# Supplementary material for: Whole-genome sequence analyses of Glaesserella parasuis isolates reveals extensive genomic variation and diverse antibiotic resistance determinants
Source: PeerJ. 2020 Jun 22;8:e9293. doi: 10.7717/peerj.9293 (PMC7316082; doi:10.7717/peerj.9293)
Supplement: Supplemental Information 3 [file peerj-08-9293-s011.fasta]

>H43 Scaffold1
TAGACGATCACCGTTAAGTTGAAATGGGTGTTTACACAGAATTTGGGATAGGGTCGTTTA
ATACTGGTTTTATTATGTTGTACTTCCACGACTAATTAAATGGTAGCAGTTACCACAATT
TCCACTTTCCAATTGGGGTTAGCCAATTTTGCTTCAACAGCAGCTCTTGGCGGTGCATTA
CCTTCAGCAACCCATTCGTCCCAAGCTCGGTTCATTTCATCAAATTCAATCATATTGCTT
ACAAAAACTTGAGCCATCAAAATTCGACTTTTATTTGTGCCTGCTTGGGCTAACCATTTA
TCAATTTCGGCTAACACTTGCTTTGTTTGACCGTACATATCTTGCGAATCATCTTCAGGG
ACTTGTCCTGCAAGATAGGCTACACCGTTATAAATTGCCATTTCAGATAGGCGTTTACCG
ACTTGAAATCGTTGGATCATTGTTTCTCCTAATGAAAGCGGTGAGTAGATAGCAAATTTT
TGCTATTCTCTCACTGCTTGAAAATGAATTACTCGACTTTGACAATCCAGCCTTCAGGTG
CCTCTACATCGCCAAATTGAATTCTGGTTAATTCAGCGTATAAACGTTTAGTGATAGGGC
CAACTTCTGTTTCAGAATAGAATACGTGGAAGTTATCCCCATTTTGAATACCACCGATAG
GGGTAATTACGGCTGCGGTACCACAAGCACCAGCCTCTGCAAACTGATCTAGTTGATCGA
TATAAACATCGCCTTCAATCGTTTCCATACCTAAACGCTCTTTAGCGAGATGAAGTAACG
AGTATTTTGTGATACTTGGTAAAATAGACGATGAAGCAGGGGTAATAAATTTGTTATCTT
TTGTAATACCAAAGAAATTTGCCGCACCGACTTCTTCAATTTTAGTATGTGTTTTTGGAT
CAAGGTAAATTGCATCTGCGAATTTACGCTCAACGGCTAATTCGTGAGGCAACAGGCTTG
CTGCATAGTTTCCGCCCACTTTTACACCGCCGGTACCGTTTGGTGCAGCACGGTCATAAT
CAGACACAAGGAAATTCGCTGGAGCTAAGCCACCTTTGAAGTAAGCACCAACAGGCACAC
AAAAGACAGAGAAAATATATTCCGGTGCAGCACGAATGCCAATATTTTCACCCACACCAA
TCACAAATGGACGTAAGTAAAGCGTTGCTCCTGTTCCATAAGGTGCTAACCATTCTTGGT
TTGCTTTGACAACCTCTTTACAAGAACGGATAAACATTTCCACTGGCACCTGTGGCATTA
AAAGGCGATCACAGGTAGTTTGCATACGTTTGGCGTTTTGATCTGGACGGAAAAGATTAA
TCGAACCGTCTTTGCAACGATAGGCTTTCAAGCCCTCAAAACATTGCTGACCATAGTGCA
ATGCAGTAGAACCTTCGTGAATATGTAAAGTGCTGTCGGTAGTTAATTCCCCCTCATTCC
ATTTACCCTCTTTCCAATGTGCAATAAAACGATAATCTGTTTTGATATAAGAAAATCCGA
GGTTTGCCCAGTCAATATTTTTAGTCATTGTTGTGTCCTTTATTTTTTTATATGAGATAT
GAGAAATTTACAACGTTTCTAAAGAAAAATGAATGTTTTCAATGAAAAAATAGGATTTTT
TATCGAAAGTGCGGCTTTGGGTGGCAATTTTTGTATATTCTGGTAGAATAGTAGGAAATT
CTGCTATAAAAAAACCGCCCAACATGGGCGGTAGCTAAACCAAAAGGTTCAAAATATACA
GGAAGTGAAACGAGTAACTTTTTTGTTACTCTAGTCTAGTTTCCTAGACCAATATGCAAA
CACAACATCATACTTAAAATTCAAAAATAGCTAAAAGACAGCTATCACTATCCATCTAAG
CATGGTGCTGAATTTTAGAGATGTTTGACCAGTTATACAAACGAGATTTTTTAATTTTAT
TTATCAAAAAAAGTAATCTAAAAAACTCACTTTTTCTAGTAAAAATTATGAACAATAAAA
AGTTACCGCCACTCAATGCTCTCAAGGCATTTGAATCTGCTGCTCGTCATCTTAATTTTA
CGAAAGCAGCAGATGAACTATTTGTTACCCAGGCCGCAGTTAGCCATCAGATTAAATTAC
TTGAAGATTTTTTAAATATTCAACTTTTTCATCGGAAAAATAGGGTGTTAGAATTAACGG
AACTTGGTTTGCAATATTTTGATGAAATTCGTCCGCTATTAGAGCAAATTGCTAAAGCAA
CGGATAAAATTCGTTCTAAAAATAATAGACAAATTCTTACAATTAGTGTGCCTCAAACTT
TTGGTATGCATTGGCTTGTTCCTCGGTTGAGTAAGTTTCATGAGCGGTTCCCCCATATTG
AGGTCAGGATTAAAGGTGTAGATCAAGATGAGGCTCAGCTTGGAAAAGAAATTGATGTTG
CTATTTATTATGGTTCAGGTAAATGGGAGAATGTGGAATCTATTCGCTTAACAGAAGCTC
CATTAGTAATTTTAGCTTCTCCTAAGTTCTTAGAGGAAAATCCGTTAAAATCACCAAAAG
ATCTGATTGGAAAAACATTATTGCATGTATTTAGCCGTAATAAATGGAAGCGAACGATTG
AATATTTTGGTTTAAGTGAACAAATTGATGTTGAGGAAATTGGTCCAATTTTTAGTCATA
CATTTATGGCATTACAAGCAGCTTTGTATCAGCAAGGTATTGCTATTGCCAACAAGACTA
TTGCTCAGCATGAATTAGAACAAGGAAATTTAATTGAGCCTTTTTCTACAGGATTAAATG
ATGAAAAATCATTTTATGTTGTTTATCCATCTCAAATATCAGACAATCCTAAAGTACAGC
ATTTTGTTGATTGGATTACGAAAGAAATTAATATATCTGAGTAGTATAATAACTCAAGAG
GAAATATGAAGTATCAGTGGATTTTATTTGATGCGGATGAAACGTTATTTTCATTTAATT
CATATTTAGGTTTACAAGCAGTTTTAGCTTGTTATGGTATAGAGTTTTCCCAAGATGATT
ATGAAGCTTTTCAAGCTGTGAATAAGCCCTTGTGGCTTGCATATCAAAATCAAGAAATCA
CAATTGAACAGCTTCAAATATGTCGATTCTCTAACATTGCAAAAAAAATTGGAAAAGACG
AATTAGCTTTAAATAATGAATTAATGTTAAAAATGGCTGTAATAAGTAAACCATTATCTG
GAACTATAGAGGTATTAGAAAAATTGTTTGGAATAATTAGAATGGGAATTATTACAAATG
GTTTAGAAATATTGCAAAAGAAGCGTCTGGAAAATACTAATACAGAAAAGTATTTTGATA
TTGTGATTAGTTCGGAGGTTGCAGGGGTGCCAAAGCCAGATGAAAGAATTTTTAAGTTTG
CTTTTCAACAAATGGGAGATATAAATAAGTCTAGAATATTGATGGTAGGAGATACTCTTT
CTTCTGATATTTTAGGTGCAAATCAAATAGGTATTGATTCTTGCTGGTTTAATCCTTGCA
AGGAAGTTAATCATACAGAAATTAAGCCAACTTATGAAATTACGGATTTAAAGCAATTAC
TTAATATTGTACTAAGTTAGAAATAAAGGATATATACGTGAAATTACAGCAGTTACGCTA
TATTGTTGAAATCGTTAATCAAAATATGAATATTACAGAAGCTGCTGAGGTACTTTATAC
ATCTCAGCCTGGAATTAGTAAGCAAGTTCGTTTGTTAGAAGATGAATTAGGTATACATAT
TTTTGAACGATGTGGAAAACATATTAAAGCGCTTACTCCGGCGGGGGAACGTATTATTAC
AATTGCTCGGGAGATGTTGGCACAAGCTCAAGGGATTAAATCTATTGCAGAAGAGCAAAC
AAGTCCGCATAAGGGAATACTCAGAATTGCAACTACAAATACCCAAGCTCGTTACGTATT
ACCAAAGATAATTGAAAAATTTAAGAATAAATACCCCTCCGTAAGTTTACATCTTCATCA
AGGATCTCCAACACAAATATATGATGCATTAATGGCAGGAGAGGTTGATTTAGCTATTAT
TACAGAGGCTCAATATCTTTTTGAAAATGTTATTCTGTTACCTTGTTACATGTGGAATCG
TTCAGTGATTGTAAAACCAGATCATCCTTTGGCCAAGCTAAATAAGGGAAATAATAAATT
AACTATTGAAGAGTTGGGACAATATGATTTAATCACTTATACATTTGGTTTTACGGGGCG
CTCAGATCTGGATAAGGCTTTTAATAAACATGGTATTCTACCTAGAATAGTATTTACAGC
TACTGATGCTGATGTTATTAAGACCTATGTTCGTTCTGGCTTAGGTATTGGAATTATGGC
AACTATGGCATATACGAAGGAAGACAAAGATTTAGTTGCTATTGATGCAAGCCATCTTTT
TCAATCTAGTATGACACAAATAGCTTTTAAGCGAGGTGTTTTTTTACGTAATTATATGTA
TGATTTTATCAATTATTTTTCTGCTCATTTAACTAAAATAAAAGTTGAAGAAGCTGAGCA
ACTTCGTGATAATAATGCGATTGCTAGGCTTTTTGAGTACGTTAGTTTAGAGGAAATTTA
ATGAATGCATTAAAAAATTAGAAGTATTAATTATTTCTTTTATTTGTATTGTTCAATCTA
TAAGGGCAGAAGAGTTTCATATCAAGTATAAGTCTAATTATATAATGCCAACATATATCC
ATTTTAAAAAGAGTGATGAATATTATTCAATAATATCTAAAATTAACATTCCTTTATATA
ATATAGTATTTAATACAGGTGGTAAAATACAAGGTAAACAATTTAATATGTTGAATTACC
AAGATATAAGAAATGGGAAAACTTATGCTAAGGCAGAGGTTAAGGGAACAGTAATTCAAT
ACGGGAAAGTAGTAGAACCACTTAAACAGGAGATCTTAACTTTACCAACGTTTGATTTAT
TTTCTATTGCATTTCAACTCAGCTATTATGGAGTATTACCGTATAATTTTCAAACGACAA
ATGGTAAAAAACTTTATCCACATAAGGATACGATTGTAAATGAATCTAGAGCTATTCTTA
GAATAGAAGAAATAGATGTTGAGGAAATAACTTACAGATTCAAAACGGGTGCTAAACAGA
TTATAGTGAAGAAATTTTCAGGTGAAAAAATTTCCTCGTTATATTTCTTATAATAGGGAT
GGGGATAATTATGAGTTAATTTTTGATAGTTTTTTGAACTAATTTTAACTAACACTAGTT
CTGATTAATCATTATTGACATATATGTAATATATTAGAGTTGCAAAAAATTATTAAGCAA
TGTAAATTTTTGTGAAAAGTGTAGGAGATGTCACATTTTTCTATTTTTCTTGATGACAAC
GTTTGGGAAATCAGTAGAGTAGTTGCTTATCCATCTTATGGCTTTTCTTTGAACCTTTAG
TATTATGGACGATAGTTATATATTTCCCTTAAGCTCTCCAATAATTCGGATTTTACAAAT
TACCGATTCACATTTATTTGCATCAGATACTTGTGAACTATTAGGGGTTAATACCACTCA
AAGTTTTCAAGCTGTGCTTAATATGATCATGAAAGAATCATTTGAGTATGACTTGATTCT
TGCAACAGGCGATCTTGTTCAAGACCATAATCGAGAGGCATATCATCGTTTTGCAAAAAT
GGTTAAACCGTTGGTTAAACCACTCTTCTGGGTAGCTGGAAATCATGATTTACAACCACA
GATGCGTAATGCTTTGTCTATTTATTCTCAAATTAAACCTGAAAAGCATATTTTAGTTGG
TGATCATTGGCAGATAATTCTTCTTGATAGCCATATTCAAGATAGCCCTAAAGGTAGATT
AGAGTCTTCTGAGCTTGCTTTTTTAAAAAGAAAGTTGGAAGTCCATCCTGAACGATATTC
TTTAATTGTTTTACACCATAATATTCTGCCAACAAATTCAGCATGGCTTGATCAGCATAG
CCTTTCTAATGTAAATGATCTACTTGCTACATTAAAAGCTTTTCCGAAAGTGAAGGCTAT
TGTACATGGGCATATTCATCAAGAGGTTGATGCTCAATGGAATGGGTATCGTATATTATC
AACGCCTTCAACGTGTATACAATTCAAACCACATTGTAATGATTTCACATTAGATGCGAT
TCCTCAAGGGTGGCGTGAGCTTTGTTTAAATATTGATGGCTCTATTGATACTGTGGTAAA
GCGTTTAGATAACAACAATTTTTTACCCAATTTTCAAGCATTGGGATACTAGAGAAATTT
ATCCTTTTTAAGCAGCCATTAAGATTAGGAGTAATAGACAAACAGTTGTTAGAAATATTT
ATTCTCAATTATTTTGTATTCTATTTCTATTCAATTTGATTTTCGCAGTGTCCCCCTTTT
TGTAAACAGCAGATATTATACAGTGTCACATCTGAGATATTCATCAATGCTTCTTCTGTT
AAAAATGCTTGATGCCCTGTTAAAAGCACGTTATGGCAAGAAGACAAACGGCGGAAAACA
TCATCTAAAATCACTTCATTTGATTTATCTTCAAAGAAAAGATCACGTTCGTTTTCATAA
ACGTCCATACCTAACGCACCGATTTTACGACGTTTTAATGCTTCAATCGCTTCAGGAGTA
TCAATTAATGAACCACGGCTGGTATTGATGATCATCACGCCGTCTTTCATTTTGTCAAAA
GCCTCTTTATTCAACAGATGATAGTTCTCTGGCGTAGCTGGGCAATGTAGGGTTATCACA
TCGGACTTAGTATAAAGTTCATCAAGTGTGACATATTTTGCCCCAATTTCTTCCACAATA
GGATTTTTAAATGGGTCAAAGGCAAGAATATTCATTCCAAAGCCTTTTAAAATTCGCGTT
GTTGCAATACCAATTTTCCCTGTGCCAATCACTCCAACGGTACGTTTGTACATATTAAAT
CCGATTAGCCCTTCAAGAGAGAAGTTTGCTTCACGGGTACGCTGATAAGCTCGATGAATA
CGGCGGTTTAATGTCATCATTAAGCCAACGGTATGTTCAGCCACAGCTTCAGGGGAATAC
GCAGGTACGCAAACAACTTGAATACCAAGTTCTTTGGCTGCTTGTAAGTCTACATTATTA
AAGCCTGCACAACGCAAAGCGATCATTTTCACGCCCACTTTTGCCAGTTTCTCAAGCACT
GCTCGGCTACCATCGTCATTTACAAAAATACAAACAACATCGCAACCTTCCGCCATTTTA
GCTGTACGCTCATTGAGCATAAAATCAAAAAATTCAAACTCAAAATGGTATTGTTGATTA
GCTATTTCGAGGTATTTTCGATCATAATTTTTGGTACTAAAAACGGCGACTTTCATTGTG
CTTTCCTAAATAAGTTTATCATTCACTAATTCAAATGCATTAGATAGTTTTATTGAGAAT
TCTTGAGGAGTATATTTATCTATTTTTTCTTTCCATATTCTAATCATCTCATATCTATTT
GTTAAGCTAGTGTCCCAACATTCAGAAACTAAAGATAAATCAATACAATTCAATATATGT
TTAATACGAGCCACATACTTAAACAAAAAATTATAGTGTAGTTTAGATAATTCATGAGTA
CCTAAAACTTTAAAAATAAATTTTAGATCTTCATCAATATCCTCTATTCTCTTTTTTCCT
CCTGCAGAATATTGATCTCTCATATTTGGACAAATAATAGAATAGTAAGAAACCCAAAAT
GCACATAGTCTCGAATAATTTGAATTAAAAACTTCAGGGTAAAGGATAAATCCCTCAGCA
ATAAGATCTCGTTTTTGCTCTTTTTCTAAGTTTGTAAAATCAATAATTTCAAAATTTCTA
CTAAAAGTACTTTCCTCATCAATCCACCATAGTGAATTATCTTTTCCTAACTTAGATTTA
TAATATTTCTTAATAGATTTAACTGGTTGTTCCTGATTTCTTAATTCATCATATGATATA
TTCATTAAGTCAAAAATAGATTCACCTTTCGGTAAATTCATATCTATTTCATATCTAGGA
TAATGAGTAACAGAAATTCCAAATAAACAATCCTCATAAGTTCTGTACTTAATATCGGGT
ATTCCTCCACACTTACCAAAGAACATATAAATTTTCTTTACACACTCAATTCTAGACGAT
TCAAGTACACTATTGCCTATGGACTTCCATTTATCATCCTTAGTAAATTTAACCTCAACT
CCCCAGTAATTATTTATAACAATATCAGGGAAATCTCTGTCTGCTGTACGATATAAATTC
CCTTTAAATAAAGTACCATCAGCACAAACTTGCATACAGTTAAAAACCAAACTTTCAAAT
TTGTTCCCTGAATTTATTGATGGATCTAAATTTTTTAGTACCAGATCACGAGTTTTATCT
AATAACTCTTCAAATTTCTGTTTTTCATTTATATCCGCTGTAGTATAAATCATTTCAGGG
TTTCCTTTACAGATTGAGCAAGATGCCATGCAAATACAGGGGCTACTGCATTGCCTACCT
GCCTATAAGCATCAGTCGTCGAATTTAAAAACTCAAAGTTATCTGGGAACGACTGAATAC
GAGCTGCCTCTCTAGCAGAGAGCCTCCTCGGCAAGCTATAGTGAAATTCAATATTTCCAT
GATGCTCAGCCCTCATTGTTGGACCTGGGCGATCCGCTTTTGTTTTGGTGTTTCCTTGAG
TTCCTTGAAATAACTTAGCTTTAGAATAGCCACTATTTGGTAGAGAAAAATGTTTTTCAT
CATTTTCTAAATCACCGATTGCCCTTTTTAAATCAACCCATTTTTCTGTAGATTGAAATA
AATCCTCGCTATCTGAATGAGTTTCTCGGGGAAAGAAAAATTCTGATGTCAAATCATTGC
GAACACCGACAATTATTACCCTTTCTCGAGTTTGAGGAACACCATAATTAGCTGTATTCA
ATAGTTGGTATTTAATTTTATAGCCAATCTTTCCAAAATCTTCGACAATAGTATTTATAG
CTAAACCATTTTGCCATGTAAGCAATCCTTTCACATTTTCAGCTAAAAATAGTTTAGGCT
TTACCTTATCTACAACATCAACCATACTGAGATAAAGATTTCCACGTTCAACCGCTAATC
CTTGTCGCTTTCCAGCTAAGCTAAAATCTTGACAAGGAAACCCACCTAGAACAACATCAG
CTTCAGGCAATGTACTTTTATCAACTAGTGTAATATCTCCACATACTACGGGAGTTTCAG
GGAAATTATGTTTTAAAGTCTTACAAGCTTTTTCATTAATATCGTTCGCCCAAACCACTT
CGAAGGGATTTTCATCGTATCTTTTATTTAAAAAGTCAAACCCACCTTTAAATCCTAAAT
CCAACCCTCCAGCTCCAGAGAATAACGAAATAACTCGGAATTTCTTACTCATATATCCCT
TACACTTGAACAATATCAATACGATTATGCTGTTCTGCCACTCTTGCTCGAATTTTCGCT
TCGAGTTGGTCGATCAATTTATCATTGTCAAAACGCTCTTTTTGACGAACGCCATCAAGA
TAAAAACCGCTCATTTTATTTGAGCCGGTCACGCCAAGATCAGACACTAACGCTTCACCC
GGACCATTCACCACACAGCCGATAATGGATACGTCCATCGGTGTAATAATATCTTCCAAA
CGTTGTTCAAGGGCATTGACCGTGCCGATCACATCAAATTCTTGACGAGAGCAAGTTGGG
CAAGCGATAAAGTTGATCCCACGAGAACGGATACGCAATGATTTTAGAATATCAAAGCCC
ACTTTGATCTCTTCAACAGGATCTGCGGCTAATGAAACACGAAGCGTATCACCGATCCCC
TCTGAAAGTAATAAACCTAAACCGATTGCTGATTTCACAGCCCCTGCTCTTGCACCGCCT
GCTTCCGTAATGCCTAAATGGATCGGTTGTTTGATCGCTTTAGCTAACAAGCGGTAAGAT
TCGACGGCTAAAAAGACATCGGACGCTTTCACACTCACTTTAAATTGATCGAAGTTAAGA
CGATCTAAGATCTCAACGTGGCGAAGTGCTGACTCTAACAGGGCTTCTGGCGTTGGCTCA
CCGAATTTCTCTTGAATATCTTTTTCAAGAGAGCCTGCATTTACCCCGATACGAATAGGA
ATATTTTTATCTCTCGCACAGTCCACCACCGCACGAATACGCTCTTCCTTGCCGATATTA
CCTGGATTGATACGCAAGCAATCCACACCATATTCCGCCACTTTCAACGCAATACGGTAG
TCAAAGTGAATATCTGCGACAAGCGGTACTTTTACCTGCTGTTTTATCAATTTAAAGGCT
TCTGCTGCGTCCATTGTTGGCACAGACACTCGCACAATATCCGCCCCGACACGCTCAAGA
GCTTTGATTTGTGCTACAGTCGCTTCCACATCTGTGGTTCGTGTGTTCGTCATTGATTGA
ACAGCAATCGGTGCATCGCCCCCCACAGGCACATTACCGACATAAATTTTGGTCGATTGA
CGACGCTTAATAGGTGGTTCTTTTAACATATTATTCCACTAAAGGTAATTTGAAACGTGC
AACTCGTCCATCTACTTTCAGTGGAACAACTTGCCCTTTGTAATAAATTTTGACGTTAGC
AGGTGCTCCCACAGTTAAACGATATTGTTCGTTATCGTTAAAACTTAATACTTCACCTGC
CTTATAAAGTCTTTCTGCTAAGCGTTTGTTTTGTGCAGTACGCACAGTAATCCAACTTTC
AGCCCCCGTAATCTCAATCCGCAGTTCTTCCTCTACTGCCGTTTGTGTAGGTTCTTCCGC
TTGATTGCTTGCTTCTGTTTGCATTGCTTGTAAAACATTAACCGCCTGCTCAGTTTCTGT
TAGAGCAGCTACCTCTGTCGGAACCTGTGCTGCAACACTTCCTGAATTAGGCGAAATAAC
CATTGAAATTCTTGTACTACCTGTTTGAACGGGAGGTGTGACTTCTGTTTGTGTAAGCAC
AGGCTCAGTTTGCACAGATTGAACTAGCTCAGCTTGCTCTACAGCAACAGGCGTGCGGCT
TTCTGCTACTGTTGCAGGTGTTGCAGGTTCTGCATTTTTAGCAGGCAATGTTACCGCTTG
CGGAACTTCTGCTGGGGTTGGTTGCGGTTCAACCGGTGTCACTTGAGGCTCTTCGACAAC
TTTAGCCGTTGCTTCTGTGGTATTCACAATCAACTGCTCACGGTTAGCCTGATCTTTCTG
ATGCTCTTGCCACCACCAAGCCAACGTCATACCAACGGCACTTAACAACACAATCCACGT
CAGCCCTTTTACCCAACGCATTTGCGACTTATGGTTTTTAACCGCAATCGGTGCAGCTTT
TCGGACTTCTTTTGGAATTGTCACTTCACCGTAATTCACTGAATTTACAAGGGTTTCAGG
CAAACGCAGAAAACGCACATAATTACGCACATAACCACGCACGAAAGCTGGTGGCACGCT
TGGCAAAATAAAAATATCATTCTCTATCGCTTCGAGGTGGCTTTTTTTCAGATTTGTTTT
TCGAGCCACGTCCTCAATCGTCAAATTTAATGCTTCACGAGCATTTTTTAGCTGTTGTCC
TAAAGAAAGTGTCATTGTTTCCGTCATTGTCATTGCTTTTTCTATATAAAAATTAGGTGA
GAAGTTTAAAGAGGTATAGCTTGTTTTGCAATCCTCAATTCATTAATCAAAGCGAATTTC
CCTAAATTAGCTAGAGTATACGAACGCCATTTGTGACGCTCGCTCAACTTACTTCACACT
ACCACAATTTAAACAGTAGAGATAACTCTGCTTAGGATCATTAAATTTTGCCAACATACC
AAGCTGTTGCTGAGTTTGTTGAGGCAAAGGCAAATTCAACCATTCAACAGCTTTTAATTG
TAATTGCAATTTGAAATCACGCATTACTTGGCTTATCAAATCATCACTTTCATCAATTAG
CCACTGTGTGCTAAAGCGTTCGATTTCTGTTTCCCCTTTCGCTTTACGTTTTTCATTGAT
TAAGATTGTTAAAGCGTGATAGGCATCATCAAAATCGCCCAACTCATCAACCAACCCTTT
TTCAAATGCACTTTCCCCAAGCCAAACTTGCCCTTGAGCCACTTTATCTACATCACCTTT
CGACATTTTTCGCCCCTTGCTGACTAATTCAAGGAAACGGTCGTAGCCATTTTCAATGCT
AATTTGAATTAACTCACTTTGCTCTTTTGATAGCGGTTTTAATGCTGTTTGTTGTGCAAA
AGGCGATGTACTAACACCATCTTCATTCACACCTAGTTTTTTCGCCGTTTTCTCAAAACT
GACAGCTAAAGCAAAAATACCGATAGAGCCTGTCAAAGTAGTTGGGCTTGCAATGATTTT
ATCACTTGTTGCCGCAATCCAGTAACCACCTGAGGCAGCCATTCCGCCCATCGATGCCAC
AACAGGTTTGCCCGCTTGTTGCAAATCCTCAACCTCTTGGCGAATTAATTCCGATGCCAT
TGCACTCCCACCTGGGCTATTAATCCGCAATACTACGCCTCGCACGTCATCATCTTCACG
AGCTTTTCTCAGCAATTTTACAATCGTATCACTGCCAGCAACTTCATCATCGCTTTCCCC
TAACACAATCGCCCCTTCAACATTCACAATAGCTATTTTATCCTTGCCTACCACATTAAA
GCGGTCAGATAACGACAAAGAATAGTCAAAAAAGTCGATATGGTTATAGTTTCCGTCTTG
ATCTTCACCAAATTGCTCAATCAAGTCGAGACGAATTTGACGATGTGTTGCCACGTTCGT
TACCCATTTTTGCGTTAAGGCATATTGAGCATCATCACCTTTCACAGCTTTATATTGAGC
GATTAAACGGTTTGCTTCTGGCACTATTGTGTTTGCATCAATCTGGCGGTTTTTAGCAAT
CGCATTGCTGAAATTTGCCCATAACTGAGATAGCCATAATTGAGCATTTTGACGAGCTTC
TGCCGACATATCATCACGCAGAAACGGCTCAACGGCAGACTTATAGGTTCCAACACGGAA
AATATGCGGCACGGCTTCAATCTTGTCTAATAACGATTTGAAATAGAGTGTGGAATAATT
TAAACCGTGTAAATCCACAAACCCAGCTTTGTTCAGATAAATTTTATCCGCATAACTCGC
AAGGTAATACTGTTGTTGGCTATATCCTTCACCGATTGCAATCACAGGTTTATTTGATTG
TTTAAAACGTTCAATCTCTTTGCCTACATAGGTTAAAGAAGGAATATCGCCCCCTTCAAA
ATAACTTAAATCAAGCACTAATCCTGTAATTTTTTCATCATACTGTGCTTTCTTTATTGC
ACGCACTACATCAAAGGTTGATATTTTAATCGGTTCATTTCTACCGCCTAATTCAGAACG
TAAAAAGCGGTTAAAATCACTAAATTCATCGTGATTATCCGCTAAATAACCATCTAAATT
GAGCAATAAAGCCCCTTTACTAAATTCGACAGGTGTTTTGCTGTTAGCAGCATCACTTGA
CCATAACGCCATAAAAGCAAATCCTAACATCACAAATAAAATAAATACCAGACTTATCAC
AAATTCTCGAATACAACGAAATAGACGATAAGCCCCTTTGAGTAGATGTAGCATAAAAAA
TCCTTAGAAGTGAAGAGGGCTATTAAGCCATCATAAAATAGTAAGGAAATATAATCCTTT
CAAAAACTAGATTTGATTGTGCTTTTGTAAGAATAGATAGAAATATGTCTCTTTAATAAT
TCTATCTGATTTTTTCTTTGAAATGAATATTTGGCAGAATGAACATTTAGTTTTAGAATG
GGAAACTATGATTGATCAGAAAGTATAAAAAATGGCAAATAAAAATCCTTTTTCTCTTGA
TGATATAACTCAAGACCACTCTACTTGGCAGACATTTAAACGCCTATGGCCTATGATTTC
CCTTTTTAAAATAGGGATTATTGTGGCAATGGTGGCAATGATATTTAACGCTGCTGCCGA
TGCATACTTGATCACAATGCTTAAACCTTTGATTGATGAAGGCTTTGGCGTTGACTCTGA
TCGTAACTTTTTAAAAGTGATGGCATTTATTGTCGTAGGCTTAATTTTTGCTCGTGGTAT
CACCAGCTTTATTTCTGCCTACTGTTTGGCGTGGGTGTCTGGTAAAGTTGTGATGACAAT
GCGTCAAAAAGTATTTAAGCATTTAATGTTTATGCCTGTAACATTTTTTGACCAAAACTC
TTCAGGAAGATTACTTTCCCGTATTACCTATGATTCTGAGCAAGTAGCAAGTTCTTCGGC
AAATGCGTTGCAAAGCGTGGTCCGAGAAGGGATCTACATTGTCTTTCTCGTCACAACAAT
GTTTTATTATAGCTGGCGTTTATCCCTTGTTCTTTTCATCATTGGTCCTGTGATTGCGGT
ATTAATCCGAGTTGTGTCAAAACGCTTTCGTAAACTCAGCCGTAATATGCAAGAATCTAT
GGGAAGCATGACCGAAAGTGCCGAACAGATGTTGCGTGGACATAAAGTGGTGTTATCGTT
TGGCGGACAGAAAGTCGAAGAAGAACGCTTCAACCATACCAGTAACGATATGCGTCGCAA
AGGAATGAAAATGATGGCAGCAAGTACGATTGCCGATCCAATTATTCAAGTGATCGCTTC
TCTAGCCTTAGCGGTGGTGCTTTTTGTCGCAGGTTCGCCTGAAATTATCGGCGATGATTT
AACAGCTGGGGAATTTGCCGCAGTGATTGGGGCGTTAATGGGAATTCTACGTCCATTAAA
AACTTTAACCAACGTTAATGCCCAGTTCCAACGAGGAATGGCGGCAAGCCAAACGCTCTT
TACCTTATTTGATTTACCAACAGAAAAAAATGAAGGCACTTATCAAATTGAACGAGCCAA
AGGCGACATTCGTTTTGAAAACGTTACCTTTACTTATTTTGGTAAAGAACAACCCGCTTT
AAAAAATATCTCGTTTAATTTACCTGCAGGGAAAACCTTAGCGTTAGTTGGGCGTTCAGG
CTCAGGGAAATCGACCATTGCGAATTTGATTACCCGTTTTTATGAAATTGATTCGGGCAA
TATTTATCTTGATGATCATAAAATTCAAGAGTATACTTTAAACAATTTGCGTGAACAGTG
TGCAATTGTTTCTCAACAGGTTCATCTATTTAACGACACCATTGCGAATAACATTGCCTA
TGCAGCTAAAGACAAATACAGTCGTGAGCAGATCGAAGCTGCAGCTAAAGCCGCTTATGC
GATGGAATTTATCGAAAAAATGCCACAAGGCTTGGATACAGTAATTGGTGAAAACGGGGT
AAGTCTATCTGGTGGACAGCGTCAGCGTTTGGCGATTGCCCGTGCCTTATTAAGAAATTC
GCCTGTTTTAGTCTTAGATGAAGCTACTTCAGCGTTAGATACCGAATCAGAGCGTGCAAT
TCAAGCAGCCCTTGATGAACTACAAAAAGATCGCACTGTTTTAGTGATTGCTCACCGTTT
GTCTACCATTGAAAACGCCGATGAGATTTTAGTGGTGGATCAGGGAGATATTATCGAACG
AGGATCACACAAAGTCTTGCTGGAAAAAGGTGGTGCTTATAAACAGCTATATCAAATGCA
ATTTAGTGAATAATATACATTCTAATAATTTAGAGAGATTAGGTTGAATAGTAAATTTTG
TGAGCTAGTTCTCAGAAATATAATTTATGTTATACATTTCTTACAAAATTTAGGTAGAAT
ACAAGAAATCAGACTATATTCTAGGAGTTATTATGAATTATCCAATACTTATAAACCAAT
TAAAAGAAGAATTTTTTAGTGGCTGGAAACCCTTTGAGGTAGCTTGGCTTTTCTTATTTA
TTGCAGCTCAAATTGGCGTATATATTTACTACCCCGATTCTATCATTGGAATGGTGGCAG
GTATTTCAGGTATTATCTGTAATGTTTTTGTTGGTAAAGGAAAAATCAGTAATTATTTCT
TTGGTTTAATTTTTGCATACAGCTATTTCTACGTTGCATGGGGGGCAAATTTCCTTGGTG
AAATGAATACAACGCTCTATGTTTATATCCCTGCGCAATTTATAGGCTATTTCCTTTGGA
AACAAAATATGCAAAAAGCCGAAGGAAGTGAGGCGGTGATCACAAAAGCATTAACTATTA
AGGGATGGACTGGATTATTAACTTTTATGGTTATTGGAACATTATTATTGGTTCAAGCCT
TGAAGGCCGCTGGTGGCAGTTCGACAGGTTTAGATGGTTTAACTACAATTATTGTGGTTG
CGGCTCAAGCATTAATGTTACTACGTTATCGTGAACAGTGGCTATTATGGATTGCCTTAA
ATATTCTCTCTATCGTTCTTTGGGCTGAAAATCCATCAATGTACATAATGTATTCTGCAT
ATTTATTAAATTCCCTTTATGGGTATTATAACTGGACAAAACTACAAAAAGCCTAATAAA
TAAAATCTCTTATAAATCAAAGGTTGAGACTTCTCAACCTTTCGTTTTTCCGCTATCCTT
GGCAAAAATTTTTTTCTTAGATAACACATTGCAACTGACATTACCGATCCATCAAATTGA
TGATGATACTTTTGACAACTTTTACGCCGAAAACAGTTTATTGCTGTTGGGGTCGCTACG
CCAAAATTTTGTGGATGTTCAGCAACCTTTTTTTTATATCTGGGGCGGTAAGAGCAGTGG
CAAGAGCCATTTACTCAAGGCGGTGAGTAATCATTATTTGCTTAATCAACAATCAGCAAC
CTATATTCCATTGGATAAATCCCATTACTTCGCCCCTACGGTATTGGATAATGGGGATCA
ACTTGATGTGGTTTGTCTTGATGATATACAAGCGGTGGCAGGTGATGAAGAGTGGGAATT
GGCTATTTTCGATCTGTTTAATCAGATTCGTGAACAGCAAGGGTTGTTTAATCAAGGTAA
GAAAACATTATTGTTAATCAGTGCCGATTGTCCGCCGCATCAATTAGCTATTCACTTGCC
TGACCTGCGTTCTCGCTTAACTTGGGGCGAGGTATATCGTTTGGCGGATCTTGATGATGA
ACAGAAACGCATTATTTTGCAACGTAATGCACGCAATAAGGGGCTAGAGCTTTCAGATGA
AGTGGCGAACTTTTTACTCAAGCGGTTAGATCGTGATTTACAAGCCCTAATGCATAAATT
AATGTTGTTAGATCACGCCTCGTTACAGGCTCAACGTAAGCTCACACTTCCTTTTGTCAA
AGAAATTTTAGGACTATAAATGGATCAACTTTCGCTCATTAATATTGCTTGTGAACGTGG
TGAAACTCGCTTGTTTGAAGGCTGTTCATTGACTATTTCAAGTGGTCAATGGTGGCAAAT
CGAAGGGCATAATGGCATTGGAAAAACCAGTCTATTGCGGATTTTAGCTGGGCTTGCAGT
GGCGGTAGAAGGCGAGGTGCAGTGGAATGGTGTTAAAATTCAGCAACAACGAGATCAATA
CTACACTAATCTCTTTTATTTAGGGCATCACGCAGGGGTTAAGCCTGAACTGACCGCTTG
GGAAAATCTGCGTTTTTTCCAAAAAATTCAAGGGTTGCCTTTAGATGATGAAGCCCTTTG
GAATGCCTTAGGAAAAGTGTCGTTGATTGGGCGAGAAGATTTGCCTTGCTCGCATTTGTC
GGCTGGGCAACAACGTCGAGTGGCTCTGGCAAAATTATGGCTGACCAAAGCGACGTTATG
GATTTTAGATGAGCCTTTTACTGCGATTGATAAAAAAGGGGTTGCGGAACTGATCGCCCA
TATTGAACAGCATTGTGAGCAAGGGGGAATGGTGATTTTTACCAGCCATCAAACCGCAGA
AAGTGACAAAGTTCAAGTGTTATCGTTAGATCCATTTAGAGTATAAAATAACCCTATGAT
TTTACTGACTATTATCCAACGAGAATTAACCATCGCCTTTCGTAAACCTGCGGAAATTTT
AAACCCTTTATGGTTTTTCTTGATTATTATCACAATGTTTCCGCTTTTAATGGGGCCTAA
TCCTGAATTACTCGCTAAAATAGCGTCTGGAACTGCGTGGGTTGCGGCGGTGCTTTCAGC
CTTGCTCTCTTTTGAGCGACTATTTCGTGATGATTATTTAGATGGTTCACTAGAGCAGTT
GATGTTGCTACCCGTCGGTTTGCCACAAGTGGCGTTAGCAAAAGTGATCGCACATTGGCT
ATTAACTGGCTTGCCTTTAATTCTGCTTTCGCCGATTACGGCGATTTTACTTTCTCTTGA
AACAGAAGTCTGGTGGGCATTGGTTTTAACCCTATTGTTAGGTACACCGATTTTAAGTTG
TCTTGGCGCAATCGGGGTTGGATTAACTGTCGGGTTGAGAAAAGGTGGTACGCTACTCAG
TTTATTGATCTTACCGCTCTTTCTACCTGTGTTGATCTTCGCCGCTGCCGTGTTAGAAGC
CTCAACCTTAAATATGGGATATACAGGGCAACTTGCTATTTTAGGGGCAATGTTAGCCCT
CGCATTAACCTTTTCACCTTTTGCAATCGCAGGGGCGTTAAGGGTTAGCTTACAGTAACA
AGCGGTAATTTGAACCCTATTTTTTGTAATAACTTGGAGTTTTTATGTGGAAATGGTTAC
ACCCTTACGCAAAGTCTGAAACACAGTACCACTTGCTAGGGAAGGTGCAGCCTTGGCTTG
CAGTCTTAAGTTTTTTATTGCTGTCAGCAGCATTTATTATTGGCTTGGCATTCGCCCCAA
AAGATTATCAACAAGGCGATAGCTATCGCATTATTTTCATTCACGTTCCAGCCGCAATTT
GGTCGATGGGTGTTTATGGCTCAATGGCGGTTGCCGCATTAATTGCAGCCGTATGGCAAA
TTCGTCAAGCACATCTGGCAATGATCTCAATGGCACCGATTGGAATGGTTTTTGCCTTTC
TTTCTCTGGTAACTGGGGCAATCTGGGGCAAGCCTATGTGGGGAACTTGGTGGGTATGGG
ACGCACGTTTAACCTCTGCCTTAGTGCTATTTTTTCTCTATCTTGGCGTAATGGCACTCT
ATTCTGCTTTCCAAGATAAAAATACGGGTGCAAAAGCGGCTGGTGTACTTTCAATGGTAG
GCGTAATCAACTTACCGATTATCCACTTCTCTGTGGAATGGTGGAACACGCTACACCAAG
GGGCAACCATCACTAAATTTGATAAGCCTTCAATGGCAACCGAAATGTTAATCCCATTAT
TATTAGCGATTTTTGGCTCAATGATCTTTATGATTTGGTTAAGCATTGTGCGTTATCGCA
GTGCATTACTTCAAGATGAACGCAAACGCCCTTGGGTGCGTGAACTTGCAAAATTAAGTA
ACTAGGAGAGAATATGACCTTTCAATTTGCATCACTTAGTGATTTTTTCTCAATGGGCGG
TTACGGCTTCTATGTATGGCTCTCTTATGGAATTACTTTTCTTTCTGTCGGTCTGTTAGT
TTGGCAAAGTAAACGTGAAATTCGTCAGACGTTGCAGTTGGTGAAGAAAGAGCAGGCAAG
AGAAACTCAACTTAGCAACAAGCGGTAGGATATTGGATAATATTTTCGAAGGTAGGCAAG
AGCCTACCTTTCTTTTTGTTAAAAATTTGTGATATAACTCACAAATCCAACATTTGCTTA
TTTTAATAAATTACTGTTTTGCTAAACTAATTTGGTTTATTGATCTACATCATTTTATTT
TGTGGGGGCTTTATGTCGGTATCACATCAATCATCAAACCCAATAACAAGGAATGGACTT
ATTCTGTTATTTGATATTGTTTTATTCTTTGTCTTATTAAATACATTACCTTTTGAACCC
GCTGTAAGTAAAGGTTTAGCCTTATTAGTATTTGTTGCGGTTTTATGGCTTACGGAAGCT
CTACACGTTACAGTAACGGCTCTACTTGTGCCTATTCTGGCGATTGGTCTAGGGTTAGTA
AAATCTAAAGAAGCCTTAAGTGCTTTTGCCGATCCAACAATCTTCCTTTTCTTTGGTGGT
TTTGCTTTAGCTACAGCATTACACATTCAACAGCTTGATCGCCTGATTGCAAATAAAATT
ATGGCAATGGCAAAAGGGAAATTATCCGTTGCGGTGATTTACCTATTCTCTGTTACTGCA
TTTCTTTCAATGTGGATGAGTAATACAGCAACCGCAGCAATGATGTTACCGCTTGCAATG
GGGATTTTAAGTAAATTAGATAAAGAAACTCACCACAACACCTATCTCTTTGTATTATTA
GGGATTGCTTATAGTGCAAGTATTGGTGGAATGGGGACGCTGGTTGGTAGTCCACCAAAT
GCGATTGTGGCATCACAGCTGAATTTAACTTTTGCAGATTGGTTAAAATATGGCTTGCCG
ATTATGTTTATCTTGATGCCATTAATGATCGCAACGCTATATGTAGTATTTAAACCGAAA
TTTGATGTTACTTTTGAGCATAGTTTTGAAAAAATTGAGTTAAATCGCGAGCGTATTATT
ACCCTTTCTATCTTTGGCGTTATCGCAATTTGTTGGGTATTTGGCGATAAAATTAACCCA
CTAATTTCTGGCTTATTAGGGCTACAAGGTAAAATTGGTAGTTTCGACAGTATCGTTGCT
CTTTTTGCTGCAGTCTTAATTTGTATCACTAGAGTTGCTTCGTGGGACGATATTCAGAAA
AATACCGAATGGGGCGTATTAATGCTTTTCGGTGGCGGTTTAACCTTAAGCTCAGTGCTA
GGTCAAACAGGGGCTAGTAAAGTAATGGCAGATGGTATCGTATTCTTAATTGAAGACGGA
TACTTCTACCTTATCGGATTACTGGTTGCAGCATTTATTATTTTCTTAACAGAATTTACC
TCTAATACAGCAAGTGCTGCATTATTAGTACCAATCTTTATTTCTATTGCTCAAGCCTTA
AATATGCCGCCAGTAGGGCTTGCATTAATTATCGGCTTAGGTGCGTCTTGTGCCTTTATG
TTACCAGTTGCAACACCGCCAAATGCGATTGTATTTGGTACAGGGCAAATTAAACAGAGT
GAGATGGTGAAAGCTGGTTTCTGGCTTAACATTATCTGTATTTTTGTCATTGCAACGGCA
GGGTATTTGTTCTGGTTGTAATCCGTATCTTTATGCAAAAAGCGGTCACTTCGTGGCCGC
TTTTTGCATCTTAAGGAAGATAGGATATTGGCTCGATTTGAATGTTTTTGAGAAGATTGT
GTCAAAGAACATAATTACTTTATTTTATGAAGAAATTCATAAGATCAACGAATAATTTGA
TCTACATTACCCAAAATATAATTGAAACTGTTATAATCGCCCCGTTTTTTATTTTTGAAA
ATCAAAAGAGGAACTAACTATGTCCGTAAAAAAAATGGCAGATCTTGACCTAGCAGGCAA
ACGCCTTTTCATTCGTGCAGACCTTAACGTGCCTATTAAAGATGGCAAAGTTACATCAGA
CGCTCGTATCCGTGCAACAATCCCAACATTAAAATTAGCCTTACAAAAAGGGGCTAAAGT
AATGGTGACGTCGCACTTAGGTCGTCCGACTGAAGGGGTATTTGAAGAAGCAAACTCTTT
ACAACCTGTGGTTGATTATTTAAATGCTTCAGATTTAGGTGTTCCTGTTCGTTTAGTGCG
TGATTACTTAGATGGCGTTGATGTAAAAGAAAACGAAATCGTGGTGCTTGAAAACGTGCG
TATTAACAAAGGTGAGAAGAAAAACGATCCTGAGTTAGCGAAAAAATATGCGGCACTTTG
TGATGTATTTGTAATGGACGCATTCGGTACCGCGCACCGTGCAGAAGGTTCAACTTACGG
CGTGGCAGAATACGCACCAGTTGCTTGTGCAGGTCCATTACTTGCAGCAGAATTAGATGC
TTTAGGTAAAGCATTAAAAGAGCCACAACGTCCAATGTTAGCAATCGTGGGTGGTTCAAA
AGTTTCAACTAAATTGACTGTATTAGACAGCCTTTCAAAAATCGCTGACCAATTAATCGT
GGGCGGTGGTATCGCAAATACGTTCATTGCGGCAGAAGGTCACAATGTAGGTAAATCATT
ATACGAAGCGGATTTAATTCCTGAAGCACAACGTTTATCTAAAGCAACAAACATTCCTGT
GCCAGTTGATGTGCGTGTTGGTTTAGAGTTCTCTGACGCTGCTGCGGCAACGCATAAATC
AGTAAACGAAGTGGCTGCAGAAGAATCCATCTTTGACATCGGCGATAAATCAGCAGAAGA
GTTAGCAGAAATTATCCGTAATGCGAAAACAATCCTTTGGAATGGTCCAGTTGGTGTATT
TGAGTTCCCTAACTTCCGTAAAGGTACTGAAGTGGTTGCTCAAGCTATCGTTGATGCGAC
AGCAAACGGTGCATTCTCAATCGCAGGTGGCGGTGACACATTAGCAGCAATTGATATGTT
TGGTATCGCAGATAAAATCTCTTACATCTCAACAGGTGGCGGTGCGTTCTTAGAGTTCGT
AGAAGGCAAAATCTTACCAGCGGTTGAAATTTTAGAGAAACGTGCGAATAGCTAATTTTA
TTCACTTTCCCCCTTTGAAAAAGGGGGATTAAGGGGGATTTAAAGATCTAAATGTTCGTG
TAATTGAGTAAAAATCCCTCCTAGCCCCCCTTTTTCAAAGGGGGGAAGATAAAAATCCCA
AACTAGAAGGAAACAAAAAATGGCAAAATTATTAGACATCGTAAAACCAGGTGTTGTAAC
AGGTGATGACGTACAAAAAATCTTTGCTTATGCAAAAGAACACAACTTCGCACTTCCTGC
GGTAAACTGCGTAGGTTCAGACTCAGTAAACGCAGTATTAGAAACTGCAGCACGCGTTAA
AGCACCAGTTATCGTGCAATTCTCAAATGGCGGTGCACAATTCTATGCTGGTAAAGGTAT
CAAACCAGCAAGTGGTGCTCGTGCAGATGTATTAGGTGCAGTTGCAGGTGCAAAACACGT
TCACGAATTAGCGAAAGAGTACGGTGTGCCCGTTATTCTTCACACAGACCACGCTGCGAA
AAAATTACTTCCGTGGATTGACGGTATGTTAGACGCAGGTGAAAAACACTTCGCTGAAAC
AGGTCGTCCATTATTCTCTTCACATATGATTGACCTTTCAGAAGAGCCAATCGAAGAAAA
TATGGAAATTTGCAAAAAATACTTAGAGCGTATGAGCAAAATCGGTATGACCCTTGAAAT
CGAAATCGGTATCACTGGTGGTGAAGAAGATGGCGTAGATAACAGCGATGTTGATGAGTC
ACGTTTATATACACAACCAGAAGATGTGTTATTCGTTTACGATTCATTAAACCCAGTAAG
CCCACGTTTCACTGTTGCAGCAGCGTTCGGTAACGTACACGGTGTTTACAAACCAGGTAA
CGTAAAATTAAAACCATCTATCTTAGGTGCATCACAAGAGTTCGTATCTAAAGAGCGTGG
CTTACCTGCGAAATCAATCGACTTCGTATTCCACGGCGGTTCAGGTTCTTCACAAGAGGA
GATCCGTGAAGCAATTGGCTACGGCGCAATCAAAATGAATATCGACACAGATACACAATG
GGCATCTTGGGCGGGTATTTTAGATTACTACAATGCAAACAAAGATTACTTGCAAGGTCA
ATTAGGTAACCCAGAAGGCCCTGATTCACCAAACAAAAAATACTACGATCCACGCGTTTG
GTTACGCAAAATGGAAGAGTCTATGTCTAAACGCTTAGAGCAATCTTTCATTGACTTAAA
TTGTGTAGATGTATTGTAATTTTTAAATATAGCTTTTCGTTTCCCTTCCCCCGTTTACGG
GGGAAGGTGCCGAAGGCGGAAGGGGGCAATTAATTTAAACGAAAATTTTGTAACATCGTT
GTAATTCCCCCCACCCTAACCTTACCCCGTAAACGGCGGAAGGGATTATTTCTTAGCCTT
TCAAAATAACTATGGCACTTCCACTTCTCGATATTCAGTCCGTCAGTAAACGCTTTACTG
ATCGCATTGGCATTTTCCGTAAGCAAGATTTTTATGCGGTAAAAAATGTTTCCTTTAGCT
TATATCACCAAGAAACCCTTGCGATTATCGGGGCGAACGGAGCGGGGAAATCCACCTTAG
CCAAAATGCTCGTAGGTATTACTGAACCAACGTCGGGCAAAATGTTTTTCAAAGATCACG
AATTGACCTACGGTGACTACGCTTTTCGAGCGAAGAAGATTAGAATGATTTTCCAAGATC
CAAATGATGCCTTTGATCCCAATTATAATATCGGGCAGATTTTGGATTCGCCACTGAAAC
TTGCTACCCATCTTTCTGAAGAAAAACGTAACGAACGGATATTTAAAACCTTAAAATTAG
TTGGTTTGTATCCTGAACACGCCTTGATTCATATAAAAGAGGCATCAAGTAGCCAAAAAC
AGCGGATTGCATTAGCAAGAGCGTTGATTCTCAATCCTGAAATTATCATTATTGACGACA
CACTCAGTGCTTTAGACTTTTCGGTGAAAACACAATTAACTAACCTAATGTTAAATTTAC
AGGAACGTTTGGGATTATCCTATATCTATGTTGGACAGAATCTCGGTATGATTAAGCATA
TCGCAGATAAATTGATGGTAATGGATCAAGGTGAAGTGGTCGAATATGGCAGTACCAAAG
AAGTGCTATTGAACCCTCAACACCCAATCACAATACGTTTAATCGAAAGCCATTTTGGCA
AACGCCTCACCCCAGATGCTTGGGCAAATTAAAAAGGAGATGTTATGCAACTTATTGATG
TCATCAAACAACGCAAAACAATAAAAATGTTCAATAATCAAGTTCAGATTAGCCGTGAAG
AACTCACCGAAATGATCAAACTTGCCCAGCTTGCTCCATCAAAAGCCAATCTTCAACCGT
GGCGGTTTGTGATATTGGATCAGGCAGAACAAAAACAGAAACTGTTGGATAAAGTCGCCT
TTAACGCACCGCCTTGTGAAAGTGCTTCAGCGGTAGTCGTCATTTTGGCGGATCTTCATT
ATGAAAAGTTACTTGGCGATGTGTTAGATCACTCCATTGCAAGCGGCTGTTTACACCAAA
ATTTTCGCGAAAATTCCTTTAATTTCTTAATGGGCGTACACAATACACTCAGCCCACAGG
ATATTCGAGATCAAGTGTTGATTGATACGAGTTTAGCGGCAATGCAGCTAATGTTAGTTG
TCAAAGAGAAAGGTTACGATAGCCACGCTATTGGTATTTTTGATCGTAAGGCAGTGTTAG
AAGTCCTAGAAATTGACAGCGAACGTTATGCCCCAGTGATGTTATTAGCGATTGGCAAAG
CGGCTGTGCCAGCCTTACCAAGCGTCCGTTTACCGACAGAATATACGGTTTCGTGGAATG
ATGGAAAACAATTCCGTAAATAATTTACCCTGATTCAAGCAGTCAGATTTGTTAATTCTT
TTACAAAAAATTGTTAAAATCTCACCGCTTTTATTTTATTGAGAAACAACTATGAATACA
TTAAAAAACATTCAGTTAAAACAAAGTATTTTTAGCAAAATTATCTTTGCAAGCCGTTGG
TTACAACTTCCTATTTATTTAGGTTTAATTGTGGTACAAGGGATTTATGCCTATAAATTC
TTAAAATCCTTATGGAATTTAGTGGTTAATCTCGGTGTGATGGACGAAAACACTATTATG
CTAGCAGTGTTAAATCTTATTGACGTGGTAATGATTGCAAACCTATTAATTATGGTGATT
GTCGGGGGATATGAAACCTTTGTATCACGCTTAAATGTTGATAACCACCCAGACCAGCCG
GAATGGCTCGATCACGTGAATGCTTCTGTGCTAAAAGTGAAGCTCTCAATGGCGATTATC
AGTATTTCATCTATTCACTTACTGCAAACATTTATCAACGCTGCAAAGTTAAGCCCTGAA
ACAATGATGTGGCAATTATTAATCCATATCGGCTTTATTTTATCGGCGATTGGCGTGGCT
TATACGGATAAATTATTAAATAGTGTCGCACACGCGAAACATTAGTTAGATGTTTTTAAG
TATACTTGATATAACTTGGCTAGGCATAGTATTGACAGTATTCCTGAAGTTTGTCTACTA
TGCTCTATCCTATCTATACCGATCTAAAAAACGATAATAATTCACCCCAATTTTAAGTGC
CATTTGTTTGACAAGTTTTCCGCCAAATAAACTTGGCACTTTCAGGGCTTCAAAAATACG
CAAACGCTCGTCATTGCCCTCAATGGCTTCGGCGATAATACGACCTGCAAGCCCTGTTAG
TGCAACGCCGTGACCTGAAAAGCCGTGAGCAAAATAAACATTAGACTTCACTCGACCGAA
GTGAGGTGAGGCATTTAGAGTCATATCAATCGGCCCACCCCAACCATAATCAATTTTGAC
ATCTTCAAGTTGAGGGAACACATCAAGCATATTACGACGCATTTTTGCCATCATATCGAC
ATTTGAACTGGAATCGCTACCAAAGAGTAAGCGGTTATCCGCACTCAAGCGGTAATAATC
AAGCAAAATATTGTTATCGCAGACAGACATACCATTATTGATAACACTATCCGCCATTGC
TTGAGTTAATGGCTCGGTCGCAATGATAAAACTTTCCACAGGAAGAATTTTTCGAGCAAG
TTTGAAACCAATTTTTTTATTAGATTTAGCGTCAATGTAGGCATTTGTTGCTAATACGAC
ATTATCTGCGGTAATAGTGCCTTGTGGAGTAATAACTTTAACTTGTTTACCTGAAAATTG
CAGATCAAGGGCTGGGGTGTGTTCGTAAATTGTGACCCCTTGCTCTAAACAGGCTGCGGC
TAAACCGAGACAATAATTTAGTGGATGTAAATGTCCTGATTGACTATCGTACAATGCACC
ACAATAAATTTTACTGCCTAAGTGTTGCTCTAACTTTGCCTTATCCCATAGTTGCATATG
TTGATAGCCAAATCGTTCACGGCTCTCTTTTTCAATTGCAACTAAATCGTCCATTCGACG
ATGATTTAACGCAAGCGTTGCATAGCCTTTCTTCCAATCACATTGAATGTTGTAGGTTTT
GACACGCTCGTCAATAATGTTGATCGCCTCAAGGGACATATCCCAAAGTTTGCGGGCATT
TTCTTCGCCAACTTGTTCAATATATTCATCAATCCCTTCTTCAAAGCCATTGATTGCTTG
TCCACCATTACGTCCCGAAGCACCATATCCAACCCTTGCACCCTCAACAACAATCACATT
CTTACCTTTTTCTGCTAGCTCCAATGCGGTTGAAAGACCTAAAAAGCCTGCACCAATTAC
GCAAACGTCCGTAGATTGATTGCTTGAAAGATGAGGTAATTGAAAATGAATATTACGAGT
ATCGGAATAGTATGTGCGAATATGTTCTTGATGTGCAAAAGTCAGCATAAAAACCGTTTT
AATGACACTAAATGAAATTAGGAAGTTAATTTGAAATGGCGCACCCGAGAGGATTCGAAC
CTCTGACCGCTCGGTTCGTAGCCGAGTACTCTATCCAGCTGAGCTACGGGTGCGTATTTG
AAAAGAAACGGTGTTATTTATTTTATCAGCGACCATTTTATCCTGATAGATAAAAATAAA
ATGGCGCACCCGAGAGGATTCGAACCTCTGACCGCTCGGTTCGTAGCCGAGTACTCTATC
CAGCTGAGCTACGGGTGCGTGATAAAGTAAATGGCGGTGAGAGAGGGATTCGAACCCTCG
ATGGAGCTTTTTAACCCCATACTCCCTTAGCAGGGGAGCGCCTTCAGCCTGCTCGGCCAT
CTCACCACTCACTGTGTCTGTGGGCGTGCATATTACTAGGTTCTGGAAATATGTCAAATT
ATTTTTGCAAAAAAATTAAAATTACAGACCGCTTGCCTAGTTACTAATCAAAACGGTGAA
TTTATAACATTTCTTACATAAAGGCTAAACTTTTCATAGGGTTAGTTTTTTTCATACCAA
ATTTTATTGATATAGAGCGTCACTTTTCCAACAGGAGTTTCAACTTGAATTTCATCATCA
ATTTGTTTGCCAATTAATGCTCTTGCAACGGGGGAATCAATCGAAATCCATTGTTTTGCA
GGATCAAATTCATCACAGCCCACAATCCGATACTGCTTGATTTCACCCTCTTCATTTTCT
AGTTCAACCCAAGCACCGAAAAAGACTTTGCCTTCTTGAGTAGGGTGGTAATCGACAATT
TGTAGCACTTCTAAACGTTTTGATAAAAAACGTACACGGCGATCAATTTCACGCAAACGG
CGTTTACCATAAATATATTCCGCATTTTCACTACGATCACCTAATGCCGCAGCCTCAGAT
ACCGCTTGTGTGACCTTTGGTCGTTCATCTTTCCAAAGATATTTCAACTCTTGGTCTAAT
ACTTGCCAACCAGAACGAGTTATGTAATTTGATTTTGCCATTAGCTTGCAAACTCCACAA
TGCCCGTAACTTTTCCTGCTTCATTTACCGCTATTAACGAGTGAATGTGTTTCTCTTTCA
TATACTCTTCTGCGTGAGCAAGGAAAGTGCTATCTAAAATCGTTTTTGGATTACGGCTCA
TAATCTCTTGAGCAGTTTTATTTAGGCTTTCTGCACCAAATTTAGCAAGTGTACGACGAA
TATCACCATCGGTAATAATACCCTGCAATTGCTCATTTTCCATAACAATAGCTACCCCCA
TTCGTCCTTCATTCATTACATTCAAGCAATCGCTAAAACTGCAAAGCGGACAGATAATAG
GCAATTTTTTCTGCATAACATCACGCACACGACAAAGCAATTTTCTACCAAGGCTGCCAC
CAGGGTGGAAACGAGCAAAGTCTTCCGCTTTAAAATCTCGAGCTTTAATCAGAGCAATCG
CTAAGACATCGCCCAATGCCATAGTCACTAAACTTGAGGTCGTCGGGGCAAGATTATTTG
GACAGGCCTCACGCCCAATACTAATATCAAGGGTTATATCTGCGTGATGAGCCAATGTTG
ATTGCAGATTTCCCGTCATTGCAATAATTTTATTCCCAAAATTTTTCAAACTTGGGATCA
GTTTATTTACATCATCAGTTTCACCGCTGTAAGAGATTAAAATCACTACGTCAATCGGTT
TCAACATACCTAAATCGCCGTGAAAGGCTTCCGTTGGGTGTAAAAAGAAACTTGGTGTGC
CTGTTGAAGCAAAGGTTGCAACCATCTTCTTACCAACTAATCCTGACTTACCAATACCTG
CAACTACAATTCGTCCTTCGCAGTTTAATATCATATCAACGGCTTGATTAAAGGCTTCAG
ATAAGTGTTGATTGAGGCGAGAAATAGCTTGTGTATAAAGGTGTAGAGCCTCATTTGCAA
TTGGAAGATGGTTCATAACGAATCCCTGCTTAAAATAAAATATTGAGCGAATTATACGCT
AGTTTAAGAAAATAAGCCTATCTAATCTCCATGAAATTATATAGTCGTTCTGCTCTTGAT
TTATCTATTTTCTCAAGTTGAGATAGTGCTGTTTTTTGCTTCTCAATATCCTTCTTCATA
TTGGCACATAAGGCGATATTTTCTAGTGTATCTGCTTGATTGTAATAGGCTTCTTGACTG
GTTAATGCCGTTTCAAATTGCTGATAGGCTTTGTCGAACTGTTTTTGTTTGCACAGAAAG
GTACCGTAGTTATTCAATACATCAGGGCGAACTTGATTGTTTTTGCTCTGTGTTTTACTT
AACTTCAAGGCTTGCTGGTAGGCTTCTTCTGCTTTTTGGTTATCGCCAGTTTGTTGGTAA
TAATAGGCAAGCACAGAGTGCGGTAGGTAGTCTTTTACATCATGTTCAAGCGCTTTGTCA
ATGTTCTCTTTCGCTTTTGGAAAATCAGATTGTTCAAGGTAAGCAAGAGCCAAATTAATG
CGAGCTTTGACGGCTTCCGAGCGGTTAAAATCCACCTTTGCGGTTTGATTTGTACAAGCA
ACAAGCCATAACGCCACGCTACAAGCGGTCAAATTACGGAAAAATTTTGCGAAGGTCATT
TGATTTTCCCCTATGTAGGGACACACCGCGTGTGTCCGCCGATACGAATTACGATTGTTG
GAACGGACACACGCAGTGTGTCCCTACCTTGAAATATACTACTGATTTTGAACCGCAATC
CCTTCGCCGAATTTACGTTTTTCAAAGGTGCGTTTAGTGCGGTCAATCACATCACCCGCA
AGTTGCCCACAGGCAGCATCAATATCATCACCACGAGTTTTACGCACTGTCACCGTAAAG
CCATATTCCATCAAGGTTTTTTGGAAGCGATCAATACGCGTATTTGAACTCTTCGCATAA
GGTGCTTCTGGGAACGGGTTCCACGGGATCAAGTTGATTTTACTTGGGGTATTTTTTAAC
ACTTCAGCAAGCTGATGAGCGTGTTCCACATCATCATTGACATGGCTTAGCATCACATAT
TCAATCGTCACTTTACCGTGATTAGCGTTTGATACTTCTAAGTATTTATTCACTGAATCG
ATTAACATTTTAATGTTGTATTTTTTATTCAGTGGAATTAATTCATTACGCAGTTCATCG
TTTGGTGCGTGCAATGAAATCGCTAATGCAACATCAATCTGCTCACGCATTTTATCTAAC
GCAGGCACAACCCCCGATGTAGAAAGGGTCACACGGCGTTTAGATAGACCATAAGCAAAA
TCGTCTAACATAATTTCCATTGCCGGAATAACGTTATTCATATTTAGCAATGGCTCACCC
ATTCCCATCATCACCACATTGGTAATCGGACGAATGCCCGTTACACCAAAGTTACCGATA
ATTTTTGATGCACGCCACACCTGCCCGATAATTTCAGATACGCTTAAATTACGGTTAAAG
CCTTGCTGTGCCGTTGAACAGAAAGTACAAGCCAAGGCACAACCCACCTGCGAAGAAACA
CACAAGGTGGCACGATCATCTTCTGGGATATATACCGTTTCAATTTGCTGATCGCCAACC
CACATCGCCCATTTGATTGTGCCGTCGGCAGAACGTTGTTCTACGGCAACTTCAGGTGCT
TTAATCTCAGCGATCCGTTTTAATTTTTCACGCAACACCTTATTGATGTTGGTCATATTA
TCAAAATTATCTTCACCAAAATGATAAATCCATTTCATCAGCTGATCAGCACGAAATGGC
TTCTCGCCCATTTCCGCAAATAGTTCACGCATCTGCTGACGATTTAAGTTTAATAAGTTA
ATTTTTTCAGTTTTGGTTGAATTACAACTTGCATCGGTTGCTTGAATTTGTTCAGACATT
GTTTGAAAGCCTCGTTGTTACACGGTTTGTGGCAAAAGGTTAGTTTTGCTGGAATTTAGT
TAAATTAAAGGCGGCAATTCTACTGTTGTCTGCTCATTTAGGCTAGTGATTTTTACAAGA
TTTGAAAAGTTGAAATAATGAATTTTTCGACGGGGATCACAAAAATAGTTCGGCTTGCGA
TAAACAAGCCGATATTCACTTAAATGCTCGCAATTTGCTCAAATGTTTTTGGTGATTTCT
CAACCATTTTTAATAATAAAACCGCTTGTGAAAGATTTAATTTTTGGCGAATGGCTTTCA
CTTCTTCAGGGGTAATTACTATCGGATCGGGAACTTCTACGACAGTGGTTTTTAGTGTGA
TTTTGCCTTTTAAATGCAACTCTAATGCTTGCATCCCTTCCATTAGTTCATTAAATAATT
TTCCCATATATTACCTCACTAAAGATTTTAAATAGCTTAATGTATTCGCCAAAACCACAC
GTTCTTCATTAGATAAATCGTCTTGTTGGTTTTTATTGCAGGCGTGGAACAACTAAACTT
GTTTCCCTTGCACATAATAGTAATAGATTACCCTAGCTCCGCCTCTTTTTCCTTTTTGTC
TAATAATATCTACAATACGCAATTTTCTTAGTCCCCCAGTACCTTGAATAAGCTCTCCCT
TATCGGGAAATTTTAATAACTCATTTTGTAATAATCTAAATGTGTCATCGTCAAGATACT
TTTTTCTATATTCCTCAAAAGGCGGTAATTCCACAAAAGTGACATTCATTATTCTACTCC
TATTTTTAAGTTAAATATACGTTTAAAACGTATAGTTTATGGAAAAACAGAAAAAGCCTA
ATCGAAATACAAAAAAGGGAAAGAACAAGAGATAAATTTTTCGACAGGGATCGAAAAAAT
AGTAATAAAGTTAAAAACAAGCGGCTAGATAAGACAAAAAGTTTGTAAAATAAAGTGATT
GATGAAAAGTAAGTGGTGGGCGATACCGGTCTCGAACCAGTGACCCCCTCCTTGTAAGGG
AGGTGCTCTCCCAACTGAGCTAATCGCCCGAATACCTTGCGGTTTCGACTAGTTTAAACA
CTTGGATTAAGTGGTGGGCGATACCGGTCTCGAACCAGTGACCCCCTCCTTGTAAGGGAG
GTGCTCTCCCAACTGAGCTAATCGCCCNNNNNNNNNNNNNNNNNNNNNNNNNNNNNNNNN
NNNNNNNNNNNNNNNNNNNNNNNNNNNNNNNNNNNNNNNNNNNNNNNNNNNNNNNNNNNN
NNNNNNNNNNNNNNNNNNNNNNNNNNNNNNNNNNNNNNNNNNNNNNNNNNNNNNNNNNNN
NNNNNNNNNNNNNNNNNNNNNNNNNNNNNNNNNNNNNNNNNNNNNNNNNNNNNNNNNNNN
NNNCAAACTAAATTAGATTGTAACAACGGACTTCAAAAGTTGAAGTGGTGGGCGATACCG
GTCTCGAACCAGTGACCCCCTCCTTGTAAGGGAGGTGCTCTCCCAACTGAGCTAATCGCC
CGTCGTTGTGGGGTCGCATTATAGAGTTCAAAAATTTTCAGTCAATCCATTTTTGCTATT
TTTTACTTGTTCGTTGAATTTTTCGCCCAAATTGCTGATTTTCTACTAGGATTTCCGCTC
AAGAGGGGTAAAATACGGAAATCTTTTTGTTTATCAAAATCAAAAAAATATAGGCGATAA
TATGAAAATTGAAACCCTTTTCCCTTTAGATCCGAATGTAAAAGTGCGTACTCGTTTCGC
ACCAAGCCCGACAGGCTATTTACACGTTGGTGGCGCAAGAACCGCACTTTATTCTTGGTT
GTATACTAAACATAACAACGGCGAATTTGTATTACGCATTGAAGATACTGACCTTGAGCG
TTCTACCCCCGAAGCAACCGCTGCGATCATTGAAGGAATGGAATGGCTTAACTTGGCGTG
GGAACACGGCCCTTATTTCCAAACAAAACGTTTTGATCGTTATAACCAAGTGATCGATCA
AATGATTGAAGAAGGCACGGCATACCGTTGCTACTGCTCAAAAGAGCGTTTAGATGAATT
GCGTGCAAACCAAGAAGCGAATAAAGAGAAACCACGTTATGACCGCCACTGCTTAGGCGA
TCATTCACACGATCCGAGCGAACCACACGTTGTTCGTTTTAAAAACCCAACGGAAGGCTC
AGTGATTTTTGATGATGCGGTGCGTGGACGCATTGAAATCAGCAACAGCGAATTAGACGA
CTTAATTATCCGCCGTACCGATGGCGCACCGACCTACAACTTCTGTGTGGTTGTCGATGA
CTGGGATATGGGCATTACCCACGTTGTTCGAGGTGAAGATCATATCAACAACACACCACG
CCAAATCAACATCTTAAAAGCGTTAGGGGCAGAAATTCCAACTTACGCTCACGTTTCGAT
GATTAACGGCGATGATGGTCAAAAACTTTCCAAACGTCACGGTGCAGTTAGCGTAATGCA
ATATCGTGATGATGGCTATTTACCCGAAGCCTTAATTAACTATCTCGTACGTTTAGGCTG
GGGACACGGCGATCAAGAGATCTTCACTCGTGAAGAAATGATTGAGTTATTCGACATTCA
TTCTGTCAGCAAATCGGCAAGTGCCTTTAACACGGAAAAATTACAGTGGCTAAACCAACA
CTATATGCGTAGTTTGCCTGCAGTCTATGTGGCAAAATACCTTGAATGGCATATGAATGA
TCAGGGGATTGATTTCTCTCAAGGACCTGCATTAGCAGAAGTCATTCCAGTCTTAAGCGA
ACGTGCAAAAACCTTAAAAGAATTAGCAAGCCAAAGCCGTTATTTCTATCAAGAATTTGA
TAGCTATGATGAAAAAGCGGTAGCGAAAAACTTCAAAGCGGAAGCAGTTGCACCACTTGC
AAAATTATTGGAAAAACTGACCGCTTGTGATGATTGGAGTGTTGAAAATATCCACGATGC
AATGAGCCAAACTGCCGCAGAGCTTGACATCGGTATGGGTAAAGTGGGTATGCCATTCCG
CCTTGCAGTAACAGGCTCAGGGCAGTCGCCATCTATGGATATTACTGCGAAGTTAGTTGG
TAAAGAGAGAACGCTTGCGCGTATTCAAAAAGTGATTGCGTTTATTGAAGCGCAGAACTA
GTTAGTTTTTAATCAATTAATCTATTTCCATTGTTTTCAGATTGACAGAAAAAAAGCGAG
AGCATATCATCTCTCGCAATTTTGGGGATATAGCTCAGTTGGGAGAGCGCTTGAATGGCA
TTCAAGAGGTCGTCGGTTCGATCCCGATTATCTCCACCAAATTGATTTCAGCAGATCTAG
ACAAACATAATATAAAGCCTTGAAATGTAAAAACTTCAAGGCTTTTATATTTCTCTTTTT
TCGTTGGATGTGAACAAAAATAGCGGAGTTTTACGGCACGGAGCTGTAAGCAATAAAATA
AGATTGTTATGCTTCAGCATAATAACATTACTCACAAATACTGAAATAGATGAATCTAAC
AGTAACGCAGACACCTAAATAGTGATCCTCTATCACTCCTTGAATGGTTGGGGCTGGTAA
TAACACGATGGTAAATAGAATTCTTTTTTGCTCTCTATTTTGTACTTTTATCTTAACAAC
CTCTGACTATTTAACACAACAGTCACAGACGACAAAGCCATAGCAACTGCCGCAATCATC
GGGTTTAATAACCAGCCAGTAAAAGGATAAAGTACACCGCAAGCAATCGGAATGGCAATG
ATATTGTAAATAAAGGCACCGACTAGGCTCTGTTTCATATTCTGTACAACCTGTTTTGAG
AAGGGCAAAATTGCTGCTAGTGGTTGTAATCCCGATTGCATTAATGAGAGATCCGCAGTT
TCTATCGCAATTTCACTACCATTGTACATTGCAACACCGACATTCGCTTGAGCTAATGCG
GGAGAATCATTGATCCCATCACCGATCATTGCCACCTTCCGCCCTTGCTGCTGTAACTTC
GTTATTTGTTTAGCTTTCTGCTCCGGCAACACTTCTGCAATCACTTCATCTAAACCCAAT
GTTTCGGCATAATAGTTTGCTGTAGCTTGGCGGTCGCCTGTGAGCATTATGCAGCGATAG
CCCTGCTGTTTAAATTGTGTAATAACCGCTTGGCTTTTAGGGCGAAGTTGATCTTGCAAA
TAGATCACGCCAATGAGCTGTTCATTGAGTGAAACGAAAACTTGCGTAGTCAAATCTTGC
TCTTCACAAAAGTCAGAAGCAACAAATTGCCGATTGCCTACTTTTACATTGTTTTCTCCC
ACTTGAGCTGAAATCCCTAAACCTTTGGCAACTTTTATGTTACTCGCAGGATAAGCGGTC
AGATCAGGGTGATATTTTACAATCGCTTTAGCAATCGGGTGAGCCGTTTGCTGTTCAAGG
CTTTTGGCTAAACGTAGTACTTCGTCAGCAGATACATTGCCTAAAGTGTTAATCTGTGTA
ACCTGCATTTCGCCAGTGGTAAGGGTTCCTGTTTTGTCAAACACCAAAGTATCAATTTCA
CTACTCGCTTGTAGTGCTTCAATATTTCTTACTAATACACCCAATTCAGCCGAACGAGCG
ACGCCTGCAATGGTGGAAAGTGGAATAGCCAATCCTAAGGCACAAGGGCAAGCGATGATT
AAAACTGTTGTGAAAATAGATAATGCAAAGGCAAAATCCTGACCTAATGCCAACCAAACT
AATGCACTGAACAAGGCAATACTCACCACAATAGGCACAAACACCGTCGCAACCTTATCG
ACCCATTGTGCTAATGGTGGTTTAGAGGATTGTGCATGACGGACTGCGGAAATAATCCGA
GCTAGTGCAGTTTGCGAACCCACTTGCTCGGCAAGATAAATACCAGCACCATCTTGAACA
ATGGTTCCAGCTCGCACTTTATCGCCTACTCGTTTCTCAACAGGTAACGCTTCGCCTGTG
AGCATTGATTCATCTACCCATAATGAACCGCTCTGCAACACGCCGTCCACGGCAAATCTG
TTTCCTGTCAGAGCCTGAATCCGCATCTGTGGTTTGATACCTTTAGTTGAAATGGTTTTT
GTAATTTCTCCGTCAAAAACAACCGCTTGCTGCGGTGCTAAATCCAGCAATTTTTCTAAG
GCAAGCGATGAACGCTGTTTTACTTTTAACTCAAGATATTTTCCTAGATTGAGAAAGCCG
ATGATCATCACACTGGCTTCTAGTACAAATGGGAATGGGATTGAGGAAATAGCGTTAAAT
ACAGCGAATAAAGAAAGGCAACGCCTGTGCTAATTGCAATTAAGGTGTCCATCGTGGCTG
CACGATGTTTTAGACTTGTCCACGCCCCTGTAAAAAAGTGTTTGCCGCTAAAAAACATAG
TGCTGGCGGTGATGACCGCCCAAGCAAACCAAAGCGGACGATTTTCTACAGTTGGCGACG
TACCGAACCACATTCCGTATGCCATTAACATTACCCCAACCGCTAATGCAACAGTAAATT
GACGACGCTTCTGGGTTAAGGCTGCTGCAGTTTGGGCTTGCTGCTTTGCCCGACGAATTT
CTTCGCTTTCTAGCAATTCTGCACCGAAACCGATTTTTGTCACCGCTTGTACTACCGCAT
CAGCCGTGACCTTACCTTGTACAAAGGCAGTTTGATCAGCTAAATTGACTGACGAGCCTC
TCCCACAATTTGTGGGAGAGACTTTTTTAAGCTGCTTTTTTGCAACAAATTTGTCTATTA
CACCATTTTCGTCCATTTAACTTTAGGCTAGATGTTTATTTATATACCGAATGATACAGT
TTTCTTAAACTATCTAAACGTGCAATAACTGTTTTTGCTTCCGTTAAATTACCTTGACTT
GCTAAGTTTTTTGCTTGAGCAACCACATCGATGACTTCTTGCATACCTTGTTGATAGCCT
TTGAATTTCTCTTGATCGCCATCTAAGCTATTTGGCATAGTTGCTTGGGCTTTTTTAGAC
ACTTCAATAAATTTATCGGCATTTTGCGTAAATTCTTCAGCTGTTTGGGCATTCGTTAAT
AGGTTAATTTGGCGTTTCATTTGAAACATTTCCATTGATACACCGCTTGCCACGACATTT
GCTGAAACTGCCAATACTAAAATAGATAATAAATGTTTAAACTTTAACATTATTCACTCC
AAATAAATAAAAAAGACGTGGGAAAATTCCCACTCCCTTATATCAGATTTCAAAAATTAA
GCAAGATTAGCCTCGATATTTTTGGAAAACTAAGCAAGCGTTTGTACCGCCAAAGCCGAA
GCTGTTAGACATTACGGTTGTTAATGCTTTGTCTTGGCGTTCTGTCACGACATTCACACC
TTGTGCTTGTTCATCAAGTTCTTCAATGTTGATACTTGGTGCAATGAAATCGTTATCTAA
CATTAATAGCGAGTAGATCGCTTCGTGAGCACCTGCTGCACCTAATGAGTGACCAGTCAT
TGATTTAGTTGATGAAATCGCTGGGGTTTTATCGCCAAAGACATTTTTGATTGCACCTAA
TTCTTTCACATCACCCACTGGTGTTGATGTACCGTGTACGTTGATGTATTCGATTTCGCC
TTTAACTGTTGCCATCGCTTGTTTCATACAACGTTCCGCACCTTCACCACTTGGGGCAAC
CATATCGTAACCGTCTGATGTTACACCATAGCCTACGATTTCCGCATAAATTTTTGCACC
ACGAGCAAGGGCGTGTTCAAGCTCTTCAACCACAACAACAGCACCACCACCTGCGATGAC
GAAGCCGTCACGGTTGGCATCGTAAGCACGAGAAGCTTTAGTTGGGGTTTCGTTGTATTT
AGTTGAAACTGCACCCATTGCATCAAATTCCGTTGCACATTCCCAAGATAGCTCTTCAGC
ACCACCCGCGAAAACCACATCTTGTTTGCCTAATTGGATTAACTCCATTGCGTGACCGAT
ACAGTGTGCAGAGGTTGCACAAGCAGAGCTGATAGAGTAGTTTACACCACGAATTTTATA
AGGGGTTGCTAAGCAAGCAGATACACTTGAAGCCATTGTCTTAGTTACGGCATAAGGACC
AACTGCTTTTACGCCACGAGGACCACGCACTGCATCACAAGCCACTAATTGACTATGTGC
AGAGCCTGTGCCTGCACCGATAACTAAACCGGTACGGTCGTTAGACACTTGCTCTTCGGT
TAAACCTGAATCTTCAATCGCTTCTTTCATTGAAAGGTAAGCATAAGCTGCAGCATCGCC
CATAAAACGGTATACTTTACGGTCAATTAATTCTGCTGGGTTTAATTTAATCGTCCCTGC
AATTTGGCTACGCATACCCACTTCAGCAAATTTAGGTACAAATTCAATGCCTGATTTACC
TTCTTTTAATGAAGCTAATACTTCTTCTTTGTTATTACCGATACTCGAAATAATGCCGAT
ACCTGTGATGACTACTCTTTTCATTCTTTTTCCTCTATGAATATAAATCACGAAAACTTG
GCTATTTTACACTACTTTGCCACTAAGTTCGCAATATAAATGTAAACGAGCGGTCAGATC
CGATCTGTTTTATACAAAAAAAGCAGGAACCTGGGAGCTTATGCTCTTCATTGAAGTCTA
ATTATTTAACAATTTGCATCAATTCATCAAAATTACTCACTACATCATAGCGGATTTTTT
GTTCGGTAGTATTTTGGTTAAGTATGTCAAAGAAACGTTTAGCACTTTTGATCCTATTGT
ATTCATTAAAACGGAGTTCGCCTTCTTCACTTGTGCCTTTTGTTTCAGCGATAAAATAAA
TCTGACGAGTTTGTTGTTGCTCAAACACAATTGCCCAGTCAGGATTGTAATTGCCGAAAG
GTGTTGGAATATGGAAACTGTCTGGTAATTTCGCATAAACTATGACTTCACTAGCATTAT
CCAAAGCTTCAGCAAACGTAGTTTCAATGACAGAATCTGTCGGAACATATTCCCAAATAT
GTCGTGTAGCTTTAAATGCCTCTTTTTTTATCTCATTGCTAATAAAAATCTCGCTGTCAG
GATAACCTTGCTGCAACGGATGATAGGTCAGATTTTGAATGACCATATTGGCTTGTTGCT
CATTAATAATTCGGCTGACTTCACGAATAAAGGCCTCAGGGTTATATTTATACTGTGCAA
AAATTGCATTATTGATACCTTTTAAAATTTCAACAATAGTACGGCGAGTCAGATTCGTTT
TATTGGCAACTTCCCCAATTAAATCATAAGTAACTTGCGAGTTTGCCGACATTGCTGTTT
TTTCTGTTTGAGTACGATATTCCCCAAAACTCTCTTTTACTTTTAAGTCATTATAGTCAA
TTTGTTCTTTTTGTGTTGTTGTACCCAATTTATAACTAATTGATTCAACAAAACGATTAT
CCCGTTCACAAGCGATTCGGGTAATTTGAGATATACTATCAGCAATTAATTTTTCACTAT
CTAACTGAATTTCAAATACAGCTTTATGATTGATTCGTTGCCATAATGCTTGAAATTCTT
TTCGTTGTAGATTTGTTTTATTAATAGGATTCATTATTTTTTGACTACTGTTTTCAACCA
TACCTTCAAGGGCTTTTGGATCGAACACTCCATCAATCAATGTAAATATATGTGTTTGGT
ACGCGGTTAAATTATCTGGTAATTTTGCAAAATTTTGCTCCTGCTTAGCTTGATGATAGT
TATCGGTAATCTGATCGTTATCATCAATATAATCATTTTTTAATAGATAGCGATAAATCT
GTTTTGCTTCTTGTTCACTAATTTGATGTTTTTTGCCATCGTTGAGAATAATAACCTTGC
CTGTAAAATAAGCTTCATCCGCTTTGCTCGGACGGCTTGAAATTGCTTCTAGCATTTCTG
CTTCTAAATTTTTCACAAAGGTTTTATAGCTTTCATTCGTGACAACAGTTAAGTTATTGA
TTTGATGTATTTCTCGGCTATTTTCTCCCAAATATTTAGCATCCATTCGTTCCCCTTTAT
TATTCACTGCTAAACGTAATCCTCGTCCGACTTCTTGACGGCGGGAAATATCATTATCAG
AATATTTTAAAATACAAATGGTAAATACGTTGGGGTTATCCCACCCTTCACGCAAAGCGG
AGTGAGAGAAGATAAAACGAGTAGGTTCTTCAAAGGAAAGTAATCGTTCTTTGTCCTTCA
AAATCAAATCATAAGCATCGCTATCATTAGAAATCTGTGCCTCTTCAGCTTTCTTATCTA
AGCTTGGATCAACCATTCTTTTTGATTTTTTATCAATAGAAAAATAGCCATTATGGGTTT
TATTCACATCAATATTTTGCAAATAGTTCCAATATCCGTATCCATCTAAATCCAATTCAG
AAAACTCATTGATAACTTGCTTATATTGCTCTTTAAAAATACGAACATATTCACCATCAA
TAGGGTTATTGTCTTCATCATATTGACGATATTTGGCAACTTCATCAATAAAGAATAGAC
TTAGTACCTTAATGCCACGATCGAATAATTGGCGTTCTTTTATTAAATGTGAGCGAATAG
CTTCACGAATCTGAATGGTTCGCACAGCTGTCTCATTGACATCTCCCAACGCTTCACCGA
TATGAATTTTAACGCCATTAGTAAAATACACGGTGCTTTCTCGAAAATTAATATCCTCTA
CCACATAGCGGTGATATTGTTGTGCTTTGGTAATTTCAAATAAATTATCGCCTTTACTGA
TTTTACGAATTTCTCGTTTAAAACCATTTTTAGTTGCTATTTCTAATTCTAAGCGGGCAA
TTGGTAAAGATTTCGAAATTTCAATATTTTCTAAATATAAATAACCGCTTGTACCAGAAA
GATTTTGGACTTCAATTCCCTTTACAGTAATTTTTTTAACTAATTTTTGGTTATAAGCAT
CAAGAGCATCAAGACAATAAACTAAGTTATAGTTACGTTTATGTGTTGCAGAATAACGTA
AAATAAATAGCGGATTAAAATTTGCTAATGATTGCAACGTTTTATCCGCTTGCATTTTCT
GTGGTTCATCTAAAATTAAAATTGGACGATTTTTGCGAATAACATCAATCGGACGGCGAG
ATTGAAATTCGTCCAATTCTTCATAAATTCGGCGTTGATCCTTACCTGTTGCATTAAAAG
CTTGGACATTAATAATCATTACATTAATGCCACTATCAGCACTGAAATTTTCCAAATGAT
GTAATGATTTTGAATCATAAATGAAACAGCGAGCTTTTTTGCCATATTCCTGCTGGAAAT
GTTCTTCCATCAGTTTAAAGCTTTTATCTACACCTTCACGAATCGCAATGCTTGGTACGA
CAATAATAAATTTTGACCACCCATAGTGTTTGTTTAGTTCAAACATTGTACGGATATAAC
AATAAGTTTTCCCGGTTCCTGTTTCCATTTCAATATCAATATTGAGCTGGCTAGAAGTTA
AATTTTTGCCTTTACCATTATCGTCAGTGATAAGTTTATCGGAAGGGGTTAAACCACTTT
CACCTTGTACTTTTTGAATATTACTCAGTACATTGTTTAAATGAGTGATAGGAGCATTAC
GAAATCCGATATCACCATTTGCGATATCCTCGTCAAAACTTCCCGCTTGTGATGGCATAT
TTAAGCTAAGTTGAATTTTAGAGCCTTTATTTAAGCCTTTATCTCGTTGATAGCGATGAC
CTGTTGATTTAGGTTGACCTGTAAAACAATCTACCACTGCTTTGGCTGCTGCAAGTTGAT
AACCTAGGGTTCTAAATTGAAGTTTCATTTTATTCCCCCTTTATAAAAAACGTACTTCTG
TATCTGGTGATAGTTGTTTAAACCGTTCTTTAATATTGGTTTTATCGTGATCGGCAATAA
TAGCAGATTCGCAGGAGACTACTCGTAAAGGCATCGCTTGAGCAATCTCATTGATTATCT
CACGAGTAAGCGGATCAAAACAGGCAACAAGGCTATTTTCTCCTACAAAGTAGATCGTTG
CGTTATCAATAGTTTTACGCGTAATGGATAGGGAAAGCTCAATGCCCCAGTCAAGCATCA
CTTGAAATAAGAGATCTTCCGCCGAACGATCTTCTTTAATATGAGAAGTCATTTGATCAA
GCAGAGATTGGGAAAGTTTATCAGGTGTGTAATACACATCCTTCATATTAGTAGAGTCAA
TTTTTAAGACTCTAAAGCCAATATCTAGTTGTGGAGTTGAATTTATTAAAGCATAATCTT
GGCGATCCGATCCGATCCGTCTGCTCTGCGATAATTCTATTTCCTGCACGGCGAATGCGT
TCTTTGGAAATCTCGGCAATAGTTGAATAGCCAGCTTTATAAGCTTCTGATTTCTCGTCT
GTTTTTTCAGGTAATTGTACCATAATAAAACGGCGATTTCCGTTATCTTCGGCGTTAAGT
TGCATAACTGCGTGAGCAGTGGTTGAGCTACCTGCAAAGAAATCTAGAATTAAAGCATTT
TTATTACTACCTAAATGAGATAGTCTGTGTAGAAGTTCAACAGGTTTTGGGTAATCGAAG
AATTTACCTTCAAGTAATTCAGCCAACTTTCTATTTGCTCCATCACTATGTCCAACTTCA
GTATAATCTAGAAACGTAGATTGAGATATCCCATTTTTAACCTCAGAAAGAAAACGTTTT
ATTGATGGAGTACTATCTTGATTACTGCCAAACCAAATTCGATTATCTTCTAATAATTCA
TTAAATTTTTCTTGGTTTACAATCCAGCGTTTTCCTTCTTTTGGATAAAAAACTGCCCCT
GATGGAGATATTATTTTGTATCGACAACTCTGAGTTTCACCTATTCCTGTAAAATCTCCA
CTTTTCCAAGGGCCTCTAGGATCATTATCTGGATTCTTATATCTATCATTTTGTTTATCT
GTTCTTGGTAGTAGATTCGGATACCAAAGATTTTTATTTTTAGCATAAACTAAAATATAG
TCGTGATATCTCAAGAACCACTTGCTATCATTTTTTCCACCATATAATTTTTTCCAAATC
AAGGAGTCCACAAAATTATTAGTTCCAAATATTTCATTACATAATTTTCTTAGATTATCA
TATTCACATTCATCAATAGAAATAAAAATAACACCATCATCACTCAGTAAATTTCGAGCT
AATTTAAGGCGACTGTACATCATAGATAGCCAATCGGAGTGAAAACGTCCATTGCTTTCT
GTATTAGCAGTTAGACGATTACCTTCTTCATCAATTTGGTTAGATCTTTCCAAAAAATCA
TTATAATTTTCTGTAAAATCATCGTTATAGATGAAATCATTTCCAGTGTTGTAAGGCGGA
TCAATATAAATCATTTTTATTTTGCCAAGATAGGTTTCTTGTAGTAGTTTTAAGGCATCT
AAATTATCACCTTCAATAAATAAATTTTGTGTGGTATCAAAATTAACACTTTCTTCTCTG
CAAGGGCGAAGAGTTTTTGCAATTGGTTCATTGGCAGCCAAAATAGCCTGTTTTTTTCCA
ACCCAGTCTAAGCGATAACGCTCTTGATTTCCTTCGACTAAGACTTCAGAAAGTTCTTGT
CGAAGTAAATCAAAATCTACGCCTTTTATTATTTCTCCTTGCTCATTACGCATTTCAGTA
ATGCAATTTGGAAAAAGAGCGGTCAGTTTTTCAATATTTTTTGCAACCAAATTCTCGGTG
TGCATTTTGAGTTCAGTGGACATAAATACTCCATATTCTTTTAGTCTAAACAATATTATT
TAATCAAAAATAAGAAAGCTGTTTTCAAGTTCTTTTAATTTTAAATTAATCTCTACTTTA
CGATTGAACTGCTTTTCAGCTTTAAGTTTCTTTTTAAGTTGATTTATTTCTTGATGTGTC
TGTTCCAATTTTTTATTTAATGCTAATTTCTCTTCAATAGATGATAATGTATCTGTATTA
ATTGGTAATAATTCAGAAATGATATGCTCATATAAATCAACTAAATGTAAAAACAGTGGC
AGGTTAGAACGTTCATTTTCTTCAAACCATTTTGAACGATAATAACTGCCTATGACTGTT
TTCAATTTATTTGTTGGATTTCCTTTATCACAATATCAAGTAACTGTTGACGCATATCTC
TACCGTCTTTTGTTCGCTTATTAAAAGCTTCATAAGCTTCAGCAATGGGCGTTGAATTTG
CGGGCAATATCTAACAGGTGTTTAGCTTTAGTGTAATCATAAACTACTTTACCGTTTTTT
TGAATATAAACAATATAATAAGGGTAAAGGCGATTTGGATTGTTATGTTGGTTGTCTGTA
TGGCGAGATTTTAGAGTAAAAATAACTCCTGTAATTATTTATTTGAGAACGAATATCTTC
ACCAAGAATAGAGTTAATATTATCAATAATTTTCATAGGACAAGATCAATAAGAAGAAAT
CATGCCTTATTTTAAACAAAACAAGTTGCTTTGTCTTATATATAAAACTTAGCAACTTGT
TCTTTGGGCAAGAATTTTTAGGTATTAATTACGCCGCAAACGGATCACGCAAAATCATGG
TTTCAACACGGTCTGGGCCTGTTGAAAGAATATCGACTGGTACACCTAACACTTCTTCAA
TGCGTTTGATGTAGTTGATCGCATTTTGCGGTAAATCTTCTAATTTAGTTACACGGAAAG
TATTCTCTTTCCAACCTGGTAAGGTTTCATAAATCGGTTCAACCCCTTCCCAGTTTGCCG
CCGCAAGCGGTGAGTATTCTACGATTTCGCCATTTTGTAATTTGTATGCGACACAGATTT
TTAATTCCTCAAAGCCATCAAGTACATCTAATTTAGTCATGCAGAAGCCTGAGATTGAGT
TAATTTGAATTGCACGGCGAACAGCAACGGCATCAAACCAACCACAACGACGTGGGCGAC
CTGTGACCGCACCAAATTCGTTACCTTTACGAGCAATTTCTGCACCGACTTCATCGAACA
GTTCGGTCGTAAATGGACCAGATCCCACACGGGTACAGTAAGCTTTAATGATACCTAATA
CATAATCTAAATTACGAGGCCCGAAACCAGAACCTGTTGCAATACCACCAGCGGTGGTAT
TTGAACTGGTTACAAATGGATAAGTACCGTGGTCAATGTCTAACATTGTGCCTTGCGCAC
CTTCAAATAGGATATTGTCGCCGTTGGCACGAGCTTTGTGTAATAGGGTTGTAATATCTG
CAACCATACCTGTGATGATGTCTGCTACCGCAAAAACATCATCTAAGGTTTTTTGGTAAT
CGACTGGCTCAACTTTGTAGTAGTGAACCAGTTGGAAGTTGTAGTATTCCAAAATAGTTT
TTAATTTTTCCGCAAAGGCTTCACGGTTGAATAGATCGCTGACACGCAGACCACGACGAG
AGACTTTATCTTCGTAAGCTGGACCGATACCACGACCTGTTGTGCCGATTTTGTTTTTAC
CTAACGCCGCTTCACGAGCGTGATCCATTGCAACGTGATATGGCAGAATTAATGGGCAAG
CCTCAGAGATTTTTAAACGGTCACGCACATTAATACCACGGGACTCTAATTCGCCCATTT
CTTGCATTAATGCCGCAGGAGAAAGGACTACACCGTTGCCGATTAAGCAGGTCACGTTTT
CACGCAAAATACCTGATGGAATAAGGCGAAGTACGGTTTTTTCGCCGTTGATAATTAAGG
TGTGACCTGCATTATGTCCACCTTGGTAACGAACCACATATTTCACACGATCCGTTAATA
AATCTACGATTTTGCCTTTACCTTCATCGCCCCATTGAGCCCCAAGGATTGCAACACTTT
TACCCATAATAAATTGCCTCTTTTAGTTAGGTTTAGTGAATGTCAAAAGCATACAAGCGA
TTAGATTTTTTTGGTTGTTACAGTTACGCTAAACCTCAATCTTTCAGGCATACTGTAGGG
ACACACTGAGTGTGTCCTCAATATGATCTTTTATGAGCGGACACACTCAGTGTGTCCCTA
CATTTTGGTTAATATAAACTGTTATATAACAACCTAAAATTTTACAACCTCGTTGTAGCT
TTCTATTTTAAAGATAAAAAAGACCCGCTTTATCGGGTCTTTGGATATAACTATTTTGTA
GGTGCTTTCATAAAGCGGAAAAATTCGCTGTCTGGTTTAAGCAACATCATATTGTTTGAG
CCTGCGGCAAAACTTTCTTCGTAAGCCTTCAAACTACGCACAAAACTGTAAAACTCAGGT
TCTTGTTTAAATGCTTCAGCATAGATTTTAGCCGCTTCTGCATCACCTTGACCTTTCAGC
TCTTCGGCGGTTTTATTTGCATTGGCTAAAATCAGCACCACTTTTTTATCAACATCAGCA
CGAATAAATTCTGCTTTTTCTTCACCTTGTGAACGGTGTTCACGAGCAACGGCAGCACGT
TCAGCTTGCATACGTTGATAAATTGACGCAGATACTTCATTTGGTAAGTTGATCTGTTTT
ACACGCACATCAACCACTTCAATCCCTAAACGTTCTGCACCATCTTCGCCGTCATTTAAG
GCTTTTTGAGCGCCAGCCATCAGCTCGCCACGAGAGCCTGAAACGATGTCCTTGATTGTA
CGAGAACCGATTTCTGAACGTAAACGGTCATTGACTTTACGTTGTAATAAGGTTGAAGCT
TTTTGTGTATCGCCACCAGTTGAAGTATAAAATTGACCAAAATCGCTGATTTTCCATTTC
ACATAAGAGTCCACCAGCAAGTCTTTTTTCTCGACGGTGACAAAGCGGTCTTCTTGTCCA
TCAAGGGTTTGAATACGAGCATCTAAGGTTTTTAGCTGATCGATAACAGGCACTTTAAAG
TGTAAACCTGGTTCATACACAATCACTTTATTATCGGCATCACGATGCACTTTGTTGAAA
CGCAACATAATGCCTCGCTGACCTTCTTGTACTACGACAACCGATTGGAAAAGGATAAAT
GCAACAACGGATAGCACAGGTAAAAGTAATTTACGCATTCTTAAAATCTCCCTTTACGCA
CAGGCTCACTCTGTTCCACCGCTGGCAATTGTGCAGGGCTGACAGGTTGAGCAAGTTGCG
GCTGTTGTTGAATAACAGGTTGTGATGATGGCGTTTTTACTGCTTCATTTACTGTCGGTT
TAGCCATTAATTTATCAATAGGTAACACCGTTAGATTATTGCCGTTTGAGCTATCTACCA
TTAACTTCGGTGTATTTTTCATCACTTTTTCCATTGTTTGAATATACAAGCGGTCACGAG
TGACTTCTGGTGCGGCTTTATATTCAGGCAATAATTGAGTAAAGCGTTGTACTTCACCTT
GAGCATTTAACACAACTTGCTCTTTGTAGGCATTTGCTTGCTCTAAAATACGTTGTGCTT
GACCACGAGCAATTGGCTCTTGCCCTCTTGCGTAGGCTTCGGCTTCACGAATTAAACGCT
GTTCATCTTCTTGAGCTTTGATTGCATCATCAAATGCCGCTTTTACTTCTTCTGGTGGAC
GTGCGTATTGGAAGTTCACGTCAGTGATCAATAATCCCATATCATAATTTTTGATAATAT
CACGCAAAGCATTCCACGTTTTTTCACGCACAATCGCACGCCCTGTGGTTAGAATGTCGT
CCATTGTCATATGTCCGATCACATAACGCAATGCACTGTCGGTCGCTTGTTTCAAGCTAT
CATCAGGCTTAGTTACGCTAAAGAGATATTTCGCAGGATCTTCAATACGGTATTGAACAG
TCATTTCTACCAACACCATATTTTCATCTTGGGTCAGCATAGAGCCGTTAGTTCTCAGTT
CTAACACACGTTCAATATTCACTGGCGTTACATTATCAATAAAAGTCGGTTTCCAGTTTA
GACCCGGTAAAACAATTTCGTGTAATTTGCCAAAACGGGTAACTACGCCACGTTCTGCTT
CTTGAACAGTATAGAACCCCGAAGCTCCCCATACCACTAAGCCTAAGCCGAGTAAGACAG
GCAAGAATTTCCCTGCAGAAACAGGCGGACGGTTATTTTGGTTTGAGCCATTGCCTTTAC
CGCCACCCATTTTTCTCAATAAGCTATTAAAAACTTCTTCTAAATCAGGTGGTTGCGGTT
CATTTGATTGCTTATTAGGCTCTTTTTCTTGACCCGAAGGTTGTTCTTGTTCAGGCTTCT
TTTGCCCCGGTTTACCCCAAGGATCTTGCTGATTGCCTGATTCGTTCCACGACATAACGT
TCTCCAAAGTTAAATTTTTCTTCGCAAATGTTAATAAAATGCAAGCGTTTGATTGTACCT
ATTTACAAAACTTTTGGCTAGATTGAATGTGTAAATTATTTTATCGTCACTTATCAATAT
ATAACGTACAATAAAAAATATCGGATATATGTTTGCTCCTATTCAATATAATGAAAAAAC
ATGACTAAAATCAGCCTAGTTTAAATATGTGAAAGATAATTAATGAATAAGAGAGGAAAA
ATGTATAAGCACCTTTGGCTTTCTAATTTTTTTGGTCGAAATATCGCTGATCTGGATCTT
ATTAGTAAAGGGAGCAACTCGGATTTAGTTCTCGCTGATTTCTCTCTCATTCAAACAAAA
TTGCCAAGCTGGGCAATAACGGAAATAGCTTGGGTGCAGCAGCAAGATTTTCAGTTTGTA
GAAGGTGAGATTGTTTTTGAATATGATCTTGCACATTTTTCACCTGAACTGACCGCTTGT
CGTGTGGCAACGGAACAGGATTTGGTTCAACTTGAACCCTTTTCGCATTTGTTTTCACAA
ACGCGTTTTCGTTCGCCTTGGTTTTCATTGTTAGAAAATCGTCGATTTTATTGGCAATGG
ATTAAAAATGCAGTTAAGGGAGAATTTGACGATATTTGTTTACTCAGTGAAGCCACAAGC
GGTGAAATACAAGGGATGATTACCCTTCGAGTAAAAGAGACTACGGCACATATTGGCTTG
TTGGCGGTCGCAGAAAAATGGCGGAAGCAGGGGATTAGCTATCGCTTATTAATGAATGCG
ATCGCTTGGGCGAAACGTCAGCAAGCGACGAAAATGGTGATTACCACCCAGCTGAGCAAT
TTAGCTGCAATTCGGCTTTATCAACGCTTAAACGGAAAAATCAGCGGCACTTATTATTGG
TTTTATCGATGATGCAAAACATTCCTTTTAACCAACCGCCTGTATTAGGTACAGAGCTAA
ATTATATCCAGCAAGCGATCTGTTCAGATAAGCTATCTGGAGATGGTCACTTTACCCGTC
TATGTGAGCAATTGCTTGAACAACGGTTTCACGCCCATAAAGTGTTACTGACACCTTCTT
GTACAGCGGCGCTAGAAATGGCAGCGATTTTACTTGATATTCAATCGGGTGATGAAGTGA
TTATGCCAAGCTATACCTTTGTTTCTACGGCAAATGCCTTTGCACTGCGTGGGGCGAAAA
TCGTGTTTGTAGATGTTCGACCGGATACGATGAATATCGATGAAGCCTTGATAGAACAAG
CGATTACCCCCAAAACGAAGGTAATTGTCCCTGTACATTATGCGGGTGTGGCGTGTGAAA
TGGATAGCATTATGGCATTGGCACAGAAATATCGCTTATGGGTGGTAGAAGATGCGGCTC
AAGGGATTAATGCGTTTTATAAAGGGAAAGCACTTGGCACGATTGGGCATATTGGCTGTT
ACAGTTTCCACGAAACGAAAAATATCACCGCAGGGGGAGAAGGCGGGGCGATTGTCATTA
ATCAGCCTGAACTGACCGCTCGTGCTGAAATTATTCGAGAAAAAGGCACAGATCGTCAGC
AATTTTTTCGTGGCGAAGTAGATAAGTATAGTTGGCGAGATCTCGGCTCAAGTTTTTTAA
TGTCAGAAATACAAGCGGCTTACCTTTATGCTCAGTTACAAGGGTTAGAACAAATCCAAC
AAAAACGGCAGATGATTTGGCAATGTTATTTTGACGCATTACAGCCTTTGGCAGAGAAAG
GGATTGTGGAATTGCCCTACATTCCCCAAGAGTGCCAAGCAAATGCCCATCTGTTTTATA
TAAAATGGCAAAATCTCAAGGTGCGAACGGATTTTATTAATGCAATGAAATCAAAAGGAA
TTTTGACGGTCTTCCATTATGTGCCATTATATTCAAGCCCTGCAGGGCAGCAGTTTGGCC
GATTTTGTGGAGAAGACAAATGGACGACTAAAGAGAGCGAGCGGTTAGTGAGATTGCCAC
TGTTTTTTAATATGCAAAATGAAAGTATTGAACATGTAATTAGGGCAATATTGTTTTGGA
AATCCTGATATATTCTCTTAAAGGAATGTCTCAGGATTTGAGCTAGGGTGAAGACTTTTT
CTTTATACCATCGCAATTAGGTTATATAGAAAATTCTGCAAAATCACACCGCTTATATTT
GTCGATATTCTACACCTGCCACGAAATAAACGCCCAACGGGCTTGATCGTGGCTGATTTT
TTGTTGAGATTGCTGTTTTTGCTGATAGAAGGCCTGTAATTTTTGTCGTTCTAGTTCGGT
TAATGTCCCTAGCGAAAACTCTACGGCATTTTGCAGATCTTGGTATGTTTCCCCTTGAAA
GCCCCCTGTTTCTCCCTGTAAAAAAGTCAGTTCTGCCTGAATACCACGCTGATAAAGACG
GTTTAACAGATAGATATAAAAGGCGTAAACTTGTTTGCATAAACGGGCTAGGGGAATAGC
AAGCGTTCCCGGCTCTGAGCCAATATCCAATACACTATCTGTCGGTTCAATCTTCATTTT
ATCTAGAAATTGACGGGTATAACTGTTCTCTTTTTCAACAAAGTTTCGGCAAATCTAACC
GCTTTCTTATCCCATTTCTCAGCGGTAACATCATGATAACGATATGCAATCAGATGTTGT
TTATAAAGTTGAGCAAAATCAATGTCGTAGAATGAATTCATGTTATTCCTTAAAAGGTAA
ATGTTGAGCCAAACTTGTCATATCAATACGATAGGTTTTGGCTAGTTGATGAAGAGTGAG
CATAGCGGCTTTTTTCCCTTGTTGAAAGGCTGGCTGATGTTGCTTATCTAAAATCACAAC
GCTATCTGCAAGGTAATCGGCGTGCTGTGGGTGATGTGTGGTGATCAGTAATGCCATCTC
TTCAACTGTAAAGGGAAATAAACTTTGATGCGCTTGCGGCACATAGGCAATTTGTTGGGC
TAACTGTTGTGGTGAATAGGTAACAAGCGGTTGGTTTGCAAAGAAAATTTCCCCGTGCAA
TTTTGCTTGAGTACCCAATAACGTGCGTAAAAAGGTACTTTCCCTGCCCCATTTGCCCCT
AACACACAGCAGATGTCATTTGTTCCCAGACGAAAATCGATCCCTGAGATCAAAGGCTGA
CCGGCATAGCCAATCGTTAGGTTTTTTGTTTCCAGTATCACAGTTACCAACAATACCGCA
CTAATACCGCCGACAAATGCAAAAAGTTGCACATACCACATCGGCAAATTGCAAAAAATC
GCCAACGAAGCCCCCAAACCAGCCCCTGCCGATACACCTAAAATATCGGGAGAAACCAAC
GGGTTTTTAAACATCCCCTGATAGATTGCCCCTGCACAAGCTAGTGCAGCCCCGACTAAG
CAAGCAACAATAATCCGTGGTACTCGAATATGCCATAACACCGTTTGAATTTGGTTGGTT
TCGCATTCAACAGAGAAAGCACAAACGACCGCTTGCCACACTGCTGTTGGCGAAATCGGA
TACTTTCCGAGATTAAGCGAAAACAAAATAGCCAGTAATAAGAGCAAACTCAATATCAGT
AAATTGCGTAAAAATGATGTCAGGGTTCCATTGCAAAAGCTGTTCCATTTAATTTTTTTG
TACATGCTCAGCTTTGGGTAAATTGCCAAAATGGGTACTGATCGGCTGCTCATTGGCAGA
CACACCACTTGTCACAAACGCCAATAAAGCGAATGCAGAAAGAAATTTTTTCATAATCTA
GATTCTGTGATTAAGACAAAATCATTATATTTAAAATTATATAACGATAGAAATTGATCA
ACAAGTCAATACATTATGTAAATTTTTGCAAAAAATGAATGATCGTTCAGTTTAGAGCTA
GTCGAAATGGGGCGTTTTCTTTAAAATACGCCCCATCATTTTTTAATCAAGGAATTTCTA
ATGAAAGTGTCAAAACTTACTTTTACATTACTTTCTGCACTGGTACTTTCAGCTTGTACC
AATATGAGCAACGATGGCTCTCTACAAAAAGCACAGCAAGATTATCAACAATATCAAGAC
ATTACGAAACAATATCAAATCAATGAGCAATGGTGGCTTGGCTATAATGATACCCAGCTT
AACCGCTTAGTTGAAACGGCACTTGCCAATAATATCAATTTGGCAAAAACGGCAATTTCC
GTGAATAAAGCCTTATATAATGCAAACTTAGTGGGGGCAAATTTAGTCCCAACTTTCACT
GCTTCGGAAAAATCTTCTGCTTCAAAAGGTGTTGGTTCTAGCAGTAACCTAAACTCGACT
GGCACATCAAGTATTGGACATCAAATTAGCTTAAACCTAAGTTATACCCTTGATTTATGG
GGGCGTTTAAGAGATACCGCAAGTGCGGCAGAATGGGAACACAAAGCTACCCAAAAAGAT
TTACAAGCGGCGAGATTATCTTTAATTAATGCCGTTGTGAGTAGCTATTACAATCTTGCC
TATTATCAAGACGCAATCCGCATTACTCAACAAAGCATAAAAAGCTATGAGCAGATCAAC
CGCATTTTAAGCAATAAATTCAAACAGGGATTAATCGACCAGCTTAGCGTAGATCAATCA
ATGCAAGCGGTGCTTTCTGCACAAAATACCTTAATCAACTTACAATCGGCTCAAAAATCC
AGTGAGCAAGTTTTGCGTAATTTGCTAAATTTAAAACCGAACGAACCGCTTGTAGTCAAT
TATCCGAGTATTCTTAAGGTCAAATTACAAGATGTTGATGTGAATGTTCCTGTTTCAACC
ATTGCTAATCGTCCAGATGTACTGGCAAGCCTAAAACGTTTACAAGGGGCATTTAAAAAC
CTTACTGCAACTGAAAATAGCTGGTTCCCAACGGTCACGTTAGGGGGAAGCCTAACAGGA
AGTTCAACGAAGTTTAACAATACGTCAGATAACCCTGTCGCTGGTGGCGTGGTGTCTTTT
GATTTGCCGTTCTTAGATTGGAACAGAGTACAAAATAACATTAAGATTTCAGAAGAGGGT
TATAAGCTGGCTAAATTGAACTATGAACAGACAGTAACAACCGCATTAAATGAAATCGAC
ACCTACTATTCCACTTACCAACTGTCAAAAAGTGGCTATGCGAATTTACAGAAAAAATAT
GAGTACGATAGAAAAATCAGCGGATATTATAAAAACCGCTACGATCAAGGTATCTCTGAA
TTGCGTGAATGGCTAAGTGCAATGAACACCGAACGTAGCTCAGAACTTTCATTGCTTGAA
AATAAATACACCCTGCTCAAAAATGAGAATGCCATTTATCAGGCAATGGCTGGGAAATAT
CGCAAATAGTATATTTAAGTATAATAGCAGTGAGAAATTAAGCTGCGCCTCTAATTTCTC
ACCTTTTACTACATTCTAGCCTTTAAATCAGGAAACCCACCCAAATCCTTCAACTTATTC
ACCATTGCACAAAACAGCTCTGCAGTGCGTTCCGTATCGTACAAGGCAGAATGGGCTTGT
TTGCCGTCAAAAGGAATTTGTGCCATTTGGCAGGCTTTGACTAAGACCGTTTGTCCATAC
ATAAAACCAGCCAAGGTTGCAGTATCAAACATTGCAAAAGGGTGGAACGGATCTCGTTTG
GTATTAATGCGTTTTACCGCCGCTTGTAAAAATGCCTGATCAAAAGTCGCATTATGTGCC
ACAATCACAGCACGTTGGCAGCCGTTGTCTTTTACCGCTTTGCGTACCATTTTAAACATC
TCGGTAATGGCAATATCTTCTGGCACAGCACCACGCTCGGCGTTATCTACATCAATTCCA
TTTACTTTTAATGCCTCTGGATTGATATTGGCATTTTCAAAAGGTTTAACGTGGCGATGA
AATTTTTCATCTAAATGCAAATAGCCGTCGTCGTCCATTTTTAGCGTAATTGCCGCAATT
TCTAACAATGCGTCCGTTTGAGCATTTAATCCCCCCGTTTCGACATCAACCACAACAGGA
AGATAGCCACGAAAGCGATTTTTCAATAGATTGTAATTGGTTGCTTCTGTTTCAGCCATT
AACCTAACGCCTTTTGTGCATCTTTGTTAGCGATAAATTCGATTTTGTAACCATCAGGAT
CTTCTACGAACGCAATCACAGTTTTGCCACCTAACACAGGACCAGCCTCACGAGTGACCT
TTCCACCTGCTTGACGAACCGCTTCAACGGTTGCGTAAATATCATCCACCCCAATCGCAA
TATGACCATAAGCAGTACCTAACTCATAGCTCTCAACTCCCCAGTTATAAGTCAGCTCAA
GCACGGCACTTTCACTTTCATCTGCATAACCTAAAAATGCAAGGGTATATTTATATTGCT
CATTTTCGCTGGTGCGTAATAAACGCATACCAAGCACTTCTGTGTAAAATTTGATAGAAC
GTTCTAGGTTTCCTACTCGCAACATTGTATGTAAAATTCGCATCGTAAAATCCTCTTAAA
AATAGAAAAAAGTGGCGATATTATGGCATAATCTCGCCCTAAAATCATTTTTGAATTGAA
ACTATGGCTCACGATCACGATACTCCTTCTAAATTAGAAATCGCCACGCACGCTATTTTG
CCGTTGGTGACGATGTTATTGATTGAGATGTCGCTCAATCACTATTTTGCACCGCAAAAT
GCAATCTTTGTTTCGCCTTATCTGCTCACCTTTTTTACTGTTTGCTTGATTAGCTTCGTG
GTGCTGTGGAAAGGGCAAATTTGCCCAGGGCAAAAAGGGCGTTTAACGGCTATTTTGCCG
TGGCTTTTAGTCTTTGCGGTAGGAAATTTTCTCTATTCCCTTGCCTTTACCCCGAAACAT
TCCCCTGCTTTAGTCGCTGGATTTGCTTCTGTTATTCTGCCGTTTATCTATTGGAAATTA
CCCAAAGATGAAGATATTTATCGCACGGTGATTTATTGTGGCTTAGGCATCACCGCCATT
GGTATGGTGCAATATTTGCTGATTTATTGGTATGAAGTACCGTCGCTGTTTAACTGGATT
AGAGCCAATAATTTTGCCCAGATTTTACTCGGTATTTTATTAAGTGGCTGGTATTTAATG
CTAGCGAAAAGCCGTTTGGAAGGCTTTTTAAAACTGTTGGTATTGCTGGCACTTGTGGTA
TTAATCATCAACTATGTTTGGGTGATTTTCGTGTTATATCAACAACTTGCTATTATGCCT
GAGATGGTGATTTATCCTTACTTTATCTTCTTTGGGGTTCAGTTTGTGATTTTGATAATG
TTAGCTTGGTTACTACTCGGCAAACAGGGAAAAAACATCAAAAATCCAACCGCTTGGACG
GTCGCTACCTTCCTTGCAATGCTTTATCCTTTGACAAATATTCTCTAAATGTTACGCAGA
AGCCTATTGATTATCGGTGCAGTACTTGCCATTTTAATGGCTGGTGGTGCATCATTGCTT
TCAGGCTCTCAATTAGCTTCTGCGATTAATTTGTCATTGCCAACGGGCTGGAAAATAGAA
ACACCCGACGGCATTGAGCCACATTTAGAAAAAGCCATCTTGCCACAATTTACCCTTTAC
TATCAAAATTGTCCGATTGTTTCGGCAGATCGCCTTGCGGTGCAATGGATTGATGAACGG
AGTATTCGTCTTAATCAAGCAACCATTGATTATGCCTGCTTAACGCTTTTTCCTAAATCG
GAAAAAAGCCAAACCGATCCCACAGAAACCATTAAAACTATCCTTGCGTTACTGCCAGAA
GGTAACATAGAAATCAAATCTTTGGCGTGGAAAAATCTTCCCAACGAAATGCATGAACGT
TTGAAGGGATTACTGCAATCACCAAGTGAAATTAAATTTGCATTTTTTCAGCAAAAACTG
ACCGCTTACATTAAGCAACAAGCGGTCACATTAGATGCGAATTTTGCAAATCAGCAACTC
AGTGCACAACTTAGCTATCAGCCGAATAAGGATGAGCAACATCTTGCAACACTTTCTGCA
CAGCTAGATGAACATTTTTTAGCGTTGCCCCAACAACTGAGTTTAAATTATCAATGGAAT
TTGCCTAAAACCTTGATCGCTGAACCAAGTTTGCAACAAGGTCATTCAACGCTCAGCTGG
CATAAACAAGATCAGCAACTTCACGGAAATTGGCAGTTAAATTCCGCCATAACACCTGAA
AATCAGTTCAACTTGCCGTTTCATTTTGATACGCAAAGCCTGACGATTGAAAAAGGGAAA
ATTGATTGGCAACTCTCAAATGATTTTCCGCTCAATGCATATCTGACAACTACGATTAGT
CCTAACCGTTTTTCCTTAGATGAGCTTTATCCGATAAAAACGGCGGTGCGTATCAGCTTA
CTTACTCAAAATGCCAAAGGGAAAGGCAATGTTGTGATCAGTAGTCCACAAGGGGAAATT
CAGCAAGACAGTTTGATTTTGCCACTACAAATTACAGGTAATATCAAACAAGGTGAGCAT
ATTTTATATAGCACTATTCCTTTAGATGTAAGGGGAAAATTTGATGATCTCACCTTACGC
TTTTTGCCAGGTGCTTTGTTACGTCTAACTGGGACTGAACGCTTTCTTACCATCAACGAT
TTGCGTTTTCCCCTTGCTGGCGTACGGGTAGATAAGCAGGGCATTCATGGTCGATTGCAA
GCGATTTTCCGTGGAGAAAGCCCTGACTTTAAAAATATTGAAATGCGGTTGGACGGTTAT
GCCAACAATTTCAAAGCGGGAGCATTACACTTTTTCCAAGATCCAACCGATAAAAAAGCG
CTGAAAGATCAATGGAATTGGCGTTTTTGGGGCAGTTCGCAAATAAAAGCCTTAAACCGA
CCGCTTGCAATATCAGGGCGTGGTTTGTGGCATAAAGATTTAGTGCAACTGTCTGAATTT
AAGGGCAGTTTGGATCATATTCGGAAAAATGGGGTATTTATTCCAAAATTAGAGCTGGTA
TTAAATGAACCAATAAAATTTGATTATGAGAAATTTCATCTTACAGGTGGCGTAAAGCTT
TCAGCCTCACAAATGGATTTCGCCTATGGTGGATTATTAGAAAAACCAACAGCTAACTTA
AAATTTTACGGCGAAGTAGAAAATCTTAACTTTAGGGGCGATGTGACGGTGAATAAACTC
GGCCCGATTAAGCTCTTTGCTCGCCGAAAATTAACCAATAATGCCAGTGACTTAATCGGC
AAATTGTATTGGTCGGAACAACCTGCAAATGTATTCCAAAGCCTTTTTCCCTTTAGAAAT
CAATGGGTCATCACAAACGGAACCATTAAAGGCGAAACGGCATTTAGTGCGAATGCGGCT
CGTGGGCTGATGGCTGGCGGGCATTTTGCTATTCGCAACGGTGCAGTTTCTCTACCAAAC
GGTGAGATCAAGGGCATTGATTTCTCACTCCCTTATCAATACAAACAGGGTGAAGTGGAT
ATCGGCGTGAAAAAAGCCCTTGATGTGAATATTGATGAAGTGAATATGGGTATTCCGATA
ACCAATGTTAAAGTAAAAATTCAAGGGCACTTACCCTACACCAAGCGTAAGCCCCTGTTT
TTACGAGAGTTAAGTTTAAATTTGCTTGATGGGCGTTTAAATATCGAACATTTTGCCCTG
CCACAAACGAAAATCGCTTATTTAAAGCTGTTTGATATTCGTTTTGAACGTATTTTAGAA
TTGGCACAGTATCACCAACTGGATTTAACTGGCAAATTCAACGGTATCTTTCCGTTTTGG
CTGTCGGGTAAACCTTGCTACATCTGCAATGGAACATTGACACAAGCGGATAGATCTTAC
CTAAAATTTACCCCTGAATTGCTTGAAGCGATTAAACAAGGGGGCTATACGGAACAGATT
TTGGCTTATATGGTCAATAAAAGTGAGATTGACGATTTCACCGCAACGGTGAATTTAGAC
AGTAAAGGCGATATGGATTTATCAGCTAAAATCCATTCTAGATTGACTGAGCATAAACAA
GCGAAAGTCAATTTGAATTATAACCATAAAGAGAATATGTTCGACCTGTGGAAATTGATT
AACTACGGTTCTCAGTTTGAGCAGAATATTGAGCACTCAATCTATAAACAATTAGATAAA
CAATAACCGCACTCAGTACATGCTAAAGGCTCAGAATTATCTAAGCCACTTATTTACTAG
AAACTTTTCTCAAAACTCAAATAAACCCGATTTCGTTTATACGAATAAAGATCCGCTAAA
TTTGAGTTCACTCGCTGATGTTGGTAGCCAAGGCTTGAGCGGTTTTGCTGATCGTCAAAT
TGATGGTTATTCCAATAGGATTTCCCGCTAAATTGGTTCTCAAAATGCAGATAATGGGAG
CCACTGATATTCCAATTTTTAGCTAAATTGAGATGATAACTTAGCCCGTTTGCCGATTGC
GGTAACGACTCTTCCGTTTTCTTAAATGGTACATTCCCCACTCGAACATAAGGCGAGCTT
GAAGCATTATTGACATTGCTTTCGTGCAAATAATTAATGCCAAAGTCGAAAGACCAATCC
GAACGTTTTTGAATGGCAGCAATATATTGTTCAACCCCATTTGCAATTTGTGGTGGCAAT
CCGTCCGCTTGTAGCTTACGAAATTGTGCAAGTGCGGCTTCATTTTGCCGATCTTCAAAT
AGCATTTGTGCCAAACGAAAACGCACAGGCTGAAAATTAGGGTGCTTCGCAATAATGCCA
CGATAGAGATCGATTGCCGTTTTATAATCCCCCTGACTTGCCAAAATAATGCCGTTGGCA
TAATCAATCAGCACCAAATCGGGATTAGGCGTTTGTTGATAAATCCGCACCAATTCAGGC
AACAAATGAAATTGTCGGCTATCAATCGCCCGATTTAACATTTGACGAGTCAGTTCAGGT
TTACTAATAAGCTCTTGGGTTAAAGTGATTTCCCCATTGTTTGCAGATTTCTCTGAAAAA
ATAACCGCTTGTGTTGTCAAGGTTGGTTCGGCGGATTTGATTTCCAATTCGGGAGTAGCG
TTTGCTACTAGGGGGATAAAAAGGGTAAGGGGGAGATATTTTTTCATAAGATAGATTTAT
TGACTTTTTCTGTTCATTTTTTTACTATCACGCTAAAGATGATAGTGGTATAAATTTAAT
GCGAATTTTTAAATCTAAACATTTTGATAAATTTGCCCGTAAAGAACGTATTTCAGACGA
CACGTTAAGAAATGCCATTAACGACATTGAAAATGGTCTGATTGATGCCGATTTAGGTTC
AGGTGTTATCAAACAGCGTTTACCCAAACAGGGCAGAGGCAAATCTAAAGGTTATCGTTC
TATCATTGTGTACAAATTTGCAGAATTTAGCCTATTTATTTATGGATTTGATAAGAATGA
TCGGACTAATATTACTGCTGATGAAGAAGAAAACTTTAAAGCAGCAGCCAAAACCATTTT
GGCATTTAGCCCTGAACAAATTCAACAAACCCTTGATGGCAAAGCATTTATAGAGGTATC
TAATGAGACAATACAACAGTCCGGCAAATGCAGCGATCCACGAATTGATGAGTGATTTAC
ACGACATTGGTTTGGTTGATAAAACAACAATGCAGAGTTTTGACAAACGTTGTTTAACGC
CAGTTAAAACGCTCACTCCCAATGAGATTCGAGAAATCCGAGAGAAAGAAAATTTTTCTC
AATCTGTCTTTGCTCACTACTTAAATGTAAGTAGCAACCTAGTTTCCGAATGGGAACGAG
GTGTCAAAAAACCAAGTGGTGCCGCACTGAAACTGCTTTCTTTAGTACAACATAAAGGCA
TTTCTGCAATAGCTTAGATTTTAGGCGGGGATACCCCGCCTACGATGAAAATCTCACCGC
CGAAATCGAAAAATTAAAACTCACTATTGCCCATGACGAGATGTTGGCTCAGAAAAATGA
AGAAATCATTGCTTTGAAAGAGATTATTTCATTGTTAAAGAAAAAAGATGATTAAATAAG
ATAAACCTAATAAATCAAATCCCTTCTAAGAATGAAAGCTATATACTCACTTTTTATAAT
TCTTTGCTTAAATTTGACCGCTTGTACTCCCAAAGTACAACTTGAAACACCACCTGAAGG
TATTACGATTAATATGAATGTGGTTGTAGATCATAAAATTGAAGTTATCATGGATAAAGA
ATCCAAAGCGATTATAAAAACAAGGCAGCCGTAATCATCAAAAACAATTTTAGAAAAACA
CTTGAGGAATAAGAAGCAAATGAGCGTGAAAAATCACGCTCATTTCATTTTTACTAGGCT
TTCACTGCCGCGAACGCCACCATATTGATGATACGGCGAACAGAGGATACAGGGTTAAGA
ATATGTGCCGACTTATTCATACCTAATAAAATAGGCCCTACAGTAATTGCTGTTGTCGTT
GCTCTTAATAGGTTATAGCTGATACGAGCTGCTTCCATATTTGGCATTACAAGTAAATTT
GCTGAACCTTTTAATGGACTGTCTGGCATATAATCTCGGCGTAATTTTTCCGACAAGGCT
AAATCGCCGTGCATTTCACCATCAATCATCAAGGCAGGATCTCGCTCTCTCACAATTTCT
AACACTTTACGCATTTTTGGTGCACCTAGTTGATTTGATGAACCAAAATTAGAGTGTGAA
AGCAATGCCACCGCAGGTTCAATACCAAAACGACGAATTTCTCTTGCTGCCATTAAGGTA
ATTTCAGCGAGTTCTTCCGCCGTTGGATCAGCATTAACATAGGTATCAGTAATAAAAACG
TTTCCTGTTGGTAAAACTAAACTGTTTAGTGCAGCGGGTACTTTCACACTTTCTTTTACG
CCAATGATGTCACGGATAGCTTCTAAATGGCGACTATATGTACCAAATAAACCACACACT
AATCCATCAGCATAGCCCATTTCAACGAGTAGTGAAGCAATCACCGTTGTATTTGAGGTC
ACAACACGCTTAGCTATCGCTTCGGTAATCCCTTTGCGTTTCATTATGCTGTAATAACGT
TTCCATAACTCATCGTGTTGGCTGTTATGTTCATTATCAACAACATCAAAATCTTGCCCA
GCAACAATGTGTAGCCCTAATTTTTTAATTTTAGCTTTGATAATTTCCGTGCGTCCAATT
AAGACTGGATATGCCAAGCCCATAGAAACCACTTCTTGTGTCGCGTGTAATACTTTGTCC
TCTTCCCCTTCTGCAAGCACGATACGTTTTTTCTCTGCTTTTGCTTGGCTGAAAATCGGC
TTCATAAAGAGGTTGGTTTTATAGACGAACTGAGTTAGTTTCTCGTGATAAGCCTCCCAA
TCCGTAATCGGACGAGTAGCAACACCGGAGTCCATCGCAGCTTTTGCAACTGCTGGGGCA
ATGCGTACAATTAAACGAGGGTCAAATGGACGTGGGATAATATAATCCGCACCAAAGGTT
GTCCCCTCGCCACCATAGGCAGAAGTGACCACCTCATTTTGCTCTGCAAGAGCTAAATCT
GCAATCGCATAAACCGCCGCACGCTTCATTTCCTCATTGATTGTTGTTGCGCCTACATCT
AATGCACCACGGAAAATGAATGGGAAGCAAAGTACATTATTCACCTGGTTTGGATAGTCT
GAGCGTCCTGTACAGACAATCGCATCTGGACGAGCAGCTTTCGCTTCTGGCGGTGTAATT
TCTGGATTTGGGTTAGCTAATGCTAAGATAATCGGGTGAGCCGCCATTGTTCTAACCATA
TCCTGCGTTAAAGCACCCGCCGCAGAACAGCCTAAGAAAATATCTGCATTTGGCATCGCA
TCACCTAATGTCCGCCAGCCATTATCATCAATCGCATAATGTTTCTTGGTGTCGTCCATA
CGATCATCACGATCTTTATAGATCACCCCTTTTGAGTCGCAGACAACGATATTTTCACGC
TTCATACCTAAGGATATAAGCAAGTTCAAGCAAGCAATAGAAGCCGCCCCTGCACCTGAT
GCAACTAAACGCACCTCTTCAATTTTTTTATCCACAATACGCAACGCATTAATCACCGCA
GCAGCACTGATAATTGCCGTACCGTGCTGATCATCGTGGAATACAGGAATGTTCAATCGT
TCACGCAATTTTTGTTCGATATAAAAACATTCTGGTGCTTTAATATCTTCAAGATTGATA
CCACCAAAGGTAGGTTCAAGAGAAGCGATAATTTCAACTAATTTTTCAGGATCTTTCTCA
TTAATTTCGATGTCAAATACATCAATTCCTGCAAATTTCTTAAACAGAACGCCCTTCCCT
TCCATCACAGGCTTACCTGCTAATGCACCGATATTGCCTAAACCTAACACGGCAGTTCCG
TTTGAAATCACGGCAACTAAGTTACCTTTTGAAGTATAACGATAGGCAGCCGCTGGGTCT
TTTTCAATTTCTAAACAAGGCTCTGCAACCCCTGGTGAATAAGCTAATGCAAGATCACGT
TGCGTTGCGAGGGATTTAGTCGGGGTAACTTCAATTTTACCAGGGATAGGAAATTCGTGG
AAATCAAGTGCTGCTTGGCGTAATTGAGATTTGTCATCCATAGTTGTGTCCTTTATACAA
TTGAATAAATGAAATCATCAGTATTCTACCTAAATTTTGGGAGGAATATTGTGATATAGC
TCTAATTTTTTAACAAATAATTAAAAAGTATAGAAAGGAATAATCTCTAATTAAATGAGA
CGTTTAATCATGATGCCAAAATTAAGTATTATTTGAAATAAGTATTATAGAGCGATACTA
TGATCAGTAATTGAAAGAAAATCAAGAAGTTAATTGAGGGCAGAGCTGTTTTATACAACA
AGCTCTGCAAAATAATGTGATTGTTAGACGCTATAGAGAATATTTTTTTGCAGTATCTTT
CAACAAGGTCTGCAATTCACCTTTTTGGAACATTTCGAGAACAATATCACAACCACCAAT
TAATTCTCCATCTACCCATAATTGAGGAAATGTTGGCCAATTTGCGTATTTTGGTAATTC
AGCTCGAATATCTGGATTCGATAAAACATCAACATACCCAAATGGAACTTGGCAATTTAC
AATAGCTTCTGAAGCACGAGCAGAAAAGCCACAGGATGGGAATTTAGGAGAGCCTTTCAT
ATAAAGAAGAATAGGATTCTCGCTGATTTGTTTTTGGATTTTTTCTATAGTTTCCATGTT
TTTCCTCATTGATCAATAAGAATATGTACCCTATTCTAATGTGAAACAGAATTTTCTGCA
ATTTGCCATTAACATCTTCTAAAGTATTTCTGTGGATTATAGTCCACTTATTCCAAATCA
TTTCATTAAAATATCTGCCAATATTTGTTCTTTTAATCCACTTTGTCGTTGAATTTCTGC
TTTTACTGCTTGTTTCCAAATTTTTTCTTCACTAAACAAGGTAAACTGTTTTTTAGCACG
GGTAATCGCCGTATAAATCAGTTCTTTTGTTAATACTGGCGAATGAGAAAGTGGCATTAC
CAATAAAGTATGATCAAATTCAGAACCTTGTGATTTATGCACGGTCATTACATAGGCGGG
TTCATAACTTGGCAAACGACTAAGGGAAATGTCTAAATGTTTTCCATTTTGTTCTGTTTC
AAAATATACTCTCAATCTTCCTGCTTCATCTGGAAGAATTAAGCCAATATCACCACTAAA
GATATGAAGTTGAGGGGCATTTTCGGTAATCAAAATTGGCTTGCCAATGTAGCTGTCTCG
GCTATGTTTAAAATGTAATAAACGTGCTTGTAATAAGGCTTCTGCAATGGTTTGATTTAA
TCGTTCTACGCCCAATTCACTGACGCGTAAGGCTGACAAAAAGCGTACTTGTTGGAATGC
TTTAAATATCTCACCGATAGACACGGCTTCTGGGGAAAGTACTCGAGCTTTCACTTTGTT
CAAGTAATCGGAATATAACTCCACCGCTTTTTCTACCACGCTATTTACACAGTGTTGTAT
CCATTGTGATTTTTCAGGAAAATCCGTGACTTTAGGGTAACACGCTAATGTTAAATCATC
ATAAGCCCTATTCGTTAAAATCTGCCACGATTTCACCGCTTGTTGGGTGTTCACTTGTTT
AGCTAACTGCCCAATCCCTGAATTTTCGTCAAAACGAAAACTTCGACGAAGATGACATAA
TGAATTACAAATTGCGGGGACATTTTCCACTGTAGGATAAATTTGATGTTCTGTTACATC
AGTTAGATAGTCACTATGCTCATTGCTATAACCAAATCTGATCAAACTACCCAACTCCCC
CATTAAATTTCCAGCTTCTACAGAAGCAAGTTGATCTTTATCCCCAAGCATAATCAAACG
GGTATCTGGTTTTAAGGCATTCAACAGTTTTTCCAGTATGAAGAGATCGATCATTGACGC
TTCGTCCACGACTAACAGATCTAAATGCAGTGGATTTTGAGCGTGATGACGAGGTAGATC
ACTATGGGGATTAATGCCGATTAACGAATGGATTGTTGAGGCTCTGGTTGGTACTTCTGC
TTTCAAACTGTCAGGAAGATCAAGACTAGCGAGATTATTTGAAATAGATTCTTTTAAACG
AGCCGCAGCTTTTCCTGTCGGAGCAGCAAGGGCAATCTTTAAAAGCGGTTGGTTCTGTTC
TAATTGTTTAAGCTGTAATGCTGCAAGTAAAATAGCAACTGTTCGGGTTTTGCCTGTGCC
AGGCCCGCCTGAAATCAGACAGAATCGTTTAGTTAATGCTGTTGCAACCGCAATTTTTTG
CCAATCCGTATCAGCTTGTTTTGGAAAAAAGCGTTGTAAAATTTGACGATGAAGATCGAT
ATCTGCTTTTTTTAAATCCGAACTTACCGCTTGTTGTAAATAACGTGCTACACGATACTC
TGCCTGCCAATAACGATAAAAATATAGGCGATCCTGTTGAAATAATAAAGGTGCAACCTG
TGTAGGATCTTGGCTAAAAGCAATATGGTTATGTAGCAACGACTGCCACTCTAGCGGTGA
AATCCCCTCAATTTTTTGCAAAATCTCCGTATGAAAATCACGGCTGAAATGCTTTTTTTG
CAAGTCAAAAAAGTGGGTTGTTAAATCAGAATTTAAACGAACACAACTATGTCCTTGCAT
AACATTAAAAGAAACTAATGCACTTAGAAAGATTGCTACATTCTGTTGTTGAACCGTATA
GTTATAAGCCTGCTGTTTCTGATCGATCATTTTTGCAAATTGATAGTTTAATTCAGAAAT
CACATTCTCCGTTTTTAAGGCATAAAGTAGAGGTAACATAAGCAAAAATTTGATAGGAAT
TGATGGAAGCAGTATATAAAAAAATCCACGCATTTGCGTGGATTTTTTAAGATAATATTT
GTTAAAAATCAGAACTGATAAGACGCGTTCAATTTAATATTGCGCCCAGCCCCTTCCATT
AAGCTAAATGCAGGTTGGAACTTTTTGTCAAAGACATTCTCGATCATCATATCTAAACGT
AAATTACGCCATTCGCCAGAAGGTGTGTAACTTGCTTTTAAATCTGTGAGAGTATAACTT
GGATAAGTCATTGCATGTGTTTTAGGTACACGTTTCTGACTTGCATAGTGAGTGATATTA
GCTCCAATCATAAATGTTTGAGGTACTAGTGCATAATCAATAGTAAAGCCTAATTTATTC
GCTGGAATATTGGATAAGGCTTCCTGTGTTTGGCGATTTTTGCCTTTTGTTTGAGCATAA
TTCAATCCCAATGCTAAACGTTCTTGCTGGTAAGCGAATTCTAGTTCATACCCTGTTAAG
CGAGCATTTTCTACATTTCGATACTGCGAGAGAGATGGAATCCTCTCTCTTTGTGAAGCT
CGGAAAATATCAAGATGAATAAAATCTTTTACATCATTTTGGAAATAAGCGGCATTGAAG
ATGAATTTATCTTGATGCACAAAGAGATTATCAAAATGAACTTTCGCCGCAATTTCTTTA
TTTTTCGCAGTTTCTGGGCGCAAGTTTGGATTACTTACAAAGGTATTATTAAATGATTGT
CCCATTAAATTTGTGCCAAAGTGAGACCCGCTGACAAAGCGTTCTTGCATTGATGGTGTA
CGGAATGCTTTATTATAACGAGTACTAAGATCTAGCCAATTTGTTGCTTTCCAAGTTGCA
GCGATGGATGGAGACCAACGGCTTGCACTATATTTGGCTTCGTCACTTTGTGTTTTAAAG
TGATCGTAGCGAACACTTGGCGAGACAATAATGCGTTCATTCCATAATGGAATATGTGTT
AAAAGATAAAATGCACTGTTTTTAGATTTAGCGTCATAATTATTAGGGCGGAATGGTGTT
GTGGCATTTTTCTCACGCTGTGTTACTACTCGGTCTGAAATAAAATCTACACCATAGTTT
AGGGCTAACCAATTTAGATCCGTCGAATTTCGTATGTTTAAACCCATAGTGCTGAGTTTA
GTTTGATCTTGCAAACCGCTTGCAATACGCTGCTCTTTTTCTTTTGTACTGTTACGGTAT
AGCGTCAATTGACTATTGATATAATCATTGTCTTTAGGGTTAAAGTAATAGTGTAAGGCA
CTACTTTGGTCTGTGATTTTTTGTTTAGCTCGATAACTTACACTTCCTAGTACTGATGTG
AGTCCTTTATAGAAACGAGTCATTTCAGCAAAAGAAGCTGTTGGATTATTTCTATGCCAG
TTTCTAATAAGGTTTCTCACATCTTGGTTGGTAAATTCTTCAGCAACTTCATTGTTGGTT
GGGGCAATTTGTTCAAAATGACTTAAACGATGAGAAAGCTCAAGGCGATTTTCATCATTA
ATTTGCCAACCAAATTTAAAAAGTCCGCCTTTTTGAGTATAGCGACTGTCTACTAATTTT
TTACTGTCCGCTAAACGTAAATCATCAGCGTGGTTATAAAAGCCACTCACTAATCCATCA
AACTTGTCATTTGCGGCAAAGACACTGACATCTGTTTCAGAGAGAGAATTAGCAGATTGG
TATCCTTGATGAATTTTTGCTCCAATTTGCTGATTATCTTTCAATAAATCAAGGGCATTT
GGCGTTCTGATCGCAACAATTCCCCCTAATGCACCGCTACCCCATAAAGTACTTGTAGGG
CCTTTAATCACCTCTATTTCTTGGGTTAGTGCCATAGGTAGAAAATATGAACCACGGTGA
GATAAGTCAAAATTCTGGCGAACGCCATCAATCACTTGAACAACACGATTACCACTTAAG
CCCCGAATAATCGGCTTTTGTGCAATTCCCCTTGATCCGCCAGCAATATCCACGTTTGTA
ATCCTTTTAATCGCATCCGCTGTACTTATGGGTTGTTGAGTTAATAATTGGTTTTTATTT
AGGGTTGCTTTCTCACTTGTGTGATTTGCCCAATGAAATGCATCCCTACTTGCAATCACA
GAGATTTCAGCGAGCTCAGCTGAAACATTGCTATCTGCAAGGGATACGGTAGGCAAAGAG
AGAAAGAGTGCTGTATAAATTTTTGATAGTCTCATTTTAGTTGCTCCTTTAGTCTGACTA
ATAAATATCCTACAAAAGATAATGTAAATTATCAATAATGATATTGATAATTCTTATCAT
TTAGTTAAAAATAAATAGAAAAAGCGTTCTAATACATTATTAATAAAGGAGACCTATCAA
AATGAAACATTTTCGTAGAAAAAATGTAATTACTGGAATCATTCTTTCATGTGTATCTGG
CTTTACTTATGCAAATCCAATACCAGATTCAGGAACATTGAACAAACAGTTGGAACAGAC
ACGCCAGATACAAGTAGCAAAAGTAAAACCATCTGGAGAACTGTTCAAAACACCAACACA
GGAAGAGAATCTTCCCGCCAACAAAGAAAGTCTTAAATTCCGTTTAGATTCAATCAAATT
ACTGGAGTTGGACGGAAACGAAATTCAAGATAATCTGACATCTATTACCTCTCCTTATCT
TCATCAAGAAATCACCTTAGATGACTTAAATCGGTTATCGCAACAAATTACTAACTACTA
TCGTGACAACAATTATCTTGTTGCTAAAGCCTTTATTCCACCACAAGAAATTAATAATGG
TGAATTGCAAATTTTCGTGATAAAGGGATCGCTTGATCAGGTAGTTGTTAGAAATGGAAG
CCGTTTAAAAGAAGACTTGGTTATGCGGATGGTGAATACTACTGTGAAAAGCCATTCGTA
TTTGGTTAAAAATGAACTAGAAAAGTTAGCTCTATTACTTAATGACATTAAAGGAATTAC
CTCAGCGTTATCTTTGAAAGCAGGACAAAATACGGGTAAAACAGATCTTACTGTTAATCT
TAAAGATAATAAACGTTGGAATGGATATATTTCCATTGATAATCAAGGAAATGATAATAC
TGGAAAATATAGAACAACATTGGGAAATAAAATTTATAACTTAGTTGGGCTTGGTGATGA
ATTACATTTTGATGTGCTTGCTTCTAACACCTTCGATTTATATAACTTAAGAGCGGACTA
TTCTTTTATTATTGATGGATATGGCACAAGAGTTGGCGTGAATTCAAACTATTTAAAATA
TAAATTAGGTGCGAATTTTAAAGATCTTAATGCTCAAGGGAGTACTTATAATTTAGGTGG
TTATATTACTCACCCTACTATTAGAACTGCAAGTTTAAGATTAGATAGTAAATTAGCATT
TAATCATCAGAAATTGTCAGATGAACAAAAATCTGTTGATTTACAACAAAAACGGAAAGT
AAATACGACTAGCATAGGAGTGAGTGGTTCTTGGAATAGTATAAAAGAAGGTGTTACCTA
TTTTTCTTTCAATACTATTTTTGGGAAAGAAAGTCATTCGACCAATGAGAAAAAACACTA
TTTATCAGAGAATTACCAGCCTAAACGTACATTTACGACATTTAATTATTCATTATCTCA
CGAGCAATTTTTACCTAAATCCTTCAGTATTACGTTTGCCGCCAGTGGGCAATTTGCTGA
TAAAAATCTAGATAGTGGAAATAAATTCCTACTAGGTGGATTATCAGGGGTAAAAGGATA
TCAAGCAGGTACTGTTTCTGTTGATGAAGGGCATATTATCCAAGCGGAACTAAAACACTA
CTTACCTGTTTTCTCAAAAAGTATATTAGTAAGCTCACTCTTTTATGATGAGGGTTTTGG
AAAACAATATAAAAATACTGAGAAATTATCCGAATCTGTTGAAAATAAAGTTCGTTTAAA
AAGTATCGGTGTTGGTTTGAATTTAATTGAACCTAATCATTATTCTATTAATTTTGCTTA
TGCAAAACCTATCGGTAAGAAATATAACAATGTAGATAAAAATCAATTTTGGTTATCTGC
AATTAAAACATTTTAATTAAGGAGTACATAAATGCGTAAACAAACTTTACTTTCCGTAGC
TATTTCAACAGCACTTAGCACAACAAATCTTTATGCTGCTGATTTACCTCAAAACCATAA
AATTACAGACGGCAATGCAAAAATTAATACCTTAAATAAGGCAATGACCATTACTCAAGA
ATCACCTAGAGTGAGTATTGAGTGGGAAAGTTTTGATATTGGAAAACAAAATAGTGTTGA
ATTTAAGCAGCCTGATTCAACCGCTATTGCTTATAATCGTGTTATGGGCGGAAATGCAAG
TCAAATACAAGGTAAATTGCAAGCAAATGGGCGTGTATTTCTCGCTAATCCTAACGGCAT
TATTATTACAAAAGATGCTCAAGTGAATGTAGGTAGCTTACTTGCTACAACTAAGGATCT
TGAAAAAATTAGTAATAGTAATAAGTTCAATTTTACTCCACGTAAAAATCATAAAACCGC
CGAAGGAAAAATTATTAATGAAGGTAAAATTATCGCAAATGGTGAAAATGCTTTTGTCGC
TTTAGTTGGAAATGATGTTGAAAATAAGGGGACAATTGAAGCTAAATACTTTAAACAAGA
GAAAAAAGTTAAGGGTCGCTATTGTAATAGTAGTTGGAGCAATCCAAATGATTGTTATGA
AGGTAATCATTGGGGATTTAAGTGGATTGATTTTGAACGTGATGAAACTATTGAAAGCCC
TGGACAAGTTGTCTTAGGAGCGGGTAGCTCATTTAGCTTAGAATTAGAGGCAACATCTAT
TGATTTAGATATTGATGAAAATACAGTAAATAGTATTGTGAAAAATTCAGGTTCTATTAT
TACCGAAGATGGTTATATTGAGCTAACTGCTAAGGGAAAAAATGAATTAATTAATAACCT
TGTGAATAACGATGGCTTATTACAGGCGGATAATGTTGTAATGTCTCGATCTGGAAAAAT
AACTTTATTTTCTGATGATATTAAATTTGGAAAAAATAGTGATATTCAAGCCGAAAATTT
AACAATAAAAGCGAAAAAGAATGAAATTAACTTAAATGCTGAAAAAGGTGCAAAACTTAC
AATTAAAGATAGTATTGATTTTGCAGTCAGTAGCTATCTAGACCCAGCTATAAAGAAAGT
TAATCTTAGTGGTGATTTAAGTCGGGAAGATAAAAATTATTATGATGACGGCTCTAAAAA
ACTAAAAACAAAAGTTAATCTAAAGCTGGCAGATAATCTTGATGTTGGTAATAAAAAAGT
AGGTGAAAATTCTTTTATCAGCAGTAATTTTTTAGGTTCTTTACTGGGTATTTCAGGAGA
AGTAAATCTAAATGCGCATAATTTTGATATTTCAGGTGATATAAATATAGACTCATATAA
AGATACTGATTCAGTTTTATTATTAAATACACAATTAAATTATACTAATCCTAGCTATAT
TCGTTTTAATAAAGCAAATATAGATACTAAAAATGGGCGTTTATTTATTGCAACAGATCT
AATGGATAAACATTTTGCGGATAAAGGCATTTCAGATATTAAGATTATAGATAGTAAATT
TAATTTTAATAATGGTGCTATTGTTTTAGGTAGAAATGGTTTAAGAAGAAATTTAGAAGA
TTCTAGAACTTGTATTAATCTTGCCTATTGTTTAGAAGATACTCAAAGATCGCCTTTTAG
CGTAAATATTAGTAATTTGCAACTTGATAAAGTAGATGATTTTGTCATTGTTGGTGGCTT
TAATAATGTTGATATTGATCGTCTTACTCATATAGGAAGAGGTAATTTCTATATTTATGG
GGGATATTCCTATAATAAAGAAAAACCAAGCTATGACTATGCGATTTTCAATACCAAAGA
TAGGGCGTTGCGTACAGAACGAAATCATACTCAAAGACGATGGAAATTCAATAATAATTT
ACGTCAATGGATTAATAATGAGTTCCTATATGCATTTGATTGGTGGACTGCCACAAATAA
TAGTTATGACAAAATTAAACAAGAAGTTATTAAAACACCTAAAAGTCATTTAGAAACGAC
AATTAATATTCGTAATAGTAATATAAAAACGCATGATGGTTTTATTAATCTTATGGCAAA
AAATATTAATTTAACCGATAGTCAATTTAATGTTACGTTTGACCGAAATATGTCTTTTGA
ATCTGATTACGATCGTATCCATAAAATTGGGTTAAGTGCAGATAAAACGATTTTAGATCA
CACGTCATTAAATATTCAGGGGGCTGAAAAACTGAATGTTTCACCAAGTTCAAAAATGAA
AGCGGCAACAATGTATGTCGTTGGTGATTTAGAAGGGCGAAATAAAAGTTCAATTAACCT
GAAAAGCCATCAAGGTTATACGTTGATGACAGATAAAAATGCAACATTACGCGGTGAAAA
ATCAAAAAATGATTTAACTATTACCTTGTTAAATACTGGTCCTAAACCTTCACCTGAAAT
TGGTATTACAGGTTCTGCGGATAATGATGCAAATGCAGCTAACTTTGCTTTAGCCCTTGG
CGATGCTACAAAGACTACAATTGAGAATGCCACGGTTATTGCACTAGCTCCAAATGGTGC
TAAAGCCTATTACAGCCATAAAGATATGCCTATCGTGCTAAAAAATACTGATTTTACATT
TTATGAGCAACCGAGAGGAACAAACTACGGTGATGATGAGCTAGCCGGAGAAGGAAATAT
CAAAAGACTTAATGAGCGTCAATTAAATACGATATTAGATAAACTTAACGGACTCAAGCC
AACTTATCTATCTCGCGAACAGAGTAATTTAGTTGAAAATAATAAGTTCGGAGTTAAATC
TCTACAATCTGAAACACTAGAAGATGAGAAGAGCGTTGTTGTCTCTATTTGTGATGAAAA
CAATAAATGTGAAGATCGAATTATTGGCAATAAACATACCGATGCTAAAGTTTCGGTAGG
TGAAATTCGTTAGACTAAATCGAGAAGACACAGGTATTGGTTTGTTGAATACATAAAAAA
ATCCACGCATTTGCGTGGATTTTTTATCAGAGAGCAAATTATTCTACTCTTAAAATACGG
CAAGTATTTGTGCCACCTTCTTTTAACTCATCACCATGAGTTAATAGCACTAAATCACCA
GACATTAAATAGCCTTGTGCTTTTAATAAAGATAATGCTTTTTTCGCACCTTCAATAGTA
CGGCTGTCATGTTCATAATGAACTGGCGTAACACCACGGTATAATGCACAACGATTTAAC
GCTTGTTCGTTACGAGAAAGTGCATAGATCGGTAAACCAGAGCTAATACGACTCATTAAT
TTTGCGGTTTCACCTGAATGGGTTAATGCAATGATTGCAGAAACACCTTCAAGGTGGTTT
GCGGTGTACATTGCTGACATCGCCGTTGCTTCATCAATGCTTGCAAATTTAGCTTCCATA
CGGTGACGTGAAACATTGATGCTTGGCATTGTTTCTGCACCTAAGCAGACTTCTGCCATT
GATTTTACCGTTTCAACTGGATAATCACCGTTTGCCGTTTCACCTGAAAGCATTACCGCG
TCAGTGCCATCTAATACTGCGTTTGCTACGTCCATAACTTCTGCACGGGTTGGCATTGGT
TTTTTGATCATTGATTCCATCATTTGCGTTGCGGTAATTACAACACGGTTCAATTTGCGT
GAACGACGGATAAGTTTTTTCTGAACGCCAACTAATGCTGCGTCACCGATTTCAACACCT
AAGTCACCACGAGCCACCATAATAACGTCTGCACCTAAAATGATGTCGTTCATTGCTTTT
TCAGTTGCAACGGTTTCAGCACGCTCTACTTTAGCGACAATTTTAGTGTCTAATCCCGCT
TCTTTTGCTAATTGACGAGCATAGTTTAAATCTGCACTTGATTGTGGGAAAGATACCGCT
AGGTAATCCACGCCAATTTTCGCTGCAAGTTTAATATCTTCTTTATCTTTGTCCGTTAAT
GCTGGAGCAGATAAACCGCCACCTAATTTGTTGATACCTTTGTTGTTTGATAATGGACCG
CCCACGATAACTTCAGTAAATACTTTAGCACCGTCAATAGAAAGCACTTTTAATTGAACG
TTACCATCATCTAATAAAAGAATATCGCCTGGAACGACATCGTTTGGTAGGTTTTTATAG
TCTAAACCAACCGCTTCTTGATGACCTTCGCCTTTTGGTAATTCTGCATCTAAGGTAAAT
TTATCACCGATGTTTAAGAAAATTTTGCCTTCTTTGAAGGTTGAAACACGGATTTTAGGG
CCTTGTAAGTCACCTAAAATCGCAACGTGTTTGCCTAAACGTTTTGCAATTTCACGCACT
TTTTCTGCACGAGCGATATGATCTTCAGGCACACCGTGAGAAAAGTTCATACGAACCATA
TTTGCACCAGCAGCAATGATTTTTTCTAACGTATTGCCACGATCTGTAGCTGGACCCATT
GTACAAACGATTTTAGTTCTTCTGAGTTTACGAGACATTATTCAATTACTCCATTGTTTA
AATTGTGAAAAATAGAAATCTTTTATCTGTTGCTTGCAACAACAAAAAACGCCGTGCATT
ATACGCCTAAAAGCGTTCTGTTTAAACCACGAAGAGGATAAACCGATGAATATTTGGATA
ATGCGACACGGCGAAGCAGGTTTCAGTGCCCCAACTGATGCACAGAGAAACTTAACTGAA
CAGGGTAAATTGATGGCATATCAACAAGGGCAATGGCTTGCAAAAAGGCTTGAAAATCAA
CAAATTAAATTAGATAAAGTGATTATTAGCCCCTACCTTCGCACGCAGCAAACGGCACAA
GCCGTAGAACAAGGTATGCAAGCGGTCAACACTATGCAAAGTTTTGCAAATCTTGCGGAA
ACATGGGAAGAGATTACCCCTGACGGAAATCCCGACACAGTGATTGATTATCTTGCATTC
CTACGAGAAGAGGGAGCAAAGCATGTGCTGATTATCTCTCACTTGCCCCTTGTCTTTGAC
TTAGTCTATCAACTAACACAGCAGAGAGTACATTTTTCTCCTGCGGTTATAGCAGAAATA
TCCGAGGTTGAAGGAAAAAGCCATCTGTCCGTTATTGTTCCTAGAAATTCACAATAAACC
CTAAAATGTGATCTTAGTCACAAAATACAGTTAACGGTATCTAAACTAGGAAATTTTCTT
ATTCTATTTAGGGGATTCTCTCAAGGAGCAATGAAATAATTTTCTTAAAATTTAAATATC
TTTTTAAAAATATCAGAGGAAATTATGTTTTCATTTTTAGCTGAAGTTAGACGCCCAGTC
TTAGATCTACCCCTAGAAGAAAGACGGAAAATGTGGTTCAAACCTTTTATGCAATCTTAT
TTAGTTGTATTTATCGGTTATATGGCAATGTACTTGATTCGTAAGAATTTCAACATCGCA
CAAAATGATATGATCGAAACTTACGGTTTAACTAAAACAGATTTAGGACTTATTGGCTTA
GGTTTTTCAATTACTTATGGTATTGGGAAAACAGTAGTCTCTTATTATGCTGATGGTAAA
AATACAAAACAATTTGTACCATTTATGCTTATTCTTTCAGCCATCTGTATGCTTGGCTTT
AGTGCTAGTATGGGAGGAGGGAGCATTGCACTGTTCTTAATGATTTCATTCTATGCACTT
AGTGGCTTTTTCCAAAGTACAGGGGGATCATCTAGCTACTCCACAATTACTAAATGGACG
CCTAGAAAGAAACGAGGAACATTTTTGGGTTTCTGGAATTTATCACACAATGTAGGTGGT
GCGGCAGCTGCTGGAGTTGCGTTATTCGGAGCTAATGTCTTCTTTAATGGACATGTCATT
GGAATGTTTGTATTTCCATCAATTATTGCATTAATTATTGGATTTATAGGATTACGCTAT
GGTTCTGATTCTCCTGAGGCATATGGTTTAGGTAAAGCGGAAGAATTATTTGGGGAGGAA
ATTAGTGAGGAAGATCGTAATACTGAAGAAAATCAACTGACCAAATGGCAGATATTTGTT
CAATATGTATTAAGAAATAAAGTTATTTGGCTACTATGCTTTGCTAACATTTTTCTATAT
ATTGTTCGTATTGGTATTGATCAGTGGTCCCCAGTATATGCCTATCAAGAATTAGGATTT
TCAAAAGATGCTGCTATTTCCGGTTTTGCTCTATTTGAAGTCGGGGCATTAGTGGGTACA
TTCTTATGGGGATATTTATCTGATTTAGCAAATGGTCGTCGTGCCTTAACCGCTTGTATT
GCCCTAGGTCTGATTGTTTTTACTCTTGAGTTCTATCAGTTTGCAACTAATGAATTTATG
TATTTAACGGCATTGTTTGCTTTAGGCTTTTTAGTATTTGGCCCTCAATTACTGATTGGC
GTGGCTGCTGTTGGGTTTGTCCCTAAAAAAGCAATTGCTGTTGCTGATGGTGTAAAAGGT
ACCTTTGCTTACTTAATTGGAGATAGTTTTGCAAAACTAGGATTAGGAATGATTGCTGAC
GGTACTCCAATTTTTGGTCTAACTGGATGGAGTGGTACTTTTGCAGCACTTCATGCATCA
GCAATTACTTGTATTGGATTGTTAGCCTTCGTTGCAATCGCAGAAGAGAAAAAAATTCGT
AAAAGATAGAATATGCTAAGTAACAAGAATACGGTGGACTTTTCCACCGTATTTTTTATA
GAAATACGCTATTATTAATTGGAAGGATTTTATGATTCATGTTGTTCTTATTGATGATCA
TGTCATTGTACGCTCTGGTTTTTCTCAACTCCTTTCTTTAGAGAGTGACGTTACTGTTAT
TGGAGAATTTTCTTCTGCTAAAGAAGCTCGTCAACATTTACCTTATTTAAAACCTCATGT
ATGTATTATTGATATTTCAATGCCAGATGAAAGTGGCTTAGATTTATTAAAAGATATACC
GTCAGGTATCCACTGTATTATGCTAAGTGTAAATGACTCAGATTTAATTATAAAAAAAGC
GTTAGAATTAGGAGCAAAAGGGTATTTAAGCAAACGATGTAATCCTGATGAGTTAATTCA
AGCGGTGAAAACAGTATACTCAGGAGGTGTATATCTAATGCAATAAATAAACTCAATGTC
AAAAATAATGTTGAATTAGCGAATTTATTAAATTCACAACTAAAATGATATTTACTATAT
TATACTCTTGGTTTTTGATAACTTGTTCTTATTTCTGCTTATGGATAATCTCAGATTATT
TACTTTCAGATATTGTTTTGGCCTGTCTATTTTTGCCGTTTGCCTTACGTAGTGGTATTA
TATTGCATATTCAACCTAAATTCTGGCCTATTGTATATTGTTCTGAAATTAGTATATTGA
TTTTATTAAACTATTTATTTCCAGAAATATATCAATATTCTATTTTTATTTTAAGTATAT
GTAGTATCCCAATTATTTACTTATCATATTTATACTATAGTGGAAATCAATGGAAAAAAT
TATCAATTCAACTTAGCACTATAGTTTCAATTAGTATGATCAATGCTGTAGCCATTTCCT
CATCAGAATTTTACTTCACATTTCTTGTAAGTTTTACTGGTGGGGTATTGATTGTTCCTG
CTTGCTATTTAATCAATGAGTTTTTATTTAAGACTGAATGGCTTCCTCTTACTTCTTCTC
TAATAAAGAAGCCGGTAACTTTAAGAATAAAGCACATTTTTATTTATATTTTACTATTTG
TTTTAAATATCTATATTCAAATGAAATTGCCAGATACCTTCTATAGGTTTGCTTTATTCT
ACCTTGCAATCCCTATTATATTATTAGCTTTTCAGTATGGTTGGCAAGGTGCATTTTTAG
GAGTCCTGCTTAATAGTATAGCACTTATTGGTACTACACATAGTTTTTCTAATCTCACTA
TAGCTGATTTATTACTATCTATTTCAACTCAAACTATCACAGGAATATTTCTAGGACTTG
CGATTCAAGATCAGCGTAACTTGAACCAGAGTTTATCAATAGAATTAAATAAAAATAGAT
TACTCACTCGGCAGCTGATTAATACTGAAGAAACTATTCGTCAAGAAATCTCTAGAGAAT
TACACGATGAGGTCGGGCAAAATATTACAGCCATTAGAACTCAAGCAAATATTTTAAAAA
GGATTGCACCTGATTATGAAAAAATATCAACCACAATAGAGCAATTATCTCTTAATATTT
TATGATACAACAAAAGTACTACTAAATCGAATTCGACCTCGTCTACTTGATGATTTAGAT
TTACCCCAAGCTATTGAGAATCTATTTATTGAACTAAATTTTCAAGATAATCAAATTGAT
ACTGAATTAATATGGAAAAATGATCAAAATTTAAAATTAGAACATATTCTTGAAATTACT
ATATATAGATTATGTCAAGAAAGTTTGAATAATATTATAAAATATGCTAAAGCAAATAAG
GTAAAAATAGAAATTGAAATAAAAAATAATATACATATTATTATTACAGATAACGGGGTT
GGATTTGATACATATCAGATATTAACAGGATTTGGAATTCGTGGAATGCAAGAGAGAGTG
AATATTTTATGTGGTACATTTGAAATAACGATTGGGGAAATATCTATTTAACTGAAAAAT
ATCACTATGATCTTGTTTCTGCTAATAGTGCACTTTCACTCTTTGAAGTAGGAGGATTTA
TAGGATCTCTAGTTGCTGGTTGGGGATCAGATAAATTATTCGCTAGCAATCGTGGTCCAA
TGGCATTGTTATTTGCTATTGGTATTTTTTTCTCCATTATTGCAATGTGGCTTATGCCAA
AAGAAAATTTCATATTACAAGCAGGAATTTTCTTTTCAGTAGGTTTTTTCGTATTTGGTC
CTCAAATGCTTATTGGTATGGCAGCTGCTGAATGTTCCCATAAAAAAACTCCAGCTTCAG
CAACAGGGTTTGTGGGATTATTTGCATATTTAGGTGCTGCTATAGCTGGTTATCCTTTAG
CATTAGTGATGGAATCACACCACTGGTCCGGATTTTTTGTCGTGATTGCTTGTGCAGCCT
CTGGCATCGCATTATTGCTATTGCCTTTCCTTAAAGCACAAAATTGACAAATTACCTATG
AGTAAATAAAGCAATTAGTATTTTGGGATAAAGCCGAATAGAACACCGACTCATTCAGTG
ATTTGGTTAAAGATACGGATAATAAAAAAGTGGCTTAGCGCCACTTTTTATTAGAATAAT
TTTCTAGAGGTATTAAAGATTTCTTCTTTAAACGGACGACGCATATTAGTGATTGCATCA
ATAATATCGTGGTGAACTAATTTTTCATTTTGAATACCCACACAACGACCACCGTAGCCT
TGCATCAAGAGTTCTACTGCATAAACGCCCATACGAGAAGCTAAAATACGGTCAAATGCA
CAAGGCGCACCACCACGTTGGGTATGGCCTAACACAGCAGCACGGGTTTCGTGGCCAAAG
CGTTCTTCAATCTCTCTCGCTAATTGGTGTACATCTGTCATTAATTCTGTAATCGCAATA
ATTGCGTGACGTTTTCCTTTATTGAAACCATCTTCGATGTTGCGTATTAGTGACTCTTTA
TCAAAACCTTTTTCTGGAATGATAATGTATTCACAACCGCCTGCTAATGCCGCACTTAAG
GTTAAATCACCACAGTGGCGCCCCATAATTTCAACGATAGAAATGCGTTGGTGAGAAGTT
GAAGTATCACGCAAGCGGTCAATTGCTTCTAATGCGGTTTCAAGTGCTGTTTGGAAACCG
ATAGTGTAATCCGTGCCTGCAACATCATTATCAATAGTGCCAGGTAAACCGATACACGCA
ATGCCGTGTTCTTCGGTCAATAGTTTTGCTCCCATATAAGAGCCGTCACCGCCGATAACT
ACTAACGCATCAATTTCATATTTTTTCAAGGTTTCTACACATTTTGCACGCACTTCTGGG
TTTTTAAATTCTGGGAAACGTGCAGAACCTAAGAATGTACCACCACGGTTGATCACCTCA
GACACTGAACGGCGTTCAAGTTTGATAACACGGTCGTGATATAAACCGTAATAACCGTCT
TGAATACCATACACTTCTAAACCTTCACTTAAACCCGCACGCACAACACCACGGATCGCT
GCATTCATACCAGGCGCATCGCCGCCACTGGTTAATACTGCAATTTTTTTTACCATATCA
ATACCTATAAATTTAATTTTAAAAAATAAATCAAAAAACTTGCAAAGATTACCCTATAAC
GCCCTTTCGTTCTAGCAGAAAATCGGGAAATTTACGATTTTTTGATCTAAGTTGAGATTA
ATTTTCTAAAATGTCGAGAGCAAAATCTAATGCGGTAAAAAAGCGGTCAAGATCCGCTTG
CACATTGTAATGAGCAAGAGATATTCTCAAGGTGCCATTTTGTGCTAAATAACGTAAGTA
GGGTTTGGCACAATGTTCGCCACTACGCAATGCGATCTGTTGCTCGGCTAAAATCGCCGC
AATATCTGCGTGATGTTGATGATGAAAGACAAAGCTAATCGTTGGGCTTAAACTTCCTTC
CGCTAAAATGCGTATATTTGGATAAGCTGCTAACCGTTGGCGAGCCTCTTTAGCAAGCTG
ATAAAGCGGTGAGTTTAAGGCTGAAAAATCCCATTTTTCCAACCACTCCAGCACCTCACC
AAAAGCGATAATTCCTGCGATATTTGGTGTTCCTGCTTCTAAACGATAAGGCAATGTTGC
CATCGTGAGCTTTTGCTCAGTAATCTCTTGTAACATTTTTCCGCCAAATAAAAGAGGGCG
GAGTTGCTCAAGGCTACTCAATTTCCCTGTTAATACGCCAACCCCAGTTGGTCCGTACAT
CTTATGTGCAGAAAACGCATAAAAATCGGCATCAAGTGCTTGTGCATCAATTTGTTCACA
ACAGACCGCTTGTGCAACATCAAGCACAATTTTGGCTGAACATTGCTGACGAATAAGCGG
TATCAATTGCTCTGCAGGCTGTCTAACCCCTGTTACATTTGACACCAAATTAAACGCAAC
GATTTTAGTGCGTTCTGATAAGGCTGTTTGTAGCGTTTCAGGGGCAATTTGGTAGTTGCT
ATTAAGCGGTAGCACAATCAATCTAGCTTGTTTACGCTCAGCAAGTTGTTGCCACGGAAT
AAAATTAGCGTGATGTTCTGCCACAGAAATCACAATTTTATCACCAGCTTCAATACTGTC
AGCTAAACCATTTGCGACTAAATTAAGTGAATGGGTTGTGCCACTTGTCCAGATAACCGC
ATCTCGTGTTGCAACATTGAAACGTTTTGCCACTAAATCCCTTGCTAATTCATAACGTTG
CGTTTGAAGAAAATCATATTGACTACGGTGAACCGAACCAGATGAACGATAAAAATTGAG
CGTTGCGTCTATCAACACTTTCGGTTTGAGTGTTGTTGCGGCAGTGTCTAAATATACCGC
ATCGGGATTATCTTGAAAAAAAGGGAAATGGGAACGAAAAGTATGATTAATCATTGTCGC
TGAGCCTTTCTATAAAGTTTATTACAAGGGATACCATCATTATTGCCGTCTAGCTCTCGC
CAACGGCATTGTTTAAAGTAGCGTTTCGCCGTGTCATAATCGGGAAGATCGTTACAACTT
TTCCTCACATTACAATCTATAGTGGCAAGCGGTGCCTTAGGCGAAAAACCTTGCCAAAAT
GAATGTTCATCCGACCGCTTACTTGCACGCCAGTCCGCAGGATTGATCGGATTTTTATCT
TGCCATAAACCTATTCTTTGCTGTTGAGCAAGTTGTTGAGCTTGCAGATACACAGGTTGT
GTTTGGCGATACGCCCACGCCATTCCTCGTTGCACCTGAATTAAGTTAAGATTTTCACCC
CTCTGATCATAAACCACTGCCAACAGCCGTTGATATTTATCATACCCCGTAATCTCAAGT
TCAACCTCTTTTTTAAATGCCAGTTGAGCTAATGATTGCTTCGCCTTATTACCAAAAGGC
TGGGCAAATTCCGGCGCATCAATATATTGCAGGCGTACTTTGAGTTGTGTTCGATTGTGC
AAGCAGGTTAAAGTATCGCCATCATAAATACCTACAACTATACATATTTTCTGTGCTATA
TGTTTAGCAACAATCGGTTCATTTGAAAAAAATAGAGAAAGTAATATTGCTAATTTATGG
AAGTAAATAGTTTTTTTCATATTTTAAGTAATATTTAAATAGAAGGCTATTTGCCATTTA
TAAAATGATATAGATAATAGAAACTATGTATTTAACCCAGCATGCTAATAAAAAATAAAG
TAATGCTGATTAGGAAAACGATTTTCTAATATAGTAAATACATGCTATTCTAGGTCAATT
GTAGTTGTTACATTCAAAATTCAGACTAATGAAACCAATTTTCTTAGAGCTTCGTCATTT
ACGAACTATTATTGCTTTAAAAGAAAGCGGCAGTGTTTCAGCTGCCGCCAAATGTATTCA
TTTAACACAATCAGCATTATCTCATCAAATTAAATTGTTAGAAAATCAATATGATCTAAC
TCTATTTGAACGTAAAACTCAGCCAATCCATTTTACTCCAGCTGGAGAACGTTTAGTACA
GCTCGCTTATGAAATTTTACCTAAAATAATAGAAGCTGAATCAGATATAACCCGAATTAA
ACAAGGAGAAGTTGGAGAATTACGGATTGCTGTTGAATGCCACACTTGTTTTGATTGGTT
AATGCCAGCAATGGATATTTTTAGACAAAATTGGGGGGGAATAGAATTAGATATTGTGTC
TGGTTTTCATACTGATACTGTTGGTCTATTGCTTGCTCACCGAGCAGACTGGGCTGTTGT
ATCAGAAATAGAAGAGTCCATTGGTATTATTTATAAACCTTTATTTTCTTATGAAATGGT
TGCTATTTGTGCCAAAGATCACCCTTTGGCACAAAAAGAAATTTGGGAAGCTGAAGATTT
TCGTCACGAAACACTAATTCATTATCCTGTTCCCGACAATATGTTAGATTTATTGAAAAA
AATCTTACAACCAGTAGGAATAAACCCAACAAGACGCACTAGTGAATTAACTATCGCAAT
CATTCAGCTTGTTGCCAGTAAAAGAGGTATTGCAGCCTTACCTTATTGGGCTGTAAAACC
ATATTTAGAAAAAGGCTATGTTGTTGCAAGAAAAATCACTTCTAATGGCTTATATAGCAA
TTTATACGCAGCAATCAGGGAAACAGATCTAGATAAAGTTTACATTGAAGAGTTTCACAA
TATAGTGAAATCGCAAAGCTTTGCCACATTATTAGATCTATTTTCTTTAGATTAGAAATA
TTATTTATGAGTACACCAACTTTCCATTTAGATATTTTAAGCTAAATGGGATCTGTAATA
ATTACTTATCTGCTACTGATACTTTCAGCTTTTGCCGTTAAGTTTTCTGCCCCCGTCGCT
CTCATCACAATGTTATCTTCCGTCCGAATACCGCCGTAGCGTTTAAATTCGTCGATTTTC
TGCCAGTTAAAGAAACGAGCAAGCGGGTGGTTTTTCCATTGATTTAGCAACATCTCAATA
AAATAGAACCCAGGTTCAATGGTAAGCACCATACCTTCGGCTAAATCACGAGTACAACGC
AAACTTGGATAAATCTCAGGCGGAGCTTTGCGTGTGCCACGGTGGTTTTGTTGGAAACCT
GCAACATCGTGGACTTGCAAACCAAGCTGATGCCCTAAACCGTGTGGGAAGAAAGTACGG
CTAATACCCTCTTCAAAAATTTGATCGGCAGGTAATTTCACAAACTCAAACTGGTGAAGC
ATTTGCGAGATCCAACGGTGCATTTGGGTATGGTAACTTAGATAATTCATCCCCACTTGC
ATATCAGCAATCGTATCCAGTTTAAACTGCTCCATTTGAGCAATCATTGCTGCAAATTCA
CTTTGTGGCTCAAAAGCATAAGTTCGAGTAAGATCGGAGGCATAACCAAGATAGCTTGTA
CCAGCATCAAGTAAAAAACTGTGGCGTTCGCAAGGTGGCGTGAAATCCAATTTTGTGTAA
TGTAAAATCGCACTATGCTGATTGATCGCAACAATATTGCCGTAAGGCACATTGTTATCC
GATTGCTTGGTCGCTTGAAGATAGGCTAAATTAATTTCAAACTCACTTTTACTGGCAAAG
AAAGCCTCTTTTGCCGCGTGATGTCCAGCTAAAGCAGTGAGTTGAGCTTGATAAATGCAC
TCAATTTCAAATTCGCTTTTGATCGAACGCTCAAAATGCAGTACATTTAGCACTTTCTGT
GGATTGATATGCTCAAAACCTAGTGATTTTGCCAACTCCGTTTGTTCGCCAATAAAGGCA
CAATGGGTCGGATTAATGATATATTGTTGAATTTGTTGGCTATCCGTGAGCATTTGCCAT
TCAAACTCATCAGCAAAAAATGCCGATGTCGGCGGATTTGGCGTACAATGCCAATAATCT
TGCGGTGCATAAAAATAGAGTTTCGGTTTATTTTTACCGTCTAAAAAAAGCCAACTTTGT
TCTACGGTGGGATCAGGGAAAATATAATTAAAATGCGGATTGATTTTAAATGGCGATGTT
TGGTCGTCTAAAAAATGGTATTTTGCTTGCCCTGCATAAATCCAAAGCCCGTCAAGACGA
GCCAGCTCTAAGGCGTGCTGTACGATTTGTTGAATACGTGCGATGTGTTGAGAGAAAAGC
TGTTGCATATATATCCTGTAATTTTTAATTTTGAATAATAACGATGACCGAACTAACCAT
TAACCACACTTTAGATACCCTAGGGCTACGTTGTCCTGAACCTGTAATGCTTACTCGCAA
AACCATTCGCAATATGGCAGATGGTGAAGTGTTGCTAATTATTGCTGACGATCCTGCAAC
TACTCGTGATATTCCGAGTTTTTGTCAATTTATGGATCATCAGCTATTAAAAAGTCAAAC
AGATACTAAGCCGTATCAATATTGGGTGAAAAAGGGGCTAGACCACCTTTAAACTTTTTG
TAATTTCAAATCTATCATCTAAAAATTCTTTCTTCAGACGAGATATTTCTCCAAGTATCT
CTTCTTCAGAAGATAGAATATTATCATCTTTACGTAATAGTTGATTATGTGCTGTTAAAA
TAGTACGTACATATTTTTCCCACTGTTTCTCTGGAATTTTCTGTACATATGCAGATAAAA
AGAGTAATTCAATATTAGAATAATAAATCCCACCACCTGACACAGGACTTGCCAGATAGT
TAACGTTATTAAAAGCAAAAGGATTATCCAATATAGCTCGGTTAAATTTCTGGCAGGAAT
TTGTAGCTGCTTCTATTGTTTCAGCCGATTGAGTAATGACAACTTCTTTTCGAGCTACTA
ATAGGGCAATTATTCTAAATAATGCATTTGGAGGCATATCCCCTTTTAAGGCTTCACACA
AAGATTCTAACGAGTGAATCTTATAATCAGATAATTTTTCAATAATAGGTTTTAATAATT
CTTCTTTAAATTCCGTTTGTCGGTAGTTTTTAATCGTGGTCGAAATTTTTGTTGTAGATG
AAACAAGTAATATATTTAATTTCTTCCATTCTTTCTCTCCTTGTTGATTAGTAAGTTGAG
ATTTTCCTTTAACCCAATAATCACGGCGGAATTGTTTATTTAAAATAAAGTCTTTTGCTG
TTTGAAATAAAGAAGGATCTTGAATGCTAGATAATAATTTTTGTTGCTCTTCATCAAATA
AAACCTCATCAAAATCATCTAAATAAGAAACGGAGCATGCGTAACTTAATTTAGCTTGTT
TCAAGCAGGATTCAATTTCTGAAAAATACATTGGATACCAATTCTGATTAGTAAATTCAT
GAATGACGTAATTAGAATTTTGTTCTTTGATCTGTTCAACTTGTTCCAACAAATAAGGTG
AGAGAGAAAGGAGACTATTACTCACTGAAAGCATATTCTTTGTATGTTCTAATGCTGATT
TAATCGCTTGATCTTTTGATTCTAGAGTAGCAGATAATTTACTATAGTATTGATTTAATA
AATATCTAATTGGTGATTTTCCTGCCCATCCTGGTAATGTGTTATAGCTAATATAGACTA
CACCACCTACTTTTAATTTACGTTGAATAAAATCAACGATAGTTTCTCTATTTTGTGGTG
AAATCCAAGACCAAATACCATGTAGAGCAATAAAATCAAAATCAGGTAAGTCATCTCGAT
GACAAAATTCGGCAAAAGATTGATCTGCAATAACGACTTTATCTGGATTGCCTTGGTTTG
CTAATTGTTGAGCAAAGAACGCATGAGAAGGATTAAAATCAGTCCCGTACCATTTTACTG
TTCCTGCTACTGCATGAATATTAAGCGATACACCAAACCCAAAACCTAACTCACACGCAT
TAATGACTTTTGGCGGCTGTAAATTTGCTATTAAGAATGGACAAATTAATTGGTGGCTAT
TTAATCCATCGTAATAACCTGTCGTATAATTAATATCATTAACATAACCTTCTGACCAAT
TTGTTAGCATTGCTCCTCCTTATTACTTGATTCTTACATGGTAAATATTCTACATAGGGT
TATCATTTATTTTCATAATTCTGCTAATGGTTAACGTCTTTCATCATCAAAATCATCATC
TTCGTCATCGAAAAATTCGCCGTCATCACCATATTCATCTTCATCACTGTTCGGATCTTC
AAAATAAGTTCCCCAGCCTTCATAAACCGCACCCGATTTTTCGATTAACGGCAGTAGCTC
TTTTTGTTGAGCGGTAATAAGTTCCGCATCTAGTTTAATTTCGCTGACAATATCGCATAC
AAACACGAGATCGCCATTCTCTTCTTCCACTTCTTCCGCTTCAGAAATCTCATAGCCCAA
CTTATAAGCATCTACCACTAATTTTTCGAGTTTATCGAAATCGTGGTGAGCAACGTGGTG
TTCGATAATATAAAGGGCTTCAGGATCGCTGCCATCGTCTAATAAAGATTTGATGATTTC
ATTGGTTTCTTGGCGTAATTCGGTTAAGTTGTACATAAGATTAGCCCTCTTGGGTTTGTG
TAAAAATTTCGGCGAACCAACTATCTAATTTAGTCGCAAGTTTATCAATACCAATACGAT
TTAACGCAGAATAGGCTTCAACTTGCACATCGCCTTGAAACGGTAAAATTGCTTCACGCA
CCATTTTAACGGTTTTGCTTCTCGCACTTTGGCTAAGTTTATCCGCTTTGGTAAGTAGCA
ATAACACAGGTAATTCCGCAGACACTGCCCATTCGATCATCTGCTGATCGAGATCTTTCA
ACGGGTGGCGAATATCCATTAAAATCACTACCCCCCGTAAACATTCACGTTTCTGCAAGT
ATTCACCTAAAGAGCGTTGCCACTGAAGTTTCACCTGTTCAGGCACAGCGGCATAGCCAT
AGCCAGGTAAATCAACTAATTTACAATTTGGTTCTACTTCAAATAAGTTAATTAACTGCG
TACGCCCTGGAGTTTTAGAAGTACGAGCCAAGTTCTTTTGGTTAGTTAAAGCATTTAATG
CCGTTGATTTCCCTGCATTTGAACGCCCTGCAAAGGCAATTTCCACGCCACTGTCTTCAG
GTAAATGGCGAATATCAGGTGCAGAGGTTAAAAAATGGGTTTTGTGGTAGTTAAGTTTTA
TTTCAGTCATTTTGTATTTGTTTGTTATTAAAATTTGTAACTAGCTCCCCTCTTTGAAAA
GAGGGGCTGGGGGAGATTTAAAAAACAGTTTTGTAGGGTGGGTTTTAACCCACCAATAAA
TTCAAGATATTACAACGAAACGGTGGGTCAAGACCCACCCTACAATTATCTAAATCTCAC
ACTCAATCCTTTCCCACCATACTGATTTGCTTCAGGATTTCCTACAAACACGCCCCATTC
CATCAGTAAAATCGTCCCGATAAACATCGGCATCATAACGCCTAGCACAAATGCCATTGT
TCCTTCTGCCCCTAATGAGCTGAGATAGCACAATATCGGCACAGCAACCATCAATAAGGC
TTTCGCTGAACGATTACGGTCGTGTAGGCGTTTAACGATAACCGCCGATAAACTATAAAG
GGAAACAGTCAAAGGTAGAACGCTGATCCAACTGAAAGCGGTCAGATTTAAGATAAAATT
TGCAAAAATAAACAAAAATGCAAAATTAATCCCAAAGCCGATCCAAAAGCCTTTGCGGTT
TAGTCTTCCGTGAAAGGAAAATAATGCTTTATGCCAAATCATTACTGCAACGCCTTTTCA
ATTTTTTCAAATAGATCACGAGCAAGATTATCTAAACCTTTCAAACGCTCTAAGCCACGA
CGCATCAGGGTTTGACGTTGAGTGTCATAGCGAGAAAGTTTAATTAACGGCTCAATTAAA
CGTGCCGCCACTTGCGGATTGCTTTCATTCATCTTAATCAACATATCGACTAAGAAACGA
TAACCTGAACCGTCAATGGCGTGGAACGCACTTGGGTTTTGGCTTGCAAATGCCCCAACT
AATGAACGTACACGGTTTGGATTTTTGAAGTTAAAACTTGGGTGCGTTAATAAATCTTGC
ACAATTTCAAGTACATTTTCATCTGGGCGTGTTGCCTGTAAAACAAACCATTTATCCATC
ACTAAGCCATCGTGTTGCCATTTTTGTTCAAAATCGGCAAGAAGCTGATCTCGGCAAGCA
AGTTGTGCATTGGTCGAAGCTGAGAGTGCCGCCAAAGTATCCGTCATATTGTTTGCTTGA
TGATAATGTTTGTGTACCAAGGTATTCCCTACTTCAGTAAAGGCAAGGTAAGACAAGCAG
ACATTGCGTAATGCACGTTTTGCCAAATCCTCGGCAACCACACGGTATTCCGTTAATTTA
TTTTGGTTGTAAACGACTAAGAAGTGATCTTTTAGTTCATCAGCAATCGCTTGTTGCATA
AAGTGACGTACAGCTGCAATACCCGTAGGGTCGATCACTTTAAACAACTCCGCAAATTCC
GTTTCTTTTGGCAAGGTTAAGGTTAAAGCGGCAAGTTCTGGGTCTTTATTTGCATTGTCG
ATCACAAAGGTGAGCGCTTCTAACAGACCTTGTGAGAATGCCATTGCTTCGCCCTGTTGG
TAACGACTTAGATTTTCACGCAATTCGTTGTTAAACAACATTTGTGCCACGTCCCAACGC
ACAAAATCATTCTCAGCAAACTTCAAGAGCGTTAAAAGCTGTTCTGTTGAATAGTCATAA
TCTAAACGCACAGGGGCTGAGAAATCACATAACAAGGCAGGCACTGGACGTTGTTGCACA
TTATGGAACTCAAAGGTTTGATGTTCGTGGACCACATCTAACACATCACTGACAGTTAAT
AATTCGTGTTGTAACTTGATTTTCTTACCATCTTGACCATATAACGCTACTTTCAACGGA
ATGTGTAAATTCACTTTCTCTAGCTGATCAGCGGTTGGTGGTGTGTTTTGAGAAACGTGC
AAGCGGTAAGTATGACGTTTTTCATCATATTCATCAGCAATCGTTAATTCAGGCGTACCC
GATTGACTATACCAACGGCGGAACAGATCTAAATCAACTCCCGAAGCACGTTCCATTGCA
GACACAAAATCTTCACAGGTTGCCGCCGTGCCATCATTTTCTGCCACATAGAGTTTCATT
CCTTTTTGGAAACGCTCTTCGCCGAGTAAGGTGTGGATCATACGAATAACTTCAGCCCCT
TTTTCATAGACGGTAACCGTATAGAAATTATTCATTTCAATCACTTTTTCAGGGCGAATA
GGGTGAGCCATTGGGCTTGCATCTTCGGCAAATTGTACCGCACGCAACAAACGCACATCT
TCAATCCGTTTTGCCGATCTTGACCATAAATCTGAAGTAAACTCTTGGTCACGGAAAACC
GTCAAACCTTCTTTTAAACTGAGTTGGAACCAGTCACGGCAAGTAATACGGTTGCCCGTC
CAGTTATGGAAATACTCGTGAGCAATCACCGCTTCAACATTCAAATAATCATCGTCCGTT
GCAGTTTGCGGATTAGCCAGCACAAATTTCGAGTTAAAAATGTTTAACCCCTTATTTTCC
ATTGCCCCCATATTAAAGAAATCGACCGCCACGATCATATAAATATCTAAATCGTACTCC
AGCCCAAAACGCTCTTCGTCCCATTTCATTGAACGTTTTAAGCTCTCCATCGCCCAAGTT
GCACGATCAAGATTTCCACGATCCACATAGATTTCAAGGGCGACTTCACGTCCGCTCATC
GTGATAAACTTATCTTGCAACAGGTCAAAATCCCCTGCGACTAAGGCAAATAAATAGCTT
GGTTTGAAGAACGGATCTTCCCACTCCACCCAGTGACGACCATCGTCCAGCTCCCCTTGA
GCAATACGGTTGCCGTTAGAAAGCAGGTATGGATATTTACTTTTACAAGCGGTGATTTTG
GTGCGATATTTTGCAAGCACATCAGGGCGATCAAGCATATAAGTAATCTGACGGAAACCT
TCCGCTTCACATTGCGTGCAGATCCCTTCGCCTGATTGATATAACCCTTGTAGTGATGTA
TTTGTTGATGGATTGAGTTTTGTCTGAATTTCCAGCTCGAATTGATCCGCAGGGAAATCG
GCTAAATTTAAAGTCAAAGCCTCATCATCTTTTTGATATTCTTTGAATGGCTCGCCATTA
AATTTAATCGATAAAAATTCAAAGCTATGCCCATCTAAACGTAACGTAGTCGCTTCTGCA
TTTTTACGCATGACCGACAACGTCGATGTGACAATCGTCTGCTCAGGATCAAGCTGAACA
TCAAGATAAATTTGATGAATCGTAAAATCAGGCTGCCGGTAATCTTTTCTAAATTTTGCT
TTAGGTTGCATAGCTTTTCCCTTAGGTTTTTTTGAATATGGAAAGGATAAGAGTATTTGT
CTTTAAGTGCAATCAAATTTAAGATCTTGCCCCAAAAATCGCCGTACCAATACGCACCAT
TGTCGAACCGCATTCAATTGCACTTGGCATATCATCAGACATTCCCATTGATAGCGTATC
AATCCCTTCAAATTGAGATTGTAATTGAAGAAACAGTTCATTCATTTGAGCTAAGGCGAT
TTTCTGTTGCTCAGGCTCACTTTCAGGCTTCGGAATTGCCATTAAACCACGCAATTTCAA
ACGTGGCAGTTGGCTAATTTGAGTGGCTAATTCTAGCATTTCTTTCGCAGAAATACCCGA
TTTAGATGCTTCATCACTGATATTAATTTGAATTAAAACATTCAGTACAGGCAGGTGTTC
AGGACGTTGCTCGCTTAAACGTTGTGCAATTTTGAGCCTATCTATCGTTTGTACCCAGTC
AAAATGCTCCGCCACTACACGCGTTTTATTCGATTGTAATAAACCGATAAAGTGCCATTC
TAATGTGTCGTTCTCCGCAAAATGCTGAATTTTTTCAATACCTTCCTGCACATAATTTTC
GCCAAAAGCACGTTGTCCTGCTTCAATGGCTTCGGCAATGGCTGAAATGGGTTTAGTTTT
GCTCACCGCAAGCAGTTTAACACTCTGTTCAGGGCGATTAGCTTGCTGACAACATTGTTG
AATTTGTTGAGAAATTATCGCTAAATTTTGAGAAATCGACATTGGCTACTCCAAAAGGCT
ATAATGGGCAAGATCATAAAACTCCACTTAACTGAAATCAAGGATACTTATGCAAAGACT
AACAAAAATTAAACTTGTGATTACCGATGTGGACGGTGTTCTTACTGATGGTAGCCTTTA
TTACACCGAAAATGGCGAAGCATTAAAATACTTCAATGTGAAAGACGGTTTAGGGATTAA
AATGCTCCTTGCTTGTGGTATTCAAGTTGCCGTGCTATCAGGTGGCGACACCCCGATTTT
ACGCCGTCGAATTAAGGATTTAGGCATTCCCCTTTTCCAACTTGGCAAAATGTCTAAGCG
AGATGCTTGTTTTGAATTAATGCAACAAGCGGGGGTTTCAGCCGAAGAAACTGCATTTTT
AGGCGACGATACGTTGGACTTGCCTGCATTTGAAGTCTGTGGACTAGCGGTTGCCGTGGG
CGATGCCTTTGATTATGTCAAAAATCAAGCTGATTTAGTCTTAACACGTAAAGGCGGATA
TTCCGCATTCCGTGAGCTTTCCGATATGATTTTAAAAGCTCAAGGCAAAGAAGAAGTTTA
TGCTACTGCTGATGGGTTTATGAAAGTGGTGCATGAAATGCTACAATAAATAATATCCTG
TGGAATTTTAGATAATTAATTGAAAAAGATGAGCCAACAAGACAAACAAAATTTAATTTG
GATCGATCTCGAAATGACAGGGCTTGATCCTGAAAAAGAGCGAATTATTGAGATTGCTAC
CATTATCACCGATAAAGATCTGAACATTTTGGCAGAAGGCCCTGTGCTTGCCGTATATCA
ACCCGATGAATTATTAAATAAAATGAGCGAATGGTGTGTGAAAACCCATACTGCAAATGG
GTTGGTTGAGCGTGTGAAGCAGAGTAAATTAACCGAACGTGCTGCCGAATTACAGACATT
AGATTTCCTGAAGAAATGGGTGCCGAAGGGGGCTTCGCCGATTTGTGGTAATAGCATTGC
ACAAGATAAGCGTTTCCTTTATAAATATATGCCGAATTTGGCGGATTACTTCCACTATCG
CCATTTAGATGTGAGTACATTAAAAGAGCTTGCAAGTCGTTGGAAGCCTGAAATGCTTAA
ACAATTTAGTAAGAAAAACAGTCACTTAGCTTTAGATGATATTAAAGAGTCCATCGAAGA
GTTGAAGTTTTATCGTCACCATTTTATTAATTTAGATTAACAATAATGCAATCATTTTAT
TTTGCGACCGAAGAAGAAATGCTTAATTTTGGTCAGCGTTTTGCCCAGCAACTTCAACGC
TATTTAGACAATCATAATGAAAAATCCGTTGTGATTTATCTAAACGGAGAATTAGGGGCT
GGAAAAACGACACTGACACGTAGCATTGTGAGGGCTTTTGGGCATAATGGGAATGTAAAA
AGTCCAACTTATACTTTAGTTGAAGAGTATCAGCTTCCCCCTTATGCTTTATATCATTTT
GATTTATATCGTTTGAGTGATCCTGAAGAGTTGGAGTTTATGGGAATTAGGGACTACTTC
CGTCCACAAACGGTTTGCTTACTAGAATGGGCAAGTCGAGGGGAAGGAATGATCCCATCT
GCGGACTTTATTATTCAAATTGACTATGCAGAAACAGGGCGAAACCTAGCTCTTATGCCT
CAAAACAACTCAGCAAAACAGATTGTAGATTATTTAGAACATCAGACCGCTTAGGGTAAT
ACTATGCAGAAATTACGACATTATGTTTGTTTTACGGTAATGAGTTTATTTCTTGCTCTT
TCCGCACAAGCAAAATTAACCATTGCCATTGATGCTGGACACGGGGGCAAAGATCCAGGG
GCTATCGGTAAAAATTTAGGGGTTAAAGAAAAAGAAGTGACTTTAGCGATTGCCAGAGAA
CTAAAGGCGTTGTTAGATGCAGATCCAAATTTCAAGGCAGTAATGACACGCAATGGCGAC
TATTTTATCCAGTTACCTAATCGAACTGAAATTGCTCGTAAAAATAAGGCACATTATCTA
GTGTCAATTCACGCTGATTCTTCACCAAGTTCAGATAATCTAAAAGGGGCTTCGGTTTGG
GTTTTATCTAATCGCCGTGCAAATGATGAATTAGGAAAATGGTTGGAAGATCACGAAAAG
CAATCGGAATTATTAGGTGGGGCAGGTTCGGTTTTAGCAAATAATAATGAACGTTACTTG
AACCAGACAGTGCTTGATCTGCAGTTTTCTCACGCACAACGTTCAGGTTATGAGTTAGGT
AAAACAGTCTTAGACAAACTGCGAAATGTTACGCAATTAGCGAAAAGTTCGCCACAACAC
GCCAGCCTTAGCGTATTGCGTTCCCCTGATATTCCTTCAATTCTAGTGGAAACAGGCTTT
TTATCTAATGCAACGGAAGAACAACGTTTAGCTACAAAGGCTTATCGCCGTCAGATTGCA
AAGGCGATTTATCAAGGGTTAATTGCATATAAAAATAGATTACCAAAACAGCCAAATCAA
ATAGCAGTTAATGATGAAAAATCAACCAAGAAATCGAAGGCTGAAAAAAAGGTAGAAAAT
CGCTCTAAGGAAGATAAAAAAGCTAAAGTAGCGGTGACTTCGCCTAAGGAAAAAACTAAA
GAGAAAGCAAAAATAACGACGAAAACTAAGCAAGAACAATCGTCTAAAGCGTCAGAAAAA
ACGGTTAATCTCAATGCGAAATATCATGTTGTCCAGAAAGATGAAACACTTTATTCCATT
GCTCGCATGTATAAAACAACACCTGAAAAATTGAGGCAGCTAAATGGTTTAAAACAAAAT
AAAATCTTTGTAGGGAAGAAGCTGCAAGTAAAGTAAATCAATATAGTAGAGTATAAAATT
TAAAACTGGATATGGGAACCTAGACAAAATAGTAGATAAATAAGCATGATATTTAAAGAA
AAGCCGATTATTTCTAATCAGCACGGAGCATTAGTGATGGCATTTGTACCATTTATTTAT
GGTATTTCTGCTAGCCATTTTGTAATGAATCATTTTTGGCTTGGGCTTAGCTGGCTTTTT
ACTTATCTCTTTTCCTATCCTTTTTTCTCCGTTGTTAGTAAAAAACAAAATGAAAAATAT
AAACGCTGGATGATTATTTATGCCGTATTTAGCGGCATATTTATATTTCCCGTACTCTTA
AGTCATTTTTCTATTTTGCAATTTATAATCCTAATCCTGCCGCTTGCAGGGGTCCAAATT
TACTATGCAAAACAAAAAGATGAACGAAACTTAATCAATGATATTGCAGGTATTTTAACC
TTCGGCATAATTGGAATGGCAAGTTTCTATTTAGCAACGAACCAATATAATTTTGAGATT
TTACTCCACCCTACGTTATTTTTTATTGGGACAACAATTTATGTAAAAAGCGTTGCTCGA
GAGCGGAAAAATCCTCTTTACTGTAAGTTCAGTATAGGACTTCATTGTATATTTATCTTT
GTTTATCTCGCCTTAGGCGATTATGGCATTAGCTTTGCCTATTTCATTGGGTTAATTAGA
GCGGTTATTGTGCCAAAAAGAAACTGGAAAATTAAACAAGTCGGCCTATTTGAATTTTTA
GTGATATTTGTTTTTACACTAGGGCTGATCTACTAAATGTATTAACCTAATAATATCCGT
TATTTCTCTTTCCAATATCCAATCCATTCTTTCAGGGCGTGCATATTGCTATGTAATGCT
CCTGATTGTGGGATAAAGTAAAATACATTTAATCCATAGGTTTCAGGCATTTTTCCTGCT
CCAACACTTGCAGGTAATATCTTAAAACCTTCTCGCTCAAATAGCATTCTTGCTCGTTGC
ATATGCCACTGGTTTGTCACTAGCACAATCTTATTAATACCTTCTTTTTCTAAAATCGGT
TTAGAAAACTTCGCATTTTCAGCCGTCGTTTTGGCTTTTTCTTCCAACCATTGTGTTGGA
ATATGGAAAAATTGTTCGAGCTCTTTTTTCATGACGGCAGCTTCTGAAGTCCCTTTTGGG
CTACTTCCCGTAATTAATAAAGGTAAGCCCGTTTCTTTTTGTAAAAAAGCAGCATAACGT
ACCCGCTCTAATGCTATTTCGCTGATCGCTAATTTGCCAAATAACTCTTTACTATCACGC
AAGCCACCACTAAGTAAAACGATAGCTTGAGCCGATTTATAATCTTCAATACTAAGGTTA
TCTTCCGTTACCAGAGAATCATGCAATTTTTGCGAAGTATAGGGAATACTGAAAATATAG
AGCATTGCTACACCTAAAAAAGTTGAGAGATAACCTAATTTTTTCCATTTTAAGCGGAAA
CAAATTAAAGAAAACAACCATAAAATCAGAATGTTAAATGGTGGAAGAATGACCGCAGTA
ATAAATTTTGTGATAGCAAACATAATGAGTAGGCAATTTTGTCAAGTAAGTAAAAGAGAT
TTATTATTCCTCATTCCTTTTCCGTTGTCTATTGTTTAACTCGCTCTTTAAAATTAAAAT
AGCGATTCTTATTAGCCATATTACTAGCGGTTAGATTTATGAAAAAAATTGCAATTATTC
CAGCCAGAGCAGGCTCGAAAGGGATTAAAGATAAAAACTTACAATTAGTCGGTGGAATTT
CGCTCGTAGGGCGTGCAGTTCTTGCAGCAAAAGAGTCTGGAATGTTTGACTTAATCGTTG
TCACTTCAGACGGCGAACGTATTTTACAGGAAGGTGAAAAATATGGTGCAACACCACTAC
TTCGCCCTGCTGAATTGGCTCAAAGTGATACTCGTACTATTGATGTTATTTTGCACTGTT
TAGAAACCTTAAATATCCGTGAAGGCGTTGTCGCTCATTTCCAACCCACTAGCCCACTTC
GCAATGCGTTAGATATTCGCAATGCGATGGAAATCTTTTTAGGTGGAAAAAGTAAGTCTG
TGGTATCCGCTTGTGAATGTGAACACCACCCGTATAAATCATTTGTTTTAAATGGAGATG
ATATTCTCCCGATGAATGAAATCAAAGATTTTGAAGCACCACGTCAGCAATTACCAAAAG
CATACCGTGCGAATGGGGCGATTTATATCAACGATATCGCCAGCCTACTTCAAGAAAAAT
ACTTTTTTATTCCACCTGTGCGTTTCTATTTAATGCCAACCTATCGCTCAGTCGATATTG
ATACCACATTAGATTTGCAACTGGCGGATAGCTTGATTGAGAAAGAGATGCAATGAGAGC
CATCAAAGACAGTGCAGTTTATTTAATCGGTGAACTGACTTCACGGGCAATGCCATTTTC
CAAGCCTTATTAGGTGTTCAGCTGAGCATTCGACAGTGTCAAAAACAGGCGATTTCCTAT
GCCATTTTGCAATTTGCTTCTAGCTTAGGCACTGCTGTTTTTACGGTATTACTTCTCGAA
CTTTATCAAACGGAATTGGTCGAAAAAAGATTATTTGGGATTTTATTAGGCAATGTACTG
GTATTTTTATTAGCTTACCTGATTTATAGCAAAAAGACGGTAAGTAAAAAATATCAATGG
AAGCAATATAAATCAGCACTTTTTTATGTGCTTGCTTTTGGTACGCCATTAATTTTGCAT
AATGTGAGTTTTTTCTTAAAAGGGCAGTTAGATCGTGTATTTATTTATCATCAATTTAAT
CAAGTTGATTTAGGTTTATATGCGATGGGGGCTCAAATTGCTGCGATATTGATGATTATT
TTACAAGCAGTAAATAAAGCACTCACTCCCTATTTTTTTGATGGATTAAAACAAGGTCGA
ATTAATTTAAAACAAACGCAAAATGGGCATTTTATTCCTTAGCCATTGTTCCGTTACCTT
CATTAATTATGTTAGTGTTATTAATGTTTTTATCTTTATTTGGCAATGAAGGTAAAAATA
AAATTCTATTTTTAAATAACAAGACAGAAAATGTTTAGTATTATTATTCCTTCTTATAAT
CGAAAAAATGAAATTCCTGCATTATTAACAAGTTTGGAATATCAAACGGAATATAATTTT
GAAGTGATTATTGTCGATGATCACTCTGTTGAGCCAGTAGAAATTAAACATCTCTACCCA
TTTCCTGTCAATGTGATTAGGAATGAACAGAATTTAGGAGCAGCAGAAAGTCGTAATGTA
GGAGCAAGATTTGCTGAAAACGAGTGGCTACTCTTTTTAGATGATGATGATCGTTTTGCT
CATCCAAAATGTGAAATACTGGCAAAAACAATTAATGAAAACCCGACGATTAATTTTATT
TATCACCCTTCTGAATGTGTGATGGTAAATGAAGGGTTTAGTTATATCACTCGCCCCTAT
GAAAATGAACAAGCGGTCACTTTAGAGAATATTTTACTGGCAAATAAAGTAGGTGGAATG
CCGATGATTGCGATTAAAAAATCATTTTTCTTTGCAGTCAATGGATTATCAACGGATTTA
AAATCTCTAGAAGACTATGATTTTATTTTGAAAGTCATTTCGCATAACGAATTTAAACCA
AAACATGTTTCTCAAGCCTTAACAACCTGTACTTTCCATACTAAACGAGCGAGTGTATCG
ACAAATACACAAAATACTGAATTGGCGATTGAAGCTATTAAACAAAAATATGTAAAAACA
GATATTCAACAAAAAACTTTGCTTTTAATGCATTATATATGCTTTCTTACCCACATATAA
TGAATTTATCTCGTAAAGCGGCTTGTTATTATTGGCAGATGTTCTTACAAAGTAAAAATA
TTAAACATTTGGTGATTGCTACTCTAATATTTATTTCACCAAAACTTGCAATCAATATGA
AAAGGTTTATTTAATGAAATTTTCCGTATTAATGTCCTTATATTTTAAGGAAAAACCAGA
ATATTTAACCGAATGTTTTGAAAGTTTAAAAAATCAAACGGTTCAAGCGGACGAAATTGT
TGTTGTATTTGACGGAGCTATTACCTCTGAATTAGAACAAGTTATGCAAAATTTTGCGGA
GATCTTACCGCTTAATATCGTTAGACTTGAGCAAAATCAAGGGTTAGGAAAAGCACTCAA
TCATGGCTTAATCCACTGCATAAATGAATGGGTATTCCGTATGGATACGGACGATATTTG
TATTCCAGAACGTTTTGAAAAACAGGTGGCGTTTATTGAACAAAACCCCGATACCATTAT
TTTTGGCGGACAAATTGCTGAATTTGGCTCAGATATTAATGATATTGTCAGCTACCGCCG
TGTACCAACGGAAACCAAAGCCATTGTGGAATTTACGCAGAAACGTTGCCCATTTAATCA
TATGACGGTCGCCTACCAAAAAAGTGCCGTGCTTAAATGTGGTGGCTATCAAGACTTACA
AGAAGATTATTATCTCTGGATTAAATTGGTCGCATTAGGCAAAAAAGTAGCGAATTTGCC
TGAGGTTTTGGTTTATGCCCGTGTTGGAAATGGTATGGTCGGTCGCCGTTGTGGTATCGC
TCAGGCTAAGGCAGAATGGCGTTTATTTAAATTAAAACACCAAGTGGGTATGCAAAATGT
TGTTTCAGGTTTTATCACTTTTACTATGCGAGTGATACCGAGATTGTTGCCAACAGTCTT
ACTTACTCAGTTTTATAAATTACTTCGTAAATAAAAGGTGTAATATGTTGTCTATACAAG
ATTTTTCAAATAAAAATAGTTGCTAATATTTAGAGAAAATAAATATTAGCAACTATTTTG
TCTACCATGCCGATTATTCCTTATGAAGAGCGATAAACATAGTTAATTATTCTGTTTTAA
GCGATAACGTCTATCCATCATACAAAGTATGCCACCTATCGCCATAAACAATCCACCGAA
CCAAATCCAACGGATAAACGGTTTGTAGTATAAACGTACGCCCCAAGAGCCATCTTCTAA
ACGTTCACCTAAGGCTGCATAGAGATCTCGACTAAATCCCCAGTCAATCGCAGCTTCAGT
CATACCCATTTTACTGACATTGTAAAAGCGTTTTTCTGCGTGTAGTGTGGCTTCATATTT
ACCATTTCGATGAATTTCAATATCCGCTGTGCCACCAATATAGTTTGCCCCATTTGAGTC
ACGAATACCCTTGAAGGTAAAGTTGTAATCTAAAATTTCAACTTTGTCGCCCACATTCAT
TCGTACATCTTTTTCGATACTGTAATTTTGGCTAAAGGCAATACCAAACACAGTCATTGC
AACCCCTAAATGAGCCAACACCATTCCCCAATGGGAACGAGAAAGTTTCAAAATGCCTTG
CAAGAAACTATGACGATGCGTTGCTCGTTGATGTAGTTCATACAAACTCAATGCCACGAT
AATGACGGACATCATTGTCCCTAATACCACGCTGACAGTAATTTTGCTGGCAAAAAGATA
AGGTAAGCCAAAGCCAAGCAATATCATTACGGCTAATGAAATGAGAACTGGCCTACGGAT
AGCAGAAACCTGATCTCGACGCCATTTTACAAGCGGTCCAATTCCCAATAAAAATGCAAA
AGGCACCATTAAGATCATAAACATCTGATCGAAGAAAGGTGCTCCGATAGAAATTGTCCC
TAAACCAATTTGTTTATGAATTAACGGTAAAATCGTGCCTAAAAAGACCACCGATAAGAA
CGCCATTAATAGTACATTATTGAGTAATAACATTGACTCTCGTGAGTAACGTTCGGAATT
GTCTAAGCTCTTGATTTTACTGCCTTGATAAGCGTAAAGCAGTAGCGAACCGCCAATAAC
CACCACGAGATAAGCCAAAATATATAAGCCCCGAGTTGGATCAGAAGCAAAAGCGTGAAC
CGATACCAAAATCCCTGAACGCACTAAGAATGTGCCGAGTAAGCAGAGTGAAAAAGCAAG
AATAGCTAGCAAGACCGTCCATGCTTTGAAAGTACTACGTTTTTCCGTAACCGCTAAAGA
GTGAATTAATGCAGTACCTGCAATCCACGGCATTAACGAGGCATTTTCCACAGGATCCCA
GAACCACCAACCGCCCCAGCCAAGCTCGTAGTATGCCCACCAAGAGCCGAGTACGATACC
TAATGTTAAAAATACCCACGCTGCCATAGTCCAAGGACGTGACCATCTCGCCCAAGCAGT
GTCAAGACGACCTGTCATCAACGACGCAATAGCAAAAGCAAAGGCAACAGAAAAGCCCAC
ATAGCCCATATACAGTAACGGAGGGTGGAAGATTAAGCCAACATCTTGCAACATCGGATT
AAGCTCTCGACCATCAACAGGAAAATCAGGGAAAGTTCGGTTAAACGGGTTAGAAGTAAA
CAGAATAAAGACTAAAAAGCCAATGCTAACCAAGCCCATTACCCCCAATACACGAGCGAT
GGCTTCTTCAGGCATTTGTCGGCTGAATGTCGCAACGGCAACGCTCCAAAGGGAAAGTAG
CCAAATCCAAAGCAACAAAGATCCTTCGTGAGAACCCCAAACAGCGGAAAGGCGATACTC
TAACGGTAACGTACTGTTTGAGTTATTCACCACATACTGCACAGTGAAATCATTGACCGC
AAACAGATAAAAAAGCGAGCCAAACGAGATTGATAATGCTAAAAAAACCGCCCACGTCAT
CGGACGAGCCAATGCCATCAGACTAGCATTTTGTTTATAAGCACCAACAAGCGGTAAGAT
CGCCAATAAAATTGCCAATGAGAGAGCAAGAGCAAGGGTATAGTTACCTAATTCAGCAAT
CATTTATTTTCTCCAAACGGCTGAGAGATCTGCGTTGCATCACGTTCTGATTTTCCTTTG
AGATCTGCTTCTGAAATCCCCATCGGCTGATGTTGCTTTTTCATCTGATCGCCTAATTCA
GGTGGCATATAGTTTTCATCGTGTTTAGCTAACACTTCGGTTGCTTTCAGTTTTGTCGGC
TCAACTAAAGTACCTTGTGCCACAATCCCTTGCCCTTCACGGAATAAGTCAGGCAAAATC
CCTTCATATTCCACCTGAATTGCAGGCCCAATATCATTGAGATCAAAGGTCACTTTAAGG
GTCTTGTCATCACGTTTTACCGACCCATCAACCACCATACCCCCTACACGAATACGTTGC
CCAACTTCAGGCTTGGTTTCTGGATCATTATTTTTACCATAGATAATCTCTGATGGCGTA
TAGAATAAGTCAATGTTTTGGCTTAACGCATATAAGGTTAAACCAACAGCAACGGCAAGC
CCACTTAACACTGCCATCACCACTTTCAGTCTAGATTTGCGTCTTGGGTTCATAAAAACC
TCGTTGTAATCACTCAAAAAACAAATAGAAAAATTAAAGTGCTATCCTAACAAAAAATCT
GATAAGAATCGTTAAATATTCGATTATTTTATTCTTTAGTATATAAAAATCATGTCTACC
CTAAGACAGGAAATGGTCGAACATTCTCTAATTGAGAATGTATTTGATTAGGTACGGTTG
ATCCTAAAGTCCAAGAAATTATACTGCCTCTTTCGATGTTACTTGTGTACTTTAGGGGAT
GCCAAACATAGAGAGAAGCAAGAATTGCTTGTTTTTGAACATAAATATAGGTAGAAATAA
CCGCACCTTATTGTTATAAGTTGCGGTTATTTTTTTGCTACTTATAAGGCTTTTAAAATG
TCGTCCACACGTTCTTTTGCATCACCAAATAACATTTGGGTATTTTCTTTAAAGAATAGT
GGATTTTGTACGCCGGCATAACCTACTGCCATTGAGCGTTTGAACACGATAACATTTTGT
GCTTTCCAAACTTCAAGTACTGGCATACCTGCAATCGGGCTGTTTGGATCGTCCATTGCC
GCTGGGTTTACTGTGTCGTTTGCACCGATAACCAAGACTACGTCAGTATCTGCAAAATCA
TCATTGATTTCGTCCATTTCTAATACTACATCGTAAGGCACTTTCGCTTCAGCAAGCAAT
ACGTTCATATGACCTGGTAAACGTCCTGCAACCGGGTGAATACCAAAGCGAACATTGACG
CCACGGTCGCGTAATTTCTGTGTGATTTCAGCAACAGGATATTGTGCTTGTGCCACTGCC
ATACCGTATCCTGGCGTGATGATCACAGAGCTTGCATTTTTAAGTAATTCTGCCACTTCT
TCTGCGGTAGTTTCACGGTGTTCACCTTGTTCTTCATCTGAGCTGACTTGAACATCGTTA
CCAAAGCCACCTGCGATAACGCTGATGAACGAGCGGTTCATTGCTTTACACATAATGTAA
GAGAGGATTGCACCTGAAGAACCGACCAATGCCCCTGTGACGATAAGCAAGTCGTTACTC
AACATAAAGCCTGCCGCTGCCGCCGCCCAACCTGAATAAGAGTTAAGCATAGACACAACC
ACTGGCATATCCGCACCACCGATAGAAGCCACCAAGTGCCAACCGAAGGCTAGAGCAATT
GCAGTCATCACTAACACAGGGAAAATATTTTCTGGGTTATTTAAGAAAGCAACCATTAAT
AATGCAGAAACTACAAGTGCCGCAAGGTTTAATTTGTGGCGGTGTGGCAACATTAATGCT
TTTGAATTGATAATGCCGCGTAATTTACCGAAAGCAACCACAGAACCTGTGAAAGTCACC
GCACCGATGAAGATACCAAGGAATACTTCAACATTGTGGATATTTTGTAGCACTGGATCC
GTTTCGTGTGCAAGACCGTAGCTGTTAAAGCCGACTAATACCGCCGCTAAACCTACGAAG
CTGTGAAGAATTGCCACAAGCTCAGGCATTTCGGTCATTTCAACTTTTAATGCTTGACGA
ATACCGATAGCACCACCGATTGCCATTGCGATTAAAATCCAAATGGTTCCTTGTGATTGT
GGCCCAAAAATAGTTGCGATAAGGGCAATGGTCATACCCACAATGCCGTACCAACAACCT
GCTTTTGCCGTTTCGTGTTTAGAAAGCCCTGCAAGGCTCATAATAAAGAGAACGGCTGCG
ACAATATATGCCGCTTGTACTAAACCTAAAGACATACTCTTTCTCCTTAACCTTTTCTAA
ACATCGCTAACATTCTTTGGGTAACTTTGAAGCCACCGAAGATGTTGATACTCGCCACTA
AAATCGCAATAAAGGCAAGTACGCTGATAAAGAAGCTGCCTTGAGAGATTTGTAGTAACG
CACCGACAATGATAATACCTGAAATCGCATTAGTTACTGCCATTAATGGCGTATGTAATG
CGTGGCTGACGTTCCAAACTACATAGTAACCCACTACGCAAGAGAGAACGAAGACGGTGA
AGTGAGATAAGAATGCCGCTGGTGCAACAGAGGCTAACCATAAGAATGCGATCACCGCTA
AGGCTAATAAGCCATATTTAATGCGTGGATCCGCCGGTTTTTCTTCTTTTTTCTCCGCAG
GTTTTGCTGCCGCTTTTTGTTGTGGTTGTGCAGATACCTGAATTGGTGGTGCCGGCCAAG
TGACTTCGCCATCACGGATTACGGTAACGCCACGCAATACTACATCTTCAAAATTGATAT
TGATGTTGCCATCTTTCTCTTTGCAGAGTAATTTCAAGAGATTGACTAAGTTGGTACCGT
AAAGTTGAGATGATTGAGTTGGTAAACGACCTGGTAAATCGGTATAACCGATAATTTTCA
CTTGGTTTTCTGTGGTAACCACTTTACCTGCTTGGGTTAATTCGCAGTTACCGCCCGTTG
CAGCCGCTAAATCCACAATCACCGAACCTGGTTTCATTGTGGCAACCATCTCTTTGGTAA
TTAAGCGTGGGGCTGGTTTGCCTGGGATAAGTGCGGTGGTAATAATAATATCCACTTCTT
TTGCTTGTTCAGCATAGAGTGCTAATGCACGGCGGTTAAATTCTTCCGACATCACTTTCG
CATAGCCGTCGCCACTGCCACCTTCTTCTTTGAAATCAATTTCAAGGAAACTTGCACCCA
TTGATTGTACTTGTTCTTTTACTTCAGGACGAGAGTCGAACGCACGCACGATGGCACCAA
GGCTGTTTGCTGCACCAATTGCGGCTAAACCTGCAACGCCTGCACCAATCACAAGTACTT
TCGCAGGTGGCACTTTACCTGCTGCGGTAATTTGACCTGTAAAGAAGCTACCAAATTCGT
GAGCGGCTTCAACAACGGCACGATAACCAGCAATGTTCGCCATAGAACTTAAAGCATCTA
AGGCTTGCGCACGAGAAATACGCGGCACTGCGTCCATCGCTAACACATTGATTTTCTTCG
CAGAAAGTTTTTGCATTAATTCAGGATTTTGAGCAGGCCAAATAAAGCTCACAAGCGTTG
CCCCTTCCTTGATTAATGCAATTTCCGCATCGGTTGGTGCATTGACTTTAAAAATAATGT
CTGCATTCCAAACGGCTTGTGCGTTGGCGATAGTCGCACCTGCTTGAGCGAAAGCATCGT
CTTCAAAACTTGCTTTAAAGCCAGCATTTTCTTCAATGATGACTTCAAAACCAAGTTTCT
TAATCTGTTCTACGGTTTTTGGCGTTGCTGCCACACGAGTTTCACCGTCTAACAGCTCTC
TTGGTACACCAATAAGCATAAAGACTCCTGTAGGTTGTGGTTAAAATAATAATGAATTAA
AACATTGCAAATGTACCATTTATTTAACTTCTTGGGGGATTTTTTTCACGTTTATTTTGA
AGAAATCTTAAAATCATTTAACCGATTTTTTACAAGCGGAGGATTTAGTAATAAAACTTG
CAAAAGATAAATTATTCATTGGAGTTATTAGGACTTTTTTGCTATATTTATGCCCAATTT
TTTGCCCTAAGTCTATGGGCTTATTTTGCTTTTAACTAAATTTAATGGATCCCTTTTATG
TTTAAGAAATTTCTAGGATTATTTTCAAACGACCTTTCAATTGACCTTGGTACTGCAAAC
ACGTTAATTTATGTAAAAGGGCAGGGTATCGTGCTTGATGAGCCGTCAGTAGTTGCGGTA
CGTCAAGATCGTGCTGGTTCATCAAAAAGTATTGCAGCAGTAGGTAGTAATGCAAAATCA
ATGCTAGGTCGTACACCAAAAAGCATTTTGGCTATTCGTCCGATGAAAGACGGGGTGATT
GCTGATTTCTATGTGACAGAAAAAATGTTACAGCATTTTATCAAACAAGTGCATAGCAAT
AACTTTATGCGTCCAAGTCCTCGAGTGTTAGTGTGTGTACCAGCAGGGGCAACTCAAGTA
GAGCGTAAGGCAATTAAAGAGTCGGCGATTGGTGCTGGTGCTCGTGAAGTTTATTTAATT
GAAGAGCCTATGGCTGCTGCGATTGGTGCAGGCTTACCTGTAGCAGAAGCTGCTGGTTCA
ATGGTAATTGATATTGGCGGTGGTACAACAGAAGTTGCGGTACTTTCATTAAACGGTATC
GTTCATTCTGCTTCGGTGCGTATTGGTGGTGATAAATTAGATGAAGCAATCATCGCTTAC
GTTCGCCGTCACTATGGTTCTGCGATTGGTGAAACAACTGCAGAGCGTATCAAAAAAGAG
ATAGCAACAGCTTATATTCAAAATCAAGATGAAATTCGCACAATGGAAGTTCACGGTCAC
AATCTTGCAGAAGGTGCGCCTCGTACATTCGTGTTAAGCTCAAAAGAAGTGTTAGAAGCG
ATTGAACAACCTTTAACAGGCATTGTTGATGCAGTAAAAGGGGTTCTAGAGCAATGTCCA
CCAGAGTTGGCTGCCGATATTTTTGAACGTGGAATGGTATTAACAGGTGGCGGTGCTTTA
TTACAAAATCTTGATGTATTACTTTCAGAAGCAACGGGCGTGCCTGTTATCGTTGCCGAA
GATCCATTAACTTGTGTAGCTCGTGGTGGCGGTAAAGCACTTGAGATGATCGATATGCAC
GGTGGCGATCTCTTTAGTGACGACAACTAATTCAACCTTGAGTTATTAGCATAAAAATGG
ACAATATCAACGGCTATTGTCCATTTTGCATTTAACAAGATCCATTAAATATAACTGAAA
TATGAAACCAATTTTTGCGAAAGCACCACCTATCGGCGTAAGACTATTCTTTGCAATTGC
GATCTCTATCAGCCTGATTTTACTTGATGGTAGAAGCAGTGCAATGATCCAAATGCGTAA
TGTCCTCGAAACAGCGGTCAGTGGCTTGTATTATTTTGCAAATACCCCTCGCACCGTATT
AGACGGTGTAAGTAACAACTTTATCGACAGTCAAAAACTGCAAGTTGAAAACCGAGTATT
AAAAGAACAACTGCGTGAAAAGAACGCAGACTTATTGCTACTCGATCAACTCAAAGTGGA
AAACCAACGTTTACGTTTACTACTCAGTTCCCCTTTACGCCAAGATGAATATAAAAAAGT
AGCTGAAGTGCTGACCGCAGAAATGGACGCTTACCGCCAACAAGTAGTAATAAATCAGGG
ACAAAGTGACGGTGCTTTTGTTGGTCAGCCCGTAATTGATGAACGAGGCGTTGTGGGGCA
AGTGATTTCTGTCGGGAAAAACAGTAGTCGAGTATTACTTTTAACCGATGTCACTCACGC
CATTCCCGTACAAATTTTGCGTAACGATGTTCGAGCAATAGCCAATGGCAACGGACACAG
CAATGAATTGATTTTGGATAACTTACCAAGAACCGTGGATATTGGCAAAGGTGATGTACT
TGTCACCTCTGGCTTAGGCGGACGTTTCCCTGAGGGCTATCCCGTTGCCGTAATTGAAAC
CGTACAAAATGATGGTTCAAACCATTTTGCCAGAGCAACGGCTAGACCGCTCGCCTCACT
TGATCGCCTGCGTTATTTATTACTGTTATGGCCAACAAGCGAAGAAATCCGCAATGCATC
AAGCCTTTCACCGCAAGATGTGCGTGATGCTGTGGAAGAAAGACGTAAAAGTCTAAACCC
ATTAGACCGCTTGAAAAATAGTAAAAAAGAACAAGTAAGTAGTGATGAACAAAAAGAAGA
AACTGTCGAACCTGAAGAAACTGTAAATCCAGCAACACAGCCAGAAGTCGATAACGGTAT
TAATCACAGCACAGAGCAAGGGGCAGAATAATGCGTGAAAATATGATCTTCCAAATGTTA
GTGCTGACCTTCATTTTCGTCATCGCTTTTGTCCTAGAGATTATGCCTTGGCCTGTGGAT
TTACAAGGATTACGCCCAACTTGGGTTGTATTAGTGCTTATCTACTGGGTATTAGCTCTG
CCTGATAAAGTTAGTGTCGGCACCGCTTTTTTAGCAGGAATTGTTTGGGATCTGATCTTA
GGCTCAATTTTAGGCATTCACGCGTTAGTATTGTCAATTGCAATCTATTTTGTTGCTAAA
TATCATCTTATCTTGCGTAATCTCTCGTTATGGTTACAGAGCTTACTTGTGATGGCATAT
ATCGCACTTATTCGTTTCTTTATCTTCTTTATCGAACTAGTGCTACATAGTGCAGAATTT
AACACCCAAGAAATCATCGGGGCGATCATAAGCGGTATCTTATGGCCGTGGATTTTCTTA
CTGATGCGACATATACGCCGAGGACTGCATTTACGCTAATGAACAGCTTATCTTTCGATT
TTTCTGCGGATTTTCGTCCCCTTTCCGCTCGAATGCGACCACGCACTTTAGCTGAATATG
TCGGACAATCACACCTGATCGGCGAAGGTAAGCCCCTACGCCGAGCGATTGAAGCAGGAC
ATAGCCACTCAATGATTTTCTGGGGCCCACCAGGAACAGGCAAAACCACCCTTGCAGAAA
TTATCGCAAACGAACTTGATGCCGAAGTTGAACGCCTATCCGCCGTCACCAGCGGTATCA
AAGAGATCCGAGAAGCCATCGAAAAAGCCAAACTCAACCGACAATCCGGCAGACGCACGT
TACTTTTTGTTGATGAAGTTCACCGTTTTAACAAAAGCCAACAAGATGCCTTTTTACCCC
ACATTGAAGACGGCACCATTATTTTTATCGGTGCAACCACTGAAAATCCGTCCTTTGAAC
TGAATAACGCCTTGCTGTCACGGGCAAGAATTTACATTCTCAAACCATTACAAGCGGTCG
ATATTCTAAAAATTTTGCAAAATGCCATTGCAGACAAAGAACGTGGACTAGGCAATGAAA
AACTCATTATTCAAGATGATGTGCTTCAACTGCTGGCGGATTATGTCAATGGCGACGGGC
GTTTTTCTCTCAACTGCCTTGAATTAATGTGCGATATGGCAGAGCAATTACCACAAGGAA
AATTACTGGATAAAGCCTTGCTCACCGAAGTGTTAGGCGAACGCCAAGCCCGTTTTGACA
AAGGTGGCGACCGCTATTACGACCTGATTTCCGCCTTACATAAATCCATTCGAGGCTCTT
CCCCTGACGGTGCATTGTACTGGTATGCTCGTATTTTAACCGCTGGAGGCGATCCACTGT
ATGTTGCTCGCCGACTACTTGCGATAGCCTCAGAAGATATAGGCAATGCCGACCCAAGGG
CAATGCAAGTCGCCCTTGCAGCGTGGGATTGTTATACCAGAGTAGGGGCTTACGAAGGCG
AACGGGCTATCGCCCAAGCGGTGATTTACCTTGCCGTTGCCCCAAAAAGTAATGCCGTTT
ACACCGCATTCAAGCAAGCCAAACGCCTAGCTCAAGAAGGCAAGGATTACGACGTTCCCG
AACATCTGCGAAACGCACCGACTAGCTTAATGAAATCCTTAGGCTACGGCGAAGAATACC
GCTACGCCCACGACGAACCTAACGCCTACGCTGCAGGGGAAAATTATTTTCCACCTGAAC
TAAAAGACACTCAATTCTACTTCCCAACCGAACGTGGAATGGAAAAGCAGATCAAAGAAA
AAATGGCGTGGTTGAAAGGGTTGGATTTGCAGAGTGAGGTGCAGAGGTATAACAAACAAT
AAGTTTAAATTTGTTTGCTCAACTCAATAAACACCCTATGTTTATCATAGCTATAAAGAA
CGTGGTTACTTTGCGTTTTAGTAAAATTGTAGGTTAAGCGAGGGGTGATCCCCCATAAAT
GCACGGCACGGTGCCAAATTGATGCATTGAAGCCATATTCTTTATTACGTTGAATAATGT
TGAAAATCGGCATTGCTCCCTTATAGCGTTTTTGAGCCACACTTACTGAAAGGCGAGTAG
AAAACCCTCTGCCCCATTCTTGCCCCCAACCTAAACTAATTCCCCGACGGAAAAAGCTAT
CGTCTTTATCACGAGTAGCGGTACGATTGTAGTTTAAATTTGCAAACCAATATTGGTTTG
CATTGGCTAAATAAACTAACCCACCAGAGATAAAGTGATAATTGCCATTGAGGTGCAAGC
GACTTGCATAGCGTTGTTCGGCATATTCATAGTTAGCGTTGAGTTGCCATTTAGGTGATA
ACCAATAGTTTGTTTCAAGGGTTAAACCGCCTGATTTAGAAAAACGTTTTAAGGTATCAC
TTTGATTAGAGCCACCTGCATAAAGTGTTTGCTCCATAAATGGTAACAGCGTCAGGTTAT
ATTTTGCATTTTGAAAACCTAGACCTACACTGCCCCGTAAGCTCATTTCGTTGTATTTTT
TATTATCCCAATAATATTTGCCGTTGGTGGCAAGACGTAGTTCATTAAAGAAGCCATTTC
CCCACGACCATTTTTTACCTAGAACGAAGTTAAAACCAGCACCTTCTGCCGATTCTCGTT
TTGGTGCGTGCCAGTTGCCGTAGGTTGTTCCTGCTTTTGGTGCATTATTGATATTAGGAT
CGTTAAGATAAGTCACGCCACCCGAAAACGTCCAACGATCTCGTTGGTTTATCGCATTAA
GATATTGATCGATAAGTTGGGTAATTTCGGGGATAAGCGGTTCAGAACGCAGTTTTTTAA
ACTGATCTTCCGAAGCCTCCAATTCGTTATTTTCAAATAAAGCTACCGCAAGTTGTAAGC
GAACAGGCTGAATATCTGCTTGTTCGGCAAGGATCTGACGATATAACTTGATCGCTTCCG
TATGTTGCTGATTTTTCTTTGCCACAATTGCCGATGCCCATTTGGTAAGAATTGGGTCGT
GAAATTGTGCAGGAAGCTGTTGGTAAATGGGATAAAGCAATTCGACATTGTCAATATTAC
CTTGCATTACCGCAGGCAATAATGCTCTTATCACTAAATCTGGATATTTTACCAACTCTT
TTGAAGTCATTGTAATACTACTCTTATCCGTTTCCTCCTTAGCGATTTGATGAACCTTAA
ATTGATGGCTGTGAATGAGGATATCGGCTTTTTCTGCTTGGACTCTATTATCATTTAGAT
GTTCAGTAATACTATCCTGAGATAGTTTTGCTATAGAGTAGTTAGCTAAGACTAATAAAA
GTGTTGCACTAATAAACGAGTGATTCATAACGTTCCTATAAAAGCATGAAGCAATGTCAA
GGTTGTTGATTTTTTATTAACAGTAACTTAACTGGCGCTTACATTGTTTGAATTAATGTT
GTAATTGTCAAACTTGTCAGATATAATTGTTGATAATGATTTTTATTTTGGTTGCTAGAC
TTATTCTAATATACTCATATATTATGTTGCAATGGTTTTATAACAGGTTTTATAACATTT
CGATTTTTTTATCTGTAACTCTTGTTCATATCGGGTTGGCATATACGATTTCACAACTAT
CTTGGGATAGAGATCTCAATCATTTTGGGGACTTAGAAAATTTACAAATGGTTGAAGTAA
ATTTAGGAAGCGAAGAGCCCCTTGAAGTGAAAAGTGAAAGTGAACCAGAGGTGACACAAG
AGCCAGAGCAAATACTCAGTACAGAAGTAGCAGATGTTTCACAAGCAGATCTCGTTAAAA
AAGAAGAGAAACCTGAAGTAAAAGTGAAAAAAGAGATAAAAAAATCCCCAGAAAAGCTCA
CCCAAAAAGTAGAGAAAAAGAAAGAGTTATCGCCTAAACCTCTCTCAGATAAAAAAACAA
ACACAAGCCAAGTTGCCCAAAATCATCAACAAGGAAATCAAAATGGTGTTGAAGGGAGTA
AGTCTGTGACCGGAAACGCCAAAGTAGATGCTTCTCTTGGTGCTGGTTATGGCAGTGCAA
TGCGAGGGCGTTGTTCAGATATTTCTGATGAATCTGATGATGTAGGCAGTGTGAAATTAA
AGGTAACAATAGGAACGAGTGGTAAAGCGACAAATGTAGAGATTTTATCTTCTTCAGGTA
TTAAACGTTTGGATAATCAAGCAAGCAGAATGGCATCGGGACACACCTATCAACCAGCCA
AAATAAATAATAGTGCAGTCGTAGGCAGTGTGATTTTCAGTATTCATTTTAAATGTGGGG
CAGCCGCCTAAATTATTTGAGGTAATTTATGAATTTAATTCAACTTCTTCAGCAACAAGA
TATTGTACTTTCTATTTCCTTTGGAATTTTAGTCGTGATGAGTATTTTATCTTGGAGTAT
TATTTTAATCCGTCTAATTAAAATGATGGGTGTAAGAAAAAATAACCAAAAAAGTTTTCA
ATTAGTAAAATCTGCTGAAAATCTTATTCAAGCAGAGCAATATATTCAAAATAAGCGGTC
TGAAATTGCAGATATTTTACAGCTAACTTTTAAACAATGTGAATTATATCAAGCTAAAGA
AAAGAACCATTTATCTCATCAACTTCCATTTAAAGATTTCCTGACGTTACATTTGCGAAA
TGCAATCACACAATCTTTGCGTAAATATGATGGTGGTTTAGTTGCATTAGCTTCTATTGG
TGCGGTTGCCCCTTTCATTGGATTGTTTGGCACAGTCTGGGGAATTTTTAATGCACTTAT
GGACATCAGCCAGCAAGGACAAGTCAGTATTGCAACCGTATCTGCCCCTATAGGGGAGGC
ATTAGTTGCAACGGCAATGGGATTATTTGTCGCCATTCCTGCAGTACTTGCCTATAACTT
AATTACTCGCCTTAATCGTAATCTTTCTCAAGATTTAGATCATTACGCAAACGAGTTATT
TATCTATTTATTACATCACTATGGAGAAAATAAATAATGGCATTTGGAAGTTTTGATAAA
AATGAAAATTCGGTAATGTCAGAAATTAATGTCACGCCATTAGTAGATGTAATGTTGGTG
TTATTAATTGTTTTTATGATCACGATGCCTATATTAACGCAATCTATCCCACTTGAATTA
CCAACCGCCAATGTTGAGAAAAAAGATGAACCAAAAGATATTTTCAGGGTGGCGATTAAT
CCTACGGGCATTTATTTAGGCGAAAAGCTAGTGAATGAAGAAGAATTAAAACAATCATTT
CTGACAAAATTTCAGGAAAATAAAAATACCGTTATTGCTATTTCTGCGGATATTTCCGTG
GAATATCAACATATCGTGAAAGTCCTTGAATTAGCTCAAAATGTTGGGCTAACTAAAATT
GGCTTTATAACCCAACCTACAAAATAAATGCAGTGTTTTATATCGGAGGCAAATATGCAT
TTTAAACTTAATCCCTATGCGTTAGCGTTTACTTCTCTGTTCCTTGTCGCTTGTTCTGGC
GGAAAAGGAAGTTTTGATTTAGAAGATGTTCAACCTAATAAGACAACGGGCGTGTCTAAA
GAAGAGTATCAGGATGTGGAAACGGATAAGAAAGTAAAAGAACAGTTAGGGGAATTGATG
GAACCTGCTTTGGGTTATGTTGTAAAGGTTCCGGTGAGTTCTTTTGAAAATAAGAAAGTT
GATATTTCAGATATAGAAGTGATTACGAACGGAAATTTGGATGATGTGCCATATCAAGCA
AATTCTTCTAAATATAGCTATCCAGATGTAAAAACAAAAGATTCTTCTCTTCAGTACGTT
CGCTCAGGATATGTTATTGATGGGGAACACTCTGGTTTTAATGAAAAGGGATATGTGTAT
TATAAAGGTAATTCACCTGCAAAAGAATTACCCGTTAATCAGCCTTTAACTTATAAAGGA
AGTTGGGATTTTACTTCCAATGCGAATTTAAATAATGAAGAGGGAAGACCTAATTATTTA
AACGATGATTATTATACTAACTTTATAGGTAAACGGGCAGGGTTGGTTTCAGGAGATGCG
AAACCTTCAAAGCATAAATACACTAGCCAGTTTGAAGTTGATTTTGCAACTAAAAAAATG
ACAGGTAAGTTATCCGATAAAGAGAAAACGATTTATACAGTCAATGCTGATATTAGAGGC
AATCGTTTTACGGGTTCTGCTACAGCAAGTGATAAAAACAAAGGGAAAGGTGAATCATAT
AACTTCTTTAGTGTCGATTCTCAGTCTTTAGAAGGTGGTTTCTATGGACCTAAGGCAGAA
GAACTTGCAGGAAAATTTATCACAAATGACAAATCTCTTTTTGCCGTTTTTTCAGCAAAA
CACAATGGCTCTAATGTTGACACCGTTCGTATTATTGATGCCTCAAAAATTGATTTAACT
CATTTTAATTCTTCAGAACTTACCAATTTTGGCGATGCTTCCGTTTTAATTATTGATGGG
AAAAAAATGGATCTGGCAGGTAGCGGGTTTACAAATAAGCACACTATTGATATCAATGGT
AAAAAAATGGTAGCTGTAGCTTGCTGTAGTAATTTGGAATATATGAAATTTGGTCAATTA
TGGCAGCAAACAGAGGGCGAAAAAGCCAAAGATAATAGTTTATTCCTACAAGGCGAACGT
ACTGCAACAGATAAGATGCCAAAAGGCGGAAGCTATAAATATATTGGTACTTGGGATGCT
CAGGTTTCAAAAGAAAATAACTGGGTTGCTACAGCAGATGATGATAGAAAGGCTGGCTAT
CGCACAGAATTTGATGTTGATTTCGGCAGCAAAAATTTAAGCGGTAAGTTATTTGATAAA
AACGGTGTAAATCCTGTATTTACCGTAGATGCAAAAATTAATGGTAATGGTTTTACCGGA
AAAGCTAAAACCTCAGATGCTGGCTTCGCTCTAGACTCAGGTAGTTCACGTTATGACAAT
GTGAAATTTAGCGATGTAGCAGTTAATGGTGGCTTCTATGGTCCAACGGCAGCAGAGCTT
GGCGGACAATTCTTCCATAAATCAGACAATGGCAGTGTAGGTGCTGTCTTTGGTGCAAAA
CAACAAGTAAAAAAATAATAAGGAATTTGCTATGAAAAATAAATTAAATCTTATTAGCCT
TGCTCTTCTTAGCCTCTTTGCCGCACAAAGCTATGCAGAACAAGCGGTACAATTGAACGA
TGTTTATGTCACAGGTACCAAAAAGAAAGCACATAAAAAAGAGAACGAAGTGACAGGCTT
AGGGAAAGTGGTGAAAACGCCAGACTCACTCAGTAAAGATCAAGTGTTAGGGATGCGAGA
TCTGACTCGCTACGACCCCGGTATTTCTGTAGTAGAACAAGGACGAGGAGCAACGACAGG
CTACTCCATTCGTGGGGTAGATCGTAATCGTGTTGGCTTGGCATTGGATGGTTTACCACA
GATTCAGTCCTATGTAAGCCAATATTCACGTTCCTCAAGCGGTGCCATTAATGAAATAGA
ATACGAAAATCTGCGTTCAATCCAAATTAGTAAAGGGGCTAGCTCTTCTGAGTTTGGTAG
TGGTTCGCTAGGCGGTTCGGTGCAATTCCGTACCAAAGAGGTAAGCGACATTATTAAGCC
AGGGCAATCTTGGGGATTGGATACCAAAAGTGCTTACAGTAGTAAAAATCAGCAATGGCT
AAACTCACTTGCTTTTGCTGGTACCCATAATGGCTTTGATGCACTTGTGATTTACACTCA
TCGTGATGGTAAAGAAACGAAAGCTCATAAGGATGCGGAAAGTCGTTCTAAGCGTATTCA
AAGAGTGGATCTCGCAGACAATAATCCTCAAGATAGCAATTGGTTTAAAGTTAAGAATGA
TTGTCCAAGTTTGAACTGCGAACCACGTCAGCAGGCTAAAGTGTCTTATGATGGGCAAAA
GTATCTAACAGAGCAACTTAGTGCTAAAGAATATACAGGTGAAGAACGAGCTTTGCCTGA
TCCAGTGAAATATAAATCTGATTCTTGGTTGGTTAAATTAGGTTATAGCCTTTCACCAAA
ACATTATGTGGCTGGTGTTTATGAACATAGCAAGCAACGCTATGATACTCGCGATATGAC
CTATCCTGCTTATTGGCAGCTATCAGATTTAAAAAATGGTAATACGTGGTATCCAATGAA
TAATGCTAAAGGGTTATATCGTAGTAATGCTTTAGATGGTGTTGCTATTGATTACTTTAC
AGAAGATGGTGTGAAATCATCAAAAGGTTTACGTTGGGCAAAAGCTCGTTTTATTGATGA
GTGGCACACTCGTGATCGCTTAGGTGCTTTATATCGTTATACCAATCAAGATGAAAATCG
CCTGATTGATAGTCTATCTTTGAGTTTCGATCAGCAAAAAATTGATTTATCTACCCGCTT
GAGAGAGAACAACTGTTCCGAATATCCAACCGTAGATAAGAATTGCCGTGCAACCCTTGA
TAAACTTTGGTCTTCCACTAAAAATGAGCAAAGTTCTTATGAAGAAAAACACGACACCAT
TCAGCTCTCGTTAGATAAAACCGTACAAACGGGATTGGGCAAACATCAATTAAATATGTT
ATTAGGTTCAGACCGTTTCAATTCCACCTTAAAACGTCACGAAATTTTGAGTAAGTTTTC
TGTGGGAACTTGGCATCGTATCAGTGGTAACGGTCATAAAAATACACCTTACATCTATGA
GCTAAAAGATCAGGCAATTTATAGTAAAAATGAATGTAATTATAGTGGCACTATTGCAGG
CAGGGCTGATTGTGCTACAAGCAAAATCAAAGGACATAATCACTACATCGCTCTGCGAGA
TAATTTTGCCATAACCAAATATTTGGATATTGGTTTAGGCTACCGTTTCGATAAGCATAA
ATTCCGCAGTACTCACCGCTGGGCAAATCAAGGCGATTATAAAAACAGTGCGTGGAATGT
CGGCGTAGTCGCTAAGCCAACTTCATTCCTATCACTCTCTTATCGAGCATCATCAGGCTT
TAGAGTGCCAAGTTTCCAAGAGCTATTTGGCTTACGCTATGATGGTGCAAGAGCAGGCTC
CAGCGATGCTTACCAAAAAACAGAGAAGTTATCTCCTGAAAAATCCTTAAACCAAGAGGT
TGCTGCGACTTTCAAAGGTGATTTTGGTATCGTTGAAGTCAGTTATTTCAAAAATGACTA
TAAGCAGTTGATTGCTCCAGCAGAAAGAATGCACCAAACTCAATCAATGATTAACTATTT
TAATGTGCAAGATATTAAATTGGACGGCATTAATCTTATTGGTAAGCTAGATTGGAATGG
GGTATTTGATAAAATTCCTGAGGGCATTTACACAACATTGGCTTATAGCAAAATGCGAGT
GAAAGAGGTGAAAAATTATCCTGGGTATATGAACATTCGTACCCCATTGTTAGACACCAT
CCAGCCTGCTCGCTATGTCGTAGGCATCGGTTACGATCAACCAGATGAAAAATGGGGCGT
GAATCTAACAATGACTCATTCCAGCGGAAAAAATCCAGATGAGTTAAGAGGTAATGAACA
AGTCGGTTTTGCCAATTATGAACGAACTGCTACGAAAAAAAGAACACGCTCTTGGCATAC
CTTTGACTTAACAGGATATGTCACCCCTTGGAAACATGTAACGGTACGAGCAGGTGTATA
TAATCTGATGAATTACCGTTACACCACTTGGGAATCCGTACGTCAATCTTCGCTTAATGC
GATTCATCAGCATACTAATGTGAAAGATTACGTAAGATATGCCGCACCTGGTAGAAACTA
TGTCCTTTCAGTAGAGATGAAGTTCTAACTTTCTATAGAGCATGGAATAAATTTGTGTAA
ATACCTGTTTCTGTGATAATACATCTAGATACAGGTATTTTTATAGGTGAGCAGGAATTC
GGCATATTATACGACAAGTGTTATTGAATCTCTAGGTGATGTAATCCGTCGAGTAATTAA
GGAAAGAAACGTATTTCCAATTGATGATGTGACATTTTAAATAGCATAGTTTTTGGCAGA
TCAGCAAACAAATTTGCCTACTTGCCGCAATTAATGAGATGGCAAAAATGAAGCATGCTA
ACTCTAAACTAGAAACAGCCAGCTTATTGATTTTGGTGATCGCCTAAGCGACCACCATAA
GTTTAAAATGAAGATACTTAGAATTAGAGATAGATGTACAAATAACAGCGCTTGGATATG
TTATCTCAGATACAAATATTTACGCCATCTATAATGCTTCATTCGCTTTTTTAATACTAT
CATCTGCTCTGCGTGCTTCACCTTTATGTTTTTGTTTATTTAACTGGGTTTCAAGTTTTG
ATTCTACTTCGTTGATAGCTTTATAGAGATCTTCATCATGTGCTTTTGCAAATAAATCGC
CAACAGGGGTTCCAATAGAAGCCTCAACTTCGTAACCATTTGGTAATTTGTGGATAATAA
AGTGAGGGTTAATTAACTGAGTTTGCCATTTATTCAGTTTAGCCAAACGCTCCTCAATGT
GCGTACGAATTGCAGGGGTCACTTCCATTTGTTTGCTTGAAATATTGATTGTCATAGCAT
GTACCTCTTTTATTATGACCTTGTTGGTCGTTGAATGGATGACTTCAAATTATGCTTTTC
CCCCTAAAATTTCAACCCCTAAATCTAAGTAACTTTCAAAAACTTGATCTACTTAACACT
TTTCTGGTTTTTTTGACTATAATTCCAACGATATTTATGGGAAGTATTCTATGTTATCAG
AAACTCGCTTGGCAAAAATTCATGAAATGGAACAGATTTTAAATGAAGCAAATAGCCTAA
TGAATAAAATGGAACAGCTTCAACAGTCGTGGATAGTTCTTTTACCAAAAATCCGAGAGC
TAGAAAATTATTATGCTGAACAGTGGCAAGAAGATTATAATGCTGATGAACGAGGGGAAA
TTCCCTCAGAGATGATTCGAGGCGTATTAAGTGAAGATGCCGTGTATAATTTATTCATTG
CTCATCGAGAAATCGCACTGGAGTGGATTCGCTTGTCAGTGAAATCAATGGAAACAACAT
AATGATAGATAAACCACTTCCTCCTTTTCAGCGAGCCTTTTTACATCCAAAGTATTGGGG
TTTATGGCTAGGATTGGGAATTTTCAAACTGATTTTATGCTTACCTTACCCTATTTTAGC
GAAAGTCGGTAAGGGCTTAGGTAAACTGTTTACCCGATTAGGTTTGGATAAACGCCGTAT
GCGAATTGCCAAACGGAATTTGGAACTTTGCTTCCCAGATTATACCGTTTGTCAAATTGA
TGAAATTTTAGCTCAAAATGCCGAATCCGTCGGAATGGCAATTATTGAAACAGGGATGGC
GTGGTTTTGGTCAGATGAACGTATTCTTAAATGGTCGAAAATAGAAGGATTGGAACATCT
GAAAAATCAGCCTGAGGGTTCGGGGATTATTTTTGTCGGTGTTCATTTTCTGACCCTTGA
ACTTGGGGCAAGAATTGTCGGGCTTCATCATCAAGGGATTGGCGTATATCGTCCGAATGA
TAATCCGCTGTTAGATTGGATTCAATTTCGTGGGCGAGTACGTTCTAACAAAGCCATGCT
AGATCGCAAAGATTTACGCGGTATGATTAAAGCTCTTCGTGCAGGGGAAACCATTTGGTA
TGCTCCCGATCACGATTACGGACGCAAAAACAGCGTTTTTGTGCCGTTTTTTGCGGTGAA
AGAAGCGTGTACAACAGCTGGAACGAGAATGTTATTACGTTCCGCCCCAAATAGTATCGT
TGTGCCATTTACCCCAATGCGAAACGACGATTTTTCAGGTTATACCGTCAAAATCAGGCC
TGCAGTAGATTTTAGCCAGTGCAAAAATGACGTTGATACTGCAACCTTAATGAACAAGGT
CGTAGAAAGCGAGATTATGCAAGCTCAGAGCCAATATATGTGGCTACATCGTCGTTTTAA
AACCCGACCGAATGAGAGCGATCCGAGTTTGTATTAAACCGCCGACATTAAACCTAGTAG
GGACGCCACGCTTGGCGTCCTAGAAAACAATTTTTAAGGTAGCAACTGTGTTTACACACA
AAAAAGTTATTCAATTTTGACCCACAGATTCTGTGGATAAGTAGCGTGTAGCGTCCCATT
T
>H43 Scaffold2
AACTCTACTTTCTCTATAACCCCATTATGAAGGTACTCGTAATGGGGTTTTCTTTTGCCC
ATATTCTAATACAAGGGGCAAATGACATTTGCCCTAATATCAATAGATTAAATCGAACGT
TTAATCTCAACCACTTCGAATACCTCGATTTGGTCGCCGACTTTTACATCATTGTAGTTT
TTCACGCCGATACCACATTCCATACCGTTACGGACTTCTGAAACGTCGTCTTTGAAACGA
CGGAGAGATTCTAACTCGCCTTCAAAAATTACGACGTTATCACGTAATACACGGATTGGG
TTGTTACGTTTGACGATACCTTCAGTGACCATACAACCTGCAATTGCACCGAATTTCGGG
TGACGGAAGACATCACGCACTTCTGCCAAGCCGATGATTTCTTGTTTAAATTCAGGTTGT
AACATACCGCTCATTGCTGCTTTGATTTCGTTTAATAGCTCATAAATGATTGAATAATAA
CGTAAATCAATGTTTTCGCTTTCGATAATGCGACGTGCTGAGGCATCTGCACGGACGTTA
AAGCCAAGTACAATAGCGTTAGACGCTGCCGCTAAGGTTGCATCGGTTTCCGTAATACCA
CCTACGCCAGAGCCAACCACTTTCACTTTTACTTCTGCCGTTGAAAGCTCGTGTAAAGAT
TGAACAATCGCTTCTACAGAGCCTTGTACGTCTGCTTTCACAATCACGTTCAATTCTGCA
ACATCGCCTTCCGCCATATTGCTAAACATATTTTCAAGTTTCGCTTTTTGTTGGCGAGCT
AATTTCACATCACGGAATTTACCTTGACGGTATAACGCCACTTCACGCGCTTTTTTCTCA
TCACGCACCACTGTCGCTTCATCACCTGCGGCTGGTACGCCTGAAAGTCCTAATACTTCC
ACAGGAATTGATGGACCGGCTGATTCAATGTCTTTACCATTTTCATCACGCATTGCACGA
ACACGGCCATATTCAAAGCCACAAAGTACGATGTCGCCTTTGTTTAACGTACCTGATTGA
ACAAGGATAGTTGCAACTGGACCACGACCTTTATCGAGGTAAGATTCGATAACCACACCG
CTTGCCATACCCTCTTTTACCGCACTTAATTCTAATACTTCCGATTGAAGAAGAATGGCT
TCAAGTAAGTCGTCAATCCCCATTCCTTTTTTCGCTGAAACAGGAACAAATTGAACATCA
CCACCGAATTTCTCAGAAATCACTTCGTGTTGTAATAACTCTTGTTCTACACGCTCTAGG
TTTGCTTCTGGTTTATCAATTTTGTTTACCGCAACCACGATCGGCGCACCAGCTGCTTTC
GCGTGTTGGATTGCTTCAATGGTTTGTGGCATTACGCCATCGTCAGCTGCTACTACAAGA
ACAACGATATCTGTTGCTTTCGCACCACGCGCACGCATTGAGGTAAATGCCGCGTGTCCT
GGTGTATCTAAGAAGGTAATCATCTTACCGTCGTCGGTTTCAACGTGATATGCACCGATA
TGCTGAGTAATACCACCAGCTTCACCTGCTGCTACTTTCGCTTTACGGATATAGTCTAAT
AATGAGGTTTTACCGTGGTCAACGTGTCCCATAATGGTCACAACTGGCGCTCGGGTTACT
TTTTCTGCGTGTAAGTCACGATCTTCTAAGATCGCTTCTTCTAACTCATTTTCTTTACGC
AGAATAACTTTGTGTCCCATTTCCTCTGCAACAAGCTGTGCAGTTTCTTGGTCAATCACT
TGGTTAATGGTCACCATTTCGCCCATTTTCATCATTGTTTTGATGATTTCGGTCGCTTTT
ACTGCCATTTTGTTCGCAAGTTCTGCCACAGTAATAGTTTCACCGATCACCACATCACGC
GTAACTGCTTGAGCTGGCTTAGTGAAGGCTTGTTGTAATGCACTGCCTTTCTTCGCGTGT
TTACCCTTGCCTTTGGTATCTTTTTGGTTACGGCGGTCAGATTGACGTTCATTTTTACTG
CCGTTTTCATCATCACGTCCGCCTTTTTTGGTTTTCGCTACACCGCCTTTGCCACGTCCA
CGATTGCCTTCACTACGACGCTCAGAGTCACGTTCTGCTTCTAACGCATATTTAGAAGTA
AAGCGGTCATCTTCATAGTCTTCGCCATTTTCAATCGCTTCTTCACGGGCAATTTCTGCT
AAACGACGAGCATTTTCTGCTAAACGGCGAGCATTTTCTGCTGCACGTTTTGCGTCCATT
TCCGCTTTTTGGCGAGCCACTTCTTCTTGCTTACGACGCAATTCAGCTTCTTCTTTACGT
TTTGCCTCTTTTTCAGGATCAACCGCTTTTTCTTGTTTTGGTTGGGCTTCTGCTTTTGGT
TGCGCTGGTTTTGGTTGTTTATTTGGCATTACAGGCACTTGATGTACCGCTTTTTTTGCT
TCTTCGGCTTTGGCAGCTTCTGCTTTTTTAGCCTCTTCTTTCGCTTTAGCTTCCGCTTCT
TGTTTCGATTTCAGTGCTTCTTCTTGGGCTTTTTTAGCTGCTTCAGTATCCACTTTGCGA
GATTTACGCACTTCCACTTGCACTTCTTTTGCTTTACCGCCTGCAGTCGTACCGCTCACG
GTTGTTTTAGTACGACGCTGTAAACTTAATTTCTTCGGTGCGTCTGTTTTGATTTCATTT
TCACTCATTCTTTCTCTCCCTGTTTTTAGCTAAACCAGCAAATTTGACGAGCAGCCATAA
TTAATTCTGCGGCTTTTTCTGCGGTTAATTCTTCAATATCAGCTAAATCATCAACACTTT
GCTCTGCAAGGTCTTCAAGAGTAGTAATCTGTTTTTCTGCTAATTTAAAGGCGATATGGC
GATCCATACCTTCAAGATTTAACAATTTATCTTCAATATGTGCCTGTTTTAATGCTTCTT
CTTCCGCTAACGCTTTAGCTGTGATCGCATTTTTAGCACGTGCTTGAAGTTCTTCAACTA
GATCTTCATCTTCTAAGCCATCAATTGCTGTCAGTTCCTTAACTGGTACATAAGCAATTT
CTTCTAATGAGGTAAAGCCTTCTTCAATTAAAAGATGAGCAAATTCTTCATCAATTTCTA
AAGCGTCCATAAAGAGATTAATCACTTTATTGTCTTCTGCTTGATGTTTTTTTTCTAACT
CATCGGTTGTCATCACATTTAATGTCCAACCTGTTAATTGGGTGGCTAAACGTACATTTT
GACCATTACGACCGATAGCTTGTGCAAGCGCGTTTGCTTCAACAGCAATATCCATTGAGT
GATTGTCTTCATCAACAACGATTGAGCTAACATCAGCAGGTGCCATTGCGTTAATCAAAA
ATTGTGCTGGGTTGTCGTCCCACAACACGATATCTACACGCTCACCGCCAAGTTCGTTAG
TAATTGCCTGTACACGCGCACCACGCATACCGACGCAAGCACCTACTGGATCGATACGTT
TATCATTGCTTTTCACGGCAATTTTGGCGCGAGAGCCTGGATCACGAGAAGCCCCTTTGA
TTTCAATCACTTCTTCACCGATTTCAGGTACTTCAAGTTTGAATAACTCTTGTAACATCA
CTGGTTTTGCACGAGTAACGAATAGTTGAGGACCTTTTGACTCGGGCTTAATTGCATAAA
GTACACCACGCACTCGGTCACCTGGGCGGAAGTTTTCACGCGGTAACATATCTTCACGCA
CAATCACTGCTTCAGCTTTAGTGGTATCGTCCTTTTTACCTGCAAGCTCAAGAATAATAC
TTTCACGACTTACTTTTTTTACAGTACCGATAACAATTTTGCCTTCTTCTGAACGGAATT
GTTCAATCACTTTATTACGTTCCGCTTCACGAATTTTCATGGTGATCACTTGGCGAGCGG
TTTGCATTGTTATACGGTCGAATGCGATAGACTCAATCTCATCTTCAACATAGTCACCTA
ATTGAATGTTCGGGTCTTCAAATTGAGCCGCTTCTAAAGTAATTTCACGAGTGTGGTGAT
GCACTTTTTCTACCACTAACCAACGGCGGTAAGTAGTAAATGCTCCTGTTTTACGGTCAA
TCACTACACGCACATCAATATCAATGCCGTTGCCCGTTTTACGATCTTCACGTTCTGCAG
CCGCTTTCTTTTTCGTTGAAATGGCTAATGCGGTTTCAAGTGCCTCAAAAATGGCATCTT
TTGGTAATAATTTTTCATTGGATACCGCTTCTGCGGCTAATAAAATCTCTTTACTCATTG
GTTTTGATTTCCTTAGAAATTAAAAACGGGGATTAAATTTGCTTTTTGAATGTTGCCAAA
GGCAAAAGCCTGTAAATTACCATCAACTTTTAAGGTAATTAAATCACCTTCAACACTCAC
TAATTCACCTTGCCATTTACGGCGATCTAACATTGGAATGCGTAAATGAACAACAATTTC
ACGCCCAACAAAGCGTTGATAGTGGGCTAATGTAAATAATGGACGATCTAACCCAGGGGA
AGATACTTCTAGGTTATATTTATCCGCAATCGGATCTTCCACATCAAAAATCGCACTCAC
TTGACGGCTAACATCGCTACAATCATCAACCGTAACACCGCCTTCTTTATCAATATATAA
GCGTACAGTTAAAAAACGACCTGCACGTTGGCACTCAACGCCGACAAGTTCAAATCCCAT
TGCATCAATGGGATCGGCGACAAGCTCTTGTAATTTTTGTTCTAATGTTGCCAAGGAAAC
CTCCATTTGACAGATATAAAAAAAAGGACTTGAAAAAGTCCCTTTAACACAACAAAGCTG
ACTATGTAGCCACAAAAAAGCCTCAAACTACAACAGTTGAGGCTTCAAGCGGTTTGTTTT
ATCTAACATTTTACAATTTCAAATGCCTAGATGGAACAAAACTCATCGTCTTAACCAAAA
CAATGAGCCTTAAAACTGGTTGCGGGAGCCGGATTTGAACCGACGACCTTCGGGTTATGA
GCCCGACGAGCTACCAAGCTGCTCCACCCCGCGTCTGATGTGGTGCATTATAGGGGATAA
AAAAATCCGTGCAACTCTTTTTTTAGAAATTAAGAATGAATGCTAGATTTTTAGTCAAAA
TATGCTTAAGCATTATCTTTCAACAAAAACACCCCTTTATTTTTTATTTCTATATAACAA
TTTCTTTGGGATTCATCATAATCTTCTGGGTTAAGGTTAATCATTAATGTTTTCCCTTGC
CAAAGTGCGGTAATTTCCCAATGGTTTCCCATATAGACAGCCTGCTTAATTTCACAATAT
TGAGCTGCAGTTCCATCACTTAACAAGCGAATACTTTCTGGTCGTAATCCGACAAGACAA
TCCCCATCAGGTACTTGAAAACGTGCTGCATTTTCAAGGGTAAAAGAAAACTCACCGATA
TTAATTTGATTGCCTTGTCGTTTTCCTGAAAAAATGGTTGATTCCCCCATAAAATGAGCA
ACAAAAAGAGAGTTTGGCTGTAAATAGAGATTTTTAGCCGTATCTTTTTGCATAATGCTA
CCCTGATCCATCACAATCACTTCATCAGACACTGCAAAAGCTTCACTTTGATCGTGAGTA
ACATAGAGTGAAGTAATATTGAGCCGTTGTTGTAACTCGCGGATTTTTTCTCGCATTGAA
CGGCGTAAATTCGCATCTAGACTACTTAGAGGTTCATCAAATAAGAGAACTTTAGGCTTG
AGAATTAACGCTCTTGCTAATGCCACTCGTTGTTGCTGTCCGCCTGAAATTTGATCGACA
TAGCGATCTTCAAACCCTATCAGATCGACTAACTCTAATGCTTCTTTTACTCGCTGTTTT
CGCTCTTCTTTGGATACACCCTGCATTTTTAGCCCATATTCCACATTTTCACCAATCGAC
ATATGTGGGAAAAGTGCGTAAGACTGAAATACGATACAAATATCTCGCTGTTGCGTTGCG
TTGTGGGTAACATCTTCGCCGTCAATAAAAATTTGTCCTGCTGTGGGGCTTTCTAAACCT
GCAACTAAACGTAACACAGTGGTTTTGCCACAGCCAGAAGGACCGAGTAACGTGACCATT
GTGCCTTGTTTAATTGAAAAGTTTAAGTTATCTATAACCCTATGTTTACCAAAAGATTTG
CTGATATTTTTCAACACGAGAAAATCATTTTTTTGTTCCATTTTTCTCTCCAAATTCATC
TTTTTGCTTTGAACGGGCTGTATGCGTATCGCCAACAAGCCAATCAAATAAGAAAATCAT
TGCCAGCATAACTACAATCAACATTGAGCCATAGGCAATCGCCATTCCATATTCCCCATC
CTCTACTCGATTTAAAATATATGAGGTTGCGACGCGTGTGTCTGCTGTAACTAAAAAGAT
GATCGCACTGACTGTTGTCATTGATCTAACAAAACTAGTAACTAAGGCAGAAAGTAACGC
TGGTTTTAAAAGCGGTAAAGCGACAAAGCAGATGGTTTTTAATGTTCCAGCTTTCAGTGA
GAGCGAGGCTTCATCTAAGGCTTTATCTAACTGTCTTAATCCAGCGATAGCCGCTCTCAT
TCCTACTGGCATATTCCGCATCACCATAGACAAAATAATAATAAGCCCTGTTCCTGTCAG
GTAAATAGGTTGATGGTTAAAAGCCAGAATATAGGATACCCCAGCCACTGTTCCTGGTAC
GGCAAAACAAAGTAACGTCAGAAATTCTAAGGTTTTTTTCCCTTTAAAATCACGGCGAAC
GGTAATGTAAGCGATCAACAAACCAAAAATAGCCGTAATCGGGGCGGCACTAGCAGCAAA
AATAACCGTTTGGATTAAAGATGGCCACGCTCCACTATTAAACCCTTGTCCAAAAAGATT
GAGGTAGTTATTGAATGTCAGTGTGTGGTCTATTCCCCAACTTACGGTAAAGCTACCGTA
AAAAATACTACCGTATAGTACAAAGTTAAACAGAACCCAAAAACCTAAAGTGCAAATAAT
TGCCCATTTCATACCGCTTGGTAACTCTTGCACATCGCCTCGATAGGATTTACCTGACAC
GGTAATATAAGATCGATTGCCAATCCAGAGATATTGCACCACAAAAATCGTAAGGGAAAA
GAGTAACAAGATCACGCCTAAGGTGCTTGCCGAAGCATAATCTAACTGTGAACCAGCAAT
ATAGAAATAGATTTGAGTGGCAATAACGTCAAAACTTCCACCTAAAACTAAAGGGGTGCT
AAAGTCTGCAAGCGATTGGATCACCACAACTAAAAACGAGTTGGCTAACGCTGGCTTGAG
TAATGGAAAAATAATATAGAAGAAGGCTTGATAGCGGTTAGATCGTAAAGTATAAGCGGC
TTCCTCAACAGATGGGTGAATAGATTTTAATGCACCGTCTAAAATCATAAAAGACATTGG
GGTCAGTGCGAGGGTATGGGCAATCACTATCCCTGTAAAACCATAAAGCCAGTTATTACT
AAAGCCAAGATGATCGACTAAAAAAGCAGTCACATAGCCCGAACGTCCTAACATAAGGGT
GACACCTAAGCCAACAACAAATGGCGGTGTTACAATGGGTAAGATAGAGAAAATTTTTCC
AATAAACGCCGTGCGTTTTGCAATCCGTGTGGTATAAAGAGCAAAGGCTAAACCAAACAA
CGTAGATACAATCCCAACGGTTGTCGCAACACTTAATGAATTACCAATCACTCTTAATAC
ATAAGGCTGTTGTAAGATAGACAACACTTGACTTGGTACAAATTCACTGCCGTCGTAAAA
CATTGAGATGAAAATTGCCAGTGTTGGATAGACCATAAAGAAAAAGATCAACAAAATAAT
GCTAATCAATGAGGCAATAATAAATCTGTCACCCTGCATTATTTTTAATTCAGCAAGGGC
ATTTGTCGCTAACGCAATCAACGCAACAATTAAGAAAAAAACCGCATAACCTAAGCTGAT
TTTTGCTAAAATTGCAGAAAGAAAGATAAAGAGAAACAGCCCAACTGCCCCGAATAACTC
ACATTTACTTCGTAATGTTGAAGGTGTTTTGTTCGGATACAGATAAAGCAGTAGGGGAAA
AAACCATATCCAAGTAAGGTTAATATCATTCCACCCCATAGCCTGTTGAAATTCGGCTGA
AGTTGCTCCAAACAGTCCATATTGCAATGCTTTTACTGGGAAAAAGCAAAAGCCTAAAAA
AGCAAAAATAACCCAAGTCAATGAATGACGAAAAAAAAATGTTTGCATAACCCTCTATAA
CATCTATTCCACAATCTTTCATCATTCTACTATTAAACAAAATGATAGAATAGTTAAATT
ATAATTTAGCGCCAACTAAAGAATAATCAACCCGATCTTCAAAAAAAGATCGGGTTTGAG
TGTCATACTTTAAGAACGCCCAGCAAAAAAAGCGAATCGTTCTAAAATAGAGCCATTCTA
GCTCGAAAAAAACAATCAAGTTTCCAAATAAAAAAATATTGGCTGAGAAATAGTAGACCA
GCTAAAAAGATAACAAGGAATTTACCCCCCCAAACTCTTCCGTCAATTTTTCTGTAAACA
GACGTAATTCTTCCGTCATTAACAGAAAATCCGCATCGAAACGTTGGGCTTTATCTTCTT
TCAAAATATTATCGTTCTTTTCACGCACTTCATCGGCGAATTTGACACGGGCAAGGGTGG
CATCTTCGTTCAACACAAAAGAAAAATGATTTTCCCAATCTAACGCAAGTTTTGTGACAA
ATTTACCCGCTTGTAAATGTTGGCTGATTTCGTCGCTTTCTAAATCTTGGTGTTTACAAC
GGATTACACTGTCGGTATCAAAAGATTTTAATTCTGCTTCTTCCAGAAGTGTCAGCCAGC
TTGGTGTATGCCCTTTTGCCACCCAATTTGTCATCACTTCGCTCGGTTGTAGCGTGAAGG
AAATCGGCACAACAGGCAAAGAACCAAGGGATTTGCGTAACAAAGCAAGGGTATCTTCGG
CACGTTTTGCCGAGCCACTATCTACATAAACGAGCTGTTTATCTAAGTCTAGCCAAATCG
CCGTAAATTGGTGTTTACTAAACGCACGAGGCAACAACATTGCCACAACATCATCTTTGA
TCGCCTGCTTTTCCGTTTTTTTCAGCTTACGTTGTTCCTTTTGTTCTAAGGCTTCAATGC
GATTTTCCGTTTCTTTTTTGACGACGTGAGCTGGCAATAATTTTTCTTCTTTATGAGAAA
CCAGTAGGAACTGCTGACCCTGTGCAAAGTGCAACAGTTCACTTCCTGCAAGCGGTGACG
ACCAGCCAAATTTTTGCATATCGCTTTGTTGGCAAGGGGTGAATTTTGTTTGCTGTAATT
GTGCGTCTAATTCACTACTGGTGAAGCGTAATTCACTAGTTAAACGGTAAATCATTACAT
TTTTGAACCAATATGTCATAACATCTCTCTTTATCTAAAATTCATTATCAATCAATAAGT
TACTGAAAGTTCATCATTCATTACTTTGATTATATCACCATAACTCAAAATGATAGTAAC
CATTTTGAGCACGAATACAACAATCACTTATTCGTGGTATAGAAGTATAGTAGGAAACTT
TCCAAGCCCAAATTACTATAAACGTGACAAAACATTTTCTTGCTTAAAACACCAAATGTA
AATTTTGTGATCTTTATCTCATTTTCGAATATTTTCGATTGTTTTTGTTTTTAAGGGGTA
TAAACTTACTTTCGAAAGCAATCGTAGTATGCAGTGGTTGTTTTGATGTAGGAGAGAAAA
TGAAAAGTAGCGTAGAAAGACGTTCTGATATTTTGGCGTTATTGCAAAAAACAGGCAGTC
ATCGAGTTGAAGCATTGTCTCAGCATTTCGGGGTTTCGACGGTTACTATCCGTTCGGATC
TTAATGTGTTAGAGCAACAAGGCTATATTACAAGATCGCACGGTTTTGCAGTGTTAAACT
CCAGATTAATAGCGGAACTTTCTATTGCGGATAAAAGTAATAATTATCCCGAACTCAAAC
AACAGATTGGTCATCTTGCCGCTTCTTTGTTAAAAGAGGGTGAGAAGGTGATTTTGGACT
CTGGAACGACAACGAAAGCAATCGTAAGTGCTATCGGTGATCTTAACTTGACAGTATTGA
CAAATGGGCTTGATGTCGCAATGGCGTTGGTTTCTTGTCCGAATGTGGAAGTAAGAATGA
CGGGTGGGGTTTTACGGAAAAATGCGATGTCGTTTTCGGGAGTAATGGCGGATAATAATT
TGCAACATTATCGCTTTGATAAAGTCTTTTTGGGTGTTGATGGTTTTGACTTACAAAAAG
GGGTCACAACCTTTAACGAGCAAGAGGCTCAGCTAAATCGCTTAATGTGCGATGCGGCGG
ATCAGGTGATTGTGGTGACGGATTCGAGCAAATTTGGTCAATATAGCCATTTTGTTATTT
GCCAAGCCAATCAAATAGATGTGTTAGTCACGGATAATAAAATTCCTCTAAGTTATCGAG
AGTATCTCGAAAATGTTGGGGTGCAAGTGTTAATTGCGTAGTTTCATTCTCTTTCCTTAT
AAATAAATCCATTTATTTGTGAGGGAAATGCAATGATCCTCAATATAGCTAACCAAACAT
TAGAAAAACAGAACGCTTTTTGGACGGCAAAGGAAATTGCCCAACAGCCAGCGACCTGGC
GTGAAACGGTTTCTATTGTGAAATCGTCACTTGTTATTCCATTTCTTCAGCCTCTTGTTG
AATATGCAAAACAAGGCGAACTTCGTGTTATTTTTACGGGGGCTGGTACTTCCGCTTTTA
TTGGTGAGGTTGTTGCACCGATATTAAGCCAGCATTTAGGCTGTGCTGTCGAAGCGATTG
CAAGTACCGATCTTGTATCCAATCCTTATCAATATCTTTTTTCAGATAAACCAACACTTT
TAGTCTCTTTTGCTCGCTCTGGTAATAGCCCTGAAAGTATTGGTGCAGTAGAGCTTGTCG
ATGAGATTGTCGAGGAAGCGTACCATTTAACCATAACGAATAATGTCAATGGGGCATTAT
TTAAAAAATGTCAGCAAGATCCGACCGCTTACCCATTAGCATTACCAGAATCAACCCACG
ATAAAGGTTTTGCAATGACCTCCAGTGCCAGCAATATGATGTTAGCCGCATTAGTAGCAT
TTTTACCTGATGTGTTTGATGATAACTGGGTTGAAGGTGCTATATCGGTAACAGAGCAGT
TATTAGAACAGGATCTTCTCGAAATCCAACGTTTAGCCCATCTGCCATTAAAACGGATCG
TCTATTTAGGCAGTGGGCATTTCCAAGGGCTTGCCCGTGAAACGTCTTTAAAACTGCTTG
AACTTACCGCTGGTGAACGTCTTGGCTTCTTTGAGTCGTCAATGGGCTTCCGCCACGGAC
CAAAATCCCTTGTTCAAGATGAAACGCTCATTTTTATCTTCTTATCTCAGCAACCTTATA
CCGCACAATATGACCGTGACCTGTATCAAGAGTTAGTCAGAGATAAAAAAGCCAGAGAAG
TGGTGTTATTAGGCGATACAAGCGGCTCGATCCAGGCTGAAATTCACAAATTAGATGACG
CAGCACGGATTTTCCCATTCTTAGTAATCGGGCAACTTTACTCGTTTTATAGCTCGCTCT
ATCTCGGCTACACCACGGATAACCCTTGTCCGACAGGCGAAGTTAATCGTGTGGTGCAAG
GTGTAACCTTATACCCATATCAATCATAGGAGGAAACAAATATGGCAATTTTAAACGTAC
GGATTGATGGTCGTTTAATCCACGGGCAAGTGGCTAATTTGTGGACATCATATCTCAATA
TCACTCGCATTATGGTTGTGGACGAAATTGCTGCAAACAGCGATATAGATAAAGCAGGCT
TACGCTTGGCTTGCCCGGCAGGGGTGAATTTAAGCGTGTTGCCTGTGGAAAAAGCAGCCG
CCAACATTAACGAAGGGCGTTATGACTCTCAACGTGTTTTGTTGGTAACAAGAACCCCAC
AAACGATCTTACAGCTTGTGGAGGCAGGCGTAAATCTGCCGGAAGTCAATGCAGGGAATA
TGCCTAAAACGGATCTAACACGTCCTATCAGAAAAACAGTACACGTGACTGAAGACGATG
TGGAAGTGTTTAGAAAACTTTCTGAAAAAGGCGTGAAGCTCACCGCTCAGTTAGTGCCTA
ATGAAGAAAAAGTCGATTTAATGAAACTTTTATAGAGGAGTAACGATTATGATCGAATGG
TGGCAAATACTTTTGATAACGCTTTATGCGTTCTATCAAATCCTAGATGAAATCACGATT
GTATCTAGTGCTGGTTCACCTGTGTTTGCAGGCTTTATCACAGGTTTAATTATGGGCGAT
TTGACAACTGGATTGTTAATCGGTGGTTCAATGCAATTAACCATTTTAGGTGTAGGTACC
TTCGGTGGTGCATCTCGTATTGATGCAAACTCAGGTACTGTTATCGCAACTGCATTCTCT
GTTGCAGCTGGAATGGATCCACAATTAGCCTTAACAACCTTAGCTGTTCCAATCGCAGCG
TTAATGGTTTATACCGATATTTTAGCGAGAATGTCTAACGTATTCTTCGCTCACCGTATC
GACAAAAATATCCAAGACCACGCTTATAGTGCAATCACAGTAAACTATCTCTGCGGTGCA
ATCGCTTGGGGTCTATCTCGTGCATTACCAATCTTCTTAGCGTTAGTGTTTGGTGGTCCA
TTTGTGGCAAGCCTAGCAGAAGCAATGCAAACAGGCTTCTTAAAAGTTATCGCAGATGGC
TTAACCCTTGCAGGTGGCGTATTACCGGCGTTAGGTTTCGCAATCTTACTTCGTTACCTA
CCGACAAAACGTCACATTGCATACTTAATCCTTGCATTCTCACTCACAGCAATCTTCATT
ACTCTCTTCGGTAACATCAATGCTGTCGGTGCATCAACAGGTGTAAGCAACTCAATCAGC
AGCGTACCAATGCTTGCAATGGCAGCAATCGGATTTGCATTCGCCTACATTGTTTACCAA
CGTAGCGTAGAAGGTGGCTCAGCCCCAGTTGCAAAACAAAATACCACTTCTGACAAAGGA
GAAATTGAAGATGACGAACTCTAATCAACAAGTCGGAAATCCAAAAGGCTATAAATTAAC
AGATGCGGACTTCCGCCAAATCAATATCCGTAACTTATTCTTCAACCAAGTTGGTTGGAA
CTATGAACGTATGCAAGGCTCTGGCTACCTATGGATTATGTTGCCACAGCTACGCAAAAT
GTACGGCGACAACACACCTGAATTACAAAAAATGATGGTGATGCACAACCAATTCTTCAA
CACCAGCCCATTCTTTAACACCATTGTTAAAGGTATCGACTTGGCACTTGAAGAAAAACA
AGGGGTGAAATCACTTGAAGCCGTTGCAGGTATCAAATCAGGTTTAATGGGACCATTTGC
CGCTATCGGTGATGCCCTATTCGGCTCACTTGTCCCAGCAATTATGGGTGCGATTGCCGC
AACAATGGCAGTAAACGGCAATCCGCTAGGTGTTGGCTTATGGGTTGCGGTAGCGATTGC
CACAATGGTATTCCGTTGGGTGCAACTCAAAATCGCTTATCGTGAAGGGGTAAACTTAGT
CACCAACCTAAGTCACCGCTTGAACGCACTAACCAACGCCGCAACAGTGCTTGGGGTATT
CGTTGTGGGGGTAATGTGTGCCACGATGGTGAATGTCAAAGTACCGTTTGTCGCCACTAT
CGGTGAGAAAGTCGTTTCCGCCCAAGCGAACTTAGATCTTATCTTACCAAGATTAGTCCC
TGCGTTAGTGGTGTTCTTCATCTACTGGTTACTCGGCAGACCGAAAATGAACTCTAACAA
AGCGATTATGATCATCATCGCACTCTGTATCTTGCTCTCTTGGGCTGGATTGTTGGCGAA
AGGGTAATTTGAACGGGACACGAAGCGTCGTGTCCCTACAATTCCATCGAATGTAGGGAC
GCCACGCTTGGCGTCCTAAAACAAGCGGTCAAATCCACCCAAAATTTTACAAATAACTAA
GATCTAAAACCCAATCACTCTTTCCTAGATTTATTCGGTTTTATATCTTTTAAGCGAGGT
GAACTATGCCTTTCCAAATCGGCGAAAAGGATTTCCTACTCAACGGAAAACCGTTCAAAA
TCCTGTCAGGTGCAGTACATTATTTTCGTATCGTGCCGGAATACTGGTACAAAACACTCT
ACAACCTAAAGGCAATGGGGTGTAACACGGTAGAAACCTATGTGCCGTGGAACTTACATC
AGCCACAGCCTGATCAATTTAACTTCAGCAAGCGGGCGGATTTAGTCAAATTTTTGCAAA
CGGCAAAAGATCTAGGGCTGTACGTTATTCTTCGCCCAACACCTTATATCTGTGCGGAAT
GGGAGTTTGGCGGATTGCCTGCGTGGTTACTCAATATCCCGAATATCCGCTTACGCCAAA
ACGATCCGCTGTTTATCGCTGAAATCGACCGCTATTTTCAAGAACTACTTCCACGCATTG
CCCCTTATCAAATTACCCAAGGCGGTAATATCCTAATGATGCAAATCGAGAACGAATACG
GCTCGTTCGGCAATGATAAAAACTACCTAAGAGCTATTCGGGCGTTGATGTTAATTCACG
GGGTGAACGTACCGCTTTTCACGTCAGACGGTGCGTGGCAGAACGCCTTAGAAGCAGGGG
CGTTGATCGAAGATGATATTTTGCCGACGGGCAACTTCGGCTCTCGTTCCAATGAAAATT
TAGATGAGTTGCAACGTTATATTGATAAGCACGGCAAATCTTACCCGTTGATGTGTATGG
AATTTTGGGACGGCTGGTTTAACCGCTGGAAAGAGCCTGTGATCCGCCGTGATGCTCAAG
ATTTGGCGAACTGCACCAAAGAGCTACTCGAACGGGCAAGTATCAATTTCTATATGTTCC
AAGGCGGAACGAATTTTGGCTTTTGGAACGGCTGTTCCGCACGGTTAGACACCGATTTAC
CGCAAGTAACCAGCTACGACTATGATGCCCCTGTTCACGAATGGGGCGAGCCGTCAGAGA
AATTCTACCTGCTACAAAAAGTGTTAGGGCAGTACCCTGATGCTAGCCCGATTGTCGATC
CGATTTTGCCAAATATCACTGCTTACCCACCGCTTGCTGTGCAAAATGAAGTGTCGCTGT
TTGGTACTTTAGACACAATCAGCGAATGCTACGAAAGTCCGTTCACTCAAACAATGGAAC
AGCTAGGGCATTACTACGGTTATCTGCTTTATCGAGCCAAACCGACGGCATATAGCGGTG
AGATCAAGCTGAGAATTTACCAAGGTAGAGATCGTATCCAGATTTTCAACGACAAACAGA
AAGTCGCCACCCAGTACCAACACGAGATCGGCAATGAAGTGATGTTACAGACACCCAATG
GCGAGTTCCAACTTGATCTGTTAGTGGAAAATATGGGACGGGTTAATTACGGCGGTAAGC
TACTTGCACCGACACAACATAAAGGGATCGGTGCAGGGGCAGTGCTTGATCTGCATTTCC
ACACAGGCTGGCAACAGTATGCGATTGATTTTGACCGCTTGGAAGAGATTGATTTTGATG
GCGAGAAAGATAGCCAAACGCCTTCGTTCTATCAATTTAAGTTACACCTAGACCAAGAAC
CGCAAGATACCTTTATTGATACTCGTGAGTTCGGCAAGGGGGTGATTGTGGTAAATGGTG
AGAACTTAGGGCGTTACTGGAATGAAGGCCCGACTTGTTATCTCTATCTGCCTGCACCGT
TACTGCATAAAGGTGAAAATGAGATTATCGTCTTTGAAACAGAAGGGGTGAAGATCGATA
GCTTAACATTTAGTGATAAGCCGATTTATAAAGAGTTGAATACGAAGAACTTATAAGGAC
AACCCAAAAAATATCGTCAAACTTCCCCCTTTGAAAAAGGGGGATTGAGGGGGATTTAAA
GATCTAAACAGTTAATCGCACTATCTTAAAATCCCCCCTAGCCCCCCTTTTTCAAAGGGG
GGAATAAAAAATTCAAAACTACCAAAAGGAGCAACTATGAGCTTAATTTTAATCAGTCAC
GGAGAGTTTGCGGAAGGCTTACTGGATACTGCCGAAATGATTTTAGGCAAAATCGACAAT
GCTCAAACCGTCTGCTTATATCCACACGAAGGCAATGAAGATTTCCAAGTGAAATTTGAG
CAAGCACTGGCGAATGCAAGCGGTGAGATTGTGGTTTTTTGCGACATTATGGGCGGTACG
CCGTGTAATGTGGCAATGCGTTACTTGCCAAAATTATCAGGGTTATATAGCGGAATGAAT
TTACCGATGGTGATTAGCTATGTGAGTGAAGAAGACACGGACGGCTTACTGGAAAATGCC
AAAGAACAAATTCACGATGTGGCTCAACAACTTAAAAACTTAGCGTTAGGCGATGATGAA
TAGGAGTAGTAGTATGTCTAAACAAGATTTAATGAAAAAACTTTGCACCAAAGAGGGCAT
TATTGCTGCCCTTGCGATTGACCAACGTGGTGCATTACGCCGAATGATGGGCGATGATAT
AACCGCTCAACAGGTCAGCGAATTTAAAACCTTGATTTCTCAAGAATTAACCCCCTATGC
GTCGTCGATCTTGCTTGATCCAGAATTTGGCTGGGCGGCTTCAGAGAAACGTGATGCAAA
TTGCGGATTAATTATGGCATACGAAAAAACAGGCTACGATAAAAGTATTGCCGGACATTT
TCCTGATTTGATCAATGATGCTTCTGTTCATCGCTTAAAAGAAAAAGGCACACAAGCGGT
TAAATTATTGATCTATTTTGACATTGATGAACCGCACGAAATCAACGACCGCAAAGCCGC
TTTTGTTGAACGTGTGGCTTCTGAGTGTAATGCAGAACAAATTCCGCTGTTCTTAGAGAT
CTTGACCTACGACGGTTCAAACGAAGATAAAGTCTATAACGCCAAAGTCAAACCTCGCAA
AGTAATCGAAGCGATGAAGTTCTTTGCGGATAAACGTTTTGGGGTAGATGTCTTGAAAGT
GGAAGTGCCTGTGGTGATGAGCTATGTGGAAGGCTTTACTGACGGTGAGGTGCTTTACAG
TCAAGCACAAGCGACGGAATTCTTTAAAGAGCAAAGCGAAGCAACGGATCTGCCGTTTAT
TTTCCTAAGTGCAGGAGTGTCAGCCAAACTGTTCCAACAAACCCTTGAATTTGCTCACCA
AGCAGGCAGCCGGTTTAACGGCGTACTGTGCGGACGTGCGACTTGGGCTGGTGGTGCGGA
AGCCTACAAAGCCGAAGGTGTTGAAGCCGCTCGCCAGTGGCTTAAAACACAAGGTAAACA
GAATATCATTGAGTTGCTCGAAGTGTTAGAACGCACGGCAACGCCGATTAAGTAGAAAAG
TAAATTGCCCCTTTTGAGTATAGAAAGGGGCAATCTATTTTAAACGTGAGGGTTACATTC
AGGTAGTGTACCTTCAATTTCAAAGAGTACATCGCCATCTTTAAAGAAGACATAGCCCCC
ATTTTTCATTTTTGTCCAGTTCTCATTTTTTGTGAGAGGCTGGGTTGTAATAATGGTGAC
TTTATCACTTTCTTCCGTATATTCACGGAAATCAATCATTACATCATCATCACGCAATGC
TGTGCCGAATGGGGCTTTGCGACAGACATAATGTAAGTTTGTTGAGCAACGTGCGATCAT
CCAGTGCCCATTGGAAAGAATAAAATTAAATACGCCGTGTTTAGCGATTTCACTGGCAAT
ATCTACAATTGCGTCAAAAATCTCTTTTTCACTTGGTTTTTGTGGAAAACGTTGTTTTAG
GCTGGCAACTATACAGCAAAATGCGGCTTCAGAGTCCGTTGAGCCTATAGGCTGATAGTG
ATTATTCGGGCAAACTTTGACATCAACCGTGCCGTTGTGGGCGAATACCCAGTTTTCACC
CCAAATTTCGCGGATAAATGGGTGGGTATTTTCTAAATTGACATCGCCACAGGTTGCTTT
ACGGATATGGGCGATAACGTTAAAGGATTTAATTCGATATTGACTGACGAGATCTGCCAT
TGGTGATGAGGCACCTGGGCAATTGTCTCTAAAAATACGCACACCTTTGCCTTCAAAAAA
GGCAATGCCGAAGCCGTCGGTATGGTGGTCGGTTAAACCTGCACGCCGTCGAAATCCTTC
AAACGAGAAAGTAATATCGGTCGGCGTATTACAATTCATTCCTAATAATTGACACATAAT
TTACTTCTTTATTTACTTCAAAAAAATATAAAAATCCCACCGCTTGTTATCATTAACAAG
CGGTGGGATTTAAGCGAAATTTGACAAAAAATTCAATAGGAAAATTATATTTTATTGATC
TTAATTCGCCTCTTTTTTAATTAATGAGAGTAAAAAGAGTGTTCCTGCACAAACAACCAC
TGAAGGACCTGCTGGTGTATCTTTGAGGGCGGAGAGTAATAGTCCGCCACTGACCGATAA
TATGCTTAATCCGATGGCGTAAATAACCATTGTTTCAGGTGTTTTGGCAAAGCGTCTTGC
GGTTGCAGAGGGGATAATCAGTAGTGAGGTGATGATTAAAGCCCCGACAAATTTCATACT
TAATGCAATGCTTAATGCGGTAAGCAACATTAATAAGAGGCGTAGGCGTGCGACATTTAG
GCCTTCAATTTGAGCTAATTCAGGGCTGACTGTGATGGCGAGTAGCTTTTTCCAATACAG
AGCCAGTAGTGTCGCAATGCCGATAACCCCAATGCCGATAAAGAGTACGTCGTTAAAACC
AATTGCAAGAAGATCACCAAATAGGTAGGACATTAAATCAACACGAACATTGTCTAATAG
GCTGATGGTGATAACGCCTAAGGATAAACTGCAATGGGCGATAATGCCTAATAGGGTATC
GACTGAGTGAGTAGAGCGCTGTTCTAACCAGACGAGGCAAAGAGCGAGTATGACGGTCAT
TAGAATAACAGCAATATAGGGATCGATTTGTAGGAAAATCCCTAATGCAACCCCAAGTAA
TGCGGAGTGAGAGAGGGTATCACCAAAATATGCCATTTTTCGCCAGACGACAAAAGCCCC
AAGCGGTGCGGTGATGAAGGTTAAAAATACGCCTGCTAACCACGCAGGAAATAAAATCTC
AAACATATTGCCTCAATTAGTGATGTCCGTTACAACGACATACATTGCCTTGTAAGTCGT
GGTGGTGATTATGGTGATGAGAATAAAATGCCACGTTTTTCGCAAATTGATCGCCAAAGA
AGTAGATAAAACTTGGGTCACTTGAAATTTTTTCAGGTGTACCAGCACAGCAGATATGGC
GATTAACGCATAGCACTTCGTCCGTATTTGCCATTACAATGTTTAAATCGTGAGAAACCA
TTAAAATAGCACAGTTTAACCATTCACGAGTTTTATTTAATAGTTGATAGAGTTCCGTTT
GCCCTGTAATATCCACCCCTTGCATTGGTTCATCTAAGACAAGCAGTTGTGGACGGTCTA
AAATTGCACGGGCAAGCAGTACTCGTTGTAACTCACCGCCAGATAATTTTTGCATACTAT
GCTTAGCAAGGTGAGTGATTGCAAATAGGGACAATGCTTCATCTATCAAGGGTTTAGTGC
TGTTAGGCTTGAGATATAGAAATTTTTCAACGGTAATAGGAATAGAGTGATCCAGATGCA
ATTTTTGTGGCACATAGCCAATTTTTAGCTGTGGTTGGTGAATAACCTGCCCTGATGTTG
CTGGCTGTAATTTCAGCAATACTTTTAATAGGGTAGATTTACCCCCCCCATTAGGACCAA
CGATAGTTGTGATAGAATTGGGGTAGATGTTTAAATGAATATTTTCAAGGGCAACTTGTG
TACCAAAATTCACATTAATCGCTTTCAGTTGCACAAGGGGCTTCGTTAAATTGTGGATCG
GCTTAATTTGCTTGATCTGCATAACATTAATAAATTTAAGGATTTAAGGAATTAAAATTA
GCGGATTTTTTTCAGTTTTACAAGAAATCTATGGGAATTTTTTGCCTATTCCTTTGTCTA
TAACAAGTTCGCACTAGAAGAAAATTATTTAGGATAGAATTTTGCAACACGTTATTTTTG
CTAGAGATCGCCGTCGTAAGAAGAATAGAGTAAAGGCATTTGTGTTTTTGGTGATTATAT
TATCTATCTTTATTGGTATCGTTTTAATCTTAAAAAAACAGGGCTCAAATTCTTCAGAAA
CGCAAGAAATTCCGATTGCATTGGCGACCCAGTCGTTACCTGAAGTCAATCAAGAGAGTG
AAAAACTCGCTGTTCCTACTCAAACAGAACAAGCGGTTGGATCTGTCCCTGAAGTTTCTA
CTGCTTTATTTCATGGTGAACCTAAGTACATCAATATTGACTTCACTGCCTCGGCTAAAG
AGGAACAGGAACAAGTAAATGCTGAGCCTGTTGATGAAAATGCAACCTCTTATGAAGATG
AATTGAGTGATGTTGATGATGAAATAGAAGGGCAACCTAAAGCAGCTGTTCCTGAAAGTG
AAAAATTATCGGAAGAAGCAGAAAATGTATTAGAAGATGTGTTAGATATTGCAGATCAAG
CATTACGTATCCAAAATCAGTTTAGTTATACCGTAACTCAAGGCGATCAGCTAAAAGATG
TACTAGAACAGTCAGGATTAACACATGCCACAGCAAAAGCCTTAGAAAAAACCTTTCCAC
AGTTAGCCGATCTTAAAGTAGGACAACAATTCTACTGGATTTTAGACAATAACGGTGAGC
TAGAATATATGAACTGGCTCATCTCAGAAAAAGAAGAGAAAATTTTTGAGCGTAAAGCTC
AAGATCAATTTGCGGTACAAACAATTCAGAAAAAAGGCGTTTGGCAACAAGATGTGATTA
AAGGCACCATTAATGGCAGTTTTAGTGCAAGTTTAAAAGCGGTAGGTTTATCTCAACGTC
AAATCAATCAGTTAGCTAACGGTCTGCAATGGCAGATTGCCACCAATAAATTGAAAAAAG
GCGATAAATTTGCAATTTTAGTAAAGCGTGAGTATATCAATGGCAAGGTCACGGATTTAG
GAAATGTCGAAGCTATTCATATCATCAGTGGCAAGAAAAGTTATTATGCTATTCAAGCAG
ATAATGGACGTTATTATAACCGTCACGGTGAAACGTTAGGTAAAGGCTTTGCTCGCCACC
CATTGCCATTCACACCAAGAGTTTCATCACATTTTAATCCTCGTCGCTTACATCCGGTAA
CAAGACGAGTTGCCCCTCATAAAGGGGTGGATTTTGCTGTTCGATCTGGAACACCGATTA
TTGCCCCTGCAGATGGTGTGGTTGAACATATCGCTTATCAAGCAAACGGCGCTGGTCGTT
ATATTAAACTACGCCATGGGGGGCAATATACTACGGTGTATATGCACTTAAGCCGTTCGT
TAGTTAAAGTTGGGCAAAGTGTTAAAAAAGGACAACGCATTGCGTTGTCTGGAAATACAG
GGCGTTCAACAGGTGCACATCTGCATTATGAATTTCATATCAATGGGCGACCGGTTAATC
CAATGACAGTAAAATTGCCAGGTATAGGATCTGGTATGCCCGATAAAGAACGTAAAGCAT
TCTTAGTGAAAGCACGGAATATTGAAACAAAACTTAAACTCTAGAAGGATTTATAATGAA
AAAAAGTCTATTGACCCTAATTAGCCTTGCAATCTTAGGTACGGTACAGGCGAATGATAA
AAACTTACAGCAACAGCTTGAGAAAATTGGGGCAACCAATGTGAAGTTGTCAGAATCTGC
CTTGCCAGGTTTTAAAACAGCGATTTCTGATCAAGGTGTTGTGCAAATTAGCAATGATGG
ACGCTATGTAATACACGGGCAGATTTTTGAATTAAAAGATGGCAAAATCACGGATATTAC
TAATCGTGCATTGCTCTCAGAACTTAATAGTCTAGCAAAAGAGATGATTGTTTATCCTGC
AAAAAATGAAAAACACGTTGTCACTGTTTTTATGGATATTACCTGCCATTATTGCCATTT
ATTGCACTCAAAGATCAAAGAATATAATGATTTAGGCATTACTATTCGTTATTTAGCCTT
CCCTCGTGGGGGTATGAATACCGAAACTGCAAAACAGATGGAAGCGATTTGGACAGAAAA
AGATCCAGCCTTTGCATTAAACGAAGCGGAGAAAGGTAACTTACCAAAACAGGTGAAAAC
ACCAAACATTGTGAAAAAACATTATGAACTTGGGATTAAATTTGGGGTTACGGGTACGCC
AAATATTGTCACAAAAGAAGGTGAGTTAATCGCTGGCTATGTTGAGCCAAAAGAGTTGCT
CAAAATGTTAAGTCACTAATCCTTAATTTAAACTACAAGCGGATAGGTTTTATTCTGATA
TCCTCCCCGCCTCAAGAGGCGGGAATTCCTAAGTGTAAATTTTAAACGTATTTAAAGACC
TATAATTTCATCGTTTGAATACTGATAAAAATTGACCATGCATTAGCTTCTTGAAAGCTG
CCCTCCCCCAATAGATTTCATAATTTTGTGATCTCTTTCACATTTTCTCTTGAAATCCCC
TTGACAATCCCAATTTATAGTTTCGTCAAGCGAGAGTAATCTCGAAGTCAGAACATTTAA
TAACAGAATTTAGAGGAAACTATGAATATTGATAAATTTACCAGCAAGTTTCAATCAGCA
ATTGCCGATGCACAATCTTTAGCCGTTGGCAAAGATAATCCCTATATTGAACCGGCCCAT
TTAATGCTTGCCTTGTTAAAGCAAAATGATGGATCAATCACACCGCTTGTCACCAGTTTA
AATGTGCAACCTAACCGTTTAAGCAGTGAACTTGATGGCATCATCAGCCGTTTGCCACAG
GTGCAAGGGGGCAATACACAGCCGTCACAACAACTTTTCCGTTTGTTAAATCAATGCGAT
AAGTTGTCGCAACAGTTTGGCGATAGCTTTATTTCATCAGAGCTGTTTGTACTTGCGGCA
CTTGAAGATAACGGTGATTTAGGCAAGTTATTGAAAAACTTAGGTTTAACCAAAGAGAAG
GTGACAGCCGCCATTCAACAAATTCGTGGAGGGGAGAGCGTGAATAATCAAAATGCAGAA
GAAACGAGACAAGCGTTACAAAAATATACCATTGATTTAACTGAACGGGCTAAAGCAGGC
AAACTTGATCCTGTGATCGGGCGTGATGAAGAGATCCGCCGTACGGTGCAAGTATTGCAA
CGCCGTACTAAAAATAACCCAGTGCTTATCGGTGAACCTGGTGTGGGGAAAACGGCGATT
GTCGAAGGTTTAGCACAACGTATTGTCAATGGCGAAGTGCCTGAGGGTTTGAAGAACAAA
CGGGTATTGTCGTTGGATATGGGAGCGTTAATTGCAGGAGCAAAATACCGTGGTGAGTTT
GAAGAACGTTTGAAAGCGGTATTAAATGAACTTGCCAAAGAAGAAGGGCAAGTGATCCTG
TTTATTGATGAAATTCATACGATGGTTGGGGCAGGTAAAACCGATGGAGCGATGGACGCT
GGTAACTTGTTGAAACCGTCCCTTGCCCGTGGTGAGTTGCACTGTGTCGGGGCGACAACC
TTAGATGAATATCGTCAGTATATTGAAAAAGATGCAGCTCTGGAGCGTCGTTTCCAAAAA
GTGTTGGTTGATGAACCAACGGTGGAAGACACCATTGCGATTTTGCGTGGTTTGAAAGAA
CGTTACGAAATTCACCATCACGTTCAAATTACCGACCCTGCGATTGTAGCGGCAGCAACT
CTTTCGCACCGCTATATTTCAGATCGTCAGCTACCCGATAAAGCGATTGATTTAATTGAT
GAAGCGGCTTCCAGCTTGCGTATGGAAATCGACTCTAAACCAGAGCCGTTAGACAAACTT
GAACGCCGTATTATTCAGTTGAAATTAGAGCGTCAAGCGTTGCAAAAAGAAGAAGACGAA
GCTAGCCGTCAGCGTCTTGCAAAATTAGACGAGGATCTGACCGCTCGTGAACGTGAATAT
GCGGAGCTGGAAGAAGTATGGAAAGCAGAAAAATCCGCTCTGTTAGGCACGCAACACATT
AAAACCGAGTTGGAAAATGCCCGAATTGAAATGGATCAGGCTCGCCGTGAGAATAACTTT
GAGAAAATGTCGGAGTTGCAATACGGAAAAATCCCAGCCCTTGAAAAACAGTTACAAGAA
GCAGTAAAACGTGAAGAAGAGGGCGGTGAAAATCATCTACTTCGCACCAAAGTGACCGAT
GAAGAAATTGCCGAAGTGCTTTCTAAAGCCTCAGGTATCCCTGTATCCAAAATGATGGAA
GGGGAAAAAGAGAAACTATTACGAATGGAAGAGGTGCTACATAAACGGGTCATCGGTCAA
AGTGAAGCCGTTGATGCAGTGGCAAATGCGATCCGTCGTAGTCGTGCAGGCTTGTCTGAT
CCAAATCGCCCTATCGGTTCATTCCTATTCTTAGGACCGACAGGCGTAGGGAAAACAGAG
CTTTGCAAAACATTAGCCAACTTCCTATTTGACGATCAAGATGCGATGGTGCGGATCGAT
ATGTCCGAATTTATGGAAAAACACAGCGTATCTCGCTTAGTTGGCGCACCTCCAGGATAT
GTTGGCTATGAAGAAGGCGGATACTTAACCGAAGCAGTTCGCCGTCGTCCATATTCGGTT
GTATTGCTCGATGAAGTAGAAAAAGCACACCCAGATGTATTCAACATTTTATTGCAGGTG
CTTGATGATGGTCGTTTAACTGACGGACAAGGTCGCACGGTGGATTTTCGCAACACTGTC
GTCATTATGACATCAAACTTAGGTTCGCATTTAATTCAAGAGAATGCGGAAAATATGAGT
TACGATGAAATGAAAACTATCGTGATGAATGTGGTTGGGCAACATTTCCGCCCTGAATTT
ATCAACCGTATTGATGAAACTGTGGTATTCCACCCATTAGATAAAGAAAATATCCGTGCG
ATTGCTAGAATTCAGCTTGAACGTTTAATTAAACGTATGGCGGAGCGTGGCTATGAGGTA
ACGGTGACAGATGCGGCAGTTGATCATATCGGCGAAGCAGGCTTTGATCCACTCTTTGGG
GCAAGACCGCTTAAACGTGCAATTCAGCAAGAGCTTGAAAACACCTTGGCACAGCAAATT
CTCTCTGGCAAATTGTTGCCGAATAGTCCTGTGACAGTGGATTATCAAGAAGGAAGGGTT
GTGGCAGTTCAGTAAAAGAGTAAGAGCGTAGAGATATGCCCTTTGTTTTGTGAAATACAT
TGACTTTTCTATGATTTCTCGCTAATTTGTGGGCGTTTTTAACACAAAAACTATTTATTT
ACAGGAGATTCTATGCAAGATCGTTTAGTCACTTCCACAAGAAGTGAATCCCTTCTTAGC
ACACATAAAGTATTACGTAATACTTATTTCTTACTTGCGTTAACGCTTGTATTTTCGGCA
GTGGTTGCATCTGTCACAATGACACTTAATTTACCACGTTTACCTTGGTGGGGAATGTTA
GTCGGTTTTTATGGCTTACTTTTCTTAACCAATGCAACGGCAAATAGTGCAGCAGGGTTA
GCAAGTGTTTTTGCGTTAACGGGTTTCTTAGGTTATAGCTTGGGTCCAATTTTAAATGCT
TATATCAGCAATGGCTTAGGCGATGTGGTTGCATTGGCTTTAGGGGCGACTGCGTTGGTA
TTCTTTAGCTGTTCTGCTTATGTATTAACTACTAAACGTGATATGTCTTTCTTATCGGGT
ATGATGATTGCGTTGTTCGTGGTGTTATTAGTGGGTATTGTGGCAAATATCTTCTTAGCA
ATGCCCGCGTTAAGTTTAGCGATCAGTGCATTATTTGTAGTGTTCTCAACGGCTGCAATT
TTATATTCAACTAGCAACATTATCCACGGCGGTGAAACAAACTATATCTGTGCAACCGTT
GATTTATATGTGTCTATCTACAACCTATTTGTGAGCTTATTACAGCTTTTGGGAGTATTT
AGTAGTGATGACTAAATAAATTTAGCTCATTGGATTCATTAAAAATAGTTATAAGGGGAC
GCTAATTTAGTCCCCTTAATCATCAATGCGCCTCGTCCCAGTTGCCTCCAACCCCAACTT
CTGCAATCAATGGCACTTTAAGCTCAATCGCTTTTTCCATTTCAGCTTTAATCAGTGGGG
TGTAATGCTCTACTCTGTCGGCTTTGACTTCAAAGACTAATTCATCGTGTACTTGCATAA
TCATTGCAATATCTTCGCAATTTCGCACCGCTTGATCGATCCCAATCATTGCCACTTTGA
TAATATCTGCCGCCGTGCCTTGCATTGGGGCGTTGATGGCAACACGTTCCGCCGCTTTGC
GTCGCATTTGGTTGCTTGAGTTGATTTCAGGCAAATATAAACGGCGACCAAATAACGTTT
CAACATAGCCTTTTTCAGCGGCTTTTTCACGAATGTCTAACATAAACTGTTGCACGGCTG
GATAACGCTGGAAGTAAAGTTCCATATATTTTTTCGCATCGGTACGAGAAATGCCAAGTT
GATTTGCCAAACCAAATTCAGACATTCCGTAAATCAAGCCGAAGTTAATCGCCTTGGCAC
TACGGCGTTGTTCACTGGTCACCGCTTCCAACGACACGCCAAAAATTTCCGCCGCCGTAG
AACGGTGAATGTCTTTACCTTCGGCAAAGGCTTTGATCATATTCGCATCATTAGCAAGAT
GTGCCATTATGCGTAACTCAATTTGCGAATAGTCCGCCGCCAAAATCACATAGCCATCAC
GGGCGATAAAGGCTTGACGAATACGTCTGCCCTGCTCGTTGCGGATCGGAATATTTTGTA
AATTCGGATCGCTTGATGAAAGTCGCCCTGTTGCCGTGACCGCTTGATGATATGAAGTAT
GCACACGCCCTGTTTGTGCGTTAATCATCTGCGGTAGTTTATCGGTGTAGGTCGATTTCA
GCTTACTCAAACCACGATGTTCTATCAACAACACTGGCACTTGGTGTCCCATTTGAGCCA
ATTCTTCCAACACTTCTTCGTTGGTTGATGGCGCACCTTTCGGGGTTTTCTTCAAAATCG
GTAAGCCGAGCTTGTTAAATAAAATCTCTTGCAGTTGCTTGGTTGAAGCAAGGTTAAACA
CTTCGCCTGCTTCTTGATGTACAAGGGTTTCAAGCTCTTTTAAACGCTGTTCGATCTCAA
CTGAATGTGCCAACAGTTTGGCAGGATCGATTAATACGCCGTTTCGTTCCACACGGGAAA
GTACGCTCACCAACGGCATTTCGATTTGCTCAAACAGTTTCACCAATTCAGGCGTTTTTT
GTAGTTCAGACCATAAGAGTTGATGTAATTTCATTGTAATTTCGGCATCTTCCCCTGCAT
ATTCTGTTGCTTTATCCAGTTCAATTTGATCGAATGTAAGCTGATGTTTGCCCTTACCTG
CCAACTCTTCAAAAGGAATAGTTTGATGTCCCAAATAACGCTCTGCCAAATTGTCCATAT
TGTGACGACCGGTGCTGTCTAGGGTGTAAGATTGCAACATCGTATCAAAGGCAACCCCTT
GTAGCTCAATGCCGTAGCGTGCAAAAATCGTTAAATCGTATTTGATATTCTGCCCGATTT
TGCGGATATTTGGGTTCTCTAAAATCGGTTTTAACTGTGCCAAACAGTCCGCTTTGTTCA
ACTGGTTAGGCAGTAACGCTTCGATTTCATCGAGTTCTGCTTCACTTTCACCAAACAGAT
CCACTTGGGTCGGCTGTGCAATTTTGCCTTTATGCGCCAACGGAATGTAGCACGCTTCGC
CATTTTCCAAGCCAAATGAAATCCCGACTAAATTTGCTTGCATTGCATCTAAATTATCCG
TTTCGGTATCCACCGCCACAAGCTCTGCCATTTGCAATTTTGCCAGCCATTTGGTAAACA
GCTCAGGGCTGTTCACACAATCGTAAGCGGTGCGATCTATCGAAATTTTTACAAAAGGTG
CAGATTTTTGTTCTGAACTGACCGCTTGTGTGGCTTGATAATTGTTCGGAATTTTCTCTG
CTGACGTTTGTGTCACAGGGTTAGCGTCATTCATCACTTCGTTCAGCCAACGTTTAAATT
CATAACGACCAAAGAGTTCTACCAGTTGATCTCGCTGTTGTGGTTGAGTAACAAGCTGAT
CGTAAGTGACATCAAGGGCAACATCGGTTTTGATCGTTGCTAATAGATAAGAGAGATCGG
CTGTTTCTTTTTCTGCTTCCAGTTTCGGTGCAAAGGTTTTTGCCCCACGAAATGATAACT
CTGCAACTTTGTCTAAATTCGCATAAATCGCTTGCATTGAGCCAATACCTTGCAACAACG
CAATCGCCGTTTTCTCACCCACACCTTTTACCCCAGGGATATTATCGGACGAGTCGCCCA
ATAAGGCTAAATAGTCGATAATCAACTCAGGCGGAATACCATATTTTTCAATCACGCCTT
CACGATCTAACAGCGTATTGTTCATCGTATTAATCAGCATAATATGATCGTTCACCAGTT
GAGCCATATCTTTATCGCCCGTACTGATTAAAACGTGCTTACCTGCTTGTGAAGCCTGCA
CCGCAAGCGTGCCAATCACATCATCAGCTTCCACCCCTTCAATCGACAACAGCGGAATAC
CCAATGCCTTAATTATTGCGTGTAACGGTTGGATCTGCGAACGAAGCTCATCGGGCATCG
GCGGACGGTGGGACTTATACTGTTCAAACAGCTCATCACGGAAGGTTTTCCCTTTCGCAT
CAAACACGACGGCAATATGGCTTGGCTCAACCTGTGCAATCAGGCTTTTTAACATATTCA
ACACGCCATACATCGCCCCTGTTGGCTCACCTTGTTTGTTAGTTAAAGGGGGAAATGCGT
GGAATGCACGATATAAATAGGACGAACCGTCCACTAAAACGAGCGGATTTTTTGCAATTG
TTGCCATTTGAATTCTCTTTGATCTAAATAATTTGGGCTATTATAGCGAAAGTGGGGGGA
TTAAAGAAAAAGTTTTGAGAAATTATGTCTATCCATATTTTTCCCCAAAATGCCCCCCAT
ACAATAGGGGACTTTACGATTTACATCAAACCATTACGATTCTATTAACATCGGTAATTC
TGACATACTCACTAATTTATAATCAGCCAAAGCCCAGCGAGGGTCGTCCCATTCCGATTT
TGCAGGAATAACAACGGTTTTCATACTCGCTGCTTTACCTGAAATCATACCTAAAACCGA
ATCTTCTACGGCAAAACAAGCAGATGTTGGAACGCCAAGTTGTTTTGCTGCGTGTAAATA
TACAGCTGGGTGTGGCTTGTTGTACTCCAATTCCTCAGCAGAAGCCAAATAATCAAAATA
TTCAGCTATGCCACAGCTATCAACAATGCCTTGTAGCATATTTCTTGGCGAAGCCGAAGC
AACTGCGATTTTAATCCCCCGTTGTTTTAAGGTAGATAAAACCTCTTTCACATTTGGCAT
TAATGGCTTCGCTTCAAGCACCTTTCCAACTACATATGCCATCAACTCTTCTATTAACTG
AGTACGACTCTTTTCTTTTTCACCATATTTTTGTAGCACATAATCAACCAGCGTACCAAC
AGGCGACCCTGTAAGAGTCACCATTTCAGCTAAGGTTACAGGAAATTGATTTTTCTGAAA
AAATTCAGTACTTGCTTGATACCAAATAGGTTGGGAATCAATTAACGTACCGTCCATATC
AAAAATTACAGCTTCGCTCATTTTACATTCTTCCGTTATTAATTATTACAAGAGCTTCCC
CTAAAACAAAGCAATCACTGTATCCTACATGCTTTTCACCTTTGAAATATAATTGGCAAT
TCATTCCTATTCAGATAAATAGATAGAAACTAAGTTATATCCCCAATTTTTCCTTATAAT
GCAAACGACATACAGAAAGATAGCTATCGTTTCCACCGATTTGAATTTGATCTCCATCTT
TTACCGCTTCACCTTTCTCATTCATACGAATAACAAAGCCTGCTTTACGCCCACAATAAC
AGATGGTTTTGAGTTCTTCGAGCTGATCAGCCCAAGCGAGTAGATAGCGACTTCCCTCAA
ATAATTCAGACTGGAAATCGGTGCGTAAGCCGTAACAAAGCACAGGGATTTTTAATTTAT
CGACCACTTCAGTCAGTTGATAAACCTGCTGCCTGGTAAGAAATTGTGCTTCATCAATAA
GAATACAGTGCAATTTTTCATCGGCAATATAAGCAGCGATTTCATCAAATAAATTGCTAT
CGTTTTTGAATAAACGAGCATCTTGTGAAATACCAATTCGAGAGGAGACTTTCCCTACGC
CATAACGATCATCTATCGCCGCAGTATAAACAAGGGTGTTCATTCCTCGTTCTTGATAGT
TATAAGATGATTGAAGTAAAGTTGTGGATTTCCCTGCATTCATCGCAGAGTAATAAAAAT
AGAGTTTAGCCATAATAAATGATGCAATAAAAAACGGCTAATCAAGATATTAGCCGTTTA
TTCAAACAAAGATTAAACGTTGTCGATTTGACCTAACAGAGAGCGTAAACGATCTTGGAA
GTTTTGATGTTCAGTTTTTAATTGCTCGTGTTCTTGACGCAGAGTTTCATTTGCACGATT
AGCTTCCTCGTTTTTACCTTTTAACTCTTCAACTTCTAATTGAAGTAATTGAATGGTTTC
AACAGCCTGTTTAATTTTTTCTTCAAGTTGGTCTAAAATTGCGACTGACATAATATGTTC
CTCTAGTGAGTAGTAATGAAAGTGTAAAGATTTTACCTTACTTAGAAGAAATTTTCATTA
TAAAGTTCGGGGTTATGGATAAAAAAGCACACTGTTAGACATAAACTTTTTGTAACTTTC
TCAATTAGGGGTAGTATATGTCTATCAAAAATTAGATATTAGATTAGTGGTAAAGTAGCT
TGTAGGGTGGGTCTTGACCCACCATATAATCGTAACATATTGATTTTATTGATGGATTAA
AACCTACCCTACAATATTTAACCTATTAATATATGGTTTGTTAGCGGTCTAGTACCTAGT
ACGGAGATGAGATGAAATGAAAATTGAGAAGAAAAGTAATGAGGCAATTATTGAGCCAAT
TGAAGATAATTGGAATTGGTTAGATGAATTGGGAGAGCCAGATCCTACGTTTAATTATCA
ACATATCAAAGAATTTAAACGTGTACCATTATTAAATTACGAAGATTGGCTAGCTGAAGA
TAAAAAAATCCCCTAACAAATTGTCAGGGGATTGCGAGATTATTTCACGCGAGAAACATA
TTCGCCTGAACGGGTATCCACACGAATAACTTCGCCGATTTGAACGAAAAGTGGAACACG
AACTACTGCACCTGTGCTTAATGTCGCAGGTTTACCACCTGTACCAGCGGTATCACCTTT
TAAGCCTGGATCAGTTTCGATAACTTCTAATTCAACAAAGTTTGGTGGAGTAACGCCGAT
TGCAGAGCCATTCCATAATGTAATGATACATTCTGCTTGATCAACTAACCATTTATCGTT
GTCGCCTAATGCTTTTGCATCTACAGAAATTTGTTCGAACGTTTCCGGGTGCATAAAGTA
CCAGAAATCTTCATCTTTATAAGAGTAAGTGTAGTTGTAATCTACAATATCAGCCGCTTC
AACAGTTGAGCCTGATTTGAAGTTGATCTCTAATACTTTACCAGAGATTAATTTACGGAT
TTTTGTACGGGTAAATGCTTGACCTTTACCTGGTTTTACAAATTCATTTTCAACGATAAC
GCAAGGTTCGCCATCTTGGATAAATTTTAAACCTGGTTTGAAATCATTAGTGCTGTAACT
AGCCATTGTGATCCTCAGAATTTAGATAAAAAGTAACGCCCAAAGGGCTAAATAAAAAGA
CGTATATAATACACTAAAAACGGCAGGCAAAAAATTAAAATTTTTCTGAAGTATGGCAGA
TAAAGTCGTTTCAGGTATAATCTGTTTTTTCAATCAATGAGGAAATAAAATGAAAAAAGC
AGTGTTAATGGGATTAGTTCTTGCCCTTACCGTTTCAACCGTTCAAGCGAAAAAAGCAGG
TGGAATGAAATTTTCTTCAAGTAAAAAAACACCAGCAACGGTTCAGCAGTCCACAACACA
ACAAAAAGCCGATGCGGACTTTAATAATACGCCAAATCAAACAATGCCAAATGCAGGGGC
GGCTCAACAAGCTCAAGGCAACCGTTTAGGCAATTTTGTGACAGGGGCGGCGGCAGGTTA
CTTATTAAGTGAAGCTCTTTCCCCGACGGAAGCACAGGCTCAAACACCAGCAACCAATCC
AACGGAACAATTAACCAAACAGGTACAACAGGCACCAGCCGTGCCAACCTTTAAAGCAAT
CGATCCGCAAAACGACCCTTACCTTATTGAGAAAACACTGGGTTATTTGCGTTACTGCTT
AAATGGTGTGCAATATATGGTAGGAACCAACAACAGCCAATTACCACCGACATTGATGGT
AGATAAAACCAACGCACCAATGCAGTGTGTGATTAGCCAGTAATTTCATCAGCAAAAGGG
GCAAATTTGAACATCTCATTTTACGACGCACCAACGAAAGCTCAATGGCTACAAGATCTG
GCTGAATCCTTTAATCGACCAGAAGATTTATTGAATTACCTTGAGCTAAACATTGCAGAT
TTTGAGCAAGATCTTACCGCTCGTAAACTGTTTGCGTTAAGAGTGCCACGCCCCTTTGCC
GAAAAAATGAAAAAGGGGGATCGGGCAGATCCCCTTTTTTTACAAGCGATCACATTACAA
GAAGAATTTACCAATGTTGATGGCTTTGTCCAAGACCCACTGGAAGAACAGCATTCGCCA
GCCCCTAACATTTTGCATAAATATCATAACCGCTTGTTATTTATGGTAAAAAATAGCTGT
GCGATTAACTGTCGCTACTGTTTCCGTCGCCACTTTCCCTATGATGAAGTCAAAAGTGGC
AAAGCAACGTGGCAGAAAAGCCTCGACTATATAAAAGCACATTCCGAAGTGGAAGAAGTG
ATCTTATCAGGGGGCGATCCCTTGATGGCAAAAGACCACGAAATTGACTGGATTTTCACC
CAACTAGAACAGATTTCCCATATCAACACCGTGCGTATTCACAGCCGTTTACCTGTGGTT
ATTCCCAACCGTATTACAGACGAATTATGTGAACGGCTATCACAAAGTCGTTTGAAGGTC
GTGTTAGTGACGCACATCAATCACGCCAACGAAATAGACAAAATCTTTGCAGAAAAAATG
CAGAAGCTAAAACAAAGCAATGTCGTGTTGCTCAACCAATCTGTCTTGCTCAAAGGGATC
AACGACAACGCTCAAACACTCAAAGCCTTGAGTGACAAATTATTTCGCTACGGCATTTTA
CCCTATTATTTGCACCTATTAGACAAAGTGGCAGGAGCGAGCCATTTTTATATTGAAGAC
AGCAGAGCCTTTGAAATTTATCGTGAATTGCAACGCATTACATCGGGTTACTTAGTGCCG
AAATTAGCACGAGAAATGGCGAAAGAGCCGAATAAGACATTGATGGGTGTCTCTGCTTAA
TTGATATTCAGTTCCTTAATCGCTCAATCTCTTTACTAAATTCTTCTACATCATCAAAAC
TTAAATAAACTGACGCAAATCGAATATAAGCGACTTTATCTAAGGACTTTAATTCACCTA
ACACCAAGTCTCCGACAAATTTACTAGCAACTTCCCTTTCCCCTGTAGCTTGAAGCTGTA
ACACAATGCGGTGGATCGCTTGCTCAACATCGTCCGTGCTGACGGGGCGTTTTTCTAATG
CACGAGATAAACTGGTTCTTAATTTACGTTCATCAAAAGGTTCTCGGCTACCATTATTTT
TAACAATATGCGGAATGAGTAATTCAGCACTTTCAAAGGTTGTAAAACGTTCTTTACAGA
CTGGGCATTCTCGTCTACGACGAATTTGGTAGCCATCTGCTGTTAAACGTGAATCTACAA
CTTTGGTATCATCAGTGGCACAAAACGGGCAACGCATTATTTTAACCCTTTTTGTCTTGC
TACAAATTCAGCGTGTAAGTTTTCAGGGGGCGGAGGCATCTGCAAATAGAACCCTTCTTT
TTGGATTTTTTGCAAAACTTCTTGATTATCTACCCGCTTAAGCTGTTTCTCACCTGCTAA
ATTAAACAACATTACAAACTCAGGTTTACCAAAAATTTGACGAAGTTCTAGAGGTACCGC
CTCAAATTTATCCCGTTTTTCCACATAAAGATACATTCCTTCTTTTTTAGGGCTTTTATA
AATTGCACATAACATCTTATTCGTCCTCTAGTCTATAGCTGCCTTCGTAATTGGTGAAAC
GTGAATATTGTCCTTGGAAGCCTAACGGCACTCGTCCGATTGGACCATTACGCTGTTTAC
CAATGATGATCTCCGCCATTCCTTTTGTATCTGGATTATCGTGATAAACCTCATCACGAT
AAATAAACATAATTAAATCCGCATCTTGTTCAATCGATCCCGATTCGCGTAAATCCGAGT
TTACAGGGCGTTTATCTGAACGTTGTTCTAAACTACGGTTGAGCTGAGAAAGTGCCACTA
CCGGTACTTGTAACTCTTTAGCTAAGGCTTTCAGTGAGCGAGAAATTTCTGCAATTTCAA
GGGTTCGGTTATCGGCAAATCCAGGAGCGCGCATTAATTGTAGATAGTCCACCATAATTA
AACTTAATCCACCGTTTTCCTTGTACACACGTCTCGCGCGTGAACGTAATTCCGTTGGGG
TTAAACCTGAACTATCATCAATATAAATATTACCTCTGGATTGCAACACCCCCACTGTAC
TGCCAACCCTAGACATTTCCTCATCATCTAGTTGCCCTGTACGAATACGCGTTTGATCGA
CCGTTGAAAGCGAAGCAAACATACGCATCATAATTTGATCTGCTGGCATCTCAAGGCTGA
AAATCAGCACAGGCTTATTCGGTTGCTTAACTTTATTGCCATTCTCATCTTCGACCTCAA
CATCTCCCATTGCTGCATTTTCACACAAATTCATCGCAAATGTTGTTTTTCCCATTGATG
GACGGGCAGCGACAATGATTAAATCTGAAGGTTGAAGTCCTGCTGTTTTTCGGTCTAAGG
CGGCAAAACCCGTTGATACACCTGTTACACCGCTATTATTTTGAGAACGAGAGAGTAATT
CTATGCGAGCTAAGGTTTCCATCAAAATATCATCAATTTTTTTCGGCCCTTCGTCAGTTG
CAGTTCGCATTTCTGCAATATGAAAAACGGATCTCTCCGCTTCATCTAATACTTCTTTAA
CTGTCAATCCCTTAGGGTTATAGCTGATTTCTGCGATTTTATTACCCGCCGCAATCAATT
CACGACGAATAGCCCGTTCACTGACAATCTCCGCATAAACTAAAATATTCGCCGCACTTG
GGGTATTTTTAGACAATTCAGCAAGATAGGCAAAACCACCCACATCTTGCAATATGCCTT
TATTCTTAAGCACCTGATCAAGCGTGATAATATCAATAGGCTGATTATTGCGAGATAGTG
AAACCATTTCTTCAAAAATCAGACGATGAGCGTGATTGTAAAAATCGGTACTCTGAACAC
GCTCAGCAACGCTGTCCCAGTACTCGTTACTCAGCATTATCCCACCCAATACCGCTTGCT
CTGCTTCAATTGAGTGAGGGGCAATGTTTATCTGTTCAATCTGTTTATCTTTTTGAGGAT
CTTTATTTTTTTGATATTCAGCCATTGATGAAACTCTTTTCAGGGAAATGATAAAAGGTA
GTTTACCGAATTTGCCAAAAATTTTCAGCTGGTTTAGCCCGTACAAAAATAGCGAGACAC
AAAATTTGTTGATAATCTGCTTCAACTACACTAATTTCATTATTTAATAGTAATCATAGA
ACCAAAGTTAAAGCACTGAAACCACAGATCTACTTGTGAAAAACCTGCTTCTTTTAGGCG
TGCTTTATGTGTATCAATACTATCTGTCCGCATCACATTCTCAAGGGCTGTACGCTTTTG
GCTTACTTCAAGCTCACTATAGCCATTTGCACGTTTAAACGTGTGGTGCAAATCAATAAG
AAGTTCATTTATTGTGTTATCTTCAAAAGTAAATTTTTCCGATAACACCAACACACCATT
TGGATTTAACCCCTGATAAATTTTACGTAAAAGAGCAAGCCTGTCTTCTCTTGGCAAAAA
TTGCAACGTGAAATTTAGGACAACCATTGATGCATTTTTAATCTCAACGTGACGAATATC
ATCACATAAAATTTCCACAGGAATATCCGAATGATAGGCTCCCAAATGGCGACGACAGCG
TTCTACCATAGGTTCAGAATTATCCACACCAATAATTCTTACTCCTGCTTTTTCCACATT
ACGCCGAATCGATAAAATCCCAGCCCCACGAGAACAACCTAAATCATAGACATTTGACTG
ATCAGTCACAAAATGAGAAGCAAGCATACCAATCGCTGTAATGATATTAGAATAGCCCGG
CACAGAACGTTGAATCATATCTGGAAAAACTTCCGCAACAGATTCATCAAAAGTGAAATC
CCCTAATTTCTCAATAGGGGCTGAAAATAGAGTATCTTTAGACATAAACAATATTATTGA
TAGTAAATGGTGTATTCTACTCGCAATTTATAAAGATTGTAGAAAATAATTTATTTAGCA
ACATTCCTAATTTAGTGAATACGTATAAGTACGATATAAAAATGCGCAAATCAGGACAAA
TAACATCACAATAATTTGAATTAATCTCTTTTTAGTCAATTTCTCTGCCGCCATTTTCAC
TCCAAATCTAAATAAACCTTGTTCATTATTCCCTAAAAAAATGTTAAAATTTGCCTTAAA
TCAAATTTTAGGATGGTTTCGTATGAAAATTGTATCTGATTTTAAAGCAAATGGAAGAAC
AGCCTGCACAATTCACTGTCAAAATTGCAGTATTAGTCAATTATGTTTACCTTTTACTCT
CAATGAACATGAATTAACTCAATTAGATAATATCATTGAACGTAAGAAACCTGTGCAAAA
ATCACAAATCATCTTTCAGTCAGGTGATGAACTCAAGTCCATCTACGCAATCCGTTCAGG
TACAATTAAAAGCTATACCATCAGTGAAAATGGTGAAGAGCAAATCACCGCTTTCCATTT
ACCGGGCGATTTAGTTGGCTTTGATGCGATTATGGATATGAAACATATCGGTTTTGCTCA
GGCTCTTGAAACGTCGATGATCTGCGAAATTCCTTTTGATATTTTAGATGATTTAGCTGG
CAAAATGCCAAAAATCCGCTATCAGATTATGCGTTTGATGAGTCATGAAATCAAAAGCGA
TCAAGAGATGATTTTGTTGCTTTCTAAAATGAGTGCGGAAGAAAAACTTGCGGCGTTTAT
TTACAATCTTTCACAACGTTATGCCGCACGCGGTTTTTCAGCAAGAGAATTTCGCTTAAC
AATGACCCGTGGTGATATTGGAAATTACTTAGGTTTAACCATTGAAACTATCAGTCGCTT
GCTTGGTCGATTCCAGAAAAATGGCATCATAACGGTACAAGGTAAATATATTACCATTAA
TCATATGGATGAATTAAGTGAAATGGCTGGTGTTACAAAACCTAAACTGTCCCATTGCAA
TCCAAACTTATAATTCTTTACATACTACTTATCTTGACGTTCTCCCCGTACCTTACGGAC
AGGGCTGAAAAAATACTCTTCTATCTTAAAAAGATAATTTATGCCCTAGTCTCCGATCTA
TGAGAATGAATACTAGGGCTCATCTCTAATGAAAATATCCCTTCCTTCTATAAAGAAGAT
CAATTCGATAATTTGATATTAAAGAGCCATTTGTCTACCAAACGCTTCCCTTCCTCGCTT
GAACCAAAACGGGCATAATCCACATCAACCAATTTCACCCCATCTAATTTAGGTGATTGT
GGAGCAACTTCTGCTTTCACATTGGTTGGTGTTTGATAAAGTCCGTGGTCACGCCAAGGA
ATTTCTTGAACCTCTTTAGATAGAACCCAATCCATAAACAATTTCGCATTATCAAGGTTT
CTCGCACCTTTAATAATACTTGCAGCCCCTAAAGCATAACCTACCCCATCTTTAGGTAAC
ACATAATCAACTGGTGCACCTTTCTCTTTTTCTGAAGCATAGCCGTGAGCAAAGCCAACT
GTCACAGCACTCTCTCCACGAGAAAGGTTAGAGGTCACTAAGGTACTTTTCACATATTGA
GAAATGTTGCCATCTAATTTTTTCAAGTACTCAAAGGCTTTTTCCTCGCCCATTAACTGA
ATAAGCGTAATCATCGTCGTGTACATTGTTCCTGAAGTGCGAGGATCAGCTAATTGCACT
TCGCCTTTTAAGCGAGGATCAAGCAAATCTGCCCATTTTTTCGGAGCATCAACCCCTAAC
TGCTTTAATTTTTCGGTGTTAATACCAAAACCAAGCACCATCAAATACGCAATCGAGGTA
TATTTACCTGCTTCGCTCTCTTGCAATGCTTTAAATTGAGGTAAAACCTCCGCTTGCAAA
GGTGAACGATAGGCTTCTAATAGCCCCATCTGCCCTGCTTGGAAATGTGGCTCAATAGTG
CCGCCATACCAAATATCCGCTTGCGGATTATCTTTTTCCGCTTTCAGCTTACCTAAAATT
GTCCCTGTTCCACCGTGAATAAACTGAGTTTCCACATTATATTTTTGTGAAAAACGCTTC
GTCAGATCTTCACACACCTTGTTTTGCACGCCACAATAAACGGTCAGCTTTCCTTCAGCC
TGAGCATTAGAAGCTGCAAAGACTAATGGTGAAAGGAGAAAAAGGCTTGAAAACCATTTT
TTTAATTGCAATTTTTTCATTTGTTCCACATTCCTAAGTTAAAAAAGAATCTTAATTGTA
ACATTTACGCTACATAAAGCAAGAATAAGCGGTTTGATTTTATGCTAAAATGGCATAACA
CTATCCTATTATATTGATATAAAAAATGTTACTTAATCAAATTCAAATAATCCTGATCGA
AACCTCTCACAGCGGTAATATCGGCTCAGCTGCACGAGCAATGAAAACGATGGGACTAAG
CCGGCTAAGGCTTATCGCCCCAAAACAAGCGATTGACGAACAAGCAATAGCCCTTGCCGC
AGGGGCAAAAGATGTATTGGATAATGTACAAATTTATGCGGATATTGACAGTGCAATCGC
AGATTGCCAGCTTGTTATTGGCACAAGTGCCAGATTACGCTATCTACAAAATTCACTGGT
CGAACCACGTCAATGTGGCAAATTAGCTATTCAACGTGCTGAACAGGGTAAAGTAGCGAT
TGTATTTGGACGAGAACGGGTGGGCTTAACCAATGAAGAATTATTAAAATGCCATTATCA
CTTAAACTTTCCAACCAACCCCGACTATGGCTCGTTAAATCTTGCAATGGCGGTACAACT
CGCCTGTTATGAACTCCGAATGGCTTGGCTAGATTTGCAAGAAAAAACCGATATTCAACC
GCTTGCAGAATACCCGACATCAGAAGCCTTAGAACATTTCTTTGCCCATACCGAACGTTT
ATATAAAGAACTTGGCTTTATTCGCAACGAAGCAGTTATGCTGAAACTACGCCGGTTATA
TCAACGAGCCGAATTGGAAACCAATGAATTAAATTTATTAAGAGGAATGTTAACTGCAGT
AGAAAAGTACTCGCTAAAGCAGAAAAATGACTAATAATAAAGGGATAAGAAATTACATCT
CTTATCCCTTAAATCATAGCTAATTAACTATAGTACCTAACTATCTAGATTACCATAATA
CACGTAAACCAACACCAAGTGCTTGGTCAGTAACTTTTTTGTTATTACTGTCTTTGTTCT
TGATTAAACGACCTTCAACAAAGGTAACAACTTGTTTATGTAATTTATAGTCTGCACCTA
ACATGAATTGATGAGCTGTTGCTTTGTAAGCTTTATCTTTGTAAGTACCATAAGAGTAGT
TTCCATACACGCCAGATTTTGGAGTAACATCAAATCTTGCACCAGTTCTTACGAAGTCAA
TTTTCTCTTTAACATTATCTGTTTTTAGAACACCATGACCACCATCAACAGCTACAGTAA
ATGGAGCGTTGACATATTTAAGACCAAAGTATACACCATCTTTGTCTTTCTTATTAAATG
ACACAGATCCAGAAGATCCAGATTTATAGTCATCATGAGTATAACCTGCTGCCACAGTTA
CAGATTGACTTTCTGCAATCTTAGCTGTGTATTCAGCACCTAAACCAAAGCCAGATTTAG
CAGAATCTACTTTTACTTCTCCCTTATTATTACGCTCATTTGCAACATTATAGTTAGCAC
CTAACGTCAAACCTTCAATGCCTGTATAGGTATAGTTAATTGCTGAATCAGAAGAGTCAG
TAAGGATATCAAAACCTTTTTTGTTTGTGTTGTTTGCTGAATATTTAATTCCACCAGTAC
CAACACCGTATACTTTATCAAAACCAGCTTGACCAATGCTATCACCGATTACAGCTTGTT
TACCAAAAGAAATTTCATGACCATAGCCACCTAAACCGACGTAAGCATATTTTGTTTTAA
CATCGCCCCATCCTGCAGCATTTTCAGAATTACTGTCAAGGCGAGTCTCATAACGACCAA
AACCGTAGAGATTCTCATTGATATTATGTTTGATAGAAATACCGAAACGAGAACTATTAT
TCTTTAAGTTAGTGTGACCACGTGTTGAAGATTGACCTTTCTCTTTTGTGGCTTGTTCTT
CTAAAAGAAGACGCAATTGACCATCAAAATCAACTTTTGTACCTTCATTTTCATAAACTG
TTACAGCTGATGCTGATGCTGCAAATGCCGCTACTGCTAATGCTACTAGTGTTTTTTTCA
TAATGTTCACCTTAAGTTTTTAGTTTAGCTAAGGTTACTCTTATTAAGGTATAAGAGTAA
CCGATCCATATCTGCCATTACCTTCCCATGTAAGTTTGGTAAATGCCGATTGCGTGCGAA
TGATCGCAAATTTGTAGAGTAGTGTCAATATCTTACATAAAAAAAAACAAAAAAACATTT
TCTTTAAAATCAATAAGTTAATAAATCCCCACCCCAAAACAAGTATTCAGAGATAATTTT
TTAAAATATTGCTCCTATTGCAATAAATCACATAACTATATGATTTAAAAATAAAAAACT
CATAGCAAATAAAGATTTATAACCTTTTTTCTAAAAATGTGAGTTTCATCACATTTTTAG
AAAAAATAGAAAGATTATTTTTATCAAAAATAAATTTGAAAAGAGATGTACATACATTAA
AATATCTATACGCTTAATACAGAGAATAAAAAATGGGTAATTTTACAGATACAATCATTA
CAAAATTAAACGACTTTTCTCCCATCTTGTCTCTGCAAATCTCTATCTATAGCCACTGCT
TTAAACTTACTCATGGCTCCGTCAAAGAATTCATACAAGAAATACTAGAAACATGTTCAC
ATATTGAGCAGTCAACTTCCCCTGAAATAACTGAAGTTTATACTCAACGTTTAATTGAAC
AATATGATGCTCTACAAAAAAGTATTCACCTCAAGGATAAAAAGTCAGATTCCCCTATTT
TCTCTCAATATAAATTTACTAAGAGTATTCATACATTATCAAAGAAACAGAAGTTACATG
AATACTATAAAGCGTTGCGTGCATTGAATGAAAAACTCTCATGGCTCATTGAACAAAATT
ACCATTACCCTGAGTATAGGCATATGCTCTCAATAAAGATACAAGAAACAGAGAATAGAA
AACAAAAATGTTTAAAGGCGATTGAAGAATTGAGCTTTAATCAGGAATGACGGGAGAAGA
TTGACAATATATTGTTGCTAATCTTATCAATCTCTAGTAGTGTCTAAACACAACACTATA
TCTATATATGCTATGCTCTAAACATATACATCATACTAAAAAGAGCCCATAGAAAATATC
CTCTCTTAATAGAGAGGATATATAAAATTGTAATACTAACGTTTTGAGTATTGTGGACGA
CAACGTGCTTTGTGTAAACCCACTTTTTTACGTTCAACACGACGAGCATCACGGGTAACA
AAGCCCGCAGCACGTAACGCTGGACGTAAAGTTTCGTCGTATTCGATCAATGCACGAGTA
ATACCGTGACGGATTGCACCTGCTTGACCAGAAATACCACCACCTTTAACAGTGATGTAT
AAGTCTAATTTATCTGTTAACTCAACTAATTCTAATGGTTGACGAACGATCATGCGAGCT
GTTTCGCGACCGAAGTAAACTTCTAAAGAACGTTGGTTAATGGTGATGTTACCATTGCCC
GGTTTGATAAATACACGAGCTGAAGAGCTTTTGCGGCGACCTGTGCCGTAGTTTTGATTT
GCTGCTGTCATTTTTATGCTCCGTGATTAGATATCTAAAACTTGTGGTTGTTGTGCTGCG
TGGTTGTGTTCGTTACCTGCATACACTTTTAATTTACGGAACATTGCACGGCCTAATGGA
CCTTTTGGCAACATACCTTTAACCGCAATTTCAATCACTGCTTCTGGACGACGAGCAATC
ATTTCTTTGAAGGTTGCATCTTTAATGCCACCTACATAGCCAGTGTGCCAGTAGTAGATT
TTATCAGTTTCTTTTTTGCCTGTTACCGCTACTTTTTCCGCATTGATAACGATGATGTAA
TCACCTGTATCAACGTGTGGAGTGTACTCAGCCTTGTGTTTACCACGAAGACGACGTGCT
AATTCAGTAGCTAAACGACCTAAAGTTTTACCTGTCGCATCTACTACATACCAGTCACGT
TTAACTGTTTCTGGTTTTGCTACAAAAGTTTTCATTAATTAAATACCAAAATTTAAAGTT
TAAACCCAATATCCTAATGGATATTACCTATTAATACGGTAGAATCTGACCCCTTCGAGT
CTTATTCAGACCAAACTTATATGGCGGGAATACCATACAAAAACAGGGTGGCAAAATTAT
ACAGATTTATTTACTAAAGATCTAATTCTTTTTTAAGAAAGAGTGGTTTTTGCGGTATAT
TTCAAAATTCCAACAAATTTTTATAGGTTTTACTTCTCATCAAATTGAGAAAATGATAAA
AAACAGCTACATCAAGCTAACTAACTGTAAAGGAGTGAACTATGGAACAATGGTCTGGTA
ACGTGTGGACTGCAATTATTGCAGCATTTATTGTTGGTTGTATTATTAGCTATGTTGTTG
TGAGAGCAACAAATAGTAATGTCAAAAAACAACTCAAGCTTGAAGCCGATTTAAAAGAAA
CTACCAAAAAATTGGACGAGCAAAAACAGCAATTAGAGCAACACTTTGAGCAATCTGCAA
CATTGCTTGCGACTCTTGCTGAAGACTATAAGAAACTCTATACCCATTTAGCAAAAGGTT
CAGAATCATTATTACCATCCGATTCTGCAAAAATTGAGTTTTTCCAACAGCCTAAAATTG
AAAATAAACCTCAAACAGATGAAGATCAACCTAAAGATTATTCGGAAGGCTCCTCTGGTT
TACTAAAATCCTAGTATTCATATATTATTGAATTTAAGAGTAGGGAATCCCCTCTTAAAT
TCTCTTTAACTACATTTTTCTTAGAACATATTGTCTTTATTATCAGAAAATTTGATCGAA
AACATTATATTAATTTTAATTTCAGATTAGAATTTGAAAAAATTTTTTAACTTATCATTA
ACAGGAAAATACAATGTCTTGTTTATTTATTACAGGCACAGATACAAATGTAGGAAAAAC
TATCGTTACAAGGGCTCTATTACAAACAATATCTAAATATGAAATTCCCATTGTCGGTTA
TAAGCCTATTGCGTGTGGTGGCGATGATTCTTTACCCACAGAACCCAATCAAGATGATTA
TGCCTGTGAAGACAATAGTGATGTCCTCATTATACAGAACAGCTGCCCTTTTCCTGTAAA
ATATAGAGAAATTAATAGCTATTCTTTTATCCATTCTAGTACGCCAGTATTTGCAGCGCT
AGACGCAGTACGCCATATTTCTGTTAATAAACTGGATCACGATCTTCAACGTTTACACCG
ACAATATGCAAATGTTCTTGTTGAAGGCACTTATGGCTGGTTAACACCTATTAATAAAGA
CCTAAGTTTTGCTGATTGGGTTAAGAAAAATAGAATGCCAGTCGTACTTGTTGTGGGAAT
AAAAGAGGGTTGCATTAACCATGCACTTTTAACAGCGGATGCGATTCAACAGAGTGGGGT
TAATCTTATCGGATGGATTGCAAATCGAGTAAATCCTGGGCTACGTCACTACGCTGAATT
AATTGAACTCCTTAGCAAAAAAATCAATGCTCCATTACTAGGACAAATTCCTTATATTGG
TTATCCTAGTAAAAAAGAACTATCTGAGTATATTCAGAACCCAGAGCCTCTATTAAGTTT
TTTCCATAAATAATCTAATTGCTGGCTCTTTATTGGTAATAATAGACTAACAATCATGAC
TACAAAGGTTGCTATATAATTTTAGCAACCTCTCTGATTTCTATGCTATTTTAGCTAGTT
AAATAATTCATAAATGCTGTAATTACACCTAAGTTAACCACATCCACAAAGAATGCACCT
ACAAGCGGTATGATTAAGAATGCTTTATGTGATGGTCCAAAAGTTTCTGTGACAGATTGC
ATGTTTGCGACCGCAGTTGCAGTTGAGCCTAAGCCAAAACCGCTGTGACCTGCTGCGAGA
ATGGCTGCATCATAATTACTTCCCATTACTCTAAAGGTCACAAAATATGCATAAAGTACC
ATAACTATGGTTTGAGCAATAAGGATAGGTAACATTGAGCCAGCAAGGTCTGCTAATTCC
CAAAGTTTAATGCTCATTAATGCAATTGCTAAGAATAAGCTTAATGATGCGTTACCAAAT
ACGTCAATAGCACGGTCAAACATATCAAATTTAAACACTAACGTTAATACGTTTCTTAAT
ACCACACCAAAACCTAAGGCCCATACGAACTGCGGTAAACCTGAATCAGGGAATACTTTA
ACCATAACTGATGAGAATGCTAGACACGCTGCAAATAATGCCATTGTTTCGATCGTTGAT
GTTGCTGTGATTAAGCGTACATTGTCAGCATCTTCAAATGTATCGTCAGCATATTTTGCT
TCTACGCTTTCAACTTTTACATTGTGTTTAGATGGGGTAATTTTCATTTTGTTGATAAGA
CGTCGAGCTAATGGACTACCGACTAAACCTCCAGCCACTAAACCAAATGTAGCAGATGCC
ATTGCCATTTCCATTGCACCTGCAAGCCCATGTTTCTCTGCAAAAACCGTTGCCCAAGTT
GCACCTGTGCCGTGTCCGCCAGTTAAAGTAATAGAACCTGTAATTAAACCAACAAGTGGA
TCAATACCAAGTAGCATAGCTAAACCAACGCCAACACCATTTTGAACAAGGATAAATATA
CTCACGATAACGAGGAAAATGACAAGTGGGATTCCACCTTGTTTCAAACGGGAAAAATCT
GCGGATAAGCCGATAGATGAGAAGAAGGCCAACATGAAAGCTGTACGTAAAGAGCTTTCA
AATTCAAAGGTAATTCCAGCGAATTTATATAGACAAAAAATGATACAAGCGATAAATGTC
TTTTTAAACAGATATTTATTGTAGTTTTTTTGAGTTAGATCTGATTTTTTATATGTAAAT
TTTGGTAAAATTATAGCAATTTTATTTTTATGTGAGGCTTTTATGAGCGAAATTGCATTA
ACAGTGAGCCTATTATCCTTAGTTGCTGTCATTGGGCTATGGATAGGGCATATTAAGGTG
CGGGGCGTAAGCCTTGGTATTGGCGGTGTGTTATTTGGTGGGATACTGGTTTCCCATTTT
ATGACGCAATATGGTGTCAAACTTGATGGTCATACCTTGCACTTTATTCAAGAGTTTGGT
CTGATTCTCTTTGTCTATACCATTGGTATTCAAGTTGGTCCGGGTTTCTTTGCTTCATTA
CGCCAATCAGGATTAAAGCTCAATGCTTTTGCTGTGATGATTGTTGGGATAAGCGGTATT
TTAGTGATTTTATTACACAAAATATTTGATGTTCCTCTTCCTGTGATATTGGGTATTTTC
TCTGGTGCGGTAACTAATACACCATCATTAGGTGCTGGGCAACAAATCCTGACGGAATTA
GGCGGTGAGTCCATTACAGCTGTGATGGGTATGGGGTACGCAATTGCCTATCCTTTCGGG
ATTATCGGGATTCTATTAGCGATGTGGCTTATCCGTATTATTTTTAAAATTAATGTGGAT
AAAGAAGCCGATGAGTTTGATTCTGCAACCAACAATAAAAAAGATGGATTAAGTACGATG
AACGTTCGTATTACAAATCCAAATTTGAATGGGTTGATGCTTCAAGAGTTTCCTGATTTT
GAACTGCACGAAGTGGTTTATTCTCGTATTAAGCGTAATGATGAGTTGTTTGTGCCTAAA
GTGCATACCCAAATCCAAATAGGCGATATTCTGCATCTTGTGGGAACAAAAACTGCGTTG
CATAAAATGCAACTCATTCTTGGTGAAGAAGTGAATGTTTCACTTTCGACAAAAGGCACA
ATGTACCGCACAGAACGTGCTGTCGTTACCAATGAAAAAGTATTTGGGAAACAAATTCGC
CAATTGATGTTAAAAGGGAAATACGATGTAGTGATTTCTCGCTTAAACCGTGCGGGGGTT
GAGTTAGTTCCTAACGGGCAAATGACATTGCAATTTGGTGACGTGTTGAACTTGGTTGGT
CGCCAAGAAGATATTGAGGCTGTGATGGCGATTATCGGTAACGCTCAACAAAAATTACAA
CAAGTACAAATGTTGCCTATCTTCATTGGGATTGGCTTAGGGGTGTTATTAGGCTCTATT
CCAATTTATCTGCCAGGTTTCCCCGTTGCATTAAAATTAGGGTTAGCTGGCGGTCCTTTA
GTCGTTGCATTAATTTTGGCAAGAATAGGAAGTATCAAAAAACTCTATTGGTTTATGCCG
CCAAGTGCAAACTTAGCATTAAGAGAAATTGGTATCGTGCTTTTTCTTGCAGTTGTAGGT
TGGAAAGCAGGCGGAAACTTCTTGAATACCTTATTAAGTAATGATGGTCTAGCGTGGATT
GGCTATGGTGCAATAATTACTTTTATTCCATTAATTGTTACAGGGCTGGTTGCTCGTATT
TATGGTAAATTAAATTATCTGAGCCTATGTGGATTGCTTGCAGGTTCAATGACGGATCCA
CCCGCTTTGGCATTTGCAAATGGTATTAAAGAGGGTAATGGTGCAGCAGCACTCTCTTAT
GCGACGGTATATCCATTAGTGATGTTTTGTCGAATTATCTTGCCTCAAATTCTCGCTATA
TTATTGTGGGTAGCTGGCTAATCGTAACTAAGCAATCTAGTTATTGACAGTTCAATAGAC
TAGATTGCTCAATTTCAATAAAACGCAATAAGTTTCCAACAATATTTAGGATCCATTCAC
GCCATTTTTATAGGATTATAATTTATTTTCTATGATAAATAATAGGATGTCTTAATCATG
GATTTAACGTTATAATGAGAAATAAATCTGTTTTTTAATGGAAATACTACTTTATGTATC
GCTTAACCTTTTTTTTGATATCTACTTTGCTGTTTAATTCCTCCCTCTCTGCCAAATGGC
TAAAGATCAATGATGTAGACTATATCTGGGGACCATTTAAAATCTATAATATTTCATTAT
TCTCTGAAACTGGCAGTTATACTAATAGCACACGCCCATTAATGCTGACTCTAAAATATC
AAAAGCCCGTTGAAGGGCGTGATTTTGCAATTTCTTTAGCTAGATCTTGGTCTAATTTAG
GCATCACTCTGCAAAATCAAGATAATGTGGTTGATCGTTTGCGTAAAATTTTACCTAATA
TCAAGAAAGATGATTCTCTCAGTTACATTGCTTTAGAAGATAAAGGATATTTCATATTAA
ATAATATTGTTATTCCTGAAGAATTTAACAAAGAATTTAATGACGCTGTAGTAGCAATAT
GGCTAGATCCTCGTGTAGAAATTGGGCGTAAACTTGTCAATAAAGAAGAAAAAATCTTCA
TTGCAAACATCCCTAGAGTTTTAGAGACACAAAAACCACAAAATATAGAAAATAATATAG
GAGTACATGAAGAATCAATAGATCCTGTGGTGGACTCAAGCAAAGTATCTAATGATATCA
AACAGAACTTAGACTCTTCAATAATGCCTAGAGTACAAGATAAGCCTTTAACACAGTCAA
ATGAAGAGAATATGAAAGAAGCAGAAAAACCACTTGAAGATTCAGAAATTGATATTTCTC
CTCCTTTAGATCCCATACCAGAAGGCAAATATCTAAATATATAGCTGATTATTAAAGTGT
TTATAGCATTCATAATAAATCGACAATGCCGATTCAGAACTGGAAACTGGCGATGAATCG
ATTTATGATTGATTTTGGTGATCGCCTAGACGATCACCGTTAAGTTGAAATGGGTGTTTA
CACAGAATTTGGGATAGGGTCTAGAATCATCTAAGCGCTAATACTTCACCGTATGCCCAT
AGCTTTCAATAATACCTTTAATATGCTCTAACGATTCTTTCGTCGGTGGCATCACATCTT
CTAATTCATATTCTAACCCTAAGGTTTTCCATTTATGTGCGCCTAAACGGTGGTATGGCA
GAAGTTCGACTTTTTCTATGTTGTCCATACCTTGAATAAACTGACCCAATAAATGAATAT
CTTCATCGGCATCCGTATAACCTGGTACAACCACATAGCGGATCCAAGTACGTTGATTAC
GTTTATGCAAATAACGAGCGAAGTCTAAGGTACGTTTATTAGAGACACCGATAAAATCTT
TATGAATTTCTTCGTTCAGCTGTTTTAAATCAAGCATAACGAGATCGGTTACATCTAGCA
TTTCATCGACTAGCTCTGAATAATTCCGCACAAAACCATTTGTATCTAAACAAGTATCAA
TACCCTCAGCTTTACAAGCACGGAACCAATCACGCACAAATTCCATTTGTAACACGGCTT
CGCCACCTGATGCTGTTACGCCCCCGGCCGTTGCTCTCATAAAATGTTTATACGTCACAA
CTTCCTTCATTAGATCTTCTACGGAGATCTCTTTCCCACCTTCAAGATCCCAAGTATCAC
GGTTGTGGCAATATTTACAACGCATTAAACAGCCTTGTAAAAACAAAATAAAACGAATCC
CAGGCCCATCTACTGTGCCACAAGATTCGTAAGAGTGATAACGTGCTAAAACAGTCATTC
TTTTTCCTTTAAATAAAGTACGATTAGGACAAATGTCCTTAAACATTTCTGCTAATCGCA
ATTAATGCGTAAGATACAATAAGCGGTCAGTTTCTGCAAAAGTTTTGCAAAATCTGACCG
CTTATTAGCTTAAACTAAATTACATCGACTGTGTGAAAGTACGAGTAATTACGTCCATTT
GTTGCTCTTTAGTTAAAGAGTTGAAACGCACTGCGTAGCCTGAAACACGGATTGTTAATT
GTGGATACTTCTCTGGATTTTCCATCGCATCTAATAACATTTCACGGTTCATTACGTTTA
CGTTTAAGTGCTGACCACCTTCGATGGTTGATTCGTGGTGGAAGTAACCGTCCATTAAGC
CTGCAAGGTTACGTTTTTGAGATTCAAGATCTTTACCTAACGCATTTGGTACGATTGAGA
AGGTATAAGAGATACCATCTTTCGCGTAAGCAAATGGTAATTTCGCCACAGAAGTCAATG
ACGCTACCGCACCTTTTTGGTCACGTCCGTGCATTGGGTTTGCACCTGGTCCGAATGGCG
CACCTGAACGACGACCGTCTGGGGTGTTACCTGTTTTCTTACCGTAAACCACGTTTGAAG
TAATGGTTAATACTGACTGTGTTGGAGTTGCATTACGGTATGTTTTGAGCTTCTGAATTT
TCTTCATAAAGCGTTCAACTAAATCAACTGCAATGTCATCTACACGGTTATCGTTGTTAC
CGAATTGTGGGTATTCACCTTCAATTTCAAAGTCAAGTGCTACGTTTTTCGCTACGCCAA
CCACTTCGCCTGCTTTATTTTTGATTTCGATGTCGCCACGGATTGGTTTTACTTTCGCAT
ATTTGATTGCAGAGAGTGAGTCTGCTGCAACAGAAAGACCAGCGATACCACACGCCATTG
TGCGGAATACATCACGATCGTGCAACGCCATTAATGCTGCTTCATAAGCATATTTGTCGT
GCATAAAGTGAATGATGTTTAACGCTGTGACATATTGTTTCGCTAACCAGTCCATAAAGC
TGTCTAAACGGGTCATTACATCATCGTAATCTAAGTATTCAGACATAATTGGCTCAGTTT
TCGGTCCAACTTGGTCACCTGATTTCTCATCAACACCACCATTGATTGCGTATAGTAAGG
TTTTCGCTAAGTTTGCACGAGCACCGAAGAACTGCATCATTTTACCTACGATCATCGGGC
TTACACAGCAGGCAATCGCATAGTCATCGTTTTGGAAATCTGGACGCATTAAGTCGTCAT
TTTCGTACTGAACAGATGAAGTTTCGATAGACACTTTCGCTGCATAGCGTTTGAAACCAT
CTGGTAAACTTTCAGACCAAAGGATTGTTAAGTTTGGTTCCGGTGATGGACCCATTGTGT
AAAGGGTGTGTAATAGACGGAAGCTGTTTTTGGTTACTAATGTACGACCATCTAAGCCCA
TACCTGCGAAAGTTTCTGTTGCCCACATTGGGTCGCCTGAGAATAATTGATCGTACTCTG
GGGTACGTAAGAAACGAACCATACGGAGTTTCATTACTAAGTGATCCATTAATTCTTGAG
CTTCTTTTTCAGTGATTTTGCCTGCTTTTAGGTCACGTTCAATATAAATATCTAAGAAGG
TTGAAACACGACCGAAAGACATTGCTGCACCGTTTTGTGATTTCACTGCTGCAAGGTAAG
CAAAGTAAACCCATTGTACCGCTTCTTGTGCGTTAGTTGCTGGGTTTGAAATGTCAAAGC
CATAAGATGCTGCCATTTCTTTCATTTTGCCTAAAGCACGGTGTTGTTCTGCAATTTCTT
CGCGTAATTGGATTGTCGCTTGAATATCTTCGCCACGCTCTAACTGCTCTTGTAAAGAGG
TAAACTGTTTTACTTTATCTTTCATTAAGAAGTCAGCACCGTAAAGAGCCATACGACGAT
AGTCACCGATAATACGACCACGACCGTAAGCATCAGGAAGACCTGTAATTACGCCTGATT
TACGGCAACGTAAAATGTCTGGAGTATAAACATCGAATACACCTTGGTTGTGGGTTTTAC
GATATTCAGTAAAGATTTTCTCTACTTCTGGATTTAATTCACGGCGATAAACTTTACAAG
AGCCTTTCACCATATTGATACCGCCAAACGGCATAATTGCACGTTTTAATGGTGCATCTG
TTTGAAGACCTACTATTTTCTCTAAATCTTTGTTGATATAACCTGGTGTGTGTGAAGTGA
TGGTTGATGGAATATCGCAATCAATGTCATACGGTTCGTGGGTTTTGTTTTCCACTTTGA
TTTTTTCCATCACATCTGCCCAAAGCGTTGTAGTTGCTTCGGTTACATCTGCTAAGAAAG
ATTCGTCACCTTCATACGGCGTATAGTTTTTTTGGATAAAGTCACGCACGTTTACATCAG
TTTGCCATTCACCTGGTGCAAAACCTTCCCACGCTTTCTTTTGAGCTTCGGTTAGTTGAG
TCATTTTAAGTCCTCGTTAGTTAATGTAATAAATTGGAACGCAAGCGGTGCGATTTTGCA
AAAACACTGCGAAAAGTGACCGCTTACAAGTTTTGAATTAATGTTTTTTTAGATGCAAAA
ACCACTGCACCATACCGATAAAAAATGCACCACCAACAATGTTACCTAAGGTCGCTGGAA
TTAAATTTTTCACCACAAAATTTGCCATTGTTAAATCAGCGAATTGACTAGGATCAACCC
CTATCGCTGTCCAAAATTCAGGGCTTGCAGAGCCGTGAATTAACACGCCCATTGGGATCA
TAAACATATTCGCCACACAGTGTTCAAATCCAGATGCCACAAACATTGCTATCGGCAAAA
TCATAATGAACGCTTTATCCGTCAGGCTCTTACCTGCATACGCCATCCATACCGCAATAC
AGACCATCAGATTACAGAAAATCCCCAAGCTGAATGCTTCAATCCAAGTATGATGGAGCT
TATGTTGGACTGTTTTTAAAATAGTCAAGCCCCACTGCCCATTTGCAGCCATAATTTCAC
CGCTAAACCACACTAACAGCACAATAAAGGTCGCACCGATGAAATTACCGCCGTAAACAA
CAAACCAGTTTTTAAACATCTGAGCCAAACTAATTCGCTTACTTGCTTTAGCTACAATGG
TCATTGTCGTAGAAGTAAAAAGTTCAGCCCCGAAAACAACACACATTATAATGCCAAGAG
AGAACACAACACCGCCGATCAGTTTTGCAACGCCCCACGGCAGTTCCCCTGCACCGACTT
GTGTTGTTGCATAAAACACAAAGGCAATTGAAATATAAGCACCTGCGGTAATTGCTGAAA
TGAAAGAATAAAATTGATTTTTTGTCGCTTTATAAACCGCACCATCTTCGGCGATTTTAG
CCATCTCTGCTGGAGAAAACATCACTATCCTTAAATGAAAATTTGAAAATTCACAAAATT
TGTTGAGAATTATAGACCTGTTGAAGTGATCATCAAATAAATTTTCAACATAAACGGAAT
AAAGTAGAATTATTTCTTGACCCACATCAAGTTTTAACATTGATTAAAATTTAACAAAAC
ACAAATTTAACAGAACAGTTACAAAAATGTCCGATTATTTGACCGCTTTACTTGGGATTT
TCCTTGACAAAGAAAATCAATGTTTAATTATGTTTGCCAGCAGTTTTTTAAGTTCTACGC
TACTGCCTGGCAACTCAGAAATCATCTTCAGCACCTTTGCTACACAAGCCTTTGCGAACA
ACCATTCCTTATATGGATTGTTTATCAGTGCCACATTAGGCAACAGCTTAGGTAGCCTAA
CAACCTATTTTCTAGCAAAACTTTTTCCACCCCCAAACTATCACGAACAGCAAAATCAAC
GTATTCGATTTGCACTTAAATTTAGCCAACAATACGGCGTTTGGGTGTTACTGTTTAGCT
GGCTACCTATTGTGGGCGATCTCTTTTGTGGTGTCGCAGGTTGGTTACGTTTTGATTTTT
GGAAAAGCCTATGTTTCATCGTATTAGGCAAAGCTATTCGTTATGCATTATTGCTTTGGA
GTGTTTATTTGGTTGTTGGTTGAGAATGAATAGTCTATAATATCGCAAATCTATTCTTGT
TGAGAAATTTTATGTCAAAACAACTGCCTGAAATCAAATCTGTTTCAGTGATTGCCAAAA
CACGTATATTTGAAGTGCAATCCGTCGATTTACGTTTTTCAAATGGCGAAGAACGTACTT
ACGAACGTCTAACTCCACAACGCCGTTCTTCCGTAATGGTCGTGCCGATCTACCAAGATC
AACTCATCTTGGTAAAAGAATATGCCGTAGGGCCTGAACGCTATGAACTCACCTTCCCTA
AAGGCATTGTGGATAGTGGAGAAGATCCTGCACTGAGTGCAAATCGAGAATTACAAGAAG
AAATAGGCTTTGGAGCAAAAACAATCGAACCACTACGTTCATTATATAGTGGACCTAGCC
ATATGTATGGTTTAATGCACCTTTTTGTGGCACAAGATCTTTACCCATCACAGCTAGAAG
GTGATGAACCAGAGCCACTTGACATCATCTATTATCCATTAAACAAAATTGACGAACTGC
TTGCCGACCCTAATTTTGCCGAAACACGCAATTTATCCGCCTTATTTTTATTAAGAGAAT
ACCTCAATGCAAAAAACTAGCCTACACATTTTATGGATTTATCCACTACTTACCCAGTTA
CTCGGCTCTGCCCTATTACCCCTTTTTAGCGAATTTAGCCAAGGGGGAATGTTGGTTGTT
TTTGTCTTATTTACCGTCCCAGCTTTTCTATTTGCATTAGTCAGCTACAAACAACAGTAT
CACCAACGAAACATCATTCAAATTGCCTTTTTCTCAGGGGTAATAATGTTCATTTACAGC
CTTTTTTCATTTTCACTAATGTTGGCTTTTGATGAATACACCAGCCTTGAAGATCCTATC
CCCCTATGGGAACAATCCCTTGCCGTGATCTTATTTGCTCTGACCTTTGCTTTAGCAAAA
GTAATGTACGCACTGTTGGTGTTGAGATTGTTTTTGCCGAAGGTGTAAGTCGCTTACATT
AATAGAATGGAGCTAGACACTTCGGGTTTAATAATGGCGAGAGTTTTTTAGATCATTGGT
TATCCTTATATTCAAGTTAAGGCAGGGTGAGAAACTTCCTCCTAATAAATTTATAGGTCT
CTCCTAGATAACGACTAAAATCCCTATTTAGGTTAAGATAACCCAATAAGCAAAAGTTAT
CTAAGTCAGTATAAACAAAATAAACTTATTGAGCTGTTTGTAGCAGATATCACTGTTCGA
ACAGCTGCTGAGTTGATAAATGTAAATAAAGCTACCGCAGCCTATTATTTCCATCGTCTG
TGATTGCTTATCAAGCAAAACAGTCTACATCTTAAGAGGTTCGATATTCAAGAACAAGTG
AAGCCCGGCAGTATTGTTTACACCGATTTCTACCGAAACTATGATAAGTCTGATGTAACT
GAGTTTAATCATTTTCGCATCAATCACAGTACCTACTTCGCAGAAAAACAAAACCCCAAA
CGAAAGGACTAAGTCCGATACAATATCGAAATCAGTCCTTTGAATAGCTGTATAACTTTT
GAAGGTCAGATCATTTTATTCATATTTTAAAAGGTAATTTGAAGCCTTTTACCATAAAAC
TTTAGGGGCTGACGTAGATTAGCCCCAATAAAAAAGTACCCCGAAGAAGAAACCCAAGCC
CCAATTTGGCTAAATGCACATAAGCTTCCCAACCAGTGCTTCTTTTTAACAAAACTTTTG
GGGCTGTATTAGATTAGCTAGTATACCAACCTACATCAGCCCCTATAAATAAGGTTGTAA
GAGCAAATTACATTTGCCCCAAAATGATTGCAGGAATGTCAGGGCGAAGTCATTCGCGCC
TACATTTTATTTACACAATCTCACTCGGCGTAAAGAAATAGGCAATTTCACGTTTTGCTG
ATGTTTCAGAGTCTGAGCCGTGAACTGAGTTTTCACGGTAGCCTAAACCAAACATTTTGC
GAATAGTGCCTAGTTTACGTTCTTCGGGTTTGGTTGCCCCTATTAACAAGCGGTAGTTTT
CCACGGCATTTTCGCCTTCTAACACCGCAACAACGATAGGCTCAGAAATCATAAATGCCA
CGAGCGGATCAAAAAAGTCTTTGCCTTGATGTTCTGCATAAAAACCTTCCGTTTGTTCTT
TGGTTAAGTGAAGCATTTTTAACGCTTTGATCGCTAAGCCATTTTTTTCCATATAACTTA
AAATTTCACCGATAAGATGACGTTTAGTCGCATCGGGTTTAATAATGGCGAGAGTTTGTT
GGATCACTTGTTGTCCTTATTATTGGGTTAAGACAGGGTGAGAAATCTCACCCTGAGTAA
ATTTATTTCACCTGCATACCAGCCGTCACGCCGCTATCGGCGGAGAGTAAATAGAGATCC
GCACCGCCTGTACCGGCAGATAAAATCATACCTTCCGACATACCAAACGACATTTTGCGT
GGGGCAAGGTTGGCAATCATAATCACAAATCTGCCTTCAAGCTCTTCAGGTTGGCTGTAC
GCCGCTTTGATACCAGAGAAGACTTGGCGAGTGTGATCGCCTAAATCAAGTTCAAAACGT
AACAATTTATCCGATTTCGGCACAGCTTCACATTTCAATACTTTTGCCACACGCAGATCG
AGTTTGGCGAAGTCGTCAATGGTGATTTCAGAGGCAATCGGTTCAACTTTGGTTTCACAA
GCGGTCATTTCTTTTCCTTTTTTTGCAGTTTCTGCTTTTACGCTTTCGGCGAAAAGTGCT
TTGGTTTCTTCAATCACAGCGTCAATCTGTTTTTTCTCTAAGCGAGAGAAGAGCGATTTA
AACGGTGCAATGCTATGGGCAAATAGTGGCGAACCGATGTTGTCCCAACGCAGTTCCGTT
TGTAAAAAGGCTTCGGCACGTTCTGCGAGTTTTGGTAATACTGGTTTGAGATAGCTCATT
AATACACGGAATAGCTCTAAGCCCATTGAACAGACCGCTTGTAATTCGGCATCTTTGCCT
TCTTCTTTGGCAATTACCCAAGGGGCTTTGTCGTCAATGTATTTATTAGCTTTATCCGTT
AATGCCATAATTTCACGGATCGCTTTGTTGTATTCACGCGTTTCAAAATAAGTGGCGATC
TGCTCCGATTGTGCAACAAATTCATCAAAAAGCGCTTGATTTTCTAATGTTGAAGCGAGT
TTGCCTTCAAAGCGTTTTGTGATGAAACCTGCGGTACGAGAAGCCAAATTGACTAATTTA
TTGACGATGTCGCTGTTTACCCGTTGTACAAAATCTTCTAAATTGAAATCGAGATCTTCA
ATGCGGTCGTTCAGTTTCGCGGCATAGTAATAACGCAAACATTCAGGATCGATATGTTTC
AAATAAGTACTGGCTTGAATGAAAGTACCACGGGATTTTGACATTTTCTGCCCGTCCACC
GTCACATAACCGTGTGCAAAGACGTTTGTTGGTTTGCGGTATTCGCTTCCTTCTAACATT
GCAGGCCAGAATAGACTGTGGAAGTAAACAATGTCTTTACCGATAAAGTGATACAACTCG
GCATCACTCTCTTTTTTCCAGAAATCATCAAAGTTCAAGCCCGTGCGGTCGCAAAGATTT
TTAAACGAGGCCATATAGCCGATAGGGGCATCAAGCCAAACATAGAAGAATTTGTTTTCG
CTATCTGGAATTTCAAAGCCAAAGTAAGGCGCATCACGGCTGATGTCCCATTGCTGTAAA
CCGCTCTCAAACCACTCTTGCACTTTATTGGCAATTTCAGGTTGAAGCGAGCCAGAGCGT
GTCCACGCTTTCAGCATTTCTTCAAAACTTGGTAGGTCAAAGAAAAAGTGTTCCGACTGT
TTTACCACAGGGGTAGAGCCTGATACTACCGAGCGTGGATTGATTAAATCCATCGGGCTA
TAAGTAGAAGCACAGACTTCACAGTTATCGCCGTACTGATCTTCCGCTTTACATTTCGGA
CAAGTACCTTTAACAAAGCGATCAGGCAAGAACATATTTTTTTCAGGATCGAACAACTGC
GAGATCACCTTGCTTTTGATAAAACCATTCGCTTTTAATTTTTTGTAGATAGCGGAAGTA
TATTCACGGTTCTCTTCGCTGTGGGTGGAATGGTAGTTATCGAAACTGATATTAAAACCG
GCAAAATCCGCAATGTGATCGGCTTTGGCTTTTTCGATTAACTGTTCAGGGGTAATGCCG
AGTTTATCCGCATTCAACATAATCGGCGTGCCGTGAGCATCATCAGCACAGACAAAGTGA
ATTTCGTTGCCACGCATACGCTGAAAACGCACCCAAATATCCGCTTGAATATGTTCAAGC
ATATGCCCTAAATGGATCGCACCGTTAGCATAAGGCAAAGCACAAGTAACCAGTATTTTT
CTTTTTGGATTTGACATTCTAAATCTCTCTAAAATATAGCAAAAAATTATAGGGATTGTA
GCGGAAAAGGGGGGGATTGTGTAGTTAAGATTTGGAGAGAGAGGGATTTTTCAACGCTGT
TTCTGGCGTTTCTCTTATTTCTAAAAGTTATAAATAACTAATAGCACATTATCTTTTGAA
AAAATTAATTTTTTTAGATAAAATGCCCCAATAAGGGCTGGTGCAAAGTAATCTTCGTTA
TCCGCTAATGCTCGCCTACATAAAATTAATTACGATCTTTATAAAGAGTATTAAGCGAGA
AATTACTCCACCCAAGTTTCATAAAATAAATTATTTTAAATAAGTGGTACAAATTATGAA
CATCAAAAAATCAATATTATCCACTATGCTTTTATCTTCTGCTGTGTTGATATCCTCTTG
TAAGAAAGATGGCACTGGCGGAAATTCTCCCCAACATAATAAAGAACAAAATCCAGTTAA
TTCGTCGATAGGTAGCCATTCTAGTGCTGAAAGTAGTGGAACTACAAATAATGGATTTAA
TAAACTCCCTGACAGACAGACAGACAGACAGACAGACAGACAGACAGACAGACAGACAAT
CATAACTCGACTACCTCTCATTCTTCCAACACTAATCAACGTTTAAATGGCTCTAGCGAT
TCTGCCTCGTCAAATAATTCGCTAACTTCTGATAATCAAAAGCCATCTGATGAGCCAAAT
AAGGTAGATAGCTCAAGTTCTGCTGATAGTTCAACAACTTCAAATGAACCAACCACTTCA
GACAGCCCAACAACTTCGGATAGTCCAAATGCTACAGATAAACCTAGTACGGAAAATACT
AACAATGAACAAGCTACAGCAGAGACGACAGATAAGCAAGAAGTAGCAAAAGAGGAAGTA
AAAGAGGAAAGAAAAGAAGAAATCACAGAAGAGCCAAAAGTAGAAAATAAAGAAAAAACA
CAAACAGAAACTGAAAATCAACCTCCTAGAGCAGAGGAAAATCCACAAACAGAGGAAAAT
TCACAAGCAGAAGAAGATCCTCAAGCTGATGAATTGCCGAAAGTTGAAGAACAGCCTGAA
GCCGAAGAAAAGGCTGAAGAGGAAAAAGAATCTCAAAGCTCTGAAATTCAAACTGCTCCA
GAAACCCAAACTAACAGTAATGAAATACCAATAAATAATGAACCGACTAATAATGAAATA
TCGAGTAATAATGATCCAACAAATAATATTACTCATAATGATAATTCTTCTGGAGAAAAT
ATAAATCAAGAAAATAATGAAACCGGCAAAGAAAACAGTTCCGAGGATTCGCCTTCTTTC
AATCAAGATTTAACTACAACAACTCCAGAAAATAATAATTTATCTGCTGGAAATAGTGAT
GATAATAAAAATACTGATACGGAAAATAATGTATCAGGAAATAATTCGGTAGAAAATAAT
GATGTTACTTTAAATTTAAATAATAATTCAGAATCTACAACTCCAGAAAATAATCCTTCT
ACACAATCTAATCCATCAATAAAACCTGTGGATAATCAGTCTTGGGTTCAACCTCAGGTT
GAAAAGTTAGATAAAAATAATTATCAGCAAACCGCCCAAGAAACAAAATTTACCAATAAA
ATTGGGATTGTTGATATGGATTATAATGTGCGTGATGATCTTGGCAAAGCCTTTAAATTT
GAAAATGGCTCAGATCGCATTATCTTAAATGCTGGTTTATATACACGTGCAAATGGACAT
AAAAGCTCTCATGGTACGATGGTTGCTGGTGTTATCGATCAGAAAAACAAAAATGCTACG
CTTTATGCTTATACTGCAAAATCCGCTTATATGGAAGCTGTAAGTGCATCTAATCAGCAT
TATGATGAAGCATACAGACATGGCGTGAGGATTTTTAACAACTCTTATGGTAATAATCCA
CATAGAGACAGTGTAAATGGAAAAGGGTGGAAACAATTATCAGATTTACATCTGTATAAA
CAATTAGCTGAAATGGCAGAAAGAGACAGTATTTTTGTATGGGCATCAGGTAATGATGGC
AGAGATAAAAAAACTGGACGAAGTGAATATGCAACCATAGAGGGGCATGTGCCTGTAATA
CGAGATGGAGCAAGAAAAGGCTGGATTGTTGTAACTTCAATAAACCCACAAAATAGTGGA
GTGATGGAATATGCAAGTCAGATTGGTAAAGATGCCAAAAACTGGGGTATTGCAGCTCCC
GGCGAGTGGTACTTATTTGGTGATAAAGTACGAACAGAAGGAACCTCTTTTGCTACACCT
GTTGTTACTGCTGCCGTGGCTAATGTTTGGGAAAAATTTGATTGGATGGATCATCATTTA
GTGACCCAAACTATATTATCTACCGCAAATAAATTGGGTTCAAGTGAAGTTACTGAAGAA
CCTAACGAACGTGTTGGTTGGGGTGTTTTAAATCAAGATAGAGCATTAAACGGACCTGCT
AGATTTGATACAAAACTTTTAACCAATGATAATAAAACTCACGTCGTAGCAAAATTAGAT
TACAAACATCATACCGACCGCACTAAATATACTTGGTCCAATAATATTAAAGGTGACGCC
GGATTTAAAAAACAAGGTACAGGAACACTTTATTTTACAGGTTCAAATTCTTATAGTGGA
AATACAATTATCGAAAACGGAACTTTGGTAGTTGGAAATGAATTAACACAATCTGCGGTA
GAAATTCAATCACAAGGAACATTATTAACGAAAAATTTAGTGAATACTGAAAAAGAAGTT
AAAATAGTAAAAAATGTAGATAATAAAGGTTCCTTGGAAGTTTATGGAAAAGGATTAATT
ATTGAGGGGAATTATACCACTTCAAATAATGCCAGAACGGTTATTGATATAGATAAATCT
AAATTAAAAGTAAATGGAACAGTTAATTTACAAGGTTCCTATATTGTAGCCGATGTTGAA
AATATTAATGAAGTGGTTTCAAGAGAGCCTCAAACTAAAACCATTATTGAGTCTCAAAAT
CCTATCCAAAATTATAATGGAAATTATAAAATATCAGATCGGGCTAACCCTTATATTGAT
TTAAAAGAAATTAAACTCAATAATGAGAATAAAGAAATTATTGCAACCTATAAACGAAAT
GATACAGAATTTGTATTAAATGCAGCTAATGAAAATTCATTAAAAAATGTCTATACTGCG
AGAAGTTTTGATCTTGTTTTAGATAGTGCGAGTGATTCAGGAAACACAAATAAAAACCTC
AGAAGTACGGCATTATCCTTTATTAATGCTAAACCACAAGCGGTAGCTTCCGCAGTAGAT
TCTTTAAGTGGAGAAATATATCCGGCGGTACATCAGGTAGCATTAAATAGTATCAAGACC
TTGAATAGACAAATCGCTAAACAGCAATTTTTAAATATTCAAGATATTAAGCCTTATCAT
ATTTATACCCAGTTAGCTACACAGAATTTAAAACTTTATCAGAATGATGATTTTGGATTT
GCCAATTTGAAAAATAGTGCAGACTCACAATTAGTTGGTATAAATAAGCAATTTAATGCC
TTTACATTTGGTATGGGGTTACAACGAGTTCATCAAAAATTATCTCCTTTATCCAGCCAA
AATCAACAGGTTGGCAAGGTGGATTTAAAACAACACAGCTTTGCCTTATATGGAAAATAT
GATTGGAATAAATGGTATTATCTCAACCAAATCAGTTTCACGGATATTAAAGGAAAATTA
GACAGAACATTGTTATTGCCTAATGGAACGCAGGCAATTAAAGCTGATTTAAAATTACGA
AATTATTCGTTTTATAATGAAACAGGATTAAATCTACAATATGAAAAATTAAGATTTAAT
CCATATATTGCTTTACATATTAACCGCTTAAAACAAGATTCCATCAATGAAAAAGAAGAT
TTAGCATTAAGTATTGATAAATATCATAAAACCCATTATGGATATGAATTGGGCTTAAGA
TTAAATCAATCATTATCTGAAAAACTTAATATAAATCTAGATGTTTCTTATCTTTATAAT
AAGAACAGTATGAATAATATGTTAAGTGGAAAATATATTGTTTCTAGTACTGAAACAAAA
TTATATGGAATGAGATTGCCAAAATATGAATTTAAAACTAGTTTAGGTATGGGCTATTAT
CTTACTGAGAACTTCAATATTTATGCTAACATCGCTTATTATAGATTATGGAATAATCCA
ATGAAATCCTATTACAAAGAAGGAAATATTGGTGCGAAGTACAATTTCTAATTGTAATCC
GATAAACAACTACTTGAAAGCACATTCATACCCCCGTGGAACGCCCACGGGGGCTTTTTG
CTTAATCATTGCTATATTCTTTATTTTCAGACTTTGGCAAAATGGGCAGTTTTTTCTTCA
TATTTCAAAAAGAGGGCTTAAAGCCTTGTACTATAAGGCTTTAAGCCACTTTTAGCAACA
AATTTGTCTATTACACATTTTTTGCCGAATCAGACCGCTTGTTGTATGGATTATTTATCG
AATTTCTTCCCTTCCATCACATTAATCCGTTATTTTATTTATCAATACAAGCGGTGAAAA
GATAATGTAAAGAGGAATGAAAACAACACCTACCATTCCCCAAACAAGAGCTAGTCCAGT
AGCTTCACTATCTAAAGTTGTTTTTTCTGAATATGCTACAAATTTGGTTTGTAATGGCTG
TGCTAATTTGGCTTTACTTAGGACTGCATCATGGTTTTCAATTTTGATCAACTTTCCATA
AATGTCATAAAACTGATCTGACGATTTATTATCACGCACAGAAGTGAGTTTTACCCTAAA
CTCAACATTAGGGGTGTTTACTTGATTTCTAATATAAATAATCTCCGCTTTAGTAACAGA
TTTCATTTTTTCAGATTGAAGCAAGCGGATAAACTCAGTGTTTTTTCGTGTTTTATAATC
AGCATTATCCTTATCACCGCTTTCAAATTGATAACTATGCAAATCCCCGACAACATATAA
TTTATTATCAGCAATAAAAAATGCTCGGATTGTTTCTGTTTTGGCACTTTCATTTTGATA
CTCTGTTTTAGTACAAGCGGTCATAAAACATAAAATCAAGCAGTAACAGAAAAAGCGTTT
TAAGATCTGCATAGTTTTTCCCTTATATCATCTACGAGAGAGTTATCACATCCGGCAATT
TCACCAACTGATTAAACAATAATTCTACCGCTCTTTCACTCTGAACAGTGACATTTAACG
TAATTTCCGAGCCATTATTTTCTACATTGAGTGACAGCACTTCAAACCCACGGTGGCGGA
TTACTCTGAGTAAACGCTCAAGGGTTTCAGGGCGTTTATTAGCTTTGATAACGAATTGAT
ATTGTTGCATTTTTCTTCTCCTTAAACCCCGATGTCTTCATCTAACATATCTGTATTACA
CGCATTTGGCGGAACGAGCGGCCATACATTTTCTTCATTTGGGATACAAACGTGCAATAA
ATACGCCCCTTTGCTGTTGAGCAAGCGGTCTAATGCAGCTGAAACTTCCCCTGCTTTTTC
AATGCGTTCTGCTGGAATATCAAAAGCGTTAGCAAGCATTACGAAGTCTGGGTTGTCATC
TAAAATGGTTTGGCTGTGGCGACCGTGGAAAAAGAGTGATTGCCATTGACGCACCATGCC
TAAACGTTGGTTATCCAACAATAGAATTTTGACAGGTAAATTGCCACGTTTGATTGAGCC
AAGTTCTTGGACATTCATCATAAAAGAGCCGTCCCCCGTAATCACAATAGTTGGATCTGT
TGGGCGAGCTTTGACTGCTCCCACTGCAGCAGGCAAGCCAAATCCCATTGTGCCGAACCC
TGCAGAAGTGATGTAGTTTTCAGGAGCATAATGCTGCATATGTTGTGCTGACAACATTTG
GTGCTGACCAACATCAGTAGTAATAATCGCATTTTGAGGTTTGCGTTGCGACAGGGTGTG
TAACAATGCCCAAGGATCGATTTCGCCTTCGCCTGCATTTTCTTGATAAGTAAAATCAAA
ATCTGCTTTCATTTTACGCACATCAGCTCGCCAGTTTTCGATCTCTAGCGGTTGAGTAAG
TGCGGTCACTGCCTCGATTAAATCTCCCTGCAATGCCACATCTGCTTTGCGTAGCTTGTT
GATTTCAGCCACATCAATATCAATATGAATAACTTTAGCGTGCGGTGCGAAGGTATCAAG
TTTGCCTGTCACACGGTCGTCAAATCTTGCCCCACAAGCGATGAGTAAATCACATTCTTG
TACCGCATAGTTCGCTGCTTTTGTGCCGTGCATACCGATCATTCCCATATAGAGTGGGTG
TTGTGGCGGAATTGTGCCTAAGCCTTTTAATGTGGAAACAGAGGGCACATTGGCAATTTC
TAGGAAAGATCTGACCGCTTGCACACCGCCAGCCATACCCACACCGCCGCCGACATAAAG
TACAGGGCGTTTTGCTTGTGCTAACAAGGCTTTGGCTTGTGTAAGTGCGGTTGGATTTTG
TGCCTTAGCCGCCACTTTTTCATAGACGATAGGGGAAAGTGATGTCGGGGCGAATTGCAC
ATCTTTAGGAATATCAACAAGCACAGGACCAGGGCGACCACTTTGTGCAATTTGGAATGC
TTTGGCGATAATTTCAGGTAGTTCATCAATGTTTTGCACGATGAAACTGTGTTTGGTACA
AGCAAGGGATAAGCCTAATACATCTGCTTCTTGGAAAGCGTCCGTGCCGATAAAGGCTGA
AGCCACTTGCCCTGTGATTGCCACGATAGGAATAGAGTCCATTAATGCATCGCCTAAGCC
TGTGACTAGGTTGGTTGCACCGGGGCCTGAAGTTGCAATACAAACACCTGTTTTGCCTGT
TGCCCGAGCATAACCGATGGCAGCCATTGCAGCACCTTGCTCGTTGCGGCAAAGTAGATG
ATCTAAACCTGAATCGTAAATCGCATCATAGACAGGCATAATTGCCCCACCTGGATAGCC
AAAAAGAGAAGTGACGCCGTGAGCTTTCAAACACTCAACGACCAAATTTGCACCGTTCAT
AAATTACCTTTTAATGTTGTGTCGCTATTTAGTTAAGGCTTTTATGCAATAAAAAACCCT
CACTAAAACTAGCGAGGGTTTGTGGATCTCATTATACAATTCTAATTGCGAGCCAACTTA
ACCCCCGCGGTGATAATAATCACCACGAGGTTAATAATAATCAGGCTAACAAGAGAACGT
AATGTCATTTTCATTTATCAATAAAAGCTGAATGGCTATATAAATAGCATATTTTTTGCA
TAAAACAAATGAATTTTTTATCTCTAGATGAAAAAAGCAAACGATTAGCTTTAAATAGAC
TAAATTTACTTGCGTAGTGGGGGGGGCTAGGGTTGAAAATACCCAAATTATCACTATCTA
ATCAGCCACTAACTTCTATAAGGAAATTTCTATGCCATTACTTCTCTTTTTAGCTGGGCT
ATTTTTATACATCTACATTGAAATCTCTCTGTTAGTAAGCGTCGGCTCTGCTATTGGGGT
TTTACCCTTGATTTTATTAATGATCACTATTTCTGCGGTCGGTTTGTGGTTAGTGAAATT
AAGAGGAATAATGACCATAATGCAGATCCGCCAAGAGATCGCACAAGGAAAGATCCCGGC
ACAAGCGGTCACCTCTTCGATCTTTTTTGCAATCGCAGGGGTATTGTTGATTATTCCAGG
TTTTCTAAGTGATATTGTCGCTTTGCTACTTCTTTTGCCCATCACTCGCCAATTGCTACA
GGCAATTTTTATGAAACTCTTTGCAAGCCGTGTGAAATTTATGTCCTTTGGTTCAATGAA
CAGGACTTCCTCTCAAAATAATACGACTTTTGAAGCGGAATTTGAGCGTAAGCAAGATGA
AGATAAGTGGTTGAAATAATGATAAATTTCATAATGATACATATCAAAGATTCACGACAT
ATAATGAGATTCAAAAATCAATATCTGAGGTCTATTTTTCCTTTCGCAATCGCGATAAAA
AAGAGTAAAATTAGTCTTTATTTTGACGAGAGAGAAACAAAATGGCAAACATTCGTTTAG
CAATTGCAGCAGATTTTTTATTAGCCGAGAAATTATTAGAAGCTTTAGAACAAAGCAGTT
TGGATTTTGAACAAATTTCAGCCGCTGAATTGGAAAGTTTTGGTGAAGAACATTCTCTGC
GTTTCGGTGCAAAAGCTGTTGAGCAAATCGCTGTTGAAGATGTCGATTGGTCGCAATTTA
GTCACGTTCTCTTTGCAGGCAAAATGGCAAATGCAGAATTGCTGGCTCAAGCGGTACAAG
CAGGCTGTGTGATTTTAGATCTCTACGGCATTTCTGCATTAATCGGCAATGTGCCTGTGA
TTGTGCCAAGTGTAAACAACGAAATGATCGCCAATGTGCGTGAGCGAAATATTGTTGCTT
TAGCAAATCCACAAATCAGCCAATTAGCACTCGCCTTAAAGCCATTGTTGGATCAGCCTA
TTCAACATATTTTTGTCACATCACTGTTGCCATCGGCGTATTTTGGTGATGAAAAAGTGC
GTGAGTTAGCAGGACAAACCGCCCAGTTGTTAAACGGTATTCCCCTTGATGATAAAAAAC
CACGTGTGGCGTTTGATGCCGTGCCTGCAAATGTGCAAGGTGATGAAAAACACCTGCCGT
TTTCTCGTGCCTTCGAGTTACAACTTGCAAAAGTTCTGCCAAATCTAACCGCTAGTGTGA
CTTTCCATTCCGTGCAAGTGCCTGTTTTCTATGGCATTTCACAGATGATCAGCGTGCAAT
CTGAGTATGCTTTAGATGCCACCGCATTAAGTGAGCAGTGGCAACAACAAGCGTGGGTAA
AATTTAACTCTGACAATGTGGTTACTCCTGTTAAAAATGGCGAAGATGAAGAGGTAAATC
TCTTACAAATTAGCCAACTACTCAATAAAAATGAAAACGCTCTACAATTCTGGGTAGTGG
CTGATGAACAGCGTTTTAGTTTAGCGTTCTTGGCGGTGGAGTTGTTGAAAGAAGTAATCA
CTAGCTATTAACATAGTTGGATCTAAAAATACAAACATTTGATATACCATCACTCAATCA
CATAGCAATATATTCTCGTAGATATGGAACAAAATTCTTCTTTAACTCAGATTCTGGTAG
CTACTGCTGCTCTTGTAATTATTTTGGCGGGTATTAAATTATCCGTTGAGATCGTTATTC
CTTTCTTATTATCTCTTTTTATTGCAATTATTTGTTCTCCTATTATCAAATATCTAACCT
CTCATAAAGTCCCTTTGTGGCTGGCAATCACTATACTCTTTATTCTATTTTTACTTGGAT
TCTTTTTTCTGGCAGGACTAATCAACAGTACAGTACAAGAATTTACAGCATCAATTCCAC
AATACAAAATTCTTCTATCTGAACGTATTGCTGCCGCAATGCTCCTTGTTGATAACTGGA
ATATCCCGGTTTCAATATCTCGTGAACAGATCCAAGAACAGCTAGACCCAAGCATTATTA
TGAACTTTGTTAGTCGCTTATTACTTAGCTTCTCAGGTGTCGTTACAAATATTTTTGTAC
TCTTATTAGTCGTTGTGTTCATGTTATTTGAGGCTCCAACCGCTAAACATAAACTTATCG
TGGCTCTTAAAGGCAATAAAGATGTGGAATCGGAAGAAAGCCATATCAACCGAGTATTAC
AGGGAGTTATTAGCTATCTTGGCATAAAAACGATTGTAAGCCTGCTTACTGGGATATCTA
TTTGGGTGTTACTTGAAATAGCTGATGTACAATATGCTGTATTATGGGGCACATTAAGCT
TCCTACTCAACTATATTCCAAACATAGGTTCAATCATTGCTGGTGTACCTATTGCTGTAC
AAGCATTTCTATTGAATGGTTTTTCTGTTGGATTGGGAGTATCCGTCGGTATCATTGCAA
TCAATATGGTAATTAGCAATATTCTAGAACCTAGAATGATGGGGAGAACCCTTGGTCTCT
CAACTCTCATTGTATTCTTGTCACTACTTTTCTGGGGATGGTTACTCGGTACAGTAGGAA
TGCTACTTTCTGTTCCATTGACAATGGCTCTCAAAATTGCATTAGAATCAAGCCCTAAAA
CGATCCATTATGCAGGCTTATTAGGAGATATTAATAAACGCTAATGCTCTTATTTTTGCA
CTTCAAATACATTAGATAACCTATATGTTTCTTATAGCACTCAACCTAAATATTTTCAAC
ACTGGCAGCGCAAACGATTGCTTTTTGGTTTATCTTTGTGTAGAATCCTCGACCCTTTAA
TCATACTATATATTTCTTGAGGTTTTTTCCATTATGTCTCTTCTTTCTCGTTTTCAACTG
GCAGAACGTAGTTCTAACGTTCGTCAAGAGGTTATTGCTGGTTTAACTACTTTCCTTGCA
ATGGTTTACTCCGTTATCGTTGTGCCAAATATGTTAAGTGCGGCTGGCTTTCCTGCTGAT
TCAGTATTTATTGCAACCTGTTTGGTTGCTGGTTTAGGTTCAATTCTAATTGGCTTATGG
GCAAATGCACCAATGGCGATTGGTTGTGCTATCTCATTAACAGCTTTTACTGCATTCAGT
TTAGTGCTAGGTCAAGGCATTAGTATTCCTGTTGCATTAGGTGCAATCTTCCTTATGGGT
GTTTTATTTACCATTGTTTCCATAACAGGTATCCGTGCGTGGATTTTGCGTAATCTGCCA
TCTAGTATTGCTCACGGCGCTGGAATTGGAATCGGCTTATTCCTTTTATTGATTGCAGCA
AATGGCGTTGGTTTAGTTGTCAGCAACCAAGCGGGTTTACCTGTAAAAATGGGTGAGTTC
ACTTCTTTCCCTGTAATGATGTCTTTAGTTGGTTTAGCTGCCATTATTGGTTTAGAGCGT
TTACAAATTAAAGGTTCTATTCTTTGGGTTATCATTGCAATTACAATCATCGGTTTAATT
TTCGATCCGAATGTGAAATTTGACGGTGAAGTATTTAAATTACCTACCTTTGGTGAAAAC
TCTCAATTCTTAAATTTAGATATTGTCGGTGCATTGAATGCAGCTATTTTACCTGTGGTC
TTTGCCTTAGTAATGACTGCTATTTTTGATGCAACAGGTACCATTCGTGCTGTAGCAGGT
CAGGCAAATTTATTAGATAAAGATGGACAAATTATCAACGGTGATAAAGCACTTACTTCA
GATTCATTAAGTAGTGTACTTTCAGGTTTATTTGGTACCGCGCCTGCAGCAGTATATATT
GAATCAGCAGCAGGAACTGCTGTTGGTGGTAAAACAGGTTTGACTGCGGTCGTTGTTGGC
GTGTTGTTCTTATTAATGCTTTTCTTCCAACCACTCGCATTTTTAGTTCCAGGTTATGCT
ACCGCTCCTGCATTAATGTACGTTGGTTTATTAATGTTGAGCAATGTGTCTAAATTAGAC
TTTGATGACTTTATCGGTGCAATGTCAGGCTTAGTTTGTGCTGTGTTTATTGTTTTAACT
GCAAATATCGTAACAGGTATTATGTTAGGTTTTGCAACCTTAGTGATTGGGCGTACCATT
TCAGGCGAATTTAACAAATTGAACGTTGGTACAGTAGCTATTGCTATTGCATTAGTTGCA
TTCTATGCCTTTGGTTTTGCAATTTAAGTCCTCAATAAACATATTTTCCTCTTTTTAAGA
AAAATATTTAACAGAAATAGCTCATTGTATGAAAGATAGGATACTAAATTTATCCCAACA
TCATCCTTAGATGCTAGAATGAAATAGAAAGTCAAACGCCTACAAATAGAATCTATTCAT
AGGCGTTTTCATCACACTACATTTATCAATGTAATTTCTATTATTTTACTTTTTGTAGCT
TATGGTATGCATCTAGTAATTTTTGATGAGCTGACATATTCCTCAAAGTTTCATCAGAAC
CAATTAAACCATGGAACGGATTTTCTCCCTGCATTATATTCCAAACAAAATCTACAGCAT
CTTTCCCATACATTCTGTTAAATATCATTCTATACTGCTCAGGTTCCCTATCCCCATCCA
AAAATAATTCAATTACACTAATTAAACAACGATAGTAATTGTTTCTTTCTGCTGAAAATA
CAGAAGCATTCATATTAACTGTCCAAGTTGCCCAATCTAATGCCTCTTCAAGATTCCCTA
AAGCCAAATGAAGCATAGATTTTAATTCACCAATACGTAAAGTTTGTAGTGCGCTTCCTT
TTTCAGCTACCACTCCAATAAATTCACGTACCCGTGTCATATCATCAATACCTTGCTCAT
CCAGCTCATCCAATAGCTCTTGATAAATTTCTTTCTCATGATGGAAATAGGGTAAATCAA
GCAACATTTCACGCCATTCCATTCCCATATTATTATTCGCATAGATCAAATCGTCAGGAG
GATAAATATTAGACATTCCAGGAGCAATTATACGGCAAGCGTATACACCTAAATGTTCAT
AGTCCATAATATAAACCTCTTGTTTATACCGGCTGAAAATTTCCATCAAATTAGCAAATT
CCTGCTCTGTTGTGCCTGAAAAATCCCAGTGAGTAAATTTATAATCTGGTTCTGATTTAA
AAAGATCCCATGAAATCTGACCACTTGAATCAATAAAATGAGTTTCCAAATTCGCATAAT
CTGCCACATCATCATTATTAAATGATGGTGGAGAAAACACATCCAAATCTTTTAAACTAC
GCCCCTGCAAAAGCTCAGTTACCGTACGCTCAAATGCGACTTGGAAATTAGGATGAGCAC
CAAAAGAAGCAAAACACGTACCATTCCTAGGATTAAGTAAAACTACACAGATAACTGGAA
ATTCGCCACCTAATGAAGCATCATAGCAGAGAATCGGAAACCCTTCTTGCTCCAATTGCT
CAATCGAACGTTTAATCGTCGGATAACCATCAATAATACACTGCGGAATTTCAGGCAAGC
TGATTGCTTCAGTGATAATACGATTTTTGATAAAGCGTTCAAATACTTCCGATAGTCCCT
GCACTCTGGCTTCATTCTTAGTATTGCCAGCTGACATCCCGTTAGATACAAATAAATTTC
CAATAATGCTTTGTGGAATATATACCGTATGACCATCAGACTGACGAATATAAGGTAATG
CAACTATTCCTCGTTCTGAATTGCTAGACTGTAGATCTACCAGAAATTCTGGTGTCAATT
CTCCATTGGGATTAAAATAGTCATGTAGAAATGGATCCAATATTCCTTCAGGTAATTCCG
TTTCATTTTCAATAGGAAACCATTTTTCATTTGGATAGTGAACAAATTCACCTTCAGCAA
TTTCCCTTCCTAAATAAAAATCAGCCCAAAAATAATTAGTCGATAAACGCTCAAAATACT
CCCCCAATGCGGAAGCAAGAGCTGCTTTCTTACTTGCTCCTTTACCATTTGAAAAACATT
GTGGACAATCAACATCACGAATATGTACTGACCATACATTTGGTACAGGATTAAGCCAAG
AAGCCTCCTCAATATTAAATCCTAATTCTTTCAACTTAGTCTGGAATCTTTCGATGCTTT
CTTCAAGGGCTGCATCTTTCCCCACAATAAAGGTTTTTTCTATCATTTTTTCTCTTAAAA
TGAAACGGTTTTACTCTATTTATATAGGATGTAGACATTGGAAACCAATAAAGAAATTCA
TAACAACATCTTAAATCTCTTCTACCAGTTAGAATAAATTGAGCGGAAAATTTCCGCCCA
ATTCATATGTTAAAAATCCATTAATTCTTTCTCTTTGTCTGCTAAAATCTCATCCACTTT
TTTGATATAAATATCTGTAATCTTTTGGATATCATCTTGAGCTTTACGCTCATCATTCTC
ACTAATCTGTTTTTCTTTCTCTAAAGTTTTAATTTTATCATTTGCATCACGGCGAATATT
TCTAATTGAAACTTTACCTTGTTCTCCCTCACCTTTTACAATTTTAATTAAATCTCGACG
ACGTTCTTCCGTTAATGGAGGAAGAGGAACACGAATAGTAGTTCCAGCCGAAGAAGGATT
TAACCCTAAATCCGAAGTTAAAATCGCCTTTTCTACCGCACTAATCAACGAACGATCAAA
TACAGTGACTGCTAATGTACGAGCATCTTCTGCGACAACATTAGCTAATTGACGTAATGG
TGTTGCTGACCCGTAATATTCCACTTGAATAGCATCTAATAAACTAGGCTGAGCTCTACC
TGTACGGATTTTAGAAATATGTCCTTTTAAGGCCTCAAGGCTTTTTTCCATTCGTTCTTG
AGTATCTTTCTTAATTTCATTAATCATAGTATTTTCCTTTGATTGAATAACATAAACCTA
TTGATTTTACCCAATTTCATTCTATTTTCCTAGTACTAAGTTTATAGGGTTTGTGGTAGA
CTTATTTGACTTAACTCATCACAAGAGGGAATCCTTATGTACCAACAACAAATTTTAATA
GAATTACAAGAAGCGCAACAAGTATTAAATGACTTTATTAATAACCAACATAATCTTAAA
CTAATTCAAGAAGCAGCTTTACTGATTACTGATAGTTTTAAGAACGGGGGAAAAATACTT
TCCTGTGGGAATGGTGGCTCACACTGTGATGCTATGCATTTTGCTGAAGAGTTAACTGGA
CGTTATCGTGAAAATAGACCAGGATATCCAGCCATAGCAATCTCAGATCCAAGCCATTTA
AGCTGCGTAAGCAATGACTTTGGATATGAATATGTCTTTTCTCGTTATGTTGAGGCAATC
GGACAAAAAGGAGATATCTTGTTTTGCTTATCAACATCAGGAAATTCTAAAAATGTTATT
AATGCAATCATAGCTGCAAAAGCCAAAGGAATGAAAATTATTGCAATGACAGGCAAGGAT
GGAGGAAAAATAGCAGAACTAGCTGATATTGAGATTCGGGTACCTCATTTTCGTTATGCT
GATCGTATTCAAGAGATACATATTAAAGTAATCCATATTCTCATGATGTTAATTGAATTT
GAAATGGCAAAGTAAAGAATAAAAAATCCAACTTAAATAAATAGTTAAGTTGGATTAATT
CGTTGAATAGCGTTAATTAAGCAATCGTCGTACCTTCCGTTGTACCCGTCACAACTTGTT
TCAACGCACCAGCTTTACCCATATTAAATACACGAATTGGCATATTATGGTCACGGGCAA
GAGTAAATGCGGCTAAGTCCATCACTTGCAATTCTTTTTCAATCACTTCAGCATAGCTTA
AATGTTGATAAAGTTTTGCATCTGGATTTTTCGCAGGATCGCAATCATACACGCCATCGA
CTTTGGTTGCTTTTAATACAACATCAGCTTCAATTTCAATACCACGCAAACAAGCCGCAG
AATCTGTTGTAAAGAATGGGCTTCCTGTACCTGCTGAGAAAATCACGACACGTTTTTCGC
GTAACATTTTAATGGCTTCAGACCAGTTGTAAGTATCACAAATACCGTTTAACTGGAATG
CAGACATTAATTTTGCATTAACATCAGCACGGTGTAAGGCATCACGCATTGCTAAACCGT
TCATTACTGTTGCAAGCATACCCATATGGTCGCCGACAACACGGTTCATACCCGCTTTAG
CAAGTTTAGCACCACGGAATAAGTTACCGCCCCCAAGAACTACGCCGACTTCGACACCCA
TTGCAAGCAATTCTTTGATCTCTAATGCCATTCTATCTAAGATAGATGGGTCAATACCAA
AACCTTCTTCACCTTGTAATGCTTCACCACTTAACTTTAACAAAATACGTTTATAAATAG
GATTGCTCATTTTGACCTCTGTGTAACGGTTGGGGAAAAAAATCGAAATATTATAGATTA
TCTTAAGAACAGATCAAAGTAGGCAAGCGGATAGAATTTCCACTTTATTTTCGGTAAAAT
CGCTATCCCTTTATTTTCGTTTTGCTCATAATGAATATAACAAAGATACTCGCTACTCTC
ATTAGTTTTGGTTTATCTTATTTAGCAAGTTACCTAATGTTACTTGGCTCAGGCTTTTTT
TCCTACTCCTGAAATCAGCAATGTGCTACTGCTGGTTCTCGTTATTTTATTTGCTAATGC
CTCTAAAAAAGCGTTCTTTTATCTGCTTTTGCCGATTGTCACTTTATATGCCCTTTACAC
GCCAGTTGGCTTGACCTTTGGCCCACCATCGTACCAATACCTTGCTTCGGTTTTTGCCAC
AGATATACAAGAAAGCAAAGAGTTTTTCAGCCAAATCCCCCTGATTAACTTTGTTGCTTG
TACTGGCATTTTTATATCACTGTTAGGTTTTCGTTTTATTAGCCAAAAATGGCAAATTCA
GTTCCACAAAAATAAAACCTTTCTTGCCTTAGGGATTGCATTAGTTTTTATCTCTACTCC
GCCCTTCAAATTTCTACAAGAAGGAAGTAGTGCAATTAGTAAAGTAAAAGCAGAATTAGA
CCGCTTGAATAGTATGTCCATTCAAAGTGAATGGGGAACGTCGCAACTCAATGCGGAAAG
CCGTTACGATGATTACATTTTAGTGATCGGCGAAAGTGCTAGAAAAGATTATCACCACGC
TTATGGCTACCCTGCTGAAAATACGCCGTTTATGAGCAGTGCCAACGGCATTTTAATTGA
TGGGCTGACCGCTGGTGGAACAAATACCATTGCTTCATTAAAATTAATGCTCACTAAGCC
TGATACTGAAAAGTGGGAAGGGGAATACAGCCTTGGTATGATCGATTTGATTAAATCCGC
AGGAATTAAAACCTACTGGCTATCAAACCAAGGTTATCTTGGTACTTTTGATACACCTGT
TTCCTCCCTTGCTAACAAAAGTGACGAAAAATTATTCTTAAAATCGGGGGACTCTTTCCA
TCAAAATATCAGTGACTTTGATTTATTGCCTAAATTTGAACACATTATTGAGCAAAAAAC
TCATAGCAAACGTTTTATTGTGGTGCATTTATACGGTTCACACCCCATCAGCTGTGATCG
TTTAACTGATTACCCTAAAATGTTTGATGATGAAAAAATAGGCAAAAAGTATTTCAACGT
AAACTGCTATGCATCGTCCATCAAAAAAAAACGACGAAGTGTTAAAACGCTTATATGAAA
CCCTTCGCAAAAATGAGCAACAATCTAACCGCTCGTTTTCGGTGGTCTATTTTGCCGATC
ACGGTTTAGCTCACCATATCACTGAAAATGACATTGCAATCCACAACAGCAGTGGCAAAA
GTAAGCTACACTTTGATTTCCGCTCTTTAAAATATCTAGCGATGATACCGATAGAAAAGT
CTATAAAGCGATGAAATCTGGCTTAAACTTTACCGATGGCATTGCAAAATGGGTGGGAAT
TAGTAATCCGAAATTGAATACAGAAGTCGATTTATTTAGTCCTCATTCAGACAAGGAAGA
TTATGGGCTAAAAAAATTGATTGATGGTTTTGAAGGGAAAGTGGATCCTGCTGTGGTTAT
TCCTAAGGATGAGTAATTCTATATCCCAAAATGATTTTCTGACAGCATAAGTGCCCATAG
TAATACAATAATTAATTTAGCCATTTAAAAATCTAGACGTTTAGATGTCTAAAATTTCTT
GACGAAACGATTTCCTATTCGTAAACTTGAAACCATTCAAAGACAAGCGGTCGCTTTTTT
ACCGTTTTTTGCAAGGATTTTATGGCACAGCAGATTACTCTTTTTGATGATATTCCCCTT
GAGCTTGCTTTAGGCGGAACACTTTCGCCTATCAATGTCGCTTACCAAACCTATGGCACA
TTGAACGCTGAAAAAAGCAATGCTGTGCTGTTGTGCCACGCCTTGACGGGTGACGCTGAA
CCCTATTATGCACCGCCTGCGGATAAAGGCTGGTGGCAAGATTTTATCGGTGCAGGATTA
GCTTTTGACACCGATAAATACTTTTTTATCTGCTCGAATGTGCTTGGCGGTTGCAAAGGT
ACGACAGGCCCTGCGTCTATCAATCCAAATACGAATAAACCCTACGGCAGTCAATTTCCC
GTTATCACCGTGCAAGATATTGTGAAGGTGCAAAAAGCCTTGATCGATAAACTCGGTATT
ACTCAGCTACAAGCGGTCGTGGGTGGCTCTTTTGGTGGAATGCAAGCGACACAGTGGGCG
ATTGATTATCCGGAACAAGTGAGAAATGTGGTTAATCTCTGTTCTTCGCTTACCTTGAGT
GCAGAAGCAATCGGCTTCAATCACGTTATGCGACAAGCGGTGATAAACGATCCCCATTTT
AACAACGGCAATTATTATGAGAGTACGCCCCCAGATAACGGCTTAAAAATCGCTCGAATG
CTTGGTATGCTCACCTACCGCACCGATGTACAACTTGCCAAAGCCTTTGGGCGAGAAGTG
AAACAGACGGGAACGATTTGGGGCGATCACTTCCAAGTAGAATCGTATCTCAGCTATCAA
GGGGTCAAATTTCTAGATCGCTTTGACGCCAATAGTTACTTACGCCTGTTAAGAGCCTTA
GATCTCTATGATCCTGCTTTAACCTATGCAAACGAGCAAGAAGCACTCAGTCGCATTAAA
GCGAATTACACCCTTGTCGGCGTAACGAGCGATCAACTGTTTAAACAGATTGACCTACAC
AAAAGCAAACAACGTTTAGAAAATGCAGGCATTGCCGTCGATTTTTATGAATTTCATTCC
GACTTTGGACACGATGCATTTTTAGTGGATTATCCGTTTTTTGAAGAGATGATTAAGAAA
GGAATATTCAAGTAGGTCGGGCATTTATGCCCGACAAGCTCATCCCTTTTATATCTAAAA
ACATAGAAATTGTAGGAGATATAATGCAATACCGAAGACTTTATCAACCAGGAGCACAAT
ATTTCTTTACCGTAGTCACCTATCAGCGCCGCCCAATATTAACAAACGCTGATGTCCTTC
ACACTCTTAAGACCGCTATAAAAAGGGTACAACAAAATATCCTTTTAAAATTAACGCATT
AGTAATTTTACCCGATCATTTACATACTATTTGGCAATTGCCCGACAATGATTCAGACTT
TTCAATGCGTTGGAATCAAGTAAAGCGTTATGTAAGTCACCATTGCCAACATTATGACAA
TATAGAAAAAACCAACAATGAACTAAGAAAGCGGCAAAGTAGCATTTGGCAACAACGATT
TTGGGAACACTGTATAAAAAATGAAGAAGATTTCGAAAAACATTTTGACTACATTCACTA
TAATCCTGTAAAACACGGATACGTTTCATCAGTAACTGATTGGAAATACTCAACCTTTCA
CAAATACGTTCATCAAGGTATTTATCCAAAAGATTGGGCTGGGGTTAATCAAGATTTTGA
TTATGAGTAGTGCTATATTTCGGGATGTCGGGCATAAATGCCCGACCTACCCTTCTAATT
TATTTAGTTTTGAATAGCGCTAGATTTCGAGATGTCAGGCAATAAATGTCCGACCTACCC
TTTTAATCTGTTTGGTAAAACAGACTGAAACAGCTCTCTGCTTTTCAGCGGTGCTGATCC
CAAATAAGGCTTTAAAGCAATACGGGTGAAACGTTTTGCCGATTGTAAGGTTTCTTTCTC
TGAAAAATCCATTTCCGCAAAAGCTAATAAATCCTTGCCGATAAAGGTATAGTTATTTTG
TAATAAAGAGGCAATAAAGCCTTCATTTTCTCTAAATTGATAGCTCATTTTTGGATCGAC
AGGCTTACCTGTTGCGGCACAATGGCAAAAATCCACCCCATAACCTAACGCTTTAAGTGT
TTGAAATTCAAAGGTGCGTAAGATCGGTTCGATCTCGTTTGGCTGGCTTGCCAACTTTGT
CATACAGTGCAGATAATGCTGAAATAATTCAGGGTAAGCGGTGTGATTTTCCAATACTCT
TGCAAGCACTTCATTGACATAAAAACCGCTATATAGTGCCAGTGTTTGCATAGGTAAGGT
CAAGGAAGCTGGTTCGGCTTTGGTGAGTGTTTTTAAGTCCCCTTTGCCCGTCCATTTCAG
CAATAACGGGGTAAAGGGTTGAAGAACAGATTTCAATGGCGAACGTGGTCGTCTTGCCCC
TTTGGCAAGTAAGGTAATCCGCCCGTGATTTTCAGTGAAAAAATCAACGAGCAGACTGCT
TTCACTGTATTCTCTGCGATGTAGCACAAAGCCACGTTGCCACTGTTCGATCATTATTCG
TCAATATAACCCAAACTTCTTAACGCACGTTCATCGTCAGCCCAGCCGGCTTTGACTTTC
ACCCACAGCTCAAGGTGGACCTTATTATCAAACAAGCGTTCCATATCCGCACGAGCTTCA
GTGCCGATCACTTTGATCTTCTGACCTTTGTTGCCGATCACCATTTTTTTCTGCCCTTCA
CGTTCCACTAAAATCAAACCATTGATTTCGTAAGTGCCACGCTCGTTAGTTTTAAACTGC
TCAATTTCGACCGTTACAGAGTAAGGCAACTCTTCACCCATAAAACGCATTAATTTTTCA
CGGATAATTTCTGACGCCATAAAACGTTGCGAACGGTCGGTGACATAATCTTCAGGATAG
TGATGAATGCCTTCTTTTAGTGACTCACGCACAAATTTCTCTAAAATATGTACGTTTTTG
CCCCGTTGAGCTGAAATCGGAATGATCTCTTTAAACGGGAATTTCTGCGATAAAGCGGTC
AGATGTGGCAATAATTCTTCTTTTTCCTTGATATTATCCACTTTGTTAATCGCTAAAATC
ACAGGGGCTTTGGTCGAACGCAATTTATTGAGTACCATCTCATCATCATCGGTCCACTTC
GTGCCTTCTACCACAAAAATCACCATATCGACATCACCAATCGCACTGGCTGCCGCACGG
TTCATCAAGCGGTTAATCGCTCGTTTTTCTTCAATGTGAAGCCCTGGGGTATCAACATAA
ATCTCTTGATACGCCCCTTCGGTTTTAATCCCTAAAATGCGGTGATGTGTCGTCTGAGCT
TTGCGAGATGTAATCGAAATTTTCTGTCCTAAAATTTTGTTTAATAGCGTTGATTTCCCT
ACGTTTGGGCGACCAACAATGGCAATAAAGCCGCAATATGTTTTTTGATCTGTCATTGTG
TTCTCTTAAATAAATACAAATTGAAATGGTGGGTCAAGAGCCACCCTGCATTAGGCTATT
TTATTCCCAACACCTTTATCACCTGCAATGCCGCATCTTGCTCGGCTTTGCGACGGCTTG
TGCCGTTACCGATAAAGATTTCATCAACTTTTTCGACTTTACAACTGACTTTAAAAGTTT
GATTATGGGCTTCGCCTTTAATATCAATCACTTCGTAAGTTGGTAAGGGTAGCTTACGCC
CTTGTAGATACTCTTGCAGACGAGTTTTCGGATCTTTTTGTGCTTCCCCTAGTTGCATGT
CATTTAGAAGTTGCTGATACCAACAATGCACACGTTCCATCGCCCGATCAATCCCAGCAT
CTAAATATACCGCGGCAATAATCGCTTCCACACAATCGGATAAAATAGACTCTCGGCGAT
AGCCACCACTTTTTAATTCTCCAGCCCCTAATTTCATATATTCGCCTAACTCAAACTGAC
GAGCGACAACCGCAAGGGTCTGTTCTTTCACCAATGCCGCACGCATACGGCTTAATTCCC
CTTCATTCGCTTTTGGGAATTTTTCATATAGGGCTTTACCAATGGCAAAATTTAAGATGG
AATCGCCAAGAAACTCAAGGCGTTCATTATTTTTGGAAGCAGCACTACGGTGAGTGAGGG
CTTGGGTGAGGTAATCAAGGTTAGCAAATTGATAACCTAATTTTTTCTGTAATCGTTCTA
GTTGCATTTTAGTTTATCTTCGTGGAATACCCCCCTTTGAAAAAGGGGGGCTAGGGGGGA
TTTTGCTAACATTGAATAAAATTCACCCTTTAAAAACCCCCCTTAATCCCCCTTTTTCAA
AGGGGGAAATGTTCTCTTTATTTAATCGCCGTAAACATTCTCTCAAAACGTAATCCGCTT
GGAAATTCATTCGGTTTCTTATCAAGGCTTAACCAAATAACACTTGCTTTACCGACCATA
TTCTTTTCAGGGACAAACCCCCAAAAACGGCTGTCTTCGCTGTTATCACGGTTATCTCCC
ATTACAAAATAATGCCCTTCTGGCACTACCCATTCCCCAGCAGGAATACCGTCTTGTTTG
AAGAAATAAGGCTCGTAGTTAAAAGCGTGCGGATTATTTAAAATTTGGTGGGTAACATCA
CCAATTTCAGTGCGTTCAACTTGCATTTCACCGTGGTAGAAAAAGTCAGGATTTGGTGCA
CTGCCTTCGTATTTAAACACCACTTCTTTGCCTGAATCGCCGTGAACAACGGTTAAATTA
CGGGTATGGAAATCATATTTCACACGGTCGCCACCAACACCCACAACACGCTTAATATAA
TCAACGTGTGGCTGTTTTGGAGCTTTAAATACCACAATATCCCCACGTTCAGGCTTACCC
ATCGGAACAAGCGTATTTTGCCAAATCGGGTCTTTAATTCCATAAGTAAATTTATTCACT
AACAGAAAATCACCCACGCGTAACGTTGGCTCCATTGAACCGCTTGGAATTTGGAACGGC
TCAAAAATAAATGAACGTAAAATAGTGACTAATGCTAACACCCCAAATAGTGACGCAAAA
AAATCCCCCACTAATGAACGAGGTTGAATTGTGGCTTTTTCTTCTGCTGAGAGCGGTTTG
CCTAAACGCTTTTCTTCACGCTCAATCGCACGCAAGCGGCGAGGTTCAGCACTAAATTTG
TAAAATGACCAAAAGCCACCACAAATAACAACTAAACCTACTAATATAATGGAAATCGTG
TTTGGTAGCTGCATTGAGTCCAACACTTTCCAAACACCGTACAATACTGCAATAAAACTA
ATGGTTAAAATATTGCTCATATTTAAAATTCACTCCTTTTGGAATTTATTTACTATCCAA
AATGTAGGGACACACTGAGTGTGTCCATTGCAACATTTATCAATAGAATAGATATGAATG
TTGTATGCGGACACACTCGGTGTGTCCCTACAATATCTATTCACTAATCCTTCCCAACGT
GCAAAATCGCTAAGAACGCTTCTTGTGGCACTTCCACGTTACCTAAAGATTTCATACGTT
TTTTACCTTCTTTCTGCTTCTGCAACAGTTTTTTCTTACGGCTTACGTCACCACCGTAAC
ATTTCGCCAATACGTTTTTACGCAACTGCTTCACCGTCGAACGAGCGATAATATGGTTAC
CAATCGCCGCTTGGATCGCAATATCAAACTGCTGACGTGGAATTAACTCTTTCATTTTTT
CCACTAACTCACGACCACGATAAGGGGCATTGGCTTTGTGGACGATTAACGCTAACGCAT
CGACACGCTCGCCGTTGATCATAATATCTACACGCACCATATCTGCCGCTTGGAAACGTT
TGAAACCATAATCCAACGACGCATAACCACGCGAAGTCGATTTTAAGCGGTCGAAGAAAT
CTAACACCACTTCACCCATCGGGATTTCATAAGTCAATGCGATTTGGTTACCGTGGTAAA
CCATATTCGTCTGTACACCACGCTTCTCCACACATAAGGTAATCACATTACCTAAAAACT
CTTGTGGTACAAGCATATTACATTCTGCAATCGGCTCACGAATTTCCGCAATATTGTTAA
TCGCAGGCAACTTCGACGGGCTATCTACATAGACAATTTCGCCATTCGTTTGTTCCACTT
CATAGACTACCGTCGGTGCTGTGGTAATGAGATCCAAATCATACTCACGTTCTAAACGCT
CTTGAATGATCTCCATATGCAACAAGCCTAAGAAGCCACAGCGGAAGCCAAAGCCTAATG
CCGTTGAGTTTTCTGGCTCATAGAAAAGCGACGCATCATTTAAGCTCAATTTTGCCAATG
CATCACGAAACGCTTCATAATCATCTGAGCTAATCGGGAATAAACCTGCATAAACTTGCG
GTTTTACTTTTTTAAAGCCGGGTAACACTTCGCTTGCAGGATTGTGATGATGGGTTAAAG
TATCCCCAACAGGTGCGCCTAAAATATCTTTAATCGCACAGACTACCCAACCTACTTCGC
CTGTTTTTAATTCCGTAGTATCAACTTGTTTTGGCGTGAAAATACCAAGACGATCCACTT
GATAAGACTGTCCTGTACTCATCACTTTGATTTTATCGCCTTTTTTCAACACACCATTTT
TGACACGCACAAGGGAAACCACGCCTAAATAGTTATCGAACCACGAGTCAATAATCAAGG
CTTGCAACGGTGCATCAGGATCACCTTCAGGAGCTGGAATTTTCGCCACGATTTCTTCTA
AAACGAGATCGATCCCCACGCCAGTTTTCGCCGAGCAACACACCGCTTCCATCGCATCAA
TCCCGACAATATCTTCGATCTCTTCTGCAACACGCTCAGGATCAGCCGCAGGCAAGTCGA
TTTTATTTAAAATCGGCACTACTTCCAAATCCATCTCAATTGCCGTGTAACAGTTAGCAA
GAGTTTGTGCTTCCACCCCTTGCCCAGCATCAACAACCAACAACGCCCCTTCACAGGCGG
CTAGGGAACGAGAAACTTCATAAGAGAAATCGACGTGTCCTGGCGTATCGATAAAGTTTA
ACTGATAGGTTTGACCATCTTTTGCTTGATAATTTAAGGTAACACTTTGTGCTTTAATGG
TAATACCGCGCTCACGCTCAAGATCCATAGAGTCTAACACTTGAGCTTCCATTTCACGAT
CTGACAAACCGCCGCAAGTTTGGATCAAGCGGTCAGATAAAGTCGATTTACCGTGGTCAA
TATGAGCAATAATAGAAAAGTTACGAATGTTCTGCATTTTCATAAGGGCAGTAAATGTCC
TATTGTATTGTTATTGATAAAAGAAAAATAATCGGCGGATTGTACCTGAAAATTACAGGA
AAGGGAAAAGGAAAGGAGAATATTAGAATGAAAATTTATAAAATAGAGAAAAATCTAGAC
CTAGTAAACGACTATAGCCTTCAATATAAGACTATAGTCAATTTTATAGCAGCTATTTTT
CTGCTTATCTAAAATACTTGACTGATGTAGTTAAGTCTTTTACTAGTGTTTAACTATTAA
AAGTATACAAGAATTCTAGTTATTCTTCTCATCAGACATACTTGCCGCTGCGGTAAATAG
TACGTCAGTTGATGAGTTAAGTGCTGTTTCTGCTGAATCTTGGATAACACCGATAATGAA
GCCAACGCCGATAACTTGTGCTGCAACATCGTTTGGAATGTTGAATAAGCTACACGCAAG
TGGGATTAATAATAATGAACCACCCGCTACGCCTGATGCACCACAAGCACATACTGAAGC
AACAACACTTAATAATACTGCTGTTGAGAAATCTGGTACGATACCTTGAGTATAAGCCGC
AGCTAATGTTAATACGGTGATGGTAATTGCTGCGCCAGCCATATTGATGTTAGCACCAAG
TGGAATTGCGATAGAGTAAATTTCTTCTTTGATGCCTAAACGTTTTGCTAATCCCATATT
TACAGGGATATTTGCCGCTGAGCTACGAGTAAAGAATGCTGTCACGCCACTTTCACGTAA
ACAGGTGATGGTGAGTGGGTATGGGTTGCGGCGAATTTTCCAATACACTAATAATGGGTT
TAGGATAAATGCCACAATTGCCATTGCACCTAACAATACCGCTAATAAACGTGCATAACC
GATAAAGGCATCTGCACCGTTGGTTGCCATGGTTTCTGCTACTAAGCCGAACACCCCGAT
TGGAGCAAAGGCGATTACCACTTTTACCACGAAAGAAACAGCATCAGAGATGTCGTTTAA
CATGACTTTGGTGCTTGGTGCTGCGTGGCGTAATGCGATACCTAAACCGATAGACCACGC
AAGAATACCGATGAAGTTACCGTTCGTAATTGCACCAAGTGGGTTATCGACTAAGTTGAA
AACAACGGTTTTTAATACTTGACCAACGCCTTGTGGCGGTGCAAGCCCTTCCGGGCTGGT
AACAAGTTCAAGTGTCGTTGGAAATAAATAGCTTAAAATAACCGCTGTTACTGCTGCAAC
GAAAGTACCTAAGACATACATCACTAAGATAGGTTTTAAGCGGCTATCGCTGCCAACTTC
TTTGTTAGCAATGGAAGCCATTACAAGAACAAAAACTAAAATCGGTGCAATTGCACGTAA
TGATTTTACAAAGAATTGTCCGAGAACCCCAACGCTTTTGGCTGCATCTGGGCTAACTAA
TGCTAAGCAGATACCTAGCATTAAACCTACGGCAATGCGTAATACTAAATTACCGCCAAG
GATTTTTGAAGATAAAGATTGGTTACTCATAAAATTTCCTGTAAGACAAATAAAAAAAGA
CTTCATTTACCAAGGTAAATGAAGTCTGCGAGATTAGCCGAAAATGTAGAATAAGGGAAT
AGCAAGCGGCAATTTTTCTGCAAAAATTTTTAAAAATTAGAATTTTAAGAAAAAACACCT
TAAAAATTTAATAAAAATCTCCGAGAAATGATAATAACTATTAAATAAACACCTGTTCTG
TCACTTGATAACCTTGCGGAACCTCTGCTTTATCATCAAAGGTTACAAATTCCCAAGCAT
TTTCATTCGCTAACACAGCTCGTAATAATTTATTGTTTAAGCTGTGACCTGATTTATAGG
CTTTGAAATCACCTAAAATATTGTAGCCACACATAAATAAATCACCGACAGCGTCTAACA
TTTTATGACGAACTAGTTCATCTTTAAAACGTAACCCTTCTTCATTCAAAATGCGGTATT
CATCTAAAACAATTGCGTTATCTAAACTTCCACCTAATGCAAGACCAATAGATTGAAGAT
ATTCAACATCTTTCATAAAGGTAAAGGTTCTAGCACGGCTTAATTGTTGAATAAAGTGTT
GTGCTGAAAATTCCATTTTGTAGTTACGCACTTCTTTGGTAATCATTGGGTGCGTAAAGT
CAATAGTAAAGTCTAATTTCAGACCGTGGCTATAAGGTTTAAACTCAGCCCACTTATCCC
CTTCTTCTACTCGTACACTTTCTTTAATACGAATAAATTTTTTCGGCGCATCTTGTTCTT
CAATCCCTGCATCTAATAAGAGATAGATAAAAGGACTTGAGCTACCGTCCATAATTGGAA
TTTCGGCTGCATCAACTTCTACAATTAGGTTATCTAAACCTAACGCAGACATTGCTGCGT
TTAAGTGTTCTACTGTTGAAATACGCACACCTTCATCATTGATCATACAAGTACAAAGTT
GTGTATCACGGATAGATTCAGCACTTGCAGGGAAGTAAACGACAGGATCAAGATCTGTTC
TTGCGTAAATAATCCCTGTATGTGCCGGTGCTGGACGCAACGTTAAGGTTACTTTCTTGC
CACTGTGCAAGCCAATACCTGTTACTTTTGCTGCTTGTTTAAGGGTTCTTTGTTTAATCA
TATCGTTTCCTTATTTCCCGAAATGGTTATTGACCATTTCTCATAAACCCTGGGATTGAG
TTCGGCGAAAAGACCTGTGCTGTATCAACTTTCTGTGGTCTTGGCGCTGTTTGCTGAACC
TGTTGTGGTTGCTGAGACATTTGATGCGTTGTATATTGGTTTTGGTTTGGGTAACCGCCC
ATATTATTTATAAATTCAGGCTGACGAGCACCACCAAATCCGTTATTAATAATAGATTGT
TGCGAAATATCGGTTCTTCCTTGCACACTTGGAATTTTTGGCATTTCTTCTGGTTGTCCG
ATACCTGTAGCAACCAATGTTACACGGATCTTACCATCCATTTCTGGATAGAATGCAGAA
CCAAAAATAATAGCTGCATCAGGATCTGCGAAGCTAGTAACATATTCCATAATGGTATTG
ACTTCTGCAAGTTCAATATCATAGCCAGAAGAAATATTCACAAGAATGCCTTTAGCACCT
GATAAATCAACATCTTCCAATAACGGGCTTGCTACAGCTTCTTTTGCTGCATTTTCTGCA
CGGTTTTCACCCTCTGCAATGCCTGTTCCCATCATTGCTCTACCCATTTCCGACATCACT
TTTTTCACGTCTGCAAAGTCAACGTTCACAAGACCTTCGGAAGTAATCATATCCGTAATA
CCTAATACCGCATTGCGTAAGACGTCATTTGCAACGCCAAAGGCTTCATTAAATTTTACA
CTTTTAGGTAATACTTTTAGTAATTTATCATTTTGGATAATGATGAGTGAATCCACATGT
TTTGCAAGTTCACGGATCCCTTGTTCCGCATAGTTAGAACGTTTTCTACCTTCAAAAGAG
AAAGGTTTAGTAACAATACCAACTGTTAATGCTCCTTGGCTTTTAGCAATTTCAGCAATT
ACAGGAGCTGCACCAGTACCTGTGCCACCACCCATACCAACAGCAATGAAGACCATATCA
GCACCTGTAAGCATATTCGTTAATGCTTCTCTATCTTCTTCAGCTGCTTGATGACCAATG
TTTGGATCTGCTCCTGCCCCTAAGCCTTTTGTTACACTTGCACCTATTTGAATCGTATTG
CGAACGGCACTACTACGTAATACTTGTGCATCCGTATTAACCGAAAAGAATTCAACACTA
CCAACATCAGATTGGTTACTAACCATATGATTTAGTGCGTTACCACCACCGCCACCGACA
CCGATAACTTTGATAACCGCATCTTGCGTTGCTTCATAAATAGGTTCAAACATTTGTGAT
TCTCCCTCACGGCTTAATATTGTTATTAATGCCTATTAAAAACTTGATTTTATCCAATTA
TACGCTTTTTTAGCACTATGACCTAATGTATCAATAATGCCGCCCACCTTATGACTAATT
TCTCCACTTTGGCTACTATCAACGTCATTATAATGACTATACTGTAGCAATCCTAATACG
GTTGCATAAGAAGGTTTGTTTACATAATCCGTTAATCCTGTAATGTTCAATGGATTACCA
ACTCGAACTTGAGATCCAAAGACAGATTTTGCACATTCTACAATATCTTCAACCTGAGAG
CCACCACCTGTTAATACAATTCCAGCAATTAATTCTTGTTTTATGCCTTTTTGATATAGT
TCATTGCGTAATTGGGATAATTCCTGATTAATTACGCTCAGTAAATCGTGGTAGCATTGA
GATGTAACATTAGATAATTGGCTTTTTGTAAAAGTTCTTGGCATTCGTCCACCCAAGCCT
GCCACCTCAATTTTTTTCTCTGGAAAATGAGTTGGGGGTGCAATAGCACATCCATACTGT
ACTTTAATATTTTCTGCATCTTGGCGAGAGGTTGTGAAAACATGAGCAATATAGTCCGTT
ACATTATTCCCACCAAAAGGAATAACTTTACTAAAACGCAAAGCACCATCTGTATAAACA
AGAACATCCATAGTGCCACCGCCAATATCAATTAAACAAACCCCAAGTTCTTTTTCATCT
TCTGTTAACACAGAATAACTTGAAGCAAGCCCCGAAAAAACGATTTGATCAATTTTTAAT
TTACTTCTCTCCACTGCATTTTTTAAATTACGTAGCCAATCGTTATGACAAGCAATTAAA
TGAGCTTGAGCCTGCAAACGCATACCAGATAAACCAAGGGGATTTTTAGTAGCAGGTAAT
CTATCTACTCTATATTCCTGAGGAATAATGTGTAATGTTTCCAGCCCATCGGGTAATTTA
ATAGAACGCGCAATATGAATAGCATTATCCAAATCTTCATTTCTTACACTACCAGACAAC
GGCACAGTTCCACTTTCATTAAAAGCTGTAATGTGAGATCCTGAAAGGGCAAGAGTAACA
CATACAATATCATATCCAGAAATCGATTCAGCTTCTTCAATCGCACGTTGAATAGCACTT
GTTACAGCATCTAAATCAACAACGCCACCACCTTGAACACCTTTAGACGGGCTAATTCCA
GAGCCAATCACATTAATCACCCCATCAGGCAATACCTCACCTACCACAGCAACTATCTTG
TGTGTTCCAATTTCTAAACCTACTCTAATTCTAGATTCTGCTACTTTTGTCATATTAATT
ATGTTTGCAAGTTAATAAATTATTGATTATTAAATCCAACGGAAGCCCCGTGTTCATAAC
GTAAATCTACGTAGGATAAACGTTTCCCCTCAGGAATATCAATTTCAGGAAAAATAGTCA
CAAAACGATCGATTTTTGATAGCCATTCCCCTCGCCCTAATTTTAGTTCAACGCCATTAT
CAAGTCGAATTGACCAAGCTCCTCGACTATCCATTGCAATGGAATATAATCCTAAATTAC
GTGATTTTAAATCTGCTTTTATTTTATCCCAAGCCTCAAGCACAACCTTACTTTCTGTGT
CTGGTCCGTATAAAATAGGTAAGCCTGTGTTATCAAACCTATCTTTCGGCAAACTGAACA
CTACTCCATGTTCAGAAACATACTGACTATTATTCCATACAGCCATTGGACGATGTTCAA
GTAACGTAATACTTAATTTATCGGGATAAACTTTTCTCACAGAAACATTACTGATCCAAG
GAATTGTTAGAAATTTCTCTTTAATTTCTTGAATATCCTGTTCAAAATAGCCTTTTAACA
GGGGTTCTTTAGCTAAAACTTCACGAATATCATTATTCGTCGTAAATTGTGTTTTATGCG
TTAATGCATAAGAACGGATTGGCGTTCTATCCAGTGATGCAAGCAAACTAGACCAATTGG
TATAAATTGCATAAACCATACCGAAACATAATAACACAACGATAGGCTTAACAAAAACAA
ACCAATTAATCGGATACTTCGGCTTACTTGCTTGTGTACGAATTACCGAAGTCGGTTTCT
TACGTATTACCGCAACCATTACGCACTTAACTCCAATACACGCTCAACTAAACGCTCGAA
ACTATAACCCACAGTCGCCGCTGATTTTGGGAAAATACTATGACTGGTCATACCTGGGCA
AGTATTCACTTCAACTAAACGGAAGTTTCCTTCGCCATCTTCCATTACATCAATTCGGCT
CCAACCACGACAGCCCACCACATCATAAGCCTGTTTCACTAACTTAGCGACTTCCGCTTG
GCGATCAGCATTTAACGCTGGCACAACATACTGGGTATTATCCGAAATATATTTTGCGTG
GTAGTCATAAAACTCGCCGTCTGGAATAATTTGCACCGCAGGCAACACTTCACCATCAAG
TACTGGCACAGAGTATTCCGCCCCTGCTAAATTTTCTTCCACCAACACAATTGAATCATA
TTTTAATGCTTCTTCGATTGCAGGTAATAACTGTTCTGCGGTTTTCACTTTGCTTACGCC
AACACTTGAGCCTTCACTCGCAGGTTTCACAAATAATGGTAAACCTAATTTTGCAATAAT
TTCATCGGAGTTGACCGCTTGCCCACGGCGTACCACTTCCATTGCCGCTGTTGGTAAGCC
CACTGCATTCCACAATAGCTTGGTGCGGAACTTATCTAAAGTAATCGCCGAAGCCATTAC
GCCACAGCCTGTATAGGGAATACCGAGTTGCTCTAACGCCCCTTGAAGCACGCCATTTTC
ACCAATACCACCGTGAAGAATATTAAATACACGCTGAATGCCTTTTTCTTTTAATTTTTC
AATCGGAAATTCTTTTGTATCAATCGCTTCAACGTTATAGCCTAAACTTTGTAATGCTTC
AAACACCGATTTGCCTGAATTGAGCGAAATTTCACGTTCTGCTGAAACGCCACCAAATAA
CACCGCAATTTTTTCGTTTTTTAAGCTCATTATTTTTACCTTATTTGGTTTATAAATTTA
TCTATTCCCCCCTTTGAAAAAGGGGGGCTAGGGGGGATTTTTAATTAATTTTTGGGGAAA
TATACATTTTAAAATCCCCCTTAATCCCCCTTTTTCAAAGGGGGAAACTTATGTTCTTTA
TGCCTTCCAACTTTCCGCTAAATCACACGAAAGCTTGCTCACGTTGCCCGCACCTTGTGC
CAAAATTAAATCACCATCTTGAATAATTTGATCTAACACTTCGCCAAGTTGTGAAGTATC
TGACACTAAAATCGGATCCACTTTGCCAAGATTACGGATTGAACGACACAGATCTTTACT
CTCTGCCCCCACAATCGGTGCTTCACCTGCGGCATAAACATTGAGCATAATCAATGCATC
AACCTGCGACAGCACTTGCACGAAATCGTCGAATAAATCACGGGTACGAGAATAGCGGTG
CGGTTGGAATACCATTACCACACGTTTATTTTCCCAGCCTTGGCGAGCGGCTTTAATCGT
CACATCTACTTCCGTTGGATGATGTCCGTAGTCATCGACTAACATCACCTTACCATTTGG
ACGAATAAACGAACCCAACTGGTCAAAGCGACGACCTGCACCTTGGAAATCTGCAAGAGC
AGCCAAAATCGCCTCATTCGCAATACCTTCTTCTTTTGCAACCGCTAATGCTGCCGTTGC
ATTCAGTGCATTGTGTCTACCCGGCACGTTTAGTAAGATCTCAATACGCTCACCCGTTGG
GCAAACCACCGTATAATGCCCTTGGAAGCCTGTTTGTTGATAATCTTCAATACGGTAATC
GGCTTTTTCACTAAAACCATAGCTAATCACTTGGCGACCGACTTTCGGGGCAATTTCCAT
CACCGTTTCATCATCGGCACACATCACTGCTAAACCGTAGAATGGTAAGTTGCGTAAGAA
ACGTACATAGGTTTCTTTCATTTTCTCGAAATCGCCACCGTAAGTATCCATATGGTCTGG
TTCAATGTTGGTCACAACAGAAACCATCGGCTGTAAATGTAAGAATGACGCATCACTTTC
ATCGGCTTCTGCAATTAAGTAACGGCTTGCCCCTAAATGAGCATTTTTACCCGCTGATTT
TACTAAACCACCATTTACAAAAGTAGGATCTAGCCCTGCTTCCGTATAAATCATTGAAAT
CATTGCGGTTGTGGTAGTTTTACCGTGAGTCCCTGCAATCGCAATACCGTGACGAAAACG
CATAATTTCCGCTAACATTTGTGCACGTTGAATAACAGGAATGCGAGCTGCTTTTGCTGC
CGCTACTTCGGGATTGCTTTCATTAATTGCGCTGGAAGCGACAACAACACTTGCCCCTTC
AATATTTTCTGCTTGATGTCCGATAAAAACTTTTGCACCTGCTTTTGCTAAGCGTTGCGT
GACTGCACCGTCCGCAATATCCGAGCCTGAAATTTGATAACCTTCATTTAATAACACTTC
AGCAATCCCAGACATACCTGCGCCACCAATCCCAATAAAGTGGATTTGATTTACACGGCG
CATTTCAGGGACTAATTTTTTAACTTTATCTTGGAAATTTTTCATTTTTATTCCTTAATA
TTCGATCATTTTGCAAAAAATCTACAAAATCTGACCGCTTACAAACTATTTTCCACAATC
ACTTCTGCCACTCGTTTTGCGGCTAATGGTGTGGCTTTCGCTCTTGCTTTTACTGCCATT
TCCGTCAGTTTTTGACGGTCGGCAATTAACGGCTCTAATGCTTTTAATAAACTTTCAGGG
GTAAAATCCTGCTGTTCAATAATCATTGCGGCACCTGCTTGTGCAAGGTACTCTGCATTT
AAAAATTGTTGGCGATCTTTATGTTGAAACGGCACAAAAATCGCAGGTAATCCTGCTGCA
GCAATTTCACATACAGTTAAAGCACCAGAACGGCAAATCACCAAATCCGCCCATTCGTAA
GCAGCTTTCATATCGTCAATAAATTCGCTTGCCGTGCCATTGCCTGTGGCTTGATAAACT
TCTTCCACACCAGCTAATTTGCCTTTACCGACTTGATGGCTAATAAATACGTTTTGTCCT
AAGACCTTCGCTACTTCTGGCACGGTTTTATTGATCATCAATGCTCCCTGACTACCGCCC
ATCACTAAGATATTGATCGGATAGCCTTTTTCAGCAAAACGTTGTTCTGGTGGTACAATT
TCAAATAGATCTTGGCGAACGGGATTTCCCACCACTTCCGCATTTGGAAAAGCTGTTGGA
AAGGCTTGTAAAGTACGGCGAGCAATTTTAGAAAGCCATACATTTGTTAAACCTGCCACC
GCATTTTGTTCGTGCAAAATCACAGGCACACCACATAATTTTGCCGCAATACCGCCTGGT
CCAGACACATAACCGCCCATTCCAAGTACTGCATCAGGCTTATACGCTTTAATAATTTTT
TTCGCTTGAAGCACTGCTCTTAAGATCGCAAAAGGGGCAGTGAGTAACGCTTTAATCCCC
TTGCCCTTTAATCCTGAAATTTGAATAAACTCAATCGGAATGCCGTGCTTTGGCACAAGA
TCCGCTTCCATTCGATCTTTTGTTCCTAACCAGCGGATCTCCCAACCTTGTTGTTGTAAT
TCTCTTGCTACGGCAATCGCAGGAAAAACGTGCCCACCAGTTCCGCCAGCCATAACCAAT
AATTTTTTTGCCATATTATTTTCCAACACTAATCATCACTAAATGTGCGTGCCCAATTCG
ATCTAAGCGGTTTTCGTAATCAATCCGAATTAATACCGCAATTGCAATCGCCATAATCAC
TAAACTTGAACCACCATAGCTCACCAATGGGAAAGTTAAGCCTTTGGTCGGCAGTAACCC
CGAAGCAACACCAAGGTTTACAAAGCCTTGAATAAAAATCCAAATGGCAATACCAAAAGC
AAAGAAACCTTTAAATCGCTCTTCTAGTATTAACGCTTCACGACTGACTTTTAAAGCTCT
GAAAGTTAAGGTGAGTAATAATAGCACAACGATAACAATTCCAACTAATCCAAATTCTTC
TGCAATGACTGCCATCACAAAATCGGTATGTGCCTCAGGTAAATATTCTAATTTTTGCAC
AGAATTACCCAATCCTCGCCCCCAAATCTCGCCTTGCCCAAACGCCATTTGTGAGTTAGA
TAGTTGGAAGCCATCACCATAAGCATCAGCAAAAGGATCCATAAAAGAGGTTATACGTTT
TAAACGATATTCTGATGTTAAAACCAATAGAGCAAAGACTACAACGCCTGCGATACCAAG
AAAAATAAACTGTAAAACTTTCGCCCCCATAATAAAAAGCATTGCAAATGTCAGCACAAA
AAGCACCGCTATACTTCCCAAATCAGGTTGAGCCAGCAACAAGCAGCTAAATAAAATCAG
GATTACCATAGGACGAATGAAACTAATGCTTTTTTGTCGCATTTCATCAAATTTTCTTAC
ATAGAAGCTCGCAAAGTAACAAATCACCGCAAATTTTGCTAATTCTGCAGGCTGGAAATT
AATAGGACCGATAGGGATCCAGCGTGTTGCCCCATTTACTGTTTTTCCAACAAACAATGT
AATTGCAAGCAAAAGTAGGGCTGAAATAAATAACCAACCATTATACTTTTCCCAATGTTT
ACTTGGAATTTGAACAAAGAAAGTACAAGCACAAATAGATGCGATAACATAAAAACCATC
TCGCACCGCAAAATAGAAGGGGTCTTCGTGTAGCCGACTACTCACAGGAATAGAGGCTGA
AGTCACCATAACAAATCCAATGATCAGCAATGCGAGAAATAACCACACCAATGTTCGATC
ATAGAGTGCATTAACAGGCGTTAATCTTGTCCACTTATCCCACTCAATCCGAATTTTTTC
TAGCATTAGATAACCCCTTGAGCCAACGCCACAAACTGTCTGCCACGCTCTTCAAAATTT
TTAAACTGATCTAAACTGGCACAGGCTGGTGAAAATAGCACCATATCGCCTGATTTTAAT
AGTAAACGAACTTGTGCGACAGCTTGTGTCATTGTTTCCACTAAAACGCTATTTTGAGTT
AAAGCGGCAAGTTCCGCCCCATCTTTTCCAAAGCAGTAACAGACTGTATTTGGCTGATTA
ATAAAAGGTTTTAACTCAGAAAAATCAGCATCTTTCCCATCGCCACCCAACAACAGATAA
AGCGTTCCTTCGACTTGTAAACCATTTAATGCAGCCACAGTACTGCCGACATTCGTGGCT
TTTGAGTCGTTAATCCAGCGTACGCCATCATTCGTCGGTACTAGCTGGAAACGGTGATCT
AATCCTGAATAGCTTTGTAGGGCTTTCACAATCCCTGAACGAGCAACACCAGCCGCTTCC
GCCAATGCCATTGAAGCCAAGGCATTCATCACATTGTGACGACCCGTGATTTTCAGCTCA
TTAATCGCAATAACTGCTTCATCGCCAGAATAGAGTTCACCATTACAAGCGGTATATTCT
GCATCTTTTTCTGAAAATTTTTTCAAAGATCTGATCGCTTGCTCTGGGAAAGTTTGTGGA
TCTTCGCCATTTACAATAATATTTTCCGCATTTTGATAGATACGCAATTTTGCTGCACGA
TATTCTTCAACGGAGTTATTGTAACGATCCATATGATCTTCACTGATATTTAAAATGGTT
GCTGCTTTCGCTTTTAAGGAATAAGTCGTTTCCAACTGGAAGCTTGATAATTCCAATACA
TAAAGTTCGTAATCGCTTTTCAATAAGCTCAAGGCAGGCACGCCGATGTTACCGCCCATA
CCGACTTTGATACCTGCTTGTTTTGCCATTTCCGTTGTCAAAGTCGTTACCGTACTTTTA
CCATTTGCCCCTGTAATCGCAATAATCGGTGCTTTTGCTTCACGGCAGAACAACTCAATA
TCGCCAACCACTTCCACACCTGCTTGAATAGCTTGCTGAATTTCTGGCGTTGCTAAGGCA
AGTCCTGGGCTAATCACAATTAAATCAGAACTTAATAACCACTCAAGGTTTAAACTGCCT
GTATGCAGTGGAATATCCCTCGATAATTTATCTACCCCAGCAGGATTTGCACGGGTATCA
ATCACTCGCACTTGAGCCTGTTTGTCCGCAAAAAATTCGACACAAGATAAGCCTGTTGTG
CCTAAGCCGATAATCGTGATGGTTTTGCCTTGATATTGATTTTGCATTTTGTTGTTCTCT
AGAAACGGTATTTTCAGATGTAGGGACACACTGCGTGTGTCCGCTTTATTTTCATTATTC
CTCGATTGGTAAAACTGTAACGGACACACGCAGTGTGTCCCTACATTAATTAACGTAATT
TCAACGTCACCAATCCAATTAACACCAACATTAAGGTGATAATCCAAAAACGCACGATAA
CACGTGGTTCCGGCCAGCCTTTAAGTTCAAAGTGGTGGTGGATCGGTGCCATACGGAAAA
TACGTTTTTGACGAAGTTTGTACGATCCAACTTGTAAAATCACCGATAAGGCTTCAACCA
CAAAGACACCGCCCATCACCACTAGTAATAATTCTTGGCGAACTAATACGGCAATCACCC
CCAATGCACCGCCAAGTGACAATGAACCGACATCCCCCATAAAGACTTGTGCTGGGTAAG
TGTTAAACCATAAGAAACCTAAACCTGCCCCTGCAATTGCCGTACATAAAATCACTAATT
CACTGCTATATTTGATATAAGGAATGTGCAGATATTGTGCAAAATTATAGTTCCCCGTTG
CCCACGCAATTAATGCAAATGCCCCTGCGACCATAATGATCGGCACAATTGCCAAGCCAT
CTAAGCCGTCGGTTAAATTCACTGCATTACTGGTTCCGACAATCACAAAATAGGTGAGAA
CAATATAGAATAAGCCAAGCTGTGGCATCACATCTTTAAAGAAAGGAACAACTAACTGGG
TAGCAGCGGTATCTTTACCAATCGCATACATACCAAAAGCAGATACTAAGGCAATCACCG
ATAGCCAAAAATATTTCCAACGAGCAATCAAGCCATCGGTATTTTTACGGGCTATTTTCC
AATAATCATCTACAAAACCGACAACCCCATAACCAAATAGGATAAATAGCACAAACCAGA
CATAGGGGTTACGCAGATCCGCCCATAACAACGTACTCACACCGATAGCTAATAAAATCA
TAATACCGCCCATCGTTGGTGTACCCCGTTTTTTGTAGTGGCTTTCAGGACCATCGTGGC
GAACTTCCTGTCCGAATTTGAGAATTTGTAAACGGCGAATGACCGTCGATCCAATCCATA
AGCCGATAATTAACGCCGTCAATAACGCCATAATGGAACGGAAAGTAATGTACGACACCA
CGTTAAACGCTGTGTTGTATTGCACCAGATATTCAGCAAGCCACACTAACATAAGCTAAT
CCTTAAAAAGAAACATCAAAAGAACGACATAAGGAAGCAATTACCTCTTCCATTTTTTGG
CTACGAGAGCCTTTTGCCAAAAGAACAAGCGGTTGGTTTTGCTCGATTTTTTGCAAAATA
ATCGGAAGCAAAAACGCCGCCATTGCGGTTTTGTCATTAAAGTGGTGAGCTGAATTACCG
CTAATCACCTCACTCTCTTTGCCGAAGCTGACCACTAAATCTAACTTCGCCTGTTTAACG
AAATCGGCGACTTCTTGATGACAAGCAGGGCTGTCTTTGCCAAGCTCCGCCATATCTCCC
GCCACAAAAATGCGGAAAGCCGGATACTGTTTTAACACTGATACCGCAGATTTCATTGAA
TCCACGTTTGCATTATAACTGTCATCAATAAACAGCACATTCTCTTTAATTTCAATCGGA
TACAAACGCCCTTTAACCGCTGAACGCTGTTCTAATCCAGCTTTAACCGCAGTTAAATCC
GCCCCGACTGCCATTGCGAGTGCCGTTGCTGCTAACGCATTACTTACATTATGTTCGCCC
AAATAAGGCAGATTGATCTCAATTTCGCCTTGTGGGGTATGCAAAGTAAAGCGTGAACCA
TTAAGATGTAGTTCAACATTTTTCGCCCAAAAATCTACATAACTGTCTTTATCTTCGCCT
GTGTAACAGAACGATTGCAACTCGTGATCGCCAATCTCTTTTTGCCATTCAGGGTAGTAA
TGAGCTAAATTCACAATCGCTTTACCGCCTGTTTTCAAACCACGATAAATCTCGCCTTTC
GCTTGAGCCACGCCAGCCAATGAACCAAAGCCCTCAAGGTGAGCGGACGCTACGTTGTTC
ACTAAACAAGCATCAGGTTGTGCTATTTCGGTGGTGTAAGCAATTTCGCCGATATGGTTC
GCCCCCAGTTCCACCACGGCAAATTTATGCTCAGGGGTTAAACGTAATAAGGTCAATGGC
ACACCTAAATCATTGTTTAAATTGCCAAAAGTATAAAGCACCTGATCTTCACAAGCGGTT
ACTTTTTGCAAAATTTTTGCAGTCATCTCTTTGACGGTGGTTTTGCCTGAAGAGCCCGTC
ATTGCCACAGTTTTTGGGTTAATTTCCGCTTTCAGCCATTTTGCTAACTGCCCTAATGCC
AAGCGAGTATCTTCCACAATAATTTGCGGTACATTCACCGCCAATTCACGCTCAACGACT
AACGCCACACAGCCTTGTTCTATCGCTTTTTCTACATAATCGTGAGCATCAAATTTTTCG
CCTTTTAATGCAAAAAATAAGCCTTTTTCAACCGCTTGACGCGTATCTGTACTGATGTTT
TCAGCAACAACCTCGCCACTACCGAGTAGTTTACCCTTTAGGGTTTGAGCGAGTTGTTGG
GTGGTTTGTTTTATCATCTTTATTTACTTATAAATTATTTTTACTATTTAAAATCTACTT
TTGTAGGGGCTAATTACATTAGCCCCTCTTCCTTATGATTGCTTTTGGGGCAAATGTAAT
TTGCCCCTTGTATTAGAATATGGGCAAAAGAAAACCCCATTACGAGTACCTTCATAATGG
GGTTATAG
>H43 Scaffold3
ACTTCAAAATTAAAAATATGTTTAAACAAAGTCAATCAACAAGTGCCCACACAGATTGTC
TGATAAGTTGTTAAAGAGCAAAATAAAGTGGTCGGCGAGATAGGATTTGAACCTACGACC
CACTGGTCCCAAACCAGTTGCGCTACCAAGCTGCGCTACTCGCCGTCTGATATGCCACTG
CATATATTTAATGGGGTGGCTAATGGGACTCGAACCCACGACAACCGGAATCACAATCCA
GGGCTCTACCAACTGAGCTATAGCCACCATTTCTAGTCGATATTGCATTACCTCTGGCGC
GCTCGACAGGATTTGAACCTGCGACCTTTGGCTCCGGAGGCCAACGCTCTATCCAACTGA
GCTACGAACGCGTTGTTTTCAGTACTGCGTCGCAACGGAGGCGTATATTAGTGATTTCAC
TCTCGCTTGTCTAGCACTTTTTTTAAAAATTTTCTTGTATGCTCTTAATTTATTCAAAAT
GTCTAGAGCGTGTTGATCTTTTAAGTACAAAAAAACAAACGACATAGAAATTTGGTATAA
TTTAGTTCGCCAAAACCTAACCATTCCGTACAAACTAAGCGGTCAAAATCCGCAAGCGNN
NNNNNNNNNNNNNNNNNNNNNNNNNNNNNNNNNNNNNNNNNNNNNNNNNNNNNNNNNNNN
NNNNNNNNNNNTTGACGACAACAAAAGCAGTTCCGGTTATACCTCGTAGACGAAATTCAA
AGGTGGGTAATGAGGATATAGACTGGTGTTTATATCGTTATCGCCATTTAGTTGAAAATG
CGTTTGCTTTTTTAAAACAATACCGAGCCATTGCGACTCGGTACGATAAGTTAGCAAGAA
ATTATGCGGCATCGCTAGCAATGATTTGTTGTATTCGCTGGGGGAAATTGTTGTTTGGTT
AAGATTTAAACTCAAAAGATCAACAGCCCCTAAGGCTTTAATCGTATTGGTTTCATCGCC
TACATCTTTTATACGTTTCAGCACGTCAAATAGAGGAGCGGTACAACAAGAAAATAAATC
GGCTAAGGCTTCATAGCTTAATGAACGGTTATTATTCACTTCAAGTAGCATTTGCTCAAA
AGCGGTGCAAGCCCCTTTCATTCGTTCAAGTGCAACAAAATCATCTTCACTAATTAAAAA
ATGATGGTCATATTGAAAATAAGTATTTAAAAAAGCATTGGTTTCTACAATAAAACGTTG
TTGGTTTATCGCTGGTCGTAGCTCGTTTACGGCTGATTTATTCATTTTGCGTAATTCGCC
CAAGGCTTCTAAGCAACGTTTGATAATTGGTGTCCAGCAGTCTGTTGTTTTATCTATAAA
GCTAATGGCGGTTTCAATGGAAAGCCAAAAATCAAGCGTTTCATTCCGTGCTTTATTTTG
AATAATCAAATAATCTTGTTCAGCCTGAAAGCCTAATTTAGTTAAATGTTGTTGGCTTTC
TTTAGTGGTTGGATGCCAGCTAAAAGCAACGTGTGCAAGCTCTTTTAATGAAATAAAAGA
TTGTTGGCGATTATTGATAAGTTTTGTTTGAAGAGAAAAGGGGAACTGTTGAGCGTTCAT
AATGAACTCCTTTGTGTATTTACGAAATTTTACCCTATAAAATAGGGTGCCAAGGGGTTC
GAAAGCCACACAAAGACGGCTGGAGTTATTTCCCTTTCGGGTGTTGTATTCCTCGCCCCC
TCGGTATTGAGTTTAAATAAATTGTGCCTTTTGCCCCAAAATTGCAAATTTTAGGTACAA
AAAACCGCTTGATCTATCGGGTGCGGTTATCCGCTTTGTGTAAGGTTACGACACCTTGAG
AACAGTCATACGCGTTTTAAGATAAATAGCAAGTGTTTAATTAAAAAATTGAATGTTCAA
CTTTAAAATCATTGTTGTTTACTCATAACTATTTGATTTTTATAAAATAGAATTTCTTTC
ATTAAGTTGAACCATTCAAATCTTTTCTTGCAAGCGGTCAAATTTCCCCTAATTTTTACT
AATCCCCACAAAAACGCCCTTTTAAGCCCTTTTTCTGTTTAAGCCGAACAAGTGTAGCTC
TTTTGTCTTTTAGTGTGTTTATAAACGCTCGTAAACGCCTTAAATTTGATTCTTGCTTGT
TGTATTTGGCATTAGTTATGTATTGCAGTATAAGTGTTTTATTAAAGTAGTTTAAAAGAG
CAGTTTTATAAATCAGTTTAAAGTTTGCGGTATTGGTTGAATGATTAAAACAGAGCGATA
TATGAACAATGCTGAAGTTGCTTACAATAATTTAATCGAAACTTTAGACAGTTGTATTGA
ACAAGCTTACGAAAAGGCACAAGGTGATAAAGCAAAGTTTAGGTTTCATTTTTTAGAATT
ATTTGGGAAATTTAATGGAGGTTTAAATTTGTATATTCCTAAATTTGATAACCTTACAAA
AGAAGCGGGCAAAATCCCACAGTTTGGGCGTTTAGCTTTTCGCACTCGTTCAACCGTTCG
AGAATTACGCGGCGACTCTAACCGCTTAACGCCTGAAGATGTAACAAGTTTAAGCGTAGA
ATTAAAAGAACACGATATTGAATACCCTATTGATTATCGTGAAGATAATGATGCCAGCTA
TCCTTTGAAAAAATACGCTCTTTCTGTTGTTCAAGATGTCATTGCGTTAGGGCGTGAAGT
GGTTGTTGCTGAAATTGCACAAAATGCAGCTAATTATTCAGCTGAAAATGTTGTTACACT
GACTGAAACACAACGTTTCACAAATGCAAAATCTGGCCCTTTAAAATTCATCAATGATGG
TTTAGAAGCTGTTTCTGCTACTATTGGGCGTTTGCCTAATGTTTGTGTAATTGCTTCAGA
TGTTTGGAAAATTTTAAAAGAAAATACAAACCTTTTAGAACGTATCAAATACACTCGCAC
AGGCATTTTAACCCCTGAAATTTTTGCTGAATTGATTGGCGTTGAAACGGTAAAAATCGG
TGCTGCTTCGCAAGAAAAAGACGGCAATTTAGAAAAAAATCTGGTCAAATAGCATTGTTT
TGGCTTATGTTGCAAACGGTAAAGATAAAGGCAAAAAAGGCAATATTTTTGAACCGTACG
GTTACACGGTAAGACGTAAAGACGGCTTATTTGTTGATACTTACCAAGAGAAAGGCGGTA
AAGTGGAAATTATTCGTTGCACGGATATTAACGCCCCTTTCCTTGTTGGAAAATCAGCAG
GTTATTTAATTCAAGGTTGTATTAAGTAAATAGGTTTTACCTTTCAATCAGATTGTTTGC
TTGCACCGTCAAAAAACGGTTTTCTGATTGATTGAAAACGTCACTAAAGACGTAAAAAAG
ACTAAAAGGGCTTTAGCTAGTGGAATAGTTAAAGCCCTTTTCTCTAAAAAATGAAATTTT
ATTGCTGTATGTGAAAAAAGCGAAATTGTTATTTATCTTGCTTTTTTTGTTGTAGTTATG
TCGCTTTGTTTTAATAAAATTCGATGACTTTTTGTTTGAAAGATTGGGTGTATTTAGTCA
TAAAAATCTGCACCTTAATTAGTTGGTTGTTTAGCCCAACTTTTGGGGTGCAGATCATCT
ACGTCAGCCCCTAATTCAATTTAATCTTGCAAGTTATGATAATGCACTACTGCTCTTGCT
TTGCGAACGTAAGGGCTAGTTGTAGAATACCAAAGCCTCATATTAATTAAACCAAACACA
AAAAGCCCGCTATTTCCATAGCAGGCTTTTTTATCACTAAAAATTAGTCACCAACAGCAA
TGCGTTTCATATCTGTCATATAACCACGCAATTCTTGGCCGATTAACTCAACAGGGTGGT
TGCGGATGGCATCGTTAATATCACGCAAGTACACATTGTCGATTTCAACGGTTGGTGTTG
GTTCGCCTAAATCGCCTTTTTGTAACATTGGGATTAATTTCTCAGCTAAGATTGGCGTTG
CAACGTGTGAGAATAAGTAGTTACCGTATTCTGCAGTGTCTGAAATAACTACGTTCATTT
CGTATAAACGTTTACGCGCGATAGTGTTTGCGATTAACGGAAGCTCGTGTAATGACTCAT
AGTATGCAGACTCTTCGTAGATACCGCTTGCAACCATTGCATCGAATGCCATTTCAACAC
CGGCTTTCACCATTGCAACCATCACTACGCCGTTATCGAAGTATTCTTGTTCAGAAATTT
TGATACCGTCTGCTTTTGGTGAATTTTCGAAAGCTGTTTTGCCTGTTTCTTCACGCCATT
TGAATAAGTTTGCATCGCCGTTTGCCCAGTCTGCCATCATTGTTGATGAGAACTCACCGC
TGATGATGTCGTCCATATGTTTTAAGTAAAGATCGTTTAATTGGAGTTTAATTTCTTCCG
CTAATTCAAAGGCACGGATTTTTGCTGAGTTAGAAAGACGATCCATCATTAATGTGATAC
CGCCTTGTTTTAACGCTTCAGTAATGGTTTCCCAACCGTATTGAATTAATTTGCTTGCAT
ATGCCGGATCTTTACCGTCTGCCACTAATTTGTCGTAGCACACGATAGAACCTGCTTGTA
ACATACCGCAAAGGATGGTTTGCTCACCCATTAAGTCAGATTTCACTTCTGCCACGAATG
AAGATTCTAACACGCCCGCACGGTCGCCACCTGTCGCACTTGCCCACGCTTTTGCAATCG
CCATACCTTCGCCTTTCGGGTCGTTTTCAGGGTGAACAGCGATTAATGTCGGCACACCGA
AACCACGTTTATATTCTTCACGCACTTCTGTACCCGGGCATTTTGGTGCTGTCATCACCA
CAGTGATGTCTTTACGAATTTGCTCGCCTTGTTCAACAATGTTGAAACCGTGTGAATAAC
CAAATGCTGCGCCTTGTTTCATTAATGGCATCACATCTGCAACCACTTTTGAGTGTTGTT
TATCCGGGGTTAAGTTAATCACTAAATCTGCAGTTGGGATTAACTCTTGGTATGTGCCAA
CTTTAAAACCATTTTCGCTTGCACGAGTAAATGAAGCACGTTTTTCTGCAATCGCTTCTG
CACGCAATGCATAAGCAATATCTAAACCAGAATCACGCATATTTAAACCTTGGTTTAAAC
CTTGCGCACCACAACCTACGATCACGATTTTTTTGCCTTTTAAGAAGTTGCAACCGTCAG
CAAATTCGCTACGATCCATAAAACGACAACGACCTAATTGGTCAAGTTTTTCACGTAAGT
TTAATGTGTTGAAATAGTTAGCCATAATAAAAATCCTGTGTTGTTAATGTTGAATGTTTG
ATGTTGTGTTTACATACTGTAGTTGTTTTTGCGAGTTTGATTATAGCTGTTTTTGTTATT
GCGTAAATTGACATTATTAGAATTTATCATTGCACTAAATAAAATCACAAGCGGTCAGAA
CCCTATTATTTTTTGCAAATTTTTGCGGAGTAAGAGCCTTAACACTCAAGTTATCTTTGC
TATAATTCCCCAAATTTACCTAAAATTGAAGGAATTCTTATGTCCCAACTTATCGAACTC
ACTCATAAACTCAAAGAAATCTTCCAAATCAACCGAGCAGATTTGGATTTTGGGATTTAT
CGTATCTTAAACACCCGTAGCCAAGAGATTGAAAAGTATCTTTCGCAAACCTTGCCACAA
AAAGTGAAGCAGGCGTTGGGTGATAACCAAAGTGAACAAATCGCTGGTTGGCAGGCGGAA
CTGGAGCAAGCCAAAAAACAAGCTCAAGAGCTAGGCATTGACCCCAATCAATCACCAAAA
GTCCAAGAACTGCAAAGCAAAATTGAACAAGCCAAAAAAGGCAGTGCTGATCACGAGACG
GCGGTTTATCGCCATCTTTTAACCTTTTTCAGTCGCTATTACGAAGAAGGCGATTTTATC
AGCCAACGCCGTTATAAAGGCGATACTTATGCCGTGCCTTATTCAGGCGAAGAAGTGTTG
CTACATTGGGCGAATAAAGATCAGTACTACACCAAATCGGGCGAGAATTTCAGCAATTAT
CGTTTTAGCCTTGATGATGGTCGTACCGTCTTTTTCCGTTTAAACAGTGCCGATATTGCC
AAAGACAACCGCAAAGATAACGATACGAAGCGTTTGTTTACCCTTGCTACCGCACAAACC
ATTGAACGTGGAAATGAAGATGGCGAGTTGGAAATGATTGACATCAACCCAATCACACAA
AGCGAAGACGGCAAAACTTTAACCATTTTGTTTGATTACAAACCGTTTGAAAAATCGGCA
AAACAAGAGAAAATCTTGGAACAAGATTTAGCCACGTTGCAAGCTCACGATTTGCTACAA
ACCAAGTGGATTGCCTTAGCCGAGCGTTGCCCAACCGAGAAAAATCCTAACCGCACTTTA
TTGGAAAAACATTTAAGCGACTACACCCAGAAAAACAGTGCCGACTATTTTATCCATAAA
GATTTAGGCGGTTTTTTACGCCGTGAATTGGATTTTTATATCAAAAACGAAGTGATGAAT
TTGGACGATGTGCAAAATATTAGCCATTTCGCACCGCTTGAAGCTAATTTACGCCTAATC
CAAACCTTACGCAGCATTGCTTTAGAGCTTATTGCCTTTTTGGCACAGTTGGAAAATTTC
CAGAAAAAATTGTGGTTGAAAAAGAAATTTGTGGCAGGGCATCACTATTTAATTACTCTT
AGCCATATTTTGCAGCTCGAACAAGCGGGCAAATTTATTGAAGAAATTGCAAATAACAGC
AAACAACTTGCTCAATGGCAAAGCTTATTTAACCTGCCGTCTGCGGATGCTCAAGCATTT
TTAAATGTTCAAAAAGCAAACAATGCGGGGGGGGTAAAACGCCTTTAAATTCAAATGGTT
ACGATGATTTACAACATCTTGTTGTGGATACATCACTCTTTTCTGCCACATTCCAATCTG
CACTAATTTCCACACTTTCACGCTCACTGGGCGACTTTGACAGCCATATCAACGGCACAC
TTATTCATTCGGATAATTTCCAAGCCTTAAATTTATTACAAGCCCGTTATCGCGAACAGG
TGAAATGTATTTATATTGATCCGCCGTATAACACCGAAGATGACCGTGCAAAAGGTAAAT
TTATTTACAAAGATGGATATCCTAGCTCTACATGGGCAAGCCTTATTCATAGTCGTTTGT
TACTTGCTAAACCACTATTAAATCAAGCAGGCGTACTTTTTCAAAGTATTGATGATAATG
AACAAGCAAATTTAAAATTACTTTCTAATGAAATTTTCGGAAAAGAAAACTTCATTTCCC
TATTGACAGTTGAAAATAATCCAAAAGGTAGAAAAAACTCTAAATTTATTTCTGTATGTA
ATGATTATTGTCTAATTTATGCTTTTGATAATACAAAAAGTTATTTTATTGAAAATATAC
CAAAAGATATTAAAGACTTAACACAGGATGAATACGGTAATTATGTTCATAACAGCGGCA
AGCGAGTATTGGTCGGTGAAAATAAGTTTAATAATTTAGTCCAAAACTTCAATTCAGATA
AACACTATACTATTTATTATCATGATGCATTAAAACATTTAGTCACAAAAAAAGAAACTC
AATTAAATGAAATAGATGAAAATTTAGTTTCTCAAGGTTATGTAAGATATATTTCTTATA
TCGGAAATTCATTTGTAGAAAACACTTATACAGATAGAAAATTCTTAAAGTTATTTGAAA
ATAAAGCTTTAGAATTCAAGGATAATAAAATATATGAAAAAAATTTTAGTACGACTATCA
GATTGAAAAGCATCTTATCTAATAAAAAATATGTTGGAGTCACTCAAAATATTAAATCTA
CAATCGAATTAGATTTTAAGACCACTTCTGCTGGGACATTGTTGAAAAATTTATTTAATA
AGGATGATGTTTTTAATGCTCCAAAAAATATTACTTTTATTAAAACATTAGTAACTTTAA
TTGATGACAAAAATCAAATCATTCTCGACTACTTCGCAGGTTCAGGCACCACCGCCCACG
CCGTTATTAACCTAAACCGTGAAGATAAGGGCAGCCGTCAATATATCCTTGTGGAACAAG
GCGAATATTTTGATACGGTGCTCAAACCGCGTGTGCAAAAAGTGATTTATAGCAAAGCGT
GGAAAGACGGTAAGCCCGTTGCGGAAGATGGTGCGGAAAATCTACAAGGTGTACCGCAAA
TTGTTAAAGTGCTAAAACTGGAAAGCTATGAAGATACGCTGAATAACCTTGAACTTCGCC
GTAGTGATTTATTTGACCACTTGCCTGAAAATGCACAACAAGATTATCTGCTGAACTATA
TGCTGAATATCGACAGCCGGGGTAGTTTGCTCAATATTTCGCATTTTGAGAAACCCTTTG
ATTATGGCTTAAACATTAGCACCACCAGCGCCGGTGCCTATGAATGGCAAAAAGTGGATT
TGGTGGAAACCTTTAATTATCTGATTGGGGCAAGGTTAGTCAGTATTGACGATCAGCGAG
TTAAAAGAGGTTATGTAGCGATAGATTGTCAATTACCCAATCAAAGCGGGGATGACAAAA
CATTAATTATTTGGCGTGATTGTGAACAATGGCATTATGAAAATTTGTATGCAGAAAAAG
AATTCAGCCACAATTTTCAAGATAGCAAAACGACGCTATTTGGTAAGATGAATTTTAATC
CTAAAAATACCGACTATGCACAAGTCTATATCAATGGCGACCATACCCTTGAAACCGTGT
GGGACGGCGAGCAAAGTGGTAGCTTGAAGATTATCAGCATTGAAGATGCGTTTTTATCCT
TGATGTTTGAGGGGGATGCATAATGGCAAAAGCACCCCAAAATACCAAATTCCATTTTGA
TGAGCATTTAATTTTAAATCGTTGGCTGTTTTCGTTATTTCACAAAACATCGTTAAATGA
GTTTAAAAGCCTGTTGGAAAGCGTAGAAAATGACGACCATATCGCCAGCGATGGACAGAG
CCATTTTTATCATCGCCTAAGCAATGAGCTGTTTTTTGAACACGATAATCCGCTAAGCCT
TGCGGAGCTTGCTGCTTATGATTTGCGGTTGGTGCATTATTGGCAAAAAATTACGGAAAA
GCGTAATCGCACAAGCGGTCATATTTTGCGACCAAAATACTTCCAGTATCTATCGTTACT
GTTTACCGAAATTTATTTGGATTGGTATTTCAACAAAAAAGCCGAATTACAGACCGCACT
TAATCAGCAGTTAGTGCAATACGCCAAAGAGATGGGCAAAGAAGCACAAGATTTTGAAGA
GTATCGCTTAAATGATTTAAATAAAATCGCTTTTTGGAACGCCACAGGTTCGGGCAAAAC
CTTGTTAATGCACGTCAATATTTTGCAGTATTTGCATTATTTCGGCAAAAACCAACCGCT
TGTACGCCCGGATAAAGTGATTGTGCTTACCCCAAACGAAGGTTTAAGCCGTCAGCATAA
AGAAGAGCTTGAATTGTCAGGCTTTCAAGCCAGTTTTTTTGATAAAAATGTTATCTCGCA
GACGGCATTTAATTTTAGCCAAGATGAGGTGGGTGTTGGCTTGGGCGTTGAAATCATTGA
TGTCAATAAACTTGCCGACAAATCGGGCGATAAAACCGTGTCGGTAGATGCCTTTGAAGG
CAATAATTTGGTGTTGGTGGACGAAGGGCATCGTGGCACATCGGGCGAACAGTGGCTGTT
ACGCCGTGAAGCCTTAGTCAAAGGCGGTTTTGCCTTTGAATATTCGGCAACGCTTGGGCA
AGCGGTGGCAGGCGGCAAAACCATTGCTAAGCAAGTGGAAGATAAGCTAAAAGCAAAAGC
CAAGTTATTGTTTAATAAAGGTTCGTTGAAAGGTTTATCAGAAGACGACTTAGCCAAATT
AACCCTTGATGAGCTGGATATGGCAAAGGTTCGCACCACTGCAGTGCTTGAAACTTATGC
TAAATCGGTGTTGTTTGATTATTCCTATAAGCATTTTTATCACGATGGCTATGGTAAAGA
GAGCCTGATTTTAAATATTGAAAAACAAGGTTTTGATGAGCATTTGCCTGTTTATTTTGT
GGCAGGTTTGTTGTCGTTTTATCAACAACTTTATTTGTTTGAACAGCACAAATCGACATT
GGCGGAATGGAATATTGAAAAGCCATTGATGGTGTTTGTGGGGCATCGTGTTAAAGAAAG
TAATAAAGAAACAGAAGAACAAAAAGTAGAAAAATCTGATATTTTAACTGTTATTCGACA
GCTGGCTTTCTTTGTGAATCAATCTCAACAGGTAAAAAAGTGGTTGAAAGAACTCATACT
AGATAATCCTCAAATATTGGGTAAGAATAATGAACACCTTTTCAAAGGGCGTTTTGTGCC
ATTACTCTCTTTTGTCGATGACGTGGATGCTTTGTATCAAGATATGTTGCGTAAGATTTT
TGGGGCGACACATTCAAGCCGTCTGCGTTTAACCCATTTGAAAAAAAGCGATGGCGAACT
GGCATTATCCCTTGGCGAACAAGGCGAGAAATTTGGTGTTATCAATATCGGCGATGCTTC
TGGTTTACTGAAAACCGCACAAGAAAATTTTGCCGATGAGTTTGAGGCGGTGAGCGATGA
GTTTAATGGCGGTTTATTTGCTGAAATTAATCATAAAACATCTCCCGTAAATATCTTAAT
CGGTTCGCGTAAGTTTACCGAAGGTTGGTCAAGCTGGCGTGTTTCTACGATGGGCTTGCT
CAATATGGGCAAAGGCGAAGGTAGCCAGATTATTCAGTTATTTGGGCGTGGCGTGCGATT
AAAAGGGCGTGAATGGTCGCTCAAACGTTCATTGCCAAGCGTTCGCCCGAAAGGTGTCTT
TTTAGAAAAACTGGAAACGCTCAATATTTTTGGTATCAATGCCGATTATATGGAAGTGTT
CCGTGGCTATTTGGACGATGAAGATATCCAAACCGGCGATGAAATGCTGACGTTGGATTT
CCCTGTACAAAAACGCTTGCCTGCCATCAAACTGAAAACCTTAAAACTCAAAGAAGAAGT
CAAAGGCAATCGTAAGCAGTCGTTTAAGCGAGTAGAAAAGCAGATTTATCTGTTTGAAAT
TCCTGAAAAATGGCAGAACAAAATTAAAGGGATTGAAATTAGCCTAGATCGCTATCCAAA
AGTGCAAAGTTTTGCCACCAAAGGCACTGCAATCACTCAAGTGCAAGGCGAACAGCGTGA
TGAAGTGAAGTTAAATTCGGCACTGTTTGATTTTTTTGATTGGGATAAGATTTATCTGCA
AGTGGCACGTTTTAAACATCAGCAATCTTGGTATAACTTGCGATTAGATAAAGCGAAGTT
ACGCCAATTTGCCGAGCAAAGTCATTGGTATCGTTTGTATATGCCACAAGCGGCGTTAAA
GATGGATAGTTTTGCCCAAGTGGCGTTGCAGCAAGAGATTTTGATCGATTTATTGCTGGA
ATATGTGAAAGCCTTTTATAACCGCTTAAAAGCTGCCTACGAAGGGCAGTTTTATGAAGT
GGTTACGGTGGATGACAGCAATGGCTCTATGTTGGATAAATACCAATTTAGTTTGCCTGA
TAATGACGAAGGTAATGAAATCAAACAACGATTAGAAGCCTTAGCAGACGGCATTAGCGA
GTTTAGCAATGGGGTAAAACCTGTTTATGGTGGCGACAAAGGGTTGCAAATGCTCTGTTT
TGATGGGCATTTGTATGCCCCCATTTTTGCTTGCTTAGAACGCCAAGATTTGCCGTTTAG
TATTCAACCGCTTGCCATTGGCGATGAAAGTGAACTGCGTTTAATCAGTGATTTAGTCAA
TGCTAAAGCAAGTGGCAAGTTGAGCGAGTGGACACAAGGCAAAGATTTGTATCTATTACG
CAATGCTGCCAATAAGTCCAAAGGCTTGGGTTTTGCTTTGGCGGGCAATTTCTATCCCGA
CTTTTTGCTGTGGCTTGTGGACAATCAAACAGGTAAACAATGGCTTAGCTTGATTGATCC
GAAAGGCATTCGCAATATGGATTTAGACAATGCCAAATTTGGGTTATACGATGAGTTACA
AAAATTAGCTCATGAATTGAAGATTGAGACCCCGATTTTATCTGCCTTTATTTTGTCCAT
TACCAAACAGGCAGATTTGCTCAATGTGGGGCATTTAACAACACAAGATTTCGCCGAGAA
ACATATTTTATTTATGGACGGCAATCAGGTTTATCTCAAACAGATGTTTAAGATGATGTT
GCAATAGTGGTGTAGATGCTTGAAATGGTAAAGTGGGAATAACGTACACAAGAAAAGTGG
ATTTTGTGTGCATATCGGAATAACATACACAAGAAATCCCATTTTCTTGTGTATGTTGTG
TGAATGTGCACATTATTCCTAATTTTTATGTTGATGAGAACGAAGTATGAATTACGTCAT
TCCTGATTTATTCGCGTTGGGAGATTTGGAAAGCAAATCTGTTTTTAAAGCCTGTACCCA
CGCACATCGTGCATTGGGGGAGTTAAAAGGTGTCGTGCATACGATGCCAAATCCCAATAT
TTTGCTTGGTACTTTGCCTTTGCAAGAAGCAAAAGAAAGTTCAGAAATTGAGAATATTGT
AACCACACAAGATGACTTATATCAGAGTAATTACGCCACACAGCAATTTGCTTCTGGGGC
AGCTAAAGAAGTTCATTATTATGTTCAGGCAATGAGTTTAGGATTTCATGAAGTACAAAA
GAGTGGTTTGATAACCCTAAATTTAATTAAAGAGATACAGCGTGAGTTGGAAGGTAATAA
CGCAGGCTTCCGCAAACAAGCAGGAACTGGTTTAGTGAATCAAACCACGCAAGAAGTGGT
GTATATGTCACCTCAAACCTATGATGAAATCGAAAATCTGATGGCTGGTTTAGAAAGGTT
TATCAACGATTCTGAACAAATGGATTATGACCCTTTGGTTAAAATGGCATTAATTCATCA
TCAATTTGAAAGTATTCATCCTTTTTACGATGGAAATGGTCGTACAGGGAGAATTATCAA
TATTTTGTATTTGATTCAGCAAGGATTGTTAGATACGCCTGTTTTGTATTTATCACGATA
CATTAATCGCAACAAAGGTGAATATTATCAATTGTTACAAGCAGTACGAGAAACCCAACA
ATGGGAACCTTGGCTGATTTTTATGCTTAATGGTATTGCTGAAACGGCTATTCAATCGGT
TAAATTGATTAATGAAATCAAAGCTCTAATGATGAAGCAAAAACAGATGATTCGTGAAAA
TTTACCTAAAGTGTATAGTCATGAATTATTAAATAATTTATTCAAATATCCCTATACAAA
AATTGACTTTGTAATGGAAGATTGTCAAATCCATCGTAATACAGCCGTTAAGCGTCTTGA
CGAATTGGTTGCTTTAGGTGTTTTAGCGAAAACCAAAATAGGAAAAGAAAATTTTTATAT
TAATGTTGAATTGTTTCATTTGTTGATGCAGTAGGTAATTGGAAAATTTGTATGAATATC
ACAGCGTATCAAGCGAAGTATTTTGCCAATGAAATTTTGTGTCGTTCCGAAAATGGAGTG
GCTCGTATTTCAGACGGTTTATTTAATGCTAAAGTAGATCTTAATCCCCATCAGATTGAT
GCAGCGTTATTTGCACTGAAAAATCCGCTTGGGCGTGGCGTATTGCTTGCCGATGAAGTG
GGTTTGGGCAAAACGGTGGAAGCTGGTTTGGTGCTTTGCCAATTATGGGCGGAACGAAAA
CGCCGTTTGTTGGTAATCTGCCCTGCGGTGTTGCGGAAACAGTGGGCAAATGAATTGGCT
GAAAAGTTTGGTTTACCTTGTGTGATTTTGGATAAATCGCTATTAAAACAAGAATATCAA
GGCAGCTTGCCAAGTTTTTTGCAAGCCAACATGGGCAAGAGAGTCATAATTATTTCTTAC
CAATATGCAACCAAACTCGCGAATTTTTTGGCCGGAGAACTGTTTGATTGCGTCGTGATG
GATGAGGCGCATAAACTGCGTAATGCCCATCGTACCAGTAATAAAATGGGGCAAACATTA
CGCTCGGCATTTGATGGGCGTAAAAAGTTACTACTCACTGCAACACCATTGCAAAATAGT
TTGATGGAACTTTATGGTTTATCTACCTTGCTTGACGAATATTTATTTGGTGATGAAAAG
GTGTTTCGCCGTGAGTTTGTCAATGAGCACAATATGGCGGAATTAAAAAGCCGTCTGCAA
ACTGTGGTAAAGCGAACGTTACGCAAAGATGTGTTGGAATATATCCGCTATACCAAACGC
CATACGCTTACCCAAAATTTCTATCCAAGCGATGAAGAACAGGCGTTATATCAAGCTGTA
TCGGATTTTATCAGCAAAGAACATAGCTTGGCGTTACCGAAGCGACAACGTCATTTGATT
GGCTTGATTTTGCGTAAATTATTGGCTTCCAGCCCTTATGCCGTGGCGGATACGCTTAGC
ATTATCTTAAAACGCCTTTATACACTCAAAGAACAACAGGCTAAACAAGAATATTTATTA
CTTGATTTGAGAGAGAGTGAAGCAGACTTAGCCGATGAGTTGGATGAAGAGTGGGAAGAT
GATGAGTCAAATGATGATGAAGGATTAACATCGGATGATCGTCAAACACTAGATGATGAA
ATCGCTCAAATTGAAGGTTTTATCGCACAAACCAAACAATTACGCCACGATAGTAAAGCA
AGTTCACTTTTAACCGCACTACAAACCGGTTTTGCCAAAATGGCGGAACTTGGTGCAGCT
CAAAAAGCGATTATTTTTACAGAAAGTGTGCGAACGCAAGCCTATTTATATGACTTTTTG
ATTGCCAATGGCTATGCCAATCAAGTGGTGAGTTTTTCAGGTGCTAATCATCACACTGAT
GCCAAACGCGTTTATGAACAGTGGCTTGCTGATGAAAATAATGCCGGTCGAATAACAGGT
TCTCCACAAGTGGATATGCGTACGGCGTTGATTGATCACTTTAAGAACAATGCACAGATT
ATGATTGCCACTGAAGCAGCAGCCGAAGGGGTAAACTTGCAATTCTGTTCCTTGCTTATC
AATTACGATTTGCCTTGGAACCCGCAACGAGTGGAACAACGCATTGGTCGTTGCCATCGT
TATGGGCAAAAATTTGATGTGGTAGTAATTAACTTTTTGAACCAACGCAATGAAGCCGAT
CAACGAGTTTTAGAACTGTTAAGCGAAAAATTTAAGTTATTTGATGGCGTATTCGGTGCA
TCTGATGAAATTCTAGGGCGTATTGAAACAGGTTTGGATTTTGAAAAACGTATTGCTCAT
ATTTACGATAGTTGCCGCAGTGCGGAAGAAATCAAGCAAGCCTTTGATGACTTACAAAAA
GAAATGGAAACACAAATCCAAGAGGCAATGCAGACGGCAAGTTCGGCTTTGTTAGACCAT
TTTGATGAAGATGTGCACGAACGCTTGAAGTTACAGCTTTCCCAAAGCCAACAATTATTG
GATAAAACCAGCCGCTATTTTTGGTATGCAAGCCAATTTGCATTACAAGATTATGCGAAA
TTTGACGAAGCCCAAAAATCCTTTTACTTGCAACAATCGCCTATTGAAACAGCTCAAACG
GGACGCTATCAATTGCAACAACGAGAGGGGCAGACAGGATACGATTATCGCTTAAACCAT
CCTTTAGGCGAATGGTGTTTAGAGTATTGTCAGCAAGTTCAAACCGATGTGGCTTGTGTG
CAGTTTGATTATAGCCGGCACCCAACGAAATTATCTGTGTTAGCGGAACACCAACGGCAA
TCAGGTTGGCTATGGGTGGATAAGCTCGGTTTTTATGGAGAAAACCAAACACAGGAACAG
CTTGTTTTTACCGCCAGAACCGATACAGGTGAATGGTTAGATGAGGATTTTTGCCGAAAA
TTGTTTAGCGTATCGGCTCAGGTAAACGCAGATAATGTTGCTTTACCCGATGACTTACAA
AGCAATGCCAATCAAGCTATTCAGGGCATAAGTGCAAAACAGGCTGAAACACAAATGGCG
TTATTAAAACAAGAAAGCGAACGTTTGGATAAATGGGCAGAAGATAAAATCAAGGCTGCT
CAGGAAGCCATTGTGGAAGTGAGTGAAAAAATCAAACAAGTCAAACGTGAGAAAAACCAA
GCAGCAAATTTAGAACAACTTGCAAATTTTGAAACACAATTGAAAGATTTAGAGAAAAAA
CGCCGACAATTAAGGGCAAATATTTTTGATGTGGAAGAGGAAATTGAGGAAGAGCGAGAT
AGGTTATTTGCTCGTATCCGAGATAAATTAGAACAACAGCGTAAGGTTGAACATTTGTTT
GCGGTAAGGTGGGTAATTACTTGATTACTACAAGCGGTCAGAACCCTATTATTTTTTGCA
AATTTTTGTGAGAATCTCACCGCTTGCTTTGCTGATTGGCAATGAATCCGTTATAATCTC
GCCAATTTTTCACCCTTATTTAATAGAAGGAAACCAAAATGGGCTTAGAAAACGTACCTG
CTGGTAAAGAGTTACCAGATGATATTTATGTTGTAATTGAAATTCCTGCAAATTCAGATC
CAATCAAATATGAAGTGGATAAAGAAAGTGGTGCAATTTTCGTGGATCGTTTTATGGCAA
CAGCAATGTTCTATCCTGCGAACTACGGTTATGTAAACCATACCCTTTCTTCTGATGGCG
ATCCTGTGGACGTATTAGTTCCAACGCCATACCCACTTCAACCAGGTTCAGTGATTCGTT
GCCGTCCAGTTGGCGTGTTAAAAATGACTGACGAAGCAGGTGGCGATGCGAAAGTAGTTG
CAGTTCCACACAGCAAATTAACCAAAGAGTACGATCACATTAAAGATGTAGGCGACTTAC
CAGCATTATTAAAAGCACAAATCCAACACTTCTTCGAAAGCTACAAAGCATTAGAAGCAG
GCAAATGGGTGAAAGTTGAAGGTTGGGGCGATGTGAATGAAGCTCGTCAAGAGATCTTAG
AGTCTTTCGAACGTGCGAAAAAATAATTAAACTATTAACCGAATATAATGCCAAAGTAAA
CGCTTTGGCATTTTTTATGATAGGAATTAAGTATGAAATTTTTCAAGAATCTTAGCGTTA
TAGCAATTTGTTCACTACTTTTAACCGCTTGTGTTAGCACAGCCCAAATTAATCAAGAAG
CAGAAAGTAATTATGCTAAAGTGAAGCAGGAAGCAAGAGCAAAAAGTATGTTAGATACTA
GCTCAACGACAGCTCATCGCATTCATTCGGTTTTCAATAAGATGAAGCTTTATGCGGAAC
GAGCAAATAAAACAGGAGTGCCGTTTCAATGGGAAATCATTGTGCTGAAATTAAGTGAAT
TGAATGCTTGGGCGATGCCTGGTGGAAAAATGGCATTCTACACAGGGCTGGTGGATAAGT
TGAATTTATCTGATGACGAGATTGCGGTTGTGATGGGACATGAAATGGCTCACGCTTTGC
AAGAACATGGCAAATCAGATCGTACTGTTAGCACAGTGACAGGTATTGTTGGTGTACTTG
CTGATGTTGCAGTGACCGCAACAACAGGCGTGAATACAGAAGGCTTGCTCAGTGCAGGGG
TGGATTTAGTTGCCAATAAACCCTTCTCTCGTAGTCAAGAAACAGAAGCCGATGAAGTCG
GTTTGATGTTAATGGCAGAGTCAGGTTATAACCCAGAAGCAGCACCAAATGTGTGGGTGA
AAATGAGCCAAGCGAATGGTAGTTCAGGTTTGTCTATTTTTTCTACTCACCCGTCAAACG
AAGATCGCCAAGCGAATTTAGCACGTTTAGTGCCTAAGGCTAAGGAAATTTATAATCGGA
AAAAATAATACCTAAATAACCTGAAAAATTCTATGAGCCCCACTATAAATAGCGGGGAAC
TCACAAAATAATATTCTATTTATGGAAAACAGAATATATTTTTTCCCCTAATTATTAGGA
TTCACTATTTAGTAAAGGTTACCGAGGTCTGCTCAGGCAAATGTAAATCTAACTGATTAT
ACGGAATAGAAATCCCAGCCTTATCAAAGCCAATTTTTACTTTTTCCAAAATCGCAAATT
GTGTAGTTGAATAGTTATTCGTCTGTACCCACGGACGCACAAATAACTGCACACTGCTTG
CCGCTAAGTTACCGACTGCAATGGTAGGCTCTGGATAGTGTAAAACATTTTCATCTTCAA
ACAGAATTTGAGCAATAATCTCTTTAGCTTTCTCAATATCGGACTCATAGCTAATATCGA
AAATGAAGTCGATGCGACGAGTTTCATTGCGGGAGTAGTTGGTGATACTGTCGGCAAATA
CTTTACCGTTTGGGATCAACACCGTTTTATTATCGACCGTTCTTAGCTCTAACATCAAAA
TCCCCATTTGCTCAACTTTGCCTGATTTACCACCAGCTTCAATAAAATCGCCTTTGTTAA
ATGGTTTAAAGATTAATAGTATTACCCCAGCAGCAAAGTTTTGTAATGAGTTTTGCAAGG
CTAAACCAATGGCTAAACCAGCCGCACCTATCAATGCCACTAACGAACTCGTATTAATGC
CTAATTGTGAAAGTGAGGCAATCACTGTAATCAGCAAAAACAGAAAATAAGCGATAGATC
GAACAAAACCTTGTAGCATTTCATCTTTGCTTGATGCTAATACCGCTTTGCCGATAAGGG
TACTGATAGCCCTTGCCAAATAACGCCCGATAACAAAAATCGCAATTGCAATTAACAATT
TAGTGCCATAGGGAATAATCCAATTTTCCAGGAGTTGTTGAAGTTCAAGATTTTTTACAT
CAGTAATAATCTCTTTCGCTTCAGGGGGTAAAGTGATTTCAGGTATGATTTCTTTTGTTT
TTTCTGTGGTACTCATTATGTTCTCCTATATCAATTTCAGCCTATTCTAACACGAGACAG
AATTTGTGATAAAATCCAATTCATTTTTCCTTTCTTTATATCAAAATGACAACAGAAAAA
GTAATTAGTGCCAGCGTTCAATTTTTTACGATCAGTGATGATGAAGCTGGGCAACGTTTG
GATAACTTTTTACTCGCCAAGCTCAAAGGCGTACCAAAAAGCCTGATTTACCGTATTGTG
CGTAAAGGCGAAGTGAGAGTAAACAAAGGGCGGATTAAACCCGAATATAAGTTGCAAGCG
GACGATATTGTGCGAGTTCCGCCTGTGCGTGTGGCAGAAAAAAATGAAGCACCGATTTCG
ACCAAACTCAACAAAGTTGTAGAGCTTGAACATCAAATTCTTTATGAAGATGAAGTGATG
TTAGTGATTAACAAACCGTCAGGCATTGCCGTCCACGGTGGTAGCGGTTTGAGCTTCGGT
GTGATTGAAGCCTTACGAGCGTTACGCCCACAAGCCCGTTTTTTAGAGCTAGTTCACCGT
ATCGACCGAGATACATCGGGGCTGTTGTTAGTAGCGAAAAAACGTTCCGCATTGCGTAGT
TTGCACGAACAGTTGCGTGAAAAAGTGGTACAGAAAGATTATCTCGCGCTCGTGCGTGGG
CAGTGGCAATCGCACGTTAAAGTGATTAAAGCACCGCTATTGAAAAACGAATTAGCCAGT
GGTGAACGTATTGTACGAGTAAGTGAAGAAGGCAAACCGTCCGAGACCCGATTTGTAATT
GAAGAACGTTATCCGATAGCGACCTTAGTCAAGGCTTCGCCTGTGACAGGTAGAACGCAC
CAAATCCGTGTGCATACTCAATACGCAGGACACCCAATTGCCCTTGATGATAAATACGGC
GACCGTGAATTTGACCAAAAAATGCAACAAGCGGGTTTAAACCGTTTATTTTTACACGCC
CATTCTATTCGATTTGTTCACCCCAAAGCGGGCAAAGAAATGGTCGTGACAGCACCGTTG
GATAAACAACTGAAAGCCGTGTTGGCGAAGTTGAGGGTAAAATAATCTAATCAACCTCAC
TACTACATCCATAGATAGTGAGGTCTATTAAAAAATTTATAGTCTAACCCGTTTTTATTT
ACCTTTTTTTAAAAACTCCACCCCAGTATCAGGGAAGTCAGTGAATACAGCTGTTGCACC
AGCTTTGTTGAGTAGGGCATCATACATTTCATCAATGTTAGTGAAGAACTCAGGTAGTGC
GTCTTTGCGTACTGTGTACGGGTGAAGTTCCATCTTATATTGGGCTAACTCTTTAACTAA
TGGAGTGTAAACAATGTTGCCCTTTTTAGATTGTTTGTCGTCAATGAGCATATACCAACC
CAGCCCAACACCGTCAGCATATTTTGCTACTTCTGCCATCGCACCTGGTTTGAACATCCA
GTCGTAGTTGTAATTTACCCATTTACCTGATTTGTCTTTTTCTTCCGTTTCGTGCCAGTC
AGTGTAAGCCACTAATTGTACAAGTTTCACGTCCATACCAAGTTTTGGTAACAATTCGGT
TTTGATACGTTTTAACTCGTTGAAGTCAAAGGTTTGTAGATAAACAAGGTCTGATTTTTG
GTCATAACCGTATTTTTTCAACACTTTTAAAGTTTCTAACGCAATGTCTTTGCCTTCTTT
GTGGTGTAACCAAGGTGCTTTGATTTCAGGGTAGATGCCGATTTTTTTGCCGGTGGATTT
TTCTAAGCCTTGGATAAATTCAATTTCGTCTTCAAAGGTGTGAATTTTGAAATCAGATTT
CCACATTGGGAAGCGGTTTGGATAGACTTGAACTTGTTTACCATCTTCTACTTTGAAGTT
TTCGGTCATTGCAAGATCTTACTCTAAATAATCCGCTTGTTGTCCAAAGGCAAGGGCTTT
ACTCTCTAAAGTATGTTCTGGTAAATAACCACTAGCACCACGGTGAGCGATAATTAATTT
ATCTGATTGTGTTGCAACTGAGGTTGATGTTGAGCAACCTGCTAATACTGCTGTTGCGAC
TAAACCTAATGCAAATTTTGTGAGTTTCATACTGTTTTCCTCTTTTTGTAGATATAAAAA
AGGAAGACCAAAATGTCTTCCTTTTAATCATTAATTATTTACCATCGCTATCTTCTAATT
TCGCTTTATGTTTGCCTTCTTCAAGCATTGTGATGAACATTAACAATACTGCTAATACGC
CACCTGCGATCATTACATAGAAGCCACCGTCCCAGCCGTAGTACTCTGCTGCCCAACCAA
CCACTGCTGATGCAGAGTGGAGCAAGATATGCGGTAAATGATCGTGAGTCTGCAACGGAG
TGCATTGAAGAAAATAAAATCTTACGTCGGATTGCTCGTCACTGTATTGATGAAACGGAA
GGGTTGTTTATTACTTTGCCTGAAGATGATCTCGCCTATCAAAAAACCTTTATTCAAGCC
TGTACGGAGTCAGGCATTGAAGCGGTGGCTATCGATCCAAAACTTGCGATGCAAATGGAG
CCTTCGGTAAATCCAGCCCTTGTCGGTGCAGTGGTTGTGCCTGATGGTTCCATTGATCCA
TTTCGCCTAACAGCATCAAATATGTTAGATGCCACAGAGAATGGTGCGAAAGTCTTTACC
TATTGCGAAGTGAAAGGGTTAATTCGTGAAGGCGGTAAAGTGATTGGCGTGAACGTTTAC
GACCATAAAAACAGAGTGGAACGTCAATTCTTTGCCCCTGTGGTTGTGAATGCTGGCGGT
ATTTGGGGACAAGGCATTGCTGAATATGCCGATTTGAAAATCAGAATGTTCCCCGCCAAA
GGCGCATTACTGGTGATGGGACACCGTATCAACAAAATGGTGATCAACCGTTGCCGTAAG
CCTGCCGATGCGGATATTCTCGTGCCAGGCGACACTATTAGCGTTATTGGAACAACATCA
AGCCGTATTCCTTACGATCAAATCGACAATATGATCGTCACCCCTGAAGAAGTCGATATT
CTCTTTAGAGAAGGCGAAAAACTTGCACCAAGTTTAATACATACCCGTGTATTGCGTGCT
TACGCTGGGGTTCGCCCGTTAGTGGCTACCGATAATGATCCATCAGGACGTAATGTCAGC
CGTGGTATCGTCTTACTCGATCACCAAGAGCGTGATGGCTTAGAAGGCTTTATTACTATT
ACAGGCGGTAAGTTAATGACCTATCGCTTAATGGCTGAGTGGGCAACGGATCTTGTTTGC
AAAAAATTAAACAAAACCGACCGCTGTGTTACTGCAGAAAAAGCCTTACCGGGTTCAAGT
GAAAGCCGAGCAGAAACCAACAGCAAAGTCATTTCACTGCCAAGTACCATTCGCTATTCT
GCAGTTTACCGTCACGGTTCTCGTGCTACTCGCCTATTGGATAAAGAACGCCTTGATCGC
TCTCTTGTTTGTGAGTGTGAAGCGGTCACCGCAGGGGAAGTTCGCTATGCAGTGGACGAG
TTAAGTGTCAATAATCTTGTCGATCTACGTCGCCGTACCCGCGTTGGTATGGGAACCTGC
CAAGCAGAACTCTGTGCCTGCCGTACCGCTGGGCTGATGACCCGTTTTGAAGTGGCAACA
CCACGGCAATCCACCACTCAACTGGCTTCTTTTATGGAAGAACGCTGGCGTGGGATTGAG
CCGATTGCGTGGGGCGATGCCATTCGAGAAGCCGATTTTACCAGTTGGATCTATTACAGT
TTATTAGGTCTAAATGATGTGCAACCGCTTGCAGAACAAGCTCAACAGGGGACAGATAGC
AATGAATTTTGATGTAGTCATTATCGGTGGCGGTCTTGCAGGCTTAACCTGTGGGGTTGC
CCTACAAGAACAGGGTAAACGTTGTGTGATTATCAACAATGGTCAAGCAGCGATTGATTT
CTCATCGGGTTCAATGGATTTACTCAGCCGTTTGCCAAGCGGTGAGTTTGTCGCTGATTT
TTGCAAATCCTATGCAACTTTCGCAAAACAGTTGCCACAACACCCTTACAGCTTACTTGG
CAAAGAGAAAGTCCTTGCCAAAGCGACACAATTTGAGCAACTCGCCACATCACTCAAGCT
CGATTTGGTCGGATCTACCGCACAAAATCACCTACGAGTAACGCCTTTAGGTGGCTTGCG
TGGAGCGTGGTTATCGCCAAACAGTGTGCCAACAGTCAAAGGTAGCGAACCTTTCCCCTA
TAAAACAATTGCGATATTGGGGATCGAAGGCTATCACGACTTCCAGCCACAACTGTTAGC
CGATAACCTAAAACAGAACCCACAATTTACCCACTGCGAATTAAGCACTGGCTATCTCAA
CATTCCAGAGCTGGATCAACTGCGTAACAATGCCCGTGAGTTCCGTAGTGTGAATATCGC
TCAAGTGTTAGAACACAAACTGGCTTTCCGTGATCTTGTGGCAGAAATCAAAACGGCAAC
CAAAGGGGCAGAAGCGATCTTCTTACCAGCTTGTTTTGGCTTGGACGATCAAAGTTTCTT
CAACCAGTTACAACAAGCGGTGGAAGCAACGATTTTTGAATTACCAACCTTACCGCCATC
ATTGCTCGGTATTCGCCAACATAAACAACTTCGCCACCGTTTTGAACGCTTGGGCGGTTT
GATGTTAAACGGCGACAGAGCATTAAAAGCCGATATTGAAAATGGCAAAGTACAACGGAT
TTATACTCAGCTTCACCAAGACAATGCGATCAGTGCAGAACATTTTGTACTCGCCACAGG
AAGCTATTTCAGCAACGGCTTAAAAGCAGACTTTGATCGCATTTTTGAACCAGTGTTCCA
AGCCGATATTGTTGGTTGCAAAGATTTCAATGAAACCGACCGCTTGTCGTGGACGGCTAA
TCGCTTTTCATCGCCACAACCGTATCAATCGGCAGGGGTTGCGATCAACGAAAAATGCCA
AGTTCGCAAAGATGGGCAATTTATGGCGAATTTATATGCAACTGGCAACGTCATTGGCGG
TTTTAATAGCCTTGAATTAGGCTGTGGCTCAGGTGTGGCAGTGGTAACGGCACTTGCCGT
TGCAGAAGAAATTGTGGGGGCATAATATGAACAACATTCAACGTTTAATTGAACAAGCTC
AACAAAATACCCATTCTGCCGTTGTGCATCACGGTTTTGACGAGTCCTTTGAAAGTTGCA
TTAAATGTACCGCTTGTACGGCGGTTTGCCCTGTTTCGCGTAATAACCCGATGTATCCAG
GTCCGAAACAATCAGGTCCAGATGGTGAGCGTTTACGCTTAAAAAGCTCTGAACTTTATG
ATGAAGCACTCAAATACTGCACCAACTGCAAACGTTGTGAAGTCGCTTGTCCGTCTGATG
TCAAAATTGGTGACATTATTGTGCGAGCGAGAAACCGTCATTTAGATCGCCAAAACAAAC
CGCTAATGCACAAACTGCGTGATGCGATTTTAAGTAATACCGATCTGATGGGTAAAATGA
ATACCCCTCTAGCACCGATTGTGAATACCATTACTGGTCTAAAAGCAACCAAATTCTTGC
TTGAAAAAACCATCAAAGTGAGCCGTCATCGCTCGTTGCCAAAATACGCTTTTGGTTCAT
TCCGTAACTGGTATATGAAAAAAGAGCAAGAACGCCAAGCCCTTTATCGTGAAAAAGTGG
CTTACTATCACGGCTGTTATGTGAACTACAACAATCCACAACTTGGTAAAGAGTTGATTG
ATGTGTTTAACGCAATGGATATCGGCGTAATGCTACTTGAAAAAGAGAAGTGCTGTGGTT
TGCCATTGGCTGTAAATGGCTTCCCAGAAAGAGCAAAAGGGTTAGCAAAATTCAACCTTG
CTGAACTTGAAAAAGTGGTGATGAACCGAGAGCTTGACGTAGTAGGGACATCATCAAGCT
GTACGATGAATTTGCGTGACGAATATCATCACGTTTTAGGAATGAACAACGCCAAAGTCC
GTCCACACGTTCATATCGTCACTAAATATCTCTATGAACTGTTTAATCAAGGCAAAAAAC
CAAAATTCAAACAGATGCCATTACGCATTGCCTATCACACCGCTTGTCACGTTGATAAAG
CAGGTTGGGCGCCTTACACCCTTGATGTATTAAAACATATCCCAGGGATTGAAATTGTGA
TGTTACCATCACAATGTTGCGGTATTGCAGGGACTTACGGCTTCAAAGCGGAAAACTATG
AAACTTCACAAGCCATTGGCAATCCGTTGTTCCAACACATCAATAACGGTGGTTTTGACT
ATGTCGTTTCCGAGTGCGAAACCTGTAAATGGCAAATTGATATGTCCACCAACTTAACCT
GCCTACACCCGATTACTTTGTTGGCGATAGCGTTGGAGAGATAGTTCCCTCTCTACCAAA
CTTCCTGCGTACTTTCATCGAACCTTAGTTTATTACTCATTAACCCCTTCCCCCACAAAC
GGGGGGAAGGGCCCGAAAGACGGATGGGGAAAATTTAACATTATGGTATCTACTGTTCTT
TTTATGCAAAATAATGTTGAGTAGCTCTAATGAAACATTGATACCTTTCTGCTAATTGTT
TATAGGTTTGTTTTACTTGTGTAATCAATCTAAATATCTACCAGACGTAATTTCTTTGTG
AAAGAAGACAGATGGTTATTTAAAAAAAAGGACTTAAATCCTTGTACTATAAGGCTTTAA
GCCACTTTTTAGCAACCATTTTTCTACTATGCCTAGGTATAGAGAGAAAAAGAAAAACCC
CGATGATTTCTCATCGGGGCTAAAAATATGGCTCCTCCTGCGGGACTCGAACCTGCGACA
TATGGATTAACAGTCCACCGTTCTACCGACTGAACTAAGGAGGAAAAGAGTTGTAACATA
AATGGTGCCTCGAGGCGGAATCGAACCACCGACACGGGGATTTTCAATCCCCTGCTCTAC
CGACTGAGCTATCGAGGCATCTCGTCGCTACGGGGTGCATTATGCTGATTTCCGCCCCTC
TCGTCAAACGTTTTTTTCAAAAAAATAAAAAAATCTGTTTAACGGATCGCTTTTTATTCA
ATTTGTTTAAAAAACAACGTGTTATCTCACGTTACGGTATTTTTGTTGGGCTTTATTTAC
CTTAACCAAATAGTTTCTTGCTTGTGAAGATGGATGAGCGGTGGTTAAAATTCGATAAAT
TGCTGACGGATCTAAGTTATTAATTCGCTCAATCGCCATTAATTTATCATTATCAAACAC
TCTCAATACCGCTCCAGCCCCACTGTTGTATGCTGAAATCATTGCGTAACGTTTTGATGT
AGGATCAGTTATTCCTTCTAGATACTCATCACGCAAAATCGTTAAGAACATTGTACCAGC
ATCAATATTCTGACTTGGGTTATAAAGATAATCACGATTAGGCTGGCCACCAAAACCTTT
ACGCGCAAAAATATCCCGTCCAGCTGTACGAGGTACAACTTGCATTAAACCAATCGCATT
CGCATAACTTACTGCATAAGGGTTAAATGCTGATTCAACTTCCATAATACCCAGAATTAA
GCTCATATCAATGCCATAGCGTTTTGACATTTGACGAACCAATGGCAAATATCGTCTTGC
ACGAACTTCAACGTGGTTTGCAATCATTGGAATCGTGACATAAGTAACGGTATGTCCATT
TTTCAAGCGGCGTGTTTTTAATTTATTTTGCAATAGGTAAGTTGCAAAATCATTAGCAAC
CGCCACATTGGTTACAGAACGCCCATATTGATCCACAACTTGACCTGCTAAAAAAGGATT
ATTGCTAATAGGAACATCACCCGAAGCAAATAAATCTATCCCTGTAGCATCTGATCCCAT
CAATAATGTGTGAATAATCGAATTACGCAAGCGGTTGTGATCCGCCAAAGTTTCAATGAT
AATTTGACCATCTTCAAAACTAATATGGCTACGGGTGTAATATTTGTCCGTATATTTTAC
ATAGTCTTTCTGGCTTGCTTGGAGCAGTTCATTAACGCCCCAAATTTGATCGATATTACG
CGAAAATTGCCCCATCAAAATATCTAAACCATTGGTATTTTTAGAATAATCAGGGCGAGG
CTTTTTAGAACCTTTTCTCGTCGGCGTATCACTTCCACAAGATGCTAAAAAAGGGATCAG
TACCAATAACGGCAGGAATTTTTTATATTTGTTCATTAGGTTATCTCTATTTTGACTCTA
CAGGCACATAACCTTCAATATGGACTTCTTTTCCTTCAAACAAAAAATTCACCATTTCTG
TTTCCAGAAGCTGACGATGTTCAGGGTTCATCATATTGAGTTTCTTCTCATTGACTAACA
TTGTCTGCTTTTTGATCCACTCTGCCCACGCTTGTTTACTGATTGAGTCAAAAATACGTT
TACCTAATTCCCCAGGATAAAGTTGAAAATCTAAACCTTCTGCTTCTTGTTTCAAATATG
CACAAAATACATTACGCGCCATTTTTCTGTCCTAATGTCAAAGTTAATTCGTCTAAAATG
CGTTTTATCGGGGTTGCTAAACCCACTTCGCTAGGTTGAGTTAAATCATACCAATAATCC
GCTGTTGAAGATACACGCAAATGATAATTTCCCTGATTTTCTGCCACCCCAAGCGGTAGG
ATTTCGGCATTTTTTTGTAAACTAAGTTCCGCCAAAATAGGATAAATATCCAAATGGAAA
TGGCTAAAAGTATGCCGAAAGGCAATTAATCGGGTAAATTTCACATTCTTGTCTGAAACT
GACCGCTTGAGATCCTCTAAATGTTCAAATTGCGGAAAGACATAAAGCCCACCCCAAAGC
CCTTTTGCTTCACGCTTTTCTAATAAGACCTTTGTCCCCTGTTTTAAAATCAAAAAGTAG
CTCTGTTTTTCAGGCAACGCCTTTTGCGGTTTTTTGGCTGGAAAATCCGCCCAAGCCTGC
TGGGCATTTGCCTGACAGCCCTTTTCTAACGGGCAAAGGAAACATTTCGGCTTAGATCGT
GTGCAAATCATTGCCCCTAAATCCATCATCGCCTGATTAAAATCCGCAACTTGCGAAGTT
GGTGTAACACGAGCGGTCAGATCCCACAATTTATTTTCAACCGTTTTTTCGCTCGACCAA
CCTTCAACCGCAAAATAACGAGAAAGCACACGTTTAACATTGCCATCTAAAATCGGGTAA
GGTGCATCAAGTACCGAAGAGAGTACCGCCCCAGCCGTACTTCTGCCGACACCTGAAAGT
GCAAACACATCAGCAAAATCTGTCGGAAATTGACCGCCAAATTCATCTCTAATTTGTTGT
GCAGCCTTATGCAAATTCCTTGCTCTTGCGTAATAGCCTAACCCCGTCCATAAATGCAAC
ACTTCATCAATGGGTGCATTCGCTAAATCAATAATAGTGGGAAAACGTTGAATAAAACGC
TCAAAATAGGGAATAACCGTTGCCACTTGAGTCTGCTGTAACATCACTTCAGATAGCCAA
ACGCCATACAAGGTTTTATTTTGTTGCCACGGCAGATGTTTACGCCCGTATTGCTGATAC
CACGCCAACACGCCTTTGGCAAAAGGGGCATCCACACGAGATTGTGCCAAGGGAAATTCG
GATTTTTCTTTTTTCATTTAGATAATGATATAAGTCTTAATAATAGGGGCTGATCAACGT
TAGCTCCAAAGAAAATATTTCTATAGTTCTTTTTGGTTTTCCCACACACAAACAGGGATT
ATAAACAACCATTTTATCTAACATGCTAAATACTTTACCTACATATCATTACTCAATAGA
CCAATTTCGATTGAATCAATCTCACCATCTCTTGTAACGCTTCTGTTGGAGGTGTGTCTT
GATTCATAAACCAGCGGAACAGCTCTGGATCGGTATAGCGAAGCATTTCCACGAAAGTGT
ACTGTTGCTCTGCGGTCAAACTATCAAAATGTTCTTGATAAAACGGCATAATCATTTTAT
CTAATTCACGCATACCACGACGGCATTCCCATTCAATTCTAAAACGACTCATCAGTTTAC
CTCCGTAATGCGTAGCTCTCTTGGCACTTCAAAAACGGTATTTTCTTCACAACCTTCCAG
TTCTTCGACTTTGGTGACACCGAGTGTTTTTAAGTGTTCAACCACAGACTGCACCAACAC
TTCAGGGGCAGATGCACCCGCGGTAATGCCGATCGTTGTCACCCCTTGTAGCCAGTTTGG
ATCGATGTCCTGTGGCCCATCAATTAACTGTGACGGTGTTCCCATTCGAGAAGCTAACTC
GGCTAAGCGATTTGAGTTGGACGAGTTTTTAGACCCCACTACTAGCACTAACTGTGCTAA
TTTCGCCAATTCTCTCACCGCTTGCTGACGGTTCGTAGTGGCATAGCAAATATCATTTTT
ACGCGGACCTTGAATTGCAGGGTATTTCTGTTTTAAGGCTTCGATCACATCAATTGTATC
GTCAATAGATAAGGTGGTTTGGGTCATAAAGGTGAGATCTTCATCTTCTTTTAAGCCAAG
TTTAGCAATATCTTCCACATCTTCTACAAGGAAAATGCCACCTTTCTCATTATCATATTG
CCCCATTGTGCCGACGACTTCGGGGTGTCCTTCGTGTCCGATTAAAATCGCTTTTGTGCC
TTTCTTACTCGCTCGAGCGACTTGCATATGCACTTTGGTTACAAGCGGGCAGGTTGCGTC
AAAAACTTTCAATTCACGACGTTTGGCTTCGTGGCGAACCGCTTGAGAAACGCCGTGTGC
AGAGAAAATCACAATAGCACCATCTGGCACTTCATCAAGCTCTTCAACAAATATCGCCCC
TTTGGCTTTTAATCCGTCCACCACAAAGCGATTGTGTACAACTTCGTGACGCACATAGAT
CGGCGCACCGTGAATTTCTAAGGCAAGCTCTACAATTGAAATAGCACGATCTACACCTGC
ACAGAACCCTCTTGGGTTCGCTAAAATAATGTTCATTTAATTACTCTTTTTACTTTTACG
ATGTTCTAAAATGGATTCTAAAATCAGCAATCCTGTCCCCACCACAATACCAATATCGGC
AATGTTAAATACAGGATAGTGATAAATGTCCCAATAAAAATCTAAAAAATCAACCACATA
GCCATTATAAGCACGATCAATCGCATTGCCGATTGCCCCACCAATAATTAAGGCATAAGC
TGAATTTTGCAGTTTGAGCTCCGCTTTATTTTTAAACAGCATTACAATCAATGCAATAGA
AATGACAATAGCTAAACCTAAAAAGAAATATTTTTGCCAGCCTGAATGATCCGCTAAAAA
GCTAAACGCCGCCCCATAGTTTCTCACATAAGTAAGATTAAAGATCGGCAGAACATTCAC
GCTTTCATAAAGCTCAAAGCGTTGTACCACAATGTATTTGCTCAATAAATCTGTGATTAA
TACCACGACACTTAACCACAACCACGATAAACCTGTTTTTTTCATTTTATTCCTTAAATT
GCTTCTTCGTTCTCTTCACCCGTACGAATACGAATAACACGTTCTACATCATACACGAAA
ATCTTACCATCGCCGATTTTGCCTGTTTGTGCCGTATCAATGATCGCTTCAATACATTCA
TCAACTTGCTCATCAGCCACAATAATTTCTAATTTTACTTTCGGCAGAAAATCAATCGCA
TATTCTGCCCCACGATAAAGCTCCGTATGCCCCTTTTGACGACCAAAGCCTTTCACTTCA
GTAACCGTCATTCCCGTAATGCCCACGTCCGTCAATGCTTCACGGACATCATCTAATTTG
AATGGTTTAATAATGGCTTCAATTTTTTTCATAAGTTATCCTATCTTCTTGCTGATTTCG
GTCTAAAACTCTCACAAATTTCAGGGTGAGTTTCAATATAAATGTCGCTTAAAAGTTGTA
AACAGTAGGGAACTGCACTGAAAATACCTCGAACAAGCACTTTTCCATCTTGATCTTTCA
CCCCTTCCAAAGTTTCTTTAATTGCTTTTGGCTGTCCTGGTAGGTTTAAAATCAGTGAGC
TATGTCGAATTGCCCCCACTTGACGAGAGAGAATAGCCGTTGGTACAAAATGTAAACTCA
CTTGTCGCATCTGTTCGCCAAAGCCAGGCATTTCACGATGGGCAACAGCTAAGGTCGCAT
CGGGTGTAACATCACGTTTAGCAGGGCCTGTACCGCCTGTGGTTAGGACTAAATGGCAAG
CGTGGTTATCGACTAATTCAATCAATGTTTGCTCAATAAGTGCTTGTTCATCAGGGATTA
GGCGAGTTTCAAGCTCAAAAGGTGTGGTAATGGCAGTTTGTAACCAAGCCTGTAATTCAG
GAATGCCTTGATCAGCATAAACACCGGCAGAAGCTCGGTCAGACACGGAAACTAAGCCAA
TTTTTAAGATTTCTTTGCTTAAACAAGCGGTCATTTTCTTTCTCTTTTTGCAAATTTAGA
CAGCTTGTTATTTTACCTTGAGAGCCTATTTTTCTAAAGTCTTAATCTTAAAGATGAAGT
AATAATATTGAAAGATAATAACGGCAATTAAGATCAGTTTGCCGATGATGTGAGGGATTA
CAAAGAAAGCAAAAATACAGAATGGCACAGAAAACGCCAAAATACTGATTTTCTGTTTAA
GTGTCATTGCTCGTGTTTGATCGAAAGACTTGAGATATTTGGAATAGATAGAGGTAGATA
AAAACCACTGTTTTAGTCGTTTAGAACCTTTGCCAAAGCAATATAATGCTAAAAGCAAAA
ACGGAGTGGTTGGTAATCCAGGTACAACAACACCGATTAAACCTAATATCATTGAGATAA
AACCGAGTAAGATGAATAGTGCTTTCATGTATTTAAGGGAAAAGTAGTGATGGATGTTGA
TAATACGTTAATTCAATTCATTTTTCAACGAAGCAAGCAACTAGAAAGTATATAACTATT
TTTACAGCCTAAAAAAGCATAGTGGACAAAAGAGTTGGTTCTGTTTTTCTAACTTTCACT
AACTCTTTTGATTACGGCATCCCTAAAATATGAATTGAGATAGGGACGATTAGTTTCCTC
TCAATGACATTTCACCTGTCGCAAAACGGCGGATAATTTCTCCTTGCTGTAAAATCAATT
CCCCTTCTTCATTAATCCCAAGGGAGATCCCATGAATTTCTTCATTTTCAGTGATTAATC
TAACCGCTTGATGACGGAAAATATCAAACTGTTGCCAACGTTCCGCATAGGGTTCAAAGG
TGGTTTGTGGGTAAGTCACTAGGGCATTTTGTAAATGTTTAGCTAGCTCAGCAACCAGTT
GGGAACGATCTATCTGATGTTCTGAGAGATCGCTCCAAGCCTGCGTTACCACATTTTTAT
CGACAGTGTTCATTCCTAAATTCAAGCCGATGCCAATCACAAGGTAAATTCCCGTTTTAT
CGACACGGCTCTCAATTAGAATGCCCCCCATTTTTTTACCTTGATAGTAAATATCATTGG
GCCATTTAATTTGAATATGCGGTACGTTCAGTGTTTGGAAGGTCTCGGCAATTAATACTG
AGACCACTAAACTTAGTGATGAGAGCTGTGGAATATCCAATGAAGGATAGTGCCATAACA
TTGAAAAATAAACGTTTTGACTTTCAGGTGAATACCACTGCCGTCCACGTCTGCCACGCC
CCGCCGTTTGGGACTCTGCAACACAAAGTGAGCCTGACGGTAAGGTTTTATAGTGCGTCA
GTAGATATTCGTTAGTAGAGTCAATCTCTTTAAATACAAGAGTTTGTCCTTGCGTTAATG
CCGATGTAATTAAATGTTGATCAAATCCCATTACCGATCACCTTGTCACAAATTCACTAT
CCACTTCGCCCTGTCGTCCCATAAAACGTACTTCTGGGTGTAATTCCACGCCAAATTTTT
CACGGACTTGACGACGGACTTCTTTGGCTAGTGCCACAACATCAGTCCCAGTAGCATTCT
CTTTATTAATCAGCACCAACGCTTGTTGGGTATGAACTGCCGCTCCGCCAATTTGGAAAC
CTTTTAAATTTGCTTGGTCAATTAACCAGCCTGCAGGTAATTTGACCGAACCGTCCGCTT
GCGGATAGTATGGAATAGTCGGGTGAGCGGTTTGAATCTGCTGAAACTTTGCAAAGTCCA
CCACAGGATTTTTAAAGAAACTACCCGCATTACCAAACTCATCAGGATTTGGTAATTTCG
CTCGGCGTACGGTACAGACTTCATCAAACACTTGCTGTAGCGTTACTGTGTTTGGATCAA
ATTGTGCCAAAGAACCGTAATTTAAAACAGGTTGCCACGCCTTTGCTAACTTCAAACCGA
CAGCCACAATCGCATAATGCTCACGATATTGATGCTTGAATACACTTTCTCGATAGCCAA
ACTCACACTCGTTTTTCGTTAAACGGAACTGCTCACCCGTTTTAAGATTTAGCACATCGA
CATAATCGCAAACACGCTCAAATTCTACCCCGTAAGCCCCGATATTTTGAATCGGTGCAG
AACCAGCAACACCAGGAATTAACGCCAGATTTTCAAGCCCACCAATTCCTTGCTTCAACG
TCCATTGCACAAGTTCGTGCCAATTTTCACCACTAGCAACTTGTAGATAGTGAAAGTGAT
CGTCTTGACGATGCTCGATCCCTTTGAGCTTATTGACTAATACTGTGCCGTCAAAATCAT
CTAAAAACAGCACATTAGAGCCTTGCCCTAACAATAAAATCGGTTGTTGTGCGTGATCAG
CTTTTTGCCATTCGGTTAATAGTTGTTCAATACTGTTGAACTCGATAATGACCGATGCTT
TTGCAGGCAAATGAAAGGTATGAAATGGGGTTAAGGTCTGACTCATTGACTACTCCAAAT
TCTGAATTTGCTCACGCATCTGTTCAATTAACACTTTCAACTCAACGGCAGAATTAGTGA
CATCAGCGTTAATCGATTTTGATGCCAGCGTATTCGCTTCACGATTTAGCTCTTGCATCA
TAAAGTCTAATTTACGTCCAACTGCACCGCCTTTTTTCAAAATAGACGTGGTTTCTTTGA
CGTGTAGCTGTAATCGGTCTAACTCTTCCGCCACATCGACTTTTTGAGCCAGTAGTACCA
TTTCTTGCTCTAAACGTTGTGGATCAAGTTGCAAGTTCAGTTCATCAAAACGCTGTTGCA
AGCGGTCTTTTTGCCACTGTAAAACGCTCGGCATTTGAGCCTGTACTTTTGTCGCTTCTG
TGGCAATAGCGTCTAAACGCTGTTGAATTAAGGCTTGTAAATTCGCCCCTTCACGTCCAC
GCATTGCAATAAATTCTACAAGGATCTGCTCAAAACCGTCTAATAAATCTTGGCTGATCT
GGTCGAGATCTTGATTTTGGTTATCGACAACCCCAGGGAAACGCAGAATATCCACCAAGT
TAATTTCGCCTTCTTGAGCCGTTTCTTTTAGCCATTGTAATGAACTTATCACCTGTTTGG
CATACTCTTGATTTAAAGCTAAGTCATTGTTTTGATTAGCATTTAATTCAATGCGTAAAC
TACACTCTACTTTACCACGGGTTAGTGTCGTACGCAGACGTTCACGCAAGGTCATTTCCA
AATTGCGAAAGGCTTCAGGCAGACGGAAATAAGTTTCTAAAAAACGTTGATTAACCGAAC
GGATTTCCCATACGGCGTTACCCCACTCTTTTTTAAGCTCAAGGTGGGCGAAAGCGGTCA
TACTGTAAATCATTGTACTCTTTTCTCTTTGTTACAAAATTTGGCATATTGTACTTGGTA
TTCTGCTAGAATAGGGGAAATTTTTTAGAGAAAAGGAATAAATATGCGTCCAAATAATCG
TCCTGTTGATCAAACTCGTCCTGTAAAAATCACTCGTAACTATACTCGCTATGCCGAAGG
GTCTGTGTTGGTGGAATTTGGTGAAACCAAAGTGCTGTGTAATGCCACTGTCGAAGAAAC
TGTACCACGTTTTCTCAAAGGGCAACAACAAGGTTGGGTGACAGCCGAATACGGTATGTT
GCCAAGAGCAACCCATAGCCGAACCCAACGTGAAGCGGCGAAAGGCAAACAAGGCGGTCG
TACAATGGAAATTCAGCGTTTAATCGCTCGCTCTTTGCGTGCTGTCGTTGATTTGAAAGC
CTTAGGTGAGCGTACGATTACGGTAGATTGTGATGTAATTCAAGCCGACGGCGGTACACG
CACAGCGTCTATCACAGGGGCTTGCGTAGCGTTACACGATGCGATTAACAAATTGATCGC
CGATGGCTTATTGAAAGAAAACCCGATGAAAGGATTGGTGGCAGCAATTTCTGTGGGGAT
TGTTGATGGGCAAGCGGTCTGTGATTTGGAATATGTGGAAGACTCTAACGCAGAAACCGA
TATGAATGTGGTGATGGTTGAAGACGGTCGTTTAGTGGAAGTACAAGGCACTGCCGAAGG
TGAACCGTTCAGCCATATGGAATTATTGCAACTCCTTGATTTAGCACAGAAAGGGATTGA
GCAGTTGTTTGAAGCACAGCGTCAGGCGCTAAATGCAACTTCTGATGTTATACGATAGTC
GTACAAAAATTAAAATTTTAAGAAATCATTTAGGGGATTATTCCCAGCAATATTGGGGCA
TAGTAGACAAAATAGTCGCTATGCCAATTTTTTGAAACATATTATGTCAAAATAACTTAC
TCAACCAGCCCAATTTTGAACCTAAAACATTAAAGTAGTTGTAATCTTTTAAATGCAATA
GACGCAACTTATCCGGGCTTTTTTGCACAAGAATACGTTCATCAGGGCTAAACGGCAGTA
AACGTTGGCTATCACAGCTAATCACTAAATTTGGCTGATTGTACTCAGCAAAACGCATTG
AAATAACACTATCGCCATCGACAACCAAAGGACGAGAAGAAAGGCTGTGTGGGTTCATCG
GAACAAGAGCAATCGCATTTAAATTAGGGGTTAAGATTGGGCCACCGGCGGAAAGCGAAT
AGGCGGTTGAACCTGTAGGTGTTCCAATAATTAACCCGTCGGAACGTTGCGAAAAAGCAA
ATTTGCCATCAATACTCACTTCAAAATCAATAGTACGAGCGATTTGGCTAGAGTGAACGA
CAACTTCATTGAGGGCATTATTTGCTTCAATGATCTTACCATTTTGCTCAATTTTCGCAT
CAAGTAAGAAACGTTCTTCAATCATAAACTCGCCACGCTCAAGGCAACTATGCAGTTGCT
CAAAGGCTGTTTGAGGGGCTATATCTGTTAAAAAACCAAGATTTCCACGGTTAATGCCAA
TCAGTGGTACACGATATTTCGCTAATTGCCGAGCCATACCCAGCATATTACCATCACCAC
CAATCACAATTACTAAATCCGCCCATTTTCCAATTTCTGCAATGTTCATCGGGTTAGCTA
AATTGAGTTGAGTGGCAATTTTTTCTTCGACTAACACATTATATTTACGATCTTTTAGCC
AGTTATACACAGCTAAATGCGTTTCTAAAGCTATATCGTGACGAGGTTTGCCGACAATCG
CAATGGTTTGAAATCTACGGTGCATCATTTGAACTCGTTATCTAATAAAATTTGGCTATA
TGGTAGTACGCAATCTGCTGTTTGTCATCTTTTTCCTATCAGCTTACTAATTGTTTAAAT
CTTAGGGATAAATAAAAAATTACCCTATAAAATAGGGTGTTATCTATTTTATAGGGTTAG
CATGAATTTAACTAAAAATGAACTAAATAAAAGAGTTATTGATGATTTCTTATTCGTTTT
ATAGCGTATAAATTAATTTTTATTCATCATCCTAGAAACTCTTTATGTTTAATCAATCGC
CGGTGTATATTCACCTTTTGCAATTGCATCTTTGATACGCTCTGCTTCACTCAAGACTTG
AGCTAATAAAGCCTGAACGTTTTCTAAGGTCGCAATCGGGCTTAAGGTGGTCATTTTTAA
CGATTGTACGTTGTTCACTTTGGTTACGCCGATATTCGCTTCGCCACGGGCAAAGAGTTC
ATCTGCGACGTTTTGGTTCAAGGCATCGACAAACTCTGTCGGATAGCCTTGCGGTACAAC
ACGGAACAGCACGGAAGCGAATTGTGGTTCAACTAATAGCTCTAAGCCGTCGGTCGCTTT
GATGTAGTCTGCAACGGCACGAGTTAATTTCACGCCGTGGTCAATCATTGAGCCGTAAAG
ATTTTCACCAAGGGCTTCCACCGTAAACCATAATTTTAATGCGTCAAAACGACGGGTGGT
TTGTAGTGATTTTGCTACTAAGTTTGGTACGCCGTGTTCTTCGTCATACTCTGAGTTGAG
ATAATCTGCTTTGTAGTCGATGTAGCGGTATTCGTTTTCATCTTTTAATAAAAACGCTCC
ACAAGAGATACTTTGGAAGAAGTGTTTGTGGAAATCAAGGGTGATTGAGTCGGTGAGCTC
GATACCGTCTAGGAAGTGGCGATATTCATTGGATAGCAGTAATGCACCGCCCCACGCCGC
ATCAACGTGTAACCAAACACCGAATTTGTTGGTAATCGCACGAATGGCTTTAAGTGGATC
GATCGCCCCTGCGTCCGTTGTGCCTGCTGTTGCCACAACGCAAGCCACAACTTTGCCTTC
TAAATAAAGTTTGGCTAAGGTTGCTTCTAACGCATTGGTGTCCATTTGGGCATTTTCATT
GCACGGTACGGTCACTACAGATTGGAACCCCATTCCCATCATTGCCATATTTTTTTGCAC
GGAGAAGTGTGCGTTTTCTGAGCAAACCACTTTCACCTTTTGCATTGCATCAGGCGGAAT
ACCGTCACGTTGCACCGACCATTCCGTGCCGTCCGCATTTTTCCAGTATTTTGCAATGCA
CGCATCACGGGCAAGTAATACGCCCATTAGGTTAGATTGCGTACCACCTGAGGTGAAAAC
CCCCGCTTGTCCTTTGTCGTAGCCCACTTTTTCACGCAACCACTCGATGAGTTGCACTTC
CATTAATGAACCTGCTGGGCTTTGATCCCAAGAGTCCATTGATTGATTGGTGGCATTGAT
TAATACTTCGGCGATTTGGCTGGTGACCATTGTTGGACAGTGTAAATGAGCCAAAGAGTG
TGGGTGGTGTACTTTTAAACTTTTGTTGAGGAATAATTCAATTAAGCGATCTAGGGATTT
AGCAACGCCTAAGCCTTCTTTTGGCGGGTTAAAGGCAATTTCTGAGCGTAGCTGTTTAAT
GCTACCGCCAGTGTACATTTTTTCATTTTGTAGCCAGTTACTCACCGCTTGTACGGCAGT
TTCCATTGATCTTTGAACCTGTTGCCATTGCTAATTGGTTACCACGGAATGTACCTGTGT
GTCCTGCTGGTTGCCAAGCGTCAAACTCTTTTTTGATCGCAAGTACAGCAAGCGGTAAGC
TACCACCTACAGCTTTTGACATCACAACAACATCTGGCTCAATGCCTGCGTGTTCAAAGG
CAAACATTTTACCTGAACGACAGAACCCTGCTTGGACTTCATCTAAAATCAACACAATCC
CGTGTTTTTTCGTTACTTCACGGATTTTTTGCAACCATTTCACTGGTGCAGTCACTACAC
CGCCTTCACCTTGAATTGCTTCAAGAATAACGGCTGCTGGTTTTACCATACCGCTTTCAA
CATCTTCGATAAAGTTCTCAAAATAGTAAGTTAAAGCATCAACACCTGCTTCGCCACCGA
TACCTAACGGGCAACGGTATTCGTGCGGATATGGCATAAACTGTACGCCTGCCATTAAGT
TTTGCACGGCATTTTTCGCATTAAGGTTACCTGTCATTGAGAGCGAACCGTGGGTCATAC
CGTGGTAGCCACCTGAGAATGCAATTACATTACCGCGACCTGTATAGGTTTTCGCTAATT
TAATTGCTGCTTCTGTGCCGTCCGCACCAGAAGGGCTACAGAATTGTAAACGGTATTCAC
CTTTCGGGAAGAAAGAGAGTAGTTCTTCGGTAAAAGCATCTTTTAACGGCGTAGTTAAAT
CAAGGGTATGAAGCGGTAAACCACTTGCTAATACATCTTGAATAGCCTGAATAACGGCTG
GGTGATTATGTCCGAGTGCTAAAGTACCTGCACCAGCCAAGCAATCTAAATATTCGTTAC
CTTCAACGTCAGTGACCCAGCAACCTTGTGCTTTTGCAATTGCAAGCGGTAATTTACGAG
GATAACTACGAACATTCGATTCCATTTCGTTTTGACGAGTTAAGTAATATTCGTTAGTTG
CTTGATTGATCGGATTTACAGGAGTTGTTGTCATTTGAAAATAGACCTTCTATAAGAGGT
TAAAAAAATAAGTCGGGTACCTTGCGGGAAGCCTAAGCTTTCTTATCCTGAAAGATAAGA
TGCCTTGGGGCATTTGACTCGCTACTTATTAAAAAAAGCGTTTCAGCTTTTTTGTTTTTA
CCCTATTGCTCCCTAGGATTGGATAGGTTGGAAACAACGCCTCAAATGTTGGGTTATATT
TGAGGACGGCGTATAGTAGCGATTTTTAAAAAAAAGAAAAGTTTTTTCTGAATAAAACTT
TACCTGTGATACAGCGAGCTTAATTGTTTAGAATAAGTCTTTGGGAGATTTTTGTAGGGA
TGTTATTTTTAATTTGTTGTTTGGCGTAATCAATTGCATAGAAAAACGCTCGCTCACTTG
CCCCACCATGGCTTTTTACAACCACGGACGATAAGCCGAGCAGTGTGGCACCGTTATGGC
GATCAGGGTTGATCTGTTGTAGCTTTTTATAGTAACGATAAAAGATTAAACGTAGTAAAT
AACGTTTGGTATTGCGACAAAGATGTGAATCTTCCGTTGTTTTTTTAAAGAGTGAAAGGA
TATTTTTTGCCGCACCTTCAAGTGTTTTAAGTGCAACATTACCGCTAAATCCATCGCAGA
CAATCACATCAGCAAGATGATTCATTAATTTATCCCCTTCTAAGAAGCCAATGTAATTTA
GATGATTACATTGTTTTAATTGCTGGTGAGCATCTCGAATTTGCTGTGTTCCTTTATGCT
CTTCTGTTCCAATATTCAGCAACGCTAAACGTGGATAGACCAAATCCAACATCACTTCTG
CAAACACATTGCCCATTTCCGCAAACTGAAGCAATAGTTCACTATCTGCTTCAACGTTTG
CACCAAGATCTAACATCACACTTGAGTTGCCGTTAATTGTTGGAATCAAAGATGTTAATG
CGGGACGATCAATGTTTGGCAAGGGTTCAATCAATTGTTTTGCTAGTCCCATCAGTACAC
CTGTATTTCCGCCACTTACACAGCCTTGAGCATTTCCATTTTCTACCGCTTCAATCGCTA
AACGCATTGAACTGCCTTTACTTTGACGAATCGCTTGCACAAAAGGCAAGTCTGCTTCGA
TCACTTTTGTTGTATGGACTAATTCGATACGTTGTTGAATATCGGGAGAAAGTTTATTGA
GATAGGGGGATATTTCAGCTTGGTCGCCGAACAAGATGCAACTGAGTATTGGATGTTGAG
CCAACGCAAGTGATAATGCAGGGATAGTAATACGGGGACCAAAGTCCCCGCCCATCGCAT
CTAACGCGAGAGTTAGATGAGTCAATTTAAACCTCTACGAGATCCAATTGATTATTTGAT
TTTACGACCACGGTAATAACCGTCAGCGGTAACGTGGTGACGTAAGTGGGTTTCGCCACG
CGCATCTACAGATACTGCAGCTGTGGCTAATGCATCGTGTGAACGACGCATATCACGACG
TGAACGAGATTTCTTATTTTGTTGAACAGCCATTGGCTATACTCCTACTAGATCTAGTTT
TTCTTTAAATTAGCTAATATTGCGAAAGGATTTGGTTTCTTTGCCAGTTCTTCTGGTAAT
TCGCCAAAAACTAATTCGCTTTCGGACACTTCACAGTGTTCATCGGTATGCATCGGCACT
AGGGGTAATGACAGAATGAATTCGTCTTCTATCATATCTAGCAAATTTATCTCACCAAAA
GAATCAACTTCAATTGGTTCATAAATCTCGGGCAAATTGTCCGCCTGATCCATATTAGAC
ACTGGACTGAAACAAAATGTGCAGTCGAGTGTTTGCGTAAATGGGTTACTACAACGTTGA
CAGTCTAGCTCCACATCAACTTTCGCAGTGCCTTTAACCACTGTGAGTTTTTGCGGATCA
ACATATAACGATAAAGTAACTTGTGCATCGCCCAGCATTTGACCAACAGATTCACCCAAA
CGGCTAAGTAGGTTCGCAGAAATGTGGCCTTCGTAGTCCATTCGACGCTGAGCGTCTTTA
TATGGGTCAATAGTTAGGGGTAGTTTTACCTTTTGCATAGGGTGCGAATATTACAGATTT
TGAAGTAACTAGTCAAAGAGAAAATCTGGATTTGTAAAAAATCCGTAGAATCATGCCGCT
TATATGTATCTATTACATTATTTTGTGAAATTTAGTAGCAATCCCATCGCTTATATGTTA
AAACGTTCGCCGTTTTTATTTAACTTACAAGAAGGAAATGCAAATGTCATTACAAGCAAT
TATTGAAGCGGCGTTCGAGCGTCGTGCTGAAATTACTCCAAAAACTGTTGATGCACAAAC
TCGTGCGGCTGTCGAAGAAGTGATTAAAGGATTAGATAATGGTTCACTGCGTGTTGCAGA
AAAAATTGATGGTGAATGGGTTGTTAATCAATGGGTGAAAAAAGCGGTTTTACTTTCATT
CCGTATCAACGAAAACGAAATCATTGATGGTGCAGAAACTAAATACTACGACAAAGTGCC
GACCAAATACGGTGAATATAGCGAAGAGCAGTTCAAAGCAGATGGTATCCGTGCTGTTCC
AGGTGCCGTTGTGCGTCAAGGTTCACACATCGAGAAAAACGTGGTGTTAATGCCATCATT
TGTGAACATCGGTGCTTATGTTGGCGAAGGTACAATGGTGGATACTTGGGTAACGGTGGG
TTCTTGCGCGCAAATCGGTAAAAACGTGCATTTATCAGGTGGCGTGGGTATCGGCGGTGT
GTTAGAGCCGTTGCAAGCTAACCCAACGATTATTGGTGATAACTGTTTTATTGGCGCACG
TTCTGAAATCGTAGAAGGTGTGATTGTTGAAGATGGCTGTGTGATTTCAATGGGTGTGTT
TATCGGTCAATCCACCAAAATTTATGATCGTGAAACGGGCGAAATCCATTACGGTCGTGT
TCCTGCCGGTTCTGTGGTGGTTTCAGGTAGCCTTCCGTCAAAAGATGGTTCACACAGCTT
ATACTGTGCAGTGATCGTGAAAAAAGTGGATGCGAAAACATTAGGTAAAGTGGGTCTTAA
CGACTTATTACGTTCTATCGAAGAGTAATTTTCGCACTGAATGGCACAAGCAACGGCTTG
TGCCTCTTTTTTGGAGATCTTGTATGACGACCTATTCGCTACGTTTAAAAGCCAAAAATG
AGCTCACGCCGCATCCAACGGCACAATATTGGCGTAAATGCCAAGTTGAAGAACTTTTTG
ATTTGCCTTTTATGGACTTAGTTTTTCGGGCGGCAGAAATTCATCGACAACATTTTGATC
CAAATGCCATTCAACTTTCTACGCTACTTTCCATTAAAACGGGCGGTTGCGCTGAAGATT
GTGAGTATTGCCCACAATCTGCCCGCTATGACACGGGTGTTGAAAAGCAAAGTATGCTTG
ATGTGAACTATATTGTTGAGAAAGCCCAAATTGCCAAGGCTCGAGGAGCAAGCCGTTTTT
GTATGGGAGCAGCGTGGCGAGGTCCTAAACCTAAAGATATTGAGACGGTCTCCGCCATCA
TTAAAGCGGTCAAATCCCTAGGTTTAGAGACTTGCGGTACTTTCGGTATGTTAGAAGAAG
GTATGGCGGAAGATTTAAAAGAAGCCGGATTAGATTACTACAATCATAATTTAGATACCG
ATCCGGAACGCTATCATCAGGTCATTCACACTCGTTCTCACGATGATCGAATGGATACCT
TAGGTAAAGTGCGCTCCGCAGGGTTAAAAATCTGTTGCGGCGGTATTGTTGGTATGAATG
AAACAAGAGCTGAACGAGCCGGACTTATCGCCAGCTTAGCCAATCTTGATCCTCAACCAG
AGAGCGTGCCGATTAACCAATTGGTTAAAGTGGCAGGCACACCACTTGAAAATGCAGAAG
ATCTCGATTGGACAGAATTCGTGAGAACCATTGCTGTTGCGCGTATTACGATGCCAAAAA
GTTATGTTCGCCTTTCAGCCGGGCGTAGCAATATGCCGGAAGCCATGCAAGCCTTGTGTT
TTATGGCCGGCGCAAACTCGATCTTTTATGGGGATAAATTATTAACGACGGAAAACCCAG
AAGAAGATGGCGATAGAGTGCTGATGGAAAAATTGAATTTATATCCATTAAGTTGTTCGA
ATGTTGAATGATAAAAGTAATTACAACATAAGTAGCTAAATTCTCTCCCCTCTCCCACAA
GGGGCGAGGGTTAGAATTTGATAACATTGCAAAATCTTGCTCATTTTTAACCGCTTGTAA
GGATAATATAATGAAAAAAATCTTGTTATTAAACGGACCTAATTTAAATATGCTAGGGAA
ACGAGAGCCCCATATTTATGGTTCACAAACCTTAGCCGATATTGAAAACCACCTCCAACA
ATTAGCGAAGGCAAGAGGCTATTGTCTAGAGTATTTTCAAGCAAATGGCGAAGAGCCGAT
TATTAACCGTATTCATCAATCATTCCAAAATACCGATTTCATTATCATTAACCCCGGTGC
GTTTACTCATACCAGCGTTGCCTTGCGTGATGCTTTATTGTCAGTTGCTATTCCTTTTGT
TGAAGTCCATTTATCCAACGTACACGCCCGTGAACCTTTCCGTCATCATTCCTATTTAAG
TGATGTCGCAAAAGGCGTGATTTGTGGATTAGGGGCAAAAGGTTACGATTACGCCTTAGA
TTATGCTATTCAATTTCTAAAGAGAGGGAAATAAATCCATTTTTTGTTGTCTGAAGTAAA
AAAAGAAAACTGAACTGCTACGATTAGTGGCAAATTTGCTAATAAATTCGGCAAATTTAT
CAGATTTTCGTCGCAAATTAATAAAATTTCAGGTAATCTACGCAAAATTTTGCTCTATGT
TCTTTGAACATAGAGTTTGTTTATTTTTACATTCAAATACGGATCTCATTATGGATATTC
GCAAAATTAAAAAACTTATCGAGTTAGTTGAAGAATCAGGCATTACTGAATTAGAAGTGT
CTGAAGAAGAAGGCACAGTACGTATTAGCCGTGCAGCACCAGCAGTTGCACCTGCGGCAG
TACAATATGTTACTGCACCACAAGCAGCGCCAGCACCTGCAGCAACCCCTGCACCAGCAG
CTCAAACAGCACCTGCGGCAGCGCCAGCACCAACAGCGGAAGTATCTGGTCACGCGATTC
TTTCACCAATGGTAGGAACATTCTATCGTAGCCCAAGCCCAGAAGCAGCTCCATTTGTTG
AAGTGGGTAAAACCGTGAAAGTAGGCGACACACTTTGTATCGTTGAAGCAATGAAAATGA
TGAACCGTATCGAGTCAGACAAAGCAGGGGTAATCAAAGCAATCCTTGTAAACGACGGCG
AAGCGGTTGAATTTGATCAGAAACTCTTCATTATTGAATAATCCATTTCTTACAAGCGGT
CAGATTTTTGCAAAAAATTGCACGAAAAAGACCGCTTTCAATTAAGGGTATCTCTTATGT
TAGAAAAAGTTGTCATTGCAAACCGTGGCGAAATTGCATTGCGTATTCTGCGTGCGTGCC
GTGAACTTGGCATTAAGACGGTTGCTGTTCACTCAACGGCAGACCGTGAGTTGAAACACG
TTCTCCTTGCGGATGAAACAGTATGTATCGGTCCTGCGCCATCAACAAAAAGTTACTTAA
ATATTCCTGCGATTATTGCCGCTGCAGAAGTAACTGGTGCTGATGCGATTCACCCTGGTT
ATGGTTTCTTATCTGAAAACGCAAACTTCGCAGAACAAGTAGAAAATTCAGGCTTTATCT
TTATTGGTCCAACAGCAGATGTAATTCGTTTAATGGGCGATAAAGTTTCTGCAATTAATG
CGATGAAAAAAGCAGGCGTACCTTGTGTGCCTGGCTCTGGTGGCCCTATCGGTAATGATG
TCGCCAAAAATAAAGAAATTGCACAGAAGATTGGTTATCCAGTGATCATTAAAGCATCTG
GTGGCGGCGGTGGTCGTGGTATGCGTGTGGTTCATCACGAAAAAGATTTGGAAGAATCTA
TTGCGATGACCAAAGCAGAAGCGAAAGCAGCCTTTAATAACGATATGGTTTATATGGAAA
AATACCTTGAAAATCCACGCCATATCGAAATTCAAGTGCTTGCAGATACACACGGCAATG
CGGTTTATTTGGCAGAGCGTGATTGCTCTATGCAACGTCGCCACCAAAAAGTGGTAGAAG
AAGCACCAGCGCCAGGCATTACCCCTGAATTACGTCAGTTTATCGGTGAACGTTGTGCGA
ATGCGTGCCGTGAAATCGGCTATCGTGGTGCAGGTACATTTGAATTTTTATTTGAAAATG
GCGAGTTTTATTTCATTGAAATGAACACCCGTTTACAAGTAGAACACCCTGTCACAGAAA
TGATTACAGGTATTGATCTTGTAAAAGAACAGCTTCGTGTTGCTGCAGGTTTACCAATCT
CAGTTAAACAAGAAGATATTAAAGTGCGTGGTCACGCGATTGAATGCCGTATTAATGCGG
AAGACCCAAGTACATTCTTACCATCACCGGGTAAAATCACCCGTTTACACGTTCCAGGTG
GATTAGGTGTTCGTTGGGATTCTCACATTTATGCTAGCTATTCAGTCCCACCGCATTATG
ATTCAATGATTGGTAAATTGATTACCTTTGCTGAAAATCGTGATATTGCAATTCGTCGTA
TGGAAAATGCATTGTCAGAAACGATCGTGGAAGGAATTAAAACCAATATCCCACTTCATA
AACAGATTCTTTCTGATGAAAACTTCTGCAAGGGTGGAACGAATATCCACTATCTTGAGA
AGAAATTGGGTTTAAAATAATGATATAGTAGAAAACATATCTGCTACTATGTCAAAATAG
ATACAATAAAGCCCTACCTTACGGTAGGGCCTGAGAAAAGATGTAATTATAAACTTTCAG
TGAAAGTACGAGTAATAACATCACGTTGTTGTTCTGGTGTTAATGAGTTAAAACGAACTG
CATAACCAGAAACACGGATAGTTAATTGTGGATATTTCTCAGGGTTTTTCACTGCATCTT
CTAATGTTTCACGACGTAATACGTTTACGTTTAAGTGCTGACCACCCTCAACTTTAATGG
TTGGTGCAACATTAACTGGGACTTCACGGTATGAAACTTGACCTAATTCGCTGATTGCAA
CTATTTGGTCTTCTTGGAAATCACCTTTAGCTGCTAAGCAACGTGCTTCATTTTTCTCTT
CATCTAATAACCAGAAAGAGTTTAATAAGTTTTTGTTGGTAGATTCAGTGATTTGTACAC
CTTTGATCATTTTTAGCTCCTAGTATGTTGGGTAAATTATAAAAAAAGTTTAAAGTTTCA
AAAAATTTTGAGTATTCTAACTTTAATCCTTTAAAAAGCGAGAAAAATTTAAGCATTTTT
ATCAAAAAAACTGATGATGGCTTAAAAAATAGACAAGAGTTAACAGTTCATTTTAATTTT
TAACAATTTAATAATAGGATAGAATATGAACAGTTGGACTGATGCCATTGGGGAAGAAAA
AACACAACCCTATTTTCAACATATTTTGCAATATGTACATCAAGAACGTTTAGTTGGAAA
AGTAATTTACCCACCTCAAAATGAAGTGTTTAGTGCTTTTGCTTTAACTGAATTCAAAGA
TGTGAAGGTAGTTATTTTAGGGCAAGACCCTTATCACGGCCCCAATCAGGCACACGGTTT
ATCTTTTTCAGTAAAACCAGGAATTGTTCCGCCTCCCTCGCTGGTTAATATGTACAAAGA
ATTATCCCAAGATGTTGGGTTTCAAATACCATCACACGGCTATCTCATTGAGTGGGCAAA
ACAAGGGGTGCTATTGTTAAATACGGTTCTCACCGTTGAGCAAGGAAAAGCACATTCACA
CGCCAATATCGGTTGGGAAACCTTTACTGATAAGGTGATCCATCAACTCAATCTACATCG
TGAAAATCTGGTATTTTTGCTTTGGGGAAGCCATGCTCAGAAAAAAGGACAATTTATCGA
TCGCTCTCGTCATTGCGTTCTCACAGCCCCTCACCCATCACCGCTCTCTGCACATCGTGG
CTTTTTAGGCTGTCGCCATTTTTCAAAAACCAATGATTACCTTCGTTCTCAAGGAGTCGA
AGAAATTAATTGGCAGCTGCCATTATAAGTAACATGCTAGGAATATCTAAGAGATTTCCT
AACTTATATTGTTGATTTGGACTGGCTCAATAATTTCACTTGGATAGCAACCCAATACTT
TTAAGAAACTCGTCACTGTTTTAAGTTCTTTCAAGGCATTTTGGGTATTTTCATTGTGAA
TATTGGCATCTAATTCCACATAGAACATCTCTTCCCACGGTTTACCATAAATAGGTCGAG
ATTCAAGTTTAATCATACGAATGCCGTGTTGCTTGAACACCATCAACGCATCAACCAAAG
CACCCGCTTGTTGAGTCGTCGTCATTAATAACAAGGTTTTGGTCTGTACTTGTGGCGAAA
CATTGATAGTTTTTTTAGACACTACAATAAAGCGAGTAATATTGTTTTCTTGATTCGCAA
TACCACTTTTTAACACGCTTAAACCGTACAATTTCCCGCCATCTTCATTACCTAACGCAA
CGCAATTTGGTTTATTTAAACGAGCCACTAACTGCATAGCGTGAGAACTACTTTCACAGT
ATTTGATATGCACTTTATCTAAACTATGAATAAATTGGCTACATTGTTGTGCAGGTTGTG
GGTGGGTATAAATGGTATCCACTTGGGCAAAATCAGCATTGTTTGTTCCTAAAACACAGT
GTTTAATAGGATAAGCTAATTCGCCTACAAGGGTTAAGTCTGTATGTTGCAACAAATCAT
AAACTTCATTGATAGAACCTGATGTGGTATTTTCTAACGGCAACACGCCATAATCGGCTT
CATCTTGCTGAACTTTTTCAAAAACTGAATCGAAAGATTCGCAACTGAGTTCCACTAAAG
AAGCCGTGCTGTTTTTCATAAACTGGCGAGAAGCAAGATGAGAATAAGAGCCACGCATAC
CTAAAAATGCAATGGTGGCATTTTCTTGATTCTGATTCAGTTTATTTTGCAAGTAATGTT
GCTGTGTTAAGACAGAGTCTTCAATGATACGTTGGAAAATTTGCGTAACATATTGTGGGT
CAAGTTGATAATTTTCCGCTTGAGCAAAACTAACCAATTCTTGTAACAGTTGTTTTTCAC
GTTCGATATCTCGTAGAGGCTTTTTCGTGATCTCTTTGCTTCTCACTACATCGAACGCAA
GTCGATGACGCTCCGATAATAATTTCAATAAGTTGCGGTCAATTTGAATGATTTGTTGTC
GAATATCCGATAAATCTAAAGACATTGCGTTTTCCTAAGCGGTCGGTTGTGTTTAATTTT
TTGCAGTTTGCAGTTTGCAGTTTGTATATAACTGAAATTTTAACGGCTTCCCCCATAAAT
CACAATCAACTAATGAAAATAATCGCTAAAATGGTAAGATGTCGCACTTTTATCAAATAA
AGAGGAAATCGAATGTCAAATCCACTTTTAAACAACACAAGTTTACCTAAATTCTCTCAA
ATTCAACCTGAACACGTTGTGCCTGCTATTGAGCAGTTAATTCAACAATGCCGTGATACG
ATTGAACAAGTTTCTCAAATTAATACACCAACGTGGGAAAACTTCTACCTACCGCAAGCA
ATCACAGGGGATAAACTCTCTCGTGCGTGGTCGCCTGTTGGGCATCTCAATTCAGTAAAA
AATAGCTCTGAATTGCGTGAAGCTTATCAAGCGTGTTTGCCGATGTTATCCGAATACAGC
ACTTGGGTTGGGCAACATCAGGGGTTGTATCAAGGCTATGTCAAACTGAAAAATAGCCCT
GAGTTTGCCACGTATTCGCTCGCTCAGAAAAAAGCGATTGAAAACAGCTTGCGTGATTTT
GAGTTATCAGGGATCTCATTGCCAGCAGATAAACAAAAACGCTATGGCGAAATTTCTGCT
CGTTTATCTGAACTTAGCTCACAATTTAGCAACAATGTCCTTGATGCAACAATGGGTTGG
GATATTGTGATTGAAGACGAAGCGGATCTAAAAGGTTTGCCAGAGTCAGCACTTGAAGGG
GCGAAACTTTCAGCACAAAGTAAAGAGAAATCAGGCTACCGCTTTACCCTTGAATTTCCA
AGCTATTTGCCTGTGATGACCTATTGTGAAAACCGTGAGCTTCGCCAGAAAATGTATGAA
GCTTATAACACACGAGCGTCAGATCAAGGTCCAAATGCAGGTAAATGGGATAACTCTGCA
CTTATGGCGGAAACCCTTGAGTTACGCTTAGAGTTAGCTAAATTACTCGGTTTTGAAAAC
TATGCCGAGCTTTCCCTTGCAACCAAAATGGCGGAAAACCCAACGCAAGTGGTTGATTTC
TTGGAAGGTTTAGCAAATCGTTCTAAAGAGCAAGGCAAAAAAGAGTTAGCTGGGCTAAAA
GCCTTTGCAAAAGAGAACTATGGCGTAAGCGAATTACAGCCGTGGGATATTGCGTTTTAT
AGTGAAAAACAGAAACAAGCCTTATATGCGATCAACGATGAAGAGCTTCGCCCTTATTTC
CCTGAAGAACGTGTGCTTTCAGGTTTATTTGAACTGGTGAAACGCATTTTTGGTATGCGA
GTGGAAGAGCAGAAAGAGTTTGATAGCTATCACGAGAATGTCCGTTTTTTCAATATTTTC
GATGAAACTGACCGCTTGCGTGGTTCATTCTATTTGGATCTATATGCCCGTGAAAATAAA
CGTGGCGGTGCTTGGATGGACGATTGTATCAATCAAAAACGTCTAGCGGACGGTTCATTA
CAAAAACCTGTTGCCTACTTAACCTGTAACTTCAATAAACCGATTGGCGATAAACCAGCT
CTGTTTACACACGATGAAGTTACTACGCTGTTCCACGAGTTTGGGCATGGTATTCACCAT
ATGCTGACCGAAATTGATGTGGGTGACGTTTCAGGGATTAACGGCGTGCCGTGGGACGCA
GTTGAGCTACCAAGTCAATTCCTTGAAAACTGGTGCTGGGAAGAAGATGCCCTTGCCTTT
ATTTCAGGACATTACCAAACAGGCGAGCCACTACCAAAAGAGAAATTGACCCAGTTGCTG
AAAGCGAAAAACTTCCAAGCAGCAATGTTTGTGTTACGCCAGTTAGAATTTGGTTTATTC
GATTTCCGTTTACATATGAGTGAGCCGAAAGAAAATATTGTGTTAGATACGCTAAAAGCG
GTAAAAGCACAGGTTGCAGTGGTGGAATTACCGACTTTCGTGCGTACCCCACACAGCTTC
TCCCACATCTTCGCAGGGGGCTATGCCGCAGGCTATTACAGCTACTTATGGGCAGAAGTA
TTATCGGCAGATGCCTTTGCACGCTTTGAAGAGGAAGGTATTTTTAATCGTGAGGTTGGG
CAGTCTTTCCTAGATAATATCTTAACCCGTGGCGGTTCAGAAGAGCCGATGGTCTTGTTT
GAACGCTTCCGTGGTCGCAAACCTACGTTAGATGCGTTGTTAAGACATAAGGGGATTGCT
CGTTAAGAGGATAAGACTTGGTAGCATAATACATTAAAGAAAAGAGCTGGCTTGTATGCA
TTAATTTGAAAATTGTTGAATATAAATCATATATTCCAAGTGATTCAATCAACGTTGATA
ATAGGGATGAGACAATTCATTTTGTTGCAAAAGTTCATAAATCCGCTATACTCGCCAGCC
TGAGTTGGTTAGACAATCGCTGGTTTATTGAAGCCCTTAACCGTTCGTAAGAACGACCTA
GTGGGACAAGTAAACGAGAGGAAAGTCCGAGCTACACAGGGCAGAGTGCCAGATAACGTC
TGGGAGGCGTGAGCCTACGACTAGTGCAACAGAGAGCAGACCGCCAGTTTCTGCTGGTAA
GGGTGAAAGGGTGCGGTAAGAGCGCACCGCGTGAGTGGTAACATTTCACGGCACGGTAAA
CTCCACTCGTAGCAAGACCAAATAGGAATCCAACGAGTTGCCCGCTTGGGATTCGGGTAG
GTTGCTCGAGCGTATGTGTGAATGTACGCCTAGAGGAATGATTGTCCACGACAGAACTCG
GCTTATCGACCGACTCAGCCTAATTTTTAAGAGCGAACAGATTTTGTCTGTTCGCTTTTT
TATTGAAGCATGTCGGAACAAAAAGCCCTTATAAAAGTCTGATATAATGATTTTAAAATT
GATTTCATTATAAGGATTTCAAATGCTTAAGCGTTTTTTTATCGGCACGATTTCGCTGTT
ACTCTCTTTTTCTGTTTTTGCTCATCCACACTCTTTCCTTGATATGAAAAATAAAGTGCT
AATTCAACAAGGTAAGCTGGAAGGTTTTGAATTGTACTGGACACTTGATGAGATTACATC
AGCTGAACTGATCTATGAAATCAACAGCAGTAAGGATAAAAAACAGGCAATGAATAAAAT
TTTGCGTGAGTTAGATGAATCTGCGGTGAGTACCCACTATTTTAGCGAGCTTTATAATCA
GCAAAATGAACCGATTAAGTTTAAAGCTAAACCGTATAACTCGTCCGTTGAAATTCAGCA
TAATCGTATTATTTACCATTTCACCTTGCTACTAGCCGAGCCTAAAGCGGTAAAAGGGCA
GTCATTCCGTTTTTTTACCTTTGAGCCAAGTTATTACTTAGCAATGAATTACGAAAAAGC
GAGTGATGTCAGTAGCACAGAGCAAAATCTTTGTAAAGTTGAGATGATTGAGCCGACGAT
AAATCAATCTTTGCGGTTGTATGCATCGACATTAGATAAAAATGAAACCCCCGATATGCC
AGCAGAACGTGGCTTGTCTTTAGGCGCACAATTTGCGCAAAAAGTGAGTATTGTATGTCA
ATAAAGGCAAAGTATTGGGCTGGGATAGCGGTCGGATTGGTGGCTCTTTTTGCGATTTAT
CAGGCTTATCCCTATCTCTTATTTAAAGTCAGCGAGTGGCAGAGGGAATTTAATTTTGCC
CTTTCAGGGGCGTTAAATCGTCTAAACGAAAACCAGCAACAGGCAGGGCTGAGCTTAATG
GCGGTGAGTTTTATCTATGGCGTGTTTCACGCCGTCGGCCCAGGTCACGGTAAGTTTATT
CTGACCAGCTATCTCTCTTTTGAACAAACCAAACTGCCACAAGCGGTGAAAATCACGTTG
TTGTCTGCGTTAGTGCAAGGCTTGGTGGCGATTGGGTTAGTGACGATTATTGTGGTGATT
TTTACCCTTTCTCGTAGCTATTTTAATGTGGCGTTAAAATGGGTTGAGCGAGGTAGTTTT
GTTGTGATGATGTTGTTTGGGCTTTATTGGTGTTATCAAGCGTTAAAAAGCGTGAGAGCA
AAGCCAAAGGGCTTTCAAATTCGCCATTTGCAAAAAATAGCCCCAAAATCACCGCTTATT
GCTGCTCATCATCAACATTCTGCAGATTGTGGCTGTGGGCATAAACATTTGCCAAGTTCA
TCTGAAATGGCAACTGCAACGGATTGGAAAAGCACGCTGATGTTGATTTTTAGCATTGGC
TTACGCCCGTGTTCAGGGGCAATTTTAGTGCTGTTTTTAGCTTATACCTTGGATTTGTAC
CTGTGGGGGGTAGCTTCTGCGTTATTAATGGCAACGGGAACGGGGCTAACGCTAACGCTT
TTTGCCTGTTTGGTACTTTTCGCTCGCCGTAAAGCGGTGCATATTAGCCATTGGTATCTT
TCATTTTCGGCTCACAAGCGGTCTGTTTTATTCGGAAAATTGCTGATTGGATTACTTTTG
ATCGGTTTTGGTTTTACCTTATTCCACAGTAGTTTGTTAGATACAAGCCAAAATCTTTTG
TTTAAGCGTTAAGTTATGTCATATTCAATGGACACCAAGCGTGGTGTCCCTTGTATTATT
TGCTAATTAGACAGAATTTGTTATTTAAACCAGTCCAGCTCGCTAAATAACTAATCATTA
ACTTTTTTTATCATTTTAATTAAAAAAATCTTTTCAAAAGATAAAAAATCGTTAAAATGC
CGAAATTGTTTTACTTTTTTATGAGGTCTTTTCGATGGATAGCATCGTTTCAATTTTTGA
AGATGTTTTAAAATGGATCGTGAACACGATTGACGGTCCACTTTGGGATATTACTGTATT
AACCCTTTTAGGTGCTGGTTTATTCTTTACCATTACCACTGGCTTAGTTCAATTACGTTT
ATTACCTCGTAGTATCCGTGAAATGTGGTCTGGCCGTGCTGCAGAGGGCGAGTCATTAAC
CCCGTTCCAAGCCTTTGCAACAGGCTTGGCAAGCCGTGTGGGCGTGGGTAATATCGGTGG
AGTTGCGACTGCTATCGCATTAGGCGGACCAGGTGCAGTGTTCTGGATGTGGATCACGGC
GTTAATAGGTATGAGTAGTGCATTTGCAGAATCATCATTGGCACAGGTTTATAAAGTGCG
TGATCCAAACGGTATGTTCCGTGGTGGCCCAGCTTATTACATTAAGCGTGGGTTAAAAGC
TCCTTGGCTTGCGATTGCCTTTGCAATTACCTTAATTTTTACCTTCGGTTTTGCGTTCAA
TGCGGTTCAAGCAAACTCTATCGTTGAAGCAACGCGTAATGCGTGGGAATGGGATCCGCA
TTATGTGGGCATTGTGTTAGTGATTGTGACTGCAGCGATTATCTTCGGTGGGATTAAACG
TATCGGTCAGGTTTCAGCGAAAGTTGTGCCGATGATGGCGTTATTCTACTTAATTATGGC
AATGATCATTTTAGGGATGAATATTGAGCGAGTACCTGAAGTTTTAAATAAAATTATTAC
CAGTGCCTTTGACTTTTCTGCAATGGCTGGCGGTATCTTTGGTTCATTATTCTCACAAGC
GATGTTAATGGGGATTAAACGTGGTTTATTCTCAAACGAAGCGGGTATGGGTTCTGCACC
AAACTCAGCGGCAACGTCAGATGCAAAACACCCTGCAAGTCAAGGCTTAATTCAAATGTT
AGGGGTATTTGTGGATACCATTATTGTATGTACTTGTACCGCAATCATTATTTTAATGTC
TAACGATTATGGTAGCGAATCATTGCGTGGCGTATCTTTAACCCAAAAAGCGTTAGAGTT
CCACATCGGTGAATTTGGCTTACACTTCTTAGCCTTTATCTTATTGTTATTCTGCTACAC
TTCAATTATCGGTAACTATGCTTATGCAGAAAGCAATATTCGCTATATCCGTAACAAACC
AAGTTTCGTATTAGCCTTCCGTTTAATCGTGTTATTTTTCGTTTACTTCGGTGCTGTGCG
TGATGGCGGTATTGTTTGGGCGTTTGCCGATACCGTAATGGCATCAATGGCGATGATCAA
CTTAGTGTCTATCGTTTTACTTGCTCCAATTGTTTGGGTTATCTTAAAAGATTACCAAAA
ACAAGTGAAAGCAGGGGTAGAGCAGCCTGTATTCAAAATTGAAGATCACCCAGAGCTTAT
TCGCCGTGGTGTTGATCCGTTAATTTGGAAGTCAAAAGAGTAACCTATTAAAAGTTTAAT
CTAATAAGATCCCTGCTTATCATGCAGGGATTTTTATGAGGTATAGGGATCTTAAGTAGA
TTTATATGTATTATTTATTTCTAATTACATAGATAATCTAGTTTTTATCTGTTCTATATT
CCCCCTAAAGTAACCGCTTCAGAAATTAGAATAGCGGTTTTTATACAGCCTTAATTTATC
TATTTTGTGAAGTCGATCACAGATTTGATAAAAGGATTAAGGCATTTTAGAGTATTATTG
ACTATAATACTCTCCCTTTTTTTATATCAATGAGGATACTTGTTATGATGAACAGAGGAC
GTTTTCTTCAAATTGGTGCGACCACTGTATTAGCCATTAGTGCAAATCGCTTTGCATTTG
CAGCTGGTGATAGCAAAGTTTCTTACGTGTCATTGGCACAACGGATATTCACAGTTTTTT
AACGGATTTTGACTATTATAAAGATGCGCCAACAACAAAATTTGGTTTTACTCGTGCCGC
AACGTTAATTGAACAAGCTCGAAAAGAAGCTTAAAATAGTGTACTTGTTGATAATGGTGA
CTTAATTCAAGGTAATCCGATTGCGGATTATCAAGCTGCGGTCGGTTATAAAGAGGGTAA
ATCTAACCCTGCGATTGATGCGTTAAACCAGGTACTGATGAGCCAGTTTACCAACCATAC
TTCATTCAGAAAAAAGAAGTGGTTGATGAAGATGGCGTGAAACATACTTTAAATGTCGGT
TATATCGGTTTCGTTCCACCACAAGTAATGGTTTGGGATAAAGCCCATTTAGACGGCAAA
GTGGAAGCTCGTGATATTGTGAAAACGGCTGAAAAATATGTGCCAATCGTGAAAAAAGCG
GGGGCGGATTTAATCGTAGCACTTGCTCACACTGGCCCATCTGATGAGCCTTATTTTGAA
ACGTCGCCAAGCGATAAAGCGAAAGCCTTTATTGCAGAAAAAGCACAATATCCAATGTCA
TTCGTTGGCACTGATGAAACAGGCTTTGCGATTTATCAGATTGATTTGACGAAGTAATAT
ATTTATAGCCAAGCATTTTAATTAAGTTCTTTTTAGAATGCTGGGCTCTTTTTTTAGAGT
TTTCATCCTACACCCCATCTTGTATGCTTCATTTTATCGAACTCAATCATCAACAATACC
CCACAGACGAACACGGCTATTTGAAAAATTTAGACGACTGGTCGCCTGAACTTGCCGTAG
TTATCGCTCAAAAAGATAACCTTGAACTTAGCGAAGCCCATTGGGAAATCGTCTATTTTG
TGCGAGAATTTTATCAAGAATATAAAACCTCCCCAGCAATCCGAATGCTGGTAAAAGCCT
TGTCACAGAAATTTGGTGAAGAAAAAGGCAGTAGCCGTTATTTGCAACGTTTATTCCCTG
AAGGCCCAGCAAAACAGGCAACCAAAATTGCAGGCTTGCCAAAACCTGCGAAATGTTTAT
AGGAATGAAGATGAACAGCCCACAATCAATCTGTATTTTACGCCTTTCTGCGATTGGTGA
TGTTTGCCATACCCTTGCTGTCGTGCAAGCCATTCAACGCCAATATCCGCAAGCTGAAAT
CACTTGGATTATTGGTAAAACAGAGTCGATTTTAATGCAAGGCATTCCGAATGTAACCCT
TGTGCCTTATGATAAAAAAACGGGATGGAAAGGGATTTTGGCGTTATGGAAACAGCTTCG
CAGTAAGCGGTTTGATTATCTGTTAAATATGCAAACGGCATTGCGTGCATCTATTTTATC
GTTAGGTATTCGAGCAAAACAGAAAGTAGGTTTTAATCAAGATCGGGCAAGAGAAGGACA
GTGGCTATTTACAAATAAAAAGGTGGAACAGACCGCTTCCCCCCACGTTTTAGACGGTCA
AATGATGTTTGCTAAAGCGATTGGTGTGCAAGATCTACGCCCAACTTGGGATTTACCTGT
AAGTGAAGCAGATTTAGCCTATACGTCGCAATTTATTGATAAACAAAGAAAAAATTTAGT
CATTGCCCCTTGTTCTAGCAAAAAAGAGAAAGATTGGTCGCCTGAAAATTATGGGCAAAT
TGCACAGTTTGCATTAGCACAAAACATCAATGTGATTATTGCAGGCTCTCCATCGGTTTA
TGAGATGGAAGTAGCAGCAAAAATTCAACAACTTGCACTGAACAGCCTTAATCTTGCAGG
AAAAACCAATTTAAAACAACTTGCCGCATTAATTCGTCAAGCGGATTTGGTGCTATCTTC
GGATTCGGGGCCAGCTCATATTGCGACAACTCAAAATACGAAGGTGATTGGTCTATATGC
GATTCATAACCCACGCCGTACAGGCCCTTATTTAGATTTAGATAAAGTGGTGTCTGTTTA
TGATCAGGTTGTATTAGAAAGTCGTGGAAAACCTTGGGATCAGTTGCCTTGGGCGACAAG
TGCGAAAGGTGATGGACTGATGGAGAGAATTTCAGTAGAGCAGGTGAAACAGAAAATTCA
AGATTATTTATAAAATCATTGTTTGGGCGGACCGATGTGTCCGCCCGAAATATTATAGGG
CTTTGACAGCTTGATAGATTAAACTCAAAAAACCATTGAAACTTTGCCAATTACGTTGTA
AATTACCTCTGTATTGATTTTTTTACAATTATAGGAAATAAAAATGAACACTGTATTTAA
TCAGGATAGTTTACACAACGTAAACATTTGTAATGAAAAAGTTTTGCTAACGCCAAAGGG
ATTAAAACAAGAGTTTCCGTTGCCGGAGCATCTGCGTAAACAGATTGAAGAATCAAGAAA
AGTGATCTCAGATATTATTCATAAACGTGATAAACGCCAGCTTATTGTTATCGGCCCTTG
TTCCATTCACGATCCTGTATCTGCATTAGAGTATGCCCAAAAATTAAAAGTATTAGCAGA
TAAAGTGTCAGATAAACTTTACATTGTAATGCGGGTGTACTTTGAAAAACCACGAACTAC
GGTGGGTTGGAAAGGCTTAATTAATGACCCACATTTAAACGGCACCTTCGATGTTGAAAA
AGGGTTACGCATTGCACGTAAATTATTGTTGGATTTAGCTGAACTGGGCTTGCCACTTGC
AACCGAAGCCTTAGATCCGATTAGCCCACAATATCTTGCTGATCTGTTTAGTTGGTCAGC
GATTGGAGCAAGAACAACGGAATCTCAAACCCACAGAGAAATGGCATCTGGCTTATCAAT
GGCGGTGGGATTTAAAAACGGCACGGACGGAAATTTGGGCGTGGCGATTAATGCAATGCA
GGCTTCTGCAATGGGGCATAGTTTTATTGGCATTAACCAACAGGGGCAAGTGACGGTATT
GCAAACCAAAGGCAATCCTGATGGACACGTTATTTTACGTGGTGGAAAATCCCCGAATTT
TGAAGCACAATATGTGCAAGAGTGCGAGCAAGCATTACGCAAAGCCGGCTTGCCTGAAGC
GATTATGATCGACTGTAGCCACGGCAACTCTAATAAAGATTACCGCCGTCAGCCGTTGGT
GGCGGAAAATGTGCTACAACAGATTGTCGCAGGCAATCAATCTATTATCGGCTTAATGAT
CGAAAGCCACCTGTTTGCAGGCAATCAATCATCTGAACAACCTTTTGAACAGATGCAATA
TGGCGTATCTATTACAGATGCTTGTATTGATTGGCAGACAACGGAAACCTTATTAACCGA
TTTTGCAGAAACCCTAAGAAAGTAGTATGAACCCATTAAATCCTATTCGTGAACAGATCG
ATCAAGTCGATCAACAGTTAATTGAATTATTGTCAAAACGTCTTTCACTGGTGGCAGAAG
TTGGCAAAATTAAGCACCGGCACGGTTTGCCGATTTATGCCCCTGAACGTGAAGCCTCAA
TGATTGCCGCTCGCCGTCAAGAAGCAGAAAGTCAGGGCATTCCTGCTGATTTGATTGAAG
ATGTGTTGCGTCGTCTAATGCGGGAATCTTATGCCAACGAGAATAAACACGGCTTTAAAG
CGACAAATGAGCAAATGCGGAAAATCGTGGTTGTTGGTGGCTTGGGCAAGTTAGGCGGAC
TGTTTGCCCGCTATTTTGAATTATCGGGCTACTCGGTCGAACGCCTTGATCGAGATGACT
GGGAGCAAGCCGAACAGATTATGCACGGAGCGGATTTAGTGGTGGTTTGTGTGCCGATAG
CCAACACCTTAGACACCCTTGAGCGTTTACAGCCGTATTTGAACGAACAGATGATCTTAG
CTGATCTCACCTCAGTCAAAGCACAGCCGTTAGCGAAGATGTTAGAAGTGCATTCTGGAG
CCGTTGTTGGGCTTCACCCAATGTTTGGGCCAGATATTGCAAGTTTTGCCAAACAAGTGA
TCGCTTGTTGTCACGGGCGTTTTGCCGAACGTTATCAATGGTTGCTTGACCAAATGCGGA
TTTGGGGAGCGAAGATTGAAGAGATCGATGCCACAGAACACGATCACGCAATGACCTACA
TTCAAGCACTACGCCACTTTTCCACCTTTGCTTATGGCTTACATTTATCGCAACAAGCGG
TCAAATTACCGCAATTACTTGCACTTTCGTCACCGATTTATCGTTTAGAGCTGGCGATGA
TCGGTCGTCTATTTGCCCAAGATGCGAAATTGTATGCAGAAATTATCGCCGATAAGCCTG
AAAATTTAGATGTCATTGCCTCGCTACAACAGAGTTTTGAAAAGAGCTTGGCATTCTTTC
AGCAAAACGATAAACAGGGCTTTATTGATGCCTTTGAAAAAGTGCATTGTTGGTTTGGCG
ATTATTCCGAACAGTTCCTTAAAGAGAGCCGTAATTTATTGCAACAGGCGAATGATTTGA
GGGGGTAGGAATTTACTTTACTAAGACATTTTATATTTTCTCTTGCTTTTCCGCCCTTAA
TAAGGGCGGAGTCTATGAGAATAATTATGTATGCCGAGCTTACTTCAACTCTCTCGCTCC
TAAATTATCCACCTTACAAATATGGATAAAACCCTCATTATTTTGTAGATAATCTTTTTC
AAGATAATCGACCAGTTTTTGAGCGTGTTCTAAATCTGGTGCAATGGCGAACATAGTTGG
GCCTGAACCCGAAATACCCACCGCTAACGCCCCCAAATCTTTACAACCTTGGCGGACTTC
GGCAAAGTTTGGCAGTAACGACTCACGATACGGCTCAGTAATAAGATCTTTCATCATAAT
TGCGGCAAGTACATCTTGACGAGTGTGACAAGCGTGAACGAAAGAGCCTAAATAGCGAGC
TTGTGAGATCATCTCTTGGCGTGTATAGCTTTTCGGCAAGATCGCACGGGCTTCTGCGGT
GGAAACTTCAATCCCAGGATAAGACAGCACCCAATACCATTCGTCAAAAAACGGAATCGG
CTGGCAGATATTGCCGAGAGATTGAGTCATCAGTTGCAAACCGCCTAAATAGCAAGGTGC
AACGTTGTCGTAATGGATTGAGCCAGAAATTCTACCTTCTAGTTCGCCCATCATTTCCAA
CAATTCCATTTTTGAAAACGGTTCATCGTGGAATTTATTCAGCGCTACGAGTGCAGCCAC
AATTGAGCAAGCACTTGAGCCTAAGCCCGATCCAATCGGCATATTTTTCTCAAGGGTTAG
GCGTAGATTTTTCACTACACCACCACGCAATTTCAAGCGTTCGCTAAACAGTACATAAGC
TTGATAGACGATATTTTTTTGCGGTTCTTTCGGCAGTTTACGCACAAAATAACCGACACT
TTCCAACTCAAACGGTTGATCACACTCTTCAATTTGTACTACATCGCCGAGTAATGAGCC
ATCAATCGGCGAAATGGCTGTGCCAAGAGAGTCAAACCCGACACTTAAATTTGCACTTGA
AGCTGGAGCATAAATTCGTAATGTCATTTTTTTCCTTTGTTTTTATAACCATTTTTGTGG
GGACGCCACGCTTGGCATCCGTTATAAGCGGTTAGTTTGGAACAAAATTTTGCAAATGTA
GATTTAATTCAGTGTACGCAAAATATCCGCAAAAATACCCGCTGCCGTCACATCATTACC
CGCACCGTAGCCACGCAGTAACAGTGGGATCGGGCTGTAATAACGGGTATAGAACGCAAG
GGCATTTTCACCATTTTTCACTTTATAAAGTGGATCATCACCGTTTACTTCTTTGATTGC
GACACGGCATTTACCGTTTTCAATGGAGCCCACATAACGCAACACATTGCCACAAGCGGT
CGCGTTTTCCACACGTCTTGCAAATTCCACATCAAGCTCCGGCAACATCGCTAAAAATTC
TGCTGCAGTTTTGCCTTCAGAGAAACCTTTTGGTAAAACACCTTCCACTTCAATATCTTC
CAGCTCTAATGGATAGCCACATTCACGGGCTAAAATCAGCAATTTACGAGCCACATCTTG
CCCTGATAAATCATCACGTGGATCAGGTTCAGTGAAGCCTTTTTCTTTAGCAATGGTGGT
TGCTTCAGACAAACTTGAACCTTCTTCTAACTTACCGAAAATGAAAGAGAGTGAACCAGA
TAAAATCCCTTCAAATTTCTCGACTTCATCGCCGGCAGCAAGCAAATTTTGTAGGTTTTC
GATTACAGGCAAGCCTGCGCCCACATTGGTTTCATATAAGAATTTATGTTGGCTTTGACG
AGCATTTTCACGCATTTCCTGATAATAAGCATAGCTTGAGGTATTCGCTTTCTTATTTGG
TGTAATCACGTGGAAGCCTTCTTTTAATGCACGAGAATAAAGATTTGCCACCGATTGTGC
TGTCGTACAATCGACAAAAACAGGATTAACAACGTGATGTAATTTAATGAATGAAAGCAA
CACATCAAAGTCAGATGGCTGTGTCGCCGACTCTAAATCCGCACGCCAGTTATCAAGGCT
TAAGCCGTTTTCGTTGAGCAACATTTTATTTGAGTTAGCTAATGCACAAACACGGATCTC
AATATCCTTCTTTGCAAGATATTCCTTCTGGGTTGTGATCTGTTCGATCAATTCGCCACC
CACACCGCCAACACCCACTAAAAAGACATCGACCACTTTTTTGTTATTGAATAACGCTTT
ATGTGTAGCTTTAACCGCTTCAATCGCTTTATTTAACGGCACAACCGCAGAAATGGAACG
TTCTGATGAACCTTGTGCAATCGCCACAATGCTGATATTTGCTTGAGCCAGTGCAGAGAA
GAAGCGAGCCGCAATCCCTTTGGCGGTACGCATACCGTCACCAACCACAGAAATAATTGA
GAGATCTTTGATCACTTCCACAGGATCAAGCGAGCCATCTTTTAACTCTTGAGCAAAAGT
ATTGTTTAACGCACAGAGTGCTTTTTCGACCGCTTTTACAGGCACACAGAAACTAATACT
ATATTCAGAAGAAGATTGTGTAATTAAGTTCACGGAAATACCCGCTTGCGACATCGAAGT
AAACACACGAGCAGCCATACCAACCATACCTTGCATACCTGAGCCTGAAACATTGAACAT
TGCCACATTATCAAGGTTCGTGATCCCTTTCACTTTTAAATTATCATTGACTACATTACT
GTCAATGATTGTGCCTGGTGCTTCCGGATTATGGGTATTTTTAATTAAGCATGGAATGTT
TAACGGTACTAACGGACCAATAGTGCGAGGGTGGATCACTTTCGCACCGAAGTAAGAAAG
CTCCATCGCTTCTTGATAGCTCATAGACTCTAAACAGATCGCATCTGGTACTAAACGAGG
ATCGCAAGTATAAACACCATCCACATCCGTCCAAATTTCGCACACATTCGCTTTTAAGCA
AGCGGCTAAACAGGCAGCAGAGTAGTCTGAACCATTACGACCAAGTAACACCAATTCACC
TTGTTCGTTACCTGCCGTAAAGCCCGCCATTAACACGACGTTTTTCTTTGGAATAGAAAG
AGCTTCAATACGTTTGGTCGATTCAGCAATATCCACAGAAGATTCTAAATAGCTCCCGTG
TGCTAATAATTTTTCGATAGGATCAATGCGAGTAACTTCATAACCTTTCGCTTCAAACCA
CGCTTTCATCATCGCAATCGACAATTTTTCCCCACGGCTATGCACTGTTGCACCGATATT
ATCTGGGCAGAATTTATTTTTTGCTGCTTCAGCTGCAATATTGCAGATGTCGTCTAGTTC
TGCTTTGATAAAGGCACTTAATCCTTCACGGTCGAAATTGTTATTGACGGCATATAATCC
GTTGATGATGTTATTGAAAATGTCGGTGGCTTCGGTGAGATGAGATTCGTAGGATTCGCC
TGTTTGGGCTTTATCGACAATAGCGACAAGATGGTTAGTGATTTTAGCTGGGGCGGATAG
TACGCCTGCGGCTTGGTCTGCCAAATGTGCCTTTTCGATGATGTCAGCGGCTTGTAAAAA
GCGTTCTGGATTGGCTAAAGAAGTGCCTCCAAATTTTAGAACTCGCATAATTTCTCCTGA
AGATAATAGTTAATGTTTGCAAATTTTGTTACAAAAAAACCCGCTTGTTAAAGCGGGTTT
CGTTGAATATTGTTCCGTTTTCTAGCCACGAACACCCGCACTATGTTTGCACATAATGGT
CATCGTCGTGGTAATAATCATAGAAAAACGGTTCATCGCTATTCTCTAAATGTTAAGCAT
GAAAGACAAGTGGGAGAATCCTCTAAAATAGAACATTTGTCAACAGGTTTTTATAGAATA
ACTACTATTTAATATGTCAGATTAAAAATCGATGTATCTATATTCTTTAGAACAACGTCT
TATATGGATACATTTTTGCTATTGATACAGAATGTATGCTCGAATATTTTAATTCCTCAA
TAAGAGAGCATGAACAAATTAACGAATAATGCCACGCGTAGAACGTTTAAAGAAATCCAA
GAATAAACTGACCGCTGCTTCTGTTTTTGCATACTGTTCAATTTCTGGAATAGCTTCTTC
TAAGGTTTTACCACTGCGGTAAATTAGCTTATACACATTGCGGATTGCATGCATTGTCGC
TTTCTCAAAACCACGACGTTTTAGCCCTTCAAGATTAACCCCGAACGGTTGTGCGTGGTT
GCCTTGAGCCATTATATAAGGCGGCACATCTTGGCTAACCATTGATCCACCACCCAACAT
AACGTGCGAACCCACAACGACAAATTGATGAATAGCTGACATTCCGCCAACAATCACAAA
ATCATCAAGAGTAACGTGTCCTGCTAAAGTGCCATTATTCGCAATAATACAGCGATTACC
GATAGAGCAATCGTGGGCGATATGGCAGTTAATCATAAATAAGTTATCGTTACCTACACG
CGTAACACCACCGCCTTGAACCGTACCACGATGAATAGTCACACTTTCACGGATACGGTT
ACGATGTCCAATAATGGTTTTAGTTGGTTCACCTTGATATTTAAGATCTTGGTTAATTTC
ACCAATACTTGCAAATTGGAAAATTTGATTATCTTCACCAATTTCTGTATCACCTTGAAT
AACAACGTGAGAGTGAATTTTTGTACCAGCCCCAATGCGAACATCTTTGCCGATAACACA
AAATGCACCGATTTCTACATTTGCACCAATTTTAGCACCTTCTTCGATCAAGGCTGTTGG
GTGAATTTTGGCTGAAGCGTCAATTAATGGCATAGTATTTTCCTCTTTATTCAAGCAAGA
TTATTTACGTGCACACATTAGGTCTGCTTCGCAAACTAGCGTATCATCTACATAAACTTT
ACCTGTAAATGCCGTAATACCTCGACGCTCTTTAACAAAGGTCACTTCAATAATCATTTG
GTCACCTGGTACTACAGGGCGTTTAAAACGTGCATTATCTACAGCCGCAAAATAGTAAAG
TTCATTGTCTTTCAATTTGCCGTAGCTTTTAATTGCTAAAACCCCTGTTGCCTGAGCCAT
TGCTTCTAAAATAAGTACACCTGGGAAAACGGGTTGATTTGGAAAATGCCCAGTAAAACA
AGGCTCATTTACACTCACATTTTTTACAGCTCGGAGCCATTTTCCTTCTTCAAAATCAAC
CACACGATCAACTAATAGGAATGGATAACGATGTGGAAGCATTTCCATAATTTCAGTTAC
TTCAATAATTCTTGGTTCACGATTTTCTGTTTGTAATTTGGTTGTCACTACTAAGACCTC
AATCAATTATTCAGCTAAACGTTTTTCCAATGCTTTCAAACGTTTATTCATTTCATCAAT
ATTCATTACAAGAGCAGCTGTTTTACGCCATTCTTTATTAGTTTGCAAAGGAATACCCGA
TGAGTAAATTCCTTTCTCTGTGATTGGTCGCATTACCATTCCCATTCCGGTAATGATTGC
CCCATCACAAATTTCCATATGCCCATTGATTACACTTGCCCCACCAATTTGGCAGAAGCG
TCCTACTTTCAGGCTACCAGCCATTACGACACCTCCAGCAATCGCAGTGCCATAACCGAT
ATGTACGTTATGTGCAATTTGACATAGGTTATCAATAATCACATTGTCTTCAATCACCGT
TGGATCTAAAGCACCACGATCAATACAGGTACAAGCCCCAATTTCAACACGATTACCGAT
AATCACGCCACCAGTCTGAGGAATTTTAATCCATTGACCTTTCTCATTTGCATAGCCAAA
ACCGTCACTACCAATAACGGCAGAAGATTGAATTAAACAATCTGAGCCGATTTGTACATT
ATGGTAAACCGACACATTTGCCCATAATTTGGTTCTTGCACCAATTTTACTGTTTTTTCC
GACAAAACAGCCAGCACCAATCACCGCATCATCACCGATTTCAACACCACTTTCAATCAC
AGCATTTGCACCGACAGAAACGTTATGACCCAATTTAGCATCAGGTGAGATCACGGCACT
TTCAGCGATATTTTCGGCAGGGTTTGGGGTTGTATCCATATATTGAGCTAAAATCGCATA
AGCAACATAAGGGTTTCCAACCACGATCAAGTTTTGACCTTCGGCACAAAATTCGACATC
AGCTTCAGAAACAATAATAGCTCCCGCTTGGCATTGAGCTAACTGTGGACGATATTTTGC
ATTAGAGATAAAGGTAATTTGATTAGAAGTTGCTTTATCTAAAGGAGCAATGCTTAAAAT
AGCCAAATCGGCGTTACCCTTTAGAGTACCGCCGATCTGCTCCGCTAATTCAATTAAACG
GAATTCAGCCATTATTTTTTCACTTCTTCTGGTTTTGTGACTTCCGCTGCAGGCACTTCA
GTTTTTGGAGCCTCTGGCATTTTTCCACCCATTGCAACTAGAATTTCTTCTGTAATATCT
GCTGCATTTCCATCTTTAGCATATAATGCGACCGATGGAGGAAGAACTAAAGTATAGCCT
TTAGATTCCGCGACTTGTTTAATTTTCGCATTAATATCTTCAACGACTTTTTGTTGTACT
TGTTCAGGAGTTATTACACCAGATTCTTTTTGTACCTTAGCAATTTCTTCTTGGAAAGCC
GCTACTTTCTTTTGAAACTCATCAGCACGTTTTTGGAACTCTTCTGCTTTTTTTCCAAAT
TCTACTTCACGTTGTTGCAATGCAGAAACTTTATTTTGGAATGGTTTAGCTTCTGCGTTA
ATTTTATCCTGACGTGCTTGGATCTCTTTCGCTTTTAACCTAGGTGCATCTTTTTCAAGT
TGGGCTACCTTTTTCTTCATTGCAGCTTCTAAGGTTACTTGTTCTTTTTGTAACTTCTGT
GCATCTTCTTCAATTTTTTTACGCTCATCCAATAATGCTTTTTCTTCATCAGATAATGCT
TTATTTTCTGCTGCTAATTGTTTTTCCCTTGGTGCAAATTTAGATTCAGTGTCTTTCATA
AATTTAGTGAATTTATCATTTGCTTCAATGGTAAGTGGATGATTTTGTATCAAGAAATTA
GGATCAACAAATCCAATTTTTTCATTTGCATTTACTGTATTCGCACTAAAAGCTAAAGCT
GAAGCAACTGCGGCAAGTTTAAATAAATTTTTCATTAAAATGTCCTTTCTGAAGTTAGGA
AAGATAGACTCGTAAAAAAATGAACAAATCTATCCGCTTGTTTATAAGATTAGAATGAAC
CACCAATGCTAAATTGGAACTGTTCAATTTCATCACCTTGATATTTTTTAATTGGTTTCG
CATAAGAAAATACCAATGGACCTATCGGGGAATTCCATTGGAATGCGATACCTGTAGATG
CACGAAAACGTTTATAATCTTTAAAGTTTTCTAAACTAGAATAATTATATTGAATGTCGT
TTACTACTGGATTAGTTTTCCATTTTGTATTCAACACTGTTGCAGCGTCCACAAATAATG
AAGTTCTTACATTATGTTGATATTTTTCACTTACAAATGGTGTTGGAGTAATTAATTCTA
AAGTTGCAGATGCCATTGCATTACCGCCAACAATATCTCTATTTACGGAATTGAATCCGA
TATTACCATTGTTATCTTTACCCAGATAGATTGCTTTTGGTCCAATAGCTCCATAAGCAA
AACCTCTCAGAGAGCCGATACCTCCTGCAGTATAAGTTTGATAGAATGGTAATTCTTTAC
CACTAAAACCATTTGCATAAGCAATATTCGCTTTAGTTGAGATAACCCACTTATGTTCGC
GATTGACTGGTAAATAGTTTTTAAAATCAATACTAACTTTATAATACTTATTGTCTGAAC
CTGGTGTGGTAATACGTCCACTAATGCTTGTTAAAGTCCCTTCTGTTGGGAGAAAACCTC
GATTTAGACTATTATAGTTCCAACCAAAAGAAAAATCGAAGTCATTTGCTTCAATTTTTT
TATAGACATTTAAGTCATTATCAATCGGGAATTTCATGGATTGTACATAAAGTTCACGAT
TAAATTCACGTTGAGCATTCTTAATCAGATCTTGAGTGTAGCCTAGACCAAGGAAATAGG
AGTTGTATTCATTTACAGGGAATCCTAAAGTACTATTGACTCCATAGGTTTGTCGTTTAT
AACTTGCGACACTATTATTTTTTGAATTATCATAATCCTCGTAGAAGATATTTCCACCAA
GGCTTACTCCATCCTTAGTAAAGTATGGTTCAGTATACCCTAAATTGATACTTGTACCAT
AGTCATTACGGGTACCATTTAAACTAATTGTAGAGCCCATACCTAAGAAATTATCCTGTT
TTATCCCAGCTTGATAACTTAAACCACTTTCTGTTCCATAACCAACACCGAAATTAATAC
TTCCTGTATTGCGTTCTTTTATTTTATATACAATATCAACTTGATCCGCCGTATTTGGGA
CATTTGGATAGCTCATTTCTACACTATCGTAAAACCCCGTTCTTTCTAGACGAGCCTTCC
CCAAAGCAGCTAGACTTGTTGACAACCATGCTCCTTCTTGCTGACGCATTTCTCGACGTA
ACGTTGAATCTGCAGTCACATCATTTCCTTCAAAACGAATCTGTCTTACATAAACACGCT
GCCCTGCATCCACAACAAATGTGAGACGAATTGTTTTATTTGTATCATCGAAGGTTGGAT
GAAGCTCTATTTTAGCGGAAGCAAAACCATTATTTCCAAATACTTGTTTAATATTGTCTT
CAATTTTTGAAAGTTCATTTTTGCTAAAGAGCTCGCCTGTTTTATAATATTTGAGCTGTT
CATTTAACTCGTTGTCTAATTTTGCAGTATTACCAATAATACGTATTTCACTTACAGTAT
AAGGTATTCCTTCATTGATTTTATATGTTAAAGATACTTCTTTTTTATCATCACTAAATA
CGGGTTGTTCAGCTTCAACATTAAATTTTGCATATCCTTGGTTCATGTAGAAATTACGTA
GATTTTCTAAATCTTGATTGTATGCTGTTTGTTCAAATTTACTACTTTGAAAAATATTGA
ACCAAGAAACATCAGGTTGAATATCCAGTTGTTTCATTAATACTTTTGATGTAAAAGCTT
GATTTCCTTCAAAATTAATAGCTTTTACATAGGCAACATCTCCCTCTTTTATATCTAATT
TAATATTTACACCTCCATTGTCTGAGTTTGTTATAACAGTATCAATGGTAGCATTGTAAC
GACCTATAGAGTGGTAATGCTCAATAAGTGCTGATTTAAATGCGTCTAACTTTGTAGAAT
TAAATAATTCTCCTTTAGTGATGAGATTCGCTTTTAGATTTTGTTCCAGTGGCTCCTTGG
GGATTGCAGAATTACCTTCAATATCAACATTATTGATGACTGGATTCTCTACCACTTTAA
TAATTAAAATATCTCCTTCACGGGTTGCACTAATATTTTGAAAACGATTTTGTACAAATA
AATGACGAATAACGTTTGCAATATCATTATCAGTCGCTAGTTGCCCTACTTTTACAGGTA
ATGTAGGGATCATTGTTTGGCTTACAGATGTTTGGATACCATCAATACGAATATCTTTGA
TCACAAAAGGTGAAGCAAAAGCAACACCATTTGCAACTAATAATGTTGAAAGTAATAGTT
TTTTCATTTAAATGATCCTATTCGTTGGTAAAATAATATTGAAATCTAACCACTTGATTA
TAAATGGACTAAATCATTAAATAATGCAAATAACATCAAACCTATAACAAACATTGCACC
AATCTGTTGAAATCGCAATTGAAATAGTTCAGAAATAGGTTTCTTTCTCATTGCTTCCCC
TGCTAGTAAAATCAACTGTCCTCCATCTAAAGGCAAAATAGGGAACAGGTTCATCACTGC
AAGGTTCACACTTATCAATGCCATAAATCCTAAGTAATAGACAAAACCAATTTCAGCCGT
TGCCCCAGCCCCTTTTGCCATTGAAATTGGCCCGCCCATATTACTAAGAGAAAGCTCGCC
TGTAATTAAATTTCCAATAAATTGTAAAATCGTATAACTTAATGATACGACTTTTTCTAA
GCTCTTTCCAAGCGCAGAAAGAATATCATACTTTAATTCACTTTGATACTTTGATTCTAA
TGGTTGATACGTTGGCACTAAGCCTATTAAATAACGTTCCTCTTTTTTAGAATATTCAGG
TTCTAATTTAAAAACAAGTTGTTGATTATTTCTTTCTACCACTAATTCAATAGTTGTTCC
CGATTGAACCTGTTTAAGCAATCCTTGCCATTCAAAAGGTTGCTGATTTACCGAAATAAC
TCTATCGCCAGCTAAAATCCCGGCTCTTGCCGAAACTGAATTTTCGACTACATTTTTAAT
AATTGGTTCAACCGTTGCACTTTTTGGACGAATTCCTAATGAAGTCAAAGGATTCTCTTT
ATTTCCATTAACGTTCCAATGGCTTAAATCAAGTGAAAACTGACGCGGGAAGTCTTCATT
GACTAAACTTCCCTCTACACTAATTTCCTTAGTTCCAATTTTGCCAAGCAAAGCTAACGT
GACATCTTCCCAATCTTGCACATCACGCCCATCAACACGTTTAATCTCAAATTCAGAAAC
CAAGTGAGCTTGTTGAGCAATAGAATTCGGAATCACAGAACCAATAACAGGCTTTACCAT
TGGAATTCCAATAACAAAAACCGCCCAATACGCCAAAATAGCAAATAAAAAATTCGCCAC
TGGGCCTGCAAGAACGATAAAAGCACGCTGCAAAACAGTCTTTGTATGCAAAGATTGCGA
ATCTGGCAATTGATGTTCTGCTTCGCCATTGTGCATTTGCACATAACCGCCTAAAGGAAT
TAATGAAAATGCAAATTCAGTCCCTTGTTTATCTTTCTTACGCCATAATACTTTTCCAAA
ACCGATAGAAAAACGCAAAACTTTTACGCCACATTTACGAGCAGCCCAAAAGTGTCCATA
TTCGTGAACAAACACCAAGACGCAAATTAAAATAAAAAAGGCAAAGATTGATAGCACAAA
TAACCTCTATAGAAGGAAGAAGAAACCAGTAGCAAAAACAGGAACAGCCGCTGTTAAGCT
ATCAATACGATCCAAAATTCCTCCGTGTCCTGGAATCAAATTACTGCTATCTTTAATACC
AGCTTGGCGTTTAAACATACTTTCACTTAAATCACCCAAAATCGAAACAGCCACAGTAAT
CACGGAAAGCACGATAAACGCAGATGTATTCAACTCACGACCAAATACATTGTTTGGTGC
AAGACTCAAGAAAATAGCGGCAATAATAGTCGATGTAATCACACCACTAATAGCCCCTTC
CCAAGATTTACCTCGAGAAACTTTAGGTGCAAGTTTATGTTTACCAAATGCACGACCTAC
AAAATAGGCGCCTGAGTCCGCTCCCCAGACCAATAAAAACACATAGAGAAGTAAATAAGT
TCCCTGATATTGTTCAAGATTATATTGATAAAAACGTAACGCTAAAGTACCGATTAAAAA
TGGGACGAGTGTACAAAAACCAAAAATAAATTTGGCTGCTACTGACTTACTCCAAATTGA
AGCTGAATTAGGATAAGTAATAACCAATCCAAATGCGATGAACCACCAAAAACAACCTAC
AAATAATAGTGGTATTGTTTCATCTGTTAAAAAACGTGTAGCTTGAATATAACTTGTTTC
TGCCATAATAGGAAAAATCAATAAACAGGTCACCACAAAAGCAACAATAGCACGTGCTAT
CGGACGTTTAAAACCCGCAAACTGAGCCCATTCCCACATACCTAACACAACAATAGCGGA
TAAGCCAATCGTAAAAGCTAAGGGTGAAAGCCAAAACAATGCAACCACTGCTAAAATAAT
CATCACGATTGCCGAAAGAATGCGTTCTTTAAGCATTGAATTTTCCTTATAGATTAACAA
CCACCAAAACGGCGATCACGTTGTTGATAAGCAATAACGGCATCTGTAAATGCCTTTTCA
TCAAAATCTGGCCATAAAACTGGACTAAATACTAACTCGGCATAAGCAATTTGCCATAAT
AAAAAATTGCTAATTCGCTGTTCTCCACTAGTACGAATTAATAAATCGACCTGTGGTTGA
TCCTCAGTAGATAAATTGTGCTGGAAATAATCAGTTGTAATATCTTCGATAGGTATGACA
TTATTTTTTATTTGATGTGCAATACGTTTGGTTGCTTGGACTATATCCCATTGTCCGCCA
TAGTTTGCAGCAATGTTTAAAGTCAATGCAGTGTTTTTATTTGTCAGTTGTTCAGCCAGT
TCAATTTTTTCTTGCAGTGCTTCACTAAAAGCAGTTTTATCACCAATAATTTTTAAGCGA
ATATTATTGCTGTGTAGTTTTTTTATATTTAAATCCAATGTTTTTACAAATAGTGTCATT
AATGCGGCAACTTCCAACTTCGGTCTAGACCAATTCTCACTGCTAAATGCGTATAGCGTT
AATACCTTAATTCCTTGCGTTAAGGCAAAATTAACAGCTGAATGAACAGCTTTTACCCCT
TTTATGTGACCAAATACTCGTAATTTCCCTCGTTGCTTAGCCCAACGTCCATTACCATCC
ATAATAATCGCCACATGCTGAGGCATATTTTGAAGATCTATATTCACAGCAACTTACCTA
TTTGAACAATAAACATGAAAACGTTTTTAACTATATCATATGATGAGAGATAGGGGAAAT
TAAGAATGATGTGCTAGATAGGATTTAGCTTATATGTATTAAAAATTATCTTTTTTCTGC
CTTAATATAATAAATTCATCTAAAGTCACCGCTTGCATAAATGGATTAATCTGTTTTTCA
ACACCAATCGTACTCGGTAGCGTTGGTTTATGTTGTGAACGCAAAATATCCGCTCGCTCT
TGATGTTCCATTAAACTACAGCTTGTTGCCATTACCGCTTCGGCAAATTTCAAATTGCTT
TGAGTATATTCGTGACCAGCATAGACTTTCACAAAATCAGGCAAGGCTTTAAAACGTTGT
AGGGCATCAAACTGAGCTTGGTAATCCCCTGTAAACACTCTCCCACAACCGCCTGAAAAT
AACGCATCACCACAAAAGAGATATTCATTATCAACCAAATAGCTAATATGTTGCGCCGTA
TGCCCTGCACTCTCAATCACTCGCACCTTTAACCCTAACAGTTCAAACTGTTGCTCAGGG
TAAACAATCTGATTGGCAAATTGGCTCACTTCTTCTGAGCCATAAATAAGCATATCGGGA
AATTGTGCCACTAAACCAGCCACGCCATCAGTATGATCGTGATGATTATGGGTAAGCAAA
ATAGCGGTGGGATTAAGCTGATGTTTTGCAAGAAAAGCGAATACAGCTTGAGCCTCTGCT
GGATCGACAATAATCGCTTGGCACTCTTTTTGTAAAATCCAAATGTAATTATCAGAAAGG
GCTGGAATTGGGGTGATTTGAAGCATATTTATTTTCCGTAGGTCGGGCATTTATGCCCGA
CATTGCCGTGTTTTATGAAAAATTGTCGGGCATAAATGCCTGCTTTGCCATATTTTATGA
AAAATTGTCGGGTATAAATGCCTAACTTTGCGGTATTTTATAAATGATTGTCGGGCATAA
ATGCCCGACCTACTATTTCAAGAATAACGCTGCCGCCCCACGCACACCGCTTGAGTCACC
GTGGATCGCTTTTTTAATCACTGGCACTTCCGTATTACGCAATAAATATTTTGGTAAGGC
TTTTGGCAAGGCTTCATAAATATAATCAAAGTTAGACAAACCACCACCAAACACAATCAT
ATCTGGATCAAGTACCGTAATATAATTTGCCACCGAAATTGCCATTAACTCAATGTATTT
CTCAACAAACTCAACGGTTTTCTCATCTTTATCGTAAAAACGCTGAATAATGTTTTTTGC
ATCAACTTTTTCGCCGACTAAATCATTATAAAGCATCTCAAAACCACGTCCTGAGATATA
GCTATCCAAACAAGCCATATTACCACAGCCACATTTATAAATTGGTGCCTTATCCCAACC
AAGCAATTTCAACGCGTGGTAGTTAAGCTGAATATGCCCCACCTCGCCAGCCATACCGAT
TTGACCTGAGTGAGCCTTACCGTTTAACACAATACCGCCACCAAAACCTGTACCAATAAT
CAACCCTAACACCGTTGAATATTGCAGATTGCTTTCGTCCCACGCTTCCGATAAAGCCAA
GCAGTTCGCATCGTTTTCAACACGCACTTCACGCCCTAAACGCGCTTCCAAATCTTGAAT
AATTTTATTGCCGTGAACCACCGCAATGTTGGCAATTTCCGCTAACCCAGTTTTATGATT
AACAAAACCTGGTACACCAAGCCCCACAGTGCCGTGCTCGCCAAATTTTGCATCGGCATT
ACGCACTAAGGTTTCCACTGTTCTTAACCAATCCTCATAACTCGTTTGTGGGGTTGGCAC
TCGCTCGCTGTGTAACTTCTCTAATTTCTCATTAAAGGCAGCCAATTCAATTTTTGTACC
GCCAATATCCAAACCGTAATAAACCATAGTTAGCCTCGCTTTTTAAATAATGTCCATTTT
TCTAAGAGTGGGATTACCCATAAGAAGATGATCAAGTGGAAAACCCACGCAATCAAAGTA
CTGACAAACAGATCGATAGGATAATGCATTCCTAACCGCAAACGGCTGATCAACATCAAA
CCAGCCCACAAAATCACAAAAAATTGAGCAAAAATCACCGCTTGTCCACGAATACCAAAC
AGCAACCCTGCAAACATCAATAGCCAAGATACCCCAAAAATCGTATGCCCTGACGGGAAA
GAGTAGCCCAGCTCATCTGCTTGATGTTCAACCACAAACTGATTTTCAGGTTGCACAAAT
TTCAATACCGCCGTTTCCTGTTCAGCTTTAGGTAAAGCATAAAATGCCTCAGTATCCGCC
TGAAACATCTGTGTCACAAAAGGACGAGGCTCTTTAAAAACCGCTTTCGCCCCCTCTTTA
ATTGCCTGTGTTCCAACTACCGACGTTGCACAAATAAAGCCTACTAAAAACCACGAATAG
CGAGAGCGCGCAAGCCACATCAGCCACAACATAAACAGCACGCAAGTGATTAACGCATAA
GGCGTTGAACCCGTTTCCGTTAAAATAAACAACGCCCAATCGAAAACATTAACACCAAGA
TTAGTTTGCAAATTCCATTGCCACCCAATTAACCACGCTGTAGCTGGAATGAACAACATT
AATAACGTCAAAAATGAAAGTTTCTTTACCATATTATAAATCCTATGCAATATTAAATTG
TATTCCTTAAAAAACTACGTGATATACCTGTAAAATAAATAGAATGTTTCTGTAATATAA
TGAATAATTAGCACCTGCTTACTAAAAGGCAGAGTCCTACCACCCCTACTGATTGTTATG
TGCTACCCCCCCCAATGGTTTCTTATTGCTGACTTCTAATTAAGCTCAACAGATATATCC
TAGTCTGTTTATTCTAATTTCGACTACCACATTATGACTATTGTGAAGAAAATCTAAGGC
GCAGAAGTAAAATATGAAAAAGAAATTACTCCATTAACCCTGCCATTGCCTGAGCTTTGC
GGTCAATTTCTTGCCATTCTGATTGAGGATCAGATTTTTCGACAATTCCTGCCCCTGCGT
AAAAGGTGATTTGATTAGCTTGAATAAGGGCTGAACGTAACATTACGCAAAACTCGGCTT
GTTCAGGGGTGAAATAGCCTAATGCCCCTGCATACCAGCCCCGCTCAAAACATTCCTGTT
GTTGAATAAACTGCTTCGCCTTAGGGCGTGGCAGTCCTGCGACGGCGGCGGTTGGGTGAA
TACGAGCAAGGCAATCTGCATCGCTGACCTGCTCTGTCAGTTGCGTTTGGATTTTTCGGC
GTAAATGCTGCACGTTATGTAACCGCTTGATCTCTGCATCGCTGACTTGAATATCCGTCG
CACAATCCGCCAGATGGCTACAAATATCATCTACTACCAGCCAATTTTCATAGATATTTT
TTTGATCGTTGAGTAGCCATAGGGCATTTTGTTCCGTTTGAACAGGATCGTCCGTCACCG
CCACTGTGCCTGCAAGGGCTTCGGTAAAAAATTGACGTTGCTGGCGTAAGTAGAGCCGTT
CGGGTGTCGAGCCGATAAAGGCTTCCCCTTGTTTTTCCGACCATAAGAAATGATAACAGC
CTAGATTTTTTTGTTGGCTGGCAAAAAGCAGAACGTAGGGGGAAATGTGGTGTGTAAAAG
TTTTGATGGTCGCATTGGCTAACACCACTTTATTCATTTGCTGTTGTTGAATTTGTTCAA
TCGCTAATTCAATGTTGTGTTGCCAACGTGAAAAATCACAGGCAACTTTTGTGCTTAACA
AGCTATTTTCAATGGGGTGAAGTTCGGCTGTCTGCTCAAACTGAGCTAACAAAGCGATAC
ATTCCTTTTGTTCGCTTTCAAAATGGCGACCATCTAGATTTAACCAAGCGGTGATTTTCT
TCTCATTTTTTACTAACAGTAAGCGTGGCAACACAAAATGGCATTGTCCTTCAAATTCTA
TTCCGCCGACGACCATTAAATCAGACTGTTTGCTAAATTGTTCTACATCGTCTAAATGCT
CAAAGGTTTGTACCGCACCGACTGCCACTATCGTTTGTTCTGTATCTCGATTTTGCCAGT
AGTAGTGGGGGAAAAGCGGTTGTGCTTTTAGCCAAGCTAGTAATTGTTGATTTTCAAGGT
CTATTGCAATTTCTGCTTGCAACTGTACTAAGCCTTGTGCCACAGGCTTTTGTTGTAGTT
GTTGATAAAGTTGTTGCTTTAACTGACTAAACACAGACATTGCAAAAAATCCTAAAAATC
TCACCGCTTGACAAAAAGAAGTCTATTTTAGCCTATTTCCACTTTTTTTTCCTAACAAAT
CGGAGTACAGTAGAGTGATTTTTATAAATTAACAGATAATTAACCCTCTATTTTAGGGAG
AAACAATGGAACGTTTTGCAAAAACCGATAAATTAGCTCACGTCCGCTACGATATTCGTG
GGCCTATACATAAGGAAGCGACCCGTCTGGAAGAAGAAGGACATAAGATTTTAAAATTAA
ACATTGGTAACCCAGCCCCATTCGGTTTTGAAGCCCCTGCGGAAATTTTAGTTGATGTTA
TTCGTAACTTACCAACCGCTCAAGGCTATTGCGACTCTAAGGGTTTGTACTCTGCTCGTA
AGGCGATTGTGCAATATTATCAATTAAAAGGTATGCGTGATTTAGATGTCGGTGATGTTT
ACATTGGTAACGGCGTATCTGAACTCATCACAATGTCAATGCAAGCCTTGTTAAATGATG
GCGATGAGATTTTAATTCCGATGCCAGATTATCCACTTTGGACAGCGGCGACAACTCTTG
CGGGCGGTAAAGCGGTTCATTACCTTTGCGATGAAGAAAATGAGTGGTTCCCAGATATTG
AAGATATTAAATCGAAAATCACTCCAAGAACCAAAGCAATTTTGGTGATTAACCCGAATA
ACCCAACGGGAGCAGTGTATAGCCGTCAGTTATTATTGGATATTGTGGCGATTGCTCGTG
GACATAACTTGATTATTTTCTCAGACGAAATTTACGAGAAAATTGTCTATGACGGTGCGG
TACATCATCATCTTGCCCCTCTTGCCCCTGATCTTTTAACGGTGACTTATAATGGTTTGT
CAAAGGCATACCGTGTGGCAGGTTTCCGTCAAGGTTGGATGGTGTTAAACGGCCCGAAAA
ATCAGGCAAAAGGCTTTATTGAAGGCTTAGATATGCTTGCGTCAATGCGTTTATGTGCCA
ACACCCCGATGCAACACGCTATTCAAACAGCGTTAGGCGGTTATCAAAGCATTAACGAAT
TTATCTTACCGGGTGGTCGTTTATTGGAACAACGTAATAAGGCTCACGAATTGCTCACCA
AAATCCCTGGGATTAGCTGTGTGAAGCCAAAAGGGGCGATGTATATGTTCCCGAAAATTG
ATACGGAAATGTACGGTATCAAAGACGATCAAAAATTTGTTTACGATCTGCTTCAACAGG
AAAAAGTGTTGCTGGTTCAAGGCTCAGGCTTTAACTGGCATAAACCAGACCACTTCCGTG
TGGTGACATTGCCGTATGTGGATCAACTGGAAGAAGCTATTGGTCGATTAGCGAAATTCT
TACAGAGTTATCGTCAAGATTAATTAAGCATTTCCATTTAAAATATATGGGACACACTGT
GTGCGTCCAAAAATCTATTATGTAACATTGTAGGGACGCCACGCTTGGCGTCCGTCCGTG
AACATAAATCGCACTTCGTCTTTGCAATGGACGCCAAGCGTGGCGTCCCTACTTTTATAA
CACAGATGTTCATATAGGTTATAGGTTCATTTTTTAATGATAAAAGGCATCACATTTTCC
GTCACCGCCTCTATTTTATTCGGTGTACTCTATTATTTATCCACCCATTTAAAACCGCTT
TCTGGTGAAGAAATCTACGGTTTTAGAATGTGGGTAAGCCTGCCTTTTGTGATTTCTGCA
CTCTTTATTTTCAAAAAAAAACGACGAATTTAACCGCTATTTAAAACGCCTAAAACAGCA
CCCCCATTTAATTTTGGTATTATTAACAACTACTGCGGTCACAGGCTCGCAGATGTGGCT
TTTTCTGTATGCCCCAAACAACGGTTATGCCATTGATGTGTCTATTGGTTATCTGTTAAT
GCCGATTGCAATGGTTGCCGTTGGGCGATTTTTATTTAATGAAACCTTATCTCTCTTAAA
AATTATCTCAATTATTTCCGCATCTGTTGGAGTATTCATTACGTTAATGACCGCAGGCTC
ACTCTCTTGGGCTACCTCAATGGTATTAATCGGCTACCCTGTTTATTTCAGTTTGCGTAA
ACATTTTGATATGTCGCATTTATCCAGCTTTGTCTGCGAAATTATATTAATGTTGCCGAT
AGCCACTTATTTTATGCTCAATACCGATATGCAATTTGTCACCGAAAATAATCCGAATTT
TTATTTTTGGTTAGTGTTATTAGGCATTGTCAGTGGTACGGCATTAATTGGCTATATAAT
GGCAAGTAGCCTTGTGCCGATTAATGTTTTGGGATTATTAAGCTATATTGAACCGCTTGC
AATGCTAATTGTTGCCTTTATTATTGGCGAAGTGTTAGATCAATCTTCCTATATTTTAAT
GGTGTGTTTGATGCTGTCGATATGTCTATTAGTGCTTGATGGCATTATTGCTATTCGTAA
ACAGCGCCGGGGGGAATAATGTTAAAAGGGATCTTATTTTCACTTTCTGCAAATATCTTA
TTCGGTGCTGGCTATTATTTTGCAGTTTTACTTCGCCCTTTAGAAAGCGATAGTATTTTT
GGCTTTCGTATTGTGGTATTAATGCCATTTATTTTACTGGCGATCTTTTTATTTCATCAA
CAAAAAGCCTTTAAAGATTTATATTATAGAGTAAAACAGACACCTTGTCTTATTTTTATT
CTTCTGCTCTTAGCATTAAATACAGCTATTCAGCTTTGGTTATTTCTTTGGGCACCGAAT
AATAATCAAGCTATTGAAGTTTCTATCGGTTATCTATTATTACCTATCGTTGCAGTTGCT
TTAGGTAAACTAGTTTTTAAAGAGCATTTTACTTTATTAAAATGGCTTGCTTTATTTTTT
GCAACTCTTGGCGTTACAATCAATATTGTTTTAACCGCAAGTATTTCGTGGGCAACTTTT
GTGGCTGGCTTTGGCTACCCTATTTATATTGTATTACGTCGCTATTTTCATATTAATAAT
TTAGCTACTTTCTTTGTAGAATTATTATTGTTATTACCCTTTGCTATTTATTATATTGCT
CAAGTTGATCAAGCCTCTATTTTAATGCAAAATGAATATCTCTATTTTTATCTAGCATTA
TTAGGGCTAGTGAATGGAATGGCATTTATTTTATATATCGCTTCGAGTAATTTACTGCCG
ATTAATGTGTTAGGATTACTTGGCTATGCCGAACCTTTGGTAATGTTATTTATTTCCTTT
GCCATTGGTGAAGTATTAGAAGCAAAATCCTATATTTTAATGGCGTGTTTGGCGGTATCT
ATTATCTTATTAAGTGTTGATAGTTTTCGCAAAGTGAAACCCTGATGAACCTCATCCAAA
TTGCGCTACCCGTGCCGTTGGCACGTTATTTTGATTACCTGCTTCCAACGCATTTTGAAA
ATGTGGTGAAAGGGGCTAGGGTCGTTGTGCCTTTTGGTCGCCAACGTAAAATCGGGATTG
TGGTGGACTTTCCGACCACATCAGATATTCCCACCGAAAAACTGAAACCGATTGAGCAAC
TGTTAGATGAACAAGCTCTGTTTGACACTGAAATGTGGCAACTTTTACAGTGGGCAAGTC
GTTATTATCACGCCCCTTTCGGCGAAGTGCTACAAAGTGCTTTGCCTGTCAAACTACGAC
AAGGGGAAAGTAGTGAACGCACTGCTCCCGACTATTTTGTTGTCACGGAAAACGGCAGAA
AAGCTCTATCCAACGGCGTGGTTCAAAAGGCAAAAAAACAACAAGAGCTATTAAGCAAAC
TGGCGGAATTTGCAAATTTCTTTGAAAAACCGACCGCTTGTAGCCCTGCGGTATGGAAAG
CTTTGTTTGAAAAAGGGTATCTGGAAAAGCTGGAAATCCCTTTTAACGTGCAAAGCTGGC
AGGAAAAATTAGGCGAACAGCCGATTTGCAACACTCAAAACCGTTTAACTTTGAATAAAC
AGCAGACCCTTGTCGTCAGCCGTTTGCATTATCAACAAGGCTTCGGAGCATTTTTGCTCA
ATGGGGTCACTGGCTCAGGGAAAACGGAAGTCTATCTGCAAGTGATCGAAGAAGTGCTGA
AACGGGGCGAGCAAGTGTTGGTGCTTGTGCCTGAAATCGGGCTGACCCCCCAAACCATTC
AACGTTTCCAAGCTCGTTTTAACGTGGAAATTGACGCATTGCATTCGCATCTTAACGACA
CTCAACGGCTCAATGCGTGGCTTCGAGCAAAAAACGGCGAAAGTGCAATTGTGATCGGCA
CACGTTCCGCCTTGTTCACACAATTTCAGCAACTTGGCTTAATCATTATTGATGAAGAAC
ACGATGGCTCATTCAAACAACAAGACGGCTGGCGTTATCACGCACGAGATCTGGCGGTGC
TTCGAGCGAAAAATAACAACATTCCGATCATTCTCGGCTCGGCAACGCCTAGTTTTGAAA
GTTTGCAAAATGTACAAAACGGTAAATTTATCGAACTTCAGCTTACTGCAAGGGCTGGTA
ATGCACACTTTTCCAAACAAACCTTAATTGATTTGAAAAAACAGCGGATTTATTCGGGCT
TATCGGAAAAGTTGTTAGCAATGATGCAAGCTCACTTGGAAAAAGGCAATCAAGTGATGT
TGTTTTTGAACCGACGGGGTTTTGCCCCTGTTTTGCTTTGTCACGAATGTGGCTGGATTG
CCGATTGCCCGTCCTGTGATAAGCCCTTTACCTATCACCAAAAACAGCGAGTATTGCGTT
GCCATCACTGTGCTTCGCAAAAAGCCATTCCACGCCAGTGCGGACATTGTGGCTCAGTCA
ATTTGATTACCACTGGGATCGGCACAGAACAGCTGGAACAAGTGCTGGCACAGCGTTTTC
CGCAGTACAGTATTACTCGCATTGATCGTGACAGCACCGCTCGTAAAGGCTCGTTGGAAC
AACACCTTGCCGAAATCCAAGCAGGCAAAAGCCAAATTTTGATCGGCACACAGATGTTAG
CCAAAGGACACCATTTCCCGAATGTTACTTTAGTGGCAATCGTGAATGTGGATAGTAGCC
TATTTTCCACTGATTACCGTGCAGAAGAACGTTTGGCACAGCTTTATGTACAAGTGTCAG
GGCGAGCAGGACGGGCGGAAAAGCAAGGGGAAGTAGTGTTACAAACGCATTACCCCGATC
ACCCGTTACTCACCAGCTTACTCAACGACGGCTACCTTGCCTTTGCCAGCCAAGCCTTAG
CAATGCGAAAAATAATGAGCCTACCGCCGTTTTCTTCGCAAGTGCTTATTCGTGCAACGG
GTAGAGATAACGACAAAGTTGCAAATTTTCTGCAAAATTTGACCGCTTGTTTACAACAAA
TTATCGGTGAAAATGGCTGGCAAGGCTTTCAGTTACTTGGGCCTTTCAACGCTCCGATGG
CAAAAAAAGCAGGGCATTATCGCTGGCAGTTACTTATTCAACATTCGGCAAGAAGTGCGA
TCCAACAGTTGTTAGATCGTTTTGATGAGCAAAAAGAACAGTTCCTGCGAAACGATATTC
GATTGACGGTGGATATTGATCCGCAGGAGTTGGGGTAGGTCATTGTGACCTTTGAGCTTA
TTTAGCCATTCTAAAAACTATTGGTTAACAATATTTAACCAAGTATTTATCCAGCGCTTT
ATCTCACTGTTATCAGGAAGAGTGAAACTTATAGTTTGATAAGTTGGCAAGGTGTTAAAT
AAAGGATCTGCCTTAGTATTCACAACAGGCTTCATTACATTATAGTAAGAAATAATTCGT
TGCGATTCTGGCTGTTGTAAGAAGCCTAAAAACTGCTGAGCTAATTTGAGTTGTCTGCTG
CTCTTTGTGATTGCCGCTACTTCCACCTGCACTAAATGTCCTTCTGCAAAATCTGCAGCA
ACGTATTTATCTGTCTGTTCGTGCCATTGATGATATAACGGAGAAGTCGTGTAACTGAGA
ACCAAATCTGCTTCGTTTTTCAAAAATGCACCATAAGTTTCAGACCAGCCTTTTCCCACA
GTGACGGTATGTTTGGCTAAATTCTGCCACGCTGATTCTGCCTGTTCGCCATAAACTTGA
TTTACCCAAAAGAGCAATCCTCGTCCAACGGTGCTAGTTCTAGGATCTTGATAAATCACT
TTAAGATCTTGGCGTTCAACAAGTTCTTTTAAACTTTTTGGTGGATTACTGACTTTTTCT
TTGTTGTAGATAAAAGCATATTCTCCAAAATCATAGGGTAAAAATATTTTGCTTCGCCAT
TCAAGCGGTAAGTTATTGGCATTGTTTTGCAGATTGTGTTCTACAAATAAGCCTGATTTT
TCAGCTTCGGGCATTAAGAAATGATCGATACCTAACATTACATCGGCTTTAGTCTTATTT
TTTTCCAAACGAATACGATTGAACATTGTTACCCCATCTTCAAAAGGCATAAATTTCAAA
TCGCATTGGCATTGTTTTTCAAATAGCGCTTCAAGTTTAGCAGCAGGCCCCCATTTTGAA
GCAAAAGAATCATAGGTATAAACCGTGAGTGTTGGCTGTTGAGCAAAAGTGGTGGTTGCA
ACGGCTAACGCAGAAAGGGTGAAAAGATTGAATTTCATTGAATATTCCTTCTAAAAGTGA
AAATAGAAGGATCTAAAACAGGCGGATATAGATTGTCTGTCTCAAATCCCTACGCTGATA
TTAGTCAGATCAGGTTCTATGGGTATTTCTCAGCCTTGCTATACAAAGCACCCCGATGAG
AACAGAGGTATTCTACTATAATTTTGTGCTAAGATCACTTAAAATATGGCGAATTTTAAA
AGTCGCTGAGAATCAGTACAAAATAGAGGAAATCCTTTGAACGAACTTATTTTCACTCTT
GAGCCTCAAGACAATGCTCGTCTTCAATCGTTATGCGGTTCTTTTGACGAGCATCTTACC
CTTATTGAAAAAAGTTTTAACCTTATTGTTGCGCGTAATGCATTTACCTTTACTATTCAA
GCAGTTGAAGAAAATCATTATTCTGCAACATTATTAAAAAATTGTGCGAAATTAATTCAG
CAACTTTACAACGAAACTGCTCCAATTAAAGGAAAAGTAAAAGAACTAGATTTGGAAGAT
GTTCATTTAGCGATTCAAGAAAGCCGAATGTTGTTGCAAAATCAGTGGACAAGTTCGGCT
CATGAAATTGCAATTAAAACAAAACGCGGCGTAATTAAACCACGTGGCGAACATCAACAA
GCCTATTTACGTAATATTCTAAGTCACGATATTAGCTTTGGTATTGGGCCTGCAGGAACG
GGAAAAACCTTTTTAGCTGTTGCTGCAGCAGTAGAGTCTCTTGAGCGCCAAGAGATTCGC
CGTATTTTGCTCACTCGTCCCGCAGTGGAAGCTGGTGAGAAGCTCGGTTTTTTACCAGGG
GATCTAGGGCAAAAAATCGAGCCTTATCTTCGACCACTTTACGATGCACTGTTTGAAATG
TTAGGTTTCGAGAAGGCACAAAAGCTGATGGAGCGAAATGTGATCGAAATCGCACCGCTT
GCATATATGCGTGGGCGAACACTGAATGATGCCTTTATTATTTTAGATGAAAGCCAAAAT
ACAACCATTGAGCAGATGAAGATGTTTTTAACTCGTATTGGTTTCAATTCTAAAGCAGTC
ATTACGGGCGATATTACTCAAGTGGATTTACCGCGTAGCCAAAAATCTGGCTTAAAACAC
GCAATGGAAGTATTAAAAGAGGTTCCAGAGTTAAGTTTTAACTTTTTTGACAGTAAGGAT
ATTGTTCGCCACCCTGTCGTTGCAAAAATTGTTCAAGCTTATGATGTATGGGAAGCAGAA
GATGAGGCTAACCGAGAAAAAAAGAAATTAGAAAAATTAATAAAAGAGCAAGATAAAATC
CTAGAACAAGCAGAAGAATTATAAATATACGTTATAAAGTATAACCATAATTTTAGGTGT
AATAGACAAAACATACTGAATTAAATATAGAAAAGACGACAAATCGTTTAGAGGGATTAT
TTAGTGAACTTAAGCGAAAATTAAATAATCACAATGAATTAACGAAAAAGCGTAACATGT
TGTTTATACAGGGTTTTTTTAAATAAAAAGAGTTGCTAACATTTAGAGAAAATAAACATT
AGCAACAATTTTGTCTACTATGCCAATATTCTTGGGACAACAGTTTTATCTACTATCCTT
TTTTATACTTACATCATCATTCATTTATACAGATAATAAACTCGCCAGCCCAATAACCAA
CACAAAAATACCTAACCAAATCAAGTGAAGTTTGACGCTTTTGCGGTTTATCTCTTGATT
ATGCAAACGACGCTGTTCTAGCTTTTGTTTATAAATTTCCAAATCAGCTTCATTGAACGA
GAAGCCACAATGTGGGCAAGTAACGGCACTTTCACTGATTTTTTTAAGGCATTCGGGGCA
ACGATGTAAAGCCATTGTAATTCCTACTTTGATATAAACTGAATAAGGTGTTTTACAAAT
GCACCTGGATTTTCATAATGGGTGTTATGTCCTGCATTTGCAATTTGATGATAGGGGAGC
TGATGTTGTTCTGCCATTTGATGAAACTTACTATCCCGCTCTCCCATAATAAATAGCATT
TTCCCGTGAAACTGATGACATTGCTCTGGGGAAAAATAGGATTGTTTTGCAAGGCTAGTG
GCTTTGAGCATTTGAGCTAGTGCTTGCCCGTGATTATTTAGCCTTTTTTTGATGAAATCT
GTCCGCTTGCTTTCGCTTAAATTGGCAAAGACAGGCTGTCGATACCAATCTTCTAAAACA
TTTGCAAGCGGTTCATTGCTTAGGCGATCTGCCCAGTGGCAATCATTTTGCCAACGTGCT
TTTTTTTCTTCATCACTGCTTAAGCCGATATTTGCCCCTTCGAGTAGGATCCCTTTAAGA
TAAGGATTTTGGGTTGTGAGGGCGTAATCTAAAGCTAATCTACCGCCTAATGAATAGCCG
ACAAGATAGAAGGGCTGTTCAGCAAGATGTTGTTGCAAGATGTGGTGAAGCTGTTCTCTG
GCTTGTTGAAAACTATGGCACGAGATAGCTTGGCTGTGACCGTGACCAGCAAGATCAAGG
GTAAGCGGTCGGATTGCAATCTCATTTTGCAATAGCGAGAGGACGGGTTGCCAATCTTGT
TGAGAACCAAGAAAACCGTGGAGAAAGACCACGGGTGTTCCTGAATGACTGTGCCAAGTT
GTTGCTAACATTAGTCGATAGAAGCACGAGAGATCTGTTCAATCAAGGATTTATAAAGGC
TACTACCTTCCTGATCATTCACCTTGATTTCCACAATAGTTACGCCTCGACGAGCATAGG
CTTGTTTAAGTTTTGTTCCCAAATCCGCCCAAGTATAAGGACGTAGATACTCTAAACCGA
ACATTGTCGCAATCTGTGAAAACTCAAGATTATGACTAAGACGATAGAATTTATCTTTCG
CTTTTTGATCGACCGGAAGCATATCAAAAATTGCACCGCCATTATTGTTAATGACAAATA
AAATGGTCGGCTGGCTAATCTGGCGTAAGAGTGATACGGAGTTCAAATCGTGCAAGGCGG
AAATATCCCCAATCACTGCAACTGTCGGCTGTCCGCTACCTTTTACAATACCTGCAAGGG
TTGCGATTAGCCCATCAATACCGCTTGCACCTCGATTGGTATAGATCGGGTAGCCTTCAG
GCAATTTACACAAGGCATCAATTAAGCGGACAAATAAACTATTCCCAATAAATAAATTAC
CATTAGCTGGCAACACTCGTTCAATATGATGTGCTAGAGAGGCTTCATTGAGATTGCCAC
CCACCTGCTGTTCAATAAAGGTTTCACAGAATTGTGAAAGAGCCAAAGGTTCCAACAGCC
ACGGTTTTTGACGAAGTGGTGGGTGAACACGGGTAAAGTGGTGTGCTTTTGCTACAAAAC
GAGTTTGTTGATGAGCATAGGTATTAAGATAATCTGTCGTTTCCTCAACCAGCCAGAACT
CGCCTTTAAAAGCCGATAAAAATTGATTAACTCGCTTGCTCACAATTTGTGAACCAAACT
GAATAACAATGTCCGCCTGTAATAAACGTTGTTCTACTGTTTTGTTTGACAGCCAAATGT
CTGCATAAGGTAGAGATGCATCAACCCCAGATTGCACATCGCTGATCAAACACCAGCCAA
GCGTTTCCGCCCACAGTTTTAATCCCATTCCCTGCTCAAGCGGTAACTTACCTACTACAA
TTACCCCACGTTTGGTTCGCCAATAATCCCAATTTTCGTGCATCAACACATCTTGTTGGG
TTGCTTGTTGATCGTACCATTTCACTTGAGGTTTATTCAGCCAACCTTGAATAGCGTGCA
ACCACGGATCTTGTCCAATGCTTTCCTCATCAGCTTCATAAAGAGGCTCTGCAAATGGCA
CATTAATATGGATAACACCACCTTTTTGAGCTTGTTTAGAACAGGCTTGCTCTACACGAC
CAACTAACCAGCTTGCACTATATTGCGAACTTGGTTTTGGTAAATTGAGATTTGCAATAG
GATAATGACTAAAAATATGTTGCTGTTCAATCGCTTGATTGGCCCCACAGCCGATCAGCT
CAAGGGGGCGATCTGCGGAAAGCACGATAAGTTTATGGTGTGTGATACTCGCCTCGATCA
CCGCAGGGTAAAGATTAGAGACCGCAGTTCCAGAAGTTACAATAATTGCAACGGGATCTT
GCGTTGCTTTTGCAAGTCCTAGTGCAAAAAAGCCTAAACCACGCTCATCAAAATGGCTAT
GGCATTCAGCTTGACCTTGTTTTTGCAGATGTAATGCTTCAAGGGTTAAAGGCGTTGAGC
GTGAACCTGGGGCAATACAAATATGTTTTACGCCGTAGCGGAGTAAAGCATTTAAAATAA
CTCGTGACCAAGAACGGTTAAAAGTGCTGATGTTTGTCATTATTCATCTCTTTGCAAATG
GAATGTGAGTGGATAGATTGTAGCAAAATTTTGTAAAAAATTGAGAGAGTTTCACCGCTT
GTAATGCATATTTTTGTAATTTTAATTTCCATTTGTACTGTAAGTATATAGTTAAAGAAT
AAACCGACTTAAATCTTCATTCTCAACCACATCATTCAACGCATCAGACACATACTTCTC
GTCAATTACGATTTTCTCGCCTGAACGTTCGCTGGCATCGAATGAAATACTGTCCATTAG
GCGTTCTAACACGGTGTGCAAACGTCTTGCACCGATGTTTTCAGTTTTTTCGTTAACTCG
GAATGCGGATTCGGCGATACGGCTGATACCATCTTTGGTAAACTCAATATCCACGCCTTC
GGTTTTCATTAACTCACGGTATTGTAAGGTTAAAGACGCATTCGGTTCGGTTAAAATACG
CTCAAAATCTTCTTTATTAAGTGATTTAAGCTCTACACGAATTGGTAAACGACCTTGTAA
TTCTGGCAGTAAATCAGACGGACGAGCCACTTGGAAGGCACCGGAACAGATAAAGAGAAT
GTGATCGGTTTTGACCATACCGTGTTTAGTATTGACCGTAGAACCTTCGATAATCGGCAG
TAAATCACGTTGCACGCCTTCACGGCTTACATCACCGCCACTGTGTTCACCTTTTTTACA
GATTTTATCAATCTCATCAATAAAGACGATACCGTGTTGTTCAACCGCTTCAATCGCTTG
CTGTTTCAACTCTTCAGGATTAACCAGCTTCGCCGCTTCTTCGTCCACCATCACTTTTAA
CGCATCTTTAATTTTCATTTTGCGTTTTTTCGTTTTGTTTGGCGACATTCCCTCAAAGAG
AGATTGCAGTTGAGAAGTCATATCTTCCATACCTGGTGGAGTCATGATTTCAACGCTCAC
TTGGGCTGCGACATCAATTTCAATCTCTTTATCGTCAAGCTGACCTTCACGCAATTTTTT
GCGGAAGATTTGGCGAGTAGAAGTGTTATCGCTCTCTTGCACGTTTCCCCACTGATCTTT
CGCTGGCGGTAATAACACATCTAAAATGCGATCTTCCGCTGCATCTTGCGCACGCATACG
GTTTTTTTCGACCGCTTGTTGGCGAACCAATTTCATTGAAACATTAGCAAGATCACGAAT
AATCGAGTCCACCTCTTTACCCACATAGCCGACTTCGGTAAATTTCGTGGCTTCAACTTT
AATAAACGGTGCATCGGCAAGTTTTGCCAAACGGCGAGCGATCTCGGTTTTACCCACGCC
TGTTGGACCGATCATCAGAATATTTTTCGGGGTCACTTCTTGACGCAGTTCTTCTGGCAA
CTGCATACGGCGCCAGCGGTTACGCAAGGCAATAGCTACTGCTCGTTTAGCTTCATTTTG
TCCGATAATATGTGCGTCTAATTCAGACACAATTTCACGAGGGGTCATTGACATAGTTTT
ATTCCATTTTGTAGCAACTGTGTTTACACACAAAAAAGTTATTCAATTTTGACCCACAGA
TTCTGTGGATAAGTAGCGTGTAGCATCCCATNNNNNNNNNNGAATAATTAAAAATATTCA
TTAGTAACCACTTTGTCATATAGGCATAGTTTTCACGAAATTAGCAACCATTTTGTCTAC
TATGCCCCTAAAATTAAGTACCGAATTTATCTAAACGACTACATCTAACTCAGATTTTAG
TTTAGAAGCAATAGCCCTTAATAAATGATTAAGCATTGTGTATCTTTTTCTATACATTGA
GCGTTTATTACTCGGAATATCTTCAAGGTTTTTTGACTCTAATGTTAAGGGAAGTTCCCA
ATATTCCTTTAATTCACCATTACTCTCTTTAAAAATAGTATCATAATCAACAAAATAGCG
TGTGCTTTGAACAAAGCGTGACTTATTCTGATATTTTTGTGGAATGCCAAATAATTTAGA
ATACCCTAAGACCTGAGTTAAAGCTTTCATGGCTTCAACCATTAAATAGGCTGGACGAAG
CCCATGGCATTTTTTAGTTAGTTGTTTGACTAATTCTTTAGAACCTTCAAAGTTCGGACC
TTGAATAACTGCGATAAGTAATGCATTTTCTAATTTACCAAATGTCAATAAATAAACTAA
CTGACCGCTTGGTTTATAGCGTAATTCTAATGCCCAGAAACCCTCCATTGGTTGATATTC
GTTGACATTTAAATAGATTTCAAAATCTTCAATTACTTCTGTAAAACATATAGGGCTATC
CCATAACTGAGGGAGATTTTTAGATAAGAGTACTTTAGGTAAAAAGTCTAAATTGTCACA
AATCATGTTAAAACGTCTTTGACTATTAAAGCGTTTATCTAAGAAACGATGAACTAAAGG
ATAGCTATAATCGGCTCTTTTGATTAATAACGGTTTTAACGAAGATTCAGAATTAATTTT
ATGTTCAAATTTCCTTATGAGAGATCTATGTAATATAGAGCGAAAACGATAACGGAAACG
TTTTAATCTATAAGATTTTTTTCCTCTATCTGGATAGAGATGAGACGGCTCAGGCCATTT
ATAAACTGTATTGTGCATAATGAAATGTGTTTTCGTGACTAATAGAGCCGTTGGAGAATA
TCACCTCCAACGACAGTTATTACTATATTACAACGCCTCAATCGCCTTATACTGCGTCTG
CAATTTCTCAAGTCCGTCTTGGTACTCTTGCATTTTTTCACGCTCTTTGGCAATAACCGC
TTCTGGGGCTTTTGCGACAAAGGCTTCGTTGCTGAGTTTGCCTTCGATACGTTTCACTTC
GCCTTGAAGTTTTTCGATCTCTTTGGTCAAACGAGCAAGCTCGGCATCTTTGTTAATAAA
GCCAGCCATTGGCACTAGTACTTCTGCGTTGCCCACCAATTTCGCCACTGAAAGCGGAGC
TTCTTCGCCTTGGGCAAGCACTTGTACGCTGTCTAATTTCGCCATTGCTTTTAACAAGCG
GTCGTTTTCCGCTAACATTTTGCAATGTTCGTCAGACAGGTTACGCACTAAGAAATCCAA
GCCTTTGCTTGGGGCGATGTTGCACTCTGCACGAATATTACGCACTGCCACAATCAACTC
TTTCAACCAGTTGATTTGCATTTCTGCTGCTTCGTCAATTTGGCTTTCTTCTACTTTCGG
GAAAGGTTGTAACATAATGGTGTCGCCTTCCACCCCTGCAAAGCCTTTCACTTTCTGCCA
GATTTCTTCCGTAATGAATGGAATAATCGGGTGCGCTAAACGTAATAATTTTTCCAACAC
ACGCACGAGGGTTTGGCTTGCACCTCGTTTTTGAGCATCTGTACCGTTAGCAAACACAGG
TTTGGTGAGTTCTAAGTACCAGTCGCAGAATTGGTTCCAAGTGAACTCATAAATGGTATT
TGCCGCTAAATCGAAACGGTATTGGCTTAACGCATCACGGAACTCGCCTACGGTGCGGTT
GAAGGTGGATTGGATCCAACGATCCGCCAAGCTGTATTCCACTTCGCCTGCCGATAAGTC
TAATTTATCGTTAGTGAGTACGAAACGGCTCGCATTCCATAATTTGTTACAGAAATTACG
ATAGCCTTCCAAACGTTTCATATCCCAGTTGATGTCACGCCCGTTGCTCGCTAATGCCGC
TAAGGTGAAACGCAGTGCGTCCGTACCGTGCGGAGCGATACCGTTCTCGAATTCTTTACG
GGTCGCTTTGGCAATTTTTTCCGCCAACTGCGGTTGCATCATATTGCCCGTACGTTTTTC
AAGTAGATCTTCAAGGCTGATACCGTCAATCATATCAATCGGGTCTAATACGTTCCCTTT
TGATTTCGACATTTTTTGCCCTTGTTCATCACGGATCAAGCCCGTTACATACACAGTTTT
GAACGGCACTTGCGGTTTGCCGTTTTCATCTTTGATGAAGTGCATCGTAAACATAATCAT
ACGAGCCACCCAGAAGAAGATGATGTCAAAGCCTGTGATTAACACATCGGTCGGGTGATA
CATTTTGAGTTCTTTGGTTTGCTCTGACCAGCCCAAGGTTGAGAATGTCCATAAGCCTGA
TGAGAACCAAGTATCTAACACGTCTTCATCTTGTTTTAACGCAACATCAGCATTTAACTG
ATATTTTGACCGCACTTCCGCTTCATCACGAGCCACATAAACGTTGCCTTCCGCATCGTA
CCACGCAGGAATGCGGTGTCCCCACCATAATTGGCGAGAAATACACCAGTCTTGAATATC
ACGCATCCAAGAGAAATAAAGGTTTTCATACTGTTTCGGCACGAATTGGATTTCGCCGTC
TTCCACCGCTTTGGTTGCCACTTCGGCAAGCGGTTTCACGCTCACATACCATTGGTCTGT
CAGCATCGGCTCAATCGGCACACCCCCACGGTCGCCGTAAGGCACTTTTAAGTCGTGCGG
TTTGATTTCATCTAATAAACCGAGTGCTTCAAAGTCTGCCACGATTTTCTTGCGTGCCGC
AAAACGCTCTAAACCTTGATAATCCGCTGGAATAAGTGCGGTGTAATTTGTCAAAGGTTT
ACCGTCTGAGCCGATAATTTCCGCTTCCGCACGAATGTCCGCATTTAAGGTCATCACGTT
CACCATTGGCAACTGATGACGCTTACCGACTTCGTAGTCGTTGAAGTCGTGAGCAGGAGT
AATTTTCACCACGCCTGTACCGAACTCACGATCTACATAATCGTCCGCAATAATCGGAAT
TTCACGGTTTGCAAGCGGTAGGATTACGGTTTTACCGATCAAAGACTGGTAACGTTCATC
TTCAGGGTGAACCGCCACCGCCGTATCGCCTAACATCGTTTCAGGACGAGTGGTCGCTAC
CACCAAATAATCTTTACCGTCCGCTGTTTTTGCACCGTTGGCTAACGGATAGCGGAAATG
CCATAGCGAGCCTTTGCTCTCTTTATTTTCCACTTCAAGATCGGAAATCGCTGTATGTAA
TTTTGGATCCCAGTTTACCAAGCGTTTACCACGATAAATCAAGCCTTCTTCGTGTAAACG
CACGAACACTTCTTTTACCGCATTGGACAAGCCTTCATCCATTGTGAAACGCTCACGATC
CCAATCGATTGAGTTACCTAAGCGGCGCATTTGCTGGCTGATTGTACCGCCTGAATAAGC
TTTCCAATCCCAGATTTTATTGATAAAAGCTTCACGCCCATAATCGTGACGAGTTTTGCC
TTCTTCCGCCGCAATTTTGCGTTCCACCACCATTTGGGTTGCAATCCCCGCGTGGTCTGT
ACCCGCTTGCCATAGGGTGTTATTGCCTTCCATACGATTAAAACGGATTAAAGTATCCAT
TAAGGTTTGCTGGAAAGCATGCCCCATATGCAAACTCCCCGTCACATTTGGCGGTGGAAT
TGCGATACAGTAACTTGGAACATTCGGGTTTTCATTCGGCTTAAAATAGCCTTGTTCTTC
CCAGTGTTTATAAAGTGCTTGTTCGACTGCCGACGAGTCGAAACGATCTGCCATTTCGAA
TTTTTGGGTCATTGTTGTCTCTTTTTTGATGTACTAACTTATTATCCAAAGTATTTTCTA
AGCGTTTAACTGCTATATCATATATTTCTTTATTTTTTTCAAATCCTATAAAATGTCTAT
TCAATTCTCGAGCAGCTAATAAGGTGGATGCACTACCAGCAAAAGGATCTAAAACAATCT
GCTTTTCTTTAGTGACTAGTTCCACCAGTAATTTCATTAAGTTTAAAGGTTTTTGGGTGA
TATGATATTTTCTATCTTCTGTGGTCACCTGTACTTTAAACATATTTGAATGATTTAAAG
CTCCTCGCTGAATATTCCAAGATGTTAATGCATTTTCATTCCAAGCTCCAACTTCATTCT
CTATTAAATTATCTGCTAAAGTCCCCCCTGTTTTATATGGCTTTTGAAACCATAGTATTG
GTTCAAATATTGGACGTAAATTTGCAACTCTCCAACCTGCCCATTTTTGCTGATTAAAAG
TATCTCCTCTTTTTTCAAATACACAGGAAATTCTTTGGGCACGATGTGGTGCCTTATCTC
TTTCCCAACTAAGCATATCTTTAAAAGTAAACCCACTATTTTCAAAAGCAACAATAACTC
TATGTGCAAATTGTCTTCCAGCGAAAATAAAGACAGAACTACCTGATTTTAGAACTCTAT
ACCATTCATTAGACCAACTTTCTACCCATTCTTGATATTCTTGTGGTCGTCTTTTGTCTG
CTTCAGACCAACCATTAAGAGGTTTTCCTCTTCTTTTAAATAGAGATGTCTTCTGTTGAG
CTATGGAACTACCGCCTAACGCACTGTTAGTATTAGAGTGTAACGTATCCCAATCATCAT
AATCTATCCCATAAGGAATATCAGATATGATTGAATGAATAGAATTACTTTTGATATTTT
TTATAGCAATTATCGAATCATCATTATAGATACAATCTTTCATCATTCTTTATTGCCTCA
ACAAACCCATCAATGATATCTATCTTTGATGATATGTTTATTTCTTTTAATAATTCTTCA
ATAGCTTCTTCTCTAGTTAAAGATTTAATTCTTTTAATTTGCCCTTCCCAATAAGACTTT
TCATTTATAGATCTATTTTCAATAAATTTAATTTCATTTTGGAATAATTTATGTAATGTT
TTTTATCTATTTTAAATAACTTCATAAAATATTCATTAAAATCTTTCATAAAATTATTCT
CAGATTCTGCCACCGATGTTTTTTTTACTTTGTTTTAATGGAAAATTCCACAATTGTTCA
AACGTAAAAGAATCTGTTTCTTTTAGATCTAATTGCAATAAAATAACTAAATGTTCCCAG
CTGAAAAGTAATACATTCTCATCTAATGATTGTTTAAATATTTGACTTTGTGTTGTTGGA
TATTGGGAAAAGGGGGCTGTTAATACAGCATAATCTTTATCTTCTCTCCAGTCACTTAAA
GCCTTTACTTTAAAATCTTTTTGGTTTTTTGCTGTGCGACTTAGTCTAAAAGACTTTGCA
TCAGCAACTAAGCCGTAGTTAAACTCTATAGATAGTGCTGTTACATCAGCAGCATTTCCT
CTTTGTTCTAAAGGTCTAGCATCTAAATTAAGTAATTGAAGAGCTTTGGCTAAAACAATA
TCTCCAGCTTTAGAAAATAATTTTTCTTGGGTTGAGCTTGGTTTTATTGATTCAGGTAAT
ATACCAATAGCTCTTACAAGAGCTATTAACTGATTTTTGTTTAAAGAATAAATAAAGTTA
GTTAGCTCATCACTTGCATCTTTAAATTTAGTAGTACTTAAACTATCAATTAAATTTAAT
AATTTCTGTAAAACAGTGTTTTCTTCTATTTTCATATATTTCTCAACATTATGTATAAAT
AAGCTACACTGTAGCTCAAATCAAAGTCCTGAAAGGACTAACTTATGCTTGATCTAGTAC
GGCTTTGCCGTGCTAGGGATAAGGCAAATTTTACTTACCGACTTCGTTTTCACTTCTGCC
AAATCTCCCCTAACCCCTCTTTGCTAAAGAGGGGAACTGGCTCAAACGAAAATATAAAAT
CGAAGTACTTCAAAAAGAGGCTCAATTTTTCAGATGAGCGATTATTTTCTTCGATCTGAT
CCCCCTCTTTAGCAAAGAGGGGTTAGGGGAGATTTGTCAAACACAATAACAAAGTAAAAA
ATAGCTAAATTATTTTGCATATTCAATGATTTCTTCATGTCCGTCAGGATAATGGCGAAC
AATATTTCCATTCGAGCGTTGGAAAGTCAGCACTTCACGCTTTTTCTTATCATCCATCCA
CGCTTTAAATTGAATTTGCAGTTGGCGTTGTTGTTCTCTAATTCGTTCAATTTTTGTCAT
TGTATTTCTCCAAAATTTTCAAATACCGATCTAACTCTTGAATTTCATAATCCGCAATTA
ATTCCGTTAAAGCCACTGCACTTTGCTGATTTTTATGAAAATCATCAAAACATTGATAAT
ATTTTGCTCGGTTTGTAAATTTAATATCAATCGGTAAATAACCTTGTTTGAGCAATTCAA
AATTAATCAGCAATCGCCCGGTTCGTCCGTTACCATCAATAAAAGGGTGAATACTCTCAA
ATGCCAAATGTAACCAGCTAATCGCTTCAATCGGGTGAAGTGCGGTCAGTTTTTGCTGAT
ATTTTTCAATTAACCTTTGCATTTCTTCCGCAATTAAATAAGGTGCCGTCGGCTCATTTT
CAGCCCCTAAAATACGCACAGGAATTTTGCGATAAACACCGCGATTTTCCGCACTCCCCA
TTAATACCAAAGAATGAATATCTTTAATCGTGCGTTCGGTTAATGGCTCATTATTTGCCA
CTAATTCATAAATATAATTAAACGCGTCTTTAAAACCGATAATATCCAAATGTTCACGAA
TTGGTTTTTCTGCAATGGTAATGCCTTCTTTTAAAATCAGCACTGTTTCACGCAATGTAA
TTGTATTTCCTTCAATCGCATTAGAGTTATAGCTACTCTCAATAATAAACTCTTCTCGCA
AGCGTTGCACTTCAGCGGCTGAAAGTGGACGATATTGAGCTAGCTGATTTTTCAAGTATT
CAATTTGGTCTAGTTTATTATTCATTGTTTAATGCCATATCCAAATGCGGTATCCCATCT
TCCAAATAAACCTCAGAAATCGGTTTAAACCCAAGCGATTGATAAAAATCTTGCAAGTAG
GCTTGGGCTTGCACATAGACGTTTTCACTTTGCCATTGTTGCTGGCAAATGGTTAAGGCT
TGTGCCATCAATTTTTTCGCAAATCCTGTTCCTCGTGCTTCTTCGGTAACCAACACTCTG
CCGATATGCACACCATCTTGTTCGGGGATAATCCGACAGTAAGCGGTCAGTTTTGCCGAA
TTTTTTGCAAAAAGGTGCAAGGCTTTCCGATCTTTTTCATCAACTTCTTGATACGCACAA
TTTTGTTCTACGACAAAAACAGCGACTCGAGCTTGGTAAATTTCAAACAGTTCTTGGGCA
GAAAGTTCGGAAAATGCCTTTAGTTGCCACATACGCCTTGTTTCAATCCTAAGATTACTA
AATCTTCAAAATCTGTTTCCATATCTGCAACTTGGGGAAGTTTTCCCCAAATTTCAAAGC
CCATTTTATTCAGTAAGCCTAAACTTTGATCGTTATTGCCGAACACAAAAGCTAATAATG
TATGCAGTTGGTAATTGGGCATTTGTTCAATTAAGAAATTCACACAGGCTTTACCGATAC
CTTTGCCATGAACAGCTTTATCAAGATAAAAACTGATTTCGCGAGAGCCGTCATAAGCAG
CTCGGCTATAAAATTGCGAGTAGCTATGATCTGCCCCCAAAAAGTTAGACTGATTTAGTT
CAAGGACTGAGTTCTGTATTCCACAGGGCTTAGTCCTTTTAATCTT
>H43 Scaffold4
CTGTTTTGCAAAAACAGACAGCATTTAATTTAGACACATTTATGAAATAAAATTTGTTGT
GTCTTATGGTATCTACAAATTATTTTGTGCAATAGATTAAATTCCAACTACCCCAAAAAC
TTCCTCGCCCACTCTTGATCCGAAAAGTGATATTTCTTCGTGCCGATAATTTGGTAATCT
TCGTGTCCTTTACCAGCAATCAAAATCACATCCTTTGGCTCGGCTTGGGCGATTGCTTGT
TCAATCGCATATTGACGGATATGCATAGACTGCACCGCTTTTGGCTTGCGGAAACCTTTC
ATAATATCGTTAAAAATCACATCAGGATCTTCAGTGCGTGGATTGTCATCAGTTACAATC
ACTCTGTCCGCTAACTGTTCGGCAATGCGTGCCATTAATGGGCGTTTACCTGTATCACGG
TCGCCACCGCAACCAAACACACACCATAACTCGCCTTCACAATGTAAACGTGCGGCATCT
AAGGCTTTTTCTAAGGCATCAGGGGTATGGGCATAATCAACAATCACCATCGGGCTTTCT
TCCGCATTTTCTTTGCTGATTAAACACTCCATACGTCCGCATACACCGTTTAACAGCGGT
GCGGTTTCGACTAATTTTTGCAAATCGTAGCCCAACGCCAATAAACCAGCGAAAGCGGTT
AATAAGTTGCTGGCATTAAACGCTCCGATTAAACGGCTTTTTAGTTCGCCGTTGCCCCAG
CTACTTTCAAATTCAATAGTTGCACCCTGTAGGGTAAATTGTACCGCTTTAGCTTTAATC
CAACGAGTTTGTTGTGGTTGGAACTGGCTATCGGTGCTAACGGCGACAGCTTCAGGCAAT
TTTGCCAACCATTCACGCCCGATTTCATCATCAGCGTTGATCACTTGTTGTTTTGATGAA
AGCTCGCCAAATAAGCGGAACTTCGCTTGGGCGTACTCTTCCATTGTGTTGTGATAATCA
AGGTGATCACGGCTTAAGTTAGTGAAAATCGCCAAGTCAAAGTCTAGCGCTTCGGCACGA
TATTGAGCCAAACCGTGAGAAGAGACTTCCATTGCACAGAAATCCGCCCCTAATTCAACA
AAGTTCTCCAGATTGCATTGAATTTCAACGGCAGAACCTGTGGTATTTACCGCTTCTTGC
ACTTGCCCATATAGTCCGTTGCCAATAGTTCCCATCACCGCAGATTTACCGCCAAGCAAG
TTTCGCCATTGCGCAAAAAGCTGTGCCGTAGTGGTTTTGCCGTTAGTGCCTGTAATACCC
ACAAGGGTTAATTTTTCTGATGGATTGCCATAGAAGGCACCAGCAATCGCCGAAAGTTGT
TTCGGTAAATTTGGTACTTCCAGTACACAAGCGGTCGAATTTGCAAATTTTTCTGCAAAT
CTCACCGCTTGAACGTCATCGTCCGCTTCAGCTAAAACTAAAGAAGCACCTTGTTCAATC
GCTTTTTCAATAAATTGACGACCATCGACTTGATGTCCTTTTAAGGCAACAAATAGATCG
CCTTTTTCAACCTGACGGCTGTCCAAGGTCATTTTGTTTAATTCTTTTAATTCGCCCCAA
TGGTTAAGTTCAGGGAAAAAGGAAAGTAAAGGGTTCATTATTGCCTCTTAGTTTGTCGAA
TTTGTTTTCATCTCTCTCACTGCACTTTTTGTATCTTCAGTAAGATTATCTGGTTTAATG
TTTCTTGCTTTTAAAGTATGTCCCATAATGCTTGAGAACAGTGGGGCAGATACCGCACCG
CCATAGTAAGCTCCCGCTTTTGGTTCATTAATTAAGACAACTAAAGCAAATCTTGGATCG
CTTGCAGGGGCAATTCCAGCAGTATAAGCAATATGTTTTTCAACATATTGACCTTTTTCT
AATTTGCGAGCAGTACCCGTTTTAATTGCGACACGGTATCCATCAACAGCAGCTCTTGCA
CCACCTTCACCTTTAGCTGCAACACTTTCCATCATCTGAACAACATCTTTGGTGATTTTT
TCTGGCAGCACACGCTCACCAATTACTGGTGGATCCACTTTTGTAATTGAAAGTGGACGA
TAAATCCCGAAACTGCCTAATGTTGCATAAGCGCGTGCAAGTTGTAATGGCGTTACATTT
AAACCATAACCATACGCCATTGTCGCACGTTCAATATCCGCCCAACGTTTGCGATCACCG
TTCGTACCACGTTGTTCACCAAGCCCTAAGCCTGTATCTTTACCAAAACCAACCTTACTA
TAAGTTTCGACTAATGCGGTTGATGGCATTCTTAACGCTAAACGACTTACCCCAATGTTA
CTTGATTTTTGTAAGATACCCGTCAGGGTTAAGCTCTCTCTTGGAGCAACATCCTTAATT
GTATGACCATTAACCACAAAAGGTCGTGTGCTAATGACTTCACTAGGATAAGTCACTCTA
TTTTGTAATGCGGTTAATACCACAAGTGGTTTTACCGTTGAACCAGGCTCAAAGGTATCT
GTAATCACGCGGTTACGTGCTAATTCTGATTTGAATTCTGCACGGTTATTTGGGTTAAAA
GACGGAGCATTTGCCATTGCTAACACTTCGCCCGTTTGAACATCAACTAAAACAGCTGTG
CCTGATTCTGCCTTGTTTTCAATCACTGCTTTTTTGATTTCACGGTAAACCATTGATTGA
AGTTCTTCATCAATGCTCAACATCACATCTTGCGGATCATATTTTTTCTCATCGCGAATA
TGCTCAATCACATTACCACGAGCATCTTTACGAATAACCTGTTTACCGTTTTTACCAACC
AACAAGCTATCAAAGCTACGTTCTATTCCTTCCGAGCCTTGTTTATCATCAACATCGGTA
AAGCCGATTAATTGGGAAATTTCTTCTGCAAGAGGATAAAAACGGCGAGTTTCTGCTTTT
AATACAAGTCCATCAATTTTTAATGCTCGAGCATAATCTCCTATCACATCTGATTCGTGA
CGAGAAATATATAAAAAACGTTGATTTGCTGAAGCATAAAGTTTATCCATCATTACGCTG
TATTTCATATCTAATGCTTTGGCTAACTCTTGCATTTTTTGGCGTTCAAGCTGAGCATAC
TCATTTTCCAAATGTAAAAACATAGAATTTGGATTATTGCGTATGCGTTGAATTAATACG
TTGTAATCTAATGCAGTTGCATGAGCGAGTAATGTCCAATAATCCTCATTTTTATTGTTT
AAAATCGCTCTAGGATCATATTTATTTTCTTTATTCTGTGGTTTTTCTTTAATAAAACGA
TTCACACTAGCTTCAATTTTACTGGCTGAAGCCTCCATTTCCATAGCCAAAACTCGCCAT
AACGATTTATTACGACGAAGTTTAGTATCAAAATATTCTTTAGGATCAATCGTAATTGAA
TACATCGGCACACTAATTGAAAGCACTCGCCCATTTCTATCTAAAATTTTCCCCCTTGTA
AAAGGAAGCTCTTTCGTTCTTAATGATCGATCATTTGCTTCTTTGATTAAACGTTCTGAA
TCAGTGACTTGTAAAAAAAAACTTTGACCGATCAAGGCACAGGCCATTACACCGATAAAC
AGATAAACAAATCCAAATCGGGCAGGCAAAAAACTAGGCTGAGATGAAATATCTACCTCT
TTTAATTCATCTCCCATCGCATTTTTATTTTTAGGGTTATATTTCACTGATTTTTTCATT
TTTATTTCACTAAAATGATTTCTTGTTCTTTTTTAACTGGTTGTAATCCAAATTTTTCAG
CAACAGCTTCGACTAAAAACTTCTGACTTTTTGAATTTTCTTCTAATTGCAAATGGACAT
ACTGATTTTCAAGCTTCTGTTTTACTTGCAATAATTTTCCCTGCTCCGCTGTTAATAAAC
GTGTTTGGTGCGTAATCCAAATCGTTGCAACAGCACTAATCACCACCCCAATAAGTAGCA
ATAACGCCACTTTATTATGGCTAGTTAAATCGTCTAAAATCACTTGACGTAAAGGATAGC
GTTCACTCGACATTATCTTTTCTCCGCAACTCTTAACACCGCACTGCGTGAGCGTGGATT
GGCTTCAATCTCCGCTTCACTTGGCATAATCGCTTTGCCGACGGTTTTTAAAGGAATATT
CTTATTTAACTCACTTTCTAAAATCGGCAGACCTTTCGGCACAGCCTCGCCTTTGCTCTG
TTTGCGCATAAACTGCTTCACCATTCTATCTTCTAGAGAATGGAAGCTGATAATAGACAA
ACGCCCTTCAGGTGCGAGTACAGCTAAGGCTGAATTTAGCGCTTTTTCTAATTCATCTAA
CTCACTATTAATGTAAATGCGGATTGCCTGAAAAGACCGAGTTGCAGGGTGTTTATGTTT
ATCTTTAAAGGGCACGGCATCTGCAATAATTTGAGCGAGTTGCAAGGTACGCGAAATTTT
TTCACTTGCAGATTTATTGTAAGAAACCACCGCTTGTGCAATACGTTTGGCAAAACGTTC
TTCACCAAACTCTTTTAATACCCAAGCTAGATCATCAACAGACACCTGTGCTAACCATTC
CATTGCAGATAAGCCTTTGGTGGTATCCATTCGCATATCCAATGGTCCATCACGCATAAA
ACTAAAACCACGTTCTGCTTCGTCAAGTTGTGGGGAAGATACGCCAAGATCGAGCAAGAT
ACCGTCAATTTTGCCGATTAAACCCAGTTCTTCGCAAATCTCTGGAATGGATGAAAAAGC
ACTATGAACAATTTGAAAACGGGGATCCGTGATGGTCTTCGCTTCTGCAATCGCACGCGG
ATCACGATCAATTGCAATCAATCTCCCCTGTTCACCCAATTTGCTTAAAATAAGACGTGA
ATGCCCACCACGCCCAAAAGTGCCATCGATATAGGTACCATTGGGTTTAATGGCTAAACC
ATCCACTGCTTCGTGTAATAACACCGTAATATGTTTGGGTGAGTCACTCATTTTGATTAT
CCGTTATTATTATAAAGAAAGGTTTTTCAATGCCTCACAATGAAGCATCTCTTCTGAGCT
ACCAATTGCAAGATCTTCGCTAATCTGTTTCTGCCATTGTTGATCTTGCCAAATTTCAAA
TTTATTTAACTGCCCAACCAACATAAGCTGCTGTTCCAATTGAGCGTGCTGACGCAAAGT
CGGGCTAAGTAAAATCCGTCCGGCAGAATCCATTTCACACTCTGTCGCAAAACCTTGCAT
AACCCGTTGAATACGACGCTGTGCAGGATCGAAGTTAGACAGTGCGAGTAATTTTTGCTC
GACAATTTCCCATTCGTGCAACGGATACAGTAATAAACAAGGCTGGCGAATATCTACGGT
ACAAACAAATGCCCCGTGGTGACGCTCCAAAAGCTCAGCACGATAACGGGTCGGAATAGC
GATCCGCCCTTTGCTATCAATACTGATTGAAGTTGCTCCACGAAACATTTTTTTTGCTCA
CTTAGCCTTAGAGATTCGGAAATTTGGAAAAAGTTCCACAAAACACCACTTTTTCCCACT
TTAATTGGAGAATTTTATAGTTTTCGTAGATTAGGGGCAAGAAATTTGTCAGAAAAATAC
GAATATATTTAATTATAAATAGAATTCATTACCCGCAGCAAAAACAACAAACTACTTTAC
ATTGCCTCAAAATCAAGCAAACGAAAACATTTGTAATTGTTGTAAAACACAGTACATTTA
CTTGTAAACGTTTTTACAATAGGAGAGCTTTTTAAGCTTATTTACATGAAAAACAGAGTT
CGGTGGAATCATCAATTTAGACAAAGTTCGTTCTGACAAAGTATATAGCTTAAATTTAAC
GCTATGGAAGCGCAATTGGTATTGGTTAGAAGTAACACCTAGGGCTACAATTTACCTATC
GTAAGCAAAATAGTAATTTGCCAACGCTCTATTCCTGTACGGATAAAAACGTCAATATCT
TAGTTGAAAGCCAGTTTTAAATTGTAGGGATAGGGACTATCCGCTTCGATCTCTATTTCC
TTGCCTTTGACCAATCTAACGAGGAAACAAGCGAAAATCCCCTCTTACATAACTTTTCTT
AAAATTAGCTGTTGTGCGGCTGCTACACAACACCAGATAAAATCTTATTTAAAACAAATT
GATCTCGTCGCCCTATTCCTTTATTCCCTAACTTTCTCTATAATCCTAATCCTCTTATGT
TCTTTAAAATCTGGTGGAATTATGAACCCAATGTTAAATATCGCTATTCGTGCAGCACGA
AAAGCAGGCAATATTATTGCTAAAGGCTATGAGCAAGCGCCTCAAGACACTCAAGTTGCT
CAAAAAGGCACAAATGACTATGTTACCGAAATTGATAAAGCAGCAGAAGCAGCCATTATT
GAAGTGATCCGTAAATCGTATCCTGATCATGCTATTGTTGGCGAAGAATCAGGCGTTTTA
GCTGGCACAAATAACGATGTACAATGGGTGATTGATCCATTAGATGGCACAACAAACTTT
GTTAAACGCTTGCCACATTTTGCGGTGTCGATTGCTATTCGTGTGAATGGTCGTACTGAG
GTAGGTGTTGTATATGATCCTATTCGTAACGAATTATTTACCGCTGTGCGTGGCGAAGGT
ACAAAATTAAATGAATTCCGCCTTCGCATTAGTAATGAACATCGTGATTTACAAGGCATA
GTGTTAGCAACAGGTTTCCCGTTTAAAGTCGCAAAACATCGTACTGCTCACTTAAATATG
ATTGAAGCCTTGATGAACAATGGCGTAGCAGATTTCCGCCGTACTGGTTCTGCAGCATTA
GATTTAGCTTATGTGGCTGCTGGTCGTGTTGATGGTTACTTTGAAATCGGATTAAAACCG
TGGGATTGTGCTGCAGGCGATTTAATTGCTCGTGAAGCAGGTGCGTTAGTGACCAACTTT
GTTGGTGGTACAGATTACTTAAAATCAGGTAATGTAGTGGCAGGTAGCGGTCGTGTTTTA
AAAGAAATTTTAAACAGTATTCAACCGACCTTAACTGAAGAACTCAAAGCCTAATAATAG
ATTTTTTTGATGGGCAGTTGCCCACCCAACGATTAAAGATAAGCTTATGCAAAAGACCTA
TCCATTGCTCAGTCAAATCAACTCACCTGATGATTTGCGTTTATTACCAAAAGATAAACT
TCAACCTCTTTGTGATGAACTGCGTGCCTATTTGTTAGAGTCCGTCAGTCAAACAAGCGG
TCACTTAGCCTCTGGATTAGGCGTGGTCGAATTGACCGTTGCCTTGCATTATGTTTATCA
GACCCCATTCGATCAACTTATCTGGGACGTAGGACACCAAGCCTATCCACATAAAATTTT
AACGGGTCGCCGTGACCAAATGCATACTATTCGTCAAAAAGACGGCTTACACCCATTCCC
TTGGCGTGAAGAAAGTCCTTTTGATGTATTGAGCGTTGGACACTCTTCTACCTCTATTAG
TGCTGGTTTAGGCATTGCCGTTGCCGCAGAAAAAGAGAACGCAGGGCGTAAAACGGTCTG
TGTGATTGGTGATGGCGCAATCACTGCAGGTATGGCATTTGAAGCGATTAACCACGCAGG
TTCAATTCATACCAATATGCTGGTTATCTTAAATGACAACGAAATGTCCATCTCAGAAAA
TGTGGGAGCATTAAATAATCACTTAGCTCGCCTTTTCACTGGTTCGCTTTATGGTACTTT
ACGTGAAGGGGGCAAAAAACTGCTCTCAGGCATTCCGTCGATCAAAGAGTTTGTGCGAAA
AACAGAAGAACACGTTAAGGGCTTTGTTTCGCCTGTTGGCACAATGTTTGAAACCCTTGG
CTTTAACTATATCGGCCCGATTGATGGGCATGATATTGAAGAGTTAGTATCTACATTAAA
GAACATGCGTAATATGTCAGGACCACAGTTCTTACATATTAAAACCAAAAAAGGCAAAGG
TTATACTCCAGCGGAACAAGACCCTATCGGTTTCCACGGTGTGCCGAAATTTGACCACAC
AAGCGGTAAGTTACCACAAACCAAATCCGTACCGACCTATTCCAACATTTTTGGCGACTG
GCTTTGCGAAATGGCAGAGCGTGATCCGAAAATTATCGGCATTACTCCTGCGATGCGTGA
AGGATCGGGAATGGTTGAGTTTTCTAAACGCTTCCCACAACAATATTTTGATGTAGCGAT
TGCCGAACAGCACGCCGTGACCTTTGGGGCAGGGCTTGCGATTGCAGGTTACAAGCCTGT
GGTGGCGATTTACTCTAGCTTCCTACAACGTGCTTATGACCAACTTATTCACGATGTGGC
TATTCAAAACTTACCTGTCATTTTTGCAATTGACCGTGCTGGTATTGTGGGAGCAGACGG
GCAGACCCATCAAGGCGCATTTGATTTAAGTTTTATGCGTTGTGTCCCAAATATGACGAT
AATGTGTCCAAGTGATGAAAATGAAATGCGTCAAATGCTTTACACTGCTTACACAATGAA
CAGCCCTGTTGCCGTGCGTTATCCGCGTGGCAATGCACAAGGCGTTGAGCTTCAACCGAT
GCAAGCTCTTGAAATCGGCAAAGGCAAAGTGTTAAAACAGGGGGAAAAGGTCGCTATTCT
CAATTTCGGGGCATTATTAAACGAGGCCAAACAAGTGGCAGAAACCCACAATTACACGCT
GGTTGATATGCGTTTTGCAAAACCGCTAGATGAAGCCTTGATTGCTGAGCTTGCAGACCG
CCACGAATTATTAGTCACCCTTGAAGAAAATGCCCTTCAAGGTGGGGCTGGCAGTGCGGT
AAATGAATACTTGCAACATATCGGCAAAATCAAACCGCTATTGATGTTGGGTATCCCTGA
TTTCTTTATCCCACAAGCTACACAAGCGGAGTCTTATGCGGATTTAGGGTTAGATGCGAA
AGGGATTGAGCAGAAGATTCTATCTATGAGATGAGTTAATTTCCAAATCTCATTAAAAAG
CTAAGATACTAAACCTAAGTTGCCCATTCTTAGGCATAGTAGACAAATGGGCACAGTAGA
CAAAATAGTTGCTAATGTTTATTTTTTCTAAATATTAGCAGCAAATTTGTCTATTATCCC
CATTCTTATGCCATAAATCTATCTTCCACAATATCACTATTAGGAGATATTACTTCAACT
GCTCTTCAATAATCCCACCACCCAAACAGACTTCGCCTTGATAAAATACGGCGGATTGTC
CTGGGGTAACAGCAATTTGTGGCTCATCAAAGATCACTCGAATGGTTTCGTCATCAAGCG
GTTGGATTTCACATAAAATATCCGCTTGGCGGTAGCGTGTTTTTACTGTGCAACGTAGTT
TTTCACGGATCGGTTGACGATCTACCCAGTGAAGTTGGCTTGCAATCAGACCGCTTGAAA
GCAACGCGGAATTATCCTGACCTTGAGCGACAATTAGCACATTATTCACCAGATCTTTTT
CCACTACATACCACGCATTTTCACTCGCCCCTTTGACACCACCAATACCTAAACCTTTGC
GTTGTCCTAAGGTATGGTACATTAAGCCATCGTGACGACCAATCACTTGCCCATCGACGG
TTTTAATATCCCCAGCTTGTGCAGGTAAATAACGAGCAAGGAAATCTTTGAATTTACGTT
CGCCGATAAAACAGATCCCCGTCGAATCTTTTTTCTTTGCTGTCGCTAAACCTAGGTCTT
CTGCAATAGCTCGGACAATCGGTTTTTCAATATCACCAACAGGGAAAAGACTTTGTGCAA
CTTGTTGCTCGCTCAGAGTGTAGAGGAAATAACTTTGATCTTTGTTGCTATCAAGTCCAC
GCAATAATTTTGGCTGTTGATCAAGCGGTGGACGACGGACATAATGCCCTGTGGCAATAA
AATCCGCCCCTAAATCCTCTGCAGCATATTCTAAAAAGGCTTTGAATTTGATCTCTTTGT
TACACAAAATATCAGGGTTTGGTGTACGTCCAGCTTTATATTCTGCAAGGAAATGCTCAA
ACACATTATCCCAGTACTCTGCGGCAAAATTGATTTTATGCAGTTTAATACCCAGCTTAT
CGCAAACGGCTTGTGCATCGGCTAAATCTGCCGCTGCCGTGCAGTAATCCGTATCATCGT
CTTCTTCCCAGTTCTTCATAAACAAGCCTTCCACTTGGTAGCCTTGCTGCTGAAGAATAA
AGGCAGAAACCGAAGAATCTACGCCTCCTGACATTCCGCAGATCACTTTTTTCTTTGCAT
TTTCCGCTAATTGTTCATCGGTAAGTGCAGGAAAATGTTGTTGGTAAGTTTTTGATTTCA
TTATTGTTGTTCTGTCCGTTGATAAAATTGCTGTCCCACTCTGTCGATATGCTGAATAAA
ATTTTCGTGAGCCAGTTCGTGATAAATTGAAAGATCAAACAGATAAGGTAGGCTAGAGTC
TTCTAAATCTAGCCTGATTTTACCCAATATGCTCTGATTAAGATTTGGTCCTTTAAAAGT
TAAGTCAATATCAGAACCTATCCGATAATTACCCTTTGCTCGAGAACCATAAATAATCGC
CTGCTCAATTTCGGGGTATTTCTTGAGAATATCAGTAATTACCCTAATAGATTGTTCATT
TAATCCAAACTTTTCTGCCATAATTCCATCATTCTCTTTTCTAATGCAAGGAAAAGGGGA
AGATAAATGTGAACAATTTTTTCAAATTCTTTCAACAAAATTTGAGCATCATAAGTATGA
ACTGTCATATTACGGCTATTCAACATTTCCATCCAATGATGCCCCTCAAAAATAAGCTCA
TATTGAAAGGCTATTCGAGTTACGTTTCTAGGTCCATTTGCATCTAAAAGACCTTGATAT
TTCAAATAGTCTTGCATTACTTTCCAAGCAAGTTCGTGAGCGATTTCAAAACTTTGAATA
ATCCCTTTTTTGATAATATCAAGATCAGTATCTGCATACTTTTCTACATCATCTTTTAGA
TAAGCAACAGCCTGTTGATAATTTTCAAAACGCTGTTTCCAGCGAATATCTTGTTGCTCC
ATTTTTCCTTCCTATTGATGAAAAAATTATTTTACTTCGTAAAACTGAGCCTCTTTCTTG
GCAAATTTTTCTTCATATTCGGCTTTAGCAGCTTCATCGCCAGCTTCTAATTTTGCTTTT
AAATTATCACAAGGCTCATCGCAGTCACAGACTTTTTTCATTCCTAGTGCAGAAATACCG
CCACAACTACCTTTAATTGTTTTACCTTTGATAATAAAGCCGATTGACATCATAAATACA
ATGGCTACAAAGAAAGCAAAGGTCAGTAAAATTGTTTCCATTTTTTGTCCTATTATTTTT
GATTAATTAATTTTTCAAAGGCACTCGACATTTTAGTTTCATATCCGTCGCCTTTTTTGA
TAATTAAGAAAATTGCTAAATTTTCACGTTCTGCCACTTCCAGTGCTTTTTCTGCTCCTA
ACACATATAAGCCTGTTGAAAGTCCATCTGCAGTCATTGTGGTTGGTGCAAATACAGTAA
TTGAGGCTAAGTTATGGCTAATCGGACGTAACGCTTTTGGATCGATAATGTGAGATAGGC
GATTACCCTGTTCATCTTCAAAATAGTTGCGGTAATTACCCGAAGTCGCCATACCTAAAT
TATGCAATGGCACAACAATTTGACTTGATGTTCCTTGAGCAAATTCAGGTTTTTCAACTG
CAATACGCCACGGTTGCCCTTTTAAATTTAGCCCTTTTCCGCGTAATTCACCGCCGATCT
CAACAAGGTAATGTTGTACCCCTAATTGCTCAAGGTAATCCGCTAATTTATCTACGCCAA
ATCCTTTGGCAATTGCTGAAAGATCGAGATAAAGCTCTGGTACTTTTTTTGTTAATGTGG
CTTTTGTAGCATTATCATCTAAGACTAATTTTTCAATACCAACCCAAGTGGCACGTTCTG
CAATTTGTTCTTCCGTTGGTGCTTTATTTAGGCGTTTATCTGGTCCAAATCCCCATAAAT
TAACGAAAGGCCCAACGGTCACATCTAACGCACCTTCTGTCACTTTATTTAGACGTACCG
CTTCTTTGACCACTTTGGCAAAATCAGAGGCAATTTCAAACGGTTTATCTGCCTCTTTCA
TTTGATTAAATTGGCTAATTTGAGAGTCTTTTTGATAGGTGGACATCTCGTTATTTACCA
TTTTTAACAACGTATCCATTTGACGTTGAACTTCTTCTGGTTTAGGTAAATTTGTTAAGC
TACCATCATCAATATATTTGATATGGTAGGTTGTTCCCATTGTTTTACCTTCAAAGGCAA
TTTGTTGGGGTTCTTTATTACAAGCAGAAAGCATTACAGCGAAAAATGCCGAAATTGCCC
ACATTAGTAACGTTTTGATTTTCATACATCCTCCCAAAACGAATAATTAAATTAATAATG
GAAAATAGACAAGGCCGATTTCCTTATCTATTTTCCATTATTGGATTGTTAATACCCTAC
ATAGAATTATAGCATAATCTATTAGATTCAGTATGTGGAAAATGCTCCATTTGTAAAACA
CAATAGATTTTTATGATATAAAATTTACTATTTAGCAGTTTTATTCACCAAAATTTTTCG
GTAAAATTTTTAACATTTCAGTCCAAATTTCTGCACTACGCTGACGACTCATTGCTAAAC
ATTCTACCGCTTTTTCATAATCATTAGTTTCACAAGCGCTTCGAAGTGCTTGATAAAATG
CAAAACTTAATTGACGAGAGCTAGGATTGGAGAAAAATAAAGATGCCGTTTTTAAATAGA
GATCTTTAAAACTATTTAAAATCAACCCATAAACAGGCTTATTGGCAATAAAGGTAAATT
CCCGATATAGCTTATAGTCAAATTCAGCATAAGCTTGTGCCGTGTCTTGAAGCGATTCAA
GATCTTTTAAAAGTGACGAAGAAGCTAAATGATCAGCTTTAATTGCCTTGGGAATAAAGT
ATTCCCCCATTCTAGTACGCAACGAAACAACATTTGAAATAATCGTAGGTGTGATAGACT
CATCTAAATGAATTAATGTACTAATGATGTTTGGACCCGCTGTTTCCCAAATATTATTTA
CTTTGGTTGGTTTACCGTGTTGGATACTCAACCAACCATCACGCGCAAGACGCTGTAAAA
CTTCTCTTAACGTTGTACGCGTAACACCAATAATATCTGCAAGTTCACGCTCTGCAGGTA
AATCTGAACCAGCAGGAAAGCGGTTACTCCAAATACTTTTGATTAAATATTCTTCAGCAA
GGGCTGCTGGGCTTTGGGCTCTTAAAATGTCTGATTGATTCATTGATTTATCTCAAAAAA
TGAAGAAATACTTCAAATAAATAATAAAAAGTGTGATGTACTTATCAAAAATGATATTGC
CTTCCATATAATGGCTCTTGGGCTATTATCGTTTAATCTAAACTAGATTACAATCCACAA
TCATTTTTACTTTTTTAGTTAAATCTATGAATAATCTTGACGCTTTTTATAAAAATTTTC
TCGGTAACGCACCAGAATGGTATAAGGCTTGTATTATTGCCTTCTTAATTACCAATCCAT
TGCTCTATTTTTTCATTAGTCCATTTGTTGCTGGTTGGGCATTAGTGGCTGAATTTATTT
TTACGTTAGCAATGGCATTAAAATGTTATCCTCTACAACCAGGTGGTTTACTTGCCATTG
AAGCTATCGTTATTGGAATGACGAGTGCTGAACATATCAAAAAAGAAATCCTCGCTAACT
TTGAAGTTGTCTTACTGTTGATCTTTATGGTGGCAGGTATTTACTTTATGAAACGCTTGT
TACTTTATGCATTCACTAAGCTACTGATTTCTATCCATTCTAAAAAAATGCTTGCGCTCA
CTTTCTGTTTAAGTGCTGCATTCTTATCCGCATTCCTTGATACATTGACTGTAATCGCAG
TAATTATCAGCGTTGGAATGGGCTTCTATAAAGTCTATCATAAAGTCGCATCAGGTGGGC
TTTTGGACGATGATGAATCTGGTGATGCTTCAAATGATAAATTAATTACGAACAAACAAA
TTTTAGAACAATTTCGTGGTTTCTTGCGTAGCTTATTAATGCACGCTGGAGTGGGTAGTG
CATTAGGTGGCGTGATGACAATGGTCGGTGAACCGCAAAATTTAATCATTGCTGCTCAAG
CTAATTGGGGATTTGGGGAGTTTTTCTTACGGGTAGCTCCAATTAGTATCATTGTGCTTG
TATCAGGTATTGCAACCTGTTACCTCGTAGAAAAATACAAACTTTTTGGTTATGGCGACC
GCTTGCCTCGTAAAGTTTGGGTGGTATTAGCCCATTATAACTTGCGTAAAGAGCAAGAGA
TGACAAAACAAGACCGAATGAAATTGGTTATTCAAGCCATAGCAGGTGTTTGGTTAGTCA
TTGCGTTGGCATTGCATTTAGCAGAAGTAGGATTAATCGGTCTCTCTGTTATTATTTTCT
GTACAGCTTTCTGTAGTATCACTGATGAACACGCCTTAGGACGCTCTTTCCAAGAGTCTC
TACCATTTACCGCATTGCTTGTGGTTTTCTTCTCTATCGTTGCCGTGATTGTAGATTTGA
AACTCTTTGATCCAATTATTCAATTTGTTCTGTCCGCTGAACCAAGCTCACAATTGGCGC
TGTTCTATACATTTAATGGATTGCTTTCAATGATTTTGGATAACGTTTTCGTTGGAACCG
TTTACATTAACGAAGCAAAAGCGGCTTTCCAAGCTGGCATTATTAGTAGGGAACAATTTG
ACCTGATTGCTGTCGCAATTAACACAGGAACCAATTTACAATCAGTTGCTACTCCAAATG
GACAAGCTGCATTTTTATTCTTATTGACTTCTGCTATTGCACCATTAATTCGTTTATCCT
ATGGACGAATGGTCTATATGGCATTACCATATACCGTAGTTTTATCAGGAGTAGGGTTCT
TTGCATTAGAATTTTTACTGCCACAATTAACAAAATTAATGACGGAGTGGGGCTGGTTAA
TCACTCGTTAAAAATAAAGGGAACCGTATGCTAACTTATTTTAAAGAGCTATCAATAAGC
CGTAGTGCTTGGCTACTTCTCACTGCAAGCTGTACAGCACTAGAAGCTACTGCGCTCTAT
TTTCAACACGGAATGGGACTAAACCCTTGCGTGATGTGTATTTATGAACGATTAGCTCTA
TTGGCGATTTTAATTGCGGGGATTATCGGCTTTTTAGCCCCCCGCAAAACGCTCGTACGT
TGGCTTGCATTATTACTTGGTTTATTTGGCTCAATAAAAGGTTTAAGCCTTGCAATTAAG
CATACGGATTATCAGCTCAATCCTGCTCCGTGGAACCAATGCTCACCTTTTGTGGATTTC
CCTGAAACATTGCCATTGAATAAGTGGTTCCCTGATCTCTTTGAAGCTACAGGTAAAGGC
GATTGTGGAAAAGTGGTCTGGCAATTTTTAGATCTCTCTATGCCACAATGGTTAATTGCG
ATTTTTTCGGCATATTTGGCTGTTTTTATTGTGATTATATTAAGCCAATTTAAACGTAGT
CACTCATCTCGTAATCTATTTCGCTAAGAGGTTATATGAACAATGAAAACAAAGGCTTTT
TCCGAAACTTATTAGACAAATACAATGAACTTTGTAAAGATCTTGGCGTTGACCAAGGTG
CTTGTCGAGGCTGTGTACCCGTTGTAAAATTTGATCCCGAACAAGATGATAAATCTGGAG
AAAAAACAAAAGATGTTTAAATTATCTTAAATGGGATAGAGAAAAATCTATCCCATTTAT
CCGTTCTAAACATGTCATACTATGATGTCCCCCCCCATTCATTTCTAAAAGAATGATTTA
ACTCTCGCAATTTTATTCATAATCTCTATACCATTTGAAAATTTTTATTTGGAGTCTTTA
TGTCATCTACTCAACAATTCCAAACGCTGTTTGAACAGTCGTTGAAAAACTACTGTGAAG
AGCGTTTTTTAAAACCTGAACAACTTTCTACACAACAATGGTATCAATTCATTGCCGAAG
TCAGCCAACAGGCGATTTTGCAAAATTTTTCTAAAAACGCACCGCTTGTAAACACTCGCA
AAGTAAACTATCTCTCAATGGAGTTCTTAATCGGACGTTTACTGGGTAACAACTTAATGA
GCCTTGGGGTTTATCAATATGTGCATTTAACCCTAGCTCAATATGGTAAAAATTTAGTCG
ATATTCTCGAAGAAGAACGTGATCCATCGTTAGGTAACGGCGGTTTAGGTCGTTTGGCTG
CCTGTTATTTAGATTCAATGGCAAGCCTTGCTCAGCCAGCAGTGGGATACGGATTACACT
ATCAATACGGCTTATTCAAACAGAGCTTTGGCTGGGCAGGTGAACAGCGTGAAGAAGGTG
ATGCGTGGAGCCGTGATTTCTACGCTCAACAATATCATCGCCCTGATTTCCGTCAAACCG
TTGGCTTTGGTGGCGAAGTATGGCACCGTGACGGTGATAAATATGAATGGAAACCAGCGT
GGACAATTTATGGTAAAGCCTTTGATTTACCTGTAGTGGGTTATAAAGGGGTTCAACAGC
CGTTGCGTTTATGGCAAGGTTATAGCGAAACGTCCTTCGATCTTGCTCAATTTAACGACG
GCGACTATCTTGAGTCTGAAAGCAAAGTGGTTGATGCGTCAAAATTGACTAAAGTGTTAT
ATCCAAACGACAATCATCAAGAAGGTAAAGAGTTGCGTTTAATGCAACAATATTTCCACT
GTGCTTGCTCTGTTGCCGATATTCTAAAAAATCACCTTGCACAAGGCAGAACCTTAGAGC
AGTTGCCTGAATTTGAAGTGATCCAGTTAAACGATACGCACCCTGCGATTGCAATTCCTG
AATTAATGCGTCTTTTGATTGACGAATACGGTTTATGTTGGGATCGAGCTTGGGCAATTT
GTTCAAAAACATTTGCTTACACCAACCATACTTTATTGCCTGAAGCATTAGAGCAGTGGG
ATCAAAATCTCGTGGCGAAATTGTTGCCACGCCATTTAATCATCATTGATCGCATTAACC
ACGAGCTTTATCAACAAGTGAAAGCGGAATTTAGCGAAGCAGAATTTGCAGATGCGTGGG
ACGAAACAGCGGTCTTAATGAACCACCGTGTGCGTATGGCAAACCTTTGTGTTGTAGGAT
CTTTTGCTGTCAATGGTGTGGCACAAATTCACTCAGATTTAGTGGTAAGCGATTTATTCC
CAGCTTATAACCGCTTGTTTAAAGGTCGCTTCCATAATGTAACTAACGGTATTACCCCTC
GTCGTTGGATCCGCCAAGCAAACCCATTACTAAGTACGTTGTTAGATAAATATATCAAAG
GTGACTGGACGAAAGATCTTGAATTGTTGGCTCAAATTGAGAAATTTGCCAAAGATCCAC
AGTTCCAAGCAGATTACAATCACATCAAACAGCAAAACAAACAGCTATTAGCGAAAGAAA
TTGAGCAATCACTTGGTTTAAAAGTGAATTGCAATGCGATTTTCGATGTTCAAATTAAAC
GTTTCCACGAATACAAACGCCAACATTTGAACCTGTTGAATATCATCGCCACTTATCAAG
AGCTTAAAGCGAACCCACAACAAGAGGTTGTACCACGCCTGTTTATCTTTGCAGGTAAAG
CGGCACCAGGTTACTTTATGGCGAAACAAATTATTCAAGCCATCAACGCTGTGGCAAAAG
TGATTAACAACGATCCTGATATGCAAGGTAAATTACAAGTAGCATTCTTACCAGACTACC
GTGTAAGCCTTGCGGAGAAAATCATTCCTGCGGCAGATGTTTCTGAGCAGATTTCTCTTG
CGGGTAAAGAAGCGTCAGGTACGGGCAATATGAAATTAGCTCTCAATGGTGCAATTACGC
TTGGCACATTAGACGGTGCAAACGTAGAAATTGCAGAATTTGCAGGGGAAGAAAATATCG
TGATTTTCGGACATACCGTTGAATCTGTGCGTGAATTGCGTGCAAAAGGTTATGTGTCTA
AAACGTACTATGAGCAAGATCCTGTATTAAAACGAGCAATTGATGCATTAGCGGACGGCA
CATTCTCAGGTGGTAATAAAGATACCTTTGAACCATTAGTTTATGATCTGTTAAACAAAG
ATTATTTCTGTGTGTTGGCGGATTTTGCAAGCTACCGTGAAGCTCAAAAAGAAGTCGCAA
AACGTTATCAAGATCAAACCGCTTGGGTTGAATCTGCGATTCTTAATACGGCTCGTTTGG
GTACATTCAGCTCTGACCGCTCAATTCGTGATTATCAGACACGGATTTGGAAGAAATAGA
GATATGGTAGCTAAAAATGATTTTTGTCATTTTTAGCTACTATTTTGTCTATTACACCTA
TTTTTTTATATGCTGCTAATACTGGTGCGAGCTAGATACTCGCACCAATTAATTTAGATA
TTCTTAGAATTTATAACTTACTGTTGCATTTACTTTACGTTCTGCGCCGTAATAGCAGTA
GTAATCGCATGCCGCAACATATTTACGATTGCCTACGTTATCCACATTAAGTTGTGCGCT
CCAGTTTTGGTTGATTTGGTAACGAGCCATTAAATCGACTAACGTCACAGACGGTAAACG
TGCATGTGAGTAAAGTGAACCTTTTGACGTTACGCTATGTCCTACATAACGAATACCTGC
ACCTACGGTTAAGCCGTTTAACATACCATTGCTAAACGTATAAGCTGTTTTTGCTGCGAG
GGTATTTGTTGGAATTAACGGGCGACGTGTTTTGGTTCCAGTTGAGTCCTTGCTTTCTGC
TTTTGTGTAAGTGTAAGCTAAGGTTCCTGTCCAATTTTCGGTTAAGTTTACATCTGCTTG
AAGCTCGAAGCCTTTACGATAAATTGGATCTTCATCACTCTCTGTTGAAACAGTGCCATT
AGGTTGTAATTTACTTACTAAAGCATCGGTATCTTTCGCACGGAAGCCTGCGATAGTAAT
CACACCATCTAGCCATGTTGGAAGGTATTTTACACCCACTTCATATTGGCGTGTGATGTT
TGGATCATAAAGCGATTGGTTACCACTGATTCCAACAGGTACGGTAAAGGATTCACTGTA
ACTGAAATATGGATTAAAGCCGTAAGGTGCTTCATACATTATTGAGCCGGAATATGAAGT
ATGGTTATCTTTAACCGTTTGGGTTGAGGTATATTCATTTTGTTTTGCGCGATCGTGGCG
AATACCTAACCCTACAATGAATTTATCCGCAATACGAGATTGGTTTTGTAAATATAAACC
AAGTTGGCGAGATTTGATTGTTTGGTGATTGCCAACTGGTGTTCCTGTTTGGTTCCATGT
CGCTTGGTAGTTACGTAAGTTTTCAGTGAAGCCTAGCGCATAGAGACTATACATAGCATC
AACTTTGTTGTGGCGATAATCAAAACCACCAGTTAGGGTATTTGAAATATTATCTGATTT
CCATTCTTTGCTTAAACGGGTGTCAATAGTATGGGAATATGTTTTACCATCAGCAAATAG
GAAGCCTTTTTTAGCCATAGTATTACTTGCGCCACCTGTTGTAGGATCCCATTCCATGCC
GTAGTAATAGGTTACAAATTGCTCTTTATCTGTTTTGGCAAAGCGGTAGTTTTGTGAGAA
AGTTAAGTCATCGGTAAATTTATGAGTAAATTCATATCCAATAGCATATTGTTTATTACT
TACATAGTTACCGTCGTGTTCTCCGTAGTTAGTTCGTGGAGAAATATTATAGGCTTTGAT
TAACTTATATGGTGGGAAAAATGCTGTTGTTGGCGTGCCTACATCGCGATCAGCTCTTTG
GCGGTTAGGTTAGTGGCTTGGGGAAGATGTTGCGGAAGATAAGCGACACGTTTGGCAAAC
TCACGGTTTGACCAAGCGTCAAGCGGTTGGTTATCAAAAAGAATTTCACCCGATGAAAGC
AGTTGCTGTTTGGCAAGTAATTTGATTAACGTGGATTTGCCCGAACCGTTATGCCCGATC
AATCCATACACTTTTCCTTGTTCAAATTGCACCGAAATCGGCTGTAACAACGTACGATTT
GGAATGGCAAAACTTGCCTGTTTAACCACAAACATAAAAATCCGAGTGAAATGTAAATTT
ATAAAATAGATTTACTTATTTATCTTTTTATGAATATACTTTTTAATTGTGTAGAGCTTA
ATGCACTTCGTCAAAACTTATTTTCAGAACGCCTAAAACATTGCCGTAATTTGCTTACTT
TTGTGGAAAAGCCTAAAAAGATCTCTAATGCAATGTTTTTCCAACAATTTTATCATTCTG
CACTGCCAAAGACTTTTTCAGCACTGTTAGCCGAACCCCAAAAAGCTACTATTTCAATCT
GGCAACGCTATTGGCTTAATGGTTTTATTATGCATTGGGTTTGGTTGTTACATAAACACC
AGTTACATCTTGTGTTGAGCGAGCAAGGAACAGCTTTAGATCTAACAACAAGTGGTAAGA
TCAAAGGATTTTTTATCAACTTAAGCTACACGCCAGTGCGACAGGTACGCAATCAAACCG
ATATTCTCCACGCTTACCAACAGTTAAAACAATTTCTTTCACCGATTTTTAACCGCTTAA
ATGAAGCGGTATTTTGGCATAATTGTGCCAACTTGATTGAATTTAGCTTGAAAGAGCTGG
ACGCGGAAGGCATTGATGTGAGTGAAACCTACCGTCAAATTCTGCTTGAAAAGAAATGGA
CAGAATATGAATGGTCGCCTTTTTATAACGCCGTTGAATATATTTCCTTCCCCGAATTGC
CTTTTCCACAGCCCGTCCGCTTACGAAAAGTCTGTTGCCACGCCCACTTGGATAGCAAAA
ATGATTACTGTGGCAATTGCCCGAAATTGAAAAAACTGCCGAAAGATGAGTTGATGGAAT
GGGTGAGTAAGCTCTGCTAATCTTCAAAATCAAATTACTTAATTCAACTTTTACCTTTAG
TGTTTACACATTCACTAGATACTATCTATCATTCACAAGGCAAGATCTTAATTGCTAATC
CACCTGTTGAAGTTTCGCGGTATTTCGCGTTCATATCTTTCCCTATTTCATACATCGTTT
CGATCACTTTATCTAGGGTTACGCTTGGTTGTGTCGTTCGGCGTAATGCCATTCGGCTTG
CATTGATTGCTTTTACCGAAGCAATCGCATTGCGTTCAATACAATAAACATCGACTTGCA
AGCGGTCAGTTTCTGCCAATTTTTTGCAATCAATTAAATGATCAATAAATTCTTTACCCG
CTTTCATCGGACCAAAGGTGTGGGAACTTGAAGGCCCAATTCCCACTTTAAACATATCAA
AGACACTAATCATAAACACACTCAAACATAAGCCACTCAAGACATATTTTAGCGTAAGTT
CTCTATAAGAGGAATGTTACCGATTTATGTATATCATTTTGGTTATAAGTTAGAGCCTTC
AGTTATTTTAATTTTTTCACTAAAAACGGTAGATTGAGCTGGAATTTTCAACTTAGGGAA
CTTATTATGCAATATTCAAAACTCTTTCTCGGCTTGGGTTTTCTTTCTGCTTCATGTGCC
GCGATTTCGGCACCGACAAATACATTGGTCAACTGTATTGCGACAGCACCGATGAAACTT
AGTCCGGCAATTACAAATGATGCTAATGACTTCAATGCCAGCTCACAACAAGTCTATAAC
CGCTTAGTCGAATTCAAAGCCGGTAAAATTGAAGTAGAGCCGGGTCTAGCCGAACGTTGG
GAAATCAGTGAAGACGGTTTGGTCTATACATTTTATCTACGCCAAAATGTGAAATTCCAC
AGCAACAAAACCTTTAGCCCAACCCGCCCGTTAAATGCCGATGATGTGGTGTTCTCATTC
CAACGCCAAGCGGACAAAAATCATCCTTATCATAATGTTTCGGCAGGAACCTACTTCTAC
TTTAACTGGATGAACTTACCGAGTATCTTAAAATCCGTTGAAAAAGTGGATGACTACACC
GTTAAAATTACGCTGAATAAACCGAATACGCCGTTTATTACCACGGTTGCCATGGACTTT
TTATCTATTTATTCAAAAGAATATGCCGATCAGCTTCTTGCCCAGGGTAAGCCCGAAACT
CTTGATCAACAACCGATTGGAACGGGGCCTTTTATTTTCCAAACTTATCAGACCGACCAC
GCAGTACGTTACACTGCTAACGTAGATTATTGGAAAGGCAAAGCAGACATTGAACGTTTA
ATTTTTAGCATTACCCCTGATGCCGGAACACGTTATGCCAAGTTAAAAGCCGGCGAGTGT
GATGTGATTGATTTTCCGAATATCTCGGACATTGCTCAGATGAAAAAAGATCCTCAAATC
AATCTACTTGAGCGTGAGGGATTAAACTTAGCTTACATTGGGCTAAATACCACCAAACCT
GAACTAAACAACGTAAAAGTTCGCCAAGCCCTTCACCATGCTACCGATAAAAAAGCGATT
GTTGATGCGGTTTATCAAGGCGGCGGAACGGTTGCAACCAATCCGTTCCCTGATGCAGTA
TTAGGTTATAACCCGCATTTGCCACAATATGAATTTAACTTGGAAAAAGCAAAAGCATTA
TTGGCAGAAGCTGGCTATCCAAACGGTTTTGAAACGGAAATTTGGGTGCAACCTGTGGTT
CGTCCATCCAATCCGAACCCTCGCCGCACGGCTGAAATTATTCAAGCAGACTGGGCTAAA
ATTGGCGTGAAAGCAAAACTAGTCACACATGAATGGGCGGATTTTAATAAACGCACCCGT
GAAGGCGAATTTGCCGCAGGTACTTATGGTTGGACAAGTCGTAACGGTGATCCTGATAAT
TTCCTATTCCCTTTATTTAGCCAAGCAAATATCCCCGGCACCAATTACTCTCGCTGGACA
GATGAAAAATTTGAGGCGCTACTCGCCTCAGCGGTACAAACTCAAGACACACAAACACGT
GCAAAACTATATCAACAGGCAGTCGAAATTTTCCAACAAAACAGCCCGATCATTCCGTTT
GCCCACTCCATTAACTACGTACCGTTAAATAAACGGGTACAAGGCTTTGTTCAAAATCCG
TTTGGCTATACCGCATTTTATGGCGTAAGTCTGAAGCCTTAATCTATTAGGGAGCTTAAA
ATATTAAGCTCCCTTATATAAGTCTTTCTAAAAATAAATCGTTTACATCATTTACTTACT
ATTTTGATCCACAGTTGATAGAATCCTTTCATATCTACACTAAAAATAAGGAAATATTAT
GTCTAAACTCTTTCCCAATGCACAACCTCGTACCCAAGCCCCTTATCGTTTTGATATTGT
GGGAAGTTTTCTACGTCCTGAAAGCTTAAAACATGCTCGCCAACAATGCCAATGTGGCAA
TTTATCTTGTAGTGAACTGACTCAAATTGAAGATGCTGAAATTACAAAATTAGTTGAGCA
ACAAAAATAATAATAGCCAGCTATTAGATGATATTGCTGATGCTTATAAATAGGCAATAG
AAAAATTCTATGCATTAGGTTGCCGTAATTTACAATTAGATGATACAAGTTGGGGAGAGC
TTTGTTCAGAAGAGAAGCGAGCTGCTTATCAAGCTCGAGGGTTCGATTTAGAACAACTCG
CAAAAGACTATGTTTATTTAGTCAATCGCACCATTTCAGAAAAACCTGCTGACATGACAA
TTACTATGCATATTTGTCGAGGGAATTTTCGTTCCACATGGTTCTCCTCCGGAGGATATG
AACCGATTGCCGAAACACTATTTGGAAGCTGTCATGTTGATGGCTTTTTCTTAGAGTACG
ATAGCGATCGTTCAGGGGATTTTAAACCGTTACGCTTTATTAAAAATCAGCAAGTTGTAC
TTGGGCTTATTACATCTAAAGATGGCACATTAGAAGATAGAAATGAGATTATTGAGCGCA
TTAAAGAGGCTACGCAATACATAGACATTAACCAACTCTGTCTTAGTCCACAATGTGGCT
TTGCATCAACTGAAGAAGGTAACATTCTAACAGAAGAGCAACAGTGGAATAAATTAAAAT
TTATCCGAGACATCGCTGAAGAGGTATGGGGTAAATAATACATTTAATTTATAAAGCGGT
CGGATTTGCAAAATTTTCGTCAAATCCCACCGCTTGTTAATCAATTAAGCCCTACGCCAC
GTTGTACCATTTGCACCATCTTCAAGCACAATGCCCATTGCGGTGAGTTTATTGCGTGCC
TCATCGGCTACCGCCCAGTTTTTGCTGGCTCTCGCTTCGTTACGTTGTTTAATGAAGGCT
TCGATTTCTGCCACTTCATCATTATTGGCATCGCCTTGTAAGAAGGTTTCTGGATCTTGC
TCTAACAAACCTAGCACGCCTGCAAGTTGTTTCAGACGAGCTGCAAGTTTGTTCGCTTCC
GCCTGATTTTCTGCTTTGAGTTTATTGACTTCACGAGCTAATTCAAATAACACCGCGAGT
GCTCCAGGGGTATTAAAATCATCGTCCATAGACTCTTTGAAAGCGGTCACATACTGATCG
TTTTCTGCAAGTTCAACATTCCAGTCACAGCCACGCAGTGCCGTATATAAACGTTCTAAC
GCTTTGCGAGCCAAGCCGATATTTTCTTCGCTGTAATCCAACAAGCTACGGTATTGTGCG
GTTAAGAAGAAGTAACGAACACTTTCACAATCATATTTGTTTAAAATATCACGAATGGTG
AAGAAGTTATTGAGCGATTTTGACATCTTCTCTTCGTTGATCGTAAGCATTCCAGTGTGT
AGCCAATAATTCACATAATCGTCACCGTGAGCGCAGCAAGATTGTGCAATCTCGTTTTCG
TGGTGTGGGAACATTAAGTCAGAACCGCCACCGTGAATGTCAAAATGGTTGCCTAACTCT
TTGCTGTTCATTGCTGAACATTCAATATGCCAACCTGGACGACCTTTGCCCCAAGGGGAG
TCCCAGCTTGGTTCGTTCTCTTTCGACATTTTCCATAATACGAAATCCATCGGGTTGCGT
TTGACCGATTTAATTTCAACCCTTGCCCCTGCTTGAAGCTGTTCAAGATTTTGGCGAGAT
AAGGCACCGTATTTTTGGAAAGATTCGACATTGAACATCACGTCACCATCTTCCGCTACA
TAAGCGTGACCTTTCGCTAAGAGTTTTTCGACAATCGCAATAATTTCAGGGATATGTTGC
GTTGCACGAGGTTCAACATCAGGGCGAAGGATATTTAACGCATCAAAATCTTTGTGCATT
TCGATGATCATACGATCAACAAGCTGATCGCAAGTTTCATTATTTTCTAACGAACGTTTG
ATGATTTTGTCGTCCACATCGGTAATGTTACGCACATAGCGTAAGTTATAGCCGAGATAG
CGAAGGTAACGTGCGATCACGTCAAAAGAAACAAAAGTCCGTCCGTGCCCAAAGTGACAG
AGATCGTAAACCGTGACACCACAGACATACATTCCAACGTGATCAGGGTAGATAGGTTTA
AATTCTTCTTTTTCACGTTTTAAGGTGTTATAAATTTTGAGCATTATTTCCTCTATTATT
TAATAAAAAATTGTCAATCCATCTAAGAAAATAAGAGGAAATATTATAAAAAATTATATT
TATATTCTTCATTTAATACCAAATTTCTCTTTTAAATCGCTTTCAAATTTCTGTAGTTCT
TTATTCAGTAACAATAATCTATCCGACTTTTCTTTAATTTTTTCCTGTCCTTCTAAAGTC
GGGTTTTGCATAGTTTCTACTGATTCAATAATAAAATCATTTAATAAAATCAGATTTTCT
TTAATCCTTAATTTCAATAACTGAATATCCGTATTTTTAACCTCTATCATCTCTAGATTT
TGTATAATAGAAGATATTCTAGTTTTAAAGATATTCAATCCATCTTCAATTTCAGATTTA
TCTTGACTGCTCAGCTTTTGTTGCAATTCTGCTAATACCTGTTCTTGCTTAATATTCCAT
AATACCAACTTATTAAAGTCTTCCACAGCTTCAATAGAAGCCGAACTCTCCACTGTATGC
ACATCTTCTTTTGATGTTTTTTCTAAAGAAGTACTATTGATACTCTCATGCTTTCCGACA
TTATCACAAGAAGATAAAAACATCATACATAATACTAAGGTAATAATTTTAATAAACTTA
TTTATTTCAAAATATCCAAATAATACTAAAAAATCTTTATTAAATATATTCATATAAATC
ATTCTTATCCAGTTATTACACACTTATTGCCTGCTGAATAAGTAGCTTTTTTACAAAACT
ATTTTGATTAGTTGCAGATAATCCAACACCTCTAACTAATTTTTTAAATGGATTATTGCC
AGAGAAAAGGTGCTTTAAGCCCTCCATTGCAACTAAAACCTTTATAGCTTCTAACTTTCT
AACTCGTTCAAATTGACGTAAATTACGGTACTCTCCTATATCTTTTCCAAAGGAGAGTAA
TTTCTGTAGCTCTTTTGCCAATAGAATAGCATCTGCAAAACCTAAATTAACACCTAAACC
CGCTAGAGGATGGATCGTATGAGCTGCATCACCAATCAAAGCAATCCTTTGCTGGGCAAA
ATCGCGAGCATAACGTGCGGTCAAAGGATAAACATCCCTTTCACTTTGTAACTCACATAT
TCCTAATTGATTATCAAAAGCAATATTCAATTGTTTGAGAAAAGATTTTTCATCACTATT
AACTAGTCTACTAGCCTCAAGTGTAGGCAAAGACCAAACAATAGAACAAAGATGTTCATC
TTTTAAAGGTAAGAAAGCTAAAATACTATCAGGTGAAAAAACTTGACGAGCCACTTGTTG
ATGCATTTCTGTTGTTCTCACATTACATACTAATGCAGTGTGTTGATAATCTCTACTAAT
CAATGGAATTTTAGCTTGTTGACGAACCCAAGAATGAGCTCCATCTGCACCTATAACTAA
CTTACTTGTAATCATCTCTCCGTTTTCTAGAGTTAAAAAAGCGCAGTTATCATTAATGCC
TAAAAATTTAGGAGCATCCAATATCACTTCTACATTATGCTGATGAATGACTTGCTTCCA
TAGAGCATAACGAATCTGCTGATTATCAATAATAAATCCTAGCTGCTCTAGTCCAAGTTC
TTTGATTACGGGATCTTTATTGTCAAAACAGAGACTTGAAAAACTATCCTTTTCCCAGAC
ATACATTTGGTCATAAGGAGATAAATCACCTTCAGAAATATGATACCAAGCACCTATTTC
CTCAAGCATTCTTTGGCTAGTAAAATTAATTGCACTTACTCTATTACTGATTGACTTACT
TAAATAGGGAACTGTTTTATCAATAATCTTGATTTGACAATTACTATTTGCAAGTAATCC
TGCTAAAGCTAAGCCAACCATTCCTCCACCAATGATGGTAATATCTGCTGTTTTCATTCT
ACGATGTCTTATAATGTTTTTCTAAACTACAGTGACGAACTCTTACTTTTTTNNNNNNNN
NNNNNNNNNNNNNNNNNNNNNNNNNNNNNNNNNNNNNNNNNNNNNNNNNNNNNNNNNNNN
NNNNNNNNNNNNNNNNNNNNNNNNNNNNNNNNNNNNNNNNNNNNNNNNNNNNNNNNNNNN
NNNNNNNNNNNNNNNNNNNNNNNNNNNNNNNNNNNNNNNNNNCTCCTATTATTTTGCTCC
AATAAAGGCAACCACACTTCTAAATAATTACAAGTATGAGAAATAAATTGATGGACTTCT
GACTGATTTTCTAGAAAATCTATAACAGGTTTTTCTAATCCTGTCATAGGACGGAGCTCA
AGATTCCAATGGGGATTAGGTAAAAAACGGACATCGAAAACATAATCTGCATCGGCAGGA
ATGCCATACTTAAAACCAAAAGATTCAACAATAATATTTAATTCTTTCTCCGATGATCCA
TTTAATAATTCTCTTAATTTCTCTGCTAACTCATGTGAAGAAAAGTACGTTGTATCAATA
ATATAATCCGCATGCTGAAATAATGGTTCAAGAAGATGATTTTCTAAATCAATCACATTT
TCTAAAGATAAATCATGGGTAGATAATGGATGTAAACGACGAGAGTCACTATATCGACGG
ACTAAAGCCTTACGCTGACAATCAAGAAAGATTAAAGTTTTTGAAATGTGAGAGGGAAAC
GCATGTAATACTTGCTCAAGCACATCTGGATCTTCTGGTAAATTTCTCACATCAAGGCTA
ACAACAACAGATCTCTTCAATTTTTCTAAATAATCTGTTAACTGGGGAATTAAAGCAAGA
GGAATATTATCCACACAATAATACCCTAAATCTTCCAACGCTCTTAACGCAACAGACTTT
CCTGAACCAGATCGCCCGCTCATAATAATCAATTCCACATTACATTCCTCGATTCTAAAT
TTTTGTTTACCGAATAATCATAATAACTCAATACTTGCCAAATTTCTTCTCTGGATAATG
CAGCTCTTAGATGCTTTAACAAATTCTTATCACTTAATTGCTGTGCTATTTCTCTCAAAG
AATCCTTATATTCTACACAAATTTTTTCTGAAAAGAATATGGCATAAATAATATCCACAT
CCTTATGATCTATTGATTCAAAATTTATTCCTGCCTCTAGTTTCAGGAAAATAGCAATTG
GTTTCTCTAGCTGAAATTCTTGACTCATCAACAATTTTGCGTGAGGTAAAGCCACTCCAT
TATTAATTCCGGTAGAACCTAATTTTTCACGTTTAAAGAAATAGCTAAAACATTCTGCTG
GATGAATACATAGTTTATCTGTAGGTGAAAGGCTATTATTTAATATTTCTGCCATCGCCT
TCCCCAGAAACTCTAAAGCCTGTTTTTTATTAGAAATGGGAACATTGTAATAAATATTAT
TAATGTCTAAAAATGTGGTTAATTGCATCATAAAAAATCAAACGACAAAAAAATATCTTA
AGAATTTTATATTACAGCCTAAATTGCTCACCTAAATAAACTTTTTTCACATCCTCATTA
TGTAAAATTTCTTGAGGAATCCCACTAGCTATCATCTGACCATTACTCACAATATAAGCA
CGCTCACAAACATCTAAGGTTTCTCTTACATTATGATCTGTGATTAAAACACCTAATCCT
CGTTCCTTTAAATTCACAATAATCTTCTTAATATCGATCACTGAAATAGGATCAACCCCA
GCAAAAGGTTCATCCAACAAAATAAACTTAGGATTAGCTGCCAACGCACGTGCAATTTCT
ACTCGACGGCGTTCACCGCCAGATAAAGATTGCCCTAAGCTGTGACGAATATGCTCAATA
TGAAATTCTGCGATTAATTCATCTGCTCTTGCTTGACGCTCTGCATCGGTTAGATCTTTC
CTAATTTGTAACACCGCCATCAAGTTATCATAAACACTTAAGCGACGAAAAATAGAGGCT
TCTTGAGGCAAGTAACCAATACCTTGTTTTGCTCTATCATGCATAGGTAAAACACTGATA
TCTTGATCATCAATACGGATTTTACCATGATCGTGACGCACAAGGCCCACTACCATATAA
AAAGTAGTCGTTTTTCCTGCACCATTAGGACCTAATAGTCCAACTATTTCGCCTGATTTA
ATATTTAAACTTACATCTTTAACAACTTGGCGACTTTTATAACTTTTAGCCAAATATTCA
GCATATAATGTTGGCATACAGAATTCCTATTTCTTATCACTTTGCAATTGGTTTGGAATT
AATACAGTTTTTACTCTTTGTCGGTCATTACTCGTCGCTTTAAGGTTCTGTTTTTTGACA
TCATAAGTAATTTTTTCTGCTTTAATGGCACTATCTAGCTGCTTTAATTCGGCATTGCCT
CTTAATATCAAAAATTCAGAATCTAAATCATAATGTACAGAATTAGCCGTACCATTAACA
ATCTTACCATTATCAAGGGTCTGCTGAAAAACAACCGGTGTGCCAAAAGCCTCAATAAGT
TCCTTTTGAGTATCCCTTCTAATGATTGTAACTTTTTCTGCATTAAGCTTAATTGACCCT
TGAGTAATAACAACATTGTCGCTAAATGTCACAATATTTCTTTCTATATCCAATGACTGG
CTACCTGAATCAATTTTGATGGGCATATTTCTATCTGTTTCCAAAGCCTTAACCGATAGA
TTTACAAGACACAATGCAATTATTAATACAAGTTTAGTTCTAAAATTCATTCTATATCCC
TATGTAAAACTCTAATTATTTATCAACATTAATAAATTTTGGTTCAATATAAGTTTTCAC
ATCTTTGGTTAAGGTTGCCGTTTGTTTTTTCAAATTGCCTTTTAAGCCAATTCCAGTACT
TGTAAATCCAATGCCTGTTGATTTCACCATACTGTCTGAAAAAATATCTTGAGTATTTAA
ATCTATGCTTAATACTTCTGCTTCGATTTTCTGTAACCGAGAAGTCGGATCTAAGCTATT
AATTTTAATATTTCCACGCAAATTCAATATTTTGTCTTTGGTAACATCTGCATAATCGGC
TTCGACTTGCCACTGTTTTAATGCACTTTCTGCATCAAATAAATTTAGTAATGGCTTTAG
AAATTCTGTTCGTTGCGTATTTTCGTAACGTTTAACCTCCTCTGCTTGAGCAGAATATTG
CGGCTTTCCATTTAAATCATAAGCACTTGTAGAAATCTTTTGCCCTATATACTCTGCACT
TCCTTCCTTTTTTATTAGCTGAGATAATCCAGTATCATCGCTTTGTTGACTATAATACCA
ACCAGCAAGTACTGCTGCTAATGTGGCTAGAATAATATTTAAACGGATATTCATACAATC
TCTTCTTCGTTTAGATACAGCTGAGAATTTTAACATAAATTTCTACGGCAATATAGAACG
AAAATTGCAAGAAAAGTTCATACAAAAAACCTCAAGGTAAGCCTTGAGGTTTTTAAGCGA
TGTCTATGGAATTACTTCGCAGCTTTTAACTCTTGATAATATTTTTCATAGAGCTCAATC
GCATCACCCACATCATCTTGCCACTGGCTTTTTTGTAGCACTTCAGAGGTCGGATAAATT
GCTGGATCTTCGGTAATCTCTTTTGGTAATTTTTCTAACGCTTTTACGTTTGAAGTTGGA
TAACCGATTTCTAATGTCAATTTCTCAGCCACAGGTGCACTCAATAAGTAGTTAATTAAC
TTGTGAGCTGCATCTGGGTTTTTCGCATTAGATGGAATTGCAAGCGTATCCACCCATAAT
ACTGGGCCTTCTTTCGGGAACACCATATTTACAGGGGCTTGTTCTTTTTTCGCAATGCGC
ACAGAACCATTCCATAATTGACCCACTTCTACTTCACCTGAAATAAATGAGTTTGCAGGA
TTGTCAGAGCTAAATGCTAATACGTTTGGACGTAATTTTAATAACTCTTCATAAGCTGCT
TTAATTACTGCTGGTTCTTTAGTATTTGGATCTTGACCTAATTTTAATAAAGCAATGTTG
AATACTTCACGAGCATCATCAAGTAATTGAACTTTACCTTTAAACTCAGGTTTCCATAAA
TCACCCCAAGCGGTGAAATTGTCACCATTGTATGAATTAGTATTAAATGCAATACCTGGC
GCACCTAATAATTGTGGTAAAGAGTATTTGTTGCCTTTGTCGTAAGGTTTATTTAACCAG
TCTGGGTTAAGATCTTTGATCACAGGTAATTTGCTATGATCAAGTTCCATTAACATACCT
TCACGACCCATTTTTGACACGAAGTAGTTACTTGGTGCGATTACATCATAACCGCCATCT
TTGCCCTGAATTTTGAGTTTCGCATACATTGTCTCATTTGATTCAAGACTTGAAACCACA
ACCTTAATACCTGTCTGTTTAGTAAATTCTTCTAACAAACCTTCTGGCACATATTCTGTC
CAAGTATAAAGATGTACAGTGTCATTTGCTAATGCACTATTTGCCCCTAACATCACCATA
CCCGAAGTGAATGCAACAGCCCATTTTTTCATCAATGTATTCTCCTAAAAGAGTAAAATA
AAGAAGAGGTTGGATTACTCCAAAAAAACCAAGTCTTTCAAATAAAAGACGGGGGCATTC
TAAGCCCCCCCCTGTATTTTGCAACAACTTTATTTCAAAATAGCTTATTTTTTAAGCTAT
CAAGCCTAATATTACATTACTACTACGTCAAATTGATCTTGGTGATAATACGGCTCAATT
TTAATTTCGACTTTTTTACCGATAAAGACTTCTAATTCCGCAAGCAATGCGTGAGATTCT
TCATTAATCAAGTATTCCGCCACGCTACGAGAAGCATATACTACATAACGTTCCGACTTG
TATAAATGATGAACTCGAACGACCTCTCGAACAATCTCATAACAGACTGTTTCAACGGTT
TTTATCGTACCTCGCCCTTTACAAGAAGAACAATCGCAACATAACACTCGTTCAAGGCTT
TCTCTGGTACGTTTACGCGTCATTTCAACCAACCCAAGTTGGGTAAAACCATTGACATTT
GTTTTGACTCGATCACCTTTTAAAGCAAGTTCTAAGGACTCTAGCACACGCTGGCGATGT
TCTTCTTCCTGCATATCAATAAAATCAATAATGATAATACCGCCCAAATTTCGCAGTTGT
AATTGATGTGCGATTGCCTGTGTTGCTTCAATGTTAGTATTAAAAATCGTATGGGCAAGA
TTTCGGTGTCCGACAAAAGCCCCAGTGTTAATATCTATGGTGGTCATTGCTTCTGTCTGC
TCAATGATTAAATACCCACCTGATTTTAGATCGACACGTTTCTCCAAGGCTTTTTGAATA
CCATCTTCAATGCGATAAACATCAAAGAGGGGTAAAGTCCCACTATATAAACTCACATTC
TTGGCTAACTCTGGCATAAACTCAGCTAAGAACTCTTTTACCTGCTCATAGGTCATTTTT
GAGTCAATTTGAATTGAATGAATATGCGTTCCAACGAAATCACGCAACACTCGTTGTGCC
AAAGCTAATTCCCCATAAAGTAAAGATCTCGCAGGATATTTTCCTTTTCGCTCTAGTACT
TTTCGCCATAACCGCTTTAAGAAAGCCGCATCTTGTTCAAGGCTCTCTTCGCTCACACTG
TCAGCAGCCGTTCTTACAATAAAACCGCCTAGCTCATCACAATACGGCTCAACTAACGAT
TTTAAGCGATTACGTTCTTCTTCACTTTCAATGCGTTGCGACACGCCAACATGGCTATTT
TCTGGCATAAAAACCAAATAACGAGAGGGCAATGTAATGTCTGTCGTCAATCTTGCCCCT
TTAGTACCTAAAGGATCTTTAACCACTTGCACCACAATATCCTGCCCTTCTCGCACTAAC
TCGCTGATATTTTTGACAACAAATTGCTTTTTCTCGCTTTCATCAACACATTCAGTGTGA
GAAACAATATCTGATGCGTGTAAAAATGCCGCTTTTTCTAAGCCAATATCAACAAATGCC
GACTGCATACCAGGCAAAACCCGTGTCACTCGTCCCTTATAGATATTACCGACAACACCT
CGCTTTGCCTCACGCTCAATATGGACTTCTTTTAACACACCATTTTCAACCAATGCTACC
CTCGTTTCACTTGGGGTTACATTGACTAATAATTCTGCACAATTCATCTTAAATTTATCC
CTAGAATCATTTACAAAGATACTAGTACTGATTTTCTTAAAATATACATAAATAGTTATT
TACCATAATAGAATAAAGGTCCTAATGGCATCTGAGGAATACTAAATTTCTCAGGATAAA
TAACTTCAACCAAGTATAGTCCCTCAGCTTTCGCTGTTGGTGCAGCCAACGTCCTATCTC
GTTTTTCTAATAGCCATTTAATCCATTCAACAGGTTTATCGCCTCTTCCAACCTCAATCA
AACTACCAACTATATTTCTTACCATGTGGTGAACGAATGCATTCGCTTGAATATCCAATA
TAATATAGTCTTGATGGCGACTCACAATGAGATGATGAACATTTCTCCATGGCGTATGTG
ATTGACACTTCGCAGCTCGAAATGAACTGAAATCATTCTCTCCCAATAAAAACTGCCCTG
CTTCATGCATTTTTTCATGATCCAGAGAATAGTGATAATGAGAAATCCCTTTCGGTAATA
TGGCTGAACGTAATTTATTATTATAAATAACATAACGATAGCGACGAGCAAGAGCACTAA
AACGAGCATGAAAATCGTCACTTACTCCAATAGCCCATTTCACCACAATATCTTCTGGTA
AATGAGCATTGGTCCCTAAACACCAACTCTGCATAGGTCGATTTACATCCGTATCAAAGT
GTACAACCTGCCCAGTAGCATGTACTCCAGCATCAGTTCGCCCTGCACAAAACACTTCAC
AAGATGAATTTGCAATGACTGATAAGGCTTCTTCCAATCTTTGCTGTACTGAATCAACAT
ATTGTTGGCGCTGCCACCCACAATAACGGCAACCATCGTACTCAATTCCAAGGGCAATTT
TCATTAGACAACCTAAAACATTTAATTAATCTGATTAACTCTTTTTTTTCATAAGAAAGT
AACTTGATAAGTTACTATAGCTAAATCGTATTATTTATACCGCTGTCCGTATCATTTAAT
GATTGACATCCAAACAAAAACAGCCAGTAAATCATTTTATTCAGGGATTAATTCGCTCTT
CGGGCATTATGCCAGATTAGTATTTAATTTAAAACAACTACACAATTTTGCCCCCGAAGA
GAATACAGCATCAGTAAACTCATGCAGATATTGTAAAATTAATTATTGTGGAAAAACTCA
AATTCTTCCCTACTTTTACTGAACATTTGTTCTTTTAGAACGCCGATCAGCTCTTGTCTG
ACAACAGAAAGTTTTGGTCGTTCATTTTGTTGGAACACCACTGGACGACAAAATTCCATT
GCCTTAATGCCTAAGCGAGCGGTGAGCAGTCCCATACCAATCCCTTGTGCCGCTCGAACC
GATAAACGAGCGGTGAGATTTTGTGAGAAAAAATCTAACCCGACATCGCTGGCAATTTCC
GTTGCCCCTGCAAAGACCATATTGGTCATCACCATTCGGAACAGTTTTAAACGGCTGATA
TAGCCCAATTCCATACCGTAGGCTTTGGTGATTTTATTGACTAAAGCAATGTTTCGCCAC
GCCACCATTAAAATATCCACCAACGCCAAAGGGCTTACTGCAACGATAATTGCATTTTCC
ACCGCATTTTTACTAATTAACTTTTTCACTTGGTTATCAATCGGGCTTAATACATTTTCA
CTGAAAAGATACAGCACTTCTTGGCTGTTATAGGCTTCGTCAAGCTGAGATTGCCAACGC
TGTTCCGCCTGTTGAACCATCGGCGTTTGAGCCAAATTTTTAACCACCAATTTGCAAAAT
TCTCGTGCTTTTTCACCGCTTGTATCCGCTGTTTCCAGTAGTAATTGTTGGCTCACTTGC
TGATGATAATGATGTTTACGCAACCAACGTAACTTTCTCCATTCGTTGATAATAGCCCCT
ACACCAGCCAAACTGATGCCAAAAAAGGCAACGGCAAAGGCAAGGTAGATCCACTGATTT
GCTTGCCAAGTATCAATTAACCATTGCACCGATTGAGCGATAGTCGCAACGCCAAACAAG
GCTAATGCAGCGAGAAATAACCTTAGCCAAAAGCGAGATGGCTTTAAACTTTCTTCAATA
ATCAGTTCTGCCTCAACCGCTTTTGGCTCTTCGTCAAGCTGAATATCGGCATTGCTAAAC
TCTTGTTTAGGTTGATGTTTTTCGTCTTTTTCAACTATTTCTTCAGTAAAAATACGTTTT
TCCATTAAAATTTCACCGCTTGTATAATATGCTGTTTTAACCCTTCATAGCCGTGTTCTG
TTTTGAGAATATCAAACAGTTGCACCGCTTCGGGATACTCTTTATCGAGATAACGTAGCC
ACTGTTTAATGCGTGCGACGTGATAAAAGCCGGTATCCAGTTCGTTTTCCATATGCACAT
ATTGAAATAAGAGCTGTAATACCTCGTTCCACGCCATTTTAGGCTGATTATATTTCACAA
CTTTGCTTAAATTTGGCACATTTAGCGCCCCACGCCCAATCATTAACGCATCGCAAGCGG
TCACTTCACGGCATTTTTGAGCAGAGAGATAATCCCAAATTTCGCCATTTGCAATCACAG
GAATAGGCAGTCGTTTTTTTATCTCGCCGATTGCTTGCCAATTAATGCGTTCTGCTCGAT
AGCCGTCCATTTTAGTTCTGCCGTGTACGGTAATTTCCGTTGCACCGCCTTGCACCACCG
CATCGGCGATCTCAAAGGCTTGTTCGCTACTATCCCAGCCCAGTCTCACTTTGACCGACA
CGGGAAGATGGCTAGGCACCGCTTCTCGCATTGCTTTTGTTGCTCGGTAAATCAACTCAG
GTTGTTTCAACAAGGACACACCGCCATTGCTGCCATTCACCGTTTTAGACGGACAACCGC
AGTTGAGATCAACCCCGTACGAGCCTAGTTCAACGGCAAGTGCTGCGTTTTCTGCTAACC
ATTGTGGGTGTTGTCCTAAAAGTTGTACACGCACAGGCGTACCCGATGAGGTAAAACCGT
TATTATGTAATTCAGGGCAAAGGCGATAAAACGTTTTCTTCGGCAGTTTTTGATCGACCA
CTCTCACAAATTCTGAAATGCACAGATCATAATCATTGACTGTCGTTAATAATTGACGCA
CAAAAGGATCTAACACCCCTTGCATAGGTGCAAGGATAACTTTTGGTAAATTTTCCACAA
AATCCGACCGCTTGTTAGTAAGAAGAATGGCGTAAACGTAGATCAGGGCGAGCAATTAAG
TAGATGATTAATGCAGTAATTGCCCCTAGCGTATCGGCGAGCATATCTTTTTGTGCGTCC
CAAATATCGCCTTGCGAACCTAAAAATTCAATGCCCGCATTACCCCCTTCAATCACTGCA
TATTGCCATTCGATGATTTCGTAAGTTGCGGCAACTGACATAATAAAAAAGAGCGAGAAG
AAGAATGCCACGCCCAAGCCGCATTTACGTTTACGCAATAACCATTCTGCCATTGGGAAA
CTATAAAAGCCGATAATGTAGTGATCTACACGATCAAAGTGGTTACGATCTTCGCCTAAG
AAGGTCAAATACTGATTTGCCCAATCAAACGGCACATTCGCAAAGGTATATTTTGCACCG
ATGAGGTGCATAATCATCCACAGTGACATCAGCACATAGGCAAGCCCACTAAATTGAAAA
CGTGGATAAGTGAGTAGAAGTAGAGCAAATACCACAAAAATCGGCATTACTTCTGCATAC
CAGACGGCTCTGTCTGTCGGGTTAAAACCAGACCATACGGAAACAACCGTAATCACAATC
GCTAAGAAAAGCGGAACGATATGAGAACTTTTTTGCATTATTTCCAACCTTTTGATTTAC
AAATAAGATCATAAGCGGCTTGAATTTGCTGTGCTTTTTCTTTTGCCACTTCCATCATTT
CAGGCGGTAAACCTTTAGCGACTAACTTATCTGGGTGATGTTCATTCATTAATTTGCGAT
AGGCACGTTTAACCGTCGTTTGATCGTCGCTTTCTGACACCCCTAATACGCTATAAGCAT
CTTTTAAACTTGGTTCACTTGAACGCTGATAACCACCATAATTTCCTTGATATTGTCCTT
GTTGGCTTGAGCCGTGCTGTTCATATTGATAATAGCCTGAACGGAAACGTTGAGCCGCCG
CCACCATTGCGATCATCTGTTCAAACTGTAAGCGAGACATTCCCAATGTTTCAGCAATAG
TGAATAAAATTTGCTGCTCATTGCCATCTAAATTGCCATCTTGTAATGCGGCTTGCATCT
GGACTTCTACGAAGAAACGCAATAAATCACGGCGTTGTCCGCAGGCTTCACGAAACTCTT
GCATAACTTGGCGTAACGGGAAATTAGCCTCTTTTCCTAAAGTAAAGGCTTTTTGAGCAA
GTTGTTGATTATTCGCATCGAGTTTCATATTCGCCATTAACTGACGGGCGAGCTGAATAT
CATTTTCCGTTACTCGTCCTTTTGCTTTGGAAATATGTCCTAATACCGCAAAAGTTGTCT
GCATAAAGAGTGACTGACGAGTTAGTGCTTTGCCAAACATAGTTGAAGATACGCTACCTA
GCTCATGCAGTTTTTTATCGCCCCAATGCCCAATAATAAGCCCTAGCAAACCGCCAAAAA
ATCCGCCAAAAAACTTATAACCTAAAATGAAACCGAGAATTTTCCCAATAAATTGCATCT
ATTGCCCTTATTTACTTATTCAAAATTGTGAGCATTTTAACGGAAAATCCTTAAAAAATA
ATTAAGGAATGATGAATTTACACATAAAAATAAAGCCCCGAAAATTCGGGGCCTTATTAT
TTGGCATTTTAGAAAACTAAAAATTAGTACTCTAACACTGCACGACGGTTTTTAGAGTAA
TCAGCTTCTGAGTGACCTAATACTGCTGGTTTTTCTTCACCGTAAGAAACTGTTGCCACG
TTGCTAGCACCTTTAGTTGCTAAAAAATCTTTAACTGCGTCAGCACGACGTTGACCTAAG
GCGATGTTGTACTCTGGAGTACCACGCTCATCAGCGTGACCTGCAACAGTTACTTTGCCT
TTAGATGCAACTAAGTATTGTGCGTGTGCATCTAAAAGTTGTTGATCTTCAGCTTTTAGT
GTGTAGCTGTCGAAATCAAAATATACAGTGTTGTAACGGGTTTGTAAATCTTGAACAGAC
ATACCACCGAATGTTTGACCTGCATTAGCACTTGCATTAGCACTTGCATTGTCGTTTGAG
CTGCTACATGCTGCTAAAACGAAAGCTGGTGCCGCAATCATTAAAACTTTAGCTAGTTTT
TTCATTTTTTTCTCCAAAAAGAATTATTGTTTAGTCAGATAAGGTGACCAAGCAGGGAAT
TTATATTGTCCACCTGCTCCTGGCAAATTAGCTTTGAAACGCCCATCTGCGGACACCAAT
TGTAGCACTTTACTCACACCTTTGGTAGAGCTATAAATAACCATTGTTCCATTTGGTGAA
ATACTTGGACTTTCGTCTAAAAACGTAGAACTGATTGCTTCTGTGCTACCTGAAACAAGA
TCTCGTCTTACAATTCTATCACCTGAAACCATGATTAAATTCTTGCCATCTGCCGAAATT
TTACCACTGCCGCTGCCACCAATTAAGCTAGCACCGCCACCAGATGAACTCATTTGATAA
ACCTGTGGTAAGCCACCACGGTCTGATGTAAACAAGATATAACCACCATCTGGTGACCAG
CTTGGTTCGGTGTTATTTCCTGCGTTACTGGTTAATTGTCTTGGTGAACCACCGCCCACC
CCTGTTACATAAATATTTAATACACCATCTTGGTTAGAAGCAAACGCCACTCTTGAACCG
TCTGGTGAGAATGAAGGCGCCCCATTATGCCCTCTAAGAGATCCGATCACTTTTCTTGCT
CCCGAACGAATATCGTGAACAACAACCTGTGATTTTTTGTTTTCAAAAGTCACATAAGCT
AATTTTGAACCATCTGGTGACCATTCTGGTGACATCAAAGGCTCTTTACTTTTTACGATG
GTAAAGGCATTAAAACCATCATAATCTGATACACGCAACTCGTAAGAGGACACTCCACGT
TGTACCACATAAGCGATTTTAGTTCTAAATGCACCACGGATCTGTGTTAATTTTTCAAAT
ACTTGATCGCTTACCGTATGAGCCCCTAAACGCATTTGGGCAGCCGGAACATTAAATGAA
CCTTGCGCAATCACATTTCCTGCTGCTCCTGAAGTTCCCAAAGTATCCACTAATTGATAA
GCGATGTTATAGCCACCACCTACTGCAGACACTTGCCCCACAACCACATTATCAATGCCG
ATATTTGTCCACTGTTCAGGATTGACTTCTGCTGCTGAACTCGGTTGAGCTGGTAAACTA
GCACGATCAAGCGGTGTAAACTTACCACTATTTCTCAAATCATCTGCGATAATTTGAGCG
ACATCATCAGGTACGCCCCCCATTGCTTTAAAAGGAATAACCGCTATCGGTTGAGCCATA
CTCACACCTTGGTCAATCGAAATTCTGACATCTGACTCAGCTTTTACACCGACAGAAAAA
AATAATCCGACAATACCAAGAATACTCGTTAAACGAGATACTAATTTCATCTTAACCCTC
TAGGTTGAACTATTGAACTTTTAAACTAAAATCTAATGTTGGTGATCTATATTGCTGATA
AACTGCATCTGACGGTGCAGGCGGCACTTTACGGGTTGCCACAATCGCACTTACAGCTGC
ATCACACACTGCTTTATCCCCTGAAACGACTTGATAGTTGGTAATAGTACCATCTCGCTC
TAGGAAAATCTTCACATCACATTGTTTACCTGCAAAACTCGGATCAACACGGTATTTTGA
CTGAATAAGTTTCTTAATTCGTTGCCCATAGGCATTACCATCAACATTAGCACCCTGACC
TAAACCTTTTGTACCGCCAGAGCCTTGTGAGCCGGCACTATTTTTATTACCGCCGTTGCT
CGTGCCACCGCCAACTTCGCCACCACTTAAAAAATCATCAAGTACTTTATTATTTTTCGC
TTTTTCAGCTTTTGCAGCCGCTTCTGCTTTCGCTTTTGCCTCTGCAGCGGCTTTGGCTTT
CGCTTCTTTTTCCGCTTTTGCCTTAGCTTCTTTCTCGGCTTTTTCTTTCGCCTCTTTTTC
TGCTTTGAGCTTCGCTTCTTGTTCTGCTTTCTCTTTTGCTTCTTTTTCTGCTTTGAGCTT
CGCTTCTTGTTCTGCTTTCTCTTTTGCTTCTTTTTCTGCTTGTGCTTTAGCTTGAGCTTG
CTGCTCTGCTTTTAGCTTTTTCTGCTCTTCAAGTCGTTTTTGTTGCTCTGCTTCTTTTAT
TTTCCGTTCTTCTTCCGCTTGCTTTGCAAGGGCTTCTAAACGTTTTGCTTCAGCTTCAGC
TTTCAAACGGGCTGCTTCTGCAAGTTTACGTTGTGTTGCTTCTTCCTGCTGTTTTTTCAA
CTGTTCTTGCTTAATTTGCTCTTGTTTCAATGCTTCTTGACGAGCCAATTCTTGCTGACG
TTTTTCTTCTTGTTGCTTCTGCTGAGCTAACTGAATTGCCTTCTCACGTTCTTGTTGTTC
AGCAATTTCTTCTGGGGTAGGTTTATCTTCAACCTCTTCCTTAACTTCCTCTTTAGGCTC
TTCTTTAGGTTCAACCTTCGCTTGCCCTTGCTTTTCAGCTTTTAATCGCCCATATTCAGC
GGCTACCTGTCCAGTATCAACCATCACAGCTTCAAGAGATTCACTATCACCGCCACTTCC
GCCAGCAGAAGCTAAGTGAGTATTAGTGAAAAAAGAACCCAGTATTAATGAGCCTATCAA
CAATAAATGCAGTAAAACTGACACAATTATAGCGAGTTCTAATCTATCATTTTGATATTT
CACGCTCTATCCTCGCTGACTATTTACCTTCGGTCATTAAACCTACGGTTTTGATCCCTG
CATCTTTTAATAATGAGATCCCTTTCATTACCTCTTCGTAAGGTACGTCTTTACCACCTG
CCACAAGGAATAAGGTATTATTGTCTTTTTGGAAAGCCTCACCAGCATAAGCAATGACTT
CTTGCTCCGCTAAGTTCTCTTGTTCATTAACTTGAATGTAGTTTCCGTCAATTTTCAATT
TGTACAAAGCGACCCCAGCGATCTCTAAAATAACAGGGGTTTTATCTTCATTTGAAACGG
ATTGACTATGGCGATCTTCAGGCAATTCCACTTCCACACTTTGACTAATAATCGGTGCTG
TTGCCATAAAAATCAGCAATAACACCAGTAACACGTCCAAAAATGGCACGATGTTAATTT
CAGATTTAATGTCATTACGTTTACGACGACGGTAAGACATAGTTTCCTCTTTATCTATCC
ATTCAAACTACCACAACAAGCGGTAGCATTTCACTTAATTTTTACTTATTTTTTCGCAAA
CGCTTTGCGATGTAGAATTGTGGTGAACTCATCAATAAAGTTCACATAATTCTGCTCTAA
TTTGCCTACACGCAAGTTCAAACGGTTATATGCCATTACTGCAGGAATTGCTGCAAATAA
ACCAATCGCTGTGGCAATTAATGCTTCGGCAATACCTGGTGCAACAGATTGTAAGGTTGC
TTGTTTTACCGCACTTAGTCCCATAAATGAGTGCATAATCCCCCAAACTGTTCCAAATAA
ACCAATATATGGGCTGATCGAACCAACAGTACCTAAGAACGGAATGTAATTTTCAAGTTC
TTCTAATTCACGGTTTAATGCAAGATTCATTGCACGGCTAGAACCTTGAATAATTGACTC
TGGCGAATCTGGGTTTGCTTGCTGTAAGCGGTTAAATTCTTTAAAACCAACGTAGAAAAT
TTGTTCAGCTCCAGTTAAACCATCTCGACGATGTTCTAACCCTTCGTGTAAACGATGTAA
ATCTTCGCCAGACCAAAAACGATCTTCAAAGTTTAAAGAATCTTTTTTAGCTCTTGTTAA
TACGCGGCTACGTTGAATAATCACTGCCCAAGATAACACGGAAAAAGAGATCAGTATTAA
GATAACTAACTTAACAACAATACTCGCTTCCATAAATAATGAAACTAAATTAAATTCAGT
TGCCATTGATAAAAACTCCAAATAAAACAATTACATTGAGATTATAGCGTTAAAAGCCTG
CTTAATATCTTCAGGTATGGCGATTGCTTTCATTTTTGCTAGATCAACACTCACGACAAC
CACACTCACTTCACACAAGCACTCCTCATCTCGCCATAATGTCTGTTTAAAGACTATTTT
TGCACCCTTTAGTTCAGAAATAATGCTTTTAACTGTGAGAAAATCATCTAAATAAGCAGG
TTTTTTATAGTCAATATCCATTTTTTTCACAACAAAAGCCATTGATTGACTTAATAATAG
CTGTTGAGAAAAGCCTAATTGACGTAAAAATTCTGTTCTTGCACGCTCAAAAAAATGTAA
ATAACGCGCGTGATAAACCACACCACCTGCATCAGTATCTTCATAATACACACGAATAGG
AAAATCCATTGCAATGCCCTATCTATCTTTCCAAAACGAAAAACGCCCAAAAATCAGGCG
TAAATTACTCGCCATTTTAGAGAGAGAAAAATCGTTGTGCAAGTATTTTTAGAAATAAAT
TAAATATAAAACAAGCAATATGATAAGAACCCATTGCTTTGGGTTCTTAATTTAAAGACT
AATGCAATACGACTAATGCAATTAGTGAAGGTAAGATAATGATATACCCCAACAATGGCA
TAAAAACGACCTGCCATCTCGTTGATTTAATCTCAAAGCCAAAACCGTGAACAAATAAAA
TCAACATACCATAGAAAACGCCTGCTACTAAATAAGGAATTTTCCCTCCAAAATAGAGAG
CAAAGGTGTTGGAATAGAGCAATATCATTGCAAACATTGCAATAGAAAGGATAAAAGAAA
GGGCTTGTAGCCAGCCCTTTCTTGTGAGTTGATAGAGTGAATTAACCATCTTACTCGTCA
AACTTACCTGTTTTTTCAATACTTACAGTGATTACTGTTGCAAACAGAATAGCAAGTAAC
ACACCTAGTACCCAAGTTACATAAAACATATTGGTTCTCCTTAGTATAAACTTGCACTTT
TCTCTTCAATATATTTAGCGTCAAGACGACCAAACATTTTGAAGTAAGTCCACACAGTAT
AAGCTAATACGATTGGAACGAAGATACACGCCACAATAAACATTACTGTTAATGTGTTAT
GGCTTGCAGTTGCATCCCACATTGTTAAACTCATTTCTGGGTGAGTAATTGACGGCATTA
CGAATGGGAACATTGCAACACCTGCCGTTAAGATCACGCCCGCTTGCATAATTGATGAAC
ATAAGAATGCAAGTCCACCATTATTTGCTTTAGAGCTAACCACAGTACCTAATGCACCAA
TCACCGCTAAACCAGGAATGATGAATAATACAGGCATTTCAAAGTAGTTTTTGAACCAAG
CACCGCTTTCTAATACGACTGTTTTGTTCACTAAACTAGATTGACCATTGTGATCCAAAG
CACTGGTAATCACAAAGCCATCTTTGAAGTAAACCCAAACACCTGCAAGTAAGAATGCAC
CTAACGCTACTAAAGCGGTCACTTGAGCAACATTTCTTACACGGTTACGCAATTCGCCCG
TTGTTTTCATTTGTAACCAAGTTGCACCTTGAGTGGTGAGCATCATTAAACTTACCACAC
CGCAAAGTAATGCAAATGGATTTAATAAGCCTAATAATTTCCAAAGGGTTGAACCTTCGT
AAGTTACTTGGTTTAACTCGTTAAAGTGGAATGGTACGCCTTGTAATAAGTTACCGAATG
CAACACCAAAGATTAATGATGGAACGAAACCTCCCACAAATAATCCCCAGTCCCAAGTAT
TACGCCATTTTTGATCATCAATTTTCGCACGGTATTCAAAGCCCACTGGACGGAAGAATA
ATGCCGCTAGAACTAAGATCATCGCCAAATAGAAACCTGAGAATGATGCTGCATAAACCG
TTGGCCAGGCTGCAAAGATCGCACCACCTGCAGTTAATAACCAAACTTGGTTACCGTCCC
AGTGCGGAGCGATTGAGTTAATCATTACACGGCGTTCAACATTGCTTTTACCTACCATTG
GTAATAGGGTTAATACTCCCATATCGAAACCATCGGTAATCGCAAAGCCGATTAAAAGTA
CACCAATTAAAATCCACCAAATAAAGCGTAGAACTTCATAATCTAACATATTTTACTCCT
ACTTATTTCGCAGATTGTTCAAAGTGGTAACGACCTGTTTTTAATGCACTTGGGCCAAGA
CGACCATATTTGAACATTAAATACATTTCAACTACCAAGAATACGGTATATAAACCACAT
AGCAAGCCGATTGAGATCCAAAGATCTGCCGCTGTTAATGCAGAGTTCGCAACCCCTGTT
GGCAATACTTCGTACACTGCCCAAGGCTGACGACCATACTCAGCTAAGAACCAACCGCTT
TCAATCGCAATCCAAGGAAGTGGAATACCCCATAACAATGCTTTTAATAACAATGGTTTA
GTACCTACTGTACCGCGTACATTTTGAACAAATGCTGCGATAATGAGTAATAACATTAAA
CCACCGGCAATCATCATAATACGGAATGACCAGAATGTTGGACCTACGTTTGGAATAGTA
TCCGCTGCTGCTTTTAAGATTTGCTCTTCTGTTGCATCAATAACTTTATCTGTATATGGT
TTTAAAAGTAAACCAAAGCCAAGATCTTTTTGAACCGCTTTAAATGCTTCTTTATCTGCT
TCAGTATAGTTACCAGAACGTAATTTTTCTAATAAACCATAAGCAACAATACCATTGCGT
ACACGTTGTACATTCTCTTCACGAAGATCTTTCAAACCTTTAATTTCTTTGTCTAAAGAA
CGCGTTGCGATAATACCTGCAGCATAAGGAATTGAAATTGCCATTTCATTTTTCATTTCA
GCGGTGTTAGGAATAACAAACGCATTCCACGCAGCTGGAGCTGGGTGAGTTTCAAATTCA
CCTTCCATTGCCGCCAATTTCACAGGCTGTGCTTTACCGATTTCATAGCCTGACTCATCA
CCCATGATTAATACAGAAATGATGGCGACTAAACCGAAACTTGCACCTACTGAGAATGAA
CGACGAGCAAATCCAAGATCACGACCTTTTAAGATATAGTATGCACTAATACCTAATACG
AAGATCGCACCACAGGTATAGCCCGCTGAAACAGTGTGTAAGAATTTAGATTGTGTTACT
GGGTTTAGCACTAAGTCAGAGAAACTGACCATTTCCATACGCATTGTTTCAAAGTTAAAT
TCTGAACCTGCAGGGCTTTGCATCCAACCGTTAGCAACTAAGATCCACAAAGCAGAGAAG
TTAGAACCAAATGCGACCGCAAAAGTCGTTAGTAAGTGTTTACCTTTTGATAAACGATCC
CAACCAAAGAAGAAAAGACCAATAAAGGTAGATTCTAAGAAGAACGCCATTAAGCCTTCA
ATCGCTAATGGAGCACCAAAAATATCACCCACATAATGAGAATAATATGACCAGTTAGTA
CCGAATTGGAATTCCATTGTAATCCCTGTCGTTACTCCTAGAGCAAAGTTAATACCAAAT
AACTTACCCCAGAACTTTGTCATATCCTTATACACTTCTTTACCTGTTGTTACATATAAG
GTTTCCATCACCACAAGAACGAAAGAAAGGCCTAATGTAAGCGGTACAAATAAGAAGTGA
TAGAGAGCAGTTAAAGCAAACTGCAAACGTGAGAGTTCAACAACGTCTAACATCTCAAAC
CTCTTTATATATACAAGTCTGAATTATTGATTACAAGAATACCAAGTAATCCCCCAATCA
ACATTGTTTTTGCACAGTTACCAATCAAAGATTAATAAGTAGCAATAATGTCAAGAATCT
ATTCTACTCGTAAATAAGCAAATAAAAAATAGCAAAATTATTACATTGATCACATTTTTG
AGCTAAATATTTAAAAAATATGAAATTTATATTGTTACAACTTGATATAAATCAAGTTAG
GCAAAATACCACTCATTTATCTGCTTAGCAGCTTTGTAAATTATTTGTGAATAGAATTTC
TAGATTTAACAAATTATTTACACCGTAGATAAAGATCCTTAAATAGTACGTGACGATACC
TTGAGATCTATGTTAATATGCGTAACTTTCATCTAACAGTTAAACTAATCATTAGGAACA
CTATGAAAAACGCTATTTTACGTTCAATGATTATCGCAACTGGTGCGTTATTCATTGCAA
TAAGTGGTTTCACTACTGAATTGAAAACATCTTCACTGGTAATGACCAAACCTCAAACCA
ATGGCATATTACCTGAACAGTGCCAAAAAATGTTTCAAGAAGTTGATAAACTGATTGCTG
ATGCAGAAAAACAACCTGGTACACATACTCAAATGCAGACAATGAAGAACAAACTCTCTT
CATCAAAACAACAGATCCTCAAATTAGATCTCATCATGCAGAAAAAAAGTTGTAATAAAG
GGCTGGTTGCGCTTAATGGACTGAAACACAATAGCAATGGAGAGTAAAGAACACGATCTA
TGTGATCTCATACCCTGCGATATTACTCCCGACAGTCTAAATATTTATAATGATTTCTTA
ATTGCTATTTTGTCTATTACACCAGCTCCTATATTGATAATTCTATTCATCATAATAGGT
TTCCATATGAAATAAGTATTCTAAATTCATAAAAAAACTGATCTCATATCTAAATATAAC
GATTTTTAATAGACTAAAATAATGAATAATTTTTGTTGATTAGAAAGTTAAAGCCTTATA
ACAATAAGGCTTTAACCTAATTCTTATATAAATTTTTGTATACAATCCCTTAAAAAGCTC
TCTCATATGTCAGGAGCCTATTATAGGCAATGCTACAGATTAACTAACCGAATTCCAAAT
GGGTAAGTTAAAATCTTCTTATAATTTAATTCCAAACTTCTCTTCTATAAGAGGAGCAAA
ATCCGAATAACCGCCAACGTGAACCTCATCTAAAAAGATTTGTGGCACAGTCGCAACAGG
TTTACCCACACGCGGTTCTAAATCTTGTTTTTCAATACCTTCAGCGATCATATCGACAAA
TTTAAAATCGAAATCAGGTAATTCTGCTTTCATTTTTTCTGCAAGCTGTTTTGCTCGAAC
GCAATAAGGGCAACTTAATCTGCCGTAAATTTCTACAAACATTTTTAATCTCCTATAAAT
TATTAGGGGCATTGTTGCCCCTACTTCTCATTACTTCGTGCTGGTACTTGTCGTGGTACG
ACTTGCACGTTTACGTTCTACTTCAGTGAGTAATTTTTTACGAATACGCACTGATTTTGG
TGTTACTTCCACTAACTCGTCATCATCAATAAATTCTAACGCTTGTTCCAAGCTGAATTT
AACTGGCGTTGTTAAGGTTAAAGCATCATCTTTACCTGACGCACGCATATTGGTGAGTTT
TTTCCCTTCAAGCGGGTTTACGGTTAGGTCATTTGAACGGCTGTGAATACCAATTACTTG
CCCTTCATAAATTTCTGCACCGTGATCGATCATTAATTTACCACGATCTTGTAGTGCATA
GAGCGAGTAAGCAAGGGCTTTACCTGTGCCGTTTGAAATCAATACGCCGTTAATACGCTG
ACCAATTTCACCTGCTTTTACATCGTCATAGTGGCTGAAACTTGAGTAAAGTAAGCCTGT
ACCTGATGTCATCGTCATAAACTCATTACGGAAACCGATTAAGCCACGGCTTGGAATAAT
GTATTCTAAACGAGTACGACCTTTACCATCTGGGATCATATCACGCACTTCACCTTTACG
GATACCAAGCGCTTCCATCACCGCCCCTTGATGTTGTTCTTCAATATCAATGGTCACTTG
CTCAAACGGCTCTTGTTTACGACCATCAATCTCTTTGAAAATTACTTTTGGACGAGATAC
CGCTAATTCATAACCTTCACGACGCATATTTTCGATTAATACAGACAAGTGCAATTCACC
ACGACCCGATACGCTGAAAACATCAGAGTCATCAGTTTCTTCTACGCGTAATGCGACGTT
ATGCACTAACTCTTTCTTCAAACGCTCTAAAATTTGGCGTGAAGTAACGAATTTACCTTC
TTGACCGCAGAAGGGTGATGTGTTTACACAGAAGAACATTGTCACTGTCGGTTCATCAAC
AGATAAAGCTGGAAGTGCTTCAACATTGTTGATGTCACATAAGGTATCTGAAATGTTTAA
TTCGCCTAAACCTGTAATCGCAATGATGTCGCCGGCATAGGCTTCGGTGGCTTCATAGCG
TTGTAAGCCTAAGTGACCTAACACTTGACCAACACGACCATTACGGGTTTTACCTTCTGC
ATCAATGACAGTCACAGGTTGGTTAGGTTTAACCGTACCACGTTTGATACGACCGATACC
GATAACGCCTAGATATTTGCTGTAATCTAACTGTGAAATTTGCATTTGGAACGGTGCATC
AAGTTCAACATCTGGCGGAGAAACTTGCCCTACAATCGCTTCAAAGAGCGGATCCATATT
TGGTGCAAGATCTTCGTGATCCAAACCTGCAACACCATTTAATGCAGAAGCATAAATAAT
TGGGAAATCTAATTGTTCGTCTGTCGCACCAAGGTTCACGAATAAGTCGAATACTTGATC
CACCACCCAGTCAGGGCGAGCACCTGGGCGGTCAACTTTATTGATAACCACGATAGGTTT
TAAACCGTGAGCAAAGGCTTTTTGGGTTACGAAACGGGTTTGTGGCATTGGACCGTCAAA
GGCATCGACCACAAGTAATACCGAGTCCACCATTGAAAGTACACGCTCAACTTCACCACC
GAAGTCTGCGTGTCCTGGGGTATCTACGATATTGATACGATAGCCGTTCCAGTTAATTGC
GGTATTTTTCGCAAGAATGGTAATGCCACGCTCTTTCTCAAGGTCGTTGGAGTCCATTAC
ACGTTCATCTACATCACCACGAGAAGTGTCTAATGTGCCTGAAAGTTTTAATAATTTATC
AACCAGCGTGGTTTTGCCGTGGTCAACGTGAGCAATGATTGCGATATTACGCAGTTTTTG
AGTATCTAATTGTTGCATTGAAATAACTTAATTGTAGGGTGGGGCTCGCCCACCGAGAAT
AAAAAATGATGAGCTAAAGCTCATCTGACGAAATCCAAAATTGTGATGAAGATCACAAAA
GACGAGCGATTATACAGAATTTTGATTGAACTGACTAGAAAGCAAGCGGTTTGTTTGAAG
TAAAAATTTGCAAATTATTTCGAATAACTTACCGCTTGTATGAAAACTCAGGCTTAAATA
GGCTATAATCCCCACATAATTTTATTTATTGGAAAATCGTTATGCCTTTACTAGATAGCT
TTAAAGTTGACCACACCAAAATGAATGCCCCAGCAGTGCGTGTTGCAAAAACCATGACAA
CCCCGAAGGGCAATACGATTACTGTATTTGATTTACGTTTTGTCCGTCCAAACATTGAGA
TTTTATCGCCTCGTGGTATTCATACGATGGAACATTTATTTGCTGGTTTTATGCGTGATC
ATCTCAATAGCGATACCGTTGAAATTATTGATATTTCCCCGATGGGTTGCCGTACGGGAT
TTTATATGTCGTTAATTGGTTCACCTTCGGCTGAAGAAGTGGCAAAAGCGTGGGAAGCCT
CTATGCGTGATGCGTTAGAAAAAGTGCCTGATGAGTCTAAAATTCCTGAATTAAACGAAT
ATCAATGTGGCTCTTATAAAGAACACTCTTTAGCTGATGCACACGAAATTGCGCGTAATG
TGTTAAAACAACCGATTGGTATTAACCGTAACGAAGATTTAGCATTAGATGAGAAATTGC
TAAATCCATAGTTATTGCTACGGAACTAACAATAGTTTCTTTTCAAATGGTAGGGACGCA
CTGAGTGTGTCCGCTACATTTATCACCTTTCAATTTTTACTCCCCATCATACTTATAAGG
AAAGCTCGTGTTAAATAAATTATTTGGTTGGTTTGAAAATCGCATTAATCCTTATCCAGA
AGATATGCCGAATACACCTCGAGCAAAGGTTATTTCTTTTATTTTTGAAAGCATCAAAGG
AATGAGAAGCTATTTTGTGGCGTTTGATGCTCGGACAAAGTATGAGCTTTTATCAGGACG
AGGTTGAGCGAGCCTCCGCCTCTGATTTTATTCCGCTTCTCAGTGATGCTAAAGGCAGAA
CAGGCTATGATGCACATGTTGGCGAGCGAGGGGTTAAACTGTCTGGTGGGCAACGGCAAC
GTATTGCGATTGCTCGTGTGATGTTGAAAGACGCACCGATTTTATTATTAGATGAAGCAA
CCAGTGCCTTAGACTCTGAAGTGGAAGTCGCTATTCAAGAAAATTTGACCGAATTAATGG
AAGGGAAAACTGTCGTTGCCATTGCACACCGTTTATCGACCATTATGGCAATGGATCGCT
TGATTGTATTAGATAAAGGCGAAATTGTTGAGCAAGGTAGTCACGAGGAATTATTAGCTC
TCAATGGTGTCTATGCAAAACTGTGGGCTCATCAAAGTGGTGGGTTCTTGCAGGAATTAC
AGGACGATATATAAGATAGAAGAACTATTTAAATCAAAGAGTTGGTAAGAATCAGGAATA
TAATTATTACCAACTTTTTGTTCTACAGCCCTATGGGGTTATTCATACTCTTCTAACCAA
ATCGTTAAAATCGCTTCCAAGATATGTTCATTTGACGCTTCTGGATCATCATCAAAATCT
TCCATCTCGCAGATCCATTTGTGCATATCAGTAAAACGCACGGTGGTTGGATCTAAATCT
GGGTTCATATCATACAGATTTTCTGCGATCATTCTTACATCAGTCCATTTCATTAGTGTG
CTGCCTCATTTGCGTGATTTAAGTTATATTTTGGAATTTCAACAACGAGATCTTCTTCAC
CCACGATACATTGACAAGACAAACGGCTGTCGATTTCTAAGCCCCACGCTTTGTCTAACA
TATCTTCTTCTTGATCTGATGTTTCATTTAAGCTGTCAAAACCTTCACGAATTACAACGT
GACAAGTAGTGCAAGCACAAGAACAGTCACAAGCGTGATGAATTTCAACTCCTGCATTGT
GAGCAACTTCTAATAAGTTTTCACCTGTTTGAGCTTCAACAACCATACCCTCTGGGCAAA
ATTCTTCGTGTGGAAGAAAAACAATTTTTGGCATAATGTCCTCTAATATCTTCTGTTTAT
TTGTAGGGACACACTGCGTGTGTCCGTTATTTATTTTGCGGACACACGCAGTGTGTCCCT
ACTACTGGATTTTATCCCATCACCTCATCAACCGCCTTACCTGCTAAGGCTTTTTGAATG
GATAAATTCATTCGTCTGGCGGCAAATTCTTGGGTGGCAAGATCAAGACCTTTAATACCT
TGCTGGATAGCTTGGCGATCTGTTCCTTGTTTTGCGTAAATCAATTTCTGTAATTCCGCT
TCAATCCCTTTAAATTCATCAACCGAAAGTAGCTCTGCACCATCTTCTTGCAACGCAATG
ACAACGCTATCAATCACACGATCTGCCTCCACACGCTGTTCCGCCAGCTGACGGGCTTCC
ATATCTTGCTTCGCATTCGTCATTGACGATTTAATCATTTCAGTGACTTCTTCGTCCGTT
AAACCGTAAGACGGCTTAATTTGGATAGAGGCTTGCACTTTGGTTGATTTTTCCATTGCG
GTGACACTCAGTAACCCGTCCGCATCGACTTGATAAGTCACGCGAATGTGTGCCGCACCA
GCGACCATCGGTGGAATACCACGCAAGGTAAAACGTCCAAGTGAACGGCAATCATCGACT
AACTCACGTTCACCTTGTACAACGTGAACCGTCATCGCTGTCTGCCCATCTTTAAATGTG
GTGAACTCTTGTGCTTTTGCCACAGGAATAGTGGTATTGCGAGGAATGATTTTTTCCACC
AATCCGCCCATCGTTTCGATCCCTAGCGAAAGTGGTACAACATCTAGCAACAACATTTCT
GCATCAGGCTTATTGCCGACTAAAATATCCGCTTGAATAGCCGCCCCCAACGCCACCACT
TTATCGGGGTCAATAGAGGTTAATGGCGTTTTGCCGAAAAATTCGCCTACTTGTTCACGC
ACAAAAGGTACTCTCGTTGAGCCACCAACCATCACAACTTCACGCACTTCTTGAGCTTCT
ACCCCAGCATCTTTCAAGGCTCGGCGACAAGTCATTAACGAGCGTTTTACAAGCGGTTGG
ATTAGCTCATTAAATTGCAAACGGCTGATTTCACCCTGCCAATTTGCAAATTTTGCAGTA
AAACTCTCCGCTTGTGACAAGCCAATTTTCACTTGAGTGGCAAGAGTAAGTAGTTCACGT
TGCTGACTTACTGTATTTGGCTGAATACCTGCTTGTTCCGCAATCCAATTCGCTAACAGA
TGATCGAAATCATCGCCACCTAAAGCGGTATCGCCACCTGTTGCCAAAACTTCAAATACA
CCACGGCTCAGGCGTAAAATCGAAATATCAAAAGTACCGCCACCTAAGTCATATACAGCA
ATCACGCCTTCTTGACCGCTATCCAAGCCATAAGCAATAGCCGCAGCAGTTGGCTCATTT
AATAAACGCAATACATTAAGCCCCGCCAAACGAGCGGCATCTTTGGTACTTTGACGTTGT
GCATCATCAAAATAGGCAGGCACAGTAATCACCACGCCAGCCAATTCACCCGCCAAGCGT
TTTTCTGCAAATTGATTTAAGTGACTTAAAATATCGGCAGACACTTCAATCGGGCTTTTA
TTGCCTTGTGGCGTTTGAATTAACGGCAAGCCGTTATCCGTCGCAACAAATTGATAAGGC
AGATTTGGATAACGCTGTTCAACATCTGCCAAAGAACGACCAATTAAACGCTTTACAGAA
ATCACTGTATGTTGCGGATCAGCTGCTGCTTGCTCAAAGGCTTCCACACCAACAACTTTA
TTCTCAGCCGCATAATGTACTACTGACGGCACTAACGCACGCTCTTTCTCATCAAGTAAT
ACCTGAGCTTGTCCGCTACGCACCGTTGCTACTAAAGAATTTGTCGTCCCAAGGTCAATC
CCCACCGCCAAGCGATGTTGGTGCGGCGCTGCCGTTTGCCCTGGTTCTGCAATTTGAAGT
AATGCCATTTTATTATCTCTCTATAACTCATTCCCCTCCCCCGTTTACGAGGGAGGGCTA
GGGAGGGGGGATTGTCCGTTAGGACAACTACAAGCGGTTTGATTTTGAAAAAATTTTGCA
AACTTCGTTTGCCCCCCATCCGCCTTCGGCACCTTCCCCCGTTTACGGGGGAAGGGATTA
TGTTAATTCACCGCATACCCCATATCATCAGGCTCAAATGTCGCTTGATAATGGCGTTCA
ATCGGTTGTTTTTGTTTTGTGTCTAAATTTATCACTTGATTGCCGTTTAAATCTGCAATC
TCAGCTTGCCAATTTTCACTACGCAGGCTGTGGTAAAAACTAGCAATATCGGCAGTTAAT
GCCCAGCCGATAAATTGTGAATAATTTAAGCCAATACTTTCCCATTTCTGCTTTTTCGGG
TGGAAATAATGAACTAAACCGACTTTTTCGCCTAATCCGCCCCCGTTCACCGCAAAATAA
CCACCAATGGCATCATCAGCAATCAGTAAATGAAACGGTCTTTCGCCCGATTGTTCAAAG
GTTTTACCAAAATTCCACTCAAACAAACCGCGTGGCAGTTTCTCATTACCCGAACCTAAA
ATGCGTAACCAGCCGTGATCGACTAAAATACCGCCCGTTTCATAAATTACCGCACCCAGT
GGCGTACTTGTCGGTAACTGCATTCCCACCAATTCTGCCCCTGCATTTTCCACATCTCTC
GGCAGGATTTCATAATGGTTATTCGCTTGCTTGAACCAATCTTGCATAATTGTCCAAGCG
GATTTTTGTTTATCATTCAGCTCTTCGAGGGTTTTCATATTTATTTTTCTATGTAGGGAC
GCCACGCGTGGCGTCCCTACTTTCTTTTATGCGAATACCACACAATTAAAATTCAAACAA
CTTCTCTTCTACTCGCTCAATTTTTACTTTTTTAGTTTCAATGTCGCTTCTAAAAAATGA
TTAAAATCACTTCTGTAAATACGATCCTGCTTTATTCTAAATTTATCATATTCCTGTTCA
GCTTTTAATTTTGCCATTTCGTGACTTATTTTTCCTTTATCTCGTAAAATCGGATAATTT
GATAAAGTTAAGAAGCTATCTAAAAAAGTTTCCCATTCTGCCATTGATGTTAAAATTTGG
CGAGTAGCTCTATTCTCTGCTAAATCTAAATAAGCTGAAACCAACTGTTCTAACTCTTTA
ATATGTTGCTCGCTTAAATAATTTTTAGCAATACTGACATCACTCTTTAAAATTTTTCCA
TCCGGTGCATTTTTCCAAGTTGTTAATCCCATATTTATAGCTTCTGCATCGGTTTGTGTA
TAAATCAACTCTGCAGCTGTTTTGCCTGTAATCGCCCAATGTAATTTATTTTGAACAGTG
GAAAAAAAGCGTTTTGTATGGGCGGAAGATTTATCATAATCACTGGCTAGAGCATAAATA
TCGGTAATTTTCTCGTAAAATCGTCGCTCAGAAGCTCTAATTTCACGAATACGTTCAACA
AGATTAGTAAAATAATCTAAACCAAACTGTTTACCTTGTTTCAAACGCTCATCATCAAGT
ACAAAACCTTTTAAAATAAATTCACGTAAAACTTGAGTTGCCCAAATTCGAAATTGTGTT
GCTTCCCGACTGTTTACACGATATCCGACAGCAATAATTGCATCTAAATTATAAACATTC
GTCAAACGAGTAACTTGGCGATGACCTTCTTGTTGAACTATTTCCATTTTGGAAATGGTT
GAAAATTGAACAAGCTCCCCTGTACTATAGATATTATCTAAGTGTTTAGAAATAGCCGGA
ACATCAACACCAAACAACTCAGCCATACTTTTTTGAGAAAGCCAAAAAGTCTCATCTTGG
TAAAAGACATTCACTTTTACTGATTCATCAGGTGTTGTATAGAATAATATATTCGCACTC
GTTGGAATCTGTAAGTTAGACATGTTAATTCACTCGTCAAATAATCGGATATTTTAATTA
TGGCGAATCTGCCATAATTAAAACTCAAACAACTTCTCTTCTACTCGTTCAATTTCTACC
AATAATTTTTTAATAAAACGAAGTTTGTCGTTAATGGCTAGTGCATCCGCCCATTGTTGT
GCATTAAGAGCTTGCTCAAGTTGTTGTAAAATGGCTTTTTGCTGTTGTTCAATCTCTTGG
TCGAAAGCGGTGAGATCCGCTTCGTTTTTTGTGGTTTCAATGCTTTCTAAGGTTTCACGC
CATTCCATTTGTTGCATTAAAAACGCCATATCTCGGTTACTTTTTTGCTCAATATCTTGC
TGTTCACCCGTATGAATAGCGATGATCGCTTCAGCACGCAAAATCGGATCTTTGAGAATA
TGTAACGCATCATTAATTTCCGCCGATTTCTGCATTGCTAAACGCTGTTCTGTCGCAGAA
CTTGCCGCAAAATTATCGGGGTGAAGCGATTTTTGTAAGGCTAAATAACGCTCAGAGAGT
TGAGCATTATCTACTTGGAACTGCACTGGCAGATCAAAAAGCGTAAATGGATTTGACATC
AGAACCTCTTAGACGTTAAAACTTTCACCACAACCACATTCGTTTTTCACATTTGGGTTG
TTGTACTTAAATCCTTCGTTTAATCCTTCTTTGACAAAATCTAATTCTGTACCACTCAGG
TAAACAAGGCTTTTTTCATCGACGATAATTTTAACACCGTGTTGTTCAAAAACGTGATCA
TCTTCGTTTAATACATCAACAAATTCAAGGACATAAGCTAACCCTGAACAGCCAGATGTT
TTAACACCCAACCTTAAACCAATGCCTTTGCCACGGTTTTCAAGGAAGGTACGAACACGA
TCTGCTGCGGTTTCTGTTAGGGTGATGCTCATTTTTTCTCCTAATGAATTGATTTACTAA
AACGTTTGTAGGGTGGGTTTTAACCCACCATTAATAAAAGAGATGGTGGGTTAAAACCCA
CCCTACAACCGCTTTAAACGCAAGCGGTCAGATTTTGCAAATTTTTTGCAAAAACTAACC
GCTTGTTAAAGATTACTTACCGTTTTTCTCTTTGTAATCTGCAATCGCTGCTTTGATTGC
ATCTTCTGCAAGAATTGAGCAGTGTACTTTTACTGGTGGTAATTCAAGCTCTTCTGCGAT
GTCGCTGTTTTTGATTGCTTGAGCTTCATCTAATGATTTACCTTTTACCCATTCAGTAAT
AAGTGAACTTGATGCAATCGCCGAACCACAACCGTAAGTTTTGAAACGTGCATCTTCAAT
GATACCTTGTTCGTTTACTTTAATTTGAAGTTGCATTACGTCACCACAGGCTGGTGCACC
CACCATACCTGTACCGATATCTGATGCTTTTTTGTCGAATGAACCTACGTTACGTGGGTT
TTCATAGTGATCAATAACTTTATCGCTGTATGCCATTTTTAAATTCCTCTGTTTTATTCT
GCCCCCGTTTACGGGGGAAGTGGTTGAGCGAAGCGAAACCGAAGGGGGATTGAATATATA
GAAAAATTTACTTGATTATTTGCCCCCATCACCTTGCTTCGCAAGGTACTTCCCCCATTA
CATGGGGGAAGAATTTCATTTTAATGATGCGACCACTCAATTGAGTTTAAGTCGATACCT
TCTTTGAACATATCCCAAAGTGGTGAAAGTTCGCGTAATTTAGTTACTGCTTTTTTCACG
ATTTCGATAGTGTGATCGACCTCTTCTTCCGTTGTCCAACGACCGATTGAGAAACGGATT
GAGCTGTGTGCTAATTCATCGTTTAAGCCTAATGCACGAAGTACATAAGATGGCTCTAAA
CTTGCAGATGTACACGCAGAACCCGAAGATACCGCAATGTCTTTTAACGACATCATCATT
GACTCACCTTCAACGAAGTTAAAGCTGATGTTCAAGTTGCTATCTACACGTTTACCTGCT
TCCATCGTACCGTTCACATACACTTCTTCCATATCTTTGAAACCGTTGTATAAACGGTCA
CGAAGTGCTTTGATGCGTGGCATTTCAGTTACCATTTCTTCTTTTGCGATACGATATGCT
TCCCCCATACCAACGATTTGGTGAACAGGTAATGTACCTGAACGCATACCACGCTCGTGG
CCACCACCGTGAATGATCGCTTCTAAACGTACACGAGGCTTACGGCAAACATATAAACCG
CCGATACCTTTTGGCCCGTAAAGTTTATGACTTGAGAAAGACATTAAATCTACGTTTAAT
GCTTGAACGTCCACAGGGATTTTACCCACTGATTGTGTTGCATCCACGTGGAAAATGATT
TTTTTCGCACGGCAGATTTTACCGATCTCTTCGATTGGTTGAATAACACCGATCTCATTG
TTCACATGCATTACGGAAACTAAAATTGTGTCTGGACGAATTGCAGCTTCGAATTTTGCA
ATATCCACTAAACCTGTTGTTTCAGGCTCTAAATAAGTGACCTCAAAACCTTCACGCTCT
AACTGACGGCACGTATCTAATACGGCTTTATGTTCAGTTTTAACAGTGATAATGTGTTTA
CCTTTGGTTTGGTAGAAATGTGCTGCACCTTTAATTGCCAGGTTGTCAGACTCGGTTGCA
CCTGAAGTAAATACGATTTCACGAGCATCTGCACCGATTAAATCAGCGATTTGATTACGA
GCTACATCAACCGCTTCTTCTGCTTCCCAACCAAATTTGTGAGAACGAGATGCAGGGTTA
CCAAACACGCCGTCCTTTGTCATATATTCCATCATTTTTTTTGCAACACGCTCATCAACG
GGCGTAGTTGCTGCGTAGTCCAAATAAATTGGTAATTTCATTGTTACTCCTAACTAAGAG
ATTTTTATAAGATTAATGGTGATGATCGTGGCAGTGAGAAGTCTCACAATCGTGATCGCT
ATTTTCTTCAACTAATTCGGCTAAAGTTATCGTATGTAAATACTGTTCGATTTGATTTTC
TAAACGCTCCCACAGCGAATGGGTTAAACAACGACTGTTATTACTGCAATTTCCATTGCC
TTTACATTTAGATACATCAACACTCTCATTTACAGCGGTAATAATCATTCCCACATTGAT
TTCTTCAACAGATTTTCCTAATTGGTAGCCACCGCCAGGACCTCTCACGCTATGCACAAG
ACCTTCTCGGCGAAGTTGTGCAAAAAGTTGCTCTAAATAAGAAAGTGAAATGGCTTGGCG
ATCTGAAATATCTGCCAAACTCACTGGCATATCTTTGCCATGCAACGCAATATCTAAAAT
TGCAGTTACAGCATAACGTCCTCGTGAAGTTAATTTCATACTCAAACTTTTTAAAAATGC
TCGATTGTTAGGAAAGAATTCTATATACCCTACTAATTTAGTCAATATTTTTACACAAAT
TAAATCAAAAGGTTTTTTTAATCAATTTGCTAATCTTATTCACATAAACATTATTTTAAA
GTTTAGATAAAACACTAAGCGGCGAAATTCTAAACTATTTTTATAACCATAGTTAAAATC
CCACCGCTTACGTCAAGATTACAAAGTTAGCAACTATTTGTAATCATATTGATAATAATC
ATAACGATTAGAAGCCTTACGTTTTATACCATTCAAAATAAAACCTTTAATAAAGACCCC
TGCACGTTCAAAACGTTCTTTAGCTAATCCAACTTCTTTAAGTGTAGTTTCACCAAAACG
CCCAACAAGTAAAGATGTTCCCGCATACCTACCAATAATAGCTGCATCTGTAACAGCCAA
AATAGGCGCTGTATCCACTATCACTAAATCATATTCTTTTGCCGCCCATTCTAATAGTGC
CTGAAAACGAGCATTAGATAGTAATTCAGATGGATTTGGTGGAGTTTCTCCTTTAACAAT
AATATCAAAATTATCATAATGTTGAATCACTTGTTCAAAAGGAATCTGCTGTGCAATCAC
ATCACTCAATCCAACCCCTTTTGCTAAACCTAATAATCGACGCAAATAACTCCTTCTTAA
ATCTGCATCAATTAACAACACCTTGTGCCCAGCTTTAGCAAGAACATTAGCCAAATTGGT
TGAAATAAAACTTTTTCCCACAGACGGAGAAGCTCCAGAAATCATTAATATATTATTTTT
AGCTTCTAACATTGCAAAATGCAAACTTGTACGCAAACTACGCAAAGCCTCAACTGCTGG
ATCTGTAGGCGTTGACTCCGACAATAATTTAAAATGCTGAACCTTATGCTTAGAAAAAAT
AGGCTGTTCATTTGAATATGGAATCGTAGCATACGTTGGCAAGCCTAACACATCTAATTC
AGATGTTCCCTCAATACCTCTATGCAGTAGCGTTTTCGCTATCGCAGTAACTGAGGCAAA
GATAAGTCCTAACATAAATGCCAAGGCAACCACAATCATTTTTCTAGGTGAAACGGCATT
AGGCAAAACTTGCGCCTCATCTAAAATACGAACATTTCCTACCGTACTAGCCTTAACAAT
TTCTAACTCTTGCATTTTATTCAACAATTGAATATAAATTTGCTGGTTTACCTCCAAATC
TCGAGTTAACCGAATAACCTCTTTTTGAGTATTAGGTAAACGTTCTACTTGTTTATTTAA
ACGAATTTTTTCCTCATTTAATACTTTACGCTTATCAATCAAAGCAACATAAGCAGGGTG
ATTTCGAGTGAATTTCTGAGAAATTTCACTCTCCTTTAATGTTAACTCATTTAAATCTGC
TTCTAACTGAACTATAGTATCTAATGCTGATTTAGCTTCTAGACTGAGATCTACTGATTC
ATTTTTTAAGCGGAATTCATTCAAATTATTCTCAGACTCTGCCAAACGAGCTTTAAGTTC
TGGTAATTGTTTAGACAAAAACTCTAAACTCTTAGACGCTTCTGCAGAATCACGAACAAT
ATTTTGCAGCAAATAATTTTCAGATACACTCTTTACTATCTTCTTAATTTGAGCTTTATT
CTCTCCATTAATAGAAATTTCAATAATGCCTGTCTGCTTACCACTCTCTGTTACCGAAAT
TTGTTTTTGTAAAGAGTTAATTGCTAACAACACATCATTCTTTTTAATTTTAAATAATTG
TCCTGGCTTAGCCTCTAATTCAGAAATCGCAAACGAAAAATCTTCCGTTTGATACTTTTT
CCCAATGCTCCCTTCAAGAACTTTTTCATCTGCGAAAAATAATGAGAACTCTCCAGCATT
CTCCCCAACCTCCAAAATCATCTCTTTCATCTGAGGATTCTTAGGCTCAAATAAAGAGAG
CGACAATTGTGGTTCATATCCCATCAAACGATGAAGACCTTTACTAAGAAAAGGGATCGA
GAATTGAGGTTCAACTACCGTAGTTAAATTAAGTTGCTCAACAGTATTAGATAAAACCAT
TCTTGATTTTAAAATTGCAATTTCAGTACTTGAAGATGATTCACCCTCTAAAACTCCTGG
GAAATCGTTTAAAAGCCCCCTTGAAGATTTACTTTCTACTTGAATTGAAGCATTCGCAGT
GTAAACAGGCGTAGCTAGTAAAACATAAGCAACACCAAATAACGTCACCAACAATGTAAA
AATAGCTATCCACCACTTATAATCTAATAAAGTCCCCAACAACTTTACTAAATCAATTTC
ATCATGATTATTTTCATTCATCTTTTAACTGCCTTAAAATTAGAGTTTCAATTTCCATCT
CAATGCTGCATCCTCAATCAATGCATAAACCTCTCGGAACATATCTTCACTTTGACGATA
AGGATCTGGAATATCTTTATTGCTATCCAACCAATGACCAAATAACATGACTTTTCCAGA
ACTTTCTGGTGAAATTTGTCGAACCAAGTCAATATGACCTTTTTCCATGACAAGAATCAA
GTCTACATTCTTACATAGTTCAGACGTTAATTGCTGTGAACGATGTTCAGAAAGATCCAC
TCCACGAGAAATAGCAACTTGTTGCATTGTTGGATCTACACCTTTTCCAACTAAATGGCT
ACGCTCAGCTGAAATACCTGCTGAAAAAATACGCTTTTCAGGAAAATATTGTTTTAATAA
TTTTTCTCCGACGGGGGAGCGGCATATATTACCGATACAAACAACTAAAATACTTCCAAA
CATTAATTACCAATTCCTCACTCTTAATATAGACTCTGTTAGATTATTGAAACCAGATAA
TGACGGAACAACATGGGCAATCACTCTATTCCAACGAGTTGCTGGCGCTGTTGTCACATA
AACAATGTCATAAGGTTTTAAATAAAACTCTGTTCCTAATACATAGGAAGTTGCATTAGT
CAAATCCAATTGATAAATATCTGCAATCTTATCTGTTTTTTCAGCTTCATTTGAAACCGT
TGACTTATTTACATCACGTTGACCACGAATAACAAAAATACCCGTTGCATCTGCAGATAA
TTTATCAATTCCCCCACTTTGAGCAATTGCTTCAGTTAACGTCATACCATAATGAGTAAT
TTTCAACATCTGAGGTTTTGACACTTCCCCCACAATAAACACCTTATTCGCATCATTGCG
TGGAATATGAACCACATCGCCATCAGATAACAAACGATTCTGCGTTAAATTACCAAATTG
AATCAATTCTGCTAAAGAGACTTTCTCCTCTTTGCCATGACGAGTAATAGTCACATTATG
CCAATCCGCATTATCAGACAATCCTCCAGCCTTATTTACAGCATCTAACAAGGTGAGCGG
AATATTAGTTAAAAATTGCTGTCCTGGATTCTTGATTTCGCCTGTTATATATGCTTTTTT
AGATTGGTATGAGGCAATTGTTACCTCAATTTGAGGATCAGTGACATAGGCTGAAAGAGC
TTTTGCCAATTTATCACGAACTTGATTTACTGTTAAGCCAACAACATTAAGCTGCCCAAC
ATATGGATAAAAGATAGTTCCATTAGCATGCACTTGATTACCTGATTCAGCGGCAGAACG
ATAAGCACCTGCAGGTGTTGTCAACTCTGGGTGATCCCACACTGTGACATTTAATATGTC
GCCTACACCAATTTTATATTGATAACTTTTCAATTGTTGTTCTAATCGAGCATTAACTTT
AGCCACAGATACACGAGGCGCTAATTGCTTAACCAAAGACGGGGTAATTAAATAAGCATC
AACAGCTTTAGCAATATCTACTTTTTCTCCTCTTACTTTTACATTTGAATTAATAGGAGA
TTGTGTCGTAGGATAAACTGTAGCACATCCAGATAAAGATAAAGCAATTCCGGTAGCGAT
AAGAGCTTGAGTTAGTTTACGCATAGTTTGTTCCTTATTTATATAATTAATAGAAGTCTA
TTATAACAAGTGGTTTGATTTTGTAAAAATTCTCAATAATGTAGAGTGTTTGTTACTTAA
GGTTTTATGTATTAGTTTATATCGTTGCCTACCTTGCACCAAATCCAGTGAGCATTGTTT
TAATTGTCTTGAAAACAATGAGAATATCTAACCAAATAGAAAAATTCTTAATATAATATA
AATCATATTGTAGCTTTATTTTTGTGTCATTTACGTCGGCAGTATAGCCTTGAATTACTT
GTGCCCAACCTGAAATACCTGGTTTTACAATATGTCGATAGTTATAAAAAGGAATTTCTT
TAATAAACTTATCTACAAATACTTTCTGTTCTGGCCGTGGCCCTATTAAACTCATGTCCC
CTTTTAATACATTAAAAAATTGCGGCAATTCATCAATACGCGTTTTGCGAATAAATTTCC
CTATCTTTGTTATACGCATATCATTTGTTGTGGCAAATTTTGCACCATCTTTTTCAGAAT
CTTGACACATACTTCTGAATTTATAAAGATTAAATTCTTTCCTGCCTTGACCTACACGTT
TTTGTATAAAAAGAACATTTCCTTTACTTTCTAAACGAATAGCAATTGCTGTGATAAGCA
TAATACAAATAGTAATTGGTAAAGTGATTAATACAGCAATGACATCAATGACTCTTTTAA
TGATCTGATAAATTCCTGATGGTTGAAGAGTTCCTAAGTCATTTTCATAAAAATAACGAG
ATCTAACACGACCTGTTAATGATTCCTCTAAATTTTTAGCGTTATATATTTTGATATTCA
TTAACGCAGTTTCAGCTAAAAATTTCTGCCACTCTTCTGCTAGATCTTCTGAATAAAGAT
CGACAACAATTGCATCATAAGTTTTTTCTGATAAATCTGGTTTTTCTAATTTTATCCAAT
CTACGGTGGTGATTTTTTCTAAATTCTGTATGTTACCTAAGGGGATAATGGCAATACGTT
TTTTTGAAAACCGTATCGTAATAAAATATAGAATGAAACCTGAAAGCAAGCTCATAAAAA
AACTAGAAATAAGCAATAGAGAGGAGTAGTTTAATCTAAAAATAGCTAAGAATAAAATAA
GACATCCATAAACTGAGATAACAGAACTAGGAATAAACCCGACAGAACGGTTACCAGGAT
AACGCATCAATATTATAAATAGCGCTAAAATAATGAATTGACTAATAATTAATGGAATAA
TAAATTTACCATCCACATTTACCCCTAATAACATGATAGGAAATATAACGTCCAATATGA
ACATTACTATCATCTGAAAAAATATATTGGGGAGTAATTTATTAAGTAAATTAACATATC
TCTGTAGACTATTCACTAATTTTTCCTTATCAATTTTGACAATTACATATGTTTTACAAT
TCCATTCATTGCATAATGAATAAAATAATAAACAGATTTTAATGTACTTAGTTTTAATAT
ATTTCTATATATACTCCATTGCCATTTAGCTGCTTTGTATTTATTAGAGGACAATGATCC
TTGATAAACTTGGTGATGACAGAGTATACTATTACTTACGACTTTATGAGCTTTATAACC
TAAATTTAAAATACTTAACCAGAAAATATAATCCTCATGACCATGATTAACAAACCTAAT
ATTTTTAGCTATATCAGACTTAAACATACAAGTAAGGTTTCCAATCACATTAGATTTTAA
TAAACGTTGAAAATTACACTCATTTGGAGAAATTATTTTTTTAACAAACCCAAGGTTAGC
ATTCACTTGATTATAATCCATATATGATATATATAAATTATTCTTAGTCATGAAATCCAA
TTGAACCCATAATTTATTTTCCAACCAAATATCATCAGAATCTAAGAAACAAATATAATC
TCCTGTTGCTAAATCTAATCCTTTATTTCTAGATGATGATACACCTTCATTTTTATCATT
TATTATATAAAGAATATCTAACTTAGACTCTTTAATGAAAGAGACAATAATATCATTCGT
GGAATCATTAGAAGCATCATTAACTACAATCCATTCAAAATTCTTAAAAGTCTGACAACA
AAGAGAGTTATATACATCATACAAGAATTTTTCAGAATTATAACAAGGGGTTATAATTGA
GGCTTTATTATTCATGTTATTTCCTTTCACACTCTATTCTAGAATTAGATAAATCTTCAG
GATGAGAAAAAATCTTACAATATGTAAAACCTTTGATACTAGATTGAATAGCAAGATTCC
CCCAATCATCTGCTAAATAACAAAACTTTTTATGTACATGATACAATCTTTCCACAACAG
CTCTAGAAACCAAATAACTACACGTTCGATATAAAAAGAATCCATAAAAAGGGGAATTAA
GAATTTTTATATTTTCTCGAAAAAGAAACTCTAGCACTCTAGGTCTTTTCAACCCCTCCT
GTCCCCCCAGAATATTAATATAGTCACTATAATTTTGATTAATAATACTCTCCAATAGAA
AAAATAAATTACTATTTATAGTTACATCATCTTCTAGAACTAATAACCATTCCTTATCAC
TATTTAAAAAATCACGATACACGGAAAAATGACTTAACGTACATCCTAATTCACTTGGAG
TGATATATCCTCTATTCTTAGCTCTACCTCTTAACCTCCTAAGATATTTAAAGTATTTCA
TAGACAATAAATCTCTTCCATCAATAGCATCAAAAAAAGAGAAATTCATGACTTCTTTTA
ACTCGTTAATAATATGTTGTCTTTTTTCTATTTCATCTTTTAATGAAATTACTTTAACTA
ATACAGTATCCTCTACAATCATGATTTTAAAACCATCTCCCATTGCTTTAGAAATGAAAA
TGTTGAAAATTTAGACAAATACACACTATAAGCCTCTTCTGAAAACTTTTTGTATGTTTC
TTTATTTTGTATATAGTCTACCATTGCTTTTTGTAACTCTAAAACATTATTAGGGGAAAT
CAATCTAGCGGTTTTTCCATCAACTAGAATTTCTGTACATCCTCCAACATTAGTAGATAT
AATAGGAATCTTTAATGACATAGCCTCTAATAAAATCATTGGAAAGGCTTCGCTTAATGA
AGGAGATATCATACAATCTATTTTAGAATAAAACTGTTGCGGATTAACTTCTCCCATAAA
TATAACCGAATCACTTATATCTAAATCTTTTGCCAACTGCTCTAATTCTTTTCTCTTATA
CCCATCTCCCGCAAATACTAATTTAGTATTAGGATATACTTTATGAATAACACTAAAAGC
TTTTATTAAATTACGATTACCTTTCTTTTCTATAAGTCTACCTATTCTACCAAAAAAGAT
TATATTAGGATCAGATTCATTGACTACATTCATTGCCTCAATACCTGTATAAATCTTCAC
TGTTTTCTTATATAAATTCCCATATAATCTAGTATTAGAAACAGTGATATCATTCAAAGC
AATAAATAAAAATAATTTTTTATCAAACTTATATGAAATTACTCTTTTTAAAGTATGTAA
TACACCTATACGATAAGGTTTATATATTAACCATTCTTCATTACTATGCCCAATTACAAT
GATCTTCTCATGCGAGATAAAATTAGAAAAAACTCCTATCTCTGATAAGCCATTTAAAAT
TACAAAATCATATTGGTGCTCCCGTAAAATTTTTCTGATTAAAAAGATACATTTTAGCGC
TGCTATATGTTGATTTTTTGCCATAATAAGTTTTTTATTATTACATTCTAAATTTTTGAA
CAAACGCTCATTGGATACAATAAATTCTGTAAAAAAACCTAATTGGTTAAGTATATTATT
TAATTGTAATAGGTAACTTTCTCCTCCTCCATAAACTAAGGCAGGAGAAACAATCAAAAT
TTTTTTATTCACTAATATCTCCTTAGATTATTAGGTTTATACGTAGCTATAATACTCATG
ACAAACCAGAAAATAGGTTGCATATAATCAAATTTGAGCATTCCTAATGCAACAAATAAA
ACCGCAGAAAGAATGGATATTGAAAATAACTTTTTTAAAAAAATGTAATAAAATATCACA
GTTATAGGTATCCCAAAAGAGAATATTAAATTAAAAAACAACCCTGCATCCCTTATATTT
GAATGGTACAATGTATAATTGCCCAATTGAATTGGGATTTCTGACATATAAATACCATGA
CCAATCAATAAATTCACCCAATTACTTTCTAATAAAAAATAAATTATAAGGCTCCTAAAA
GAAATTGCATCATAATCATCATAAGATAGCCTATATTCTAGAATTATATATCCGATATAT
AAAACAACACAACCTAATAATAAATAAAGTATGCTATTTTTTTTAAAACTTCCTGATAAT
ATACTAAAAAAATAAACAGGAATAAATACTAATATTGATGTGAATGATAATGTAATCGCT
GGAGATAATATTAGATATTTTTTAGATATATTATCTTCCAAAACAAAATATAAACATATC
AAATATGCTATAGTAGAAGATGCATTTGATGGTTCAATTGACAACCCTGTAGCTCTAATC
ATCCCCAAACTAGAAATAGTATTACTATCAATCCTACTATGATATTCTCCCAAAGTAATA
ATATTGTGGAAATCAAGATATATTTTAAATGTAAAAAATAAGATATATTGCAAAATAATA
ATTGCTATGTAAAAATAGATAAAGTACTCTATAGCTTTTATATAATAAACTCTTTCAAAT
CCTAAAAATATCTTAGCAAAGATAACAGCAATACAAAAATACAAAAAAGAAATTAAATAT
AGTTTATCATTGCTATCTTCAAAAAATTCCCATCCGATAATTAAATACCCAATAAAAATA
ATGTAAATACAACATTCAGAAAGGGAATATCTCAATAATAACCTTTTCCCACCTAACAAA
ATTAACGCCGAAAATATTATTGTTAACAAACCAAAGTTTATAATAGATACACCTAGTATA
AACAAAAAGGGCATTACTATATTCATATTAAATCCGTTGGAATTTTCATTTTAATAATCT
GCTGAGAATCTAAATATTTAGAAGCAACAAAAGTATGGTTATCATCTCCTAACCCAGAGC
TAGAAAATAAAGATATTCCTTTAAGGAAGCTATAATTAGGATATATTAACCCCAAAAATT
CTGATGGAATATCCTTATCTAAAAATAATAAATTTTTATATTCGCTCAATAACTCCTCAT
AGTTTATACTATCTCTTGGATGAGGTTTCAATAATATAAACTCATTGACAGATAAATTCC
TTATGGAATCTCTTATGATTCTTAAATATATATTAATATGCTCTTCTCTGGAGATAAATC
CATCTTGATATAGCGGTTGTGTATATATAACAAACTTAACATTATCTAGCAAAGTATGAT
CAACGCCAAACAACTTACTAATAATACAACTTCGTCTCTGCATATAAGGACGTTCTAGAA
TAGATATAGGAATAGTTACAACCTTATTCAAAATATCACTAGGGATTATATTTCTGCCAG
TCAGAATAATTTTTTTACAGAAGACGCTTCGACCTAACCCCAACCATTTTCTATATATAA
TACTGTATATAACCCCTCGTTTAGGTCCTAAATTTGCATAATTACCATACCCATCTTCAA
TTAGAACGTATGGTTTAGCTAGCAAATTAGATATAAATAAATGATCATGACCAATGCATT
CAGAATATTTATATCTAATAAAAAAACTAAATATACTAGATATTAAAATATATTTTAAAT
AACTTAAAATTCCTTTTGGATAAGGAATATAAAATACATCAACGCCTAATTTTAATAGTT
TCTCTCTTATCTTTTTAGATATCCCATCACTAACTACAAAAGTTACATTTTTATGACCAA
ACAAAATCATTGAATATACTAATCCAAACATAGAATTAACAATTATTAATTTTTTTTTCA
TTTTTAAAATCCCTATTACTAGATTTACCTAGAACATACAAAATGATTACACTACTTAAA
ACACTCGCCCAAGGTATATAGCTAATCTCCGTAAACATTAACCCACCTAGTGCAATCAAA
TAAATCCCTGTCGATAAAACAGAGCAATATGAAATCTGTTTTGTTTTTCCATGATAAAAT
AAATAATTTACTAAAAATAAATAGGGAATAATCAAACTTGTTGAAAGCAAGAATAGTGCC
ACATAGTATTTCACTCCCTGAAACTGCTCACCTAACAACCATAAAAATAGTTGTTCGGGA
ATTAATAGTGTTATCAATGAAGGTATTGGTACAATAAACAATGAATACATTGCCCATTTT
TGTAAATGTTTTAATGTTACGGTGCCTTGTTTTAATCTTTCAAATAAATAAGGAACTAAT
GCTTTGTTTACTGCCAAAATAACCACAGATAAAATACTCGCAATTTGCGCCCCCATCGCA
TACAAACCAAGATCAGCTTCGCTAAATCTGTGATAAATAAATATCCTATCTAACTGTCTT
TTTATAAAGAAACTTCCGTGATGAAATATCATTGGAAATCCGAAAGCAATTACATACCAT
AATGCGAGTTTATATTGTGCGATGCTAAAAATTTTAGTCGCTGTTTTTCGTTTATAAATA
ATATAAGCTAGAACAGCAATAAAAATATTGCTACATAGTACTGCGATAATACGCTTTTCT
GCCAACGCGGTTTCATAGATTTCCAATATTAATACTGTAAATACTGCATTGGTTATTGCT
GAGCCTAATTGAATCAGTGTATAAGGAAACGCTTGTTTTTGACATTGCCTTATACTAAGT
TGTACTGCAAGAAATACTTGAAATATGCTACTTAATACTAAATAAAACATAATTTCAGAT
TTTGCTATCCAACAGGCGATTAGCCCTAAAGCTCCTATCGTAATAGTATAAGCATACCCC
GTTGTTACCACTAAATCTAAAGAACGTTTTCCATATCGATAAAAATAGCGAGCGACAGCG
CCTTCTTGGCTTAACCCAATAAAAATAACAAATAGTGCTAAAAATGTTTGATAATAAGAG
AGTTCTCCAAATCCTTCTACACCTAATTTTCTAGATAAATAGGGCAGTAAAAGAAAAGGA
ATTGATTTTGAAACTAACTCTCCAAATAGATAGATTGCACTATCTTTAATAACTTTCATT
GTTTACCAAACTTTCAGCAAGTTGCAGATCCAATGTTGTATCAATATCAATAGAGCGGTA
ACTTGGCATTAAATAAAACTTCACTTCGGGAATAAAGAAATTTTTTTCTTTTAATAAACT
TGCGGTATCGTTGATGTAAATTGCACCATTTGCTCTATAAGCTTTAGGCAACGACTGACG
AGGAGCTTCAAAATCACTTAATTGATTAATAGGTAGAATTTTGTGATTTTCGTCCAAAAT
GAAAGATTTATACGGGTGGTGTTCACATTCACATGCTGACACGACTGATTTGCAATTTCC
TGCCAAGAATAATTCCATGGCATTACGAATATCCAAACCTGAACGCAATGGGCTGGTAGG
TTGAAAGTGTGCGGTAACACCCTCTGTTAATCCAAGTGTTGTTACACAATGTAAAATGGT
ATCAATTGTTCTCGTATCACTTTGAGCTAATTCAGCAGGGCGGCGAAATGCTGTTGCGCC
ATATTTTTCTGCTTCAGCAAGAATTCTGTCGCCATCTGAGGTTACAATAATTTCGTCAAA
AGCCTCTGATTCTTGAGCGGCTAAAATGGCTCGCCCAACTAGAGATATTCCTCCAACAAG
TTGTAGGTTCTTATCTTTGATTCCTTTTGAACCAGCTCTTGCTGGGATAATGGCTACTTT
TTTCATATTTATCTCCTTTACACGCCCCCATCCCCCTCGCTATCGCTCGGGGACTTCCCC
CATAAATGGGGGAAGAATTTTTACCTTCAGACTACATTACTTTTTTAATACTTCCCCCGT
TTACGGGGGAAGGTGCCCGAAGGGCGGATGGGGGAAATCTCTTTGTATATTTGTATACAT
TCCCCTAATTTCAATCACAACTCATACAACCCGCTAGTATCAAAACTCAACGCTGGAAAT
TTTATTGATGTAACTACATCGCCTTCCACCACAGGTTGCACACCTATGTAGCGTCCGTTT
TCTAGCACATAAATTTGGATATGTTGTTCTTCCGGGCGGACTATCCAATATTCACTTACG
CCTTGTTCTTGATAAAGTTCATATTTATCTTTCATCTCTCTTTTTGAATTACCTGGGGAG
AGAATTTCAACGATTAGATCTGGCGCGCCGATACAACCTTTTTCATCCAATTTATTCGGG
TCACAAATCACACACAAATCGGGTTGCACTACCGTTTTGATTTTGCCATTGCTGTCTGGA
AAACGAACATCAAAGGGAGCAACATATAATTCACACTGATGACTATCAAAAACATCTAAG
AATGCTTTTGTTAATTTCATCGAAATCCGTTGATGTAATCGATTAGGCGCTGGGGACATT
GCCATTATTTTGCCTTTGATAATTTCAACGCGCTCTTGAAATTTCCATTTTAAATAATCG
CCATAGCTATAACTGCCATTTAAATCTAATTGGCTAAGGCTTGTGATTTCATTCATATTA
AGCTCCGAATTACTTAGCTGTTTATGTGAGTTTTATCTAGCGCTTCGCTATCTTATTCCC
AACTCAAAAATCACTGATTCAACTTGGTAGCTAAACTTGAAACAAGCGGTAAGTTGGAAG
CCATTTTCTGTAGAAATAATTTCACTGGTAATCTCACAAGGCTCAGATTCTGTTGATCGA
GCTTTGCTGGTTAAAAATGCTAAAGCGTCTTCAGCTTCTGCTTTAGTAGTGTAAAGTTGA
GTAAAATTTACAGCACAATCACTGTTATCAATAATAGTTCCCACATCAACAGAACAGCAG
GAACTTGAATTACATTCGGACATATTTTACCTCTCGAAACTGGCAAACTGTATTCTTATA
CCACTGATTGTACTACCTTTTTCCAACAACAACAACAACAACAACAACAACAACAACAAC
AACAACAACAACAACAACAACAA
>H43 Scaffold5
GACGGCTTTGTAATCTTTCCACGAAACGAATTTCAAGCTGTTACGCACTAAATGCACAAT
GCAAAGCTGAATTTTCGTTTTAGGATAGACTGCATTGATGGCTTCCGGGAAGCCTTTTAA
ACCTCGATTTTGAAGCTCTGTCAGCACATTCGCTCAGAACTTCGCACCTTCATTTTCAGC
AATCCAATCACGGTCACGAGGCGTCTCAATTTCTATCTCACCTTCATCACAAATGACNNN
NNNNNNNNNNNNNNNNNNNNNNNNNNNNNNNNNNNNNTATTCCAAAGATCTTAGAGTTTA
TCTTTGAACTCGTTTCTTTAAATTTTCCCAATCCAAAACCATTGCCGTATATTGAATAAT
CCAACCCACACACAAGGCAAAAAACAATGTGCTAACGCCGACTGTTCCGCCTAAGATAAA
ACCAAGCACACATACAGTCACTTCGATTGTTGTGCGGACGATCCCGACTTTCCAGCCGTA
TTTCTGGCACATTCCGACCATTAATCCATCTCTTGGTCCGGCACCTAAATGGCACGAAAG
GTAGAAAGTTGTGCTAATGCCAAACAGTAAAATAGCCCCTATCATTAGAATAAAGCGTGA
TAATAGGCTTTCTGGAGCAGGTACATATTGTACGGTTAAATCAATAAAGAGAGCGATCCA
AAAAATATTGAGTAGTGTGCCTAATCCGAAACGTAGTTGAAGTGGGATCCAGAGTAGCAG
TACGATAACGCTGATAATGGCAACCACTGTGCCGATAGACAAGCCCGTTTGTAATGCTAC
CCCTTGTGAGAAGACTGTCCACGGGCTAGAGCCTAAATTTGCCAGTACTAATAGCCCTTC
ACCAATTCCCATTAGAATGGTTGCCACTGAGATTACGCAGAGTGAACTGGGTTTAAGTTG
CCATTGATGTTTTGCCGTCCAAGGCATTTCAGGAATAGGCGATTTTCTACTCATAGCGTA
AGGCTTCCGCCGGCTCTATTTTTGATGCTCGATAAGCAGGATAAAGAGTACAAGCCAAAG
AGAGCAGAATAGATGAACATACGATGATGATCACCTGTTCCATTGCAATTTCTGTCGGTA
ACATTAGCCCTGTTGGGTTGATGAAACGAATAAGATCACCTAAGTAAGTGGTTGCTAGAA
CCCCGGATATTCCGCCAATAAACGCCCCAATAATACCAACAATAGCCCCTTGTGCTACGA
AGATTTGCGTGACCTGTCCTTTGGTTAATCCTTGGGTTTGCAAAATCGCAATTTCCCCTT
GTTTATCAACCACCATTAAACTTAATGATGTCACAATATTTGAAATCGCCACGATAATAA
TCAGGCTAATTAGTAAGCCCATCATATTTTTTTCCATTCTCACCGCTTGGAAAAATTCCC
CTTTTTGCTCTCGCCAGTCGTTCACTAGCCATTTATCCGCAGGAAATGCCGAAGGTAATT
CCGTGACTAAAAAAGGATCGGTTAAAAACAAACGAACACCTTGGCTCTTACCTTCTTCAA
TACGCAACAAACGCCCAACATCCGCCAAATTTGCAAATAAGGTATAAGCGCTCGCTTCAT
TATTCGAATAATAAATATCTGAAACGGTAAAAAGACGCTGAACAGGCACTCGACCAAATG
GGGTATATTGACTATTTTCCGTGATCATCAAACGGATTTTATCTCCCACATTCAGATCCA
ACTGATTGGCTAACCTTGAACCGATCAATACATTAAAATCGCCTGCAGGTAAGCGTTCAG
CTAAATCGCTTACTTCCGTTAATAACGGATCATCGCTATTTTTCTCAACGCCAATTAATT
GCCCTGCATTTATGCCATGCTGACTTTGAATCATCACATTTGCACGGCTAATTGGGACAG
ATTTTTCCACATAAGCAGGTAAATTTAACTGCTGTTCTTTGCTCCAAGCTTCATCTATGG
GTGAAATAATCGCATGGGGTAAGGTAGAAAGCAGATTGCGTTTCTGCATATTTTCTAAGC
CATTCATCACAGAAAGAACGATAACAAGTGCCATCACGCCTAATACAATGCCTAGACTTG
CAAGGTTTGTGACTAATCGACCAAAACGGTCGCCACTTTTAGAACGCCAATAGCGAAAGG
CAATAAATAAAGGAGTTGTTAAGTTCATAAAAAATTAATACGAGTAGAAATTGGTAAAAT
TCTACCAAAATCTACCCGCTTGTCTTAGAGATTTCTGTTATATCAACAAAAAATTAGTTA
ATAACACCGCAAGCCATTCTTGCTCCGCCACCGCCAAGTGGTGCTGGGTGGTCTGAATGG
TTATCGCCACCTGCGTGGATCATCAATGAACGACCTTTCACTTCTTCTAACTTTTTCAAA
CGTGGTGCAAGAACTGGATTAGTCGCATTACCCTCGTGATCAACCGCTAATGCAGGTAAA
TCACCTAAATGCGCTTCATCAGACCAAGGATAACCGTGCTTTTTCGTCTCTTTAGGATCC
CAGTGACCGCCTGCACCTAAGCCAGCGACTAATTTGCCATCTTTCTCTTTTGGTTCACAG
CTTGGTTTCTCGTGAATATGGAAACCGTGTAAGCCGTGTGACAATCCTTTCAGATTTGGG
GTAAAAACTAAACCGTAAGGCGATTCGGTAATCGTCACCGTTCCCACATCTTTGTTGCCA
TTTTGTAAATCAAGTTGTTGAACTTTCACTTCAATTTGGGTAGCTGAATTTGCTATCGCT
GAAGTTGAAAATCCGAAAAGTGCTGTTAAAGCAAGGGTTAAAACTGTTTTTTTCATAGGA
ACTCCTAAGTTAATTACAAATTATTTGCCTGTTTTGACAAATTCTTCAATATTCTGAGCC
ACTTTATTGACTAAGATTGTCACGGCTGAATCACTCGCCCACGCAACGTGTGGCGTAATC
AATAAATTCGGTAAACGTTTTGCCGCTTGAATGAGCGGATTATCAATCGCTGGCGGTTCT
TTGACTAACACATCTAATGCCGCTCCCGCAATTTTGCCATTTTCTAGGGCATCTAGTAAG
GCGGTTTCATCTACCAAAGGACCACGTCCCGTATTAATTAAATAAGCGGTCGGTTTCATT
AATGCCAAGGTCTCTGCATTAATCAGGTTTTGGGTCGTTTCAGTTAATGGACAATGTAAA
GTGACAATATCCGCCTGTTTTAACACCTCTTCAAAAGGGGTATAGCCATCACGAATAGTC
GTTGCACCTTTATGTTCTGCATAAAGCACTTTCATGCCGACTAACTCTGCTAAACGCCCG
ACGTCCGTCCCCAAACAGCCTTTGCCGAACACGCCAAGAGTGGAGCCACGCACATCGGTA
ATCGGATAATCGACATAGCAGAACTGCCCACAAGTTGCCCAACGGTCGCTGGTGACTTGA
TCACGGTGGTAGCTCATTAAACTATGTTTTAATGAAAAAATCATCCCTAAAACGTGTTCT
GGCACTGTCACACTGGAATAGCCCGTTACATTTTTCACCGCAATGCCTAGTTCTTTTGCT
GCAACGAGATCAACATTATTTGTCCCTGTCGCCGTAATTGCAATAAGCTTCAGTTTCGGC
AACCTCGCTAATAACTCTCGTCCGAATAACACTTTGCTGGTAATCACAATATCCGCATCT
TTTGCTCGCTCGTAGGTTTCTTCAGCAGAAGTGCGATCGTATTCAATCCAATTATGCGGA
AAAGGCGGACGTGGAATGTTGTGAGTGGCAGGAATGCCTGTGCGGTCAAGAAAAACGATA
TTCAACATATTAGTTCCTTGTTTGGAAAGAGAAAGTAAGGGTAAATATACAACAAGCGGT
GCGTTTTAACAAGAAATTTACGAAACGAATGGAATATACAGTTTGAAAAGCGAAAATGTA
GGACACACGCAGTGTGTTCCTACTATTATGAAGAAAGGTTATAGCTTTTCAACAAGTTCC
ACCGCATAGCCAATATAGCTTGCAGGGGTCATCTGTTTTAAGCGATCTTTCTCTGCTTGT
GGCAATGCCAATCCATCAATAAATTGACGCATCGCTTCGCCATCTACACGTTTACCACGG
GTTAGCTCTTTGAGTTTTTCATACGGTTTTTCAATACCATAACGACGCATCACCGTTTGA
ATTGGCTCGGCTAACACTTCCCAGTTTTGATCCAATTCATCTCGCAGATGTTGTTCATTA
ACTTCTAATTTACTGATCCCTTTTAGCGTAGAAGCATAAGCAATCAACGCATAACCCAAA
CCTACACCTAAGTTACGCAATACCGTTGAGTCGGTTAAATCACGTTGCCAACGAGAAATC
GGTAATTTTTGCCCTAAATGGTTCATTACTGCATTGGCTAACCCCAAGTTGCCTTCTGAG
TTTTCAAAGTCAATTGGATTAACTTTATGTGGCATTGTTGAAGAGCCAATTTCACCTGCA
ATCGTACGTTGTTTAAAGTGATTTAACGCAATATAGCCCCACATATCACGGTCAAAATCA
ATCACAATCGTATTAAAGCGAGCGACACAATCAAAAAATTCCGCAATGTAATCGTGCGGT
TCAATTTGAGTGGTGTATGGGTTCCAAGTTACCCCTAAAGATTGAATAAACTCTTGGCTA
AAGGTGTGCCAATCAACTTCAGGGTAAGCGGATAGATGAGCATTATAATTTCCAACCGCA
CCGTTAATTTTCGCCAAAATCTCTAAGTTTTCTAATTGCTTATATTGACGTTTTAAACGA
TACGCCACATTCGCCATCTCTTTACCAATCGTAGTTGGGCTGGCAGGCTGACCGTGTGTG
CGAGAAAGTAACGGAATATCTTTGTAACGGTGAGCCAATTCCACAACGGCATCAATCACT
TTTTTCCACTCAGGCAACAAAACTTCTTCTCGTGCTGTCTTGAGCATCAAGGCGTGAGAA
GTATTGTTAATGTCTTCAGAAGTACAAGCAAAGTGAATAAATTCATTGATTTTTTGCAGT
TCAGGCAAGGCTTCACACTTCTCTTTTAAGAAATACTCAACGGCTTTGACATCGTGGTTT
GTGGTACGCTCAATCGTTTTAATACGCTCAGCATCTTCAATCGAAAAATGTTCGACAATC
TGATTTAAGTAATCGTTTGCGTCTTTAGATAAAACTGAAACTTCGTTGATTTGTGCGTGA
GAAGCCAGTTTTTGTAACCAACGAACTTCTACGGTAACACGAAATTTAAGTAAGCCAAAT
TCACTGAAAATAGGGCGAAGTGCAGTCGCTTTATCTTGATAACGACCATCAATAGGGGAT
AACGCTGTTAAAGCGGTCAGTTCCATTCAGGTTTCTCCGTACATAAATAAAAATCAACCT
GAGAAATGTAGCATTTTTTGCGAGGAATTTCATTAGTTTGTTGTGGTTTTATCAATTTTA
TATCGTATTTTGATAGCTTTAACATATAGCAAAAATAGTAAAAAGTATAATTTCTAGCCA
TCATAGTGTTTTACTCTCTTGGTAAAACTCATTAGAATTAATCGTTTTTTTCTATCTTCC
TAAGTAGCATCTATGCATTTCCGAAAATCCCCTTTAGCGTTAGCTATCTTATTATGTTTA
TCCCCAATTACAGTTACAGTGACTAATGCCAATGCTGAAACTTATATTGTTACTGGTGAA
AATAACAATGTGCGCGGCGAACAATTCCAACGTTTACTTAACCAAGCCAAAGATGGCGAT
ACAATTCGCTTAGACGGAGATACTCAATTATTGCGTGGAAGTGGTTTTTTCAATGTTGAT
AAACAAGTAACAATTGATGGACAAGGAAATCGCTTACACCTTGAAGGTTATAATTTGTCC
TTAGGACAAGATGTTACTTTTTCGAATGTAAATTTATCCTTAAAACCTAGTCGAGATTTA
AACAATATTTTTGGTTCTGGATTTAATAATTTAAAAGCAGCATCTACCTATATTGTGACC
AATGGAAATAAATTGATCTTGGATAATGTTAGAACGAATGTTAATGGTGAACCTGCAGAT
ACTCGCCCAATGATTTTACTTGGAAATATTGATCCAACAAAAAATAATAATGGACACGAT
GCTCTTGTAGTGACAAATGCTCACCCAACAGAAACAATATTATCTTCAGTGGTTGTTATA
GGCAATAACAATTCAAATACTGACACCCCAGTAACGATTAGTTTAGGGGAAAATGTCAGC
TTTGTTAATCAGGTAATATTTGAGAGAGAAGGAGAAGAGGATATATATAGTGGTGCGGTG
TATCTAGCTGGAATGAATAATGATCAAGAACATAACAGAGCTATTAATTTCTCTAGTTCA
TCAAATGCTATCACTAAAATTTATACGGGAGAAGCTACAAATGTTTCTGTTACGTTAAAT
AACATCAATCCTGAAACTGCTATCACTTTACAAGATGTTAAAGATTTAACATTAAATAAT
AGCCGTATTACTTTGGATAAGAATTTATCTGTTTCAGAAACCTTAACTCTGAATAATCAA
TCCGCAATCACTACAGTGGCGAGTAAAGATGCTTTTGGTGACATCGCTAAGACTAGTTTG
ATGTTAAATAATATCCATACCAATGGTAATAATAGTAATATCACTATCGTTCGGGACAAT
GCTCTTTTGATTAATGGTAATATTACTGGTGAATTGACTATTAATACAGAAGATAAAGAT
AATAACGTTAGTCTTCCTAATGGCAGCACTTTAGTAGGAGAAAATGGCAGCTATGTTGTG
AAGCTAAAAACAGAAGTAACTCAACCTGTATCAGAAAATACAACTACTGACAGCAGTAAT
ACTGATGTAACCCCTGCTAAACCTACGGATAGCACACCAGCAACAACAGGCGAACAAACT
GGTTCGTCAGATACAACATCACCAACAAATACAGCTGCAACTAGCAATGAAACTACACCG
CCTGCTACAACGGGAGATACAGCGACTAACAGCAGTAATACTGATGTACCCCCTGCTACA
CCTACGGATAGCACACCAGCAACAACAGGCGAACAAACTGGTTCGTCAGATATAACATCG
CCAACAGATACAGCTCAAACAGACGATCAAGCGGAGGCTTCTAGCTCTGACACTGCAACA
TCTACACCAGCACAACCAACGGGCGATGTAGCTTCAACAAGTGAACAAGCGACAACGTCG
AGTACATCTACAAACCACAATAAAATCACAATCACCACGGCAGAACAGGAAACACAGCGA
GCGATTGCGGAAAGTCGTTATGCCACCGTTGTATCTAACTTTGCATTAAATTCTATCCGA
AACAGACTAGAACACAGCCGTTCAAGTAATGCTTATCCGTATTTAACTGCAACGGTAAAC
GGCATGATCCCGACGGTTTCTGAGCTAGGTAGGTTATGGGTTAATTCAAGCTCTGATCGA
ATAACGCAGGAACGATATAAATTCAACAATTTTGGATTACAAGTAGGTTATGATAAATCC
TCGGCGTTGGATAATGGCACAGCTCGTTTTGGCTTCGCTTTAGATGTTGAAAAAGGCAAA
GCTAACTTTGCTCAATTCTCTGAAACATATAAAACCCAAACATACGGTATGGCGTTATAT
GGTGCTTACGAAACAGAAGATCGCCATTATTTAGATGTCGCAGTGAGAATGGCAAGAGCA
TCTAATGAACTAAAATCCAATGCTTCGCAGGCGTATCATCACAATCTCTATTCTGCATCA
CTGGCTTATAGTAAAGGTTTTGAATTGAGTAACCGCTGGGAAATCGAACCATATACGCAG
TTATTCTATACTCACCTAAGTTCTACGAACTATATTAGAAATGGCTTGAATGTAACGGCT
GACGAAATCAACAGCTTAGTTGGTAGTATTGGAGCTAAAGCACAATATCAACTTAATCAA
ACTTTGAATTTCTATACTAAAGTCGCAATGCATAGAGAATTTAACGCTACACAAGATATT
CATATCATTCGTAGTGCCACAGACAGGGTTCAACATAATATCAATCATCGTGGAACTTGG
ACAACTTTAGGATTAGGTATGAAAGCTCGTCTAGGCAATAATACCCATTTATATCTTGAT
GCAGATAAATTATTTGGTAATGGCTATAAACAAAGTTATCAAATAACTTTAGGGTTAGAT
TGGAAATTTTAATTTCAATTAGATCAATAAGTTAAACGCAGTGGGATTTCCACTGCGTTT
TTAATATTATAGTAGACATGAGTTGAATAGAAGTGGCTTACATCCTAATGAACACACCCC
ACATCTACATCGGTACGGGCGGTTATAGCGATACGGATTTAGTCGGTACGCTCTATCCGT
TTGGGACGGACAAAACGGATTTTTTGTCGGTTTACAGCCAGCATTACGATACCGTTGAGA
TCAACAGCACCTTTCACGCCCCGATTGGCTATAAGGCAGTGCAAGGTATGCTAGAAAAGT
CTGAAGGGAGATTAAAATTTTCGGTGAAACTGCATCAAGATTTTAGCCATAAACGTACCG
CTACCGCCGAGCAAGCGCAGGCATTTTTGGCTGCGTTACAACCTCTGTGTGATAGCCATT
GTTTAGCCAATTTATTTGTGCAATTCCCGACCAGTTTTGAACGTCAGCACGCCAATCGTT
ACTATCTGGCGGAGCTGGTGTCGTGGTTTAGTGATTATCCCCTTGCCATTGAGTTTCGCC
ACGCCAGTTGGCATACGCAGTCGGTGCGGGATTATTTTCACGGCAAGGAAAATTTGATTT
GGTGTAACGTGGATTATTCGCAGAACATCGGTTTGCCTGCCTTTCAGTTTTATGCGAACC
AACGTACCGCTTACCTGCGATTACACGGTCGCAATCCCCACTGGTGGAAAGCCCAATCGG
CACAAGAACGCCACGATTATCGTTATAGCGAAACCGAATTACAACAACTGGCAACATTGT
TAAATCAGCGAAAAGCAGAGTTTGATCAGCTTTATCTCTATTTTCAAAACACAACCAATA
GCTATTCGTTCTACAATATCGAAAGTCTGAAAGGCTATTTGGCGAGCTATGGATTTAAAG
CAAAAGAGACACCTGAGTTTTTGAGTGGACAGCAGAGTTTGTTTTAATAAGAGAAATCCG
TGGTTATTTATTAGTAATATTCTACCTGTTTTTCAGCTATACAAAGAAGTGGAGACAAAA
GTATTGGAGAGAATTAGAGAACATGATTAAAACTAATACTTTTGCCTACTGTGCCGATTT
CTATAGAAAATAAAAAGACCTCTGTGGTTTTACTACCAAAGAGGTCCTTTGAAGATTTTA
AATTACTGTTGGCACACACCACAAGTTGCAGCTGATGAGAACATCCAAACTAATTTCTCT
TGCTCTTTGATGTAGTCGCTCATTTGTGACGCTGTACCTTCATCTTCCGCAGCATTTGCT
AACGCTAAAATTTCACGTTGTTGTTTAAGTAAAGTTTGGAATCCTTCTAAAGTACCTGTT
AAGCAGTGTTGTGCTGAACTTGCACCGATGTCTTCTTTAACAAGTGAAACTTGTAAGTAT
TGGCTAAATGCGTTATCTGGCGTATAACCTAAGGTTAAGATACGTTCTGCGATTTCATCT
[truncated: 1,910,556 more chars]
