# Supplementary material for: Whole-genome sequence analyses of Glaesserella parasuis isolates reveals extensive genomic variation and diverse antibiotic resistance determinants
Source: PeerJ. 2020 Jun 22;8:e9293. doi: 10.7717/peerj.9293 (PMC7316082; doi:10.7717/peerj.9293)
Supplement: Supplemental Information 4 [file peerj-08-9293-s012.fasta]

>H27 Scaffold1
CTATAAATTAGAATTTCATGCTCAATGCCATTGTTATTTTAACAATGGCATTGTTTGGCA
TAGTAGACAAAAGTGTTGGTTTTAATTATTTTTCCTAATTATCACCAACTCTTTTTATTT
AAAAAATCCTTTATAAACATAATCTTATGCTTTTTCGTTAATCCATTATGAGCCGATAAT
TTCTGCTTCAGTTCTTTAAATAACCCTTCCAACCTATTTGTTGTTTTTTCTATATTTAGG
TGAGTATATTCTTCAAAAGTGAGCTTAAAGCCTTGTACTATAAGGCTTTAGCCCACTTTT
TATCAACACTTTTGTCTACTATGCCTAGGACAATCCCAATAAAAATAAGGCATTATCTTA
CAAAATATTAAGGCTGTGAATCACAGCCTTAATAAATTATGCTTCTTCAACAGATAAATT
TTCTATACCGTCGTCTTCAATTTCACAGATTCGTTCAAGGCTGACAACATGTTCGTCTTC
TGCGGTACGAATAATACGAACACCTTGGGTATTACGTCCTACAAGGCTGACTTCGTTTAC
ACGGGTACGTACTAATGTACCGGCATCGGTAATCAACATAATTTGGTCATTTTCTTCAAC
CTGAACTGCTGCAACCACTTTACCGTTACGTTCATTCACTTTAATTGAAACCACCCCTTT
TGTTGCACGAGATTTGACCGGATACTCACCTAAGGCAGTACGTTTACCATAACCGTTTTG
GGTAACGGTTAAGATTTCACCTTGAGTATGTGGAATTACAAGGGAAACCACTTTATCGGT
GGTTAAGTTAACACTTGAGGCTTCTTCAGCTTCTTCGTTTTCAACAGTTTCAATATCGAC
TTCTTCAGCATCATCGACTGAAATTTCGGTTGTTGCTAATTTAATACCTCGAACCCCTGT
TGCAACACGCCCCATTCCCCGCACTGCAGTTTCTGCAAAGCGTACCACTCGACCTTGCGC
CGAGAACAACATGATTTCACTCTCGCCATTGGTAATATCTACCCCGATTAATTCATCACC
CTCGCGAAGTTTTAATGCAATTAGACCGCTTGATCTAACATTACTAAATGCATCGAGCGA
AACTTTTTTCACCGTACCACTCGCCGTTGCCATAAAAATAAATTTATCAGCGCTAAATTC
ACCATTTGGAACGGGAAGAATTGCAGTGATACGCTCATTCTCCTCTTTTACAAGTGGAAG
AATATTTACGATTGGCGTACCTCTTGCACCACGGCTTGCCTGTGGTAATTGATAGACTTT
TAATTGATATAAACGACCACAGCTTGAGAAGCAGAGAATGGTATCATGAGTATTAGCGAC
CAATAATTTCTCAATGAAATCATCCTCTTTCATTTTCGTTGCTGATTTACCTTTACCACC
ACGACGTTGCGCTTCGTAATCCGATAACGGCTGATATTTCACATAACCAGCGTGCGATAA
GGTCACAACTACATCTTCTTGAGCAATTAAATCTTCTAAATTAATATCGCCTGAAGCCGC
AGTAATTTCAGTGCGACGCTCATCGCCAAATTCGGCTTTGATTTTTTCAAGCTCTTCACG
GATGACTTCCATTAAACGCTCTGAACTATTTAAAATGTGTAATAACTCGCTGATTTCTAC
CAATAATTCTTTGTATTCGTCTACGATTTTTTCGTGTTCTAAGCCTGTTAAGCGGTGCAA
GCGAAGCTCTAGAATTGCACGAGCTTGGACTTCCGATAAATAATATTGCCCGTCACGTAC
GCCGAATTCAGAGGCTAAATCTTCTGGACGAGAAGCATCTACACCCGCTGCTTCAAGCAT
TGGTGCAACATTACCTAACGACCACGGACGATCCAATAAACCTTCACGTGCTTCATCGGC
AGTTTTGGAATTTCGAATCAGCTCAATCACAGGATCTATATTGGCTAATGCAATCGCTAG
ACCTTCTAAAATATGTGCACGTTCACGTGCTTTACGCAATTCAAAGACTGTACGGCGTGT
TACAACTTCACGACGGTGCATCACGAAAGCTTCAATAATCTGTTTGAGATTGAAAATTTT
TGGCTGACCATGATCGAGTGCCACCATATTGATACCGAAAGTCACTTGCATTTGTGTGAG
AGCGTACAAATTATTGAGTACCACTTCACCAACAGCATTATTTTTGATTTCAATAACAAT
CGAAATCCCTTTTTTATCAGAATAGTCTTCAATACTTGAAATACCTTCAATACGCTTATC
ACGCACCAATTCGGCAATTTTTTCGATTAAATTCTTTTTATTAACTTGATACGGCAATTC
CGTGACGACAATCTGCTCACGGCCTTTTGAAGTTGTTTCAACACTGGCTTTGGCTCGTAC
ATACACTTTGCCACGACCTGTACGATAAGCATCTTCAATCCCTTTACGACCATTAATAAT
CGCCGCCGTTGGGAAATCAGGACCGGGAATATGTTGCATCAACTCTTCAATCGTAATTTG
TTCGTTTTCAATATAAGCTAAGCAACCGTTTAACACTTCATTTAGGTTATGAGGAGGAAT
ATTGGTTGCCATACCCACGGCGATTCCCGAAGAACCATTAACAAGCAATGCCGGAATTTT
AGTCGGTAATACATCAGGGATCATCTCTTTACCATCATAGTTTGGAGAGAAATCCACTGT
TTCTTTATCCAAATCCGTTAACAATTCTTGCGTAATCTTCTGCATACGCACTTCGGTATA
ACGCATTGCCGCAGGCGCATCCCCGTCAATCGAACCAAAGTTCCCTTGACCATCTACCAA
CATATAACGAAGAGAGAACGGCTGAGCCATACGCACAATCGTATCATACACCGCAAAATC
ACCGTGAGGGTGATATTTACCGATCACATCACCGACTACACGTGCCGATTTCACATAAGG
TTTAGATGATACGTTACCGCTTTGATCCATAGAAAAAAGTACGCGTCGATGAACGGGCTT
CAAACCATCTCGCACATCTGGTAACGCTCGCCCAACAATCACAGACATTGCATAATCAAG
ATAGGAATTTTTTAGTTCCTCTTCAATACTGATAGGAATAATATCTTTAGCCAATTCACT
CATTAAAATTTCCTAATTGCGTTGTAAACATACCTAATTATTTCTATAAGCTATTCAATT
ATTAAGTGAAAACCTTCTATAGAAAGAAGGTTAATTATAACATTTTAAATAATCAACTTC
AATATAAAAGTTGATTATTTTTAAGATAAAAAACATATAAAATATATTACGAACTTACTT
TTAACAGTGATAAATTTAGAATTATTTTTAATAGGAGGATCAATAAATATAAGATATAAT
ATTTAATATCAATTTTTTATCAAAAAATTTTCAATCATAAGAATATAAAACCATTTAAAT
TAATAATGAGGTAAAAATGTCAACTAATATTAAATATAATGTTATTTCTAAGTACAATCA
TGAAAATAATATAGAGAAAAACATATTTAAATTATTAACTAGAAAACAAAGAAAAGAAAT
TAGAATCTTTGAATCTTATTTATTTGAACAAGAGAGAGCCCAAAACACTATCCGTTCATA
TATTGCTGGAGTTACTAAGTTTTTTATAGGCTATAAAGAAATAAATAAAACAAATCTTAT
TTTATATAAAAAATATCTCATTGAAAATTATTCACCACAAACAGTAAATATAAGAATATC
AGCAATAAATTATTACTTATCATTAAAACAAATGGATCATTATAAATTAAAGCATATTCC
ATTACCTAAGTATCATTTTACAGAAGGAATCATGTCATTTCCAGAATACAAAACTCTATG
CGATTATTTAAAGGAACATAATTTACGTTATTACTTTATTGTAAGGTTCTTAGGAAGCAC
TGGAGCTAGAATAAGTGAACTAGTAAAATTCACAATACAAGATTTAGAAAAAGGATATGC
TGAATGCCATTCTAAAGGAAAATTTAGAAGAATTAATATTCCTCAAAGCCTGATTAATGA
ATCTCGTGAATTTTTCAAAATCATAAAAAAGAATTATTCCTGAATAGATATGGAGCACCT
ATTTCAGCTAGAGGTATTGCTCATAATTTGAAAATATACGCAGAAAAGTGTGGCATCAGA
AAAGATGTTGTCCACCCTCATAATTTTAGGCATTTCTTTGCTATACAATTTTTAAAGAAA
AATAATAATATTGCTTTATTAGCCGATCTGTTAGGGCATTCAAATGTAAATATGACTGCT
TTATATCTAAGACTATCTCATTCAGAACAACGTGAGGCTATAAATAATTCAGTGAATTGG
TAATTTATTATATACTACTTCATATAGGCTTATTTCTATATAAAAAATGGCAATATAGAT
TTATATATTGCCATTTCCAATATTACTATTTTAATTAGCCTTTGTAGTTGTAAATGTGAG
CAACTAAGTCTAATACTTTGTTTGAGTAACCAGTTTCGTTGTCATACCAAGAAACAAGTT
TCACGAATGTATCTGTTAATGCGATACCTGCATCTGCATCAAATACAGAAGTTTCAACTG
CACCGTTGAAGTCTGTTGATACTACTGCATCTTCAGTATAACCTAAAACGCCTTTTAATT
CGCCGTTGAATGTTTTACCTTCTGCTGCATCTTTGATCGCTTTTTTGATCTCTTCGTAGC
TTGCTGGTTTTTCTAAGTTTACAGTTAAATCAACAACAGATACGTTTGCTGTTGGAACAC
GGAACGCCATACCTGTTAATTTACCGTTTAATGCTGGTAATACTTTACCTACTGCTTTCG
CTGCACCTGTTGAAGATGGAATGATGTTTTGTGCCGCACCACGACCACCGCGCCAGTCTT
TTGCTGATGGACCATCAACAGTTTTTTGTGTTGCTGTTGTTGCATGAACAGTTGTCATTA
AACCTTCTTTGATACCAAATGTTTCGTGGATAACACGAGCAAGTGGTGCTAAGCAGTTTG
TTGTACAAGAAGCGTTAGAAACGATGTCTTGACCAGCATAAGCGTTGAAGTTTACACCGT
TTACGAACATAGGTGTGCTATCTTTAGATGGACCAGTTAAAACGACTTTTTTCGCACCAG
CTTCGATGTGTTTACGAGCAGTTGTATCGTCTAAGAATAAACCTGTTGCTTCAACTGCGA
TATCCACACCAATTTCATTCCATTTTAAGTTAGCTGGGTCACGCTCAGAAGTAACACGGA
TTTCTTTACCGTTTACAACTAATTTGCCGTCTTTTACTTCGACAGTGCCATCGAAACGAC
CGTGAGTTGAATCGTATTTGAGCATATATGCCATATACTCAACATCAATTAAGTCGTTGA
TACCAACTACTTCGATGTCATCACGTTTTTGTGCTGCACGGAATACGATACGACCGATAC
GGCCAAAGCCGTTAATACCAATTTTAATTGCCATAGATTTTCTACCTATATTAAAGTTAA
ACAAAATTTGTTCTTTCCTAGACATTGGAAAAGCGAGAGGATTATAACACAATCTTTCCC
TTTTCTGACAACTAAAGAACAGAGCAAAATATAGCAGATAAATTTTATGTGATCTATGTC
AAATTTTTTAAAACCCTCTCTTGCTTTTAACTAAAAAAAGTTAGAATAATTGGTAACAAA
CCAATAAGAGAAAAGGATTTAAAATGATTAAAGATATTAGTGAATTAACCGAAGAACAGA
TTGAAATTTGTTTAAATGCAGGTACAGAAAAACCTTTCAGTGGTAAGTTCCTAAAAGAAA
ATAGGGTGGGGACATATCGCTGTGTTCGTTGCCATAATGCGTTATTTCGTTCTGATGCCA
AATTTGATGCTGGTTGTGGCTGGCCAAGTTTTTATGAAACGATCTCGGAGTCTTCATTAC
GTTATGTAGATGATTATAGTTTAGGCAGACATCGTGTTGAGATTCGCTGTGGCAATTGTG
ATGCCCATATGGGACACGTTTTTAAAGATGGGCCTCAACCTACAGGATTACGCTTCTGCT
TAAATTCTATTGCATTAAACTTTAAGTGGGATCAAACCGGTGAAGAAATAGATGGGTAAA
ATAAAGAATAAAAGTTTCTCGGTATAATAAAAATGCCCGCTTTTGCGGGCATTTTTTAAG
TTTCTTGGATTCAAAAGTGATTACATAGAAACTTCTTTTGAACCTTGAACTTGGATTTCA
ACACGGCGATCTGGTGCTAAGCAAGTGATTAATGCTTTACGACCTTTAACTGCGTCACAT
GTGTTACCAGTTACTGGGTTAGCTTCACCGTAACCTACCGCTGTTACGTTAGCTGGGTTA
ACACCTTTAGAAACGATGTAGTTTGCTACTGTTTCTGCACGTTTTTGTGAAAGAGTTAAG
TTGGCAGCATCTTTACCAATACGGTCTGTGTAACCGTTTACTTGTACAGCAGGGTTTGCT
AAACCTAAATTTACGATCTCAGTGTGTACTGCGTCTAATGTTTGTGCTGCAGCTGGTTTT
AAGTTTGCTTTACCGAAGTCAAATAATACGTCTGAGCTGAACGCGAAGTTTTTAGTTACA
ACTTCTGGTGCTGCTGCAACTGGTGCTGCACCTTGACCAAAGCGATATGAAATACCTGCG
GTCACAGAATGAGAATCTGGGCTATAGTTGTAAGTTGCTCTACGATTCTCTTTCGCTTCA
GCTTTAGTGAAGTTACCTACATTGCTCAACCATTGATATTCAACACGGAAAGCTAATTCA
GGAAGAATCGCATACTCAACACCTGCACCTAATACTAAAGAGGTTTTTAAGTTATGAGCT
TTTTGAGTTTGCACTCCAGCTGTTTGGCTATAACGTTTGTAATCGTTACGAACTAATGCA
GCACCAACTTTACCGTAAACGTCTAAACCGTTTAATACTTCATAGCTTGGTTTTAAGCTT
AAGTGTGTACCGTGTGCAGAGTGTTTGAATGCACGGAATTCTTGTTTGTTACCACGAACA
CGACCGAAATAATCGTAACCTAATTCAACTGCTAAGTTGTCGATGATTTGGTAACCACCA
AACACACCGTAAGTTACAGAGTTACGGTTAATAACGTATCCATTAGCGCTAGTTGCATAA
CGAGCATCGTTCTTATATTTAGAGTTTAATTGGTTAATATCATTGTGGAATGTTGCCCAA
CCAGCTTTAGCACCTACATAGAAAGTGTTAGCTTGTGGAGCAGCTTGAGCTACAGAAGCA
ACTGCTAAACCTGATACTGCTAATGCAATTAAAGATTTTTTCATTTTGATGATCCTCTAT
TATCGTCATCTAATTAAACAAAATTCTTAGCGTAATCATTACGCTAAGGCTTTAACTACG
CTTTCTATTCTTCAATACGAAAAGAAAGTCGAAATTTCGCCTACATTTTACTAAAAAAAA
TCCGAAATACAAGCGAACTTTTTCAAAGAAGCCGTGTCGAGGCTGAAATTTCTTACATTC
CTGTCTTTTCTTTCTTAAAGAACGAGGCAAGAATGCAACTATTATCCCATTAATATAAAA
GAAATCAATTTATAAGCACTCAAGGAAATGTAAGTAAATGTAATAAATTGCAACTTTTTA
AATGCTTTGCCAATTTTTTTGTAGTAATTTTCATTAAATGAAAATCTTGCTAAGATCTCG
TTAAAATTTTAACAGATTAAAAAAACTATGATCCCACGCCTTGCAAACATACCTCAACTT
AATCCGCTTGTTCAGAAATATTTAGCTGAACTCAAACAGCAACATTTCAGTGGTGATATT
GCGTCAAACTATGCTGATCGCCTTTCTCTTGCCACCGACAACAGCGTCTATCAGCAACTG
CCCCGAGCGATTTTGTTTCCGAAATCCGTTGCTGATGTGGTGATTTTAACCAAACTGGCA
CAAAAAACCGCATTCCAAGCCTTAACCTTTACCCCGCGTGGTGGCGGTACTGGCACGAAC
GGGCAATCGCTGAACAACAATATCATTGTTGATCTCTCTCGTCATTTAGCTCAAATTTTG
GAACTGAATGTACAAGAGCGTTGGGTGCGAGTGCAAGCTGGCGTGGTGAAAGATCAGCTT
AATCAATTTCTCAAACCGCACGGGCTATTCTTTTCCCCTGAGCTTTCAACCAGCAACCGA
GCAACCTTAGGCGGAATGATCAACACAGACGCATCGGGGCAAGGTTCGTTGCAATACGGC
AAGACTTCCGATCATATTTTGGCGATTAAAGCGGTGTTGATGAACGGCGATATTTTGGAA
ACACAAGCGGTCAAAACCGATAATTTTTTTGCAAATGTCGATCAACTTAATCTCACGGCA
AATGGTAAAAAATTGCATAGCGAGATCTTCCAACGTTGCCAAGCGTTACGCCCGACCGTG
CTGAAAGAACTACCGCAACTGAACCGCTTTTTGACGGGTTATGATCTGAAAAATGTATTT
AACGACGTTCTCTCCGAATTTAATTTAACCCGTATTCTAACTGGCTCCGAAGGTTCTCTT
GCCTTTATTTGCGAAGCTAAGCTCAATCTTCTTCCGCTTCCTGAATACCGCACGCTGATT
AACATTAAATATAATTCCTTTGATGCGGCGTTACGTTCCGCCCCTTTTATGTTGCAAGCC
CAAGCCCTATCGGTTGAAACGGTGGACTCCAAAGTGCTGAACCTTGCCAAACAAGATATT
GTGTGGCATTCGGTGTCGGATCTGCTCACTGAAGATGAACACAATCCGATTTTGGGGATT
AACATTGTTGAATATGCTTCAAATGATAAGGCTCAGAATGAAGCGCGGATTGCCAAGCTG
TGCCAAGCTCTAGATGAAAAAATCCAAGACGGCACAAGCGGTATCATCGGCTACCAACTT
TGCAACGATTTGGCTTCGATTGAAAAAATTTATGCAATGCGGAAAAAAGCGGTCGGTTTG
CTAGGCAACGCAAAAGGTTGGGCAAAACCGATCGCTTTCGTGGAAGATACCTGCGTACCG
CCTGAACATTTGGCAGATTATATTGTGGAATTTCGCCAACTGCTCGACGATCACGGCTTA
GATTACGGTATGTTCGGACACGTCGATGCAGGGGTGTTGCACGTTCGTCCTGCCCTTGAT
TTATGCGACAAATCACAAGTTGCCAAATTCAAGGCAATCTCCGACCAAGTGGTTGAATTG
ACTGCAAAATACGGCGGTTTGATTTGGGGCGAACACGGCAAAGGTATGCGTTCTGCCTAT
GGTGAGCGGTTCTTTGGTGAAACCTTATGGAAAGAGTTGCGTTATATCAAACAGCTTTTC
GATCCGCAAAACCGCTTGAACCCAGGTAAAATCTGTACGCCGTTAGATAGCCAAGCCAGC
CTTTATTCGATTGATTCGCAAATGCGTGCCGATCTAGACAGACAAATTCCTATTCAAGTG
CGAGAAGCCTTTAAAGGGGCAATGAATTGCAACGGCAACGGTTTGTGCTTCAATTTTGAT
GTACACAGTACAATGTGTCCGTCAATGAAAGTGTCGGGCAACCGCCTATTTTCACCGAAA
GGAAGAGCAACTTTAGTGCGTGAATGGCTACGTTTACTGGCGGAACAAAATGTTTCCCCT
GATGAGTTGATCTTTGAAAAACAGCAAACATCGGCGAAATTAGTCGATTTTGCGAAGAAA
ATCCGCAATCAGTGGCGAAAATCACAAGAGTATGATTTCTCCCACGAAGTGAAATCGGCA
ATGGATACTTGCCTTGCTTGTAAAGCCTGTGCCAGCCAATGTCCGATAAAAATTGATGTA
CCAACGTTCCGTTCACAATTTAACGAACTTTATCACCGCCGTTACCTGCGTCCGCTGAAA
GATTATGTGGTGGCAAACCTCGAATTTGTTGCACCGATAATGGCAAAACAGCCGAAGTTG
TTTAACTTTTTCAGTGCCAACAAACTGGCTGAAACCGTTGTAAGTAAAACCATCGGAATG
GTCGATCTACCAGCCTTATCCGTGCCGACATTACAGCAACAGTTAGTTGAAATCGGCTAT
CAAGGCAAAACCTTGGAAGAACTAGAACAGCTTGCGACAAGCGGTCAGTTAGACACAGAA
ATTTGCAAATATGTCCTTGTGGTACAAGATCCCTTCACCTCTTATTATGATGCCAAAGTG
GTGGCGGACTTTGTTCAGCTCGCCCAAAAACTCGGCTTCAAAGCGATTGTGTTGCCGTTC
AACCCAACGGGTAAAGCTCAACATATCAAAGGCTTTTTGCACAAGTTTGCCAACACCGCT
CGTACACAAGCCGAATTGTTAAACCGTGTTGCCAAATTAGGCATTGCAATGGTTGGCGTT
GATCCTGCCTTAACCTTGATTTACCGTGAAGAATATCGCCAAATTTTAAAAGACGACTGT
GGAGAATTTAAGGTGTTACTGGCTCACGAATGGCTGTTGGCTCAACTGAAAAACGGCTCT
CTAGACCATTGCAAAAAATCAACCGAAACCGATCGCTTACCGTGGCACTTATTTGCACAC
TGTACCGAAAGCACCTCGCTTCCAAACAGCTTGAAAGAGTGGCAACAGATTTTCGCCCAT
TTCGGCGAAACCTTAACGGCGGAAAATATCGGCTGTTGCGGAATGGCAGGCACATTCGGA
CACGAAACCAAGCACCTTGCAATGTCAAAAGGGATTTACGCACAATCGTGGCAAGTTAAG
TTGCAAGGCAAAACCTTATCCCGTTGCCTTGCCACTGGCTACTCTTGCCGTAGCCAAGTG
AAACGAATGGAACATCAGCTACTCAAACACCCTGTGCAAGCATTGTTGGAAGTGATTTGA
CCTAGATAAAAAATAGGCATAAAATAAAAACAGGAACGGCGGTCACCGTTCCTGCTCGGT
TTCACTGCTTAGCCCGCACTACCCTTAAGTAACAGGCATAGCAGAATAACAATTAACCAC
AAAAGAATGCGTTTCATTGTTTTTATCTCCACGGATAACATTAAACGTAAAGATCTACTA
AAACAGCCCGCTAGGTGCTTACTGGCGGACTGATTTTTCGCAGATCCGCCTCTGTTTTAT
TATGTTTAAACAATAAAACATTGGGAAAAATTATACATAAAGCCTGTTTATTTGAACAGG
CTTTTGTTTTATCTATATACGGAAAATAAAAATGATTTGGAAAAAAAACACAACGATTGA
GCAACTTAATCAACTCTGCCAACACTCTGCTATTTCGCATTTAGGCATTGAATTTACCGC
TCAACAAAACGATAGTCTAGAAGCGACCGTACCTGTCGATCATCGCACAACACAGCCATT
CGGCTTATTACACGGCGGTATTTCTGCGACTTTAGCGGAAACCTTAGGCTCTGCAGCTGC
ATTACTTTGTTGTGAAGAAAATCAAATCCCTGTCGGCACAGAATTGAATATCAGCCATTT
AAAAGCGATAAAAAGCGGAAAAGCCACGGGCAGAGCAACACCGTTACATTTAGGCAAAGA
GAGCCAAGTGTGGCAAATAGAAATTCGAGATGATGCGCAACAGTTATGTGCCGTGGCAAG
ATTAAGTACTAAGCTACTCTCCCAAAGATAAAACAACCCCCCAAACCTTTCGATTTGGGG
CTTTTCATTTCTCATAATGGTGGGGGAATCCCCACCTATAAATGATTACTCTTCATCACC
ATCAAACCCAGTATTTGGCATAGTAGACAAAATAGTTGCTGATTCCTCAAAAACTATGCC
AAGTGGACAAAACAGTTGCTAATATCTATTTTCTTTAAATATTAGCAACTCTTTTTATTT
AAAAATCCTGTATAAACATAATCTTACGCTTTTTCGTTAATCCATTATGATTATTTAATT
TTCGTTTAAGTTCACTAAATAATCCCTCTAAGCGATTTGTCGTCTTTTCTATNNNNNNNN
NNNNNNNNNNNNNNNNNNNNNNNNNNNNNNNNNNNNNNNNNNNNNNNNNNNNNNNNNNNN
NNNACGCATCACAATTGCCACCATATGAAATTGACACATCTGTACCGGCGTATTAAATAA
ATCTTTCATCAAACCTCGCCTACCATCGCAAGTAATTGATTGAATTATATAGCCTTTTTC
TCTTAACCTATTCAGGGCAAGTTTGTAGTAAATATATTTTTCGGTTCGCACAAAATAATG
GGAAATGACATTATTTGAAAGCGTATCCATTAACACTAATACGCCAAAATAACGACAGAA
AAACGTTGTATCCATAATGATATTCAGGTATCGATTTAAAGGCGGTTTTAAAGCTGTTTT
AGGGACTTTATCAATATATCTTTGAATAGTTCTGACTAAACAATGATATTTAACGGCAAG
TTGTTGATAGGTTTGTTTTCCAGATGTGTAATCAGTCCAAATCTTAATTGGGTCTAATTT
AGTTTTTAAGATAAAGGTTTTATGGCATTTATGACAAAAATATCGTTGAATATTATTTGA
TGTACCACATTTCTTTATTTTCAGACTTTGGCAAAATGGGCAGTTTTTTGTTCATATTTC
AAAAAGAGGCTTAAAGCCTTGTAGTATAGGGCTTTAAGCCACTTTTTAGCAACAAATTTG
TCTATTACACCAGTAAATATCGCATAGGACATTAAAGAAACTGCAACCTTATTGAGGAGA
ATTAATTATCCCTCTTATACAGTAATGATTTGATTTTTTAATGTCTGCTATTAATCTCAC
GGTCAGAGCAATCTAACCGTGAGATGTTAATAGCTATACTCAGGAAGACTCTAAAATATA
GGAGTTTTTAATATAGAAACTAAGATAGATGTTCTAAAAATGCTGGCAAATTTTGAGCCC
CTACTTGTTGAGCTACGACTTCTCCATTTTTAAAAATCAATAAAAATGGAATACTACGAA
CACCAAATTCTGCTGGAATCTGCTGATTTTCATCAACATTCATCTTCACAATACGAGCCT
TATTTCCAAGATTTATGGCTAAATCATCTAATACTGGACCAATTGCTCGGCAAGGACCAC
ACCAAGGAGCCCAAAAATCTAATAATACTGGGACATCCGATTTTAATACATCTTGTTCAA
AAGATGCGTCAGTTGTATGAATTACTCTACTCATAATTTTTCCTTAACTAAAATAAAAAA
GAAACGCTTCTATAACATCTAAAGCGTTAAGACGTGCACAAGATAGTGCTTTATTCCTGA
CTTTTCAAGTAGGAATTAAGTATTAATGTAATTAATTTTACCTAGCGTGCTATGAAGTTT
TATACTTAGGGAAATTTCCACTATGTATAAGAATACTAAACGGCAAATCCTCATATAGTT
CGGTGAATAACTAACACATTGATACATTATATCTTATTTACAGCATTTTTATGGGACATA
CCTGTTGATGCCTTTGTCTACCTCACAAATTTAGGAGAATATCCATAGGCTAAATACCCC
CTCATACACCAATTTCCCCCCAAATAAAATAAACACTGCCCCAGCAAAATTATCTAGATA
GCGGTTATATTTGGCATAAAAATAGCGAATAGCTGGTCGAGAAAATAGCAAAGCGACAAG
CCAGAAATAAACCACTGCACTGCCCACTAAAATGGCAAGTACCGCAAGTAAGTCCGCTAA
TGCAGAGAGATTAGCAACGTAACCGGCTAACACACTGCTGAAAAATACCACAATTTTAGG
GTTGGCAAGGTTAATCATTAATCCTTTTAGAATTTCTTTAACGGTTGAAGTTGCTTGTGA
TGTCGATGTTGCCGAGCCAATTTCCGCATTTTTCGTGATTTGCACCATTTGAATGCCGCT
ATAAGCAAGATAGCTTCCGCCACAAATCATCAGCACAAATTGAAATGAAGGGAAATGTTT
ATTGAGAAATGCCAAGCCAAACAAAGTGAGCAATGCCCAAAATGCAACACCGATAGAGAT
ACCGATAGCACCTAAAATCGCATTTCGGCGAGTATCTGCCATTGCTTTACGGCTGACATA
GAAAAAATCAGGACCAGGGCTAATTAAGCCCAGTAATTGTACGAAAAAAATTGTCCACAT
TTTAAATGCACCAAGAGATCAAATAGAGAGTAATAATCGAGTAGATTGCCGCTAAAATAT
CATCAAACATAATGCCTAATCCGCCTTGCAGATGTTCATCAAAATAGCGGATAGGGTAGG
GTTTGAGAATATCAAACAAGCGGAAAGTGACAAAGGTCAGCAGATAATAGAGCCAGTTGT
GTTCAGGCAGAAAACCGAAGATCACAAACACCGCAACGATCTCGTCCCAGACGATCCGCC
CATCATCGTGTACGCCAAGATCGTGACTGGTTTTGTCGCAGATGTAGCACCCAGCAACAA
AAGTGATCAAGCTCAGTAACACAAAAAAGAGCGTGCTTTCTGTGATGTGCCACAACAAGA
TCGCCCCCCCTAAACCAGCCAAAGTTCCCCAAGTACCAGGGGCAGGTTTGATTAGCCCTG
AACCAAAGCCGAATGCGAGAAAATGAATAGGATTTTTTAAATTTATCTTCATTGTTAATT
AAAATGATCAAAGCCAACTTGATTAGGCTGTGGATAAACAGTGCCGTGTTTTAGTAAGGT
TAAACGACCGCTTGTTTCGGTGATTTTACCGATACAATGGCAAGAAATGCCTAAATCTGC
AACGGCTTGTTCCATTGCAGAACGATTGTCTTCCGATACGGTAAAACAGAGTTCATAATC
TTCCCCACCCGTTAAAGCAAATTGTTCTGCCTGTTCTTGTGAATAAGTTTGTAACAATGG
TGCTGAAAATGGTAACTTATCCACATTAATTTCCGCACCGCAACCACTTCGTTCTAAAAT
ATGCCCTAAATCTGCTAACAATCCATCGGAAATATCAATCGCACATTGTGCATAGTTGAG
CAAACACTGTCCTAATGTCACTCTAGGTGTTGGGCGTAAATGGCGTTGAATTAAGTAGTG
TTGAGCGTCGGTCAATGTGGCTGGCGGATTGAGCAACAGGGCTAACCCTGCCGAGCTATC
GCCTAAATGCCCTGAAACATAGATAAGATCCCCCACCTGTGCTTTATGGCGGAATAATCC
TTTGCCTTTAGGCAGAAAGCCTTGTGCGGTCAAGGTGATCGCCAAGTGACCTTTGGTGGT
ATCACCGCCGATTAAAGCGGTTTGATGCTCGGCTAAAATAGCAAAAAGTGATTGGCTAAA
GCTATCAAGCCATTGATGATCAACGTCGGATAAGGTTAATGCCAAGGAAACCCAAGCGGG
TTTTGCCCCCATTGCTGCGAGATCGCTCAGATTAACCGCAACGGACTTATAAGCTAAATC
AGCAGGGGAAATCGTAGGAAGAAAATGTGTACCAAGCACTAAGGTGTCTGTGGTAATGGC
GAGCTGATGATCCGTTGGAATTTCTGTCACCGCACAATCATCGCCCACGGAAAGTAAAAT
ATCGTGGCGATCTAACCGCTTGTCACGACTAAAATAGTGCTTTATCAAATCAAACTCGCC
CATTGTAATCCTTATTTGCGGTTCAACGCAGGGGCTAATTTATCTAATACGCCATTGACA
TATTTGTGGCTATCGTCAGAACCGAATACTTTTGCCACTTCAATCGCTTCATTAATTGCC
ACTTTGTAAGGCACATCTAATTCAAATTTTAGTTCATAACTGGCTAAACGTAAGATAGTA
CGTTCAATCGGATCTAATTCATTATCTGCACGATCTAAATATGGACGAAGAATATCATCA
ATAACATCTACATTTTCTACCGTACCGCGTAACAATTTACGGAAATAAGGCATATCTACG
CCTTGCATATCTTGATCGGTCACAAAGGCTAATTCAACTTGTTCAATGCTATTTTGCGAA
ATGTACCAAGAATAAAGTGCTTGCACCGCACATTCTCTCGCACGACGACGGGGAGAAACT
TTCATAAAACCTCAATTTATCGAAATAAAAATAGTCGGCAATTCTAACACATTGTAGCCT
TTTCCCGCAAAATAAAGGTGAAGTTATTTCTGCTTTTCCGCTCCCATTTTTTCAGATTTT
ACAATATAAGGCGTAACAAAAATAACCAGCTCCCGTTTAGAGATTTTATCTCGGTTTTGG
CTAAATAAGCGTTTAATCACGGGGATACTGCCTAACAGCGGGACTTTATCTTCGCCTTTG
GCGATCAGATGTTGAAAAATACCGCCTAATACGATGGTTTCGCCGTGTTTAGCAAGGACT
TGTGTATTAATTTCTTGTTTATCAATCGTTGCCATCATATTGTTCATCTGGTTATTTGGC
GAATTTTGGCTAATGGCAAGATCTAACAAAATCTGATTTTGTTTAGAAATATGTGGCGTG
ACTTCTAGCCCCAAAACCGCTTCACGAAATTCAATATCGGTGATTTCCTTTTTCTTACTG
TACATTGCATAAGGAATCTCTGTACCTTGTTTGATACTCGCTGGTTTTTTATCTGTTGTG
AGTAAGCGAGGGCTTGCAATGATCTCAATGTTATTTTCGCTCTCTAATGCGGTGAGTTCT
AAATGAAGTACACGGCTGTTGATAGCGGCAATTTGTAAGGCAACGGAAGCGGACGGATTT
ACTGGAAAATTTACGTTTAAGTTGTTGGTAGTTAATCCGTTGCCCTCTAAGTTTCCTGCC
AATTTGTAGTGATTTTCGTTAGGGGAAAATAAGCCCCAACGCACGCCAAGTTGTTGTAAA
TGTTCACTGCTGATCGTGACAATTCGGGCTTCAATTGCAATTTGTTCCGTTGGTTTATCT
AGGCTTTCGATAAGTTGAGTAAAGTTTTTAACTGAGGCGGCACTGTCTTTGACGATAATA
CTATTACTGCGATCATCAAAATGAAGATAACCATTCTCTGATAGCAAGTTGCCTTGCCCT
TTTGTCAAAGACTCTATTACTTCAGAGGCTTTGGAATAGTGTAACTTGATTGTTTTGGTG
ATTAATTTAGGCAGAGCATTAACTAATTGTGCCGTAGTATGTTGTTTATGTTCTTGGGCT
TGATGAATATAGTAAATGCCATTTTCTTTTTTTAAATTTAATTGATGTGTTTTGATTAAA
CTATTTAATATCTCATCAAAATGGCTTTTTTCTACTCTGAAATTTTTTGTATCTTTAATT
TCATCCGAAATTGTAATATTCTTTCCAGTTTCCTCCGCCAAATAACTAATAATCTCTGCC
GTTGGGGCATTTCTTATCGAAAGTGAAATTTGTTGGTTTGCTAATACAGGAAAAGTAGCA
AAGAATAGCAGGAATAAATAACGCATAATATACTCCTAAAATTTTGAAGTAAACAATTTA
GGGGATTGGCAATTTTCTGTTTTTTGCCAATTAATATAACTAACAGATTTAAAATTAATT
TCTTTAATTTGAATAAAGGAATGGCTTAAATAGTCGTCAGGGTATAAATCTATAAGCTGT
TTTTTATCATCTATAAAAATCGCTCGGATTTTATCGTCGATCTGAATAATGCCGATAAGC
TGTAATTTATCAAAATCTGTGGTGAGGTGAATTTCGTTCACCTTCTCTGTTGGCGTACAA
GCAGTCGTTTTGTTTTGATCTTTTGCCGTTTGTGGCTGATCTTGGGTATTTTCCTTGGCA
TAAAAAGGATCTGCCATAGTAACAGCACTTAGAAAGACAAAATAGAAAAAGCATAATCGC
ATTACGGTTCTCCTGTGTCAGCTTGAAAAAGTAAAGTGGCATTGAGTTGAATATATTTCT
GTTTTGTTTTTTTAGTTAAATGAATTTCCTGAAATTTAACTGTTGTTAATTGATTAAGCT
CAGCAATCACATTAAATACCTTTTGTGTAGATTGGCTAATTAATAAATAGATTTTTCTTT
CTTCCATATTCCATTGAATACTGTCAATTTCTACGCTATTTTTATCTAAAATCAGCTGAA
TTTGTTGATTTATTTTGGTTAATAATTCACTTTTATCTTGAGTAAGTTGATAGCGTTGTT
GTAATAATTTTAATTGTTGCTGTTTATGCTCAATAATCTGTTTAACTTCAGTGAGCTGTT
TTTGTTGTTGTTCTATTTTCTGATTAAGATAAAAATAATTTCCTACTGGAAATGCCACAA
TCAATAAAAATATTCCCGATAGAATAAATCCTTTATTTTGGTTTAAATAATATAAGCCAC
GATATAATGGATGTTCTGGCATTAAATAATACTTGGCTAAGGACAATTTCATTCTTTTTC
CTTTAAATCAATATGTAGGCTAAATTCAATCTCGCTTTTTTCACGCGTTTCAAATTGTTC
TATTTGATAAATGTAATTCATTGCTTTTAATTGTTGTTCAAGCTGGCTAAATTGAGTAGG
GCTAGACACCTTGCCTTTGAGTTTAAAGACGGTATTTTCTGCTTGGTATAGTTGGGCTAT
CTCAATAATCCCTGATAATTGAATGCCTAACAGATAATTCAAAAATGCGGTAATCTGTCT
GTTCTCTAGGCTTTGTGTGCTTTTATTTTGTGATTGCAAAGTCAGTTGTTCAATCTGCTG
GCTTAATGCGGTTTGTTGCTCTTGGCTTTGTTGTCGCTGTTGAGCCAAAGTGTGAAATTG
ATGTTGTTGCTGTTGATTTTGCCAACTGATAAGTAACGCCAGTAGTGTGCTAATCACAAT
GCAAGCGGTGAGATGCTTGAGGTTTTTTTGCGACTGTTTCAACCATTGCTGTTGGCGATA
GCCGTTTAGATTGATACCTTGCCATTCCATAAGCTCGCTCCTAATGCAATAAGATAAGGA
TAAAAATGGGGAAAGTGTTGAGCTTGGGGCAAGCCGTCCACTTCAATGATTGGTTTGGTG
CTATTATTCTGCTTTTCGACGATAATTCGTTGATTTTGAAAGTGAATAAATTTGTCTTGA
ATGTGGAAACTGTGTTCAAGAATTTGCGTTTCCGTTATTTTTGTCAGAAATCCTACCGCT
CGTAGTAGGCAGTAGAGTTCGCAATCTAAAATAGCCGTTGGGTCAAAGCTGTTGCTTTTT
CTTAGAGCATATAGATTAAGCTGGCAAAGGTGGCTTTCGGCTAAAGGGGTAATGTGGTAA
TCAATGTTTACTTCAGATAAAGCTAAAGGTAGGCTCTGTTTGAGTACACGAATGATTTGC
TCAGCTTGTTTTAAATGGGAATGTAGCTCTGGCAGTATCAAGGTTTTTCGCCAAATATGC
TGATGAGAAATGCCTTGAATAAGCTGATAGTTAAAGGGAAATTGTTGTAGGAAACTATCC
GCTTCTACTTTGCTTGAAAAGTAAAAGGTGTGAGGTTGTTCTTGTTCAAAATAGACGATA
CAAGCGGTATTTTCTTGCCAGAAAAAGCCAACTTGAATAGGTTTGAGTTGCGGTGTTGTA
CGAAATTGAAAGAATTTACCCATATTTCCCTCGAATAAAAAATAGATTATGAGGTCAATT
AAAACTATAATTACTCGTTTCTACCCCACTGATGTATAAGCAGGGGGCAGTTTTCGGATT
TAGGTTATCTTGACCTAGAATTATCCTTTCGTCATTTAGCAAAAGAGAATTTTTCGATGA
AGATCGTAAAAATCATATTTAGTGCTTTACTTACACTAATAATTGTGGGTCTAGTTGCTG
TAGGTTTTCTTTATGTTCATTTAAAAGAAGATTTACCTGATGTAGCAAGCCTAAAAACCG
TTGAACTTCAACAACCTATGCAGATTTTTACCGCTGACGGTAAACTCATTGGGGAAGTCG
GGGAGCAACGCCGTATTCCTGTGAAACTTGCCGATATTCCGCAAACCTTAATTGATGCGA
TTATTGCGACAGAAGATACCCGTTTTTATGAACATAAGGGGATCGATCCTAAAGGCATTA
TGCGTGCCGTTTGGCGTTCAAGCCAAGGGGATACGCAAGGGGCGAGTACCATTACGCAAC
AGTTAGCGCGCAACTTTTTCCTTTCGCCAGAACGCAAACTTGAGCGTAAATTAAAAGAAG
TAATTTTGGCGTTAGAAATTGAAGAAAATCTGTCTAAGAATGAGATTTTAGAGTTATATC
TTAATAAAATTTACTTGGGGTATCGCTCTTATGGGGTGGTGGCTGCGGCTAAAACCTATT
TTGGTAAAAAGCTAGAAGAATTAACCTTATCGGAAATGGCGATCATTGCAGGGCTACCAA
AAGCCCCTTCCACGATGAACCCTCTTTTCTCGCTTAAACGAGCAGAAGCACGCCGTAATG
TAGTGCTTGGGCGTATGTTAGAAGTCGGAAAAATCACCAAAGCTCAGTATGAACAGGCTA
AAGCAGAACCGATTAAAGCCAAATATTACGGTGCTGCGTTAGAATTTCGCGCCGACTATG
TGACAGAAATGATCCGTCAAGAAATGGTAAAACGTTATGGTGAAGAAGTCGCTTACACCA
AAGGTTTCCAAGTGTTTGCAACAGTGTTATCAGCTGACCAAAAAGAAGCACAAGATGCAC
TACGCAATAACTTGATTGACTACGACCGCCGTCACGGCTGGCGTGGAGCTGAGAAACTGT
GGAACCCTAAAGAGAAAGCGTGGGACGAAGAAAAGATCATCGATCACCTAAGCAAATTGC
CAAGCTCTGAGCCATTTACGAGTGCGGCAGTATTGGCAATTTCAAAAGATAAAGCGAATG
TGATGTTGCCAACAGGGGAACGTGTTGAGCTTAAGATGTCTGGAATGCGTTGGGCAAGAA
AATTTATCAATGACTCCGCCCAAGGCAAAGCACCTACTCAAGTAAAAGACGTGATCAATG
TTGGTGAACAAATTTGGGTGCATCAAAATAGTAAGGGTGAATGGGAATTAGGGCAAATTC
CAGATGTAAACTCTGCACTGGTTTCACTAAATAGTGATAATGGGGCGATAGAAGCGATTG
TGGGCGGTTTCAGTTTTGAACAAAGCCGTTTTAATCGTGCAACACAATCTTTAGTGCAAG
TGGGTTCTTCGATTAAACCTTTTATCTATGCTGCAGCATTAAATAAAGGATTGAGCCTTT
CAACCACTCTAAGCGACACGCCTATTACTATTACAAAAGCAGGACAAAAACCGTGGACAC
CGAAAAATTCACCGAATGTGTATGAAGGTTCGTTACGTTTGCGAGTAGGCTTGGGTAAGT
CGAAAAATGTGATGATGGTGCGTACAGTTCAGATGGCTGGCGTAGAGTATGTAGCGGATT
ACTTACAACGCTTTGGCTTCCAAAAAGATCAATATCAAGCGACAGAAGCATTGGCATTAG
GGGCAGCGTCCTTCACGCCGTTAGAAATGGCTAGGGGATATGCTGTGTTTGATAATGGTG
GCTATTTGATTGAACCTTATATCATTGGTCGTATTTTAGATAGTACAGGCAATGAACTCT
TTAAAGCAAACCCTGCAATTGCCTGTTTAGAGTGTGATGATAAGCCAGTCATTTATCCAG
AGCCAACCTATTTTGATTTTGTCAAAGTAAAGGAAACTACAGAAGAAACCGCAATTCCTA
AAGATGATGAAAGTGATGTTATTCCTGAACTGGATATTGCCACTAAAACCAAACAAAATG
CCCCAAGCTTGATGGCAGATGCCATAGCTGTTAATCGAGAAGTGCATTATGCCCCAAGGG
TTATCAGTGGGGAAATTGCATTCTTAATGCGAAGTGCATTGAAAACAGCTATTACAGGTG
AAGCTAGTCAAGGTTGGAAAGGAACAAGCTGGCGTGTGGCAAATGAGATCAAACGCAGTG
ATATTGGTGGAAAAACAGGGACTACAAATAACGCCAAGATCGCTTGGTACGCAGGCTTTG
GCTCAAACCTCGTGACGACAGTTTATGTTGGTTTTGATGATAATAAACGTGAATTGGGAC
GTGGTGAGGCTGGCGCTCAAACAGCGTTGCCAGCGTGGATTAAGTATATGAAAGTGGCTC
TTTCGGATAAAGAAGAGCGAAAAGAACAGTTGCCACCTAATATCATAGAATTACAAATTG
AGCCTACAAGCGGTCTATTAGGGGGAAATATGAGCGAATATTTCATTAAAGGAACTGAAC
CTAAGAAACGTTATATTGTAGAGAAGGCACTTGAACAACCTCTAGGTACAAATCCTGAAG
GAACTGAAAAAATCAGTAAAGAATTATTCTAAAATTCGATAATTCTCTTTGTTCCAGTTG
AAAAGTAGGGCGATTTATTGAGATAATATCGCCCATCTTTATTTTGGGCGATTTGTGGTA
AATTTATAAGATAAGTGTTTTAATTTTAATCACTTTTACAAAATTCAACATAAAACAGAC
CGCTTGTATGTGCAAGCGGTCTGTTTTTTCTAAAAATTCACAAATCAATTTTTCACTCTA
TTTTTATTTATAGAACAAATAATGGCAGAAAAACGTAATATCTTTCTAATTGGCCCTATG
GGTGCAGGTAAAAGCACGATTGGTCGTCAATTAGCACAAATGTTAAATATGGATTTTTTA
GACTCAGACGCTGTGATTGAAGAGCGTGCTGGGGCGGATATTGATTGGATCTTCGATATT
GAAGGCGAAACGGGGTTCCGTAAACGTGAAGAGCGTATCATTAATGAGCTGACACAATCT
CAAGGCCTTGTGCTTTCGACGGGCGGTGGTTCGGTGTTGTCTAAAGATAACCGCAATGTG
CTTTCAGCTCGTGGTATTGTGGTTTATCTTGAAACTACGGTGGATAAACAGTTTGAACGT
ACTCAACGTGATAAAAAACGTCCGTTATTGCAAACGGAAGATCCATATCAAACGTTAGTT
GAATTGGCGAAAATTCGTAATCCGCTTTACGAAGAAATTGCGGACATTATTTTGCAAACT
GATGAACAAAGTGCAAAAGTAGTCGCAACGCAAATCATTGATATGATTGATAATTTACAG
TAATCAGGGAAGTCTATATGTTGCAAGTTAATGTGGAATTAAAAGAACGTCGCTATCCTA
TCGCAATAGGGGCAGGGTTATTAACGGATCCGATGAGTTATCACCCGTTAAAATCAGGGG
ATAAGGTGATGATCGTCTCTAATCCAACGGTTGCTTCCCATTATCTTGCAACAGTAGAAC
AAACGCTAACAGCTATCGGTTGTAAAGTTGATTCGGTTTTAATTCCCGATGGAGAGCAAT
ATAAAAACCTTGACTCACTCAATCTTATTTTTACCGCATTACTTGAAAAAAATCACAATC
GTGATTCGGTATTAATTGCGTTAGGTGGTGGTGTAATTGGCGATGTGGCTGGCTATGCTG
CTGCGTCTTATCAACGTGGTATCCGTTTTATTCAAATTCCAACCACCTTATTAGCTCAAG
TGGACTCTTCCGTTGGGGGAAAAACGGCGGTAAACCACCCGCTTGGCAAAAATATGATTG
GAGCGTTTTATCAGCCGATTTCAGTCATTGTTGATACAAATACCTTAAAAACCTTGCCTA
AACGTGAAGTGAGTGCAGGCTTAGCGGAAGTGATCAAATATGGTGCAATTTTTGATATTC
AATTTTTTGAATGGCTTGAACAGCATATTGACGATCTCGTTGCCCTTGAACAGTCTGCAT
TAGAGTATTGTATTCAACGTTGTTGCCAACTGAAAGCCGATGTGGTGGCTCGTGATGAAA
CAGAAAAAGGTGACCGTGCTTTGTTAAATTTAGGTCACACCTTTGGACACGCGATTGAAG
CACATCTTGGCTACGGTAACTGGTTACACGGGGAAGCGGTTGCAGTCGGTATGCTTGAAG
CAGCTGCCTTGTCCCATATTCTAGGCGATCTTACGGAACAAGATGTGGCTCGTTTAGAAA
AATTGATTGCTCGTGCAACCTTGCCAACCATTTCACCAGATGGAATGATGCCTGAAGAAT
ATCTGCCTTATATGTGGCGAGATAAAAAAGTACTAAGCGGTCAGTTGCGTCTGATTTTAT
TAAAATCACTTGGCACAGCTTATGTCACCGCTCAAGCGACCGAAACTCAAGTGTTAGATG
CTATCCGTCGATTTACTCAATCCTAAGTTTTAACAATGAAACAGCGAGCCTTTTTAAAAT
GGGCAGGTGGGAAATTTCGCCTGACCGATGAAATTAATCGGCACCTACCCCAAAAGGCTT
GCCTAGTTGAGCCTTTTGTTGGGGCTGGCTCAGTTTTTCTTAATACACATTTTGAACGCT
ATATTCTTGCTGACATTAACCCTGATCTGATTAATCTCTTTAATGTGATTAAAGCTGATG
TGGAAAGCTATATCCAGCAATCGCAAGCCTTGTTTAATGATCTACAAGCAAATACGGCAA
AATTTTATTATGAGCGACGTAAGGAATTTAATGCTTGCCAAGATCTGCTACGTCGTTCAG
CACTGTTTCTTTATCTCAACCGTTTTGGTTTTAATGGTTTATGTCGCTATAACCAAAAAA
ATGAGTTCAACGTGCCATTTGGCGATTATAAAACCTATTATTTCCCTGAAAAAGAGTTAC
GCTTTTTTGCGGAAAAAGCTCAGAAAGCGGTATTTATCTGTGCCGATTTTCATCAAGTCT
TTCAATACCTATTAGATAATCCTGATGATTATGCGGTCTATTGCGATCCACCTTATGCCC
CGTTGAAGCAAGAAACGAATTTTACCCATTATGCTGGGGGCGGTTTTTCCCTTGAGCAAC
AAATTGCTTTAGCAGACAGAGCAAAACAAGCTCAACAGGCGAAAATCCCTGTCTTAATTT
CAAATCACGATACCGAGTTTACTCGGCAAATCTACCGTGGAGCAAAAATCAAAAAACTGA
AAGTTCAGCGTCACATCGGTCAATCCATTGATTCTCGAATTAAAGTCGATGAACTTTTTG
CTCTGTTCTCTTAACTTCCTTTTGTATGCAGTAGGAAAAAATATGAATACACAACCCCAA
GAACGCCAATCGTGGTCAAATCGATTGGCATATATTATGACCGTAGCAGGTGCAACCGTT
GGTTTTGGTGCAACGTGGCGTTTCCCTTATTTAGTCGGTGAAAATGGTGGTGGAGCTTAT
GTCGCGCTATTTTGTATCGCAATGATCGTGATCGGTATTCCGATGATCTTGGTTGAAAAT
GTGATTGGTCGCCGTATGCGAGTAAATGCCATTGATGCCTTTACGGGAAAAGCGAATGGT
AAGGCTATTCACCCTGCGTGGAAAATCTTGGGTTATATGGGATTATTAGGATCTTTTGGT
ATCCTTGCTTACTATATGGTGCTTGGTGGTTGGGTATTAAACTATATCGGCAGTCTTGTA
ACGGGCGGTTTAGATCTATCATCACCTGTTACCGTAGAAACTACATCTACTTATTTTAAA
GAGAGTATTTTTAACAGCCCAGTTACCATTTTGGCTTATACTGGCTTGTTTGTCTTAGTA
AACTACTTCATCTTAGTCAAAGGCATTGTTGATGGCATTGAGCGTTCAGTTAAATATCTG
ATGCCTCTACTCTTTATCTTCTTGATTGTTATGGTGATCCGTAATGTCACTTTACCAGGG
GCAGCGGAAGGGATTAAATTCTATTTAATGCCTGATTTCTCAAAAATTACACCGCAATTG
TTTGTCTTTGTATTAGGGCAAGTCTTCTTTGCACTTAGCTTAGGTTTCGGCGTATTAATT
ACCCTTTCTAGCTACTTAGATAAAAAAGAAAATCTAGTGAGAACCGCGACAATCACAGGG
GTATTAAATACTGTGATTGCAGTCATAGCAGGATTTATGATCTTCCCATCACTCTTTAGC
TTTGGCATTGCCCCAAATTCAGGCTCAACTCTCGTCTTCCAAAGCCTACCAATTGTCTTC
TCTAATATGTGGAGCGGTACGATCTTTGCTATTATTTTCTTTGGATTATTAGTGGTCGCA
GCATTGACGACCTCATTAACCATCTATGAAGTGATCATCACCGCTTTACAAGAAAAAACC
AAAATGAGCCGTAAAGCAGCGATTTTCTGGACACTTACCCTGATTTTCATTTTTGGAAAT
ATTCCATCTGTACTAGGCGATAATGTCTGGAAAGATGTCACCATTATGGGCAAAAGTATT
TTTGATGCCTTTGACTATATCAGCGGTAACATTTTATTTATTCTCACCGCTCTTGGCAGT
GCAATTTTCGTTGGTTTTGTCTTAAAAGATGAAGCGAAGGAAGAATTAGGGGCAGGGAAA
ACATTAACGAATTTGTGGTTTAACTATGTTAAATATGTGATACCGCTTTTGATTTTAGTG
GTATTTTTTAGCTCGCTTTAATTTAAACTGACTTAACAAGTGAGCATTTACATAATAAAA
TTCACAACTCAAGCAGTAATCAATAGGGTTACTAATCTACTCCACTATTTTTATTTTAAG
AGGTCTTACTATGAAAATTATCTTATTAGGAGCACCTGGTGCAGGCAAAGGTACACAAGC
CCTATTTATGATGAAGAAATTTGGTATTCCACAAATTTCAACAGGGGATATGTTCCGAGC
TGCCATTAAGGAAGGAACAGAGTTAGGTAAACAAATCAAAGCATTAATGGACGAGGGAAA
ATTAGTTCCAGATGAATTAACCGTTGCCTTAGTTAAAGACCGAATTTCTCAACCAGATTG
TGCAAATGGTTTCCTGCTAGACGGTTTTCCTCGCACTATTCCACAAGCAGATGCACTAAA
AGAAGCTGGTGTAAAAATCGACTTTGTATTAGAGTTTGATGTGGCAGATGAAGTAATCGT
TGAGCGTATGAGTGGACGTCGAGTTCATCAGCCATCTGGTCGCACATATCATGTTGTATA
TAATCCACCGAAAGTAGAAGGTAAAGATGATATAACTGGCGAAGACCTAATTATTCGTCA
GGATGATAAACCAGAAACTGTACTAGAACGTTTAACGATTTATCATAAACAGACTAAACC
ATTGATAGCGTACTATACTACGGAAGCTGAAGCAGGAAATACTCAATATTACCGTTTAGA
TGGTACTCAATCTGTAGAATCTATAAGCGATGAACTCAATAAAATTTTAGGGTAATTTCC
TTTCTACATATAGAATCAAAAATAGTTGCTAAGAACCAATACGATCTTAGCAACTATTTA
TCTCAACGTTTTATTATTTAATATGTCTTTCTTGATACCCCGTATAAATTTGTCTTGGAC
GGACAATTTTGAGGCTCTCTTCGCACATTTCTTTCCAATTTGCAATCCACCCGACTGTTC
TGCCTAAGGCAAAAATAACAGTAAACATGGAAGTTGGAATGCCTATGGCTTGTAAAATAA
TACCTGAGTAGAAATCAACATTAGGATAAAGTTTGCGTTCAATGAAATAAGGATCGCTTA
AGGCAATGCGTTCTAGTTCCATTGCAACTTCAAGTAATGGTGTTGTTATTCCTAATTCTG
CAAGGACTTCGTGGCAGGTTTCCCGCATAACTTTTGCCCTTGGATCGTAGTTTTTATATA
CTCGGTGACCAAATCCCATTAGACGAAATGGATCATTTTTGTCTTTGGCTCTTGCGATAA
ATTCAGGAATACGGTCAACCGTGCCGATCTCCTGTAGCATTTTGATACAAGCTTCGTTTG
CTCCGCCATGAGCTGGCCCCCACAGTGATGCAATCCCTGCCGCAATACAAGCAAATGGGT
TTGGACCAGAGGAAGCAACGCCTCTTACTGTTGATGTTGAAGCGTTTTGTTCGTGGTCTG
CGTGAAGTGTGAAGATGCGATCCATGGCTCGTTCTAGTACAGGGTTAACCACATAAGGTT
CACAAGGTGTTGCAAACATCATGTGTAGGAAGTTGCCTGCGTAGGATAAGTGATACTGCG
GATACATAAATGGGCGGCCGATGTTGTATTTGTAACACATGGCTGCAAGGGTTGGCATTT
TGGCTAAGAGGCGAATGGCGGTTTTTTCTCGATGTGCTTCATCATCACTGTCTAGCATGT
CATTGTAGAATGCGGCTAAAGCACTACTTGCTGCACACATAACCGCCATTGGGTGCGAAT
CTCGGCGGAAACCTTGAAACAAGCGGGTAAATTGTTCATTTACCATGTAATGTGAACAGA
TCTCTTTTTTGAACTCAGCCAATTCTTCTTCTGTAGGCAGTTCGCCATTTAGAAGAAGAT
AGGCGATATCAAGATAGGTTTTATTTAAAGCAAGCTCGTCAATCGGATAGCCACAGTGCA
ATAAGACACCTTGTTCGCCGTCAATGTAGGTGATACTGGATTGGCATAGTGCGGTAGAGG
TTAGCCCTTGATCGTAGGTAAAGAGTTGGTGCTTTTGTAATGCCTCAACGCCAATTGCAT
CAAAACCTAAGTTACTCTGATAAACGGGCAATGGAATTTTACGCCCATCGTTAAGGTGAA
GTTCTGCAGTTAAAGTCGGGTGTAGTTTAGGCATTTTGTCCTCCCTGTTATCGTAAATTT
TATGCAAAATCAAACCGCTGTTTGAAAAATGAGGTTATCCGCTTTTTGGGTATAACGTTG
AATTTGGTCAAAATTCATGTAGCGGTATGTATCCGTTTTATCTGCCTCTAGGCGTTGTAC
ATAATCTAAATACTCTTTCCATGTAGGAATGCGTCCTAGTAATGCACAGACTGCCGCAAG
CTCTGCAGAAGCAAGATAGACAAAAGAGCCTTTACCCATGCGATTTGGGAAATTGCGTGT
AGAGGTTGAAACAACGGTTGAGCCGTCGGCTACACGAGCTTGATTTCCCATACAAAGTGA
ACAACCTGGTATTTCAATTCTTGCTCCACTTTTGCCATAAATGCTGTAATAGCCCTCTTC
ACTAAGTAGTGTTGCATCCATTTTAGTTGGTGGAGCAATCCATAAACGTGTTGGGATCAT
GCCTTGATGCTGGTTAAGCAATTTACCTGCGGCACGGAAATGACCTATGTTCGTCATACA
AGAGCCAATAAAGACTTCATCGACTTGTTGACCTTGCACTTCGGAAAGTGTTCTAGCATC
ATCAGGGTCATTTGGGGCACAAAGAATAGGCTCTTTGATGTCATTTAAATCAATTTCAAT
GATAGCGGCATATTCAGCATCACTGTCTGCTTCTAATAATTGTGGGACAGCCAGCCACTC
TTCCATGGCTTTAATTCTGCGTTCAAGGGTTCGTTTGTCGCCGTAACCCTCGGCAATCAT
GTATTTTAGTAAGATGATATTAGACTGAAGATATTCGATGATCGGTTCTTGATTTAATTT
GATGGTACAAGCCGCAGCAGAACGTTCGGCTGAGGCATCTGAAAGTTCAAAAGCCTGTTC
AACTTTAAGGTGCTCTAATCCCTCAATTTCTAAAATGCGACCTGAGAAGATATTTTTCTT
ACCCGCTTTTTCTACCGTCAATAGCCCTTGTTTAATAGCATAATAGGGAATTGCATGTAC
GAGATCTCGTAAGGTAATGCCTGGTTGCAATTCGCCTTTAAAACGGACTAAAACAGACTC
TGGCATATCTAATGGCATTACTCCTGTTGCAGCCGCAAAGGCAACTAAGCCTGAACCTGC
AGGAAATGAGATGCCAATCGGAAAACGTGTATGTGAGTCGCCACCTGTACCTACGGTGTC
GGGCAATAGCATTCGATTAAGCCAAGAGTGAATAACACCATCACCTGGACGTAGTGAAAT
ACCGCCTCGGTTCATAATGAAATCAGGTAAGGTATGATGTGTCACAACATCTACAGGTTT
AGGGTACGCGGCCGTGTGGCAAAATGATTGCATCACTAAATCAGCTGAGAAACCTAAACA
AGCGAGATCTTTAAGCTCATCACGGGTCATTGGACCTGTGGTATCCTGTGAGCCAACACT
TGTCATTCGAGGTTCGCAATACTGCCCTGGGCGTATGCCCTCCACGCCACAAGCTCGCCC
AACCATTTTTTGTGCAAGTGTGTAGCCGACTGTTGTTTTAGCCTGTATTTGAGGTTTAAC
AAACACTTCACTTTCTGGCAATCCTAGTGCCATGCGTGCTTTATGTGTCAAACCTCGACC
AATAATCAATGGAATACGTCCGCCTGCACGAACTTCATCAAGAAGCACATTCGTTTTAAG
ACTAAACTGGGCTAATACTTCGTCACTGCCATGCTTACAAATTTTGCACTCATAGGGATA
GAGGTCGATTACATCGCCCATATTTAATTGGCTTACATCCACTTCAATGGGTAATGAGCC
TGCATCTTCCATCGTATTGAAAAAAATAGGGGCAATCTTACCGCCTAATACCACACCGCC
AGCCCTTTTATTAGGAATGTAAGGAATGTCATTTCCCATGAGCCATAAGACCGAATTTGT
AGCCGATTTACGTGAAGAACCTGTTCCTACAACATCGCCAACATAAACAAGTGGAAAACC
TTTTTGTTTAAGGGCTTCAATCTGTTTCATTGGGCCAACTACACCAGCTTGGTCAGGTTC
AATACCCTCCCGTTCATTTTTAAGCATAGCCAGTGCGTGCAATGGAATATCTGGGCGTGA
CCAAGCATCTTGTGCAGGCGAAAGATCATCTGTATTGGTTTCTCCTGTCACTTTAAACAC
GGTCAGTGTGAGTTTTTCGGCTAATTTTGGACGAGATAAAAACCAATCGGCATTGGCCCA
AGAGGTTAATACTTCTTTAGCAAAGCGGTTTCCTTGCTTCGCTTTTTCTGCCACATCATG
AAAACTGTCAAATACTAAGAGCGTATGAGAGAGTGCTTTGACAGCAATAGGAGCAAGGTT
TGGATCATCAAGTGCTTCAACAAGCGGTTCAATGTTGTACCCCCCTTGCATTGTGCCTAG
CAAGCTGACGGCTTGTTGTGGGGAAATGAGCGGCGAAACTGCTTGCCCTTTTACTAAGGC
TGCTAAAAAGCTGGCTTTAACATAGGCTGCTTCATCAACCCCTGCTGGTATTCGATTTTC
AAAGAGGTGCAAGAGTAATGCTTTATCTGCATCAGCAGGTTCTTTAAGTAATTCAATAAG
CTCTGCTGTTTGCGCTGAATTTAATGGCAGTGGCACAATACCTTGTGCAGCTCGTTCAAA
AACGTGTGTTTGGTATTCAGTTAAGAAAGACATAATGATGATCCCCACTTCAATATAGAT
AAAAAATGAGCGATGAGATAATCATAACAGAGAGAGTAAAAACGACAAGAAATAAATTTA
ACAAATTTTACATTTTGTTAACAAGATCACAAAATTGCATGATTATCTCTATGTGTATAA
GTGGTTACATATTGGCGACAATATCTTGGGCAAATTCCGAAGTTGTACGGAGTGTTGCCC
CCTCTAATGTTCCCGCAAAATCAAAGGTCACTGTCTTATTTGAGATGGTTTTGGATACTG
CGTTTACCACTAAATCTGCCGCTTCAGTCCAACCTAAATGTCGTAGCATCATTTCGCCAC
TGAGTATGATCGAGCCTGGATTTGCTTTGTTTTGACCTGCGATTTTAGGCGCTGTACCAT
GCGTTGCTTCAAAAATAGCCGCCTCTTCCCCTATGTTTGCACCAGGTGCAATACCAATAC
CGCCAACCTGTGCCGCAAGTGCATCGGATATGTAGTCACCATTAAGATTAAGCGTTGCAA
TCACATCGTAATCACTTGGATGTAATAAAATTTCTTGTAAAAAAGCATCAGCAATGCAAT
CTTTGATGATGATCTCTCGTCCTGTATTTGGATTTTTTAAACGATGCCAAGAGCCATTAT
CTATTGGCTCTGCACCAAAGTCTTTGGCAACTTGGTATCCCCACTCTTTAAATGCCCCCT
CGGTAAATTTCATGATGTTGCCTTTATGCACTAAAGTGAGTGATTTACGATCATTATCAA
TCGCGTACTGTAATGCAGCCCGCACTAAACGCTGAGTCCCTTCTTTTGAGACGGGCTTAA
TACCAATGCCACATTCTTCCGTAAAGCGAATTTTTTTCACGCCCATTTCCTGCTGTAAAA
AAGCGATTACTTTTTCAGCTTCATAGGAACCTGCCGCCCATTCTACCCCAGCATAAATAT
CCTCTGAATTTTCACGAAAGATCACCATATCCACTAATTCTGGATATTTCACAGGACTTG
GCGTACCTTGGTAGTAACGGATTGGACGCAAGCAATTATAGAGATCTAACTCTTGACGCA
TTGCTACGTTTAAAGAACGAATCCCCTTGCCGACAGGGGTCATTAATGGACCTTTGATCG
CAATATGATACTGTTTAATTGATGCTAATGTTTCTTCGGGTAGCCATGTGTTTTCACCGT
AAAGTCGGTTAGCTTTTTCCCCTGCATAAATCTCTAACCAGTCAATTTTTCGTTGACCTT
GATAGGCTTTTTCTACCGCAGCATCAATTACAAAACGCATGGCTGGTGTGACATCAACGC
CAATTCCGTCCCCCTCAATAAAAGGAATAATTGGGTAATTTGGAACAGACAATGAACCAT
CATGATTTAGTTGAATAGCTTGCCCTTTTGGTGTAGTGAGTTGAGATAGCATTATTTCCC
CCTTAAATGCGACCTGATACCGCTTAATTGAGTTTGAAAATAAAAACTGCAGATGTTGTA
TTTTTTACAAGCAACGGGATAATACCATCAGATAACAAATTTAACAAAAAATTTACATTT
AAAAATTTTCATCATTATCTGCAAGTTACATAAATTAAATTCATGAAATAATGAAAATAA
TTTTATTGACATCATATCGCTGGCATTTTAAAGTTTTAGCCATCTAAACGTCTAAAAAAG
ACGGCAGTATGCAAACTAAACATTATACAAATAACAACAATAGAAGCTCGATAGAGGTGT
TGAATGAGTTATGCAAAAGAGATTGATCTTTTAAATCAAAGTGTTGCCGACTTAAATGGC
AAAATTAATGTGTCTTTTGAATTTTTTCCGCCTAAAAATGAAAAGATGGAAACGTTGCTA
TGGGACTCTATTCACCGTTTGAAAGTGCTTAAACCGAAGTTTGTTTCTGTGACTTATGGT
GCAAACTCTGGGGAACGTAATCGCACGCACTCTATCGTGAAAACCATTCAACAAGAAACA
GGGATTGTCGCTGCTCCACATTTAACAGGTATTGATGCAACCCCTGACGAACTTCGTGCT
ATTGCAAAAGATTATTGGGACAGTGGCATTCGTCACATTGTGGCTTTGCGTGGCGATGAG
CCAGCTGGCTATGCGAAGAAACCTTTTTATGCGTCGGATTTAGTAAAACTGTTAAAAGAG
GTTGCCGATTTTGAGATTTCTGTTGCCGCTTACCCTGAGGTTCACCCTGAAGCAAAATCA
GCCCAATCTGATTTGCTCTATTTGAAACAGAAAATTGACGCAGGTGCAAGCCGTGCTATT
ACTCAGTTTTTCTTTGATATTGATAGCTATCTTCGCTTCCGTGATCGTTGTGCAACGGTG
GGGATTGATGTTGAAATCGTGCCTGGCATTTTACCTGTGTCGAACTTCAAACAGTTAGAA
AAGATGGCAAAAATTACCAATGTAAAAATCCCTAGCTGGATGGCGAAAATGTATCAAGGT
TTAGACGATGATCAAACTACGCGTAACCTTGTAGGGGCAAGTATTGCAATGGATATGGTG
AAAATCCTCTCTAAAGAGGGAGTAAAAGATTTCCACTTTTATACCTTAAACCGTTCAGAA
TTAAGTTATGCTATTTGTCATACTTTAGGGGTAAGACCTGAATAAGCTATTCACTATAGA
CCAACCCGATCTTCGCAGATCGGGTTTTCTCTATTTGGATGCTTATCTTTCTGTATTCAA
AAACGTAACTTTCTTGTAAAATCCAACCGCTTATCACGACATTTTATAGAGGATTTATAA
TGACATTAAAAATTGGCGTTGTCGGTGCTGGTGGCAGAATGGGTCGTCAGTTGATCCAAG
CCGTAAATAACGCAGAGGGCGTAGAATTAGGTGCAGCATTTGAACGTAAAGGATCATCAT
TAGTCGGGGCTGATGCTGGCGAGTTGGCTGGTATTGGGCATTTAGGCGTGACTGTCACGG
ACGATTTAGCTTCACAGCTCAATCATTTTGATCTATTAATTGATTTTACTCGCCCTGAAG
GGACGTTGGAACACATTGCTTTTTGTGTCGCACATAATAAAAAAATGGTGATCGGCACAA
CTGGTTTTGATGATGCGGGCAAACAGGCGATTAAATCTGCATCAGAGGAAATCAGTATCG
TCTTTGCTTCAAATTACAGCGTTGGGGTGAACTTAGTATTTAAACTGTTAGAAAAAGCGG
CAAAAGTGATGGGCGATTATTGCGATATTGAGGTGATTGAAGCTCACCACCGCCATAAAG
TTGATGCGCCATCTGGCACGGCACTTTCAATGGGTGAGCATATTGCCAAAACCTTAGGTC
GTGATTTAAAAACGCACGGCGTATTTGCGCGTGAAGGGATCACAGGGGAACGTAAGCGTG
ATGAAATCGGTTTTGCGACGATCCGTGCAGGTGATGTAGTCGGTGAACACAGTGTTTGGT
TTGCTGATGAAGGCGAACGTATTGAAATTGCCCATAAAGCTTCAAGCCGAATGACTTTTG
CTAACGGTGCTGTGCGTGCAGCAAAATGGCTTCAAACCAAACAAAACGGTCTTTTTGATA
TGACCGATGTGTTGGATTTAAACAATTTATAATAAAGAAAAGCGGTCAGATTTAATCAAA
ATTTTGCAAAAGGATAGATATGAAATATAACAACATTGAAAGTACTTTAGTCCAACTGGG
TAATCGTACTGATGAGCGTACCGGTGCGGTGGCGACCCCGATTTTCCTTTCGACTGCCTA
TGGACATATGGGGATCGGCGAGTCCACAGGATTTGACTATACTCGTACCAAAAACCCAAC
TCGTAGTGTACTTGAGCAAGGCATTGCGGACTTAGAGGGTGGCGATGCAGGTTTTGCGTT
AGCCTCAGGTATGGCGGCAATTCAACTGGTGATGTCGCTCTTTACTGCCCCTGACGAGTG
GATTATCTCTAGCGATGTTTATGGCGGAACTTACCGCTTGTTAGATTTTAGCTACAAAAA
TAACAATACCGTGAAGCCTGTTTATGTGAACACGGCAGATCTTGATGCTATTGAGAAAGC
GATTAATCCAAATACTAAAGCGATTTTTGTTGAAACACCGTCTAATCCGTTGATGGAAGA
GTGTGATGTTGCAGCGATTGCGAAAATTGCTAAAAAGCATAATTTACTGCTGATTGTCGA
TAATACTTTCTTAACACCAGTATTATTCCGCCCGATTGAACTTGGGGCAGACATTGTTAT
TCACAGTGCAACCAAATATTTGGCAGGACATAATGATGTGTTAGCAGGTTTGGTGGTAGC
AAAAGGGCAAGCGTTATGTGACCGCTTGTTCTATTTGCAAAATGGTGCTGGGGCGGTGCT
TTCACCGTTTGACGCTTATATGATTATTCGTGGCTTAAAAACCCTTGCGTTGCGTGTTGA
GCATCACCAACAAAATGCCACTGAACTCGCTAAATTCTTATCGGAACAACCGCAAGTGCA
AGATGTGCTTTATTCTGGTAAAAGCGGTATGTTATCTTTCCGCTTGAAAGATGAAAACTG
GGTTAATCCATTCTTAAAAGCGATCAAGATGATTACCTTTGCGGAAAGTTTAGGCGGTAC
AGAAAGTTTTATTACTTACCCTGCAACCCAAACCCATATGGATATTCCTGAAGCAGAACG
TATCGCTCGTGGTGTGTGTAATAAGCTCTTGCGTTTTTCGGTGGGGCTTGAACACGTTGA
GGATATTAAAGCAGACTTGCTACAAGCCTTTGCTCAGTTGAAGTAAATTGGTGTAATAGA
CAAATTTGTTGCTAAAAAGTGGCTTAAAGCCTTATAGTACAAGGCTTTAAGCCACTTTTT
TTGAAATATAAACAAAAAACTACCCATTTTGCCAAAGTCCGAAAATAAAGAAACATGGTA
TACAAAATAATACTCAACCTTACTTTTGTAATGAATGTCATAAAACGTTTATCTTAAAAA
ATGAATTTTATTAGCGATTACGTCCTTAGTTTATAAAACGCCAAACGTTTTTAAAAGAAT
GAAGTGATAAAGCCAATAAAAAAGACCATTTCCCTTATAAACGTCGTAATGCAAGAAGTG
CTTATACCAGCTTAAAGCGTTATATGGATTTTATTTTTATCTATGAGAAATATTCTGAAT
TAAATATAGAAAATACAATAAATCGCTTAGAGGGATTATTTAGCGAGCTTAAGCAAAAAT
TAAATAATCATAACTGATTAACAAAAAGGCGTAATATTTTGTTTATACAAGATTTTTAAA
TAAAAAGAGTTGCTAAGAATAATTAAAAATACCCATTAGCAAGTATTTTATTTATTATAC
CTATCAATTAGACAATCTGTTTTTTTGCAATGCGCGATGTTTTACTTGATGTACGATATT
TGTAATCACCCCAGCGATATTTACATCACTCCATTCTTTAATGCGTAAATTAGGTTCTGA
GGTGTCTAAAGAAAATAAAATCTTCTCTCCATTAATCTCACTGAAAAATTGGTAGAACTT
ATACTCTTGATTTTTCTCTAATACCAAAAGATCGTTAACTTCAGCAGATTGATTATTCTC
TACAATTAACAAATCATCTAATTCGATCCCCCATGCAATTAAATTAGGGTTTTTCACATG
AACCAGAAAGGTTTCAGAAGGACGACGAACATAAAGAGAATAGAGATCCAGTTTGATTGG
GTGCTTTATATTAGAATCTCGATAAAGGGGTAAAGGCTGATGGGATTGTGCCAATGTTAG
TGATCTAAGATACGCCATAAAATCCTCTAAAATAAATCTGTTTGTTTATACAGTTATTTT
ACTGTTTAAACACACAGTGTCAATAGGAATTTTGCGTTTTAGTGTAAATTTTTACAGGTA
AATCATCAATCAATATTTTTTAGCTGTTCTTCAGATAATGTTTCTTGCTCACTATTTTCT
GTTTTACCATCTTTTACTTTAAACTCTAAATTTTGAAAATAAGCTTCTCGGAAAGTAATG
TAAGGATCTTGAGATTGCTTCAATAACGCTTCTTGTCCTATAAGCTGTGCACGGGAATCT
ACTCCTTGTACGACATATTTTGTGATACTCCAAGGTGTAGCGAGTAAAGATAAAACTGGA
TAACTAGTATCTACTAATCGACCTAAATCTTGACGAGGCGTTGCGGGTCCATACATTGGT
AACATCACATAAGGTCCTGTAGGCACATTATACGCGCCTAGAGTATCCCCAAATTCTCTA
CGTTTATCAATTTTAAGATCATTGGTCATACTCGCGAAGTCAATTAACCCGCCTAATCCA
AAGATAGAGTTAAACCAAAAGCGAGTAAAGTGAACCATCGCTTTTTGTCCTTCCCCTTCA
ATTAATCGGTTTACAAAGCTGGCAGGTTCATCAAGGTTATTTGCCACATTGACTAAACCT
GTTTTAATTGGGCTAGGTACATAATCTCGCCAACCTTTTGCCACAGGTTCAAGAATATAA
GGGTCTAGATATTCGTAATTGACTTTCCACATGGCACGGTTAAATCCTTCCAACGGATCT
GAACGGGTGCCAGTTTCAGGATCAATAGAAGCAGTACAAGCGGTTAGAAAAGCGGTATTG
AGAACTAAAAATAGAAGTTTAATTTTTTTCATATGACTACTTTAAAAAAGGGTTGTGTTG
TTTTTCACGTCCTACTGTGGTATGAGATCCGTGTCCAGGAATAATGATAAAATCATCTTC
TAAATCAAATAGTTGTGTTTTTATTGTATAAATGAGCTGCTCAAAATTACCTTGGTATAA
ATCGGTTCTTCCAATACTATCTTTGAAAAGCACATCGCCACTAAAGGCAATTTTATTCTC
AAAATCAAAAAAGCCGATATGACCTGGTGAATGGCCTGGTAAATAGCGAATATGGAATGT
TAAAGCCCCAATTTGAATTTTATCACCTGCATTTAACCAGTGATCTGGTAGAAAAGCGGG
CGATGCAGGAAGCCCGTAGCTCTGACAAATATTAGGAAGTTGTTCAAAAAGAGGTTGATC
GTTTTGATGAGAACCAAAGACATCAACATTAAAATGTTTTCTCAGTTGATCGACAGCCAT
AATATGATCAAGATGACCGTGAGTAATCAACAATTTCTGCACATTTAATTGCTGTTCTTC
CACAAACCGAATTATTTTGTCTGCATCATCACCAGCGTCAATAATAACCGCATTCTTTTC
GTTATCCCAAACGACAGAACAATTTTGTTGGAAAACACTTACAGGGATAATTTGCAAATT
AAACATAAAATCAAACCGCTTATGAACCACGCCAAGTACGAACAGGGCCAGTGTCGACGT
GGACAAAATTACTGTGAGGATAATAACCAACCCCCCCCGTTATTCAGGCTTTCTGCTGCC
GCTTTTATGCGGGCAAGAGGAACACCTTCAATACGGAAATCAATGGCTTTACCTAAAATA
TGGTAGCTATTGCTAGCAACGCCTCGACTACGACGGCGTAATCTAGCATTTGTTTGAGCA
GAACGATATCCGCTTACAATAAGAATTTCAGATTTACGAAGACCCAAGCGAGCTTGAATT
TGAGTTAATTTTACGAATAGTTTTGGGTCAATTCGCTTAATTCTGTTGATATGCACATCG
CGCATAATATGATTTAATTTGTTAAGATCCTTTGCAGCAAATCCGTTAGTGTGATAATTA
GCAGATAAGGTCTCGCCTGTACTTAAGCGTTTTAAACGTAGAATAAGAGGTTTTGGAGTT
GACGTTACCGCATGAACTAAATTAGGTAACAAGGTTGCACCCAAAACTATTCCGCCTAAT
GCAAGCCATCTTTGGCGTTGTAAATTTGTTTGTTCCATTTTATCCTCGCATTTGGGTTAT
TTACCGACAATCTCTCCTTTAATCTCTTGAAGGTAAATATATTCAGCCTGACTTCGACAT
TTTATCAAAAAGGAAGTTCTAAAAAATAGCCTATCGTTTTCGGAAATTTTTTATTTTGTG
GACTAGATCACACTTTTTACTTTTTCCCAATCTAAGTTGATTTTAGGTAATGATTTATCA
AATTGATAAATATCAGGTAAGGTGTATATTTTACCGCCTTCAATCCAGGATGTTACATAA
TATAAATAAACAGGATTATCTGAACGAATAGGTGCAGAAGTTGTTTTTTTGCTTGCAAGA
ACGTCCTGTTTTCTCTGCGCTGACCACCCAGCTTCTGCTAATAATAACGTAGCTAGTTCA
TCTGCTTTAGCTACACGAACACAGCCAGAGCTTAACGCACGATTTTTTTACTAAATAACC
CTCTATTTGGTGTATCGTGCAAATAGATTGCATCGGAACTTGGCATATTAAATTTATAAC
GCCCTAAAGCACTATCATCTCCCGCTTTTTGACGGATATGATACGGGAAATTATTTTTTC
CTTCATAAGCTGCCCAGTTGATACTATGAGCACTGAATTTATTCCCTTTCCCATCTAAAA
TTTCATAGCCTAATTTATCAGCAAGGATTGGATCTTTACGAAGTTTTGGTACTAAATCTT
TATTCTTAATTGTTGATGGAACATTCCAAGGCGGATTGACGACAACGTTGCTCAGTTTGC
TGTACATGACAGGTGTTTTGCGATCATTTCTTCCCACGATTACTTTAGACTGTAAAACAA
GTTTGCCCTCTCTGAAATAATAGAGCTGATAGCTTGGGATATTGACAAAAATTCCATTAT
TAAAACTTGGAATAAGACGTAAACGCTGTGCATTAAGTGCTAATTGAGTAAATGAAGGCG
TGTTTACACTACCTTTATTCTCTTTTGTAGATTTTGCTGATTTATTACCACCCTGATTGA
GAGCATCATTAGATGATATTTCAAATAATTTTTGTACGGTTTCTTGGTAAATATGGTTTT
TAGGTATTAGATCCGTGACAAACTGAGCGTAGCGATCTTGCTTAATCGCTTCCAACCAAG
TAGCAATACGATATTCTGTTGGTGTTTTAATTGAATAACTTCCTAAATGATATAACCATT
GATTTGCAAATTGATCGACATTTTCTGTGTAATAGAGATAGTCTAAGAAACTATCTGTGA
GTAGAATATCGCGAGCAAATCCCTCATTCATATTTAGAATTTGTTGTAACGCATTAGCCG
ATTTAGGCGAAACGCCGCTTACAGCGAATACTGCATATTCTTTTAAAAACTGTTTTTCTG
CCACTTTATCTTTCCACAAAGGGGCAAACTCATTATTGAGATATACTTTTGCTGTCGTAT
TGGATAATAGTAAATGATAGCCTAATGTTTCTTGTTGAATACGTTGCTCGGCATGAATTA
ATTTTTCGGCTTCAACGCGTTTTCTTTCAGCCAATTGAAATTGATATTCTGCATTTTGTG
TCAGTTCAGCAATACGGACTAATTGCGCTTTAAAACTTAACTGAGGCAAAATTTGCTCAT
CAGGAACAGATGTTGCAGCATTATGCTGAGAACTAACATTCAACGCACTTCCATTTTCAG
CAACCACAGCACTAGAAAACAATATTACTGACAAAAAAGTTAAACTTTTCATTCAATTTA
ATCCATTAGGAAAATGAGTAATAAATCAGACCGCTTAAACAGCGGCCTGATAAACTTCCA
CATTATAAACGTATTTATTATTTTTTATCAAATTGTAACCAATCAACCATCATCTGCTCC
GTTTCTTTTAAGAAGAAATCTGGGGCTTCATAGTCTTTTGGTAACTGTTCAAGATCTTTG
ATCTGTTTTTTACCTTCACGTTTAAAGCGAGCATTTAAATCTTTCAAACGACGAGCTTCA
TCAGCTTTACTCTCTTCTTGACGAGAAGCTAAATTAAGTGAGGTAAATTTACGATCATCT
CTTTCCTTATTAATTGCGATAGTTTCATTTAAAGCAATAAATTCAGGATTTTTAGCAATA
CGTTTTTCGTGATTTTCAGTGAGTTGTGCAACTACATCTCTAGCTTTTGCGACTTCTGAA
TAAGTTGCTGCAGGAATTTTATCCCAAGGCAAAGCATTATCTTCAAATCCTTCCCCTGTT
TTTTCTGCATTGATAATTTCAGGGAAACGAATATCTGCTTCAACCCCTTTAATTTGGGTG
CTGCCACCATTAATTCGATAGAATTTTTGGATTGTATATTGGATAAAACCTAACGGCTCT
TGATCCAAATCATAAACCATATTTAAAGAACGGTTTTGTTGAACAGTACCTTTACCAAAA
CTTTGCTGCCCGATAATAATCGCACGATTGTAATCTTGCATTGCAGCCGCAAAAATTTCA
GAAGCCGAAGCACTATGACGGTTAATCATCACTAAAATGTTGCCATCATATAATGTTGTA
CTATCGGTATCTTCGTGAACACGAATACGATTAAAAGCATCTCTAACCTGAACAACAGGA
CCATCTTTAATAAATAATCCCGTTAATTCCACTACCTCAGGCAAAGAACCGCCACCATTT
TCACGCAGGTCAATAATCAACCCATCTGCTTTTTTGGTTTTCATCTGTTCGAGAAGTTTA
CGCACATCTGCAGTCAAACCAATATAGAAACTTGGAATTTTGATCACAGCAATATTTTTT
CCGTCTACTTTATCAACAGTTAATTTCGCCGCACTGTCTTCAAGACGAATTTTATCCCGA
ACTAAACTAATAATCTTGGTTTTGCCGCCTTTAGCAGGTTCAATTTCAAGATAAACCGTC
GAACCTTTTTTACCTTTGATATTATCGACAACATCATCTAAACGCCAGCCAATCACATCT
TCGATTTTATCTTTTGATTGCCCCACACCAACAATTTTGTCACCTGCTGCAATTTTTTTA
CTACGCGCTGCTGGCGCACCAGGCACTAAAGATTTAATGATCGTAATATCATCTTCCATT
GAAAGCGTCGCACCAATGCCTTCTAAAGACAAGTTCATACTCTCTTGGAAACGTTTAGCT
GCACGAGGTGAAAGATAACTTGTATGCGGATCAATTTCTCTTGCAAAAGCGTTGAGATAA
GTTTGCAGAATATCATCGGCTTTATTTTGTGTTAAACGACGAATTGCCAAGTTATAACGT
TTAGTCAGTGTTTTCTTGATTTCAGGCCATTTCTTATCTTTCAAATAAAGATTAATAATA
TCGTTTTTTACTCGTTGCAACCAAAGCTCATCAGCTTCTGTGGTAGTTTTCGGGAACGGT
GCTTTTTCACGATCATTTTCAATTTGATCCTGCCCTTTTAAATCAGGCTCTTTATCTAAC
AAAGACAAAGCATATTTATAACGTTCATAACGACGTTTTGTCATTAACTCATACATTTCA
AAGGCAATATCTAGTTTGCCTTCATAGAGTTCTTCATCTAACTTGGTTGCATACTTAGCA
CGCAATTCATCAATATCAGACTGTAAAAAGGTATTGTGAGAACCATCAAGCCAATCAATA
TAACGATTAAAGATTTTCTCAGAAAAAGCATCATCTAGTTGAAACTTATGATAATGCGAT
TGTGTTAAACGAGCTGTAACACGTTTAGTTGAAATACTATGTTGTTCTGTTGGTTTTGGA
ATGATTAATTCACTTTCTTTTATTTGAGGTTCTGCAGCAAAACTATTTATGCTACAAACT
CCCAAACATAACCCAAGTAATGTGGTGAATTTATTATATTTCATATCAATCCTATAAATG
CGACTATTTCTTGCCTTTGGCAAATTTGCTTTCTAATGCGGACAAACTTTCTAAAGATGC
TTTTGGCATTTCTTGTTTTTTCGTTTCAGCCCGTTTTTTGGCATGTGCTTCACGTGCTTT
TTGTTTAAAGAAAGTTTTACGCTCTTCCTTGCGTTTCTCTTTTAATTGTAGAGCTTTACG
TTCTGCATAAGCTGCTTTTGCTTCGGCTAAAGATTGCGCTGCATGTTCTGCTTGTGCAGC
TTCAACAACACCCGCTTCTTCTCCTTGAAGACCGACACGTACAGCACCTTCTTTACATGC
GTGTAAGTAACGCCAGCTCATTGTATAAACGCGTAATGCTTGACGAAGCCCCGTTTTACT
GATTTTTTCATCATTACTCAGCGCTTCAACTAAATCTTGGAAAAGTCCAATTTTTAGAGG
TTTAGCTTCGCCTTCTAAACTAAAGCAAAGCGGAAATTTTTCAGCCAAATAAGCAATGAT
TTCTTTTGTAGATAAAGCGGTTTTTAGGTTTTGAATGGTATTAAGTTGTTGTTCAGACAT
AAAATGTTCCAATCTAAAAAATGAATGTTAGGTAAGCGAATAAAAATGCTACCTACTATA
TTTTATTTAGTTACAGTAGTCCATAGACTTTCCAATAAGTTCCTTATTCTTTAGTAAAAA
TTTTATTTTTTAAAATAATATTTGCCTTATACAGTGATAAATGTTGTAATGCTGCCCGTT
GAAATTTTCAACCATTTTTAGGGGCTGACGCAGATTAGCTCTAATTTTCACACCATTTTC
GCAATGTTTTTAACTGCTCTTTTGGTGTCCCAAAGTTAAACCGAAATTCATATTCTTTCA
AGAATAAAGGGAAACTTTTTCGGTCAATTCCATTATATTTTCGGAGTATCCGCTTGGCTT
GACTCCAAAAATTCTCAATGCCGTTGATGTGATTTTGCTTCACGGCAAACAGCTCCGAAT
GGTTAATTCGTTCGTGGTGAAATTCGCTTACATCAAGGGCATCATAACTACGATAAGTAT
CTGTATAAACCCAGCTGTCGGGCTTGATTTTCCTTGACATAACAGGCATTAGCGTTGTTA
TCTTCGTATCATTGACTACCACAGTAAATACTTTTCCTTGCCGTTTCAATATCCCAAAAA
CAGCCACTTTCCCTGCCGCTCCACGACCTCGTTTTCCTTTACGATGTCCACCAAAATAGC
TTTCATCCAACTCAATTTGTCCGTCAAATACTTCNNNNNNNNNNNNNNNNNNNNNNNNNN
NNNNNNNNNNNNNNNNNNNNNNNTTCAAGGAGATTTTTTGTATGGATTTCTTTAATTTAC
AATGAGTTATCTTCATTTTTGTAGGTTAGCATGCTAGCTAATCTACGTCAGCCTCTAAAT
CTTTCATCAAACCACGTCTACCATCACAGGTAATCGATTGAATTATATAGCCTTTTTCTC
TTAACCTATTCAGGGCAAGTTTGTAGTAAATATATTTTTCGGTTCGCACAAAATAATGGG
AAATTACATTATTTGAAAGCGTATCCATTAACACGAATCCGCTAAAATAACGACAGAAAA
ACGTTGTATCCATAATGATATTCAGGTATCGATTTAAAGGCGGTTTTAAAGCTGTTTTAG
GGGCTTTATCAATATATCTTGGAATCGTTCTGACTGAACAATGATATTTAATAGCAAGTT
GTTGATAGGTTTGTTTTCCGGATGTGTAATCAGTCCAAATCTTAATTGGATCTAATTTAG
TTTTTAAGATAAAGGTTTTATGACATTCATTACAAAAATAACGTTGAGTCTTATTTTGTA
TTCCATGTTTCTTTATTTTCAGACTTTGGCAAAATGGGCAGTTTTTTGTTCATATTTCAA
AAAGAGGGCTTAAGGCCTTGTACTATAGGGCTTTAAGCCACTTTTTAGCAACTATTTGTC
TATTACACCTATTTAATTTTCGCTTAAGTTCACTAAATGATCCCTCTAAACGATTTGCCA
TCTTTTCTATATTTAATTCAGAATGTTTTGTCTGTTACATGAATTTCCTACTCCGCCAAC
CCCTGATCCCACTCTAATGCTTCTTCAGGTAATTTACGTTGTAATAAAAATCTGCGGTTA
GCTTCTGCCTGAGGTTGAACAACCTTACTTGATGGGGTTGAGAAACTAATTCCGCCGTTA
AATAATTGAGACATTGTGCCTGAGTTCATACTGACACCATTGAGGCTAATATCCATTGTA
TAGCCTGACGAAGCCCAGAACTCGCTATTTTTACGGACAAGGTGTTTATATTGGTTGGCT
ATGCGTAAATGGATCAGCACTCGGTCGCCGAGTTCGCTTAAACTGAGCTGTTGTACCATA
CCCACTTGCATTCCTCGATACATTACAGGGGCTTGAGGGGTGATGCCATTTGCGTCTGTG
GTTTCCACAATGATTGGGAAGCCGTTGCCGTATTGTGTATCTGCGGTGTCCGTTGCCCCT
AATTTGAACTGTGTTTTTCGTTTGCCATTTCCGGCTTCTACGCTGATGTAGTTTTGAATA
ACGGCATCAAGATTTTTGAAGCCTGTTGTGTCAATTTCAGGGGAAACGGCATTAAATTTG
CTACCTGCTTTGGCAACGATGGCATAATATTGTCCTTCGATGTAAGCGGTGGCTTTAACC
TGTTTTTTTGCATTGTCTAGCTGTAGCGTTTCAACATTGCCGATGGTTAATCCCATATAC
TTAATCGGCATTCCTTTGCTTAATTTAGAGGCATCTTGAGCAATCAAGGTAATATAAGTA
TTACCAGAAATCGCTTTCGTGTAACTGCTATATAAGGTCTTGCTATCTTTAGTTCCCTGA
TTATCAAAGCTAATCGCCCCTTTGAGTGTTCGCATTAGTGAACCCATTTTGAGATTAACA
CCGTTGGTCGATACGTTTACCTCTACCGCTGGTTCAACCCAGAAACGACTAGTTTCCGTC
AGTAGATGGCGATATTTAGGTTCAATAAATAGATCAACTTCAAACTTCGTTTTTTGTGGG
CGAATATTAAGTACTTCACCTATCGGGAAGTTGCGATAAAGCACTTGTGAGCCTTTATCA
ATGCCGGATAATTCTGTAGCAGACAAACTCAGCGTTGCCTTTTTCTCACCGCTTACAATA
CCAGCTTCTGCACTCTCAATATCTTTGAATAATGGGTATTGTTTTTTCGCTTCCCCTTGA
GCTTTATCTGAGAGGATACGAACACCGCCAGCAAGCCATTCTGATGGAGAAGCGGATTGC
ACTCTTAGACCATCTAAGCCAACGGCTACATCTAAATGCGAGATCGCCACAAATTTACTG
TTCCCCGCGACAAGGGTACGATAAGGCGGATAGATGATGCCTTGAAATTCTACGCCGTTA
AGCGATAACTGGCGTTTCACAATTTCGCCAATTTGTATATCGTTATAATAAATGCCCTGC
CCTTCGCTTACACCATAAGATTGTGGCGATGAAAGGGTAATTGCCAGCACATTAGGGCGA
GTGAGTAAATAATCAGTTTCTTTTTGTACATTAAAGGTTAATTGAGGTTCGCCTTCTCCC
TTTTCGATTTCAAAATAAGCACCTCTCAATAGCTCACCCACTTTACTCAATTGTTCTTTA
TTGAGTGCAAATTTAGGTTCTTTCAGTAAAATTTGACTGCCAGAACGTAATAGATCCGTG
TGTGCAGGGTCGATCAATAATTTACCTTGAATAGTCGCTTGGGTTGGTTTGCTTTTGAAG
TAATCTTGTTCAATTTCATTCAGCTCAAGGTGTGAAAGTACGCCAACTTGCAGGTTTTGG
TAATAAACAGGCGTTTCATTTACTTTTAAATTCGACATCATTGGCAAGGTGATGTTTACT
TCTGTTCCTCGTTGAGCCAATTTTAAGTTATCGAAAAGTTGAAAACGTTCGCCCTGTTCG
GCATTGGTTGCCATATCAGGCGAGTCAAAAGCAACTGCCCCTTGCACCATAGAAGCAAGA
CTATCCACATTGAGATTGACCCCAGTGAGATTTGCATTAAATTGAATACCGCTGATATTC
CAAAAGCGACTTTCTTTTTTGACAAGATTGGCGTACTTTTTATCAATAACTACGTCTATT
TCGACATTTTTTTGATCTTGGGTAAAGCGGTAATCAGCAATGCTTCCTACTGGCACTTTT
CGATAATAAACGCTTGCCCCCACAGTCATTGAGCCTAAATCTGAAGCAACTAATTTCACC
AATAAATCACCATCAGCAACGGTCACTGCAGGTGGTTCATCTTCAGCCACAAATTCATCT
TGACTAGAGGCATCTTCATCATCATTTGGCAATAAAGTGATGTAGTTACCTGAAACAAGC
GCATCTAACCCTGACACTCCGGCTAAAGAGGCACTCGGTTTGACTAGCCAGAACTTTGTC
CCTTCTTTTAATACCGATTTCGCTTCGGGATTAACTTCTGCTTCTACCTCAATCTCTTTT
AACTCATTGATGAAATAGACTTTTTTTACTTGACCAATTTGCAAGCCTTGATAACGAATA
GCAGTTTTTCCTGCGGTAATCCCATCGCCCTTACTAAAACGAATGGTAATTTTCTGTCCC
TGCTCTTGAAGAATTTGGAAAAAAAGCAAACAGCCGATCACAAAAGCAACAATCGGCAAT
AACCAAAATGGCGAAATTTTGCGAAGTTGCCGTACTTTAGCTGGAACAGTATTGGGAATA
TTTTCAGACATCGTTTTACCACTTTTAAATACACGCAAGCGGCGAGATGTTGCAAAAGGT
TTGCGAAATCTCACTGCTTGTTCTTATTAACTTATTGAAAAAGAAGAATTATTTTTTATC
TTTTTCATCACATTTTTGAATATTGCTACATTTACCATACAAATATAAGCTATGGTTTGC
AAGCTCAATTCCGTGTTGTTGGCTGATTTCACGCTGACGGCGTTCAATTTCAGAGTCTTT
AAATTCAAACACTTTACCACAATCCATACAGATAATATGGTCGTGTTGGTGGTTCATATT
TAATTCATAGACAGCTTTATTCGAATCAAAATTATGGCGAGTTAAAATGCCAACTTCTTC
AAATTGATTTAATACGCGATAAACTGTTGCTAACCCGATTTCAGACTGACGTTCTAGCAA
TAATTTATAAATGTCCTCAGCAGAAAAATGCTGCATACTATCACGGGTGATTTGCATTAA
CTCAAGGATTGTTAAACGTGGTTCAGTAACTTTTAAACCCACTTTTTTCAACAGTTTCAC
ATTTTCTTCAGACATATATCCTCCAATAGATATATTAAGCTAATTCCGCTAAATACATTT
CATCAAAAATTTGTTTACACCAACGGTTTACACGTTCTTCAGTGAGTTCTGGCTGGCGAT
CTTCATCAATACATAAGCCAACAAAGGTTTCATCATCAACTAATGCTTGTGAAGCCTCAA
AAGTATAACCTTCCGTTGACCAATGACCGACAATAGTCCCACCGTTAGGTTCAATAACAT
CACGCACAGTTCCCATTGCATCGCAGAAATATTCTGCATAGTCTTCTTGGTCACCACAAC
CAAAGATACCCACGATTTTTCCTGTAAAATCAATTTCTTTTAACGTCGGCATAAAATCGT
CCCAATCTGCTTGAGATTCACCGTAATACCACGTTGGAATACCAATTAATAAGAAATCGT
AGGCTTCAATATCTTCCTTCGTGCTTTTTGCAATATCACGAATATCCACTAGGTTTGCAC
CTAGTTGTTTTTGAATCATTTTAGAAATATTTTCTGTGTTTCCAGTATCACTACCGTAAA
ATAAACCGACAACTGCCATTTGAAATACCTATTTACTTAATTCAATGGAATCCCCATTGA
GATAATCGTTTAAAATGAGTTCAATTAACTGCCCTCTAGACAGTCCTTTTACCGCTGCTT
CTTGTTCCAATGCCACCACTAAATCCGAATGCAATTTAAGCTCAACCCGTCTTAATCCTG
ACGAACGATCTCGCCTGAGTTGATTACGTTTATTAATTCTAACTTGTTGCTCTCGGCTTA
GAGGATTTGTGCGAGGTCGCCCAACCTTTGGCATATTTTCAAACAGATCAAGCGTAATAC
AATCCGAATCTTGCTTTGCCATTACTACAATTTTTGGGCTGAGTGCTTCTTACTCAGATG
AGAATGAGAAGCTAATTATTAAAGTGCGAACTATAGCACAATATAGAATTATTGGAAACG
CCCTATCAAAATATTCATTATAAATTGAGATTACCTAAAACATAATTAGCTATTATTCTG
CTGCCATATAACTAAATAAAAAATGTAAACTAATTTTATTTAGTCATTACTTAACCTATG
TCGGTAATAAGCCACAACCATAATCACCAATCCCCCGATAATCATTGGCAATGAAAGCAA
CTGCCCTCGTGTAATTAAATCTGCTGCCGTATTAACATTCGGATCGAACTCTCGGAAGTA
TTCAACGATAAAACGGAAAACCCCATAGCCAACTAAGAACAATCCAGCTACAGATCCCAC
TGGACGAGGTTTACGGATATAGCCATTGAGGATAAAGAACAGCACCAAACCTTCTAAAAC
TGCTTCATAAAGCTGAGAAGGGTGACGAGGCAAATAACCGCCACTAGGAAACATTATCGC
CCAAGGCACATCGGTCACACGTCCCCAAAGTTCATCATTAATAAAGTTACCAATACGTCC
TAATCCTAAACCAAAAGGAATAAGCGGTGCGATAAAGTCAGCGGTTTGCCAAAAGTTGCG
ATTTTGACGGCGAGAGGTCCAAAGCATTGCGACAATCACACCAAGTAAACCGCCGTGGAA
TGACATTCCCCCTTCCCAAATACGAAATAAATAGAGAGGATCTTGTAGGAAACGGTCAAA
GCTATAAAAGAACACATCACCAATTCTTCCCCCTAGAACAACGCCCCAGAAGCCATTAAA
CAGCAGTTGATCGACCTGTTCGACACTCCATACTCCATTAGAATTTTTCGCACGTTTGGT
ACCAAGCCAATAGGCAAAACCAAAACCAAGCAGGTACATAATGCCGTACCAGTGCAAAGA
AACTGGACCTAGCTGTAACGCAACTGGATCGATATTAGGAAAAGTTAAAAACTGTTCAGA
CATAAATTTCCTTTATTTTAAAAACATATTCACGGCAATACACATCAAGAAAACGGCAAA
AGCACGTTTTAAAATCGGCACTGGCAATTTGTTCGCTGCCGTTGCCCCTAATTTTGAGGT
AAAAATAGAGGTCAGCGTAATCCCCACCAACGCAGGTAAATACACATAACCGACCGCATA
TTGTGGCAAATTAGGATTATCCCAACCACTAATCACAAAGCTAATGGCCCCAGCTAATCC
TAACAAACCACCACAAAAAGAAGAAGTACCAATCGCTTTTTTCAGCTCAATCCCTCTGCT
ATTTAAAAATGGCACAATAAAAGCACCGCCTGCAATGCCAGCAAAACTGGATAATATCCC
GATTATCCCCCCAGCAATCACAGTAGATTGAGTAGTCAAAGACTTAGGCTCTGCCTGCTT
TGGTTTGAGAGATAAAAACATCTTCAGCGAAAGATACAGGATCATTACAGCAAAGATTTT
TGTCATCACATTTTTCGGCAAATCACTCACAATCAAGCCTGAAATAAACACCGCCACCAT
CAACGCAGGCACAAAAAACTTCACAACTGACCATTGCACATTGCCTAACTTATGATGACG
TTGTGCCGCTGAAAAAGTGGTTAGCACAATCGTTGAAAACGACGTACCCAATGCAATCGA
CATCAACAAATCATCTGGCACACCAATTTGAGGCAACAAATACACAAGGGTTGGAACAAT
AATCATACCGCCACCGATACCAAACAACCCTGCTAAAAAACCAGCAACTGAGCCTAAAAT
CAAGCAACAGACAAACATTTCCACCATCATTTTTTCCCCTTAAACACCCGATATGGTTTA
CGAAGCTCACGTTTTGGCTGAGTACGAAACTCTTTTCTCTCGTGGGTAAACTCTTTGTTA
TCTCGATTTTTCTCGCTTTCGACTTTTTTCTGCTCACCCATCAACACCTGAGCAAACTCT
TTCATCACCTTGCGGTACACATCACGTTTAAACGACACCACCTGTCGCACAGGATACCAA
AAGCTCACCCACCGCCAGCCGTCAAACTCTGGCGTTTTACTGGTTTTAAGATTAATAGCC
CCCTCGTCTGCCACTAACTGCAACAGAAACCAACGCTGTTTTTGACCAATACATACAGGT
TGAGTTTGCTCATTACGAACTAACCGTTTTGGTAATTTATATCTCAGCCAATACTTCGAT
GCCCAAAGCAATCGCACATCTTTTTTCGCTAAGCCGACTTCTTCATAAAGCTCACGGTAC
ATTGCTTGTTCAATGTTTTCCCCCTCATTAATTCCCCCTTGAGGAAATTGCCAAGAGTTT
TGACCAAACCGCTTCGCCCACAGAACTTGCCCTTGCTTATTACAGATAACGATACCAACA
TTCGGGCGGTAACCATCGAAATCGATCAATTTAGACCGCCTTATTTAATCAATTTGAAAA
TGGTGTGATTGTTTCATATTTCGGCTATTTGAACAACTAGCAAGGCAAAAACAAGCGGTG
AGATAGCCAAATTTTTTCGCAACCGTGGATAACTCTGTGGATAACTTGAAAATTTGTTGA
TAACTTTTTTGGGATAAGTTATCTAACCGCTTGATCTTAATTCAGATCTTACTTCCTGCC
ATCGATCATTTTCGATCCCTTTTCACTGTATAAGCACACATTTAATCGCTCATTTTATTT
TCTTTCTAGGATAACTTAACCACTTTTCAGACTAAATTGCCATTCTATTCACATTTGATG
TGCTTTTATCCCCATTCCCTGTGGATAAAATTGTGATAGATCGGGATAATGATCGTGTAT
AACCTAAAATCAGCCCAGATATTTTGCTTTTTTCCTTTAAAAAACAATATGTTATTTCAT
TCTTCTTATCGAAAAAAACAAGTGCTCATTTATTAAACATAATATAAACATTAACAACTA
TCAAAATAGTGAATTTGTGGGAAAATCATGTTTAATGTTAGAATCCAGCCCGTTTTTCTA
ATTGTTCTACAAAATTTTCGTTTAAATTTAGCTTCTCGGCTAAGTGGGATAAAAATACGA
TCTCTTTTCTAGAGAGCTCTTGACAGACCAAGCGTGCAGCAAGGTAAACTTGTGCCGCTA
AAGCGGTGTCGTTTCCGACAGTTTTTGCAATTTCATTCACGGATACTGGCTCGTGCATTT
CATGCAGTAACCATTGTTGTAATTCAGGGTCATTACCGCCCTCTTTTAAGATTAAAGCTT
TTTCGTTCTCATCCAGCTCACCGTCTGCTAATGCAGCTGCAAGCATTGTACGTAAAATAA
TTGCTCCCTTCTCTTCCGAACTATCCGCTTCAAAAGCTGTTTGGCTTAGTTCTGTCGTTT
GGCTTGTTGCCTGGTTCTTTTGATAATCTTGATAGGCTTTGTAAGCCAATCCACCAAGTG
CGGCTAAAGAGCCGAGCTTAGTCAAATTAGCTCCGCCGTTTCTGCCTAACACCATTGATA
AAATACCGACCAATGCTGCCCCACCACCAACTTTGGTAATAGTATCTACGTTGCCCGATT
TGATCTCACCAGCAGTATTTTTGGCAGAACCCAATACAGAGCTTAATACGTTACCTAAGT
CCGATTTACTTTGATTAGCTGTGTTGCCGACAGATTTTAAAACGCCGTTTAAAATGCTAT
TAAAATTCATATTGCTTTCCTTTTGGTTAATAAAAAATAGTTAAGAGTAGACATTATGTT
ATCAAAATAATTCAATTTTTTTCTGCAATAAATTTCTTTGCCAACGCCGACAGTGCATCG
GTCACATAGACTAACAGCAAATAACAGAGCAGATAAAGGGTAATTTCAGAGTAATGGAAA
AAACTCATCGCCAGTTTAAACTGCATACCTAAACCACTTGCCCCAACAAAACCGACAATC
AGCGTTGCCCGAATAATGTTTTCCATACGATAAAGAATGTAATTGAGAAAAGTACGCATC
ACAGCAGGATAGATCCCGTAAAACAAAATTTGGTTTTGTGAAGCCCCATTTTGCATTAAA
TGGCGTATCGGTTTTTCATCCATATCTTCAACCACTTCGCCGCACAGTTTGCCTAATACA
CCGAAATTGTGAATGGCTAATGCTAATGCACCTGGAATGATCCCTGGTTTGAAGATAAAG
ACTAAAATCATCGCCCACATCAATTCCGGTACGGATCGACTAAACAGAAATAGCCCCCGA
CTGATATAATAAGCGACACGATGATACCAGTATGTTCTGTGGCGAAAGTGTCCCTGTGCC
ACGTTGCGAGCGGACGGCAGAACCAAAAGGAACATCGCCATGCCTGCAATGCCTGTTGCC
AGAATACTCATCACAAAGGTTTCCCACGAGAGCCATAGGGCTTTTTGCCACATTTCAGGG
TCAAGATAGGCAGGTAGCTCTTCACCCACACCAGCCATTCCAACTAAAAATTCCGTAAGA
TAATCCCAATTTTCCGCTCGAAACAGTTCACTAAGTGCAGTGGGTTGATCTTTAAGAATA
TAGCCCCACGACAGCCCGATAAGTCCTAATACTATCCAAAAAGAATAGCGGATAAAATAG
CGGTCGATATGTTTTCTCATTTTACTCGGCTCCTGACAGCATAGCTCCAGCGGTCAACCA
AAACGATTAACCCAACAAGAAAGATCAAGAATGTCCAAACCTGATCGTATTTCAGATCTT
GTAGGGAAAGCTGAATTTGCATACCGATCCCTCCTAACCCAACAAAAGAAAGTACCGATG
AAGAGCGGATCGCACATTCAAGGCGATACATGGTATAGCTCAACATCGTCGGCAAGGCTT
GGGGCAAATAGCCATAAATCAGACATTGTAACGGCGTTGCCCCTGCTTCTTTTAGTGCAA
AAATCGGCTTAGAAGGCACCGCTTGTAACGTATCTGCATAGATTTTGCCTAAGTAGCCAG
AATAAGGAATAGCAAGGGCAAACACTGCACCTATCGGATTTAACCCGACAGCCGCAACAA
AGAACCATGCCCAAATCAATTCGTGAATAGCACGTAGAAAACCCAATATCGCTCGAGCTG
CCCCCTGCAAAATGAGTGAACGAAACAGCACACCGGATGCAAAGGTGCTTAAGCAAAATC
CGCCAAGCATAGACAAAGAGAGTGTAATCAAGGCATAAGCAAAAGTGAGCCAAGTGGATT
GCAAGGCGAGTTTCAGTAAATCAGTAGAAAAGTCAGGGGACAATAAACTGGAAAATAGTC
GATTAAGCGTTGCCCAACCACCAGAATGCATCAACCCTTTGTCGTTATCCACAGCAAATA
GGCTCAACAAAAATGCAAGCAACAACATGCCCGTCAGCAAATTTCGCCGTTCATTTAGTC
CAAGCGGTCGGTTATGTTTCATTTTTTACCAATCCGTATAAGACATTAAGTTGCTCTTGA
GTGACTTGTTCTGTTTGCAAATCAAACACAATTTTTCCCTGTTTAATGCCGATCATACGA
TCAAAATAGGCTTTGGCATATTCCACCGAATGCATACTGGCAATCAATGTTTTCCCCTGC
TCTCTCACCAGCCCAGTCAATAATGCCAAGACATTTTGTGCATTAACAGGATCGAGTGCG
GACACTGGTTCATCGGCTAAAATCAATTTAGGGTTTTGAACTAACAGACGAGCTATTGCA
ACACGCTGCTGCTCACCGCCCGACAGTTCAGCTGTCGGCTGATCGATTTTATCCAATAGC
CCGACGGCAGCAAGTGCTTGCTCTGCAATCTGTTTTTCTTGCGGTTTAGCCAAAGAGAAC
AGAGATCGCCAAAAGCCCCACTGGTTCAGCCTGCCAGCCAAGACATTGTGGATAACTTCC
AGTTGTTTGACTAAATCATACTGTTGATGAAGCATACCGACTTGTTGGGCAAACTGTTTA
TTATCTTGATAATCTTGAATGTTGCGATTTTCCAACCAGATCTCACCGCTTGTTAAAGGC
ACGGCACGCATAATGCTATTCATTAATGTCGATTTCCCCGATCCACTCGGCCCGACTAAC
GCCACGATTTCACCTGAGCGAATGGTTAAACAGATGTCGTCTAAAACGGCTTGCTTGCCG
AAATGTTTGGTGGTGTGGTGGAATGATAAGAGAGATTGCATAATGGAATTATTGTCTATA
TTGCTTACAGGTCAATATTGTAGGGTGGGTCTTGACCCACCACATGAATGCGATTTTAAA
TGGTGGGTCAAGACCCACCCTACAAAATAACATTATTTAATCAACTTCAACTCTTTCGCT
ACTTTCTCAATATCTTGATAGTTGCTGTTTTGCGTTGGGATAAACTTCTCGGCAGAGAGT
AAATTCATCACCTGCGAGCTTGACGCATCGGCTTTTAATAATGCCGCTTTGACTTTCTCT
TTGGTACCGTCACCAAATTTTTTATCAACAAGATTAATGGTCCAGTTGTAATCATAGTAA
TCCGGTGTAGTGTAGAAAAGCTCGACTTTATCGTGATTAACCTTGCCTTCTTTCACCATT
TTATCCCAGTACTGCTTATTCACTGCACCGATTTGTACTGAATCTGCTTCTACTAAGCCG
TAGGTTTTATCGTGCGAACCGCTGTAAGTCGGTTGAGCGTCTAAGTCTTTTTCTGGGTTA
ATTCCAGCTTCCGTTAAGAAAAAGCGAGGCATTAAATGACCTGATGTCGAACTTTCGCTA
CCAAAAGCAAGGGTGTGACCTTTAACATCTTTAATCTCTTTCACGTTATCTAAGCCTTTT
TGCTTGATAAAGACGGACTTAAATTTTTCATCTTGCGGACGTTGTGCGATAGCTTCAGCA
CCTTGTACTTTGGCACGAGCTTGTACCCCCGTTAAACCACCGAACCAGACTAAATCAATT
TCGCCACGACGGAATGCGGTGACTACGGCAGCATAATCGGTGACAGGCACATATTGCACC
TTTAACCCCGTTTCTTTGCCTAAATACTCTGCAAAACTGTCGAACGAACGGGTCATTTCG
GCAGCGTTATAGTCAGGAATAGCACTGATTTTAAAGGTTTTATCGGAAGGTGATGCGATA
GCAACTGAGCTAAACAGCACACTGAGAGCGGTGAAAGCAGTTGCAAAACTTGCAAAAAGC
GGTTTCATGGTGTTCTCCAAAAGAAATGTAAATAAATTGTGATGTTCAAAATGAACGAGC
GAAAGATACGCTATTTTTTATAAAAAACAAGAGATTTCTGTGATTCGTTTGGGAAATCAT
TTTATCTTTGATAATATCATTACCGTTTTTACTAAATATCAAAAATACAATGGCATTAAT
CGAATACAATCCCCCTGTTAAGCCTTGGCTTGACGAAGTTTATCGTGATAATCATATTTT
AGTGATTAATAAGCCAAGTGGCTTACTTTCTATTCCCGGAAATCGCCCTGAATATCAAGA
CAGTGCGATGGTGCGTGTACAACAGAAATATGGTTTTACTGAGCCAGCTCACCGTTTAGA
TATGGCGACAAGCGGTATTTTGTTGTTTGCATTAAGCAAACAGGCGGAAAAAGAACTCAA
ACGTCAATTTCGTGAACGTGAGCCGAAAAAACACTATCAAGCGTTAGTTTGGGGCAAATT
AGGCGAAAAAGTTGGCGATACGGGGACAATGAATTTTCCGTTAATTTGCGACTGGGAAAA
TCGTCCACGCCAAAAAATTTGCTACGAACGGGGCAAACAAGCGGTTACTTTCTATGAAAT
TCTTGCACATTATCCCAATAACACCACAAGGGTGAAATTAACCCCTTATACTGGGCGTTC
ACACCAATTACGCGTACACTGTTTAGCCTTAGGGCATCCAATTGTAGGGGATAAATTTTA
TGCAAATCCGTTGGCAAAAAGTCTATCGCCAAGGCTCTGTTTACACGCAGAAGCATTAAC
CATTACACACCCAGTTACGCAAGAACTGATGACATTTGAAGCTAAACCTGAATTTTAAAA
GGTAGATAGAATGAACTTTCAATGGCAGAAATATCCTGAAAATACGCAAAAATTATTCAA
ACTTTCGATCCCGATTTTCATCTCTCAGTTAGCTGCTTCGGGAATGGGGCTGGCGGATAT
TATTATGGCTGGGTTAGTCAGCGATGATGATGTGTCGGCGATAGCAGTCAGTAATTCGAT
CTACTTTCCCTTGTTTTTATTTGTGCTGGGGATATTAAATGCGATTACCCCAACGGTTTC
TTATCTAAACGGTTCGAGCCAACGTTCCCTGATTGCACATCAAATCCGTCAAGGTGTTTG
GATTGTATTAATGCTTAGCGTACCGTTAATTTTTATCTATCTCAATGCTCATTTGATTTT
AGAACTAATGGATACCCCAAAAGCCTTTTCAGGAAAAGCACAAGATTATCTTACCGCTTT
AAGTGTCGGGATTATTCCAGCTTTGCTTGCGGTGAACTTACGCTGTTTTAACGACGGACT
ATCCAACCCTAAACCAGCGATGTATATCACCTTTTTTGGCTTAATTTTAAACATTCCGCT
CAACTATATTTTTATTTTCGGCAAACTGGGTATGCCTGAATTAGGGGCGGTCGGTTGTGG
TGTGTCAACGGCAATCGTAAACTGGGTAATGTTTGGGCTGATTTTACACTATTGTTATAC
CAATCCAGCACAAAAGGATATCCGTCTATTTGAAAAATGGATCGAAAAACCCTGTAAAGC
AACCTTAAGCAAACTGTTCAAACTTGGTACACCGATAGGGTTTGCTCTGTTTACCGAAGT
GATGCTGTTTGCGGCATCTTCCTTGATTATCTCACCGCTTGGCTCGCAAGTGGTGGCAAG
CCATCAGGTTGCCTTACAAACCAGCTCGCTCTTTTTTATGATCCCACTCTCATTTAGCAT
TGCCACAACCATTTTAGTTGGGCAAACGTTGGGAGAAAAGCGTGTTGCAGAAGCAAAATA
TCTGACTCATCACGCCATTTTTACGGGTGCAATGGTCGCAATGGGGCTGGCAATGGTGAT
TTTACTGCTCAAAGATCTGATCCCCTATGCCTTTACCAGTGATCCGACTTCTATTGTAAT
CGCATCTAGTTTATTGATTTTTGCAGCGATCTATCAAATTCCCGACTCTATCCAAGCGGT
ATGCAATGGCATTTTGCGTGGTTATAAAAATACCAAACCTATTTTGCTAACAACCTTAAT
TTGCTACTGGTTAATCGGAATGCCACTAGGTACTATTTTGGCTCGTACCGATTGGATCGT
TCAGCCGATGGCGGCGGCAGGATTTTGGCTGACATTCTGTGTCTGCTTAAGTTTAGCCGC
AGGGCTATTTTTCTACTTTATGCGGAGAATTCAGGCTATGCCAGAAGAGATTTTAATTAA
AAAACTAGAGTCTATTAAATAGCACTTAAAGTTATGTCTATCCTTTATTGTACCAGATGG
GGATAGACACAACTTTACTCATTGTCATTTTATATTAGGTATTCATATATAGCTGAATTA
TCCAGCTTATCTCTTTATCATTTATCCGATACCCCTCTTTCAAATTCGGTCCACAAGAGT
TCGAACCAATACCACTCATTTTATAATCGACACACAGAATGTGATACGGCGATTTTTCTA
GTTCGTAATGATGTTTTTTCAGGGTCAATTCTTCCTGTGTATAAGGGGAAAAATTGAAGC
TGAACGGCTGTGGTGCGGTAATCTCGAGATCTTGGGTATGAAGATATTCACAACCGTAGT
GACTGCCGTTTTCCTGTGGTTTGACGTAGTCTTGATAATTTTGCTCGGCAGTGGTTTGGT
ATAGACCGAGTCGGATTGTGTGGTGTTTGTCGATGTAACTTTCACTCTCGCCATAGCCGA
AATGTCCTGATCCATCAGGAAGATATGGGGCGTGGTCGCACCATTCCCAGATAAAACCAC
CGCAAGCCCCTGCATATTTTTCAAAGGTTTGGAAATAATCTTCTAAATCACCGTTAGAGT
TCCCCATTGCGTGCGAGTATTCGCAGAGTAGGAATGGTTTGGTTTGTGGCTGTTCAAAAT
AGCGATCCATATCTTCTGTGCTGGCATACATTTCGCTATGAAAATCTAACGGGGTAAGAT
CATTGCGATGTTCAGAATGTTGATAAATGGTACTTTCATAATGAACCAGACGGCTTGGAT
CTCGCTGTTTGATCCATTTTGCACTGGCTTCAAAATTTTCCCCGTAACCTGCTTCATTAC
CCAGCGACCAGATCAGTACCGATGGGCGATTTTTATCTCGTTCTACATTAGCGTAGGTAC
GGTCTAAGATTGCTTGTTTGTAGTCTGGGTGTCGGGCAAAATAGCAGAAATTATCTATCG
TTTGTTGCTGAATACGTTGGTTATCATCTTGTTTTGCTACATTCAGTAAAATGCTGTGTT
CTGGCGTTGGAACGTATTGCATACTGGCACCGTGGCTTTCTATGTCACTTTCGCTAATCA
GGTAGAAGCCGTAGCAGTCGCATAATTCGCTAAACCAAGGGGCATTCGGGTAGTGGGCGG
TACGAATAGCGTTGATGTTATGTTGTTTCATCAGCCTAAAATCCTGTTCTGCTTGCTCAC
GGCTGATAACATAACCCGTTAGGGGATCGCTGTCGTGGCGGTTTACTCTGCGGAATTTGA
TCGGGTGGTTGTTGAGCAAGAGTACACCGTCTTTGACTTCGATCCGACGAAAACCGACCG
CTTGTTCAATCACTTCGTTTCCATAGGCAAGGTGTAAGGTGTAAAGTTGTGGCTGTTCGG
CATTCCAGAGCTGTGGTTTGTCAATTTTTACCTTAAAGTGATCGCTTGTCTGTTCGGCGA
TTAGGCGATGTTGTGGATCAAACAGTTGGAAAGTGAGCTGTTGTGGCGATTGCAGAAAGG
TACATTCGACCGATAAATCCGCTTGATCTAATGCTTCAGACAGGCTGGTTTTGATAAAGA
AATCTTGTAGATAATTTGGTTCTCGTTCCAGCAGATAAACATCTCGGAAAATCCTTGACA
TACGGAATTTGTCCTGATCTTCCAAATAGCTACCATCACACCATTTAAGCACCACGACAT
TGAGCTGATTTTCCCCAGAGATTAAAAAGTCGGTGACATCAAATTCGTTTGTGCAATGAC
TGACCTGCCCATAGCCAACAAATTGTTGATTGAGATAGAGATAAAGGCAAGCGTCCACCC
CTTCAAAATTCAGTAAATAGCGTTTTGTCGATTTAGGCTCGTAGTGGAATGTCCGTTGAT
ATACACCGCAAGGGTTATCGTGTGGCACATAAGGCGGTTCGAAAGGGAATAGGTAGTTGA
TATTTGTATATTGATGCTGATCGAAGCCTTGTGTCTGCCAGTTTGATGGCACAGGAATGC
GATGCTCAAAAGGCTGAGAAAGAAAATCTTCAGGCAAATCCATCACGCTCGTAAAATAGT
TAAATTGCCATTCACCATTGAGTAGGGTAAATAGGCTAGATTGTTCACGCTCAAGGGGGG
CGAGCTTATCTTGTGTCGCAAAGGGAATAAAATAGGCGTGATGGGGTGTGGTGTTAATGT
GAAATAAAGTGGGATCTTGGTGATAATTTGGTAACGGCATAACATCAATTCCATTGCTAA
GAAATGGCAAAATGCTATCACTCGCAATCCCTGACTTCAATCCATTGCAATGTAACATTT
TAGAAATGTGATGAAGCTCACAATTATTTTTATGTTCATTTCTAAAGTTATAGTTTACAA
CCACATTTTACCAATTCTTAAACTCATATATACAACTGCTTTCAATACAAAAAACCATTA
ATTTCTTAATATTTGGTGATCACAATCTCACCGCTTGCAAAGCTGACTTTAAGTGTATTA
CTGCGACATTCTACCTTAAATATCTGTTCATTTTGGCGGATTTCGTTTTCACAGGGCTTC
CCTGCCATTAGTAACGCAATCTGATTTTCGGCAATTTGTAGGGCTTGCTGTTGCTGAAAA
ATAAGCGCGCTTTGCTTATTTTGCGTATGTTGCCAACGGCTATAAGCTAAATATATCACT
GAAAAAATCAACATAACGACCATTAATGATGTCAGGCTTTCTGCTTTAATGAGCTTATTC
ATTTGCTAATATATTCCGTGAATAAGGCAAATAGTGCCAAGATGAAAATTTATTTTCCAG
ATGTTGAATAACTTCTTTTTTATAACTGAGATTTCTTTCTTCTCGTAAATTATCATAGGT
GGAATAAAGTGTACCATACATTCTTTTTCTTCCTGTAAGATCAAATAAATAATCGGTAAT
GACAATACCGTAAAAATCTTTTTCTAACTTTTCATTAATATCTTGTAATGCAATCACAAT
TTTTGGATTCTCTAGACTACTTTCTGGCAACTCCGCTAAATGATTGATTTTATATATTTC
CGATTGATAAGGTAATAAATTCAACCAGTTTTCAATTTTATCCACTTGAATATATTTTTC
TTTGGTTGGTTTAAAAGGATCAAAAATAGATGAAAATTGACAATGAAAACTGTATTTCAT
TACCTTAAACTCAAAAATAACATTAGTCTGTTTCTGATTTTGGCATTCTATTTCAGGATC
TATTGCTAACTTTTCAATAAGTTGATATTTATCGGTGAGATATTGTTGATAATAGAATAG
GCTCACTTTTTCTTGTTTTAATAAGCTATCTTTATTGAGAAAAATGACTGCAAACAGACC
GCTTAATAATATCAAGGTAATTAATAAAATACTGGCTGGATAATAACGTTTCATTTATCA
CTTCCATTTAATAGGTAACTATAAGCGGTAGCTTTATATCTTAGTTGGTTATCTTTGCTA
GACGAGAGAGCCAGTTCTATTTTCAATAATCTATTCTGCTCAAGCCACTCAAAAGATAAA
TTTTCGACATTATAATCAGACATATCTGACATTTTTCGCCAGTTGCCTTTTTGACAATTT
GTTAGGATTTTTTCACAATCTGCTTGGTGACAGAACTGAATTTGACTATCTTCATAAATA
AAAATCGCTTTTTTCTCAAATTTAAAACCAAAAAATTCTCGGCTTACCTCTTTGGTATTA
TTTACACCATTTATTTCGCAAGATTGTTTTTTATTTCGATTACCTACACAGCCATCACTA
CTTAAATCATAGAAAAACATTAGACAATTTGGATTGTTCAGTGAATAACGCTTATTATCG
TTTACAAATAAACTATAATTGGTTTCTTTTCTATTTTGTCCTTGATAATTAAAATGTTGA
ATATGTTGTTGAAAATACTCAAGTAATTGGTGAGTATGCTTTTGTAAATTCAATAATTCC
CGTTGTTTGATTTGATTGCGATAGCTATCACTATAAAAAGAAGATAAACTCCATAAAATA
ATGCAACCTAAAAATAAAGATAATAATATTTCAACCAAACTAAAGGCGTGATTAACAACT
GGTGCGTTTGCCTTTTTGAATAACATTAATCACTCCATTTTGTTCTACTTGTAAGATTTC
ATAGATTTTATTTACCGTAACCCTTAAGCACTTTGACTCTAATCGCCCAGACTTTCCATC
AACATTAATAAAAACTTTGGGATATAAACTATTATTTTTAACTACGGCATTTTCTGTTTG
ATAGAGATAATAACTTTTTTGAATATCACAACTTGCGATATTCAAACAGTTACAAGCGAT
CTGTTTATCACTGATTTTTTCAATGGCGACCATACACCATTTTTTATCTGCTACATTTTG
GCTGATAGAAATAGAATAATTCTGTTTTTGATAGCGTGCTTTAGCTTGAATTTGATAAAT
AAAAGACTTTATCTGATCGATTTCATTATTTAAAACGATATGATCTTGTAAATAAAATAA
GGTGGGGGAAAAGAAATAGAGTGCGATTGCCATTATGCTCATCGCAAATAGAGTTTCAAT
AATAGTGATCGCACGAAACATAATATCTCTCCCAAAGTGAGAGAGATATTAGATGTTGAA
AGGATTTTGTAAATAGGCAATTTTTATTTTTTCGACATAGATCGAAAAATTAGAAAGATG
TTGTATCTTGGAATAGACCTACTTTTAAGTCTGTGGCAGTATAGATAATTCTGCCATCAA
CTTCGACTTCGCCATCAGCAAGCCCCATCACGAGCTTACGGTTGATCACACGTTTCATAT
TGATACGATAAATCACTTTTTTGGCAGTCGGTAGAATTTGCCCTGTAAATTTCACTTCGC
CAACCCCTAAGGCTCTGCCCTTGCCTTTACCGCCGACCCAGCCTAAGTAAAAGCCAACCA
GTTGCCACATTGCGTCTAAGCCTAAGCAACCCGGCATTACAGGATCGCCGATAAAGTGAC
AGCCAAAGAAAGGCAGATCTTGGTTAATATCTAATTCCGCTTCAATATACCCTTTCTCAA
ACAGACCTTCTTTGTCGGTGATTTTGGTAATTCTGTCCATCATCAACATCGACGGTGCTG
GCAGTTGTGGACCTTCGCTACCAAAAAGTTCGCCTCGTCCTGACGCTAAAAGATCGTTGT
AATCATAACTTGGTTTGATGTTAGGTGTACAAGTGTTCATTATTTTGTTCCTGTAATAAA
GTAGAAAAGTCCGTTATTGACGGTTTATGTTACGTTTGCTTGATAAAGACATCTTAACAG
ACTTTTAAAATAGCTAACAGTTGTAAGCTGACTTGTCGGATCAGTGCCCCTTTAACAGTT
TGCGAATTTTTTGGAAAATCGAACCGCTTGTATCTTCATTTTCGCTCTGTTCGATCCCTT
GATGAACTAACGCAAAAATGGATTTTTTCTCACTGTTTTCAGGCAGATCTTCATCATAAA
ACGGGTGTTGCAACAGAATTTGTAAGGCTTCAAAGACATCTTCGACCGCCCAAATATGAA
ATTTTCCTGCTTCAATCGCCGATAATACCGCCGGTTTTAAGCTCAAATGGGAAACGCATA
TCGCCGGAATAATAACCCCTTGTTTCCCCGTTAATTCCCTTGCTTCACAAACATTGAAGA
AGCCTTCAATTTTCTGATTAACGCCCCCTACGCTTAATACATTCCCAAATTGGTCAATCG
CCCCTGTCACCGCAAGGGATTGTGGCAACGGCAACTTGGTTAAGGCACTGATAAGCACGC
AGAAAATGGCTAACGATGAACTATCCCCATCAATTTCACCATAAGATTGCTCAAAGGCAA
CGGACGCTGAAAACGGAAGCTGTGTCGGTAATTCCAGTAAATTTGCCAAGCAAGATTGAG
CGATAATAATCCCTTTAGAGTGAATATTGCCCCCCAGCTCCACTTTGCGTTCAATATCGT
GAATTTCTCCATCACCATATTGCACGTTACAGCTAATGCGTAATGGCTCACCAAAACTAT
GGGGAACACCATCAAACTCGACCACAGATAAGCCGTTAATTTGCCCGATGGTTTCTTCTT
CCGTTTCAATATAAAGCTGATGATTTAAAATATCATTTAAAACAAATTTATTTAATACAC
CAGATTGTTTTTCTAAATAATCAAAATAATCTTGAATATGGTTAAATTGGGTTTGTTTTG
GATAAAAATGTTGTAATCCTAATAAATGTTTTTTTAATAATGTCGGTGAAATAGAAATTA
ATGTTTGGTTTTCACTTTCACGAATATAATAATGTAAAAGCTGATTTAAACCTGTTTTAG
AAAAGGTTCTATTTAGATATTTTTTAGCTGAAGATTGAATATAGCTTCCCCATTGTTCGC
TATTTTCTTCATCAATATTCAAATACGACTCGATTTCAGCATATTGGCAAAATTGATATA
AATCTTCATCATAATTATGTAACGTTGCAATATCATCTCGACTACCTACTAATATCAATT
TGAATTGAGATTGAATAGGCATAATTGCTTCAGGTAATTTACCTGCAATAATAGGATCAA
ACTGCCCAAATAACAGAGCTTGTTTTAATTTATCCCATTGTACAATATCTAATAATAATG
CACTCACATTTAAAATAAGAATACCCTGATGAGCTTGCTCAATCGCCCCTGCCACCGTTT
TAATCTGATTTTCTTTTTCTAAATAAAGACTATATCCAAATAAACTTTGGCGATTAAATT
CTGTTTTTAGCACCGTTTGGCAATGTAAATTTTCAAAATAGTCCGTGATTTCATTTAAAA
ATTCGGGAAATAATTCCGTTTTCAAAATGAGTGCCGAACCAAATTCACTCAGGGCAAATT
GTTGCATTGCCTGCTGTGTATTTGGTTGAAAATCCAAAAATCTCACCGCTTGATCGGTCT
GTTTAAAAGGATAGTGAACGCTTAATGATTGCAACGATAATGGGGATACTTGCACAAATT
TGCCTCTTTATAGAAATTTGCTTCATTATACCTATAATTACGCTATACTTCACAAATAAT
TCGGAGGTAAAATGCGATACCAAAAACTTGAAATTCAAGAAGCAAGTTGGAAATGGAAAT
ACTTGCTGAAAAAATATCGTGAAGGCGAAAATATCACCAAATACGACGAACAGAGCTTGA
TCGAATTGAAAGTTCAACTATTAACCACCTTGCAAAACTCGCCCGAAGAGATCGAGCAAT
GGATTAAGGCGGAAATGACATCTGAGCAACGCAAGAAAATGCGTCAATCTATTCGAGCAA
GACGCAAGCGTTTTTTCAATGCCGAAAAGCAATCTACCCGTAAAAAATCTATCGATTTAG
AATACGCCAGCTGGCAACGCCTGTCCAAGCAAGCCAAAGAAATGGATCTGACCTTGTCTG
AAACCATTCATTATTTGATTGATGAATTAGAGAAGAAACAGATTTATGCAGAGCAAGTGG
ATAAGATGAAAGCAAATTTGAAGGCGTTGTTGGGATAGCGTCATTTAAAACATAGGGAGT
AACAGGCAAAATGGCCCCTAAAAAGTAGCCTTAAATTGTGCTTTGTGTAATTACTTCCCT
TTCACCTCAATAATCATCACTTCCGATTGTGAACCTAAACGCATCGGAATCCCCCAAAAT
CCGTATCCCGAAGTGACAAAAAAATGTCCATTGCCGATTTTTTCATAACCGTGAGCAAGT
CGGTAAATAAAGTGAGTAATGATATTCGCTGGGAAAATTTGCCCATTATGGGTATGTCCC
GACACTTGAATATCAATAGGCAGTTGAGCGTGTTGCTCAATTTGTGTTGGGCGGTGATCC
ATTAGGAATACAGGTAAATTTGTATCCACCTGATCCAATAACTCTGCTGTTTCAGGGCGA
TTTTTCACTAATTCATCATTACGCCCAATAATGGTAAATTTTCCGTCTAAGGTGACCGCT
TGATCCCATAGCACCGTAATACCAGCTTTAGTGATTTCTTGATAGATTTCAGCTTCAGCC
CCAAAAAGATCGTGGTTTCCCATTGTGGCATATACCCCAAGCGGTGCTTTTAGCTTTGCC
AAATGCGGTTGCATATTTTCAGCAAGATAGGCTTCGACATTATCGTCCATAATGTCACCT
GGAAGTAAAATTAAATCCACTTGTTCTTGATTAAAGATAGTTGCTAACTTATCTAGCTGT
TTACCGCCAAAAAATTTCCCTAAGTGGAAATCGCTTGCAACACCAATTTTGAGTGGCTGT
ATGGGTTTATCTAATGTGACTTGATAGTGAACCACTTTGGGTGAATAGGCATTGTAAATG
GTCAGTCCAATTAACCCTAATAAAACAGGTACATAGCTTATTTTAAGCCAGCGATTAAGG
TTATTTGGCGAGAATATCTGTTTGCCGACAGTATAAATTCCCCCAAAACAGAAGCTGATA
AAAAAGATAAATAGAAGTAATGTGAGTATTAAAGCAATTAAGCGGAAGTTTGGCAAAATG
CGTGTAACGTGCAATATCATCAATAGATTTGCTGCGATATAGACAGAAAATGTGATGATC
TTGCGACTTTTATTTGATAAATCGCATAGCAAAGTTACTGTTTTAGAAAAACTAAAGAGC
AGAAATTGAAGTGCGATAACTGAAACGGCGGTGATAATGTAATAGCGATATTCCATATTT
ATTCTTTCCAAGAAAAAAAGCCCAACCAAAACGGCTGGGCTTAAAGTATAGCAAATACAA
GTGTAAGGAGAAAATAGGTCTTTAATTAGCTTATTTTGCTAATTTTTGACGAATCGCATT
TGCTAATTCCGGGCTAACTTTTTCAAAGTGAGCCATTTGTCTTTCTACGATTTCAGGGAT
AGTCACACCTGATAAACCTGCAGCAAAGTTACCTGCTAAGCGATCTTTTTCTTCCGCTGT
GAACAAGTTGTAAAGTGCTGCTGGTTGTGAGTAGTAATCTTCATCGTACTCACGGAAGTT
AAAGTGTGCAGCTTCACGCTCAATTTGTAATGGTAATTGATCGTGGGTTGGCACATAAGT
ATCAAAACGGTTCGGAGCGTAGTTAGGGTGGTTACCACCGTTTGCATCTACACGCATTGC
ACCATCACGGTGAGTCGTGTGGTATGGGCATTTTGGTGCATTTACAGGGATTTGGTGGTG
GTTTACACCTAAACGGTAACGCTGTGCATCTTGGTAAGAGAACAGACGACCTTGTAACAT
ACGGTCTGGTGAGAAGCCGATTCCCGGAACGATGTTAGATGGTGCAAACGCTGCTTGCTC
TACTTCTGCGAAGTAGTTTTGTGGATTGCGGTTTAACTCTAATACACCCACTTCGATCAC
AGGGTAATCTGCGTGTGGCCATACTTTAGTTAAGTCAAAGGCATAGTTATGTTTGTGAGC
ATCTGCTTCTGGCATAATCTGCACTTGAACAGTCCAACGTGGGAATTCACCATGCTCAAT
CGCTTCATATAAATCTTTTTGGCTAGATTCACGATCTTCACCTACAACTTTAGCCGCTTC
TTCGTTAGTGAAGAATTTGTGACCTTGTTGTGTTTTGAAGTGGAATTTCACCCAGAAACG
CTCATTGTTTGCGTTTACAAAGCTATAAGTGTGGCTACCGTAACCGTTCATATGACGTAA
AGTCGCAGGAATACCACGATCTGAGAACAATGTCATAATTTGGTGCATTGATTCAGGGTG
ACGTGACCAGAAATCCCACGCTGCATTCGCGTCACGCAAGTTAGTTTGTGGATTACGTTT
TTGTGTATGGATAAAATCCGGGAATTTTAATGGATCACGGATAAAAAATACGGGTGTATT
GTTACCCACTAAGTCCCAGTTACCTTGTTCTGTATAGAATTTTAATGAAAAACCACGCAC
GTCACGCTCTGCATCGGCAGCCCCACGCTCACCAGCAACAGTTGAGAAACGTAATAATAC
TTCAGTTTGCGCTCCCGGTTTAAATACTGCAGCTTTTGTGTATTTGGTAATATCTGCAGT
GACAGTGAATGTACCGTAAGCTGCTGAACCTTTAGCGTGAACCACACGCTCAGGAATACG
CTCACGAGCAAAGTGTGCTAATTTCTCTTGAAACCATACATCTTGTAAAAGAAGTGGACC
ACGTGGGCCAGCAGACATTGTGTTGTCATTATCAACAACAGGGGCGCCTGCTGCTGTTGT
TAAGGTTTTTGATCCGTGATCAAATGGACATTTATACATAGTGAATTTCCTCCAAAAATA
GCTTATTAATAGGTTACGAGTATTATCATTGATAGTTATAAGTTTGTAAAACTATTGAAT
TAATAAAAAAATACTATTAATTTTCAACGCCAATCTTTATTTGGTTTATTTATAAATCCG
CCTCATCACCACGATCTTGTAACCATTGTTTGCGATCTTCAGCCCGTTTTTTAGCAAGCA
ACATATCCATTAATTCAAAGGTTGAAACCTCTTCATCATCGCTATTATCTTCTAAGGTTA
GCTGAACTAGACGTCGTGTATTTGGATCCATTGTCGTTTCACGCAATTGACTTGGGTTCA
TCTCACCTAAACCTTTAAAGCGTTGAACATTTGGTTTTCCTTTTTTCTTTGCAAGACGAG
CTAAAATAGCCTCTTTTTCAGATTCATCTAATGCGTAATGCACCTCATCTTTACCAATAT
CAATACGGTAAAGTGGCGGCATTGCAACATAAACGTAGCCATTTTTTACTAATGTTGGGA
AATGGCGGAGGAACAAAGCACACAATAATGTGGCAATGTGCAAACCATCTGAATCCGCAT
CAGCAAGAATACAAACTTTACCGTAACGTAGTTGGCTTAGATCTTCATTGTCAGGATCAA
TGCCCAATGCGACAGCAATGTCGTGCACTTCTGTATACGCGAGAACTTGATCAGGTGATA
CTTCCCAAGTGTTGAGAATCTTACCTCTAAGCGGCAAAATCGCTTGAAACTCTTTATCTC
TCGCTTGTTTTGCAGAACCGCCCGCAGAATCTCCCTCTACAAGGAATAGCTCAGTACGCG
TTAAATCTTGTGAAATACAATCTGCCAATTTTCCAGGTAAGGCAGGGCCACTAACCAATT
TTTTTCGTACGACTTTTTTTTCGGCTCTAAGGCGATTTTGTGCAGAACTGATTGCCATTT
CAGCCAGTTGTTCAGCAACCTGTACGTTTTGGTTTAGCCATAAACTAAAAGCATCTTTTA
CACTATTTTCAACATAACTCGCCGCTTGTCGTGATGATAAACGCTCTTTGGTTTGCCCTG
CAAACTGTGGCTCTTGCATTTTAAGCGATAGCACATAGCAACAACGCCCCCAAACATCGT
CGGCAGTTAATTTGACACCTTTAGGCAACAGATTTCTAAAATCACAAAATTCAGCCATTG
CCTTAAATAAACCTTGGCGCAAACCATTGACGTGTGTGCCGCCAAGTGCAGTTGGAATCA
AGTTTACATAGCTTTCATTAATCTGCTCGCCACCCTCTGTGAGCCAGCTTAATGCCCAAC
TCACAGCTTCAGTTTCCCCAATCACTTCACCAACAAAAAGAGGATTTGGCAGATATTCAT
ATTCTTTCAATGCATCTGTTAAATAATCACGCAAGCCATCTTCGTAGTACCACGTTTCTT
GGGTATTATTGATATGGTCGGTAAAATTGATCGTTAATTTCGGACAAAGTACCGCTTTGG
CTCGCAATAGATGACGTAGGCGACTAACCGAAAACTTCGGCGAATCAAAATATTTTGGAT
TTGGATAAAAGCGAACCGTTGTGCCTGTTTGGCGTTTTGGACAAGAACCGATCACTTTCA
GCTCTTCCACTTTAACGCCATTTGCAAAAGCAATGGTATAAATCTCGCCATTACGTTTAA
TGGTGATCTCAACACTTTCAGAAAGGGCATTTACAACCGAAATCCCTACACCGTGCAAAC
CGCCTGAAAAGGTGTAATTTTTATTAGAGAACTTACCGCCTGCGTGCAGTTTTGTTAGGA
TAAGTTCCACCCCTGAAATTTTTTCAGTCGAGTGAATATCCACAGGCATACCCCGTCCAT
TATCAACGACTTCAAGGGAATTATCGCTATGTAAGATAACATCAATTTGATTAGCAAAAC
CTGATAACGCTTCATCGACACTGTTATCAATTACTTCTTGCCCTAAGTGATTTGGACGAG
TGGTATCAGTGTACATACCTGGGCGAAGTTGCACAGGTTCAAGATCTTTGAGAACGGTAA
TTTCATCAGCACCGTAGCGTTTTTCTGACATAAGTATCTCTTTACAGCCTATAGGAAAAC
AGAGAAATCACTCTAGTAAGTTTGAGCGATTAGATTCAATGAAAAGATTCTTTATATTGA
TTAAATGAAAGAAGATATATATGGAAAATCAATCACGAAAATTATTAAATTGAAGAGGCT
GCCCTAATTCAGCATTTTTCACAAGCTGTATTGTCGATTGTAAATCATCACGGGATTTTC
CTGTTATGCGTATGGAATCTCCTTGAATTTGAGCTTGTACCTTGATTTTAGAGTCTTTAA
TAAGTTTAACAAGCTGCTTAGCCATATCGGACTTAATCCCTTGTTTTAATTTAATTTCTT
TTGTGTAAAGTTTACCATGATGTTCACTTTCAGAAGGAATATCTAGGGAAGTATGTTGAA
TACCACGTTTAATACAGCATCCTATTAAAATTTCAATTAACTGTTCAAGTTGAAAATCAG
ATTCTGTAGTAACCCGTATAAGTTCATTTTTTTCATTAAGTTCTATTGTGGCATCAACTC
CTCGAAAATCATAACGTGTACTTAATACCCTATTTGCATTTTCTACTGCATTGCGTACTT
CATGTATGGTAAGTTCAGAAACAATATCAAAAGATGGCATCTTATTCTCCTTCTATGAAA
TCAAATCAGAGTTTTTTCGCAATTCTACCATAGCATTCCACAAACTATGAAATTAATTCT
TATAAGATTTCTTGATGTATTTTATTAGATTGAAGAATTGTTGACGTCTAAGTCTTTAAA
GACGAAGGCTCCAACTAGCTCCGATTGATTGTTATAGGCTACCCTCGGTGAGCTCTTTCT
GCTGAACACTTATTATCAAGTAATCACAAACTTAACAAGATTGAAATAACTTACGCTATT
TGTACCTTATATCTCCGCCCGAAAGGGTAAGTTTTATGGCACATAGCTAATAAAAGCCAC
CTCAATTTCTCAAGGTGGCTATATTCAATAAATCAACGCAAATTACGCTTGACCTTTCAC
TTCTTTACGACCGTTGAAAGGTGCTGGTGTACCTGCTGCAGCTAATGCTTCTTCGATACG
GATTAATTGGTTGTATTTCGCAACACGGTCTGAACGGCTCATTGAACCCGTTTTGATTTG
ACCTGCTGCTGTACCCACTGCTAAATCAGCGATAGTTGCATCTTCAGTTTCGCCAGAACG
GTGTGAGATAACCGCTGTGTAACCTGCATCTTTAGCCATTTTGATTGCTGCTAACGTTTC
AGTTAATGAACCGATTTGGTTGAATTTGATTAAGATTGAGTTTGCGATACCATTTTCGAT
ACCACGGCTTAAGATCTTAGTATTGGTTACGAATAAGTCGTCACCTACTAATTGAACTTT
GTCACCTAATACTTTAGTTTGGTATGCAAAACCTTCCCAGTCTGACTCATCTTGACCATC
TTCGATAGACACGATTGGGTACTCTTTGCATAAGCCTTCTAAGTAGTGAGTAAATTCTTG
AGAAGTGAATGATTTACCTTCACCTTTCATTTCGTATAAACCGTTGTCTTTGTTGTAGAA
CTCAGAAGACGCACAGTCCATCGCTAAAGTGACATCTTTACCTAAAACATAGCCTGCTTT
TTCTACTGCTTCTTTGATACACGCTAAAGCGTCTGCGTTAGAAGCAAGGTTTGGTGCGAA
ACCACCCTCGTCACCCACAGCAGTATTTAAGCCTTTCGCTTTTAATACTTTAGCAAGGTT
GTGGAATACTTCAGCACCGATACGAAGTGCTTCTTTTAATGTTGATGCACCCACTGGTTG
GATCATAAACTCTTGGATATCAACGTTGTTGTCTGCGTGCTCACCACCGTTGATGATGTT
CATCATTGGTAATGGCATAGAGTACACGCCTGGAGTACCGTTAAGCTCTGCAATGTGAGC
ATAAAGTGGTAAACCTTTTGATGCTGCAGCCGCTTTTGCGTTTGCTAAAGAAACCGCTAA
AATTGCGTTTGCACCAAATTTAGATTTGTTATCTGTACCATCTAAGTCGATCATAATTTG
GTCGATTTCAGCTTGGTTAGATGCATCTTTACCTACGATTGCATTAGCAATTTCGTTGTT
TACTGCAGAAACAGCTTTTAATACACCTTTGCCTAAGAAACGTGCTTTGTCGCCATCACG
CAATTCTAATGCTTCGCGTGAACCTGTTGATGCACCTGATGGCGCTGCTGCTAAACCAAC
AAAACCACCTTCAAGGTGAACTTCTGCTTCAACAGTTGGGTTACCACGTGAGTCAATGAT
TTCACGACCAATTACTTTAACGATTTTTGCCATTGTTAATATCCTCTATGAGAGTTAATA
GTTAATGTTGAAAAGACTTGCATATGGTAATGGGATTTTACAAATTTGTCTTGTAAAAAA
GTGATGAGCTTCACAAAAATTTAAAGGATATTTGATCGAAAAGGGATTTTTCTAAATTAA
GACCAATTATATATTCGAGTATTAAATACCGATATAGACTTTTTTCTATCATCATTAATA
TGGACTAAGCTATATAACATCTAATCTACTTTTACGATCACTGGCACAAATTCTTCCTTA
CGTAAGAAATTTTGTTCTCTAAAGTTAATCGGAAAATGGCAGGCAAATTCGTGTTGGCGG
AATTTGCGTAGCGGTGGTTTAACGACACATTTTTTCTGCGCAAAAGGGCAACGAGGCCCA
AGACGGCAACCAATAGGCATATCTTGTAACATTGGAACTGAGCCTTTAAGGGTATTCAAG
CGACCTTTAAAAGGCAAAGGTTTAGAAAAATCGGGTAGGCTATGCAATAGTACTGCGGTA
TAAGGGTGATAAGGGGTTTCCATAATGGTTTCTTTCTCTGCAATTTCAACGGTTTGCCCG
CAGTACAAAACGTTAAATGAATCTACCCACTTGTAAATACTGAGCATATCGTTACTCACT
AGAATAATAGACGTACCAAGATTTTTGTTCATACTGGAAAGCAAGCGATAAATTTGTAGC
TGTGTGGTTGATTCCATTGTATTGGTTGGTTCGTCAGCCACGAGCAAGCGAGGCTGATTT
GCCACTGCCATTGCAATCATCACTTTTTGTGCTTCACCTTCGGTAATATCCGTTGGATAG
CTTTGCATAATATCTTTATGATCTTTTATCCCCACTTTGTGTAGTAATTCAATGGCTTTT
TTCTTTTTCCAGCCAAAACGTTCCCACCACTTGCCTTTAAAGCGGATAGTTTCGATTAAT
TGTTTACCAATACGTTCGCTTGGGTCTAAGCAAGAGAGTGGATCTTGGAAAATCATTGAA
ATCTGATCACTAACCAGTTTTCGGCGCTGATAGGGGGAAAGTTTCAGTAATTCAATATCG
TTAAAGCGAAAGCGGTCGGCAGTAATGATCCACTCGTCTTTGACTAATCCGCAGATCACT
TTAGCAATTAAACTTTTTCCTGACCCTGATTCGCCAACTAAACCACATATCTCACCGCTA
TCAAGGGTAAGATTGATATTATCTACCATTTTTATACGCCCGTTTGGCGTATCAATTTCG
ATACTTAAATGTCTAATATCCAGTAATGCCATTGTTTCCCTTCCCTAATAACGATATTTT
TCAAGCACCCGTACAATGCTGTTTCCAAGCATTGTAATGATAAGTAGAGTAAAAATGATA
GCAAATCCAGGAAGAATGACCGTCCAAGGGGCAACATAAATTAATTCAAGAGAATCGCGG
ATCATCGCTCCCCATTCTGGCGTTGGGCTCGTTGCCCCCAGTGAAATAAAGCTCAATGCA
CTGATGTCTAACACGGCAATAACAAAAATATGCGCAAGTTCTTTGACGGCAATCACAGTT
AAATTAGGTAAGATCACTTCACGGATTAAATCTCGTTTTCTTGCACCCTCTAATTTTAAA
GTGATGACATATTCTCTCGCCAGCTCCCGTTGGGTCATTTGATAAATTTTATGGATAAAG
TGAGGCAACATAGCAAGAAAAATGGCCAACATTGCATTAATGAGCGAGACCTCCATTAAA
GTTGCAATGATGATGGCAATCAGCAAAATCGGCGTAAATAAAAAGGTATCAAAAAGATGA
CTGAGAATAAAAATAGATCCACTCCGTTTTGTCCCTGCAATCACGCCAAGAATGCCACCT
AAAATACCGATAGCAATGGTAATGACCAATGCTGAGCCAACGGTATAGTAGAAGCCGTAG
AGGACGCGACTGAAAATATCTCTTCCTAGATCGTCTGTGCCAAAAAAATGGCTAATCTGA
CCGCTATCACTCCACGATGGTGGCATTAATTCCATTCCGCTAAATTGCCGATCGGCTGCA
TAAGGGGCAAGTAAATAGCCAAAAAAAACCAATCCCATCAGAAGAATAAAGAGATTAAGG
CTGATGAGTGCAAAGGTGTCTTTCCTCAACTCTATCCAAAATTGGCGTAAATACGCAGAT
TCTCGAAACTGTTCGGGGTCTTGTGCGAGTAGCATTCTTTATTACCTTTTTACTAATACT
GAATATAACAATAACATCTTTTACTCTTAATTCATTTTTTGATAGACAGTATAGCATTCT
ATTCTTGTTCTAACATCGCCAACAAATGTTGTTTCAACATCGCCTGTTCTTCCTCCGCCA
ACGCCCCATTTTGCTGATTGCTCACCACAAAAAAATCCTCCACCCGTTCACCAATGGTCG
TAATTTTAGCGTTAAGCAAATTCAGCTTAAGTTGCCCGAAAATATACCCAATCTGAGCCA
ACAGCCCCTCTCGGTCTAAGGTAAATAGCTCAAAAGCGGTCTGATTTGGCTGGGAATTTG
CTAAAAAACGGATCTTGGTTTTTCGCTTAAATGCCTGATGTTTAACGGATTTCTTACTCG
GATTAAACACCTTTTCCGTATCCGCAAGCAAAGTTTTCAGCAATGCCGATTGAATTTGCT
CGCTTCGCTCATCATCTAGTGGCTCGCCGTTCATTTCCGTAATAATAAAACTATCCAACA
CCAAACCGTGATCGCTCGTAAGGATTTGAGCATCGTGGATACTCACTTTCTTCTGACTTA
ACATCTGTGCAATTCTCGCAAAAAGCTGGGCTTGGTCTTGGCAATGCACAAAAATTTCTG
TCGCTCCCCGTGCATACTGATTGCTAATCAACACCATCGGCAACGCAGGATCTTTTAAAT
AATGCAAGGCGTGCCAATAAAGCTGTGTCGGGCTGTTTCGCACAAAATAGCTTTCAGGAC
AGGATTGCCAAAATTGCAACATCCGTGTTTTTTGTTCAGCCGAAAGTAACGCCTCAAGTT
GTACATAGGCTTGCTGCTGATGGGCTTGGCTCAATTGTTGATGATTAATCGTTTCCTCAC
TGCCTAACTGCAACTGCTGTTCGGTAAATTGAAAAAGTTTAAGGAAAAGCGACCGCTTCC
AATCATTCCAAAGGGTTTCATTCGTCGCACAAATATCTGCAACGGTTAAACAGGTTAAAG
CAGCTAAAGCGGTCGGATTTTTCACCACATTTGCAAAAGTTTTCACCACATCGGGATCGT
GAATATCCCGACGTTGTGCCGTAATTGACATCGTCAAATGCTCTGCCACCAACCACGCCA
TATAATCACTTTGCTCTTGCGAAAAGCCGTGTCGTTGAGCAAAAGCACGCATATCTTCCG
CCCCAACTTTAGCGTGATCGCCCTCTCTGCCTTTAGCAATATCGTGGAACAAGGCTGACA
AATAGAGCAACGGACGGTCTGCAAGTGTCGGAAACAGACGACAACAAAGCGGATGTTTTT
CGGCATTTTCCTGTTGCAGAAAACTTTCTAATTTAAGCATCACCTGAACCGTATGCTCGT
CCACCGTATAAATATGAAAAAGATCAAACTGCATCAAGCCTTGAATACCAACCCATTGCG
GTAAGTAAGCGGTTAAAACGCCCAACTGATGCATTGGCATAATGGCTCTTTTAACCACAT
CAGGCTGAGAAAACAGCCGAATAAAGCGACGTCGAGCTTGAGGCAGTTCACACAACGGCT
GGTTTAAGGTCTGTAATGCCAGCCGAAGTTGTCGCAACGTCGTACTGGCTACACGCACCT
GCGTATGCTGAGTGAGATAGAAGAAAAGATCCAAAATCCGCTCAGGTTGTTGCTTAAAAA
TCAAAGTGTTACTACAAATTAGCTGTTCCCCTTGCAAATAAAAATAGTCATCAAGCGGCT
GTTTTTGCTGTACATTTTGCAAAGCCTGTAGCAGCTCTTGATGAAAATGATTGAGCAACA
ATTGCGTTAATTGCGAAATAGATTGCGTCGCCTGAAAGAAATCTTTCATCATCGCTTCCA
CAGGCTGATTACCCTCGCCCTGATAGCCTAACTGCTCACTCAGTTGTAACTGGCGATCAA
ACCGCAAACGGTTATCGTAACGCTTTAATTGCAAATGCAAGGCAAACCGCATTCTAAATA
ACGTATGTTGAGCCTGCTGAAGCTCAATAAATTCTTCAGAATAGAGCAAACCCCGACTAA
ACAAACTCTCTAGGCTATACAGCCCATAATGGCGTAACATAATCCAAGAGAGCAAGTGCA
AATCCCGTAGCCCCCCCGGACTATGTTTTAAATCAGGCTCAAGGTTATAACTGGTATTAT
GATAACGGGCATAACGTTCATTTTTTTCCGCCATTTTTGCTTCAAAAAAGGCTTGAATAG
ACCAAAACTCCGCGTGGAACAGCTTGCTCATCAGCTGTTGCCACAAGGCTTCATTGCCAA
GCAAAAAACGGCTCTCAAACATATTCGTTGCCACAGAAATTTCCGCTCTGCCCACCTCAA
CACACTCCGCCAAGGTTCGCACACTCGCCCCCAGCTGAAATTTGCAATCCCACAAGAGGT
TAAATAGTTGATTTAATTGATTTTGCGTCTGTTCATCTAAAGGCTGTTCACTCAACACCA
AAATATCCAAATCAGACAGCGGAAACATCTCCCTCCGCCCATATCCCCCGACTGCCACTA
AAGCCAAGTCCTGCCGCTCCATCAACCCAAATTGTTGCCAGAGCGTTGTCAGTAAATCAT
CATAAAAATGGCTACGTTGTTCGAGTAAATTTTTGATATCTTCAGTACTAAAAAGGGATT
TTTGTGTGCTATTAAATTGCTGAAGTTCTGTTTTTAAAGTTTGTGTATCAATCATAGCGG
TGAGTTTTAGCATTATTTTACGAAGAATTGTAATGGATTTCTGAGCGTCCACCAAAGAGG
ATTTTTAAAGTAAATTGTATGAATAACAAAATTTCTTTTTAGGCTGAAATTCCCAAAATC
TCACCACTTATTCTATGTTAGAATTCTAGCAAATTTTCAGACAAGGATTTTCAATGAGCA
AACAGGGTAAACCATTTATTTTACATTCCCCCTTCAAACCCTCAGGCGACCAACCGACTG
CGATTGCCAAATTAGTCGAGGGATTGAATGATGGCTTGGCACATCAAACCTTGCTAGGTG
TAACAGGATCGGGCAAAACCTTTACCATTGCAAATGTGATTGCGACTTTAAACCGTCCAG
CAATGGTGCTTGCCCCGAACAAAACCCTTGCGGCACAACTTTATGCCGAGATGAAAGCCT
TTTTCCCTGAAAATGCGGTGGAGTATTTCGTTTCCTACTACGACTACTATCAGCCTGAAG
CCTATGTGCCTGCCAGCGATACTTTTATTGAAAAAGATGCGTCTATCAATGAGCAGATCG
AACAGATGCGACTGTCTGCCACCAAATCTTTTTTAGAAAGACGGGATACGATTGTAGTCG
CATCGGTGTCGGCAATTTACGGCTTGGGAGATGTAGATGCCTATATGCAGATGATGTTAC
ATCTGCAAGTGGGCGAGATGATCGACCAACGCAAAATTCTCTCTCGCCTTGCTGAATTGC
AATATACCCGCAACGATCAAGCCTTTCAGCGGGCGACTTTCCGTGTGCGTGGTGAAGTGA
TTGATATTTTCCCTGCCGAATCGGACGGTGTCGCTCTGCGTGTGGAACTGTTTGATGATG
AAATCGAAAATCTGTCCTTATTCGATCCGCTTACAGGGCATAATTTAGGGCGAGTTCCCC
GTTATACGATCTACCCAAAAACTCACTACGTTACGCCGAGAGATCGGATTTTAGAAGCGA
TTGAGCAGATCAAAAAAGAACTTGCCGAGCGTCGAACTTACTTTATCAAAGAGAATAAAT
TACTCGAAGAACAGCGGATCGCCCAGCGTACCCAGTTTGATATTGAGATGATGAACGAGT
TGGGCTACTGCTCAGGCATTGAAAACTACTCACGTTATTTATCGGGCAGAAAAGAGGGTG
AACCGCCACCGACCTTGTTTGATTATATGCCGTCTGATGGCTTGCTGATTATTGATGAGT
CCCACGTTACCGTGCCACAAATCGGCGGTATGTTTAGGGGCGACCGAGCAAGAAAAGAAA
CTTTGGTGCAATACGGTTTCCGTTTGCCATCTGCTTTAGACAACCGTCCGTTGCGTTTTG
AAGAGTTTGAACGCTTATCGCCACAGACAATCTATGTATCGGCAACCCCTGGACCTTACG
AATTAGAGAAAAATCCTGATGTAATCGACCAAGTGGTTCGTCCGACTGGCTTGTTAGATC
CGATTATCGAAGTTCGACCTGTGGCAACGCAAGTGGACGATTTATTATCGGAAATTCATA
AGCGTGTAGCAGTGGACGAACGAGTGCTAGTCACAACGCTGACCAAAAAAATGGCGGAAG
ATTTAACCGACTACCTCGATGAACATGGCGTGCGAGTGCGTTATCTACACAGCGACATCG
ACACAGTCGAGCGGGTCGAAATTATCCACGATTTACGAATGGGAATGTTTGATGTGTTAG
TCGGGATCAACTTGTTGCGAGAAGGTTTGGACATGCCGGAAGTGTCGCTGGTGGCGATTT
TAGACGCTGACAAAGAGGGCTTTTTGCGTTCCGAACGTTCTTTAATCCAAACCATCGGGC
GTGCTGCCCGAAACCTCAACGGCAAAGCGATTTTATACGGCGACCGTATTACCAATTCAA
TGCAAAAAGCGATCACCGAAACTGAACGCCGTCGAGAGAAACAACAAAAATACAACGAAG
AACACGGCATTGTGCCACAAGCATTGAACAAAAAAGTCGGCGAGTTGCTTGATATTGGGC
AGACGGATAAACCGAAACGCAGTAAGAAATCTGCAAAATCAAGCGATGATCAAACCGCTT
ACACGCCGAAATCTCGCAAAGAGTTAGAAAAAGAACTGAAAGTGCTTGAGCAACAGATGC
GAGATTTTGCTAAAGATCTTGAGTTTGAAAAAGCGGCTGCGGTGAGGGATAAGATTCATC
AGTTGAAGGCGTATTTGTTAGAACTTTAAAAGTAATTTAAATTACTCATAAAGAATACTA
ACCATATTGAGATTTATACAGTATCAATCACAAACTCAAACCAATCAATCACATCTTTTT
CGTGAATGCCGTTGGGGATTAACACCCCTGCTCTTTTCACTGAATTAGGATCTTGTGAAA
TCAGTGGGTGCCAATCAAACAACGGCTTGCCTTCATAAATCAGTCGATAGGCACAGGTTT
TCGGCAACCAGCCAAAATCGGATAGGTTCTTTTTGGTGAGCTTGGTACAATCTTTTTCGA
TTTTGCAACGCTCCGCATAGTTGCTACACCGACCTGTATTCACATCAAGCAAATTACAGG
CAACAGAGGTGTAATACAGCCGTTCCCGCTTGCCTCTGCCTTGAATATATTTGCGGTAGC
AACACTTACCACAGCCGTCGCACAGGGCTTCCCACTCTGCTTCATTCATTTCAAGCAGAG
TTTTGGTTTGCCAAAAAAGCGGTGTGATTTGAAGATTTTTTTGCAACATTAACGAATAAC
AACCGCTGTGCCAGTCGCAACCACAATAAACATTCCTTTGTCACCGCCCATCGATTGATA
TTCCATAGACACACCAACAACGGCATTGGCACCGATCTTTTTCGCTTCTTTTTCTAATTC
TTGCAAGGCTTCTTTTCTCGCACTATTTAATTTGCTTTCATAAGCACCTGAACGTCCGCC
AATTACGTCAGTAATGCTCGCTAAAAAATCACGGATAAAGTTTGCACCTGACACGACTTC
ACCAAAGACTAAGCCTTTGTATTCAACGATTTGATGATTTTCAACATTCGGAGTTGTGGT
AATAATCATAATGTTCCTATTTCAATTGTTGTTTCAGGGATTGTAATGCAATCGCTCTAT
GGGATATTTTTTTCTTCTCGGCGGTTTCGAGTTCTGCAAAGGTGCAGTTTTTAGGCGGAT
AGAAAAAGAGTGGATCGTAGCCAAAACCGTTTGAACCACGTTCCTCACGTAAAATTTGTC
CGTAACATTCGCCTATCGCAATTTTCGGGGTAGGATCGGTCGGGTGTTGTAACATCACAA
CGCAACTGACAAATTTTGCAATGCGATCTTCATCGGCAACATTTGCCATTTCAGCGAGTA
ATCTTTGGCGATTGGCTTGATCGTTCCCTTCTTCACCTGCATAACGAGCAGAATAAAGCC
CCGGCTCACCGCCCAATGCTTCTACCGCTAAACCTGAGTCATCGGCAATCGCAGGTAACC
CTGTCATTTGTGACGCATAGCGAGCTTTAATCAGTGCATTTTCCACAAAGGTTAAGCCAG
TTTCTTCTGGGCTTTGAATGCCAAATTCACTTTGGGCAATTACTTCAAAGCCAAATTCAG
CTAACACATCTGCCATTTCTTTCACTTTGCCTTGATTGCCTGTGGCAAGGACAATTTTGG
TCTTGTTCATTTTATTTTCCTGTTTTTGCAAAATTTTTATCAAATCAGACCGCTTGTTTT
AATACAAACTCGGATCGCTCTCATTCGGTCGGGTTTTAAAACGGCGATGTAGCCACATAT
ATTGGCTCTGAGCTTGCATAATCTCGCTTTCTACGACCTTGTTCATTAAGGTTGCAGTAT
CAACGTCATTTTTGCACTGGCTAAAATCTACTGCAGGCCTGATTTTGACGGTATAACCTG
AAAAATCGTCGTTTCGCATTGGGGTAAATGGCACAACGATACTATTTGGGGCGGAACGTA
ATAACATTCTCGTTCCAGCTGTTGTACACGCTTCTTTCACCGCAAAAAACGGCACAAAAA
CACTGTTTTTGCGTCCGTAATCGTGATCGGGAGCATACCAAATGGTTTCCCCTGCACGAA
GAGCTTTAATCATACCGCGTAAATCTTTGCGATCTAGCATGGCTTTGTTAGAACGTACTC
GCCCACGAAATTGAATCCAATCTAACAGCGGATTATCATTCGGACGATATACGCCAATCC
CTTGATGATGAAGCCCGACAATTCTTGCCCCAAGTTCAAGGGTCAGAAAATGAACACCGA
CAAAAATAATCCCCGAACCCTCAGGCTGATTTTTCAGATGTTCCAATCCTTCTATTTTCG
ACCATTTAAGAATACGTTCATCTGACCAAAACCACGCCATCCCTGTTTCAATAATTGCCA
TTCCGACAGATTCGGCATTTTGAGCTAAAATTTCATCAATTTGACAAGCAGTATAATCTG
GGAAGCAAAGCTCCAAATTCCGTTTGGCAATTCGCATACGGCGTTTATCCAAACCTAATC
GGGTAAACAGTTTACCTAAGCCCTTACCGACTTTCGCTAAAATAGGGTAAGGTAAGCATA
AAATCAGTTTGAAAATTCCCAATCCTAGCCATAAACCCCAATACTTTGGATGTAAAAAGG
CTCGCTGAAAAGGAGGAAGTGGTTTATCTATCATTATGTTGTTTCCATTGATTTCACTGA
CAAGCGAATCCACTCCAGTGCGATTTCTCGATGAGCAATGAATAAATTATACACGGCATC
TTCACTTAATACGCCTCGAATCATCTCTGAGGGAATTTCCCCTCGTTCATCAGCATTATA
ATCTTCTTGCCACTGTTCAGAATAATAATTTTCTAGTTCTCGGATTTTAGGTAAAAGAAC
TGTCCACGACTGTTGAAGCTGTTCCATTTTATTCATTAGGCTATTTGCTTCATTTAAAAT
CTGTTCCATTTCATGAATTTTTGCCAAGCGAGTTTCTGATAACATAGAATACTTCCCATA
AATATCGTTGGAATTATAGTCAAAAAAACCAGAAAAGTGTTAAGTAGATCAAGTTTTTGA
AAGTTACTTAGATTTAGGGGTTGAAATTTTAGGGGGAAAAGCATAATTTGAAGTCATCCA
TTCAACGACCAATAAGGTCATAATAAAAGAGGTACATGCTATGACAATCAATATTTCAAG
CAAACAAATGGAAGTGACTCCTGCAATTCGTACGCACATTGAGGAGCGTTTGGCTAAACT
GAATAAATGGCAAACTCAGTTAATTAACCCTCACTTTATTATCCACAAATTACCAAATGG
TTACGAAGTTGAGGCTTCTATTGGAACCCCTGTTGGCGATTTATTTGCAAAAGCACATGA
TGAAGATCTCTATAAAGCTATCAACGAAGTAGAATCAAAACTTGAAACCCAGTTAAATAA
ACAAAAACATAAAGGTGAAGCACGCAGAGCAGATGATAGTATTAAAAAAGCGAATGAAGC
ATTATAGATGGCGTAAATATTTGTATCTGAGATAACATATCCAAGCGCTGTTATTTGTAC
ATCTATCTCTAATTCTAAGTATCTTCATTTTAAACTTATGGTGGTCGCTTAGGCGATCAC
CAAAATCAATAAGCTGGCTGTTTCTAGTTTAGAGTTAGCATGCTTCATTTTTGCCACCTC
ATTAATTGCGGCAAGTAGGCAAATTTGTTTGCTGATCTGCCAAAAACTATGCTATTTAAA
ATGTCACATCATCAATTGGAAATACGTTTCTTTCCTTAATTACTCGACGGATTACATCAC
CTAGAGATTCAATAACACTTGTCGTATAATATGCCGAATTCCTGCTCACCTATAAAAATA
CCTGTATCTAGATGTATTATCACAGAAACAGGTATTTACACAAATTTATTCCATGCTCTA
TAGAAAGTTAGAACTTCATCTCTACTGAAAGGACATAGTTTCTACCAGGTGCGGCATATC
TTACGTAATCTTTCACATTAGTATGCTGATGAATCGCATTAAGCGAAGATTGACGTACGG
ATTCCCAAGTGGTGTAACGGTAATTCATCAGATTATATACACCCGCTCGTACCGTTACAT
GTTTCCAAGGGGTGACATATCCTGTTAAGTCAAAGGTATGCCAAGAGCGTGTTCTTTTTT
TCGTAGCAGTTCGTTCATAATTGGCAAAACCGACTTGTTCATTACCTCTTAACTCATCTG
GATTTTTTCCGCTGGAATGAGTCATTGTTAGATTCACGCCCCATTTTTCATCTGGTTGAT
CGTAACCGATCCCTACGACATAGCGAGCAGGCTGAATGGTGTCTAACAATGGGGTGCGAA
TGTTCATATACCCAGGATAATTTTTCACCTCTTTTACTCGCATTTTGCTATAAGCTAATG
TTGTGTAAATGCCCTCAGGAATCTTATCAAATACCCCATTCCAATCTAACTTACCAATCA
GATTAATACCGTCTAATTTAATATCTTGCACATTAAAATAGTTAATCATTGATTGAGTTT
GGTGCATTCTTTCTGCTGGAGCAATCAACTGCTTATAGTCATTTTTGAAATAACTGACTT
CAACGATACCAAAATCACCTTTGAATGTTGCTGCAATCTCTTGGTTTAAGGATTTCTCAG
GAGATAACTTCTCTGTTTTTTGGTAAGCATCGCTCGAACCTGCCATTGCACCATCATAGC
GTAAGCCAAATAGCTCTTGGAAACTTGGCACTCTAAAGCCTGATGATGCTCGATAAGAGA
GTGATAGGAATGAAGTTGGCTTAGCGACTACGCCGACATTCCACGCACTGTTTTTATAAT
CGCCTTGATTTGCCCAGCGGTGAGTACTGCGGAATTTATGCTTATCGAAACGGTAGCCTA
AACCAATATCCAAATATTTGGTTATGGCAAAATTATCTCTCAGAGCGATGTAGTGATTAT
GCCCTTTGATTTTGCTTGTAGCACAATCAGCCCTGCCTGCAATAGTGCCACTATAATTAC
ATTCATTTTTACTATAAATTGCCTGATCTTTTAGCTCATAGATGTAAGGATTATTTTGAT
AACCGTTACCACTGATACGATGCCAAGTTCCCACAGAAAACTTACTCAAAATTTCGTGGC
GTTTTAAGGTGGAATTGAAACGGTCTGAACCTAATAACATATTTAATTGATGTTTGCCCA
ATCCCGTTTGTACGGTTTTATCTAACGAGAGCTGAATAGTATCGTGTTTTTCTTCATAAG
AACTCTGCTCATTTTTAGTTGAGGACCAAAGTTTATCAAGAGTTGCACGGCAATTCTTAT
CTATGGTTGGATATTCGGAACAGTTGTTCTCTCTCAAGCGGGTAGATAAATCAATTTTTT
GCTGATCGAAACTCAAAGAGAGGCTATCAATCAGACGATCTTTATCTTGATTGGTATAAC
GATATAAAGCACCTAAGCGATCACGAGTGTGCCACTCATCAATAAAACGAGCTTTTGCCC
AACGTAATCCTTTTGAGGATTTCACACCATCTTCTGTAAAGTAATCAATAGCAACACCAT
CTAAAGCATTACTACGATATAACCCTTTAGCATTATTCATTGGATACCACGTATTACCAT
TTTTTAAATCTGATAGCTGCCAATAAGCAGGATAGGTCATATCGCGAGTATCATAGCGTT
GCTTGCTATGTTCATAAACACCAGCCACATAATGTTTTGGTGAAAGGCTATAACCTAATT
TAACCAACCAAGAATCAGATTTATATTTCACTGGATCAGGCAAAGCTCGTTCTTCACCTG
TATATTCTTTAGCACTAAGTTGCTCTGTTAGATACTTTTGCCCATCATAAGACACTTTAG
CCTGCTGACGTGGTTCGCAGTTCAAACTTGGACAATCATTCTTAACTTTAAACCAATTGC
TATCTTGAGGATTATTGTCTGCGAGATCCACTCTTTGAATACGCTTAGAACGACTTTCCG
CATCCTTATGAGCTTTCGTTTCCTTACCATCACGGTGAGTGTAAATCACAAGAGCATCAA
AGCCATTGTGACTACCCGCAAAAGCAAGTGAGTTTAGCCATTGTTGATTTTTACTACTGT
AAGCACTTTTGGTATCTAATCCCCAAGATTGCCCTGGCTTAATAATGTCGCTTACCTCTT
TGGTACGGAATTGCACCGAACCGCCTAGCGAGCCACTACCAAACTCAGAAGAACTAGCCC
CTTTACTAATTTGGATCGAACGCAGATTTTCGTATTCTATTTCATTAATAGCACCGCTTG
AGGAACGTGAATATTGACTTACATAGGATTGAATCTGTGGCAAACCGTCTAATGCCAAGC
CCACACGATTACGATCTACCCCGCGAATTGAGTAGCCTGTTGTTGCACCTCGCCCTTGTT
CTACCACTGAAATACCGGGGTCGTAACGAGTCAGATCTCGCATCCCTAACACTTGATCTT
TACTGAGTGAGTCTGGCGTTTTCACCACTTTCCCTAAGCCTGTCACTTCGTTCTCTTTTT
TATGCACTTTCTTTTTGGTACCTGTGACATAAACATCGTTCAATTGTACCGCTTGTTCTG
CATAGCTTTGTGCGGCAAAGAGGCTAAGAAGAGCAAGGCTAATCAGATTTAATTTATTTT
TCATAGCAAATTCCTTATTATTTTTTTACTTGTTGTTTTGCACCAAAGACAGCACCTACA
CTGCCATTGTCTGATTTATGGAAGAATTGTCCGCCAAGCTCTGCTGCCGTTGGACCATAG
AAGCCACCATTAACTGCTACATCGCTAAATTTCACATTGTCATAACGTGAACTGCCTGAG
TCTAGAGCGAAGCCAGTATCTGAGGTTTTAGCTTTTCCGGTAAAACCATTACCATTAATT
TTTGCATCTACGGTAAACACAGGATTTACACCGCCTTTATCAAATAACTTGCCGCTTACT
TTTTTATCACCAAAATTAACATCAAATTCTGAGCGATAGCCCGATTCTCGATTATTATCC
GCTTCCGCTATCCAGTTCGTCCCTTTAGATACGAGTGCATCCCAAGTACCAATATATTTA
TAGTTTCCGCCTTTTGGCATCTTATCCGTTGTAGTACGTTCACCTTGTAGGAATAAACTA
TTATCTTTGGCTGTTTCACCCTCTTTTTGCCATAATTGACCAAATTTCATATATTCCAAA
TTACTACAGCAAGCTACAGCTACCATTGTTTTACCGTTGATCTCAATCGTTTTACTGTTT
TTAAAATCGGTACCTGCTAGATCCATTTTTTTCCCATCAATAATTAAAACGGAAGCATCG
CCAAAATTGGTAAGTTCTGAAGAATTAAAATGAGTTAAATCAATTTTTGAGGCATCAATA
ATACGAACGGTGTCAACATTAGAGCCATTGTGTTTTGCTGAAAAAACGGCAAAAAGAGAT
TTGTCATTTGTGATAAATTTTCCTGCAAGTTCTTCTGCCTTAGGTCCATAGAAACCACCT
TCAAGATAATCAGAAGACTTACCTAAAATTGCATCACTAGTGTCTTTGGCTATTGCTTTA
CCTCTAAAACGATTTCCTTTAAGTTCTGCTTCAATACTGTAACGCTCTAATGATTCTGCA
TTTGCTGTTTTGCTATTTAATTTTCCTTTTAATTTTTTTGTTGAAAAATCAACTTCAAAT
TCAGATGTATAGGTTCTACCTTTAGCATTTGCAGATGTTGTTGCAATTCTCTGCCCTGGA
CCATACCCATTAAATTCAGGGTTACTATTAGGTCTTTTGGCATCTAAATTAGCATCCGAG
GTAAAATCCCATTCACCTTGATAGGTAAGGACTGGTCCCTGCGGTAATTCTTTTGAGGGA
GTGATGCCTTTATAAAACACATAACCTTTATCACGAGTACCATAATGATCTACATCAATT
GCATAACCAGAACGAACATACTTCATCGTTTTATCTGCTGTTTTATCTACTACCCAGCCA
TAATTTTGATCAGCTACACTTTTGATAGTCTCGTGATTTGGTATTTTATTAAGATCTTCA
TCAGTAATTGCTTCTGGATTTGAGATTTCCGTTCTTCTTGCTCCACTTTGACTCACCGGA
ACCTTTACAACATACCCCAAAGCAGGTTCCATCAATTCCCCTAACTGTTCTTTTACTTTC
TTATCGGTTTCCACATCCTGATACTCTTCTTTAGACACGCTTGTTGTCTTATTAGGCTGG
ACATCTTCTAAATCAAAACTTCCTTTTCCGCCAGAACAAGCGACAAGAAACAGCGAAGTA
AACGCTAACGCATAGGGATTAAGTTTAAAATGCATATTGCCTCCAATAATAAAAACGCTG
CATTTATTTGGTTGGTTGGGTTACAAAGCCAATTTTGGTTAGCCCAACATTTTGAGCTAA
TTCAAGGACTTTCACGATATGTTGATATTCCACGGAAATATCCGCAGAAATAGCAATAAC
GGTATTTTTATTTTCCTGATATTTTGTCAGAAAAGATTGTTTTAATTCTTCTTCATTCAC
TAGCTTTTCGCCTAAATAAATGCCCGTAGGATTAATCGCCACCCTGAAAATATCTTTTGC
TTCATCTTTTTTCTCAACATTGGCGGTTGGTAGTTCAAGCGGGATAGATTGCGTTAATAT
AGGCATTGTGATCATAAAAACAATTAATAACACCAACATTACATCTACTAATGGCGTGAC
ATTAATTTCTGACATTACCGAATTTTCATTTTTATCAAAACTTCCAAATGCCATTATTTA
TTTTCTCCATAGTGATGTAATAAATAGATAAATAGCTCGTTTGCGTAATGATCTAAATCT
TGAGAAAGATTACGATTAAGGCGAGCAATTAAGTTATAAGCAAGCACCGCAGGAATGGCG
ACAAATAATCCCATTGCCGTTGCAACTAAAGCCTCACCTATAGGGGCAGATACGGTTGCA
ATACTGACTTGCCCTTGCTGACTAATATCCATAAGTGCATTAAAAATTCCCCAGACTGTG
CCAAATAATCCAATAAACGGCGCAACTGCACCAATAGAAGCGAGTGCAACTAAACCGCCA
TCATATTTACGCAACGATTGAGTGATGGCATTTCGCAAATGCAATGTCAGGAAATCTTTA
AATGGAAGTTGATGAGATAAATGGTTCTTTTCTTTAGCTTGATATAATTCACATTGTTTA
AAAGTTAGCTGTAAAATATCTGCAATTTCAGACCGCTTGTTTTGAATATATTGCTCTGCT
TGAGTAAGATTTTCAGCAGATTTGACTAATTTAAAACTTTGTTGGTTATTTTTTCTTACA
CCAATCATTTTAATTAAACGAATTAAAATAATAGTCCAAGATAAAATACTCATTACAACT
AAAATTCCAAAGGAAATGGAAAGTACAATATCTTGTTGTTGAAGAAGTTGAATTAAATTC
ATAAATTACCTCAAATAATTTAGGCTGCTGCCCCACATTTAAAATGAATACTAAAAATCA
CACTGCCTACCACTGCACTATTATTTATTTTGGCTGGTTGATAGGTGTGTCCCGATGCCA
TTCTGCTTGCTTGATTATCCAAACGTTTAATACCTGAAGAAGATAAAATCTCTACATTTG
TCGCTTTACCATTCGTTCCTATTGTTACCTTTAATTTCACACTGCCTACATCATCAGATT
CATCAGAAATATCTGAACAACGCCCTCGCATTGCATTGCCATAACCCGCACCAAGAGAAG
CATCTACTTTGGCGTTTCCGGTCACAGACTTACTCCCTTCAACACCATTTTGATTTCCTT
GTTGATGATTTTGGGCAACTTGGCTTGTGTTTGTTTTTTCATCTGAGTGTGCTTTAGGCG
ATAACACTTTCTTTTTCTCTACTTTTTTGGTGAGCTTTTCTGGGGATTTTTTTATCTCTT
TTTTCACTTTTACTTCAGGTTTCTCCCCTTTTTTAACGAGATCTGCTTGTGAAACATCTG
CTACTTCTGTACTGAGTATTTGCTCTGGCTCTTGTGTCACCTCTGGCTCACTTTCACTTT
TCACTTCAATGGGTTCTTCGCTTCCTAAATTTACTTCAACCATTTGTAAATTTTCTAAGT
CCCCAAAATGATTGAGATCTCTATCCCAAGATAATTGTGAAATCGTATATGCCAACCCGA
TATGAACAAGAGTTACAGATAAAAAAATCGAAATGTTATAAAACCTGTTATAAAACCATT
GCAACATAATATATGAGTATATTAGAATAAATCCAGTAATCAAATAAAAATCATTATCAA
TATGATATCTGATAAGTTTGACAATTACAACATTAATTCAAACAATGTAAGCGCCAGTTA
AGTTATTGTTAATGTCTTGACATTGCTTCATGCTTTTATAGGAACGTTATGAATCACTCG
TTTATTAGTGCAACACTTTTATTAGTCTTAGCTAACTACTCTATAGCAAAACTATCTCAG
GATAGTATTACTGAACATCTAAATGATAATAGAGTCCAAGCAGAAAAAGCCGATATCCTC
ATTCACAGCCATCAATTTAAGGTTCATCAAATCGCTAAGGAGGAAACGGATAAGAGTAGT
ATTACAATGACTTCAAAAGAGTTGGTAAAATATCCAGATTTAGTGATAAGAGCATTATTG
CCTGCGGTAATGCAAGGTAATATTGACAATGTCGAATTGCTTTATCCCATTTACCAACAG
CTTCCTGCACAATTTCACGATCCAATTCTCACCAAATGGGCATCGGCAATTGTGGCAAAG
AAAAATCAGCAATATACGGAAGCGATCAAGTTATATCGTCAGATCCTTGCCGAACAAGCA
GATATTCAGCCTGTTCGTTTACAACTTGCGGTAGCCCTATTTGAAAATAACGAATTAGAG
GCTTCAGAAGATCAGTTTAAAAAACTGCGTTCAGAACCGCTTATCCCCGAAATTACCCAA
CTTATCGATCAATATCTTAATGCGATAAACCAACGAGATCGTTGGACGTTTTCGGGTGGC
GTGACTTATCTTAACGATCCTAATATCAATAATGCACCGAAAGCAGGAACAACCTACGGC
AACTGGCACGCACCAAAACGAAAATCGGCAGAAGGTGTCGGTTTTAATTTCGATCTCGGT
AAAAAATGGTCGTGGGGAAATGGTTTCTTTAATGAACTACGTCTTGCTACCAACGGCAAA
TACTACTGGGATAATAAAAAATACAACGAAATGAGCTTACGAGGCAGTGTGGGGCTAGGT
TTTCAAAATGCAAAATATAACCTGAGGCTGTTGCCATTTATGGAACAAACACTTTATGCA
GGTGGCTCTAATCAAAGTGATACATTAAGACGTTTTTCTAAATCAGGCGGTTTAACCCTT
GAAACAAACTATTGGTTATCACCTAAATGGCAACTCAACACTAACTATGAATATGCCGAA
CAACGCTATGCAAGTCGCTTGCACCTCAATGGCAATTATCACTTTATCTCTGGTGGGCTA
GTTTATTTAGCCAATGCAAACCAATATTGGTTTGCAAATTTAAACTACAATCGCACCGCT
ACTCGTGATAAAGATGATAGCTTTTTCCGTCGGGGAATTAGTTTAGGTTGGGGACAAGAA
TGGGGCAAAGGGTTTTCTACTCGCCTTTCCGTAAGTGTAGCTCAAAAACGCTATAAAAAA
GAGGCGATTTTCCGCATTATTCAACGTAATAAAGAATATGGCTTCAATGCATCAATTTGG
CATCGTGCCGTGCATTTATGGGGGATCACTCCTCGTTTAACCTACAATTTTACTAAAACG
CAAAGTAACCACGTTCTTTATAGCTATGATAAACATAGGGTGTTTATTGAGTTGAGCAAA
CAAATTTAAACTTATTGTTTGTTATACCTCTGCACCTCACTCTGCAAATCCAACCCTTTC
AACCACGCCATTTTTTCTTTGATCTGCTTTTCCATTCCACGTTCGGTTGGGAAGTAGAAT
TGAGTGTCTTTCAGTTCAGGGGGGAAGTAGTTTTCCCCTGCTGCGTAGGCGTTAGGTTCG
TCGTGGGCGTAGCGGTATTCTTCGCCGTAGCCTAAGGATTTCATTAAGCTAGTCGGTGCG
TTTCGCAGATGTTCGGGAACATCGTAATCCTTGCCTTCTTGAGCTAGGCGTTTAGCTTGT
TTGAATGCGGTGTAAACGGCATTACTTTTTGGGGCAACGGCAAGGTAAATCACCGCTTGA
GCGATAGCCCGTTCGCCTTCGTAAGCCCCCACTCGAGTATAACAATCCCACGCTGCAAGG
GCGACTTGCATTGCTCTTGGGTCGGCATTGCCGACATCTTCTGAAGCTATCGCAAGTAGT
CGGCGAGCGACATACAGTGGATCGCCACCAGCGGTTAAAATACGAGCATACCAGTATAAT
GCACCGTCAGGGGAAGAGCCTCGAATGGATTTATGTAAGGCAGAAATCAGGTCGTAATAG
CGGTCGCCACCTTTGTCAAAACGGGCTTGGCGTTCGCCCAACACTTCGGTGAGCAAGGCT
TTATCCAGCAATTTTCCTTGTGGTAATTGTTCTGCCATATCGCACATTAATTCAAGGCAG
TTGAGAGAAAAACGTCCGTCGCCATTGACGTAGTCCGCCAGCAGTTGAAGCACATCATCT
TGAATGATGAGCTTTTCATTGCCTAATCCACGTTCTTTGTCTGCAATGGCATTTTGCAAA
ATTTTTAGAATATCGACCGCTTGTAGTGGCTTGAGAATGTAAATTCTTGCCCTTGATAGC
AAGGCGTTATTCAGTTCAAAGGACGGATTTTCAGTGGTTGCACCGATAAAAATAATGGTG
CCGTCTTCAATATGGGGTAAAAAGGCATCTTGTTGGCTTTTGTTAAAACGGTGAACTTCA
TCAACAAAAAGTAACGTGCGTCTGCCAGATTGTCGGTTGAGTTTGGCTTTTTCGATGGCT
TCTCGGATCTCTTTGATACCGCTAGTAACAGCTGATAGGCGTTCAACTTCGGCATCAAGT
TCATTTGCGATAATTTCTGCAAGGGTGGTTTTGCCTGTTCCTGGGGGACCCCAGAAAATC
ATTGAGTGGCTATGCCCTGCTTCAATGGCTCGGCGAAGGGGTTTGCCTTCGGCGATCAGG
TGTGATTGTCCGACATATTCAGCTAGAGTGCGTGGTCGCATTCGAGCGGAAAGGGGACGA
AAATCCGCAGAAAAATCGAAAGATAAGCTGTTCATTAGCGTAAATGCAGTCCTCGGCGTA
TATGTCGCATCAGTAAGAAAATCCACGGCCATAAGATGCCGCTTATGATCGCCCCGATGA
TTTCTTGGGTGTTAAATTCTGCACTATGTAGCACTAGTTCGATAAAGAAGATAAAGAAAC
GAATAAGTGCGATATATGCCATCACAAGTAAGCTCTGTAACCATAACGAGAGATTACGCA
AGATAAGATGATATTTAGCAACAAAATAGATCGCAATTGACAATACTAACGCGTGAATGC
CTAAAATTGAGCCTAAGATCAGATCCCAAACAATTCCTGCTAAAAAAGCGGTGCCGACAC
TAACTTTATCAGGCAGAGCTAATACCCAGTAGATAAGCACTAATACAACCCAAGTTGGGC
GTAATCCTTGTAAATCCACAGGCCAAGGCATAATCTCTAGGACAAAAGCGATGACGAAAA
TGAAGGTCAGCACTAACATTTGGAAGATCATATTTTCACGCATTATTCTGCCCCTTGCTC
TGTGCTGTGATTAATACCGTTATCGACTTCTGGCTGTGTTGCTGGATTTACAGTTTCTTC
AGGTTCGACAGTTTCTTCTTTTTGTTCATCACTACTTACTTGTTCTTTTTTACTATTTTT
CAAGCGGTCTAATGGGTTTAGACTTTTACGTCTTTCTTCCACAGCATCACGCACATCTTG
CGGTGAAAGGCTTGATGCATTGCGGATTTCTTCGCTTGTTGGCCATAACAGTAATAAATA
ACGCAGGCGATCAAGTGAGGCGAGCGGTCTAGCCGTTGCTCTGGCAAAATGGTTTGAACC
ATCATTTTGTACGGTTTCAATTACGGCAACGGGATAGCCCTCAGGGAAACGTCCGCCTAA
GCCAGAGGTGACAAGCACATCACCTTTGCCAATATCCACGGTTCTTGGTAAGTTATCCAA
AATCAATTCATTGCTGTGTCCGTTGCCATTGGCTATTGCTCGAACATCGTTACGCAAAAT
TTGTACGGGAATGGCGTGAGTGACATCGGTTAAAAGTAATACTCGACTACTGTTTTTCCC
GACAGAAATCACTTGCCCCACAACGCCTCGTTCATCAATTACGGGCTGACCAACAAAAGC
ACCGTCACTTTGTCCCTGATTTATTACTACTTGTTGGCGGTAAGCGTCCATTTCTGCGGT
CAGCACTTCAGCTACTTTTTTATATTCATCTTGGCGTAAAGGGGAACTGAGTAGTAAACG
TAAACGTTGGTTTTCCACTTTGAGTTGATCGAGTAGCAATAAGTCTGCGTTCTTTTCACG
CAGTTGTTCTTTTAATACTCGGTTTTCAACTTGCAGTTTTTGACTGTCGATAAAGTTGTT
ACTTACACCGTCTAATACGGTGCGAGGGGTATTTGCAAAATAATACAAGCCGCTGACCGC
TGTTTCGAGGACATTACGCATTTGGATCATTGCACTGCTTCTACCATCAAGTAAAATCAG
GCTGATAGAGATCGCAATTGCAAAGAATAGTCTTACGCCTATAGGTGGTGCTTTCGCAAA
AATTGGTTTCATATTTCAGTTATATTTAATGGATCTTGTTAAATGCAAAATGGACAATAG
CCGTTGATATTGTCCATTTTTATGCTAATAACTCAAGGTTGAATTAGTTGTCGTCACTAA
AGAGATCGCCACCGTGCATATCGATCATCTCAAGTGCTTTACCGCCACCACGAGCTACAC
AAGTTAATGGATCTTCGGCAACGATAACAGGCACGCCCGTTGCTTCTGAAAGTAATACAT
CAAGATTTTGTAATAAAGCACCGCCACCTGTTAATACCATTCCACGTTCAAAAATATCGG
CAGCCAACTCTGGTGGACATTGCTCTAGAACCCCTTTTACTGCATCAACAATGCCTGTTA
AAGGTTGTTCAATCGCTTCTAACACTTCTTTTGAGCTTAACACGAATGTACGAGGCGCAC
CTTCTGCAAGATTGTGACCGTGAACTTCCATTGTGCGAATTTCATCTTGATTTTGAATAT
AAGCTGTTGCTATCTCTTTTTTGATACGCTCTGCAGTTGTTTCACCAATCGCAGAACCAT
AGTGACGGCGAACGTAAGCGATGATTGCTTCATCTAATTTATCACCACCAATACGCACCG
AAGCAGAATGAACGATACCGTTTAATGAAAGTACCGCAACTTCTGTTGTACCACCGCCAA
TATCAATTACCATTGAACCAGCAGCTTCTGCTACAGGTAAGCCTGCACCAATCGCAGCAG
CCATAGGCTCTTCAATTAAATAAACTTCACGAGCACCAGCACCAATCGCCGACTCTTTAA
TTGCCTTACGCTCTACTTGAGTTGCCCCTGCTGGTACACACACTAACACTCGAGGACTTG
GACGCATAAAGTTATTGCTATGCACTTGTTTGATAAAATGCTGTAACATTTTTTCTGTCA
CATAGAAATCAGCAATCACCCCGTCTTTCATCGGACGAATAGCCAAAATGCTTTTTGGTG
TACGACCTAGCATTGATTTTGCATTACTACCTACTGCTGCAATACTTTTTGATGAACCAG
CACGATCTTGACGTACCGCAACTACCGACGGCTCATCAAGCACGATACCCTGCCCTTTTA
CATAAATTAACGTGTTTGCAGTACCAAGGTCAATTGAAAGGTCGTTTGAAAATAATCCTA
GAAATTTCTTAAACATAAAAGGGATCCATTAAATTTAGTTAAAAGCGAAATAAGCCCATA
GACTTAGGGCAAAAAATTGGGCATAAATATAGCAAAAAAGTCCTAATAACTCCAACGAAT
AATTTATCTTTTGCAAGTTTTATTACGAAATCCTCCGCTTGTAAAAAATCGGTTAAATGA
TTTTAAGATTTCTTCAAAATAAACGTGAAAAAAATCCCCCAAAAAGTTAAATAAATGGTA
CATTTGCAACGTTTTAATTCATTATTATTTTAACCAACCTACAGGAGTCTTTATGCTTAT
TGGTGTACCAAGAGAGCTGTTAGACGGTGAAACTCGTGTGGCAGCAACGCCAAAAACCGT
AGAACAGATTAAGAAACTTGGTTTTGAAGTCATCATTGAAGAAAATGCTGGCTTTAAAGC
AAGTTTTGAAGACGATGCTTTCGCTCAAGCAGGTGCGACTATCGGCAACGCACAAGCCGT
TTGGAATGCAGACATTATTTTTAAAGTCAATGCACCAACCGATGCCGAAATTGCATTAAT
CAAGGAAGGGGCAACGCTTGTGAGCTTTATTTGGCCTGCTCAAAATCCTGAATTAATGCA
AAAACTTTCTGCAAAGAAAATCAATGTGTTAGCTATGGACGCTGTGCCGCGTATTTCTCG
TGCGCAAGCCCTAGATGCTTTAAGTTCTATGGCGAACATTGCTGGTTATCGTGCCGTTGT
TGAAGCCGCTCACGAATTTGGTAGCTTCTTTACAGGTCAAATTACCGCCGCAGGTAAAGT
GCCACCTGCGAAAGTACTTGTGATCGGTGCAGGCGTTGCAGGTTTAGCCGCAATTGGTGC
AGCAAACAGCCTTGGTGCCATCGTGCGTGCGTTCGACTCTCGTCCTGAAGTAAAAGAACA
AGTACAATCAATGGGTGCAAGTTTCCTTGAAATTGATTTTAAAGAGGAAGGTGGCAGCGG
TGATGGCTATGCAAAAGTGATGTCGGAAGAATTTAACCGCCGTGCATTAGCACTCTATGC
TGAACAAGCAAAAGAAGTGGATATTATTATTACCACCGCACTTATCCCAGGCAAACCAGC
CCCACGCTTAATTACCAAAGAGATGGTTGCCACAATGAAACCAGGTTCGGTGATTGTGGA
TTTAGCGGCTGCAACGGGCGGTAACTGCGAATTAACCCAAGCAGGTAAAGTGGTTACCAC
AGAAAACCAAGTGAAAATTATCGGTTATACCGATTTACCAGGTCGTTTACCAACTCAATC
ATCTCAACTTTACGGCACCAACTTAGTCAATCTCTTGAAATTACTCTGCAAAGAGAAAGA
TGGCAACATCAATATCAATTTTGAAGATGTAGTATTGCGTGGCGTTACCGTAATCCGTGA
TGGCAAAGTCACTTGGCCAGCACCACCAATTCAAGTATCTGCACAGCCACAACAAAAAGC
GGCAGCAAAACCTGCGGAGAAAAAAGAAGAAAAACCGGCAGATCCACGCATTAAATATGG
CTTGTTAGCCTTAGCGGTGATCGCATTCTTGTGGTTAGCTTCTGTTGCACCTGCAGCATT
CTTATCTCACTTCACCGTCTTCGTTCTCTCTTGCGTAGTGGGTTACTATGTAGTTTGGAA
CGTCAGCCACGCATTACATACGCCATTAATGGCAGTAACCAATGCGATTTCAGGTATTAT
CATTGTCGGTGCGTTACTACAAATCTCTCAAGGCAGCTTCTTTATCAGCGTACTTGCCTT
TATTGCGATTTTAGTGGCGAGTATCAACATCTTTGGTGGCTTCAAAGTTACCCAAAGAAT
GTTAGCAATGTTTAGAAAAGGTTAAGGAGAAAGAGTATGTCTTTAGGTTTAGTACAAGCG
GCATATATTGTCGCAGCCGTTCTCTTTATTATGAGCCTTGCAGGGCTTTCTAAACACGAA
ACGGCAAAAGCAGGTTGTTGGTACGGCATTGTGGGTATGACCATTGCCCTTATCGCAACC
ATTTTTGGACCACAATCACAAGGAACCATTTGGATTTTAATCGCAATGGCAATCGGTGGT
GCTATCGGTATTCGTCAAGCATTAAAAGTGGAAATGACCGAAATGCCTGAGCTTGTGGCA
ATTCTTCACAGCTTCGTAGGTTTAGCGGCGGTATTAGTCGGCTTTAACAGCTACGGTCTT
GCACACGAAACAGATCCAGTGCTACAAAATATCCACAATGTTGAGGTATTCCTTGGTATC
TTCATCGGTGCGGTCACTTTCACAGGTTCTGTGGTTGCTTTCGGTAAATTACGCGGCATT
ATCAATTCAAAAGCATTAATGTTGCCACACCGCCACAAATTAAACCTTGCGGCACTTGTA
GTTTCTGCATTATTAATGGTTGCTTTCTTAAATAACCCAGAAAATATTTTCCCTGTGTTA
GTGATGACTGCAATTGCTCTAGCCTTCGGTTGGCACTTGGTGGCTTCTATCGGTGGTGCG
GATATGCCAGTGGTTGTTTCTATGCTTAACTCTTATTCAGGTTGGGCAGCCGCAGCAGCA
GGCTTTATGTTAAGCAATGACTTGCTAATCGTCACAGGGGCATTAGTCGGTTCTTCAGGT
GCGATCCTTTCTTACATTATGTGTAAAGCAATGAACCGCTCGTTCATCAGCGTTATCGCA
GGCGGCTTTGGTAACGATGTTCAAGTCAGCTCAGATGAAGAACAAGGTGAACACCGTGAA
ACCACCGCAGAAGAAGTGGCAGAATTACTTAAAAATGCAAGCTCTGTGATCATCACGCCA
GGATACGGTATGGCAGTGGCACAAGCACAATATCCTGTGGCAGAAATCACCCAAAAATTA
CGCGACCGTGGCGTAGATGTTCGCTTTGGTATCCACCCAGTTGCAGGACGTTTACCAGGC
CATATGAACGTATTGCTTGCTGAAGCGAAAGTGCCTTACGATGTCGTATTAGAAATGGAC
GAAATCAATGACGATTTTGCAGATACTGACGTAGTCTTGGTTATCGGTGCAAACGACACA
GTAAACCCAGCGGCAATGGACGATCCAAACAGCCCGATTGCAGGTATGCCAGTACTTGAA
GTGTGGAAAGCACAAAATGTTATCGTGTTCAAACGCTCAATGGCAGTAGGTTATGCCGGC
GTACAAAATCCACTATTCTTTAAAGAAAATACCCAAATGTTATTTGGTGATGCAAAAGAA
CGTGTGGATGATATTTTGAAAGCCTTATAAGTAGCAAAAAATAACCGCAACTTATAACAA
TAAGGTGCGGTTATTTCTACCTATATTTATGTTCAAAAACAAGCAGTTCTTGCTTCTCTC
TATGTTTGGCATCCCCTAAAGTACACAAGTAACATCGAAAGAGGCAGTATAATTTCTTGG
AAACCTTTCATATTGAGATGTAATGAGTTCTGCCTTGCTTATAAACACTCCTATCTCTCT
AAGTAATAAACTATATGTTGCCCAAAATTATCTGTTAGAATGGCTCCAAACGACCCAACT
TGTGGGATTTTTGTGTAGTAAATTAAGTTATACTAAGCTCTATATCATTTATTTCTTGGA
CTTTAGGATCAACCGTACCTAATCAAATACATTCTCAATTAGAGAATGTTCGACCATTTC
CTGTCTTAGGGTAGACATGATTTTTATATACTAAAGAATAAAATAATCGAATATTTAACG
ATTCTTATCAGATTTTTTGTTAGGATAGCACTTTAATTTTTCTATTTGTTTTTTGAGTGA
TTACAACGAGGTTTTTATGAACCCAAGACGCAAATCTAGACTGAAAGTGGTGATGGCAGT
GTTAAGTGGGCTTGCCGTTGCTGTTGGTTTAACCTTATATGCGTTAAGCCAAAACATTGA
CTTATTCTATACGCCATCAGAGATTATCTATGGTAAAAATAATGATCCAGAAACCAAGCC
TGAAGTTGGGCAACGTATTCGTGTAGGGGGTATGGTGGTTGATGGGTCGGTAAAACGTGA
TGACAAGACCCTTAAAGTGACCTTTGATCTCAATGATATTGGGCCTGCAATTCAGGTGGA
ATATGAAGGGATTTTGCCTGACTTATTCCGTGAAGGGCAAGGGATTGTGGCACAAGGTAC
TTTAGTTGAGCCGACAAAACTGAAAGCAACCGAAGTGTTAGCTAAACACGATGAAAACTA
TATGCCACCTGAATTAGGCGATCAGATGAAAAAGCAACATCAGCCGATGGGGATTTCAGA
AGCAGATCTCAAAGGAAAATCAGAACGTGATGCAACGCAGATCTCTCAGCCGTTTGGAGA
AAATAAATGATTGCTGAATTAGGTAACTATACCCTTGCTCTTGCTCTCGCATTGGCAATT
TTATTGGCGATCTTACCGCTTGTTGGTGCTTATAAACAAAATGCTAGTCTGATGGCATTG
GCTCGTCCGATGACGTGGGCGGTTTTTTTAGCATTATCAATCTCGTTTGGCTCGCTTTTT
TATCTGTTTGCGGTCAATGATTTTACTGTGCAGTATGTGGTGAATAACTCAAACAGTACT
TTACCGTTAGAGTATCGCCTTTCTGCTGTTTGGGGTTCTCACGAAGGATCTTTGTTGCTT
TGGATTTGGCTACTTTCTCTTTGGAGCGTTGCCGTTGCGACATTCAGCCGACAAATACCT
GAAGAAGCCGTCGCTCGTGTATTGGGGGTAATGGGCTTGGTTAGCATTGGCTTTTTAGTC
TTTATTCTGTTTACTTCTAACCCGTTTAACCGAACTTTCCCTGATTTTCCTGTTGATGGT
CGAGAGCTTAATCCGATGTTGCAAGATGTTGGCTTAATCTTCCACCCTCCGTTACTGTAT
ATGGGCTATGTGGGCTTTTCTGTTGCCTTTGCTTTTGCTATTGCGTCGTTGATGACAGGT
CGTCTTGACACTGCTTGGGCAAGATGGTCACGTCCTTGGACTATGGCAGCGTGGGTATTT
TTAACATTAGGTATCGTACTTGGCTCTTGGTGGGCATATTACGAGCTTGGCTGGGGCGGT
TGGTGGTTCTGGGATCCTGTGGAAAATGCCTCGTTAATGCCGTGGATTGCAGGTACTGCA
TTAATTCACTCTTTAGCGGTCACGGAAAAACGTAGTACTTTCAAAGCGTGGACGGTATTG
CTAGCTATTCTTGCCTTTTCACTCTGTTTACTCGGTACGTTTTTAGTGCGTTCAGGGATT
TTGGTGTCGGTTCACGCTTTTGCTTCTGATCCAACTCGGGGCTTATATATTTTGGCTTAT
CTCGTGGTGGTTATTGGCGGTTCGCTACTGCTTTACGCTTATCAAGGCAGTAAAATCAAG
AGCTTAGACAATTCCGAACGTTACTCACGAGAGTCAATGTTATTACTCAATAATGTACTA
TTAATGGCGTTCTTATCGGTGGTCTTTTTAGGCACGATTTTACCGTTAATTCATAAACAA
ATTGGTTTAGGGACAATTTCTATCGGAGCACCTTTCTTCGATCAGATGTTTATGATCTTA
ATGGTGCCTTTTGCATTTTTATTGGGGATTGGACCGCTTGTAAAATGGCGTCGAGATCAG
GTTTCTGCTATCCGTAAGCCAGTCCTCATTTCATTAGCCGTAATGGTATTGCTTGGCTTT
GGCTTACCTTATCTTTTTGCCAGCAAAATTACTGTCAGCGTGGTATTAGGGACAATGATG
TCCGTCATTATCGTGGCATTGAGTTTATATGAACTACATCAACGAGCAACGCATCGTCAT
AGTTTCTTGCAAGGCATTTTGAAACTTTCTCGTTCCCATTGGGGAATGGTGTTGGCTCAT
TTAGGGGTTGCAATGACTGTGTTTGGTATTGCCTTTAGCCAAAATTACAGTATCGAAAAA
GATGTACGAATGAATGTGGGCGACAAAGTTGAAATTTTAGATTACAACTTTACCTTCAAG
GGTATTCGTGACTCAAATGGGGCAAACTATATTGGTGGCACAGCGGATATTGAAATTCAT
CGAAATGGTAAATATGAAGCCACACTACACGCAGAAAAACGCTTTTACAATGTCAGTAAA
ATGGGTATGACTGAAGCTGCGATTGACTGGGGATTTAGTCGAGATCTCTATGCAGCCTTA
GGTGAACGTTTAGAAGATGGCTCTTGGGGCGTACGTTTATACTACAAACCGTTTATCCGT
TGGATTTGGTTCGGTGGATTGTTTATGGCGATAGGTGGCATACTTTGTATGATGGATAGA
CGTTATCGCTTAAAACAGAATAATTAACTATGTTTATCGCTCTTCATAAGGAATAATCGG
CATGGTAGACAAAATAGTTGCTAATATTTATTTTCTCTAAATATTAGCAACTATTTTTAT
TTGAAAAATCTTGTATAGACAACATATTACACCTTTTATTTACGAAGTAATTTATAAAAC
TGAATAAGTAAGACTGTTGGCAACAATCTCGGTATCACTCGCATAGTAAAAGTGATAAAA
CCTGAAACAACATTTTGCATACCCACTTGGTGTTTTAATTTAAATAAACGCCATTCTGCC
TTAGCCTGAGCGATACCACGACGGCGACCAACCATACCATTTCCAACACGAGCATAAACC
AAAACCTCAGGCAAATTCGCTACTTTTTTGCCTAATGCGACCAATTTAATCCAGAGATAA
TAATCTTCTTGTAAGTCTTGATAGCCACCACATTTAAGCACGGCACTTTTTTGGTAGGCG
ACCGTCATATGATTAAATGGGCAACGTTTCTGTGTAAACTCTACAATGGCTTTGGTTTCT
GTTGGCACACGACGATAGCTGACAATATCATTAATATCTGAGCCAAATTCAGCAATTTGT
CCGCCAAAAATAATGGTATCGGGATTTTGTTCAATAAACGCAATCTGTTTTTCAAAACGT
TCTGGAATACAAATATCGTCCGTATCCATACGGAATACCCATTCATTTCTGCAGTGGGTT
AAGCCGTGATTGAGTGCTTTTCCTAACCCTTGATTTTGCTCAAGTCTAACGATATTAAGC
GGTAAGATCTCCGCAAAATTTTGCATAACTTGTTCTAATTCAGGGGTAATGGCTCCGTCA
AATACAACAACAATTTCGTCCGCTTGAACCGTTTGATTTTTTAAACTTTCAAAACATTCG
GTTAAATATTTTGATTTTTCCTTAAAATATAAGGACATTAATACGGAAAACTTCATTAGA
TAAACCTTTTCATATTGATTGCAAGTTTTGGTGAAATAAATGTGAGGGTAGCAATCACCA
AATGTTTAATATTTTTACTTTGTAAGAACATCTGCCAATAATAACAAGCCGCTTTACGAG
ATAAATTCATTATATGTGGGTAAGAAAGCATATATAATGCATTAAAAGCAAAGTTTTTTT
GTTGAATATCTGTTTTTACATATTTTTGTTTAATAGTTTCAATCGCTAATTCAGTATTTT
GTGTATTTGTCGATACACTTGCTCGTTTAGTATGGAAAGTACAGGTTGTTAAGGCTTCAG
AAACATATTTTGGTTTAAACTGGTTATGAGAAATGACTTTCAAAATAAAATCATAGTCTT
CTAGAGATTTTAAATCCGTTGATAATCCATTGACTGCAAAGAAAAATGATTTTTTAATCG
CAATCATCGGCATTCCACCTACTTTATTTGCCAGTAAAATATTCTCTAAAGTGACCGCTT
GTTCATTTTCATAGGGGCGAGTGATATAACTAAACCCTTCATTTACCATCACACATTCAG
CAGGGTGATAAATAAAATTAATCGTCGGGTTTTCATTAATTGTTTTTGCCAGTATTTCAC
ATTTTGGATGAGCAAAACGATCATCATCATCTAAAAAGAGTAGCCACTCGTTTTCAGCAA
ATCTTGCTCCTACATTACGACTTTCTGCTGCTCCTAAATTCTGTTCATTCCTAATCACAT
TGACAGGAAATGGGTAGAGATGTTTAATTTCTACTGGCTCAACAGAGTGATCATCGACAA
TAATCACTTCAAAATTATATTCCGTTTGATATTCCAAACTTGTTAATAATGCAGGAATTT
CATTTTTTCGATTATAAGAAGGAATAATAATACTAAACATTTTCTGTCTTGTTATTTAAA
AATAGAATTTTATTTTTACCTTCATTGCCAAATAAAGATAAAAACATTAATAACACTAAC
ATAATGCCAGGGAAAGCATAGGCATCGGCTTTTACATTTAAAATGGAGAGAATAAGTAAG
GTAGATAAGATAAAAATCCAACTACCGTCAAACCAATTTATTGCCACTTTTCGTACGAAG
TAACACATAAATAAGAAGCAAACAGAGAGATAAATAAATCCGCCATATAATGTTTGGCGT
AAAAAACCAGAGTCTGTTTTGCCGTAGTAGCCACCTTGTGGATAGAAATAATGCCCATCA
CCAATTAAAATCTGTTTTAATTCAGGGATATAAAGATGATTTTGAACGAGATTATCCGTA
GATGAACTAACTAAACCATAGCCGTAAATAACATTGATTAAAGGCTCTAAAGCGTGTTGT
ACATATTTATTTTCTGCAAAATTAAAGGCTAAAAATAAACAGATAGCTCCAAAGAGCAAA
ATGGCATAGGAAATCGCCTGTTTTTGACACTGTCGAATGCTCAGCTGAACACCTAATAAG
GCTTGGAAAATGGCATTGCCCGTGAAGTCAGTTCACCGATTAAATAAACTGCACTGTTTT
TGATGGCTCTCATTGCATCTCTTTCTCAATCAAGCTATCCGCCAGTTGCAAATCTAATGT
GGTATCAATATCGACTGAGCGATAGGTTGGCATTAAATAGAAACGCACAGGTGGAATAAA
AAAGTATTTTTCTTGAAGTAGGCTGGCGATATCGTTGATATAAATCGCCCCATTCGCACG
GTATGCTTTTGGTAATTGCTGACGTGGTGCTTCAAAATCTTTGATTTCATTCATCGGGAG
AATATCATCTCCATTTAAAACAAATGATTTATACGGGTGGTGTTCACATTCACAAGCGGA
TACCACAGACTTACTTTTTCCACCTAAAAAGATTTCCATCGCATTGCGAATATCTAACGC
ATTGCGAAGTGGGCTAGTTGGTTGGAAATGAGCGACAATGCCTTCACGAATGTTTAAGGT
TTCTAAACAGTGCAAAATAACATCAATAGAACGAGTATCACTTTGAGCCAATTCAGCAGG
GCGAAGTAGTGGTGTTGCACCATATTTTTCACCTTCCTGTAAAATACGTTCGCCGTCTGA
AGTGACAACGATTAAGTCAAACATTCCAGACTCTTTTGCCGCTAGAACTGCACGGCCTAC
GAGCGAAATTCCACCGACTAATTGTAAGTTTTTATCTTTAATCCCTTTCGAGCCTGCTCT
GGCTGGAATAATTGCAATTTTTTTCATAAATCTAACCGCTAGTAATATGGCTAATAAGAA
TCGCTATTTTAATTTTAAAGAGCGAGTTAAACAATAGACAACGGAAAAGGAATGAGGAAT
AATAAATCTCTTTTACTTACTTGACAAAATTGCCTACTCATTATGTTTGCTATCACAAAA
TTTATTACTGCGGTCATTCTTCCACCATTTAACATTCTGATTTTATGGTTGTTTTCTTTA
ATTTGTTTCCGCTTAAAATGGAAAAAATTAGGTTATCTCTCAACTTTTTTAGGTGTAGCA
ATGCTCTATATTTTCAGTATTCCCTATACTTCGCAAAAATTGCATGATTCTCTGGTAACG
GAAGATAACCTTAGTATTGAAGATTATAAATCGGCTCAAGCTATCGTTTTACTTAGTGGT
GGCTTGCGTGATAGTAAAGAGTTATTTGGCAAATTAGCGATCAGCGAAATAGCATTAGAG
CGGGTACGTTATGCTGCTTTTTTACAAAAAGAAACGGGCTTACCTTTATTGATTACGGTA
AGTAGCCCAAAAGGGACTTCAGAAGCTGCCGTCATGAAAAAAGAGCTCGAACAATTTTTC
CATATTCCAACACAATGGTTGGAAGAAAAAGCCAAAACGACGGCTGAAAATGCGAAGTTT
TCTAAACCTATTTTAGAAAAAGAAGGTATTAATAAGATTGTGCTAGTGACAAACCAGTGG
CATATGCAACGAGCAAGAATGCTATTTGAGCGAGAAGGTTTTAAGATATTACCTGCAAGT
GTTGGAGCAGGAAAAATGCCTGAAACCTATGGATTAAATGTATTTTACTTTATCCCACAA
TCAGGAGCATTACATAGCAATATGCACGCCCTGAAAGAATGGATTGGATATTGGAAAGAG
AAATAACGGATATTATTAGGTTAATACATTTAGTAGATCAGCCCTAGTGTAAAAACAAAT
ATCACTAAAAATTCAAATAGGCCGACTTGTTTAATTTTCCAGTTTCTTTTTGGCACAATA
ACCGCTCTAATTAACCCAATGAAATAGGCAAAGCTAATGCCATAATCGCCTAAGGCGAGA
TAAACAAAGATAAATATACAATGAAGTCCTATACTGAACTTACAGTAAAGAGGATTTTTC
CGCTCTCGAGCAACGCTTTTTACATAAATTGTTGTCCCAATAAAAAATAACGTAGGGTGG
AGTAAAATCTCAAAATTATATTGGTTCGTTGCTAAATAGAAACTTGCCATTCCAATTATG
CCGAAGGTTAAAATACCTGCAATATCATTGATTAAGTTTTGTTCATCTTTTTGTTTTGCA
TAGTAAATTTGGACCCCTGCAAGCGGCAGGATTGGGATTATAAATTGCAAAATAGAAAAA
TGACTTAAGAGTACCGGAAATATAAATATGCCGCTAAATACGGCATAAATAATCATCCAG
CGTTTATATTTTTCATTTTGTTTTTTACTAACAACAGAGAAAAAAGGATAGGAAAAGAGA
TAAGTAAAAAGCCAGCTAAGCCCAAGCCAAAAATGATTCATTACAAAATGGCTAGCAGAA
ATACCATAAATAAATGGTACAAATGCCATCACTAATGCTCCGTGCTGATTAGAAATAATC
GGCTTTTCTTTAAATATCATGCTTATTTATCTACTATTTTGTCTAGGTTCCCATATCCAG
TTTTAAATTTTATACTCTACTATATTGATTTACTTTACTTGCAGCTTCTTCCCTACAAAG
ATTTTATTTTGTTTTAAACCATTTAGCTGCCTCAATTTTTCAGGTGTTGTTTTATACATG
CGAGCAATGGAATAAAGTGTTTCATCTTTCTGGACAACATGATATTTCGCATTGAGATTA
ACCGTTTTTTCTGACGCTTTAGACGATTGTTCTTGCTTAGTTTTCGTCGTTATTTTCGCT
TTCTCTTTAGTTTTTTCCTTAGGCGAAGTCACCGCTACTTTAGCTTTTTTATCTTCCTTA
GAGCGATTTTCTACCTTTTTTTCAGCTTTCGATTTCTTGGTTGATTTTTCATCATTAACT
GCTATTTGATTTGGCTGTTTTGGTAATCTATTTTTATATGCAATTAATCCTTGATAAATC
GCCTTTGCAATCTGACGGCGATACGCCTTTGTAGCTAAACGTTGTTCTTCCGTTGCATTA
GATAAAAAGCCTGTTTCCACTAGAATTGAAGGAATGTCAGGGGAACGCAATACGCTAAGG
CTGGCGTGTTGTGGCGAACTTTTCGCTAATTGCGTAACATTTCGCAGTTTGTCTAAGACT
GTTTTACCTAACTCATAACCTGAACGTTGTGCGTGAGAAAACTGCAGATCAAGCACTGTC
TGGTTCAAGTAACGTTCATTATTATTTGCTAAAACCGAACCTGCCCCACCTAATAATTCC
GATTGCTTTTCGTGATCTTCCAACCATTTTCCTAATTCATCATTTGCACGGCGATTAGAT
AAAACCCAAACCGAAGCCCCTTTCAGATTATCCGAACTTGGTGAAGAATCAGCGTGGATT
GACACTAGATAATGTGCCTTATTTTTACGAGCAATTTCAGTTCGATTAGGTAGTTGGATA
AAATAGTCACCATTGCGTGTCATTACTGCCTTGAAATTAGGATCTGCATCTAACAACGCC
TTTAATTCTCTAGCAATCGCTAAAGTCACCTCTTTTTCTTTGACCCCTAAATTTTTACCG
ATAGCCCCTGGATCTTTGCCCCCGTGTCCAGCATCAATGGCAATGGTTAATTTTGCTTGT
GCGGAAAGAGCAAGAAATAAACTCATTACCGTAAAGCAAACATAATGTCGTAATTTCTGC
ATAGTATTACCCTAAGCGGTCTGATATTCTAAATAATTTTCCAAAATCTGTTTTGCTAAG
TCGTTTTGAGGCATAAGAGCTAGATTTCGCCCTGTTTCTGCATAGTCAATTTGAATAATA
AAGTCCGCAGATGGGATCATTCCTTCCCCTCGACTTGCCCATTCTAGTAAGCAAACCGTT
TGTGGACGGAAGTAGTCCCTAATTCCCATAAATTCTAACTCTTCAGGATCACTCAAACGA
TATAAATCAAAATGATATAAAGCATAAGGGGGAAGCTGATACTCTTCCACTAAAGTATAA
GTTGGACTTTTTACATTCCCATTATGCCCAAAAGCACGAACAATGCTCCGAGTGAGCGTC
GTTTTTCCAGCCCCTAATTCTCCATTCAGATAAATCACAATCACTTTTTCACTATGATTT
TCTAAATAGCGTTGAAGTTGTTGGGCAAAACGCTGACCGAAATTGAGCATTTCTTCTTCA
GTTGCAAAATAAAATGATTGCATTATTGTTAATCTAAATTAATAAAATGGTGACGATAAA
ACTTCAGTTCTTCGATAGACTCTTTAATATCATCTAAAGCTAAGTGGCTGTTTTTCTTAC
TAAATTGTTTAAGCATTTCAGGCTTCCAACGGCTCGCAAGCTCTTTTAATGTACTCACAT
CTAAATGGCGATAGTGGAAGTAGTCCGCCAAATCTGGCATATATTTATAAAGGAAACGCT
TATCTTGTGCAATACTGTTACCACAAATCGGCGAAGCCCCTTTCGGCACCCATTTCTTCA
GGAAATCTAATGTCTGTAATTCGGCAGCACGTTCGGTTAATTTACTCTGCTTCACACGAT
CAACCAACCCATTTGCAGTATGGGTTTTCACACACCATTCGCTCATTTTATTTAATAATT
CATCGGGTTGATATACGGCAAGCACAGGGCCTTCAGCCAAAATATTCAGATCTTTATCGG
TGATAATGGTAGCAATCTCTATAATTCGCTCTTTTTCAGGATCAAGCCCTGTCATTTCGA
GATCGATCCAAATTAAATTTTGTTTGTCTTGTTGGCTCATCTTTTTCAATTAATTATCTA
AAATTCCACAGGATATTATTTATTGTAGCATTTCATGCACCACTTTCATAAACCCATCAG
CAGTAGCATAAACTTCTTCTTTGCCTTGAGCTTTTAAAATCATATCGGAAAGCTCACGGA
ATGCGGAATGTCCGCCTTTACGTGTTAAGACTAAATCAGCTTGATTTTTGACATAATCAA
AGGCATCGCCCACGGCAACCGCTAGTCCACAGACTTCAAATGCAGGCAAGTCCAACGTAT
CGTCGCCTAAAAATGCAGTTTCTTCGGCTGAAACCCCCGCTTGTTGCATTAATTCAAAAC
AGGCATCCCGCTTAGACATTTTGCCAAGTTGGAAAAGGGGAATGCCTAAATCTTTGATGC
GACGGCGTAAAATCGGGGTGTCACCGCCCGATAGCACTGCAACTTGAATGCCGCAAGCAA
GAAGCATTTTGATCCCTAAACCGTCTTTCACATTGAAGTATTTTAATGCTTCGCCATTTT
CGGTGTAATAAAGGCTACCATCAGTGAGTACACCGTCCACATCGGTAATCACAAGTTTAA
TTTTTGTCAGTCTTTGCATAAGTATCCTTGATTTCAGTTAAGTGGAGTTTTATGATCTTG
CCCATTATAGCCTTTTGGAGTAGCCAATGTCGATTTCTCAAAATTTAGCGATAATTTCTC
AACAAATTCAACAATGTTGTCAGCAAGCTAATCGCCCTGAACAGAGTGTTAAACTGCTTG
CGGTGAGCAAAACTAAACCCATTTCAGCCATTGCCGAAGCCATTGAAGCAGGACAACGTG
CTTTTGGCGAAAATTATGTGCAGGAAGGTATTGAAAAAATTCAGCATTTTGCGGAGAACG
ACACATTAGAATGGCACTTTATCGGTTTATTACAATCGAATAAAACGCGTGTAGTGGCGG
AGCATTTTGACTGGGTACAAACGATAGATAGGCTCAAAATTGCACAACGTTTAAGCGAGC
AACGTCCTGAACACCTGCCTGTACTGAATGTTTTAATTCAAATTAATATCAGTGATGAAG
CATCTAAATCGGGTATTTCTGCGAAAGAAATGCTAGAATTAGCCACTCAAATTAGCCAAC
TGCCACGTTTGAAATTGCGTGGTTTAATGGCAATTCCGAAGCCTGAAAGTGAGCCTGAGC
AACAGAAAATCGCCTTAGCTCAAATGAATGAACTGTTTCTTCAATTACAATCTCAATTTG
AAGGGATTGATACGCTATCAATGGGAATGTCTGATGATATGCCAAGTGCAATTGAATGCG
GTTCGACAATGGTGCGTATTGGTACGGCGATTTTTGGGGCAAGATCTTAAATTTGATTGC
ACTTAAAGACAAATACTCTTATCCTTTCCATATTCAAAAAAACCTAAGGGAAAAGCTATG
CAACCTAAAGCAAAATTTAGAAAAGATTACCGGCAGCCTGATTTTACGATTCATCAAATT
TATCTTGATGTTCAGCTTGATCCTGAGCAGACGATTGTCACATCGACGTTGTCGGTCATG
CGTAAAAATGCAGAAGCGACTACGTTACGTTTAGATGGGCATAGCTTTGAATTTTTATCG
ATTAAATTTAATGGCGAGCCATTCAAAGAATATCAAAAAGATGATGAGGCTTTGACTTTA
AATTTAGCCGATTTCCCTGCGGATCAATTCGAGCTGGAAATTCAGACAAAACTCAATCCA
TCAACAAATACATCACTACAAGGGTTATATCAATCAGGCGAAGGGATCTGCACGCAATGT
GAAGCGGAAGGTTTCCGTCAGATTACTTATATGCTTGATCGCCCTGATGTGCTTGCAAAA
TATCGCACCAAAATCACCGCTTGTAAAAGTAAATATCCATACCTGCTTTCTAACGGCAAC
CGTATTGCTCAAGGGGAGCTGGACGATGGTCGTCACTGGGTGGAGTGGGAAGATCCGTTC
TTCAAACCAAGCTATTTATTTGCCTTAGTCGCAGGGGATTTTGACCTGTTGCAAGATAAG
TTTATCACGATGAGCGGACGTGAAGTCGCCCTTGAAATCTATGTGGATCGTGGAAATCTT
GATCGTGCAACTTGGGCGATGGAGAGCTTAAAACGTTCAATGAAATGGGACGAAGAGCGT
TTTGGGCTGGAGTACGATTTAGATATTTATATGATCGTGGCGGTCGATTTCTTTAATATG
GGGGCAATGGAAAATAAGGGGTTAAACATTTTTAACTCGAAATTTGTGCTGGCTAATCCG
CAAACTGCAACGGACGATGATTATTTGAATGTTGAAGCGGTGATTGCTCACGAGTATTTC
CATAACTGGACGGGCAACCGTATTACTTGCCGTGACTGGTTCCAACTCAGTTTAAAAGAA
GGTTTGACGGTTTTCCGTGACCAAGAGTTTACTTCAGATTTATGGTCAAGATCGGCAAAA
CGGATTGAAGATGTGCGTTTGTTGCGTGCGGTACAATTTGCCGAAGATGCAAGCCCAATG
GCTCACCCTATTCGCCCTGAAAAAGTGATTGAAATGAATAATTTCTATACGGTTACCGTC
TATGAAAAAGGGGCTGAAGTTATTCGTATGATCCACACCTTACTCGGCGAAGAGCGTTTC
CAAAAAGGAATGAAACTCTATGTGGCAGAAAATGATGGCACGGCGGCAACCTGTGAAGAT
TTTGTGTCTGCAATGGAACGTGCTTCGGGAGTTGATTTAGATCTGTTCCGCCGTTGGTAT
AGTCAATCGGGTACGCCTGAATTAACGATTGCTGATGAATATGATGAAAAACGTCATACT
TACCGCTTGCACGTTTCTCAAAACACACCACCAACCGCTGATCAGCTAGAGAAAGTGAAT
TTACACATTCCGTTGAAAGTAGCGTTATATGGTCAAGATGGTAAGAAAATCAAGTTACAA
CACGAATTATTAACTGTCAGTGATGTGTTAGATGTGGTCCACGAACATCAAACCTTTGAG
TTCCATAATGTGCAACAACGTCCAGTGCCTGCCTTGTTATGTGATTTCTCAGCCCCTGTG
CGTTTAGATTATGACTATTCAACAGAACAGCTTTTAACGCTCTTGAAGTTTGCTGAGAAT
GATTTTGTGCGTTGGGACGTGGCACAAATGTTGTTTAACAACGAATTGCGTGAAAATCTA
AGTCGTTACCAACAGGGCGAAGCAATGGCATTCTCACAAGGTCTGTTAGAAGCGCTCACC
TTTGTGATCGACAATGCAAATAAAGACCCAGAACTTGCCGCTTTAACCTTAACCTTGCCA
AAAGAAACGGAATTTGCGGAGTTGTTTAAAGTGATCGACCCTACGGGTATTGCAGCTGTA
CGTCACTTTATGCAACAAGCGATTGCTGATGAACTAAAAGATCACTTCTTAGTCGTTTAC
AACCAAAATAAATTAACGGAATACCGTGTGGTTGCCGAGGATTTGGCAAAACGTGCATTA
CGCAATGTCTGCTTGTCTTACCTTGCCTTTACTGAAGTAGGGAATACCTTGGTACACAAA
CATTATCATCAAGCAAACAATATGACGGATACTTTGGCGGCACTCTCAGCTTCGACCAAT
GCACAACTTGCTTGCCGAGATCAGCTTCTTGCCGATTTTGAACAAAAATGGCAACACGAT
GGCTTAGTGATGGATAAATGGTTTGTTTTACAGGCAACACGCCCAGATGAAAATGTACTT
GAAATTGTGCAAGATTTATTAACGCACCCAAGTTTTAACTTCAAAAATCCAAACCGTGTA
CGTTCATTAGTTGGGGCATTTGCAAGCCAAAACCCAAGTGCGTTCCACGCCATTGACGGT
TCAGGTTATCGTTTCTTAGTCGATATGTTGATTAAGATGAATGAAAGCAATCCGCAAGTG
GCGGCACGTTTAATTGAGCCGTTAATTAAACTTTCTCGCTATGACACTCAACGTCAAACC
CTGATGCGTCGTGGCTTAGAGCGTTTGAAAGGTTTAGATAATCTTGCTCGTGATCTATTT
GAAAAAATTGAAAAGGCGTTGCAGTAATGATTTGGCATAAAGCATTATTTTCCTTTCACG
GAAGACTAAACCGCAAAGGCTTTTGGATCGGCTTTGGGATTAATTTTGCATTTTTGTTTA
TTTTTGCAAATTTTATCTTAAATCTGACCGCTTTCAGTTGGATCAGCGTTCTACCTTTGA
CTGTTTCCCTTTATAGTTTATCGGCGGTTATCGTTAAACGCCTACACGACCGTAATCGTT
CAGCGAAAGCCTTATTGATGGTTGCTGTGCCGATATTGTGCTATCTCAGCTCATTAGGGG
CAGAAGGAACAATGGCATTTGTGCTAGGCGTTATGATGCCGATGTTTATCGGGACGATTT
TACTGATGGAATGGGGCGTGTTTGTAGGAAATCCTGAAGCAAATCAGTATGGTGGGAAAG
GATTGAGTGTGAGATTTAGATAATTGTAGGGTGGGTCTTGACCCACCGTTTCGTTGTAAT
ATCTTGAATTTATTGGTGGGTTAAAACCCACCCTACAAAACTGTTTTTTAAATCTCCCCC
AGCCCCTCTTTTCAAAGAGGGGAGCTAGTTACAAATTTTAATAACAAACAAATACAAAAT
GACTGAAATAAAACTTAACTACCACAAAACCCATTTTTTAACCTCTGCACCTGATATTCG
CCATTTACCTGAAGACAGTGGCGTGGAAATTGCCTTTGCAGGGCGTTCAAATGCAGGGAA
ATCAACGGCATTAAATGCTTTAACTAACCAAAAGAACTTGGCTCGTACTTCTAAAACTCC
AGGGCGTACGCAGTTAATTAACTTATTTGAAGTAGAACCAAATTGTAAATTAGTTGATTT
ACCTGGCTATGGCTATGCCGCTGTGCCTGAACAGGTGAAACTTCAGTGGCAACGCTCTTT
AGGTGAATACTTGCAGAAACGTGAATGTTTACGGGGGGTAGTGATTTTAATGGATATTCG
CCACCCGTTGAAAGATCTCGATCAGCAGATGATCGAATGGGCAGTGTCTGCGGAATTACC
TGTGTTATTGCTACTTACCAAAGCGGATAAACTTAGCCAAAGTGCGAGAAGCAAAACCGT
TAAAATGGTGCGTGAAGCAATTTTACCGTTTCAAGGCGATGTGCAAGTTGAAGCCTATTC
TGCGTTAAATCGTATTGGTATTGATAAACTTGCGACTAAATTAGATAGTTGGTTCGCCGA
AATTTTTACACAAACCCAAGAGGGCTAATCTTATGTACAACTTAACCGAATTACGCCAAG
AAACCAATGAAATCATCAAATCTTTATTAGACGATGGCAGCGATCCTGAAGCCCTTTATA
TTATCGAACACCACGTTGCTCACCACGATTTCGATAAACTCGAAAAATTAGTGGTAGATG
CTTATAAGTTGGGCTATGAGATTTCTGAAGCGGAAGAAGTGGAAGAAGAGAATGGCGATC
TCGTGTTTGTATGCGATATTGTCAGCGAAATTAAACTAGATGCGGAACTTATTACCGCTC
AACAAAAAGAGCTACTGCCGTTAATCGAAAAATCGGGTGCGGTTTATGAAGGCTGGGGAA
CTTATTTTGAAGATCCGAACAGTGATGAAGATGAATATGGTGATGACGGCGAATTTTTCG
ATGACGAAGATGATGATTTTGATGATGAAAGACGTTAACCATTAGCAGAATTATGAAAAT
AAATGATAACCCTATGTAGAATATTTACCATGTAAGAATCAAGTAATAAGGAGGAGCAAT
GCTAACAAATTGGTCAGAAGGTTATGTTAATGATATTAATTATACGACAGGTTATTACGA
TGGATTAAATAGCCACCAATTAATTTGTCCATTCTTAATAGCAAATTTACAGCCGCCAAA
AGTCATTAATGCGTGTGAGTTAGGTTTTGGGTTTGGTGTATCGCTTAATATTCATGCAGT
AGCAGGAACAGTAAAATGGTACGGGACTGATTTTAATCCTTCTCATGCGTTCTTTGCTCA
ACAATTAGCAAACCAAGGCAATCCAGATAAAGTCGTTATTGCAGATCAATCTTTTGCCGA
ATTTTGTCATCGAGATGACTTACCTGATTTTGATTTTATTGCTCTACATGGTATTTGGTC
TTGGATTTCACCACAAAATAGAGAAACTATCGTTGATTTTATTCAACGTAAATTAAAAGT
AGGTGGTGTAGTCTATATTAGCTATAACACATTACCAGGATGGGCAGGAAAATCACCAAT
TAGATATTTATTAAATCAATACTATAGTAAATTATCTGCTACTCTAGAATCAAAAGATCA
AGCGATTAAATCAGCATTAGAACATACAAAGAATATGCTTTCAGTGAGTAATAGTCTCCT
TTCTCTCTCACCTTATTTGTTGGAACAAGTTGAACAGATCAAAGAACAAAATTCTAATTA
CGTCATTCATGAATTTACTAATCAGAATTGGTATCCAATGTATTTTTCAGAAATTGAATC
CTGCTTGAAACAAGCTAAATTAAGTTACGCATGCTCCGTTTCTTATTTAGATGATTTTGA
TGAGGTTTTATTTGATGAAGAGCAACAAAAATTATTATCTAGCATTCAAGATCCTTCTTT
ATTTCAAACAGCAAAAGACTTTATTTTAAATAAACAATTCCGCCGTGATTATTGGGTTAA
AGGAAAATCTCAACTTACTAATCAACAAGGAGAGAAAGAATGGAAGAAATTAAATATATT
ACTTGTTTCATCTACAACAAAAATTTCGACCACGATTAAAAACTACCGACAAACGGAATT
TAAAGAAGAATTATTAAAACCTATTATTGAAAAATTATCTGATTATAAGATTCACTCGTT
AGAATCTTTGTGTGAAGCCTTAAAAGGGGATATGCCTCCAAATGCATTATTTAGAATAAT
TGCCCTATTAGTAGCTCGAAAAGAAGTTGTCATTACTCAATCGGCTGAAACAATAGAAGC
AGCTACAAATTCCTGCCAGAAATTTAACCGAGCTATATTGGATAATCCTTTTGCTTTTAA
TAACGTTAACTATCTGGCAAGTCCTGTGTCAGGTGGTGGGATTTATTATTCTAATATTGA
ATTACTCTTTTTATCTGCATATGTACAGAAAATTCCAGAGAAACAGTGGGAAAAATATGT
ACGTACTATTTTAACAGCACATAATCAACTATTACGTAAAGATGATAATATTCTATCTTC
TGAAGAAGAGATACTTGGAGAAATATCTCGTCTGAAGAAAGAATTTTTAGATGATAGATT
TGAAATTACAAAAAGTTTAAAGGTGGTCTAGCCCCTTTTTCACCCAATATTGATACGGCT
TAGTATCTGTTTGACTTTTTAATAGCTGATGATCCATAAATTGACAAAAACTCGGAATAT
CACGAGTAGTTGCAGGATCGTCAGCAATAATTAGCAACACTTCACCATCTGCCATATTGC
GAATGGTTTTGCGAGTAAGCATTACAGGTTCAGGACAACGTAGCCCTAGGGTATCTAAAG
TGTGGTTAATGGTTAGTTCGGTCATCGTTATTATTCAAAATTAAAAATTACAGGATATAT
ATGCAACAGCTTTTCTCTCAACACATCGCACGTATTCAACAAATCGTACAGCACGCCTTA
GAGCTGGCTCGTCTTGACGGGCTTTGGATTTATGCAGGGCAAGCAAAATACCATTTTTTA
GACGACCAAACATCGCCATTTAAAATCAATCCGCATTTTAATTATATTTTCCCTGATCCC
ACCGTAGAACAAAGTTGGCTTTTTTTAGACGGTAAAAATAAACCGAAACTCTATTTTTAT
GCACCGCAAGATTATTGGCATTGTACGCCAAATCCGCCGACATCGGCATTTTTTGCTGAT
GAGTTTGAATGGCAAATGCTCACGGATAGCCAACAAATTCAACAATATATCATTAATCCG
ACCCATTGTGCCTTTATTGGCGAACAAACGGAGTTGGCAAAATCACTAGGTTTTGAGCAT
ATCAATCCACAGAAAGTGCTAAATGTACTGCATTTTGAGCGTTCGATCAAAAGCGAATTT
GAAATTGAGTGCATTTATCAAGCTCAACTCACTGCTTTAGCTGGACATCACGCGGCAAAA
GAGGCTTTCTTTGCCAGTAAAAGTGAGTTTGAAATTAATTTAGCCTATCTTCAAGCGACC
AAGCAATCGGATAACAATGTGCCTTACGGCAATATTGTTGCGATCAATCAGCATAGTGCG
ATTTTACATTACACAAAATTGGATTTCACGCCACCTTGCGAACGCCACAGTTTTTTACTT
GATGCTGGTACAAGCTATCTTGGTTATGCCTCCGATCTTACTCGAACTTATGCTTTTGAG
CCACAAAGTGAATTTGCAGCAATGATTGCTCAAATGGAGCAGTTTAAACTGGATACGATT
GCTGATATGCAAGTGGGGATGAATTATCTAAGTTACCATACCCAAATGCACCGTTGGATC
TCGCAAATGCTTCACCAGTTTGAGTTTGTGAAATTACCTGCCGATCAAATTTTTGAAGAG
GGTATTAGCCGTACTTTCTTCCCACACGGTTTAGGGCATCAGCTTGGTTTGCAAGTCCAC
GATGTTGCAGGTTTCCAACAAAACCACCGTGGCACACGCAAAGCTCCGCCTGAGATTTAT
CCAAGTTTGCGTTGTACTCGTGATTTAGCCGAAGGTATGGTGCTTACCATTGAACCTGGG
TTCTATTTTATTGAGATGTTGCTAAATCAATGGAAAAACCACCCGCTTGCTCGTTTCTTT
AACTGGCAGAAAATCGACGAATTTAAACGCTACGGCGGTATTCGGACGGAAGATAACATT
GTGATGAGAGCGACGGGGGCAGAAAACTTAACGGCAAAAGCTGAAAGTATCAGTAGCAGA
TAAGTAATTATTACAGATCCCATTTAGCTTAAAATATCTAAATGGAAAGTTGGTGTACTC
ATAAATAATATTTCTAATCTAAAGAAAATAGATCTAATAATGTGGCAAAGCTTTGCGATT
TCACTATATTGTGAAACTCTTCAATGTAAACTTTATCTAGATCTGTTTCCCTGATTGCTG
CGTATAAATTGCTATATAAGCCATTAGAAGTGATTTTTCTTGCAACAACATAGCCTTTTT
CTAAATATGGTTTTACAGCCCAATAAGGTAAGGCTGCAATACCTCTTTTACTGGCAACAA
GCTGAATGATTGCGATAGTTAATTCACTAGTGCGTCTTGTTGGGTTTATTCCTACTGGTT
GTAAGATTTTTTTCAATAAATCTAACATATTGTCGGGAACAGGATAATGAATTAGTGTTT
CGTGACGAAAATCTTCAGCTTCCCAAATTTCTTTTTGTGCCAAAGGGTGATCTTTGGCAC
AAATAGCAACCATTTCATAAGAAAATAAAGGTTTATAAATAATACCAATGGACTCTTCTA
TTTCTGATACAACAGCCCAGTCTGCTCGGTGAGCAAGCAATAGACCAACAGTATCAGTAT
GAAAACCAGACACAATATCTAATTCTATTCCCCCCCAATTTTGTCTAAAAATATCCATTG
CTGGCATTAACCAATCAAAACAAGTGTGGCATTCAACAGCAATCCGTAATTCTCCAACTT
CTCCTTGTTTAATTCGGGTTATATCTGATTCAGCTTCTATTATTTTAGGTAAAATTTCAT
AAGCGAGCTGTACTAAACGTTCTCCAGCTGGAGTAAAATGGATTGGCTGAGTTTTACGTT
CAAATAGAGTTAGATCATATTGATTTTCTAACAATTTAATTTGATGAGATAATGCTGATT
GTGTTAAATGAATACATTTGGCGGCAGCTGAAACACTGCCGCTTTCTTTTAAAGCAATAA
TAGTTCGTAAATGACGAAGCTCTAAGAAAATTGGTTTCATTAGTCTGAATTTTGAATGTA
ACAACTACAATTGACCTAGAATAGCATGTATTTACTATATTAGAAAATCGTTTTCCTAAT
CAGCATTACTTTATTTTTTATTAGCATGCTGGGTTAAATACATAGTTTCTATTATCTATA
TCATTTTATAAATGGCAAATAGCCTTCTATTTAAATATTACTTAAAATATGAAAAAAACT
ATTTACTTCCATAAATTAGCAATATTACTTTCTCTATTTTTTTCAAATGAACCGATTGTT
GCTAAACATATAGCACAGAAAATATGTATAGTTGTAGGTATTTATGATGGCGATACTTTA
ACCTGCTTGCACAATCGAACACAACTCAAAGTACGCCTGCAATATATTGATGCGCCGGAA
TTTGCCCAGCCTTTTGGTAATAAGGCGAAGCAATCATTAGCTCAACTGGCATTTAAAAAA
GAGGTTGAACTTGAGATTACGGGGTATGATAAATATCAACGGCTGTTGGCAGTGGTTTAT
GATCAGAGGGGTGAAAATCTTAACTTAATTCAGGTGCAACGAGGAATGGCGTGGGCGTAT
CGCCAAACGCAACCAATGTATCTGCAAGCTCAGCAACTTGCTCAACAGCAAAGAATAGGT
TTATGGCAAGATAAAAATCCGATCAATCCTGCGGACTGGCGTGCAAGTAAGCGGTCAGAT
GAACATTCATTTTGGCAAGGTTTTTCGCCTAAGGCACCGCTTGTCACTATAGATTGTAAT
GTGAGGAAAAGTTGTAACGATCTTCCCGATTATGACACGGCGAAACGCTACTTTAAACAA
TGCCGTTGGCGAGAGCTAGACGGCAATAATGATGGTATCCCTTGTAATAAACTTTATAGA
AAGGCTCAGCGACAATGATTAATCACACTTTTCGTTCCTATTTCCCTTTTTTTCAAGATA
ATCCCGATGCGGTATATTTAGACACTGCCGCAACGACACTCAAACCGAAAGTGTTGATAG
ACGCAACGCTCAATTTTTATCGTTCATCTGGTTCAGTTCACCGTAGTCAATATGATTTTC
CTCAAACGCAACGTTATGAATTAGCAAGGGATTTAGTGGCAAAACGTTTCAATGTTGCAA
CACGAGATGCGGTTATCTGGACAAGTGGCACAACCCATTCACTTAATTTGGTCGCAAATG
GTTTAGCTGACAGTATTGAAGCTAGTGATGAAATTGTGATTTCTGTGGCAGAACATCACG
CTAATTTTATTCCGTGGCAACAACTTGCTGAGCGTAAACAAGCTAGATTGATTGTGCTAC
CGCTTAATAGCGACTACCAAATTGCCCCTGAAACGCTACAAACAGCCTTATCAGAACGCA
CTAAAATCGTTGCGTTTAATTTGGTGTCAAATGTAACAGGGATTAGACAGCCTGCAGAGC
AATTGATACCGCTTATTCGTCAGCAATGTTCAGCCAAAATTGTGCTTGATGTTGCACAAG
CGGTCTGTTGTGAACAAATTGATGTACAAGCACTTGATGCCGATTTCTATGCGTTCTCTG
CACATAAGATGTACGGACCAACTGGGGTTGGCGTATTAACAGGGAAATTGAGTAGCCTTG
AGCAACTCCGCCCTCTTTTATTTGGCGGAAAAATGTTACAAGAGATTACTGAGCAAAAGC
TCACGATGGCAACATTGCCTTATCGTTTAGAAGCAGGTACACCAAATATCGCAGGAATTA
TCGCTTTTGGTGAGGTGCTGGAGTGGTTGGAAAAATGGGATTTTTCAGCTTTAAACTCAC
CGCTTTATCAGCTTGCGAAAGAAGCTCGCCAGCGGTTAGCGACTTATCCCAATATCCGTA
TTTTAGCGGAAGGGTGTTTAAGCCCAACGATTAGCTTTGTCTTTCATCATCAACATCACG
CAGATATTGCGGCGATTTTAGCCGAGCAGCAGATCGCTTTGCGTAGTGGCGAACATTGCG
CCAAACCCTACTTACGTTATTTAGCGCAAAATGGCACCTTGAGAATATCTCTTGCTCATT
ACAATGTTCAAGCGGATCTTGACCGCTTTTTTACCGCATTAGATTTTGCTCTCGACATTT
TAGAAAATTAATATCAACTTAGATCAAAAAATCGTAAATTTCCCGATTTTCTGCTAGAAC
GAAAGGGCGTTATAGGGTAATCTTTGCAAGTTTTTTGATTTATTTTTTAAAATTAAATTT
ATAGGTATTGATATGGTAAAAAAAATTGCAGTATTAACCAGTGGCGGCGATGCGCCTGGT
ATGAATGCAGCGATCCGTGGTGTTGTGCGTGCGGGTTTAAGTGAAGGTTTAGAAGTGTAT
GGTATTCAAGACGGTTATTACGGTTTATATCACGACCGTGTTATCAAACTTGAACGCCGT
TCAGTGTCTGAAGTGATCAACCGTGGCGGTACATTCTTAGGTTCTGCACGTTTCCCTGAA
TTTAAAAATCCAGAAGTGCGTGCAAAATGTGTAGAAACCTTGAAAAAATATGAAATTGAT
GCGTTAGTAGTTATCGGCGGTGACGGCTCTTATATGGGGGCAAAACTATTGACCGAAGAA
CACGGCATTGCGTGTATCGGTCTACCTGGCACTATTGATAATGACGTTGCAGGCACGGAT
TACACTATCGGTTTCCAAACAGCACTTGAAACCGCATTAGAAGCAATTGACCGCTTGCGT
GATACTTCAACTTCTCACCAACGCATTTCTATCGTTGAAATTATGGGGCGCCACTGTGGT
GATTTAACCTTAAGTGCGGCATTAGCAGGCGGTTGTGAATACATTATCATTCCAGAAAAA
GGTTTTGATAAAGAGTCACTAATACGCAACATCGAAGATGGTTTCAATAAAGGAAAACGT
CACGCAATTATTGCGATTACAGAATTAATGACAGATGTACACCAATTAGCGAGAGAGATT
GAAGAACGCTTTGGCCACGAAACCCGTGCTGCTGTGTTAGGCCATACCCAACGTGGTGGT
GCACCTTGTGCATTTGACCGTATTTTAGCTTCTCGTATGGGCGTTTATGCAGTAGAACTC
TTGATGCAAGGCTACGGTGGTCGTTGTGTGGGTATTCAAAATGAAAAATTAGTTCACCAC
GATATTATTGATGCAATCACTAATATGCGTCGTCCGTTTAAAGAAGAAATCTTTAATACC
TCTAGAAAATTATTCTAATAAAAAGTGGCACTAAGCCACTTTTTTATTATCCGTATCTTT
AACCAAATCACTGAATGAGTCGGTGTTCTATTCGGCTTTATCCCAAAATACTAATTGCTT
TATTTACTCATAGGTAATTTGTCAATTTTGTGCTTTAAGGAAAGGCAATAGCAATAATGC
GATGCCAGAGGCTGCACAAGCAATCACGACAAAAAATCCGGACCAGTGGTGTGATTCCAT
CACTAATGCTAAAGGATAACCAGCTATAGCAGCACCTAAATATGCAAATAATCCCACAAA
CCCTGTTGCTGAAGCTGGAGTTTTTTTATGGGAACATTCAGCAGCTGCCATACCAATAAG
CATTTGAGGACCAAATACGAAAAAACCTACTGAAAAGAAAATTCCTGCTTGTAATATGAA
ATTTTCTTTTGGCATAAGCCACATTGCAATAATGGAGAAAAAAATACCAATAGCAAATAA
CAATGCCATTGGACCACGATTGCTAGCGAATAATTTATCTGATCCCCAACCAGCAACTAG
AGATCCTATAAATCCTCCTACTTCAAAGAGTGAAAGTGCACTATTAGCAGAAACAAGATC
ATAGTGATATTTTTCAGTTAAATAGATATTTCCCCAATCGTTAATGGCAGTTCTAACCAC
ATAAACAAGAGCATAACTTAATGCTAATAGCCAAATGTATTTATTAAAAAAAACATATTG
ATGTAAGATCTTATTCCATGTGAGATATTTACCCTCTTTCTCTTGAGCAAGCTCTAAGTT
ATCATTGCGCCATTTTCCTATGCTAGGTAATCCCATGGTTTCTGGAGTATTCTGTAATCG
AAAAAATAGGAATATACTGATTAATATTGCTAAGCCCCCAGCGGCGATAAATCCATATCT
CCAACTATAATGTAAGGTGAGATAACCAATAATTAATGGGATCATCGCTCCACCAACATT
GTGCGCAGTATTCCAAATAGACCACCATAAGCCTCTTTCATTTCTTGAATACCAAGTTGT
TAGTAACTTAGAACAAGAGGGCCATCCCCATCCTTGAAACCAAGCATTAATAACCCACAA
TATAGTAAACATGAGAACAGAGCTAGATAGGCCAAATAATATATTTGTGATTCCTGTAAG
AAATAATCCATAAGCCATAAAATGTTTAGGATTTTCTTTATCTAGGTAAACACCTGAAAT
AAATTTTGAAATACCATAGGTTATGTAGAATAATGTTGAGATTATCCCTATATTATTTTT
ATCAATGCCTAAATCAGTAATTAGAGTAGGAACGACATAATTAAAGCTTTTCCGAGTCAA
ATAGAAGCCAGCATAACCAATATACATTCCTATCATAATATGTAGTCGCCAGTAGTGATA
AATTTTATGACTTTGATTTTCCATTATTTTTATACGTAAGGTAAATTAACTTTAAGTGTT
GTTCCATGTTGAATTGGATTTTTTTCAATAGGAATAGAGATAATTTCAAATGTACCACAT
AAAATATTCACTCTCTCTTGCATTCCACGAATTCCAAATCCTGTTAATATCTGATATGTA
TCAAATCCAACCCCGTTATCTGTAATAATAATATGTATATTATTTTTTATTTCAATTTCT
ATTTTTACCTTATTTGCTTTAGCATATTTTATAATATTATTCAAACTTTCTTGACATAAT
CTATATATAGTAATTTCAAGAATATGTTCTAATTTTAAATTTTGATCATTTTTCCATATT
AATTCAGTATCAATTTGATTATCTTGAAAATTTAGTTCAATAAATAGATTCTCAATAGCT
TGGGGTAAATCTAAATCATCAAGTAGACGAGGTCGAATTCGATTTAGTAGTACTTTTGTT
GTATCATAAATATTAAGAGATAATTGCTCTATTGTGGTTGATATTTTTTCATAATCAGGT
GCAATCCTTTTTAAAATATTTGCTTGAGTTCTAATGGCTGTAATATTTTGCCCGACCTCA
TCGTGTAATTCTCTAGAGATTTCTTGACGAATAGTTTCTTCAGTATTAATCAGCTGCCGA
GTGAGTAATCTATTTTTATTTAATTCTATTGATAAACTCTGGTTCAAGTTACGCTGATCT
TGAATCGCAAGTCCTAGAAATATTCCTGTGATAGTTTGGGTTGAAATAGATAGTAATAAA
TCAGCTATAGTGAGATTAGAAAAACTATGTGTAGTACCAATAAGTGCTATACTATTAAGC
AGGACTCCTAAAAATGCACCTTGCCAACCATACTGAAAAGCTAATAATATAATAGGGATT
GCAAGGTAGAATAAAGCAAACCTATAGAAGGTATCTGGCAATTTCATTTGAATATAGATA
TTTAAAACAAATAGTAAAATATAAATAAAAATGTGCTTTATTCTTAAAGTTACCGGCTTC
TTTATTAGAGAAGAAGTAAGAGGAAGCCATTCAGTCTTAAATAAAAACTCATTGATTAAA
TAGCAAGCAGGAACAATCAATACCCCACCAGTAAAACTTACAAGAAATGTGAAGTAAAAT
TCTGATGAGGAAATGACTACAGCATTGATCATACTAACTGAAACTATAGTGCTAAGTTGA
ATTGATAATTTTTTCCATTGATTTCCACTATAGTATAAATATGATAAGTAAATAATTGGG
ATACTACATATACTTAAAATAAAAATAGAATATTGATATATTTCTGGAAATAAATAGTTT
AATAAAATCAATATACTAATTTCAGAACAATATACAATAGGCCAGAATTTAAGTTGAATA
TGCAATATAATACCACTACGTAAGGCAAACGGCAAAAATAGACAGGCCAAAACAATATCT
GAAAGTAAATAATCTGAGATTATCCATAAGCAGAAATAAGAACAAGTTATCAAAAACCAA
GTGTATAATGTAGTAAATATAATTTTCATTTTAGTTGTGAATTTAATAAATTCGCTAATT
CAACATTATTTTTGACATTGAGTTTATTTATTGCATTAGATCTATGAACATGTACTGTCT
TAAAACTCAAATTAAGTTTTTCGCCTATTTCCTTTGGTTCAAAACCTAAGATTAATAACT
CACAAATTTCCCTTTCTCTTTTTGTTAATTGCCCTACCGGATTAGACTGTTTAGATGAAA
CTAATTTTGTGGTTAGTTCTGGCATTGAAATATCAATAATACATACATGAGGTTTTAAAT
AAGGTAAATGTTGACGAGCTTCTTTAGCAGAAGAAAATTCTCCAATAACAGTAACGTCAC
TCTCTAAAGAAAGAAGTTGAGAAAAACCAGAGCGTACAATGACATGATCATCAATAAGAA
CAACATGAATCATAAAATCCTTCCAATTAATAATAGCGTATTTCTATAAAAAATACGGTG
GAAAAGTCCACCGTATTCTTGTTACTCAGCATATTCTATCTTTTACGAATTTTTTCTCTT
CTGCGATTGCAACGAAGGCTAACAATCCAATACAAGTAATTGCTGATGCATGAAGTGCTG
CAAAAGTACCACTCCATCCGGTTAGACCAAAAATTGGAGTACCGTCAGCAATCATTCCTA
ATCCTAGTTTTGCAAAACTATCTCCAATTAAGTAAGCAAAGGTACCTTTTACACCATCAG
CAACAGCAATTGCTTTTTTAGGGACAAACCCAACAGCAGCCACGCCAATCAGTAATTGAG
GACCAAATACTAAAAAGCCTAAAGCAAACAATGCCGTTAAATACATAAATTCATTAGTTG
CAAACTGATAGAACTCAAGAGTAAAAACAATCAGACCTAGGGCGATACAAGCGGTTAAGG
CACGACGACCATTTGCTAAATCAGATAAATATCCCCATAAGAATGTACCCACTAATGCCC
CGACTTCAAATAGAGCAAAACCGGAAATAGCAGCATCTTTTGAAAATCCTAATTCTTGAT
AGGCATATACTGGGGACCACTGATCAATACCAATACGAACAATATATAGAAAAATGTTAG
CAAAGCATAGTAGCCAAATAACTTTATTTCTTAATACATATTGAACAAATATCTGCCATT
TGGTCAGTTGATTTTCTTCAGTATTACGATCTTCCTCACTAATTTCCTCCCCAAATAATT
CTTCCGCTTTACCTAAACCATATGCCTCAGGAGAATCAGAACCATAGCGTAATCCTATAA
ATCCAATAATTAATGCAATAATTGATGGAAATACAAACATTCCAATGACATGTCCATTAA
AGAAGACATTAGCTCCGAATAATGCAACTCCAGCAGCTGCCGCACCACCTACATTGTGTG
ATAAATTCCAGAAACCCAAAAATGTTCCTCGTTTCTTTCTAGGCGTCCATTTAGTAATTG
TGGAGTAGCTAGATGATCCCCCTGTACTTTGGAAAAAGCCACTAAGTGCATAGAATGAAA
TCATTAAGAACAGTGCAATGCTCCCTCCTCCCATACTAGCACTAAAGCCAAGCATACAGA
TAGCTGAAAGAATAAGCATAAATGGTACAAATTGTTTTGTATTTTTACCATCAGCATAAT
AAGAGACTACGGTTTTCCCAATACCATAAGTAATTGAAAAACCTAAGCCAATAAGTCCTA
AATCTGTTTTAGTTAAACCGTAAGTTTCGATCATATCATTTTGTGCGATGTTGAAATTCT
TACGAATCAAGTACATTGCCATATAACCGATAAATACAACTAAATAAGATTGCATAAAAG
GTTTGAACCACATTTTCCGTCTTTCTTCTAGGGGTAGATCTAAGACTGGGCGTCTAACTT
CAGCTAAAAATGAAAACATAATTTCCTCTGATATTTTTAAAAAGATGTTTAAATTTTAAG
AAAATTATTTCATTGCTCCTTGAGAGAATCCCCTAAATAGAATAAGAAAATTTCCTAGTT
TAGATACCGTTAACTGTATTTTGTGACTAAGATCACATTTTAGGGTTTATTGTGAATTTC
TAGGAACAATAACGGACAGATGGCTTTTTCCTTCAACCTTGGATATTTCTGCTATAACCG
CAGGAGAAAAATGTACTCTCTGCTGTGTTAGTTGATAGACTAAGTCAAAGACAAGGGGCA
AGTGAGAGATAATCAGCACATGCTTTGCTCCCTCTTCTCGTAGGAATGCAAGATAATCAA
TCACTGTGTCGGGATTTCCGTCAGGGGTAATCTCTTCCCATGTTTCCGCAAGATTTGCAA
AACTTTGCATAGTGTTGACCGCTTGCATACCTTGTTCTACGGCTTGTGCCGTTTGCTGCG
TGCGAAGGTAGGGGCTAATAATCACTTTATCTAATTTAATTTGTTGATTTTCAAGCCTTT
TTGCAAGCCATTGCCCTTGTTGATATGCCATCAATTTACCCTGTTCAGTTAAGTTTCTCT
GTGCATCAGTTGGGGCATTGAAACCTGCTTCACCGTGTCGCATTATCCAAATATTCATCG
GTTTATCCTCTTCGTGGTTTAAACAGAACGCTTTTAGGCGTATAATGCACCTCGTTTTTT
GTTGTGGCAAGCAACAGATAAAAGATTTCTATTTTTCATAATTTAAACAATGGAGTAATA
ACTAATGTCTCGTAAACTCAGAAGAACCAAAATCGTTTGTACAATGGGTCCAGCTACAGA
TCGTGGCAATACGTTAGAAAAAATCATTGCTGCTGGTGCAAATATGGTTCGTATGAACTT
TTCTCACGGTGTGCCTGAAGATCATATCTCTCGTGCAGAAAAAGTGCGTGAAATTGCAAA
ACGTTTAGGCAAACACGTTGCGATTTTAGGTGACTTACAAGGCCCTAAAATCCGTGTTTC
AACCTTCAAAGAAGGCAAAATTTTCTTAAACATCGGTGATAAATTTACCTTAGATGCAGA
ATTACCAAAAGGCGAAGGTCATCAAGAAGCGGTTGGTTTAGACTATAAAAACCTACCAAA
CGATGTCGTTCCAGGCGATATTCTTTTATTAGATGATGGTAACGTTCAATTAAAAGTGCT
TTCTATTGACGGCGCTAAAGTATTTACTGAAGTTATCGTGGGCGGTCCATTATCAAACAA
CAAAGGTATCAACAAATTAGGTGGCGGTTTATCTGCTCCAGCATTAACGGACAAAGATAA
AGAAGATATTAAACTTGCAGCGAAAATTGGCGTGGATTACCTAGCGGTATCTTTCCCACA
ATCAAGTGCAGATTTAAACTATGCTCGTCAATTAGCAAAAGAAGCGGGATTAGACACTAA
AATTGTCGCTAAAGTAGAGCGTGCTGAAACCGTTGCAACTGAAGAAGCAATGAACGACAT
CATTTTAGGTGCAGACGTTATTATGGTGGCTCGTGGTGACTTAGGTGTGGAAATCGGTGA
TGCAGCATTAGTTGGCGTTCAGAAAAAACTTATCCGTCGTTCACGCAAATTGAACCGTGT
TGTAATTACCGCAACGCAAATGATGGAATCAATGATCAAAAAACCAATGCCAACCCGTGC
AGAAGTTATGGACGTAGCAAACGCAGTATTAGATGGCACTGACGCGGTAATGCTTTCAGG
TGAAACGGCAAACGGCGACTACCCAGTTGAAACAGTAAAATCAATGGCGGAAGTCTGTTT
AGGTGCTGAAACAATGCCAAGCATCAATGTTTCACGTCACCGTATGGAAGGTAAATTTGC
AAGCATTGATGAAGCAACGGCGATGTCAGCAATGTACACCGCAAACCACCTTGAAGGTGT
TTCTGCAATCATTGCATTAACCCATTCAGGTGAAACCGCAAAATTAATGAGTCGTATTAG
CTCTGGTTTACCGATCTATGCACTTTCTCGTAACGAACAAGCGTTAAATCGTTGTGCATT
ATACCGTGGTGTAACGCCAGTTCATTATGAACATGACAGCCGTACTATTGAAGGTGCGAA
AAAAGCATTATCTTTATTAAAAGCACAAGGCTATTTAATGTCTGGTGATTTAGTGCTATT
AACTCATGGTGATGAGTTAAAAGAAGGTGGTACAAATACTTGTCGTATTCTTCGTGTAGA
ATAATTCTACTCATTAGCAAAAAATCCACGCAAATGCGTGGATTTTTTTATGTATTCAAC
AAACAAATACCTATGTCTTCTCGATTTAGTCTAACGAATTTCACCTACCGAAACTTTAGC
ATCGGTATGTTTATTGCCGATAATTCGATCTTCACATTTATTGTTTTCATCACAAATAGA
GACAACAACGCTCTTCTCATCTTCTAGTGTTTCAGGTTGTAGAGATTTAACTCCGAACTT
ATTATTTTCAACTAAATTACTCTGTTCGCGAGATAGATAAGTTGGCTTGAGTCCGTTAAG
TTTATCTAATATCGTATTTAATTGACGCTCATTAAGTCTTTTGATATTTCCTTCTCCGGC
TAGCTCATCATCACCGTAGTTTGTTCCTCTCGGTTGCTCATAAAATGTAAAATCAGTATT
TTTCAACACGATAGGCATATCTTTATGGCTGTAATAGGCTTTAGCACCATTTGGAGCTAG
TGCAATAACCGTGGCATTCTCAATCGTAGTCTTTGTAGCATCGCCAAGGGCTAAAGCAAA
GTTAGCTGCATTTGCATCATTATCCGCAGAACCTGTAATACCAATTTCAGGTGAAGGTTT
AGGACCAGTATTTAACAAGGTAATAGTTAAATCATTTTTTGATTTTTCACCGCGTAATGT
TGCATTTTTATCTGTCATCAACGTATAACCTTGATGGCTTTTCAGGTTAATTGAACTTTT
ATTTCGCCCTTCTAAATCACCAACGACATACATTGTTGCCGCTTTCATTTTTGAACTTGG
TGAAACATTCAGTTTTTCAGCCCCCTGAATATTTAATGACGTGTGATCTAAAATCGTTTT
ATCTGCACTTAACCCAATTTTATGGATACGATCGTAATCAGATTCAAAAGACATATTTCG
GTCAAACGTAACATTAAATTGACTATCGGTTAAATTAATATTTTTTGCCATAAGATTAAT
AAAACCATCATGCGTTTTTATATTACTATTACGAATATTAATTGTCGTTTCTAAATGACT
TTTAGGTGTTTTAATAACTTCTTGTTTAATTTTGTCATAACTATTATTTGTGGCAGTCCA
CCAATCAAATGCATATAGGAACTCATTATTAATCCATTGACGTAAATTATTATTGAATTT
CCATCGTCTTTGAGTATGATTTCGTTCTGTACGCAACGCTCTATCTTTGGTATTGAAAAT
CGCATAGTCATAGCTTGGTTTTTCTTTATTATAGGAATATCCCCCATAAATATAGAAATT
ACCTCTTCCTATATGAGTAAGACGATCAATATCAACATTATTAAAGCCACCAACAATGAC
AAAATCATCTACTTTATCAAGTTGCAAATTACTAATATTTACGCTAAAAGGCGATCTTTG
AGTATCTTCTAAACAATAGGCAAGATTAATACAAGTTCTAGAATCTTCTAAATTTCTTCT
TAAACCATTTCTACCTAAAACAATAGCACCATTATTAAAATTAAATTTACTATCTATAAT
CTTAATATCTGAAATGCCTTTATCCGCAAAATGTTTATCCATTAAATCTGTCGCAATAAA
TAAACGCCCATTTTTAGTATCTATATTTGCTTTATTAAAACGAATATAGCTAGGATTAGT
ATAATTTAATTGTGTATTTAATAATAAAACTGAATCAGTATCTTTATATGAGTCTATATT
TATATCACCTGAAATATCAAAATTATGCGCATTTAGATTTACTTCTCCTGAAATACCCAG
TAAAGAACCTAAAAAATTACTGCTGATAAAAGAATTTTCACCTACTTTTTTATTACCAAC
ATCAAGATTATCTGCCAGCTTTAGATTAACTTTTGTTTTTAGTTTTTTAGAGCCGTCATC
ATAATAGTTTTTATCTTCCCGACTTAAATCACCACTAAGATTAACTTTCTTTATAGCTGG
GTCTAGATAGCTACTGACTGCAAAATCAATACTATCTTTAATTGTAAGTTTTGCACCTTT
TTCAGCATTTAAGTTAATTTCATTCTTTTTCGCTTTTATTGTTAAATTTTCGGCTTGAAT
ATCACTATTTTTTCCAAATTTAATATCATCAGAAAATAAAGTTATTTTTCCAGATCGAGA
CATTACAACATTATCCGCCTGTAATAAGCCATCGTTATTCACAAGGTTATTAATTAATTC
ATTTTTTCCCTTAGCAGTTAGCTCAATATAACCATCTTCGGTAATAATAGAACCTGAATT
TTTCACAATACTATTTACTGTATTTTCTTCAATATCTAAATCAATAGATGTCGTATCTAA
TTCTAAGCTAAATTTTCCGCCAGCGCCCAAGACAACTTGTCCAGGGCTTTCAATAGTTTC
ATCACGTTCAAAATCAATCCACTTAAATCCCCAAGGATTACCTTGACGGCAATCATTTGG
ATCGCTCCAACTACTATTACAATAGCGACCCTTAACTTTTTTCTCTTGTTTAAAGTATTT
AGCTTCAATTGTCCCCTTATTTTCAACATCATTTCCAACTAAAACAACAAATGCATTTTC
GCCATTTGCAACAATTTTACCCTCATTAATAATTTTTCCTTCAGCAGTTTTATGATTTTT
ACGTGGAGTAAAATTGAAATTATTACTATTACTAATTTTTTCAAGATCTTTAGTTGTTGC
AAGTAAGCTACCCACATTGATTTCAGCACCTTTGGTTATAATAACTCCGTTAGGGTTAGC
GAGAAACACTCGCCCATTTGCTTGCAATTTACCTTGTATTTGACTTGCATTTCCGCCCAT
AACACGATTATAAGCAATAGCGGTTGAATCAGGCTGCTTAAATTCAACACTATTTTGTTT
TCCAATATCAAAACTTTCCCACTCAATACTCACTCTAGGTGATTCTTGAGTAATGGTCAT
TGCCTTATTTAAGGTATTAATTTTTGCATTGCCGTCTGTAATTTTATGGTTTTGAGGTAA
GTCTGCAGCATAAAGATTTGTTGTGCTAAGTGCTGTTGAAATAGCTACGGAAAGTAAAGT
TTGTTTACGCATTTATGTACTCCTTAATTAAAATGTTTTAATTGCAGATAACCAAAATTG
ATTTTTATCTACATTGTTATATTTCTTACCGATAGGTTTTGCATAAGCAAAATTAATAGA
ATAATGATTAGGTTCAATTAAATTCAAACCAACACCGATACTTTTTAAACGAACTTTATT
TTCAACAGATTCGGATAATTTCTCAGTATTTTTATATTGTTTTCCAAAACCCTCATCATA
AAAGAGTGAGCTTACTAGCATACTTTTTGAAAAAACAGGTAAGTAGTGTTTTAGTTCCGC
TTGGATAATATGCCCTTCATCAACAGAAACAGTACCTGCTTGATATCCTTTTACCCCTGA
TAATCCACCTAGTAGGAATTTATTTCCACTATCCAGATTTTTATCAGCGAATTGCCCACT
AACGGCAAACGTAATACTGAAGGATTTAGGTAAAAATTGCTCGTGAGATAATGAATAATT
AAATGTCGTAAATGTACGTTTAGGCTGGTAATTCTCTGATAAATAGTGTTTTTTCTCATT
GGTCGAATGACTTTCTTTCCCAAAAATAGTATTGAAAGAAAAATAGGTAACACCTTCTTT
TATACTATTCCAAGAACCACTCACTCCTATGCTAGTCGTATTTACTTTCCGTTTTTGTTG
TAAATCAACAGATTTTTGTTCATCTGACAATTTCTGATGATTAAATGCTAATTTACTATC
TAATCTTAAACTTGCAGTTCTAATAGTAGGGTGAGTAATATAACCACCTAAATTATAAGT
ACTCCCTTGAGCATTAAGATCTTTAAAATTCGCACCTAATTTATATTTTAAATAGTTTGA
ATTCACGCCGACTCTTGTGCCATATCCATCAATAATAAAAGAATAGTCCGCTCTTAAGTT
ATATAAATCGAAGGTGTTAGAAGCAAGCACATCAAAATGTAATTCATCACCAAGCCCAAC
TAAGTTATAAATTTTATTTCCCAATGTTGTTCTATATTTTCCAGTATTATCATTTCCTTG
ATTATCAATGGAAATATATCCCCCCCAACGTTTATTATCTTTAAGATTAACAGTAAGATC
TGTTTTACCTGTATTTTTTCCTGCTTTCAAAGATAACGCTGAGGTAATTCCTTTAATGTC
ATTAAGTAATAGAGCTAACTTTTCTAGTTCATTTTTAACCAAATACGAATGGCTTTTCAC
AGTAGTATTCACCATCCGCATAACCAAGTCTTCTTTTAAACGGCTTCCATTTCTAACAAC
TACCTGATCAAGCGATCCCTTTATCACGAAAATTTGCAATTCACCATTATTAATTTCTTG
TGGTGGAATAAAGGCTTTAGCAACAAGATAATTGTTGTCACGATAGTAGTTAGTAATTTG
TTGCGATAACCGATTTAAGTCATCTAAGGTGATTTCTTGATGAAGATAAGGAGAGGTAAT
AGATGTCAGATTATCTTGAATTTCGTTTCCGTCCAACTCCAGTAATTTGATTGAATCTAA
ACGGAATTTAAGACTTTCTTTGTTGGCGGGAAGATTCTCTTCCTGTGTTGGTGTTTTGAA
CAGTTCTCCAGATGGTTTTACTTTTGCTACTTGTATCTGGCGTGTCTGTTCCAACTGTTT
GTTCAATGTTCCTGAATCTGGTATTGGATTTGCATAAGTAAAGCCAGATATACATGAAAT
AATGATTCCAGTAATTACATTTTTTCTATGGAAATGTTTCATTTTGATAGGTCTCCTTTA
TTAATAATGTATTAGAACGCTTTTTCTATTCATTTTTAACTAAATGATAAGAATTATCAA
TATCATTATTGATAATTTACATTATCTTTTGTAGGATATTTATTAGTCAGACTAAAGGAG
CAACTAAAATGAGACTATCAAAAATTTATACAGCACTCTTTCTCTCTTTGCCTACCGTAT
CCCTTGCAGATAGCAATGTTTCAGCTGAACTCGCTGAAATCTCTGTGATTGCAAGTAGGG
ATGCATTTCACTGGGCAAATCACACAAGTGAGAAAGCAACCCTAAATAAAAACCAATTAT
TAACTCAACAACCCATAAGTACAGCGGATGCGATTAAAAGGATTACAAACGTGGATATTG
CTGGCGGATCAAGGGGAATTGCACAAAAGCCGATTATTCGGGGCTTAAGTGGTAATCGTG
TTGTTCAAGTGATTGATGGCGTTCGCCAGAATTTTGACTTATCTCACCGTGGTTCATATT
TTTTACCTATGGCACTAACCCAAGAAATAGAAGTGATCAAAGGCCCTACAAGTACTTTAT
GGGGCAGCGGTGCATTAGGGGGAATTGTTGCGATCAGAACACCAAATGCACTTGATTTAT
TGAAAGATAATCAGCAAATTGGAGCAAAAATTCATCAAGGATACCAATCTGCCAATTCTC
TCTCTGAAACAGATGTCAGTGTCTTTGCCGCAAATGACAAGTTTGATGGATTAGTGAGTG
GCTTTTATAACCACGCTGATGATTTACGTTTAGCGGACAGTAAAAAATTAGTAGACAGTC
GCTATACTCAAAAAGGCGGACTTTTTAAATTTGGTTGGCAAATTAATGATGAAAATCGCC
TTGAGCTTTCTCATCGTTTAAGTCATTTTGAACAAATTGCCCCAACCAACAATGAAGTTG
CTGAAGAATTTACCAACCAAGATGTGAGAAACCTTATTAGAAACTGGCATAGAAATAATC
CAACAGCTTCTTTTGCTGAAATGACTCGTTTCTATAAAGGACTCACATCAGTACTAGGAA
GTGTAAGTTATCGAGCTAAACAAAAAATCACAGACCAAAGTAGTGCCTTACACTATTACT
TTAACCCTAAAGACAATGATTATATCAATAGTCAATTGACGCTATACCGTAACAGTACAA
AAGAAAAAGAGCAGCGTATTGCAAGCGGTTTGCAAGATCAAACTAAACTCAGCACTATGG
GTTTAAGCATACGAAATTCGACGGATCTAAATTGGTTAGCCCTAAACTATGGTGTAGATT
TTATTTCAGACCGAGTAGTAACACAGCGTGAGAAAAATGCCACAACACCATTCCGCCCTA
ATAATTATGACGCTAAATCTAAAAACAGTGCATTTTATCTTTTAACACATATTCCATTAT
GGAATGAACGCATTATTGTCTCGCCAAGTGTTCGCTACGATCACTTTAAAACACAAAGTG
ACGAAGCCAAATATAGTGCAAGCCGTTGGTCTCCATCCATCGCTGCAACTTGGAAAGCAA
CAAATTGGCTAGATCTTAGTACTCGTTATAATAAAGCATTCCGTACACCATCAATGCAAG
AACGCTTTGTCAGCGGGTCTCACTTTGGCACAAATTTAATGGGACGATCATTTAATAATA
CCTTTGTAAGTAATCCAAACTTACGCCCAGAAACCGCGAAAAATAAAGAAATTGCGGCGA
AAGTTCATTTTGACAATCTCTTTGTACATCAAGATAAATTCATCTTCAATGCGACTTATT
TCCAAAATGATGTAAAAGATTTTATTCATCTTGATATTTTCCGAGCTTCACAAAGAGATA
TGATTCCATCTCTCTCGCAGTATCGAAATGTAGAAAATGCTCGCTTAACAGGGTATGAAC
TAGAATTCGCTTACCAGCAAGAACGTTTAGCATTGGGATTGAATTATGCTCAAACAAAAG
GTAAAAACCGCCAAACACAGGAAGCCTTATCCAATATTCCAGCGAATAAATTAGGCTTTA
CTATTGATTATGCGTTAGTGCCTCAAACATTTATGATTGGAGCTAATATCACTCACTATG
CAAGTCAGAAACGAGTGCCTAAAACACACGCAATGACTTATCCAAGTTATACTCTCACAG
ATTTAAAAGCAAGTTACACACCTTCTGGCGAATGGCGTAATTTACGTTTAGATATGATGA
TCGAGAATGTCTTTGACAAAAAGTTCCAACCTGCATTTAGCTTAATGGAAGGGGCTGGGC
GCAATATTAAATTGAACGCGTCTTATCAGTTCTGATTTTTAACAAATATTATCTTAAAAA
ATCCACGCAAATGCGTGGATTTTTTTATATACTGCTTCCATCAATTCCTATCAAATTTTT
GCTTATGTTACCTCTACTTTATGCCTTAAAAACGGAGAATGTGATTTCTGAATTAAACTA
TCAATTTGCAAAAATGATCGATCAGAAACAGCAGGCTTATAACTATACGGTTCAACAACA
GAATGTAGCAATCTTTCTAAGTGCATTAGTTTCTTTTAATGTTATGCAAGGACATAGTTG
TGTTCGTTTAAATTCTGATTTAACAACCCACTTTTTTGACTTGCAAAAAAAGCATTTCAG
CCGTGATTTTCATACGGAGATTTTGCAAAAAATTGAGGGGATTTCACCGCTAGAGTGGCA
GTCGTTGCTACATAACCATGTTGCTTTTAGCCAAGATCCTACACAGGTTGCACCTTTATT
ATTTCAACAGGATCGTCTATATTTTTATCGTTATTGGCAGGCAGAGTATCGTGTAGCACG
TTATTTACAACAAGCGGTAAGTTCGGATTTAAAAAAAGCAGATATCGATCTTCATCGTCA
AATTTTACAACGCTTTTTTCCAAAACAAGCTGATACGGATTGGCAAAAAATTGCGGTTGC
AACGGCATTAACTAAACGATTCTGTCTGATTTCAGGCGGGCCTGGCACAGGCAAAACCCG
AACAGTTGCTATTTTACTTGCAGCATTACAGCTTAAACAATTAGAACAGAACCAACCGCT
TTTAAAGATTGCCCTTGCTGCTCCGACAGGAAAAGCTGCGGCTCGTTTAAAAGAATCTAT
TTCAAATAATCTCGCTAGTCTTGATCTTCCTGACAGTTTGAAAGCTGAAGTACCCACTCG
AGCTTCAACAATCCATTCGTTAATCGGTATTAATCTCCATAGTGATCTACCTCGCCATCA
CACTCAAAATCCACTGCATTTAGATTTGTTAGTCGTGGACGAAGCGTCAATGATCGATCT
CTTCATACTGGAAAAACTGCTGAATGCCTTAAAACCAGATACTCGTTTGATTATGCTTGG
GGATAAAGATCAACTTGCTTCTGTAGAAGCTGGAAATTTAATGGGGGAGTTGGGTAGTTT
GATCAGATTTGGTTATAGCAATGAGCATAGTGACTATCTAACCGAGGTAACAGAACATCA
AATTTATCCTACAGTGGAAAATGTCCCCGCAATTTGTAATTCATTATGTCATCTTCGTCG
AAGTTTTCGTTTTGACGAAAATTCAGGGATTGGGCAGTTAGCTAAACAAGTGAACACCCA
ACAAGCGGTGAAATCGTGGCAGATTTTAACGAATAGGGCTTATGATGATTTAACATTAGC
GTGTTACCCTAAAGTCACGGATTTTCCTGAAAAATCACAATGGATACAATACTGTGTAAA
TAGCGTGGTAGAAAAAGCGGTGGAGTTATATTCCGATTACTTGAACAAAGTGAAAGCTCG
AGTACTTTCCCCAGAAGCCGTGTCTATCGGTGAGATATTTAAAGCATTCCAACAAGTACG
CTTTTTGTCAGCCTTACGCGTCAGTGAGTTGGGCGTAGAACGGCTTAATCAAACCATTGC
AGAAGCATTATTGCAAGCACGTCTATTGCATTTTAAACATAGCCGAGACAGCTACATTGG
CAAGCCGATTTTGATTACCGAAAATGCCCCTCAACTTCATATCTTTAGTGGTGATATTGG
CTTAATTCTTCCAGATGAAGCAGGAAGATTGAGAGTATATTTTGAAACAGAACAAAATGG
AAAACATTTAGACATTTCCCTTAGTCGTTTGCCAAGTTATGAACCCGCCTATGTAATGAC
CGTGCATAAATCACAAGGTTCTGAATTTGATCATACTTTATTGGTAATGCCACTTTCTCA
TTCGCCAGTATTAACAAAAGAACTGATTTATACGGCGATTACCCGTGCTAAAAAACAGTT
TACCTTGTTTAGTGAAGAAAAAATTTGGAAACAAGCAGTAAAAGCAGAAATTCAACGACA
AAGTGGATTAAAAGAACAAATATTGGCAGATATTTTAATGAAATGATTTGGAATAAGTGG
ACTATAATCCACAGAAATACTTTAGAAGATGTTAATGGCAAATTGCAGAAAATTCTGTTT
CACATTAGAATAGGGTACATATTCTTATTGATCAATGAGGAAAAACATGGAAACTATAGA
AAAAATCCAAAAACAAATCAGCGAGAATCCTATTCTTCTTTATATGAAAGGCTCTCCTAA
ATTCCCATCCTGTGGCTTTTCTGCTCGTGCTTCAGAAGCTATTGTAAATTGCCAAGTTCC
ATTTGGGTATGTTGATGTTTTATCGAATCCAGATATTCGAGCTGAATTACCAAAATACGC
AAATTGGCCAACATTTCCTCAATTATGGGTAGATGGAGAATTAATTGGTGGTTGTGATAT
TGTTCTCGAAATGTTCCAAAAAGGTGAATTGCAGACCTTGTTGAAAGATACTGCAAAAAA
ATATTCTCTATAGCGTCTAACAATCACATTATTTTGCAGAGCTTGTTGTATAAAACAGCT
CTGCCCTCAATTAACTTCTTGATTTTCTTTCAATTACTGATCATAGTATCGCTCTATAAT
ACTTATTTCAAATAATACTTAATTTTGGCATCATGATTAAACGTCTCATTTAATTAGAGA
TTATTCCTTTCTATACTTTTTAATTATTTGTTAAAAAATTAGAGCTATATCACAATATTC
CTCCCAAAATTTAGGTAGAATACCGATGATTTCATTTATTCAATTGTATAAAGGACACAA
CTATGGATGACAAATCTCAATTACGCCAAGCAGCACTTGATTTCCACGAATTTCCTATCC
CTGGTAAAATTGAAGTTACCCCGACTAAATCTCTCGCAACGCAACGTGATCTTGCATTAG
CTTATTCACCAGGGGTTGCAGAGCCTTGTTTAGAAATTGAAAAAGACCCAGCGGCTGCCT
ATCGTTATACTTCAAAAGGTAACTTAGTTGCCGTGATTTCAAACGGAACTGCCGTGTTAG
GTTTAGGCAATATCGGTGCATTAGCAGGTAAGCCTGTGATGGAAGGGAAGGGCGTTCTGT
TTAAGAAATTTGCAGGAATTGATGTATTTGACATCGAAATTAATGAGAAAGATCCTGAAA
AATTAGTTGAAATTATCGCTTCTCTTGAACCTACCTTTGGTGGTATCAATCTTGAAGATA
TTAAAGCACCAGAATGTTTTTATATCGAACAAAAATTGCGTGAACGATTGAACATTCCTG
TATTCCACGATGATCAGCACGGTACTGCAATCATCAGTGCGGCAGCAGTGATTAATGCGT
TGCGTATTGTGGATAAAAAAATTGAAGAGGTGCGTTTAGTTGCATCAGGTGCAGGGGCGG
CTTCTATTGCTTGCTTGAACTTGCTTGTATCCTTAGGTATGAAGCGTGAAAATATCGTTG
TCTGCGACTCAAAAGGGGTGATCTATAAAGATCGTGACGATCGTATGGACGACACCAAGA
AACATTATTCGATTGATGATAATGGCTGGCGGACATTAGGCGATGCGATGCCAAATGCAG
ATATTTTCTTAGGCTGTTCTGCGGCGGGTGCTTTAACGCAGGATATGGTTAGAACAATGG
CGGCTCACCCGATTATCTTAGCATTAGCTAACCCAAATCCAGAAATTACACCGCCAGAAG
CGAAAGCTGCTCGTCCAGATGCGATTGTCTGTACAGGACGCTCAGACTATCCAAACCAAG
TGAATAATGTACTTTGCTTCCCATTCATTTTCCGTGGTGCATTAGATGTAGGCGCAACAA
CAATCAATGAGGAAATGAAGCGTGCGGCGGTTTATGCGATTGCAGATTTAGCTCTTGCAG
AGCAAAATGAGGTGGTCACTTCTGCCTATGGTGGCGAGGGGACAACCTTTGGTGCGGATT
ATATTATCCCACGTCCATTTGACCCTCGTTTAATTGTACGCATTGCCCCAGCAGTTGCAA
AAGCAGCGATGGAATCAGGCGTTGCTACTCGCCCGATTACGGATTGGGAAGCCTACCACG
AGAAATTAACTCAGTTTGTCTATAAAACCAACCTCTTTATGAAGCCGATTTTCAGCCAAG
CAAAAGCAGAGAAAAAACGTATCGTGCTTGCAGAAGGGGAAGAGGACAAAGTATTACACG
CGACACAAGAAGTGGTTTCTATGGGCTTGGCATATCCAGTCTTAATTGGACGTACGGAAA
TTATTAAAGCCAAAATCAAAAAATTGGGGCTACATATCGTTGCAGGGCAAGATTTTGATG
TTATTGATAATGAACATAACAGCCAACACGATGAGTTATGGAAACGTTATTACAGCATAA
TGAAACGCAAAGGAATTACCGAAGCGATAGCTAAACGTGTTGTAACCTCAAATACAACAG
TCATTGCTTCATTGCTCGTTGAAATGGGTTATGCTGATGGATTAGTGTGTGGCTTGTTTG
GCACATATAGTCGCCATTTAGAAGCTATTCGTGACATTATTGGTGTAAAAGAAAGCGTAA
AAGTACCCGCTGCATTAAACAGTTTGGTTTTACCGACAGGAAACGTTTTTATTACTGATA
CCTATGTTAATGCAGATCCAACGGCGGAAGAACTCGCTGAAATTACCTTAATGGCAGCAA
GAGAAATTCGTCGTTTTGGTATTGAACCTGCGGTGGCATTGCTTTCACACTCTAATTTTG
GTTCATCAAATCAACTAGGTGCACCAAAAATGCGTAAAGTGTTAGAAATTGTGAGAGAGC
GAGATCCTGCCTTGATGATTGATGGTGAAATGCACGGCGATTTAGCCTTATCGGAAAAAT
TACGCCGTGATTATATGCCAGATAGTCCATTAAAAGGTTCAGCAAATTTACTTGTAATGC
CAAATATGGAAGCAGCTCGTATCAGCTATAACCTATTAAGAGCAACGACAACAGCAATTA
CTGTAGGACCTATTTTATTAGGTATGAATAAGTCTGCACATATTCTTAACCCTGTATCCT
CTGTTCGCCGTATCATCAATATGGTGGCGTTCGCGGCAGTGAAAGCCTAGTAAAAATGAA
ATGAGCGTGATTTTTCACGCTCATTTGCTTCTTATTCCTCAAGTGTTTTTCTAAAATTGT
TTTTGATGATTACGGCTGCCTTGTTTTTATAATCGCTTTGGATTCTTTATCCATGATAAC
TTCAATTTTATGATCTACAACCACATTCATATTAATCGTAATACCTTCAGGTGGTGTTTC
AAGTTGTACTTTGGGAGTACAAGCGGTCAAATTTAAGCAAAAAATTGTAAAAAGTGAGTA
TATAGCTTTCATTCTTAGAAGGGATTTGATTTATTAGGTTTATCTTATTTAATCATCTTT
TTTCTTTAACAATGAAATAATCTCTTTCAAAGCAATGATTTCTTCATTTTTCTGAGCCAA
CATCTCGTCATGGGCAATAGTGAGTTTTAATTTTTCGATTTCGGCGGTGAGATTTTCATC
GTAGGCGGGGTATCCCCGCCTAAAATCTAAGCTATTGCAGAAATGCCTTTATGTTGTACT
AAAGAAAGCAGTTTCAGTGCGGCACCGCTTGGTTTTTTGACACCTCGCTCCCATTCTGAA
ACTAGATTGCTACTTACATTTAAGTAGTGAGCAAAGACAGATTGAGAAAAATTTTCTTTC
TCTCGGATTTCTCGAATCTCATTGGGAGTGAGCGTTTTAACTGGCGTTAAACAACGTTTG
TCAAAACTCTGCATTGTTGTTTTATCAACTAAACCAATGTCGTGTAAATCACTCATCAAT
TCGTGGATCGCTGCATTTGCCGGACTGTTGTATTGTCTCATTAGATACCTCTATAAATGC
TTTGCCATCAAGGGCTTGTTGAATTTGTTCAGGGCTAAATGCCAAAATGGTTTTGGCTGC
TGCTTTAAAGTTTTCTTCTTCATCAGCAGTAATATTAGTCCGATCATTCTTATCAAATCC
ATAAACAAATAGGCTAAATTCTGCAAATTTGTACACAATGATAGAACGATAACCTTTAGA
TTTGCCTCTGCCCTGTTTGGGTAAACGCTGTTTGATAACACCTGAACCTAAATCGGCATC
AATCAGACCATTTTCAATGTCGTTAATGGCATTTCTTAACGTGTCGTCTGAAATACGTTC
TTTACGGGCAAATTTATCAAAATGTTTAGATTTAAAAATTCGCATTAAATTTATACCACT
ATCATCTTTAGCGTGATAGTAAAAAAATGAACAGAAAAAGTCAATAAATCTATCTTATGA
AAAAATATCTCCCCCTTACCCTTTTTATCCCCCTAGTAGCAAACGCAACCCCCGAATTAG
AAATCAAATCCGCCGAGCCTACATTACCAAAACAAGCGGTTATTTTTTCAGAAAAATCCG
CAAATAGTGAGGAAGTCACTTTAACTAAAGAGCTTATTAGTAAGCCTGAACTGACTCGTC
AAATGTTAAATCGGGCGATTGATAGCCGACAATTTCATTTATTGCCTGAACTAGTGCGGA
TTTACCAACAAACACCTAATCCCGATTTGATACTGATCGATTATGCCAACGGCATTATTT
TGGCAAGTCAGGGGGATTATAAAACGGCAATTGATCTCTATCGTGGCATTATTGCGAAGC
ACCCTAATTTTCAGCCTGTGCGTTTTCGTTTGGCACAAATGTTGTTTGAAGATCGGCAAA
ATGAAGCCGCACTTGCACAATTTCGTAAGCTACAAGCGGACGGATTACCGCCACAGATTG
CAAATGGGGTGGAACAATATATTGCTGCCATTCAAAAACGTTCGGATTGGTCTTTCGACT
TTGGCATTAATTATTTGCACGAAAGCAATGTCAATAATGCTTCAAGCTCGCCTTATGTTC
GAGTGGGGAATGTACCATTTAAGAAAACGGAAGAGTCGTTACCGCAATCGGCAAACGGGC
TGAGTTATCATCTCAATTTGGCCAAAAATTGGAATATCAGTAGCTCCCATTATCTACATT
TTGAGAACCAATTTAGCGGGAAATCCTATTGGGATAATCATCAATTTGACGATCAGCAAA
ACCGTTCAAGCCTTGGCTACCAATATCAGCGAGTGAACTCAAATTTAGCGGATCTTTATT
CGTATAAACGAAATCGGGTTTATTTGAGTTTTGAGAAAAGTTTCTAGTAAATAAGTGGCT
TAGATAATTCTGAGCCTTTAGCATGTACTGAGTGCGGTTATTGTTTATCTAATTGTTTAT
AGATTGAGTGCTCAATATTCTGCTCAAACTGAGAACCGTAGTTAATCAATTTCCACAGGT
CGAACATATTCTCTTTATGGTTATAATTCAAATTGACTTTCGCTTGTTTATGCTCAGTCA
ATCTAGAATGGATTTTAGCTGATAAATCCATATCGCCTTTACTGTCTAAATTCACCGTTG
CGGTGAAATCGTCAATCTCACTTTTATTGACCATATAAGCCAAAATCTGTTCCGTATAGC
CCCCTTGTTTAATCGCTTCAAGCAATTCAGGGGTAAATTTTAGGTAAGATCTATCCGCTT
GTGTCAATGTTCCATTGCAGATGTAGCAAGGTTTACCCGACAGCCAAAACGGAAAGATAC
CGTTGAATTTGCCAGTTAAATCCAGTTGGTGATACTGTGCCAATTCTAAAATGCGTTCAA
AACGAATATCAAACAGCTTTAAATAAGCGATTTTCGTTTGTGGCAGGGCAAAGTGTTCGA
TATTTAAACGTCCATCAAGCAAATTTAAACTTAACTCTCGTAAAAACAGAGGCTTACGTT
TAGTGTAAGGTAAGTGTCCTTGAATTTTTACTTTGACATTGGTGATCGGAATACCCACAT
TCACTTCGTCAATATTCACATCAAGGGCTTTTTTCACACCAATATCTACTTCGCCCTGTT
TGTATTGATAAGGGAGTGAGAAATCAATGCCCTTGATCTCACCGTTTGGTAGAGAAACCG
CACCGTTGCGAATAGCAAAATGCCCGCCAGCCATCAACCCACGAGCTGCATTCGCACTAA
ATGACGTTTCACCTTTGATGGTACCGTTTGTGATGACCCATTGGTTTCTAAAAGGAAAAA
GGCTTTGGAATACATTTGCAGGTTGCTCTGACCAATATAGCTTACCTATTAAATCACTGG
CATTATTGGTTAATTTTCGGCGAGCAAAGAGTTTAATCGGTCCTAATTGATTGGCGGTAA
CATCGCCCCTAAAGTTAAGATTTTCCACTTCGCCGTAAAAATTTAAGTGTGCCGTTGGCT
TTTCTAAAGTGCCACCATAGGCAAAATTAATCTGCGGAGAAAAGAGTTTTATTCCCCCAG
TGAGATGAAATTTATCGTAATCAAAGTTAATCGGCTCATTCAAAACCAGCTCTGTTTTGG
GAATGGATACCCCATTTTTACCAATCTGTTCCAGACTACCTTTAAATTCAGATAGTTGCA
CCAAATCTTTATGCCACACACCACGCCCAGACACCGCAAGCGGTCGGTTTAAGGCTTTTA
TTTGCGAACTGCCCCAAAAACGCCAATTCCATTGATCTTTCACCGCTTTTTTATCGGTTG
GATCTTGGAAAAAGTGTAATGATCCCGCTTTGAAATTGTTGGCATAACCGTCCAACCGCA
TTTCAATATTTTTAAAGTCAGGGCTTTCTCCACGGAAAATCGCTTGCAATCGACCGTGAA
TGCCCTGCTTATCTACCCGTACGCCAGCAAGGGGAAAACGCAAATCGTTGATGGTAAGAA
AGCGTTCAGTCCCAGTTAGACGTAACAAAGCACCTTGCAAAAAGCGTAAGGTGAGATCAT
CAAATTTTCCCCTTACATCTAAAGGAATAGTGCTATATAAAATATGCTCACCTTGTTTGA
TATTACCTGTAATTTGTAGTGGCAAAATCAAACTGTCTTGCTGAATTTCCCCTTGTGGAC
TACTGATCACAACATTGCCTTTCCCTTTGGCATTTTGAGTAAGTAAGCTGATACGCACCG
CCGTTTTTATCGGATAAAGCTCATCTAAGGAAAAACGGTTAGGACTAATCGTAGTTGTCA
GATATGCATTGAGCGGAAAATCATTTGAGAGTTGCCAATCAATTTTCCCTTTTTCAATCG
TCAGGCTTTGCGTATCAAAATGAAACGGCAAGTTGAACTGATTTTCAGGTGTTATGGCGG
AATTTAACTGCCAATTTCCGTGAAGTTGTTGATCTTGTTTATACCAGTTGAGCGTTGAAT
GTCCTTGTTGCAAACTTGGTTCCGCAATCAAGGCTTCAGGCAAATGCCACTGATAATTCA
AGCTAAGTTGCTGGGGCAATGCTAGAAAATGTTCATCTAACTGAGCAGAAAGTGTTACGT
GATGTTGCTCATCATTATTTGGTTGATAGCTAAGTTGTGTGGTGAGTTGCTGATTTGCAA
AATTTGCGTCAAATGTGACCGCTTGTTGCTTAATGTAAGCGGTCAGTTTTTGCTGAAAAA
ATGCAAATTTAATTTCACTTGGTGATTGCAGTAATCCCTTCAAACGTTCATGCATTTCGT
TGGGAAGATTTTTCCACGCCAAAGATTTGATTTCTATGTTACCTTCTGGCAGTAACGCAA
GGATCGTTTTAATGGTTTCTGTGGGATCGGTTTGGCTTTTTTCCGATTTAGGAAAAAGAG
ATACGCAGGCGTAATCAACAGTCGCTTGATTAAGACGAATAGATTGTTCATCAAGCCATT
GCACCGAAAGGCTCTCTGCCGAAATAATCGGACAATGTTGATAGTAAATAGTAAATTGTG
GCAGGATTGCTTTTTCTAAATGTGGCTCAATACCATAGGGTGTTTCTATTTTCCAGCCCG
TTGGCAATACAAGATTAATCGCAGAAGCTAATTGAGAGCCTGAAAGCAACGATGCACCGC
CAGCCATTAAAATGGCAAGTGCCGCACCGATAATCAATAGGCTTCTGCGTAACATTTAGA
GAATATTTGTTAATGGATAAAGCATTGCAAGGAAGGTAGCGACCGTCCAAGCGGTTGGAT
TTTTGATGTTTTTTCCCTGTTTACCGAGTAGCAACCAAGCTAACATCATCAAAATCACAA
ACTGAACCCCAAAGAAGATAAAGTAAGGATAAATCACCATCTCAGGCATAATCGCAAGTT
GTTGATATAACACGAAAATCACCCAAACATAGTTGATGATTAATACCATAAGTGCTAACA
ATACCAACAGTTTTAAAAAGCCTTCCAAACGGCTTTTCGCTAGCATTAAATACCAACCGC
TTAATAAAATACCGAGTAAAATCTGGGCAAAATTATTGGCTCTAATCCAGTTAAACAGCG
ACGGTACTTCATACCAATAAATCAGCAAATATTGCACCATACCAATGGCGGTGATGCCTA
AGCCACAATAAATCACCGTGCGATAAATATCTTCATCTTTGGGCAATTTCCAATAGATAA
ACGGCAGAATAACAGAAGCAAATCCAGCGACTAAAGCAGGGGAATGTTTCGGGGTAAAAG
CAAGGGAATAGAGAAAATTTCCTACCGCAAAGACCAAGAGCCACGGCAGAATAGCCGTTA
AACGCCCTTTTTGCCCTGGGCAAATTTGCCCTTTCCACAGCACCACGAAGCTAATCAAGC
AAACAGTAAAAAAGGTGAGCAGATAAGGCGAAACAAAGATTGCATTTTGCGGTGCAAAAT
AGTGATTGAGTGACATTTCAATCAATAACATCGTCACCAACGGCAAAATAGCGTGCGTGG
CGATTTCTAATTTAGAAGGTGTATCGTGATCGTGAGCCATAGTTTCAATTCAAAAATGAT
TTTAGGGCGAGATTATGCCATAATATTGGCACTTTTTTCTATTTTTAAGAGGATTTTACG
ATGCGAATTTTACATACAATGTTGCGAGTAGGAAACCTAGAACGTTCTATCAAATTTTAC
ACAGAAGTGCTTGGTATGCGTTTATTACGCACCAGCGAGAATGAGCAATATAAATATACC
CTTGCATTTTTAGGCTATGCAGATGAAAGCGAAAGTGCCGTGCTTGAGCTGACGTATAAC
TGGGGAGTTGAGAGCTATGAATTAGGCACTGCCTACGGACACATCGCTATCGGTGTAGAT
GATATTTACGCAACGGTTGAAGCGGTTCGTCAAGCAGGTGGAAAGGTCACTCGTGAGGCT
GGTCCTGTGTTAGGTGGTAGAACCGTGATTGCGTTTGTGGAAGATCCTGACGGTTACAAA
ATCGAATTCATCGCTAACAAAGATGCACAAAAGGCGTTAGGTTAATGGCTGAAACAGAAG
CAACCAATTACAATCTATTGAAAAATCGCTTTCGTGGCTATCTTCCTGTTGTGGTTGATG
TCGAAACGGGGGGATTAAATGCTCAAACGGACGCATTGTTAGAAATTGCGGCGATTACAC
TAAAAATGGACGACGATGGCTATTTGCATTTAGATGAAAAATTTCATCGCCACGTTAAAC
CTTTTGAAAATGCTAATATCAATCCAGAGGCATTAAAAGTAAATGGAATTGATGTAGATA
ATGCAGAGCGTGGTGCTGTGCCGGAAGATATTGCCATTACCGAGATGTTTAAAATGGTAC
GCAAAGCGGTAAAAGACAACGGCTGCCAACGTGCTGTGATTGTGGCACACAATGCAACTT
TTGATCAGGCATTTCTACAAGCGGCGGTAAAACGCATTAATGCCAAACGAGATCCGTTCC
ACCCTTTTGCAATGTTTGATACTGCAACCTTGGCTGGTTTTATGTATGGACAAACGGTCT
TAGTCAAAGCCTGCCAAATGGCACAAATTCCTTTTGACGGCAAACAAGCCCATTCTGCCT
TGTACGATACGGAACGCACTGCAGAGCTGTTTTGTGCAATGGTGAATAAGTTGAAGGATT
TGGGTGGGTTTCCCGATTTAAAGGCTAGAATGTAGTAAAAGGTGAGAAATTAGAGGCGCA
GCTTAATTTCTCACTGCTATTATACTTAAATATACTATTTGCGATATTTCCCAGCCATTG
CCTGATAAATGGCATTCTCATTTTTGAGCAGGGTGTATTTATTTTCAAGCAATGAAAGTT
CTGAGCTACGTTCGGTGTTCATTGCACTTAGCCATTCACGCAATTCAGAGATACCTTGAT
CGTAGCGGTTTTTATAATATCCGCTGATTTTTCTATCGTACTCATATTTTTTCTGTAAAT
TCGCATAGCCACTTTTTGACAGTTGGTAAGTGGAATAGTAGGTGTCGATTTCATTTAATG
CGGTTGTTACTGTCTGTTCATAGTTCAATTTAGCCAGCTTATAACCCTCTTCTGAAATCT
TAATGTTATTTTGTACTCTGTTCCAATCTAAGAACGGCAAATCAAAAGACACCACGCCAC
CAGCAACAAGGTTATCTGACGTATTGTTAAACTTCGTTGAACTTCCTGTTAGGCTTCCCC
CTAATGTGACTGTCGGGAACCAGCTATTTTCAGTTGCGGTGAGGTTTTTAAATGCCCCTT
GTAAACGTTTTAGGCTTGCCAGTACATCTGGACGATTAGCAATGGTTGAAACAGGAACAT
TCACATCAACATCTTGTAATTTAACCTTAAGAATACTTGGATAATTGACTACAAGCGGTT
CGTTTGGTTTTAAATTTAGCAAATTACGCAAAACTTGTTCACTTGATTTTTGAGCTGATT
GTAAGTTGATTAAGGCATTTTGTGCAGAAAGCACCGCTTGCATTGATTGATCTACGCTAA
GTTGGTCGATTAATCCCTGTTTGAATTTGTTGCTTAAAATGTGGTTGATCTGCTCATAGC
TTTTCACGCTCTGCTGCGTAATGCGGATCGCATCTTGATAATAGGCAAGATTGTAATAGC
TACTTACAACGGCATTAATTAGGGATAATCTCGCCGCTTGTAAATCTTCTTGGGTTGCTT
TATGTTCCCACTCTGCCGCACTTGCGGTATCTCTTAAACGCCCCCATAAATCAAGGGTAT
AACTTAGGTTCAAGCCAATTTGATGACCAATACTTGATGTTCCTGTCGAGTTTAGGTTAC
TGCTAGATCCAACCCCTTTGGAAGCAGAAGATTTTTCCGAAGCGGTGAAAGTCGGAACTA
AATTTGCACCCACTAAGTTTGCGTTATATAAGGCTTTATTCACAGAAATAGCTGTTTTTG
CCAAATTGATATTATTGCCAAGTGCCGTTTCAACTAAGCGGTTAAGCTGGGTATCATTAT
AGCCAAGCCACCATTGCTCATTGATTTGATATTGTTTCGTAATGTCTTGATATTGTTGAT
AATCTTGCTGTGCTTTTTGTAGAGAGCCATCGTTGCTCATATTGGTACAAGCTGAAAGTA
CCAGTGCAGAAAGTAATGTAAAAGTAAGTTTTGACACTTTCATTAGAAATTCCTTGATTA
AAAAATGATGGGGCGTATTTTAAAGAAAACGCCCCATTTCGACTAGCTCTAAACTGAACG
ATCATTCATTTTTTGCAAAAATTTACATAATGTATTGACTTGTTGATCAATTTCTATCGT
TATATAATTTTAAATATAATGATTTTGTCTTAATCACAGAAGCTAGATTATGAAAAAATT
TCTTTCTGCATTCGCTTTATTGGCGTTTGTGACAAGTGGTGTGTCTGCCAATGAGCAGCC
GATCAGTACCCATTTTGGCAATTTACCCAAAGCTGAGCATGTACAAAAAATTAAATGGAA
CAGCTTTTGCAATGGAACCCTGACATCATTTTTACGCAATTTACTGATATTGAGTTTGCT
CTTATTACTGGCTATTTTGTTTTCGCTTAATCTCGGAAAGTATCCGATTTCGCCGACAGC
ACTGTGGCAAGCGGTCGTTTGTGCTTTCTCTGTTGAATGCGAAACCAACCAAGTTCAAAC
GGTGTTATGGCATATTCGAGTGCCACGGATTATTGTTGCTTGCTTAGTCGGGGCTGCACT
AGCTTGTGCAGGGGCAACCTATCAGGGGATGTTTAAAAACCCGTTGGTTTCCCCCGATAT
TCTAGGCGTATCGGCAGGGGCTGGTTTTGGGGCTTCGTTGGCGATTTTTTGCAATTTGCC
GATGTGGTATGTGCAACTTTTTGCATTTGTCGGCGGTATTAGTGCGGTATTGTTGGTAAC
TGTGATACTGGAAACGAAAAACCTAACGATTGGCTATGCCAGTCAGCCTTTGATCTCAGG
GATCGATTTTCGTCTGGGAACAAATGACATCTGCTGTGTGTTAGGGGCAAATGGGGCAGG
GAAAAGTACCTTTTTTACGCACGTTATTGGGTACTCAAGCAAAATTGCATAGGGAAATTT
TCTTTGCAAACCAACCGCTTGTTACCTATTCACCACAACAGTTAGCCCAACAAATTGCCT
ATGTGCCGCAAGCGCATCAAAGTTTATTTCCCTTTACAGCACGCCGATTACCTTGCAGAT
AGCGTTGTGATTTTAGATAAACAACATCAGCCAGCCTTTCAACAAGGGAAAAAAGCCGCT
ATGCTCACTCTTCATCAACTAGCCAAAACCTATCGTATAGATACGGCAAGTTTGGCTCAA
CATTTACCTTTTAAGGAATAACATGAATTCATTCTACGACATTGATTTTGCTCAACTTTA
TAAACAACATCTGATTGCATGTCGTTATCATGATGTTACCGCTGAGAAATGGGATAAGAA
AGCGGTTAGATTTGCCGAAACTTTGTTGAAAAAGAGAACAGTTATACCCGTCAATTTCTA
GATAAAATGAAGATTGAACCGACAGATAGTGTATTGGATATTGGCTCAGGACCGGGAACG
CTTGCCATTCCCCTAGCCCGTTTATGCAAACAAGTTTACGCCTTTTATATCTATCTGTTA
AACCGTCTTTATCAGCGTGGTATTCAGGCAGAACTGACTTTTTACAGGGAGAAACAGGGG
GCTTTCAAGGGGAAACATACCAAGATCTGCAAAATGCCGTGGAGTTTTCGCTAGGGACAT
TAACCGAACTAGAACGACAAAAATTACAGGCCTTCTATCAGCAAAAACAGCAATCTCAAC
AAAAAATCAGCCACGATCAAGCCCGTTGGGCGTTTATTTCGTGGCAGGTGTAGAATATCG
ACAAATATAAGCGGTGTGATTTTGCAGAATTTTCTATATAACCTAATTGCGATGGTATAA
AGAAAAAGTCTTCACCCTAGCTCAAATCCTGAGACATTCCTTTAAGAGAATATATCAGGC
TTTCCAAAACAATATTGCCCTAATTACATGTTCAATACTTTCATTTTGCATATTAAAAAA
CAGTGGCAATCTCACTAACCGCTCGCTCTCTTTAGTCGTCCATTTGTCTTCTCCACAAAA
TCGGCCAAACTGCTGGCCTGCAGGGCTTGAATATAATGGCACATAATGGAAGACCGTCAA
AATTCCTTTTGATTTCATTGCATTAATAAAATCCGTTCGCACCTTGAGATTTTGCCATTT
TATATAAAACAGATGGGCATTTGCTTGGCACTCTTGGGGAATGTAGGGCAATTCCACAAT
CCCTTTCTCTGCCAAAGGCTGTAATGCGTCAAAATAACATTGCCAAATCATCTGCCGTTT
TTGTTGGATTTGTTCTAACCCTTGTAACTGAGCATAAAGGTAAGCCGCTTGTATTTCTGA
CATTAAAAAACTTGAGCCGAGATCTCGCCAACTATACTTATCTACTTCGCCACGAAAAAA
TTGCTGACGATCTGTGCCTTTTTCTCGAATAATTTCAGCACGAGCGGTCAGTTCAGGCTG
ATTAATGACAATCGCCCCGCCTTCTCCCCCTGCGGTGATATTTTTCGTTTCGTGGAAACT
GTAACAGCCAATATGCCCAATCGTGCCAAGTGCTTTCCCTTTATAAAACGCATTAATCCC
TTGAGCCGCATCTTCTACCACCCATAAGCGATATTTCTGTGCCAATGCCATAATGCTATC
CATTTCACACGCCACACCCGCATAATGTACAGGGACAATTACCTTCGTTTTGGGGGTAAT
CGCTTGTTCTATCAAGGCTTCATCGATATTCATCGTATCCGGTCGAACATCTACAAACAC
GATTTTCGCCCCACGCAGTGCAAAGGCATTTGCCGTAGAAACAAAGGTATAGCTTGGCAT
AATCACTTCATCACCCGATTGAATATCAAGTAAAATCGCTGCCATTTCTAGCGCCGCTGT
ACAAGAAGGTGTCAGTAACACTTTATGGGCGTGAAACCGTTGTTCAAGCCATTGCTCACA
TAGACGGGTAAAGTGACCATCTCCAGATAGCTTATCTGAACAGATCGCTTGCTGGATATA
ATTTAGCTCTGTACCTAATACAGGCGGTTGGTTAAAAGGAATGTTTTGCATCATCGATAA
AACCAATAATAAGTGCCGCTGATTTTTCCGTTTAAGCGTTGATAAAGCCGAATTGCAGCT
AAATTGCTCAGCTGGGTGGTAATCACCATTTTCGTCGCTTGCTGACGTTTCGCCCAAGCG
ATCGCATTCATTAATAAGCGATAGCTAATCCCCTGCTTCCGCCATTTTTCTGCGACCGCC
AACAAGCCAATATGTGCCGTAGTCTCTTTTACTCGAAGGGTAATCATCCCTTGTATTTCA
CCGCTTGTGGCTTCACTGAGTAAACAAATATCGTCAAATTCTCCCTTAACTGCATTTTTA
ATCCATTGCCAATAAAATCGACGATTTTCTAACAATGAAAACCAAGGCGAACGAAAACGC
GTTTGTGAAAACAAATACGAAAAGGGTTCAAGTTGAACCAAATCCTGTTCCGTTGCCACA
CGACAAGCGGTCAGTTCAGGTGAAAAATGTGCAAGATCATATTCAAAAACAATCTCACCT
TCTACAAACTGAAAATCTTGCTGCTGCACCCAAGCTATTTCCGTTATTGCCCAGCTTGGC
AATTTTGTTTGAATGAGAGAGAAATCAGCGAGAACTAAATCCGAGTTGCTCCCTTTACTA
ATAAGATCCAGATCAGCGATATTTCGACCAAAAAAATTAGAAAGCCAAAGGTGCTTATAC
ATTTTTCCTCTCTTATTCATTAATTATCTTTCACATATTTAAACTAGGCTGATTTTAGTC
ATGTTTTTTCATTATATTGAATAGGAGCAAACATATATCCGATATTTTTTATTGTACGTT
ATATATTGCTAAGTGGCGATAAAATAATTTACACATTCAATCTAGCCAAAAGTTTTGTAA
ATAGGTACAATCAAACGCTTGCATTTTATTAACATTTGCGAAGAAAAATTTAACTTTGGA
GAACGTTATGTCGTGGAACGAATCAGGCAATCAGCAAGATCCTTGGGGTAAACCAGGGCA
AAAAAAGCCTGAACAAAAACAACCATCGGGTCAAGAAAAAGAGCCGAATAAGCAATCAAA
TGAACAGCAACCACCTGATTTAGAGGAAGTTTTTAATAACTTATTGAGAAAAATGGGTGG
CGGTAAAGGCAATGGTTCAAACCAAAATAACCGTCCAGCTGTTTCTGCAGGAAAATTTTT
ACCTGTATTACTCGGCTTAGGCTTAGTTGTATGGGGAGCTTCAGGGTTTTATACCGTCCA
AGAGGCAGAACGTGGCGTAGTTACTCGTTTCGGTAAATTACACGAAATTGTTTTACCTGG
TCTAAACTGGAAACCAACTTTTATTGATAATGTAACGCCAGTGAATATTGAACGTGTGTT
AGAACTGAGAACTAACGGCTCTATGCTTACCCAAGATGAAAATATGGTGTTGGTAGAAAT
GACCGTTCAATACCGTATTGAAGATCCAGCGAAATATCTCTTTAGCGTGACCAAACCTGA
TGATAGCTTGAAACAAGCGACTGACAGTGCATTGCGTTATGTGATCGGACATATGACAAT
GGACGATATTTTAACCACAGGGCGTGCGATTGTGCGTGAAAAAACGTGGAATGCCTTGCG
TGATATTATCAAAAATTATGATATGGGATTATTGATCACCGATGTGAACTTCCAATATGC
TCGTCCGCCTGAAGAAGTGAAAGCGGCATTTGATGATGCCATTAAAGCACAAGAAGATGA
GCAGCGTTTAATTCGTGAAGCCGAAGCCTACGCAAGAGGGCAAGAGCCAATTGCTCGTGG
TCAAGCACAACGTATTTTAGAGCAAGCAAATGCCTACAAAGAGCAAGTTGTGTTAAATGC
TCGAGGTGAAGTACAACGCTTTACTCAATTATTGCCTGAATATAAAGCCGCACCAGAAGT
CACTCGTGACCGCTTGTATATTCAAACAATGGAAAAAGTGATGAAAAATACACCGAAGTT
AATGGTAGATAGCTCAAACGGCAATAATCTAACGGTGTTACCTATTGATAGATTGATGGC
TAAATCAACGACAAATGAAGCGGTAAAAACACCATCATCACAACCTGTTATTCAACAACA
GCCGCAACTTGCTCAACCTGTTAGCCCTGCTCAATTACCTGCAGTGGAACAGAATGAGCC
TGTGCGTAAAGGGAGATTTTAAGAATGCGTAAATTACTTTTACCTGTGCTATCCGTTGTT
GCATTTATCCTTTTCCAATCGGTTGTCGTAGTACAAGAAGGTCAGCGAGGCATTATGTTG
CGTTTCAACAAAGTGCATCGTGATGCCGATAATAAAGTGATTGTGTATGAACCAGGTTTA
CACTTTAAAGTGCCTGTTATCGATCAGCTAAAAACCTTAGATGCTCGTATTCAAACCCTT
GATGGACAAGAAGACCGCTTTGTCACCGTCGAGAAAAAAGACTTGCTGGTGGACTCTTAT
GTGAAATGGAAAATCAGCGATTTTGGTCAATTCTATACTTCAACTGGTGGCGATACACAA
AAAGCTTCAACCTTATTACAACGTAAAGTCAATGACCGTTTACGTTCAGAAATCGGTTCT
CGTACAATCAAGGACATCGTTTCAGGCTCTCGTGGCGAGCTGATGGCTGGCGCTCAAAAA
GCCTTAAATGACGGCGAAGATGGTGCAGAACGTTTAGGGATTGAAGTGGTTGATGTGCGT
GTAAAACAGATCAACTTACCAAATGAAGTATCTGCGTCAATTTATCAACGTATGCAAGCT
GAACGTGCTGCCGTTGCTCGTGAACACCGTTCACAAGGTGAAGAAAAAGCAGAATTTATT
CGTGCTGATGTTGATAAAAAAGTGGTGCTGATTTTAGCCAATGCAAATAAAATCGCCGAA
GAGCTGAAAGGTCAAGGTGATGCAGAAGCGGCTAAAATCTATGCTGAAGCATTTAAACAA
GAACCTGAGTTTTACAGTTTTGTGCGTAGTTTGAAGGCTTACGAAGAAAGTTTTGCCGCA
GGCTCAAACAATATGATGTTGCTTAAACCAGACAGCGAATTTTTCCGCTTTATGAAAGCA
CCTACAAAATAGTTATATCCAAAGACCCGATAAAGCGGGTCTTTTTTATCTTTAAAATAG
AAAGCTACAACGAGGTTGTAAAATTTTAGGTTGTTATATAACAGTTTATATTAACCAAAA
TGTAGGGACACACTGAGTGTGTCCGCTCATAAAAGATCAATTGAGGACACACTCAGTGTG
CCCCTACAGTATGCCTGAAAGATTGAGGTTTAGCGTAACTGTAACAACCAAAAAAATCTA
ATCGCTTGTATGCTTTTGACATTCACTAAACCTAACTAAAAGAGGCAATTTATTATGGGT
AAAAGTGTTGCAATCCTTGGGGCTCAATGGGGCGATGAAGGTAAAGGCAAAATCGTAGAT
TTATTAACGGATCGTGTGAAATATGTGGTTCGTTACCAAGGTGGACACAATGCAGGTCAC
ACCTTAATTATCAACGGCGAAAAAACCGTACTTCGCCTTATTCCATCAGGTATTTTGCGT
GAAAACGTGACCTGCTTAATCGGCAACGGCGTAGTTCTTTCCCCTTCAGCATTAATGCAA
GAAATGGGCGAATTAGAGTCCCGTGGTATTAACGTGCGTGACCGCTTAAAAATCTCTGAG
GCTTGCCCACTAATTTTGCCATATCACGTTGCAATGGATCACGCTCGTGAAGCGGCGTTA
GGTAAAAACAAAATCGGCACAACAGGTCGTGGTATCGGCCCTGCTTACGAAGACAAAGTC
GCTCGTCGTGGTCTGCGTGTCAGCGATCTATTCAACCGTGAAGCCTTTGCGGAAAAATTA
AAAACTATTTTGGAATACTACAACTTCCAACTGGTTCACTACTACAAAATTGAGCCAGTC
GATTACCAAAAAACCTTAGATGATGTTTTTGCGGTAGCAGACATCATCACAGGTATGGTT
GCAGATATTACAACCCTATTACACAAAGCTCGTGCCAACGGCGACAATATCCTATTTGAA
GGTGCGCAAGGCACAATGTTAGACATTGACCACGGTACTTATCCATTTGTAACCAGTTCA
AATACCACCGCTGGTGGTATTGCAACAGGTTCTGGTTTCGGGCCTCGTAATTTAGATTAT
GTATTAGGTATCATTAAAGCTTACTGTACCCGTGTGGGATCTGGTCCATTTACGACCGAA
CTGTTCGATGAAGTCGGTGCAGAAATTGCTCGTAAAGGTAACGAATTTGGTGCGGTCACA
GGTCGCCCACGTCGTTGCGGTTGGTTTGATGCCGTTGCTGTTCGCCGTGCAATTCAAATT
AACTCAATCTCAGGTTTCTGTATGACTAAATTAGATGTACTTGATGGCTTTGAGGAATTA
AAAATCTGTGTCGCATACAAATTACAAAATGGCGAAATCGTAGAATACTCACCGCTTGCG
GCGGCAAACTGGGAAGGGGTTGAACCGATTTATGAAACCTTACCAGGTTGGAAAGAGAAT
ACTTTCCGTGTAACTAAATTAGAAGATTTACCGCAAAATGCGATCAACTACATCAAACGC
ATTGAAGAAGTGTTAGGTGTACCAGTCGATATTCTTTCAACAGGCCCAGACCGTGTTGAA
ACAATGATTTTGCGTGATCCGTTTGTAGAGTAATTAGATTTTAACGATAACAATCCCCTG
GTTTGTAGAAATTAGGCGATTTTTTGTATAAAACAGATCGGATCTGACCGCTCGTTTACA
TTTATATTGCGAACTTAGTGGCAAAGTAGTGTAAAATAGCCAAGTTTTCGTGATTTATAT
TCATAGAGGAAAAAGAATGAAAAGAGTAGTCATCACAGGTATCGGCATTATTTCGAGTAT
CGGTAATAACAAAGAAGAAGTATTAGCTTCATTAAAAGAAGGTAAATCAGGCATTGAATT
TGTACCTAAATTTGCTGAAGTGGGTATGCGTAGCCAAATTGCAGGGACGATTAAATTAAA
CCCAGCAGAATTAATTGACCGTAAAGTATACCGTTTTATGGGCGATGCTGCAGCTTATGC
TTACCTTTCAATGAAAGAAGCGATTGAAGATTCAGGTTTAACCGAAGAGCAAGTGTCTAA
CGACCGTACCGGTTTAGTTATCGGTGCAGGCACAGGCTCTGCACATAGTCAATTAGTGGC
TTGTGATGCAGTGCGTGGTCCTCGTGGCGTAAAAGCAGTTGGTCCTTATGCCGTAACTAA
GACAATGGCTTCAAGTGTATCTGCTTGCTTAGCAACCCCTTATAAAATTCGTGGTGTAAA
CTACTCTATCAGCTCTGCTTGTGCAACCTCTGCACACTGTATCGGTCACGCAATGGAGTT
AATCCAATTAGGCAAACAAGATGTGGTTTTCGCGGGTGGTGCTGAAGAGCTATCTTGGGA
ATGTGCAACGGAATTTGATGCAATGGGTGCAGTTTCAACTAAATACAACGAAACCCCAAC
TAAAGCTTCTCGTGCTTACGATGCCAACCGTGACGGCTTCGTCATCGCAGGTGGTGGTGC
TGTTGTTGTGGTTGAAGAGCTTGAACACGCCCTTGCTCGTGGTGCAAAAATTTATGCGGA
AATCGTAGGCTATGGTGTAACATCAGACGGTTACGATATGGTTGCCCCAAGTGGTGAAGG
TGCGGAACGTTGTATGAAACAAGCGATGGCAACAGTTAAAGGCGAAATCGAATACATCAA
CGTACACGGTACATCAACACCAGTGGGTGATGTGAAAGAATTAGGCGCAATCAAAAATGT
CTTTGGCGATAAAACCCCAGCGATTTCATCAACTAAATCAATGACTGGTCACTCATTAGG
TGCAGCAGGTGCTCACGAAGCGATCTACTCGCTATTAATGTTAGATAACGATTTCATTGC
ACCAAGTATCAACATTGAAGAACTTGATGAACAAGCACAAGGTGTGAATGTCGTGACAGA
ACGCCAAGACAAAGCATTAACAACCGTAATGTCTAACAGCTTCGGCTTTGGCGGTACAAA
CGCTTGCTTAGTTTTCCAAAAATATCGAGGCTAATCTTGCTTAATTTTTGAAATCTGATA
TAAGGGAGTGGGAATTTTCCCACGTCTTTTTTATTTATTTGGAGTGAATAATGTTAAAGT
TTAAACATTTATTATCTATTTTAGTATTGGCAGTTTCAGCAAATGTCGTGGCAAGCGGTG
TATCAATGGAAATGTTTCAAATGAAACGCCAAATTAACCTATTAACGAATGCCCAAACAG
CTGAAGAATTTACGCAAAATGCCGATAAATTTATTGAAGTGTCTAAAAAAGCCCAAGCAA
CTATGCCAAATAGCTTAGATGGCGATCAAGAGAAATTCAAAGGCTATCAACAAGGTATGC
AAGAAGTCATCGATGTGGTTGCTCAAGCAAAAAACTTAGCAAGTCAAGGTAATTTAACGG
AAGCAAAAACAGTTATTGCACGTTTAGATAGTTTAAGAAAACTGTATCATTCGGTATATA
AATAAACATCTAGCCTAAAGTTAAATGGACGAAAATGGTGTAATAGACAAATTTGTTGCA
AAAAAGCAGCTTAAAAAAGTCTCTCCCACAATTTGTGTAAATACCTGTTTCTGAGATAAT
ACATTCAGACACAGGTATTTTATTATGAACGAAAAACAAC
>H27 Scaffold2
ATCGCTAGCAATGATTTGTTGTATTCGCTGGGGGAAATTGTTGTTTGGTTAAGATTTAAA
CTCAAAAGATCAACAGCCCCTAAGGCTTTAATTGTATTGGTTTCATCGCCTACGTCTTTT
ATACGTTTCAGCACGTCAAATAGAGGAGCGGTACAACAAGAAAATAAATCGGCTAAGGCT
TCATAGCTTAATGAACGGTTATTATTCACTTCAAGTAGCATTTGCTCAAAAGCGGTGCAA
GCCCCTTTCATTCGTTCAAGTGCAACAAAATCATCTTCACTAATTAAAAAATGATGGTCA
TATTGAAAATAAGTATTTAAAAAAGCATTGGTTTCTACAATAAAACGTTGTTGGTTTATC
GCTGGCCGTAGCTCGTTTACGGCTGATTTATTCATTTTGCGTAATTCGCCCAAGGCTTCT
AAGCAACGTTTGATAATTGGTGTCCAGCAGTCTGTTGTTTTATCTATAAAGCTAATGGCG
GTTTCAATGGAAAGCCAAAAATCAAGCGTTTCATTCCGTGCTTTATTTTGAATAATCAAA
TAATCTTGTTCAGCCTGAAAGCCTAATTTAGTTAAATGTTGTTGGCTTTCTTTGGTGGTT
GGATGCCAGCTAAAAGCAACGTGTGCAAGCTCTTTTAATGAAATAAAAGATTGTTGGCGA
TTATTGATAAGTTTTGTTTGAAGAGAAAAGGGGAACTGTTGAGCGTTCATAATGAACTCC
TTTGTGTATTTACGAAATTTTACCCTATAAAATAGGGTGCCAAGGGGTTCGTAAGCCACA
CAAAGACGGCTGGAGTTATTTCCCTTTCGGGTGTTGTATTCCTCGCCCCCTCGGTATTGA
GTTTAAATAAATTGTGCCTTTTGCCCCAAAATTGCAAATTTTAGGTACAAAAAACCGCTT
GATCTATCGGATGCGGTTATCCGCTTTGTGTAAGGTTACGACACCTTGAGAACAGTCATA
CGCGTTTTAAGATAAATAGCAAGTGTTTAATTAAAAAATTGAATGTTCAACTTTAAAATC
ATTGTTGTTTACTCATAACTATTTGATTTTTATAAAATAGAATTTCTTTCATTAAGTTGA
ACCATTCAAATCTTTTCTTGCAAGCGGTCAAATTTCCCCTAAATTTTACCAATCCCCACA
AAAACGCCCTTTTAAGCCCTTTTTCTGTTTAAGCCGAACAAGTGTAGCTCTTTTGTCTTT
TAGTGTGTTTATAAACGCTCGTAAACGCCTTAAATTTGATTCTTGCTTGTTGTATTTGGC
ATTAGTTATGTATTGCAGTATAAGTGTTTTATTAAAGTAGTTTAAAAGAGCAGTTTTATA
AATCAGTTTAAAGTTTGCGGTATTGGTTGAATGATTAAAACAGAGCGATATATGAACAAT
GCTGAAGTTGCTTACAATAATTTAATCGAAACTTTAGACAGTTGTATTGAACAAGCTTAC
GAAAAGGCACAAGGTGATAAAGCAAAGTTTAGGTTTCATTTTTTAGAATTATTTGGGAAA
TTTAATGGAGGTTTAAATTTGTATATTCCTAAATTTGATAACCTTACAAAAGAAGCGGGC
AAAATCCCACAGTTTGGGCGTTTAGCTTTTCGCACTCGTTCAACCGTTCGAGAATTACAC
GGCGACTCTAACCGCTTAACGCCTGAAGATGTAACAAGTTTAAGCGTAGAATTAAAAGAA
CACGATATTGAATACCCTATTGATTATCGTGAAGATAATGATGCCAGCTATCCTTTGAAA
AAATACGCTCTTTCTGTTGTTCAAGATGTCATTGCGTTAGGGCGTGAAGTGGCTGTTGCT
GAAATTGCACAAAATGCAGAGAATTATTCAGCTGAAAATGTTGTTACACTGACTGAAACA
CAACGTTTCACAAATGCAAAATCTGGCCCTTTAAAATTCATCAATGATGGTTTAGAAGCT
GTTTCTGCTACTATTGGGCGTTTGCCCAATGTTTGTGTAATTGCTTCAGATGTTTGGAAA
ATTTTAAAAGAAAATACAAACCTTTTAGAACGTATCAAATACACTCGCACAGGCATTTTA
ACCCCTGAAATTTTTGCTGAATTGATTGGCGTTGAAACGGTAAAAATCGGTGCAGCTTCT
CAAGAAAAAGATGGCAATTTAGAAAAAATCTGGTCAAATAGCATTGTTTTGGCTTATGTT
GCAAACGGTAAAGATAAAGGCAAAAAAGGCAATATTTTTGAACCGTCTTACGGTTACACG
GTAAGACGTAAAGACGGCTTATTTGTTGATACTTACCAAGAGAAAGGCGGTAAAGTGGAA
ATTATTCGTTGCACGGATATTAACGCCCCTTTCCTTGTTGGAAAGTCCGCAGGTTATTTA
ATTAAAGGTTGTATTAAGTAAATAGGTTTTACCTTTCAATCAGATTGTTTGCTTGCACCG
TCAAAAAACGGTTTTCTGATTGATTGAAAACGTCACTAAAGACGTAAAAAAGACTAAAAG
GGCTTTAGCTAGTGGAATAGTTAAAGCCCTTTTCTCTAAAAAATGAAATTTTATTGCTGT
ATGTGAAAAAAGCGAAATTGTTATTTATCTTGCTTTTTTTGTTGTAGTTATGTCGCTTTG
TTTTAATAAAATTCGATGACTTTTTGTTTGAAAGATTGGGTGTATTTAGTCATAAAAATC
TGCACCTTAATTAGTTGGTTGTTTAGCCCAACTTTTGGGGTGCAGATCATCTACGTCAGC
CCCTAATTCAATTTAATTTTGCAAGTTATGATAATGCGCTACTGCTCTTGCTTTGCGAAC
GTAAGGGCTAGTTGTAGAATACCAAAGCCTCATATTAATTAAACCAAACACAAAAAGCCC
ACTATTTCCATAGCAGGCTTTTTTATCACTAAAAATTAGTCACCAACAGCAATGCGTTTC
ATATCTGTCATATAACCACGCAATTCTTGGCCGATTAACTCAACCGGGTGGTTGCGGATG
GCATCGTTAATATCACGCAAGTACACATTGTCGATTTCAACGGTTGGTGTTGGTTCGCCT
AAATCGCCTTTTTGTAACATTGGGATTAATTTCTCTGCAAGAATTGGCGTTGCAACGTGT
GAGAATAAGTAGTTACCGTATTCCGCAGTGTCTGAAATAACCACGTTCATTTCGTATAAA
CGTTTACGCGCGATAGTGTTTGCGATTAACGGAAGCTCGTGTAATGACTCATAGTATGCA
GACTCTTCATAGATACCGCTTGCAACCATTGCATCGAATGACATTTCAACACCGGCTTTC
ACCATTGCAACCATCACTACGCCGTTATCGAAGTATTCTTGTTCAGAAATTTTGATACCG
TCTGCTTTTGGTGAATTTTCGAAAGCTGTTTTGCCTGTTTCTTCACGCCATTTGAATAAG
TTTGCATCGCCGTTTGCCCAGTCTGCCATCATTGTTGATGAGAACTCACCGCTGATGATG
TCGTCCATATGTTTTAAGTAAAGATCGTTTAATTGGAGTTTAATTTCTTCCGCTAATTCA
AAGGCACGGATTTTTGCTGAGTTAGAAAGACGATCCATCATTAATGTGATACCGCCTTGT
TTTAACGCTTCAGTAATGGTTTCCCAACCGTATTGAATTAATTTGCTTGCATATGCCGGA
TCTTTACCGTCTGCCACTAATTTGTCGTAGCACACGATAGAACCTGCTTGTAACATACCG
CAAAGGATGGTTTGCTCACCCATTAAGTCAGATTTCACTTCTGCCACGAATGAAGATTCT
AACACGCCCGCACGGTCGCCACCTGTCGCACTTGCCCACGCTTTTGCAATCGCCATACCT
TCGCCTTTCGGGTCGTTTTCAGGGTGAACAGCGATTAATGTCGGCACACCGAAACCACGT
TTATATTCTTCACGCACTTCTGTACCCGGGCATTTTGGTGCTGTCATCACCACAGTGATG
TCTTTACGAATTTGCTCGCCTTGTTCAACAATGTTGAAACCGTGTGAATAACCAAATGCT
GCGCCTTGTTTCATTAATGGCATAACATCTGCAACCACTTTTGAGTGTTGTTTATCTGGG
GTTAAGTTAATCACTAAATCTGCAGTTGGGATTAACTCTTGGTATGTGCCAACTTTAAAA
CCATTTTCTGTTGCACGTGTGAATGAAGCACGTTTTTCTGCAATCGCTTCTGCACGTAAT
GCGTAAGCAATATCTAAACCAGAATCACGCATATTTAAACCTTGGTTTAAACCTTGCGCA
CCACAACCTACGATCACGATTTTTTTGCCTTTTAAGAAGTTGCAACCGTCAGCAAATTCG
CTACGATCCATAAAACGACAACGACCTAATTGGTCAAGTTTTTCACGTAAGTTTAATGTG
TTGAAATAGTTAGCCATAATAAAAATCCTGTGTTGTTAATGTTGAATGTTTGATGTTGTG
TTTACATACTGTAGTTGTTTTTGCGAGTTTGATTATAGCTGTTTTTGTTATTGCGTAAAT
TGACATTATTAGAATTTATCATTGCACTAAATAAAATCACAAGCGGTCAGAACCCTATTA
TTTTTTGCAAATTTTTGCGGAGTAAGAGCCTTAACACTCAAGTTATCTTTGCTATAATTC
CCCAAATTTACCTAAAATTGAAGGAATTCTTATGTCCCAACTTATCGAACTCACTCATAA
ACTCAAAGAAATCTTCCAAATCAACCGTGCAGATTTGGATTTTGGGATTTATCAGATTTT
AAACACCCGTAGCCAAGAGATTGAAAAGTATCTTTCACAAACCTTGCCACAAAAAGTGAA
GCAGGCGTTGGGCGATAACCAAAGTGAGCAAATCGCTGGTTGGCAGGCGGAACTGGAGCA
AGCCAAAAAACAAGCCCAAGAGCTAGGCATTGACCCAAACCAATCACCCAAAGTCCAAGA
ACTGCAAAGCAAAATTGAACAAGCCAAAAAAGGCAGTGCTGATCACGAGACGGCGGTTTA
TCGCCATCTTTTAACCTTTTTCAGTCGCTATTACGAAGAGGGCGATTTTATCAGCCAACG
CCGTTATAAAGGCGATACTTATGCCGTGCCTTATTCAGGCGAAGAAGTGTTGCTACATTG
GGCGAATAAAGATCAGTACTACACCAAATCGGGCGAGAATTTCAGCAATTATCGTTTTAG
CCTTAATGATGGTCGCACCGTCTTTTTCCGTTTAAACAGTGCCGATATTGCCAAAGATAA
CCGCAAAGATAACGATGCGAAGCGTTTGTTTACCCTTGCCACTGCACAAACCATTGAACG
TGAAAACGAAGATGGCGAGTTGGAAATGATTGACATCAACCCAATCACACAAAGCGAAGA
CGGCAACACCTTAACCATTTTGTTTGATTACAAACCGTTTGAAAAATTGGCAAAACAAGA
GAAAATTTTGGAACAAGATTTAGCCACGTTGCAAGCTCACGATTTGCTACAAACCAAGTG
GATTGCCTTAGCCGAGCGTTGCCCAACCGAAAAAAATCCTAACCGCACTTTATTGGAAAA
ACATTTAAGCGACTACACCCAGAAAAACAGTGCCGACTATTTTATCCATAAAGATTTAGG
CGGTTTTTTACGCCGTGAATTGGATTTTTATATCAAAAACGAAGTGATGAATTTGGACGA
TGTGCAAAATATTAGCCATTTCGCACCGCTTGAAGCGAATTTACGCCTAATCCAAACCTT
ACGCAGCATTGCTTTGGAGCTTATTGCCTTTTTGGCACAGTTGGAAAATTTCCAGAAAAA
ATTGTGGCTGAAAAAGAAATTTGTGGCAGGGCATCACTATTTAATTACCCTTAACCATAT
TTTGCAGCTCGAACAAGCGGGCAGATTTATTGAAGAAATTGCAAATAACAGCAAACAGCT
TGCACAATGGCAAAGCTTATTTAACCTGCCGTCTGCAGATGCTCAAGCATTTTTAAATAC
TCAAAAAGCAAACAATGCGGGGGGGGGGGTAAACCCTGTTTAAATTCAAATAGTTATAAT
GATTTACAACATCTTGTTGTAGATACATCACTCTTTTCTGCCACATTCCAATCCGCACTG
ATTTCCGAACTTTCACGCTCACTGGGCGACTTTGATAGCCATATCAACGGCACGCTTATT
CATTCGGATAATTTCCAAGCCTTAAATTTATTACAAGCCCGTTATCGTGAACAGGTGAAA
TGTATTTATATTGATCCGCCATATAATACTGGCGAAGATGGTTTTATTTATAAAGATAAT
TTTCAAAGTTCTAGCTGGCTAACGCTTATGGAAAATCGTGTTATGTTAGCAAGAAGTTTG
CTTGCAAAACAAGCTGCATTATTTTGTCAAATTAGTGATACTGAAAACACAAACTTAAAC
AAATTGATGGTTTCAGTTTTTGGTAAAGAAAATCACAGAGAAACTATTTCCGTTATTACA
TCAAGTAAAAGTGGAGTAAATGCTATTAATGTAAAACGTGGAGAACGTTTATTTAAAATC
AAAGAATATTTACATTTTTATTCAAATCATCCGAGTTTTAGGTTTAACTCCTTCTATACA
GCTGATGATTATAATGTAAATTATAAATGGGAAATATATCAACAAGATGATGGTTCATGG
TTTGTTTGTGATTTAAAAGCTACTAGAAAATTTGATGAAAAATCACTCTCTGAATATGCA
TTGAAAAATCCAAAAAATATTTATTCTATTGAAAAAAACAATAGTAAAGCAGGCGAAGCT
ATGAAATTTATTTTGGAGAAAAGTAAGGCAAGTGGAACAGTAGAAACTTTTACTGATCAG
TTTGGTGTAACTAAACTGATTTATCAAGGTGGTGTATGTGTTCCTTTAGAAGAACGTGTA
ATTCAAGAGAATGGAAAAAATGTATTTGGAGTATTAGGTTCTGATATTTGGGATGATATT
GGGCAGGCCGCAAAATCAGAAGGTGGAGTTTCATTTGATAATGGTAAAAAACCAGAAAAA
CTCTTAAAGCGAGTTATTGAAATGGCAACGCAAGAAAATGATTTAGTCTTAGACTATTTT
TCAGGTAGTGGGACAACAGCTTGTGTATCACAAAAGCTAAACAGAAAGTGGATTGCGATT
GAACAAGGTGAATATTTTGAAAGTGTATTAAAAGTACGTATTCAAAAAACTTTATTTGGC
GAACAAACTGGAATATCAAAATCAATAGACTATAAAGGTGGTGGAATTGTTAAAGTACTG
AAACTGGAAAGTTATGAAGATACGCTGAATAACCTTGAACTTCGCCGCAGTGGCTTGTTT
GACAATCTTTCAGACGATGTACAACAAGACTATTTGCTCCACTATATGCTTAATTTAGAA
AGTCGTGGCAGTTTGCTTAATGTATCGCATTTTGAGAAACCCTTTGATTATGGCTTGAAC
ATTAGCACCACCAGCGCCGGTGCTTATGAATGGCAAAAAGTGGATTTGGTGGAAACCTTT
AATTATCTGATTGGAGCACGGTTAGTCAGTATTGATGATCAGCGAGTTAAAAGAGGCTAT
GTAGCGATAGATTGTCAATTACCTAATCAAAGCGGGGATGACAAAACATTAATTGTTTGG
CGTGATTGTGAACAATGGCATTATGAAAATTTGTATGCAGAAAAAGAATTCAGCCACAAT
TTTCAAGGTAACAAAACGACGCTATTTGGTAAGATAAATTTTAATCCTAAAAATACCGAC
TATGCACAAGTCTATATCAATGGCGACCATACCCTTGAAACCGTGTGGGACGGCGAGCAA
AGTGGTAGTTTGAAGATTGTCAGCATTGAAGATGCGTTTTTATCCTTGATGTTTGAGGGG
GATGCATAATGGCAAAAGCACCCCAAAATACCAAATTCCATTTTGATGAGCATTTAATTT
TAAATCGTTGGCTGTTTTCGTTATTTCACAAAACATCGTTAAATGAGTTTAAAAGCCTGT
TGGAAAGCGTAGAAAATGACGACCATATCGCCAGCGATGGACAGAGCCATTTTTATCATC
GCCTAAGCAATGAGCTGTTTTTTGAACACGATAATCCGCTAAGCCTTGCGGAGCTTGCTG
CTTATGATTTGCGGTTGGTGCATTATTGGCAAAAAATTACGGAAAAGCGTAATCGCACAA
GCGGTCATATTTTGCGACCAAAATACTTCCAGTATCTATCGTTACTGTTTACCGAAATTT
ATTTGGATTGGTATTTCAACAAAAAAGCCGAATTACAGACCGCACTTAATCAGCAGTTAG
TGCAATACGCCAAAGAGATGGGCAAAAATGCACAAGATTTTGAAGTGTATCGCTTAAATG
ATTTAAACAAAATCGCGTTTTGGAATGCTACAGGTTCGGGCAAAACCTTGTTGATGCATG
TCAATATTTTGCAGTATTTGCATTATTTCGGCAAAAACCAACCGCTTGTACGCCCCGATA
AAGTGATTGTGCTTACCCCAAACGAAGGTTTAAGCGGTCAGCATAAAGAAGAGCTTGAAT
TGTCAGGCTTTCAAGCCAGTTTTTTTGATAAAAATGTTATCTCGCAGACGGCATTTAATT
TTAGCGTAGATGAAGTGGGCATTGGCAAGTGCGTTGAAATCATTGATGTCAATAAACTTG
CCGACAAATCAGGCGATAAAACCGTGTCGGTAGAAGCCTTTGAAGGCAATAATTTGGTGT
TGGTGGACGAAGGGCATCGTGGCATATCGGGCGAACAGTGGCTGTTACGCCGTGAAGCCT
TAGTCAAAGGCGGTTTTGCCTTTGAATATTCGGCAACGCTTGGGCAAGCGGTGGCAGGCC
GCAAAACCATTGCTAAACAAGTGGAAGACAAGCAAAAAGCAAAAGCCAAGTTATTGTTTA
ATAAAGGTTCGTTAAAAGGTTTATCAGAAGACGACTTAGCCAAATTAACCCTTGATGAGC
TGGAAATGGCAAAGGTTCGCACCACTGCAGTGCTTGAAACTTATGCTAAATCGGTGTTGT
TTGATTATTCCTATAAGCATTTTTATCACGATGGCTATGGTAAAGAGAGCCTGATTTTAA
ATATTGAAAAACAAGGTTTTGATGAGCATTTGCCTGTTTATTTTGTGGCAGGTTTGTTGT
CGTTTTATCAACAACTTTATTTGTTTGAACAGCACAAAACCGCATTGGCGGAATGGAATA
TTGAAAAGCCGTTGATGGTGTTTGTGGGAAATAAAGTGGCGGACGATAACAGCGATATTC
TCACGGTGGTGCGACAACTGGCGTTTTTTGTGAATGAACCGCAAACAGTGCAAAAATGGC
TGAAAGAACTCATACTAGACAATCCTCAAATATTGGGTGAGAGCAATAAACATGTCTTTA
AAGGACGTTTTGTGCCGTTGCTCTCTTTTGTCGATGATGTAGCTACATTGTACCAAGATA
TGTTGCGTAAGATTTTTGGGGCGACACATTCAAGCCGTCTGCGTTTAACCCATTTGAAAA
AAAGCGATGGTGAACTGGCATTATCCCTTGGCGAACAAGGCGAGAAATTTGGTGTTATCA
ATATCGGTGATGCTTCCGGTTTGCTGAAAACCGCACAAGAAAATTTTGCCGATGAGTTTG
ATGCGGTGAGCGATGAGTTTAATGGCGGTTTGTTTGCTGAAATCAATCATAAAACATCTC
CCGTAAATATCTTAATCGGTTCACGTAAGTTTACCGAAGGTTGGTCAAGCTGGCGTGTTT
CTACGATGGGCTTGCTCAATATGGGCAAAGGCGAAGGTAGCCAGATTATTCAGTTATTTG
GGCGTGGTGTGCGATTGAAAGGGCGTGAATGGTCGCTCAAGCGTTCATTGCCAAGCGTTC
GTCCGAAAGGTGTCTTTTTAGAAAAACTGGAAACGCTGAATATTTTTGGTATCAACGCTG
ATTATATGGAGGTGTTCCGTGGCTATTTGGATGATGAAGATATCCAAACCGGCGATGAAA
TGCTGACGTTGGATTTCCCTGTGCAAAAACGCTTGCCTGCCATCAAACTGAAAACCTTAA
AACTCAAAGAAGAAGTCAAAGGCAATCGTAAGCAGTCGTTTAAGCGAGTAAAAAAGAATA
TTTATCTATTTGAAATTCCTGAAGAATGGCAGAACAAAATTAAAGGGATTGAAATTAGCC
TAGATCGCTATCCAAAAGTACAAAGTTTTGCCACCAAAGGCACGGCAATCGCTCAAGTGC
AAGGCGAACAGCGTGATGAAGTGAAGTTAAATTCGGCACTGTTTGACTTTTTTGATTGGG
ATAAGATTTATCTGCAAGTGGCACGTTTTAAACATCAGCAATCTTGGTATAACTTGCGAT
TAGATAAAGCGAAGTTACGCCAATTTGCCGAGCAAAGTCATTGGTATAGGTTGTATATGC
CAAAAGCGGCGTTAAAGATGGATAGTTTTGCTCAAGTGGCTTTACAGCAAGAGATTTTGA
CGGATTTGTTGCTGGAATATGTGAAAGCCTTTTATAACCGCTTAAAAGCCGCCTACGAAG
GGCAGTTTTATGAAGTGGTTACGGTGGATGACAGCAATGGCTCTATGTTGGATAAATACC
AATTTAGTTTGCCTGATAATGACGAAGGTAATGAAATCAAACAACGATTAGAAGCCTTAG
CAGACGGCATTAGCGAGTTTAGCAATGGGGTAAAACCTGTTTATGGTGGCGACAAGGGTT
TGCAAATGCTCTGTTTTGATGGACATTTGTATGCACCCATTTTTGCTTGCTTAGAACGCC
AAGATTTGCCGTTTAGTATTCAACCGCTTGCCATTGGCGATGAAAGTGAACTGCGTTTAA
TCAGTGATTTAGTCAATGCCAAAGCAAGTGGCAAGTTGAGCGAGTGGACACAAGGCAAAG
ATTTGTATCTATTACGCAATGCTGCCAATAAGTCCAAAGGCTTGGGTTTTGCTTTGGCGG
GCAATTTCTATCCCGACTTTTTGCTGTGGCTTGTGGACAATCAAACAGGTAAACAATGGC
TTAGCTTGATTGATCCGAAAGGCATTCGCAATATGGATTTAGACAATGCCAAATTTGGGT
TATACGATGAGTTGCAAAAATTAGCTCGTGAATTGAAGATTGAGACCCCGATTTTATCTG
CCTTTATTTTGTCCATTACCAAACAGGCAGATTTGCTCAATGTGGGGCATTTAACAACAC
AAGATTTCGCCGAGAAACATATTTTATTTATGGACGGCAATCAGGTTTATCTCAAACAGA
TGTTTAAGATGATGTTGCAATAGTGGTGTAGATGCTTGAAATGGTAAAGTGGGAATAACG
TACACAAGAAAAGTGGATTTTGTGTGCATATCGGAATAACATACACAAGAAATCCCATTT
TCTTGTGTATGTTGTGTGAATGTACACGTTATTCCTAATTTTTATGTTGATGAGAACGAA
GTATGAATTACGTCATTCCTGATTTATTCGCGTTGGGAGATTTGGAAAGCAAATCTGTTT
TTAAAGCCTGTACCCACGCACATCGTGCATTGGGGGAGTTAAAAGGTGTCGTGCATACGA
TGCCAAATCCCAATATTTTGCTTGGTACTTTGCCTTTGCAAGAAGCAAAAGAAAGTTCAG
AAATTGAGAATATTGTAACCACACAAGATGACTTATATCAGAGTAATTACGCCACACAGC
AATTTGCTTCTGGGGCAGCTAAAGAAGTTCATTATTATGTTCAGGCAATGAGTTTAGGAT
TTCATGAAGTACAAAAAAGTGGTTTGATAACCCTAAATTTAATTAAAGAGATACAGCGTG
AGTTGGAAGGTAATAACGCAGGCTTCCGCAAACAAGCAGGAACCGGTTTAGTGAATCAAA
CCACGCAAGAAGTGGTGTATATGCCACCTCAAACCTATGATGAAATCGAAAATCTGATGG
CTGGTTTAGAAAGGTTTATCAACGATTCTGAACAAATGGATTATGACCCTTTGGTTAAAA
TGGCATTAATTCATCATCAATTTGAAAGTATTCATCCTTTTTACGATGGAAATGGTCGTA
CAGGGAGAATTATCAATATTTTGTATTTGATTCAGCAAGGATTGTTAGATACGCCTGTTT
TGTATTTATCACGATACATCAATCGTAATAAAAGTGAATATTATCAATTGTTACAAGCAG
TACGAGAAACCCAACAATGGGAACCTTGGCTGATTTTTATGCTTAATGGTATTGCTGAAA
CGGCTATTCAATCGGTTAAATTGATTAATGAAATCAAAGCTCTAATGATGAAGCAAAAAC
AGATGATTCGTGAAAATTTACCTAAAGTGTATAGTCATGAATTATTAAATAATTTATTCA
AATATCCCTATACAAAAATTGACTTTGTAATGGAAGATTGTCAAATCCATCGTAATACAG
CCGTTAAGCGTCTTGAAGAATTGGTTGCTTTAGGTGTTTTAGCGAAAACCAAAATAGGAA
AAGAAAATTTTTATATTAATGTTGAATTGTTTCATTTGTTGATGCAGTAGGTAATTGGAA
AATTTGTATGAATATCACAGCGTATCAAGCGAAGTATTTTGCCAATGAAATTTTGTGTCG
TTCCGAAAATGGAGTGGCTCGTATTTCAGACGGTTTATTTAATGCTAAAGTAGATCTTAA
TCCCCATCAGATTGATGCAGCGTTATTTGCACTGAAAAATCCGCTTGGGCGTGGCGTATT
GCTTGCCGATGAAGTGGGTTTGGGCAAAACGGTGGAAGCTGGTTTGGTGCTTTGCCAATT
ATGGGCGGAACGAAAACGCCGTTTGTTGGTAATCTGCCCTGCGGTGTTGCGGAAACAGTG
GGCAAATGAATTGGCTGAAAAGTTTGGTTTACCTTGTGTGATTTTGGATAAATCGCTATT
AAAACAAGAATATCAAGGCAGCTTGCCAAGTTTTTTGCAAGCCAACATGGGCAAGAGAGT
CATAATTATTTCTTACCAATATGCAACCAAACTCGCGAATTTTTTGGCCGGAGAACTGTT
TGATTGCGTCGTGATGGATGAGGCGCATAAACTGCGTAATGCCCATCGTACCAGTAATAA
AATGGGGCAAACATTACGCTCGGCATTTGATGGGCGTAAAAAGTTACTACTCACTGCAAC
ACCATTGCAAAATAGTTTGATGGAACTTTATGGTTTATCTACCTTGCTTGACGAATATTT
ATTTGGTGATGAAAAGGTGTTTCGCCGTGAGTTTGTCAATGAGCACAATATGGCGGAATT
AAAAAGCCGTCTGCAAACTGTGGTAAAGCGAACGTTACGCAAAGATGTGTTGGAATATAT
CCGCTATACCAAACGCCATACGCTTACCCAAAATTTCTATCCAAGCGATGAAGAACAGGC
GTTATATCAAGCTGTATCGGATTTTATCAGCAAAGAACATAGCTTGGCGTTACCGAAGCG
ACAACGTCATTTGATTGGCTTGATTTTGCGTAAATTATTGGCTTCCAGCCCTTATGCCGT
GGCGGATACGCTTAGCATTATCTTAAAACGCCTTTATACACTCAAAGAACAACAGGCTAA
ACAAGAATATTTATTACTTGATTTGAGAGAGAGTGAAGCAGACTTAGCCGATGAGTTGGA
TGAAGAGTGGGAAGATGATGAGTCAAATGATGATGAAGGATTAACATCGGATGATCGTCA
AACACTAGATGATGAAATCGCTCAAATTGAAGGTTTTATCGCACAAACCAAACAATTACG
CCACGATAGTAAAGCAAGTTCACTTTTAACCGCACTACAAACCGGTTTTGCCAAAATGGC
GGAACTTGGTGCAGCTCAAAAAGCGATTATTTTTACAGAAAGTGTGCGAACGCAAGCCTA
TTTATATGACTTTTTGATTGCCAATGGCTATGCCAATCAAGTGGTGAGTTTTTCAGGTGC
TAATCATCACACTGATGCCAAACGCGTTTATGAACAGTGGCTTGCTGATGAAAATAATGC
CGGTCGAATAACAGGTTCTCCACAAGTGGATATGCGTACGGCGTTGATTGATCACTTTAA
GAACAATGCACAGATTATGATTGCCACTGAAGCAGCAGCCGAAGGGGTAAACTTGCAATT
CTGTTCCTTGCTTATCAATTACGATTTGCCTTGGAACCCGCAACGAGTGGAACAACGCAT
TGGTCGTTGCCATCGTTATGGGCAAAAATTTGATGTGGTGGTGATTAACTTTTTGAACCA
ACGCAATGAAGCCGATCAACGAGTTTTAGAACTGTTAAGCGAAAAATTTAAGTTATTTGA
TGGCGTATTCGGTGCATCTGATGAAATTCTAGGGCGTATTGAAACAGGTTTGGATTTTGA
AAAACGTATTGCTCATATTTACGATAGTTGCCGCAGTGCGGAAGAAATCAAACAAGCCTT
TGATGATTTACAAAAAGAAATGGAAACACAAATCCAAGAGGCAATGCAGACGGCAAGTTC
GGCTTTGTTAGACCATTTTGATGAAGATGTGCACGAACGCTTGAAGTTACAGCTTTCCCA
AAGCCAACAATTATTGGATAAAACCAGCCGCTATTTTTGGTATGCAAGCCAATTTGCATT
ACAAGATTATGCGCAATTTGATGAAGCCCAAAAATCCTTTTACTTGCAACAATCGCCTAT
TGAAACAGCTCAAACGGGACGCTATCAATTGCAACAACGAGAGGGGCAGACAGGATACGA
TTATCGCTTAAACCATCCTTTAGGCGAATGGTGTTTAGAGTATTGTCAGCAAGTTCAAAC
CGATGTGGCTTGTGTACAGTTTGATTATAGCCGGCACCCAACGAAATTATCTGTGTTGGC
GGAACATCAAGGACAATCAGGTTGGCTATGGGTGGATAAGCTCGGTTTTTATGGAGAAAA
CCAAACACAGGAACAGCTTGTTTTTACCGCCAGAACCGATACAGGTGAATGGTTAGATGA
GGATTTTTGCCGAAAATTGTTTAGCGTATCGGCTCAGATAAACGCAGATAATGTTGCTTT
ACCCGATGACTTGCAAAGCAATGCCAATCAAGCTATTCAGGGCATAAGTGCAAAACAGGC
TGAAACACAAATGGCGTTATTAAAACAAGAAAGCGAACGTTTGGATAAATGGGCAGAAGA
TAAAATCAAGGCTGCTCAGGAAGCCATTGTGGAAGTGAGTGAAAAAATCAAACAAGTCAA
ACGTGAGAAAAACCAAGCAGCAAATTTAGAACAACTTGCAAATTTTGAAACACAATTGAA
AGATTTAGAGAAAAAACGCCGACAATTAAGGGCAAATATTTTTGATGTGGAAGAGGAAAT
TGAGGAAGAGCGAGATAGGTTATTTGCTCGTATCCGAGATAAATTAGAACAACAGCGTAA
GGTTGAACATTTGTTTGCGGTAAGGTGGGTAATTACTTGATTACTACAAGCGGTCAGAAC
CCTATTATTTTTTGCAAATTTTTGTGAGAATCTCACCGCTTGCTTTGCTGATTGGCAATG
AATCCGTTATAATCTTGCCAATTTTTCACCCTTATTTAATAGAAGGAAACCAAAATGGGC
TTAGAAAATGTACCTGCTGGTAAAGAGTTACCAGATGATATTTATGTTGTAATTGAAATT
CCTGCAAATTCAGATCCAATCAAATATGAAGTGGATAAAGAAAGTGGTGCAATTTTCGTG
GATCGTTTTATGGCAACAGCAATGTTCTATCCTGCGAACTACGGTTATGTAAACCATACC
CTTTCTTCTGATGGCGATCCTGTGGACGTATTAGTTCCAACGCCATACCCGCTTCAACCA
GGTTCAGTGATTCGTTGCCGTCCAGTTGGCGTGTTAAAAATGACTGACGAAGCAGGTGGC
GATGCGAAAGTAGTTGCAGTTCCACACAGCAAATTAACCAAAGAGTACGATCACATTAAA
GATGTAGGCGACTTACCAGCATTATTAAAAGCACAAATCCAACACTTCTTCGAAAGCTAC
AAAGCATTAGAAGCAGGCAAATGGGTGAAAGTTGAAGGTTGGGGCGATGTGAATGAAGCT
CGTCAAGAGATCTTAGAGTCTTTCGAACGTGCGAAAAAATAATTAAACTATTAACCGAAT
ATAATGCCAAAGTAAACGCTTTGGCATTTTTTATGATAGGAATTAAGTATGAAATTTTTC
AAGAATCTTAGCGTTATAGCAATTTGTTCACTACTTTTAACCGCTTGTGTTAGCACAGCC
CAAATTAATCAAGAAGCAGAAAGTAATTATGCTAAAGTGAAGCAGGAAGCAAGAGCAAAA
AGTATGTTAGATACTAGCTCAACGACAGCTCATCGCATTCATTCGGTTTTCAATAAGATG
AAGCTTTATGCGGAACGAGCAAATAAAACAGGAGTGCCGTTTCAATGGGAAATCATTGTG
CTGAAATTAAGTGAATTGAATGCTTGGGCGATGCCTGGTGGAAAAATGGCATTCTACACA
GGGCTGGTGGATAAGTTGAATTTATCTGATGACGAGATTGCGGTTGTGATGGGACATGAA
ATGGCTCACGCTTTGCAAGAACATGGCAAATCAGATCGTACTGTTAGCACAGTGACAGGT
ATTGTTGGTGTACTTGCTGATGTTGCAGTGACCGCAACAACAGGGGTAGATACAGAGGGT
CTGCTCAGTGCAGGGGTGGATTTAGTTGCCAATAAACCCTTCTCTCGTAGTCAAGAAACA
GAAGCCGATGAAGTCGGTTTGATGTTAATGGCAGAGTCAGGTTATAACCCCGAAGCAGCA
CCAAATGTGTGGGTGAAAATGAGCCAAGCGAACGGCAGTTCAGGTTTGTCTATTTTTTCT
ACTCACCCGTCAAACGAAGATCGCCAAGCGAATTTAGCACGTTTAGTGCCTAAGGCTAAG
GAAATTTATAATCGGAAAAAATAATACCTAAATAACCTGAAAAATTCTATGAGCCCCACT
ATAAATAGCGGGGAACTCACAAAATAATATTCTATTTATGGAAAACAGAATATATTTTTT
CCCCTAATTATTAGGATTCACTATTTAGTAAAGGTTACCGAGGTCTGCTCAGGCAAATGT
AAATCTAACTGATTATACGGAATCGAAATCCCAGCCTTATCAAAGCCAATTTTTACTTTT
TCCAAAATCGCAAATTGTGTAGTTGAATAGTTATTCGTCTGTACCCACGGACGCACAAAT
AACTGCACACTGCTTGCCGCTAAGTTACCGACTGCAATGGTAGGCTCTGGATAGTGTAAA
ACATTTTCATCTTCAAACAGAATTTGAGCAATAATCTCTTTAGCTTTCTCAATATCGGAC
TCATAGCTAATATCGAAAATGAAGTCGATGCGACGAGTTTCATTGCGGGAGTAGTTGGTG
ATACTGTCGGCAAATACTTTACCGTTTGGGATCAACACCGTTTTATTATCGACCGTTCTT
AGCTCTAACATCAAAATCCCCATTTGCTCAACTTTGCCTGATTTACCACCAGCTTCAATA
AAATCGCCTTTGTTAAATGGTTTAAAGATTAATAGCATTACCCCAGCAGCAAAGTTTTGT
AATGAGTTTTGCAAGGCTAAACCAATGGCTAAACCAGCCGCACCTATCAATGCTACTAAC
GAACTCGTATTAATGCCTAATTGTGAAAGTGAGGCAATCACTGTAATCAGCAAAAACAGA
AAATAAGCGATAGATCGAACAAAACCTTGTAGCATTTCATCTTTGCTTGATGCTAATACC
GCTTTGCCGATAAGGGTACTGATAGCCCTTGCCAAATAACGCCCGATAACAAAAATCGCA
ATTGCAATTAACAATTTAGTGCCATAGGGAATAATCCAATTTTCCAGGAGTTGTTGAAGT
TCAAGATTTTTTACATCAGTAATAATCTCTTTCGCTTCAGGGGGTAAAGTGATTTCAGGT
ATGATTTCTTTTGTTTTTTCTGTGGTACTCATTATGTTCTCCTATATCAATTTCAGCCTA
TTCTAACACGAGACAGAATTTGTGATAAAATCCAATTCATTTTTCCTTTCTTTATATCAA
AATGACAACAGAAAAAGTAATTAGTGCCAGCGTTCAATTTTTTACGATCAGTGATGATGA
AGCTGGGCAACGTTTGGATAACTTTTTACTCGCCAAGCTCAAAGGCGTGCCAAAAAGCCT
GATTTACCGTATTGTGCGTAAAGGCGAAGTGAGAGTAAACAAAGGGCGGATTAAACCCGA
ATATAAGTTGCAAGCGGACGATATTGTGCGAGTTCCGCCTGTGCGTGTGGCAGAAAAAAA
TGAAGCACCGATTTCGACCAAACTCAACAAAGTTGCAGAGCTTGAACATCAAATTCTTTA
TGAAGATGAAGTGATGTTAGTGATTAACAAACCGTCAGGCATTGCCGTCCACGGTGGTAG
CGGTTTGAGCTTCGGTGTGATTGAAGCCTTACGAGCGTTACGCCCACAAGCCCGTTTTTT
AGAGCTAGTTCACCGTATCGACCGAGATACATCGGGGCTGTTGTTAGTAGCGAAAAAACG
TTCCGCATTGCGTAGTTTGCACGAACAGTTGCGTGAAAAAGTGGTACAGAAAGATTATCT
CGCGCTCGTGCGTGGGCAGTGGCAATCGCACGTTAAAGTGATTAAAGCACCACTATTGAA
AAACGAATTAGCCAGTGGTGAACGTATTGTACGAGTAAATGAAGAAGGCAAACCGTCCGA
GACCCGATTTGTAATTGAAGAACGTTATCCGATAGCGACCTTAGTCAAGGCTTCGCCTGT
GACAGGTAGAACGCACCAAATTCGTGTACATACTCAATACGCAGGACACCCAATTGCCCT
TGATGATAAATACGGCGACCGTGAATTTGACCAAAAAATGCAACAAGCGGGTTTAAACCG
TTTATTTTTACACGCCCATTCTATTCGATTTGTTCACCCTAAAACGGGCGAAGAAATGGT
CGTGACAGCACCGTTGGATAAACAACTAAAAGCCGTGTTGGCGAAGTTGAGGGTAAAATA
ATCTAATCAACCTCACTACTACATCCATAGATAGTGAGGTCTATTAAAAAATTTATAGTC
TAACCCGTTTTTATTTACCTTTTTTCAAAAACTCTACCCCAGTATCAGGGAAGTCAGTGA
ATACGCCTGTTGCACCAGCTTTGTTGAGTAGGGCATCATACATTTCATCAATGTTGGTGA
AGAACTCAGGTAGTGCGTCTTTGCGTACTGTGTACGGGTGAAGTTCCATCTTATATTGGG
CTAACTCTTTAACTAATGGGGTATAAACAATATTGCCCTTTTTAGATTGTTTGTCGTCAA
TGAGCATATACCAACCTGGCCCAACGCCGTCTGCGTATTTCGCTACTTCTGCCATCGCAC
CTGGTTTAAACATCCAGTCGTAGTTGTAATTTACCCATTTACCTGATTTGTCTTTTTCTT
CCGTTTCGTGCCAGTCAGTGTAAGCCACTAATTGTACAAGTTTTACGTCCATACCAAGTT
TTGGTAACAATTCGGTTTTGATACGTTTTAACTCGTTGAAGTCAAAGGTTTGTAGATAAA
CAAGGTCTGATTTTTGGTCATAACCGTATTTTTTCAACACTTTTAAAGTTTCCAGTGCAA
TATCTTTACCTTCTTGGTGGTGTAACCAAGGGGCTTTGATTTCAGGGTAGATGCCGATTT
TTTTACCTGTGGATTTTTCTAAACCTTGGATAAATTCAATTTCGTCTTCAAAGGTGTGAA
TTTTGAAATCAGATTTCCACATTGGGAAGCGGTTTGGGTAGACTTGAACTTGTTTACCAT
CTTCTACTTTGAAGTTTTCGGTCATTGCAAGATCTTACTCTAAATAATCCGCTTGTTGTC
CAAATGCGAGAGCTTTACTTTCTAAGGTATGTTCTGGTAAATAACCACTAGCACCACGGT
GTGCGATAATCAGTTTATCTGACTGTGTTGCAACTGAGGTTGATGTTGAGCAACCTGCTA
ATACTGCTGTTGCGACTAAACCTAATGCAAATTTTGTGAGTTTCATACTGTTTTCCTCTT
TTTGTATATATAAAAAAGGAAGACCAAAATGTCTTCCTTTTAATCATTAATTATTTACCA
TAGCTATCTTCTAATTTCGCTTTATGTTTGCCTTCTTCAAGCATTGTGATGAACATTAAC
AATACTGCTAATACGCCACCTGCGATCATTACATAGAAGCCACCGTCCCAGCCGTAGTAC
TCTGCTGCCCAACCAACCACTGCTGATGCAGAGTGGAGCAAGATATGCGGTAAATGATCG
TGAGTCTGCAACGGAGTGCATTGAAGAAAATAAAATCTTACGTCGGATTGCGCGTCACTG
TATTGATGAAACGGAAGGGTTGTTTATTACTTTGCCTGAAGATGATCTCGCCTATCAAAA
AACCTTTATTCAAGCCTGTACGGAGTCAGGCATTGAAGCGGTGGCTATCGATCCAAAACT
TGCGATGCAAATGGAGCCCTCGGTAAATCCAGCCCTTGTCGGTGCAGTGGTTGTGCCTGA
TGGTTCCATTGATCCATTTCGCCTCACAGCATCAAATATGTTAGATGCCACAGAGAATGG
TGCGAAAGTCTTTACCTATTGCGAAGTGAAAGGGTTAATTCGTGAAGGTGGTAAAGTGAT
TGGCGTGAACGTTTACGACCATAAAAACAGAGTGGAACGTCAATTCTTTGCCCCTGTGGT
TGTGAATGCTGGCGGTATTTGGGGACAAGGCATTGCTGAATATGCCGATTTGAAAATCAG
AATGTTCCCTGCCAAAGGCGCATTGCTGGTGATGGGACACCGTATCAACAAAATGGTGAT
CAACCGTTGCCGTAAGCCTGCCGATGCGGATATTCTTGTTCCAGGCGACACTATCAGCGT
TATCGGAACAACATCAAGCCGTATTCCTTACGATCAAATCGACAATATGATCGTCACCCC
TGAAGAAGTCGATATTCTCTTTAGAGAAGGCGAAAAACTTGCACCAAGTTTAATACATAC
CCGTGTATTGCGTGCTTACGCTGGGGTTCGCCCGTTAGTGGCTACCGATGATGATCCATC
AGGACGTAATGTCAGCCGTGGTATCGTCTTGCTCGATCACCAAGAGCGTGATGGCTTAGA
AGGCTTTATTACTATTACAGGCGGTAAGTTAATGACCTATCGCTTAATGGCTGAGTGGGC
AACGGATCTCGTTTGCAAAAAATTAAACAAAACCGACCGCTGTGTTACTGCAGAAAAAGC
CTTACCGGGTTCAAGTGAAAGCCGAGCAGAAACCAACAGCAAAGTCATTTCACTGCCAAG
TACCATTCGCTATTCTGCGGTTTATCGTCACGGCTCTCGAGCTACTCGCCTGTTGGATAA
AGAACGTCTTGACCGCTCTCTGGTTTGTGAGTGTGAAGCGGTCACCGCAGGGGAAGTTCG
CTATGCAGTGGACGAGTTAAGTGTCAATAATCTTGTCGATCTACGTCGCCGTACCCGTGT
TGGTATGGGAACTTGCCAAGCAGAGCTCTGTGCCTGCCGTGCCGCAGGGTTGATGACCCG
TTTTGAAGTGGCAACACCACGGCAATCCACCACTCAACTGGCTTCTTTTATGGAAGAACG
CTGGCGTGGGATTGAGCCGATTGCGTGGGGCGATGCCATTCGAGAAGCCGATTTTACTAG
CTGGATCTATTACAGTTTATTAGGTCTAAATGATGTGAAACCGCTTGCAGAGCAAGCTCA
ACAGGGGACAGATAGCAATGAATTTTGATGTAGTCATTATCGGTGGCGGTCTTGCAGGCT
TAACCTGTGGGGTTGCCCTACAAGAACAGGGTAAACGTTGTGTGATTATCAACAATGGTC
AAGCGGCGATTGATTTCTCATCGGGTTCAATGGATTTACTCAGCCGTTTACCAAGCGGTG
AGTTTGTCGCTGATTTTTGCAAATCCTATGCAACTTTCGCAAAACAGTTGCCACAACACC
CTTACAGCTTACTTGGCAAAGAGAAAGTCCTTGCCAAAGCGACACAATTTGAACAACTCG
CCACATCGCTCAAGCTCGATTTGGTCGGCTCTACCGCACAAAATCACCTACGAGTAACGC
CTTTAGGTGGCTTGCGTGGAGCGTGGTTATCGCCAAACAGTGTGCCAACAGTCAAAGGTA
GCGAACCTTTCCTCTATAAAACAATTGCGATATTGGGGATCGAAGGCTATCACGACTTCC
AACCACAACTGTTAGCCGATAACCTAAAACAGAACCCACAATTTACCCACTGCGAATTAA
GCACTGGCTATCTCAATATTCCAGAGCTTGACCAACTGCGTAACAATGCCCGTGAGTTCC
GTAGTGTGAATATCGCTCAAGTGTTAGAACACAAATTGGCTTTCCGTGATCTTGTGGCAG
AAATCAAAACGGCAACCAAAGGGGCAGAAGCGATCTTCTTACCAGCTTGTTTTGGCTTGG
ACGATCAAAGTTTCTTCAACCAGTTACAACAAGCGGTGGAAGCAACGATTTTTGAATTAC
CAACCTTACCGCCATCATTGCTCGGTATTCGCCAACATAAACAACTTCGCCACCGTTTTG
AACGCTTGGGCGGTTTGATGTTAAACGGCGACAGAGCATTAAAAGCCGATATTGAAAATG
GCAAAGTACAACGGATTTATACTCAGCTTCACCAAGACAATGCGATCAGTGCAGAACATT
TTGTACTCGCCACAGGAAGCTATTTCAGCAACGGCTTAAAAGCAGACTTTGATCGCATTT
TTGAACCAGTGTTCCAAGCCGATATTGTTGGTTGCAAAGATTTCAATGAAACCGACCGCT
TGTCGTGGACGGCTAATCGCTTTTCATCGCCACAACCGTATCAATCGGCAGGGGTTGCGA
TCAACGAAAAATGCCAAGTTCGCAAAGATGGGCAATTTATGGCGAATTTATATGCAACTG
GCAACGTCATTGGCGGTTTTAATAGCCTTGAATTAGGCTGTGGCTCAGGTGTGGCAGTGG
TAACGGCACTTGCCGTTGCAGAAGAAATTGTGGGGGCATAATATGAACAACATTCAACGT
TTAATCGAACAAGCTCAACAAAATACCCATTCTGCCGTTGTTCATCACGGTTTTGATGAG
TCCTTTGAAAGTTGCATTAAATGTACCGCTTGTACGGCGGTTTGCCCTGTTTCGCGTAAT
AACCCGATGTATCCAGGTCCGAAACAATCAGGCCCAGATGGTGAGCGTTTACGCTTAAAA
AGCCCTGAACTTTATGATGAAGCACTCAAATACTGCACCAACTGCAAACGTTGCGAAGTA
GCTTGTCCGTCTGATGTCAAAATTGGTGACATTATTGTGCGAGCGAGAAACCGTCATTTA
GATCGCCAAAACAAACCGCTAATGCACAAACTGCGTGATGCTATTTTGAGCAACACCGAC
ATTATGGGCAAAATGAACACCCCATTAGCCCCGATTGTCAATACCATCACAGGTCTAAAA
GCAACCAAATTCTTGCTTGAAAAAACCATCAAAGTGAGCCGTCATCGCTCGTTGCCAAAA
TACGCTTTTGGTTCATTCCGCAACTGGTATATGAAAAAAGAGCAAGAACGCCAAGCCCTT
TATCGTGAAAAAGTGGCGTACTATCACGGCTGTTATGTGAACTACAACAATCCACAACTT
GGTAAAGAGTTGATTGATGTGTTTAACGCGATGGACATCGGCGTAATGCTACTTGAAAAA
GAGAAGTGCTGTGGTTTGCCATTAATGGTAAACGGCTTCCCAGATAGAGCGAAGCAACAA
GCGAAATTCAACCTTGCAGAACTTGAAAAAGTGGTGATGAACCGAGAGCTTGACGTAGTA
GGGACATCATCAAGCTGTACAATGAATTTGCGTGACGAATATCATCACGTTTTAGGAATG
GACAACGCCAAAGTCCGCCCACACGTTCATATCGTCACCAAATATCTCTATGAACTGTTT
AATCAAGGCAAAAAACCAAAATTCAAACAGATGCCATTACGCATTGCCTATCACACCGCT
TGTCACGTTGATAAAGCAGGTTGGGCGCCTTACACCCTTGATGTATTAAAACATATCCCA
GGGATTGAAATTGTGATGTTACCATCACAATGTTGCGGTATTGCAGGGACTTACGGCTTC
AAAGCGGAAAACTATGAAACTTCACAAGCCATTGGCAATCCGTTGTTCCAACACATCAAT
AACGGTGGTTTTGACTATGTCGTTTCCGAGTGCGAAACCTGTAAATGGCAAATTGATATG
TCCACCAACTTAACCTGCCTACACCCGATTACTTTGTTGGCGATAGCGTTGGAGAGATAG
TTCCCTCTCTACCAAACTTCCTGCTTACTTTCATCGAACCTTAGTTTATTACTCATTAAC
CCCTTCCCCCACAAACGGGGGGAAGGGCCCGAAAGACGGATGGGGAAAATTTAACATTAT
GGTATCTACTGTTCTTTTTATGCAAAATAATGTTGAGTAGCTCTAATGAAACATTGATAC
CTTTCTGCTAATTGTTTATAGGTTTGTTTTACTTGTGTAATCAATCTAAATATCTATCAG
ACGTAATTTCTTTGTGAAAGAAGACAGATGGTTATTTAAAAAAGGGCTTAAATCCTTGTA
CTATAAGGCTTTAAGCCACTTTTTAGCAACCATTTTTCTACTATGCCTAGGTATAGAGAG
AAAAAGAAAAGCCCCGATGATTTCTCATCGGGGCTAAAAATATGGCTCCTCCTGCGGGAC
TCGAACCTGCGACATATGGATTAACAGTCCACCGTTCTACCGACTGAACTAAGGAGGAAA
AGAGTTGTAACATAAATGGTGCCTCGAGGCGGAATCGAACCACCGACACGGGGATTTTCA
ATCCCCTGCTCTACCGACTGAGCTATCGAGGCATCTCGTCGTTACGGGGTGCATTATGCT
GATTTCCGCCCCTCTCGTCAAACGTTTTTTTCAAAAAAATAAAAAAATCTGTTTAACGGA
TCGCTTTTTATTCAATTTGTTTAAAAAACAACGTGTTATCTCACGTTACGGTATTTTTGT
TGGGCTTTATTTACCTTAACCAAATAGTTTCTTGCTTGTGAAGATGGATGAGCGGTGGTT
AAAATTCGATAAATTGCTGACGGATCTAAGTTATTAATTCGCTCAATCGCCATTAATTTG
TCATTATCAAACACTCTCAGTACTGCGCCAGCCCCACTATTATATGCTGAAATCATTGCG
TAACGTTTTGATGTAGGATCAGTTATTCCTTCTAGATACTCATCACGCAAAATCGTTAAG
AACATTGTGCCTGCATCAATATTCTGACTTGGGTTATAAAGATAATCACGATTAGGCTGG
CCACCAAAACCTTTACGCGCAAAAATATCCCGTCCAGCTGTACGAGGTACAACTTGCATT
AAACCAATCGCATTCGCATAACTTACTGCATAAGGGTTAAATGCTGATTCAACTTCCATA
ATACCCAGAATTAAGCTCATATCAATGCCATAGCGTTTTGACATTTGACGAACCAATGGC
AAATATCGTCTTGCACGAACTTCAACGTGGTTTGCAATCATTGGAATCGTGACATAAGTA
ACGGTATGTCCATTTTTCAAGCGGCGTGTTTTTAATTTATTTTGCAATAGGTAAGTTGCA
AAATCATTAGCAACCGCCACATTGGTTACAGAACGCCCATATTGATCCACAACTTGACCT
GCTAAAAAAGGATTATTGCTAATAGGAACATCACCCGAAGCAAATAAATCTATCCCTGTA
GCATCTGATCCCATCAATAATGTGTGAATAATCGAATTACGCAAGCGGTTGTGATCCGCC
AAAGTTTCAATGGTAATTTGACCATCTTCAAAACTAATATGGCTACGGGTGTAATATTTG
TCCGTATATTTTACATAGTCTTTCTGGCTTGCTTGGAGCAGTTCATTAACGCCCCAAATT
TGATCGATATTACGTGAAAATTGCCCCATCAAAATATCTAAACCATTGGTATTTTTAGAA
TAATCAGGGCGAGGCTTTTTAGAACCTTTTCTCGTCGGCGTATCACTTCCACAAGATGCT
AAAAAAGGGATCAGTACCAATAACGGCAGGAATTTTTTATATTTGTTCATTAGGTTATCT
CTTTATTTCGACTCTACAGGCACATAACCTTCAATATGGACTTCTTTTCCTTCAAACAAA
AAATTAACCATTTCTGTTTCAAGAAGCTGACGATGTTCAGGGTTCATCATATTGAGTTTC
TTCTCATTGACTAACATTGTCTGCTTTTTGATCCACTCTGCCCACGCTTGTTTACTGATT
GAATCAAAAATACGTTTACCTAATTCCCCAGGATAAAGTTGAAAATCTAAACCTTCTGCT
TCTTGTTTCAAATATGCACAAAATACATTACGCGCCATTTTTCTGTCCTAATGTCAAAGT
TAATTCGTCTAAAATGCGTTTTATCGGGGTTGCTAAACCCACTTCGCTAGGTTGAGTTAA
ATCATACCAATAATCCGCTGTTGAAGATACACGCAAATGATAATTTCCCTGATTTTCTGC
CACTCCAAGCGGTAAGATTTCGGCATTTCTTTGTAAACTAAGTTCCGCCAGAATCGGATA
AATATCCAAATGAAAATGGCTAAAAGTATGCCGAAAGGCAATTAATTGGGTAAATTGCAC
ATTTCTGCCTGAAACTGACCGCTTGAGATCATCTAAATGCTCAAATTGCGGAAAGACATA
AAGTCCGCCCCAAAGTCCTTTTGCTTCACGTTTTTCCAATAAGACTTTTGTCCCCTGTTT
TAAAATCAAAAAGTAGCTCTGTTTTTCAGGCAACGCCTTTTGCGGTTTTTTGGCTGGAAA
ATCCGCCCAAGCCTGTTGAGCATTTGCCTGACAGCCCTTTTCTAACGGACAAAGGAAACA
TTTCGGCTTAGATCGTGTGCAAATCATCGCCCCTAAATCCATCATCGCCTGATTAAAATC
CGCCACTTGCGAAGTTGGTGTAACACGAGCGGTCAGATCCCACAATTTATTTTCAACCGT
TTTTTCGCTCGACCAACCTTCAACCGCAAAATAACGAGAAAGCACACGTTTAACATTGCC
ATCTAAAATCGGGTAAGGTGCATCAAGTACCGAAGAGAGTACCGCCCCAGCCGTACTTCT
GCCGACACCTGAAAGTGCAAACACATCAGCAAAATCTGTCGGAAATTGACCGCCAAATTC
ATCTCTAATTTGTTGTGCAGCCTTATGCAAATTCCTTGCTCTTGCGTAATAGCCTAACCC
CGTCCATAAATGCAACACTTCATCAATGGGTGCATTCGCTAAATCAATAATAGTGGGAAA
ACGTTGAATAAAACGCTCAAAATAGGGAATAACCGTTGCCACTTGAGTCTGCTGTAACAT
CACTTCAGATAGCCAAACGCCATACAAGGTTTTATTTTGTTGCCACGGCAGATGTTTACG
CCCGTATTGCTGATACCACGCCAACACGCCTTTGGCAAAAGGGGCATCCACACGAGATTG
TGCCAAGGGAAATTCGGATTTTTCTTTTTTCATTTAGATAATGATATAAGTCTTAATAAT
AGGGGCTGATCAACGTTAGCTCCAAAGAAAATATTTCTATAGTTCTTTTTGGTTTTCCCA
CACACAAACAGGGATTATAAACAACCATTTTATCTAACATGCTAAATACTTTACCTACAT
ATCATTACTCAATAGACCAATTTCGATTGAATCAATCTCACCATCTCTTGTAACGCTTCT
GTTGGAGGTGTGTCTTGATTCATAAACCAGCGGAATAGCTCTGGATCGGTATAGCGAAGC
ATTTCCACGAAAGTGTACTGTTGCTCTGCGGTCAAACTATCAAAATGTTCTTGATAAAAC
GGCATAATCATTTTATCTAATTCACGCATACCACGACGGCATTCCCATTCAATTCTAAAA
CGACTCATCAGTTTACCTCCGTAATGCGTAGCTCTCTTGGCACTTCAAAAACGGTATTTT
CTTCACAACCTTCCAGTTCTTCAACTTTGGTGACACCGAGTGTTTTTAAGTGTTCAACCA
CAGACTGCACCAACACTTCAGGGGCAGATGCACCCGCGGTAATGCCGATCGTTGTCACCC
CTTGTAGCCAGTTCGGATCAATGTCCTGCGGCCCATCAATTAACTGTGACGGTGTTCCCA
TTCGAGAAGCCAACTCGGCTAAACGATTTGAGTTGGACGAGTTTTTAGACCCCACTACTA
GCACTAACTGTGCTAATTTCGCCAATTCTCTCACCGCTTGCTGACGGTTCGTAGTGGCAT
AGCAAATATCATTTTTACGCGGACCTTGAATTGCAGGGTATTTCTGTTTTAAGGCTTCAA
TCACATCGCTGGTATCGTCGATAGATAAAGTAGTTTGGGTCATAAAAGTCAGATCCTCAT
CTTCTTTTAAGCCAAGTTTAGCAATATCTTCCACATCTTCTACAAGGAAAATACCCCCTT
TCTCATTATCATATTGCCCCATTGTGCCGACGACTTCAGGGTGTCCTTCGTGTCCGATTA
AAATCGCTTTTGTGCCTTTTTTGCTCGCTCTAGCCACTTGCATATGGACTTTGGTTACAA
GCGGGCAGGTTGCGTCAAAAACTTTCAATTCACGACGTTTGGCTTCGTGGCGAACCGCTT
GAGAAACCCCGTGTGCAGAGAAAATCACAATAGCACCATCTGGCACTTCATCAAGCTCTT
CAACAAATATCGCCCCTTTGGCTTTTAATCCGTCCACCACAAAGCGATTGTGTACAACTT
CGTGACGCACATAAATCGGTGCGCCGTGAATTTCTAAGGCAAGCTCTACAATCGAAATGG
CACGATCTACACCTGCACAGAACCCTCTTGGATTCGCTAAAATAATGTTCATTTAATTAC
TCTTTTTACTTTTACGATGTTCTAAAATGGATTCTAAAATCAGCAATCCTGCCCCCACCA
CAATACCAATATCGGCAATGTTAAATACAGGATAGTGATAAATGTCCCAATGAAAATCTA
AGAAATCAACCACATAGCCATTATAAGCACGATCAATCGCATTGCCGATTGCCCCACCAA
TAATCAAAGCATAAGCCGCATTTTGCAGTTTAAGTTCTGCTTTATTTTTAAACAGCATTA
CAATCAATGCAATAGAAATGACAATAGCTAAACCTAAAAAGAAATATTTTTGCCAGCCTG
AGTGATCCGCTAAGAAGCTAAACGCCGCCCCATAGTTTCTCACATAAGTAAGATTAAAGA
TCGGCAGAACATTCACGCTTTCATAAAGCTCAAAGCGTTGTACCACAATGTATTTGCTCA
ATAAATCTGTGATTAATACCACGACACTTAACCACAACCACGATAAACCTGTTTTTTTCA
TTTTATTCCTTAAATTGCTTCTTCGTTCTCTTCGCCCGTACGAATACGAATAACACGTTC
TACATCATACACGAAAATCTTACCATCGCCGATTTTGCCTGTTTGTGCCGTATCAATGAT
CGCTTCAATACATTCATCAACTTGCTCATCAGCCACAATAATTTCTAATTTTACTTTCGG
CAGAAAATCAATCGCATATTCTGCCCCACGATAAAGTTCCGTATGCCCTTTTTGACGACC
AAAACCTTTGACTTCAGTGACCGTCATTCCCGTAATTCCCACATCCGTTAATGCTTCACG
GACATCATCTAATTTGAATGGTTTAATAATCGCTTCAATTTTTTTCATAAGTTATCCTAT
CTTCTTGCTGATTTTGGTCTAAAACTCTCACAAATTTCAGGGTAAGTTTCAATATAAATG
TCGCTTAAAAGTTGTAAACAGTAGGGAACTGCACTGAAAATACCTCGAACAAGCACTTTG
CCATCTTGATCTTTCACGCCTTCTAAGGTTTCTTTAATTGCCTTTGGCTGTCCAGGAAGG
TTTAAAATTAGTGAGCTATGTCGAATTGCCCCCACTTGACGAGAGAGAATAGCCGTTGGT
ACAAAATGTAAACTCACTTGTCGCATCTGTTCGCCAAAGCCAGGCATTTCACGGTGAGCA
ACGGCTAAGGTTGCATCGGGCGTGACATCACGTTTAGCAGGGCCTGTTCCGCCTGTGGTT
AAGACTAAATGGCAAGCGTGGTTATCGACTAATTCAACTAGTGTTTGCTCAATAACCGCT
TGTTCATCAGGAATTAGACGAGTTTCAAGTTCAAAAGGCGTGGTAATGGCAGTTTGTAGC
CAAGCCTGTAATTCAGGAATGCCTTGATCGGCATAAACACCTGCAGATGCTCGGTCGGAT
ACGGAAACTAAGCCAATTTTTAAGGTTTCTTTGCTTAAACAAGCGGGCATTTTCTTTCTC
TTTTTTACAAATTTAGACTGCTTGTTATTTTACCTTGAGAGCCTATTTTTCTAAAGTCTT
AATCTTAAAGATGAAGTAATAATATTGAAAGATAATCACAGCAATTAAGATCAGTTTGCC
GATGAAATGAGGGATTACAAAGAACGCAAAAATACAGAACGGAACAGAAAATGCCAAAAT
ACTGATTTTCTGTTTAAGTGTCATTGCTCGTGTTTGATCGAAAGACTTGAGATATTTGGA
ATAGATAGTGGTAGATAAGAACCACTGTGTTAGTCGTTCAGAACTTTTGCCAAAACAATA
GAGTGCTAAAAGCAAAAATGGGGTGGTAGGTAGCCCAGGTACAATAATACCTATTAAACC
TAATATAATTGAGATAAAACCGAGTAAGATGAATAATGCTTTCATGTATTTAAGGGAAAA
GTAGTGATAGATGTTGATAATATGTTAATTCAATTCATTTTTCAACGAAGCAAGCAACTA
GAAAGTATATAACTATTTTTACAGCCTAAAAAAGCATAGTGGACCAAAGTGTTGGTTCTG
TTTTTCTAACTTTCACTAACTCTTTTGATTACGGCATCCCTAAAATATGAATTGAGATAG
GGACGATTAGTTTCCTCTCAATGACATTTCACCTGTCGCAAAACGGCGGATAATTTCCCC
TTGTTGCAGAATCAATTCCCCTTCTTCATTAATCCCAAGGGAAATCCCGTGAATTTCTTC
ATTTTCAGTGATTAATCTAACCGCTTGATGACGGAAAATATCAAACTGTTGCCAACGTTC
TGCGTAGGGTTCAAAGGTGGTTTGTGGATAAGTCACTAGGGCATTTTGTAAACGTTTAGC
TAGCTCAGCAACCAGTTGGGAACGATCTATCTGATGTTCTGAGAGATCGCTCCAAGCCTG
CGTTACCACATTTTTATCGACAGTGTTCATTCCTAAATTCAAGCCGATGCCAATCACAAG
GTAAATTCCCGTTTTATCGACACGGCTCTCAATTAGAATGCCCCCCATTTTTTTACCTTG
ATAGTAAATATCATTGGGCCATTTAATTTGAATATGCGGTACGTTCAGTGTTTGGAAGGT
CTCGGCAATTAATACTGAGACCACTAAACTTAGTGATGAGAGCTGTGGAATATCCAATGA
AGGATAGTGCCATAACATTGAAAAATAAACGTTTTGACTTTCAGGTGAATACCACTGCCG
TCCACGTCTGCCACGCCCCGCCGTTTGGGACTCTGCAACACAAAGTGAGCCTGATGGCAA
GGTTTTATAGTGAGTCAGTAGGTATTCGTTGGTGGAGTCAATCTCTTTAAATACAAGAGC
TTGTCCTTGCGTTAATGCCGATGTAATTAAATGTTGATCAAATCCCATTGCCAATTACCT
TGTCACAAATTCACTATCCACTTCGCCCTGTCGTCCCATAAAACGTACTTCTGGGTGTAA
TTCCACGCCAAATTTTTCACGGACTTGACGACGGACTTCTTTTGCTAATGCCACAACATC
AGCCCCAGTGGCATTCTCTTTATTAATCAGCACCAGTGCTTGCTGGGTATGAACTGCCGC
TCCGCCAATTTGGAAACCTTTTAAATTTGCTTGGTCAATTAACCAGCCTGCAGGTAATTT
GACTGAACCATCCGCTTGTGGATAGTGTGGAATATTCGGGTAAGCGGTCTGAATCTGTTG
AAATTTTGCAAATTCCACTACGGGATTTTTAAAGAAACTACCCGCATTACCAAACTCATC
AGGATTTGGTAATTTCGCTCGGCGTACGGTACAGACTTCATCAAACACTTGCTGTGGCGT
TACTGTGTTTGGATCAAATTGTGCCAAAGAACCGTAATTTAAAACAGGTTGCCACACCTT
TGCCAACTTCAAACCGACAGCCACAATCGCATAATGCTCACGATATTGATGCTTGAATAC
ACTTTCTCGATAGCCAAACTCACACTCGTTTTTCGTTAAACGGAACAGCTCACCCGTTTT
GAGATTTAGTACATCGACATAATCGCAAACACGCTCAAATTCTACCCCGTAAGCCCCGAT
ATTTTGAATCGGTGCAGAGCCAGCAACACCAGGAATTAACGCCAGATTTTCAAGCCCGCC
AATTCCTTGCTTCAACGTCCATTGCACAAGTTCGTGCCAATTTTCACCACCAGCAACTTG
TAGATAGTGAAAGTGGTCGTCTTGACGATGCTCGATCCCTTTGAGCTTATTGACTAATAC
TGTGCCGTCAAAATCATCTAAAAACAGCACATTAGAGCCTTGCCCTAACAATAAAATCGG
TTGTTGTGCGTGATCAGCTTTTTGCCATTCGGTTAATAGTTGTTCAATACTGTTGAACTC
GATAATGACCGATGCTTTTGCAGGCAAATGAAAGGTATGAAATGGGGTTAAGGTCTGACT
CATTGACTACTCCAAATTCTGAATTTGCTCACGCATCTGTTCAATTAACACTTTCAACTC
AACGGCAGAATTAGTGACATCAGCGTTAATCGATTTTGATGCCAGCGTATTCGCTTCACG
ATTTAGCTCTTGCATCATAAAGTCTAATTTACGTCCAACTGCACCGCCTTTTTTCAAAAT
AGACGTGGTTTCTTTGACGTGTAGCTGTAATCGGTCTAACTCTTCCGCCACATCGACTTT
TTGAGCCAGTAGTACCATTTCTTGCTCTAAACGTTGTGGATCAAGTTGCAAGTTCAGTTC
ATCAAAACGCTGTTGCAAGCGGTCTTTTTGCCACTGTAAAACGCTCGGCATTTGAGCCTG
TACTTTTGTCGCTTCTGTGGCAATAGCGTCTAAACGTTGTTGAATTAAGGCTTGTAAATT
CGCCCCTTCACGTCCACGCATTGCGATAAATTCTGTAAGGATCTGCTCAAAACCGTATAA
TAAATCTTGGCTGATCTGGTCGAGATCTTGATTTTGGTTATCGACAACCCCAGGGAAACG
CAGAATATCCACCAAGTTAATTTCGCCTTCTTGAGCCGTTTCTTTTAGCCATTGTAATGA
ACTTATCACCTGTTTGGCATACTCTTGATTTAAAGCTAAGCCATTGTTTTGATTAGCGTT
TAATTCAATGCGTAAACTACACTCTACTTTACCACGGGTTAGTGTCGTACGCAGACGTTC
ACGCAAGGTCATTTCCAAATTGCGAAAGGCTTCAGGCAGACGGAAATAAGTTTCTAAAAA
ACGTTGATTAACCGAACGGATTTCCCATACGGCGTTACCCCACTCTTTTTTAAGCTCAAG
GTGGGCGAAAGCGGTCATACTGTAAATCATTGTACTCTTTTCTCTTTGTTACAAAATTTG
GCATATTGTACTTGGTATTCTGCTAGAATAGGGGAAATTTTTTAGAGAAAAGGAATAAAT
ATGCGTCCAAATAATCGTCCTGTTGATCAAACTCGTCCTGTAAAAATCACTCGTAACTAT
ACTCGCTATGCCGAAGGGTCTGTGTTGGTGGAATTTGGTGAAACCAAAGTGCTGTGTAAT
GCCACTGTCGAAGAAACTGTACCACGTTTTCTCAAAGGGCAACAACAAGGTTGGGTGACA
GCCGAATACGGTATGTTGCCAAGAGCAACCCATAGCCGAACCCAACGTGAAGCGGCGAAA
GGCAAACAAGGCGGTCGTACAATGGAAATTCAGCGTTTAATCGCTCGCTCTTTGCGTGCA
GTCGTTGATTTGAAAGCCTTAGGTGAGCGTACAATTACAGTAGATTGTGATGTGATACAA
GCCGACGGCGGTACACGCACAGCGTCTATCACAGGGGCTTGCGTTGCGTTACACGATGCG
ATTAACAAATTGATCGCCGATGGCTTATTGAAAGAAAATCCGATGAAAGGATTAGTGGCG
GCAATTTCTGTAGGGATTGTCGATGAGCAAGCGGTCTGTGATTTGGAATATGTGGAAGAC
TCTAACGCAGAAACCGATATGAATGTGGTGATGGTTGAAGACGGTCGTTTAGTGGAAGTA
CAAGGCACTGCCGAAGGTGAACCGTTCAGCCATATGGAATTATTGCAACTCCTTGATTTA
GCACAGAAAGGGATTGAGCAGTTGTTTGAAGCACAGCGTCAGGCGCTAAATGCAACTTCT
GATGTTATACGATAGTCGTACAAAAATTAAAATTTTAAGAAATCATTTAGGGGATTATTC
CCAGCAATATTGGGGCATAGTAGACAAAATAGTCGCTATGCCAATTTTTTGAAACATATT
ATGTCAAAATAACTTACTCAACCAGCCCAATTTTGAACCTAAAACATTAAAGTAGTTGTA
ATCTTTTAAATGCAATAGACGCAACTTATCCGGGCTTTTTTGCACAAGAATACGTTCATC
AGGGCTAAACGGCAGTAAACGTTGGCTATCACAGCTAATCACTAAATTTGACTGATTGTA
CTCAGCAAAACGCATTGAAATAACACTATCGCCATCGACAACCAAAGGACGAGAAGAAAG
GCTGTGTGGGTTCATCGGAACAAGAGCAATCGCATTTAAATTAGGGGTTAAGATTGGGCC
ACCGGCGGAAAGCGAATAGGCGGTTGAACCTGTAGGTGTTCCAATAATTAACCCGTCGGA
ACGTTGCGAAAAAGCAAATTTGCCATCAATACTCACTTCAAAATCAATAGTACGAGCGAT
TTGGCTAGAGTGAACGACAACTTCATTGAGGGCATTATTTGCTTCAATGATCTTACCATT
TTGCTCAATTTTCGCATCAAGTAAGAAACGTTCTTCAATCATAAACTCGCCACGCTCAAG
GCAACTATGCAGTTGCTCAAAGGCTGTTTGAGGGGCAATATCTGTTAAAAAACCAAGATT
TCCACGGTTAATGCCAATCAGTGGTACACGATATTTCGCTAATTGCCGAGCCATACCCAG
CATATTACCGTCACCACCAATCACAATTACTAAATCCGCCCATTCGCCAATTTCTGCAAT
GCTCATCGGGTTAGCTAAATTGAGTTGAGTGGCAATTTTTTCTTCGACTAACACATTATA
TTTACGATCTTTTAGCCAGTTATACACAGCTAAATGCGTTTCTAAAGCTATATCGTGACG
AGGTTTGCCGACAATCGCAATGGTTTGAAATCTACGGTGCATCATTTGAACTCGTTATCT
AATAAAATTTGGCTATATGGTAGTACGCAATCTGCTGTTTGTCATCTTTTTCCTATCAGC
TTACTAATTGTTTAAATCTTAGGGATAAATAAAAAATTACCCTATAAAATAGGGTGTCAT
CTATTTTATAGGGTTAGCATGAATTTAACTAAAAATGAACTAAATAAAAGAGTTATTGAT
GATTTCTTATTCGTTTTATAGCGTATAAATTAATTTTTATTCATCATCCTAGAAACTCTT
TATGTTTAATCAATCGCCGGTGTATATTCACCTTTTGCAATTGCATCTTTGATACGCTCT
GCTTCACTCAATACTTGAGCTAATAAAGCCTGAACGTTTTCTAAGGTCGCAATTGGACTT
AAGGTGGTCATTTTTAGCGATTGTATGTTGTTCACTTTGGTTACGCCGATATTCGCTTCG
CCACGGGCAAAGAGTTCATCTGCAACGTTCTGGTTCAAGGTATCAACAAACTCTGCTGGG
TAGCCTTGCGGTACAACACGGAACAACACGGAAGCAAATTGAGGTTCAACTAATAGCTCT
AAGCCGTCGGTCGCTTTGATGTAGTCTGCAACGGCACGAGTTAATTTCACGCCGTGGTCA
ATCATTGAACCGTAAAGATTTTCACCAAGGGCTTCCACAGTAAACCATAATTTTAATGCG
TCAAAACGACGGGTGGTTTGTAGTGATTTTGCCACTAAGTTTGGTACACCGTGTTCTTCG
TCATACTCTGAGTTGAGATAATCTGCTTTGTAGTCGATGTAGCGGTATTCGTTTTCATCT
TTTAATAAAAACGCGCCACAAGAGATACTTTGGAAGAAGTGTTTGTGGAAATCAAGGGTG
ATTGAGTCGGTGAGTTCGATACCGTCTAGGAAATGGCGATATTCATTGGATAGCAGTAAT
GCACCGCCCCACGCCGCATCAACGTGTAACCAAACACCGAATTTGTTGGTAATCGCACGA
ATGGCTTTGAGTGGATCGATCGCCCCTGCGTCCGTTGTGCCTGCTGTTGCCACAACGCAA
GCCACAACTTTGCCTTCTAAATAAAGTTTGGCTAAGGTTGCTTCCAACGCATTGGTGTCC
ATTTGAGCATTTTCATTACACGGTACAGTTACAACAGATTGGAATCCCATTCCCATCATT
GCCATATTTTTTTGCACAGAGAAGTGTGCATTTTCCGAGCAAACCACTTTTACTTTTTGC
ATTGCATCAGGCGGAATACCGTTACGTTGCACTGACCATTCTGTACCGTCGGCATTTTTC
CAGTGTTTTGCAATGCACGCATCACGAGCAAGTAATACGCCCATTAGGTTAGATTGCGTA
CCGCCAGAAGTGAAAACACCCGCTTGTCCTTTGCCGTAGCCTACTTTTTCACGCAACCAC
TCGATGAGTTGCACTTCCATTAATGAACCTGCTGGGCTTTGATCCCAAGAGTCCATTGAT
TGATTGGTGGCATTGATTAATACTTCGGCGATTTGGCTGGTGACCATTGTTGGACAGTGT
AAATGAGCCAAAGAGTGTGGGTGGTGTACTTTTAAACTTTTGTTGAGGAATAATTCAATT
AAGCGATCTAGGGATTTAGCAACGCCTAAGCCTTCTTTTGATGGGTTAAAGGCAATTTCT
GAGCGTAGCTGTTTAATGCTACCGCCAGTGTACATTTTTTCATTTTGTAGCCAGTTACTC
ACCGCTTGTACGGCAGTTTCCATTGATCTTTGAACCTGTTGCCATTGCTAATTGGTTACC
ACGGAATGTACCTGTGTGTCCTGCTGGTTGCCAAGCGTCAAACTCTTTTTTGATCGCAAG
TACAGCAAGCGGTAAGCTACCACCTACAGCTTTTGACATCACAACAACATCTGGCTCAAT
GCCTGCGTGTTCAAAGGCGAACATTTTACCTGAACGGCAGAACCCTGCCTGAACTTCATC
TAAAATCAACACAATTCCGTGTTTTTTCGTTACTTCACGGATTTTTTGTAACCATTTCAC
TGGTGCGGTAACCACACCGCCTTCACCTTGAATTGCTTCAAGAATAACAGCTGCTGGTTT
TACCACACCGCTTTCAACATCTTCGATAAAGTTCTCAAAATAGTAAGTTAAAGCATCAAC
ACCTGCTTCACCGCCGATACCTAATGGGCAACGGTATTCGTGCGGATATGGCATAAACTG
TACGCCTGCCATTAAGTTTTGCACGGCATTTTTCGCATTAAGGTTACCTGTCATTGAGAG
CGAACCGTGGGTCATACCGTGGTAGCCACCTGAGAATGCAATTACATTACCGCGACCTGT
ATAGGTTTTCGCTAATTTGATTGCTGCTTCTGTGCCGTCCGCACCAGAAGGGCCACAGAA
TTGTAAACGGTATTCACCTTTCGGGAAGAAAGAGAGTAGTTCTTCGGTAAAAGCATCTTT
TAACGGCGTAGTTAAATCAAGGGTATGAAGCGGTAAACCACTTGCTAATACATCTTGAAT
AGCCTGAATAACGGCTGGGTGATTATGTCCGAGTGCTAAAGTACCTGCACCAGCCAAGCA
ATCTAAATATTCGTTACCTTCAACGTCAGTGACCCAGCAACCTTGTGCTTTTGCAATTGC
AAGCGGTAATTTACGAGGATAACTACGAACATTCGATTCCATTTCGTTTTGACGAGTTAA
GTAATATTCGTTAGTTGCTTGATTGATCGGATTTACAGGAATTGTTGTCATTTGAAAATA
GACCTTCTATAAGAGGTTAAAAAAATAAGTCGGGTGCCTTGCGGGAAGCCTAAGCTTTCT
TATCTTGAAAGATAAGATGCCTTGGGGCATTTGACTCGCTACTTATTAAAAAAAGCGTTT
CAGCTTTTTTGTTTTTACCCTATTGCTCCCTAGGATTGGATAGGTTGGAAACAACGCCTC
AAATGTTGGGTTATATTTGAGGACGGCGTATAGTAGCGATTTTTAAAAAAAAGAAAAGTT
TTTTCTGAATAAAACTTTACCTGTGATACAGCGAGCTTAATTGTTTAGAATAAGTCTTTG
GGAGATTTTTGTAGGGATGTTATTTTTAATTTGTTGTTTGGCGTAATCAATTGCATAGAA
AAACGCTCGCTCACTTGCCCCACCATGGCTTTTTACAACCACGGACGATAAGCCGAGCAG
TGTGGCACCGTTATGGCGATCAGGGTTGATCTGTTGTAGCTTTTTATAGTAACGATAAAA
GATTAAACGTAGTAAATAACGTTTGGTATTGCGACAAAGATGTGAATCTTCCGTTGTTTT
TTTAAAGAGTGAAAGGATATTTTTTGCCGCACCTTCAAGTGTTTTAAGTGCAACATTACC
GCTAAATCCATCGCAGACAATTACATCAGCAAGATGATTCATTAATTTATCCCCTTCTAA
GAAGCCAATGTAATTTAGATGATTACATTGTTTTAATTGCTGGTGAGCATCTCGAATTTG
CTGTGTTCCTTTATGCTCTTCTGTTCCAATATTCAGCAACGCTAAACGTGGATAGACCAA
ATCCAACATCACTTCTGCAAACACATTGCCCATTTCCGCAAACTGAAGCAATAGTTCACT
ATCTGCTTCAACGTTTGCACCAAGATCTAACATCACACTTGAGTTGCCGTTGATTGTTGG
AATCAAAGATGTTAATGCGGGACGATCAATGTTTGGCAAGGGTTCAATCAATTGTTTTGC
CAGCCCCATTAGTACACCTGTATTTCCGCCACTTACACAGCCTTGAGCATTTCCATTTTC
TACCGCTTCAATCGCTAAACGCATTGAACTGCCTTTACTTTGACGAATCGCTTGCACAAA
AGGCAAGTCTGCTTCGATCACTTTTGTTGTATGGACTAATTCGATACGTTGTTGAATATC
GGGAGAAAGTTTATTGAGATAGGGGGATATTTCAGCTTGGTCTCCGAACAAGATGCAACT
GAGTATTGGATGTTGAGCCAACGCAAGTGATAATGCGGGGATAGTAATACGGGGACCAAA
GTCCCCGCCCATCGCATCTAACGCAAGAGTTAGATGAGTCAATTTAAACCTCTACGAGAT
CCAATTGATTATTTGATTTTACGACCACGGTAATAACCGTCAGCGGTAACGTGGTGACGT
AAGTGGGTTTCGCCACGTGCATCTACAGATACTGCAGCTGTGGTTAATGCATCGTGTGAA
CGACGCATATCACGACGTGAACGAGATTTCTTATTTTGTTGAACAGCCATTGGCTATACT
CCTACTAGATCTAGTTTTTCTTTAAATTAGCTAATATTGCGAAAGGATTTGGTTTCTTTG
CCAGTTCTTCTGGTAATTCGCCAAAAACTAATTCGCTTTCGGACACTTCACAGTGTTCAT
CGGTATGCATCGGCACTAGGGGTAATGACAGAATGAATTCGTCTTCTATCATATCTAGCA
AATTTATCTCACCAAAAGAATCAACTTCAATTGGTTCATAAATCTCGGGCAAATTGTCCG
CCTGATCCATATTAGACACTGGACTGAAACAAAATGTGCAGTCGAGTCTTTGCGTAAATG
GGTTACTACAACGTTGACAGTCTAACTCCACATCAACTTTCGCACTGCCTTTAACCACTG
TGAGTTTTTGCGGATCAACATATAACGATAAAGTAACTTGTGCATCGCCCAGCACTTGAC
CAACAGATTCACCCAAACGGCTAAGTAGGTTCGCAGAAATGTAGCCTTCGTAGTCCATTC
GACGCTGAGCGTCTTTATATGGGTCAATAGTTAGGGGTAGTTTTACCTTTTGCATAGGGT
GCGAATATTACAGATTTTGAAGTAACTAGTCAAAGAGAAAATCTGGATTTGTAAAAAATC
CGTAGAATCATGCCGCTTATATGTATCTATTACATTATTTGGTGAAATTTAGTAGCAATC
CCACCGCTTATATGTTAAAACGTTCGCCGTTTTTATTTAACTTACAAGAAGGAAATGCAA
ATGTCATTACAAGCAATTATTGAAGCGGCGTTCGAGCGTCGTGCTGAAATTACTCCAAAA
ACTGTTGATGCACAAACTCGTGCGGCTGTCGAAGAAGTGATTAAAGGATTAGATAATGGT
TCACTGCGTGTTGCAGAAAAAATTGATGGTGAATGGGTTGTTAATCAATGGGTGAAAAAA
GCGGTTTTACTTTCATTCCGTATCAACGACAACGAAATCATTGATGGTGCAGAAACTAAA
TACTACGACAAAGTGCCGACCAAATACGGTAAATATAGCGAAGAGCAGTTCAAAGCAGAT
GGTATCCGTGCTGTTCCAGGTGCCGTTGTGCGTCAAGGTTCACACATCGAGAAAAACGTG
GTGTTAATGCCATCATTTGTGAACATCGGTGCTTATGTTGGTGAAGGTACAATGGTGGAT
ACTTGGGTAACGGTGGGGTCTTGCGCGCAAATCGGTAAAAACGTGCATTTATCAGGTGGC
GTGGGTATCGGCGGTGTGTTAGAGCCGTTACAAGCTAACCCAACGATTATTGGTGATAAC
TGTTTTATTGGCGCACGTTCTGAAATCGTAGAAGGTGTGATTGTTGAAGATGGCTGTGTG
ATTTCAATGGGTGTGTTTATCGGTCAATCAACCAAAATCTATGATCGTGAAACAGGCGAA
ATCCATTACGGTCGTGTTCCTGCCGGTTCTGTGGTGGTTTCAGGTAGCCTTCCTGCAAAA
GATGGTTCACACAGCTTATACTGTGCAGTGATCGTGAAAAAAGTGGATGCGAAAACATTA
GGTAAAGTGGGTCTTAACGACTTATTACGTTCTATCGAAGAGTAATTTTCGCACTGAATG
GCACAAGCAACGGCTTGTGCCTCTTTTTTGGAGATCTTGTATGACGACCTATTCGCTACG
TTTAAAAGCCAAAAATGAGCTCACGCCGCATCCAACGGCACAATATTGGCGTAAATGCCA
AGTTGAAGAACTTTTTGATTTGCCTTTTATGGACTTAGTTTTTCGGGCGGCAGAAATTCA
TCGACAACATTTTGATCCAAATGCCATTCAACTTTCTACGCTACTTTCCATTAAAACGGG
CGGTTGCGCTGAAGATTGTGAGTATTGCCCACAATCTGCCCGCTATGACACGGGTGTTGA
AAAGCAAAGTATGCTTGATGTGAACTATATTGTTGAGAAAGCCCAAATTGCCAAGGCTCG
AGGAGCAAGTCGTTTTTGTATGGGAGCAGCGTGGCGAGGTCCTAAACCTAAAGATATTGA
GACGGTCTCCGCCATCATTAAAGCGGTCAAATCCCTAGGTTTAGAGACTTGCGGTACTTT
CGGTATGTTAGAAGAAGGTATGGCGGAAGATTTAAAAGAAGCTGGATTAGATTACTACAA
TCATAATTTAGATACCGATCCGGAACGCTATCATCAGGTCATTCACACTCGTTCTCACGA
TGATCGAATGGATACCTTAGGTAAAGTGCGCTCCGCAGGGTTAAAAATCTGTTGCGGCGG
TATTGTTGGTATGAATGAAACAAGAGCTGAACGAGCCGGACTTATCGCCAGCTTAGCCAA
TCTTGATCCTCAACCAGAGAGCGTGCCGATTAACCAATTGGTTAAAGTGGCAGGCACACC
ACTTGAAAATGCAGAAGATCTCGATTGGACAGAATTCGTGAGAACCATTGCTGTTGCGCG
TATTACGATGCCAAAAAGTTATGTTCGCCTTTCAGCCGGGCGTAGCAATATGCCAGAAGC
CATGCAAGCCTTGTGTTTTATGGCCGGCGCAAACTCGATCTTTTATGGGGATAAATTATT
AACGACGGAAAACCCAGAAGAAGATGGCGATAGAGTGCTGATGGAAAAATTGAATTTATA
TCCATTAAGTTGTTCGAATGTTGAATGATAAAAGTAATTACAACATAAGTAGCTAAATTC
TCTCCCCTCTCCCACAAGGGGCGAGGGTTAGAATTTGATAACATTGCAAAATCTTGCTCA
TTTTTAACCGCTTGTAAGGATAATATAATGAAAAAAATCTTGTTATTAAACGGACCTAAT
TTAAATATGCTAGGGAAACGAGAGCCCCATATTTATGGTTCACAAACCTTAGCCGATATT
GAAAACCACCTCCAACAATTAGCGAAGGCAAGAGGCTATTGTCTAGAGTATTTTCAAGCA
AATGGCGAAGAGCCGATTATTAACCGTATTCATCAATCATTCCAAAATACCGATTTCATT
ATCATTAACCCCGGTGCGTTTACTCATACCAGCGTTGCCTTGCGTGATGCTTTATTGTCA
GTTGCTATTCCTTTTGTTGAAGTCCATTTATCCAACGTACACGCCCGTGAACCTTTCCGT
CATCATTCCTATTTAAGTGATGTCGCAAAAGGCGTGATTTGTGGATTAGGGGCAAAAGGT
TACGATTACGCCTTAGATTATGCTATTCAATTTCTAAAGAGAGGGAAATAAATCCATTTT
TTGTTGTCTGAAGTAAAAAAAGAAAACTGAACTGCTACGATTAGTGGCAAATTTGCTAAT
AAATTCGGCAAATTTATCAGATTTTCGTCGCAAATTAATAAAATTTCAGGTAATCTACGC
AAAATTTTGCTCTATGTTCTTTGAACATAGAGTTTGTTTATTTTTACATTCAAATACGGA
TCTCATTATGGATATTCGCAAAATTAAAAAACTTATCGAGTTAGTTGAAGAATCAGGCAT
TACTGAATTAGAAGTGTCTGAAGAAGAAGGCACAGTACGTATTAGCCGTGCAGCACCAGC
AGTTGCACCTGCGGCAGTACAATATGTTGCTGCACCACAAGCAGCGCCAGCACCTGCAGC
AACCCCTGCACCAGCAGCTCAAACAGCACCTGCGGCAGCGCCAGCACCAACAGCGGAAGT
ATCTGGTCACGCGATTCTTTCACCAATGGTAGGAACATTCTATCGTAGCCCAAGCCCAGA
AGCAGCTCCATTTGTTGAAGTGGGTAAAACCGTGAAAGTAGGCGACACACTTTGTATCGT
TGAAGCAATGAAAATGATGAACCGTATCGAGTCAGACAAAGCAGGGGTAATCAAAGCAAT
CCTTGTAAACGACGGCGAAGCGGTTGAATTTGATCAGAAACTCTTCATTATTGAATAATC
CATTTCTTACAAGCGGTCAGATTTTTGCAAAAAATTGCACGAAAAAGACCGCTTTCAATT
AAGGGTATCTCTTATGTTAGAAAAAGTTGTCATTGCAAACCGTGGCGAAATTGCATTGCG
TATTCTGCGTGCGTGCCGTGAACTTGGCATTAAGACGGTTGCTGTTCACTCAACGGCAGA
CCGTGAGTTGAAACACGTTCTCCTTGCGGATGAAACAGTATGTATCGGTCCTGCGCCATC
AACAAAAAGTTACTTAAATATTCCTGCGATTATTGCCGCTGCAGAAGTAACTGGTGCTGA
TGCGATTCACCCTGGTTATGGTTTCTTATCTGAAAACGCAAACTTCGCAGAACAAGTAGA
AAATTCAGGCTTTATCTTTATTGGTCCAACAGCAGATGTAATTCGTTTAATGGGCGATAA
AGTTTCTGCAATTAATGCGATGAAAAAAGCAGGCGTACCTTGTGTGCCTGGCTCTGGTGG
CCCTATCGGTAATGATGTCGCCAAAAATAAAGAAATTGCACAGAAAATTGGTTATCCAGT
GATCATTAAAGCATCTGGTGGCGGCGGTGGTCGTGGTATGCGTGTGGTTCATCACGAAAA
AGATTTGGAAGAATCTATTGCGATGACCAAAGCAGAAGCGAAAGCAGCCTTTAATAACGA
TATGGTTTATATGGAAAAATACCTTGAAAATCCACGCCATATCGAAATTCAAGTGCTTGC
AGATACACACGGCAATGCGGTTTATTTGGCAGAGCGTGATTGTTCTATGCAACGTCGCCA
TCAAAAAGTGGTGGAAGAAGCACCAGCGCCAGGCATTACCCCTGAATTACGTCAGTTTAT
CGGTGAACGTTGTGCGAATGCGTGCCGTGAAATCGGCTATCGTGGTGCAGGTACATTTGA
ATTTTTATTTGAAAATGGCGAGTTTTATTTCATTGAAATGAACACCCGTTTACAAGTAGA
ACACCCTGTGACAGAAATGATTACAGGTATTGATCTTGTAAAAGAACAGCTTCGTGTTGC
TGCAGGTTTACCAATCTCAGTTAAACAAGAAGATATTAAAGTGCGTGGTCACGCGATTGA
ATGCCGTATTAATGCGGAAGACCCAAGTACATTCTTACCATCACCGGGTAAAATCACCCG
TTTACACGTTCCAGGTGGATTAGGTGTTCGTTGGGATTCTCACATTTATGCTAGCTATTC
AGTCCCACCGCATTATGATTCAATGATTGGTAAATTGATTACCTTTGCTGAAAATCGTGA
TATTGCAATTCGTCGTATGGAAAATGCATTGTCAGAAACGATCGTGGAAGGAATTAAAAC
CAATATCCCACTTCATAAACAGATTCTTTCTGATGAAAACTTCTGCAAGGGTGGAACGAA
TATCCACTATCTTGAGAAGAAATTGGGTTTAAAATAATGATATAGTAGAAAACATATCTG
CTACTATGTCAAAATAGATACAATAAAGCCCTACCTTACGGTAGGGCCTGAGAAAAGATG
TAATTATAAACTTTCAGTGAAAGTACGAGTAATAACATCACGTTGTTGTTCTGGTGTTAA
TGAGTTAAAACGAACTGCATAACCAGAAACACGGATAGTTAATTGTGGATATTTCTCAGG
GTTTTTCACTGCATCTTCTAATGTTTCACGACGTAATACGTTTACGTTTAAGTGCTGACC
ACCCTCAACTTTAATGGTTGGTGCAACATTAACTGGGACTTCACGGTATGAAACTTGACC
TAATTCGCTGATTGCAACTATTTGGTCTTCTTGGAAATCACCTTTAGCTGCTAAGCAACG
TGCTTCATTTTTCTCTTCATCTAATAACCAGAAAGAGTTTAATAAGTTTTTGTTGGTAGA
TTCAGTGATTTGTACACCTTTGATCATTTTTAGCTCCTAGTATGTTGGGTAAATTATAAA
AAAAGTTTAAAGTTTCAAAAAATTTTGAGTATTCTAACTTTAATCCTTTAAAAAGCGAGA
AAAATTTAAGCATTTTTATCAAAAAAACTGATGATGGCTTAAAAAATAGACAAGAGTTAA
CAGTTCATTTTAATTTTTAACAATTTAATAATAGGATAGAATATGAACAGTTGGACTGAT
GCCATTGGGGAAGAAAAAACACAACCCTATTTTCAACATATTTTGCAATATGTACATCAA
GAACGTTTAGTTGGAAAAGTAATTTACCCACCTCAAAATGAAGTGTTTAGTGCTTTTGCT
TTAACTGAATTCAAAGATGTGAAGGTAGTTATTTTAGGGCAAGACCCTTATCACGGCCCC
AATCAGGCACACGGTTTATCTTTTTCAGTAAAACCAGGAATTGTTCCGCCTCCCTCGCTG
GTTAATATGTACAAAGAATTATCCCAAGATGTTGGGTTTCAAATACCATCACACGGCTAT
CTCATTGAGTGGGCAAAACAAGGGGTGCTATTGTTAAATACGGTTCTCACCGTTGAGCAA
GGAAAAGCACATTCACACGCCAATATCGGTTGGGAAACCTTTACTGATAAGGTGATCCAT
CAACTCAATCTACATCGTGAAAATCTGGTATTTTTGCTTTGGGGAAGCCATGCTCAGAAA
AAAGGACAATTTATCGATCGCTCTCGTCATTGCGTTCTCACAGCCCCTCACCCATCACCG
CTCTCTGCACATCGTGGCTTTTTAGGCTGTCGCCATTTTTCAAAAACCAATGATTACCTT
CGTTCTCACGGAGTCGAAGAAATTAATTGGCAGCTGCCATTATAAGTAACATGCTAGGAA
TATCTAAGAGATTTCCTAACTTATATTGTTGATTTGGACTGGCTCAATAATTTCACTTGG
ATAGCAACCCAATACTTTTAAGAAACTCGTCACTGTTTCAAGTTCTTTCAAGGCATTTTG
GGTATTTTCATTGTGAATATTGGCATCTAATTCCACATAGAACATCTCTTCCCACGGTTT
ACCATAAATAGGTCGAGATTCAAGTTTAATCATACGAATGCCGTGTTGCTTGAACACCAT
CAACGCATCAACCAAAGCACCCGCTTGTTGAGTCGTCGTCATTAATAACAAGGTTTTGGT
CTGTACTTGTGGCGAAACATTGATAGTTTTTTTAGACACTACAATAAAGCGAGTAATATT
GTTTTCTTGATTCGCAATACCACTTTTTAACACGCTTAAACCGTACAATTTCCCGCCATC
TTCATTACCTAACGCAACGCAATTTGGTTTATTTAAACGAGCCACTAACTGCATAGCGTG
AGAACTACTTTCACAGTATTTGATATGCACTTTATCTAAACTATGAATAAATTGGCTACA
TTGTTGTGCAGGTTGTGGGTGGGTATAAATGGTATCCACTTGGGCAAAATCAGCATTGTT
TGTTCCTAAAACACAGTGTTTAATAGGATAAGCTAATTCGCCTACAAGGGTTAAGTCTGT
ATGTTGCAACAAATCATAAACTTCATTGATAGAACCTGATGTGGTATTTTCTAACGGCAA
CACGCCATAATCGGCTTCATCTTGCTGAACTTTTTCAAAAACTGAATCGAAAGATTCGCA
ACTGAGTTCCACTAAAGAAGCCGTGCTGTTTTTCATAAACTGGCGAGAAGCAAGATGAGA
ATAAGAGCCACGCATACCTAAAAATGCAATGGTGGCATTTTCTTGATTCTGATTCAGTTT
ATTTTGCAAGTAATGTTGCTGTGTTAAGACAGAGTCTTCAATGATACGTTGGAAAATTTG
CGTAACATATTGTGGGTCAAGTTGATAATTTTCCGCTTGAGCAAAACTAACCAATTCTTG
TAACAGTTGTTTTTCACGTTCGATATCTCGTAGAGGCTTTTTCGTGATCTCTTTGCTTCT
CACTACATCGAACGCAAGTCGATGACGCTCCGATAATAATTTCAATAAGTTGCGGTCAAT
TTGAATGATTTGTTGTCGAATATCCGATAAATCTAAAGACATTGCGTTTTCCTAAGCGGT
CGGTTGTGTTTAATTTTTTGCAGTTTGCAGTTTGTATATAACTGAAATTTTAACGGCTTC
CCCCATAAATCACAATCAACTAATGAAAATAATCGCTAAAATGGTAAGATGTCGCACTTT
TATCAAATAAAGAGGAAATCGAATGTCAAATCCACTTTTAAACAACACAAGTTTACCTAA
ATTCTCTCAAATTCAACCTGAACACGTTGTGCCTGCTATTGAGCAGTTAATTCAACAATG
CCGTGATACGATTGAACAAGTTTCTCAAATTAATACACCAACGTGGGAAAACTTCTACCT
ACCGCAAGCAATCACAGGGGATAAACTCTCTCGTGCGTGGTCGCCTGTTGGGCATCTCAA
TTCAGTAAAAAATAGCTCTGAATTGCGTGAAGCTTATCAAGCGTGTTTGCCGATGTTATC
CGAATACAGCACTTGGGTTGGGCAACATCAGGGGTTGTATCAAGGCTATGTCAAACTGAA
AAATAGCCCTGAGTTTGCCACTTATTCGCTCGCTCAGAAAAAAGCGATTGAAAACAGCTT
GCGTGATTTTGAGTTATCAGGGATCTCATTGCCAGCAGATAAACAAAAACGCTATGGCGA
AATTTCCGCTCGTTTATCTGAACTTAGCTCACAATTTAGCAACAATGTCCTTGATGCGAC
AATGGGTTGGGATATTGTGATTGATGATGACGCAGATCTGAAAGGCTTGCCAGAGTCGGC
ACTTGAAGGGGCGAAACTTTCAGCACAAAGTAAAGAGAAATCAGGCTACCGCTTTACCCT
TGAGTTTCCAAGCTATTTGCCTGTGATGACCTATTGTGAAAACCGTGAGCTTCGCCAGAA
AATGTATGAAGCTTATAACACACGAGCGTCAGATCAAGGTCCAAATGCAGGTAAATGGGA
TAACTCTGCAATTATGGCGGAAACCCTTGAGTTACGCTTAGAGTTAGCTAAATTACTAGG
TTTTGAAAGCTATGCCGAGCTTTCCCTTGCAACCAAAATGGCGGAAAACCCAACGCAAGT
GGTTGATTTCTTGGAAGGTTTAGCAAATCGTTCTAAAGAGCAAGGCAAAAAAGAGTTAGC
TGAGCTAAAAGCCTTTGCAAAAGAGAGATATGGCGTAAGCGAATTACAACCGTGGGATAT
TGCGTTTTATAGTGAAAAACAGAAACAAGCCTTATATGCGATCAACGATGAAGAGTTGCG
CCTTTATTTCCCTGAAGAACGTGTGCTTTCGGGGTTATTTGAACTGGTGAAACGCATTTT
TGGTATGCGAGTGGAAGAGCAGAAAGAATTTGATAGCTATCACGAGAATGTCCGTTTTTT
CAATATTTTCGATGAAACTGACCGCTTGCGTGGCTCATTCTATTTGGATCTATATGCCCG
TGAAAATAAACGTGGCGGTGCTTGGATGGACGATTGTATCAATCAAAAACGTCTAGCGGA
CGGTTCATTACAAAAACCTGTTGCCTACTTAACCTGTAACTTCAATAAACCGATTGGCGA
TAAACCAGCTCTGTTTACACACGATGAAGTTACTACGCTGTTCCACGAGTTTGGGCATGG
TATTCACCATATGCTGACCGAAATTGATGTGGGTGACGTTTCAGGGATTAACGGCGTGCC
GTGGGACGCAGTTGAGCTACCAAGTCAATTCCTTGAAAACTGGTGCTGGGAAGAAGATGC
CCTTGCCTTTATTTCAGGACATTACCAAACAGGCGAGCCACTACCAAAAGAGAAATTGAC
CCAGTTGCTGAAAGCGAAAAACTTCCAAGCAGCAATGTTTGTGTTACGCCAGTTAGAATT
TGGTTTATTCGATTTCCGTTTACATATGAGTGAGCCGAAAGAAAATATTGTGTTAGATAC
GCTAAAAGCGGTAAAAGCACAGGTTGCAGTGGTGGAATTACCGACTTTCGTGCGTACCCC
ACACAGCTTCTCCCACATCTTCGCAGGGGGCTATGCCGCAGGCTATTACAGCTACTTATG
GGCAGAAGTATTATCGGCAGATGCCTTTGCACGCTTTGAAGAGGAAGGTATTTTTAATCG
TGAGGTTGGGCAGTCTTTCCTAGATAATATCTTAACCCGTGGCGGTTCAGAAGAGCCGAT
GGTCTTGTTTGAACGCTTCCGTGGTCGCAAACCTACGTTAGATGCGTTGTTAAGACATAA
GGGGATTGCTCGTCAAGAGGATAAGACTTGGTAGCATAATACATTAAAGAAAAGAGCTGG
CTTGTATGCATTAATTTGAAAATTGTTGAATATAAATCATATATTCCAAGTGATTCAATC
AACGTTGATAATAGGGATGAGACAATTCATTTTGTTGCAAAAGTTCATAAATCCGCTATA
CTCGCCAGCCTGAGTTGGTTAGACAATCGCTGGTTTATTGAAGCCCTTAACCGTTCGTAA
GAACGACCTAGTGGGACAAGTAAACGAGAGGAAAGTCCGAGCTACACAGGGCAGAGTGCC
AGATAACGTCTGGGAGGCGTGAGCCTACGACTAGTGCAACAGAGAGCAGACCGCCAGTTT
CTGCTGGTAAGGGTGAAAGGGTGCGGTAAGAGCGCACCGCGTGAGTGGTAACATTTCACG
GCACGGTAAACTCCACTCGTAGCAAGACCAAATAGGAATCCAACGAGTTGCCCGCTTGGG
ATTCGGGTAGGTTGCTCGAGCGTATGTGTGAATGTACGCCTAGAGGAATGATTGTCCACG
ACAGAACTCGGCTTATCGACCGACTCAGCCTAATTTTTAAGAGCGAACAGATTTTGTCTG
TTCGCTTTTTTATTGAAGCATGTCGGAACAAAAAGCCCTTATAAAAGTCTGATATAATGA
TTTTAAAATTGATTTCATTATAAGGATTTCAAATGCTTAAGCGTTTTCTTATCGGCACGA
TTTCGTTATTACTCTCTTTTTCTGTATTTGCCCACCCACATTCTTTCCTTGATATGAAAA
ATAAAGTGTTAATTCAACAAGGTAAGCTGGAAGGTTTTGAATTGTACTGGACACTTGATG
AGATTACATCAGCTGAACTGATCTATGAAATCAACAGCAGTAAGGATAAAAAACAGGCAA
TGAATAAAATTTTGCGTGAGTTAGATGAATCTGCGGTGAGTACCCACTATTTTAGCGAGC
TTTATAATCAGCAAAATGAACCGATTAAGTTTAAAGCTAAACCGCATAACTCGTCCGTTG
AAATTCAGCATAATCGTATTATTTACCATTTCACCTTGCTACTAGCCGAGCCTAAAGCGG
TAAAAGGGCAGTCATTCCGTTTTTTTACCTTTGAGCCAAGTTATTACTTAGCAATGAATT
ACGAAAAAGCGAGTGATGTCAGTAGCACAGAGCAAAATCTTTGTAAAGTTGAGATGATTG
AGCCGACGGTAAATCAATCTTTGCGGTTGTATGCATCGACATTAGATAAAAATGAAACCC
CCGATATGCCAGCAGAACGTGGCTTGTCTTTAGGCGCACAATTTGCGCAAAAAGTGAGTA
TTGTATGTCAATAAAGGCAAAGTATTGGGCTGGGATAGCGGTCGGATTGGTAGCTCTTTT
TGCGATTTATCAGGCTTATCCCTATCTCTTATTTAAAGTCAGCGAGTGGCAGAGGGAATT
TAATTTTGCCCTTTCAGGGGCGTTAAATCGTCTAAACGAAAACCAGCAACAGGCAGGGCT
GAGCTTAATGGCGGTGAGTTTTATCTATGGCGTGTTTCACGCCGTCGGCCCAGGTCACGG
TAAGTTTATTCTGACCAGCTATCTCTCTTTTGAACAAACCAAACTGCCACAAGCGGTGAA
AATCACGTTGTTGTCTGCGTTAGTGCAAGGCTTGGTGGCGATTGGGTTAGTGACGATTAT
TGTGGTGATTTTTACCCTTTCTCGTAGCTATTTTAATCTAGCGTTAAAATGGGTTGAGCG
AGGCAGTTTTGTTGTAATGATGTTGTTTGGGCTTTATTGGTGTTATCAAGCGTTAAAAAG
CGTGAGAGCAAAGCCAAAGGGCTTTCAAATTCGCCATTTGCAAAAAATAGCCCCAAAATC
ACCGCTTATTACTGCTCATCATCAACATTCTGCAGATTGTGGCTGTGGGCATAAACATTT
GCCAAGTTCATCTGAAATGGCAACTGCAACGGATTGGAAAAGCACGCTGATGTTGGTTTT
TAGCATTGGCTTACGCCCTTGTTCAGGGGCAATTTTAGTGCTGTTTTTAGCTTATACCTT
GGATTTGTACCTGTGGGGGGTAGCTTCTGCGTTATTAATGGCAACGGGAACGGGGCTAAC
GCTAACGCTTTTTGCCTGTTTGGTACTTTTCGCTCGCCGTAAAGCGGTGCATATTAGCCA
TTGGTATCTTTCATTTTCTGCTCACAAGCGGTCTGTTTTATTCGGAAAATTGCTGATTGG
ATTACTTTTGATCGGTTTTGGTTTTACCTTATTCCACAGTAGTTTGTTAGATACAAGCCA
AAATCTTTTGTTTAAGCGTTAAGTTATGTCATATTCAATGGACGCCGAGCGTGGTGTCCC
TTGTATTATTTGCTAATTAGACAGAATTTGTTATTTAAACCAGTCCAGCTCGCTAAATAA
CTAATCATTAACTTTTTTTATCATTTTAATTAAAAAAATCTTTTCAAAAGATAAAAAATC
GTTAAAATGCCGAAATTGTTTTACTTTTTTATGAGGTCTTTTCGATGGATAGCATCGTTT
CAATTTTTGAAGATGTTTTAAAATGGATCGTGAACACGATTGACGGTCCACTTTGGGATA
TTACTGTATTAACCCTTTTAGGTGCTGGTTTATTCTTTACCATTACCACTGGCTTAGTTC
AATTACGTTTATTACCTCGTAGTATCCGTGAAATGTGGTCTGGCCGTGCTGCAGAGGGCG
AGTCATTAACCCCGTTCCAAGCCTTTGCAACAGGCTTGGCAAGCCGTGTGGGCGTGGGTA
ATATCGGTGGAGTTGCGACTGCTATCGCATTAGGCGGACCAGGTGCAGTGTTCTGGATGT
GGATCACGGCGTTAATAGGTATGAGTAGTGCATTTGCAGAATCATCATTGGCACAGGTTT
ATAAAGTGCGTGATCCAAACGGTATGTTCCGTGGTGGCCCAGCTTATTACATTAAGCGTG
GTTTAAAAGCTCCTTGGCTTGCGATTGCCTTTGCAATTACCTTAATTTTTACCTTCGGTT
TTGCGTTCAATGCGGTTCAAGCAAACTCTATCGTTGAAGCAACGCGTAATGCGTGGGAAT
GGGATCCGCATTATGTGGGCATTGTGTTAGTGATTGTGACTGCAGCGATTATCTTCGGTG
GGATTAAACGTATCGGTCAGGTTTCAGCGAAAGTTGTGCCGATGATGGCGTTATTCTACT
TAATTATGGCAATGATCATTTTAGGGGTGAATATTGAGCGAGTACCTGAAGTTTTAAATA
AAATTATTACCAGTGCCTTTGACTTTTCTGCAATGGCTGGCGGTATCTTTGGTTCATTAT
TCTCACAAGCGATGTTAATGGGGATTAAACGTGGTTTATTCTCAAACGAAGCGGGTATGG
GTTCTGCACCAAACTCAGCGGCAACGTCAGATGCAAAACACCCTGCAAGTCAAGGCTTAA
TTCAAATGTTAGGGGTATTTGTGGATACCATTATTGTATGTACTTGTACCGCAATCATTA
TTTTAATGTCTAACGATTATGGTAGCGAATCATTGCGTGGCGTATCTTTAACCCAAAAAG
CGTTAGAGTTCCACATCGGTGAATTTGGCTTACACTTCTTAGCCTTTATCTTATTGTTAT
TCTGCTACACTTCAATTATCGGTAACTATGCTTATGCAGAAAGCAATATTCGCTATATCC
GTAACAAACCAAGTTTCGTATTAGCCTTCCGTTTAATCGTGTTATTTTTCGTTTACTTCG
GTGCTGTGCGTGATGGCGGTATTGTTTGGGCGTTTGCCGATACCGTAATGGCATCAATGG
CGATGATCAACTTAGTGTCTATCGTTTTACTTGCTCCAATTGTTTGGGTTATCTTAAAAG
ATTACCAAAAACAAGTGAAAGCAGGGGTAGAGCAGCCTGTATTCAAAATTGAAGATCACC
CAGAGCTTATTCGCCGTGGTGTTGATCCGTTAATTTGGAAGTCAAAAGAGTAACCTATTA
AAAGTTTAATCTAATAAGATCCCTGCTTATCATGCAGGGATTTTTATGAGGTATAGGGAT
CTTAAGTAGATTTATATGTATTATTTATTTCTAATTACATAGATAATCTAGTTTTTATCT
GTTCTATATTCCCCCTAAAGTAACCGCTTCAGAAATTAGAATAGCGGTTTTTATACAGCC
TTAATTTATCTATTTTGTGAAGTCGATCACAGATTTGATAAAAGGATTAAGGCATTTTAG
AGTATTATTGACTATAATACTCTCCCTTTTTTTATATCAATGAGGATACTTGTTATGATG
AACAGAGGACGTTTTCTTCAAATTGGTGCGACCACTGTATTAGCCATTAGTGCAAATCGC
TTTGCATTTGCAGCTGGTGATAGCAAAGTTTCTTACGTGTCATTGGCACAACGGATATTC
ACAGTTTTTTAACGGATTTTGACTATTATAAAGATGCGCCAACAACAAAATTTGGTTTTA
CTCGTGCCGCAACGTTAATTGAACAAGCTCGAAAAGAAGCTTAAAATAGTGTACTTGTTG
ATAATGGTGACTTAATTCAAGGTAATCCGATTGCGGATTATCAAGCTGCGGTCGGTTATA
AAGAGGGTAAATCTAACCCTGCGATTGATGCGTTAAACCAGGTACTGATGAGCCAGTTTA
CCAACCATACTTCATTCAGAAAAAAGAAGTGGTTGATGAAGATGGCGTGAAACATACTTT
AAATGTCGGTTATATCGGTTTCGTTCCACCACAAGTAATGGTTTGGGATAAAGCCCATTT
AGACGGCAAAGTGGAAGCTCGTGATATTGTGAAAACGGCTGAAAAATATGTGCCAATCGT
GAAAAAAGCGGGGCGGATTTAATCGTAGCACTTGCTCACACTGGCCCATCTGATGAGCCT
TATTTTGAAACGTCGCCAAGCGATAAAGCGAAAGCCTTTATTGTAGAAAAAGCACAATAT
CCAATGTCATTCGTTGGCACTGATGAAACAGGCTTTGCGATTTATCAGATTGATTTGACG
AAGTAATATATTTATAGCCAAGCATTTTAATTAAGTTCTTTTTAGAATACTGGGCTCTTT
TTTTAGAGTTTTCATCCTACACCCCATCTTGTATGCTTCATTTTATCGAACTCAATCATC
AACAATACCCCACAGACGAACACGGCTATTTGAAAAATTTAGACGACTGGTCGCCTGAAC
TTGCCGTAGTTATCGCTCAAAAAGATAACCTTGAACTTAGCGAAGCCCATTGGGAAATCG
TCTATTTTGTGCGAGAATTTTATCAAGAATACAAAACATCCCCTGCAATCCGAATGCTGG
TAAAAGCCTTGTCACAGAAATTTGGTGAAGAAAAAGGCAGTAGCCGTTATTTACAACGTT
TATTCCCCGAAGGCCCAGCAAAACAGGCAACCAAAATTGCAGGCTTGCCAAAACCTGCGA
AATGTTTATAGGAATGAAGATGAACAGCCCACAATCAATCTGTATTTTACGCCTTTCTGC
GATTGGTGATGTTTGCCATACCCTTGCTGTCGTGCAAGCCATTCAACGCCAATATCCGCA
AGCTGAAATCACTTGGATTATTGGTAAAACAGAGTCGATGTTAATGCAAGGCATTCCGAA
TGTAACCCTTGTGCCTTATGATAAAAAAACGGGATGGAAAGGGATTTTGGCGTTATGGAA
ACAGCTTCGCAGTAAGCGGTTTGATTATCTGTTAAATATGCAAACGGCATTGCGTGCATC
TATTTTATCGTTAGGTATTCGAGCAAAACAGAAAGTAGGTTTTAATCAAGATCGGGCAAG
AGAAGGACAGTGGCTATTTACAAATAAAAAGGTGGAACAGACCGCTTCCCCCCACGTTTT
AGACGGTCAAATGATGTTTGCTAAAGCGATTGGTGTGCAAGATCTACGCCCAACTTGGGA
TTTACCTGTAAGTGAAGCAGATTTAGCCTATACGTCGCAATTTATTGATAAACAAAGAAA
AAATTTAGTCATTGTCCCTTGTTCTAGCAAAAAAGAGAAAGATTGGTCGCCTGAAAATTA
TGGGCAAATTGCACAGTTTGCATTAGCACAAAACATCAATGTGATTATTGCAGGCTCTCC
ATCGGTTTATGAGATGGAAGTAGCAGCAAAAATTCAACAACTTGCACCGAATTGCCTTAA
TCTTGCAGGAAAAACCAATTTAAAACAACTTGCGGCATTAATTCGTCAAGCGGATTTGGT
GCTATCTTCGGATTCGGGGCCAGCTCATATTGCGACAACTCAAAATACAACGGTGATTGG
TCTATATGCGATTCATAACCCACGCCGTACAGGCCCTTATTTAGATTTAGATAAAGTGGT
GTCTGTTTATGATCAGGTTGTATTAGAAAGTCGTGGAAAACCTTGGGATCAGTTGCCTTG
GGCGACAAGTGCGAAAGGTGATGGACTGATGGAGAGAATTTCAGTAGAGCAGGTGAAACA
GAAAATTCAAGATTATTTATAAAATCATTGTTTGGGCGGACCGATGTGTCCGCCCGAAAT
ATTATAGGGCTTTGACAGCTTGATAGATTAAACTCAAAAAACCATTGAAACTTTGCCAAT
TACGTTGTAAATTACCTCTGTATTGATTTTTTTACAATTATAGGAAATAAAAATGAACAC
TGTATTTAATCAGGATAGTTTACACAACGTAAACATTTGTAATGAAAAAGTTTTGCTAAC
GCCAAAGGGATTAAAACAAGAGTTTCCGTTGCCGGAGCATCTGCGTAAACAGATTGAAGA
ATCAAGAAAAGTGATCTCAGATATTATTCATAAACGTGATAAACGCCAGCTTATTGTTAT
CGGCCCTTGTTCCATTCACGATCCTGTATCTGCATTAGAATATGCCAAAAAATTAAAAGT
GTTAGCTGACAAAGTGTCAGATAAACTTTACATTGTAATGCGAGTGTACTTTGAAAAACC
ACGAACTACGGTGGGTTGGAAAGGCTTAATTAATGACCCACATTTAAACGGCACCTTCGA
TGTTGAAAAAGGGTTACGCATTGCACGTAAATTATTGTTGGATTTAGCTGAACTGGGCTT
GCCACTTGCAACCGAAGCCTTAGATCCGATTAGCCCACAATATCTTGCTGATCTGTTTAG
TTGGTCAGCGATTGGAGCAAGAACAACGGAATCTCAAACCCACAGAGAAATGGCATCTGG
CTTATCAATGGCGGTGGGATTTAAAAACGGCACGGACGGAAATTTGGGCGTGGCGATTAA
TGCAATGCAGGCTTCTGCAATGGGGCATAGTTTTATTGGCATTAACCAACAGGGGCAAGT
GACGGTATTGCAAACCAAAGGCAATCCTGATGGACACGTTATTTTACGTGGTGGAAAATC
CCCGAATTTTGAAGCACAATATGTGCAAGAGTGCGAGCAAGCATTACGCAAAGCCGGCTT
GCCTGAAGCGATTATGATCGACTGTAGCCACGGCAACTCTAATAAAGATTACCGCCGTCA
GCCGTTGGTGGCGGAAAATGTGCTACAACAGATTGTCGCAGGCAATCAATCTATTATCGG
CTTAATGATCGAAAGCCACCTGTTTGCAGGCAATCAATCATCCGAGCAACCTTTTGAACA
GATGAAATATGGCGTATCTATTACAGATGCTTGTATTGATTGGCAGACAACGGAAACCTT
ATTAACCGATTTTGCAGAGACCCTAAGAAAGTAGTATGAACCCATTAAATCCTATTCGTG
AACAGATCGATCAAGTCGATCAACAGTTAATTGAATTATTGTCAAAACGTCTTTCACTGG
TGGCAGAAGTTGGCAAAATTAAGCACCAGCACGGTTTGCCGATTTATGCCCCTGAACGTG
AAGCCTCAATGATTGCCGCTCGCCGTCAAGAAGCAGAAAGTCAGGGCATTCCTGCTGATT
TGATTGAAGATGTGTTGCGTCGTCTAATGCGGGAATCTTATGCCAACGAGAATAAACACG
GCTTTAAAGCGACAAATGAGCAAATGCGGAAAATCGTGGTTGTTGGTGGCTTGGGCAAGT
TAGGCGGACTGTTTGCCCGCTATTTTGAATTATCGGGCTACTCGGTCGAACGCCTTGATC
GAGATGACTGGGAGCAAGCCGAACAGATTATGCACGGAGCGGATTTAGTGGTGGTTTGTG
TGCCGATAGCCAACACCTTAGACACCCTTGAGCGTTTACAGCCGTATTTGAACGAACAGA
TGATCTTAGCTGATCTCACCTCAGTCAAAGCACAGCCGTTAGCGAAGATGTTAGAAGTGC
ATTCCGGAGCCGTCGTCGGGCTTCATCCAATGTTTGGGCCTGATATTGCAAGTTTTGCCA
AACAAGTGATCGCTTGTTGTCACGGGCGTTTTGCCGAACGTTATCAATGGTTGCTTGACC
AAATGCGGATTTGGGGAGCGAAGATTGAAGAGATCGATGCCACAGAACACGATCACGCAA
TGACCTACATTCAAGCACTACGCCACTTTTCCACCTTTGCTTATGGCTTACATTTATCGC
AACAAGCGGTCAAATTACCACAATTACTTGCACTTTCGTCACCGATTTATCGTTTAGAGC
TGGCGATGATCGGTCGTCTATTTGCCCAAGATGCGAAATTGTATGCGGAAATTATTGCCG
ATAAGCCTGAAAATTTAGATGTCATTGCCTCGCTACAACAGAGTTTTGAAAAGAGCTTGG
CATTCTTTCAGCAAAACGATAAACAGGGCTTTATTGATGCCTTTGAAAAAGTGCATTGTT
GGTTTGGCGATTATTCCGAACAGTTCCTTAAAGAGAGCCGTAATTTATTGCAACAGGCGA
ATGATTTGAGGGGGTAGGAATTTACTTTACTAAGACATTTTATATTTTCTCTTGCTTTTC
CGCCCTTAATAAGGGCGGAGTCTATGAGAATAATTATGTATGCCGAGCTTACTTCAACTC
TCTCGCTCCTAAATTATCCACCTTACAAATATGGATAAAACCCTCATTATTTTGTAGATA
ATCTTTTTCAAGATAATCGACCAGTTTTTGAGCGTGTTCTAAATCTGGTGCAATGGCGAA
CATAGTTGGGCCTGACCCCGAAATACCCACCGCTAACGCCCCCAAATCTTTACAACCTTG
GCGGACTTCGGCAAAGTTTGGCAGTAATGATTCACGATACGGCTCAGCAATAAGATCTTT
CATCATAATTGCGGCAAGTACATCTTGACGAGTGTGACAAGCGTGAACGAAAGAGCCTAA
ATAGCGAGCTTGTGAGATCATCTCTTGGCGTGTATAGCTTTTCGGCAAGATCGCACGGGC
TTCTGCGGTGGAAACTTCAATCCCAGGATAAGCCAGCACCCAATACCATTCGTCAAAAAA
CGGAATCGGCTGGCAGATATTGCCGAGAGATTGAGTCATCAGTTGCAAACCGCCTAAATA
GCAAGGTGCAACGTTGTCGTAATGGATTGAGCCAGAAATTCTACCTTCTAGTTCGCCCAT
CATTTCCAACAATTCCATTTTTGAAAACGGTTCATCGTGGAATTTATTCAGCGCTACGAG
TGCAGCCACAATTGAGCAAGCACTTGAGCCTAAGCCCGATCCAATCGGCATATTTTTCTC
AAGGGTTAGGCGTAGATTTTTCACTACACCACCACGCAATTTCAAGCGTTCGCTAAACAG
TACATAAGCTTGATAGACGATATTTTTTTGCGGTTCTTTCGGCAGTTTACGCACAAAATA
ACCGACACTTTCCAACTCAAACGGTTGATCACACTCTTCAATTTGTACTACATCGCCGAG
TAATGAGCCATCAATCGGCGAAATGGCTGTGCCAAGAGAGTCAAACCCGACACTTAAATT
TGCACTTGAAGCTGGAGCATAAATTCGTAATGTCATTTTTTTCCTTTGTTTTTATAACCA
TTTTTGTGGGGACGCCACGCTTGGCATCCGTTATAAGCGGTTAGTTTGGAACAAAATTTT
GCAAATGTAGATTTAATTCAGTGTACGCAAAATATCCGCAAAAATACCCGCTGCCGTCAC
ATCATTACCCGCACCGTAGCCACGCAGTAACAGTGGGATCGGGCTGTAATAACGGGTATA
GAACGCAAGGGCATTTTCACCATTTTTCACTTTATAAAGTGGATCATCACCGTTTACTTC
TTTGATTGCGACACGGCATTTACCGTTTTCAATGGAGCCCACATAACGCAACACATTGCC
ACAAGCGGTCGCGTTTTCCACACGTTTTGCAAATTCCACATCAATCTCCGGCAACATCGC
TAAAAATTCTGCTGCAGTTTTGCCTTCAGAGAAACCTTTTGGTAAAACACCTTCCACTTC
AATATCTTCCAGCTCTAATGGATAGCCACATTCACGGGCTAAAATCAGCAATTTACGAGC
CACATCTTGCCCTGATAAATCATCACGTGGATCAGGTTCTGTGAAGCCTTTTTCTTTAGC
AATGGTGGTTGCTTCAGACAAACTTGAACCTTCTTCTAATTTACCGAAAATAAAAGAAAG
CGAACCAGATAAAATCCCTTCAAATTTCTCGACTTCATCGCCGGCAGCAAGCAAATTTTG
TAGGTTTTCGATTACAGGCAAGCCTGCGCCCACATTGGTTTCATATAAGAATTTATGTTG
GCTTTGACGAGCATTTTCACGCATTTCCTGATAATAAGCATAGCTTGAGGTATTCGCTTT
CTTATTTGGTGTAATTACGTGGAAGCCTTCTTTTAATGCACGAGAATAAAGATTTGCCAC
CGATTGTGCTGTCGTGCAATCGACAAAAACAGGATTAACAACGTGATGTAATTTAATGAA
TGAAAGCAACACATCAAAGTCAGATGGCTGTGTCGCCGACTCTAAATCCGCACGCCAGTT
ATCAAGGCTTAAGCCGTTTTCGTTGAGCAACATTTTATTTGAGTTAGCTAATGCACAAAC
ACGGATCTCAATATCCTTCTTTGCAAGATATTCCTTCTGGGTTGTGATCTGTTCGATCAA
TTCGCCACCCACACCGCCAACCCCCACTAAAAAGACATCGACCACTTTTTTGTTATTGAA
TAACGCTTTATGTGTAGCTTTAACCGCTTCAATCGCTTTATTTAACGGCACAACAGCAGA
AATGGAACGTTCTGATGAACCTTGTGCAATCGCCACAATGCTGATATTTGCTTGAGCCAG
TGCAGAGAAGAAGCGAGCCGCAATCCCTTTGGCGGTACGCATACCGTCACCAACCACAGA
AATAATTGAGAGATCTTTGATCACTTCCACAGGATCAAGCGAGCCATCTTTTAACTCTTG
AGCAAAAGTATTGTTTAACGCACAGAGTGCTTTTTCGACCGCTTTTACAGGCACACAGAA
ACTAATACTATATTCAGAAGAAGATTGTGTAATTAAGTTCACGGAAATACCCGCTTGCGA
CATCGAAGTAAACACACGAGCAGCCATACCAACCATACCTTGCATACCTGAGCCTGAAAC
ATTGAACATTGCCACATTATCAAGGTTCGTGATCCCTTTCACTTTTAAATTATCATTGAC
TACATTACTGTCAATGATTGTGCCTGGTGCTTCCGGATTATGGGTATTTTTAATTAAGCA
TGGAATGTTTAACGGTACTAACGGACCAATAGTGCGAGGGTGGATCACTTTCGCACCGAA
GTAAGAAAGCTCCATCGCTTCTTGATAGCTCATAGACTCTAAACAGATCGCATCTGGTAC
TAAACGAGGATCGCAAGTATAAACACCATCCACATCCGTCCAAATTTCGCACACATTCGC
TTTTAAGCAAGCGGCTAAACAGGCAGCAGAGTAGTCTGAACCATTACGACCAAGTAACAC
CAATTCACCTTGTTCGTTACCTGCCGTAAAGCCCGCCATTAACACGACGTTTTTCTTTGG
AATAGAAAGAGCTTCAATACGTTTGGTCGATTCAGCAATATCCACAGAAGATTCTAAATA
GCTCCCGTGTGCTAATAATTTTTCGATAGGATCAATGCGAGTAACTTCATAACCTTTCGC
TTCAAACCACGCTTTCATCATCGCAATCGACAATTTTTCCCCACGGCTATGCACTGTTGC
ACCGATATTATCTGGGCAGAATTTATTTTTTGCTGCTTCAGCTGCAATATTGCAGATGTC
GTCTAGTTCTGCTTTGATAAAGGCACTTAATCCTTCACGGTCGAAATTGTTATTGACGGC
ATATAATCCGTTGATGATGTTATTGAAAATGTCGGTGGCTTCGGTGAGATGAGATTCGTA
GGATTCGCCTGTTTGGGCTTTATCGACAATAGCGACAAGATGGTTAGTGATTTTAGCTGG
GGCGGATAGTACGCCTGCGGCTTGGTCTGCCAAATGTGCCTTTTCGATGATGTCAGCGGC
TTGTAAAAAGCGTTCTGGATTGGCTAAAGAAGTGCCTCCAAATTTTAGAACTCGCATAAT
TTCTCCTGAAGATAATAGTTAATGTTTGCAAATTTTGTTACAAAAAAACCCGCTTGTTAA
AGCGGGTTTCGTTGAATATTGTTCCGTTTTCTAGCCACGAACACCCGCACTATGTTTGCA
CATAATGGTCATCGTCGTGGTAATAATCATAGAAAAACGGTTCATCGCTATTCTCTAAAT
GTTAAGCATGAAAGACAAGTGGGAGAATCCTCTAAAATAGAACATTTGTCAACAGGTTTT
TATAGAATAACTACTATTTAATATGTCAGATTAAAAATCGATGTATCTATATTCTTTAGA
ACAACATCTTATATGGATACATTTTTGCTATTGATACAGAATGTATGCTCGAATATTTTA
ATTCCTCAATAAGAGAGCATGAACAAATTAACGAATAATGCCACGCGTAGAACGTTTAAA
GAAATCCAAGAATAAACTGACCGCTGCTTCTGTTTTTGCATACTGTTCAATTTCTGGAAT
AGCTTCTTCTAAGGTTTTACCACTGCGGTAAATTAGCTTATACACATTGCGGATTGCATG
CATTGTCGCTTTCTCAAAACCACGACGTTTTAGCCCTTCAAGATTAACCCCGAACGGTTG
TGCGTGGTTGCCTTGAGCCATTATATAAGGCGGCACATCTTGGCTAACCATTGAGCCACC
ACCCAACATAACGTGCGAACCCACAACGACAAATTGATGAATAGCTGACATTCCGCCAAC
AATCACAAAATCATCAAGAGTAACGTGTCCTGCTAAAGTGCCATTATTCGCAATAATACA
GCGATTACCGATAGAGCAATCGTGGGCGATATGGCAGTTAATCATAAATAAGTTATCGTT
ACCTACACGCGTAACACCACCGCCTTGAACCGTACCACGATGAATAGTCACACTTTCACG
GATACGGTTACGATGTCCAATAATGGTTTTAGTTGGTTCACCTTGATATTTAAGATCTTG
GTTAATTTCACCAATACTTGCAAATTGGAAAATTTGATTATCTTCACCAATTTCTGTATC
ACCTTGAATAACAACGTGAGAGTGAATTTTTGTACCAGCCCCAATGCGAACATCTTTGCC
GATAACACAAAATGCACCGATTTCTACATTTGCACCAATTTTAGCACCTTCTTCGATCAA
GGCTGTTGGGTGAATTTTGGCTGAAGCGTCAATTAATGGCATAGTATTTTCCTCTTTATT
CAAGCAAGATTATTTACGTGCACACATTAGGTCTGCTTCGCAAACTAGCTTATCATCTAC
ATAAACTTTACCTGTAAATGCCGTAATGCCTCGACGCTCTTTAACAAAGGTCACTTCAAT
AATCATTTGGTCACCTGGTACTACAGGGCGTTTAAAACGTGCATTATCTACAGCCGCAAA
ATAGTAAAGTTCATTGTCTTTCAATTTGCCGTAGCTTTTAATTGCTAAAACCCCTGTTGC
CTGAGCCATTGCTTCTAAAATAAGTACACCTGGGAAAACGGGTTGATTTGGAAAATGCCC
AGTAAAACAAGGCTCATTTACACTCACATTTTTTACAGCTCGGAGCCATTTTCCTTCTTC
AAAATCAACCACACGATCAACTAATAGGAATGGATAACGATGTGGAAGCATTTCCATAAT
TTCAGTTACTTCAATAATTCTTGGTTCACGATTTTCTGTTTGTAATTTGGTTGTCACTAC
TAAGACCTCAATCAATTATTCAGCTAAACGTTTTTCCAATGCTTTCAAACGTTTATTCAT
TTCATCAATATTCATTACAAGAGCAGCTGTTTTACGCCATTCTTTATTAGTTTGCAAAGG
AATACCCGATGAGTAAATTCCTTTCTCTGTGATTGGTCGCATTACCATTCCCATTCCAGT
AATGATTGCCCCATCACAAATTTCCATATGCCCATTGATTACACTTGCCCCACCAATTTG
GCAGAAGCGTCCTACTTTCAGGCTACCAGCCATTACGACACCTCCAGCAATCGCAGTGCC
ATAACCGATATGTACGTTATGTGCAATTTGACATAGGTTATCAATAATCACATTGTCTTC
AATCACCGTTGGATCTAAAGCACCACGATCAATACAGGTACAAGCCCCAATTTCAACACG
ATTACCGATAATCACGCCACCAGTCTGAGGAATTTTAATCCATTGACCTTTCTCATTTGC
ATAGCCAAAACCGTCACTACCAATAACGGCAGAAGATTGAATTAAACAATCTGAGCCGAT
TTGTACATTATGGTAAACCGACACATTTGCCCATAATTTGGTTCTTGCACCAATTTTACT
GTTTTTTCCGACAAAACAGCCAGCACCAATCACCGCATCATCACCGATTTCAACACCACT
TTCAATCACAGCATTTGCACCGACAGAAACGTTATGACCCAATTTAGCATCAGGTGAGAT
CACGGCACTTTCAGCGATATTTTCGGCAGGGTTTGGGGTTGTATCCATATATTGAGCTAA
AATCGCATAAGCAACATAAGGGTTTCCAACCACGATCAAGTTTTGACCTTCGGCACAAAA
TTCGACATCAGCTTCAGAAACAATAATAGCTCCCGCTTGGCATTGAGCTAACTGTGGACG
ATATTTTGCATTAGAGATAAAGGTAATTTGATTAGAAGTTGCTTTATCTAAAGGAGCAAT
GCTTAAAATAGCCAAATCGGCGTTACCCTTTAGAGTACCGCCGATCTGCTCCGCTAATTC
AATTAAACGGAATTCAGCCATTATTTTTTCACTTCTTCTGGTTTTGTGACTTCCGCTGCA
GGCACTTCAGTTTTTGGAGCCTCTGGCATTTTTCCACCCATTGCAACTAGAATTTCTTCT
GTAATATCTGCTGCATTTCCATCTTTAGCATATAATGCGACCGATGGAGGAAGAACTAAA
GTATAGCCTTTAGATTCCGCGACTTGTTTAATTTTCGCATTAATATCTTCAACGACTTTT
TGTTGTACTTGTTCAGGAGTTATTACACCAGATTCTTTTTGTACCTTAGCAATTTCTTCT
TGGAAAGCCGCTACTTTCTTTTGAAACTCATCAGCACGTTTTTGGAACTCTTCTGCTTTT
TTTCCAAATTCTACTTCACGTTGTTGCAATGCAGAAACTTTATTTTGGAATGGTTTAGCT
TCTGCGTTAATTTTATCCTGACGTGCTTGGATCTCTTTCGCTTTTAACCTAGGTGCATCT
TTTTCAAGTTGGGCTACCTTTTTCTTCATTGCAGCTTCTAAGGTTACTTGTTCTTTTTGT
AACTTCTGTGCATCTTCTTCAATTTTTTTACGCTCATCCAATAATGCTTTTTCTTCATCA
GATAATGCTTTATTTTCTGCTGCTAATTGTTTTTCCCTTGGTGCAAATTTAGATTCAGTG
TCTTTCATAAATTTAGTGAATTTATCATTTGCTTCAATGGTAAGTGGATGATTTTGTATC
AAGAAATTAGGATCAACAAATCCAATTTTTTCATTTGCATTTACTGTATTCGCACTAAAA
GCTAAAGCTGAAGCAACTGCGGCAAGTTTAAATAAATTTTTCATTAAAATGTCCTTTCTG
AAGTTAGGAAAGATAGACTCGTAAAAAAATGAACAAATCTATCCGCTTGTTTATAAGATT
AGAATGAACCACCAATGCTAAATTGGAACTGTTCAATTTCATCACCTTGATATTTTTTAA
TTGGTTTCGCATAAGAAAATACCAATGGACCTATCGGGGAATTCCATTGGAATGCGATAC
CTGTAGATGCACGAAAACGTTTATAATCTTTAAAGTTTTCTAAACTAGAATAATTATATT
GAATGTCGTTTACTACTGGATTAGTTTTCCATTTTGTATTCAACACTGTTGCAGCGTCCA
CAAATAATGAAGTTCTTACATTATGTTGATATTTTTCACTTACAAATGGTGTTGGAGTAA
TTAATTCTAAAGTTGCAGATGCCATTGCATTACCGCCAACAATATCTCTATTTACGGAAT
TGAATCCGATATTACCATTGTTATCTTTACCCAGATAGATTGCTTTTGGTCCAATAGCTC
CATAAGCAAAACCTCTCAGAGAGCCGATACCTCCTGCAGTATAAGTTTGATAGAATGGTA
ATTCTTTACCACTAAAACCATTTGCATAAGCAATATTCGCTTTAGTTGAGATAACCCACT
TATGTTCGCGATTGACTGGTAAATAGTTTTTAAAATCAATACTAACTTTATAATACTTAT
TGTCTGAACCTGGTGTGGTAATACGTCCACTAATGCTTGTCAAAGTCCCTTCTGTTGGGA
GAAAACCTCGATTTAGACTATTATAGTTCCAACCAAAAGAAAAATCGAAGTCATTTGCTT
TAATTTTTTTATAGACATTTAAGTCATTATCAATCGGGAATTTCATGGATTGTACATAAA
GTTCACGATTAAATTCACGTCGAGCATTCTTAATCAGATCTTGAGTGTAGCCTAGACCAA
GGAAATAGGAGTTGTATTCATTTACAGGGAATCCTAAAGTACTATTGACTCCATAGGTTT
GTCGTTTATAACTTGCGACACTATTATTTTTTGAATTATCATAATCCTCGTAGAAGATAT
TTCCACCAAGGCTTACTCCATCCTTAGTAAAGTATGGTTCAGTATACCCTAAATTGATAC
TTGTACCATAGTCATTACGGGTACCATTTAAACTAATTGTAGAGCCCATACCTAAGAAAT
TATCCTGTTTTATCCCAGCTTGATAACTTAAACCACTTTCTGTTCCATAACCAACACCGA
AATTAATACTTCCTGTATTGCGTTCTTTTATTTTATATACAATATCAACTTGATCCGCCG
TATTTGGGACATTTGGATAGCTCATTTCTACACTATCGTAAAACCCCGTTCTTTCTAGAC
GAGCCTTCCCCAAAGCAGCTAGACTTGTTGACAACCATGCTCCTTCTTGCTGACGCATTT
CTCGACGTAACGTTGAATCTGCAGTCACATCATTTCCTTCAAAACGAATCTGTCTTACAT
AAACACGTTGTCCAGCATCCACAACAAATGTGAGACGAATTGTTTTATTTGTATCATCGA
AGGTTGGATGAAGCTCTATTTTAGCGGAAGCAAAACCATTATTTCCAAATACTTGTTTAA
TATTGTCTTCAATTTTTGAAAGTTCATTTTTGCTAAAGAGCTCGCCTGTTTTATAATATT
TGAGCTGTTCATTTAACTCGTTGTCTAATTTTGCAGTATTACCAACAATACGTATTTCAC
TTACAGTATAAGGTATTCCTTCATTGATTTTATATGTTAAAGATACTTCTTTTTTATCAT
CACTAAATACGGGTTGTTCAGCTTCAACATTAAATTTTGCATATCCTTGGTTCATGTAGA
AATTACGTAGATTTTCTAAATCTTGATTGTATGCTGTTTGTTCAAATTTACTACTTTGAA
AAATATTGAACCAAGAAACATCAGGTTGAATATCCAGTTGTTTCATTAATACTTTTGATG
TAAAAGCTTGATTTCCTTCAAAATTAATAGCTTTTACATAGGCAACATCTCCCTCTTTTA
TATCTAATTTAATATTTACACCTCCATTGTCTGAGTTTGTTATAACAGTATCAATGGTAG
CATTGTAACGACCTATAGAGTGGTAATGCTCAATAAGTGCTGATTTAAATGCGTCTAACT
TTGTAGAATTAAATAATTCTCCTTTAGTGATGAGATTCGCTTTTAGATTTTGTTCCAGTG
GCTCCTTGGGGATTGCAGAATTACCTTCAATATCAACATTATTGATGACTGGATTCTCTA
CCACTTTAATAATTAAAATATCTCCTTCACGGGTTGCACTAATATTTTGAAAACGATTTT
GTACAAATAAATGACGAATAACGTTTGCAATATCATTATCAGTCGCTAGTTGCCCTACTT
TTACAGGTAATGTAGGGATCATTGTTTGGCTTACAGATGTTTGGATACCATCAATACGAA
TATCTTTGATCACAAAAGGTGAAGCAAAAGCAACACCATTTGCAACTAATAATGTTGAAA
GTAATAGTTTTTTCATTTAAATGATCCTATTCGTTGGTAAAATAATATTGAAATCTAACC
ACTTGATTATAAATGGACTAAATCATTAAATAATGCAAATAACATCAAACCTATAACAAA
CATTGCACCAATCTGTTGAAATCGCAATTGAAATAGTTCAGAAATAGGTTTCTTTCTCAT
TGCTTCCCCTGCTAGTAAAATCAACTGTCCTCCATCTAAAGGCAAAATAGGGAACAGGTT
CATCACTGCAAGGTTCACACTTATCAATGCCATAAATCCTAAGTAATAGACAAAACCAAT
TTCAGCCGTTGCCCCAGCCCCTTTTGCCATTGAAATTGGCCCGCCCATATTACTAAGAGA
AAGCTCGCCTGTAATTAAATTTCCAATAAATTGTAAAATCGTATAACTTAATGATACGAC
TTTTTCTAAGCTCTTTCCAAGCGCAGAAAGAATATCATACTTTAATTCACTTTGATACTT
TGATTCTAATGGTTGATACGTTGGCACTAAGCCTATTAAATAACGTTCCTCTTTTTTAGA
ATATTCAGGTTCTAATTTAAAAACAAGTTGTTGATTATTTCTTTCTACCACTAATTCAAT
AGTTGTTCCCGATTGAACCTGTTTAAGCAATCCTTGCCATTCAAAAGGTTGCTGATTTAC
CGAAATAACTCTATCGCCAGCTAAAATCCCGGCTCTTGCCGAAACTGAATTTTCGACTAC
ATTTTTAATAATTGGTTCAACCGTTGCACTTTTTGGACGAATTCCTAATGAAGTCAAAGG
ATTCTCTTTATTTCCATTAACGTTCCAATGGCTTAAATCAAGTGAAAACTGACGCGGGAA
GTCTTCATTGACTAAACTTCCCTCTACACTAATTTCCTTAGTTCCAATTTTGCCAAGCAA
AGCTAACGTGACATCTTCCCAATCTTGCACATCACGCCCATCAACACGTTTAATCTCAAA
TTCAGAAACCAAGTGAGCTTGTTGAGCAATAGAATTCGGAATCACAGAACCAATAACAGG
CTTTACCATTGGAATTCCAATAACAAAAACCGCCCAATACGCCAAAATAGCAAATAAAAA
ATTCGCCACTGGGCCTGCAAGAACGATAAAAGCACGCTGCAAAACAGTCTTTGTATGCAA
AGATTGCGAATCTGGCAATTGATGTTCTGCTTCGCCATTGTGCATTTGCACATAACCGCC
TAAAGGAATTAATGAAAATGCAAATTCAGTCCCTTGTTTATCTTTCTTACGCCATAATAC
TTTTCCAAAACCGATAGAAAAACGCAAAACTTTTACGCCACATTTACGAGCAGCCCAAAA
GTGTCCATATTCGTGAACAAACACCAAGACGCAAATTAAAATAAAAAAGGCAAAGATTGA
TAGCACAAATAACCTCTATAGAAGGAAGAAGAAACCAGTAGCAAAAACAGGAACAGCCGC
TGTTAAGCTATCAATACGATCCAAAATTCCTCCGTGTCCTGGAATCAAATTACTGCTATC
TTTAATACCAGCTTGGCGTTTAAACATACTTTCACTTAAATCACCCAAAATCGAAACAGC
CACAGTAATCACGGAAAGCACGATAAACGCAGATGTATTCAACTCACGACCAAATACATT
GTTTGGTGCAAGACTCAAGAAAATAGCGGCAATAATAGTCGATGTAATCACACCACTAAT
AGCCCCTTCCCAAGATTTACCTCGAGAAACTTTAGGTGCAAGTTTATGTTTACCAAATGC
ACGACCTACAAAATAGGCGCCTGAGTCCGCTCCCCAGACCAATAAAAACACATAGAGAAG
TAAATAAGTTCCCTGATATTGTTCAAGATTATATTGATAAAAACGTAACGCTAAAGTACC
GATTAAAAATGGGACGAGTGTACAAAAACCAAAAATAAATTTGGCTGCTACTGACTTACT
CCAAATTGAAGCTGAATTAGGATAAGTAATAACCAATCCAAATGCGATGAACCACCAAAA
ACAACCTACAAATAATAGTGGTATTGTTTCATCTGTTAAAAAACGTGTAGCTTGAATATA
ACTTGTTTCTGCCATAATAGGAAAAATCAATAAACAGGTCACCACAAAAGCAACAATAGC
ACGTGCTATCGGACGTTTAAAACCCGCAAACTGAGCCCATTCCCACATACCTAACACAAC
AATAGCGGATAAGCCAATCGTAAAAGCTAAGGGTGAAAGCCAAAACAATGCAACCACTGC
TAAAATAATCATCACGATTGCCGAAAGAATGCGTTCTTTAAGCATTGAATTTTCCTTATA
GATTAACAACCACCAAAACGGCGATCACGTTGTTGATAAGCAATAACGGCATCTGTAAAT
GCCTTTTCATCAAAATCTGGCCATAAAACCGGACTAAATACTAACTCGGCATAAGCAATT
TGCCATAATAAAAAATTGCTAATTCGCTGTTCTCCACTAGTACGAATTAATAAATCGACC
TGTGGTTGATCCTTAGTAGATAAATTGTGCTGGAAATAATCAGTTGTAATATCTTCGATA
GGTATGACATTATTTTTTACTTGATGTGCAATACGTTTGGTTGCTTGGACTATATCCCAT
TGTCCGCCATAGTTTGCAGCAATGTTTAAAGTCAATGCAGTGTTTTTATTTGTCAGTTGT
TCAGCCAGTTCAATTTTTTCTTGCAGTGCTTCACTAAAAGCAGTTTTATCACCAATAATT
TTTAAGCGAATATTATTGCTGTGTAGTTTTTTTATATTTAAATCCAATGTTTCTATAAAT
AGTGTCATTAATGCGGCAACTTCCAACTTCGGTCTAGACCAATTCTCACTGCTAAATGCG
TATAGCGTTAATACCTTAATTCCTTGCGTTAAGGCAAAATTAACAGCTGAATGAACAGCT
TTTACCCCTTTTCTGTGACCAAATACTCGTAATTTCCCTCGTTGCTTAGCCCAACGTCCA
TTACCATCCATAATAATCGCCACATGCTGAGGCATATTTTGAAGATCTATATTCACAGCA
ACTTACCTATTTGAACAATAAACATGAAAACGTTTTTAACTATATCATATGATGAGAGAT
AGGGGAAATTAAGAATGATGTGCTAGATAGGATTTAGCTTATATGTATTAAAAATTATCT
TTTTTCTGCCTTAATATAATAAATTCATCTAAAGTCACCGCTTGCATAAATGGATTAATC
TGTTTTTCAACACCAATCGTACTCGGTAGCGTTGGTTTATGTTGTGAACGCAAAATATCC
GCTCGCTCTTGATGTTCCATTAAACTACAGCTTGTTGCCATTACCGCTTCGGCAAATTTC
AAATTGCTTTGAGTATATTCGTGACCAGCATAGACTTTCACAAAATCAGGCAAGGCTTTA
AAACGTTGTAGGGCATCAAACTGAGCTTGGTAATCCCCTGTAAACACTCTCCCACAACCG
CCTGAAAATAACGCATCACCACAAAAGAGATATTCATTATCAACCAAATAGCTAATATGT
TGCGCCGTATGCCCTGCACTCTCAATCACTCGCACCTTTAACCCTAACAGTTCAAACTGT
TGCTCAGGGTAAACAATCTGATTGGCAAATTGGCTCACTTCTTCTGAGCCATAAATAAGC
ATATCGGGAAATTGTGCCACTAAACCAGCCACGCCATCAGTATGATCGTGATGATTATGG
GTAAGCAAAATAGCGGTGGGATTAAGCTGATGTTTTGCAAGAAAAGCGAATACAGCTTGA
GCCTCTGCTGGATCGACAATAATCGCTTGGCACTCTTTTTGTAAAATCCAAATGTAATTA
TCAGAAAGGGCTGGAATTGGGGTGATTTGAAGCATATTTATTTTCCGTAGGTCGGGCATT
TATGCCCGACATTGCCGTGTTTTATGAAAAATTGTCGGGCATAAATGCCTGCTTTGCCAT
ATTTTATGAAAAATTGTCGGGTATAAATGCCTAACTTTGCGGTATTTTATAAATGATTGT
CGGGCATAAATGCCCGACCTACTATTTCAAGAATAACGCTGCCGCCCCACGCACACCGCT
TGAGTCACCGTGGATCGCTTTTTTAATCACTGGCACTTCCGTATTACGCAATAAATATTT
TGGTAAGGCTTTTGGCAAGACTTCATAAATATAATCAAAGTTAGACAAACCACCACCAAA
CACAATCATATCTGGATCAAGTACCGTAATATAATTTGCCACCGAAATTGCCATTAACTC
AATGTATTTCTCAACAAACTCAACGGTTTTCTCATCTTTATCGTAAAAACGCTGAATAAT
GTTTTTTGCATCAACTTTTTCGCCGACTAAATCATTATAAAGCATCTCAAAACCACGTCC
TGAGATATAGCTATCCAAACAAGCCATATTACCACAGCCACATTTATAAATCGGTGCCTT
ATCCCAACCAAGCAATTTCAACGCGTGATAGTTAAGCTGAATATGCCCCACTTCGCCAGC
CATACCGATTTGACCTGAGTGAGCTTTACCGTTCAACACAATACCGCCACCAAAACCTGT
ACCAATAATCAACCCTAACACCGTTGAATATTGCAGATTGCTTTCGTCCCACGCTTCCGA
TAAAGCCAAGCAGTTCGCATCGTTTTCAACACGCACTTCACGCCCTAAACGCGCTTCCAA
ATCTTGAATAATTTTATTGCCGTGAACCACCGCAATGTTGGCAATTTCCGCTAACCCAGT
TTTATGATTAACAAAACCTGGTACACCAAGCCCCACAGTGCCGTGCTCGCCAAATTTTGC
ATCGGCATTACGCACTAAGGTTTCCACTGTTCTTAACCAATCCTCATAACTCGTTTGTGG
GGTTGGCACTCGCTCGCTGTGTAACTTCTCTAATTTCTCATTAAAGGCAGCCAATTCAAT
TTTTGTACCGCCAATATCCAAACCGTAATAAACCATAGTTAGCCTCGCTTTTTAAATAAT
GTCCATTTTTCTAAGAGTGGGATTACCCATAAGAAGATGATCAAGTGGAAAACCCACGCA
ATCAAAGTACTGACAAACAGATCGATAGGATAATGCATTCCTAACCGCAAACGGCTGATC
AACATCAAACCAGCCCACAAAATCACAAAAAATTGAGCAAAAATCACCGCTTGTCCACGA
ATACCAAACAGCAACCCTGCAAACATCAATAGCCAAGATACCCCAAAAATCGTATGCCCT
GACGGGAAAGAGTAGCCCAGCTCATCTGCTTGATGTTCAATCACAAACTGATTTTCAGGT
TGCACAAATTTCAATACCGCCGTTTCCTGTTCAGCTTTAGGTAAAGCATAAAATGCCTCA
GTATCCGCCTGAAACATCTGTGTCACAAAAGGACGAGGCTCTTTAAAGACCGCTTTCGCC
CCCTCTTTAATTGCCTGTGTTCCAACTACCGACGTTGCACAAATAAAGCCTACTAAAAAC
CACGAATAGCGAGTGCGCGCAAGCCACATCAGCCACAACATAAACAGCACGCAAGTGATT
AACGCATAAGGCGTTGAACCCGTTTCCGTTAAAATAAACAACGCCCAATCGAAAACATTA
ACACCAAGATTAGTTTGCAAATTCCATTGCCACCCAATTAACCACGCTGTAGCTGGAATG
AACAACATTAATAACGTCAAAAATGAAAGTTTCTTTACCATATTATAAATCCTATGCAAT
ATTAAATTGTATTCATTAAAAAACTACGTGATATACCTGTAAAATAAATAGAATGTTTCT
GTAATATAATGAATAATTAGCACCTGCTTACTAAAAGGTAGAGTCCCACCACCCCTACTG
ATTGTTATGTGCTACCCTCCCCAATGGTTTCTTATTGCTGACTTCTAATTAAGCTCAACA
GATATATCCTAGTCTGTTTATTCTAATTTCGACTACCACATTATGACTATTGTGAAGAAA
ATCTAAGGCGCAGAAGTAAAATATGAAAAAGAAATTACTCCATTAACCCTGCCATTGCCT
GAGCTTTGCGGTCAATTTCTTGCCATTCTGATTGAGGATCAGATTTTTCGACAATTCCTG
CCCCTGCGTAAAAGGTGATTTGATTAGCTTGAATAAGGGCTGAACGTAACATTACGCAAA
ACTCGGCTTGTTCAGGGGTGAAATAGCCTAATGCCCCTGCATACCAGCCCCGCTCAAAAC
ATTCCTGTTGTTGAATAAACTGCTTCGCCTTAGGGCGTGGCAGTCCTGCGACGGCGGCGG
TTGGGTGAATACGAGCAAGGCAATCTGCGTCGCTGACCTGCTCTGTCAGTTGCGTTTGGA
TTTTTCGGCGTAAATGCTGCACGTTATGTAACCGTTTGATCTCTGCATCGCTGACTTGAA
TATCCGTTGCACAATCCGCCAGATGACTACAAATATCGTCCACGACCAGCCAATTTTCAT
AGATATTTTTTTGATCGTTGAGTAGCCATAGGGCATTTTGTTCCGTTTGAACAGGATCGT
CCGTCACCGCCACTGTGCCTGCAAGGGCTTCGGTAAAAAATTGACGTTGCTGGCGTAAGT
AGAGCCGTTCGGGTGTCGAGCCGATAAAGGCTTCCCCTTGTTTTTCCGACCATAAGAAAT
GATAACAGCCTAGATTTTTTTGTTGGCTGGCAAAAAGCAGAACGTAAGGGGAAATGTGGT
GTGTAAAAGTTTTGATGGTCGCATTGGCTAACACCACTTTATTCATTTGCTGTTGTTGAA
TTTGTTCTATCGCTAATTCAATGTTGTGTTGCCAACGTGAAAAATCACAGGCAACTTTTG
TGCTTAACAAGCTATTTTCAATGGGGTGAAGTTCGGCTGTCTGCTCAAACTGAGCTAACA
AAGCGATACATTCCTTTTGTTCGCTTTCAAAATGGCGACCATCTAGATTTAACCAAGCGG
TGATTTTCTTCTCATTTTTTACTAACAGTAAGCGTGGCAACACAAAATGGCATTGTCCTT
CAAATTCTATTCCGCCGACGACCATTAAATCAGACTGTTTGCTAAATTGTTCTACATCGT
CTAAATGCTCAAAGGTTTGTACCGCACCGACTGCCACTATCGTTTGTTCTGTATCTCGAT
TTTGCCAGTAGTAGTGGGGGAAAAGCGGTTGTGCTTTTAGCCAAGCTAGTAATTGTTGAT
TTTCAAGGTCTATTGCAATTTCTGCTTGCAACTGTACTAAGCCTTGTGCCACAGGCTTTT
GTTGTAGTTGTTGATAAAGTTGTTGCTTTAACTGACTAAACACAGACATTGCAAAAAATC
CTAAAAATCTCACCGCTTGACAAAAAGAAGTCTATTTTAGCCTATTTCCACTTTTTTTTC
CTAACAAATCGGAGTACAGTAGAGTGATTTTTATAAATTAACAGATAATTAACCCTCTAT
TTTAGGGAGAAACAATGGAACGTTTTGCAAAAACCGATAAATTAGCTCACGTCCGCTACG
ATATTCGTGGGCCTATACATAAGGAAGCGACCCGTCTGGAAGAAGAAGGACATAAGATTT
TAAAATTAAACATTGGTAACCCAGCCCCATTCGGTTTTGAAGCCCCTGCGGAAATTTTAG
TTGATGTTATTCGTAACTTACCAACCGCTCAAGGCTATTGCGACTCTAAGGGTTTGTACT
CTGCTCGTAAGGCGATTGTGCAATATTATCAATTAAAAGGTATGCGTGATTTAGATGTCG
GTGATGTTTACATTGGTAACGGCGTATCTGAACTCATCACAATGTCAATGCAAGCCTTGT
TAAATGATGGCGATGAGATTTTAATTCCGATGCCAGATTATCCACTTTGGACAGCGGCGG
CAACCCTTGCAGGCGGTAAAGCGGTTCATTACCTTTGCGATGAAGAAAATGAGTGGTTTC
CAGATATTGAAGATATTAAATCGAAAATCACCCCAAGAACCAAAGCAATTTTGGTGATTA
ACCCGAATAACCCAACGGGAGCAGTGTATAGCCGTCAGTTATTATTGGATATTGTGGCGA
TTGCCCGTGAACATAACTTGATTATTTTCTCAGACGAAATTTACGAGAAAATTGTCTATG
ACGGTGCGGTACATCATCATCTTGCCCCTCTTGCCCCTGATCTTTTAACGGTGACTTATA
ATGGTTTGTCAAAGGCATACCGTGTGGCAGGTTTCCGTCAAGGTTGGATGGTGTTAAACG
GCCCGAAAAATCAGGCAAAAGGCTTTATTGAAGGCTTAGATATGCTTGCGTCAATGCGTT
TATGTGCCAACACCCCGATGCAACACGCTATTCAAACAGCGTTAGGCGGTTATCAAAGCA
TTAACGAATTTATCTTACCGGGTGGTCGTTTATTGGAACAACGTAATAAGGCTCACGAAT
TGCTCACCAAAATCCCTGGGATTAGCTGTGTGAAGCCAAAAGGGGCGATGTATATGTTCC
CGAAAATTGATACGGAAATGTACGGTATCAAAGACGATCAAAAATTTGTTTACGATCTGC
TTCAACAGGAAAAAGTGTTGCTGGTTCAAGGCTCAGGCTTTAACTGGCATAAACCAGACC
ACTTCCGTGTGGTGACATTGCCGTATGTGGATCAACTGGAAGAAGCTATTGGTCGATTAG
CGAAATTCTTACAGAGTTATCGTCAAGATTAATTAAGCATTTCCATTTAAAATATATGGG
ACACACTGTGTGCGTCCAAAAATCTATTATGTAACATTGTAGGGACGCCACGCTTGGCGT
CCGTCCGTGAACATAAATCGCACTTCGTCTTTGCAATGGACGCCAAGCGTGGCGTCCCTA
CTTTTATAACACAGATGTTCATATAGGTTATAGGTTCATTTTTTAATGATAAAAGGCATC
ACATTTTCCGTCACCGCCTCTATTTTATTCGGTGTACTCTATTATTTATCCACCCATTTA
AAACCGCTTTCTGGTGAAGAAATCTACGGTTTTAGAATGTGGGTAAGCCTGCCTTTTGTG
ATTTCTGCACTCTTTATTTTCAAAAAAAACGACGAATTTAACCGCTATTTAAAACGCCTA
AAACAGCACCCCCATTTAATTTTGGTATTATTAACAACTACTGCGGTCACAGGCTCGCAG
ATGTGGCTTTTTCTGTATGCCCCAAACAACGGTTATGCCATTGATGTGTCTATTGGTTAT
CTGTTAATGCCGATTGCAATGGTTGCCGTTGGGCGATTTTTATTTAATGAAACCTTATCT
CTCTTAAAAATTATCTCAATTATTTCCGCATCTGTTGGAGTATTCATTACGTTAATGACC
GCAGGCTCACTCTCTTGGGCAACTTTAATGGTATTAATCGGCTACCCTGTTTATTTCAGT
TTGCGTAAACATTTTGATATGTCGCATTTATCCAGCTTTGTCTGCGAAATTATATTAATG
CTGCCGATAGCCACTTATTTTATGCTCAATACCGATATGCAATTTGTCGCCGAAAATAAT
CCGAATTTTTATTTTTGGTTAGTGTTATTAGGCATTGTCAGTGGTACGGCATTAATTGGC
TATATAATGGCAAGTAGCCTTGTGCCGATTAATGTTTTGGGATTATTAAGCTATATTGAA
CCGCTTGCAATGCTAATTGTTGCCTTTATTATTGGCGAAGTGTTAGATCAATCTTCCTAT
ATTTTAATGGTGTGTTTGATGCTGTCGATATGTCTATTAGTGCTTGATGGCATTATTGCT
ATTCGTAAACAGCACCAGGGGGAATAATGTTAAAAGGGATCTTATTTTCACTTTCTGCAA
ATATCTTATTCGGTGCTGGCTATTATTTTGCGGTTTTACTTCGCCCTTTAGAAAGCGATA
GTATTTTTGGCTTTCGTATTGTGGTATTAATGCCATTTATTTTACTGGTGATCTTTTTAT
TTCATCAACAAAAAGCCTTTAAAGATTTATATTATAGAGTAAAACAGACACCTTATCTTA
TTTTTATTCTTCTGCTCTTAGCATTAAATACAGCTATTCAGCTTTGGTTATTTCTTTGGG
CACCGAATAATAATCAAGCTATTGAAGTTTCTATCGGTTATCTATTATTACCTATCGTTG
CAGTTGCCTTAGGCAAACTGGTTTTTAAAGAGCATTTTACTTTATTAAAATGGCTTGCTT
TATTTTTTGCAACTCTTGGCGTTACAATCAATATTGTTTTAACCGCAAGTATTTCGTGGG
CAACTTTTGTGGCTGGCTTTGGCTACCCTATTTATATTGTATTACGTCGCTATTTTCATA
TTAATAATTTAGCTACTTTCTTTGTAGAATTATTATTGTTATTACCCTTTGCTATTTATT
ATATTGCTCAAGTTGATCAAGCCTCTATTTTAATGCAAAATGAATATCTCTATTTTTATC
TAGCATTATTAGGGCTGGTGAATGGAATGGCATTTATTTTATATATCGCTTCAAGTAATT
TACTGCCGATTAATGTGTTAGGATTACTTGGCTATGCCGAACCTTTGGTAATGTTATTTA
TTTCCTTTGCCATTGGTGAAGTATTAGAAGCAAAATCCTATATTTTAATGGCGTGTTTGG
CGGTATCTATTATCTTATTAAGTGTTGATAGTTTTCGCAAAGTGAAGCCCTGATGAACCT
CATCCAAATTGCGCTACCCGTGCCGTTGGCACGTTATTTTGATTACCTGCTTCCAACGCA
TTTTGAAAATGTGGTGAAAGGGGCTAGGGTCGTTGTGCCTTTTGGTCGCCAACGTAAAAT
CGGGATTGTGGTGGACTTTCCGACCACATCAGATATTCCCACCGAAAAACTGAAACCGAT
TGAGCAACTGTTAGATGAACAAGCTCTGTTTGACACTGAAATGTGGCAATTTTTACAGTG
GGCAAGCCGTTATTATCACGCCCCTTTCGGCGAAGTGCTACAAAGTGCCTTGCCTGTCAA
ATTGCGACAAGGGGAAAGTAGCGAACGCACCACCTCAGACTATTTCGTTGTCACGGAAAA
CGGCAGAAAAGCACTTGCCAACGGCGTGGTTCAAAAAGCGAAAAAACAACAAGAGCTATT
AAGCGAACTGGCGGAATTTGCAAATTTCTTTGAAAAGCCGACCGCTTGTAGCCCTGCGGT
TTGGAAAGCCTTGCTTGAAAAAGGGTATCTGGAAAAGCTGGAAATCCCTTTTAACGTGCA
AAGCTGGCAGGAAAAATTAGGCGAACAGCCGATTTGCAACACTCAAAACCGTTTAACGTT
GAATAAACAGCAGACCCTTGTCGTCAGCCGTTTGCATTATCAACAAGGCTTCGGAGCGTT
TTTGCTCAATGGGGTCACTGGCTCAGGGAAAACGGAAGTCTATCTGCAAGTGATCGAAGA
AGTGCTGAAACGGGGCGAGCAAGTGTTGGTGTTAGTGCCTGAAATCGGGCTGACCCCACA
AACTATTCAACGTTTCCAAGCTCGTTTTAATGTGGAAATTGACGCATTGCATTCCCATCT
CAACGACACTCAACGGCTCAATGCGTGGCTTCGGGCAAAAAACGGCGAAAGTGCGATTGT
GATCGGCACACGTTCCGCCTTGTTCACACAGTTTCAGCAACTCGGCTTAATTATCATTGA
TGAAGAACACGACGGCTCGTTCAAACAGCAAGACGGCTGGCGTTATCACGCACGAGATCT
GGCAGTGCTTCGAGCGAAAAATAACAACATTCCTATCATTCTCGGCTCGGCAACGCCTAG
TTTTGAAAGTTTGCAAAATGTACAAAACGGTAAATTTATCGAACTTCAGCTTACTGCAAG
GGCTGGTAATGCACATTTTTCCAAACAAACCTTAATTGATTTGAAAAAACAGCGGATTTA
TTCGGGCTTATCGGAAAAGTTGTTAGCAATGATGCAAGCTCACTTGGAAAAAGGCAATCA
AGTGATGTTGTTTTTAAACCGACGGGGGTTTGCCCCTGTTTTACTTTGCCACGAATGTGG
CTGGATTGCCGATTGCCCGTCCTGTGATAAGCCCTTTACCTATCACCAAAAACAGCGAGT
ATTGCGTTGCCATCACTGTGCTTCGCAAAAAGCCATTCCACGTCAGTGCGGACATTGTGG
CTCAGTCAATTTGATTACCACAGGGATCGGCACGGAACAGCTGGAACAAGTGCTGGCACA
GCGTTTTCCGCAATACAGCATTACTCGTATTGACCGTGACAGCACTGCCCGTAAAGGCTC
GTTGGAACAACACCTTGCCGAAATCCAAGCAGGCAAAAGCCAAATTTTGATCGGCACACA
GATGTTAGCCAAAGGACACCATTTCCCGAATGTGACTTTAGTCGCCATCGTGAATGTGGA
TAGTAGCCTGTTTTCCACCGATTACCGTGCAGAAGAACGTTTGGCACAGCTTTATGTACA
AGTGTCAGGGCGAGCAGGACGGGCGGAAAAGCAAGGGGAAGTAGTGTTACAAACGCATTA
CCCCGATCACCCGTTACTCACCAGCTTACTCAACGACGGCTACCTTGCCTTTGCCAGCCA
AGCCTTAGCAATGCGAAAAATAATGAGCCTACCGCCGTTTTCTTCGCAAGTGCTTATTCG
TGCAACGGGTAGAGATAACGACAAAGTTGCAAATTTTCTGCAAGATTTGACCGCTTGTTT
ACACCAAATTATCAGCGAAAACGGCTGGCAAGGCTTTCAGTTACTTGGGCCTTTCAACGC
CCCGATGGCAAAAAAAGCAGGGCATTATCGCTGGCAGTTATTAATTCAACATTCGGCAAG
AAGTGCGATCCAACAGTTGTTAGATCGTTTTGATGAGCAAAAAGAACAGTTCCTGCGAAA
CGATATTCGACTGACGGTGGATATTGATCCGCAGGAGTTGGGGTAGGTTATTGTGACCTT
TGAGCTTATTTAGCCATTCTAAAAACTATTGGCTAACAGTATTTAACCAAGTATTTATCC
AGCGCTTTATCTCACTGTTATCAGGAAGAGTGAAACTTATAGTTTGATAAGTTGGCAATG
TGTTAAATAAAGGATCTGCCTTAGTAGTCACAACAGGCTTCATTACATTATAGTAAGAAA
TAATTCGTTGCGATTCTGGTTGTTGTAGGAAGCTTAGAAACTGTTGAGCTAATTTGAGTT
GTCTGCTGCTCTTTGTGATTGCGGCTACTTCCACCTGCACTAAATGTCCTTCTGCAAAAT
CTGCCGCGACGTATTTATCCGTCTGTTCGTGCCATTGATGATATAGCGGAGATGTTGTAT
AACTCAACACCAAATCTGCTTCGTTTTTCAAAAATGCACCATAAGTTTCAGACCAGCCTT
TTCCCACAGTGACGGTATGTTTGGCTAAATTCTGCCACGCTGATTCTGCCTGTTCGCCAT
AAACTTGATTTACCCAAAAGAGCAATCCTCGTCCAACGGTGCTAGTTCTAGGATCTTGAT
AAATCACTTTAAGATCTTGGCGTTCAACAAGTTCTTTTAAACTTTTTGGTGGATTACTGA
CTTTTTCTTTGTTGTAGATAAAAGCATATTCTCCAAAATCATAGGGTAAAAATATTTTGC
TTCGCCATTCAAGCGGTAAGTTATTGGCATTGTTTTGCAGATTGTGTTCTACAAATAAGC
CTGATTTTTCAGCTTCGGGCATTAAGAAATGATCGATACCTAACATTACATCGGCTTTAG
TCTTATTTTTTTCCAAACGAATACGATTGAACATTGTTACCCCATCTTCAAAAGGCATAA
ATTTCAAATCGCATTGGCATTGTTTTTCAAATAGCGCTTCAAGTTTAGCAGCAGGCCCCC
ATTTTGAAGCAAAAGAATCATAGGTATAAACCGTGAGTGTTGGCTGTTGAGCAAAAGTGG
TGGTTGCAACGGCTAACGCAGAAAGGGTGAAAAGATTGAATTTCATTGAATATTCCTTCT
AAAAGTGAAAATAGAAGGATCTAAAACAGGCGGATATAGATTGTCTGTCTCAAATCCCTA
CGCTGATATTAGTCAGATCAGGTTCTATGGGTATTTCTCAGCCTTGCTATACAAAGCACC
CCGATGAGAACAGAGGTATTCTACTATAATTTTGTGCTAAGATCACTTAAAATATGGCGA
ATTTTAAAAGTCGCTGAGAATCAGTACAAAATAGAGGAAATCCTTTGAACGAACTTATTT
TCACTCTTGAGCCTCAAGACAATGCTCGTCTTCAATCGTTATGCGGTTCTTTTGACGAGC
ATCTTACCCTTATTGAAAAAAGTTTTAACCTTATTGTTGCGCGTAATGCATTTACCTTTA
CTATTCAAGCAGTTGAAGAAAATCATTATTCTGCAACATTATTAAAAAATTGTGCGAAAT
TAATTCAGCAACTTTACAACGAAACTGCTCCAATTAAAGGAAAAGTAAAAGAACTAGATT
TGGAAGATGTTCATTTAGCGATTCAAGAAAGCCGAATGTTGTTGCAAAATCAGTGGACAA
GTTCGGCTCATGAAATTGCAATTAAAACAAAACGCGGCGTAATTAAACCACGTGGCGAAC
ATCAACAAGCCTATTTACGTAATATTCTAAGTCACGATATTAGCTTTGGTATTGGGCCTG
CAGGAACGGGAAAAACCTTTTTAGCTGTTGCTGCAGCAGTAGAGTCTCTTGAGCGCCAAG
AGATTCGCCGTATTTTGCTCACTCGTCCCGCAGTGGAAGCTGGTGAGAAGCTCGGTTTTT
TACCAGGGGATCTAGGGCAAAAAATCGAGCCTTATCTTCGACCACTTTACGATGCACTGT
TTGAAATGTTAGGTTTCGAGAAGGCACAAAAGCTGATGGAGCGAAATGTGATCGAAATCG
CACCGCTTGCATATATGCGTGGGCGAACACTGAATGATGCCTTTATTATTTTAGATGAAA
GCCAAAATACAACCATTGAACAGATGAAGATGTTTTTAACTCGTATTGGTTTTAATTCTA
AGGCAGTAATTACGGGCGATATTACTCAGGTGGATTTACCGCGTAGCCAAAAATCTGGCT
TAAAACACGCAATGGAAGTATTAAAAGAGGTTCCAGAGTTAAGTTTTAACTTTTTTGACA
GTAAGGATATTGTTCGCCACCCTGTCGTTGCAAAAATTGTTCAAGCTTATGATGTATGGG
AAGCAGAAGATGAGGCTAACCGAGAAAAAAAGAAATTAGAAAAATTAATAAAAGAGCAAG
ATAAAATCCTAGAACAAGCAGAAGAATTATAAATATACGTTATAAAGTATAACCATAATT
TTAGGTGTAATAGACAAAACATACTGAATTAAATATAGAAAAGACGACAAATCGTTTAGA
GGGATTATTTAGTGAACTTAAGCGAAAATTAAATAATCACAATGAATTAACGAAAAAGCG
TAACATGTTGTTTATACAGGGTTTTTTAAATAAAAAGAGTTGCTAACATTTAGAGAAAAT
AAACATTAGCAGACCCTATCCCAAATTCTGTGTAAACACCCATTTCAACTTAACGGTGAT
CGTCTAGGCGATCACCAAAATCAATCATAAATNNNNNNNNNNNNNNNNNNNNNNNNNNNN
NNNNNNNNNNNNNNNNNNNNNNNNNNNNNNNGGCAATATTTGCCCAGTTATCTTCCCAGC
CTTTCGCCACAAGCGGGTATTTTGCTCGCCATTTTTGCGAAAGTGCGGTCAGATTTTCGC
GAGCCTGTGCTTCCGTAGGGGCTTGATAAACCTGCTTTAAATCTGCGGTGACGGCTTTGT
AATCGTTCCACGAAACGAATTTCAAGCTGTTACGCACTAAATGCACAATGCAAAGCTGAA
TTTTCGTTTTAGATAACCAAGATGGTCGNNNNNNNNNNNNNNNNNNNNNNNNNNNNNNNN
NNNNNNNNTAGCAACCATTTTGTCTACTATGCCTATTCTTGGGACAACAGTTTTATCTAC
TATCCTTTTTTATACTTACATCATCATTCATTTATACAGATAATAAACTTGCCAGCCCAA
TAACCAACACAAAAATAGCTAACCAAATCAAGTGAAGTTTGACGCTTTTGCGGTTTATCT
CTTGATTATGTAAATGGCGTTGTTCTAGCTTTTGTTTATAAATTTCCAAATCAGCTTCAT
TGAACGAGAAGCCACAATGTGGGCAAGTAACGGCACTTTCACTGATTTTTTTACGGCATT
CGGGGCAACGATGTAAAGCCATTGTAATTCCTACTTTGATATAAACTGAATAAGATGTTT
GACAAATGCACTTGGGTTTTCACAATGGGTGTTATGTCCTGCATTTGCAATTTGATGATA
GGGGAGCTGATGTTGTTCTGCCATTTGACGAAATTTACTATCTTTCTCTCCTATAATAAA
TAGCATTTTTCCGTGAAACTGACGACGTTGTTCAGGGGAAAAATAGGGTTGCGTTGCAAG
GCTAGTGGCTTTGAGCATTTGAGCTAGTGCTTGCCCGTGATTATTTAGCCTTTTTTTGAT
GAAATCTGTCCGCTTGCTTTCGCTTAAATTGGCAAAAACAGGCTGTCGATACCAATCTTC
TAAAACATTTCCAAGCGGTTCATTACTTAGGCGATCTGCCCAATGGCAATCATTTTGCCA
ACGTGCTTTTTTGTCTTCATCGCTGATTAAGCCGATATTTGCCCCTTCGAGCAGGATCCC
TTTAAGATAAGGATTTTGGGTTGTGAGGGCGTAATCTAAAGCTAGTCTACCGCCTAATGA
ATAGCCGACAAGATAGAAAGTCTGTTCAGCAAGATGTTGTTGCAAGGTGAAGTGAAGCTG
TTCTCTAGCTTGTTGAAAACTGTGGCACGAGATAGCTTGGCTTTGACCGTGACCAGCAAG
ATCAAGAGTAAGCGGTTGGATTGCAATCGTATTTTGCAAGAGCGAGAGGACAGGTTGCCA
ATCTTGTTGAGAACCAAGAAATCCGTGGAGAAAGACCACGGGGGTTCCTGAATGACTGTG
CCACGTTGTTGCTAACATTAGTCGATAGAAGCACGAGAGATCTGTTCAATCAAGGATTTA
TAAAGGCTACTACCTTCCTGATCATTCACCTTGATTTCCACAATAGTAACACCTCGACGA
GCATAGGCTTGTTTAAGTTTTGTGCCCAAATCCGCCCAAGTATAAGGACGGAGATATTCT
AAGCCGAACATTGTCGCAATCTGTGAAAACTCAAGACTATGGCTAAGACGGTAGAATTTA
TCTTTCGCTTTTTGATCGACAGGAAGCATATCAAAAATTGCACCGCCATTATTATTAATA
ACAAATAAAATGGTCGGTTGGCTAATCTGACGTAAAAGCGAAACAGAGTTCAGATCGTGT
AAGGCGGAAATATCCCCAATCACTGCAACAGTCGGCTGTCCGCTACCTTTTGCAATACCT
GCAAGGGTTGCAATTAATCCATCAATACCGCTTGCACCTCGATTGGTATAGATCGGATAA
CCTTCTGGCAATTTACACAAAGCATCAACTAAGCGGACAAATAAACTATTTCCAATAAAT
AAATTACCATTAGCTGGCAATACACGTTCGATATGATGTGCTAGAGAAGCTTCATTGAGA
TTGCCACCCACTTGCTGTTCAATAAAGGTTTCACAGAATTGAGAAAGAGCCAAAGGTTCC
AACAGCCACGGTTTTTGACGAAGTGGCGGGTGAACACGGGTAAAGTGGTGAGCTTTTGCC
ACAAAACGCGTTTGTTGATGAGCATAGGTGTTAAGATAATCTGTCGTTTCCTCAACCAGC
CAGAATTCGCCTTTAAAAGCCGATAAAAATTGATTAACTCGCTTGCTCACAATCTGTGAG
CCAAACTGAATAACAATGTCCGCCTGTAATAAACGTTGTTCTACTGTTTTGTTTGACAGC
CAAATGTCTGCATAAGGTAGAGATGCATCAACCCCAGATTGCACATCGCTGATCAAACAC
CAGCCAAGCGTTTCCGCCCACAGTTTTAATCCCATTCCCTGCTCAAGCGGTAACTTACCT
ACTACAATTACCCCACGTTTGGTTCGCCAATAATCCCAATTTTCGTGCATCAACACATCT
TGTTGGGTTGCTTGTTGATCGTACCATTTCACTTGAGGTTTATTCAGCCAACCTTGAATA
GCGTGCAACCACGGATCTTGTCCAATGCTTTCCTCATCAGCTTCATAAAGAGGCTCTGCA
AATGGCACATTAATATGGATAACACCACCTTTTTGAGCTTGTTTAGAACAGGCTTGCTCT
ACACGACCAACTAACCAGCTTGCACTATATTGCGAACTTGGTTTTGGTAAATTGAGATTT
GCAATGGGATAATGACTAAAAATATGTTGCTGTTCAATCGCTTGATTGGCCCCACAGCCG
ATCAGCTCAAGGGGGCGATCTGCGGAAAGCACGATAAGTTTATGGTGTGTGATACTCGCC
TCGATCACCGCAGGGTAAAGATTAGAGACCGCAGTTCCAGAAGTTACAATAATTGCAACG
GGATCTTGCGTTGCTTTTGCAAGTCCTAGTGCAAAAAAGCCTAAACCACGCTCATCAAAA
TGGCTATGGCATTCAGCTTGACCTTGTTTTTGCAGATGTAATGCTTCAAGGGTTAAAGGC
GTTGAGCGTGAACCTGGGGCAATACAAATATGTTTTACGCCGTAGCGGAGTAAAGCATTT
AAAATAACTCGTGACCAAGAACGGTTAAAAGTGCTGATGTTTGTCATTATTCATCTCTTT
GCAAATGGAATGTGAGTGGATAGATTGTAGCAAAATTTTGTAAAAAATTGAGAGAGTTTC
AACGCTTGTAATGCATATTTTTGTAATTTTAATTTCCATTTGTACTGTAAGTATATAGTT
AAAGAATAAACCGACTTAAATCTTCATTCTCAACCACATCATTCAACGCATCAGACACAT
ACTTCTCGTCAATTACGATTTTCTCGCCTGAACGTTCGCTGGCATCGAATGAAATACTGT
CCATTAGGCGTTCTAACACGGTATGTAAACGTCTTGCACCGATGTTTTCGGTTTTTTCGT
TCACTCGGAATGCGGATTCGGCGATACGGCTGATACCATCTTTGGTAAACTCAATATCCA
CGCCTTCGGTTTTCATTAACTCACGATATTGTAAGGTTAAAGATGCATTCGGCTCGGTTA
AAATACGCTCGAAATCTTCTTTATTAAGTGATTTAAGCTCTACACGAATTGGTAAACGAC
CTTGTAATTCTGGCAGTAAATCAGACGGACGAGCCACTTGGAAGGCACCAGAACAGATAA
AGAGAATGTGATCGGTTTTGACCATACCGTGTTTAGTATTGACTGTCGAACCTTCGATAA
TCGGCAGTAAATCACGTTGCACACCTTCACGAGAAACATCACCGCCACTGTGTTCGCCTT
TTTTACAGATTTTATCAATCTCATCAATAAAGACGATACCGTGTTGTTCAACCGCTTCAA
TCGCTTGCTGTTTCAACTCTTCAGGATTAACCAGCTTCGCCGCTTCTTCGTCCACCATCA
CTTTTAACGCATCTTTAATTTTCATTTTGCGTTTTTTCGTTTTGTTTGGCGACATTCCCT
CAAAGAGAGATTGCAGTTGAGAAGTCATCTCTTCCATACCCGGTGGAGTCATAATTTCAA
CGCTCACTTGGGCTGCGACATCAATTTCAATCTCTTTATCGTCAAGCTGACCTTCACGCA
ATTTTTTGCGGAAGATTTGGCGAGTAGAAGTGTTATCGCTCTCTTGCACGTTTCCCCACT
GATCTTTCGCTGGCGGTAATAACACATCTAAAATGCGATCTTCCGCTGCATCTTGCGCAC
GCATACGGTTTTTTTCGACCGCTTGTTGGCGAACCAATTTCATTGAAACATTAGCAAGAT
CACGAATAATCGAGTCCACCTCTTTACCCACATAGCCGACTTCGGTAAATTTCGTGGCTT
CAACTTTAATAAACGGTGCATCGGCAAGTTTTGCCAAACGGCGAGCGATCTCGGTTTTAC
CCACGCCTGTTGGACCGATCATCAGAATATTTTTCGGGGTCACTTCTTGACGCAGTTCTT
CTGGCAACTGCATACGGCGCCAGCGGTTACGCAAGGCAATAGCTACTGCTCGTTTAGCTT
CATTTTGTCCGATAATATGTGCGTCTAATTCAGACACAATTTCACGAGGGGTCATTGACA
TAGTTTTATTCCATTTTGTAGGGACACACTGCGTGTGTCCGTTAATTCACATCAATATAT
TTATTTTTGGACACACGCAGTGTGTCTCTACTATACTTCTTCAATCACGTGATTATGGTT
GCTGTAAATATCAATATCCCCAGCAATTTTTAACGCTTCTGCCACGATTTCTTTAGCAGA
AAGATTATTTTCCGTTCTTAATAGGGCAAGAGCAGCAGCTTTTGCATAGTTACCACCTGA
GCCGATGGCTAATACATCAAATTCAGGCTCAATTACATCACCACTACCTGAAACCAGCAA
AAACTCACTTTCGTTTGCGACGATCATCATCGCTTCTAATTTGCGAAGTGAGCGCTCGGT
ACGCCACTCTTTGGCGAGTTCAACCGCAGATTTGACTAAATTCCCTTGATGTAATTCAAG
TTTTTTCTCAAACAGATCACGCAAAATAAAGGCATCTGCCGTTGAGCCTGCAAAGCCTGT
TACCACTTTATCTTTATATAAACGGCGAACTTTACGCACCGTACCTTTTTCTACGCAATT
GCCTAAAGTTGCTTGTCCGTCACCGCCGATAGCGACTTTGCCATCTTTGCGAACACATAC
GATCGTTGTCATTGAAATTCCTATTTTTCTAAAAAACTGCGTGCATATTTAAGGGCAATA
TCATCAGTTTCAAGTGTAAGCGGTAATATTAACCAATATTTTTGTAAAATGAATAGAATT
TATCATAATTAGGTCTAAAATATACGCTGTTCATATTTCACTTTATAGGAGTTCGCTATG
TTCAAATTTATTAAAAAACCTGTTTAACTCAGAAAAAGAAACGGTAGAACTTTCTCTTTC
TGCCGATGAAATCGCCCCTAAAATTATCACTGCATTAGGTGGTGCAGAAAATATAGAATA
TCTTGATTTCTGTTTAACTCGATTAAGAGTTCAACTAAAATCAAAAGATAAAATTGACCG
TAAAGGCTTAAAAGCATTTGGTGCCGCAGAAGTGGTACAAATTGTTGAAAATAACGTACA
CGTTATTTTTGGCACAAAATCTGAAAGCTATGCGAATGCGATTAATGCTATTTTAAAAAA
ATAGTTTAGAGTGTCTAAATTAAAGGGGTAATTAATTCTATTCCTGTTGGTGTTTTTCCA
GAGAAAAGCATTTCAGTTTTATATACCAACATTTTTACCCCATTATCCATCCCTTCCTTA
AAAATTTGAGCGTATTTTGCATCAATTTTCTTAGCTATCTCAAAGGCCTTAATACCTGTA
TGTAAAATAGCAAAAAAAATGACTGCCTGTTGCCCTTGCTGGGAAATTGCTATCAATTCT
CTTAGATGTTTTTGTCCTCTTTCAGTTTTTGTATCAGGGAACATTCCAATACCGTTTTCA
GTGAGTAGCGTAGTTGCTTTTACTTCTACAAAACAGTCCAACAAATTTTGTTGTTTTAAG
AGGAAATCAATGCGACTATTTTCTTGACCATACTTCTGTTCGGGTAAGATTTCATCGTAA
TCTACGAGTTCACGGATCCATTTATTCTTTAATGCTTCAGAAACAAGTTGGTTTGCTCTA
TGTGTATTTACACAAATAAAATCACCTGACTGAGTTTGAGTGAGCTCCCAAGTATAGGCA
TACTTACGTTTGAGGTTATTTGATGTTGAAAACCAAACAATGTCTCCAGGATTAGCACAA
CCAGTCATAGCTCCAGTATTGGGACAGTGAATTGTGATTTGTTCTCCGTTTGGAAGTTTT
ACATCAGCTAAGAAACGTTTATAGCGTTGAATTAGTATGCCAGACGAGAGTGTCGGAAAG
AGCATTAAAACCTCTTCGGAAATAACTAGGGGTAATTTTCAAACTTCAGGGTATTAATTA
AGTGATTTTTTAACAGAATTTCTCAAAGAGATTTAACATGGTGCCCAAGGCCAGACTTGA
ACTGGCACGCCCCGAAAGGCGAGGGATTTTAAATCCCTTGCGTCTACCGATTCCGCCACT
CGGGCACAATAATGGAGCGGGAAACGAGGCTCGAACTCGCGACCCCGACCTTGGCAAGGT
CGTGCTCTACCAACTGAGCTATTCCCGCATAGAGTAAGTCATTTGTGTCATAATGCTTTT
TTACCCTATTCTAATTAATTTAATTTAACTGTCAAATAAAAATATTAATAATGGTTGTTG
TACGTTTAAAATTCATGCATCTGTAATAGGATTTTTCTATTAAGTGTTAATGATATAGTG
TGGGCATTTATATTATGACTTTCTTAAATACTGATAAGTAGATACTTGCTATTACAGGTA
AATAGTTAAATCATCATATAAGAGAGATGATACTTATGAAACCTTTGTAAACATATTACT
TTTTCCTGATCGCGTCCTTTTATATGCTATAATCCACCAATTTTTGATAGACTGAATAGA
AGATATGACCATAAATTTAGTTCAATTTTTAACAGAAACCCTCGAAGGGCTGAAAGCTCA
GGATATTCAAGCGATTGATGTAAGAGGGAAATCGAGCATTACTGAAACGATGATTGTGTG
TACGGGGACATCAAGTCGTCACGTTGCTTCTACTGCAGATAATTTGATTGTGGAAAGTAA
GAAAGCTGGTGTGGACGTGTTTGCTCACGAGGGTAAAGCAGTTGCTGACTGGATCGTGGT
CGATTTTGGGCAGGCGATTGTGCATATTTTGCAACAAGATAGTCGTGAGATGTATCAATT
AGAAAAACTTTGGGTGTAGATGAAAATTCAATTAGTGGCAGTGGGAACTAAAATGCCTGA
TTGGGTTACCAAAGGTTTTGAGGAATATCAGCGTCGTTTTCCAAAAGATATGCCTTTTGA
GCTGATTGAGATCCCTGCAGGTAAGCGTGGTAAGAATGCGGATATTAAACGCATTCTAGA
GCAAGAAGGCAAGGCGATGTTGGCAGCTTGTGGGCGTGCGAAGGTTGTGACCCTTGATAT
TCCTGGTAAGCCTTGGACGACAGAGCAACTCGCCCAGCAGTTAGAGAGCTGGAAGAATGA
TGGGCGTGATGTGTGTCTATTGATTGGTGGTCCAGAGGGGCTTTCACCTGAATGTAAAGC
GGCGGCAGAGCAGAGTTGGTCGCTGTCGCCATTAACCTTGCCTCACCCATTAGTGCGTGT
GGTGGTGGCTGAGAGTTTATATCGTGCGTGGTCTTTGACAACAAATCACCCTTATCATCG
AGAATAATGGCAAATGTTTGGTAAATTCGCAAAACCGCAAAATTATGACAAGGTGCGTAA
CGGGCAAGCAGAGTTAAATCTGTTTGTGCGTCGCGCCTTGATTGCGTTTGTGGGGGTGAT
TGCTTTAACAGGTATTTTGCTAACAAATCTTTATCATTTGCAAATTGTTGATTATGCCTC
TTATCAAACTCGTTCTGATGGAAATCGGATTAAGTTATTGCCTGTGCCTCCGACAAGGGG
GCTGATTTATGACCGAAATGGTAAGGTTTTAGCTGAAAATTTGACCTATTTTGGTTTGTA
TATTGTGCCAGAGAAGATCTATAACCTAGATCAGACCCTTGAAGAATTAAAATTATTGGT
GGGTTTAACCGATCAAGATATTGAGAACTTTCATAAAGAGAAAAAACGTACAACTCGTTA
TACTCCGATTTTATTAAAGCCTGATTTAACCGAAGAGCAGATGGCTCGTTTTGCGGTTAA
TCAGTATCGTTTTCCAAGTATGGACGTTCACCCTTATTTTAAACGAAATTATCCTTATGG
GGATATTTTGACCCATATCCTCGGTTATGTTGCGAAGATTAATGATCGGGATAAGAAACG
TTTGCAAGAGGAAGGGAAATTTGGAAATTATGCTGGTTCGCACGATATTGGGAAGCTGGG
CATTGAGAAATTTTATGAAGAGCAGTTACACGGTGTAACAGGTTTTGAGGAAGTGGAAAT
TAATAACCGTGGTAAAGTTATTCGTAAATTGCGTGATCAGCCTGCAGTGGCTGGAAGCAG
TATTCGTTTGAGCCTTGATATTGATTTGCAACGCTATGTGGCGAACTTATTGGATAATCA
GAAAGGGGCGGTGGTTGTTTTAGATCCGACTGACAGCAGTATTTTGGCGATGGTGACAAA
CCCAAGTTATGACAATAATCTGTTTGTTGATGGGGTGTCGGGTAAAGATTATAAGCAGTT
GTTAGAAGATCCTGACCGCCCATTGTATAGCCGTGCAACACAAGGGACTTATCCACCCGC
TTCAACCATTAAGCCGTTTATGGCAGTAGCAGGTTTAACGGAAGGTAAGATTACTCCAAA
CACGACAATTTATGACCCTGGTTTTTGGATTTTACCTGGTTCTACACAGCGTTTCCGTGA
CTGGAAAAAAGGGGGGCACGGTAGAACTGATGTGAATAGGGCGATTGTCGAGTCGTCGGA
TACGTTTTTCTATCAACTCGCCTATGATATGGGGATTGATAAGATGTCGGATTGGATGAA
GAAATTCGGCTTTGGTGTGAAAACGGGGATTGATTTGGCTGAAGAGTCCGTCGGAATTAT
GCCAAGTCGTGAGTGGAAACAGAAACGTTATAGAAAATCTTGGTTACAAGGGGATACTAT
TTCCGTCGGCATTGGGCAAGGTTATTGGATTTCAACACCGTTACAGCTGGCAAAAGCAAC
GGCAGTGCTGATTAACAATGGGCGGGTGAATACGCCTCACTTGATGAAAGAGATAATGTC
GAGTGAGCTTATTCCTTATAAAGATCCGTTGTTATACGAGGATATTTCTGATGTGCCAAG
CCTTTATTGGCAGATCTCAAAACTGGGTATGTATAACGTAATTAATGCGAGCAACGGTAC
TGGGCGAAAAGCCTTTGCTGGTACTGCGTATCGAGCTGCAGGTAAAACAGGAACAGCTCA
GGTCTTTAGTTTAAACGGACAAAGTTATGATGCCAAAGGTTTAAAAAAGAATTTACACGA
TCACGGTTGGTTTATTGGGTATGCTCCCTATGATAACCCTAAAATTGTGGTTTCCATTAT
TTTAGAAAATGCGGGCGGTGGCGGTAGTACCGCAGCACCGATAGCAAGACAGATTATGGA
TTATGCTTTGTTACACCAAACCGAAGCTACAGCACCGTTGCCTGTAGAAGAACGTGAACC
CCCAGAAGCAGAGGAATTGAGTGAATAAATCATCATTTTTAGGACGATTTTGGAAGATCT
TTGCCTTAGATTTATGGTTATTAATCGGCTTGCTGGCAATTACTGGCTATGGTTTGTTAG
TCTTATATAGTGCAAGCGGTGGCAGTGAAAAAATGTTTACCAACAGAGTAATCCAAGTGT
GTCTGGGTTTAGGGGTAATGTTTGTGATGGCGATGTTCCCCCCTCGTTTTTACGAAAAAG
TATCACCCTGCCTATATGTGGTTTGTATTATTTTGCTGATTTTGGTTGATGTGGCAGGTG
AAATCAGTAAGGGTGCGCAACGTTGGCTAAATCTTGGATTTATTCGATTTCAACCCTCAG
AGATTGCCAAACTTTCTGTACCGTTAATGGTGGCAAGCTATTTAGGTAATCGTTCCTTAC
CGCCAAATCTACGCGATACCAGTATTGCTCTGGCGATTATTATTGCGCCAACATTATTAG
TTGCAATGCAGCCTGATTTGGGTACTTCTATTTTAGTTTGTGCCGCTGGGCTGTTTGTTT
TATTTCTTGCTGGGTTAAGTTGGAAACTTATTGGGGCTGGTATTGTCTTTCTAGCAGGAT
TTATTCCGATAATGTGGTTTTATTTGATGCACGATTATCAAAAGACAAGGGTAATGACGT
TAATTGATCCCGATAAAGACCCGCTAGGAACAGGTTATCACATTATTCAATCCAAAATTG
CTATTGGCTCTGGCGGTATTGAAGGAAAAGGTTGGATGGAAGGTACGCAATCTCAGTTAG
ATTTTTTGCCCGAGCCACATACGGACTTTATCTTTGCGGTACTCAGTGAGGAATTTGGTT
TAATTGGTGTTTTGGTATTATTAGCTATTTACCTATTTATTATCGCAAGGGGATTAATGA
TTGGGGCAAAATCTGCCTCAGCCTTTGGACGAATTTTATCGGGAGGAACCGCTCTCTTAT
TATTTGTATATGTGTTTGTGAATATCGGTATGGTAAGCGGTATTTTACCTGTAGTTGGCG
TTCCATTGCCGTTGTTTAGTTATGGCGGAACCTCTTATGTTACCTTAATGGCAGCTTTTG
GTTTAATGATGTCGAGTTATGTTCATCGTGAACGAAAAGAGAAAAGCAATCCATATAAAT
TAGCAGAAAAATAAATATTCTATGATTAAAAGGGGAATTTAATGAAAATAGGCAAAATTG
TTACGCTATTATTAGCTGCAATGATAATGTTTACACCATTGGAAACAATGGCAACAAATA
CAAAGAAACAAACAACTAAAACGCAGCTTATCGTAAAGAAAAAATCGACAAAAAAAGTAA
CATCTAAGAAAAAGGTAAAGAAGAAAGCTGTAAGCTCTAACACTAAAAGTACAAAAACAA
CCGTTCCTAGTGATAATCAAACAAAAAAACTTTATGGGGTAAAAGGAGCAGATTTAGAAC
GCGTTAAAATATCAAATAATCAAAAATCCTATCAAGAGAAGGGGACAACGCATACGGTAA
TGGGTAAAGAAGCTTCTCGTCAGTACAGCGAAGTTGGAACTGCAAGTTATTATGCGGATA
AATTCCACGGACGCAGAACCGCAAGCGGTGAGATTTTTGATAAAAATGGTTATACTGCGG
CTCATAAAACTCTTGCGCTGGGATCTTATGCTTTAATAACAAATTTACGCAATGGCAAAA
AAGTAATAGTACGGATTAATGATCGTGGGCCATTTAGTAAAACTCGCATTATTGATTTAT
CTAAAGGTGCTGCTAAAGTGATTGGTATGGTGGGGGCTGGTACAGCAAAAGTACGAGTGG
AAGCTATGCAGGTAGATAAAGAAGGCTATATTATCGGGAAAGGGGCGGAAGCACTCTATC
AAATTGCACAACAAGAAGGGTTGAACCTTAAAGTGAAAGGGGATGGTGAAACACTTGCCA
TTAAAGCCGATACCGAACCTACACCGCAAGCGGTTGTTTCTCAGCCAAAATTTGTGTTAA
AGGTCACTCAACTTAAGAATGAACGTATGGCGAAAAAAGTACAGAAAGTGATTTCGACAG
TGAATAGCCACATTGTCACGAAAGAAAAGAGATATGAAGTGATTATTGATGTTTCTTCAG
CTGAAGAAGCTCAACAAGTTAAACAGCAGCTCAACCGTTTAGGTTACACTGTATTCAGTT
ATTCAGAAAAATAGATAGGATTTTTATATGTTAAAAAGTAAAGTACTCAAAACGGTCAGT
CTATGTGCTATTGCTTGTTCAAGTATGAATATGGCTTATGCTCAAGATATTGATTATGGT
ATTCCAGCCCCTCAACTTAATGCACAAACCTATATTTTAATGGATTACAATTCTGGTGCA
GTATTAGCCAGTCTTAATCCAGATCAACACCAAGCACCTGCAAGTTTAACCAAAATGATG
ACGAGCTATGTAGTTGGTGAAGCCTTGAAAACAGGTAAAATCAAAAACAGCGATTTAGTC
ACCGTTACCGAAAACTCTTGGGGACAAAAATTCCCTGGCTCATCTAAAATGTTCTTGAAT
GTTAATCAGCAGGTGTCTGTTGAAGATTTGAACAAAGGGATTATCGTTGTGTCGGGTAAT
GATGCTTGTGTTGCGATTGCAGAGCATATTTCGGGTTCAGAGCAAACGTTCATTGATAGT
ATGAATAAATTTGTGCAGAAATTTGGTTTAAAGAACACACATTTTGCGACAGTTCACGGT
TTAGACCACCCAGAACAATACTCATCAGCAAGAGATATGGCGATTATCGGCGCTCATATC
ATTCGTGACTTGCCTGAAGAGTACAAAATTTATTCAGAAAAAGAGTTTACCTACAACAAA
ATTACCCAACCTAACCGCAATGGCTTATTGTGGGATAAATCCATCAATGTCGATGGAATG
AAAACAGGACATACCGATCAAGCAGGCTATAACCTTGTAGCCTCAGCATACAATAGTAAT
ACCCGTTTAATCTCAGTGGTTATGGGCGTACCAACCTATAAAGGGCGTGAAGTGGAAAGC
AAAAAACTGTTACAGTGGGGATTTGCTAACTTTGAAACTGTCAAACCACTTTCAGCAGGG
CAAAGCGTGCTTGAACAAGCGGTGTATTATGGTGATTTAAGCAAAGCTCAACTAGGCACA
TTACAAGATAGTTACATTACCGTTCCAAAAGGTAAAACAGCAGAACTTAAAGCTCGCTAC
ACCCTAGAAAAAACAAATTTGGAAGCTCCGTTAGTGAAAGGGCAGGTCGTTGGAAAAGTG
ATTTATCAACTCAATGGCAAAGATGTGGTGAGTGTTGATTTACAAGTAATGCACGATGTT
CAAGAAGCAGGTATCTTTGGCAAAGCGTGGGATTGGTTCGTTTTAACGGTTAAAGGTCTG
TTTAATTAAACCCTTGTAATTATCAGAATTGCCCTCATTTAGGGTGCCATTCAAACAAGC
GGTGCGATCTTGCAAATTTTTTGCAAAATCACACCGCTCTCATATTCATAAAGGACAATA
AAATGACAGAAACAAAAAGCGTAAATTTAGCCGATATTCCACAACAAAAACTCAAAGATT
TACTTGAATTTCCTTGCTCGTTCACCTTTAAAGTCGTGGGTGTAGCTCGTGAAGGTTTAA
TCGATGATGTCGTTAGCGAAGTACAAAAAGTGGTTAAAGGCGACTATAATCCATCTCTTA
AAGAGAGTGGCAAAGGCACTTATCACTCTGTATCCATCACTATTCAAGCCGAAAATATCG
AACAAGTCGAAACACTCTATACCGACTTAGCCAAAATTGAAGGCGTGAGAATGGTATTGT
AACCTATGCCCCAACTTATCATTCGCCAACTTGGTGTGCAAGATTACCAAGAAATTTGGC
ACAAAATGCAGGATTTTACCGATAGCCGTGATGAACAAACAGCCGACGAAATTTGGCTGG
TTCAGCACCCGTCGGTGTTTACTCAAGGTTCAGCCGGTAAACCTGAGCATCTGCTCAATC
CCACGAATATCCCCGTGGTACAATCGGATCGTGGTGGGCAGATTACCTATCACGGTTTAG
GACAGCAAATTATGTATGTGCTGATCGACATCAAACGCCACAAGACAAAAGGTAACGATT
TGAGCGTGCGAGATTTGGTGACAGCATTGGAACAATGTGTAGTGAAAACCCTTGCTGATT
ATGGAATTAATGCCTATCCCAAACCAGACGCACCCGGGGTGTATGTGGACGGTAAGAAAA
TCTGTTCGCTTGGTTTACGCATTCGCAAAGGCTGTTCGTTTCACGGACTGGCATTGAATA
TCCAGATGGATTTAACACCGTTTCGCAATATCAATCCTTGTGGCTATGCAGGATTGGAAA
TGTGTCAATTAGCTGATTTTGTCGCTGAAGCTGAAGCCGATTGCGACAAGGTTTCGCCTA
AATTGGTCGATTACTTTACCCAAATTCTCGGCTATAATAAGCAACAAATTATTAACAAAT
AGGACAATTATCGAATGGGTACACCTTTTAAAATGGAACGTGGCGTGAAATATCGTGATG
CAGCTAAAACGTCCATTATTCCTGTTAAAAATATCGATCCCAACCAAGAATTACTGAAAA
AACCTGAGTGGATGAAGATTAAACTGCCAGCCAACTCAGCAAAAATTGAAAGTATCAAAA
ACGGTATGCGTCGCCACGGCTTGCACTCTGTGTGCGAAGAAGCCTCTTGCCCGAACTTAC
ACGAATGTTTTAACCACGGCACGGCAACTTTTATGATTATGGGTGCAATTTGTACTCGTC
GCTGCCCATTCTGCGATGTGGCTCACGGCAAGCCGTTGCCTTTAGATAAAGACGAGCCGA
AGAAACTGGCGGAAACCATTCAGGATATGAAGCTCAAATATGTGGTGATTACGTCTGTGG
ATCGTGATGATTTGCCTGATCGTGGTGCAGGGCATTTTGCGGAATGTGTGAAAGAGATCC
GTGCGTTAAACCCAGGGATTAAAATTGAGATTTTAGTGCCGGATTTCCGTGGTCGTGTTG
AACAAGCAATTGAAATTTTAAAAGAAAATCCGCCAGATGTATTTAACCATAACCTTGAGA
ACGTGCCACGCCTGTATAAAGAAATTCGTCCAGGTGCGGATTATGAATGGTCGCTCAAAC
TACTCAAAGAATTTAAGGCGGTTTTCCCAGATATTCCAACTAAATCAGGCATTATGGTCG
GTTTAGGGGAAACTAACGAAGAGATTTTACAGGTGATGCAAGACTTGCGTGATCACGGTG
TCACAATGCTGACATTAGGGCAGTATTTACAACCAAGTCGCCACCATTTACCCGTGGCAC
GTTACGTTCACCCAACGGAATTTGATATGTTCCGTGAAAAAGCCAACGAAATGGGCTTTG
AACACGCCGCCTGTGGGCCTTTCGTCCGCTCTTCCTACCACGCAGATTTACAAGCAAGCG
GTGGGTTGGTGAAGTGAAAATTAAATCATATGGTGCACATAAGAAAGTTTTCAAGGGAAT
TTTAGAGCTAGTTATGTGTATCATATAGATACATACTTACCACATACCTATTATTTAGAG
TTTACTTTTAGGTAAAATATTTCTGTGAACTGAGTAAAGTCAGCAGTATATCGCTGATTT
TCATCATAAATCGTCAATGTCTGCAAAGCCATTTCAGCATATTGCGGTGAAAAAGTGAGG
ATAACTCGTTTAGGTGATAGTCCGATTTTTGTGCAGATTTCCCAGTATTCAATACAATAT
AGCCCTAATAAATGGCTTTGTTCCAACAATTTTTTTCCAGCATCGATAGGCAAAATAAAG
CTAATTCTGCCATTTGGGGTTAGCCACTGTTGAGCCCGTTTTAGCCAATCAAAATGGCTA
TAAGTCACAGCTCTTGCAAGATCTCGTTGCTTATTTCGGCTTGCGAGACTATGTTCAAAA
TAAGGTGGGTTCGATACGATAAGGTCGAATTTTTTGGTAGATTTCCACGTCATTATATTC
GCTTGTAGTACGTCAATTCTGTTATTCCACGGACAATGTTGGGCATTTTCTTGAGCTTGG
TGAAACGCGTTTTCTTCCAGTTCAAGTGCAGTAATTTGTGCACTAGCGGTACGTTGGGCT
AACATTATTGCAATAAGCCCTGTCCCCGTGCCTAAGTCGAGAATGTGGCGTGCATTGCTA
GGATCTGCAATTGAGCCCAGTAAAATGCCGTCTGTATTGACTTTCATTGCACAGCAGTCG
TGTGCAATGAAAAACTGTTTGAACTGAAAGCCACTCATTACTATTTTCTTAATTTGACGG
TTTCAATGGCGTGATCTTCGCCTTTTACTAAAATCAAATTTGCTCGCTCTCGACTTGGCA
AAATGTTTTTGCGTAGATTTAATCCATTAATTTCGTCCCAAATTGTTGAAGCTGTTGTGA
TTGCTTCCTGTTCACTTAACTTTGAGTAGTGATGGAAGTAAGAATTAGGATCAGAGAATG
CACTGCGACGGAATTTTAAGAAACGGTGGATATACCAATCTTTCAATAAGGTTTCATCAG
CATCAACATAAATTGAGAAATCAACAAAATCGGAAACAAAGACACTATGTGGGCTATGTG
GGTAGTTCATACCACTTTGCAACATATTTAGCCCCTCTAAAATCACAATATCAGGCTGAT
CAACTTCATTAAATTGATCGGGGATGATGTCGTAAGTGAGATGTGAATAAACGGGGGCTT
TGACGTTGCGTTTGCCCGATTTAATATCAGAAACAAATTCAATAAGGCGATGAATATCAT
AAGACTCAGGAAAGCCTTTTCTCTTCATTAAATTTCGCTCTTGTAGCGTTTTTAATGGAT
AGAGGAAGCCATCTGTGGTAATTAAATCTACTTTACGTTTTTCAGGCCATTCTGACAGTA
AGGCTTGTAAGATCCGAGCAGAAGTGCTTTTTCCGACAGAAACACTGCCTGTTAAGCTGA
TAATATAGGGAACTTTCGGCGATTCTACGTCTAAGAATTTATGTAACACTTCTTGGCGTT
TGAGATTTTCATCAATGTAATAGTTGATCAAACGAGCAAGTGGAAGATAAATTGTACTAA
CTTCTTCTAGGGAAAGCTCTTCATTAAAACCTAAAAGCGGTTTTAAATCCTGTTCGGTCA
GTTTTAACGGCACTGACTTTCGTAATGCAGCCCACTGCTGACGATTAAAGGTTAAAAAAG
GCGTAATTTTAGTGATGCCCATTGCCAAGTTCTCTATTTTTGCTGAATATAATTCATATT
GTTACGGTTTTAATAACCCGAAATATACAATAGAAATAATGAAAGTAGATATTTTATCTT
ACAACATTTAGTAAAAACATCTAAAAAATCAGCAATTTGCGTATTTAACAAGCGAAAGAA
TGGATTTTTTAATTTTTTTGAAAAAAATGCTTGCAAGGTTTTTCGAAATCCCTATAATGC
GCCTTAATTGCTTACGACGCAACGCCGACTTAGCTCAGTAGGTAGAGCAACTGACTTGTA
ATCAGTAGGTCACCAGTTCGATTCCGGTAGTCGGCACCATTCTAGCGTTATCAAGTATTC
AATTATCGTGGAGGGATTCCCGAGTGGCCAAAGGGGGCAGACTGTAAATCTGTTGGCTCA
GCCTTCGAAGGTTCGAATCCTTCTCCCTCCACCATTTCTTTAATTGAATTTCTTTGGGAC
AGACGAATTTAGAACAGCGGGCATCGTATAATGGCTATTACCTTAGCCTTCCAAGCTAAT
GATGCGGGTTCGATTCCCGCTGCCCGCTCCAAACGCTGATATAGCTCAGTTGGTAGAGTG
CACCCTTGGTAAGGGTGAGGTCGGCGGTTCAAGTCCGCCTATCAGCACCACTTCATTACT
TTCTATCTTTATCTTTTCCTTAGCATAAATAAGTATTTGATTTCTAAATTTGGTTAATGT
GGTAGAATGCCATCTTGACCATATTTGTTTAACTGGACTTTTTTAAACCAATATCGTTTA
AAAAATAAGTTCATAAATAACATAAATGGCAATATAATAGGTTTTTACTCTAAACCCTGT
GGTGCATATCGTGCTACGGGATTTCATCAACAAAGGAAACTTTACAATGGCTAAAGAACA
ATTTAATCGTGGCGATAAAGTCCACGT
>H27 Scaffold3
CACAGGCTGTTTTGCAAAAACAGACAGCATTTAATTTAGACACATTTATGAAATAAAATT
TGTTGTGTCTTATGGTATCTACAAATTATTTTGTGCAATAGATTAAATTCCAACTACCCC
AAAAACTTCCTCGCCCACTCTTGATCCGAAAAGTGATATTTCTTCGTGCCGATAATTTGG
TAATCTTCGTGTCCTTTACCTGCAATTAAAATCACATCTTTTGGTTCGGCTTGGGCAATT
GCTTGTTCAATCGCATATTGACGAATATGCATAGACTGCACCGCTTTTGGCTTGCGGAAA
CCTTTCATAACATCATTAAAAATCACATCAGGATCTTCGGTGCGTGGGTTGTCATCAGTC
ACAATCACTCTGTCCGCCAACTGTTCGGCAATACGAGCCATTAGCGGACGCTTACCTGTA
TCACGGTCGCCACCGCAACCAAACACACACCATAGTTCGCCTTCACAATGCAAACGAGCG
GCATCTAAGGCTTTTTCTAAGGCATCAGGGGTATGGGCATAATCAACAATCACCATCGGG
CTTTCTTCCGCATTTTCTTTGCTGATTAAACACTCCATACGTCCGCATACACCGTTTAAC
AGCGGTGCGGTTTCGACTAATTTTTGCAAATCGTAGCCCAAAGCCAATAAACCAGCGAAA
GCGGTTAATAAATTGCTGACATTAAACGCCCCGATTAAACGACTTTTTAGTTCGCCGTTG
CCCCAGCTACTTTCAAATTCAATAGTTGCACCTTGTAGGGTAAATTGCACCGCTTTGGCT
TTAATCCAACGAGATTGTTGTGGTTGGAACTGGCTATCGGTGCTGACAGCGACGGCCTCA
GGCAATTTTGCTAACCATTTACGCCCAATTTCATCATCAGCGTTGATTACTTGTTGTTTT
GAAGAAAGCTCGCCAAATAAGCGGAACTTCGCTTGGGCATACTCTTCCATTGTGTTGTGA
TAATCAAGGTGATCACGGCTTAAGTTAGTGAAAATCGCCAAGTCAAAGTCTAACGCTTCG
GCACGATATTGAGCCAAACCGTGAGAAGAGACTTCCATTGCACAGAAATCCGCCCCTAAT
TCGACAAAGTTCACCAGATTGCGTTGAATTTCAACGGCAGAACCTGTTGTATTTACCGCT
TCTTGCACTTGCCCATATAGTCCGTTGCCAATAGTACCCATCACCGCAGATTTACCGCCA
AGCAAGTTTCGCCATTGTGAAAAAAGCTGTGCCGTAGTGGTTTTGCCGTTAGTGCCTGTA
ATACCCACAAGGGTTAATTTTTCTGACGGATTGCCATAGAAGGCACCTGCTATCGCCGAA
AGTTGTTTCGGTAAATTTGGTACTTCCAGTACACAAGCGGTCGAATTTGCAAATTTTTCT
GCAAATCTCACCGCTTGAACGTCATCGTCTGCTTCAGCTAAAACTAAAGCAGCACCTTGT
TCAATCGCTTTTTCAATAAATTGACGACCATCGACTTGATGTCCTTTTAAGGCAACAAAT
AGATCGCCTTTTTCAACCTGACGGCTGTCCAAGGTCATTTTGTTTAATTCTTTTAATCCG
TCCCAATGGTTAAGTTCAGGGAAAAAGGAAAGTAAAGGGTTCATTATTGCCTCTTAGTTT
GTCGAATTTGTTTTTATTTCTCTTACTGCACTTTTGGTTTCTTCAGTAAGATTATCTGGT
TTAATATTTCTTGCTTTTAAAGTATAAGTCATAATACTTGAGAACAATGGTGCAGAAATT
GCACCACCATAATAAGCCCCAGCTTTTGGTTCATTAATTAAGACCACTAAAGCGAATCTA
GGATCACTCGCAGGTGCAATACCTGCTGTATAAGCAATATGTTTTTCAACGTATTTGCCT
TTTTCAAGTTTACGTGCCGTACCTGTTTTAATTGCAACACGGTATCCATCAACAGCTGCT
CTTGCTCCGCCTTCGCCTTTAGCTGCAACACTTTCCATCATGTGTACGACGTCTTTGGTA
ATTTTCTCTGGAAGCACACGCTCACCAATTACTGGAGGATCCACTTTTGTAATCGAAAGC
GGACGATAAATCCCAAAACTGCCTAATGTTGCATAAGCTCGGGCTAATTGTAATGGCGTT
ACATTTAAACCATAACCATACGCCATTGTCGCACGTTCAATATCCGCCCAACGTTTACGA
TCGCCGTTTGTACCACGTTGTTCACCAAGCCCTAAGCCTGTATCTTTACCAAAACCGACC
TTGCTATAAGTTTCGACTAATGCGGTTGATGGCATTCTTAACGCTAAACGGCTTACACCT
ATGTTACTGGATTTTTGTAAGATCCCTGTAAGTGTCAAACTCTCTCTTGGCGCTACGTCT
TTAATTGTATGCCCATTAACGACAAAAGGTCTTGTACTAATGACTTCACTTGGATAAGTC
ACTTTATTTTGTAGCGCTGTCAATACCACGAGTGGTTTTACTGTTGAACCTGGTTCAAAA
GTATCGGTAATCACTCGGTTACGCGCTAATTCTGATTTGAATTCTGCACGGTTATTTGGG
TTAAAAGATGGTGCATTTGCCATCGCTAACACTTCACCCGTTTGAATATCCACTAAAACA
GCTGTTCCTGATTCTGCCTTATTTTCAATTACCGCTTTTTTGATTTCACGGTAAACCATG
GATTGCAATTCTTCATCAATGCTCAACATCACATCTTGCGGATCATATTTCTTCTCATCG
CGAATATGCTCAATCACATTACCACGAGCATCTTTACGAATAACCTGTTTACCGTTTTTA
CCAACCAACAAGCTATCAAAGCTACGTTCTATTCCTTCCGAGCCTTGTTTATCATCAACA
TCGGTAAAGCCGATTAATTGGGAAATTTCTTCTGCAAGAGGATAAAAACGGCGAGTTTCT
GCTTTTAATACAAGCCCATCAATTTTTAATGCTCGAGCATAATCTCCTATCACATCTGAT
TCGTGACGAGAAATATATAAAAAACGTTGATTTGCTGAAGCATAAAGTTTATCCATCATT
ACGCTGTATTTCATATCTAATGCTTTGGCTAACTCTTGCATTTTTTGGTGTTCAAGCTGA
GCATACTCATTTTCCAAATGTAAAAACATAGAATTTGGATTATTGCGTATGCGTTGAATT
AATACGTTGTAATCTAATGCAGTTGCACGAGCGAGTAATGTCCAATAATCCTCATTTTTA
TTGTTTAAAATCGCTCTAGGATCATATTTATTTTCTTTATTCTGTGGTTTTTCTTTAATA
AAACGATTCACACTAGCTTCAATTTTACTGGCTGAAGCCTCCATTTCCATAGCCAAAACT
CGCCATAACGATTTATTACGACGAAGTTTAGTATCAAAATATTCTTTAGGATCAATCGTA
ATTGAATACATCGGCACACTAATTGAAAGCACTCGCCCATTTCTATCTAAAATTTTCCCC
CTTGTAAAAGGAAGCTCTTTTGTCCGTAAAGAGCGATCATTTGCTTCTTTGATTAAACGT
TCTGAATCAGTGACTTGTAAGAAAAAACTTTGACCGATCAAGGCACAGACCATTACACCG
ATAAACAGATAAACAAATCCAAATCGGGCAGGCAAAAAACTAGGCTGGGGTGAAATATCT
ACCTCTTTTAATTCATCTCCCATCGTATTTTTATTTTTAGGGTTATATTTCACTGATTTT
TTCATTTTTATTCCACTAAAATGATTTCTTGTTCTTTTTTAACTGGTTGTAATCCAAATT
TTTCAGCAACAGCTTCGACTAAAAACTTCTGACTTTTTGAATTTTCTTCTAATTGCAAAT
GAACATACTGATTTTCAAGCTTCTGTTTTACTTGCAATAATTTTCCCTGCTCTGCTGTTA
ATAAACGTGTTTGGTGCGTAATCCAAATCGTTGCAACAGCACTAATCACCACCCCAACAA
GTAGCAATAACGCCACTTTATTATGGCTAGTTAAATCGTCTAAAATCACTTGACGTAAAG
GATAGCGTTCACTCGACATTATCTTTTCTCCGCAACTCTTAACACCGCACTGCGTGAGCG
TGGATTGGCTTCAATCTCCGCTTCACTTGGCATAATCGCTTTGCCGACGGTTTTTAAAGG
AATATTCTTATTTAACTCACTTTCTAAAATCGGCAGACCTTTCGGCACCGTCTCGCCTTT
GCTCTGCTTACGCATAAACTGCTTCACCATTCTGTCTTCTAGAGAATGGAAGCTGATAAT
AGACAAACGCCCTTCAGGTGCCAGTACAGTTAGGGCTGAATTTAATGCCTTTTCTAATTC
ATCTAACTCACTATTAATGTAAATACGGATTGCCTGAAAAGAGCGAGTTGCTGGGTGTTT
ATGCTTATCTTTAAACGGCACGGCATCTGCAATAATTTGTGCCAGTTGCAAAGTACGGGA
AATTTTTTCAGTTGCAGATTTATTGTAAGAAACGACCGCTTGTGCAATGCGTTTGGCAAA
ACGCTCTTCGCCAAACTCTTTTAACACCCAAGCGAGATCATCAACAGACACCTGTGCTAA
CCACTCCATTGCTGACAAGCCTTTGGTGGTATCCATTCGCATATCTAATGGTCCATCACG
CATAAAACTAAAACCACGTTCTGCTTCATCAAGTTGTGGGGAAGATACGCCAAGATCGAG
TAAGATACCGTCAATTTTGCCGACTAAATTAAGTTCGTCACAAATATCAGGAATGGATGA
AAAAGCACTGTGAACAATTTGAAAACGGGGATCAGTGATCGTGTTCGCTTCTGCAATCGC
ACGCGGATCACGATCAATCGCAATCAATCTACCCTGTTCACCCAATTTGCTTAAAATAAG
ACGTGAATGCCCACCACGCCCAAAAGTACCGTCGATATAGATACCGTTTGGTTTAATGGC
TAAACCATCAACTGCTTCGTGTAATAACACCGTAATATGTTTGGGTGAGTCACTCATTTT
GATTATCCGTTATTGTTATAAAGAAAGGTTCTTTAATGCCTCACAATGAAGCATTTCTTC
TGAGCTACCAATTGCAAGATCTTCGCTAATCTGTTTCTGCCATTGTTGATCTTGCCAAAT
TTCAAATTTATTTAACTGCCCAACCAACATAATCTGCTGTTCTAATTGAGCGTGCTGACG
CAAAGTCGGGCTAAGTAAAATCCGTCCAGCAGAATCCATTTCACATTCTGTCGCAAAACC
TTGCATAACCCGTTGAATACGACGCTGTGCAGGATCGAAGTTAGACAGAGCGAGCAATTT
TTGCTCGACAATTTCCCATTCGTGCAACGGATACAGTAATAAACAAGGCTGGCGAATATC
TACGGTACAAACAAATGACCCGTGGTAACTCTCCAAAAGCTCGGCACGATAACGGGTCGG
AATAGCGATCCGCCCTTTGCTATCAATGCTGATTGAAGTTGCTCCACGAAACATTTTTTT
GCTCACTTAACCTTAGAGATTCGGAAATTTGGAAAAAATTCCACAAAACACCACTTTTTC
CCACTTTAATTGGAGAATTTTATAGTTTTCGTAGATTAGGGGCAAGAAATTTGTCAGAAA
AATACGAATATATTTAATTATAAATAGAATTCATTACCCGCAGCAAAAACAACAAACTTC
TTTACATTGCCTCAAAATCAAGCAAACGAAAACATTTGTAATTGTTGTAAAACACAGTAC
ATTTACTTGTAAACGTTTTTACAATAGGAGAGCTTTTTAAGCTTATTTACATGAAAAACA
GAGTTCGGTGGAATCATCAATTTAGACAAAGTTCGTTCTGACAAAGTATATAGCTTAAAT
TTAACGCTATGGAAGCGCAATTGGTATTGGTTAGGAGTAACACCTAGGGCTACAATTTAC
CTATCGTAAGCAAAATAGTAATTTGCCAACGCTCTATTCCTGTACGGATAAAAACGTCAA
TATCTTAGTTGAAAGCCAGTTTTAAATTGTAGGGATAGGGACTATCCCCTTCTATCTCTA
TTTCCTTGCCTTTGACCAATCTAACGAGGAAACAAGCGAAAATCCCCTCTTACATAACTT
TTCTTAAAATTAGCTGTTGTGCAGCTGCTACACAACACCAGATAAAATCTTATTTAAAAC
AAATTGATCTCGTCGCCCTATTCCTTTATTCCCTAACTTTCTCTATAATCCTAATCCTCT
TACGTTCTTTAAAATCTGGTGGAATTATGAACCCAATGTTAAATATCGCTATTCGTGCAG
CACGAAAAGCAGGCAATATTATTGCTAAAGGCTATGAGCAAGCGCCTCAAGACACTCAAG
TTGCTCAAAAAGGCGCAAATGACTATGTTACCGAAATTGATAAAGCAGCAGAAGCAGCCA
TTATTGAAGTGATCCGTAAATCGTATCCTGATCATGCTATTGTTGGCGAAGAATCAGGCG
TTTTAGCTGGCACAAATAACGATGTACAATGGGTGATTGATCCATTAGATGGCACAACAA
ACTTTGTTAAACGCTTGCCACATTTTGCGGTGTCGATTGCTATTCGTGTGAATGGTCGTA
CTGAGGTAGGTGTTGTATATGATCCTATTCGTAACGAATTATTTACCGCTGTGCGTGGCG
AAGGTACAAAATTAAATGAATTTCGTTTACGCATTAACAGCGAACGCCGTGATTTACAAG
GCATAGTGTTAGCAACAGGTTTCCCGTTTAAAGTCGCAAAACATCGTACTGCTCACTTAA
ATATGATTGAAGCCTTGATGAACAATGGCGTAGCAGATTTCCGCCGTACTGGTTCTGCAG
CATTAGATTTAGCTTATGTGGCTGCTGGTCGTGTTGATGGTTACTTTGAAATCGGATTAA
AACCGTGGGATTGTGCTGCAGGCGATTTAATTGCTCGTGAAGCAGGTGCGTTAGTGACCA
ACTTTGTTGGTGGTACAGATTACTTAAAATCAGGTAATGTAGTGGCAGGTAGCGGTCGTG
TTGTAAAAGAAATTTTAAACAGTATTCAACCGACCTTAACTGAAGAACTCAAAGCCTAAT
AATAGATTTTTTTGATGGGCAGTTGCCCACCCAACGATTAAAGATAAGCTTATGCAAAAG
ACCTATCCATTGCTCAGTCAAATCAACTCACCTGATGATTTGCGTTTATTACCAAAAGAT
AAACTTCAACCTCTTTGTGATGAACTGCGTGCCTATTTGTTAGAGTCCGTCAGTCAAACA
AGCGGTCACTTAGCCTCTGGATTAGGCGTGGTCGAATTGACCGTTGCCTTGCATTATGTT
TATCAGACCCCATTCGATCAACTTATCTGGGACGTAGGACACCAAGCCTATCCACATAAA
ATTTTAACGGGTCGCCGTGACCAAATGCATACTATTCGTCAAAAAGACGGCTTACACCCA
TTCCCTTGGCGTGAAGAAAGTCCTTTTGATGTATTGAGCGTTGGACACTCTTCTACCTCT
ATTAGTGCTGGTTTAGGCATTGCCGTTGTCGCAGAAAAAGAGAACGCAGGGCGTAAAACG
GTCTGTGTGATTGGTGATGGCGCAATCACTGCAGGTATGGCATTTGAAGCGATTAACCAC
GCAGGTTCAATTCATACCAATATGCTGGTTATCTTAAATGACAACGAAATGTCCATCTCA
GAAAATGTGGGAGCATTAAATAATCACTTAGCTCGCCTTTTCACTGGTTCGCTTTATGGT
ACTTTACGTGAAGGGGGCAAAAAACTGCTCTCAGGCATTCCGTCGATCAAAGAGTTTGTG
CGAAAAACAGAAGAACACGTTAAGGGCTTTGTTTCGCCTGTTGGCACAATGTTTGAAACC
CTTGGCTTTAACTATATCGGCCCGATTGACGGACACGATATTGAAGAACTGATTTCTACC
CTGAAAAATATGCGAAATATGTCAGGGCCACAGTTCTTACATATTAAAACCAAAAAAGGC
AAAGGCTATACCCCAGCGGAACAGGACCCTATCGGTTTCCACGGTGTACCGAAATTTGAC
CACACAAGCGGTAAGTTACCACAAACCAAATCCGTACCGACCTATTCCAACATTTTTGGC
GACTGGCTTTGCGAAATGGCAGAGCGTGATCCGAAGATTATCGGCATTACCCCTGCAATG
CGTGAAGGATCGGGAATGGTTGAGTTTTCTAAACGCTTTCCACAACAATACTTTGATGTG
GCGATTGCCGAACAGCACGCCGTGACCTTTGGGGCAGGGCTTGCGATTGCAGGTTACAAG
CCTGTAGTGGCGATTTACTCTAGCTTCCTACAACGTGCTTATGACCAACTTATTCACGAT
GTGGCTATTCAAAACTTGCCTGTCATTTTTGCAATTGACCGTGCTGGTATTGTGGGAGCA
GACGGGCAGACCCATCAAGGCGCATTTGATTTAAGTTTTATGCGTTGTGTCCCAAATATG
ACGATAATGTGTCCAAGTGATGAAAATGAAATGCGTCAAATGCTTTACACTGCTTACACA
ATGAACAGCCCTGTTGCCGTGCGTTATCCGCGTGGCAATGCACAAGGCGTTGAGCTTCAA
CCGATGCAAACCCTTGAAATCGGCAAAGGCAAAGTGTTAAAACAGGGGAAAAAGGTCGCT
ATTCTCAATTTCGGAGCATTATTAAACGAAGCCAAACAAGTGGCAGAAGCCCATAATTAC
ACCCTCGTTGATATGCGTTTTGCAAAACCGCTAGATGAAGCCTTAATTGCAGAGCTTGTC
GACCGCCACGAATTATTAGTCACCCTTGAAGAAAATGCCCTTCAAGGTGGGGCTGGTAGT
GCAGTAAACGAATACTTGCAACATATCGGCAAAATCAAACCGCTATTAATGTTGGGTATC
CCTGATTTCTTTATCCCACAAGCTACGCAAGCCGAATCCTATGCGGATTTAGGGTTAGAT
GCGAAAGGGATTGAGCAGAAGATTCTATCTATGAAATGAGTTAATTTCCAAATCTCATTA
AAAAGCTAAGATACTAAACCTAAGTTGCCCATTCTTAGGCATGGCAGACAAATGGGCACA
GTAGACAAACTAGTTACTAATGTTTATTTTTTCTAAATATTAGCAGCAAATTTGTCTATT
ATCCCCATTCTTATGCCATAAATCTATCTTCCACAATATCACTATTAGGAGATATTACTT
CAGCTGCTCTTCAATAATCCCACCGCCCAAACAGACTTCGCCTTGATAAAATACGGCGGA
CTGTCCTGGGGTAACGGCGATTTGAGGTTCATCAAAAATCACTCGAATGGTTTCGTCATC
AAGCGGTTGGATTTCACATAAAATATCCGCTTGGCGGTAGCGTGTTTTTACTGTGCAACG
TAGTTTTTCACGGATCGGTTGGCGATCTACCCAGTGAAGTTGGCTTGCAATCAGGCCGCT
TGAAAGCAACGCAGAATTATCCTGACCTTGAGCGACAATTAGCACATTATTCACCAGATC
TTTTTCCACTACATACCACGCATTTTCACTCGCCCCTTTGACACCACCAATACCTAAACC
TTTGCGTTGTCCTAAGGTGTGGTACATTAAGCCATCGTGACGACCAATCACTTGCCCATC
GACGGTTTTAATATCCCCAGCTTGTGCAGGTAAATAACGAGCAAGGAAATCTTTGAATTT
ACGTTCGCCGATAAAACAGATCCCCGTCGAATCTTTTTTCTTTGCTGTCGCTAAACCTAG
GTCTTCTGCAATAGCTCGGACAATCGGTTTTTCAATATCACCAACAGGGAAAAGACTTTG
TGCAACTTGTTGCTCGCTTAGGGTGTAGAGAAAATAACTTTGATCTTTGTTACTATCAAG
TCCACGCAATAATTTTGGCTGTTGTTCAAGCGGTGGACGACGGACATAATGCCCAGTGGC
AATAAAATCCGCCCCTAAATCCTCTGCAGCATATTCTAAAAAGGCTTTGAATTTGATCTC
TTTGTTACACAAAATATCAGGGTTTGGTGTACGTCCAGCTTCATATTCTGCAAGGAAATG
CTCAAACACATTATCCCAGTACTCTGCGGCAAAATTGATTTTATGCAGTTTAATACCCAG
CTTATCGCAAACGGCTTGTGCATCGGCTAAATCTGCCGCCGCCGTGCAGTAATCCGTATC
ATCGTCTTCTTCCCAGTTCTTCATAAACAAGCCCTCCACTTGGTAGCCTTGCTGTTGAAG
AATAAAGGCAGAAACCGAAGAATCTACGCCTCCTGACATTCCGCAGATCACTTTTTTCTT
TGCATTTTCCGCTAATTGTTCATCGGTAAGTGCAGGAAAATGTTGTAGGTAAGTTTTTGA
TTTCATTATTGTTGTTCTGTCCGTTGATAAAATTGCTGTCCCACTCTGTCGATATGCTGA
ATAAAATTTTCGTGAGCCAGTTCGTGATAAATTGAAAGATCAAACAGATAAGGTAGGCTA
GAGTCTTCTAAATCTAACCTGATTTTACCCAATATGCTCTGATTAAGATTTGGTCCTTTA
AAAGTTAAGTCAATATCAGAAGCTATCCGATAATTACCCTTTGCTCGAGAACCATAAATA
ATCGCCTGCTCAATTTCGGGGTATTTCTTGAGAATATCAGTAATTACCCTAATAGATTGT
TCATTTAATCCAAACTTTTCTGCCATAATTCCATCATTCTCTTTTCTAATGCAAGGAAAA
GGGGAAGGTAAATGTGAACGATTTTTTCAAATTCTTTCAACAAAATTTGAGCATCGTAAA
TATGAACTGTCATATTACAGCTATTCAACATTTCCATCCAATGATGCCCCTCAAAAATAA
GCTCATATTGAAAGGCTATTCGAGTTACGTTTCTAGGTCCATTTGCATCTAAAAGACCTT
GATATTTCAAATAGTCTTGCATTACTTTCCAAGCAAGTTCGTGAGCGATTTCAAAACTTT
GAATAATCCCTTTTTTGATAATATCAAGATCAGTATCTGCATACTTTTCTACATCATCTT
TTAGATAAGCAACAGCCTGTTGATAATTTTCAAAACGCTGTTTCCAGCGAATATCTTGTT
GCTCCATTTTTCCTTCCTATTGATGAAAAAATTATTTTACTTCGTAAAACTGAGCCTCTT
TCTTGGCAAATTTTTCTTCATATTCGGCTTTAGCAGCTTCATCGCCAGCTTCTAATTTTG
CTTTTAAATTATCACAAGGCTCATCGCAGTCACAGACTTTTTTCATTCCTAATGCAGAAA
TACCGCCACAACTACCTTTAATTGTTTTACCTTTGATAATAAAGCCGATTGACATCATAA
ATACAATGGCTACAAAGAAAGCAAAGGTCAGTAAAATTGTTTCCATTTTTTGTCCTATTA
TTTTTGATTAATTAATTTTTCAAAGGCACTCGACATTTTAGTTTCATATCCGTCGCCTTT
TTTGATAATTAAGAAAATTGCTAAATTTTCACGTTCTGCCACTTCCAGTGCTTTTTCTGC
TCCTAACACATATAAGCCTGTTGAAAGTCCATCTGCAGTCATTGTGGTTGGTGCAAATAC
AGTAATTGAGGCTAAGTTATGGCTAATCGGACGTAACGCTTTTGGATCGATAATGTGAGA
TAGGCGATTACCCTGTTCATCTTCAAAATAGTTGCGGTAATTACCCGAAGTCGCCATACC
TAAATTATGCAATGGCACAACAATTTGACTTGATGTTCCTTGAGCAAATTCAGGTTTTTC
AACTGCAATACGCCACGGTTGCCCTTTTAAATTTAGCCCTTTTCCGCGTAATTCACCGCC
GATCTCAACAAGGTAATGTTGTACCCCTAATTGCTCAAGGTAATCCGCTAATTTATCTAC
GCCAAATCCTTTGGCAATTGCTGAAAGATCGAGATAAAGCTCTGGTACTTTTTTTGTTAA
TGTGGCTTTTGTAGCATTATCATCTAAGACTAATTTTTCAATACCAACCCAAGTGGCACG
TTCTGCAATTTGTTCTTCCGTTGGTGCTTTATTTAGGCGTTTATCTGGTCCAAATCCCCA
TAAATTAACGAAAGGCCCAACGGTCACATCTAACGCACCTTCTGTCACTTTATTTAGACG
TACCGCTTCTTTGACCACTTTGGCAAAATCAGAGGCAATTTCAAACGGTTTATCTGCCTC
TTTCATTTGATTAAATTGGCTAATTTGAGAGTCTTTTTGATAGGTGGACATCTCGTTATT
TACCATTTTTAACAACGTATCCATTTGACGTTGAACTTCTTCTGGTTTAGGTAAATTTGT
TAAGCTACCATCATCAATATATTTGATATGGTAGGTTGTTCCCATTGTTTTACCTTCAAA
GGCAATTTGTTGGGGTTCTTTATTACAAGCAGAAAGCATTACAGCGAAAAATGCCGAAAT
TGCCCACATTAGTAACGTTTTGATTTTCATACATCCTCCCAAAACGAATAATTAAATTAA
TAATGGAAAATAGACAAGGGCGATTTCCTTATCTATTTTCCATTATTGGATTGTTAATAC
CCTACATAGAATTATAGCATAATCTATTAGATTCAGTATGTGGAAAATGCTCCATTTGTA
AAACACAATAGATTTTTATGATATAAAATTTACTATTTAGCAGTTTTATTCACCAAAATT
TTTCGGTAAAATTTTTAACATTTCAGTCCAAATTTCTGCACTACGCTGACGACTCATTGC
TAAACATTCTACCGCTTTTTCATAATCATTAGTTTCACAAGCGCTTCGAAGTGCTTGATA
AAATGCAAAACTTAATTGACGAGAGCTAGGATTGGAGAAAAATAAAGATGCCGTTTTTAA
ATAGAGATCTTTAAAACTATTTAAAATCAACCCATAAACAGGCTTATTGGCAATAAAGGT
AAATTCCCGATATAGCTTATAGTCAAATTCAGCATAAGCTTGTGCCGTGTCTTGAAGCGA
TTCAAGATCTTTTAAAAGTGACGAAGAAGCTAAATGATCAGCTTTAATTGCCTTGGGAAT
AAAGTATTCTCCCATTCTAGTACGCAACGAAACAACATTTGAAATAATCGTAGGTGTGAT
AGACTCATCTAAATGAATTAATGTACTAATGATGTTTGGACCCGCTGTTTCCCAAATATT
ATTTACTTTGGTTGGTTTACCGTGTTGGATACTCAACCAACCATCACGCGCAAGACGCTG
TAAAACTTCTCTTAACGTTGTACGCGTAACACCAATAATATCTGCAAGTTCACGCTCTGC
AGGTAAATCTGAACCAGCAGGAAAGCGGTTACTCCAAATACTTTTGATTAAATATTCTTC
AGCAAGGGCTGCTGGGCTTTGGGCTCTTAAAATGTCTGATTGATTCATTGATTTATCTCA
AAAAATGAAGAAATACTTCAAATAAATAATAAAAAGTGTGATGTACTTATCAAAAATGAT
ATTGCCTTCCATATAATGGCTCTTGGGCTATTATCGTTTAATCTAAACTAGATTACAATC
CACAATCATTTTTACTTTTTTAGTTAAATCTATGAATAATCTTGACGCTTTTTATAAAAA
TTTTCTCGGTAACGCACCAGAATGGTATAAGGCTTGCATTATTGCCTTCTTAATTATCAA
TCCATTGCTCTATTTTTTCATTAGTCCATTTGTTGCTGGTTGGGCATTAGTGGCTGAATT
TATTTTTACGTTAGCAATGGCATTAAAATGTTATCCTCTACAACCAGGTGGTTTACTTGC
CATTGAAGCTATCGTTATTGGAATGACGAGTGCTGAACATATCAAAAAAGAAATCCTCGC
TAACTTTGAAGTTGTCTTACTGTTGATCTTTATGGTGGCAGGCATTTACTTTATGAAACG
CTTGTTACTTTATGCATTCACTAAGCTACTGATTTCCATCCATTCTAAAAAAATGCTTGC
ACTCACTTTCTGTTTAAGTGCGGCATTCTTATCTGCATTCCTCGATGCTTTAACGGTAAT
TGCGGTGATTATTAGTGTTGGAATGGGATTCTATAAAGTTTACCATAAGGTCGCATCAGG
TGGGCTTTTGGACGATGATGAGTCCGATGATGCTTCAAATGATAAATTAATTACAAACAA
ACAAATTTTAGAACAATTTCGTGGTTTCTTGCGTAGCTTATTAATGCACGCTGGAGTAGG
TAGTGCGTTAGGTGGCGTGATGACAATGGTCGGTGAACCGCAAAATTTAATTATTGCTGC
TCAAGCTGATTGGGGATTTGGGGAATTTTTCTTACGGGTAGCTCCAATTAGTATCATTGT
GCTTGTATCAGGTATTGCAACCTGTTATCTCGTAGAAAAATACAAACTTTTTGGTTATGG
TGACCGCTTGCCGCGTAAAGTTTGGGTGGTATTAGCCCATTATAACTTGCGTAAAGAACA
AGAGATGACAAAACGAGACCGAATGAAATTGGTTATTCAAGCCATAGCAGGTGTTTGGTT
AGTCATTGCGTTGGCATTGCATTTAGCGGAAGTAGGATTAATCGGTCTCTCTGTTATTAT
TTTCTGTACAGCTTTCTGTGGTATCACTGATGAACACGCCTTAGGACGTTCTTTCCAAGA
GTCGCTACCATTTACCGCATTGCTTGTGGCTTTCTTCTCTATCGTTGCCGTGATTGTAGA
TTTGAAACTCTTTGATCCAATTATTCAATTTGTTCTGTCCGCTGAACCAAGCTCACAATT
GGTGCTGTTCTATACATTTAATGGATTGCTTTCAATGATTTCGGATAACGTTTTCGTTGG
AACCGTTTACATTAACGAAGCAAAAGCGGCTTTCCAAGCTGGCATTATTAGTAGGGAACA
ATTTGACCTGATTGCTGTCGCAATTAACACAGGAACCAATTTACCATCAGTTGCTACTCC
AAATGGACAAGCTGCATTTTTATTCTTATTGACTTCTGCTATTGCACCATTAATTCGTTT
ATCCTATGGACGAATGGTCTATATGGCATTACCATATACCGTAGTTTTATCAGGAGTAGG
GTTCTTTGCATTAGAATTTTTACTGCCACAATTAACAAAATTAATGACGGAGTGGGGCTG
GTTAATCACTCGTTAAAAATAAAGGGAACCGTATGCTAACTTATTTTAAAGAGCTATCAA
TAAGTCGTAGTGCTTGGCTACTTCTCACTGCAAGCTGTACAGCACTAGAAGCTGCTGCGC
TCTATTTTCAACACGGAATGGGACTAAACCCTTGCGTGATGTGTATTTATGAACGATTAG
CTCTATTGGCGATTTTAATTGCGGGGATTATCGGCTTTTTAGCCCCCCGCAAAACGCTCG
TACGTTGGCTTGCATTATTACTTGGTTTATTTGGCTCAATAAAAGGTTTAAGCCTTGCAA
TTAAGCATACGGATTATCAGCTCAATCCTGCTCCGTGGAACCAGTGTTCACCTTTTGTAG
ATTTCCCTGAAACATTGCCATTGAACAAATGGTTCCCAGATCTCTTTGAAGCTACAGGTA
AAGGCGATTGTGGAAAAGTGGTCTGGCAATTTTTAGATCTCTCTATGCCACAATGGTTGA
TTGTGGTTTTCTCTATTTATATTGTCGTTTTTGCTGTTATTATTATAAGTCAATTCAAGC
AAACTTCTTCATACAGAACATTATTTCGTTAGGTGAAATATGAGTAGCGAATCTAAATCT
TTTTTTCGTACATTATTAGAGAAATACAACGAGTTATGTAAAGATCTTGACGTTGACCAA
GGTGCTTGTCGAGGCTGTGTACCCGTTGTAAAATTTGATCCCGAACAAGATGATAAATCT
GGAGAAAAAACAAAAGATGTTTAAATTATCTTAAATGGGATAGAGAAAAATCTATCCCAT
TTATCCGTTCTAAACATGTCATACTATGATGTCCCCCCCCCATTCATTTCTAAAAGAATG
ATTTAACTCTCGCAATTTTATTCATAATCTCTATACCATTTGAAAATTTTTATTTGGAGT
CTTTATGTCATCTACTCAACAATTCCAAACGCTGTTTGAACAGTCGTTGAAAAACTACTG
TGAAGAGCGTTTTTTAAAACCTGAACAACTTTCTACACAACAATGGTATCAATTCATTGC
CGAAGTCAGCCAACAGGCGATTTTGCAAAATTTTTCTAAAAACGCACCGCTTGTAAACAC
TCGCAAAGTAAACTATCTCTCAATGGAGTTCTTAATCGGACGTTTACTGGGTAACAACTT
AATGAGTCTGGGCGTTTATCAATATGTGCATTTAGCCCTTGCTCAATATGGTAAAAATTT
AGTCGATATTCTCGAAGAAGAACGTGATCCATCGTTAGGTAACGGCGGTTTAGGTCGTTT
GGCTGCCTGTTATTTAGATTCAATGGCAAGCCTTGCTCAGCCAGCAGTGGGATACGGATT
ACACTATCAATACGGCTTATTCAAACAGAGCTTTGGCTGGGCAGGTGAACAACGTGAAGA
AGGCGATGCGTGGAGCCGTGATTTCTACGCTCAACAATATCATCGCCCAGATTTTCGTCA
AACCGTTGGCTTTGGTGGCGAAGTATGGCATCGTGACGGTGATAAATATGAATGGAAACC
AGCGTGGACAATTTATGGTAAAGCCTTTGATTTACCTGTAGTGGGTTATAAAGGGGTTCA
ACAGCCGTTGCGTTTATGGCAAGGTTATAGCGAAACGTCCTTCGATCTTGATCAATTTAA
CGACGGCGACTATCTTGAGTCTGAAAGCAAAGTGGTTGATGCGTCAAAATTAACCAAAGT
GCTATATCCAAACGACAATCATCAAGAAGGTAAAGAGTTGCGTTTAATGCAACAATATTT
CCACTGTGCTTGCTCTGTTGCCGATATTCTAAAAAATCACCTTGCACAAGGCAGAACCTT
AGAGCAGTTGCCTGAATTTGAAGTGATCCAGTTAAACGATACACACCCTGCGATTGCAAT
TCCTGAATTAATGCGTCTTTTGATTGACGAATACGGTTTATGTTGGGATCGAGCTTGGGC
AATTTGTTCAAAAACATTTGCTTACACCAACCATACTTTATTGCCTGAAGCGTTGGAGCA
GTGGGATCAAAATCTCGTCGCGAAATTGTTGCCACGCCATTTAATCATCATTGACCGCAT
TAACCACGAGCTTTATCAACAAGTGAAAGCGGAATTTAGCGAAGCAGAATTTGCAGATGC
GTGGGACGAAACAGCGGTCTTAATGAACCACCGTGTGCGTATGGCAAACCTTTGTGTTGT
AGGATCTTTTGCTGTCAATGGTGTGGCACAAATTCACTCGGATTTAGTGGTAAGCGATTT
ATTCCCAGCTTATAACCGCTTGTTTAAAGGTCGCTTCCATAATGTAACTAACGGTATTAC
CCCTCGTCGTTGGATCCGCCAAGCAAACCCATTACTAAGTGCGTTGTTAGATAAATATAT
CAAAGGTGACTGGACGAAAGATCTTGAATTGTTGGCTCAAATTGAGAAATTTGCCAAAGA
TCCACAGTTCCAAGCAGATTACAATCACATCAAACAGCAAAACAAACAGCTATTAGCGAA
AGAAATTGAGCAATCACTTGGTTTAAAAGTGAATTGCAATGCGATTTTCGATGTTCAAAT
TAAACGTTTCCACGAATACAAACGCCAACATTTGAACCTGTTGAATATCATCGCCACTTA
TCAAGAGCTTAAAGAGAACCCACAACAAGAGGTTGTACCACGCCTGTTTATCTTTGCAGG
TAAAGCGGCACCAGGTTACTTTATGGCGAAACAAATTATTCAAGCCATCAACGCTGTGGC
AAAAGTGATTAACAACGATCCTGATATGCAAGGTAAATTACAAGTAGCATTCTTACCAGA
CTACCGTGTAAGCCTTGCGGAGAAAATCATTCCTGCGGCAGATGTTTCTGAGCAGATTTC
TCTTGCGGGTAAAGAAGCGTCAGGTACGGGCAATATGAAATTAGCTCTCAATGGTGCAAT
TACGCTTGGCACATTAGACGGTGCAAACGTAGAAATTGCAGAATTTGCAGGGGAAGAAAA
TGTCGTGATTTTCGGACATACCGTTGAATCTGTGCGTGAATTGCGTGCAAAAGGTTATGT
GTCTAAAACGTACTATGAGCAAGATCCTGTATTAAAACGAGCAATTGATGCATTAGCGGA
CGGCACATTCTCAGGTGGTAATAAAGATACCTTTGAACCGTTAGTTTATGATCTGTTAAA
CAAAGATTATTTCTGTGTGTTAGCAGATTTTGCAAGCTACCGTGAAGCTCAAAAAGAAGT
CGCAAAACGTTATCAAGATCAAACCGCTTGGGTTGAATCTGCGATTCTTAATACGGCTCG
TTTGGGTATGTTTAGCTCAGACCGTTCGATTCGTGATTATCAGACACGGATTTGGAAGAA
ATAGAGATATGGTAGCTAAAAATGATTTTTGGTATTCTTAGCTACTATGTTCTCTATTAC
ACTGTAAATATTGGTGCGAGCTAGACACTCGCACCAATTAATTTAGATATTATTAGAATT
TATAGGTTAAATTCGCAGTGACTTTACGTCCTTCGCCAAAGAAGCAAGCGTAACTACAAC
CACTGATATATTTTTTATTCGCAACATTCGTTACGTTTACTCTTGTCTACCAATTCTCTG
AAAGGCTATATTTCGCCATCAGATCCACTAGTGTTCTTGCTGGAATGCGAATATTGGCAT
TATTGTAGCCATCCATTTCTGTTGGAGTTGTTCCAGTATAACGAGGCGCAACCCCTAATG
TTAAGCCGTTAAGTACATTATCCTTAAATGCATAATTAACTAATGCAGAATAAGTATGGT
TTGGTTGTAATGGAGTATCAATACGAGGTTTATCTAAGCGATGGGATTGAGCAAATATAT
AACTATAAGCTAAAGAAGTAGATAACGATTCAGTAATATTTAAATCAGCTTGAATTTCTA
TACCACGATTTTTTTGCTTTTCAACCTGAGCCATTGTGGTGACATCCCCACTACGAGCCG
CGACAAGAGCATTTTTCTCTTTTAAGTCAAAATAAGCCACAGAAATCTGCCCATTGATAA
ATGATGGCAAATATTTAAAGCCAACTTCATATTGCTTACCTTCATAAGGCTTATAAATTG
ATGAACCGTTTGTAGCATTATCTAAACTACCTGAAAGAGGCCTAAAAGATTCAGAATAGC
TAAAATAAGGTGCTAACCCTAAATCTGTCATATACATTAAACCCGCTGAATAGGTAGTAT
TATTAACTTTATTTTCTGATTTTGTTCCTCGAATATCGCTGTGACCTTTAACAAAATCAC
GTCTTACGCCACCAGTTACAGTTAATTTTTCGTTTAAACGTAATTGATTTTGCAAGTACA
AGCCTAGCTGGCGTTGTTTATCTTTATAAACTGGAACATCAGTCAAGGTAACTGGAGCGG
TAACAAGTTGAGTAATATGATAGCTTGTAGCAGGCCAAGGGAAATCATATACCCCATCAA
CCTTGCTGTGTTGATAATCAAAACCACCAGTTAGGGTATTTGAAATATTATCTGATTTCC
ATTCTTTGCTTAAACGGGTGTCAATAGTATGGGAATATGTTTTACCATCAGCAAATAGGA
AGCCTTTTTTTAGCCATAGTATTACTTGCGCCACCTGTTGTAGGATCCCATTCCATGCCG
TAGTAATAGGTTACAAATTGCTCTTTATCTGTTTTGGCAAAGCGGTAGTTTTGTGAGAAA
GTTAAGTCATCGGTAAATTTATGAGTAAATTCATATCCAATAGCATATTGTTTATTACTT
ACATATTTAATAATCTCAATACTTTCTAAACCATAGACATTTGGTTCCCAGCCAAAGTAC
GCATTTTTATATGATGAAGTTCCATCTACTCATACACTTGATCCTAAGCCACGAATACTA
AACCAGTCATTAGTATCTAAATCTGAACCGTACATTTGGGTATTAACACCAGCTTCATAG
CGTAATGCTTCATCTAATTGATGGACGGCTCTATCCGTTAACTGCTCTTGCGAAATCACA
CTAACAGATCGAGGTGCCATATAATCAACTTTCCCAGCCTTTGCAACTGACCCCACCACA
CTCACTTCATCGAGTACAGCGGTATTGTTGTTTGCAGTCTCATTTGCTATTGCATTGCTT
GCAATGGCAAGTAGTACTACTTGAGAAATTGTTGAATAAACAAATGTTTTTTTTCATTTT
AAAGTCCTTTGTGTTAATACCAAATTGTAGGGTTGAACCCGATGTCCACACAATCAGTTG
GTTCGCTCTTGGGTCGCCACTGGCAATGGCGATGCGTTGCAAAGTGTCAAACAGTGCCGA
TAAGCTGATCCCTGTGAGTAGTATTTTTTCGGGCAACATTCCGTTGCGTTGGTTAATTGC
CATTAGCACCAACAGTGCTACAACTGCCCCAGTGATCCCTGCCAACCAATACCATTCTGT
TTGAGCTGTGTTGGTAAGAAACAGTACCGCCAAAATCCCCATACTTGTACCAGACGACAC
GCCAAGCAGTTCAGGGCTTGCCATCGGGTTTAGGGTTAAACATTGCAATAACACGCCAGC
CACTGCCAATAAAATCCCAACAGCAACGGCGGTCAAAATGCGTGGGTAACGTAGCTCGAC
AAGCGGTGCGTAAAATTCGTTAAATTCCAATACATTCCAACCGCTTGTGCCTTTGCCTAA
TACGAGTGCAAGCCATAGCACAAGTACAAAAACAAACACAATCGGCAGTAAGGTGTAGCG
ATGAAAACGGCGAGATAGGCGAGTTGATGTTTCTGTTAAACGCCCCGAGTAATTGCCATT
TCAGCGTTCTCACACCAAGTTGGCGAATAATGGTGGCGGACGCTAGCCCGATAAAACCGA
GCATACCGACACAACTTACCACCGCTGAAATCATATAAGCACTGATAAACACCCCGAAAA
AACGCAGACGATTAACCGGCACACCAAGACTTTGGGCATTGCTGTCGTTTAAGGAAAGTA
TGGTAAGCGGACGAAGCAATATGGCAATTAATCCGCCACAAATGACCGCTTGTATTGCCA
AAAATTGCGGATCTCGCCAGCTCTCTTGTGCCAAAGAACCAGCTCCCCATTGTGCCAAGC
CCCGTGCTTCTTCAGGGTAAAACAACATCATCAAGGCGGAGAATGAACCGAAATAGAGAT
TAACCACCAAGCCAGCCAAAATCAGTAACAGTGGTGACATTGTTTTTCGCATTGCCAAAG
TTAAAACAAGGATCAGGCTCAAGCCTGCCCCAACTAATGCGATGGCACTTGAGCTAATGT
CTAACCAATTCGGCATAAAAATAGCCGTGATAGTTAGTGGCTTGGGGAAGATGTTGCGGA
AGATAAGCCACACGTTTGGCAAACTCACGGTTTGACCAAGCGTCAAGCGGTTGGTTATCA
AAAAGAATTTCACCCGATGAAAGCGGTTGCTGTTTGGCAAGCAATTTGATTAACGTGGAT
TTGCCCGAACCGTTATGCCCGATCAATCCATACACTTTTCCTTCGAAAAGTCTGTTGCCA
CGCCCACTTGGATAGCAAAAATGATTACTGTGGCAATTGCCCGAAATTGAAAAAACTGCC
GAAAGATGAGTTGATGGAATGGGTGAGTAAGCTCTGCTAATCTTCAAAATCAAATTACTT
AATTCAACTTTTACCTTTAGTGTTTACACATTCACTAGATACTATCTATCATTAACAAGG
CAAGATCTTAATTGCTAATCCACCTGTTGAAGTTTCGCGGTATTTCGCGTTCATATCTTT
CCCTGTTTCATACATCGTTTCGATCACTTTATCTAGGGTCACGCTTGGTTGTGTCGTTCG
GCGTAATGCCATTCGGCTTGCATTGATTGCTTTTACCGAAGCAATCGCATTGCGTTCAAT
ACAAGGTACTTGGACTTGTCCTCCAACAGGATCGCAAGTTAGCCCCAAGTTATGTTCCAT
TGCAATTTCTGCCGCCATACATGGCGTGGTAAAAAGTCGTAATGGAACGGCATATCCGCA
AAAAAATCAAAGGTGATTGTTTTAGCATGTTCCGGTCTTGCTTCTGCAAGACATAAATTT
TGGTGCTGTTTGACATCACTTACGACCGTATCAATACGCTCAATATCTACATTGTCTGGC
AGATAGCCCATTAATCCCATAATAATCGCGATATCCGCACTGTGCCCACGCCCAGTCAAT
GCTAATGAGCCATAAACATCGACTTGCAAGCGGTCAGTTTCTGCCAATTTTTTGCAATCA
ATTAAATGATCAATAAATTCTTTACCCGCTTTCATCGGACCAACGGTGTGGGAATTTGAA
GGCCCAATTCCCACTTTAAACATATCAAAGACACTAATCATAAACACACTCAAACATAAG
CCACTCAAGACATATTTTAGCGTAAGTTCTCTATAAGAGGAATGTTACCGATTTATGTAT
ATCATTTTGGTTATAAGTTAGAGCCTTCAGTTATTTTAATTTTTTCACTAAAAACGGTAG
ATTGAGCTGGAATTTTCAACTTAGGGAACTTATTATGCGATATTCAAAACTCTTTCTCGG
CTTGGGTTTTCTTTCTGCTTCATGTGCCGCGATTTCGGCACCGACAAATACATTGGTCAA
CTGTATTGCGACAGCACCGATGAAACTTAGTCCGGCAATTACAAATGATGCTAATGACTT
CAATGCCAGCTCACAACAAGTCTATAACCGCTTAGTCGAATTCAAAGCCGGTAAAATTGA
AGTAGAGCCGGGTCTAGCCGAACGTTGGGAAATCAGTGAAGACGGTTTGGTCTATACATT
TTATCTACGCCAAAATGTGAAATTCCACAGCAACAAAACCTTTAGCCCAACCCGCCCGTT
AAATGCCGATGATGTGGTGTTCTCATTCCAACGCCAAGCGGACAAAAATCATCCTTATCA
TAATGTTTCGGCAGGAACCTACTTCTACTTTAACTGGATGAACTTACCGAGTATCTTAAA
ATCCGTTGAAAAAGTGGATGACTACACCGTTAAAATTACGCTGAATAAACCGAATACGCC
GTTTATTACCACGGTTGCCATGGACTTTTTATCTATTTATTCAAAAGAATATGCCGATCA
GCTTCTTGCCCAGGGTAAGCCCGAAACTCTTGATCAACAACCGATTGGAACGGGGCCTTT
TATTTTCCAAACTTATCAGACCGACCACGCGGTACGTTACACTGCTAACGTAGATTATTG
GAAAGGCAAAGCAGACATTGAACGTTTAATTTTTAGCATTACCCCTGATGCCGGAACACG
TTATGCCAAGTTAAAAGCCGGCGAGTGTGATGTGATTGATTTTCCGAATATCTCGGACAT
TGCTCAGATGAAAAAAGATCCTCAAATCAATCTACTTGAGCGTGAGGGATTAAACTTAGC
TTACATTGGGCTAAATACCACCAAACCTGAACTAAACAACGTAAAAGTTCGCCGAGCCCT
TCACCATGCTACCGATAAAAAAGCGATTGTTGATGCGGTTTATCAAGGCGGCGGAACGGT
TGCAACCAATCCGTTCCCTGATGCAGTATTAGGTTATAACCCGCATTTGCCACAATATGA
ATTTAACTTGGAAAAAGCAAAAGCATTATTGGCAGAAGCCGGCTATCCAAACGGTTTTGA
AACGGAAATTTGGGTGCAACCTGTGGTTCGTCCATCCAATCCGAACCCTCGCCGCACGGC
TGAAATTATTCAAGCAGACTGGGCTAAAATTGGCGTGAAAGCAAAACTAGTCACACATGA
ATGGGCGGATTTTAATAAACGCACCCGTGAAGGCGAATTTGCCGCAGGTACTTATGGTTG
GACAAGTCGTAACGGTGATCCTGATAATTTCCTATTCCCTTTATTTAGCCAAGCAAATAT
CCCCGGCACCAATTACTCTCGCTGGACAGATGAAAAATTTGAGGCGCTACTCGCTTCAGC
GGTACAAACTCAAGACACACAAACACGTGCAAAACTATATCAACAGACAGTCGAAATTTT
CCAACAAAACAGCCCGATCATTCCGTTTGCCCACTCCATTAACTACGTACCGTTAAATAA
ACGGGTACAAGGCTTTGTTCAAAATCCGTTTGGCTATACCGCATTTTATGGCGTAAGTCT
GAAGCCTTAATCTATTAGGGAGCTTAAAATATTAAGCTCCCTTATATAAGTCTTTCTAAA
AATAAATCGTTTACATCATTTACTTACTATTTTGATCCACAGTTGATAGAATCCTTTCAT
ATCTACACTAAAAATAAGGAAATATTATGTCTAAACTCTTTCCCAATGCACAACCTCGTA
CCCAAGCCCCTTATCGTTTTGATATTGTGGGAAGTTTTCTACGTCCTGAAAGCTTAAAAC
ATGCTCGCCAACAATGCCAATGTGGCAATTTATCTTGTAGTGAACTGACTCAAATTGAAG
ATGCTGAAATTACAAAATTAGTTGAGCAACAAAAATAATAATAGCCAGCTATTAGATGAT
ATTGCTGATGCTTATAAATAGGCAATAGAAAAATTCTATGCATTAGGTTGCCGTAATTTA
CAATTAGATGATACAAGTTGGGGAGAGCTTTGTTCAGAAGAGAAGCGAGCTGCTTATCAA
GCTCGAGGGTTCGATTTAGAACAACTCGCAAAAGACTATGTTTATTTAGTCAATCGCACC
ATTTCAGAAAAACCTGCTGACATGACAATTACTATGCATATTTGTCGAGGGAATTTTCGT
TCCACATGGTTCTCCTCCGGAGGATATGAACCGATTGCCGAAACACTATTTGGAAGCTGT
CATGTTGATGGCTTTTTCTTAGAGTACGATAGCGATCGTTCAGGGGATTTTAAACCGTTA
CGCTTTATTAAAAATCAGCAAGTTGCACTTGGGCTTATTACATCTAAAGATGGCACATTA
GAAGATAGAAATGAGATTATTGAGCGCATTAAAGAGGCTACGCAATACATAGACATTAAC
CAACTCTGTCTTAGTCCACAATGTGGCTTTGCATCAACTGAAGAAGGTAACATTCTAACA
GAAGAGCAACAGTGGAATAAATTAAAATTTATCCGAGACATCGCTGAAGAGGTATGGGGT
AAATAATACATTTAATTTATAAAGCGGTCGGATTTGCAAAATTTTCGTCAAATCCCACCG
CTTGTTAATCAATTAAGCCCTACGCCACGTTGTACCATTTGCACCATCTTCAAGCACAAT
GCCCATTGCGGTGAGTTTATTGCGTGCCTCATCGGCTACCGCCCAGTTTTTGCTGGCTCT
CGCTTCGTTACGTTGTTTAATGAAGGCTTCGATTTCTGCCACTTCATCATTATTGGCATC
GCCTTGTAAGAAGGTTTCTGGATCTTGCTCTAACAAACCTAGCACGCCTGCAAGTTGTTT
CAGACGAGCTGCAAGTTTGTTCGCTTCCGCCTGATTTTCTGCTTTGAGTTTATTGACTTC
ACGAGCTAATTCAAATAACACCGCGAGTGCTCCAGGGGTATTAAAATCATCGTCCATAGA
CTCTTTGAAAGCGGTCACATACTGATCGTTTTCTGCAAGTTCAACATTCCAGTCACAGCC
ACGCAGTGCCGTATATAAACGTTCTAACGCTTTGCGAGCCAAGCCGATATTTTCTTCGCT
GTAATCCAACAAGCTACGGTATTGTGCGGTTAAGAAGAAGTAACGAACACTTTCACAATC
ATATTTGTTTAAAATATCACGAATGGTGAAGAAGTTATTGAGCGATTTTGACATCTTCTC
TTCGTTGATCGTAAGCATTCCAGTGTGTAGCCAATAATTCACATAATCGTCACCGTGAGC
GCAGCAAGATTGTGCAATCTCGTTTTCGTGGTGTGGGAACATTAAGTCAGAACCGCCACC
GTGAATGTCAAAATGGTTGCCTAACTCTTTGCTGTTCATTGCTGAACATTCAATATGCCA
ACCTGGACGACCTTTGCCCCAAGGGGAGTCCCAGCTTGGTTCGTTCTCTTTCGACATTTT
CCATAATACGAAATCCATCGGGTTGCGTTTGACCGATTTAATTTCAACCCTTGCCCCTGC
TTGAAGCTGTTCAAGATTTTGGCGAGATAAGGCACCGTATTTTTGGAAAGATTCGACATT
GAACATCACGTCACCATCTTCCGCTACATAAGCGTGACCTTTCGCTAAGAGTTTTTCGAC
AATCGCAATAATTTCAGGGATATGTTGCGTTGCACGAGGTTCAACATCAGGGCGAAGGAT
ATTTAACGCATCAAAATCTTTGTGCATTTCGATGATCATACGATCAACAAGCTGATCGCA
AGTTTCATTATTTTCTAACGAACGTTTGATGATTTTGTCGTCCACATCGGTAATGTTACG
CACATAGCGTAAGTTATAGCCGAGATAGCGAAGGTAACGTGCGATCACGTCAAAAGAAAC
AAAAGTCCGTCCGTGCCCAAAGTGACAGAGATCGTAAACCGTGACACCACAGACATACAT
TCCAACGTGATCAGGGTAGATAGGTTTAAATTCTTCTTTTTCACGTTTTAAGGTGTTATA
AATTTTGAGCATTATTTCCTCTATTATTTAATAAAAAATTGTCAATCCATCTAAGAAAAT
AAGAGGAAATATTATAAAAAATTATATTTATATTCTTCATTTAATACCAAATTTCTCTTT
TAAATCGCTTTCAAATTTCTGTAGTTCTTTATTCAGTAACAATAATCTATCCGACTTTTC
TTTAATTTTTTCCTGTCCTTCTAAAGTCGGGTTTTGCATAGTTTCTACTGATTCAATAAT
AAAATCATTTAATAAAATCAGATTTTCTTTAATCCTTAATTTCAATAACTGAATATCCGT
ATTTTTAACCTCTATCATCTCTAGATTTTGTATAATAGAAGATATTCTAGTTTTAAAGAT
ATTCAATCCATCTTCAATTTCAGATTTATCTTGACTGCTCAGCTTTTGTTGCAATTCTGC
TAATACCTGTTCTTGCTTAATATTCCATAATACCAACTTATTAAAGTCTTCCACAGCTTC
AATAGAAGCCGAACTCTCCACTGTATGCACATCTTCTTTTGATGTTTTTTCTAAAGAAGT
ACTATTGTTACTCTCATGCTTTCCGACATTATCACAAGAAGATAAAAACATCATACATAA
TACTAAGGTAATAATTTTAATAAACTTATTTATTTCAAAATATCCAAATAATACTAAAAA
AATCTTTATTAAATATATTCATATAAATCATTCTTATCCAGTTATTACACACTTATTGCC
TGCTGAATAAGTAGCTTTTTTACAAAACTATTTTGATTAGTTGCAGATAATCCAACACCT
CTAACTAATTTTTTAAATGGATTATTGCCAGAGAAAAGGTGCTTTAAGCCCTCCATTGCA
ACTAAAACCTTTATAGCTTCTAACTTTCTAACTCGTTCAAATTGACGTAAATTGCGGTAC
TCTCCTATATCTTTTCCAAAGGAGAGTAATTTCTGTAGCTCTTTTGCCAATAGAATAGCA
TCTGCAAAACCTAAATTAACACCTAAACCCGCTAGAGGATGGATCGTATGAGCTGCATCA
CCAATCAAAGCAATCCTTTGCTGGGCAAAATCGCGAGCATAACGTGCGGTCAAAGGATAA
ACATCCCTTTCACTTTGTAACTCACATATTCCTAATTGATTATCAAAAGCAATATTCAAT
TGTTTGAGAAAAGATTTTTCATCACTATTAACTAGTCTACTAGCCTCAAGTGTAGGCAAA
GACCAAACAATAGAACAAAGATGTTCATCTTTTAAAGGTAAGAAAGCTAAAATACTATCA
GGTGAAAAAACTTGACGAGCCACTTGTTGATGCATTTCTGTTGTTCTCACATTACATACT
AATGCAGTGTGTTGATAATCTCTACTAATCAATGGAATTTTAGCTTGTTGACGAACCCAA
GAATGAGCTCCATCTGCACCTATAACTAACTTACTTGTAATCATCTCTCCGTTTTCTAGA
GTTAAAAAAGCGCAGTTATCATTAATGCCTAAAAATTTAGGAGCATCCAATATCACTTCT
ACATTATGCTGATGAATGACTTGCTTCCATAGAGCATAACGAATCTGCTGATTATCAATA
ATAAATCCTAGCTGCTCTAGTCCAAGTTCTTTGATTACGGGATCTTTATTGTCAAAACAG
AGACTTGAAAAACTATCCTTTTCCCAGACATACATTTGGTCATAAGGAGATAAATCACTT
TCAGAAATATGATACCAAGCACCTATTTCCTCAAGCATTCTTTGGCTAGTAAAATTAATT
GCACTTACTCTATTACTGATTGACTTACTTAAATAGGGAACTGTTTTATCAATAATCTTG
ATTTGACAATTACTATTTGCAAGTAATCCTGCTAAAGCTAAGCCAACCATTCCTCCACCA
ATGATGGTAATATCTGCTGTTTTCATTCTACGATGTCTTATAATGTTTTTCTAAACTACA
GTGACGAACTCTTACTTTTTTGCCTTTACTTTCAATATATCTGGCTAATTTCTCTGCAAC
AAATACAGAACGGTGCTTTCCGCCTGTACAGCCTATGGCAATCGTTAAATAACTCCTATT
ATTTTGCTCCAATAAAGGCAACCACACTTCTAAATAATTACAAGTATGAGAAATAAATTG
ATGGACTTCTGACTGATTTTCTAGAAAATCTATAACAGGTTTTTCTAATCCTGTCATAGG
ACGGAGCTCAAGATTCCAATGGGGATTAGGTAAAAAACGGACATCGAAAACATAATCTGC
ATCGGCAGGAATGCCATACTTAAAACCAAAAGATTCAACAATAATATTTAATTCTTTCTC
CGATGATCCATTTAATAATTCTCTTAATTTCTCTGCTAACTCATGTGAAGAAAAGTACGT
TGTATCAATAATATAATCCGCATGCTGAAATAATGGTTCAAGAAGATGATTTTCTAAATC
AATCACATTTTCTAAAGATAAATCATGGGTAGATAATGGATGTAAACGACGAGAGTCACT
ATATCGACGGACTAAAGCCTTACGCTGACAATCAAGAAAGATTAAAGTTTTTGAAATGTG
AGAGGGAAACGCATGTAATACTTGCTCAAGCACATCTGGATCTTCTGGTAAATTTCTCAC
ATCAAGGCTAACAACAACAGATCTCTTCAATTTTTCTAAATAATCTGTTAACTGGGGAAT
TAAAGCAAGAGGAATATTATCCACACAATAATACCCTAAATCTTCCAACGCTCTTAACGC
AACAGACTTTCCTGAACCAGATCGCCCGCTCATAATAATCAATTCCACATTACATTCCTC
GATTCTAAATTTTTGTTTACCGAATAATCATAATAACTCAATACTTGCCAAATTTCTTCT
CTGGATAATGCAGCTCTTAGATGCTTTAACAAATTCTTATCACTTAATTGCTGTGCTATT
TCTCTCAAAGAATCCTTATATTCTACACAAATTTTTTCTGAAAAGAATATGGCATAAATA
ATATCCACATCCTTATGATCTATTGATTCAAAATTTATTCCTGCCTCTAGTTTCAGGAAA
ATAGCAATTGGTTTCTCTAGCTGAAATTCTTGACTCATCAACAATTTTGCGTGAGGTAAA
GCCACTCCATTATTAATTCCGGTAGAACCTAATTTTTCACGTTTAAAGAAATAGCTAAAA
CATTCTGCTGGATGAATACATAGTTTATCTGTAGGTGAAAGGCTATTATTTAATATTTCT
GCCATCGCCTTCCCCAGAAACTCTAAAGCCTGTTTTTTATTAGAAATGGGAACATTGTAA
TAAATATTATTAATGTCTAAAAATGTGGTTAATTGCATCATAAAAAATCAAACGACAAAA
AAATATCTTAAGAATTTTATATTACAGCCTAAATTGCTCACCTAAATAAACTTTTTTCAC
ATCCTCATTATGTAAAATTTCTTGAGGAATCCCACTAGCTATCATCTGACCATTACTCAC
AATATAAGCACGCTCACAAACATCTAAGGTTTCTCTTACATTATGATCTGTGATTAAAAC
ACCTAATCCTCGTTCCTTTAAATTCACAATAATCTTCTTAATATCGATCACTGAAATAGG
ATCAACCCCAGCAAAAGGTTCATCCAACAAAATAAACTTAGGATTAGCTGCCAACGCACG
TGCAATTTCTACTCGACGGCGTTCACCGCCAGATAAAGATTGCCCTAAGCTGTGACGAAT
ATGCTCAATATGAAATTCTGCGATTAATTCATCTGCTCTTGCTTGACGCTCTGCATCGGT
TAGATCTTTCCTAATTTGTAACACCGCCATCAAGTTATCATAAACACTTAAGCGACGAAA
AATAGAGGCTTCTTGAGGCAAGTAACCAATACCTTGTTTTGCTCTATCATGCATAGGTAA
AACACTGATATCTTGATCATCAATACGGATTTTACCATGATCGTGACGCACAAGGCCCAC
TACCATATAAAAAGTAGTCGTTTTTCCTGCACCATTAGGACCTAATAGTCCAACTATTTC
GCCTGATTTAATATTTAAACTTACATCTTTAACAACTTGGCGACTTTTATAACTTTTAGC
CAAATATTCAGCATATAATGTTGGCATACAGAATTCCTATTTCTTATCACTTTGCAATTG
GTTTGGAATTAATACAGTTTTTACTCTTTGTCGGTCATTACTCGTCGCTTTAAGGTTCTG
TTTTTTGACATCATAAGTAATTTTTTCTGCTTTAATGGCACTATCTAGCTGCTTTAATTC
GGCATTGCCTCTTAATATCAAAAATTCAGAATCTAAATCATAATGTACAGAATTAGCCGT
ACCATTAACAATCTTACCATTATCAAGGGTCTGCTGAAAAACAACCGGTGTGCCAAAAGC
CTCAATAAGTTCCTTTTGAGTATCCCTTCTAATGATTGTAACTTTTTCTGCATTAAGCTT
AATTGACCCTTGAGTAATAACAACATTGTCGCTAAATGTCACAATATTTCTTTCTATATC
CAATGACTGGCTACCTGAATCAATTTTGATGGGCATATTTCTATCTGTTTCCAAAGCCTT
AACCGATAGATTTACAAGACACAATGCAATTATTAATACAAGTTTAGTTCTAAAATTCAT
TCTATATCCCTATGTAAAACTCTAATTATTTATCAACATTAATAAATTTTGGTTCAATAT
AAGTTTTCACATCTTTGGTTAAGGTTGCCGTTTGTTTTTTCAAATTGCCTTTTAAGCCAA
TTCCAGTACTTGTAAATCCAATGCCTGTTGATTTCACCATACTGTCTGAAAAAATATCTT
GAGTATTTAAATCTATGCTTAATACTTCTGCTTCGATTTTCTGTAACCGAGAAGTCGGAT
CTAAGCTATTAATTTTAATATTTCCACGCAAATTCAATATTTTGTCTTTGGTAACATCTG
CATAATCGGCTTCGACTTGCCACTGTTTTAATGCACTTTCTGCATCAAATAAATTTAGTA
ATGGCTTTAGAAATTCTGTTCGTTGCGTACTTTCGTAACGTTTAACCTCCTCTGCTTGAG
CAGAATATTGCGGCTTTCCATTTAAATCATAAGCACTTGTAGAAATCTTTTGCCCTATAT
ACTCTGCACTTCCTTCCTTTTTTATTAGCTGAGATAATCCAGTATCATCGCTTTGTTGAC
TATAATACCAACCAGCAAGTACTGCTGCTAATGTGGCTAGAATAATATTTAAACGGATAT
TCATACAATCTCTTCTTCGTTTAGATACGGCTGAGAATTTTAACATAAATTTCTACGGCA
ATATAGAACGAAAATTGCAAGAAAAGTTCATACAAAAAACCTCAAGGTAAGCCTTGAGGT
TTTTAAGCGATGTCTATGGAATTACTTCGCAGCTTTTAACTCTTGATAATATTTTTCATA
GAGCTCAATCGCATCACCCACATCATCTTGCCACTGGCTTTTTTGTAACACTTCAGAGGT
TGGATAAATTGCTGGATCTTCGGTAATCTCTTTTGGTAATTTTTCTAACGCTTTTACGTT
TGAAGTTGGATAACCGATTTCTAATGTCAATTTCTCAGCCACAGGTGCACTCAATAAGTA
GTTAATTAACTTGTGAGCTGCATCTGGGTTTTTCGCATTAGATGGAATTGCAAGCGTATC
CACCCATAATACTGGACCTTCTTTCGGGAACACCATATTTACAGGAGCTTGCTCTTTTTT
CGCAATACGTACAGAACCGTTCCATAATTGACCCACTTCTACTTCACCAGAAATAAATGA
GTTAGCAGGGTTATCAGAGCTAAATGCTAATACGTTTGGACGTAATTTTAATAACTCTTC
ATAAGCCGCTTTAATCACTGCTGGATCTTTAGTATTTGGATCTTGACCTAATTTTAATAA
AGCAATGTTGAATACTTCACGAGCATCATCAAGTAATTGAACCTTACCTTTAAACTCAGG
TTTCCATAAATCGCCCCAAGCAGTGAAATTATCACCTTTGTATGAATTAGTATTAAATGC
AATACCTGGTGCACCTAATAATTGTGGTAAAGAGTATTTATTGCCTTTATCGTAAGGTTT
ATTTAACCAGTCTGGGTTAAGATCTTTGATCACAGGTAATTTGCTATGATCAAGCTCCAT
TAACATACCTTCACGTCCCATTTTTGACACGAAGTAGTTACTTGGTGCGATTACATCATA
ACCACCATCTTTACCCTGAATTTTGAGTTTCGCATACATTGTCTCATTTGATTCAAGACT
TGAAACCACAACCTTAATACCTGTCTGTTTAGTAAATTCTTCTAACAAACCTTCTGGCAC
ATATTCTGTCCAAGTATAAAGATGTACAGTGTCATTTGCTAATGCACTATTTGCCCCTAA
CATCACCATACCCGAAGTGAATGCAACAGCCCATTTTTTCATCAATGTGTTCTCCTAAAA
GAGTAAAATAAAGAAGAGGTTGGATTACTCCAAAAAAACCAAGTCTTTCAAATAAAAGAC
GGGGGAATTCTAAGCCCCCCCCTGTATTTTGCAACAACTTTATTTCAAAATAGATTATTT
TTTAAGCTATCAAGCCTAATATTACATTACCACTACGTCAAATTGATCTTGGTGATAATA
CGGCTCAATTTTAATTTCGACTTTTTTACCGATAAAAACTTCTAATTCCGCAAGCAATGC
GTGAGATTCTTCATTAATCAAGTATTCCGCCACGCTACGAGAAGCATATACTACATAACG
TTCCGATTTGTATAAATGATGAACTCGAACGACCTCTCGAACAATCTCATAACAGACTGT
TTCAACGGTTTTTATCGTACCTCGCCCTTTACACGAAGAACAATCGCAACATAACACTCG
TTCAAGGCTTTCCCTGGTACGTTTACGCGTCATTTCAACCAAACCAAGTTGGGTAAAACC
ATTGACATTTGTTTTGACTCGATCACCTTTTAAAGCAAGTTCTAAGGACTCTAGCACACG
CTGGCGATGCTCTTCTTCCTGCATATCAATAAAATCAATAATGATAATACCACCCAAATT
TCGCAGTTGTAATTGATGTGCGATTGCCTGTGTTGCTTCAATGTTAGTATTAAAAATCGT
ATGTGCAAGATTTCGGTGTCCGACAAAAGCCCCAGTGTTAATATCTATGGTGGTCATTGC
TTCTGTCTGCTCAATGATTAAATACCCACCTGATTTTAGATCAACACGTTTATCCAAGGC
TTTTTGAATACCATCTTCAATGCGATAAACATCAAAGAGGGGTAAAGTCCCACTATATAA
ACTCACATTCTTGGCTAACTCTGGCATAAACTCAGCTAAGAACTCTTTTACCTGCTCATA
GGTCATTTTTGAGTCAATTTGAATTGAATGAATATGCGTTCCAACGAAATCACGCAACAC
TCGTTGTGCCAAAGCTAATTCCCCATAAAGTAAAGATCTCGCAGGATATTTTCCTTTTCG
CTCTAGTACTTTTCGCCATAACCGCTTTAAGAAAGCCGCATCTTGTTCAAGGCTCTCTTC
GCTCACACTGTCAGCAGCCGTTCTTACAATAAAACCGCCTAGCTCATCACAATACGGCTC
AACTAACGATTTTAAGCGATTACGTTCTTCTTCACTTTCAATGCGTTGCGACACACCAAC
ATGGCTATTTTCTGGCATAAAAACCAAATAACGAGAGGGCAATGTAATGTCTGTTGTCAA
TCTTGCCCCTTTAGTACCTAAAGGATCTTTAACCACTTGCACCACAATATCCTGCCCTTC
TCGCACTAACTCGCTGATATTTTTGACAACAAATTGCTTTTTCTCGCTTTCATCAACACA
TTCAGTATGAGAAACAATATCTGAGGCGTGTAAAAATGCCGCTTTTTCTAAGCCAATATC
AACAAATGCCGACTGCATACCAGGCAAAACCCGTGTCACTCGTCCTTTATAGATATTACC
GACAACACCTCGCTTTGCCTCACGCTCAATATGGACTTCTTTTAACACACCATTTTCAAC
CAATGCTACCCTCGTTTCACTTGGGGTTACATTGACTAATAATTCTGCACAATTCATCTT
AAATTTATCCCTAGAATCATTTACAAAGATACTAGTACTGATTTTCTTAAAATATACATA
AATAGTTATTTACCATAATAGAATAAAGGTCCTAATGGCATCTGAGGAATACTAAATTTC
TCAGGATAAATAACTTCAACCAAGTATAGTCCCTCAGCTTTCGCTGTTGGTGCAGCCAAC
GTCCTATCTCGTTTTTCTAATAGCCATTTAATCCATTCAACAGGTTTATCGCCTCTTCCA
ACCTCAATCAAACTACCAACTATATTTCTTACCATGTGGTGAACGAATGCATTCGCTTGA
ATATCCAATATAATATAGTCTTGATGGCGACTCACAATGAGATGATGAACATTTCTCCAT
GGCGTATGTGATTGACACTTCGCAGCTCGAAATGAACTGAAATCATTCTCTCCCAATAAA
AACTGCCCTGCTTCATGCATTTTTTCATGATCCAGAGAATAGTGATAATGAGAAATCCCT
TTCGGTAATATGGCTGAACGTAATTTATTATTATAAATAACATAACGATAGCGACGAGCA
AGAGCACTAAAACGAGCATGAAAATCGTCACTTACTCCAATAGCCCATTTCACCACAATA
TCTTCTGGTAAATGAGCATTGGTCCCTAAACACCAACTCTGCATAGGTCGATTTACATCC
GTATCAAAGTGTACAACCTGCCCAGTAGCATGTACTCCCGCATCAGTTCGCCCTGCACAA
AACACTTCACAAGATGAATTTGCAATGACTGATAAGGCTTCTTCCAATCTTTGCTGTACT
GAATCAACATATTGTTGGCGCTGCCACCCACAATAACGGCAACCATCGTACTCAATTCCA
AGGGCAATTTTCATTAGACAACCTAAAACATTTAATTAATCTGATTAACTCTTTTTTTTC
ATAAGAAAGTAACTTGATAAGTTACTATAGCTAAATCGTATTATTTATACCGCTGTCCGT
ATCATTTAATGATTGACATCCAAACAAAAACAGCCAGTAAATCATTTTATTCAGGGATTA
ATTCGCTCTTCGGGCATTATGCCAGATTAGTATTTAATTTAAAACAACTACACAATTTTG
CCCCCGAAGAGAATACAACATCAGTAAACTCATGCAGATATTGTAAAATTAATTATTGTG
GAAAAACTCAAATTCTTCCCTACTTTTACTGAACATTTGTTCTTTTAGAACGCCGATCAG
CTCTTGTCTGACAACAGAAAGTTTTGGTCGTTCATTTTGTTGGAACACCACTGGACGACA
AAATTCCATTGCCTTAATGCCTAAGCGAGCGGTGAGCAGTCCCATACCAATCCCTTGTGC
CGCTCGAACCGATAAACGAGCGGTGAGATTTTGTGAGAAAAAATCTAACCCGACATCGCT
GGCAATTTCCGTTGCCCCTGCAAAGACCATATTGGTCATCACCATTCGGAACAGTTTTAA
ACGGCTGATATAGCCCAATTCCATACCGTAGGCTTTGGTGATTTTATTGACTAAAGCAAT
GTTTCGCCACGCCACCATTAAAATATCCACCAACGCCAAAGGGCTTACTGCAACGATAAT
TGCATTTTCCACCGCATTTTTACTAATTAACTTTTTCACTTGGTTATCAATCGGGCTTAA
TACATTTTCACTGAAAAGATACAGCACTTCTTGGCTGTTATAGGCTTCGTCAAGCTGAGA
TTGCCAACGCTGTTCCGCCTGTTGAACCATCGGCGTTTGAGCCAAATTTTTAACCACCAA
TTTGCAAAATTCTCGTGCTTTTTCACCGCTTGTATCCGCTGTTTCCAGTAGTAATTGTTG
GCTCACTTGCTGATGATAATGATGTTTACGCAACCAACGTAACTTTCTCCATTCGTTGAT
AATAGCCCCTACACCAGCCAAACTGATGCCAAAAAAGGCAACGGCAAAGGCAAAGTAGAT
CCACTGATTTGCTTGCCAAGTATCAATTAACCATTGCACTGATTGAGCAATGGTCGCAAC
GCTAAACAGAGCCAACGCAGCTAGAAATAACCTTAGCCAGAAGCAAGAGGGTTTTAAACT
TTCTTCAATAATCAGTTCTGCTTCAACTGCTTTTGGATCTTCGTCAAGCTGAATGTCTGC
GTCGCTAAACTCTTGTTTTGGTTGATGTTTTACTTCTGTTTCAACCATTTCTTCGGTAAA
AATGCGTTTTTCCATTAAGATCTCACCGCTTGTGTAATGTGTTGCTTTAACCCTTCGTAG
CCGTGTTCTGTTTTGAGAATATCAAACAGTTGCACCGCTTCGGGATACTCTTTATCGAGA
TAACGTAGCCACTGTTTAATGCGTGCGACGTGATAAAAGCCGGTATCCAGTTCGTTTTCC
ATATGTACATATTGAAATAAGAGCTGTAATACCTCGTTCCACGCCATTTTAGGCTGATTA
TATTTCACAACTTTGCTTAAATTTGGCACATTTAACGCCCCACGCCCAATCATTAACGCA
TCGCAAGCGGTCACTTCACGACATTTTTTTGCAGAGAGATAATCCCAAATTTCGCCATTT
GCAATTACAGGGATAGGCAGTCGTTTTTTTATCTCGCCGATGGCTTGCCAATTAATGCGT
TCTGCTCGATAGCCGTCCATTTTGGTTCTGCCGTGTACGGTAATTTCCGTTGCACCGCCT
TGCACCACCGCATCGGCGATCTCAAAGGCTTGTTCGCTACTGTCCCAGCCTAGCCGTACT
TTGACCGACACAGGAAGATGGCTAGGCACCGCTTCTCGCATTGCTTTTGTTGCTCGATAA
ATCAATTCAGGTTGTTTCAGCAAGGATGCACCGCCGTTACTGCCATTCACTGTTTTAGAC
GGGCAACCGCAGTTGAGATCAACCCCGTACGAGCCTAGTTCAACGGCAAGTGCTGCGTTT
TCTGCTAACCATTGTGGGTGTTGTCCTAAAAGTTGTACACGCACAGGCGTACCCGATGGG
GTAAAGCCGTTATTGTGTAGCTCAGGGCAAAGGCGGTAAAAGGTTTTCTTCGGCAGTTTT
TGATCGACCACTCGCACAAATTCTGAAATGCACAGATCATAATCATTGACTGCCGTTAAT
AATTGACGCACAAAAGGGTCTAACACCCCTTGCATTGGTGCAAGGATAACTTTTGGTAAA
TTTTCCACAAAATCCGACCGCTTGTTAGTAAGAAGAATGGCGCAAACGTAAGTCAGGTCG
GGCAATTAAGTAGATGATTAATGCGGTAATTGCCCCTAGCGTATCGGCGAGCATATCTTT
TTGAGTGTCCCAAATGTCGCCTTGCGAACCTAAAAATTCAATGCCCGCATTGCCCCCTTC
AATCACCGCATATTGCCACTCAATGATTTCATAGGTTGCGGCAACCGACATAATAAAAAA
GAGCGAAAAGAAGAATGCTACGCCCAAGCCGCATTTACGTTTACGCAATAACCATTCTGC
CATCGGGAAGCTATAAAAGCCGATAATATAGTGAGCCACACGGTCAAAGTGGTTACGATC
TTCGCCTAAAAAGGTCAAATACTGATTCGCCCAATCAAACGGTACATTCGCAAAGGTATA
TTTTGCACCGATTAGGTGCATAATCATCCACAGTGACATCAGCACATAGGCAAGTCCACT
AAATTGAAAACGAGGATAAGTCACCACCAATAAGCCGAACACCACAAAAATCGGCATAAC
TTCGGCATACCACACCGCACGATCAGTCGGATTAAGTCCTGACCACACGGCAATTACGAT
GATTACAATAGCTAAAAAAAGCGGAACAATATGAGAACGGGTTTGCATTATTTCCATCCT
TTTGATTTACAAATAAGATCATAAGCAGCTTGAATTTGCTGTGCTTTTTCTTTTGCCACT
TCCATCATTTCAGGCGGTAAACCTTTAGCGACTAACTTATCTGGGTGATGTTCATTCATT
AATTTGCGATAGGCACGTTTAACCGTCGTTTGATCGTCGCTTTCTGACACCCCTAATACG
CTATAAGCATCTTTTAAACTTGCTCCACTTGAACGCTGATAACCGCCATAATTCCCTTGA
TATTGTCCTTGTTGGCTTGAGCCTTGCTGTTCATATTGATAATAGCCTGAGCGGAAACGT
TGAGCAGCGGCAACCATTGCGATCATCTGTTCAAACTGCAAACGAGACATTCCTAACGTT
TCGGCAATAGTGAATAAAATTTGTTGCTCATTGCCATCTAAATTGCCATCTTGTAATGCA
GCTTGCATTTGAACTTCCACGAAGAAACGCAATAAATCACGGCGTTGTCCACAGGCTTCA
CGGAACTCTTGCATAACTTGGCGTAACGGGAAATTAGCCTCTTTTCCTAAAGTAAAGGCT
TTTTGAGCAAGTTGTTGATTATTTGCATCGAGTTTCATATTCGCCATTAACTGACGGGCA
AGCTGGATATCATTTTCCGTTACTCGTCCTTTTGCTTTGGAAATATGTCCTAATACCGCA
AAAGTTGTCTGCATAAAGAGTGACTGACGAGTTAGTGCTTTGCCAAACATAGTTGAAGAT
ACGCTACCTAGCTCATACAGTTTTTTATCGCCCCAATGCCCAATAATAAGCCCTAGCAAA
CCGCCAAAAAATCCGCCAAAAAACTTATAACCTAAAATGAAACCGAGAATTTTCCCAATA
AATTGCATCGACTGCCCTTACTTACTTATTCAAAATTGTGAGCATTTTAACGGAAAATCC
TTAAAAAATAATTAAGTAATATAGAATTTACACATAAAAATAAAGCCCCGAATTTTCGGA
GCTTTACTGTTTGGCATTTTAGAAAACTAAAAATTAGTACTCTAACACTGCACGACGGTT
TTTAGAGTAATCAGCTTCTGAGTGACCTAATACTGCTGGTTTTTCTTCACCGTAAGAAAC
TGTTGCCACGTTGCTAGCACCTTTAGTTGCTAAAAAATCTTTAACTGCGTCAGCACGACG
TTGACCTAAGGCGATGTTGTACTCTGGAGTACCACGCTCATCAGCGTGACCTGCAACAGT
TACTTTGCCTTTAGATGCAACTAAGTATTGTGCGTGTGCATCTAAAAGTTGTTGATCTTC
AGCTTTTAGTGTGTAGCTGTCGAAATCAAAATATACAGTGTTGTAACGGGTTTGTAAATC
TTGAACAGACATACCACCGAATGTTTGACCTGCATTAGCACTTGCATTAGCACTTGCATT
GTCGTTTGAGCTGCTACATGCTGCTAAAACGAAAGCTGGTGCCGCAATCATTAAAACTTT
AGCTAGTTTTTTCATTTTTTTCTCCAAAAAGAATTATTGTTTAGTCAGATAAGGTGACCA
AGCAGGGAATTTATATTGTCCACCTGCTCCCGGCAAATTAGCTTTGAAACGCCCATCTGC
GGACACCAATTGTAGCACTTTACTCACACCTTTGGTAGAGCTATAAATAACCATTGTTCC
ATTTGGTGAAATACTTGGACTTTCGTCTAAAAACGTAGAACTGATTGCTTCTGTGCTACC
TGAAACAAGATCTCGTCTTACAATTCTATCACCTGAAACCATGATTAAATTCTTGCCATC
TGCCGAAATTTTACCACTGCCGCTGCCACCAATTAAGCTAGCACCGCCACCAGATGAACT
CATTTGATAAACCTGTGGTAAGCCACCACGGTCTGATGTAAACAGGATATAACCACCATC
TGGTGACCAGCTTGGTTCGGTGTTATTTCCTGCGTTACTGGTTAATTGTCTTGGTGAACC
ACCGCCCACCCCTGTTACATAAATATTTAATACACCATCTTGGTTAGAAGCAAACGCCAC
TCTTGAACCGTCTGGTGAGAATGAAGGCGCCCCATTATGCCCTCTAAGAGATCCGATCAC
TTTTCTTGCTCCCGAACGAATATCGTGAACAACAACCTGTGATTTTTTGTTTTCAAAAGT
CACATAAGCTAATTTTGAACCATCTGGTGACCATTCTGGTGACATCAAAGGCTCTTTACT
TTTTACGATGGTAAAGGCATTAAAACCATCATAATCTGATACACGCAACTCGTAAGAGGA
CACTCCACGTTGTACCACATAAGCGATTTTAGTTCTAAATGCACCACGGATCTGTGTTAA
TTTTTCAAATACTTGATCGCTTACCGTATGAGCCCCTAAACGCATTTGGGCAGCCGGAAC
ATTAAATGAACCTTGTACAATCACATTGCCTGCTGCCCCTGACTTTCCTAGGGTATCCAC
TAATTGATAAGCGATGTTATAGCCACCACCTACTGCAGACACTTGCCCCACAATCACGTT
ATCAATGCCGATATTTGTCCACTGTTCAGGATTGACTTCTGCTGCTGAACTTGGTTGAGC
CGGTAAACTAGCACGATCAAGCGGTGTAAACTTACCACTATTTCTCAAATCATCTGCGAT
AATTTGAGCGACATCATCAGGTACGCCCCCTATTGCTTTAAATGGAATAACCGCTATCGG
TTGAGCCATACTCACACCTTGGTCAATCGAAATTCTGACATCTGACTCAGCTTTTACACC
GACAGAAAAAAATAATCCGACAATACCAAGAATACTCGTTAAACGAGATACTAATTTCAT
CTTAACCCTCTAGGTTGAACTATTGAACTTTTAAACTAAAATCTAATGTTGGTGATCTAT
ATTGCTGATAAACTGCATCTGATGGTGCTGGTGGCACTTTACGGGTTGCTACAATTGCAC
TTACAGCCGCATCACACACTGCTTTATCCCCTGAAACGACTTGATAGTTGGTAATAGTAC
CATCTCGCTCTAGGAAAATTTTCACATCACATTGTTTACCTGCAAAACTCGGATCAACAC
GGTATTTTGACTGAATAAGTTTTTTAATTCGCTGCCCATAGGCATTGCCATCAACATTAG
CACCCTGACCTAAACCTTTTGTACCGCCAGAGCCTTGTGAGCCAGCACTATTTTTATTAC
CGCCGTTGCTCGTGCCTCCGCCAACTTCGCCGCCACTTAAAAAATCATCAAGCGCTTTAT
TATTTTTCGCTTTTTCAGCTTTTGCAGCCGCTTCAGCTTTCGCTTTTGCCTCTGCAGCAG
CTTTAGCTTTCGCTTCTTTTTCCTCTTTTGCCTTAGCTTCTTTCTCCGCTTTTAGTTTTG
CTTCTTTTTCAGCTTTGAGCTTCTCTTCTTTCTCTGCTCTTTCTTTAGCCTCTTTTTCGG
CTTTGAGCTTCGCTTCTTTCTCTGCTTTTTCTTTAGCCTCTTTTTCGGCTTTGAGCTTCG
CTTCTTGTTCTGCTTTCTCTTTTGCTTCTTTTTCTGCTTGTGCTTTAGCTTGCTGTTCTG
CTTTTAGCTTTTTCTGCTCTTCAAGTCGTTTTTGTTGCTCTGCTTCTTTTATTTTCCGTT
CTTCTTCCGCTTGCTTTGCAAGGGCTTCTAAACGTTTTGCTTCGGCTTCAGCTTTCAAAC
GAGCAGCTTCTGCAAGTTTACGTTGTGTTGCTTCTTCCTGCTGTTTTTTCAACTGTTCTT
GTTTAATTTGCTCTTGTTTCAATGCTTCTTGACGAGCCAATTCTTGCTGACGTTTTTCTT
CTTGTTGCTTCTGCTGAGCTAACTGAATTGCCTTCTCACGTTCTTGTTGTTCAGCAATTT
CTTCTGGGGTAGGTTTATCTTCAACCTCTTCCTTAACTTCCTCTTTAGGCTCTTCTTTAG
GTTCAACCTTCGCTTGCCCTTGCTTTTCAGCTTTTAATCGCCCATATTCAGCGGCTACCT
GTCCAGTATCAACCATCACAGCTTCAAGAGATTCACTATCACCGCCACTTCCGCCAGCAG
AAGCTAAGTGAGTATTAGTGAAAAAAGAACCCAGTATTAATAAGCCTATCAACAATAAAT
GCAGTAAAACTGACACAATTATAGCGAGTTCTAATCTATCATTTTGATATTTCACGCTCT
ATCCTCGCTGACTATTTACCTTCGGTCATTAAACCTACGGTTTTGATCCCTGCATCTTTT
AATAATGAGATCCCTTTCATTACCTCTTCGTAAGGTACGTCTTTACCACCTGCCACAAGG
AATAAGGTATTATTGTCTTTTTGGAAAGCCTCACCAGCATAAGCAATGACTTCTTGCTCC
GCTAAGTTCTCTTGTTCATTAACTTGAATGTAGTTTCCGTCAATTTTCAATTTGTACAAA
GCGACCCCAGCGATCTCTAAAATAACAGGGGTTTTATCTTCATTTGAAACGGATTGACTA
TGGCGATCTTCAGGCAATTCCACTTCCACACTTTGACTAATAATCGGTGCTGTTGCCATA
AAAATCAGCAATAACACCAGTAACACGTCCAAAAATGGCACGATGTTAATTTCAGATTTA
ATGTCATTACGTTTACGACGACGGTAAGACATAGTTTCCTCTTTATCTATCCATTCAAAC
TACCACAACAAGCGGTAGCATTTCACTTAATTTTTACTTATTTTTTCGCAAACGCTTTGC
GATGTAGAATTGTGGTGAACTCATCAATAAAGTTCACATAATTCTGCTCTAATTTGCCTA
CACGCAAGTTCAAACGGTTATATGCCATTACTGCAGGAATTGCTGCAAATAAACCAATCG
CTGTGGCAATTAATGCTTCGGCAATACCTGGTGCAACAGATTGTAAGGTTGCTTGTTTTA
CCGCACTTAGTCCCATAAATGAGTGCATAATCCCCCAAACTGTTCCAAATAAACCAATAT
ATGGGCTGATCGAACCAACAGTACCTAAGAACGGAATGTAATTTTCAAGTTCTTCTAATT
CACGGTTTAATGCAAGATTCATTGCACGGCTAGAACCTTGAATAATTGACTCTGACGAAT
CTGGGTTTGCTTGCTGTAAGCGGTTAAATTCTTTAAAACCAACGTAGAAAATTTGTTCAG
CTCCAGTTAAACCATCTCGACGATGTTCTAACCCTTCGTGTAAACGATGTAAATCTTCGC
CAGACCAAAAACGATCTTCAAAGTTTAAAGAATCTTTTTTAGCTCTTGTTAATACGCGGC
TACGTTGAATAATCACTGCCCAAGATAACACGGAAAAAGAGATCAGTATTAAGATAACTA
ACTTAACAACAATACTCGCTTCCATAAATAATGAAACTAAATTAAATTCAGTTGCCATTG
ATAAAAACTCCAAATAAAACAATTACATTGAGATTATAGCGTTAAAAGCCTGCTTAATAT
CTTCAGGTATGGCGATTGCTTTCATTTTTGCTAGATCAACACTCACGACAACCACACTCA
CTTCACACAAGCACTCCTCATCTCGCCATAATGTCTGTTTAAAGACTATTTTTGCACCCT
TTAGTTCAGAAATAATGCTTTTAACTGTGAGAAAATCATCTAAATAAGCAGGTTTTTTAT
AGTCAATATCCATTTTTTTCACAACAAAAGCCATTGATTGACTTAATAATAGCTGTTGAG
AAAAGCCTAATTGACGTAAAAATTCTGTTCTTGCACGCTCAAAAAAATGTAAATAACGCG
CGTGATAAACCACACCACCTGCATCAGTATCTTCATAATACACACGAATAGGAAAATCCA
TTGCAATGCCCTATCTATCTTTCCAAAACGAAAAACGCCCAAAAATCAGGCGTAAATTAC
TCGCCATTTTAGAGAGAGAAAAATCGTTGTGCAAGTATTTTTAGAAATAAATTAAATATA
AAACAAGCAATATGATAAGAACCCATTGCTTTGGGTTCTTAATTTAAAGGCTAATGCAGC
ACGACTAATGCAATTAATGAAGGTAAGATAATGGCATATCCCAACAACGGCATAAAAACC
ATTTGCCATCGTGTTGATTTAATCTCAAAGCCAAAACCGTGAACAAATAAAATCAACATA
CCATAGAAAACGCCTGCTACTAAATAAGGAATTTTTCCACCAAAGTAGAGAGCAAAGGTG
TTGGAATAGAGCAATATCATTGCAAACATTGCAATAGAAAGGATAAAAGAAAGGGCTTGT
AGCCAGCCCTTTCTTGTGAGTTGATAGAGTGAATTAACCATCTTACTCGTCAAACTTACC
TGTTTTTTCAATACTTACAGTGATTACTGTTGCAAACAGAATAGCAAGTAACACACCTAG
TACCCAAGTTACATAAAACATATTGGTTCTCCTTAGTATAAACTTGCACTTTTCTCTTCA
ATATATTTAGCGTCAAGACGACCAAACATTTTGAAGTAAGTCCACACAGTATAAGCTAAT
ACGATTGGAACGAAGATACACGCCACAATAAACATTACTGTTAATGTGTTATGGCTTGCA
GTTGCATCCCACATTGTTAAACTCATTTCTGGGTGAGTAATTGACGGCATTACGAATGGG
AACATTGCAACACCTGCCGTTAAGATCACGCCCGCTTGCATAATTGATGAACATAAGAAT
GCAAGTCCACCATTATTTGCTTTAGAGCTAACCACAGTACCTAATGCACCAATCACCGCT
AAACCAGGAATGATGAATAATACAGGCATTTCAAAGTAGTTTTTGAACCAAGCACCGCTT
TCTAATACGACTGTTTTGTTCACTAAACTAGATTGACCATTGTGATCCAAAGCACTGGTA
ATCACAAAGCCATCTTTGAAGTAAACCCAAACACCTGCAAGTAAGAATGCACCTAACGCT
ACTAAAGCGGTCACTTGAGCAACATTTCTTACACGGTTACGCAATTCGCCCGTTGTTTTC
ATTTGTAACCAAGTTGCACCTTGAGTGGTAAGCATCATTAAACTTACCACACCGCAAAGT
AATGCAAATGGATTTAATAAGCCTAATAATTTCCAAAGGGTTGAACCTTCGTAAGTTACT
TGGTTTAACTCGTTAAAGTGGAATGGTACGCCTTGTAATAAGTTACCGAATGCAACACCA
AAGATTAATGATGGAACGAAACCTCCCACAAATAATCCCCAGTCCCAAGTATTACGCCAT
TTTTGATCATCAATTTTCGCACGGTATTCAAAGCCCACTGGACGGAAGAATAATGCCGCT
AGAACTAAGATCATCGCCAAATAGAAACCTGAGAATGATGCTGCATAAACCGTTGGCCAG
GCTGCAAAGATCGCACCACCTGCAGTTAATAACCAAACTTGGTTACCGTCCCAGTGGGGA
GCGATTGAGTTAATCATTACACGGCGTTCAACATTGCTTTTACCTACCATTGGTAATAGG
GTTAATACTCCCATATCGAAACCATCGGTAATTGCAAAGCCGATTAAAAGTACACCAATT
AAAATCCACCAAATAAAGCGTAGAACTTCATAATCTAACATATTTTACTCCTACTTATTT
CGCAGATTGTTCAAAGTGGTAACGACCTGTTTTTAATGCACTTGGGCCAAGACGACCATA
TTTGAACATTAAATACATTTCAACTACCAAGAATACGGTATATAAACCACATAGCAAGCC
GATTGAGATCCAAAGATCTGCCGCTGTTAATGCAGAGTTCGCAACCCCTGTTGGCAATAC
TTCGTACACTGCCCAAGGCTGACGACCATACTCAGCTAAGAACCAACCGCTTTCAATCGC
AATCCAAGGAAGTGGAATACCCCATAACAATGCTTTTAATAACAATGGTTTAGTACCTAC
TGTACCGCGTACATTTTGAACAAATGCTGCGATAATGAGTAATAACATTAAACCACCGGC
AATCATCATAATACGGAATGACCAGAATGTTGGACCTACGTTTGGAATAGTATCCGCTGC
TGCTTTTAAGATTTGCTCTTCTGTTGCATCAATAACTTTATCTGTATATGGTTTTAAAAG
TAAACCAAAGCCAAGATCTTTTTGAACCGCTTTAAATGCTTCTTTATCTGCTTCAGTATA
GTTACCAGAACGTAATTTTTCTAATAAACCATAAGCAACAATACCATTGCGTACACGTTG
TACATTCTCTTCACGAAGATCTTTCAAACCTTTAATTTCTTTGTCTAAAGAACGCGTTGC
GATAATACCTGCAGCATAAGGAATTGAAATTGCCATTTCATTTTTCATTTCAGCGGTGTT
AGGAATAACAAACGCATTCCACGCAGCTGGAGCTGGGTGAGTTTCAAATTCACCTTCCAT
TGCTGCCAATTTCACAGGCTGTGCTTTACCGATTTCATAGCCTGACTCATCACCCATGAT
TAATACAGAAATGATGGCGACTAAACCGAAACTTGCACCTACTGAGAATGAACGACGAGC
AAATCCAAGATCACGACCTTTTAAGATATAGTATGCACTAATACCTAATACGAAGATCGC
ACCACAGGTATAGCCCGCTGAAACAGTGTGTAAGAATTTAGATTGTGTTACTGGGTTTAG
CACTAAGTCAGAGAAACTGACCATTTCCATACGCATTGTTTCAAAGTTAAATTCTGAACC
TGCAGGGCTTTGCATCCAACCGTTAGCAACTAAGATCCACAAAGCAGAGAAGTTAGAACC
AAATGCGACCGCAAAAGTCGTTAGTAAGTGTTTACCTTTTGATAAACGATCCCAACCAAA
GAAGAAAAGACCAATAAAGGTAGATTCTAAGAAGAACGCCATTAAGCCTTCAATCGCTAA
TGGAGCACCAAAAATATCACCCACATAATGAGAATAATATGACCAGTTAGTACCGAATTG
GAATTCCATTGTAATCCCTGTCGTTACTCCTAGAGCAAAGTTAATACCAAATAACTTACC
CCAGAACTTTGTCATATCCTTATACACTTCTTTACCTGTTGTTACATATAAGGTTTCCAT
CACCACAAGAACGAAAGAAAGGCCTAATGTAAGCGGTACAAATAAGAAGTGATAGAGAGC
AGTTAAAGCAAACTGCAAACGTGAGAGTTCAACAACGTCTAACATCTCAAACCTCTTTAT
ATATACAAGTCTGAATTATTGATTACAAGAATACCAAGTAATCCCCCAATCAACATTGTT
TTTGCACAGTTACCAATCAAAGATTAATAAGTAGCAATAATGTCAAGAATCTATTCTACT
CGTAAATAAGCAAATAAAAAATAGCAAAATTATTACATTGATCACATTTTTGAGCTAAAT
ATTTAAAAAATATGAAATTTATATTGTTACAACTTGATATAAATCAAGTTAGGCAAAATA
CCACTCATTTATCTGCTTAGCAGCTTTGTAAATTATTTGTGAATAGAATTTCTAGATTTA
ACAAATTATTTACACCGTAGATAAAGATCCTTAAATAGTACGTGACGATACCTTGAGATC
TATGTTAATATGCGTAACTTTCATCTAACAGTTAAACTAATCATTAGGAACACTATGAAA
AACGCTATTTTACGTTCAATGATTATCGCAACTGGTGCGTTATTCATTGCGATAAGTGGT
TTCACTACTGAATTGAAAACATCTTCACTGGTAATGACCAAACCTCAAACCAATGGCATA
TTACCTGAACAGTGCCAAAAAATGTTTCAAGAAGTTGATAAACTGATTGCTGATGCAGAA
AAACAACCTGGTACACATACTCAAATGCAGACAATGAAGAACAAACTCTCTTCATCAAAA
CAACAGATCCTCAAATTAGATCTCATCATGCAGAAAAAAAGTTGTAATAAAGGGCTGGTT
GCGCTTAATGGACTGAAACACAATAGCAATGGAGAGTAAAGAACACGATCTATGTGATCT
CATACCCTGCGATATTACTCCCGACAGTCTAAATATTTATAATGATTTCTTAATTGCTAT
TTTGTCTATTACACCAGCTCCTATATTGATAATTCTATTCATCATAATAAGTTTCCATAT
GAAATAAGTATTCTAAATTCATAAAAAAACTGATCTCATATCTAAATATAACGATTTTTA
ATAGACTAAAATAATGAATAATTTTTGTTGATTAGAAAGTTAAAGCCTTATAACAATAAG
GCTTTAACCTAATTCTTATATAAATTTTTGTATACAATCCCTTAAAAAGCTCTCTCATAT
GTCAGTAGCCTATTATAGGCAATGCTACAGATTAACTAACCGAATTCCAAATGGGTAAGT
TAAAATCTTCTTATAATTTAATTCCAAACTTCTCTTCTATAAGAGGAGCAAAATCCGAAT
AACCGCCAACGTGAACCTCATCTAAAAAGATTTGTGGCACAGTCGCAACAGGTTTACCCA
CACGCGGTTCTAAATCTTGTTTTTCAATACCTTCAGCGATCATATCGACAAATTTAAAAT
CGAAATCAGGTAATTCTGCTTTCATTTTTTCTGCAAGCTGTTTTGCTCGAACGCAATAAG
GGCAACTTAATCTGCCGTAAATTTCTACAAACATTTTTAATCTCCTATAAATTATTAGGG
GCATTGTTGCCCCTACTTCTCATTACTTCGTGCTGGTACTTGTCGTGGTACGACTTGCAC
GTTTACGTTCTACTTCAGTGAGTAATTTTTTACGAATACGCACTGATTTTGGTGTTACTT
CCACTAACTCGTCATCATCAATAAATTCTAACGCTTGTTCCAAGCTGAATTTAACTGGCG
TTGTTAAGGTTAAAGCATCATCTTTACCTGACGCACGCATATTGGTGAGTTTTTTCCCTT
CAAGCGGGTTTACGGTTAGGTCATTTGAACGGCTATGGATACCGATTACCTGTCCTTCAT
AAATTTCTGCACCGTGATCGATCATTAATTTACCACGATCTTGTAGTGCATAGAGCGAGT
AAGCAAGGGCTTTACCTGTGCCGTTTGAAATCAATACGCCGTTAATACGCTGACCAATTT
CACCTGCTTTTACATCGTCATAGTGGCTGAAACTTGAGTAAAGTAAGCCTGTACCTGATG
TCATCGTCATAAACTCATTACGGAAACCGATTAAGCCACGGCTTGGAATAATGTATTCTA
AACGAGTACGACCTTTACCATCTGGGATCATATCACGCACTTCACCTTTACGGATACCAA
GCGCTTCCATCACAGCCCCTTGATGTTGTTCTTCAATATCAATGGTCACTTGCTCAAACG
GTTCTTGTTTACGACCATCAATCTCTTTGAAAATTACTTTTGGACGAGATACCGCTAATT
CATAACCTTCACGACGCATATTTTCGATTAATACAGACAAGTGCAATTCACCACGACCCG
ATACGCTGAAAACATCAGAGTCATCAGTTTCTTCTACGCGTAATGCGACGTTATGCACTA
ACTCTTTCTTCAAACGCTCTAAAATTTGGCGTGAAGTAACGAATTTCCCTTCTTGACCGC
AGAAGGGTGATGTGTTTACACAGAAGAACATTGTTACTGTCGGCTCATCAACAGATAAAG
CTGGAAGTGCTTCAACATTGTTGATGTCACATAAGGTATCTGAAATGTTTAATTCGCCTA
AACCTGTAATAGCAATGATGTCACCAGCATAGGCTTCGGTTGCTTCATAGCGTTGTAAGC
CTAAGTGACCTAACACTTGACCAACACGACCATTACGGGTTTTACCTTCTGCATCAATGA
CAGTCACAGGTTGGTTAGGTTTAACCGTACCTCGTTTGATACGACCGATACCGATAACGC
CTAGATATTTGCTGTAATCTAACTGTGAAATTTGCATTTGGAACGGTGCATCAAGTTCAA
CATCTGGCGGAGAAACTTGCCCTACAATGGCTTCAAAGAGTGGATCCATATTTGATGCAA
GATCTTCGTGATCTAAACCTGCGACACCATTTAATGCAGAAGCATAAATAATCGGGAAGT
CTAGCTGTTCATCGGTTGCCCCCAAGTTCACGAATAAATCGAAAACTTGATCCACAACCC
AGTCAGGACGAGCACCTGGGCGGTCAACTTTATTGATAACCACGATAGGTTTTAAACCGT
GAGCAAAGGCTTTTTGGGTTACGAAACGGGTTTGTGGCATTGGACCATCAAAAGCATCGA
CCACAAGTAATACCGAGTCCACCATTGAAAGTACACGCTCAACTTCACCACCGAAGTCTG
CGTGTCCTGGGGTATCGACGATATTGATACGATAGCCGTTCCAGTTAATTGCAGTATTTT
TCGCAAGAATGGTAATGCCACGCTCTTTCTCAAGGTCGTTGGAGTCCATTACACGTTCAT
CTACATCACCACGAGAGGTATCTAATGTGCCTGAAAGTTTTAATAATTTACCAACCAGCG
TGGTTTTACCGTGGTCAACGTGAGCAATGATTGCGATATTACGCAGTTTTTGAGTATCTA
ATTGTTGCATTGAAATAACTTAATTGTAGGGTGGGGCTCGCCCACCGAGAATAAAAATGA
TGAGCTAAAGCTCATCTGACGAAATCCAAAATTGTGATGAAGATCACAAAAAGACGGGTG
ATTATACAGAATTTTGATTGAACTGACTAGAAAGCAAGCGGTTTGTTTGAAGTAAAAATT
TGCAAATTATTTCGAATAACTTACCGCTTGTATGAAAACTCAGGCTTAAATAGGCTATAA
TCCCCACATAATTTTATTTATTGGAGAATCGTTATGCCTTTACTAGATAGCTTTAAAGTG
GATCACACTCGTATGAACGCTCCTGCGGTGCGTGTTGCAAAAACAATGACAACCCCGAAG
GGAGATACGATTACTGTGTTTGATTTGCGTTTTGTCCGTCCAAACATTGAGATTTTATCA
CCTCGTGGTATTCATACGATGGAACATTTATTTGCTGGTTTTATGCGTGATCATCTCAAT
AGCGATACCGTTGAAATTATTGATATTTCCCCGATGGGTTGCCGTACGGGATTTTATATG
TCGTTAATTGGTTCACCTTCGGCTGAAGAAGTGGCAAAAGCGTGGGAAGCCTCTATGCGT
GATGCGTTAGAAAAAGTGCCTGATGAGTCTAAAATTCCTGAATTAAACGAATATCAATGT
GGCTCTTATAAAGAACACTCTTTAGCTGATGCACACGAAATTGCGCGTAATGTGTTAAAA
CAACCGATTGGTATTAACCGTAACGAAGATTTAGCATTAGATGAGAAATTGCTAAATCCA
TAGTTATTGCTACGGAACTAACAATAGTTTCTTTTCAAATGGTAGGGACGCACTGAGTGT
GTCCGCTACATTTATCACCTTTCAATTTTTACTCCCCATCATACTTATAAGGAAAGCTCG
TGTTAAATAAATTATTTGGTTGGTTTGAAAATCGCATTAATCCTTATCCAGAAGATATGC
CGAATACACCTCGAGCAAAGGTTATTTCTTTTATTTTTGAAAGCATCAAAGGAATGAGAA
GCTATTTTGTGGCGTTTGATGCTCGGACAAAGTATGAGCTTTTATCAGGACGAGGTTGAG
CGAGCCTCCGCCTCTGATTTTATTCCGCTTCTCAGTGATGCTAAAGGCAGAACAGGCTAT
GATGCACATGTTGGCGAGCGAGGGGTTAAACTGTCTGGTGGGCAACGGCAACGTATTGCG
ATTGCTCGTGTGATGTTGAAAGACGCACCGATTTTATTATTAGATGAAGCAACCAGTGCC
TTAGACTCTGAAGTGGAAGTCGCTATTCAAGAAAATTTGACCGAATTAATGGAAGGGAAA
ACTGTCGTTGCCATTGCACACCGTTTATCGACCATTATGGCAATGGATCGCTTGATTGTA
TTAGATAAAGGCGAAATTGTTGAGCAAGGTAGTCACGAGGAATTATTAGCTCTCAATGGT
GTCTATGCAAAACTGTGGGCTCATCAAAATGGTGGGTTCTTGCAGGAATTACAGGACAAT
ATATAAGATAGAAGAACTATTTAAATCAAAGAGTTGGTAAGAATCAGGAATATAATTATT
ACCAACTTTTTGTTCTACAGCCCTATGGGGTTATTCATACTCTTCTAACCAAATCGTTAA
AATCGCTTCCAAGATATGTTCATTTGACGCTTCTGGATCATCATCAAAATCTTCCATCTC
GCAGATCCATTTGTGCATATCAGTAAAACGCACGGTGGTTGGATCTAAATCTGGGTTCAT
ATCATACAGATTTTCTGCGATCATTCTTACATCAGTCCATTTCATTAGTGTGCTGCCTCA
TTTGCGTGATTTAAGTTATATTTTGGAATTTCAACAACGAGATCTTCTTCACCCACGATA
CATTGACAAGACAAACGGCTGTCGATTTCTAAGCCCCACGCTTTGTCTAACATATCTTCT
TCTTGATCTGATGTTTCATTTAAGCTGTCAAAACCTTCACGAATTACAACGTGACAAGTA
GTGCAAGCACAAGAACAGTCACAAGCGTGATGAATTTCAACTCCTGCATTGTGAGCAACT
TCTAATAAGTTTTCACCTGTTTGAGCTTCAACAACCATACCCTCTGGGCAAAATTCTTCG
TGTGGAAGAAAAACAATTTTTGGCATAATGTCCTCTAATATCTTCTGTTTATTTGTAGGG
ACACACTGCGTGTGTCCGTTATTTATTTTGCGGACACACGCAGTGTGTCCCTACTGGATT
TTATCCCATCACCTCATCAACCGCCTTACCTGCTAAGGCTTTTTGAATGGATAAATTCAT
TCGTCTGGCGGCAAATTCTTGGGTGGCAAGATCAAGATCTTTAATACCTTGCTGGATAGC
TTGGCGATCTGTTCCTTGTTTTGCGTAAATCAATTTCTGTAATTCCGCTTCAATCCCTTT
AAATTCATCAACCGAAAGTAGCTCTGCACCATCTTCTTGCAACGCAATGACAACGCTATC
AATCACACGATCTGCCTCCACACGCTGTTCCGCCAGCTGACGGGCTTCCATATCTTGCTT
CGCATTCGTCATTGACGATTTAATCATTTCAGTGACTTCTTCGTCCGTTAAACCGTAAGA
CGGCTTAATTTGGATAGAGGCTTGCACTTTGGTTGATTTTTCCATTGCGGTGACACTCAG
TAACCCGTCCGCATCAACTTGATAAGTCACGCGAATGTGTGCTGCACCAGCGACCATCGG
AGGAATACCACGCAAGGTAAAACGTCCAAGTGAACGGCAATCATCGACTAACTCACGTTC
ACCTTGTACAACGTGAACCGTCATCGCAGTCTGTCCATCTTTAAATGTGGTGAACTCTTG
TGCTTTTGCCACAGGAATAGTGGTATTGCGTGGAATGATTTTTTCTACTAATCCGCCCAT
CGTTTCAATTCCTAGCGAAAGTGGCACCACATCTAATAACAACATTTCTGCATCAGGCTT
ATTGCCGACTAAAATATCCGCTTGAATAGCCGCCCCCAACGCCACCACTTTATCGGGGTC
AATAGAGGTTAATGGCGTTTTGCCGAAAAACTCGCCCACTTGTTCACGCACAAAAGGCAC
TCTCGTTGAACCACCAACCATCACCACTTCACGCACTTCTTGAGCTTCTACCCCAGCATC
TTTCAAGGCTCGGCGACAAGTCATTAACGAGCGTTTTACAAGCGGTTGGATTAGCTCATT
AAATTGCAAACGGCTGATTTCACCCTGCCAATTTGCAAATTTTGCAGTAAAACTCTCCGC
TTGTGACAAGCCAATTTTCACTTGAGTGGCAAGAGTAAGTAGTTCACGTTGCTGACTTAC
TGTATTTGGCTGAATACCTGCTTGTTCCGCAATCCAATTCGCTAACAGATGATCGAAATC
ATCGCCACCTAAAGCGGTATCGCCACCTGTTGCCAAAACTTCAAACACACCACGGCTCAG
GCGTAAAATCGAAATATCAAAAGTACCGCCACCTAAGTCATATACGGCAATAACACCTTC
TTGACCACTGTCCAAACCATAAGCAATAGCCGCAGCAGTTGGCTCATTTAATAAACGCAG
TACATTAAGCCCTGCCAAACGAGCGGCATCTTTGGTACTTTGACGTTGTGCATCATCAAA
ATAAGCAGGTACAGTAATCACCACGCCAGCCAATTCGCCTGCTAAGCGTTTTTCTGTAAA
TTGATTTAAGTGACTTAAAATATCGGCAGACACTTCAATCGGACTTTTATTGCCTTGTAG
CGTTTGAATTAACGGCAAGCCGTTATCCGTCGCAACAAATTGATAAGGTAAATTTGGATA
ACGCTGTTCAACATCTGCCAAAGAACGACCAATTAAACGCTTTACAGAAATCACTGTATG
TTGCGGATCAGCTACTGCTTGCTCAAAGGCTTCCACACCAACAACTTTATTCTCAGCAGC
ATAATGTACTACCGACGGCACTAACGCACGCTCTTTCTCATCAAGTAATACCTGAGCTTG
TCCGCTACGCACCGTTGCTACTAAAGAATTTGTCGTCCCAAGGTCAATCCCCACCGCCAA
GCGATGTTGGTGCGGCGCTGCCGTTTGCCCTGGTTCTGCAATTTGAAGTAATGACATTTT
ATTATCTCTCTATCATTTATTCCCCCCTTTGAAAAAGGGGGGGCTAGGGGGGATTTTTAC
AAGATCATTAAATCCCCCTCAATCCCCCTTTTTCAAAGGGGCAAGTGTAATACTTAATTC
ACCGTATACCCCATATCATCAGGCGCAAATGTCGCTTGATAATGGCGTTCAATCGGTTGT
TCTTGTTTTGTGTCTAAATTTATCACTTGATTGCCGTTTAAATCTGCAATCTCAGCTTGC
CAATTTTCACTACGCAGGCTGTGGTAAAAACTAGCAGTATCGGCAGTTAATGCCCAGCCG
ATAAATTGTGAATAATTTAAGCCAATACTTTCCCATTTCTGCTTTTTCGGGTGGAAATAA
TAAACTAAACCGACTTTTTCGCCTAATCCGCCCCCGTTCACCGCAAAATAACCACCAATG
GCATCATCAGCAATCAGTAAATGAAACGGTCTTTCGCCCGATTGTTCAAAGGTTTTACCA
AAATTCCACTCAAACAAACCGCGTGGCAGTTTCTCATTACCCGAACCTAAAATGCGTAAC
CAGCCGTGATCGACTAAAATACCGCCCGTTTCATAAATTACCGCACCCAGTGGCGTACTT
GTCGGTAACTGCATTCCCACCAATTCTGCCCCTGCATTTTCCACATCTCTCGGCAGGATT
TCATAATGGTTATTCGCTTGCTTGAACCAATCTTGCATAATTGGCCAAGCGGATTTTTGT
TTATCGTTCAGTTCTTCGAGGGTTTTCATATTTATTTTTCTATGTAGGGACGCCACGCTT
GGCGTCCATTCTTTAGATGAGTGAAAAGTCTATATTCAATGGACGCCAAGCGTGGCGTCC
CTACTTTCTTTTGTGCGAATACCACACAATTAAAACTCAAACAACTTCTCTTCTACTCGC
TCAACTTCTACCAATAATTTTTTAATAAAACGAAGTTTATCGTTAATGGCTAGTGCGTCC
GTCCATTGTTGAGCACTGAGAGCCTGTTCAAGTTGTTGCAAAATGACTTTTTGCTGTTGC
TCAATCTCTTGGGTGAAAGCGGTGAGATCCGCTTCGTTTTTTGTGGTTTCAATGCTTTCT
AAGGTTTCACGCCATTCCATTTGTTGCATTAAAAACGCCATATCTCGGTTACTTTTTTGC
TCAATATCTTGCTGTTCACCCGTATGAATAGCGATGATCGCTTCAGCACGCAAAATCGGA
TCTTTGAGAATATGTAACGCATCATTAATTTCCGCCGATTTCTGCATTGCTAAACGCTGT
TCTGTCGCAGAACTTGCCGCAAAATTATCGGGGTGAAGCGATTTTTGTAAGGCTAAATAA
CGCTCAGAGAGTTGAGCATTATCTACTTGGAATTGCACAGGCAGATCAAAAAGCGTAAAT
GGATTTGACATCAGAACCTCTTAGACGTTAAAACTTTCACCACAACCACATTCGTTTTTC
ACATTTGGGTTGTTGTACTTAAATCCTTCGTTTAATCCTTCTTTGACAAAATCTAATTCT
GTACCACTCAGGTAAACAAGGCTTTTTTCATCGACGATAATTTTAACACCGTGTTGTTCA
AAAACGTGATCATCTTCGTTTAATACATCAACAAATTCAAGGACATAAGCTAACCCTGAA
CAGCCAGACGTTTTAACACCCAACCTTAAACCAATGCCTTTGCCACGGTTTTCAAGGAAG
GTACGAACACGATCTGCCGCAGTTTCTGTTAGGGTGATACTCATTTTTTCTCCTTGTGAA
TATAGTTAATTTTAAAAAGATCTCATTCCCCTCTTTAGTAAAGAGGGGTTAGGGGAGATT
TGTCAAACGAATAAACGAAGTGAGAGATAATTCAGAACAGAGTTACTGTTATTTGGGAAT
AAACAATTTATATTCTTCGTTCTTTACTTCTGCCAAATCTCCCCCAGCCCCTCTTTGCTA
AAGAGGGGAGCAGAGCGAAGTAAATTTTCTTTCATTCGTCTGATACAATAAAACCTTTTT
AAAATTAACAATAAACGAAAACACAAGCGGTCAGATTTGCAAATTTTTCGCAAAAACCAA
CCGCTTGTTAAAGATTACTTACCGTTTTTCTCTTTGTAATCTGCAATCGCTGCTTTAATT
GCATCTTCTGCAAGAATTGAGCAATGTACTTTTACTGGTGGTAATTCAAGCTCTTCTGCG
ATGTCGCTGTTTTTGATTGCTTGAGCTTCATCTAATGATTTGCCTTTTACCCATTCAGTA
ATAAGTGAGCTTGATGCAATCGCTGAACCGCAACCGTAAGTTTTGAAACGAGCATCTTCA
ATGATACCTTGTTCGTTCACTTTAATTTGAAGTTGCATTACGTCACCACACGCTGGTGCG
CCCACCATACCTGTACCGATATCTGATGCTTTTTTGTCGAATGAACCTACGTTACGTGGG
TTTTCATAGTGATCAATAACTTTATCGCTGTATGCCATTTTTTAATTCCTCTGTTTTATT
CTGCCCCCGTTTACGGGGGAAGTGGTTGAGCGAAGCGAAACCGAAGGGGGATTGAATATA
TAGAAAAATTTACTTGATTATTTGCCCCCATCACCTTGCTTCGCAAGGTACTTCCCCCAT
TACATGGGGGAAGAATTTCATTTTAATGATGCGACCACTCAATTGAGTTTAAGTCGATAC
CTTCTTTGAACATATCCCAAAGTGGTGAAAGTTCACGTAATTTTGTTACTGCTTTTTTCA
CGATTTCGATAGTGTGATCGATCTCTTCTTCCGTTGTCCAACGACCGATTGAGAAACGGA
TTGAGCTATGTGCTAATTCATCGTTTAAGCCTAATGCACGAAGTACGTAAGATGGCTCTA
AACTTGCAGAAGTACAAGCAGAACCTGAAGATACCGCAATGTCTTTTAATGACATCATCA
TTGACTCGCCTTCAACAAAGTTAAAGCTGATATTCAGGTTACTATCAACACGTTTACCTG
CTTCCATTGTACCGTTCACATACACTTCTTCCATATCTTTGAAACCGTTGTATAAACGGT
CACGAAGTGCTTTGATGCGTGGCATTTCAGTTACCATTTCTTCTTTTGCGATACGATATG
CTTCCCCCATACCAACGATTTGGTGAACAGGTAATGTACCTGAACGCATACCACGCTCGT
GGCCACCACCGTGAATGATCGCTTCTAAACGTACACGAGGCTTACGGCAAACATATAAAC
CGCCGATACCTTTTGGCCCGTAAAGTTTATGGCTTGAGAAAGACATTAAATCTACGTTTA
ATGCTTGAACATCCACAGGGATTTTACCTACTGATTGTGTTGCATCCACGTGGAAAATGA
TTTTTTTTGCACGGCAGATTTTACCGATCTCTTCGATTGGTTGAATAACGCCGATCTCAT
TGTTCACCTGCATTACGGAGACTAAAATTGTGTCTGGACGAATTGCAGCTTCTAATTTAG
CAATATCCACTAAACCTGTTGTTTCAGGCTCTAAATAGGTCACTTCAAAACCTTCACGCT
CTAACTGACGGCACGTATCTAATACCGCTTTATGTTCAGTTTTAACCGTGATGATGTGTT
TACCTTTGGTTTGGTAGAAATGTGCTGCACCTTTAATTGCCAGGTTGTCAGACTCGGTTG
CACCTGAAGTGAATACGATTTCACGAGCATCTGCACCGATTAAATCAGCGATTTGATTAC
GAGCTACATCAACCGCTTCTTCTGCTTCCCAACCAAATTTGTGAGAACGAGATGCAGGGT
TACCAAACACGCCGTCCTTTGTCATATATTCCATCATTTTTTTTGCAACACGCTCATCAA
CGGGCGTAGTTGCGGCATAATCCAAATAAATTGGTAATTTCATTGTTACTCCTAACTAAG
AGATTTTTATAAGATTAATGGTGATGATCGTGGCAGTGAGAACTCTCACAATCGTGATCG
CTATTTTCTTCAACTAATTCGGCTAAAGTTATCGTATGTAAATACTGTTCGATTTGATTT
TCTAAACGCTCCCACAACGAATGGGTTAAACAACGACTGTTATTACTGCAATTCCCATTG
CCTTTACATTTAGATACATCAACACTTTCATTCACAGCGGCAATAATCAAGCTCACATTA
ATTTCCTCAGGCGTTTTTGCTAACTGATAGCCACCGCCAGGGCCTCTCACACTATGCACA
AGACCTTCTCGGCGAAGTTGTGCAAAAAGTTGCTCTAAATAAGAAAGTGAAATGGCTTGG
CGATCTGAAATATCTACCAAACTCACAGGCATATCTTTGCCATGCAACGCAATATCTAAA
ATTGCAGTTACAGCATAACGTCCTCGTGAAGTTAATTTCATACTCAAACCTTTTAAAAAT
GCTCGATTGTTAAGAAAGAATTCTATATACCCTACTAATTTAGTCAATATTTCTACACAA
ATTAAATCAAAAGGTTTTTTTAATCAATTTGCTAATCTTATTCACATAAACATTATTTTA
AAGTTTAGATAAAACACTAAGCGGCGAAATTCTAAACTATTTTTATAACCATAGTTAAAA
TCCCACCGCTTACATCAAGATTACAAAGTTAGCAACTATTTGTAATCATATTGATAATAA
TCATAACGATTAGAAGCCTTACGTTTTATACCATTCAAAATAAAACCTTTAATAAAGACC
CCTGCACGTTCAAAACGTTCTTTAGCTAATCCAACTTCTTTAAGTGTAGTTTCACCAAAA
CGCCCAACAAGTAAAGATGTTCCTGCATACCTACCAATAATAGCTGCATCTGTAACAGCC
AAAATAGGCGCTGTATCCACTATCACTAAATCATATTCTTTTGCCGCCCATTCTAATAGT
GCCTGAAAACGAGCATTAGATAGTAATTCAGATGGATTTGGTGGAGTTTCTCCTTTAACA
ATAATATCAAAATTATCATAATGTTGAATCACTTGTTCAAAAGGAATTTGCTGTGCAATC
ACATCACTCAATCCAACCTCTTTTGCTAAACCTAATAATCGACGCAAATAACTCCTTCTT
AAATCTGCATCAATTAACAACACCTTGTGCCCAGCTTTAGCAAGAACATTAGCCAAATTG
GTTGAAATAAAACTTTTTCCCACAGACGGAGAAGCTCCAGAAATCATTAATATATTATTT
TTAGCTTCTAACATTGCAAAATGCAAACTTGTACGCAAACTACGCAAAGCCTCAACTGCT
GGATCTGTAGGCGTTGACTCCGACAATAATTTAAAATGCTGAACCTTATGCTTAGAAAAA
ATAGGCTGTTCATTTGAATATGGAATCATAGCATACGTTGGCAAGCCTAACACATCTAAT
TCAGATGTTCCCTCAATACCTCTATGCAGTAGCGTTTTCGCTATCGCAGTAACTGAGGCA
AAGATAAGTCCTAACATAAATGCCGAGGCAACCACAATCATTTTTCTAGGTGAAACGGCA
TTAGGCAAAACTTGCGCCTCATCTAAAATACGAACATTTCCTACCGTACTAGCCTTAACA
ATTTCTAACTCTTGCATTTTATTCAACAATTGAATATAAATTTGCTGGTTTACCTCCAAA
TCTCGAGTTAACCGAATAACCTCTTTTTGAGTATTAGGTAAACGTTCTACTTGTTTATTT
AAACGAATTTTTTCCTCATTTAATACTTTACGCTTATCAATCAAAGCAACATAAGCAGGG
TGATTTCGAGTGAATTTCTGAGAAATTTCACTCTCCTTTAATGTTAACTCATTTAAATCT
GCTTCTAACTGAACTATAGTATCTAATGCTGATTTAGCTTCTAGACTGAGATCTACTGAT
TCATTTTTTAAGCGGAATTCATTCAAATTATTCTCAGACTCTGCCAAACGAGCTTTAAGT
TCTGGTAATTGTTTAGACAAAAACTCTAAACTCTTAGACGCTTCTGCAGAATCACGAACA
ATATTTTGCAGCAAATAATTTTCAGATACACTCTTTACTATCTTCTTAATTTGAGCTTTA
TTCTCTCCATTAATAGAAATTTCAATAATGCCTGTCTGCTTACCACTCTCTGTTACCGAA
ATTTGTTTTTGTAAAGAGTTAATTGCTAACAACACATCATTCTTTTTAATTTTAAATAAT
TGTCCTGGCTTAGCCTCTAATTCAGAAATCGCAAACGAAAAATCTTCCGTTTGATACTTT
TTCCCAATGCTCCCTTCAAGAACTTTTTCATCTGCGAAAAATAATGAGAACTCTCCAGCA
TTCTCCCCAACCTCCAAAATCATCTCTTTCATCTGAGGATTCTTAGGCTCAAATAAAGAG
AGCGACAATTGTGGTTCATATCCCATCAAACGATGAAGACCTTTACTAAGAAAAGGGATC
GAGAATTGAGGTTCAACTACCGTAGTTAAATTAAGTTGCTCAACAGTATTAGATAAAACC
ATTCTTGATTTTAAAATTGCAATTTCAGTACTTGAAGATGATTCACCCTCTAAAATTCCT
GGGAAATCGTTTAAAAGCCCCCTTGAAGATTTACTTTCTACTTGAATTGAAGCATTCGCA
GTGTAAACAGGCGGAGCTAGTAAAACATAAGCAACACCAAATAACGTCACCAACAATGTA
AAAAGAGCTATCCACCACTTATAATCTAATAAAGCCCCCAACAACTTTACTAAATCAATT
TCATCATGATTATTTTCATTCATCTTTTAACTGCCTTAAAATTAGAGTTTCAATTTCCAT
CTCAATGCTGCATCCTCAATCAATGCATAAACCTCTCGGAACATATCTTCACTTTGACGA
TAAGGATCTGGAATATCTTTATTGCTATCCAACCAATGACCAAATAACATGACTTTTCCA
GAACTTTCTGGTGAAATTTGTCGAACCAAGTCAATATGACCTTTTTCCATGACAAGAATC
AAGTCTACATTCTTACATAGTTCAGACGTTAATTGCTGTGAACGATGTTCAGAAAGATCC
ACTCCACGAGAAATAGCAACTTGTTGCATTGTTGGATCTACACCTTTTCCAACTAAATGG
CTACGCTCAGCTGAAATACCTGCTGAAAAAATACGCTTTTCAGGAAAATATTGTTTTAAT
AATTTTTCTCCGACGGGGGAGCGGCATATATTACCGATACAAACAACTAAAATACTTCCA
AACATTAATTACCAATTCCTCACTCTTAAGATAGACTCTGTTAGATTATTGAAACCAGAT
AATGACGGAACAACATGGGCAATCACTCTATTCCAACGAGTTGCTGGCGCTGTTGTCACA
TAAACAATGTCATAAGGTTTTAAATAAAACTCTGTTCCTAATACATAGGAAGTTGCATTA
GTCAAATCCAATTGATAAATATCTGCAATCTTATCTGTTTTTTCAGCTTCATTTGAAACC
GTTGACTTATTTACATCACGTTGACCACGAATAACAAAAATACCCGTTGCATCTGCAGAT
AATTTATCAATTCCCCCACTTTGAGCAATTGCTTCAGTTAACGTCATACCATAATGAGTA
ATTTTCAACATCTGAGGTTTTGACACTTCCCCCACAATAAACACCTTATTCGCATCATTG
CGTGGAATATGAACCACATCGCCATCAGATAACAAACGATTCTGCGTTAAATTACCAAAT
TGAATCAATTCTGCTAAAGAGACTTTCTCCTCTTTGCCATGACGAGTAATAGTCACATTA
TGCCAATCCGCATTATCAGACAATCCTCCAGCCTTATTTACAGCATCTAACAAAGTTAGA
GGAATATTAGTTAAAAATTGCTGTCCTGGATTCTTGATTTCGCCTGTTATATATGCTTTT
TTAGATTGGTATGAGGCAATTGTTACCTCAATTTGAGGATCAGTGACATAGGCTGAAAGA
GCTTTTGCCAATTTATCACGAACTTGATTTACTGTTAAGCCAACAACATTAAGCTGCCCA
ACATATGGATAAAAGATAGTTCCATTAGCATGCACTTGATTACCTGATTCAGCGGCAGAA
CGATAAGCACCCGCAGGAGTTGTCAATTCAGGATGCTCCCAAACTGTGACATTTAATATG
TCGCCAACACCTATCTTATATTGATAACGCTTAATTTGTTGTTCTAAACCAATGTTATCA
CTTGCTTTCACCGTACGAGGAGCTAACTGCTTTACTAACTGAGGCGTAATTAAATAAGCA
TCCACAACCTTCTTAAAGTCCACATTCTCTCCCCTCACTTCCGTATCAACAATAGGAGAA
TGCGTTGCAGGGAAAATCATCCCACACCCAGAAAGAGATAAAATCACACCAGTAAAAACA
AGAGCTTTAGTTAACTTACACATAATCCATCTTACTCATTTTATAATTAACAAAATCCAT
CAGAATAGTCCAAAACTCACACACCAAACGTCGAATTGAACTTGATAAAAACCGTCCTAG
TATACAACAAACCACATTTATTTGCACAGAAAAACCCAAAAAGAAATATTGATTTGACTC
ACACATGTTGAGGAGTAATAAATCTTCACTATTCTACTATGCATTCTACTACCCAATTCT
TATTCTCACTGAATATATCAAAAAGGAATAGGCTAATCTAAATATACTATTTATCTACTT
GCATCCGCCAAACAAAATCCACTATTTTACTTACCGGAGTATACCCAATTGGAAAATTCA
ACAAAATATCACGAATTTTATCGCATTCATTATGCTGACAAGCCAATTCTAATTTACTAA
GTAAACTTAGTAACTCATTTAACGGCAGAAAATCTTCTTTTGCTGTCATAATCCGATGAT
GAGCTGTTGTTTCAACATTATCTCCAGCAATTAATAACTCTTCATAGAGTTTCTCACCAG
GTCTAAGCCCAGTAAACAAAATCTCAATATCGCCGTTTGGATTATCCTGATTTTTCACTA
CTAAGCCTGATAATTGAATTAGATTTATCGCCAAATCAACAATCTTAACAGGCTCCCCCA
TATCCAAAATAAATACATCGCCACCTTTCGCCATCGCTCCAGCTTGAATGACCAATTGAG
CAGCTTCAGGAATGGTCATGAAATAACGAATAACATTTGGATCAGTCACAGTTACTGGCC
CCCCCTTCAGTATCTGTTCCTTAAATAAAGGAATCACAGAGCCAGATGAACCTAACACAT
TACCAAAACGAACCATTGAGAAAAGTGTTTGATGTTCAATGCCATCTAAACAATTTCCTT
TTTCCATTGCCAACGCTTGTAAACACAACTCAGCACTACGTTTTGTTGCCCCCATCACAT
TAGTAGGACGCACTGCTTTATCAGTTGAAATCAGTACAAAAGATTTGACCTGAGCTTCAA
TCGCAGCACGAGCAGTATAGTAAGTACCAAAAATATTATTCCGCACACCTTCAACCATAT
TGTACTCAACCATTGGAACGTGTTTATAAGCTGCCGCGTGATATACCGTATCCACTTGAT
AAACCCGCATAATTTCAACTAAATGCTTAAAGTTCCGAACGCTCCCTAAGAGCGGAATAA
TTTCAATATGACCTAACTGCTGAGTTTTAACCAGTTTGTTTAATTCCCTTTCAATTGAAT
ATAATCCATATTCCGAAATCTCAAATAAAAGTAATTTACGAGGCTGATTGCGAATAATCT
GCCGACAAAGCTCAGAACCGATAGAACCAGCAGCACCAGTCACCATCACAATCTGATGTT
GAATATTCTTACAGAATAACTCTGGAATAGGTTCAACGGGTTCTCTACCTAACAAATCAA
TGATATTAACCTCTTTAACATCATTGATAGAAACACTCCCTTCGACAATTCGCGTCAGTC
TCGGAATCTCCATAATTTTTACTTTTGAACCAGATAAAAATTTTACAATTTCATTTTTTC
TTGATCTCTCAACAGAAGGTAATGCAATAATAACTTGCTCAATTTGATAATCTCGAAATT
TGTCAAACACATTCCGAGCCGAAAACACTTTTAAACTCTCAACACGAGTATTGGCAAGGT
TTTCATTATCATCAATAAAAAATACAGGCAAATAATCATGGGAACGAAATAGCAATACTG
CCAACTGCTGTCCTGCAGCACCCGCACCATAAATTGCAATTCGTTTACGAGGAACACCCG
CTTGAAGTACATTCTGAACCAAAATACGAATTATACCTCGGCTCAAATACACCCAAGAGA
ACATAAAAAAGCCAAACATTAAAGGAATTGACATAGGAATAACAGCTTGAGTGCTATTAC
CCAATACAAACAAAGCAATTACCGTAATTAATGTTGCAAGAAATAATCTAGAAATTAATG
TTTCAGAAAAAGTATGTATGACAAAACGATAAATACCACAAACGATCAAACTTGCAACCG
CAATAGCAGAAACTAAAAGTTCACCATACACTAACCTTGGGATTGAATCTACATTTAAAT
CCAATAAACGCAATACATAAGCAATCCAAATTAAAAATGGAAACACACAAAAATCAATAA
ATAATAAAATAAGTTTTTTATATATTCTAGGAATATATATCAATGAATAAATCAATGGCA
TTAACATACTGTTATCTCATCCTATCTCTACTGCCTTTTCCTAAGACAGTTAAGACTATA
TATTTAAAATAATATTTCAGATTCAGGTTTTGATCATTTCTAAATCTATTTCTACTTGCA
TATGCCCCATTACTTCGACATACTCTTCTGAGGATTCACCTTGCTCAACGAGCTATTTAA
ACAACTCAGCGTAAGTTCTTCAGAGTATTTCATCTGAATACCCCGTATCAGAATATTTTT
CAATTTTACTTAGAGAAACATTAAAACACTCAAAAATATCTTCAATATTTCTACCTAAAT
GTTTATAGCTAAATATCTTGCTATTATTTACTTCAGTAGCTAAATAAAAGTTAAGTTTAG
ATGATAATCCTTCTACCTTGAAACTATTTTTAAAAATGTTCTTAGAATGAGAACAAAATC
ACTCCATATGTTATGATTATTAACATAATCAATATAATATTTAGCTTTCATCGGCATGAT
AATATCAATATAGGCTTGACGAGGATTATCATATTTACCCAAAATTTCACTTTCATCAAC
CATTTCAATAGAAGCACTATCTGTAATACCAGGCTTGACGGATAAAATTTTTATTCTATC
TTGCTCAGAATACAGATTCATAAATTCAGGAATTTCAGGACGAGGGCCTACTAAACTCAT
TTTTCCAATAAATACATCTATTAACTGAGGTAACTCGTCTAATTTATACTTTCTTAGAAC
TTTCCCTGCATTAGTGATACGTTTATCATCTCCAATTGTTAAGCTACTTTGTTTTTCGGT
ATTAGCCGCCATTGTTCTAAATTTATGAATTTTAAATAACTGTCCATTTAATCCTACACG
AACCTGCCTAAAAAAGACCTCTCCATCAGAATCTTTTTTAATCCAAATAGCAATAACAAC
AAAAACAGGAAATAGGGCGACAAGCCCTAATCCTGAAAAGAAAATATCAAACACTCTTTT
TAGCATTACAAAATCCCAATTAAGCGAGTATTTCACGAATAGCGAGGATAACTCTTTCTT
GATCTTCTTCCGTCATCGCAGTAAATAAAGGAATCGACACAATTGAAGCATATACTTTTT
CAGCAGCAGGGAAATCTTCCGGGCTTAAATGATAGGTATCTCGCCATACAGGCTGTTTAT
GCAACGGGATAAAGTGTACTGAACAGCCAATGCCTTTTTCTGACATTTTAATAATAAATT
CATCACGAGTAATGCCACAATCTTCCTTCAAACGAATTGGATAAATATGCCACGCATGTG
TTGAGTTGTTTTCTGCTTTAGGTGGCAAAATAATAGGCAAATCAGATAAGGCTTCCTCAT
ATTTTTTTGCCATTAACTCTCTCTTTTCCCAGAACTTATCAATCTTTTTAAGCTGTTGTA
AACCAATTGCCGAACAAATATCAGGCAAATTATATTTGAATCCAGGTTCAATGACTTCAT
AGTACCAAGCAGGTGTTTTAGATTGATAACGATCAAATGCATCTCGACTAATCCCGTGTA
AACGCATTATCTTACTACGCTCAATAATTTGCTTGTTTTTAGAAACGAGCATACCGCCTT
CACCCGTCGTCATCGTTTTATTCGCATAAAAACTAAATACAGCCACATCACTATCTAGAG
TTCCGATTAATTTTCCTTTATAGAACGTAGGGAATGCGTGAGCTGAATCTTCAACAACTT
TTAAATTGTATTTTTTGGCAATCTCTAAAATGGTATCCATATCACAAGCTAGTCCAGCAT
AATGAACAGGAACTATTGCTTTTGTTTTGGATGTTATCGCCTTTTCAATTAATTTAACAT
CGATATTAAGCGTATTTGGATCACAATCAACAAATATAGGGTGGGCACCTAAATATCTCA
CCACTTCTGCAGTCGCAGTAAAAGTGAGTGTAGGCACAATAACTTCATCTCCAGCTTTAA
CACCAACAGCCTCTAGAGCGAGATGTAATCCAGATGTTGCAGAATTTACTGCTAATGCTT
CAACACCATCACCTATATATTTAGCAAAATCAGCTTCAAACTGTTTTGTTTTAGGACCCG
TTGTAACCCAACCTGAACGTAGGGCATCAACAACTTCATTAATTTCTTCTTCGCCAATTT
CGGGAAGGGCGAATGGTAGAAAGTTCATCATATCACCTCTATGCACTAAACTATTATCTA
AAATTATTATATAAAAACTTTTTAACATAACTTGGAGAAAGGGCCATTAAAAAGTAAAGA
ACAGCATACACATTTTCTCTCATACCATACCCCAACTCAGGATTTATTTTGAATAGTCGA
TATTTTAACAACCCTATGCTTTTTTTCATATTAGCCCTTCTAAAATAGAATGCTTTGGTA
GATCGTCTAAATTTTAATCCTATAATAGGCATATTAGAAAACTGACATTGGTTTTTAAAC
CCTTCAAACCATAACAGGGTATCCTCCGCCAAATGTACATCATCACTATATTTAGCAACC
TTATTAAAAAATGAACGTCGAAACATTGCAGTAGGATTTGCCAAAGGATCTCTAAACCCA
AAAAATTTATATAATTCTTGATGAGTTAAAGGAAAACGAACTTCATCCTTAATAATGAAG
TCATTTTCATCAATTTCACTAATCCAAGTACCAACAACATCAATAGATTGATTTTTATTT
AAATATTCAACCTGAAACTGAAAACGTTCAGGAGAAGATATATCGTCACTATCCATTTTG
GCAATATATGTTCCTGAACAATATTTTAATCCTTCATTTAAAGCTCTTGCTGTACCAACA
TTCTTGTCTAATGAAATAACTATTAGCTGTGATCCTAATATAGATTTCCAATAATCTATC
TCTTGTTCTAAATCTATTGGTACCTCCCCGTCTTTAACCAAAATAATTTCATCTGGTTTC
AAGGTTTGCTTTGTCGAAATACTTTCTATTGCCTTAGAGAAATACTCCGCTTTATCTTTA
TGGTATACAGCCATTAAGACAGACAATTTCATCAAAAACACCTCCAATTTATAACTCAAA
ACTTGCCTTAGTTGGAAATTTTTTATTCAGATAATCCATCAGGGCACCTTTGACCTCATT
ATAATTTTCATCACTAAGATAAGGGGAATCATTAAAACAAGCAAATTTTATATTCTGATT
CGACTCAATAGAATCTATCATTTCTAACAGCTTTTCTATTGATGACAAATTTCGTTCTAT
ACCATCGTAATGTTTTTTAGGATAGAAGTCACCATTCAACAAATGCCAATAGCGATACAA
ATATTGAGTCAAGTCTGACTTATCCCTAAATTTATTTGCAGAGCAAATTGACATTTCTTT
AGAAAACAGTTCTCTAACTAACAATAAAGTTCTCTTATTATATGGTTGAGGATGATGCCA
ATGTTCCAACCAAAAAGCCTTTTTATATATATTAAAAAATAAAAAATTAGAGAGTTTATC
TTTAACTGAATACGACTCATGATAAAGCATACTTTTATCTATTTTTTCAAGATTACATTG
ACTATTAACTAAATTTAAGTTATTGAGCAATGAATTAACCCATACATCTGAATTCCTAAG
CCAAAAATATATTTTATTTCTAGGGAACCAGCCATGACTTAAAAAATCAACTGGTTTATC
ATGAAAGAAAAAGCGCTCTTTATTGACACCCCTCATAATAATCACATCATCATTTAAATA
TACAAAATTTTCAGATAGAGCATCTATATTACCCAAATTCATTTCAATTGAACTGGAATT
AAAAATAGGAAGGTGTTCTTTCTCATAATAAAGCTGATTATGTGTAATTAAAAATATTTT
TTCATTATTTATATCTAACCATTCAGGAAAGTGTCCCTCAGTAATTAAATATATTCTATT
ATACCAAGGGCAGTTTTTTTCTATAGATCTTAGAACATATCTTAGAGTTCCCATATCTCT
ATATCTTGATTCAGAATTTGAACTAGTTTCTTTTAAATTTATATTACTATAGAAACTTTT
TTTTGCCTGCCACTCTCTATCCAGTGGGTTTACCCAAGGTAGTACGAAATCAATTTTCAT
TTACTCTCCTATATATTATCATAAATAATACATTCATTCCTCAGTTAATTCATCAGGAAT
GTTGATAGCGTTAAAATATCTTTTCTTTCTTATAAAATACCAATAAACCATACAGTTATG
TTATTAACTCTTATTTAGCTCCATAACTAATAAAAAAAATAAAAGGCAAATTCAATTAAA
TTACTTAAAATATTATTCTCAATTTAAGAAATTAATAACATTTCCAATACTGATGAAAAC
AAAAATGTAGGCGCGATACTAATTAGCACAAAAAATACCCTAATTAAAAATCTATTTTTT
TTCTCTTTTATCCTCTCTTCTATTGAAGAATAGATGGAGAATAATAAGAATATCATACCT
ACCATTAAAATTCTTTTGGCTGCAACATCACTTAAGAAGAATACTGAACAAATAGCTAAC
ATCCCCACATATAAATTTATATAAAAAAATCTTAAAGATTCCTCTTTAAATGAGAACCTA
TTTAATAAAACAAATATAAAAAATACAAAAAAAATTACAACTAAAAACAAAAATGATGGA
ACATCTCCAGAACCTCGAGTCGATTTACCATCTTGAAATATAACTGCAACAATTATAGCC
ACCACAGAGCTAATAATAAGAAGAAAGATATTTATACGTTTTTTTATCAAGAATAAGAGG
GGAAGAAATACCCCTGCCATATTATGAGTAAAACATGCTAATATGAACATAAAGTTAAAT
GAAAATCGAAAGTTATTTTTATACAGTAAAAAGAAACAAAATAAAAAAATCGTAGCTAAA
AACTGCCTATAAACATTTAATATTCCCATTACAGAAGGAAAAAATAAAAAAAACAATAAA
ACAAAATATGGTTTTAATTTAGCATGGTAGCAAGAAAGTACAAGTACAGTAAATGCAATA
ATGTCGCAGAATACCAGTACTAAAATCTCATTTTTAATAAAACTATACAAAACTCCACTA
GAAACCCAATACACAGGTTCTCTCAAAAAATAAAAACTAGAAAAAAAGCTATCTACTCCA
TATTTCATAACTTCCATATATACCAATATATCCTGTTGAATAGCATAAGTCCTACATAAT
ATAGACCAACATACTAACAAGATAAAAAGCAAAATATAGCATTGACGAAAAGATTTCTTA
TTTTCTGATTTAGAAAATATAGAAAGCAACAATGTTGCTATAATTAAGAATATATAAAAT
CCCATTACCATAATAGCTATCTCTATTGGCATGTGTAGTCAATTACTTCTACACCAAATG
ATTTCATAATCTCAAAATCTTGAACAATTTCATTTCTACAAATATCTGGTTTAATGCTAA
TAATTTTTACATTAGGTAAATTAATAAAACTAAGAGGAGCTCCACTATAGAACGTATAAA
TGGTATATTCGACATTAAGTCTGAACTGCGATACAAAATAATCTTCAAAGATTAATTTAC
TTTTTATATAATTAACACCATCAATAATAAACCTCTCTCTTGGATGAGGATAGTAATAAT
TTATATTAAATACCTCAATAATTTTTTTGACCACACTTACCCCATCATTAACAGATATAA
ATATCGAATCTATCGGTTGCCCTAATAACAAATTAACTCTTTCTTTGGAGGATGTCACTT
CATGTGGAGATATTTTTACAATTCCCTCTCGCATTGATACATAAACTAATTTATCTTTAT
CAACTATATTTTCCTTATTGTCATAAATTGTATAATGTACCAATGACATTTTTCTCAAAT
CTTGCCTAGTATAACGAGAAAATAACAGTTTCATTATAAGGTTAACACGAAATGAATCAT
TTTTATAAAAAAAACTGTTTTTAAAAATATTTGCTGTACCATCATCAAAGGTATATAGTT
CAAATTTACCTAATGAACTTAAAAGTAATCTAATCCATGGATTATCAAGGTTTGCTATAT
ACACTTTATTAAATTTTTTACATAACAAAAAACCATATATTCTTACTAAAACTGACTTAT
ATAGCCGAGAAAAATGATTATTAGGAGAAATAAAACATTTTTTTAAGAAAAAAACATTCT
TCTTACAAAGAACTTTTTCCATATAATACTGATATTTATCATTCCAGACCGAATAAAATA
CTAGTAAATGAAAAATCTCACTCTGTTTTTTTTCAACTATCTTCTCCGCCATTAACATTT
GAAATGGAGTCATACAAATAATCAAATTCATCTAACCAACTCTCTTTGTCATAAAATATA
ACACAGGCAAAATCCCACCAGCTCCAATAACACTCGCCCAAGGAATATAACTAATTTCCG
TAAACATTAATCCACCTAGTGCTACTAAATAAATCCCTGTCGATAAAACAGAGCAATATG
AAATCTGTTTTGTTTTTCCGTGATAGAACAAATAATTTACTAAGAACAAATAGGGAATAA
TCAAACTTGTTGAAAGCAAGAATAATACGACATAGTATTTCACTCCCTGAAACTGTTCGC
CTAACAACCATAAAAAGAGTTGTTCGGGGATTAATAGTGTTATCAATGAAGGTATTGGCA
CAATAAATAATGAATATATTACCCATTTTTCTAAATGTTTTAATGTTACTGTGCCTTGTT
TTAATCTTTCAAATAAATAAGGAACTAATGCTTTGTTTATTGCCAAAATGACTACCGACA
AAATACTCGCAATTTGTACCCCCATCGCATACAAACCAAGATCAGCTTCGCTAAATCTGT
GATAAATAAATATCCTATCTAACTGTCCTTTTATAAAGAAACTTCCGTGATGAAATATCA
TTGGAAATCCGAAAGCAATTACATACCATAATGCGAGCTTATATTGTGCGATATTAAAAA
TTTTAGTAACCGTCTTTCGCTTATAAATAACATAAGCTAGAGCAGCAATAAAAATATTGC
TACATAGTACTGCTAAAATACGCTTTTCTACCAACGCTGTTTCATAGATTTCTAACATGA
ACACTGTGAATACTGCATTGGTTATTGCAGAGCCTAATTGAATCAGCGTATAAGGAAGCG
CTTGTTTTTGGCATTGTCTTATACTAAGTTGTACTACTAGAAATACTTGAAATATGCTAC
TTAATACTAAATAAAACATAATTTCAGATTTTGCTACCCAACAGGCAATTAGCCCTAAAG
CTCCTATCGTAATAGTATAAGCATACCCCGTTGTTACCACTAAATCTAAAGAACGTTTTC
CATATCGATAAAAATAGCGGGCAACAGCACCATCTTGGCTTAGTCCAATAAAAATAGCAA
ATAATGCTAAAAATGTTTGATAATAAGAGAGTTCTCCAAATCCTTCTACACCTAATTTTC
TAGATAAATAGGGCAGTAAAAGAAAAGGAATTGATTTTGAAACTAACTCTCCAAATAGAT
AGATTGCACTATCTTTAATAACTTTCATTGTTTACCAAACTTTCAGCAAGTTGCAGATCC
AATGTTGTATCAATATCAATAGAGCGGTAACTTGGCATTAAATAAAACTTCACTTCAGGA
ATAAAGAAATTTTTTTCTTTTAATAAACTTGCGGTATCGTTGATGTAAATTGCACCATTT
GCTCTATAAGCTTTAGGCAACGACTGACGAGGAGCTTCAAAATCGCTTAATTGATTAATA
GGCAGAATTTTATGATTTTCATCCAAAATAAACGATTTATAAGGGTGGTGTTCACATTCA
CATGCTGACACGACTGATTTGCAATTTCCTGCCAAGAATAATTCCATGGCATTACGAATA
TCCAAGCCTGAACGTAATGGACTAGTTGGTTGGAAGTGTGCAGTGATACCTTCTGTTAAT
CCAAGTGTTGTTACACAATGTAAAATGGTATCAATTGTTCTCGTATCACTTTGAGCTAAT
TCTACAGGGCGGCGAAATGGCATTGCTCCATATTTTTCTGCTTCGGCAAGAATTTTATCA
CCATCTGAGGTTACAATAATTTCGTCAAAAGCCTCTGATTCTTGAGCGGCTAAAATGGCT
CGCCCAACTAGAGATATTCCTCCAACAAGTTGTAGATTCTTATCTTTGATTCCTTTTGAA
CCAGCTCTTGCTGGGATAATGGCTACTTTTTTCATATTTATCTCCTTTACACGCCCCCAT
CCCCCTCGCTATCGCTCGGGGACTTCCCCCATAAATGGGGGAAGAATTTTTACCTTCAGA
CTACATTACTTTTTTAATACTTCCCCCGTTTACGGGGGAAGGTGCCCGAAGGGCGGATGG
GGGAAATCTCTTTGTATATTTGTATACATTCCCCTAATTTCAATCACAACTCATACAACC
CACTCGTATCAAAACTCAACGCTGGAAATTTTATTGATGTAACTACATCACCTTCCACCA
CAGGTTGCACACCTATGTAGCGTCCGTTTTCTAGCACATAAATTTGGATATGTTGTTCTT
CAGGGCGGACTATCCAATATTCACTTACGCCTTGTTCTTGATAGAGTTCGTATTTGTCTT
TCATCTCTCTTTTTGAATTACCTGGGGAGAGAATTTCAACGATTAGATCTGGCGCGCCGA
TACAGCCTTTTTCGTCCAATTTATTCGGGTCACAAATGACACACAAATCGGGTTGCACTA
CCGTTTTGATTTTGCCATTGCTGTCTGGAAAACGAACATCAAAGGGAGCAACATATAATT
CACACTGATGACTATCAAAAACATCTAAGAATGCTTTTGTTAATTTCATCGAAATCCGTT
GATGTAATCGATTAGGCGCTGGGGACATTGCCATTATTTTGCCTTTGATAATTTCAACGC
GCTCTTGAAATTTCCATTTTAAATAATCGCCATAGCTATAACTGCCGTTTAAATCTAATT
GGCTAAGACTTGTGATTTCATTCATATTAAGCTCCGAATTGCCTAGCTGTTTATGTGAGT
TTTATCTAATGCTTTTTCTATCTTATTCCCAACTCAAAAATCATTGATTCAACTTGGTAG
CTAAATTTAAAACAAGCGGTAAGTTGAATGCCATTTTCTGTAGAAATAATTTCACTGCTA
ATTTCGCAAGGTTCAGATTCTGTTGCTCGAGCTTTACTGGTTAAAAATGCTAAAGCGTCT
TCAGCTTCTGCTTTAGTAGTGTAAAGTTGAGTAAAATTTACAGCACAATCACTGTTATCA
ATAATAGTTCCCACATCAACAGAACAGCAGGAACTTGAATTACATTCGGACATATCTGAC
CTCTAAAGTTGAACTAGATAAACGCCTTACATTCTACACCTTTTCAACAACAACAACAAC
AACAACAACAACAACAACAACAACAACAACAACAACAACAACAACAACAANNNNNNNNNN
AATTTACATTTTCTACATCTTTTTCTGCCGTTTGACTGGTCGGAACTGTGCTTGTTTGGA
AGAAATTTCATTGTACATCTGAAATAAGCTTCGTAGAATCCGCACGATTTATTTTGGTGG
TTTGTAAAAATATTCTACAACTCACCGCTTACACTTAATCAAAAAGGATTACCTAATGAA
TAAATTCACTAAAACAGCACTTGCTTCTATCTTTACTTTTTCTGCGGCAGGTGCTTCTGC
AGCAGCATTCCAATTAGCTGAGGTGTCAACTTCTGGTTTGGGTATGGCGTATGCTGGTAA
TGCGGCAGTTGCAGATAATGCTTCTGTTGTAGCAACCAACCCAGCATTAATGACTAAATT
CAAACAAGTAGAAGTTTCTGTTGGTGGAGTTTATGTTGATGCGGATGTTAATGTTGAAGG
TTCTTTTGGCACTAAAACAACAGTAAATGGCAATGTAATAGCTTCATCACCTGTCTCAGA
TGCAAATGCAAAAGATATTATTCCAAGTGCAATTGTGCCTAATTTATATGTGGTTGCACC
AGTTTCTGAGCGTTTTGCTGTGGGTGGTGGTGTTAATGTTAACTATGGTTTGAAATCAGA
ATTCCCAACAAATTATAGCGCAGGCGTATTTGCAGGTAAAACTGAGCTAACTGCTGTAAA
CTATAACCTAAGCGGAGCTTATGATCTTGGCTACGGATTTAGCTTTGGCGTAGGCTTAAA
TGCAGTACATGCAAAAGCAACATTAGAGCGCCATTTTGGTGCTTTAAATCCTATGGCACC
GACAGCGACAGCAAGTCGATTAAAAGGTGATAAATGGGGATTTGGTTGGAATGTGGGTCT
AGCCTATGATATTAACGAAAACAACCGCCTCGGTGTTGCATACCATTCTCCAGTGGATTT
ACGTTTCAAAGGGAAATATGTGGGTACTCAAAGTGCCAATGTTGAAATTCCAGGTCGCTT
AAACCTTGAGTTACCAGCATATTGGGAAATCTCAGGTTATCATAAACTTACTGAGAAATT
GGCTGTACAATATAGCTATAAAAAGACACATTGGAATAGCTTCCAAGAACTTCGTGCAAT
AGATAACAACGGTAAAGTGTTGTTACAAAAAGATGAAAAGTTCAATAATAACTCTCGCAT
TGCGTTAGGCGTGTCTTATGATGTGATTGAGGCATTAACATTACGTGCAGGTATTGCTTA
TGATGAAAGTGCAAGCGTGGCACATCCATCTATCTCAATCCCTGATACAGATCGTACATG
GTACACTTTAGGTGCAACTTATCGCTTTACCCCGAATTTATCTGTTGACCTCTCTTATGC
GCATTTACGTGGTAGCAAAAATACCTTTATTGAGAGCCAAGTGTTAGGTGCTCAGCTTCA
AAATGGTGCTACAGCAGTTACAAGTGCAGTGGGTGAATTTAAAGTTAAATCAACTGCTAA
CCTTTACGGCTTAAACGTAAACTACAAATTCTAATTTTCATTTGATGTAACCTCAAAGGC
GTGTACACTAAGTGGCACGTGTCAGATTATTGCCAAAGTAGCTTGTAGGGTGGGTCTTGA
CCCACCATATAGCCGTAACATATTGATTTTATTGGTGGGTTAAAACCCACCCTACAATAT
TCAATCCATCTAATATATGGTTTGTCAGCAACCTGAGGCGTGTACACTAAGTGGCACGCC
TTTTGTTTTAGGATAATCCTATGAAATTTCAGATATTCTATCAATTTTATGATTCGCCAG
TGGGGAGATTGCTTCTTATTGCAAACCAAACAGGTTTACTTGGCATTGAATTTGAACAAG
AGCAACAAACACTTAACCTTCAACAATGGAAAAGTTCAGAACAGGCAAGCGGTGAAATTC
AACAACTATTTTGCAAAACAGTGCAGGTATTAGACCGCTATTTTTCAGGGGAAAAAGTAG
CATTTTGTCAGTTGGATTTTTTAAACCCTCAGGGTACTGCTTTTCAGCAAGCAGTCTGGG
AAATATTGCTTGAGATTCCTTATGGTAAAACAGTAAGCTACGGCGATATTGCCAAGCAGT
TAAATAATCCTAACGCCGTTAGAGCCGTTGGCGGTGCAGTTGGACGAAATCCAATTTCAA
TTTTAATACCTTGCCACCGAGTGTTAGGCAAAACGCAAGCGCTTACTGGTTTTGGTGGTG
GGCTTCCTACTAAACGTTATCTACTTGAATTAGAAGGTATTTCTTATCAAAATAAAGGCA
CTGAATTTGTAAACCCAAAACATAAAAAATGGACATCAATATGACAAAGCACAACTTAGC
AACTCAACTTGTTCACGCAGGGCGAAAAAAACGTTACACCCAAGGTTCTGTAAATAGTGT
TATTCAACGAGCCTCTTCCCTTGTATTTGATTCTGTTGCAGACAAAAAAGAAGCCACCAA
AAACCGCTATAAAGGGGCTTTATTTTACGGCAGACGTGGCACACTAACTCATTTTGCTCT
ACAAGATGCAATGTGTGAACTAGAAAATGGAGCTGGTTGCTACCTTTACCCTTGCGGTGC
AGCGGCGGTCAGTAATGCGATTTTATCCTTTGTACAACAAGGCGATCACGTTCTAATGAC
TGGGGCAGCCTATGAACCAACGCAAGATTTTTGTCGTATCGTATTGAAGAAAATGGGCGT
TTCAACCACTTTCTATGATCCATTAATTGCAGAAGGCATTGCAACGCTTATTCAGCCAAA
TACCAAAGTGCTTTTTCTCGAATCACCAAGTTCATTAACAATGGAAGTTCCTGATATTCC
AGCGATTGTTCGTACGGCAAGAGCAATAAATCCTGAAATTGTGATTATGATTGATAATAC
TTGGTCTGCAGGCATTCTTTTTCCAGCCCTTGAACACGGCATTGATATTTCGATCCAAGC
TGGAACAAAATACCTTGTGGGACATTCGGATACGATGATTGGTACTGCGGTTTCAAATAC
TCGCTGTTGGGATCAGCTACGAGAGCACTCTTATTTAATGGGGCAAATGGTTGATGCGGA
TTCTGCTTATGTTACCGCTCGTGGCTTACGCACCTTAGGTATTCGCTTAAAACAACACGA
AGAAAGTAGTCTTATTGTGGCTCAATGGCTGGCTCAACGCTCTGAAGTCAAAGCGGTTTA
TCACCCTGCGCTACCTAGCTGTCCAGGAAACGCATATTTTAAACGTGATTTTAAAGGTTC
AAGCGGTCTATTTTCCTTTGAACTTTGCAAAACTTTATCTGATGAAGAGCTTGCGAATTT
TCTCGACCATTTTGAGGTTTTCTCAATGGCATATTCTTGGGGGGGATTTGAGTCGTTAAT
TTTGGCTAATCAACCTAAAGAGATTGAGCGTATTCGCCCCGCCATTGAACGTAAATTAAC
AGGGACGCTGATTCGTGTTCATATTGGTTTGGAAGATGTGGAAGATTTGATTGCTGATCT
TGAATCTGGATTCGAGCGAATTACATCATAAATATCTTCAGAATATATTTGTTTTCATAC
CTTCCCCCGCTTACGGAGGAAGGTTCCCAAAAGGCTGATAGGGATTTCAATGACGGAAGT
GACGCATTCCAGTTAGTACTATTGCCATTCCGTGTTCGTTTGCGGCATCGATCACTTCTT
GATCTCGCATTGAGCCACCTGGGTGGATAACGCAAGTAATGCCGACTTTTGCCGCGGCAT
CAATGCCGTCACGGAATGGGAAGAAGGCATCAGATGCCATTACACAGCCTGCCACTTGTA
AACCTTCGTCTTCCGCTTTGATCCCTGCGATTTTCGCAGAATACACTCGGCTCATTTGTC
CCGCACCGATACCAATCGTTTGTTTATTTTTCGCATAGACAATCGCATTGGATTTAACAT
ATTTCGCTACTTTCCAGCAGAAGAGTAAATCCTCTAATTCTTCTTGGGTTGGTTTGCGTT
CAGATACAAATTGTAAATCTTCAACAGCAACTTGTCCTTGATCGGCATCTTGGACTAGTA
AGCCACCATTGACACGTTTGAAGTCTAAACGTGGTTGTGCTTCGCTAAATTCGCCACACG
CTAATACACGCACGTTTTTCTTTTTCGCTAAGGCTTCTTTGGCTGCTTCAGAGATGATTG
GGGCGATGATCACTTCAACAAACTGGCGATCTGCAATCGTTTGTGCCGTTTCGCCATCTA
ATTCACGGTTAAAGGCGATAATGCCACCAAAGGCAGAGGTTGGGTCGGTTTGGTAAGCTC
GGTTGTAGGCTTCTAAAATATCTTTGCCAAGGGCAACACCGCAAGGGTTGGCGTGTTTAA
CGATCACACAAGCTGGCTCGTTAAATTCTTTAACACATTCAAGGGCTGCGTCAGTATCAG
CAATGTTGTTGTAAGAAAGGGCTTTGCCTTGCAGTTGAACTGCGGTTGCCACAGATGCTT
CTTTGAGTTCGTTTTCAACATAGAATGCGGCATTTTGGTGGCTGTTTTCACCGTAACGCA
TTGTCTGTTTACGGGTGAAATTTAAGTTTAATGTGCGTGGGAACTGTCCGCACACTTGGG
TAATATCTTCTTCCTCAGCACCTTGATATGGTGGTACTTTTTGTCCGAAGTAGTTGGCGA
TCATTGCGTCGTATTGAGCGGTGTGTTCAAAGGCTTTGATTGCAAGGTTGAAACGGGTTT
CTAACGTGAGTGAGTTTTGGTGTTGATCCATTTCAGCAAGAATAGCATTAAAGTCGTTGT
TATTGACGACAATCGCTACATCTTTATGATTTTTCGCCGCAGAACGCACCATTGTTGGCC
CTCCGATGTCGATATTTTCGACCGCATCTTCAAGGGTGCAGTTCGGTTTAGCAACGGTGG
CGGCAAATGGGTAGAGATTAACCACGACCATATCAATTCGTTCAATGCCGTGTTGTGCCA
TAATTTCATCGTCTGTGCCTCGGCGACCTAAGATCCCACCGTGTACTTTCGGGTGTAGGG
TTTTAACACGTCCGTCCATCATTTCTGGGAAGCCTGTGTAGTCCGATACTTCGGTTACAG
GTAAACCGTTGTCTGCGAGTAATTTTGCTGTTCCGCCGGTTGAGAGTAGTTTTACACCAC
GTTGAACTAAGCCTTGAGCAAATTCGACAATGCCTGTTTTGTCAGACACACTTAATAATG
CTTGTTGGATTGGACGATGAGCCATTATGGGTTCCTTTGTGTATTGATTGAACGTTAATC
ATCGATCTCCCCTCTTTAGCAAAGAGGGGCAGGGGGAGATTTGGCAGAAGTGAATGACGA
AGAAAATAAGTAATTAAAGAAAAGGAATACTTGCTTTTTATATTGTGAAGTTTCACTCTC
TCACTTCGATTATGTCGTCTGCCAAATCTCCCCTAACCCCTCTTTGCTAAAGAGGGGGAT
CCGATCTGTGGAATATTTTCGGTTAAATTATAACGCAATCGTTTGCGTAAATCCATTATT
TACAAAACTTGAACTTTAGATTTTGCGAAAATCTTTTTTTCTCAGTAAAATGAACGAACG
TTCAGTAACTAATTTGTTTTTTTATGTTTAAGGATATTTTTCCTCAAAATGAGGTGGCAA
TACGTATTCTCAATGCAACAGATAGGTTGATGGCAAAAGAAGGGGTTCAAAATCTTTCGA
CCCACAAAATTGCAAAAGAAGCTGGGGTATCTGTGGGTACGATCTATCTTTATTTTAAGG
ATAAAGAGACTTTGCTTAATCAGCTTGTGTTGTATTTGTTTAATACGTTTCACTCTGCGG
TAGATCGGGAATATGATCCTGATTTGCCTCTGTTTGAGCAATATAAAAAATTGTGGAATG
CAATTTGGCAGTTTATGTTGGATAACCCTAATATTGTTAAAAATATGCATCAGTACGAGT
CGCTACCACAATTTCAAGCGACAATGGTGGAGTGTTTGAATGCGGATTGGGTGACGTGGA
ATAAATTTGTCAAGCAGGGGCAATCGCAAAATATTATTGCGAACTTACCGCCTTTTATTT
TATTTGCAATTAGTATGAAAACGGCGTGGGAGTTGATGTATCCGCAGTTAATGTTAAATC
AACCTTATGCTCAAGAGATGCTTGAAGAAGTGATTATCCGTACTTGGAAAGCGATTACGA
TTTAATCAAAATTGATATGGAGAAAATATGATAATAAATATGAAAAAGACAACGAAGGGT
AAGCAGTTTGCTATTGTTGTGACCTTATTGGTTGTGCTTATCGTGTTTGGTGGTGTTGTT
GGTATGCAACAGTTTATTTCGATGAAAAAGGCTGAAGCTGCGGCGAATATGCCTGAGCCT
GTGAGCAATGTAACAGTGATGACCGTTAAAAATAGAGAATGGACACCTGTTATTTCTGCG
GTTGGTTCTATTCGTCCGAATCAAGGGGCTATGTTAAGTTCACAGGCGGCTGGCACGGTC
ACTAAAGTTTTGGTGAAGTCTGGCGATAAAGTGAAAAAAGGTCAGCTATTAGTTGAAATT
GATAGCAGTGCGGAACAAGCCAGTTTGAAAGCGACAGAAGCTCAGTTATCGACAGCGAGA
GCAAACTATAATCGCTATCGTAACTTAGTAGCGTCAAGCAGTGCTTCAAAAGCGGAATTT
GATAATGCCAAAGCAACTTATGAGCAACTTGTGGCGACTATTGAGGCGACAAAAGCTCAG
ATTGAGCGTCGTCAAATTTATGCGCCTTTCGACGGTGAAGCGGGTATTGTGAATGTGAAT
GTAGGGCAATATGTGACGATTGGCACAGGAATTGTGCGTGTGGAAGATCAGTCTGCGATG
AAAATTCGTTTTACCTTACCTCAGACTAACTTAGAAGATATTTTTGTTGGGCAAAAAGTG
ACCGCAACCATTGATGCTCTACCTGCTCGTACTTTCCCTGCGAAAATTACCGCTATCGAT
CCTGCGGTGGATACATCAACTGGTTTGATTAATCTTGAAGCAGTGGTCACAGAAGGGCAA
GATAAGTTGCTTTCAGGTATGTTTGCTCGCTTAAATGTTGCATTACCAACCTTATACGAT
CAGGTTGTTGTGCCACAAATTGCGGTTACTTATACAATGTATGGCGAAACTGTTTATGTG
CTTCAACCATTATCTGATGAAGATAAGGAAAAAGTGACTAAAATGACTGAAATGAACAAA
AGTTTAGACATCAATAAAATCTATCGTGCTAAACAGATGGAAGTTACGACGGCTGAACGC
AGTGGAGTCTATTCTCATTTGAGCAAAGGCTTAAAAGCCGGTGATGTGATTGTCACTGGT
GGCTTACAACGTTTAAAAAATAACGCCTTAATTCAAATTTCTGATGTGCAACCTGTTGGG
GTTATTGCACCAGCGACAAAAACAAAACTGTAATGGGGTAAGCTGTGAAATTTACCGACA
TTTTTATCAAACGCCCCGTACTTGCTATCTGTATTAGCCTATTGATTACAATCTTAGGCT
TACAGTCTATTAGCAAGCTACAAGTGCGTGAATATCCTGAGATGACGATCTCAATTGTTA
CTGTGAGTGTTAATTATGCGGGTGCAGATGCAAGTTTAATGCAAGCACTTGTTACGTCAC
AAATTGAAGAAGCTGTTGCACAGGCAGATAACATCGACTATATGACTTCATCAAGTTCAC
CAAGTACTACGACGGTAACGGCAAAGATGAAGTTAAATACCAATCCTCAAGAGGCGTTAT
CGGATATTTCTTCTAAAGTAAATGCAATTCGTGGAAGCTTGCCTAGTGGCATTGATGATC
CTGCGATCAGCGTATCATCGGGATCAAATGATGCGTTTATGTATATTCGTTTTACCTCTG
ATGATCTTTCATCTCCACAAGTTACGGACTACCTAAATCGCGTGGTGAAACCGCAATTTT
TTACGATCAATGGGGTGTCTAGCGTTGGTATCTTTGGTGGTTCAACCTTTGGCTTACGCA
TTTGGTTAGATCCAGATAGAATGGCTGGCTATAACCTTTCAGGTGCGAATGTGTTATCGG
CATTAAGTGCAAATAACCTTTCGACGGCGGCAGGCAGTGCAAATGGTTATTACACTGTCT
ATAAAAACAAGGTGTTATCGACAACTCCAACGGTAGAAGAGCTGGCAAACATTACTGTGG
CAACCAAAGCAGATGGTATGCAAATTAAGTTAAAAGATATTGCGACCGTTGAACTGAATA
AATCTTCAGATAATGCTCGAGCCACAGCAAATGGCAAAGATGCAGTGGTGATTGCTGTTG
AGTCTGCAGCAACGGCAAACAAATTAACCGTTGCCAAAAATATCTATCCGTTATTTGCAC
AAATTGAGAAGAATCTGCCCGCTTCCATTAAAGCTGAGATTTTGTATGACAGCACTATTG
CGATTAATAGCTCTATTTCTGAGGTAATTAAAACCATTGGTGAAGCAACAATCATTGTGC
TTATTGTGATTATCCTATTCTTAGGTTCACTCCGTGCGATGATTATCCCTGTTATCACTA
TCCCGATTTCATTGATTGGGGTGTTATTCTTATTACAGATGCTTGGGTTCTCGATCAACT
TGCTCACCTTGCTAGGATTGATTTTGGCAATTGGTTTGGTGGTAGATGATGCGATTGTGG
TATTGGAAAATGTAGAGCGTCACGTTAAAGAGGGTAAAACGCCTTTCGATGCGGCAATTA
TTGGGACGCGTGAGATTGCATTGCCTGTCATTTCAATGACCATTACTCTTGCGGCGGTAT
ATTCACCGATGGCATTAATGGAAGGGGTTACAGGATCTCTGTTTAAAGAGTTTGCTTTAA
CCCTTGCTGGTGCTGTATTTATTTCGGGGATTGCAGCATTAACCCTTTCGCCGATGATGT
CTAGCCGTGTGTTAAAAGAACATAAAGAGGGTGAAGAAGGGCGTTTAGTCAAATGCATTC
ACGCTATGTTAGATAAGATGACAAGCTGTTATCAAAATATGCTTTCAGCAGTGATGGCAG
TGCGTGGCTTTATGCTGTTCTTTGCGATTGCTATTTTTGCGAGCTTACCGTTCTTGTTTA
CTTCATTGTCTAGTGAGGTTGCACCTTCTGAAGACCGTGGTGTTGTGGTTGCTTTTGGAT
CTGGTCCTGCAAATACTAACTTGGACTATACGCAGGAAGTGATGAAACCTTTTAATGAGA
AAGTGGTTAAATTGCCTGAGGTTCACGGCGCAATGTCGATTGCAGGCTTTAACGGTGGCA
ACAGTTCATTGTCGATTATCTCTTTAAAAGATTGGTCTGAACGTAGCAAATCGCAGTTTG
AAGTGAAAGACATTGTTGCAGGTATGGCAAAACAAGTGGTTGGTATGGATATTAACGCCG
TTGCTTTCCCTGAAATTCAGACAGGTGAAAGTGGGCTGCCGTTCTCACTGGTTATTACGA
CTGCAGATAGCTATGAAAAACTTGCAGAAGTCGCCAGTGAAATTTTAGCCAAAGCACAAG
CGTCAGGGCAATTTTTCTTCGCTAACTTAGACCTTAAATTTAACACGGCAACGATGAAGA
TGAAGTTTGACCGTGAAAAAATGGGGACTTATGGCGTAACGATGCAACAGGTGAGTGGCA
CTTTAGGTTCGTTCTTGTCGGGGGCTATAGTTACTCGTGTTGATATTGATTCCAGAGCTT
ATCCGATTGTATCGCAAGCGGTGAGAAATGACCGATTAAATCCAGAAAATTTAATGAACT
ACTATGTGACAACAGCGAGCGGACAATCTATCCCATTGGGTTCTTTTGTCACAATGGAAT
TAAGTACAGAACCAGCTTCCCTCAGCCGAATGAACCAGCTTAACTCGGCAACAATTGGCG
GTGTGGTGTCGGGTTCTATTGGTGATGCCGTAAAATGGGCTGAAGCTGAGTTAGCTCGCT
CCTTGCCATCAGGCTATCAATATGATTTTAAAGCTGAATCTCGTCAATATATCCAAGAGG
GTAACGCATTAATGTTTACCTTTGTGCTGGCAGTTGTGATGATTTATATCGTCTTAGCTA
TTCAGTTTGAATCGTGGCGTGATCCGTTGGTGATTTTAGTTTCTGTTCCGTTAGCAATTA
GTGGTGCATTATTGGTGATGAATATTTTGGGCATTATGAAAGTATCAGGTGCAACCTTGA
ATATTTATTCTCAAGTAGGCTTAATCACCCTCGTAGGCTTGATAACAAAACACGGTATCT
TGATGTGTGAAGTGGCAAAAGAAGAGCAGTTGCTTCACGGAAAATCTCGCCGTGATGCTA
TTTTCCACGCTGCAACTATCCGCTTGCGTCCGATTATGATGACGACTGCCGCGATGATCG
CAGGTCTTATTCCTCTGCTTTATGCTTCAGGAGCTGGTGCAATTGCTCGCTTTAGTATTG
GTATGGTGATTGTTGCAGGTTTAGGTATTGGTACACTCTTTACGCTGTTTGTATTGCCTG
TGATCTACACCTATTTAGGCAGTGAGCATAAGCCGTTGAGAGAGTTTGATGAAGCGAAAT
ATGCTAAGGATTAAACTCTAATTCCTGATGTAGCGGTAAAATTAATAAGCAACTCGGTAA
GGGTTGCTTATTTTTTTGATAGTGCAGTAGCCAAGACATAGCGACATAGTAAAAAGGTTA
AAGCCTGATGAAGCTTTAACCTTTTTTAATAAAAGATGTAATTTATTGGTGTAATAGACA
AAATAAATATTAGCAACAATTTTGTCCACTTGGCATAGTTTTTGACGAATCAGCAACTAT
TTTATCTACTATGCCAATTTATCGTGACTTTGGATACTGTTTTTAGAAGAACTCATGTAC
CTTCTTAACCATAAATAAAATGGTATAACCTTATCCAATATATTGTTCGATCAAATTTCC
CATCTCCGAGGTAGTTACGGGCATCGTAGTATGATCAGCAAGATCTGCCGTGCGATAACC
CTCGGCTAATACTTTTTGAACCGCATTTTCAATCGCTTTCGCAGATTCTTCCAAACCAAA
ACTATGACGTAACATCATCGCTGCAGAAAGAATTTGTGCGATTGGGTTAGCAATATTTTT
ACCTGCAATATCTGGCGCTGAACCACCCGCTGGTTCGTATAAACCAAATCCTTTTTCATT
TAAACTCGCAGAAGGTAGCATTCCCATAGAGCCAGTAATCATCGCACACTCGTCAGAAAT
AATATCGCCAAAGATATTAGAGCAAAGCAACACATCAAAGAAATCAGGTTGCTTGATTAA
CTGCATTGTTGCATTGTCAATATAAATATGATCCAGCTTCACTTCAGGATATTGTTTTGC
TACTTCGTTTACGGTTTCACGCCAAAGAATTGAACTCATTAACACATTGGCTTTATCGAC
AGAAGTCACATGTTTGGTGCGTTTCATTGCCGTTTCAAATGCCACTTTTGCGATACGTTC
AATTTCATAACGGTGATAAACTTCCGTATCAAAAGCTTTCTCATTTTCTCCCTCGCCTTC
ACGACCTTTAGGCTGCCCAAAATAGATACCACCCGTTAATTCACGGACTGTTACCATATC
AAAGCCTTTTGCTGCAATGTCCGCACGCAATGGGCAAAATTGTTCTAAGCCTTTATAAAG
TGTAGCAGGGCGAAGATTGCAGAATAATGCAAAGTGTTTACGAAGTGGTAACAAAGCACC
ACGCTCTGGTTGCTCATTTGGTGGAAGATGTTCCCATTTTGGACCGCCTACAGAGCCAAA
CAAAATAGCGTCGGCTTCTTCACACCCTTTTAATGTGCTTTCTGGTAATGCTTTTCCGTG
ATTATCAATGGCAACGCCACCAATATCATAATAGTTATAATTTAATTTAAACCCGTACTT
TTGTTGAACAGTATCAAGCACTTTAATCGCTTGAGCCATAATCTCAGGGCCAATCCCGTC
ACCACTTAACACGGCAATGTTGTAGTTTTGCATATAAATACCTCAATATTTGAAAATTTA
TAAAATATAAGTTATATTAATAAAAATAAATAAAAGAACAACATTTTTTTATAAAAAAAT
AAATTTTTATTATTTTTTAGAATTTAAATCTAAAAATTAAAGAAAACATTGTTTTTAATG
CTAGACAAGCGGTCAGATTTTTTGCAAAATGCCCAACATTGTTTTTATGGTGTAAACCTT
ATGTTAATTTTGTTGGAGGATTCAATGAAAAAACTCTCAGGAGCGGAAATGATTGTGCAA
TCCTTGCGTGACGAAGGCGTGGAATACGTTTTTGGTTACCCAGGTGGCTCAGTTCTTGAT
ATTTATGATGCAATTCACACCTTAGGTGGAATCAAACACGTTCTGGTTCGCCACGAACAA
GCGGCTGTACATATGGCTGATGGCTATGCACGTTCTACAGGTAAAGTCGGTTGTGTATTA
GTCACATCTGGCCCTGGAGCAACAAATGCGATCACAGGGATTGCAACTGCCTACACAGAT
TCCATTCCTCTGGTTGTTTTTTCAGGACAAGTGCCTTCAAGCCTTATCGGAACCGATGCT
TTCCAAGAATGTGATATGGTTGGTATTTCTCGCCCTGTGGTTAAACATAGTTTCCTCGTC
ACCAATCCAGAAGAAATTCCTGAGATCATAAAAAAAGCATTTTATATCGCTTCAACAGGT
CGCCCTGGCCCTGTCGTTATTGATGTGCCAAAGGATATGGTAAATCCAGCAAATAAATTC
AGTTACCACTACCCTGATTCTGTATCATTACGTTCTTACAACCCCACGGTACAAGGACAC
AAAGGGCAAATTAAGAAGGCATTAAAAGCGATCTTAGTGGCTAAAAAACCTGTACTTTTT
GTGGGTGGTGGTGCAGTGATTTCGGAGTCAAATAAAGAGTTGATCGAATTTGCTCAGAAA
TTAAATCTACCTGTCACAAGTTCTCTAATGGGATTAGGAGCATATCCAAGTACAGATAAG
CAATTCCTAGGTATGTTAGGTATGCACGGTACCTATGAAGCTAACAATGCAATGCACGAA
AGTGATTTAATTTTGGGTATCGGTGTGCGTTTTGATGATCGTACTACCAATAATCTCGCA
AAATACTGCCCAAATGCTAAAGTGATCCACATTGATATTGATCCTACCTCTATTTCTAAA
ACCGTCCCTGCATATATTCCCATTGTCGGCGATGCAAAATTTGTATTAGAAGAATTTTTA
GCATTGTTAGGTGAAGAAAATCTGGCAAAAGGTCAATCAGATCTGACCGCTTGGTGGCAA
CAAATTAATGAGTGGAAAGCTCGTCAATGTTTACGTTTTGAGCAAAGTGATGTGATTAAA
CCTCAACAGGTTATTCAAACCATTTATAAATTAACAAATGGCGATGCCTATATTGCTTCT
GACGTAGGACAACATCAAATGTTTGCTGCGTTACATTATCCTTTCGATAAACCGCGTCGT
TGGATTAACTCTGGTGGTTTAGGCACAATGGGCTTTGGCTTACCTGCGGCTATGGGAGTG
AAATTTGCACACCCTGAAGCAACGGTTGTTTGTGTCACAGGTGACGGTAGTATTCAAATG
AATATTCAAGAACTTTCTACAGCAAAACAATATGATACCCCTGTGGTGATTGTGAGTTTA
AACAACCGCTTCTTAGGTATGGTGAAACAGTGGCAGGATATTATTTATGCAGGTCGCCAT
TCCCAATCTTATATGAATTCACTACCTGACTTTGTCAAACTGGCAGAGGCTTATGGACAC
GTCGGTATTCAAATTAACACCACTGATGAATTAGAGGAAAAATTAGCACAAGCCTTTGCA
ATTAAAGATAAACTTGTTTTCGTTGATGTGTTAGTAGATGAAACAGAACACGTTTACCCA
ATGCAAATTCGTGGTGAATCAATGAAAGATATGATGTTAAGTAAAACGGAGAGAACAGAT
GCGTAGAATATTATCCGTCCTATTAGAAAATGAATCGGGGGCTTTATCCCGTGTCGTTGG
GCTTTTCTCTCAACGTGGTTTTAATATTGAAAGTCTTACGGTTGCCCCAACGGATGATCC
GAGTTTATCTCGAATGACCATTGTGGCACAAGGCGATGAACAAGTCTTAGAGCAGATCGA
AAAGCAACTGCATAAGCTGATTGATATATTCAAAGTGACAAATCTTAGCCATTGCGAACA
TATTGAACGAGAAGTGCTTCTGCTAAAAGTTCGGGCTGTGGGTAATACACGAGATGAAAT
TAAGCGAATGGCAGACATTTTCCGTGGACAAATCGTAGATATTACGCCAAAACAATACAC
CATTCAGCTTTCTGGTACGAGCGATAAACTCAATGCTTTTATTGAAACAGTGAAAGCAGA
AACAACGGTTATTGAAATCGTTCGTTCTGGGGTGATTAGTTTGGCTCGAGGGGAAAAAAA
CAGTTTATAAAATTGATTAAATAAATAGCATAGTAGATACAACATCAATCGATGTGAGTA
CACACACTTTTAGTTAAAATCATTCCTACTATGCACTTCACCTAATATAAATCAATTAAC
TAAACAATGCCCAAATCGGCTTACAGCTTGAAGGTAATATCAAATCCTTCCCTAACTCAA
CCCAACCTGCTGGGTAGTGGAAATCTGAGCCGACAGAGGCATAGAGATCAAACTCTTTTG
CCCAACGAGCAAGAAGCTGACGCTGGTCTGGAGTTTGGGCAGCTCCCGTTACCTCTATGC
CATCTCCGCCAGCCTGTTTAAACTCTTCAATAAAACGGCGGATCCATTTCGTTGTTAATT
TATAGCGTAATGGGTGTGCAAAACAGATAACGCCACCAGCTTGGTGTGTCGCTGCGATGG
CTTCTTCGGTGCTGCACCATACGGGCTTTACATAAGCCGTTTTGCCGATCCCTAGATAGC
GTTTGAAGGCGTGTTCATCATTGCGAGCATAGCCTTCTGCCACAAGAAAACGGGCGTAAT
GGGCGCGAGTAACTGCACCGCTTGCAAGGGCTTTTGCCCCTTGATATGCGTTAGGGATAC
CTGCTTTGGAGAGCTTTTCGCCAATCAATTCGGCTCGTTCTTGGCGTAATTGTTTCTGGC
GAGCAAGTAAATTGACGATAGCAGGGTGGGTTTCGTCAATATTTAAGGCAGTGAGGTGAA
GGCTTTTCCCTTCCCATAACACAGAAATTTCTACACCACTGATAAAGGTAAGCGGTTGGT
TTTGGGCAAACATTTTCGCTTCAGTGATACCTGCGACGGTATCGTGATCGGTTAAGGCTA
GCATTGTTACATTTTGTTCTACCGCTCGTTTAACGAGTTCCGTGGGGGTAAGCACGCCAT
CGGACGCAGTGCTATGGCTATGTAAATCATATTTCATTTAATTATCCTTAATCCCTCCAA
CCATAACAATATACCATTTTGTAGCAACTGTGTTTACACACAAAAAAGTTATTCAATTTT
GACCCACAGATTCTGTGGATAAGTAGCGTGTAGCGTCCC
>H27 Scaffold4
GTTTTTCGTTCATAATAAAATACCTGTGTCTGAATGTATTATCTCAGAAACAGGTATTTA
CACAAATTGTGGGAGAGGCTCTATTCCAAAGATCTTAGAGTTTATCTTTGAACTCGTTTC
TTTAAATTTTCCCAATCCAAAACCATTGCCGTATATTGAATAATCCAACCCACACACAAG
GCAAAAAACAATGTGCTAACGCCGACTGTTCCGCCTAAGATAAAACCAAGCACACATACA
GTCACTTCGATTGTTGTGCGGACGATCCCGACTTTCCAGCCGTATTTCTGGCACATTCCG
ACCATTAATCCATCTCTTGGTCCGGCACCTAAATGGCACGAAAGGTAGAAAGTTGTGCTA
ATGCCAAACAGTAAAATAGCCCCTATCATTAGAATAAAGCGTGATAATAGGCTTTCTGGA
GCAGGTACATATTGTACGGTTAAATCAATAAAGAGAGCGATCCAAAAAATATTGAGTAGT
GTGCCTAATCCGAAACGTAGTTGAAGTGGGATCCAGAGTAGCAGTACGATAACGCTGATA
ATGGCAACCACTGTGCCGATAGACAAGCCCGTTTGTAATGCTACCCCTTGTGAGAAGACT
GTCCACGGGCTAGAGCCTAAATTTGCCAGTACTAATAGCCCTTCACCAATTCCCATTAGA
ATGGTTGCCACTGAGATTACGCAGAGTGAACTGGGTTTAAGTTGCCATTGATGTTTTGCC
GTCCAAGGCATTTCAGGAATAGGCGATTTTCTACTCATAGCGTAAGGCTTCCGCCGGCTC
TATTTTTGATGCTCGATAAGCAGGATAAAGAGTACAAGCCAAAGAGAGCAGAATAGATGA
ACATACGATGATGATCACCTGTTCCATTGCAATTTCTGTCGGTAACATTAGCCCTGTTGG
GTTGATGAAACGAATAAGATCACCTAAGTAAGCGGTTGCTAGAACCCCGGATATTCCGCC
AATAAACGCCCCAATAATACCAACAATAGCCCCTTGTGCTACGAAGATTTGCGTGACCTG
TCCTTTGGTTAATCCTTGGGTTTGTAAAATCGCAATTTCACCTTGTTTATCAACCACCAT
TAAACTTAATGATGTCACTATATTAGAAATTGCGACAACGATAATCAGGCTAATTAATAG
CCCCATCATATTTTTTTCCATTCTCACCGCTTGGAAAAATTCCCCTTTTTGCTCTCGCCA
GTCGTTCACTAGCCATTTATCCGCAGGAAATGCCGAAGGTAATTCCGTGACTAAAAAAGG
ATCGGTTAAAAACAAACGAACACCTTGGCTCTTACCTTCTTCAATACGCAATAAACGCCC
AATATCCGCCAAATTTGCAAATAAGGTATAAGCACTCGCTTCATTATTCGAATAATAAAT
ATCTGAAACGGTAAAAAGACGCTGAACAGGCACTCGACCAAATGGGGTATATTGACTATT
TTCCGTGATCATCAAACGGATTTTATCTCCCACATTCAGATCCAACTGATTGGCTAACCT
TGAACCGATCAATACATTAAAATCGCCTGCAGGTAAGCGTTCAGCTAAATCGCTTACTTC
CGTTAATAACGGATCATCGCTATTTTTCTCAACGCCAATTAATTGCCCTGCATTTATGCC
ATGCTGACTTTGAATCATCACATTTGCACGGCTAATTGGGACAGATTTTTCCACATAAGC
AGGTAAATTTAACTGCTGTTCTTTGCTCCAAGCTTCATCTATGGGTGAAATAATCGCATG
GGGTAAGGTAGAAAGCAGATTGCGTTTCTGCATATTTTCTAAGCCATTCATCACAGAAAG
AACGATAACAAGTGCCATCACGCCTAATACAATGCCTAGACTTGCAAGGTTTGTGACTAA
TCGACCAAAACGGTCGCCACTTTTAGAACGCCAATAGCGAAAGGCAATAAATAAAGGAGT
TATTAAGTTCATAAAAATTAATACGAGTAGAAATTGGTAAAATTCTACCAAAATCTACCC
GCTTGTCTTAGAGATTTCTGTTATATCAACAAAAAATTAGTTAATAACACCGCAAGCCAT
TCTTGCTCCGCCACCGCCAAGTGGTGCTGGGTGGTCTGAATGGTTATCACCACCTGCGTG
GATCATCAGCGAGCGACCTTTAACTTCATCAAGCTCTTTCAAGCGTGGTGCAAGTACAGG
GTTAGTTGCATTACCATCATGATCAACCGCTAAAGCAGGTAAATCACCTAAATGGGCTTC
ATCAGACCAAGGATAACCGTGTTTTTTCGCCCCTTTAGGATCCCAGTGACCGCCTGCACC
TAAGCCAGCGACTAATTTGCCATCTTTCTCTTTTGGTTCACAGCTTGGTTTCTCGTGAAT
ATGGAAACCGTGTAAGCCGTGTGACAATCCTTTCAGATTTGGGGTAAAAACTAAACCGTA
AGGCGATTCGGTAATCGTCACCGTTCCCACATCTTTGTTGCCATTTTGTAAATCAAGTTG
TTGAACTTTCACTTCAATTTGGGTAGCTGAATTTGCTATCGCTGAAGTTGAAAATCCGAA
AAGTGCTGTTAAAGCAAGGGTTAAAACTGTTTTTTTCATAGGAACTCCTAAGTTAATTAC
AAATTATTTGCCTGTTTTGACAAATTCTTCAATATTCTGAGCCACTTTATTGACTAAGAT
TGTCACGGCTGAATCACTCGCCCACGCAACGTGTGGCGTAATCAATAAATTCGGTAAACG
TTTTGCCGCTTGAATGAGCGGATTATCAATCGCTGGCGGTTCTTTGACTAACACATCTAA
TGCCGCTCCCGCAATTTTGCCATTTTCTAGGGCATCTAGTAAGGCGGTTTCATCTACCAA
AGGACCACGTCCCGTATTAATTAAATAAGCGGTCGGTTTCATTAATGCCAAGGTCTCTGC
ATTAATCAGGTTTTGGGTCGTTTCAGTTAATGGACAATGTAAAGTGACAATATCCGCCTG
TTTTAACACCTCTTCAAAAGGGGTATAGCCATCACGAATAGTCGTTGCACCTTTATGTTC
TGCATAAAGCACTTTCATGCCGACTAACTCTGCTAAACGCCCGACGTCCGTCCCCAAACA
GCCTTTGCCGAACACGCCAAGAGTGGAGCCACGCACATCGGTAATCGGATAATCGACATA
GCAGAACTGCCCACAAGTTGCCCAACGGTCGCTGGTGACTTGATCACGGTGGTAGCTCAT
TAAACTATGTTTTAATGAAAAAATCATCCCTAAAACGTGTTCTGGCACTGTCACACTGGA
ATAGCCCGTTACATTTTTCACCGCAATGCCTAGTTCTTTTGCTGCAACGAGATCAACATT
ATTTGTCCCTGTCGCTGTAATTGCAATAAGCTTCAGTTTCGGCAACCTCGCTAATAACTC
TCGTCCGAATAACACTTTGCTGGTAATCACAATATCCGCATCTTTTGCTCGCTCGTAGGT
TTCTTCAGCAGAAGTGCGATCGTATTCAATCCAATTATGCGGAAAAGGCGGACGTGGAAT
GTTGTGAGTGGCAGGAATGCCTGTGCGGTCAAGAAAAACGATATTCAACATATTAGTTCC
TTGTTTGGAAAGAGAAAGTAAGGGTGAATATACAACAAGCGGTGCGTTTTAACAAGAAAT
TTACGAAACGAATGGAATATACAGTTTGAAAAGCGAAAATGTAGGACACACGCAGTGTGT
TCCTACTATTATGAAGAAAGGTTATAGCTTTTCAACAAGTTCCACCGCATAGCCAATATA
GCTTGCAGGGGTCATCTGTTTTAAGCGATCTTTCTCTGCTTGTGGCAATGCCAATCCATC
AATAAATTGACGCATCGCTTCGCCATCTACACGTTTACCACGGGTTAGCTCTTTGAGTTT
TTCATACGGTTTTTCAATACCATAACGACGCATCACCGTTTGAATTGGCTCGGCTAACAC
TTCCCAGTTTTGATCCAATTCATCTCGCAGATGTTGTTCATTAACTTCTAATTTACTGAT
CCCTTTTAGCGTAGAAGCATAAGCAATCAACGCATAACCCAAACCTACACCTAAGTTACG
CAATACGGTTGAGTCGGTTAAATCACGTTGCCAACGAGAAATCGGTAATTTTTGCCCTAA
ATGGTTCATTACTGCATTGGCTAACCCCAAGTTGCCTTCTGAGTTTTCAAAGTCAATTGG
ATTAACTTTATGTGGCATTGTTGAAGAGCCAATTTCACCTGCAATCGTACGTTGTTTAAA
GTGATTTAACGCAATATAGCCCCACATATCACGGTCAAAATCAATCACAATCGTATTAAA
GCGAGCGACACAATCAAAAAATTCCGCAATGTAATCGTGCGGTTCAATTTGAGTGGTGTA
TGGGTTCCAAGTTACCCCTAAAGATTGAATAAACTCTTGGCTAAAGGTGTGCCAATCAAC
TTCAGGGTAAGCGGATAGATGAGCATTATAATTTCCAACCGCACCGTTAATTTTCGCCAA
AATCTCTAAGTTTTCTAATTGCTTATATTGACGTTTTAAACGATACGCCACATTCGCCAT
CTCTTTACCAATCGTAGTTGGGCTGGCAGGCTGACCGTGTGTGCGAGAAAGTAACGGAAT
ATCTTTGTAACGGTGAGCCAATTCCACAACAGCATCAATCACTTTTTTCCACTCAGGCAA
CAAAACTTCTTCTCGTGCTGTCTTGAGCATCAAGGCGTGAGAAGTATTGTTAATGTCTTC
AGAAGTACAAGCAAAGTGAATAAATTCATTGATTTTTTGCAGTTCAGGCAAGGCTTCACA
TTTCTCTTTTAAGAAATACTCAACGGCTTTGACATCGTGGTTTGTGGTACGCTCAATCGT
TTTAATACGCTCAGCATCTTCAATAGAAAAATGTTCGACAATCTGATTTAAGTAACCGTT
TGCGTCTTTAGATAAAACTGAAACTTCGTTGATTTGTGCGTGAGAAGCCAGTTTTTGTAA
CCAACGAACTTCTACGGTAACACGAAATTTAAGTAAGCCAAATTCACTGAAAATAGGGCG
AAGTGCAGTCGCTTTATCTTGATAACGACCATCAATAGGGGATAACGCTGTTAAAGCGGT
CAGTTCCATTCAGGTTTCTCCGTACATAAATAAAAATCAACCTGAGAAATGTAGCATTTT
TTGCGAGGAATTTCATTAGTTTGTTGTGGTTTTATCAATTTTATATCGTATTTTGATAGC
TTTAACATATAGCAAAATAGTAAAAAGTATAATTTCTAGCCATCATAGTGTTTTACTCTC
TTGGTAAAACTCATTAGAATTAATCGTTTTTTTCTATCTTCCTAAGGATCATCTATGCAT
TTCCGAAAATCCCCTTTAGCGTTAGCTATCTTATTATGTTTATCCCCAATTACAGTTACA
GTGAATAATGCCAATGCTGAAACTTATATTGTTACTGGTGAAAATAACAATGTGCGCGGC
GAACAATTCCAACGTTTACTTAACCAAGCCAAAGATGGCGATACAATTCGCTTAGACGGA
GATACTCAATTATTGCGTGGAAGTGGTTTTTTCAATGTTGATAAACAAGTAACAATTGAT
GGACAAGGAAATCGCTTACACCTTGAAGGTTATAATTTGTCCTTAGGACAAGATGTGACT
TTTTCAAATGTGAATTTATCCTTAAAACCTAGTCGAGATTTAAACAATATTTTTGGTTCT
GGATTTAATAATTTAAAAGCAGCATCTACCTATATTGTGACCAATGGAAATAAATTGATC
TTGGATAATGTTAGAACGAATGTTAATGGTGAACCTGCAGATACTCGCCCAATGATTTTA
CTTGGAAATATTGATCCAACAAAAAATAATAATGGACACGATGCTCTTGTAGTGACAAAT
GCTCACCCAACAGAAACAATATTATCTTCAGTGGTTGTTATAGGTAATAACAATTCAAAT
ACTGACACCCCAGTAACGATTAGTTTAGGGGAAAATGTCAGCTTTGTTAATCAGGTAATA
TTTGAGAGAGAAGGAGAAGAGGATATATATAGTGGTGCGGTGTATCTAGCTGGAATGAAT
AATGATCAAGAACATAACAGAGCTATTAATTTCTCTAGTTCATCAAATGCTATCACTAAA
ATTTATACGGGAGAAGCTACAAATGTTTCTGTTACGTTAAATAACATCAATCCTGAAACT
GCTATCACTTTACAAGATGTTAAAGATTTAACATTAAATAATAGCCGTATTACTTTGGAT
AAGAATTTATCTGTTTCAGAAACCTTAACTCTGAATAATCAATCCGCAATCACTACAGTG
GCGAGTAAAGATGCTTTTGGTGACATCGCTAAGACTAGTTTGATGTTAAATAATATCCAT
ACCAATGGTAATAATAGTAATATCACTATCGTTCGGGACAATGCTCTTTTGATTAATGGT
AATATTACTGGTGAATTGACTATTAATACAGAAGATAAAGATAATAACGTTAGTCTTCCT
AATGGCAGCACTTTAGTAGGAGAAAATGGCAGCTATGTTGTGAAGCTAAAAACAGAAGTA
ACTCAACCTGTATCAGAAAATACAGCGACTGACAGCAGTAATACTGATGTACCCCCTGCT
AAACCTACGGATAGCACACCAGCAACAACAGGTGAACAGGCTGGTTCGTCAGATACAACA
TCGCCAACAGATACAGCTCAAACAGACGATCAAGCGGAGGCTTCTAGCTCTGACACTGCA
ACATCTACACCAGCACAACCAACGGGCGATGTAGCTTCAACAAGTGAACAAGCGACAACG
TCGAGTACATCTACAAACCACAATAAAATCACAATCACCACGGCAGAACAGGAAACACAG
CGAGCGATTGCGGAAAGTCGTTATGCCACCGTTGTATCTAACTTTGCATTAAATTCTATC
CGAAACAGACTAGAACACAGCCGTTCAAGTAATGCTTATCCGTATTTAACTGCAACGGTA
AACGGCATGATCCCGACGGTTTCTGAGCTAGGTAGGTTATGGGTTAATTCAAGTTCTGAT
CGAATAACGCAGGATCTATATAAATTCAACAATTTTGGATTACAAGTAGGTTATGATAAA
TCCTCGGCGTTGGATAATGGCACAGCTCGTTTTGGCTTCGCTTTAGATGTTGAAAAAGGC
AAGGCTAACTTTGCTCAATTCTCTGAAACATATAAAACCCAAACATACGGTATGGCGTTA
TATGGTGCTTACGAAACAGAAGATCGCCATTATTTAGATGTCGCAGTGAGAATGGCAAGA
GCATCTAATGAACTAAAATCCAATGCTTCGCAGGCGTATCATCACAATCTCTATTCTGCA
TCACTGGCTTATAGTAAAGGTTTTGAATTGAGTAACCGCTGGGCAATCGAACCATATACG
CAGTTATTCTATACTCACCTAAGTTCTACGAACTATATTAGAAATGGCTTGAATGTAACG
GCTGACGAAATCAATAGCTTAGTAGGTAGCGTTGGGACTAAGGCAGAATATCAACTCAAT
CAAATTTTGAATTTCTATACTAAAGTCGCAATGCATAGAGAATTTAACGCTACACAAGAT
ATTAATATCATTCGTAGTGCCACAGACAGAGTTCAACATAATATCAATCATCGTGGAACT
TGGACAACGTTAGGATTAGGTATGAAAGCTCGTCTAGGCAATAATACTCATTTATATCTT
GATGTAGATAAATTATTTGGTAATGGCTATAAACAAAGTTATCAAATAAATTTAGGGTTA
GATTGGAAATTTTAATTTCAATTAGATCAATAAGTTAAACGCAGTGGGATTTCCACTGCG
TTTTTAATATTATAGTAGACATGAGTTGAATAGAAGTGGCTTACATCCTAATGAACACAC
CCCACATCTACATCGGTACGGGCGGTTATAGCGATACGGATTTAGTCGGTACGCTCTATC
CGTTTGGGACGGACAAAACGGATTTTTTGTCGGTTTACAGCCAGCATTACGATACCGTTG
AGATCAACAGCACCTTTCACGCCCCGATTGGCTATAAGGCAGTGCAAGGTATGCTAGAAA
AGTCTGAAGGGAGATTAAAATTTTCGGTGAAACTGCATCAAGATTTTAGCCATAAACGTA
CCGCTACCGCCGAGCAAGCGCAGGCATTTTTGGCTGCGTTACAACCTCTGTGTGATAGCC
ATTGTTTAGCCAATTTATTTGTGCAATTCCCGACCAGTTTTGAACGTCAGCACGCCAATC
GTTACTATCTGGCGGAGCTGGTGTCGTGGTTTAGTGATTATCCCCTTGCCATTGAGTTTC
GCCACGCCAGTTGGCATACGCAGTCGGTGCGGGATTATTTTCACGGCAAGGAAAATTTGA
TTTGGTGTAACGTGGATTATCCGCAGAATATCGGTTTGCCTGCCTTTCAATTTTATGCCA
ACCAACGCACCGCTTACCTACGATTACACGGTCGCAATCCCCACTGGTCGAAAGCCCAAT
CGGCACAAGAACGCCACGATTATTGTTATAGCGAAACCGAATTACAACAACTGGCAACAT
TGTTAAATCAGCGAAAAGCGGAGTTTGATCAGCTTTATCTCTATTTTCAAAACACAACCA
ATAGCCATTCGTTCTACAATATCGAAAGTCTGAAAGGCTATTTGGCGAGCTATGGATTTA
AAGCAAAAGAGACACCTGAGTTTTTGAGTGGACAGCAGAGTTTGTTTTAATAAGAGAAAT
CCGTGGTTATTTATTAGTAATATTCTACCTGTTTTTCAGCTATACAAAGAAGTGGAGACA
AAAGTATTGGAGAGAATTAGAGAACATGATTAAAACTAATACTTTTGCCTACTGTACCGA
TTTCTATAGAAAATAAAAAGACCTCTGTGGTTTTACTACCAAAGAGGTCCTTTGAAGATT
TTAAATTACTGTTGGCACACACCACAAGTTGCAGCTGATGAGAACATCCAAACAAGTTTC
TCTTGTTCTTTGATATAGTCACTCATTTGTGAGGCTGTACCTTCATCTTCTGCTTCATTT
GCTAACGCTAAAATTTCACGCTGTTGTTTAAGTAGAGTTTTGAAGCCTTCTAAAGTACCA
GTTAAGCAATGTTGTGCTGAACTTGCACCGATGTCTTCTTTAACAAGTGAAACTTGTAAG
TATTGGCTAAATGCGTTATCTGGTGTGTAACCTAAGGTTAAAATACGCTCTGCGATTTCA
TCTACTTTAACTACTAAGTCGTCGTAGATTTCTTCAAATTTTGCGTGTAATTCAAAGAAA
CTTACACCTTTGATATTCCAGTGATAACCACGCACATTGGTGTAAAACACTTGGTAGCTT
GCTAATAAGCCATTTAACTCTTTTGCTAATTTCTCAGCAGACACCTTGTCTAAACCGATA
GAGTTTACCATTTTTTTCTCCTATATAATGTGATTCGCGAGGCGGATTATAGCCTAAAAA
AATAATTGAATAAATGAATATAATTTATTCATATAATAGAAAAAATCAATCAGTTTAATG
AAAATAATTTCTTTTTAAAACAATTGGATAGGAATTATTTTTATTGCTTAAATAAAAGCA
CTCTTTTTTATTTAAAATGCTCTAACCCATATTGATAAAGTGCATTTTTTTTGTAGCCAA
AAGTGCCTGCAACAATTGCGGCCGCTTTTTTCAGTGGTAATTCTTCACTTAATAGGGAGA
GTAATTTAAGTGCTTGCGGAGAAAATTCTTCGCTTTCATCTGCAGTTTTCCCTTCAACGA
TTAAGACGATTTCGCCTTTAATACGATTGCTATCTTGTTGTAGCCAGTCGATTAATTGTG
CAAGCGGGTCACCGTGAATAGTTTCCCAAGTTTTGGTTAGCTCTCTTGCCATTACAACAT
AGCGTTCTCCACCAAACACGCTTTGCATATCCGTTAAGCAGTCTAAAATGCGATGGGTGG
ACTCATAGAAAATGAGTGTGCGAGGCTCTGTGGCTAATTCGTTAAATTTGTCACAACGAG
CTTTACTTTTTGCTGGTAGGAACCCTTCAAAACAAAAGCGGTCAGATGCGATACCCGAAC
TGCAAAGTGCGGTAATTGCAGCACAAGCCCCAGGAATAGGCACAATGTTAATACCAACTT
GGCGGCAATGTCGAACGAGATGGAAACCAGGATCGCTGATTAATGGCGTGCCTGCGTCAG
AAATTAAGGCGATGTTTTGTCCTTGTTGTAATTTTTCGACAAGCACGGTGGCACGTTGTT
GTTCGTTATGGTCGTGCAGTGCGAAGAAAGGTTTTTTTATACCATAATGGCTTAACAGAA
TACCGCTATGGCGGGTATCTTCTGCTGCAATAAGATCGACGGCAGCAAAAGTATTTAAGG
CTCGCTGAGTAATGTCTTCTAAATTTCCGATTGGGGTTGCAACAATATATAATGTACCGA
TTTGTTTAGGTGAGTATTCGTTTTTCATTTGATTTTCTCTTAGTTGATAAGTAAGATCTG
CCTAATATTCACAGACTAACTTAAGTCTAGATAATAGCCAAATTTATGGAGCAATAAGAT
GCCAACTATTTTAGTACAAAGTTATGGCTTTCGCCAAAAAATGAAAACGATCTTTATTCC
TACTGCCCTTGCTTTGTTGTTGGCAGCCTGTTCAGGTAATAAAGTGACTGAAACATTAAA
AAACGAGGCTTATGGTAACTCTGAATTTTATATCAATAAAGCCGAACAGAGCCGCAATAT
TGAAGAACAGCAAAGTTATCGTTTGTTAGCTGTTCGCAAGTTAATTGAAGAAAATAAGGT
TGTTGAAGCTCAGAATACCTTTTCAGAGATTTTGGTAGCTAAACTAAACGATGAGCAAAA
ACTTGAACATCGTCTTTTAATTGCTCAATTAGCTGCATTACAAGGGAACAATTCAGAGGC
TCAAGGTGTATTGAGAGCTTTACCACAAACACTATTAAGCCAATCTCAACGTCTGCGTGT
GTATCAAACTCAAGCCCGTATTGCTGAAAATCAAAATGATGTCATTGCGGCAGTTAATGC
AAGAGCATTGATGGATCGCTATATGACGGATACTCAAAGTCGCCAAGCGAATAACGACAA
AATTTGGGAGATGTTACGTAATGCTAACCGTGGTATGTTAGAAAAAGCGGTGGCAGGTCC
TGGTGAAATCGGATTAGCTGGTTGGTTAGCCTTAGTGGTTGCTTATAATCAAAATATGTC
TAATCCAGCACAATTGCCTCAAGTGATTGAAATGTGGAAACAGCAATACCCTAATCACTC
AGCCGTATTGTTGCTTCCAATTGAATTGCGAAATGTATCTTCTTTCCAACAAACCCAATT
AAATGGCGTGGCATTATTATTGCCTTTAAGTGGTGATGCAAAAATTTTAGGGGAAATCAT
CAAGCGTGGTTTTGACGATGCTAAGGGCACAACAACCATGCAAGTTCAGGTATTTGATAC
TGATAGTGCTCCTATTAATGATTTATTAATGCAGGCGAAGCAACAAGGGGCTCAAACTAT
TATCGGTCCATTGTTAAAACCAAGAGTAGATGAAATGCTAACCAGTCCTGAAATTAGCAA
TATCAATGTTCTTGCACTCAATTCTACTCCAAATGTAAGAGCTGTCGCCAAAGTGTGCTA
CTACGGGTTATCGCCAGAAGCAGAAGCACGTTCTGCGGCTGAACGTTTCCTGAAAGATGG
CTTACAGCATGCGGTTGTAGTTGCACCTAATGGCGATTTTGGCACACGTTCTGCAGAAGC
CTTTGCTCAACGTTGGCGTCAGCTTACCAATAGGGATACAGACATTCGTTACTACAATCA
AGCCTTTGAAGTAACCTCGCTTTTACAAGGTTCAGGAATTGGACAGGGAAGTGGTTTATA
TGCGTTAGGAACAGCAGAGCAATTATCTGATTTGAAACAAAGTTTAGATAACTCACCGCT
TGCTAATCAGTTCCCAATTTATACTTCTTCACGTAGTAACTCGCCAAACAATGGGCCTGA
TTTCCGTTTAACGATGGAGGGAGTGAAATTCAGTGAAATTCCACTTTTATCTGATCCTTC
ATCTAGCGAATATAAAAAAGCAGAGCAAATTGTAGAAAGCGATTTTTCAATGATGCGTTT
ATATGCAATGGGATCTGACACTTGGTCTATTGCGAATAAATTCAACGAATTCCGTCAAAT
TCCAGGTTACAAAGTTCACGGATTAACGGGCGTACTGAGTGCAGGCCCAAATTGTAATAT
TGAGCGTGAAATGAACTGGCTACAATATCGTGGCGGTTCTATTGTTGATGCAAACTAATA
TGCGTTCACAAGGTGCATATTTTGAACAGCAAGCCAAAATTTTCTTAGAAAAGAATGGCT
TGCGATTTATTGCCCAAAATCAGCAGTTCAAATGTGGCGAACTGGATTTAATTATGCAAG
AGGGCGATACCTTGATTTTTGTCGAAGTTCGCCAACGCAAAAATGCCTATTTTGGCTCTG
CGGTAGAAAGTATTGATTTTCGCAAGCAACAGAAATGGCAAAAAGCAGCAAATTTATGGC
TTGCACAACGAAATCAATCTTTAGATACGGCAAATTGTCGTTTTGATGTTGTGGCATTTG
AAGGTGATTGTTCACCTATTTGGATCAAAAATTTTTTAGGATAGTATGTTAGAAAAAATT
CAAGATCGCTTTAGTGAAAGTATTCAAATTCAGATTGCCGCAGCGGAATTACTGCCAAAA
GTATTAAACGAAGCGGCTAATCGTATCGTAGCTTGTTTGTTGCGAGGCAATAAAGTGATC
GTTTGTGGCTATGGACGCTCTTATGCCAATGCACAATTGCTGGTGAGTAATTTGTTACAC
CGATATGATCTTGTAAGACCTAGCTTATCGGCACATTTACTGCAATTTGATGGAATGCTC
GTGGGCTGTTTAAACCAAGATCAAGATCTCAATGAAATCTTTCGTAAACAGCTACAAGTG
ATTGCAAAAGAGGGAGATCTGTTTATTGCATTTTCTCCACTAGGCAACGAACAAGCGGTC
TTAAATGCGATACATTGTGCAAATAACGAAAATTTGGAAATTTTTGCGTTTACCAGTAGT
CTAAATGATCATACAAAAGGACTGCTTGATAATACCGATCTGGATATTGAGATGCCATCA
ATTAATGAAATGCGAATTATTGAAGGACATCAATTTTGCGTGAATTTAATCTGTGAGCTG
GTGGATAATCTGCTGTTCCCAACCACATCACACTAACATTGAAATAGGAGAGGACTATGT
TAAAACTCGTTAAACGCATTACCCTTGCAAGCCTATTTGGCTTAACATTTCTATCATTAC
AAGGTTGTTTAGCCACTGCTGTTGTAGGTGGAGCAGCGGTCGCAACGAAGGTTGCAACGG
ATCCAAGAACGGCAGGTCGTCAGTTAGATGATGAAACACTGGAAGAAAAAGTGGCTTATA
ATCTGAATAAAGATCAACAACTTAACAGCGAAGCTCGTATCAATGTCGTTTCTTATAACG
GCAAAGTCCTGCTGATAGGTCAAGTCCCTAATGATTTTTCCAAAGACTCGGCGAGTAGTA
TCGCTACAGGGGTAGAAGGCGTATCTACGGTTTATAACGAAGTTCGTATCGGCCCTAAAA
TTGGGGTTGCACAAATTAGCAAAGATAGCTGGATTACCACAAAAATTAAATCAAAACTCT
TTGTGAACGGCTCTGTTAAAGCAACAGATGTCAAAGTGATTACTGAAAATGGTGAAGTAT
TCTTAATGGGTAATTTATCAAGTAGTCAAGCAGATGCCGCTGCCAATGTTGCTCGTCACG
TCGATGGGGTCGTCAAAGTCGTGAAAGTGTTTACCTACGTACAATAAAGACATTAATGCT
AAACATTAAGCATATTGGTATGCTTCGAGCCAATATGCTTTTTTGTAAATGGAATTTTGT
CAATTACTTTAAAGAACATTGACTTTAATTGCTCATTCATTAATTATCACAAGCCATTTT
TCAGTCAATACCCCCTTTAATTTTCAAAGGGTATCGTATTTTTAAACTAGAAGAAAACGA
ATGCGTGAGATAAAAAATTTGGTTGAAGTAAAAAACCTCACCTTTAAACGAGGTGAACGT
GTGATTTACGACAACCTAAATCTACAAGTGCAAAAAGGCAAAATCACAGCGATTATGGGG
CCATCAGGGATCGGTAAAACCACCTTGTTACGCCTTATCGGTGGGCAAATTTTACCTGAA
AATGGTGAAATTCTCTTTGATGGGCAAGATATTTGCCAAGCAAACAATAAAACCTTATAT
CAACTTCGTCAAAGAATGGGAATGTTGTTCCAATCTGGTGCATTATTTACCGATCTATCA
ACTTTTGATAATGTCGCATTCCCTATTCGTGAACATACCCAATTGCCCGAAGAGTTAATC
CGTAAATTAGTTTTGATGAAACTTGAAGCCGTTGGGCTACGAGGGGCGGCACAACTAATG
CCTTCAGAATTATCTGGCGGTATGGCTCGCCGTGCGGCATTAGCACGAGCGATAGCTCTA
GATCCCGATCTTATTATGTATGATGAACCTTTTACAGGGCAAGATCCGATCAGTATGGGC
GTTATCGTCGAATTAATCAAAAAGCTCAATCAAGCACTCAATTTAACCTCAATTGTCGTT
TCACACGATGTGAATGAAGTGCTAAGTATTGCCGATTACGCCTATATTATTGCGAATAAA
CGCATTATTGCTGAAGGAACACCTGAAAGTTTATTAGCAAGCCAAGATCCACAAGTGGTT
CAATTCTTAGCAGGAAAAGCAGATGGGCCAGTGCAATTCCACTATCCTGCTCAAAATTAT
ACGGAGGAACTGTTTCAATGATGGAGTTTATATCCTCAATAGGTGCTTCCGTTATTCAGG
CTATTAGAGCAATGGGACGAGCCACCTTTATGTTGTGGGGGGCTTTAGTCGGTAAGCCAG
AATTTCGTAAACATACCCCTTTATTTATCAAGCAGTTACACGTTTTAGGCGTACAATCCT
TACTGATTATTATGCTATCAGGCTTGTTTATCGGAATGGTGCTAGGTTTACAAGGATATG
TCGTCTTAGTCGATTTCTCGGCAGAAACCAGCTTAGGACAGCTCGTTTCTCTTTCACTCT
TGCGTGAACTCGGCCCTGTCGTCACCGCATTGCTCTTTGCAGGGCGAGCAGGCTCTGCCC
TCACTGCAGAAATCGGTTTAATGAAAGCGACAGAACAGCTCTCAAGTTTAGAAATGATGG
CCGTCGATCCGCTACGTCGTGTTATCGCCCCACGTTTTTGGGCTGGTATTATTGCAATGC
CGATTTTAGCGGTGATTTTTACCGCTATCGGTATTTGGGGGGGCTCACTCGTTGGCGTAG
ATTGGAAAGGGGTCGATGTAGGTAGCTTTTGGTCAGTAATGCAAAGTACCGTGACAATGG
GCGATCTGCTCAATGGCTTTATTAAAAGTATTGTTTTTGCCTTTGCTGTGGTATGGATTG
CACTCTTTAATGGCTATGATGCCCTACCAACCTCAGAGGGGATTAGCCAAGCAACAACAA
GAACCGTCGTTCACGCTTCACTGGTTATTTTAGGGCTTGATTTTATTTTAACGGCAATTA
TGTTCGGCGGTTAAACAAACAAAGGTATTATTGTAAAATAGCAGACAAAATACACCGCTT
GTTAGTGTATTTGAATAGGAAACATTATGCGTCAATCAATTAAATATGAATTTTGGGTAG
GCTTATTTGTACTTCTTGGACTGGGAGCTTTAGTCTTTTTGGGCTTACGAGTTGCCAACG
TACAAGGCTTCTCTTCGGAAAAAAGCTACTCACTCTATGCAACTTTTGATAACATTGGAG
GACTAAAAGTCCGTGCGCCAATTAAAGTTGGCGGTGTAGTAATTGGACGAGTATCTGATA
TTCAACTCGATCCTAAAACCTACACCCCGAAAGTCACCCTTGCTATTAATGAAGAATTTA
ATCAAATTCCTGATACAAGTTCTCTTTCTATTAAAACAGCAGGCTTACTGGGCGAGCAGT
ACATTGCACTGAATGTGGGATTTGTCCTTGAAGGCGAAACAGCAATGCTCAAAGAGGGGG
ATAGCTTTGCTGATACCAACTCAGCAATGGTACTGGAAGATTTAATCGGTCAGTTCTTAT
ATGGCGATAAGAAATCTGACAAAACGGAAGACACCGCTGAACCTAAAGCGGAATAATTGC
TCACTTTTAAAATCACATTTTGGAGTTTTATGATGATCAAAACCCTTAAAAACCTTTTTA
TTGCAGGCTTTGTTGCAATTTCTGCATTCGTTTCAAACTCGGCTTTGGCTTCTACTAGCC
CTTATGTCTTAATGCAACAAACGGCAGATAAACTTTTTGGTGATATCAAAGCAAATCAAA
GCAAAATTAAGAAAGATCCAAACTATTTACGCACTATCGTTCGTAATGATCTTATGCCAC
ATATTCACGTTAAATATGCAGGTCAATTAGTTTTAGGTAAAAATTTAGCGTCAGCGACTG
ATGTTCAGCGTGAGGCTTTTTTCACCGCCTTTGGTCAATTTATTGAACAATCTTACGCGC
AAGTATTAACACAATACAGCGATCAACAAGTTCAAATTGAAAGTGAAAAACCGCTAGACA
ACAAATCTATCGTCAGTATTCGCGTCAATGTTCTACAATCAGGCAACGCCAAGCCAATCA
AATTAGATTTCAAATGGCGTAAAAATAGTAAAACAGGTGAATGGCAGACCTATGATATGT
CAGCCGAAGGTGTGAGTATGGTCGCAACCAAACAAAACGAATGGAGCGGTATTTTACGCC
AACAAGGAATTGATGCTTTAACAGCTCAGGTTGCACAATCTGCAAAACAACCTATCACAT
TAAAATAATTCGGGTATGCAAACAAAAAATCCATTACAATGGCACATTCAGCAGAACAAT
GAAAGCCTGATGGTTCAACTATCAGGTGAGCTTACCCGTGACACGTTGCTTCCACTCTGG
AAGCAACGTGCTTCTTTTTTATCTCCCAAAAGTTCGCAACACATTTATTGGGATTTAAAA
GGTCTCACTAGCATTGATTCCTCAGGCTTTACGTTACTGGCTGAACTACTTCACCACTAT
CAACAAAAAAATAAAAACTGTTTATTTAATGTTCCGCAAGCGGTACACAGCCTTGCGGAG
TTATTTGATTTAGCAGACTGGTTTAAAACATTCCTATTTTGTGAGAAGAAATAACAATGG
AACCTAAACAAATTGAAGAAATCCTAAAAAGCGCCTTAGAACTTGATGAAGTTTATGTAC
AAGGTGAAAATTCCCATTATGGTGTTATCGCAGTAAGCGACAGCTTCGCCATAATGTCTA
AACTAAAACAACAACAGATGATCTATGGTCCTTTAACTGAATTTTTTGCAACCAATGCAA
TCCACGCATTAACGATCAAAACATTCACTAAAGAACAATGGAAAAGAGAGCGTTTGCTCA
ATATGCCAAGCTAATCACATCATCTAAAGGAATTAAAATGGAAAAATTTCGTGTTCACGG
TCCTTTCACTTTAAGCGGAACTGTTGATATTTCAGGTGCCAAAAATGCAGCATTACCGAT
TTTATTTGCGGCTATTTTAGCGGAAGAACCCGTTATTCTTACGAACGTCCCTGATTTGAA
AGATGTTGAAACCACATTCAAAATTCTACGTAAACTAGGTGTTGTCGTTGAACGTGCAGA
AAATAACGCAGTACATATTGATGCCAGCAAAATCGACCATTATGTTGCACCTTATGAACT
TGTCAAAACAATGCGAGCTTCAATTTGGGCATTAGCCCCTCTTGTGGCTCGTTTCCATCA
AGGTCAAGTTTCATTACCAGGTGGCTGTACCATCGGGGCTAGACCTGTCGATATGCACAT
TGCAGGCTTAGAAAAAATGGGTGCGACTATCACCCTTGATGAAGGTTACGTTAAAGCAGA
AGTGAACGGTCGCTTAACAGGGGCTCGTATTCTGATGGATAAAGTTAGCGTTGGTGCAAC
ATTATCTGTGATGATGGCGGCAACCCTTGCAAAAGGCACAACCACTATTGAAAATGCCGC
TCGTGAACCTGAAATTGTTGATACCGCCATTTTCCTCAACAAAATGGGAGCAAAAATTAC
AGGGGCAGGCACAGACACAATCACAATTGAGGGGGTAGAGCGTTTAGGTGGCTGTGAACA
CCACATTGTCCCAGATCGTATCGAAACAGGCACATTCCTCGTTGCAGCCGCAATCTCAGG
CGGACGAATTACTTGTCGAGGCACGAAAGCGGATACATTAGATGCCGTAATTGAAAAATT
GCGTGAAGCAGGAATGCAAGTGGACGTGACCGAAAACAGCATTACCCTCGACTCGCTAGG
TATGCGACCAAAAGCAGTCAATATCCGCACAATGCCTCACCCAGGCTTCCCAACGGATAT
GCAGGCCCAGTTTACACTATTAAATGTCGTTGCAAATGGCACCAGCAAAATTACCGAAAC
GATCTTTGAAAACCGCTTTATGCACATTCCAGAGCTAATCCGTATGGGAGCAAAAGCAGA
AATTGAAGGTAACACAGCGATCTGTCACGGTGTCGAAAACCTTTCAGGCACAGAAGTAAT
GGCAACAGACCTACGAGCTTCTATCAGTTTGGTTCTGGCAGGTTGTATTGCAAACGGTCA
AACTATTGTTGATCGTATTTACCATATCGACCGTGGATATGAACATATTGAAGATAAACT
ACAAAAATTAGGTGCTAGAATTGAAAGATTTAATGCACCATTTGAAGAATAATTTTTCAT
ATAAAACAACATAATTGCTAAAAAGTGACCTAAGCCTTATATTACAAGGCTTTAGCCCCT
ATTTTAAAACATGAGCAAAAAATCTCCCATTTTGTCAAAGTTTGAAAATTAAGGAAACAT
AGTATACAAAATAATATCCAATGTTATTTGGTAATAAATGTTATAAAATTTTTATCTTAA
AAAAATAAATTAGATCCAATTAAAATTTGGACTTATTACACATCTGGAATACAAACCTAT
CAACAGCTTGCTGTTAAATCTCGTTGTTCAGTCAGAACTATTCAAAGATATCAAGGTTAT
TTTCCTTATAAACATCGCAATGTAGGGGGATGCCAGTCTAAAACATTAGATGGGGCGATA
TTTTATCTATGAAAAACATCCTGAATTAAATATAGAAAAGATAACAAATAGGTTAGATGG
ATTATTTAAAGAACTGAAACAGAAATTATCAGTTCATAATGGATTAACGAAAAAGCATAA
GATTATGTTTATAAAGGATTTTTTAAATAAAAAGAGTTGGTAATAATTAGGGAAAATAAT
TAAAACCAACACTTTTGTCTATGATCAATATACTAGCACCTGAATATTGACTTAACTTCC
GACAATAGAAGGGACTAACTTTTATTATTCATCAAACAAGACTAGTTCTTTTTTTTCTAT
TTCTGGTGGATTATCACATAACCAATTTGCTAAACGGGCATAATCCGCAAGCGATAAGTT
TTCCGCTCGTGCATTCAAATCTACCCCTAATGCCTCTAACTGCTCTACACTAAACAGCGT
AGCAAGTGCGTTGCGTAATGTTTTACGACGTTGATTAAAGGCTTGTGTGGTCACACGATT
TAGCCAGTAAATATCTTTCACTGGGTACGGCAGTGTTTTATATGGTACTAACCGCACTAC
TGCAGAATCCACTTTCGGAGCAGGTTTGAATGCCGTTGGTGGCACTTCCAACACGGGCAT
TACTTGACAATAATATTGCGCCATAATGGTTAAACGCCCGTAGGCTTTGCTATTTGGTGC
AGCACATAAACGCTTAACCACCTCTTTTTGCAACATAAAGTGCATATCTTGAATTAAGTC
GTGGAATTTAAAGAGATGGAACATCAACGGAGTTGAAATGTTGTAAGGCAAGTTACCAAA
CACTTTGACAGCTTTGCCATTCAAGGCTAGGCTATCAAAATAGGCACGGAAATCAAAACG
CAACGCATCTTGTTCAATCACAGTTAATTTTTGATGTAAAAACGGGTGATGGCGTAAACG
TTCTGCAAGATCACGGTCTAATTCGACCACAGTAAGATGATCTACTAGATCTGCCACTGG
CTCAGTTAATGCCCCCAAGCCTGGGCCAATTTCCAATAAAAATTGATTTTGCTGCGGATT
AATTGCCGCAACAATATTATGAATAACGTTTTGGTCGTGTAAAAAGTTTTGACCAAAGCG
TTTACGAGCGGTATGCCCTAAATGTTTTTTTGAATTTGAACTCATTGGATACCTTAATAA
GCGGTTATGTTCCCACTGATTTTTATAAATTTAATAAAGTAAAGAACCTCGCATATGCGA
GGCTCCCTTAATTATTAGATAAATTAAAAATATTTTATATCTAATTTACTTCTCAATACT
TTTATCCAATCTTTTGATGCCACTTGCACTTGTTTATCAATAAGCTGCTCGTAAGCTCTC
TGTAAATAAGCATCTTCCGTACGATCTCCTCTGCGAGTATCAGTAACTTTTAGTATATGC
CAACCAAATTGTGATTTAAAAGGAGATGAAATCACATCAATTTTACTTTTACTTGCAATG
TTAGCAAAAGTTGAATCATAGGCATCTAGAAAATTAAAACCGAGATCTCCCCCATCAATA
CCAGATATATAATCTACAGAGTTAATTTTCGCTGCTTCTTCAAATGTTATTTTACCAGAT
TTAATGTCAGCGGTAATTGATAGTAATTTTGCCTTAGCTTGCATATCATTTAAGATTGGC
GTCGTTTTAATCAATATGTGACTAATACGATATTCTGTAGCGGAAACTGTTTCAAGTGTA
CCGTTTATTTTTGCTTTATCTAGCATATCCTTCGCTAAAGATTGAACATCTTTCGGATCT
ACTTGAATAGAATTTCCAATACTTTGTTGCCGAACTTGTTCCATTAAAAGCTGATGAGCA
AGTTGTTGACGATACTGACTAAGACTAATGCCCTGATAATCCAAAGCATCAAGTAGTTGG
CCATATGTTATACCATTTTGAGCAGCAACATCTTCCATCATCTGATCAACATAAGCATAG
TCTACTTTTATACCAGATTCTTTAATCGCACGTTGCACAACGAAATCATCAATAATAGTC
TCCAAAGCCGCTTTACGATTAGCTTCCGTATTCGCTTTTTTACCCAAAGCCTGTTTTACT
TGACTCTGCATAATGGGATAACCATCTACTGTTGCAACGACTCTCTCTTCCGCATTAGCT
GAAGAAAATGCAAATAAAGCAAAACCTGCGATAAATAATGATTTTACTTGTGTAAACTTC
ATTTTAATTTCCTATGAATATTGTAGATAAAAAATTCCTGCTACTTAGAAGGCTATTCTA
GCAAAAGGTTCACAAAGATTGAATTTTCTTAATCACATTTGTGGTCGAACAACCGTTTTC
AAAGTTGAGTACACGAACCTCGCCACCATTTGCCCAAACTTCTTGGCTACCTGCAATCTC
TTCTGGCTTATAATCGCCGCCTTTTACCAATAAATCAGGCAAAATTTCCCCAATTAAACG
TTGTGGCGTGTCTTCACCAAATGGCACAACCCAATCGACTGAAGCAAGCCCTGCTAACAC
CGCCATTCGTGCATTTAAATCATTAATCGGACGACTTTCCCCTTTTAAGCGTTTCACTGA
TTCATCCGTATTTACTGCAACAATCAAACGATCACCTAACTTACGTGCATTTTCAAGGTA
AGAAATGTGTCCTGGGTGAAGAATATCAAAGCAACCATTAGTCATTACGATTTTTTCACC
ACGAGTTTTTGATTGTTTAACAATCACCTTCAATTCATCTTCAGACACAACCCCAAAACC
TGTTTCAGCACGTTGATGAATTGCCTGCTCTAGTTCACTTGGGCTAACGGTTGATGTCCC
TAATTTACCCACCACAATTCCAGCCGCCGCATTCGCTAAATAGCACGCTTCTTCTAAAGG
ACGACCATCTGCAATCGCAGTTGCTAACACACTAATCACCGTATCGCCAGCCCCTGTGAC
ATCATAAACTTCCTTCGCTTGCGTCGGTAAATGGAATGGCTCTTGATTTGGACGAAGTAA
GGTCATCCCTTTTTCTGAACGAGTAATCAGCAATGCCGACAAATCAAAATCGGCTATCAT
TTTTAAGCCTTTAGCCACGATTTCGCCTTCATCATTGCAATGCCCTGCAACCGCTTCAAA
TTCAGACATATTTGGCGTAAGCAGTGTTGCACCACGATAACGCTCAAAATCCGTTCCTTT
CGGATCAATTAACACAGGCACATTTGCTTGACGTGCAATTTGAATCATTTGTTGAACGGC
ATCAAGCGTACCCTTGCCATAATCTGACAGGATCAACGCACCGTAAGCGGTAATTTCTGC
TGCTAATTTTGCAAGTAACGCTTGGCAATCTAAATTATGAAAACCTTCTTCAAAATCTAA
ACGTAATAATTGCTGATGGCGAGAAAGAATGCGTAATTTGGTGATCGTTGGGTGAGAATC
TACCGCAACACATTGATTTTGAATACTATGTTCGCTTAACAGTTTATCCAACGCTCGCCC
TGCATCATCATTACCCACTAAACCGTGTAAAGTGACAGGTACGTTCAGGCTCGCAATATT
CATTGCCACGTTTGCTGCACCGCCAGCCCTATCTTCTCTCTCTTGTACTTTAACAACAGG
CACAGGTGCTTCAGGCGAGATACGATTAGTGGCACCAAACCAATAGCGATCTAACATCAC
ATCGCCAAGCACCAATACTTTTGCATTGTTAAATTGCGGGGAATATTGCATCATCATAGC
TTCAATCTCTTATCTTTTACTTTTCTTAATAAATTTCATCAAGCGTTTACGTTTACGCAA
CTGGCTTGGGGTCAATTTATTCTTCTTACCTGCAAATGGGTTGTTTCCTTCTTGGAACAA
CACACGGATCGGCGAACCAATAATTTTCAAACTCTTACGGAAATAGTTAGACAAATAACG
CTTATAAGAGTCAGGCAATTTCTCGATTTGATTACCGTGAATCACAATGATCGGCGGATT
ATAACCACCTGGGTGAGCATATTTTAATTTCACACGGCGGCCATTTACTAACGGTGGCTG
ATGATCATCCGTTGCTAATTGCAAAATTCGAGTTAGCATTGATGTCGTCATTTTCTTCGT
CGCACATTGATAGGCTTCTTGGATTGAGCTAAATAAGTTGCCCACGCCACTACCGTGCAG
AGCAGAAATAAAATGCACTCGTGAAAAATCAATAAAATCTAAACGGCGATCAAGCTCTGA
TTTCACATTGTCTTTAATATCCTGCGATAAACCGTCCCATTTATTGACAACGATCACCAA
CGACTTCCCAGCATTTAGAATAAAGCCCAATAGCGATAAATCTTGATCAGACACACCATC
ACGAGCATCAATTGTCAGTAAAACCACATTCGCATCTTGGATCGCCTGTAAGGTTTTAAT
CACCGAGAATTTCTCCACCGCTAAATGCACCTTACCACGCTTACGCACCCCTGCGGTATC
AATGATGGTATATTGCTGACCATCACGTTCCATAGGGATATAGATCGAATCACGCGTCGT
TCCCGGCATATCGTAAACCACTACACGTTCTTCACCTAAAATACGGTTAGTCAGTGTCGA
TTTACCCACATTTGGGCGGCCTACAATGGCAATCTTAATGTTTTTATCGTCGGCTTCTTC
CTGATCCTCTTCCAATGCTTCATCTAATAACGCCGTATCTTCTTCGTTATCAAAGTCAAA
ATCGCTATCCCATTCGTCTTGTTCATCATCTGCAACATTTTCATCGGAATCGACCGCTTG
TGCTTCTAATTTTTCCGCAAGGGGAGCTAAAACCTGTTCGATAAGCTGTGTCACACCACG
CCCTTGTGCCGCAGCGATTGGCTCTACTTCGCCTAAACCTAACTGATAAAATTCCGCAAT
ATGAGAGTCTGCATCAATACCGTCCGTTTTATTTGCAACCACCACGGTTGTTTTATCACG
CTGACGCAAATATTGTGCAATACCTACGTCCGCAGGCAATAACCCAGCACGAGCATCAAC
TAAAAATAACACTACGTCTGCTTCTTCAATCGCTAACAGCGACTGTTCTGCCATTTTCTC
TTCAACACCTTCTTCAGTGCCATCAATACCGCCCGTGTCAATCACAATAAAATAGTGTCC
AGCTATATTTGCGTGACCATATTTACGGTCACGGGTTAAGCCAGGGAAATCTGCCACTAA
CGCATCACGGGTGCGAGTTAAGCGGTTAAATAACGTAGATTTTCCTACGTTAGGTCTGCC
CACAAGGGCAACAACAGGAGTCATATTACAACCTCATTTAAAATCGGTTTACGAACATCT
TACGCAAAATACGTACATTATATCGTACTTTAAAAGAAAACGGAGAAAATAATAAAGAGT
GGGTGATGAAGAGAGTTAGGGCAAAATAGTACCCTAACAAAGAGTTATTCTTCTAATTTC
AATGCTTTAGAAAAACTTTGCAGACCTTTAACATTGCTATTTTTTGCCATTGCTTGCAAG
GCTTGTGTTGGAATGTGTAATAACTGATTTGTCAGTTTATAACTCAATTCATTTAGTACT
TTTTCGCAATCCTGCCCTTGTTGCAAGGCACTTAACGCTTTTTCAAGTAAATCTAAACGA
ATCTCTTCAGCATTTTGGCGATAATGTTTAATTAAATTGGTTGATTGTTGCTGTTTCAAC
CAAACAAAGAAATCTTTTGCCTCCTCAATAACAATTTCTTTCGCTTGCTCTGCTGCCTGT
TGACGTTGAGCTATATTCTGCTGAATGATATTTTGTAAATCATCTACACTATAAGCATAA
ATACTATCTAGTTCTCCCGCTTTTTCATCAATATCACGAGGAACAGCAATATCAATCAAT
AACATTGGGTCAAAACGGCGTTGTTTCTGTGCTTGTTCAACCATTTCTTTAGTAATCAAA
ATATCTGGACTACCTGTTGAACAAATCACTACATCTGCTTGATTTAAACCGATTTGCAAT
GCACTTAACGAAAGAATTTGCATTGGAATATCTAGTTTCACCGCTAACATTTCTGCTCGA
ATATGAGTTCGGTTAGCAATCATAATATTTTTTGCCCCGTGATTAATTAAATGGCGAGCC
ACTAGTTCTATAGTTTCACCAGCACCAACTAATAAAAAACGGAGTTTTTTAAAATCATCA
AAAATTTGGCGAGCTAAGCCACAAGCAGCATACGCAACGGATACCGCACTACTACCGATT
TCAGTTTCAGAGCGGACTCGCTTTGCTGTAGCAAAGGTTTTCTGAAATAGCCGAGAAAGA
TTGGTGGAAACGCCACTTCCTTGAGAATGATAAAATTCTTCACTCTCTTGGTATGCCTGT
TTCACTTGCCCTAGAATTTGTGGTTCTCCTAAAATTAACGAGTCTAAACCACAAGCGACA
CTCATTAAATGACGAGCAGCTTCAAGGTTTTGCTTGAAATAATAGGCCTCGCTTAATTCC
TCTTTATCTAATTGATGAATTTCAGCAAACCAATTAAAACACTGTTCACGCCAAGCAATA
TTATCAGGGTGTTCTTCTTGAGGGGGAACTTCAGGCTGATGGAAATAAAGCTCAGTACGA
TTACAAGTAGATAAAATTACAACACTTTCTGCTAGGCTTTGATCACGAATTTGCTCAAAT
GCACGCTGACGTTTGTCTTCTACAAACGCTACTTTTTCTCGCAAGCTCACTGATGCCGTT
TTATGATTGATACCTAATGCTAAAATTGTCATTGTTACCCACAGAATAAAAAAAGGTGGA
AACCACCCGCAAAGACGGAGCATTTTAATCAATCCATGCGGTTGGTGCAAATAATTGTCT
TAATAGGTTTGATTTATAACAAGTGAATAACATTTTATGACGTATAAAGTGGTAAGATTT
TTTTAAAATTTTGTAAATCTAAAAAATCCCCACGATTTTGGAGTGATTTCAGTTATAATA
CTTCAAAGCAGTTTTACATTGTCAAATTCTGTCAAGAACCCTTTCAGTTAAGCGTTATGG
AGGACTTATGGTTGCGATTCGCCATTCACACCGGCTCGATCCGAACAATTTTGAGTTGGC
TAGTTGGAGTGCTGGGCTACAGATCTCTCCTATTACCTTTGAACAATTACTGATTGCGTG
GCGATATGCACAGGAAAAAATCGATATTGAACAAAATCACTTGATGTGGTTTGGGGTTGA
ATTGGTCGAAATTTTGCATAGTTTGAATATGGACGATGATAGCCTTGTCGCTGCCTTACT
TTTCCCTCTTGTGAAGCAAAACATCATTGATTTAGTGCAGATTAAAGAGCATTTTGATAA
TGATGTGAAAAATCTCGTCAAAGGTGTGTTGGAGATGGATAACGTTCGCCAACTTAATGC
CAGTCACGCTTCCGATCTTCAAATTGATAATATTCGTCGTATGCTTTTAGCAATGGTGGA
CGATTTCCGCTGTGTTGTGATTAAACTTGCAGAGCGAATTGTCTATTTGCGTGATACCGA
ACGCTTAAGCGAAGAAGATCTGGTATTAGCCGCAAAAGAGTGTTCGCATATTTATGCACC
GCTCGCTAATCGTCTAGGAATTGGGCAGTTAAAATGGGAGTTGGAAGATTACTGCTTCAG
AGCCTTACACCCTCAGGAATATCGTCAAATTGCGAAATATGATTTAGGTGAACGCCGTTT
AGATCGGGAACAATATATTGCAAATTTTGTTGGGGATCTGACCGCCTGTCTGCAAGATGA
GTTAGAGAGTGTGCAAATTTATGGTCGCCCTAAACATATTTATAGTATCTGGAAAAAAAT
GCAGAAAAAACATCTGCGTTTTGAGCAGTTGTTTGATGTGCGTGCGGTTCGGGTGATTGT
GCCGAATTTGCAAGATTGTTATACCGCTCTTGGCATTGTACATACACATTATAAACATTT
GCCTGAACATTTTGATGATTATATTGCTAATCCTAAACCTAATGGCTATCAGTCTATCCA
TACGGTTGTTTTGGGCCAAGGTAATAAAACCATTGAAGTGCAAATTCGTACGCAAAAAAT
GCACGATGATGCAGAATTGGGCGTTGCGGCACACTGGAAATATAAAGAAGGTGCAACGGC
TGGGCGTTCAGGCTATGAAGAAAAAATCGTTTGGCTACGCAAGTTGCTGGATTGGCAGAA
AGATATTGCCGATTCGGGCGATGTGGTGGCTGAAATGCGTTCTCAAGTCTTTGATGATCG
TGTTTATGTCTTTACGCCAAAAGGGGAAGTGGTTGATTTACCGAAAAATGCCACCCCTCT
TGATTTTGCTTATTCAATCCACAGCGAAATCGGTCACCGTTGTATCGGTGCTAAAATTGC
AGGACGAATTGTGCCGTTCACCTATATTTTACAAATGGGTGATCAAGTTGAGATTATTAC
GCAGAAAAAACCAAACCCAAGCCGAGATTGGTTAATTCCAAGTCAAGGCTTTGTGAATAC
AGCAAGAGCTAGATCTAAAATTGTTGCTTGGTTTAAAAAGCTAGATCGTGATAAAAATAT
TCCGCTTGGTAAAGAGATGTTAGAAGCGGAGATGGCTAAATTCAACTTTAGCCAAAAACA
GATTGAGGATTTAGCCCTACCTCGCTACAACTTAAAACAAATTGATGATCTTTATGCAGG
CATTGGTGGCGGTGATATACGCTTACATCAATTAATGCACTATTTGCAGAGTAAGCTCAT
CAAAACCACTGCCGAGCAAGCCGATGAAGCGATCTTAAAACAGGTGGCAAATAAATCTCA
ACAGCAACAGAAAAACCGTAGTGGTTTTGTTGTAGTTGAGGGAGTTGGAAATCTAATGCA
CCACATTGCCCGTTGTTGTCAGCCTATTCCAGGTGACGAGATCGTTGGTTATATCACACA
GGGGCGAGGTATTTCTATACACCGTTCTGATTGCGAACAGCTCTTTGATTTACGCAGTAG
TAGCCCTGAACGAGTGGTGGAAGCAGAATGGGGTGAGAGCTATGCTTCAGGCAAATTTAG
TTTGACCATTCGGGTGATTGCAAATGATCGCAATGGCTTATTGCGTGATGTTAGCGGTAT
TATGGCAAATGAAAAAGTAAATGTGTTAGGCGTATCAAGTCGCACCGATCCAAAACGTTT
AATTGCAACAATGGACGTTCAAATTGAGCTAAATAATGTGGAATTGTTGGATAAGTTACT
AAAACGTATTCTACAAATTGATGATGTGATTGATGCGAAAAGGTTGTCAAACTAGCATAA
TAACTTAAAAGTAGGGACGCCAAGCGTGGCGTCTCTACTTTGATATAATAGAGATCAAAA
ACTGAATAAAATATAAAATAATGTAGGATATTTATGCAAAAATTAGTCATTTTAGGTTCA
ACAGGCTCTATCGGAAAAAGCACCCTTTCTGTGGTCGATAATAACCCTGAGCAGTATCAA
GTTTTCGCTTTAGTTGGCGGAAAAAATGTCGAATTAATTACCGAACAATGCCAACAATAT
CAACCGCGTTTCGTGGCATTAGATGATGAACAGGCAGCTGCAAAATTAAAAGAAAATCTC
ACCGCTTTAGGATTGAAAATCGAAGTTCTCGCAGGGCAAAAAGCGATTTACGAACTGGCT
TCACACCCTGAAGTGGATATGGTAATGGCGGCAATTGTGGGCGCGGCAGGCTTATTACCG
ACGCTCTCAGCGGTGCAAGCAGGCAAAAAAGTCTTGCTGGCAAATAAAGAATCATTGGTC
ACTTGCGGACAAATTTTTATTGATGAAGCTCGCAAGTCAGGTGCTAAATTGCTCCCTGTC
GATAGTGAACATAACGCCATTTTTCAATCATTGCCGCCAGAAGCACAAGAAAAAGTAGGT
TTCTGCCCGCTTGCAGAACTAGGGGTAAGTAAAATTATTCTCACGGGGTCAGGCGGGCCT
TTTCGTACAAAACCATTGAATGAATTTGGTCAAATCACCCCAGCTCAAGCTGTCGCACAC
CCTAATTGGTCTATGGGCAAAAAGATTTCTGTGGACTCAGCTACAATGATGAATAAAGGA
TTGGAATACATTGAAGCTCGTTGGCTCTTTAATGCCTCTGCCGACGAAATGGAGATCATC
ATTCACCCACAATCTATCATTCACTCAATGGTACGTTACATTGACGGTAGCGTCATTGCA
CAAATGGGCAATCCTGATATGCGAACCCCGATTGCTCACACAATGGCATATCCAAACCGT
ATCTACGCTGGCGTTGCTCCATTAGATTTTTTTAAATTAAAAGAACTCACCTTTATTGAA
CCTGATTTTGCTCGTTACCCTAACTTAAAATTGGCGATAGAGGCTTTTGCCGAGGGACAA
TATGCTACAACGGCAATGAATGCAGCAAATGAAATTGCAGTAGAGGCATTTTTAAACGAT
CAAATCCGTTTTACAGATATTGTCGAAGTTAATCGTCATGTTGTCGAAAATATTGCCCCT
GTTCAAGTTAAAGAAATTGCCGATGTTCTACATATTGATAAATTGGCAAGAGAGGTGGCG
AAGCAGCATATTTTACAATTTTAAGAGTATTATAGGCAAAAGTGTTGGTTTTAATTATTT
CCCCTAATTATTACCAACTCTTTTTATTCAAAAAACCTTTATAAACATAATGTTATATTT
TCTCGTTAATCCTTTATGAACCGATAATTTCTGCCTCAGGTCTTTAAATAATCCTTCCAA
CCAATTTGTTGTTTTTTTCTATATTTAAGTGAGCATATTCTTCAAAGGTGAATAAATATT
TCATACAGTATTTTAAACTAGCATAAGCCCCTCTTACATTATGGTGTTTATAAGGAAAAT
ATCCTTTCTCATTGGGATATTCAGACCGTTCATTTAAAAACTCTTTATGTTTTAAATACC
ATTAGTGTAATCTTAAATAAAATTCATTTTTGAGGCTTTTTTTTAGCCTTTTTTACGAAG
TATGTTCAATGCGAGTTTGTAATAGAAGTCTTTTTCTGTTTTGATGACACGGTGATAAAC
GACTTTTTTAGCTCGTGTATCCATTAAAACTAATACACCAAATTCACGACCGAAGAAGGT
TACATCTGCAATAATATTTATATAAGTTTGTTGTAATGGAATAAATTCAGCTTTAGAGGA
CTTTTCAATATAACGTTGAATAGTTCTAATGGAACAGTGATATTTTTCGGCTAATTGTTT
ATAGGTTTGTTTTCCTATTGTGTAATCAGTCCAAATATCTATTGAATTTAATTTCTTTGT
GAAAGAAAAAGCTTTATGGCAGGATGAACAAAAGTATCTCTGAATATTATTTTTCTTTCC
ATACTTTTGGATATTGTGCTTAAGGCAAAAAGGACAGTTTTTTGTTCATATTTCAAAAAG
TGGGATTAAAGCCTTGTACTATAAGGCTTTAAGCCACTTTTTACCAACACTTTTGTCTAC
TATGCCGGTTTTCTTCGTAGATTACTGTTTTTTAGCCCAATCTAAGAAACGTTTTTGTGT
TTCTTTGTCTGCTTGTTGGAACCAGTATTGAAGTTGTTGTTCTGTGACATTTTCTCCTTG
CACAACAATTTTCCCCTTATTAACTTTATTGGTATTATTTGCCATTGTTATTGGCATAGT
TGATAATGCAAATTTTTGTACAGCAGCAACACCTTCACCAATATTGTAGTTTGCCAAGTT
ATTGATAATATTTGAATTAGGCATAAAACCTTCTCCTTTTAGGAAATCTTGCTTATATGT
TAGCTTTTTTCCTGAAACAGTTTCAATTTTGAAACTGGGTGATTTCTTAAATTGTGCTAT
ATCAAATTCACTATTTAAACTAGGTGCAAGGATTTTAATATCTTCAGTACTTCCTTCAAA
AGTGAGAATAATAGGTTGAGACTCAAAAAAGGCACTATCAGAACCAGACTGATAGATACT
GGATATTTCTACTACAACTTGGTGTAGATTGGTATCATTTACCTGTAAATTAGTATTTCT
TCTTACTTTTTGTCCATCAAAAGCAAGAAAAGTTACATTTGAAGAACCCGTGATTGTACC
TGCAAATGCCGTTGTTCCAGCGATGAGAGCTGTCATTGCAAGGGCAATTTTACCTAATTT
CATAACATAATCTCCTAAAAGGGTATAAGGGTAAAAAACTGCTATATCCTATGCTAAATT
TGTGTAAATAGAAAGAGAGAAATTCCATTCGTTGTCGATTTTTTATTGGAATTATGATAA
TTTTCCTCTGCTTAACTTATAACGAGAAAATAAAATGAGTGATGAACAACATAGCGTAAA
TACGCAAGACAAGAAGTCCTTTTTAAAGTCGCTGTTTGGCGGTTTGTTTCAACAAGAGCC
AAAAAATCGTGAAGATTTGGTCGAAGTGATCCGTGATTCTGCTGAGAATGAGCTAATTGA
TACGGATACTAAAGAGATGATTGAAGGGGTAATGGAAATTTCCTCTCTGCGTGTGCGTGA
TATTATGATCCCTCGTCCGCAAATTGTATTTATTGATGCCGAACAGCCATTAGAGGCTTG
TGTTGATGTGATTATTGAATCGGCACACTCTCGCTTTCCTGTGGTGTATGGCGGTAAAGA
TACCATTGAAGGTATTTTGCTGGCAAAAGATCTGCTCAAATACCTACGTTCCGATTCTGA
ACCATTCAATATGGCAGAAATTCTACGCCCAGCCGTGATTGTCCCTGAAAGCAAGCGGGT
AGATCGTATGTTAAAAGAGTTCCGTTCCGAACGTTTTCATATGGCTATTGTAGTTGATGA
ATTTGGAGCGGTTTCAGGCTTAGTGACCATTGAAGATATTCTTGAGCAGATTGTTGGGGA
TATTGAAGATGAATTTGATGAAGAAGAAATCGAACCTATTCGTCAGCTTTCTCAACACAC
CTACGCTGTGTCAGCCTTAACAGATATTGAACGTTTTAATCAGCAATTTGCAATTGAATT
TGATGATGAAGAAGTGGATACCGTCGGCGGCTTAGTAATGCAAGCCTTTGGGTATTTACC
AAAACGAGGCGAAGAAATCGAATTAGGCGGAATGATGTTTAAAGTCACCTCTGCTGACAG
CCGTCGTTTAATTCAACTGCGAGTGACTGTCAGTGATGAACAATTAGCATTAATGCAACA
AGAGAAACAAGACGAATGAAAGCTGTAAAAAAATCGTCATTTTTAACCGCTTGTGCGGTC
GCCTTAGTTTCAGGCGGAATAGGAACCCTAGCTTATTCCCCTTTCGACTATTGGTTTATC
ATCTTCTTATCTGCAAGCGGTCTGATTTGGCTTGCTACACACAACAATAAGAAAATCGCC
CTATGGGGAACATTCTTATGGGCTGTCAGCTATTTTTGTATTGGGGTGAACTGGGTTCAC
GTTAGTATGATCCAGTTTGGTGGCGTACCTGAAATTGTCAGCTATATTGCCGTATTACTG
CTCTCTGCCTACCTAGCCCTCTATTTTGGCTTATTCGCTTATCTGGTACAACGGTTTAAA
CTGGCTAATCCTTGGCTACTTGCAGTCATATTCACCGCAACTGAATATCTGAGAGGTGTT
GTCTTTACTGGCTTTCCATGGCTACAATTTGGTTATAGTCAAATCGACAGCCCATTTTCA
GGAGTTGTACCGATTTTAGGGGTTGAAGGCTTAAGCTTTTTTGTTATGGTAATCAGCGGT
TATCTGGTAGCGATCTGCCGTGATCTCGCAAAAAAAGCGACTGTTCCGACCGCTTCCTGT
GCCGTTGTTGTCAGCCTGTTAGTTCTTGCCTTTGGTTCACAATTTATTCGTTTTGTTGAA
ATCGATGAACAACAACCGCCAACAACAATGGCACTGGTACAAGGTAATATCGAGCAGAAA
ATGAAATGGGATCCAGCCCATTTTAACTACACCGTAAGAACCTATCAGCAACTGATATTA
CCGTTACTTGGTAAATATCAGGTAATCGTTTTGCCTGAGTCGGCAATTCCTGCTGTAGAA
GCTCAAATTGAACCTTTACTACAACAGTTACAAACCGTTGGGGCTAGAACAGGCAGTGAA
ATTATTATTGGCACGCTACATCAGACTCCAACGGAGTTATTTAACAGTGCCACTGTGCTA
GGCAATCCGCAACAGCCATATTCGCTGGAACAATCGCCTCGTTACAATAAACATCACTTG
GTGCCTTTTGGCGAATATGTTCCCTTTGGCAATTTGCTAGATTGGATGAGAGAAGTCTTT
GTTTTACCTGTAAATTTATCGCAAGGGACATTTATCCAGTCGCCACTACAAGCGGCTAAC
AGAGCCTTTAATTTAGCGATTTGCTACGAAATTATCTTCACCGATCAAGTTCAGCAAAAT
CAAAAAGCTCACCAAGCCGATTATCTTCTCACGATTTCCAACGATGCGTGGTTTGGCACG
AGTATAGGTCCTTGGCAACATTTTCAAATGGCAAGAATGCGAGCTTTAGAGCTAGGCAAA
CCGCTAATTCGTGCGACAAACACAGGCATTACCGCCTTTGTCGATGCCTACGGCAAAGTC
ACCGCCCAAGCTCCACAATTTGAAGCCACCGCCTTAACTGCCAGCGTGCCTGCAATGAAA
GGGCAAACGCTGTTTGCTCAATATGGTAATCACTTGCTGTATGCGTTTTGCAGTGCGGTA
TTGTTATTGGGGGTAATTGCAAGAAGAAAATAATGGGCATAGTAGACAAAAGTGTTGGTT
TTTTTACAGACTATGCCAACTTAAGAAGAAATTATCACATCATGCAGGCTTAACGAAGAA
GCATAAAATTATGTTTATAAAGGATTTTTTAATAAAAAGAGTTTCTAAGAATAATTAAAA
ATATTCATTAGCAACCATTTTGTCTACTATGCCCCAAATAATGAGGGTGGGATACCCCAC
CTTAATATTAAATATTTCCTCCAATTCCTTTAAATTTCTCAATAAATGTAGAAATTTTTT
GAAACACCGTCTGTTTTAATGTGAGATATTTGGGATTAAGAGGACTCATTTTAGGTAGAA
TAGCATTTAAATCAGTTCCATTCTCACTCGCATATTCTCGCTTTAATGACGTGTTAATAT
AGCGCTTAGCAGCTTCTTCATTTAATTGTTCTGTTTGAATTAATTCTTGAGCTTCTCGCT
GTTGCTCCTTTTGAGCGAATTGGAAAAAGGCTTCAATTACGCTGGCTTTATCTGGAATAT
TGTCAAGGTTTGTTTGATTAATAAAATCAACGATCAAACTTTCTTTTGCTCGATTACCTA
CGCTAGAGCGAATAATTCGGCGAATTTCGTTAATTAATGTTGGCTTATCTTTTGTTTTTT
TATGATGTTCGAAAATCAGTTCTAAAATATAATCAAGGTTGATTTCTTGTGATTTCAATA
GATCAATTTCAAATACTACATCATCCCAATCAATCGTTGTCTTGTCTTTATCATTGCCTG
TTTTCTGCTGACGTAACCAATCTCGAATATCATTATAAGTCGAACGATAATCTTGAATAA
CTCTTTCTGTCAGGACAGTTGTACCAACATTATAGGCTCCACTAGGTTCTTCTACTCCAT
CAACAATATTCGTTTTTTCACCTTGAGTTAATACGTGAAATTCATCGTAATTTTGTAAAA
TATTTTCAAGGCGAAGATACTCGCCAAAAAGTTTCACAAACTCTTTCTTATCTTGTTCCG
TCTCGATTTTTGCTGGATCTGAGAAGCGAGTTTGCAACTCTTTGACGACTGACCAATAAC
CCCGTTTAGCTTCGCCGGTAGCTTGATCGACATAGCCATTCATATATTCTTGATAGCTTT
TCTCCAAAACTACATTACGAGTATTGCTATCTCCAAATAACGTAATCGTATCAATCGTTG
CTTGTTCTAAATCACGGAACGCAACAATATTTCCGAATGTTTTGGTCGCATCAAAAATAC
GATTAGTGCGTGAGTAAGCTTGCAATAAACCATGATAACGTAAGTTTTTATCCACAAATA
ACGTATTTAGTGTCGGAGCGTCAAATCCCGTTAAAAACATACCGACCACAATTAATAAAT
CAATATCTTGATTTTTTACCCGTTTCGCTAAATCACGGTAATAATTCTGAAATTCTTTAC
CTTCTATGCTATAGGTCGTTTTAAATAACTGATTGTAATCGTGAATAGCCGTAGTTAAAA
ACTCTTTTGCCGAGCTATTCATTGCGGTAGGTTCAAAGGTTTCATCTTCGATATCCCCTA
TGGCATCTTGCGTTTCATTAGCTGCAAAAGAAAAGATTGTTGCAATTTTCAGTGGTTTTT
CGACCGCTTGTTGTTGCTGTTTGAAACTTTCATAATATAGTTTAGCAGCATCTACACTAC
TGACAGCAAACATTGCATTAAAGCCTTTTCCCGTTGCGTTTAGGCGGTGAGTTTTCTGTT
TGAAATGGTTCAAAATATACTGCGTAATTTCTTTAATTCGTTCTGGGTGTAATAGGGCTT
GTTTGGTTTCAAGTGCAGTGAGTTTTTTCTCATCTTTTTCCATTTCAATATCACGGAATT
TTGGACGGACATTGTTGTAATCCACCTTGAATTTCAACACTTTTTCATCACGAATTGCAT
CGGTAATCACATAAGAATGTAATTCTCTACCAAAAACACTGGCAGTTGTTTCTGCACCTA
ACGCATTCTCTGTAAATATAGGGGTTCCCGTAAAACCAAATTGACAGAATTTCTTAAACT
TTTTCTTCAAATTCTTTTGTGCCTCGCCAAATTGTGAGCGATGGCATTCATCAAAAATAA
ACACCACTGGTTGTTGATAAATCGGCAGATTATCTTCCGATTTCATTAGGTTGTTTAATT
TTTGGATGGTTGTGACAATAATTTTATTATCATCTTTTTCAATATTCCGTTTTAACCCTG
CGGTACTTTCAGAGCCATTTACACTGTCAGGTGAAAAACGTTGATACTCTTTCATAGTTT
GATAATCAAGGTCTTTTCTATCCACGACAAAAAAGACTTTATCAATAAAGTCTAATTCAG
TGGCAAGACGTGCTGCTTTGAAACTTGTTAATGTTTTACCAGAACCCGTGGTATGCCAAA
TAAATCCGCCACTTTCGGTATTATTCCAATTTTTCGTTAAATAGGTATTGTTTATTTTCC
ATAAAATACGTTCTGTTGCTGCAATTTGATACGGACGCATAATTAATAAATTATTACCGG
TATCAAACACAGAATATTTAGTTAATACATTAAGTAGAGTATTTTTTTGAAAGAATGTTG
CGGTAAAATCTTTTAAGTCTTTGATTAAAGTATTATCAGATTTTGCCCAATTCATCGTAA
AGTCAAAACTATTTTTATCTCGTTTGGTCGTATTGGCAAAATAGCGAGTATCTGTACCGT
TAGAAATAACAAAAATTTGTAGATATTTGAATAACGAATTTTCTTTATTAAAACTTTCTT
TACTATAACGATGAACTTGGTTAAAGGCTTCCCGAATTGCCACTCCTCGTTTTTTGAGTT
CAACTTGCACTAAAGGCAATCCATTCACTAAAATAGTAACGTCATATCGATTACTATGTG
AACCAGCTTGTTCAAACTGGTTAATCACTTGTAAACGATTGCGGGCAATATTTGTTTTGT
CAATTAAATAGATATTTTGAATGCGACCGTTGTCAAAAACAAAATCATAAATATAGTCAT
TATGAATTTTACGCGTTTTATCAATAATATTTTCAGCCGGTTTATCTAAATATTCCGTTA
AAAAACGTTGCCATTCACTATCTAAAAAAACGACATTATTTAATTGTTGTAATTGCTCAC
GAGCATTGCCTAATAATCTTTCAGGCGTGGTAATATCTGCACGATATTCATAATTGAAGG
TTTGTAAATCAGCAATAAACTCTTGCTCTAAATCAGCTTCTGTTTGGTAGCCTAAATTAG
GTTGTTCGATCTGGGTATATTTATCAAGAATGATAAAATGATTGGTTTCAGTGATAGGCG
TTGTTTCAATAGTCATAATTTTATTCCTGTAATATATGTAGGATGGGCTTTAGCCCATCA
TCCAAATCCTCATATATATTTTGATGGGCTGAGTCCCATTCTACATGCTATTATCTATTG
AGAAAAACTTAATAATTTCTCTCTGTAATATTCATACTGTTTTCTTCTTAATTCAATCTC
TTTTGGTAAACCTTCTGCAATAGAATTGGTTAAAGTTTCAAATTTATCTAAAATTGTTAC
GATACGTTGTTGTTCCTCAAATGGAGGGGCTGGGATTTTTATATTACTTAAATTGTTTTT
ATTTAATTTTGGTTGGGAAGCTCCGGAAATATAAGGCGTTAAATCAATGTTATTTAAATA
AAATTCAACAAATCTACGTTCAGTATAAGTATTAAATTTTAAAACATGAGCGTGGTTATT
AACCCAGTTTTTACCACTAATACTGAAGGCAATAGGCGTATTTCTTGCTAATAAATTTGC
ACCGTCTTCAGATACTAGCAAATAATCACCTTCAAATATATAGTCTTTAACATAGTCTAC
AATTCCTGAAGCTCCATAGTAAGGTATATTTCCTTTTTCTCGTAGCCCACTGGTTATTGG
TTTTCTCATAAAATCCAAATTTTCAGATATATTTCCCAAAGCCTTAAACACCACTTTCTT
ATTGTGCAATAAGGCTTTGGTAATGGAGTTAGTCTCGTACCCCCCCCTATCAGAAATATC
ATCAAAATTCAATAATTTATCTCTAAAATATTGATATTGTTTTTGTCTTGAAGTAAGCTC
GGCTGTAAGCTCGGCTGTAAGCGAGGTAAATGCGTCCAGAATCCGTACTATCTCTTGTTG
TACATCAAGAGGGGGTATGGGAATAACTAGGGTGGATAAATCTTTAGGATAGACATGCGG
CACACCTGAGCCCTTTTTCATTCCATAAATTTTTTGTTGATGTTGTAATAGGAAATGATA
TACATATTTCAAGTCTAGAAGGGTTTCATCTGATTTAATAGAGAATGCATCACTTACAAA
TATAGGTTCTTCCCAGTACATTATAAATCCGGCGTATGCACCACTTCCGGCAACAGTAAT
TGTTTTTCCATTTCTATTATATTCATTATGGTAATATGCGGGTTTTTGTCCTCCACTGAT
TACAGGAATATCTCCACCTGATGCGTCTTTAGCAGTGATTGTTTTTCCTCGCTTCATTTC
AGTAACATCACCTAAAGATTTGAATTCGATTTCTCTATTTTTTAATAACTTTTCAATAAA
ACGACTTTCTATCATGTTAAACCTCATAAAATAGGCTTTAGCCCATCATTTAATCTTTTA
TTTTACGAGAGCTAAAGCTCATCTCTTACTTTTCTATATTTTGCAAATTTTTACTAAAAT
CTAACCGCTTGTCATATTACTTTAGTAATATCCCTTGACCTTTGGATCCCGAGTTGTACA
ATTCGCCTTAATAACTCCCCCTACTTTGCCAACCCATGAGGTTGGAGCCACAAGGTTGGG
GGCTTTTTTCATCGTCAACAAGCAGACCTCTACTTTTTAGAATAGGCTTTATTGTTCAAT
TTCTGCAATGATAGCATCAATTTCTGTACGCAAGCGGTCAATATTGGCAACTGTTTTGCG
AATTTCAACATTTAGTGCCGTAATGTCGATGACTTCTCGTGTATCTTTTTGTTCAACATA
AGAACTTACGGCGAGATTATATTCGTTTTCAGCAATTTTCTGATTTTCAACGGATTGAGC
AAGATGAGGTACATCAGTTTTTTCGCTAAATAATTTAATGATTTCAGCAATATGCTCATC
CGTTAAAACGTTATTATTCGTTTCTTTCTTAAATAGACTGCTTGCATCAATAAATTGGGT
TTTGTTATCCGGTTTGTGTTTTGAAAGCACTAAAATATTCACGGCAATTGAGGTGCCGTA
AAATAAATTTGGAGCAAGGGCGATCACGGTTTCTACATAGTTATTATCGACAAGGTATTT
ACGAATTTTTTGTTCCGCTCCACCACGATAGAAAATACCAGGGAATGTTACAATCGCTGC
ACGTCCTCGAGTAGAGAGGTAGCTTAACGCATGCAAAATAAAAGCAAAGTCTGCTTTAGA
TTTCGGTGCTAGAATCCCAGCTGGGGCAAAACGTTCATCATTTATCAATGTCGGATTTTC
ATCACCAATCCAACGAATAGAGTAAGGTGGGTTGGATACGATTGCATCAAATGGTTTATC
GTTTTGAAATTGTGGGTCGAGCAGTGTATTGCCGAGAGCAATATCAAATTTATCGTAGTT
GATGTTGTGTAAAAACATGTTCATACGAGCAAGGTTGTATGTGGTATGGTTAATTTCTTG
CCCGAAAAAGCCATCTTCAATGACATGATCATCAAATTGCTTTTTTGCTTGTAGTAGTAA
TGAGCCAGAGCCTGCTGCAGGGTCATAAATTTTATTAACGGTTTTTTGTCCGTGTAATGC
CAGCTGAGCAATAAGTTTGGAAACATTTTGTGGCGTAAAAAACTCCCCTCCAGATTTTCC
CGCATTAGCAGCATAATTTGAAATTAAAAATTCGTAGGCATCGCCGAAAAGATCAATGTG
ATTATCTTCAAATTTCCCAAAATCAAGTTCTTCCACCCCTTTTAATACAGCAGTCAAACG
TTTATTTTTATCGGCAACGGTATTACCTAGGCGGTTACTTCGTGTGTCAAAATCAGCAAA
TAAGCCTTTAATATCTTGCTCAGACGGATAACCGTTCGCTGAATTTTCAATATCTGCAAA
AATCTCTGCCAATTCTATATTCAATGTAGGATTGGTGTGTGCATCTTTAACAACATTCTC
AAACAGTTGGCTGGGATAAATAAAGTAACCTTTACTTTTGATCGTATCGTCTTTGATTTG
TTCTAAAATAGGATCGTCATCTGAAAACTGAGCGTAATTAACACTTTCATCGCCTTGTTC
AATATAAGCCTTAAAGTTTTCACTGATAAAACGATAGAAAAGTGTGCCTAATACATATTG
TTTAAAATCCCAACCATCTACAGAACCTCTTACTTCATTAGCGATCTGCCAAATACGGCG
TTGAAGTTCTGCACGTTGCTGAATACTGATTATCATTTTAAAACTCCACTAAAATAGGGT
ATTATTTACAACTGAACGTTATTATACTGAATATAGGCATATTGTTTTTTAGTATAGGAA
GATATGTTTATTATTTTTGCAAATTTAGCACAAATTTTAATTAATCAAACTATTTTTATG
AACTTTAAAGAAATATCGCACACTAACAAGCGTGCATTCAAGAAAAATAAAAACAGCGTA
GAAGTTAGGAGAACGCAAAACGATGAGTGAGCAAAGAGCCGATCAAGAATTGGTTGAGCG
TGCACAAAATGGTGATAAGAAAGCGTTTAATTTACTCGTCGTGCGTTACCAAAATAGAGT
AGCTGGGTTGCTTACTCGCTATATCGCAAGAGACGATATTCCAGATATTGTGCAAGAAAC
TTTTATTAAAGCCTATCGTTCATTAAATGCTTTCCGTGGGGAGAGTGCTTTTTATACTTG
GCTTTATCGAATTGCTGTAAATACGGCAAAAAACCATTTAACCGCCTTAGGCAGACGACC
ACCGAAAGAAGATATTTTAGCTGAAGATGCAGAAGTTTATGATGGTGGGGTGCAGTTGCG
TGAGGCTGATACACCAGAAAATTTGGTGTTGTCTGAAGAATTAAAACGTGTCGTGTTTGA
CACAATTGAAAACCTACCTGATGAGCTTAAAACGGCAATTACGTTGCGTGAGCTTGAAGG
GCTGAGTTATGAAGAAATTGCAGAAACAATGCAATGTCCTGTGGGTACGGTTCGTTCCCG
AATTTTTAGAGCAAGGGAAGCGATTGATGCCAAAATCAATCCGCTTTTGTAGCAGAATTA
AAATACTTTGGAGTTATCTATGCAACATAAAGAAACACTTTCCGCCTATATGGACGGACA
TAAAGAAAGCGGTGATTTCGCTGAAACTTTATGCAATAGTGCTGAGTTACAAAAAACGTG
GGCGAACTACCATACTATTCGTAGCGTGATGCGAAGTGAAGAGCAGATTTTGGGTAGTGA
TTTCTCTGCAAAAATGGCTGCGTTGCTCGAAAATGAGGAGATTGAGGCGGTGGCTGAAGC
TCAACAAAGTGAGAAACCAAGAGGTATGTTACTCAAATTGAAACGCTGGGCAACACCGTT
AATGCAGGCGGGGATTGCAGCTTCTGTCTGCTTGGTAGCCGTTTGGGGTGTGAATATGAT
GAACAGCAGTGAGGAAGTGGCTCAAGTGGAGCAACCTGTATTGCAAACCTTGCCTTTCTC
AAATTCTGTACAGCAAGTAAGCTATAATGCGCCAGCCAAAGATCAGCCGACAGCTGAACA
TTTGGAGTATCAGCAACGCCGTATTAATGTGCTGTTGCAAAATCACGAGTTACAACGTCG
TACTAGTGCAGGAAATGTGACTTTAACGGAAGATGAGAAACAAAAAGCACAAAACTCTTC
CATTCAAGTGCCATTACAGCCACAAGCACAACCTCAAAATAATCAGTAACTTTTTATCAC
TCTGGGGGCGTTTTAAACGCCCTTCAGATTATTGACAAAGTGGCTTGTAGGGTGGGTCTT
GACCCACCATATAGCCGTAACATATTGATTTTATTGGTGGGTTAAAACCCACCCTACAAT
ATTCAATCCATCTAATATATGGTTTGTCAGCAGCCTGAGGGGCGTTTTAAACGCCCCTCT
ATTTTTTAATATGCCTATGGAAAACGAAATCGAACTAAAAATAATGCTACTGCCTGAAAA
TATTCCGGTGTTAAAGCAGTGGATAAATGCTCAACCTATCTTAGAACAAGGAAAAGAGCT
GTTAGGAAATACCTATTATGATAGCCCCGATCTCTTTTTTGCGAACAACAAAATGGGATT
ACGGGTTCGTCATCAAAATCAGCAATATGAATTAACCCTTAAAATGAAAGGCGAAATTGT
AGGTGGATTGCATATTCGCCCTGAATATAATCTAGCATTGCCTGATGCTCAGCCAGATTT
TAAGCGGTTAGTTTCTCACTTTAATTTACCCTTTCCGCAAGCAGATTTATTAGACAGTCA
ATTACAACCAACTTTTAGCACCGATTTTGTGCGAGAGAAATGGTTGATTACAACGCCGAC
GGCTCAAATTGAAATTGCTCTCGATCAAGGCAAAGTGAAAAATCCTTTTGGGGAAGAAGC
CATTTGTGAAGTGGAGTTTGAATTAAAACAGGGAATGCTAGCGGATTTAATTGCATTTTT
AGACACATTGCCTAAACAAGATGGAATGTGGTTTAGTAGCTTGAGTAAAGCCCAGCGAGG
CTATTTGGTCGGACAGCCTGAGCAGATTGCAAAAGAGATCGATAAACTTACCGCTTGTGA
TATAGCACAATTATCAGAAAAAGCCCGTTATCAGTTAGAGCAACAGTTGGTGGACTTTTG
GCGACTAATGCAATCGCCGAAATTAGCCGAAAAATTAGCGACGCTATATCCTCAGCAAGC
AATGGAATATTTTACAGGGTGGGAGTACTTCAAGAGGAATTTGGAAAAGTTGAATGTTTG
GATTTAAAAATGGCTATATAATTCTAATAATCTTCCTCTTATAGTAAGTAGGAGAGTAAA
TAATTGGCATAGTAGACAAAAAGTGTTGGTTTTAAAATTATTTTTCTAATTACCGCTAAT
TTTTTGTCTACTATGCCGATTGTTATTGTTTACTGTATCAGGTTTATCTATTACATCGAA
ATAAACCAGGGCTGAGTCAGGAAATACCATCGCCAGCCCTTTTACATTCATTTTTTATAA
CATAGGATATTAACTCCTACGTATAAAGCAGCTATAGTTTTGGACCTGCTGCAATTAATG
CTTTACCTTCATCGTTGGTTGCATATTGCTCAAAGTTTTTCACGAAACGACCCGCTAGAT
CTTCCGCTTTCGCTTGCCATTGAGCTTTATCTGCATAGGTATCACGAGGGTCTAAGATCG
CAGGATCAACACCAGGTAATGCTTTTGGAATTGCTAAATTGAAGATTGGTAATGAACCCA
TTTCTGCTTTTTCGATAGAACCATCTAAAATCGCATCAATGATACCACGAGTATCTTTAA
TTGAGATACGTTTACCAGTACCGTTCCAACCTGTATTCACTAAGTATGCTTCTGCACCTG
ATGCTTCCATACGTTTTACTAACACTTCTGCGTATTGTGTTGGGTGTAATGATAAGAATG
CTTTACCGAAACAGGCTGAGAATGTTGGGGTTGGCTCAGTTACGCCACGCTCTGTACCTG
CTAATTTCGCTGTGAAACCAGATAAGAAGTAGTATTTGGTTTGCTCTGGCGTTAATTTAG
ATACTGGTGGTAATACGCCGAATGCGTCAGCAGTTAAGAAGATTACTTTCGTTGCGTGAC
CTGCTTTTGATACTGGCTCAACAATGTTATCAATGTGATAAATTGGGTAAGAAACACGAG
TGTTTTCTGTTTTTGAACCATCTGCGAAATCGATTGAACCATCTTCACGAACTACAACGT
TTTCTAATAATGCGTCACGTTTAATCGCACGATAGATGTCAGGCTCGTTTTCTTCTGAAA
GGTTAATAGTTTTCGCATAGCAACCACCTTCGTAGTTGAATACGCCATCGTCGTCCCAAC
CGTGTTCATCGTCACCGATTAATTTACGTTTTGGATCGGTTGATAATGTGGTTTTACCTG
TACCTGATAAACCGAAGAATACCGCTACATCGCCATCTTCACCCACGTTTGCAGAACAGT
GCATTGATGCAATGCCTTTTAATGGTAACCAGTAGTTCATCAATGAGAACAAACCTTTTT
TCATTTCACCGCCGTACCAAGTACCGCCGATTAATTGGATTTTCTCAGTAATGTTGAATG
CTACGAAATTTTCAGAATTTAAGCCTTGCTCTTTCCAGTTCGGGTTAGTTACTTTTGAAC
CATTCATTACCACGAAATCTGGTGTGAAGTTCGCTAATTCAGCCTCTGATGGACGGATAA
ACATATTTTTTACAAAGTGTGCTTGCCACGCAACTTCTGTTACAATACGCACTGCAACAC
GGCTGTCTTTGTTCGCACCGCAGAATGCGTCAATAACAAATAGACGTTTATTTGATAATT
GGTTGGTAACAAGTTCTTTGATACTTTGCCAAGTTGATTGGCTCATTGGTTTGTTATCGT
TTTTCACTTCGTCGCTTGTCCACCAAACGGTATCTTTGGTATTTTCATCTAATACGATGA
ATTTATCTTTTGGTGAGCGACCTGTGAAAATCCCTGTATCAACAGCGACCGCACCTGAAG
TCGTTAAACGTCCTTTTTCAAAACCTTCTAACTCAGGTTTCATCTCTTCTTCAAAGAGTT
GTTCATAACTTGGGTTATAAACAATCTCTTTAACGTTTGTAATGCCTAAAAGTGCAAGTT
CTTGTTCAACACGATTTAACATAAATTCACCTCATATATGATTAAAGATTAAAATTTAAA
AACTGGAGAGATTATAGAGTAATTATCCAAAAAAAATGTTACATACTTCAAATTTTTGAG
AATTGATAAAAAATTTTTTTGATCTAGATTATATTTTTTGTAATTCGGGGTAGAATAGTT
CATCTTTTTTATTGAATGGGGTAAAAGAATGCGAGTTTTAGTTGTCGTTTTAGCACTTTT
ATTAGGTGGTTTCCAGTATGCGTTTTGGTTTGGGCAAAACGGTTGGAATGAATACCAACA
AGCTAAACAAGAAGTCTCTCAACTGAAAGAAACTAATCAGAAACTGACCGCTCGTAATCA
ACTTATTCAAGCCGAAATCGAAGATTTAAAAACGGGTATCAATGCCCTTGAAGAACGAGC
AAGGCTTGATCGTGAAATGGTTAAACCAGATGAAACGTTTTATCGCATCGTCCCAAGAGA
GCAACGTTAATGAATAGCAAGCGAAAAATCATTGCGATCATTCCTGCTTCTGGCGTAGGT
AGCCGAATGAATGTGGCTGTGCCTAAACAGTATTTAACCTTGCTGGGTAAAACGCTGTTG
GAACATACGCTACAACCTTTTCTTGAACACCCTGCGATCAGCCAAATTATTGTGGCGGTA
TCTAAAGAGGATCGCCATTATGGCGATATTGCTCTGCTTAAATCCGACAAAATCCAGATT
GTGCTTGGGGGAGAAACACGCGCAAATTCGGTTTTTAATGCTCTCAATGCTATCACAGAT
GAAACCGCTTGGGCATTAGTGCACGATGCTGCTCGCCCTTGCCTTAAGCGGTCAGATTTA
GACAAACTTTTGCAGATTGAAGATAATCAAGGGGCAATTTTAGCAACCCCTGCAATTGAT
ACGATGAAACGGGCTAATGGCTCGCAGATTGCTCATACGGAAGATCGTTCAACCCTATGG
CACGCCTTAACGCCACAGTTCTTTCCAGCGAAATTGCTCAAAGAGGCTTTACAATCGGCT
TTTAAGCAAGGCTTAACCATCACTGACGAGGCTTCTGCGATGGAATTTGCAGGCTTCCAC
CCGTTATTAATTAATGGGCGTAGCGATAACCTTAAAGTCACTCGTCCTGAAGATTTAGCT
CTCGCAGAATTTTATCTAACAAGAGGATAATAAGATGATTAGAATTGGACACGGTTTTGA
TGTTCACGCTTTTGGACAAGATCGTCCATTAATGATTTGCGGCGTTGCCGTTCCCTATCA
TACAGGCTTTATCGCCCACAGTGACGGTGATGTTGCTCTACACGCTTTAAGCGATGCTCT
GATTGGTGCTGCTGCTCTTGGGGATATTGGTAAGCTCTTTCCTGACACGGATATGCAATA
[truncated: 1,810,971 more chars]
