# Supplementary material for: Whole-genome sequence analyses of Glaesserella parasuis isolates reveals extensive genomic variation and diverse antibiotic resistance determinants
Source: PeerJ. 2020 Jun 22;8:e9293. doi: 10.7717/peerj.9293 (PMC7316082; doi:10.7717/peerj.9293)
Supplement: Supplemental Information 5 [file peerj-08-9293-s013.fasta]

>H26 Scaffold1
GCACAGGCTGTTTTGCAAAAACAGACAGCATTTAATTTAGACACATTTATGAAATAAAAT
TTGTTGTGTCTTATGGTATCTACCTTCGCACGCAGCAAACGGCACAAGCCGTAGAACAAG
GTATGCAAGCGGTCAACACTATGCAAAGTTTTGCAAATCTTGCGGAAACATGGGAAGAGA
TTACCCCTGACGGAAATCCCGACACAGTGATTGATTATCTTGCATTTCTACGAGAAGAGG
GAGCAAAGCATGTGCTGATTATCTCTCACTTGCCCCTTGTCTTTGACTTAGTCTATCAAC
TAACACAGCAGAGAGTACATTTTTCTCCTGCGGTTATAGCAGAAATATCCAAGGTTGAAG
GAAAAAGCCATCTGTCCGTTATTGTTCCTAGAAATTCACAATAAACCCTAAAATGTGATC
TTAGTCACAAAATACAGTTAACGGTATCTAAACTAGGAAATTTTCTTATTCTATTTAGGG
GATTCTCTCAAGGAGCAATGAAATAATTTTCTTAAAATTTAAATATCTTTTTAAAAATAT
CAGAGGAAATTATGTTTTCATTTTTAGCTGAAGTTAGACGCCCAGTCTTAGATCTACCCC
TAGAAGAAAGACGGAAAATGTGGTTCAAACCTTTTATGCAATCTTATTTAGTTGTATTTA
TCGGTTATATGGCAATGTACTTGATTCGTAAGAATTTCAACATCGCACAAAATGATATGA
TCGAAACTTACGGTTTAACTAAAACAGATTTAGGACTTATTGGCTTAGGTTTTTCAATTA
CTTATGGTATTGGGAAAACCGTAGTCTCTTATTATGCTGATGGTAAAAATACAAAACAAT
TTGTACCATTTATGCTTATTCTTTCAGCCATCTGTATGCTTGGCTTTAGTGCTAGTATGG
GAGGAGGGAGCATTGCACTGTTCTTAATGATTTCATTCTATGCACTTAGTGGCTTTTTCC
AAAGTACAGGGGGATCATCTAGCTACTCCACAATTACTAAATGGACGCCTAGAAAGAAAC
GAGGAACATTTTTGGGTTTCTGGAATTTATCACACAATGTAGGTGGTGCGGCAGCTGCTG
GAGTTGCGTTATTCGGAGCTAATGTCTTCTTTAATGGACATGTCATTGGAATGTTTGTAT
TTCCATCAATTATTGCATTAATTATTGGATTTATAGGATTACGCTATGGTTCTGATTCTC
CTGAGGCATATGGTTTAGGTAAAGCGGAAGAATTATTTGGGGAGGAAATTAGTGAGGAAG
ATCGTAATACTGAAGAAAATCAACTGACCAAATGGCAGATATTTGTTCAATATGTATTAA
GAAATAAAGTTATTTGGCTACTATGCTTTGCTAACATTTTTCTATATATTGTTCGCATTG
GTATTGATCAGTGGTCCCCAGTATATGCCTATCAAGAATTAGGATTTTCAAAAGATGCTG
CTATTTCTGGTTTTGCTCTATTTGAAGTCGGGGCATTAGTGGGTACATTCTTATGGGGAT
ATTTATCTGATTTAGCAAATGGTCGTCGTGCCTTAACCGCTTGTATTGCCCTAGGTCTGA
TTGTTTTTACTCTTGAGTTCTATCAGTTTGCAACTAATGAATTTATGTATTTAACGGCAT
TGTTTGCTTTAGGCTTTTTAGTATTTGGCCCTCAATTACTAATTGGCGTGGCTGCTGTTG
GGTTTGTCCCTAAAAAAGCAATTGCTGTTGCTGATGGTGTAAAAGGTACCTTTGCTTACT
TAATTGGAGATAGTTTTGCAAAACTAGGATTAGGAATGATTGCTGACGGTACTCCAATTT
TTGGTCTAACCGGATGGAGTGGTACTTTTGCAGCACTTCATGCATCAGCAATTACTTGTA
TTGGATTGTTAGCCTTCGTTGCAATCGCAGAAGAGAAAAAAATTCGTAAAAGATAGAATA
TGCCGAGTAACAAGAATACGGTGGACTTTTCCACCGTATTTTTTATAGAAATACGCTATT
ATTAATTGGAAGGATTTTATGATTCATGTTGTTCTTATTGATGATCATGTCATTGTACGC
TCTGGTTTTTCTCAACTCCTTTCTTTAGAGAGTGACGTTACTGTTATTGGAGAATTTTCT
TCTGCTAAAGAAGCTCGTCAACATTTACCTTATTTAAAACCTCATGTATGTATTATTGAT
ATTTCAATGCCAGAACTAACCACAAAATTAGTTTCATCTAAACAGTCTAATCCGGTAGGG
CAATTAACAAAAAGAGAAAGGGAAATTTGTGAGTTATTAATCTTAGGTTTTGAACCAAAG
GAAATAGGCGAAAAACTTAATTTGAGTTTTAAGACAGTACATGTTCATAGATCTAATGCA
ATAAATAAACTCAATGTCAAAAATAATGTTGAATTAGCGAATTTATTAAATTCACAACTA
AAATGAAAATTATATTTACTACATTATACACTTGGTTTTTGATAACTTGTTCTTATTTCT
GCTTATGGATAATCTCAGATTATTTACTTTCAGATATTGTTTTGGCCTGTCTATTTTTGC
CGTTTGCCTTACGTAGTGGTATTATATTGCATATTCAACCTAAATTCTGGCCTATTGTAT
ATAGTTCTGAAATTAGTATATTGATTTTATTAAACTATTTATTTCCAGAAATATATCAAT
ATTCTATTTTTATTTTAAGTATATGTAGTATCCCAATTATTTACTTATCATATTTATACT
ATAGTGGAAATCAATGGAAAAAATTATCAATTCAACTTAGCACTATAGTTTCAATTAGTA
TGATCAATGCTGTAGTCATTTCCTCATCAGAATTTTACTTCACATTTCTTGTAAGTTTTA
CTGGTGGGGTATTGATTGTTCCTGCTTGCTATTTAATCAATGAGTTTTTATTTAAGACTG
AATGGCTTCCTCTTACTTCTTCTCTAATAAAGAAGCCGGTAACTTTAAGAATAAAGCACA
TTTTTATTTATATTTTACTATTTGTTTTAAATATCTATATTCAAATGAAATTGCCAGATA
CCTTCTATAGGTTTGCTTTATTCTACCTTGCAATCCCTATTATATTATTAGCTTTTCAGT
ATGGTTGGCAAGGTGCATTTTTAGGAGTCCTGCTTAATAGTATAGCACTTATTGGTACTA
CACATAGTTTTTCTAATCTCACTATAGCTGATTTATTACTATCTATTTCAACCCAAACTA
TCACAGGAATATTTCTAGGACTTGCGATTCAAGATCAGCGTAACTTGAACCAGAGTTTAT
CAATAGAATTAAATAAAAATAGATTACTCACTCGGCAGCTGATTAATACTGAAGAAACTA
TTCGTCAAGAAATCTCTAGAGAATTACACGATGAGGTCGGGCAAAATATTACAGCCATTA
GAACTCAAGCAAATATTTTAAAAAGGATTGCACCTGATTATGAAAAAATATCAACCACAA
TAGAGCAATTATCTCTTAATATTTATGATACAACAAAAGTACTACTAAATCGAATTCGAC
CTCGTCTACTTGATGATTTAGATTTACCCCAAGCTATTGAGAATCTATTTATTGAACTAA
ATTTTCAAGATAATCAAATTGATACTGAATTAATATGGAAAAATGATCAAAATTTAAAAT
TAGAACATATTCTGGAAATTACTATATATAGATTATGTCAAGAAAGTTTGAATAACATTA
TAAAATATGCTAAAGCAAATAAGGTAAAAATAGAAATTGAAATAAAAAATAATATACATA
TTATTATTACAGATAACGGGGTTGGATTTGATACATATCAGATATTAACAGGATTTGGAA
TTCGTGGAATGCAAGAGAGAGTGAATATTTTATGTGGTACATTTGAAATAACGATTGGGG
AAATATCTATTTAACTGAAAAATATCACTATGATCTTGTTTCTGCTAATAGTGCACTTTC
ACTCTTTGAAGTAGGAGGATTTATAGGATCTCTAGTTGCTGGTTGGGGATCAGATAAATT
ATTCGCTAGCAATCGTGGTCCAATGGCATTGTTATTTGCTATTGGTATTTTTTTCTCCAT
TATTGCAATGTGGCTTATGCCAAAAGAAAATTTCATATTACAAGCAGGAATTTTCTTTTC
AGTAGGTTTTTTCGTATTTGGTCCTCAAATGCTTATTGGTATGGCAGCTGCTGAATGTTC
CCATAAAAAAACTCCAGCTTCAGCAACAGGGTTTGTGGGATTATTTGCATATTTAGGTGC
TGCTATAGCTGGTTATCCTTTAGCATTAGTGATGGAATCACACCACTGGTCCGGATTTTT
TGTCGTGATTGCTTGTGCAGCCTCTGGCATCGCATTATTGCTATTGCCTTTCCTTAAAGC
ACAAAATTGACAAATTACCTATGAGTAAATAAAGCAATTAGTATTTTGGGATAAAGCCGA
ATAGAACACCGACTCATTCAGTGATTTGGTTAAAGATACGGATAATAAAAAAGTGGCTTA
GCGCCACTTTTTATTAGAATAATTTTCTAGAGGTATTAAAGATTTCTTCTTTAAACGGAC
GACGCATATTAGTGATTGCATCAATAATATCGTGGTGAACTAATTTTTCATTTTGAATAC
CCACACAACGACCACCGTAGCCTTGCATCAAGAGTTCTACTGCATAAACGCCCATACGAG
AAGCTAAAATACGGTCAAATGCACAAGGCGCACCACCACGTTGGGTATGGCCTAACACAG
CAGCACGGGTTTCGTGGCCAAAGCGTTCTTCAATCTCTCTCGCTAATTGGTGTACATCTG
TCATTAATTCTGTAATCGCAATAATTGCGTGACGTTTTCCTTTATTGAAACCATCTTCGA
TGTTGCGTATTAGTGACTCTTTATCAAAACCTTTTTCTGGAATGATAATGTATTCACAAC
CGCCTGCTAATGCCGCACTTAAGGTTAAATCACCACAGTGGCGCCCCATAATTTCAACGA
TAGAAATGCGTTGGTGAGAAGTTGAAGTATCACGCAAGCGGTCAATTGCTTCTAATGCGG
TTTCAAGTGCTGTTTGGAAACCGATAGTGTAATCCGTGCCTGCAACGTCATTATCAATAG
TGCCAGGTAGACCGATACACGCAATGCCGTGTTCTTCGGTCAATAGTTTTGCCCCCATAT
AAGAGCCGTCACCGCCGATAACTACTAACGCATCAATTTCATATTTTTTCAAGGTTTCTA
CACATTTTGCACGCACTTCTGGATTTTTAAATTCAGGGAAACGTGCAGAACCTAAGAATG
TACCACCACGGTTGATCACCTCAGACACTGAACGGCGTTCAAGTTTGATAACACGGTCGT
GATATAAACCGTAATAACCGTCTTGAATACCATATACTTCTAAACCTTCACTTAAACCCG
CACGCACAACACCACGGATCGCTGCATTCATACCAGGAGCATCACCGCCACTGGTTAATA
CTGCAATTTTTTTTACCATATCAATACCTATAAATTTAATTTTAAAAAATAAATCAAAAA
ACTTGCAAAGATTACCCTATAACGCCCTTTCGTTCTAGCAGAAAATCGGGAAATTTACGA
TTTTTTGATCTAAGTTGAGATTAATTTTCTAAAATGTCGAGAGCAAAATCTAATGCGGTA
AAAAAGCGGTCAAGATCCGCTTGCACATTGTAATGAGCAAGAGATATTCTCAAGGTGCCA
TTTTGTGCTAAATAACGTAAGTAGGGTTTGGCACAATGTTCGCCACTACGCAATGCGATC
TGTTGCTCGGCTAAAATCGCCGCAATATCTGCGTGATGTTGATGATGAAAGACAAAGCTA
ATCGTTGGGCTTAAACTTCCTTCCGCTAAAATGCGTATATTTGGATAAGCTGCTAACCGT
TGGCGAGCCTCTTTAGCAAGCTGATAAAGCGGTGAGTTTAAGGCTGAAAAATCCCATTTT
TCCAACCACTCCAGCACCTCACCAAAAGCGATAATTCCTGCGATATTTGGTGTTCCTGCT
TCTAAACGATAAGGCAATGTTGCCATCGTGAGCTTTTGTTCAGTAATCTCTTGTAACATT
TTTCCGCCAAATAAAAGAGGGCGGAGTTGCTCAAGGCTACTCAATTTCCCTGTTAATACG
CCAACCCCAGTTGGTCCGTACATCTTATGTGCAGAAAACGCATAAAAATCGGCATCAAGT
GCTTGTACATCAATTTGTTCACAACAGACCGCTTGTGCAACATCAAGCACAATTTTGGCT
GAACATTGCTGACGAATAAGCGGTATCAATTGCTCTGCAGGCTGTCTAACCCCTGTTACA
TTTGACACCAAATTAAACGCAACGATTTTAGTGCGTTCTGATAAGGCTGTTTGTAGCGTT
TCAGGGGCAATTTGGTAGTTGCTATTAAGCGGTAGCACAATCAATCTAGCTTGTTTACGC
TCAGCAAGTTGTTGCCACGGAATAAAATTAGCGTGATGTTCTGCCACAGAAATCACAATT
TCATCACCAGCTTCAATACTGTCAGCTAAACCATTTGCGACTAAATTAAGTGAATGGGTT
GTGCCACTTGTCCAGATAACCGCATCTCGTGTTGCAACATTGAAACGTTTTGCCACTAAA
TCCCTTGCTAATTCATAACGTTGCGTTTGAAGAAAATCATATTGACTACGGTGAACCGAA
CCAGATGAACGATAAAAATTGAGCGTTGCGTCTATCAACACTTTCGGTTTGAGTGTTGTT
GCGGCAGTGTCTAAATATACCGCATCGGGATTATCTTGAAAAAAAGGGAAATGGGAACGA
AAAGTATGATTAATCATTGTCGCTGAGCCTTTCTATAAAGTTTATTACAAGGGATACCAT
CATTATTGCCGTCTAGCTCTCGCCAACGGCACTGTTTAAAGTAGCGTTTCGCCGTGTCAT
AATCGGGAAGATCGTTACAACTTTTCCTCACATTACAATCTATAGTGGCAAGCGGTGCCT
TAGGCGAAAAACCTTGCCAAAATGAATGTTCATCTGACCGCTTACTTGCACGCCAGTCCG
CAGGATTGATCGGATTTTTATCTTGCCATAAACCTATTCTTTGCTGTTGAGCAAGTTGTT
GAGCTTGCAGATACACAGGTTGTGTTTGGCGATACGCCCACGCCATTCCTCGTTGCACCT
GAATTAAGTTAAGATTTTCACCCCTCTGATCATAAACCACTGCCAACAGCCGTTGATATT
TATCATACCCCGTAATCTCAAGTTCAACCTCTTTTTTAAATGCCAGTTGAGTTAACGATT
GCTTCGCCTTATTACCAAAAGGCTGGGCAAATTCTGGGGCATCAATATATTGCAGGCGTA
CTTTAAGTTGTGTCCGCTTGTGCAAGCAGGTTAAAGTATCGCCATCATAAATACCTACAA
CTATACATGTTTTCTGTGCTATATGTTTAGCAACAATCGGTTCATTTGAAAAAAATAGAG
AAAGTAATATTGCTAATTTATGGAAGTAAATAGTTTTTTTCATATTTTAAGTAATATTTA
AATAGAAGGCTATTTGCCATTTATAAAATGATATAGATAATAGAAACTATGTATTTAACC
CAGCATGCTAATAAAAAATAAAGTAATGCTGATTAGGAAAACGATTTTCTAATATAGTAA
ATACATGCTATTCTAGGTCAATTGTAGTTGTTACATTCAAAATTCAGACTAATGAAACCA
ATTTTCTTAGAGCTTCGTCATTTACGAACTATTATTGCTTTAAAAGAAAGCGGCAGTGTT
TCAGCTGCCGCCAAATGTATTCATTTAACACAATCAGCATTATCTCATCAAATTAAATTG
TTAGAAGATCAATATGATCTAACTCTATTTGAACGTAAAACTCAGCCAATCCATTTTACT
CCAGCTGGAGAACGTTTAGTACAGCTCGCTTATGAAATTTTACCTAAAATAATAGAAGCT
GAATCAGATATAACCCGAATTAAACAAGGAGAAGTTGGAGAATTACGGATTGCTGTTGAA
TGCCACACTTGTTTTGATTGGTTAATGCCAGCAATGGATATTTTTAGACAAAATTGGGGG
GGAATAGAATTAGATATTGTGTCTGGTTTTCATACTGATACTGTTGGTCTATTGCTTGCT
CACCGAGCAGACTGGGCTGTTGTATCAGAAATAGAAGAGTCCATTGGTATTATTTATAAA
CCTTTATTTTCTTATGAAATGGTTGCTATTTGTGCCAAAGATCACCCTTTGGCACAAAAA
GAAATTTGGGAAGCTGAAGATTTTCGTCACGAAACACTAATTCATTATCCTGTTCCCGAC
AATATGTTAGATTTATTGAAAAAAATCTTACAACCAGTAGGAATAAACCCAACAAGACGC
ACTAGTGAATTAACTATCGCAATCATTCAGCTTGTTGCCAGTAAAAGAGGTATTGCAGCC
TTACCTTATTGGGCTGTAAAACCATATTTAGAAAAAGGCTATGTTGTTGCAAGAAAAATC
ACTTCTAATGGCTTATATAGCAATTTATACGCAGCAATCAGGGAAACAGATCTAGATAAA
GTTTACATTGAAGAGTTTCACAATATAGTGAAATCGCAAAGCTTTGCCACATTATTAGAT
CTATTTTCTTTAGATTAGAAATATTATTTATGAGTACACCAACTTTCCATTTAGATATTT
TAAGCTAAATGGGATCTGTAATAATTACTTATCTGCTACTGATACTTTCAGCTTTTGCCG
TTAAGTTTTCTGCCCCCGTCGCTCTCATCACAATGTTATCTTCCGTCCGAATACCGCCGT
AGCGTTTAAATTCGTCGATTTTCTGCCAGTTAAAGAAACGAGCAAGCGGGTGGTTTTTCC
ATTGATTTAGCAACATCTCAATAAAATAGAACCCAGGTTCAATGGTAAGCACCATACCTT
CGGCTAAATCACGAGTACAACGCAAACTTGGATAAATCTCAGGCGGAGCTTTGCGTGTGC
CACGGTGGTTTTGTTGGAAGCCTGCAACATCGTGGACTTGCAAACCAAGCTGATGCCCTA
AACCGTGTGGGAAGAAGGTACGGCTAATACCCTCTTCAAAAATTTGATCGGCAGGTAATT
TCACAAACTCAAACTGGTGAAGCATTTGCGAGATCCAACGGTGCATTTGGGTATGGTAAC
TTAGATAATTCATCCCCACTTGCATATCAGCAATCGTATCCAGTTTAAACTGCTCCATTT
GAGCAATCATTGCTGCAAATTCACTTTGTGGCTCAAAAGCATAAGTTCGAGTAAGATCGG
AGGCATAACCAAGATAGCTTGTACCAGCATCAAGTAAAAAACTGTGGCGTTCGCAAGGTG
GCGTGAAATCCAATTTTGTGTAATGTAAAATCGCACTATGCTGATTGATCGCAACAATAT
TGCCGTAAGGCACATTGTTATCCGATTGCTTGGTCGCTTGAAGATAGGCTAAATTAATTT
CAAACTCACTTTTACTGGCAAAGAAAGCCTCTTTTGCCGCGTGATGTCCAGCTAAAGCAG
TGAGTTGAGCTTGATAAATGCACTCAATTTCAAATTCGCTTTTGATCGAACGCTCAAAAT
GCAGTACATTTAGCACTTTCTGTGGATTGATATGCTCAAAACCTAGTGATTTTGCCAACT
CCGTTTGTTCGCCAATAAAGGCACAATGGGTCGGATTAATGATATATTGTTGAATTTGTT
GGCTATCCGTGAGCATTTGCCATTCAAACTCATCAGCAAAAAATGCCGATGTCGGCGGAT
TTGGCGTACAATGCCAATAATCTTGCGGTGCATAAAAATAGAGTTTCGGTTTATTTTTAC
CGTCTAAAAAAAGCCAACTTTGTTCTACGGTGGGATCAGGGAAAATATAATTAAAATGCG
GATTGATTTTAAATGGCGATGTTTGGTCGTCTAAAAAATGGTATTTTGCTTGCCCTGCAT
AAATCCAAAGCCCGTCAAGACGAGCCAGCTCTAAGGCGTGCTGTACGATTTGTTGAATAC
GTGCGATGTGTTGAGAGAAAAGCTGTTGCATATATATCCTGTAATTTTTAATTTTGAATA
ATAACGATGACCGAACTAACCATTAACCACACTTTAGATACCCTAGGGCTACGTTGTCCT
GAACCTGTAATGCTTACTCGCAAAACCATTCGCAATATGGCAGATGGTGAAGTGTTGCTA
ATTATTGCTGACGATCCTGCAACTACTCGTGATATTCCGAGTTTTTGTCAATTTATGGAT
CATCAGCTATTAAAAAGTCAAACAGATACTAAGCCGTATCAATATTGGGTGAAAAAGGGG
CTAGACCACCTTTAAACTTTTTGTAATTTCAAATCTATCATCTAAAAATTCTTTCTTCAG
ACGAGATATTTCTCCAAGTATCTCTTCTTCAGAAGATAGAATATTATCATCTTTACGTAA
TAGTTGATTATGTGCTGTTAAAATAGTACGTACATATTTTTCCCACTGTTTCTCTGGAAT
TTTCTGTACATATGCAGATAAAAAGAGTAATTCAATATTAGAATAATAAATCCCACCACC
TGACACAGGACTTGCCAGATAGTTAACGTTATTAAAAGCAAAAGGATTATCCAATATAGC
TCGGTTAAATTTCTGGCAGGAATTTGTAGCTGCTTCTATTGTTTCAGCCGATTGAGTAAT
GACAACTTCTTTTCGAGCTACTAATAGGGCAATTATTCTAAATAATGCATTTGGAGGCAT
ATCCCCTTTTAAGGCTTCACACAAAGATTCTAACGAGTGAATCTTATAATCAGATAATTT
TTCAATAATAGGTTTTAATAATTCTTCTTTAAATTCCGTTTGTCGGTAGTTTTTAATCGT
GGTCGAAATTTTTGTTGTAGATGAAACAAGTAATATATTTAATTTCTTCCATTCTTTCTC
TCCTTGTTGATTAGTAAGTTGAGATTTTCCTTTAACCCAATAATCACGGCGGAATTGTTT
ATTTAAAATAAAGTCTTTTGCTGTTTGAAATAAAGAAGGATCTTGAATGCTAGATAATAA
TTTTTGTTGCTCTTCATCAAATAAAACCTCATCAAAATCATCTAAATAAGAAACGGAGCA
TGCGTAACTTAATTTAGCTTGTTTCAAGCAGGATTCAATTTCTGAAAAATACATTGGATA
CCAATTCTGATTAGTAAATTCATGAATGACGTAATTAGAATTTTGTTCTTTGATCTGTTC
AACTTGTTCCAACAAATAAGGTGAGAGAGAAAGGAGACTATTACTCACTGAAAGCATATT
CTTTGTATGTTCTAATGCTGATTTAATCGCTTGATCTTTTGATTCTAGAGTAGCAGATAA
TTTACTATAGTATTGATTTAATAAATATCTAATTGGTGATTTTCCTGCCCATCCTGGTAA
TGTGTTATAGCTAATATAGACTACACCACCTACTTTTAATTTACGTTGAATAAAATCAAC
GATAGTTTCTCTATTTTGTGGTGAAATCCAAGACCAAATACCATGTAGAGCAATAAAATC
AAAATCAGGTAAGTCATCTCGATGACAAAATTCGGCAAAAGATTGATCTGCAATAACGAC
TTTATCTGGATTGCCTTGGTTTGCTAATTGTTGAGCAAAGAACGCATGAGAAGGATTAAA
ATCAGTCCCGTACCATTTTACTGTTCCTGCTACTGCATGAATATTAAGCGATACACCAAA
CCCAAAACCTAACTCACACGCATTAATGACTTTTGGCGGCTGTAAATTTGCGATTAAGAA
TGGACAAATTAATTGGTGGCTATTTAATCCATCGTAATAACCTGTCGTATAATTAATATC
ATTAACATAACCTTCTGACCAATTTGTTAGCATTGCTCCTCCTTATTACTTGATTCTTAC
ATGGTAAATATTCTACATAGGGTTATTATTTATTTTCATAATTCTGCTAATGGTTAACGT
CTTTCATCATCAAAATCATCATCTTCGTCATCGAAAAATTCGCCGTCATCACCATATTCA
TCTTCATCACTGTTCGGATCTTCAAAATAAGTTCCCCAGCCTTCATAAACCGCACCCGAT
TTTTCGATTAACGGCAGTAGCTCTTTTTGTTGAGCGGTAATAAGTTCCGCATCTAATTTA
ATTTCGCTGACAATATCGCATACAAACACGAGATCGCCATTCTCTTCTTCCACTTCTTCC
GCTTCAGAAATCTCATAGCCCAACTTATAAGCATCTACCACTAATTTTTCGAGTTTATCG
AAATCGTGGTGAGCAACGTGGTGTTCGATAATATAAAGGGCTTCAGGATCGCTGCCATCG
TCTAATAAAGATTTGATGATTTCATTGGTTTCTTGGCGTAATTCGGTTAAGTTGTACATA
AGATTAGCCCTCTTGGGTTTGTGTAAAAATTTCGGCGAACCAACTATCTAATTTAGTCGC
AAGTTTATCAATACCAATACGATTTAACGCAGAATAGGCTTCAACTTGCACATCGCCTTG
AAACGGTAAAATCGCTTCACGCACCATTTTAACGGTTTTGCTTCTCGCACTTTGGCTAAG
TTTATCCGCTTTGGTAAGTAGCAATAACACAGGTAATTCCGCAGACACTGCCCATTCGAT
CATCTGCTGATCGAGATCTTTCAACGGGTGGCGAATATCCATTAAAATCACTACCCCCCG
TAAACATTCACGTTTCTGCAAGTATTCACCTAAAGAGCGTTGCCACTGAAGTTTCACCTG
TTCAGGCACAGCGGCATAGCCATAGCCAGGTAAATCAACTAATTTACAATTTGGTTCTAC
TTCAAATAAGTTAATTAACTGCGTACGCCCTGGAGTTTTAGAAGTACGAGCCAAGTTCTT
TTGGTTAGTTAAAGCATTTAATGCCGTTGATTTCCCTGCATTTGAACGCCCTGCAAAGGC
AATTTCCACGCCACTGTCTTCAGGTAAATGGCGAATATCAGGTGCAGAGGTTAAAAAATG
GGTTTTGTGGTAGTTAAGTTTTATTTCAGTCATTTTGTATTTGTTTGTTATTAAAATTTG
TAACTAGCTCCCCTCTTTGAAAAAGAGGGGCTGGGGGAGATTTAAAAAACAGTTTTGTAG
GGTGGGTTTTAACCCACCAATAAATTCAAGAGATTACAACGAAACGGTGGGTCAAGACCC
ACCCTACAATTATCTAAATCTCACACTCAATCCTTTCCCACCATACTGATTTGCTTCAGG
ATTTCCTACAAACACGCCCCATTCCATCAGTAAAATCGTCCCGATAAACATCGGCATCAT
AACGCCTAGCACAAATGCCATTGTTCCTTCTGCCCCTAATGAGCTGAGATAGCACAATAT
CGGAACAGCAACCATCAATAAGGCTTTCGCTGAACGATTACGGTCGTGTAGGCGTTTAAC
GATAACCGCCGATAAACTATAAAGGGAAACAGTCAAAGGTAGAACGCTGATCCAACTGAA
AGCGGTCAGATTTAAGATAAAATTTGCAAAAATAAATAAAAATGCAAAATTGATCCCAAA
GCCGATCCAAAAGCCTTTGCGGTTTAGTCTTCCGTGAAAGGAAAATAATGCTTTATGCCA
AATCATTACTGCAACGCCTTTTCAATTTTCTCAAACAGATCACGAGCAAGATTATCCAAG
CCTTTCAAACGCTCTAAGCCACGACGCATCAGGGTTTGACGTTGAGTGTCATAGCGAGAA
AGTTTAATTAACGGCTCAATTAAACGTGCCGCCACTTGCGGATTGCTTTCATTCATCTTA
ATCAACATATCGACTAAGAAACGATAACCTGAACCGTCAATAGCGTGGAATGCACTTGGG
TTTTGGCTTGCAAATGCTCCAACGAGTGAACGTACACGGTTTGGATTTTTAAAGTTAAAA
CTTGGGTGCGTTAATAAATCTTGCACAATTTCAAGTACATTTTCATCTGGGCGTGTTGCC
TGTAAAACAAACCATTTATCCATCACTAAGCCATCGTGTTGCCATTTTTGTTCAAAATCG
GCAAGAAGCTGATCTCGGCAAGCAAGTTGTGCTTTGGTCGAAGCTGAGAGTGCCGCCAAA
GTATCCGTCATATTGTTTGCTTGATGATAATGTTTGTGTACCAAGGTATTCCCTACTTCA
GTAAAGGCAAGGTAAGACAAGCAGACATTGCGTAATGCACGTTTTGCCAAATCCTCGGCA
ACCACACGGTATTCCGTTAATTTATTTTGGTTGTAAACGACTAAGAAGTGATCTTTTAGT
TCATCAGCAATCGCTTGTCGCATAAAGTGACGTACAGCTGCAATACCCGTAGGGTCGATC
ACTTTAAACAACTCCGCAAATTCCGTTTCTTTTGGCAAGGTTAAGGTTAAAGCGGCAAGT
TCTGGGTCTTTATTTGCATTGTCGATCACAAAGGTGAGCGCTTCTAACAGACCTTGTGAG
AATGCCATTGCTTCGCCCTGTTGGTAACGACTTAGATTTTCACGCAGCTCATTGTTAAAC
AACATTTGTGCCACGTCCCAACGCACAAAATCATTCTCAGCAAATTTCAAGAGCGTTAAA
AGCTGTTCTGTTGAATAGTCATAATCTAAACGCACAGGGGCTGAGAAATCACACAACAGT
GCAGGCACAGGGCGTTGTTGCACATTGTGGAACTCAAAGGTTTGATGTTCGTGGACCACA
TCTAACACATCACTGACAGTTAATAATTCGTGTTGTAACTTGATTTTCTTACCATCTTGA
CCATATAACGCTACTTTCAACGGAATGTGTAAATTCACTTTCTCTAGCTGATCAGCGGTT
GGTGGTGTGTTTTGAGAAACGTGCAAGCGGTAAGTATGACGTTTTTCATCATATTCATCA
GCAATCGTTAATTCAGGCGTACCCGATTGACTATACCAACGGCGGAACAGATCTAAATCA
ACTCCCGAAGCACGTTCCATTGCAGACACAAAATCTTCACAGGTTGCCGCTGTGCCATCA
TTTTCTGCCACATAGAGTTTCATTCCTTTTTGGAAACGCTCTTCGCCAAGTAAGGTATGG
ATCATACGAATAACTTCCGCCCCTTTTTCATAGACGGTAACTGTATAGAAGTTATTCATT
TCAATCACTTTTTCAGGGCGAATAGGGTGAGCCATCGGGCTTGCATCTTCGGCAAATTGC
ACCGCACGCAACAAACGCACATCTTCAATCCGTTTTGCCGATCTTGACCATAAATCTGAA
GTAAATTCTTGATCACGGAAAACGGTCAAACCTTCTTTTAAACTGAGTTGGAACCAGTCA
CGGCAAGTAATACGGTTGCCCGTCCAGTTATGGAAATATTCGTGAGCAATCACCGCTTCA
ACATTCAAATAATCATCGTCCGTTGCAGTTTGCGGATTAGCTAGCACAAATTTCGAGTTA
AAAATGTTTAACCCCTTATTTTCCATTGCCCCCATATTAAAGAAATCGACCGCCACGATC
ATATAAATGTCTAAATCGTACTCCAGCCCAAAACGCTCTTCGTCCCATTTCATCGAACGT
TTTAAACTCTCCATCGCCCAAGTGGCACGGTCAAGATTTCCTTTATCCACATAGATTTCA
AGGGCAACTTCACGTCCGCTCATCGTGATAAACTTATCTTGTAACAGGTCAAAATCCCCT
GCGACTAAGGCAAATAAATAGCTTGGTTTAAAGAACGGATCTTCCCACTCCACCCAGTGA
CGACCATCGTCCAGCTCCCCTTGAGCAATACGGTTGCCGTTAGAAAGCAGGTATGGATAT
TTACTTTTACAAGCGGTGATTTTGGTGCGATATTTTGCAAGCACATCAGGGCGATCAAGC
ATATAAGTAATCTGACGGAAACCTTCCGCTTCACATTGCGTGCAGATCCCTTCGCCTGAT
TGATATAACCCTTGTAGTGACGTATTTGTTGATGGATTGAGTTTTGTCTGAATTTCCAGC
TCGAATTGATCCGCAGGGAAATCGGCTAAATTTAAAGTCAAAGCCTCATCATCTTTTTGA
TATTCTTTGAATGGCTCGCCATTAAATTTAATCGATAAAAATTCAAAGCTATGCCCATCT
AAACGTAACGTAGTCGCTTCTGCATTCTTACGCATGACCGACAACGTCGATGTGACAATC
GTCTGCTCAGGATCAAGCTGAACATCAAGATAAATTTGATGAATAGTAAAATCAGGCTGA
CGGTAATCTTTTCTAAATTTTGCTTTAGGTCGCATAGCTTCTCCCTTAGAACTTTCAAAT
GTGGAAAGGATAAGAATATTTGTCTTTAAGTGCAATCAAATTTAAGATCTTGCCCCAAAA
ATCGCCGTACCAATACGCACCATTGTCGAACCGCATTCAATTGCACTTGGCATATCATCA
GACATTCCCATTGATAGCGTATCAATCCCTTCAAATTGAGATTGTAATTGAAGAAACAGT
TCGTTCATTTGAGCTAAGGCGATTTTCTGTTGCTCAGGCTCACTTTCAGGCTTCGGAATT
GCCATTAAACCACGCAATTTCAAACGTGGCAGTTGGCTAATTTGAGTGGCTAATTCTAGC
ATTTCTTTCGCAGAAATACCCGATTTAGATGCTTCATCACTGATATTAATTTGAATTAAA
ACATTCAGTACAGGCAGGTGTTCAGGACGTTGCTCGCTTAAACGTTGTGCAATTTTGAGC
CTATCTATCGTTTGTACCCAGTCAAAATGCTCAGCCACTACACGCGTTTTATTCGATTGT
AATAAACCGATAAAGTGCCATTCTAATGTGTCGTTCTCCGCAAAATGCTGAATTTTTTCA
ATACCTTCTTGCACATAATTTTCGCCAAAGGCATGTTGCCCTGCTTCAATGGCTTCGGCA
ATGGCTGAAATGGGTTTAGTTTTGCTCACAGCAAGCAGTTTAACACTCTGTTCAGGGCGA
TTAGCTTGCTGACAATATTGTTGAATTTGTTGAGAAATTGTCGCTAAATTTTGAGAAATC
GACATTGGCTACTCCAAAAGGCTATAATGGGCAAGATCATAAAACTCCACTTAACTGAAA
TCAAGGATACTTATGCAAAGACTAACAAAAATTAAACTTGTGATTACCGATGTGGACGGT
GTTCTTACTGATGGTAGCCTTTATTACACCGAAAATGGCGAAGCATTAAAATACTTCAAT
GTGAAAGACGGTTTAGGGATCAAAATGCTTCTTGCTTGCGGCATTCAAGTTGCAGTGCTA
TCGGGCGGTGACACCCCGATTTTACGCCGTCGCATCAAAGATTTAGGCATTCCCCTTTTC
CAACTTGGCAAAATGTCTAAGCGGGATGCCTGTTTTGAATTAATGCAACAAGCGGGGGTT
TCTGCCGAAGAAACGGCATTTTTAGGCGACGATACACTGGACTTACCTGCATTTGAAGTT
TGTGGATTAGCAGTTGCCGTGGGCGATGCTTTTGATTATGTCAAAAATCAAGCTGATTTA
GTCTTAACACGTAAAGGCGGACATTCCGCATTCCGTGAGCTTTCCGATATGATTTTAAAA
GCTCAAGGCAAAGAAGAAGTTTATGCTACTGCTGATGGGTTTATGAAAGTGGTGCATGAA
ATGCTACAATAAATAATATCCTGTGGAATTTTAGATAATTAATTGAAAAAGATGAGCCAA
CAAGACAAACAAAATTTAATTTGGATCGATCTCGAAATGACAGGGCTTGATCCTGAAAAA
GAGCGAATTATTGAGATTGCTACCATTATCACCGATAAAGATCTGAATATTTTGGCTGAA
GGCCCTGTGCTTGCCGTACATCAACCCGATGAATTATTAAATAAAATGAGCGAATGGTGT
GTGAAAACCCATACTGCAAATGGGTTGGTTGAGCGTGTGAAGCAGAGTAAATTAACCGAA
CGTGCTGCCGAATTACAGACATTAGATTTCCTGAAGAAATGGGTGCCGAAGGGGGCTTCG
CCGATTTGTGGTAATAGCATTGCACAAGATAAGCGTTTCCTTTATAAATATATGCCGAAT
TTGGCGGATTACTTCCACTATCGCCATTTAGATGTGAGTACATTAAAAGAGCTTGCAAGT
CGTTGGAAGCCTGAAATGCTTAAACAATTTAGTAAGAAAAACAGTCACTTAGCTTTAGAT
GATATTAAAGAGTCCATCGAAGAGTTGAAGTTTTATCGTCACCATTTTATTAATTTAGAT
TAACAATAATGCAATCATTTTATTTTGCGACCGAAGAAGAAATGCTTAATTTTGGTCAGC
GTTTTGCCCAGCAACTTCAACGCTATTTAGACAATCATAATGAAAAATCCGTTGTGATTT
ATCTAAACGGAGAATTAGGGGCTGGAAAAACGACACTGACACGTAGCATTGTGAGGGCTT
TTGGGCATAATGGGAATGTAAAAAGTCCAACTTATACTTTAGTTGAAGAGTATCAGCTTC
CCCCTTATGCTTTATATCATTTTGATTTATATCGTTTGAGTGATCCTGAAGAGTTGGAGT
TTATGGGAATTAGGGACTACTTCCGTCCACAAACGGTTTGCTTACTAGAATGGGCAAGTC
GAGGGGAAGGAATGATCCCATCTGCGGACTTTATTATTCAAATTGACTATGCAGAAACAG
GGCGAAACCTAGCTCTTATGCCTCAAAACAACTCAGCAAAACAGATTGTAGATTATTTAG
AACATCAGACCGCTTAGGGTAATACTATGCAGAAATTACGACATTATGTTTGTTTTACGG
TAATGAGTTTATTTCTTGCTCTTTCCGCACAAGCAAAATTAACCATTGCCATTGATGCTG
GACACGGGGGCAAAGATCCAGGGGCTATCGGTAAAAATTTAGGGGTTAAAGAAAAAGAAG
TGACTTTAGCGATTGCCAGAGAACTAAAGGCGTTGTTAGATGCAGATCCAAATTTCAAGG
CAGTAATGACACGCAATGGCGACTATTTTATCCAGTTACCTAATCGAACTGAAATTGCTC
GTAAAAATAAGGCACATTATCTAGTGTCAATTCACGCTGATTCTTCACCAAGTTCAGATA
ATCTAAAAGGGGCTTCGGTTTGGGTTTTATCTAATCGCCGTGCAAATGATGAATTAGGAA
AATGGTTGGAAGATCACGAAAAGCAATCGGAATTATTAGGTGGGGCAGGTTCGGTTTTAG
CAAATAATAATGAACGTTACTTGAACCAGACAGTGCTTGATCTGCAGTTTTCTCACGCAC
AACGTTCAGGTTATGAGTTAGGTAAAACAGTCTTAGACAAACTGCGAAATGTTACGCAAT
TAGCGAAAAGTTCGCCACAACACGCCAGCCTTAGCGTATTGCGTTCCCCTGATATTCCTT
CAATTCTAGTGGAAACAGGCTTTTTATCTAATGCAACGGAAGAACAACGTTTAGCTACAA
AGGCTTATCGCCGTCAGATTGCAAAGGCGATTTATCAAGGGTTAATTGCATATAAAAATA
GATTACCAAAACAGCCAAATCAAATAGCAGTTAATGATGAAAAATCAACCAAGAAATCGA
AAGCTAAAAAAAAGGTAGAGAATCGCTCTAAAGAAGATAAAAAAGCTAAAGCAGCGGTGA
CTTCGCCTAAGGAAAAAACTAAAGAGAAAGCAAAAATAACGACGAAAACTAAGCAAGAAC
AATCGTCTAAAGCGTCAGAAAAAACGGTTAATCTCAATGCGAAATATCATGTTGTCCAGA
AAGATGAAACACTTTATTCCATTGCTCGCATGTATAAAACAACACCTGAAAAATTGAGGC
AGCTAAATGGTTTAAAACAAAATAAAATCTTTGTAGGGAAGAAGCTGCAAGTAAAGTAAA
TCAATATAGTAGAGTATAAAATTTAAAACTGGATATGGGAACCTAGACAAAATAGTAGAT
AAATAAGCATGATATTTAAAGAAAAGCCGATTATTTCTAATCAGCACGGAGCATTAGTGA
TGGCATTTGTACCATTTATTTATGGTATTTCTGCTAGCCATTTTGTAATGAATCATTTTT
GGCTTGGGCTTAGCTGGCTTTTTACTTATCTCTTTTCCCATCCTTTTTTCTCCGTCGTTA
GCAAAAAACAAAATGAAAAATATAAACGCTGGATGATTATTTATGCCGTATTTAGCGGCA
TATTTATATTTCCCGTACTCTTAAGTCATTTTTCTATTTTGCAATTTATAATCCTAATCC
TGCCGCTTGCAGGGGTCCAAATTTACTATGCAAAACAAAAAGATGAACGAAACTTAATCA
ATGATATTGCAGGTATTTTAACCTTCGGCATAATTGGAATGGCAAGTTTCTATTTAGCAA
CGAACCAATATAATTTTGAGATTTTACTCCACCCTACGTTATTTTTTATTGGGACAACAA
TTTATGTAAAAAGCGTTGCTCGAGAGCGGAAAAATCCTCTTTACTGTAAGTTCAGTATAG
GACTTCATTGTATATTTATCTTTGTTTATCTCGCCTTAGGCGATTATGGCATTAGCTTTG
CCTATTTCATTGGGTTAATTAGAGCGGTTATTGTGCCAAAAAGAAACTGGAAAATTAAAC
AAGTCGGCCTATTTGAATTTTTAGTGATATTTGTTTTTACACTAGGGCTGATCTACTAAA
TGTATTAACCTAATAATATCCGTTATTTCTCTTTCCAATATCCAATCCATTCTTTCAGGG
CGTGCATATTGCTATGTAATGCTCCTGATTGTGGGATAAAGTAAAATACATTTAATCCAT
AGGTTTCAGGCATTTTTCCTGCTCCAACACTTGCAGGTAATATCTTAAAACCTTCTCGCT
CAAATAGCATTCTTGCTCGTTGCATATGCCACTGGTTTGTCACTAGCACAATCTTATTAA
TACCTTCTTTTTCTAAAATCGGTTTAGAAAACTTCGCATTTTCAGCCGTCGTTTTGGCTT
TTTCTTCCAACCATTGTGTTGGAATATGGAAAAATTGTTCGAGCTCTTTTTTCATGACGG
CAGCTTCTGAAGTCCCTTTTGGGCTACTTCCCGTAATTAATAAAGGTAAGCCCGTTTCTT
TTTGTAAAAAAGCAGCATAACGTACCCGCTCTAATGCTATTTCGCTGATCGCTAATTTGC
CAAATAACTCTTTACTATCACGCAAGCCACCACTAAGTAAAACGATAGCTTGAGCCGATT
TATAATCTTCAATACTAAGGTTATCTTCCGTTACCAGAGAATCATGCAATTTTTGCGAAG
TATAGGGAATACTGAAAATATAGAGCATTGCTACACCTAAAAAAGTTGAGAGATAACCTA
ATTTTTTCCATTTTAAGCGGAAACAAATTAAAGAAAACAACCATAAAATCAGAATGTTAA
ATGGTGGAAGAATGACCGCAGTAATAAATTTTGTGATAGCAAACATAATGAGTAGGCAAT
TTTGTCAAGTAAGTAAAAGAGATTTATTATTCCTCATTCCTTTTCCGTTGTCTATTGTTT
AACTCGCTCTTTAAAATTAAAATAGCGATTCTTATTAGCCATATTACTAGCGGTTAGATT
TATGAAAAAAATTGCAATTATTCCAGCCAGAGCAGGCTCGAAAGGGATTAAAGATAAAAA
CTTACAATTAGTCGGTGGAATTTCGCTCGTAGGGCGTGCAGTTCTAGCGGCAAAAGAGTC
TGGAATGTTTGACTTAATCGTTGTCACTTCAGACGGCGAACGTATTTTACAGGAAGGTGA
AAAATATGGTGCAACACCACTACTTCGCCCTGCTGAATTGGCTCAAAGTGATACTCGTTC
TATTGATGTTATTTTGCACTGTTTAGAAACCTTAAACATTCGTGAAGGCATTGTCGCTCA
TTTCCAACCAACTAGCCCACTTCGCAATGCGTTAGATATTCGCAATGCGATGGAAATCTT
TTTAGGTGGAAAAAGTAAGTCTGTGGTATCCGCTTGTGAATGTGAACACCACCCGTATAA
ATCATTTGTTTTAAATGGAGATGATATTCTCCCGATGAATGAAATCAAAGATTTTGAAGC
ACCACGTCAGCAATTACCAAAAGCATACCGTGCGAATGGGGCGATTTATATCAACGATAT
CGCCAGCCTACTTCAAGAAAAATACTTTTTTATTCCACCTGTGCGTTTCTATTTAATGCC
AACCTATCGCTCAGTCGATATTGATACCACATTAGATTTGCAACTGGCGGATAGCTTGAT
TGAGAAAGAGATGCAATGAGAGCCATCAAAGACAGTGCAGTTTATTTAATCGGTGAACTG
ACTTCACGGGCAATGCCATTTTCCAAGCCTTATTAGGTGTTCAGCTGAGCATTCGACAGT
GTCAAAAACAGGCGATTTCCTATGCCATTTTGCTCTTTGGAGCTATCTGTTTATTTTTAG
CCTTTAATGTTGCAGAAAATAAATATGTACAACACGCTTTAGAGCCTTTAATCAATGTTA
TTCACGGCTATGGTTTAGTTAGTTCATCTACGGATAATCTAGTTCAAAATCATCTTTATA
TCCCTGAATTAAAACAGATTTTAATTGGTGACGGACGTTATTTTTATCCTCAAGGTGGCT
ACTACGGAAAAACAGACTCTGGTTTTTTACGCCAAACATTATATGGCGGATTTATTTATC
TCTCTGTTTGCTTCTTATTTATGTGTTACTTCGTACGAAAAGTGGCAATAAATTGGTTTG
ACGGTAGTTGGATTTTTATCTTATCTACCTTACTTATTCTCTCCATTTTAAATGTAAAAG
CCGATGCCTATGCTTTCCCTGGCATTATGTTAGTGTTATTAATGTTTTTATCTTTATTTG
GCAATGAAGGTAAAAATAAAATTCTATTTTTAAATAACAAGACAGAAAATGTTTAGTATT
ATTATTCCTTCTTATAATCGAAAAAATGAAATTCCTGCATTATTAACAAGTTTGGAATAT
CAAACGGAATATAATTTTGAAGTGATTATTGTCGATGATCACTCTGTTGAGCCAGTAGAA
ATTAAACATCTCTACCCATTTCCTGTCAATGTGATTAGGAATGAACAGAATTTAGGAGCA
GCAGAAAGTCGTAATGTAGGAGCAAGATTTGCTGAAAACGAGTGGCTACTCTTTTTAGAT
GATGATGATCGTTTTGCTCATCCAAAATGTGAAATACTGGCAAAAACAATTAATGAAAAC
CCGACGATTAATTTTATTTATCACCCTGCTGAATGTGTGATGGTAAATGAAGGGTTTAGT
TATATCACTCGCCCCTATGAAAATGAACAAGCGGTCACTTTAGAGAATATTTTACTGGCA
AATAAAGTAGGTGGAATGCCGATGATTGCGATTAAAAAATCATTTTTCTTTGCAGTCAAT
GGATTATCAACGGATTTAAAATCTCTAGAAGACTATGATTTTATTTTGAAAGTCATTTCG
CATAACGAATTTAAACCAAAACATGTTTCTCAAGCCTTAACAACCTGTACTTTCCATACT
AAACGAGCAAGTGTATCGACAAATACACAAAATACTGAATTAGCGATTGAAACTATTAAA
CAAAAATATGTAAAAACAGATATTCAACAAAAAAACTTTGCTTTTAATGCATTATATATG
CTTTCTTACCCACATATAATGAATTTATCTCGTAAAGCGGCTTGTTATTATTGGCAGATG
TTCCTACAAAGTAAAAATATTAAACATTTGGTGATTGCTACCCTCACATTTATTTCACCA
AAACTTGCAATCAATATGAAAAGGTTTATTTAATGAAGTTTTCCGTATTAATGTCCTTAT
ATTTTAAGGAAAAATCAAAATATTTAACCGAATGTTTTGAAAGTTTAAAAAATCAAACGG
TTCAAGCGGACGAAATTGTTGTTGTATTTGACGGAGCCATTACCCCTGAATTAGAACAAG
TTATGCAAAATTTTGCGGAGATCTTACCGCTTAATATCGTTAGACTTGAGCAAAATCAAG
GGTTAGGAAAAGCACTCAATCACGGCTTAACCCACTGCAGAAATGAATGGGTATTCCGTA
TGGATACGGACGATATTTGTATTCCAGAACGTTTTGAAAAACAGATTGCGTTTATTGAAC
AAAATCCCGATACCATTATTTTTGGCGGACAAATTGCTGAATTTGGCTCAGATATTAATG
ATATTGTCAGCTATCGTCGTGTGCCAACAGAAACCAAAGCCATTGTAGAGTTTACACAGA
AACGTTGCCCATTTAATCATATGACGGTCGCCTACCAAAAAAATGCTGTGCTTGAATGTG
GTGGCTATCAAGACTTACAAGAAGATTATTATCTCTGGATTAAATTGGTCGCATTAGGCA
AAAAAGTAGCGAATTTGCCTGAGGTTTTGGTTTATGCTCGTGTTGGAAATGGTATGGTTG
GTCGCCGTCGTGGTATCGCTCAGGCTAAGGCAGAATGGCGCTTGTTTAAATTAAAACACC
AAGTGGGTATGCAGAATATCGTTTCAGGTTTTATCACTTTTACTATGCGAGTGGTACCGA
GATTATTGCCAACAGTCTTACTTACTCTGTTTTATAAATTACTTCGTAAATAAAAGGTGT
AATATGTTGTCTATACAAGATTTTTCAAATAAAAATAGTTGCTAATATTTAGAGAAAATA
AACATTAGCAACTATTTTGTCTACCATGCCGATTATTCCTTATGAAGAGCGATAAACATA
GTTAATTATTCTGTTTTAAGCGATAACGTCTATCCATCATACAAAGTATGCCACCTATCG
TCATAAACAATCCACCGAACCAAATCCAACGGATAAACGGTTTGTAGTATAAACGTACGC
CCCAAGAGCCATCTTCTAAACGTTCACCTAAGGCTGCATAGAGATCTCGACTAAATCCCC
AGTCAATCGCAGCTTCAGTCATACCCATTTTACTGACATTGTAAAAGCGTTTTTCTGCGT
GTAGTGTGGCTTCATATTTACCATTTCGATGAATTTCAATATCCGCTGTGCCACCAATAT
AGTTTGCCCCATTTGAGTCACGAATACCCTTGAAGGTAAAGTTGTAATCTAAAATTTCAA
CTTTGTCGCCTACATTCATTCGTACATCTTTTTCGATACTGTAATTTTGGCTAAAGGCAA
TACCAAACACAGTCATTGCAACCCCTAAATGAGCCAACACCATTCCCCAATGGGAACGAG
AAAGTTTCAAAATGCCTTGCAAGAAACTATGACGATGCGTTGCTCGTTGATGTAGTTCAT
ATAAACTCAATGCCACGATAATGACGGACATCATTGTCCCTAATACCACGCTGACAGTAA
TTTTGCTGGCAAAAAGATAAGGTAAGCCAAAACCAAGCAATACCATTACGGCTAATGAAA
TGAGGACTGGCTTACGGATAGCAGAAACCTGATCTCGACGCCATTTTACAAGCGGTCCAA
TTCCCAATAAAAATGCAAAAGGCACCATTAAGATCATAAACATCTGATCGAAGAAAGGTG
CTCCGATAGAAATTGTCCCTAAACCAATTTGTTTATGAATTAACGGTAAAATCGTGCCTA
AAAAGACCACCGATAAGAACGCCATTAATAGTACATTATTGAGTAATAACATTGACTCTC
GTGAGTAACGTTCGGAATTGTCTAAGCTCTTGATTTTACTGCCTTGATAAGCGTAAAGCA
GTAGCGAACCGCCAATAACCACCACGAGATAAGCCAAAATATATAAGCCCCGAGTTGGAT
CAGAAGCAAAAGCGTGAACCGATACCAAAATCCCTGAACGCACTAAGAATGTGCCGAGTA
AGCAGAGTGAAAAAGCAAGAATAGCTAGCAAGACCGTCCACGCTTTGAAAGTACTACGTT
TTTCCGTAACCGCTAAAGAGTGAATTAATGCCGTACCAGCAATCCACGGCATTAACGAGG
CATTTTCCACAGGATCCCAGAACCACCAACCGCCCCAGCCAAGCTCGTAATATGCCCACC
AAGAGCCAAGTACGATACCTAATGTTAAAAATACCCACGCTGCCATAGTCCAAGGACGTG
ACCATCTCGCCCAAGCAGTGTCAAGACGACCTGTCATCAACGACGCAATAGCAAAAGCAA
AGGCAACAGAAAAGCCCACATAGCCCATATACAGTAACGGAGGGTGGAAGATTAAGCCAA
CATCTTGCAACATCGGATTAAGCTCTCGACCATCAACAGGAAAATCAGGGAAAGTTCGGT
TAAACGGGTTAGAAGTAAACAGAATAAAGACTAAAAAGCCAATGCTAACCAAGCCCATTA
CCCCCAATACACGAGCGATGGCTTCTTCAGGCATTTGTCGGCTGAATATCGCAACGGCAA
CGCTCCAAAGGGAAAGTAGCCAAATCCAAAGCAACAAAGATCCTTCGTGAGAACCCCAAA
CAGCGGAAAGGCGATACTCTAACGGTAACGTACTGTTTGAGTTATTCACCACATACTGCA
CAGTAAAATCATTGACCGCAAACAGATAAAAAAGCGAGCCAAACGAGATTGATAATGCTA
AAAAAACCGCCCACGTCATCGGACGAGCCAATGCCATCAGACTAGCATTTTGTTTATGAG
CGCCAACAAGCGGTAAGATCGCCAATAAAATTGCCAATGAGAGAGCAAGAGCAAGGGTAT
AGTTACCTAATTCAGCAATCATTTATTTTCTCCAAACGGCTGAGAGATCTGCGTTGCATC
ACGTTCTGATTTTCCTTTGAGATCTGCTTCTGAAATCCCCATCGGCTGATGTTGCTTTTT
CATCTGATCGCCTAATTCAGGTGGCATATAGTTTTCATCGTGTTTAGCTAACACTTCGGT
TGCTTTCAGTTTTGTCGGTTCAACTAAAGTACCTTGTGCCACAATCCCTTGCCCTTCACG
GAATAAGTCAGGCAAAATCCCTTCATATTCCACCTGAATTGCAGGCCCAATATCATTGAG
ATCAAAGGTCACTTTAAGGGTCTTATCATCACGTTTTACCGACCCATCAACCACCATACC
CCCTACACGAATACGTTGCCCAACTTCAGGCTTGGTTTTTGGATCATTATTTTTACCATA
GATAATCTCTGATGGCGTATAGAATAAGTCAATGTTTTGGCTTAACGCATATAAGGTTAA
ACCAACAGCAACGGCAAGCCCACTTAACACTGCCATCACCACTTTCAGTCTAGATTTGCG
TCTTGGGTTCATAAAAACCTCGTTGTAATCACTCAAAAAACAAATAGAAAAATTAAAGTG
CTATCCTAACAAAAAATCTGATAAGAATCGTTAAATATTCGATTATTTTATTCTTTAGTA
TATAAAAATCATGTCTACCCTAAGACAGGAAATGGTCGAACATTCTCTAATTGAGAATGT
ATTTGATTAGGTACGGTTGATCCTAAAGTCCAAGAAATAAATGATATAGAGCTTAGTATA
ACTTAATTTACTACACAAAAATCCCACAAGTTGGGTCGTTTGGAGCCATTCTAACAGATA
ATTTTGGGCAACATATAGTTTATTACTTAGAGAGATAGGAGTGTTTATAAGCAAGGCAGA
ACTCATTACATCTCAATATGAAAGGTTTCCAAGAAATTATACTGCCTCTTTCGATGTTAC
TTGTGTACTTTAGGGGATGCCAAACATAGAGAGAAGCAAGAACTGCTTGTTTTTGAACAT
AAATATAGGTAGAAATAACCGCACCTTATTGTTATAAGTTGCGGTTATTTTTTGCTACTT
ATAAGGCTTTTAAAATGTCGTCCACACGTTCTTTCGCATCACCAAATAACATTTGAGTGT
TTTCTTTGAAGAACAGTGGGTTTTGTACGCCTGCATAGCCCACTGCCATTGAGCGTTTGA
ACACGATAACGTTTTGGGCTTTCCAAACTTCAAGTACTGGCATACCTGCAATCGGGCTAT
TTGGATCGTCCATTGCCGCTGGGTTTACTGTGTCGTTTGCACCGATAACCAAGACTACGT
CAGTATCTGCGAAATCATCATTGATTTCGTCCATTTCTAATACGACATCGTAAGGCACTT
TCGCTTCAGCAAGTAATACGTTCATATGGCCTGGTAAACGTCCTGCAACCGGGTGAATAC
CAAAGCGAACATTGACGCCACGATCACGTAGTTTCTGTGTGATTTCAGCAACAGGATATT
GTGCTTGTGCCACCGCCATACCGTATCCTGGGGTGATGATCACAGAGCTTGCATTTTTAA
GTAATTCTGCCACTTCTTCTGCGGTGGTTTCACGGTGTTCGCCTTGTTCTTCATCTGAGC
TGACTTGAACATCGTTACCAAAGCCGCCTGCGATAACGCTGATGAACGAGCGGTTCATTG
CTTTACACATAATGTAAGAAAGGATCGCACCTGAAGAACCGACTAATGCCCCTGTGACGA
TTAGCAAGTCATTGCTCAACATAAAGCCTGCTGCCGCCGCTGCCCAACCTGAATAAGAGT
TAAGCATAGAAACAACCACTGGCATATCCGCACCGCCGATAGAAGCCACTAAGTGCCAAC
CGAAAGCTAAAGCGATTGCAGTCATCACTAATACAGGGAAAATGTTCTCAGGATTATTTA
AGAAGGCAACCATTAATAGTGCAGAAACCACAAGTGCCGCAAGGTTTAATTTGTGGCGGT
GTGGCAACATTAATGCTTTTGAATTGATAATGCCGCGTAATTTACCGAAAGCAACCACTG
AACCTGTGAAAGTGACCGCACCGATGAAGATACCAAGGAATACCTCAACATTGTGGATAT
TTTGTAGCACAGGATCTGTTTCGTGTGCAAGACCGTAGCTGTTAAAGCCGACTAATACCG
CCGCTAAACCTACGAAGCTGTGAAGAATTGCCACAAGCTCAGGCATTTCGGTCATTTCAA
CTTTTAATGCTTGACGAATACCGATAGCACCACCGATTGCCATTGCGATTAAAATCCAAA
TGGTACCTTGTGATTGTGGTCCAAAAATGGTTGCGATAAGGGCAATGGCCATCCCCACAA
TACCGTACCAACAACCTGCTTTTGCCGTTTCGTGTTTAGAAAGCCCTGCAAGGCTCATAA
TAAAGAGAACGGCTGCGACAATATATGCCGCTTGTACTAAACCTAAAGACATACTCTTTC
TCCTTAACCTTTTCTAAACATTGCTAACATTCTTTGGGTAACTTTGAAGCCACCAAAGAT
GTTGATACTCGCCACTAAAATCGCAATAAAGGCAAGCGCACTGATAAAGAAGCTACCTTG
TGAGATTTGTAGTAACGCACCGACAATGATAATACCTGAAATTGCATTAGTTACTGCCAT
TAATGGCGTATGTAATGCGTGGCTGACGTTCCAAACTACATAGTAACCCACTACGCAAGA
GAGAACGAAGACGGTGAAGTGAGATAAGAATGCCGCTGGTGCAACAGAGGCTAACCACAA
GAATGCGATCACCGCTAAGGCTAATAAGCCATATTTAATGCGAGGATCTGCCGGTTTTTC
TTCTTTTTTCTCCGCAGGTTTTGCTGCCGCTTTTTGTTGTGGCTGTGCAGATACTTGAAT
TGGTGGTGCCGGCCAAGTGACTTCGCCATCACGGATTACGGTAACGCCACGCAATACTAC
ATCTTCAAAATTGATATTGATGTTGCCATCTTTCTCTTTGCAGAGTAATTTCAAGAGATT
GACTAAGTTGGTGCCGTAAAGTTGAGATGATTGAGTTGGTAAACGACCTGGTAAATCGGT
ATAACCGATAATTTTCACTTGGTTTTCTGTGGTAACCACTTTACCTGCTTGGGTTAATTC
GCAGTTACCGCCCGTTGCAGCCGCTAAATCCACAATCACCGAACCTGGTTTCATTGTGGC
AACCATCTCTTTGGTAATTAAGCGTGGGGCTGGTTTGCCTGGGATAAGTGCGGTGGTAAT
AATAATATCCACTTCTTTTGCTTGTTCAGCATAGAGTGCTAATGCACGGCGGTTAAATTC
TTCCGACATCACTTTCGCATAGCCATCACCGCTGCCACCTTCCTCTTTAAAATCAATTTC
AAGGAAACTTGCACCCATTGATTGTACTTGTTCTTTTACTTCAGGACGAGAGTCGAACGC
ACGCACGATGGCACCAAGGCTGTTTGCTGCACCAATTGCGGCTAAACCTGCAACGCCTGC
ACCAATCACAAGCACTTTCGCAGGTGGCACTTTACCTGCTGCGGTAATTTGACCTGTAAA
GAAGCTACCAAATTCGTGAGCGGCTTCAACAACGGCACGATAACCAGCAATGTTCGCCAT
AGAACTTAAAGCATCTAAGGCTTGCGCACGAGAAATACGCGGCACTGCGTCCATCGCTAA
CACATTGATTTTCTTCGCAGAAAGTTTTTGCATTAATTCAGGATTTTGAGCAGGCCAAAT
AAAGCTCACAAGCGTTGCCCCTTCCTTGATTAATGCAATTTCCGCATCGGTTGGTGCATT
GACTTTAAAAATAATGTCTGCATTCCAAACGGCTTGTGCGTTGGCGATAGTCGCACCTGC
TTGAGCGAAAGCATCGTCTTCAAAACTTGCTTTAAAGCCAGCATTTTCTTCAATGATGAC
TTCAAAACCAAGTTTCTTAATCTGTTCTACGGTTTTTGGCGTTGCTGCCACACGAGTTTC
ACCGTCTAACAGCTCTCTTGGTACACCAATAAGCATAAAGACTCCTGTAGGTTGGTTAAA
ATAATAATGAATTAAAACGTTGCAAATGTACCATTTATTTAACTTTTTGGGGGATTTTTT
TCACGTTTATTTTGAAGAAATCTTAAAATCATTTAACCGATTTTTTACAAGCGGAGGATT
TCGTAATAAAACTTGCAAAAGATAAATTATTCGTTGGAGTTATTAGGACTTTTTTGCTAT
ATTTATGCCCAATTTTTTGCCCTAAGTCTATGGGCTTATTTCGCTTTTAACTAAATTTAA
TGGATCCCTTTTATGTTTAAGAAATTTCTAGGATTATTTTCAAACGACCTTTCAATTGAC
CTTGGTACTGCAAACACGTTAATTTATGTAAAAGGGCAGGGTATCGTGCTTGATGAGCCG
TCAGTAGTTGCGGTACGTCAAGATCGTGCTGGTTCATCAAAAAGTATTGCAGCAGTAGGT
AGTAATGCAAAATCAATGCTAGGTCGTACACCAAAAAGCATTTTAGCTATTCGTCCGATG
AAAGATGGGGTGATTGCTGATTTCTACGTGACAGAAAAAATGTTACAGCATTTTATCAAA
CAAGTGCATAGCAATAACTTTATGCGTCCAAGTCCTCGAGTGTTAGTGTGTGTACCAGCA
GGGGCAACTCAAGTAGAGCGTAAGGCAATTAAAGAGTCGGCGATTGGTGCTGGTGCTCGT
GAAGTTTATTTAATTGAAGAGCCTATGGCTGCGGCGATTGGTGCAGGCTTACCTGTAGCA
GAAGCGGCGGGTTCAATGGTAATTGATATTGGCGGTGGTACAACAGAAGTTGCGGTACTT
TCATTAAACGGTATCGTTCATTCTGCTTCGGTGCGTATTGGTGGTGATAAATTAGATGAA
GCAATCATCGCTTACGTTCGCCGTCACTATGGTTCTGCGATTGGTGAAACAACTGCAGAG
CGTATCAAAAAAGAGATCGCAACAGCTTACATTCAAAATCAAGATGAAATCCGCACAATG
GAAGTTCACGGTCACAATCTTGCAGAGGGTGCGCCTCGTACATTCGTGTTAAGCTCAAAA
GAAGTGTTAGAAGCGATTGAACAACCTTTAACAGGCATTGTTGATGCAGTAAAAGGGGTT
CTAGAGCAATGTCCACCAGAGTTAGCTGCCGATATTTTTGAACGTGGAATGGTATTAACA
GGTGGCGGTGCTTTATTACAAAATCTTGATGTATTACTTTCAGAAGCAACGGGCGTGCCT
GTTATCGTTGCCGAAGATCCATTAACTTGTGTAGCTCGTGGTGGCGGTAAAGCACTTGAG
ATGATCGATATGCACGGTGGCGATCTCTTTAGTGACGACAACTAATTCAACCTTGAGTTA
TTAGCATAAAAATGGACAATATCAACGGCTATTGTCCATTTTGCATTTAACAAGATCCAT
TAAATATAACTGAAATATGAAACCAATTTTTGCGAAAGCACCACCTATCGGCGTAAGACT
ATTCTTTGCAATAGCGATCTCTATCAGCCTGATTTTACTTGATGGTAGAAGCAGTGCAAT
GATCCAAATGCGTAATGTCCTCGAAACAGCGGTCAGTGGCTTGTATTATTTTGCAAATAC
CCCTCGCACCTTATTAGACGGTGTAAGTAATAACTTTATCGACAGTCAAAAACTGCAAGT
TGAAAACCGAGTATTAAAAGAACAACTGCGTGAAAAGAACGCAGACCTATTGCTACTCGA
TCAACTCAAAGTGGAAAACCAACGTTTACGTTTACTACTCAGTTCCCCTTTACGCCAAGA
TGAATATAAAAAAGTAGCTGAAGTGCTGACCGCAGAAATGGACGCTTACCGCCAACAAGT
AGTAATAAATCAGGGACAAAGTGACGGTGCTTTTGTTGGTCAGCCTGTAATTGATGAACG
AGGCGTTGTGGGGCAAGTGATTTCTGTCGGGAAAAACAGTAGTCGAGTATTACTTTTAAC
CGATGTCACTCACGCCATTCCCGTACAAATTTTGCGTAACGATGTTCGAGCAATAGCCAA
TGGCAACGGACACAGCAATGAATTGATTTTGGATAACTTACCAAGAACCGTGGATATTGG
CAAAGGTGATGTGCTTGTCACCTCTGGCTTAGGCGGACGTTTCCCTGAAGGCTATCCCGT
TGCCGTAATTGAAACCGTACAAAATGATGGTTCAAACCATTTTGCCAGAGCAACGGCTAG
ACCGCTCGCCTCACTTGATCGCCTGCGTTATTTATTACTGTTATGGCCAACAAGCGAAGA
AATCCGCAATGCATCAAGCCTTTCACCGCAAGATGTGCGTGATGCTGTGGAAGAAAGACG
TAAAAGTCTAAACCCATTAGACCGCTTGAAAAATAGTAAAAAAGAACAAGTAAGTAGTGA
TGAACAAAAAGAAGAAACTGTCGAACCTGAAGAAACTGTAAATCCAGCAACACAGCCAGA
AGTCGATAACGGTATTAATCACAGCACAGAGCAAGGGGCAGAATAATGCGTGAAAATATG
ATCTTCCAAATGTTAGTGCTGACCTTCATTTTCGTCATCGCTTTTGTCCTAGAGATTATG
CCTTGGCCTGTGGATTTACAAGGATTACGCCCAACTTGGGTTGTATTAGTGCTTATCTAC
TGGGTATTAGCTCTGCCTGATAAAGTTAGTGTCGGTACCGCTTTTTTAGCAGGAATTGTT
TGGGATCTGATCTTAGGCTCAATTTTAGGCATTCACGCGTTAGTATTGTCAATTGCGATC
TATTTTGTTGCCAAATATCATCTTATCTTGCGTAATCTCTCGTTATGGTTACAGAGCTTA
CTCGTGATGGCATATATCGCACTTATTCGTTTCTTCATCTTCTTTATCGAATTAGTGCTA
CACAGTGCGGAATTTAACACCCAAGAAATTATCGGGGCGATCATAAGCGGTATCTTATGG
CCGTGGATTTTCTTACTGATGCGACACATACGCCGAGGACTACATTTACGCTAATGAACA
GCTTATCTTTCGATTTTTCTGCAGATTTTCGTCCCCTTTCCGCTCGAATGCGACCACGCA
CTTTAGCTGAATATGTCGGACAATCACACCTGATCGGCGAAGGTAAGCCCCTACGCCGAG
CGATTGAAGCTGGGCATAGTCACTCAATGATTTTCTGGGGTCCCCCAGGAACAGGCAAAA
CCACCCTTGCAGAAATTATCGCAAACGAACTTGATGCCGAAGTTGAACGCCTATCCGCCG
TCACCAGCGGTATCAAAGAGATCCGAGAAGCCATCGAAAAAGCCAAACTCAACCGACAAT
CCGGCAGACGTACTTTACTCTTTGTTGATGAAGTTCACCGTTTTAACAAAAGCCAACAAG
ATGCCTTTTTACCCCACATTGAAGACGGCACCATTATTTTTATCGGAGCGACGACTGAAA
ATCCGTCCTTTGAACTGAATAACGCCTTGCTGTCACGGGCAAGAATTTACATTCTCAAGC
CACTACAAGCGGTCGATATTCTAAAAATTTTGCAAAATGCCATTGCAGACAAAAAGCGTG
GACTAGGCAATGAAAAACTCATTATTCAAGATGATGTGCTTCAACTGCTGGCGGATTATG
TCAATGGTGACGGACGTTTTTCTCTCAACTGCCTTGAATTAATGTGCGATATGGCAGAGC
AATTACCACAAGGAAAATTACTGGATAAAGCCTTGCTCACCGAAGTGTTAGGCGAACGCC
AAGCCCGTTTTGACAAAGGTGGCGACCGCTATTACGACCTGATTTCCGCCTTACATAAAT
CCATTCGAGGCTCTTCCCCTGACGGTGCATTGTACTGGTATGCTCGTATTTTAACCGCTG
GAGGCGATCCACTGTATGTTGCTCGCCGACTACTTGCGATAGCCTCAGAAGATATAGGCA
ATGCCGACCCAAGGGCAATGCAAGTCGCCCTTGCAGCGTGGGATTGTTATACCAGAGTAG
GGGCTTACGAAGGCGAACGGGCTATCGCTCAAGCGGTGATTTACCTTGCCGTTGCCCCAA
AAAGTAATGCCGTTTACACCGCATTCAAACAAGCCAAACGCCTAGCTCAAGAAGGCAAGG
ATTACGATGTTCCCGAACATCTGCGTAACGCACCGACTAACTTAATGAAATCCTTAGGTT
ACGGCGAAGAATACCGCTACGCCCACGACGAACCTAACGCCTACGCCGCAGGGGAAAACT
ACTTCCCCCCTGAACTGAAAGATACCCAATTCTACTTCCCAACCGAACGTGGAATGGAAA
AGCAGATCAAAGAAAAAATGGCGTGGTTGAAAGGATTAGATTTGCAGAGTCAGGTGCAGA
GGTATAACAAACAATAAGTTTAAATTTGTTTGCTAAACTCAATAAACACCCTATGTTTAT
CATAGCTATAAAAAATGTGGTTACTTTGCGTTTTAGTAAAATTGTAGGTTAAACGAGGGG
TGATTCCCCATAAATGCACGGCACGATGCCAAATTGATGTATTGAAGCCATATTCTTTAT
TACGTTGAATAATGCCGAAAAGCCTTGCCCCTTTATAGCGTTTTTGAGCTACACTTACGG
AAAGGCGAGTAGAAAACCCTTTGCCCCATTCTTGTCCCCAACCTAAACTAATTCCCCGAC
GGAAAAAGCTATCATCTTTATCACGAGTAGCGGTGCGATTGTAGTTTAAATTTGCAAACC
AATATTGGTTTGCATTGGCTAAATAAACTAACCCACCAGAGATAAAGTGATAATTGCCAT
TGAGGTGCAAGCGACTTGCGTAACGTTGTTCGGCATATTCATAGTTAGTGTTGAGTTGCC
ATTTAGGTGATAACCAATAGTTTGTTTCAAGGGTTAAACCGCCTGATTTAGAAAAACGTC
TTAATGTATCACTTTGATTAGAGCCACCTGCATAAAGTGTTTGTTCCATAAATGGCAACA
GCCTCAGGTTATATTTTGCATTTTGAAAACCTAGCCCCACACTGCCTCGTAAGCTCATTT
CGTTGTATTTTTTATTATCCCAGTAGTATTTGCCGTTGGTAGCAAGACGTAGTTCATTAA
AGAAGCCATTTCCCCACGACCATTTTTTACCGAGATCGAAATTAAAACTGACACCTTCTG
CCGATTCTCGTGCCGATTCTAGTTTTAGTACGTACGAGTTGCCGTAGATTGTTCCTGCTT
TCGGTGCATTATTGATATTAGGATCGTTAAGATAAGTCACGCCACCCGAAAACGTCCAAC
GATCTCGTTGGTTTATCGCATTAAGATATTGATCGATAAGTTGGGTAATTTCGGGGATAA
GCGGTTCAGAACGCAGTTTTTTAAACTGATCTTCTGAAGCCTCTAATTCGTTATTTTCAA
ATAGGGCTACCGCAAGTTGTAAACGAACAGGCTGAATATCTGCTTGTTCGGCAAGGATCT
GACGATATAACTTGATCGCTTCCGTATGTTGCTGATTTTTCTTTGCCACAATTGCCGATG
CCCATTTGGTAAGAATTGGGTCGTGAAATTGTGCAGGAAGCTGTTGGTAAATGGGATAAA
GCAATTCGACATTGTCAATATTACCTTGCATTACCGCAGGCAATAATGCTCTTATCACTA
AATCTGGATATTTTACCAACTCTTTTGAAGTCATTGTAATACTACTCTTATCCGTTTCCT
CCTTAGCGATTTGATGAACCTTAAATTGATGGCTGTGAATGAGGATATCGGCTTTTTCTG
CTTGGACTCTATTATCATTTAGATGTTCAGTAATACTATCCTGAGACAGTTTTGCTATAG
AGTAGTTAGCTAAGACTAATAAAAGTGTTGCACTAATAAACGAGTGATTCATAACGTTCC
TATAAAAGCATGAAGCAATGTCAAGACTGTTGATTTTTATTAACAATAACTTAACTGGCG
CTTACATTGTTTGAATTAATGTTGTAATTGTCAAACTTATCAGATATCATATTGATAATG
ATTTTTATTTGATCACTGGATTTATTCTAATATACTCATATATTATGTTGCAATGGTTTT
ATAACAGGTTTTATAACATTTCGATTTTTTTATCTGTAACTCTTGTTCATATCGGGTTGG
CATATATGATTTCACAACTATCTTGGGATAGAGATCTCAATCATTTTGGGGTCTTAGAAA
ATTTACAAATGGTTGAAGTAAATTTAGGAAGCGAAGAACCCATTGAAGTGAAAAGTGAAA
GTGAGCCAGAGGTGACACAAGAGCCAGAGCAAATACTCAGTACAGAAGTAGCAGATGTTT
CACAAGCAGATCTCGTTAAAAAAGAGGAGAAACCTGAAGTAAAAGTGAAAAAAGAGATAA
AAAAATCCCCAGAAAAGCTCACCAAAAAAGTAGAGAAAAAGAAAGTGTTATCGCCTAAAG
CGCACTCAGATAAAAAAACAAACACAAGCCAAGTTGCCCAAAATCATCAACAAGGAAATC
AAAATGGTGTTGAAGGGAGTAAGTCTGTCACTGGAAACGCCAAAGTAGATGCTTCTCTTG
GTGCGGGTTATGGCAATGCAATGCGAGGGCGTTGTTCAGATATTTCTGATGAATCTGATG
ATGTAGGCAGTGTGAAATTAAAGGTAACAATAGGAACGAATGGTAAAGCGACAAATGTAG
AAATTTTATCTTCTTCAGGTATTAAACGTTTGGATAATCAAGCAAGCAGAATGGCATCGG
GACACACCTATCAACCAGCCAAAATAAATAATAGTGCAGTGGTAGGCAGTGTGATTTTTA
GTATTCATTTTAAATGTGGGGCAGCCGCCTAAATTATTTGAGGTAATTTATGAATTTAAT
TCAACTTCTTCAGCAACAAGATATTGTACTTTCTGTTTCCTTTGGAATTTTAGTCGTGAT
GAGTATTTTATCTTGGAGTATTATTTTAATCCGTCTAATTAAAATGATGGGTGTAAGAAA
AAATAATCAACAAAGTTTTCAATTAGTAAAATCTGCTGAAAATCTTATTCAAGCAGAGCA
ATATATTCAAAATAAGCGGTCTGAAATTGCAGATATTTTACAGCTAACTTTTAAACAATG
TGAATTATATCAAGCTAAAGAAAAGAACCATTTATCTCATCAACTTCCATTTAAAGATTT
CCTGACGTTACATTTGCGAAATGCAATTACCCAATCTTTGCGTAAATATGATGGCGGTTT
AGTTGCATTAGCTTCTATTGGTGCGGTTGCCCCTTTCATTGGATTGTTTGGCACAGTCTG
GGGAATTTTTAATGCACTTATGGATATTAGTCAGCAAGGGCAAGTCAGTATTGCAACCGT
ATCTGCCCCTATAGGGGAGGCATTAGTTGCAACGGCAATGGGATTATTTGTCGCCATTCC
TGCGGTGCTTGCTTATAACTTAATTACTCGCCTTAATCGTAATCTTTCTCAAGATTTAGA
TCATTACGCAAACGAGTTATTTATCTATTTATTACATCACTATGGAGAAAATAAATAATG
GCATTTGGAAGTTTTGATAAAAATGAAAATTCGGTAATGTCAGAAATTAATGTCACGCCA
TTAGTAGATGTAATGTTGGTGTTATTAATTGTTTTTATGATCACAATGCCTATATTAACG
CAATCTATCCCGCTTGAACTACCAACCGCCAATGTTGAGAAAAAAGATGAAGCAAAAGAT
ATTTTCAGGGTGGCGATTAATCCTACTGGCATTTATTTAGGCGAAAAGCTAGTGAATGAA
GAAGAATTAAAACAATCTTTTCTGACAAAATTTCAGGAAAATAAAAATACCGTTATTGCT
ATTTCTGCGGATATTTCCGTGGAATATCAACATATCGTGAAAGTCCTTGAATTAGCTCAA
AATGTTGGGCTAACTAAAATTGGCTTTATAACCCAACCTACAAAATAAATGCAGTGTTTT
ATATCGGAGGCAAATATGCATTTTAAACTTAATCCCTATGCGTTAGCGTTTACTTCTCTG
TTTCTTGTTGCCTGCTCTGGCGGAAAAGGAAGTTTTGATTTAGAAGATGTCCAACCTAAT
AAGACAACGGGCGTGTCTAAAGAAGAGTATCAGGATGTGGAAACGGATAAGAAAGTAAAA
GAACAGTTAGGGGAATTGATGGAACCTGCTTTGGGGTATGTTGTAAAAGTTCCGGTGAGT
CAAAGTGGAGCAAGAAGAACGGAAATCTCAAATCCAGAAGCAATTACTGATGAAGATCTT
AAGAAAATACCAAATCACGAGACTATCAAAAGTGTAGCTGAACAAAATTATGGCTGGGTG
GTAGATAAAACAGCAGATAAAACGATGAAGTATGTTCGTTCTGGTTATGCAATTGATGTA
GATCATTATGGTACTCGTGATAAAGGTTATGTGTTTTATAAAGGTATTAATCCCTCAAAA
GAATTACCGCAGGGGCTAGTCCTTACCTATCAAGGTGAATGGGATTTTACCTCGGATGCT
AATTTAGATGCCAAAAGACCTAATAGTAACCCTGAATTTAATGGGTATGGTCCAGGGCAG
AGAATTGCAACAACATCTGCAAATGCTAAAGGTAGAACCTATACATCTGAATTTGAAGTT
GATTTTTCAACAAAAAAATTAAAAGGAAAATTAAATAGCAAAACAGCAAATGCAGAATCA
TTAGAGCGTTACAGTATTGAAGCAGAACTTAAAGGAAATCGTTTTAGAGGTAAAGCAATA
GCCAAAGACACTAGTGATGCAATTTTAGGTAAGTCTTCTGATTATCTTGAAGGTGGTTTC
TATGGACCTAAGGCAGAAGAACTTGCAGGAAAATTTATCACAAATGACAAATCTCTTTTT
GCCGTTTTTTCAGCAAAACACAATGGCTCTAATGTTGACACCGTTCGTATTATTGATGCC
TCAAAAATTGATTTAACTCATTTTAATTCTTCAGAACTTACCAATTTTGGCGATGCTTCC
GTTTTAATTATTGATGGGAAAAAAATGGATCTGGCTGGTACCGATTTTAAAAACAGTAAA
ACGATTGAGATCAACGGTAAAACAATGGTAGCTGTAGCTTGCTGTAGTAATTTGGAATAT
ATGAAATTTGGTCAATTATGGCAAAAAGAGGGTGAAACAGCCAAAGATAATAGTTTATTC
CTACAAGGTGAACGTACTACAACGGATAAGATGCCAAAAGGCGGAAACTATAAATATATT
GGTACTTGGGATGCACTCGTATCTAAAGGGACGAACTGGATAGCGGAAGCGGATAATAAT
CGAGAATCGGGCTATCGCTCAGAATTTGATGTTAATTTTGGTGATAAAAAAGTAAGCGGC
AAGTTATTTGATAAAGGCGGTGTAAATCCTGTGTTTACCGTAGATGCAAAAATTAATGGT
AATGGTTTTACTGGAAAAGCTAAAACCTCAGATACTGGCTTCGCTCTAGACTCAGGTAGT
TCACGTTATGACAATGTGAAATTTAGCGATGTAGCAGTTAATGGTGGCTTCTATGGTCCA
ACGGCAGCAGAGCTTGGCGGACAATTCTTCCATAAATCAGACAATGGCAGTGTAGGTGCT
GTCTTTGGTGCAAAACAACAAGTAAAAAAATAATAAGGAATTTGCTATGAAAAATAAATT
AAATCTTATTAGCCTTGCTCTTCTTAGCCTCTTTGCCGTACAAAGCTATGCAGAACAAGC
GGTACAATTAAACGATGTTTATGTCACAGGTACCAAAAAGAAAGCACATAAAAAAGAGAA
CGAAGTGACAGGCTTAGGGAAAGTGGTGAAAACGCCAGACTCACTCAGTAAAGATCAAGT
GTTAGGGATGCGAGATCTGACTCGCTACGATCCTGGTATTTCAGTGGTAGAACAAGGGCG
AGGTGCAACAACAGGCTACTCAATTCGCGGGGTAGATCGTAATCGTGTGGGCTTGGCATT
AGACGGTTTGCCACAGATTCAATCCTATGTAAGCCAATATTCACGTTCCTCAAGCGGTGC
TATTAATGAAATAGAATACGAAAATCTGCGTTCGATCCAAATTAGTAAAGGAGCTAGCTC
TTCTGAGTTTGGTAGTGGTTCGCTAGGCGGTTCGGTGCAATTCCGTACCAAAGAGGTAAG
CGACATTATTAAGCCAGGGCAATCTTGGGGATTGGATACCAAAAGTGCTTACAGTAGTAA
AAATCAGCAATGGCTAAATTCACTTGCTTTTGCTGGTTCTCATAATGGCTTTGATGCACT
TGTGATTTACACTCATCGTGATGGTAAAGAAACGAAAGCTCATAAGGATGCGGAAAGTCG
TTCTAAGCGTATTCAAAGAGTGGATCTCGCAGATAATAATCCTCAAGATAGCAATTGGTT
TAAAGTTAAGAATGATTGTCCAAGTTTGAAGTGCGAGCCACGCCAGCAGGTTGGAGTGTC
TTATGATGGTCAGAAGCATATAACAGAGCAACTTAGTGCTAAAGAATATACAGGTGAAGA
ACGAGCTTTGCCTGATCCAGTGAAATATAAATCTGATTCTTGGTTGGTTAAATTAGGTTA
TAGCCTTTCACCAAAACATTATGTGGCTGGTGTTTATGAACATAGCAAGCAACGCTATGA
TACTCGCGATATGACCTATCCTGCTTATTGGCAGCTATCAGATTTAAAAAATGGTAATAC
GTGGTATCCAATGAATAATGCTAAAGGGTTATATCGTAGTAATGCTTTAGATGGTGTTGC
TATTGACTACTTTACAGAAGATGGTGTGAAATCATCAAAAGGTTTACGTTGGGCAAAAGC
TCGTTTTATTGATGAGTGGCACACTCGTGATCGCTTAGGTGCTTTATATCGTTATACCAA
TCAAGATGAAAATCGCCTGATTGATAGTCTATCTTTAAGTTTCGATCAGCAAAAAATTGA
TTTATCTACCCGCTTGAGAGAGAACAACTGTTCCGAATATCCAACCGTAGATAAGAATTG
CCGTGCAACCCTTGATAAACTTTGGTCTTCCACTAAAAATGAGCAAAGTTCTTATGAAGA
AAAACACGACACCATTCAGCTATCGTTAGATAAAACCATACAAACGGGATTGGGCAAACA
TCAATTAAATATGTTATTAGGTTCAGACCGTTTTAATTCCACTTTAAAACGCCACGAAAT
TTTGAGTGAGTTTTCCGTGGGAACTTGGCATCGTATCAGTGGTAACGGTTATCAAAATAA
TCCTTACATCTATGAGCTAAAAGATCAGAAGATTTATGCTCAAAATGTCTGTGACTATAC
TGGCACTATTGCAGGCAGGGCTGATTGTGCTACAAGCAAAATCAAAGGACATAATCACTA
CATCGCTCTGCGAGATAATTTTGCCATAACCAAATATTTGGATATTGGTTTAGGCTACCG
TTTCGATAAGCATAAATTCCGCAGTACTCACCGCTGGGCAAATCAAGGCGATTATAAAAA
CAGTGCGTGGAATGTCGGCGTAGTCGCTAAGCCAACTTCATTCCTATCACTCTCTTATCG
AGCATCATCAGGCTTTAGAGTGCCAAGTTTCCAAGAGCTATTTGGCTTACGCTATGATGG
TGCAATGGCAGGTTCGAGCGATGCTTACCAAAAAACAGAGAAATTATCTCCTGAGAAATC
CTTAAACCAAGAGATTGCAGCAACACTCAAAGGTGATTTTGGTATCGTTGAAGTCAGTTA
TTTCAAAAATGACTATAAACAGTTGATTGCCCCAGCAGAAAAAATGCACCAAACTCAATC
AATGATTAACTATTTCAATGTGCAAGATATTAAATTAGACGGTATTAATCTGATTGGTAA
GTTAGATTGGAATGGGGTATTTGATAAGATTCCAGAGGGCATTTATACAACATTGGCATA
TAGCAAAATGCGAGTGAAAGAGGTGAAAAATTATCCTGGGTATATGAACATTCGTACCCC
ATTGTTAGACACCATCCAGCCTGCTCGCTATGTCGTAGGCATCGGTTACGATCAACCAGA
TGAAAAATGGGGCGTGAATCTAACAATGACTCATTCCAGCGGAAAAAATCCAGATGAGTT
AAGAGGTAATGAACAAGTCGGTTTTGCCAATTATGAACGAACTGCTACGAAAAAAAGAAC
ACGCTCTTGGCATACCTTTGACTTAACAGGATATGTCACCCCTTGGAAACATGTAACGGT
ACGAGCAGGTGTATATAATCTGATGAATTACCGTTACACCACTTGGGAATCCGTACGTCA
ATCTTCGCTTAATGCGATTCATCAGCATACTAATGTGAAAGATTACGTAAGATATGCCGC
ACCTGGTAGAAACTATGTCCTTTCAGTAGAGATGAAGTTCTAACTTTCTATAGAGCATGG
AATAAATTTGTGTAAATACCTGTTTCTGTGATAATACATCTAGATACAGGTATTTTTATA
GGTGAGCAGGAATTCGGCATATTATACGACAAGTGTTATTGAATCTCTAGGTGATGTAAT
CCGTCGAGTAATTAAGGAAAGAAACGTATTTCCAATTGATGATGTGACATTTTAAATAGC
ATAGTTTTTGGCAGATCAGCAAACAAATTTGCCTACTTGCCGCAATTAATGAGGTGACAA
AAATGAAGCATGCTAACTCTAAACTAGAAACAGCCAGCTTATTGATTTTGGTGATCGCCT
AAGCGACCACCATAAGTTTAAAATGAAGATACTTAGAATTAGAGATAGATGTACAAATAA
CAGCGCTTGGATATGTTATCTCAGATACAAATATTTACGCCATCTATAATGCTTCATTCG
CTTTTTTAATACTATCATCTGCTCTGCGTGCTTCACCTTTATGTTTTTGTTTATTTAACT
GGGTTTCAAGTTTTGATTCTACTTCGTTGATAGCTTTATAGAGATCTTCATCATGTGCTT
TTGCAAATAAATCGCCAACAGGGGTTCCAATAGAAGCCTCAACTTCGTAACCATTTGGTA
ATTTGTGGATAATAAAGTGAGGGTTAATTAACTGAGTTTGCCATTTATTCAGTTTAGCCA
AACGCTCCTCAATGTGCGTACGAATTGCAGGGGTCACTTCCATTTGTTTGCTTGAAATAT
TGATTGTCATAGCATGTACCTCTTTTATTATGACCTTATTGGTCGTTGAATGGATGACTT
CAAATTATGCTTTTCCCCCTAAAATTTCAACCCCTAAATCTAAGTAACTTTCAAAAACTT
GATCTACTTAACACTTTTCTGGTTTTTTTGACTATAATTCCAACGATATTTATGGGAAGT
ATTCTATGTTATCAGAAACTCGCTTGGCAAAAATTCGTGAAATGGAACAGATTTTAAATG
AAGCAAATAGCCTAATGAATAAAATGGAACAGCTTCAACAGTCGTGGATAGTTCTTTTAC
CAAAAATCCGAGAGCTAGAAAATTATTATGCTGAACAGTGGCAAGAAGATTATAATGCTG
ATGAACGAGGGGAAATTCCCTCAGAGATGATTCGAGGCGTATTAAGTGAAGATGCCGTGT
ATAATTTATTCATTGCTCATCGAGAAATCGCACTGGAGTGGATTCGCTTGTCAGTGAAAT
CAATGGAAACAACATAATGATAGATAAACCACTTCCTCCTTTTCAGCGAGCCTTTTTACA
TCCAAAGTATTGGGGTTTATGGCTAGGATTGGGAATTTTCAAACTGATTTTATGCTTACC
TTACCCTATTTTATCGAAAGTCGGTAAGGGCTTAGGTAAACTGTTTACCCGATTAGGTTT
GGGTAAACGCCGTATGCGAATTGCCAAACGGAATTTGGAACTTTGCTTCCCAGATTATAC
CGCTTGTCAAATTGATGAAATTTTAGCTCAAAATGCCGAATCTGTCGGAATGGCAATTAT
TGAAACAGGGATGGCGTGGTTTTGGTCAGATGAACGTATTCTTAAATGGTCGAAAATAGA
AGGATTGGAACATCTGAAAAATCAGCCTGAGGGTTCGGGGATTATTTTTGTCGGTGTTCA
TTTTCTGACCCTTGAACTTGGGGCAAGAATTGTCGGGCTTCATCATCAAGGGATTGGCGT
ATATCGTCCGAATGATAATCCGCTGTTAGATTGGATTCAATTTCGTGGGCGAGTACGTTC
TAACAAAGCCATGCTAGATCGCAAAGATTTACGCGGTATGATTAAAGCTCTTCGTGCAGG
GGAAACCATTTGGTATGCTCCCGATCACGATTACGGACGCAAAAACAGTGTTTTTGTGCC
GTTTTTTGCGGTGAAAGAAGCGTGTACAACAGCTGGAACGAGAATGTTATTACGTTCCGC
CCCAAATAGTATCGTTGTGCCATTTACCCCAATGCGAAACGACGATTTTTCAGGTTATAC
CGTCAAAATCAGGCCTACAGTAGATTTTAGCCAGTGCAAAAATGACGTTGATACTGCAAC
CTTAATGAACAAGGTCGTAGAAAGCGAGATTATGCAAGCTCAGAGCCAATATATGTGGCT
ACATCGTCGTTTTAAAACCCGACCGAATGAGAGCGATCCGAGTTTGTATTAAACCGCCGA
CATTAAACCTAGTAGGGACGCCACGCTTGGCGTCCTAGCAAACAATTTTTAAGGTAGCAA
CTGTGTTTGTGAATGCTCATAGTTTCAGAAATTTCAATATGACGAAAGAGATAGTGAACA
AAACCAAAATTGTCCTTGCCACAGGCAATCAAGGAAAAGTGAAAGAAATGGCTGATGTGT
TAGCTGAATTTGGCTTTGACGTGATTGCCCAAAGTGAATTTGACATTCAAAGCCCAGAGG
AAACAGGCTTAACCTTTGTAGAAAATGCATTGATTAAAGCCCGTTATGCCTCACAAATGA
CAGGTTTACCGGCGATTGCCGATGACTCTGGTTTAGCGGTTGAAGCATTGGGTGGTGAAC
CGGGGCTTTATTCTGCTCGTTATGCAGGTGAAGAAGGAAACGATCAAGCCAATCGCCAAA
AATTATTGGCTGAAATGGCAAATGTTGCCGATGAAGATCGCACGGCAAAATTTGTCAGTT
GCATTGTGATGTTACAGCACCCGACTGATCCGACTCCGAAAATTGCGATAGGGGAATGCT
ACGGACAAATTTTGCGTGAAGAACGTGGTTCAAACGGTTTTGGCTACGATCCACTATTCT
TCTATCCGCCTAAAAACTGCACCTTTGCAGAACTTGAAACTGTTGAGAAGAAAAAAATCT
CCCATAGAGCGATTGCATTACAATCCCTGAAACAGCAATTGAAATAGGAACATTATGATT
ATTACCACAACTCCAAATATTGAAAATCATCAAATCGTTGAGTACAAAGGCTTAGTCTTT
GGTGAAGTCGTGTCAGATGCAAATGCCGTTGTCGGGGTGTCTATGGAATATCAGTCTATG
GGCGGTGATAAAGGAATGTTTATTGTGGTTGCGACCGGCACAGCGGTTGTTATTCGCTAA
TGTTGCAAAAAAATCTTCAAATCACACCGCTTTTTTGGCAAACTAAAACACTGCTTGAAA
TGAATGAAGCAGAGTGGGAAGCCCTGTGCGACGGCTGTGGTAAGTGTTGCTACCGCAAAT
ATATTCAAGGCAGAGGCAAGCGGGAACGGCTGTATTACACCTCTGTTGCCTGTAATTTGC
TTGATGTGAATACAGGTCGGTGTAGCAACTATGCGGAGCGTTGCAAAATCGAAAAAGATT
GTACCAAGCTCACCAAAAAGAACCTATCCGATTTTGGCTGGTTGCCGAAAACCTGTGCCT
ATCGACTGATTTATGAAGGCAAGCCGTTGTTTGATTGGCACCCACTGATTTCACAAGATC
CTAATTCAGTGAAAAGAGCAGGGGTGTTAATCCCCAACGGCATTCACGAAAAAGATGTGA
TTGATTGGTTTGAGTTTGTGATTGATACTGTATAAATCTCAATATGGTTAGTATTCTTTA
TGAGTAATTTAAATTACTTTTAAAGTTCTAACAAATACGCCTTCAACTGATGAATCTTAT
CCCTCACCGCAGCCGCTTTTTCAAACTCTAGATCTTTAGCAAAATCTCGCATTTGTTGTT
CAAGCACTTTCAGTTCTTTTTCTAACTCTTTGCGAGATTTCGGCGTGTAAGCGGTTTGAT
CATCGCTTGATTTTGCAGATTTCTTACTGCGTTTCGGTTTATCCGTCTGCCCAATATCAA
GCAACTCGCCGACTTTTTTGTTCAATGCTTGTGGCACAATGCCGTGTTCTTCGTTGTATT
TTTGTTGTTTCTCTCGACGGCGTTCAGTTTCGGTGATCGCTTTTTGCATTGAATTGGTAA
TACGGTCGCCGTATAAAATCGCTTTGCCGTTGAGGTTTCGGGCAGCACGCCCGATGGTTT
GGATTAAAGAACGTTCGGAACGCAAAAAGCCTTCTTTGTCAGCGTCTAAAATCGCCACCA
GCGACACTTCCGGCATATCCAAACCTTCTCGCAGTAGGTTGATCCCCACTAACACATCAA
ACATTCCCATTCGCAAATCGTGGATAATTTCAACCCGCTCGACTGTGTCAATATCGCTAT
GTAGATAACGCACTCGTACGCCATGTTCATCGAGGTAGTCGGTTAAATCTTCCGCCATTT
TTTTTGTCAGCGTGGTGACTAGCACTCGTTCATCTACCGCCACACGCTTATGAATTTCTG
ACAATAAATCATCAACTTGCGTTGCCACAGGGCGAACTTCGATAATCGGATCTAACAAAC
CAGTCGGGCGAACCACTTGGTCGATCACATCAGGATTTTTCTCTAACTCGTAAGGTCCAG
GGGTTGCCGATACATAGATTGTCTGTGGCGATAAGCGTTCAAACTCTTCAAAACGTAACG
GACGGTTATCCAAAGCGGACGGCAAGCGGAAGCCGTATTGCACCAAAGTTTCTTTTCTTG
CTCGGTCTCCCCTAAACATACCGCCGATTTGTGGCACGGTGACGTGAGACTCATCAATAA
TCAGCAAGCCGTCAGACGGCATATAGTCAAACAAGGTCGGGGGCGGTTCGCCCTCTTTTC
TGCCCGATAAATAACGTGAGTAGTTTTCAATGCCTGAGCAGTAGCCCAACTCGTTCATCA
TCTCAATATCAAACTGGGTACGCTGGGCGATCCGCTGTTCTTCAAGCAATTTATTCTCTT
TGATAAAGTAAGTTCGACGCTCGGCAAGTTCTTTTTTGATCTGCTCAATCGCTTCTAAAA
TCCGATCTCTCGGCGTAACGTAGTGAGTTTTCGGGTAGATTGTATAACGGGGAACTCGCC
CTAAACCATGTCCTGTAAGCGGATCGAATAAAGAAAGGTTTTCGATTTCATCATCAAACA
GCTCCACACGCAGAGCAACATCGTCCGATTCGGCAGGGAAAATATCAATCACTTCGCCAC
GCACACGGAAAGTCGCACGCTGAAAGGCTTGATCGTTGCGGGTATATTGCAATTCAGCAA
GGCGAGAGAGAATTTTGCGTTGGTCGATCATTTCCCCCACTTGCAGATGTAACATCATCT
GCATATAGGCATCTACATCTCCCAAGCCGTAAATTGCCGACACCGATGCGACTACAATCG
TATCCCGTCTTTCTAAAAAAGATTTGGTGGCAGACAGTCGCATCTGTTCGATCTGCTCAT
TGATAGACGCATCTTTTTCAATAAAAGTATCGCTGGCAGGCACATAGGCTTCAGGCTGAT
AGTAGTCGTAGTAGGAAACGAAATACTCCACCGCATTTTCAGGGAAAAAGGCTTTCATCT
CGGCATAAAGTTGTGCCGCAAGGGTTTTGTTCGGGGCAAGCACCATTGCTGGACGGTTTA
AAGTCGCAATCACATTGGCAATGGTAAAGGTTTTGCCCGATCCTGTTACACCTAGCAAGG
TTTGATGTGCCAAGCCATCATTCAATCCCTCGACTAATTTGGCAATCGCAGTCGGTTGGT
CGCCTGAGGGTTTGAAGGGGGAATGTAAAATAAATGGTTTACCCTGTTTGCTCATTGAAA
ATCCTTGTCTGAAAATTTGCTAGAATTCTAACATAGAATAAGTGGTCAGATTTTGGGAAT
TTCAGCCTAAAAAGAAATTTTGTTATTCATACAATTTACTTTAAAAATCCTCTTTGGTGG
ACGCTCAGAAATCCATTACAATTCTTCGTAAAATAATGCTAAAACTCACCGCTATGATTG
ATACACAAACTTTAAAAACAGAACTTCAGCAATTTAATAGCACACAAAAATCCCTTTTTA
GTACTGAAGATATCAAAAATTTACTCGAACAACGTAGCCATTTTTATGATGATTTACTGA
CAACGCTCTGGCAACAATTTGGGTTTATGAAGCGGCAGGACTTGGCTTTAGTGGCAGTCG
GGGGATATGGGCGGAGGGAGATGTTTCCGCTGTCTGATTTGGATATTTTGGTGTTGAGTG
AACAGCCTTTAGATGAACAGACGCAAAATCAATTAAATCAATTGTTTAACCTCTTGTGGG
ATTGCAAATTTCAGCTGGGGGCGAGTGTGCGAACCTTGGCGGAGTGTGTTGAGGTGGGCA
GAGCGGAAATTTCTGTGGCAACGAATATGTTTGAGAGCCGTTTTTTGCTTGGTAATGAAG
CCTTGTGGCAACAGCTGATGAGCAAGCTGTTCCACGCGGAGTTTTGGTCTATCCAAGCCT
TTTTTGAGGCAAAAATGGCGGAAAAAAATGAACGTTATGCCCGTTATCATAATACCAGTT
ATAACCTTGAGCCTGATTTAAAACATAGTCCGGGGGGGCTACGGGATTTGCATTTGCTCT
CTTGGATTATGTTACGCCATTATGGGCTGTATAGCCTAGAGAGTTTGTTTAGTCGGGGTT
TGCTCTATTCTGAAGAATTTATTGAGCTTCAGCAGGCTCAACATACGTTATTTAGAATGC
GGTTTGCCTTGCATTTGCAATTAAAGCGTTACGATAACCGTTTGCGGTTTGATCGCCAGT
TACAACTGAGTGAGCAGTTAGGCTATCAGGGCGAGGGTAATCAGCCTGTGGAAGCGATGA
TGAAAGATTTCTTTCAGGCGACGCAATCTATTTCGCAATTAACGCAATTGTTGCTCAATC
ATTTTCATCAAGAGGTGCTACAGGCTTTGCAAAATGTACAGCAAAAACAGCCGCTTGATG
ACTATTTTTATTTGCAAGGGGAACAGCTAATTTGTAGTAACCCTTTGATTTTTAAGCAAC
AACCTGAGCGGATTTTGGATCTTTTCTTCTATCTCACTCAGCATACGCAGGTGCGTGTAG
CCAGTACGACATTGCGACAACTTCGGCTGGCGTTACAGACCTTAAACCAGCCGTTGTGTG
AACTGCCTCAAGCTCGACATCGCTTTATTCGGCTGTTTTCTCAGCCTGATGTGGTTAAAA
GAGCCATTATGCCAATGCATCAGTTGGGCGTTTTAACCGCTTACTTACCGCAATGGGTTG
GTATTCAAGGCTTGATGCAGTTTGATCTTTTTCATATTTATACGGTGGACGAGCATACTA
TTCAGGTGATGCTTAAATTAGAAAGTTTTCTGCAACAGGAAAATGCCGAAAAACATCCGC
TTTGTTGTCGTCTGTTTCCGACACTTGCAGACCGTCCGTTGCTCTATTTGTCAGCCTTGT
TCCACGATATTGCTAAAGGCAGAGAGGGCGATCACGCTAAAGTTGGGGCGGAAGATATGC
GTGCTTTTGCTCAACGACACGGCTTTTCTCAAGAGCAAAGTGATTATATGGCGTGGTTGG
TGGCAGAGCATTTGACGATGTCAATTACGGCACAACGTCGGGATATTCACGATCCCGATG
TGGTGAAAACTTTTGCAAATGTGGTGAAAAATCCGACCGCTTTAGCTGCTTTAACCTGTT
TAACCGTTGCAGATATTTGTGCGACGAATGAAACCCTTTGGAATGATTGGAAGCGGTCGC
TTTTCCTTAAACTTTTTCAATTTACCGAACAGCAGTTGCAGTTAGGCAGTGAGGAAACGA
TTAATCATCAGCAACTGAGCCAAGCCCATCAGCAGCAAGCCTATGCAGAGCTTGAGGGGG
TAATTTCGGCGGAACAAAAAACACGTCTGTTGCAATTTTGGCAATCCTGTCCTGAAAGCT
ATTTTGTGCGAAACAGCCCGACACAGCTTTATTGGCACGCCTTGCATTATTTAAAAGATC
CTGCGTTGCCGATGGTGTTGATTAGCAATCAGTATGCACGGGGGGCGACGGAAATTTTTG
TGCATTGCCAAGACCAAGCCCAGCTTTTTGCGAGAATTGCACAGATGTTAAGTCAGAAGA
AAGTGAGTATCCACGATGCTCAAATCCTTACGAGCGATCACGGTTTGGTGTTGGATAGTT
TTATTATTACGGAAATGAACGGCGAGCCACTGGATGATGAGCGAAGCGAGCAAATTCAAT
CGGCATTGCTGAAAACTTTGCTTGCGGATACGGAAAAGGTGTTTAATCCGAGTAAGAAAT
CCGTTAAACATCAGGCATTTAAGCGAAAAACCAAGATCCGTTTTTTAGCAAATTCCCAGC
CAAATCAGACCGCTTTTGAGCTATTTACCTTAGACCGAGAGGGGCTGTTGGCTCAGATTG
GGTATATTTTCGGGCAACTTAAGCTGAATTTGCTTAACGCTAAAATTACGACTATTGGTG
AACGGGTGGAGGATTTTTTTGTGGTGAGCAATCAGCAAAATGGGGCGTTGGCGGAGGAAG
AACAGGCGATGTTGAAACAACATTTGTTGGCGATGTTAGAACAAGAATAGAATGCTATAC
TGTCTATCAAAAAATGAATTAAGAGTAAAAGATGTTATTGTTATATTCAGTATTAGTAAA
AAGGTAATAAAGAATGCTACTCGCACAAGACCCCGAACAGTTTCGAGAATCTGCGTATTT
ACGCCAATTTTGGATAGAGTTGAGGAAAGATACCTTTGCACTCATCAGCCTTAATCTCTT
TATTCTTCTGATGGGATTGGTTTTTTTTGGCTATTTACTTGCCCCTTATGCAGCCGATCG
GCAATTTAGCGGAATGGAATTAATGCCACCATCGTGGAGTGATAGCGGTCAGATTAGCCA
TTTTTTTGGCACAGACGATCTAGGAAGAGATATTTTCAGTCGCGTCCTCTACGGCTTCTA
CTATACCGTTGGCTCAGCATTGGTCATTACTATTGCTATCGGTATTTTAGGTGGCATTCT
TGGCGTGATTGCAGGGACAAAACGGAGTGGATCTATTTTTATTCTCAGTCATCTTTTTGA
TACCTTTTTATTTACGCCGATTTTGCTGATTGCCATAATCATTGCAACTTTAATGGAGGC
CTCGCTCATTAATGCAATGTTGGCCATTTTTCTTGCTATGTTGCCTCACTTTATCCATAA
AATTTATCAAATGACCCAACGGGAGCTGGCGAGAGAATATGTCATCACTTTAAAATTAGA
GGGTGCAAGAAAACGATATTTAATCCGTGAAGTGATCTTACCTAATTTAACTGTGATTGC
CGTCAAAGAACTTGCGCATATTTTTGTTATTGCCGTGTTAGACATCAGTGCATTGAGCTT
TATTTCACTGGGGGCAACGAGCCCAACGCCAGAATGGGGAGCGATGATCCGCGATTCTCT
TGAATTAATTTATGTTGCCCCTTGGACGGTCATTCTTCCTGGATTTGCTATCATTTTTAC
TCTACTTATCATTACAATGCTTGGAAACAGCATTGTACGGGTGCTTGAAAAATATCGTTA
TTAGGGAAGGGAAACAATGGCATTACTGGATATTAGACATTTAAGTATCGAAATTGACAC
GCCAAACGGGCGTATAAAAATGGTAGACAATATCAATCTTACCCTTGATAGCGGTGAGAT
ATGTGGTTTAGTTGGCGAATCAGGGTCAGGAAAAAGTTTAATTGCTAAAGTGATCTGCGG
ATTAGTCAAAGACGAGTGGATCATTACTGCCGACCGCTTTCGCTTTAACGATATTGAATT
ACTGAAACTTTCCCCCTATCAGCGCCGAAAACTGGTTAGTGATCAGATTTCAATGATTTT
CCAAGATCCACTCTCTTGCTTAGATCCAAGCGAACGTATTGGTAAACAATTAATCGAAAC
TATCCGCTTTAAAGGCAAGTGGTGGGAACGTTTTGGTTGGAAAAAGAAAAAAGCCATTGA
ATTACTACACAAAGTGGGGATAAAAGATCATAAAGATATTATGCAAAGCTATCCAACGGA
TATTACCGAAGGTGAAGCACAAAAAGTGATGATTGCAATGGCAGTGGCAAATCAGCCTCG
CTTGCTCGTGGCTGACGAACCAACCAATACAATGGAATCAACTACACAGCTACAAATTTA
TCGCTTGCTTTCCAGTATGAACAAAAATCTTGGTACGTCTATTATTCTAGTGAGTAACGA
TATGCTCAGTATTTACAAGTGGGTAGATTCATTTAACGTTTTGTACTGCGGGCAAACCGT
TGAAATTGCAGAGAAAGAAACCATTATGGAAACCCCTTATCACCCTTATACCGCAGTACT
ACTGCATAGCGTACCCGATTTTTCTAAACCTTTGCCTTTTAAAGGTCGCTTGAATACCCT
TAAAGGCTCAGTTCCAATGTTACAAGATATGCCTATTGGTTGCCGTCTTGGGCCTCGTTG
CCCTTTTGCGCAGAAAAAATGTGTCGTTAAACCACCGCTACGCAAATTCCGCCAACACGA
ATTTGCCTGCCATTTTCCGATTAACTTTAGAGAACAAAATTTCTTACGCAAGGAAGAATT
TGTGCCAGTGATCGTAAAAGTAGATTAGATGTTATATAGCTTAGTCCATATTAATGATGA
TAGAAAAAAGTCTATATCGGTATTTAATACTTGAATATATAATTGGTCTTAATTTAGAAA
AATCCCTCTTCGATCAAATATCCCTTNNNNNNNNNNAAATTTTTGTGAAGCTCATCACTT
TTTTACAAGACAAATTTGTAAAATCCCATTACTATATGCAAGTCTTTTCAACATTAACTA
TTAACTCTCATAGAGGATATTAACAATGGCAAAAATCGTTAAAGTAATTGGTCGTGAAAT
CATTGACTCACGTGGTAACCCAACTGTTGAAGCAGAAGTTCACCTTGAAGGTGGTTTTGT
TGGTTTAGCAGCAGCGCCATCAGGTGCATCAACAGGTTCACGCGAAGCATTAGAATTGCG
TGATGGCGACAAAGCACGTTTCTTAGGCAAAGGTGTATTAAAAGCTGTTTCTGCAGTAAA
CAACGAAATTGCTAATGCAATCGTAGGTAAAGATGCATCTAACCAAGCTGAAATCGACCA
AATTATGATCGACTTGGATGGTACAGATAATAAATCTAAATTTGGTGCAAACGCAATTTT
AGCGGTTTCTTTAGCAAACGCAAAAGCGGCTGCAGTATCAAAAGGTTTACCACTTTATGC
TCACATTGCAGAGCTTAACGGTACTCCAGGCGTGTACTCTATGCCATTACCAATGATGAA
CATCATCAACGGTGGTGAGCACGCAGACAACAACGTTGATATCCAAGAGTTTATGATCCA
ACCAGTGGGTGCATCAACATTAAAAGAAGCACTTCGTATCGGTGCTGAAGTATTCCACAA
CCTTGCTAAAGTATTAAAAGCGAAAGGCTTAAATACTGCTGTGGGTGACGAGGGTGGTTT
CGCACCAAACCTTGCTTCTAACGCAGACGCTTTAGCGTGTATCAAAGAAGCAGTAGAAAA
AGCAGGCTATGTTTTAGGTAAAGATGTCACTTTAGCGATGGACTGTGCGTCTTCTGAGTT
CTACAACAAAGACAACGGTTTATACGAAATGAAAGGTGAAGGTAAATCATTCACTTCTCA
AGAATTTACTCACTACTTAGAAGGCTTATGCAAAGAGTACCCAATCGTGTCTATCGAAGA
TGGTCAAGATGAGTCAGACTGGGAAGGTTTTGCATACCAAACTAAAGTATTAGGTGACAA
AGTTCAATTAGTAGGTGACGACTTATTCGTAACCAATACTAAGATCTTAAGCCGTGGTAT
CGAAAATGGTATCGCAAACTCAATTTTAATCAAATTCAACCAAATCGGTTCATTAACTGA
AACGTTAGCAGCAATCAAAATGGCTAAAGATGCAGGTTACACAGCGGTTATTTCACACCG
TTCTGGCGAAACTGAAGATGCAACTATCGCTGATTTAGCGGTGGGTACAGCAGCAGGTCA
AATCAAAACGGGTTCAATGAGCCGTTCAGACCGTGTTGCGAAATACAACCAATTAATCCG
TATCGAAGAAGCATTAGCTGCAGCAGGTACACCAGCACCTTTCAACGGTCGTAAAGAAGT
GAAAGGTCAAGCGTAATTTGCGTTGATTTATTGAATATAGCCACCTTGAGAAATTGAGGT
GGCTTTTATTAGCTATGTGCCATAAAACTTACCCTTTCGGGCGGAGATATAAGGTACAAA
TAGCGTAAGTTATTTCAATCTTGTTAAGTTTGTGATTACTTGATAATAAGTGTTCAGCAG
AAAGAGCTCACCGAGGGTAGCCTATAACAATCAATCGGAGCTAGTTGGAGCCTTCGTCTT
TAAAGACTTGGACGTCAACAATTCTTCAATCTAATAAAATACATCAAGAAATCTTATAAG
AATTAATTTCATAGTTTGTGGAATGCTATGGTAGAATTGCGAAAAAACTCTGATTTGATT
TCATAGAAGGAGAATAAGATGTCATCTTTTGATATTGTTTCTGAACTTACCATACATGAA
GTACGCAATGCAGTAGAAAATGCAAATAGGGTATTAAGTACACGTTATGATTTTCGAGGA
GTTGATGCCACAATAGAACTTAATGAAAAAAATGAACTTATACGGGTTACTACAGAATCT
GATTTTCAACTTGAACAGTTAATTGAAATTTTAATAGGATGCTGTATTAAACGTGGTATT
GAACATACTTCCCTAGATATTCCTTCTGAAAGTGAACATCATGGTAAACTTTACACAAAA
GAAATTAAATTAAAACAAGGGATTAAGTCCGATATGGCTAAGCAGCTTGTTAAACTTATT
AAAGGCTCTAAAATCAAGGTACAAGCTCAAATTCAAGGAGATTCCATACGCATAACAGGA
AAATCCCGTGATGATTTACAATCGACAATACAGCTTGTGAAAAATGCTGAATTAGGGCAG
CCTCTTCAATTTAATAATTTTCGTGATTGATTTTCCATATAGATCTTCTTTCATTTAATC
AATATAAAGAATCTTTTCATTGAATCTAATCGCTCAACCTTACTAGAGTGATTTCTCTGT
TTTCCTATAGGCTGTAAAGAGATACTTATGTCAGAAAAACGCTACGGTGCTGATGAAATT
ACCGTTCTCAAAGATCTTGAACCTGTGCAACTTCGCCCAGGTATGTACACTGATACCACC
CGTCCAAATCACTTAGGGCAAGAAGTAATTGATAACAGTGTCGATGAAGCGTTATCAGGT
TTTGCTAATCAAATTGATGTTATCTTACATAGCGATAATTCCCTTGAAGTCGTTGATAAT
GGACGGGGTATGCCTGTGGATATTCACTCGACTGAAAAAATTTCAGGGGTGGAACTTATC
CTAACAAAACTGCACGCAGGCGGTAAGTTCTCTAATAAAAATTACACCTTTTCAGGCGGT
TTGCACGGTGTAGGGATTTCGGTTGTAAATGCCCTTTCTGAAAGTGTTGAGATCACCATT
AAACGTAATGGCGAGATTTATACCATTGCTTTTGCAAATGGCGTTAAAGTGGAAGAGCTG
AAAGTGATCGGTTCTTGTCCAAAACGCCAAACAGGCACAACGGTTCGCTTTTATCCAAAT
CCAAAATATTTTGATTCGCCGAAGTTTTCGGTTAGTCGCTTACGTCATCTATTGCGAGCC
AAAGCGGTACTTTGTCCGAAATTAACGATCAATTTTACCGACCATATCAATAATACCCAA
GAAACGTGGTACTACGAAGATGGCTTGCGTGATTATTTAACAGATGCATTGAAAGAATAT
GAATATCTGCCAAATCCTCTTTTTGTTGGTGAAGTGATTGGGGAAACTGAAGCTGTGAGT
TGGGCGTTAAGCTGGCTCACAGAGGGTGGCGAGCAGATCAATGAAAGCTATGTAAACTTG
ATTCCAACTGCACTTGGCGGCACACACGTCAATGGTTTGCGCCAAGGTTTATTTAAGGCA
ATGGCTGAATTTTGTGATTTTAGAAATCTGTTGCCTAAAGGTGTCAAATTAACTGCCGAC
GATGTTTGGGGGCGTTGTTGCTATGTGCTATCACTTAAAATGCAAGAACCACAGTTTGCA
GGGCAAACCAAAGAGCGTTTATCATCACGACAAGCGGCGAGTTATGTTGAAAATAGTGTA
AAAGATGCTTTTAGTTTATGGCTAAACCAAAACGTACAGGTTGCTGAACAACTGGCTGAA
ATGGCAATCAGTTCTGCACAAAATCGCCTTAGAGCCGAAAAAAAAGTCGTACGAAAAAAA
TTGGTTAGTGGCCCTGCCTTACCTGGAAAATTGGCAGATTGTATCTCACAAGATTTAACA
CGTACTGAGCTATTCCTTGTAGAGGGAGATTCTGCGGGCGGTTCTGCAAAACAAGCGAGA
GATAAAGAGTTTCAAGCGATTTTGCCGCTTAGAGGTAAGATTCTCAACACTTGGGAAGTA
TCACCTGATCAAGTTCTCGCGTTTACAGAAGTACACGACATTGCTGTCGCATTGGGCATT
GATCCTGACAATGAAGATCTAAGCCAACTACGTTACGGTAAAGTTTGTATTCTTGCTGAT
GCGGATTCAGATGGTTTGCACATTGCCACATTATTGTGTGCTTTGTTCCTCCGCCATTTC
CCAACATTAGTAAAAAATGGCCACGTTTATGTTGCAATGCCGCCACTTTACCGTATTGAT
ATTGGTAAAGATGAGGTGCATTACGCATTAGATGAATCTGAAAAAGAGGCTATTTTAGCT
CGTCTTGCAAAGAAAAAAGGAAAACCAAATGTTCAACGCTTTAAAGGTTTAGGTGAGATG
AACCCAAGTCAATTGCGTGAAACGACAATGGATCCAAATACACGACGTCTAGTTCAGCTA
ACCTTAGAAGATAATAGCGATGATGAAGAGGTTTCAACCTTTGAATTAATGGATATGTTG
CTTGCTAAAAAACGGGCTGAAGATCGCAAACAATGGTTACAAGATCGTGGTGATGAGGCG
GATTTATAAATAAACCAAATAAAGATTGGCGTTGAAAATTAATAGTATTTTTTTATTAAT
TCAATAGTTTTACAAACTTATAACTATCAATGATAATACTCGTAACCTATTAATAAGCTA
TTTTTGGAGGAAATTCACTATGTATAAATGTCCATTTGATCACGGATCAAAAACCTTAAC
AACAGCAGCAGGCGCCCCTGTTGTTGATAATGACAACACAATGTCTGCTGGCCCACGTGG
TCCACTTCTTTTACAAGATGTATGGTTTCAAGAGAAATTAGCACACTTTGCTCGTGAGCG
TATTCCTGAGCGTGTGGTTCACGCTAAAGGTTCAGCAGCTTACGGTACATTCACTGTCAC
TGCAGATATTACCAAATACACAAAAGCTGCAGTATTTAAACCGGGAGCACAAACTGAAGT
ATTATTACGTTTCTCAACTGTTGCTGGTGAGCGTGGGGCTGCCGATGCAGAGCGTGACGT
GCGTGGTTTTTCATTAAAATTCTATACAGAACAAGGTAACTGGGACTTAGTGGGTAACAA
TACACCCGTATTTTTTATCCGTGATCCATTAAAATTCCCAGATTTTATCCATACACAAAA
ACGTAATCCACAAACTAACTTGCGTGACGCGAATGCAGCGTGGGATTTCTGGTCACGTCA
CCCTGAATCAATGCACCAAATTATGACATTGTTCTCAGATCGTGGTATTCCTGCGACTTT
ACGTCACATGAACGGTTACGGTAGCCACACTTATAGCTTTGTAAACGCAAACAACGAGCG
TTTCTGGGTGAAATTCCACTTCAAAACACAACAAGGTCACAAATTCTTCACTAACGAAGA
AGCAGCTAAAGTTGTAGGTGAAGATCGTGAGTCTAGCCAAAAAGATTTATATGAAGCGAT
TGAGCGTGGTGAATTCCCACGTTGGACTGTTCAAGTGCAGATTATGCCAGAAGCAGATGC
TCACAAACATAACTATGCCTTTGACTTAACTAAAGTATGGCCACACGCAGATTACCCAGT
GATCGAAGTGGGTGTATTAGAATTAAACCGCAACCCACAAAACTACTTCGCAGAAGTAGA
ACAAGCGGCATTTGCACCATCTAACATCGTTCCGGGAATCGGCTTCTCGCCAGACCGTAT
GTTACAAGGTCGTCTGTTCTCTTACCAAGATGCACAGCGTTACCGTTTAGGTGTAAACCA
CCACCAAATCCCTGTAAATGCACCAAAATGCCCATACCACACGACTCACCGTGATGGTGC
AATGCGTGTAGATGCAAACGGTGGCAACCACCCTAACTATGCACCGAACCGTTTTGACAC
TTATGTGCCAACCCACGATCAATTACCATTACAAATTGAGCGTGAAGCCGCACACTTTAA
CTTCCGTGAGTACGATGAAGATTACTACTCACAACCAGCCGCACTTTACAACTTGTTCAC
AGCGGAAGAAAAAGATCGCTTAGCAGGTAACTTTGCAGCAGGTTTATCAGGTGTAACTAT
TCCTGAAATCGTGGAAAGACAAATGGCTCACTTTGAAAAAGTTAGCACAGAATTAGCAAA
TGCGATTCGTCAAAAATTAGCAAAATAAGCTAATTAAAGACTTATTTTCTCCTTACACTT
GTATTTGCTATACTTTAAGCCCAACCGTTTTTGTTGGGCTTTTTTCTTGGAAAGAATAAA
TATGGAATACCGCTATTACATTATCACAGCCGTTTCAGTTATCGCTCTTCAATTTCTGCT
CTTTTGCTTTTCTAAAACAGCAACTTGGTTAGGCGATTTATCAAATAGAAGTCGTAAGAT
CGTTACATTTTCTATCTATATCGTTGCAAATCTGTTGATGATATTGCACGTTACACGCAT
TTTGCCAAACTTCCGCTTAATTGCTTTAATACTCACATTACTTTTATTTATCTTCTTCAT
CAGCTTCTGTTTTTGGGGGATTTATACTGTCGGCAAACAGATATTCTCGCCGAATAGCCT
TAATCGCTGGCTTAAAATAAGCTATATCCCTGTTTTATTCGGGTTAATTGGGCTGACTAT
TTACAACGCCTATTCAACCAAAGTGGTGCATTATCAAGTCACATTAGATAAACCTATACA
GCCACTTAAAATTGGCGTCGCCAGCGATTTCCACTTAGGGAAATTTTTCGGGGGGAAACA
GCTAGATAAGTTAGCAACCATCTTTAATCAAGAACAAGTTGATCTAATTTTGCTCCCTGG
CGACATTATGGACGATAATGTTGAAGCCTATTTGGCGGAAAATATGCAACCGCATTTGGC
AAAGTTAAAAGCACCGCTTGGGGTATATGCTACAATGGGAAACCACGATTTTTTTGGGGC
TGAAGCTGAAATTTATCAAGAAATCACTAAAGCTGGCATTACTGTGCTATGGGATCAAGC
GGTTACTTTAGACGGAAAATTTACGATCATCGGTCGTAATGATGAATTAGTGAAAAATCG
CCCTGAAACAGCAGAGTTATTGGCTCTGGTAGATAAAAATTTACCCGTTTTCCTAATGGA
TCACCGCCCAACACAAATTGAGCAACACGCTCAACTGCCTATTGATATTCAAGTGTCGGG
ACATACCCATAATGGGCAAATTTTCCCAGCGAATATCATTACTCACTTTATTTACCGACT
TGCTCACGGTTATGAAAAAATCGGCAATGGACATTTTTTTGTCACTTCGGGATACGGATT
TTGGGGGATTCCGATGCGTTTAGGTTCACAATCGGAAGTGATGATTATTGAGGTGAAAGG
GAAGTAATTACACAAAGCACAATTTAAGGCTACTTTTTAGGGGCCATTTTGCCTGTTACT
CCCTATGTTTTAAATGACGCTATCCCAACAACGCCTTCAAATTTGCTTTCATCTTATCCA
CTTGCTCTGCATAAATCTGTTTCTTCTCTAATTCATCAATCAAATAATGAATGGTTTCAG
ACAAGGTCAGATCCATTTCTTTGGCTTGCTTGGACAGGCGTTGCCAGCTGGCGTATTCTA
AATCGATAGATTTTTTACGGGTAGATTGCTTTTCGGCATTGAAAAAACGCTTGCGTCTTG
CTCGAATAGATTGACGCATTTTCTTGCGTTGCTCAGATGTCATTTCCGCCTTAATCCATT
GCTCGATCTCTTCGGGCGAGTTTTGTAAGGTGGTTAATAATTGAACTTTCAATTCGATCA
AGCTCTGTTCGTCGTATTTGGTGATATTTTCGCCTTCACGATATTTTTTCAGCAAGTATT
TCCATTTCCAACTTGCTTCTTGAATTTCAAGTTTTTGGTATCGCATTTTGCCTCCGAATT
ATTTGTGAAGTATAGCGTAATTATAGGTATAATGAAGCAAATTTCTATAAAGAGGCAAAT
TTGTGCAAGTATCTCCATTATCGTTGCAATCATTAAGCGTTCACTATCCTTTCAAACAGA
CCGATCAAGCGGTGAGATTTTTGGATTTTCAACCAAATACACAGCAGGCAATGCAACAAT
TTGCCCTGAGTGAATTTGGTTCGGCACTCATTTTGAAAACGGAATTATTTCCCGAATTTT
TAAATGAAATCACGGACTATTTTGAAAATTTGCATTGCCAAACGGTGCTAAAAACAGAAT
TTAATCGCCAAAGTTTATTTGGATATAGTCTTTATTTAGAAAAAGAAAATCAGATTAAAA
CGGTGGCAGGGGCGATTGAGCAAGCTCATCAGGGTATTCTTATTTTAAATGTGAGTGCAT
TATTATTAGATATTGTGCAATGGGATAAATTAAAACAAGCTCTGTTATTTGGGCAGTTTG
ATCCTATTATTGCAGGTAAATTACCTGAAGCAATTATGCCTATTCAATCTCAATTCAAAT
TGATATTAGTAGGTAGTCGAGATGATATTGCAACGTTACATAATTATGATGAAGATTTAT
ATCAATTTTGCCAATATGCTGAAATCGAGTCGTATTTGAATATTGATGAAGAAAATAGCG
AACAATGGGGAAGCTATATTCAATCTTCAGCTAAAAAATATCTAAATAGAACCTTTTCTA
AAACAGGTTTAAATCAGCTTTTACATTATTATATTCGTGAAAGTGAAAACCAAACATTAA
TTTCTATTTCACCGACATTATTAAAAAAACATTTATTAGGATTACAACATTTTTATCCAA
AACAAACCCAATTTAACCATATTCAAGATTATTTTGATTATTTAGAAAAACAATCTGGTG
TATTAAATAAATTTGTTTTAAATGATATTTTAAATCATCAGCTTTATATTGAAACGGAAG
AAGAAACCATCGGGCAAATTAACGGCTTATCTGTGGTCGAGTTTGATGGTGTTCCCCATA
GTTTTGGTGAGCCATTACGCATTAGCTGTAACGTGCAATATGGTGATGGAGAAATTCACG
ATATTGAACGCAAAGTGGAGCTGGGGGGCAATATTCACTCTAAAGGGATTATTATCGCTC
AATCTTGCTTGGCAAATTTACTGGAATTACCGACACAGCTTCCGTTTTCAGCGTCCGTTG
CCTTTGAGCAATCTTATGGTGAAATTGATGGGGATAGTTCATCGTTAGCCATTTTCTGCG
TGCTTATCAGTGCCTTAACCAAGTTGCCGTTGCCACAATCCCTTGCGGTGACAGGGGCGA
TTGACCAATTTGGGAATGTATTAAGCGTAGGGGGCGTTAATCAGAAAATTGAAGGCTTCT
TCAATGTTTGTGAAGCAAGGGAATTAACGGGGAAACAAGGGGCTATTATTCCGGCGGTAT
GCGTTTCCCATTTGAGCTTAAAACCAGCGGTATTATCGGCGATTGAAGCAGGAAAATTTC
ATATTTGGGCGGTCGAAGATGTCTTTGAAGCCTTGCAAATTCTGTTGCAACACCCGTTTT
ATGATGAAGATCTGCCTGAAAACAGTGAGAAAAAATCCATTTTTGCGTTAGTTCATCAAG
GGATCGAACAGAGCGAAAATGAAGATACAAGCGGTTCGATTTTCCAAAAAATTCGCAAAC
TGTTAAAGGGGCACTGATCCGACAAGTCAGCTTACAACTGTTAGCTATTTTAAAAGTCTG
TTAAGATGTCTTCATCAAGCAAACGTAACATAAACCGTCAATAACGGACTTTTCTACTTT
ATTACAGGAACAAAATAATGAACACTTGTACACCTAACATCAAACCAAGTTATGATTACA
ACGATCTTTTAGCGTCAGGACGAGGCGAACTTTTTGGTAGCGAAGGTCCACAACTGCCAG
CACCGTCGATGTTGATGATGGACAGAATTACCAAAATCACCGACAAAGAAGGTCTGTTTG
AGAAAGGGTATATTGAAGCGGAATTAGATATTAACCAAGATCTGCCTTTCTTTGGCTGTC
ACTTTATCGGCGATCCTGTAATGCCGGGTTGCTTAGGCTTAGACGCAATGTGGCAACTGG
TTGGCTTTTACTTAGGCTGGGTCGGCGGTAAAGGCAAGGGCAGAGCCTTAGGGGTTGGCG
AAGTGAAATTTACAGGGCAAATTCTACCGACTGCCAAAAAAGTGATTTATCGTATCAATA
TGAAACGTGTGATCAACCGTAAGCTCGTGATGGGGCTTGCTGATGGCGAAGTCGAAGTTG
ATGGCAGAATTATCTATACTGCCACAGACTTAAAAGTAGGTCTATTCCAAGATACAACAT
CTTTCTAATTTTTCGATCTATGTCGAAAAAATAAAAATTGCCTATTTACAAAATCCTTTC
AACATCTAATATCTCTCTCACTTTGGGAGAGATATTATGTTTCGTGCGATCACTATTATT
GAAACTCTATTTGCGATGAGCATAATGGCAATCGCACTCTATTTCTTTTCCCCCACCTTA
TTTTATTTACAAGATCATATCGTTTTAAATAATGAAATCGATCAGATAAAGTCTTTTATT
TATCAAATTCAAGCTAAAGCACGCTATCAAAAACAGAATTATTCTATTTCTATCAGCCAA
AATGTAGCAGATAAAAAATGGTGTATGGTCGCCATTGAAAAAATCAGTGATAAACAGATC
GCTTGTAACTGTTTGAATATCGCAAGTTGTGATATTCAAAAAAGTTATTATCTCTATCAA
ACAGAAAATGCCGTAGTTAAAAATAATAGTTTATATCCCAAAGTTTTTATTAATGTTGAT
GGAAAGTCTGGGCGATTAGAGTCAAAGTGCTTAAGGGTTACGGTAAATAAAATCTATGAA
ATCTTACAAGTAGAACAAAATGGAGTGATTAATGTTATTCAAAAAGGCAAACGCACCAGT
TGTTAATCACGCCTTTAGTTTGGTTGAAATATTATTATCTTTATTTCTAGGTTGCATTAT
TTTATGGAGTTTATCTTCTTTTTATAGTGATAGCTATCGCAATCAAATCAAACAACGGGA
ATTATTGAATTTACAAAAGCATACTCACCAATTACTTGAGTATTTTCAACAACATATTCA
ACATTTTAATTATCAAGGACAAAATAGAAAAGAAACCAATTATAGTTTATTTGTAAACGA
TAATAAGCGTTATTCACTGAACAATCCAAATTGTCTAATGTTTTTCTATGATTTAAGTAG
TGATGGCTGTGTAGGTAATCGAAATAAAAAACAATCTTGCGAAATAAATGGTGTAAATAA
TACCAAAGAGGTAAGCCGAGAATTTTTTGGTTTTAAATTTGAGAAAAAAGCGATTTTTAT
TTATGAAGATAGTCAAATTCAGTTCTGTCACCAAGCAGATTGTGAAAAAATCCTAACAAA
TTGTCAAAAAGGCAACTGGCGAAAAATGTCAGATATGTCTGATTATAATGTCGAAAATTT
ATCTTTTGAGTGGCTTGAGCAGAATAGATTATTGAAAATAGAACTGGCTCTCTCGTCTAG
CAAAGATAACCAACTAAGATATAAAGCTACCGCTTATAGTTACCTATTAAATGGAAGTGA
TAAATGAAACGTTATTATTCAGCCAGTAGTTTATTAATTACCTTGATATTATTAAGCGGT
CTGTTTGCAGTCATTTTTCTCAATAAAGATAGCTTATTAAAACAAGAAAAAGTGAGCCTA
TTCTATTATCAACAATATCTCACCGATAAATATCAACTTATTGAAAAGTTAGCAATAGAT
CCTGAAATAGAGTGTCAAAAACAAAAAAAGACAAATGTTATTTTTGAGTTTAAGGTAATG
AAATACAGTTTTCATTGTCAATTTTCATCTATTTTTGATCCTTTTAAACCAACCAAAGAA
AAATATATTCAAGTGGATAAAATTGAAAACTGGTTGAATTTATTACCTTATCAATCGGAA
ATATATAAAATCAATCATTTAGCGGAGTTGCCAGAAAGTAGTCTAGAGAATCCAAAAATT
GTGATTGCATTACAAGATATTAATGAAAAGTTAGAAAAAGATTTTTACGGTATTGTCATT
ACCGATTATTTATTTGATCTTACAGGAAGAAAAAGAATGTATGGTACACTTTATTCCACC
TATGATAATTTACGAGAAGAAAGAAATCTCAGTTATAAAAAAGAAGTTATTCAACATCTG
GAAAATAAATTTTCATCTTGGCACTATTTGCCTTATTCACGGAATATATTAGCAAATGAA
TAAGCTCATTAAAGCAGAAAGCCTGACATCATTAATGGTCGTTATGTTGATTTTTTCAGT
GATATATTTAGCTTATAGCCGTTGGCAACATACGCAAAATAAGCAAAGCGTGCTTATTTT
TCAGCAACAGCAAGCCCTACAAATTGCCGAAAATCAGATTGCGTTACTAATGGCAGGGAA
GCCCTGTGAAAACGAAATCCGCCAAAATGAACAGATATTTAAGGTAGAATGTCGCAGTAA
TACACTTAAAGTCAGCTTTGCAAGCGGTGAGATTGTGATCACCAAATATTAAGAAATTAA
TGGTTTTTTGTATTGAAAGCAGTTGTATATATGAGTTTAAGAATTGGTAAAATGTGGTTG
TAAACTATAACTTTAGAAATGAACATAAAAATAATTGTGAGCTTCATCACATTTCTAAAA
TGTTACATTGCAATGGATTGAAGTCAGGGATTGCGAGTGATAGCATTTTGCCATTTCTTA
GCAATGGAATTGATGTTATGCCGTTACCAAATTATCACCAAGATCCCACTTTATTTCACA
TTAACACCACACCCCATCACGCCTATTTTATTCCCTTTGCGACACAAGATAAGCTCGCCC
CCTTGAGCGTGAACAATCTAGCCTATTTACCCTACTCAATGGTGAATGGCAATTTAACTA
TTTTACGAGCGTGATGGATTTGCCTGAAGATTTTCTTTCTCAGCCTTTTGAGCATCGCAT
TCCTGTGCCATCAAACTGGCAGACACAAGGCTTCGATCAGCATCAATATACAAATATCAA
CTACCTATTCCCTTTCGAACCGCCTTATGTGCCACACGATAACCCTTGCGGTGTATATCA
ACGGACATTCCACTACGAGCCTAAATCGACAAAACGCTATTTACTGAATTTTGAAGGGGT
GGACGCTTGCCTTTATCTCTATCTCAATCAACAATTTGTTGGCTATGGGCAGGTCAGTCA
TTGCACAAACGAATTTGATGTCACCGACTTTTTAATCTCTGGGGAAAATCAGCTCAATGT
CGTGGTGCTTAAATGGTGTGATGGTAGCTATTTGGAAGATCAGGACAAATTCCGTATGTC
AGGGATTTTCCGAGATGTTTATCTGCTGGAACGAGAACCAAATTATCTACAAGATTTCTT
TATCAAAACCAGCCTGTCTGAAGCATTAGATCAAGCGGATTTATCGGTCGAATGTACCTT
TCTGCAATCGCCACGACAGCTCACTTTCCAACTATGTGATCCACAACATCGCCTAATCGC
CGAACAGACAAGCGATCACTTCAAGGTAAAAATTGACAAACCACAGCTCTGGAATGCCGA
ACAGCCACAACTTTACACCTTACACCTTGCCTATGGAAACGAAGTGATTGAACAAGCGGT
CGGTTTTCGTCGGATCGAAGTCAAAGACGGTGTACTCTTGCTCAACAACCACCCGATCAA
ATTCCGCGGAGTAAACCGCCACGACAGCGATCCCCTAACGGGTTATGTTATCAGCCGTGA
GCAAGCAGAACAGGATTTTAGGCTTGATGAAACAACATAACATCAACGCTATTCGTACCG
CCCACTACCCGAATGCCCCTTGGTTTAGCGAATTATGCGACCGCTACGGCTTCTACCTGA
TTAGCGAAAGTGACATAGAAAGCCACGGTGCCAGTATGCAATACGTTCCAACGCCAGAAC
ACAGCATTTTACTGAATGTAGCAAAACAAGATGATAACCAACGTATTCAGCAACAAACGA
TAGATAATTTCTGCTATTTTGCCCGACACCCAGACTACAAACAAGCAATCTTAGACCGTA
CCTACGCTAATGTAGAACGAGATAAAAATCGCCCATCGGTACTGATCTGGTCGCTGGGTA
ATGAAGCAGGTTACGGGGAAAATTTTGAAGCCAGTGCAAAATGGATCAAACAGCGAGATC
CAAGCCGTCTGGTTCATTATGAAAGTACCATTTATCAACATTCTGAACATCGCAATGATC
TTACCCCGTTAGATTTTCATAGCGAAATGTATGCCAGCACAGAAGATATGGATCCGCTAT
TTTGAACAGCCACAAACCAAACCATTCCTACTCTGCGAATACTCGCACGCAATGGGGAAC
TCTAACGGTGATTTAGAAGATTATTTCCAAACCTTTGAAAAATATGCAGGGGCTTGCGGT
GGTTTTATCTGGGAATGGTGCGACCACGCCCCATATCTTCCTGATGGATCAGGACATTTC
GGCTATGGCGAGAGTGAAAGTTACATCGACAAACACCACACAATCCGACTAGGTCTATAC
CAAACCACTGCCGAGCAAAATTATCAAGACTACGTCAAACCACAGGAAAACGGCAGTCAC
TACGGTTGTGAATATCTTCATACCCAAGATCTCGAGATTACCGCACCACAGCCGTTCAGC
TTCAATTTTTCCCCTTATACACAGGAAGAATTGACCCTGAAAAAACATCATTACGAGCTA
GAAAAATCGCCGTATCACATTCTGTGTGTCGATTATAAAATGAGTGGTATTGGTTCGAAC
TCTTGTGGGCCGAATTTGAAAGAGGGGTATCGGATAAATGATAAAGAGATAAGCTGGATA
ATTCAGCTATATATGAATACCTAATATAAAATGACATGAGTAAAGTTGTGTCTATCCCTA
TCTGGTACAATAAAGGATAGACATAACTTTAAGTGCTATTTAATAGACTCTAGTTTTTTA
ATTAAAATCTCTTCTGGCATAGCCTGAATTTTCCGCATAAAGTAGAAAAATAGCCCTGCG
GCTAAACTTAAGCAGACACAGAATGTCAGCCAAAATCCTGACGCTGCCATCTGCTGAACG
ATCCAATCGGTGCGAGCCAAAATAGTGCCTAGTGGCATTCCGATTAACCAGTAGCAAATT
AAGGTTGTCAGCAAAATAGGTTTGGTATTTTTATAACCACGCAAAATGCCATTGCATACC
GCTTGGATAGAGTCGGGGATTTGATAGATCGCTGCAAAAATCAATAAACTAGATGCGGTT
GCAATAGAAATTGGATCGCTGGTAAAAGCATAGGGGATCAGATCTTTGAGAAGTAAAATC
ACCATTGCTAGCCCCATTGCGACCATTGCACCCGTAAAAATGGCGTGATAAGTCAGATAT
TTTGCTTCTGCAACACGCTTTTCTCCCAACGTTTGCCCAACTAAAATGGTTGTGGCAATG
CTAAATGAGAGTGGGATCATAAAAAAGAGCGAGCTCGTTTGTAAGGCAACCTGATGGCTT
GCCACCACTTGTGAGCCAAGTGGTGAGATAATCAAGGAAGATGCCGCAAATAGCATCACT
TCGGTAAACAGAGCAAAGCCTATCGGTGTACCAAGTTTGAACAGTTTGCTTAAGGTTGCT
TTACAGGGTTTTTCGATCCATTTTTCAAATAGACGAATATCCTTTTGTGCTGGGTTGGTA
TAACAATAGTGTAAAATCAGCCCAAACATTACCCAGTTTACGATTGCCGTTGCCACACCA
CAACCGACCGCCCCTAATTCAGGCATACCCAGTTTGCCGAAAATAAAAATATAGTTGAGC
GGAATGTTTAAAATTAAGCCAAAAAAGGTGATATACATCGCTGGTTTAGGGTTGGATAGT
CCGTCGTTAAAACAGCGTAAGTTCACCGCAAGCAAAGCTGGAATAATCCCGACACTTAAA
GCGGTAAGATAATCTTGTGCTTTTCCTGAAAAGGCTTTTGGGGTATCCATTAGATCTAAA
ATCAAATGGGCATTGAGATAGATAAAAATTAACGGCAGGCTGAGCATCAACACAATCCAA
ACGCCTTGACGGATTTGATGTGCAATCAAGGAACGTTGGCTCGAACCGTTTAGATAAGAA
ACTGTTGGAGTAATCGCATTTAATATCCCCAGCACAAATAAAAACAAGGGAAAGTAGATC
GAATTACTGACTGCTATCGCCGACACATCATCATCGCTGACTAACCCAGCCATAATAATA
TCCGCCAGTCCCATTCCCGAAGCAGCTAACTGAGAGATGAAAATCGGGATCGAAAGTTTG
AATAATTTTTGCGTATTTTCAGGATATTTCTGCCATTGAAAGTTCATTCTATCTACCTTT
TAAAATTCAGGTTTCGCTTCAAATGTCATCAGTTCTTGCGTAACTGGGTGCGTAATGGTT
AATGCTTCTGCGTGTAAACAGAGCCTTGGCGATAGACTTTTTGCCAACGGATTTGCATAA
AATTTATCCCCTACAATTGGATGCCCTAAGGCTAAACAGTGTACACGTAATTGGTGTGAA
CGCCCAGTATAAGGGGTTAATTTCACCCTTGTGGTGTTATTGGGATAATGTGCAAGAATT
TCATAGAAAGTAACCGCTTGTTTGCCCCGTTCGTAGCAAATTTTTTGGCGTGGACGATTT
TCCCAGTCGCAAATTAACGGAAAATTCATTGTCCCCGTATCGCCAACTTTTTCGCCTAAT
TTGCCCCAAACTAACGCTTGATAGTGTTTTTTCGGCTCACGTTCACGAAATTGACGTTTG
AGTTCTTTTTCCGCCTGTTTGCTTAATGCAAACAACAAAATACCGCTTGTCGCCATATCT
AAACGGTGAGCTGGCTCAGTAAAACCATATTTCTGTTGTACACGCACCATCGCACTGTCT
TGATATTCAGGGCGATTTCCGGGAATAGAAAGTAAGCCACTTGGCTTATTAATCACTAAA
ATATGATTATCACGATAAACTTCGTCAAGCCAAGGCTCAACAGGGGGATTGTATTCGATT
AATGCCATTGTATTTTTGATATTTAGTAAAAACGGTAATGATATTATCAAAGATAAAATG
ATTTCCCAAACGAATCACAGAAATCTCTTGTTTTTTATAAAAAATAGCGTATCTTTCGCT
CGTTCATTTTGAACATCACAATTTATTTACATTTCTTTTGGAGAACACCATGAAAACGCT
TTTTGCAAGTTTTGCAACTGCTTTCACCGCTCTCAGCGTGCTGTTTAGCTCAGTTGCTAT
CGCATCACCTTCCGATAAAACCTTTAAAATCAGTGCTATTCCTGACTATAACGCTGCCGA
AATGATCCGTTCGTTCGACAGTTTTGCAGAGTATTTAGGCAAAGAAACAGGGTTAAAGGT
GCAATATGTGCCTGTCACCGATTATGCTGCCGTAGTCACCGCATTCCGTCGTGGCGAAAT
TGATTTAGTCTGGTTCGGTGGTTTAACGGGGGTACAAGCTCGTGCCAAAGTACAAGGTGC
TGAAGCTATCGCACAACGTCCGCAAGATGAAAAATTTAAGTCCGTCTTTATCAAGCAAAA
AGGCTTAGATAACGTGAAAGAGATTAAAGATGTCAAAGGTCACACCCTTGCTTTTGGTAG
CGAAAGTTCGACATCGGGTCACTTAATGCCGCGCTTTTTCTTAACAGAAGCCGGAGTTAA
CCCTGAAAAAGACTTAGACGCTCAACCGACTTACAGCGGTTCGCATGATAAAACCTACGG
CTTAGTAGAAGCAGGTTCTGTACAAATCGGTGCGGTGAATAAGCAGTACTGGGATAAAAT
GGTGAAAGAAGGCAAGGTTAATCACGATAAAGTCGAGCTTTTCTACACCACACCAGATTA
CTATGATTACAACTGGACCATTAATCTTGTTGATAAAAAATTTGGTGACGGTACCAAAGA
GAAAGTCAAAGCGGCATTATTAAAAGCCGATGCGTCAAGCTCGCAGGTGATGAATTTACT
CTCTGCCGAGAAGTTTATCCCAACGCAAAACAGCAACTATCAAGATATTGAGAAAGTAGC
GAAAGAGTTGAAGTTGATTAAGTAATCGCTTATTTTCTTCGTGAAAATCTTCTGCCAAAT
CTCCCCTAGCCCCTCTTTGCTAAAGAGGGGAATTTGTTTATCGTAAATTTTAAGATCGAA
GTACTTCATAAACGTAAAGTATTTGATTTTTCAGATGAATGTATATTTCCTTCGATCTGT
TCCCCCTCTTTAGCAAAGAGGGGCTAGGGGAGATTTGGCAGACTAAAATAGCGAAGTGAG
AGCGTAATATAGAAGACAATTTTTTAACACTGAATTGATATTGATAAAATATGAAAACCC
CACTTCTTCAATTCCACCACACCACCAAACATTTCGGCAAGCAAGCCGTTTTAGACGACA
TCTGTTTAACCATTCGCTCAGGTGAAATCGTGGCGTTAGTCGGGCCGAGTGGATCGGGTA
AATCGACATTAATGAATAGCATTATGCGTGCCGTACCTTTGACAAGCGGTGAGATCTGGT
TGGAAAATTGCAATATTCAAGATTACCCAGATAACAAACAGTTTGCTCAACAAGTCGGTA
TGCTTCATCAACAGTATGATTTAGTCAAACAACTGGAAGTTATCCACAATGTCTTGGCTG
GCAGGCTGAACCGGTGGGGCTTTTGGCGATCTCTGTTCTCTTTGGTTAAACCGCAAGAAA
AACAGATTGCAGAGCAAGCACTTGCTGCCGTCGGGCTATTGGATAAAATCGATCAGCCGA
CAGCTGAACTGTCGGGTGGTGAGCAGCAGCGTGTTGCAATAGCTCGTCTGTTAGTACAAA
ACCCTAAATTGATTTTAGCTGATGAACCAGTGTCCGCACTCGATCCTGTTAATGCACAAA
ATGTCTTGGCATTATTGACTGGGCTGGTGAGAGAGCAGGGGAAAACATTGATTGCCAGTA
TGCATTCGGTGGAATATGCCAAAGCCTATTTTGATCGTATGATCGGCATTAAACAGGGAA
AAATTGTGTTTGATTTGCAAACAGAACAAGTCACTCAAGAGCAACTCAATGTCTTATACG
GATTGGTAAAAAATGAAACATAACCGACCGCTTGGACTAAATGAACGGCGAAATTTGCTG
ACGGGCATGTTGTTGCTTGCATTTTTGTTGAGCCTATTTGCTGTGGATAACGACAAAGGG
TTGATGCATTCTGGTGGTTGGGCAACGCTTAATCGACTATTTTCCAGTTTATTGTCCCCT
GACTTTTCTACTGATTTACTGAAACTCGCCTTGCAATCCACTTGGCTCACTTTTGCTTAT
GCCTTGATTACACTCTCTTTGTCTATGCTTGGCGGATTTTGCTTAAGCACCTTTGCATCC
GGTGTGCTGTTTCGTTCACTCATTTTGCAGGGGGCAGCTCGAGCGATATTGGGCTTTCTA
CGTGCTATTCACGAATTGATTTGGGCATGGTTCTTTGTTGCGGCTGTCGGGTTAAATCCG
ATAGGTGCAGTGTTTGCCCTTGCTATTCCTTATTCTGGCTACTTAGGCAAAATCTATGCA
GATACGTTACAAGCGGTGCCTTCCAAACCTATTTTTGCGTTAAAAGAAGCAGGGGCAACG
CCGATGCAATGTTTGATTTATGGCTATCTACCCCAAGCCTTGCCGACGATGTTGAGCTAT
ACCATGTATCGCCTTGAATGTGCGATCCGCTCTTCATCGGTACTTTCTTTTGTTGGGTTA
GGAGGGATCGGTATGCAAATTCAGCTTTCTTTACAAGATCTGAAATATGATCAGGTTTGG
ACATTCTTGATCTTCCTTATCGGGTTAATCGTTCTGGTTGACCGCTGGAGCTATGCCATC
AGGAGCCGAGTAAAATGAGAAAACATATCGACCGCTATTTTATCCGCTATTCATTTTGGG
CTGTGTTAGGACTTATCGGGCTGTCGTGGGGCTATATTCTTAAAGATCAACCCACTGCAC
TTAGTGAACTGTTTCGAGCGGAAAATTGGGATTATCTCACGGAATTTTTAGTTGGAATGG
CTGGTGTGGGTGAAGAGCTACCTGCCTATCTTGACCCTGAAATGTGGCAAAAAGCCCTAT
GGCTCTCGTGGGAAACCTTTGTGATGAGTATTCTGGCAACAGGCATTGCAGGCATGGCGA
TGTTCCTTTTGGTTCTGCCGTCCGCTCGCAACGTGGCACAGGGACACTTTCGCCACAGAA
CATACTGGTATCATCGTGTCGCTTATTATATCAGTCGGGGGCTATTTCTGTTTAGTCGAT
CCGTACCGGAATTGATGTGGGCGATGATTTTAGTCTTTATCTTCAAACCAGGGATCATTC
CAGGTGCATTAGCATTAGCCATTCACAATTTCGGTGTATTAGGCAAACTGTGCGGCGAAG
TGGTTGAAGATGTGGACGAGAAACCGATCCGCCATTTAATGCAAAATGGGGCTTCACAAA
ACCAAATTTTGTTTTACGGGATCTATCCTGCTGTGATGCGTACTTTTCTCAATTACATTC
TTTATCGTATGGAAAACATTATTCGGGCAACGCTGATTGTCGGTTTTGTTGGGGCAAGTG
GTTTAGGTATGCAGTTTAAACTGGCGATGAGTTTTTTCCATTACTCTGAAATTACCCTTT
ATCTGCTCTGTTATTTGCTGTTAGTTTATGTGACCGATGCACTGTCGGCGTTGGCAAAGA
AATTTATTGCAGAAAAAAATTGAATTATTTTGATAACATAATGTCTACTCTTAACTATTT
TTTATTAACCAAAAGGAAAGCAATATGAATTTTAATAGCATTTTAAACGGCGTTTTAAAA
TCTGTCGGCAACACAGCTAATCAAAGTAAATCGGACTTAGGTAACGTATTAAGCTCTGTA
TTGGGTTCTGCCAAAAATACTGCTGGTGAGATCAAATCGGGCAACGTAGATACTATTACC
AAAGTTGGTGGTGGGGCAGCATTGGTCGGTATTTTATCAATGGTGTTAGGCAGAAACGGC
GGAGCTAATTTGACTAAGCTCGGCTCTTTAGCCGCACTTGGTGGATTGGCTTACAAAGCC
TATCAAGATTATCAAAAGAACCAGGCAACAAGCCAAACGACAGAACTAAGCCAAACAGCT
TTTGAAGCGGATAGTTCGGAAGAGAAGGGAGCAATTATTTTACGTACAATGCTTGCAGCT
GCATTAGCAGACGGTGAGCTGGATGAGAACGAAGAAGCTTTAATCTTAAAAGAGGGCGGT
AATGACCCTGAATTACAACAATGGTTACTGCATGAAATGCACGAGCCAGTATCCGTGAAT
GAAATTGCAAAAACTGTCGGAAACGACACCGCTTTAGCGGCACAAGTTTACCTTGCTGCA
CGCTTGGTCTGTCAAGAGCTCTCTAGAAAAGAGATCGTATTTTTATCCCACTTAGCCGAG
AAGCTAAATTTAAACGAAAATTTTGTAGAACAATTAGAAAAACGGGCTGGATTCTAACAT
TAAACATGATTTTCCCACAAATTCACTATTTTGATAGTTGTTAATGTTTATATTATGTTT
AATAAATGAGCACTTGTTTTTTTCGATAAGAAGAATGAAATAACATATTGTTTTTTAAAG
GAAAAAAGCAAAATATCTGGGCTGATTTTAGGTTATACACGATCATTATCCCGATCTATC
ACAATTTTATCCACAGGGAATGGGGATAAAAGCACATCAAATGTGAATAGAATGGCAATT
TAGTCTGAAAAGTGGTTAAGTTATCCTAGAAAGAAAATAAAATGAGCGATTAAATGTGTG
CTTATACAGTGAAAAGGGATCGAAAATGATCGATGGCAGGAAGTAAGATCTGAATTAAGA
TCAAGCGGTTAGATAACTTATCCCAAAAAAGTTATCAACAAATTTTCAAGTTATCCACAG
AGTTATCCACGGTTGCGAAAAAATTTGGCTATCTCACCGCTTGTTTTTGCCTTGCTAGTT
GTTCAAATAGCCGAAATATGAAACAATCACACCATTTTCAAATTGATTAAATAAGGCGGT
CTAAATTGATCGATTTCGATGGTTACCGCCCGAATGTTGGTATCGTTATCTGTAATAAGC
AAGGGCAAGTTCTGTGGGCGAAGCGGTTTGGTCAAAACTCTTGGCAATTTCCTCAAGGGG
GAATTAATGAGGGGGAAAACATTGAACAAGCAATGTACCGTGAGCTTTATGAAGAAGTCG
GCTTAGCGAAAAAAGATGTGCGATTGCTTTGGGCATCGAAGTATTGGCTGAGATATAAAT
TACCAAAACGGTTAGTTCGTAATGAGCAAACTCAACCTGTATGTATTGGTCAAAAACAGC
GTTGGTTTCTGTTGCAGTTAGTGGCAGACGAGGGGGCTATTAATCTTAAAACCAGTAAAA
CGCCAGAGTTTGACGGCTGGCGGTGGGTGAGCTTTTGGTATCCTGTGCGACAGGTGGTGT
CGTTTAAACGTGATGTGTACCGCAAGGTGATGAAAGAGTTTGCTCAGGTGTTGATGGGTG
AGCAGAAAAAAGTCGAAAGCGAGAAAAATCGAGATAACAAAGAGTTTACCCACGAGAGAA
AAGAGTTTCGTACTCAGCCAAAACGTGAGCTTCGTAAACCATATCGGGTGTTTAAGGGGA
AAAAATGATGGTGGAAATGTTTGTCTGTTGCTTGATTTTAGGCTCAGTTGCTGGTTTTTT
AGCAGGGTTGTTTGGTATCGGTGGCGGTATGATTATTGTTCCAACCCTTGTGTATTTGTT
GCCTCAAATTGGTGTGCCAGATGATTTGTTGATGTCGATTGCATTGGGTACGTCGTTTTC
AACGATTGTGCTAACCACATTTTCGGCAGCACAACGCCATCATAAACTTGGTAATGTGCA
ATGGTCAGTTGTGAAGTTTTTTGTGCCTGCGTTGATGGTGGCAGTGTTTATTTCAGGCTT
GATTGTGAGTGATCTGCCAAAAAGTGTAATGACAAAAATCTTTGCGGTGATGATCCTGTA
TCTTTCGCTGAAGATGTTTTTATCGCTCAAGCCAAAGCAAGCAGAGCCTAAGCCTCTGAC
TACTCAATCTACGTTGATTGCTGGAGGGGTAATCGGGGTGTTATCCAGTTTTGCTGGCAT
TGCAGGCGGTGCTTTTATTGTGCCATTTTTAAATAGCAGAGGGATTGAGCTGAAAAAAGC
GATTGGCACTTCTTCTTTTTGTGGTGGTTTATTAGGATTAGCTGGAGCGATTAGCTTTGT
GATTAGTGGTTGGGATAATCCGAATTTGCCACAATATGCGGTAGGTTATGTGTATTTACC
TGCGTTGTTGGGAATTACGCTGACATCTATTTTTACCTCAAAATTAGGGGCAACGGCAGC
GAACAAATTGCCTGTGCCGATTTTAAAACGTGCTTTTGCCGTTTTCTTGATGTGTGTTGC
CGTGAATATGTTTTTAAAATAAAGGAAATTTATGTCTGAACAGTTTTTAACTTTTCCTAA
TATCGATCCCGTTGCGTTGCAGTTAGGTCCGGTTTCTTTACACTGGTACGGCATTATGTA
CCTGCTTGGTTTTGGCTTTGCCTATTGGCTTGGTACCAAACGTGCGAAAAATTCTAATGG
GGTATGGAGTGTCGAACAGGTCGATCAACTGCTGTTTAATGGCTTCTGGGGCGTTGTTCT
AGGGGGAAGAATTGGTGATGTGTTCTTTTATAGCTTTGACCGTTTCCTACAAGATCCTCT
CTATTTATTTCGTATTTGGGAAGGGGGAATGTCGTTCCACGGTGGTTTACTTGGTGTGAT
TGTCGCAATGCTTTGGACCTCTCGCCGTCAAAATCGCAACTTTTGGCAAACCGCTGACTT
TATCGCACCGCTTATTCCTTTTGGTTTAGGATTAGGACGTATTGGTAACTTTATTAATGA
TGAACTTTGGGGACGTGTGACCGATGTGCCTTGGGCGATAATGTTTCCTAGTGGCGGTTA
TTTGCCTCGTCACCCTTCTCAGCTTTATGAAGCAGTTTTAGAAGGTTTGGTGCTGTTCTT
TATCCTCAATAGCTATATCCGTAAACCTCGTCCAGTGGGATCTGTAGCTGGATTGTTCTT
AGTTGGCTATGGGGTTTTCCGTTTTATCGTTGAATACTTCCGAGAGTTCGATCCGAATGT
TAATACGGCAGCAGATTTAATTACACGAGGGCAGTTGCTTTCATTGCCAATGATTATCGG
GGGATTGGTGATTATGGTTGTGGCTTATTACCGACATAGGTTAAGTAATGACTAACTAAA
ATTAGTTTACATTTTTTATTTAGTTATATGGCAGCAGAATAATAGCTAATTATGTTTTAG
GTAATCTCAATTTATAATGAATATTTTGATAGGGCGTTTCCAATAATTCTATATTGTGCT
ATAGTTCGCACTTTAATAATTAGCTTCTCATTCTCATCTGAGTAAGAAGCACTCAGCCCA
AAAATTGTAGTAATGGCAAAGCAAGATTCGGATTGTATTACGCTTGATCTGTTTGAAAAT
ATGCCAAAGGTTGGGCGACCTCGCACAAATCCTCTAAGCGGAGAGCAACAAGTTAGAATT
AATAAACGTAATCAACTCAGGCGAGATCGTTCGTCAGGATTAAGACGGATTGAGCTTAAA
TTGCATTCGGATTTGGTAGCGGCATTGGAACAAGAAGCTGCGGTAAAAGGGCTGTCTAGA
GGGCAGTTAATTGAACTCATTTTAAACGATTATCTCAATGGAGATTCCATTGAATTAAGT
AAATAGGTATTTCAAATGGCACTTGTCGGTTTATTTTACGGTAGTGATACTGGAAACACA
GAAAACATTTCTAAAATGATTCAAAAACAACTAGGTGAAAATCTAGTGGATATTCGTGAT
ATTGCAAAAAGCACGAAGGAAGATATTGAAGCCTACGATTTCTTATTAATTGGTATTCCA
ACGTGGTATTACGGTGAATCTCAAGCAGATTGGGACGATTTTATGCCGACATTAAAAGAA
ATTGATTTTACAGGAAAAATCGTGGGTATCTTTGGTTGTGGCGACCAAGAAGACTATGCA
GAATATTTCTGTGATGCAATGGGAACTGTGCGTGATGTTATTGAACCTAATGGCGGTACA
ATTGTCGGTCACTGGCCTACGGAAGGTTATACTTTCGAGGCTTCACAAGCATTAATTGAT
GATGAAACCTTTGTTGGTTTATGTATTGATGAAGATCGCCAGCCAGAACTCACCGAAGAA
CGTGTAAACCGTTGGTGTAAACAAATTTTTGATGAAATGTATTTAGCGGAATTAGCTTAA
TATATCTATTGGAGGATATATGTCTGAAGAAAATGTGAAATTGTTGAAAAAAGTAGGTTT
AAAAGTTACTGGGCCACGTTTAACAATCCTTGAGTTAATGCAAATCACCCGTGATAGTAT
GCAGCATTTTTCTGCTGAGGACATTTATAAATTATTGCTAGAACGTCAGTCTGAAATTGG
ATTAGCAACAGTTTATCGTGTATTAAATCAATTTGAAGAAGTTGGCATTTTAACTCGCCA
TAATTTTGATGCGAATAAAGCCGTCTATGAATTAAATATGAACCACCAGCACGACCATAT
TATCTGTATGGATTGTGGTAAAGTGTTTGAATTTAAAGACTCTGAAATTGAACGCCGTCA
GCGTGAAATCAGCCAACAACACGGAATTGAGCTTGCAAACCATAGCTTATATTTGTATGG
TAAATGTAGCAATATTCAAAAATGTGATGAGAAAGACAAAAAATAATTCTTCTTTTTCAA
TGAGTTAATAAACACAAGAGCGGTGAGATTTCGCAAACCTTTTGCAAAATCTCGCCGCTT
GCTTGTATTTAAAAGTGATAAAATGATGTCTGAAAATATGCCAAACAGTATTCCTGCTAA
AATTAGACAGCCTCGTAAAATTTCGCCATTTTGGTTATTGCCAATTGTCGCTTTTGTGAT
TGGTTGTTTGCTTTTTTTCCAAATTCTTCAAGAGCAAGGACAGAAAATTACCATTCGTTT
TAGTAAAGGCGATGGGATTACTGCAGGAAAAACCGCTATTCGTTATCAAGGCTTGCAAAT
TGGTCAAGTAAAAAAAGTCTATTTTATCAATGAGTTAAAAGAGGTTGAGGTGGAGGCGGA
AGTTAATCCCGAAGCGAAATCGGTATTAAAAGAAGGAACAAAGTTCTGGCTAGTCAAACC
GAGTGCCTCTTTAGCTGGGGTGTCGGGGTTAGATGCACTTGTTTCAGGTAACTACATCAC
TTTATTGCCGAATGATGATGAAGATGCCTCTAGTGAAGATGAATTTGTGGCTGAAGATGA
ACCGCCTGCGGTAACTGTTGCTGATGGCGATTTATTGGTGAAATTAATTGCCTCAGATTT
AGGCTCAATGGCTGTGGGGGCAAGCGTGTATTATCGAAAAGTGCCAGTGGGAAGCATTGC
CGATTACCGCTTTACTCCAGATCAAAAGAATGTCGAAATTGACGTAGTTATTGATAAAAA
ATACGCCAATCTCGTCAAAAAAGAAAGTCGCTTTTGGAACATTAGCGGTATTCAATTTAA
TGCCAATCTTACTGGCGTAAATCTCAATGTAGATAGCCTTGCTTCAATGGTGCAAGGGGC
TGTTGCTTTTGACTCGCCTGAGATGGCAACAAATGCCAAACAGGGCGAACGTTTTCAACT
TTTCGATAACTTAAAATTGGCTCAACGAGGGACGGAAGTCAATATCACCTTGCCAATGAT
GCCGAATTTAAAAGTAAATGAAACGCCGGTATATTTCCAAAACCTGCAAGTTGGCGTACT
TTCGCACCTCGAACTGAATGAAACCGAACAAGATTACTTTGAAACCAAACCAACCAAAGC
GACAACTCAAGGTAAATTATTGATCGACCCTGCACATACGGATTTATTACGCTCAGGCAG
TCAAATTCTCCTGAAAGAACCTAAATTTGCACTCAATAAAGAACAATTGAGTAAAGTGGG
TGAGCTATTGAGAGGGGCTTACTTTGAAATTGAAAAGGGTGATGGCGAGCCTAAACTGAC
GTTTAATGTACAAAAAGAAGCTGATTATTTGCTCACTCGTCCTAACGTTTTAGCAATTAC
CCTTTCATCGCCGCAATCTTATGGTGTAAGCGAAGGGCAGGGCATTTATTATAACGATAT
ACAAATTGGCGAAATTGTGAAACGCCAGTTATCGCTTAACGGCGTAGAATTTCAAGGCAT
CATCTATCCGCCTTATCGTACCCTTGTCGCAGGGAACAGCAAATTTGTGGCGATTTCACA
CTTAGATATTGCTGTTGGCTTAGATGGTCTAAGAGTACAATCTGCTTCTCCATCTGAATG
GCTTGCTGGCGGTATTCGTATTCTCTCAGATAAAGCTCAAGGGGAAGCGAAAAAACAATA
TCCGTTATACAAAGATCTTGAGAGTGCTGAAGCTGGTATTGTAAGCGGTGAGAAAAAGGC
AACGCTGAGTTTGTCTGCTACAGAATTATCTGGCATTGATAAAGGCTCACAAGTGCTTTA
TCGCAACTTCCCGATAGGTGAAGTACTTAATATTCGCCCACAAAAAACGAAGTTTGAAGT
TGATCTATTTATTGAACCTAAATATCGCCATCTGCTGACGGAAACTAGTCGATTTTGGGT
TGAGCCTGCGGTAGAGGTAAACGTGTCTACCAACGGTGTTAATCTCAAAATGGGTTCACT
AATGCGAACACTCAAAGGGGCGATTAGCTTTGATAATCAAGGAACTAAAGGTAACAAAAC
CTTATACAGCAGTTACACGAAAGCGACTTCTGGTAATACTTATATCACCTTGATTGCTCA
AGATGCTTCTAAATTAAGCAAAGGAATGCCGATTAAGTATATGGGATTAACCATCGGCAA
TGTTGAAACGCTACAGCTAGACAATGCAAAAAAACAGGTTAAAGCCACCGCTTACATCGA
AGGACAATATTATGCCATCGTTGCCAAAGCAGGTAGCAAATTTAATGCCGTTTCCCCTGA
AATTGACACAACAGGCTTCAAAAATCTTGATGCCGTTATTCAAAACTACATCAGCGTAGA
AGCCGGAAATGGCAAACGAAAAACACAGTTCAAATTAGGGGCAACGGACACCTCAGATAC
ACAATACGGCAACGGCTTCCCAATCATTGTGGAAACCACAGACGCAAATGGCATCACCCC
TCAAGCCCCTGTAATGTATCGAGGAATGCAAGTGGGTATGGTACAACAGCTCAGTTTAAG
CGAACTCAGCGACCGAGTGCTGATCCATTTACGCATAGCCAACCAATATAAACACCTTGT
CCGTAAAAATAGCGAGTTCTGGGCTTCGTCAGGCTATACAATGGATATTAGCCTCAATGG
TGTCAGTATCAACTCAGGCACAATGTCTCAATTATTTAACGGCGGAATTAGTTTCTCAAC
CCCATCAAGTAAGGTTGTTCAACCTCAGGCAGAAGCTAACCGCAGATTTTTATTACAACG
TAAATTACCTGAAGAAGCATTAGAGTGGGATCAGGGGTTGGCGGAGTAGGAAATTCATGT
AACAGACAAAACATTCTGAATTAAATATAGAAAAGATGGCAAATCGTTTAGAGGGATCAT
TTAGTGAACTTAAGCGAAAATTAAATAGGTGTAATAGACAAATAGTTGCTAAAAAGTGGC
TTAAAGCCCTATAGTACAAGGCCTTAAGCCCTCTTTTTGAAATATGAACAAAAAACTGCC
CATTTTGCCAAAGTCTGAAAATAAAGAAACATGGAATACAAAATAAGACTCAACGTTATT
TTTGTAATGAATGTCATAAAACCTTTATCTTAAAAACTAAATTAGATCCAATTAAGATTT
GGACTGATTACACATCCGGAAAACAAACCTATCAACAACTCGCCGTTAAATATCATTGTT
CAGTCAGAACGATTCAAAGATATATCGATAAAGCACCTAAAACGGCTTTAAAACTGCCTT
CAAATCGATACCTGAATATCATTATGGATACAACGTTTTTCTGACGTTATTTTGGCGTAT
TAGTGTTAATGGATACGCTTTCAAATAATGTCATTTCCCATTATTTTGTGCGAACCGAAA
AATATATTTACTACAAACTTGCCCTGAATAGGTTAAGAGAAAAAGGCTATATAATTCAAT
CGATTACCTGTGATGGTAGACGTGGTTTGATGAAAGATTTAGAGGCTGACGTAGATTAGC
TAGCATGCTAACCTACAAAAATGAAGATAACTCATTGTAAATTAAAGAAATCCATACAAA
AAAATCTCCTTGAATTTTTTGTATTAGAAGTCACTGTCCGTTCTGCGGCAAATTTGTTAG
AGATAAATGCTAACTCTGCTGCACTGTTTTACCGCAAAATCCGCGAGGTTATCAGTTATC
ATTTAGCCCTTGAAGCAGATGAAGTATTTGACGGACAAATTGAGCTGGATGAAAGCTATT
TCGGTGGACATCGTAAAGGAAAACGAGGTCGTGGAGCGGCAGGAAAAGTGGCTGTCTTTG
GGATATTGAAACGGCAAGGAAAAGTATTTACTGTGGTAGTCAATGATACGAAGACAACAA
CGCTAATGCCTGTTATAGCAAGGAAAATCAAGCCCGACAGCTGGGTTTATACAGATACTT
ATCGTAGTTATGATGCCCTTGATGTAAGCGAATTTCACCACNNNNNNNNNNNNNNNNNNN
NNNNNNNNNNNNNNNNNNNNNNNNNNNNNNNNNNNNNNNATTAGAGCTAATCTGCGTCAG
CCCCTAAAAATGGTTGAAAATTTCAACGGGCAGCATTACAACATTTATCACTGTATAAGG
CAAATATTATTTTAAAAAATAAAATTTTTACTAAAGAATAAGGAACTTATTGGAAAGTCT
ATGGACTACTGTAACTAAATAAAATATAGTAGGTAGCATTTTTATTCGCTTACCTAACAT
TCATTTTTTAGATTGGAACATTTTATGTCTGAACAACAACTTAATACCATTCAAAACCTA
AAAACCGCTTTATCTACAAAAGAAATCATTGCTTATTTGGCTGAAAAATTTCCGCTTTGC
TTTAGTTTAGAAGGCGAAGCTAAACCTCTAAAAATTGGACTTTTCCAAGATTTAGTTGAA
GCGCTGAGTAATGATGAAAAAATCAGTAAAACGGGGCTTCGTCAAGCATTACGCGTTTAT
ACAATGAGCTGGCGTTACTTACACGCATGTAAAGAAGGTGCTGTACGTGTCGGTCTTCAA
GGAGAAGAAGCGGGTGTTGTTGAAGCTGCACAAGCAGAACATGCAGCGCAATCTTTAGCC
GAAGCAAAAGCAGCTTATGCAGAACGTAAAGCTCTACAATTAAAAGAGAAACGCAAGGAA
GAGCGTAAAACTTTCTTTAAACAAAAAGCACGTGAAGCACATGCCAAAAAACGGGCTGAA
ACGAAAAAACAAGAAATGCCAAAAGCATCTTTAGAAAGTTTGTCCGCATTAGAAAGCAAA
TTTGCCAAAGGCAAGAAATAGTCGCATTTATAGGATTGATATGAAATATAATAAATTCAC
CACATTACTTGGGTTATGTTTGGGAGTTTGTAGCATAAATAGTTTTGCTGCAGAACCTCA
AATAAAAGAAAGTGAATTAATCATTCCAAAACCAACAGAACAACATAGTATTTCAACTAA
ACGTGTTACAGCTCGTTTAACACAATCGCATTATCATAAGTTTCAACTAGATGATGCTTT
TTCTGAGAAAATCTTTAATCGTTATATTGATTGGCTTGATGGTTCTCACAATACCTTTTT
ACAGTCTGATATTGATGAATTGCGTGCTAAGTATGCAACCAAGTTAGATGAAGAACTCTA
TGAAGGCAAACTAGATATTGCCTTTGAAATGTATGAGTTAATGACAAAACGTCGTTATGA
ACGTTATAAATATGCTTTGTCTTTGTTAGATAAAGAGCCTGATTTAAAAGGGCAGGATCA
AATTGAAAATGATCGTGAAAAAGCACCGTTCCCGAAAACTACCACAGAAGCTGATGAGCT
TTGGTTGCAACGAGTAAAAAACGATATTATTAATCTTTATTTGAAAGATAAGAAATGGCC
TGAAATCAAGAAAACACTGACTAAACGTTATAACTTGGCAATTCGTCGTTTAACACAAAA
TAAAGCCGATGATATTCTGCAAACTTATCTCAACGCTTTTGCAAGAGAAATTGATCCGCA
TACAAGTTATCTTTCACCTCGTGCAGCTAAACGTTTCCAAGAGAGTATGAACTTGTCTTT
AGAAGGCATTGGTGCGACGCTTTCAATGGAAGATGATATTACGATCATCAAATCTTTGGT
ACCTGGTGCGCCAGCAGCGCGTAGTAAAAAAATTGCAGCAGGTGACAAAATTGTTGGTGT
GGGGCAATCAAAAGATAAAATCGAAGATGTGATTGGCTGGCGTTTAGATGATGTTGTCGA
TAATATCAAAGGTAAAAAAGGTTCGACGGTTTATCTTGAAATTGAACCTGCTAAAGGCGG
CAAAACCAAGATTATTAGTTTAGTTCGGGATAAAATTCGTCTTGAAGACAGTGCGGCGAA
ATTAACTGTTGATAAAGTAGACGGAAAAAATATTGCTGTGATCAAAATTCCAAGTTTCTA
TATTGGTTTGACTGCAGATGTGCGTAAACTTCTCGAACAGATGAAAACCAAAAAAGCAGA
TGGGTTGATTATTGACCTGCGTGAAAATGGTGGCGGTTCTTTGCCTGAGGTAGTGGAATT
AACGGGATTATTTATTAAAGATGGTCCTGTTGTTCAGGTTAGAGATGCTTTTAATCGTAT
TCGTGTTCACGAAGATACCGATAGTACAACATTATATGATGGCAACATTTTAGTGATGAT
TAACCGTCATAGTGCTTCGGCTTCTGAAATTTTTGCGGCTGCAATGCAAGATTACAATCG
TGCGATTATTATCGGGCAGCAAAGTTTTGGTAAAGGTACTGTTCAACAAAACCGTTCTTT
AAATATGGTTTATGATTTGGATCAAGAGCCGTTAGGTTTTATCCAATATACAATCCAAAA
ATTCTATCGAATTAATGGTGGCAGCACCCAAATTAAAGGGGTTGAAGCAGATATTCGTTT
CCCTGAAATTATCAATGCAGAAAAAACAGGGGAAGGATTTGAAGATAATGCTTTGCCTTG
GGATAAAATTCCTGCAGCAACTTATTCAGAAGTCGCAAAAGCTAGAGATGTAGTTGCACA
ACTCACTGAAAATCACGAAAAACGTATTGCTAAAAATCCTGAATTTATTGCTTTAAATGA
AACTATCGCAATTAATAAGGAAAGAGATGATCGTAAATTTACCTCACTTAATTTAGCTTC
TCGTCAAGAAGAGAGTAAAGCTGATGAAGCACGTCGTTTGAAAGATTTAAATGCACGCTT
TAAACGCGAAGGTAAAAAACAGATCAAAGATCTTGAACAGTTACCAAAAGACTATGAAGC
TCCTGATTTCTTCTTAAAAGAAACAGAGCAGATGATGGTTGATTGGTTACAATTTGATAA
AAAATAATAAATACGTTTATAATGTGGAAGTTTATCAGGCCGCTGTTTAAGCGGTCTGAT
TTATTATTCATTTTCCTAATGGATTAAATTGAATGAAAAGTTTAACTTTTTTGTCAGTAA
TATTGTTTTCTAGTGCTGTGGTTGCTGAAAATGGAAGTGCGTTGAATGTTAGTTCTCAAC
ATAATGCTGCAACGCCTGTTCCTGATGAACAAATTTTGCCTCAGTTAAGTTTTAAAGCGC
AATTAGTCCGTATTGCTGAACTGACACAAGATGCAGAATATCAATTTCAATTGGCTGAAA
GAAAACGCATTGAAGCCGAAAAATTAATTCATGCCGAACAACGTATTCAACAAGAAACAT
TAGGCTATCATTTACTATTATCCAATACGACAGCAAAAGTCTATCTCAATAATGAGTTTG
CCCCTTTGTGGAAAGATAAAGTGGCAGAAAAACAGTTTTTAAAAGAATATGCAGTATTCG
CTGTAAGCGGCGTTTCGCCTAAATCGGCTAATGCGTTACAACAAATTCTAAATATGAATG
AGGGATTTGCTCGCGATATTCTACTCACAGATAGTTTCTTAGACTATCTCTATTACACAG
AAAATGTCGATCAATTTGCAAATCAATGGTTATATCATTTAGGAAGTTATTCAATTAAAA
CACCAACAGAATATCGTATTGCTACTTGGTTGGAAGCGATTAAGCAAGATCGCTACGCTC
AGTTTGTCACGGATCTAATACCTAAAAACCATATTTACCAAGAAACCGTACAAAAATTAT
TTGAAATATCATCTAATGATGCTCTCAATCAGGGTGGTAATAAATCAGCAAAATCTACAA
AAGAGAATAAAGGTAGTGTAAACACGCCTTCATTTACTCAATTAGCACTTAATGCGCAGC
GTTTACGTCTTATTCCAAGTTTTAATAATGGAATTTTTGTCAATATCCCAAGCTATCAGC
TCTATTATTTCAGAGAGGGCAAACTTGTTTTACAGTCTAAAGTAATCGTGGGAAGAAATG
ATCGCAAAACACCTGTCATGTACAGCAAACTGAGCAACGTTGTCGTCAATCCGCCTTGGA
ATGTTCCATCAACAATTAAGAATAAAGATTTAGTACCAAAACTTCGTAAAGAACCAATCC
TTGCTGATAAATTAGGCTATGAAATTTTAGATGGGAAAGGGAATAAATTCAGTGCTCATA
GTATCAACTGGGCAGCTTATGAAGGAAAAAATAATTTCCCGTATCATATCCGTCAAAAAG
CGGGAGATGATAGTGCTTTAGGGCGTTATAAATTTAATATGCCAAGTTCCGATGCAATCT
ATTTGCACGATACACCAAATAGAGGGTTATTTAGTAAAAAAAATCGTGCGTTAAGCTCTG
GCTGTGTTCGTGTAGCTAAAGCAGATGAACTAGCTACGTTATTATTAGCAGAAGCTGGGT
GGTCAGCGCAGAGAAAACAGGACGTTCTTGCAAGCAAAAAAACAACTTCTGCACCTATTC
GTTCAGATAATCCTGTTTATTTATATTATGTAACATCCTGGATTGAAGGCGGTAAAATAT
ACACCTTACCTGATATTTATCAATTTGATAAATCATTACCTAAAATCAACTTAGATTGGG
AAAAAGTAAAAAGTGTGATCTAGTCCACAAAATAAAAAATTTCCGAAAACGATAGGCTAT
TTTTTAGAACTTCCTTTTTGATAAAATGTCGAAGTCAGGCTGAATATATTTACCTTCAAG
AGATTAAAGGAGAGATTGTCGGTAAATAACCCAAATGCGAGGATAAAATGGAACAAACAA
ATTTACAACGCCAAAGATGGCTTGCATTAGGCGGAATAGTTTTGGGTGCAACCTTGTTAC
CTAATTTAGTTCATGCGGTAACGTCAACTCCAAAACCTCTTATTCTACGTTTAAAACGCT
TAAGTACAGGCGAGACCTTATCTGCTAATTATCACACTAACGGATTTGCTGCAAAGGATC
TTAACAAATTAAATCATATTATGCGCGATGTGCATATCAACAGAATTAAGCGAATTGACC
CAAAACTATTCGTAAAATTAACTCAAATTCAAGCTCGCTTGGGTCTTCGTAAATCTGAAA
TTCTTATTGTAAGCGGATATCGTTCTGCTCAAACAAATGCTAGATTACGCCGTCGTAGTC
GAGGCGTTGCTAGCAATAGCTACCATATTTTAGGTAAAGCCATTGATTTCCGTATTGAAG
GTGTTCCTCTTGCCCGCATAAAAGCGGCAGCAGAAAGCCTGAATAACGGGGGAGTTGGTT
ATTATCCTCACAGTAATTTTGTCCACGTCGACACTGGCCCTGTTCGTACTTGGCGTGGTT
CATAAGCGGTTTGATTTTATGTTTAATTTGCAAATTATCCCTGTAAGTGTTTTCCAACAA
AATTGTTCTGTCGTTTGGGATAACGAAAAGAATGCGGTTATTATTGACGCTGGTGATGAT
GCAGACAAAATAATTCGGTTTGTGGAAGAACAGCAATTAAATGTGCAGAAATTGTTGATT
ACTCACGGTCATCTTGATCATATTATGGCTGTCGATCGACTGAGAAAACATTTTAATGTT
GATGTCTTTGGTTCTCATCAAAACGATCAACCTCTTTTTGAACAACTTCCTAATATTTGT
CAGAGCTACGGGCTTCCTGCATCGCCCGCTTTTCTACCAGATCACTGGTTAAATGCAGGT
GATAAAATTCAAATTGGGGCTTTAACATTCCATATTCGCTATTTACCAGGCCATTCACCA
GGTCATATCGGCTTTTTTGATTTTGAGAATAAAATTGCCTTTAGTGGCGATGTGCTTTTC
AAAGATAGTATTGGAAGAACCGATTTATACCAAGGTAATTTTGAGCAGCTCATTTATACA
ATAAAAACACAACTATTTGATTTAGAAGATGATTTTATCATTATTCCTGGACACGGATCT
CATACCACAGTAGGACGTGAAAAACAACACAACCCTTTTTTAAAGTAGTCATATGAAAAA
AATTAAACTTCTATTTTTAGTTCTCAATACCGCTTTTCTAACCGCTTGTACTGCTTCTAT
TGATCCTGAAACTGGCACCCGTTCAGATCCGTTGGAAGGATTTAACCGTGCCATGTGGAA
AGTCAATTACGAATATCTAGACCCTTATATTCTTGAACCTGTGGCAAAAGGTTGGCGAGA
TTATGTACCTAGCCCAATTAAAACAGGTTTAGTCAATGTGGCAAATAACCTTGATGAACC
TGCCAGCTTTGTAAACCGATTAATTGAAGGGGAAGGACAAAAAGCGATGGTCCACTTTAC
TCGCTTTTGGTTTAACTCTATCTTTGGATTAGGCGGGTTAATTGACTTCGCGAGTATGAC
CAATGATCTTAAAATTGATAAACGTAGAGAATTTGGGGATACTCTAGGCGCGTATAATGT
GCCTACAGGACCTTATGTGATGTTACCAATGTATGGACCCGCAACGCCTCGTCAAGATTT
AGGTCGATTAGTAGATACTAGTTATCCAGTTTTATCTTTACTCGCTACACCTTGGAGTAT
CACAAAATATGTCGTACAAGGAGTAGATTCCCGTGCACAGCTTATAGGACAAGAAGCGTT
ATTGAAGCAATCTCAAGATCCTTACATTACTTTCCGAGAAGCCTATTTTCAAAATTTAGA
GTTTAAAGTAAAAGATGGTAAAACAGAAAATAGTGAGCAAGAAACATTATCTGAAGAACA
GCTAAAAAATATTGATTGATGATTTACCTGTAAAAATTTACACTAAAACGCAAAATTCCT
ATTGACACTGTGTGTTTAAACAGTAAAATAACTGTATAAACACACAGATTTATTTTAGAG
GATTTTTATGGCGTATCTTAGATCACTAACATTGGCACAATCCCATCAGCCTTTACCCCT
TTATCGAGATTCTAATATAAAGCACCCAATCAAACTGGATCTCTATTCTCTTTATGTTCG
TCGTCCTTCTGAAACCTTTCTGGTTCATGTGAAAAACCCTAATTTAATTGCATGGGGGAT
CGAATTAGATGATTTGTTAATTGTAGAGAATAATCAATCTGCTGAAATTAACGATCTTTT
GGTATTAGAGAAAAATCAAGAGTATAAGTTCTACCAATTTTTCAGTGAGATTAATGGAGA
GAAGATTTTATTTTCTTTAGACACCTCAGAACCTAATTTACGCATTAAAGAATGGAGTGA
TGTAAATATCGCTGGGGTGATTACAAATATCGTACATCAAGTAAAACATCGCGCATTGCA
AAAAAACAGATTGTCTAATTGATAGGTATAATAAATAAAATACTTGCTAATGGGTATTTT
TAATTATTCTTAGCAACTCTTTTTATTTAAAAAATCTTGTATAAACAAAATATTACGCCT
TTTTGTTAATCAGTTATGATTATTTAATTTTTGCTTAAGCTCGCTAAATAATCCCTCTAA
GCGATTTATTGTATTTTCTATATTTAATTTAGAATATTTCTCATAGGTAAAAATAAAATC
CATATAACGCTTTAAGCTGGTATAAGCACTTCTTGCATTACGACGTTTATAAGGGAAATG
GTCTTTTTTATTGGCTTTATCACTTCATTCTTTTAAAAACGTTTGGCGTTTTATAAACTA
AGGACGTAATCGCTAATAAAATTCATTTTTTAAGATAAACGTTTTATGACATTCATTACA
AAAGTAAGGTTGAGTATTATTTTGTATACCATGTTTCTTTATTTTCGGACTTTGGCAAAA
TGGGTAGTTTTTTGTTTATATTTCAAAAAAAGTGGCTTAAAGCCTTGTACTATAAGGCTT
TAAGCCACTTTTTAGCAACAAATTTGTCTATTACACCAATTTACTTCAACTGAGCAAATG
CTTGTAGCAAGTCTGCTTTAATATCCTCAACGTGTTCAAGCCCCACCGAAAAACGCAAGA
GCTTATTACATACACCACGAGCGATACGTTCTGCTTCAGGAATATCCATATGGGTTTGGG
TTGCAGGGTAAGTAATAAAACTTTCTGTACCGCCTAAACTTTCCGCAAAGGTAATCATCT
TGATCGCTTTTAAGAATGGATTAACCCAGTTTTCATCTTTCAAGCGGAAAGATAACATAC
CGCTTTTACCAGAATAAAGCACATCTTGCACTTGCGGTTGTTCCGATAAGAATTTAGCGA
GTTCAGTGGCATTTTGTTGGTGATGCTCAACACGCAACGCAAGGGTTTTTAAGCCACGAA
TAATCATATAAGCGTCAAACGGTGAAAGCACCGCCCCAGCACCATTTTGCAAATAGAACA
AGCGGTCACATAACGCTTGCCCTTTTGCTACCACCAAACCTGCTAACACATCATTATGTC
CTGCCAAATATTTGGTTGCACTGTGAATAACAATGTCTGCCCCAAGTTCAATCGGGCGGA
ATAATACTGGTGTTAAGAAAGTATTATCGACAATCAGCAGTAAATTATGCTTTTTAGCAA
TTTTCGCAATCGCTGCAACATCACACTCTTCCATCAACGGATTAGACGGTGTTTCAACAA
AAATCGCTTTGGTATTTGGGTTAATCGCTTTCTCAATCGCGTCTAGATCTGCCGTGTTCA
CATAAACAGGCTTCACGGTATTGTTATTTTTGTAGCTAAAATCTAACAAGCGGTAAGTTC
CGCCATAAACATCGCTAGAGATAATCCACTCGTCAGGGGCAGTAAAGAGCGACATAATTA
ATTGAATTGCCGCCATACCTGACGCTAATGCAAAACCTGCATCGCCACCCTCTAAGTCCG
CAATGCCTTGCTCAAGTACACTACGAGTTGGGTTTTTGGTACGAGTATAGTCAAAGCCTG
TGGACTCGCCGATCCCCATATGTCCATAGGCAGTCGAAAGGAAAATCGGGGTCGCCACCG
CACCAGTACGCTCATCAGTACGATTACCCAGTTGGACTAAAGTACTTTCAATGTTGTTAT
ATTTCATATCTATCCTTTTGCAAAATTTTGATTAAATTTGACCGCTTTTCTTTATTATAA
ATTGTTTAAATCCAACACATCGGTCATATCAAATAGACCGTTTTGTTTGGTTTGAAGCCA
TTTTGCTGCACGCACAGCACCGTTAGCAAAAGTCATTCGGCTTGAAGCTTTATGGGCAAT
TTCAATACGTTCGCCTTCATCAGCAAACCAAACACTGTGTTCACCGACTACATCACCTGC
ACGGATCGTCGCAAAACCGATTTCATCACGCTTACGTTCCCCTGTGATCCCTTCACGTGC
AAATACGCCGTGCGTTTTTAAATCACGACCTAAGGTTTTGGCAATATGCTCACCCATTGA
AAGTGCCGTGCCAGATGGCGCATCAACTTTATGGCGGTGGTGAGCTTCAATCACCTCAAT
ATCGCAATAATCGCCCATCACTTTTGCCGCTTTTTCTAACAGTTTAAATACTAAGTTCAC
CCCAACGCTGTAATTTGAAGCAAAGACGATACTGATTTCCTCTGATGCAGATTTAATCGC
CTGTTTGCCCGCATCATCAAAACCAGTTGTGCCGATCACCATTTTTTTATTATGTGCGAC
ACAAAAAGCGATGTGTTCCAACGTCCCTTCAGGGCGAGTAAAATCAATTAATAGATCAAA
ATGATTGAGCTGTGAAGCTAAATCGTCCGTGACAGTCACGCCTAAATGCCCAATACCAGC
CAACTCGCCAGCATCAGCCCCGACTAATGATGATCCTTTACGTTCAAATGCTGAACCTAA
TTCTACGCCCTCTGTGTTATTTACGGCTTGGATCAACTGACGACCCATTCTGCCACCAGC
ACCGACAACGCCAATTTTTAATGTCATTATAAATCCTCTATAAAATGTCGTGATAAGCGG
TTGGATTTTACAAGAAAGTTACGTTTTTGAATATAGAAAGATAAGTTGCCAAATAGAGCA
AACCCGATCCGTGAAGATCGGGTTAGGCTATCGCAAATCGCTTATTCAGGTCTTACCCCT
AAAGTATGACAAATAGCATAACTTAATTCTGAACGGTTTAAGGTATAAAAGTGGAAATCT
TTTACTCCCTCTTTAGAGAGGATTTTCACCATATCCATTGCAATACTTGCCCCTACAAGG
TTACGGGTGGTTTGATCATCGTCCAAACCTTGATACATTTTTGCCATCCAGCTAGGGATT
TTCACATTAGTGATTTTTGCCATTTTTTCTAGCTGTTTGAAGTTCGACACAGGTAAAATG
CCAGGCACGATTTCAACATCAATCCCCACCGTTGCACAACGATCACGGAAGCGAAGATAG
CTATCAATATCAAAGAAAAACTGAGTAATAGCACGGCTTGCACCTGCGTCAATTTTCTGT
TTCAAATAGAGCAAATCAGATTGGGCTGATTTTGCTTCAGGGTGAACCTCAGGATAAGCG
GCAACAGAAATCTCAAAATCGGCAACCTCTTTTAACAGTTTTACTAAATCCGACGCATAA
AAAGGTTTCTTCGCATAGCCAGTAGGCTCATCGCCACGCAAAGCCACAATGTGACGAATG
CCACTGTCCCAATAATCTTTTGCAATAGCACGAAGTTCGTCAAGGGGTGCATCAATACCT
GTTAAATGTGGAGCAGCGACAATCCCTGTTTCTTGTTGAATGGTTTTTACGATAGAGTGC
GTGCGATTACGTTCCCCAGAGTTTGCACCATAAGTCACAGAAACAAACTTCGGTTTAAGC
ACTTTCAAACGATGAATAGAGTCCCATAACAGCGTTTCCATCTTTTCATTTTTAGGTGGA
AAAAATTCAAAAGACACATTAATTTTGCCGTTTAAGTCGGCAACACTTTGATTTAAAAGA
TCAATCTCTTTTGCATAACTCATTCAACACCTCTATAGAGCTTCTATTGTTGTTATTTGT
ATAATGTTTAGTTTGCATACTGCCGTCTTTTTTAGACGTTTAGATGGCTAAAACTTTAAA
ATGCCAGCGATATGATGTCAATAAAATTATTTTCATTATTTCATGAATTTAATTTATGTA
ACTTGCAGATAATGATGAAAATTTTTAAATGTAAATTTTTTGTTAAATTTGTTATCTGAT
GGTATTATCCCGTTGCTTGTAAAAAATACAACATCTGCTGTTTTTATTTTCAAACTCAAT
TAAGCGGTATTAGGTCGCATTTAAGGGGGAAATAATGCTATCTCAACTCACTACACCAAA
AGGGCAAGCTATTCAATTAAATCATGATGGTTCATTGTCTGTTCCAAATTACCCAATTAT
TCCTTTTATTGAGGGAGATGGAATTGGCGTTGATGTCACACCAGCCATGCGTTTTGTAAT
TGATGCTGCGGTAGAAAAAGCCTATCAAGGTCAACGAAAAATTGACTGGTTAGAGATTTA
TGCAGGGGAAAAAGCTAACCGACTTTACGGTGAAAACACATGGCTACCCGAAGAAACATT
AGCATCAATTAAACAGTATCATATTGCGATCAAAGGCCCATTGATGACCCCTGTCGGTAA
GGGGATTCGTTCTTTAAACGTAGCAATGCGTCAAGAGTTAGATCTCTATAATTGCTTGCG
TCCAATCCGTTACTACCAAGGTACGCCAAGTCCTGTGAAATATCCAGAATTAGTGGATAT
GGTGATCTTTCGTGAAAATTCAGAGGATATTTATGCTGGGGTAGAATGGGCGGCAGGTTC
CCATGAAGCTGAAAAAGTAATCGCTTTTTTACAGCAGGAAATGGGCGTGAAAAAAATTCG
CTTTACGGAAGAATGTGGCATTGGTATTAAGCCCGTTTCAAAAGAAGGGACTCAGCGTTT
AGTGCGGGCTGCATTACAGTACGCGATTGATAATGATCGTAAATCACTCACTTTAGTGCA
TAAAGGCAACATCATGAAATTTACCGAGGGGGCATTTAAAGAGTGGGGATACCAAGTTGC
CAAAGACTTTGGTGCAGAGCCAATAGATAATGGCTCTTGGCATTGTTTAAAAAATCCAAA
TACAGGACGAGAGATCATCATCAAAGATTGCATTGCTGATGCTTTTTTACAAGAAATTTT
ATTACATCCAAGTGATTACGATGTGATTGCAACGCTTAATCTTAATGGTGACTACATATC
CGATGCACTTGCGGCACAAGTTGGCGGTATTGGTATTGCACCTGGTGCAAACATAGGGGA
AGAGGCGGCTATTTTTGAAGCAACGCATGGTACAGCGCCTAAAATCGCAGGTCAAAACAA
AGCAAATCCAGGCTCGATCATACTCAGTGGCGAAATGATGCTACGCCATTTAGGTTGGAC
TGAAGCGGCAGATTTAGTGGTAAACGCAGTATCCAAAACCATCTCAAATAAGACAGTGAC
CTTTGATTTTGCGGAAACATTAGAGGGGGCAACACTCCGTACAACTTCGGAATTTGCCCA
AGATATTGTCGCCAATATGTAACCACTTATACACATAGAGATAATCATGCAATTTTGTGA
TCTTGTTAACAAAATGTAAAATTTGTTAAATTTATTTCTTGTCGTTTTTACTCTCTCTGT
TATGATTATCTCATCGCTCATTTTTTATCTATATTGAAGTGGGGATCATCATTATGTCTT
TCTTAACTGAATACCAAACACACGTTTTTGAACGAGCTGCACAAGGTATTGTGCCACTGC
CATTAAATTCAGCGCAAACAGCAGAGCTTATTGAATTACTTAAAGAACCTGCTGATGCAG
ATAAAGCATTACTCTTGCACCTCTTTGAAAATCGAATACCAGCAGGGGTTGATGAAGCAG
CCTATGTTAAAGCCAGCTTTTTAGCAGCTTTAGTAAAAGGGCAAGCAGTTTCGCCGCTCA
TTTCCCCACAACAAGCCGTCAGCTTGCTAGGCACAATGCAAGGGGGGTACAACATTGAAC
CGCTTGTTGAAGCACTTGATGATCCAAGCCTTGCTCCTATTGCCGTCAAAGCACTCTCTC
ATACGCTCTTAGTATTTGACAGTTTTCATGATGTGGCAGAAAAAGCGAAGCAAGGAAACC
GCTTTGCTAAAGAAGTATTAACCTCTTGGGCCAATGCCGATTGGTTTTTATCTCGTCCAA
AATTAGCCGAAAAACTCACACTGACCGTGTTTAAAGTGACAGGAGAAACCAATACAGATG
ATCTTTCGCCTGCACAAGATGCTTGGTCACGCCCAGATATTCCATTGCACGCACTGGCTA
TGCTTAAAAATGAACGGGAGGGTATTGAACCTGACCAAGCTGGTGTAGTTGGTCCAATGA
AACAGATTGAAGCCCTTAAACAAAAAGGTTTTCCACTTGTTTATGTTGGCGATGTTGTAG
GAACAGGTTCTTCACGTAAATCGGCTACAAATTCGGTCTTATGGCTCATGGGAAATGACA
TTCCTTACATTCCTAATAAAAGGGCTGGCGGTGTGGTATTAGGCGGTAAGATTGCCCCTA
TTTTTTTCAATACGATGGAAGATGCAGGCTCATTACCCATTGAAGTGGATGTAAGCCAAT
TAAATATGGGCGATGTAATCGACCTCTATCCCTATGAGTGCAAAATTTGTAAGCATGGCA
GTGACGAAGTATTAGCCCAGTTTAGTCTTAAAACGAATGTGCTTCTTGATGAAGTTCGTG
CAGGCGGACGTATTCCATTGATTATTGGTCGAGGTTTGACACATAAAGCACGCATGGCAC
TAGGATTGCCAGAAAGTGAAGTGTTTGTTAAACCTCAAATACAGGCTAAAACAACAGTCG
GCTACACACTTGCACAAAAAATGGTTGGGCGAGCTTGTGGCGTGGAGGGCATACGCCCAG
GACAGTATTGCGAACCTCGAATGACAAGTGTTGGCTCACAGGACACCACAGGCCCAATGA
CCCGTGATGAGCTTAAAGATCTCGCTTGTTTAGGTTTCTCAGCTGATTTAGTGATGCAAT
CATTTTGCCACACGGCCGCGTACCCTAAACCTGTAGATGTTGTGACACATCATACCTTAC
CTGATTTCATTATGAACCGAGGCGGTATTTCACTACGTCCAGGTGATGGTGTTATTCACT
CTTGGCTTAATCGAATGCTATTGCCCGACACCGTAGGTACAGGTGGCGACTCACATACAC
GTTTTCCGATTGGCATCTCATTTCCTGCAGGTTCAGGCTTAGTTGCCTTTGCGGCTGCAA
CAGGCGTAATGCCATTAGATATGCCAGAGTCTGTTTTAGTCCGTTTTAAAGGCGAATTGC
AACCAGGCATTACCTTACGAGATCTCGTACATGCGATTCCCTATTATGCTATTAAACAAG
GGCTATTGACGGTAGAAAAAGCGGGTAAGAAAAATATCTTCTCAGGTCGCATTTTAGAAA
TTGAGGGATTAGAGTACCTTAAAGTTGAACAGGCTTTTGAACTTTCAGATGCCTCAGCCG
AACGTTCTGCTGCGGCTTGTACCATCAAATTAAATCAAGAACCGATCATCGAATATCTTC
AGTCTAATATCATCTTACTAAAATATATGATTGCCGAGGGTTACGGCGACAAACGAACCC
TTGAACGCAGAATTAAAGCCATGGAAGAGTGGCTGGCTGCCCCACAATTATTAGAAGCAG
ACAGCGATGCTGAATATGCCGCTATCATTGAAATTGATTTAAATGACATCAAAGAGCCTA
TTCTTTGTGCCCCAAATGACCCTGATGATGCTAGAACACTTTCCGAAGTGCAAGGTCAAC
AAGTCGATGAAGTCTTTATTGGCTCTTGTATGACGAACATAGGTCATTTCCGTGCCGCAG
GTAAATTGCTTAACCAGCATCAAGGCATGATCCCAACACGTTTATGGATTGCTCCACCAA
CTAAAATGGATGCAACACTACTTAGTGAAGAGGGCTATTACAGCATTTATGGCAAAAGTG
GAGCAAGAATTGAAATACCAGGTTGTTCACTTTGTATGGGAAATCAAGCTCGTGTAGCCG
ACGGCTCAACCGTTGTTTCAACCTCTACACGCAATTTCCCAAATCGCATGGGTAAAGGCT
CTTTTGTCTATCTTGCTTCTGCAGAGCTTGCGGCAGTCTGTGCATTACTAGGACGCATTC
CTACATGGAAAGAGTATTTAGATTATGTACAACGCCTAGAGGCAGATAAAACGGATACAT
ACCGCTACATGAATTTTGACCAAATTCAACGTTATACCCAAAAAGCGGATAACCTCATTT
TTCAAACAGCGGTTTGATTTTGCATAAAATTTACGATAACAGGGAGGACAAAATGCCTAA
ACTACACCCGACTTTAACTGCAGAACTTCACCTTAACGATGGGCGTAAAATTCCATTGCC
CGTTTATCAGAGTAACTTAGGTTTTGATGCAATTGGCGTTGAGGCATTACAAAAGCACCA
ACTCTTTACCTACGATCAAGGGCTAACCTCTACCGCACTATGCCAATCCAGTATCACCTA
CATTGACGGCGAACAAGGTGTCTTACTGCACCGTGGCTATCCGATTGACGAGCTTGCTTT
AAATAAAACCTATCTTGATATCGCCTATCTTCTTCTAAATGGCGAACTGCCTACAGAAGA
AGAATTGGCTGAGTTCAAAAAAGAGATCTGTTCACATTACATGGTAAATGAACAATTTAC
CCGCTTGTTTCAAGGTTTCCGCCGAGATTCGCACCCAATGGCGGTTATGTGTGCAGCAAG
TAGTGCTTTAGCCGCATTCTACAATGACATGCTAGACAGTGATGACGAAGCACATCGAGA
AAAAACCGCCATTCGCCTCTTAGCCAAAATGCCAACCCTTGCAGCCATGTGTTACAAATA
CAACATCGGCCGCCCATTTATGTATCCGCAGTATCACTTATCCTACGCAGGCAACTTCCT
ACACATGATGTTTGCAACACCTTGTGAACCTTATGTGGTTAACCCTGTACTAGAACGAGC
TATGGATCGCATCTTCACACTTCACGCAGACCACGAACAAAACGCTTCAACATCAACAGT
AAGAGGCGTTGCTTCCTCCGGGCCAAACCCATTTGCTTGTATTGCGGCAGGGATTGCATC
ACTGTGGGGGCCAGCTCATGGCGGAGCAAACGAAGCTTGTATCAAAATGCTACAGGAGAT
CGGCACGGTTGACCGTATTCCTGAATTTATCGCAAGAGCCAAAGACAAAAATGATCCATT
TCGTCTAATGGGATTTGGTCACCGAGTATATAAAAACTACGATCCAAGGGCAAAAGTTAT
GCGGGAAACCTGCCACGAAGTCCTTGCAGAATTAGGAATAACAACACCATTACTTGAAGT
TGCAATGGAACTAGAACGCATTGCCTTAAGCGATCCTTATTTCATTGAACGCAAACTTTA
TCCTAATGTTGATTTCTACTCAGGTATTATTTTACAAGCCATAGGCATTCCAACTTCCAT
GTTTACTGTTATTTTTGCCTTAGGCAGAACAGTCGGGTGGATTGCAAATTGGAAAGAAAT
GTGCGAAGAGAGCCTCAAAATTGTCCGTCCAAGACAAATTTATACGGGGTATCAAGAAAG
ACATATTAAATAATAAAACGTTGAGATAAATAGTTGCTAAGATCGTATTGGTTCTTAGCA
ACTATTTTTGATTCTATATGTAGAAAGGAAATTACCCTAAAATTTTATTGAGTTCATCGC
TTATAGATTCTACAGATTGAGTACCATCTAAACGGTAATATTGAGTATTTCCTGCTTCAG
CTTCCGTAGTATAGTACGCTATCAATGGTTTAGTCTGTTTATGATAAATCGTTAAACGTT
CTAGTACAGTTTCTGGTTTATCATCCTGACGAATAATTAGGTCTTCGCCAGTTATATCAT
CTTTACCTTCTACTTTCGGTGGATTATATACAACATGATATGTGCGACCAGATGGCTGAT
GAACTCGACGTCCACTCATACGCTCAACGATTACTTCATCTGCCACATCAAACTCTAATA
CAAAGTCGATTTTTACACCAGCTTCTTTTAGTGCATCTGCTTGTGGAATAGTGCGAGGAA
AACCGTCTAGCAGGAAACCATTTGCACAATCTGGTTGAGAAATTCGGTCTTTAACTAAGG
CAACGGTTAATTCATCTGGAACTAATTTTCCCTCGTCCATTAATGCTTTGATTTGTTTAC
CTAACTCTGTTCCTTCCTTAATGGCAGCTCGGAACATATCCCCTGTTGAAATTTGTGGAA
TACCAAATTTCTTCATCATAAATAGGGCTTGTGTACCTTTGCCTGCACCAGGTGCTCCTA
ATAAGATAATTTTCATAGTAAGACCTCTTAAAATAAAAATAGTGGAGTAGATTAGTAACC
CTATTGATTACTGCTTGAGTTGTGAATTTTATTATGTAAATGCTCACTTGTTAAGTCAGT
TTAAATTAAAGCGAGCTAAAAAATACCACTAAAATCAAAAGCGGTATCACATATTTAACA
TAGTTAAACCACAAATTCGTTAATGTTTTCCCTGCCCCTAATTCTTCCTTCGCTTCATCT
TTTAAGACAAAACCAACGAAAATTGCACTGCCAAGAGCGGTGAGAATAAATAAAATGTTA
CCGCTGATATAGTCAAAGGCATCAAAAATACTTTTGCCCATAATGGTGACATCTTTCCAG
ACATTATCGCCTAGTACAGATGGAATATTTCCAAAAATGAAAATCAGGGTAAGTGTCCAG
AAAATCGCTGCTTTACGGCTCATTTTGGTTTTTTCTTGTAAAGCGGTGATGATCACTTCA
TAGATGGTTAATGAGGTCGTCAATGCTGCGACCACTAATAATCCAAAGAAAATAATAGCA
AAGATCGTACCGCTCCACATATTAGAGAAGACAATTGGTAGGCTTTGGAAGACGAGAGTT
GAGCCTGAATTTGGGGCAATGCCAAAGCTAAAGAGTGATGGGAAGATCATAAATCCTGCT
ATGACTGCAATCACGGTATTTAATACCCCTGTGATTGTCGCGGTTCTCACTAGATTTTCT
TTTTTATCTAAGTAGCTAGAAAGGGTAATTAATACACCGAAACCTAAGCTAAGTGCAAAG
AAGACTTGCCCTAATACAAAGACAAACAATTGCGGTGTAATTTTTGAGAAATCAGGCATT
AAATAGAATTTAATCCCTTCCGCTGCCCCTGGTAAAGTGACATTACGGATCACCATAATA
ATCAAGAAGATAAAGAGTATCGGCATCAGATATTTAACTGAACGCTCAATACCATCAACA
ATGCCTTTGACTAAGATGAAGTAGTTTACTAAGACAAACAAGCCAGTATAAGCCAAAATG
GTAACTGGGCTGTTAAAAATACTCTCTTTAAAATAAGTAGATGTAGTTTCTACGGTAACA
GGTGATGATAGATCTAAACCGCCCGTTACAAGACTGCCGATATAGTTTAATACCCAACCA
CCAAGCACCATATAGTAAGCAAGGATACCAAAAGATCCTAATAATCCCATATAGCCCAAG
ATTTTCCACGCAGGGTGAATAGCCTTACCATTCGCTTTTCCCGTAAAGGCATCAATGGCA
TTTACTCGCATACGGCGACCAATCACATTTTCAACCAAGATCATCGGAATACCGATCACG
ATCATTGCGATACAAAATAGCGCAACATAAGCTCCACCACCATTTTCACCGACTAAATAA
GGGAAACGCCACGTTGCACCAAAACCAACGGTTGCACCTGCTACGGTCATAATATATGCC
AATCGATTTGACCACGATTGGCGTTCTTGGGGTTGTGTATTCATATTTTTTCCTACTGCA
TACAAAAGGAAGTTAAGAGAACAGAGCAAAAAGTTCATCGACTTTAATTCGAGAATCAAT
GGATTGACCGATGTGACGCTGAACTTTCAGTTTTTTGATTTTTGCTCCACGGTAGATTTG
CCGAGTAAACTCGGTATCGTGATTTGAAATTAAGACAGGGATTTTTGCCTGTTGAGCTTG
TTTTGCTCTGTCTGCTAAAGCAATTTGTTGCTCAAGGGAAAAACCGCCCCCAGCATAATG
GGTAAAATTCGTTTCTTGCTTCAACGGGGCATAAGGTGGATCGCAATAGACCGCATAATC
ATCAGGATTATCTAATAGATATTGAAAGACTTGATGAAAATCGGCACAGATAAATACCGC
TTTCTGAGCTTTTTCCGCAAAAAAGCGTAACTCTTTTTCAGGGAAATAATAGGTTTTATA
ATCGCCAAATGGCACGTTGAACTCATTTTTTTGGTTATAGCGACATAAACCATTAAAACC
AAAACGGTTGAGATAAAGAAACAGTGCTGAACGACGTAGCAGATCTTGGCAAGCATTAAA
TTCCTTACGTCGCTCATAATAAAATTTTGCCGTATTTGCTTGTGGATCATTAAACAAGGC
TTGCGATTGCTGGATATAGCTTTCCACATCAGCTTTAATCACATTAAAGAGATTAATCAG
ATCAGGGTTAATGTCAGCAAGAATATAGCGTTCAAAATGTGTATTAAGAAAAACTGAGCC
AGCCCCAACAAAAGGCTCAACTAGGCAAGCCTTTTGGGGTAGGTGCCGATTAATTTCATC
GGTCAGGCGAAATTTCCCACCTGCCCATTTTAAAAAGGCTCGCTGTTTCATTGTTAAAAC
TTAGGATTGAGTAAATCGACGGATAGCATCTAACACTTGAGTTTCGGTCGCTTGAGCGGT
GACATAAGCTGTGCCAAGTGATTTTAATAAAATCAGACGCAACTGACCGCTTAGTACTTT
TTTATCTCGCCACATATAAGGCAGATATTCTTCAGGCATCATTCCATCTGGTGAAATGGT
TGGCAAGGTTGCACGAGCAATCAATTTTTCTAAACGAGCCACATCTTGTTCCGTAAGATC
GCCTAGAATATGGGACAAGGCAGCTGCTTCAAGCATACCGACTGCAACCGCTTCCCCGTG
TAACCAGTTACCGTAGCCAAGATGTGCTTCAATCGCGTGCCCAAAGGTGTGACCTAAATT
TAACAAAGCACGGTCGCCTTTTTCTGTTTCATCACGAGCCACCACATCGGCTTTCAGTTG
GCAACAACGTTGAATACAATACTCTAATGCAGACTGTTCAAGGGCAACGAGATCGTCAAT
ATGCTGTTCAAGCCATTCAAAAAATTGAATATCAAAAATTGCACCATATTTGATCACTTC
CGCTAAGCCTGCACTCACTTCACGTTTAGGCAAGGTTTTTAAGGTATTTGTATCAACAAT
GACTGAAATCGGCTGATAAAACGCTCCAATCATATTTTTGCCAAGCGGGTGGTTTACCGC
CGTTTTTCCCCCAACGGAAGAGTCCACTTGAGCTAATAAGGTGGTTGGAATTTGAATAAA
ACGGATACCACGTTGATAAGACGCAGCAGCATAGCCAGCCACATCGCCAATTACACCACC
ACCTAACGCAATTAATACCGAATCACGATTGTGATTTTTTTCAAGTAATGCGGTAAAAAT
AAGATTGAGTGAGTCAAGGTTTTTATATTGCTCTCCATCGGGAATTAAAACCGAATCAAC
TTTACAACCGATAGCTGTTAGCGTTTGTTCTACTGTTGCAAGATAATGGGAAGCAACCGT
TGGATTAGAGACGATCATCACCTTATCCCCTGATTTTAACGGGTGATAACTCATCGGATC
CGTTAATAACCCTGCCCCTATTGCGATAGGATAGCGACGTTCTTTTAATTCCACATTAAC
TTGCAACATATAGACTTCCCTGATTACTGTAAATTATCAATCATATCAATGATTTGCGTT
GCGACTACTTTTGCACTTTGTTCATCAGTTTGCAAAATAATGTCCGCAATTTCTTCGTAA
AGCGGATTACGAATTTTCGCCAATTCAACTAACGTTTGATATGGATCTTCCGTTTGCAAT
AACGGACGTTTTTTATCACGTTGAGTACGTTCAAACTGTTTATCCACCGTAGTTTCAAGA
TAAACCACAATACCACGAGCTGAAAGCACATTGCGGTTATCTTTAGACAACACCGAACCA
CCGCCCGTCGAAAGCACAAGACCTTGAGATTGTGTCAGCTCATTAATGATACGCTCTTCA
CGTTTACGGAACCCCGTTTCGCCTTCAATATCGAAGATCCAATCAATATCCGCCCCAGCA
CGCTCTTCAATCACAGCGTCTGAGTCTAAAAAATCCATATTTAACATTTGTGCTAATTGA
CGACCAATCGTGCTTTTACCTGCACCCATAGGGCCAATTAGAAAGATATTACGTTTTTCT
GCCATTATTTGTTCTATAAATAAAAATAGAGTGAAAAATTGATTTGTGAATTTTTAGAAA
AAACAGACCGCTTGCACATACAAGCGGTCTGTTTTATGTTGAATTTTGTAAAAGTGATTA
AAATTAAAACACTTATCTTATAAATTTACCACAAATCGCCCAAAATAAAGATGGGCGATA
TTATCTCAATAAATCGTCCTACTTTTCAACTGGAACAAAGAGAATTATCGAATTTTAGAA
TAATTCTTTACTGATTTTTTCAGTTCCTTCAGGATTTGTACCTAGAGGTTGTTCAAGTGC
CTTCTCTACAATATAACGTTTCTTAGGTTCAGTTCCTTTAATGAAATATTCGCTCATATT
TCCCCCTAATAGACCGCTTGTAGGCTCAATTTGTAATTCTATGATATTAGGTGGCAACTG
TTCTTTTCGCTCTTCTTTATCCGAAAGAGCCACTTTCATATACTTAATCCACGCCGGCAA
CGCTGTTTGAGCGCCAGCCTCACCACGTCCCAATTCACGTTTATTATCATCAAAACCAAC
ATAAACTGTCGTCACGAGGTTTGAGCCAAAGCCTGCGTACCAAGCGATCTTGGCGTTATT
TGTAGTCCCTGTTTTTCCACCAATATCACTGCGTTTGATCTCATTTGCCACACGCCAGCT
TGTCCCTTTCCAGCCTTGACTAGCTTCACCTGTAATAGCTGTTTTCAATGCACTTCGCAT
TAAGAATGCAATTTCCCCACTGATAACCCTTGGGGCATAATGCACTTCTCGATTAACAGC
TATGGCATCTGCCATCAAGCTTGGGGCATTTTGTTTGGTTTTAGTGGCAATATCCAGTTC
AGGAATAACATCACTTTCATCATCTTTAGGAATTGCGGTTTCTTCTGTAGTTTCCTTTAC
TTTGACAAAATCAAAATAGGTTGGCTCTGGATAAATGACTGGCTTATCATCACACTCTAA
ACAGGCAATTGCAGGGTTTGCTTTAAAGAGTTCATTGCCTGTACTATCTAAAATACGACC
AATGATATAAGGTTCAATCAAATAGCCACCATTATCAAACACAGCATATCCCCTAGCCAT
TTCTAACGGCGTGAAGGACGCTGCCCCTAATGCCAATGCTTCTGTCGCTTGATATTGATC
TTTTTGGAAGCCAAAGCGTTGTAAGTAATCCGCTACATACTCTACGCCAGCCATCTGAAC
TGTACGCACCATCATCACATTTTTCGACTTACCCAAGCCTACTCGCAAACGTAACGGACC
TTCATACACATTCGGTGAATTTTTCGGTGTCCACGGTTTTTGTCCTGCTTTTGTAATAGT
AATAGGCGTGTCGCTTAGAGTGGTTGAAAGGCTCAATCCTTTATTTAATGCTGCAGCATA
GATAAAAGGTTTAATCGAAGAACCTACTTGCACTAAAGATTGTGTTGCACGGTTAAAACG
GCTTTGTTCAAAACTGAAACCGCCCACAATCGCTTCTATCGCCCCATTATCACTATTTAG
TGAAACCAGTGCAGAGTTTACATCTGGAATTTGCCCTAATTCCCATTCACCCTTACTATT
TTGATGCACCCAAATTTGTTCACCAACATTGATCACGTCTTTTACTTGAGTAGGTGCTTT
ACCTTGGGCGGAGTCATTGATAAATTTTCTTGCCCAACGCATTCCAGACATTTTAAGCTC
AACACGCTCCCCTGTTGGCAACATCACATTCGCTTTATCTTTTGAAATTGCCAATACTGC
CGCACTCGTAAATGGCTCAGAGCTTGGCAATTTGCTTAGGTGATCGATGATCTTTTCTTC
GTCCCACGCTTTCTCTTTAGGGTTCCACAGTTTCTCAGCTCCACGCCAGCCGTGACGGCG
GTCGTAGTCAATCAAGTTATTGCGTAGTGCATCTTGTGCTTCTTTTTGGTCAGCTGATAA
CACTGTTGCAAACACTTGGAAACCTTTGGTGTAAGCGACTTCTTCACCATAACGTTTTAC
CATTTCTTGACGGATCATTTCTGTCACATAGTCGGCGCGAAATTCTAACGCAGCACCGTA
ATATTTGGCTTTAATCGGTTCTGCTTTAGCCTGTTCATACTGAGCTTTGGTGATTTTTCC
GACTTCTAACATACGCCCAAGCACTACATTACGGCGTGCTTCTGCTCGTTTAAGCGAGAA
AAGAGGGTTCATCGTGGAAGGGGCTTTTGGTAGCCCTGCAATGATCGCCATTTCCGATAA
GGTTAATTCTTCTAGCTTTTTACCAAAATAGGTTTTAGCCGCAGCCACCACCCCATAAGA
GCGATACCCCAAGTAAATTTTATTAAGATATAACTCTAAAATCTCATTCTTAGACAGATT
TTCTTCAATTTCTAACGCCAAAATTACTTCTTTTAATTTACGCTCAAGTTTGCGTTCTGG
CGAAAGGAAAAAGTTGCGCGCTAACTGTTGCGTAATGGTACTCGCCCCTTGCGTATCCCC
TTGGCTTGAACGCCAAACGGCACGCATAATGCCTTTAGGATCGATCCCCTTATGTTCATA
AAAACGGGTATCTTCTGTCGCAATAATCGCATCAATTAAGGTTTGCGGAATATCGGCAAG
TTTCACAGGAATACGGCGTTGCTCCCCGACTTCCCCAATGAGTTTACCGTCAGCGGTAAA
AATCTGCATAGGTTGTTGAAGTTCAACGGTTTTTAGGCTTGCTACATCAGGTAAATCTTC
TTTTAAATGAACATAAAGAAAACCTACAGCAACTAGACCCACAATTATTAGTGTAAGTAA
AGCACTAAATATGATTTTTACGATCTTCATCGAAAAATTCTCTTTTGCTAAATGACGAAA
GGATAATTCTAGGTCAAGATAACCTAAATCCGAAAACTGCCCCCTGCTTATACATCAGTG
GGGTAGAAACGAGTAATTATAGTTTTAATTGACCTCATAATCTATTTTTTATTCGAGGGA
AATATGGGTAAATTCTTTCAATTTCGTACAACACCGCAACTCAAACCTATTCAAGTTGGC
TTTTTCTGGCAAGAAAATACCGCTTGTATCGTCTATTTTGAACAAGAACAACCTCACACT
TTTTACTTTTCAAGCAAAGTAGAAGCGGATAGTTTCCTACAACAATTTCCTTTTAACTAT
CAGCTTATTCAAGGCATTTCTCATCAGCATATTTGGCGAAAAACCTTGATACTGCCAGAG
CTACATTCCCATTTAAAACAAGCTGAGCAAATCATTCGTGTACTCAAACAGAGCCTACCT
TTAGCTTTATCTGAAGTAAACATTGATTACCACATTACCCCTTTAGCCGAAAGCCACCTT
TGCCAGCTTAATCTATATGCTCTAAGAAAAAGCAACAGCTTTGACCCAACGGCTATTTTA
GATTGCGAACTCTACTGCCTACTACGAGCGGTAGGATTTCTGACAAAAATAACGGAAACA
CAAATTATGGAACACAGTTTCCACGTTCAAGACAAATTTATTCACTTTCAAAATCAACAG
CTTATCGTCGAAAAACAGAATAACAGTACCAAACCAATCATTGAGGTGGATAGCTTGCCC
CAAGCCCAACACTTTCCCCATTTTTATCCTTATCTTATTGCATTAGGAGCGAGCTTATGG
AATGGCAAGGCATCAATCTAAATGGCTACCGCCAACAGCAATGGTTGAAACAGTCGCAAA
AAAACCTCAAGCATCTCACTGCTTGCATTGTGATTAGCACACTACTGGCGTTACTTATCA
GTTGGCAAAATCAACAGCAACAACATCAATTTCACACTTTGGCTCAACAGCGACAACAAA
GCCAAGAGCAACAAACCGCATTAAGCCAGCAGATTGAACAACTGACTTTGCAATCACAAA
ATAAAAGCACACAAAGCCTAGAGAACAGACAGATTACCGCATTTTTGAATTATCTGTTAG
GCATTCAATTATCAGGGATTATTGAGATAGCCCAACTATACCAAGCAGAAAATACCGTCT
TTAAACTCAAAGGCAAGGTGTCTAGCCCTACTCAATTTAGCCAGCTTGAACAACAATTAA
AAGCAATGAATTACATTTATCAAATAGAACAATTTGAAACGCGTGAAAAAAGCGAGATTG
AATTTAGCCTACATATTGATTTAAAGGAAAAAGAATGAAATTGTCCTTAGCCAAGTATTA
TTTAATGCCAGAACATCCATTATATCGTGGCTTATATTATTTAAACCAAAATAAAGGATT
TATTCTATCGGGAATATTTTTATTGATTGTGGCATTTCCAGTAGGAAATTATTTTTATCT
TAATCAGAAAATAGATCAACAACAAAAACAGCTCACTGAAGTTAAACAGATTATTGAGCA
TAAACAGCAACAATTAAAATTATTACAACAACGCTATCAACTTGCTCAAGATAAAAGTGA
ATTATTAACCAAAATAAATCAACAAATTCAGCTGATTTTAGATAAAAATAGCGTAGAAAT
TGACAGTATTCAATGGAATATGGAAGAAAGAAAAATCTATTTATTAATTAGCCAATCTAC
ACAAAAGATATTTAATGTAATTGCTGAGCTTAATCAATTAACAACAGTTAAATTTCAGGA
AATTCATTTAACTAAAAAAACAAAACAGAAATATATTCAACTCAATGCCACTTTACTTTT
TCAAGCTGACACAGGAGAACCGTAATGCGATTATGCTTTTTCTATTTTGTCTTTCTAAGT
GCTGTTACTATGGCAGATCCTTTTTATGCCAAGGAAAATGCCCAAGATCAGCCACACACG
GCAAAAGATCAAAACAAAACGACCGCTTGTACGCCAACAGAGAAGGTGAACGAAATTCAC
CTCACCACAGATTTTGATAAATTACAGCTTATCGGCATTATTCAGATCGACGATAAAATT
CGAGCGATTTTTATAGATGATAAAAAACAGCTTATAGATTTATATCCTAACGACTATTTA
AGCCATTCCTTTATTCAAATTAAAGAGATTGATTTTAAATCGGTTAGTTATATTGATTGG
CAAAAAACAGAAAATTGCCAATCCCCTAAATTGTTTACTTCAAAATTTTAGGAGTATCTT
ATGCGTTATTTATTCCTGCTATTCTTTGCTACTTTTCCTGTATTAGCAAACCAACAGATT
TCACTTTCGATAAGAAATGCCCCTACGGCAGAAATTATTGGTTATTTAGCTGAAGAAACG
GGAAAAAATATTACGATTTCAGATGAGATTAAAGATACAAAAAATTTCAGAGTAGAAAAA
AGCCATTTTGATGAGATATTAAATAGTTTAATCAAAACACATCAATTAAATTTAAAAAAA
GAAAATGGCATTTACTATATTCATCAAGCCCAAGAACATAAACAACATACTACGGCACAA
TTAGTTAATGCTCTGCCTAAATTAATCACCAAAACAATCAAGTTACACTATTCCAAAGCC
TCTGAAGTAATAGAGTCTTTGACAAAAGGGCAAGGCAACTTGCTATCAGAGAATGGTTAT
CTTCATTTTGATGATCGCAGTAATAGTATTATCGTCAAAGACAGTGCCGCATCGGTTAAA
AACTTTACTCAACTTATTGAAACCCTAGATAAACCAACGGAACAAATTGCAATTGAAGCC
CGAATTGTCACGATCAGCAGTGAACATTTACAACAACTTGGCGTGCGTTGGGGCTTATTT
TCCCCTAACGAAAATCACTACAAATTGGCAGGAAACTTAGAGGGCAACGGATTAACTACC
AACAACTTAAACGTAAATTTTCCAGTAAATCCGTCCGCTTCCGTTGCCTTACAAATTGCC
GCTATCAACAGCCGTGTACTTCATTTAGAACTCACCGCATTAGAGAGCGAAAATAACATT
GAGATCATTGCAAGCCCTCGCTTACTCACAACAGATAAAAAACCAGCGAGTATCAAACAA
GGTACAGAGATTCCTTATGCAATGTACAGTAAGAAAAAGGAAATCACCGATATTGAATTT
CGTGAAGCGGTTTTGGGGCTAGAAGTCACGCCACATATTTCTAAACAAAATCAGATTTTG
TTAGATCTTGCCATTAGCCAAAATTCGCCAAATAACCAGATGAACAATATGATGGCAACG
ATTGATAAACAAGAAATTAATACACAAGTCCTTGCTAAACACGGCGAAACCATCGTATTA
GGCGGTATTTTTCAACATCTGATCGCCAAAGGCGAAGATAAAGTCCCGCTGTTAGGCAGT
ATCCCCGTGATTAAACGCTTATTTAGCCAAAACCGAGATAAAATCTCTAAACGGGAGCTG
GTTATTTTTGTTACGCCTTATATTGTAAAATCTGAAAAAATGGGAGCGGAAAAGCAGAAA
TAACTTCACCTTTATTTTGCGGGAAAAGGCTACAATGTGTTAGAATTGCCGACTATTTTT
ATTTCGATAAATTGAGGTTTTATGAAAGTTTCTCCCCGTCGTCGTGCGAGAGAATGTGCG
GTGCAAGCACTTTATTCTTGGTACATTTCGCAAAATAGCATTGAACAAGTTGAATTAGCC
TTTGTGACCGATCAAGATATGCAAGGCGTAGATATGCCTTATTTCCGTAAATTGTTACGC
GGTACGGTAGAAAATGTAGATGTTATTGATGATATTCTTCGTCCATATTTAGATCGTGCA
GATAATGAATTAGATCCGATTGAACGTACTATCTTACGTTTAGCCGGTTATGAACTAAAA
TTTGAATTAGATGTGCCTTACAAAGTGGCAATTAATGAAGCGATTGAAGTGGCAAAAGTA
TTCGGTTCTGACGATAGCCACAAATATGTCAATGGCGTATTAGATAAATTAGCCCCTGCG
TTGAACCGCAAATAAGGATTACAATGGGCGAGTTTGATTTGATAAAGCACTATTTTAGTC
GTGACAAGCGGTTAGATCGCCAGGATATTTTACTTTCCGTGGGCGATGATTGTGCGGTGA
CAGAAATTCCAACGGATCATCAGCTCGCCATTACCACAGACACCTTAGTGCTTGGTACAC
ATTTTCTTCCTACGATTTCCCCTGCTGATTTAGCTTATAAGTCCGTTGCGGTTAATCTGA
GCGATCTCGCAGCAATGGGGGCAAAACCCGCTTGGGTTTCCTTGGCATTAACCTTATCCG
ACGTTGATCATCAATGGCTTGATAGCTTTAGCCAATCACTTTTTGCTATTTTAGCCGAGC
ATCAAACCGCTTTAATCGGCGGTGATACCACCAAAGGTCACTTGGCGATCACCTTGACCG
CACAAGGCTTTCTGCCTAAAGGCAAAGGATTATTCCGCCATAAAGCACAGGTGGGGGATC
TTATCTATGTTTCAGGGCATTTAGGCGATAGCTCGGCAGGGTTAGCCCTGTTGCTCAATC
CGCCAACCACATTGACCGACGCTCAACATTATTTAATTCAACGCCATTTACGCCCAACAC
CTAGAGTGACATTAGGACAGTGTTTGCTCAACTATGCACAATGTGCGATTGATATTTCCG
ATGGATTGTTAGCAGATTTAGGGCATATTTTAGAACGAAGTGGTTGCGGAGCGGAAATTA
ATGTGGATAAGTTACCGCTTTCAGCACCACTGTTACAAACTTATTCACAAGAACAGGCAG
AACAATTTGCTTTAACGGGTGGGGAAGATTATGAACTCTGTTTTACCGTATCGGAAGACA
ATCGTTCTGCAATGGAACAAGCCGTTGCTGATTTAGGCATTCCTTGCCATTGTATCGGTA
AAATCACCGAAACAAGCGGTCGTTTAACCTTACTAAAACACGGCACTGTTTATCCACAGC
CTAATCAAGTTGGCTTTGATCATTTTAATTAACAATGAAGATAAATTTAAAAAATCCTAT
TCATTTTCTCGCATTCGGCTTTGGTTCAGGGCTAATCAAACCTGCCCCTGGTACTTGGGG
AACTTTGGCTGGTTTAGGGGGGGCGATCTTGTTGTGGCACATCACAGAAAGCACGCTCTT
TTTTGTGTTACTGAGCTTGATCACTTTTGTTGCTGGGTGCTACATCTGCGACAAAACCAG
TCACGATCTTGGCGTACACGATGATGGGCGGATCGTCTGGGACGAGATCGTTGCGGTGTT
TGTGATCTTCGGTTTTCTGCCTGAACACAACTGGCTCTATTATCTGCTGACCTTTGTCAC
TTTCCGCTTGTTTGATATTCTCAAACCCTACCCTATCCGCTATTTTGATGAACATCTGCA
AGGCGGATTAGGCATTATGTTTGATGATATTTTAGCGGCAATCTACTCGATTATTACTCT
CTATTTGATCTCTTGGTGCATTTAAAATGTGGACAATTTTTTTCGTACAATTACTGGGCT
TAATTAGCCCTGGTCCTGATTTTTTCTATGTCAGCCGTAAAGCAATGGCAGATACTCGCC
GAAATGCGATTTTAGGTGCTATCGGTATCTCTATCGGTGTTGCATTTTGGGCATTGCTCA
CTTTGTTTGGCTTGGCATTTCTCAATAAACATTTCCCTTCATTTCAATTTGTGCTGATGA
TTTGTGGCGGAAGCTATCTTGCTTATAGTGGCATTCAAATGGTGCAAATCACGAAAAATG
CGGAAATTGGCTCGGCAACATCCACATCACAAACAACTTCTGCCGTTAAAGAAATTCTAA
AAGGGTTAATGATTAACCTTGCCAACCCTAAAATTGTGGTGTTTTTCAGCAGTGTTTTAG
CTGGTTATGTAGCTAATCTCTCGGCATTAGCGGACTTACTTGCGGTACTTGCCATTTTAG
TGGGCAGTGCAGTGGTTTATTTCTGGCTTGTCGCTTTGCTATTTTCTCGACCAGCTATTC
GCCATTTTTATGCCAAATATAACCGCTATCTAGATAATTTTGCTGGGGCAGTGTTTATTT
TATTTGGGGGGAAATTGGTGTATGAGGGGGTATTTAGCCTATGGATATTCTCCTAAATTT
GTAAGGTAGACAAAGGCATCAACAGATATGTCCCATAAAAATGTTGTAAATAAGATATAA
TGTATCAATGTGTTAGTTATTCACCGAACTATATGAGGATTTGCCGTTTAGTATTCTTAT
ACATAGTGGAAATTTCCCTAAGTATAAAACTTCATAGCACGCTAGGTAAAATTAATTACA
TTAATACTTAATTCCTACTTGAAAAGTCAGGAATAAAGCACTATCTTGTGCACGTCTTAA
CGCTTTAGATGTTATAGAAGCGTTTCTTTTTTATTTTAGTTAAGGAAAAATTATGAGTAG
AGTAATTCATACAACTGACGCATCTTTTGAACAAGATGTATTAAAATCGGATGTCCCAGT
ATTATTAGATTTTTGGGCTCCTTGGTGTGGTCCTTGCCGAGCAATTGGTCCAGTATTAGA
TGATTTAGCCATAAATCTTGGAAATAAGGCTCGTATTGTGAAGATGAATGTTGATGAAAA
TCAGCAGATTCCAGCAGAATTTGGTGTTCGTAGTATTCCATTTTTATTGATTTTTAAAAA
TGGAGAAGTCGTAGCTCAACAAGTAGGGGCTCAAAATTTGCCAGCATTTTTAGAACATCT
ATCTTAGTTTCTATATTAAAAACTCCTATATTTTAGAGTCTTTCTGAGTATAGCTATTAA
CATCTCACGGTTAGATTGCTCTAACCGTGAGATTAATAGCAGACATTAAAAAATCAAATC
ATTACTGTATAAGAGGGATAATTAATTCTCCTCAATAAGGTTGCAGTTTCTTTAATGTCC
TATGCGATATTTACTGGTGTAATAGACAAATTTGTTGCTAAAAAGAGGCTTAACGCCTTA
TAGTACAAGGCTTTAAGCCCTCTTTTTGAAATATGAACAAAAAACTGCCCATTTTGCCAA
AGTCTGAAAATAAAGAANNNNNNNNNNNNNNNNNNNNNNNNNNNNNNNNNNTGTGGTACA
TCAAATAATATTCAACGATATTTTTGTCATAAATGCCATAAAACCTTTATCTTAAAAACT
AAATTAGACCCAATTAAAATTTGGACTGATTACACATCCGGAAAACAAACCTATCAACAA
CTTGCTATTAAATATCATTGTTCAGTCAGAACGATTCAAAGATATATCAATAAAGCGCCT
AAAACAGCTTTAAAACTACCTTTAAATCGATACCTAAACATCATTATGGATACAACGTTT
TTAGGACGTTATTTTAGCGGATTCGTGTTAATGGATACGCTTTCAAATAATGTGATTCCC
CATTATTTTGTGCGAACCGAAAAAGATATTTACTACAAACTTGCCCTGAATAGGTTAAGA
GAAAAGGCTATATAATTCAATCGATTACTTGCGATGGCAGGCGTGGTTTGATGAAAGATT
TATTTAATACGCCAGTACAGATGCGTCAATTTCATATGGTGGCAATTGTGATGCGGAAAT
TAAGAAAAAAAACATCAATCACAAGCGGGTAAAGAATTAAAAATAATTGCAAAAACACTC
ACAA
>H26 Scaffold2
GTTAATTCATTGTGATTATTTAATTTTCGCTTAAGTTCACTAAATAATCCCTCTAAACGA
TTTGTCGTCTTTTCTATATTTAATTCAGAATGTTTTGTCTATTACACCTAAAATTATGGT
TATACTTTATAACGTATATTTATAATTCTTCTGCTTGTTCTAGGATTTTATCTTGCTCTT
TTATTAATTTTTCTAATTTCTTTTTTTCTCGGTTAGCCTCATCTTCTGCTTCCCATACAT
CATAAGCTTGAACAATTTTTGCAACGACAGGGTGGCGAACAATATCCTTACTGTCAAAAA
AGTTAAAACTTAACTCTGGAACCTCTTTTAATACTTCCATTGCGTGTTTTAAGCCAGATT
TTTGGCTACGCGGTAAATCCACTTGAGTAATATCGCCCGTAATGACTGCTTTAGAATTGA
AACCAATACGAGTTAAAAACATCTTCATCTGCTCAATGGTTGTATTTTGGCTTTCATCTA
AAATAATAAAGGCATCATTCAGTGTTCGCCCACGCATATATGCAAGCGGTGCGATTTCGA
TCACATTTCGCTCCATCAGCTTTTGTGCCTTCTCGAAACCTAACATTTCAAACAGTGCAT
CGTAAAGTGGTCGAAGATAAGGCTCGATTTTTTGCCCTAGATCCCCTGGTAAAAAACCGA
GCTTCTCACCAGCTTCCACTGCGGGACGAGTGAGCAAAATACGGCGAATCTCTTGGCGCT
CAAGAGACTCTACTGCTGCAGCAACAGCTAAAAAGGTTTTTCCCGTTCCTGCAGGCCCAA
TACCAAAGCTAATATCGTGACTTAGAATATTACGTAAATAGGCTTGTTGATGTTCGCCAC
GTGGTTTAATTACGCCGCGTTTTGTTTTAATTGCAATTTCATGAGCCGAACTTGTCCACT
GATTTTGCAACAACATTCGGCTTTCTTGAATCGCTAAATGAACATCTTCCAAATCTAGCT
CTTTTACTTTGCCTTTAATTGGAGCAGTTTCGTTGTAAAGTTGCTGAATTAATTTCGCAC
AATTTTTTAATAATGTTGCAGAATAATGATTTTCTTCAACTGCTTGAATAGTAAAGGTAA
ATGCATTACGCGCAACAATAAGGTTAAAACTTTTTTCAATAAGGGTAAGATGCTCGTCAA
AAGAACCGCATAACGATTGAAGACGAGCATTGTCTTGAGGCTCAAGAGTGAAAATAAGTT
CGTTCAAAGGATTTCCTCTATTTTGTACTGATTCTCAGCGACTTTTAAAATTCGCCATAT
TTTAAGTGATCTTAGCACAAAATTATAGTAGAATACCTCTGTTCTCATCGGGGTGCTTTG
TATAGCAAGGCTGAGAAATACCCATAGAACCTGATCTGACTAATATCAGCGTAGGGATTT
GAGACAGACAATCTATATCCGCCTGTTTTAGATCCTTCTATTTTCACTTTTAGAAGGAAT
ATTCAATGAAATTCAATCTTTTCACCCTTTCTGCGTTAGCCGTTGCAACCACCACTTTTG
CTCAACAGCCAACACTCACGGTTTATACCTATGATTCTTTTGCTTCAAAATGGGGGCCTG
CTGCTAAACTTGAAGCGCTATTTGAAAAACAATGCCAATGCGATTTGAAATTTATGCCTT
TTGAAGATGGGGTAACAATGTTCAATCGTATTCGTTTGGAAAAAAATAAGACTAAAGCCG
ATGTAATGTTAGGTATCGATCATTTCTTAATGCCCGAAGCTGAAAAATCAGGCTTATTTG
TAGAACACAATCTGCAAAACAATGCCAATAACTTACCGCTTGAATGGCGAAGCAAAATAT
TTTTACCCTATGATTTTGGAGAATATGCTTTTATCTACAACAAAGAAAAAGTCAGTAATC
CACCAAAAAGTTTAAAAGAACTTGTTGAACGCCAAGATCTTAAAGTGATTTATCAAGATC
CTAGAACTAGCACCGTTGGACGAGGATTGCTCTTTTGGGTAAATCAAGTTTATGGCAAGC
AGGCAGAATCAGCGTGGCAGAATTTAGCCAAACATACCGTCACTGTGGGAAAAGGCTGGT
CTGAAACTTATGGTGCATTTTTGAAAAACGAAGCAGATTTGGTGTTGAGTTATACAACAT
CTCCGCTATATCATCAATGGCACGAACAGACGGATAAATACGTCGCGGCAGATTTTGCAG
AAGGACATTTAGTGCAGGTGGAAGTAGCCGCAATCACAAAGAGCAGCAGACAACTCAAAT
TAGCTCAACAGTTTCTAAGCTTCCTACAACAACCAGAATCGCAACGAATTATTTCTTACT
ATAATGTAATGAAGCCTGTTGTGACTACTAAGGCAGATCCTTTATTTAACACATTGCCAA
CTTATCAAACTATAAGTTTCACTCTTCCTGATAACAGTGAGATAAAGCGCTGGATAAATA
CTTGGTTAAATACTGTTAGCCAATAGTTTTTAGAATGGCTAAATAAGCTCAAAGGTCACA
ATAACCTACCCCAACTCCTGCGGATCAATATCCACCGTCAATCGAATATCGTTTCGCAGG
AACTGTTCTTTTTGCTCATCAAAACGATCTAACAACTGTTGGATCGCACTTCTTGCCGAA
TGTTGAATTAATAACTGCCAGCGATAATGTCCTGCTTTTTTTGCCATCGGGGCGTTGAAA
GGCCCAAGTAACTGAAAGCCTTGCCAGCCGTTTTCGCTGATAATTTGGTGTAAACAAGCG
GTCAAATCTTGCAGAAAATTTGCAACTTTGTCGCTATCTCTACCCGTTGCACGAATAAGC
ACTTGTGAAGAAAACGGTGGTAAGCTCATTATTTTTCGCATCGCTAAGGCTTGGCTGGCA
AAGGCAAGGTAGCCGTCGTTGAGTAAGCTGGTGAGTAACGGGTGATCGGGGTAATGCGTT
TGTAACACCACTTCTCCTTGCTTTTCCGCCCGTCCTGCTCGCCCTGACACTTGTACATAA
AGCTGTGCCAAACGTTCTTCTGCACGGTAATCGGTGGAAAACAGGCTACTATCCACATTC
ACGATGGCGACTAAAGTCACATTCGGGAAATGGTGTCCTTTGGCTAACATCTGTGTGCCG
ATCAAAATTTGGCTTTTGCCTGCTTGGATTTCGGCAAGGTGTTGTTCCAACGAGCCTTTA
CGAGCGGTGCTGTCACGATCAATGCGAGTAATACTGTACTGCGGAAAACGCTGTGCCAGC
ACTTGTTCCAGCTGTTCTGTGCCGATCCCAGTGGTAATCAAATTGACTGAGCCACAATGT
CCGCACTGGCGTGGAATGGCTTTTTGCGAAGCACAGTGATGGCAACGCAATACTCGCTGT
TTTTGGTGATAGGTAAAGGGCTTATCACAGGACGGGCAATCGGCAATCCAGCCACATTCG
TGGCAAAGTAAAACAGGGGCAAACCCCCGTCGGTTTAAAAACAACATCACTTGATTGCCT
TTTTCCAAGTGAGCTTGCATCATTGCTAACAACTTTTCCGATAAGCCCGAATAAATCCGC
TGTTTTTTCAAATCAATTAAGGTTTGTTTGGAAAAATGTGCATTACCAGCCCTTGCAGTA
AGCTGAAGTTCGATAAATTTACCGTTTTGTACATTTTGCAAACTTTCAAAACTAGGCGTT
GCCGAGCCGAGAATGATCGGAATGTTGTTATTTTTCGCCCGAAGCACTGCCAGATCTCGT
GCGTGATAACGCCAGCCGTCTTGTTGTTTGAATGAGCCATCGTGTTCTTCATCAATGATA
ATTAAGCCGAGTTGCTGAAACTGGGTGAACAAGGCGGAACGTGTGCCGATCACAATCGCA
CTTTCGCCGTTTTTTGCCCGAAGCCACGCATTGAGCCGTTGAGTGTCGTTGAGATGGGAA
TGCAATGCGTCAATTTCCACATTAAAACGAGCTTGGAAACGCTGAATAGTTTGTGGGGTC
AGCCCGATTTCAGGCACTAACACCAACACTTGCTCGCCCCGTTTCAGCACTTCTTCGATC
ACTTGCAAATAGACTTCCGTTTTCCCTGAGCCTGTAACCCCATTGAGCAAAAACGCCCCG
AAGCCTTGCTGATAATGCAAACGGCTCACGACAAGGGTCTGTTGTTTATTCAGAGTTAAA
CGGTTTTGGCTATTGCAAATCGGCTGTTCGGCTAATTTTTCCTGCCAGCTTTGCACGTTA
AAAGGGATTTCCAGCTTTTCCAGATACCCTTTTTCAAACAAAGCTTTCCATACCGCAGGG
CTACAAGCGGTCGGTTTTTCAAAGAAATTTGCAAATTCCGCTAGTTTGCTTAATAGCTCT
TGTTGTTTTTTCGCTTTTTGAACCACGCCGTTGGATAGAGCTTTTCTGCCGTTTTCCGTG
ACAACAAAATAGTCGGGAGCAGTGCGTTCACTACTTTCCCCTTGTCGTAGTTTGACAGGC
AAAGCACTTTGTAGCACTTCGCCGAAAGGGGCGTGATAATAACGGCTCGCCCACTGCAAG
AGTTGCCACATTTCAGCGTCAAACAACGCTTGTTCATCTAACAGTTGCTCAATCGGTTTC
AGTTTTTCGGTGGGAATATCTGATGTGGTTGGGAAATCCACCACAATCCCGATTTTACGC
TGGCGACCAAAAGGCACAACAACCCTAGCCCCCTTCACCACATTTTCAAAATGCGTTGGA
AGCAGGTAATCGAAATAACGTGCCAACGGCACAGGTAGAGCAATTCGGATGAGGTTCATT
AGGGTTTCACTTTGCGAAAACTATCAACACTTAATAAGATAATGGATACCGCCAAACACG
CCATTAAAATATAGGATTTGGCATCTAAAACTTCACCGATGGCAAAGGAAATAAATAACA
TCACCAAAGGTTCGGCATAGCCAAGCAAGCCTAATACATTAATCGGCAGTAAATTACTTG
AAGCGATATATAAAATAAATGCCATTCCATTTACTAGCCCTAATAATGCCAGATAAAAAT
AGAGATATTCATTTTGCATTAAAATATAATCCTGATCAACTTGAGCAATATAATAAATGG
CAAAGGGTAATAACAATAATAATTCTACAAAGAAAGTGGCTAAATTATTAATATGAAAAT
AGCGACGTAAGACAATATAAATAGGGTAGCCAAAACCGGCAACAAAAGTTGCCCACGAAA
TACTTGCGGTTAAAAAGATATTAATTGTGACACCAATAGTTGCAAAAAATAAAGCAAGCC
ATTTTAATAAAGTAAAATGCTCTTTAAAAACCAATTTTCCTAAAGCAACGGCGACAATCG
GTAATAATAGATAACCGATAGAAACTTCAATAGCTTGATTATTATTCGGTGCCCAGAGAA
ATAACCAAAGCTGAATAGCTGTATTTAATGCTAAGAGCAGAAGAATAAAAATAAGATAAG
GTGTCTGTTTTACTCTATAATATAAATCTTTAAAGGCTTTTTGTTGATGAAATAAAAAGA
TCGCCAGTAAAATAAATGGCATTAATACTACAATACGAAAGCCAAAAATACTATCGCTTT
CTAAAGGGCGAAGTAAAACCGCAAAATAATAGCCAGCACCGAATAAGATATTTGCAGAAA
GTGAAAATAAGATCCCTTTTAACATTATTCCCTCCGACGCTGTTTACGAATAGTAATAAT
GCCATCAAGCACTAATAGACATATCGACAGCATCAAACACGCCATTAAAATATAGGAAGA
TTGATCTAACACTTCGCCAATAATAAAAGCAACAATTAGCATTGCAAGCGGTTCAATATA
GCTTAATAATCCCAAAACATTAATCGGCACAAGGCTACTTGCCATTATATAGCCAATTAA
TGCCGTACCACTGACAATGCCTAATAACACTAACCAAAAATAAAAATTCGGATTATTTTC
GGTGACAAATTGCATATCGGTATTGAGCATAAAATAAGTGGCTATCGGCAACATTAATAT
AATTTCGCAGACAAAGCTGGATAAATGCGACATATCAAAATGTTTACGCAAGCTGAAATA
AACAGGGTAGCCGATTAATACCATTAAAGTTGCCCAAGAGAGTGAACCTGCGGTAATTAA
TGTAATGAATACCCCAACAGACGCGGAAATAATGGAGATAATTTTTAAGAGAGATAAGGT
TTCATTAAATAAAAACCGCCCAACAGCCACCATTGCAATCGGCATTAATAGATAACCGAT
AGAGACATCAATGGCATAGCCGTTGTTGGGGGCATAAAGGAAAAGCCACATCTGCAAGCC
TGTGACCGCAGTGGTTGTTAGTAATACCAAAATTAAATGGGGGTGCTGTTTTAGGCGTTT
TAAATAGCGGTTAAATTCGTCGGTTTTTTTGAAAATAAAGAGTGCTGAAATCACAAAAGG
CAGGCTTACCCACATTCTAAAACCGTAGATTTCTTCACCGGAAAGCGGTTTTAAATGGGT
GGATAAATAATAGAGTACACCGAATAAAATAGAGGCGGTGACGGAAAATGTGATGCCTTT
TATCATTAAAAAATGAACCTATAACCTATATGAACATCTGTGTTATAAAAGTAGGGACGC
CACGCTTGGCGTCCATTGCAAAGACGAAGTGCGATTTATGTTCACGGACGGACGCCAAGC
GTGGCGTCCCTACAATGTTACATAATAGATTTTTGGACGCACACAGTGTGTCCCATATAT
TTTAAATGGAAATGCTTAATTAATCCTGACGATAACTCTGCAAAAACTTCGCTAATCGTC
CAATCGCTTCTTCCAGCTGATCAACATACGGCAATGTCACCACACGGAAGTGGTCTGGTT
TATGCCAGTTAAAGCCTGAGCCTTGAACCAACAATACTTTTTCCTGCTGAAGCAGATCGT
AAACAAATTGCTGATCGTCTTTGATACCGTACATTTCCGTATCAATTTTCGGGAACATAT
ACATCGCCCCTTTTGGCTTCACACAGCTAATCCCAGGGATTTTGGTGAGCAATTCGTGAG
CCTTATTACGTTGTTCCAATAAACGACCACCCGGTAAGATAAATTCGTTAATGCTTTGAT
AACCGCCTAACGCTGTTTGAATAGCGTGTTGCATCGGGGTGTTGGCACATAAACGCATTG
ACGCAAGCATATCTAAGCCTTCAATAAAGCCTTTTGCCTGATTTTTCGGGCCGTTTAACA
CCATCCAACCTTGACGGAAACCTGCGACACGGTATGCCTTTGACAAACCATTATAAGTCA
CCGTTAAAAGATCAGGGGCAAGAGGGGCAAGATGATGATGTACCGCACCGTCATAGACAA
TTTTCTCGTAAATTTCGTCTGAGAAAATAATCAAGTTATGTCCACGGGCAATCGCCACAA
TATCCAATAATAACTGACGGCTATACACTGCTCCCGTTGGGTTATTCGGGTTAATCACCA
AAATTGCTTTGGTTCTTGGAGTGATTTTCGATTTAATATCTTCAATATCTGGGAACCACT
CATTTTCTTCATCGCAAAGGTAATGAACCGCTTTACCGCCCGCAAGAGTTGTCGCCGCTG
TCCAAAGTGGATAATCTGGCATCGGAATTAAAATCTCATCGCCATCATTTAACAAGGCTT
GCATTGACATTGTGATGAGTTCAGATACGCCGTTACCAATGTAAACATCACCGACATCTA
AATCACGCATACCTTTTAATTGATAATATTGCACAATCGCCTTACGAGCAGAGTACAAAC
CCTTAGAGTCGCAATAGCCTTGAGCGGTTGGTAAGTTACGAATAACATCAACTAAAATTT
CCGCAGGGGCTTCAAAACCGAATGGGGCCGGGTTACCAATGTTTAATTTTAAAATCTTAT
GTCCTTCTTCTTCCAGACGGGTCGCTTCCTTATGTATAGGCCCACGAATATCGTAGCGGA
CGTGAGCTAATTTATCGGTTTTTGCAAAGCGTTCCATTGTTTCTCCCTAAAATAGAGGGT
TAATTATCTGTTAATTTATAAAAATCGCTCTACTGTACTCCGATTTGTTAGGAAAAAAAA
GTGGAAATAGGCTAAAATAGACTTCTTTTTTGTCAAGCGGTGAGATTTTTAGGATTTTTT
GCAATGTCTGTGTTTAGTCAGTTAAAGCAACAACTTTATCAACAACTACAACAAAAGCCT
GTGGCACAAGGCTTAGTACAGTTGCAAGCAGAAATTGCAATAGACCTTGAAAATCAACAA
TTACTAGCTTGGCTAAAAGCACAACCGCTTTTCCCCCACTACTACTGGCAAAATCGAGAT
ACAGAACAAACGATAGTGGCAGTCGGTGCGGTACAAACCTTTGAGCATTTAGACGATGTA
GAACAATTTAGCAAACAGTCTGATTTAATGGTCGTCGGCGGAATAGAATTTGAAGGACAA
TGCCATTTTGTGTTGCCACGCTCACTGTTAGTAAAAAATGAGAAGAAAATCACCGCTTGG
TTAAATCTAGATGGTCGCCATTTTGAAAGCGAACAAAAGGAATGTATCGCTTTGTTAGCT
CAGTTTGAGCAGACAGCCGAACTTCACCCCATTGAAAATAGCTTGTTAAGCACAAAAGTT
GCCTGTGATTTTTCACGTTGGCAACACAACATTGAATTAGCGATTGAACAAATTCAACAA
CAGCAAATGAATAAAGTGGTGTTAGCCAATGCGACCATCAAAACTTTTACACACCACATT
TCCCCCTACGTTCTGCTTTTTGCCAGCCAACAAAAAAATCTAGGCTGTTATCATTTCTTA
TGGTCGGAAAAACAAGGGGAAGCCTTTATCGGCTCGACACCCGAACGGCTCTACTTACGC
CAGCAACGTCAATTTTTTACCGAAGCCCTTGCAGGCACAGTGGCGGTGACGGACGATCCT
GTTCAAACGGAACAAAATGCCCTATGGCTACTCAACGATCAAAAAAATATCTATGAAAAT
TGGCTGGTAGTAGATGATATTTGTAGCCATCTGGCGGATTGTGCGACGGATATTCAAGTC
AGCGATGCAGAGATCAAGCGGTTACATAACGTGCAGCATTTACGCCGAAAAATCCAAACG
CAACTGACAGAGCAGGTCAGCGATGCAGATTGCCTTGCTCGTATTCATCCAACCGCCGCC
GTCGCAGGACTGCCACGCCCTAAGGCGAAGCAGTTTATTCAACAACAGGAATGTTTTGAG
CGGGGCTGGTATGCAGGGGCATTAGGCTATTTCACCCCTGAACAAGCCGAGTTTTGCGTA
ATGTTACGTTCAGCCCTTATTCAAGCTAATCAAATCACCTTTTACGCAGGGGCAGGAATT
GTCGAAAAATCTGATCCTCAATCAGAATGGCAAGAAATTGACCGCAAAGCTCAGGCAATG
GCAGGGTTAATGGAGTAATTTCTTTTTCATATTTTACTTCTGCGCCTTAGATTTTCTTCA
CAATAGTCATAATGTGGTAGTCGAAATTAGAATAAACAGACTAGGATATATCTGTTGAGC
TTAATTAGAAGTCAGCAATAAGAAACCATTGGGGGGGGTAGCACATAACAATCAGTAGGG
GTGGTAGGACTCTGCCTTTTAGTAAGCAGGTGCTAATTATTCATTATATTACAGAAACAT
TCTATTTATTTTACAGGTATATCACGTAGTTTTTTAATGAATACAATTTAATATTGCATA
GGATTTATAATATGGTAAAGAAACTTTCATTTTTGACGTTATTAATGTTGTTCATTCCAG
CTACAGCGTGGTTAATTGGGTGGCAATGGAATTTGCAAACTAATCTTGGTGTTAATGTTT
TCGATTGGGCGTTGTTTATTTTAACGGAAACGGGTTCAACGCCTTATGCGTTAATCACTT
GCGTGCTGTTTATGTTGTGGCTGATGTGGCTTGCGCGCTCTCGCTATTCGTGGTTTTTAG
TAGGCTTTATTTGTGCAACGTCGGTAGTTGGAACACAGGCAATTAAAGAGGGGGCGAAAG
CAGTCTTTAAAGAGCCTCGTCCTTTTGTGACACAGATGTTTCAGGCGGATACTGAGGCAT
TTTATGCCTTGCCTAAAGCTGAGCAGGAAACGGCGGTATTGAAATTTGTACAACCTGAAA
ATCAGTTTGTGATTGAACATCAAGCAGATGAGCTGGGCTACTCTTTCCCGTCAGGGCATA
CGATTTTTGGGGTATCTTGGCTATTGATGTTTGCAGGGTTGCTGTTTGGTATTCGTGGAC
AAGCGGTGATTTTTGCTCAATTTTTTGTGATTTTGTGGGCTGGTTTGATGTTGATCAGCC
GTTTGCGGTTAGGAATGCATTATCCTATCGATCTGTTTGTCAGTACTTTGATTGCGTGGG
TTTTCCACTTGATCATCTTCTTATGGGTAATCCCACTCTTAGAAAAATGGACATTATTTA
AAAAGCGAGGCTAACTATGGTTTATTACGGTTTGGATATTGGCGGTACAAAAATTGAATT
GGCTGCCTTTAATGAGAAATTAGAGAAGTTACACAGCGAGCGAGTGCCAACCCCACAAAC
GAGTTATGAGGATTGGTTAAGAACAGTGGAAACCTTAGTGCGTAATGCCGATGCAAAATT
TGGCGAGCACGGCACTGTGGGGCTTGGTGTACCAGGTTTTGTTAATCATAAAACTGGGTT
AGCGGAAATTGCCAACATTGCGGTGGTTCACGGCAATAAAATTATTCAAGATTTGGAAGC
GCGTTTAGGGCGTGAAGTGCGTGTTGAAAACGATGCGAACTGCTTGGCTTTATCGGAAGC
GTGGGACGAAAGCAATCTGCAATATTCAACGGTGTTAGGGTTGATTATTGGTACAGGTTT
TGGTGGCGGTATTGTGTTAAACGGTAAGGCTCACTCAGGTCAAATCGGTATGGCTGGCGA
GGTGGGGCATATTCAGCTTAACTACCACGCGTTGAAATTGCTTGGTTGGGATAAGGCACC
AATTTATAAATGTGGCTGTGGTAATATGGCTTGTTTGGATAGCTATATCTCAGGACGTGG
TTTTGAGATGCTTTATAATGATTTAGTCGGCGAAAAAGTTGATGCAAAAAACATTATTCA
GCGTTTTTACGATAAAGATGAGAAAACCGTTGAGTTTGTTGAGAAATACATTGAGTTAAT
GGCAATTTCGGTGGCAAATTATATTACGGTACTTGATCCAGATATGATTGTGTTTGGTGG
TGGTTTGTCTAACTTTGATTATATTTATGAAGCCTTGCCAAAAGCCTTACCAAAATATTT
ATTGCGTAATACGGAAGTGCCAGTGATTAAAAAAGCGATCCACGGTGACTCAAGCGGTGT
GCGTGGGGCGGCAGCGTTATTCTTGAAATAGTAGGTCGGGCATTTATGCCCGACAATCAT
TTATAAAATACCGCAAAGTTAGGCATTTATACCCGACAATTTTTCATAAAATATGGCAAA
GCAGGCATTTATGCCCGACAATTTTTCATAAAACACGGCAATGTCGGGCATAAATGCCCG
ACCTACGGAAAATAAATATGCTTCAAATCACCCCAATTCCAGCCCTTTCTGATAATTACA
TTTGGATTTTACAAAAAGAGTGCCAAGCGATTATTGTCGATCCAGCAGAGGCTCAAGCTG
TATTCGCTTTTCTTGCAAAACATCAGCTTAATCCCACCGCTATTTTGCTTACCCATAATC
ATCACGATCATACTGATGGCGTGGCTGGTTTAGTGGCACAATTTCCCGATATGCTTATTT
ATGGCTCAGAAGAAGTGAGCCAATTTGCCAATCAGATTGTTTACCCTGAGCAACAGTTTG
AACTGTTAGGGTTAAAGGTGCGAGTGATTGAGAGTGCAGGGCATACGGCGCAACATATTA
GCTATTTGGTTGATAATGAATATCTCTTTTGTGGTGATGCGTTATTTTCAGGCGGTTGTG
GGAGAGTGTTTACAGGGGATTACCAAGCTCAGTTTGATGCCCTACAACGTTTTAAAGCCT
TGCCTGATTTTGTGAAAGTCTATGCTGGTCACGAATATACTCAAAGCAATTTGAAATTTG
CCGAAGCGGTAATGGCAACAAGCTGTAGTTTAATGGAACATCAAGAGCGAGCGGATATTT
TGCGTTCACAACATAAACCAACGCTACCGAGTACGATTGGTGTTGAAAAACAGATTAATC
CATTTATGCAAGCGGTGACTTTAGATGAATTTATTATATTAAGGCAGAAAAAAGATAATT
TTTAATACATATAAGCTAAATCCTATCTAGCACATCATTCTTAATTTCCCCTATCTCTCA
TCATATGATATAGTTAAAAACGTTTTCATGTTTATTGTTCAAATAGGTAAGTTGCTGTGA
ATATAGATCTTCAAAATATGCCTCAGCATGTGGCGATTATTATGGATGGTAATGGACGTT
GGGCTAAGCAACGAGGGAAATTACGAGTATTTGGTCACAGAAAAGGGGTAAAAGCTGTTC
ATTCAGCTATTAATTTTGCCTTAACGCAAGGAATTAAGGTATTAACGCTATACGCATTTA
GCAGTGAGAATTGGTCTAGACCGAAGTTGGAAGTTGCCGCATTAATGACACTATTTATAG
AAACATTGGATTTAAATATAAAAAAACTACACAGCAATAATATTCGCTTAAAAATTATTG
GTGATAAAACTGCTTTTAGTGAAGCACTGCAAGAAAAAATTGAACTGGCTGAACAACTGA
CAAATAAAAACACTGCATTGACTTTAAACATTGCTGCAAACTATGGTGGACAATGGGATA
TAGTCCAAGCAACCAAACGTATTGCACATCAAGTAAAAAATAATGTCATACCTATCGAAG
ATATTACAACTGATTATTTCCAGCACAATTTATCTACTAAGGATCAACCACAGGTCGATT
TATTAATTCGTACTAGTGGAGAACAGCGAATTAGCAATTTTTTATTATGGCAAATTGCTT
ATGCCGAGTTAGTATTTAGTCCGGTTTTATGGCCAGATTTTGATGAAAAGGCATTTACAG
ATGCCGTTATTGCTTATCAACAACGTGATCGCCGTTTTGGTGGTTGTTAATCTATAAGGA
AAATTCAATGCTTAAAGAACGCATTCTTTCGGCAATCGTGATGATTATTTTAGCAGTGGT
TGCATTGTTTTGGCTTTCACCCTTAGCTTTTACGATTGGCTTATCCGCTATTGTTGTGTT
AGGTATGTGGGAATGGGCTCAGTTTGCGGGTTTTAAACGTCCGATAGCACGTGCTATTGT
TGCTTTTGTGGTGACCTGTTTATTGATTTTTCCTATTATGGCAGAAACAAGTTATATTCA
AGCTACACGTTTTTTAACAGATGAAACAATACCACTATTATTTGTAGGTTGTTTTTGGTG
GTTCATCGCATTTGGATTGGTTATTACTTATCCTAATTCAGCTTCAATTTGGAGTAAGTC
AGTAGCAGCCAAATTTATTTTTGGTTTTTGTACACTCGTCCCATTTTTAATCGGTACTTT
AGCGTTACGTTTTTATCAATATAATCTTGAACAATATCAGGGAACTTATTTACTTCTCTA
TGTGTTTTTATTGGTCTGGGGAGCGGACTCAGGCGCCTATTTTGTAGGTCGTGCATTTGG
TAAACATAAACTTGCACCTAAAGTTTCTCGAGGTAAATCTTGGGAAGGGGCTATTAGTGG
TGTGATTACATCGACTATTATTGCCGCTATTTTCTTGAGTCTTGCACCAAACAATGTATT
TGGTCGTGAGTTGAATACATCTGCGTTTATCGTGCTTTCCGTGATTACTGTGGCTGTTTC
GATTTTGGGTGATTTAAGTGAAAGTATGTTTAAACGCCAAGCTGGTATTAAAGATAGCAG
TAATTTGATTCCAGGACACGGAGGAATTTTGGATCGTATTGATAGCTTAACAGCGGCTGT
TCCTGTTTTTGCTACTGGTTTCTTCTTCCTTCTATAGAGGTTATTTGTGCTATCAATCTT
TGCCTTTTTTATTTTAATTTGCGTCTTGGTGTTTGTTCACGAATATGGACACTTTTGGGC
TGCTCGTAAATGTGGCGTAAAAGTTTTGCGTTTTTCTATCGGTTTTGGAAAAGCATTATG
GCGTAAGAAAGATAAACAAGGGACTGAATTTGCATTTTCATTAATTCCTTTAGGCGGTTA
TGTGCAAATGCACAATGGCGAAGCAGAACATCAATTGCCAGATTCGCAATCTTTGCATAC
AAAGACTGTTTTGCAGCGTGCTTTTATCGTTCTTGCAGGCCCAGTGGCGAATTTTTTATT
TGCTATTTTGGCGTATTGGGCGGTTTTTGTTATTGGAATTCCAATGGTAAAGCCTGTTAT
TGGTTCTGTGATTCCGAATTCTATTGCTCAACAAGCTCACTTGGTTTCTGAATTTGAGAT
TAAACGTGTTGATGGGCGTGATGTGCAAGATTGGGAAGATGTCACGTTAGCTTTGCTAGG
CAAAATTGGAACTAAGGAAATTAGTGTAGAGGGAAGTTTAGTCAATGAAGACTTCCCGCG
TCAGTTTTCACTTGATTTAAGCCTTTGGAACGTTGATGGAAATAAAGAGAATCCTTTGAC
TTCATTAGGAATTCGTCCAAAAAGTGCAACGGTTGAACCAATTATTAAAAATGTAGTCGA
AAATTCAGTTTCGGCAAGAGCTGGGATTTTAGCTGGCGATAGAGTTATTTCGGTAAATCA
GCAACCTTTTGAATGGCAAGGATTGCTTAAACAGGTTCAATCGGGAACAACTATTGAATT
AGTGGTAGAAAGAAATAATCAACAACTTGTTTTTAAATTAGAACCTGAATATTCTAAAAA
AGAGGAACGTTATTTAATAGGCTTAGTGCCAACGTATCAACCATTAGAATCAAAGTATCA
AAGTGAATTAAAGTATGATATTCTTTCTGCGCTTGGAAAGAGCTTAGAAAAAGTCGTATC
ATTAAGTTATACGATTTTACAATTTATTGGAAATTTAATTACAGGCGAGCTTTCTCTTAG
TAATATGGGCGGGCCAATTTCAATGGCAAAAGGGGCTGGGGCAACGGCTGAAATTGGTTT
TGTCTATTACTTAGGATTTATGGCATTGATAAGTGTGAACCTTGCAGTGATGAACCTGTT
CCCTATTTTGCCTTTAGATGGAGGACAGTTGATTTTACTAGCAGGGGAAGCAATGAGAAA
GAAACCTATTTCTGAACTATTTCAATTGCGATTTCAACAGATTGGTGCAATGTTTGTTAT
AGGTTTGATGTTATTTGCATTATTTAATGATTTAGTCCATTTATAATCAAGTGGTTAGAT
TTCAATATTATTTTACCAACGAATAGGATCATTTAAATGAAAAAACTATTACTTTCAACA
TTATTAGTTGCAAATGGTGTTGCTTTTGCTTCACCTTTTGTGATCAAAGATATTCGTATT
GATGGTATCCAAACATCTGTAAGCCAAACAATGATCCCTACATTACCTGTAAAAGTAGGG
CAACTAGCGACTGATAATGATATTGCAAACGTTATTCGTCATTTATTTGTACAAAATCGT
TTTCAAAATATTAGTGCAACCCGTGAAGGAGATATTTTAATTATTAAAGTGGTAGAGAAT
CCAGTCATCAATAATGTTGATATTGAAGGTAATTCTGCAATCCCCAAGGAGCCACTGGAA
CAAAATCTAAAAGCGAATCTCATCACTAAAGGAGAATTATTTAATTCTACAAAGTTAGAC
GCATTTAAATCAGCACTTATTGAGCATTACCACTCTATAGGTCGTTACAATGCTACCATT
GATACTGTTATAACAAACTCAGACAATGGAGGTGTAAATATTAAATTAGATATAAAAGAG
GGAGATGTTGCCTATGTAAAAGCTATTAATTTTGAAGGAAATCAAGCTTTTACATCAAAA
GTATTAATGAAACAACTGGATATTCAACCTGATGTTTCTTGGTTCAATATTTTTCAAAGT
AGTAAATTTGAACAAACAGCATACAATCAAGATTTAGAAAATCTACGTAATTTCTACATG
AACCAAGGATATGCAAAATTTAATGTTGAAGCTGAACAACCCGTATTTAGTGATGATAAA
AAAGAAGTATCTTTAACATATAAAATCAATGAAGGAATACCTTATACTGTAAGTGAAATA
CGTATTGTTGGTAATACTGCAAAATTAGATAACGAGTTAAATGAACAGCTCAAATATTAT
AAAACAGGCGAGCTCTTTAGCAAAAATGAACTTTCAAAAATTGAAGACAATATTAAACAA
GTATTTGGAAATAATGGTTTTGCTTCCGCTAAAATAGAGCTTCATCCAACCTTCGATGAT
ACAAATAAAACAATTCGTCTCACATTTGTTGTGGATGCTGGGCAGCGTGTTTATGTAAGA
CAGATTCGTTTTGAAGGAAATGATGTGACTGCAGATTCAACGTTACGTCGAGAAATGCGT
CAGCAAGAAGGAGCATGGTTGTCAACAAGTCTAGCTGCTTTGGGGAAGGCTCGTCTAGAA
AGAACGGGGTTTTACGATAGTGTAGAAATGAGCTATCCAAATGTCCCAAATACGGCGGAT
CAAGTTGATATTGTATATAAAATAAAAGAACGCAATACAGGAAGTATTAATTTCGGTGTT
GGTTATGGAACAGAAAGTGGTTTAAGTTATCAAGCTGGGATAAAACAGGATAATTTCTTA
GGTATGGGCTCTACAATTAGTTTAAATGGTACCCGTAATGACTATGGTACAAGTATCAAT
TTAGGGTATACTGAACCATACTTTACTAAGGATGGAGTAAGCCTTGGTGGAAATATCTTC
TACGAGGATTATGATAATTCAAAAAATAATAGTGTCGCAAGTTATAAACGACAAACCTAT
GGAGTCAATAGTACTTTAGGATTCCCTGTAAATGAATACAACTCCTATTTCCTTGGTCTA
GGCTACACTCAAGATCTGATTAAGAATGCTCGACGTGAATTTAATCGTGAACTTTATGTA
CAATCCATGAAATTCCCGATTGATAATGACTTAAATGTCTATAAAAAAATTAAAGCAAAT
GACTTCGATTTTTCTTTTGGTTGGAACTATAATAGTCTAAATCGAGGTTTTCTCCCAACA
GAAGGGACTTTGACAAGCATTAGTGGACGTATTACCACACCAGGTTCAGACAATAAGTAT
TATAAAGTTAGTATTGATTTTAAAAACTATTTACCAGTCAATCGCGAACATAAGTGGGTT
ATCTCAACTAAAGCGAATATTGCTTATGCAAATGGTTTTAGTGGTAAAGAATTACCATTC
TATCAAACTTATACTGCAGGAGGCATCGGCTCTCTTAGAGGTTTTGCTTATGGAGCTATT
GGACCAAAAGCAATCTATCGGGATACAGATAACGATGGTAATATCGGATTCAATTCCGTA
AGTAGAGATATTGTTGGCGGTAATGCAATGGCATCTGCAACTTTAGAATTAATTACTCCA
ACACCATTTGTAAGTGAAAAATATCAACATAATGTAAGAACTTCATTATTTGTGGACGCT
GCAACAGTGTTGAATACAAAATGGAAAACTAATCCAGTAGTAAACGACATTCAATATAAT
TATTCTAGTTTAGAAAACTTTAAAGATTATAAACGTTTTCGTGCATCTACAGGTATCGCA
TTCCAATGGAATTCCCCGATAGGTCCATTGGTATTTTCTTATGCGAAACCAATTAAAAAA
TATCAAGGTGATGAAATTGAACAGTTCCAATTTAGCATTGGTGGTTCATTCTAATCTTAT
AAACAAGCGGATAGATTTGTTCATTTTTTTACGAGTCTATCTTTCCTAACTTCAGAAAGG
ACATTTTAATGAAAAATTTATTTAAACTTGCCGCAGTTGCTTCAGCTTTAGCTTTTAGTG
CGAATACAGTAAATGCAAATGAAAAAATTGGATTTGTTGATCCTAATTTCTTGATACAAA
ATCATCCACTTACCATTGAAGCAAATGATAAATTCACTAAATTTATGAAAGACACTGAAT
CTAAATTTGCACCAAGGGAAAAACAATTAGCAGCAGAAAATAAAGCATTATCTGATGAAG
AAAAAGCATTATTGGATGAGCGTAAAAAAATTGAAGAAGATGCACAGAAGTTACAAAAAG
AACAAGTAACCTTAGAAGCTGCAATGAAGAAAAAGGTAGCCCAACTTGAAAAAGATGCAC
CTAGGTTAAAAGCGAAAGAGATCCAAGCACGTCAGGATAAAATTAACGCAGAAGCTAAAC
CATTCCAAAATAAAGTTTCTGCATTGCAACAACGTGAAGTAGAATTTGGAAAAAAAGCAG
AAGAGTTCCAAAAACGTGCTGATGAGTTTCAAAAGAAAGTAGCGGCTTTCCAAGAAGAAA
TTGCTAAGGTACAAAAAGAATCTGGTGTAATAACTCCTGAACAAGTACAACAAAAAGTCG
TTGAAGATATTAATGCGAAAATTAAACAAGTCGCGGAATCTAAAGGCTATACTTTAGTTC
TTCCTCCATCGGTCGCATTATATGCTAAAGATGGAAATGCAGCAGATATTACAGAAGAAA
TTCTAGTTGCAATGGGTGGAAAAATGCCAGAGGCTCCAAAAACTGAAGTGCCTGCAGCGG
AAGTCACAAAACCAGAAGAAGTGAAAAAATAATGGCTGAATTCCGTTTAATTGAATTAGC
GGAGCAGATCGGCGGTACTCTAAAGGGTAACGCCGATTTGGCTATTTTAAGCATTGCTCC
TTTAGATAAAGCAACTTCTAATCAAATTACCTTTATCTCTAATGCAAAATATCGTCCACA
GTTATCGCAATGCCAAGCGGGAGCTATTATTGTTTCTGAAGCTGATGTCGAATTTTGTGC
CGAAGGTCAAAACTTGATCGTGGTTGGAAACCCTTATGTTGCTTATGCGATTTTAGCTCA
ATATATGGATACAACCCCAAACCCTGCCGAAAATATCGCTGAAAGTGCCGTGATCTCACC
TGATGCTAAATTGGGTCATAACGTTTCTGTCGGTGCAAATGCTGTGATTGAAAGTGGTGT
TGAAATCGGTGATGATGCGGTGATTGGTGCTGGCTGTTTTGTCGGAAAAAACAGTAAAAT
TGGTGCAAGAACCAAATTATGGGCAAATGTGTCGGTTTACCATAATGTACAAATCGGCTC
AGATTGTTTAATTCAATCTTCTGCCGTTATTGGTAGTGACGGTTTTGGCTATGCAAATGA
GAAAGGTCAATGGATTAAAATTCCTCAGACTGGTGGCGTGATTATCGGTAATCGTGTTGA
AATTGGGGCTTGTACCTGTATTGATCGTGGTGCTTTAGATCCAACGGTGATTGAAGACAA
TGTGATTATTGATAACCTATGTCAAATTGCACATAACGTACATATCGGTTATGGCACTGC
GATTGCTGGAGGTGTCGTAATGGCTGGTAGCCTGAAAGTAGGACGCTTCTGCCAAATTGG
TGGGGCAAGTGTAATCAATGGGCATATGGAAATTTGTGATGGGGCAATCATTACTGGAAT
GGGAATGGTAATGCGACCAATCACAGAGAAAGGAATTTACTCATCGGGTATTCCTTTGCA
AACTAATAAAGAATGGCGTAAAACAGCTGCTCTTGTAATGAATATTGATGAAATGAATAA
ACGTTTGAAAGCATTGGAAAAACGTTTAGCTGAATAATTGATTGAGGTCTTAGTAGTGAC
AACCAAATTACAAACAGAAAATCGTGAACCAAGAATTATTGAAGTAACTGAAATTATGGA
AATGCTTCCACATCGTTATCCATTCCTATTAGTTGATCGTGTGGTTGATTTTGAAGAAGG
AAAATGGCTCCGAGCTGTAAAAAATGTGAGTGTAAATGAGCCTTGTTTTACTGGGCATTT
TCCAAATCAACCCGTTTTCCCAGGTGTACTTATTTTAGAAGCAATGGCTCAGGCAACAGG
GGTTTTAGCAATTAAAAGCTACGGCAAATTGAAAGACAATGAACTTTACTATTTTGCGGC
TGTAGATAATGCACGTTTTAAACGCCCTGTAGTACCAGGTGACCAAATGATTATTGAAGT
GACCTTTGTTAAAGAGCGTCGAGGCATTACGGCATTTACAGGTAAAGTTTATGTAGATGA
TAAGCTAGTTTGCGAAGCAGACCTAATGTGTGCACGTAAATAATCTTGCTTGAATAAAGA
GGAAAATACTATGCCATTAATTGACGCTTCAGCCAAAATTCACCCAACAGCCTTGATCGA
AGAAGGTGCTAAAATTGGTGCAAATGTAGAAATCGGTGCATTTTGTGTTATCGGCAAAGA
TGTTCGCATTGGGGCTGGTACAAAAATTCACTCTCACGTTGTTATTCAAGGTGATACAGA
AATTGGTGAAGATAATCAAATTTTCCAATTTGCAAGTATTGGTGAAATTAACCAAGATCT
TAAATATCAAGGTGAACCAACTAAAACCATTATTGGACATCGTAACCGTATCCGTGAAAG
TGTGACTATTCATCGTGGTACGGTTCAAGGCGGTGGTGTTACGCGTGTAGGTAACGATAA
CTTATTTATGATTAACTGCCATATCGCCCACGATTGCTCTATCGGTAATCGCTGTATTAT
TGCGAATAATGGCACTTTAGCAGGACACGTTACTCTTGATGATTTTGTGATTGTTGGCGG
AATGTCAGCTATTCATCAATTTGTCGTTGTGGGTTCGCACGTTATGTTGGGTGGTGGCTC
AATGGTTAGCCAAGATGTGCCGCCTTATATAATGGCTCAAGGCAACCACGCACAACCGTT
CGGGGTTAATCTTGAAGGGCTAAAACGTCGTGGTTTTGAGAAAGCGACAATGCATGCAAT
CCGCAATGTGTATAAGCTAATTTACCGCAGTGGTAAAACCTTAGAAGAAGCTATTCCAGA
AATTGAACAGTATGCAAAAACAGAAGCAGCGGTCAGTTTATTCTTGGATTTCTTTAAACG
TTCTACGCGTGGCATTATTCGTTAATTTGTTCATGCTCTCTTATTGAGGAATTAAAATAT
TCGAGCATACATTCTGTATCAATAGCAAAAATGTATCCATATAAGATGTTGTTCTAAAGA
ATATAGATACATCGATTTTTAATCTGACATATTAAATAGTAGTTATTCTATAAAAACCTG
TTGACAAATGTTCTATTTTAGAGGATTCTCCCACTTGTCTTTCATGCTTAACATTTAGAG
AATAGCGATGAACCGTTTTTCTATGATTATTACCACGACGATGACCATTATGTGCAAACA
TAGTGCGGGTGTTCGTGGCTAGAAAACGGAACAATATTCAACGAAACCCGCTTTAACAAG
CGGGTTTTTTTGTAACAAAATTTGCAAACATTAACTATTATCTTCAGGAGAAATTATGCG
AGTTCTAAAATTTGGAGGCACTTCTTTAGCCAATCCAGAACGCTTTTTACAAGCCGCTGA
CATCATCGAAAAGGCACATTTGGCAGACCAAGCCGCAGGCGTACTATCCGCCCCAGCTAA
AATCACTAACCATCTTGTCGCCATTGTCGATAAAGCCCAAACAGGCGAATCCTACGAATC
TCATCTCACCGAAGCCACCGACATTTTCAATAACATCATCAACGGATTATATGCCGTCAA
TAACAATTTCGACCGTGAAGGATTAAGTGCCTTTATCAAAGCAGAACTAGACGACATCTG
CAATATTGCAGCTGAAGCAGCAAAAAATAAATTCTGCCCAGATAATATCGGTGCAACAGT
ACATAGCCGTGGGGAAAAATTGTCGATTGCGATGATGAAAGCGTGGTTTGAAGCAAAAGG
CTATGAAGTTACTCGCGTTGATCCTGTCGAAAAATTATTAGCTAACGGGAGCTATTTAGA
GTCTTCTGTGGACATTGCTGAATCGACTAAACGTATTGAAGCCCTTTCGATTCCAAAGAA
AAATGTGGTGTTAATGGCGGGCTTTACGGCAGGTAATGAGCAAGGCGAATTGGTGTTACT
TGGTCGTAATGGTTCAGATTACTCTGCAGCCTGTTTAGCGGCTTGTTTAAAAGCAGATGT
GTGCGAAATTTGGACGGATGTGGACGGCGTTTATACTTGCGATCCTCGTTTAGTGCCAGA
TGCGATCTGCTTAGAGTCTATGAGCTATCAAGAAGCGATGGAGCTTTCTTACTTCGGTGC
GAAAGTGATCCACCCTCGTACCATTGGTCCGTTAGTGCCGTTAAATATTCCGTGCTTAAT
TAAAAATACCCATAATCCGGAAGCAGCAGGCACAATCATTAACGGTAATGTAGTAAATGA
TAATTTAAAAGTGAAAGGGATCACGAACCTTGATAATGTGGCAATGTTCAATGTTTCAGG
CTCAGGTATGCAAGGTATGGTTGGTATGGCTGCTCGTGTGTTTACTTCGATGTCGCAAGC
GGGTATTTCCGTGAACTTAATTACACAATCTTCTTCTGAATATAGTATTAGTTTCTGTGT
GCCTGTAAAAGCGGTCGAAAAAGCACTCTGTGCGTTAAACAATACTTTTGCTCAAGAGTT
AAAAGATGGCTCGCTTGATCCTGTGGAAGTGATCAAAGATCTCTCAATTATTTCTGTGGT
TGGTGACGGTATGCGTACCGCCAAAGGGATTGCGGCTCGCTTCTTCTCTGCACTGGCTCA
AGCAAATATCAGCATTGTGGCGATTGCACAAGGTTCATCAGAACGTTCCATTTCTGCTGT
TGTGCCGTTAAATAAAGCGATTGAAGCGGTTAAAGCTACACATAAAGCGTTATTCAATAA
CAAAAAAGTGGTCGATGTCTTTTTAGTGGGGGTTGGCGGTGTGGGTGGCGAATTGATCGA
ACAGATCACAACCCAGAAGGAATATCTTGCAAAGAAGGATATTGAGATCCGTGTTTGTGC
ATTAGCTAACTCAAATAAAATGTTGCTCAACGAAAACGGCTTAAGCCTTGATAACTGGCG
TGCGGATTTAGAGTCGGCGACACAGCCATCTGACTTTGATGTGTTGCTTTCATTCATTAA
ATTACATCACGTTGTTAATCCTGTTTTTGTCGATTGCACGACAGCACAATCGGTGGCAAA
TCTTTATTCTCGTGCATTAAAAGAAGGCTTCCACGTGATTACACCAAATAAGAAAGCGAA
TACCTCAAGCTATGCTTATTATCAGGAAATGCGTGAAAATGCTCGTCAAAGCCAACATAA
ATTCTTATATGAAACCAATGTGGGCGCAGGCTTGCCTGTAATCGAAAACCTACAAAATTT
GCTTGCTGCCGGCGATGAAGTCGAGAAATTTGAAGGGATTTTATCTGGTTCGCTTTCTTT
TATTTTCGGTAAATTAGAAGAAGGTTCAAGTTTGTCTGAAGCAACCACCATTGCTAAAGA
AAAAGGCTTCACAGAACCTGATCCACGTGATGATTTATCAGGGCAAGATGTGGCTCGTAA
ATTGCTGATTTTAGCCCGTGAATGTGGCTATCCATTAGAGCTGGAAGATATTGAAGTGGA
AGGTGTTTTACCAAAAGGTTTCTCTGAAGGCAAAACTGCAGCAGAATTTTTAGCGACGTT
GCCGGAGCTTGATGTGGAATTTGCAAAACGTGTGGAAAACGCGACCGCTTGTGGCAATGT
GTTGCGTTATGTGGGCTCCATTGAAAACGGTAAATGCCGTGTCGCAATCAAAGAAGTAAA
CGGTGATGATCCACTTTATAAAGTGAAAAATGGTGAAAATGCCCTTGCGTTCTATACCCG
TTATTACAGCCCGATCCCACTGTTACTGCGTGGCTACGGTGCGGGTAATGATGTGACGGC
AGCGGGTATTTTTGCGGATATTTTGCGTACACTGAATTAAATCTACATTTGCAAAATTTT
GTTCCAAACTAACCGCTTATAACGGATGCCAAGCGTGGCGTCCCCACAAAAATGGTTATA
AAAACAAAGGAAAAAAATGACATTACGAATTTATGCTCCAGCCTCAAGTGCAAATTTAAG
TGTCGGGTTTGACTCTCTTGGCACAGCCATTTCGCCGATTGATGGCTCATTACTCGGCGA
TGTAGTACAAATTGAAGAGTGTGATCAACCGTTTGAGTTGGAAAGTGTCGGTTATTTTGT
GCGTAAACTGCCGAAAGAACCGCAAAAAAATATCGTCTATCAAGCTTATGTACTGTTTAG
CGAACGCTTGAAATTGCGTGGTGGTGTAGTGAAAAATTTACGCCTTACCCTTGAGAAAAA
TATGCCGATTGGCTCAGGCTTAGGCTCAAGTGCTTGCTCAATTGTGGCTGCTCTCGTAGC
ACTGAATAAATTCCACGATGAACCGTTTTCAAAAATGGAATTGTTGGAAATGATGGGCGA
ACTAGAAGGTAGAATTTCTGGCTCAATCCATTACGACAACGTTGCACCTTGCTATTTAGG
CGGTTTGCAACTGATGACTCAATCTCTCGGCAATATCTGCCAGCCGATTCCGTTTTTTGA
CGAATGGTATTGGGTGCTGGCTTATCCTGGGATTGAAGTTTCCACCGCAGAAGCCCGTGC
GATCTTGCCGAAAAGCTATACACGCCAAGAGATGATCTCACAAGCTCGCTATTTAGGCTC
TTTCGTTCACGCTTGTCACACTCGTCAAGATGTACTTGCCGCAATTATGATGAAAGATCT
TATTGCTGAGCCGTATCGTGAATCATTACTGCCAAACTTTGCCGAAGTCCGCCAAGGTTG
TAAAGATTTGGGGGCGTTAGCGGTGGGTATTTCGGGGTCAGGCCCAACTATGTTCGCCAT
TGCACCAGATTTAGAACACGCTCAAAAACTGGTCGATTATCTTGAAAAAGATTATCTACA
AAATAATGAGGGTTTTATCCATATTTGTAAGGTGGATAATTTAGGAGCGAGAGAGTTGAA
GTAAGCTCGGCATACATAATTATTCTCATAGACTCCGCCCTTATTAAGGGCGGAAAAGCA
AGAGAAAATATAAAATGTCTTAGTAAAGTAAATTCCTACCCCCTCAAATCATTCGCCTGT
TGCAATAAATTACGGCTCTCTTTAAGGAACTGTTCGGAATAATCGCCAAACCAACAATGC
ACTTTTTCAAAGGCATCAATAAAGCCCTGTTTATCGTTTTGCTGAAAGAATGCCAAGCTC
TTTTCAAAACTCTGTTGTAGCGAGGCAATGACATCTAAATTTTCAGGCTTATCGGCAATA
ATTTCCGCATACAATTTCGCATCTTGGGCAAATAGACGACCGATCATCGCCAGCTCTAAA
CGATAAATCGGTGACGAAAGTGCAAGTAATTGTGGTAATTTGACCGCTTGTTGCGATAAA
TGTAAGCCATAAGCAAAGGTGGAAAAGTGGCGTAGTGCTTGAATGTAGGTCATTGCGTGA
TCGTGTTCTGTGGCATCGATCTCTTCAATCTTCGCTCCCCAAATCCGCATTTGGTCAAGC
AACCATTGATAACGTTCGGCAAAACGCCCGTGACAACAAGCGATCACTTGTTTGGCAAAA
CTTGCAATATCAGGCCCAAACATTGGATGAAGCCCAACAACGGCTCCAGAATGCACTTCT
AACATCTTCGCTAACGGCTGTGCTTTGACTGAGGTGAGATCAGCTAAGATCATCTGTTCG
TTCAAATACGGCTGTAAACGCTCAAGGGTGTCTAAGGTGTTGGCTATCGGCACACAAACC
ACCACTAAATCCGCTCCGTGCATAATCTGTTCGGCTTGCTCCCAGTCATCTCGATCAAGG
CGTTCGACCGAGTAGCCCGATAATTCAAAATAGCGGGCAAACAGTCCGCCTAACTTGCCC
AAGCCACCAACAACCACGATTTTCCGCATTTGCTCATTTGTCGCTTTAAAGCCGTGTTTA
TTCTCGTTGGCATAAGATTCCCGCATTAGACGACGCAACACATCTTCAATCAAATCAGCA
GGAATGCCCTGACTTTCTGCTTCTTGACGGCGAGCGGCAATCATTGAGGCTTCACGTTCA
GGGGCATAAATCGGCAAACCGTGCTGGTGCTTAATTTTGCCAACTTCTGCCACCAGTGAA
AGACGTTTTGACAATAATTCAATTAACTGTTGATCGACTTGATCGATCTGTTCACGAATA
GGATTTAATGGGTTCATACTACTTTCTTAGGGTCTCTGCAAAATCGGTTAATAAGGTTTC
CGTTGTCTGCCAATCAATACAAGCATCTGTAATAGATACGCCATATTTCATCTGTTCAAA
AGGTTGCTCGGATGATTGATTGCCTGCAAACAGGTGGCTTTCGATCATTAAGCCGATAAT
AGATTGATTGCCTGCGACAATCTGTTGTAGCACATTTTCCGCCACCAACGGCTGACGGCG
GTAATCTTTATTAGAGTTGCCGTGGCTACAGTCGATCATAATCGCTTCAGGCAAGCCGGC
TTTGCGTAATGCTTGCTCGCACTCTTGCACATATTGTGCTTCAAAATTCGGGGATTTTCC
ACCACGTAAAATAACGTGTCCATCAGGATTGCCTTTGGTTTGCAATACCGTCACTTGCCC
CTGTTGGTTAATGCCAATAAAACTATGCCCCATTGCAGAAGCCTGCATTGCATTAATCGC
CACGCCCAAATTTCCGTCCGTGCCGTTTTTAAATCCCACCGCCATTGATAAGCCAGATGC
CATTTCTCTGTGGGTTTGAGATTCCGTTGTTCTTGCTCCAATCGCTGACCAACTAAACAG
ATCAGCAAGATATTGTGGGCTAATCGGATCTAAGGCTTCGGTTGCAAGTGGCAAGCCCAG
TTCAGCTAAATCCAACAATAATTTACGTGCAATGCGTAACCCTTTTTCAACATCGAAGGT
GCCGTTTAAATGTGGGTCATTAATTAAGCCTTTCCAACCCACCGTAGTTCGTGGTTTTTC
AAAGTACACTCGCATTACAATGTAAAGTTTATCTGACACTTTGTCAGCTAACACTTTTAA
TTTTTTGGCATATTCTAATGCAGATACAGGATCGTGAATGGAACAAGGGCCGATAACAAT
AAGCTGGCGTTTATCACGTTTATGAATAATATCTGAGATCACTTTTCTTGATTCTTCAAT
CTGTTTACGCAGATGCTCCGGCAACGGAAACTCTTGTTTTAATCCCTTTGGCGTTAGCAA
AACTTTTTCATTACAAATGTTTACGTTGTGTAAACTATCCTGATTAAATACAGTGTTCAT
TTTTATTTCCTATAATTGTAAAAAAATCAATACAGAGGTAATTTACAACGTAATTGGCAA
AGTTTCAATGGTTTTTTGAGTTTAATCTATCAAGCTGTCAAAGCCCTATAATATTTCGGG
CGGACACATCGGTCCGCCCAAACAATGATTTTATAAATAATCTTGAATTTTCTGTTTCAC
CTGCTCTACTGAAATTCTCTCCATCAGTCCATCACCTTTCGCACTTGTCGCCCAAGGCAA
CTGATCCCAAGGTTTTCCACGACTTTCTAATACAACCTGATCATAAACAGACACCACTTT
ATCTAAATCTAAATAAGGGCCTGTACGGCGTGGGTTATGAATCGCATATAGACCAATCAC
CTTCGTATTTTGAGTTGTCGCAATATGAGCTGGCCCCGAATCCGAAGATAGCACCAAATC
CGCTTGACGAATTAATGCGGCAAGTTGTTTTAAATTGGTTTTTCCTGCAAGATTAAGGCT
GTTCAGTGCAAGTTGTTGAATTTTTGCTGCTACTTCCATCTCATAAACCGATGGAGAGCC
TGCAATAATCACATTGATGTTTTGTGCTAATGCAAACTGTGCAATTTGCCCATAATTTTC
AGGCGACCAATCTTTCTCTTTTTTGCTAGAACAAGGGGCAATGACTAAATTTTTTCTTTG
TTTATCAATAAATTGCGACGTATAGGCTAAATCTGCTTCACTTACAGGTAAATCCCAAGT
TGGGCGTAGATCTTGCACACCAATCGCTTTAGCAAACATCATTTGACCGTCTAAAACGTG
GGGGGAAGCGGTCTGTTCCACCTTTTTATTTGTAAATAGCCACTGTCCTTCTCTTGCCCG
ATCTTGATTAAAACCTACTTTCTGTTTTGCTCGAATACCTAACGATAAAATAGATGCACG
CAATGCCGTTTGCATATTTAACAGATAATCAAACCGCTTACTGCGAAGCTGTTTCCATAA
CGCCAAAATCCCTTTCCATCCCGTTTTTTTATCATAAGGCACAAGGGTTACATTCGGAAT
GCCTTGCATTAAAATCGACTCTGTTTTACCAATAATCCAAGTGATTTCAGCTTGCGGATA
TTGGCGTTGAATGGCTTGCACGACAGCAAGGGTATGGCAAACATCACCAATCGCAGAAAG
GCGTAAAATACAGATTGATTGTGGGCTGTTCATCTTCATTCCTATAAACATTTCGCAGGT
TTTGGCAAGCCTGCAATTTTGGTTGCCTGTTTTGCTGGGCCTTCGGGGAATAAACGTTGT
AAATAACGGCTACTGCCTTTTTCTTCACCAAATTTCTGTGACAAGGCTTTTACCAGCATT
CGGATTGCAGGGGATGTTTTGTATTCTTGATAAAATTCTCGCACAAAATAGACGATTTCC
CAATGGGCTTCGCTAAGTTCAAGGTTATCTTTTTGAGCGATAACTACGGCAAGTTCAGGC
GACCAGTCGTCTAAATTTTTCAAATAGCCGTGTTCGTCTGTGGGGTATTGTTGATGATTG
AGTTCGATAAAATGAAGCATACAAGATGAGGGTGTAGGATGAAAACTCTAAAAAAAGAGC
CCAGCATTCTAAAAAGAACTTAATTAAAATGCTTGGCTATAAATATATTACTTCGTCAAA
TCAATCTGATAAATCGCAAAGCCTGTTTCATCAGTGCCAACGAATGACATTGGATATTGT
GCTTTTTCTGCAATAAAGGCTTTCGCTTTATCGCTTGGCGACGTTTCAAAATAAGGCTCA
TCAGATGGGCCAGTGTGAGCAAGTGCTACGATTAAATCCGCCCCCGCTTTTTTCACGATT
GGCACATATTTTTCAGCCGTTTTCACAATATCACGAGCTTCCACTTTGCCGTCTAAATGG
GCTTTATCCCAAACTATTACTTGTGGTGGAACGAAACCGATATAACCGACATTTAAAGTA
TGTTTCACGCCATCTTCATCAACCACTTCTTTTTTCTGAATGAAGTATGGTTGGTAAACT
GGCTCATCAGTACCTGGTTTAACGCATCAATCGCAGGGTTAGATTTACCCTCTTTATAAC
CGACCGCAACTTGATAATCCGCAATCGGATTACCTTGAATTAAGTCACCATTATCAACAA
GTACACTATTTTAAGCTTCTTTTCGAGCTTGTTCAATTAACGTTGCGGCACGAGTAAAAC
CAAATTTTGTTGTTGGCGCATCTTTATAATAGTCAAAATCCGTTAAAAAACTGTGAATAT
CCGTTGTGCCAATGATACGTAAGAAACTTTGCTATCACCAGCTGCAAATGCAAAGCGATT
TGCACTAATGGCTAATACAGTGGTCGCACCAATTTGAAGAAAACGTCCTCTGTTCATCAT
AACAAGTATCCTCATTGATATAAAAAAAGGGAGAGTATTATAGTCAATAATACTCTAAAA
TGCCTTAATCCTTTTATCAAATCTGTGATCGACTTCACAAAATAGATAAATTAAGGCTGT
ATAAAAACCGCTATTCTAATTTCTGAAGCGGTTACTTTAGGGGGAATATAGAACAGATAA
AAACTAGATTATCTATGTAATTAGAAATAAATAATACATATAAATCTACTTAAGATCCCT
ATACCTCATAAAAATCCCTGCATGATAAGCAGGGATCTTATTAGATTAAACTTTTAATAG
GTTACTCTTTTGACTTCCAAATTAACGGATCAACACCACGGCGAATAAGCTCTGGGTGAT
CTTCAATTTTGAATACAGGCTGCTCTACCCCTGCTTTCACTTGTTTTTGGTAATCTTTTA
AGATAACCCAAACAATTGGAGCAAGTAAAACGATAGACACTAAGTTGATCATCGCCATTG
ATGCCATTACGGTATCGGCAAACGCCCAAACAATACCGCCATCACGCACAGCACCGAAGT
AAACGAAAAATAACACGATTAAACGGAAGGCTAATACGAAACTTGGTTTGTTACGGATAT
AGCGAATATTGCTTTCTGCATAAGCATAGTTACCGATAATTGAAGTGTAGCAGAATAACA
ATAAGATAAAGGCTAAGAAGTGTAAGCCAAATTCACCGATGTGGAACTCTAACGCTTTTT
GGGTTAAAGATACGCCACGCAATGATTCGCTACCATAATCGTTAGACATTAAAATAATGA
TTGCGGTACAAGTACATACAATAATGGTATCCACAAATACCCCTAACATTTGAATTAAGC
CTTGACTTGCAGGGTGTTTTGCATCTGACGTTGCCGCTGAGTTTGGTGCAGAACCCATAC
CCGCTTCGTTTGAGAATAAACCACGTTTAATCCCCATTAACATCGCTTGTGAGAATAATG
AACCAAAGATACCGCCAGCCATTGCAGAAAAGTCAAAGGCACTGGTAATAATTTTATTTA
AAACTTCAGGTACTCGCTCAATATTCATCCCTAAAATGATCATTGCCATAATTAAGTAGA
ATAACGCCATCATCGGCACAACTTTCGCTGAAACCTGACCGATACGTTTAATCCCACCGA
AGATAATCGCTGCAGTCACAATCACTAACACAATGCCCACATAATGCGGATCCCATTCCC
ACGCATTACGCGTTGCTTCAACGATAGAGTTTGCTTGAACCGCATTGAACGCAAAACCGA
AGGTAAAAATTAAGGTAATTGCAAAGGCAATCGCAAGCCAAGGAGCTTTTAAACCACGCT
TAATGTAATAAGCTGGGCCTCCACGGAACATACCGTTTGGATCACGCACTTTATAAACCT
GTGCCAATGATGATTCTGCAAATGCACTACTCATACCAATTAACGCTGTGATCCACATCC
AGAACACTGCACCTGGTCCGCCTAATGCGATAGCAGTCGCAACTCCACCGATATTACCCA
CACCCACACGGCTTGCCAAGCCTGTTGCAAAGGCTTGGAACGGGGTTAATGACTCGCCCT
CTGCAGCACGGCCAGACCACATTTCACGGATACTACGAGGTAATAAACGTAATTGAACTA
AGCCAGTGGTAATGGTAAAGAATAAACCAGCACCTAAAAGGGTTAATACAGTAATATCCC
AAAGTGGACCGTCAATCGTGTTCACGATCCATTTTAAAACATCTTCAAAAATTGAAACGA
TGCTATCCATCGAAAAGACCTCATAAAAAAGTAAAACAATTTCGGCATTTTAACGATTTT
TTATCTTTTGAAAAGATTTTTTTAATTAAAATGATAAAAAAAGTTAATGATTAGTTATTT
AGCGAGCTGGACTGGTTTAAATAACAAATTCTGTCTAATTAGCAAATAATACAAGGGACA
CCACGCTTGGTGTCCATTGAATATGACATAACTTAACGCTTAAACAAAAGATTTTGGCTT
GTATCTAACAAACTACTGTGGAATAAGGTAAAACCAAAACCGATCAAAAGTAATCCAATC
AGCAATTTTCCGAATAAAACAGACCGCTTGTGAGCAGAAAATGAAAGATACCAATGGCTA
ATATGCACCGCTTTACGGCGAGCGAAAAGTACCAAACAGGCAAAAAGCGTTAGCGTTAGC
CCCGTTCCCGTTGCCATTAATAACGCAGAAGCTACCCCCCACAGGTACAAATCCAAGGTA
TAAGCTAAAAACAGCACTAAAATTGCCCCTGAACACGGGCGTAAGCCAATGCTAAAAATC
AACATCAGCGTGCTTTTCCAATCCGTTGCAGTTGCCATTTCAGATGAACTTGGCAAATGT
TTATGCCCACAGCCACAATCTGCAGAATGTTGATGATGAGCAGTAATAAGCGGTGATTTT
GGGGCTATTTTTTGCAAATGGCGAATTTGAAAGCCCTTTGGCTTTGCTCTCACGCTTTTT
AACGCTTGATAACACCAATAAAGCCCAAACAACATCATTACAACAAAACTGCCTCGCTCA
ACCCATTTTAACGCTAGATTAAAATAGCTACGAGAAAGGGTAAAAATTACCACAATAATC
GTCACTAACCCAATCGCCACCAAGCCTTGCACTAACGCAGACAACAACGTGATTTTTACC
GCTTGTGGCAGTTTGGTTTGTTCAAAAGAGAGATAGCTGGTCAGAATAAACTTACCGTGA
CCTGGGCCGACGGCGTGAAACACGCCATAGATAAAACTCACCGCCATTAAGCTCAGCCCT
GCCTGTTGCTGGTTTTCGTTTAGACGATTTAACGCCCCTGAAAGGGCAAAATTAAATTCC
CTCTGCCACTCGCTGACTTTAAATAAGAGATAGGGATAAGCCTGATAAATCGCAAAAAGA
GCCACCAATCCGATCGCTATCCCAGCCCAATACTTTGCCTTTATTGACATACAATACTCA
CTTTTTGCGCAAATTGTGCGCCTAAAGACAAGCCACGTTCTGCTGGCATATCGGGGGTTT
CATTTTTATCTAATGTCGATGCATACAACCGCAAAGATTGATTTACCGTCGGCTCAATCA
TCTCAACTTTACAAAGATTTTGCTCTGTGCTACTGACATCACTCGCTTTTTCGTAATTCA
TTGCTAAGTAATAACTTGGCTCAAAGGTAAAAAAACGGAATGACTGCCCTTTTACCGCTT
TAGGTTCAGCCAGTAGCAAGGTGAAATGGTAAATAATACGATTATGCTGAATTTCAACGG
ACGAGTTATGCGGTTTAGCTTTAAACTTAATCGGTTCATTTTGCTGATTATAAAGCTCGC
TAAAATAGTGGGTACTCACCGCAGATTCATCTAACTCACGCAAAATTTTATTCATTGCCT
GTTTTTTATCCTTACTGCTGTTGATTTCATAGATCAGTTCAGCTGATGTAATCTCATCAA
GTGTCCAGTACAATTCAAAACCTTCCAGCTTACCTTGTTGAATTAGCACTTTATTTTTCA
TATCAAGGAAAGAGTGTGGATGAGCAAAAACAGAAAAAGAGAGTAACAGAGAAATCGTGC
CGATAAGAAAACGCTTAAGCATTTGAAATCCTTATAATGAAATCAATTTTAAAATCATTA
TATCAGACTTTTATAAGGGCTTTTTGTTCCGACATGCTTCAATAAAAAAGCGAACAGACA
AAATCTGTTCGCTCTTAAAAATTAGGCTGAGTCGGTCGATAAGCCGAGTTCTGTCGTGGA
CAATCATTCCTCTAGGCGTACATTCACACATACGCTCAAGCAACCTACCCGAATCCCAAG
CGGGCAACTCGTTGGATTCCTATTTGGTCTTGCTACGAGTGGAGTTTACCGTGCCGTGAA
ATGTTACCACTCACGCGGTGCGCTCTTACCGCACCCTTTCACCCTTACCAGCAGAAACTG
GCGGTCTGCTCTCTGTTGCACTAGTCGTAGGCTCACGCCTCCCAGACGTTATCTGGCACT
CTGCCCTGTGTAGCTCGGACTTTCCTCTCGTTTACTTGTCCCACTAGGTCGTTCTTACGA
ACGGTTAAGGGCTTCAATAAACCAGCGATTGTCTAACCAACTCAGGCTGGCGAGTATAGC
GGATTTATGAACTTTTGCAACAAAATGAATTGTCTCATCCCTATTATCAACGTTGATTGA
ATCACTTGGAATATATGATTTATATTCAACAATTTTCAAATTAATGCATACAAGCCAGCT
CTTTTCTTTAATGTATTATGCTACCAAGTCTTATCCTCTTGACGAGCAATCCCCTTATGT
CTTAACAACGCATCTAACGTAGGTTTGCGACCACGGAAGCGTTCAAACAAGACCATCGGC
TCTTCTGAACCGCCACGGGTTAAGATATTATCTAGGAAAGACTGCCCAACCTCACGATTA
AAAATACCTTCCTCTTCAAAGCGTGCAAAGGCATCTGCCGATAATACTTCTGCCCATAAG
TAGCTGTAATAGCCTGCGGCATAGCCCCCTGCGAAGATGTGGGAGAAGCTGTGTGGGGTA
CGCACGAAAGTCGGTAATTCCACCACTGCAACCTGTGCTTTTACCGCTTTTAGCGTATCT
AACACAATATTTTCTTTCGGCTCACTCATATGTAAACGGAAATCGAATAAACCAAATTCT
AACTGGCGTAACACAAACATTGCTGCTTGGAAGTTTTTCGCTTTCAGCAACTGGGTCAAT
TTCTCTTTTGGTAGTGGCTCGCCTGTTTGGTAATGTCCTGAAATAAAGGCAAGGGCATCT
TCTTCCCAGCACCAGTTTTCAAGGAATTGACTTGGTAGCTCAACTGCGTCCCACGGCACG
CCGTTAATCCCTGAAACGTCACCCACATCAATTTCGGTCAGCATATGGTGAATACCATGC
CCAAACTCGTGGAACAGCGTAGTAACTTCATCGTGTGTAAACAGAGCTGGTTTATCGCCA
ATCGGTTTATTGAAGTTACAGGTTAAGTAGGCAACAGGTTTTTGTAATGAACCGTCCGCT
AGACGTTTTTGATTGATACAATCGTCCATCCAAGCACCGCCACGTTTATTTTCACGGGCA
TATAGATCCAAATAGAATGAACCACGCAAGCGGTCAGTTTCATCGAAAATATTGAAAAAA
CGGACATTCTCGTGATAGCTATCAAACTCTTTCTGCTCTTCCACTCGCATACCAAAAATG
CGTTTCACCAGTTCAAATAAACCTGAAAGCACACGTTCTTCAGGGAAATAAGGGCGAAGC
TCTTCATCGTTGATCGCATATAAGGCTTGTTTCTGTTTTTCACTATAAAACGCAATATCC
CACGGTTGTAATTCGCTTACGCCATAGCTCTCTTTTGCAAAGGCTTTTAGCTCTGCTAAC
TCTTTTTTGCCTTGCTCTTTAGAACGATTTGCTAAACCTTCCAAGAAATCAACCACTTGC
GTTGGGTTTTCCGCCATTTTTGTGGCAAGGGAAAGATCAGCATAGCTTTCAAAACCGAGT
AATTTGGCTAATTCTAAGCGTAACTCAAGGGTTTCCGCCATAATGGCTGAGTTATCCCAT
TTACCTGCGTTTGGGCCTTGATCTGACGCTCGTGTGTTATAAGCTTCATACATTTTCTGG
CGAAGCTCACGGTTTTCACAATAGGTCATCACAGGCAAATAGCTTGGAAATTCAAGGGTA
AAGCGGTAGCCTGATTTCTCTTTACTTTGTGCTGAAAGTTTCGCCCCTTCAAGTGCTGAC
TCTGGCAAACCTTTTAGATCCGCTTCGTCTTCAATCACAATATCCCAACCCATTGTTGCA
TCAAGGACATTGTTGCTAAATTGTGAGCTAAGTTCAGATAAACGAGCAGAAATTTCGCCA
TAGCGTTTTTGTTTATCTGCTGGCAATGAGATCCCTGATAACTCAAAATCACGCAAGCTG
TTTTCAATCGCTTTTTTCTGAGCGAGCGAATAAGTGGCAAACTCAGGGCTATTTTTCAGT
TTGACATAGCCTTGATACAACCCCTGATGTTGCCCAACCCAAGTGCTGTATTCGGATAAC
ATCGGCAAACACGCTTGATAAGCTTCACGCAATTCAGAGCTATTTTTTACTGAATTGAGA
TGCCCAACAGGCGACCACGCACGAGAGAGTTTATCCCCTGTGATTGCTTGCGGTAGGTAG
AAGTTTTCCCACGTTGGTGTATTAATTTGAGAAACTTGTTCAATCGTATCACGGCATTGT
TGAATTAACTGCTCAATAGCAGGCACAACGTGTTCAGGTTGAATTTGAGAGAATTTAGGT
AAACTTGTGTTGTTTAAAAGTGGATTTGACATTCGATTTCCTCTTTATTTGATAAAAGTG
CGACATCTTACCATTTTAGCGATTATTTTCATTAGTTGATTGTGATTTATGGGGGAAGCC
GTTAAAATTTCAGTTATATACAAACTGCAAACTGCAAAAAATTAAACACAACCGACCGCT
TAGGAAAACGCAATGTCTTTAGATTTATCGGATATTCGACAACAAATCACTCAAATTGAC
CGCAACTTATTGAAATTATTATCGGAGCGTCATCGACTTGCGTTCGATGTAGTGAGAAGC
AAAGAGATCACGAAAAAGCCTCTACGAGATATCGAACGTGAAAAACAACTGTTACAAGAA
TTGGTTAGTTTTGCTCAAGCGGAAAATTATCAACTTGACCCACAATATGTTACGCAAATT
TTCCAACGTATCATTGAAGACTCTGTCTTAACACAGCAACATTACTTGCAAAATAAACTG
AATCAGAATCAAGAAAATGCCACCATTGCATTTTTAGGTATGCGTGGCTCTTATTCTCAT
CTTGCTTCTCGCCAGTTTATGAAAAACAGCACGGCTTCTTTAGTGGAACTCAGTTGCGAA
TCTTTCGATTCAGTTTTTGAAAAAGTTCAGCAAGATGAAGCCGATTATGGCGTGTTGCCG
TTAGAAAATACCACATCAGGTTCTATCAATGAAGTTTATGATTTGTTGCAACATACAGAC
TTAACCCTTGTAGGCGAATTAGCTTATCCTATTAAACACTGTGTTTTAGGAACAAACAAT
GCTGATTTTGCCCAAGTGGATACCATTTATACCCACCCACAACCTGCACAACAATGTAGC
CAATTTATTCATAGTTTAGATAAAGTGCATATCAAATACTGTGAAAGTAGTTCTCACGCT
ATGCAGTTAGTGGCTCGTTTAAATAAACCAAATTGCGTTGCGTTAGGTAATGAAGATGGC
GGGAAATTGTACGGTTTAAGCGTGTTAAAAAGTGGTATTGCGAATCAAGAAAACAATATT
ACTCGCTTTATTGTAGTGTCTAAAAAAACTATCAATGTTTCGCCACAAGTACAGACCAAA
ACCTTGTTATTAATGACGACGACTCAACAAGCGGGTGCTTTGGTTGATGCGTTGATGGTG
TTCAAGCAACACGGCATTCGTATGATTAAACTTGAATCTCGACCTATTTATGGTAAACCA
TGGGAAGAGATGTTCTATGTGGAATTAGATGCCAATATTCACAATGAAAATACCCAAAAT
GCCTTGAAAGAACTTAAAACAGTGACGAGTTTCTTAAAAGTATTGGGTTGCTATCCAAGT
GAAATTATTGAGCCAGTCCAAATCAACAATATAAGTTAGGAAATCTCTTAGATATTCCTA
GCATGTTACTTATAATGGCAGCTGCCAATTAATTTCTTCGACTCCGTGAGAACGAAGGTA
ATCATTGGTTTTTGAAAAATGGCGACAGCCTAAAAAGCCACGATGTGCAGAGAGCGGTGA
TGGGTGAGGGGCTGTGAGAACGCAATGACGAGAGCGATCGATAAATTGTCCTTTTTTCTG
AGCATGGCTTCCCCAAAGCAAAAATACCAGATTTTCACGATGTAGATTGAGTTGATGGAT
CACCTTATCAGTAAAGGTTTCCCAACCGATATTGGCGTGTGAATGTGCTTTTCCTTGCTC
AACGGTGAGAACCGTATTTAACAATAGCACCCCTTGTTTTGCCCACTCAATGAGATAGCC
GTGTGATGGTATTTGAAACCCAACATCTTGGGATAATTCTTTGTACATATTAACCAGCGA
GGGAGGCGGAACAATTCCTGGTTTTACTGAAAAAGATAAACCGTGTGCCTGATTGGGGCC
GTGATAAGGGTCTTGCCCTAAAATAACTACCTTCACATCTTTGAATTCAGTTAAAGCAAA
AGCACTAAACACTTCATTTTGAGGTGGGTAAATTACTTTTCCAACTAAACGTTCTTGATG
TACATATTGCAAAATATGTTGAAAATAGGGTTGTGTTTTTTCTTCCCCAATGGCATCAGT
CCAACTGTTCATATTCTATCCTATTATTAAATTGTTAAAAATTAAAATGAACTGTTAACT
CTTGTCTATTTTTTAAGCCATCATCAGTTTTTTTGATAAAAATGCTTAAATTTTTCTCGC
TTTTTAAAGGATTAAAGTTAGAATACTCAAAATTTTTTGAAACTTTAAACTTTTTTTATA
ATTTACCCAACATACTAGGAGCTAAAAATGATCAAAGGTGTACAAATCACTGAATCTACC
AACAAAAACTTATTAAACTCTTTCTGGTTATTAGATGAAGAGAAAAATGAAGCACGTTGC
TTAGCAGCTAAAGGTGATTTCCAAGAAGACCAAATAGTTGCAATCAGCGAATTAGGTCAA
GTTTCATACCGTGAAGTCCCAGTTAATGTTGCACCAACCATTAAAGTTGAGGGGGGTCAG
CACTTAAACGTAAACGTATTACGTCGTGAAACATTAGAAGATGCAGTGAAAAACCCTGAG
AAATATCCACAATTAACTATCCGTGTTTCTGGTTATGCAGTTCGTTTTAACTCATTAACA
CCAGAACAACAACGTGATGTTATTACTCGTACTTTCACTGAAAGTTTATAATTACATCTT
TTCTCAGGCCCTACCGTAAGGTAGGGCTTTATTGTATCTATTTTGACATAGTAGCAGATA
TGTTTTCTACTATATCATTATTTTAAACCCAATTTCTTCTCAAGATAGTGGATATTCGTT
CCACCCTTGCAGAAGTTTTCATCAGAAAGAATCTGTTTATGAAGTGGGATATTGGTTTTA
ATTCCTTCCACGATCGTTTCTGACAATGCATTTTCCATACGACGAATTGCAATATCACGA
TTTTCAGCAAAGGTAATCAATTTACCAATCATTGAATCATAATGCGGTGGGACTGAATAG
CTAGCATAAATGTGAGAATCCCAACGAACACCTAATCCACCTGGAACGTGTAAACGGGTG
ATTTTACCCGGTGATGGTAAGAATGTACTTGGGTCTTCCGCATTAATACGGCATTCAATC
GCGTGACCACGCACTTTAATATCTTCTTGTTTAACTGAGATTGGTAAACCTGCAGCAACA
CGAAGCTGTTCTTTTACAAGATCAATACCTGTAATCATTTCTGTCACAGGGTGTTCTACT
TGTAAACGGGTGTTCATTTCAATGAAATAAAACTCGCCATTTTCAAATAAAAATTCAAAT
GTACCTGCACCACGATAGCCGATTTCACGGCACGCATTCGCACAACGTTCACCGATAAAC
TGACGTAATTCAGGGGTAATGCCTGACGCTGGTGCTTCTTCCACCACTTTTTGATGGCGA
CGTTGCATAGAGCAATCACGCTCTGCCAAATAAACCGCATTGCCGTGTGTATCTGCAAGC
ACTTGGATTTCGATATGGCGTGGATTTTCAAGGTATTTTTCCATATAAACCATATCGTTA
TTAAAGGCTGCTTTCGCTTCTGCTTTGGTCATCGCAATAGATTCTTCCAAATCTTTTTCG
TGATGAACCACACGCATACCACGACCACCGCCGCCACCAGATGCTTTAATGATCACTGGA
TAACCAATTTTCTGTGCAATTTCTTTATTTTTGGCGACATCATTACCGATAGGGCCACCA
GAGCCAGGCACACAAGGTACGCCTGCTTTTTTCATCGCATTAATTGCAGAAACTTTATCG
CCCATTAAACGAATTACATCTGCTGTTGGACCAATAAAGATAAAGCCTGAATTTTCTACT
TGTTCTGCGAAGTTTGCGTTTTCAGATAAGAAACCATAACCAGGGTGAATCGCATCAGCA
CCAGTTACTTCTGCAGCGGCAATAATCGCAGGAATATTTAAGTAACTTTTTGTTGATGGC
GCAGGACCGATACATACTGTTTCATCCGCAAGGAGAACGTGTTTCAACTCACGGTCTGCC
GTTGAGTGAACAGCAACCGTCTTAATGCCAAGTTCACGGCACGCACGCAGAATACGCAAT
GCAATTTCGCCACGGTTTGCAATGACAACTTTTTCTAACATAAGAGATACCCTTAATTGA
AAGCGGTCTTTTTCGTGCAATTTTTTGCAAAAATCTGACCGCTTGTAAGAAATGGATTAT
TCAATAATGAAGAGTTTCTGATCAAATTCAACCGCTTCGCCGTCGTTTACAAGGATTGCT
TTGATTACCCCTGCTTTGTCTGACTCGATACGGTTCATCATTTTCATTGCTTCAACGATA
CAAAGTGTGTCGCCTACTTTCACGGTTTTACCCACTTCAACAAATGGAGCTGCTTCTGGG
CTTGGGCTACGATAGAATGTTCCTACCATTGGTGAAAGAATCGCGTGACCAGATACTTCC
GCTGTTGGTGCTGGCGCTGCCGCAGGTGCTGTTTGAGCTGCTGGTGCAGGGGTTGCTGCA
GGTGCTGGCGCTGCTTGTGGTGCAGCAACATATTGTACTGCCGCAGGTGCAACTGCTGGT
GCTGCACGGCTAATACGTACTGTGCCTTCTTCTTCAGACACTTCTAATTCAGTAATGCCT
GATTCTTCAACTAACTCGATAAGTTTTTTAATTTTGCGAATATCCATAATGAGATCCGTA
TTTGAATGTAAAAATAAACAAACTCTATGTTCAAAGAACATAGAGCAAAATTTTGCGTAG
ATTACCTGAAATTTTATTAATTTGCGACGAAAATCTGATAAATTTGCCGAATTTATTAGC
AAATTTGCCACTAATCGTAGCAGTTCAGTTTTCTTTTTTTACTTCAGACAACAAAAAATG
GATTTATTTCCCTCTCTTTAGAAATTGAATAGCATAATCTAAGGCGTAATCGTAACCTTT
TGCCCCTAATCCACAAATCACGCCTTTTGCGACATCACTTAAATAGGAATGATGACGGAA
AGGTTCACGGGCGTGTACGTTGGATAAATGGACTTCAACAAAAGGAATAGCAACTGACAA
TAAAGCATCACGCAAGGCAACGCTGGTATGAGTAAACGCACCGGGGTTAATGATAATGAA
ATCGGTATTTTGGAATGATTGATGAATACGGTTAATAATCGGCTCTTCGCCATTTGCTTG
AAAATACTCTAGACAATAGCCTCTTGCCTTCGCTAATTGTTGGAGGTGGTTTTCAATATC
GGCTAAGGTTTGTGAACCATAAATATGGGGCTCTCGTTTCCCTAGCATATTTAAATTAGG
TCCGTTTAATAACAAGATTTTTTTCATTATATTATCCTTACAAGCGGTTAAAAATGAGCA
AGATTTTGCAATGTTATCAAATTCTAACCCTCGCCCCTTGTGGGAGAGGGGAGAGAATTT
AGCTACTTATGTTGTAATTACTTTTATCATTCAACATTCGAACAACTTAATGGATATAAA
TTCAATTTTTCCATCAGCACTCTATCGCCATCTTCTTCTGGGTTTTCCGTCGTTAATAAT
TTATCCCCATAAAAGATCGAGTTTGCGCCGGCCATAAAACACAAGGCTTGCATGGCTTCT
GGCATATTGCTACGCCCGGCTGAAAGGCGAACATAACTTTTTGGCATCGTAATACGCGCA
ACAGCAATGGTTCTCACGAATTCTGTCCAATCGAGATCTTCTGCATTTTCAAGTGGTGTG
CCTGCCACTTTAACCAATTGGTTAATCGGCACGCTCTCTGGTTGAGGATCAAGATTGGCT
AAGCTGGCGATAAGTCCGGCTCGTTCAGCTCTTGTTTCATTCATACCAACAATACCGCCG
CAACAGATTTTTAACCCTGCGGAGCGCACTTTACCTAAGGTATCCATTCGATCATCGTGA
GAACGAGTGTGAATGACCTGATGATAGCGTTCCGGATCGGTATCTAAATTATGATTGTAG
TAATCTAATCCAGCTTCTTTTAAATCTTCCGCCATACCTTCTTCTAACATACCGAAAGTA
CCGCAAGTCTCTAAACCTAGGGATTTGACCGCTTTAATGATGGCGGAGACCGTCTCAATA
TCTTTAGGTTTAGGACCTCGCCACGCTGCTCCCATACAAAAACGGCTTGCTCCTCGAGCC
TTGGCAATTTGGGCTTTCTCAACAATATAGTTCACATCAAGCATACTTTGCTTTTCAACA
CCCGTGTCATAGCGGGCAGATTGTGGGCAATACTCACAATCTTCAGCGCAACCGCCCGTT
TTAATGGAAAGTAGCGTAGAAAGTTGAATGGCATTTGGATCAAAATGTTGTCGATGAATT
TCTGCCGCCCGAAAAACTAAGTCCATAAAAGGCAAATCAAAAAGTTCTTCAACTTGGCAT
TTACGCCAATATTGTGCCGTTGGATGCGGCGTGAGCTCATTTTTGGCTTTTAAACGTAGC
GAATAGGTCGTCATACAAGATCTCCAAAAAAGAGGCACAAGCCGTTGCTTGTGCCATTCA
GTGCGAAAATTACTCTTCGATAGAACGTAATAAGTCGTTAAGACCCACTTTACCTAATGT
TTTCGCATCCACTTTTTTCACGATCACTGCACAGTATAAGCTGTGTGAACCATCTTTTGC
AGGAAGGCTACCTGAAACCACCACAGAACCGGCAGGAACACGACCGTAATGGATTTCGCC
TGTTTCACGATCATAGATTTTGGTTGATTGACCGATAAACACGCCCATTGAGATCACACA
GCCATCTTCAACAATCACACCTTCTACGATTTCAGAACGTGCGCCAATAAAACAGTTATC
ACCAATAATCGTTGGGTTAGCTTGTAACGGCTCTAACACACCGCCGATACCTACGCCACC
TGATAAATGCACGTTTTTACCAATTTGCGCGCAAGAACCCACCGTTACCCAAGTATCCAC
CATTGTACCTTCGCCAACATAAGCACCGATGTTCACAAATGATGGCATTAACACCACGTT
TTTCTCGATGTGTGAACCTTGACGCACAACGGCACCTGGAACAGCACGGATACCATCTGC
TTTGAACTGCTCTTCGCTATATTCACCGTATTTGGTCGGCACTTTGTCGTAGTATTTAGT
TTCTGCACCATCAATGATTTCGTTTTCGTTGATACGGAATGAAAGTAAAACCGCTTTTTT
CACCCATTGATTAACAACCCATTCACCATCAATTTTTTCTGCAACACGCAGTGAACCATT
ATCTAATCCTTTAATCACTTCTTCGACAGCCGCACGAGTTTGTGCATCAACAGTTTTTGG
AGTAATTTCAGCACGACGCTCGAACGCCGCTTCAATAATTGCTTGTAATGACATTTGCAT
TTCCTTCTTGTGAATAAATAAAAACGGCGAACGTTTTAACATATAAGCGGTGGGATTGCT
ACTAAATTTCACAAAATAATGTAATAGATACATATAAGCGGCATGATTCTACGGATTTTT
TACAAATCCAGATTTTCTCTTTGACTAGTTACTTCAAAATCTGTAATATTCGCACCCTAT
GCAAAAGGTAAAACTACCCCTAACTATTGACCCATATAAAGACGCTCAGCGTCGAATGGA
CTACGAAGGCTACATTTCTGCGAACCTACTTAGCCGTTTGGGTGAATCTGTTGGTCAAAT
GCTGGGCGATGCACAAGTTACTTTATCGTTATATGTTGATCCGCAAAAACTCACAGTGGT
TAAAGGCACTGCGAAAGTTGATGTGGAGCTAGACTGTCAACGTTGTAGTAACCCATTTAC
GCAAACACTCGACTGCACATTTTGTTTCAGTCCAGTGTCTAATATGGATCAGGCGGACAA
TTTGCCCGAGATTTATGAACCAATTGAAGTTGATTCTTTTGGTGAGATAAATTTGCTAGA
TATGATAGAAGACGAATTCATTCTGTCATTACCCCTAGTGCCGATGCATACCGATGAACA
CTGTGAAGTGTCCGAAAGCGAATTAGTTTTTGGCGAATTACCAGAAGAACTGGCAAAGAA
ACCAAATCCTTTCGCAATATTAGCTAATTTAAAGAAAAACTAGATCTAGTAGGAGTATAG
CCAATGGCTGTTCAACAAAATAAGAAATCTCGTTCACGTCGTGATATGCGTCGTTCACAC
GATGCATTAGCCACAGCTGCAGTATCTGTAGATGCGCGTGGCGAAACCCACTTACGTCAC
CACGTTACCGCTGACGGTTATTACCGTGGTCGTAAAATCAAATAATCAATTGGATCTCGT
AGAGGTTTAAATTGACTCATCTAACTCTCGCGTTAGATGCGATGGGCGGGGACTTTGGTC
CCCGTATTACTATCCCTGCATTATCACTTGCGTTGGCTCAACATCCAATACTCAGTTGCA
TCTTGTTCGGCGACCAAGCTGAAATATCCCCCTATCTCAATAAACTTTCTCCCGATATTC
AACAACGTATCGAATTAGTCCATACAACAAAAGTGATCGAAGCAGACTTGCCTTTTGTGC
AAGCGATTCGTCAAAGTAAAGGCAGTTCAATGCGTTTAGCGATTGAAGCGGTAGAAAATG
GAAATGCTCAAGGCTGTGTAAGTGGCGGAAATACAGGTGTACTGATGGGACTAGCAAAAC
AATTGATTGAACCCTTGCCAAACATTGATCGTCCCGCATTAACATCTTTGATTCCAACAA
TTAACGGCAACTCAAGTGTGATGTTAGATCTTGGTGCAAACGTTGAAGCAGATAGTGAAC
TATTGCTTCAGTTTGCGGAAATGGGCAATGTGTTTGCAGAAGTGATGTTGGATTTGGTCT
ATCCACGTTTAGCGTTGCTGAATATTGGAACAGAAGAGCATAAAGGAACACAGCAAATTC
GAGATGCTCACCAGCAATTAAAACAATGTAATCATCTAAATTACATTGGCTTCTTAGAAG
GGGATAAATTAATGAATCATCTTGCTGATGTGATTGTCTGCGATGGATTTAGCGGTAATG
TTGCACTTAAAACACTTGAAGGTGCGGCAAAAAATATCCTTTCACTCTTTAAAAAAACAA
CGGAAGATTCACATCTTTGTCGCAATACCAAACGTTATTTACTACGTTTAATCTTTTATC
GTTACTATAAAAAGCTACAACAGATCAACCCTGATCGCCATAACGGTGCCACACTGCTCG
GCTTATCGTCCGTGGTTGTAAAAAGCCATGGTGGGGCAAGTGAGCGAGCGTTTTTCTATG
CAATTGATTACGCCAAACAACAAATTAAAAATAACATCCCTACAAAAATCTCCCAAAGAC
TTATTCTAAACAATTAAGCTCGCTGTATCACAGGTAAAGTTTTATTCAGAAAAAACTTTT
CTTTTTTTTAAAAATCGCTACTATACGCCGTCCTCAAATATAACCCAACATTTGAGGCGT
TGTTTCCAACCTATCCAATCCTAGGGAGCAATAGGGTAAAAACAAAAAAGCTGAAACGCT
TTTTTTAATAAGTAGCGAGTCAAATGCCCCAAGGCATCTTATCTTTCAAGATAAGAAAGC
TTAGGTTTCCCGCAAGGTACCCGACTTATTTTTTTAACCTCTTATAGAAGGTCTATTTTC
AAATGACAACAACTCCTGTAAATCCGATCAATCAAGCAACTAACGAATATTACTTAACTC
GTCAAAACGAAATGGAATCGAATGTTCGTAGTTATCCTCGTAAATTACCGCTTGCAATTG
CAAAAGCACAAGGTTGCTGGGTCACTGACGTTGAAGGTAACGAATATTTAGATTGCTTGG
CTGGTGCAGGTACTTTAGCACTCGGACATAATCACCCAGCCGTTATTCAGGCTATTCAAG
ATGTATTAGCAAGTGGTTTACCGCTTCATACCCTTGATTTAACTACGCCGTTAAAAGATG
CTTTTACCGAAGAACTACTCTCTTTCTTCCCGAAAGGTGAATACCGTTTACAATTCTGTG
GCCCTTCTGGTGCGGACGGCACAGAAGCAGCAATCAAATTAGCGAAAACCTATACAGGTC
GCGGTAATGTAATTGCATTCTCAGGTGGCTACCACGGTATGACCCACGGTTCGCTCTCAA
TGACAGGTAACCTTAATGCGAAAAATGCCGTGCAAAACTTAATGGCAGGCGTACAGTTTA
TGCCATATCCGCACGAATACCGTTGCCCATTAGGTATCGGCGGTGAAGCAGGTGTTGATG
CTTTAACTTACTATTTTGAGAACTTTATCGAAGATGTTGAAAGCGGTGTGGTAAAACCAG
CAGCTGTTATTCTTGAAGCAATTCAAGGTGAAGGCGGTGTGGTTACCGCACCAGTGAAAT
GGTTACAAAAAATCCGTGAAGTAACGAAAAAACACGGAATTGTGTTGATTTTAGATGAAG
TTCAGGCAGGGTTCTGCCGTTCAGGTAAAATGTTCGCCTTTGAACACGCAGGCATTGAGC
CAGATGTTGTGGTAATGTCAAAAGCTGTAGGTGGTAGCTTACCGCTTGCTGTACTTGCGA
TCAAAAAAGAGTTTGACGCTTGGCAACCAGCAGGACACACAGGTACATTCCGTGGCAACC
AGTTAGCAATGGCAACAGGTTCAAAGATCAATGGAAACTGCCGTACAAGCGGTGAGTAAC
TGGCTACAAAATGAAAAAATGTACACTGGCGGTAGCATTAAACAGCTACGCTCAGAAATT
GCCTTTAACCCGCCAAAAGAAGGCTTAGGCGTTGCTAAATCCCTAGACCGCTTAATTGAG
TTATTCCTCAACAAAAGTTTAAAAGTACACCACCCACACTCTTTGGCTCACTTACACTGT
CCAACAATGGTCACTAGCCAAATCGCCGAAGTTTTAATCAATGCTACCAACCAATCTATG
GACTCTTGGGATCAAAGCCCTGCAGGTTCATTAATGGAAGTGCAACTTATCGAGTGGTTG
CGTGAAAAAGTGGGCTACGACAAAGGTCAAGCGGGGGTTTTCACCTCTGGCGGTACGCAA
TCTAACCTAATGGGCGTATTACTTGCCCGTGATGCGTGCATTGCAAAACACTGGAAAAAT
GCGGACGGCACGGAATGGTCGGTGCAACGTGACGGTATTCCGCCTGATGCAATGCAAAAG
GTGAAAGTGGTTTGCTCAGAAAACGCACACTTCTCCGTGCAAAAAAATATGGCAATGATG
GGAATGGGATTCCAATCTGTTGTAACTGTACCGTGTAATGAAAATGCCCAAATGGACATC
AATGCGTTGGAAGCGACCTTAGCCAAACTTTATTTAGAAGGCAAAGTTGTGGCTTGCGTT
GTGGCAACAGCAGGCACAACGGACGCAGGGGCGATCGATCCACTCAAAGCCATTCGTGCG
ATTACCAACAAATTCGGTGTTTGGTTACACGTTGATGCGGCGTGGGGCGGTGCATTACTG
CTATCCAATGAATATCGCCATTTCCTAGACGGTATCGAACTCACCGACTCAATCACCCTT
GATTTCCACAAACACTTCTTCCAAAGTATCTCTTGTGGCGCGTTTTTATTAAAAGATGAA
AACGAATACCGCTACATCGACTACAAAGCAGATTATCTCAACTCAGAGTATGACGAAGAA
CACGGTGTACCAAACTTAGTGGCAAAATCACTACAAACCACCCGTCGTTTTGACGCATTA
AAATTATGGTTTACTGTGGAAGCCCTTGGTGAAAATCTTTACGGTTCAATGATTGACCAC
GGCGTGAAATTAACTCGTGCCGTTGCAGACTACATCAAAGCGACCGACGGCTTAGAGCTA
TTAGTTGAACCTCAATTCGCTTCCGTGTTGTTCCGTGTTGTACCGCAAGGCTACCCAGCA
GAGTTTGTTGATACCTTGAACCAGAACGTTGCAGATGAACTCTTTGCCCGTGGCGAAGCG
AATATCGGCGTAACCAAAGTGAACAACATACAATCGCTAAAAATGACCACCTTAAGTCCA
ATTGCGACCTTAGAAAACGTTCAGGCTTTATTAGCTCAAGTATTGAGTGAAGCAGAGCGT
ATCAAAGATGCAATTGCAAAAGGTGAATATACACCGGCGATTGATTAAACATAAAGAGTT
TCTAGGATGATGAATAAAAATTAATTTATACGCTATAAAACGAATAAGAAATCATCAATA
ACTCTTTTATTTAGTTCATTTTTAGTTAAATTCATGCTAACCCTATAAAATAGATGACAC
CCTATTTTATAGGGTAATTTTTTATTTATCCCTAAGATTTAAACAATTAGTAAGCTGATA
GGAAAAAGATGACAAACAGCAGATTGCGTACTACCATATAGCCAAATTTTATTAGATAAC
GAGTTCAAATGATGCACCGTAGATTTCAAACCATTGCGATTGTCGGCAAACCTCGTCACG
ATATAGCTTTAGAAACGCATTTAGCTGTGTATAACTGGCTAAAAGATCGTAAATATAATG
TGTTAGTCGAAGAAAAAATTGCCACTCAACTCAATTTAGCTAACCCGATGAGCATTGCAG
AAATTGGCGAATGGGCGGATTTAGTAATTGTGATTGGTGGTGACGGTAATATGCTGGGTA
TGGCTCGGCAATTAGCGAAATATCGTGTACCACTGATTGGCATTAACCGTGGAAATCTTG
GTTTTTTAACAGATATTGCCCCTCAAACAGCCTTTGAGCAACTGCATAGTTGCCTTGAGC
GTGGCGAGTTTATGATTGAAGAACGTTTCTTACTTGATGCGAAAATTGAGCAAAATGGTA
AGATCATTGAAGCAAATAATGCCCTCAATGAAGTTGTCGTTCACTCTAGCCAAATCGCTC
GTACTATTGATTTTGAAGTGAGTATTGATGGCAAATTTGCTTTTTCGCAACGTTCCGACG
GGTTAATTATTGGAACACCTACAGGTTCAACCGCCTATTCGCTTTCCGCCGGTGGCCCAA
TCTTAACCCCTAATTTAAATGCGATTGCTCTTGTTCCGATGAACCCACACAGCCTTTCTT
CTCGTCCTTTGGTTGTCGATGGCGATAGTGTTATTTCAATGCGTTTTGCTGAGTACAATC
AGTCAAATTTAGTGATTAGCTGTGATAGCCAACGTTTACTGCCGTTTAGCCCTGATGAAC
GTATTCTTGTGCAAAAAAGCCCGGATAAGTTGCGTCTATTGCATTTAAAAGATTACAACT
ACTTTAATGTTTTAGGTTCAAAATTGGGCTGGTTGAGTAAGTTATTTTGACATAATATGT
TTCAAAAAATTGGCATAGCGACTATTTTGTCTACTATGCCCCAATATTGCTGGGAATAAT
CCCCTAAATGATTTCTTAAAATTTTAATTTTTGTACGACTATCGTATAACATCAGAAGTT
GCATTTAGCGCCTGACGCTGTGCTTCAAACAACTGCTCAATCCCTTTCTGTGCTAAATCA
AGGAGTTGCAATAATTCCATATGGCTGAACGGTTCACCTTCGGCAGTGCCTTGTACTTCC
ACTAAACGACCGTCTTCAACCATCACCACATTCATATCGGTTTCTGCGTTAGAGTCTTCC
ACATATTCCAAATCACAGACCGCTTGCCCATCGACAATCCCTACAGAAATTGCCGCCACT
AATCCTTTCATCGGATTTTCTTTCAATAAGCCATCGGCGATCAATTTGTTAATCGCATCG
TGTAACGCAACGCAAGCCCCTGTGATAGACGCTGTGCGTGTACCGCCGTCGGCTTGTATC
ACATCACAATCTACCGTAATTGTACGCTCACCTAAGGCTTTCAAATCAACGACAGCACGC
AAAGAGCGAGCGATTAAACGCTGAATTTCCATTGTACGACCGCCTTGTTTGCCTTTCGCC
GCTTCACGTTGGGTTCGGCTATGGGTTGCTCTTGGTAACATACCATATTCGGCAGTCACC
CAGCCTTGTTGTTGCCCTTTGAGAAAACGTGGTACAGTTTCTTCGACAGTGGCATTACAC
AGCACTTTGGTTTCACCAAATTCCACCAACACAGACCCTTCGGCATAGCGAGTATAGTTA
CGAGTGATTTTTACAGGACGAGTTTGATCAACAGGACGATTATTTGGACGCATATTTATT
CCCTTTCTCTAAAAAATTTCCCCTATTCTAGCAGAATACCAAGTACAATATGCCAAATTT
TGTAACAAAGAGAAAAGAGTACAATGATTTACAGTATGACCGCTTTCGCCCACCTTGAGC
TTAAAAAAGAGTGGGGTAACGCCGTATGGGAAATCCGTTCGGTTAATCAACGTTTTTTAG
AAACTTATTTCCGTCTGCCTGAAGCCTTTCGCAATTTGGAAATGACCTTGCGTGAACGTC
TGCGTACGACACTAACCCGTGGTAAAGTAGAGTGTAGTTTACGCATTGAATTAAATGCTA
ATCAAAACAATGGCTTAGCTTTAAATCAAGAGTATGCCAAACAGGTGATAAGTTCATTAC
AATGGCTAAAAGAAACGGCTCAAGAAGGCGAAATTAACTTGGTGGATATTCTGCGTTTCC
CTGGGGTTGTCGATAACCAAAATCAAGATCTCGACCAGATCAGCCAAGATTTATTATACG
GTTTTGAGCAGATCCTTACAGAATTTATCGCAATGCGTGGACGTGAAGGGGCGAATTTAC
AAGCCTTAATTCAACAACGTTTAGACGCTATTGCCACAGAAGCGACAAAAGTACAGGCTC
AAATGCCGAGCGTTTTACAGTGGCAAAAAGACCGCTTGCAACAGCGTTTTGATGAACTGA
ACTTGCAACTTGATCCACAACGTTTAGAGCAAGAAATGGTACTACTGGCTCAAAAAGTCG
ATGTGGCGGAAGAGTTAGACCGATTACAGCTACACGTCAAAGAAACCACGTCTATTTTGA
AAAAAGGCGGTGCAGTTGGACGTAAATTAGACTTTATGATGCAAGAGCTAAATCGTGAAG
CGAATACGCTGGCATCAAAATCGATTAACGCTGATGTCACTAATTCTGCCGTTGAGTTGA
AAGTGTTAATTGAACAGATGCGTGAGCAAATTCAGAATTTGGAGTAGTCAATGAGTCAGA
CCTTAACCCCATTTCATACCTTTCATTTGCCTGCAAAAGCATCGGTCATTATCGAGTTCA
ACAGTATTGAACAACTATTAACCGAATGGCAAAAAGCTGATCACGCACAACAACCGATTT
TATTGTTAGGGCAAGGCTCTAATGTGCTGTTTTTAGATGATTTTGACGGCACAGTATTAG
TCAATAAGCTCAAAGGGATCGAGCATCGTCAAGACGACCACTTTCACTATCTACAAGTTG
CTGGTGGTGAAAATTGGCACGAACTTGTGCAATGGACGTTGAAGCAAGGAATTGGCGGGC
TTGAAAATCTGGCGTTAATTCCTGGTGTTGCTGGTTCTGCACCGATTCAAAATATCGGGG
CTTACGGGGTAGAATTTGAGCGTGTTTGCGATTGTGTCGATGTACTAAATCTCAAAACGG
GTGAGCTGTTCCGTTTAACGAAAAACGAGTGTGAGTTTGGCTATCGAGAAAGTGTATTCA
AGCATCAATATCGTGAGCATTATGCGATTGTGGCTGTCGGTTTGAAGTTGGCAAAGGTGT
GGCAACCTGTTTTAAATTACGGTTCTTTGGCACAATTTGATCCAAACACAGTAACGCCAC
AGCAAGTGTTTGATGAAGTCTGTGCCGTACGCCGAACGAAATTACCAAATCCTGATGAGT
TTGGTAATGCGGGTAGTTTCTTTAAAAATCCCGTAGTGGAATTTGCAAAATTTCAACAGA
TTCAGACCGCTTACCCGAATATTCCACACTATCCGCAAGCGGACGGTTCGGTCAAATTAC
CTTCGGGCTGGTTGATTGACCAAGCAAATTTAAAAGGCTTCCAAATCGGTGGAGCGGCAG
TTCATACCCAACAAGCGTTGGTGCTGATTAATAAAGAGAATGCTACTGGGACTGATGTTG
TGGCACTAGCCAAAGAAGTCCGTCGTCAAGTCCGTGAAAAATTTGGCGTGGAATTACACC
CAGAAGTACGTTTTATGGGACGACAGGGCGAAGTGGATAGTGAATTTGTGACAAGGTAAT
TGGCAATGGGATTTGATCAACATTTAATTACATCGGCATTAACGCAAGGACAAGCTCTTG
TATTTAAAGAGATTGACTCCACCAACGAATACCTACTGACTCACTATAAAACCTTGCCAT
CAGGCTCACTTTGTGTTGCAGAGTCCCAAACGGCGGGGCGTGGCAGACGTGGACGGCAGT
GGTATTCACCTGAAAGTCAAAACGTTTATTTTTCAATGTTATGGCACTATCCTTCATTGG
ATATTCCACAGCTCTCATCACTAAGTTTAGTGGTATCAGTATTAATTGCCGAGACCTTCC
AAACACTGAACGTACCGCATATTCAAATTAAATGGCCCAATGATATTTACTATCAAGGTA
AAAAAATGGGGGGCATTCTAATTGAGAGCCGTGTCGATAAAACGGGAATTTACCTTGTGA
TTGGCATCGGCTTGAATTTAGGAATGAACACTGTCGATAAAAATGTGGTAACGCAGGCTT
GGAGCGATCTCTCAGAACATCAGATAGATCGTTCCCAACTGGTTGCTGAGCTAGCTAAAC
GTTTACAAAATGCCCTAGTGACTTATCCACAAACCACCTTTGAACCCTACGCAGAACGTT
GGCAACAGTTTGATATTTTCCGTCATCAAGCGGTTAGATTAATCACTGAAAATGAAGAAA
TTCACGGGATTTCCCTTGGAATTAATGAAGAAGGGGAATTGATTCTGCAACAAGGGGAAA
TTATCCGCCGTTTTGCGACAGGTGAAATGTCATTGAGAGGAAACTAATCGTCCCTATCTC
AATTCATATTTTAGGGATGCCGTAATCAAAAGAGTTAGTGAAAGTTAGAAAAACAGAACC
AACTCTTTTGTCCACTATGCTTTTTTAGGCTGTAAAAATAGTTATATACTTTCTAGTTGC
TTGCTTCGTTGAAAAATGAATTGAATTAACGTATTATCAACATCCATCACTACTTTTCCC
TTAAATACATGAAAGCACTATTCATCTTACTCGGTTTTATCTCAATGATATTAGGTTTAA
TCGGTATTATTGTACCTGGATTACCAACCACTCCGTTTTTGCTTTTAGCATTATATTGCT
TTGGCAAAGGTTCTAAACGACTAAAACAGTGGTTTTTATCTACCTCTATCTATTCCAAAT
ATCTCAAGTCTTTCGATCAAACACGAGCCATGACACTTAAACAGAAAATCAGTATTTTGG
CGTTTTCTGTGCCATTCTGTATTTTTGCTTTCTTTGTAATCCCTCACATCATCGGCAAAC
TGATCTTAATTGCTGTGATTATCTTTCAATATTATTACTTCATCTTTAAGATTAAGACTT
TAGAAAAATAGGCTCTCAAGGTAAAATAACAAGCTGTCTAAATTTGCAAAAAGAGAAAGA
AAATGACCGCTTGTTTAAGCAAAGAAATCTTAAAAATTGGCTTAGTTTCCGTGTCTGACC
GAGCTTCTGCCGGTGTTTATGCTGATCAAGGCATTCCTGAATTACAGGCTTGGTTACAAA
CTGCCATTACCACACCTTTTGAGCTTGAAACTCGCCTAATCCCTGATGAACAAGCACTTA
TTGAGCAAACATTGATTGAATTAGTCGATAACCACGCTTGCCATTTAGTCCTAACCACAG
GCGGTACAGGCCCTGCTAAACGTGATGTTACACCCGATGCGACCTTAGCTGTTGCCCATC
GAGAAATGCCTGGCTTTGGCGAACAGATGCGACAAGTGAGCCTACATTTTGTACCAACGG
CTATTCTCTCTCGTCAAGTGGGGGCAATTCGACATAGCTCACTGATTTTAAACCTACCAG
GACAGCCAAAAGCAATTAAAGAAACTTTGGAAGGGGTGAAAGATCAAGATGGAAAAGTGC
TTGTTCGTGGTGTTTTCAGTGCAGTTCCCTACTGTTTACAACTTTTAAGCGACATTTATA
TTGAAACTTACCCTGAAATTTGTGAGAGTTTTAGACCGAAATCAGCAAGAAGATAGGATA
ACTTATGAAAAAAATTGAAGCCATTATTAAACCATTCAAATTAGATGATGTCCGTGAAGC
ATTGACGGACGTGGGCATTACGGGAATGACGGTTACTGAAGTGAAAGGCTTTGGTCGTCA
AAAGGGGCATACGGAGCTTTATCGTGGGGCAGAATATGCGATTGATTTTCTGCCGAAAGT
AAAATTAGAAATTATTGTGGCTGATGAGCAAGTTGATGAATGTATTGAAGCGATCATTGA
TACGGCACAAACAGGCAAAATCGGCGATGGTAAGATTTTCGTGTATGATGTAGAACGTGT
TATTCGTATTCGTACGGGTGAAGAGAACGAAGAAGCAATTTAAGGAATAAAATGAAAAAA
ACAGGTTTATCGTGGTTGTGGTTAAGTGTCGTGGTATTAATCACAGATTTATTGAGCAAA
TACATTGTGGTACAACGCTTTGAGCTTTATGAAAGCGTGAATGTTCTGCCGATCTTTAAT
CTTACTTATGTGAGAAACTATGGGGCGGCGTTTAGCTTTTTAGCGGATCATTCAGGCTGG
CAAAAATATTTCTTTTTAGGTTTAGCTATTGTCATTTCTATTGCATTGATTGTAATGCTG
TTTAAAAATAAAGCGGAGCTCAAACTGCAAAATTCAGCTTATGCCTTAATTATTGGTGGG
GCAATCGGCAATGCGATTGATCGTGCTTATAATGGCTATGTGGTTGATTTTTTAGATTTT
TATTGGGACATTTATCACTATCCTGTATTTAACATTGCCGATATTGGTATTGTGGTGGGG
GCAGGATTGCTGATTTTAGAATCCATTTTAGAACATCGTAAAAGTAAAAAGAGTAATTAA
ATGAACATTATTTTAGCGAACCCAAGAGGGTTCTGTGCAGGTGTAGATCGTGCTATTTCA
ATTGTAGAGCTTGCCTTAGAAATTCACGGTGCGCCGATCTATGTGCGTCACGAAGTTGTA
CACAATCGCTTTGTGGTGGACGGATTAAAAGCCAAAGGGGCGATATTTGTTGAAGAGCTT
GATGAAGTGCCAGATGGTGCTATTGTGATTTTCTCTGCACACGGGGTTTCTCAAGCGGTT
CGCCACGAAGCCAAACGTCGTGAATTGAAAGTTTTTGACGCAACCTGCCCGCTTGTAACC
AAAGTGCATATGCAAGTCGCTCGAGCGAGTAAGAAAGGCACAAAAGCGATTTTAATCGGA
CACGAAGGACACCCCGAAGTCGTCGGCACAATGGGGCAATATGATAATGAGAAAGGTGGC
ATTTTCCTTGTAGAAGATGTGGAAGATATTGCTAAACTTGGCTTAAAAGAAGATGAAGAT
CTTACTTTTATGACCCAAACCACCTTATCTATTGACGATACAATTGATGTGATCGAAGCC
TTAAAACAGAAATACCCTGCAATTCAAGGTCCGCGTAAAAATGATATTTGTTATGCCACC
ACGAACCGTCAGCAAGCGGTAAGAGAATTGGCAAAATTAGCACAGTTAGTGCTAGTAGTT
GGATCTAAAAACTCGTCCAACTCAAATCGCTTAGCCGAGTTAGCTTCTCGAATGGGAACA
CCCTCACAGTTAATTGATGGGCCACAGGACATCGATCCAAACTGGCTACAAGGGGTGACA
ACGATCGGCATTACCGCGGGTGCATCTGCCCCTGAAGTGTTGGTGCAGTCTGTGGTTGAA
CACTTAAAAACACTCGGTGTCACCAAAGTTGAAGAACTGGAAGGTTGTGAAGAAAATACC
GTTTTTGAAGTGCCAAGAGAGCTACGCATTACGGAGGTAAACTGATGAGTCGTTTTAGAA
TTGAATGGGAATGCCGTCGTGGTATGCGTGAATTAGATAAAATGATTATGCCGTTTTATC
AAGAACATTTTGATAGTTTGACCGCAGAGCAACAGTACACTTTCGTGGAAATGCTTCGCT
ATACCGATCCAGAGCTGTTCCGCTGGTTTATGAATCAAGACACACCTCCAACAGAAGCGT
TACAAGAGATGGTGAGATTGATTCAATCGAAATTGGTCTATTGAGTAATGATATGTAGGT
AAAGTATTTAGCATGTTAGATAAAATGGTTGTTTATAATCCCTGTTTGTGTGTGGGAAAA
CCCAAAAGAACTATAGAAATATTTTCTTTGGAGCTAACGTTGATCAGCCCCTATTATTAA
GACTTATATCATTATCTAAATGAAAAAAGAAAAATCCGAATTTCCCTTGGCACAATCTCG
TGTGGATGCCCCTTTTGCCAAAGGCGTGTTGGCGTGGTATCAGCAATACGGGCGTAAACA
TCTGCCGTGGCAACAAAATAAAACCTTGTATGGCGTTTGGCTATCTGAAGTGATGTTACA
GCAGACTCAAGTGGCAACGGTTATTCCCTATTTTGAGCGTTTTATTCAACGTTTTCCCAC
TATTATTGATTTAGCGAATGCACCCATTGATGAAGTGTTGCATTTATGGACGGGGTTAGG
CTATTACGCAAGAGCAAGGAATTTGCATAAGGCTGCACAACAAATTAGAGATGAATTTGG
CGGTCAATTTCCGACAGATTTTGCTGATGTGTTTGCACTTTCAGGTGTCGGCAGAAGTAC
GGCTGGGGCGGTACTCTCTTCGGTACTTGATGCACCTTACCCGATTTTAGATGGCAATGT
TAAACGTGTGCTTTCTCGTTATTTTGCGGTTGAAGGTTGGTCGAGCGAAAAAACGGTTGA
AAATAAATTGTGGGATCTGACCGCTCGTGTTACACCAACTTCGCAAGTTGCGGATTTTAA
TCAGGCGATGATGGATTTAGGGGCAATGATTTGCACACGATCTAAGCCGAAATGTTTCCT
TTGCCCGTTAGAAAAGGGCTGTCAGGCAAATGCCCAGCAGGCTTGGGCGGATTTTCCAGC
CAAAAAACCGCAAAAGGCGTTGCCTGAAAAACAGAGCTACTTTTTGATTTTAAAACAGGG
GACAAAGGTCTTATTAGAAAAGCGTGAAGCAAAAGGGCTTTGGGGTGGGCTTTATGTCTT
TCCGCAATTTGAACATTTAGAGGATCTCAAGCGGTCAGTTTCAGACAAGAATGTGAAATT
TACCCGATTAATTGCCTTTCGGCATACTTTTAGCCATTTCCATTTGGATATTTATCCTAT
TTTGGCGGAACTTAGTTTACAAAAAAATGCCGAAATCCTACCGCTTGGGGTGGCAGAAAA
TCAGGGAAATTATCATTTGCGTGTATCTTCAACAGCGGATTATTGGTATGATTTAACTCA
ACCTAGCGAAGTGGGTTTAGCAACCCCGATAAAACGCATTTTAGACGAATTAACTTTGAC
ATTAGGACAGAAAAATGGCGCGTAATGTATTTTGTGCATATTTGAAACAAGAAGCAGAAG
GTTTAGATTTTCAACTTTATCCTGGGGAATTAGGTAAACGTATTTTTGACTCAATCAGTA
AACAAGCGTGGGCAGAGTGGATCAAAAAGCAGACAATGTTAGTCAATGAGAAGAAACTCA
ATATGATGAACCCTGAACATCGTCAGCTTCTTGAAACAGAAATGGTGAATTTTTTGTTTG
AAGGAAAAGAAGTCCATATTGAAGGTTATGTGCCTGTAGAGTCCAAATAAAGAGATAACC
TAATGAACAAATATAAAAAATTCCTGCCGTTATTGGTACTGATCCCTTTTTTAGCATCTT
GTGGAAGTGATACGCCGACGAGAAAAGGTTCTAAAAAGCCTCGCCCTGATTATTCTAAAA
ATACCAATGGATTAGATATTTTGATGGGGCAATTTTCACGTAATATCGATCAAATTTGGG
GCGTTAATGAACTGCTCCAAGCAAGCCAGAAAGACTATGTAAAATATACGGACAAATATT
ACACCCGTAGCCATATTAGTTTTGAAGATGGTCAAATTACCATTGAAACTTTGGCGGATC
ACAACCGCTTGCGTAATTCGATTATTCACACATTATTGATGGGATCAGATGCTACAGGGA
TAGATTTATTTGCTTCGGGTGATGTTCCTATTAGCAATAATCCTTTTTTAGCAGGTCAAG
TTGTGGATCAATATGGGCGTTCTGTAACCAATGTGGCGGTTGCTAATGATTTTGCAACTT
ACCTATTGCAAAATAAATTAAAAACACGCCGCTTGAAAAATGGACATACCGTTACTTATG
TCACGATTCCAATGATTGCAAACCACGTTGAAGTTCGTGCAAGACGATATTTGCCATTGG
TTCGTCAAATGTCAAAACGCTATGGCATTGATATGAGCTTAATTCTGGGTATTATGGAAG
TTGAATCAGCATTTAACCCTTATGCAGTAAGTTATGCGAATGCGATTGGTTTAATGCAAG
TTGTACCTCGTACAGCTGGACGGGATATTTTTGCGCGTAAAGGTTTTGGTGGCCAGCCTA
ATCGTGATTATCTTTATAACCCAAGTCAGAATATTGATGCTGGTACAATGTTCTTAACCA
TTTTGCGTGATGAGTATCTAGAAGGAATAACTGATCCTACATCAAAACGTTACGCAATGA
TTTCAGCATATAATAGTGGGGCTGGCGCAGTACTGAGAGTGTTTGATAATGACAAATTAA
TGGCGATTGAGCGAATTAATAACTTAGATCCGTCAGCAATTTATCGAATTTTAACCACCG
CTCATCCATCTTCACAAGCAAGAAACTATTTGGTTAAGGTAAATAAAGCCCAACAAAAAT
ACCGTAACGTGAGATAACACGTTGTTTTTTAAACAAATTGAATAAAAAGCGATCCGTTAA
ACAGATTTTTTTATTTTTTTGAAAAAAAACGTTTGACGAGAGGGGCGGAAATCAGCATAA
TGCACCCCGTAACGACGAGATGCCTCGATAGCTCAGTCGGTAGAGCAGGGGATTGAAAAT
CCCCGTGTCGGTGGTTCGATTCCGCCTCGAGGCACCATTTATGTTACAACTCTTTTCCTC
CTTAGTTCAGTCGGTAGAACGGTGGACTGTTAATCCATATGTCGCAGGTTCGAGTCCCGC
AGGAGGAGCCATATTTTTAGCCCCGATGAGAAATCATCGGGGTTTTTCTTTTTCTCTCTA
TACCTAGGCATAGTAGAAAAATGGTTGCTAAAAAGTGGCTTAAAGCCTTATAGTACAAGG
ATTTAAGTCCTTTTTTTTTAAATAACCATCTGTCTTCTTTCACAAAGAAATTACGTCTGA
TAGATATTTAGATTGATTACACAAGTAAAACAAACCTATAAACAATTAGCAGAAAGGTAT
CAATGTTTCATTAGAGCTACTCAACATTATTTTGCATAAAAAGAACAGTAGATACCATAA
TGTTAAATTTTCCCCATCCGTCTTTCGGGCCCTTCCCCCCGTTTGTGGGGGAAGGGGTTA
ATGAGTAATAAACTAAGGTTCGATGAAAGTACGCAGGAAGTTTGGTAGAGAGGGAACTAT
CTCTCCAACGCTATCGCCAACAAAGTAATCGGGTGTAGGCAGGTTAAGTTGGTGGACATA
TCAATTTGCCATTTACAGGTTTCGCACTCGGAAACGACATAGTCAAAACCACCGTTATTG
ATGTGTTGGAACAACGGATTGCCAATGGCTTGTGAAGTTTCATAGTTTTCCGCTTTGAAG
CCGTAAGTCCCTGCAATACCACAACATTGTGATGGTAACATCACAATTTCAATCCCTGGG
ATATGTTTTAATACATCAAGGGTGTAAGGCGCCCAACCTGCTTTATCAACGTGACAAGCG
GTGTGATAGGCAATGCGTAATGGCATCTGTTTGAATTTTGGTTTTTTGCCTTGATTAAAC
AGTTCATAGAGATATTTAGTGACGATATGAACGTGTGGACGGACTTTGGCGTTGTTCATT
CCTAAAACGTGATGATATTCGTCACGCAAATTCATCGTACAGCTTGATGATGTCCCTACT
ACGTCAAGCTCTCGGTTCATCACTACTTTTTCAAGTTCCGCAAGGTTGAATTTTGCTAAC
CCTTTTGCTCTTTCTGGGAAGCCATTTACAGCCAATGGCAAACCACAGCACTTCTCTTTT
TCAAGTAGCATTACGCCGATATCCATTGCGTTAAACACATCAATCAACTCTTTACCAAGT
TGTGGATTGTTGTAGTTCACATAACAGCCGTGATAGTAAGCCACTTTTTCACGATAAAGG
GCTTGGCGTTCTTGCTCTTTTTTCATATACCAGTTACGGAATGAACCAAAAGCGTATTTT
GGCAACGAGCGATGACGGCTCACTTTGATGGTTTTTTCAAGCAAGAATTTGGTTGCTTTT
AGACCTGTGATGGTATTGACAATCGGGGCTAATGGGGTGTTCATTTTGCCCATAATGTCG
GTGTTGCTCAAAATAGCATCACGCAGTTTGTGCATTAGCGGTTTGTTTTGGCGATCTAAA
TGACGGTTTCTCGCTCGCACAATAATGTCACCAATTTTGACATCAGACGGACAAGCTACT
TCGCAACGTTTGCAGTTGGTGCAGTATTTGAGTGCTTCATCATAAAGTTCAGGGCTTTTT
AAGCGTAAACGCTCACCATCTGGGCCTGATTGTTTCGGACCTGGATACATCGGGTTATTA
CGCGAAACAGGGCAAACCGCCGTACAAGCGGTACATTTAATGCAACTTTCAAAGGACTCA
TCAAAACCGTGATGAACAACGGCAGAATGGGTATTTTGTTGAGCTTGTTCGATTAAACGT
TGAATGTTGTTCATATTATGCCCCCACAATTTCTTCTGCAACGGCAAGTGCCGTTACCAC
TGCCACACCTGAGCCACAGCCTAATTCAAGGCTATTAAAACCGCCAATGACGTTGCCAGT
TGCATATAAATTCGCCATAAATTGCCCATCTTTGCGAACTTGGCATTTTTCGTTGATCGC
AACCCCTGCCGATTGATACGGTTGTGGCGATGAAAAGCGATTAGCCGTCCACGACAAGCA
GTCAGTTTCATTGAAATCTTTGCAACCAATAATATCGGCTTGGAACACTGGTTCAAAAAT
GCGATCAAAGTTTGCTTTTAAGCCGTTGCTGAAATAGCTTCCTGTGGCGAGTACAAAATG
TTCTGCACTGATCCCATTGTCTTGGTGAAGCTGGGTATAAATCCGTTGTACTTTGCCATT
TTCAATATCGGCTTTTAATGCTCTGTCGCCGTTTAACATCAAACCGCCCAAGCGTTCAAA
ACGGTGGCGAAGTTGTTTATGTTGGCGAATGCCGAGTAGTGATGGCGGTAAGGTTGGTAA
TTCAAAAATCGTCGCTTCCACCGCTTGTTGTAACTGGTTGAAGAAACTTTGATCGTCCAA
GCCAAAACAAGCAGGTAAGAAGATCGCTTCTGCCCCTTCGGTTGCCGTTTTGATTTCTGC
CACAAGATCACGGAAAGCCAGTTTGTGTTCTAACACTTGAGCGATATTCACACTACGGAA
CTCACGGGCATTGTTACGCAGTTGGTCAAGCTCTGGAATATTGAGATAGCCAGTGCTTAA
TTCGCAGTGGGTAAATTGTGGGTTCTGTTTTAGGTTATCGGCTAACAGTTGTGGCTGGAA
GTCGTGATAGCCTTCGATCCCCAATATCGCAATTGTTTTATAGGGGAAAGGTTCGCTACC
TTTGACTGTTGGCACACTGTTTGGCGATAACCACGCTCCACGCAAGCCACCTAAAGGCGT
TACTCGTAGGTGATTTTGTGCGGTAGATCCGACCAAATCGAGCTTGAGCGATGTGGCGAG
TTGTTCAAATTGTGTCGCTTTGGCAAGGACTTTCTCTTTGCCAAGTAAGCTGTAAGGGTG
TTGTGGCAACTGTTTTGCGAAAGTTGCATAGGATTTGCAAAAATCAGCGACAAACTCACC
GCTTGGTAAACGGCTGAGTAAATCCATTGAACCCGATGAGAAATCAATCGCCGCTTGACC
ATTGTTGATAATCACACAACGTTTACCCTGTTCTTGTAGGGCAACCCCACAGGTTAAGCC
TGCAAGACCGCCACCGATAATGACTACATCAAAATTCATTGCTATCTGTCCCCTGTTGAG
CTTGCTCTGCAAGCGGTTTCACATCATTTAGACCTAATAAACTGTAATAGATCCAGCTAG
TAAAATCGGCTTCTCGAATGGCATCACCCCACGCAATCGGCTCAATCCCACGCCAGCGTT
CTTCCATAAAAGAAGCCAGTTGAGTGGTGGATTGTCGTGGTGTTGCCACTTCAAAACGGG
TCATCAGCCCAGCGGCACGGCAGGCACAGAGTTCTGCTTGGCAGGTTCCCATACCAACGC
GGGTACGGCGACGTAGATCGACAAGATTATTGACACTTAACTCGTCCACCGCATAGCGAA
CTTCCCCTGCGGTGACCGCTTCACACTCACAAACCAGAGAGCGGTCAAGACGTTCTTTAT
CCAACAGGCGAGTAGCACGAGAGCCGTGACGATAAACTGCAGAATAGCGAATGGTACTTG
GCAGTGAAATGACTTTTCTGTTGGTTTCCGCTCGGCTTTCACTTGAACCAGGTAAGGCTT
TTTCTGCAGTAACACAGCGGTCGGTTTTGTTTAATTTTTTGCAAACAAGATCCGTTGCCC
ACTCAGCCATTAAGCGATAGGTCATTAACTTACCGCCTGTAATAGTAATAAAGCCTTCTA
AGCCATCACGCTCTTGGTGATCGAGCAAGACGATACCACGACTGACATTACGTCCTGATG
GATCATCATCGGTAGCCACTAACGGGCGAACCCCTGCGTAAGCACGCAATACACGGGTAT
GTCTTAAACTTGGTGCAAGTTTTTCGCCTTCTCTAAAGAGAATATCGACTTCTTCAGGGG
TGACGATCATATTGTCGATTTGATCGTAAGGAATACGGCTTGATGTTGTTCCAATAACGC
TAATAGTGTCGCCTGGCACGAGAATATCCGCATCGGCAGGCTTACGGCAACGGTTGATCA
CCATTTTGTTGATACGGTGTCCCATCACCAGCAATGCGCCTTTGGCAGGGAACATTCTGA
TTTTCAAATCGGCATATTCAGCAATGCCTTGTCCCCAAATACCGCCAGCATTCACAACCA
CAGGGGCAAAGAATTGACGTTCCACTCTGTTTTTATGGTCGTAAACGTTCACGCCAATCA
CTTTACCACCTTCACGAATTAACCCTTTCACTTCGCAATAGGTAAAGACTTTCGCACCAT
TCTCTGTGGCATCTAACATATTTGATGCTGTGAGGCGAAATGGATCAATGGAACCATCAG
GCACAACCACTGCACCGACAAGGGCTGGATTTACCGAGGGCTCCATTTGCATCGCAAGTT
TTGGATCGATAGCAACCGCTTCAATGCCCGACTCCGTACAGGCTTGAATAAAGGTTTTCT
GATAGGCGAGATCATCTTCAGGCAAGGTAATAAACAGCCCTTCCGTTTCATCAATACAGT
GACGAGCAATCCGACGTAAGATTTTATTTTCTTCAATGCACTCCGTTGCAGACTCACGGT
CGTTTACCGCATATCTTGCCCCACTGTGCAACAAACCGTGATTACGCCCTGTTGCCCCTG
TCGCAATATCTCGACGTTCAAGCAAAATACAGTCAATGCCACGCAATGCACAGTCACGAG
CAATCCCTGCCCCTGTTGCACCGCCACCAATGATAATCACATCCGTCGTTAAGGGTGAAA
AATCTTCCACATTTTTATACATATGAGGTGATATCTTCATTGTTACCCCCACAAAACAAA
CAAAAATAAATTAAATTGTTGATATTCTATCCCCAATCAACATTTTTAAACAATAAAATG
AGCGAAAAAGAAATTAAATTTGTGATAACGCTCACATTTATCCAAATTGCTGAGCAAGTT
TTGTGAAATAGCTCACAAGCAGCAATCCCAGGTACATTACTCTGTGGTTGGGTATCTGAC
AAACTATTCAAAGGTAAACGTGGTTTAACAGGCTTCATCTTTATGATCCTTACCACCGCA
GCAGTAGTTGCATTATGGATGAACCCAGCAACACCAGAAGCAGAACTTGCACAATACGCA
GGCAAAGGCTGGTATGAAAACCCATATCAATTAATGGACTTCATCTTAATGACCACAATC
GGCTTCTTAATCTACGGCCCAGTAATGTTAATCGGCTTACACGCTCTTGAACTTGCACCG
AAAAAAGCAGCAGGTACAGCAGCAGGTTTCACAGGCTTATTTGGTTACTTAGGTGGTACA
GTTTCTGCATCAGCAGTGGTTGGTTGGGCAGCAGAGTACTACGGCTGGGACGGTGGCTTC
TATGTAATGATCGCAGGTGGCGTATTAGCAGTATTGTTAATGTTCATCACAATGCTTGAA
GAAGGCAAACATAAAGCGAAATTAGAAGATAGCGATGGTAAATAATTAATGATTAAAAGG
AAGACATTTTGGTCTTCCTTTTTTATATCTACAAAAAGAGGAAAACAGTATGAAACTCAC
AAAATTTGCATTAGGTTTAGTCGCAACAGCAGTATTAGCAGGTTGCTCAACATCAACCTC
AGTTGCAACACAATCAGATAAATTAATTATCGCTCACCGTGGTGCTAGTGGTTATTTACC
AGAACATACTTTAGAGAGTAAAGCCCTTGCCTTTGGACAACAAGCGGATTATTTAGAGTA
AGATCTTGCAATGACCGAAAACTTCAAAGTAGAAGATGGTAAACAAGTTCAAGTCTATCC
AAACCGCTTCCCAATGTGGAAATCTGATTTCAAAATTCACACCTTTGAAGACGAAATTGA
ATTTATCCAAGGCTTAGAAAAATCCACCGGCAAAAAAATCGGCATCTACCCTGAAATCAA
AGCACCTTGGTTACACCACAAAGAAGGCAAAGACATTGCGTTAGAAACTTTAAAAGTGTT
GAAAAAATACGGTTATGACCAAAAATCAGACCTTGTTTATCTACAAACCTTTGACTTCAA
CGAGTTAAAACGTATCAAAACCGAATTGTTACCAAAACTTGGTATGGACGTGAAACTTGT
ACAATTAGTGGCTTACACTGACTGGCACGAAACGGAAGAAAAAGACAAATCAGGTAAATG
GGTAAATTACAACTACGACTGGATGTTCAAACCAGGTGCGATGGCAGAAGTAGCAAAATA
TGCTGACGGTGTTGGGCCGGGTTGGTATATGCTCATTGACGACAAACAATCTAAAAAGGG
CAATATTGTTTATACCCCATTAGTTAAAGAGTTAGCCCAATATAAGATGGAACTTCACCC
GTACACAGTACGCAAAGACGCACTACCTGAGTTCTTCACCAACATTGATGAAATGTATGA
TGCCCTACTCAACAAAGCTGGTGCAACAGGCGTATTTACTGACTTCCCTGATACTGGGGT
GGAGTTTTTGAAAAAAAGGTAAATAAAAACGGGTTAGACTATAAATTTTTTAATAGACCT
CACTATCTATGGATGTAGTAGTGAGGTTGATTAGATTATTTTACCCTCAACTTCGCCAAC
ACGGCTTTCAGTTGTTTATCCAACGGTGCTGTCACGACCATTTCTTTGCCCGCTTTGGGG
TGAACAAATCGAATAGAATGGGCGTGTAAAAATAAACGGTTTAAACCCGCTTGTTGCATT
TTTTGGTCAAATTCACGGTCGCCGTATTTATCATCAAGGGCAATTGGGTGTCCTGCGTAT
TGAGTATGCACACGGATTTGGTGCGTTCTACCTGTCACAGGCGAAGCCTTGACTAAGGTC
GCTATCGGATAACGTTCTTCAATTACAAATCGGGTCTCGGACGGTTTGCCTTCTTCACTT
ACTCGTACAATACGTTCACCACTGGCTAATTCGTTTTTCAATAGCGGTGCTTTAATCACT
TTAACGTGCGATTGCCACTGCCCACGCACGAGCGCGAGATAATCTTTCTGTACCACTTTT
TCACGCAACTGTTCGTGCAAACTACGCAATGCGGAACGTTTTTTCGCTACTAACAACAGC
CCCGATGTATCTCGGTCGATACGGTGAACTAGCTCTAAAAAACGGGCTTGTGGGCGTAAC
GCTCGTAAGGCTTCAATCACACCGAAGCTCAAACCGCTACCACCGTGGACGGCAATGCCT
GACGGTTTGTTAATCACTAACATCACTTCATCTTCATAAAGAATTTGATGTTCAAGCTCT
GCAACTTTGTTGAGTTTGGTCGAAATCGGTGCTTCATTTTTTTCTGCCACACGCACAGGC
GGAACTCGCACAATATCGTCCGCTTGCAACTTATATTCGGGTTTAATCCGCCCTTTGTTT
ACTCTCACTTCGCCTTTACGCACAATACGGTAAATCAGGCTTTTTGGCACGCCTTTGAGC
TTGGCGAGTAAAAAGTTATCCAAACGTTGCCCAGCTTCATCATCACTGATCGTAAAAAAT
TGAACGCTGGCACTAATTACTTTTTCTGTTGTCATTTTGATATAAAGAAAGGAAAAATGA
ATTGGATTTTATCACAAATTCTGTCTCGTGTTAGAATAGGCTGAAATTGATATAGGAGAA
CATAATGAGTACCACAGAAAAAACAAAAGAAATCATACCTGAAATCACTTTACCCCCTGA
AGCGAAAGAGATTATTACTGATGTAAAAAATCTTGAACTTCAACAACTCCTGGAAAATTG
GATTATTCCCTATGGTACTAAATTGTTAATTGCAATTGCGATTTTTGTTATCGGGCGTTA
TTTGGCAAGGGCTATCAGTACCCTTATCGGCAAAGCGGTATTAGCATCAAGCAAAGATGA
AATGCTACAAGGTTTTGTTCGATCTATCGCTTATTTTCTGTTTTTGCTGATTACAGTGAT
TGCCTCACTTTCACAATTAGGCATTAATACGAGTTCGTTAGTGGCATTGATAGGTGCGGC
TGGTTTAGCCATTGGTTTAGCCTTGCAAAACTCATTACAAAACTTTGCTGCTGGGGTAAT
ACTATTAATCTTTAAACCATTTAACAAAGGCGATTTTATTGAAGCTGGTGGTAAATCAGG
CAAAGTTGAGCAAATGGGGATTTTGATGTTAGAGCTAAGAACGGTCGATAATAAAACGGT
GTTGATCCCAAACGGTAAAGTATTTGCCGACAGTATCACCAACTACTCCCGCAATGAAAC
TCGTCGCATCGACTTCATTTTCGATATTAGCTATGAGTCCGATATTGAGAAAGCTAAAGA
GATTATTGCTCAAATTCTGTTTGAAGATGAAAATGTTTTACACTATCCAGAGCCTACCAT
TGCAGTCGGTAACTTAGCGGCAAGCAGTGTGCAGTTATTTGTGCGTCCGTGGGTACAGAC
GAATAACTATTCAACTACACAATTTGCGATTTTGGAAAAAGTAAAAATTGGCTTTGATAA
GGCTGGGATTTCGATTCCGTATAATCAGTTAGATTTACATTTGCCTGAGCAGACCTCGGT
AACCTTTACTAAATAGTGAATCCTAATAATTAGGGGAAAAAATATATTCTGTTTTCCATA
AATAGAATATTATTTTGTGAGTTCCCCGCTATTTATAGTGGGGCTCATAGAATTTTTCAG
GTTATTTAGGTATTATTTTTTCCGATTATAAATTTCCTTAGCCTTAGGCACTAAACGTGC
TAAATTCGCTTGGCGATCTTCGTTTGACGGGTGAGTAGAAAAAATAGATAAACCTGAACT
GCCATTCGCTTGGCTCATTTTCACCCACACATTTGGTGCTGCTTCGGGGTTATAACCTGA
CTCTGCCATTAACATCAAACCGACTTCATCGGCTTCTGTTTCTTGACTACGAGAGAAGGG
TTTATTGGCAACTAAATCCACCCCTGCACTGAGCAAGCCTTCTGTATTCACGCCTGTTGT
TGCGGTCACTGCAACATCAGCAAGTACACCAACAATACCTGTCACTGTGCTAACAGTACG
ATCTGATTTGCCATGTTCTTGCAAAGCGTGAGCCATTTCATGTCCCATCACAACCGCAAT
CTCGTCATCAGATAAATTCAACTTATCCACCAGCCCTGTGTAGAATGCCATTTTTCCACC
AGGCATCGCCCAAGCATTCAATTCACTTAATTTCAGCACAATGATTTCCCATTGAAACGG
CACTCCTGTTTTATTTGCTCGTTCCGCATAAAGCTTCATCTTATTGAAAACCGAATGAAT
GCGATGAGCTGTCGTTGAGCTAGTATCTAACATACTTTTTGCTCTTGCTTCCTGCTTCAC
TTTAGCATAATTACTTTCTGCTTCTTGATTAATTTGGGCTGTGCTAACACAAGCGGTTAA
AAGTAGTGAACAAATTGCTATAACGCTAAGATTCTTGAAAAATTTCATACTTAATTCCTA
TCATAAAAAATGCCAAAGCGTTTACTTTGGCATTATATTCGGTTAATAGTTTAATTATTT
TTTCGCACGTTCGAAAGACTCTAAGATCTCTTGACGAGCTTCATTCACATCGCCCCAACC
TTCAACTTTCACCCATTTGCCTGCTTCTAATGCTTTGTAGCTTTCGAAGAAGTGTTGGAT
TTGTGCTTTTAATAATGCTGGTAAGTCGCCTACATCTTTAATGTGATCGTACTCTTTGGT
TAATTTGCTGTGTGGAACTGCAACTACTTTCGCATCGCCACCTGCTTCGTCAGTCATTTT
TAACACGCCAACTGGACGGCAACGAATCACTGAACCTGGTTGAAGTGGGTATGGCGTTGG
AACTAATACGTCCACAGGATCGCCATCAGAAGAAAGGGTATGGTTTACATAACCGTAGTT
CGCAGGATAGAACATTGCTGTTGCCATAAAACGATCCACGAAAATTGCACCACTTTCTTT
ATCCACTTCATATTTGATTGGATCTGAATTTGCAGGAATTTCAATTACAACATAAATATC
ATCTGGTAACTCTTTACCAGCAGGTACGTTTTCTAAGCCCATTTTGGTTTCCTTCTATTA
AATAAGGGTGAAAAATTGGCGAGATTATAACGGATTCATTGCCAATCAGCAAAGCAAGCG
GTGAGATTCTCACAAAAATTTGCAAAAAATAATAGGGTTCTGACCGCTTGTAGTAATCAA
GTAATTACCCACCTTACCGCAAACAAATGTTCAACCTTACGCTGTTGTTCTAATTTATCT
CGGATACGAGCAAATAACCTATCTCGCTCTTCCTCAATTTCCTCTTCCACATCAAAAATA
TTTGCCCTTAATTGTCGGCGTTTTTTCTCTAAATCTTTCAATTGTGTTTCAAAATTTGCA
AGTTGTTCTAAATTTGCTGCTTGGTTTTTCTCACGTTTGACTTGTTTGATTTTTTCACTC
ACTTCCACAATGGCTTCCTGAGCAGCCTTGATTTTATCTTCTGCCCATTTATCCAAACGT
TCGCTTTCTTGTTTTAATAACGCCATTTGTGTTTCAGCCTGTTTTGCACTTATGCCCTGA
ATAGCTTGATTGGCATTGCTTTGTAAGTCATCGGGTAAAGCAACATTATCTGCGTTTACC
TGAGCCGATACGCTAAACAATTTTCGGCAAAAATCCTCATCTAACCATTCACCTGTATCG
GTTCTGGCGGTAAAAACAAGCTGTTCCTGTGTTTGGTTTTCTCCATAAAAACCGAGCTTA
TCCACCCATAGCCAACCTGATTGCCGTTGGTGTTCCGCTAACACAGATAATTTCGTTGGG
TGCCGGCTATAATCAAACTGCACACAAGCCACATCGGTTTGAACTTGCTGACAATACTCT
AAACACCATTCGCCTAAAGGATGGTTTAAGCGATAATCGTATCCTGTCTGCCCCTCTCGT
TGTTGCAATTGATAGCGTCCCGTTTGAGCTGTTTCAATAGGCGATTGTTGCAAGTAAAAG
GATTTTTGGGCTTCGTCAAATTTCGCATAATCTTGTAATGCAAATTGGCTTGCATACCAA
AAATAGCGGCTGGTTTTATCCAATAATTGTTGGCTTTGGGAAAGCTGTAACTTCAAGCGT
TCGTGCACATCTTCATCAAAATGGTCTAACAAAGCCGAACTTGCCGTCTGCATTGCCTCT
TGGATTTGTGTTTCCATTTCTTTTTGTAAGTCATCAAAGGCTTGCTTGATTTCTTCCGCA
CTGCGGCAACTATCGTAAATATGAGCAATACGTTTTTCAAAATCCAAACCTGTTTCAATA
CGCCCTAGAATTTCATCAGATGCACCGAATACGCCATCAAATAACTTAAATTTTTCGCTT
AACAGTTCTAAAACTCGTTGATCGGCTTCATTGCGTTGGTTCAAAAAGTTAATTACTACC
ACATCAAATTTTTGCCCATAACGATGGCAACGACCAATGCGTTGTTCCACTCGTTGCGGG
TTCCAAGGCAAATCGTAATTGATAAGCAAGGAACAGAATTGCAAGTTTACCCCTTCGGCT
GCTGCTTCAGTGGCAATCATAATCTGTGCATTGTTCTTAAAGTGATCAATCAACGCCGTA
CGCATATCCACTTGTGGAGAACCTGTTATTCGACCGGCATTATTTTCATCAGCAAGCCAC
TGTTCATAAACGCGTTTGGCATCAGTGTGATGATTAGCACCTGAAAAACTCACCACTTGA
TTGGCATAGCCATTGGCAATCAAAAAGTCATATAAATAGGCTTGCGTTCGCACACTTTCT
GTAAAAATAATCGCTTTTTGAGCTGCACCAAGTTCCGCCATTTTGGCAAAACCGGTTTGT
AGTGCGGTTAAAAGTGAACTTGCTTTACTATCGTGGCGTAATTGTTTGGTTTGTGCGATA
AAACCTTCAATTTGAGCGATTTCATCATCTAGTGTTTGACGATCATCCGATGTTAATCCT
TCATCATCATTTGACTCATCATCTTCCCACTCTTCATCCAACTCATCGGCTAAGTCTGCT
TCACTCTCTCTCAAATCAAGTAATAAATATTCTTGTTTAGCCTGTTGTTCTTTGAGTGTA
TAAAGGCGTTTTAAGATAATGCTAAGCGTATCCGCCACGGCATAAGGGCTGGAAGCCAAT
AATTTACGCAAAATCAAGCCAATCAAATGACGTTGTCGCTTCGGTAACGCCAAGCTATGT
TCTTTGCTGATAAAATCCGATACAGCTTGATATAACGCCTGTTCTTCATCGCTTGGATAG
AAATTTTGGGTAAGCGTATGGCGTTTGGTATAGCGGATATATTCCAACACATCTTTGCGT
AACGTTCGCTTTACCACAGTTTGCAGACGGCTTTTTAATTCCGCCATATTGTGCTCATTG
ACAAACTCACGGCGAAACACCTTTTCATCACCAAATAAATATTCGTCAAGCAAGGTAGAT
AAACCATAAAGTTCCATCAAACTGTTTTGCAATGGTGTTGCAGTGAGTAGTAACTTTTTA
CGCCCATCAAATGCCGAGCGTAATGTTTGCCCCATTTTATTACTGGTACGATGGGCATTA
CGCAGTTTATGCGCCTCATCCATCACGACGCAATCAAACAGTTCTCCGGCCAAAAAATTC
GCGAGTTTGGTTGCATATTGGTAAGAAATAATTATGACTCTCTTGCCCATGTTGGCTTGC
AAAAAACTTGGCAAGCTGCCTTGATATTCTTGTTTTAATAGCGATTTATCCAAAATCACA
CAAGGTAAACCAAACTTTTCAGCCAATTCATTTGCCCACTGTTTCCGCAACACCGCAGGG
CAGATTACCAACAAACGGCGTTTTCGTTCCGCCCATAATTGGCAAAGCACCAAACCAGCT
TCCACCGTTTTGCCCAAACCCACTTCATCGGCAAGTAATACGCCACGCTCAAGCGGATTT
TTCAGTGCAAATAACGCTGCATCAATCTGATGGGGATTAAGATCTACTTTAGCATTAAAT
AAACCGTCTGAAATACGAGCCACTCCATTTTCGGAACGACACAAAATTTCATTGGCAAAA
TACTTCGCTTGATACGCTGTGATATTCATACAAATTTTCCAATTACCTACTGCATCAACA
AATGAAACAATTCAACATTAATATAAAAATTTTCTTTTCCTATTTTGGTTTTCGCTAAAA
CACCTAAAGCAACCAATTCGTCAAGACGCTTAACGGCTGTATTACGATGGATTTGACAAT
CTTCCATTACAAAGTCAATTTTTGTATAGGGATATTTGAATAAATTATTTAATAATTCAT
GACTATACACTTTAGGTAAATTTTCACGAATCATCTGTTTTTGCTTCATCATTAGAGCTT
TGATTTCATTAATCAATTTAACCGATTGAATAGCCGTTTCAGCAATACCATTAAGCATAA
AAATCAGCCAAGGTTCCCATTGTTGGGTTTCTCGTACTGCTTGTAACAATTGATAATATT
CACTTTTATTACGATTGATGTATCGTGATAAATACAAAACAGGCGTATCTAACAATCCTT
GCTGAATCAAATACAAAATATTGATAATTCTCCCTGTACGACCATTTCCATCGTAAAAAG
GATGAATACTTTCAAATTGATGATGAATTAATGCCATTTTAACCAAAGGGTCATAATCCA
TTTGTTCAGAGTCGTTGATAAACCTTTCTAAACCAGCCATCAGATTTTCGATTTCATCAT
AGGTTTGAGGTGACATATACACCACTTCTTGCGTGGTTTGATTCACTAAACCAGTTCCTG
CTTGTTTGCGGAAGCCTGCGTTATTACCTTCCAACTCACGCTGTATCTCTTTAATTAAAT
TTAGGGTTATCAAACCACTTTTTTGTACTTCATGAAATCCTAAACTCATTGCCTGAACAT
AATGATGAACTTCTTTAGCTGCCCCAGAAGCAAATTGCTGTGTGGCGTAATTACTCTGAT
ATAAGTCATCTTGTGTGGTTACAATATTCTCAATTTCTGAACTTTCTTTTGCTTCTTGCA
AAGGCAAAGTACCAAGCAAAATATTGGGATTTGGCATCGTATGCACGACACCTTTTAACT
CCCCCAATGCACGATGTGCGTGGGTACAGGCTTTAAAAACAGATTTGCTTTCCAAATCTC
CCAACGCGAATAAATCAGGAATGACGTAATTCATACTTCGTTCTCATCAACATAAAAATT
AGGAATAATGTGCACATTCACACAACATACACAAGAAAATGGGATTTCTTGTGTATGTTA
TTCCGATATGCACACAAAATCCACTTTTCTTGTGTACGTTATTCCCACTTTACCATTTCA
AGCATCTACACCACTATTGCAACATCATCTTAAACATCTGTTTGAGATAAACCTGATTGC
CATCCATAAACAAAATATGTTTCTCGGCGAAATCTTGTGTTGTTAAATGCCCCACATTGA
GCAAATCTGCCTGTTTGGTAATAGACAAAATAAAGGCAGATAAAATCGGAGTCTCAATCT
TCAATTCACTTGCCAACTTTTGCAACTCATCGTATAACCCAAATTTGGCATTGTCTAAAT
CCATATTGCGAATGCCTTTCGGATCAATCAAGCTAAGCCATTGTTTACCTGTTTGATTGT
CCACAAGCCACAGCAAAAAGTCGGGATAGAAATTGCCCGCCAAAGCAAAACCCAAGCCTT
TGGACTTATTGGCAGCATTGCGTAATAGATACAAATCTTTGCCTTGCGTCCACTCGCTCA
ACTTGCCACTTGCTTTGGCATTGACTAAATCACTGATTAAACGCAGTTCACTTTCATCGC
CAATGGCAAGCGGTTGAATACTAAACGGCAAATCTTGGCGTTCTAAGCAAGCAAAAATGG
GTGCATACAAATGCCCATCAAAACAGAGCATTTGCAACCCTTTGTCGCCACCATAAACAG
GTTTTACCCCATTGCTAAACTCGCTAATGCCGTCTGCTAAGGCTTCTAATCGTTGTTTGA
TTTCATTACCTTCGTCATTATCAGGCAAACTAAATTGGTATTTATCCAACATAGAGCCAT
TGCTGTCATCCACCGTAACCACTTCATAAAACTGCCCTTCGTAGGCAGCTTTTAAGCGGT
TATAAAAGGCTTTCACATATTCCAGCAATAAATCGATCAAAATCTCTTGCTGCAACGCCA
CTTGGGCAAAACTATCCATCTTTAACGCCGCTTGTGGCATATACAAACGATACCAATGAC
TTTGCTCGGCAAATTGGCGTAACTTCGCTTTATCTAATCGCAAGTTATACCAAGATTGCT
GATGTTTAAAACGTGCCACTTGCAGATAAATCTTATCCCAATCAAAAAAATCAAACAGTG
CCGAATTTAACTTCACTTCATCACGCTGTTCGCCTTGCACTTGAGTGATTGCAGTGCCTT
TGGTGGCAAAACTTTGCACTTTTGGATAGCGATCTAGGCTAATTTCAATCCCTTTAATTT
TGTTCTGCCATTTTTCAGGAATTTCAAACAGATAAATCTGCTTTTCTACTCGCTTAAACG
ACTGCTTACGATTGCCTTTGACTTCTTCTTTGAGTTTTAAGGTTTTCAGTTTGATGGCAG
GCAAGCGTTTTTGTACAGGGAAATCCAACGTCAGCATTTCATCGCCGGTTTGGATATCCT
CATCGTCCAAATAACCACGGAACACTTCCATATAATCGGCGTTGATACCAAAAATATTGA
GCGTTTCCAGTTTTTCTAAAAAGACACCTTTCGGACGAACGCTTGGCAATGAACGTTTGA
GCGACCATTCACGCCCTTTTAATCGCACGCCACGCCCAAATAACTGAATAATCTGGCTAC
CTTCGCCTTTGCCCATATTGAGCAAGCCCATCGTAGAAACACGCCAGCTTGACCAACCTT
CGGTAAACTTACGTGAACCGATTAAGATATTCACCGGGGATGTTTTATGATTAATTTCAG
CAAATAAACCGCCATTAAACTCATCGCTCACCGCATCAAACTCATCGGCAAAATTTTCTT
GTGCGGTTTTCAGCAAACCAGAAGCATCGCCGATATTGATAACACCAAATTTCTCGCCTT
GTTCGCCAAGGGATAATGCCAGTTCGCCATCGCTTTTTTTCAAATGGGTTAAACGCAGAC
GGCTTGAATGTGTCGCCCCAAAAATCTTACGCAACATATCTTGGTACAACGTAGCCACAT
CATCGACAAAAGAGAGCAACGGCACAAAACGCCCTTTGAAAACGTGTTGATTTTTATCGT
TTAATAATTGAGCGTTATCCAACAACAACTCTTTCAGCCATTTTTGAACTTGTTGCGGTT
CATTTACAAAAAAGGCAAGCTGTCGCACTACCGTGAGAATATCGCTGTTATCGTCCGCCA
CTTTATTTCCCACAAATACCATCAACGGCTTTTCAATATTCCATTCCGCCAATGTCGATT
TGTGCTGTTCAAACAAATAAAGTTGTTGATAAAACGACAACAAACCTGCCACAAAATAAA
CAGGCAAATGCTCATCAAAACCTTGTTTTTCAATATTTAAAATCAGGCTCTCTTTACCAT
AGCCATCGTGATAAAAATGCTTATAGGAATAATCAAACAACACCGATTTGGCATAAGTTT
CAAGCACTGCAGTGGTGCGAACCTTTGCCATTTCCAGCTCATCAAGGGTTAATTTGGCTA
AGTCGTCTTCTGATAAACCTTTCAACGAACCTTTATTAAACAATAACTTGGCTTTTGCTT
TTAGCTTATCTTCCACTTGTTTAGCAATGGTTTTGCCACCTGCCACCGCTTGCCCAAGCG
TTGCCGAATATTCAAAGGCAAAACCGCCTCTAACCAAAGCTTCACGGCGTAACAGCCACT
GTTCGCCCGATATGCCACGATGCCCTTCGTCCACCAACACCAAATTATTGCCTTCAAAGG
CTTCTACCGACACGGTTTTATCGCCCGATTTGTCGGCAAGTTTATTGACATCAATGATTT
CAACGCACTTGCCAATGCCCACTTCATCCACGCTAAAATTAAAGGTTGCCTGTGCCGTGG
TATTTTTATCAAAAAAACTGGCTTGAAAGCCTGACAATTCAAGCTCTTCTTTATGCTGAC
GGCTTAAACCTTCGTTTGGGGTAAGCACAATCACTTTATCCGGGCGTACAAGCGGTTGGT
TTTTACCGAAATAATGCAAATACTGCAAAATATTGACGTGCATTAACAAGGTTTTGCCCG
AACCTGTGGCGTTCCAAAAGGCGATTTTATTTAAATCATTTAAGCGATACTCTTCAAAAT
CTTGTGCTTCTTTGCCCATCTCTTTGGCGTATTGTACCAACTGCTGATTAAGTGCGGTCT
GCAACTCGGCTTTTTTATTAAAATACCAATCCAAATAAATTTCGGTAAACAATAGCGATA
GATACTGGAAGTATTTTGGACGCAAAATATGACCGCTTGTGCGATTACGCTTTTCCGTGA
TTTTTTGCCAATAATGCACCAACCGCAAATCATAAGCGGCAAGCTCCGCAAGGCTTAGCG
GATTATCGTGTTCAAAAAACAGCTCATTGCTTAGGCGGTGATAAAAATGGCTCTGTCCAT
CGCTGGCGATATAGTCGTCATTTTCTACGCTTTCCAACAGGCTTTTAAACTCATTTAACG
ATGTTTTGTGAAATAGCGAAAATAGCCAACGGTTTAAAATCAAATGTTGGTCAAAATGGA
ATTCCGTGTTTTGGGGTGCTTTTGCCATTATGCATCCCCCTCAAACATCAAGGATAAGAA
CGCATCTTCAATGCTGATAATTTTCAAGCTACCGCTTTGCTCGCCGTCCCACACGGTTTC
AAGGGTATGGTCGCCATTGACATAGACTTGGCTATACTCACTATCAGCAGGGTTGATGCC
CAAACGGTCGAACTGTGCTTGCAAACCGTCATAGTCGATACGTTCACAATCACGCCAAAA
AATCAGCGTTTTTTCGTCCGCACTTTGGTTCGGCAGACGGCATTCAATCGCCACAAAACC
TTGCTCGGCACGTTTATCATCCACATTGATAACTTTCGCCCCAATCAGGTAATTAAAGGT
TTCCACCAAATCCACTTTTTGCCATTCATAGGCACCGGCACTGGTGGTGCTAATGTTTAA
GCCATAATCAAAGGGTTTCTCAAAATGCGATACATTAAGCAAACTGCCACGACTTTCTAA
ATTAAGCATATAGTGGAGCAAATAGTCTTGTTGTACATCGTCTGAAAGATTGTCAAACAA
ACCACTGTGGCGAAGTTCAAGGTTATTCAGCGTATCTTCATAGCTTTCCAGTTTTAGTAC
TTTAACAATTTGCGGTACACCTTGTAGGTTCTCCGCTTTACCTTCTACAACAGGCTTACC
ATCTTTCCACGCCTTGCTATAAATCACTTTTTGCACACGCGGTTTGAGTACCGTATCAAA
ATATTCACCTTGTTCTACAAGGATATATTGACGGTTGCCCTTATCTTCACGGTTTAGGTT
AATTACAGCGTGAGCGGTGGTGCCTGAGCCTGCGAAGTAGTCTAGGATAGTTTGATTTCT
GTCATCAATTAAAGTTACTAGTGTTTGAATAAAAGTAATGTTTTTAGGTGCGTTAAAAAC
ATCATCTTTATGAAATAAATTTTTCAACAATGTTCCTGCGGAAGTTGTTTTGAAATCTAA
TTCAATTGTAGATTTAACATTTTGAATTACTCCACTATATTTTTTATTAGACAGAATACT
TTTTAATCGAATGGTTGTGCTAAAGTTCTTTTCATATATTTTATTATCTTTAAACTCCAA
AGCCTTATTTTCAAATAACCCCAAAATTTTTCTATCTGTATAAGTATTTTCTACAAATGA
ATTTCCAAGATGAGAGATATATCTTAAATAACCTTGAGAAATTAAACTTTCATCTACTTC
ACTTAATTGTGTTTCTTTTTTCAAAATTAGATTTTGTGATTTTTCATGATAATAAACAGT
ATAGTGTTTATCTGAATTTAAATTTTGTACTAAATTATTAAATTTATTTTCACCAACCAA
CACTCGCTTACCACTATTATGGACATAGTTACCATGTTCATCTTGTGTTAAATCTTTAAT
ATCTTTTGGAATATTTTCTACGAAATAACTTTTTGAGTTATCTAAAACATAAATTAGACA
ATAATCATTACACACGGAAATAAATTTAGAGTTTTTTCTACCTTTTGGGTTGTTTTCAAC
AGTTAATAGAGAAATAAAGTTTTCTCTACCGAAAACATTATCAGAAAGTAATTTCAAATT
AGCTTGCTCATTATCATCAATACTTTGGAAAATCACACCTGCTTGATTTAGTAAGGGTTT
AGCAAGTGTCAAACGACTATGTATCAGTGTTCCCCAACTTGAACTTTGATATCCATCTTT
ATAAATAAACCCATCTCCACCCGTATTATACGGCGGATCAATATAAATACATTTTACCTG
TTCACGATAACGGGCTTGTAATAAATTTAAGGCTTGGAAATTATCTGAATGAATAAGAGT
GCCGTTGATATGGCTATCAAAGTCGCCCAGTGAGCGTGAAAGTTCGGAAATCAGTGTTGA
TTGGAATGTGGCAGAAAAGAGTGATGTATCCACAACAAGATGTTGTAAATCATTATAACT
ATTTGAATTTAAACAGGGTTTACCCCCCCCCCCGCATTGTTTGCTTTTTGAGCATTTAAA
AATGCTTGAGCATCCGCAGACGGCAGGTTAAATAGGCTTTGCCATTGGGCAAGCTGTTTG
ACGTTGTTTGCAATTTCTTCAATAAATCTGCCCGCTTGTTCGAGCTGCAAAATATGGCTA
AGGGTAATTAAATAGTGATGCCCCGCCACAAATTTCTTTTTCAGCCACAATTTTTTCTGG
AAATTTTCCAACTGTGCCAAAAAGGCAATAAGCTCTAAAGCAATGCTGCGTAAGGTTTGG
ATTAGGCGTAAATTGGCTTCAAGCGGTGCGAAATGGCTAATATTTTGCACATCGTCCAAA
TTCATCACTTCGTTTTTGATATAAAAATCCAATTCACGGCGTAAAAAACCGCCTAAATCT
TTATGGATAAAATAGTCGGCACTGTTTTTCTGGGTGTAGTCGCTTAAATGTTTTTCCAAT
AAAGTGCGGTTAGGATTTTTCTCGGTTGGGCAACGCTCGGCTAAGGCAATCCACTTGGTT
TGTAGCAAATCGTGAGCTTGCAACGTGGCTAAATCTTGTTCCAAGATTTTCTCTTGTTTT
GCCGATTTTTCAAACGGTTTGTAATCAAACAAAATGGTTAAAGTTTTGCCGTCTTCGCTT
TGTGTGATTGGGTTGATGTCAATCATTTCCAACTCGCCATCTTCATTTTCACGTTCAATG
GTTTGTGCGGTAGCAAGGGTAAACAAACGCTTCGTATCGTTATCTTTGCGGTTGTCTTTG
GCAATATCGGCACTGTTTAAACGGAAAAAGACGGTACGACCATCATCAAGGCTAAAACGA
TAATTGCTGAAATTCTCGCCCGATTTGGTGTAGTACTGATCTTTATTCGCCCAATGTAGC
AACACTTCTTCGCCTGAATAAGGCACGGCATAAGTATCGCCTTTATAACGGCGTTGGCTG
ATAAAATCGCCTTCTTCGTAATAGCGACTGAAAAAGGTTAAAAGATGGCGATAAACCGCC
GTCTCGTGATCAGCACTGCCTTTTTTGGCTTGTTCAATTTTGCTTTGCAGTTCTTGGACT
TTGGGTGATTGGTTTGGGTCAATGCCTAGCTCTTGAGCTTGTTTTTTGGCTTGCTCCAGT
TCCGCCTGCCAGCCTGCGATTTGCTCACTTTGGTTATCACCCAACGCCTGCTTCACTTTT
TGTGGCAAGGTTTGCGAAAGATACTTTTCAATCTCTTGGCTACGCGTGTTTAAAATCCGA
TAAATCCCAAAATCCAAATCTGCACGGTTGATTTGGAAGATTTCTTTGAGTTTATGAGTG
AGTTCGATAAGTTGGGACATAAGAATTCCTTCAATTTTAGGTAAATTTGGGGAATTATAG
CAAAGATAACTTGAGTGTTAAGGCTCTTACTCCGCAAAAATTTGCAAAAAATAATAGGGT
TCTGACCGCTTGTGATTTTATTTAGTGCAATGATAAATTCTAATAATGTCAATTTACGCA
ATAACAAAAACAGCTATAATCAAACTCGCAAAAACAACTACAGTATGTAAACACAACATC
AAACATTCAACATTAACAACACAGGATTTTTATTATGGCTAACTATTTCAACACATTAAA
CTTACGTGAAAAACTTGACCAATTAGGTCGTTGTCGTTTTATGGATCGTAGCGAATTTGC
TGACGGTTGCAACTTCTTAAAAGGCAAAAAAATCGTGATCGTAGGTTGTGGTGCGCAAGG
TTTAAACCAAGGTTTAAATATGCGTGATTCTGGTTTAGATATTGCTTATGCATTGCGTGC
AGAAGCGATTGCAGAAAAACGTGCTTCATTTACTCGTGCAAGCGAAAATGGTTTTAAAGT
TGGCACATACCAAGAGTTAATCCCAACTGCAGATTTAGTGATTAACTTAACCCCGGATAA
ACAACACTCAAAAGTGGTTGCAGATGTGATGCCATTAATGAAACAAGGCGCAGCATTCGG
TTATTCACACGGTTTCAACATTGTTGAAGAAGGTGAGCAAATTCGTAAAGACATCACCGT
TGTGATGACGGCACCAAAATGCCCAGGTACAGAAGTGCGTGAAGAATATAAACGTGGTTT
CGGTGTGCCTACATTAATCGCAGTTCACCCTGAAAATGACCCGAAAGGCGAAGGTATGGC
GATTGCAAAAGCGTGGGCAAGTGCGACAGGTGGCGACCGTGCGGGCGTGTTAGAATCTTC
ATTCGTGGCAGAAGTGAAATCTGACTTAATGGGTGAGCAAACCATCCTTTGCGGTATGTT
ACAAGCAGGTTCTATCGTGTGCTACGACAAATTAGTGGCAGACGGTAAAGATCTGGCATA
TGCAAGCAAATTAATTCAATACGGTTGGGAAACCATTACTGAAGCGTTAAAACAAGGCGG
TATCACATTAATGATGGATCGTCTTTCTAACTCAGCAAAAATCCGTGCCTTTGAATTAGC
GGAAGAAATTAAAGTCCAATTAAACGATCTTTACTTAAAACATATGGACGACATCATCAG
CGGTGAGTTCTCATCAACAATGATGGCTGACTGGGCAAATGGTGATGCAAACTTATTAAA
ATGGCGTGAAGAAACAGGCAAAACTGCTTTCGAAAATTCACCAAAAGCAGAGGGTATCAA
AATTTCTGAACAAGAATACTTCGATAACGGCGTAGTGATGGTTGCAATGGTGAAAGCCGG
TGTTGAAATGGCATTCGATGCAATGGTTGCAAGCGGTATCTATGAAGAGTCTGCATACTA
TGAGTCACTACACGAGCTTCCGTTAATCGCAAACACTATCGCGCGTAAACGTTTATACGA
AATGAACGTGGTTATTTCAGACACTGCGGAATACGGTAACTACTTATTCTCACACGTTGC
AACGCCAATTCTTGCAGAGAAATTAATCCCAATGTTACAAAAAGGCGATTTAGGCGAACC
AACACCAACCGTTGAAATCGACAATGTGTACTTGCGTGATATTAACGATGCCATCCGCAA
CCACCCGGTTGAGTTAATCGGCCAAGAATTGCGTGGTTATATGACAGATATGAAACGCAT
TGCTGTTGGTGACTAATTTTTAGTGATAAAAAAGCCTGCTATGGAAATAGTGGGCTTTTT
GTGTTTGGTTTAATTAATATGAGGCTTTGGTATTCTACAACTAGCCCTTACGTTCGCAAA
GCAAGAGCAGTAGCGCATTATCATAACTTGCAAGATTAAATTGAATTAGGGGCTGACGTA
GATGATCTGCACCCCAAAAGTTGGGCTAAACAACCAACTAATTAAGGTGCAGGTTTTTAT
GACTAAATACACCCAATCTTTCAAACAAAAAGTCATCGAATTTTATTAAAACAAAGCGAC
ATAACTACAACAAAAAAAAGCAAGATAAATAACAATTTCGCTTTTTTCACATACAGCAAT
AAAATTTCATTTTTTAGAGAAAAGGGCTTTAACTATTCCACTAGCTAAAGCCCTTTTAGT
CTTTTTTACGTCTTTAGTGACGTTTTCAATCAATCAGAAAACCGTTTTTTGACGGTGCAA
GCAAACAATCTGATTGAAAGGTAAAACCTATTTACTTAATACAACCTTGAATTAAATAAC
CTGCTGATTTTCCAACAAGGAAAGGGGCGTTAATATCCGTGCAACGAATAATTTCCACTT
TACCGCCTTTCTCTTGGTAAGTATCAACAAATAAGCCATCTTTACGTCTTACCGTGTAAC
CGTAAGACGGTTCAAAAATATTGCCTTTTTTACCTTTATCTTTACCGTTTGCAACATAAG
CCAAAACAATGCTATTTGACCAGATTTTTTCTAAATTGCCGTCTTTTTCTTGCGAAGCAG
CACCGATTTTTACCGTTTCAACGCCAATCAATTCAGCAAAAATTTCAGGGGTTAAAATGC
CTGTGCGAGTGTATTTGATACGTTCTAAAAGGTTTGTATTTTCTTTTAAAATTTTCCAAA
CATCTGAAGCAATTACACAAACATTAGGCAAACGCCCAATAGTAGCAGAAACAGCTTCTA
AACCATCATTGATGAATTTTAAAGGGCCAGATTTTGCATTTGTGAAACGTTGTGTTTCAG
TCAGTGTAACAACATTTTCAGCTGAATAATTAGCTGCATTTTGTGCAATTTCAGCAACAG
CCACTTCACGCCCTAACGCAATGACATCTTGAACAACAGAAAGAGCGTATTTTTTCAAAG
GATAGCTGGCATCATTATCTTCACGATAATCAATAGGGTATTCAATATCGTGTTCTTTTA
ATTCTACGCTTAAACTTGTTACATCTTCAGGCGTTAAGCGGTTAGAGTCGCCGTGTAATT
CTCGAACGGTTGAACGAGTGCGAAAAGCTAAACGCCCAAACTGTGGGATTTTGCCCGCTT
CTTTTGTAAGGTTATCAAATTTAGGAATATACAAATTTAAACCTCCATTAAATTTCCCAA
ATAATTCTAAAAAATGAAACCTAAACTTTGCTTTATCACCTTGTGCCTTTTCGTAAGCTT
GTTCAATACAACTGTCTAAAGTTTCGATTAAATTATTGTAAGCAACTTCAGCATTGTTCA
TATATCGCTCTGTTTTAATCATTCAACCAATACCGCAAACTTTAAACTGATTTATAAAAC
TGCTCTTTTAAACTACTTTAATAAAACACTTATACTGCAATACATAACTAATGCCAAATA
CAACAAGCAAGAATCAAATTTAAGGCGTTTACGAGCGTTTATAAACACACTAAAAGACAA
AAGAGCTACACTTGTTCGGCTTAAACAGAAAAAGGGCTTAAAAGGGCGTTTTTGTGGGGA
TTGGTAAAATTTAGGGGAATTTTGACCTATTGAATAATAAAAAGTAGAACGTTCCATATT
TCACAAAATTAACAAATTCAACAAAATCAATAAGTTAAAAAATAAAATTATGTAACATTA
CAGTTTTTTTCAATAAACACTTGCTATTTATCTCCAAAAGCGTGTGATTGTTCTCAAGGT
GTCGAAACCTTATGTAAAGCGGATAACCGCACCCGATAGATCAAGCGGTTTTTTGTACCT
AAAATTTGCAATTTTGGGGCAAAAGGCACAATTTATTTAAACTCAATACCGAGGGGGCGA
GGAATACAACACCCGAAAGGGAAATAACTCCAGCCGTCTTTGTGTGGCTTACGAACCCCT
TGGCACCCTATTTTATAGGGTAAAATTTCGTAAATACACAAAGGAGTTCATTATGAACGC
TCAACAATTTTCATTCAAACTTTATTCACGTCTTATCAATAACCGTTCACAGCTTTTGAT
TTCTCTGCAAGATTTATATATTGCGATTGATAAGGCATTCCAGTATCTGGCACATTAAAA
CTGATGTTACCTAAATTAGGCTTTATTCTTAATCAAGACTACATTGAGGTTGAAAGCTGG
CGATCTGATCAATTGGCAATTACTTTTTTAATTACACCCGAAACAGCTTTAATTTACTTA
AACACTTTTGAAACAACGGATAAAGTAAAAAATGCATTAAAGCGATCGCTCAATTACTTT
CAAGTAAATCTCCTGAACTTGAACAAAGTATAATAAATCAAGAAATCACAAAACAGCACT
ACATTACGCAAACACAAGCATTTTTTGAACAATATTTTTCTTATAAAGGCGTTCATTTTT
ATTAAGTAAAGATGATTTAATAGTACTTGAGCGAATGAAAGGAGCTTGCACCGCTTTTGA
GCAAATGCTACTTGAAGTGAATAATAACCGTTCATTAAGCTATGAAGCCTTAGCCGATTT
ATTTTCTTGTTGTACCGCTCCTCTATTTGACGTGCTGAAACGTATAAAAGACGTAGGCGA
TGAAACCAATACAATTAAAGCCTTAGGGGCTGTTGATCTTTTGAGTTTAAATCTTAACCA
AACAACAATTTCCCCCAGCGAATACAACAAATCATTGCTAGCGATGCCGCATAATTTCTT
GCTAACTTATCGTACCGAGTCGCAATGGCTCGGTATTGTTTTAAAAAACAAACGCATTTT
CAACTAAATGGCGATAACGATATAAACACCAGTCTATATCNNNNNNNNNNNNNNNNNNNN
NNNNNNNNNNNNNNNNNNNNNNNNNNNNNNNNNNNNNNNNGTGAACTTCACCCCCGTCAG
AACAAAATCAATAGGATTTCCACAACTATCTACCGCTAAATGAATTTTTGTGCTATTACC
GCCACACTTTTGCCAATCGCTTGCGGATTTTGACCGCTTAGTTTGTACGGAATGGTTAGG
TTTTGGCGAACTAAATTATACCAAATTTCTATGTCGTTTGTTTTTTTGTACTTAAAAGAT
CAACACGCTCTAGACATTTTGAATAAATTAAGAGCATACAAGAAAATTTTTTAAAAAAGT
GCTAGACAAGCGAGAGTGAAATCACTAATATACGCCTCCGTTGCGACGCAGTACTGAAAA
CAACGCGTTCGTAGCTCAGTTGGATAGAGCGTTGGCCTCCGGAGCCAAAGGTCGCAGGTT
CAAATCCTGTCGAGCGCGCCAGAGGTAATGCAATATCGACTAGAAATGGTGGCTATAGCT
CAGTTGGTAGAGCCCTGGATTGTGATTCCAGTTGTCGTGGGTTCGAGTCCCATTAGCCAC
CCCATTAAATATATGCAGTGGCATATCAGACGGCGAGTAGCGCAGCTTGGTAGCGCAACT
GGTTTGGGACCAGTGGGTCGTAGGTTCAAATCCTATCTCGCCGACCACTTTATTTTGCTC
TTTAACAACTTATCAGACAATCTGTGTGGGCACTTGTTGATTGACTTTGTTTAAAAATAT
TTTTAATTTTGAAGT
>H26 Scaffold3
TTTATGATTGATTTTGGTGATCGCCTAGACGATCACCGTTAAGTTGAAATGGGTGTTTAC
ACAGAATTTGGGATAGGGTCATTTGTGATTTTATCTAAACAATCCTAACGCTTTAAATAA
ATAGTTTGCGTCAAGTTATGTAAATATAGCTCCCACTAGTACGATAATTGAGCTCTTACA
ATGAAACATGAAAAACTATATTTACATCTACTTTTATATAACTGCCACTTTCCTAACTTA
AATATATTCTACCTTAATAATATCAAATTCAACATTTCCGCCAGGTGTTTGTATATGTAC
ATTGTCGTCAATTTCTTTCCCAACTAATCCTCTTGCTATAGGAGAGTTGACGGAAATTAA
GCCATCCTTAATATTTGCTTCATCATCACCAACAATACGATAAGTCACACATTCATCTGT
ATTTACATTGAGTAAAGTCACTGTAGAGCCAAAAATAACCTTACCAGTATTAATCATATT
CTTTACATCAATAATCTGAGCATTTCCCAATTTGCTTTCAATTTCTTTAATTCGCCCTTC
GCAGAATCCTTGCTGCTCTCTCGCAGCATGATACTCAGCATTTTCTTTCAAATCTCCATG
TTCCCTAGCCTCAGTAATCGCACTAATTATTTCTGGACGGCGAACATTCTTTAAAAAATC
TAATTCTTCACGTAATTGCTCTGCACCACGCACTGTCATAGGAATTTGTTTCATATTTTA
TCCTTAATAGAAAAGTTCTTACCAAAATTAGAGAATGTCTTGGCAGAAAAAGAGATATAA
TCTAGTATTAGTCGACTATTATTCATTTTCTTTATAAAAATAGCAACCTTACTATGATTT
CATTTTCGCTCAAACAACTTAGAATTTTACTTTTAACTCTTTTTTATATGCCTTATAGTG
CTTCAGCAGAGGTCGATATTACACCGTTCATCTCTCATTTACCTAAAGGTACATCAATCA
GTGTTATCGCTAAAAATTTATCTACCGATCAAATTGTTACCGATTATCAAAGTGATCTGT
TTATGTTGCCAGCTAGTACTCAAAAAGTATTTACTGCTTTAGCCTCTAAGATCATGCTGA
ACACAGATTTTAAATTTCAAACAGCGCTCTTGACGAATGGTATAATTGAGAATGGGGTGC
TAGAGGGAGATTTAATCGCCAAATTTACTGGAGATCCTACTTTAACTAGCGGTCAGTTAT
TTCAACTAATTTCACAATTAAAAGAACAGGGCATACATAAGATTAGTGGCAATTTGATCA
TAGATACATCTGTATTTGCTAGTCATGATAAAGCCATCGGCTGGGTATGGAATGATCTAA
GCCACTGTTTTAGCGCTCCCTCCTCTGCAGTAAATATCGATCAAAATTGTTTTTATGTGA
ATTTAGATGCAAATCAATCTATTGGAAGTCTGATTAAAATTAGCGTTCCTAGCGCCTATC
CAGTACAAGTATTTAGTAGTGCCTATGTTGCTGACAAATCTGAAGCAAATTTCTGTGAAC
TTGATGTCGTTGTACATGATAACAATCGCTACTACATTAAAGGTTGCTTATCTAAACAAA
CTAAACCTGTTGGATTGAGTTTTGCCGTGCAAGACACTACAAGCTATGGAGGGAATGTTA
TTAAAGCTAATTTAAAACGTATTGGGATTCAATTTAATGGTAATATTCAACAGGAGAATT
AGAGAGTAAAACCCAAAGAGGACCTTTAACACAGTTTGAATATAACTTGTTTATGGCATT
ATACAATAATTAAGGATATAAGACCGACTTAAACCTGTAACAACAGTTGTATAAATTTGG
GTATTATTTTGTATACAATGTTTCTTTATTTGTCTATTACACCACTTTTAAACAATATTC
GCTTCGGTTTATTTCAATAAATAAAGGGGCGACAGCCCCTTTAACTTTATGCTCCTAGCA
ATTTATTCATCCGTTTAATAAACGCCGTTGCATTTTCCAATGTGCCACGTTCAGCGAGTA
ACGCTTGTTCAAACAAGAGTTCAATCCAGTCGTTAAATTCTGCTTCGTCAGCAATATCAG
CTATACGTTTTACCATTGAATGTTCAGGGTTTAACTCGAAAGTATATTTCACTTCAGGGG
CTTGTTGTCCCATTGCGGCGAACAGTTTTGCCATTTGCGTGGTCATTTCATCGCTGTCAG
TTGAAACAACGGCCGGCGTATCGGTCAAGCGGTGAGTTAGGACCACTTTTTTGACACGCT
CGCCTAAATAGCCTTTGGCTCTCTCTAAGAAGCTCGCAAATTCAGCTTCTTGTACTTTTT
GGGTTTCTTCTTCCTCTTTGTCAGCAAGATCACCTAAATCTAAATCTGATTTAGTAATAC
TTTGTAATGGCTTGCCGTCAAATTCGGTTAAATGGCTGATAAACCATTCATCAATGCGGT
CAGAAAGTAGTAAGACTTCAATGCCTTTTTTGTTGAACAGCTCTAAGTGTGGGCTGTTTT
TCGCTGCTTGATAGCTGTCGGCAGTTAAGAAGTAAATCGCTTTCTGACCTTCTTTCATTC
TTGCAATATAATCGCTCAAACTGACCGCTTGTTCGCTACTGTCAGTATGCGTTGAAGCAA
AGCGAACTAAGGCTGCCACTTGGTTTTTATTTGCGAAATCTTCCCCTACACCTTCTTTCA
AGACTAAACCGAACGCATTCCAAAATTGTTGATATTGTTCAATGTTGTCTTTCGCCAGTT
TTTCCAACATTTGTAAGGAACGTTTAGTTAGAGCTGTGCGGAGTGATTGGGTGACTTTGT
TCTCTTGCAAAATTTCACGGCTGACATTCAGTGGTAAGTCGTTGGTGTCCAACAACCCAC
GCATAAAGCGAAGATAATTCGGCATAAAGACTTCCACATCGTCCATAATAAACACACGTT
GCACATAGAGTTTTAAGCCGTGTTTTTGTTCACGCTGGAACAGATCCCAAGGGGCTTTAC
TTGGTACATAAAGTAGGCTGGTATATTCTTGTTTACCTTCAACTTTATTGTGCGACCAAA
TTAACGGATCGGCAAAATCGTGGCTGATATGTTTGTAGAACTCTTTGTATTCTTCATCAG
AAATCTCATTTTTAGAGCGTGTCCAGAGTGCTTGAGCTTTGTTAATTTTTTCCCATTTGG
TGCCAGTTTCTTTGCCTTCATCGTCATACTCTTTGGTTTGAATTTCCACCGCTAAACCGA
TATGGTCAGAGTATTTACCGATAATGTCACGCAAACGCCACTCGCTTAAAAACTCTTTTT
CATCATCACGCAAGTGTAAAATCACGTCCGTACCACGTCCTGCTTTTTCAATATCGGCAA
CGGTGTAATCGCCTTCGCCTGCCGATTCCCACAATACGCCTTGACTTGCATCACTGCCTG
CGGCTCGAGTGCGAACGGTCACTTTATCAGCAACGATAAAAGAGGAGTAGAAGCCAACCC
CGAATTGCCCGATTAATTGGCTGTCTTTCGCTTGGTCTGAACCGAGTGCATTTAAAAACT
CTTTGGTGCCTGATTTAGCAATGGTGCCGAGATGATCGATCACTTGCTCACGGCTCATAC
CGATACCGTTATCGCTGATAGTGATTGTGCCTAAGGCTTCATCAATACTGATACGCACAC
GCAATTCACCGTCGCCCTCATAAAGTTCGGGTTGAGAAAGAGCTTTGAAACGCAATTTAT
CAGCAGCGTCCGACGCATTGGAAATTAACTCACGCAAAAAGATCTCTTTATTAGAATAGA
GTGAGTGGATCATTAATTGAAGCAGTTGTTTGACTTCCGACTGAAAGCCACGGGTTTCTT
GGTTTGTACTCATATTGTTTCCTTTATGATATATAGAATGATCGATATTCTTCCCCAGCT
TGCGGGGGAAGTGGTTGAGCAAAGCGAAACCGATGGGGGATTGTTTGTTAGCCCTCATCC
CCCTTGCAAGCAAGGGGACTTCCCCCATAAATGGGGGAAGAATATAAAAAATAACGCCCT
ACTAAATAGGGCGTTATTCTTAAATTTCAAGGGAATTATTTGGCATTGTGTAACATTATA
ACGAAAATTATTCATCTTCCGTAAAACGTTTTGCTTTATATTTCGGGTTCATCAAGTTTT
CGACCGATAAAATATCGTCTAACTGTTCTTTTGTCAGCAAGCCACGCTCTAACACCACTT
CACGCACGCTTCTGCCTGTGGTTGCACAGATTTTACCAACAATATCGCCTTCGTGGTGTC
CGATAAACGGATTGAGATAGGTCACAATACCGATAGAGTTAAATACATAACCTTCACAAA
TCTCTTTGTTCACCGTGATACCGTCAATACATTTATCACGCAAGTTCACACAAGCATTTG
CCAAGATGTCGATAGACTCAAACATCGCTTGTCCGATAACAGGCTCCATCACATTTAATT
GCAATTGCCCTGCTTCCGCAGCAAAGGTAATACAAGTATCGTTACCAATAATTTTAAAGC
AAACTTGGTTCACCACTTCTGGCACAACAGGGTTTACTTTCGCTGGCATAATGGAAGAAC
CTGCTTGCAATTCAGGCAAGTTGATTTCATTTAAGCCTGCACGCGGGCCTGATGAAAGCA
AACGCAAGTCGTTACAAATTTTAGACAATTTCACCGCCGTACGTTTTAACGCCCCGTGAA
CCATCACATAAGCACCACAGTCAGATGTCGCTTCGATTAAGTGTTCAGATAAGGTGCAAG
GTAACTGGGTGACTTCCGCAAGGTATTTCACTGCAAGCGGTGCGTAACCTTCTGGCGTAT
TCAAACCTGTACCGATTGCCGTTGCCCCTAAGTTTACTTCAAGCAATAACTCAGCGGTAC
GTTTTAAGTTTTTCACTTCTTCATCTAACAATACAGAAAATGCTTTGAACTCTTGTCCAA
CGGTCATTGGCACAGCGTCTTGCAACTGGGTGCGTCCCATTTTTAAGATATTTGCAAACT
CATCAGCTTTATTTTCAAAGCTGTGTTGTAAGTAAAGTACTTTACTAATCAATTGCATAA
TGCTGTTATAAACGGCAATACGGAACCCCGTTGGGTAAGCGTCATTGGTCGATTGGCTTG
CATTAACGTGGTCCATTGGGTTGATAATATGGTATTCACCTTTTTTATGCCCCAATAATT
CCAGTGCTAAGTTTGCCACTACTTCATTGGTATTCATATTCACCGAAGTACCCGCTCCCC
CTTGATACACATCAGATGGGAACTGATCCATACAACGACCATTCACCAAAATCTCATCAC
AGGCTTGTACAATCGCTTTTGCAATTTTCTTCGGAATTGCCCCTAACTCGCCATTAGCAA
GTGCAGTCGCCTTTTTCACCATCACCATACCACGCACAAATTCAGGTACATCAGAAATGG
TATTTTTAGAAATATTAAAATTTTCTACTGCACGTAGAGTATGGATACCCCAATACACAT
CATTAGAAACTTCACGTTCACCTAATAGATCGACTTCAATACGGGTATTGCTCATAAGAT
TATCCTCATCATTTTGTGATTAACTGAATTGATGTAGAGATCATACCGAGAGCGAAAGGG
AAAAAATGTGATCTAGATCATATTTTCAAAATGGGGCTGGGCGATATAAATTGCCGTTTC
GGATTAGTTTTTTTTATGATAAAAAGCCCTTTGAGAGCAAAGGGCTGAAACATGTTCTAC
AGATAGATTAATCGTCAATTGCATACCCCTGTGGCGATAACAACTGATTATCCAAATAGG
CTTTGCCTTCCACTAATTTCAATCTATCATCACAGAACCATTGCACCACAAGGGGATAAC
AGCGATGTTCTTGTTCATAAACACGCTCAATCACATCATCTAATTCATCATCAGGATAAA
TCGGCACTTTCGCTTGTAGAATAATTGCACCGCCATCAACTTCTTCATTGACGAAGTGAA
TGGTTGTGCCGTGTTCGGTATCGCCTGCGTCCATTGCCCGTTGATGTGGATTTAAACCTG
CATATTTAGGCAAAAGTGATGGGTGAATATTGAGAATTTTACCCGTAAAGCGAGCGGTAA
ATTCAGGAGTAAGAATTTTCATATAGCCAGCTAAGACAATCAAATCGACTTGCAGAGCTT
CAATTTGTTCTGCAATGGCATTATCCATTGCCAGATTATCTGAAAAGTCTTTTTTGGTAA
AAATAAAGGTAGAAATTCCCGCTTGCTTGGCTCTTTCTAAACCGTAAGCGGTGGCTTTAT
TAGATATAACAGCGCAAATTCTGCCGTTGATTTTTCCAGTATCAATAGCATCAATAATAG
CTTGTAAATTTGAGCCATTGCCAGAAATCATGACGACAATATTTTTCATAATATCGTCTC
CGTTATCACATTTTCTTTCCATATTACTATAGTTATCCTATTACGGTATAAACTAAGTTA
AAATCTAAGCTCTTTTCAAAAATTCTGATTTCAATAAAAGTTTTCCACAATCTACATTGT
GATCACCAGCGACTAGACGAATCCCTTTATATTTAGTTCCTTTTTTCAGTACTTCTGAGG
ATCCTTTCAATTTTAGGTCTTTAATTAAGATAACATCGTCACCGTCAGCAAGTAAGTTTC
CATTGCTATCCTTTACGATCAATTGATCTTCATCGACTTCAACTTCATTACCAGTCCATT
CGTTTCCGCAATCAGGGCAAACAAATTGAATTGAATCGTGGTAAGTATTTTCGCTTTTAC
AAGCAGGGCAAATAGGGTAATCCATAAATATCCTCAATAGATTTAAAAAAACGCTATTCT
ACTACAAGTGGTAAAATTTGAGGGATTTTTTGTAAAAATGAATAAAAAATTGGGGTATTA
AATGAATATCCCAACAACGAAAAATAATTTACTGCAACACCGCAATATATTTCAACATCA
CCCCAGCGGCAATCGCTGAACCTATTACCCCAGCAACGTTTGGACCCATTGCGTGCATTA
ATAGGAAGTTCTGTTTATCTGCCTCAAGTCCCAATTTATTTGATACACGAGCAGCCATAG
GCACTGCAGATACACCTGCTGAACCAATCAACGGATTAATCGGGGTCTTGCTAAAACGGT
TCATTATTTTTGCCATAATCACACCGCTTGCGGTACCAATACCAAAGGCGATAATCCCTA
ATGCTAAAATGCCTAAGGTTTGTGGTTGTAGAAATTTATCGGCAATTAATTTAGAACCAA
CAGATAAGCCAAGGAAAATCGTGACCGTATTGATTAACGCATTTTGAGCAACATCGCTTA
ATCTTTCGACTACGCCACTCACTCGCATTAAGTTACCAAAACAGAACATACCTAACAACG
GAGCAGCGTCAGGAAGCAATAATGCAACCAAAATCAACAACACAATCGGAAACAGTACTT
TCTCACGTGTGCTAACATTTCGTAACTGCACCACCTTAATTTTACGTTCTTGCTCTGTCG
TTAAGGCACGCATAATCGGAGGCTGAATTAATGGCACTAACGCCATATAAGAATAAGCTG
CTACCGCAATAGCTCCCAACAACTCAGGGGCGAGCTTACTGGCAAGATAAATTGCCGTTG
GACCGTCTGCCCCACCAATAATCCCGATAGCAGCTGCTTGTGGTAAAGTGAAGTCAATCA
CACCCAACCAGTTTAAACCCACCGCTCCTAATACCGTTGCAAAGATACCAAATTGAGCTG
CTGCACCCAAGAGCAATGTTTTCGGGTTAGCGAGTAAAGGCCCAAAATCCGTCATTGCCC
CAACGCCCATAAAGATCACAAGCGGTGCAACGCCCGAATTAATTGCCACTTGGTAGAACT
GAGCCAATACCCCAGAGGTGGAATCTATACAAAAATAGAAAAAACAGCATATCTATTCTT
AATTCTTGTACAACATCTATTTTTCTCTTCTTCACTTTATGTGTGAAAAAGTTGGTTGCA
TTAGCTGTAAAAAAGCTGCACACTTATCAGTGTATACTCCATACATCGCTTACATTTACA
GAGTTGTACATGTCACTGAGTGACAGATTTTCATTTCTTGGGCATCGCAAATCCTCTGTG
TGTGATATGGCATTTGCTTCATTTATCTGTCTTTATTTCCAAAAGAATGTTGTAAATAAC
ATCTTTGGGGGTGAATGTAGACGATGTTATCAGGTTGTACAAGGAACTAAACCCTCACAG
GAGGAAAATACTATGCACATTTTCAATCAAGGTAAATACAAAAGCCTGCACGCTCAAGAA
GTTGGTGAACTCGATGCAGTTCGTCAGGCGGTTGAACAGGATCAGGATTTCCGCCCAACC
TACCATCTCGCACCACCAACGGGATTGCTCAACGATCCAAATGGCTTAATCTTTGACGGT
GAAAAATATCATATTTTTTATCAATGGTTTCCTTACGATGCGTTACACGGAATGAAACAT
TGGAAACATCTGATGACAAAGGATTTCCAAACATTTACTGAAGCTGATCCGCTTATTCCT
GATGAGATGTTTGAATCCCACGGTTGTTATTCGGGTGGGGCGATTTTATGGCAAGATAAG
ATTGTTGCGTTCTATACGGGCAATACGCGTCGAGCGAGCGATAATCAGCGTGTGCCACAT
CAAAATATTGCTATTTTTGATAAATCGGGCAAATTGCTTGAAAAGCGTTGTATTATCGAT
CAAGCACCACAAGGCTATACGGAACACGTTCGTGATCCAAAACCTTTTGTTACCGCAGAA
GGCAAAATCCGTTTTGTATTAGGCGCTCAACGTGAAAACCTAACAGGCACAGGCTTGCTC
TATGAAATGGATAACCTAGAAGCTACCCCACGTTTACTCTCTGAAATTGCGATTAATGAT
TTTGATAATAGCAACGTATTTATGTGGGAATGCCCCGATTTGTTCAAATTGGCGGATAAA
GATCTGTTCGTCTGGTCGCCACAGGGTAAATTGCGTGAAGCGACACGTTTCCAAAATAAT
TACCACGCCACTTATGCGTTAGGTCAATTCGCTGGCTCAACGCTGACAGCAGAACATATT
GAAGAGCTAGATTATGGCTTTGATTTCTATGCACCGCAGACTGTCCAGAATGCAGAAGGG
ATTTTATACGGCTGGGTTGGTTTGCCGGATTTGACTTATCCAACGGATAAGTATAAATGG
CACTCAATGCTGACAATGCCTCGCCAGCTTTCCGTTAAACAGAGCAAAATTTTCCAACAG
CCAGTCAAAGAGATTTACGCACAATTGCAGAATAAAGTGTCGTTGAGTGTGAACGGGATT
ACGGAAGTAGAAAACCTAGACACCGCATATTTGCAATTTAATGTGGAAAATCAACCGCTT
GTAATCCGTTTCTTTGATAACGAGCAGGGGCAAAATCTGACTTTCCGTTATGAAAATGGG
CGAGTTACCCTAGATCGTTCAGCAACAGATCAAACAGATCTAATGAAGCAATTTGGTGAA
CAACGCTATTGCGAAGTCGAAAAATTAGAGAATGTCGAGATCTTCTTTGACCGTTCTGTG
GTTGAGATTTTCCTCAATAATGGTGAAAAAGCGATGACTTCTCGTTTCTTTATTAAAGGG
CGAGAGAATTGTTTGGAAACATCAAGGCTGCTTGAAATTATAAGTGTAAATCTATTAAAA
GAGTTTTAAATATACCGTGTAATTCAATTCATAATCCACTGGTAATCAGTGGATTATGTA
ATATTGGAAAAAATTTATAAGAGCCTTTTATATTTCTTAAGTTAAAAAGCATAGTAGACA
AAATTGTTGCTAATGTTTATTTTCTAAATAGGTTTAATATTATTAAGCTCTCGCAGAATT
ATTTTAATGTTTCAAGAAATGTAATAAATGCTTCTTTTTGAATAGAAGACAAGTTATCCC
ATTTTTGGTTTATTTCTATCTCTTTTAATTCCTTTTCAGTAAATTCTGCTGGAATTCAAT
CTTGGAAAAACCAATTAATAGGTGTTTTAAAGAAAATAGCGATATCAATCAAGTGATTAA
CGTTGATTTTGCTTGCACCACGTTCATAGCGTGAAAGTTGTTGCTGAGATAAATTGATAC
ACTCCGACAACTTTTCTGCCGAATAACCAAATTCCTTTCTCTTTTGCTGAATACGCTGTC
CAATTAATTTATCTGTCATTTCTGCAGGAAGCTGTGCCATGATTTCGATCAAAAAACAGT
AGATGACAAAGTTGAATTTAGCCTATTAACCGATGGACGTGCGCAAGATATTACCTTGCA
CAAAACCCAATTAAACGGTACCACTTTCAGCGGCAAAGCAACCACTCTATTACGAGAAGG
TACTAAGGTACTTATGAAGGTGGCTTATTTGGCAATGGTGCAAAAGAAGCAGCAGGTATT
GCAACTTTCAGTGGCGATAACAGCTACGATACTTCATTCGGTGGTATTCGTTACTAATTC
TTTGAGCAGTTAAACCTAGTTCGCATTTGCGTGCTAGGTTTGAATATAACTTTTACCATT
CTTATGCGTTCTTTCTTTTTACTCGCCTTATGTTGTTCTAATATTGTTTTTGCTTCCGCA
ACAACACTTGAAGAGCAATTGAAACAAGCTATTTACCAAAATAATAGCGGTCAAATCCAA
TCTTTACTTTACCAATATCAACAGCAGCCTCAGCAAGATTTGACATTAAAGTCTTATGCA
GAAGCCAAACTATCAGTTTTACAGCAGAACTATGGCGTTGCTATTCGTATTTACCGAAAA
ATATTGAGCGAACGACCTGAACTAAATTCAATTCGAATGGAATTGGCAAAAGTACTGTTT
GCAGATCGGCAAGACAGTGCTGCAAGAGTTCAGTTTGATAAAGTGAAAAACGTTGGTATG
GTGGAGATTCGTTTCATTGGTCCAATGGAGCGGAAATCAGTTACAGTTTTTGGCTTTCAC
AAAATTGGCAAAATCAAACCGTACTTGAATATGAAAAACGCCGTTTTTTCAAAGATAATC
CTCAAGCCGGGCATATTCGGACGGCATCAACAACGTTAATTTGGTATCGAAACCCCGAAC
AGATTTTTTTATGTCAGTGCCGCCTTTTCTCAGCAACGCTTACAAGAGCAACAATACAGC
TCAGATATTCAGAATTTACGTTTAGGTTGGTTGCAAGAATACGCTTTTGGGATTTCAACT
AAATTAAATTTCTCTTTTACGCATCGCCAATTTAAAGATCAAGCGATATTGGGCGGCATC
TTGCCACTCGGCAAAACTCGCCAAGATCAGATTTATTCAGTTTTCGCACAAGTTTGGAAA
CGAGATTGGCATTTATGGGGCATTACACCTAAATTGAATTTGGAATGGCGGAAACAGAAA
AGCAATTTGGATACGCTTTATTCCTATAAAATGCATAATATTACTCTTGCTTTTGAAAAG
ACTTTCTAACGCCCAGCAGATAGCCCAAGCATTCCTCAGCTAGAATATGTTAAAATGTCG
CCAAAATTAAAAGAGGAAACCTTATGTTATATTCAGTCCTAAACGATTATATTACGCTCG
GCACGCCCTATCGCAACGGTGCACATTCCATTAAACACGAACATTTAGTGGTAATGTTTG
AAGATGATGGCGAAACAGGTTATTTCTATGCAATGGATTTACATCAAGAAGCGCAACCTG
TGGTCGATAGCTTATTTGTCTATCGTGTCAGCGATGTCAAACCCGAAACCCTAAAAGAGC
CTCGCCGTTTTCAGATCTGCTGGTCAGAAGATGGCTACGAGGCATTTTTGCTGTTAAATG
ATTATCCACACGCCGTATTTGATTTCCGTGAATTTGTTGGCTATAACCATACCAAATTCC
CTGAGCCAGAATTAGGCAGTATGTGGCGACACAAAGAAACAACACCAGAATTAGTTGAGA
AGTGGTTAATTAGTTAATTAATAAAGATAAAGTCCCTAGATGATTTGCTATCTAGGGACT
TAACATAGATTAAAGAAAAATATAACTTTAATAAATTTTTTTGCCTATTACTTTAAATTT
ATTGATTCCTAACGCCCCCAAAAATCCCACCGCTTGCAACAACACAATACAAGGTCCTGT
GGCGACATCGAAATGGAAACTTAAAAACACGCCCCAGAAAGCACTATTTACTGCAGTCAA
GATGGCGATTAGCAACATTCGGTCAAAGCGTTTGGCAAGCGTGTAGCCTGTGATCCCTGG
GGTAATCAACATTGCGACCACTAAAATCACGCCAACCACTTGCATTGCACTAATAATCAC
TAATGCCAATAGCACCAGTAAGCTGTAATGTAACACTTTGATATTAAAGCCAACGGTGCG
AGCGTGGCTGGCATCGAAGCAGTATAGTAGGAAATCTCGGCGTTTTACTAAGATAACGAA
TAATACCACTAAGGAAATGGCGAGAGTTTGGTAAAATTCATTGTCGGTAATCCCAAGCAG
ATCGCCAAATAAGATGTGCATTAGATGTTGATCGGTTTCGACTTTGGCAAACATCACCAA
ACCTAACGCAAACATTCCCGAAAAGACGATCCCCATTACCGTATCTTCTTTAATGCGACT
ATTTTCTTTGAGATAGCCCACTGCAACGGCACAGAAAATGCCCGAAATAAAAGCCCCGAT
TGCTAATGGAATGGCAAGCAGATAGGCAATCACAATCCCTGGTAATACGGCGTGTGAGAT
GGCATCGCCCATTAGCGACCAACCTTTGAGCACTAAATAGCAGGACAACACGGCACAGAT
TAGGGCAACCACAACACCAATGAGCAAAGCTTGTTGTATAAAAGGAAAAGCTAGCGGTTC
AGCAAACCATTGATAGAGTGCGTCCATTATTCTCCCCCTTGACAAGCGGTCAGTTTTGCT
GGATTTTTTGCAAATTTGCGTGAGAGTAAACCATATTTAGGAGCGAAGAAAAACGCCAGT
AAAAACAGTAGAGTTTGTAGTGTGACAATAAATCCGCCCGTTGCCCCATCAGCAAAATAG
CTTAAATAAGCACCAAAAAATCCACTAAAACCGCCCAGTGAAATTGCGATAATCAACAAT
TTGCCGAATTTATCCGTTAATAAATAAGCCGTTGCTCCTGGGGTGACAACCATTGCGATC
ACTAAAATTGCCCCAACACTTTGTAATGCAGCAACAATACAGGCACTGAGTAAGCTGAAA
AACAGTACTTTAAGTCGCATCGGCGAAATGCCTACGGCTTTAGCTTGAATTTCATCAAAA
AAGACGAGTAATAAATCTTTCCAGTAAATCACTAGAAAAAAGAGTGATACAGATAAAATA
ATCACCACTTGTAACATATCTTCATCGGCAATGCCTAAGATATTGCCGAGAATGATGGAT
TGCACATTAACGGACGTTGGATTGATGGAAATAATTAATAAACCTAAGGCAAAAAAGGTG
GTAAAAATAAAACCAATTACCGCATCTTCTCGCAATTTTGTGACGGATTTAACCGCTAAG
ATAGCAATAGTGGCAAGGAATCCCGAAAAGAAAGCTCCGACAGCATAAGGTAAGGACAAG
GCATAAGCTAATGCAACACCAGGAACGACGGCGTGCGATAAGGCATCTCCAATCAGCGAC
CAGCCTTTGAGCATTAAATAGGCAGACAAAAAAGCACAAACAGCCCCGATTGCACCGCTT
ACTACAATCGCTTTAAACATATAATCGTAGGAAAAAGGTTCTAGCAGTAACTCAAGCATT
GATTATTCCTTATGGTCTCCGAGTAACTGCTGATAACGCAAGACACCGCCAAATACTCGT
CCAAGATTTTCGGGGGTGAATGTCGTTTCGATAGATCCTGTTGCTAACACTGTGCGATTA
ATCATTACCGCTTGATCGCAAAAACTTGGTACGGCGGCTAAATTATGGGTAGAAACAAGG
ATTAAGTGACCGCTATCCCGAAGCTGTTTGAGTAGATCGATGATCGCATTTTCGGTATTT
ACGTCCACGCCAGTGAAAGGTTCGTCAAGTAAGATAATTTTGCTCTCTTGTGCAAGCGAA
CGAGCCAAAAATACTCGTTTTTTCTGTCCCCCTGAAAGCTCACCGATTTGACGATCCGCA
AGATGAGCAATATTGACCCGCTCCATTGCTTCAGCAACTTTTTGCTTATCCACAGCAGAA
GGGATACGCAGAAAATTCATATAGCCATAACGCCCCATCATTACCACATCATAAACGGAT
ACGGGAAATTGCCAGTCCACTTCTTCACTTTGTGGCACATAAGCAACAAGATTGCGTTTT
AAGGCTTGATTGACAGGCAGTCCGCATAGCTCAATATTTCCCTTTGGCTGAACTAAGCCC
ATAATGCTTTTAAATAAGGTTGATTTGCCACTGCCGTTCACCCCAAGTAATGCACAGATT
GTGCCACCGTCAAGGCGAAAAGTAACATCGTGAATTGCCGTGTGTCCGTTGCTATAACGA
ACGGTGACATCGGAAACAGAAAGAGAACTCAGGGGAATGTTCATATTTGTTAGGTAATCC
TATTTTGTAAATGCAGGGCGAACCAAAGCAGTTCGCCCAAATCGTTTTATTTTTCAAATC
CAGCAACAATTGTACTTACCGTCACATTGAGTAAATCAATATAGGTTGGTACTTTGCCAT
CTTTTGTTGAGAGAGAGTCCACATATAACACACCGCCATAGCGTGCTTTACTCTCTTTCG
CCACTTGTTTAGCCGGTTTATCTGAAATGGTACTTTCACTAAATACCACCGGAATTTGAT
GTTTACGCACTTGGTCGATCACTTTGCGGATCTGTTTTGGCGTGCCTTGTTCATCTTGGT
TAATCGCCCAAAGATATAACTCTTTGAAGCCATAATCTCTAGCAAGATAGCTAAACGCCC
CTTCGCTTGTCACTAACCAACGTTGTGCTTCAGGCACTTTTGCCAAACGCTCACGCAACG
GCTGATCTAAGGCAACGATCTTATCGGCATAGGCCTTTGCATTCGCATTATAGGCTTCTG
CATTTGCCGGATCGTATTTCACCAAGGCTTGGCGAATGTTTTCAATATAAATCAACGCAT
TTTTCGTGGACATCCAAGCGTGTGGGTTTGGTTTATCTTTGTAAGGCCCTTCATAGATTG
AAATCGGTTCAATACCTTCCGTTACTACAACCGCAGGTTTATCTTTCACTTGAGCAAAGA
AACGCTCAAACCAGCTTTCAAGGTTCATACCGTTCCACAACACCAAATCCGCAGATTGTG
CTTTTACAATATCCTGTGGCGTTGGTTGATAATCGTGGATTTCCGCACCTGGTTTGGTGA
TCGACTCGACCACAGCCTTATCCCCTGCGACATTTTGAGCAATGTCTTGAATCACAGTGA
ATGTGGTGACCACTTTAAACTGCTGGGCAGCAAGTGGATTACTTACCAAAAAAAGCATAC
TAAGTAGTGCTGCTAATTTTTTCATCGTTAGTCTCCTTATATAAATTATGGGGTTTTCAG
GCAGCATTTTATAGATAAAATTTAACCTGTCAACAAATAAAAATGATTCTCAATAACTCA
GCTAGATGATAATCAACAAGCTGATAAATATGAGAATCAATAAGTATTACAAATGAGAAC
GGGTTGCTATTTTTATCTAGCAACCCGTTGATTTTATTATTCTTTTCTAAAATACCGCTG
ACTTTTACTTTCTTGGCGACTTTCTAAGAGCCTGTGATAGTTATCAAAACGTATCGGATC
GATTTTCCCCTGCTCTACTGCTTCTTTTAATGCACAGCCTGGGTCATCTTTATGTTTACA
ATCACGGAATTTGCAAGTACCTAATACCGAAGCAAAATCCCGATAACCTTGTGTAATCTG
CTCGGCTTCTAAATGCCATAAACCAAATTCGCGAATCCCCGGCGAGTCGATTAAATTTCC
ACCTTGAGATAAGTGGTATAAACGTGAAGCCGTTGTGGTATGTTGCCCTAAGCCTGAAAT
ATCGCTGACTGCCCCCGTTTGTGCATTTACATCGGGCAATAACTGGTTGATTAAACTTGA
TTTTCCAACACCAGACTGTCCGACGAAAATAGATGTCCCTTTCGCTAAATAAGCGTGTAA
CGCCTGCATATTCTCGCCTGTGTCTGCGGATAAACAGAGTGTCTGGTAGCCAATCTTTTC
ATAGATCGCCAGCTGTTGTTGCACTTCTTTTCGCTCTTGTTCACTCAATAAATCAATTTT
ATTCAACACAATTAAGGCAGGAATGCTGGCATTCTCACAAATCACTAAATAGCGGTCGAT
AATGTTCAGAGAGAGCTGTGGCAATACCGCTGACACAATGATAATTTGATCGATATTCGA
CGCCATTACTTTAATACCGTCGTAATAGTCAGGGCGAGTTAGTTCATTTTGGCGTGGGTG
AACAGCTTCAATCACACCGCTAATCCCTTGCAATTGCTCACTTCCCAAACGCCACGACAC
TACATCGCCTACCACCACATTTTTTAATGTTCGGCGTAAATTACAACGGAAAATCTCACC
ACTTGCGGTTTCTACATCGGCGTGTTTAGCGTGGCGAGTAACCACAAGACCTTGCTGGAC
TTCCCCCAACATTTCATCTTGCCATTCAAACTCAGCTTTGTTGATCTTTTTGTGATGGTT
AGTTTGAATCCGACGTTGTTGATTCTGAGTTAAGCGACGTTTGCTCAAAAGATTGACCTG
ACTTTACTAAAAAATAACCGAGAGCTGACCATAAAAATGGGAGCCAGACGCTTCCATTTT
TATGTATACCTCAATTATCTTGCACGGAAAATAATTCGCCCCTTACTTAAATCATATGGG
GTCATTTCAACGGTGACTTTATCTCCAGTTAGAATCCGAATATAGTTTTTACGCATTTTT
CCTGAAATATGGGCTGTTACAACATGCCCATTTTCTAGTTCTACTCGAAACATAGTATTA
GGTAAGGTTTCTAAAATTGTACCTTGCATTTCAATGCAATCTTCTTTAGCCATTTATTCC
TCTTCAAATTAAATTTAAGTTGTGTCATTGTAAATATGCCATATTGGCAAAATGCGAGGT
ATTATACTCTCCCTTACCTGAATTACAATCATTTACGGCGAAAAGCTCTTCTTCGAGAGT
GAAAACGTTGAGTTTGACGTTTTAATTCAATAGGTATAAAGTTTGACGAAACTGTTTTTG
TTGTATTTAGCTGTAAAAAATAATAGAAACAACTAACAAATAGCCCTCCAGACATAAATA
AAATAATCAACTCACCATAAAGCAAATGAAATAATTCATTTACTTTATGTTGTGTTGTTT
GCCCATATTGAGAGTCAAAAGTTACTCGTAAAAACCCAATTAAGTCATCCTGTGCAAAAA
TAGGCTCTACAATTTGTTGGGTAAGTGCCGGCTCTTGTTGTATCTTGTCGTTTACTCTCG
GGTTAAATTCAATCGCATTGCTACTATGTGCAACTAAATTTCCTGATGGCGAATACAAAT
TAGCATCAATGACAAACGCTTCTTTAGCAAAAACATCTAATGCTTCAACTAATTCATCAT
TTTTTGCGTTTTTTACTAACATCAAGGAAAACAATTTTGCCTGTTGTCGTACAAGTAAAT
GGGAAAGATTTGTTACTTGGTTAATCCCAGCCAGCTGTGAACCTACTTTGAAATGGTTTA
TACCAGTCAGTATTATCCACACAATCATTAAACAAATTGCCATGATCACAGCAATAATGC
TACTCTTTATTAGTTGCTCACGAGAAATATACATAATTGTCCCCATAAAATTAGAAGATG
ATTCTAACACGGAATTTTGCTAAAGTTAGTAAAACTCACTATAAAGGTTTGAAAGAATCA
TGTCACATATCTTTTTTATTTACAGTAAGCAGCTTACAGCTGAACAGATTGCCCACTTCA
CACACATAAGTTCTACTATTTTTGTAAAACAAGTGGAGTATTTGGATTACCATGTTGCTT
TTTTTAGAGGAGATTTGACAGATTCTCTACGAGAGAAGGCTCAAACCATACAAGCTGATT
TTAGTAGGTTAGATATTCTTCCTTGCATTAAAAAAGAAGGTTTACTTTTAATGGATATGG
ATTCTACTGCGATTAAAATTGAGTGTATTGATGAGATTGCTAAATTAGCAGGAAAAGGAG
AGATTGTTTCATCTATTACAGCAAGAGCTATGCGTGGAGAACTTGATTTTGAAGAAAGTT
TACGTCAGCGTGTTGCAACACTTGAAAATGCACCAGAAAGTATCTTACAACAAGTTCGTG
AACAGTTACCACTTATGGATGGTTTTGAATTATTAATTAAAAGTCTGAAACAATATGGTT
GGAAGATAGCTATTGCTTCAGGAGGATTTGACTATTTTGCAGACTACCTCAGACAGTCTT
TTGATCTAGATTATTCTGTGTCAAATAGGCTTGAAGTTATTGATGGCAAACTAACAGGTC
AAATACTTGGCAAAGTAGTAGATGCTCAATGTAAAGCAGATACATTAATGGCTCTAGCTC
ACAAGTTTGGTATTCCACAAGAGCAATGGATTACAGTAGGAGATGGAGCCAATGATCTAC
TGATGCTTAAACATGCCAGTTTAGGCGTTGCACTACATGCCAAACCCAAAGTACAAGAAC
AATCGGCATTCGTAGTAAACTTTGGAGATTTAACTGCCCTACTGTTACTGTTAAAAGCAA
AGGAATTGTTTGATTCCCCATAATGTCTTTAGATATATATCTATATTTCTTTTGTCTATT
ACACCCAATAATCAATTAAGACACCAATATGGCATAGTAACTTTTGTTTACTATGCCTCT
TAATATCAGATTACTTCAATAAATCTTCATTTTTAGCGTGATTCCATTTACCACGCTTTT
TATCCATATACTGAAAATATTCGTTAGTAAAAGTCCCCTGCACGCAAGTGATTTTATCTC
GGCGACGATTAACCGTTTTTCCTTCCAATGCCATATTTAAGGTGATTGGTCCAGTTAAAG
AAAATACGCCACCATCAATCCGACGTTGCTCAATATTATCGACAATAATCTCTAACGTTT
CTTTCAAAAACGCATTTCCCTTTTCACTGGCTAAAAAGAAATTGGTGTATTTGTCTCGGC
GAGTGATAACAACTTCACTATCATTTTCACCAATAATTGAAGCGAGATTCCAAACTAAAT
GCCCATCAATATCCATATAGATACCACCTTCATTATATAAGGTGAAAATACGCCAGAAAT
CTGCCTGCGCAGCCCCATCCGTAAGTTTACTATACGCATTAAAAGTACGTTCATCTGCAT
TAGCTTTGATATACTCCGCCCGCTCTTCAGTGCTAACATAACGGTAGTCATAATCTCGTG
ACAACATACGATTAACTAAATAATTACAATACACTGGTAAGGTTACTTTGTTGCTGTAAT
TAGTCTGCCAAATGACCTTAGTAATTTTCGTTGATTTAGCTGATACGCTTTTAGCTGGAC
TAAATTCTGGAATGGTAAAACGTTTTTTCGGAAATAAGGCGTGAAACGGATAGCTTAACG
TTTTGACGATATTCCCTAATAAACGCCATAAACCATTAGCAATTACAATAAACATTTCAT
TTTTGACTGGTTTGTTCATATTAGCTCCTTTTGGATAGGAACGCATATTAACATTTTATC
GATATTGAAAAAACAAGCGGGCAGATTTTGCGATAAATTTGCAAGATCTGCCCGCTTGTG
AGGAGATTAAGCAATCGTCATTTGCCCTGCATAAAGAACAAAGTAACGTAAACAGAGAAC
ACCGATTAAACCTAAAACTGCAAGGAAAAGGATAAAGCCTTTTTGGTGTTTCACTTTTGC
TGGTGAAACAATGTTAAGTAACATTGGAATAACTAAACCGATAGCTACAACGCCTACCCA
GAACATTTTGCCCCAGTAGCCAGAGAAGGCTAAAGCGTTATCCGCTGCCACTGCACTTTG
TCCACCTTTAGCATAAAGGTAAGCAAAGAAGCCTGCTAAAAGTAACATTTCAATGAATGC
AACTGGCTTTTCAAACTTGTGCAAGAAATGTACTTCGTGACTATCCGCTGCGACTTTGCC
AACCACCAAGATCGCCACAAGAAGTGCCGCAATACCAGATGAAGTTCCCGAAGCCAAGAA
TAAGACTGGCAAGACAGGGTTATTTAACATTGGATAGCTGATTAATTCAGATAATAAGAA
ACCCGTATAAGCCCCAAGTGCAAGGGATAGTAAGATCAACAGGATTTCAATCAACGAGGT
GAATTTCGCTGCAATATCAATTAATCCAAAAGCAAATTTCGGAATAAACCCAAAGCCACT
TAACCAGTTCTTAAAGATGATTGCCAGCCAAACGACTAATACCGCCATAAAGACTTGGAA
TAGCATTACCCCCATCGACATTACCGAATCAAACTGGTAGTTGAACATCAGATACCAGAA
TGTCCACGGACGAGCCAAGTGGAAAATCAATAAGGTTAAACCGATGATGGTTGCAAGCGG
TGACATTATTGCCATTGTGCGAATAATCCAACTTTGGCTTGGATCAGCTAAATTCGCTTT
ACGCTTATATAGCACTGCTAACAAGGTTGAACCCGCAGATATCCCAAGTAAAAAGAGATA
GATCGCAATGGTTGAATCCCATACAAGATTTGGGGTTTGGAATGGAACATAGTCGTTCAT
TATTTTGCCTCCCCTTTCTTAATATGGTAAAGATTTGGTTCTGTGCCTAATTCCATTTTT
GTGCGATAAGTTGGTTTTTCTTTGATTAAACGAGAAATATCGCTATTCGGATCGTTTAAG
TCACCGAATGTTAATGCTTTGGTTGGACAGCTTTCTACACAAGCAGGCTGTTTACCTTGT
GCAAGATTTGTATCTCGACAGAAGTTACATTTATCGGCAGTTTTCTTCACTGGCTCAATA
TAGCGAACACGATATGGGCAGACCGCAATGCAATAAGCACAACCAACACAGAGATCTGGA
TTAACATCAACAATGCCTGTTGCTTTATCAATGAAAGACGCACCTGTTGGGCAAACACTC
ACACAAGGAGCATTGCTACAATGTTGGCAAGATTGACGGAAAAATTCATATTTTACGTTT
GGAAATTCGCCATAAGGTTGGCTACGAATAATTTCTAAACGGGATACCCCTTCTGGCACT
TTGTTTGTTTCACGACAAGCGTCCATACAAGCAGTACAACCGATACAGGCTTGTTCATCG
TGCAACATCGCATAGCGAATGGTTTTACTTTCTTTCTCAGTCGCAAGGGAGAGCTGACTT
GTGGCAAGCCCCGTTGTGCCTGCCACGGCAATCACTGCTCCCGCCCCTGAGATGAAATCT
CGACGGGAACAACTCATTTTTGATCCTTAGCTTCCGCTTTTTTAAACGTACCTTTGTGTA
CTTCTGTGTGACAATCCACGCAGAGTTTTACACGCTGTTTAGACTCAATGCCTTTCATTG
GTTCTTTTTCTGGGTGTAGTTTATGGCAGTTTACACACGCAATTTTATTCGCATGGGTGT
CGTGCGCCCAGAATTTTTCACGCAATTTGTCAGGGCTATGGCAAGCAAAACAGACTTGAT
TTTGCTCTTCGACTGAACGTTCCAAGGCTGGATTTTTAGCCTTACCGTGGGCGTTAAAAC
GCATTACGTCTTTCACCCCTTTACGGTGATTTTCAGAAATATTACCGTGACAACTTACAC
AGTTAAGCGGTTTGCCGTTATTTGGACTAACCGTATCTTTTTGAAAGTGCTTACCTGTGT
GTTTGAAGGTAGATAAATGTCCGTGGCAATTCACACAATAAGTATTCGGATCACGACGAG
AGTCTTTAGCAATAGTTGCACCATCTACATTGTCCAGCGGATTGGTCCAAATTGGCTGTG
GTTGTGCTGGCATTTCTGCCAACACAGTAGAAGATATTGCAAAGAAACTCAGTAATGCAA
CCGCTTGTAGCTTAATCATTGAGAAAATATGTTTCATAGTAGCCTCGACTTAGCAAATTA
TTTTGCGTCCGCAGGTAATAAGCCTTTCTCTTTCGCTTCTTTTTCCCATTGTGGTACTAC
GGTGCGTAAGAATTCTTCTTTCGCTGCTTTCTCTTTATCAAAGTCGATACCTACAACTTT
TTGTGCTTTCACTTTCGTTGAAATATCAGGGAACTCAATCGGAGTTTGTACGCCGTGTTT
CGTTAAGATAACTGCAAGTTTAGTACGAGCATCAGCTGCACGATCTAAGCCTGTTCCGAT
AACGTGAAGAATTACATCAGGTGCGTGCATATGACCGCCGTGGCCTGCAGCTGAGTAGTC
CCAACGCCATTGTGCGTGACGAATTGCTTGCAACGCGTCTTTCATTTCTTCTTCAGTTGC
ACCCGCTTCCCAAGCTCTTTTCGCTTCAAAGTGTGCTTTAACAAGCTGATCTTCTAAACG
GATCATTACGTCTTTGATCTGTTTTTTATGCTCTTTCACACGTGCTTGTAAGCTCTCTTT
GCTTTGTTCGTGACAAGTTTTACAAGTATGCTCAAAGTTATCAAACGGATTGCCGATTTT
GTGATCGGTATAGACTTTACCATCTTTAGTTTCTACTTTTGGCATATGGCAGTCGATACA
GGTTACACCGTTTTTACCGTGTGTACCTAATGCCCAAGTTTCAAAGTCTGGGTGTTGTGC
TTTTAACATTGGAGCTTTTGATAAGCCGTGAACCCAGTCAGTAAATTTGATTTCATCAAA
GTATTTTTCAATGCTATCAACATCTACACCTTTATCCCAAGGGAACGTCACCGCTTTTTC
TTTGCCTGCAAAATAGTATTCAACGTGACAGTTAGAACATACTGCTGCACGTTTTCCGTG
TTTATCCAGTGTATCGAATTTCCAACCGATAACTTCTAACGCACGCAAAACGTGTGGGCG
AGCAACACGCAGTGCCGCTTTGCCATCTTTAAATTCTTGTGAAGTGGTATCGTGACAGTC
CGCACAACCAATAGGATTTACGATTTCTGAACCATATTTTGCCCATTTCGCATCAAAATA
ACCAACTTCGCCTTTTTCTGCGATCATACGTGGCACATCTGGACTTTTACACGCCCAGCA
CGCCATAGGCTGAGGGCCAGAATTTTCGTCCATTGGCGCACCAGTACGCAAAATATTACG
CACATCAGTAACCGCATAGAAGTGACCACGAGGTTTATTGTAATCTTTTGAGAACGCATA
ACCTGTCCACAAAACCACTAAACGAGGATCTTCTTCTAAAGCACTTGTTACTTCTTTAGA
TTCGGCTGTTGCAGCCCAAGATTGGTACTGTAAAGGATAAAGTTCAGCAAATTTATGGTT
AGCTGATTCAATTTTCACATCAGGTTTTGGACCTTCAAACTCTTTGGCTTCCCCTGCCCA
CGCAGCTTGGAAACACCCCAACATAGCCATTGTCGCAACAAGGCTGTTTTTTAACATTTT
ACTGACTTTTTTCACGCGAGCCTCCTCACACATAACTCACTGCAAATGATAATTTTTCTT
ATTAAAACAATAAGATAGATATAAATAAAAGATGTATGTGAAATGTATAAAAAGAATGAA
TGTTTTACTAGAGGATTCTGCAATTTGTTTGAAAAAAATCAAATTGCAAAAATTGAATGG
TGATTAAATGAGCTTTGTTAGGCAATCTTTCTCTCTTATATTTTCTAACTGATTGATTAT
CTTCTAGTTAAGAAAAATTTTATTCATGTTAAAATAGCCTGCCTACTTAGATGACAGCAG
AATATTATCAACGAGATATAAATGTCCCGAAAACTCACCCAATTTTCCGCTTGGGCAAGC
TATGTTGGCTTGCTCTCACTCTATACGTTCAGTTTCTGGGCATTATTTGAACATAGTGCC
GATGAAACCTTTTGGTCGTGGCAAGAAACGTGGCAAATTTTAAAATACAGCACCTTGCAA
GCAACGCTGTCGGCGAGTTTATCTTTGCTGTTTGGTGTTTTGTTGGCTCGTAGCTTTTTC
TACCTACGTTTTCGGAGCAAAACCTTGCTCTATAAGCTGATTTCCTTTGCGTGGGCTCTG
CCTTCGTTAGTGGTGATTTTTGCATTAATCGGGGTTTGGGGAAATTCAGGTTGGATAGCC
CATCTCGTTCAAGCGGTGGGATTGTCGTGGGATTTTTCCTTGTACGGTTTACAAGGGATT
GTGTTAGCTCATCTGTTTTTGAACATTCCCCTTGTCGCAAAGTATTGCTTTGAAGGGCTA
CATCTTATTCCAACACATCAGCACCAACTGGCGAACCAGCTCAATCTGTCTGGGTGGCAC
TACTTTAGGATTGTTGAATTGCCGATATTAAAAGGCATTTTGCCCTATGCCTATGCGACG
GTTTTCCTGCTCTGTTTTACCAGCTTCCCAATTGTATTAATGTTAGGGGGGGGACCTAAA
TACAGTACGCTTGAAGTGGCGATTTACCAAGCGGTGACTTTTGAGTTTGATTTTGCGAAA
GCGGTGATGTTAATTATGGTGCAAATCCTTGTGGGGATTGGCTTACAACTGATAATGGAT
TGGGTGACACGCTTTAATTTTCAGCGAGTGAAAACACAGTCTGTATCGATTGACATCTGG
ACGGCACAGCCTAAAGGTAAGGAAAAATGGCTACTACAAGCGGTGCTTTTCGGGGCAATT
TTTACCATTTTATTACCGCTTGCAAATGTAGTTTGGACCGCCATTTCAGTATCAAACTTT
TGGCAACGGCTCTTTTCGCCAACATTGTGGCAATCGGCAAGTTATTCACTATTATTAAGC
CTTATCGCATCTTGTTTTGTCATCGGTATTGCTTATCTGATTGCTCTTGAAACTCGCCAG
CTTGCCTATCATAAACAGAAAATCAAGCAAAGCATTCTCGCAGGTGTGAGTACTTATCCC
CTGATTTTGCCGATATTTATGTTAGCCGTTGGGCTATTTTTACTGCTGATCAATGTGCAA
TTAACCACTTGGCAACTGCTATTGTTAGTGGGAATTTGTAACGGTTTGATGTTACTGCCT
TACATCTATCGCTTGTTGTTTTCAGCAATGTGGGAAGCCTTAGTTTCTCACGATAAGTTG
GCTCGTAGTTTGGGATTAACGGGGCTTCGCCGTTGGTGGATTGTGGAAAAAAATTATCTT
ATCCGACCGCTTATCAATGCTTTTGCCCTGTCAATGTCGGCAAGTTTAGGCAATTTTTCC
GTCATTGCCTTTTTTGGTAGTCCTGACTTTAGCACCTTACCTTATTTGCTTTACCAACAA
TTAGGCAGTTACCGTACTGAAGATGCGACTATTACCGCATTTCTTTTAATGCTATTTTCA
GCTTTTCCATTTTTCTTTATAGACCAGAATAATCGCTAAAGACAAGGCAAAACCTCATAC
TTCTGTAAAATAATTTGTTTGAAATTTTCACTACAACTCGCCCAGTCAATTAAATCTACT
TTAAATGGCAGGTCTGAGTCAGAGAATGCTAACTCAAGCTGAGCCTGCTGACGAATGGTT
AAAGGGGTGTCGGTAATCAATGCAAGGTCAAGATCAGAAAATCGCTTTGCCGTTCCTTTA
ATTCTTGAGCCAAATACCCATACGGGAATATTCGGCAAATGTGTCGCTAAAATGCGTTGA
ACAAGGTGTAACTGTTGTTCGGTCAAATCTATCATTGGCTACGTTTTTGAAGTTGAGAGA
GAAGATAGTGGCTACTCGCTAGGAAATGGCTAATGCCTTGATATACTTGCAGAGCCTTAT
TTTCATCATAAGTATGTGATGTAATATTTCGCATTTTACGGAAATCTAACCATTCTTCAG
GATTATCAATTAAACCAAATTGAGCTGATAGACGTAAAATATCTCTAAATTCTGTGCTGT
CTATATCGGTATCATTAGAAGCAATACTTTTCAGCTGACGCTTCATCATTTTAATTGATA
ATTCATAAACAAACTCGAATTTTTGAATTACTCCTGCAATAAGTGTATCTTGGATAATTG
GCTCTTGAGCATTAAACCATTCTTGATTATCTAAGTGAGTAATCGTTTTTTGCAGAGAAA
CAAAGGCTTTTTCAAGTGCCGAAATATCTAATGTTTCCATCTTTTTGTTACTTTCCTATA
AATCTTAAGCGGTCAGATCCGCATATTTTTTTGCAAATCCGACCGCTTGATTATAGCTGA
TTAGCCACCGAAATCATCTAATAAGATGTTTTCATCTTCTACACCAAGATCTTTTAACAT
CTTGATCACAGATGCATTCATAATTGGTGGACCACACATATAGTATTCACAATCTTCTGG
TGCTTCGTGATCTTTTAAGTAGTTTTCATAAAGCACGTTGTGAATAAAGCCAGTGTAACC
ATCCCAGTTATCGCCTGGTTGTGGGTCAGAAAGTGCCACATACCATTTGAAGTTGTCGTT
CTCTGCTTGTAAGCCGTCGAAATCTTCTACATAGAACATTTCACGTTTAGAACGAGCACC
ATACCAGAAGGTCATTTTACGTTTAGACTTCAGACGTTTTAACTGGTCAAAAATGTGTGA
ACGCATTGGGGCCATACCTGCACCACCACCGATGAAGACCATTTCTGCATCAGTATCTTT
AGCGAAGAACTCACCAAATGGGCCAGAAATTGTGACTTTATCACCTGGTTTGAGTGACCA
AATATATGAAGACATTTGACCTGGCGGTACATCTGGGTTATTTGGTGGCGGAGTTGCAAT
ACGCACGTTAAGCATAATAATGCCTTTCTCTTCTGGGTATGAAGCCATCGAGTACGCACG
GATAATTGGCTCGTCCACTTTAGACACATAACGCCATAGGTTAAATTTGTTCCAGTCTTC
GTGATATTCTTCGTCGATTAACGCTTTGTAATCTTCATATCTCACAGTGTGAGCAGGTGC
TTCGATCTGAATATAGCCACCTGCACGGAATGGTACTTCTTCGCCTTCTGGAATTTGAAG
TTTAAGCTCTTTGATGAAGGTTGCTTTGTTATCATTAGAGATAACAGTACATTCCCATTT
TTTCACACCAAAGATCTCTTCTGGAAGCTCCACTTCCATACTGCTTTTCACATTAACTTG
ACACGCTAGACGATAACCTTCTTTTGCTTCACGTTTTGTGATGTGTGAAAGCTCAGTTGG
AAGAATCTCGCCACCACCGCTTTTTACTTTAACGATACACTGACCACAAGAGCCACCACC
GCCACACGCGGATGAAACGAAGATACCTTTACTTGCTAAAGCACCAAGTAATTTACCGCC
AGCTGGCAAGGTAATTGCTTTTTCTGGATCATCATTGATAGAAATCGTGATGTCACCTGA
GTCCACTAATTTTGATTTAGCTACAAGGATAAGTACTGCAAGCATTAATACAAGGGCAGT
AAATACCACGATACCGAAAATAAAATTATCCATTCGATACGCTCCTTATAATTTAATGCC
TGAGAAAGACATAAAGCCAAGTGCCATTAAGCCTGCGGTGATAAAGGTAATACCTAAACC
TTTTAAGCCAGCAGGTACGTCAGAGTATTTCATTTTTTCTGTAATACCAGCTAATGCCAC
AATTGCCAACATCCAGCCTGTACCTGCACCGATACCATATACCACAGATTCAGCGAAGTT
ATATTCGCGTTGAACCATAAATGATACAGCACCGAAGATCGCACAGTTTACGGTAATAAG
TGGTAAGAAGATACCTAATGCACTATACAGTGCAGGGAAAAACTTGTCCAAAATCATTTC
GAGAATTTGCACTAGTGCAGCTATAACACCGATAAAGGTGATAAAGTTAAGGAAAGTTAA
ATCAACCCCTTCCACTAATGCACCATCTTTTAAGATGTTCTCGTAAACAATTTGGTTAGC
TGGAACTGCAATACCTAGTACAACGATTACCGCAATACCTAAACCAAATGCTGTTGAAAC
TTTCTTAGATACCGCAAGGAATGTACACATACCAAGGAAGAAAGAAAGTGCCATATTTTC
AATAAATATGGACTTAACAAATAGACTTAAATAATGTTCCATCTTATTTCTCCACTTGCT
CTGGTTTCCAAGTTCTTAAGCCCCAAATTAAGAAGCCGATGATGAAGAACGCACTTGGTG
CAAGTAGGAATAAACCATTTGCTTGATACCAACCGCCATCTTGAACAGTTTGGAATACCG
TCATACCAAAGAGTTTACCTGAACCGATTAACTCACGAATGAAGGCAACAATCACAAGGA
TTGCACCGTAGCCTAAACCGTTACCGATACCATCAACAAAACTTTCTACTGGGCCAGATT
TCATTGCAAAGGCTTCCGCACGTCCCATTACGATACAGTTAGTAATAATTAAACCAACAA
ATACCGAGAGCTGTTTAGAAAGATCGTAAGCATAAGCACGCAATAACTGATCCACGAGAA
TTACAAGCGATGCGATAATCGCCATTTGTACAATGATACGAATACTATTTGGGATATAGT
TACGAATCATCGCAATGAACATACTTGAAAAGCCTATTACAAAGCTTACTGCAATACCCA
TTACCACCGCAGTTTCTAGTTTTGTTGTTACCGCAAGTGCAGAACAGATACCTAGAATTT
GCAATGCAATCGGGTTGTTATTCACAACAGGTGATAACAAGAGATCTTTAAGTTTATTGC
TTGCCATTAGTTAGTCCCCGCTTTTAATTTCGCTAAATATGGACCAAAGCCGTTCGCACC
AAACCAGTATTTGAATGAACCATCAACACCGTTAGAGGTGAGTGTTGCACCTGATAAGCC
ATCAATGCCGTGATCTTTATCAGCTGAAGCACCTTTTGCAATACGAATTGCGGATTCACC
CTGAGCATTTTGTAATTTTTTGCCCACGAAATTTTGTTGCCAACGTTTGTTTTCAATTTC
ACCACCAAGTCCTGGTGTTTCACCGTTTTCGTAGTAAGTGATACCTTTGATTGTATTGCC
ATCTGGCTCAACAGAGACAAAGCCATACATTACAGACCATAAACCTGTTCCGTAGAATGG
AAGCACGATTTGATTTACTTGTCCGTTTGCATCTTTTACAAGGTAAATTTCCGCATATTT
TGCACGAACTCTAATACCTGCTTTATCGTCTGCTGGATTGATAGCGATACTTTGAGCTGG
ATCTTTTGCAGCTGCTTTTGCATCAAAATTCGCTACACCTTCAACATAATCACCTGTCGC
AAGATCAACGATTTTAGATTCGATATTTTTCACATAAATATCTTTAATTTCGCTTTTCTT
CGTGCCTTCAGGTAATAAACCAGCAACACTTAAAATGTTTTTCTGTTTATCAAGGGCTTT
TTGTTCTTCCTGTGCCGATTTTAACAACACCGCAGAACCTGCCACGATAAGAGAACAGAT
TAAACTTAATAAAATCACGACGGTAAGTGTTCCACCAATGCTATCTTTATTAAACTTAGC
CATTGCGTGCCTTCCTACGTTTGATGTTAGCCTGAACCACGAAGTAGTCGAAGATTGGAG
CAAACAAGTTAGCAAATAAGATCGCTAACATCATACCTTCTGGGTACGCAGGGTTTGCTA
CACGAATCAACACACACATTACTCCAATTAAGATACCGTACCACCATTTACCTTTATTAG
TAAATGCTGCTGATACTGGGTCGGTAGCCATAAAGAACATACCGATTGCAAAACCACCTA
ACACTAAGTGCCAATGCCACGGCATCGCAAATAATGGGTTTGTATCTGAACCAATCATAT
TGAAGAGGGTTGCAGTTGCAGCCATACCAATCATTACACCTGCGATAATTCGCCAAGATG
CAATGCGAGCAAATACAATAATAGCAGCACCCATCATTAATGCGACAGTTGATACTTCTC
CGATAGAACCAGGAATGTTACCTAAGAATGCGTCCATCCAAGTAATGGTTTCACCCGTTG
CAACGTGTTTAAGTGCAGCTTGGCCACCGACTGCCCATTGAGAAAGTGCTGTTGCACCTG
AGAAGCCATCTGCTGCAGTCCAAACTAAATCACCCGAAATTTGTGCTGGGTATGCGAAGA
ATAAGAACGCACGACCTGCTAACGCTGGGTTCATAAAGTTTTTACCTACACCACCGAAGA
CTTCTTTTGCAACCACAACACCAAAGGTTGTTGCTAACGCTGCTTGCCATAATGGTAATG
TTGGTGGAACGATTAATGCTAAAAGGATAGAAGTAACAAAGAAACCTTCATTGATTTCGT
GTTTACGCACCATTGCGAATAGCACTTCCCAGAAACCACCTACTGCAAAAATGGTTAAGT
AGATTGGTAGGAAGAAAATCGCACCGATTAACATTTTGCCAAATACGCCAGCATCTTGTG
ATAACACGCCAAATGCATTTGCTAATGCAAAGTGCCAGTCATTTGCCACGTTTTGAGTTA
CGTTTTGGGTAAAGTCACCCACGCCTAATGCAAGGATTGATTGCGCACCCACGTTATACA
TACCGTAGAACATTGCTGGGAACAATGCCAACCATACGATTAACATCATACGTTTAGAGT
CAATCCCATCACGAACGTGAGCATCTTTTTGAGTTACTGTACCCGGTGTATAGAAAATCG
TATAAACTGCTTCAAACAGAATATAGAATTTCTCATACTTTCCACCTTTTTGGAAAGCCG
GTTCCATTTTATGGAAAAGATCTTTTAAAGCCATTTGATTAACCTTCCTTCTCGATCTTA
TCTAACGCTGCACGCAACATTGGTGCGTAGTTATTTTTACCTGGGCAGACAAAGGTACAT
AACGCTAAATCTTCTTCATCTAACTCTAAGCAACCTAATGCTTGAGCAGAATCCGTATCG
CCAGATGCTAAATCGCGCAACAACAATGTTGGTAAAATATCTAACGGCATGACACGCTCA
TAAGAGCCGATTGGCACCATTGCACGCTCACTACCATTAACAGCGGTGGTAAAGTTAAAC
AATTTCTTGCTAAACGCACCTAACACAGTACGAGTAATAGAGAATTTGTGTGAATATGGG
GCAATCATACCTAAGAACTCTTGCTCACGCCCTTCTGCAATCACAGAAACTTGTAATGCG
TAACGACCTAAATAATCGTGAACACCAACTGCTTTCGCACCGCTTAACACAGAGCCTGAA
ATCACACGGTTTTCACCCTCTGCTAGTTCACCTGCAGTTAATTGAGAAAGGTTTGCACCA
AGTTGTGTACGCACTAAGCGAGGTTTTTTCACTTGAGGACCAGCTAACGAAACCACACGA
TCTGTATATAATTCCCCTGTCGTAAATAATTTACCGATAGCAATCACATCTTGATAGTTC
AAATACCACACACTTTTCGTCACAGAAACAGGATCGATAAAGTGAATATGCGTACCACTC
AAACCTGCTGGGTGTGGACCAGCGAAAGAAGTTACTTTCACATTAGCCACTTCAGCCGTT
GGGATATTACTATCTGGTGCACGACATAAGTGGATTATTTTTTGTCCATCAAATAAACGG
CTTAACACCGTTAAACCATCAACAAAATCTTGTTTATGTTCATTTAATACCACTTCAGGA
TCAGTCGCTAATGGATTTGTATCCATCGCATTAACGAAAATAGAAGATGGCACTGCATCT
AACGCAGGAACTTTACTGAATGGACGAGTACGGAACGCAGTCCATAAACCCGAATTAACT
AAATTTTGCTTCACTTGGTCAGCTGTTAATGAACTTAACTCAGAAGCGTTATAACGCTCG
AAAGTTACCTGTTCATCACCTTCAACTTTAATCACAACGGATTGAAGAACACGTTTCTCA
CCGCGATTGATTGCAACAATCGTACCGCTTGCAGGAGCGGTGAAAACTACGCCAGCATTC
TTCTTATCTTCAAAAAGAACCTGACCTTTTTTCACCACATCACCTTCACGCACCTTCATA
GAAGGGCGCATACCCACATATTCTTCGCCAAGCACAGCAACTTCATTAACGGTATTACCG
TTATGGATTACTTGCTCAGGTTTCCCCGCAATAGGAAGATCTAAGCCTTGTTTAATTGTA
ATCATATTGTTTGCACTACTTTTAGTTGGGTTAAAAAGAATGATTGCAGAAACTGCAATC
GCTACATTGAGCGTAGCTAAAAGCAAACATAAACGTTGATTCCCCCACTTATATTTGTTC
GCTACATTAAGTTCTCAAATTGGGCTTTACCTTGTTTTTCCAAGATAAAAATAAACAAGG
TATTCTACCTGAAAACACACTTTTATTGCTAGTTTTACCACATTTTTTTAACATTTAGCC
TAAGAAACTTTGAAATACATCAAATTTTACTCTTTATTCCCTGACAAAATGAATGAAAAA
CAGACACTTCCTAAATTCATTTTTAATAAATTTGATGCTAGTCAAAAAATCAGGATAGGG
ATAAAATAGCAAACAGTTTAGTTTTCATAAATGGATAAAATGATGAACATTACAATCTCA
GACGTTGCACAAAACCACTTCCGCAAATTACTTGATCAACAAGAAGAAGGCACAAATATC
CGCATTTTTGTGGTTAATCCTGGCACACCAAGTGCTGAATGTGGTGTATCTTACTGCCCT
GTTAATGCCGTAGAAGAAACGGATACTGAAATCAAATTTGAACAATTTTCTGCATTTATT
GACGAAATCAGCCTTCCTTTCCTTGAAGATGCCGAAATTGACTATGTTACCGATCCAATG
GGTTCACAGCTCACTTTAAAAGCCCCAAATGCCAAAATGAAAAAAGTGGCAGATGATGCG
CCTTTCATTGAACGTCTAGACTATGTGATCCAAACCCAAGTCAATCCACAGTTGGCAAGC
CACGGCGGACGTGTAACCTTAATTGAAGTCACTGAAGATAAATATGCGGTATTACAATTT
GGTGGTGGTTGTAACGGCTGTTCAATGGTAGACGTTACCTTAAAAGAAGGCATTGAAAAA
CAGTTGCTTGCTCTTTTCCCAGAAGAATTAGTTGGCGTGAAAGATGTGACTGAACATCAA
CACGGTGAACATTCTTATTATTAGCAAAACAACCGAACTCAAGCGGTAAAATTAATGTTT
CTATGAACGCCAAGCGTGGCGTTCCTGCAATTATTTTCGGGCACTCGTAATGTGCCCGTT
GTCATGCAAATGACCATATCACGAAAAATAACGCGATTATTTCGTTCACCTCTTAACATT
TCCTCAAATACCACAAACATATTTCACAAAAATTTTGGCTAAAAAATTTTTTCAAGGCGG
TTGACTTTTATTTTTTTAGAGTAGGAATAATTTTTTAAATTTTTTTAGTAGTTTTTGAAG
TTTGTTGTAAAGAGTATTTCTCTTTCTCTAACGCTAAAAAATAAAAGTATGGTTCTTTAA
AAGAGCTATATCAAACCACTGACAAACCCACCTTTCTTTTTATGTAGTGTTAATTTGTAA
TTCAAATATCATAACTTATCTTTCTCCTGAGGTTACTATGAAAATCAACAAAATCATTGT
CAATAAATTAACCAAAATCACACTTTTAGAAAACGAGAACTATACTTTTATCAATTCGGC
AGGAGAGCTAGTTCAAAATTTAGAGGTAAAAATTCAAGGTAATAAACTCGTGATTAAAGA
CCTCAACACAGGCGAATCCATTGAATTAGAAAATTATCAACAGGCTCACTTAGTTACCTT
AGACTCCGTTCAATTAACCAGGGCAACCGCATATGTTGTCCATTTTTCAACCTACACACC
GAGCAACAGCTCATCTCGAAATTCATCTGACCAACCAGCAGCGGTCAATTTCCCTTTCAT
ACTCTGCTTTTTCGGGTGTAATCGAGCCAAGTTCAACGCTAATCGACGCAAAATTGCCAG
ATTTTCCGCACCCCATTCATCGGTCACAGCACATTCGTCTTCTTTATAGACCACATCTAG
CACCCAATGGGCTTTGTTTTCCACTTCCCAATGCCCTCGCACGCACTTCGCNNNNNNNNN
NNNNNNNNNNNNNNNNNNNNNNNNNNNNNNNNNNNNNNNNNNNNNNNNNNNNNNNNNNNN
NNNNNNNNNNNNNNNNNNNNNNNNNNNNNNNNNNNNNNNNNNNNNNNNNNNNNNNNNNNN
NNNNNNNNNNNNNNNNNNNNNNNNNNNNNNNNNNNNNNNNNNNNNNNNNNNNNNNNNNNN
NNNNNNNNNNNNNNNNNNNNNNNNNNNNNNNNNNNNNNNNNNNNNNNNNNNNNNNNNNNN
NNNNNNNNNNTAAAAGCGGTCAAATTTGCAGAAATTTTTGCAAATTGCTCAAAAAAGTTA
GACAATCCTACCACTTACAACACTGATATAAGGAAACATTATGCTAACCAACTACGAAGA
AACCATTTTCAGCAAAATTATCCGTAAAGAAATCCCTGCGGCAATCGTGTATCAAGACGA
GCTTGTCACCGCATTCCGTGATATTGCTCCACAGGCGAAAACCCACATTTTAATTATTCC
AAACAAATTTATTCCAACGGTTAATCACGTTACTGCAGAAGATGAACAAGCACTTGGTCG
TTTATTTACCGTTGCTGCGAAAATCGCTAAAGAAGAAGGCATTGCGGAAGACGGCTATCG
CTTGATTATGAACTGTAATAAACACGGAGGACAAGAAGTGTTCCATATCCATATGCACCT
TGTTGGCGGTGAGCCGTTAGGTAAAATGTTGGCGAAATAAGATGAAACACGCTTTTTCTC
TTGTTGCACTGTTGAGCGTATTTCTGACCGCTTGTGGATCAAATCCGCCGAGCTATCTGC
CATCAGGCACAACGCCGATTGTTAATATCGAAGCCAATGTCGCAGAGATAACGGACGTTG
TGGCAAAATCGGATGAACTTGTGGTGTTTAATAAAAGTGAACAACCCTTGCATTTAAGCT
ATAAGCTGTTTTGGTACGACAAAACGGGCGTGACACAAACCTTGAACGGTGAAGAAACAT
CGTCTTGGCAACATTTGTTCCTTGAAGCTAAACAACGCCAAAGGGTTGCTTTAGACAAAC
CAACCCCTGAAAGTGCAAACTACCGTTTTTACTTACGTTTTCAACGATAATGGCACTTCA
ATGGCTTGAACAACAGCAACAACAAGCGGTCAGTTCTATCACAAAATTAGCAGGGCTGAC
CGCTTGTAGTCATTTGGTCGAATTAGCCAATGGCGAACGTTATATTTTACGTTCTCAAAC
GCAACGAGCCACCGATTATGGCATTGATTACCAACAAGAAGTCGCTTTTTTACGACTAAT
TGAGCCACTCGGTTTCGCCCCTAAGGTTATTTATGCTAACAAAACCTCTGCTTTGTTAGC
GTGGCTTGATGGGCAAACCCCCAGCCATTTTAGCCAACCGTTACTCGAAAAATTAGCTGA
CCAACTAGCCTGTTTACATCTCTTTGATTGGCAAGCGGTGCGTTCCACGACAAAATTGAC
AACCTTAAATCTTGCCGAACGTTGCCAATTCTTATGGCAAAACTTACCGCTTGAAACGCA
AAACAGCCTCAATTTCACGCCCCCTTTTCAGCAAATTAGCCCCTATCAACAAGCCATTTG
CCATCACGACATTCATCTTGCAAATTTAGTCGAACAAGATGAAAAACTCTTTTTGATTGA
TTGGGAATATGCAGCGATCTCCGATCCTGCCTTGGAATTAGCGTTGCTTTTTCATAACAA
TCCTTTGTCTGCGGAACAAAAGGCGTTTTTCTTAGCACGTTATTTTGCCAAATCAGGCTT
TGATCCCACCGCTTGTGTTGCCAAAATGGTGGAATATCAGCCTGAAATTGAGAAGTTGAA
TAGGTTGTGGTTTAGATTAAGCCACTTTTTTGATACTATTTTTCAAACTTAAAAATGAAC
TTACAATTCGTAGCATTTACACTTCAGTCAAATCCAAATTCTTCGTTTCTTTTGACGCAA
AGAGTGCAATCAATGTGATAACTGCATTAATTGCAAGGTAAATCCCCACGCCGATTAAGC
CATAAGCTGCATTAATTTTAATTGCAAAAGTTGCAGCAACCGTTGCCCCCACAATAGATG
CTAAGTTATAGGCAAGTGATGCGCCAGAGTAACGTACTTCAGTTGGGAATAATTCTGGTA
ATAATGCCGCCATTGGGCCGAATGTCATACCCATAAAGACCATACCTACGATTAAGAACG
CAAAGACTGTCATTGGTGTACCGTTTCCTAAGAAGAAAGGCATTAATAAACCGAAAATGC
CGATACCTGTTGTCACATAGATTAACCATTTACGGCGACCGATTTTGTCAGCAAAAATCC
CTGACAGGCTAACGAAGATACCAAATACAATTGCACTTAATAAGAGTAATCCTGTAAATG
TGTTAGCTGGAATACCTAGGCCCATTTGGTGTCCTGCTGGTGATAGCGTTGGTGCACTTT
TTGAGTAAATTTGAGCAAAGGCAGTCATAATGTAGAACAACACGTAGGTTGCGGTCATAA
TGAATGTACCAATAACCAATGGTTTTAAGTGATGTTTAAATACTTCGCTTACAGGTGCTG
CGTGTTTTTTGCCTTGAGCTTCAGCTTCTCTAAAAACGTGGCTTTCGTGTAAGCTAAGAC
GTACATATAAACCTACGGCAACAAGTACGATAGATGAAACAAACGGAATACGCCACGCCC
ATTCTACTAAGGCTTCAGCACCGAAAATGTAGCTGACTAAGAAGAATGATGAGTTCGCTA
AGAATAAGCCGATTGGTGCACCTAATTGAGGGAATGTACCGTACCAAGCACGTTTACCGT
CTGGTGCATTTTCTGTTGCAACTAATGCTGCACCTCCCCATTCGCCACCTAAGCCGATAC
CTTGTCCGATACGACATAAGCAGAGCAAAATAGTTGCCCAGATACCAATGCTTTCATAGT
TTGGTAATAAGCCGATAGTAACCGTTGAACCGCCCATTAATAATAATGAAGCAACAAGGG
TTTTCTTACGTCCGATTTTGTCCCCAAAATGTCCGAAAAGTGCCGAACCGATTGGGCGAG
CGAAGAATGCTAGTGCTAATGTAGAAAGGGAAAGTAATTCATTTGAAACAGGGTCATCGC
TGTTAAAGAATTGGGTGTTAAATACTAATACAGCTGCTGCCGCATAAATGTAGTAGTCAA
AAAATTCAATTGCAGTCCCGATCATTGCTGCAATCGCCACTTTGCGTGGATTATTTCTTA
GAGTATGAGTTGTCATTGTCAAAAATCCAAAGGTTTCCGAAAAAAAGAGAGTGTAAATTA
ACACGCCAAAACCAATAAAACAACCCTATTTTTAGTATTAAAATCTATACAACCACTCAT
AAACGCCAATTAAAGCACTATAACAAGAGCATTATTCTTATATTTTAGATAAATTAGTTT
TTTATTCTGTTTTTACCATGCTAAAAAAGGATAAAAATTTTTTAATATCTAATGCTAAAA
ACCACCATAAGCAGATAGATTTATGCCTAATTTTGCTATGCAGATTAACTTTTACTTGTA
CGAATTTTATTTATCCGTATAATGCACGGGTTCAGTCACACCTGTTTTTAATCCTTGCTT
CCAACGCTGGTGACTGGCAACCTTGGAGGCTGTTAACCCGTAAGGATCGACAATGCGTCA
CTACGAAATCGTTTTTATGGTTCACCCGGACCAAAGCGAACAAGTACCTGGTATGATCGA
GCGTTATACCGCTTCTGTTAAAGAAGCAGGCGGTCAAGTTCATCGCTTAGAAGATTGGGG
TCGTCGTCAATTAGCATACCCAATCAACAAACTTCACAAAGCACACTATGTGTTAATGAA
TGTAGAAGCTCCACAAAACGTAATCGATGAGTTAGAAACTAACTTCCGTTACAACGATGC
AGTTCTTCGTAGCTTAGTGTTACACACTAAAGCAGCGGTAACAGAAGCATCACCAATGCT
TAAAGCAAAAGATGAGCGTAAAGCTCCTGAAGCTTTAGTAGAAGTTGAAGCTGAGGATGC
AGACGAGTAATTCGTCTATTGATAACTGTTTAATCTTAAGTGGCACTATCGCAACAACGA
TTAAACAAAGCCTAAGCCCAATAGGTATTCCAACTTACTCTTTTTATTTAGAACATCGTT
CGGTACAAAAAGAAGTCAATTTAGAACGCCAAGCGTGGTGCAAAATCCAAGTGATTTTGG
CAGGCAATCAATTTAGTTTAATAACCCAACAAATGAAGGTCGGTGGAAAAGTTCGAGTAA
AAGGATTTATCCATACTCACAAAGACTACAATGATTTAAATCAGTTAGTCTTACACACCG
AACAGATTGAATTTATAGATTAGGAGAAGCCAAAATGGCACGTTATTTCCGTCGTCGTAA
GTTCTGCCGTTTCACAGCGGAAAATGTTGTTGAAATCGATTACAAAGATATCGCTACATT
AAAGAACTATATTTCAGAAAGCGGCAAAATTGTTCCAAGCCGTATCACAGGTACTCGTGC
GAAGTATCAACGTCAATTAGCTCGTGCAATCAAACGCGCTCGCTACCTTGCGTTACTTCC
ATACACTGACAACCATCAGTAATAAGAGAGGAAGAGTACAATGCAAGTTATTTTATTAGA
CAAAGTTGCTCAACTTGGTACCGTTGGTGACCAAGTAACTGTTAAAGCAGGTTTTGCTCG
TAACTACTTAATCCCACAAGGTAAAGCAGTTATGGCAACTGCAGCAAACATTGCTCACTT
TGAAGCACGCCGTGCAGAATTAGAAGCGAAAGCAGCAGAAGCATTATCTGCAGCACAAGC
TCGTGCAGCAGCAATCGCTAACTTAGCAGCAATCGTAATCACTTCTAAAGCAGGTGATGA
CGGTCGTTTATTCGGTTCTGTTGGTGCGCGTGATATCGCTGAAGCAGTATCAGCAGCAGG
CGTAGCAGTAACTAAATCAGAAGTTCGTTTACCAGAAGGTGCATTACGTACTATCGGCGA
ACACGAAGTGAAATTACACTTACACGCTGAAGTAAATGCAGTAGTAACTATCAACGTAGT
TTCTGAGTAATTTACGATTAAAGTAAAAAATCCCCAGCCATTTGGTTGGGGATTTTTTAC
ATCTTTTCCAACTTCGCCACTTTGGCAATTAACCACTTAATCCCTTGTTGTACAAAGGCA
ATTTGCAGGCGAGTATGATCACCGCTGCCTTCTACATTGATGACTGTTCCTTGCCCAAAT
TTCTCGTGGCGAACTTTCTGTCCCATTTTCCAACCACTATCTTCTTGTAAACGAGCGGTC
GGATTAGCTTGTGGTTTTGCAAAAGTAGCAGGGCGATTGATACTTCCACGCAGGCGGACT
TCTCGGATATGCTCTTCAGGCAGCTCGCCAATAAAACGTGACGGTAAATGGCGTTCTTCT
TTGCCGTACAAGCGGCGACTTTCGGCATAGCTGATCGTGAGTTTTTTCTTCGCTCGTGTA
ATACCGACATAAGCCAAGCGACGTTCTTCTTGCAAGCGACCTTCGTCGAAGCTCATTCCG
CTTGGGAAAATTCCTTCTTCAACCCCAACGATAAACACCCGTGGAAATTCTAAGCCTTTG
GCTGAATGTAATGTCATTAATTCCACATAATCTTGATGTAGTGAAGCCTGTGTTTCGCCA
GCTTCAAGGGAGGCATGAGTTAAGAAAGCGGTGAGATCGGTCATCTCTTCTGCTTCATCT
GGTTTTACAAATTGGCGTGTTGCAGTCACTAACTCCTCTAAGTTCTCAATACGAACTTCG
CCTTTTTCCCCTTTTTCTTGCTTATACATTTCATAAAGCCCAGATTTTTTAATCACAAAA
TCCGTCTGTTCAAACAGTGGCATTTCTTCGGTTTCTTGTTCAAGTGCGTTAATCAGTTCG
ACAAAGCGAAGCAGGGCTGAGGCAGAACGCCCTGAGAGATGTTCTTCTTGAACAGCCACT
TGGATTGCTTGCCACAAGGTGATTTGGCGAGTTCGAGTAAGCTGACGCAAAATATCTAAG
GTGCGATCCCCTATTGCTCTTGGCGGTGTATTGACCACACGTTCAAAGGCAGCATCATCT
TGGCGGTTAGCGATTAAACGTAAATAGGCTAGGGCATCTTTGATCTCTTGGCGTTCAAAG
AACCGCATTCCGCCATAAATTCGGTAAGGAATGTTGGCTTGAATTAAGGCTTCTTCAATA
ACACGGGACTGGGCATTGCCACGATAAAGCACAGCACATTGATTAAAATCACCTTCATCT
TCTTTCCATTGCTTAATCTGTGAAGCGACAAAGCGAGCTTCATCTAACTCATTGAATGCA
CAATAAATATCAACGGGATCGCCGTCACCTTTATCTGTCCAAAGATTTTTGCCTAAACGA
TTGTCATTGTTTGAAATTAAAGCATTTGCCGAATTTAAAATATGTCCTGTTGAACGGTAA
TTTTGTTCAAGGCGAATAGTTTGTGCGTTGTCATAATCATTTAAGAAGCGTTGAATGTTT
TCCACTTGAGCGCCACGCCAGCCGTAAATAGATTGGTCGTCATCGCCCACGATCATTACT
TTGCCCGTTTTTCCAGCTAATAAATGAATAAGATCGTATTGAATGTTATTGGTATCCTGA
AATTCATCGATCAGAATATGCTGAAAACGTTGTTGATAACGTTGTAAAATCAATGGGTTA
TGCTTAAATAATTCATAAGCACGGATTAAGAGTTCAGCAAAATCCAGCAATCCTGCACGA
TCGCAAGCTTCTTGATAGATTTGATAGAATTTAACGAGTTGTTGTGAGTGGGGATCATCG
TGAGATTGTTTGAGATCTTTTGCTCTCAAGCCCTGATCTTTTTGAGCATTGATAAACCAC
GCCACTTGTTTAGGTGGAAACTGCTTTTCATCTAAGTTATGCAATTTGAGCAAGCGTTTA
ATCAAACGTTGCTGATCTTCAGTATCCATAATCTGAAAATCTTGCGGCAGATTGGCATCA
AGATAATGAGAGCGAAGTAAGCGGTTAGCAATGCTATGGAATGTACCGACCCACATACCG
AATAAGCGGTGGTCGCTAGATTGCGATAGGGTATATTCAATACGATGACGCATTTCCGCT
GCGGCTTTATTGGTGAAGGTCACAGCAAGAATATTGGACTCAGCGATATTTTCAACGCCA
ATTAACCACGCAATACGGTGGGTAAGCACACGGGTTTTCCCACTACCTGCACCTGCTAAC
ACTAAATAGTTGCCAATAGGGGCTGCTACCGCTTCTCGTTGTTTATCGTTTAAGCCGTCA
AGTAATAAAGAAAAATCCATCTCCGCCTCTTTATGTGATTTTATACAGTGTGATTATTAT
AACCTACAATTACAGATATGTATTTTAATTTTTTCATCAAAATTTTTACCTCAAATTTAC
AAAAATCACTTGCATAGTTATGCAATAAAATTTAATATCTATTCAGTTTTAAAACTTTGA
TAGGAAGTAGTTAATGGCAATTCGCATTAGTAATGTCAATTTCTTTTACGGTTCGAGCCA
AGCCTTGTTTGATATTAATTTAAACATTGAAAAAGGCGATACCGTTGTGTTACTCGGACC
TAGTGGAGCAGGGAAAAGTACTTTAATCCGTACTTTAAATTTAATGGAAGTACCGCAATC
AGGTCAGCTTGAGATTACAAATCATAAGTTTGATCTGACCGCTAAAACCAATGCGAAACA
GGTTGCATTATTACGTAAAGAAGTGGGAATGGTGTTCCAGCAATATCATTTATGGCCACA
TCTAACAGTAATGCAAAACTTGATTGAAGCACCAATGAAAGTATTAGGTTTAACGAAAGA
GCAAGCGGTAGAAAGAGCCAAAGGTTTGTTAGCACGTTTGCAACTTACTGCATTTGCAGA
GCGTTTTCCGTTACAGCTTTCAGGCGGTCAGCAGCAACGTGTGGCGATTGCAAGGGCTTT
AATGATGCAACCGGAAGTATTGCTTTTTGATGAACCAACGGCGGCCTTAGACCCTGAAAT
TACCGCTCAAGTGGTTGATATTATTAAAGAGTTACAACAAACAGGGATCACCCAAGTGAT
TGTGACACACGAAGTTTCTGTTGCTCGTAAAGTTGCCACTAAAGTGGTGTATATGGAACA
AGGCAAAATTATTGAAATGGGCGATGCAAGCTGTTTTGAACAACCAAAAACAACGCAATT
TGCTCAATATCTTTCACATTCAGATTAATCACAACATCATACAATTAATAGGAGTTACTA
TGAAAAAATTACTTTTAGCAACCGTTTTAGCCGCAACTGCAGTTTCAGCTTATGCGAATG
ATAAAATTACTTTTGCAATGGAGCCAAGCTATCCGCCATTTGAGCAAACTAATGAGAAAG
GTGAAATCGTTGGTTTTGATGTGGATATTGCCAATGCAATCTGTAAAGAAGTCCAAGCGA
CTTGTGAATTTAAATCTCAATCGTTTGATTCGTTAATCCCTAGCTTAATTAAAGGTCGTG
GCGGTTTTGATGCGGCAATTTCTGCGATTGATATTACAGAAGCTCGTGCAAAACAAGTGG
CTTTCTCAGCACCATACTACGAAAGTTCAGCAAGCTATATTGCTTTACAAGGTAAAGATT
TAGCATCTGCTAAAACAGTAGGTGTACAAAATGGTACAACTTACCAACAATACGCAACGG
CAGAAGCTAAACAATATCAAGCAAAATCTTATGCGAGTTTACAGGATGCAATCTTAGACT
TAAAAAATGGTCGTATTGATTTAATCTTTGGTGACACTGATGTGTTAAGAGATATGTTAG
GCAAAATCCCTGAAGCACAATTTGTTGGCGAGAAAGTGACAGATAAACGTTATTTCAACA
ATGGCTTAGGCATTGCAGTGAAAAAATCTAACACTGAGTTAGTTGAAAAATTAAACAAAG
GTATCGCAGCGATTAAAGCAAGCGGTGAGTACCAAAAAATTTATGATAAATGGATGACTA
AATAATCATTATGTTTTTGGATTATCTTCCTCTATTGTATTCTGCAACCCTAATGACCTT
AGGGTTGGCAGTTTGCTCTTTATTGCTCGGGTTACTATTGTCCATTCTTTTGGTGGTGCT
TGAAACGCATAAATGGACAATGGTGCGTAAACCAACCACAGTTGTTGTTGCGTTATTGCG
TGGTTTGCCTGAAATTTTAGTGGTCTTTTTAATCTATTTTGGTGCGCCTGAAGTGCTTGA
AATGATCACAGGGGAATATGTCGAACTCGGTGCATTTGGCTGTGGTGTCGTGGCACTATC
TATTATTTTTGCTTCCTACGCTTCTCAATCATTGCGTGGAGCTATTCAAGCTATTCCGCT
TGGGCAGTGGGAGTCTGGGGCAGCTCTTGGATTAAGTCGTGGCTATACTTTTGTAAACAT
TGTGATGCCACAGGTTTGGCGACACGCCTTACCAGGGTTAAGCAATCAGTGGTTAGTGTT
ATTAAAAGATACCGCTTTGGTTTCTTTAATCGGTGTACACGATATTATGCGACAAACGGA
GTTAATTAACACCAGTACCCATCAGCCATTTACTTGGTACGGTACAGCAGCATTAATTTA
CCTTGGTGTAACATTAGTCAGCCAAGTAATTATTCGTAAATTAGAGCTACGCTTCACTCG
TTTTGAAAGAGGGGGTAAATAATGTTGCAAGAATACTTTATGGTGATAGCTCAGGGTATC
CCGACTAGTTTATTGCTGACGTTTGTTTCTTTAATCGTGGCATTTTTTCTTGCTGTTGGA
ATGACGTTTTTACTTTCAATGGAAAATCGTCTAGTAAAAGGAATAGTAAATGGCTTTTTA
ACCCTATTTACTGGAACGCCATTGTTAGTACAGTTTTTCTTGATTTATGCAGGTCCTGGG
CAGTTTCCTTGGATTGTCGCAAGTCCATTTTGGTCTTTGTTATCGGATGCGTGGTTCTGT
GCAATGCTCACCCTTGCTTTAAATAGTGCCGCTTATACCACCTTACTATTTCACGGTGCA
GTCAAAGCGATACCAAAAGGGCAATGGGAAACCTGTGCGGCATTAGGATTAAGTCGATTA
CAGACATTGAAAATCCTTGTTCCTTATGCGTTAAAACGGGCATTACCGTCTTACAGCAAT
GAGATTATCTTGGTGTTCAAAGGAACATCACTGGCTTCAACCATTACCATTATGGATATT
ATGGGCTATGCTCGCCAGCTTTATGGAACTGAGTATGACGCATTAACCATCTATGGTTTA
GCAGGTGCGGTTTATTTGGTTATTACAGGGATTATGACCGTAATCTTACGCAGAGTTGAA
CGCAAAGTGCTTTCTTTTGAAAGATTAGAGGCGGAAAAGGCGTAAGAATTGAAAGATATG
GCAGAGTAGATGAAAATTAATGACCCTTTGCCCGTAATTTTTGTCTACTATGCCGTTCTT
AATCTATTCCTCTAATGGTTCTTCCTCAATCGGAGCTTGTCCTTCTGCTTCGTCGGCTTT
ATTTGGTTGGGTTTGAGGGGCATCTTTGCCTAGTGACAATGCGTCCCACACACTTGGTTT
TGCTTCAACCATAGAACCGCCACCCGTACAATAGCGTTGTCCTTTATCTTTCCAAACAGG
AATTTGACGAGGGCTAGAGCAGTCCCAAGAGCCGTAGCTGTTGATACCTACCCATTGAAT
AGTTGGTATGCTTGGTAGCTTGAACACCAAGGGTTCGGCACGTTTAAGGTACTCTTTATA
TATTTGCAACGCACCGCTTGAACTGGTGAGATAGGTATCGCTATTGTTATCTTTACCTAA
CCAAACGGTCGTGACATTTTCACCGTCTATGCCGACAAACCAAGTATCTCGTGCATTGTT
GGTGGTGCCGGTTTTGCCTGCGATATGCAGTTGTGCAAAATCTGCCTGTAGGCTACGAGC
TGTACCTCGCTCCGTCACTTGTTGCATTGCATAAAGTGTTTGAATTGTGGCTTCTGCAGG
CAAAACGCGTTTACTTGTCTGCGTGAGAACAGGCTGATAAATTATTTCACCTGTTGGGGA
TATGATCGCTTCAATTGTTGTAAGCGGTACTTTTAAGCCAGCATTTGCAATAACCTGATA
AGACTTCGTGACATCATAAGGTGAAATAGAATAAGAGCCGAGCAATGTCGCAGGATAAGG
CGGAATTTCGGCATTATCCCAGCCCATTTCTTTCTGCTTGGCAATCACATTTTTCAGCCC
AAGTTTCATTCCAATGTTTACCGTAGGAATGTTAAGGGAACGAACTAAAGCGTCCATTAA
CATCACAGAACCGCTAAAACGACGATCATAGTTACGAGGTGTCCAAGTATTACTTCCAAC
GGTAATGGTAATCGGTTGGTTAGCTATCGGCGTGTTAAGACGGAAATACTGCGGATTTGC
CAAAGCAATGGCATAAATAGACGGTTTAACCAATGAACCGATTTGACGTTTGGTTTGAAT
AGCACGGTTAAAACCAGCATATTGTGTCTGAACTCCCCCAACAATCGCCCGTACTTTACC
CGTTTTATATTCCGCCACCACAATAGCAGATTGCAACTCTTTGATTTTCTTACTGCTATT
TTCTAATTCGGATACCCCATTGATAACCGCCATTTCCGCAGAACGCTGTTGTTTTCTATC
TAAAGTCGTGAAAATTTTTGCCCCTGACAGCAGAGCAGATTTGTTCTCACCCAACTGACT
TTTAATATCTAAATTTAAGGCGTGCATAAACGCAGGTTGCTGACGATAGATATTCCCTTT
CTCTTTCACGCCAAGCGGTTGTTTACTAAGTAAATTATACAATTCTTGATTAATCACCTT
ATGTTCTAGCAATACACGCAACACAACATTACGGCGTTCTAATGCCCCTTCTGGATTTTT
CCACGGATTATAGAGGGACGGACCTTTCACCATTCCCACTAGCAGAGCGATTTGATTTAG
ATTAATTTCTTGAATAGGACGACCAAAATAGAATTGACTTGCCAGAGCAAAACCGTGAAT
TTGATAACTACCATTTTGACCAAGATAAATTTCATTTAGATAGGTTTCGAGAATGCGGTT
TTTATCGTAACGAAAATCTAAAATCAGCGACATTAACGCTTCATTTACTTTACGCACTAA
GGTTTTTTCATTACTTAGAAAGAGGTTTTTAACTAATTGCTGAGTTAAAGTACTGCCCCC
TTGCACTGTTCTGCCTGCTTGATAGTTTGTCAAAAAGGCTCGAGCAATCCCCAGTGGACT
AATTCCTTCGTGTTGATAGAAACGCTTATCTTCGGTAAGTAGCAACGCATCAATAAGCAG
ACGAGGATAATTCTGCAAACGTAACGCTTGACGTTCTTCATCGTTATCCGAATGCAACAT
TGCAATCATTTTAGGGTCAAGACGAAATTCCTTGACCTCTTTAAATTGCACTAAATCTTC
AATACGAGCGAGTTTATCACTGACAAAGCGTAAACGCAGTACACGTTGAGCTTCAGGATT
TTCAGGGAAAGGAAAAGCACGGCGAAGCAAAACAAGATTGTCACCTTCGATTTTGAAATC
ACCTGGTGTTGCAATTAATGAAACTTCACGATAGCCATTGTCTAACAAGGTGAGTTTGAC
TTGCTCAAGGGTAAGATTGTCATCAAGGCGAATACTTTCGATACGACTATAGACCTCGGC
AGGCAATTGCCAAATTTGTCCGTCCATTTTAGAACGAATTTTTCCATCTAAATAGATGCC
GTATATCCCAACATAGCAAGTGGCTAAGAGAGCTAGTTTTAAGCAAGTTGGGATAAAGTA
GGGCTTTTTCGCTATGGGTTCTTTCTGTTTTTCTTTTGTATTTAACATTATGGCTGGCTA
TAATTATTCAACTTATGAGGTAAAATTTTACAGGAAAATTTTCAAATCTCACGTATATTT
CTCTATTATTGCTCAATATATTTACCAAAAATTATAGATAATGTCATTAATGTGAAAGGA
ATATTAAAGCATGGGTCAAAGGATTAAATATCATAGGAACACTTGGCAACATTTAAATAG
TGATTTATATGTCACATCAAGACTATTCTTTTTAATATGGTATAGATGGAATATGGCAAA
TATAATCCATGTTTTAGGGGCTAATATTCCCCATCACAATCACACAATACTAAATTTCTT
TCAAAATGAATTATTGGATGAACTACCGAATGCTTTTCATTTTTATGTTGTTAGTCGTAG
TGATTTGTCTGAAACTTTTACATTATTAGATATTAATTCATATCCAGATGAATATTTACT
CACTCAAGAAGTTATCAAAATTGCAAGAAAGGAACCAACCGCTTGGTTTGTGCTACATGG
GCAATTCAATGCATCGTTGTGGTTAGCTATCTTGTTAGGATTAGTCCCAGCAAATCGTTG
TGTTTGGCATATTTGGGGAGCAGATCTTTATGAGCTCTCTTCTTCTTTAAAGTTTAGATT
GTTTTATCCATTGCGAAGACTTGCACAACGTAAAATAGCACGCTTGTGGGGAACTTTAGG
AGATTTAAATCACGCTTATCAACAATTAAAACGTAAGAGCTCTCTTGATCAACGGCTTTA
TTTTCCAACTAGAATGCCTACGAATTTTCCGACTAAAAAATGTTCATATCAACGGACAAT
TTTGTTAGGAAATTCTGGCGATCCGAGCAATCAACATTTACTTGGATTAAAGCAAATTCG
AGAGATATTTGGCAAAAATGTACGAATAGTCGTGCCGATGGGGTATCCTGCAGGTAATTC
AAAATATATTGCTCAAGTTCGCCAACAAGCGGAACAAGACTTCCAACAGGGGCAGGTGGA
CATTATCACTCGGAAATTAGAATTTGAGGCTTATTTGGCGCTACTGTCTCAATGTGATCT
TGGTTACTTTCCTTTTGAGCGTCAGCAAGGGATCGGAACGATGTGTTTACTCATACAGAT
GAACATCCCGATAGCCATTCATAGAGCAAATCCTTTTCAACAAGATTTACAAGCGGAGGG
AATTAGCTTTCTTTTCGCAGATGAAATCAGTAATTCAGAGATTATACGAGTTAAATCCCA
GTTGGCTTTACTTGATAAAAGTAAAATTACTTTTTTCCCCCTAAGTTATAAACAAGAGTG
GCTGAACTGTTTACATTCTCTTGGTTTACAAGCGGTCTAATTTCAGTAAAAATTACCCAC
CTTGTTTAAGGAACATTATCATGTTAGCGGGATTAATCCTTTTTTATGTAATCGCTATAA
GTGTGTTGGTTTGGATAATTCAACGAGATTATCGCCAGCAAGGCTTTTCATTCCATTTGC
TGTTTAGTGGCATCTATCTTATTACCTTTTTCGGTGGGTTTCCTTTTTCGATGACGATGG
CAGAGCTATTTGAATATCGCCTTCCTGCCGTCTCAATGTTGTGGAACGTACTAGCAATAG
CTTTAGGCGGCTATCTTATCTATTACGTGAGTTATCTTTATATAGGGAGAAATAAGCAAA
TACCAAGGTATGCGGTGGAGGTAAAATCGCTAGCTAATCTGACCGCTTGGATTTTAATGA
TGATTGCAATACTGAGCCTATTAGGATTTATGTTGTTAAATCAAGGGCTATTGTTATTCA
AATTAGAAAAATATAGCCACATTTTTTCTGCTCAAGTTAGTGGTGTGGCTTTAAAACGTT
TCTTTTATTTCTTTTTACCCGCCTTGTTAATTTGGTTTTTCTTAAAGCCTACTAAAGAAA
GTTGGTGGCTATTTTTGGTAGCTGGAATGACATTTGGGGTGTTGAGTTACCTAGCTGTTG
GGGGCACACGAGCTAACCTTGCATTAGCCTTTGTTATGTTTATGCTGTTGGGGTATTTGC
GGAGGTTTTTATCATTTAAATGGCTGGTGAGGGCAGGGCTTTTGACAGTTATTGCAATGT
TTTTGTTGGCATTATGGCGGTATCGGCTTAATGTACAAGGTTCGGAAGCATTTTACACTT
TTCTTTATTTGACACGTGATACCTTTTCGCCTTGGGAAAATGTAGCAAAAATAATGGATG
CAGAGATTGAGTTTCAAGGATTAATGCCTATCGTGCGTGATTTTTATGTGTATATTCCTC
AATCATTATGGGAGGAACGCCCAGACATCGTGTGGAATACAGCAAACTATTTCACGAAAA
GTGTATTAGGTAACTTTTCTGGTTTAGCTATGTCGCCAACGTTATTAGGCTCTTTTTATA
TTATGGGGGGGATACCAATGATTGCTATAGGAATGGCGGTGGTTGGTGGTTTAATACGTA
TCTTTGATAATTTTTTTGCCTATGGAAAAAATTCTGCAGTTATTCAAAGTTATTGTTTGG
CAAATTTGTTCAATTTGATTGTATTGATACGAGAAGGCATAGATGCTTTTATTTCACGGT
TCTGCTTCTTTAGTGTGATTTTTGTATTTGCTTATATAGTAGCCTATTTGATAAATAGGG
TGAGAGAGTGGTATGAATAAAGTATCAGTTGGTGGAGTTGAGTTATTAGCCGTTGAAAAT
CAGCAAACTTTGGTAGCCTATTTATTGAATAATGGAGTTCTTCTAACAGGTAAATTGATA
GCAATAAATGCTGAAAAAATTATGATTTATCAAGAAGATAATGAAATGAAAAGGCTATTA
GAGGAGGCTGAATATAAATATGCCGATGGAATAAGTGTAGTTTGTACTATTAGATCTAAA
TATCCGAAGTATTCGAGAATTGAACGCATTGCAGGCGCTGATTTGTGGGAGAGGTTGATG
GCTGAGTTGGGAGAATGCTGTTTACCTGTTTTCTTAGTTGGAAGCTCAGAGGATACCTTA
CAAGCAACAGCAATGAAATTGCAGGAATGGCAAGTAAAAGTGGTTGGAACACAAAATGGT
TATTTCGCTAAAGAGCAGGAAGAAGAAATTATCCAGAGAATAAAAGCGAGTGGTGCGAAA
TTTATTTCCGTGGCGATGGGCTCGCCAAAACAAGAAAAATTTATGCAAAAAGCTCAGCAA
CTTTATCCTGATGCACTATATATGGGGGTAGGAGGCACTTATGATGTCTTTGTCGGTAAG
GTTAAGCGAGCTCCTAAATGTTGGCAAAATTTAGGTTTGGAGTGGTTGTTTCGTATTTTA
CATCAGCCTACTCGCTGGAAACGACAGTTGAGATTAATGAAATATGCTTATTTTTATCTA
ACAAAACGGCTATAAAGTTTGTAACGTATTTGGGATACATATTAACATTTCACAAAAATC
ACTTTCTTTTTTAAAAAAATTGTGAGCAACTTCACAAATTTTTATTTAATTGTTTGCGTA
AAGTGTTCTTTTTTTATATCTCACCCTCGAAAACTTTCGTTTTCAAACATTTTTACTTTC
TAATTTAATTTCCTTAGGGGGAATTTATGGACAAATCATTAAAAGCTGCTTGTATTGGTG
AATTTATTGGTACAGGTTTGATTATCTTTTTTGGGGCAGGCTGTGTTGCCGCAGCACAGG
TTGCTGGAGCCACATTCGGCTTGTGGGAAATTTCAATCGTGTGGGGACTTGCGGTCGCAA
TGGCTGTTTATGCTTCTGCGGGGTTATCTGGTGCTCACTTAAACCCTGCTGTTACTATTG
CGTTATGGAAATTCGCTTGTTTTGATGGCAAAAAAATTCTGCCTTACATTATTTCTCAAA
TGCTCGGTGCTTTCTGTGCGGCAGCATTAGTGTACTTCTTATATAAAGATCTTTTTGCTG
CCAGTGAAGCGGCACAAAATATTGTGCGTGGTGAAGGTGTTGGCTTTGCAGGTGTTTTCT
CGACCTATCCTAATCCACATATCAGTGTATTACAAGCCTTCTTTGTTGAAGTGGTGATTA
CCGCCGTATTAATGGCATTAATTTTTGCTTTAACGGATGATGGTAACGGTTTACCAAGAG
GTGCAATGGCTCCTTTACTTATCGGTTTACTCATTGCGACTATTGGTGGTGCAATGGGGC
CATTAACTGGCTTTGCGATGAACCCTGCTCGTGATTTTGGCTCAAAACTCTTTGCATTCT
TAGCTGGTTGGGGCGATATAGCACTCACCGGCGGACGTGATATTCCTTATTTCCTAGTAC
CTATTTTTGGTCTTTATTAGGTGGCTTTATCTATACTCGTGTTATTGGTAAAAATTTACC
GTGTAACTGTAAATAATTTTCAGAGGTGATCCTATGACTAAAGAATACATCATTGCCTTA
GACCAAGGTACAACAAGCTCTCGTGCGGTGTTATTAGACAAAAATGCAAATATCGTTGAA
GTGGCTCAACGTGAATTTACTCAAATTTATCCGCAAGCGGGTTGGGTTGAACATAACCCG
ATGGAAATTTGGGCAAGCCAAAGTTCAACTTTAAACGAAGTCGTTGCAAAAGCTGGGGTA
AAAGCCGATCAAATTGCGGCGATTGGTATTACCAACCAACGTGAAACCACGATTGTTTGG
GAAAAAGAAACGGGTAAACCGATTTACAATGCGATTGTATGGCAATGTCGCCGTACATCT
GATTTCTGCGAAAAATTAAAAGCAGAAGGTCACGCCGACTATATTCGTAAAACAACAGGT
TTAGTGGTAGACCCGTACTTCTCAGGCACAAAAGTGAAATGGATTTTGGATAATGTAGAA
GGTGCAAGAGAACGTGCGAAAAAAGGCGAATTGTTATTCGGTACGGTCGATACTTGGTTA
GTCTGGAAATTGACTCAAGGAAGAAGCCACGTCACTGACTACACCAACGCTTCTCGTACA
ATGTTGTTCAACATTCACACAAAACAGTGGGACGACAAAATGTTGGAATTATTAGATGTT
CCGCGTGAAATGTTGCCTGAAGTGAAAAACTCATCTGAAATCTACGGACAAACCAACATT
GGCGGTATGGGTGGCGTGCGTATTCCTGTTGCAGGGATTGCTGGTGACCAACAAGCGGCA
CTTTACGGACATCTTTGTGTCGAAGCAGGTCAAGCAAAAAATACTTACGGCACAGGCTGC
TTTATGTTGATGAACACTGGCGATCAAGCGGTTGAATCGAAAAACGGCTTATTAACCACC
ATTGCGTGTAACGCCAAAGGTGAACCTTGCTATGCCTTAGAAGGTTCAATCTTTATGGCT
GGTGCCTCAATTCAATGGTTGCGTGATGAACTCAAAATTATCCACGACGCTCGTGACTCA
GAGTACTTTGCAACGAAAGTAAGCAGTACAAATGGCGTATATGTTGTTCCTGCGTTTACA
GGCTTAGGTGCGCCATATTGGGATCCTTATGCGCGTGGTGCTATCGTGGGCTTATCTCGT
GGTGCAAACCGTAACCATATTGTGCGTGCAACATTAGAATCTATCGCTTACCAAACCCGT
GAAGTGTTAGACGCAATGCAAGCGGATAGCGGTGCGAAATTAGCAACTTTACGTGTAGAT
GGCGGTGCAGTTGCGAACAACTTCTTAATGCAGTTCCAAGCAGATATTCTCAATGCCAAA
GTAGAACGTCCGAGAGTGCTAGAAGTAACCGCACTTGGAGCCGCTTACCTTGCAGGCTTA
GCGACAGGTTTCTGGAGCAGCTTGGAAGAGTTACGTGGTAAAGCAGAAATCGAAAGAACC
TTCTCACCTGACAGCGATGAAGAAAAACGTGCAAAACGCTACAAAGGTTGGAAACGCGCG
GTGAAACGTTCATTAGAATGGGCGAAAGAAGACGCTGAGTAGTTTCCATCAATAGACAAG
CGCTCAGTTATGGTAAAGGATTTACTGTAACTGACCGCTTGTGTTTTATGCCTCTTTCTC
GTGCGGACCGATTTCTTTATTATGCCCTTCATCAAGATGAACAAAATTCACTAATTCATC
AGCACTTACTTGGAACGCTTTACCAAACCCTTTTACAAATAATCCTTGTTGTGGTTTAAA
GCAGAACAGCTTGAAGTCTTGTAAGGTTGCTAACTCATCGACTAAATCACCGTGACGGGC
TTTTAATTTGGCAATGCCATCATTCCACTCTTCACTGTGGCGTTCGACAATGCGAGCGGT
TGCGTCGCAGGTCAAACGGCGACGAGCAAAAATTTCACGGCTCTGACTTTCATCTTCCAG
CAACATTAACGACACTTTCGGCACTTCCTGTAGGTTGCATGCGTGGCGGGCAATGGTGGA
AATCAATACTTGATATTCACCATTGTTGATCACAAATGGTGCATAACTTACATTAGGGGT
TCCCTCTTTATCCACAGTGGCAAGCACCAATGTTTTCATTTTTGCTTTAAATTCTTGAAT
TTCTGGCCCTAAACGGTTTTGTAATACTTCTTGACGATTTGACATTTATCGCTCCTTTTT
ATTGAAATGTCTTAAATTTTTCAACTTGTGTTGGGAAGAGTTGCCGCTGCTCATCTCGAC
CGAGATACACTTTAAAAATGGTTTGCCCGTTATGTGCAATAAAAGCAATGTTGTAGCTTT
CTTTCCCTCTAAACGGCAAGCTAACAAAGGCAATTCGAGCAATATTATCAAGCTTTAAAT
GCCCGTGAAGTGTGCCTTCTTGATCCTTCATATTCAAATTGTAATAACCTCGAGCAAAGA
TCCCGCTTGGAAAACGGTCTTTAATTTCAAAAATGGAGCCTTCTTTTTCGATGATAGTTG
TAAATGTTCCCCATTGACTGATCGCTTGTAGAATCTCTTCTGCTCTATCCGCAGAGAACA
AGCGGACAAATTCACTTGGTAAATTGCAAAGCACTTGCCCTTCTGGGAGAGCTAATTTTT
CCGCAATTTCAAGGGTAATCATATTCGGGTTTTCAGCAAGAAGCTGGGTGATTTGTTGTC
TATAAGAGTTCATGTTGTTATGCACAAGTTAATAATGATTATTATTTATTTTATAGTCAT
GCTATGCTGGAATCAACTACTTTTACCAATCGCTTGCAGATTTTGACCGCTTGTGCCTGT
TGAATGCTGGTGAGCCTTGATGACACTGCTATCAATAAAAATCCATTCAGAATCAATATA
TTGTCTAAATGATTTTAGCACTTCTTGCCAAACACCCTTTTTAGACCAAAGATTGAACCG
ACGCTAAATCGTGTTTCACAAGCCAAATTCAGCAGGTAAATCACGCCAAGGGCATCCCTT
ACGAATGCGATATAAAATCCCTTCCACTGTATTACGATGTTCAGGTTTATTATAAACACG
TCCTGTACGGTCGAGTAAATAANNNNNNNNNNNNNNNNNNNNNNNNNNNNNNNNNNCCTA
TGCTTACAAAAATAATTTATTTTTTAGACATTACTTATTTGATGCCATAGAATGGACAGT
ACATCATAGAAACATATAAATGACTTTACGTATAACAACTATGAACATCTGGCAAACAAA
ATCCCTCATCACTTGGCTACTAGCCCCACTCTCTCTGCTTTTTTGGTTGATTAGCCAAAT
TCGAGTGGTGTTATATCGCAAAAAAATCCTAACATCTTACCGCTCGCCTGTGCCAGTCTT
AGTGGTGGGAAATATCTCCGTTGGCGGAAATGGCAAAACACCTGTGGTCGTATGGTTGGT
CGAACAGCTTCAACAGTGTGGCGTGAAAGTTGGGGTTATCTCGCGTGGTTATGGTGGAAA
GAATAAGCAATTCCCACAGTTAGTGACTGCCGATAGCGATCCCGAACTAATGGGCGATGA
GCCTGTACTCATTGCTCAACGGACACTCGCCCCTGTGGCAATTTCGCCGAACCGCCGACA
GAGCATTGAGCTATTATTGAGCCAATTTGAGCTAGATTTAATTATCACTGATGATGGCTT
ACAACATTACGCCCTTGAACGAGATATGGAGTGGGTTGTTGTCGATGGCGAGCGTCGTTT
TGGCAACGGTTTTGTCTTGCCAGCAGGGGGCTTAAGAGAGCTTCCAAGCCGTTTAAAGTC
GGTGCAAGCGGTGATTTGCAACGGAAAATCTGCACAAGCAGGCGAACATCTAATGCAGTT
AGAACCTGAGTGGGTGATCAATCTAAAAACAGGGGAGAAAAAACCGATAGCCGATTTTTG
TCATCAGCCAGTGATTGCCCTTGCTGGCATTGGCTATCCACCTCGTTTTTTTATGATGTT
GCAAGAGCTTGGCATTCAACTTAAAGAAAGCTATGGCTTCGCTGATCATCAGCCCTACGC
ATTAGAAATCATAGAACCTTTGCAGAAAGACGGCTTACCGCTATTAATGACCGAAAAAGA
TGCGGTAAAATGCCGTAGCTTTGCTCAAGCGAATTGGTGGTATGTGCCTGTTTCTGCAAA
ATTTTCAGCACAAGATACCGCTTGTTTATTAGAACCCGTCCTTGAATTAGTGAGAAAACA
GAATGAACGAAAAACTGCTTAATACTATCGCTTGCCCAATCACTCAAACAAAATTAGAGT
GGGATAAAGAAAACAACCGTTTAATTAGCCGTTCAGCGAATGTCGCTTACCCGATTGAAA
ATGGCATTCCTGTGTTGTTGCCAGAGAAAGCGGAAAAGCTATAAAGATATATAAACTGTA
AGCCAGTTAATCCCATATTTATAACATGATACTCAACCCAAACAGCAAATTTGTTATCAA
TGCCAATCCTGCCATTTGCCCAAGAATAGGGCGAAGTTCTGTTGGGTGTTTGTGGCGGTA
AACAAATAAACCGTGTTTGACTAGCAAAGGGATTGCCAATAAGTATAGGAAATTGTACCA
ATGAGCAAAATTCATTAGGGTGAATAAAAGATAGGATAGTACAGCTAAGCTGAGTAAAAG
AAGATGGTAACGGCGTCCATTCTGGCTACCGATATGGACAATGAGGGTATTTTTACCCGC
TTGTTTATCCTGCTCAATATCGCGTAAGTTATTGATATTTAATACAGCTACAGATAATAG
ACCACAGCCAAAAGCAGGGAGTAATAGATCAAACTGCAGAGTATGGGCTTGCAAGTAGAA
TGTGCCTAAAACGGCTAAAAAACCAAAGAAAATGAGTACGGAAATATCGCCTAATCCTAA
ATAGCCATACGGTTTTTTTCCTACGGTGTAGGTGATTGCTGCAACAATCGCTAAAATGCC
AAGTAGTGCAAAAACTACAAGATCTTGCCAACTTTGATAAGCATAACCAATTAATCCACA
GCCTGAGATGAAAGAGAGTATCGCAACAAAGATTAAGGCCTTTTTAAGCTGTTCACCCGT
AATTGCCCCGTGTTGAATTGCACGTAAAGGCCCTATTCGTTCTGAAGTATCTGAACCTTT
GATGTGATCGCCGTAATCATTGGCAAAGTTAGATAAAATTTGTAACAAAATCGTTGTGAT
AAAAGCAAGTAAGGTAGTTAGCCAATCAAATTTTCCTTGCCAAGCCGCTAAAGCCGAGCC
GATTAGAATAGACGCTAATGCAAGCGGTAAGGTTTTTGGGCGAGCCGTTGAAAACCAAAT
AGAGAACATAGAACCTTTATTCATATCAATAAATTAGTCACTTTAATGAAGTTTTTCTTT
TAAAACTGTGTATATTATTACAAAATGTTCTTATATGTTTTGATTTTTAACAGAAAATTT
GCCTTTTTATGACAAATCCGTCCTCTTTAACTCTTTCTCCTATTGGAACGATACAGACAC
CTTATGGGGAAAAATTTTCCGTTCCTCGTCAGCCTAATTTAGTCCGTGAAGGGCGAGGCA
TTTTGCGTTTGTTGCCACCTTATAATACACCTGATGCAGTACGGGGTCTTGAGCAATTTA
GTCATCTTTGGCTTATTTTTCAATTTCATCAAATTCCCGAAAGGGAATGGCACGCTACTG
TTCGCCCTCCTCGTTTAGGGGGGAATGAACGTATCGGTGTATTTGCCAGCCGTGCGACAC
ATCGCCCAAATCCGTTAGGTTTGTCGAAAGTAGCATTAGATCGTATTGAGGTTAAAGAGG
GCGAAGTTTATTTACATTTAGGCAGTGTTGATTTAGTTGATGGCACGCCTATTTTGGATA
TTAAACCTTACGTTGCTTATGCTGATAGTGAACCGAATGCGTTATCGGGGTTTGCTCAAG
ATAAACCTGAGGCGAAATTACAAGTGCTTTTGACCGAGCAAGCATTACAAGCGGTCAAAT
CTTGTCAGAACTTTGCGAAATTTGGTATTGAAGATCCTGTGCAATTTTTATGTGATGTGG
TTGCACAAGACCCTCGACCTGCCTATCAGCAAGGTAAACCAAGTGAGCGAATTTATGGTA
TGCACTTGGCTGGCTATAACGTGACTTGGCAGATAGATAAGGTGCGACAGGATCTTGCCC
ATATTTTAAACATTGAACTAATCTAGAGAAATACGTTCTAAGTGGTGTTTTACGCCCTGA
TATAAAAGGAATAGAGAATGACATTGAAAAAATATTTAGCCATTTTACCGCTTGTATTTA
CCTCATTGGCTGTATCGGCAGAGCCAAATACCTTTGATACCAACTCGACTTTCCAGTTTT
CAACGCAAGTAAGTCGTGCGGTGGATAAAGATCTGATGAAAGCTGAGGTATATAGCAGAA
TGTCAGGTAAAAACCTGAATGAACTGAAAAAGCAAGTTTCTGCCCATCTCAATCAAGTGA
TCGAATTAGCGAAGCAAGATAAAAGCATTGAGTTATCGGCAGATGGCATTAGTAATTATC
CAGAGTACGATAATAAAGGTAAGGTGACAGGCTGGTTCGCAGAAGGTCGCATTCAGTTGA
AAAGTAAAAATTTTGACGCTATGGCAAAGGTGCTTGAGAATTTAGGCGATGATGTGGCGA
TTGGTCAAATTCATTTTAGTGTGTCGCCTGAAAAATTAGCTTCTCTTGAAGATGAAATGA
CGTTAGACATTATTGCTCAGTTTCAGCGCAAAGCCGAAGTTATTCAAAAAGGGCTAAATG
CGAAACGTTATATTATTAGTAATGTTCAGTTAGAAACCCCTAACGGACAGGAACATCATA
GCCGTCCAATCGCACTAAGAGCCGCAAGTTATGCGAAAGAGGCAGATGTGGATATTCCAC
TTGAGACAGGCAAAGCCACTATTTCTGCGTTTGCTTCGGGGCAGGTGAAATTTGAAAAGT
AAGGGCTTGAAATGAAGAAATGGATTAAGTTACTCGGTCTTACTTTACTTTGTACTTCGG
TAAGTGGTTGTTTAGTCACTTCTGTTGTTGGTGGTGTTGTTGGAACTGCCGTTGATGTGG
TTGATGCGGTGACACCTGATATTGTGGATTAATTTCAAAATTTGACCGCTTGTAAGAATA
AGCGGTCATTTTGTTACTAACATTTGCAAATCCTCTATAACAAGCTACAATGCCTAGAAC
TTTTTACCCAATAAAATAAGGATACTTAAATGAAAATTACCAAAAATGTTGTGCCTAGCA
TTGCATACCAAGTTCGTACTCAAGATGGCGTATTAGTTGATGAGGCACCAGTTGAGCAAC
CATTAGAATATTTACACGGTCACAATAACCTTGTTATTGGTTTAGAAAATGCGTTAGAAG
GTAAAGCGGTTGGTGATACCTTTGAAGTGCGTGTTAAACCAGAAGAAGCCTATGGCGAAT
ACAATGAAAATATGGTGCAACGTGTGCCAAAAGATGTGTTTATGGGCGTTGATGAATTAG
AAGTGGGTATGCGTTTTATCGCCGACACAGATTTAGGTCCATTACCTGTGGTGATCACGG
AAGTTGATGGCGATGAAGTGGTTGTTGATGGTAACCATATGTTAGCTGGTCAAGAGTTAT
TATTCTCTGTGGAAGTGGTTGCAACTCGTGAAGCGACATTAGAAGAAATTGCTCACGGTC
ACGTTCATCAAGAAGGTGGTTGCTGTGGTCACGATCACGATGCAGAAGATCACGGTTGCT
GTGGTCACGATCATCACCACCATCACGGACACGGCGGTTGCGGCTGCAATCACTAATTAA
AGGTTGGTTGAACGATGAGTGATACCCCATTACAATCAGGCACGGATTACCTCCGTGCCA
TTTTAAGTTCTAAAATCTACGATCTTGCCCAAGTTACACCATTGCAAAAAATGGAAAAGC
TCTCAGAGCGTTTGGGTAATCATATTTCCATTAAACGTGAAGATCGCCAGCCAGTGCATA
GTTTTAAACTGCGTGGGGCTTATGCGATGATTTCTAATCTCTCTCCAGCTCAGAAAAATG
CAGGAGTGATTGCGGCTTCTGCTGGTAATCACGCTCAAGGGGTTGCTTTGTCTGCAAAAC
ATCTCGGTTTGCGAGCGTTAATTGTGATGCCACAAAATACGCCGTCAATCAAAGTCGATG
CGGTGCGTGGTTTTGGTGGGGAAGTGTTGCTCTATGGGGCAAATTTTGATGAAGCCAAAG
CCAAAGCGATTGAGCTTTCCCAAGAGCTGAATATGACCTTTGTTCACCCGTTCGATCACC
CGTTAGTGATTGCAGGACAAGGCTCTATTGGTATGGAATTATTGCAACAAAATGCCGATC
TGAACTATATTTTTGTGCCTGTTGGGGGCGGTGGTTTGGTTGCGGGCATTGCCGTGCTGA
TTAAGCAATTAATGCCTGAAATTAAAGTAATTGGGGTTGAGTCTAAAGATTCCGCTTGTC
TATTTTATGCTTTACAAGCAGGGCAACCTGTTGATTTAGAACGTGTCGGTTTATTTGCTG
ATGGTGTTGCGGTTAAACGTGTTGGCGATGAAACATTTCGTTTATGTCAGAAGTATGTTG
ATGATGTCGTGTTAGTCGATAACGATGAAATCTGTGCGGCATTGAAAGATGTGTTTGAGA
ATGTGCGTGCGGTAGCAGAGCCGTCGGGGGCATTGTCTTTAGCTGGACTGAAAAAATATG
TCGCTCAACACAATCTTGAAGGTAGAAATCTCGCCTGTATCTTATCGGGAGCAAATCTTA
ATTTCCATACACTACGTTATGTGTCAGAGCGTTGTGAAATCGGTGAAAAACACGAAGCAC
TCCTAGCCGTTTCTATTCCTGAACAAAAAGGTGCATTTCTCAAGTTCTGTCAAATTATTG
GTAATCGTGCTGTCACGGAATTTAACTACCGTCACGCAGACGATCAGCAAGCCTGTATCT
TCGTTGGTGTGCGTATTAGTGGGAATGCTGAAAAATTAGAGATCATTAAAGATTTACAAC
AAAATGGCTATCCTGTCACAGATTTATCCGATGATGATATTGCGAAAACCCATATTCGTT
ATATGGTCGGTGGTCGCCCAAGTTCTATTCAGCAAGAAGAATTATACAGTTTTGAGTTCC
CAGAGCAGAAAGGGGCGTTGTTGAAGTTCTTGCAAACGTTAATTGATTGGGATATTTCGC
TGTTCCACTACCGTGCTCACGGTGCAGATTATGGTGACATTTTGGCGGCATTTGTTGTGA
ACAGCAGTGAAAAAGAGGCGTTTAAACAAGATTTAGACCGATTAGGTTACCGCTATCAAG
ATGTTAATGATAGCCCAGCATATCAATATTTTTTAAGGTAATTATTTATGGCAGAACGTA
AATATTTTGGCACCGATGGAGTGCGTGGCAAAGTGGGGCAATTTCCGATTACGCCTGATT
TTGCATTGAAATTGGGGTGGGCAGCAGGTAAAGTGCTTGCTACTCAAGGCTCTAAACAGG
TATTAATTGGTAAAGATACCCGTATTTCAGGTTATATGCTTGAGTCTGCACTCGAAGCTG
GCTTGGCTGCAGCAGGTTTATCTGCCGCCTTTACAGGCCCGATGCCAACCCCTGCGATTG
CCTACTTAACTCGTACATTCCGTGCAGAAGCAGGAATTGTAATTTCAGCATCTCACAACC
CTTATGATGATAATGGGATCAAATTTTTCTCTGCAATCGGTGAAAAATTACCAGATGAAG
TCGAAGAAGCGATTGAAGCAATGCTTGATCAACCGATGGACTGTGTCGAATCTGCAGAAT
TAGGTCGTGCAAGTCGTATTAATGATGCTGCAGGACGTTATATCGAATTTTGTAAAAGCA
CTTTCCCATCACATTTAAGCCTTGAAGGCTATAAAATCGTGGTGGATTGTGCGAATGGTG
CAACTTACCACATTGCCCCAAGTGTTATGCGTGAATTGGGGGCAGAAGTGATCGAAATCG
GTACACACCCGAATGGCTTGAATATCAATGAGAAATGCGGTGCAACGGATATTAAAGCTT
TACAACAAGTGGTGGTTGAAGCTGGTGCAGATGTCGGCTTGGCTTATGATGGCGACGGCG
ACCGCTTAATTATGGTTGATCATTTAGGTAACAAGGTTGATGGCGACCAAATTCTCTTTA
TTATTGCACGTGAAGCATTGCCTTCAGGCAAATTACACGGTGGTGTCGTTGGTACATTAA
TGAGCAATATGAGCTTGGAGCTTGCCTTAAAAGAGTTGGCAATTCCATTTGCACGAGCAA
ATGTGGGCGACCGCTATGTGCTTGAAGTCTTAAAAGAAAAAGGCTGGAAACTCGGCGGCG
AAAACTCAGGGCATATTATCGTGTTAGACAAAAATACCACAGGTGATGGCATTGTCGCAT
CACTTGAAGTATTGGCTGCAATGGCATCACATAAATTAAGCCTGAATGATCTAGCGAAAG
CTGTGCCACTTTTCCCACAAGTGTTAATCAATGTTCGCTTTGCTGGTGGTGCAAACCCAT
TAGACAGTGAAGACGTTAAAGCTGTTGCAAAAGCAGTAGAACAACGCTTAGCAGGCAAAG
GTCGTATCTTATTGCGTAAATCGGGCACCGAGCCGTTAATTCGTGTGATGGTAGAGTGCG
AAGACGGTGCTTTAGCACAAAGCTGTGCGCAAGAAATTGCAGAAGCAGTGAAACGTAACT
AATCGCAAGCGGTAAGATTTCTGCAAAATTTTGCAAGGATCTTACCGCTTTATCTTTTTT
AAATTATAATAACGCAAACGTTTGCTTTAAGGGGAACGCTATGGATCAACTTGAAATGAA
GAAAATTGCAGCGCGTGCCGCTTTGCAATATGTTAAACCTGACACTATTGTTGGTGTGGG
AAGTGGCTCAACTGTAAACTGTTTTATTGATGCCTTAGGTGAAATGGCAGATAAAATCAA
AGGGGCAGTCGCAGCTTCAAAAGCTTCAGAAGAACGTTTAAGAGCATTGGGTATTGAGGT
ATTTAGTGCCAATGAAGTGACTGAGCTTGATGTCTATATTGACGGTGCTGATGAAATTAC
CCCCCAAGGTTATATGATTAAAGGCGGAGGTGCGGCATTAACGCGTGAAAAAATTGTGAG
TTCACTTGCAAAAAAATTCATCTGTATTGTTGATGCAAGTAAGCAAGTAGATGTGTTAGG
CTCTACTTTCGCTCTGCCTGTTGAGGTGATCCCAATGGCTCGTTCTTATGTTGCTCGTCA
ATTAGTCGCCTTAGGGGGATCGCCTGAATATCGTGAAGGGGTTGTGACAGATAATGGCAA
TGTGATTTTAGATGTGTATAACTTCAAAATTTTTGAGCCATTAAAAATGGAACATACCAT
CAATAATATCGCAGGCGTTGTTACTAACGGGATTTTTGCACAACGTTATGCGAATGTGAC
CATCGTAGGTACGCTTGATGGTGCGAAAATTATTGAATAAGAAAAATCACTACGGAGGGT
TGGGGGTTGCTACTCAACTCTCTTCTGTATAAGGAAGGCAATATGACAACCAAAGTTTCT
TTAGATAAATCTAAAATTAAATTTTTACTGCTGGAAGGCGTTCATCAAAATGCAATTGAT
GTTCTGAAAAATGCAGGCTATACCAACATTGAATACCATAAAAAAGCTCTTGATGGTCAA
GAGCTAATTGATGCGATCAAAGATGCTCATTTTGTTGGTATCCGTTCGCGTACTTTTATA
ACAGATGAAGTCTTACAACAAGCTCAAAAATTAGTAGCTATTGGTTGTTATTGTATTGGA
ACCAATCAAGTTGATTTAGATGCGGCAAAACGTCGTGGGATCCCTGTGTTTAATGCACCT
TTCTCAAATACTCGTTCTGTTGCAGAATTGGTGTTAGGTGAAATCATCGTGTTAATGCGT
CAAGTGCCAAAAGCAAATGCGGAAGTGCATCGTGGCATTTGGAATAAATCTGCCGCAGGT
TCAAACGAAGTGCGTGGTAAAAAATTAGGGATTATCGGCTACGGGCATATTGGTTCGCAG
TTAAGCATTATTGCCGAGTCTATCGGTATGCAAGTGTATTTTTATGATATTGAAAATAAA
CTACCGCTTGGAAATGCTCAACAAGTTGCTAGCCTTGAAGAACTACTTTCAACCTGTGAT
GCGATTTCATTACACGTTCCTGAAAATGCTTCAACAAAAAATTTAATTGACGCAAAACGT
TTAGCCCAGATGAAAGAAGGTGCAGTATTAGTAAATGCGGCACGAGGAACGGTGGTAGAT
ATTGATGCACTAGTTGAGGTATTAAAAACGGACAAACTGCGTGGTGCAGCCCTTGATGTT
TTCCCTGAAGAGCCAGCTTCTGCAAGCGATCCGTTTGAGTCGCCACTTTGCGAATTTGAT
AATGTGATCTTAACTCCACACATTGGTGGTTCTACATCAGAAGCACAAGAAAATATTGGC
ACTGAAGTATCAAGTAAATTTGTGAAATACTCCGATAATGGTTCTACATTATCTGCAGTC
AATTTCCCAGAAGTTTCCTTGCCAGAACATAAAGGCACAAAACGTTTACTGCATATCCAC
GAAAACCGCCCAGGTATTTTAAATCAAATCAATAAAGTCTTCGTTGATGCGAATGTGAAT
ATTGCCGCAGAATATCTACAAACCGATCCGACGATTGGTTATGTGGTTATCGACGTTGAA
ATAGAACAAACGGGCGAGGCATTAAAACGCTTGAAAGAGATTGATGGAACTATTAGGGCT
AGGGTTTTATACTAGCTGTTGTTTTCCCTCTAAAAGTTGAAAGAAAAATGACTTTTAGAG
GGGAATTTGGCGGCATAGTAGACAAAAGGGCATAGCAACCATTTTGTCTACTATGCCCTA
AAATCATTAAGCATTTTTACCTTGATGCTCTTTTGCCGCTTTTACAAATCCTTCAAATAA
CGGATGTCCATCACGAGGAGTTGAGGTAAATTCAGGATGGAATTGTGCTGCGATAAACCA
AGGGTGGTTTGGTACTTCAATAATTTCGACTAATTTACGATCTGCCGATAAACCGCTCAC
TTTCAAGCCTGCTGCTTCAATTTGTGGAAGTAATGTATTGTTTACTTCATAGCGGTGGCG
GTGGCGTTCAACGATCGTTTCAGCCCCATACACTTCGCGTGCTTTTGTACCTTCGATTAA
GTGGCATTGCTGTGCGCCTAAACGCATTGTACCACCTAAATCTGATTCATCTGAGCGAGT
CTCAACATTGCCTGATTCATCTTGCCATTCGGTAATTAAACCCACGACAGGTTGTGGACA
GTGTTTATCAAATTCTGATGAGTTCGCTTGAGTTAAACCTGCAACATTACGAGCATATTC
AATTAATGCAATCTGCATACCTAAACAAATACCCAAGTATGGAATTTTATTTTCACGAGC
ATACTGTGCAGTACGGATTTTCCCTTCCACACCACGATAGCCAAAACCGCCAGGGACTAA
AATCGCATCAACCCCTTGTAACACTTCCACGCCTTTGGTTTCTACATCCTGTGAATCAAT
ATATTTAACGTTTACCGTTAAACGATTTTTCAAGCCTGCGTGTTTTAATGCTTCATTGAC
CGATTTGTAAGCATCCGGTAACTCAACATATTTACCGACCATACCGATAGTCACCTCACC
CGTTGGGTTTGCTTGTTGGTACAGCACTTGTTCCCATTCAGATAAATCTGCTTCTTTGCA
AGTTAAGCGAAAGCGATCACAAACGAAATCGTCTAAACCTTGCGATTTTAATAACGCTGG
AATACGGTAGATGGAATCAACATCTTTAAGAGAAATAACCGCACGCTCAGGCACATTACA
GAATAACGCGATTTTCGCACGTTCATTTGCTGGGATCATACGATCCGAACGGCAGATCAA
CACATCAGGTTGAATACCGATAGAGAGCAACTCTTTCACTGAGTGCTGTGTTGGCTTAGT
TTTCACTTCACCTGCCGTTGGGATATATGGCACAAGGGTTAAGTGCATAAACAATGTTTT
TTCACGCCCCACATCAACGGCTAATTGACGTAATGCTTCTAAGAACGGCAGTGATTCAAT
ATCGCCTACAGTGCCACCCACTTCAACGATTGCAACATCGTGACCTTTACCACCTTCAAT
CACTCGTACTTTGATTTCGTTCGTAATATGTGGAATAACTTGGATCGTTGCACCTAAATA
GTCACCACGACGCTCTTTACGCAAAACTTCTGAGTAGATCCTACCGCTTGTAAAGTTGTT
CGCTTTGGTCATTTTGGTACGGATAAAACGCTCATAGTGACCTAAGTCTAAATCCGTTTC
TGCACCATCTTGAGTCACGAATACTTCACCGTGTTGCGTTGGACTCATCGTACCTGGATC
GACATTGATATAAGGATCGAGCTTCATAATAGTGACATTTAAGCCACGAGCTTCAAGAAT
TGATGCTAACGACGCCGCTGCAATGCCTTTCCCTAAAGAAGAAACAACGCCGCCCGTCAC
GAAAATATAATTCGTTGCCATTTTGTCTGCCTTTTATGTGATAAATAGAGTTGAAATTCG
GAATGGAATAAACCATCAGGACGGGAGCGTAGTTTACAGCAAAACGTCCTGATAGGCTAG
TAAGAAATTATTTATAAAGAAATATCCCGTCTTCCGACAAATGAATGAGAAAGGCTTGTT
CCGTCAACCATTTCTAATTCACTTCCGACAGGAATACCGTGCGCGATACGAGTAACTTTA
ATATTGTGAATAGAACACATCTCAGCGATATAATTTGCGGTCGCATCCCCCTCAATCGTT
GGATTGGTTGCCAGAATCACTTCTTGAAAAGATTCTTCTTCTAAGCGTTTTTGTAATAAA
TCTAAACCAATTTCGCGAGGTCCTATTCCATCTAAAGGAGATAGATGTCCCATTAATACA
AAATAACGCCCTGAAAATTGCCCAGTTTGTTCAATCGCTTGAATATCTGTAGGCATTTCA
ACCACACAAAGTTGTCCGCTGATTTGGCGGCGGTAGTTTTGGCAGATAGCACACTCATCT
TCTTCAGTAAAAGTTCGGCAAGATTTGCAATGTCCAATGTGAGTCATTGCTTCGCTCAAT
GCTTTAGCTAAATTCACACCGCCTGAGCGGTTACGCTGTAAAAGATGATACGCCATACGT
TGTGCAGATTTTGGACCGACCCCTGGCAATACACGCAGGGCTTCCATAAGATTTTCAAGT
AAAGGGCTACTTTGCATAAGTGATATGATATAAATAGTAGCAAGGGCAATTTGCCCCTAC
TTTTAAAGTGATTAACTAGATAATTAGAATGGGAACTTCATTCCTGGTGGTAATTGCATA
CCCGCAGTAACACTTGCCATTTTCTCTTTTTGCATTTCATCAGCACGGCGAACCGCGTCG
TTGAATGCAGCTGCAACTAAATCTTCTACCATTTCTTTATCATCTTCCATTAACGATGGA
TCGATTTCGATACGACGACAATTATGCGCCCCATTAATTGTCACCTTCACCAAGCCAGCT
CCTGATTCGCCAGTTACCTCTAATTGTGCGATCTCTTCTTGCATTTTTTGCATACGCTCT
TGCATTTGCTGAGCTTGTTTCATTAAGCCGCCCAAGCCACCTTTTCCAAACATGTTATGA
CCCCATTAGATATTAATAAAAGAATAATAATTGACATTCTACTGAAGCAGTTTAGTCGGC
GCAAGTGATAAAATTGGATCTCAGCTTTCTATTGTTTTAATAGCTTAGTATGAATAGAAT
CCAGCAACTTCTCTAAAACTTTTCTAAAAATCATTATGTTTAAACTCAAATCTGCCTTAA
TTAGACCAGTACAACGTATTAATAACGCAAAACTGACTTTTGATGAAACAATAGTTGTTT
TAGTTAATAAACCTTACGGGGTCCTATCTCAATTTACTAACAATCAGGCATGCAAAACCC
TGAAAGAATTTATTTCTATTCCAAATGTCTATCCTATTGGACGTTTAGATAAAGATAGCG
AAGGTCTATTATTACTGACTAATAATGGTCAAATTCAACATCGTTTAGCAAACCCTAAGT
TTGAAAAAGAAAAAACATATTGGGTTCAGATTGAGGGCATTCCTCAACCAGAAGATCTTA
ATAGATTAGCTAGTGGTGTAATATTAAAGGATGGCTTAACAAAGCCAGCTAAAGTTAAAA
TTATCCCAGATCCTCATTTTAAATGGCAAAGTGCCCCCAAAATTCGAGAAAGAAAAAATA
TTCCTACCTCATGGATTGAATTAAAAATTGTTGAGGGTAAAAATCGCCAAGTAAGGAGAA
TGACTGCTCATATCGGATTTCCAACATTAAGATTAGTTAGGGTTGGAGTCAGTTACTTCA
AACTAGGTTCTCTGGCTCCTGGAGAATATTTAATTTTAGATGATATTCAAAAGAAGCTCT
TATTTACAAAATTAAAATTGAGAGCAGTAAATCATTAAATTTTAATTAAAATTTGTATTA
TATCAGAATATAATCAACAAAAATTCATGACAAGGATAACATATGACAATTTTAGTAACA
GGCGGAGCTGGCTATATCGGCTCACATACGGTGGTTGAATTATTAAATCAAAGCAAAGAG
ATTGTAGTATTAGATAACTTATCTAATTCATCTGAAATCTCTTTAGAGCGTGTTAAGCAG
ATCACAGGAAAATCCGTTCGCTTTTATCAAGGCGATATTTTAGATCGTGAGATGTTACGC
CGCATTTTCGCAGAAAATCAGATTGACTCTGTTATTCACTTTGCAGGCTTGAAAGCCGTA
GGCGAAAGTGTTCGAGAGCCGTTGCGTTACTACCAAAACAATGTGACAGGTTCAATTGTG
TTGGTGGAAGAGATGTTAAAAGCCAATGTAAATACCATTGTGTTTAGCTCATCAGCAACG
GTTTATGGCGATCCAAAAGAGATCCCGATTACTGAATCTTGTGAAGTGGGTGGAACAACT
AACCCTTATGGCACATCAAAATATATGGTAGAATGTATCCTGGAGGATACAGCGAAAGCC
TTCCCTCAATTTAGTGCGGTTGTATTACGCTATTTCAATCCTGTTGGAGCGCACGCAAGC
GGTCTGATTGGCGAAGATCCTAACGGTATTCCAAATAACTTATTACCTTATATCAGCCAA
GTTGCCGTAGGCAAATTGCAACAACTGTCTGTGTTTGGTTGTGATTATGAAACCCACGAC
GGCACTGGCGTGCGTGATTATATTCACGTTGTTGATCTGGCAATTGGGCATTTAAAAGCG
TTGGAAAAACATCAAGATGATGCAGGTTTCCACGTCTATAATTTAGGTACAGGCACTGGC
TATTCTGTGTTAGATATGGTGAACGCCTTTGAACAAGCAAACGACATTAAAGTGCCTTAT
AAATTGGTTGATCGTCGCCCTGGCGATATTGCGGTCTGTTACTCTAATCCACAAAAAGCC
CTTGAACAGCTAGGTTGGAAAACGCAATACGATTTAACGCAAATGATGAAAGACACTTGG
AATTGGCAAAAAAATAATCCAAATGGATATAAGGGGTAAAAATGAGCGAGCAAGTACAGG
TTTCTCTCTGGCGGCAAATTTTCAGTTACAAAATGTTACTCTGCGTCTTTACAGGGTTTA
CATCTGGCTTGCCGTTATATTTTATCTATCAATTAATTCCAGCGTGGCTTCGCTCTGAAC
AGGTAGATTTAAGAACCATTGGTTTTTTTGCTATCGTGGGTTTGCCTTACACTTGGAAAT
TTTTAGTGGCACCTCTGTTTGACCGCTATTACCTAAATTTCCTTGGTCGTCGCCGTAGTT
GGATGTTTTTCACACAGATAGTCTTGTTGGGATTAATTGCTTGCTTTGGTTTCTTCAATC
CAGCACAAGATATTAAACCTGTAATGATGCTAGCCATTGCAGTTGCCTTTGTGTCTGCTG
TGCAAGATATTGTGGTCGATGCTTATCGCCGTGAGATTTTGTCTGATGAAGAACTGGGTT
TAGGTAACTCCATTCATATCAACGGCTATCGTATTGCAGGGTTAATTCCAGGTGGATTAG
CGTTGATTGTTTCTGACCACTATCCTTGGGAGACGGTCTTTTTGTTTACCGCACTCTTTA
TGATCCCAGGGATTATTCTGAGTTTATTTTTAGCTAAAGAGCCAAAAATTTTACAAGATA
ACCGCAATCTTCCTTTCCACGAAGCCTTTGTTATTCCATTTAAAGAGTTCTTCCAACGTA
AAGGTTTATGGGCTGCGATTGGTACACTCACTTTTATGTTGCTCTATAACTTAGGTGACT
CCTTTGCGGCTACTTTACAAAGTGCCTTTATTCTGGATATGGGCTTTAGTCGTACTGATT
TAGGCACCGCAGTCAAAATCAATGGGCTATGGGCTTCTATTGTGGCAGGTATGGTTGGTG
GTGTGTTGATGTTGCGTATTGGCGTAAACCGATCTTTATGGATTTTCGGCGTATTCCAAA
TGCTAATGCTACTTGGTTTTGCGTGGCTTGCAAGTCACGGTAAGTTTGAAACCATAGGCA
CTTACGAACGCTTTGCTTTATCTGCGGTCATTATTGGTGAATATATCGGAATTGGCTTAG
GCACTGCTTGCTTTGTTGCCTATATTTCTCGTGAAACAAACCCTCTTTATACTGCAACAC
AATTTGCGATTTTTACCAGTTTAACCGCGATTCCAAGTAAATTGATTGGTGCGACATCAG
GGGCATTGGCAGAGAGTGTTGGTTTCTACCATTTCTATTGGATATGCTTCTTTTTAGCAA
TTCCAGGAATGTTGTGCTTGTTTTGGGTAGCGCCTTGGAATGAAAAGAAATAGTACCCAG
TTAACATATTGTAAAATATAATCTCGTTACTTAATTCATACTAGGCGCTTTAAGCAGTTA
CTGTTATTATTACAGGCGGTGTTTTTTATATTATAGAGGAACTTTTTATGAACCAACTAG
ATGCTTTACGTCAAATGACTGTTGTAGTTGCGGATACTGGTGATATTGATGCAATCAAAG
CGTATCAACCAGAAGATGCAACAACAAACCCATCATTAATTTTAAGTGCTTCTGCACTAC
CTCAATATGCTCCATTAATTGATGAAGCGATTGCTTATGCAAAAACAAAAAGCAATGATA
AAGCACAGCAACTGATTGATGCAGAAGATAAATTAGCAGTAAATATCGGTTTAGAAATTT
TAAAAGTGGTGAAAGGTCGCATTTCAACAGAAGTGGATGCTCGCTACTCTTACGATACTG
AAAAAACGATCGCAAAAGCGTGCAAATTAATTGCTTTATATAATGAAGCAGGTATCAGCA
ACGACCGTATTTTAATTAAAATTGCTTCAACTTGGCAGGGTATCAAAGCGGCTGAGCAGT
TAGAAAAAGAAGGGATTAACTGTAACTTAACACTATTATTCTCACAAGCTCAAGCGCGTG
CTTGTGCGGAAGCTGGCGTTTACTTAATTTCGCCATTCGTAGGTCGTATCCTTGACTGGT
ACAAAGCAAATTCTGATAAGAAAGAGTATGCACCGGCAGAAGATCCAGGCGTGGTTTCAG
TAACTTCAATCTATAACTACTACAAACAACACGGTTATAACACAGTGGTAATGGGTGCAA
GTTTCCGTAACGCAGGCGAAATCACAGAATTAGCCGGTTGCGACCGCTTGACGATTGCAC
CAGCATTATTAAAAGAGTTACAAGAAAGCGAAGCACCTTTAGTGCGTAAATTAGAGTACA
AAGGTGAGGTGAAAGCTCGTCCAGCACCAATGACTGAAGCTGAATTCTATTGGGAACATA
ACCAAGATGCGATGGCAGTTGAAAAATTAGCGGAAGGTATCCGTAAATTTGCGATTGACC
AAGAGAAATTAGAAGCAATGCTTTTAGCGAAGTTCTAATTATTCTTTAGATTAACAGCCC
CGAAATATCATCGGGGCTTTTATTTGATTCGATATGACAAATATGGTTTTCTCCAATTAT
CTGATAGGGGAAAATGGTGGGGCAATCATATTCCTACGATTTTCGTTCCAATGAAAACCG
ATAACCTAAGATATACTAAAATGAGAAAACAGTGAGGAGCGATAAAATAGGCTATATGAG
TTTATATCTTTTACAAAATTTAACAACAACAAAATTATTAACAAATAGAGCTATTATCTC
TATAAAGATTTCCCTCTCTATCGTTGCCAGCTCTATACAACTTCTGTATAATCTTCACCC
TTTTACAAGTTCAGGATTTTGCAAAATTTGGAGTAAACAATGGCTCGTGTAACCGTTCAA
GATGCAGTAGAGAAAATTGGTAACCGCTTTGATTTGATTTTAACGGCAGCACGCCGTGCA
AGACAGCTTCAACTTCACACTCGTGAGCCGCTTGTGGCTGAAGAGGGCGATAAACCAACA
GTTATCGCATTGCGTGAAATTGAAGAAGGTTTGATTAATAATCAAATTATGGATCAACAA
GAGAAATTTGATGTAATCGCACAAGAAGTGGCAGAGAAAGAAGCTATTTCATTCTTGGCT
GATGTGCAAGCAAATTCATAATTAGATCAAATTTTGTTAAAAATGGACAATCAAAAGGGT
AATTTGCCCTTTTCATTGTCCATTTTTCGTTATACATTACGAAATCTCAGTTTTTGTTGT
GTGAGGTGTAAAGTGCAGTTATTTGAAAGTCTTAATACCATTATTCAAGGTTATTTACCT
GCGGATCAAATTGATATTGTGAAGCGGGCATTTGTTGTGGCTCGTGATGCACACGAGGGG
CAATTCCGTTCAAGTGGCGAACCTTACATTACTCACCCTGTCGCTGTGGCGTGTATTATC
GCCGAGATGAAACTCGATCACGAAGCGGTAATGGCGGCACTTCTACACGATGTAATTGAA
GATACACCTTACACCGAAGAACAGCTTGCCGCAGAGTTTGGCACAAGCACCGCAGAAATT
GTGCAAGGTGTATCAAAACTGGATAAATTAAAGTTCCGTACTCGCCAAGAAGCACAGGTA
GAAAACTTCCGAAAAATGATCTTGGCGATGACCAAAGATGTGCGAGTTGTATTGATTAAA
CTGGCTGACCGTACCCACAATATGCAAACCCTTGGGGCATTGCGTCCAGATAAACGCCAA
CGTATTGCGAAAGAAACCATTGAAATCTATACGCCGTTGGCTCACCGTTTAGGCATTGAA
CATATCAAAAATGAATTGGAAGATCTCTGTTTAGAAGCAATGTATCCTTATCGTTATAAG
GTGTTAAAAGCAGCAGTCGATATGGCTAGAGGAAGCCGTCAAGGGCTGATTGAACAAATT
TCAAAGGAAATTCAAATTCGCCTTGATGAAGTAGGGATTAAAGCCCGTGTGTATGGTAAG
GAACGCCATCTCTATTATCTTTATGGACGTATGCTGCAAAAAGTACAACGTTTTAATTCT
ATTTTGGATATTTATTCTTTCCGAGTTGTTGTAGATAGTGTGGATAATTGCTATCGAGTA
TTAGGGCAGATGCATAGTCTATATAAACCTCGTCCTTTCCAACTAAAAGACTATATTGCG
GTTCCTAAAACAAATGGCTATCAATCTTTACATACTTCAATGATTGGTCCTAAAGGTGTA
CCTGTTGATGTATTAATTCGTACTGAAGAGATGGATCAAGCAGCTCGTTTTGGTGTTGCT
GCATATTGGGGCTATCAAGAACAAGCTAATATGAGTGTTCAACTCAGAACGCAACAATGG
CTAAAAAGTATTGTGGAAATGCAACAAAATGTAGGAAATTCGGCAGAGTTTATCGAAAAC
GTTAAATCTGATCTGTTTTCAAGCGACATTTATGTCTTTACTCCGAAAGGTCGTATCGTA
CAGCTTCCAGCCAATGCGACTGCAGTGGATTTTGCCTATGCGGTACATACTGATGTGGGC
GACCGCTGTATTGGTGCAGTGGTCGATCATCAGCCGTACCCACTTTCTCAGCCGTTACAA
TCAGGGCAAACCATTGAAATTCAAACGGCAGAAAGTCCACGGTTAAATGCATTGTGGCTG
AACTTTGTTGTCACGGCAAAAGCACGCTCTTGTATTCGTAACACCTTAAAAAACCAGCAA
CGTACACAGGCAATTTCTCTTGGAAGACGACAATTATTGCTCTCACTTAATACCTCTAAT
TTTGAACATCTTGATCCCGTTGTAATTGAGGCACTGCTAACAGATCTACAATTATCCAAT
TTTGATGACCTATTAGCCGAAATTGGTTTGGGTAATCAAATTAGTGGAGTGATTGCTCAA
CGCTTATCTAGTAAGACCTTAGAAATTGATACAGACGGTAATCCTGAAAATAATCAATCT
CTTGCAATTCAAGGCGTAGATAGCGGTTTGATTAGCTTTGCGAAATGCTGTTTACCTGTC
CCTGGTGATGAAATTATTGCGCATATCAGTTCGGGCAAAGGGCTAATGGTTCACTGCTTA
ACGTGCCGCAATGTGAAAGAAGCTGCGACGGATCACCGTCACTATATGCCGGTAAGCTGG
GAAATTGCTAAAGATAAATCCGTTGAATTTGAAGCAGAAATCGTGGTTGATATTCTCAAC
CAACAAGGCATTCTAGCAGGGATTACTTCTACGATTGCCAAAATGAACAGCAATATCCTT
GATATTCACAGCCAACAGCGAGAAGGTGGTGTGTATCAAGTGAAATTATTGGTCAGCGTG
AAAGACAGAACACATCTTACCGAGATTTTAACTAAACTTAGTCATCTTGTTGGGGTTGTC
AAGGCAGTTAGAGCAATGGCCTAACTTCAATCTAAGCAATATCCTCACGAGTTAATACAA
GCGGATATATTCCTGCCTGTTCTTGCTTAAGATGGTGGACTAATGCGGTGATTTGTTGGC
AAATATTGTCTGTCACCGCATTGGCTTGAGCCATTTTCTCTTCTGTTACATTTTCAGGGT
GTTTATTAAAGAGAACTGCGTCAAGCAAACGTTCTGCGTGCATACCGTCACGGCAGTAAT
GTAATATGCCCACTTCAGTAAATGCCGTTGCGACATAGCTGATTTTGGTCGTTGCAATGC
CTAAAGCACCATCTTCACCGCCCAGTTCCCTAAATAGTTGATATTGTGGAAAACCGCCAC
AAGCAAGGAGGAATGCACGGCGAAAGACCACATTTCCACCACAGGTCATTCGCATATGTT
GCCACGCATACTCAAAATTAGGGTGAGAAGCATAGCGTTCTGCAATACCAACAGGCTTTA
AGGCAAGGCGAACTACCATTGCTTCAGGACGGAAATGGAAAATTGCTTCGGCAACTTGCA
ATGCCCCATTTTCATAAGCATCATCGGCATCAAGAAAAGCGATAACCTCTGCATCACTTT
GTAACGCCCCCCAATTTCGAGCCTTTGCAACACCGCTATTTCGAGGCATCTGTTCAACTC
TAATCTTATGTGGAACTTGTGCTTCAAACTGTTTGGCAAGGGCAAAGGTGTTATCGGTAG
AAGCATCATCAATGATCCATAATGTGCCTAATTCAGCTTGGTTAAGCACACTTTGTACTG
CTTGTTGAAGGGTCTGTTCTGCGTTATAGCACGGGATAATCACATCGATCATTTAACGTT
CCTCATTAAAAGCAAAACCTTGAGGTGATACAGATAAAATAGATGCAGTTTTCCCCCAAT
CGCCAAGGACTATGCGAGTGAATGTACGGTCAGATTTTGCAAAATTTTTACTAAAATGCA
CCGCTTGTCTGTGAGTATGTCCGTGAATAAGCCATTCAGCGTGATAGTTATCCACAACTT
GAGCAGTAAATTCAGGATTGACGTCCATAATTTCAGCCGACTTTTGTTGTTTGTCTGCAC
GGCTTTTAGCTCGGATTTTTTGAGCGATATGAATACGCAGGTTGAGTGGTAAGCAGAGAA
ATAGCCATTGTCGCCATTTTTGATGAACTTTTTGGCGGAATTGTTGATATTTAATATCAT
CAATACAAAGAGTATCACCGTGACAAATTAAGGTTTTTTTACCATATAAATCAATCAGTT
GATAATCAGGTAATAAGGTCATTCCTGTGGCTTTAGCAAAAGCTTTACCAATCAGAAAGT
CACGATTGCCGTGAATAAAGTAGCACGGAATGCCTTGATCTGTAAGCTGACGAATGGCGT
GTTTCACTTTATCAATTAAAGGCGATTGCTCATCATCACCAATCCAGAAATCAAACAGAT
CCCCTAAGATATACACTGCTTCAGCAAGCGGTGCTTTTTCTGTCATAAATTGCAAAAACA
GATCCGTCAATTCGGGTTGATTGTCGTTGAGATGAAGATCGGCGATAAAGTAGGTGGTCA
TTGCGATAATTCATTGGGGACACCAAGCGTGGTGTCCCTACAAGATGTAAAAATAAGGTG
AATTGAAGAATGGTAGGGACGCCACGCTTGGCGTCCTTATTCATTATTTACTACTATCAA
ACCACCCACGAATAAACTGCACAGACAAGAAGAACGTCAATGCAAAGAAAGCATATAAAA
TATAGCTTACCCACGGTTTTGATACACTCTCACCTTCTGCAAGTGGTGTGATTGACACGA
TATTTCTAAATTCATTCAACCAATTAATTCGCCAGCCGTAGTATTTAATTTGTACCATCT
GTTTTTCGTTCGCATAGGCTTGTGCTTTTGCTTGAATATCGGCAGAGCCAAATTTGAAAT
AGAGCGGTAATCCCCAGCCGGTATCTTCATTACGATATACCATTACCGCTTTGGTATCAG
GGTGTTCGGTGAACAGAAAATACACATCACGCACTTCGCCATCTGCTGGATTTGATTTGC
TGATTACCCCATCTTTATCCATACGACGCACTTCCATTCCAGTAACCATTGTTTGTTCAT
AGCTAGGAAATGCATAGTTGACTGCACCGACTAATACGATGTGTAGCGAGAGTGATACTA
AGATCAGAAAGTATTTAAACATTGCTCTCATAAAAAATCCTTATCCGAAAGTTCGGAGTG
TATTGCCATTAAATTTTAAACAATTTTCGCACGTTTTGCGTAGTAATGTTAGCAAATTCT
TCTAAAGATACGCCTTTTAGTGTTGCCACATATTCACACACTTCTCGAACATAAGCTGGC
TGGTTAGGTTTACCACGATAAGGGATAGGGGCGAGATACGGCGAATCGGTTTCGACTAAC
AGACGATCAAGCGGTACTTTCCGCACCACATCTCGCAATTCTTCAGCATTACGGAAAGTA
ATAATCCCTGAAATCGAGATATAAAAACCAATATCCAACGCACGCTTTGCCATCGCCCAG
TCTTCTGTGAAGCAATGTAACACACCACCACACTGCTCGGCATTCCCTTGTTCTAAAAAC
TGCATTGTATCTTCACGAGCAGAACGGGTATGGATCACTAACGGTTTCTGCACCTGTTTG
GCAACTTCGATATGTTGCTCAAACAACGATTGTTGTAGTGCTTTGGTTTCGGGCGTGTAG
TGATAATCTAACCCCGTTTCCCCCACAGCAACAACTCTAGGATCTTGCACCAATGCCACC
AGTTTATCATAGTCAAACGGTTCATCTTCCACGTTCAACGGATGAACACCACAAGAGAGG
GCCACTTCACTACGATGAGCAGTGAGTTGCTTCATCGCTTCAAAGCGACCAAGTGTCGTA
CAAATCGAGATCATCTGTTGCACACCACGTGCTTTGGCATTGTCGATCACTTCGTCCACA
TTTTTATGGCGAGTTTCATAGTCTAGCGAGTCTAAGTGACAGTGTGAGTCAATAATAAAT
AAATTGTTCAAGGTTGTTCCTTTTTATTACTTGGTTTTACGCTGGCACTAGGGTCTTGCT
CGTGCCATCAAATTTATAAACAAGCGGTCATTTATGGTAAAAAATTTACAAATTTTTTGG
CTACGCCCTTTCCACCCCAAATGCCATCACTTGATCGATACTATCAGCATTCATCGCAAT
CATCATCAAACGATCCACCCCCAAGGCGACACCCGAGCAGTTTGGCATACCTGCTTTTAA
CGCCTCAAGGAAACGACGGTCTAATTGCTGTGGCGGTAAACCCATCGCTTCACGCAACAC
ATTATCTTGTTCAAAACGGCGAATTTGCTCTTTAGCATCACTGAGTTCATGGAAGCCGTT
AGCAAGTTCTAACCCTTTGTAATAAAACTCAAAGCGTTCAGCCACACGGTGATCTTCCGT
ACTGATTTGAGCAAGTGCCGCTTGAGTTGCAGGGAAGTGATAAACAGCCGTTGGACGCTC
TTTGCCAATATTCGCTTCGACCACTTCGCTAAATAAAAATTGCAGTAAAGTATCACGCTG
TTCATCTTCATCACATTGCAAGCCGTGTTCACGCGCTTTAGCCACCAGCTGAGCTTTAGT
GGCAGAGAGTGGATCTAAGCCAACGTAGGTTTGAAATACAAATTGATAACTAAAGGATTC
CGCAGGTTCACAGTCTAAAATCTGTTGTAACAGATCGTCCACTTCATTAATCAAACGGTA
CATATCAAAATGGGGACGATACCATTCCAACATCGTAAATTCAGGGTTATGGCGTTTACT
GACTTCTTCATTGCGAAACACTCGGCAGAGCTGAAAAATTGCTCCACTACCGCAGGCAAG
CAAGCGTTTCATATGGTATTCAGGGCTAGTAATCAAGTGTAAGGTTTTCGCTTGGCTTGA
AAACGGCGATAAGAATTGAGTACTAAAGGTTGAAAGATGTACATCCGTCACGGAAAACTC
ACTCATCGCAGGCGTTTCAACTTCCAATACCCCACGTTCCGTAAAAAATTGACGGATCTC
CGCCATAATTTTTGCTCGTTTCAATAAGTGTTGAATAGAGGCTGATGGTTTCCAGTCAGG
TTGTTCTTGCAAATTTTCCATTAAATTGTACCGCTTGTAATAAAAGTGGGACATTATAGC
AGAGTAAGTAGAGCGTGTTGATCTTTTAAGTACAAAAAAACAAACGACATCAGGGCAACC
GCATATGTTGTCCATTTTTCAACCTACACGCCGAGCAACAGCTCATCTCGAAATTCATCT
GACCAACCGGCAG
>H26 Scaffold4
ATGGGATGCTACACGCTACTTATCCACAGAATCTGTGGGTCAAAATTGAATAACTTTTTT
GTGTGTAAACACAGTTGCTACAATTCCATCGAATGTAGCAACGCCACGCTTGGCGTCCTA
AAACAAGCGGTCAAATCCACCCAAAATTTTACAAATAACTAAGATCTAAAACCCAATCAC
TCTTTCCTAGATTTATTCGGTTTTATATCTTTTAAGCGAGGTGAACTATGCCTTTCCAAA
TCGGCGAAAAGGATTTCCTACTCAACGGAAAACCGTTCAAAATCCTGTCAGGTGCAGTAC
ATTATTTTCGTATCGTGCCGGAATACTGGTACAAAACACTCTACAACTTAAAGGCAATGG
GGTGTAACACGGTGGAAACCTATGTGCCGTGGAACTTACATCAGCCACAGCCTGATCAAT
TTAACTTCAGCAAGCGGGCGGATTTAGTCAAATTTTTGCAAACGGCAAAAGATTTAGGGC
TGTACGTTATTCTTCGCCCAACACCTTATATCTGTGCGGAATGGGAGTTTGGCGGATTGC
CTGCGTGGTTGCTCAATATCCCGAATATCCGCTTACGCCAAAACGATCCGCTGTTTATCG
CTGAAATCGACCGCTATTTTCAAGAACTACTTCCACGCATTGCCCCTTATCAAATTACCC
AAGGCGGTAATATCCTAATGATGCAAATCGAGAACGAATACGGCTCGTTCGGCAATGATA
AAAACTACCTAAGAGCTATTCGGGCGTTGATGTTAATTCACGGGGTGAACGTACCGCTTT
TCACGTCAGACGGTGCGTGGCAGAACGCCTTAGAAGCAGGGGCGTTGATCGAAGATGATA
TTTTGCCGACGGGCAACTTTGGCTCTCGCTCTAATGAAAATTTAGATGAGTTGCAACGTT
ATATCGATAAGCACGGCAAATCTTACCCGTTGATGTGTATGGAATTTTGGGACGGCTGGT
TTAACCGTTGGAAAGAGCCTGTGATCCGCCGTGATGCTCAAGATTTGGCGAACTGCACCA
AAGAGCTACTCGAACGGGCAAGTATCAATTTCTATATGTTCCAAGGTGGAACGAATTTTG
GATTTTGGAACGGCTGTTCCGCACGGTTAGACACCGATTTACCGCAAGTAACCAGCTACG
ACTATGATGCCCCTGTTCACGAATGGGGCGAACCGTCAGAGAAATTCTACCTGCTACAAA
AAGTGCTAGGGCAGTACCCTGATGCCAGCCCGATTGTCGATCCGATTTTGCCAAATATCA
CCGCTTACCCACCGCTTGCAGTGCAAAATGAAGTCTCGTTGTTTGGTACCTTAGACACAA
TCAGTGAATGCTATGAAAGCCCGTTCACTCAAACAATGGAACAGCTAGGGCATTACTACG
GCTATCTGCTTTATCGAGCCAAACCGACAGCATATAGCGGTGAGATCAAGCTGAGAATTT
ACCAAGGCAGAGATCGCATTCAGATTTTCAACGATAAACAAAAAGTTGCCACCCAGTATC
AACACGAGATCGGCAATGAAGTGATGTTACAGACACCAAATGGCGAGTTCCAACTTGATC
TATTAGTGGAAAATATGGGACGAGTGAATTACGGCGGTAAGCTACTTGCAGCGACACAAC
ATAAAGGTATCGGTGCTGGGGCAGTGCTTGATCTGCATTTCCACACAGGCTGGCAACAGT
ATGCGATTGATTTTGACCGCTTGGAAGAGATTGATTTTGATGGCGAGAAAGATAGCCAAA
CGCCTTCGTTCTATCAATTTAAGTTACACCTAGACCAAGAACCGCAAGATACCTTTATTG
ATACCCGTGAGTTCGGCAAGGGGGTGATTGTGGTAAATGGTGAGAACTTAGGGCGTTACT
GGAATGAAGGCCCGACTTGTTATCTCTATTTACCAGCTCCGTTACTGCATAAAGGTGAAA
ATGAGATTATCGTCTTTGAAACAGAAGGGGTGAAGATCGATAGCTTAACATTTAGCGATA
AGCCGATTTATAAAGAGTTGAATACGAAGAACTTATAAGGACAACCCAAAAAATATCGTC
AAACTTCCCCCTTTGAAAAAGGGGGATTGAGGGGGATTTAAAGATCTAAACAGTTAATCG
CACTATCTTAAAATCCCCCCTAGCCCCCCTTTTTCAAAGGGGGGAATAAAAAATTCAAAA
CTACCAAAAGGAGCAACTATGAGCTTAATCTTAATCAGTCACGGAGAGTTTGCGGAAGGC
TTACTGGATACTGCCGAAATGATTTTAGGCAAAATCGACAATGCTCAAACCGTCTGCTTA
TATCCACACGAAGGCAATGAAGATTTCCAAGTGAAATTTGAGCAAGCACTGGCGAATGCA
AGCGGTGAGATTGTGGTTTTTTGCGACATTATGGGCGGTACGCCGTGTAATGTGGCAATG
CGTTACTTGCCAAAATTATCAGGGTTATATAGCGGAATGAATTTACCGATGGTGATTAGC
TATGTGAGTGAAGAAGACACGGACGGCTTACTGGAAAATGCCAAAGAACAAATTCACGAT
GTGGCTCAACAACTTAAAAACTTAGCGTTAGGCGATGATGAATAGGAGTAGTAGTATGTC
TAAACAAGATTTAATGAAAAAACTTTGCACCAAAGAGGGCATTATTGCTGCTCTTGCGAT
TGACCAACGTGGTGCGTTACGCCGAATGATGGGCGATGATATAACCGCTCAACAGGTCAG
CGAATTTAAAACCTTGATTTCTCAAGAATTAACCCCCTATGCGTCGTCGATCTTGCTTGA
TCCAGAATTTGGCTGGGCGGCTTCAGAGAAACGTGATGCAAATTGCGGATTAATTATGGC
ATACGAAAAAACAGGCTACGATAAAAGTATTGCCGGACATTTTCCTGATTTGATCAATGA
TGCTTCTGTTCATCGCTTAAAAGAAAAAGGCACACAAGCGGTTAAATTATTGATCTATTT
TGACATTGATGAACCGCACGAAATCAACGACCGCAAAGCCGCTTTTGTTGAACGTGTTGC
TTCGGAATGTAATGCAGAACAAATTCCGCTGTTCTTAGAGATCTTGACCTACGACGGTTC
AAACGAAGATAAAGTCTATAACGCCAAAGTCAAACCTCGCAAAGTAATCGAAGCGATGAA
GTTCTTTGCGGATAAACGTTTTGGGGTAGATGTCTTGAAAGTGGAAGCGCCTGTGGTGAT
GAGTTATGTGGAAGGCTTTACTGACGGTGAGGTGCTTTACAGCCAAGCGGAAGCCGCTGC
ATTCTTCAAAGCACAAAGCGAAGCAACGGATCTGCCGTTTATTTTCCTAAGTGCAGGAGT
GTCAGCCAAACTGTTCCAACAAACCCTTGAATTTGCTCACCAAGCAGGCAGCCGGTTTAA
CGGCGTACTGTGCGGACGTGCGACTTGGGCTGGTGGTGCGGAAGCCTACAAAGCCGAAGG
TGTTGAAGCCGCTCGCCAGTGGCTTAAAACACAAGGTAAACAGAATATCATTGAGTTGCT
CGAAGTGTTAGAACGCACGGCAACGCCGATTAAGTAGAAAAGTAAATTGCCCCTTTTGAG
TATAGAAAGGGGCAATCTATTTTAAACGTGAGGGTTACATTCAGGTAGTGTACCTTCAAT
TTCAAAGAGTACATCGCCATCTTTAAAGAAGACATAGCCCCCATTTTTCATTTTTGTCCA
GTTCTCATTTTTTGTGAGAGGCTGGGTTGTAATAATGGTGACTTTATCACTTTCTTCCGT
ATATTCACGGAAATCAATCATTACATCATCATCACGCAATGCTGTGCCGAATGGGGCTTT
GCGACAGACATAATGTAAGTTTGTTGAGCAACGTGCGATCATCCAGTGTCCATTGGAAAG
AATAAAATTAAATACGCCGTGTTTAGCGATTTCACTGGCAATATCTACAATTGCGTCAAA
AATCTCTTTTTCACTTGGTTTTTGTGGAAAACGTTGTTTTAGGCTGGCAACTATACAGCA
AAATGCGGCTTCAGAGTCCGTTGAGCCTATAGGCTGATAGTGATTATTCGGGCAAACTTT
GACATCAACCGTGCCGTTGTGGGCGAATACCCAGTTTTCACCCCAAATTTCGCGGATAAA
TGGGTGGGTATTTTCTAAATTGACATCGCCACAGGTTGCTTTACGGATATGGGCGATAAC
GTTAAAGGATTTAATTCGATATTGACTGACGAGATCTGCCATTGGTGATGAGGCACCTGG
GCAATTGTCTCTAAAAATACGCACACCTTTGCCTTCAAAAAAGGCAATGCCGAAGCCGTC
GGTATGGTGGTCGGTTAAACCTGCACGCCGTCGAAATCCTTCAAACGAGAAAGTAATATC
GGTCGGCGTATTACAATTCATTCCTAATAATTGACACATAATTTACTTCTTTATTTACTT
CAAAAAAATATAAAAATCCCACCGCTTGTTATCATTAACAAGCGGTGGGATTTAAGCGAA
ATTTGACAAAAAATTCAATAGGAAAATTATATTTTATTGATCTTAATTCGCCTCTTTTTT
AATTAATGAGAGTAAAAAGAGTGTTCCTGCACAAACAACCACTGAAGGACCTGCTGGTGT
ATCTTTGAGGGCGGAGAGTAATAGTCCGCCACTGACCGATAATATGCTTAATCCGATGGC
GTAAATAACCATTGTTTCAGGTGTTTTGGCAAAGCGTCTTGCGGTTGCAGAGGGGATAAT
CAGTAGTGAGGTGATGATTAAAGCCCCGACAAATTTCATACTTAATGCAATGCTTAATGC
GGTAAGCAACATTAATAAGAGGCGTAGGCGTGCGACATTTAGGCCTTCAATTTGAGCTAA
TTCAGGGCTGACTGTGATGGCGAGTAGCTTTTTCCAATACAGAGCCAGTAGTGTCGCAAT
GCCGATAACCCCAATGCCGATAAAGAGTACGTCGTTAAAACCAATTGCAAGAAGATCACC
AAATAGGTAGGACATTAAATCAACACGAACATTGTCTAATAGGCTGATGGTGATAACGCC
TAAGGATAAACTGCAATGGGCGATAATGCCTAATAGGGTATCGACTGAGTGAGTAGAGCG
CTGTTCTAACCAGACGAGGCAAAGAGCGAGTATGACGGTCATTAGAATAACAGCAATATA
GGGATCGATTTGTAGGAAAATCCCTAATGCAACCCCAAGTAATGCGGAGTGAGAGAGGGT
ATCACCAAAATATGCCATTTTTCGCCAGACGACAAAAGCCCCAAGCGGTGCGGTGATGAA
GGTTAAAAATACGCCTGCTAACCACGCAGGAAATAAAATCTCAAACATATTGCCTCAATT
AGTGATGTCCGTTACAACGACATACATTGCCTTGTAAGTCGTGGTGGTGATTATGGTGAT
GAGAATAAAATGCCACGTTTTTCGCAAATTGATCGCCAAAGAAGTAGATAAAACTTGGGT
CACTTGAAATTTTTTCAGGTGTACCAGCACAGCAGATATGGCGATTAACGCATAGCACTT
CGTCCGTATTTGCCATTACAATGTTTAAATCGTGAGAAACCATTAAAATAGCGCAGTTTA
ACCATTCACGAGTTTTATTTAATAGTTGATAGAGTTCCGTTTGCCCTGTAATATCCACCC
CTTGCATTGGTTCATCTAAGACAAGCAGTTGTGGACGGTCTAAAATTGCACGTGCAAGTA
GTACTCGTTGTAACTCACCGCCAGATAATTTTTGCATACTATGCTTAGCAAGGTGAGTGA
TTGCAAATAGGGACAATGCTTCATCTATCAAGGGTTTAGTGCTGTTAGGCTTGAGATATA
GAAATTTTTCAACGGTAATAGGAATAGAGTGATCCAGATGCAATTTTTGTGGCACATAGC
CAATTTTTAGCTGTGGTTGGTGAATAACCTGCCCTGATGTTGCCGGCTGTAGTTTCAGCA
ACACTTTTAATAGGGTAGATTTACCCCCCCCATTAGGACCAACGATAGTTGTGATAGAAT
TGGGGTAGATGTTTAAATGAATATTTTCAAGGGCAACTTGTGTACCAAAATTCACATTAA
TCGCTTTCAGTTGCACAAGGGGCTTCGTTAAATTGTGGATCGGCTTAATTTGCTTGATCT
GCATAACATTAATAAATTTAAGGATTTAAGGAATTAAAATTAGCGGATTTTTTTCAGTTT
TACAAGAAATCTATGGGAATTTTTTGCCTATTCCTTTGTCTATAATAAGTTCGCACTAGA
AGAAAATTATTTAGGATAGAATTTTGCAACACGTTATTTTTGCTAGAGATCGCCGTCGTA
AGAAGAATAGAGTAAAGGCATTTGTGTTTTTGGTGATTATATTATCTATCTTTATTGGTA
TCGTTTTAATCTTAAAAAAACAGGGCTCAAATTCTTCAGAAACGCAAGAAATCCCAATTG
CATTGGCGACCCAGTCGTTACCTGAAGTCAATCAAGAGAGTGAAAAACTCGCTGTTCCTA
CTCAAACAGAACAAGCGGTTGGATCTGTCCCTGAAGTTTCTACTGCTTTATCTCATGGTG
AACCTAAGTACATCAATATTGACTTCACTGCCTCGGCTAAAGAGGAACAGGAACAAGTAA
ATGCTGAGCCTGTTGATGAAAATGCAACCTCTTATGAAGATGAATTGAGTGATGTTGATG
ATGAAATAGAAGGGCAACCTAAAGCAGCTGTTCCTGAAAGTGAAAAATTATCGGAAGAAG
CAGAAAATGTATTAGAAGATGTGTTAGATATTGCAGATCAAGCATTACGTATCCAAAATC
AGTTTAGTTATACCGTAACTCAAGGCGATCAGCTAAAAGATGTACTAGAACAGTCAGGAT
TAACACATGCCACAGCAAAAGCCTTAGAAAAAACCTTTCCACAGTTAGCCGATCTTAAAG
TAGGACAACAGTTCTACTGGATTTTAGACAATAACGGTGAGCTGGAATATATGAACTGGC
TTATCTCAGAAAAAGAAGAGAAAATTTTTGAGCGTAAAGCACAAGATCAATTTGCAGTAC
AAACTATTCAGAAAAAAGGTGTTTGGCAACAAGATGTGATTAAAGGCACCATTGATGGTA
GTTTTAGTGCCAGCTTAAAGGCGGTAGGTTTATCTCAACGTCAAATCAATCAGTTAGCTA
ACGGTCTGCAATGGCAGATTGCCACCAATAAATTGAAAAAAGGCGATAAATTTGCAATTT
TAGTAAAGCGTGAGTATATCAATGGCAAGGTCACGGATTTAGGAAATGTCGAAGCCATTC
ATATTATCAGTGGCAAGAAAAGTTATTATGCCATTCAAGCTGATAATGGACGTTATTATA
ACCGTCACGGTGAAACGTTAGGTAAAGGCTTTGCTCGCCACCCATTGCCATTCACACCAA
GAGTTTCATCACATTTTAATCCTCGTCGCTTACATCCAGTAACAAGACGAGTTGCCCCTC
ATAAAGGGGTGGATTTTGCTGTTCGATCTGGAACACCGATTATTGCCCCTGCAGATGGTG
TGGTTGAACATATCGCTTATCAAGCAAACGGCGCTGGTCGTTATATTAAACTACGCCATG
GGGGGCAATATACTACGGTGTATATGCACTTAAGCCGTTCGTTAGTTAAAGTTGGGCAAA
GTGTTAAAAAAGGACAACGCATTGCGTTGTCTGGAAATACAGGGCGTTCAACAGGTGCAC
ATCTGCATTATGAATTTCATATCAATGGGCGACCAGTTAATCCAATGACAGTAAAATTGC
CGGGTATAGGATCTGGTATGCCCGATAAAGAACGTAAAGCATTCTTAGTGAAAGCACGGA
ATATTGAAACAAAACTTAAACTCTAGAAGGATTTATAATGAAAAAAAGTCTATTGACCCT
AATTAGCCTTGCAATCTTAGGTACGGCACAGGCGAATGATAAAAACTTACAGCAACAGCT
TGAGAAAATTGGGGCAACCAATGTGAAGTTGTCAGAATCTGCCTTGCCAGGTTTTAAAAC
AGCGATTTCTGATCAAGGTGTTGTGCAAATTAGCAATGATGGACGCTATGTAATACACGG
GCAGATTTTTGAATTAAAAGATGGCAAAGTTACTGATATTACTAATCGTGCATTACTCGC
AGAACTTAATAGTCTAGCAAAAGAGATGATTGTTTATCCTGCAAAAAATGAAAAACACGT
TGTCACTGTTTTTATGGATATTACCTGCCATTATTGCCATTTATTGCACTCAAGGATCAA
AGAATATAATGATTTAGGCATTACTATTCGTTATTTAGCCTTCCCTCGTGGGGGTATGAA
TACCGAAACTGCAAAACAGATGGAAGCGATTTGGACAGAAAAAGATCCAGCCTTTGCATT
AAACGAAGCGGAGAAAGGTAACTTACCAAAACAGGTAAAAACACCAAACATTGTGAAAAA
ACATTATGAACTTGGGATTAAATTTGGGGTTACGGGTACGCCAAATATTGTCACAAAAGA
AGGTGAGTTAATCGCTGGCTATGTTGAGCCAAAAGAGTTGCTCAAAATGTTAAGTCACTA
ATCCTTAATTTAAACTACAAGCGGATAGGTTTTATTCTGATATCCTCCCCGCCTCAAGAG
GCGGGAATTCCTAAGTGTAAATTTTAAACGTATTTAAAGACCTATAATTTCATCGTTTGA
ATACTGATAAAAATTGACCATGCATTAGCTTCTTGAAAGCTGCCCTCCCCCAATAGATTT
CATAATTTTGTGATCTCTTTCACATTTTCTCTTGAAATCCCCTTGACAATCCCAATTTAT
AGTTTCGTCAAGCGAGAGTAATCTCGAAGTCAGAACATTTAATAACAGAATTTAGAGGAA
ACTATGAATATTGATAAATTTACCAGCAAGTTTCAATCAGCAATTGCCGATGCACAATCT
TTAGCCGTTGGCAAAGATAATCCCTATATTGAACCGGCCCATTTAATGCTTGCCTTGTTA
AAGCAAAATGATGGATCAATCACACCGCTTGTCACCAGTTTAAATGTGCAACCTAACCGT
TTAAGCAGTGAACTTGATGGCATCATCAGCCGTTTGCCACAGGTGCAAGGGGGCAATACA
CAGCCGTCACAACAACTTTTCCGTTTGTTAAATCAATGCGATAAGTTGTCGCAACAGTTT
GGCGATAGCTTTATTTCATCAGAGCTGTTTGTACTTGCGGCACTTGAAGATAACGGTGAT
TTAGGCAAGTTATTGAAAAACTTAGGTTTAACCAAAGAGAAGGTGACAGCCGCCATTCAA
CAAATTCGTGGAGGGGAGAGCGTGAATAATCAAAATGCAGAAGAAACGAGACAAGCGTTA
CAAAAATATACCATTGATTTAACTGAACGGGCTAAAGCAGGCAAACTTGATCCTGTGATC
GGGCGTGATGAAGAGATCCGCCGTACGGTGCAAGTATTGCAACGCCGTACTAAAAATAAC
CCAGTGCTTATCGGTGAACCTGGTGTGGGGAAAACGGCGATTGTCGAAGGTTTAGCACAA
CGTATTGTCAATGGCGAAGTGCCTGAGGGTTTGAAGAACAAACGGGTATTGTCGTTGGAT
ATGGGAGCGTTAATTGCAGGAGCAAAATACCGTGGTGAGTTTGAAGAACGTTTGAAAGCG
GTATTAAATGAACTTGCCAAAGAAGAAGGGCAAGTGATCCTGTTTATTGATGAAATTCAT
ACGATGGTTGGGGCAGGTAAAACCGATGGAGCGATGGACGCTGGTAACTTGTTGAAACCG
TCCCTTGCCCGTGGTGAGTTGCACTGTGTCGGGGCGACAACCTTAGATGAATATCGTCAG
TATATTGAAAAAGATGCAGCTCTGGAGCGTCGTTTCCAAAAAGTGTTGGTTGATGAACCA
ACGGTGGAAGACACCATTGCGATTTTGCGTGGTTTGAAAGAACGTTACGAAATTCACCAT
CACGTTCAAATTACCGACCCTGCGATTGTAGCGGCAGCAACTCTTTCGCACCGCTATATT
TCAGATCGTCAGCTACCCGATAAAGCGATTGATTTAATTGATGAAGCGGCTTCCAGCTTG
CGTATGGAAATCGACTCTAAACCAGAGCCGTTAGACAAACTTGAACGCCGTATTATTCAG
TTGAAATTAGAGCGTCAAGCGTTGCAAAAAGAAGAAGACGAAGCTAGCCGTCAGCGTCTT
GCAAAATTAGACGAGGATCTGACCGCTCGTGAACGTGAATATGCGGAGCTGGAAGAAGTA
TGGAAAGCAGAAAAATCCGCTCTGTTAGGCACGCAACACATTAAAACCGAGTTGGAAAAT
GCCCGAATTGAAATGGATCAGGCTCGCCGTGAGAATAACTTTGAGAAAATGTCGGAGTTG
CAATACGGAAAAATCCCAGCCCTTGAAAAACAGTTACAAGAAGCGGTAAAACGTGAAGAA
GAGGGCGGTGAAAATCATCTACTTCGCACCAAAGTGACCGATGAAGAAATTGCCGAAGTG
CTTTCTAAAGCCACGGGTATCCCTGTATCCAAAATGATGGAAGGGGAAAAAGAGAAACTA
TTACGAATGGAAGAGGTGCTACATAAACGGGTCATCGGTCAAAGTGAAGCCGTTGATGCA
GTGGCAAATGCGATCCGTCGTAGTCGTGCAGGCTTGTCTGATCCAAATCGCCCTATCGGT
TCATTCCTATTCTTAGGGCCGACAGGCGTAGGGAAAACAGAGCTTTGCAAAACATTAGCC
AACTTCCTATTTGACGACCAAGATGCGATGGTGCGGATCGATATGTCCGAATTTATGGAA
AAACACAGCGTATCTCGCTTAGTTGGCGCACCTCCAGGATATGTCGGCTATGAAGAAGGC
GGATATTTGACTGAAGCGGTTCGCCGTCGTCCATATTCCGTCGTATTGCTCGATGAAGTG
GAAAAAGCTCACCCGGATGTGTTCAACATTTTATTGCAGGTGCTTGATGATGGTCGTTTA
ACTGACGGACAAGGTCGCACGGTGGATTTTCGCAACACTGTCGTCATTATGACATCAAAC
TTAGGTTCGCACTTAATTCAAGAGAATGCGGACAATATGAGTTACGATGAAATGAAAACT
ATCGTGATGAATGTGGTTGGACAACATTTCCGCCCTGAATTTATCAACCGTATTGATGAA
ACTGTGGTATTCCACCCATTAGATAAAGAAAATATCCGTGCGATTGCTAGAATTCAGCTT
GAACGTTTAATTAAACGTATGGCGGAGCGTGGCTATGAAGTGACAGTGACAGATGCGGCA
GTTGATCATATCGGCGAAGCAGGCTTTGACCCACTCTTTGGAGCAAGACCGCTCAAACGT
GCAATTCAGCAAGAGCTTGAAAACACCTTAGCACAGCAAATTCTCTCAGGCAAATTGTTG
CCGAATAGTCCTGTGACAGTGGATTATCGTGAGGGAAGGGTTGTGGCAGTTCAGTAAAAG
AGTAAGGGCGTAGAGATACGCCCTTTGTTTTGTGAAATCCATTGACTTTTCTATGATTTC
TCGCTAATTTGTGGGCGTTTTTAACACAAAAACTATTTATTTACAGGAGATTCTATGCAA
GATCGTTTAGTCACTTCCGCAAGAAGTGAATCCCTTCTTAGCACACATAAAGTATTACGT
AATACTTATTTCTTACTTGCGTTAACGCTTGTATTTTCGGCGGTAGTTGCATCTGTTACT
ATGGCACTTAATTTACCACGTTTACCTTGGTGGGGAATGTTAGTCGGTTTCTATGGCTTA
CTTTTCTTAACTAATGCAACGGCAAATAGTGCAGCAGGGTTAGCAAGTGTTTTTGCGTTA
ACGGGTTTCTTAGGTTATAGCTTAGGTCCAATTTTAAATGCATATATTAGTAACGGCTTA
GGCGATGTGGTTGCATTAGCGTTAGGGGCAACGGCGTTAGTGTTCTTTAGCTGTTCTGCT
TATGTATTAACTACCAAACGTGATATGTCTTTCTTATCGGGAATGATGATTGCATTGTTC
GTGGTGTTATTAGTGGGTATTGTGGCAAATATCTTCTTAGCAATGCCCGCGTTAAGTTTA
GCGATCAGTGCATTATTTGTAGTGTTCTCAACGGCTGCAATTTTATATTCAACTAGCAAC
ATTATCCACGGCGGTGAAACAAACTATATCCGTGCAACCGTTGATTTATATGTGTCTATC
TACAACCTATTTGTGAGCTTATTACAGCTTTTAGGAGTATTTAGTAGTGATGACTAAATA
AATTTAGCTCATTGGATTCATTAAAAATAGTTATAAGGGGACGCTAATTTAGTCCCCTTT
ATTATCAATGCGCCTCATCCCAATTGCTTCCAACTCCAACTTCCGCAATCAATGGTACTT
TAAGCTCAATTGCTTTTTCCATTTCGGCTTTAATCAGTTGGGTGTAATGCTCTACTCTGT
CGGCTTTAACTTCAAAGACTAATTCATCGTGTACTTGCATAATCATTGCAATATCTTCGC
AGTTTCGCACCGCTTGATCGATCCCGATCATTGCCACTTTGATAATATCTGCCGCCGTGC
CTTGCATTGGGGCGTTGATGGCAACACGTTCTGCCGCTTTGCGTCGCATTTGGTTGCTTG
AGTTAATTTCAGGCAAATATAAACGGCGACCAAATAGGGTTTCAACATAGCCTTTTTCAG
CGGCTTTTTCACGAATGTCTAACATAAACTGTTGCACGGCTGGATAACGCTGGAAGTAAA
GTTCCATATATTTTTTCGCATCGGTACGAGAAATGCCAAGTTGATTTGCCAAACCAAATT
CAGACATTCCGTAAATCAAGCCGAAGTTAATCGCCTTGGCACTACGGCGTTGTTCACTGG
TCACCGCTTCCAACGACACGCCAAAAATTTCCGCCGCCGTAGAACGGTGAATGTCTTTAC
CTTCGGCAAAGGCTTTGATCATATTCGCATCATTAGCAAGATGTGCCATTATGCGTAACT
CAATTTGCGAATAGTCCGCCGCCAAAATCACATAGCCATCACGGGCGATAAAGGCTTGAC
GAATACGTCTGCCCTGCTCGTTGCGGATCGGAATATTTTGTAAATTCGGATCGCTTGATG
AAAGTCGCCCTGTTGCCGTGACCGCTTGATGATATGAAGTATGCACACGCCCTGTTTGTG
CGTTAATCATCTGCGGTAGTTTATCGGTGTAGGTCGATTTCAGCTTACTCAAACCACGAT
GTTCTATCAACAACACTGGCACTTGGTGTCCCATTTGAGCCAATTCTTCCAACACTTCTT
CGTTGGTTGATGGCGCACCTTTCGGGGTTTTCTTTAAAATCGGTAAGCCGAGTTTGTTAA
ATAAAATCTCTTGCAGTTGCTTGGTAGAAGCAAGGTTAAACACTTCTCCTGCTTCTTGAT
GTACAAGGGTTTCAAGCTCTTTTAAACGCTGTTCAATCTCTACCGAATGTGCCAACAGTT
TGGCAGGATCGATTAATACGCCGTTTCGTTCCACACGGGAAAGTACGCTCACCAACGGCA
TTTCGATTTGCTCAAACAGTTTCACCAATTCAGGCGTTTTTTGTAGTTCAGACCATAAGA
GTTGATGTAATTTCATTGTAATTTCGGCATCTTCCCCTGCATATTCTGTTGCTTTATCCA
GTTCAATTTGATCGAATGTAAGCTGATGTTTGCCCTTACCTGCCAACTCTTCAAAAGGAA
TAGTTTGATGTCCCAAATAACGCTCTGCCAAATTGTCCATATTGTGACGACCTGTGCTGT
CTAGGGTGTAAGATTGCAACATCGTATCAAAGGCAACCCCTTGTAGCTCAATGCCGTTGC
GAGCAAAAATTGTTAAATCGTATTTGATATTCTGCCCGATTTTGCGGATATTTTGGTTCT
CTAAAATCGGTTTTAACTGTACCAAACAGTCCGCCTTGTTCAACTGGTTAGGCAGTAACG
CTTCGACTTCATCGAGTTCTGCTTCACTTTCACCAAACAGATCCACTTGGGTCGACTGTG
TAATTTTGCCTTTATGCGCCAACGGAATGTAGCACGCTTCGCCATTTTCCAAGCCAAATG
AAATCCCGACTAAATTTGCTTGCATTGCATCTAAATTATCCGTTTCGGTATCCACCGCCA
CAAGCTGTGCCATTTGCAATTTTGCCAGCCATTTGGTAAACAGCTCAGGGCTGTTCACGC
AATCGTAAGCGGTGCGATCTATCTCGACTTTTGCAAAAGGTGCAGATTTTTGTTCGGCAC
TGACCGCTTGTGTGGCTTGATAATTGTTCGGGATTTTCTCTGCTGACGTTTGTGTCACAG
GGTTAGCGTCATTCATCACTTCGTTCAGCCAACGTTTAAATTCATAACGACCAAAGAGTT
CTACCAGTTGATCTCGCTGTTGTGGTTGAGTAACAAGCTGATCGTAAGTGACATCAAGAG
CAACATCGGTTTTGATTGTCGCTAATAGATAAGAGAGATCGGCTGTTTCTTTTTCTGCTT
CCAGTTTCGGTGCAAAGGTTTTTGCCCCACGAAATGATAACTCTGCAACTTTGTCTAAAT
TCGCATAAATCGCTTGCATTGAGCCAATACCTTGCAACAACGCAATCGCCGTTTTCTCAC
CCACACCTTTTACCCCGGGGATATTATCGGACGAGTCGCCCAATAAAGCTAAATAGTCGA
TAATCAACTCAGGCGGAATGCCATATTTTTCAATCACCCCTTCACGATCTAACAAGGTAT
TGTTCATCGTGTTAATCAGCATAATATGATCGTTCACCAGTTGAGCCATATCCTTATCGC
CCGTACTGATTAAAACGTGCTTACCTGCTTGTGAAGCCTGCACTGCAAGCGTTCCAATTA
CATCATCAGCTTCCACCCCTTCAATCGACAACAGCGGAATACCCAATGCTTTAATCATTG
CGTGCAAAGGTTGGATCTGCGAACGAAGCTCATCGGGCATCGGCGGACGGTGGGATTTAT
ACTGTTCAAACAGCTCATCACGGAAAGTTTTCCCTTTCGCATCAAACACGACAGCAATAT
GGCTTGGTTCAACCTGTGCAATCAGGCTTTTTAACATATTCAGCACCCCATACATCGCCC
CTGTTGGCTCACCTTGTTTGTTAGTTAAAGGGGGAAATGCGTGGAATGCACGATATAAAT
AGGACGAACCGTCCACTAAAACGAGCGGATTTTGTGCGATTGTTGCCATTTGAACTCTCT
TTGATCTAAATAATTTGGGCTATTATAGCGAAAGTAGGGGGATTAAAGAAAAGGTTTTGG
GAAATTATGTCTATCCATATTTTTCCCCAAAACGCCCCCATACAATAGGGGACTTTACGA
TTTACATCAAACCATTACGATTCTATTAACATCGGTAATTCTGACATACTCACTAATTTA
TAATCAGCCAATGCCCAGCGAGGGTCGTCCCATTCCGATTTTGCAGGAATAACAACGGTT
TTCATACTCGCCGCTTTACCTGAAATCATACCTAAAACCGAATCTTCTACGGCAAAACAG
GCAGATGTTGGAACGCCAAGTTGTTTTGCTGCGTGTAAATATACAGCTGGGTGTGGCTTG
TTGTACTCCAATTCCTCAGCAGAAGCTAAATAATCAAAATATTCAGCTATGCCACAGCTA
TCAACAATGCCTTGTAGCATATTTCTTGGCGAAGCCGAAGCAACTGCGATTTTAATCCCC
CGTTGTTTTAATGTAGATAAAACCTCTTTCACATTTGGCATTAATGGCTTCGCTTCAAGC
ACCTTTCCAACTACATATGCCATCAACTCTTCTATTAACTGAGTACGACTCTTTTCTTTT
TCACCATATTTTTGTAGCACATAATCAACCAGCGTACCAATAGGCGACCCTGTAAGAGTC
ATCATTTCAGCTAAGGTTACAGGAAATTGATTTTTCTGAAAAAATTCAGTACTTGCTTGA
TACCAAATAGGTCGGGAATCAATTAACGTACCGTCCATATCAAAAATTACAGCTTCGATC
ATTTTACATTCTTCCGTTATTAATTATTACAAGTGCTTCCCCTAAAACAAAGCAATCACT
GTATCCTACATGCTTTTCACCTTTGAAATATAATTGGCAATTCATTCCTATTCAGATAAA
TAGATAGAAACTAAGTTATATCCCCAATTTTTCCTTATAATGCAAACGGCATACAGAAAG
ATAGCTATCGTTTCCACCGATTTGAATTTGATCTCCATCTTTTACCGCTTCACCTTTCTC
ATTCATACGAATAACAAAGCCTGCTTTACGCCCACAATAACAGATGGTTTTGAGTTCTTC
GAGCTGATCAGCCCAAGCAAGTAGATAGCGACTTCCCTCAAATAATTCAGACTGGAAATC
AGTGCGTAAGCCGTAACAAAGCACAGGGATTTTTAATTTATCGACCACTTCAGTCAGTTG
ATAAACCTGTTGCTTGGTAAGAAATTGTGCTTCATCAATCAGAATACAGTGCAATTTTTC
ATCGGCAATGTAAGCGGTGATTTCATCAAATAAATTGCTATCGTTTTTGAATAAACGAGC
ATCTTGTGAAATACCAATTCGAGAGGAGACTTTCCCTACGCCATAACGATCATCTATCGC
CGCAGTATAAACAAGGGTATTCATTCCTCGTTCTTGATAGTTATAAGATGATTGAAGCAA
AGTTGTGGATTTCCCTGCATTCATCGCAGAGTAATAAAAATAGAGTTTAGCCATAATAAA
TGAAGTAATAAAAAACGGCTAATCAAAAGTATTAGCCGTTTATTCAAACAAAGATTAAAC
GTTGTCGATTTGACCTAACAGAGAGCGTAAACGATCTTGGAAGTTTTGATGTTCAGTTTT
TAATTGCTCGTGTTCTTGACGCAGAGTTTCATTTGCACGATTAGCTTCCTCGTTTTTACC
TTTTAACTCTTCAACTTCTAATTGAAGTAATTGAATGGTTTCAACAGCCTGTTTAATTTT
TTCTTCAAGTTGGTCTAAAATTGCGACTGACATAATATGTTCCTCTAGTGAGTAGTAATG
AAAGTGTAAAGATTTTACCTTACTTAGAAGAAATTTTCATTATAAAGTTCGGGGTTATGG
ATAAAAAAGCACACTGTTAGACATAAACTTTTTGTAACTTTCTCAATTAGGGGTAGTATA
TGTCTATCAAAAATTAGATATTAGATTAGTGGTAAAGTAGCTTGTAGGGTGGGTCTTGAC
CCACCATATAATCGTAACATATTGATTTTATTGATGGATTAAAACCTACCCTACAATATT
TAACCTATTAATATATGGTTTGTTAGCGGTCTAGTACCTAGTACGGAGATGAGATGAAAT
GAAAATTGAGAAGAAAAGTAATGAGGCAATTATTGAGCCAATTGAAGATAATTGGAATTG
GTTAGATGAATTGGGAGAGCCAGATCCTACGTTTAATTATCAACATATCAAAGAATTTAA
ACGTGTACCATTATTAAATTACGAAGATTGGCTAGCTGAAGATAAAAAAATCCCCTAACA
AATTGTCAGGGGATTGCGAGATTATTTCACGCGAGAAACATATTCGCCTGAACGGGTATC
CACACGAATAACTTCGCCGATTTGAACGAAAAGTGGAACACGAACTACTGCACCTGTGCT
TAATGTCGCAGGTTTACCACCTGTACCAGCGGTATCACCTTTTAAGCCTGGATCAGTTTC
GATAACTTCTAATTCAACAAAGTTTGGTGGAGTAACGCCGATTGCAGAGCCATTCCATAA
TGTAATGATACATTCTGCTTGATCAACTAACCATTTATCGTTGTCGCCTAATGCTTTTGC
ATCTACAGAAATTTGTTCGAACGTTTCCGGGTGCATAAAGTACCAGAAATCTTCATCTTT
ATAAGAGTAAGTGTAGTTGTAATCTACAATATCAGCCGCTTCAACAGTTGAGCCTGATTT
GAAGTTGATCTCTAATACTTTACCAGAGATTAATTTACGGATTTTTGTACGGGTAAATGC
TTGACCTTTACCTGGTTTTACAAATTCATTTTCAACGATAACGCAAGGTTCGCCATCTTG
GATAAATTTTAAACCTGGTTTGAAATCATTAGTGCTGTAACTAGCCATTGTGATCCTCAG
AATTTAGATAAAAAGTAACGCCCAAAGGGCTAAATAAAAAGACGTATATAATACACTAAA
AACGGCAGGCAAAAAATTAAAATTTTTCTGAAGTATGGCAGATAAAGTCGTTTCAGGTAT
AATCTGTTTTTTCAATCAATGAGGAAATAAAATGAAAAAAGCAGTGTTAATGGGATTAGT
TCTTGCCCTTACCGTTTCAACCGTTCAAGCGAAAAAAGCAGGTGGAATGAAATTTTCTTC
AAGTAAAAAAACACCAGCAACGGTTCAGCAGTCCACAACACAACAAAAAGCCGATGCGGA
CTTTAATAATACGCCAAATCAAACAATGCCAAATGCAGGGGCGGCTCAACAAGCTCAAGG
CAACCGTTTAGGCAATTTTGTGACAGGGGCGGCGGCAGGTTACTTATTAAGTGAAGCTCT
TTCCCCGACGGAAGCACAGGCTCAAACACCAGCAACCAATCCAACGGAACAATTAACCAA
ACAGGTACAACAGGCACCAGCCGTGCCAACCTTTAAAGCAATCGATCCGCAAAACGACCC
TTACCTTATTGAGAAAACACCGGGTTATTTGCGTTACTGCTTAAATGGTGTGCAATATAT
GGTAGGAACCAACAATAGCCAATTACCACCAACATTGATGGTAGATAAAACCAACGCACC
AATGCAGTGTGTGATTAGCCAGTAATTTCATCAGCAAAAGGGGCAAATTTGAACATCTCA
TTTTACGACGCACCAACGAAAGCTCAATGGCTACAAGATCTGGCTGAAGCCTTTAATCGA
CCAGAAGATTTATTGAATTACCTTGAGCTAAACATTGCAGATTTTGAGCAAGATCTCACC
GCTCGTAAACTGTTTGCGTTAAGAGTGCCACGCCCCTTTGCCGAAAAAATGAAAAAGGGG
GATCGGGCAGATCCCCTTTTTTTACAAGCGATCACATTACAAGAAGAATTTACCAATGTT
GATGGCTTTGTCCAAGACCCACTGGAAGAACAGCATTCGCCAGCCCCTAACATTTTGCAT
AAATATCATAACCGCTTGTTATTTATGGTAAAAAATAGCTGTGCGATTAACTGTCGCTAC
TGTTTCCGTCGCCACTTTCCCTATGATGAAGTCAAAAGTGGCAAAGCAACGTGGCAGAAA
AGCCTCGACTATATAAAAGCACATTCCGAAGTGGAAGAAGTGATCTTATCAGGAGGCGAT
CCCTTGATGGCAAAAGACCACGAAATTGACTGGATTTTCACCCAACTAGAACAGATTTCC
CATATCAACACCGTGCGTATTCACAGCCGTTTACCTGTGGTTATTCCCAACCGTATTACA
GACGAATTATGTGAACGGCTATTACAAAGTCGTTTGAAGGTCGTGTTAGTGACGCACATC
AATCACGCCAACGAAATAGATGACATTTTTGCGGAAAAAATGCAGAAGCTAAAACAAAGC
AATGTCGTGTTGCTCAACCAATCTGTCTTGCTCAAAGGGATCAACGACAACGCCCAAACA
CTCAAAGCCCTAAGTGACAAATTATTTCGCTACGGCATTTTACCCTATTACTTACACCTA
CTAGACAAAGTGGCAGGGGCGAGCCATTTTTATATTGAAGACAGCAGAGCCTTTGAAATT
TATCGTGAATTGCAACGCATTACATCGGGTTACTTAGTGCCGAAATTAGCACGAGAAATG
GCGAAAGAGCCGAATAAGACATTGATGGGTATCTCTGCTTAATTGATATTCAGTTCCTTA
ATCGCTCAATCTCTTTACTAAATTCTTCTATATCATCAAAACTTAAATAAACTGACGCAA
ATCGAATATAAGCGACTTTATCTAAGGACTTTAATTCACCTAACACCAAGTCTCCGACAA
ATTTACTAGCAACTTCCCTTTCCCCTGTGGCTTGAAGTTGTAACACAATGCAGTGGATCG
CTTGCTCAACATCATCGGTACTCACGGGACGCTTTTCTAATGCACGAGATAAACTGGTTC
TTAATTTACGTTCATCAAAAGGTTCTCGGCTACCATTATTTTTAACAATATGCGGAATGA
GTAATTCAGCACTTTCAAAGGTTGTAAAACGTTCTTTACAGACAGGGCATTCTCGTCTGC
GACGAATTTGGTAGCCATCTGCGGTTAAACGTGAATCTACAACTTTGGTATCATCAGTAG
CACAAAACGGACAACGCATTATTTTAACCCTTTTTGTCTTGCTACAAATTCAGCGTATAA
ATTTTCAGGGGGTGGAGGCATTTGCAAATAGAACCCTTCATTTTGGATTTTTTGCAAAAC
TTCTTGATTATCTACCCGCTTGAGCTGCTTTTCACCTGCTAAATTAAACAGCATTACAAA
CTCAGGTTTACCAAAAATTTGGCGAAGTTCTAGAGGTACGGCCTCAAATTTATCCCGTTT
TTCCACATAAAGATACATTCCTTCTTTTTTGGGGCTTTTATAAATTGCACATAACATCTT
ATTCGTCCTCTAGTCTGTAGCTACCTTCGTAATTGGTGAAACGTGAATATTGTCCTTGGA
AACCTAACGGCACTCGTCCGATTGGACCATTACGCTGTTTACCAATGATGATCTCCGCGA
TTCCTTTTGTATCTGGATTATCGTGATAAACCTCATCACGATAAATAAACATAATTAAGT
CTGCATCTTGTTCAATCGATCCCGATTCGCGTAAATCAGAGTTTACAGGGCGTTTATCTG
AACGTTGTTCTAAACTACGGTTGAGCTGAGAAAGTGCCACTACCGGTACTTGTAACTCTT
TAGCTAAGGCTTTCAGTGAGCGAGAAATTTCCGCAATTTCAAGGGTTCGGTTATCCGCAA
ATCCAGGAGCGCGCATTAATTGTAGATAGTCCACCATAATTAAACTTAATCCACCGTTTT
CCTTGTACACACGTCTCGCGCGTGAACGTAATTCCGTTGGGGTTAAACCTGAACTATCAT
CAATATAAATATTACCTCTGGATTGCAACACTCCCACTGTACTACCAACCCTAGACATTT
CCTCATCATCTAGTTGCCCTGTACGAATACGCGTTTGATCGACCGTTGAAAGCGAAGCAA
ACATACGCATCATAATTTGATCTGCTGGCATCTCAAGGCTGAAAATCAGCACAGGCTTAT
TCGGTTGCTTAACTTTATTGCCGTTCTCATCTTCGACCTCAACATCACCCATTGCTGCAT
TTTCACACAAATTCATCGCAAATGTTGTTTTCCCCATTGATGGACGGGCTGCTACAATAA
TTAAATCTGAAGGCTGAAGCCCTGCCGTTTTTCGATCTAAGGCAGCAAAGCCCGTTGATA
TACCTGTTACACCGCTGTTATTTTGAGAACGAGAAAGTAATTCTATGCGAGCTAAAGTTT
CCATTAAAATATCATCAATTTTTTTCGGTCCTTCGTCAGTTGCAGTTCGCATCTCTGCGA
TATGGAAAACCGTTCTTTCCGCTTCATCTAAGACTTCTTTAACCGTCAATCCCTTAGGAT
TGTAGCTGATTTCTGCAATTTTATTACCCGCAGCAATCAATTCACGACGAATAGCCCGTT
CACTAACAATCTCTGCATAAGCTAAAATATTCGCCGCACTTGGGGTATTTTTAGATAGTT
CCGCAAGATAGGCAAAACCGCCTATATCTTGCAATATGCCTTTATTTTTAAGCACTTGAT
CAAGTGTGATAATATCAATAGGCTGATTGTTACGAGATAATGAAGCCATTTCTTCAAAAA
TCAGACGATGAGCGTGATTGTAAAAATCGGTACTTTGAACACGCTCAGCAACGCCGTCCC
AGTACTCATTACTCAGCATTATCCCGCCTAATACCGCTTGCTCTGCTTCAATTGAGTGAG
GGGCAATGTTTATCTGTTCAATCTGTTTATCTTTTTGAGGATCTTTATTTTTTTGATATT
CAGCCATTGATGAAACTCTTTTCAGGGAAATGATAAAAAGGTAGTTTACCGAATTTGCCA
AAAATTTTCAGCTGGTTTAGCCCGTACAAAAATAGCGAGACACAAAATTTGTTAATAATC
TACTTCAACTACACTAATTTCATTATTTAATAGTAATCATAGAACCAAAGTTAAAGCACT
GAAACCACAGATCTACTTGTGAAAAACCTGCTTCTTTTAGGCGTGCTTTATGTGTATCAA
TACTATCTGTCCGCATCACATTCTCAAGGGCTGTACGCTTTTGGCTTACTTCAAGCTCAC
TATAGCCATTTGCACGTTTAAACGTGTGGTGCAAATCAATAAGAAGTTCATTTATTGTGT
TATCTTCAAAAGTAAATTTTTCCGATAACACCAACACACCATTTGGATTTAACCCATAAT
AAATTTTACGTAAAAGAGCAAGCCTGTCTTCTCTTGGCAAAAATTGCAACGTGAAATTTA
GGACAACCATTGATGCATTTTTAATCTCAATATGACGAATATCATCACATAAAATTTCCA
CAGGAATATCCGAATGATAGGCTTCCAAATGACGACGGCAGCGTTCTACCATAGGTTCAG
AATTATCCACACCAATAATTCTTACTCCAGCTTTTTCTACATTACGCCGAATCGATAAAA
TCCCAGCCCCGCGAGAACAACCTAAATCATAGACATTTGACTGATCAGTCACAAAACGAG
AAGCAAGCATACCAATCGCTGTAATGATATTAGAATAACCCGGCACAGAACGTTGAATCA
TATCTGGAAAAACTTCCGCAACAGATTCATCAAAAGTGAAATCCCCTAATTTCTCAATAG
GGGCTGAAAATAGAGTATCTTTAGACATAAACAATATTATTGATAATAAATGGTGTATTC
TACTCGCAATTTATAAAGATTGTAGAAAATAATTTATTTAGCAACATTCCTAATTTAGTG
AATACGTATAAGTACGATATAAAAATGCGCAAATCAGGATAAATAACATCACAATAATTT
GAATTAATCTCTTTTTAGTCAATTTCTCTGCCGCCATTTTCACTCCAAATCTAAATAAAT
CTTGTTCATTATTCCCTAAAAAAATGTTAAAATTTGCCTTAAATCAAATTTTAGGATGGT
TTCGTATGAAAATTGTATCTGATTTTAAAGCAAATGGAAGAACAGCCTGCACAATTCACT
GTCAAAATTGCAGTATTAGTCAATTATGTTTACCTTTTACTCTCAATGAACACGAATTAA
CTCAATTAGATAATATCATTGAGCGTAAGAAACCTGTGCAAAAATCACAAATCATCTTTC
AGTCAGGTGATGAACTCAAGTCTATCTACGCAATCCGTTCAGGCACAATTAAAAGCTATA
CCATCAGTGAAAATGGTGAAGAGCAAATCACCGCTTTCCATTTACCGGGCGATTTAGTTG
GCTTTGATGCGATTATGGATATGAAACATATCGGTTTTGCTCAGGCTCTTGAAACGTCAA
TGATCTGCGAAATTCCTTTTGATATTTTAGATGATTTAGCTGGCAAAATGCCAAAAATCC
GCCATCAGATTATGCGTTTGATGAGTCATGAAATCAAAAGCGATCAAGAGATGATTTTGT
TGCTTTCTAAAATGAGTGCGGAAGAAAAACTTGCGGCGTTTATTTACAATCTTTCACAGC
GTTATGCCGCACGCGGTTTTTCAGCAAGAGAATTTCGCTTAACAATGACCCGTGGTGATA
TTGGAAATTACTTAGGTTTAACCATTGAAACTATCAGTCGCTTGCTTGGTCGATTCCAGA
AAAATGGCATCATAACGGTACAAGGTAAATATATTACCATTAATCATATGGATGAATTAA
GTGAAATGGCTGGTGTTACAAAACCTAAACTGTCCCATTGCAATCCAAACTTATAATTCT
TTACATACTACTTATCTTGACGTTCCCCCCGTACCTTACGGACAGGGTTGAAAAAAATAC
TCTTCTATCTTAAAAAGATAATTTATGCCCTAGTCTCCGATCTATGAGAATGAATACTAG
GGCTCATCTCTAATGAAAATATCCCTTCCTTCTATAAAGAAGATCAATTCGATAATTTGA
TATTAAAGAGCCATTTGTCTACCAAACGCTTCCCTTCCTCGCTTGAACCAAAACGGGCAT
AATCCACATCAACCAATTTCACCCCATCTAATTTAGGTGATTGTGGAGCAACTTCCGCTT
TCACATTGGTTGGTGTTTGATAAAGTCCGTGGTCACGCCAAGGAATTTCTTGAACCTCTT
TAGACAGAACCCAATCCATAAACAATTTCGCATTATCAAGGTTTCTCGCACCTTTAATAA
TACTTGCAGCCCCTAAAGCATAACCTACCCCATCTTTAGGTAACACATAATCAACCGGTG
CACCTTTCTCTTTTTCTGAAGCATAGCCGTGAGCAAAGCCAACTGTCACAGCACTCTCTC
CACGAGAAAGGTTAGAGGTCACTAAGGTACTTTTCACATATTGAGAAATGTTGCCATCTA
ATTTTTTCAAATACTCAAAGGCTTTTTCCTCGCCCATTAATTGAATAAGCGTAATCATCG
TGGTATACATTGTCCCTGAACTGCGAGGATCGGCTAATTGCACTTCACCTTTTAAGCGAG
GATCAAGCAAATCTGCCCATTTTTTCGGAGCTTCAACGCCTAACTGTTTTAATTTTTCGG
TATTAATACCAAAACCAAGCACCATCAAATACGCAATTGAGGTATATTTACCAGCCTCAC
TCTCTTGTAATGCTTTAAATTGAGGCAAAACCTCCGCTTGTAAAGGTGAACGATAGGCTT
CTAATAACCCCATCTGCCCTGCTTGGAAATGTGGCTCAATAGTGCCGCCATACCAAATAT
CCGCTTGCGGATTATCTTTTTCCGCTTTCAGCTTACCTAAAATTGTCCCTGTTCCACCGT
GAATAAACTGAGTTTCCACATTATATTTTTGTGAAAAACGTTTCGTCAGATCTTCACATA
CTTTATTTTGGACGCCACAGTAAACTGTCAGCTTTCCTTCAGCCTGAGCATTATTAGCTA
CAAAGACTAATGGTGAAAGTAGAAAAAGGCTTGAAAACCATTTTTTTAATTGCAATTTTT
TCATTTGTTTCACATTCCTGATGTTTAAAAGAGTCATAAGTGTAACATTTATCCTACATA
AAGCAAGAACAAGCGGTTTGATTTTATGCTAAAATGACATAACACTACCCTATTATATTG
ATATGAAAAAATGTTGCTTAATCAAATTCAAATAATCCTAGTCGAAACCTCTCACAGTGG
TAATATCGGCTCAGCCGCACGAGCAATGAAAACGATGGGACTAAGCCAGCTAAGGCTTGT
CACCCCAAAACAAGCGATTGACGAACAAGCAATAGCCCTTGCTGCAGGGGCAAAAGATGT
ATTGGATAATGTGCAAATTTATCCAGATTTCGACAGTGCAATCGCAGATTGCCAGCTTGT
TATTGGCACAAGTGCCAGATTACGCCACCTACAAAGCTCACTGGTCGAACCACGTCAATG
TGGCAAATTAGCCATTCAACGTGCTGAACAGGGTAAAGTAGCGATTGTATTTGGACGAGA
ACGGGTGGGCTTAACCAATGAAGAACTATTAAAATGCCATTATCGCTTAAACTTCCCAAC
CAACCCCGACTATGGCTCGTTAAATCTTGCAATGGCGGTACAACTCGCCTGCTATGAACT
CCGAATGGCTTGGCTAGATTTACAAGAAAAAACCGATATTCAACCGCTTGCAGAATACCC
GACATCAGAAGCCTTAGAACATTTCTTTGCCCATACCGAACGTTTATATAAAGAACTTGG
CTTTATTCGCAACGAAGCAGTTATGCTGAAACTACGCCGTTTATATCAACGAGCCGAATT
GGAAACCAATGAATTGAATTTATTAAGAGGAATGCTGACTGCAGTAGAAAAGTACTCGCT
AAAGCAGAAAAATGACTAATAATAAAGGGATAAGAAATTACATCTCTTATCCCTTAAATC
ATAGCTAATTAACTATAGTACCTAACTATCTAGATTACCATAATACACGTAAACCAACAC
CAAGTGCTTTGTCAGTAACTTTGTTGTTATCACTGTCTTTGTTCTTGATTAAACGACCTT
CAACAAAGGTAACAACTTGTTTATGTAATTTATAGTCTGCACCTAACATGAATTGATGAG
CTGTTGCTTTGTAAGCTTTATTTTTGTAAGTACCATAAGAGTAGTTTCCATACACGCCAG
ATTTTGGAGTAACATCAAATCTTGCGCCAGTTCTTACGAAGTCAATTTTCTCTTTAACAT
TACCTGTTTTTTCAACACCATGACCACCATCAACAGCTACAGTAAATGGAGCATTGACAT
ATTTAAGACCAAAGTATACACCATCTTTGTCTTTCTTATTAACAGATCCAGATTTATAGT
CATCATGAGTATAACCTGCTGCCACAGTTACAGATTGACTTTCCGCAATCTTAGCTGTGT
ATTTAGCACCTAAACCAAAGCCAGATTTAGCAGAATCTACTTTTACGCCTCCCTTATCAT
CACGCTCATTTGCAACATTATAGTTAGCACCTAACGTCAAACCTTCAATGCCTGTATAGG
TATAGTTAATTGCTGAATCAGAAGATGCAGTAAGGATATCAAAACCTTTTTTGTTTGTGT
TGTTTGCTGAATATTTAATTCCACCAGTACCAACACCGTATACTTTATCAAAACCAGCTT
GACCAATGCTATCACCGATTACAGCTTGTTTACCAAAAGAAATTTCATGACCATAGCCAC
CTAAACCAACGTAAGCCTCTTCTGTTGTAACATCACCCCATTTTGCAGCATTTTTAGAAC
CACTGTCAAGGCGAGTCTCATAACGACCAAAACCGTAGAGATTCTCATTGATATTATGTT
TGATAGAAATACCGAAACGAGAACCATTATTCTTTAAGTTAGTGTGACCACCTGTTGAAG
ATTGACCTTTCTCTTTTGTGGCTTGTTCTTCTAAAAGAAGACGCAATTGACCATCAAAAT
CAACTTTTGTACCTTCATTTTCATAAACTGTTACAGCTGATGCTGATGCTGCAAATGCCG
CTACTGCTAATGCTACTAGTGTTTTTTTCATAATGTTCACCTTAAGTTTTTAGTTTAGCT
AAGATTACTCTTATTAAGGTATAAGAGTAACCGATCCATATCTGCCATTACCTTCCCATG
TAAGTTTGGTAAATGCAGATTGCATGCGAATGATTGCAAATTTGTAGAGTAGTGTCAATA
TCTTACATAAAAAAAAAAACAAAAAACATTTTCTTTAAAATCAATAAGTTAATAAATCCC
CACCCCAAAACAAGTATTCAGAGATAATTTTTTAAAATATTGCTCCTATTGCAATAAATC
ACATAACTATATGATTTAAAAATAAAAAAACTCATAGCAAATAAAGATTTATGACCTTTT
TTCTAAAAATGTGAGTTTCATCACATTTTTAGAAAAAATAGAAAGATTATTTTTATCAAA
AATAAATTTGAAAAGAGATGTACATACATTAAAATATCTATACATTTAATACAGAGAATA
AAAAATGGGTAATTTTACAGATACAATCATTACAAAATTAAACGACTTTTCTCCCATCTT
GTCTCTGCAAATCTCTATCTATAGCCACTGCTTTAAACTTACTCATGGCTCCGTCAAAGA
ATTCATACAAGAAATACTAGAAACATGTTCACATATTGAGCAGTCAACTTCCCCTGAAAT
AACTGAAGTTTATACTCAACGTTTAATTGAACAATATGATGCTCTACAAAAAAGTATTCA
CCTCAAGGATAAAAAGTCAGATTCCCCTATTTTCTCTCAATATAAATTTACTAAGAGTAT
TCATACATTATCAAAGAAACAGAAGTTACATGAATACTATAAAGCGTTGCGTGCATTGAA
TGAAAAACTCTCATGGCTCATTGAACAAAATTACCATTACCCTGAGTATAGGCATATGCT
CTCAATAAAGATACAAAAAACAGAGAATAGAAAACAAAAATGTTTAAAGGCGATTGAAGA
ATTGAGCTTTAATCAGGAATGACGGGAGAAGATTGACAATATATTGTTGCTAATCTTATC
AATCTCTAGTAGTGTCTAAACATAACACTATATCTATATATGCTATGCTCTAAACAGATA
CATCATACTAAAAAGAGCCCATAGAAAATATCCTCTCTTAATAGAGAGGATATATAAAAT
TGTAATACTAACGTTTTGAGTATTGTGGACGACGACGTGCTTTGTGTAAACCCACTTTTT
TACGTTCAACACGACGAGCATCACGGGTAACAAAGCCCGCAGCACGTAACGCTGGACGTA
AAGTTTCGTCGTATTCGATCAATGCACGAGTAATACCGTGACGGATTGCACCTGCTTGAC
CAGAAATACCACCACCTTTAACAGTGATGTATAAGTCTAATTTATCTGTTAACTCAACTA
ATTCTAATGGTTGACGAACGATCATGCGAGCTGTTTCGCGACCGAAGTAAACTTCTAAAG
AACGTTGGTTAATGGTGATGTTACCATTGCCCGGTTTGATAAATACACGAGCTGAAGAGC
TTTTGCGGCGACCTGTGCCGTAGTTTTGATTTGCTGCTGTCATTTTTATGCTCCGTGATT
AGATATCTAAAACTTGTGGTTGTTGTGCTGCGTGGTTGTGTTCGTTACCTGCATACACTT
TTAATTTACGGAACATTGCACGGCCTAATGGACCTTTTGGCAACATACCTTTAACCGCAA
TTTCAATCACTGCTTCTGGACGACGAGCAATCATTTCTTTGAAGGTTGCATCTTTAATGC
CACCTACATAGCCAGTGTGCCAGTAGTAGATTTTATCAGTTTCTTTTTTGCCTGTTACCG
CTACTTTTTCCGCATTGATAACGATGATGTAATCACCTGTATCAACGTGTGGAGTGTACT
CAGCCTTGTGTTTACCACGAAGACGACGTGCTAATTCAGTAGCTAAACGACCTAAAGTTT
TACCTGTCGCATCTACTACATACCAGTCACGTTTAACTGTTTCTGGTTTTGCTACAAAAG
TTTTCATTAATTAAATACCAAAATTTAAAGTTTAAACCCAATATCCTAATGGATATTACC
TATTAATACGGTAGAATCTGACCCCTTCGAGTCTTATTCAGACCAAACTTATATGGCGGG
AATACCATACAAAAACAGGGTGGCAAAATTATACAGATTTATTTACTAAAGATCTAATTC
TTTTTTAAGAAAGAGTGGTTTTTGCGGTATATTTCAAAATTCCAACAAATTTTTATAGGT
TTTACTTCTCATCAAATTGAGAAAATGATAAAAAACAGCTACATCAAGCTAACTAACTGT
AAAGGAGTGAACTATGGAACAATGGTCTGGTAACGTGTGGACTGCAATTATTGCAGCATT
TATTGTTGGTTGTATTATTAGCTATGTTGTTGTGAGAGCAACAAATAGTAATGTCAAAAA
ACAACTCAAGCTTGAAGCCGATTTAAAAGAAACTACCAAAAAATTGGACGAGCAAAAACA
GCAATTAGAGCAACACTTTGAGCAATCTGCAACATTGCTTGCGACTCTTGCTGAAGACTA
TAAGAAACTCTATACCCATTTAGCAAAAGGTTCAGAATCATTATTACCATCCGATTCTGC
AAAAATTGAGTTTTTCCAACAACCTAAAATTGAAAATAAACCTCAAACAGATGAAGATCA
ACCTAAAGATTATTCGGAAGGCTCCTCTGGTTTACTAAAATCCTAGTATTCATATATTAT
TGAATTTAAGAGTAGGGAATCCCCTCTTAAATTCTCTTTAACTACATTTTTCTTAGAACA
TATTGTCTTTATTATCAGAAAATTTGATCGAAAACATTATATTAATTTTAATTTCAGATT
AGAATTTGAAAAAATTTTTTAACTTATCATTAACAGGAAAATACAATGTCTTGTTTATTT
ATTACAGGCACAGATACAAATGTAGGAAAAACTATCGTTACAAGGGCTCTATTACAAACA
ATATCTAAATATGAAATTCCAATTGTCGGTTATAAGCCTATTGCGTGTGGTGGCGATGAT
TCTTTACCCACAGAACCCAATCAAGATGATTATGCCTGTGAAGACAATAGTGATGTCCTC
ATTATACAGAACAGCTGCCCTTTTCCTGTAAAATATAGAGAAATTAATAGCTATTCTTTT
ATCCATTCTAGTACGCCAGTATTTGCAGCACTAGACGCAGTACGCCATATTTCTGTTAAT
AAACTGGATCACGATCTTCAACGTTTACACCGACAATATGCAAATGTTCTTGTTGAAGGC
ACTTATGGCTGGTTAACACCTATTAATAAAGACCTAAGTTTTGCTGATTGGGTTAAGAAA
AATAGAATGCCAGTCGTACTTGTTGTGGGAATAAAAGAGGGTTGCATTAACCATGCACTT
TTAACAGCGGATGCGATTCAACAGAGTGGGGTTAATCTTATCGGATGGATTGCAAATCGA
GTAAATCCTGGGCTACGTCACTACGCTGAATTAATTGAACTCCTTAGCAAAAAAATCAAT
GCTCCATTACTAGGACAAATTCCTTATATTGGTTATCCTAGTAAAAAAGAACTATCTGAG
TATATTCAGAACCCAGAGCCTCTATTAAGTTTTTTCCATAAATAATCTAATTGCTGGCTC
TTTATTGGTAATAATAGACTAACAATCATGACTACAAAGGTTGCTATATAATTTTAGCAA
CCTCTATGATTTCTATGCTATTTTAGCTAGTTAAATAATTCATAAATGCTGTAATTGCAC
CTAAGTTAACTACATCCACGAAGAATGCACCTGCAAGCCCATGTTTCTCTGCAAAAACCG
TTGCCCAAGTTGCACCTGTGCCGTGTCCGCCAGTTAAAGTAATAGAACCTATAATTAAAC
CAACAAGTGGATCAATACCAAGTAGCATAGCTAAACCAACGCCAACACCATTTTGAACAA
GGATAAATATACTCACGATAACGAGGAAAATGACAAGTGGGATTCCACCTTGTTTCAAAC
GGGAAAAATCTGCGGATAAGCCGATAGATGAGAAGAAGGCCAACATGAAAGCTGTACGTA
AAGAGCTTTCAAATTCAAAGGTAATTCCAGCGAATTTATATAGACAAAAAATGATACAAG
CGATAAATGTCTTTTTAAACAGATATTTATTGTAGTTTTTTTGAGTTAGATCTGATTTTT
TATATGTAAATTTTGGTAAAATTATAGCAATTTTATTTTTATGTGAGGCTTTTATGAGCG
AAATTGCATTAACAGTGAGCCTATTATCCTTAGTTGCTGTCATTGGGCTATGGATAGGGC
ATATTAAGGTGCGGGGCGTAAGCCTTGGTATTGGCGGTGTGTTATTTGGTGGGATACTGG
TTTCCCATTTTATGACGCAATATGGTGTCAAACTTGATGGTCATACCTTGCACTTTATTC
AAGAGTTTGGTCTGATTCTCTTTGTCTATACCATTGGTATTCAAGTTGGTCCGGGTTTCT
TTGCTTCATTACGCCAATCGGGATTAAAGCTTAATGCTTTTGCTGTGATGATTGTTGGGA
TAAGCGGTATTTTAGTGATTTTATTACACAAAATATTTGATGTTTCTCTTCCTGTGATAT
TGGGTATTTTCTCTGGTGCGGTGACCAATACGCCATCATTAGGTGCTGGGCAGCAAATTC
TGACAGAATTAGGCGGTGAGTCCATTACTGCTGTGATGGGTATGGGGTACGCAATTGCCT
ATCCTTTCGGGATTATCGGGATTCTATTAGCAATGTGGCTTATCCGTATTATTTTTAAAA
TTAATGTGGATAAAGAAGCTGATGAGTTTGATTCTGCAACCAACAATAAAAAAGATGGAT
TAAGTACGATGAATGTTCGTATTACAAATCCAAATTTGAATGGGTTGATGCTTCAAGAGC
TTCCTGATTTTGAACTGCACGAAGTGGTTTATTCTCGTATTAAGCGTAATGATGAGTTGT
TTGTGCCTAAAGTGCATACCCAAATCCAAATAGGCGATATTCTGCATCTTGTGGGAACAA
AAGCTGCGTTGCATAAAATGCAACTCATTCTTGGTGAAGAAGTGAATGTTTCACTTTCGA
CAAAAGGCACAATGTACCGCACAGAACGTGCTGTCGTTACAAATGAAAAAGTATTTGGGA
AACAAATTCGCCAATTGATGTTAAAAGGGAAATATGATGTAGTGATTTCTCGCTTAAACC
GTGCGGGGGTTGAGTTAGTTCCTAACGGGCAAATGACATTGCAATTTGGTGACGTGTTGA
ACTTGGTTGGTCGCCAAGAAGATATTGAGGCTGTGATGGCGATTATCGGTAACGCTCAAC
AAAAATTACAACAAGTACAAATGTTGCCTATCTTCATCGGGGTTGGTTTAGGGGTGTTAC
TAGGCTCTATTCCAATTTATCTGCCAGGTTTCCCTGTAGCATTAAAACTGGGATTAGCAG
GCGGACCTTTGGTGGTTGCATTAATTTTGGCAAGAATAGGAAGTATCAAAAAACTCTATT
GGTTTATGCCACCAAGTGCAAACTTAGCATTAAGAGAAATTGGTATCGTGCTTTTTCTTG
CAGTTGTAGGTTGGAAAGCAGGCGGAAACTTCTTGAATACCTTATTAAGTAATGATGGTT
TAGCGTGGATTGGTTATGGTGCGATCATTACTTTTATTCCATTAATTGTTACAGGACTGG
TTGCTCGTATTTATGGTAAATTAAATTATCTGAGCCTATGTGGATTGCTTGCAGGTTCAA
TGACGGATCCACCGGCTTTGGCATTTGCAAATGGTATTAAAGAGGGCAATGGTGCAGCAG
CACTCTCTTATGCGACGGTATATCCATTAGTGATGTTTTGTCGAATTATCTTGCCTCAAA
TTCTCGCTATATTATTGTGGGTAGCTGGCTAGTCGTAACTAAGCAATCTAGTTATTGACA
GTTCAATAGACTAGATTGCTCAATTTCAATAAAACGCAATAAGTTTCCAACAATATTTAG
GATCCATTCACGCCATTTTTATAGGATTATAATTTATTTTCTATGATAAATAATAGGATG
TCTTAATCACGGATTTAACGTTATAATGAGAAATAAATCTATTTTTTAATGGAAATACTA
ATTTATGTATCGCTTAACCTTTTTTTTGATATCTACTTTGCTGTTTAATTCCTCCCTCTC
TGCCAAATGGCTAAAGATCAATGATGTAGACTATATCTGGGGACCATTTAAAATCTATAA
TATTTCATTATTCTCTGAAACTGGCAGTTATACTAATAGCACACGCCCATTAATGCTGAC
TCTAAAATATCAAAAGCCCGTTGAAGGGCGTGATTTTGCAATTTCTTTAGCTAGATCTTG
GTCTAATTTAGGCATCACTCTGCAAAATCAAGATAATGTGGTTGATCGTTTGCGTAAAAT
TTTACCTAATATCAAGAAAGATGATTCTCTCAGTTACATTGCTTTAGAAGATAAAGGATA
TTTCATATTAAATAATATTGTTATTCCTGAAGAATTTAACAAAGAATTTAATGACGCTGT
AGTAGCAATATGGCTAGATCCTCGTGTAGAAATTGGGCGTAAACTTGTCAATAAAGAAGA
AAAAATCTTCATTGCAAACATCCCTAGAGTTTTAGAGACACAAAAACCACAAAATATAGA
AAATAATATAGGAGTACATGAAGAATCAATAGATCCTGTGGTGGACTCAAGCAAAGTATC
TAATGATATCAAACAGAACTTAGACTCTTCAATAATGCCTAGAGTACAAGATAAGCCTTT
AACACAGTCAAATGAAGAGAATATGAAAGAAGCAGAAAAACCACTTGAAGATTCAGAAAT
TGATATTTCTCCTCCTTTAGATCCCATACCAGAAGGCAAATATCTAAATATATAGCTGAT
TATTAAAGTGTTTATAGCATTCATAATAAATCGACAATGCCGATTCAGAACTGGAAACTG
GCGATGAATCGATTTATGATTGATTTTGGTGATCGCCTAGACGATCACCGTTAAGTTGAA
ATGGGTGTTTACACAGAATTTGGGATAGGGTCTAGAATCATCTAAGCGCTAATACTTCAC
CGTATGCCCATAGCTTTCAATAATACCTTTAATATGCTCTAACGATTCTTTCGTCGGTGG
CATCACATCTTCTAATTCATATTCTAACCCTAAGGTTTTCCATTTATGTGCGCCTAAACG
GTGGTATGGCAGAAGTTCGACTTTTTCTATGTTGTCCATACCTTGAATAAACTGACCCAA
TAAATGAATATCTTCATCGGCATCCGTATAACCTGGTACAACCACATAGCGGATCCAAGT
ACGTTGATTACGTTTATGCAAATAACGAGCGAAGTCTAAGGTACGTTTATTAGAGACACC
GATAAAATCTTTATGAATTTCTTCGTTCAGCTGTTTTAAATCAAGCATAACGAGATCGGT
TACATCTAGCATTTCATCGACTAGCTCTGAATAATTCCGCACAAAACCATTTGTATCTAA
ACAAGTATCAATACCCTCAGCTTTACAAGCACGGAACCAATCACGCACAAATTCCATTTG
TAACACGGCTTCGCCACCTGATGCTGTTACGCCCCCGGCCGTTGCTCTCATAAAATGTTT
ATACGTCACAACTTCCTTCATTAGATCTTCTACGGAGATCTCTTTCCCACCTTCAAGATC
CCAAGTGTCACGGTTGTGGCAATATTTACAACGCATTAAACAGCCTTGTAAAAACAAAAT
AAAACGAATCCCAGGCCCATCTACTGTGCCACAAGACTCGTAAGAGTGATAACGTGCTAA
AACAGTCATTCTTTTTCCTTTAAATAAAGTACGATTAGGACAAATGTCCTTAAACATTTC
TGCTAATCGCAATTAATGCGTAAGATACAATAAGCGGTCAGTTTCTGCAAAAGTTTTGCA
AAATCTGACCGCTTATTAGTTTAAACTAAATTACATCGACTGAGTGAAAGTACGAGTAAT
TACGTCCATTTGTTGCTCTTTAGTTAAAGAGTTGAAACGCACTGCGTAGCCTGAAACACG
GATTGTTAATTGTGGATACTTCTCTGGGTTTTCCATCGCATCTAATAACATTTCACGGTT
CATTACGTTTACGTTTAAGTGCTGGCCACCTTCGATGGTTGATTCGTGGTGGAAGTAACC
GTCCATTAAGCCTGCAAGGTTACGTTTTTGAGATTCAAGATCTTTACCTAACGCATTTGG
TACGATTGAGAAGGTATAAGAGATACCATCTTTCGCGTAAGCAAATGGTAATTTCGCCAC
AGAAGTCAATGACGCTACCGCACCTTTTTGGTCACGTCCGTGCATTGGGTTTGCACCTGG
TCCGAATGGCGCACCTGAACGACGACCGTCTGGGGTGTTACCTGTTTTCTTACCGTAAAC
CACGTTTGAAGTAATGGTTAATACTGACTGTGTTGGAGTTGCATTACGGTATGTTTTGAG
CTTCTGAATTTTCTTCATAAAGCGTTCAACTAAATCAACTGCAATGTCATCTACACGGTT
ATCGTTGTTACCGAATTGTGGGTATTCACCTTCAATTTCAAAGTCAAGTGCTACGTTTTT
CGCTACGCCAACCACTTCGCCTGCTTTATTTTTGATTTCGATGTCGCCACGGATTGGTTT
TACTTTCGCATATTTGATTGCAGAGAGTGAGTCTGCTGCAACAGAAAGACCAGCGATACC
ACACGCCATTGTGCGGAATACATCACGATCGTGCAACGCCATTAATGCTGCTTCATAAGC
ATATTTGTCGTGCATAAAGTGAATGATGTTTAACGCTGTGACATATTGTTTCGCTAACCA
GTCCATAAAGCTGTCTAAACGGGTCATTACATCATCGTAATCTAAGTATTCAGACATAAT
TGGCTCAGTTTTCGGTCCAACTTGGTCACCTGATTTCTCATCCACACCGCCATTGATTGC
GTATAGTAAGGTTTTCGCTAAGTTTGCACGAGCACCGAAGAACTGCATCATTTTACCTAC
GATCATCGGGCTTACACAGCAGGCAATCGCATAGTCATCGTTTTGGAAATCTGGACGCAT
TAAGTCGTCATTTTCGTACTGAACAGATGAAGTTTCGATAGACACTTTCGCTGCATAGCG
TTTGAAACCGTCTGGTAAACTTTCAGACCAAAGGATTGTTAAGTTTGGTTCCGGTGATGG
ACCCATTGTGTAAAGGGTGTGTAATAGACGGAAGCTGTTTTTGGTTACTAATGTACGACC
ATCTAAGCCCATACCTGCGAAAGTTTCTGTTGCCCACATTGGGTCGCCTGAGAATAATTG
ATCGTACTCTGGGGTACGTAAGAAACGAACCATACGGAGTTTCATTACTAAGTGATCCAT
TAATTCTTGAGCTTCTTTTTCAGTGATTTTGCCTGCTTTTAGGTCACGTTCAATATAAAT
ATCTAAGAAGGTTGAAACACGACCGAAAGACATTGCTGCACCGTTTTGTGATTTCACTGC
TGCAAGGTAAGCAAAGTAAACCCATTGTACCGCTTCTTGTGCGTTAGTTGCTGGGTTTGA
AATGTCAAAGCCATAAGATGCTGCCATTTCTTTCATTTTGCCTAAAGCACGGTGTTGTTC
TGCAATTTCTTCGCGTAATTGGATTGTCGCTTGAATATCTTCGCCACGCTCTAACTTCTC
TTGTAAAGAGGTAAACTGTTTTACTTTATCTTTCATTAAGAAGTCAGCACCGTAAAGAGC
CATACGACGATAGTCACCGATAATACGACCACGACCGTAAGCATCAGGAAGACCTGTAAT
TACGCCTGATTTACGGCAACGTAAAATGTCTGGAGTATAAACATCGAATACACCTTGGTT
GTGGGTTTTACGATATTCAGTAAAGATTTTCTCTACTTCTGGATTTAATTCACGGCGATA
AACTTTACAAGAGCCTTTCACCATATTGATACCGCCAAACGGCATAATTGCACGTTTTAA
TGGTGCATCTGTTTGAAGACCTACGATTTTCTCTAAATCTTTGTTGATATAACCTGGTGC
GTGTGAAGTGATGGTTGATGGAATATCGCAATCAATGTCATACGGTTCGTGGGTTTTGTT
TTCCACTTTGATTTTTTCCATCACTTCTGCCCAAAGCGTTGTAGTTGCTTCGGTTGCATC
TGCTAAGAAAGATTCATCACCTTCATACGGCGTATAGTTTTTTTGGATAAAGTCACGCAC
GTTTACATCAGTTTGCCATTCACCTGGTGCAAAACCTTCCCACGCTTTCTTTTGAGCTTC
GGTTAGTTGAGTCATTTTAAGTCCTCGTTAGTTAATGTAATAAATTGGAACGCAAGCGGT
GCGATTTTGCAAAAACACTGCGAAAAGTGACCGCTTACAAGTTTTGAATTAATGTTTTTT
TAGATGCAAAAACCACTGCACCATACCGATGAAAAATGCACCACCAACAATGTTACCTAA
GGTCGCTGGAATTAAATTTTTCACCACAAAATTTGCCATTGTTAAATCAGCGAATTGACT
AGGATCAACCCCTATCGCTGTCCAAAATTCAGGGCTTGCAGAGCCGTGAATTAACACGCC
CATTGGGATCATAAACATATTCGCTACACAGTGTTCAAAGCCAGATGCCACAAACATTGC
TATCGGCAAAATCATAATGAACGCTTTATCCGTCAGGCTCTTACCTGCATACGCCATCCA
TACCGCAATACAGACCATCAGATTACAGAAAATCCCCAAGCTGAATGCTTCAATCCAAGT
ATGATGGAGCTTATGTTGGACTGTTTTTAAAATAGTCAAGCCCCACTGCCCATTTGCAGC
CATAATTTCACCGCTAAACCACACTAACAGCACAATAAAGGTCGCACCGATGAAATTACC
GCCATACACAACAAACCAGTTTTTAAACATCTGAGCCAAACTAATTCGCTTACTTGCTTT
AGCTACAATGGTCATTGTCGTAGAAGTAAAAAGTTCAGCCCCGAAAACAACACACATTAT
AATGCCAAGAGAGAACACAACACCGCCGATCAGTTTTGCAACGCCCCACGGCAGTTCCCC
TGCACCGACTTGTGTTGTTGCATAAAACACAAAGGCAATTGAAATATAAGCACCTGCGGT
AATTGCTGAAATGAAAGAATAAAATTGATTTTTTGTCGCTTTATAAACTGCGCCATCTTC
GGCGATTTTAGCCATCTCTGCTGGAGAAAACATCACTATCCTTAAATGAAAATTTGAAAA
TTTACAAAATTTGTTGAGAATTATAGACCTGTTGAAGTGATCATCAAATAAATTTTCAAC
ATAAACAGAATAAAGTAGAATTATTTCTTGATCCACATCAAGTTTTAACATTGATTAAAA
TTTAACAAAACACAAATTTAACAGAACAGTTACAAAAATGTCCGATTATTTGACCGCTTT
ACTTGGGATTTTCCTTGACAAAGAAAATCAATATTTAATTATGTTTGCCAGCAGTTTTTT
AAGTTCTACGCTACTGCCCAGCAACTCAGAAATCATCTTCAGCACCTTTGCTACACAAGC
CTTTGCGAACAACCATTCCTTATATGGATTGTTTATCAGTGCCACATTAGGCAACAGCTT
AGGTAGCCTAACAACCTATTTTCTAGCAAAACTTTTTCCACCCCCAAACTATCACGAACA
GCAAAATCAACGTATTCGATTTGCACTTAAATTTAGCCAACAATACGGCGTTTGGGTGTT
ACTGTTTAGCTGGCTACCTATTGTGGGCGATCTCTTTTGTGGTGTCGCAGGTTGGTTACG
TTTTGATTTTTGGAAAAGCCTATGTTTCATCGTATTAGGCAAAGCTATTCGTTATGCATT
ATTGCTTTGGAGTGTTTATTTGGTTGTTGGTTGAGAATGAATAGTCTAGAATATCGCAAA
TCCATTCTTGTTGAGAAATTTTATGTCAAAACAACTGCCTGAAATCAAATCTGTTTCGGT
GATTGCCAAAACTCGCATTTTTGAAGTGCAATCCGTCGATTTACGTTTTTCAAATGGCAA
AGAACGTACTTACGAACGCCTAACCCCACAACGCCGTTCTTCCGTAATGGTCGTGCCGAT
CTACCAAGATCAACTCATCTTGGTAAAAGAATATGCCGTAGGGCCTGAACGCTATGAACT
CACCTTCCCTAAAGGCATTGTGGATAGTGGGGAAGATCCTGTACTGAGTGCAAATCGAGA
ATTACAAGAAGAAATAGGTTTTGGAGCAAAAACAATCGAACCACTGCGTTCAGTGTATAG
CGGTCCTAGCCATATGTACGGCTTAATGCACCTTTTCGTGGCTCAAGATCTCTATCCATC
ACAGCTAGAAGGCGATGAACCAGAGCCACTTGAAATCATCTATTATCCATTAAACAAAAT
TGACGAACTGCTTGCCGACCCTAATTTTGCCGAAGCACGCAATTTATCCGCCTTATTTTT
ATTAAGAGAATATCTCAATGCCAAAAACTAGCCTACATATTTTATGGATTTATCCACTAC
TTACCCAGATACTCGGCTCTGCCCTATTACCTCTTTTTAGCGAATTTAGCCAAGGGGGAA
TGTTGGTTGTTTTTGCTTTATTTACCGTCCCAGCTTTTCTATTTGCATTAGTCAGCTACA
AACAGCAATATCACCAACGTAACATCATTCAAATTGCCTTTTTCTCAGGGGTAATAATGT
TCATTTACAGCCTTTTTTCATTTTCATTGATGTTAGCTTTTGATGAATACACCAGCCTTG
AAGATCCTATTCCCCTATGGGAACAATCCCTTGCCGTGATCTTATTTGCTCTGACCTTTG
CTTTAGCAAAAGTAATGTATGCTCTATTGGTGTTGAGATTGTTTTTGCCGAAAGTGTAAG
TCGCTTACATTAATAGAATGGAGATAGACACTTCGGGTTTAATAATGGCGAGAGTTTTTT
AGATCATTGGTTATCCTTATATTCAAGTTAAGGCAGGGTGAGAAACTTCCTCCTAATAAA
TTTATAGGTCTCTCCTAGATAACGACTAAAATCCCTATTTAGGTTAAGATAACCCAATAA
GCAAAAGTTATCTAAGTCAGTATAAACAAAATAAACTTATTGAGCTGTTTGTAGCAGATA
TCACTGCTCGAACAGCTGCTGAGTTGATAAATGTAAATAAAGCTACCGCAGCCTATTATT
TCCATCGTCTGTGATTGCTTATCAATCAAAACAGTCTACATCTTAAGAGGTTCGATATTC
AAGAACAAGTGAAGCCCGGCAGTATTGTTTACACCGATTTCTACCGAAACTATGATAAGT
CTGATGTAACTGAGTTTAATCATTTTCGCATCAATCACAGTACCTACTTCGCAGAAAAAC
AAAACCCCAAACGAAAAGGACTAAGTCCGATACAATATCGAAATCAGTCCTTTGAATAGC
TGTATAACTTTTGAAGGTCAGATCATTTTATTCATATTTTAAAAGGTAATTTGAAGCCTT
TTACCATAAAACTTTAGGGGCTGTATTAGATTAGCTAGTATACCAACCTACATCAGCCCC
TATAAATAAGGTTGTAAGAGCAAATTACATTTGCCCCAAAATGATTGCAGGAATGTCAGG
GCGAAGTCATTCGCGCCTACATTTTATTTACACAATCTCACTCGGCGTAAAGAAATAGGC
AATTTCACGTTTTGCAGATGTTTCAGAGTCTGAGCCGTGTACTGAGTTTTCACGGTAGCC
TAAACCAAACATTTTACGAATAGTGCCTAGTTTGCGTTCTTCAGGTTTGGTTGCCCCTAT
TAACAAGCGGTAGTTTTCCACGGCATTTTCGCCTTCTAACACCGCAACAACGATAGGCTC
AGAAATCATAAATGCCACGAGCGGATCAAAAAAGTCTTTGCCTTGATGTTCTGCATAAAA
ACCTTCCGCTTGTTCTTTGGTTAAGTGAAGCATTTTTAACGCTTTGATCGCTAAGCCATT
TTTTTCCATATAACTTAAAATTTCACCGATAAGATGACGTTTAGTCGCATCGGGTTTAAT
AATGGCGAGAGTTTGTTGGATCATTTGTTGTCCTTATTATTGAGTTAAGATAGGGTGAGA
AATCCCACCCTGAGTAAATTTATTTCACCTGCATACCAGCCGTCACGCCGCTATCGGCAG
AGAGCAAGTAGAGATCTGCACCGCCTGTGCCAGCAGATAAAATCATTCCTTCCGACATAC
CAAACGACATTTTGCGTGGGGCAAGGTTGGCAATCATAATCACAAATCTGCCTTCAAGCT
CTTCAGGTTGGCTGTACGCCGCTTTGATACCAGAGAAGACTTGGCGAGTATGGTCGCCTA
AATCGAGTTCAAAACGTAATAATTTATCTGATTTCGGCACAGCTTCACATTTCAATACTT
TTGCCACACGCAGATCGAGTTTAGCGAAGTCGTCAATGGTGATTTCTGGGGCAATTGGTT
CAACTTTGGTTTCACAAGCGGTCATTTCTTTTCCTTTTTTTGCAGTTTCTGCTTTTACGC
TTTCGGCGAAAAGAGCTTTGGTTTCTTCAATCACAGCATCAATCTGTTTTTTCTCTAAGC
GAGAGAAGAGCGATTTAAACGGTGCAATGCTATGGGCAAATAGTGGCGAACCGATGTTGT
CCCAACGCAGTTCCGTTTGTAAAAAGGCTTCGGCACGTTCTGCGAGTTTTGGTAATACTG
GTTTGAGATAGCTCATTAATACACGGAATAGCTCTAAGCCCATTGAACAGACCGCTTGTA
ATTCGGCATCTTTGCCTTCTTCTTTGGCAATTACCCAAGGGGCTTTGTCGTCAATGTATT
TATTAGCTTTATCCGTTAATGCCATAATTTCACGGATCGCTTTGTTGTATTCACGCGTTT
CAAAATAAGTGGCGATCTGCTCCGATTGTGCAACAAATTCATCAAAAAGCGCTTGACTTT
CTAGTGTTGAAGCCAGTTTACCTTCAAAGCGTTTTGTGATGAAACCTGCGGTACGAGAAG
CTAAATTAACTAACTTATTGACGATGTCGCTGTTTACTCGTTGTACAAAATCTTCTAAAT
TGAAATCAAGATCTTCAATGCGATCATTCAATTTCGCCGCATAGTAATAACGCAAACATT
CAGGATCGATATGTTTTAAATAAGTGCTGGCTTGAATGAAAGTACCACGGGATTTTGACA
TTTTTTGTCCGTCCACCGTCACATAACCGTGAGCAAAAACGTTCGTTGGTTTGCGGTATT
CGCTTCCTTCTAACATCGCAGGCCAGAATAGACTGTGGAAGTAAACAATGTCTTTACCGA
TAAAATGATATAACTCAGCATCACTCTCTTTTTTCCAGAAATCATCAAAGTTCAAGCCCG
TGCGGTCGCAAAGATTTTTAAACGAAGCCATATAGCCGATAGGGGCATCAAGCCAAACAT
AGAAGAATTTGTTTTCGCTATCTGGAATTTCAAAGCCAAAGTAAGGTGCATCACGGCTGA
TGTCCCATTGCTGTAAACCGCTCTCAAACCACTCTTGCATTTTATTGGCAATTTCAGGTT
GAAGCGAGCCAGAGCGTGTCCACGCTTTCAGCATTTCTTCAAAGCGTGGTAGGTCAAAGA
AAAAGTGTTCCGACTGTTTTACCACAGGGGTAGAGCCTGACACTACCGAACGTGGATTGA
TTAAATCCATCGGGCTATAAGTAGAAGCACAGACTTCACAGTTATCGCCGTACTGATCTT
CCGCTTTACATTTCGGGCAAGTGCCTTTCACAAAGCGATCAGGCAAGAACATATTTTTTT
CAGGATCGAACAACTGCGAGATCACCTTGCTTTTGATAAAACCATTCGCTTTTAATTTTT
TATAGATGGCAGAAGTGTATTCACGGTTTTCTTCGCTGTGGGTGGAATGATAGTTATCGA
AACTGATATTAAAGCCAGCAAAATCAGCAATGTGATCAGCTTTGGCTTTTTCGATTAACT
GTTCAGGGGTAATGCCGAGTTTATCCGCATTCAACATAATCGGCGTGCCGTGAGCGTCAT
CAGCACAGACAAAGTGAATTTCGTTGCCACGCATACGCTGAAAACGCACCCAAATATCCG
CTTGAATATGTTCAAGCATATGCCCTAAATGGATCGCTCCGTTAGCATAAGGCAAAGCAC
AAGTGACCAGTATTTTTCTTTTTGGATTTGACATTCTAAATCTCTCTAAAATATAGCAAA
AAATTATAGGGATTGTAGCGGAAAAGGGGGGGGTTGTGTAGTTAAGATTTGGAGAGAGAG
GGATTTTTCAACGCTGTTTCTGGCGTTTCTCTTATTTCTAAAAGTTATAAATAACTAATA
GCACATTATCTTTTGAAAAAATTAATTTTTTTAGATAAAATACCCCAATAAGGGCTGGTG
CAAAGTAATCTTCGTTATCCGCTAATGCTCGCCTACATAAAATTAATTACGATCTTTATA
AAGAGTATTAAGCGAGAAATTACTCCACCCAAGTTTCATAAAATAAATTATTTTAAATAA
GTGGTACAAATTATGAACATCAAAAAATCAATATTATCCACTATGCTTTTATCTTCTGCT
GTGTTGATATCCTCTTGTAAGAAAGATGGCACTGGCGGAAATTCTCCCCAACATAATAAA
GAACAAAATCCAGTTAATTCGTCGATAGGTAGCCATTCTAGTGCTGAAAGTAGTGGAACT
ACAAATAATGGATTTAATAAACTCCCTGACAGACAGACAGACAGACAGACAGACAGACAG
ACAGACAGACAGACAGACAGACAGACAGACAGACAGACANNNNNNNNNNNNNACTACCTC
TCATTCTTCCAACACTAATCAACGTTTAAATGGCTCTAGCGATTCTGCCTCGTCAAATAA
TTCGCTAACTTCTGATAATCAAACGCCGTCTGATGAGCCAAATAAGGTAGATAGCTCAAG
TTCTGCTGATAGTTCAACAACTTCAAATGAACCAACCATTTCGGATAATCAAACAACTTC
GGACAGTCCAAATGCTACAGATAAACCTAGTACGGAAAATACTAACAATGAACAAGCTAC
AGCAGAAACGACAGATAAGCAAGAAGTAGCAAAAGAGGAAGTAAAAGAGGAAAGAAAAGA
AGAAATCACAGAAGAGCCAAAAGTAGAAAATAAAGAAAAAACACCAACAGAAACTGAAAA
TCAACCTCCTAGAGCAGAGGAAAATCCACAGGCGGAAGAAAATTTACCAGCAGAGGAAAA
AACTCAAGAGGAAGCAGAATCTCAACCTGTTCAACCGACAGAGCAGCCTCAAGCAGAAAA
CGCTATTCAATCTCAACCGGAGCCAGCAGAGCAACCATCGAAAGAAAGCACAACAGCAGA
GGAATCAACTAAGCAGGAATTACCTGCGGAAGATCCATCTAAAGTGGAATCTCCGCAAGA
GAAACTTCCTCAAGTAGAAGAACAGAAACAACCGATTAATACCGAAACAGAAACTTCAGT
AGAAGACTCTAAGGAAAAAGAAAAAATAGAGGAGAAAATTAAAAAAGATCCAGAAGAAGA
AAATACGGTAAATTCATCGGATAACAGCAATGAAATATCAACAAATAATGAGCTGACAAA
TAGCGAAGCGACAAATAATGAAATATCGAACAATACTGATCCGGTAAATAATGTTGTTCA
TAATGATAATGTTTCTGGAGAAAATATAAATCAAGAAAATAATAATTTATCTGCTGGAAA
TAGTGATGATAATAAAAATACTGATACGGAAAATAATGTATCAGGAAATAATTCGGTAGA
AAATAATGATGTTACTTTAAATTTAAATAATAATTCAGAATCTACAACTCCAGAAAATAA
TCCTTCTACACAATCTAATCCATCAATAAAACCAGTGGATAATCAGCCTTGGGTTAATCC
TGAAGTTGAGAGATTAGATAAAAATAATTACCAGCAAACCGCCCAAGAAACAAAATTTAC
CAATAAAATTGGGATTGTTGATATGGATTATAATGTGCGTGATGATCTTGGCAAAGCCTT
TAAATTTGAGAATGGGCTAAGTCGTATAGTTTTAAATGCGGGTTTATATACGTCAGCAAA
CGGACATAAAAGCTCTCATGGTACGATGGTTGCTGGTGTTATCGATCAGAAAAATAAAAA
TGCTACGCTTTATGCTTATACTGCAAAATCCGCTTATATGGAAGCTGTAAGTGCATCTAA
TCAGCATTACAATGAAGCATACGATCATAAGGTGAGAATATTTAATAACTCTTACGGTAA
TAATCCACATAGAGATAGTGTAAAAGAAAAAGGATGGGAAAAGTTAGCAGGCTTAGACCT
ATATAAGCAATTGGCTGCAATGGCAGAAAAAGACAGTATTTTTGTATGGGCATCTGGCAA
TGATGGCAAAAAAAGAAATACAGGACAAAATGAATATGCAACCATAGAAGGACACGTTCC
TTTAATTAGAGATGGAGCAAGAAAAGGCTGGATTGTTGTAACCTCGGTAAATCCACAAAA
TAATGGGCTTATGGATTATGCAAGCCAAATAGGAGATAAAGCAAAAAACTGGGGGATTGC
TGCACATGGTGAATGGTATTTATTTGATAAACAAGTACGAACAGAGGGAACCTCTTTTGC
TACACCTGTTGTTACTGCTGCCGTGGCTAATGTTTGGGAAAAATTTGATTGGATGGATCA
TCATTTAGTTACTCAAACTATATTATCTACAGCAAATAAATTGGGTTCAAGTGAAGTTAC
TGAAGAACCTAACGAACGTGTTGGTTGGGGTGTTTTAAATCAAGATAGAGCATTAAACGG
ACCAGCTAGATTTGATACAAAGCTTTTAACCGATGATAATAAAACCCACGTCGTAGCAAA
ATTAGATTATAAACATCATACCGACCGCACTAAATATACTTGGTCCAATAATATTAAAGG
TGACGCCGGATTTAAAAAACAAGGTACTGGAACACTTTATCTCACGGGTTCAAATTCTTA
TAGTGGAAATACAATTATCGAAAACGGAACTTTGGTAATTGGAAATGAATTAACACAATC
TGCGGTAGAAATTCAATCACAGGGAACATTATTAACGAAAAATTTAGTGAATACTGAAAA
AGAAGTTAATATAGGGCGATCTGTTAATAATAATGGCTCCTTAGAAGTTTATGGAAAAGG
GTTAATTATTGAGGGGGATTATACTACTTCAAATAATGCCAGAACGGTTATTGATATAGA
TAAATCTAAATTAAAAGTAAATGGAACAGTTAATTTACAGGGTTCCTATATTGTAGCCGA
TATTGAAAATATTAATGAAGTAGTTCCAAGAGATCCTCAAACTAAAACCATTATTGAGTC
TCAAAATCCTATCCAAAATTATAATGAAAATTATAAAATATCAGATCGTGCCAACCATTA
CATTGATTTAAAAGAAATTAAATTAAAAGAAGGTAATAATAAAGAAATTATTGCAACCTA
TAAACGAAATGATACAGAATTTGTATTAAATGCAGCTAATGAAAGTTCATTAAAAAATGT
CTATACTGCGAGAAGTTTAGATCTTATTTTAGATAGGGCTAGTGATTCAGGAAATACAAA
TAGAAATCTCAGAAGTGCAGCATTATCTTTTATTAACGCTAAACCACAAGCGGTAGCTTC
TGCAGTAGATTCTTTAAGTGGCGAAATATATCCAGCAGTACATCAGGTAGCACTGAATAG
TATTAAAACCTTGAATAGACAAATTGCTAAACAGCAATTCTTAAATATTCAAGATATTAA
GTCTTATCATATTTATGCCCAGTTAGCTACACAGAATTTAAAACTTTATCAGAATGATAA
TTTTGGATTTACCAATTTGAAAAATAGTGCAGATTCACAATTAGTTGGTATAGATAAACA
ATTTAATGCCTTTACATTTGGTATGGGGTTACAACGAGTTCATCAAAAATTATCTCCTTT
ATCTAATAAAGATCAACAAGTTGGAAAAGTAGATTTAAAACAACACAGTTTCGCCTTATA
CGGAAAATATGATTGGAATAAATGGTATTATCTCAGCCAAATCAGTTTTACTGATATTAA
AGGAAAATTAGATAGAACATTGTTATTGCCTAATGGCACACAGATAATTAAAGCTGATTT
AAAATTACAAAATTATTCTTTTTATAATGAAACCGGATTAAATCTACAATATGAAAAATT
AAGATTTAATCCATATGTTGCGTTACATATTAACCGTTTAAAACAGGATTCCATTAATGA
AAAAGAAGATTTAGCATTAAGTATTGATAAATATCATAAAACCCATTATGGATATGAATT
GGGCTTAAGATTAAATCAATCATTATCTGAAAAATTTAATATAAATCTAGATATTTCTTA
TCTTTATAATAAGAACAATATGGATAATATAGTAAGTGGAAAATATATTATTTCTAACAC
TGAAACTAAATTATATGGAATGAGATTACCAAGATATGAATTTAAAACTAGTTTAGGTAT
GGGCTATTATCTTACTAAAAACCTCAATATTTACGCTAACATAGCTTATTATAGATTGTG
GAATAACCCAATGAAATCCTATTACAAAGAAGGAAATATTGGCGCGAAGTACTATTTCTA
ATAGTAATATGATAAACAATCACTTGAAAGCACATTCATAACCCCGTGGAAATCCCACGG
GGACTTTTTGCTTAATCATTGCTATATTCTTTATTTTCAGACTTTGGCAAAATGGGCAGT
TTTTTGTTCATATTTCAAAAAGAGGGCTTAAAGCCTTGTACTATAAGGCTTTAAGCCACT
TTTTAGCAACAAATTTGTCTATTACACATTTTTTGCCGAATCAAACCGCTTGTTGTATGG
GTTATTTATCGAATTTCCTCCTTTCCATCACGTTAATCCATTATTTTATTTATCAATACA
AGCGGTGAGAAGATAATGTAAAGAGGAATGAAAACCACGCTTCCTATACCCCAAACAAGA
ACCATTCCAGTAGCTTCACTATCTAAAGTTATTTTTTCTGAATATGCTATAAATTGTGTT
TGTAGTGGCTGTTCTAATTTGGCTTTGTTCAGAACTGCATCTTGATTTTCAATTTTGACC
AACTTCCCATAAATGTCATAAAACTGTTCTGATGATTTCTTATTATGTAAAGAAGTGAGT
TTTACCCTAGACTCAATATCAGGTGTTTTCATTTGATTTTTGATATAAATAATCTCTGCT
TTAGTAACAGATTTCATTTTTTCAGATTGAAGCAAACGGATAAATTCGGTGGTTTTCCGC
TCTTGATAATCAGCATTCTCCTTGTTACTGCTTTCAAATTGATAACTATGCAAATATCCG
ACAACATATAATTTATTATCAGCAATAAAAAATGCTCGGATTGTTTCTGTTTTGGTATTT
TCATCTTGATACTCTGTTTTAGTACAAGCTGTCATAAAACATAAAATCAAGCAGTAACAG
AAAAAGCGTTTTAAGATTTGCATAGTTTTCTCCTCAGAATAACTATGAAATAGTCACCAC
ATCTGGCAATTTCACCAACTGATTAAACAATAATTCCACCGCTCTTTCACTCTGAACAGT
GATATTTAATGTGATTTCCGAACCATTATTTTCTGCATTGAGTGATAGCACTTCAAACCC
ACGGTGGCGGATCACTCTGAGTAAACGCTCAAGGGTTTCAGGGCGTTTATTAGCTTTGAT
AACGAATTGATATTGTTGCATTTTTCTTCTCCTTAAACCCCAATATCTTCATCTAACATA
TCTGTATTGCACGCATTTGGTGGAACGAGTGGCCACACATTTTCTTCATCTGGGATACAA
ACGTGCAATAAATACGCTCCTTTGCTGTTGAGTAAGCGGTCTAATGCGGCTGAAACTTCC
CCTGCTTTTTCAATGCGTTCTGCTGGAATGTCAAAGGCGTTAGCTAGCATCACAAAGTCT
GGGTTGTCATCTAAAATGGTTTGACTGTGGCGACCATGGAAAAAGAGCGATTGCCATTGA
CGCACCATTCCTAAACGTTGGTTGTCGAGTAACAGAATTTTGACAGGTAAATTGCCACGT
TTGATTGAGCCGAGTTCTTGAATATTCATCATAAAAGAGCCGTCTCCCGTAATCACAATG
GTTGGATCCGTTGGGCGAGCTTTGACCGCCCCCACCGCTGCTGGCAGACCAAATCCCATT
GTGCCGAACCCTGCAGAAGTGATGTAGTTTTCAGGGGAATAATGCTGCATATGCTGTGCT
GACCACATTTGGTGCTGGCCAACGTCAGTAGTAATAATCGCATTTTGCGGTTTACGTTGT
GAAAGAGTGTGTAACAACGCCCAAGGGTCGATTTCGCCTTCGCCTGCATTTTCTTGATAG
CTGAAGTCAAAATCCGCTTTCAGTTTACACACATCAGCTCGCCAGCTCTCAATCTCTAAC
GGTTGGGTAAGTGCGGTCACTGCCTCGATTAAATCTCCTTGCAATGCTACATCTGCTTTG
CGTAGCTTGTTGATTTCAGCTACATCAATATCAATATGAATCACTTTGGCGTGCGGTGCA
AAGGTGTCAAGTTTACCTGTTACACGGTCGTCAAATCTAGCCCCACAAGCGATGAGTAAA
TCACTTTCTTGTACTGCATAGTTAGCCGCTTTCGTGCCGTGCATACCGATCATTCCCATA
TAGAGTGGGTGTTGTGGTGGAATGGTTCCTAAGCCTTTCAAGGTAGAAACAGACGGAATA
TTTGCAACATCTAGGAAAGATCTAACCGCTTGCACGCCATCTGCCATACCAACACCACCG
CCAACATAAAGAACAGGGCGTTTTGCTTGAGCTAACAAGGCTTTGGCTTGTGCAAGTGCG
GCTGGATTTTGTACCTTAGCCGCCACTTTTTCATAGACAATTGGGGAAAGTGATGTTGGA
GCGAATTGCACATCTTTAGGAATATCGACAAGCACAGGACCAGGGCGACCACTTTGTGCA
ATTTGGAACGCTTTGGCGATAATTTCAGGTAGTTCATCAATGTTTTGCACGATGAAACTG
TGTTTGGTACAAGCAAGGGATAAGCCTAATACATCTGCCTCTTGAAAAGCATCTGTACCG
ATAAAGGCTGAAGCCACTTGCCCTGTAATTGCTACGATAGGAATAGAATCCATTAAGGCA
TCGCCTAAGCCTGTAACTAGGTTGGTTGCCCCTGGGCCTGAAGTCGCAATACAAACGCCT
GTCTTGCCTGTTGCCCGAGCATAACCGATAGCAGCCATTGCAGCACCTTGCTCGTTACGA
CAAAGTAGATGATCTAAACCTGAATCGTAAATCGCATCATAGACAGGCATAATTGCCCCG
CCTGGATAGCCAAAAAGAGATGTCACACCGTGAGCTTTCAAACACTCAACGACTAAATTT
GCTCCGTTCATAAATTACCTTTTTAATGTTGTGTCGCTACTTTAGTTAAGGCTTTTATGT
AATAAAAAACCCTCACTAAAACTAGCGAGGGTTTGTGGATCTCATTATACAATTCTAATT
GCGAGCCAACTTAACCCTCGCGGCGATAATAATCACCACGAGGTTAATAATAAGGCTAAC
AAGAGAACGTAATGTCATTTTCATTTATCAATAAAAGCTTGAGTAGCTATATAAATAGCA
TATTTTTTGTATAAAACAAATAAATTTTTTATCTCTTTATGAAAAAAAGCAAACGATTGG
CTTTAAATAGACTAAATTTACTTGCGTAGTGGGGGGCTAGGGTTGAAAATGCCCAAATTA
TCACTATTTAATCAGCCACTAACTTCTATAAGGAATTTCTATGCCATTACTTCTCTTTTT
AGCTGGGCTATTTTTATACATCTACATTGAAATCTCTCTGTTAGTAAGCGTTGGCTCTGC
TATCGGGGTTTTACCCTTGATTTTATTAATGATCACTATTTCAGCTGTCGGTTTATGGTT
GGTGAAATTAAGAGGAATAATGACCATAGTGCAGATCCGCCAAGAGATCGCACAAGGAAA
GATCCCAGCACAAGCGGTGACGTCTTCGATCTTTTTTGCAATCGCAGGGGTATTGCTGAT
TATCCCAGGTTTTTTGAGCGATATTTTAGCGTTATTGTTTCTATTGCCGATAACTCGCCA
ATTGCTACAAGCAATGTTTATGAAACTGTTTGCAAGTCGTGTGAAATTTATGTCTTTTGG
CTCAATGAACAGAACTTCCTCTCAAAATAATACAACGTTTGAAGCGGAATTTGAGCATAA
GCAAGATGAAGATAAGTGGTTGAAATAATGATAAATTTCATAATGATACATATCAAAGAT
TCACGACATATAATGAGATTCAAAAATCAATATCTGAGGTCTATTTTTCCTTTCGCAATT
GCGATAAAAAAGAGTAAAATTAGCCTTTATTTTGACAAGAGAGAAACAAAATGGCAAACA
TTCGTTTAGCAATTGCAGCAGATTTTTTATTAGCCGAGAAATTATTAGAAGCCTTAGAAC
AAAGTAGTTTAGATTTTGAACAAATTTCAGCCGTTGAATTGGAAAGTTTTGGCGAAGAAC
ATTCTCTGCGTTTCGGTGCAAAAGCTGTTGAGCAAATCGCTGTTGAAGATGTCAATTGGT
CGCAATTTAGTCACGTTCTCTTTGCAGGCAAAATGGCAAATGCTGAATTGCTGGCTCAAG
CGGTACAAGCAGGTTGTGTGATTTTAGATCTCTACGGCATTTCTGCATTAATCGGCAATG
TGCCTGTGATTGTGCCAAGTGTAAACAATGAAATGATCGCCAATGTGCGTGAGCGAAATA
TTGTTGCGTTAGCAAATCCACAAATCAGCCAATTAGCACTTGCCTTAAGGCCGTTGTTGG
ACCAGCCTATTCAACATATTTTTGTTACATCACTATTGCCATCGGCCTATTTTGGTGATG
AAAAAGTGCGTGAGTTAGCAGGGCAAACTGCTCAGTTGTTAAATGGTATTCCCCTTGATG
ATGAAAAACCACGTGTGGCGTTTGATGCTGTGCCTGCCAATGTGCAAGGTGATGAAAAAC
ATCTGCCGTTCTCTCGTGCCTTTGAGTTACAACTTACAAAAGTCCTGCCAAATCTAACCG
CTAGTGTGACTTTCCATTCCGTGCAAATGCCTGTTTTTTATGGTATTTCACAGATGATCA
GCGTGCAATCTGAATATACTTTAGATGCAACCGCATTAAGTGAGCAGTGGCAACAACAAG
CGTGGGTAAAATTTGACTCTGATAATGTAATTACCCCTGTTAAAAATGGTGAAGATGAAG
AAACGAATCTCTTACAGATCAGCCAGCTACTCAATAAAAACGACAACGCACTACAATGCT
GGACAGTGGCTGATGAACAGCGTTTTAGCTTAGCGTTCTTGGCGGTGGAGTTGTTGAAAG
AAGTAATCACTAGCTATTAACATAGTCGGATCTAAAAATACAAACATTTGATATACCATC
ACTCAATCACATAGCAATATATTCTCGTAGATATGGAACAAAATTCTTCTTTAACTCAGA
TTCTGGTAGCTACTGCTGCTATTGTAATTATTTTGGCGGGTATTAAATTATCCGTTGAGA
TCGTTATTCCTTTCTTATTATCTCTTTTTATTGCAATTATTTGTTCTCCTATTATCAAAT
ATCTAACCTCTCATAAAGTCCCTTTGTGGCTGGCAATCACTATACTCTTTATTTTATTTT
TACTTGGATTCTTTTTTCTGGCAGGACTAATCAACAGTACAGTACAAGAATTTACAGCAT
CAATTCCACAATACAAAATTCTTCTATCTGAACGTATTGCTGCCGCAATGCTCCTTGTTG
ATAACTGGAATATCCCGGTTTCAATATCTCGTGAACAGATCCAAGAACAGCTAGACCCAA
GCATTATTATGAACTTTGTTAGTCGCTTATTACTTAGCTTCTCAGGCGTCGTCACAAATA
TTTTTGTACTCTTATTAGTCGTTGTGTTCATGTTATTTGAGGCTCCAACCGCTAAACATA
AACTTATCGTGGCTCTTAGAGGCAATAAAGATGTGGAATCGGAAGAAAGCCATATCAACC
GAGTATTACAGGGAGTTATTAGCTATCTTGGCATAAAAACGATTGTAAGCCTGCTTACTG
GGATATCTATTTGGGTGTTGCTTGAAATAGCTGATGTACAATATGCTGTATTATGGGGCA
CATTAAGCTTCCTACTCAACTATATTCCAAACATAGGTTCAATCATTGCTGGTGTACCTA
TTGCTGTACAAGCATTTCTATTGAATGGCTTTTCTGTTGGATTGGGAGTATCCGTCGGTA
TCATTGCAATCAATATGGTAATTAGCAATATTCTAGAACCTAGAATGATGGGGAGAACCC
TTGGTCTCTCAACTCTCATTGTATTCTTGTCACTACTTTTCTGGGGATGGTTACTCGGTA
CAGTAGGAATGCTACTTTCTGTTCCATTAACAATGGCTCTCAAAATTGCATTAGAATCGA
GCCCTAAAACGATCCATTATGCAGGCTTATTAGGAGATATTAATAAACGCTAATGTTCTT
ATTTTTGCACTTTAAATACATTAGATAACCTATATGTTTCTTATAGCACTCAACCTAAAT
ATTTTCAACACTGGCAGCGCAAACGATTGCTTTTTGGTTTATCTTTGTGTAGAATCCTCG
ACCCTTTAATCATACTATATATTTCTTGAGGTTTTTTCCATTATGTCTCTTCTTTCTCGT
TTTCAACTGGCAGAACGTGGTTCTAACGTTCGTCAAGAGGTTATTGCTGGTTTAACTACT
TTCCTGGCAATGGTTTACTCCGTTATCGTTGTGCCAAATATGTTAAGTGCGGCTGGCTTT
CCTGCTGATTCAGTATTTATTGCAACCTGTTTGGTTGCTGGTTTAGGTTCAATCCTCATT
GGCTTATGGGCAAATGCTCCAATGGCGATTGGTTGTGCTATCTCATTAACAGCTTTTACT
GCATTCAGTTTAGTGCTAGGTCAAGGCATTAGTATTCCTGTTGCATTAGGTGCAATCTTC
CTTATGGGTGTTTTATTTACCATTGTTTCTGTAACAGGTATCCGTGCGTGGATTTTGCGT
AATCTGCCATCTAGTATTGCTCACGGCGCTGGAATTGGAATCGGCTTATTCCTTTTATTG
ATTGCAGCAAGTGGCGTTGGTTTAGTTGTCAGCAACCAAGCGGGTTTACCGGTAAAAATG
GGTGAGTTCACTTCTTTTCCTGTAATGATGTCTTTAATTGGTTTAGCTGCTATCATTGGT
TTAGAGCGTTTACAAATTAAAGGTTCTATTCTTTGGGTTATCATTGCAATTACAATCATC
GGTTTAATTTTCGATCCGAATGTAAAATTTGGCGGTGAAGTATTTAAATTACCGACCTTT
GGTGAAAATTCTCAATTCTTAAATTTAGATATTGTCGGCGCATTGAATGCAGCCATTTTA
CCTGTGGTCTTTGCCTTAGTAATGACTGCCATTTTTGACGCAACAGGTACCATTCGTGCT
GTAGCAGGTCAAGCAAATTTATTAGATAAAGATGGGCAAATTATCAACGGTGATAAAGCA
CTTACTTCAGATTCATTAAGTAGTGTACTTTCAGGTTTATTTGGTACCGCGCCTGCAGCA
GTATATATTGAATCAGCAGCAGGAACAGCTGTTGGTGGTAAAACAGGTTTGACTGCGGTC
GTTGTTGGCGTGTTGTTCTTATTAATGCTTTTCTTCCAACCACTCGCATTTTTAGTTCCA
GGTTATGCTACCGCTCCTGCATTAATGTACGTTGGTTTATTAATGTTGAGCAATGTGTCT
AAATTAGACTTTGATGACTTTATCGGTGCAATGTCAGGCTTAGTTTGTGCTGTGTTTATT
GTTTTAACTGCAAATATCGTAACAGGTATTATGTTAGGTTTTGCAACCTTAGTGATTGGA
CGTACCATTTCAGGTGAATTTAACAAATTGAACGTTGGTACAGTAGCTATTGCTATTGCA
TTAGTTGCATTCTATGCCTTTGGTTTTGCAATTTAAGTCCTCAATAAACATATTTTCCTC
TTTTTAAGAAAAATATTTAACAGAAATAGCTCATTGTATGAAAGATAGGATACTAAATTT
ATCCCAACATCATCCTTAGATGCTAGAATGAAATAGAAAGTCAAACGCCTACAAATAGAA
TCTATTCATAGGCGTTTTCATCACACTACCATCAATAATACACTGCGGAATTTCAGGCAA
GCTGATTGCTTCAGTGATAATACGATTTTTGATAAAGCGTTCAAATACTTCCGATAGTCC
CTGCACTCTGGCTTCATTCTTAGTATTGCCAGCTGACATCCCGTTAGATACAAATAAATT
TCCAATAATGCTTTGTGGAATATATACCGTATGACCATCAGACTGACGAATATAAGGTAA
TGCAACTATTCCTCGTTCTGAATTGCTAGACTGTAGATCTACCAGAAATTCTGGTGTCAA
TTCTCCATTGGGATTAAAATAGTCATGTAGAAATGGATCCAATATTCCTTCAGGTAATTC
CGTTTCATTTTCAATAGGAAACCATTTTTCATTTGGATAGTGAACAAATTCACCTTCAGC
AATTTCCCTTCCTAAATAAAAATCAGCCCAAAAATAATTAGTCGATAAACGCTCAAAATA
CTCCCCCAATGCGGAAGCAAGAGCTGCTTTCTTACTTGCTCCTTTACCATTTGAAAAACA
TTGTGGACAATCAACATCACGAATATGTACTGACCATACATTTGGTACAGGATTAAGCCA
AGAAGCCTCCTCAATATTAAATCCTAATTCTTTCAACTTAGTCTGGAATCTTTCGATGCT
TTCTTCAAGAGCTGCATCTTTCCCCACAATAAAGGTTTTTTCTATCATTTTTTCTCTTAA
AATGAAACGGTTTTACTCTATTTATATAGGATGTAGACATTGGAAACCAATAAAGAAATT
CATAACAACATCTTAAATCTCTTCTACCAGTTAGAATAAATTGAGCGGAAAATTTCCGCC
CAATTCATATGTTAAAAATCCATTAATTCTTTCTCTTTGTCTGCTAAAATCTCATCCACT
TTTTTGATATAAATATCTGTAATCTTTTGGATATCATCTTGAGCTTTACGCTCATCATTC
TCACTAATCTGTTTTTCTTTCTCTAAAGTTTTAATTTTATCATTTGCATCACGGCGAATA
TTTCTAATTGAAACTTTACCTTGTTCTCCCTCACCTTTTACAATTTTAATTAAATCTCGA
CGACGTTCTTCCGTTAATGGAGGAAGAGGAACACGAATAGTAGTTCCAGCCGAAGAAGGA
TTTAACCCTAAATCCGAAGTTAAAATCGCCTTTTCTACCGCACTAATCAACGAACGATCA
AATACAGTGACTGCTAATGTACGAGCATCTTCTGCGACAACATTAGCTAATTGACGTAAT
GGTGTTGCTGACCCGTAATATTCCACTTGAATAGCATCTAATAAACTAGGCTGAGCTCTA
CCTGTACGGATTTTAGAAATATGTCCTTTTAAGGCCTCAAGGCTTTTTTCCATTCGTTCT
TGAGTATCTTTCTTAATTTCATTAATCATAGTATTTTCCTTTGATTGAATAACATAAACC
TATTGATTTTACCCAATTTCATTCTATTTTCCTAGTACTAAGTTTATAGGGTTTGTGGTA
GACTTATTTGACTTAACTCATCACAAGAGGGAATCCTTATGTACCAACAACAAATTTTAA
TAGAATTACAAGAAGCGCAACAAGTATTAAATGACTTTATTAATGACCAACATAATCTTA
AACTAATTCAAGAAGCAGCTTTACTGATTACTGATAGTTTTAAGAACGGGGGAAAAATAC
TTTCCTGTGGGAATGGTGGCTCACACTGTGATGCTATGCATTTTGCTGAAGAGTTAACTG
GACGTTATCGTGAAAATAGGCCTGGATATCCAGCCATAGCAATCTCAGATCCAAGCCATT
TAAGCTGCGTAAGCAATGACTTTGGATATGAATATGTCTTTTCTCGTTATGTTGAGGCAA
TCGGACAAAAAGGAGATATCTTGTTTTGCTTATCAACATCAGGAAATTCTAAAAATGTTA
TTAATGCAATCATAGCTGCAAAAGCCAAAGGAATGAAAATTATTGCAATGACAGGCAAGG
ATGGAGGAAAAATAGCAGAACTAGCTGATATTGAGATTCGTGTACCTCATTTTCGTTATG
CTGATCGTATTCAAGAGATACATATTAAAGTAATCCATATTCTCATGATGTTAATTGAAT
TTGAAATGGCAAAGTAAAGAATAAAAAATCCAACTTAAATAAATAGTTAAGTTGGATTAA
TTCGTTGAATAGCGTTAATTAAGCAATCGTCGTACCTTCCGTTGTACCCGTCACAACTTG
TTTCAACGCACCAGCTTTACCCATATTAAATACACGAATTGGCATATTATGGTCACGGGC
AAGAGTGAATGCAGCTAAATCCATCACTTGCAATTCTTTTTCAATAACTTCAGCATAGCT
TAAATGTTGATAAAGTTTTGCATCTGGATTTTTTGCAGGATCGCAATCATACACACCATC
TACTTTAGTTGCTTTTAAGACAACATCAGCTTCAATTTCAATACCACGCAAGCAAGCTGC
AGAGTCTGTAGTAAAGAACGGGCTACCTGTACCTGCTGAGAAAATCACGACACGTTTTTC
GCGTAACATTTTGATAGCTTCCGACCAGTTGTAAGTATCACAAATACCGTTTAACTGGAA
TGCAGACATTAATTTTGCATTGACATCAGCACGGTGTAAGGCGTCACGCATTGCTAAACC
GTTCATTACGGTTGCAAGCATACCCATATGGTCGCCGACAACACGGTTCATACCCGCTTT
AGCAAGTTTAGCACCACGGAATAAGTTACCGCCCCCAAGAACTACGCCGACTTCGACACC
CATTGCAAGCAATTCTTTGATCTCTAATGCCATTCTATCTAAGATAGATGGGTCAATACC
AAAACCTTCTTCACCTTGTAATGCTTCACCACTTAACTTTAACAAAATACGTTTATAAAT
AGGATTGCTCATTTTGACCTCTGTGTAACGGTTGGGGAAAAAAATCGAAATATTATAGAT
TATCTTAAGAACAGATCAAAGTAGGCAAGCGGATAGAATTTCCACTTTATTTTCGGTAAA
ATCGCTATCCCTTTATTTTCGTTTTGCTCATAATGAATATAACAAAGATACTCGCTACTC
TCATTAGTTTTGGTTTATCTTATTTAGCAAGTTACCTAATGTTACTTGGCTCAGGCTTTT
TTCCTACTCCTGAAATCAGCAATGTGCTACTGCTGGTTCTCGTTATTTTATTTGCTAATG
CCTCTAAAAAAGCGTTCTTTTATCTGCTTTTACCGATTGTCACTTTATATGCCCTTTACA
CGCCAGTTGGCTTGACCTTTGGCCCACCATCGTACCAATACGTTGCTTCGGTTTTTGCCA
CAGATATACAAGAAAGCAAAGAGTTTTTCAGCCAAATCCCCCTGATTAACTTTGTTGCTT
GTACTGGCATTTTTATATTACTGTTAGGTTTTCGTTTTATTAGCCAAAAATGGCAAATTC
AGTTCCACAAAAATAAAACCTTTCTTGCCTTAGGGATTGCATTAGTTTTTATCTCTACTC
CGCCCTTCAAATTTCTACAAGAAGGAAGTAGTGCAATTAGTAAAGTAAAAGCAGAATTAG
ACCGCTTGAATAGTATGTCCATTCAAAGTGAATGGAGAACGTCGCAACTCAATGCGGAAA
GCCGTTACGATGATTACATTTTAGTGATCGGCGAAAGTGCCAGAAAAGATTATCACCACG
CCTATGGCTACCCTGCTGAAAATACGCCGTTTATGAGCAGTGCCAACGGCATTTTAATTG
ATGGGCTGACCGCTGGTGGAACAAATACCATTGCTTCATTAAAATTAATGCTCACTAAGC
CTGATACTGAAAAGTGGGAAGGGGAATACAGCCTTGGTATGATCGATTTGATTAAATCCG
CAGGAATTAAAACCTACTGGCTATCAAACCAAGGTTATCTTGGTACTTTTGATACACCTG
TTTCTTCCCTTGCTAACAAAAGTGACGAAAAATTATTCTTAAAATCGGGGGACTCTTTCC
ATCAAAATATCAGTGACTTTGATTTATTGCCTAAATTTGAACACATTATTGAGCAAAAAA
CTCATAGCAAACGTTTTGTTGTGGTGCATTTATACGGTTCACACCCCATCAGCTGTGATC
GTTTAACTGATTACCCTAAAATGTTTGATGATGAAAAAATAGGCAAAAAGTATTTCAACG
TAAACTGCTATGCATCGTCCATCAAAAAAACCGACGAAGTGTTAAAACGCTTATATGAAA
CCCTTCGCAAAAATGAGCAACAATCTAACCGCTCGTTTTCGGTGGTCTATTTTGCCGATC
ACGGTTTAGCTCACCATATCACTGAAAATGACATTGCAATCCACAACAGCAGTGGCAAAA
GTAAGCTACACTTTGATGTTCCGCTCTTTAAAATATCTAGTGATGATACCGATAGAAAAG
TCTATAAAGCGATGAAATCTGGCTTAAACTTTACCGATGGCATTGCAAAATGGGTGGGAA
TTAGTAATCCGAAATTGAATACAGAAGTCGATTTATTTAGTCCTCATTCAGACAAGGAAG
ATTATGGGCTAAAAAAATTGATTGATGGTTTTGAAGGGAAAGTGGATCCTGCTGTGGTTA
TTCCTAAGGATGAGTAATTCTATATCCCAAAATGATTTTCTGACAGCATAAGTGCCCATA
GTAATACAATAATTAATTTAGCCATTTAAAAATCTAGACGTTTAGATGTCTAAAATTTCT
TGACGAAACGATTTCCTATTCGTAAACTTGAAACCATTCAAAGACAAGCGGTCGCTTTTT
TACCGTTTTTTGCAAGGATTTTATGGCACAGCAGATTACTCTTTTTGATGATATTCCCCT
TGAGCTTGCTTTAGGCGGAACACTTTCGCCTATCAATGTCGCTTACCAAACCTATGGCAC
ATTGAACGCTGAAAAAAGCAATGCTGTGCTGTTGTGCCACGCCTTAACAGGCGATGCTGA
ACCCTATTATGCACCGCCTGCGGATAAAGGCTGGTGGCAAGATTTTATCGGTGCAGGATT
AGCTTTTGACACCGATAAATACTTTTTTATCTGCTCGAATGTGCTTGGCGGTTGCAAAGG
TACGACAGGCCCTTCGTCTATCAATCCAAATACGAATAAACCCTACGGCAGTCAATTTCC
CGTTATCACCGTGCAAGATATTGTGAAGGTGCAAAAAGCCTTGATCGATAAACTCGGTAT
TACTCAGCTACAAGCGGTCGTGGGTGGCTCTTTTGGTGGAATGCAAGCGACACAGTGGGC
GATTGATTATCCGGAACAAGTGAGAAATGTGGTTAATCTCTGTTCTTCGCTTACCTTGAG
TGCAGAAGCAATCGGCTTCAATCACGTTATGCGACAAGCGGTGATAAACGACCCCCATTT
TAACCACGGCGATTATTATGAGAGTACGCCCCCAGATAACGGCTTAAAAATCGCTCGAAT
GCTCGGTATGCTCACCTACCGCACCGATGTACAACTTGCCAAAGCCTTTGGGCGAGAAGT
GAAACAGACGGGAACGATTTGGGGCGATCACTTCCAAGTAGAATCGTATCTCAGCTATCA
AGGGGTCAAATTTCTAGATCGCTTTGACGCCAATAGTTACTTACGCCTGTTAAGAGCCTT
AGATCTCTATGATCCTGCTTTAACCTATGCAAACGAGCAAGAAGCACTCAGTCGCATTAA
AGCGAATTACACCCTTGTCGGCGTAACGAGCGATCAACTGTTTAAACAGATTGACCTACA
CAAAAGCAAACAGCGTTTAGAAAATGCAGGCATTACCGTCGATTTTTACGAATTTCATTC
CGACTTTGGACACGATGCGTTTTTAGTTGACTACCCGTTTTTTGAAGAGATGATTAAGAA
AGGAATCTCCAAGTAGGTCGGGCATAAATGCCCGACCTACCCTTTTAATCTATTGGGTAA
AACAGACTGAAACAGCTCTCGGCTTTTCAGTGGTGCTGATCCCAAATAAGGCTTTAAAGC
AATACGGGTGAAACGTTTTGCTGACTGTAAGGTTTCTTTCTCTGAAAAATTCATTTCTGC
AAAAGCTAATAAATCTTTGCCGATAAAGGTATAGTTATTTTGTAATAAAGAGGCAATAAA
GCCTTCGTTTTCTCTAAATTGATAGCTCATTTGGGGATCGACAGGCTTACCTGTTGCTGC
ACAATGGCAAAAATCCACCCCATAACCTAACGCTTTAAGTGTTTGAAATTCAAAGGTGCG
TAAGATCGGTTCGATCTCGTTTGGCTGGCTTGCCAACTTTGTCATACACTGTAGATAATG
CTGAAATAATTCAGGGTAAGCGGTGTGATTTTCCAAAACTCTTGCAAGGACTTCATTGAC
ATAAAAACCGCTATACAGTGCCAGCGTTTGCATCGGGAGGGTTAAAGATGCAGGTTCAGC
TTTGGTAAGTGTTTTGAGATCGGCTTTACCCGTCCATTTCAGCAGTAAAGGGGTAAAGGG
TTGGAGAACGGATTTCAATGGCGAACGTGGTCGTCTTGCCCCTTTGGCAAGTAAGGTAAT
TCGCCCGTGATTTTCAGTGAAAAAATCAACGAGTAAACTGCTTTCGCTGTACTCTCTGCG
ATGTAATACAAAGCCACGTTGCCAGTGTTCGATCATTATTCGTCAATATAGCCCAAACTT
CTTAACGCACGTTCATCGTCAGCCCAGCCGGCTTTGACTTTCACCCACAGCTCAAGGTGG
ACCTTATTATCAAACAAGCGTTCCATATCCGCACGAGCTTCAGTGCCGATCACTTTGATC
TTCTGACCTTTGTTGCCGATCACCATTTTTTTCTGCCCTTCACGTTCCACTAAAATCAAA
CCATTGATTTCGTAAGTGCCACGCTCGTTAGTTTTAAACTGCTCAATTTCGACCGTTACA
GAGTAAGGCAACTCTTCACCCATAAAACGCATTAATTTTTCACGGATAATTTCTGACGCC
ATAAAACGTTGCGAACGGTCGGTGACATAATCTTCAGGATAGTGATGAATGCCTTCTTTT
AGTGACTCACGCACAAATTTCTCTAAAATATGTACGTTTTTGCCCCGTTGAGCTGAAATC
GGAATGATCTCTTTAAACGGGAATTTCTGCGATAAAGCGGTCAGATGTGGCAATAATTCT
TCTTTTTCCTTGATATTATCCACTTTGTTAATCGCTAAAATCACAGGGGCTTTGGTCGAA
CGCAATTTATTGAGTACCATCTCATCATCATCGGTCCACTTCGTGCCTTCTACCACAAAA
ATCACCATATCGACATCACCAATCGCACTGGCTGCCGCACGGTTCATCAAGCGGTTAATC
GCTCGTTTTTCTTCAATGTGAAGCCCTGGGGTATCAACATAAATCTCTTGATACGCCCCT
TCGGTTTTAATCCCTAAAATGCGGTGACGTGTCGTCTGAGCTTTGCGAGATGTAATCGAA
ATTTTCTGTCCTAAAATTTTGTTTAATAGCGTTGATTTCCCTACGTTTGGGCGACCAACA
ATGGCAATAAAGCCGCAATATGTTTTTTGATCTGTCATTGTGTTCTCTTAAATAAATACA
AATTGAAATGGTGGGTCAAGAGCCACCCTGCATTAGGCTATTTTATTCCCAACACCTTTA
TCACCTGCAATGCCGCATCTTGCTCGGCTTTGCGACGGCTTGTGCCGTTACCGATAAAGA
TTTCATCAACTTTTTCGACTTTACAACTGACTTTAAAAGTTTGATTATGGGCTTCGCCTT
TAATATCAATCACTTCGTAAGTTGGTAAGGGTAGCTTACGCCCTTGTAGATACTCTTGCA
GACGAGTTTTCGGATCTTTTTGTGCTTCCCCTAGTTGCATGTCATTTAGAAGTTGCTGAT
ACCAACAATGCACACGTTCCATCGCCCGATCAATCCCAGCATCTAAATATACCGCGGCAA
TAATCGCTTCCACACAATCGGATAAAATAGACTCTCGGCGATAGCCACCACTTTTTAATT
CTCCAGCCCCTAATTTCATATATTCGCCTAACTCAAACTGACGAGCGACAACCGCAAGGG
TCTGTTCTTTCACCAATGCCGCACGCATACGGCTTAATTCCCCTTCATTCGCTTTTGGGA
ATTTTTCATATAGGGCTTTACCAATGGCAAAATTTAAGATGGAATCGCCAAGAAACTCAA
GGCGTTCATTATTTTTGGAAGCAGCACTACGGTGAGTGAGGGCTTGGGTGAGGTAATCAA
GGTTAGCAAATTGATAACCTAATTTTTTCTGTAATCGTTCTAGTTGCATTTTAGTGTATC
TTCGTGGAATACCCCCCTTTGAAAAAGGGGGGCTAGGGGGAATTTTGCTAACATTGAATA
AAATTCACCCTTTAAAAATCCCCCTTAATCCCCCTTTTTTTCAAAGGGGGAAATGTTCTC
TTTATTTAATCGCCGTAAACATTCTCTCAAAACGTAATCCGCTTGGAAATTCATTCGGTT
TCTTATCAAGGCTTAACCAAATAACACTTGCTTTACCGACCATATTCTTTTCAGGGACAA
ACCCCCAAAAACGGCTGTCTTCGCTGTTATCACGGTTATCTCCCATTACAAAATAATGCC
CTTCTGGCACTACCCATTCCCCAGCAGGAATACCGTCTTGTTTGAAGAAATAAGGCTCGT
AGTTAAAAGCGTGCGGATTATTTAAAATTTGGTGGGCAACATCACCAATTTCAGTGCGTT
CAATTTGCATTTCACCGTGGTAGAAAAAGTCCGGATTTGGTGCACTGCCTTCGTATTTAA
ACACCACTTCTTTGCCTGAATCGCCGTGAACAACGGTTAAATTACGGGTATGGAAATCAT
ATTTCACACGGTCGCCACCAACACCCACAACACGCTTAATATAATCAACGTGTGGCTGTT
TTGGAGCTTTAAATACCACAATATCCCCACGTTCAGGCTTACCCATCGGAACAAGCGTAT
TTTGCCAAATCGGGTCTTTAATTCCATAAGTAAATTTATTCACTAACAGAAAATCACCCA
CGCGTAACGTTGGCTCCATTGAACCGCTTGGAATTTGGAACGGCTCAAAAATAAATGAAC
GTAAAATAGTGACTAATGCTAACACCCCAAATAGTGACGCAAAAAAATCCCCCACTAATG
AACGAGGTTGAATTGTGGCTTTTTCTTCTGCTGAGAGCGGTTTGCCTAAACGCTTTTCTT
CACGCTCAATCGCACGCAAGCGGCGAGGTTCAGCACTAAATTTGTAAAATGACCAAAAGC
CACCACAAATAACAACTAAACCTACTAATATAATGGAAATCGTGTTTGGTAGCTGCATTG
AGTCCAACACTTTCCAAACACCGTACAATACTGCAATAAAACCAATGGTTAAAATATTGC
TCATCTGTTTTTTCTTCTCCTTAATCTAATTGCTCCCCCTGCTTGCGGGGGGAGCTGCCG
AAGGCTGAGGGGGGATTATTAGTCCTTCCCAACGTGCAAAATCGCTAAGAACGCTTCTTG
TGGCACTTCCACGTTACCTAAAGATTTCATACGTTTTTTACCTTCTTTCTGCTTCTGCAA
CAGTTTTTTCTTACGACTTACGTCACCACCGTAACATTTTGCCAATACGTTTTTACGCAA
CTGCTTCACCGTCGAACGAGCGATAATATGGTTACCAATCGCCGCTTGGATCGCAATATC
AAACTGCTGACGTGGAATTAACTCTTTCATTTTTTCCACTAACTCACGACCACGATAAGG
GGCATTGGCTTTGTGGACGATTAACGCTAACGCATCGACACGCTCGCCGTTGATCATAAT
ATCCACACGCACCATATCTGCCGCCTGGAAACGTTTGAAACCATAATCCAACGACGCATA
ACCACGCGAAGTCGATTTTAAGCGGTCGAAGAAATCTAACACCACTTCCCCCATCGGGAT
TTCATAAGTCAATGCGATTTGGTTACCGTGGTAAACCATATTCGTCTGTACACCACGCTT
CTCCACACATAAGGTAATCACATTACCTAAAAACTCTTGTGGTACAAGCATATTACATTC
TGCAATCGGCTCACGAATTTCCGCAATATTGTTAATCGCAGGCAACTTCGACGGGCTATC
TACATAGACAATTTCGCCATTCGTTTGTTCCACTTCATAGACTACCGTCGGTGCTGTGGT
AATGAGATCCAAATCATACTCACGTTCTAAACGCTCTTGAATGATCTCCATATGCAACAA
GCCTAAGAAGCCACAGCGGAAGCCAAAGCCTAATGCCGTTGAGTTTTCTGGCTCATAGAA
AAGCGACGCATCATTTAAGCTCAATTTTGCCAATGCATCACGAAACGCTTCATAATCATC
TGAGCTAATCGGGAATAAACCTGCATAAACTTGCGGTTTTACTTTTTTAAAGCCTGGTAG
CACTTCGCTTGCAGGATTGTGATGATGGGTTAAAGTATCCCCAACAGGTGCGCCTAAAAT
ATCTTTAATCGCACAAACTACCCAACCTACTTCGCCTGTTTTTAATTCCGTAGTATCAAC
TTGTTTTGGCGTGAAAATACCAAGACGATCTACTTGATAAGACTGTCCTGTACTCATCAC
TTTGATTTTATCGCCTTTTTTCAACACCCCATTTTTGACACGCACAAGGGAAACTACACC
TAAATAGTTATCGAACCACGAGTCAATAATCAAGGCTTGTAACGGTGCATCAGGATCGCC
TTCAGGGGCTGGAATTTTCGCCACGATTTCTTCTAAAACGAGATCGATACCCACACCGGT
TTTTGCTGAGCAACGCACCGCTTCCATCGCATCAATCCCGACAATATCTTCAATCTCTTC
TGCAACACGCTCAGGATCCGCCGCAGGCAAGTCAATTTTGTTTAAAATCGGCACCACTTC
CAAATCCATCTCAATTGCCGTGTAACAGTTAGCAAGAGTTTGTGCTTCCACCCCTTGTCC
AGCATCAACAACCAACAACGCCCCTTCACAGGCGGCTAGGGAACGAGAAACTTCATAAGA
GAAATCGACGTGTCCTGGCGTATCGATAAAGTTTAACTGATAGGTTTGACCATCTTTTGC
TTGATAATTTAAGGTAACACTTTGTGCTTTAATGGTAATACCGCGCTCACGCTCAAGATC
CATAGAGTCTAACACTTGAGCTTCCATTTCACGATCTGACAAACCGCCGCAAGTTTGGAT
CAAGCGGTCAGATAAAGTCGATTTACCGTGGTCAATGTGAGCAATAATAGAAAAGTTACG
AATGTTCTGCATTTTCATAAGGGCAGTAAATGTCCTATTGTATTGTTATTGATAAAAGAA
AAATAATCGGCGGATTGTACCTGAAAATTACAGGAAAGGGAAAAGGAAAGGAGAATATTA
GAATGAAAATTTATAAAATAGAGAAAAATCTAGACCTAGTAAACGACTATAGCCTTCAAT
ATAAGGCTATAGTCAATTTTATAGCAGCTATTTTTCTGCTTATCTAAAATACTTGACTGA
TGTAGTTAAGTCTTTTACTAGTGTTTAACTATTAAAAGTATACAAGAATTCTAGTTATTT
TTCTCATCAGACATACTTACCGCTGCGGTAAATAATACGTCCGTTGATGAGTTAAGTGCT
GTTTCAGCTGAGTCTTGGATAACACCAATGATGAAACCTACGCCGATAACTTGTGCTGCA
ACATCGTTTGGAATGTTGAACAAGCTACATGCAAGTGGGATTAATAATAATGAACCGCCG
GCTACACCAGATGCACCACAAGCACAGATTGAAGCAACAATACTTAATAATACCGCTGTT
GAGAAATCTGGCACGATACCTTGGGTGTAAGCTGCTGCTAAGGTTAATACGGTGATAGTA
ATCGCTGCACCCGCCATATTGATGTTAGCACCAAGTGGGATTGCGATAGAGTAAATCTCT
TCTTTGATACCTAAGCGTTTCGCTAATCCCATATTTACAGGGATGTTCGCTGCTGAGCTA
CGAGTAAAGAATGCTGTCACGCCACTTTCACGTAAACAGGTGATGGTGAGTGGGTATGGG
TTGCGGCGAATTTTCCAATACACTAATAATGGGTTTAGGATAAATGCCACAATTGCCATT
GCACCTAACAATACCGCTAATAAACGTGCATAACCGATAAAGGCATCTGCACCGTTGGTT
GCCATGGTTTCTGCTACTAAGCCGAACACCCCGATTGGAGCAAAAGCGATTACCACTTTT
ACCACGAAAGAAACAGCATCAGAGATGTCGTTTAACATGACTTTGGTGCTTGGTGCTGCG
TGGCGTAATGCGATACCTAAACCGATAGACCACGCAAGAATACCGATGAAGTTACCGTTC
GTAATTGCACCAAGTGGGTTATCGACTAAGTTGAAAACAACGGTTTTTAATACTTCACCA
ACGCCTTGTGGCGGTGCAAGCCCTTCCGGGCTGGTAACAAGTTCAAGTGTCGTTGGAAAT
AAATAGCTTAAAATAACCGCTGTTACTGCTGCAACGAAAGTACCTAAGACATACATCACT
AAGATAGGTTTTAAGCGGCTATCGCTGCCAACTTCTTTGTTAGCAATGGAAGCCATTACA
AGAACAAAAACTAAAATCGGTGCAATTGCACGTAATGATTTTACAAAGAATTGTCCGAGA
ACCCCAACGCTTTTGGCTGCATCTGGGCTAACTAATGCTAAGCAGATACCTAGCACTAAA
CCTACGGCAATGCGTAATACTAAATTACCGCCAAGGATTTTTGAAGATAAAGATTGGTTA
CTCATAAAATTTCCTGTAAGACAAATAAAAAAGACTTCATTTACCAAGGTAAATGAAGTC
TGCGAGATTAGCCGAAAATGTAGAATAAGGGAATAGCAAGCGGCAATTTTTCTGCAAAAA
TTTTTAAAAATTAGAATTTTAAGAAAAAACACCTTAAAAATTTAATAAAAATCTCCGAGA
AATGATAATAACTATTAAATAAACACCTGTTCTGTCACTTGATAACCTTGCGGAACCTCT
GCTTTATCATCAAAGGTTACAAATTCCCAAGCATTTTCATTCGCTAACACAGCTCGTAAT
AATTTATTGTTTAAGCTGTGACCTGATTTATAGGCTTTGAAATCACCTAAAATATTGTAG
CCACACATAAATAAATCACCGACAGCGTCTAACATTTTATGACGAACTAGTTCATCTTTA
AAACGTAACCCTTCTTCATTCAAAATACGGTATTCATCTAAAACAATTGCGTTATCTAAA
CTACCGCCTAATGCAAGACCAATGGATTGAAGATATTCAACATCTTTCATAAAGGTAAAG
GTTCTAGCACGGCTTAATTGTTGAATAAAGTGTTGTGCTGAAAATTCCATTTTGTAGTTA
CGCACTTCTTTGGTAATCATTGGGTGCGTAAAGTCAATAGTAAAGTCTAATTTCAGACCG
TGGCTATAAGGTTTAAACTCAGCCCACTTATCCCCTTCTTCTACTCGTACACTTTCTTTA
ATACGAATAAATTTTTTCGGCACATCTTGTTCTTCAATCCCTGCATCTAATAAGAGATAG
ATAAAAGGACTTGAGCTACCGTCCATAATTGGAATTTCGGCTGCATCAACTTCTACAATT
AGGTTATCTAAACCTAACGCAGACATTGCTGCATTTAAGTGTTCTACTGTTGAAATACGT
ACACCTTCATCGTTGATCATACAAGTACAAAGTTGTGTATCACGGATAGATTCAGCACTT
GCAGGGAAGTAAACGACAGGATCAAGATCTGTTCTTGCGTAAATAATCCCTGTATGTGCA
GGTGCTGGACGCAACGTTAAGGTTACTTTCTTGCCACTGTGCAAGCCAATACCTGTTACT
TTTGCTGCTTGTTTAAGGGTTCTTTGTTTAATCATATCGTTTCCTTATTTCCCGAAATGG
TTATTGACCATTTCTCATAAACCCTGGGATTGAGTTCGGCGAAAAGACCTGCGCTGTATC
AACTTTCTGTGGTCTTGGCGCTGTTTGCTGAACCTGTTGTGGTTGCTGAGACATTTGATG
CGTTGTATATTGGTTTTGGTTTGGGTAACCGCCCATATTATTTATAAATTCAGGCTGACG
AGCACCGCCAAATCCGTTATTAATAATAGATTGTTGCGGAATATCGGTTCTTCCTTGCAC
ACTTGGAATTTTTGGCATTTCTTCTGGTTGTCCGATACCTGTAGCAACCAATGTTACACG
GATCTTACCATCCATTTCTGGATAGAATGCAGAACCAAAAATAATAGCTGCATCAGGATC
TGCGAAGCTAGTAACATATTCCATAATGGTATTGACTTCTGCAAGTTCAATATCATAGCC
AGAAGAAATATTCACAAGAATGCCTTTAGCACCTGATAAATCAACATCTTCCAATAACGG
GCTTGCTACAGCTTCTTTTGCTGCATTTTCTGCACGGTTTTCACCCTCTGCAATGCCTGT
TCCCATCATTGCTCTACCCATTTCCGACATCACTTTTTTCACGTCTGCAAAGTCAACGTT
CACAAGACCTTCGGAAGTAATCATATCCGTAATACCTAATACCGCATTGCGTAAGACGTC
ATTTGCAACGCCAAAGGCTTCATTAAATTTTACACTTTTAGGTAATACTTTTAGTAATTT
ATCATTTTGGATAATGATGAGTGAATCCACATGTTTTGCAAGTTCACGGATCCCTTGTTC
CGCATAGTTAGAACGTTTTCTACCTTCAAAAGAGAAAGGTTTAGTAACAATACCAACTGT
TAATGCTCCTTGGCTTTTAGCAATTTCAGCAATTACAGGAGCTGCACCAGTACCTGTGCC
ACCACCCATACCAACAGCAATGAAGACCATATCAGCACCTGTAAGCATATTCGTTAATGC
TTCTCTATCTTCTTCAGCTGCTTGATGACCAATGTTTGGATCTGCTCCTGCCCCTAAGCC
TTTTGTTACACTTGCACCTATTTGAATCGTATTGCGAACGGCACTACTACGTAATACTTG
TGCATCCGTATTAACCGAAAAGAATTCAACACTACCAACATCAGATTGGTTACTAACCAT
ATGATTTAGTGCGTTACCACCACCGCCACCGACACCGATAACTTTGATAACCGCATCTTG
CGTTGCTTCATAAATAGGTTCAAACATTTGTGATTCTCCCTCACGGCTTAATATTGTTAT
TAATGCCTATTAAAAACTTGATTTTATCCAATTATACGCTTTTTTAGCACTATGACCTAA
TGTATCAATAATGCCGCCCACCTTATGACTAATTTCTCCACTTTGGCTACTATCAACGTC
ATTATAATGACTATACTGTAGCAATCCTAATACGGTTGCATAAGAAGGTTTGTTTACATA
ATCCGTTAATCCTGTAATGTTCAATGGATTACCAACCCGAACTTGTGATCCAAAGACAGA
TTTTGCACATTCTACAATATCTTCAACCTGAGAGCCACCACCTGTTAATACAATTCCAGC
AATTAATTCTTGTTTTATGCCTTTTTGATATAGTTCATTGCGTAATTGGGATAATTCCTG
ATTAATTACGCTCAGTAAATCGTGGTAGCATTGAGATGTAACATTAGATAATTGGCTTTT
TGTAAAAGTTCTTGGCATTCGTCCACCCAAGCCTGCCACCTCAATTTTTTTCTCTGGAAA
ATGAGTTGGGGGTGCAATAGCACATCCATACTGTACTTTAATATTTTCTGCATCTTGGCG
AGAGGTTGTGAAAACATGAGCAATATAGTCCGTTACATTATTCCCACCAAAAGGAATAAC
TTTACTAAAACGCAAAGCACCATCTGTATAAACAAGAACATCCATAGTGCCACCGCCAAT
ATCAATTAAACAAACCCCAAGTTCTTTTTCATCTTCTGTTAACACAGAATAACTTGAAGC
AAGCCCCGAAAAAACGATTTGATCAATTTTTAATTTACTTCTCTCCACTGCATTTTTTAA
ATTACGTAGCCAATCGTTATGGCAAGCAATTAAATGAGCTTGAGCCTGCAAACGCATACC
AGATAAACCAAGGGGATTTTTAGTAGCAGGTAATCTATCTACTCTATATTCCTGAGGAAT
GATGTGTAATGTTTCCAGCCCATCGGGTAATTTAATAGAACGAGCAATATGAATAGCATT
ATCCAAATCTTCATTTCTTACACTACCAGACAACGGCACAGTTCCACTTTCATTAAAAGC
TGTAATGTGAGATCCTGAAAGGGCAAGAGTAACACATACAATATCATATCCAGAAATCGA
TTCAGCTTCTTCAATCGCACGTTGAATAGCACTTGTTACAGCATCTAAATCAACAACGCC
ACCACCTTGAACACCTTTAGACGGGCTAATTCCAGAGCCAATCACATTAATCACCCCATC
AGGCAATACCTCACCTACCACAGCAACTATCTTGTGTGTTCCAATTTCTAAACCTACTCT
AATTCTAGATTCTGCTACTTTTGTCATATTAATTATGTTTGCAAGTTAATAAATTATTGA
TTATTAAATCCAACGGAAGCCCCGTGTTCATAACGTAAATCTACGTAGGATAAACGTTTC
CCCTCAGGAATATCAATTTCAGGAAAAATAGTCACAAAACGATCGATTTTGGGTAGCCAT
TCCCCTCGCCCTAATTTTAGTTCAACGCCATTATCAAGTCGAATTGACCAAGCTCCTCGA
CTATCCATTGCAATGGAATATAATCCTAAATTACGTGATTTTAAATCTGCTTTTATTTTA
TCCCAAGCCTCAAGCACAACCTTACTTTCTGTGTCTGGTCCGTATAAAATAGGTAAGCCT
GTGTTATCAAACCTATCTTTCGGCAAACTGAACACTACTCCATGTTCAGAAACATACTGA
CTATTATTCCATACAGCCATTGGACGATGTTCAAGTAACGTAATACTTAATTTATCGGGA
TAAACTTTTCTCACAGAAACATTACTGATCCAAGGAATTGTTAGAAATTTCTCTTTAATT
TCTTGAATATCCTGTTCAAAATAGCCTTTTAACAAGGGTTCTTTAGCTAAAACTTCACGA
ATATCATTATTCGTCGTAAATTGTGTTTTATGCGTTAATGCATAAGAACGGATTGGCGTT
CTATCCAGTGATGCAAGCAAACTAGACCAATTGGTATAAATTGCATAAACCATACCGAAA
CATAATAACACAACGATAGGCTTAACAAAAACAAACCAATTAATCGGATATTTCGGCTTA
CTTGCTTGTGTACGAATTACCGAAGTCGGTTTCTTACGTATTACCGCAACCATTACGCAC
TTAACTCCAATACACGCTCAACTAAACGCTCGAAACTATAACCCACAGTCGCCGCTGATT
TTGGGAAAATACTATGACTGGTCATACCTGGGCAAGTATTCACTTCAACTAAACGGAAGT
TTCCTTCGCCATCTTCCATTACATCAATTCGGCTCCAACCACGACAGCCCACCACATCAT
AAGCCTGTTTCACTAACTTAGCGACTTCCGCTTGGCGATCAGCATTTAACGCTGGCACAA
CATACTGGGTATTATCCGAAATATATTTTGCGTGGTAGTCATAAAACTCGCCGTCTGGAA
TAATTTGCACCGCAGGCAACACTTCACCATCAAGTACTGGCACAGAGTATTCCGCCCCTG
CTAAATTTTCTTCCACCAACACAATTGAATCATATTTTAATGCTTCTTCGATTGCAGGTA
ATAACTGTTCTGCGGTTTTCACTTTGCTTACGCCAACACTTGAGCCTTCACTCGCAGGTT
TCACAAATAATGGTAAACCTAATTTTGCAATAATTTCATCGGAGTTGACCGCTTGCCCAC
GGCGTACCACTTCCATTGCCGCTGTTGGTAAGCCCACTGCATTCCACAATAGCTTGGTGC
GGAACTTATCTAAAGTAATCGCCGAAGCCATTACGCCACAGCCTGTATAGGGAATACCGA
GTTGCTCTAACGCCCCTTGAAGCACGCCATTTTCACCAATACCACCGTGAAGAATATTAA
ATACACGCTGAATGCCTTTTTCTTTTAATTTTTCAATCGGAAATTCTTTTGTATCAATCG
CTTCAACGTTATAACCTAAACTTTGTAATGCTTCAAACACCGATTTGCCTGAATTGAGCG
AAATTTCACGTTCTGCTGAAACGCCACCAAATAACACCGCAATTTTTTCGTTTTTTAAGC
TCATTATTTTTACCTTATTTATGTTTTACAAGCGGTCATTTATTGCAAGAATTTTACATT
ATTATGGGGAATTGTAGGGACACACTGCGTGTGTCCGCAAAATAAACCATATCCCATTTT
AACAACGGACACACAGTGTGTCCCTACAGTTAATTCATTGAAATTATTGCAAATTTTCGG
ATTTACCGTAGGAGAGAATTACATTCGCCCTGATGTTACTATGATTATTTGGGGCAAATG
TGATTTGCCCCTACACATTATTTTGTACAATTACACAATAGCGAAAATTTCTCGAAATCT
TATCGCTTGTTTTAAATCTTCTTTATGCCTTCCAACTTTCCGCTAAATCACACGAAAGCT
TGCTCACGTTGCCCGCACCTTGTGCCAAAATTAAATCACCATCTTGAATAATTTGATCTA
ACACTTCGCCAAGTTGTGAAGTATCTGACACTAAAATCGGATCCACTTTGCCAAGATTAC
GGATTGAACGACACAGATCTTTACTCTCTGCCCCCACAATCGGTGCTTCACCTGCGGCAT
AAACATTGAGCATAATCAATGCATCAACCTGCGACAGCACTTGCACGAAATCGTCGAATA
AATCACGGGTACGAGAATAGCGGTGCGGTTGGAATACCATTACCACACGTTTATTTTCCC
AGCCTTGGCGAGCGGCTTTAATCGTCACATCTACTTCCGTTGGATGATGTCCGTAGTCAT
CGACTAACATCACCTTACCATTTGGACGAATAAACGAACCCAACTGGTCAAAGCGACGAC
CTGCACCTTGGAAATCTGCAAGAGCAGCCAAAATCGCTTCATTGGCAATGCCTTCTTCTT
TTGCAACCGCTAATGCTGCCGTTGCATTCAGTGCATTGTGTCTACCCGGCACGTTTAGTA
AGATCTCAATACGCTCACCCGTTGGGCAAACCACCGTATAATGCCCTTGGAAGCCTGTTT
GTTGATAATCTTCAATACGGTAATCGGCTTTTTCACTAAAACCATAGCTAATCACTTGGC
GACCAACTTTTGGGGCAATTTCCATCACTGTTTCATCATCAGCACACATCACTGCTAAAC
CGTAGAATGGTAAGTTGCGTAAGAAACGTACATAGGTTTCTTTCATTTTCTCGAAATCGC
CACCGTAAGTATCCATATGGTCTGGTTCAATGTTGGTCACAACAGAAACCATCGGCTGTA
AATGTAAGAATGACGCATCACTTTCATCGGCTTCTGCAATTAAGTAACGGCTTGCACCTA
AATGAGCATTTTTACCCGCTGATTTTACTAAACCACCATTTACAAAAGTAGGATCTAATC
CTGCTTCCGTATAAATCATTGAAATCATTGCGGTTGTGGTCGTTTTACCGTGAGTTCCTG
CAATCGCAATACCGTGACGGAAACGCATAATTTCCGCTAACATCTGCGCACGTTGAATCA
CAGGAATACGTGCTTCTTTTGCAGCCGCAACTTCGGGATTGCTTTCATTAATTGCACTGG
AAGCCACAACAACACTTGCCCCTTCAATGTTTTCAGCTTGATGCCCGATAAAAACTTTTG
CCCCTGCTTTGGCTAAGCGTTGTGTGACCGCACCATCAGCAATATCTGAACCTGAAATTT
GATAACCTTCATTTAATAATACTTCAGCAATCCCAGACATACCTGCGCCACCAATCCCAA
TAAAGTGGATTTGATTTACACGGCGCATTTCAGCGACTAATTTTTTAACTTTATCTTGGA
AATTTTTCATTATTACATTTTTCCTTCGTATTCGTAGCAACTGTGTTTACACACAAAAAA
GTTATTCAATTTTGACCCACAGATTCTGTGGATAAGTAGCGTGTAGCATCCCATTT
>H26 Scaffold5
TGGCAAATTCCGCTGCCAAGGCGTGAAGTTGTTTTTCGTTCATAATAAAATACCTGTGTC
TGAATGTATTATCTCAGAAACAGATATTTACACAAATTGTGGGAGAGGCTCTATTCCAAA
GATCTTAGAGTTTATCTTTGAACTCGTTTCTTTAAATTTTCCCAATCCAAAACCATTGCC
GTATATTGAATAATCCAACCCACACACAAGGCAAAAAACAATGTGCTAACGCCGACTGTT
CCGCCTAAGATAAAACCAAGCACACATACAGTCACTTCGATTGTTGTGCGGACGATCCCG
ACTTTCCAGCCGTATTTCTGGCACATTCCGACCATTAATCCATCTCTTGGTCCGGCACCT
AAATGGCACGAAAGGTAGAAAGTTGTGCTAATGCCAAATAGTAAAATAGCCCCTATCATT
AGAATAGAGCGTGATAATAGGCTTTCTGGAGCAGGTACATATTGTACGGTTAAATCAATA
AAGAGAGCGATCCAAAAAATATTGAGTAGTGTGCCTAATCCGAAACGTAGTTGAAGTGGG
ATCCAGAGTAGCAGTACGATAACGCTGATAATGGCAACCACTGTGCCGATAGACAAGCCC
GTTTGTAATGCTACCCCTTGTGAGAAGACTGTCCACGGGCTAGAGCCTAAATTTGCCAGT
ACTAATAGCCCTTCACCAATTCCCATTAGAATGGTTGCCACTGAGATTACGCAGAGTGAA
CTGGGTTTAAGTTGCCATTGATGTTTTGCCGTCCAAGGCATTTCAGGAATAGGCGATTTT
CTACTCATAGCGTAAGGCTTCCGCCGGCTCTATTTTTGATGCTCGATAAGCAGGATAAAG
AGTACAAGCCAAAGAGAGCAGAATAGATGAACATACGATGATGATCACCTGTTCCATTGC
AATTCCTGTCGGTAACATTAGCCCTGTTGGGTTGATGAAACGAATAAGATCACCTAAGTA
AGTGGTTGCTAGAACCCCGGATATTCCGCCAATAAACGCCCCAATAATACCAACAATAGC
CCCTTGTGCTACGAAGATTTGCGTGACCTGTCCTTTGGTTAATCCTTGGGTTTGCAAAAT
CGCAATTTCCCCTTGTTTATCAACCACCATTAAACTTAATGATGTCACAATATTTGAAAT
CGCCACGATAATAATCAGGCTAATTAGTAAGCCCATCATATTTTTTTCCATTCTCACCGC
TTGGAAAAATTCCCCTTTTTGCTCTCGCCAGTCGTTCACTAGCCATTTATCCGCAGGAAA
TGCCGAAGGTAATTCCGTGACTAAAAAAGGATCGGTTAAAAACAAACGAACACCTTGGCT
CTTACCTTCTTCAATACGCAACAAACGCCCAACATCCGCCAAATTTGCAAATAAGGTATA
AGCGCTCGCTTCATTATTCGAATAATAAATATCTGAAACGGTAAAAAGACGCTGAACAGG
CACTCGACCAAATGGGGTATATTGACTATTTTCCGTGATCATCAAACGGATTTTATCTCC
CACATTCAGATCCAACTGATTGGCTAACCTTGAACCGAACAATACATTAAAATCGCCTGC
AGGTAAGCGTTCAGCTAAATCGCTTACTTCCGTTAATAACGGATCATCGCTATTTTTCTC
AACGCCAATTAATTGCCCTGCATTTATGCCATGCTGACTTTGAATCATCACATTTGCACG
GCTAATTGGGACAGATTTTTCCACATAAGCAGGTAAATTTAACTGCTGTTCTTTGCTCCA
AGCTTCATCTATGGGTGAAATAATCGCATGGGGTAAGGTAGAAAGCAGATTGCGTTTCTG
CATATTTTCTAAGCCATTCATCACAGAAAGAACGATAACAAGTGCCATCACGCCTAATAC
AATGCCTAGACTTGCAAGGTTTGTGACTAATCGACCAAAACGGTCGCCACTTTTAGAACG
CCAATAGCGAAAGGCAATAAATAAAGGAGTTGTTAAGTTCATAAAAAATTAATACGAGTA
GAAATTGGTAAAATTCTACCAAAATCTACCCGCTTGTCTTAGAGATTTCTGTTATATCAA
CAAAAAATTAGTTAATAACACCGCAAGCCATTCTTGCTCCGCCACCGCCAAGTGGTGCTG
GGTGGTCTGAATGGTTATCGCCACCTGCGTGGATCATCAATGAACGACCTTTCACTTCTT
CTAACTTTTTCAAACGTGGTGCAAGAACTGGATTAGTCGCATTACCCTCGTGATCAACCG
CTAATGCAGGTAAATCACCTAAATGCGCTTCATCAGACCAAGGATAACCGTGCTTTTTCG
TCTCTTTAGGATCCCAGTGACCGCCTGCACCTAAGCCAGCGACTAATTTGCCATCTTTCT
CTTTTGGTTCACAGCTTGGTTTCTCGTGAATATGGAAACCGTGTAAGCCGTGTGACAATC
CTTTCAGATTTGGGGTAAAAACTAAACCGTAAGGCGATTCGGTAATCGTCACCGTTCCCA
CATCTTTGTTGCCATTTTGTAAATCAAGTTGTTGAACTTTCACTTCAATTTGGGTAGCTG
AATTTGCTATCGCTGAAGTTGAAAATCCGAAAAGTGCTGTTAAAGCAAGGGTTAAAACTG
TTTTTTTCATAGGAACTCCTAAGTTAATTACAAATTATTTGCCTGTTTTGACAAATTCTT
CAATATTCTGAGCCACTTTATTGACTAAGATTGTCACGGCTGAATCACTCGCCCACGCAA
CGTGTGGCGTAATCAATAAATTCGGTAAACGTTTTGCCGCTTGAATGAGCGGATTATCAA
TCGCTGGCGGTTCTTTGACTAACACATCTAATGCCGCTCCCGCAATTTTGCCATTTTCTA
GGGCATCTAGTAAGGCGGTTTCATCTACCAAAGGACCACGTCCCGTATTAATTAAATAAG
CGGTCGGTTTCATTAATGCCAAGGTCTCTGCATTAATCAGGTTTTGGGTCGTTTCAGTTA
ATGGACAATGTAAAGTGACAATATCCGCCTGTTTTAACACCTCTTCAAAAGGGGTATAGC
CATCACGAATAGTCGTTGCACCTTTATGTTCTGCATAAAGCACTTTCATGCCGACTAACT
CTGCTAAACGCCCGACGTCCGTCCCCAAACAGCCTTTGCCGAACACGCCAAGAGTGGAGC
CACGCACATCGGTAATCGGATAATCGACATAGCAGAACTGCCCACAAGTTGCCCAACGGT
CGCTGGTGACTTGATCACGGTGGTAGCTCATTAAACTATGTTTTAATGAAAAAATCATCC
CTAAAACGTGTTCTGGCACTGTCACACTGGAATAGCCCGTTACATTTTTCACCGCAATGC
CTAGTTCTTTTGCTGCAACGAGATCAACATTATTTGTCCCTGTCGCCGTAATTGCAATAA
GCTTCAGTTTCGGCAACCTCGCTAATAACTCTCGTCCGAATAACACTTTGCTGGTAATCA
CAATATCCGCATCTTTTGCTCGCTCGTAGGTTTCTTCAGCAGAAGTGCGATCGTATTCAA
TCCAATTATGCGGAAAAGGCGGACGTGGAATGTTGTGAGTGGCAGGAATGCCTGTGCGGT
CAAGAAAAACGATATTCAACATATTAGTTCCTTGTTTGGAAAGAGAAAGTAAGGGTGAAT
ATACAACAAGCGGTGCGTTTTAACAAGAAATTTACGAAACGAATGGAATATAAAGTTTGA
AAAGCGAAAATGTAGGACACACGCAGTGTGTTCCTACTATTATGAAGAAAGGTTATAGCT
TTTCAACAAGTTCCACCGCATAGCCAATATAGCTTGCAGGGGTCATCTGTTTTAAGCGAT
CTTTCTCTGCTTGTGGCAATGCCAATCCATCAATAAATTGACGCATCGCTTCGCCATCTA
CACGTTTACCACGGGTTAGCTCTTTGAGTTTTTCATACGGTTTTTCAATACCATAACGAC
GCATCACCGTTTGAATTGGCTCGGCTAACACTTCCCAGTTTTGATCCAATTCATCTCGCA
GATGTTGTTCATTAACTTCTAATTTACTGATCCCTTTTAGCGTAGAAGCATAAGCAATCA
ACGCATAACCCAAACCTACACCTAAGTTACGCAATACCGTTGAGTCGGTTAAATCACGTT
GCCAACGAGAAATCGGTAATTTTTGCCCTAAATGGTTCATTACTGCATTGGCTAACCCCA
AGTTGCCTTCTGAGTTTTCAAAGTCAATTGGATTAACTTTATGTGGCATTGTTGAAGAGC
CAATTTCACCTGCAATCGTACGTTGTTTAAAGTGATTTAACGCAATATAGCCCCACATAT
CACGGTCAAAATCAATCACAATCGTATTAAAGCGAGCGACACAATCAAAAAATTCCGCAA
TGTAATCGTGCGGTTCAATTTGAGTGGTGTATGGGTTCCAAGTTACCCCTAAAGATTGAA
TAAACTCTTGGCTAAAGGTGTGCCAATCAACTTCAGGGTAAGCGGATAGATGAGCATTAT
AATTTCCAACCGCACCGTTAATTTTCGCCAAAATCTCTAAGTTTTCTAATTGCTTATATT
GACGTTTTAAACGATACGCCACATTCGCCATCTCTTTACCAATCGTAGTTGGGCTGGCAG
GCTGACCGTGTGTGCGAGAAAGTAACGGAATATCTTTGTAACGGTGAGCCAATTCCACAA
CAGCATCAATCACTTTTTTCCACTCAGGCAACAAAACTTCTTCTCGTGCTGTCTTGAGCA
TCAAGGCGTGAGAAGTATTGTTAATGTCTTCAGAAGTACAAGCAAAGTGAATAAATTCAT
TGATTTTTTGCAGTTCAGGCAAGGCTTCACACTTCTCTTTTAAGAAATACTCAACGGCTT
TGACATCGTGGTTTGTGGTACGCTCAATCGTTTTAATACGCTCAGCATCTTCAATCGAAA
AATGTTCGACAATCTGATTTAAGTAATCGTTTGCGTCTTTAGATAAAACTGAAACTTCGT
TGATTTGTGCGTGAGAAGCCAGTTTTTGTAACCAACGAACTTCTACGGTAACACGAAATT
TAAGTAAGCCAAATTCACTGAAAATAGGGCGAAGTGCAGTCGCTTTATCTTGATAACGAC
CATCAATAGGGGATAACGCTGTTAAAGCGGTCAGTTCCATTCAGGTTTCTCCGTACATAA
ATAAAAATCAACCTGAGAAATGTAGCATTTTTTGCGAGGAATTTCATTAGTTTGTTGTGG
TTTTATCAATTTTATATCGTATTTTGATAGCTTTAACATATAGCAAAAATAGTAAAAAGT
ATAATTTCTAGCCATCATAGTGTTTTACTCTCTTGGTAAAACTCATTAGAATTAATCGTT
TTTTTCTATCTTCCTAAGTAGCATCTATGCATTTCCGAAAATCCCCTTTAGCGTTAGCTA
TCTTATTATGTTTATCCCCAATTACAGTTACAGTGACTAATGCCAATGCTGAAACTTATA
TTGTTACTGGTGAAAATAACAATGTGCGCGGCGAACAATTCCAACGTTTACTTAACCAAG
CCAAAGATGGCGATACAATTCGCTTAGACGGAGATACTCAATTATTGCGTGGAAGTGGTT
TTTTCAATGTTGATAAACAAGTAACAATTGATGGACAAGGAAATCGCTTACACCTTGAAG
GTTATAATTTGTCCTTAGGACAAGATGTTACTTTTTCGAATGTAAATTTATCCTTAAAAC
CTAGTCGAGATTTAAACAATATTTTTGGTTCTGGATTTAATAATTTAAAAGCAGCATCTA
CCTATATTGTGACCAATGGAAATAAATTGATCTTGGATAATGTTAGAACGAATGTTAATG
GTGAACCTGCAGATACTCGCCCAATGATTTTACTTGGAAATATTGATCCAACAAAAAATA
ATAATGGACACGATGCTCTTGTAGTGACAAATGCTCACCCAACAGAAACAATATTATCTT
CAGTGGTTGTTATAGGCAATAACAATTCAAATACTGACACCCCAGTAACGATTAGTTTAG
GGGAAAATGTCAGCTTTGTTAATCAGGTAATATTTGAGAGAGAAGGAGAAGAGGATATAT
ATAGTGGTGCGGTGTATCTAGCTGGAATGAATAATGATCAAGAACATAACAGAGCTATTA
ATTTCTCTAGTTCATCAAATGCTATCACTAAAATTTATACGGGAGAAGCTACAAATGTTT
CTGTTACGTTAAATAACATCAATCCTAAAACTGCTATCACTTTACAAGATGTTAAAGATT
TAACATTAAATAATAGCCGTATTACTTTGGATAAGAATTTATCTGTTTCAGAAACCTTAA
CTCTGAATAATCAATCCGCAATCACTACAGTGGCGAGTAAAGATGCTTTTGGTGACATCG
CTAAGACTAGTTTGATGTTAAATAATATCCATACCAATGGTAATAATAGTAATATCACTA
TCGTTCGGGACAATGCTCTTTTGATTAATGGTAATATTACTGGTGAATTGACTATTAATA
CAGAAGATAAAGATAATAACGTTAGTCTTCCTAATGGCAGCACTTTAGTAGGAGAAAATG
GCAGCTATGTTGTGAAGCTAAAAACAGAAGTAACTCAACCTGTATCAGAAAATACAACTA
CTGACAGCAGTAATACTGATGTAACCCCTGCTAAACCTACGGATAGCACACCAGCAACAA
CAGGCGAACAGGCTGGTTCGTCAGATACAACATCGCCAACAGATACAGCTCAAACAGACG
ATCAAGCGGAGGCTTCTAGCTCTGACACTGCAACATCTACACCAACACAACCAACAGTCG
TAACAACTCCGACAACGGAAGCTCCAACAAGTGAACAAGCGACAACGTCGAGTACATCTA
CAAACCACAATAAAATCACAATCACCACGGCAGAACAGGAAACACAGCGAGCGATTGCGG
AAAGTCGTTATGCCACCGTTGTATCTAACTTTGCATTAAATTCTATCCGAAACAGACTAG
AACACAGCCGTTCAAGTAATGCTTATCCGTATTTAACTGCAACGGTAAACGGCATGATCC
CGACGGTTTCTGAGCTAGGTAGGTTATGGGTTAATTCAAGCTCTGATCGAATAACGCAGG
AACGATATAAATTCAACAATTTTGGATTACAAGTAGGTTATGATAAATCCTCGGCGTTGG
ATAATGGTACAGCTCGCTTTGGCTTTGCTTTAGATATTGAAAAAGGCAAGACTAACTTTG
CCCAATTCTCTGAAACATATAAAACCCAAACATACGGTATGGCATTATATGGTGCTTACG
AAACAGAAGAGCGACATTATTTTGATGTTGCAGTGAGAATGGCAAAAGCATCTAGTGAAC
TAAAATCCAATGCTTCGCAGACATATCATCACAATCTCTATTCTGCATCACTGGCTTATA
GTAAAGGTTTTGAATTGAGTAACCGCTGGGAAATCGAACCATATACGCAGTTATTCTATA
CTCACCTAAGTTCTACGAACTATATTAGAAATGGCTTGAATGTAACGGCTGACGAAATCA
ATAGCTTAGTAGGTAGCGTTGGAACTAAGGCAGAATATCAACTCAATCAAATTTTGAATT
TCTATACTAAAGTCGCAATGCATAGAGAATTTAACGCTACACAAGATATTCATATCATTC
GTAGTGCCACAGACAGGGTTCAACATAATATCAATCATCGTGGAACTTGGACAACTTTAG
GATTAGGTATGAAAGCTCGTCTAGGCAATAATACCCATTTATATCTTGATGCAGATAAAT
TATTTGGTAATGGCTATAAACAAAGTTATCAAATAAATTTAGGGTTAGATTGGAAATTTT
AATTTCAATTAGATCAATAAGTTAAACGCAGTGGGATTTCCACTGCGTTTTTAATATTAT
AGTAGACATGAGTTGAATAGAAGTGGCTTACATCCTAATGAACACACCCCACATCTACAT
CGGTACGGGCGGTTATAGCGATACGGATTTAGTCGGTACGCTCTATCCGTTTGGGACGGA
CAAAACGGATTTTTTGTCGGTTTACAGCCAGCATTACGATACCGTTGAGATCAACAGCAC
CTTTCACGCCCCGATTGGCTATAAGGCAGTGCAAGGTATGCTAGAAAAGTCTGAAGGGAG
ATTAAAATTTTCGGTGAAACTGCATCAAGATTTTAGCCATAAACGTACCGCTACCGCCGA
GCAAGCGCAGGCATTTTTGGCTGCGTTACAACCTCTGTGTGATAGCCATTGTTTAGCCAA
TTTATTTGTGCAATTCCCGACCAGTTTTGAACGTCAGCACGCCAATCGTTACTATCTGGC
GGAGCTGGTGTCGTGGTTTAGTGATTATCCCCTTGCCATTGAGTTTCGCCACGCCAGTTG
GCATACGCAGTCGGTGCGGGATTATTTTCACGGCAAGGAAAATTTGATTTGGTGTAACGT
GGATTATCCGCAGAACATCGGTTTGCCTGCCTTTCAGTTTTATGCGAACCAACGTACCGC
TTACCTGCGATTACACGGTCGCAATCCCCACTGGTGGAAAGCCCAATCGGCACAAGAACG
CCACGATTATCGTTATAGCGAAACCGAATTACAACAACTGGCAACATTGTTAAATCAGCG
AAAAGCAGAGTTTGATCAGCTTTATCTCTATTTTCAAAACACAACCAATAGCTATTCGTT
CTACAATATCGAAAGTCTGAAAGGCTATTTGGCGAGCTATGGATTTAAAGCAAAAGAGAC
ACCTGAGTTTTTGAGTGGACAGCAGAGTTTGTTTTAATAAGAGAAATCCGTGGTTATTTA
TTAGTAATATTCTACCTGTTTTTCAGCTATACAAAGAAGTGGAGACAAAAGTATTGGAGA
GAATTAGAGAACATGATTAAAACTAATACTTTTGCCTACTGTGCCGATTTCTATAGAAAA
TAAAAAGACCTCTGTGGTTTTACTACCAAAGAGGTCCTTTGAAGATTTTAAATTACTGTT
GGCACACACCACAAGTTGCAGCTGATGAGAACATCCAAACTAATTTCTCTTGCTCTTTGA
TGTAGTCGCTCATTTGTGACGCTGTACCTTCATCTTCTGCAGCATTTGCTAACGCTAAAA
TTTCACGTTGTTGTTTAAGTAAAGTTTGGAATCCTTCTAAAGTACCTGTTAAGCAGTGTT
GTGCTGAACTTGCACCGATGTCTTCTTTAACAAGTGAAACTTGTAAGTATTGGCTAAATG
CGTTATCTGGCGTATAACCTAAGGTTAAGATACGTTCTGCGATTTCATCTACTTTAACCA
CTAAATCATCATAGATTTCTTCAAATTTTGCGTGTAATTCAAAGAAACTTACACCTTTGA
TATTCCAGTGATAACCACGCACATTGGTGTAAAACACTTGGTAGCTTGCTAATAAACCAT
TTAACTCTTTTGCTAATTTCTCAGCAGAAACCTTGTCTAAACCGATAGAGTTTACCATTT
TTTTCTCCTATATAATGTGATCCGCGAGGCGGATTATAACCTAAAAAAATAATTGAATAA
ATGAATATAATTTATTCATATAATAGAAAAAATCAATCAGTTTAATGAGAATAATTTCTT
TTTAAAACAATTAGATAGGAATTATTTTTATTTCTTAAATAAAAGCACTCTTTTTTATTT
AAAATGCTCTAACCCATATTGATAAAGTGCATTTTTTTTGTAGCCAAAAGTGTCTGCAAC
AATTGCGGCCGCTTTTTTCAGTGGTAATTCTTCACTTAATAGGGAGAGTAATTTAAGTGC
TTGCGGAGAAAATTCTTCGCTTTCATCTGCAGTTTTCCCTTCAACGATTAAGACAATTTC
GCCTTTAATACGATTGCTATCTTGTTGTAGCCAGTCGATTAATTGTGCAAGCGGGTCACC
GTGAATAGTTTCCCAAGTTTTGGTTAGCTCTCTTGCCATTACAACATAGCGTTCTCCACC
AAACACGCTTTGCATATCCGTTAAGCAGTCTAAAATGCGATGGGTGGACTCATAGAAAAT
GAGTGTGCGAGGCTCTGTGGCTAATTCGTTAAATTTGTCACAACGAGCTTTACTTTTTGC
TGGTAGGAACCCTTCAAAACAAAAGCGGTCAGATGCGATACCCGAACTGCAAAGTGCGGT
AATTGCAGCACAAGCCCCAGGAATAGGCACAATGTTAATGCCAGCTTGACGGCAATGGCG
AACGAGATGGAAACCAGGATCGCTGATTAATGGCGTGCCGGCATCAGAAATTAAGGCGAT
GTTTTGCCCTTGTTGTAATTTTTCGACAAGCACGGTGGCACGTTGTTGTTCGTTATGGTC
GTGCAGTGCGAAGAAAGGTTTTTTTATACCATAATGGCTTAACAGAATACCGCTATGGCG
GGTATCTTCTGCTGCAATAAGATCGACGGCAGCAAAAGTATTTAAGGCTCGCTGAGTAAT
GTCCTCTAAATTTCCGATTGGGGTTGCAACAATATATAATGTACCGATTTGTTTAGGTGA
GTATTCGTTTTTCATTTGATTTTCGCTTAGTTGATAAGTAAGATCTGCCTAATATTCACA
GACTAACTTAAGTCTAGATAATAGCCAAATTTATGGAGCAATAAGATGCCAACTATTTTA
GTACAAAGTTATGGCTTTCGCCAAAAAATGAAAACGATCTTTATTCCTACTGCCCTTGCT
TTGTTGTTGGCAGCCTGTTCAGGTAATAAAGTGACTGAAACATTAAAAAACGAGGCTTAT
GGTAACTCTGAATTTTATATCAATAAAGCCGAACAGAGCCGCAATATTGAGGAACAGCAA
AGTTATCGTTTGTTAGCTGTTCGCAAGTTAATTGAAGAAAATAAGGTTGTTGAAGCTCAG
AATACCTTTTCAGAGATTTTGGTAGCTAAACTAAACGATGAGCAAAAACTTGAACATCGT
CTTTTAATTGCTCAATTAGCTGCATTACAAGGGAACAATTCAGAGGCTCAAGGTGTATTG
AGAGCTTTACCACAAACACTATTAAGCCAATCTCAACGTCTGCGTGTGTATCAAACTCAA
GCCCGTATTGCTGAAAATCAAAATGATGTCATTGCGGCAGTTAATGCAAGAGCATTGATG
GATAGCTATATGACGGATACTCAAAGTCGCCAAGCGAATAATGACAAAATTTGGGAGATG
TTACGCAATGCTAACCGTGGTATGTTAGAAAAAGCGGTGGCAGGTCCTGGTGAAATCGGA
TTAGCTGGTTGGTTAGCCTTAGTGGTTGCTTATAATCAAAATATGTCTAATCCGGCACAA
TTGCCTCAAGTGATCGAAATGTGGAAACAGCAATACCCTAATCACTCAGCCGTATTGTTG
CTTCCAATTGAATTGCGAAATGTATCTTCTTTCCAACAAACCCAATTAAATGGCGTGGCA
TTATTATTGCCTTTAAGTGGTGATGCAAAAATTTTAGGGGAAATCATCAAGCGTGGTTTT
GACGATGCTAAGGGCACAACAACCATGCAAGTTCAGGTATTTGATACTGATAGTGCTCCT
ATTAATGATTTATTAATGCAGGCGAAGCAACAAGGGGCTCAAACTATTATCGGTCCATTG
TTAAAACCAAGAGTAGATGAAATGCTAACCAGTCCTGAAATTAGCAATATCAATGTTCTT
GCACTCAATTCTACTCCAAATGTAAGAGCTGTCGCCAAAGTGTGCTACTACGGGTTATCG
CCAGAAGCAGAAGCACGTTCTGCGGCTGAACGTTTCCTGAAAGATGGCTTACAGCATGCG
GTTGTAGTTGCACCTAATGGCGATTTTGGCACACGTTCTGCAGAAGCCTTTGCTCAACGT
TGGCGTCAGCTTACCAATAGAGATACAGACATTCGTTACTACAATCAAGCCTTTGAAGTA
ACCTCGCTTTTACAAGGTTCAGGAATTGGACAGGGAAGTGGTTTATATGCGTTAGGAACA
GCAGAGCAATTATCTGATTTGAAACAAAGTTTAGATAACTCACCGCTTGCTAATCAGTTC
CCAATTTATACTTCTTCACGTAGTAACTCGCCAAACAATGGGCCTGATTTCCGTTTAACG
ATGGAGGGAGTGAAATTCAGTGAAATTCCACTTTTATCTGATCCTTCATCTAGCGAATAT
AAAAAAGCAGAGCAAATTGTAGAAAGCGATTTTTCAATGATGCGTTTATATGCAATGGGA
TCTGACACTTGGTCTATTGCGAATAAATTCAACGAATTCCGTCAAATTCCAGGTTACAAA
GTTCACGGATTAACGGGCGTACTGAGTGCAGGCCCAAATTGTAATATTGAGCGTGAAATG
AACTGGCTACAATATCGTGGCGGTTCTATTGTTGATGCAAACTAATATGCGTTCACAAGG
TGCATATTTTGAACAGCAAGCCAAAATTTTCTTAGAAAAGAATGGCTTGCGGTTTATTGC
TCAAAATCAGCAGTTCAAATGTGGCGAACTGGATTTAATTATGCAAGAGGGCGATACCTT
GATTTTTGTCGAAGTTCGCCAACGCAAAAATGCCTATTTTGGCTCTGCGGTAGAAAGTAT
TGATTTTCGCAAGCAACAGAAATGGCAAAAAGCAGCAAATTTATGGCTTGCACAACGAAA
TCAATCTTTAGATACGGCAAATTGTCGTTTTGATGTTGTGGCATTTGAAGGTGATTGTTC
ACCTATTTGGATCAAAAATTTTTTAGGATAGTATGTTAGAAAAAATTCAAGATCGCTTTA
GTGAAAGTATTCAAATTCAGATTGCCGCAGCGGAATTACTGCCAAAAGTATTAAACGAAG
CGGCTAATCGTATCGTAGCTTGTTTGTTGCGAGGCAATAAAGTGATCGTTTGTGGCTATG
GACGCTCTTATGCCAATGCACAATTGCTGGTGAGTAATTTGTTACACCGATATGATCTTG
TAAGACCTAGCTTATCGGCACATTTACTGCAATTTGATGGAATGCTCGTGGGCTGTTTAA
ACCAAGATCAAGATCTCAATGAAATCTTTCGTAAACAGCTACAAGTGATTGCAAAAGAGG
GAGATCTGTTTATTGCATTTTCTCCACTAGGCAACGAACAAGCGGTCTTAAATGCGATAC
ATTGTGCAAATAACGAAAATTTGGAAATTTTTGCGTTTACCAGTAGTCTAAATGATCATA
CTAAAGGGCTGCTTGATAATACCGATCTAGATATTGAGATGCCATCAATTAATGAGATGC
GAATAATCGAAGGGCATCAATTTTGCGTGAATTTAATCTGTGAGCTGGTGGATAATCTGC
TGTTTCCAACTACATCACACTAACATTGAAATAGGAGAGGACTATGTTAAAACTCGTTAA
ACGCATTACCCTTGCAAGCTTATTTGGCTTAACATTTCTATCATTACAAGGTTGTTTAGC
CACTGCTGTTGTAGGTGGAGCAGCGGTCGTAACGAAGGTTGCAACGGATCCAAGAACGGC
AGGTCGTCAGTTAGATGATGAAACACTGGAAGAAAAAGTGGCTTATAATCTGAATAAAGA
TCAACAACTTAACAGCGAAGCTCGTATCAATGTCGTTTCTTATAACGGCAAAGTCCTGCT
GATAGGTCAAGTCCCTAATGATTTTTCCAAAGACTCGGCGAGTAGTATCGCTACAGGGGT
AGAAGGCGTATCTACGGTTTATAACGAAGTTCGTATCGGTCCAAAAATTGGGGTTGCACA
AATTAGCAAAGATAGCTGGATTACCACCAAAATCAAATCGAAACTCTTTGTGAACGGCTC
TGTTAAAGCAACAGATGTCAAAGTGATTACTGAAAATGGTGAAGTATTCTTAATGGGTAA
CTTATCAAGTAGTCAAGCAGATGCCGCCGCCAACGTCGCTCGTCACGTCGATGGTGTCGT
CAAAGTCGTTAAAGTGTTTACCTACATACAATAAGGGCATTGATAATAAACATTAAGCAT
ATTGGTATTCTTGGAGCCGATATGCTTTTTTGTAAACGGAATTTTGTCAATTACTTTAAA
GAACATTGACTTTAATTGCTCATTCATTAATTATCACAAGCCATTTTTCAGTCAATACAC
TCCCTTTAATTTTTTAAGAAATTGTATTTTTAAACTAGAAGAAAGCGAATGCGTGAGATA
AAAAATTTGGTTGAAGTAAAAAACCTCACCTTTAAACGAGGTGAGCGAGTTATTTACGAC
AACCTAAATCTACAAGTCCAAAAAGGCAAAATCACAGCGATTATGGGGCCATCAGGGATC
GGCAAGACCACCTTGCTACGCCTTATCGGTGGGCAAATTTTACCTGAAAGCGGCGAAATT
CTCTTTGATGGGCAAGATATTTGCCAAGCAAACAATAAAACGTTATATCAACTTCGTCAG
AGAATGGGAATGTTGTTTCAATCTGGTGCGTTATTTACCGATCTCTCAACTTTTGACAAC
GTTGCTTTCCCTATTCGTGAACACACCAACTTGCCCGAAGAATTAATCCGTAAATTAGTT
TTAATGAAACTTGAGGCCGTAGGGCTACGAGGGGCGGCACAGCTAATGCCTTCGGAATTA
TCTGGCGGTATGGCTCGCCGTGCGGCATTAGCACGAGCGATTGCCCTAGATCCCGATCTT
ATTATGTATGATGAACCTTTTACAGGGCAAGATCCGATCAGTATGGGCGTTATCGTTGAA
TTAATCAAAAAGCTCAATCAAACACTCAATCTAACCTCAATCGTCGTTTCACACGATGTG
AATGAAGTGCTAAGTATTGCCGATTACGCCTATATTATTGCGAATAAACGCATTATTGCC
GAAGGAACTCCTGAAAGCTTATTAGCAAGTCAAGATCCACAAGTGGTTCAATTCTTATCA
GGAACAGCCGATGGACCAGTGCAGTTCCACTATCCTGCTCAAAATTATACGGAGGAGCTA
TTTCAATGATGGAGTTTATATCCTCAATAGGTGCTTCCGTTATTCAGGCGATTAGAGCAA
TGGGACGAGCCACCTTTATGTTGTGGGGGGCTTTAGTCGGTAAGCCAGAATTTCGTAAAC
ATACCCCTTTATTTATCAAACAGTTACACGTTTTGGGCGTACAATCCTTACTGATTATTA
TGCTATCAGGCTTATTTATCGGAATGGTGCTAGGTTTACAAGGATATGTCGTCTTAGTCG
ATTTCTCGGCAGAAACCAGCTTAGGACAGCTCGTTTCTCTTTCACTCTTGCGTGAACTCG
GCCCTGTCGTCACCGCATTGCTCTTTGCTGGGCGAGCTGGCTCTGCCCTCACTGCAGAAA
TTGGCTTGATGAAAGCAACAGAACAGCTCTCAAGTTTAGAAATGATGGCAGTCGATCCGC
TACGCCGTGTTATCGCACCACGTTTTTGGGCGGGCATTATTGCAATGCCGATTTTAGCGG
TGATTTTTACTGCTATCGGTATTTGGGGGGGCTCACTCGTTGGCGTAGATTGGAAAGGGG
TCGATGCAGGTAGCTTTTGGTCAGTAATGCAAAGTACCGTAACAATGAGCGATCTGCTTA
ATGGCTTCATTAAAAGTATCGTCTTTGCCTTTGCAGTGGTGTGGATAGCTCTATTTAATG
GCTATGATGCCCTACCAACCTCAGAGGGGATTAGCCAAGCAACAACAAGAACCGTCGTTC
ACGCTTCACTGGTTATTTTAGGGCTTGATTTTATTTTAACGGCAATAATGTTCGGCGGTT
AAACAAGCAAAGGTATTATTGTAAAATAGCAGACAAAATACACCGCTTGTTAGTGTATTT
GAATAGGAAAAATTATGCGTCAATCAATTAAATATGAATTTTGGGTAGGCTTATTTGTAC
TTCTTGGATTAGGAGCTTTAGTCTTTTTGGGCTTACGAGTTGCTAACGTACAAGGCTTCT
CTTCGGAAAAAAGCTACTCACTCTATGCAACTTTTGATAACATTGGCGGACTAAAAGTCC
GTGCGCCAATTAAAGTTGGCGGTGTAGTAATTGGACGAGTATCTGATATTCAACTCGATC
CTAAAACCTATACCCCGAAAGTCACCCTTGCTATTAATGAAGAATTTAATCAAATTCCTG
ATACAAGTTCTCTTTCTATTAAAACAGCAGGCTTACTGGGCGAGCAGTACATTGCACTGA
ATGTGGGCTTTGTCCTTGAAGGCGAAACAGCAATGCTCAAAGAGGGGGATAGCTTTGCTG
ATACCAACTCAGCAATGGTACTGGAAGATTTAATCGGTCAGTTCTTATATGGTGATAAGA
AATCTGACAAAACGGAAGACACCGCTGAACCTAAAGCGGAATAATTGCTCACTTTTAAAA
TCACATTTTGGAGTTTTATGATGATCAAAACCCTTAAAAACCTTTTTATTGCAGGCTTTG
TTGCAATTTCTGCATTCGTTTCAAACTCGGCTTTGGCTTCTACTAGCCCTTATGTCTTAA
TGCAACAAACGGCAGATAAACTTTTTGGTGATATCAAAGCAAATCAAAGCAAAATTAAGA
AAGATCCAAACTATTTACGCACTATCGTTCGTAATGATCTTATGCCACATATTCACGTTA
AATATGCTGGTCAATTAGTCTTAGGTAAAAATTTAGCGTCAGCGACTGATGTTCAGCGTG
AGGCTTTTTTCACTGCATTTGGTCAATTTATTGAACAATCTTACGCACAAGTATTAACCC
AATACAGCGATCAACAAGTTCAAATTGAAAGTGAAAAACCGCTAGACAACAAATCTATCG
TCAGTATTCGCGTCAATGTTCTACAATCAGGCAACGCCCAGCCAATCAAATTAGATTTCA
AATGGCGTAAAAATAGCAAAACAGGTGAATGGCAAGCCTACGATATGGCAGCCGAAGGTG
TGAGTATGGTCGCAACCAAACAAAACGAATGGAGCGGTATTTTACGCCAACAAGGAATTG
ACGCTTTAACAGCTCAGGTTGCACAATCTGCAAAACAACCTATCACATTAAAATAATTCG
GGTATGCAAACAAAAAATCCATTACAATGGCATATTCAGCAAAACAATGAAAGTCTGATG
GTTCAACTATCTGGCGAGCTTACCCGTGACACGTTGCTTCCACTTTGGAAGCAACGTGCT
TCTTTTTTATCTCCCAAAAGCTCGCAGCACATTTATTGGGATTTAAAAGGTCTCACTAGC
ATTGATTCCTCAGGATTTACCTTACTGGCTGAACTACTTCACCTCTATCAACAAAAAAAT
AAAAACTGTTTATTTAATGTTCCGCAAGCGGTACACAGCCTTGCAGAGCTATTTGATTTA
GCAGACTGGTTTAAAAAATTTCTATTTTGTGAGAAGAAATAACAATGGAACCCAAACAAA
TTGAAGAAATCCTAAAAAACGCCTTAGAACTTGATGAAGTTTATGTACAAGGTGAAAATT
CCCATTATGGTGTTATCGCAGTAAGCGACAGCTTTGCCACAATGTCTAAAGTAAAACAAC
AACAGATGATCTATGGTCCTTTAACTGAATTTTTTGCAACCAATGCAATCCACGCATTAA
CAATCAAAACATTCACTAAAGAACAATGGAAAAGAGAGCGTTTGCTCAATATGCCAAGCT
AATCACATCATCTAAAGGAATTAAAATGGAAAAATTTCGTGTTCACGGTCCTTTCACTTT
AAGCGGAACTGTTGATATTTCAGGTGCCAAAAATGCAGCATTACCGATTTTATTTGCGGC
TATTTTAGCGGAAGAACCCGTTATTTTAACGAACGTCCCTAACTTAAAAGATGTTGAAAC
CACCGTCAAGATTCTACGCAAACTAGGTGTTGTCGTTGAACGTGCAGAAAATAACGCAGT
ACATATTGATGCCAGCAAAATCGACCATTATGTTGCACCTTATGAACTTGTCAAAACAAT
GCGAGCTTCAATTTGGGCATTAGCCCCTCTCGTCGCTCGTTTCCATCAAGGTCAAGTTTC
ATTACCAGGTGGCTGTACCATCGGGGCTAGACCTGTCGATATGCACATTGCAGGCTTAGA
AAAAATGGGGGCGACTATCACCCTTGATGAAGGTTACGTTAAAGCAGAAGTAAATGGTCG
CTTAATAGGAGGGCGTATTCTGATGGATAAAGTCAGCGTTGGTGCAACATTATCTGTGAT
GATGGCGGCAACCCTTGCAAAAGGCACAACCACTATTGAAAATGCCGCTCGTGAACCTGA
AATTGTTGATACTGCTATTTTCCTCAACAAAATGGGGGCAAAAATTACAGGGGCAGGTAC
AGACACAATCACAATTGAGGGGGTAGAGCGTTTAGGTGGCTGTGAACACCACATTGTCCC
AGATCGTATCGAAACGGGTACATTCCTCGTTGCAGCCGCAATCTCAGGCGGACGAATTAC
TTGTCGAGGCACGAAAGCGGATACATTAGATGCCGTAATTGAAAAATTGCGTGAAGCAGG
AATGCAAGTGGACGTGACCGAAAACAGCATTACCCTCGACTCGCTAGGTATGCGACCAAA
AGCAGTCAATATCCGCACAATGCCTCACCCAGGCTTCCCAACGGATATGCAGGCCCAGTT
TACACTATTAAATGTCGTTGCAAATGGCACCAGCAAAATTACCGAAACGATCTTTGAAAA
CCGCTTTATGCACATTCCAGAGCTAATCCGTATGGGAGCAAAAGCAGAAATTGAAGGTAA
CACAGCGATCTGTCACGGTGTCGAAAACCTTTCAGGCGCAGAAGTAATGGCAACAGACCT
ACGAGCTTCTATCAGTTTAGTTCTGGCAGGTTGTATTGCAAATGGTCAAACTATTGTTGA
TCGTATTTATCATATCGACCGTGGATATGAACACATTGAAGATAAACTACAAAAATTAGG
TGCTAGAATTGAAAGATTTAATGCACCATTTGAAGAATAATTTTTCATATAAAACAACAT
AATTGCTAAAAAGTGACCTAAGCCTTATATTACAAGGCTTTAGCCCCTATTTTAAAACAT
GAGCAAAAAATCTCCCATTTTGTCAAAGTTTGAAAATTAAGGAAACATAGTATACAAAAT
AATATCCAATGTTATTTGGTAATAAATGTTATAAAATTTTTATCTTAAAAAAAATAAATT
AGATCCAATTAAAATTTGGACTTATTACACATCTGGAATACAAACCTATCAACAGCTTGC
TGTTAAATCTCGTTGTTCAGTCAGAACTATTCAAAGATATCAAGGTTATTTTCCTTATAA
ACATCGCAATGTAGGGGGATGCCAGTCTAAAACATTAGATGGGGCGATATTTTATCTATG
AAAAACATCCTGAATTAAATATAGAAAAGATAACAAATAGGTTAGATGGATTATTTAAAG
AACTGAAACAGAAATTATCAGTTCATAATGGATTAACGAAAAAGCATAAGATTATGTTTA
TAAAGGATTTTTTAAATAAAAAGAGTTGGTAATAATTAGGGAAAATAATTAAAACCAACA
CTTTTGTCTATGATCAATATACTAGCACCTGAATATTGACTTAACTTCCGACAATAGAAG
GGACTAACTTTTATTATTCATCAAACAAGACTAGTTCTTTTTTTTCTATTTCTGGTGGAT
TATCACATAACCAATTTGCTAAACGGGCATAATCCGCAAGCGATAAGTTTTCCGCTCGTG
CATTCAAATCTACCCCTAATGCCTCTAACTGCTCTACACTAAACAGCGTAGCAAGTGCGT
TGCGTAATGTTTTACGACGTTGATTAAAGGCTTGTGTGGTCACACGATTTAGCCAGTAAA
TATCTTTCACTGGGTACGGCAGTGTTTTATATGGTACTAACCGCACTACTGCAGAATCCA
CTTTCGGAGCAGGTTTGAATGCCGTTGGTGGCACTTCCAACACGGGCATTACTTGACAAT
AATATTGCGCCATAATGGTTAAACGCCCGTAGGCTTTGCTATTTGGTGCAGCACATAAAC
GCTTAACCACCTCTTTTTGCAACATAAAGTGCATATCTTGAATTAAGTCGTGGAATTTAA
AGAGATGGAACATCAACGGAGTTGAAATGTTGTAAGGCAAGTTACCAAACACTTTGACAG
CTTTGCCATTCAAGGCTAGGCTATCAAAATAGGCACGGAAATCAAAACGCAACGCATCTT
GTTCAATCACAGTTAATTTTTGATGTAAAAACGGGTGATGGCGTAAACGTTCTGCAAGAT
CACGGTCTAATTCGACCACAGTAAGATGATCTACTAGATCTGCCACTGGCTCAGTTAATG
CCCCCAAGCCTGGACCAATTTCCAATAAAAATTGATCTTGCTGCGGATTAATTGCCGCAA
CAATATTATGAATAACGTTTTGGTCGTGTAAAAAGTTTTGACCAAAGCGTTTACGAGCGG
TATGCCCTAAATGTTTTTTTGAATTTGAACTCATTGGATACCTTAATAAGCGGTTATGTT
CCCACTGATTTTTATAAATTTAATAAAGTAAAGAACCTCGCATATGCGAGGCTCCCTTAA
TTATTAGATAAATTAAAAATATTTTATATCTAATTTACTTCTCAATACTTTTATCCAATC
TTTTGATGCCACTTGCACTTGTTTATCAATAAGCTGCTCGTAAGCTCTCTGTAAATAAGC
ATCTTCCGTACGATCTCCTCTGCGAGTATCAGTAACTTTTAGTATATGCCAACCAAATTG
TGATTTAAAAGGAGATGAAATCACATCAATTTTACTTTTACTTGCAATGTTAGCAAAAGT
TGAATCATAGGCATCTAGAAAATTAAAACCGAGATCTCCCCCATCAATACCAGATATATA
ATCTACAGAGTTAATTTTCGCTGCTTCTTCAAATGTTATTTTACCAGATTTAATGTCAGC
GGTAATTGATAGTAATTTTGCCTTAGCTTGCATATCATTTAAGATTGGCGTCGTTTTAAT
CAATATGTGACTAATACGATATTCTGTAGCGGAAACTGTTTCAAGTGTACCGTTTGTTTT
TGCTTTATCTAGCATATCCTTCGCTAAAGATTGAACATCTTTCGGATCTACTTGAATAGA
ATTTCCAATACTTTGTTGCCGAACTTGTTCCATTAAAAGCTGATGAGCAAGTTGTTGACG
ATACTGACTAAGACTAATGCCCTGATAATCCAAAGCATCAAGTAGTTGGCCATATGTTAT
ACCATTTTGAGCAGCAACATCTTCCATCATCTGATCAACATAAGCATAGTCTACTTTTAT
ACCAGATTCTTTAATCGCACGTTGCACAACGAAATCATCAATAATAGTCTCCAAAGCCGC
TTTACGATTAGCTTCCGTATTCGCTTTTTTACCCAAAGCCTGTTTTACTTGACTCTTCAT
AATGGGATAACCATCTACTGTTGCAACGACTCTCTCTTCCGCATTAGCTGAAGAAAATGC
AAATAAAGCAAAACCTGCGATAAATAATGATTTTACTTGTGTAAACTTCATTTTAATTTC
CTATGAATATTGTAGATAAAAAATTCCTGCTACTTAGAAGGCTATTCTAGCAAAAGGTTC
ACAAAGATTGAATTTTCTTAATCACATTTGTGGTCGAACAACCGTTTTCAAAGTTGAGTA
CACGAACCTCGCCACCATTTGCCCAAACTTCTTGGCTACCTGCAATCTCTTCTGGCTTAT
AATCGCCGCCTTTTACCAATAAATCAGGCAAAATTTCCCCAATTAAACGTTGTGGCGTGT
CTTCACCAAATGGCACAACCCAATCGACTGAAGCAAGCCCTGCTAACACCGCCATACGCG
CGTCTAAATCGTTAATCGGACGACTTTCTCCTTTTAAGCGTTTTACGGATTCATCAGTAT
TCACCGCAACAATCAAACGATCACCTAGCTTACGTGCATTTTCAAGGTAAGAAACGTGTC
CTGGGTGAAGAATATCAAAGCAACCGTTGGTCATCACGATTTTTTCACCACGTGTTTTTG
ATTGTTGAATAATTGCTTTCAACTCTGCTTCAGATACCACTCCAAAACCTGTTTCAGCAC
GTTGATGTATTGCCTGTTCTAGTTCACTTGGGCTAACGGTTGATGTCCCTAATTTACCCA
CCACAATTCCAGCCGCCGCATTCGCTAAATAGCACGCTTCTTCTAAAGGACGACCATCTG
CAATCGCAGTTGCTAACACGCTAATCACCGTATCGCCAGCCCCTGTGACATCATAAACTT
CCTTCGCTTGGGTCGGTAAATGGAATGGATCTTGATTTGGACGAAGTAAGGTCATCCCTT
TTTCTGAACGAGTAATCAGCAATGCCGACAAATCAAAATCGGCTATCATTTTTAAGCCTT
TAGCCACGATTTCGCCTTCATCATTGCAATGCCCTGCAACCGCTTCAAATTCAGACATAT
TTGGCGTAAGCAGTGTTGCACCACGATAACGCTCAAAATCCGTTCCTTTCGGATCAATTA
ACACAGGCACATTTGCTTGACGTGCAATTTGAATCATTTGTTGAACGGCATCAAGCGTAC
CCTTGCCATAATCTGACAGGATCAACGCACCGTAAGCGGTAATTTCTGCTGCTAATTTTG
CAAGTAACGCTTGGCAATCTAAATTATGAAAACCTTCTTCAAAATCTAAACGTAATAATT
GCTGATGGCGAGAAAGAATGCGTAATTTGGTGATCGTTGGGTGAGAATCTACCGCAACAC
ATTGATTTTGAATACGATGTTCGCTTAACAGTTTATCCAACGCTCGCCCTGCATCATCAT
TACCCACTAAACCGTGTAAAGTGACAGGTACGTTCAGGCTCGCAATATTCATTGCCACGT
TTGCCGCACCGCCAGCCCTATCTTCTCTCTCTTGAACTTTGACAACAGGCACGGGAGCTT
CAGGCGAAATACGGTTAGTGGCACCAAACCAATAGCGATCTAACATCACATCGCCAAGCA
CCAATACTTTTGCATTGTTAAATTGCGGGGAATATTGCATCATCATAGCTTCAATCTCTT
ATCTTTTACTTTTCTTAATAAATTTCATCAAGCGTTTACGTTTACGCAACTGGCTTGGGG
TCAATTTATTCTTCTTACCTGCAAATGGGTTGTTTCCTTCTTGGAACAACACACGGATCG
GCGAACCAATAATTTTCAAACTCTTACGGAAATAGTTAGACAAATAACGCTTATAAGAGT
CAGGCAACTTCTCAATTTGATTACCGTGGATCACAATGATCGGCGGATTATAACCACCTG
GGTGCGCATATTTTAATTTCACACGGCGGCCATTTACCAACGGCGGCTGATGATAGTCCA
TCGCTAACTGCAAAATTCGGGTTAGCATTGATGTTGTCATCTTCTTCGTTGCACATTGAT
AGGCTTCTTGGATTGAACTGAATAAGTTGCCCACGCCACTGCCGTGTAATGCAGAAATAA
AATGCACTCGTGCAAAATCAATAAAATCTAAACGGCGATCAAGCTCTGATTTCACATTAT
CTTTAATATCCTGTGATAAGCCGTCCCATTTATTGACAACGATCACCAACGACTTACCTG
CATTAAGAATAAAGCCCAACAGCGATAAATCCTGATCAGACACACCATCACGAGCATCGA
TCGTCAATAAAACCACATTCGCATCTTGGATCGCCTGTAAGGTTTTAATCACCGAGAATT
TCTCCACCGCTAAATGCACCTTACCACGCTTACGCACCCCTGCGGTATCAATGATGGTAT
ATTGCTGACCATCACGTTCCATAGGGATATAGATCGAATCACGCGTCGTTCCCGGCATAT
CGTAAACCACTACACGTTCTTCACCTAAAATACGGTTAGTCAGTGTCGATTTACCCACAT
TTGGGCGACCAACAATAGCAATCTTAATGTTTTTATCGTCAGCTTCTTCTTGATCTTCTT
CCAATGCTTCATCTAATAATGCCGTATCTTCTTCGTTATCAAAGTCAAAATCGCTATCCC
ATTCATCTTGCTCATCATCTGCAACATTTTCATCGGAATCGACCGCTTGTGCGTCTAATT
TTTCCGCAAGGGGAGTTAAAACCTGTTCGATAAGTTGTGTCACACCACGCCCTTGTGCCG
CAGCGATTGGTTCTACTTCACCTAAACCTAACTGATAAAATTCCGCAATATGAGAGTCTG
CATCAATACCGTCCGTTTTATTTGCAACTACCACGGTTGTTTTATTACGCTGACGCAAAT
ATTGTGCAATACCTACGTCCGCAGGTAATAACCCAGCACGAGCATCAACTAAAAATAGCA
CTACATCTGCTTCTTTAATCGCTAACAGCGACTGTTCTGCCATTTTCTCTTCAACACCTT
CTTCAGTACCATCAATACCGCCCGTGTCAATCACAATAAAATCGTGTCCGGCAATATTTG
CGTGACCATATTTACGGTCACGGGTTAAGCCAGGGAAATCTGCCACTAACGCATTACGGG
TGCGAGTTAAGCGGTTAAATAACGTAGATTTTCCTACGTTAGGTCTGCCCACAAGGGCAA
CAACAGGAGTCATATTACAACCTCATTTAAAATCGGTTTGCGAACATCTTACGCAAAATA
CGTACATTATATCGTACTTTAAAAGAAAACGGAGAAAATAATAAAGAGCGAGTGATGAAG
AGAGTTAGGGCAAAATAGTACCCTAACAAAGAGTTATTCTTCTAATTTCAATGCTTTAGA
AAAACTTTGCAGACCTTTAACATTGCTATTTTTTGCCATTGCTTGTAAGGCTTGTGTTGG
AATGTGTAATAACTGATTTGTAAGTTTATAACTCAATTCATTTAGTACTTTTTCGCAATC
CTGCCCTTGTTGCAAGGCACTCAACGCTTTTTCAAGTAAATCTAAACGAATCTCTTCAGC
ATTTTGGCGATAATGTTTAATTAAATTGGTTGATTGTTGCTGTTTCAACCAAACAAAGAA
ATCTTTTGCCTCCTCAATAACAATTTCTTTCGCTTGCTCTGCTGCCTGCTGACGTTGAGC
TATATTCTGCTGAATGATATTTTGTAAATCATCTACACTATAAGCATAAATACTATCTAG
TTCTCCCGCTTTTTCATCAATATCACGAGGAACAGCAATATCAATCAATAACATTGGGTC
AAAACGGCGTTGTTTCTGTGCTTGTTCAACCATTTCTTTAGTAATCAAAATATCTGGACT
ACCTGTTGAACAAATCACTACATCTGCTTGATTTAAACCGATTTGCAATGCACTTAACGA
AAGAATTTGCATTGGAATATCTAGTTTCACCGCTAACATTTCTGCTCGAATATGAGTTCG
GTTAGCAATCATAATATTTTTTGCCCCGTGATTAATTAAATGGCGAGCCACTAGTTCTAT
AGTTTCACCAGCACCAACTAATAAAAAACGGAGTTTTTTAAAATCATCAAAAATTTGGCG
AGCTAAGCCACAAGCAGCATACGCAACGGATACCGCACTACTACCGATTTCTGTTTCAGA
GCGGACTCGCTTTGCTGTAGCAAAGGTTTTCTGAAATAGCCGAGAAAGATTGGTGGAAAC
GCCACTTCCTTGAGAATGATAAAATTCTTCACTCTCTTGGTATGCCTGTTTCACTTGCCC
TAGAATTTGTGGTTCTCCTAAAATTAACGAGTCTAAACCACAAGCGACACTCATTAAATG
ACGAGCAGCTTCAAGGTTTTGCTTGAAATAATAGGCCTCGCTTAATTCCTCTTTATCTAA
TTGATGAATTTCAGCAAACCAATTAAAACACTGTTCACGCCAAGCAATATTATCAGGGTG
TTCTTCTTGAGGGGGAATTTTAGGCTGATGGAAATAAAGCTCAGTACGATTACAAGTAGA
TAAAATTACAACACTTTCTGCTAGGCTTTGATCACGAATTTGCTCAAATGCACGCTGACG
TTTGTCTTCTACAAACGCTACTTTTTCTCGCAAGCTCACTGATGCCGTTTTATGATTGAT
ACCTAATGCTAAAATTGTCATTGTTACCCACAAAATAAAAAAGGTGGAAACCACCCGAAA
AGACGGAGCATTTTAATCAATCCATGCGGTTGGTGCAAATAATTGTCTTAATAGGTTTGA
TTTATAACAAGTGAATAACATTTTATGACGTATAAAGTGGTAAGATTTTTTAAAATTTTG
TAAATCTAAAAAATCCCCACGATTTTGGAGTGATTTCAGTTATAATACTTCAAAGCAGTT
TTACATTGTCAAATTCTGTCAAGAACCCTTTCAGTTAAGCGTTATGGAGGACTTATGGTT
GCGATTCGCCATTCACACCGGCTCGATCCGAACAATTTTGAGTTGGCTAGTTGGAGTGCT
GGGCTACAGATGTCGCCTATTACCTTTGAACAATTACTGATTGCGTGGCGATATGCACAG
GAAAAAATCGATATTGAACAAAATCACTTGATGTGGTTTGGGGTTGAATTGGTCGAGATT
TTGCATAGTTTGAATATGGACGATGATAGCCTTGTCGCTGCCTTACTTTTCCCTCTTGTG
AAGCAAAACATCATTGATTTAGTGCAGATTAAAGAGCATTTTGGTAATGATGTGAAAAAT
CTCGTCAAAGGCGTGTTGGAGATGGATAACGTTCGCCAACTTAATGCCAGTCACGCTTCC
GATCTTCAAATTGATAATATTCGTCGTATGCTTTTAGCAATGGTGGACGATTTCCGTTGT
GTTGTGATTAAACTTGCAGAGCGAATTGTCTATTTGCGTGATACCGAACGCTTAAGCGAA
GAAGATCTGGTATTAGCCGCAAAAGAGTGTTCGCATATTTACGCACCTCTCGCTAATCGT
CTAGGAATTGGGCAGTTAAAATGGGAGTTGGAAGATTACTGCTTCAGAGCCTTACACCCT
CAGGAATATCGTCAAATTGCGAAATATGATTTAGGTGAACGCCGTTTAGATCGGGAACAA
TATATTGCAAATTTTGTTGAGGATCTGACCGCCTGTCTGCAAGATGAGTTAGAGAGTGTG
CAAATTTATGGTCGCCCTAAACATATTTATAGTATCTGGAAAAAAATGCAGAAAAAACAT
CTACGTTTTGAGCAGTTGTTTGATGTACGTGCGGTTCGGGTGATTGTGCCGAATTTGCAA
GATTGTTATACCGCTCTTGGCATTGTACATACACACTACAAACATTTGCCTGAACATTTT
GATGATTACATTGCTAACCCTAAACCTAATGGCTATCAATCTATCCATACGGTGGTATTG
GGCGAGGGCAATAAAACCATTGAAGTGCAAATTCGTACGCAAAAAATGCACGATGATGCA
GAATTGGGCGTTGCGGCACACTGGAAATATAAAGAGGGTGCAACGGCTGGACGTTCAGGC
TATGAAGAAAAAATCGTTTGGTTACGCAAGTTGCTTGATTGGCAGAAAGATATTGCCGAT
TCGGGCGATGTGGTGGCTGAAATGCGTTCTCAAGTCTTTGATGATCGTGTTTATGTCTTT
ACGCCAAAAGGGGAAGTGGTTGATTTACCGAAAAATGCCACCCCTCTTGATTTTGCTTAT
TCAATCCACAGCGAAATCGGTCACCGTTGTATCGGTGCTAAAATTGCAGGACGAATTGTG
CCGTTCACCTATATTTTACAAATGGGTGATCAAGTTGAGATTATTACGCAGAAAAAACCA
AACCCAAGCCGAGATTGGTTAATTCCAAGTCAAGGCTTTGTGAATACAGCAAGAGCTAGA
TCTAAAATTGTTGCTTGGTTTAAAAAGCTAGACCGTGATAAAAATATTCCGCTTGGTAAA
GAGATGTTAGAAGCGGAGATGGCTAAATTCAACTTTAGCCAAAAACAGATTGAGGATTTA
GCCCTACCTCGCTACAACTTAAAACAAATTGATGATCTTTATGCAGGCATTGGTGGCGGT
GATATACGTTTACATCAATTAATGCACTATTTGCAGAGTAAGCTCATCAAAACCACTGCT
GAGCAAGCCGATGAAGCGATCTTAAAACAGGTGGCAAATAAAGCTCAACAGCAACAGAAA
AACCGCAGTGGTTTTGTTGTAGTTGAGGGGGTTGGAAATCTAATGCACCACATTGCCCGT
TGTTGTCAGCCTATTCCAGGTGACGAGATCGTTGGTTATATCACTCAGGGACGAGGCATT
TCTATACACCGCTCTGATTGCGAACAGCTCTTTGATTTACGCAGTAGTAGCCCTGAACGG
GTGGTGGAAGCAGAATGGGGCGAGAGCTATGCTTCAGGCAAATTTAGTTTGACCATTCGG
GTGATTGCAAATGATCGCAATGGCTTATTGCGTGATGTTAGCGGTATTATGGCAAATGAA
AAAGTAAATGTGTTAGGCGTATCAAGTCGCACCGATCCAAAACGTTTAATTGCAACAATG
GACGTTCAAATTGAGCTAAATAATGTGGAATTGTTGGATAAGTTACTAAAACGTATTCTA
CAAATTGATGATGTGATTGATGCGAAAAGGTTGTCAAATTAATAAGGAATAACAATGCAA
ACATTAAATATTCTTTCGACTAAAGAGTTGGAATTTTCACTTTTTTGCATTGATTATATT
GCAAGAGAATTAAATCAAGAACCTAGTGAAATTTATCAAAAACTTAAAGATAGCTGTTTA
TTACAGGATTATATTATTCAGCATTATGATATTTTACATACCTTAGGAAAGGATTATTTA
GTTAAAGATATTATTGAATTAATGAAAGAAAAAGGGGTGTTATGATAACTATTCTTCCCC
CGCTTGCGGGGGAAGTACCGCCTTTAGGCGGGGTTGGGGGGAAACGATATAAACCTTTAT
CTCTATAAAGCCCCCATCCCCCTAGCTATTGCTCGGGGACTTCCCCCATAAATGGGGGAA
GAATTTTTGATTTAGATTTTGGAAACCGCAACACCTTATTTTAAAAGGAAGCGAAAAAGT
ATGAAAGCTCACCCTGTATTATTACAACGAAAATATACGCGGATTATTTCTCTTTTTGCT
CAAGAAAAAAATATTTCTCTTGGTGAAGCTTTAGATAAATTTATGTATTCAAATACTTAT
TTATTAATGCGAAAAGGCATTGGTGACTTTCATTGTTTATCTGACGGCTATTTAGTTGAT
GAATTATTAATAGAATATGAGCAAGATAAAATAATATCATCTCATCAGTAATTATATGTT
TAATAAAAAGAATAGGATTTAATCGATCAATGCAAAAATTAGTCATTTTAGGTTCAACAG
GCTCTATCGGAAAAAGCACCCTTTCTGTGGTCGATAATAACCCTGAGCAGTATCAAGTTT
TCGCTTTAGTTGGCGGAAAAAATGTCGAATTAATTACCGAACAATGCCAACAATATCAAC
CGCGTTTCGTGGCATTAGATGATGAACAGGCAGCTGCAAAATTAAAAGAAAATCTCACCG
CTTTAGGATTGAAAATCGAAGTTCTCGCAGGGCAAAAAGCGATTTGCGAACTGGCTTCAC
ACCCTGAGGTGGATATGGTGATGGCGGCAATTGTGGGCGCGGCAGGCTTATTACCGACGC
TCTCAGCGGTGCAAGCAGGCAAAAAAGTCTTGCTGGCAAATAAAGAATCATTGGTCACTT
GCGGACAAATTTTTATTGATGAAGCTCGCAAGTCAGGTGCTAAATTGCTCCCTGTCGATA
GTGAACATAACGCCATTTTTCAATCATTGCCGCCAGAAGCACAAGAAAAAGTAGGTTTCT
GCCCGCTTGCAGAACTAGGGGTAAGTAAAATTATTCTCACGGGGTCAGGCGGGCCTTTCC
GTACAAAACCATTGAATGAATTTGGTCAAATCACCCCAGCTCAAGCTGTTGCACACCCTA
ATTGGTCTATGGGCAAAAAGATTTCTGTGGACTCAGCTACAATGATGAATAAAGGATTGG
AATACATTGAAGCTCGTTGGCTCTTTAATGCCTCTGCCGACGAAATGGAGATCATCATTC
ACCCACAATCTATCATTCACTCAATGGTACGTTACATTGACGGTAGCGTCATTGCACAAA
TGGGCAATCCTGATATGCGAACCCCGATTGCTCACACAATGGCATATCCAAACCGTATCT
ACGCTGGCGTTGCTCCATTAGATTTCTTTAAATTAAAAGAACTCACCTTTATTGAACCTG
ATTTTGCTCGTTACCCTAACTTAAAATTGGCGATAGAGGCTTTTGCCGAGGGACAATATG
CTACAACGGCAATGAATGCAGCAAATGAAATTGCAGTAGAGGCATTTTTAAACGATCAAA
TCCGTTTTACAGATATTGTCGAAGTTAATCGTCAAGTTGTCGAAAATATTGCCCCTGTTC
AAGTTAAAGAAATTGCCGATGTTCTACATATTGATAAATTGGCAAGAGAGGTGGCGAAGC
AGCATATTTTACAATTTTAAGAGTATTATAGGCAAAAGTGTTGGTTTTAATTATTTCCCC
TAATTATTACCAACTCTTTTTATTCAAAAAACCTTTATAAACATAATGTTATATTTTCTC
GTTAATCCTTTATGAACCGATAATTTCTGCCTCAGGTCTTTAAATAATCCTTCCAACCAA
TTTGTTGTTTTTTTCTATATTTAAGTGAGCATATTCTTCAAAGGTGAATAAATATTTCAT
ACAGTATTTTAAACTAGCATAAGCCCCTCTTACATTATGGTGTTTATAAGGAAAATATCC
TTTCTCATTGGGATATTCAGACCGTTCATTTAAAAACTCTTTATGTTTTAAATACCATTG
GTGTAACCTTAAATAAAATTCATTTTTGAGGCTTTCTTTTAGCCTTTTTTACGAAGTATG
TTCAATGCGAGTTTGTAATAGAAGTCTTTTTCTGTTTTGATGACACGGTGATAAACGACT
TTTTTAGCTCGTGTATCCATTAAAACTAATACACCACACCAAATTCACGACCGAAGAAGG
TTACATCTGCAATAATATTTATATAAGTTTGTTGTAATGGAATAAATTCAGCTTTAGAGG
ACTTTTCAATATAACGTTGAATAGTTCTAATGGAACAGTGATGTTTTTCGGCTAATTGTT
TATAGGTTTGTTTTCCTATTGTGTAATCAGTCCAAATATCTATTGGATTTAATTTCTTTG
TGAAAGAAAAAGTTTTATGACAGGACGAACAAAAGTATCTCTGAATATTATTTTTCTTTC
CATACTTTTGGATATTGTGCTTAAGGCAAAAAGGACAGTTTTTTGTTCATATTTCAAAAA
GTGGGCTCAAAGCCTTGTACTAGAAGGCTTTAAGCCACTTTTTACCAACACTTTTGTCTA
CTATGCCAAAATAAACATTAGCAACAATTTTGTCCACTTGGCATAGTTTTTGACGAATCA
GCAACTATTTTGACTACTATGCCGGTTTTCTTCGTAGATTACTGTTTTTTAGCCCAATCT
AAGAAACGTTTTTGTGTTTCTTTGTCTGCTTGTTGGAACCAGTATTGAAGTTGTTGTTCT
GTGACATTTTCTCCTTGCACAACAATTTTCCCCTTATTAACTTTATTGGTATTATTTGCC
ATTGTTATTGGCATAGTTGATAATGCAAATTTTTGTACAGCAGCAACACCTTCACCAATA
TTGTAGTTTGCCAAGTTATTGATAATATTTGAATTAGGCATAAAACCTTCTCCTTTTAGG
AAATCTTGCTTATATGTTAGCTTTTTTCCTGAAACAGTTTCAATTTTGAAACTGGGTGAT
TTCTTAAATTGTGCTATATCAAATTCACTATTTAAACTAGGTGCAAGGATTTTAATATCT
TCAGTGCTTCCTTCAAAAGTGAGAATAATAGGTTGAGACTCAAAAAAGGCACTATCAGAA
CCAGACTGATAGATACTGGATATTTCTACTACAACTTGGTGTAGATTGGTATCATTTACC
TGTAAATTAGTATTTCTTCTTACTTTTTGTCCATCAAAAGCAAGAAAAGTTACATTTGAA
GAACCCGTGATTGTACCTGCAAATGCCGTTGTTCCAGCGATAAGAGCTGTCATTGCAAGG
GCAATTTTACCTAATTTCATAACATAATCTCCTAAAAGGGTATAAGGGTAAAAAAACTGC
TATATCCTATGCTAAATTTGTGTAAATAGAAAGGGCGAAGTTTCAATCATTGTCGATTTT
TTATTGGAATTATGATAATTTCCCCCTGCTTAACTTATAACGAGAAAATAAAATGAGTGA
TGAACAACATAGCGTAACTACGCAAGATAATAAGTCCTTTTTAAAGTCGCTATTTGGTGG
CTTATTTCAACAAGAGCCAAAAAATCGTGAAGATTTGGTCGAAGTTATCCGTGATTCTGC
TGAGAATGAGCTAATTGATACGGATACTAAAGAGATGATTGAGGGGGTAATGGAAATTTC
CTCTCTGCGAGTGCGAGATATTATGATTCCTCGTCCACAAATTGTATTTATTGATGCCGA
TCAGCCATTAGAGGCTTGTGTTGATGTGATTATTGAATCGGCACACTCTCGCTTTCCTGT
GGTACGTGGCGGTAAAGATACCATTGAAGGTATTTTGCTGGCAAAAGATCTGCTCAAATA
CCTACGTTCCGATTCGGAGCCATTCAATATGGCAGAAATTCTACGCCCAGCCGTGATTGT
CCCTGAAAGCAAGCGGGTAGATCGTATGTTAAAAGAGTTCCGTTCCGAACGTTTTCATAT
GGCTATTGTAGTTGATGAATTTGGAGCGGTTTCGGGTTTGGTGACCATTGAAGATATTCT
TGAGCAGATTGTTGGGGATATTGAAGATGAATTTGATGAAGAAGAAATCGAACCTATTCG
TCAGCTTTCTCAACACACCTACGCTGTGTTAGCCTTAACAGATATTGAACGTTTTAGTCA
GCAATTTGCAATTGAATTTGATGATGAAGAAGTGGATACCGTCGGCGGCTTAGTAATGCA
AGCCTTTGGGTATTTACCAAAACGAGGCGAAGAAATCGAATTAGGCGGAATGATGTTTAA
AGTCACCTCTGCCGACAGTCGTCGTTTAATCCAACTGCGAGTGACTGTCAGTGATGAACA
ATTAGCGTTAATGCAACAAGAGAAACAAGACGAATGAGAGCTGTAAAAAAATCGTCATTT
TTAACCGCTTGTGCGGTCGCCTTAGTTTCAAGCGGAATAGGAACCCTAGCTTATTCCCCT
TTCGACTATTGGTTTATCATCTTCTTATCTGCAAGCGGTCTGATTTGGCTTGCTACACAC
AACAATAAGAAAATCGCCCTATGGGGAACATTCCTCTGGGCAGTAAGCTATTTTTGTATT
GGGGTAAACTGGGTTCACGTCAGTATGATCCAGTTTGGTGGTGTACCTGAAATTGTCAGC
TATATTGCTGTCCTGTTACTCTCAGCTTATCTGGCTCTCTATTTTGGCTTATTCGCTTAT
CTGGTACAACGGTTTAAACTGGCTAATCCTTGGCTGCTTGCAGTCATATTCACCGCTGCT
GAATATCTACGGGGCGTTGTTTTTACAGGTTTCCCGTGGCTACAATTTGGTTATAGTCAA
ATTGACAGCCCGTTTGCAGGAATTGCACCGATTTTAGGTGTAGAGGGGTTGAGCTTTTTT
GTAATCGTTATCAGTGGTTATCTTGTAGCGATCTGCCGTGATCTCGCAAAAAAAGCTTCA
TTTCCAACCACTTCCTGTGCAACTTTAGTTAGTCTATTAGCCTTTGCCTTTGGTTCACAA
TTTATTCGTTTTGTTGAAATCGATGAACAACAACCGCCAACAACAATGGCACTGGTACAA
GGTAATATCGAGCAGAAAATGAAATGGGATCCAGCCCATTTTAACTACACCGTAAGAACC
TATCAGCAACTGATATTACCGTTACTTGGTAAATATCAGGTAATCGTTTTGCCTGAGTCG
GCAATTCCTGCTGTAGAAGCTCAAATTGAACCTTTACTACAACAGTTACAAACCGTTGGG
GCTAAAACAGGCAGTGAAATTATTATTGGTACGCTACACCAAACTCCAACAGATATATTT
AACAGTGCCACCGTACTAGGCAATCCGCAGCAACCCTACTCGCTCGAACAATCGCCTCGT
TACAATAAACATCACCTTGTCCCTTTTGGCGAATATGTTCCCTTTGGCAATTTGCTAGAT
TGGATGAGGGAAGTCTTTGTTTTACCTATAAATTTATCGCAAGGGACATTTATCCAGTCG
CCACTACAAGCGGCTAACAGAGCCTTTAATTTAGCGATTTGCTACGAAATTATCTTCACC
GATCAAGTTCAGCAAAATCAAAAAGCTCACCAAGCCGATTATCTTCTCACGATTTCCAAC
GATGCGTGGTTTGGCACGAGTATAGGTCCTTGGCAACATTTTCAAATGGCAAGAATGCGA
GCTTTAGAGCTAGGCAAACCGCTAATTCGTGCGACAAACACAGGCATTACCGCCTTTGTC
GATGCCTACGGCAAAGTCACCGCCCAAGCTCCACAATTTGAAGCCACCGCCTTAACTGCC
AGCGTGCCTGCAATGAAAGGGCAAACGCTGTTTGCTCAATATGGTAATCACTTGCTGTAT
GCGTTTTGCAGTGCGGTATTGTTGTTGGGTGTAATTGCAAGAAGAAAATAATGGGCATAG
TAGACAAAAGTGTTGGTTTTTTTACAGACTATGCCAACTTAAGAAGAAATTATCACATCA
TGCAGGCTTAACGAAGAAGCATAAGATTATGTTTATAAAGGATTTTTTAATAAAAAGAGT
TTCTAAGAATAATTAAAAATATTCATTAGCAACCATTTTGTCTACTATGCCCCAAATAAT
GAGGGTGGGATACCCCACCTTAATATTAAATATTTCCTCCAATTCCTTTAAATTTCTCAA
TAAATGTAGAAATTTTTTGAAACACCGTCTGTTTTAATGTGAGATATTTGGGATTAAGAG
GACTCATTTTAGGTAGAATAGCATTTAAATCAGTTCCATTCTCACTCGCATATTCTCGCT
TTAATGACGTGTTAATATAGCGCTTAGCAGCCTCTTCATTTAATTGTTCTGTTTGAATTA
ATTCTTGAGCTTCTCGCTGTTGCTCCTTCTGAGCAAACTGGAAAAAGGCTTCAATTACGC
TGGCTTTATCTGGAATATTGTCAAGGTTTGTTTGATTAATAAAATCCACAATCAAACTTT
CTTTTGCTCGATTTCCTACGCTAGAGCGAATAATTCGGCGAATTTCGTTAATTAATGTTG
GCTTATCTTTTGTTTTTTTATGATGTTCGAAAACCAGTTCTAAAATATAATCAAGGTTGA
TTTCTTGTGATTTCAATAGATCAATTTCAAATACTACATCATCCCAATCAATCGTTGTCT
TGTCTTTATCATTGCCTGTTTTCTGCTGACGTAACCAATCTCGAATATCATTATAAGTCG
AACGATAATCTTGAATAACTCTTTCTGTCAGGACAGTTGTACCAACATTATAGGCGCCAC
TAGGTTCTTCTACTCCATCAACAATATTCGTTTTTTCACCTTGAGTTAATGCATGAAACT
CATCGTAATTTTGTAAAATATTTTCAAGGCGAAGATACTCGCCAAAAAGTTTCACAAATT
CTTTCTTATCTTGTTCTGTTTCAATTTTTGCTGGATCTGAGAAGCGAGTTTGCAACTCTT
TGACGACTGAGCAATAACCCCGTTTAGCTTCGCCAGTAGCTTGATCGATATAGCCATTCA
TATATTCCTGATAGCTTTTCTCCAAAACTACATTACGAGTATTGCTATCTCCAAATAACG
TAATCGTATCAATCGTTGCTTGTTCTAAATCACGGAAGGTGACAATATTTCCGAATGTTT
TGGTCGCATCAAAAATACGGTTAGTACGAGAGTAAGCTTGCAGTAAACCATGATAACGTA
AGTTTTTATCCACAAATAACGTATTCAGTGTCGGTGCATCAAAGCCTGTTAAAAACATAC
CAACCACAATTAATAAATCAATATCTTGATTTTTTACCCGTTTCGCTAAATCACGGTAAT
AATTCTGAAATTCTTTACCTTCTATGCTATAGGTCGTTTTAAATAACTGATTGTAATCGT
GAATAGCCGTAGTTAAAAACTCTTTTGCCGATGTATTCATTGCAGTAGGTTCAAAGGTTT
CATCTTCAATATCCCCTATGGCATCTTGCGTTTCATTAGCTGCAAAAGAAAAGATTGTTG
CAATTTTCAGTGGTTTTTCGACCGCTTGTTGTTGCTGTTGAAAACTCTCATAATACAGCT
TAGCAGCATCTACACTACTGACGGCAAACATCGCATTAAAACCTTTTCCCGTTGCATTTA
AGCGGTGGGTCTTCTGTTTGAAATGGCTCAAAATATACTGCGTAATTTCTTTAATTCGTT
CTGGGTGTAATAAAGCTTGTTTGGTTTCAAGTGCGGTGAGTTTTTTCTCATCTTTTTCCG
TTTCAATATCACGGAATTTTGGACGGACATTGTTGTAATCCACCTTGAATTTCAACACTT
TTTCATCACGAATGGCATCGGTAATTACATAAGAATGTAATTCTCTACCAAAAACACTGG
CAGTTGTTTCTGCACCTAACGCATTTTCTGTAAATATAGGTGTTCCCGTAAAACCAAATT
GACAGAATTTCTTAAACTTTTTCTTCAAATTCTTTTGTGCTTCGCCAAATTGTGAACGAT
GGCATTCATCAAAAATAAACACCACGGGTTGTTGATAAATCGGCAGATTATCTTCCGATT
TCATTAGGTTGTTTAATTTTTGGATAGTTGTGACAATAATTTTATTATCGTCTTTTTCAA
TATTCCGCTTTAACCCTGCGGTACTTTCAGAGCCATTTACACTGTCAGGTGAAAAACGTT
GATACTCTTTCATAGTTTGATAATCAAGGTCTTTTCTATCCACGACAAAAAAGACTTTAT
CAATAAAGTCTAATTCAGTGGCAAGACGTGCCGCCTTGAAACTGGTTAATGTTTTACCAG
AACCCGTGGTATGCCAAATAAATCCACCGCTTTCGGTATTGTTCCAATTTTTCGTTAAAT
AGGTATTGTTTATTTTCCATAAAATACGTTCTGTTGCTGCAATTTGATACGGACGCATAA
TTAATAAATTATTACTGGTATCAAACACAGAATATTTGGTTAATACATTGAGTAGGGTGT
TTTTTTGAAAGAATGTTGCGGTAAAATCTTTTAAGTCTTTGATTAAAGTATTATCAGATT
TTGCCCAATTCATCGTAAAGTCAAAACTATTTTTATCTCGTTTGGTCGTATTGGCAAAAT
AGCGCGTATCTGTACCGTTAGAAATAACAAAAATTTGTAGATATTTAAATAACGAATTTT
CTTTATTAAAACTTTCTTTACTATAGCGATGAACTTGGTTAAAGGCTTCCCGAATTGCCA
CTCCTCGTTTTTTGAGTTCAACTTGCACTAATGGCAATCCATTTACTAAAATAGTAACAT
CATATCGATTACTATGTGAACCAGCTTGTTCAAACTGGTTAATCACTTGTAAACGATTGC
GGGCAATATTTGTTTTGTCAATTAAATAGATATTTTGAATACGGCCGTTGTCAAAAACAA
AATCATAAATATAGTCATTATGGATTTTGCGCGTTTTATCAATAATATTTTCAGCCGGTT
TATCTAAATATTCCGTTAAAAAACGTTGCCATTCACTATCTAAAAAAACGACATTATTTA
ATTGTTGTAATTGTTCACGAGCATTGCTCAATAATTTTTCAGGCGTGGTAATATCTGCAC
GATACTCATAATTGAAGGTTTGTAAATCAGCAATAAACTCTTGTTCTAAATCAGCTTCTG
TTTGGTAGCCTAAATTAGGTTGTTCTATCTTGGTATATTTATCAAGAATGATAAAATGAT
TGGTTTCAGTGATAGGCGTTGTTTCAATAGTCATAATTTTATTCCTGTAATATATGTAGG
ATGGGCTTTAGCTCATCATCCAAATCCTCATATATATTTTGATGGGCTGAGTCCCATTCT
ACATGCTATTATCTACTGAGGAAAACTTAATAATTTCTCTCTGTAATATTCATACTGTTT
TTGTCTTAATTCAATCTCTTTTGGTAACCCTTCAGTGATAGAATTGGTTAAAGTTTCAAA
TTTATCTAAAATTGTTACGATACGTTGTTGTTCCTCAAATGGAGGGGCTGGGATTTTTAT
ATTACTTAAATTGTTTTTATTTAATTTTGGTTGGGAAGCTCCGGAAATATAAGGCGTTAA
ATCAATGTTATTTAAATAAAATTCAACAAATCTACGTTCAGTATAAGTATTAAATTTTAA
AACATGAGCGTGGTTATTAACCCAGTTTTTACCACTAATACTGAAGGCAATAGGCGTATT
TCTTGCTAATAAATTTGCACCGTCTTCAGATACTAGCAAATAATCACCTTCAAATATATA
GTCTTTAACATAGTCTACAATTCCTGAAGCTCCATAGTAAGGTATATTTCCTTTTTCTCG
TAGCCCACTGGTTATTGGTTTTCTCATAAAATCCAAATTTTCAGATATATTTCCCAAAGC
CTTAAACACCACTTTCTTATTGTGCCATAAGGCTTTGGTAATAGGGTTAGTCTCGTCCCC
CCCCCTATCAGAAATATCATCAAAATTCAATAATTTATCTCTAAAATATTGATATTGTTT
TTGTCTTGAAGTAAGCTCGGCTGTAAGCTCGGCTGTAAGCTCGGCTGTAAGCGAGGTAAA
TGCGTCCAGAATTCGTACTATCTCTTGTTGAACATCAAGAGGGGGGATGGGAACTAAAAA
TTTGTCTGTATCTGGTATTGCAATTTGTGGCATCTGCATTTTAGAGCCTATATTTTGAAA
ATATGCTTCATTTTGTTTTAAAAAATAATAAATATATTTTGTACTGATTCTTTCGTTTTG
CGAATAATAAGACCACATCTCATTTTTATGAGAAAAAACTTTATCGTAATATTCAAATTC
AATAATTCCTCTAGATTTCACTATAATTGATGGATTTTTATTTATATCTTTTTCTGGAAT
GTCTCCAAAATTTACTAGTGCAAAAGTTTTTCCTCCTGCAAAAATTTTTATTGGTGCATT
TTCTTTGTGTAATGCTTTCATTTGACCAGCAGTTATTTTTGTACCTTTAGTTCTAGTAAG
TATATTTCCCAAGGGTTTCCATTCCACCTCTCTACCATTCAACAACTTTTCAATAAAACG
ACTTTCTATCATGTTAAACCTCATAAAATAGTCTTTAGTCCATCATTTAATCTTTTATTT
TACAAGAGCTACAGCTCATCTCTTACTTTTCTATATTTTGCAAATTTTTACTAAAATCTA
ACCGCTTGTCATATTACTTTAGTAATATCCCTTGACCTTTGGAACCTGAGTTGTACAATT
CGCTTCAATAACTCCCCCTACTTTGCCAACCAATGAGGTTGGAGCGACAAGGTTGGGGGC
TTTCTTTTCATCGTCAACAAGCAGACCTCTACTTTTTAGAATAGGCTTTATTGTTCAATT
TCTGCAATGATCGCATCAATTTCTGTACGCAAGCGGTCAATATTGGCAACTGTTTTGCGA
ATTTCAGCATTTAGTGCCGTAATGTCGATGACTTCTCGTGTATCTTTTTGTTCAACATAA
GAACTTACGGCGAGATTATATTCGTTTTCAGCAATTTTCTGATTTTCAACGGATTGAGCA
AGATGAGGTACATCAGTTTTTTCGCTAAATAATTTAATGATTTCAGCAATATGCTCATCC
GTTAAAACGTTATTATTCGTTTCTTTCTTAAATAGACTGCTTGCATCAATAAATTGGGTT
TTGTTATCTGGTTTATGTTTTGAAAGCACTAAAATATTCACGGCAATTGATGTGCCGTAA
AATAAATTTGGTGCAAGAGCGATCACGGTTTCTACATAGTTATTATCGACAAGGTATTTA
CGAATTTTTTGTTCCGCTCCACCACGATAGAAAATACCAGGGAATGTTACAATCGCTGCA
CGTCCTCGAGTAGAGAGGTAGCTTAACGCATGCAGAATAAAGGCAAAGTCTGCTTTGGAT
TTCGGTGCTAGAATACCAGCCGGGGCAAAACGTTCATCATTTATCAATGTCGGATCTTCA
TCACCAATCCAACGAATAGAGTAAGGTGGATTGGATACGATTGCATCAAATGGTTTATCG
TTTTGAAATTGTGGGTCGAGCAGTGTATTGCCGAGAGCAATATCAAATTTATCGTAGTTT
ATGTTGTGTAAAAACATATTCATACGAGCAAGGTTGTATGTGGTATGGTTAATTTCTTGC
CCGAAAAAGCCGTCTTCAATAACATGATCATCAAATTGCTTTTTCGCTTGTAGTAGTAAT
GAACCGGAGCCTGCTGCAGGGTCATAAATTTTATTAACGGTTTTTTGTCCGTGTAATGCC
AGCTGAGCAATAAGTTTGGAAACGTTTTGTGGCGTAAAAAATTCCCCTCCTGATTTTCCC
GCATTAGCAGCATAATTTGAAATTAAAAATTCGTAGGCATCGCCGAAAAGATCAATGTGA
TTATCTTCAAATTTCCCAAAATCAAGTTCTTCAACCCCTTTTAATACAGCAGTCAAACGT
TTATTTTTATCGGCAACGGTATTACCAAGACGGTTACTTCGTGTGTCAAAATCAGCAAAT
AAGCCTTTAATATCTTGTTCAGAAGGATAACCGTTCGCTGAATTTTCAATATCTGCAAAA
ATCTCTGCCAATTCTATATTCAATGCAGGATTGGTGTGTGCATCTTTAACAACATTCTCA
AACAGTTGGCTGGGATAAATAAAGTAACCTTTACTTTTGATCGTATCGTCTTTGATTTGT
TCTAAAATGGGATCGTCATCTGAAAACTGAGCGTAATTAACACTTTCATCGCCTTGTTCA
ATATAAGCCTTAAAGTTTTCACTGATAAAACGATAGAAAAGTGTGCCTAATACATATTGT
TTAAAATCCCAACCATCTACAGAACCTCTTACTTCATTAGCGATCTGCCAAATACGGCGT
TGAAGTTCTGCACGTTGCTGAATACTGATTATCATTTTAAAACTCCACTAAAATAGGGTA
TTATTTACAACTGAACGTTATTATACTGAATATAGGCATATTGTTTTTTAGTATAGGAAG
ATATGTTTATTATTTTTGCAAATTTAGCACAAATTTTAATTAATCAAACTATTTTTATGA
ACTTTAAAGAAATATCGCACACTAACAAGCGTGCATTCAAGAAAAATAAAAACAGCGTAG
AAGTTAGGAGAACGCAAAACGATGAGTGAGCAAAGAGCCGATCAAGAATTGGTTGAGCGT
GCACAAAATGGTGATAAGAAAGCGTTTAATTTACTCGTCGTGCGTTACCAAAATAGAGTA
GCTGGGTTGCTTACTCGCTATATCGCAAGAGACGATATTCCAGATATTGTGCAAGAAACT
TTTATTAAAGCCTATCGTTCATTAAATGCTTTCCGTGGGGAGAGTGCTTTTTATACTTGG
CTTTATCGAATTGCTGTAAATACGGCAAAAAACCATTTAACCGCCTTAGGCAGACGACCA
CCGAAAGAAGATATTTTAGCTGAAGATGCAGAAGTTTATGATGGTGGGGTGCAGTTGCGT
GAGGCTGATACACCAGAAAATTTGGTGTTGTCTGAAGAATTAAAACGTGTCGTGTTTGAC
ACAATTGAAAACCTACCTGATGAGCTTAAAACGGCAATTACGTTGCGTGAGCTTGAAGGG
CTGAGTTATGAAGAAATTGCAGAAACAATGCAATGTCCTGTGGGTACGGTTCGTTCCCGA
ATTTTTAGAGCAAGGGAAGCGATTGATGCCAAAATCAATCCGCTTTTGTAGCAGAATTAA
AATACTTTGGAGTTATCTATGCAACATAAAGAAACACTTTCCGCCTATATGGACGGACAT
AAAGAAAGCGGTGATTTCGCTGAAACTTTATGCAATAGTGCTGAGTTACAAAAAACGTGG
GCGAACTACCATACTATTCGTAGCGTGATGCGAAGTGAAGAGCAGATTTTGGGTAGTGAT
TTCTCTGCAAAAATGGCTGCGTTGCTCGAAAATGAGGAGATTGAGGCGGTGGCTGAAGCT
CAACAAAGTGAGAAACCAAGAGGTATGTTACTCAAATTGAAACGCTGGGCAACACCGTTA
ATGCAGGCGGGGATTGCAGCTTCTGTCTGCTTGGTAGCCGTTTGGGGTGTGAATATGATG
AACAGCAGTGAGGAAGTGGCTCAAGTGGAGCAACCTGTATTGCAAACCTTGCCTTTCTCA
AATTCTGTACAGCAAGTAAGCTATAATGCGCCAGCCAAAGATCAGCCGACAGCTGAACAT
TTGGAGTATCAGCAACGCCGTATTAATGTGCTGTTGCAAAATCACGAGTTACAACGTCGT
ACTAGTGCAGGAAATGTGACTTTAACGGAAGATGAGAAACAAAAAGCACAAAACTCTTCC
ATTCAAGTGCCATTACAGCCACAAGCACAACCTCAAAATAATCAGTAACTTTTTATCACT
CGAAGGGGCGTTTTAAACGCCCCTCTATTTTTTAATATGCCTATGGAAAACGAAATCGAA
CTAAAAATAATGCTACTGCCTGAAAATGTGCCGATGCTAAAGCAGTGGATAAATGCTCAA
CCTATCTTAGAACAAGGAAAAGAGCTGTTAGGAAATACCTATTATGATAGCCCCGATCTC
TTTTTTGCGAACAACAAAATGGGATTACGGGTTCGTCATCAAAATCAGCAATATGAATTA
ACCCTTAAAATGAAAGGCGAAATTGTAGGTGGATTGCATATTCGCCCTGAATATAATCTA
GCATTGCCTGATGCTCAGCCAGATTTTAAGCGGTTAGTTTCTCACTTTAATTTACCCTTT
CCGCAAGCAGATTTATTAGACAGTCAATTACAACCAACCTTTAGCACCGATTTTGTGCGA
GAGAAATGGTTGATTACAACGCCGACGGCTCAAATTGAAATTGCTCTCGATCAAGGCAAA
GTGAAAAATCCTTTTGGGGAAGAAGCCATTTGTGAAGTGGAGTTTGAATTAAAACAGGGA
ATGCTAGCGGATTTAATTGCATTTTTAGACACATTGCCTAAACAAGATGGAATGTGGTTT
AGTAGCTTGAGTAAAGCCCAGCGAGGCTATTTGGTCGGACAGCCTGAGCAGATTGCAAAA
GAGATCGATAAACTTACCGCTTGTGATATAGCACAATTATCAGAAAAAGCCCGTTATCAG
TTAGAGCAACAGTTGGTGGACTTTTGGCGACTAATGCAATCGCCGAAATTAGCCGAAAAA
TTAGCGACGCTATATCCTCAGCAAGCAATGGAATATTTTACAGGGTGGGAGTACTTCAAG
AGGAATTTGGAAAAGTTGAATGTTTGGATTTAAAAATGGCTATATAATTCTAATAATCTT
[truncated: 1,777,337 more chars]
