# Supplementary material for: Whole-genome sequence analyses of Glaesserella parasuis isolates reveals extensive genomic variation and diverse antibiotic resistance determinants
Source: PeerJ. 2020 Jun 22;8:e9293. doi: 10.7717/peerj.9293 (PMC7316082; doi:10.7717/peerj.9293)
Supplement: Supplemental Information 6 [file peerj-08-9293-s014.fasta]

>H40 Scaffold1
CTGATCGAGCAGTTACTTCTAACACAAAAAATTCAAGTAGCTTTTTCTGTATAGATTTCT
TTAATTTACAATGAGTTATCTTCATTTTTGTAGGTTAGCATGCTAGCTAATCTACGTCAG
CCTCTAAATCTTTCATCAAACCACGTCTACCATCACAGGTAATCGATTGAATTATATAGC
CTTTTTCTCTTAACCTATTCAGGGCAAGTTTGTAGTAAATATATTTTTCGGTTCGCACAA
AATAATGGGAAATGACATTATTTGAAAGCGTATCCATTAACACTAATACGCCAAAATAAC
GTCAGAAAAACGTTGTATCCATAATGATATTCAGGTATCGATTTGAAGGCAGTTTTAAAG
CCGTTTTAAGTGCTTTATCGATATATCTTTGAATCGTTCTGACTGAACAATGATATTTAA
CGGCGAGTTGTTGATAGGTTTGTTTTCCGGATGTGTAATCAGTCCAAATCTTAATTGGAT
CTAATTTAGTTTTTAAGATAAAGGTTTTATGACATTCATTACAAAAATAACGTTGAGTCT
TATTTTGTATTCCATGTTTCTTTATTTTCAGACTTTGGCAAAATGGGCAGTTTTTTGTTC
ATATTTCAAAAAGAGGGCTTAAGGCCTTGTACTATAGGGCTTTAAGCCACTTTTTAGCAA
CTATTTGTCTATTACACCTATTTAATTTTCGCTTAAGTTCACTAAATGATCCCTCTAAAC
GATTTGCCATCTTTTCTATATTTAATTCAGAATGTTTTGTCTGTTACATGAATTTCCTAC
TCTGCCAACCCCTGATCCCACTCTAATGCTTCTTCAGGTAATTTACGTTGTAATAAAAAT
CTGCGGTTAGCTTCTGCCTGAGGTTGAACAACCTTACTTGATGGGGTTGAGAAACTAATT
CCGCCGTTAAATAATTGAGACATTGTGCCTGAGTTGATACTGACACCATTGAGGCTAATA
TCCATTGTATAGCCTGACGAAGCCCAGAACTCGCTATTTTTACGGACAAGGTGTTTATAT
TGGTTGGCTATGCGTAAATGGATCAGCACTCGGTCGCCGAGTTCGCTTAAACTGAGCTGT
TGTACCATACCCACTTGCATTCCTCGATACATTACAGGGGCTTGAGGGGTGATGCCATTT
GCGTCTGTGGTTTCCACAATGATTGGGAAGCCGTTGCCGTATTGTGTATCTGAGGTGTCC
GTTGCCCCTAATTTGAACTGTGTTTTTCGTTTGCCATTTCCGGCTTCTACGCTGATGTAG
TTTTGAATAACGGCATCAAGATTTTTGAAGCCTGTTGTGTCAATTTCAGGGGAAACGGCA
TTAAATTTGCTACCTGCTTTGGCAACGATGGCATAATATTGTCCTTCGATGTAAGCGGTG
GCTTTAACCTGTTTTTTTGCATTGTCTAGCTGTAGCGTTTCAACATTGCCGATGGTTAAT
CCCATATACTTAATCGGCATTCCTTTGCTTAATTTAGAAGCATCTTGAGCAATCAAGGTG
ATATAAGTATTACCAGAAGTCGCTTTCGTGTAACTGCTGTATAAGGTTTTGTTACCTTTA
GTTCCTTGATTATCAAAGCTAATCGCCCCTTTGAGTGTTCGCATTAGTGAACCCATTTTG
AGATTAACACCGTTGGTAGACACGTTTACCTCTACCGCAGGCTCAACCCAAAATCGACTA
GTTTCCGTCAGCAGATGGCGATATTTAGGTTCAATAAATAGATCAACTTCAAACTTCGTT
TTTTGTGGGCGAATATTAAGTACTTCACCTATCGGGAAGTTGCGATAAAGCACTTGTGAG
CCTTTATCAATGCCAGATAATTCTGTAGCAGACAAACTCAGCGTTGCCTTTTTCTCACCG
CTTACAATACCAGCTTCTGCACTCTCAATATCTTTGAATAATGGGTATTGTTTTTTCGCT
TCCCCTTGAGCTTTATCTGAGAGAATACGAATACCGCCAGCAAGCCATTCAGATGGAGAA
GCAGATTGTACTCTTAGACCATCTAAGCCAACAGCAATATCTAAGTGTGAAATCGCCACA
AATTTGCTGTTCCCTGCGACAAGGGTACGATAAGGCGGATAGATGATGCCTTGAAATTCT
ACGCCGTTAAGCGATAACTGGCGTTTCACAATTTCGCCAATTTGTATATCGTTATAATAA
ATGCCCTGCCCTTCGCTTACACCATAAGATTGCGGCGATGAAAGGGTAATTGCTAAAACG
TTAGGACGAGTGAGCAAATAATCAGCTTCTTTTTGTACATTAAACGTCAGTTTAGGCTCG
CCATCACCCTTTTCAATTTCAAAGTAAGTCCCTCTCAATAGCTCACCCACTTTACTCAAT
TGTTCTTTATTGAGTGCAAATTTAGGTTCTTTCAGGAGAATTTGACTGCCTGAGCGTAAT
AAATCCGTATGTGCAGGGTCGATCAATAATTTACCTTGAGTTGTCGCTTTGGTTGGTTTG
GTTTCAAAGTAATCTTGTTCGGTTTCATTCAGTTCGAGGTGCGAAAGTACGCCAACTTGC
AGGTTTTGGAAATATACCGGCGTTTCATTTACTTTTAAATTCGGCATCATTGGCAAGGTG
ATATTGACTTCCGTCCCTCGTTGAGCCAATTTTAAGTTATCGAAAAGTTGAAAACGTTCG
CCCTGTTTGGCATTTGTTGCCATCTCAGGCGAGTCAAAAGCAACAGCCCCTTGCACCATT
GAAGCAAGGCTATCTACATTGAGATTTACGCCAGTAAGATTGGCATTAAATTGAATACCG
CTAATGTTCCAAAAGCGACTTTCTTTTTTGACGAGATTGGCGTATTTTTTATCAATAACT
ACGTCAATTTCGACATTCTTTTGATCTGGAGTAAAGCGGTAATCGGCAATGCTTCCCACT
GGCACTTTTCGATAATACACGCTTGCCCCCACAGTCATTGAGCCTAAATCTGAGGCAACT
AATTTCACCAATAAATCGCCATCAGCAACGGTCACTGCAGGTGGTTCATCTTCAGCCACA
AATTCATCTTCACTAGAGGCATCTTCATCATCATTCGGCAATAAAGTGATGTAGTTACCT
GAAACAAGTGCATCTAACCCCGACACCCCAGCTAAAGAGGCACTCGGTTTGACTAGCCAG
AACTTTGTTCCTTCTTTTAATACCGATTTCGCTTCGGGATTAACTTCCGCCTCCACCTCA
ACCTCTTTTAACTCATTGATAAAATAGACTTTTTTTACTTGACCAATTTGCAAGCCTTGA
TAACGAATAGCGGTTTTTCCTGCAGTAATCCCATCGCCTTTACTAAAACGAATGGTAATT
TTCTGTCCTTGCTCTTGAAGAATTTGGAAAAAAAGCAAACAACCAATCACAAAAGCGACA
ATTGGCAATAACCAAAATGGCGAAATTTTACGAGGCTGTCTAATTTTAGCAGGAATACTG
TTTGGCATATTTTCAGACATCATTTTATCACTTTTAAATACAAGCAAGCGGCGAGATTTT
GCAAAAGGTTTGCGAAATCTCACCGCTCTTGTGTTTATTAACTCATTGAAAAAGAAGAAT
TATTTTTTGTCTTTCTCATCACATTTTTGAATATTGCTACATTTACCATACAAATATAAG
CTATGGTTTGCAAGCTCAATTCCGTGTTGTTGGCTGATTTCACGCTGACGGCGTTCAATT
TCAGAGTCTTTAAATTCAAACACTTTACCACAATCCATACAGATAATATGGTCGTGCTGG
TGGTTCATATTTAATTCATAGACGGCTTTATTCGCATCAAAATTATGGCGAGTTAAAATG
CCAACTTCTTCAAATTGATTTAATACACGATAAACTGTTGCTAATCCAATTTCAGACTGA
CGTTCTAGCAATAATTTATAAATGTCCTCAGCAGAAAAATGCTGCATACTATCACGGGTG
ATTTGCATTAACTCAAGGATTGTTAAACGTGGCCCAGTAACTTTTAAACCTACTTTTTTC
AACAATTTCACATTTTCTTCAGACATATATCCTCCAATAGATATATTAAGCTAATTCCGC
TAAATACATTTCATCAAAAATTTGTTTACACCAACGGTTTACACGTTCTTCGGTGAGTTC
TGGCTGGCGATCTTCATCAATACATAAACCAACAAAGGTTTCATCATCAATTAATGCTTG
TGAAGCCTCGAAAGTATAACCTTCCGTAGGCCAGTGACCGACAATTGTACCGCCATTAGG
TTCAATAACATCACGCACAGTTCCCATTGCATCACAGAAATATTCTGCATAGTCTTCTTG
GTCGCCACAACCAAAGATACCCACGATTTTTCCTGTAAAATCAATTTCTTTTAATGTCGG
CATAAAATCGTCCCAATCTGCTTGAGATTCACCGTAATACCACGTTGGAATACCAATTAA
TAAGAAATCGTAGGCTTCAATATCTTCCTTCGTGCTTTTTGCAATATCACGAATATCCAC
TAGATTTTCACCTAGTTGTTTTTGAATCATTTTAGAAATGTTTTCTGTGTTTCCAGTATC
ACTACCGTAAAATAAACCGACAAGTGCCATTTGAAATACCTATTTACTTAATTCAATGGA
ATCTCCATTGAGATAATCGTTTAAAATGAGTTCAATTAACTGCCCTCTAGACAGCCCTTT
TACCGCAGCTTCTTGTTCCAATGCCGCTACCAAATCCGAATGCAATTTAAGCTCAATCCG
TCTTAATCCTGACGAACGATCTCGCCTGAGTTGATTACGTTTATTAATTCTAACTTGTTG
CTCTCCGCTTAGAGGATTTGTGCGAGGTCGCCCAACCTTTGGCATATTTTCAAACAGATC
AAGCGTAATACAATCCGAATCTTGCTTTGCCATTACTACAATTTTGGGCTGAGTGCTTCT
TACTCAGATGCGAATGAGAAGCTAATTATCAAAGTGCGAACTATAGCACAATATAGAATT
ATTGGAAACGCCCTATCAAAATATTCATTATAAATTGAGATTACCTAAAACATAATTAGC
TATTATTCTGCTGCCATATAACTAAATAAAAAATGTAAACTAATTTTAGTTAGTCATTAC
TTAACCTATGTCGGTAATAAGCCACAACCATAATCACCAATCCCCCGATAATCATTGGCA
ATGAAAGCAACTGCCCTCGTGTGATTAAATCCGCTGCCGTATTTACATTTGGATCGAACT
CTCGGAAGTATTCAACGATAAAACGGAAAACCCCATAGCCAACTAAGAACAATCCAGCTA
CAGATCCCACTGGACGAGGTTTACGGATATAGCTATTGAGGATAAAGAACAGCACCAAAC
CTTCTAAAACTGCTTCATAAAGCTGAGAAGGGTGACGAGGCAAATAACCGCCACTTGGAA
ACATTATCGCCCAAGGCACATCTGTCACACGTCCCCAAAGTTCATCATTAATAAAGTTAC
CAATACGTCCTAATCCTAAACCAAAAGGAATAAGCGGTGCGATAAAGTCAGCGGTTTGCC
AAAAGTTGCGATTTTGACGGCGAGAGGTCCAAAGCATTGCGACAATCACACCAAGTAAAC
CGCCGTGGAACGACATTCCCCCTTCCCAAATACGAAATAAATAGAGAGGATCTTGTAGGA
AACGGTCAAAGCTATAAAAGAACACATCACCAATTCTTCCCCCTAGAACAACGCCCCAGA
AGCCATTAAACAGCAGTTGATCGACCTGTTCGACACTCCATACCCCATTAGAATTTTTCG
CACGTTTGGTACCAAGCCAATAGGCAAAGCCAAAACCAAGCAGGTACATAATGCCGTACC
AGTGTAAAGAAACCGGACCTAACTGCAACGCAACGGGATCGATATTAGGAAAAGTTAAAA
ACTGTTCAGACATAAATTTCCTTTATTTTAAAAACATATTCACGGCAACACACATCAAGA
AAACGGCAAAAGCACGTTTTAAAATCGGCACAGGCAATTTGTTCGCTGCCGTTGCCCCTA
ATTTTGAGGTAAAAATAGAGGTCAGCGTAATTCCCAACAACGCAGGTAAATACACATAAC
CTACCGCATATTGTGGCAAATTCGGATTATCCCAACCACTAATCACAAAGCTAATCGCTC
CAGCTAATCCTAATAAACCACCACAAAAAGAAGAAGTGCCAATCGCTTTTTTCAGCTCAA
TCCCTCTGCTATTTAAAAATGGCACAATAAAAGCACCGCCTGCAATGCCAGCAAAACTGG
ATAACACCCCGATTACCCCTCCAGCAATCAACGTAGATTGAGTAGTCAGAGGCTTAGGCT
CTGCTTGCTTTGGCTTGAGCGATAAAAACATCTTCAGCGAAAGATACAGGATCATCACCG
CAAAGATTTTTGTCATTACACTTTTTGGCAGATCACTCACAATCAAGCCTGAAATAAACA
CCGCCACCATCAACGCAGGCACAAAAAACTTCACAACTGACCATTGTACATTGCCTAACT
TATGATGACGTTGTGCCGCTGAAAAAGTGGTTAGCACAATCGTTGAAAACGACGTACCCA
ATGCAATCGACATCAACAAATCATCTGGCACACCAATTTGAGGCAACAAATACACAAGGG
TTGGAACAATAATCATACCGCCACCGATACCAAACAACCCTGCTAAAAAACCAGCAACTG
AGCCTAAAATCAAGCAACAGACAAACATTTCCACCATCATTTTTTCCCCTTAAACACCCG
ATATGGTTTACGAAGCTCACGTTTTGGCTGAGTACGAAACTCTTTTCTCTCGTGGGTAAA
CTCTTTGTTATCTCGATTTTTCTCGCTTTCGACTTTTTTCTGCTCACCCATCAACACCTG
AGCAAACTCTTTCATCACCTTGCGGTACACATCACGTTTAAACGACACCACCTGTCGCAC
AGGATACCAAAAGCTCACCCACCGCCAGCCGTCAAACTCTGGCGTTTTACTGGTTTTAAG
ATTAATAGCCCCCTCGTCTGCCACTAACTGCAACAGAAACCAACGCTGTTTTTGACCAAT
ACATACAGGTTGAGTTTGCTCATTACGAACTAACCGTTTTGGTAATTTATATCTCAGCCA
ATACTTCGATGCCCAAAGCAATCGCACATCCTTTTTCGTTAAGCCGACTTCTTCATAAAG
CTCACGGTACATTGCTTGCTCAATGTTTTCCCCCTCATTAATTCCCCCTTGAGGAAATTG
CCAAGAGTTTTGACCAAACCGCTTCGCCCACAGAACTTGCCCTTGCTTATTACAGATAAC
GATACCAACATTCGGGCGGTAACCATCGAAATCGATCAATTTAGACCGCCTTATTTAATC
AATTTGAAAATGGTGTGATTGTTTCATATTTCGGCTATTTGAACAACTAGCAAGGCAAAA
ACAAGCGGTGAGATAGCCAAATTTTTTCGCAACCGTGGATAACTCTGTGGATAACTTGAA
AATTTGTTGATAACTTTTTTGGGATAAGTTATCTAACCGCTTGATCTTAATTCAGATCTT
ACTTCCTGCCATCGATCATTTTCGATCCCTTTTCACTGTATAAGCACACATTTAATCGCT
CATTTTATTTTCTTTCTAGGATAACTTAACCACTTTTCAGACTAAATTGCCATTCTATTC
ACATTTGATGTGCTTTTATCCCCATTCCCTGTGGATAAAATTGTGATAGATCGGGATAAT
GATCGTGTATAACCTAAAATCAGCCCAGATATTTTGCTTTTTTCCTTTAAAAAACAATAT
GTTATTTCATTCTTCTTATCGAAAAAAACAAGTGCTCATTTATTAAACATAATATAAACA
TTAACAACTATCAAAATAGTGAATTTGTGGGAAAATCATGTTTAATGTTAGAATCCAGCC
CGTTTTTCTAATTGTTCTACAAAATTTTCGTTTAAATTTAGCTTCTCGGCTAAGTGGGAT
AAAAATACGATCTCTTTTCTAGAGAGCTCTTGACAGACCAAGCGTGCAGCAAGGTAAACT
TGTGCCGCTAAAGCGGTGTCGTTTCCGACAGTTTTTGCAATTTCATTCACGGATACTGGC
TCGTGCATTTCATGCAGTAACCATTGTTGTAATTCAGGGTCATTACCGCCCTCTTTTAAG
ATTAAAGCTTCTTCGTTCTCATCCAGCTCACCGTCTGCTAATGCAGCTGCAAGCATTGTA
CGTAAAATAATTGCTCCCTTCTCTTCCGAACTATCCGCTTCAAAAGCTGTTTGGCTTAGT
TCTGTCGTTTGGCTTGTTGCCTGGTTCTTTTGATAATCTTGATAGGCTTTGTAAGCCAAT
CCACCAAGTGCGGCTAAAGAGCCGAGCTTAGTCAAATTAGCTCCGCCGTTTCTGCCTAAC
ACCATTGATAAAATACCGACCAATGCTGCCCCACCACCAACTTTGGTAATAGTATCTACG
TTGCCCGATTTGATCTCACCAGCAGTATTTTTGGCAGAACCCAATACAGAGCTTAATACG
TTACCTAAGTCCGATTTACTTTGATTAGCTGTGTTGCCGACAGATTTTAAAACGCCGTTT
AAAATGCTATTAAAATTCATATTGCTTTCCTTTTGGTTAATAAAAAATAGTTAGGAGTAG
ACATTATGTTATCAAAATAATTCAATTTTTTTCTGCAATAAATTTCTTTGCCAACGCCGA
CAGTGCATCGGTCACATAAACTAACAGCAAATAACAGAGCAGATAAAGGGTAATTTCAGA
GTAATGGAAAAAACTCATCGCCAGTTTAAACTGCATACCTAAACCACTTGCCCCAACAAA
ACCGACAATCAGCGTTGCCCGAATAATGTTTTCCATACGATAAAGAATGTAATTGAGAAA
AGTACGCATCACAGCAGGATAGATCCCGTAAAACAAAATTTGGTTTTGTGAAGCCCCATT
TTGCATTAAATGGCGGATCGGTTTCTCGTCCACATCTTCAACCACTTCGCCGCACAGTTT
GCCTAATACACCGAAATTGTGAATGGCTAATGCTAATGCACCTGGAATGATCCCTGGTTT
GAAGATAAAGACTAAAATCATCGCCCACATCAATTCCGGTACGGATCGACTAAACAGAAA
TAGCCCCCGACTGATATAATAAGCGACACGATGATACCAGTATGTTCTGTGGCGAAAGTG
TCCCTGTGCCACGTTGCGAGCGGACGGCAGAACCAAAAGGAACATCGCCATGCCTGCAAT
GCCTGTTGCCAGAATACTCATCACAAAGGTTTCCCACGAGAGCCATAGGGCTTTTTGCCA
CATTTCAGGGTCAAGATAGGCAGGTAGCTCTTCACCCACACCAGCCATCCCAACTAAAAA
TTCCGTAAGATAATCCCAATTTTCCGCTCGAAACAGTTCACTAAGTGCAGTGGGTTGATC
TTTAAGAATATAGCCCCACGACAGCCCGATAAGTCCTAACACAGCCCAAAATGAATAGCG
GATAAAATAGCGGTCGATATGTTTTCTCATTTTACTCGGCTCCTGATGGCATAGCTCCAG
CGGTCAACCAGAACGATTAACCCGATAAGGAAGATCAAGAATGTCCAAACCTGATCATAT
TTCAGATCTTGTAAAGAAAGCTGAATTTGCATACCGATCCCTCCTAACCCAACAAAAGAA
AGTACCGATGAAGAGCGGATCGCACATTCAAGGCGATACATGGTATAGCTCAACATCGTC
GGCAAGGCTTGGGGTAGATAGCCATAAATCAAACATTGCATCGGCGTTGCCCCTGCTTCT
TTTAACGCAAAAATAGGTTTGGAAGGCACCGCTTGTAACGTATCTGCATAGATTTTGCCT
AAGTAGCCAGAATAAGGAATAGCAAGGGCAAACACTGCACCTATCGGATTTAACCCGACA
GCCGCAACAAAGAACCATGCCCAAATCAATTCGTGAATAGCACGTAGAAAGCCCAATATC
GCTCGAGCTGCCCCCTGCAAAATGAGTGAACGAAACAGCACACCGGATGCAAAGGTGCTT
AAGCAAAATCCGCCAAGCATAGACAAAGAGAGTGTAATCAAGGCATAAGCAAAAGTGAGC
CAAGTGGATTGCAAGGCGAGTTTCAGTAAATCAGTAGAAAAGTCAGGGGACAATAAACTG
GAAAATAGTCGATTAAGCGTTGCCCAACCACCAGAATGCATCAACCCTTTGTCGTTATCC
ACAGCAAATAGGCTCAACAAAAATGCAAGCAACAACATGCCCGTCAGCAAATTTCGCCGT
TCATTTAGTCCAAGCGGTCGGTTATGTTTCATTTTTTACCAATCCGTATAAGACATTGAG
TTGCTCTTGAGTGACTTGTTCTGTTTGCAAATCAAACACAATTTTTCCCTGTTTAATGCC
GATCATACGATCAAAATAGGCTTTGGCATATTCCACCGAATGCATACTGGCAATCAATGT
TTTCCCCTGCTCTCTCACCAGCCCAGTCAATAATGCCAAGACATTTTGTGCATTAACAGG
ATCGAGTGCGGACACTGGTTCATCGGCTAAAACCAATTTAGGGTTTTGAACTAACAGACG
AGCTATTGCAACACGCTGCTGCTCACCGCCCGACAGTTCAGCTGTCGGCTGATCGATTTT
ATCCAATAGCCCGACGGCAGCAAGTGCTTGCTCTGCAATCTGTTTTTCTTGCGGTTTAAC
CAAAGAGAACAGAGATCGCCAAAAGCCCCACCGGTTCAGCCTGCCAGCCAAGACATTGTG
GATAACTTCCAGTTGTTTGACTAAATCATACTGTTGATGAAGCATACCGACTTGTTGAGC
AAACTGTTTGTTATCTGGGTAATCTTGAATATTGCAATTTTCCAACCAGATCTCACCGCT
TGTCAAAGGTACGGCACGCATAATGCTATTCATTAATGTCGATTTACCCGATCCACTCGG
CCCGACTAACGCCACGATTTCACCTGAGCGAATGGTTAAACAGATGTCGTCTAAAACGGC
TTGCTTGCCGAAATGTTTGGTGGTGTGGTGGAATTGAAGAAGTGGGGTTTTCATATTTTA
TCAATATCAATTCAGTGTTAAAAAATTGTCTTCTATATTACGCTCTCACTTCGCTATTTT
AGTCTGCCAAATCTCCCCTAGCCCCTCTTTGCTAAAGAGGGGGAACAGATCGAAGGAAAT
ATACATTCATCTGAAAAATCAAATACTTTACGTTTATGAAGTACTTCGATCTTAAAATTT
ACGATAAACAAATTCCCCTCTTTAGCAAAGAGGGGCTAGGGGAGATTTGGCAGAAGATTT
TCACGAAGAAAATAAGCGATTACTTAATCAACTTCAACTCTTTCGCTACTTTCTCAATAT
CTTGATAGTTGCTGTTTTGCGTTGGGATAAACTTCTCGGCAGAGAGTAAATTCATCACCT
GCGAGCTTGACGCATCGGCTTTTAATAATGCCGCTTTGACTTTCTCTTTGGTACCGTCAC
CAAATTTTTTATCAACAAGATTAATGGTCCAGTTGTAATCATAGTAATCTGGTGTGGTGT
AGAAAAGCTCGACTTTATCGTGATTAACCTTGCCTTCTTTCACCATTTTATCCCAGTACT
GCTTATTCACCGCACCGATTTGTACAGAACCTGCTTCTACTAAGCCGTAGGTTTTATCAT
GCGAACCGCTGTAAGTCGGTTGAGCGTCTAAGTCTTTTTCAGGGTTAACTCCGGCTTCTG
TTAAGAAAAAGCGTGGCATTAAGTGACCCGATGTCGAACTTTCGCTACCAAAAGCAAGGG
TGTGACCTTTGACATCTTTAATCTCTTTCACGTTATCTAAGCCTTTTTGCTTGATAAAGA
CGGACTTAAATTTTTCATCTTGCGGACGTTGTGCGATAGCTTCAGCACCTTGTACTTTGG
CACGAGCTTGTACCCCCGTTAAACCACCGAACCAGACTAAATCAATTTCGCCACGACGGA
ATGCGGTGACTACGGCAGCATAATCGGTGACAGGCACATATTGCACCTTTAACCCCGTTT
CTTTGCCTAAATACTCTGCAAAACTGTCGAACGAACGGATCATTTCGGCAGCGTTATAGT
CAGGAATAGCACTGATTTTAAAGGTTTTATCGGAAGGTGATGCGATAGCAACTGAGCTAA
ACAGCACGCTGAGAGCGGTGAAAGCAGTTGCAAAACTTGCAAAAAGCGTTTTCATGGTGT
TCTCCAAAAGAAATGTAAATAAATTGTGATGTTCAAAATGAACGAGCGAAAGATACGCTA
TTTTTTATAAAAAACAAGAGATTTCTGTGATTCGTTTGGGAAATCATTTTATCTTTGATA
ATATCATTACCGTTTTTACTAAATATCAAAAATACAATGGCATTAATCGAATACAATCCC
CCTGTTGAGCCTTGGCTTGACGAAGTTTATCGTGATAATCATATTTTAGTGATTAATAAG
CCAAGTGGCTTACTTTCTATTCCCGGAAATCGCCCTGAATATCAAGACAGTGCGATGGTG
CGTGTACAACAGAAATATGGTTTTACTGAGCCAGCTCACCGTTTAGATATGGCGACAAGC
GGTATTTTGTTGTTTGCATTAAGCAAACAGGCGGAAAAAGAACTCAAACGTCAATTTCGT
GAACGTGAGCCGAAAAAACACTATCAAGCGTTAGTTTGGGGCAAATTAGGCGAAAAAGTT
GGCGATACGGGGACAATGAATTTTCCGTTAATTTGCGACTGGGAAAATCGTCCACGCCAA
AAAATTTGCTACGAACGGGGCAAACAAGCGGTTACTTTCTATGAAATTCTTGCACATTAT
CCCAATAACACCACAAGGGTGAAATTAACCCCTTATACTGGGCGTTCACACCAATTACGT
GTACACTGTTTAGCCTTAGGGCATCCAATTGTAGGGGATAAATTTTATGCAAATCCGTTG
GCAAAAAGTCTATCGCCAAGGCTCTGTTTACACGCAGAAGCATTAACCATTACGCACCCA
GTTACGCAAGAACTGATGACATTTGAAGCGAAACCTGAATTTTAAAAGGTAGATAGAATG
AATTTTCAATGGCAGAAATATCCTGAAAATACGCAAAAATTATTCAAACTTTCGATCCCG
ATTTTCATCTCTCAGTTAGCTGCTTCGGGAATGGGACTGGCGGATATTATTATGGCTGGG
TTAGTCAGCGATGATGATGTGTCGGCGATAGCAGTCAGTAATTCGATCTACTTTCCCTTG
TTTTTATTTGTGCTGGGGATATTAAATGCGATTACCCCAACGGTTTCTTATCTGAACGGT
TCGAGCCAACGTTCCCTGATTGCACATCAAATCCGTCAAGGTGTTTGGATTGTATTAATG
CTTAGCGTACCGTTAATTTTTATCTATCTCAATGCTCATTTGATTTTAGATCTAATGGAT
ACCCCAAAAGCCTTTTCAGGAAAAGCACAAGATTATCTTACCGCTTTAAGTGTCGGGATT
ATTCCAGCTTTGCTTGCGGTGAACTTACGCTGTTTTAACGACGGACTATCCAACCCTAAA
CCAGCGATGTATATCACCTTTTTTGGCTTAATTTTAAACATTCCGCTCAACTATATTTTT
ATTTTCGGCAAACTGGGTATGCCTGAATTAGGGGCGGTCGGTTGTGGTGTGGCAACGGCA
ATCGTAAACTGGGTAATGTTTGGGCTGATTTTACACTATTGTTATACCAATCCAGCACAA
AAGGATATCCGTCTATTTGAAAAATGGATCGAAAAACCCTGTAAAGCAACCTTAAGCAAA
CTGTTCAAACTTGGTACACCGATAGGGTTTGCTCTGTTTACCGAAGTGATGCTGTTTGCG
GCATCTTCCTTGATTATCTCACCACTTGGCTCGCAAGTGGTGGCAAGCCATCAGGTTGCC
TTACAAACCAGCTCGCTCTTTTTTATGATCCCACTCTCATTTAGCATTGCCACAACCATT
TTAGTTGGGCAAACGTTGGGAGAAAAGCGTGTTGCAGAAGCAAAATATCTGACTCATCAC
GCCATTTTTACGGGTGCAATGGTCGCAATGGGGCTGGCAATGGTGATTTTACTGCTCAAA
GATCTGATCCCCTATGCCTTTACCAGTGATCCGACTTCTATTGTAATCGCATCTAGTTTA
TTGATTTTTGCAGCGATCTATCAAATCCCCGACTCTATCCAAGCGGTATGCAATGGCATT
TTGCGTGGTTATAAAAATACCAAACCTATTTTGCTAACAACCTTAATTTGCTACTGGTTA
ATCGGAATGCCACTAGGTACTATTTTGGCTCGTACCGATTGGATCGTTCAGCCGATGGCG
GCGGCAGGATTTTGGCTGACATTCTGTGTCTGCTTAAGTTTAGCCGCAGGGCTATTTTTC
TACTTTATGCGAAAAATTCAGGCTATGCCAGAAGAGATTTTAATTAAAAAACTAGAGTCT
ATTAAATAGCACTTAAAGTTATGTCTATCCTTTATTATACCAGATGGGGATAGACACAAC
TTTACTCATTGTCATTTTATATTAGGTATTCATATATAGCTGAATTATCCAGCTTATCTC
TTTATCATTTATCCGATACCCCTCTTTCAAATTCGGTCCACAAGAGTTCGAACCAATACC
ACTCATTTTATAATCGACACACAGAATGTGATACGGCGATTTTTCTAGTTCGTAATGATG
TTTTTTCAGGGTCAATTCTTCCTGTGTATAAGGGGAAAAATTGAAGCTGAACGGCTGTGG
TGCGGTAATCTCGAGATCTTGGGTATGAAGATATTCACAACCGTAGTGACTGCCGTTTTC
CTGTGGTTTGACGTAGTCTTGATAATTTTGCTCGGCAGTGGTTTGGTATAGACCTAGTCG
GATTGTGTGGTGTTTGTCGATGTAACTTTCACTCTCGCCATAGCCGAAATGTCCTGATCC
ATCAGGAAGATATGGGGCGTGATCGCACCATTCCCAGATAAAACCACCGCAAGCCCCTGC
ATATTTTTCAAAGGTTTGGAAATAATCTTCTAAATCACCGTTAGAGTTCCCCATTGCGTG
CGAGTATTCGCAGAGTAGGAATGGTTTGGTTTGTGGCTGTTCAAAATAGCGATCCATATC
TTCTGTGCTGGCATACATTTCGCTATGAAAATCTAACGGGGTAAGATCATTGCGATGTTC
AGAATGTTGATAAATGGTACTTTCATAATGAACCAGACGGCTTGGATCTCGCTGTTTGAT
CCATTTTGCACTGGCTTCAAAATTTTCCCCGTAACCTGCTTCATTACCCAACGACCAGAT
CAGTACCGATGGGCGATTTTTATCTCGTTCTACATTAGCGTAGGTACGGTCTAAGATTGC
TTGTTTGTAGTCTGGGTGTCGGGCAAAATAGCAGAAATTATCTATCGTTTGTTGCTGAAT
ACGTTGGTTATCATCTTGTTTTGCTACATTCAGTAAAATGCTGTGTTCTGGCGTTGGAAC
GTATTGCATACTGGCACCGTGGCTTTCTATGTCACTTTCGCTAATCAGGTAGAAGCCGTA
GCGGTCGCATAATTCGCTAAACCAAGGGGCATTCGGGTAGTGGGCGGTACGAATAGCGTT
GATGTTATGTTGTTTCATCAAGCCTAAAATCCTGTTCTGCTTGCTCACGGCTGATAACAT
AACCCGTTAGGGGATCGCTGTCGTGGCGGTTTACTCCGCGGAATTTGATCGGGTGGTTGT
TGAGCAAGAGTACACCGTCTTTGACTTCGATCCGACGAAAACCGACCGCTTGTTCAATCA
CTTCGTTTCCATAGGCAAGGTGTAAGGTGTAAAGTTGTGGCTGTTCGGCATTCCAGAGCT
GTGGTTTGTCAATTTTTACCTTAAAGTGATCGCTTGTCTGTTCGGCGATTAGGCGATGTT
GTGGATCACATAGTTGGAAAGTGAGCTGTTGTGGCGATTGCAGAAAGGTACATTCGACCG
ATAAATCCGCTTGATCTAATGCTTCAGACAGGCTGGTTTTGATAAAGAAATCTTGTAGAT
AATTTGGTTCACGTTCCAGCAGATAAACATCTCGGAAAATCCCTGACATACGGAATTTGT
CCTGATCTTCCAAATAGCTACCATCACACCATTTAAGCACCACGACATTGAGCTGATTTT
CCCCAGAGATTAAAAAGTCGGTGACATCAAATTCGTTTGTGCAATGACTGACCTGCCCAT
AGCCAACAAATTGTTGATTGAGATAGAGATAAAGGCAAGCGTCCACCCCTTCAAAATTCA
GTAAATAGCGTTTTGTCGATTTAGGCTCGTAGTGGAATGTCCGTTGATATACACCGCAAG
GATTGTCGTGTGGCACATAAGGCTGATCGAAAGGGAATGGGTAGTTGATATTGGTATATT
GATGTTGTTCGAAGCTTTGTGTCTGCCAGTTTGATGGCACAGGAATGCGATGCTCAAAAG
GCTGAGAAAGAAAATCTTCAGGCAAATCCATCACGCTCGTAAAATAGTTAAATTGCCATT
CACCATTGAGTAGGGTAAATAGGCTAGATTGTTCACGCTCAAGGGGGGCGAGCTTATCTT
GTGTCGCAAAGGGAATAAAATAGGCGTGATGGGGTGTGGTGTTAATGTGAAATAAAGTGG
GATCTTGGTGATAATTTGGTAACGGCATAACATCAATTCCATTGCTAAGAAATGGCAAAA
TGCTATCACTCGCAATCCCTGACTTCAATCCATTGCAATGTAACATTTTAGAAATGTGAT
GAAGCTCACAATTATTTTTATGTTCATTTCTAAAGTTATAGTTTACAACCACATTTTACC
AATTCTTAAACTCATATATACAACTGCTTTCAATACAAAAAACCATTAATTTCTTAATAT
TTGGTGATCACAATCTCACCGCTTGCAAAGCTGACTTTAAGTGTATTACTGCGACATTCT
ACCTTAAATATCTGTTCATTTTGGCGGATTTCGTTTTCACAGGGCTTCCCTGCCATTAGT
AACGCAATCTGATTTTCGGCAATTTGTAGGGCTTGCTGTTGCTGAAAAATAAGCACGCTT
TGCTTATTTTGCGTATGTTGCCAACGGCTATAAGCTAAATATATCACTGAAAAAATCAAC
ATAACGACCATTAATGATGTCAGGCTTTCTGCTTTAATGAGCTTATTCATTTGCTAATAT
ATTCCGTGAATAAGGCAAATAGTGCCAAGATGAAAATTTATTTTCCAGATGTTGAATAAC
TTCTTTTTTATAACTGAGATTTCTTTCTTCTCGTAAATTATCATAGGTGGAATAAAGTGT
ACCATACATTCTTTTTCTTCCTGTAAGATCAAATAAATAATCGGTAATGACAATACCGTA
AAAATCTTTTTCTAACTTTTCATTAATATCTTGTAATGCAATCACAATTTTTGGATTCTC
TAGACTACTTTCTGGCAACTCCACTAAATGATTGATTTTATATATTTCCGATTGATAAGG
TAATAAATTCAACCAGTTTTCAATTTTATCCACTTGAATATATTTTTCTTTGGTTGGTTT
AAAAGGATCAAAAATAGATGAAAATTGACAATGAAAACTGTATTTCATTACCTTAAACTC
AAAAATAACATTTGTCTTTTTTTGTTTTTGACACTCTATTTCAGGATCTATTGCTAACTT
TTCAATAAGTTGATATTTATCGGTGAGATATTGTTGATAATAGAATAGGCTCACTTTTTC
TTGTTTTAATAAGCTATCTTTATTGAGAAAAATGACTGCAAACAGACCGCTTAATAATAT
CAAGGTAATTAATAAACTACTGGCTGAATAATAACGTTTCATTTATCACTTCCATTTAAT
AGGTAACTATAAGCGGTAGCTTTATATCTTAGTTGGTTATCTTTGCTAGACGAGAGAGCC
AGTTCTATTTTCAATAATCTATTCTGCTCAAGCCACTCAAAAGATAAATTTTCGACATTA
TAATCAGACATATCTGACATTTTTCGCCAGTTGCCTTTTTGACAATTTGTTAGGATTTTT
TCACAATCTGCTTGGTGACAGAACTGAATTTGACTATCTTCATAAATAAAAATCGCTTTT
TTCTCAAATTTAAAACCAAAAAATTCTCGGCTTACCTCTTTGGTATTATTTACACCATTT
ATTTCGCAAGATTGTTTTTTATTTCGATTACCTACACAGCCATCACTACTTAAATCATAG
AAAAACATTAGACAATTTGGATTGTTCAGTGAATAACGCTTATTATCGTTTACAAATAAA
CTATAATTGGTTTCTTTTCTATTTTGTCCTTGATAATTAAAATGTTGAATATGTTGTTGA
AAATACTCAAGTAATTGGTGAGTATGCTTTTGTAAATTCAATAATTCCCGTTGTTTGATT
TGATTGCGATAGCTATCACTATAAAAAGAAGATAAACTCCATAAAATAATGCAACCTAGA
AATAAAGATAATAATATTTCAACCAAACTAAAGGCGTGATTAACAACTGGTGCGTTTGCC
TTTTTGAATAACATTAATCACTCCATTTTGTTCTACTTGTAAGATTTCATAGATTTTATT
TACCGTAACCCTTAAGCACTTTGACTCTAATCGCCCAGACTTTCCATCAACATTAATAAA
AACTTTGGGATATAAACTATTATTTTTAACTACGGCATTTTCTGTTTGATAGAGATAATA
ACTTTTTTGAATATCACAACTTGCGATATTCAAACAGTTACAAGCGATCTGTTTATCACT
GATTTTTTCAATGGCGACCATACACCATTTTTTATCTGCTACATTTTGGCTGATAGAAAT
AGAATAATTCTGTTTTTGATAGCGTGCTTTAGCTTGAATTTGATAAATAAAAGACTTTAT
CTGATCGATTTCATTATTTAAAACGATATGATCTTGTAAATAAAATAAGGTGGGGGAAAA
GAAATAGAGTGCGATTGCCATTATGCTCATCGCAAATAGAGTTTCAATAATAGTGATCGC
ACGAAACATAATATCTCTCCCAAAGTGAGAGAGATATTAGATGTTGAAAGGATTTTGTAA
ATAGGCAATTTTTATTTTTTCGACATAGATCGAAAAATTAGAAAGATGTTGTATCTTGGA
ATAGACCTACTTTTAAGTCTGTGGCAGTATAGATAATTCTGCCATCAACTTCGACTTCGC
CATCAGCAAGCCCCATCACGAGCTTACGGTTGATCACACGTTTCATATTGATACGATAAA
TCACTTTTTTGGCAGTCGGTAGAATTTGCCCTGTAAATTTCACTTCGCCAACCCCTAAGG
CTCTGCCCTTGCCTTTACCGCCGACCCAGCCTAAGTAAAAGCCAACCAGTTGCCACATTG
CGTCTAAGCCTAAGCAACCCGGCATTACAGGATCGCCGATAAAGTGACAGCCAAAGAAAG
GCAGATCTTGGTTAATATCTAATTCCGCTTCAATATACCCTTTCTCAAACAGACCTTCTT
TGTCGGTGATTTTGGTAATTCTGTCCATCATCAACATCGACGGTGCTGGCAGTTGTGGAC
CTTCGCTACCAAAAAGTTCGCCTCGTCCTGACGCTAAAAGATCGTTGTAATCATAACTTG
GTTTGATGTTAGGTGTACAAGTGTTCATTATTTTGTTCCTGTAATAAAGTAGAAAAGTCC
GTTATTGACGGTTTATGTTACGTTTGCTTGATGAAGACATCTTAACAGACTTTTAAAATA
GCTAACAGTTGTAAGCTGACTTGTCGGATCAGTGCCCCTTTAACAGTTTGCGAATTTTTT
GGAAAATCGAACCGCTTGTATCTTCATTTTCGCTCTGTTCGATCCCTTGATGAACTAACG
CAAAAATGGATTTTTTCTCACTGTTTTCAGGCAGATCTTCATCATAAAACGGGTGTTGCA
ACAGAATTTGCAAGGCTTCAAAGACATCTTCGACCGCCCAAATATGAAATTTTCCTGCTT
CAATCGCCGATAATACCGCTGGTTTTAAGCTCAAATGGGAAACGCATACCGCCGGAATAA
TAGCCCCTTGTTTCCCCGTTAATTCCCTTGCTTCACAAACATTGAAGAAGCCTTCAATTT
TCTGATTAACGCCCCCTACGCTTAATACATTCCCAAATTGGTCAATCGCCCCTGTCACCG
CAAGGGATTGTGGCAACGGCAACTTGGTTAAGGCACTGATAAGCACGCAGAAAATGGCTA
ACGATGAACTATCCCCATCAATTTCACCATAAGATTGCTCAAAGGCAACGGACGCTGAAA
ACGGAAGCTGTGTCGGTAATTCCAGTAAATTTGCCAAGCAAGATTGAGCGATAATAATCC
CTTTAGAGTGAATATTGCCCCCCAGCTCCACTTTGCGTTCAATATCGTGAATTTCTCCAT
CACCATATTGCACGTTACAGCTAATGCGTAATGGCTCACCAAAACTATGGGGAACACCAT
CAAACTCGACCACAGATAAGCCGTTAATTTGCCCGATGGTTTCTTCTTCCGTTTCAATAT
AAAGCTGATGATTTAAAATATCATTTAAAACAAATTTATTTAATACACCAGATTGTTTTT
CTAAATAATCAAAATAATCTTGAATATGGTTAAATTGGGTTTGTTTTGGATAAAAATGTT
GTAATCCTAATAAATGTTTTTTTAATAATGTCGGTGAAATAGAAATTAATGTTTGGTTTT
CACTTTCACGAATATAATAATGTAAAAGCTGATTTAAACCTGTTTTAGAAAAGGTTCTAT
TTAGATATTTTTTAGCTGAAGATTGAATATAGCTTCCCCATTGTTCGCTATTTTCTTCAT
CAATATTCAAATACGACTCGATTTCAGCATATTGGCAAAATTGATATAAATCTTCATCAT
AATTATGTAACGTTGCAATATCATCTCGACTACCTACTAATATCAATTTGAATTGAGATT
GAATAGGCATAATTGCTTCAGGTAATTTACCTGCAATAATAGGATCAAACTGCCCAAATA
ACAGAGCTTGTTTTAATTTATCCCATTGCACAATATCTAATAATAATGCACTCACATTTA
AAATTAGAATACCCTTATGAGCTTGCTCAATTGCCCCTGCCACCGTTTTAATTTGGTTTT
CCTTTTCTAAATAAAGGCTATATCCAAATAAACTTTGGTGATTAAATTCTGTTTTCAACA
CAGTTTGACAATGCAAATTTTCAAAATAGTCCGTGATTTCATTTAAAAATTCGGGAAATA
ATTCCGTTTTCAAAATGAGTGCCGAACCAAATTCACTCAGGGCAAATTGTTGCATTGCCT
GCTGTGTATTTGGTTGAAAATCCAAAAATCTCACCGCTTGATCGGTCTGTTTGAAAGGAT
AGTGAACGCTTAATGATTGCAACGATAATGGAGATACTTGCACAAATTTGCCTCTTTATA
GAAATTTGCTTCATTATACCTATAATTACGCTATACTTCACAAATAATTCGGAGGCAAAA
TGCGATACCAAAAACTTGAAATTCAAGAAGCAAGTTGGAAATGGAAATACTTGCTGAAAA
AATATCGTGAAGGCGAAAATATCACCAAATACGACGAACAGAGCTTGATCGAATTGAAAG
TTCAATTATTAACCACCTTACAAAACTCGCCCGAAGAGATCGAGCAATGGATTAAGGCGG
AAATGACATCTGAGCAACGCAAGAAAATGCGTCAATCTATTCGAGCAAGACGCAAGCGTT
TTTTCAATGCCGAAAAGCAATCTACCCGTAAAAAATCTATCGATTTAGAATACGCCAGCT
GGCAACGCCTGTCCAAGCAAGCCAAAGAAATGGATCTGACCTTGTCTGAAACCATTCATT
ATTTGATTGATGAATTAGAGAAGAAACAGATTTATGCAGAGCAAGTGGATAAGATGAAAG
CAAATTTGAAGGCGTTGTTGGGATAGCGTCATTTAAAACATAGGGAGTAACAGGCAAAAT
GGCCCCTAAAAAGTAGCCTTGAATTGTGCTTTGTGTAATTACTTCCCTTTCACCTCAATA
ATCATCACTTCCGACTGTGAACCTAGTCGCATCGGTATCCCCCAAAATCCGTATCCCGAA
GTAACAAAAAAATGTCCATTACCGATTTTTTCATAACCGTGAGCAAGTCGGTAAATAAAG
TGAGTAATGATATTCGCTGGGAAAATTTGCCCATTATGGGTATGGCCCGACACTTGAATA
TCAATAGGCAGTTGAGCATGTTGCTCAATTTGTGTTGGGCGGTGATCCATTAGGAAAACG
GGTAAATTTTTATCTACCAGAGCCAATAACTCTGCTGTTTCAGGGCGATTTTTCACTAAT
TCATCATTACGACCGATGATCGTAAATTTTCCGTCTAAAGTAACCGCTTGATCCCATAGC
ACAGTAATGCCAGCTTTAGTGATTTCTTGATAAATTTCAGCTTCAGCCCCAAAAAAATCG
TGGTTTCCCATTGTAGCATATACCCCAAGCGGTGCTTTTAACTTTGCCAAATGCGGTTGC
ATATTTTCCGCCAAATAGGCTTCAACATTATCGTCCATAATGTCGCCAGGGAGCAAAATT
AGATCAACTTGTTCTTGATTAAAGATGGTTGCTAACTTATCTAGCTGTTTCCCCCCGAAA
AATTTCCCTAAGTGGAAATCGCTGGCGACGCCAATTTTAAGTGGCTGTATAGGTTTATCT
AATGTGACTTGATAATGCACCACTTTGGTTGAATAGGCGTTGTAAATAGTCAGCCCAATT
AACCCGAATAAAACAGGGATATAGCTTATTTTAAGCCAGCGATTAAGGCTATTCGGCGAG
AATATCTGTTTGCCGACAGTATAAATCCCCCAAAAACAGAAGCTGATGAAGAAGATAAAT
AAAAGTAATGTGAGTATTAAAGCAATTAAGCGGAAGTTTGGCAAAATGCGTGTAACGTGC
AATATCATCAACAGATTTGCAACGATATAGATAGAAAATGTAACGATCTTACGACTTCTA
TTTGATAAATCGCCTAACCAAGTTGCTGTTTTAGAAAAGCAAAAGAGCAGAAATTGAAGA
GCGATAACTGAAACGGCTGTGATAATGTAATAGCGGTATTCCATATTTATTCTTTCCAAG
AAAAAAGCCCAACAAAAACGGTTGGGCTTAAAGTATAGCAAATACAAGTGTAAGGAGAAA
ATAAGTCTTTAATTAGCTTATTTTGCTAATTTTTGACGAATCGCATTTGCTAATTCTGTG
CTAACTTTTTCAAAGTGAGCCATTTGTCTTTCCACGATTTCAGGAATAGTTACACCTGAT
AAACCTGCAGCAAAGTTACCTGCTAAGCGATCTTTTTCTTCCGCTGTGAACAAGTTGTAA
AGTGCGGCTGGTTGTGAGTAGTAATCTTCATCGTACTCACGGAAGTTAAAGTGTGCGGCT
TCACGCTCAATTTGTAATGGTAATTGATCGTGGGTTGGCACATAAGTGTCAAAACGGTTC
GGTGCATAGTTAGGGTGGTTGCCACCGTTTGCATCTACACGCATTGCACCATCACGGTGA
GTCGTGTGGTATGGGCATTTTGGTGCATTTACAGGGATTTGGTGGTGGTTTACACCTAAA
CGGTAACGCTGTGCATCTTGGTAAGAGAACAGACGACCTTGTAACATACGGTCTGGCGAG
AAGCCGATTCCCGGAACGATGTTAGATGGTGCAAATGCCGCTTGTTCTACTTCTGCGAAG
TAGTTTTGTGGGTTGCGGTTTAATTCTAATACACCCACTTCGATCACTGGGTAATCTGCG
TGTGGCCATACTTTAGTTAAGTCAAAGGCATAGTTATGTTTGTGAGCATCTGCTTCTGGC
ATAATCTGCACTTGAACAGTCCAACGTGGGAATTCACCACGCTCAATCGCTTCATATAAA
TCTTTTTGGCTAGACTCACGATCTTCACCTACAACTTTAGCTGCTTCTTCGTTAGTGAAG
AATTTGTGACCTTGTTGTGTTTTGAAGTGGAATTTCACCCAGAAACGCTCGTTGTTTGCG
TTTACAAAGCTATAAGTGTGGCTACCGTAACCGTTCATGTGACGTAAAGTCGCTGGAATA
CCACGATCTGAGAACAATGTCATAATTTGGTGCATTGATTCAGGGTGACGTGACCAGAAA
TCCCACGCTGCATTTGCATCACGCAAGTTATTTTGAGGGTTACGTTTTTGTGTATGAATA
AAATCTGGGAATTTTAATGGATCACGGATAAAGAATACTGGTGTATTGTTACCCACTAAG
TCCCAGTTACCTTGTTCGGTATAGAATTTTAATGAGAAACCACGCACATCACGCTCTGCA
TCGGCAGCCCCACGCTCGCCAGCAACAGTTGAGAAACGTAATAATACTTCAGTTTGTGCA
CCTGGTTTAAATACCGCAGCTTTCGTGTATTTAGTAATATCTGCAGTTACAGTAAATGTA
CCGTAAGCTGCTGAACCTTTAGCGTGAACCACACGCTCAGGAATACGCTCACGAGCAAAG
TGTGCTAATTTCTCTTGAAACCATACATCTTGTAAAAGAAGTGGACCACGTGGGCCAGCA
GACATTGTGTTGTCATTATCAACAACAGGGGCGCCTGCTGCTGTTGTTAAGGTTTTTGAT
CCGTGATCAAATGGACATTTATACATAGTGAATTTCCTCCAAAAATAGCTTATTAATAGG
TTACGAGTATTATCATTGATAGTTATAAGTTTGTAAAACTATTGAATTAATAAAAAAATA
CTATTAATTTTCAACGCCAATCTTTATTTGGTTTATTTATAAATCCGCCTCATCACCACG
ATCTTGTAACCATTGTTTGCGATCTTCAGCCCGTTTTTTAGCAAGCAACATATCCATTAA
TTCAAAGGTTGAAACCTCTTCATCATCGCTATTATCTTCTAAGGTTAGCTGAACTAGACG
TCGTGTATTTGGATCCATTGTCGTTTCACGCAATTGACTTGGGTTCATCTCACCTAAACC
TTTAAAGCGTTGAACATTTGGTTTTCCTTTTTTCTTTGCAAGACGAGCTAAAATAGCCTC
TTTTTCAGATTCATCTAATGCGTAATGCACCTCATCTTTACCAATATCAATACGGTAAAG
TGGCGGCATTGCAACATAAACGTGGCCATTTTTTACTAATGTTGGGAAATGGCGGAGGAA
CAAAGCACACAATAATGTGGCAATGTGCAAACCATCTGAATCCGCATCAGCAAGAATACA
AACTTTACCGTAACGTAGTTGGCTTAGATCTTCATTGTCAGGATCAATGCCCAATGCGAC
AGCAATGTCGTGTACTTCTGTAGACGCGAGAACTTGATCAGGTGATACTTCCCAAGTGTT
GAGAATCTTACCTCTAAGCGGCAAAATCGCTTGAAACTCTTTATCTCTCGCTTGTTTTGC
AGAACCGCCCGCAGAATCTCCCTCTACAAGGAATAGCTCAGTACGTGTTAAATCTTGTGA
GATACAATCTGCCAATTTTCCAGGTAAGGCAGGGCCACTAACCAATTTTTTTCGTACGAC
TTTTTTTTCGGCTCTAAGGCGATTTTGTGCAGAACTGATTGCCATTTCAGCCAGTTGTTC
AGCAACCTGTACGTTTTGGTTTAGCCATAAACTAAAAGCATCTTTTACACTATTTTCAAC
ATAACTCGCCGCTTGTCGTGATGATAAACGCTCTTTGGTTTGCCCTGCAAACTGTGGTTC
TTGCATTTTAAGTGATAGCACATAGCAACAACGCCCCCAAACATCGTCGGCAGTTAATTT
GACACCTTTAGGCAACAGATTTCTAAAATCACAAAATTCAGACATTGCCTTAAATAAACC
TTGGCGCAAACCATTGACGTGTGTGCCGCCAAGTGCAGTTGGAATCAAGTTTACATAGCT
TTCATTGATCTGCTCGCCACCCTCTGTGAGCCAGCTTAACGCCCAACTCACAGCTTCAGT
TTCCCCAATCACTTCACCAACAAAAAGAGGATTTGGCAGATATTCATATTCTTTCAATGC
ATCTGTTAAATAATCACGCAAGCCATCTTCGTAGTACCACGTTTCTTGGGTATTATTGAT
ATGGTCGGTAAAATTGATCGTTAATTTCGGACAAAGTACCGCTTTGGCTCGCAATAGATG
ACGTAAGCGACTAACCGAAAACTTCGGCGAATCAAAATATTTTGGATTTGGATAAAAGCG
AACCGTTGTGCCTGTTTGGCGTTTTGGACAAGAACCGATCACTTTCAGCTCTTCCACTTT
AACGCCATTTGCAAAAGCAATGGTATAAATCTCGCCATTACGTTTAATGGTGATCTCAAC
ACTTTCAGAAAGGGCATTTACAACCGAAATCCCTACACCGTGCAAACCGCCTGAAAAGGT
GTAATTTTTATTAGAGAACTTACCGCCTGCGTGCAGTTTTGTTAGGATAAGTTCCACCCC
TGAAATTTTTTCAGTCGAGTGAATATCCACAGGCATACCCCGTCCATTATCAACGACTTC
AAGGGAATTATCGCTATGTAAGATAACATCAATTTGATTAGCAAAACCTGATAACGCTTC
ATCGACACTGTTATCAATTACTTCTTGCCCTAAGTGATTTGGACGGGTGGTATCAGTGTA
CATACCTGGGCGAAGTTGCACAGGTTCAAGATCTTTGAGAACGGTAATTTCATCAGCACC
GTAGCGTTTTTCTGACATAAGTATCTCTTTACAGCCTATAGGAAAACAGAGAAATCACTC
TAGTAAGGTTGAGCGATTAGATTCAATGAAAAGATTCTTTATATTGATTAAATGAAAGAA
GATCTATATGGAAAATCAATCACGAAAATTATTAAATTGAAGAGGCTGCCCTAATTCAGC
ATTTTTCACAAGCTGTATTGTCGATTGTAAATCATCACGGGATTTTCCTGTTATGCGTAT
GGAATCTCCTTGAATTTGAGCTTGTACCTTGATTTTAGAGCCTTTAATAAGTTTAACAAG
CTGCTTAGCCATATCGGACTTAATCCCTTGTTTTAATTTAATTTCTTTTGTGTAAAGTTT
ACCATGATGTTCACTTTCAGAAGGAATATCTAGGGAAGTATGTTGAATACCACGTTTAAT
ACAGCATCCTATTAAAATTTCAATTAACTGTTCAAGTTGAAAATCAGATTCTGTAGTAAC
CCGTATAAGTTCATTTTTTTCATTAAGTTCTATTGTGGCATCAACTCCTCGAAAATCATA
ACGTGTACTTAATACCCTATTTGCATTTTCTACTGCATTGCGTACTTCATGTATGGTAAG
TTCAGAAACAATATCAAAAGATGACATCTTATTCTCCTTCTATGAAATCAAATCAGAGTT
TTTTCGCAATTCTACCATAGCATTCCACAAACTATGAAATTAATTCTTATAAGATTTCTT
GATGTATTTTATTAGATTGAAGAATTGTTGACGTCCAAGTCTTTAAAGACGAAGGCTCCA
ACTAGCTCCGATTGATTGTTATAGGCTACCCTCGGTGAGCTCTTTCTGCTGAACACTTAT
TATCAAGTAATAACAAACTTAACAAGATTGAAATAACTTACGCTATTTGTACCTTATATC
TCCGCCCGAAAGGGTAAGTTTTATGGCACATAGCTGATAAAAGCCAAAAGCCACCTCAAT
TTCTCAAGGTGGCTATATTCAATAAATCAACGCAAATTACGCTTGACCTTTCACTTCTTT
ACGACCGTTGAAAGGTGCTGGTGTACCTGCTGCAGCTAATGCTTCTTCGATACGGATTAA
TTGGTTGTATTTCGCAACACGGTCTGAACGGCTCATTGAACCCGTTTTGATTTGACCTGC
TGCTGTACCCACCGCTAAATCAGCGATAGTTGCATCTTCAGTTTCGCCAGAACGGTGTGA
AATAACCGCTGTGTAACCTGCATCTTTAGCCATTTTGATTGCTGCTAACGTTTCAGTTAA
TGAACCGATTTGGTTGAATTTGATTAAAATTGAGTTTGCGATACCATTTTCGATACCACG
GCTTAAGATCTTAGTATTGGTTACGAATAAGTCGTCACCTACTAATTGAACTTTGTCACC
TAATACTTTAGTTTGGTATGCAAAACCTTCCCAGTCTGACTCATCTTGACCATCTTCGAT
AGACACGATTGGGTACTCTTTGCATAAGCCTTCTAAGTAGTGAGTAAATTCTTGAGAAGT
GAATGATTTACCTTCACCTTTCATTTCGTATAAACCGTTGTCTTTGTTGTAGAACTCAGA
AGACGCACAGTCCATCGCTAAAGTGACATCTTTACCTAAAACATAGCCTGCTTTTTCTAC
TGCTTCTTTGATACACGCTAAAGCGTCTGCGTTAGAAGCAAGGTTTGGTGCGAAACCACC
CTCGTCACCCACAGCAGTATTTAAGCCTTTCGCTTTTAATACTTTAGCAAGGTTGTGGAA
TACTTCAGCACCGATACGAAGTGCTTCTTTTAATGTTGATGCACCCACTGGTTGGATCAT
AAACTCTTGGATATCAACGTTGTTGTCTGCGTGCTCACCACCGTTGATGATGTTCATCAT
TGGTAATGGCATAGAGTACACGCCTGGAGTACCGTTAAGCTCTGCAATGTGAGCATAAAG
TGGTAAACCTTTTGATACTGCAGCCGCTTTTGCGTTTGCTAAAGAAACCGCTAAAATTGC
GTTTGCACCAAATTTAGATTTATTATCTGTACCATCCAAGTCGATCATAATTTGGTCGAT
TTCAGCTTGGTTAGATGCATCTTTACCTACGATTGCATTAGCAATTTCGTTGTTTACTGC
AGAAACAGCTTTTAATACACCTTTGCCTAAGAAACGTGCTTTGTCGCCATCACGCAATTC
TAATGCTTCGCGTGAACCTGTTGATGCACCTGATGGCGCTGCTGCTAAACCAACAAAACC
ACCTTCAAGGTGAACTTCTGCTTCAACAGTTGGGTTACCACGTGAGTCAATGATTTCACG
ACCAATTACTTTAACGATTTTTGCCATTGTTAATATCCTCTATGAGAGTTAATAGTTAAT
GTTGAAAAGACTTGCATATAGTAATGGGATTTTACAAATTTGTCTTGTAAAAAAGTGATG
AGCTTCACAAAAATTTAAGGGATATTTGATCGAAGAGGGATTTTTCTAAATTAAGACCAA
TTATATATTCAAGTATTAAATACCGATATAGACTTTTTTCTATCATCATTAATATGGACT
AAGCTATATAACATCTAATCTACTTTTACGATCACTGGCACAAATTCTTCCTTGCGTAAG
AAATTTTGTTCTCTAAAGTTAATCGGAAAATGGCAGGCAAATTCGTGTTGGCGGAATTTG
CGTAGCGGTGGTTTAACGACACATTTTTTCTGCGCAAAAGGGCAACGAGGCCCAAGACGG
CAACCAATAGGCATATCTTGTAACATTGGAACTGAGCCTTTAAGGGTATTCAAGCGACCT
TTAAAAGGCAAAGGTTTAGAAAAATCGGGTACGCTATGCAGTAGTACTGCGGTATAAGGG
TGATAAGGGGTTTCCATAATGGTTTCTTTCTCTGCAATTTCAACGGTTTGCCCGCAGTAC
AAAACGTTAAATGAATCTACCCACTTGTAAATACTGAGCATATCGTTACTCACTAGAATA
ATAGACGTACCAAGATTTTTGTTCATACTGGAAAGCAAGCGATAAATTTGTAGCTGTGTA
GTTGATTCCATTGTATTGGTTGGTTCGTCAGCCACGAGCAAGCGAGGCTGATTTGCCACT
GCCATTGCAATCATCACTTTTTGTGCTTCACCTTCGGTAATATCCGTTGGATAGCTTTGC
ATAATATCTTTATGATCTTTTATCCCCACTTTGTGTAGTAATTCAATGGCTTTTTTCTTT
TTCCAGCCAAAACGTTCCCACCACTTGCCTTTAAAGCGGATAGTTTCGATTAATTGTTTA
CCAATACGTTCGCTTGGGTCTAAGCAAGAGAGTGGATCTTGGAAAATCATTGAAATCTGA
TCACTAACCAGTTTTCGGCGCTGATAGGGGGAAAGTTTCAGTAATTCAATATCGTTAAAG
CGAAAGCGGTCGGCAGTAATGATCCACTCGTCTTTGACTAATCCGCAGATCACTTTAGCA
ATTAAACTTTTTCCTGACCCTGATTCGCCAACTAAACCACATATCTCACCGCTATCAAGG
GTAAGATTGATATTATCTACCATTTTTATACGCCCGTTTGGCGTATCAATTTCGATACTT
AAATGTCTAATATCCAGTAATGCCATTGTTTCCCTTCCCTAATAACGATATTTTTCAAGC
ACCCGTACAATGCTGTTTCCAAGCATTGTAATGATAAGTAGAGTAAAAATGATAGCAAAT
CCAGGAAGAATGACCGTCCAAGGGGCAACATAAATTAATTCAAGAGAATCGCGGATCATC
GCTCCCCATTCTGGCGTTGGGCTCGTTGCCCCCAGTGAAATAAAGCTCAATGCACTGATG
TCTAACACAGCAATAACAAAAATATGCGCAAGTTCTTTGACGGCAATCACAGTTAAATTA
GGTAAGATCACTTCACGGATTAAATCTCGTTTTCTTGCACCCTCTAATTTTAAAGTGATG
ACATATTCTCTCGCCAGCTCCCGTTGGGTCATTTGATAAATTTTATGGATAAAGTGAGGC
AACATAGCAAGAAAAATGGCCAACATTGCATTAATGAGAGAGACCTCCATTAAAGTTGCA
ATGATGATGGCAATCAGCAAAATCGGCGTAAATAAAAAGGTATCAAAAAGATGACTGAGA
ATAAAAATAGATCCACTCCGTTTTGTCCCTGCAATCACGCCAAGAATGCCACCTAAAATA
CCGATAGCAATGGTAATGACCAATGCTGAACCAACGGTGTAGTAGAAGCCGTAGAGGACG
CGACTGAAAATATCTCTTCCTAGATCGTCTGTGCCAAAAAAATGGCTAATCTGACCGCTA
TCACTCCACGATGGTGGCATTAATTCCATTCCGCTAAATTGCCGATCGGCTGCATAAGGG
GCAAGTAAATAGCCAAAAAAAACCAATCCCATCAGAAGAATAAAGAGATTAAGGCTGATG
AGTGCAAAGGTGTCTTTCCTCAACTCTATCCAAAATTGGCGTAAATACGCAGATTCTCGA
AACTGTTCGGGGTCTTGTGCGAGTAGCATTCTTTATTACCTTTTTACTAATACTGAATAT
AACAATAACATCTTTTACTCTTAATTCATTGTTTGATAGACAGTATAGCATTCTATTCTT
GTTCTAACATCGCCAACAAATGTTGTTTCAACATCGCCTGTTCTTCCTCCGCCAAAGCCC
CATTTTGCTGATTGCTCACCACAAAAAAATCCTCCACCCGTTCACCAATGGTCGTAATTT
TAGCGTTAATCAAATTCAACTTAAGCTGCCCGAAAATATACCCAATTTGAGCCAACAACC
CCTCTCGGTCTAAGGTAAATAGCTCAAAAGCGGTCTGATTTGGCTGGGAATTTGCTAAAA
AACGGATCTTGGTTTTTCGCTTAAACGCCTGATGTTTAACGGATTTTTTACTTGGATTAA
ACACTTTCTCCGTATTCGCAAGCAAGGTTTTAACCAATGCCGACTGAATTTGTTCACTTC
GCTCATCATCGAGTGGCTCACCGTTCATTTCCGTAATAATAAAACTATCCAACACCAAAC
CATGATCGCTCGTAAGGATTTGAGCATCGTGGATACTCACTTTCTTCTGACTTAACGTCT
GTGCAATTCTCGCAAAAAGCTGGGCTTGGTCTTGGCAATGCACAAAAATTTCTGTCGCTC
CCCGTGCATACTGATTGCTAATCAACACCATCGGCAACGCAGGATCTTTTAAATAATGCA
AGGCGTGCCAATAAAGCTGTGTCGGGCTGTTTCGCACAAAATAGCTTTCAGGACAGGATT
GCCAAAATTGCAACAGCCGTGTTTTTTGTTCAGCCGAAAGTAACGCCTCAAGTTGTACAT
AGGCTTGCTGTTGATGGGCTTGGCTCAGTTGCTGATGATTAATCGTTTCCTCACTGCCTA
ACTGCAACTGCTGTTCGGTAAATTGAAAAAGTTTAAGGAAAAGCGACCGCTTCCAATCAT
TCCAAAGGGTTTCATTCGTCGCACAAATATCCGCAACGGTTAAACAGGTTAAAGCAGCTA
AAGCGGTCGGATTTTTCACCACATTTGCAAAAGTTTTCACCACATCGGGATCGTGAATAT
CCCGACGTTGTGCCGTAATTGACATCGTCAAATGCTCTGCCACCAACCACGCCATATAAT
CACTTTGCTCTTGAGAAAAGCCGTGTTGTTGAGCAAAAGCACGCATATCTTCCGCCCCAA
CTTTAGCGTGATCGCCCTCTCTGCCTTTAGCAATATCGTGGAACAAGGCTGACAAATAGA
GCAACGGACGGTCTGCCAGTGTCGGAAACAGACGACAACAAAGCGGATGTTTTTCGGCAT
TTTCCTGTTGCAGAAAACTTTCTAATTTAAGCATCACCTGAACCGTATGCTCGTCCACCG
TATAAATATGAAAAAGATCAAACTGCATCAAGCCTTGAATACCAACCCATTGCGGTAAGT
AAGCGGTTAAAACGCCCAACTGATGCATTGGCATAATGGCTCTTTTAACCACATCAGGCT
GAGAAAACAGCCGAATAAAGCGATGTCGAGCTTGAGGCAGTTCACACAACGGCTGGTTTA
AGGTCTGTAACGCCAGCCGAAGTTGTCGCAACGTCGTACTGGCTACACGCACCTGCGTAT
GCTGAGTGAGATAGAAGAAAAGATCCAAAATCCGCTCAGGTTGTTGCTTAAAAATCAAAG
TGTTACTACAAATTAGCTGTTCCCCTTGCAAATAAAAATAGTCATCAAGCGGCTGTTTTT
GCTGTACATTTTGCAAAGCCTGTAGCACCTCTTGATGAAAATGATTGAGCAACAATTGCG
TTAATTGCGAAATAGATTGCGTCGCCTGAAAGAAATCTTTCATCATCGCTTCCACAGGCT
GATTACCCTCGCCCTGATAGCCTAACTGCTCACTCAGTTGTAACTGGCGATCAAACCGCA
AACGGTTATCGTAACGCTTTAATTGCAAATGCAAGGCAAACCGCATTCTAAATAACGTAT
GTTGAGCCTGCTGAAGCTCAATAAATTCTTCAGAATAGAGCAAACCCCGACTAAACAAAC
TCTCTAGGCTATACAGCCCATAATGGCGTAACATAATCCAAGAGAGCAAATGCAAATCCC
GTAGCCCCCCCGGACTATGTTTTAAATCAGGCTCAAGGTTATAACTGGTATTATGATAAC
GGGCATAACGTTCATTTTTTTCCGCCATTTTTGCCTCAAAAAAGGCTTGGATAGACCAAA
ACTCCGCGTGGAACAGCTTGCTCATCAGCTGTTGCCACAAGGCTTCATTACCAAGCAAAA
AACGGCTCTCAAACATATTCGTTGCCACAGAAATTTCCGCTCTGCCCACCTCAACACACT
CCGCCAAGGTTCGCACACTCGCCCCCAGCTGAAATTTGCAATCCCACAAGAGGTTAAACA
ATTGATTTAATTGATTTTGCGTCTGTTCATCTAAAGGCTGTTCACTCAACACCAAAATAT
CCAAATCAGACAGCGGAAACATCTCCCTCCGCCCATATCCCCCGACTGCCACTAAAGCCA
AGTCCTGCCGCTTCATAAACCCAAATTGTTGCCAGAGCGTTGTCAGTAAATCATCATAAA
AATGGCTACGTTGTTCGAGTAAATTTTTGATATCTTCAGTACTAAAAAGGGATTTTTGTG
TGCTATTAAATTGCTGAAGTTCTGTTTTTAAAGTTTGTGTATCAATCATAGCGGTGAGTT
TTAGCATTATTTTACGAAGAATTGTAATGGATTTCTGAGCGTCCACCAAAGAGGATTTTT
AAAGTAAATTGTATGAATAACAAAATTTCTTTTTAGGCTGAAATTCCCAAAATCTGACCA
CTTATTCTATGTTAGAATTCTAGCAAATTTTCAGACAAGGATTTTCAATGAGCAAACAGG
GTAAACCATTTATTTTACATTCCCCCTTCAAACCCTCAGGCGACCAACCGACTGCGATTG
CCAAATTAGTCGAGGGATTGAATGATGGCTTGGCACATCAAACCTTGCTAGGTGTAACAG
GATCGGGCAAAACCTTTACCATTGCCAATGTGATTGCGACTTTAAACCGTCCAGCAATGG
TGCTTGCCCCGAACAAAACCCTTGCGGCACAACTTTATGCCGAGATGAAAGCCTTTTTCC
CTGAAAATGCGGTGGAGTATTTCGTTTCCTACTACGACTACTATCAGCCTGAAGCCTATG
TGCCTGCCAGCGATACTTTTATTGAAAAAGATGCGTCTATCAATGAGCAGATCGAACAGA
TGCGACTGTCTGCCACCAAATCTTTTTTAGAAAGACGGGATACGATTGTAGTCGCATCGG
TGTCGGCAATTTACGGCTTGGGAGATGTAGATGCCTATATGCAGATGATGTTACATCTGC
AAGTGGGGGAAATGATCGACCAACGCAAAATTCTCTCTCGCCTTGCTGAATTACAATATA
CCCGCAACGATCAAGCCTTTCAGCGGGCGACTTTCCGTGTGCGTGGTGAAGTGATTGATA
TTTTCCCTGCCGAATCGGACGATGTTGCTCTGCGTGTGGAGCTGTTTGATGATGAAATCG
AAAACCTTTCTTTATTCGATCCGCTTACAGGACATAGTTTAGGGCGTGTTCCCCGTTATA
CAATCTACCCGAAAACCCACTACGTTACGCCGAGAGAGCGGATTTTAGAGGCGATTGAGC
AGATTAAAAAAGAGCTTGCCGACCGTCGAACTTACTTTATCAAAGAGAATAAATTGCTTG
AAGAACAGCGGATCGCCCAGCGTACTCAGTTTGATATTGAGATGATGAACGAGTTGGGCT
ACTGCTCAGGCATTGAAAACTACTCACGTTATTTATCGGGCAGAAAAGAGGGCGAACCGC
CCCCGACCTTGTTTGACTATATGCCGTCTGACGGCTTGCTGATTATTGATGAGTCCCACG
TTACCGTGCCACAAATCGGCGGTATGTTTAGGGGAGACCGAGCAAGAAAAGAAACTTTGG
TGCAATACGGCTTCCGCTTGCCGTCCGCTTTGGATAACCGTCCGTTACGTTTTGAAGAGT
TTGAACGCTTATCGCCACAGACAATCTATGTATCGGCAACCCCTGGACCTTACGAGTTAG
AGAAAAATCCTGATGTGATCGACCAAGTGGTTCGCCCGACTGGTTTGTTAGATCCGATTA
TCGAAGTTCGCCCTGTGGCAACGCAAGTTGATGATTTATTGTCAGAAATTCATAAGCGTG
TGGCGGTAGATGAACGAGTGCTAGTCACCACGCTGACAAAAAAAATGGCGGAAGATTTAA
CCGACTACCTCGATGAACATGGCGTACGAGTGCGTTATCTACATAGCGATATTGACACAG
TCGAGCGGGTTGAAATTATCCACGATTTGCGAATGGGAATGTTTGATGTGTTAGTGGGGA
TCAACCTACTGCGAGAAGGTTTGGATATGCCCGAAGTGTCGCTGGTGGCGATTTTAGATG
CTGACAAAGAAGGCTTTTTGCGTTCCGAACGTTCTTTAATCCAAACCATCGGGCGTGCTG
CCCGAAACCTCAACGGCAAAGCGATTTTATACGGCGACCGTATTACCAATTCAATGCAAA
AAGCGATCACCGAAACTGAACGCCGTCGAGAGAAACAACAAAAATACAACGAAGAACACG
GCATTGTGCCACAAGCATTGAACAAAAAAGTCGGCGAGTTGCTTGATATTGGGCAGACGG
ATAAACCGAAACGCAGTAAGAAATCTGCAAAATCAAGCGATGATCAGACCGCTTACATTC
CGAAAACTCGCAAAGAGTTAGAAAAAGAACTGAAAGTGCTTGAACAACAGATGAGAGATT
TTGCTAAAGATCTTGAGTTTGAAAAAGCGGCTGCGGTGAGGGATAAGATTCATCAGTTGA
AGGCGTATTTGTTAGAACTTTAAAAGTAATTTAAATTACTCATAAAGAATACTAACCATA
TTGAGATTTATACAGTATCAATCACAAACTCAAACCAATCAATCACATCTTTTTCGTGAA
TGCCGTTGGGGATTAACACCCCTGCTCTTTTCACTGAATTAGGATCTTGTGAAATCAGTG
GGTGCCAATCAAACAACGGCTTGCCTTCATAAATCAGTCGATAGGCACAGGTTTTCGGCA
ACCAGCCAAAATCGGATAGGTTCTTTTTGGTGAGCTTGGTACAATCTTTTTCGATTTTGC
AACGCTCCGCATAGTTGCTACACCGACCTGTATTCACATCAAGCAAATTACAGGCAACAG
AGGTGTAATACAGCCGTTCCCGCTTGCCTCTGCCTTGAATATATTTGCGGTAGCAACACT
TACCACAGCCGTCGCACAGGGCTTCCCACTCTGCTTCATTCATTTCAAGCAGAGTTTTGG
TTTGCCAAAAAAGCGGTGTGATTTGAAGATTTTTTTGCAACATTAACGAATAACAACCGC
TGTGCCGGTCGCAACCACAATAAACATTCCTTTATCACCGCCCATAGACTGATATTCCAT
AGACACCCCGACAACGGCATTTGCATCTGACACGACTTCACCAAAGACTAAGCCTTTGTA
CTCAACGATTTGATGATTTTCAATATTTGGAGTTGTGGTAATAATCATAATGTTCCTATT
TCAATTGCTGTTTCAGGGATTGTAATGCAATCGCTCTATGGGAGATTTTTTTCTTCTCAA
CAGTTTCAAGTTCTGCAAAGGTGCAGTTTTTAGGCGGATAGAAGAATAGTGGATCGTAGC
CAAAACCGTTTGAACCACGTTCTTCACGCAAAATTTGTCCGTAGCATTCCCCTATCGCAA
TTTTCGGAGTCGGATCAGTCGGGTGCTGTAACATCACAATGCAACTGACAAATTTTGCCG
TGCGATCTTCATCGGCAACATTTGCCATTTCAGCCAATAATTTTTGGCGATTGGCTTGAT
CGTTTCCTTCTTCACCTGCATAACGAGCAGAATAAAGCCCCGGTTCACCACCCAATGCTT
CAACCGCTAAACCAGAGTCATCGGCAATCGCCGGTAAACCTGTCATTTGTGAGGCATAAC
GGGCTTTAATCAATGCATTTTCTACAAAGGTTAAGCCTGTTTCCTCTGGGCTTTGAATGT
CAAATTCACTTTGGGCAATCACGTCAAAGCCAAATTCAGCTAACACATCAGCCATTTCTT
TCACTTTTCCTTGATTGCCTGTGGCAAGGACAATTTTGGTTTTGTTCACTATCTCTTTCG
TCATATTGAAATTTCTGAAACTATGAGCATTCACAAACACAGTTGCTACCTTAAAAATTG
TTTTCTAGGACGCCAAGCGTGGCGTCCCTACTAGGTTTAATGTCGGCGGTTTAATACAAA
CTCGGATCGCTCTCATTCGGTCGGGTTTTAAAACGACGATGTAGCCACATATATTGGCTC
TGAGCTTGCATAATCTCGCTTTCTACGACCTTGTTCATTAAGGTTGCAGTATCAACGTCA
TTTTTGCACTGGCTAAAATCTACTGCAGGCCTGATTTTGACGGTATAACCTGAAAAATCG
TCGTTTCGCATTGGGGTAAATGGCACAACGATACTATTTGGGGCGGAACGTAATAACATT
CTCGTTCCAGCTGTTGTACACGCTTCTTTCACCGCAAAAAACGGCACAAAAACGCTGTTT
TTGCGTCCGTAATCGTGATCGGGAGCATACCAAATGGTTTCCCCTGCACGAAGAGCTTTA
ATCATACCGCGTAAATCTTTGCGATCTAGCATGGCTTTGTTAGAACGTACTCGCCCACGA
AATTGAATCCAATCTAACAGCGGATTATCATTCGGACGATATACGCCAATCCCTTGATGA
TGAAGCCCGACAATTCTTGCCCCAAGTTCAAGGGTCAGAAAATGAACACCGACAAAAATA
ATCCCCGAACCCTCAGGCTGATTTTTCAGATGTTCCAATCCTTCTATTTTCGACCATTTA
AGAATACGTTCATCTGACCAAAACCACGCCATCCCTGTTTCAATAATTGCCATTCCGACA
GATTCGGCATTTTGAGCTAAAATTTCATCAATTTGACAAGCGGTATAATCTGGGAAGCAA
AGTTCCAAATTCCGTTTGGCAATTCGCATACGGCGTTTATCCAAACCTAATCGGGTAAAC
AGTTTACCTAAGCCCTTACCGACTTTCGCTAAAATAGGGTAAGGTAAGCATAAAATCAGT
TTGAAAATTCCCAATCCTAGCCATAAACCCCAATACTTTGGATGTAAAAAGGCTCGCTGA
AAAGGAGGAAGTGGTTTATCTATCATTATGTTGTTTCCATTGATTTCACTGACAAGCGAA
TCCACTCCAGTGCGATTTCTCGATGAGCAATGAATAAATTATACACGGCATCTTCACTTA
ATACGCCTCGAATCATCTCTGAGGGAATTTCCCCTCGTTCATCAGCATTATAATCTTCTT
GCCACTGTTCAGCATAATAATTTTCTAGCTCTCGGATTTTTGGTAAAAGAACTATCCACG
ACTGTTGAAGCTGTTCCATTTTATTCATTAGGCTATTTGCTTCATTTAAAATCTGTTCCA
TTTCATGAATTTTTGCCAAGCGAGTTTCTGATAACATAAATACCTCTCACAAATATCGTT
GGAATTATAGTCAAAAAAACCAGAAAAGTGTTAAGTAGATCAAGTTTTTGAAAATTGTTT
AACTTTAGGGGTTGAAATTTTAGGGGGAAAGGCATAATTTGAAGTCATCCATTCAACGAC
CAACAAGGTCATAATAAAAGAGGTACATGCTATGACAATCAATATTTCAAGCAAACAAAT
GGAAGTGACCCCTGCAATTCGTACGCACATTGAGGAGCGTTTGGCTAAACTGAATAAATG
GCAAACTCAGTTAATTAACCCTCACTTTATTATCCACAAATTACCAAATGGTTACGAAGT
TGAGGCTTCTATTGGAACCCCTGTTGGCGATTTATTTGCAAAAGCACATGATGAAGATCT
CTATAAAGCTATCAACGAAGTAGAATCAAAACTTGAAACCCAGTTAAATAAACAAAAACA
TAAAGGTGAAGCACGCAGAGCAGATGATAGTATTAAAAAAGCGAATGAAGCATTATAGAT
GGCGTAAATATTTGTATCTGAGATAACATATCCAAGCGCTGTTATTTGTACATCTATCTC
TAATTCTAAGTATCTTCATTTTAAACTTATGGTGGTCGCTTAGGCGATCACCAAAATCAA
TAAGCTGGCTGTTTCTAGTTTAGAGTTAGCATGCTTCATTTTTGCCACCTCATTAATTGC
GGCAAGTAGGCAAATTTGTTTGCTGATCTGCCAAAAACTATGCTATTTAAAATGTCACAT
CATCAATTGGAAATACGTTTCTTTCCTTAATTACTCGACGGATTACATCACCTAGAGATT
CAATAACACTTGTCGTATAATGTGCCGAATTCCTGCTCACCTATAAAAATACCTGTATCT
AGATGTATTATCACAGAAACAGGTATTTACACAAATTTATTCCATGCTCTATAGAAAGTT
AGAACTTCATCTCTACTGAAAGGACATAGTTTCTACCAGGTGCGGCATATCTTACGTAAT
CTTTCACATTAGTATGCTGATGAATCGCATTAAGCGAAGATTGACGTACGGATTCCCAAG
TGGTGTAACGGTAATTCATCAGATTATATACACCCGCTCGTACCGTTACATGTTTCCAAG
GGGTGACATATCCTGTTAAGTCAAAGGTATGCCAAGAGCGTGTTCTTTTTTTCGTAGCAG
TTCGTTCATAATTGGCAAAACCGACTTGTTCATTACCTCTTAACTCATCTGGATTTTTTC
CACTAGAGTGTGTCATTGTTAGATTCACGCCCCATTTTTCATCTGGCTGATCGTATCCCA
CACCTACAACATAGCGAGCAGGCTGAATGGTGTCTAACAATGGAGTGCGAATGTTCATAT
ACCCAGGATAGTTTTTCACCTCTTTTACTCGCATTTTGCTATAAGCTAATGTTGTGTAAA
TGCCCTCAGGAATTTTATCAAATACCCCATTCCAATCTAACTTACCAATCAGATTAATAC
CGTCTAATTTAATATCTTGCACATTGAAATAGTTAATCATTGATTGAGTTTGGTGCATTT
TTTCTGCTGGGGCAATCAACTGTTTATAGTCATTTTTGAAATAACTGACTTCAACGATAC
CAAAATCACCTTTGAATGTTGCTGCAATCTCTTGGTTTAAGGATTTCTCAGGAGATAATT
TCTCTGCTTTTTGGTAAGCATCGCTCGAACCTGCCATTGCACCATCATAGCGTAAGCCAA
ATAGCTCTTGGAAACTTGGCACTCTAAAGCCTGATGATGCTCGATAAGAGAGTGATAGGA
ATGAAGTTGGCTTAGCGACTACGCCGACATTCCACGCACTGTTTTTATAATCGCCTTGAT
TTGCCCAGCGGTGAGTACTGCGGAATTTATGCTTATCGAAACGGTAGCCTAAACCAATAT
CCAAATACTTGGTTATGGCAAAATTATCTCGCAGAGCGATGTAGTGATTATGTCCTTTGA
TTTTGCTTGTAGCACAATCAGCCCTGCCTGCAATAGTGCCACTATAATTACATTCATTTT
TACTATAAATTGCCTGATCTTTTAGCTCATAGATGTAAGGTGTATTTTTATGACCGTTAC
CACTGATACGATGCCAAGTTCCCACAGAAAACTTACTCAAAATTTCGTGGCGTTTTAAGG
TGGAATTGAAACGGTCTGAACCTAATAACATATTTAATTGATGTTTGCCCAATCCCGTTT
GTACGGTTTTATCTAACGAGAGCTGAATAGTGTCGTGTTTTTCTTCATAAGAACTTTGCT
CATTTTTAGTTGAGGACCAAAGTTTATCAAGAGTTGCACGGCAATTCTTATCTATGGTTG
GATATTCGGAACAGTTGTTCTCTCTCAAGCGGGTAGATAAATCAATTTTTTGCTGATCGA
AACTCAAAGATAGACTATCAATCAGGCGATTTTCATCTTGATTGGTATAACGATATAAAG
CACCTAAGCGATCACGAGTGTGCCACTCATCAATAAAACGAGCTTTTGCCCAACGTAAAC
CTTTTGATGATTTCACACCATCTTCTGTAAAGTAGTCAATAGCAACACCATCTAAAGCAT
TACTACGATATAACCCTTTAGCATTATTCATTGGATACCACGTATTACCATTTTTTAAAT
CTGATAGCTGCCAATAAGCAGGATAGGTCATATCGCGAGTATCATAGCGTTGCTTGCTAT
GTTCATAAACACCAGCCACATAATGTTTTGGTGAAAGGCTATAACCTAATTTAACCAACC
AAGAATCAGATTTATATTTCACTGGATCAGGCAAAGCTCGTTCTTCACCTGTATATTCTT
TAGCACTAAGTTGCTCTGTTAGATACTTTTGCCCATCATAAGACACTTTAGCCTGCTGAC
GTGGTTCGCAGTTCAAACTTGGACAATCATTCTTAACTTTAAACCAATTGCTATCTTGAG
GATTATTGTCTGCGAGATCCACCCTTTGAATACGCTTAGAACGACTTTCCGCATCCTTAT
GAGCTTTCGTTTCTTTACCATCACGATGAGTGTAAATCACAAGTGCATCAAAGCCATTAT
GGGTACCAGCAAAAGCAAGTGAGTTTAGCCATTGCTGATTTTTACTACTGTAAGCACTTT
TGGTATCTAATCCCCAAGATTGCCCTGGCTTAATAATGTCGCTTACCTCTTTGGTACGGA
ATTGCACCGAACCGCCTAGCGAACCACTACCAAACTCAGAAGAACTAGCCCCTTTACTAA
TTTGGATCGAACGCAGATTTTCGTATTCTATTTCATTAATGGCACCGCTTGAGGAACGTG
AATATTGGCTTACATAGGATTGAATCTGTGGCAAACCATCTAACGCCAAGCCAACACGAT
TACGATCTACCCCACGAATGGAGTAGCCTGTTGTTGCACCTCGCCCTTGTTCTACCACTG
AAATACCGGGGTCGTAACGAGTCAGATCTCGCATCCCTAACACTTGATCTTTACTGAGTG
AGTCTGGCGTTTTCACCACTTTCCCTAAGCCTGTCACTTCGTTCTCTTTTTTATGCACTT
TCTTTTTGGTACCTGTGACATAAACATCGTTCAATTGTACCGCTTGTTCTGCATAGCTTT
GTGCGGCAAAGAGGCTAAGAAGAGCAAGGCTAATAAGATTTAATTTATTTTTCATAGCAA
ATTCCTTATTATTTTTTTACTTGTTGTTTTGCACCAAAGACAGCACCTACACTGCCATTG
TCTGATTTATGGAAGAATTGTCCGCCAAGCTCTGCTGCCGTTGGACCATAGAAGCCACCA
TTAACTGCTACATCGCTAAATTTCACATTGTCATAACGTGAACTGCCTGAGTCTAGAGCG
AAGCCAGCATCTGAGGTTTTAGCTTTTCCGGTAAAACCATTACCATTAATTTTTGCATCT
ACGGTAAACACAGGATTTACACCGTTTTTATCAAATAACTTACCGCTTAAATTTTTGCTG
CCGAAATCAACATCAAATTCTGTGCGATAGCCAGCCTTTCTATCATCATCTGCTGTAGCA
ACCCAGTTATTTTCTTTTGAAACCTGAGCATCCCAAGTACCAATATATTTATAGCTTCCG
CCTTTTGGCATCTTATCTGTTGCAGTACGTTCGCCTTGTAGGAATAAACTATTATCTTTG
GCTTTTTCGCCCTCTGTTTGCTGCCATAATTGACCAAATTTCATATATTCCAAATTACTA
CAGCAAGCTACAGCTACCATTTTTTTACCATTGATATCAATAGTGTGCTTATTTGTAAAC
CCGCTACCTGCCAGATCCATTTTTTTCCCATCAATAATTAAAACGGAAGCATCGCCAAAA
TTGGTAAGTTCTGAAGAATTAAAATGAGTTAAATCAATTTTTGAGGCATCAATAATACGA
ACGGTGTCAACATTAGAGCCATTGTGTTTTGCTGAAAAAACGGCAAAAAGAGATTTGTCA
TTTGTGATAAATTTTCCTGCAAGTTCTTCTGCCTTAGGTCCATAGAAACCACCTTCAAGA
TAATCAGAAGACTTACCTAAAATTGCATCACTAGTGTCTTTGGCTATTGCTTTACCTCTA
AAACGATTTCCTTTAAGTTCTGCTTCAATACTGTAACGCTCTAATGATTCTGCATTTGCT
GTTTTGCTATTTAATTTTCCTTTTAATTTTTTTGTTGAAAAATCAACTTCAAATTCAGAT
GTATAGGTTCTACCTTTAGCATTTGCAGATGTTGTTGCAATTCTCTGCCCTGGACCATAC
CCATTAAATTCAGGGTTACTATTAGGTCTTTTGGCATCTAAATTAGCATCCGAGGTAAAA
TCCCATTCACCTCGGTAAGTAAGGGTTTGTCCCTGCGGTAATTCTTTTGAGGGAGTGATG
CCTTTATAAAACACATAACCTTTATCACGAGTACCATAATGATCTACATCAATTGCATAA
CCAGAACGAACATACTTCATCGTTTTATCTGCTGTTTTATCTACTACCCAGCCATAATTT
TGATTAGCTACACCTTTGATAATCTCGTGATTTGGTATTTTCTTAAGATCTTCATCAGTA
ATTGCTTCTGGATTTGAGATTTCCGTTCTTCTTGCTCCACTTTGACTCACCGGAACTTTT
ACAACATACCCCAAAGCAGGTTCCATCAATTCCCCTAACTGTTCTTTTACTTTCTTATCC
GTTTCCACATCCTGATACTCTTCTTTAGACACGCCCGTTGTCTTATTAGGCTGAACATCT
TCTAAATCAAAACTTCCTTTTCCGCCAGAGCAGGCAACAAGAAACAGAGAAGTAAACGCT
AACGCACAGGGATTAAGTTTAAAATGCATATTTGCCTCCGATATAAAACACTGCATTTAT
TTTGTAGGTTGGGTTACAAAGCCAATTTTGGTTAGCCCAACATTTTGAGCTAATTCAAGG
ACTTTCACGATATGTTGATATTCCACGGAAATATCCGCAGAAATAGCAATAACGGTATTT
TTATTTTCCTGAAATTTTGTCAGAAATGATTGTTTTAATTCTTCTTCATTCACTAGCTTT
TCGCCTAAATAAATGCCCGTAGGATTAATCGCCACCCTGAAAATATCTTTTGCTTCATCT
TTTTTCTCAACATTGGCGGTTGGTAATTCAAGTGGAATAGATTGCGTTAATATAGGCATT
GTGATCATAAAAACAATTAATAACACCAACATTACATCAACTAATGGCGTGACATTAATT
TCTGACATCACCGAATTTTCATTTTTATCAAAACTTCCAAATGCCATTATTTATTTTCTC
CATAGTGATGTAATAAATAGATAAATAACTCGTTTGCGTAATGATCTAAATCTTGAGAAA
GATTACGATTAAGGCGAGTAATTAAGTTATAGGCAAGTACTGCAGGAATGGCGACAAATA
ATCCCATTGCCGTTGCAACTAATGCCTCCCCTATAGGGGCAGATACGGTTGCAATACTGA
CTTGCCCTTGCTGGCTGATGTCCATAAGTGCATTAAAAATTCCCCAGACTGTGCCAAATA
ATCCAATAAACGGCGCAACTGCACCAATAGAAGCGAGTGCAACTAAACCGCCATCATATT
TACGCAACGATTGAGTGATGGCATTTCGCAAATGCAATGTCAGGAAATCTTTAAATGGAA
GTTGATGAGATAAATGGTTCTTTTCTTTAGCTTGATATAATTCACATTGTTTAAAAGTTA
GCTGTAAAATATCTGCAATTTCAGACCGCTTATTTTGAATATATTGCTCTGCTTGAATAA
GATTTTCAGCAGATTTTACTAATTGAAAACTTTTTTGGTTATTTTTTCTTACACCCATCA
TTTTAATTAGACGGATTAAAATAATACTCCAAGATAAAATACTCATCACGACTAAAATTC
CAAAGGAAATAGAAAGTACAATATCTTGTTGCTGAAGAAGTTGAATTAAATTCATAAATT
ACCTCAAATAATTTAGGCGGCTGCCCCACATTTAAAATGAATACTGAAAATCACACTGCC
TACGACTGCACTATTATTTACTTTAGCTGGTTGATAGGTGTGTCCCGATGCCATTCTGCT
TGCTTGATTATCCAAACGTTTAATACCTGAAGAAGATAAAATCTCTACATTTGTTGCTTT
ACCGTTCGTTCCTATTGTTACCTTTAATTTCACACTGCCTACATCATCAGATTCATCAGA
AATATCTGAACAACGACCTCGCATTGCACTGCCATAACCTGCACCAAGAGAAGCATCTAC
TTTGGCATTTCCAGTCACAGACTTACTCCCTTCAACACCATTTTGATTTCCTTGTTGATG
ATTTTGGGCAACTTGGCTTGTGTTTGTTTTTTTATCTGAGAGAGGTTTAGGCGATAACTC
TTTCTTTTTCTCTACTTTTTGGGTGAGCTTTTCTGGGGATTTTTTTATCTCTTTTTTCAC
TTTTACTTCAGGTTTCTCTTCTTTTTTAACGAGATCTGCTTGTGAAACATCTGCTACTTC
TGTACTGAGTATTTGCTCTGGCTCTTGTGTCACCTCTGGTTCACTTTCACTTTTCACTTC
AAGGGGCTCTTCGCTTCCTAAATTTACTTCAACCATTTGTAAATTTTCTAAGTCCCCAAA
ATGATTGAGATCTCTATCCCAAGATAATTGTGAAATCGTATATGCCAACCCGATATGAAC
AAGAGTTACAGATAAAAAAATCGAAATGTTATAAAACCTGTTATAAAACCATTGCAACAT
AATATATGAGTATATTAGAATAAGTCTAGCAACCAAAATAAAAATCATTATCAACAATTA
TATCTGACAAGTTTGACAATTACAACATTAATTCAAACAATGTAAGTGCCAGTTAAGTTA
TTGTTAATAAAAATCAACAGTCTTGACATTGCTTCATGCTTTTATAGGAACGTTATGAAT
CACTCGTTTATTAGTGCAACACTTTTATTAGTCTTAGCTAACTACTCTATAGCAAAACTA
TCTCAGGATAGTATTACTGAACATCTAAATGATAATAGAGTCCAAGCAGAAAAAGCCGAT
ATCCTCATTCACAGCCATCAATTTAAGGTTCATCAAATCGCTAAGGAGGAAACGGATAAG
AGTAGCATTACAATGACTTCAAAAGAGTTGGTAAAATATCCAGATTTAGTGATAAGAGCA
TTATTGCCTGCGGTAATGCAAGGTAATATTGACAATGTCGAATTGCTTTATCCCATTTAC
CAACAGCTTCCTGCACAATTTCACGATCCAATTCTCACCAAATGGGCATCGGCAATTGTG
GCAAAGAAAAATCAGCAACATACGGAAGCGATCAAGTTATATCGTCAGATCCTTGCCGAA
CAAGCAGATATTCAGCCTGTTCGTTTACAACTTGCGGTAGCCCTATTTGAAAATAACGAA
TTAGAGGCTTCAGAAGATCAGTTTAAAAAACTGCGTTCTGAACCGCTTATCCCCGAAATT
ACCCAACTTATCGATCAATATCTTAATGCGATAAACCAACGAGATCGTTGGACGTTTTCG
GGTGGCGTGACTTATCTTAACGATCCTAATATCAATAATGCACCGAAAGCAGGAACAATC
TACGGCAACTCGTACGTACTAAAACTAGAATCGGCACGAGAATCGGCAGAAGGTGTCAGT
TTTAATTTCGATCTCGGTAAAAAATGGTCGTGGGGAAATGGCTTCTTTAATGAACTACGT
CTTGCTACCAACGGCAAATACTACTGGGATAATAAAAAATACAACGAAATGAGCTTACGA
GGCAGTGTGGGGCTAGGTTTTCAAAATGCAAAATATAACCTGAGGCTGTTGCCATTTATG
GAACAAACACTTTATGCAGGTGGCTCTAATCAAAGTGATACATTAAGACGTTTTTCTAAA
TCAGACGGTTTAACCCTTGAAACAAACTATTGGTTATCACCTAAATGGCAACTCAACGCC
AACTATGAATATGCCGAACAACGCTATGCAAGTCGCTTGCACCTCAATGGCAATTATCAC
TTTATCTCTGGTGGGTTAGTTTATTTAGCCAATGCAAACCAATATTGGTTTGCAAATTTA
AACTACAATCGCACCGCTACTCGTGATAAAGATGATAGCTTTTTCCGTCGGGGAATTAGT
TTAGGTTGGGGGCAAGAATGGGGCAAGGGGCTTTCTACTCGCCTCTCCGTAAGTGTAGCT
CAAAAACGCTATAAAGGGGCAAGGCTTTTCGGCATTATTCAACGTAATAAAGAATATGGC
TTCAATACATCAATTTGGCATCGTGCCGTGCATTTATGGGGAATCACCCCTCGTTTAACC
TACAATTTTACTAAAACGCAAAGTAACCACATTTTTTATAGCTATGATAAACATAGGGTG
TTTATTGAGTTTAGCAAACAAATTTAAACTTATTGTTTGTTATACCTCTGCACCTCACTC
TGCAAATCTAATCCTTTCAACCACGCCATTTTTTCTTTGATCTGCTTTTCCATTCCACGT
TCGGTTGGGAAGTAGAATTGGGTATCTTTCAGTTCAGGGGGGAAGTAGTTTTCCCCTGCG
GCGTAGGCGTTAGGTTCGTCGTGGGCGTAGCGGTATTCTTCGCCGTAACCTAAGGATTTC
ATTAAGTTAGTCGGTGCGTTACGCAGATGTTCGGGAACATCGTAATCCTTGCCTTCTTGA
GCTAGGCGTTTGGCTTGTTTGAATGCGGTGTAAACGGCATTACTTTTTGGGGCAACGGCA
AGGTAAATCACCGCTTGAGCGATAGCCCGTTCGCCTTCGTAAGCCCCTACTCTGGTATAA
CAATCCCACGCTGCAAGGGCGACTTGCATTGCCCTTGGGTCGGCATTGCCTATATCTTCT
GAGGCTATCGCAAGTAGTCGGCGAGCAACATACAGTGGATCGCCTCCAGCGGTTAAAATA
CGAGCATACCAGTACAATGCACCGTCAGGGGAAGAGCCTCGAATGGATTTATGTAAGGCG
GAAATCAGGTCGTAATAGCGGTCGCCACCTTTGTCAAAACGGGCTTGGCGTTCGCCTAAC
ACTTCGGTGAGCAAGGCTTTATCCAGTAATTTTCCTTGTGGTAATTGCTCTGCCATATCG
CACATTAATTCAAGGCAGTTGAGAGAAAAACGTCCGTCACCATTGACATAATCCGCCAGC
AGTTGAAGCACATCATCTTGAATAATGAGTTTTTCATTGCCTAGTCCACGTTCTTTGTCT
GCAATGGCATTTTGCAAAATTTTTAGAATATCGACCGCTTGTAATGGTTTGAGAATGTAA
ATTCTTGCCCGTGACAGCAAGGCGTTATTCAGTTCAAAGGACGGATTTTCAGTCGTCGCT
CCGATAAAAATAATGGTGCCGTCTTCAATGTGGGGTAAAAAGGCATCTTGTTGGCTTTTG
TTAAAACGATGAACTTCATCAACAAAGAGTAAAGTACGTCTGCCGGATTGTCGGTTGAGT
TTGGCTTTTTCGATGGCTTCTCGGATCTCTTTGATACCGCTGGTAACGGCGGATAGGCGT
TCAACTTCGGCATCAAGTTCGTTTGCGATAATTTCTGCAAGGGTGGTTTTGCCTGTTCCT
GGTGGGCCCCAGAAAATCATTGAGTGGCTATGCCCTGCTTCAATCGCTCGGCGTAGGGGC
TTACCTTCGCCGATCAGGTGTGATTGTCCGACATATTCAGCTAAAGTGCGTGGTCGCATT
CGAGCGGAAAGGGGACGAAAATCCGCAGAAAAATCGAAAGATAAGCTGTTCATTAGCGTA
AATGCAGTCCTCGGCGTATGTGTCGCATCAGTAAGAAAATCCACGGCCATAAGATACCGC
TTATGATCGCCCCGATAATTTCTTGGGTGTTAAATTCCGCACTGTGTAGCACTAATTCGA
TAAAGAAGATGAAGAAACGAATAAGTGCGATATATGCCATCACGAGTAAGCTCTGTAACC
ATAACGAGAGATTACGCAAGATAAGATGATATTTGGCAACAAAATAGATCGCAATTGACA
ATACTAAAGCGTGAATGCCTAAAATTGAGCCTAAGATCAGATCCCAAACAATTCCTGCTA
AAAAAGCGGTACCGACACTAACTTTATCAGGCAGAGCTAATACCCAGTAGATAAGCACTA
ATACAACCCAAGTTGGGCGTAATCCTTGTAAATCCACAGGCCAAGGCATAATCTCTAGGA
CAAAAGCGATGACGAAAATGAAGGTCAGCACTAACATTTGGAAGATCATATTTTCACGCA
TTATTCTGCCCCTTGCTCTGTGCTGTGATTAATACCGTTATCGACTTCTGGCTGTGTTGC
TGGATTTACAGTTTCTTCAGGTTCGACAGTTTCTTCTTTTTGTTCATCACTACTTACTTG
TTCTTTTTTACTATTTTTCAAGCGGTCTAATGGGTTTAGACTTTTACGTCTTTCTTCCAC
AGCATCACGCACATCTTGCGGTGAAAGGCTTGATGCATTGCGGATTTCTTCGCTTGTTGG
CCATAACAGTAATAAATAACGCAGGCGATCAAGTGAGGCGAGCGGTCTAGCCGTTGCTCT
GGCAAAATGGTTTGAACCATCATTTTGTACGGTTTCAATTACGGCAACGGGATAGCCTTC
AGGGAAACGTCCGCCTAAGCCAGAGGTGACAAGCACATCACCTTTGCCAATATCCACGGT
TCTTGGTAAGTTATCCAAAATCAATTCATTGCTGTGTCCGTTGCCATTGGCTATTGCTCG
AACATCGTTACGCAAAATTTGTACGGGAATGGCGTGAGTGACATCGGTTAAAAGTAATAC
TCGACTACTGTTTTTCCCGACAGAAATCACTTGCCCCACAACGCCTCGTTCATCAATTAC
GGGCTGACCAACAAAAGCACCGTCACTTTGTCCCTGATTTATTACTACTTGTTGGCGGTA
AGCGTCCATTTCTGCGGTCAGCACTTCAGCTACTTTTTTATATTCATCTTGGCGTAAAGG
GGAACTAAGTAGTAAACGTAAACGTTGGTTTTCCACTTTGAGTTGATCGAGTAGCAATAA
GTCTGCGTTCTTTTCACGCAGTTGTTCTTTTAATACTCGGTTTTCAACTTGCAGTTTTTG
ACTGTCGATAAAGTTGTTACTTACACCGTCTAATACGGTGCGAGGGGTATTTGCAAAATA
ATACAAGCCACTGACCGCTGTTTCGAGGACATTACGCATTTGGATCATTGCACTGCTTCT
ACCATCAAGTAAAATCAGGCTGATAGAGATCGCAATTGCAAAGAATAGTCTTACGCCGAT
AGGTGGTGCTTTCGCAAAAATTGGTTTCATATTTCAGTTATATTTAATGGATCTTGTTAA
ATGCAAAATGGACAATAGCCGTTGATATTGTCCATTTTTATGCTAATAACTCAAGGTTGA
ATTAGTTGTCGTCACTAAAGAGATCGCCACCGTGCATATCGATCATCTCAAGTGCTTTAC
CGCCACCACGAGCTACACAAGTTAATGGATCTTCGGCAACGATAACAGGCACGCCCGTTG
CTTCTGAAAGTAATACATCAAGATTTTGTAATAAAGCACCGCCACCTGTTAATACCATTC
CACGTTCAAAAATATCGGCAGCCAACTCTGGTGGACATTGCTCTAGAACCCCTTTTACTG
CATCAACAATGCCTGTTAAAGGTTGTTCAATCGCTTCTAACACTTCTTTTGAGCTTAACA
CGAATGTACGAGGCGCACCTTCTGCAAGATTGTGACCGTGAACTTCCATTGTGCGAATTT
CATCTTGATTTTGAATATAAGCTGTTGCTATCTCTTTTTTGATACGCTCTGCAGTTGTTT
CACCAATCGCAGAACCATAGTGACGGCGAACGTAAGCGATGATTGCTTCATCTAATTTAT
CACCACCAATACGCACCGAAGCAGAATGAACGATACCGTTTAATGAAAGTACCGCAACTT
CTGTTGTACCACCGCCAATATCAATTACCATTGAACCAGCAGCTTCTGCTACAGGTAAGC
CTGCACCAATCGCCGCAGCCATAGGCTCTTCAATTAAATAAACTTCACGAGCACCAGCGC
CAATCGCCGACTCTTTAATTGCCTTACGCTCTACTTGAGTTGCCCCTGCTGGTACACACA
CTAACACTCGAGGACTTGGACGCATAAAGTTATTGCTATGCACTTGTTTGATAAAATGCT
GTAACATTTTTTCTGTCACATAGAAATCAGCAATCACCCCATCTTTCATCGGACGAATAG
CTAAAATGCTTTTTGGTGTACGACCTAACATTGATTTTGCATTACTACCTACTGCTGCAA
TACTTTTTGATGAACCAGCACGATCTTGACGTACCGCAACTACCGACGGCTCATCAAGCA
CGATACCCTGCCCTTTTACATAAATTAACGTGTTTGCAGTACCAAGGTCAATTGAAAGGT
CGTTTGAAAATAATCCTAGAAATTTCTTAAACATAAAAGGGATCCATTAAATTTAGTTAA
AAGCGAAATAAGCCCATAGACTTAGGGCAAAAAATTGGGCATAAATATAGCAAAAAAGTC
CTAATAACTCCAACGAATAATTTATCTTTTGCAAGTTTTATTACGAAATCCTCCGCTTGT
AAAAAATCGGTTAAATGATTTTAAGATTTCTTCAAAATAAACGTGAAAAAAATCCCCCAA
AAAGTTAAATAAATGGTACATTTGCAACGTTTTAATTCATTATTATTTTAACCAACCTAC
AGGAGTCTTTATGCTTATTGGTGTACCAAGAGAGCTGTTAGACGGTGAAACTCGTGTGGC
AGCAACGCCAAAAACCGTAGAACAGATTAAGAAACTTGGTTTTGAAGTCATCATTGAAGA
AAATGCTGGCTTTAAAGCAAGTTTTGAAGACGATGCTTTCGCTCAAGCAGGTGCGACTAT
CGGCAACGCACAAGCCGTTTGGAATGCAGACATTATTTTTAAAGTCAATGCACCAACCGA
TGCCGAAATTGCATTAATCAAGGAAGGGGCAACGCTTGTGAGCTTTATTTGGCCTGCTCA
AAATCCTGAATTAATGCAAAAACTTTCTGCAAAGAAAATCAATGTGTTAGCTATGGACGC
TGTGCCGCGTATTTCTCGTGCGCAAGCCCTAGATGCTTTAAGTTCTATGGCGAACATTGC
TGGTTATCGTGCCGTTGTTGAAGCCGCTCACGAATTTGGTAGCTTCTTTACAGGTCAAAT
TACCGCCGCAGGTAAAGTGCCACCTGCGAAAGTACTTGTGATTGGTGCAGGCGTTGCAGG
TTTAGCCGCAATTGGTGCAGCAAACAGCCTTGGTGCCATCGTGCGTGCGTTCGACTCTCG
TCCTGAAGTAAAAGAACAAGTACAATCAATGGGTGCAAGTTTCCTTGAAATTGATTTCAA
AGAAGAAGGTGGCAGTGGCGACGGCTATGCGAAAGTGATGTCGGAAGAATTTAACCGCCG
TGCATTAGCACTCTATGCTGAACAAGCAAAAGAAGTGGATATTATTATTACCACCGCACT
TATCCCAGGCAAACCAGCCCCACGCTTAATTACCAAAGAGATGGTTGCCACAATGAAACC
AGGTTCGGTGATTGTGGATTTAGCGGCTGCAACGGGCGGTAACTGCGAATTAACCCAAGC
AGGTAAAGTGGTTACCACAGAAAACCAAGTGAAAATTATCGGTTATACCGATTTACCAGG
TCGTTTACCAACTCAATCATCTCAACTTTACGGTACCAACTTAGTCAATCTCTTGAAATT
ACTCTGCAAAGAGAAAGATGGCAACATCAATATCAATTTTGAAGATGTAGTATTGCGTGG
CGTTACCGTAATCCGTGATGGCGAAGTCACTTGGCCGGCACCACCAATTCAGGTATCTGC
ACAACCACAACAAAAAGCGGCAGCAAAACCTGCGGAGAAAAAAGAAGAAAAACCGGCGGA
TCCACGCATTAAATATGGCTTATTAGCCTTAGCGGTGATCGCATTCTTATGGTTAGCCTC
TGTTGCACCAGCGGCATTCTTATCTCACTTCACCGTCTTCGTTCTCTCTTGCGTAGTGGG
TTACTATGTAGTTTGGAACGTCAGCCACGCATTACATACGCCATTAATGGCAGTAACTAA
TGCGATTTCGGGCATTATCATTGTCGGTGCGTTACTACAAATCTCACAAGGTAGCTTCTT
TATCAGTGCGCTTGCCTTTATTGCGATTTTAGTGGCGAGTATCAACATCTTCGGTGGCTT
CAAAGTTACCCAAAGAATGTTAGCAATGTTTAGAAAAGGTTAAGGGGAAAGAGTATGTCT
TTAGGTTTAGTACAAGCGGCATATATTGTCGCAGCCGTTCTCTTTATTATGAGCCTTGCA
GGGCTTTCTAAACACGAAACGGCAAAAGCAGGTTGTTGGTACGGCATTGTGGGTATGACC
ATTGCCCTTATCGCAACCATCTTTGGACCACAATCACAAGGAACCATTTGGATTTTAATC
GCAATGGCAATCGGTGGTGCTATCGGTATTCGTCAAGCATTAAAAGTGGAAATGACCGAA
ATGCCTGAGCTTGTGGCAATTCTTCACAGCTTCGTAGGTTTAGCGGCGGTATTAGTCGGC
TTTAACAGCTACGGTCTTGCACACGAAACAGATCCAGTGCTACAAAATATCCACAATGTT
GAGGTATTCCTTGGTATCTTCATCGGTGCGGTGACTTTCACAGGTTCTGTGGTTGCTTTC
GGTAAATTACGCGGCATTATCAATTCAAAAGCATTAATGTTGCCACACCGCCACAAATTA
AACCTTGCGGCACTTGTAGTTTCTGCATTATTAATGGTTGCTTTCTTAAATAACCCAGAA
AATATTTTCCCTGTGTTAGTGATGACTGCAATTGCTCTAGCCTTCGGTTGGCACTTGGTG
GCTTCTATCGGTGGTGCGGATATGCCAGTGGTTGTGTCTATGCTTAACTCTTATTCAGGT
TGGGCGGCGGCAGCGGCAGGCTTTATGTTGAGTAACGACTTGCTTATCGTCACAGGGGCA
TTGGTCGGTTCTTCAGGTGCGATCCTTTCTTACATTATGTGTAAAGCAATGAACCGCTCG
TTCATCAGCGTTATCGCAGGTGGCTTTGGTAACGATGTTCAAGTCAGCTCAGATGAAGAA
CAAGGTGAACACCGTGAAACTACCGCAGAAGAAGTGGCAGAATTACTTAAAAATGCAAGC
TCTGTGATCATCACGCCAGGATACGGTATGGCAGTGGCACAAGCACAATATCCTGTGGCA
GAAATCACCCAAAAATTACGCGACCGTGGCATCAATGTTCGCTTTGGTATTCACCCGGTT
GCAGGACGTTTACCAGGTCATATGAACGTATTGCTTGCTGAAGCGAAAGTGCCTTACGAT
GTCGTATTAGAAATGGACGAAATCAATGATGATTTCGCAGATACTGACGTAGTCTTGGTT
ATCGGTGCAAACGACACAGTAAACCCAGCGGCAATGGACGATCCAAATAGCCCGATTGCA
GGTATGCCAGTACTTGAAGTTTGGAAAGCCCAAAACGTTATCGTGTTCAAACGCTCAATG
GCAGTGGGCTATGCAGGCGTACAAAACCCACTGTTCTTCAAAGAAAACACTCAAATGTTA
TTTGGTGATGCGAAAGAACGTGTGGACGACATTTTAAAAGCCTTATAAGTAGCAAAAAAT
AACCGCAACTTATAACAATAAGGTGCGGTTATTTCTACCTATATTTATGTTCAAAAACAA
GCAGTTCTTGCTTCTCTCTATGTTTGGCATCCCCTAAAGTACACAAGTAACATCGAAAGA
GGCAGTATAATTTCTTGGACTTTAGGATCAACCGTACCTAATCAAATACATTCTCAATTA
GAGAATGTTCGACCATTTCCTGTCTTAGGGTAGACATGATTTTTATATACTAAAGAATAA
AATAATCGAATATTTAACGATTCTTATCAGATTTTTTGTTAGGATAGCACCTGAATTTTT
CTATTTGATTTTTGAGTGATTACAACGAGGTTTTTATGAACCCAAGACGCAAATCTAGAC
TGAAAGTGGTGATGGCAGTGTTAAGTGGGCTTGCTGTTGCTGTTGGTTTAACCTTATATG
CGTTAAGCCAAAACATTGACTTATTCTATACGCCATCAGAGATTATCTATGGTAAAAATA
ATGACCCGGAAACCAAGCCTGAAGTTGGGCAACGTATTCGTGTAGGGGGGATGGTGGTTG
ATGGGTCGGTAAAACGTGATGATAAGACCCTTAAAGTGACCTTTGATCTCAATGATATTG
GGCCTGCAATTCAGGTGGAATATGAAGGGATTTTGCCTGACTTATTCCGTGAAGGGCAAG
GGATTGTGGCACAAGGTACTTTAGTTGAGCCGACAAAACTGAAAGCAACCGAAGTGTTAG
CTAAACACGATGAAAACTATATGCCACCTGAATTAGGCGATCAGATGAAAAAGCAACATC
AGCCGATGGGGATTTCAGAAGCAGATCTCAAAGGAAAATCAGAACGTGATGCAACGCAGA
TCTCTCAGCCGTTTGGAGAAAATAAATGATTGCTGAATTAGGTAACTATACCCTTGCTCT
TGCTCTCGCATTGGCAATTTTATTGGCGATCTTACCGCTTGTTGGCGCTCATAAGCAAAA
TGCAAGTCTGATGGCATTGGCTCGTCCGATGACGTGGGCGGTTTTTTTAGCATTATCAAT
CTCGTTTGGCTCGCTTTTTTATCTGTTTGCGGTCAATGATTTTACTGTGCAGTATGTGGT
GAATAACTCAAACAGTACGTTACCGTTAGAGTATCGCCTTTCCGCTGTTTGGGGTTCTCA
CGAAGGATCTTTGTTGCTTTGGATTTGGCTACTTTCCCTTTGGAGCGTTGCCGTTGCGAT
ATTCAGCCGACAAATGCCTGAAGAAGCCATCGCTCGTGTATTGGGGGTAATGGGCTTGGT
TAGCATTGGCTTTTTAGTCTTTATTCTGTTTACTTCTAACCCGTTTAACCGAACTTTCCC
TGATTTTCCTGTTGATGGTCGAGAGCTTAATCCGATGTTGCAAGATGTTGGCTTAATCTT
CCACCCTCCGTTACTGTATATGGGCTATGTGGGCTTTTCTGTTGCCTTTGCTTTTGCTAT
TGCGTCGTTGATGACAGGTCGTCTTGACACTGCTTGGGCGAGATGGTCACGTCCTTGGAC
TATGGCAGCGTGGGTATTTTTAACATTAGGTATCGTACTCGGCTCTTGGTGGGCATACTA
CGAGCTTGGCTGGGGCGGTTGGTGGTTCTGGGATCCTGTGGAAAATGCCTCGTTAATGCC
GTGGATTGCAGGTACTGCATTAATTCACTCTTTAGCGGTTACGGAAAAACGTAGTACTTT
CAAAGCGTGGACGGTCTTGCTAGCTATTCTTGCTTTTTCACTCTGCTTACTCGGCACATT
CTTAGTGCGTTCAGGGATTTTGGTATCGGTTCACGCTTTTGCTTCTGATCCAACTCGAGG
CTTATATATTTTGGCTTATCTCGTGGTGGTTATTGGCGGTTCGCTACTGCTTTACGCTTA
TCAAGGCAGTAAAATCAAGAGCTTAGACAATTCCGAACGTTACTCACGAGAGTCAATGTT
ATTACTCAATAATGTGCTATTAATGGCGTTCTTATCGGTGGTCTTTTTAGGCACGATTTT
ACCGTTAATTCATAAACAAATTGGTTTAGGGACAATTTCTATCGGAGCACCTTTCTTCGA
TCAGATGTTTATGATCTTAATGGTGCCTTTTGCATTTTTATTGGGAATTGGACCGCTTGT
AAAATGGCGTCGAGATCAGGTTTCTGCTATCCGTAGGCCAGTTCTCATTTCATTAGCCGT
AATGATATTGCTTGGCTTTGGCTTACCTTATCTTTTTGCCAGCAAAATTACGGTCAGCGT
GGTATTAGGGACAATGATGTCCGTCATTATCGTGGCATTGAGTTTGTATGAACTACATCA
ACGAGCAACGCATCGTCATAGTTTCTTGCAAGGCATTTTGAAACTTTCTCGTTCCCATTG
GGGAATGGTGTTGGCTCATTTAGGGGTTGCAATGACTGTGTTTGGTATTGCCTTTAGCCA
AAATTACAGTATCGAAAAAGATGTACGAATGAATGTGGGCGACAAAGTTGAAATTTTAGA
TTACAGCTTTACCTTCAAGGGTATTCGTGACTCAAATGGGGCAAACTATATTGGTGGCAC
AGCGGATATTGAAATTCATCGAAATGGTAAGTATGAAGCCACACTACACGCAGAAAAACG
CTTTTACAATGTCAGTAAAATGGGTATGACTGAAGCTGCGATTGACTGGGGATTTAGTCG
AGATCTCTATGCAGCCTTAGGTGAACGTTTAGAAGATGGCTCTTGGGGCGTACGTTTATA
CTACAAACCGTTTATCCGTTGGATTTGGTTCGGTGGTTTGTTTATGGCGATAGGTGGCAT
ACTTTGTATGATGGATAGACGTTATCGCTTAAAACAGAATAATTAACTATGTTTATCGCT
CTTCATAAGGAATAATCGGCATGGTAGACAAAATAGTTGCTAATGTTTATTTTCTCTAAA
TATTAGCAACTATTTTTATTTGAAAAATCTTGTATAGACAACATATTACACCTTTTATTT
ACGAAGTAATTTATAAAACAGAGTAAGTAAGACTGTTGGCAATAATCTCGGTACCACTCG
CATAGTAAAAGTGATAAAACCTGAAACGATATTCTGCATACCCACTTGGTGTTTTAATTT
AAACAAGCGCCATTCTGCCTTAGCCTGAGCGATACCACGACGGCGACCAACCATACCATT
TCCAACACGAGCATAAACCAAAACCTCAGGCAAATTCGCTACTTTTTTGCCTAATGCGAC
CAATTTAATCCAGAGATAATAATCTTCTTGTAAGTCTTGATAGCCACCACATTCAAGCAC
AGCATTTTTTGGTAGGCGACCGTCATATGATTAAATGGGCAACGTTTCTGTGTAAACTCT
ACAATGGCTTTGGTTTCTGTTGGCACACGACGATAGCTGACAATATCATTAATATCTGAG
CCAAATTCAGCAATTTGTCCGCCAAAAATAATGGTATCGGGATTTTGTTCAATAAACGCA
ATCTGTTTTTCAAAACGTTCTGGAATACAAATATCGTCCGTATCCATACGGAATACCCAT
TCATTTCTGCAGTGGGTTAAGCCGTGATTGAGTGCTTTTCCTAACCCTTGATTTTGCTCT
AGTCTAACGATATTAAGCGGTAAGATGTCCGCAAAATTTTGCACAACTTGCTCTAATTCA
GGGGTAATGGCTCCGTCAAATACAACAACAATTTCGTCCGCTTGAACCGTTTGATTTTTT
AAACTTTCAAAACATTCGGTTAAATATTTTGATTTTTCCTTAAAATATAAGGACATTAAT
ACGGAAAACTTCATTAAATAAACCTTTTCATATTGATTGCAAGTTTTGGTGAAATAAATG
TGAGGGTAGCAATCACCAAATGTTTAATATTTTTACTTTGTAAGAACATCTGCCAATAAT
AACAAGCCGCTTTACGAGATAAATTCATTATATGTGGGTAAGAAAGCATATATAATGAAT
TAAAAGCAAAGTTTTTTTGTTGAATATCTGTTTTTACATATTTTTGTTTAATAGCTTCAA
TCGCCAATTCAGTATTTTGTGTATTTGTCGATACACTTGCTCGTTTAGTATGGAAAGTAC
AGGTTGTTAGGGCTTCAGAAACATATTTTGGTTTAAACTGGTTATGAGAAATCACTTTCA
AAATAAAATCATAGTCTTCTAAAGATTTTAAATCCGTTGATAATCCATTGACTGCAAAGA
AAAATGATTTTTTAATCGCAATCATAGGCATTCCACCTACTTTATTTGCCAGTAAAATAT
TCTCTAAAGTGACCGCTTGTTCATTTTCATAGGGGCGAGTGATATAACTAAACCCTTCAT
TTACCATCACACATTCAGCAGGGTGATAAATAAAATTAATCGTCGGGTTTTCATTAATTG
TTTTTGCCAGTATTTCACATTTTGGATGAGCAAAACGATCATCATCATCTAAAAAGAGTA
GCCACTCGTTTTCAGCAAATCTTGCTCCTACATTACGACTTTCTGCTGCTCCTAAATTCT
GTTCATTCCTAATCACATTGACAGGAAATGGGTAGAGATGTTTAATTTCTACTGGCTCAA
CAGAGTGATCATCGACAATAATCACTTCAAAATTATATTCCGTTTGATATTCCAAACTTG
TTAATAATGCAGGAATTTCATTTTTTCGATTATAAGAAGGAATAATAATACTAAACATTT
TCTGTCTTGTTATTTAAAAATAGAATTTTATTTTTACCTTCATTGCCAAATAAAGATAAA
AACATTAATAACACTAACATAATGCCAGGGAAAGCATAGGCATCGGCTTTTACATTTAAA
ATTGAGAGAATAAGTAAGGTAGATAAGATAAAAATCCAACTACCGTCAAACCAATTTATT
GCCACTTTTCGTACGAAGTAACACATAAATAAGAAGCAAACAGAGAGATAAATAAATCCG
CCATATAATGTTTGGCGTAAAAAACCAGAGTCTGTTTTGCCGTAGTAGCCACCTTGTGGA
TAGAAATAATGCCCATCACCAATTAAAATCTGTTTTAATTCAGGGATATAAAGATGATTT
TGAACGAGATTATCCGTAGATGAACTAACTAAACCATAGCCGTAAATAACATTGATTAAA
GGCTCTAAAGCGTGTTGTACATATTTATTTTCTGCAAAATTAAAGGCTAAAAATAAACAG
ATAGCTCCAAAGAGCAAAATGGCATAGGAAATCGCCTGTTTTTGACACTGTCGAATGCTC
AGCTGAACACCTAATAAGGCTTGGAAAATGGCATTGCCCGTGAAGTCAGTTCACCGATTA
AATAAACTGCACTGTTTTTGATGGCTCTCATTGCATCTCTTTCTCAATCAAGCTATCCGC
CAGTTGCAAATCTAATGTGGTATCAATATCGACTGAGCGATAGGTTGGCATTAAATAGAA
ACGCACAGGTGGAATAAAAAAGTATTTTTCTTGAAGTAGGCTGGCGATATCGTTGATATA
AATCGCCCCATTCGCACGGTATGCTTTTGGTAATTGCTGACGTGGTGCTTCAAAATCTTT
GATTTCATTCATCGGGAGAATATCATCTCCATTTAAAACAAATGATTTATACGGGTGGTG
TTCACATTCACAAGCGGATACCACAGACTTACTTTTTCCACCTAAAAAGATTTCCATCGC
ATTGCGAATATCTAACGCATTGCGAAGTGGGCTAGTGGGTTGGAAATGAGCGACAACGCC
TTCACGGATATTTAAGGTTTCTAAACAGTGCAAAATAACATCAATAGTGCGAGTATCACT
TTGAGCCAATTCAGCAGGGCGAAGTAGTGGTGTTGCACCATATTTTTCACCTTCCTGTAA
AATACGTTCGCCGTCTGAAGTGACAACGATTAAGTCAAACATTCCAGACTCTTTTGCTGC
TAGAACTGCACGGCCTACGAGCGAAATTCCGCCGACTAATTGTAAGTTTTTATCTTTAAT
CCCTTTCGAGCCTGCTCTGGCTGGAATAATTGCAATTTTTTTCATAAATCTAACCGCTAG
TAATATGGTTAATAAGACTTGCCATTTTAATTTTAAAGAGCGAGTTAAACAATAGACAAC
GGAAAAGGAATGAGGAATAATAAATCTCTTTTACTTACTTGACAAAATTGCCTACTCATT
ATGTTTGCTATCACAAAATTTATTACTGCGGTCATTCTTCCACCATTTAACATTCTGATT
TTATGGTTGTTTTCTTTAATTTGTTTCCGCTTAAAATGGAAAAAATTAGGTTATCTCTCA
ACTTTTTTAGGTGTAGCAATGCTCTATATTTTCAGTATTCCCTATACTTCGCAAAAATTG
CATGATTCTCTGGTAACGGAAGATAACCTTAGTATTGAAGATTATAAATCGGCTCAAGCT
ATCGTTTTACTTAGTGGTGGCTTGCGTGATAGTAAAGAGTTATTTGGCAAATTAGCGATC
AGCGAAATAGCATTAGAGCGGGTACGTTATGCTGCTTTTTTACAAAAAGAAACGGGCTTA
CCTTTATTGATTACGGGAAGTAGCCCAAAAGGGACTTCAGAAGCTGCCGTCATGAAAAAA
GAGCTCGAACAATTTTTCCATATTCCAACACAATGGTTGGAAGAAAAAGCCAAAACGACG
GCTGAAAATGCGAAGTTTTCTAAACCTATTTTAGAAAAAGAAGGTATTAATAAGATTGTG
CTAGTGACAAACCAGTGGCATATGCAACGAGCAAGAATGCTATTTGAGCGAGAAGGTTTT
AAGATATTACCTGCAAGTGTTGGAGCAGGAAAAATGCCTGAAACCTATGGATTAAATGTA
TTTTACTTTATCCCACAATCAGGAGCATTACATAGCAATATGCACGCCCTGAAAGAATGG
ATTGGATATTGGAAAGAGAAATAACGGATATTATTAGGTTAATACATTTAGTAGATCAGC
CCTAGTGTAAAAACAAATATCACTAAAAATTCAAATAGGCCGACTTGTTTAATTTTCCAG
TTTCTTTTTGGCACAATAACCGCTCTAATTAACCCAATGAAATAGGCAAAGCTAATGCCA
TAATCGCCTAAGGCGAGATAAACAAAGATAAATATACAATGAAGTCCTATACTGAACTTA
CAGTAAAGAGGATTTTTCCGCTCTCGAGCAACGCTTTTTACATAAATTGTTGTCCCAATA
AAAAATAACGTAGGGTGGAGTAAAATCTCAAAATTATATTGGTTCGTTGCTAAATAGAAA
CTTGCCATTCCAATTATGCCGAAGGTTAAAATACCTGCAATATCATTGATTAAGTTTCGT
TCATCTTTTTGTTTTGCATAGTAAATTTGGACCCCTGCAAGCGGCAGGATTGGGATTATA
AATTGCAAAATAGAAAAATGACTTAAGAGTACCGGAAATATAAATATGCCGCTAAATACG
GCATAAATAATCATCCAGCGTTTATATTTTTCATTTTGTTTTTTGCTAACGACGGAGAAA
AAAGGATGGGAAAAGAGATAAGTAAAAAGCCAGCTAAGCCCAAGCCAAAAATGATTCATT
ACAAAATGGCTAGCAGAAATACCATAAATAAATGGTACAAATGCCATCACTAATGCTCCG
TGCTGATTAGAAATAATCGGCTTTTCTTTAAATATCATGCTTATTTATCTACTATTTTGT
CTAGGTTCCCATATCCAGTTTTAAATTTTATACTCTACTATATTGATTTACTTTACTTGC
AGCTTCTTCCCTACAAAGATTTTATTTTGTTTTAAACCATTTAGCTGCCTCAATTTTTCA
GGTGTTGTTTTATACATGCGAGCAATGGAATAAAGTGTTTCATCTTTCTGGACAACATGA
TATTTCGCATTGAGATCAACCGTTTTTTCTGACGCTTTAGACGATTGTTCTTGCTTAGTT
TTCGTCGTTATTTTCGCTTTCTCTTTAGTTTTTTCCTTAGGCGAAGTCACCGCTACTTTA
GCTTTTTTATCTTCCTTAGAGCGATTTTCTACCTTTTTTTCAGCTTTCGATTTCTTGGTT
GATTTTTCATCATTAACTGCTATTTGATTTGGCTGTTTTGGTAATCTATTTTTATATGCA
ATTAATCCTTGATAAATCGCCTTTGCAATCTGACGGCGATACGCCTTTGTAGCTAAACGT
TGTTCTTCCGTTGCATTAGATAAAAAGCCTGTTTCCACTAGAATTGAAGGAATGTCAGGG
GAACGCAATACGCTAAGGCTGGCGTGTTGTGGCGAACTTTTCGCTAATTGCGTAACATTT
CGCAGTTTGTCTAAGACTGTTTTACCTAACTCATAACCTGAACGTTGTGCGTGAGAAAAC
TGCAGATCAAGCACTGTCTGGTTCAAGTAACGTTCATTATTATTTGCTAAAACCGAACCT
GCCCCACCTAATAATTCCGATTGCTTTTCGTGATCTTCCAACCATTTTCCTAATTCATCA
TTTGCACGGCGATTAGATAAAACCCAAACCGAAGCCCCTTTCAGATTATCCGAACTTGGT
GAAGAATCAGCGTGGATTGACACTAGATAATTTGCTTTGTTTTTACGAGCAATTTCAGTT
CGATTAGGTAGTTGGATAAAATAGTCACCATTGCGTGTCATTACTGCCTTGAAATTAGGA
TCTGCATCTAACAACGCCTTTAATTCTCTAGCAATTGCTAAAGTCACCTCTTTTTCTTTG
ACCCCTAAATTTTTACCGATAGCCCCTGGATCTTTGCCCCCGTGTCCAGCATCAATGGCA
ATGGTTAATTTTGCTTGTGCGGAAAGAGCAAGAAATAAACTCATTACCGTAAAACAAACA
TAATGTCGTAATTTCTGCATAGTATTACCCTAAGCGGTCTGATGTTCTAAATAATCTACA
ATCTGTTTTGCTGAGTTGTTTTGAGGCATAAGAGCTAGATTTCGCCCTGTTTCTGCATAG
TCAATTTGAATAATAAAGTCCGCAGATGGGATCATTCCTTCCCCTCGACTTGCCCATTCT
AGTAAGCAAACCGTTTGTGGACGGAAGTAGTCCCTAATTCCCATAAACTCCAACTCTTCA
GGATCACTCAAACGATATAAATCAAAATGATATAAAGCATAAGGGGGAAGCTGATACTCT
TCAACTAAAGTATAAGTTGGACTTTTTACATTCCCATTATGCCCAAAAGCCCTCACAATG
CTACGTGTCAGTGTCGTTTTTCCAGCCCCTAATTCTCCGTTTAGATAAATCACAACGGAT
TTTTCATTATGATTGTCTAAATAGCGTTGAAGTTGCTGGGCAAAACGCTGACCAAAATTG
AGCATTTCTTCTTCAGTTGCAAAATAAAATGATTGCATTATTGTTAATCTAAATTAATAA
AATGGTGACGATAAAACTTCAACTCTTCGATAGACTCTTTAATATCATCTAAAGCTAAGT
GGCTGTTTTTCTTACTAAATTGTTTAAGCATTTCAGGCTTCCAACGACTTGCAAGCTCTT
TTAATGTACTCACATCTAAATGGCGATAGTGGAAGTAGTCCGCCAAATCTGGCATATATT
TATAAAGGAAACGCTTATCTTGTGCAATACTGTTACCACAAATCGGCGAAGCCCCTTTCG
GCACCCATTTCTTCAGGAAATCTAATGTCTGTAATTCGGCAGCACGTTCAGTTAATTTAC
TCTGCTTCACACGCTCAACCAACCCATTTGCAGTATGGGTTTTCACACACCATTCGCTCA
TTTTATTTAATAATTCATCGGGTTGATGTACGGCAAGCACAGGGCCTTCAGCCAAAATAT
TCAGATCTTTATCGGTGATAATGGTAGCAATCTCAATAATTCGCTCTTTTTCAGGATCAA
GCCCTGTCATTTCGAGATCGATCCAAATTAAATTTTGTTTGTCTTGTTGGCTCATCTTTT
TCAATTAATTATCTAAAATTCCACAGGATATTATTTATTGTAGCATTTCATGCACCACTT
TCATAAACCCATCAGCAGTAGCATAAACTTCTTCTTTGCCTTGAGCTTTTAAAATCATAT
CGGAAAGCTCACGGAATGCGGAATGTCCGCCTTTACGCGTTAAGACTAAATCTGCCTGAT
TTTTAACATAATCAAAAGCATCGCCCACGGCAACTGCTAATCCACAGACTTCAAATGCGG
GTAAGTCCAGTGTATCGTCGCCTAAAAATGCAGTTTCTTCGGCTGAAACCCCCGCTTGTT
GCATTAACTCAAAACAGGCATCACGCTTAGACATTTTGCCAAGTTGGAAAAGGGGAATGC
CTAAATCTTTGATGCGACGGCGTAAAATCGGGGTGTCACCGCCCGATAGCACTGCAACTT
GAATGCCGCAAGCAAGAAGCATTTTGATCCCTAAACCGTCTTTCACATTGAAGTATTTTA
ATGCTTCGCCATTTTCGGTGTAATAAAGGCTACCATCAGTGAGTACACCGTCCACATCGG
TAATCACAAGTTTAATTTTTGTTAGTCTTTGCATAAGTATCCTTGATTTCAGTTAAGTGG
AGTTTTATGATCTTGCCCATTATAGCCTTTTGGAGTAGCCAATGTCGATTTCTCAAAATT
TAGCGACAATTTCTCAACAAATTCAACAATATTGTCAGCAAGCTAATCGCCCTGAACAGA
GTGTTAAACTGCTTGCGGTGAGCAAAACTAAACCCATTTCAGCCATTGCCGAAGCCATTG
AAGCAGGGCAACGTGCCTTTGGCGAAAATTATGTGCAAGAAGGTATTGAAAAAATTCAGC
ATTTTGCGGAGAACGACACATTAGAATGGCACTTTATCGGTTTATTACAATCGAATAAAA
CGCGTGTAGTGGCGGAGCATTTTGACTGGGTACAAACGATAGATAGGCTCAAAATTGCAC
AACGTTTAAGCGAGCAACGTCCTGAACACCTGCCTGTACTGAATGTTTTAATTCAAATTA
ATATCAGTGATGAAGCATCTAAATCGGGTATTTCTGCGAAAGAAATGCTAGAATTAGCCA
CTCAAATTAGCCAACTGCCACGTTTGAAATTGCGTGGTTTAATGGCAATTCCGAAGCCTG
AAAGTGAGCCTGAGCAACAGAAAATCGCCTTAGCTCAAATGAATGAACTGTTTCTTCAAT
TACAATCTCAATTTGAAGGGATTGATACGCTATCAATGGGAATGTCTGATGATATGCCAA
GTGCAATTGAATGCGGTTCGACAATGGTGCGTATTGGTACGGCGATTTTTGGGGCAAGAT
CTTAAATTTGATTGCACTTAAAGACAAATACTCTTATCCTTTCCATATTCAAAAAAACCT
AAGGGAAAAGCTATGCAACCTAAAGCAAAATTTAGAAAAGATTACCGTCAGCCTGATTTT
ACGATTCATCAAATTTATCTTGATGTTCAGCTTGATCCTGAGCAGACGATTGTCACATCG
ACGTTGTCGGTCATGCGTAAAAATGCAGAAGCGACTACGTTACGTTTAGATGGGCATAGC
TTTGAATTTTTATCGATTAAATTTAATGGCGAGCCATTCAAAGAATATCAAAAAGATGAT
GAGGCTTTGACTTTAAATTTAGCCGATTTCCCTGCGGATCAATTCGAGCTGGAAATTCAG
ACAAAACTCAATCCATCAACGAATACGTCACTACAAGGGTTATATCAATCAGGCGAAGGG
ATCTGCACGCAATGTGAAGCGGAAGGTTTCCGTCAGATTACTTATATGCTTGATCGCCCT
GATGTGCTTGCAAAATATCGCACCAAAATCACCGCTTGTAAAAGTAAATATCCATACCTG
CTTTCTAACGGCAACCGTATTGCTCAAGGGGAGCTGGACGATGGTCGTCACTGGGTGGAG
TGGGAAGATCCGTTCTTTAAACCAAGCTATTTATTTGCCTTAGTCGCAGGGGATTTTGAC
CTGTTACAAGATAAGTTTATCACGATGAGCGGACGTGAAGTCGCCCTTGAAATCTATGTG
GATCGTGGAAATCTTGACCGTGCCACTTGGGCGATGGAGAGTTTAAAACGTTCGATGAAA
TGGGACGAAGAGCGTTTTGGGCTGGAGTACGATTTAGACATTTATATGATCGTGGCGGTC
GATTTCTTTAATATGGGGGCAATGGAAAATAAGGGGTTAAACATTTTTAACTCGAAATTT
GTGCTGGCTAATCCGCAAACTGCAACGGACGATGATTATTTGAATGTTGAAGCGGTGATT
GCTCACGAGTATTTCCATAACTGGACGGGCAACCGTATTACTTGCCGTGACTGGTTCCAA
CTCAGTTTAAAAGAAGGTTTGACCGTTTTCCGTGACCAAGAGTTTACTTCAGATTTATGG
TCAAGATCGGCAAAACGGATTGAAGATGTGCGTTTGTTGCGTGCGGTACAATTTGCTGAA
GATGCAAGCCCAATGGCTCACCCTATTCGCCCTGAAAAAGTGATTGAAATGAATAATTTC
TATACGGTTACCGTCTATGAAAAAGGGGCTGAAGTTATTCGTATGATCCACACCCTACTC
GGCGAAGAGCGTTTCCAAAAAGGAATGAAACTCTATGTGGCAGAAAATGATGGCACAGCG
GCAACCTGTGAAGATTTTGTGTCTGCAATGGAACGTGCTTCGGGAGTTGATTTAGATCTG
TTCCGCCGTTGGTATAGTCAATCGGGTACGCCTGAATTAACGATTGCTGATGAATATGAT
GAAAAACGTCATACTTACCGCTTGCACGTTTCTCAAAACACACCACCAACCGCTGATCAG
CTAGAGAAAGTGAATTTACACATTCCGTTGAAAGTAGCGTTATATGGTCAAGATGGTAAG
AAAATCAAGTTACAACACGAATTATTAACTGTCAGTGATGTGTTAGATGTGGTCCACGAA
CATCAAACCTTTGAGTTCCACAATGTGCAACAACGTCCAGTGCCTGCCTTGTTATGTGAT
TTCTCAGCCCCTGTGCGTTTAGATTATGATTATTCGACAGAACAGCTTTTGACGCTCTTG
AAATTTGCTGAGAATGATTTTGTGCGTTGGGACGTGGCACAAATGTTGTTTAACAATGAG
CTGCGTGAAAATCTAAGTCGCTACCAACAGGGCGAAGCAATGGCATTCTCACAAGGTCTG
TTAGAAGCGCTCACCTTTGTTATCGACAATGCAAATAAAGACCCAGAACTTGCCGCTTTA
ACCTTAACCTTGCCAAAAGAAACGGAATTTGCAGAGTTATTTAAAGTGATCGATCCTGCA
GGTATTGCGGCTGTTCGTCAATTTATGCAACAAGCGATTGCTGATGAATTAAAAGATCAC
TTCTTAGTCGTTTACAACCAAAATAAATTAACGGAATACCGTGTGGTTGCCGAGGATTTG
GCAAAACGTGCATTACGCAATGTTTGCTTGTCTTACCTTGCCTTTACTGAAGTAGGGAAT
ACCTTGGTGCACAAACATTATCATCAAGCAAATAATATGACGGACACTTTGGCAGCACTC
ACGGCTTCGACCAAAGCACAACTTGCTTGCAGAGATCAGCTTCTTGCCGATTTTGAACAA
AAATGGCAACACGATGGCTTAGTGATGGATAAATGGTTTGCTTTACAGGCGACACGTCCT
GATGAAAATGTGCTTGAAATTGTGCAAAATTTATTAACGCACCCAAGTTTTAACTTCAAA
AATCCAAACCGTGTACGTTCATTAGTTGGGGCATTTGCAAGCCAAAACCCAAGTGCATTC
CACGCTATTGACGGCTCTGGCTACCGTTTCTTAGTCGATATGTTGATTAAGATGAATGAA
AGCAATCCGCAAGTGGCGGCACGCTTAATTGAGCCGTTAATTAAACTTTCTCGCTATGAC
ACTCAACGTCAAACCCTGATGCGTCGCGGCTTAGAGCGTTTGAAAGGTTTAGATAATCTT
GCGCGTGATTTGTTTGAAAAAATTGAAAAGGCATTGCAGTAATGATCTGGCATAAAGCAT
TATTTTCTTTTCACGGAAGGTTAAACCGCAAAGGCTTTTGGATCGGCTTTGGGATTAATT
TTGCATTTTTGTTTATTTTTGCAAATTTTATCTTAAATCTGACCGCTTTCAGTTGGATCA
GCGTTCTACCTTTGACTGTTTCCCTTTATAGTTTATCGGCGGTTATCGTTAAACGCCTAC
ACGACCGTAATCGTTCAGCAAAAGCCTTATTTATGGTTGCGGTGCCGATATTGTGTTATC
TCAGTTCATTGGGAGCGCAAGGAACAATGGCATTTGTGCTGGGCATTATGATGCCGATGT
TTATCGGGACGATTTTAGTGATGGAATGGGGTGTTTTTGCAGGAAGTCCTGAAGCTAATC
AATATGGTGAGAAAGGATTGAGTGTGAGATTTAAATAATTGTAGGGTGGGTCTTGACCCA
CCATTCCGTTGTAATCTCTTGAATTTATTGGTGGGTTAAAACCCACCCTACAAAACTGTT
TTTTAAATCTCCCCCAGCCCCTCTTTTTCAAAGAGGGGCGTTTACAAATTTTAATAACAA
ACAAATACAAAATGACTGAAATAAAACTTAACTACCACAAAACCCATTTTTTAACCTCTG
CACCTGATATTCACCATTTACCTGAAGACAGTGGCGTGGAAATTGCCTTTGCAGGGCGTT
CAAATGCAGGGAAATCAACGGCATTAAATGCCTTAACTAATCAAAAAAACTTGGCTCGTA
CCTCTAAAACCCCAGGGCGTACGCAGTTAATTAACTTATTTGAAGTAGAACCAAATTGTA
AATTAGTCGATTTACCTGGCTATGGCTATGCGGCGGTGCCTGAACAGGTGAAACTTCAGT
GGCAACGCTCTTTAGGTGAATACTTGCAGAAACGTGAATGTTTACGGGGGGTAGTGATTT
TAATGGATATTCGCCACCCGTTGAAAGATCTCGATCAGCAGATGATCGAATGGGCAGTGT
CTGCGGAATTACCTGTGTTATTGCTACTTACCAAAGCGGATAAACTTAGCCAAAGTGCGA
GAAGCAAAACCGTTAAAATGGTGCGTGAAGCGATTTTACCGTTTCAAGGCGATGTGCAAG
TTGAAGCCTATTCTGCGTTAAATCGTATTGGTATTGATAAACTTGCGACTAAATTAGATA
GTTGGTTCGCCGAAATTTTTACACAAACCCAAGAGGGCTAATCTTATGTACAACTTAACC
GAATTACGCCAAGAAACCGATGAAATCATCAAATCTTTATTAGACGATGGCAGCGATCCT
GAAGCCCTTTATATTATCGAACACCACGTTGCTCACCACGATTTCGATAAACTCGAAAAA
TTAGTGGTAGATGCTTATAAGTTGGGCTATGAGATTTCTGAAGCGGAAGAAGTGGAAGAA
GAGAATGGCGATCTTGTGTTTGTGTGCGATATTGTCAGCGAAATTAAACTAGATGCGGAA
CTTATTACCGCTCAACAAAAAGAGCTACTGCCGTTAATCGAAAAATCGGGTGCGGTTTAT
GAAGGCTGGGGAACTTATTTTGAAGATCCGAACAGTGATGAAGATGAATATGGTGATGAC
GGCGAATTTTTCGATGACAAAGATGATGATTTTGATGATGAAAGACGTTAACCATTAGCA
GAATTATGAAAATAAATGATAACCCTATGTAGAATATTTACCATGTAAGAATCAAGTAAT
AAGGAGGAGCAATGCTAACAAATTGGTCAGAAGGTTATGTTAATGATATTAATTATACGA
CAGGTTATTACGATGGATTAAATAGCCACCAATTAATTTGTCCATTCTTAATAGCAAATT
TACAGCCGCCAAAAGTCATTAATGCGTGTGAGTTAGGTTTTGGGTTTGGTGTATCGCTTA
ATATTCATGCAGTAGCAGGAACAGTAAAATGGTACGGGACTGATTTTAATCCTTCTCATG
CGTTCTTTGCTCAACAATTAGCAAACCAAGGCAATCCAGATAAAGTCGTTATTGCAGATC
AATCTTTTGCCGAATTTTGTCATCGAGATGACTTACCTGATTTTGATTTTATTGCTCTAC
ATGGTATTTGGTCTTGGATTTCACCACAAAATAGAGAAACTATCGTTGATTTTATTCAAC
GTAAATTAAAAGTAGGTGGTGTAGTCTATATTAGCTATAACACATTACCAGGATGGGCAG
GAAAATCACCAATTAGATATTTATTAAATCAATACTATAGTAAATTATCTGCTACTCTAG
AATCAAAAGATCAAGCGATTAAATCAGCATTAGAACATACAAAGAATATGCTTTCAGTGA
GTAATAGTCTCCTTTCTCTCTCACCTTATTTGTTGGAACAAGTTGAACAGATCAAAGAAC
AAAATTCTAATTACGTCATTCATGAATTTACTAATCAGAATTGGTATCCAATGTATTTTT
CAGAAATTGAATCCTGCTTGAAACAAGCTAAATTAAGTTACGCATGCTCCGTTTCTTATT
TAGATGATTTTGATGAGGTTTTATTTGATGAAGAGCAACAAAAATTATTATCTAGCATTC
AAGATCCTTCTTTATTTCAAACAGCAAAAGACTTTATTTTAAATAAACAATTCCGCCGTG
ATTATTGGGTTAAAGGAAAATCTCAACTTACTGATCAACAAGGAGAGAAAGAATGGAAGA
AATTAAATATATTACTTGTTTCATCTACAACAAAAATTTCGACCACGATTAAAAACTACC
GACAAACGGAATTTAAAGAAGAATTATTAAAACCTATTATTGAAAAATTATCTGATTATA
AGATTCACTCGTTAGAATCTTTGTGTGAAGCCTTAAAAGGGGATATGCCTCCAAATGCAT
TATTTAGAATAATTGCCCTATTAGTAGCTCGAAAAGAAGTTGTCATTACTCAATCGGCTG
AAACAATAGAAGCAGCTACAAATTCCTGCCAGAAATTTAACCGAGCTATATTGGATAATC
CTTTTGCTTTTAATAACGTTAACTATCTGGCAAGTCCTGTGTCAGGTGGTGGGATTTATT
ATTCTAATATTGAATTACTCTTTTTATCTGCATATGTACAGAAAATTCCAGAGAAACAGT
GGGAAAAATATGTACGTACTATTTTAACAGCACATAATCAACTATTACGTAAAGATGATA
ATATTCTATCTTCTGAAGAAGAGATACTTGGAGAAATATCTCGTCTGAAGAAAGAATTTT
TAGATGATAGATTTGAAATTACAAAAAGTTTAAAGGTGGTCTAGCCCCTTTTTCACCCAA
TATTGATACGGCTTAGTATCTGTTTGACTTTTTAATAGCTGATGATCCATAAATTGACAA
AAACTCGGAATATCACGAGTAGTTGCAGGATCGTCAGCAATAATTAGCAACACTTCACCA
TCTGCCATATTGCGAATGGTTTTGCGAGTAAGCATTACAGGTTCAGGACAACGTAGCCCT
AGGGTATCTAAAGTGTGGTTAATGGTTAGTTCGGTCATCGTTATTATTCAAAATTAAAAA
TTACAGGATATATATGCAACAGCTTTTCTCTCAACACATCGCACGTATTCAACAAATCGT
ACAGCACGCCTTAGAGCTGGCTCGTCTTGACGGGCTTTGGATTTATGCAGGGCAGGCAAA
ATATCATTTTTTAGACGACCAAACATCGCCATTTAAAATCAATCCGCATTTTAATTATAT
TTTCCCTGATCCCACCGCAGAACAAAGTTGGCTTTTTTTAGACGGTAAAAATAAACCGAA
ACTCTATTTTTATGCACCTCAAGATTATTGGCATTGTACGCCAAATCCACCGACATCGGC
ATTTTTTGCTGATGAGTTTGAATGGCAAATGCTCACGGATAGCCAACAAATTCAACAATA
TATCCTTAATCCGACCTATTGTGCCTTTATTGGCGAACAAACGGAGTTGGCAAAATCACT
AGGTTTTGAGCATATCAATCCACAGAAAGTGCTAAATGTACTGCATTTTGAGCGTTCGAT
CAAAAGCGAATTTGAAATTGAGTGCATTTATCAAGCTCAACTCACTGCTTTAGCTGGACA
CCAAGCGGCAAAAGAGGCTTTTTTTGCAGGTAAAAGTGAGTTTGAAATTAATCTAGCCTA
TCTTCAAGTGACCAAGCAATCGGATAACAATGTGCCTTATGGCAATATTGTTGCCATTAA
TCAGCATAGTGCGATTTTACATTACACAAAATTGGATTTCACGCCGCCTTGTGAACGCCA
CAGTTTTTTACTTGACGCTGGCACAAGCTATCTTGGTTATGCCTCCGATCTTACTCGAAC
TTATGCTTTTGATCCACAAAGTGAATTTGCCACAATGGTTGCTCAAATGAAACAGTTTAA
ACTGGATACGATTGCCGATATGCAAGTTGGGATGAATTATCTGAGTTACCATACTCAAAT
GCACCGTTGGATCTCGCAAATGCTTCACCAGTTTGAGTTTGTGAAATTACCTGCCGATCA
AATTTTTGAAGAGGGTATTAGCCGTACTTTCTTCCCACACGGTTTAGGGCATCAGCTTGG
TTTGCAAGTCCACGATGTTGCAGGTTTCCAACAAAACCATCGTGGCACTCGCAAAGCTCC
GCCTGAGATTTATCCAAGTTTGCGCTGCACTCGTGATTTAGCCGAAGGTATGGTTCTCAC
CATTGAGCCTGGGTTCTATTTTATTGAGATGTTGCTAAATCAATGGAAAAACCACCCGCT
TGCACCTTTCTTTAACTGGCAGAAAATCGACGAATTTAAACGCTACGGCGGTATTCGGAC
AGAAGATAACATTGTGATGAGAGCGACGGGTGCAGAAAACTTAACGGCAAAAGCTGAAAG
TATCAGTAGCAGATAAGTAAGTATTACAGATCCCATTTAGCTTAAAATATCTAAATGGGA
AATTGGTGTACTCATAAATAATATTTCTAATCTAAAGAAAATAGATCTAATAATGTGGCA
AAGCTTTGCGATTTCACTATATTGTGAAACTCTTCAATGTAAACTTTATCTAGATCTGTT
TCCCTGATTGCTGCGTATAAATTGCTATATAAGCCATTAGAAGTGATTTTTCTTGCAACA
ACATAGCCTTTTTCTAAATATGGTTTTACAGCCCAATAAGGTAAGGCTGCAATACCTCTT
TTACTGGCAACAAGCTGAATGATTGCGATAGTTAATTCACTAGTGCGTCTTGTTGGGTTT
ATTCCTACTGGTTGTAAGATTTTTTTCAATAAATCTAACATATTGTCGGGAACAGGATAA
TGAATTAGTGTTTCGTGACGAAAATCTTCAGCTTCCCAAATTTCTTTTTGAGCCAAAGGG
TGATCTTTGGCACAAATAGCAACCATTTCATAAGAAAACAAAGGTTTATAAATAATACCA
ATGGACTCTTCTATTTCTGATACAACAGCCCAGTCTGCTCGGTGAGCAAGCAATAGACCA
ACAGTATCAGTATGAAAACCAGACACAATATCTAATTCTATTCCCCCCCAATTTTGTCTA
AAAATATCCATTGCTGGCATTAACCAATCAAAACAAGTGTGGCATTCAACAGCAATCCGT
AATTCTCCAACTTCTCCTTGTTTAATTCGGGTTATATCTGATTCAGCTTCTATTATTTTA
GGTAAAATTTCATAAGCGAGCTGTACTAAACGTTCTCCAGCTGGAGTAAAATGGATTGGC
TGAGTTTTACGTTCAAATAGAGTTAGATCATATTGATCTTCTAACAATTTAATTTGATGA
GATAATGCTGATTGTGTTAAATGAATACATTTGGCGGCAGCTGAAACACTGCCGCTTTCT
TTTAAAGCAATAATAGTTCGTAAATGACGAAGCTCTAAGAAAATTGGTTTCATTAGTCTG
AATTTTGAATGTAACAACTACAATTGACCTAGAATAGCATGTATTTACTATATTAGAAAA
TCGTTTTCCTAATCAGCATTACTTTATTTTTTATTAGCATGCTGGGTTAAATACATAGTT
TCTATTATCTATATCATTTTATAAATGGCAAATAGCCTTCTATTTAAATATTACTTAAAA
TATGAAAAAAACTATTTACTACCATAAATTAGCAATATTACTTTCTCTATTTTTTTCAAA
TGAACCGATTGTTGCTAAACATATAGCACAGAAAATATGCATAGTTGTAGGTATTTATGA
TGGCGATACTTTAACCTGCTTGCACAATCGGACACAACTTAAAGTACGCCTGCAATATAT
TGATGCCCCAGAATTTGCCCAGCCTTTTGGTAATAAGGCGAAGCAATCGTTAACTCAACT
GGCATTTAAAAAAGAGGTTGAACTTGAGATTACGGGGTATGATAAATATCAACGGCTGTT
GGCAGTGGTTTATGATCAGAGGGGTGAAAATCTTAACTTAATTCAGGTGCAACGAGGAAT
GGCGTGGGCGTATCGCCAAACACAACCTGTGTATCTGCAAGCTCAACAACTTGCTCAACA
GCAAAGAATAGGTTTATGGCAAGATAAAAATCCGATCAATCCTGCGGACTGGCGTGCAAG
TAAGCGGTCAGATGAACATTCATTTTGGCAAGGTTTTTCGCCTAAGGCACCGCTTGCCAC
TATAGATTGTAATGTGAGGAAAAGTTGTAACGATCTTCCCGATTATGACACGGCGAAACG
CTACTTTAAACAATGCCGTTGGCGAGAGCTAGACGGCAATAATGATGGTATCCCTTGTAA
TAAACTTTATAGAAAGGCTCAGCGACAATGATTAATCATACTTTTCGTTCCCATTTCCCT
TTTTTTCAAGATAGTCCCGATGCGGTATATTTAGACACTGCCGCAACAACACTCAAACCG
AAAGTGTTGATAGACGCAACGCTCAATTTTTATCGTTCATCTGGTTCGGTTCACCGTAGT
CAATATGATTTTCCTCAAACGCAACGTTATGAATTAGCAAGGGATTTAGTGGCAAAACGT
TTCAATGTTGCAACACGAGATGCGGTTATCTGGACAAGTGGCACAACCCATTCACTTAAT
TTAGTCGCAAATGGTTTAGCTGACAGTATTGAAGCTGGTGATGAAATTGTGATTTCTGTG
GCAGAACATCACGCTAATTTTATTCCGTGGCAACAACTTGCTGAGCGTAAACAAGCGAGG
TTGATTGTGCTGCCACTTAATAGCAACTACCAGATTGCCCCTGAAATGCTACAAACAGCC
TTATCAGAACGCACTAAAATCGTTGCGTTTAATTTGGTGTCAAATGTAACAGGGGTTAGG
CAGCCTGCAGAGCAATTGATACCGCTTATTCGTCAGCAATGTTCAGCCAAAATTGTGCTT
GATGTTGCACAAGCGGTCTGTTGTGAACAAATTGATGTACAAGCACTTGATGCCGATTTC
TATGCGTTCTCTGCACATAAGATGTACGGACCAACTGGGGTTGGCGTATTAACAGGGAAA
TTGAGTAGCCTTGAGCAACTCCGCCCTCTTTTATTTGGCGGAAAAATGTTACAAGAGATT
ACTGAGCAAAAGCTCACGATGGCAACATTGCCTTATCGTTTAGAAGCAGGAACACCAAAT
ATCGCAGGAATTATCGCTTTTGGTGAGGTGCTGGAGTGGTTGGAAAAATGGGATTTTTCA
GCCTTAAACTCACCGCTTTATCAGCTTGCTAAAGAGGCTCGCCAACGGTTAGCAGCTTAT
CCAAATATACGCATTTTAGCGGAAGGAAGTTTAAGCCCAACGATTAGCTTTGTCTTTCAT
CATCAACATCACGCAGATATTGCGGCGATTTTAGCCGAGCAACAGATCGCATTGCGTAGT
GGCGAACATTGTGCCAAACCCTACTTACGTTATTTAGCACAAAATGGCACCTTGAGAATA
TCTCTTGCTCATTACAATGTGCAAGCGGATCTTGACCGCTTTTTGACCGCATTAGATTTT
GCTCTCGACATTTTAGAAAATTAATCTCAACTTAGATCAAAAAATCGTAAATTTCCCGAT
TTTCTGCTAGAACGAAAGGGCGTTATAGGGTAATCTTTGCAAGTTTTTTGATTTATTTTT
TAAAATTAAATTTATAGGTATTGATATGGTAAAAAAAATTGCAGTATTAACCAGTGGCGG
TGATGCTCCTGGTATGAATGCAGCGATCCGTGGTGTTGTGCGTGCGGGTTTAAGTGAAGG
TTTAGAAGTGTATGGTATTCAAGACGGTTATTACGGTTTATATCACGACCGTGTTATCAA
ACTTGAACGCCGTTCAGTGTCTGAGGTGATCAACCGTGGTGGTACATTCTTAGGTTCTGC
ACGTTTCCCTGAATTTAAAAATCCAGAAGTGCGTGCAAAATGTGTAGAAACCTTGAAAAA
ATATGAAATTGATGCGTTAGTAGTTATCGGCGGTGACGGCTCTTATATGGGGGCAAAACT
ATTGACCGAAGAACACGGCATTGCGTGTATCGGTCTACCTGGCACTATTGATAATGACGT
TGCAGGCACGGATTACACTATCGGTTTCCAAACAGCACTTGAAACCGCATTAGAAGCAAT
TGACCGCTTGCGTGATACTTCAACTTCTCACCAACGCATTTCTATCGTTGAAATTATGGG
GCGCCACTGTGGTGATTTAACCTTAAGTGCGGCATTAGCAGGCGGTTGTGAATACATTAT
CATTCCAGAAAAAGGTTTTGATAAAGAGTCACTAATACGCAACATCGAAGATGGTTTCAA
TAAAGGAAAACGTCACGCAATTATTGCGATTACAGAATTAATGACAGATGTACACCAATT
AGCGAGAGAGATTGAAGAACGCTTTGGCCACGAAACCCGTGCTGCTGTGTTAGGCCACAC
CCAACGTGGTGGTGCGCCTTGTGCATTTGACCGTATTTTAGCTTCTCGTATGGGCGTTTA
TGCAGTAGAACTCTTGATGCAAGGCTACGGTGGTCGTTGTGTGGGTATTCAAAATGAAAA
ATTAGTTCACCACGATATTATTGATGCAATCACTAATATGCGTCGTCCGTTTAAAGAAGA
AATCTTTAATACCTCTAGAAAATTATTCTAATAAAAAGTGGCGCTAAGCCACTTTTTTAT
TATCCGTATCTTTAACCAAATCACTGAATGAGTCGGTGTTCTATTCGGCTTTATCCCAAA
ATACTAATTGCTTTATTTACTCATAGGTAATTTGTCAATTTTGTGCTTTAAGGAAAGGCA
ATAGCAATAATGCGATGCCAGAGGCTGCACAAGCAATCACGACAAAAAATCCGGACCAGT
GGTGTGATTCCATCACTAATGCTAAAGGATAACCAGCTATGGCAGCACCTAAATATGCAA
ATAATCCCACAAACCCTGTTGCTGAAGCTGGAGTTTTTTTATGGGAACATTCAGCAGCTG
CCATACCAATAAGCATTTGAGGACCAAATACGAAAAAACCTACTGAAAAGAAAATTCCTG
CTTGTAATATGAAATTTTCTTTTGGCATAAGCCACATTGCAATAATGGAGAAAAAAATAC
CAATAGCAAATAACAATGCCATTGGACCACGATTGCTAGCGAATAATTTATCTGATCCCC
AACCAGCAACTAGAGATCCTATAAATCCTCCTACTTCAAAGAGTGAAAGTGCGCTATTAG
CAGAAACAAGATCATAGTGATATTTTTCAGTTAAATAGATATTTCCCCAATCGTTATTTC
AAATGTACCACATAAAATATTCACTCTCTCTTGCATTCCACGAATTCCAAATCCTGTTAA
CATCTGATATGTATCAAATCCAACCCCGTTATCTGTAATAATAATATGTATATTATTTTT
TATTTCAATTTCTATTTTTACCTTATTTGCTTTAGCATATTTTATAATATTATTCAAACT
TTCTTGACATAATCTATATATAGTAATTTCAAGAATATGTTCTAATTTTAAATTTTGATC
ATTTTTCCATATTAATTCAGTATCAATTTGATTATCTTGAAAATTTAGTTCAATAAATAG
ATTCTCAATAGCTTGGGGTAAATCTAAATCATCAAGTAGACGAGGTCGAATTCGATTTAG
TAGTACTTTTGTTGTATCATAAATATTAAGAGATAATTGCTCTATTGTGGTTGATATTTT
TTCATAATCAGGTGCAATCCTTTTTAAAATATTTGCTTGAGTTCTAATGGCTGTAATATT
TTGCCCGACCTCATCGTGTAATTCTCTAGAGATTTCTTGACGAATAGTTTCTTCAGTATT
AATCAGCTGCCGAGTGAGTAATCTATTTTTATTTAATTCGACATTGAGTTTATTTATTGC
ATTAGATCTATGAACATGTACTGTCTTAAAACTCAAATTAAGTTTTTCGCCTATTTCCTT
TGGTTCAAAACCTAAGATTAATAACTCACAAATTTCCCTTTCTCTTTTTGTTAATTGCCC
TACCAGATTAGACTGTTTAGATGAAACTAATTTTGTGGTTAGTTCTGGCATTAGATATAC
ACCTCCTGAGTATACTGTTTTCACCGCTTGAATTAACTCATCAGGATTACATCGTTTGCT
TAAATACCCTTTTGCTCCTAATTCTAACGCTTTTTTTATAATTAAATCTGAGTCATTTAC
ACTTAGCATAATACAGTGGATACCTGACGGTATATCTTTTAATAAATCTAAGCCACTTTC
ATCTGGCATTGAAATATCAATAATACATACATGAGGTTTTAAATAAGGTAAATGTTGACG
AGCTTCTTTAGCAGAAGAAAATTCTCCAATAACAGTAACGTCACTCTCTAAAGAAAGGAG
TTGAGAAAAACCAGAGCGTACAATGACATGATCATCAATAAGAACAACATGAATCATAAA
ATCCTTCCAATTAATAATAGCGTATTTCTATAAAAAATACGGTGGAAAAGTCCACCGTAT
TCTTGTTACTTAGCATATTCTATCTTTTACGAATTTTTTTCTCTTCTGCGATTGCAACGA
AGGCTAACAATCCAATACAAGTAATTGCTGATGCATGAAGTGCTGCAAAAGTACCACTCC
ATCCAGTTAGACCAAAAATTGGAGTACCGTCAGCAATCATTCCTAATCCTAGTTTTGCAA
AACTATCTCCAATTAAGTAAGCAAAGGTACCTTTTACACCATCAGCAACAGCAATTGCTT
TTTTAGGGACAAACCCAACAGCAGCCACGCCAATCAGTAATTGAGGGCCAAATACTAAAA
AGCCTAAAGCAAACAATGCCGTTAAATACATAAATTCATTAGTTGCAAACTGATAGAACT
CAAGAGTAAAAACAATCAGACCTAGGGCAATACAAGCGGTTAAGGCACGACGACCATTTG
CTAAATCAGATAAATATCCCCATAAGAATGTACCCACTAATGCCCCGACTTCAAATAGAG
CAAAACCGGAAATAGCAGCATCTTTTGAAAATCCTAATTCTTGATAGGCATATACTGGGG
ACCACTGATCAATACCAATACGAACAATATATAGAAAAATGTTAGCAAAGCATAGTAGCC
AAATAACTTTATTTCTTAATACATATTGAACAAATATCTGCCATTTGGTCAGTTGATTTT
CTTCAGTATTACGATCTTCCTCACTAATTTCCTCCCCAAATAATTCTTCCGCTTTACCTA
AACCATATGCCTCAGGAGAATCAGAACCATAGCGTAATCCTATAAATCCAATAATTAATG
CAATAATTGATGGAAATACAAACATTCCAATGACATGTCCATTAAAGAAGACATTAGCTC
CGAATAACGCAACTCCAGCAGCTGCCGCACCACCTACATTGTGTGATAAATTCCAGAAAC
CCAAAAATGTTCCTCGTTTCTTTCTAGGCGTCCATTTAGTAATTGTGGAGTAGCTAGATG
ATCCCCCTGTACTTTGGAAAAAGCCACTAAGTGCATAGAATGAAATCATTAAGAACAGTG
CAATGCTCCCTCCTCCCATACTAGCACTAAAGCCAAGCATACAGATGGCTGAAAGAATAA
GCATAAATGGTACAAATTGTTTTGTATTTTTACCATCAGCATAATAAGAGACTACGGTTT
TCCCAATACCATAAGTAATTGAAAAACCTAAGCCAATAAGTCCTAAATCTGTTTTAGTTA
AACCGTAAGTTTCGATCATATCATTTTGTGCGATGTTGAAATTCTTACGAATCAAGTACA
TTGCCATATAACCGATAAATACAACTAAATAAGATTGCATAAAAGGTTTGAACCACATTT
TCCGTCTTTCTTCTAGGGGTAGATCTAAGACTGGGCGTCTAACTTCAGCTAAAAATGAAA
ACATAATTTCCTCTGATATTTTTAAAAAGATATTTAAATTTTAAGAAAATTATTTCATTG
CTCCTTGAGAGAATCCCCTAAATAGAATAAGAAAATTTCCTAGTTTAGATACCGTTAACT
GTATTTTGTGACTAAGATCACATTTTAGGGTTTATTGTGAATTTCTAGGAACAATAACGG
ACAGATGGCTTTTTCCTTCAACCTTGGATATTTCTGCTATAACCGCAGGAGAAAAATGTA
CTCTCTGCTGTGTTAGTTGATAGACTAAGTCAAAGACAAGGGGCAAGTGAGAGATAATCA
GCACATGCTTTGCTCCCTCTTCTCGTAGAAATGCAAGATAATCAATCACTGTGTCGGGAT
TTCCGTCAGGGGTAATCTCTTCCCATGTTTCCGCAAGATTTGCAAAACTTTGCATAGTGT
TGACCGCTTGCATACCTTGTTCTACGGCTTGTGCCGTTTGCTGCGTGCGAAGGTAGGGGC
TAATAATCACTTTATCTAATTTAATTTGTTGATTTTCAAGCCTTTTTGCAAGCCATTGCC
CTTGTTGATATGCCATCAATTTACCCTGTTCAGTTAAGTTTCTCTGTGCATCAGTTGGGG
CACTGAAACCTGCTTCACCGTGTCGCATTATCCAAATATTCATCGGTTTATCCTCTTCGT
GGTTTAAACAGAACGCTTTTAGGCGTATAATGCACGGCGTTTTTTGTTGTGGCAAGCAAC
AGATAAAAGATTTCTATTTTTCATAATTTAAACAATGGAGTAATAACTGATGTCTCGTAA
ACTCAGAAGAACCAAAATCGTTTGTACAATGGGTCCAGCTACAGATCGTGGCAATACGTT
AGAAAAAATCATTGCTGCTGGTGCAAATATGGTTCGTATGAACTTTTCTCACGGTGTGCC
TGAAGATCATATCGCTCGTGCAGAAAAAGTGCGTGAAATTGCAAAACGTTTAGGCAAACA
CGTTGCGATTTTAGGTGACTTACAAGGCCCTAAAATCCGTGTTTCAACCTTCAAAGAAGG
CAAAATTTTCTTAAACATCGGTGATAAATTTACCTTAGATGCAGAATTACCAAAAGGCGA
AGGTCATCAAGAAGCGGTTGGTTTAGACTATAAAAACCTACCAAATGATGTAGTGCCTGG
CGATATTCTTTTATTAGATGATGGTAACGTTCAATTAAAAGTGCTTTCTATTGACGGTGC
TAAAGTATTTACTGAAGTTATCGTGGGCGGTCCATTATCAAACAACAAAGGTATCAACAA
ATTAGGTGGCGGTTTATCTGCTCCAGCATTAACGGACAAAGATAAAGAAGATATTAAACT
TGCAGCGAAAATTGGCGTGGATTACCTAGCGGTATCTTTCCCACAATCAAGTGCAGATTT
AAACTATGCTCGTCAATTAGCAAAAGAAGCGGGATTAGACACTAAAATTGTCGCTAAAGT
AGAGCGTGCTGAAACCGTTGCAACTGAAGAAGCAATGAACGACATCATTTTAGGTGCAGA
CGTTATTATGGTGGCTCGTGGTGACTTAGGTGTGGAAATCGGTGATGCTGCGTTAGTAGG
TGTTCAGAAAAAACTTATCCGTCGTTCACGCAAATTGAACCGTGTTGTAATTACCGCAAC
ACAAATGATGGAATCAATGATCAAAAAGCCTATGCCAACCCGTGCGGAAGTGATGGACGT
AGCAAACGCAGTATTAGATGGTACTGATGCGGTAATGCTTTCAGGTGAAACGGCAAACGG
TGATTATCCAGTTGAAACGGTAAAATCAATGGCAGAAGTCTGCTTAGGTGCAGAAACAAT
GCCAAGCATCAATGTTTCACGTCACCGTATGGAAGCTAAATTTGCAAGCATTGATGAAGC
AACGGCGATGTCAGCAATGTACACCGCAAACCACCTTGAAGGTGTTTCTGCAATCATTGC
ATTAACCCATTCAGGTGAAACCGCAAAATTAATGAGTCGTATTAGCTCTGGTTTACCGAT
CTATGCACTTTCTCGTAACGAACAAGCGTTAAATCGTTGTGCATTATACCGTGGTGTTAC
GCCAGTTCATTATGAACATGACAGCCGTACTATTGAAGGTGCGAAAAAAGCATTATCTTT
ATTAAAAGCACAAGGCTATTTAATGTCTGGTGATTTAGTGCTATTAACTCATGGTGATGA
GTTAAAAGAAGGTGGCACAAATACTTGCCGTATTTTAAGAGTAGAATAATTTGCTCTCTG
ATAAAAAATCCACGCAAATGCGTGGATTTTTTTATGTATTCAACAAACCAATACCTGTGT
CTTCTCGATTTAGTCTAACGAATTTCACCTACCGAAACTTTAGCATCGGTATGTTTATTG
CCGATAATTCGATCTTCACATTTATTGTTTTCATCACAAATAGAGACAACAACGCTCTTC
TCATCTTCTAGTGTTTCAGATTGTAGAGATTTAACTCCGAACTTATTATTTTCAACTAAA
TTACTCTGTTCGCGAGATAGATAAGTTGGCTTGAGTCCGTTAAGTTTATCTAATATCGTA
TTTAATTGACGCTCATTAAGTCTTTTGATATTTCCTTCTCCGGCTAGCTCATCATCACCG
TAGTTTGTTCCTCTCGGTTGCTCATAAAATGTAAAATCAGTATTTTTTAGCACGATAGGC
ATATCTTTATGGCTGTAATAGGCTTTAGCACCATTTGGAGCTAGTGCAATAACCGTGGCA
TTCTCAATTGTAGTCTTTGTAGCATCGCCAAGGGCTAAAGCAAAGTTAGCTGCATTTGCA
TCATTATCCGCAGAACCTGTAATACCAATTTCAGGTGAAGGTTTAGGACCAGTATTTAAC
AAGGTAATAGTTAAATCATTTTTTGATTTTTCACCGCGTAATGTTGCATTTTTATCTGTC
ATCAACGTATAACCTTGATGGCTTTTCAGGTTAATTGAACTTTTATTTCGCCCTTCTAAA
TCACCAACGACATACATTGTTGCCGCTTTCATTTTTGAACTTGGTGAAACATTCAGTTTT
TCAGCCCCCTGAATATTTAATGACGTGTGATCTAAAATCGTTTTATCTGCACTTAACCCA
ATTTTATGGATACGATCGTAATCAGATTCAAAAGACATATTTCGGTCAAACGTAACATTA
AATTGACTATCGGTTAAATTAATATTTTTTGCCATAAGATTAATAAAACCATCATGCGTT
TTTATATTACTATTACGAATATTAATTGTCGTTTCTAAATGACTTTTAGGTGTTTTAATA
ACTTCTTGTTTAATTTTGTCATAACTATTATTTGTGGCAGTCCACCAATCAAATGCATAT
AGGAACTCATTATTAATCCATTGACGTAAATTATTATTGAATTTCCATCGTCTTTGAGTA
TGATTTCGTTCTGTACGCAACGCCCTATCTTTGGTATTGAAAATCGCATAGTCATAGCTT
GGTTTTTCTTTATTATAGGAATATCCCCCATAAATATAGAAATTACCTCTTCCTATATGA
GTAAGACGATCAATATCAACATTATTAAAGCCACCAACAATGACAAAATCGTCTACTTTA
TCAAGCTGCAAATTACTAATATTTACGCTAAAAGGCGATCTTTGAGTATCTTCTAAACAA
TAGGCAAGATTAATACAAGTTCTAGAATCTTCTAAATTTCTTCTTAAACCATTTCTACCT
AAAACAATAGCACCATTATTAAAATTAAATTTACTATCTATAATCTTAATATCTGAAATG
CCTTTATCCGCAAAATGTTTATCCATTAGATCTGTTGCAATAAATAAACGCCCATTTTTA
GTATCTATATTTGCTTTATTAAAACGAATATAGCTAGGATTAGTATAATTTAATTGTGTA
TTTAATAATAAAACTGAATCAGTATCTTTATATGAGTCTATATTTATATCACCTGAAATA
TCAAAATTATGTGCATTTAGATTTACTTCTCCTGAAATACCCAGTAAAGAACCTAAAAAA
TTACTGCTGATAAAAGAATTTTCACCTACTTTTTTATTACCAACATCAAGATTATCTGCC
AGCTTTAGATTAACTTTTGTTTTTAGTTTTTTAGAGCCGTCATCATAATAGTTTTTATCT
TCCCGACTTAAATCACCACTAAGATTAACTTTCTTTATAGCTGGGTCTAGATAGCTACTG
ACTGCAAAATCAATACTATCTTTAATTGTAAGTTTTGCACCTTTTTCAGCATTTAAGTTA
ATTTCATTCTTTTTCGCTTTTATTGTTAAATTTTCGGCTTGAATATCACTATTTTTTCCA
AATTTAATATCATCAGAAAATAAAGTTATTTTTCCAGATCGAGACATTACAACATTATCC
GCCTGTAATAAGCCATCGTTATTCACAAGGTTATTAATTAATTCATTTTTTCCCTTAGCA
GTTAGCTCAATATAACCATCTTCGGTAATAATAGAACCTGAATTTTTCACAATACTATTT
ACTGTATTTTCTTCAATATCTAAATCAATAGATGTCGTATCTAATTCTAAGCTAAATTTT
CCGCCAGCGCCCAAGACAACTTGTCCAGGGCTTTCAATAGTTTCATCACGTTCAAAATCA
ATCCACTTAAATCCCCAATGATTACCCTCATAACAATCATTTGCACTCCAACCACTACAA
TAACGACCTTTAACTTTTTTCTCTTGTTTAAAGTATTTAGCTTCAATTGTCCCCTTATTT
TCAACATCATTTCCAACTAAAACAACAAATGCATTTTCGCCATTTGCAACAATTTTACCC
TCATTAATAATTTTTCCTTCAGCAGTTTTATGATTTTTACGTGGAGTAAAATTGAAATTA
TTACTATTACTAATTTTTTCAAGATCTTTAGTTGTTGCAAGTAAGCTACCCACATTGATT
TCAGCACCTTTGGTTATAATAACTCCGTTAGGGTTAGCGAGAAACACTCGCCCATTTGCT
TGCAATTTACCTTGTATTTGACTTGCATTTCCGCCCATAACACGATTATAAGCAATAGCG
GTTGAATCAGGCTGCTTAAATTCAACACTATTTTGTTTTCCAATATCAAAACTTTCCCAC
TCAATACTCACTCTAGGTGATTCTTGAGTAATGGTCATTGCCTTATTTAAGGTATTAATT
TTTGCATTGCCGTCTGTAATTTTATGGTTTTGAGGTAAGTCTGCAGCATAAAGATTTGTT
GTGCTAAGTGCTGTTGAAATAGCTACGGAAAGTAAAGTTTGTTTACGCATTTATGTACTC
CTTAATTAAAATGTTTTAATTGCAGATAACCAAAATTGATTTTTATCTACATTGTTATAT
TTCTTACCGATAGGTTTTGCATAAGCAAAATTAATAGAATAATGATTAGGTTCAATTAAA
TTCAAACCAACACCGATACTTTTTAAACGAACTTTATTTTCAACAGATTCGGATAATTTC
TCAGTATTTTTATATTGTTTTCCAAAACCCTCATCATAAAAGAGTGAGCTTACTAATATA
CTTTTTGAGAAAACAGGTAAGTAATGTTTTAGTTCCGCTTGGATAATATGCCCTTCATCA
ACAGAAACAGTACCTGCTTGATATCCTTTTACCCCTGATAATCCACCTAGTAGGAATTTA
TTTCCACTATCTAGATTTTTATCAGCAAATTGCCCACTGGCGGCAAACGTAATACTGAAG
GATTTAGGTAAAAATTGCTCGTGAGATAATGAATAATTAAATGTCGTAAATGTACGTTTA
GGCTGGTAATTCTCTGATAAATAGTGTTTTTTCTCATTGGTCGAATGACTTTCTTTCCCA
AAAATAGTATTGAAAGAAAAATAGGTAACACCTTCTTTTATACTATTCCAAGAACCACTC
ACTCCTATGCTAGTCGTATTTACTTTCCGTTTTTGTTGTAAATCAACAGATTTTTGTTCA
TCTGACAATTTCTGATGATTAAATGCTAATTTACTATCTAATCTTAAACTTGCAGTTCTA
ATAGTAGGGTGAGTAATATAACCACCTAAATTATAAGTACTCCCTTGAGCATTAAGATCT
TTAAAATTCGCACCTAATTTATATTTTAAATAGTTTGAATTCACGCCAACTCTTGTGCCA
TATCCATCAATAATAAAAGAATAGTCCGCTCTTAAGTTATATAAATCGAAGGTGTTAGAA
GCAAGCACATCAAAATGTAATTCATCACCAAGCCCAACTAAGTTATAAATTTTATTTCCC
AATGTTGTTCTATATTTTCCAGTATTATCATTTCCTTGATTATCAATGGAAATATATCCA
TTCCAACGTTTATTATCTTTAAGATTAACAGTAAGATCTGTTTTACCCGTATTTTGTCCT
GCTTTCAAAGATAACGCTGAGGTAATTCCTTTAATGTCATTAAGTAATAGAGCTAACTTT
TCTAGTTCATTTTTAACCAAATACGAATGGCTTTTCACAGTAGTATTCACCATCCGCATA
ACCAAGTCTTCTTTTAAACGGCTTCCATTTCTAACAACTACCTGATCAAGCGATCCCTTT
ATCACGAAAATTTGCAATTCACCATTATTAATTTCTTGTGGTGGAATAAAGGCTTTAGCA
ACAAGATAATTGTTGTCACGATAGTAGTTAGTAATTTGTTGCGATAACCGATTTAAGTCA
TCTAAGGTGATTTCTTGATGAAGATAAGGAGAGGTAATAGATGTCAGATTATCTTGAATT
TCGTTTCCGTCCAACTCCAGTAATTTGATTGAATCTAAACGGAATTTAAGACTTTCTTTG
TTGGCGGGAAGATTCTCTTCCTGTGTTGGTGTTTTGAACAGTTCTCCAGATGGTTTTACT
TTTGCTACTTGTATCTGGCGTGTCTGTTCCAACTGTTTGTTCAATGTTCCTGAATCTGGT
ATTGGATTTGCATAAGTAAAGCCAGATACACATGAAAGAATGATTCCAGTAATTACATTT
TTTCTATGAAAATGTTTCATTTTGATAGGTCTCCTTTATTAATAATGTATTAGAACGCTT
TTTCTATTTATTTTTAACTAAATGATAAGAATTATCAATATCATTATTGATAATTTACAT
TATCTTTTGTAGGATATTTATTAGTCAGACTAAAGGAGCAACTAAAATGAGACTATCAAA
AATTTATACAGCACTCTTTCTCTCTTTGCCTACCGTATCCCTTGCAGATAGCAATGTTTC
AGCTGAACTCGCTGAAATCTCTGTGATTGCAAGTAGGGATGCATTTCATTGGGCAAATCA
CACAAGTGAGAAAGCAACCCTAAATAAAAACCAATTATTAACTCAACAACCCATAAGTAC
AGCGGATGCGATTAAAAGGATTACAAACGTGGATATTGCTGGCGGATCAAGGGGAATTGC
ACAAAAGCCGATTATTCGGGGCTTAAGTGGTAATCGTGTTGTTCAAGTGATTGATGGCGT
TCGCCAGAATTTTGACTTATCTCACCGTGGTTCATATTTTTTACCTATGGCACTAACCCA
AGAAATAGAGGTGATCAAAGGCCCTACAAGTACTTTATGGGGCAGCGGTGCATTAGGGGG
AATTGTTGCGATCAGAACACCAAATGCACTTGATTTATTGAAAGATAATCAGCAAATTGG
AGCAAAAATTCATCAAGGATACCAATCTGCTAATTCTCTCTCTGAAACAGATGTCAGTGT
CTTTGCTGCAAATGAGAAGTTTGATGGATTAGTGAGTGGCTTTTATAACCACGCTGATGA
TTTGCGTTTAGCAGACAGTAAAAAATTAGTAGACAGTCGCTATACTCAAAAAGGCGGACT
TTTTAAATTTGGTTGGCAAATTAATGATGAAAATCGCCTTGAGCTTTCTCATCGTTTAAG
TCATTTTGAACAAATTGCCCCAACTAACAATGAAGTTGCTGAAGAATTTACCGACCAAGA
TGTGATAAAACTTATTGGAAACTGGCACCGAAATAATCTAAATGCTGCTCCTACCGAGAT
GTCTGCTTTCTATGAAGGACTCACATCAGTACTTGGAAGTGTAAGTTATCGAGCTAAACA
AAAAATCACAGACCAAAGTAGCGCACTACACTACTACTTTAACCCTAAAGATAATGATTA
TATCAATAGCCAATTGACACTATATCGTAACAGCACAAAAGAAAAAGAACAGCGTATTGC
AAGCGGTTTGCAAGATCAAACTAAACTCAGCACTATGGGTTTAAGCATACGAAATTCGAC
GGATCTAAATTGGTTAGCCCTAAACTATGGTGTAGATTTTATTTCAGACCGAGTAGTAAC
ACAGCGTGAGAAAAATGCCACAACACCATTCCGCCCTAATAATTATGACGCTAAATCTAA
AAACAGTGCATTTTATCTTTTAACACATATTCCATTATGGAATGAACGCATTATTGTCTC
GCCAAGTGTTCGCTACGATCACTTTAAAACACAAAGTGACGAAGCCAAATATAGTGCAAG
CCGTTGGTCTCCATCCATCGCTGCAACTTGGAAAGCAACAAATTGGCTAGATCTTAGTAC
TCGTTATAATAAAGCATTCCGTACACCATCAATGCAAGAACGCTTTGTCAGCGGGTCTCA
CTTTGGCACAAATTTAATGGGACGATCATTTAATAATACCTTTGTAAGTAATCCAAACTT
GCGCCCAGAAACTGCGAAAAATAAAGAAATTGCGGCGAAAGTTCATTTTGATAATCTCTT
TGTGCATCAAGATAAATTCATCTTCAATGCGACTTATTTCCAAAATGATGTAAAAGATTT
TATTCATCTTGATATTTTCCGAGCTTCACAAAGAGATATGATTCCATCTCTCTCGCAGTA
TCGAAATGTAGAAAATGCTCGCTTAACAGGGTATGAACTAGAATTCGCTTACCAGCAAGA
ACGTTTAGCATTGGGATTGAATTATGCTCAAACAAAAGGTAAAAACCGCCAAACACAGGA
AGCCTTATCCAATATTCCAGCGAATAAATTAGGCTTTACTATTGATTATGCGTTAGTGCC
TCAAACATTTATGATTGGAGCTAATATCACTCACTATGCAAGTCAGAAACGTGTACCTAA
AACACATGCAATGACTTATCCAAGTTATACTCTCACAGATTTAAAAGCAAGTTACACACC
TTCTGGCGAATGGCGTAATTTACGTTTAGATATGATGATCGAGAATGTCTTTGATAAAAA
ATTCCAACCTGCATTTAGCTTAATGGAAGGGGCTGGACGCAATATTAAATTGAACGCTTC
TTATCAGTTCTGATTTTTAACAAATATTGTCTTAAAAAATCCACGCAAATGCGTGGATTT
TTTTATATACTGCTTCCATCAATTCCTATCAAAATTTTGCTTATGTTATCCCTACTTTAT
GCCTTAAAAACGGAGAATGTGATTTCTGAATTAAACTATCAATTTGCAAAGATGATTGAT
CAGAAACAGCAGGATTATAACTATACAGCTCAACAGCAGAATTTAGCTATCTTTCTAAGT
GCATTAGTTTCTTTTAATGTTATGCAAGGACATAGTTGTGTTCGTTTAAATTCTGATTTA
ACAACCCACTTTTTTGACTTGCAAAAAAAGCATTTCAGCCGTGATTTTCATACGGAGATT
TTGCAAAAAATTGAGGGGATTTCACCGCTTAAGTGGCAGTCGTTGCTACATAACCATGTT
GCTTTTAGCCAAGATCCTACACAGGTTGCACCTTTATTATTTCAACAGGATCGTCTATAT
TTTTATCGTTATTGGCAGGCAGAGTATCGTGTAGCACGTTATTTACAACAAGCGGTAAGT
TCGGATTTAAAAAAAGCAGATATCGATCTTCATCGTCAAATTTTACAACGCTTTTTTCCA
AAACAAGCTGATACGGATTGGCAAAAAATTGCGGTTGCAACGGCATTAACTAAACGATTC
TGTCTGATTTCAGGCGGGCCTGGCACAGGCAAAACCCGAACAGTTGCTATTTTACTTGCA
GCATTACAGCTTAAACAATTAGAACAGAGCCAACCACTTTTAAAGATTGCTCTTGCTGCT
CCGACAGGAAAAGCTGCGGCTCGTTTAAAAGAAGCTATTTCAAATAATCTCGCTAGCCTT
GATATTCCTGACAGTTTGAAAGCAGAAGTACCAACCAGAGCCTCAACAATCCATTCGTTA
ATCGGCATTAATCCCCATAGTGATCTGCCTCGTCATCACGCTCAAAATCCACTGCATTTA
GATCTGTTAGTCGTGGACGAAGCGTCAATGATCGATCTCTTCATACTGGAAAAACTGCTG
AATGCCTTAAAACCAGATACTCGTTTGATTATGCTTGGGGATAAAGATCAGCTTGCTTCT
GTAGAAGCTGGAAATTTAATGGGGGAGTTAGGTAGTTTGATCAGATTTGGTTATAGCAAT
GAGCATAGTGACTATCTAACTGAGGTAACAGAACATCAAATTTATCCTACAGTGGAAAAT
GTCCCCGCAATTTGTAATTCATTATGTCATCTTCGTCGAAGTTTTCGTTTTGACGAAAAT
TCAGGGATTGGGCAATTGGCAGCACAAGTGAATGCTCAACAAGCGGTGAAATCGTGGCAG
ATTTTAACGAATAGGGCTTATGATGATTTAACATTAGCGTGTTACCCTAAAGTCACGGAT
TTTCCTGAAAAATCACAATGGATACAATACTGTGTAAATAGCGTGGTAGAAAAAGCGGTG
GAGTTATATTCCGATTACTTGAACAAAGTGAAAGCTCGAGTACTTTCCCCAGAAGCCGTG
TCTATCGGTGAGATATTTAAAGCATTCCAACAAGTACGCTTTTTGTCAGCCTTACGCGTC
AGTGAATTGGGCGTAGAACGATTAAATCAAACCATTGCAGAAGCCTTATTACAAGCACGT
TTATTACATTTTAAACATAGCCGAGACAGCTACATTGGCAAGCCAATTTTGATTACCGAA
AATGCCCCTCAACTTCATATCTTTAGTGGTGATATTGGCTTAATTCTTCCAGATGAAGCA
GGAAGATTGAGAGTATATTTTGAAACAGAACAAAATGGAAAACATTTAGACACTTCCCTT
AGTCGTTTGCCAAGTTATGAACCCGCCTATGTAATGACCGTGCATAAATCACAAGGTTCT
GAATTTGATCATACTTTATTGGTAATGCCACTTTCTCATTCGCCAGTATTAACAAAAGAA
CTGATTTATACGGCGATTACCCGTGCTAAAAAACAGTTTACCTTGTTTAGTGAAGAAAAA
ATTTGGAAACAAGCAGTAAAAGCAGAAATTCAACGACAAAGTGGATTAAAAGAACAAATA
TTGGCAGATATTTTAATGAAATGATTTGGAATAAGTGGACTATAATCCACAGAAATACTT
TAGAAGATGTTAATGGCAAATTGCAGAAAATTCTGTTTCACATTAGAATAGGGTACATAT
TCTTATTGATCAATGAGGAAAAACATGGAAACTATAGAAAAAATCCAAAAACAAATCAGC
GAGAATCCTATTCTTCTTTATATGAAAGGCTCTCCTAAATTCCCATCCTGTGGCTTTTCT
GCTCGTGCTTCAGAAGCTATTGTAAATTGCCAAGTTCCATTTGGGTATGTTGATGTTTTA
TCGAATCCAGATATTCGAGCTGAATTACCAAAATACGCAAATTGGCCAACATTTCCTCAA
TTATGGGTAGATGGAGAATTAATTGGTGGTTGTGATATTGTTCTCGAAATGTTCCAAAAA
GGTGAATTGCAGACCTTGTTGAAAGATACTGCAAAAAAATATTCTCTATAGCGTCTAACA
ATCACATTATTTTGCAGAGCTTGTTGTATAAAACAGCTCTGCCCTCAATTAACTTCTTGA
TTTTCTTTCAATTACTGATCATAGTATCGCTCTATAATACTTATTTCAAATAATACTTAA
TTTTGGCATCATGATTAAACGTCTCATTTAATTAGAGATTATTCCTTTCTATACTTTTTA
ATTATTTGTTAAAAAATTAGAGCTATATCACAATATTCCTCCCAAAATTTAGGTAGAATA
CCGATGATTTCATTTATTCAATTGTATAAAGGACACAACTATGGATGACAAATCTCAATT
ACGCCAAGCAGCACTTGATTTCCACGAATTTCCTATCCCTGGTAAAATTGAAGTTACCCC
GACTAAATCCCTCGCAACGCAACGTGATCTTGCATTAGCTTATTCGCCAGGGGTTGCTGA
GCCGTGTTTAGAAATTGAAAAAGACCCAGCGGCTGCCTATCGTTATACTTCAAAAGGTAA
CTTAGTTGCCGTGATTTCAAACGGAACTGCCGTGTTAGGTTTAGGCAATATCGGTGCATT
AGCAGGTAAGCCTGTGATGGAAGGGAAGGGCGTTCTGTTTAAGAAATTTGCAGGAATTGA
TGTATTTGACATCGAAATTAATGAGAAAGATCCTGAAAAATTAGTTGAAATTATCGCTTC
TCTTGAACCTACCTTTGGTGGTATCAATCTTGAAGATATTAAAGCACCAGAATGTTTTTA
TATCGAACAAAAATTGCGTGAACGATTGAACATTCCTGTATTCCACGATGATCAGCACGG
TACTGCAATTATCAGTGCGGCAGCAGTGATTAATGCGTTGCGTATTGTGGATAAAAAAAT
TGAAGAGGTGCGTTTAGTTGCATCAGGTGCAGGGGCGGCTTCTATTGCTTGCTTGAACTT
GCTTGTATCCTTAGGTATGAAGCGTGAAAATATCGTTGTCTGCGACTCAAAAGGGGTGAT
CTATAAAGATCGTGACGATCGTATGGACGACACCAAGAAACATTATGCGATTGATGATAA
TGGCTGGCGGACATTAGGCGATGCGATGCCAAATGCAGATATTTTCTTAGGCTGTTCTGC
AGCGGGTGCTTTAACGCAGGATATGGTTAGAACAATGGCGGCTCACCCGATTATCTTAGC
ATTAGCTAATCCAAATCCAGAAATTACACCGCCGGAAGCGAAAGCTGCTCGTCCAGATGC
GATTGTTTGTACAGGTCGTTCAGACTATCCAAACCAAGTGAATAATGTACTTTGCTTCCC
ATTCATTTTCCGTGGTGCATTAGATGTAGGCGCAACAACAATCAATGAGGAAATGAAGCG
TGCGGCGGTTTATGCGATTGCAGATTTAGCTCTTGCAGAGCAAAATGAGGTGGTCACTTC
TGCCTATGGTGGCGAGGGGACAACCTTTGGTGCGGATTATATTATCCCACGTCCATTTGA
CCCTCGTTTAATTGTACGCATTGCCCCAGCAGTTGCAAAAGCAGCGATGGAATCAGGCGT
TGCTACTCGCCCGATTACGGATTGGGAAGCCTACCACGAGAAATTAACTCAGTTTGTCTA
TAAAACCAACCTCTTTATGAAGCCGATTTTCAGCCAAGCAAAAGCAGAGAAAAAACGTAT
CGTGCTTGCAGAAGGGGAAGAGGACAAAGTATTACACGCGACACAAGAAGTGGTTTCTAT
GGGCTTGGCATATCCAGTCTTAATTGGACGCACGGAAATTATCAAAGCTAAAATTAAAAA
ATTAGGGCTACACATTGTTGCTGGGCAAGATTTTGATGTTGTTGATAATGAACATAACAG
CCAACACGATGAGTTATGGAAACGTTATTACAGCATAATGAAACGCAAAGGGATTACCGA
AGCGATAGCTAAGCGTGTTGTGACCTCAAATACAACGGTGATTGCTTCACTACTCGTTGA
AATGGGCTATGCTGATGGATTAGTGTGTGGTTTATTTGGTACATATAGTCGCCATTTAGA
AGCTATCCGTGACATCATTGGCGTAAAAGAAAGTGTGAAAGTCCCCGCTGCACTAAACAG
TTTAGTTTTACCAACAGGAAACGTTTTTATTACTGATACCTATGTTAATGCTGATCCAAC
GGCGGAAGAACTCGCTGAAATTACCTTAATGGCAGCAAGAGAAATTCGTCGTTTTGGTAT
TGAGCCTGCGGTGGCACTACTTTCACACTCTAATTTTGGTTCATCAAATATGCTAGGCGC
ACCAAAAATGCGTAAAGTGTTAGAGATTGTGAGAGAGCGTGATCCTGCGTTAATGATTGA
TGGTGAAATGCACGGTGATTTAGCCTTATCGGAAAAATTACGCCGTGATTATATGCCAGA
TAGCCCATTAAAAGGTTCGGCAAATTTACTTATAATGCCAAATATGGAAGCAGCTCGTAT
CAGCTATAACCTATTAAGAGCAACGACAACAGCAATTACTGTAGGGCCTATTTTATTAGG
TATGAATAAGTCTGCACATATTCTTAACCCTGTATCCTCTGTTCGCCGTATCATCAATAT
GGTGGCGTTCGCGGCAGTGAAGGCTTAGTAAAAATGAAATGAGCGTGATTTTTCACGCTC
ATTTACTTCTTATTCCTCAAGTATTTTTCTAAAATTGTTTTTGATAATTACGGCTGCCTT
GTTTTTATAATCGCTTTGGATTCTTTATCCATGGTAACTTCAATTTTATGATCTACAACC
ACATTCATATTAATCGTAATACCTTCAGGTGGTGTTTCAAGTTGCACTTTGGGAGTGCAA
GCGGTCAAATTTAAGCAAAAAATTGTAAAAAGTGAGTATATAGCTTTCATTCTTAGAAGG
GATTTGATTTATTAGGTTTATCTTATTTAATCATCTTTTTTCTTTAACAATGAAATAATC
TCTTTCAAAGCAATGATTTCTTCATTTTTCTGAGCCAACATCTCGTCTTTATGGGCAATA
GTGAGTTTTAGTTTTTCAATTTCGGCAGTGAGATTTTCAGGATTTCCATAATAGTTAGTA
TTATTAGCGTGTTCATTCATTAAAAAGAGAACGCCTTTTCCCTCACAATTCATCAACTCC
AACACATCAATATTAAAAATTTGAGCGATTTGTTCGAGTTTATGCAAATTGAGCTTAGTT
TCACCACGTTCAATTTTAGCGTAACCGTTGGTGGACATATTCATTTTTTCAGCCATTTCT
TCCTGTGACCACTGGTTCATTTCACGCACCATTCGGATTTTTTCATTAACACTCACAAAT
TGCCCCTTTCTTAATTTGTCCACCCACAAATTGAGTGGATTTTCCACACAGTTTGTTGTT
AGCAGAATGTAAAGCCTGCTTTTAGAATAGTTCGTATTTTACACATATTTTCATTAAATA
ACACATTAAAATAAGGACTTTCTATGCGTTTGTCAGTTAAAACAGCAGCAATGGCGATTT
TAGTTTCATTAGGTGTAACAGCTTGTAGCTCAGGCGGTGGTGGCGGTGGCTCATCTGCAC
CGGCTAATAACCCCGAACAAGCAAAGCAAATTGAAGCCTTGAAAAAACAGGTGGAAGCAG
AGCAACAAGCGGTTAAATCTGCGCAGGATAATGCAAACCAAGCTTCTGAAAAAGTAAAAG
CAAGTGAAGCAGCTAAAGCAAAGGCGGAGGCTGAATTGGCAAAAGCACTGCAAGCTTTAA
AAGATGCTGAAAATGCAACTGCAGAAGAAAAAGCGAAAGCTCAAGACAAAATTGCGTCAT
TGGAAGAAGAATTAGCTCCTATAAGAGCCGAAGCAGAAAGAAAACGCTTAGAAGCGGAAG
AAGAAGCTAAAAAATGGGCATTTTTAACTCAAAGTGGAGAATGGCGACATATAGCAAGAG
GTGATGGTTTAAAAGGATATGCCGAACATGCTTATATTGATGGAAAAGCATGGTATCTTT
ACCCAATCGGGGCATCTAAGAGCTTAGTTTTACAAAATGGGATTGATTTTAATAAAAATA
CAATATCCAATAATGTTCAGATTTTACCTGTATATGCAAGCCGCCAATCAATTTCTGGCG
AAAAACAGACATTCCAAGTTGCTAATGTTCATTTTATTAACCAAGAATACTCTACTTATT
TAAATTGGTCTTATTCCGATAATATAAATGATGATGATCTGAGAAGATCAGCAGGTTATG
TCGCTTTGCCGACATCTCAAAATTCAGAATATATTAAAACCCCTGTAATCGCAACTTATC
AAGGTAAAGCATTAGGAATAGAAAACTATAATATAGATACAAAAAATGTATATGAAGGAG
AATTTTCTTTAATTGCAGATTTTAAAAATGAAAGTGTCAAAGGGAATATAGCCAATCTAA
ATGGTAAAAATTATGTCTTGGAAAAGGGAAATATAAATATTTCAGATCAAGGAAATCTTA
TTTTCTCTGGAAAAGTAGATAATAACCTAGATTATAAAGGTGTTTTTTCTGGACCTAATG
CAGAAGAAGTCGTTGGAACCGCTGGGACAGATATTAGCTTTGGTGGCAAACGTCAATAAT
CAATCGTAAGGGCGGGGATCATCCCCACCTAAAATCTAAGCTATTGCAGAAATGCCTTTA
TGTTGTACTAAAGAAAGCAGTTTGAGTGCGGCACCACTTGGTTTTTTTACTCCTCGTTCC
CATTCGGAAACAAGATTGCTACTTACATTTAAGTAGTGAGCAAAGACAGCTTGAGAAAAA
TTTTCTTTCTCTCGGATTTCTCGGATCTCATTGGGAGCGAGCGTTTTGACTGGTGTTAAA
CAACGTTTGTCAAAACTCTGCATTGTTGTTTTATCAACCAAACCAATGTCGTGTAAATCA
CTCATCAATTCGTGGATCGCTGCATTTGCTGGGCTGTTGTATTGGCTCATTAGATACCTC
TATAAATGCTTTACTATTAAGGGCTTGTTGAATTTGTTCAGGGTTAAATGCCAAAATGGT
TTTCGCTGCTGCTTTAAAGTTTTCTTCTTCATCAGCAGTAATATTAGCTCGATCATTCTT
ATCAAATCCATAAACAAATAGGCTAAATTCTGCAAATTTGTACACAATGATAGAACGATA
ACCTTTAGATTTACCTCTGCCCTGTTTGGGTAAACGCTGTTTGATAACGCCAGAACCTAA
ATCGGCATCAATCAGACCATTTTCAATGTCGTTAATGGCATTTCTTAACGTGTCGTCTGA
AATACGTTCTTTACGGGCAAATTTATCAAAATGTTTAGATTTAAAAATTCTCATTAAATT
TATACCGCTATCATCTTTAGCGTGATAGTAAAAAAATAAACAGAAAAAGTCAATAAATCT
ATCTTATGAAAAAACACTTACCCCTTACCCTTTTTATCCCCCTAGTGGCAAACGCAACCC
CCGAATTGGAAATCAAATCCGCCCAGCCAACATTGCCAACACAAGCGGTTATTTTTTCAG
AAAAATCGGCAAATAATGGGGAAATCACTTTAACCCAAGAGCTGATCAGTAAGCCCGAAC
TTACTCGTCAAATGTTAAATCGGGCGATTGATAGCCGACAATTTCATTTATTGCCTGAGC
TGGTTCGGATTTATCAACAAACACCTAATCCCGATTTGATACTGATCGATTATGCTAACG
GCATTATTTTGGCAAGTCAGGGGGACTATAAAACAGCAATCGATCTCTATCGTGGCATTA
TTGCGAAGCACCCTAATTTTCAGCCTGTGCGTTTTCGTTTAGCACAAATGTTGTTTGAAG
ATCGGCAAAACGAAGCCTCACTTGCGCAATTTCGTAAGCTACAAGCGGACGGATTGCCTC
CACAAATTGCAAATGGGGTGGAACAATATATTGCAGCCATTCAGAAACGTTCAGACTGGT
TATTCGACTTTGGTGTGAATTATTTGCACGAAAGCAATGTTAATAATGCCTCAAGCTCGC
CTTATGTTCGAGTGGGGAATGTGCCGTTTAAGAAAACGGAAGAATCATTACCGCAATCAG
CAAATGGGTTGAGTTACTATCTAAATTTGGCTAAGAATTGGAATGTTAGCGGATCCCATT
ATCTACATTTTGAGAACCAATTTAGTGGAAAATCCTATTGGGATAATCATCAATTTGACG
ATCAGCAAAACCGTTCAAGTCTTGGCTATCAATATCAAAATGCTCAAAGTCGTCTTGCTT
TTTTGCCTTATTATGAAATGCGTTGGTATGGTAATCATCGCTATAATCACGGCTATGGCG
TTCGGGGAGAAGTAGAGCATTGGCTTACATCACAATGGCAGCTTTCTACGGCTGGCGAAA
TGGGCAAGCTCAAACATCGGGGCAAAAATCAGCTTGCAGATAGCACAACATTATTTGGTT
CTGCTACGCTACTCTATGCCTTTGATGCGAAAAGTTATCTCTATGGTGGTGTAGATTTGT
TGCGAGATCGGACGTTAGAACGTTCTTTAGCCTCAAAACGTTATACAGGGCGAATTGGTT
GGGGGCAAGAATGGTGGGGCGGAATTTCCAGCCGTATTCAGCTCAGTTATGGCAAACGTG
AATTTGACCAAGCTCACCGCATTTTTAATCAGATACGCAAAGATAGAGAGTTAGGTTTGA
ATGTTACACTTTGGCATCGTAACCTGCATTTTTGGGGAATTACACCGAAAATCAGCTATC
AATATCAGCGAGTGAACTCAAATTTAGTGGATCTTTATTCGTATAAACGAAATCGAGTTT
ATTTGAGTTTTGAGAAAAGTTTCTAGTAAATAAGTGGCTTAGATAATTCTGAGCCTTTAG
CATGTACTGAGTGCGGTTATTGTTTATCTAATTGTTTATAGATTGAGTGCTCAATATTCT
GCTCAAACTGAGAACCGTAGTTAATCAATTTCCACAGGTCGAACATATTCTCTTTATGGT
TATAATTCAAATTGACTTTCGCTTGTTTATGCTCAGTCAATCTAGAATGGATTTTAGCTG
ATAAATCCATATCGCCTTTACTGTCTAAATTCACCGTTGCGGTGAAATCGTCAATCTCAC
TTTTATTGACCATATAAGCCAAAATCTGTTCCGTATAGCCCCCTTGTTTAATCGCTTCAA
GCAATTCAGGGGTAAATTTTAGGTAAGATCTATCCGCTTGTGTCAATGTTCCATTGCAGA
TGTAGCAAGGTTTACCCGACAGCCAAAACGGAAAGATACCGTTGAATTTGCCAGTTAAAT
CCAGCTGGTGATACTGTGCCAATTCTAAAATGCGTTCAAAACGAATATCAAACAGCTTTA
AATAAGCGATTTTCGTTTGTGGCAGGGCAAAGTGTTCGATATTTAAACGTCCATCAAGCA
AATTTAAACTTAACTCTCGTAAAAACAGAGGCTTACGTTTAGTGTAAGGTAAGTGTCCTT
GAATTTTTACTTTGACATTGGTTATCGGAATACCCATATTCACTTCATCAATATTCACAT
CAAGGGCTTTTTTCACACCAATATCTACTTCGCCCTGTTTGTATTGATAAGGGAGTGAGA
AATCAATGCCCTTGATCTCACCGTTTGGTAGAGAAACCGCACCGTTGCGAATAGCAAAAT
GCCCGCCAGCCATCAGCCCACGAGCTGCATTCACACTAAATGACGTTTCACCTTTGATGG
TACCGTTTGTGATGACCCATTGGTTTCTAAAAGGAAAAAGGCTTTGGAATACATTTGCAG
GTTGCTCTGACCAATATAGCTTACCGATTAAATCACTGGCATTATTGGTTAATTTTCGGC
GAGCAAAGAGTTTAATCGGTCCTAATTGATTGGCGGTAACATCACCCCTAAAGTTAAGAT
TTTCCACTTCGCCGTAAAAATTTAAGTGTGCCGTTGGCTTTTCTAAAGTGCCACCATAGG
CAAAATTAATCTGCGGAGAAAAGAGTTTTATTCCCCCAGTGAGATGAAATTTATCGTAAT
CAAAGTTAATCGGCTCATTCAAAACCAGCTCTGTTTTGGGAATGGATACCCCATTTTTAC
CAATCTGTTCCAGACTGCCTTTAAATTCAGATAGTTGCACTAAATCTTTATGCCACACAC
CACGCCCAGACACCGCAAGCGGTCGGTTTAAGGCTTTTATTTGCGAACTGCCCCAAAAAC
GCCAATTCCATTGATCTTTCACCGCTTTTTTATCGGTTGGATCTTGGAAAAAGTGTAATG
CTCCCGCTTTGAAATTGTTGGCATAACCGTCCAACCGCATTTCAATATTTTTAAAGTCAG
GGCTTTCTCCACGGAAAATCGCTTGCAATCGACCATGAATGCCCTGCTTATCTACCCGTA
CGCCAGCAAGGGGAAAACGCAAATCGTTGATGGTAAGAAAGCGTTCAGTCCCAGTTAGAC
GTAACAAAGCACCTTGCAAAAAGCGTAAGGTGAGATCATCAAATTTTCCCCGTAAATCAA
GGGGCACTGAGCTATATAAAATATAGTCGCCTTGCTTAATATTGCCCGTGATTTGTAGCG
GAAATAGTAAGCTATCTTGTTGAATTTCCCCTTGTGGACTACTGATCACCACATTGCCTT
TCCCTTTGGCATTTTGAGTAAGTAAGCTGATACGCACCGCCGTTTTTATCGGATAAAGCT
CATCTAAGGAAAAACGGTTAGGACTAATCGTAGTTGTCAGATATGCATTGAGCGGAAAAT
CATTTGAGAGTTGCCAATCAATTTTCCCTTTTTCAATCGTCAGGCTTTGCGTATCAAAAT
GAAACGGCAAGTTGAACTGATTTTCAGGTGTTATGGCGGAATTTAACTGCCAATTTCCGT
GAAGTTGCTGATCTTGTTTATGCCAGCTGAGCGTTGAATGACCTTGTTGCAAACTTGGTT
CCGCAATCAAGGCTTCAGGCAAATGCCACTGATAATTCAAGCTAAGTTGCTGGGGCAATG
CTAGAAAATGTTCATCTAACTGAGCAGAAAGTGTTGCAAGATGTTGCTCATCCTTATTCG
GCTGATAGCTAAGTTGTGCACTGAGTTGCTGATTTGCAAAATTCGCATCTAATGTGACCG
CTTGTTGCTTAATATAAGCGGTCAGTTTTTGCTGAAAAAATGCAAATTTGATTTCACTTG
GTGATTGCAGTAATCCCTTCAAACGTTCATGCATTTCGTTGGGAAGATTTTTCCACGCCA
AAGATTTGATTTCTATGTTACCTTCTGGCAGTAACGCAAGGATCGTTTTAATAGTTTCTA
TGGGATCGGTTTGGCTTTTTTCCGATTTAGGAAAAAGCGTTAAGCAGGCATAATCAATGG
TTGCTTGATTAAGACGAATACTCCGTTCATCAATCCATTGCACCGCAAGGCGATCTGCCG
AAACAATCGGACAATTTTGATAGTAAAGGGTAAATTGTGGCAAGATGGCTTTTTCTAAAT
GTGGCTCAATGCCGTCGGGTGTTTCTATTTTCCAGCCCGTTGGCAATGACAAATTAATCG
CAGAAGCTAATTGAGAGCCTGAAAGCAATGATGCACCACCAGCCATTAAAATGGCAAGTA
CCGCACCGATAATCAATAAACTTCTGCGTAACATTTAGAGAATATTTGTCAAAGGATAAA
GCATTGCAAGGAAGGTAGCGACCGTCCAAGCGGTTGGATTTTTGATGTTTTTTCCCTGTT
TGCCGAGTAGTAACCAAGCTAACATTATCAAAATCACAAACTGAACCCCAAAGAAGATAA
AGTAAGGATAAATCACCATCTCAGGCATAATAGCAAGTTGTTGATATAACACGAAAATCA
CCCAAACATAGTTGATGATTAATACCATAAGCGCTAACAATACCAACAGTTTTAAAAAGC
CTTCCAAACGGCTTTTCGCCAGCATTAAATACCAGCCACTTAATAAAATACCGAGTAAAA
TCTGGGCAAAATTATTGGCTCTAATCCAGTTAAACAGCGACGGTACTTCATACCAATAAA
TCAGCAAATATTGCACCATACCAATGGCGGTGATGCCTAAGCCACAATAAATCACCGTGC
GATAAATATCTTCATCTTTGGGCAATTTCCAATAGATAAACGGCAGAATAACAGAAGCAA
ATCCAGCGACTAAAGCAGGGGAATGTTTCGGGGTAAAGGCAAGGGAATAGAGAAAATTTC
CTACCGCAAAGACTAAAAGCCACGGCAAAATAGCCGTTAAACGCCCTTTTTGCCCTGGGC
AAATTTGCCCTTTCCACAGCACCACGAAGCTAATCAAGCAAACAGTAAAAAAGGTGAGCA
GATAAGGCGAAACAAAGATTGCATTTTGCGGTGCAAAATAGTGATTGAGCGACATCTCAA
TCAATAACATCGTCACCAACGGCAAAATAGCGTGCGTGGCGATTTCTAATTTAGAAGGAG
TATCGTGATCGTGAGCCATAGTTTCAATTCAAAAATGATTTTAGGGCGAGATTATGCCAT
AATATCGCCACTTTTTTCTATTTTTAAGAGGATTTTACGATGCGAATTTTACATACAATG
TTGCGAGTAGGAAACCTAGAACGTTCTATCAAATTTTACACAGAAGTGCTTGGTATGCGT
TTATTACGCACCAGCGAAAATGAGCAATATAAATATACCCTTGCATTTTTAGGTTATGCA
GATGAAAGTGAAAGTGCCGTGCTTGAGCTGACTTATAACTGGGGAGTTGAGAGCTATGAG
TTAGGTACTGCTTATGGTCATATTGCGATTGGGGTGGATGATATTTACGCAACCGTTGAA
GCGGTTCGTCAAGCAGGTGGAAAGGTCACTCGTGAGGCTGGTCCTGTGTTAGGTGGCAAA
ACTGTGATTGCGTTCGTAGAAGATCCTGATGGTTACAAAATCGAATTTATCGCTAACAAA
GATGCACAAAAGGCGTTAGGTTAATGGCTGAAACAGAAGCAACCAATTACAATCTATTGA
AAAATCGCTTTCGTGGCTATCTTCCTGTTGTGGTTGATGTCGAAACGGGGGGATTAAATG
CTCAAACGGACGCATTGTTAGAAATTGCGGCAATTACGCTAAAAATGGACGACGACGGCT
ATTTGCATTTAGATGAAAAATTTCATCGCCACGTTAAACCTTTTGAAAATGCCAATATCA
ATCCAGAGGCATTAAAAGTAAATGGAATTGATGTAGATAACGCCGAGCGTGGTGCTGTGC
CAGAAGATATTGCCATTACCGAGATGTTTAAAATGGTACGCAAAGCGGTAAAAGACAACG
GCTGCCAACGTGCTGTGATTGTGGCACATAATGCGACTTTTGATCAGGCATTTTTACAAG
CGGCGGTAAAACGCATTAATACCAAACGAGATCCGTTCCACCCTTTTGCAATGTTTGATA
CGGCAACCTTGGCTGGTTTTATGTATGGACAAACGGTCTTAGTCAAAGCTTGCCAAATGG
CACAAATTCCTTTTGACGGCAAACAAGCCCATTCTGCCTTGTACGATACGGAACGCACTG
CAGAGCTGTTTTGTGCAATGGTGAATAAATTGAAGGATTTGGGTGGGTTTCCTGATTTAA
AGGCTAGAATGTAGTAAAAGGTGAGAAATTAGAGGCGCAGCTTAATTTCTCACTGCTATT
ATACTTAAATATACTATTTGCGATATTTCCCAGCCATTGCCTGATAAATGGCATTCTCAT
TTTTGAGCAGGGTGTATTTATTTTCAAGCAACGAAAGTTCTGAGCTACGTTCGGTGTTCA
TTGCACTTAGCCATTCACGCAATTCAGAGATACCTTGATCGTAGCGGTTTTTATAATATC
CGCTGATTTTTCTATCGTACTCATATTTTTTCTGTAAATTCGCATAGCCACTTTTTGACA
GTTGGTAAGTGGAATAGTAGGTGTCGATTTCATTTAATGCGGTTGTTACTGTCTGTTCAT
AGTTCAATTTAGCCAGCTTATAACCCTCTTCTGAAATCTTAATGTTATTTTGTACTCTGT
TCCAATCTAAGAACGGCAAATCAAAAGACACTACGCCACCAGCGACAGGGTTATCTGACG
TATTGTTAAACTTCGTCGAACTTCCTGTTAGGCTTCCCCCTAACGTGACCGTTGGGAACC
AGCTATTTTCAGTTGCAGTAAGGTTTTTAAATGCCCCTTGTAAACGCTGTAAGCTTGCCA
GTACATCTGGGCGATTAGCAATGGTTGAAACAGGAACATTCACATCAACATCTTGTAATT
TGACCTTAAGAATACTCGGATAATTGACTACAAGCGGTTCGTTCGGTTTTAAATTTAGCA
AATTACGCAAAACTTGCTCACTGGATTTTTGAGCCGATTGTAAGTTGATTAAGGTATTTT
GTGCAGAAAGCACCGCTTGCATTGATTGATCTACGCTAAGCTGGTCGATTAATCCCTGTT
TGAATTTATTGCTTAAAATGCGGTTGATCTGCTCATAGCTTTTTATGCTTTGTTGAGTAA
TGCGGATTGCGTCTTGATAATAGGCAAGATTGTAATAGCTACTTACAACGGCATTAATTA
AGGATAATCTCGCCGCTTGTAAATCTTCTTGGGTTGCTTTGTGTTCCCACTCTGCCGCAC
TTGCGGTATCTCTTAAACGCCCCCATAAATCAAGGGTATAACTTAGGTTCAAGCCAATTT
GATGACCAATACTTGATGTTCCTGTCGAGTTTAGGTTACTGCTAGAACCAACCCCTTTGG
AAGCAGAAGATTTTTCCGAAGCGGTGAAAGTCGGAACTAAATTTGCACCCACTAAGTTTG
CGTTATATAAGGCTTTATTCACGGAAATTGCCGTTTTTGCCAAATTGATATTATTGGCAA
GTGCCGTTTCAACTAAGCGGTTAAGCTGGGTATCATTATAGCCAAGCCACCATTGCTCAT
TGATTTGATATTGTTTCGTAATGTCTTGATATTGTTGATAATCTTGCTGTGCTTTTTGTA
GAGAGCCATCGTTGCTCATATTGGTACAAGCTGAAAGTACCAGTGCAGAAAGTAATGTAA
AAGTAAGTTTTGACACTTTCATTAGAAATTCCTTGATTAAAAAATGATGGGGCGTATTTT
AAAGAAAACGCCCCATTTCGACTAGCTCTAAACTGAACGATCATTCATTTTTTGCAAAAA
TTTACATAATGTATTGACTTGTTGATCAATTTCTATCGTTATATAATTTTAAATATAATG
ATTTTGTCTTAATCACAGAAGCTAGATTATGAAAAAATTTCTTTCTGCATTCGCTTTATT
GGCGTTTGTGACAAGTGGTGTGTCTGCCAATGAGCAGCCGATCAGTACCCATTTTGGCAA
TTTACCCAAAGCTGAGCATGTACAAAAAATTAAATGGAACAGCTTTTGCAATGGAACCCT
GACATCATTTTTACGCAATTTACTGATATTGAGTTTGCTCTTATTACTGGCTATTTTGTT
TTCGCTTAATCTCGGAAAGTATCCGATTTCGCCAACAGCAGTGTGGCAAGCGGTCGTCTG
TGCTTTCTCTGTTGAATGTGAAACCAACCAAATTCAAACGGTGTTATGGCATATTCGAGT
ACCACGGATTATTGTTGCTTGCTTAGTCGGGGCTGCACTAGCTTGTGCAGGGGCAATCTA
TCAGGGGATGTTTAAAAACCCGTTGGTTTCTCCCGATATTTTAGGTGTATCGGCAGGGGC
TGGTTTGGGGGCTTCGTTGGCGATTTTTTGCAATTTGCCGATGTGGTATGTGCAACTTTT
TGCATTTGTCGGCGGTATTAGTGCGGTATTGTTGGTAACTGTGATACTGGAAACAAAAAA
CCTAACGATTGGCTATGCCGGTCAGCCTTTGATCTCAGGGATCGATTTTCGTCTGGGAAC
AAATGACATCTGCTGTGTGTTAGGGGCAAATGGGGCAGGGAAAAGTACCTTTTTACGCAC
GTTATTGGGTACTCAAGCAAAATTGCATAGGGAAATTTTCTTTGCAAACCAACCGCTTGT
TACCTATTCACCACAACAGTTAGCCCAACAAATTGCCTATGTGCCGCAAGCGCATCAAAG
TTTATTTCCCTTTACAGCACGCCGATTACCTTGCAGATAGCGTTGTGATTTTAGATAAGC
AACATCAGCCAGCCTTTCAACAAGGGAAAAAAGCCGATATGCTTACTCTTCATCAATTAG
CCAAAACCTATCGTATTGATATGGCGAGTTTGGCTCAACATTTACCTTTTAAGGAATAAC
ATGAATTCATTCTACGACATTGATTTTGCTCAACTTTATAAACAACATCTGATTGCATAT
CGTTATCATGATGTTACCGCTGAGAAATAGGATAAGAAAGCGGTTAGATTTGCCGAAACT
TTTGTTGAAAAAGAGAACAGTTATACCCGTCAATTTCTAGATAAAATGAAGATTGAACCG
ACAGATAGTGTATTGGATATTGGCTCAGAGCCGGGAACGCTTGCTATTCCCCTAGCCCGT
TTATGCAAACAAGTTTACGCCTTTTATATCTATCTGTTAAACCGTCTTTATCAGCGTGGT
ATTCAGGCAGAACTGACTTTTTACAGGGAGAAACAGGGGGCTTTCAAGGGGAAACATACC
AAGATCTGCAAAATGCCGTAGAGTTTTCGCTAGGGACATTAACCGAACTAGAACGACAAA
AATTACAGGCCTTCTATCAGCAAAAACAGCAATCTCAACAAAAAATCAGCCACGATCAAG
CCCGTTGGGCGTTTATTTCGTGGCAGGTGTAGAATATCGACAAATATAAGCGGTGTGATT
TTGCAGAATTTTCTATATAACCTAATTGCGATGGTATAAAGAAAAAGTCTTCACCCTAGC
TCAAATCCTGAGACATTCCTTTAAGAGAATATATCAGGCTTTCCAAAACAATATTGCCCT
AATTACATGTTCAATACTTTCATTTTGCATATTAAAAAACAGTGGCAATCTCACTAACCG
CTCGCTCTCTTTAGTCGTCCATTTGTCTTCTCCACAAAATCGGCCAAACTGCTGCCCTGC
AGGGCTTGAATATAATGGCACATAATGGAAGACCGTCAAAATTCCTTTTGATTTCATTGC
ATTAATAAAATCCGTTCGCACCTTGAGATTTTGCCATTTTATATAAAACAGATGGGCATT
TGCTTGGCACTCTTGGGGAATGTAGGGCAATTCCACAATCCCTTTCTCTGCCAAAGGCTG
TAATGCGTCAAAATAACATTGCCAAATCATCTGCCGTTTTTGTTGGATTTGTTCTAACCC
TTGTAACTGAGCATAAAGGTAAGCCGCTTGTATTTCTGACATTAAAAAACTTGAGCCGAG
ATCTCGCCAACTATACTTATCTACTTCGCCACGAAAAAATTGCTGACGATCTGTGCCTTT
TTCTCGAATAATTTCAGCACGAGCGGTCAGTTCAGGCTGATTAATGACAATCGCCCCGCC
TTCTCCCCCTGCGGTGATATTTTTCGTTTCGTGGAAACTGTAACAGCCAATATGCCCAAT
CGTGCCAAGTGCTTTCCCTTTATAAAACGCATTAATCCCTTGAGCCGCATCTTCTACCAC
CCATAAGCGATATTTCTGTGCCAATGCCATAATGCTATCCATTTCACACGCCACACCCGC
ATAATGTACAGGGACAATTACCTTCGTTTTGGGGGTAATCGCTTGTTCTATCAAGGCTTC
ATCGATATTCATCGTATCTGGTCGAACATCTACAAACACGATTTTCGCCCCACGCAGTGC
AAAGGCATTTGCCGTAGAAACAAAGGTATAGCTTGGCATAATCACTTCATCACCCGATTG
AATATCAAGTAAAATCGCTGCCATTTCTAGCGCCGCTGTACAAGAAGGTGTCAGTAACAC
TTTATGTGCGTGAAACCGTTGTTCAAGCCATTGCTCACATAGACGGGTAAAGTGACCATC
TCCAGATAGCTTATCTGAACAGATCGCTTGCTGGATATAATTTAGCTCTGTACCTAATAC
AGGCGGTTGGTTAAAAGGAATGTTTTGCATCATCGATAAAACCAATAATAAGTGCCGCTG
ATTTTTCCGTTTAAGCGTTGATAAAGCCGAATTGCAGCTAAATTGCTCAGCTGGGTGGTA
ATCACCATTTTCGTCGCTTGCTGACGTTTCGCCCAAGCGATCGCATTCATTAATAAGCGA
TAGCTAACCCCCTGCTTCCGCCATTTTTCTGCGACCGCCAACAAGCCAATATGTGCCGTA
GTCTCTTTTACTCGAAGGGTAATCATCCCTTGTATTTCACCGCTTGTGGCTTCACTGAGT
AAACAAATATCGTCAAATTCTCCCTTAACTGCATTTTTAATCCATTGCCAATAAAATCGA
CGATTTTCTAACAATGAAAACCAAGGCGAACGAAAACGCGTTTGTGAAAACAAATGCGAA
AAGGGTTCAAGTTGAACCAAATCCTGTTCCGTTGCCACACGACAAGCGGTCAGTTCAGGT
GAAAAATGTGCAAGATCATATTCAAAAACAATCTCACCTTCTACAAACTGAAAATCTTGC
TGCTGCACCCAAGCTATTTCCGTTATTGCCCAGCTTGGCAATTTTGTTTGAATGAGAGAG
AAATCAGCGAGAACTAAATCCGAGTTGCTCCCTTTACTAATAAGATCCAGATCAGCGATA
TTTCGACCAAAAAAATTAGAAAGCCAAAGGTGCTTATACATTTTTCCTCTCTTATTCATT
AATTATCTTTCACATATTTAAACTAGGCTGATTTTAGTCATGTTTTTTCATTATATTGAA
TAGGAGCAAACATATATCCGATATTTTTTATTGTACGTTATATATTGCTAAGTGACGATA
AAATAATTTACACATTCAATCTAGCCAAAAGTTTTGTAAATAGGTACAATCAAACGCTTG
CATTTTATTAACATTTGCGAAGAAAAATTTAACTTTGGAGAACGTTATGTCGTGGAACGA
ATCAGGCAATCAGCAAGATCCTTGGGGTAAACCAGGGCAAAAAAAGCCTGAACAAAAACA
ACCATCGGGTCAAGAAAAAGAGCCGAATAAGCAATCAAATGAACAGCAACCACCTGATTT
AGAAGAAGTTTTTAATAGTTTATTGAAAAAAATGGGTGGTGGTAGAGGCAATGGCTCAAA
CCAAAATAACCGTCCAGCTGTTTCTGCAGGAAAATTTTTACCTGTATTACTCGGCTTAGG
CTTAGTTGTATGGGGAGCTTCAGGGTTTTATACCGTCCAAGAAGCAGAACGTGGCGTAGT
TACCCGTTTTGGCAAATTACACGAAATTGTTTTACCGGGTCTAAACTGGAAACCGACTTT
TATTGATAATGTAACGCCAGTGAATATTGAACGTGTGTTAGAACTGAGAACTAACGGCTC
TATGCTGACCCAAGATGAAAATATGGTGTTGGTAGAAATGACTGTTCAATACCGTATTGA
AGATCCTGCGAAATATCTCTTTAGCGTAACTAAGCCTGATGATAGCTTGAAACAAGCGAC
CGACAGTGCATTGCGTTATGTGATCGGACATATGACAATGGACGACATTCTAACCACAGG
GCGTGCGATTGTGCGTGAAAAAACGTGGAATGCTTTGCGTGATATTATCAAAAATTATGA
TATGGGATTATTGATCACCGATGTGAACTTCCAATATGCTCGTCCGCCTGAAGAAGTGAA
AGCGGCATTTGATGATGCCATTAAAGCACAAGAAGATGAGCAGCGTTTAATTCGTGAAGC
CGAAGCCTACGCAAGAGGGCAAGAGCCAATTGCTCGTGGTCAAGCACAACGTATTTTAGA
GCAAGCAAATGCCTACAAAGAGCAAGTTGTGTTAAATGCTCGAGGTGAAGTACAACGCTT
TACTCAATTATTGCCTGAATATAAAGCCGCACCAGAAGTCACTCGTGACCGCTTGTATAT
TCAAACAATGGAAAAAGTGATGAAAAATACACCGAAGTTAATGGTAGATAGCTCAAACGG
CAATAATCTAACGGTGTTACCTATTGATAAATTAATGGCTAAACCGACAGTAAATGAAGC
AGTAAAAACGCCATCATCACAACCTGTTATTCAACAACAGCCGCAACTTGCTCAACCTGT
CAGCCCGGCACAATTGCCAGCGGTGGAACAGAGTGAGCCTGTGCGTAAAGGGAGATTTTA
AGAATGCGTAAATTACTTTTACCTGTGCTATCCGTTGTTGCATTTATCCTTTTCCAATCG
GTTGTCGTAGTACAAGAAGGTCAGCGAGGCATTATGTTGCGTTTCAACAAAGTGCATCGT
GATGCCGATAATAAAGTGATTGTGTATGAACCAGGTTTACACTTTAAAGTGCCTGTTATC
GATCAGCTAAAAACCTTAGATGCTCGTATTCAAACCCTTGATGGACAAGAAGACCGCTTT
GTCACCGTCGAGAAAAAAGACTTGCTGGTGGACTCTTATGTGAAATGGAAAATCAGCGAT
TTTGGTCAATTTTATACTTCAACTGGTGGCGATACACAAAAAGCTTCAACCTTATTACAA
CGTAAAGTCAATGACCGTTTACGTTCAGAAATCGGTTCTCGTACAATCAAGGACATCGTT
TCAGGCTCTCGTGGCGAGCTGATGGCTGGCGCTCAAAAAGCCTTAAATGACGGCGAAGAT
GGTGCAGAACGTTTAGGGATTGAAGTGGTTGATGTGCGTGTAAAACAGATCAACTTACCA
AATGAAGTATCTGCGTCAATTTATCAACGTATGCAAGCTGAACGTGCTGCCGTTGCTCGT
GAACACCGTTCACAAGGTGAAGAAAAAGCAGAATTTATTCGTGCTGATGTTGATAAAAAA
GTGGTGCTGATTTTAGCCAATGCAAATAAAACCGCCGAAGAGCTGAAAGGTCAAGGTGAT
GCAGAAGCGGCTAAAATCTATGCTGAAGCATTTAAACAAGAACCTGAGTTTTACAGTTTT
GTGCGTAGTTTGAAGGCTTACGAAGAAAGTTTTGCCGCAGGCTCAAACAATATGATGTTG
CTTAAACCAGACAGCGAATTTTTCCGCTTTATGAAAGCACCTACAAAATAGTTGTATCCA
AAGACCCGATAAAGCGGGTCTTTTTTATCTTTAAAATAGAAAGCTACAACGAGGTTGTAA
AATTTTAGGTTGTTATATAACAGTTTATATTAACCAAAATGTAGGGACACACTGAGTGTG
TCCGCTCATAAAAGATCAATTGAGGACACACTCAGTGTGTCCCTACAGTATGCCTGAAAG
ATTGAGGTTTAGCGTAACTGTAACAACCAAAAAAATCTAATCGCTTGTATGCTTTTGACA
TTCACTAAACCTAACTAAAAGAGGCAATTTATTATGGGTAAAAGTGTTGCAATCCTTGGG
GCTCAATGGGGCGATGAAGGTAAAGGCAAAATCGTAGATTTATTAACGGATCGTGTGAAA
TATGTGGTTCGTTACCAAGGTGGACATAATGCAGGTCACACCTTAATTATCAACGGCGAA
AAAACCGTACTTCGCCTTATTCCATCAGGTATTTTGCGTGAAAACGTGACCTGCTTAATC
GGCAACGGTGTAGTCCTTTCTCCTGCGGCATTAATGCAAGAAATGGGCGAATTAGAGTCC
CGTGGTATTAATGTGCGTGACCGTTTAAAAATCTCTGAGGCTTGCCCATTAATTCTGCCA
TATCACGTTGCAATGGATCACGCTCGTGAAGCGGCGTTAGGTAAAAACAAAATCGGCACA
ACAGGTCGTGGTATCGGTCCAGCTTACGAAGATAAAGTCTCTCGTCGTGGTCTGCGTGTC
AGCGATCTATTCAACCGTGAAGCCTTTGCGGAAAAATTAAAAACTATTTTGGAATACTAC
AACTTCCAACTGGTTCACTACTACAAAGTTGAGCCAGTCGATTACCAAAAAACCTTAGAT
GATGTTTTTGCGGTAGCAGACATCATCACAGGTATGGTTGCAGATATTACAACCCTATTA
CACAAAGCTCGTGCCAACGGCGACAATATCCTATTTGAAGGTGCGCAAGGCACAATGTTA
GACATTGACCACGGTACTTATCCATTTGTAACCAGTTCAAATACCACCGCTGGTGGTATT
GCAACAGGTTCTGGTTTCGGGCCTCGTAATTTAGATTATGTATTAGGTATCATTAAAGCT
TACTGTACCCGTGTGGGATCTGGTCCATTTACGACCGAACTGTTCGATGAAGTCGGTGCA
GAAATTGCTCGTAAAGGTAACGAATTTGGTGCGGTCACAGGTCGCCCACGTCGTTGTGGT
TGGTTTGATGCCGTTGCTGTTCGCCGTGCAATTCAAATTAACTCAATCTCAGGCTTCTGC
ATGACTAAATTAGATGTACTTGATGGCTTTGAGGAATTAAAAATCTGTGTCGCATACAAA
TTACAAAATGGCGAAATCGTAGAATACTCACCGCTTGCGGCGGCAAACTGGGAAGGGGTT
GAACCGATTTATGAAACCTTACCAGGTTGGAAAGAGAATACTTTCCGTGTAACTAAATTA
GAAGATTTACCGCAAAATGCGATCAACTACATCAAACGCATTGAAGAAGTGTTAGGTGTA
CCAGTCGATATTCTTTCAACAGGCCCAGACCGTGTTGAAACCATGATTTTGCGTGATCCG
TTTGCGGCGTAATTAATACCTAAAAATTCTTGCCCAAAGAACAAGTTGCTAAGTTTTATA
TATAAGACAAAGCAACTTGTTTTGTTTAAAATAAGGCATGATTTCTTCTTATTGATCTTG
TCCTATGAAAATTATTGATAATATTAACTCTATTCTTGGTGAAGATATTCGTTCTCAAAT
AAATAATTACAGGAGTTATTTTTACTCTAAAATCTCGCCATACAGACAACCAACATAACA
ATCCAAATCGCCTTTACCCTTATTATATTGTTTATATTCAAAAAAACGGTAAAGTAGTTT
ATGATTACACTAAAGCTAAACACCTGTTAGATATTGCCCGCAAATTCAACGCCCATTGCT
GAAGCTTATGAAGCTTTTAATAAGCGAACAAAAGACGGTAGAGATATGCGTCAACAGTTA
CTTGATATTGTGATAAAGGAAATCCAACAAATAAATTGAAAACAATCATAGGCAGTTATT
ATCGTTCAAAATGGTTTGAAGAAAATGAACGTTCTAACCTGCCACTGTTTTTACATTTAG
TTGATTTATATGAGCATATCATTTCTGAATTATTACCAATTAATACAGATACATTATCAT
CTATTGAAGAGAAATTAGCATTAAATAAAAAATTGGAACATATACATCAAGAAATAAATC
AACTTAAAAAGAAACTTAAAGCTGAAAAGCAGTTCAATCGTAAAGTAGAGATTAATTTAA
AATTAAAAGAACTTGAAAAACAGCTTTCTTATTTTTGATTAAATAATATTGTTTAGACTA
AAAGAATATGGAGTATTTATGTCCACTGAACTCAAAATGCACACCGAGAATTTGGTTGCA
AAAAATATTGAAAAACTGACCGCTCTTTTTCCAAATTGCATTACTGAAATGCGTAATGAG
CAAGGAGAAATAATAAAAGGTGTAGATTTTGACTTACTTCGACAAGAACTTTCTGAAGTC
TTAGTCGAAGGAAATCAAGAGCGTTATCGCTTAGACTGGGTTGGAAAAAAACAGGCTATT
TTGGCTGCCAACGAACCTATTGCAAAAACTCTTCGCCCTTGCAGAGAAGAAAGTGTTAAT
TTTGATACCACACAAAATTTATTTATTGAAGGTGACAATTTAGAGGCTTTAAAACTACTA
CAAGAAACCTATCTTGGCAAGGTAAAAATGATTTATATTGATCCGCCTTACAACACTGGA
AATGATTTCATCTATAACGATGATTTTGCAGAAAATTATAATGATTTTTTGGCAAGATCT
AACCAAATTGATGAAGAAGGTAATCGTCTAACAGCTAATACAGAAAGCAATGGACGTTTT
CACTCCGATTGGCTATCTATGATGTACAGTCGCCTTAAATTAGCTCGAAATTTACTGAGT
GATGATGGTGTTATTTTTATTTCTATAGATGATAATGAAATTCATAACTTAAGAAAGATT
ACAGATGAAATTTTTGGAAGCGATAATTTTATTGCTGAAATAATTAGAAATACGAATAGT
TCAAAAAATCAAAGTTTATTTGTATCTGTAAGTCATGAATATTGTCTTACATATTCAAAA
GATATTAACATATTATCCAAATTACATAGTAATAATAAATGGGGAGTGGAAAAGAATAAC
CTTAAAGAGTATCTATCTTCAGTTAGAACATTAAAGAATAAAGGATTAACACATAATGAA
ATTACTGAAGAATTAAAAGAGCTTACTAAATATCCTAGATTCATTGATTTTACCAATTAC
TGGTATTTTGATGACACTGGGTTATATCGTAAAGGCGATTTAGGAGGAGTAAAAAATGGT
AATAAAACTCCTATTATAAATCCCCTAACAGGAAAAGAGGATCCTATTCCACCTGGTGGA
TTTAGATATTCTGAAGAAAAATTATCTATATTAATTAAAGAAAATAGAATTCACTTTCAT
ACCGATGGAAGTTTACCAGCTATTAAACGTTATTTACACGAAAATGAAACACAGCGTCCA
AAATCAATTATGAGCGACGATCAAAGACCAGATTATTCATTACTTCAAGAAATGAAATTA
TCTTTTGATAATCCAAAACAAATGGCATTTATGAAGCGTATTTTAAGTATTTTTGGAAAA
GATATGCTTGTGATGGATTTCTTCGCAGGTAGCTCAACCACTGCTCACGCAGTTATGCAA
CTTAACGCCGAAGATAACGGAAATCGCCGTTTTATTATGGTACAATTACCTGAAAAAACA
GACGAGAAATCAGAAGCTTATAAAGCTGGCTATTCAACTATTGCCGAGATTTCCAAAGAA
CGCATTCGCCGTGCAGGAAATAGAATTATCGCAGAGCAGACGGATCGGATCGGATCGGAT
CGGATCGCCAAGATTATGCTTTAATAAATTCAACTCCACAACTAGATATTGGCTTTAGAG
TCTTAAAAATTGACTCTACTAATATGAAGGATGTGTATTACACACCTGATAAACTTTCCC
AATCTCTGCTTGATCAAATGACTTCTCATATTAAAGAAGATCGTTCGGCAGAAGATCTCT
TATTTCAAGTGATGCTTGACTGGGGCATTGAGCTTTCCCTATCCATTACGCGTAAAACTA
TTGATAACGCAACGATCTACTTTGTAGGAGAAAATAGCCTTGTTGCCTGTTTTGATCCGC
TTACTCGTGAGATAATCAATGAGATTGCTCAAGCGATGCCTTTACGAGTAGTCTCCTGCG
AATCTGCTATTATTGCCGATCACGATAAAACCAATATTAAAGAACGGTTTAAACAACTAT
CACCAGATACAGAAGTACGTTTTTTATAAAGGGGGAATAAAATGAAACTTCAATTTAGAA
CCCTAGGTTATCAACTTGCAGCAGCCAAAGCAGTGGTAGATTGTTTTACAGGTCAACCTA
AATCAACAGGTCATCGCTATCAACGAGATAAAGGCTTAAATAAAGGCTCTAAAATTCAAC
TTAGCTTAAATATGCCATCACAAGCGGGAAGTTTTGACGAGGATATCGTAAATGGTGATA
TCGGATTTCGTAATGCTCCTATCACTCATTTAAACAATGTACTGAGTAATATTCAAAAAG
TACAAGGTGAAAGTGGTTTAACCCCTTCCGATAAACTTATCACTGACGATAATGGTAAAG
GCAAAAATTTAACTTCTAGCCAGCTCAATATTGATATTGAAATGGAAACAGGAACCGGGA
AAACTTATTGTTATATCCGTACAATGTTTGAACTAAACAAACACTATGGGTGGTCAAAAT
TTATTATTGTCGTACCAAGCATTGCGATTCGTGAAGGTGTAGATAAAAGCTTTAAACTGA
TGGAAGAACATTTCCAGCAGGAATATGGCAAAAAAGCTCGCTGTTTCATTTATGATTCAA
AATCATTACATCATTTGGAAAATTTCAGTGCTGATAGTGGCATTAATGTAATGATTATTA
ATGTCCAAGCTTTTAATGCAACAGGTAAGGATCAACGCCGAATTTATGAAGAATTGGACG
AATTTCAATCTCGCCGTCCGATTGATGTTATTCGCAAAAATCGTCCAATTTTAATTTTAG
ATGAACCACAGAAAATGCAAGCGGATAAAACGTTGCAATCATTAGCAAATTTTAATCCGC
TATTTATTTTACGTTATTCTGCAACACATAAACGTAACTATAACTTAGTTTATCGTCTTG
ATGCTCTTAATGCTTATAACCAAAAATTAGTTAAAAAAATTACTGTAAAGGGAATTGAAG
TCCAAAATCTTTCTGGTACAAGCGGTTATTTATATTTAGAAAATATTGAAATTTCGAAAT
CTTTACCAATTGCCCGCTTAGAATTAGAAATAGCAACTAAAAATGGTTTTAAACGAGAAA
TTCGTAAAATCAGTAAAGGCGATAATTTATTTGAAATTACCAAAGCACAACAATATCACC
GCTATGTGGTAGAGGATATTAATTTTCGAGAAAGCACCGTGTATTTTACTAATGGCGTTA
AAATTCATATCGGTGAAGCGTTGGGAGATGTCAATGAGACAGCTGTGCGAACCATTCAGA
TTCGTGAAACTATTCGCTCACATTTAATAAAAGAACGCCAATTATTCGATCGTGGCATTA
AGGTACTAAGTCTATTCTTTATTGATGAAGTTGCCAAATATCGTCAATATGATGAAGACA
ATAACCCTATTGATGGTGAATATGTTCGTATTTTTAAAGAGCAATATAAGCAAGTTATCA
ATGAGTTTTCTGAATTGGATTTAGATGGATACGGATATTGGAACTATTTGCAAAATATTG
ATGTGAATAAAACCCATAATGGCTATTTTTCTATTGATAAAAAATCAAAAAGAATGGTTG
ATCCAAGCTTAGATAAGAAAGCTGAAGAGGCACAGATTTCTAATGATAGCGATGCTTATG
ATTTGATTTTGAAGGACAAAGAACGATTACTTTCCTTTGAAGAACCTACTCGTTTTATCT
TCTCTCACTCCGCTTTGCGTGAAGGGTGGGATAACCCCAACGTATTTACCATTTGTATTT
TAAAATATTCTGATAATGATATTTCCCGCCGTCAAGAAGTCGGACGAGGATTACGTTTAG
CAGTGAATAATAAAGGGGAACGAATGGATGCTAAATATTTGGGAGAAAATAGCCGAGAAA
TACATCAAATCAATAACTTAACTGTTGTCACGAATGAAAGCTATAAAACCTTTGTGAAAA
ATTTAGAAGCAGAAATGCTAGAAGCAATTTCAAGCCGTCCGAGCAAAGCGGATGAAGCTT
ATTTTACAGGCAAGGTTATTATTCTCAACGATGGCAAAAAACATCAAATTAGTGAACAAG
AAGCAAAACAGATTTATCGCTATCTATTAAAAAATGATTATATTGATGATAACGATCAGA
TTACCGATAACTATCATCAAGCTAAGCAGGAGCAAAATTTTGCAAAATTACCAGATAATT
TAACCGCGTACCAAACACATATATTTACATTGATTGATGGAGTGTTCGATCCAAAAGCCC
TTGAAGGTATGGTTGAAAACAGTAGTCAAAAAATAATGAATCCTATTAATAAAACAAATC
TACAACGAAAAGAATTTCAAGCATTATGGCAACGAATCAATCATAAAGCTGTATTTGAAA
TTCAGTTAGATAGTGAAAAATTAATTGCTGATAGTATATCTCAAATTACCCGAATCGCTT
GTGAACGGGATAATCGTTTTGTTGAATCAATTAGTTATAAATTGGGTACAACAACACAAA
AAGAACAAATTGACTATAATGACTTAAAAGTAAAAGAGAGTTTTGGGGAATATCGTACTC
AAACAGAAAAAACAGCAATGTCGGCAAACTCGCAAGTTACTTATGATTTAATTGGGGAAG
TTGCCAATAAAACGAATCTGACTCGCCGTACTATTGTTGAAATTTTAAAAGGTATCAATA
ATGCAATTTTTGCACAGTATAAATATAACCCTGAGGCCTTTATTCGTGAAGTCAGCCGAA
TTATTAATGAGCAACAAGCCAATATGGTCATTCAAAATCTGACCTATCATCCGTTGCAGC
AAGGTTATCCTGACAGCGAGATTTTTATTAGCAATGAGATAAAAAAAGAGGCATTTAAAG
CTACACGACATATTTGGGAATATGTTCCGACAGATTCTGTCATTGAAACTACGTTTGCTG
AAGCTTTGGATAATGCTAGTGAAGTCATAGTTTATGCGAAATTACCAGACAGTTTCCATA
TTCCAACACCTTTCGGCAATTACAATCCTGACTGGGCAATTGTGTTTGAGCAACAACAAA
CTCGTCAGATTTATTTTATCGCTGAAACAAAAGGCACAAGTGAAGAAGGCGAACTCCGTT
TTAATGAATACAATAGGATCAAAAGTGCTAAACGTTTCTTTGACATACTTAACCAAAATA
CTACCGAACAAAAAATCCGCTATGATGTAGTGAGTAATTTTGATGAATTGATGCAAATTG
TTAAATAATTAGACTTCAATGAAGAGCATAAGCTCCCAGGTTCCTGCTTTTTTTGTATAA
AACAGATCGGATCTGACCGCTCGTTTACATTTATATTGCGAACTTAGTGGCAAAGTAGTG
TAAAATAGCCAAGTTTTCGTGATTTATATTCATAGAGGAAAAAGAATGAAAAGAGTAGTC
ATCACAGGTATCGGCATTATTTCGAGTATCGGTAATAACAAAGAAGAAGTATTAGCTTCA
TTAAAAGAAGGTAAATCAGGCATTGAATTTGTACCTAAATTTGCTGAAGTGGGTATGCGT
AGCCAAGTTGCTGGAACAATTAAATTAAACCCTGCGGAATTAATTGACCGTAAAATTTAT
CGCTTTATGGGCGATGCAGCTGCTTATGCTTACCTTTCAATGAAAGAAGCAATTGAAGAT
GCTGGTTTAACCGAAGAGCAGGTATCTAATGATCGTACAGGTTTAATTATCGGTGCTGGT
ACAGGCTCTGCACATAGTCAATTAGTGGCTTGTGATGCAGTGCGTAGTCCTCGTGGTGTA
AAAGCAATTGGCCCTTATGCCGTAACTAAAACAATGGCTTCAAGTGTATCTGCTTGCTTA
GCAACCCCTTATAAAATTCGTGGTGTAAGCTACTCTATCAGCTCTGCTTGTGCAACCTCA
GCACACTGTATCGGTCACGCAATGGAGTTAATCCAATTAGGCAAACAAGACGTGGTTTTC
GCTGGCGGTGCAGAAGAGTTATCTTGGGAATGTGCAACGGAATTTGATGCAATGGGTGCA
GTTTCAACCAAATACAACGAAACCCCAACTAAAGCTTCTCGTGCTTACGATGCCAACCGT
GACGGCTTCGTCATCGCAGGTGGTGGTGCTGTTGTTGTGGTTGAAGAGCTTGAACACGCC
CTTGCTCGTGGTGCAAAAATTTATGCGGAAATCGTAGGCTATGGTGCAACATCAGACGGT
TACGATATGGTTGCCCCAAGTGGTGAAGGTGCGGAACGTTGTATGAAACAAGCGATGGCA
ACAGTTAAAGGCGAAATCGAATACATCAACGTACACGGTACATCAACACCAGTGGGTGAT
GTGAAAGAATTAGGCGCAATCAAAAATGTCTTTGGCGATAAAACCCCAGCGATTTCATCA
ACTAAATCAATGACCGGTCACTCATTAGGTGCAGCAGGTGCTCACGAAGCGATCTACTCG
CTATTAATGTTAGATAACGATTTCATTGCACCAAGTATCAACATTGAAGAACTTGATGAA
CAAGCACAAGGTGTGAATGTCGTGACAGAACGCCAAGACAAAGCATTAACAACCGTAATG
TCTAACAGCTTCGGCTTTGGCGGTACAAACGCTTGCTTAGTTTTCCAAAAATATCGAGGC
TAATCTTGCTTAATTTTTGAAATCTGATATAAGGGAGTGGGAATTTTCCCACGTCTTTTT
TATTTATTTGGAGTGAATAATGTTAAAGTTTAAACATTTATTATCTATTTTAGTATTGGC
AGTTTCAGCAAATGTCGTGGCAAGCGGTGTATCAATGGAAATGTTTCAAATGAAACGCCA
AATTAACCTATTAACGAATGCCCAAACAGCTGAAGAATTTACGCAAAATGCCGATAAATT
TATTGAAGTGTCTAAAAAAGCCCAAGCAACTATGCCAAATAGCTTAGATGGCGATCAAGA
GAAATTCAAAGGCTATCAACAAGGTATGCAAGAAGTCATCGATGTGGTTGCTCAAGCAAA
AAACTTAGCAAGTCAAGGTAATTTAACGGAAGCAAAAACAGTTATTGCACGTTTAGATAG
TTTAAGAAAACTGTATCATTCGGTATATAAATAAACATCTAGCCTAAAGTTAAATGGACG
AAAATGGTGTAATAGACAAATTTGTTGCAAAAAAGCAGCTTAAAAAAGTCTCTCCCACAA
TTTGTGTAAATACCTGTTTCTGAGATAATACATTCAGACACAGGTATTTACACAAATTGT
GGGAGAGGCTCGTCAGTCAATTTAGCTGATCAAACTGCCTTTGTACAAGGTAAGGTCACG
GCTGATGCGGTAGTACAAGCGGTGACAAAAATCGGTTTCGGTGCAGAATTGCTAGAAAGC
GAAGAAATTCGTCGGGCAAAGCAGCAAGCCCAAACTGCAGCAGCCTTAACCCAGAAGCGT
CGTCAATTTACTGTTGCATTAGCGGTTGGAGTAATGTTAATGGCATACGGAATGTGGTTC
GGTACGTCGCCAACTGTAGAAAATCGTCCGCTTTGGTTTGCTTGGGCGGTCATCACCGCC
AGCACTATGTTTTTTAGCGGCAAACACTTTTTTACAGGGGCGTGGACAAGCCTAAAACAT
CGTGCAGCCACGATGGACACCTTAATTGCAATTAGCACAGGCGTTGCCTTTCTTTATTCG
CTGTATTTAACGCTATTTCCTCAATCCCATTCCCATTTGTACTATGAAGCCAGTGTGATG
ATCATCGGCTTTCTCAATCTAGGAAAATATCTTGAGTTAAAAGTAAAACAGCGTTCATCG
CTTGCCTTAGAAAAATTGCTGGATTTAGCACCGCAGCAAGCGGTTGTTTTTGACGGAGAA
ATTACAAAAACCATTTCAACTAAAGGTATCAAACCACAGATGCGGATTCAGGCTCTGACA
GGAGACAGATTTGCCGTGGACGGCGTGTTGCAGAGCGGTTCATTATGGGTAGATGAATCA
ATGCTCACAGGCGAAGCGTTACCTGTTGAGAAACGAGTAGGCGATAAAGTGCGAGCTGGA
ACCATTGTTCAAGATGGTGCTGGTATTTATCTTGCCGAGCAAGTGGGTTCGCAAACTGCA
CTAGCTCGGATTATTTCCGCAGTCCGTCATGCACAATCCTCTAAACCACCATTAGCACAA
TGGGTCGATAAGGTTGCGACGGTGTTTGTGCCTATTGTGGTGAGTATTGCCTTGTTCAGT
GCATTAGTTTGGTTGGCATTAGGTCAGGATTTTGCCTTTGCATTATCTATTTTCACAACA
GTTTTAATCATCGCTTGCCCTTGTGCCTTAGGATTGGCTATTCCACTTTCCACCATTGCA
GGCGTCGCTCGTTCGGCTGAATTGGGTGTATTAGTAAGAAATATTGAAGCACTACAAGCG
AGTAGTGAAATTGATACTTTGGTGTTTGACAAAACAGGAACCCTTACCACTGGCGAAATG
CAGGTTACACAGATTAACACTTTAGGCAATGTATCTGCTGACGAAGTACTACGTTTAGCC
AAAAGCCTTGAACAGCAAACGGCTCACCCGATTGCTAAAGCGATTGTAAAATATCACCCT
GATCTGACCGCTTATCCTGCGAGTAACATAAAAGTTGCCAAAGGTTTAGGGATTTCAGCT
CAAGTGGGAGAAAACAATGTAAAAGTAGGCAATCGGCAATTTGTTGCTTCTGACTTTTGT
GAAGAGCAAGATTTGACTACGCAAGTTTTCGTTTCACTCAATGAACAGCTCATTGGCGTG
ATCTATTTGCAAGATCAACTTCGCCCTAAAAGCCAAGCGGTTATTACACAATTTAAACAG
CAGGGCTATCGCTGCATAATGCTCACAGGCGACCGCCAAGCTACAGCAAACTATTATGCC
GAAACATTGGGTTTAGATGAAGTGATTGCAGAAGTGTTGCCGGAGCAGAAAGCTAAACAA
ATAACGAAGTTACAGCAGCAAGGGCGGAAGGTGGCAATGATCGGTGATGGGATCAATGAT
TCTCCCGCATTAGCTCAAGCGAATGTCGGTGTTGCAATGTACAATGGTAGTGAAATTGCG
ATAGAAACTGCGGATCTCTCATTAATGCAATCGGGATTACAACCACTAGCAGCAATTTTG
CCCTTCTCAAAACAGGTTGTACAGAATATGAAACAGAGCCTAGTCGGTGCCTTTATTTAC
AATATCATTGCCATTCCGATTGCTTGCGGTGTACTTTATCCTTTTACTGGCTGGTTATTA
AACCCGATGATTGCGGCAGTTGCTATGGCTTTGTCGTCTGTGACTGTTGTGTTAAATAGT
CAGAGGTTGTTAAGATAAAAGTACAAAATAGAGAGCAAAAAAGAATTCTATTTACCATCG
TGTTATTACCAGCCCCAACCATTCAAGGAGTGATAGAGGATCACTATTTAGGTGTCTGCG
TTACTGTTAGATTCATCTATTTCAGTATTTGTGAGTAATGTTATTATGCTGAAGCATAAC
AATCTTATTTTATTGCTTACAGCTCCGTGCCGTAAAACTCCGCTATTTTTGTCTACTATA
CCTTTTTGTTCACATCCAACAAAAAAGAGAAATAAAAAAGCCTTGAAGTTTTTACATTTC
AAGGCTTTATATTATGTTTGTCTAGATCTGCTGAAATCAATTTGGTGGAGATAATCGGGA
TCGAACCGACGACCTCTTGAATGCCATTCAAGCGCTCTCCCAACTGAGCTATATCCCCAA
AATTGCGAGAAATGATATGCTCTCGCTTTTTTTCTGTCAATCTGAAAACAGTGCAAACAG
ATTAATTGATTAAAAACTAACTAGTTCTGTGCTTCAATAAACGCAATCGCTTTTTGAATA
CGCGCAAGCGTTCTCTCTTTGCCAACTAATTTCGCAGTAATATCCATAGATGGCGACTGC
GCTGAGCCTGTTACGGCAAGGCGGAATGGCATACCCACTTTACCCATACCAATCTCAAGC
TCTGCGGCGGTTTGGTTCATTGCATCGTGGATATTTTCAACACTCCAATCATCACAAGCG
GTCAATTTTTCCAATAATTTTGCAAGTGGTGCAACTGCTTCTGCTTTGAAGTTTTTTGCG
ACCGCTTTTTCATCGTAGCTATCAAATTCTTGATAGAAATAACGGCTTTGGCTTGCTAAT
TCTTTTAAGGTTTTTGCACGTTCGCTTAAGACTGGAATGATCTCTGCTAATGCAGGTCCT
TGAGAGAAATCAATTCCTTGATCATTCATATGCCATTCAAGGTATTTTGCTACATAGTCT
GCAGGCAAACTACGCATATAGTGTTGGTTTAACCACTGTAATTTTTCAGTGTTAAAGGCA
CTTGCTGATTTGCTGACAGAATGAATGTCGAATAACTCAATCATCTCTTCACGAGTGAAG
ATCTCTTGATCGCCGTGTCCCCAGCCTAAACGTACGAGATAGTTAATTAAGGCTTCCGGT
AAATAGCCATCATCACGATATTGCATTACGCTGACTGCACCGTGACGTTTAGAGAGTTTC
TGACCATCATCGCCGTTAATCATCGAAACGTGCGCGTAAGTTGGAATTTCTGCTCCTAAC
GCTTTTAAGATGTTGATTTGGCGTGGTGTGTTGTTGATATGATCTTCACCTCGAACAACG
TGGGTAATGCCCATATCCCAGTCATCTACAACCACACAGAAGTTGTAGGTCGGTGCACCA
TCGGTACGGCGGATAATTAAGTCGTCTAATTCGCTGTTGCTGATTTCAATGCGTCCACGC
ACGGCATCATCAAAGACCACTGAGCCTTCTGTTGGATTTTTAAAACGAACAACGTGCGGT
TCGCTTGGATCGTGTGAATGATCGCCTAAGCAATGGCGGTCATAACGAGGTTTCTCTTTA
TTCGCTTCTTGGTTTGCACGTAATTCGTCTAAACGCTCTTTGGAACAATAGCAGCGGTAT
GCTGTGCCTTCTTCAATCATTTGATCGATCACTTGGTTATAACGATCAAAACGTTTTGTT
TGGAAATAAGGGCCGTGTTCCCACGCCAAGTTAAGCCATTCCATTCCTTCAATGATCGCA
GCGGTTGCTTCGGGGGTAGAACGCTCAAGGTCAGTATCTTCAATGCGTAATACAAATTCG
CCGTTGTTATGTTTAGTATACAACCAAGAATAAAGTGCGGTTCTTGCGCCACCAACGTGT
AAATAGCCTGTCGGGCTTGGTGCGAAACGAGTACGCACTTTTACATTCGGATCTAAAGGG
AAAAGGGTTTCAATTTTCATATTATCGCCTATATTTTTTTGATTTTGATAAACAAAAAGA
TTTCCGTATTTTACCCCTCTTGAGCGGAAATCCTAGTAGAAAATCAGCAATTTGGGCGAA
AAATTCAACGAACAAGTAAAAAATAGCAAAAATGGATTGACTGAAAATTTTTGAACTCTA
TAATGCCACCCCACAACGACGGGCGATTAGCTCAGTTGGGAGAGCACCTCCCTTACAAGG
AGGGGGTCACTGGTTCGAGACCGGTATCGCCCACCACTTCAACTTTTGAAGTCCGTTGTT
ACAATCTAATTTAGTTTGAAAAGGGCGATTAGCTCAGTTGGGAGAGCACCTCCCTTACAA
GGAGGGGGTCACTGGTTCGAGACCGGTATCGCCCACCACTTTTTTAAAGTACCAACCTTT
CAAACTTCCCATTAGTTTAAATGCTTATCTTAAGTGGGCGATTAGCTCAGTTGGGAGAGC
ACCTCCCTTACAAGGAGGGGGTCACTGGTTCGAGACCGGTATCGCCCACCACTTAATCCA
AGTGTTTAAACTAGTCGAAACCGCAAGGTATTCGGGCGATTAGCTCAGTTGGGAGAGCAC
CTCCCTTACAAGGAGGGGGTCACTGGTTCGAGACCGGTATCGCCCACCACTTACTTTTCA
TCAATCACTTTATTTTACAAACTTTTTGTCTTATCTAGCCGCTTGTTTTTAACTTTATTA
CTATTTTTTCGATCCCTGTCGAAAAATTTATCTCTTGTTCTTTCCCTTTTTTGTATTTCG
ATTAGGCTTTTTCTGTTTTTCCATAAACTATACGTTTTAAACGTATATTTAACTTAAAAA
TAGGAGTAGAATAATGAATGTCACTTTTGTGGAATTACCGCCTTTTGAGGAATATAGAAA
AAAGTATCTTGACGATGACACATTTAGATTATTACAAAATGAGTTATTAAAATTTCCCGA
TAAGGGAGAGCTTATTCAAGGTACTGGGGGACTAAGAAAATTGCGTATTGTAGATATTAT
TAGACAAAAAGGAAAAAGAGGCGGAGCTAGGGTAATCTATTACTATTATGTGCAAGGGAA
ACAAGTTTAGTTGTTCCACGCCTACAATAAAAACCAACAAGACGATTTATCTAATGAAGA
ACGTGTGGTTTTGGCGAATACATTAAGCTATTTAAAATCTTTAGTGAGGTAATATATGGG
AAAATTATTTAATGAACTAATGGAAGGGATGCAAGCATTAGAGTTGCATTTAAAAGGCAA
AATCACACTAAAAACCACTGTCGTAGAAGTTCCCGATCCGATAGTAATTACCCCTGAAGA
AGTGAAAGCCATTCGCCAAAAATTAAATCTTTCACAAGCGGTTTTATTATTAAAAATGGT
TGAGAAATCACCAAAAACATTTGAGCAAATTGCGAGCATTTAAGTGAATATCGGCTTGTT
TATCGCAAGCCGAACTATTTTTGTGATCCCCGTCGAAAAATTCATTATTTCAACTTTTCA
AATCTTGTAAAAATCACTAGCCTAAATGAGCAGACAACAGTAGAATTGCCGCCTTTAATT
TAACTAAATTCCAGCAAAACTAACCTTTTGCCACAAACCGTGTAACAACGAGGCTTTCAA
ACAATGTCTGAACAAATTCAAGCAACCGATGCAAGTTGCAATTCAACCAAAACTGAAAAA
ATTAACTTATTAAACTTAAACCGTCAGCAGATGCGTGAACTGTTTGCGGAAATGGGCGAG
AAGCCATTTCGTGCTGATCAGCTGATGAAATGGATTTATCATTTTGGTGAAGATAATTTT
GATAATATGACCAACATCAATAAGGTGTTGCGTGAAAAATTAAAACGGATCGCTGAGATT
AAAGCACCTGAAGTTGCCGTAGAACAACGTTCTGCCGACGGCACAATCAAATGGGCGATG
TGGGTTGGCGATCAGCAAATTGAAACGGTATATATCCCAGAAGATGATCGTGCCACCTTG
TGTGTTTCTTCGCAGGTGGGTTGTGCCTTGGCTTGTACTTTCTGTTCAACGGCACAGCAA
GGCTTTAACCGTAATTTAAGCGTATCTGAAATTATCGGGCAGGTGTGGCGTGCATCAAAA
ATTATCGGTAACTTTGGTGTAACGGGCATTCGTCCGATTACCAATGTGGTGATGATGGGA
ATGGGTGAGCCATTGCTAAATATGAATAACGTTATTCCAGCAATGGAAATTATGTTAGAC
GATTTTGCTTATGGTCTATCTAAACGCCGTGTGACTCTTTCAACATCAGGGGTTGTGCCT
GCGTTGGATAAAATGCGTGAGCAGATTGATGTTGCATTAGCAATTTCATTGCACGCACCA
AATGATGAGTTGCGTAATGAATTAATTCCGCTGAATAAAAAATATAACATTAAAATGTTA
ATTGATTCGGTGAATAAATACTTAGAAGTATCAAACGCTAATCACGGTAAAGTGACGATT
GAGTATGTGATGCTAAGCCATGTCAATGATGATGTGGAACACGCTCATCAGCTTGCTGAA
GTATTAAAAAATACCCCAAGTAAAATCAATTTGATCCCGTGGAACCCGTTCCCGGAAGCA
CCTTATGCGAAGAGTTCAAATACACGTATTGATCGCTTCCAAAAAACTTTGATGGAATAT
GGTTTTACGGTGACAGTGCGTAAAACTCGTGGTGATGATATTGATGCTGCCTGTGGGCAA
CTTGCAGGTGATGTGATTGACCGCACTAAACGCACCTTTGAAAAACGTAAATTCGGCGAA
GGGATTGCGGTTCAAAATCAGTAGTATATTTCAAGGTAGAGACACACTGCGTGTGTCCGT
TCCAACAATCGTAATTCGTATCGGCGGACACACGCGGTGTGTCCCTACATAGAGGGAAGT
CAAATGACCTTTGCAAAATTTTTCCGTAATTTGACCGCTTGTAGCGTGGCATTATGGCTT
GTTGCTTGTGCGAACCAAACTACTCAGGTGGATTTTAACCGCTCGGAAGCCGTCAAAGCT
CGCATTAATTTGGCCCTTGCTTACCTTGAACAATCTGATTTTCCAAAAGCGAAAGAGAAC
ATTGACAAAGCGCTTGAACATGATGTAAAAGACTACCTACCGCACTCTGCGCTTGCCTAT
TATTACCAACAAACTGGCGATAACCAAAAAGCAGAAGAAGCCTACCAGCAAGCCTTGAAG
TTAAGTAAAACACAGAGCAAAAACAATCAAGTTCGCCCTGATGTATTGAATAACTACGGT
ACCTTTCTGTGCAAACAAAAACAGTTCGACAAAGCCTATCAGCAATTTGAAACGGCATTA
ACCAGTCAAGAAGCCTATTACAATCAAGCAGATACACTAGAAAATATCGCCTTATGTGCC
AATATGAAGAAGGATATTGAGAAGCAAAAAACAGCACTATCTCAACTTGAGAAAATAGAT
AAATCAAGAGCAGAACGACTATATAATTTCATGGAGATTAGATAGTCTTATTTTCTTAAA
CTAGCGTATAATTCGCTCAATATTTTATTTTAAGCAGGGATTCGTTATGAACCATCTTCC
AATTGCAAATGAGGCTCTACACCTTTATACACAAGCTATTTCTCGCCTCAATCAACACTT
ATCTGAAGCCTTTAATCAAGCCGTTGATATGATATTAAACTGCGAAGGACGAGTTGTAGT
TGCAGGTATTGGTAAGTCAGGATTAGTTGGTAAGAAGATGGTTGCAACCTTTGCTTCAAC
AGGCACACCAAGTTTCTTTTTACACCCAACGGAAGCCTTTCACGGCGATTTAGGTATGTT
GAAACCGATTGATGTAGTGATTTTAATCTCTTACAGCGGTGAAACTGATGATGTAAATAA
ACTGATCCCAAGTTTGAAAAATTTTGGGAATAAAATTATTGCAATGACGGGAAATCTGCA
ATCAACATTGGCTCATCACGCAGATATAACCCTTGATATTAGTATTGAGCGTGAGGCCTG
TCCAAATAACCTTGCCCCGACGACCTCAAGTTTAGTGACTATGGCATTGGGCGATGTCTT
AGCGATTGCTCTGATTAAAGCTCGAGATTTTAAAGCGGAAGACTTTGCTCGTTTCCACCC
TGGTGGCAGCCTTGGTAGAAAATTGCTTTGTCGTGTGCGTGATGTTATGCAGAAAAAATT
GCCTATTATCTGTCCGCTTTGCAGTTTTAGCGATTGCTTGAATGTAATGAATGAAGGACG
AATGGGGGTAGCTATTGTTATGGAAAATGAGCAATTGCAGGGTATTATTACCGATGGTGA
TATTCGTCGTACACTTGCTAAATTTGGTGCAGAAAGCCTAAATAAAACTGCTCAAGAGAT
TATGAGCCGTAATCCAAAAACGATTTTAGATAGCACTTTCCTTGCTCACGCAGAAGAGTA
TATGAAAGAGAAACACATTCACTCGTTAATAGCGGTAAATGAAGCAGGAAAAGTTACGGG
CATTGTGGAGTTTGCAAGCTAATGGCAAAATCAAATTACATAACTCGTTCTGGTTGGCAA
GTATTAGACCAAGAGTTGAAATATCTTTGGAAAGATGAACGACCAAAGGTCACACAGGCG
GTATCTGAGGCTGCGGCATTAGGTGATCGTAGTGAAAATGCGGAATATATTTATGGTAAA
CGCCGTTTGCGTGAAATTGATCGCCGTGTACGTTTTTTATCAAAACGTTTAGAAGTGCTA
CAAATTGTCGATTACCACCCTACTCAAGAAGGCAAAGTCTTTTTCGGTGCTTGGGTTGAA
CTAGAAAATGAAGAGGGTGAAATCAAGCAGTATCGGATTGTGGGCTGTGATGAATTTGAT
CCTGCAAAACAATGGATTTCGATTGATTCCCCCGTTGCAAGAGCATTAATTGGCAAACAA
ATTGATGATGAAATTCAAGTTGAAACTCCTGTTGGAAAAGTGACGCTCTATATCAATAAA
ATTTGGTATGAAAAAAACTAACCCTATGAAAAGTTTAGCCTTTATGTAAGAAATGTTATA
AATTCACCGTTTTGATTAGTAACTAGGCAAGCGGTCTGTAATTTTAATTTTTTTGCAAAA
ATAATTTGACATATTTCCAGAACCTAGTAATATGCACGCCCACAGACACAGTGAGTGGTG
AGATGGCCGAGCAGGCTGAAGGCGCTCCCCTGCTAAGGGAGTATGGGGTTAAAAAGCTCC
ATCGAGGGTTCGAATCCCTCTCTCACCGCCATTTACTTTATCACGCACCCGTAGCTCAGC
TGGATAGAGTACTCGGCTACGAACCGAGCGGTCAGAGGTTCGAATCCTCTCGGGTGCGCC
ATTTTATTTTTATCTATCAGGATAAAATGGTCGCTGATAAAATAAATAACACCGTTTCTT
TTCAAATACGCACCCGTAGCTCAGCTGGATAGAGTACTCGGCTACGAACCGAGCGGTCAG
AGGTTCGAATCCTCTCGGGTGTGCCATTTCAAATTAACTTCCTAATTTCATTTAGTGTCA
TTAAAACGGTTTTTATGCTGACTTTTGCACATCAAGAACATATTCGCACATACTATTCCG
ATACTCGTAATATTCATTTTCAATTACCTCATCTTTCAAGCAATCAATCTACGGACGTTT
GCGTAATTGGTGCAGGCTTTTTAGGTCTTTCAACCGCATTGGAGCTAGCAGAAAAAGGTA
AGAATGTGATTGTTGTTGAGGGTGCAAGGGTTGGATATGGTGCTTCGGGACGTAATGGTG
GACAAGCAATCAATGGCTTTGAAGAAGGGATTGATGAATATATTGAACAAGTTGGCGAAG
AAAATGCCCGCAAACTTTGGGATATGTCCCTTGAGGCGATCAACATTATTGACGAGCGTG
TCAAAACCTACAACATTCAATGTGACTGGAAGAAAGGATATGCAACGCTTGCGTTAAATC
ATCGTCGAATGGACGATTTAGTTGCAATTGAAAAAGAGAGCCGTGAACGATTTGGCTATC
AACATATGCAACTATGGGATAAGGCAAAGTTAGAGCAACATTTAGGCAGTAAAATTTATT
GTGGTGCATTGTACGATAGTCAATCAGGACATTTACATCCACTAAATTATTGTCTCGGTT
TAGCCGCAGCCTGTTTAGAGCAAGGGGGCACAATTTACGAACACACCCCAGCCCTTGATC
TGCAATTTTCAGGTAAACAAGTTAAAGTTATTACTCCACAAGGCACTATTACCGCAGATA
ATGTTGTATTAGCAACAAATGCCTACATTGACGCTAAATCTAATAAAAAAATTGGTTTCA
AACTTGCTCGAAAAATTCTTCCTGTGGAAAGTTTTATCATTGCGACCGAGCCATTAACTC
AAGCAATGGCGGATAGTGTTATCAATAATGGTATGTCTGTCTGCGATAACAATATTTTGC
TTGATTATTACCGCTTGAGTGCGGATAACCGCTTACTCTTTGGTAGCGATTCCAGTTCAA
ATGTCGATATGATGGCAAAAATGCGTCGTAATATGCTTGATGTGTTCCCTCAACTTGAAG
ATGTCAAAATTGATTATGGTTGGGGTGGGCCGATTGATATGACTCTAAATGCCTCACCTC
ACTTCGGTCGAGTGAAGTCTAATGTTTATTTTGCTCACGGCTTTTCAGGTCACGGCGTTG
CACTAACAGGGCTTGCAGGTCGTATTATCGCCGAAGCCATTGAGGGCAATGACGAGCGTT
TGCGTATTTTTGAAGCCCTGAAAGTGCCAAGTTTATTTGGCGGAAAACTTGTCAAACAAA
TGGCACTTAAAATTGGGGTGAATTATTATCGTTTTTTAGATCGGTATAGATAGGATAGAG
CATAGTAGACAAACTTCAGGAATACTGTCAATACTATGCCTAGCCAAGTTATATCAAGTA
TACTTAAAAACATCTAACTAATGTTTCGCGTGTGCGACACTATTTAATAATTTATCCGTA
TAAGCCACGCCAATCGCCGATAAAATAAAGCCGATATGGATTAATAATTGCCACATCATT
GTTTCAGGGCTTAACTTTGCAGCGTTGATAAATGTTTGCAGTAAGTGAATAGATGAAATA
CTGATAATCGCCATTGAGAGCTTCACTTTTAGCACAGAAGCATTCACGTGATCGAGCCAT
TCCGGCTGGTCTGGGTGGTTATCAACATTTAAGCGTGATACAAAGGTTTCATACCCCCGA
CAATCACCATAATTAATAGGTTTGCAATCATTACCACGTCAATAAGATTTAACACTGCTA
GCATAATAGTGTTTTCGTCCATCACACCGAGATTAACCACTAAATTCCATAAGGATTTTA
AGAATTTATAGGCATAAATCCCTTGTACCACAATTAAACCTAAATAAATAGGAAGTTGTA
ACCAACGGCTTGCAAAGATAATTTTGCTAAAAATACTTTGTTTTAACTGAATGTTGTTTA
ATGTATTCATAGTTGTTTCTCAATAAAATAAAAGCGGTGAGATTTTAACAATTTTTTGTA
AAAGAATTAACAAATCTGACTGCTTGAATCAGGGTAAATTATTTACGGAATTGTTTTCCA
TCATTCCACGAAACCGTATATTCTGTCGGTAAACGGACGCTTGGTAAGGCTGGCACAGCC
GCTTTGCCAATCGCTAATAACATCACTGGGGCATAACGTTCGCTGTCAATTTCTAGGACT
TCTAACACTGCCTTACGATCAAAAATACCAATAGCGTGGCTATCGTAACCTTTCTCTTTG
ACAACTAACATTAGCTGCATTGTCGCTAAACTCGTATCAATCAACACTTGATCTCGAATA
TCCTGTGGGCTGAGTGTATTGTGTACGCCCATTAAGAAATTAAAGGAATTTTCGCGAAAA
TTTTGGTGTAAACAGCCGCTTGCAATAGAATGATCTAACACATCGCCAAGTAACTTTTCA
TAATGAAGATCCGCCAAAATGACGACTACCGCTGAAGCACTTTCGCAAGGCGGTGCGTTA
AAGGCGACTTTATCCAACAGTTTCTGTTTTTGTTCTGCCTGATCCAATATCACAAACCGC
CACGGTTGAAGATTGGCTTTTGATGGAGCAAGCTGGGCAAGTTTGATCATTTCGGTGAGT
TCTTCACGGCTAATCTGAACTTGATTATTGAACATTTTTATTGTTTTGCGTTGTTTGATT
GCATCAATAAGTTGCATAACATCTCCTTTTTAATTTGCCCAAGCATCTGGGGTGAGGCGT
TTGCCAAAATGGCTTTCGATTAAACGTATTGTGATTGGGTGTTGAGGGTTCAATAGCACT
TCTTTGGTACTGCCATATTCGACTACTTCACCTTGATCCATTACCATCAATTTATCTGCG
ATATGCTTAATCATACCGAGATTCTGTCCAACATAGATATAGGATAATCCCAAACGTTCC
TGTAAATTTAACATTAGGTTAGTTAATTGTGTTTTCACCGAAAAGTCTAAGGCACTGAGT
GTGTCGTCAATAATGATAATTTCAGGATTGAGAATCAACGCTCTTGCTAATGCAATCCGC
TGTTTTTGGCTACTTGATGCCTCTTTTATATGAATCAAGGCGTGTTCAGGATACAAACCA
ACTAATTTTAAGGTTTTAAATATCCGTTCGTTACGTTTTTCTTCAGAAAGATGGGTAGCA
AGTTTCAGTGGCGAATCCAAAATCTGCCCGATATTATAATTGGGATCAAAGGCATCATTT
GGATCTTGGAAAATCATTCTAATCTTCTTCGCTCGAAAAGCGTAGTCACCGTAGGTCAAT
TCGTGATCTTTGAAAAACATTTTGCCCGACGTTGGTTCAGTAATACCTACGAGCATTTTG
GCTAAGGTGGATTTCCCCGCTCCGTTCGCCCCGATAATCGCAAGGGTTTCTTGGTGATAT
AAGCTAAAGGAAACATTTTTTACCGCATAAAAATCTTGCTTACGGAAAATGCCAATGCGA
TCAGTAAAGCGTTTACTGACGGACTGAATATCGAGAAGTGGAAGTGCCATAGTTATTTTG
AAAGGCTAAGAAATAATCCCTTCCGCCGTTTACGGGGTAAGGTTAGAGTGGGGGGAATTA
CAACGATGTTACAAAATTTTCGTTTAAATTAATTGCCCCCTTCCGCCTTCGGCACCTTCC
CCCGTAAACGGGGGAAGGGAAACGAAAAGCTATATTTAAAAATTACAATACATCTACACA
ATTTAAGTCAATGAAAGATTGCTCTAAGCGTTTAGACATAGACTCTTCCATTTTGCGTAA
CCAAACGCGTGGATCGTAGTATTTTTTGTTTGGTGAATCAGGGCCTTCTGGGTTACCTAA
TTGACCTTGCAAGTAATCTTTGTTTGCATTGTAGTAATCTAAAATACCCGCCCAAGATGC
CCATTGTGTATCTGTGTCGATATTCATTTTGATTGCGCCGTAGCCAATTGCTTCACGGAT
CTCCTCTTGTGAAGAACCTGAACCGCCGTGGAATACGAAGTCGATTGATTTCGCAGGTAA
GCCACGCTCTTTAGATACGAACTCTTGTGATGCACCTAAGATAGATGGTTTTAATTTTAC
GTTACCTGGTTTGTAAACACCGTGTACGTTACCGAACGCTGCTGCAACAGTGAAACGTGG
GCTTACTGGGTTTAATGAATCGTAAACGAATAACACATCTTCTGGTTGTGTATATAAACG
TGACTCATCAACATCGCTGTTATCTACGCCATCTTCTTCACCACCAGTGATACCGATTTC
GATTTCAAGGGTCATACCGATTTTGCTCATACGCTCTAAGTATTTTTTGCAAATTTCCAT
ATTTTCTTCGATTGGCTCTTCTGAAAGGTCAATCATATGTGAAGAGAATAATGGACGACC
TGTTTCAGCGAAGTGTTTTTCACCTGCTTCTAACATACCGTCAATCCACGGAAGTAATTT
TTTCGCAGCATGGTCTGTGTGAAGAATCACCGGAACACCGTACTCTTTCGCTAATTCGTG
AACGTGTTTTGCACCTGCGATTGCACCTAATACATCTGCACGAGCACCACTTGCTGGTTT
GATACCTTTACCAGCGTAGAATTGAGCACCGCCATTTGAGAATTGCACGATAACTGGTGC
TTTAACGCGTGCTGCAGTTTCTAATACTGCGTTTACTGAGTCTGAACCTACGCAGTTTAC
CGCAGGAAGTGCGAAGTTGTGTTCTTTTGCATAAGCAAAGATTTTTTGTACGTCATCACC
TGTTACAACACCTGGTTTTACGATGTCTAATAATTTTGCCATTTTTTGTTTCCTTCTAGT
TTGGGATTTTTATCTTCCCCCCTTTGAAAAAGGGGGGCTAGGGGGGATTTTTACTCGATT
ACACGAACATTTAGATCTTTAAATCCCCCTTAATCCCCCTTTTTCAAAGGGGGAAAGTGA
ATAAAATTAGCTATTCGCACGTTTCTCTAAAATTTCAACCGCTGGTAAGATTTTGCCTTC
TACGAACTCTAAGAACGCACCGCCACCTGTTGAGATGTAAGAGATTTTATCTGCGATACC
AAACATATCAATTGCTGCTAATGTGTCACCGCCACCTGCGATTGAGAATGCACCGTTTGC
TGTCGCATCAACGATAGCTTGAGCAACCACTTCAGTACCTTTACGGAAGTTAGGGAACTC
AAATACACCAACTGGACCATTCCAAAGGATTGTTTTCGCATTACGGATAATTTCTGCTAA
CTCTTCCGCTGATTTATCACCGATGTCAAAGATTGATTCTTCTGCAGCTACTTCGTTTAC
TGCTTTGTGCGTTGCCGCAGCAGTGTCAGAGAACTCTAAACCAACACGCACATCAACTGG
CACAGGAATGTTTGTTGCTTTAGATAAACGTTGTGCTTCAGGAATTAAATCCGCTTCGTA
TAAAGATTTACCTACATTGTTGCCTTCTGCCGCAATGAAAGTATTTGCGATACCGCCACC
TACGATTAATTGGTCAGCGATTTTTGAAAGGCTGTCTAATACAGTCAATTTAGTTGAAAC
TTTTGAACCACCCACGATTGCTAACATTGGACGTTGTGGCTCTTTTAATGCTTTACCTAA
AGCATCTAATTCTGCTGCAAGTAATGGACCTGCACAAGCAACTGGTGCGTATTCTGCCAC
GCCGTAAGTTGAACCTTCTGCACGGTGCGCGGTACCGAATGCGTCCATTACAAATACATC
ACAAAGTGCCGCATATTTTTTCGCTAACTCAGGATCGTTTTTCTTCTCACCTTTGTTAAT
ACGCACGTTTTCAAGCACCACGATTTCGTTTTCTTTTACATCAACGCCATCTAAGTAATC
ACGCACTAAACGAACAGGAACACCTAAATCTGAAGCATTTAAATAATCAACCACAGGTTG
TAAAGAGTTTGCTTCTTCAAATACCCCTTCAGTCGGACGACCTAAGTGCGACGTCACCAT
TACTTTAGCCCCTTTTTGTAAGGCTAATTTTAATGTTGGGATTGTTGCACGGATACGAAC
GTCTGATGTAACTTTGCCATCTTTAACAGGCACGTTAAGGTCTGCACGAATGAAAAGGCG
TTTGCCTGCTAGGTCAAGATCTGCCATTTTTTTTACGGACATAGTTAGTTCCTCTTTTGA
TTTTCAAAAATAAAAAACGGGGCGATTATAACAGTTTCAATTATATTTTGGGTAATGTAG
ATCAAATTATTCGTTGATCTTATGAATTTCTTCATAAAATAAAGTAATTATGTTCTTTGA
CACAATCTTCTCAAAAACATTCAAATCGAGCCAATATCCTATCTTCCTTAAGATGCAAAA
AGCGGCCACGAAGTGACCGCTTTTTGCATAAAGATACGGATTACAACCAGAACAAATACC
CTGCCGTTGCAATGACAAAAATACAGATAATGTTAAGCCAGAAACCAGCTTTCACCATCT
CACTCTGTTTAATTTGCCCTGTACCAAATACAATCGCATTTGGCGGTGTTGCAACTGGTA
ACATAAAGGCACAAGACGCACCTAAGCCGATAATTAATGCAAGCCCTACTGGCGGCATAT
TTAAGGCTTGAGCAATAGAAATAAAGATTGGTACTAATAATGCAGCACTTGCTGTATTAG
AGGTAAATTCTGTTAAGAAAATAATAAATGCTGCAACCAGTAATCCGATAAGGTAGAAGT
ATCCGTCTTCAATTAAGAATACGATACCATCTGCCATTACTTTACTAGCCCCTGTTTGAC
CTAGCACTGAGCTTAAGGTTAAACCGCCACCGAAAAGCATTAATACGCCCCATTCGGTAT
TTTTCTGAATATCGTCCCACGAAGCAACTCTAGTGATACAAATTAAGACTGCAGCAAAAA
GAGCAACGATACTGTCGAAACTACCAATTTTACCTTGTAGCCCTAATAAGCCAGAAATTA
GTGGGTTAATTTTATCGCCAAATACCCAACAAATTGCGATAACGCCAAAGATAGAAAGGG
TAATAATACGCTCGCGATTTAACTCAATTTTTTCAAAACTATGCTCAAAAGTAACATCAA
ATTTCGGTTTAAATACTACATATAGCGTTGCGATCATTAATGGCATCAAGATAAACATAA
TCGGCAAGCCATATTTTAACCAATCTGCAAAAGTTAAATTCAGCTGTGATGCCACAATCG
CATTTGGTGGACTACCAACCAGCGTCCCCATTCCACCAATACTTGCACTATAAGCAATCC
CTAATAATACAAAGAGATAGGTGTTGTGGTGAGTTTCTTTATCTAATTTACTTAAAATCC
CCATTGCAAGCGGTAACATCATTGCTGCGGTTGCTGTATTACTCATCCACATTGAAAGAA
ATGCAGTAACAGAGAATAGGTAAATCACTGCAATGGATAATTTCCCTTTTGCCATTGCCA
TAATTTTATTTGCAATCAGGCGATCAAGCTGTTGAATGTGTAATGCTGTAGCTAAAGCAA
AACCACCAAAGAAAAGGAAGATTGTTGGATCGGCAAAAGCACTTAAGGCTTCTTTAGATT
TTACTAACCCTAGACCAATCGCCAGAATAGGCACAAGTAGAGCCGTTACTGTAACGTGTA
GAGCTTCCGTAAGCCATAAAACCGCAACAAATACTAATAAGGCTAAACCTTTACTTACAG
CGGGTTCAAAAGGTAATGTATTTAATAAGACAAAGAATAAAACAATATCAAATAACAGAA
TAAGTCCATTCCTTGTTATTGGGTTTGATGATTGATGTGATACCGACATAAAGCCCCCAC
AAAATAAAATGATGTAGATCAATAAACCAAATTAGTTTAGCAAAACAGTAATTTATTAAA
ATAAGCAAATGTTGGATTTGTGAGTTATATCACAAATTTTTAACAAAAAGAAAGGTAGGC
TCTTGCCTACCTTCGAAAATATTATCCAATATCCTACCGCTTGTTGCTAAGTTGAGTTTC
TCTTGCCTGCTCTTTCTTCACCAACTGCAACGTCTGACGAATTTCACGTTTACTTTGCCA
AACTAACAGACCGACAGAAAGAAAAGTAATTCCATAAGAGAGCCATACATAGAAGCCGTA
ACCGCCCATTGAGAAAAAATCACTAAGTGATGCAAATTGAAAGGTCATATTCTCTCCTAG
TTACTTAATTTTGCAAGTTCACGCACCCAAGGGCGTTTGCGTTCATCTTGAAGTAATGCA
CTGCGATAACGCACAATGCTTAACCAAATCATAAAGATCATTGAGCCAAAAATCGCTAAT
AATAATGGGATTAACATTTCGGTTGCCATTGAAGGCTTATCAAATTTAGTGATAGTTGCC
CCTTGATGTAGCGTGTTCCACCACTCTACTGAGAAGTGGATAATCGGTAAGTTAATTACG
CCAACCATTGAAAGTACCCCAGCCGCTTTTGCCCCTGTATTTTTATCTTGGAAAGCAGAA
TAAAGAGCCATTACGCCAAGATAGAGGAAAAATAATACTAAGGCTGAAGTTAAACGTGCG
TCCCATACCCACCAAGTTCCCCACATAGGCTTGCCCCAGATTGCCCCAGTTACCAGAGAA
AGAAAGGCAAAAACCATTCCAATTGGTGCCATTGAGATCATTGCTAGATGTGCTTGGCGA
ATTTGCCATACCGCTGCAATAAGTGCAGCAACTGCCATTGAGCCATAAACACCCATCGAC
CAAATTGCGGCTGGAACGTGAATGAAAATAATGCGATAGCTATCGCCTTGTTGATAATCT
TTTGGGGCGAATGCCAAGCCAATAATAAATGCTGCTGACAGCAATAAAAAACTTAAGACT
GCAAGCCAAGGCTGCACCTTCCCTAGCAAGTGGTACTGTGTTTCAGACTTTGCGTAAGGG
TGTAACCATTTCCACATAAAAACTCCAAGTTATTACAAAAAATAGGGTTCAAATTACCGC
TTGTTACTGTAAGCTAACCCTTAACGCCCCTGCGATTGCAAAAGGTGAAAAGGTTAATGC
GAGGGCTAACATTGCCCCTAAAATAGCCAATTGCCCTGTATATCCCATATTTAAGGTTGA
GGCTTCTAACACAGCGGCAGCGAAGATCAACACAGGTAGAAAGAGCGGTAAGATCAATAA
ACTGAGTAGCGTACCACCTTTTCTCAACCCGACAGTTAATCCAACCCCGATTGCCCCAAG
GCAACTTAAAATCGGCGTACCTAACAATAGGGTTAAAACCAATGCCCACCAGACTTCTGT
TTCAAGAGAAAGTAAAATCGCCGTAATCGGCGAAAGCAGAATTAAAGGCAAGCCAGTTAA
TAGCCAATGTGCGATCACTTTTGCTAACGCCACTTGTGGCAAACCGACGGGTAGCAACAT
CAACTGCTCTAGTGAACCATCTAAATAATCATCACGAAATAGTCGCTCAAAAGAGAGCAA
GGCTGAAAGCACCGCCGCAACCCACGCAGTTCCAGACGCTATTTTAGCGAGTAATTCAGG
ATTAGGCCCCATTAAAAGCGGAAACATTGTGATAATAATCAAGAAAAACCATAAAGGGTT
TAAAATTTCCGCAGGTTTACGAAAGGCGATGGTTAATTCTCGTTGGATAATAGTCAGTAA
AATCATAGGGTTATTTTATACTCTAAATGGATCTAACGATAACACTTGAACTTTGTCACT
TTCTGCGGTTTGATGGCTGGTAAAAATCACCATTCCCCCTTGCTCACAATGCTGTTCAAT
ATGGGCGATCAGTTCCGCAACCCCTTTTTTATCAATCGCAGTAAAAGGCTCATCTAAAAT
CCATAACGTCGCTTTGGTCAGCCATAATTTTGCCAGAGCCACTCGACGTTGTTGCCCAGC
CGACAAATGCGAGCAAGGCAAATCTTCTCGCCCAATCAACGACACTTTTCCTAAGGCATT
CCAAAGGGCTTCATCATCTAAAGGCAACCCTTGAATTTTTTGGAAAAAACGCAGATTTTC
CCAAGCGGTCAGTTCAGGCTTAACCCCTGCGTGATGCCCTAAATAAAAGAGATTAGTGTA
GTATTGATCTCGTTGTTGCTGAATTTTAACACCATTCCACTGCACCTCGCCTTCTACCGC
CACTGCAAGCCCAGCTAAAATCCGCAATAGACTGGTTTTTCCAATGCCATTATGCCCTTC
GATTTGCCACCATTGACCACTTGAAATAGTCAATGAACAGCCTTCAAACAAGCGAGTTTC
ACCACGTTCACAAGCAATATTAATGAGCGAAAGTTGATCCATTTATAGTCCTAAAATTTC
TTTGACAAAAGGAAGTGTGAGCTTACGTTGAGCCTGTAACGAGGCGTGATCTAACAACAT
TAATTTATGCATTAGGGCTTGTAAATCACGATCTAACCGCTTGAGTAAAAAGTTCGCCAC
TTCATCTGAAAGCTCTAGCCCCTTATTGCGTGCATTACGTTGCAAAATAATGCGTTTCTG
TTCATCATCAAGATCCGCCAAACGATATACCTCGCCCCAAGTTAAGCGAGAACGCAGGTC
AGGCAAGTGAATAGCTAATTGATGTGGCGGACAATCGGCACTGATTAACAATAATGTTTT
CTTACCTTGATTAAACAACCCTTGCTGTTCACGAATCTGATTAAACAGATCGAAAATAGC
CAATTCCCACTCTTCATCACCTGCCACCGCTTGTATATCATCAAGACAAACCACATCAAG
TTGATCCCCATTATCCAATACCGTAGGGGCGAAGTAATGGGATTTATCCAATGGAATATA
GGTTGCTGATTGTTGATTAAGCAAATAATGATTACTCACCGCCTTGAGTAAATGGCTCTT
GCCACTGCTCTTACCGCCCCAGATATAAAAAAAAGGTTGCTGAACATCCACAAAATTTTG
GCGTAGCGACCCCAACAGCAATAAACTGTTTTCGGCGTAAAAGTTGTCAAAAGTATCATC
ATCAATTTGATGGATCGGTAATGTCAGTTGCAATGTGTTATCTAAGAAAAAAATTTTTGC
CAAGGATAGCGGAAAAACGAAAGGTTGAGAAGTCTCAACCTTTGATTTATAAGAGATTTT
ATTTATTAGGCTTTTTGTAGTTTTGTCCAGTTATAATACCCATAAAGGGAATTTAATAAA
TATGCAGAATACATTATGTACATTGATGGATTTTCAGCCCAAAGAACGATAGAGAGAATA
TTTAAGGCAATCCATAATAGCCACTGTTCACGATAACGTAGTAACATTAATGCTTGAGCC
GCAACCACAATAATTGTAGTTAAACCATCTAAACCTGTCGAACTGCCACCAGCGGCCTTC
AAGGCTTGAACCAATAATAATGTTCCAATAACCATAAAAGTTAATAATCCAGTCCATCCC
TTAATAGTTAATGCTTTTGTGATCACCGCCTCACTTCCTTCGGCTTTTTGCATATTTTGT
TTCCAAAGGAAATAGCCTATAAATTGCGCAGGGATATAAACATAGAGCGTTGTATTCATT
TCACCAAGGAAATTTGCCCCCCATGCAACGTAGAAATAGCTGTATGCAAAAATTAAACCA
AAGAAATAATTACTGATTTTTCCTTTACCAACAAAAACATTACAGATAATACCTGAAATA
CCTGCCACCATTCCAATGATAGAATCGGGGTAGTAAATATATACGCCAATTTGAGCTGCA
ATAAATAAGAAAAGCCAAGCTACCTCAAAGGGTTTCCAGCCACTAAAAAATTCTTCTTTT
AATTGGTTTATAAGTATTGGATAATTCATAATAACTCCTAGAATATAGTCTGATTTCTTG
TATTCTACCTAAATTTTGTAAGAAATGTATAACATAAATTATATTTCTGAGAACTAGCTC
ACAAAATTTACTATTCAACCTAATCTCTCTAAATTATTAGAATGTATATTATTCACTAAA
TTGCATTTGATATAGCTGTTTATAAGCACCACCTTTTCCCAGCAAGACTTTGTGTGATCC
TCGTTCGATAATATCTCCCTGATCCACCACTAAAATCTCATCGGCGTTTTCAATGGTAGA
CAAACGGTGAGCAATCACTAAAACAGTGCGATCTTTTTGTAGTTCATCAAGGGCTGCTTG
AATTGCACGCTCTGATTCGGTATCTAACGCTGAAGTAGCTTCATCTAAGACTAAAACAGG
CGAATTTCTTAATAAGGCACGGGCAATCGCCAAACGCTGACGCTGTCCACCAGATAGACT
TACCCCGTTTTCACCAATTACTGTATCCAAGCCTTGTGGCATTTTTTCGATAAATTCCAT
CGCATAAGCGGCTTTAGCTGCAGCTTCGATCTGCTCACGACTGTATTTGTCTTTAGCTGC
ATAGGCAATGTTATTCGCAATGGTGTCGTTAAATAGATGAACCTGTTGAGAAACAATTGC
ACACTGTTCACGCAAATTGTTTAAAGTATACTCTTGAATTTTATGATCATCAAGATAAAT
ATTGCCCGAATCAATTTCATAAAAACGGGTAATCAAATTCGCAATGGTCGATTTCCCTGA
GCCTGAACGCCCAACTAACGCTAAGGTTTTCCCTGCAGGTAAATTAAACGAGATATTTTT
TAAAGCGGGTTGTTCTTTACCAAAATAAGTAAAGGTAACGTTTTCAAAACGAATGTCGCC
TTTGGCTCGTTCAATTTGATAAGTGCCTTCATTTTTTTCTGTTGGTAAATCAAATAAGGT
AAAGAGCGTTTGGCTTGCCGCCATTCCTCGTTGGAACTGGGCATTAACGTTGGTTAAAGT
TTTTAATGGACGTAGAATTCCCATCAACGCCCCGATAACCGCAGCAAATTCCCCTGCCGT
TAAATCATCACCAATAATTTCAGGCGAACCTGCGACAAAAAGCACCACCGCTAAGGCTAG
AGAAGCGATCACTTGAATAATCGGATCGGCAATCGTACTTGCTGCCATCATTTTCATTCC
TTTGCGACGCATATCGTTACTGGTATGGTTGAAGCGTTCTTCTTCGACTTTCTGTCCGCC
AAACGATAACACCACTTTATGTCCACGCAACATCTGTTCGGCACTTTCGGTCATGCTTCC
CATAGATTCTTGCATATTACGGCTGAGTTTACGAAAGCGTTTTGACACAACTCGGATTAA
TACCGCAATCACAGGACCAATGATGAAAAGAACAAGGGATAAACGCCAGCTATAATAAAA
CATTGTTGTGACGAGAAAGACAATGTAGATCCCTTCTCGGACCATGCTTTGCAACGCATT
TGCCGAAGAACTTGCTACTTGCTCAGAATCATAGGTAATACGGGAAAGTAATCTTCCTGA
AGAGTTTTGGTCAAAAAATGTTACAGGCATAAACATTAAATGCTTAAATACTTTTTGACG
CATTGTCATCACAACTTTACCAGACACCCACGCCAAACAGTAGGCAGAAATAAAGCTGGT
GATACCACGAGCAAAAATTAGGCCTACGACAATAAATGCCATCACTTTTAAAAAGTTACG
ATCAGAGTCAACGCCAAAGCCATCATCAATCAAAGGTTTAAGCATTGTGATCAAGTATGC
ATCGGCAGCAGCGTTAAATATCATTGCCACCATCGCCACAATAATCCCTATTTTAAAAAG
GGAAATCATAGGCCATAGGCGTTTAAATGTCTGCCAAGTAGAGTGGTCTTGAGTTATATC
ATCAAGAGAAAAAGGATTTTTATTTGCCATTTTTTATACTTTCTGATCAATCATAGTTTC
CCATTCTAAAACTAAATGTTCATTCTGCCAAATATTCATTTCAAAGAAAAAATCAGATAG
AATTATTAAAGAGACATATTTCTATCTATTCTTACAAAAGCACAATCAAATCTAGTTTTT
GAAAGGATTATATTTCCTTACTATTTTATGATGGCTTAATAGCCCTCTTCACTTCTAAGG
ATTTTTTATGCTACATCTACTCAAAGGGGCTTATCATCTATTTCGTTGTATTCGAGAATT
TGTGATAAGTCTGGTATTTATTTTATTTGTGATGTTAGGATTTGCTTTTATGGCGTTATG
GTCAAGTGATGCTGCTAACAGCAAAACACCTGTCGAATTTAGTAAAGGGGCTTTATTGCT
CAATTTAGATGGTTATTTAGCGGATAATCACGATGAATTTAGTGATTTTAACCGCTTTTT
ACGTTCTGAATTAGGCGGTAGAAATGAACCGATTAAAATATCAACTTTTGATGTAGTGCG
TGCAATAAAGAAAGCACAGTATGATGAAAAAATTACAGGATTAGTGCTTGATTTAAGTTA
TTTTGAAGGGGGCGATATTCCTTCTTTAACCTTTGTAGGCAAAGAGATTGAGCGTTTTAA
ACAATCAAATAAACCTGTGATTGCAATTGGTGAAGGATATAGCCAACAACAGTATTACCT
TGCGAGTTATGCGGATAAAATTTATCTGAACAAAGCTGGGTTTGTGGATTTACACGGTTT
AAATTATTCCACACTCTATTTCAAATCGTTATTAGACAAGATTGAAGCCGTGCCGCATAT
TTTCCGTGTTGGAACCTATAAATCTGCCGTTGAACCGTTTTTGCGTGATGATATGTCGGC
AGAAGCTCGTCAAAATGCTCAATTATGGCTATCTCAGTTATGGGCAAATTTCAGCAATGC
GATTGCTAAAAACCGCCAGATTGATGCAAATACAATAGTGCCAGAAGCAAGCCGTTTGAT
CGCTCAATATAAAGCGGTGAAAGGTGATGATGCTCAATACGCCTTAATGCAAAAATGGGT
GACGGACGTGGCAACACATCGTCAAATTCGTCTCGACTTGATTGAGCAATTTGGTAAAGA
TCAAGACGGAAACTACAACCATATCGACTTTTTTGACTATTCTTTGTCGTTATCTGACCG
CTTTAATGTGGTAGGCAAGGATAAAATAGCTATTGTGAATGTTGAAGGGGCGATTGTGTT
AGGGGAAAGCGATGATGAAGTTGCTGGCAGTGATACGATTGTAAAATTGCTGAGAAAAGC
TCGTGAAGATGATGACGTGCGAGGCGTAGTATTGCGGATTAATAGCCCAGGTGGGAGTGC
AATGGCATCGGAATTAATTCGCCAAGAGGTTGAGGATTTGCAACAAGCGGGCAAACCTGT
TGTGGCATCGATGGGCGGAATGGCTGCCTCAGGTGGTTACTGGATTGCGGCAACAAGTGA
TAAAATCATTGCAAGCCCAACTACTTTGACAGGCTCTATCGGTATTTTTGCTTTAGCTGT
CAGTTTTGAGAAAACGGCGAAAAAACTAGGTGTGAATGAAGATGGTGTTAGTACATCGCC
TTTTGCACAACAAACAGCATTAAAACCGCTATCAAAAGAGCAAAGTGAGTTAATTCAAAT
TAGCATTGAAAATGGCTACGGCCGTTTCCTTGAATTAGTCAGCAAGGGGCGAAAAATGTC
GAAAGGTGATGTAGATAAAGTGGCTCAAGGGCAAGTTTGGCTTGGGGAAAGTGCATTTGA
AAAAGGGTTGGTTGATGAGTTGGGCGATTTTGATGATGCCTATCACGCTTTAACAATCTT
AATCAATGAAAAACGTAAAGCGAAAGGGGAAACAGAAATCGAACGCTTTAGCACACAGTG
GCTAATTGATGAAAGTGATGATTTGATAAGCCAAGTAATGCGTGATTTCAAATTGCAATT
ACAATTAAAAGCTGTTGAATGGTTGAATTTGCCTTTGCCTCAACAAACTCAGCAACAGCT
TGGTATGTTGGCAAAATTTAATGATCCTAAGCAGAGTTATCTCTACTGTTTAAATTGTGG
TAGTGTGAAGTAAGTTGAGCGAGCGTCACAAATGGCGTTCGTATACTCTAGCTAATTTAG
GGAAATTCGCTTTGATTAATGAATTGAGGATTGCAAAACAAGCTATACCTCTTTAAACTT
CTCACCTAATTTTTATATAGAAAAAGCAATGACAATGACGGAAACAATGACACTTTCTTT
AGGACAACAGCTAAAAAATGCTCGTGAAGCATTAAATTTGACGATTGAGGACGTGGCTCG
AAAAACAAATCTGAAAAAAAGCCACCTCGAAGCGATAGAAAATGATATTTTTATTTTGCC
AAGCGTGCCACCAGCTTTCGTGCGTGGTTATGTGCGTAATTATGTGCGTTTTCTGCGTTT
GCCTGAAACCCTTGTAAATTCAGTGAATTACGGTGAAGTGACAATTCCAAAAGAAGTCCG
AAAAGCTGCACCGATTGCGGTTAAAAACCATAAGTCGCAAATGCGTTGGGTAAAAGGGCT
GACGTGGATTGTGTTGTTAAGTGCCGTTGGTATGACGTTGGCTTGGTGGTGGCAAGAGCA
TCAGAAAGATCAGGCTAACCGTGAGCAGTTGATTGTGAATACCACAGAAGCAACGGCTAA
AGTTGTCGAAGAGCCTCAAGTGACACCGGTTGAACCGCAACCAACCCCAGCAGAAGTTCC
GCAAGCGGTAACATTGCCTGCTAAAAATGCAGAACCCGCAACACCAGCAGTGGAAAGTAA
TCATCAAGAGCCTGTAGCTCAAGTAGCTTCAGAGAACCAAACGACTGCCACTACTGCAGC
GGTGACAGAAAGCAGCACGCCTGTTGCCGTAGAGCAAGCTGAGCCAGTTCAATCTGTGCA
AACTGAGCCTGTGCTTACACAAACAGAAGCAAATAATCAAGCGGAAGAACCTACACAAAC
GGCGGTAGAGGAAGAGCTGAGAATTGAGATTACGGGTGCTGAAAGCTGGATTACTGTGCG
TACTGCACAAAATAAACGATTAGCAGAAAGACTTTATAAGGCAGGTGAAGTATTAAGTTT
TAACGATAACGAACAATATCGTTTAACTGTGGGGGCGCCTGCTAACGTCAAAATTTATTA
CAAAGGGCAAGTTGTTCCACTGAAAGTAGATGGACGAGTTGCACGTTTCAAATTACCTTT
AGCGGAATAATATGTTAAAAGAACCACCTATTAAGCGTCGTCAATCGACCAAAATTTATG
TCGGTAATGTGCCTGTGGGGGGCGATGCACCGATTGCTGTTCAATCAATGACGAACACAC
GAACCACAGATGTGGAAGCGACTGTAGCACAAATCAAAGCTCTTGAGCGTGTCGGGGCGG
ATATTGTGCGAGTGTCTGTGCCAACAATGGACGCAGCAGAAGCCTTTAAATTGATAAAAC
AGCAGGTAAAAGTACCGCTTGTCGCAGATATTCACTTTGACTACCGTATTGCGTTGAAAG
TGGCGGAATATGGTGTGGATTGCTTGCGTATCAATCCAGGTAATATCGGCAAGGAAGAGC
GTATTCGTGCGGTGGTGGACTGTGCGAGAGATAAAAATATTCCTATTCGTATCGGGGTAA
ATGCAGGCTCTCTTGAAAAAGATATTCAAGAGAAATTCGGTGAGCCAACGCCAGAAGCCC
TGTTAGAGTCAGCACTTCGCCACGTTGAGATCTTAGATCGTCTTAACTTCGATCAATTTA
AAGTGAGTGTGAAAGCGTCCGATGTCTTTTTAGCCGTCGAATCTTACCGCTTGTTAGCTA
AAGCGATCAAACAACCGATCCATTTAGGCATTACGGAAGCAGGCGGTGCAAGAGCAGGGG
CTGTGAAATCAGCAATCGGTTTAGGTTTATTACTTTCAGAGGGGATCGGTGATACGCTTC
GTGTTTCATTAGCCGCAGATCCTGTTGAAGAGATCAAAGTGGGCTTTGATATTCTAAAAT
CATTGCGTATCCGTTCTCGTGGGATCAACTTTATCGCTTGCCCAACTTGCTCTCGTCAAG
AATTTGATGTGATCGGCACGGTCAATGCCCTTGAACAACGTTTGGAAGATATTATTACAC
CGATGGACGTATCCATTATCGGCTGTGTGGTGAATGGTCCGGGTGAAGCGTTAGTGTCTG
ATCTTGGCGTGACCGGCTCAAATAAAATGAGCGGTTTCTATCTTGATGGCGTTCGTCAAA
AAGAGCGTTTTGACAATGATAAATTGATCGACCAACTCGAAGCGAAAATTCGAGCAAGAG
TGGCAGAACAGCATAATCGTATTGATATTGTTCAAGTGTAAGGGATATATGAGTAAGAAA
TTCCGAGTTATTTCGTTATTCTCTGGAGCTGGAGGGTTGGATTTAGGATTTAAAGGTGGG
TTTGACTTTTTAAATAAAAGATACGATGAAAATCCCTTCGAAGTGGTTTGGGCGAACGAT
ATTAATGAAAAAGCTTGTAAGACTTTAAAACATAATTTCCCTGAAACTCCCGTAGTATGT
GGAGATATTACACTAGTTGATAAAAGTACATTGCCTGAAGCTGATGTTGTTCTAGGTGGG
TTTCCTTGTCAAGATTTTAGCTTAGCTGGAAAGCGACAAGGATTAGCGGTTGAACGTGGA
AATCTTTATCTCAGTATGGTTGATGTTGTAGATAAGGTAAAGCCTAAACTATTTTTAGCT
GAAAATGTGAAAGGATTGCTTACATGGCAAAATGGTTTAGCTATAAATACTATTGTCGAA
GATTTTGGAAAGATTGGCTATAAAATTAAATACCAACTATTGAATACAGCTAATTATGGT
GTTCCTCAAACTCGAGAAAGGGTAATAATTGTCGGTGTTCGCAATGATTTGACATCAGAA
TTTTTCTTTCCCCGAGAAACTCATTCAGATAGCGAGGATTTATTTCAATCTACAGAAAAA
TGGGTTGATTTAAAAAGGGCAATCGGTGATTTAGAAAATGATGAAAAACATTTTTCTCTA
CCAAATAGTGGCTATTCTAAAGCTAAGTTATTTCAAGGAACTCAAGGAAACACCAAAACA
AAAGCGGATCGCCCAGGTCCAACAATGAGGGCTGAGCATCATGGAAATATTGAATTTCAC
TATAGCTTGCCGAGGAGGCTCTCTGCTAGAGAGGCAGCTCGTATTCAGTCGTTCCCAGAT
AACTTTGAGTTTTTAAATTCGACGACTGATGCTTATAGGCAGGTAGGCAATGCAGTAGCC
CCTGTATTTGCATGGCATCTTGCTCAATCTGTAAAGGAAACCCTGAAATGATTTATACTA
CAGCGGATATAAATGAAAAACAGAAATTTGAAGAGTTATTAGATAAAACTCGTGATCTGG
TACTAAAAAATTTAGATCCATCAATAAATTCAGGGAACAAATTTGAAAGTTTGGTTTTTA
ACTGTATGCAAGTTTGTGCTGATGGTACTTTATTTAAAGGGAATTTATATCGTACAGCAG
ACAGAGATTTCCCTGATATTGTTATAAATAATTACTGGGGAGTTGAGGTTAAATTTACTA
AGGATGATAAATGGAAGTCCATAGGCAATAGTGTACTTGAATCGTCTAGAATTGAGTGTG
TAAAGAAAATTTATATGTTCTTTGGTAAGTGTGGAGGAATACCCGATATTAAGTACAGAA
TTTATGAGGATTGTTTATTTGGAATTTCTGTTACTCATTATCCTAGATATGAAATAGATA
TGAATTTACCGAAAGGTGAATCTATTTTTGACTTAATGAATATATCATATGATGAATTAA
GAAATCAGGAACAACCAGTTAAATCTATTAAGAAATATTATAAATCTAAGTTAGGAAAAG
ATAATTCACTATGGTGGATTGATGAGGAAAGTACTTTTAGTAGAAATTTTGAAATTATTG
ATTTTACAAACTTAGAAAAAGAGCAAAAACGAGATCTTATTGCTGAGGGATTTATCCTTT
ACCCTGAAGTTTTTAATTCAAATTATTCGAGACTATGTGCATTTTGGGTTTCTTACTATT
CTATTATTTGTCCAAATATGAGAGATCAATATTCTGCAGGAGGAAAAAAGAGAATAGAGG
ATATTGATGAAGATCTAAAATTTATTTTTAAAGTTTTAGGTACTCATGAATTATCTAAAC
TACACTATAATTTTTTGTTTAAGTATGTGGCTCGTATTAAACATATATTGAATTGTATTG
ATTTATCTTTAGTTTCTGAATGTTGGGACACTAGCTTAACAAATAGATATGAGATGATTA
GAATATGGAAAGAAAAAATAGATAAATATACTCCTCAAGAATTCTCAATAAAACTATCTA
ATGCATTTGAATTAGTGAATGATAAACTTATTTAGGAAAGCACAATGAAAGTCGCCGTTT
TTAGTACCAAAAATTATGATCGAAAATACCTCGAAATAGCTAATCAACAATACCATTTTG
AGTTTGAATTTTTTGATTTTATGCTCAATGAGCGTACAGCTAAAATGGCGGAAGGTTGCG
ATGTTGTTTGTATTTTTGTAAATGACGATGGTAGCCGAGCAGTGCTTGAGAAACTGGCAA
AAGTGGGCGTGAAAATGATCGCTTTGCGTTGTGCAGGCTTTAATAATGTAGACTTACAAG
CAGCCAAAGAACTTGGTATTCAAGTTGTTTGCGTACCTGCGTATTCCCCTGAAGCTGTGG
CTGAACATACCGTTGGCTTAATGATGACATTAAACCGCCGTATTCATCGAGCTTATCAGC
GTACCCGTGAAGCAAACTTCTCTCTTGAAGGGCTAATCGGATTTAATATGTACAAACGTA
CCGTTGGGGTGATTGGCACAGGGAAAATTGGTATTGCAACAACGCGAATTTTAAAAGGCT
TTGGAATGAATATTCTTGCCTTTGACCCATTTAAAAATCCTATTGTGGAAGAAATTGGGG
CAAAATATGTCACACTTGATGAACTTTATGCTAAGTCCGATGTGATAACCCTACATTGCC
CAGCTACGCCAGAGAACTATCATCTGTTGAATAAAGAGGCTTTTGACAAAATGAAAGACG
GCGTGATGATCATCAATACCAGCCGTGGTTCATTAATTGATACTCCTGAAGCGATTGAAG
CATTAAAACGTCGTAAAATCGGTGCGTTAGGTATGGACGTTTATGAAAACGAACGTGATC
TTTTCTTTGAAGATAAATCAAATGAAGTGATTTTAGATGATGTTTTCCGCCGTTTGTCTT
CTTGCCATAACGTGCTTTTAACAGGGCATCAAGCATTTTTAACAGAAGAAGCATTGATGA
ATATCTCAGATGTGACACTGTATAATATCTGCTGTTTACAAAAAGGGGGACGCTGCAAAA
ATCAAATTGAATAGAAATAGAATACAAAATAATTGAGAATAAATATTTCTAACAACTGTT
TGTCTATTACTCCTAATCTTAATGGCTGCTTAAAAAGGATAAATTTCTCTAGTATCCCAA
TGCTTGAAAATTGGGTAAAAAATTGTTGTTATCTAAACGCTTTACCACAGTATCAATAGA
GCCATCAATATTTAAACAAAGCTCACGCCACCCTTGAGGAATCGCATCTAATGTGAAATC
ATTACAATGTGGTTTGAATTGTATACACGTTGAAGGCGTTGATAATATACGATACCCATT
CCATTGAGCATCAACCTCTTGATGAATATGCCCATGTACAATAGCCTTCACTTTCGGAAA
AGCTTTTAATGTAGCAAGTAGATCATTTACATTAGAAAGGCTATGCTGATCAAGCCATGC
TGAATTTGTTGGCAGAATATTATGGTGTAAAACAATTAAAGAATATCGTTCAGGATGGAC
TTCCAACTTTCTTTTTAAAAAAGCAAGCTCAGAAGACTCTAATCTACCTTTAGGGCTATC
TTGAATATGGCTATCAAGAAGAATTATCTGCCAATGATCACCAACTAAAATATGCTTTTC
AGGTTTAATTTGAGAATAAATAGACAAAGCATTACGCATCTGTGGTTGTAAATCATGATT
TCCAGCTACCCAGAAGAGTGGTTTAACCAACGGTTTAACCATTTTTGCAAAACGATGATA
TGCCTCTCGATTATGGTCTTGAACAAGATCGCCTGTTGCAAGAATCAAGTCATACTCAAA
TGATTCTTTCATGATCATATTAAGCACAGCTTGAAAACTTTGAGTGGTATTAACCCCTAA
TAGTTCACAAGTATCTGATGCAAATAAATGTGAATCGGTAATTTGTAAAATCCGAATTAT
TGGAGAGCTTAAGGGAAATATATAACTATCGTCCATAATACTAAAGGTTCAAAGAAAAGC
CATAAGATGGATAAGCAACTACTCTACTGATTTCCCAAACGTTGTCATCAAGAAAAATAG
AAAAATGTGACATCTCCTACACTTTTCACAAAAATTTACATTGCTTAATAATTTTTTGCA
ACTCTAATATATTACATATATGTCAATAATGATTAATCAGAACTAGTGTTAGTTAAAATT
AGTTCAAAAAACTATCAAAAATTAACTCATAATTATCCCCATCCCTATTATAAGAAATAT
AACGAGGAAATTTTTTCACCTGAAAATTTCTTCACTATAATCTGTTTAGCACCCGTTTTG
AATCTGTAAGTTATTTCCTCAACGTCTATTTCTCCTATTCTAAGAATAGCTCTAGATTCA
TTTACAATCGTATCCTTATGTGGATAAAGTTTTTTACCATTTGTCGTTTGAAAATTATAC
GGTAATACTCCATAATAGCTGAGTTGAAATGCAATAGAAAATAAATCAAACGTTGGTAAA
GTTAAGATCTCCTGTTTAAGTGGTTCTACTACTTTCCCGTATTGAATTACTGTTCCCTTA
ACCTCTGCCTTAGCATAAGTTTTCCCATTTCTTATATCTTGGTAATTCAACATATTAAAT
TGTTTACCTTGTATTTTACCACCTGTATTAAATACTATATTATATAAAGGAATGTTAATT
TTAGATATTATTGAATAATATTCATCACTCTTTTTAAAATGGATATATGTTGGCATTATA
TAATTAGACTTATACTTGATATGAAACTCTTCTGCCCTTATAGATTGAACAATACAAATA
AAAGAAATAATTAATACTTCTAATTTTTTAATGCATTCATTAAATTTCCTCTAAACTAAC
GTACTCAAAAAGCCTAGCAATCGCATTATTATCACGAAGTTGCTCAGCTTCTTCAACTTT
TATTTTAGTTAAATGAGCAGAAAAATAATTGATAAAATCATACATATAATTACGTAAAAA
AACACCTCGCTTAAAAGCTATTTGTGTCATACTAGATTGAAAAAGATGGCTTGCATCAAT
AGCAACTAAATCTTTGTCTTCCTTCGTATATGCCATAGTTGCCATAATTCCAATACCTAA
GCCAGAACGAACATAGGTCTTAATAACATCAGCATCAGTAGCTGTAAATACTATTCTAGG
TAGAATACCATGTTTATTAAAAGCCTTATCCAGATCTGAGCGCCCCGTAAAACCAAATGT
ATAAGTGATTAAATCATATTGTCCCAACTCTTCAATAGTTAATTTATTATTTCGCTTATT
TAGCTTGGCCAAAGGATGATCTGGTTTTACAATCACTGAACGATTCCACATGTAACAAGG
TAACAGAATAACATTTTCAAAAAGATATTGAGCCTCTGTAATAATAGCTAAATCAACCTC
TCCTGCCATTAATGCATCATATATTTGTGTTGGAGATCCTTGATGAAGATGTAAACTTAC
GGAGGGGTATTTATTCTTAAATTTTTCAATTATCTTTGGTAATACGTAACGAGCTTGGGT
ATTTGTAGTTGCAATTCTGAGTATTCCCTTATGCGGACTTGTTTGCTCTTCTGCAATAGA
TTTAATCCCTTGGGCTTGTGCCAACATCTCCCGAGCAATTGTAATAATACGTTCCCCTGC
CGGAGTAAGCGCTTTAATATGTTTTCCACATCGTTCAAAAATATGTATACCTAATTCATC
TTCTAACAAACGGACTTGCTTACTAATTCCAGGCTGAGATGTATAAAGTACCTCAGCAGC
TTCTGTAATATTCATATTTTGATTAACGATTTCAACAATATAGCGTAACTGCTGTAATTT
CACGTATATATCCTTTATTTCTAACTTAGTACAATATTAAGTAATTGCTTTAAATCAGTA
ATTTCATAAGTTGGCTTAATTTCTGTATGATTAACTTCCTTGCAAGGGTTAAACCAGCAA
GAATCAATACCTATTTGATTTGCACCTAAAATATCAGAAGAAAGAGTATCTCCTACCATC
AATATTCTAGACTTATTTATATCTCCCATTTGTTGAAAAGCAAACTTAAAAATTCTTTCA
TCTGGCTTTGGCACCCCTGCAACCTCCGAACTAATCACAATATCAAAATACTTTTCTGTA
TTAGTATTTTCCAGACGCTTCTTTTGCAATATTTCTAAACCATTTGTAATAATTCCCATT
CTAATTATTCCAAACAATTTTTCTAATACCTCTATAGTTCCAGATAATGGTTTACTTATT
ACAGCCATTTTTAACATTAATTCATTATTTAAAGCTAATTCGTCTTTTCCAATTTTTTTT
GCAATGTTAGAGAATCGACATATTTGAAGCTGTTCAATTGTGATTTCTTGATTTTGATAT
GCAAGCCACAAGGGCTTATTCACAGCTTGAAAAGCTTCATAATTATCTTGGGAAAACTCT
ATACCATAACAAGCTAAAACTGCTTGTAAACCTAAATATGAATTAAATGAAAATAACGTT
TCATCCGCATCAAATAAAATCCACTGATACTTCATATTTCCTCTTGAGTTATTATACTAC
TCAGATATATTAATTTCTTTCGTAATCCAATCAACAAAATGCTGTACTTTAGGATTGTCT
GATATTTGAGATGGATAAACAACATAAAATGATTTTTCATCATTTAATCCTGTAGAAAAA
GGCTCAATTAAATTTCCTTGTTCTAATTCATGCTGAGCAATAGTCTTGTTGGCAATAGCA
ATACCTTGCTGATACAAAGCTGCTTGTAATGCCATAAATGTATGACTAAAAATTGGACCA
ATTTCCTCAACATCAATTTGTTCACTTAAACCAAAATATTCAATCGTTCGCTTCCATTTA
TTACGGCTAAATACATGCAATAATGTTTTTCCAATCAGATCTTTTGGTGATTTTAACGGA
TTTTCCTCTAAGAACTTAGGAGAAGCTAAAATTACTAATGGAGCTTCTGTTAAGCGAATA
GATTCCACATTCTCCCATTTACCTGAACCATAATAAATAGCAACATCAATTTCTTTTCCA
AGCTGAGCCTCATCTTGATCTACACCTTTAATCCTGACCTCAATATGGGGGAACCGCTCA
TGAAACTTACTCAACCGAGGAACAAGCCAATGCATACCAAAAGTTTGAGGCACACTAATT
GTAAGAATTTGTCTATTATTTTTAGAACGAATTTTATCCGTTGCTTTAGCAATTTGCTCT
AATAGCGGACGAATTTCATCAAAATATTGCAAACCAAGTTCCGTTAATTCTAACACCCTA
TTTTTCCGATGAAAAAGTTGAATATTTAAAAAATCTTCAAGTAATTTAATCTGATGGCTA
ACTGCGGCCTGGGTAACAAATAGTTCATCTGCTGCTTTCGTAAAATTAAGATGACGAGCA
GCAGATTCAAATGCCTTGAGAGCATTGAGTGGCGGTAACTTTTTATTGTTCATAATTTTT
ACTAGAAAAAGTGAGTTTTTTAGATTACTTTTTTTGATAAATAAAATTAAAAAATCTCGT
TTGTATAACTGGTCAAACATCTCTAAAATTCAGCACCATGCTTAGATGGATAGTGATAGC
TGTCTTTTAGCTATTTTTGAATTTTAAGTATGATGTTGTGTTTGCATATTGGTCTAGGAA
ACTAGACTAGAGTAACAAAAAAGTTACTCGTTTCACTTCCTGTATATTTTGAACCTTTTG
GTTTAGCTACCGCCCATGTTGGGCGGTTTTTTATAGCAGAATTTCCTACTATTCTACCAG
AATATACAAAAATTGCCACCCAAAGCCGCACTTTCGATAAAAAATCCTATTTTTTCATTG
AAAACATTCATTTTTCTTTAGAAACGTTGTAAATTTCTCATATCTCATATAAAAAAATAA
AGGACACAACAATGACTAAAAATATTGACTGGGCAAACCTCGGATTTTCTTATATCAAAA
CAGATTATCGTTTTATTGCACATTGGAAAGAGGGCAAATGGAATGAGGGGGAATTAACTA
CCGACAGCACTTTACATATTCACGAAGGTTCTACTGCATTGCACTATGGTCAGCAATGTT
TTGAGGGCTTGAAAGCCTATCGTTGCAAAGACGGTTCGATTAATCTTTTCCGTCCAGATC
AAAACGCCAAACGTATGCAAACTACTTGTGATCGCCTTTTAATGCCACAGGTGTCAGTGG
AAATGTTTATCCGTTCTTGTAAAGAGGTTGTCAAAGCAAACCAAGAATGGTTAGCACCTT
ATGGAACAGGAGCAACGCTTTACTTACGTCCATTTGTGATTGGTGTGGGTGAAAATATTG
GCATTCGTGCTGCACCGGAATATATTTTCTCTGTCTTTTGTGTGCCTGTTGGTGCTTACT
TCAAAGGTGGCTTAGCTCCAGCGAATTTCCTTGTGTCTGATTATGACCGTGCTGCACCAA
ACGGTACCGGCGGCGTAAAAGTGGGCGGAAACTATGCAGCAAGCCTGTTGCCTCACGAAT
TAGCCGTTGAGCGTAAATTCGCAGATGCAATTTACCTTGATCCAAAAACACATACTAAAA
TTGAAGAAGTCGGTGCGGCAAATTTCTTTGGTATTACAAAAGATAATAAATTTATTACCC
CTGCTTCATCGTCTATTTTACCAAGTATCACAAAATACTCGTTACTTCATCTCGCTAAAG
AGCGTTTAGGTATGGAAACGATTGAAGGCGATGTTTATATCGATCAACTAGATCAGTTTG
CAGAGGCTGGTGCTTGTGGTACCGCAGCCGTAATTACCCCTATCGGTGGTATTCAAAATG
GGGATAACTTCCACGTATTCTATTCTGAAACAGAAGTTGGCCCTATCACTAAACGTTTAT
ACGCTGAATTAACCAGAATTCAATTTGGCGATGTAGAGGCACCTGAAGGCTGGATTGTCA
AAGTCGAGTAATTCATTTTCAAGCAGTGAGAGAATAGCAAAAATTTGCTATCTACTCACC
GCTTTCATTAGGAGGAACAATGATCCAACGATTTCAAGTCGGTAAACGCCTATCTGAAAT
GGCAATTTATAACGGTGTAGCCTATCTTGCAGGACAAGTCCCTGAAGATGATTCGCAAGA
TATGTACGGTCAAACAAAGCAAGTGTTAGCCGAAATTGATAAATGGTTAGCCCAAGCAGG
CACAAATAAAAGTCGAATTTTGATGGCTCAAGTTTTTGTAAGCAATATGATTGAATTTGA
TGAAATGAACCGAGCTTGGGACGAATGGGTTGCCGAAGGTAATGCACCGCCGAGAGCTGC
TGTTGAAGCAAAATTGGCTACCCCCAATTGAAAAGTGGAAATTGTGGTAACTGCTACCAT
TTAATTAGTCGTGGAAGTACAACATAATAAAACCAGTATTAAACGACCCTATCCCAAATT
CTGTGTAAACACCCATTTCAACTTAACGGTGATCGTCTAAGCGATCACCAAAATCAATCA
TAAATCGATTCATCGCCAGTTTCCA
>H40 Scaffold2
TCGATTTGGTCAAACGCACGTGCAGCACCACCGAATTTTTTCGCAAGAACGGTTGTGATT
GCTGCTGTTAAGGTTGTTTTACCGTGGTCAACGTGACCGATTGTACCTACGTTTACGTGG
ACTTTATCGCCACGATTAAATTGTTCTTTAGCCATTGTAAAGTTTCCTTTGTTGATGAAA
TCCCGTAGCACGATATGCACCACAGGGTTTAGAGTAAAAACCTATTATATTGCCATTTAT
GTTATTTATGAACTTATTTTTTAAACGATATTGGTTTAAAAAAGTCCAGTTAAACAAATA
TGGTCAAGATGGCATTCTACCACATTAACCAAATTTAGAAATCAAATACTTATTTATGCT
AAGGAAAAGATGAAGATAGAAAGTAATGAAGTGGTGCTGATAGGCGGACTTGAACCGCCG
ACCTCACCCTTACCAAGGGTGCGCTCTACCAACTGAGCTATATCAGCGTTTGGAGCGGGC
AGCGGGAATCGAACCCGCATCATTAGCTTGGAAGGCTAAGGTAATAGCCATTATACGATG
CCCGCTGTTCTAAATTCGTCTGTCCCAAAGAAATTCAATTAAAGAAATGGTGGAGGGAGA
AGGATTCGAACCTTCGAAGGCTGAGCCAACAGATTTACAGTCTGCCCCCTTTGGCCACTC
GGGAATCCCTCCACGATAATTGAATACTTGATAACGCTAGAATGGTGCCGACTACCGGAA
TCGAACTGGTGACCTACTGATTACAAGTCAGTTGCTCTACCTACTGAGCTAAGTCGGCGT
TGCGTCGTAAGCAATTAAGGCGCATTATAGGGATTTCGAAAAACCTTGCAAGCATTTTTT
TCAAAAAAATTAAAAAATCCATTCTTTCGCTTGTTAAATACGCAAATTGCTGATTTTTTA
GATGTTTTTACTCAATATTGTAAGCTAAAATAGCTACTTTTATTATTTCTATTGTATATT
TCGGGTTATTAAAACCGTCGCAATATAAATTATATTCAGCAAAAATAGAGAACTTGGCAA
TGGGCATCACTAAAATTACGCCTTTTTTAACCTTTAATCGTCAGCAGTGGGCTGCATTAC
GAAAGTCAGTGCCGTTAAAACTGACCGAACAGGATTTAAAACCGCTTTTAGGTTTTAATG
AAGAGCTTTCCCTAGAAGAAGTTAGTACAATTTATCTTCCACTTGCTCGTTTGATCAACT
ATTACATTGATGAAAATCTCAAACGCCAAGAAGTGTTACATAAATTCTTAGACGTAGAAT
CGCCGAAAGTTCCCTATATTATCAGCTTAACGGGCAGTGTTTCTGTCGGAAAAAGCACTT
CTGCCCGTATCTTACAAGCCTTACTGTCAGAATGGCCTGAAAAACGTAAAGTAGATTTAA
TTACCACAGATGGCTTCCTCTATCCATTAAAAACGCTACAAGAGCGAAATTTAATGAAGA
GAAAAGGCTTTCCTGAGTCTTATGATATTCATCGCCTTATTGAATTTGTTTCTGATATTA
AATCGGGCAAACGCAACGTCAAAGCCCCCGTTTATTCACATCTCACTTACGACATCATCC
CCGATCAATTTAATGAAGTTGATCAGCCTGATATTGTGATTTTAGAGGGGCTAAATATGT
TGCAAAGTGGTATGAACTACCCACATAGCCCACATAGTGTCTTTGTTTCCGATTTTGTTG
ATTTCTCAATTTATGTTGATGCTGATGAAACCTTATTGAAAGATTGGTATATCCACCGTT
TCTTAAAATTCCGTCGCAGTGCATTCTCTGATCCTAATTCTTACTTCCATCACTACTCAA
AGTTAAGTGAACAGGAAGCAATCACAACAGCTTCAACAATTTGGGACGAAATTAATGGAT
TAAATCTACGCAAAAACATTTTGCCAAGTCGAGAGCGAGCAAATTTGATTTTAGTAAAAG
GCGAAGATCACGCCATTGAAACCGTCAAATTAAGAAAATAGTAATGAGTGGCTTTCAGTT
CAAACAGTTTTTCATTGCACACGACTGCTGTGCAATGAAAGTCAATACAGACGGCATTTT
ACTGGGCTCAATTGCAGATCCTAGCAATGCACGCCACATTCTCGACTTAGGCACGGGGAC
AGGGCTTATTGCAATAATGTTAGCCCAACGTACCGCTAGTGCACAAATTACTGCACTTGA
ACTGGAAGAAAACGCGTTTCACCAAGCTCAAGAAAATGCCCAACATTGTCCGTGGAATAA
CAGAATTGACGTACTACAAGCGGATATAATGACGTGGAAATCTACCAAAAAATTCGACCT
TATCGTATCGAACCCACCTTATTTTGAACATAGTCTCGCAAGCCGAAATAAGCAACGAGA
TCTTGCAAGAGCTGTGACTTATAGCCATTTTGATTGGCTAAAACGGGCTCAACAGTGGCT
AAACCCAAATGGCAGAATTAGCTTTATTTTGCCTATCGATGCTGGAAAAAAATTGTTGGA
ACAAAGCCATTTATTAGGGCTATATTGTATTGAATACTGGGAAATCTGCACAAAAATCGG
ACTATCACCTAAACGAGTTATCCTCACTTTTTCACCGCAATATGCTGAAATGGCTTTGCA
GACATTGACGATTTATGATGAAAATCAGCGATATACTGCTGACTTTACTCAGTTCACAGA
AATATTTTACCTAAAAGTAAACTCTAAATAATAGGTATGTGGTAAGTATGTATCTATATG
ATACACATAACTAGCTCTAAAATTCCCTTGAAAACTTTCTTATGTGCACCATATGATTTA
ATTTTCACTTCACCAACCCACCGCTTGCTTGTAAATCTGCGTGGTAGGAAGAGCGGACGA
AAGGCCCACAGGCGGCGTGTTCAAAGCCCATTTCGTTGGCTTTTTCACGGAACATATCAA
ATTCCGTTGGGTGAACGTAACGTGCCACGGGTAAATGGTGGCGACTTGGTTGTAAATACT
GCCCTAATGTCAGCATTGTGACACCGTGATCACGCAAGTCTTGCATCACCTGTAAAATCT
CTTCGTTAGTTTCCCCTAAACCGACCATAATGCCTGATTTAGTTGGAATATCTGGGAAAA
CCGCCTTAAATTCTTTGAGTAGTTTGAGCGACCATTCATAATCCGCACCTGGACGAATTT
CTTTATACAGGCGTGGCACGTTCTCAAGGTTATGGTTAAATACATCTGGCGGATTTTCTT
TTAAAATTTCAATTGCTTGTTCAACACGACCACGGAAATCCGGCACTAAAATCTCAATTT
TAATCCCTGGGTTTAACGCACGGATCTCTTTCACACATTCCGCAAAATGCCCTGCACCAC
GATCAGGCAAATCATCACGATCCACAGACGTAATCACCACATATTTGAGCTTCATATCCT
GAATGGTTTCCGCCAGTTTCTTCGGCTCGTCTTTATCTAAAGGCAACGGCTTGCCGTGAG
CCACATCGCAGAATGGGCAGCGACGAGTACAAATTGCACCCATAATCATAAAAGTTGCCG
TGCCGTGGTTAAAACATTCGTGTAAGTTCGGGCAAGAGGCTTCTTCGCACACAGAGTGCA
AGCCGTGGCGACGCATACCGTTTTTGATACTTTCAATTTTTGCTGAGTTGGCTGGCAGTT
TAATCTTCATCCACTCAGGTTTTTTCAGTAATTCTTGGTTGGGATCGATATTTTTAACAG
GAATAATGGACGTTTTAGCTGCATCACGATATTTCACGCCACGTTCCATTTTAAAAGGTG
TACCCATTCGATAATTGTCCTATTTGTTAATAATTTGTTGCTTATTATAGCCGAGAATTT
GGGTAAAGTAATCGACCAATTTAGGCGAAACCTTGTCGCAATCGGCTTCAGCTTCAGCGA
CAAAATCAGCTAATTGACACATTTCCAATCCTGCATAGCCACAAGGATTGATATTGCGAA
ACGGTGTTAAATCCATCTGGATATTCAATGCCAGTCCGTGAAACGAACAGCCTTTGCGAA
TGCGTAAACCAAGCGAACAGATTTTCTTACCGTCCACATACACCCCGGGTGCGTCTGGTT
TGGGATAGGCATTAATTCCATAATCAGCAAGGGTTTTCACTACACATTGTTCCAATGCTG
TCACCAAATCTCGCACGCTCAAATCGTTACCTTTTGTCTTGTGGCGTTTGATGTCGATCA
GCACATACATAATTTGCTGTCCTAAACCGTGATAGGTAATCTGCCCACCACGATCCGATT
GTACCACGGGGATATTCGTGGGATTGAGCAGATGCTCAGGTTTACCGGCTGAACCTTGAG
TAAACACCGACGGGTGCTGAACCAGCCAAATTTCGTCGGCTGTTTGTTCATCACGGCTAT
CGGTAAAATCCTGCATTTTGTGCCAAATTTCTTGGTAATCTCGCACACCAAGTTGGCGAA
TGATAAGTTGGGGCATAGGTTACAATACCATTCTCACGCCTTCAATTTTGGCTAAGTCGG
TATAGAGTGTTTCGACTTGTTCGATATTTTCGGCTTGAATAGTGATGGATACAGAGTGAT
AAGTGCCTTTGCCACTCTCTTTAAGAGATGGATTATAGTCGCCTTTAACCACTTTTTGTA
CTTCGCTAACGACATCATCGATTAAACCTTCACGAGCTACACCCACGACTTTAAAGGTGA
ACGAGCAAGGAAATTCAAGTAAATCTTTGAGTTTTTGTTGTGGAATATCGGCTAAATTTA
CGCTTTTTGTTTCTGTCATTTTATTGTCCTTTATGAATATGAGAGCGGTGTGATTTTGCA
AAAAATTTGCAAGATCGCACCGCTTGTTTGAATGGCACACTAAATGAGGGCAATTCTGAT
AATTACAAGGGGTTAATTAAACAGACCTTTAACCGTTAAAACGATCCAATCCCACGCTTT
GCCAAAGATACCTGCTTCTTGAACATCGTGCATTACTTGTAAATCAACACTCGCCACATC
TTTGCCATTGAGTTGATAAATCACTTTTCCAACGACTTGCCCTTTCACTAACGGGGCTTC
CAAATTTGTTTTTTCTAGGGTATAGCGAGCTTTAAGTTCTGCTGTTTTACCTTTTGGAAC
GGTAATGTAACTATCTTGTAATGTGCCTAGTTGAGCTTTGCTTAAATCACCATAATACAC
CGCTTGTTCAAGCACGCTTTGCCCTGCTGAAAGCGGTTTGACAGTTTCAAAGTTAGCAAA
TCCCCACTGTAACAGTTTTTTACTTTCCACTTCACGCCCTTTATAGGTTGGTACGCCCAT
AACCACTGAGATTAAACGGGTATTACTATTGTATGCTGAGGCTACAAGGTTATAGCCTGC
TTGATCGGTATGTCCTGTTTTCATTCCATCGACATTGATGGATTTATCCCACAATAAGCC
ATTGCGGTTAGGTTGGGTAATTTTGTTGTAGGTAAACTCTTTTTCTGAATAAATTTTGTA
CTCTTCAGGCAAGTCACGAATGATATGAGCGCCGATAATCGCCATATCTCTTGCTGATGA
ATATTGTTCTGGGTGGTCTAAACCGTGTACAGTCGCAAAATGCGTATTTTTCAAACCAAA
CTTCTGCACAAATTTATTCATACTATCAATGAATGTTTGCTCTGAACCCGAAATATGCTC
TGCAATCGCAACACAAGCATCATTACCCGACACAACGATAATCCCTTTGTTCAAATCTTC
AACAGACACCTGCTGATTAACATTCAAGAACATTTTAGACGAGCCTGGGAATTTTTGTCC
CCAAGAGTTTTCGGTGACGGTGACTAAATCGCTGTTTTTGATTTTACCTGTTTTCAAGGC
TTCACCAACCACATAGCTCGTCATCATTTTGGTTAAACTTGCAGGTGCTTGGCGTTGATC
CGGATTAAGGCTGGCTAATACTGCACCAGAATTGTAATCCATTAAAATATAGGTTTGAGC
ATTAAGTTGGGGGGCTGCAATGCCATAATCAATATCTTGAGCATAAGCCATATTCACACT
TGAATAAGCAATAGCACATAGACTGACCGTTTTGAGTACTTTACTTTTTAACATATAAAA
AATCCTATCTATTTTTCTGAATAACTGAATACAGTGTAACCTAAACGGTTGAGCTGCTGT
TTAACGTGTTGAGCTTCTTCAGCTGAAGAAACATCAATAATCACTTCATATCTCTTTTCT
TTCGTGACAATATGGCTATTCACTGTCGAAATCACTTTCTGTACTTTTTTCGCCATACGT
TCATTCTTAAGTTGAGTGACCTTTAACACAAATTTTGGCTGAGAAACAACCGCTTGCGGT
GTAGGTTCGGTATCGGCTTTAATGGCAAGTGTTTCACCATCCCCTTTCACTTTAAGGTTC
AACCCTTCTTGTTGTGCAATTTGATAGAGTGCTTCCGCCCCTTTCCCAATAATATAGCCT
TCTTTATCTACCTGCATAGCTTCCACTCGTACTTTTGCTGTACCAGCACCCACCATACCA
ATCACTTTAGCAGCACCTTTAGATAAATCAATAATGCGAGTTTTACTAAATGGCCCACGA
TCATTAATCCGTACTATTACTTTTTTGCCATTGCGTAAATTTGTTATTAAAGCATAAGAT
CCCAGCGCAAGAGTTTTATGAGCCGCAGTATAACCATTTTTATCAAAAATCTCACCGCTT
GCGGTTCTGCGTCCGTGGAATTTATCCGCATAATAACTTGCAGTTCCAACTTCGCTGTAC
TGACGAGAAGCTTCTTTACCCATTACCGTATGCGTTGTCCCCTTCTCTTGATAGGATTTT
TGATTATTTGATATTTTAACGCGTTCTAAATCTGCTCCTTTTACCCCATAAAGTTTTTTT
GTTTGATTATCACTAGGAACGGTTGTTTTTGTACTTTTAGTGTTAGAGCTTACAGCTTTC
TTCTTTACCTTTTTCTTAGATGTTACTTTTTTTGTCGATTTTTTCTTTACGATAAGCTGC
GTTTTAGTTGTTTGTTTCTTTGTATTTGTTGCCATTGTTTCCAATGGTGTAAACATTATC
ATTGCAGCTAATAATAGCGTAACAATTTTGCCTATTTTCATTAAATTCCCCTTTTAATCA
TAGAATATTTATTTTTCTGCTAATTTATATGGATTGCTTTTCTCTTTTCGTTCACGATGA
ACATAACTCGACATCATTAAACCAAAAGCTGCCATTAAGGTAACATAAGAGGTTCCGCCA
TAACTAAACAACGGCAATGGAACGCCAACTACAGGTAAAATACCGCTTACCATACCGATA
TTCACAAACACATATACAAATAATAAGAGAGCGGTTCCTCCCGATAAAATTCGTCCAAAG
GCTGAGGCAGATTTTGCCCCAATCATTAATCCCCTTGCGATAATAAATAGGTAAATAGCT
AATAATACCAAAACACCAATTAAACCAAATTCCTCACTGAGTACCGCAAAGATAAAGTCC
GTATGTGGCTCGGGCAAAAAATCTAACTGAGATTGCGTACCTTCCATCCAACCTTTTCCT
TCAATACCGCCAGAGCCAATAGCAATTTTGGATTGAATAATGTGATAACCTGTTCCTAGC
GGGTCTTTATCGGGATCAATTAACGTCATTACCCTTGTCTTTTGATAATCGTGCATCAAA
TAAAACCACATTATCGGAATAAATCCTGCTAGAAAGACAATACCAGCCCCAATAAGTTTC
CAACTTAACCCAGCAAGAAATAAAACAAACAGCCCAGCGGCACAAACTAAAATAGAAGTA
CCCAAATCAGGCTGCATTGCAACTAATAATGTTGGCGCAATAATAATCGCCAGAGCAATA
CTGGTATCGCGTAGATTTGGCGGTAAGGAACGATTACCTAAATAGCTTGCCACCATTAAC
GGTACAGAAAGTTTGGCAATCTCTGAGGGTTGAAATCGAATAAATCCAAGATTTAGCCAA
CGTTGCGCGCCCTTACTGATTTCACCTGCCACATCAACCAAAATCAGCAAAATAATACAA
ACCACATATAGGCAGGGTGATACTTTTTCGTAAAAACGAGGGGGGAACATCGCCATCACA
AACATTACCCCTAAACCCAGACACACTTGGATTACTCTGTTGGTAAACATTTTTTCACTG
CCACCGCTTGCACTATATAAGACTAACAAACCATAGCCAGTAATTGCCAGCAAGCCGATT
AATAGCCATAAATCTAAGGCAAAGATCTTCCAAAATCGTCCTAAAAATGATGATTTATTC
ACTCAATTCCTCTGCTTCTGGGGGTTCACGTTCTTCTACAGGCAACGGTGCTGTAGCTTC
GGTTTGGTGTAACAAAGCATAATCCATAATCTGTCTTGCTATCGGTGCTGCGGTACTACC
GCCACCGCCCGCATTTTCTAAAATAATGGAAACCACAATTTTAGGGTTATCATAGGGAGC
ATACCCAATAAACCAACCGTGATCGTGTAAATTCTTTTTTAAACCTTTGGCATCATAACT
TTGTCCGTTTAAACTAAAGACCTGAGCTGTTCCTGTTTTACCTGCAGCTCGATACGCAGT
ACCAGCAAAGGCTTTTCGCCCAGTACCGTTGCTCGCATTAATTACGTTATACATACCCAG
TTTTGAGATCTGCCAATAAAGGCTTGGCACATCAGAAATATCCTCGTATAACAACGGATC
TTTATAAGGAATAAGCTCACTCGACATTATCTCTTTCATCAAGTGAGGCGTATTCACCCG
CCCATTGTTAATCAGCACTGCCGTTGCTTTTGCCAGCTGTAACGGTGTTGAAATCCAATA
ACCTTGCCCAATGCCGACGGAAATAGTATCCCCTTGTAACCAAGATTTTCTATAACGTTT
CTGTTTCCACTCACGACTTGGCATAATTCCGACGGACTCTTCAGCCAAATCAATCCCCGT
TTTCACACCAAAGCCGAATTTCTTCATCCAATCCGACATCTTATCAATCCCCATATCATA
GGCGAGTTGATAGAAAAACGTATCAGACGACTCGACAATCGCCCTATTCACATCAGTTCT
ACCGTGCCCCCCTTTTTTCCAGTCACGGAAACGCTGTGTAGAACCAGGTAAAATCCAAAA
ACCAGGGTCATAAATTGTCGTGTTTGGAGTAATCTTACCTTCCGTTAAACCTGCTACTGC
CATAAACGGCTTAATGGTTGAAGCGGGTGGATAAGTCCCTTGTGTTGCACGGCTATACAA
TGGGCGGTCAGGATCTTCTAACAACTGCTTATAATCTTTACCCGACACCCCATCAACAAA
CAGATTATTGTCATAACTTGGGTTTGTCACCATCGCCAAAATACTGCTGTCAGTCGGATC
TAAAACAACCACCGCCCCTTTCTGATTATCCAATAAGTTCGCCACATAGCGTTGCAAATC
AATATCAAGGCTCAAACGAATACTGCTTCCAGCCACTGCAGGCTGATCACGCAATTTACG
AATAACTTTACCACGGTTATTAATTTCCACTTCCTCAAAACCTGTTACACCGTGTAACTG
CTCTTCATAAAATTTCTCAATGCCCAGCTTCCCAATATCGTGCGAACCCGCATAATTTCC
AAATTTCCCTTCCTCTTGCAAACGTTTCTTATCCCGATCATTAATCTTCGCAACATAACC
GAGGATATGGGTCAAAATATCCCCATAAGGATAATTTCGTTTAAAATAAGGGTGAACGTC
CATACTTGGAAAACGATACTGATTAACCGCAAAACGAGCCATCTGCTCTTCGGTTAAATC
AGGCTTTAATAAAATCGGAGTATAACGAGTTGTACGTTTTTTCTCTTTATGAAAGTTCTC
AATATCTTGATCGGTTAAACCCACCAATAATTTTAATTCTTCAAGGGTCTGATCTAGGTT
ATAGATCTTCTCTGGCACAATATACAAACCAAAATAGGTCAAATTTTCAGCTAAAACCTT
ACCATTTCGGTCATAAATCAGCCCCCTTGTCGGAGGCACAGGCAATAACTTAATCCGATT
TCCATCAGAACGAGTTTGATAAGAGGCATAATCAACAATTTGCAAATGATAAAGATTTGT
TAGCAAAATACCTGTTAAAGCAATCACCCCCACAAACGCAATCAAGGCGCGACGTACAAA
CAGATTTAACTCTGCTTGCCCGTTACGCACCTTGTCATAATTTTGCGGTTTTGCGAATTT
ACCAAACATTTGCCATTATTCTCGATGATAAGGGTGATTTGTTGTCAAAGACCACGCACG
ATATAAACTCTCAGCCACCACCACACGCACTAATGGGTGAGGCAAGGTTAATGGCGACAG
CGACCAACTCTGCTCTGCCGCCGCTTTACATTCAGGTGAAAGCCCCTCTGGACCACCAAT
CAATAGACACACATCACGCCCATCATTCTTCCAGCTCTCTAACTGCTGGGCGAGTTGCTC
TGTCGTCCAAGGCTTACCAGGAATATCAAGGGTCACAACCTTCGCACGCCCACAAGCTGC
CAACATCGCCTTGCCTTCTTGCTCTAGAATGCGTTTAATATCCGCATTCTTACCACGCTT
ACCTGCAGGGATCTCAATCAGCTCAAAAGGCATATCTTTTGGAAAACGACGCTGATATTC
CTCAAAACCTTTGGTAACCCAATCAGGCATTTTAGTTCCCACTGCCACTAATTGAATTTT
CATCTACACCCAAAGTTTTTCTAATTGATACATCTCACGACTATCTTGTTGCAAAATATG
CACAATCGCCTGCCCAAAATCGACCACGATCCAGTCAGCAACTGCTTTACCCTCGTGAGC
AAACACTTCCACACCAGCTTTCTTACTTTCCACAATCAAATTATCTGCAGCAGAAGCAAC
GTGACGACTTGATGTCCCCGTACACACAATCATCGTTTCAGTAATGCTCGATTTCCCTCT
TACATCAATCGCTTGAATATCCTGAGCTTTCAGCCCTTCGAGGGTTTCTGTTAAAAATTG
AACTAAATTTATGGTCATATCTTCTATTCAGTCTATCAAAAATTGGTGGATTATAGCATA
TAAAAGGACGCGATCAGGAAAAAGTAATATGTTTACAAAGGTTTCATAAGTATCATCTCT
CTTATATGATGATTTAACTATTTACCTGTAATAGCAAGTATCTACTTATCAGTATTTAAG
AAAGTCATAATATAAATGCCCACACTATATCATTAACACTTAATAGAAAAATCCTATTAC
AGATGCATGAATTCTAAACGTACAACAACCATTATTAATATTTTTATTTGACAGTTAAAT
TAAATTAATTAGAATAGGGTAAAAAAGCATTATGACACAAATGACTTACTCTATGCGGGA
ATAGCTCAGTTGGTAGAGCACGACCTTGCCAAGGTCGGGGTCGCGAGTTCGAGCCTCGTT
TCCCGCTCCATTATTGTGCCCGAGTGGCGGAATCGGTAGACGCAAGGGATTTAAAATCCC
TCGCCTTTCGGGGCGTGCCAGTTCAAGTCTGGCCTTGGGTACCATGTTAAATCTCTTTGA
GAAATTCTGTTAAAAAATCACTTAATTAATACCCTGAAGTTTGAAAATTACCCCTAGTTA
TTTCCGAAGAGGTTTTAATGCTCTTTCCGACACTCTCGTCTGGCATACTAATTCAACGCT
ATAAACGTTTCTTAGCTGATGTAAAACTTCCAAACGGAGAACAAATCACAATTCACTGTC
CCAATACTGGAGCTATGACTGGTTGTGCTAATCCTGGAGACATTGTTTGGTTTTCAACAT
CAAATAACCTCAAACGTAAGTATGCCTATACTTGGGAGCTCACTCAAACTCAGTCAGGTG
ATTTTATTTGTGTAAATACACATAGAGCAAACCAACTTGTTTCTGAAGCATTAAAGAATA
AATGGATCCGTGAACTCGTAGATTACGATGAAATCTTACCCGAACAGAAGTATGGTCAAG
AAAATAGTCGCATTGATTTCCTCTTAAAACAACAAAATTTGTTGGACTGTTTTGTAGAAG
TAAAAGCAACTACGCTACTCACTGAAAACGGTATTGGAATGTTCCCTGATACAAAAACTG
AAAGAGGACAAAAACATCTAAGAGAATTGATAGCAATTTCCCAGCAAGGGCAACAGGCAG
TCATTTTTTTTGCTATTTTACATACAGGTATTAAGGCCTTTGAGATAGCTAAGAAAATTG
ATGCAAAATACGCTCAAATTTTTAAGGAAGGGATGGATAATGGGGTAAAAATGTTGGTAT
ATAAAACTGAAATGCTTTTCTCTGGAAAAACACCAACAGGAATAGAATTAATTACCCCTT
TAATTTAGACACTCTAAATATTTTTTTAAAATAGCATTAATCGCATTCGCATAGCTTTCA
GATTTTGTGCCAAAAATAACGTGTACGTTATTTTCAACAATTTGTACCACTTCTGCGGCA
CCAAATGCTTTTAAGCCTTTACGGTCAATTTTATCTTTTGATTTTAGTTGAACTCTTAAT
CGAGTTAAACAGAAATCAAGATATTCTATATTTTCTGCACCACCTAATGCAGTGATAATT
TTAGGGGCGATTTCATCGGCAGAAAGAGAAAGTTCTACCGTTTCTTTTTCTGAGTTAAAC
AGGTTTTTTAATAAATTTGAACATAGCGAACTCCTATAAAGTGAAATATGAACAGCGTAT
ATTTTAGACCTAATTATGATAAATTCTATTCATTTTACAAAAATATTGGTTAATATTACC
GCTTACACTTGAAACTGATGATATTGCCCTTAAATATGCACGCAGTTTTTTAGAAAAATA
GGAATTTCAATGACAACGATTGTATGTGTTCGCAAAGATGGCAAAGTCGCTATCGGCGGT
GACGGACAAGCAACTTTAGGCAATTGCGTAGAAAAAGGTACAGTGCGTAAAGTTCGCCGT
TTATATAAAGATAAAGTGGTAACAGGCTTTGCAGGCTCAACGGCAGATGCCTTTATTTTG
CGTGATCTGTTTGAGAAAAAACTTGAATTACATCAAGGGCATTTAGTCAAATCTGCGGTT
GAACTTGCAAAAGAATGGCGTACCGAGCGCTCACTTCGCAAATTAGAAGCGATGATGATC
GTCGCAAACGAAAGTGAGTTTTTGCTGGTTTCAGGTAGTGGCGATGTAATTGAGCCTGAA
TTTGATGTATTAGCCATCGGCTCTGGTGGTAACTATGCAAAAGCTGCTGCTCTTGCCCTA
TTAAGAACGGAAAATAATCTTTCTGCTAAAGAAATCGTGGCAGAAGCGTTAAAAATTGCT
GGGGATATTGATATTTACAGCAACCATAATCACGTGATTGAAGAAGTATAGTAGAGACAC
ACTGCGTGTGTCCAAAAATAAATATATTGATGTGAATTAACGGACACACGCAGTGTGTCC
CTACAAAATGGAATAAAACTATGTCAATGACCCCTCGTGAAATTGTGTCTGAATTAGACG
CACATATTATCGGACAAAATGAAGCTAAACGAGCAGTAGCTATTGCCTTGCGTAACCGCT
GGCGCCGTATGCAGTTGCCAGAAGAACTGCGTCAAGAAGTGACCCCGAAAAATATTCTGA
TGATCGGTCCAACAGGCGTGGGTAAAACCGAGATCGCTCGCCGTTTGGCAAAACTTGCCG
ATGCACCGTTTATTAAAGTTGAAGCCACGAAATTTACCGAAGTCGGCTATGTGGGTAAAG
AGGTGGACTCGATTATTCGTGATCTTGCTAATGTTTCAATGAAATTGGTTCGCCAACAAG
CGGTCGAAAAAAACCGTATGCGTGCGCAAGATGCAGCGGAAGATCGCATTTTAGATGTGT
TATTACCGCCAGCGAAAGATCAGTGGGGAAACGTGCAAGAGAGCGATAACACTTCTACTC
GCCAAATCTTCCGCAAAAAATTGCGTGAAGGTCAGCTTGACGATAAAGAGATTGAAATTG
ATGTCGCAGCCCAAGTGAGCGTTGAAATCATGACTCCACCGGGTATGGAAGAGATGACTT
CTCAACTGCAATCTCTCTTTGAGGGAATGTCGCCAAACAAAACGAAAAAACGCAAAATGA
AAATTAAAGATGCGTTAAAAGTGATGGTGGACGAAGAAGCGGCGAAGCTGGTTAATCCTG
AAGAGTTGAAACAGCAAGCGATTGAAGCGGTTGAACAACACGGTATCGTCTTTATTGATG
AGATTGATAAAATCTGTAAAAAAGGCGAACACAGTGGCGGTGATGTTTCTCGTGAAGGTG
TGCAACGTGATTTACTGCCGATTATCGAAGGTTCGACAGTCAATACTAAACACGGTATGG
TCAAAACCGATCACATTCTCTTTATCTGTTCTGGTGCCTTCCAAGTGGCTCGTCCGTCTG
ATTTACTGCCAGAATTACAAGGTCGTTTACCAATTCGTGTAGAGCTTAAATCACTTAATA
AAGAAGATTTCGAGCGTATTTTAACCGAGCCGAATGCGTCTTTAACCTTACAATACCGTG
AGTTAATGAAAACCGAAGGCGTGGATATTGAGTTTACCAAAGATGGTATCAGCCGTATCG
CCGAATCCGCATTCCGAGTGAACGAAAAAACTGAAAACATCGGTGCAAGACGTTTGCACA
CCGTGTTAGAACGCCTAATGGACAGTATTTCATTCGATGCCAGCGAACGTTCAGGCGAGA
AAATCGTAATTGACGAGAAGTATGTGTCTGATGCGTTGAATGATGTGGTTGAGAATGAAG
ATTTAAGTCGGTTTATTCTTTAACTATATACTTACAGTACAAATGGAAATTAAAATTACA
AAAATATGCATTACAAGCGGTGAAACTCTCTCAATTTTTTACAAAATTTTGCTACAATCT
ATCCACTCACATTCCATTTGCAAAGAGATGAATAATGACAAACATCAGCACTTTTAACCG
TTCTTGGTCACGAGTTATTTTAAATGCTTTACTCCGCTACGGCGTAAAACATATTTGTAT
TGCCCCAGGTTCACGCTCAACGCCTTTAACCCTTGAAGCATTACATCTGCAAAAACAAGG
TCAAGCTGAATGCCATAGCCATTTTGATGAGCGTGGTTTAGGCTTTTTTGCACTAGGACT
TGCAAAAGCAACGCAAGATCCCGTTGCAATTATTGTAACTTCTGGAACTGCGGTCGCTAA
TCTTTACCCTGCGGTGATCGAGGCGAGTATCACACACCATAAACTTATCGTGCTTTCCGC
AGATCGCCCCCTTGAGCTGATCGGCTGTGGGGCCAATCAAGCGATTGAACAGCAACATAT
TTTTAGTCATTATCCTATTGCAAATCTCAATTTACCAAAACCAAGTTCGCAATATAGTGC
AAGCTGGTTAGTTGGTCGTGTAGAGCAAGCCTGTTCTAAACAAGCTCAAAAAGGTGGTGT
TATCCATATTAATGTGCCATTTGCAGAGCCTCTTTATGAAGCTGATGAGGAAAGCATTGG
ACAAGATCCGTGGTTGCACGCTATTCAAGGTTGGCTGAATAAACCTCAAGTGAAATGGTA
CGATCAACAAGCAACCCAACAAGATGTGTTGATGCACGAAAATTGGGATTATTGGCGAAC
CAAACGTGGGGTAATTGTAGTAGGTAAGTTACCGCTTGAGCAGGGAATGGGATTAAAACT
GTGGGCGGAAACGCTTGGCTGGTGTTTGATCAGCGATGTGCAATCTGGGGTTGATGCATC
TCTACCTTATGCAGACATTTGGCTGTCAAACAAAACAGTAGAACAACGTTTATTACAGGC
GGACATTGTTATTCAGTTTGGTTCACAAATTGTGAGCAAGCGAGTTAATCAATTTTTATC
GGCTTTTAAAGGCGAGTTCTGGCTGGTTGAGGAAACGACAGATTATCTTAATACCTATGC
TCATCAACAAACTCGTTTTGTAGCAAAAGCACACCACTTTACCCGTGTTCACCCACCACT
TCGTCAAAAACCGTGGCTGTTGGAACCTTTGGCTCTTTCACAATTCTGTGAAACCTTTAT
TGAACAGCAGGTGGGTGGCAATCTCAATGAAGCCTCTCTAGCACATCATATTGAACGAGT
GTTGCCAGCTAATGGTAATTTATTTATTGGGAATAGTTTATTTGTCCGCTTAGTTGATGC
CTTGTGTAAATTGCCTGAAGGCTACCCGATCTATACCAATCGAGGTGCAAGCGGTATTGA
TGGGCTAATCGCAACCCTTGCAGGTATTGTAAAAGGTAGCGGACAGCCGACAGTTGCAGT
GATTGGGGATATTTCCGCCTTGCACGATTTGAACTCCGTATCACTCTTACGCCAGATTAG
CCAGCCGACCATTTTATTTGTCATTAACAATAATGGCGGTGCAATTTTTGATATGCTTCC
GGTCGATCAAAAAGCGAAAGATAAATTCTATCGTCTTAGTCATAATCTTGAGTTTTCACA
GATTGCGACAATGTTCGGTTTAGAGTATCTACGTCCTTATACTTGGGCGGATTTGGGAAC
AAAACTTAAACAAGCCTATGCTCGTCGAGGTGTTACTATTGTGGAAATCAAGGTGAATGA
TCAGGAAGGTAGTAGCCTTTATAAATCCTTGATTGAACAGATCTCTCGTGCTTCTATCGA
CTAATGTTAGCAACAACTTGGCACAGTCATTCAGGAACACCCGTGGTCTTTCTCCACGGG
TTTCTTGGTTCTCAACAAGATTGGCAACCCGTCCTCTCGCTATTGCAAAATGAGATTGCA
ATCCGACCGCTTACCCTTGATCTTGCTGGTCATGGTCACAGCCAAGCTATCTCGTGCCAT
AGTTTTCAGCAAGCCAGAGAACAGCTTCACCACATCTTGCAACAACATCTTGCTGAACAG
CCCTTCTATCTTGTCGGCTATTCATTAGGCGGTAGATTAGCTTTAGATTACGCCCTCACA
ACCCAAAATCCTTATCTTAAAGGGATCCTACTCGAAGGGGCAAATATCGGCTTAAGCAGT
GATGAAGAAAAAAAAGCACGTTGGCAAAATGATTGCTACTGGGCAGATCGCCTAAGCAAT
GAACCGCTTGCAAATGTTTTAGAAGATTGGTATCGACAGCCTGTCTTTGCTAATTTAAGC
GAAAGCAAGCGGACAGATTTCATCAAAAAAAGGCTAAATAATCACGGGCAAGCACTAGCT
CAAATGCTCAAAGCCACTAGCCTTGCAAAACAATCCTATTTTTCCCCAGAGCAATGTCAT
CAGTTTCACGGGAAAATGCTATTTATTATGGGAGAGCGGGATAGTAAGTTTCATCAAATG
GCAGAACAACATCAGCTCCCCTATCATCAAATTGCAAATGCAGGACATAACACCCATTAT
GAAAATCCAGGTGCATTTGTAAAACACCTTATTCAGTTTATATCAAAGTAGGAATTACAA
TGGCTTTACATCGTTGCCCCGAATGCCGTAAAAAAATCAGTGAAAGTGCCGTTACTTGCC
CACATTGTGGCTTTTCGTTCAATGAAGCTGATTTGGAAATTTATAAACAAAAGCTAGAAC
AGCGTCGTTTGCATAATCAAGAGATAAACCGCAAAAGCGTCAAACTTCACTTGATTTGGT
TAGGTATTTTTGTGTTGGTTATTGGGCTGGCGAGTTTATTATCTGTATAAATGAATGATG
ATGTAAGTATAAAAAAGGATAGTAGATAAAACTGTTGTCCCAAGAATAGGCATAGTAGAC
AAAATGGTTGCTAATGTTTATTTTCTCTAAATGTTAGCAACTCTTTTTATTTAAAAAAAC
CCTGTATAAACAACATGTTACGCTTTTTCGTTAATTCATTGTGATTATTTAATTTTCGCT
TAAGTTCACTAAATAATCCCTCTAAACGATTTGTCGTCTTTTCTATATTTAATTCAGAAT
GTTTTGTCTATTACACCTAAAATTATGGTTATACTTTATAACGTATATTTATAATTCTTC
TGCTTGTTCTAGGATTTTATCTTGCTCTTTTATTAATTTTTCTAATTTCTTTTTTTCTCG
GTTAGCCTCATCTTCTGCTTCCCATACATCATAAGCTTGAACAATTTTTGCAACGACAGG
GTGGCGAACAATATCCTTACTGTCAAAAAAGTTAAAACTTAACTCTGGAACCTCTTTTAA
TACTTCCATTGCGTGTTTTAAGCCAGATTTTTGGCTACGCGGTAAATCCACTTGAGTAAT
ATCGCCCGTAATGACTGCTTTAGAATTGAAACCAATACGAGTTAAAAACATCTTCATCTG
CTCAATGGTTGTATTTTGGCTTTCATCTAAAATAATAAAGGCATCATTCAGTGTTCGCCC
ACGCATATATGCAAGCGGTGCGATTTCGATCACATTTCGCTCCATCAGCTTTTGTGCCTT
CTCGAAACCTAACATTTCAAACAGTGCATCGTAAAGTGGTCGAAGATAAGGCTCGATTTT
TTGCCCTAGATCCCCTGGTAAAAAACCGAGCTTCTCACCAGCTTCCACTGCGGGACGAGT
GAGCAAAATACGGCGAATCTCTTGGCGCTCAAGAGACTCTACTGCTGCAGCAACAGCTAA
AAAGGTTTTTCCCGTTCCTGCAGGCCCAATACCAAAGCTAATATCGTGACTTAGAATATT
ACGTAAATAGGCTTGTTGATGTTCGCCACGTGGTTTAATTACGCCGCGTTTTGTTTTAAT
TGCAATTTCATGAGCCGAACTTGTCCACTGATTTTGCAACAACATTCGGCTTTCTTGAAT
CGCTAAATGAACATCTTCCAAATCTAGTTCTTTTACTTTTCCTTTAATTGGAGCAGTTTC
GTTGTAAAGTTGCTGAATTAATTTCGCACAATTTTTTAATAATGTTGCAGAATAATGATT
TTCTTCAACTGCTTGAATAGTAAAGGTAAATGCATTACGCGCAACAATAAGGTTAAAACT
TTTTTCAATAAGGGTAAGATGCTCGTCAAAAGAACCGCATAACGATTGAAGACGAGCATT
GTCTTGAGGCTCAAGAGTGAAAATAAGTTCGTTCAAAGGATTTCCTCTATTTTGTACTGA
TTCTCAGCGACTTTTAAAATTCGCCATATTTTAAGTGATCTTAGCACAAAATTATAGTAG
AATACCTCTGTTCTCATCGGGGTGCTTTGTATAGCAAGGCTGAGAAATACCCATAGAACC
TGATCTGACTAATATCAGCGTAGGGATTTGAGACAGACAATCTATATCCGCCTGTTTTAG
ATCCTTCTATTTTCACTTTTAGAAGGAATATTCAATGAAATTCAATCTTTTCACCCTTTC
TGCGTTAGCCGTTGCAACCACCACTTTTGCTCAACAGCCAACACTCACGGTTTATACCTA
TGATTCTTTTGCTTCAAAGTGGGGGCCTGCTGCTAAACTTGAAGCGCTATTTGAAAAACA
ATGCCAATGCGATTTGAAATTTATGCCTTTTGAAGATGGGGTAACAATGTTCAATCGTAT
TCGTTTGGAAAAAAATAAGACTAAAGCCGATGTAATGTTAGGTATCGATCATTTCTTAAT
GCCCGAAGCTGAAAAATCAGGCTTATTTGTAGAACACAATCTGCAAAACAATGCCAATAA
CTTACCGCTTGAATGGCGAAGCAAAATATTTTTACCCTATGATTTTGGAGAATATGCTTT
TATCTACAACAAAGAAAAAGTCAGTAATCCACCAAAAAGTTTAAAAGAACTTGTTGAACG
CCAAGATCTTAAAGTGATTTATCAAGATCCTAGAACCAGCACCGTTGGACGAGGATTGCT
CTTTTGGGTAAATCAAGTTTATGGCGAACAGGCAGAATCAGCGTGGCAGAATTTAGCCAA
ACATACCGTCACTGTGGGAAAAGGCTGGTCTGAAACTTATGGTGCATTTTTGAAAAACGA
AGCAGATTTGGTGTTGAGTTATACAACATCTCCGCTATATCATCAATGGCACGAACAGAC
GGATAAATACGTCGCGGCAGATTTTGCAGAAGGACATTTAGTGCAGGTGGAAGTAGCCGC
AATCACAAAGAGCAGCAGACAACTCAAATTAGCTCAACAGTTTCTAAGCTTCCTACAACA
ACCAGAATCGCAACGAATTATTTCTTACTATAATGTAATGAAGCCTGTTGTGACTACTAA
GGCAGATCCTTTATTTAACACATTGCCAACTTATCAAACTATAAGTTTCACTCTTCCTGA
TAACAGTGAGATAAAGCGCTGGATAAATACTTGGTTAAATACTGTTAGCCAATAGTTTTT
AGAATGGCTAAATAAGCTCAAAGGTCACAATAACCTACCCCAACTCCTGCGGATCAATAT
CCACCGTCAATCGAATATCGTTTCGCAGGAACTGTTCTTTTTGCTCATCAAAACGATCTA
ACAACTGTTGGATCGCACTTCTTGCCGAATGTTGAATTAATAACTGCCAGCGATAATGTC
CTGCTTTTTTTGCCATCGGGGCGTTGAAAGGCCCAAGTAACTGAAAGCCTTGCCAGCCGT
TTTCGCTGATAATTTGGTGTAAACAAGCGGTCAAATCTTGCAGAAAATTTGCAACTTTGT
CGCTATCTCTACCCGTTGCACGAATAAGCACTTGTGAAGAAAACGGTGGTAAGCTCATTA
TTTTTCGCATCGCTAAGGCTTGGCTGGCAAAGGCAAGGTAGCCGTCGTTGAGTAAGCTGG
TGAGTAACGGGTGATCGGGGTAATGCGTTTGTAACACCACTTCTCCTTGCTTTTCCGCCC
GTCCTGCTCGCCCTGACACTTGTACATAAAGCTGTGCCAAACGTTCTTCTGCACGGTAAT
CGGTGGAAAACAGGCTACTATCCACATTCACGATGGCGACTAAAGTCACATTCGGGAAAT
GGTGTCCTTTGGCTAACATCTGTGTGCCGATCAAAATTTGGCTTTTGCCTGCTTGGATTT
CGGCAAGGTGTTGTTCCAACGAGCCTTTACGAGCGGTGCTGTCACGATCAATGCGAGTAA
TACTGTACTGCGGAAAACGCTGTGCCAGCACTTGTTCCAGCTGTTCTGTGCCGATCCCAG
TGGTAATCAAATTGACTGAGCCACAATGTCCGCACTGGCGTGGAATGGCTTTTTGCGAAG
CACAGTGATGGCAACGCAATACTCGCTGTTTTTGGTGATAGGTAAAGGGCTTATCACAGG
ACGGGCAATCGGCAATCCAGCCACATTCGTGGCAAAGTAAAACAGGGGCAAACCCCCGTC
GGTTTAAAAACAACATCACTTGATTGCCTTTTTCCAAGTGAGCTTGCATCATTGCTAACA
ACTTTTCCGATAAGCCCGAATAAATCCGCTGTTTTTTCAAATCAATTAAGGTTTGTTTGG
AAAAATGTGCATTACCAGCCCTTGCAGTAAGCTGAAGTTCGATAAATTTACCGTTTTGTA
CATTTTGCAAACTTTCAAAACTAGGCGTTGCCGAGCCGAGAATGATCGGAATGTTGTTAT
TTTTCGCCCGAAGCACTGCCAGATCTCGTGCGTGATAACGCCAGCCGTCTTGTTGTTTGA
ATGAGCCATCGTGTTCTTCATCAATGATAATTAAGCCGAGTTGCTGAAACTGGGTGAACA
AGGCGGAACGTGTGCCGATCACAATCGCACTTTCGCCGTTTTTTGCCCGAAGCCACGCAT
TGAGCCGTTGAGTGTCGTTGAGATGGGAATGCAATGCGTCAATTTCCACATTAAAACGAG
CTTGGAAACGCTGAATAGTTTGTGGGGTCAGCCCGATTTCAGGCACTAACACCAACACTT
GCTCGCCCCGTTTCAGCACTTCTTCGATCACTTGCAAATAGACTTCCGTTTTCCCTGAGC
CTGTAACCCCATTGAGCAAAAACGCCCCGAAGCCTTGCTGATAATGCAAACGGCTCACGA
CAAGGGTCTGTTGTTTATTCAGAGTTAAACGGTTTTGGCTATTGCAAATCGGCTGTTCGG
CTAATTTTTCCTGCCAGCTTTGCACGTTAAAAGGGATTTCCAGCTTTTCCAGATACCCTT
TTTCAAACAAAGCTTTCCATACCGCAGGGCTACAAGCGGTCGGTTTTTCAAAGAAATTTG
CAAATTCCGCTAGTTTGCTTAATAGCTCTTGTTGTTTTTTCGCTTTTTGAACCACGCCGT
TGGATAGAGCTTTTCTGCCGTTTTCCGTGACAACAAAATAGTCGGGAGCAGTGCGTTCAC
TACTTTCCCCTTGTCGTAGTTTGACAGGCAAAGCACTTTGTAGCACTTCGCCGAAAGGGG
CGTGATAATAACGGCTCGCCCACTGCAAGAGTTGCCACATTTCAGCGTCAAACAACGCTT
GTTCATCTAACAGTTGCTCAATCGGTTTCAGTTTTTCGGTGGGAATATCTGATGTGGTTG
GGAAATCCACCACAATCCCGATTTTACGCTGGCGACCAAAAGGCACAACAACCCTAGCCC
CCTTCACCACATTTTCAAAATGCGTTGGAAGCAGGTAATCGAAATAACGTGCCAACGGCA
CAGGTAGAGCAATTCGGATGAGGTTCATTAGGGTTTCACTTTGCGAAAACTATCAACACT
TAATAAGATAATGGATACCGCCAAACACGCCATTAAAATATAGGATTTGGCATCTAAAAC
TTCACCGATGGCAAAGGAAATAAATAACATCACCAAAGGTTCGGCATAGCCAAGCAAGCC
TAATACATTAATCGGCAGTAAATTACTTGAAGCGATATATAAAATAAATGCCATTCCATT
TACTAGCCCTAATAATGCCAGATAAAAATAGAGATATTCATTTTGCATTAAAATATAATC
CTGATCAACTTGAGCAATATAATAAATGGCAAAGGGTAATAACAATAATAATTCTACAAA
GAAAGTGGCTAAATTATTAATATGAAAATAGCGACGTAAGACAATATAAATAGGGTAGCC
AAAACCGGCAACAAAAGTTGCCCACGAAATACTTGCGGTTAAAAAGATATTAATTGTGAC
ACCAATAGTTGCAAAAAATAAAGCAAGCCATTTTAATAAAGTAAAATGCTCTTTAAAAAC
CAATTTTCCTAAAGCAACGGCGACAATCGGTAATAATAGATAACCGATAGAAACTTCAAT
AGCTTGATTATTATTCGGTGCCCAGAGAAATAACCAAAGCTGAATAGCTGTATTTAATGC
TAAGAGCAGAAGAATAAAAATAAGATAAGGTGTCTGTTTTACTCTATAATATAAATCTTT
AAAGGCTTTTTGTTGATGAAATAAAAAGATCGCCAGTAAAATAAATGGCATTAATACTAC
AATACGAAAGCCAAAAATACTATCGCTTTCTAAAGGGCGAAGTAAAACCGCAAAATAATA
GCCAGCACCGAATAAGATATTTGCAGAAAGTGAAAATAAGATCCCTTTTAACATTATTCC
CTCCGACGCTGTTTACGAATAGTAATAATGCCATCAAGCACTAATAGACATATCGACAGC
ATCAAACACGCCATTAAAATATAGGAAGATTGATCTAACACTTCGCCAATAATAAAAGCA
ACAATTAGCATTGCAAGCGGTTCAATATAGCTTAATAATCCCAAAACATTAATCGGCACA
AGGCTACTTGCCATTATATAGCCAATTAATGCCGTACCACTGACAATGCCTAATAACACT
AACCAAAAATAAAAATTCGGATTATTTTCGGTGACAAATTGCATATCGGTATTGAGCATA
AAATAAGTGGCTATCGGCAACATTAATATAATTTCGCAGACAAAGCTGGATAAATGCGAC
ATATCAAAATGTTTACGCAAGCTGAAATAAACAGGGTAGCCGATTAATACCATTAAAGTT
GCCCAAGAGAGTGAACCTGCGGTAATTAATGTAATGAATACCCCAACAGACGCGGAAATA
ATGGAGATAATTTTTAAGAGAGATAAGGTTTCATTAAATAAAAACCGCCCAACAGCCACC
ATTGCAATCGGCATTAACAGATAACCGATAGAGACATCAATGGCATAGCCGTTGTTGGGG
GCATAAAGGAAAAGCCACATCTGCAAGCCTGTGACCGCAGTGGTTGTTAGTAATACCAAA
ATTAAATGGGGGTGCTGTTTTAGGCGTTTTAAATAGCGGTTAAATTCGTCGGTTTTTTTG
AAAATAAAGAGTGCTGAAATCACAAAAGGCAGGCTTACCCACATTCTAAAACCGTAGATT
TCTTCACCGGAAAGCGGTTTTAAATGGGTGGATAAATAATAGAGTACACCGAATAAAATA
GAGGCGGTGACGGAAAATGTGATGCCTTTTATCATTAAAAAATGAACCTATAACCTATAT
GAACATCTGTGTTATAAAAGTAGGGACGCCACGCTTGGCGTCCATTGCAAAGACGAAGTG
CGATTTATGTTCACGGACGGGCGCCAAGCGTGGCGTCCCTACAATGTTACATAATAGATT
TTTGGACGCACACAGTGTGTCCCATATATTTTAAATGGAAATGCTTAATTAATCCTGACG
ATAACTCTGCAAAAACTTCGCTAATCGTCCAATCGCTTCTTCCAGCTGATCAACATACGG
CAATGTCACCACACGGAAGTGGTCTGGTTTATGCCAGTTAAAGCCTGAGCCTTGAACCAA
CAATACTTTTTCCTGCTGAAGCAGATCGTAAACAAATTTTTGATCGTCTTTGATACCGTA
CATTTCCGTATCAATTTTCGGGAACATATACATCGCCCCTTTTGGCTTCACACAGCTAAT
CCCAGGGATTTTGGTGAGCAATTCGTGAGCCTTATTACGTTGTTCCAATAAACGACCACC
CGGTAAGATAAATTCGTTAATGCTTTGATAACCGCCTAACGCTGTTTGAATAGCGTGTTG
CATCGGGGTGTTGGCACATAAACGCATTGATGCAAGCATATCTAAGCCTTCAATAAAGCC
TTTTGCCTGATTTTTCGGGCCGTTTAACACCATCCAACCTTGACGGAAACCTGCCACACG
GTATGCCTTTGACAAACCATTATAAGTCACCGTTAAAAGATCAGGGGCAAGAGGGGCAAG
ATGATGATGTACCGCACCGTCATAGACAATTTTCTCGTAAATTTCGTCTGAGAAAATAAT
CAAGTTATGTCCACGGGCAATCGCCACAATATCCAATAATAACTGACGGCTATACACTGC
TCCCGTTGGGTTATTCGGGTTAATCACCAAAATTGCTTTGGTTCTTGGAGTGATTTTCGA
TTTAATATCTTCAATATCTGGGAACCACTCATTTTCTTCATCGCAAAGGTAATGAACCGC
TTTACCGCCCGCAAGAGTTGTCGCCGCTGTCCAAAGTGGATAATCTGGCATCGGAATTAA
AATCTCATCGCCATCATTTAACAAGGCTTGCATTGACATTGTGATGAGTTCAGATACGCC
GTTACCAATGTAAACATCACCGACATCTAAATCACGCATACCTTTTAATTGATAATATTG
CACAATCGCCTTACGAGCAGAGTACAAACCCTTAGAGTCGCAATAGCCTTGAGCGGTTGG
TAAGTTACGAATAACATCAACTAAAATTTCCGCAGGGGCTTCAAAACCGAATGGGGCTGG
GTTACCAATGTTTAATTTTAAAATCTTATGTCCTTCTTCTTCCAGACGGGTCGCTTCCTT
ATGTATAGGCCCACGAATATCGTAGCGGACGTGAGCTAATTTATCGGTTTTTGCAAAACG
TTCCATTGTTTCTCCCTAAAATAGAGGGTTAATTATCTGTTAATTTATAAAAATCGCTCT
ACTGTACTCCGATTTGTTAGGAAAAAAAAGTGGAAATAGGCTAAAATAGACTTCTTTTTG
TCAAGCGGTGAGATTTTTAGGATTTTTTGCAATGTCTGTGTTTAGTCAGTTAAAGCAACA
ACTTTATCAACAACTACAACAAAAGCCTGTGGCACAAGGCTTAGTACAGTTGCAAGCAGA
AATTGCAATAGACCTTGAAAATCAACAATTACTAGCTTGGCTAAAAGCACAACCGCTTTT
CCCCCACTACTACTGGCAAAATCGAGATACAGAACAAACGATAGTGGCAGTCGGTGCGGT
ACAAACCTTTGAGCATTTAGACGATGTAGAACAATTTAGCAAACAGTCTGATTTAATGGT
CGTCGGCGGAATAGAATTTGAAGGACAATGCCATTTTGTGTTGCCACGCTCACTGTTAGT
AAAAAATGAGAAGAAAATCACCGCTTGGTTAAATCTAGATGGTCGCCATTTTGAAAGCGA
ACAAAAGGAATGTATCGCTTTGTTAGCTCAGTTTGAGCAGACAGCCGAACTTCACCCCAT
TGAAAATAGCTTGTTAAGCACAAAAGTTGCCTGTGATTTTTCACGTTGGCAACAGAACAT
TGAATTAGCGATTGAACAAATTCAACAACAGCAAATGAATAAAGTGGTGTTAGCCAATGC
GACCATCAAAACTTTTACACACCACATTTCCCCCTACGTTCTGCTTTTTGCCAGCCAACA
AAAAAATCTAGGCTGTTATCATTTCTTATGGTCGGAAAAACAAGGGGAAGCCTTTATCGG
CTCGACACCCGAACGGCTCTATTTACGCCAACAACGTCAATTTTTTACCGAAGCCCTTGC
AGGCACAGTGGCGGTGACGGACGATCCTGTTCAAACGGAACAAAATGCCCTATGGCTACT
CAACGATCAAAAAAATATCTATGAAAATTGGCTGGTAGTAGATGATATTTGTAGCCATCT
GGCGGATTGTGCGACGGATATTCAAGTCAGCGATGCAGAGATCAAGCGGTTACATAACGT
GCAGCATTTACGCCGAAAAATCCAAACGCAACTGACAGAGCAGGTCAGCGATGCAGATTG
CCTTGCTCGTATTCACCCAACCGCCGCCGTCGCAGGACTGCCACGCCCTAAGGCGAAGCA
GTTTATTCAACAACAGGAATGTTTTGAGCGGGGCTGGTATGCAGGGGCATTAGGCTATTT
CACCCCTGAACAAGCCGAGTTTTGCGTAATGTTACGTTCAGCCCTTATTCAAGCTAATCA
AATCACCTTTTACGCAGGGGCAGGAATTGTCGAAAAATCTGATCCTCAATCAGAATGGCA
AGAAATTGACCGCAAAGCTCAGGCAATGGCAGGGTTAATGGAGTAATTTCTTTTTCATAT
TTTACTTCTGCGCCTTAGATTTTCTTCACAATAGTCATAATGTGGTAGTCGAAATTAGAA
TAAACAGACTAGGATATATCTGTTGAGCTTAATTAGAAGTCAGCAATAAGAAACCATTGG
GGGGTAGCACATAACAATCAGTAGGGGTGGTAGGACTCTGCCTTTTAGTAAGCAGGTGCT
AATTATTCATTATATTACAGAAACATTCTATTTATTTTACAGGTATATCACGTAGTTTTT
TAAGGAATACAATTTAATATTGCATAGGATTTATAATATGGTAAAGAAACTTTCATTTTT
GACGTTATTAATGTTGTTCATTCCAGCTACAGCGTGGTTAATTGGGTGGCAATGGAATTT
GCAAACTAATCTTGGTGTTAATGTTTTCGATTGGGCGTTGTTTATTTTAACGGAAACGGG
TTCAACGCCTTATGCGTTAATCACTTGCGTGCTGTTTATGTTGTGGCTGATGTGGCTTGC
TCGCTCTCGCTATTCGTGGTTTTTAGTAGGCTTTATTTGTGCAACGTCGGTAGTTGGAAC
ACAGGCAATTAAAGAGGGGGCGAAAGCGGTCTTTAAAGAGCCTCGTCCTTTTGTGACACA
GATGTTTCAGGCGGATACTGAGGCATTTTATGCTTTACCTAAAGCTGAGCAGGAAACGGC
GGTATTGAAATTTGTACAACCTGAAAATCAGTTTGTGATTGAACATCAAGCAGATGAGCT
GGGCTACTCTTTCCCGTCAGGGCATACGATTTTTGGGGTATCTTGGCTATTGATGTTTGC
AGGGTTGCTGTTTGGTATTCGTGGACAAGCGGTGATTTTTGCTCAATTTTTTGTGATTTT
GTGGGCTGGTTTGATGTTGATCAGCCGTTTGCGGTTAGGAATGCATTATCCTATCGATCT
GTTTGTCAGTACTTTGATTGCGTGGGTTTTCCACTTGATCATCTTCTTATGGGTAATCCC
ACTCTTAGAAAAATGGACATTATTTAAAAAGCGAGGCTAACTATGGTTTATTACGGTTTG
GATATTGGCGGTACAAAAATTGAATTGGCTGCCTTTAATGAGAAATTAGAGAAGTTACAC
AGCGAGCGAGTGCCAACCCCACAAACGAGTTATGAGGATTGGTTAAGAACAGTGGAAACC
TTAGTGCGTAATGCCGATGCAAAATTTGGCGAGCACGGCACTGTGGGGCTTGGTGTACCA
GGTTTTGTTAATCATAAAACTGGGTTAGCGGAAATTGCCAACATTGCGGTGGTTCACGGC
AATAAAATTATTCAAGATTTGGAAGCACGTTTAGGGCGTGAAGTGCGTGTTGAAAACGAT
GCAAACTGCTTGGCTTTATCGGAAGCGTGGGACGAAAGCAATCTGCAATATTCAACGGTG
TTAGGGTTGATTATTGGTACAGGTTTTGGTGGCGGTATTGTGTTGAACGGTAAAGCTCAC
TCAGGTCAAATCGGTATGGCTGGCGAGGTGGGGCATATTCAGCTTAACTACCACGCGTTG
AAATTGCTTGGTTGGGATAAGGCACCAATTTATAAATGTGGCTGTGGTAATATGGCTTGT
TTGGATAGCTATATCTCAGGACGTGGTTTTGAGATGCTTTATAATGATTTAGTCGGCGAA
AAAGTTGATGCAAAAAACATTATTCAGCGTTTTTACGATAAAGATGAGAAAACCGTTGAG
TTTGTTGAGAAATACATTGAGTTAATGGCAATTTCGGTGGCAAATTATATTACGGTACTT
GATCCAGATATGATTGTGTTTGGTGGTGGTTTGTCTAACTTTGATTATATTTATGAAGCC
TTGCCAAAAGCCTTACCAAAATATTTATTGCGTAATGCGGAAGTGCCAGTGATTAAAAAA
GCGATCCACGGCGACTCAAGCGGTGTGCGCGGGGCGGCAGCGTTATTTTTGAAATAAGTA
GGTCGGGCATTTATGCCCGACAATTATTTATAAAATACCACAAAGTTAGGCATTTATGCC
CGACAATTATTTATAAAATACCGCAAAGTTAGGCATTTTTGCCCGACAATTTTTCATAAA
ACACGGCAATGTCGGGCATAAATGCCCGACCTACGGAAAATAAATATGCTTCAAATTACC
CCAATTCCAGCCCTTTCTGATAATTACATTTGGATTTTACAAAAAGAGCGCCAAGCGATT
ATTGTCGATCCAGCAGAGGCTCAAGCTGTATTCGCTTTTCTTGCAAAACATCAGCTTAAT
CCCACCGCTATTTTGCTTACCCATAATCATCACGATCATACTGATGGCGTGGCTGGTTTA
GTGGCACAATTTCCCGATATGCTTATTTATGGCTCAGAAGAAGTGAGCCAATTTGCCAAT
CAGATTGTTTACCCTGAGCAACAGTTTGAACTGTTAGGGTTAAAGGTGCGAGTGATTGAG
AGTGCAGGGCATACGGCGCAACATATTAGCTATTTGGTTGATAATGAATATCTCTTTTGT
GGTGATGCGTTATTTTCAGGCGGTTGTGGGAGAGTGTTTACAGGGGATTACCAAGCTCAG
TTTGATGCCCTACAACGTTTTAAAGCCTTGCCTGATTTTGTGAAAGTCTATGCTGGTCAC
GAATATACTCAAAGCAATTTGAAATTTGCCGAAGCGGTAATGGCAACAAGCTGTAGTTTA
ATGGAACATCAAGAGCGAGCGGATATTTTGCGTTCACAACATAAACTAACGCTACCGAGT
ACGATTGGTGTTGAAAAACAGATTAATCCATTTATGCAAGCGGTGACTTTAGATGAATTT
ATTATATTAAGGCAGAAAAAAGATAATTTTTAATACATATAAGCTAAATCCTATCTAGCA
CATCATTCTTAATTTCCCCTATCTCTCATCATATGATATAGTTAAAAACGTTTTCATGTT
TATTGTTCAAATAGGTAAGTTGCTGTGAATATAGATCTTCAAAATATGCCTCAGCATGTG
GCGATTATTATGGATGGTAATGGACGTTGGGCTAAGCAACGAGGGAAATTACGAGTATTT
GGTCACAGAAAAGGGGTAAAAGCTGTTCATTCAGCTATTAATTTTGCCTTAACGCAAGGA
ATTAAGGTATTAACGCTATACGCATTTAGCAGTGAGAATTGGTCTAGACCGAAGTTGGAA
GTTGCCGCATTAATGACACTATTTATAGAAACATTGGATTTAAATATAAAAAAACTACAC
AGCAATAATATTCGCTTAAAAATTATTGGTGATAAAACTGCTTTTAGTGAAGCACTGCAA
GAAAAAATTGAACTGGCTGAACAACTGACAAATAAAAACACTGCATTGACTTTAAACATT
GCTGCAAACTATGGTGGACAATGGGATATAGTCCAAGCAACCAAACGTATTGCACATCAA
GTAAAAAATAATGTCATACCTATCGAAGATATTACAACTGATTATTTCCAGCACAATTTA
TCTACTAAGGATCAACCACAGGTCGATTTATTAATTCGTACTAGTGGAGAACAGCGAATT
AGCAATTTTTTATTATGGCAAATTGCTTATGCCGAGTTAGTATTTAGTCCGGTTTTATGG
CCAGATTTTGATGAAAAGGCATTTACAGATGCCGTTATTGCTTATCAACAACGTGATCGC
CGTTTTGGTGGTTGTTAATCTATAAGGAAAATTCAATGCTTAAAGAACGCATTCTTTCGG
CAATCGTGATGATTATTTTAGCAGTGGTTGCATTGTTTTGGCTTTCACCCTTAGCTTTTA
CGATTGGCTTATCCGCTATTGTTGTGTTAGGTATGTGGGAATGGGCTCAGTTTGCGGGTT
TTAAACGTCCGATAGCACGTGCTATTGTTGCTTTTGTGGTGACCTGTTTATTGATTTTTC
CTATTATGGCAGAAACAAGTTATATTCAAGCTACACGTTTTTTAACAGATGAAACAATAC
CACTATTATTTGTAGGTTGTTTTTGGTGGTTCATCGCATTTGGATTGGTTATTACTTATC
CTAATTCAGCTTCAATTTGGAGTAAGTCAGTAGCAGCCAAATTTATTTTTGGTTTTTGTA
CACTCGTCCCATTTTTAATCGGTACTTTAGCGTTACGTTTTTATCAATATAATCTTGAAC
AATATCAGGGAACTTATTTACTTCTCTATGTGTTTTTATTGGTCTGGGGAGCGGACTCAG
GCGCCTATTTTGTAGGTCGTGCATTTGGTAAACATAAACTTGCACCTAAAGTTTCTCGAG
GTAAATCTTGGGAAGGGGCTATTAGTGGTGTGATTACATCGACTATTATTGCCGCTATTT
TCTTGAGTCTTGCACCAAACAATGTATTTGGTCGTGAGTTGAATACGTCTGCGTTTATCG
TGCTTTCCGTGATTACTGTGGCTGTTTCGATTTTGGGTGATTTAAGTGAAAGTATGTTTA
AACGCCAAGCTGGTATTAAAGATAGCAGTAATTTGATTCCAGGACACGGAGGAATTTTGG
ATCGTATTGATAGCTTAACAGCGGCTGTTCCTGTTTTTGCTACTGGTTTCTTCTTCCTTC
TATAGAGGTTATTTGTGTTATCAATCTTTGCCTTTTTTATTTTAATTTGCGTCTTGGTGT
TTGTTCACGAATATGGACACTTTTGGGCTGCTCGTAAATGTGGCGTAAAAGTTTTGCGTT
TTTCTATCGGTTTTGGAAAAGTATTATGGCGTAAGAAAGATAAACAAGGGACTGAATTTG
CATTTTCATTAATTCCTTTAGGCGGTTATGTGCAAATGCACAATGGCGAAGCAGAACATC
AATTGCCAGATTCGCAATCTTTGCATACAAAGACTGTTTTGCAGCGTGCTTTTATCGTTC
TTGCAGGCCCAGTGGCGAATTTTTTATTTGCTATTTTGGCGTATTGGGCGGTTTTTGTTA
TTGGAATTCCAATGGTAAAGCCTGTTATTGGTTCTGTGATTCCGAATTCTATTGCTCAAC
AAGCTCACTTGGTTTCTGAATTTGAGATTAAACGTGTTGATGGGCGTGATGTGCAAGATT
GGGAAGATGTCACGTTAGCTTTGCTAGGCAAAATTGGAACTAAGGAAATTAGTGTAGAGG
GAAGTTTAGTCAATGAAGACTTCCCGCGTCAGTTTTCACTTGATTTAAGCCATTGGAACG
TTGATGGAAATAAAGAGAATCCTTTGACTTCATTAGGAATTCGTCCAAAAAGTGCAACGG
TTGAACCAATTATTAAAAATGTAGTCGAAAATTCAGTTTCGGCAAGAGCTGGGATTTTAG
CTGGCGATAGAGTTATTTCGGTAAATCAGCAACCTTTTGAATGGCAAGGATTGCTTAAAC
AGGTTCAATCGGGAACAACTATTGAATTAGTGGTAGAAAGAAATAATCAACAACTTGTTT
TTAAATTAGAACCTGAATATTCTAAAAAAGAGGAACGTTATTTAATAGGCTTAGTGCCAA
CGTATCAACCATTAGAATCAAAGTATCAAAGTGAATTAAAGTATGATATTCTTTCTGCTC
TTGGAAAGAGCTTAGAAAAAGTCGTATCATTAAGTTATACGATTTTACAATTTATTGGAA
ATTTAATTACAGGCGAGCTTTCTCTAAGTAATATGGGCGGGCCAATTTCAATGGCAAAAG
GGGCTGGGGCAACGGCTGAAATTGGTTTTGTCTATTACTTAGGATTTATGGCATTGATAA
GTGTGAACCTTGCAGTGATGAACCTGTTCCCTATTTTGCCTTTAGATGGAGGACAGTTGA
TTTTACTAGCAGGGGAAGCAATGAGAAAGAAACCTATTTCTGAACTATTTCAATTGCGAT
TTCAACAGATTGGTGCAATGTTTGTTATAGGTTTGATGTTATTTGCATTATTTAATGATT
TAGTCCATTTATAATCAAGTGGTTAGATTTCAATATTATTTTACCAACGAATAGGATCAT
TTAAATGAAAAAACTATTACTTTCAACATTATTAGTTGCAAATGGTGTTGCTTTTGCTTC
ACCTTTTGTGATCAAAGATATTCGTATTGATGGTATCCAAACATCTGTAAGCCAAACAAT
GATCCCTACATTACCTGTAAAAGTAGGGCAACTAGCGACTGATAATGATATTGCAAACGT
TATTCGTCATTTATTTGTACAAAATCGTTTTCAAAATATTAGTGCAACCCGTGAAGGAGA
TATTTTAATTATTAAAGTGGTAGAGAATCCAGTCATCAATAATGTTGATATTGAAGGTAA
TTCTGCAATCCCCAAGGAGCCACTGGAACAAAATCTAAAAGCGAATCTCATCACTAAAGG
AGAATTATTTAATTCTACAAAGTTAGACGCATTTAAATCAGCACTTATTGAGCATTACCA
CTCTATAGGTCGTTACAATGCTACCATTGATACTGTTATAACAAACTCAGACAATGGAGG
TGTAAATATTAAATTAGATATAAAAGAGGGAGATGTTGCCTATGTAAAAGCTATTAATTT
TGAAGGAAATCAAGCTTTTACATCAAAAGTATTAATGAAACAACTGGATATTCAACCTGA
TGTTTCTTGGTTCAATATTTTTCAAAGTAGTAAATTTGAACAAACAGCATACAATCAAGA
TTTAGAAAATCTACGTAATTTCTACATGAACCAAGGATATGCAAAATTTAATGTTGAAGC
TGAACAACCCGTATTTAGTGATGATAAAAAAGAAGTATCTTTAACATATAAAATCAATGA
AGGAATACCTTATACTGTAAGTGAAATACGTATTGTTGGTAATACTGCAAAATTAGATAA
CGAGTTAAATGAACAGCTCAAATATTATAAAACAGGCGAGCTCTTTAGCAAAAATGAACT
TTCAAAAATTGAAGACAATATTAAACAAGTATTTGGAAATAATGGTTTTGCTTCCGCTAA
AATAGAGCTTCATCCAACCTTCGATGATACAAATAAAACAATTCGTCTCACATTTGTTGT
GGATGCTGGACAACGTGTTTATGTAAGACAGATTCGTTTTGAAGGAAATGATGTGACTGC
AGATTCAACGTTACGTCGAGAAATGCGTCAGCAAGAAGGAGCATGGTTGTCAACAAGTCT
AGCTGCTTTGGGGAAGGCTCGTCTAGAAAGAACGGGGTTTTACGATAGTGTGGAAATGAG
CTATCCAAATGTCCCAAATACGGCGGATCAAGTTGATATTGTATATAAAATAAAAGAACG
CAATACAGGAAGTATTAATTTCGGTGTTGGTTATGGAACAGAAAGTGGTTTAAGTTATCA
AGCTGGGATAAAACAGGATAATTTCTTAGGTATGGGCTCTACAATTAGTTTAAATGGTAC
CCGTAATGACTATGGTACAAGTATCAATTTAGGGTATACTGAACCATACTTTACTAAGGA
TGGAGTAAGCCTTGGTGGAAATATCTTCTACGAGGATTATGATAATTCAAAAAATAATAG
TGTCGCAAGTTATAAACGACAAACCTATGGAGTCAATAGTACTTTAGGATTCCCTGTAAA
TGAATACAACTCCTATTTCCTTGGTCTAGGCTACACTCAAGATCTGATTAAGAATGCTCG
ACGTGAATTTAATCGTGAACTTTATGTACAATCCATGAAATTCCCGATTGATAATGACTT
AAATGTCTATAAAAAAATTGAAGCAAATGACTTCGATTTTTCTTTTGGTTGGAACTATAA
TAGTCTAAATCGAGGTTTTCTCCCAACAGAAGGGACTTTGACAAGCATTAGTGGACGTAT
TACCACACCAGGTTCAGACAATAAGTATTATAAAGTTAGTATTGATTTTAAAAACTATTT
ACCAGTCAATCGCGAACATAAGTGGGTTATCTCAACTAAAGCGAATATTGCTTATGCAAA
TGGTTTTAGTGGTAAAGAATTACCATTCTATCAAACTTATACTGCAGGAGGTATCGGCTC
TCTGAGAGGTTTTGCTTATGGAGCTATTGGACCAAAAGCAATCTATCGGGATACAGATAA
CAATGGTAATATCGGATTCAATTCCGTAAGTAGAGATATTGTTGGCGGTAATGCAATGGC
ATCTGCAACTTTAGAATTAATTACTCCAACACCATTTGTAAGTGAAAAATATCAACATAA
TGTAAGAACTTCATTATTTGTGGACGCTGCAACAGTGTTGAATACAAAATGGAAAACTAA
TCCAGTAGTAAACGACATTCAATATAATTATTCTAGTTTAGAAAACTTTAAAGATTATAA
ACGTTTTCGTGCATCTACAGGTATCGCATTCCAATGGAATTCCCCGATAGGTCCATTGGT
ATTTTCTTATGCGAAACCAATTAAAAAATATCAAGGTGATGAAATTGAACAGTTCCAATT
TAGCATTGGTGGTTCATTCTAATCTTATAAACAAGCGGATAGATTTGTTCATTTTTTTAC
GAGTCTATCTTTCCTAACTTCAGAAAGGACATTTTAATGAAAAATTTATTTAAACTTGCC
GCAGTTGCTTCAGCTTTAGCTTTTAGTGCGAATACAGTAAATGCAAATGAAAAAATTGGA
TTTGTTGATCCTAATTTCTTGATACAAAATCATCCACTTACCATTGAAGCAAATGATAAA
TTCACTAAATTTATGAAAGACACTGAATCTAAATTTGCACCAAGGGAAAAACAATTAGCA
GCAGAAAATAAAGCATTATCCGATGAAGAAAAAGCATTATTGGATGAGCGTAAAAAAATT
GAAGAAGATGCACAGAAGTTACAAAAAGAACAAGTGACCTTAGAAGCTGCAATGAAGAAA
AAGGTAGCCCAACTTGAAAAAGATGCACCTAGGTTAAAAGCGAAAGAGATTCAAGCACGT
CAGAATAAAATTAACGCAGAAGCTAAACCATTCCAAAATAAAGTTTCTGCATTGCAACAA
CGTGAAGTAGAATTTGGAAAAAAAGCAGAAGAGTTCCAAAAACGTGCTGATGAGTTTCAA
AAGAAAGTAGCGGCTTTCCAAGAAGAAATTGCTAAGGTACAAAAAGAATCTGGTGTAATA
ACTCCTGAACAAGTACAACAAAAAGTCGTTGAAGATATTAATGCGAAAATTAAACAAGTC
GCGGAATCTAAAGGCTATACTTTAGTTCTTCCTCCATCGGTCGCATTATATGCTAAAGAT
GGAAATGCAGCAGATATTACAGAAGAAATTCTAGTTGCAATGGGTGGAAAAATGCCAGAG
GCTCCAAAAACTCAAGCGCCTGCAGCGGAAATCACAAAACCAGAAGAAGTGAAAAAATAA
TGGCTGAATTCCGTTTAATTGAATTAGCGGAGCAGATCGGCGGTACTCTAAAGGGTAACG
CCGATTTGGCTATTTTAAGCATTGCTCCTTTAGATAAAGCAACTTCTAATCAAATTACCT
TTATCTCTAATGCAAAATATCGTCCACAGTTATCGCAATGCCAAGCGGGAGCTATTATTG
TTTCTGAAGCTGATGTCGAATTTTGTGCCGAAGGTCAAAACTTGATCGTGGTTGGAAACC
CTTATGTTGCTTATGCGATTTTAGCTCAATATATGGATACAACCCCAAACCCTGCCGAAA
ATATCGCTGAAAGTGCCGTGATCTCACCTGATGCTAAATTGGGTCATAACGTTTCTGTCG
GTGCAAATGCTGTGATTGAAAGTGGTGTTGAAATCGGTGATGATGCGGTGATTGGTGCTG
GCTGTTTTGTCGGAAAAAACAGTAAAATTGGTGCAAGAACCAAATTATGGGCAAATGTGT
CGGTTTACCATAATGTACAAATCGGCTCAGATTGTTTAATTCAATCTTCTGCCGTTATTG
GTAGTGACGGTTTTGGCTATGCAAATGAGAAAGGTCAATGGATTAAAATTCCTCAGACTG
GTGGCGTGATTATCGGTAATCGTGTTGAAATTGGGGCTTGTACCTGTATTGATCGTGGTG
CTTTAGATCCAACGGTGATTGAAGACAATGTGATTATTGATAACCTATGTCAAATTGCAC
ATAACGTACATATCGGTTATGGCACTGCGATTGCTGGAGGTGTCGTAATGGCTGGTAGCC
TGAAAGTAGGACGCTTCTGCCAAATTGGTGGGGCAAGTGTAATCAATGGGCATATGGAAA
TTTGTGATGGGGCAATCATTACCGGAATGGGAATGGTAATGCGACCAATCACAGAGAAAG
GAATTTACTCATCGGGTATTCCTTTGCAAACTAATAAAGAATGGCGTAAAACAGCTGCTC
TTGTAATGAATATTGATGAAATGAATAAACGTTTGAAAGCATTGGAAAAACGTTTAGCTG
AATAATTGATTGAGGTCTTAGTAGTGACAACCAAATTACAAACAGAAAATCGTGAACCAA
GAATTATTGAAGTAACTGAAATTATGGAAATGCTTCCACATCGTTATCCATTCCTATTAG
TTGATCGTGTGGTAGATTTTGAAGAAGGTAAATGGCTCCGAGCTGTAAAAAATGTGAGTG
TAAATGAGCCTTGTTTTACTGGGCATTTTCCAAATCAACCCGTTTTCCCAGGTGTACTTA
TTTTAGAAGCAATGGCTCAGGCAACAGGTGTGTTAGCGATTAAAAGTTACGGTAAATTGA
AAGAAAACGAACTTTACTATTTTGCAGCAGTAGATAATGCTCGCTTTAAACGCCCTGTAG
TACCAGGTGACCAAATGATTATTGAAGTGACCTTTGTTAAAGAGCGTCGAGGTATTACGG
CATTTACAGGTAAAGTTTATGTAGATGATACGCTAGTTTGCGAAGCAGACCTAATGTGTG
CACGTAAATAATCTTGCTTGAATAAAGAGGAAAATACTATGCCATTAATTGACGCTTCAG
CCAAAATTCACCCAACAGCCTTGATCGAAGAAGGTGCTAAAATTGGTGCAAATGTAGAAA
TCGGTGCATTTTGTGTTATCGGCAAAGATGTTCGCATTGGGGCTGGTACAAAAATTCACT
CTCACGTTGTTATTCAAGGTGATACAGAAATTGGTGAAGATAATCAAATTTTCCAATTTG
CAAGTATTGGTGAAATTAACCAAGATCTTAAATATCAAGGTGAACCAACTAAAACCATTA
TTGGACATCGTAACCGTATCCGTGAAAGTGTGACTATTCATCGTGGTACGGTTCAAGGCG
GTGGTGTTACGCGTGTAGGTAACGATAACTTATTTATGATTAACTGCCATATCGCCCACG
ATTGCTCTATCGGTAATCGCTGTATTATTGCGAATAATGGCACTTTAGCAGGACACGTTA
CTCTTGATGATTTTGTGATTGTTGGCGGAATGTCAGCTATTCATCAATTTGTCGTTGTGG
GTTCGCACGTTATGTTGGGTGGTGGCTCAATGGTTAGCCAAGATGTGCCGCCTTATATAA
TGGCTCAAGGCAACCACGCACAACCGTTCGGGGTTAATCTTGAAGGGCTAAAACGTCGTG
GTTTTGAGAAAGCGACAATGCATGCAATCCGCAATGTGTATAAGCTAATTTACCGCAGTG
GTAAAACCTTAGAAGAAGCTATTCCAGAAATTGAACAGTATGCAAAAACAGAAGCAGCGG
TCAGTTTATTCTTGGATTTCTTTAAACGTTCTACGCGTGGCATTATTCGTTAATTTGTTC
ATGCTCTCTTATTGAGGAATTAAAATATTCGAGCATACATTCTGTATCAATAGCAAAAAT
GTATCCATATAAGATGTTGTTCTAAAGAATATAGATACATCGATTTTTAATCTGACATAT
TAAATAGTAGTTATTCTATAAAAACCTGTTGACAAATGTTCTATTTTAGAGGATTCTCCC
ACTTGTCTTTCATGCTTAACATTTAGAGAATAGCGATGAACCGTTTTTCTATGATTATTA
CCACGACGATGACCATTATGTGCAAACATAGTGCGGGTGTTCGTGGCTAGAAAACGGAAC
AATATTCAACGAAACCCGCTTTAACAAGCGGGTTTTTTTGTAACAAAATTTGCAAACATT
AACTATTATCTTCAGGAGAAATTATGCGAGTTCTAAAATTTGGAGGCACTTCTTTAGCCA
ATCCAGAACGCTTTTTACAAGCCGCTGACATCATCGAAAAGGCACATTTGGCAGACCAAG
CCGCAGGCGTACTATCCGCCCCAGCTAAAATCACTAACCATCTTGTCGCTATTGTCGATA
AAGCCCAAACAGGCGAATCCTACGAATCTCATCTCACCGAAGCCACCGACATTTTCAATA
ACATCATCAACGGATTATATGCCGTCAATAACAATTTCGACCGTGAAGGATTAAGTGCCT
TTATCAAAGCAGAACTAGACGACATCTGCAATATTGCAGCTGAAGCAGCAAAAAATAAAT
TCTGCCCAGATAATATCGGTGCAACAGTGCATAGCCGTGGGGAAAAATTGTCGATTGCGA
TGATGAAAGCGTGGTTTGAAGCGAAAGGTTATGAAGTTACTCGCATTGATCCTATCGAAA
AATTATTAGCACACGGGAGCTATTTAGAATCTTCTGTGGATATTGCTGAATCGACCAAAC
GTATTGAAGCTCTTTCTATTCCAAAGAAAAACGTCGTGTTAATGGCGGGCTTTACGGCAG
GTAACGAACAAGGTGAATTGGTGTTACTTGGTCGTAATGGTTCAGACTACTCTGCTGCCT
GTTTAGCCGCTTGCTTAAAAGCGGATGTGTGCGAAATTTGGACGGATGTGGATGGTGTTT
ATACTTGCGATCCTCGTTTAGTACCAGATGCGATCTGTTTAGAGTCTATGAGCTATCAAG
AAGCGATGGAGCTTTCTTACTTCGGTGCGAAAGTGATCCACCCTCGTACCATTGGTCCGT
TAGTGCCGTTAAATATTCCGTGCTTAATTAAAAATACCCATAATCCGGAAGCAGCAGGCA
CAATCATTAACGGTAATGTAGTAAATGATAATTTAAAAGTGAAAGGGATCACGAACCTTG
ATAATGTGGCAATGTTCAATGTTTCAGGCTCAGGTATGCAAGGTATGGTTGGTATGGCGG
CTCGTGTGTTTACTGCGATGTCGCAAGCGGGCATTTCTGTGAACTTAATTACACAATCTT
CTTCTGAATATAGCATTAGCTTCTGTGTGCCAGTCAAAGCGGTCGAAAAAGCACTCTGTG
CGTTAAACAATACTTTTGCTCAAGAGTTAAAAGATGGCTCGCTTGATCCTGTGGAAGTGA
TCAAAGATCTCTCAATTATTTCTGTGGTTGGTGACGGTATGCGTACCGCCAAAGGGATTG
CGGCTCGCTTCTTCTCTGCACTGGCTCAAGCAAATATCAGCATTGTGGCGATTGCACAAG
GTTCATCAGAACGTTCCATTTCTGCTGTTGTGCCGTTAAATAAAGCGATTGAAGCGGTTA
AAGCTACACATAAAGCGTTATTCAATAACAAAAAAGTGGTCGATGTCTTTTTAGTGGGTG
TTGGCGGTGTGGGTGGCGAATTGATCGAACAGATCACAACCCAGAAGGAATATCTTGCAA
AGAAGGATATTGAGATCCGTGTTTGTGCATTAGCTAACTCAAATAAAATGTTGCTCAACG
AAAACGGCTTAAGCCTTGATAACTGGCGTGCGGATTTAGAGTCGGCGACACAGCCATCTG
ACTTTGATGTGTTGCTTTCATTCATTAAATTACATCACGTTGTTAATCCTGTTTTTGTCG
ATTGCACGACAGCACAATCGGTGGCAAATCTTTATTCTCGTGCATTAAAAGAAGGCTTCC
ACGTAATTACACCAAATAAGAAAGCGAATACCTCAAGCTATGCTTATTATCAGGAAATGC
GTGAAAATGCTCGTCAAAGCCAACATAAATTCTTATATGAAACCAATGTGGGCGCAGGCT
TGCCTGTAATCGAAAACCTACAAAATTTGCTTGCTGCCGGCGATGAAGTCGAGAAATTTG
AAGGGATTTTATCTGGTTCGCTTTCTTTTATTTTCGGTAAATTAGAAGAAGGTTCAAGTT
TGTCTGAAGCAACCACCATTGCTAAAGAAAAAGGCTTCACAGAACCTGATCCACGTGATG
ATTTATCAGGGCAAGATGTGGCTCGTAAATTGCTGATTTTAGCCCGTGAATGTGGCTATC
CATTAGAGCTGGAAGATATTGAAGTGGAAGGTGTTTTACCAAAAGGTTTCTCTGAAGGCA
AAACTGCAGCAGAATTTTTAGCGATGTTGCCGGAGCTTGATGTGGAATTTGCAAGACGTG
TGGAAAACGCGACCGCTTGTGGCAATGTGTTGCGTTATGTGGGCTCCATTGAAAACGGTA
AATGCCGTGTCGCAATCAAAGAAGTAAACGGTGATGATCCACTTTATAAAGTGAAAAATG
GTGAAAATGCCCTTGCGTTCTATACCCGTTATTACAGCCCGATCCCACTGTTACTGCGTG
GCTACGGTGCGGGTAATGATGTGACGGCAGCGGGTATTTTTGCGGATATTTTGCGTACAC
TGAATTAAATCTACATTTGCAAAATTTTGTTCCAAACTAACCGCTTATAACGGATGCCAA
GCGTGGCGTCCCCACAAAAATGGTTATAAAAACAAAGGAAAAAAATGACATTACGAATTT
ATGCTCCAGCTTCAAGTGCAAATTTAAGTGTCGGGTTTGACTCTCTTGGCACAGCCATTT
CGCCGATTGATGGCTCATTACTCGGCGATGTAGTACAAATTGAAGAGTGTGATCAACCGT
TTGAGTTGGAAAGTGTCGGTTATTTTGTGCGTAAACTGCCGAAAGAACCGCAAAAAAATA
TCGTCTATCAAGCTTATGTACTGTTTAGCGAACGCTTGAAATTGCGTGGTGGCGTAGTGA
AAAATTTACGCCTTACCCTTGAAAAAAATATGCCGATTGGCTCAGGCTTAGGCTCAAGTG
CTTGCTCAATTGTGGCTGCTCTCGTAGCACTGAATAAATTCCACGATGAACCGTTTTCAA
AAATGGAATTGTTGGAAATGATGGGCGAACTAGAAGGTAGAATTTCTGGCTCAATCCATT
ACGACAACGTTGCCCCGTGCTATTTAGGCGGTCTGCAATTAATGACACAATCGCTCGGTA
ATATTTGCCAACCGATTCCGTTCTTTGATGAATGGTATTGGGTGTTGGCTTATCCAGGGA
TTGAAGTGTCCACCGCTGAAGCTCGTGCGATCTTGCCGAAAAGCTATACACGCCAAGAGA
TGATCTCACAGGCTCGCTATTTAGGCTCTTTCGTTCACGCTTGTCACACTCGTCAAGATG
TACTTGCCGCAATTATGATGAAAGATCTGATTGCTGAACCGTATCGTGAATCATTACTGC
CAAACTTTGCCGAAGTCCGCCAAGGTTGTAAAGATTTGGGAGCATTGGCGGTGGGGATTT
CGGGTTCAGGCCCAACTATGTTCGCCATTGCACCAGATTTAGAACACGCTCAAAAACTGG
TCGATTATCTTGAAAAAGATTATCTACAAAATAATGAGGGTTTTATCCATATTTGTAAGG
TGGATAATTTAGGAGCGAGAGAGTTGAAGTAAGCTCGGCATACATAATTATTCTCATAGA
CTCCGCCCTTATTAAGGGCGGAAAAGCAAGAGAAAATATAAAATGTCTTAGTAAAGTAAA
TTCCTACCCCCTCAAATCATTCGCCTGTTGCAATAAATTACGGCTCTCTTTAAGGAACTG
TTCGGAATAATCGCCAAACCAACAATGCACTTTTTCAAAGGCATCAATAAAGCCCTGTTT
ATCGTTTTGCTGAAAGAATGCCAAGCTCTTTTCAAAACTCTGTTGTAGCGAGGCAATGAC
ATCTAAATTTTCAGGCTTATCGGCAATAATTTCCGCATACAATTTCGCATCTTGGGCAAA
TAGACGACCGATCATCGCCAGCTCTAAACGATAAATCGGTGACGAAAGTGCAAGTAATTG
TGGTAATTTGACCGCTTGTTGCGATAAATGTAAGCCATAAGCAAAGGTGGAAAAGTGGCG
TAGTGCTTGAATGTAGGTCATTGCGTGATCGTGTTCTGTGGCATCGATCTCTTCAATCTT
CGCTCCCCAAATCCGCATTTGGTCAAGCAACCATTGATAACGTTCGGCAAAACGCCCGTG
ACAACAAGCGATCACTTGTTTGGCAAAACTTGCAATATCAGGCCCAAACATTGGATGAAG
CCCGACGACGGCTCCGGAATGCACTTCTAACATCTTCGCTAACGGCTGTGCTTTGACTGA
GGTGAGATCAGCTAAGATCATCTGTTCGTTCAAATACGGCTGTAAACGCTCAAGGGTGTC
TAAGGTGTTGGCTATCGGCACACAAACCACCACTAAATCCGCTCCGTGCATAATCTGTTC
GGCTTGCTCCCAGTCATCTCGATCAAGGCGTTCGACCGAGTAGCCCGATAATTCAAAATA
GCGGGCAAACAGTCCGCCTAACTTGCCCAAGCCACCAACAACCACGATTTTCCGCATTTG
CTCATTTGTCGCTTTAAAGCCGTGTTTATTCTCGTTGGCATAAGATTCCCGCATTAGACG
ACGCAACACATCTTCAATCAAATCAGCAGGAATGCCCTGACTTTCTGCTTCTTGACGGCG
AGCGGCAATCATTGAGGCTTCACGTTCAGGGGCATAAATCGGCAAACCGTGCCGGTGCTT
AATTTTGCCAACTTCTGCCACCAGTGAAAGACGTTTTGACAATAATTCAATTAACTGTTG
ATCGACTTGATCGATCTGTTCACGAATAGGATTTAATGGGTTCATACTACTTTCTTAGGG
TTTCTGCAAAATCGGTTAATAAGGTTTCCGTTGTCTGCCAATCAATACAAGCATCTGTAA
TAGATACGCCATATTGCATCTGTTCAAAAGGTTGCTCGGATGATTGATTGCCTGCAAACA
GGTGGCTTTCGATCATTAAGCCGATAATAGATTGATTGCCTGCGACAATCTGTTGTAGCA
CATTTTCCGCCACCAACGGCTGACGGCGGTAATCTTTATTAGAGTTGCCGTGGCTACAGT
CGATCATAATCGCTTCAGGCAAGCCGGCTTTGCGTAATGCTTGCTCGCACTCTTGCACAT
ATTGTGCTTCAAAATTCGGGGATTTTCCACCACGTAAAATAACGTGTCCATCAGGATTGC
CTTTGGTTTGCAATACCGTCACTTGCCCCTGTTGGTTAATGCCAATAAAACTATGCCCCA
TTGCAGAAGCCTGCATTGCATTAATCGCCACGCCCAAATTTCCGTCCGTGCCGTTTTTAA
ATCCCACCGCCATTGATAAGCCAGATGCCATTTCTCTGTGGGTTTGAGATTCCGTTGTTC
TTGCTCCAATCGCTGACCAACTAAACAGATCAGCAAGATATTGTGGGCTAATCGGATCTA
AGGCTTCGGTTGCAAGTGGCAAGCCCAGTTCAGCTAAATCCAACAATAATTTACGTGCAA
TGCGTAACCCTTTTTCAACATCGAAGGTGCCGTTTAAATGTGGGTCATTAATTAAGCCTT
TCCAACCCACCGTAGTTCGTGGTTTTTCAAAGTACACTCGCATTACAATGTAAAGTTTAT
CTGACACTTTGTCAGCTAACACTTTTAATTTTTGGGCATACTCTAATGCAGATACAGGAT
CGTGAATGGAACAAGGGCCGATAACAATAAGCTGGCGTTTATCACGTTTATGAATAATAT
CTGAGATCACTTTTCTTGATTCTTCAATCTGTTTACGCAGATGCTCCGGCAACGGAAACT
CTTGTTTTAATCCCTTTGGCGTTAGCAAAACTTTTTCATTACAAATGTTTACGTTGTGTA
AACTATCCTGATTAAATACAGTGTTCATTTTTATTTCCTATAATTGTAAAAAAATCAATA
CAGAGGTAATTTACAACGTAATTGGCAAAGTTTCAATGGTTTTTTGAGTTTAATCTATCA
AGCTGTCAAAGCCCTATAATATTTCGGGCGGACACATCGGTCCGCCCAAACAATGATTTT
ATAAATAATCTTGAATTTTCTGTTTCACCTGCTCTACTGAAATTCTCTCCATCAGTCCAT
CACCTTTCGCACTTGTCGCCCAAGGCAACTGATCCCAAGGTTTTCCACGACTTTCTAATA
CAACCTGATCATAAACAGACACCACTTTATCTAAATCTAAATAAGGGCCTGTACGGCGTG
GGTTATGAATCGCATATAGACCAATCACCTTCGTATTTTGAGTTGTCGCAATATGAGCTG
GCCCCGAATCCGAAGATAGCACCAAATCCGCTTGACGAATTAATGCGGCAAGTTGTTTTA
AATTGGTTTTTCCTGCAAGATTAAGGCTGTTCAGTGCAAGTTGTTGAATTTTTGCTGCTA
CTTCCATCTCATAAACCGATGGAGAGCCTGCAATAATCACATTGATGTTTTGTGCTAATG
CAAACTGTGCAATTTGCCCATAATTTTCAGGCGACCAATCTTTCTCTTTTTTGCTAGAAC
AAGGGGCAATGACTAAATTTTTTCTTTGTTTATCAATAAATTGCGACGTATAGGCTAAAT
CTGCTTCACTTACAGGTAAATCCCAAGTTGGGCGTAGATCTTGCACACCAATCGCTTTAG
CAAACATCATTTGACCGTCTAAAACGTGGGGGGAAGCGGTCTGTTCCACCTTTTTATTTG
TAAATAGCCACTGTCCTTCTCTTGCCCGATCTTGATTAAAACCTACTTTCTGTTTTGCTC
GAATACCTAACGATAAAATAGATGCACGCAATGCCGTTTGCATATTTAACAGATAATCAA
ACCGCTTACTGCGAAGCTGTTTCCATAACGCCAAAATCCCTTTCCATCCCGTTTTTTTAT
CATAAGGCACAAGGGTTACATTCGGAATGCCTTGCATTAAAATCGACTCTGTTTTACCAA
TAATCCAAGTGATTTCAGCTTGCGGATATTGGCGTTGAATGGCTTGCACGACAGCAAGGG
TATGGCAAACATCACCAATCGCAGAAAGGCGTAAAATACAGATTGATTGTGGGCTGTTCA
TCTTCATTCCTATAAACATTTCGCAGGTTTTGGCAAGCCTGCAATTTTGGTTGCCTGTTT
TGCTGGGCCTTCGGGGAATAAACGTTGTAAATAACGGCTACTGCCTTTTTCTTCACCAAA
TTTCTGTGACAAGGCTTTTACCAGCATTCGGATTGCAGGGGATGTTTTGTATTCTTGATA
AAATTCTCGCACAAAATAGACGATTTCCCAATGGGCTTCGCTAAGTTCAAGGTTATCTTT
TTGAGCGATAACTACGGCAAGTTCAGGCGACCAGTCGTCTAAATTTTTCAAATAGCCGTG
TTCGTCTGTGGGGTATTGTTGATGATTGAGTTCGATAAAATGAAGCATACAAGATGGGGT
GTAGGATGAAAACTCTAAAAAAAGAGCCCAGCATTCTAAAAAGAACTTAATTAAAATGCT
TGGCTATAAATATATTACTTCGTCAAATCAATCTGATAAATCGCAAAGCCTGTTTCATCA
GTGCCAACGAATGACATTGGATATTGTGCTTTTTCTGCAATAAAGGCTTTCGCTTTATCG
CTTGGCGACGTTTCAAAATAAGGCTCATCAGATGGGCCAGTGTGAGCAAGTGCTACGATT
AAATCCGCCCCCGCTTTTTTCACGATTGGCACATATTTTTCAGCCGTTTTCACAATATCA
CGAGCTTCCACTTTGCCGTCTAAATGGGCTTTATCCCAAACCATTACTTGTGGTGGAACG
AAACCGATATAACCGACATTTAAAGTATGTTTCACGCCATCTTCATCAACCACTTCTTTT
TTCTGAATGAAGTATGGTTGGTAAACTGGCTCATCAGTACCTGGTTTAACGCATCAATCG
CAGGGTTAGATTTACCCTCTTTATAACCGACCGCAGCTTGATAATCCGCAATCGGATTAC
CTTGAATTAAGTCACCATTATCAACAAGTACACTATTTTAAGCTTCTTTTCGAGCTTGTT
CAATTAACGTTGCGGCACGAGTAAAACCAAATTTTGTTGTTGGCGCATCTTTATAATAGT
CAAAATCCGTTAAAAAACTGTGAATATCCGTTGTGCCAATGACACGTAAGAAACTTTGCT
ATCACCAGCTGCAAATGCAAAGCGATTTGCACTAATGGCTAATACAGTGGTCGCACCAAT
TTGAAGAAAACGTCCTCTGTTCATCATAACAAGTATCCTCATTGATATAAAAAAAGGGAG
AGTATTATAGTCAATAATACTCTAAAATGCCTTAATCCTTTTATCAAATCTGTGATCGAC
TTCACAAAATAGATAAATTAAGGCTGTATAAAAACCGCTATTCTAATTTCTGAAGCGGTT
ACTTTAGGGGGAATATAGAACAGATAAAAACTAGATTATCTATGTAATTAGAAATAAATA
ATACATATAAATCTACTTAAGATCCCTATACCTCATAAAAATCCCTGCATGATAAGCAGG
GATCTTATTAGATTAAACTTTTAATAGGTTACTCTTTTAACTTCCAAATTAACGGATCAA
CACCACGGCGAATAAGCTCTGGGTGATCTTCAATTTTGAATACAGGCTGCTCTACCCCTG
CTTTCACTTGTTTTTGGTAATCTTTTAAGATAACCCAAACAATTGGAGCAAGTAAAACGA
TAGACACTAAGTTGATCATCGCCATTGATGCCATTACGGTATCGGCAAACGCCCAAACAA
TACCGCCATCACGCACAGCACCGAAGTAAACGAAAAATAACACGATTAAACGGAAGGCTA
ATACGAAACTTGGTTTGTTACGGATATAGCGAATATTGCTTTCTGCATAAGCATAGTTAC
CGATAATTGAAGTGTAGCAGAATAACAATAAGATAAAGGCTAAGAAGTGTAAGCCAAATT
CACCGATGTGGAACTCTAACGCTTTTTGGGTTAAAGATACGCCACGCAATGATTCGCTAC
CATAATCGTTAGACATTAAAATAATGATTGCGGTACAAGTACATACAATAATGGTATCCA
CAAATACCCCTAACATTTGAATTAAGCCTTGACTTGCAGGGTGTTTTGCATCTGACGTTG
CCGCTGAGTTTGGTGCAGAACCCATACCCGCTTCGTTTGAGAATAAACCACGTTTAATCC
CCATTAACATCGCTTGTGAGAATAATGAACCAAAGATACCGCCAGCCATTGCAGAAAAGT
CAAAGGCACTTGTAATAATTTTATTTAAAACTTCAGGTACTCGCTCAATATTCATCCCTA
AAATGATCATTGCCATAATTAAGTAGAATAACGCCATCATCGGCACAACTTTCGCTGAAA
CCTGACCGATACGTTTAACCCCACCGAAGATAATCGCTGCAGTCACAATCACTAACACAA
TGCCCACATAATGCGGATCCCATTCCCACGCATTACGCGTTGCTTCAACGATAGAGTTTG
CTTGAACCGCATTGAACGCAAAACCGAAGGTAAAAATTAAGGTAATTGCAAAGGCAATCG
CAAGCCAAGGAGCTTTTAAACCACGCTTAATGTAATAAGCTGGGCCACCACGGAACATAC
CGTTTGGATCACGCACTTTATAAACCTGTGCCAATGATGATTCTGCAAATGCACTACTCA
TACCTATTAACGCCGTGATCCACATCCAGAACACTGCACCTGGTCCGCCTAATGCGATAG
CAGTCGCAACTCCACCGATATTACCCACGCCCACACGGCTTGCCAAGCCTGTTGCAAAGG
CTTGGAACGGGGTTAATGACTCGCCCTCTGCAGCACGGCCAGACCACATTTCACGGATAC
TACGAGGTAATAAACGTAATTGAACTAAGCCAGTGGTAATGGTAAAGAATAAACCAGCAC
CTAAAAGGGTTAATACAGTAATATCCCAAAGTGGACCGTCAATCGTGTTCACGATCCATT
TTAAAACATCTTCAAAAATTGAAACGATGCTATCCATCGAAAAGACCTCATAAAAAAGTA
AAACAATTTCGGCATTTTAACGATTTTTTATCTTTTGAAAAGATTTTTTTAATTAAAATG
ATAAAAAAAGTTAATGATTAGTTATTTAGCGAGCTGGACTGGTTTAAATAACAAATTCTG
TCTAATTAGCAAATAATACAAGGGACACCACGCTCGGCGTCCATTGAATATGACATAACT
TAACGCTTAAACAAAAGATTTTGGCTTGTATCTAACAAACTACTGTGGAATAAGGTAAAA
CCAAAACCGATCAAAAGTAATCCAATCAGCAATTTTCCGAATAAAACAGACCGCTTGTGA
GCAGAAAATGAAAGATACCAATGGCTAATATGCACCGCTTTACGGCGAGCGAAAAGTACC
AAACAGGCAAAAAGCGTTAGCGTTAGCCCCGTTCCCGTTGCCATTAATAACGCAGAAGCT
ACCCCCCACAGGTACAAATCCAAGGTATAAGCTAAAAACAGCACTAAAATTGCCCCTGAA
CACGGGCGTAAGCCAATGCTAAAAATCAACATCAGCGTGCTTTTCCAATCCGTTGCAGTT
GCCATTTCAGATGAACTTGGCAAATGTTTATGCCCACAGCCACAATCTGCAGAATGTTGA
TGATGAGCAGTAATAAGCGGTGATTTTGGGGCTATTTTTTGCAAATGGCGAATTTGAAAG
CCCTTTGGCTTTGCTCTCACGCTTTTTAACGCTTGATAACACCAATAAAGCCCAAACAAC
ATCATCACAACAAAACTACCTCGCTCAACCCATTTTAACGCTAGATTAAAATAGCTACGA
GAAAGGGTAAAAATCACCACAATAATCGTCACTAACCCAATCGCCACCAAGCCTTGCACT
AACGCAGACAACAACGTGATTTTCACCGCTTGTGGCAGTTTGGTTTGTTCAAAAGAGAGA
TAGCTGGTCAGAATAAACTTACCGTGACCTGGGCCGACGGCGTGAAACACGCCATAGATA
AAACTCACCGCCATTAAGCTCAGCCCTGCCTGTTGCTGGTTTTCGTTTAGACGATTTAAC
GCCCCTGAAAGGGCAAAATTAAATTCCCTCTGCCACTCGCTGACTTTAAATAAGAGATAG
GGGTAAGCCTGATAAATCGCAAAAAGAGCCACCAATCCGATCGCTATCCCAGCCCAATAC
TTTGCCTTTATTGACATACAATACTCACTTTTTGCGCAAATTGTGCGCCTAAAGACAAGC
CACGTTCTGCTGGCATATCGGGGGTTTCATTTTTATCTAATGTCGATGCATACAACCGCA
AAGATTGATTTACCGTCGGCTCAATCATCTCAACTTTACAAAGATTTTGCTCTGTGCTAC
TGACATCACTCGCTTTTTCGTAATTCATTGCTAAGTAATAACTTGGCTCAAAGGTAAAAA
AACGGAATGACTGCCCTTTTACCGCTTTAGGCTCGGCTAGTAGCAAGGTGAAATGGTAAA
TAATACGATTATGCTGAATTTCAACGGACGAGTTATGCGGTTTAGCTTTAAACTTAATCG
GTTCATTTTGCTGATTATAAAGCTCGCTAAAATAGTGGGTACTCACCGCAGATTCATCTA
ACTCACGCAAAATTTTATTCATTGCCTGTTTTTTATCCTTACTGCTGTTGATTTCATAGA
TCAGTTCAGCTGATGTAATCTCATCAAGTGTCCAGTACAATTCAAAACCTTCCAGCTTAC
CTTGTTGAATTAGCACTTTATTTTTCATATCAAGGAAAGAGTGTGGATGAGCAAAAACAG
AAAAAGAGAGTAACAGCGAAATCGTGCCGATAAGAAAACGCTTAAGCATTTGAAATCCTT
ATAATGAAATCAATTTTAAAATCATTATATCAGACTTTTATAAGGGCTTTTTGTTCCGAC
ATGCTTCAATAAAAAAGCGAACAGACAAAATCTGTTCGCTCTTAAAAATTAGGCTGAGTC
GGTCGATAAGCCGAGTTCTGTCGTGGACAATCATTCCTCTAGGCGTACATTCACACATAC
GCTCGAGCAACCTACCCGAATCCCAAGCGGGCAACTCGTTGGATTCCTATTTGGTCTTGC
TACGAGTGGAGTTTACCGTGCCGTGAAATGTTACCACTCACGCGGTGCGCTCTTACCGCA
CCCTTTCACCCTTACCAGCAGAAACTGGCGGTCTGCTCTCTGTTGCACTAGTCGTAGGCT
CACGCCTCCCAGACGTTATCTGGCACTCTGCCCTGTGTAGCTCGGACTTTCCTCTCGTTT
ACTTGTCCCACTAGGTCGTTCTTACGAACGGTTAAGGGCTTCAATAAACCAGCGATTGTC
TAACCAACTCAGACTGGCGAGTATAGCGGATTTATGAACTTTTGCAACAAAATGAATTGT
CTCATCCCTATTATCAACGTTGATTGAATCACTTGGAATATATGATTTATATTCAACAAT
TTTCAAATTAATGCATACAAGCCAGCTCTTTTCTTTAATGTATTATGCTACCAAGTCTTA
TCCTCTTGACGAGCAATCCCCTTATGTCTTAACAACGCATCTAACGTAGGTTTGCGACCA
CGGAAGCGTTCAAACAAGACCATCGGCTCTTCTGAACCGCCACGGGTTAAGATATTATCT
AGGAAAGACTGCCCAACCTCACGATTAAAAATACCTTCCTCTTCAAAGCGTGCAAAGGCA
TCTGCCGATAATACTTCTGCCCATAAGTAGCTGTAATAGCCTGCGGCATAGCCCCCTGCG
AAGATGTGGGAGAAGCTGTGTGGGGTACGCACGAAAGTCGGTAATTCCACCACTGCAACC
TGTGCTTTTACCGCTTTTAGAGTATCTAACACAATATTTTCTTTCGGCTCACTCATATGT
AAACGGAAATCGAATAAACCAAATTCTAACTGGCGTAACACAAACATTGCTGCTTGGAAG
TTTTTCGCTTTCAGCAACTGGGTCAATTTCTCTTTTGGTAGTGGCTCGCCTGTTTGGTAA
TGTCCTGAAATAAAGGCAAGGGCATCTTCTTCCCAGCACCAGTTTTCAAGGAATTGACTT
GGTAGCTCAACTGCGTCCCACGGCACGCCGTTAATCCCTGAAACGTCACCCACATCAATT
TCGGTCAGCATATGGTGAATACCATGCCCAAACTCGTGGAACAGCGTAGTAACTTCATCG
TGTGTAAACAGAGCTGGTTTATCGCCAATCGGTTTATTGAAGTTACAGGTTAAGTAGGCA
ACAGGTTTTTGTAATGAACCGTCCGCTAGACGTTTTTGATTGATACAATCGTCCATCCAA
GCACCGCCACGTTTATTTTCACGGGCATATAGATCCAAATAGAATGAGCCACGCAAGCGG
TCAGTTTCATCGAAAATATTGAAAAAACGGACATTCTCGTGATAGCTATCAAATTCTTTC
TGCTCCTCCACCCGCATACCAAAAATGCGTTTCACCAGTTCAAATAACCCCGAAAGCACA
CGTTCTTCAGGGAAATAAAGGCGCAACTCTTCATCGTTGATCGCATATAAGGCTTGTTTC
TGTTTTTCACTATAAAACGCAATATCCCACGGTTGTAATTCGCTTACGCCATAGCTCTCT
TTTGCAAAGGCTTTTAGCTCAGCTAACTCTTTTTTGCCTTGCTCTTTAGAACGATTTGCT
AAACCTTCCAAGAAATCAACCACTTGCGTTGAGTTTTCCGCCATTTTGGTTGCAAGGGAA
AGCTCGGCATAGCTTTCAAAACCTAGTAATTTAGCTAACTCTAAGCGTAACTCAAGGGTT
TCCGCCATAATTGCAGAGTTATCCCATTTACCTGCATTTGGACCTTGATCTGACGCTCGT
GTGTTATAGGCTTCATACATTTTCTGGCGAAGCTCACGGTTTTCACAATAGGTCATCACA
GGCAAATAGCTTGGAAATTCAAGGGTAAAGCGGTAGCCTGATTTCTCTTTACTTTGTGCT
GAAAGTTTCGCCCCTTCAAGTGCTGACTCTGGCAAACCTTTTAGATCCGCTTCGTCTTCA
ATCACAATATCCCAACCCATTGTTGCATCAAGGACATTGTTGCTAAATTGTGAGCTAAGT
TCAGATAAACGAGCAGAAATTTCGCCATAGCGTTTTTGTTTATCTGCTGGCAATGAGATC
CCTGATAACTCAAAATCACGCAAGCTGTTTTCAATCGCTTTTTTCTGAGCGAGTGAATAA
GTGGCAAACTCAGGGCTATTTTTCAGTTTGACATAGCCTTGATATAAACCTTGATGTTGC
CCAACCCAAGTGCTGTATTCGGATAACATCGGCAAACACGCTTGATAAGCTTCACGCAAT
TCAGAGCTATTTTTTACTGAATTGAGATGCCCAACAGGCGACCACGCACGAGAGAGTTTA
TCCCCTGTGATTGCTTGCGGTAGGTAGAAGTTTTCCCACGTTGGTGTATTAATTTGAGAA
ACTTGTTCAATCGTATCACGGCATTGTTGAATTAACTGCTCAATAGCAGGCACAACGTGT
TCAGGTTGAATTTGAGAGAATTTAGGTAAACTTGTGTTGTTTAAAAGTGGATTTGACATT
CGATTTCCTCTTTATTTGATAAAAGTGCGACATCTTACCATTTTAGCGATTATTTTCATT
AGTTGATTGTGATTTATGGGGGAAGCCGTTAAAATTTCAGTTATATACAAACTGCAAACT
GCAAAAAATTAAACACAACCGACCGCTTAGGAAAACGCAATGTCTTTAGATTTATCGGAT
ATTCGACAACAAATCATTCAAATTGACCGCAACTTATTGAAATTATTATCGGAGCGTCAT
CGACTTGCGTTCGATGTAGTGAGAAGCAAAGAGATCACGAAAAAGCCTCTACGAGATATC
GAACGTGAAAAACAACTGTTACAAGAATTGGTTAGTTTTGCTCAAGCGGAAAATTATCAA
CTTGACCCACAATATGTTACGCAAATTTTCCAACGTATCATTGAAGACTCTGTCTTAACA
CAGCAACATTACTTGCAAAATAAACTGAATCAGAATCAAGAAAATGCCACCATTGCATTT
TTAGGTATGCGTGGCTCTTATTCTCATCTTGCTTCTCGCCAGTTTATGAAAAACAGCACG
GCATCTTTAGTGGAACTCAGTTGCGAATCTTTCGATTCAGTTTTTGAAAAAGTTCAGCAA
GATGAAGCCGATTATGGCGTGTTGCCGTTAGAAAATACCACATCAGGTTCTATCAATGAA
GTTTATGATTTGTTGCAACATACAGACTTAACCCTTGTAGGCGAATTAGCTTATCCTATT
AAACACTGTGTTTTAGGAACAAACAATGCTGATTTTGCCCAAGTGGATACCATTTATACC
CACCCACAACCTGCACAACAATGTAGCCAATTTATTCATAGTTTAGATAAAGTGCATATC
AAATACTGTGAAAGTAGTTCTCACGCTATGCAGTTAGTGGCTCGTTTAAATAAACCAAAT
TGCGTTGCGTTAGGTAATGAAGATGGCGGGAAATTGTACGGTTTAAGCGTGTTAAAAAGT
GGTATTGCGAATCAAGAAAACAATATTACTCGCTTTATTGTAGTGTCTAAAAAAACTATC
AATGTTTCGCCACAAGTACAGACCAAAACCTTGTTATTAATGACGACGACTCAACAAGCG
GGTGCTTTGGTTGATGCGTTGATGGTGTTCAAGCAACACGGCATTCGTATGATTAAACTT
GAATCTCGACCTATTTATGGTAAACCGTGGGAAGAGATGTTCTATGTGGAATTAGATGCC
AATATTCACAATGAAAATACCCAAAATGCCTTGAAAGAACTTGAAACAGTGACGAGTTTC
TTAAAAGTATTGGGTTGCTATCCAAGTGAAATTATTGAGCCAGTCCAAATCAACAATATA
AGTTAGGAAATCTCTTAGATATTCCTAGCATGTTACTTATAATGGCAGCTGCCAATTAAT
TTCTTCGACTCCGTGAGAACGAAGGTAATCATTGGTTTTTGAAAAATGGCGACAGCCTAA
AAAGCCACGATGTGCAGAGAGCGGTGATGGGTGAGGGGCTGTGAGAACGCAATGACGAGA
GCGATCGATAAATTGTCCTTTTTTCTGAGCATGGCTTCCCCAAAGCAAAAATACCAGATT
TTCACGATGTAGATTGAGTTGATGGATCACCTTATCAGTAAAGGTTTCCCAACCGATATT
GGCGTGTGAATGTGCTTTTCCTTGCTCAACGGTGAGAACCGTATTTAACAATAGCACCCC
TTGTTTTGCCCACTCAATGAGATAGCCGTGTGATGGTATTTGAAACCCAACATCTTGGGA
TAATTCTTTGTACATATTAACCAGCGAGGGAGGCGGAACAATTCCTGGTTTTACTGAAAA
AGATAAACCGTGTGCCTGATTGGGGCCGTGATAAGGGTCTTGCCCTAAAATAACTACCTT
CACATCTTTGAATTCAGTTAAAGCAAAAGCACTAAACACTTCATTTTGAGGTGGGTAAAT
TACTTTTCCAACTAAACGTTCTTGATGTACATATTGCAAAATATGTTGAAAATAGGGTTG
TGTTTTTTCTTCCCCAATGGCATCAGTCCAACTGTTCATATTCTATCCTATTATTAAATT
GTTAAAAATTAAAATGAACTGTTAACTCTTGTCTATTTTTTAAGCCATCATCAGTTTTTT
TGATAAAAATGCTTAAATTTTTCTCGCTTTTTAAAGGATTAAAGTTAGAATACTCAAAAT
TTTTTGAAACTTTAAACTTTTTTTATAATTTACCCAACATACTAGGAGCTAAAAATGATC
AAAGGTGTACAAATCACTGAATCTACCAACAAAAACTTATTAAACTCTTTCTGGTTATTA
GATGAAGAGAAAAATGAAGCACGTTGCTTAGCAGCTAAAGGTGATTTCCAAGAAGACCAA
ATAGTTGCAATCAGCGAATTAGGTCAAGTTTCATACCGTGAAGTCCCAGTTAATGTTGCA
CCAACCATTAAAGTTGAGGGGGGTCAGCACTTAAACGTAAACGTATTACGTCGTGAAACA
TTAGAAGATGCAGTGAAAAACCCTGAGAAATATCCACAATTAACTATCCGTGTTTCTGGT
TATGCAGTTCGTTTTAACTCATTAACACCAGAACAACAACGTGATGTTATTACTCGTACT
TTCACTGAAAGTTTATAATTACATCTTTTCTCAGACCCTACCGTAAGGTAGGGCTTTATT
GTATCTATTTTGACATAGTAGCAGATATGTTTTCTACTATATCATTATTTTAAACCCAAT
TTCTTCTCAAGATAGTGGATATTCGTTCCACCCTTGCAGAAGTTTTCATCAGAAAGAATC
TGTTTATGAAGTGGGATATTGGTTTTAATTCCTTCCACGATCGTTTCTGACAATGCATTT
TCCATACGACGAATTGCAATATCACGATTTTCAGCAAAGGTAATCAATTTACCAATCATT
GAATCATAATGCGGTGGAACAGAATAGCCCGCATAAATGTGAGAATCCCAACGAACACCT
AATCCACCTGGAACGTGTAAACGGGTGATTTTACCCGGTGATGGTAAGAATGTACTTGGG
TCTTCCGCATTAATACGGCATTCAATCGCGTGACCACGTACTTTAATATCTTCTTGTTTA
ACTGAGATTGGTAAACCTGCAGCAACACGAAGCTGTTCTTTTACAAGGTCAATACCTGTA
ATCATTTCTGTCACAGGGTGTTCCACTTGTAAACGGGTATTCATTTCAATAAAATAAAAC
TCGCCATTTTCAAATAAAAATTCAAATGTACCTGCACCACGATAGCCGATTTCACGGCAC
GCATTCGCACAACGTTCACCGATAAATTGACGTAATTCAGGGGTAATGCCTGGTGCTGGA
GCTTCTTCCACCACTTTTTGATGGCGACGTTGCATAGAGCAATCACGCTCTGCTAAATAA
ACCGCATTGCCGTGTGTATCTGCAAGCACTTGGATTTCGATATGGCGTGGATTTTCAAGG
TATTTTTCCATATAAACCATATCGTTATTAAAGGCTGCTTTCGCTTCTGCTTTGGTCATC
GCAATAGATTCTTCCAAATCTTTTTCGTGATGAACCACACGCATACCACGGCCACCGCCG
CCACCAGATGCTTTAATGATCACTGGATAACCAATCTTCTGTGCAATTTCTTTATTTTTG
GCGACATCATTACCGATAGGGCCACCAGAGCCAGGTACACAAGGTACGCCTGCTTTTTTC
ATCGCATTAATTGCAGAAACTTTATCGCCCATTAAACGAATTACATCTGCTGTTGGACCA
ATAAAGATAAAGCCTGAATTTTCTACTTGTTCTGCGAAGTTTGCATTTTCAGATAAGAAA
CCATAACCAGGGTGAATCGCATCAGCACCAGTTACTTCTGCAGCGGCAATAATCGCAGGA
ATATTTAAGTAACTTTTTGTCGATGGCGCAGGACCGATACACACTGTTTCATCCGCAAGG
AGAACGTGTTTCAACTCACGGTCTGCCGTTGAGTGAACAGCAACCGTCTTAATGCCAAGT
TCACGGCACGCACGCAGAATACGCAATGCAATTTCGCCACGGTTTGCAATGACAACTTTT
TTTAACATAAGACAATGTCCTTAGTTGAACAAGCGGTCACTTGTTTGCAAAATGTTGCAA
CAATCTGACCGCTTGTAAGAAATGAATTATTCAATAATGAAGAGTTTTTGATCAAATTCA
ACCGCTTCGCCATCGTTTACAAGGATTGCTTTGATTACCCCTGCTTTGTCTGACTCGATA
CGGTTCATCATTTTCATTGCTTCAACGATACAAAGTGTATCGCCTACTTTCACGGTTTTG
CCCACTTCAACAAATGGTGCAGCTTCTGGGCTTGGGCTACGGTAGAATGTCCCTACCATT
GGTGAAAGAATAGCGTGGCCAGCTACTTCCGCTGTCGGAGCTGGAGCTGCTGCAGGTGCG
GTTTGAGCTGCTGGTGCAGGGGTTGCTGCAGGTGCTGGCGCTGCTTGTGGTGCAGCAACA
TATTGTACTGCCGCAGGTGCAACTGCTGGTGCTGCACGGCTAATACGTACTGTGCCTTCT
TCTTCAGACACTTCTAATTCAGTAATGCCTGATTCTTCAACTAACTCGATAAGTTTTTTA
ATTTTGCGAATATCCATAATGAGATCCGTATTTGAATGTAAAAATAAACAAACTCCATGT
TCAAAGAACATAGAGCAAAATTTTGCGTAGATTACCTGAAATTTTATTAATTTGCGACGA
AAATCTGATAAATTTGCCGAATTTATTAGCAAATTTGCCACTAATCGTAGCAGTTCAGTT
TTCTTTTTTTACTTCAGACAACAAAAAGTGGATTTATTTCCCACTCTTTAGAAATTGAAT
AGCATAATCTAAGGCGTAATCGTAACCTTTTGCCCCTAATCCACAAATCACGCCTTTTGC
GACATCACTTAAATAGGAATGATGACGGAAAGGTTCACGGGCGTGTACGTTGGATAAATG
GACTTCAACAAAAGGAATAGCAACTGACAATAAAGCATCACGCAAAGCAACGCTGGTATG
AGTAGACGCACCGGGGTTAATGATAATGAAATCGGTATTTTGGAATGATTGATGAATACG
GTTAATAATCGGCTCTTCGCCATTTGCTTGAAAATACTCTAGACAATAGCCTCTTGCCTT
CGCTAATTGTTGGAGGTGGTTTTCAATATCGGCTAAGGTTTGTGAACCATAAATATGGGG
CTCTCGTTTCCCTAGCATATTTAAATTAGGTCCGTTTAATAACAAGATTTTTTTCATTAT
ATTATCCTTACAAGCGGTTAAAAATGAGCAAGATTTTGCAATGTTATCAAATTCTAACCC
TCGCCCCTTGTGGGAGAGGGGAGAGAATTTAGCTACTTATGTTGTAATTACTTTTATCAT
TCAACATTCGAACAACTTAATGGATATAAATTCAATTTTTCCATCAGCACTCTATCGCCA
TCTTCTTCTGGGTTTTCCGTCGTTAATAATTTATCCCCATAAAAGATCGAGTTTGCGCCG
GCCATAAAACACAAGGCTTGCATGGCTTCTGGCATATTGCTACGCCCGGCTGAAAGGCGA
ACATAACTTTTTGGCATCGTAATACGCGCAACAGCAATGGTTCTCACGAATTCTGTCCAA
TCGAGATCTTCTGCATTTTCAAGTGGTGTGCCTGCCACTTTAACCAATTGGTTAATCGGC
ACGCTCTCTGGTTGAGGATCAAGATTGGCTAAGCTGGCGATAAGTCCGGCTCGTTCAGCT
CTTGTTTCATTCATACCAACAATACCGCCGCAACAGATTTTTAACCCTGCGGAGCGCACT
TTACCTAAGGTATCCATTCGATCATCGTGAGAACGAGTGTGAATGACCTGATGATAGCGT
TCCGGATCGGTATCTAAATTATGATTGTAGTAATCTAATCCGGCTTCTTTTAAATCTTCC
GCCATACCTTCTTCTAACATACCGAAAGTACCGCAAGTCTCTAAACCTAGGGATTTGACC
GCTTTAATGATGGCGGAGACCGTCTCAATATCTTTAGGTTTAGGACCTCGCCACGCTGCT
CCCATACAAAAACGGCTTGCTCCTCGAGCCTTGGCAATTTGGGCTTTCTCAACAATATAG
TTCACATCAAGCATACTTTGCTTTTCAACACCCGTGTCATAGCGGGCAGATTGTGGGCAA
TACTCACAATCTTCAGCGCAACCGCCCGTTTTAATGGAAAGTAGCGTAGAAAGTTGAATG
GCATTTGGATCAAAATGTTGTCGATGAATTTCTGCCGCCCGAAAAACTAAGTCCATAAAA
GGCAAATCAAAAAGTTCTTCAACTTGGCATTTACGCCAATATTGTGCCGTTGGATGCGGC
GTGAGCTCATTTTTGGCTTTTAAACGTAGCGAATAGGTCGTCATACAAGATCTCCAAAAA
AGAGGCACAAGCCGTTGCTTGTGCCATTCAGTGCGAAAATTACTCTTCGATAGAACGTAA
TAAGTCGTTAAGACCCACTTTACCTAATGTTTTCGCATCCACTTTTTTCACGATCACTGC
ACAGTATAAGCTGTGTGAACCATCTTTTGACGGAAGGCTACCTGAAACCACCACAGAACC
GGCAGGAACACGACCGTAATGGATTTCGCCTGTTTCACGATCATAGATTTTGGTTGATTG
ACCGATAAACACACCCATTGAAATCACACAGCCATCTTCAACAATCACACCTTCTACGAT
TTCAGAACGTGCGCCGATAAAGCAGTTATCGCCGATAATGGTCGGGTTTGCTTGTAACGG
CTCTAACACACCGCCGATACCTACGCCACCTGATAAATGCACGTTTTTACCGATTTGCGC
ACAAGAACCCACCGTTACCCAAGTATCCACCATTGTACCTTCGCCAACATAAGCACCGAT
GTTCACAAATGATGGCATTAACACCACGTTTTTCTCGATGTGTGAACCTTGACGCACAAC
GGCACCTGGAACAGCACGGATACCATCTGCTTTGAACTGCTCTTCGCTATATTCACCGTA
TTTGGTCGGCACTTTGTCGTAGTATTTAGTTTCTGCACCATCAATGATTTCGTTGTCGTT
GATACGGAATGAAAGTAAAACCGCTTTTTTCACCCATTGATTAACAACCCATTCACCATC
AATTTTTTCTGCAACACGCAGTGAACCATTATCTAATCCCTTAATCACTTCTTCGACAGC
CGCACGAGTTTGTGCATCAACAGTTTTTGGAGTAATTTCAGCACGACGCTCGAACGCCGC
TTCAATAATTGCTTGTAATGACATTTGCATTTCCTTCTTGTAAGTTAAATAAAAACGGCG
AACGTTTTAACATATAAGCGATGGGATTGCTACTAAATTTCACAAAATAATGTAATAGAT
ACATATAAGCGGCATGATTCTACGGATTTTTTACAAATCCAGATTTTCTCTTTGACTAGT
TACTTCAAAATCTGTAATATTCGCACCCTATGCAAAAGGTAAAACTACCCCTAACTATTG
ACCCATATAAAGACGCTCAGCGTCGAATGGACTACGAAGGCTACATTTCTGCGAACCTAC
TTAGCCGTTTGGGTGAATCTGTTGGTCAAATGCTGGGCGATGCACAAGTTACTTTATCGT
TATATGTTGATCCGCAAAAACTCACAGTGGTTAAAGGCACTGCGAAAGTTGATGTGGAGC
TAGACTGTCAACGTTGTAGTAACCCATTTACGCAAACACTCGACTGCACATTTTGTTTCA
GTCCAGTGTCTAATATGGATCAGGCGGACAATTTGCCCGAGATTTATGAACCAATTGAAG
TTGATTCTTTTGGTGAGATAAATTTGCTAGATATGATAGAAGACGAATTCATTCTGTCAT
TACCCCTAGTGCCGATGCATACCGATGAACACTGTGAAGTGTCCGAAAGCGAATTAGTTT
TTGGCGAATTACCAGAAGAACTGGCAAAGAAACCAAATCCTTTCGCAATATTAGCTAATT
TAAAGAAAAACTAGATCTAGTAGGAGTATAGCCAATGGCTGTTCAACAAAATAAGAAATC
TCGTTCACGTCGTGATATGCGTCGTTCACACGATGCATTAGCCACAGCTGCAGTATCTGT
AGATGCGCGTGGCGAAACCCACTTACGTCACCACGTTACCGCTGACGGTTATTACCGTGG
TCGTAAAATCAAATAATCAATTGGATCTCGTAGAGGTTTAAATTGACTCATCTAACTCTT
GCGTTAGATGCGATGGGCGGGGACTTTGGTCCCCGTATTACTATCCCCGCATTATCACTT
GCGTTGGCTCAACATCCAATACTCAGTTGCATCTTGTTCGGCGACCAAGCTGAAATATCC
CCCTATCTCAATAAACTTTCTCCCGATATTCAACAACGTATCGAATTAGTCCATACAACA
AAAGTGATCGAAGCAGACTTGCCTTTTGTGCAAGCGATTCGTCAAAGTAAAGGCAGTTCA
ATGCGTTTAGCGATTGAAGCGGTAGAAAATGGAAATGCTCAAGGCTGTGTAAGTGGCGGA
AATACAGGTGTACTAATGGGGCTGGCAAAACAATTGATTGAACCCTTGCCAAACATTGAA
CGTCCCGCATTAACATCTTTGATTCCAACAATTAACGGCAACTCAAGTGTGATGTTAGAT
CTTGGTGCAAACGTTGAAGCAGATAGTGAACTATTGCTTCAGTTTGCGGAAATGGGCAAT
GTGTTTGCAGAAGTGATGTTGGATTTGGTCTATCCACGTTTAGCGTTGCTGAATATTGGA
ACAGAAGAGCATAAAGGAACACAGCAAATTCGAGATGCTCACCAGCAATTAAAACAATGT
AATCATCTAAATTACATTGGCTTCTTAGAAGGGGATAAATTAATGAATCATCTTGCTGAT
GTGATTGTCTGCGATGGATTTAGCGGTAATGTTGCACTTAAAACACTTGAAGGTGCGGCA
AAAAATATCCTTTCACTCTTTAAAAAAATAACGGAAGATTCACATCTTTGTCGCAATACC
AAACGTTATTTACTACGTTTAATCTTTTATCGTTACTATAAAAAGCTACAACAGATCAAC
CCTGATCGCCATAACGGTGCCACACTGCTCGGCTTATCGTCCGTGGTTGTAAAAAGCCAT
GGTGGGGCAAGTGAGCGAGCGTTTTTCTATGCAATTGATTACGCCAAACAACAAATTAAA
AATAACATCCCTACAAAAATCTCCCAAAGACTTATTCTAAACAATTAAGCTCGCTGTATC
ACAGGTAAAGTTTTATTCAGAAAAAACTTTTCTTTTTTTTAAAAATCGCTACTATACGCC
GTCCTCAAATATAACCCAACATTTGAGGCGTTGTTTCCAACCTATCCAATCCTAGGGAGC
AATAGGGTAAAAACAAAAAAGCTGAAACGCTTTTTTTAATAAGTAGCGAGTCAAATGCCC
CAAGGCATCTTATCTTTCAGGATAAGAAAGCTTAGGCTTCCCGCAAGGCACCCGACTTAT
TTTTTTAACCTCTTATAGAAGGTCTATTTTCAAATGACAACAATTCCTGTAAATCCGATC
AATCAAGCAACTAACGAATATTACTTAACTCGTCAAAACGAAATGGAATCGAATGTTCGT
AGTTATCCTCGTAAATTACCGCTTGCAATTGCAAAAGCACAAGGTTGCTGGGTCACTGAC
GTTGAAGGTAACGAATATTTAGATTGCTTGGCTGGTGCAGGTACTTTAGCACTCGGACAT
AATCACCCAGCCGTTATTCAGGCTATTCAAGAGGTATTAGCAAGTGGTTTACCGCTTCAT
ACCCTTGATTTAACTACGCCGTTAAAAGATGCTTTTACCGAAGAACTACTCTCTTTCTTC
CCGAAAGGTGAATACCGTTTACAATTCTGTAGCCCTTCTGGTGCGGACGGCACAGAAGCA
GCAATTAAATTAGCGAAAACCTATACAGGTCGCGGTAATGTAATTGCATTCTCAGGTGGC
TACCACGGTATGACCCACGGTTCGCTCTCAATGACAGGTAACCTTAATGCGAAAAATGCC
GTGCAAAACTTAATGGCAGGCGTACAGTTTATGCCATATCCACACGAATACCGTTGCCCA
TTAGGTATCGGAGGTGAAGAAGGTGTTGATGCTTTAACTTACTATTTTGAGAACTTTATC
GAAGATGTTGAAAGCGGTGTGGTAAAACCAGCAGCTGTTATTCTTGAAGCAATTCAAGGT
GAAGGCGGTGTAGTGACTGCACCAGTGAAATGGTTGCAAAAAATCCGTGAAGTAACGAAA
AAACACGGAATTGTGTTGATTTTAGATGAAGTTCAGGCAGGGTTCTGCCGTTCAGGTAAA
ATGTTCGCCTTTGAACACGCAGGCATTGAGCCAGATGTTGTGGTAATGTCAAAAGCTGTA
GGTGGTAGCTTACCGCTTGCTGTACTTGCGATCAAAAAAGAGTTTGACGCTTGGCAGCCA
GCAGGACACACAGGTACATTCCGTGGTAACCAATTAGCAATGGCAACAGGTTCAAAGATC
AATGGAAACCGCCGTACAAGCGGTAAGTAACTGGCTACAAAATGAAAAAATGTACACGGG
CGGTAGCATTAAACAGCTACGCTCAGAAATTGCCTTTAACCCATCAAAAGAAGGCTTAGG
CGTTGCTAAATCCCTAGATCGCTTACTTGAATTATTCCTCAACAAAAGTTTAAAAGTACA
CCACCCACACTCTTTGGCTCATTTACACTGTCCAACAATGGTCACCAGCCAAATCGCCGA
AGTATTAATCAATGCCACCAATCAATCAATGGACTCTTGGGATCAAAGTCCAGCAGGTTC
ATTAATGGAAGTGCAACTCATCGAGTGGTTGCGTGAAAAAGTAGGCTACGGCAAAGGACA
AGCGGGTGTTTTCACTTCTGGCGGTACGCAATCTAACCTAATGGGCGTATTACTTGCTCG
TGATGCGTGCATTGCAAAACACTGGAAAAATGCCGACGGCACAGAATGGTCAGTGCAACG
TAACGGTATTCCGCCTGATGCAATGCAAAAAGTAAAAGTGGTTTGCTCGGAAAATGCACA
CTTCTCTGTGCAAAAAAATATGGCAATGATGGGAATGGGGTTCCAATCTGTTGTAACTGT
ACCGTGCAATGAAAATGCCCAAATGGACATCAATGCGTTGGAAGCGACCTTAGCCAAACT
TTATTTAGAAGGCAATGTTGTGGCTTGCGTTGTGGCAACAGCAGGCACAACGGACGCAGG
GGCGATCGATCCACTCAAAGCCATTCGTGCGATTACCAACAAATTCGGTGTTTGGTTACA
CGTTGATGCGGCGTGGGGCGGTGCATTACTGCTATCCAATGAATATCGCCATTTCCTAGA
CGGTATCGAACTCACCGACTCAATCACCCTTGATTTCCACAAACACTTCTTCCAAAGTAT
CTCTTGTGGCGCGTTTTTATTAAAAGATGAAAACGAATACCGCTACATCGACTACAAAGC
AGATTATCTCAACTCAGAGTATGACGAAGAACACGGTGTACCAAACTTAGTGGCAAAATC
ACTACAAACCACCCGTCGTTTTGACGCATTAAAATTATGGTTTACTGTGGAAGCCCTTGG
TGAAAATCTTTACGGTTCAATGATTGACCACGGCGTGAAATTAACTCGTGCCGTTGCAGA
CTACATCAAAGCGACCGACGGCTTAGAGCTATTAGTTGAACCTCAATTTGCTTCCGTGTT
GTTCCGTGTTGTACCGCAAGGCTACCCAGCAGAGTTTGTTGATACCTTGAACCAGAACGT
TGCAGATGAACTCTTTGCCCGTGGCGAAGCGAATATCGGCGTAACCAAAGTGAACAACAT
ACAATCGCTAAAAATGACCACTTTAAGTCCAATTGCGACCTTAGAAAACGTTCAGGCTTT
ATTAGCTCAAGTATTGAGTGAAGCAGAGCGTATCAAAGATGCAATTGCAAAAGGTGAATA
TACACCGGCGATTGATTAAACATAAAGAGTTTCTAGGATGATGAATAAAAATTAATTTAT
ACGCTATAAAACGAATAAGAAATCATCAATAACTCTTTTATTTAGTTCATTTTTAGTTAA
ATTCATGCTAACCCTATAAAATAGATAACACCCTATTTTATAGGGTAATTTTTTATTTAT
CCCTAAGATTTAAACAATTAGTAAGCTGATAGGAAAAAGATGACAAACAGCAGATTGCGT
ACTACCATATAGCCCAATTTTATTGGATAACGAGTTCAAATGATGCACCGTAGATTTCAA
ACCATTGCGATTGTCGGCAAACCTCGTCACGATATAGCTTTAGAAACGCATTTAGCTGTG
TATAACTGGCTAAAAGATCGTAAATATAATGTGTTAGTCGAAGAAAAAATTGCCACTCAA
CTCAATTTAGCTAACCCGATGAACATTGCAGAAATTGGAAAATGGGCGGATTTAGTAATT
GTGATTGGTGGTGATGGTAATATGCTGGGTATGGCTCGGCAATTAGCGAAATATCGTGTA
CCACTGATTGGCATTAACCGTGGAAATCTTGGTTTTTTAACAGATATTGCCCCTCAAACA
GCCTTTGAGCAACTGCATAGTTGCCTTGAGCGTGGCGAGTTTATGATTGAAGAACGTTTC
TTACTTGATGCGAAAATTGAGCAAAATGGTAAGATCATTGAAGCAAATAATGCCCTCAAT
GAAGTTGTCGTTCACTCTAGCCAAATCGCTCGTACTATTGATTTTGAAGTGAGTATTGAT
GGCAAATTTGCTTTTTCGCAACGTTCCGACGGGTTAATTATTGGAACACCTACAGGTTCA
ACCGCCTATTCGCTTTCCGCCGGTGGCCCAATCTTAACCCCTAATTTAAATGCGATTGCT
CTTGTTCCGATGAACCCACACAGCCTTTCTTCTCGTCCTTTGGTTGTCGATGGCGATAGT
GTTATTTCAATGCGTTTTGCTGAGTACAATCAGTCAAATTTAGTGATTAGCTGTGATAGC
CAACGTTTACTGCCGTTTAGCCCTGATGAACGTATTCTTGTGCAAAAAAGCCCGGATAAG
TTGCGTCTATTGCATTTAAAAGATTACAACTACTTTAATGTTTTAGGCTCAAAATTGGGC
TGGTTGAGTAAGTTATTTTGACATAATATGTTTCAAAAAATTGGCATAGCGACTATTTTG
TCTACTATGCCCCAATATTGCTGGGAATAATCCCCTAAATGATTTCTTAAAATTTTAATT
TTTGTACGACTATCGTATAGCATCAGAAGTTGCATTTAGCGCCTGACGCTGTGCTTCAAA
CAACTGCTCAATCCCTTTCTGTGCTAAATCAAGGAGTTGCAATAATTCCATATGGCTGAA
CGGTTCACCTTCGGCAGTGCCTTGTACTTCCACTAAACGACCGTCTTCAACCATCACCAC
ATTCATATCGGTTTCTGCGTTAGAGTCTTCCACATATTCCAAATCGCAGACCGCTTGCCC
ATCAACAATCCCCACAGAAATTGCTGCCACCAATCCTTTCATCGGGTTTTCTTTCAATAA
GCCATCGGCGATCAATTTGTTAATCGCATCGTGTAACGCAACGCAAGCCCCTGTGATAGA
CGCTGTGCGTGTACCGCCGTCGGCTTGTATCACATCACAATCTACCGTAATCGTACGCTC
ACCTAAGGCTTTCAAATCAACGACAGCACGCAAAGAGCGAGCGATTAAACGCTGAATTTC
CATTGTACGACCGCCTTGTTTGCCTTTCGCCGCTTCACGTTGGGTTCGGCTATGGGTTGC
TCTTGGCAACATACCGTATTCGGCTGTCACCCAACCTTGTTGTTGCCCTTTGAGAAAACG
TGGTACAGTTTCTTCGACAGTGGCATTACACAGCACTTTGGTTTCACCAAATTCCACCAA
CACAGACCCTTCGGCATAGCGAGTATAGTTACGAGTGATTTTTACAGGACGAGTTTGATC
AACAGGACGATTATTTGGACGCATATTTATTCCTTTTCTCTAAAAAATTTCCCCTATTCT
AGCAGAATACCAAGTACAATATGCCAAATTTTGTAACAAAGAGAAAAGAGTACAATGATT
TACAGTATGACCGCTTTCGCCCACCTTGAGCTTAAAAAAGAGTGGGGTAACGCCGTATGG
GAAATCCGTTCGGTTAATCAACGTTTTTTAGAAACTTATTTCCGTCTGCCTGAAGCCTTT
CGCAATTTGGAAATGACCTTGCGTGAACGTCTGCGTACGACACTAACCCGTGGTAAAGTA
GAGTGTAGTTTACGCATTGAATCAAATGCTAATCAAAACAATGGCTTAGCTTTAAATCAA
GAGTATGCCAAACAGGTGATAAGTTCATTACAATGGCTAAAAGAAACGGCTCAAGAAGGC
GAAATTAACTTGGTGGATATTCTGCGTTTCCCTGGGGTTGTCGATAACCAAAATCAAGAT
CTCGACCAGATCAGCCAAGATTTATTATACGGTTTTGAGCAGATCCTTACAGAATTTATC
GCAATGCGTGGACGTGAAGGGGCGAATTTACAAGCCTTAATTCAACAACGTTTAGACGCT
ATTGCCGCAGAAGCGACAAAAGTACAGGCTCAAATGCCGAGCGTTTTACAGTGGCAAAAA
GACCGCTTGCAACAGCGTTTTGATGAACTGAACTTGCAACTTGATCCACAACGTTTAGAG
CAAGAAATGGTACTACTGGCTCAAAAAGTCGATGTGGCGGAAGAGTTAGACCGATTACAG
CTACACGTCAAAGAAACCACGTCTATTTTGAAAAAAGGCGGTGCAGTTGGACGTAAATTA
GACTTTATGATGCAAGAGCTAAATCGTGAAGCGAATACGCTGGCATCAAAATCGATTAAC
GCTGATGTCACTAATTCTGCCGTTGAGTTGAAAGTGTTAATTGAACAGATGCGTGAGCAA
ATTCAGAATTTGGAGTAGTCAATGAGTCAGACCTTAACCCCATTTCATACCTTTCATTTG
CCCGCAAAAGCGTCGGTCATTATTGAGTTCAACAGCGTTGAACAACTATTAACCGAATGG
CAAAAAGCCGATCACGCACAACAACCTATTTTGTTGCTAGGGCAAGGCTCTAATGTGCTG
TTTTTAGACGATTTTGACGGTACAGTATTAGTCAATAAGCTCAAAGGGATCGAACATCGT
CAAGACGATCACTTTCACTATCTACGGGTCGCTGGCGGTGAAAATTGGCACGAGTTGGTG
CAATGGACGTTGAAACAAGGAATTGGTGGGCTTGAAAATCTGGCGTTAATTCCTGGTGTT
GCTGGCTCTGCACCGATTCAAAATATCGGGGCTTACGGGGTGGAATTTGAACATATTTGC
GATTATGTCGATGTACTAAATCTTAAAACGGGTGAGCTGTTCCATTTAACGAAAAACGAG
TGTGAGTTTGGCTATCGAGAAAGTGTATTCAAGCATCAATATCGTGAGCATTATGCGATT
GTGGCTGTCGGTTTGAAGTTAGCAAAGGCGTGGCAACCTGTTTTAAATTACGGTTCTTTG
GCACAATTTGATCCAAACACAGTAACGCCACAGCAAGTGTTTGATGAAGTCTGTACCGTA
CGCCGAACGAAATTACCAAATCCTGATGAGTTTGGTAATGCGGGTAGTTTCTTTAAAAAC
CCCGTAGTGGAATTTGCAAAATTTCAACAGATTCAGACCGCTTACCCGACTATTCCATAC
TATCCGCAAGCGGACGGTTCGGTCAAATTACCTTCGGGCTGGTTGATTGACCAAGCAAAT
TTAAAAGGTTTCCAAATTGGCGGAGCGGCAGTTCATACCCAGCAAGCACTGGTGCTGATT
AATAAAGAGAATGCCACTGGGGCTGATGTTGTGGCACTAGCCAAAGAAGTCCGTCGTCAA
GTCCGTGAAAAATTTGGCGTGGAATTACACCCAGAAGTACGTTTTATGGGACGACAGGGC
GAAGTGGATAGTGAATTTGTGACAAGGTAATTGGCAATGGGATTTGATCAACATTTAATT
ACATCGGCATTAACGCAAGGACAAGCTCTTGTATTTAAAGAGATTGACTCCACCAACGAA
TACCTACTGACTCACTATAAAACCTTGCCATCAGGCTCACTTTGTGTTGCAGAGTCCCAA
ACGGCGGGGCGTGGCAGACGTGGACGGCAGTGGTATTCACCTGAAAGTCAAAACGTTTAT
TTTTCAATGTTATGGCACTATCCTTCATTGGATATTCCACAGCTCTCATCACTAAGTTTA
GTGGTCTCAGTATTAATTGCCGAGACCTTCCAAACACTGAACGTACCGCATATTCAAATT
AAATGGCCCAATGATATTTACTATCAAGGTAAAAAAATGGGGGGCATTCTAATTGAGAGC
CGTGTCGATAAAACGGGAATTTACCTTGTGATTGGCATCGGCTTGAATTTAGGAATGAAC
ACTGTCGATAAAAATGTGGTAACGCAGGCTTGGAGCGATCTCTCAGAACATCAGATAGAT
CGTTCCCAACTGGTTGCTGAGCTAGCTAAACATTTACAAAATGCCCTAGTGACTTACCCA
CAAACCACCTTTGAACCCTATGCGGAACGTTGGCAACAGTTTGATATTTTCCGTCATCAA
GCGGTTAGATTAATCACTGAAAATGAAGAAATTCATGGGATCTCCCTTGGGATTAATGAA
GAAGGGGAATTGATTTTACAGCAAGGAGAAATTATCCGCCGTTTTGCGACAGGTGAAATG
TCATTGAGAGGAAACTAATCGTCCCTATCTCAATTCATATTTTAGGGATGCCGTAATCAA
AAGAGTTAGTGAAAGTTAGAAAAACAGAACCAACTCTTTTGTCCACTATGCTTTTTTAGG
CTGTAAAAATAGTTATATACTTTCTAGTTGCTTGCTTCGTTGAAAAATGAATTGAATTAA
CGTATTATCAACATCTATCACTACTTTTCCCTTAAATACATGAAAGCACTATTCATCTTA
CTCGGTTTTATCTCAATGATATTAGGTTTAATCGGTGTTGTTGTACCTGGATTACCAACC
ACCCCGTTTTTGCTTTTAGCATTATATTGCTTTGGCAAAGGTTCTGAACGACTAACACAG
TGGTTCTTATCTACCACTATCTATTCCAAATATCTCAAGTCTTTCGATCAAACACGAGCC
ATGACACTTAAACAGAAAATCAGTATTTTGGCGTTTTCTGTGCCATTCTGTATTTTTGCT
TTCTTTGTAATCCCTCACATCATCGGCAAACTGATCTTAATTGCCGTTATTATCTTTCAA
TATTATTACTTCATCTTTAAGATTAAGACTTTAGAAAAATAGGCTCTCAAGGTAAAATAA
CAAGCTGTCTAAATTTGCAAAAAGAGAAAGAAAATGACCGCTTGTTTAAGCAAAGAAATC
TTAAAAATTGGCTTAGTTTCCGTGTCTGACCGAGCTTCTGCCGGTGTTTATGCCGATCAA
GGCATTCCTGAATTACAGGCTTGGTTACAAACTGCCATTACCACACCTTTTGAGCTTGAA
ACTCGCCTAATCCCTGATGAACAAGCACTTATTGAGCAAACATTGATTGAATTAGTCGAT
AACCACGCTTGCCATTTAGTCCTAACCACAGGCGGTACAGGCCCTGCTAAACGTGATGTC
ACGCCCGATGCGACCTTAGCTGTTGCCCATCGAGAAATGCCTGGCTTTGGCGAACAGATG
CGACAAGTGAGTTTACATTTTGTACCAACGGCTATTCTCTCTCGTCAAGTGGGGGCAATT
CGACATAGCTCACTGATTTTAAACCTACCAGGACAGCCAAAAGCAATTAAAGAAACTTTG
GAAGGGGTGAAAGATCAAGATGGAAAAGTGCTTGTTCGTGGTGTTTTCAGTGCAGTTCCC
TACTGTTTACAACTTTTAAGCGACATTTATATTGAAACTTACCCTGAAATTTGTGAGAGT
TTTAGACCGAAATCAGCAAGAAGATAGGATAACTTATGAAAAAAATTGAAGCCATTATTA
AACCATTCAAATTAGATGATGTCCGTGAAGCATTGACGGACGTGGGCATTACGGGAATGA
CGGTTACTGAAGTGAAAGGCTTTGGTCGTCAAAAGGGGCATACGGAGCTTTATCGTGGGG
CAGAATATGCGATTGATTTTCTGCCGAAAGTAAAATTAGAAATTATTGTGGCTGATGAGC
AAGTTGATGAATGTATTGAAGCGATCATTGATACGGCACAAACAGGCAAAATCGGCGATG
GTAAGATTTTCGTGTATGATGTAGAACGTGTTATTCGTATTCGTACGGGTGAAGAGAACG
AAGAAGCAATTTAAGGAATAAAATGAAAAAAACAGGTTTATCGTGGTTGTGGTTAAGTGC
CGTGGTATTAATCACAGATTTATTGAGCAAATACATTGTGGTACAACGCTTTGAGCTTTA
TGAAAGCGTGAATGTTCTGCCGATCTTTAATCTTACGTATGTGAGAAACTATGGGGCGGC
GTTTAGCTTTTTAGCGGATCATTCAGGCTGGCAAAAATATTTCTTTTTAGGTTTAGCCAT
TGTGATCTCTATTGCATTGATTGTAATGCTGTTTAAAAATAAAGCAGAACTTAAACTGCA
AAATGCGGCTTATGCTTTGATTATTGGTGGGGCAATCGGCAATGCGATTGATCGTGCTTA
TAATGGCTATGTGGTTGATTTTTTAGATTTTTATTGGGACATTTATCACTATCCTGTATT
TAACATTGCCGATATTGGTATTGTGGTGGGGGCAGGATTGCTGATTTTAGAATCCATTTT
AGAACATCGTAAAAGTAAAAAGAGTAATTAAATGAACATTATTTTAGCGAACCCAAGAGG
GTTCTGTGCAGGTGTAGATCGTGCTATTTCAATTGTAGAGCTTGCCTTAGAAATTCACGG
TGCGCCGATCTATGTGCGTCACGAAGTTGTACACAATCGCTTTGTGGTGGACGGATTAAA
AGCCAAAGGGGCGATATTTGTTGAAGAGCTTGATGAAGTGCCAGATGGTGCTATTGTGAT
TTTCTCTGCACACGGCGTTTCTCAAGCGGTTCGCCACGAAGCCAAACGTCGTGAATTGAA
AGTTTTTGACGCAACCTGCCCGCTTGTAACCAAAGTGCATATGCAAGTCGCTCGAGCGAG
TAAGAAAGGCACAAAAGCGATTTTAATCGGACACGAAGGACACCCCGAAGTCGTCGGCAC
AATGGGGCAATATGATAATGAGAAAGGTGGCATTTTCCTTGTAGAAGATGTGGAAGATAT
TGCTAAACTTGGCTTAAAAGAAGATGAAGATCTTACTTTTATGACCCAAACCACCTTATC
TATTGACGATACAATTGATGTGATCGAAGCCTTAAAACAGAAATACCCTGCAATTCAAGG
TCCGCGTAAAAATGATATTTGTTATGCCACCACGAACCGTCAGCAAGCGGTAAGAGAATT
GGCAAAATTAGCACAGTTAGTGCTAGTAGTTGGATCTAAAAACTCGTCCAACTCAAATCG
CTTAGCCGAGTTAGCTTCTCGAATGGGAACACCCTCACAGTTAATTGATGGGCCACAGGA
CATCGATCCAAACTGGCTACAAGGGGTGACAACGATCGGCATTACCGCGGGTGCATCTGC
CCCTGAAGTGTTGGTGCAGTCTGTGGTTGAACACTTAAAAACACTCGGTGTCACCAAAGT
TGAAGAACTGGAAGGTTGTGAAGAAAATACCGTTTTTGAAGTGCCAAGAGAGCTACGCAT
TACGGAGGTAAACTGATGAGTCGTTTTAGAATTGAATGGGAATGCCGTCGTGGTATGCGT
GAATTAGATAAAATGATTATGCCGTTTTATCAAGAACATTTTGATAGTTTGACCGCAGAG
CAACAGTACACTTTCGTGGAAATGCTTCGCTATACCGATCCAGAGCTGTTCCGCTGGTTT
ATGAATCAAGACACACCTCCAACAGAAGCGTTACAAGAGATGGTGAGATTGATTCAATCG
AAATTGGTCTATTGAGTAATGATATGTAGGTAAAGTATTTAGCATGTTAGATAAAATGGT
TGTTTATAATCCCTGTTTGTGTGTGGGAAAACCCAAAAGAACTATAGAAATATTTTCTTT
GGAGCTAACGTTGATCAGCCCCTATTATTAAGACTTATATCATTATCTAAATGAAAAAAG
AAAAATCCGAATTTCCCTTGGCACAATCTCGTGTGGATGCCCCTTTTGCCAAAGGCGTGT
TGGCGTGGTATCAGCAATACGGGCGTAAACATCTGCCGTGGCAACAAAATAAAACCTTGT
ATGGCGTTTGGCTATCTGAAGTGATGTTACAGCAGACTCAAGTGGCAACGGTTATTCCCT
ATTTTGAGCGTTTTATTCAACGTTTTCCCACTATTATTGATTTAGCGAATGCACCCATTG
ATGAAGTGTTGCATTTATGGACGGGGTTAGGCTATTACGCAAGAGCAAGGAATTTGCATA
AGGCTGCACAACAAATTAGAGATGAATTTGGCGGTCAATTTCCGACAGATTTTGCTGATG
TGTTTGCACTTTCAGGTGTCGGCAGAAGTACGGCTGGGGCGGTACTCTCTTCGGTACTTG
ATGCACCTTACCCGATTTTAGATGGCAATGTTAAACGTGTGCTTTCTCGTTATTTTGCGG
TTGAAGGTTGGTCGGGCGAAAAAACGGTTGAAAATAAATTGTGGGATCTGACCGCTCGTG
TTACACCAACTTCGCAAGTGGCGGATTTTAATCAGGCGATGATGGATTTAGGGGCGATGA
TTTGTACACGCTCTAAGCCGAAATGTTCTCTCTGTCCGTTAGAAAAGGGTTGTCAGGCAA
ATGCCCAGCAGGCTTGGGCGGATTTTCCAGCCAAAAAACCGCAAAAGGCGTTGCCTGAAA
AACAGAGCTACTTTTTGATTTTAAAACAGGGGACAAAGGTCTTATTAGAAAAGCGTGAAG
CAAAAGGGCTTTGGGGTGGGCTTTATGTCTTTCCGCAATTTGAACATTTAGAGGATCTCA
AGCGGTCAGTTTCAGACAAGAATGTGAAATTTACCCGATTAATTGCCTTTCGGCATACTT
TTAGCCATTTCCATTTGGATATTTATCCTATTTTGGCGGAACTTAGTTTACAAAAAAATG
CCGAAATCCTACCGCTTGGGGTGGCAGAAAATCAGGGAAATTATCATTTGCGTGTATCTT
CAACAGCGGATTATTGGTATGATTTAACTCAACCTAGCGAAGTGGGTTTAGCAACCCCGA
TAAAACGCATTTTAGACGAATTAACTTTGACATTAGGACAGAAAAATGGCGCGTAATGTA
TTTTGTGCATATTTGAAACAAGAAGCAGAAGGTTTAGATTTTCAACTTTATCCTGGGGAA
TTAGGTAAACGTATTTTTGACTCAATCAGTAAACAAGCGTGGGCAGAGTGGATCAAAAAG
CAGACAATGTTAGTCAATGAGAAGAAGCTTAATATGATGAACCCTGAACATCGTCAGCTT
CTTGAAACAGAAATGGTGAATTTTTTGTTTGAAGGAAAAGAAGTCCATATTGAAGGTTAT
GTGCCTGTAGAGTCCAAATAAAGAGATAACCTAATGAACAAATATAAAAAATTCCTGCCG
TTATTGGTACTGATCCCTTTTTTAGCATCTTGTGGAAGTGATACGCCGACGAGAAAAGGT
TCTAAAAAGCCTCGCCCTGATTATTCTAAAAATACCAATGGATTAGATATTTTGATGGGG
CAATTTTCACGTAATATCGATCAAATTTGGGGCGTTAATGAACTGCTCCAAGCAAGCCAG
AAAGACTATGTAAAATATACGGACAAATATTACACCCGTAGCCATATTAGTTTTGAAGAT
GGTCAAATTACCATTGAAACTTTGGCGGATCACAACCGCTTGCGTAATTCGATTATTCAC
ACATTATTGATGGGATCAGATGCTACAGGGATAGATTTATTTGCTTCGGGTGATGTTCCT
ATTAGCAATAATCCTTTTTTAGCAGGTCAAGTTGTGGATCAATATGGGCGTTCTGTAACC
AATGTGGCGGTTGCTAATGATTTTGCAACTTACCTATTGCAAAATAAATTAAAAACACGC
CGCTTGAAAAATGGACATACCGTTACTTATGTCACGATTCCAATGATTGCAAACCACGTT
GAAGTTCGTGCAAGACGATATTTGCCATTGGTTCGTCAAATGTCAAAACGCTATGGCATT
GATATGAGCTTAATTCTGGGTATTATGGAAGTTGAATCAGCATTTAACCCTTATGCAGTA
AGTTATGCGAATGCGATTGGTTTAATGCAAGTTGTACCTCGTACAGCTGGACGGGATATT
TTTGCGCGTAAAGGTTTTGGTGGCCAGCCTAATCGTGATTATCTTTATAACCCAAGTCAG
AATATTGATGCTGGTACAATGTTCTTAACGATTTTGCGTGATGAGTATCTAGAAGGAATA
ACTGATCCTACATCAAAACGTTACGCAATGATTTCAGCATACAACAGTGGGGCTGGAGCG
GTATTGAGAGTGTTTGATAATGATAAATTAATGGCGATTGAGCGAATTAATAACTTAGAT
CCGTCAGCAATTTATCGAATTTTAACCACCGCTCATCCATCTTCACAAGCAAGAAACTAT
TTGGTTAAGGTAAATAAAGCCCAACAAAAATACCGTAACGTGAGATAACACGTTGTTTTT
TAAACAAATTGAATAAAAAGCGATCCGTTAAACAGATTTTTTTATTTTTTTGAAAAAAAC
GTTTGACGAGAGGGGCGGAAATCAGCATAATGCACCCCGTAGCGACGAGATGCCTCGATA
GCTCAGTCGGTAGAGCAGGGGATTGAAAATCCCCGTGTCGGTGGTTCGATTCCGCCTCGA
GGCACCATTTATGTTACAACTCTTTTCCTCCTTAGTTCAGTCGGTAGAACGGTGGACTGT
TAATCCATATGTCGCAGGTTCGAGTCCCGCAGGAGGAGCCATATTTTTAGCCCCGATGAG
AAATCATCGGGGTTTTTCTTTTTCTCTCTATACCTAGGCATAGTAGAAAAATGGTTGCTA
AAAAGTGGCTTAAAGCCTTATAGTACAAGGATTTAAGTCCTTTTTTTTTAAATAACCATC
TGTCTTCTTTCACAAAGAAATTACGTCTGGTAGATATTTAGTTGATTACACAAGTAAAAC
AAACCTATAAACAATTAACAGAAAGGTATCAATGTTTCATTAGAGCTACTCAACATTATT
TTGCATAAAAAGAACAGTAGATACCATAATGTTAAATTTTCCCCATCCGTCTTTCGGGCA
CCTTCCCTCCGTTTGTGGGGGAAGGGGTTAATGAGTAATAAACTAAGGTTCGATGAAAGT
ACGCAGGAAGTTTGGTAGAGAGGGAACTATCTCTCCAACGCCATCGCCAACAAAGTAATC
GGGTGTAGGCAGGTTAAGTTGGTGGACATATCAATCTGCCATTTACAGGTTTCGCACTCG
GAAACGACATAATCAAAACCGCCGTTGTTGATGTGTTGGAACAACGGATTGCCGATGGCT
TGTGAGGTTTCGTAGTTTTCCGCTTTGAAGCCGTAAGTCCCTGCAATACCACAACATTGT
GATGGTAACATCACAATTTCAATCCCTGGGATATGTTTTAATACATCAAGGGTGTAAGGC
GCCCAACCTGCTTTATCAACGTGACAAGCGGTGTGATAGGCAATGCGTAATGGCATCTGT
TTGAATTTTGGTTTTTTGCCTTGATTAAACAGTTCATAGAGATATTTAGTGACGATATGA
ACGTGTGGACGGACTTTGGCGTTGTTCATTCCTAAAACGTGATGATATTCGTCACGCAAA
TTCATCGTACAGCTTGATGATGTCCCTACTACGTCAAGCTCTCGGTTCATCACCACTTTT
TCAAGTTCAGCAAGGTTGAATTTTGCTAACCCTTTTGCTCTTTCTGGGAAGCCATTTACA
GCCAATGGCAAACCACAGCACTTCTCTTTTTCAAGTAGCATTACGCCGATATCCATTGCG
TTAAACACATCAATCAACTCTTTACCAAGTTGTGGATTGTTGTAGTTCACATAACAGCCG
TGATAGTAAGCCACTTTTTCACGATAAAGGGCTTGGCGTTCTTGCTCTTTTTTCATATAC
CAGTTACGGAATGAACCAAAAGCGTATTTTGGCAACGAGCGATGACGGCTCACTTTGATG
GTTTTTTCAAGCAAGAATTTGGTTGCTTTTAGACCAGTAATGGTATTCACAATCGGTGCT
AGAGGGGTATTCATTTTACCCATCAGATCGGTATTACTTAAAATCGCATCACGCAGTTTG
TGCATTAGCGGTTTGTTTTGGCGATCTAAATGACGGTTTCTCGCTCGCACAATAATGTCA
CCAATTTTGACATCAGACGGACAAGCGACTTCACAACGTTTGCAGTTGGTGCAGTATTTG
AGTGCTTCATCATAAAGTTCAGAGCTTTTTAAGCGTAAACGCTCACCATCTGGACCTGAT
TGTTTCGGACCTGGATACATCGGGTTATTACGCGAAACAGGGCAAACCGCCGTACAAGCG
GTACATTTAATGCAACTTTCAAAGGACTCGTCAAAACCGTGATGCACAACGGCAGAATGG
GTATTTTGTTGAGCTTGTTCAATTAAACGTTGAATGTTGTTCATATTATGCCCCCACAAT
TTCTTCTGCAACGGCAAGTGCCGTTACCACTGCCACACCTGAGCCACAGCCTAATTCAAG
GCTATTAAAACCGCCAATGACGTTGCCAGTTGCATATAAATTCGCCATAAATTGCCCATC
TTTGCGAACTTGGCATTTTTCGTTGATCGCAACCCCTGCCGATTGATACGGTTGTGGCGA
TGAAAAGCGATTAGCCGTCCACGACAAGCGGTCGGTTTCATTGAAATCTTTGCAACCAAC
AATATCGGCTTGGAACACTGGTTCAAAAATGCGATCAAAGTCTGCTTTTAAGCCGTTGCT
GAAATAGCTTCCTGTGGCGAGTACAAAATGTTCTGCACTGATCGCATTGTCTTGGTGAAG
CTGAGTATAAATCCGTTGTACTTTGCCATTTTCAATATCGGCTTTTAATGCTCTGTCGCC
GTTTAACATCAAACCGCCCAAGCGTTCAAAACGGTGGCGAAGTTGTTTATGTTGGCGAAT
ACCGAGCAATGATGGCGGTAAGGTTGGTAATTCAAAAATCGTTGCTTCCACCGCTTGTTG
TAACTGGTTGAAGAAACTTTGATCGTCCAAGCCAAAACAAGCTGGTAAGAAGATCGCTTC
TGCCCCTTTGGTTGCCGTTTTGATTTCTGCCACAAGATCACGGAAAGCCAGTTTGTGTTC
TAACACTTGAGCGATATTCACACTACGGAACTCACGGGCATTGTTACGCAGTTGATCCAG
CTCTGGAATGTTGAGATAGCCAGTGCTTAATTCGCAGTGGGTAAATTGTGGGTTCTGTTT
TAGGTTATCGGCTAACAGTTGTGGCTGGAAGTCGTGATAGCCTTCGATCCCCAATATCGC
AATTGTTTTATAGGGGAAAGGTTCGCTACCTTTGACTGTTGGCACACTGTTTGGCGATAA
CCACGCTCCACGCAAGCCACCTAAAGGCGTTACTCGTAGGTGATTTTGTGCGGTAGATCC
GACCAAATCGAGCTTGAGTGATGTGGCGAGTTGCTCAAATTGTGTCGCTTTGGCAAGGAC
TTTCTCTTTGCCAAGTAAGCTGTAAGGGTGTTGTGGCAACTGTTTTGCGAAAGTTGCATA
GGATTTGCAAAAATCAGCGACAAACTCACCGCTTGGCAAACGGCTGAGTAAATCCATTGA
ACCCGATGAGAAATCAATCGCTGCTTGACCATTGTTGATAATCACACAACGTTTACCCTG
TTCTTGTAGGGCAACCCCACAGGTTAAGCCTGCAAGACCGCCACCGATAATGACTACATC
AAAATTCATTGCTATCTGTCCCCTGTTGAGCTTGTTCTGCAAGCGGTTGCACATCATTTA
GACCTAATAAACTGTAATAGATCCAACTGGTAAAATCGGCTTCTCGAATGGCATCGCCCC
ACGCAATCGGCTCAATCCCACGCCAGCGTTCTTCCATAAAAGAAGCCAGTTGAGTGGTGG
ATTGCCGTGGTGTTGCCACTTCAAAACGGGTCATCAGCCCAGCGGCACGGCAGGCACAGA
GTTCTGCTTGGCAGGTTCCCATACCAACGCGGGTACGGCGACGTAGATCGACAAGATTAT
TGACACTTAACTCGTCCACTGCATAGCGAACTTCCCCTGCGGTGACCGCTTCACACTCAC
AAACAAGAGAGCGATCAAGGCGTTCTTTATCCAATAGGCGAGTAGCACGAGAACCGTGAC
GGTAAACTGCAGAATAGCGAATGGTACTTGGCAGTGAAATGACTTTGCTGTTGGTTTCTG
CTCGGCTTTCACTTGAACCCGGTAAGGCTTTTTCTGCAGTAACACAGCGGTCGGTTTTGT
TTAATTTTTTGCAAACAAGATCCGTTGCCCACTCAGCCATTAAGCGATAGGTCATTAACT
TACCGCCTGTAATAGTAATAAAGCCTTCTAAGCCATCACGCTCTTGGTGATCGAGTAAGA
CGATACCACGGCTGACATTACGTCCTGATGGATCATTATCGGTAGCCACTAACGGGCGAA
CCCCAGCGTAAGCACGCAATACACGGGTATGTATTAAACTTGGTGCAAGTTTTTCGCCTT
CTCTAAAGAGAATATCGACTTCTTCAGGGGTGACGATCATATTGTCGATTTGATCGTAAG
GAATACGGCTTGATGTTGTTCCAATAACGCTAATAGTGTCGCCTGGCACGAGAATATCCG
CATCGGCAGGCTTACGGCAACGGTTGATCACCATTTTGTTGATACGGTGTCCCATCACCA
GTAATGCGCCTTTGGCGGGGAACATTCTGATTTTCAAATCGGCATATTCAGCAATGCCTT
GTCCCCAAATACCGCCAGCATTCACAACCACAGGGGCAAAGAATTGACGTTCCACTCTGT
TTTTATGGTCGTAAACGTTCACGCCAATCACTTTACCGCCTTCACGAATTAACCCTTTCA
CTTCGCAATAGGTAAAGACTTTCGCACCATTCTCTGTGGCATCTAACATATTTGATGCTG
TTAGGCGAAATGGATCAATGGAACCATCAGGCACAACCACTGCACCGACAAGGGCTGGAT
TTACCGAAGGCTCCATTTGCATCGCAAGTTTTGGATCGATAGCCACCGCTTCAATGCCTG
ACTCCGTACAGGCTTGAATAAAGGTTTTTTGATAGGCGAGATCATCTTCAGGCAAAGTAA
TAAACAACCCTTCCGTTTCATCAATACAGTGACGAGCAATCCGACGTAAGATTTTATTTT
CTTCAATGCACTCCGTTGCAGACTCACGATCATTTACCGCATATCTTGCTCCACTCTGCA
TCAGCAGTGGTTGGTTGGGCAGCAGAGTACTACGGCTGGGACGGTGGCTTCTATGTAATG
ATCGCAGGTGGCGTATTAGCAGTATTGTTAATGTTCATCACAATGCTTGAAGAAGGCAAA
CATAAAGCGAAATTAGAAGATAGCGATGGTAAATAATTAATGATTAAAAGGAAGACATTT
TGGTCTTCCTTTTTTATATCTACAAAAAGAGGAAAACAGTATGAAACTCACAAAATTTGC
ATTAGGTTTAGTCGCAACAGCAGTATTAGCAGGTTGCTCAACATCAACCTCAGTTGCAAC
ACAATCAGATAAATTAATTATCGCTCACCGTGGTGCTAGTGGTTATTTACCAGAACATAC
TTTAGAGAGTAAAGCCCTTGCCTTTGGACAACAAGCGGATTATTTAGAGTAAGATCTTGC
AATGACCGAAAACTTCAAAGTAGAAGATGGTAAACAAGTTCAAGTCTATCCAAACCGCTT
CCCAATGTGGAAATCTGATTTCAAAATTCACACCTTTGAAGACGAAATTGAATTTATCCA
AGGCTTAGAAAAATCCACCGGCAAAAAAATCGGCATCTACCCTGAAATCAAAGCACCTTG
GTTACACCACAAAGAAGGCAAAGACATTGCGTTAGAAACTTTAAAAGTGTTGAAAAAATA
CGGTTATGACCAAAAATCAGACCTTGTTTATCTACAAACCTTTGACTTCAACGAGTTAAA
ACGTATCAAAACCGAATTGTTACCAAAACTTGGTATGGACGTGAAACTTGTACAATTAGT
GGCTTACACTGACTGGCACGAAACGGAAGAAAAAGACAAATCAGGTAAATGGGTAAATTA
CAACTACGACTGGATGTTCAAACCAGGTGCGATGGCAGAAGTAGCAAAATATGCTGACGG
TGTTGGGCTGGGTTGGTATATGCTCATTGACGACAAACAATCTAAAAAGGGCAACATTGT
TTACACTCCATTAGTTAAAGAGTTAGCCCAATATAAGATGGAACTTCACCCGTACACAGT
ACGCAAAGACGCACTACCTGAGTTCTTCACTAACATTGATGAAATGTATGATGCCCTACT
CAACAAAGCTGGTGCAACAGCTGTATTCACTGACTTCCCTGATACTGGGGTGGAGTTTTT
AAAAAAAGGTAAATAAAAACGGGTTAGACTATAAATTTTTTAATAGACCTCACTATCTAT
GGATGTAGTAGTGAGGTTGATTAGATTATTTTACCCTCAACTTCGCCAACACGGCTTTCA
GTTGTTTATCCAACGGTGCTGTCACGACCATTTCTTTGCCCGCTTTGGGGTGAACAAATC
GAATAGAATGGGCGTGTAAAAATAAACGGTTTAAACCCGCTTGTTGCATTTTTTGGTCAA
ATTCACGGTCGCCGTATTTATCATCAAGGGCAATTGGGTGTCCTGCGTATTGAGTATGCA
CACGGATTTGGTGCGTTCTACCTGTCACAGGCGAAGCCTTGACTAAGGTCGCTATCGGAT
AACGTTCTTCAATTACAAATCGGGTCTCGGACGGTTTGCCTTCTTCACTTACTCGTACAA
TACGTTCACCACTGGCTAATTCGTTTTTCAATAGCGGTGCTTTAATCACTTTAACGTGCG
ATTGCCACTGCCCACGCACGAGCGCGAGATAATCTTTCTGTACCACTTTTTCACGCAACT
GTTCGTGCAAACTACGCAATGCGGAACGTTTTTTCGCTACTAACAACAGCCCCGATGTAT
CTCGGTCGATACGGTGAACTAGCTCTAAAAAACGGGCTTGTGGGCGTAACGCTCGTAAGG
CTTCAATCACACCGAAGCTCAAACCGCTACCACCGTGGACGGCAATGCCTGACGGTTTGT
TAATCACTAACATCACTTCATCTTCATAAAGAATTTGATGTTCAAGCTCTACAACTTTGT
TGAGTTTGGTCGAAATCGGTGCTTCATTTTTTTCTGCCACACGCACAGGCGGAACTCGCA
CAATATCGTCCGCTTGCAACTTATATTCGGGTTTAATCCGCCCTTTGTTTACTCTCACTT
CGCCTTTACGCACAATACGGTAAATCAGGCTTTTTGGTACGCCTTTGAGCTTGGCGAGTA
AAAAGTTATCCAAACGTTGCCCAGCTTCATCATCACTGATCGTAAAAAATTGAACGCTGG
CACTAATTACTTTTTCTGTTGTCATTTTGATATAAAGAAAGGAAAAATGAATTGGATTTT
ATCACAAATTCTGTCTCGTGTTAGAATAGGCTGAAATTGATATAGGAGAACATAATGAGT
ACCACAGAAAAAACAAAAGAAATCATACCTGAAATCACTTTACCCCCTGAAGCGAAAGAG
ATTATTACTGATGTAAAAAATCTTGAACTTCAACAACTCCTGGAAAATTGGATTATTCCC
TATGGCACTAAATTGTTAATTGCAATTGCGATTTTTGTTATCGGGCGTTATTTGGCAAGG
GCTATCAGTACCCTTATCGGCAAAGCGGTATTAGCATCAAGCAAAGATGAAATGCTACAA
GGTTTTGTTCGATCTATCGCTTATTTTCTGTTTTTGCTGATTACAGTGATTGCCTCACTT
TCACAATTAGGCATTAATACGAGTTCGTTAGTGGCATTGATAGGTGCGGCTGGTTTAGCC
ATTGGTTTAGCCTTGCAAAACTCATTACAAAACTTTGCTGCTGGGGTAATACTATTAATC
TTTAAACCATTTAACAAAGGCGATTTTATTGAAGCTGGTGGTAAATCAGGTAAAGTTGAG
CAAATGGGGATTTTGATGTTAGAGCTAAGAACGGTCGATAATAAAACGGTGTTGATCCCA
AACGGTAAAGTATTTGCCGACAGTATCACCAACTACTCCCGCAATGAAACTCGTCGCATC
GACTTCATTTTCGATATTAGCTATGAGTCCGATATTGAGAAAGCTAAAGAGATTATTGCT
CAAATTCTGTTTGAAGATGAAAATGTTTTACACTATCCAGAGCCTACCATTGCAGTCGGT
AACTTAGCGGCAAGCAGTGTGCAGTTATTTGTGCGTCCGTGGGTACAGACGAATAACTAT
TCAACTACACAATTTGCGATTTTGGAAAAAGTAAAAATTGGCTTTGATAAGGCTGGGATT
TCGATTCCGTATAATCAGTTAGATTTACATTTGCCTGAGCAGACCTCGGTAACCTTTACT
AAATAGTGAATCCTAATAATTAGGGGAAAAAATATATTCTGTTTTCCATAAATAGAATAT
TATTTTGTGAGTTCCCCGCTATTTATAGTGGGGCTCATAGAATTTTTCAGGTTATTTAGG
TATTATTTTTTCCGATTATAAATTTCCTTAGCCTTAGGCACTAAACGTGCTAAATTCGCT
TGGCGATCTTCGTTTGACGGGTGAGTAGAAAAAATAGACAAACCTGAACTACCATTCGCT
TGGCTCATTTTCACCCACACATTTGGTGCTGCTTCTGGGTTATAACCTGACTCTGCCATT
AACATCAAACCGACTTCATCGGCTTCTGTTTCTTGACTACGAGAGAAGGGTTTATTGGCA
ACTAAATCCACCCCTGTACTGAGCAAGCCTTCTGTATTCACGCCTGTTGTCGCAGTCACT
GCAACATCAGCAAGTACACCAACAATACCTGTCACTGTGCTAACAGTACGATCTGATTTG
CCGTGTTCTTGCAAAGCGTGAGCCATTTCATGTCCCATCACAACCGCAATCTCGTCATCA
GATAAATTCAACTTATCCACCAGCCCTGTGTAGAATGCCATTTTTCCACCAGGCATCGCC
CAAGCATTCAATTCACTTAATTTCAGCACAATGATTTCCCATTGAAACGGCACACCTGTT
TTATTTGCTCGTTCCGCATAAAGCTTCATCTTATTGAAAACCGAATGAATGCGATGAGCT
GTCGTTGAGCTAGTATCTAACATACTTTTTGCTCTTGCTTCCTGCTTCACTTTAGCATAA
TTACTTTCTGCTTCTTGATTAATTTGGGCTGTGCTAACACAAGCGGTTAAAAGTAGTGAA
CAAATTGCTATAACGCTAAGATTCTTGAAAAATTTCATACTTAATTCCTATCATAAAAAA
TGCCAAAGCGTTTACTTTGGCATTATATTCGGTTAATAGTTTAATTATTTTTTCGCACGT
TCGAAAGACTCTAAGATCTCTTGACGAGCTTCATTCACATCGCCCCAACCTTCAACTTTC
ACCCATTTGCCTGCTTCTAATGCTTTGTAGCTTTCGAAGAAGTGTTGGATTTGTGCTTTT
AATAATGCTGGTAAGTCGCCTACATCTTTAATGTGATCGTACTCTTTGGTTAATTTGCTG
TGTGGAACTGCAACTACTTTCGCATCGCCACCTGCTTCGTCAGTCATTTTTAACACGCCA
ACTGGACGGCAACGAATCACTGAACCTGGTTGAAGCGGGTATGGCGTTGGAACTAATACG
TCCACAGGATCGCCATCAGAAGAAAGGGTATGGTTTACATAACCGTAGTTCGCAGGATAG
AACATTGCTGTTGCCATAAAACGATCCACGAAAATTGCACCACTTTCTTTATCCACTTCA
TATTTGATTGGATCTGAATTTGCAGGAATTTCAATTACAACATAAATATCATCTGGTAAC
TCTTTACCAGCAGGTACGTTTTCTAAGCCCATTTTGGTTTCCTTCTATTAAATAAGGGTG
AAAAATTGGCGAGATTATAACGGATTCATTGCCAATCAGCAAAGCAAGCGGTGAGATTCT
CACAAAAATTTGCAAAAAATAATAGGGTTCTGACCGCTTGTAGTAATCAAGTAATTACCC
ACCTTACCGCAAACAAATGTTCAACCTTACGCTGTTGTTCTAATTTATCTCGGATACGAG
CAAATAACCTATCTCGCTCTTCCTCAATTTCCTCTTCCACATCAAAAATATTTGCCCTTA
ATTGTCGGCGTTTTTTCTCTAAATCTTTCAATTGTGTTTCAAAATTTGCAAGTTGTTCTA
AATTTGCTGCTTGGTTTTTCTCACGTTTGACTTGTTTGATTTTTTCACTCACTTCCACAA
TGGCTTCCTGAGCAGCCTTGATTTTATCTTCTGCCCATTTATCCAAACGTTCGCTTTCTT
GTTTTAATAACGCCATTTGTGTTTCAGCCTGTTTTGCACTTATGCCCTGAATAGCTTGAT
TGACATTGCTTTGTAAGTCATCGGGTAAAGCAACATTATCTGCGTTTACCTGAGCCGATA
CGCTAAACAATTTTCGGCAAAAATCCTCATCTAACCATGCGTTGGTTCAAAAAGTTAATT
ACTACCACATCAAATTTTTGCCCATAACGATGGCAACGACCAATGCGTTGTTCCACTCGT
TGCGGGTTCCAAGGCAAATCGTAATTGATAAGCAAGGAACAGAATTGCAAGTTTACCCCT
TCGGCTGCTGCTTCAGTGGCAATCATAATCTGTGCATTGTTCTTAAAGTGATCAATCAAC
GCCGTACGCATATCCACTTGTGGAGAACCTGTTATTCGACCGGCATTATTTTCATCAGCA
AGCCACTGTTCATAAACGCGTTTGGCATCAGTGTGATGATTAGCACCTGAAAAACTCACC
ACTTGATTGGCATAGCCATTGGCAATCAAAAAGTCATATAAATAGGCTTGCGTTCGCACA
CTTTCTGTAAAAATAATCGCTTTTTGAGCTGCACCAAGTTCCGCCATTTTGGCAAAACCG
GTTTGTAGTGCGGTTAAAAGTGAACTTGCTTTACTATCGTGGCGTAATTGTTTGGTTTGT
GCGATAAAACCTTCAATTTGAGCGATTTCATCATCTAGTGTTTGACGATCATCCGATGTT
AATCCTTCATCATCATTTGACTCATCATCTTCCCACTCTTCATCCAACTCATCGGCTAAG
TCTGCTTCACTCTCTCTCAAATCAAGTAATAAATATTCTTGTTTAGCCTGTTGTTCTTTG
AGTGTATAAAGGCGTTTTAAGATAATGCTAAGCGTATCCGCCACGGCATAAGGGCTGGAA
GCCAATAATTTACGCAAAATCAAGCCAATCAAATGACGTTGTCGCTTCGGTAACGCCAAG
CTATGTTCTTTGCTGATAAAATCCGATACAGCTTGATATAACGCCTGTTCTTCATCGCTT
GGATAGAAATTTTGGGTAAGCGTATGGCGTTTGGTATAGCGGATATATTCCAACACATCT
TTGCGTAACGTTCGCTTTACCACAGTTTGCAGACGGCTTTTTAATTCCGCCATATTGTGC
TCATTGACAAACTCACGGCGAAACACCTTTTCATCACCAAATAAATATTCGTCAAGCAAG
GTAGATAAACCATAAAGTTCCATCAAACTATTTTGCAATGGTGTTGCAGTGAGTAGTAAC
TTTTTACGCCCATCAAATGCCGAGCGTAATGTTTGCCCCATTTTATTACTGGTACGATGG
GCATTACGCAGTTTATGCGCCTCATCCATCACGACGCAATCAAACAGTTCTCCGGCCAAA
AAATTCGCGAGTTTGGTTGCATATTGGTAAGAAATAATTATGACTCTCTTGCCCATGTTG
GCTTGCAAAAAACTTGGCAAGCTGCCTTGATATTCTTGTTTTAATAGCGATTTATCCAAA
ATCACACAAGGTAAACCAAACTTTTCAGCCAATTCATTTGCCCACTGTTTCCGCAACACC
GCAGGGCAGATTACCAACAAACGGCGTTTTCGTTCCGCCCATAATTGGCAAAGCACCAAA
CCAGCTTCCACCGTTTTGCCCAAACCCACTTCATCGGCAAGCAATACGCCACGCTCAAGC
GGATTTTTCAGTGCAAATAACGCTGCATCAATCTGATGGGGATTAAGATCTACTTTAGCA
TTAAATAAACCGTCTGAAATACGAGCCACTCCATTTTCGGAACGACACAAAATTTCATTG
GCAAAATACTTCGCTTGATACGCTGTGATATTCATACAAATTTTCCAATTACCTACTGCA
TCAACAAATGAAACAATTCAACATTAATATAAAAATTTTCTTTTCCTATTTTGGTTTTCG
CTAAAACACCTAAAGCAACCAATTCGTCAAGACGCTTAACGGCTGTATTACGATGGATTT
GACAATCTTCCATTACAAAGTCAATTTTTGTATAGGGATATTTGAATAAATTATTTAATA
ATTCATGACTATACACTTTAGGTAAATTTTCACGAATCATCTGTTTTTGCTTCATCATTA
GAGCTTTGATTTCATTAATCAATTTAACCGATTGAATAGCCGTTTCAGCAATACCATTAA
GCATAAAAATCAGCCAAGGTTCCCATTGTTGGGTTTCTCGTACTGCTTGTAACAATTGAT
AATATTCACCTTTGTTGCGATTAATGTATCGTGATAAATACAAAACAGGCGTATCTAACA
ATCCTTGCTGAATCAAATACAAAATATTGATAATTCTCCCTGTACGACCATTTCCATCGT
AAAAAGGATGAATACTTTCAAATTGATGATGAATTAATGCCATTTTAACCAAAGGGTCAT
AATCCATTTGTTCAGAATCGTTGATAAACCTTTCTAAACCAGCCATCAGATTTTCGATTT
CATCATAGGTTTGAGGTGACATATACACCACTTCTCGCGTGGTTTGATTCACTAAACCAG
TTCCTGCTTGTTTGCGGAAGCCTGCGTTATTACCTTCCAACTCACGCTGTATCTCTTTAA
TTAAATTTAGGGTTATCAAACCACTTTTTTGTACTTCATGAAATCCTAAACTCATTGCCT
GAACATAATAATGAACTTCTTTAGCTGCCCCAGAAGCAAATTGCTGTGTGGCGTAATTAC
TCTGATATAAGTCATCTTGTGTGGTTACAATATTCTCAATTTCTGAACTTTCTTTTGCTT
CTTGCAAAGGCAAAGTACCAAGCAAAATATTGGGATTTGGCATCGTATGCACGACACCTT
TTAACTCCCCCAATGCACGATGTGCGTGGGTACAGGCTTTAAAAACAGATTTGCTTTCCA
AATCTCCCAACGCGAATAAATCAGGAATGACGTAATTCATACTTCGTTCTCATCAACATA
AAAATTAGGAATAATGTGCACATTCACACAACATACACAAGAAAATGGGATTTCTTGTGT
ATGTTATTCCGATATGCACACAAAATCCACTTTTCTTGTGTACGTTATTCCCACTTTACC
ATTTCAAGCATCTACACCACTATTGCAACATCATCTTAAACATCTGTTTGAGATAAACCT
GATTGCCGTCCATAAATAAAATATGTTTCTCGGCGAAATCTTGTGTTGTTAAATGCCCCA
CATTGAGCAAATCTGCCTGTTTGGTAATGGACAAAATAAAGGCAGATAAAATCGGGGTCT
CAATCTTCAATTCACGAGCTAATTTTTGCAACTCATCGTATAACCCAAATTTGGCATTGT
CTAAATCCATATTGCGAATGCCTTTCGGATCAATCAAGCTAAGCCATTGTTTACCTGTTT
GATTGTTCACAAGCCACAGCAAAAAGTCGGGATAGAAATTGCCCGCCAAAGCAAAACCCA
AGCCTTTGGACTTATTGGCAGCATTGCGTAATAGATACAAATCTTTGCCTTGTGTCCACT
CGCTCAACTTGCCACTTGCTTTGGCATTGACTAAATCACTGATTAAACGCAGTTCACTTT
CATCGCCAATGGCAAGCGGTTGAATACTAAACGGCAAATCTTGGCGTTCTAAGCAAGCAA
AAATGGGGGCATACAAATGCCCATCAAAACAGAGCATTTGCAACCCTTTGTCGCCACCAT
AAACAGGTTTTACCCCATTGCTAAACTCGCTGATGCCGTCTGCTAAGGCTTCTAATCGTT
GTTTGATTTCATTACCTTCGTCATTATCAGGCAAACTAAATTGGTATTTATCCAACATAG
AGCCATTGCTGTCATCCACCGTAACCACTTCATAAAACTGCCCTTCGTAGGCAGCTTTTA
AGCGGTTATAAAAGGCTTTTACATATTCCAACAACAAATCCGTCAAAATCTCTTGCTGCA
ACGCCACTTGAGCAAAACTATCCATCTTTAACGTCGCTTTTGGCATATACAACCGATACC
AATGACTTTGCTCGGCAAATTGGCGTAACTTCGCTTTATCTAATCGCAAGTTATACCAAG
ATTGCTGATGTTTGAAACGTGCCACTTGCAGATAAATCTTATCCCAATCAAAAAAATCAA
ACAGTGCCGAATTTAACTTCACTTCATCACGCTGTTCGCCTTGCACTTGAGTGATTGCCG
TGCCTTTGGTGGCAAAACTTTGCACTTTTGGATAGCGATCTAGGCTAATTTCAATCCCTT
TAATTTTGTTCTGCCATTTTTCAGGAATTTCAAACAGATAAATCTGCTTTTCTACTCGCT
TAAACGACTGCTTACGATTGCCTTTGACTTCTTCTTTGAGTTTTAAGGTTTTCAGTTTGA
TGGCAGGCAAGCGTTTTTGTACAGGGAAATCCAACGTCAGCATTTCATCGCCGGTTTGGA
TATCTTCATCGTCCAAATAGCCACGGAACACTTCCATATAATCGGCATTGATACCAAAAA
TATTGAGCGTTTCCAGTTTTTCTAAAAAGACACCTTTCGGGCGAACGCTTGGCAATGAAC
GTTTGAGCGACCATTCACGCCCTTTTAATCGCACGCCACGCCCAAATAACTGAATAATCT
GGCTACCTTCGCCTTTGCCCATATTGAGCAAGCCCATAGTAGAAACACGCCAGCTTGACC
AACCTTCAGTAAACTTACGTGAACCAATTAAAATATTCACAGGGGATGTTTTATGATTAA
TTTCAGCAAATAAACCGCCATTAAACTCATCGCTCACCGCATCAAACTCATCGGCAAAAT
TTTCTTGTGCGGTTTTCAGCAAACCAGAAGCATCGCCGATATTGATAACACCAAATTTCT
CGCCTTGTTCGCCAAGGGATAATGCCAGTTCGCCATCGCTTTTTTTCAAATGGGTTAAAC
GCAGACGGCTTGAATGTGTCGCCCCAAAAATCTTACGCAACATATCTTGGTACAACGTAG
CCACATCATCGACAAAAGAGAGCAACGGCACAAAACGCCCTTTGAAAACGTGTTGATTTT
TATCGTTTAATAATTGAGCGTTATCCAACAACAACTCTTTCAGCCATTTTTGAACTTGTT
GCGGTTCATTTACAAAAAAGGCAAGCTGTCGCACTACCGTGAGAATATCGCTGTTATCGT
CCGCCACTTTATTTCCCACAAATACCATCAACGGCTTTTCAATATTCCATTCCGCCAATG
TCGATTTGTGCTGTTCAAACAAATAAAGTTGTTGATAAAACGACAACAAACCTGCCACAA
AATAAACAGGCAAATGCTCATCAAAACCTTGTTTTTCAATATTTAAAATCAGGCTCTCTT
TACCATAGCCATCGTGATAAAAATGCTTATAGGAATAATCAAACAACACCGATTTGGCAT
AAGTTTCAAGCACTGCAGTGGTGCGAACCTTTGCCATTTCCAGCTCATCAAGGGTTAATT
TGGCTAAGTCGTCTTCTGATAAACCTTTCAACGAACCTTTATTAAACAATAACTTGGCTT
TTGCTTTTAGCTTATCTTCCACTTGTTTAGCAATGGTTTTGCCACCTGCCACCGCTTGCC
CAAGCGTTGCCGAATATTCAAAGGCAAAACCGCCTCTAACCAAAGCTTCACGGCGTAACA
GCCACTGTTCGCCCGATGTACCACGATGTCCTTCGTCTACCAACACCAAATTATTGCCTT
CAAAGGCTTCTACCGACACGGTTTTATCGCCTGATTTGTCGGCAAGTTTATTGATATCAA
TGATTTCAACGCACTTGCCAATGCCCACTTCATCCACGCTAAAATTAAAGGTTGCCTGTG
CCGTGGTATTTTTATCAAAAAAACTGGCTTGAAAGCCTGACAATTCAAGCTCTTCTTTAT
GCTGACGGCTTAAACCTTCGTTTGGGGTAAGCACAATCACTTTATCCGGGCGTACAAGCG
GTTGGTTTTTGCCGAAATAATGCAAATACTGCAAAATATTGACGTGCATTAACAAGGTTT
TGCCCGAACCTGTGGCGTTCCAAAAAGCGATTTTATTTAAATCATTTAAGCGATACTCTT
CAAAATCTTGTGCTTCTTTGCCCATCTCTTTGGCGTATTGCACCAACTGCTGATTAAGTG
CGGTCTGTAATTCGGCTTTTTTGTTGAAATACCAATCCAAATAAATTTCGGTAAACAGTA
ACGATAGATACTGGAAGTATTTTGGTCGCAAAATATGACCGCTTGTGCGATTACGCTTTT
CCGTAATTTTTTGCCAATAATGCACCAACCGCAAATCATAAGCAGCAAGCTCCGCAAGGC
TTAGCGGATTATCGTGTTCAAAAAACAGCTCATTGCTTAGGCGATGATAAAAATGGCTCT
GTCCATCGCTGGCGATATGGTCGTCATTTTCTACGCTTTCCAACAGGCTTTTAAACTCAT
TTAACGATGTTTTGTGAAATAACGAAAACAGCCAACGATTTAAAATTAAATGCTCATCAA
AATGGAATTTCGTGTTTTGGGGTGCTTTTGCCATTATGCGTCCCCCTCAAACATTAAGGA
TAAGAACGCATCTTCAATGCTGACAATCTTCAAACTACCACTTTGCTCACCGTCCCACAC
TGTTTCAAGGGTATGGTCGCCATTGATATAGACTTGTGCATAGTCGGTATTTTTAGGATT
AAAATTTATCTTACCAAATAGCGTCGTTTTGTTACCTTGAAAATTGTGGCTGAATTCTTT
TTCTGCATACAAATTTTCATAATGCCATTGTTCACAATCACGCCAAACAATTAATGTTTT
GTCATCCCCGCTTTGATTAGGTAATTGACAATCTATCGCTACATAGCCTCTTTTAACTCG
CTGATCATCAATACTGACTAACCGTGCTCCAATCAGATAATTAAAGGTTTCCACCAAATC
CACTTTTTGCCATTCATAGGCACCGGCACTGGTGGTGCTAATGTTTAAGCCATAATCAAA
GGGTTTCTCAAAATGCGATACATTAAGCAAACTGCCACGACTTTCTAAATTAAGCATATA
GTGGAGCAAATAGTCTTGTTGTACATCGTCTGAAAGATTGTCAAACAAACCACTGTGGCG
AAGTTCAAGGTTATTCAGCGTATCTTCATAGCTTTCCAGTTTTAGTACTTTAACAATTTG
CGGTACACCTTGTAGGTTCTCCGCTTTACCTTCTACAACAGGCTTACCATCTTTCCACGC
CTTGCTATAAATCACTTTTTGCACACGCGGTTTGAGTACCGTATCAAAATATTCACCTTG
TTCTACAAGGATATATTGACGGTTGCCCTTATCTTCACGGTTTAGGTTAATTACAGCGTG
AGCGGTGGTGCCTGAGCCTGCGAAGTAGTCTAGGATAGTTTGATTTCTGTCATCAATTAA
AGTTACTAGTGTTTGAATAAAAGTAATGTTTTTAGGTGCGTTAAAAACATCATCTTTATG
AAATAAATTTTTCAACAATGTTCCTGCGGAAGTTGTTTTGAAATCTAATTCAATTGTAGA
TTTAACATTTTGAATTACTCCACTATATTTTTTATTAGACAGAATACTTTTTAATCGAAT
GGTTGTGCTAAAGTTCTTTTCATATATTTTATTATCTTTAAACTCCAAAGCCTTATTTTC
AAATAACCCCAAAATTTTTCTATCTGTATAAGTATTTTCTACAAATGAATTTCCAAGATA
AGAGATATATCTTAAATAACCTTGAGAAATTAAACTTTCATCTACTTCACTTAATTGTGT
TTCTTTTTTCAAAATTAGATTTTGTGATTTTTCATGATAATAAACAGTATAGTGTTTATC
TGAATTTAAATTTTGTACTAAATTATTAAATTTATTTTCACCAACCAACACTCGCTTACC
ACTATTATGGACATAGTTACCATGTTCATCTTGTGTTAAATCTTTAATATCTTTTGGAAT
ATTTTCTACGAAATAACTTTTTGAGTTATCTAAAACATAAATTAGACAATAATCATTACA
CACGGAAATAAATTTAGAGTTTTTTCTACCTTTTGGGTTGTTTTCAACAGTTAATAGAGA
AATAAAGTTTTCTCTACCGAAAACATTATCAGAAAGTAATTTCAAATTAGCTTGCTCATT
ATCATCAATACTTTGGAAAATCACACCTGCTTGATTTAGTAAGGGTTTAGCAAGTGTCAA
ACGACTATGTATCAGTGTTCCCCAACTTGCACTTTGATACCCATCTTTATAAATAAACCC
ATCGCCACCCGTATTATACGGCGGATCAATATAAATACATTTCACCTGTTCACGATAACG
GGCTTGTAATAAATTTAAGGCTTGGAAATTATCTGAATGAATAAGTGTGCCGTTGATATG
GCTGTCAAAGTCGCCCAGTGAGCGTGAAAGTGTGGAAATTAGTGCAGATTGGAATGTGGC
AGAAAAGAGTGATGTATCCACAACAAGATGTTGTAAATCATCGTAACCATTTGAATTTAA
AGGCGTTTTACCCCCCCCGCATTGTTTGCTTTTTGAACATTTAAAAATGCTTGAGCATCT
GCAGACGGCAGGTTAAATAAGCTTTGCCATTGAGCAAGTTGTTTGCTGTTATTTGCAATT
TCTTCAATAAATTTGCCCGCTTGTTCGAGCTGCAAAATATGGCTAAGAGTAATTAAATAG
TGATGCCCTGCCACAAATTTCTTTTTCAACCACAATTTTTTCTGGAAATTTTCCAACTGT
GCCAAAAAGGCAATAAGCTCCAAAGCAATGCTGCGTAAGGTTTGGATTAGGCGTAAATTC
GCTTCAAGCGGTGCGAAATGGCTAATATTTTGCACATCGTCCAAATTCATCACTTCGTTT
TTGATATAAAAATCCAATTCACGGCGTAAAAAACCGCCTAAATCTTTATGGATAAAATAG
TCGGCACTGTTTTTCTGGGTGTAGTCGCTTAAATGTTTTTCCAATAAAGTGCGGTTAGGA
TTTTTCTCGGTTGGGCAACGCTCGGCTAAGGCAATCCACTTGGTTTGTAGCAAATCGTGA
GCTTGCAACGTGGCTAAATCTTGTTCCAAAATTTTCTCTTGTTTTGCCGATTTTTCAAAC
GGTTTGTAATCAAACAAAATGGTTAAAGTTTTGCCGTCTTCGCTTTGTGTGATTGGGTTG
ATGTCAATCATTTCCAACTCGCCATCTTCATTTTCACGTTCAATGGTTTGTGCGGTAGCA
AGGGTAAACAAACGCTTCGTATCGTTATCTTTGCGGTTATCTTTGGCAATATCGGCACTG
TTTAAACGGAAAAAGACGGTACGACCATCATCAAGGCTAAAACGATAATTGCTGAAATTC
TCGCCCGATTTGGTGTAGTACTGATCTTTATTCGCCCAATGTAGCAACACTTCTTCGCCT
GAATAAGGCACGGCATAAGTATCGCCTTTATAACGGCGTTGGCTGATAAAATCGCCTTCT
TCGTAATAGCGACTGAAAAAGGTTAAAAGATGGCGATAAACCGCCGTCTCGTGATCAGCA
CTGCCTTTTTTGGCTTGTTCAATTTTGCTTTGCAGTTCTTGGACTTTGGGTGATTGGTTT
GGGTCAATGCCTAGCTCTTGAGCTTGTTTTTTGGCTTGCTCCAGTTCCGCCTGCCAACCA
GCGATTTGTTCACTTTGGTTATCACCCAACGCCTGCTTCACTTTTTGTGGCAAGGTTTGC
GAAAGATACTTTTCAATCTCTTGGCTACGCGTGTTTAAAATCCGATAAATCCCAAAATCC
AAATCTGCACGGTTGATTTGGAAGATTTCTTTGAGTTTATGAGTGAGTTCGATAAGTTGG
GACATAAGAATTCCTTCAATTTTAGGTAAATTTGGGGAATTATAGCAAAGATAACTTGAG
TGTTAAGGCTCTTACTCCGCAAAAATTTGCAAAAAATAATAGGGTTCTGACCGCTTGTGA
TTTTATTTAGTGCAATGATAAATTCTAATAATGTCAATTTACGCAATAACAAAAACAGCT
ATAATCAAACTCGCAAAAACAACTACAGTATGTAAACACAACATCAAACATTCAACATTA
ACAACACAGGATTTTTATTATGGCTAACTATTTCAACAAATTAAACTTACGTGAAAAACT
TGACCAATTAGGTCGTTGTCGTTTTATGGATCGCAGCGAGTTCGCGGACGGTTGCAACTT
CTTAAAAGGCAAAAAAATCGTGATCGTAGGTTGTGGTGCGCAAGGTTTAAACCAAGGTTT
AAATATGCGTGATTCTGGTTTAGATATTGCTTATGCATTGCGTGCAGAAGCAATCGCAGA
AAAACGTGCATCATTCACTCGTGCGTCTGAAAATGGTTTTAAAGTTGGCACATACCAAGA
GTTAATCCCAACTGCAGATTTAGTGATTAACTTAACCCCGGATAAACAACACTCAAAAGT
GGTGGCAGATGTGATGCCGTTAATGAAACAAGGCGCAGCATTCGGTTATTCACACGGTTT
CAACATTGTTGAACAAGGCGAGCAAATTCGTAAAGACATCACTGTGGTGATGACAGCACC
AAAATGCCCAGGTACAGAAGTGCGTGAAGAATATAAACGTGGTTTCGGTGTGCCGACATT
AATCGCTGTTCACCCTGAAAACGACCCGAAAGGCGAAGGTATGGCGATTGCAAAAGCGTG
GGCAAGTGCGACAGGTGGCGACCGTGCAGGCGTGTTAGAGTCTTCATTCGTAGCAGAAGT
GAAATCTGACTTAATGGGTGAGCAAACAATCCTTTGCGGTATGTTGCAAGCAGGTTCTAT
CGTGTGCTACGACAAATTAGTGGCGGACGGTAAAGATCTGGCATATGCAAGCAAATTAAT
TCAATACGGCTGGGAAACCATTACCGAAGCGTTAAAACAAGGCGGTATCACATTAATGAT
GGATCGTCTTTCTAACTCAGCGAAAATCCGTGCCTTTGAATTAGCGGAAGAAATCAAAGA
ACAGTTAAACTCCTTATATTTAAAACACATGGACGACATCATCAGCGGTGAGTTCTCATC
AACTATGATGGCGGACTGGGCAAACGGCGATGCAAACTTATTAAAATGGCGTGAAGAAAC
AGGCAAAACAGCTTTCGAAAATTCACCAAAAGCAGATGGTATCAAAATTTCTGAACAAGA
ATACTTCGATAACGGTGTCGTGATGGTTGCAATGGTGAAAGCCGGTGTTGAAATGGCATT
CGATGCAATGGTTGCAAGCGGTATCTACGAAGAGTCTGCATACTATGAGTCATTACACGA
GCTTCCGTTAATCGCAAACACTATCGCGCGTAAACGTTTATACGAAATGAACGTAGTTAT
TTCAGACACTGCAGAATACGGTAACTACTTATTCTCACACGTTGCAACGCCAATTCTTGC
AGAGAAATTAATCCCAATGTTACAAAAAGGCGATTTAGGCGAACCAACACCAACCGTTGA
AATCGACAATGTGTACTTGCGTGATATTAACGATGCCATCCGCAACCACCCTGTTGAGTT
AATCGGCCAAGAATTGCGTGGTTATATGACAGATATGAAACGCATTGCTGTTGGTGACTA
ATTTTTAGTGATAAAAAAGCCTGCTATGGAAATAGCGGGCTTTTTGTGTTTGGTTTAATT
AATATGAGGCTTTGGTATTCTACAACTAGCCCTTACGTTCGCAAAGCAAGAGCAGTAGTG
CATTATCATAACTTGCAAGATTAAATTGAATTAGGGGCTGACGTAGATGATCTGCACCCC
AAAAGTTGGGCTAAACAACCAACTAATTAAGGTGCAGATTTTTATGACTAAATACACCCA
ATCTTTCAAACAAAAAGTCATCGAATTTTATTAAAACAAAGCGACATAACTACAACAAAA
AAAGCAAGATAAATAACAATTTCGCTTTTTTCACATACAGCAATAAAATTTCATTTTTTA
GAGAAAAGGGCTTTAACTATTCCACTAGCTAAAGCCCTTTTAGTCTTTTTTACGTCTTTA
GTGACGTTTTCAATCAATCAGAAAACCGTTTTTTGACGGTGCAAGCAAACAATCTGATTG
AAAGGTAAAACCTATTTACTTAATACAACCTTGAATTAAATAACCTGCTGATTTTCCAAC
AAGGAAAGGGGCGTTAATATCCGTGCAACGAATAATTTCCACTTTACCGCCTTTCTCTTG
GTAAGTATCAACAAATAAGCCGTCTTTACGTCTTACCGTGTAACCGTAAGACGGTTCAAA
AATATTGCCTTTTTTGCCTTTATCTTTACCGTTTGCAACATAAGCCAAAACAATGCTATT
TGACCAGATTTTTTCTAAATTGCCGTCTTTTTCTTGCGAAGCTGCACCGATTTTTACCGT
TTCAACGCCAATCAATTCAGCAAAAATTTCAGGGGTTAAAATACCTGTGCGAGTGTATTT
GATACGTTCTAAAAGGTTTGTATTTTCTTTTAAAATTTTCCAAACATCTGAAGCAATTAC
ACAAACATTAGGCAAACGCCCAATAGTAGCAGAAACAGCTTCTAAACCATCATTGATGAA
TTTTAAAGGGCCAGATTTTGCATTTGTGAAACGTTGTGTTTCAGTCAGTGTAACAACATT
TTCAGCTGAATAATTAGCTGCATTTTGTGCAATTTCAGCAACAGCCACTTCACGCCCTAA
CGCAATGACATCTTGAACAACAGAAAGAGCGTATTTTTTCAAAGGATAGCTGGCATCATT
ATCTTCACGATAATCAATAGGGTATTCAATATCGTGTTCTTTTAATTCTACGCTTAAACT
TGTTACATCTTCAGGCGTTAAGCGGTTAGAGTCGCCGTGTAATTCTCGAACGGTTGAACG
AGTGCGAAAAGCTAAACGCCCAAACTGTGGGATTTTGCCCGCTTCTTTTGTAAGGTTATC
AAATTTAGGAATATACAAATTTAAACCTCCATTAAATTTCCCAAATAATTCTAAAAAATG
AAACCTAAACTTTGCTTTATCACCTTGTGCCTTTTCGTAAGCTTGTTCAATACAACTGTC
TAAAGTTTCGATTAAATTATTGTAAGCAACTTCAGCATTGTTCATATATCGCTCTGTTTT
AATCATTCAACCAATACCGCAAACTTTAAACTGATTTATAAAACTGCTCTTTTAAACTAC
TTTAATAAAACACTTATACTGCAATACATAACTAATGCCAAATACAACAAGCAAGAATCA
AATTTAAGGCGTTTACGAGCGTTTATAAACACACTAAAAGACAAAAGAGCTACACTTGTT
CGGCTTAAACAGAAAAAGGGCTTAAAAGGGCGTTTTTGTGGGGATTAGTAAAAATTAGGG
GAAATTTGACCGCTTGCAAGAAAAGATTTGAATGGTTCAACTTAATGAAAGAAATTCTAT
TTTATAAAAATCAAATAGTTATGAGTAAACAACAATGATTTTAAAGTTGAACATTCAATT
TTTTAATTAAACACTTGCTATTTATCTTAAAACGCGTATGACTGTTCTCAAGGTGTCGTA
ACCTTACACAAAGCGGATAACCGCACCCGATAGATCAAGCGGTTTTTTGTACCTAAAATT
TGCAATTTTGGGGCAAAAGGCACAATTTATTTAAACTCAATACCGAGGGGGCGAGGAATA
CAACACCCGAAAGGGAAATAACTCCAGCCGTCTTTGTGTGGCTTACGAACCCCTTGGCAC
CCTATTTTATAGGGTAAAATTTCGTAAATACACAAAGGAGTTCATTATGAACGCTCAACA
ATTTTCATTCAAACTTTATTCACGTCTTATCAATAACCGTTCACAGCTTTTGATTTCTCT
GCAAGATTTATATATTGCGATTGATAAGGCATTCCAGTATCTGGCACATTAAAACTGATG
TTACCTAAATTAGGCTTTATTCTTAATCAAGACTACATTGAGGTTGAAAGCTGGCGATCT
GATCAATTGGCAATTACTTTTTTAATTACACCCGAAACAGCTTTAATTTACTTAAACACT
TTTGAAACAACGGATAAAGTAAAAAATGCATTAAAGCGATCGCTCAATTACTTTCAAGTA
AATCTCCTGAACTTGAACAAAGTATAATAAATCAAGAAATCACAAAACAGCACTACATTA
CGCAAACACAAGCATTTTTTGAACAATATTTTTCTTATAAAGGCGTTCATTTTTATTAAG
TAAAGATGATTTAATAGTACTTGAGCGAATGAAAGGAGCTTGCACCGCTTTTGAGCAAAT
GCTACTTGAAGTGAATAATAACCGTTCATTAAGCTATGAAGCCTTAGCCGATTTATTTTC
TTGTTGTACCGCTCCTCTATTTGACGTGCTGAAACGTATAAAAGACGTAGGCGATGAAAC
CAATACAATTAAAGCCTTAGGGGCTGTTGATCTTTTGAGTTTAAATCTTAACCAAACAAC
AATTTCCCCCAGCGAATACAACAAATCATTGCTAGCGATGCCGCATAATTTCTTGCTAAC
TTATCGTACCGAGTCGCAATGGCTCGGTATTGTTTTAAAAAAGCAAACGCATTTTCAACT
AAATGGCGATAACGATATAAACACCAGTCTATATCCTCATTACCCACCTTTGAATTTCGT
CTACGAGGTATAACCGGAACTGCTTTTGTTGTCGTCAAAATAAGTGCTCGTAAGGCTTCA
CAATCATAACCTCTGTCTGCAACAATGGTCTCACTGTCAGGTAACAATTCCACAAGCTCA
GGTGCAGCTTTACTGTCGTGAACTTCACCCCCGTCAGAACAAAATCAATAGGATTTCCAC
AACTATCTACCGCTAAATGAATTTTTGTGCTATTACCGCCACACTTTTGCCAATCGCTTG
CGGATTTTGACCGCTTAGTTTGTACGGAATGGTTAGGTTTTGGCGAACTAAATTATACCA
AATTTCTATGTCGTTTGTTTTTTTGTACTTAAAAGATCAACACGCTCTAGACATTTTGAA
TAAATTAAGAGCATACAAGAAAATTTTTTAAAAAAGTGCTAGACAAGCGAGAGTGAAATC
ACTAATATACGCCTCCGTTGCGACGCAGTACTGAAAACAACGCGTTCGTAGCTCAGTTGG
ATAGAGCGTTGGCCTCCGGAGCCAAAGGTCGCAGGTTCAAATCCTGTCGAGCGCGCCAGA
GGTAATGCAATATCGACTAGAAATGGTGGCTATAGCTCAGTTGGTAGAGCCCTGGATTGT
GATTCCAGTTGTCGTGGGTTCGAGTCCCATTAGCCACCCCATTAAATATATGCAGTGGCA
TATCAGACGGCGAGTAGCGCAGCTTGGTAGCGCAACTGGTTTGGGACCAGTGGGTCGTAG
GTTCAAATCCTATCTCGCCGACCACTTTATTTTGCTCTTTAACAACTTATCAGACAATCT
GTGTGGGCACTTGTTGATTGACTTTGTTTAAAAATATTTTTAATTTTGAAGTCTTGATAA
GTGCTTAACTTGAAATTCATATTAATGTGATTTTTTTATAGTCAGTACATATTGAGCGAT
TAAACTTTTTAAATTGAAGAGTTTGATCATGGCTCAGATTGAACGCTGGCGGCAGGCTTA
ACACATGCAAGTC
>H40 Scaffold3
GTGCTTAATGGCACAAGGGGCGAAGCAACTCTACTTTCTCTATAACCCCATTATGAAGGT
ACTCGTAATGGGGTTTTCTTTTGCCCATATTCTAATACAAGGGGCAAATTACATTTGCCC
CAAAAGCAATCATAAGGAAGAGGGGCTAATGTAATTAGCCCCTACAAAAGTAGATTTTAA
ATAGTAAAAATAATTTATAAGTAAATAAAGATGATAAAACAAACCACCCAACAACTCGCT
CAAACCCTAAAGGGTAAACTACTCGGTAGTGGCGAGGTTGTTGCTGAAAACATCAGTACA
GATACGCGTCAAGCGGTTGAAAAAGGCTTATTTTTTGCATTAAAAGGCGAAAAATTTGAT
GCTCACGATTATGTAGAAAAAGCGATAGAACAAGGCTGTGTGGCGTTAGTCGTTGAGCGT
GAATTGGCGGTGAATGTACCGCAAATTATTGTGGAAGATACTCGCTTGGCATTAGGGCAG
TTAGCAAAATGGCTGAAAGCGGAAATTAACCCAAAAACTGTGGCAATGACGGGCTCTTCA
GGCAAAACCACCGTCAAAGAGATGACTGCAAAAATTTTGCAAAAAGTAACCGCTTGTGAA
GATCAGGTGCTTTATACTTTTGGCAATTTAAACAATGATTTAGGTGTGCCATTGACCTTA
TTACGTTTAACCCCTGAGCATAAATTTGCCGTGGTGGAACTGGGGGCGAACCATATCGGC
GAAATTGCTTACACCACCGAAATAGCACAACCTGATGCTTGTTTAGTGAACAACGTAGCG
TCCGCTCACCTTGAGGGCTTTGGTTCATTGGCTGGCGTGGCTCAAGCGAAAGGCGAGATT
TATCGTGGTTTGAAAACAGGCGGTAAAGCGATTGTGAATTTAGCTCATTACTACCCTGAA
TGGCAAAAAGAGATTGGCGATCACGAGTTGCAATCGTTCTGTTACACAGGCGAAGATAAA
GACAGTTATGTAGATTTTTGGGCGAAAAATGTTGAACTACATCTTAATGGTTCACGCTTT
ACTTTGCATACCCCACAAGGCGAAATTGAGATCAATCTGCCTTATTTGGGCGAACATAAT
GTAAGTAATGCGTTAGCAGCAACGGCACTCGCAATGGCAGTCGGGGCGGATTTAACTGCG
GTTAAAGCTGGATTAGAACAGCGTTCAGCGGTTAAAGGGCGTTTGTATCCGATTGAAATT
AAAGAGAATGTGCTGTTTATTGATGACAGTTATAATGCAAACGTGGATTCAATGAAATCT
GCGGTATCAGTGTTAAAACAGTATCCGGCTTTCCGCATTTTTGTGGCGGGAGATATGGCG
GAGCTTGGCAAAGACAGCCCTGCTTGTCATCAAGAAGTCGCCGATTTCGTTAAACAGGCG
AAGTTAGATTTAGTGGTCAGCTTCGGCAAAGAGAGTGAGGTGATTAGCGGTAATTCAGCT
CACCACTTTAATGACAAAACCGCAATGGCGGCGTTTTTGCTTCCGATTATTTTGCAAAAA
ATCGAGCAAAACCAACCGCTTGTTCTTTTGGCAAAAGGCTCTCGTAGCCAAAAAATGGAA
GAGGTAATTGCTTCCTTATGTCGTTCTTTTGATGTTTCTTTTTAAGGATTAGCTTATGTT
AGTGTGGCTTGCTGAATATCTGGTGCAATACAACACAGCGTTTAACGTGGTGTCGTACAT
TACTTTCCGTTCCATTATGGCGTTATTGACGGCGTTAATTATCGGCTTATGGATTGGATC
GACGGTCATTCGCCGTTTACAAATTCTCAAATTCGGACAGGAAGTTCGCCACGATGGCCC
TGAAAGCCACTACAAAAAACGGGGCACGCCAACGATGGGCGGTATTATGATTTTATTCGC
TATCGGTGTGAGTACGTTGTTATGGGCGGATCTACGTAACCCCTATGTCTGGTTTGTGCT
ATTTATCCTATTTGGCTATGGGATTGTCGGTTTTGTTGATGATTATTGGAAAATCGCTCG
TAAAAATACCGATGGCTTGATTGCTCGTTGGAAATATTTTTGGTTATCGGTGATCGCCTT
AGTGTCCGCTTTTGGTATGTATGCGATTGGTAAAGATACCGCGGCCACCCAGTTAGTTGT
TCCTTTCTTTAAAGATGTGATGCCACAGCTCGGCTTATTCTATATTGTTCTAACCTATTT
TGTGATTGTCGGTACAAGTAATGCGGTGAATTTAACCGACGGCTTAGACGGCTTGGCAAT
CGTGCCGCTTATTATGGTCGCAGGGGCATTTGCATTAATTGCGTGGGCAACGGGGAACTA
TAATTTTGCACAATATTTGCACATTCCTTATATCAAATATAGCGGTGAATTAGTGATTTT
ATGTACGGCGATTGTCGGGGCTGGGTTAGGTTTCTTATGGTTTAACACTTATCCGGCACA
AGTTTTTATGGGCGATGTCGGTTCACTGTCACTTGGCGGTGCATTGGGTGTAATTGCCGT
GTTAGTTCGCCAAGAATTATTATTAGTGGTGATGGGCGGTGTGTTTGTGGTTGAAGCCTT
ATCGGTTATTTTACAGGTTGGCTCGTACAAACTTCGCCAAAAGCGTATTTTCCGTATGGC
ACCGATCCACCACCACTTTGAACTTAAAGGCTGGCCGGAACCACGTGTTATCGTGCGTTT
CTGGATCATTACCTTAATGTTAGTGTTAATTGGATTGGTGACGTTGAAGTTACGTTAATT
AATGTAGGGACATAGGGACACACTGCGTGTGTCCGCTACAGTTTTACCAACCGAGGAATA
ATGAAAATAAAGCGGACACACGCAGTGTGTCTCTACATCTGAAAATACCGTTTCTAGAGA
ACAACAAAATGCAAAATCAATATCAAGGCAAAACTATCACAATTATCGGCTTAGGCACAA
CAGGCTTATCTTGTGTCGAATTTTTTGCGGACAAACAGGCTCAAGTGCGAGTGATTGATA
CCCGAGCAAATCCTGCAGGGGCGGATAAGTTGTCGAAGGATATTCCACTACACACAGGCA
GTTTAAACCTTGAGTGGCTATTAAGCTCCGACTTAATTGTGATTAGCCCGGGACTTGCTT
TAGCAACTGCTGAAATTCAGCAAGCTATTCAAGCCGGTGTGGAGGTGGTTGGCGATATTG
AGTTGTTCTGTCGTGAAGCCAAAGCGCCGATTATTGCGATTACAGGCTCGAACGGTAAAA
GTACCGTCACGACTTTGACGACTGAAATGGCAAAACAAGCCAGAGTTAAAGTTGGAATGG
GTGGCAATATCGGCGTGCCGGCATTGAGTTTATTGAAAGGCGATTACGAGCTTTATGTGT
TGGAATTATCGAGTTTTCAACTTGAAACGACCTATTCTTTAAAAGCAAAAGCGGCGACCA
TTTTAAATATCAGCGAAGATCATATGGATCGCTATGAGAGCATTGAAGATTATCGCCAAG
CGAAATTGAAAATTTATCACCATGCCGAAAATGTAATTGTGAATGGCGAAGATCCGCAAA
CTTTCCCTGAACAAGCGGTCGGATCTTTGAAAAAATTTGCAGAAAAAGACGCAGAATATA
CCGCTTGTAATGGAGAACTCTATTCTGGCGATGAAGCCGTCATTGCGATTGATGAGTTGA
AAATTACTGGTCGCCACAATGTGATGAATGCCTTAGCATCAATGTCATTGGCGGAAGCTG
CAGGCGTTGATCGTTCGGGTATTGTGAAAGCGCTACAAAGCTATTCAGGATTAGATCACC
GTTTCCAGCTAGTACCGACGAATGATGGCGTACGCTGGATTAACGACTCAAAAGCCACGA
ATGTCGGCAGTACTGTGGCGGCATTAAATGGTTTGCAAGTCGAAGGAACGCTTTATCTGT
TGTTGGGCGGTGACGGAAAAGATGCTGATTTTTCTGAGTTAAAACCTTTTATTAATCAAC
CAAATACAGTCTGTTACTGCTTCGGAAAAGATGGGGCGGAACTCGCCGCTTTAACTCAAA
ATAGCGTTTTAGTGGAAACAATGGCACAAGCTGTCGCACAAATTCGTTTAAGATTAAAAG
CGGGCGATATGGTGCTACTTTCACCAGCTTGTGCAAGTTTAGATCAGTTTAAAAATTTTG
AAGAGCGTGGCAGACAGTTTGTGGCGTTGGCTCAAGGGGTTATCTAATGCTAGAAAAAAT
TCGGATTGAGTGGGATAAGTGGACAAGATTAACGCCTGTTAATGCACTCTATGATCGAAC
ATTGGTGTGGTTATTTCTCGCATTGCTGATCATTGGATTTGTTATGGTGACTTCAGCCTC
TATTCCTGTGAGTAGTCGGCTACACGAAGATCCCTTCTATTTTGCGGTGCGAGATGGTTT
TTATGTTATCGCATCTATTTGTGCTTGTGCTTTCTTTGTTCAAATTCCAAGTAAATATTG
GGAAAAGTATAATGGTTGGTTATTTATTTCAGCCTTGCTTCTGCTTGCAATTACATTGTT
TGTTGGAAAAACAGTAAATGGAGCAACACGCTGGATCCCTATCGGTCCTATTAATTTCCA
GCCTGCAGAATTAGCAAAATTTGCGGTGATTTGTTACTTTGCGAGCTTCTATGTAAGAAA
ATTTGATGAAATGCGACAAAAAAGCATTAGTTTCATTCGCCCTATGGTAATCCTGATTTT
ATTTAGCTGCTTGTTGCTGGCTCAACCTGATTTGGGAAGTATAGCGGTGCTTTTTGTGCT
GACATTTGCAATGCTTTTTATTATGGGGGCGAAAGTTTTACAGTTTATTTTTCTTGGTAT
CGCAGGCGTTGTAGTCTTTGCTCTATTGGTTTTAACATCAGAATATCGTTTAAAACGTAT
AACCTCTTTTATGGATCCTTTTGCTGATGCTTATGGTGATGGCTTCCAACTATCTAACTC
ACAAATGGCGTTTGGGCAAGGCGAGATTTGGGGGCGAGGATTGGGTAATTCTGTGCAAAA
ATTAGAATATTTACCTGAGGCACATACCGATTTTGTGATGGCAGTCATTGCGGAAGAATT
TGGATTAGTTGGAATTGTTATCGTTGTGCTATTATTACTCACCTTAACTTTCAGAGCTTT
AAAAGTCAGTCGTGAAGCGTTAATACTAGAAGAGCGATTTAAAGGTTTCTTTGCTTTTGG
TATTGCCATTTGGATTTTTATTCAAGGCTTTGTAAACCTTGGTGTTGCTTCGGGGTTACT
GCCGACCAAAGGCTTAACTTTCCCATTGGTGAGCTATGGTGGTTCAAGTTTAGTGATTAT
GGCGATTGCAATTGCGGTATTAATTCGGATTGATTACGAAAACCGCTTAGATCGAATTGG
GCACGCACATTTAAGTGATGATTAGTGTTGGAAAATAATATGGCAAAAAAATTATTGGTT
ATGGCTGGCGGAACTGGTGGGCACGTTTTTCCTGCGATTGCTGTAGCAAGAGAATTACAA
CAACAAGGTTGGGAGATCCGCTGGTTAGGAACAAAAGATCGAATGGAAGCGGATCTTGTG
CCAAAGCACGGCATTCCGATTGAGTTTATTCAAATTTCAGGATTAAAGGGCAAGGGGATT
AAAGCGTTACTTACTGCCCCTTTTGCGATCTTAAGAGCAGTGCTTCAAGCGAAAAAAATT
ATTAAATCGTACAAGCCTGATGCAGTACTTGGAATGGGCGGTTATGTGTCTGGACCAGGC
GGTATTGCGGCAAAATTATGTGGTGTGCCTGTGATTTTGCACGAACAAAATGCGGTGGCA
GGTTTAACAAATGTATGGCTTTCTAAAATTGCTTGCCGTACTTTACAAGCCTTTCCAACA
GCTTTTCCAAATGCGGAAGTGGTGGGAAATCCCGTTCGCCAAGATCTATTTGAAATTGCA
CCGCCTGAACAACGTTTTTCCGAAAAAGGCTATCCAATCAATATTTTAGTGATGGGCGGT
AGTCAGGGGGCATTGGTGATCAATAAAACTGTGCCAGAAGTAGCAAAAGTCTTAGGGCAA
AACGTATTTATTAGTCATCAAGTCGGTAAAGGCAAATTAGCTGGTGTGGAAGAAGTTTAT
CAAGCCACAGGCAATGGCACGGCAAGCGAATTTATTGACGATATGAAAGCCGCTTATGAA
TGGGCGGATTTGGTGATTTGCCGTTCTGGTGCTTTAACTGTATGTGAAATTGCTGCAGCA
GGATTACCTGCGATTTTTGTGCCGTTTCAACATAAAGATCGCCAACAATTTTTAAATGCA
GAATACCTTGCACAAGCAGGTGCTGCAATGATTATTGAACAGCAGGATTTTACCCCTGAC
AGTTTATTAAAAGCATTAGAGCCGTTAATTGCCGACCGTCAAAAACTGACGGAAATGGCA
ATAAAAGCAAGAGCGAAAGCCACACCATTAGCCGCAAAACGAGTCGCAGAAGTGATTGTG
GAAAATAGTTTGTAATCAGAAATGAGCATTGTAGGGACACTCTGAGTGTGTCCACTCTAA
AAATTATCCACGGACACACGCAGTGTGTCCCTACGAATACGAAGGAAAAATGTAATAATG
AAAAATTTCCAAGATAAAGTAAAAAAATTAGTCCCTGAAATGCGCCGTGTGAATCAAATC
CACTTTATTGGGATCGGTGGCGCAGGTATGTCTGGGATTGCTGAAGTGTTATTAAATGAA
GGTTACCAAATTTCAGGTTCGGATATTGCGGACGGTGCAGTCACGCAACGCTTAGCAAAA
GCAGGAGCAAAAGTTTTTATCGGGCATCAAGCAGAAAATATTGAAGGGGCAAGTGTTGTT
GTCGCTTCCAGCGCAATTAATGAAAGCAATCCCGAAGTAGCGGCAGCAAAAGAAGCGCGT
ATTCCAGTGATTCAACGAGCGCAGATGTTAGCGGAAATTATGCGTTTCCGTCACGGTATT
GCGATTGCAGGGACTCACGGTAAAACTACCACAACCGCAATGATTTCAATGATTTATACG
GAAGCAGGGTTAGATCCTACTTTTGTAAATGGTGGTTTAGTAAAATCAGCGGGTAAAAAT
GCTCATTTAGGGGCAAGCCGTTACTTAATTGCAGAAGCCGATGAAAGTGATGCGTCATTT
TTACATTTACAGCCGATGGTTTCCGTTGTGACCAACATTGAACCAGATCATATGGATACT
TACGGTGGCGATTTCGAGAAAATGAAAGAAACCTATGTACGTTTCTTACGCAACTTACCA
TTCTACGGTTTAGCAGTGATGTGTGCCGATGATGAAACGGTGATGGAAATTGCCCCGAAA
GTCGGTCGCCAAGTGATTAGCTATGGTTTTAGCGAAAAAACCGATTACCGTATTGAAGAT
TATCAACAAACCGGTTTCCAAGGGCATTACACGGTGGTTTGTCCAACAGGTGAGCGTATT
GAGGTCTTATTAAACGTACCGGGTAGACACAATGCACTGAATGCAACGGCTGCATTAGCG
GTTGCGAAAGAAGAAGGCATTGCGAATGAAGCGATTTTAGCTGCTCTTGCGGATTTCCAA
GGTGCAGGTCGCCGTTTTGACCAACTTGGCTCATTTATTCGTCCAAATGGTAAGGTAATG
TTAGTTGATGACTACGGTCATCACCCAACGGAAGTGGATGTGACGATTAAAGCCGCTCGT
CAAGGTTGGGAAAATAAACGTGTAGTGATGGTTTTCCAACCGCACCGTTATTCTCGTACC
CGTGATTTATTTGATGACTTCGTACAAGTGTTGTCGCAGGTTGATGCGTTGATTATGCTC
AATGTGTATGCGGCAGGCGAAGCACCGATTGTGGGCGCGGAGAGTAAAGATCTCTGTCGT
TCAATCCGTAATCTTGGCAAAGTGGATCCGATTTTAGTGTCAGATACTTCACAACTTGGC
GAAGTGTTAGATCAAATTATTCAAGATGGTGATTTAATTTTGGCACAAGGTGCGGGCAAC
GTGAGCAAGCTTTCGCGTGATTTAGCGGAAAGTTGGAAGGCATAAAGAAGATTTAAAACA
AGCGGTAAGATTTCGAGAAATTTTCGCTATTGTGTAATTGTACAAAATAATGTGTAGGGG
CAAATCACATTTGCCCCAAATAATCATAGTAACATCAGGGTGAATGTAATTCGCCTCTAC
GGTAAATCCGAAAATTTGCAATAATTTCAATAAATTAACTGTAGGGACACACTGTGTGTG
TCCGTTGTTAAAATGGGATATGGTTTATTTTGCGGACACACGCAGTGTGTCCCTACAATT
CCCCATAATAATGTAAAATTTTTGCAATAAATGACCGCTTGTAAAACATAAATAAGGTAA
AAATAATGAGCTTAAAAAACGAAAAAATTGCGGTGTTATTTGGTGGCGTTTCTGCAGAAC
GTGAAGTTTCTCTCAATTCAGGTAAATCGGTCTTTGAAGCCTTACAGAGTTTAGGCTATA
ACGTTGAAGCGATTGATACAAAAGAATTTCCGATTGAAAAATTAAAAGAAAAAGGCATTC
AGCGTGTGTTTAATATTCTTCACGGTGGTATCGGTGAAAATGGTGTGCTTCAAGGGGCGT
TAGAGCAACTAGGTATTCCCTATACAGGCTGTGGCGTGATGGCTTCTGCGATTACCTTAG
ATAAGTTCCGCACCAAGCTATTGTGGAATGCAGTGGGCTTACCAACAGCGGCAATGGAAG
TGGTACGCCGTGGGCAAGCGGTCAATTCCGATGAAATTATTGCAAAATTAGGTTTACCAT
TATTTGTGAAACCTGCGAGCGAAGGCTCAAGCGTTGGCGTAAGTAAAGTGAAAACTGCAG
AACAGTTATTACCTGCAATCGAAGAAGCATTAAAATATGATTCAATTGTGTTGGTGGAAG
AAAATTTAGCAGGGGCGGAATACTCTGTACCAGTACTTGATGGTGAAGTGTTGTCTGCGG
TACAAATTATTCCAGACGGCGAGTTTTATGACTACCACGCAAAATATATTTCGGATAATA
CCCAGTATGTTGTTCCAGCGTTAAATGCTGATCGCCAAGCAGAAGTCGCTAAGTTAGTGA
AACAGGCTTATGATGTAGTGGGTTGTCGTGGTTGGAGCCGAATTGATGTAATGGAAGATG
GCGAAGGAAACTTCCGTTTAGTTGAAGTGAATACTTGCCCAGGTATGACCAGTCATAGTA
TTTTCCCAAAATCAGCGGCGACTGTAGGTTATAGTTTCGAGCGTTTAGTTGAACGTGTAT
TGGAGTTAAGTGCGTAATGGTTGCAGTAATGCGTAAGAAGCCGACTTCGGTGATTCGTAC
ACAAGCAAGTAAACCGAAATATCCGATTAATTGGTTTGTTTTTGTTAAGCCTATCGTTGT
GTTATTATGTTTCGGTATGGCTTATGCAATCTATACCAATTGGTCTAGTTTGCTTGCATC
ACTGGATAGAACTCCAATTCGTTCTTATGCATTAACGCATAAAACACAATTTACGACGAA
TAATGATATTCGCGAAGTTTTAGCTAAAGCCCCCTTGTTAAAAGGCTATTTTGAACAGGA
TATTCAAGAGATTAAAGAAAAGTTTCTAACAATTTCTTGGATTCGTGATGTTTCTGTAAG
AAAAGTTTATCCCGATAAATTAAGTATTACGTTACTTGAACATCGCCCAGCAGCAGTATG
GAATAATAATCAATATGTGTCTGTTCAAGGAAAAGTTTTTAGTTTACCGAAAGATCGGTT
TGATAACACTGGCTTACCTATTTTATACGGACCAGACGCAGAAAGTAAGGTTGTGCTTGA
GGCTTGGGATAAAATAAAAGCAGATTTAAAATCACGTAATTTAGGATTATATTCCATTGC
AATGGATAGTCGAGGAGCTTGGTCAATTCGACTTGATAATGGCGTTGAACTAAAATTAGG
GCGAGGGGGGCTATCAAAAATCGATCGTTTTGTGACTATTTTTCCTGAAATTGATATTCC
CGAGGGGAAACGTTTATCCTACGTAGATTTACGTTATGAACATGGGGCTTCCGTTGGATT
TAATAATCAATAATTTATTAACTTGCAAACATAATTAATATGACAAAAGTAGCAGAATCT
AGAATTAGAGTAGGTTTAGAAATTGGAACACACAAGATAGTTGCTGTGGTAGGTGAGGTA
TTGCCTGATGGGGTGATTAATGTGATTGGCTCTGGAATTAGCCCGTCTAAAGGTGTTCAA
GGTGGTGGCGTTGTTGATTTAGATGCTGTAACAAGTGCTATTCAACGTGCGATTGAAGAA
GCTGAATCGATTTCTGGATATGATATTGTATGTGTTACTCTTGCCCTTTCAGGATCTCAC
ATTACAGCTTTTAATGAAAGTGGAACTGTGCCGTTGTCTGGTAGTGTAAGAAATGAAGAT
TTGGATAATGCTATTCATATTGCGCGTTCTATTAAATTACCCGATGGGCTGGAAACATTA
CACATTATTCCTCAGGAATATAGAGTAGATAGATTACCTGCTACTAAAAATCCCCTTGGT
TTATCTGGTATGCGTTTGCAGGCTCAAGCTCATTTAATTGCTTGTCATAACGATTGGCTA
CGTAATTTAAAAAATGCAGTGGAGAGAAGTAAATTAAAAATTGATCAAATCGTTTTTTCG
GGGCTTGCTTCAAGTTATTCTGTGTTAACAGAAGATGAAAAAGAACTTGGGGTTTGTTTA
ATTGATATTGGCGGTGGCACTATGGATGTTCTTGTTTATACAGATGGTGCTTTGCGTTTT
AGTAAAGTTATTCCTTTTGGTGGGAATAATGTAACGGACTATATTGCTCATGTTTTCACA
ACCTCTCGCCAAGATGCAGAAAATATTAAAGTACAGTATGGATGTGCTATTGCACCCCCA
ACTCATTTTCCAGAGAAAAAAATTGAGGTGGCAGGCTTGGGTGGACGAATGCCAAGAACT
TTTACAAAAAGCCAATTATCTAATGTTACATCTCAATGCTACCACGATTTACTGAGCGTA
ATTAATCAGGAATTATCCCAATTACGCAATGAACTATATCAAAAAGGCATAAAACAAGAA
TTAATTGCTGGAATTGTATTAACAGGTGGTGGCTCTCAGGTTGAAGATATTGTAGAATGT
GCAAAATCTGTCTTTGGATCTCAAGTTCGAGTTGGTAATCCATTGAACATTACAGGATTA
ACGGATTATGTAAACAAACCTTCTTATGCAACCGTATTAGGATTGCTACAGTATAGTCAT
TATAATGACGTTGATAGTAGCCAAAGTGGAGAAATTAGTCATAAGGTGGGCGGCATTATT
GATACATTAGGTCATAGTGCTAAAAAAGCGTATAATTGGATAAAATCAAGTTTTTAATAG
GCATTAATAACAATATTAAGCCGTGAGGGAGAATCACAAATGTTTGAACCTATTTATGAA
GCAACGCAAGATGCGGTTATCAAAGTTATCGGTGTCGGTGGCGGTGGTGGTAACGCACTA
AATCATATGGTTAGTAACCAATCTGATGTTGGTAGTGTTGAATTCTTTTCGGTTAATACG
GATGCACAAGTATTACGTAGTAGTGCCGTTCGCAATACGATTCAAATAGGTGCAAGTGTA
ACAAAAGGCTTAGGGGCAGGAGCAGATCCAAACATTGGTCATCAAGCAGCTGAAGAAGAT
AGAGAAGCATTAACGAATATGCTTACAGGTGCTGATATGGTCTTCATTGCTGTTGGTATG
GGTGGTGGCACAGGTACTGGTGCAGCTCCTGTAATTGCTGAAATTGCTAAAAGCCAAGGA
GCATTAACAGTTGGTATTGTTACTAAACCTTTCTCTTTTGAAGGTAGAAAACGTTCTAAC
TATGCGGAACAAGGGATCCGTGAACTTGCAAAACATGTGGATTCACTCATCATTATCCAA
AATGATAAATTACTAAAAGTATTACCTAAAAGTGTAAAATTTAATGAAGCCTTTGGCGTT
GCAAATGACGTCTTACGCAATGCGGTATTAGGTATTACGGATATGATTACTTCCGAAGGT
CTTGTGAACGTTGACTTTGCAGACGTGAAAAAAGTGATGTCGGAAATGGGTAGAGCAATG
ATGGGAACAGGCATTGCAGAGGGTGAAAACCGTGCAGAAAATGCAGCAAAAGAAGCTGTA
GCAAGCCCGTTATTGGAAGATGTTGATTTATCAGGTGCTAAAGGCATTCTTGTGAATATT
TCTTCTGGCTATGATATTGAACTTGCAGAAGTCAATACCATTATGGAATATGTTACTAGC
TTCGCAGATCCTGATGCAGCTATTATTTTTGGTTCTGCATTCTATCCAGAAATGGATGGT
AAGATCCGTGTAACATTGGTTGCTACAGGTATCGGACAACCAGAAGAAATGCCAAAAATT
CCAAGTGTGCAAGGAAGAACCGATATTTCGCAACAATCTATTATTAATAACGGATTTGGT
GGTGCTCGTCAGCCTGAATTTATAAATAATATGGGCGGTTACCCAAACCAAAACCAATAT
ACAACGCATCAAATGTCTCAGCAACCACAACAGGTTCAGCAAACAGCGCCAAGACCACAG
AAAGTTGATACAGCACAGGTCTTTTCGCCGAACTCAATCCCAGGGTTTATGAGAAATGGT
CAATAACCATTTCGGGAAATAAGGAAACGATATGATTAAACAAAGAACCCTTAAACAAGC
AGCAAAAGTAACAGGTATTGGCTTGCACAGTGGCAAGAAAGTAACCTTAACGTTGCGTCC
AGCACCGGCACATACAGGGATTATTTACGCAAGAACAGATCTTGATCCTGTCGTTTACTT
CCCTGCAAGTGCTGAATCTATCCGTGATACACAACTTTGTACTTGTATGATCAATGATGA
AGGTGTGCGTATTTCAACAGTAGAACACTTAAACGCAGCAATGTCTGCGTTAGGTTTAGA
TAACCTAATTGTAGAAGTTGATGCAGCCGAAATTCCAATTATGGACGGTAGCTCAAGTCC
TTTTATCTATCTCTTATTAGATGCAGGGATTGAAGAACAAGATGCGCCGAAAAAATTTAT
TCGTATTAAAGAAAGTGTACGAGTAGAAGAAGGGGATAAGTGGGCTGAGTTTAAACCTTA
TAGCCACGGTCTGAAATTAGACTTTACTATTGACTTTACGCACCCAATGATTACCAAAGA
AGTGCGTAACTACAAAATGGAATTTTCAGCACAACACTTTATTCAACAATTAAGCCGTGC
TAGAACCTTTACCTTTATGAAAGATGTTGAATATCTTCAATCTATTGGTCTTGCATTAGG
CGGTAGTTTAGATAACGCAATTGTTTTAGATGAATACCGCATTTTGAATGAAGAAGGGTT
ACGTTTTAAAGATGAACTAGTTCGTCATAAAATGTTAGACGCTGTCGGTGATTTATTTAT
GTGTGGCTACAATATTTTAGGTGATTTCAAAGCCTATAAATCAGGTCACAGCTTAAACAA
TAAATTATTACGAGCTGTGTTAGCGAATGAAAATGCTTGGGAATTTGTAACCTTTGATGA
TAAAGCAGAGGTTCCGCAAGGTTATCAAGTGACAGAACAGGTGTTTATTTAATAGTTATT
ATCATTTCTCGGAGATTTTTATTAAATTTTTAAGGTGTTTTTTCTTAAAATTCTAATTTT
TAAAAATTTTTGCAGAAAAATTGCCGCTTGCTATTCCCTTATTCTACATTTTCGGCTAAT
CTCGCAGACTTCATTTACCTTGGTAAATGAAGTCTTTTTTATTTGTCTTACAGGAAATTT
TATGAGTAACCAATCTTTATCTTCAAAAATCCTTGGCGGTAATTTAGTATTACGCATTGC
CGTAGGTTTAGTGCTAGGTATCTGCTTAGCATTAGTTAGCCCAGATGCAGCCAAAAGCGT
TGGGGTTCTCGGACAATTCTTTGTAAAATCATTACGTGCAATTGCACCGATTTTAGTTTT
TGTTCTTGTAATGGCTTCCATTGCTAACAAAGAAGTTGGCAGCGATAGCCGCTTAAAACC
TATCTTAGTGATGTATGTCTTAGGTACTTTCGTTGCAGCAGTAACAGCGGTTATTTTAAG
CTATTTATTTCCAACGACACTTGAACTTGTTACCAGCCCGGAAGGGCTTGCACCGCCACA
AGGCGTTGGTGAAGTATTAAAAACCGTTGTTTTCAACTTAGTCGATAACCCACTTGGTGC
AATTACGAACGGTAACTTCATCGGTATTCTTGCGTGGTCTATCGGTTTAGGTATCGCATT
ACGCCACGCAGCACCAAGCACCAAAGTCATGTTAAACGACATCTCTGATGCTGTTTCTTT
CGTGGTAAAAGTGGTAATCGCCTTTGCTCCAATCGGGGTGTTCGGCTTAGTAGCAGAAAC
CATGGCAACCAACGGTGCAGATGCCTTTATCGGTTATGCACGTTTATTAGCGGTATTGTT
AGGTGCAATGGCAATTGTGGCATTTATCCTAAACCCATTATTAGTGTATTGGAAAATTCG
CCGCAACCCATACCCACTCACCATCACCTGTTTACGTGAAAGTGGCGTGACAGCATTCTT
TACTCGTAGCTCAGCAGCGAACATCCCTGTAAATATGGGATTAGCGAAACGCTTAGGTAT
CAAAGAAGAGATTTACTCTATCGCAATCCCACTTGGTGCTAACATCAATATGGCGGGTGC
AGCGATTACTATCACCGTATTAACCTTAGCAGCAGCTTACACCCAAGGTATCGTGCCAGA
TTTCTCAACAGCGGTATTATTAAGTATTGTTGCTTCAATCTGTGCTTGTGGTGCATCTGG
TGTAGCCGGTGGTTCATTATTATTAATCCCACTTGCATGTAGCTTGTTCAACATTCCAAA
CGATGTTGCAGCACAAGTTATCGGCGTAGGTTTCATCATTGGTGTTATCCAAGACTCAGC
TGAAACAGCACTTAACTCATCAACGGACGTATTATTTACCGCAGCGGTAAGTATGTCTGA
TGAGAAAAATAACTAGAATTCTTGTATACTTTTAATAGTTAAACACTAGTAAAAGACTTA
ACTACATCAGTCAAGTATTTTAGATAAGCAGAAAAATAGCTGCTATAAAATTGACTATAG
CCTTATATTGAAGGCTATAGTCGTTTACTAGGTCTAGATTTTTCTCTATTTTATAAATTT
TCATTCTAATATTCTCCTTTCCTTTTCCCTTTCCTGTAATTTTCAGGTAAAATCCGCCGA
TTATTTTTCTTTTATCAATAACAATACAATAGGACATTTACTGCCCTTATGAAAATGCAG
AACATTCGTAACTTTTCTATTATTGCTCACATTGACCACGGTAAATCGACTTTATCTGAC
CGCTTGATCCAAACTTGTGGTGGTTTGTCAGATCGTGAAATGGAAGCTCAAGTGTTAGAC
TCTATGGATCTTGAGCGTGAGCGTGGTATTACCATTAAAGCACAAAGTGTTACCTTAAAT
TATCAAGCAAAAGATGGTCAAACCTATCAGTTAAACTTTATCGATACGCCAGGACACGTC
GATTTCTCTTATGAAGTTTCTCGTTCCCTAGCCGCCTGTGAAGGGGCGTTGTTGGTTGTT
GATGCTGGGCAAGGGGTGGAAGCACAAACTCTTGCTAACTGTTACACGGCAATTGAGATG
GATTTGGAAGTAGTGCCGATTTTAAATAAAATCGACTTGCCTGCGGCTGATCCTGAGCGT
GTTGCAGAAGAGATCGAAGATATTGTCGGGATTGATGCGATGGAAGCGGTGTGTTGCTCG
GCGAAAACTGGCGTGGGGATCGATCTCGTTTTAGAAGAAATCGTGGCGAAAATTCCAGCT
CCTGAAGGTGATCCTGATGCACCGTTGCAAGCCTTGATTATTGACTCGTGGTTCGATAAC
TATTTAGGCGTGGTTTCCCTTGTGCGTGTCAAAAATGGTGTGTTGAAAAAAGGCGATAAA
ATCAAAGTGATGAGTACAGGACAGTCTTATCAAGTGGATCGTCTTGGTATTTTCACGCCA
AAACAAGTTGATACTACGGAATTAAAAACAGGCGAAGTAGGTTGGGTAGTTTGTGCGATT
AAAGATATTTTAGGCGCACCTGTTGGGGATACTTTAACCCATCATCACAATCCTGCAAGC
GAAGTGTTACCCGGCTTTAAAAAAGTAAAACCGCAAGTTTATGCAGGTTTATTCCCGATT
AGCTCAGATGATTATGAAGCGTTTCGTGATGCATTGGCAAAATTGAGCTTAAATGATGCG
TCGCTTTTCTATGAGCCAGAAAACTCAACGGCATTAGGCTTTGGCTTCCGCTGTGGCTTC
TTAGGCTTGTTGCATATGGAGATCATTCAAGAGCGTTTAGAACGTGAGTATGATTTGGAT
CTCATTACCACAGCACCGACGGTAGTCTATGAAGTGGAACAAACGAATGGCGAAATTGTC
TATGTAGATAGCCCGTCGAAGTTGCCTGCGATTAACAATATTGCGGAAATTCGTGAGCCG
ATTGCAGAATGTAATATGCTTGTACCACAAGAGTTTTTAGGTAATGTGATTACCTTATGT
GTGGAGAAGCGTGGTGTACAGACGAATATGGTTTACCACGGTAACCAAATCGCATTGACT
TATGAAATCCCGATGGGTGAAGTGGTGTTAGATTTCTTCGACCGCTTAAAATCGACTTCG
CGTGGTTATGCGTCGTTGGATTATGGTTTCAAACGTTTCCAAGCGGCAGATATGGTGCGT
GTAGATATTATGATCAACGGCGAGCGTGTCGATGCGTTAGCGTTAATCGTCCACAAAGCC
AATGCCCCTTATCGTGGTCGTGAGTTAGTGGAAAAAATGAAAGAGTTAATTCCACGTCAG
CAGTTTGATATTGCGATCCAAGCGGCGATTGGTAACCATATTATCGCTCGTTCGACGGTG
AAGCAGTTGCGTAAAAACGTATTGGCAAAATGTTACGGTGGTGACGTAAGTCGTAAGAAA
AAACTGTTGCAGAAGCAGAAAGAAGGTAAAAAACGTATGAAATCTTTAGGTAACGTGGAA
GTGCCACAAGAAGCGTTCTTAGCGATTTTGCACGTTGGGAAGGATTAGTGAATAGATATT
GTAGGGACACACTGAGTGTGTCCCTACATTTTGGATAGTAAATAAATTCCAAAAGGAGTG
AATTTTAAATATGAGCAATATTTTAACCATTAGTTTTATTGCAGTATTGTACGGTGTTTG
GAAAGTGTTGGACTCAATGCAGCTACCAAACACGATTTCCATTATATTAGTAGGTTTAGT
TGTTATTTGTGGTGGCTTTTGGTCATTTTACAAATTTAGTGCTGAACCTCGCCGCTTGCG
TGCGATTGAGCGTGAAGAAAAGCGTTTAGGCAAACCGCTCTCAGCAGAAGAAAAAGCCAC
AATTCAACCTCGTTCATTAGTGGGGGATTTTTTTGCGTCACTATTTGGGGTGTTAGCATT
AGTCACTATTTTACGTTCATTTATTTTTGAGCCGTTCCAAATTCCAAGCGGTTCAATGGA
GCCAACGTTACGCGTGGGTGATTTTCTGTTAGTGAATAAATTTACTTATGGAATTAAAGA
CCCGATTTGGCAAAATACGCTTGTTCCGATGGGTAAGCCTGAACGTGGGGATATTGTGGT
ATTTAAAGCTCCAAAACAGCCACACGTTGATTATATTAAGCGTGTTGTGGGTGTTGGTGG
CGACCGTGTGAAATATGATTTCCATACCCGTAATTTAACCGTTGTTCACGGCGATTCAGG
CAAAGAAGTGGTGTTTAAATACGAAGGCAGTGCACCAAATCCGGACTTTTTCTACCACGG
TGAAATGCAAGTTGAACGCACTGAAATTGGTGATGTTGCCCACCAAATTTTAAATAATCC
GCACGCTTTTAACTACGAGCCTTATTTCTTCAAACAAGACGGTATTCCTGCTGGGGAATG
GGTAGTGCCAGAAGGGCATTATTTTGTAATGGGAGATAACCGTGATAACAGCGAAGACAG
CCGTTTTTGGGGGTTTGTCCCTGAAAAGAATATGGTCGGTAAAGCAAGTGTTATTTGGTT
AAGCCTTGATAAGAAACCGAATGAATTTCCAAGCGGATTACGTTTTGAGAGAATGTTTAC
GGCGATTAAATAAAGAGAACATTTCCCCCTTTGAAAAAAAGGGGGATTAAGGGGGATTTT
TAAAGGGTGAATTTTATTCAATGTTAGCAAAATTCCCCCTAGCCCCCCTTTTTCAAAGGG
GGGTATTCCACGAAGATACACTAAAATGCAACTAGAACGATTACAGAAAAAATTAGGTTA
TCAATTTGCTAACCTTGATTACCTCACCCAAGCCCTCACTCACCGTAGTGCTGCTTCCAA
AAATAATGAACGCCTTGAGTTTCTTGGCGATTCCATCTTAAATTTTGCCATTGGTAAAGC
CCTATATGAAAAATTCCCAAAAGCGAATGAAGGGGAATTAAGCCGTATGCGTGCGGCATT
GGTGAAAGAACAGACCCTTGCGGTTGTCGCTCGTCAGTTTGAGTTAGGCGAATATATGAA
ATTAGGGGCTGGAGAATTAAAAAGTGGTGGCTATCGCCGAGAGTCTATTTTATCCGATTG
TGTGGAAGCGATTATTGCCGCGGTATATTTAGATGCTGGGATTGATCGGGCGATGGAACG
TGTGCATTGTTGGTATCAGCAACTTCTAAATGACATGCAACTAGGGGAAGCACAAAAAGA
TCCGAAAACTCGTCTGCAAGAGTATCTACAAGGGCGTAAGCTACCCTTACCAACTTACGA
AGTGATTGATATTAAAGGCGAAGCCCATAATCAAACTTTTAAAGTCAGTTGTAAAGTCGA
AAAAGTTGATGAAATCTTTATCGGTAACGGCACAAGCCGTCGCAAAGCCGAGCAAGATGC
GGCATTGCAGGTGATAAAGGTGTTGGGAATAAAATAGCCTAATGCAGGGTGGCTCTTGAC
CCACCATTTCAATTTGTATTTATTTAAGAGAACACAATGACAGATCAAAAAACATATTGC
GGCTTTATTGCCATTGTTGGTCGCCCAAACGTAGGGAAATCAACGCTATTAAACAAAATT
TTAGGACAGAAAATTTCGATTACATCTCGCAAAGCTCAGACGACACGTCACCGCATTTTA
GGGATTAAAACCGAAGGGGCGTATCAAGAGATTTATGTTGATACCCCAGGGCTTCACATT
GAAGAAAAACGAGCGATTAACCGCTTGATGAACCGTGCGGCAGCCAGTGCGATTGGTGAT
GTCGATATGGTGATTTTTGTGGTAGAAGGCACGAAGTGGACCGATGATGATGAGATGGTA
CTCAATAAATTGCGTTCGACCAAAGCCCCTGTGATTTTAGCGATTAACAAAGTGGATAAT
ATCAAGGAAAAAGAAGAATTATTGCCACATCTGACCGCTTTATCGCAGAAATTCCCGTTT
AAAGAGATCATTCCGATTTCAGCTCAACGGGGCAAAAACGTACATATTTTAGAGAAATTT
GTGCGTGAGTCACTAAAAGAAGGCATTCATCACTATCCTGAAGATTATGTCACCGACCGT
TCGCAACGTTTTATGGCGTCAGAAATTATCCGTGAAAAATTAATGCGTTTTATGGGCGAA
GAGTTGCCTTATTCGGTGACGGTTGAAATTGAGCAATTTAAAACCAACGAACGTGGCACT
TATGAAATCAATGGTTTGATTTTAGTGGAACGTGAAGGGCAGAAAAAAATGGTGATCGGT
AACAAAGGTCAGAAGATCAAAGTGATCGGCACTGAAGCTCGTGCGGATATGGAACGCCTA
TTTGATAATAAAGTTCACCTTGAACTGTGGGTGAAAGTCAAAGCTGGTTGGGCAGACGAT
GAACGTGCGTTAAGAAGTTTGGGTTATATTGACGAATAATGATCGAACAGTGGCAACGTG
GCTTTGTGCTACATCGCAGAGAGTACAGCGAAAGCAGTTTACTCGTTGATTTTTTCACTG
AAAATCACGGGCGAATTACCTTACTTGCCAAAGGGGTAAGACGACCACGTTCGCCATTGA
AATCCGTTCTTCAACCCTTTACCCCTTTATTGCTGAAATGGACGGGTAAAGGTGATCTCA
AAACACTTACCAAAGCTGAACCTGCATCTTTAACCCTCCCGATGCAAACGCTGGCACTGT
ATAGCGGTTTTTATGTCAATGAAGTCCTTGCAAGAGTTTTGGAAAATCACACCGCTTACC
CTGAATTATTTCAGCATTATCTACACTGTATGACAAAGTTGGCAAGCCAGCCAAACGAGA
TCGAGCCGATCTTACGCACCTTTGAATTTCAAACACTTAAAGCGTTAGGTTATGGGGTGG
ATTTTTGCCATTGTGCAGCAACAGGTAAGCCTGTCGATCCAAAAATGAGCTATCAATTTA
GAGAAAATGAAGGCTTTATTGCCTCTTTATTACAAAATAACTATACCTTTATCGGCAAGG
ATTTATTAGCTTTTGCGGAAATGGATTTTTCAGAGAAAGAAACCTTACAATCGGCAAAAC
GTTTCACCCGTATTGCTTTAAAGCCTTATTTGGGATCAGCACCGCTGAAAAGCAGAGAGC
TGTTTCAGTCTGTTTTACCAAACAGATTAAAAGGGTAGGTCGGACATTTATTGCCTGACA
TCTCGAAATCTAGCGCTATTCAAAACTAAATAAATTAGAAGGGTAGGTCGGGCATTTATG
CCCGACATCCCGAAATATAGCACTACTCATAATCAAAATCTTGATTAACCCCAGCCCAAT
CTTTTGGATAAATACCTTGATGAACGTATTTGTGAAAGGTTGAGTATTTCCAATCAGTTA
CTGATGAAACGTATCCGTGTTTTACAGGATTATAGTGAATGTAGTCAAAATGTTTTTCGA
AATCTTCTTCATTTTTTATACAGTGTTCCCAAAATCGTTGTTGCCAAATGCTACTTTGTC
GCTTTCTTAGTTCATTGTTGGTTTTTTCTATATTGTCATAATGTTGGCAATGGTGACTTA
CATAACGCTTTATTTGATTCCAACGCATTGAAAAGTCTGAATCATTGTCGGGCAATTGCC
AAATAGTATGTAAATGATCGGGTAAAATTACTAATGCGTTAATTTTAAAAGGATATTTTT
GTTGTACCCTTTTTATAGCGGTCTTAAGAGTGTGAAGGACATCAGCGTTTGTTAATATTG
GGCGGCGTTGATAGGTGACTACGGTAAAGAAATATTGTGCTCCTGGTTGATAAAGTCTTC
GGTATTGCATTATATCTCCTACAATTTCTATGTTTTTAGATATAAAAGGGATGAGCTTGT
CGGGCATAAATGCCCGACCTACTTGAATATTCCTTTCTTAATCATCTCTTCAAAAAACGG
ATAATCCACTAAAAATGCATCGTGTCCAAAGTCGGAATGAAATTCATAAAAATCGACGGC
AATGCCTGCATTTTCTAAACGTTGTTTGCTTTTGTGTAGGTCAATCTGTTTAAACAGTTG
ATCGCTCGTTACGCCGACAAGGGTGTAATTCGCTTTAATGCGACTGAGTGCTTCTTGCTC
GTTTGCATAGGTTAAAGCAGGATCATAGAGATCTAAGGCTCTTAACAGGCGTAAGTAACT
ATTGGCGTCAAAGCGATCTAGAAATTTGACCCCTTGATAGCTGAGATACGATTCTACTTG
GAAGTGATCGCCCCAAATCGTTCCCGTCTGTTTCACTTCTCGCCCAAAGGCTTTGGCAAG
TTGTACATCGGTGCGGTAGGTGAGCATACCAAGCATTCGAGCGATTTTTAAGCCGTTATC
TGGGGGCGTACTCTCATAATAATTGCCGTTGTTAAAATGGGGATCGTTTATCACCGCTTG
TCGCATAACGTGATTGAAGCCGATTGCTTCTGCACTCAAGGTAAGCGAAGAACAGAGATT
AACCACATTTCTCACTTGTTCCGGATAATCAATCGCCCACTGTGTCGCTTGCATTCCACC
AAAAGAGCCACCCACGACCGCTTGTAGCTGAGTAATACCGAGTTTATCGATCAAGGCTTT
TTGCACCTTCACAATATCTTGCACGGTGATAACGGGAAATTGACTGCCGTAGGGTTTATT
CGTATTTGGATTGATAGACGCAGGGCCTGTCGTACCTTTGCAACCGCCAAGCACATTCGA
GCAGATAAAAAAGTATTTATCGGTGTCAAAAGCTAATCCTGCACCGATAAAATCTTGCCA
CCAGCCTTTATCCGCAGGCGGTGCATAATAGGGTTCAGCGTCACCCGTCAAGGCGTGGCA
CAACAGCACAGCATTGCTTTTTTCAGCGTTCAATGTGCCATAGGTTTGGTAAGCGACATT
GATAGGCGAAAGTGTTCCGCCTAAAGCAAGCTCAAGGGGAATATCATCAAAAAGAGTAAT
CTGCTGTGCCATAAAATCCTTGCAAAAAACGGTAAAAAAGCGACCGCTTGTCTTTGAATG
GTTTTAAGTTTACGAATAGGAAATCGTTTCGTCAAGAAATTTTAGACATCTAAACGTCTA
GATTTTTAAATGGCTAAATTAATTATTGTATTACTATGGGCACTTATGCTGTCAGAAAAT
CATTTTGGGATATAGAATTACTCATCCTTAGGAATAACCACAGCAGGATCCACTTTCCCT
TCAAAACCATCAATCAATTTTTTTAGCCCATAATCTTCCTTGTCTGAATGAGGACTAAAT
AAATCGACTTCTGTATTCAATTTCGGATTACTAATTCCCACCCATTTTGCAATGCCATCG
GTAAAGTTTAAGCCAGATTTCATCGCTTTATAGACTTTTCTATCGGTATCATCGCTAGAT
ATTTTAAAGAGCGGAAATCAAAGTGTAGCTTACTTTTGCCACTGCTGTTGTGGATTGCAA
TGTCATTTTCAGTGATATGGTGAGCTAAACCGTGATCGGCAAAATAGACCACCGAAAACG
AGCGGTTAGATTGTTGCTCATTTTTGCGAAGGGTTTCATATAAGCGTTTTAACACTTCGT
CGTTTTTTTTTGATGGACGATGCATAGCAGTTTACGTTGAAATACTTTTTGCCTATTTTT
TCATCATCAAACATTTTAGGGTAATCAGTTAAACGATCACAGCTGATGGGGTGTGAACCG
TATAAATGCACCACAATAAAACGTTTGCTATGAGTTTTTTGCTCAATAATGTGTTCAAAT
TTAGGCAATAAATCAAAGTCACTGATATTTTGATGGAAAGAGTCCCCCGATTTTAAGAAT
AATTTTTCGTCACTTTTGTTAGCAAGGGAGGAAACAGGTGTATCAAAAGTACCAAGATAA
CCTTGGTTTGATAGCCAGTAGGTTTTAATTCCTGCGGATTTAATCAAATCGATCATACCA
AGGCTGTATTCCCCTTCCCACTTTTCAGTATCAGGCTTAGTGAGCATTAATTTTAATGAA
GCAATGGTATTTGTTCCACCAGCGGTCAGCCCATCAATTAAAATGCCGTTGGCACTGCTC
ATAAACGGCGTATTTTCAGCAGGGTAGCCATAGGCGTGGTGATAATCTTTTCTAGCACTT
TCGCCGATCACTAAAATGTAATCATCGTAACGGCTTTCCACATTGAGTTGCGACGTTCCC
CATTCACTTTGAATGGACATACTATTCAAGCGGTCTAATTCTGCTTTTACTTTACTAATT
GCACTACTTCCTTCTTGTAGAAATTTGAAGGGCGGAGTAGAGATAAAAACTAATGCAATC
CCTAAGGCAAGAAAGGTTTTATTTTTGTGGAACTGAATTTGCCATTTTTGGCTAATAAAA
CGAAAACCTAACAGTAATATAAAAATGCCAGTACAAGCAACAAAGTTAATCAGGGGGATT
TGGCTGAAAAACTCTTTGCTTTCTTGTATATCTGTGGCAAAAACCGAAGCAACGTATTGG
TACGATGGTGGGCCAAAGGTCAAGCCAACTGGCGTGTAAAGGGCATATAAAGTGACAATC
GGCAAAAGCAGATAAAAGAACGCTTTTTTAGAGGCATTAGCAAATAAAATAACGAGAACC
AGCAGTAGCACATTGCTGATTTCAGGAGTAGGAAAAAAAGCCTGAGCCAAGTAACATTAG
GTAACTTGCTAAATAAGATAAACCAAAACTAATGAGAGTAGCGAGTATCTTTGTTATATT
CATTATGAGCAAAACGAAAATAAAGGGATAGCGATTTTACCGAAAATAAAGTGGAAATTC
TATCCGCTTGCCTACTTTGATCTGTTCTTAAGATAATCTATAATATTTCGATTTTTTTCC
CCAACCGTTACACAGAGGTCAAAATGAGCAATCCTATTTATAAACGTATTTTGTTAAAGT
TAAGTGGTGAAGCATTACAAGGTGAAGAAGGTTTTGGTATTGACCCATCTATCTTAGATA
GAATGGCATTAGAGATCAAAGAATTGCTTGCAATGGGTATCGAAGTCGGCGTAGTTCTTG
GGGGCGGTAACTTATTCCGTGGTGCTAAACTTGCTAAAGCGGGTATGAACCGTGTTGTCG
GCGACCATATGGGTATGCTTGCAACCGTAATGAACGGTTTAGCAATGCGTGATGCCTTAC
ACCGTGCTGATGTTAATGCAAAATTAATGTCTGCATTCCAGTTAAACGGTATTTGTGATA
CTTACAACTGGTCTGAAGCCATTAAAATGTTACGCGAAAAACGTGTCGTGATTTTCTCAG
CAGGTACAGGAAGCCCATTCTTTACAACAGATTCTGCGGCCTGTTTGCGTGGTATTGAAA
TTGAAGCTGATGTTGTATTAAAAGCAACCAAAGTCGATGGCGTATATGATTGCGATCCTG
CGAAAAATCCAGATGCAAAACTTTATCAACATTTAAGCTATGCTGAAGTGATTGAAAAAG
AATTGCAAGTGATGGACTTAGCCGCATTTACTCTTGCCCGTGACCATAATATGCCAATTC
GTGTATTTAATATGGGTAAAGCTGGTGCGTTGAAACAAGTTGTGACGGGTACAACGGAAG
GTACGACGATTGCTTAATTAACGCTATTCAACGAATTAATCCAACTTAACTATTTATTTA
AGTTGGATTTTTTATTCTTTACTTTGCCATTTCAAATTCAATTAACATCATGAGAATATG
GATTACTTTAATATGTATCTCTTGAATACGATCAGCATAACGAAAATGAGGTACCCGAAT
CTCAATATCAGCTAGTTCTGCTATTTTTCCTCCATCCTTGCCTGTCATTGCAATAATTTT
CATTCCTTTGGCTTTTGCAGCTATGATTGCATTAATAACATTTTTAGAATTTCCTGATGT
TGATAAGCAAAACAAGATATCTCCTTTTTGTCCGATTGCCTCAACATAACGAGAAAAGAC
ATATTCATATCCAAAGTCATTGCTTACGCAGCTTAAATGGCTTGGATCTGAGATTGCTAT
GGCTGGATATCCTGGTCTATTTTCACGATAACGCCCAGTTAACTCTTCAGCAAAATGCAT
AGCATCACAGTGTGAGCCACCATTCCCACAGGAAAGTATTTTTCCCCCGTTCTTAAAACT
ATCAGTAATCAGTAAAGCTGCTTCTTGAATTAGTTTAAGATTATGTTGGTCATTAATAAA
GTCATTTAATACTTGTTGCGCTTCTTGTAATTCTATTAAAATTTGTTGTTGGTACATAAG
GATTCCCTCTTGTGATGAGTTAAGTCAAATAAGTCTACCACAAACCCTATAAACTTAGTA
CTAGGAAAATAGAATGAAATTGGGTAAAATCAATAGGTTTATGTTATTCAATCAAAGGAA
AATACTATGATTAATGAAATTAAGAAAGATACTCAAGAACGAATGGAAAAAAGCCTTGAG
GCCTTAAAAGGACATATTTCTAAAATCCGTACAGGTAGAGCTCAGCCTAGTTTATTAGAT
GCTATTCAAGTGGAATATTACGGGTCAGCAACACCATTACGTCAATTAGCTAATGTTGTC
GCAGAAGATGCTCGTACATTAGCAGTCACTGTATTTGATCGTTCGTTGATTAGTGCGGTA
GAAAAGGCGATTTTAACTTCGGATTTAGGGTTAAATCCTTCTTCGGCTGGAACTACTATT
CGTGTTCCTCTTCCTCCATTAACGGAAGAACGTCGTCGAGATTTAATTAAAATTGTAAAA
GGTGAGGGAGAACAAGGTAAAGTTTCAATTAGAAATATTCGCCGTGATGCAAATGATAAA
ATTAAAACTTTAGAGAAAGAAAAACAGATTAGTGAGAATGATGAGCGTAAAGCTCAAGAT
GATATCCAAAAGATTACAGATATTTATATCAAAAAAGTGGATGAGATTTTAGCAGACAAA
GAGAAAGAATTAATGGATTTTTAACATATGAATTGGGCGGAAATTTTCCGCTCAATTTAT
TCTAACTGGTAGAAGAGATTTAAGATGTTGTTATGAATTTCTTTATTGGTTTCCAATGTC
TACATCCTATATAAATAGAGTAAAACCGTTTCATTTTAAGAGAAAAAATGATAGAAAAAA
CCTTTATTGTGGGGAAAGATGCAGCCCTTGAAGAAAGCATCGAAAGATTCCAGACTAAGT
TGAAAGAATTAGGATTTAATATTGAGGAGGCTTCTTGGCTTAATCCTGTACCAAATGTAT
GGTCAGTACATATTCGTGATGTTGATTGTCCACAATGTTTTTCAAATGGTAAAGGAGCAA
GTAAGAAAGCAGCTCTTGCTTCCGCATTGGGGGAGTATTTTGAGCGTTTATCGACTAATT
ATTTTTGGGCTGATTTTTATTTAGGAAGGGAAATTGCTGAAGGTGAATTTGTTCACTATC
CAAATGAAAAATGGTTTCCTATTGAAAATGAAACGGAATTACCTGAAGGAATATTGGATC
CATTTCTACATGACTATTTTAATCCCAATGGAGAATTGACACCAGAATTTCTGGTAGATC
TACAGTCTAGCAATTCAGAACGAGGAATAGTTGCATTACCTTATATTCGTCAGTCTGATG
GTCATACGGTATATATTCCACAAAGCATTATTGGAAATTTATTTGTATCTAACGGGATGT
CAGCTGGCAATACTAAGAATGAAGCCAGAGTGCAGGGACTATCGGAAGTATTTGAACGCT
TTATCAAAAATCGTATTATCACTGAAGCAATCAGCTTGCCTGAAATTCCGCAGTGTATTA
TTGATGGTAGTGTGATAAAAACGCCTATGAATAGATTCTATTTATAGGCGTTTGACTTTC
TATTTCATTCTAGTATCTAAGGATGATGTTGGGATAAATTTAGTATCCTATCTTTCATAC
AATGAGCTATTTCTGTTAAATATTTTTCTTAAAAAGAGGAAAATATGTTTATTGAGGACT
TAAATTGCAAAACCAAAGGCATAGAATGCAACTAATGCAATAGCAATAGCTACTGTACCA
ACGTTCAATTTGTTAAATTCGCCTGAAATGGTACGTCCAATCACTAAGGTTGCAAAACCT
AACATAATACCTGTTACGATATTTGCAGTTAAAACAATAAACACAGCACAAACTAAGCCT
GACATTGCACCGATAAAGTCATCAAAGTCTAATTTAGACACATTGCTCAACATTAATAAA
CCAACGTACATTAATGCAGGGGCAGTAGCATAACCTGGAACTAAAAATGCGAGTGGTTGG
AAGAAAAGCATTAATAAGAACAACACGCCAACAACGACCGCAGTCAAACCTGTTTTACCA
CCAACAGCTGTTCCTGCTGCTGATTCAATATATACTGCTGCAGGCGCGGTACCAAATAAA
CCTGAAAGTACACTACTTAATGAATCTGAAGTAAGTGCTTTATCACCGTTGATAATTTGC
CCATCTTTATCTAGTAAATTTGCTTGACCTGCTACAGCACGAATGGTACCTGTTGCGTCA
AAAATGGCAGTCATTACTAAGGCAAAGACCACAGGTAAAATGGCTGCATTCAATGCGCCG
ACAATATCTAAATTTAAGAATTGAGAATTTTCACCAAAGGTCGGTAATTTGAATACTTCA
CCGCCAAATTTTACATTCGGATCGAAAATTAAACCGATGATTGTAATTGCAATGATAACC
CAAAGAATAGAACCTTTAATTTGTAAACGCTCTAAACCAATGATAGCAGCTAAACCAATT
AAAGACATCATTACAGGAAAAGAAGTGAACTCACCCATTTTTACCGGTAAACCCGCTTGG
TTGCTGACAACTAAACCAACGCCACTTGCTGCAATCAATAAAAGGAATAAGCCGATTCCA
ATTCCAGCGCCGTGAGCAATACTAGATGGCAGATTACGCAAAATCCACGCGCGGATACCT
GTTACAGAAACAATGGTAAATAAAACACCCATAAGGAAGATTGCACCTAATGCAACAGGA
ATACTAATGCCTTGACCTAGCACTAAACTGAATGCAGTAAAAGCTGTTAATGAGATAGCA
CAACCAATCGCCATTGGAGCATTTGCCCATAAGCCAATTAGAATTGAACCTAAACCAGCA
ACCAAACAGGTTGCAATAAATACTGAATCAGCAGGAAAGCCGGCTGCACTTAACATATTT
GGCACAACGATAACGGAGTAAACCATTGCAAGGAAAGTAGTTAAACCGGCAATAACCTCT
TGACGAACGTTAGAACTACGTTCTGCCAGTTGAAAACGAGAAAGAAGAGACATAATGGAA
AAAACCTCAAGAAATATATAGTATGATTAAAGGGTCGAGGATTCTACACAAAGATAAACC
AAAAAGCAATCGTTTGCGCTGCCAGTGTTGAAAATATTTAGGTTGAGTGCTATAAGAAAC
ATATAGGTTATCTAATGTATTTAAAGTGCAAAAATAAGAGCATTAGCGTTTATTAATATC
TCCTAATAAGCCTGCATAATGGATCGTTTTAGGGCTCGATTCTAATGCAATTTTGAGAGC
CATTGTCAATGGAACAGAAAGTAGCATTCCTACTGTACCGAGTAACCATCCCCAGAAAAG
TAGTGACAAGAATACAATGAGAGTTGAGAGACCAAGGGTTCTCCCCATCATTCTAGGTTC
TAGAATATTGCTAATTACCATATTGATTGCAATGATACCGACGGATACTCCCAATCCAAC
AGAAAAACCATTCAATAGAAATGCTTGTACAGCAATAGGTACACCAGCAATGATTGAACC
TATGTTTGGAATATAGTTGAGTAGGAAGCTTAATGTGCCCCATAATACAGCATATTGTAC
ATCAGCTATTTCAAGTAACACCCAAATAGATATTCCAGTAAGCAGGCTTACAATCGTTTT
TATGCCAAGATAGCTAATAACTCCCTGTAATACTCGGTTGATATGGCTTTCTTCCGATTC
CACATCTTTATTGCCTCTAAGAGCCACGATAAGTTTATGTTTAGCGGTTGGAGCCTCAAA
TAACATGAACACAACGACTAATAAGAGTACAAAAATATTTGTAACGACACCTGAGAAGCT
AAGTAATAAGCGACTAACAAAGTTCATAATAATGCTTGGGTCTAGCTGTTCTTGGATCTG
TTCACGAGATATTGAAACCGGGATATTCCAGTTATCAACAAGGAGCATTGCGGCAGCAAT
ACGTTCAGATAGAAGAATTTTGTATTGTGGAATTGATGCAGTAAATTCTTGTACTGTACT
GTTGATTAGTCCTGCCAGAAAAAAGAATCCAAGTAAAAATAGAATAAAGAGTATAGTGAT
TGCCAGCCACAAAGGGACTTTATGAGAGGTTAGATATTTGATAATAGGAGAACAAATAAT
TGCAATAAAAAGAGATAATAAGAAAGGAATAACGATCTCAACGGATAATTTAATACCCGC
CAAAATAATTACAAGAGCAGCAGTAGCTACCAGAATCTGAGTTAAAGAAGAATTTTGTTC
CATATCTACGAGAATATATTGCTATGTGATTGAGTGATGGTATATCAAATGTTTGTATTT
TTAGATCCGACTATGTTAATAGCTAGTGATTACTTCTTTCAACAACTCCACCGCCAAGAA
CGCTAAGCTAAAACGCTGTTCATCAGCCACTGTCCAGAATTGTAGTGCGTTTTCATTTTT
ATTGAGTAGTTGGCTAATCTGTAAGAGATTCGTTTCTTCATCTTCACCATTTTTAACAGG
GGTAATTACATTATCAGAGTTAAATTTTACCCACGCTTGTTGTTGCCACTGCTCACTTAA
TGCGGTTGCATCTAAAGCATACTCAGATTGCGCCCTGATCATCTGTGAAATACCATAGAA
AACAGGCACTTGCACGGAATGGAAAGTCACACTAGCGGTTAGATTTGGCAGAACTTTTGC
AAGTTGTAACTCGAAGGCACGAGAAAACGGCAGGTGTTTTTCATCACCTTGCACATTTGC
AGGCACGGCATCAAACGCCACACGTGGTTTTTTATCATCAAGGGGAATACCGTTTAACAA
CTGGGCGGTTTGTCCTGCTAACTCACGCACTTTTTCATCACCAAAATAGGCCGATGGCAA
TAGTGATGTGACAAAAATATGTTGAATAGGCTGATCCAACAATGGCTTTAAGGCGAGTGC
TAATTGGCTGATTTGTGGATTTGCTAAAGCAACAATATTTCGCTCACGCATATTGGCGAT
CATTTCGTTGTTTACACTTGGCACAATCACTGGCACATTGCCGATTAATGCAGAAATGCC
GTAAAGATCTAAAATCACACAGCCTGCTTGTACCGCTTGAGCCAGCAATTCTGCATTTGC
CATTTTGCCTGCAAAGAGAACGTGACTAAATTGCGACCAATCGACATCTTCAACAGCGAT
TTGCTCAACAGCTTTTGCACCGAAACGCAGAGAATGTTCTTCACCAAAACTTTCCAATTC
AACGGCTGAAATTTGTTCAAAATCTAAACTACTTTGCTCTAAAGCTTCTAATAATTTCTC
GGCTAATAAAAAATCTGCTGCAATTGCTAAACGAATGTTTGCCATTTTGTTTCTCTCTCG
TCAAAATAAAGACTAATTTTACTCTTTTTTATCGCGATTGCGAAAGGAAAAATAGACCTC
AGATATTGATTTTTGAATCTCATTATATGTCGTGAATCTTTGATATGTATCATTATGAAA
TTTATCATTATTTCAACCACTTATCTTCATCTTGCTTACGCTCAAATTCCGCTTCAAAAG
TCGTATTATTTTGAGAGGAAGTCCTGTTCATTGAACCAAAGGACATAAATTTCACACGGC
TTGCAAAGAGTTTCATAAAAATTGCCTGTAGCAATTGGCGAGTGATGGGCAAAAGAAGTA
GCAAAGCGACAATATCACTTAGAAAACCTGGAATAATCAACAATACCCCTGCGATTGCAA
AAAAGATCGAAGAGGTGACCGCTTGCGCCGGGATCTTTCCTTGTGCGATCTCTTGGCGGA
TCTGCATTATGGTCATTATTCCTCTTAATTTCACTAACCACAAACCGACCGCAGAAATAG
TGATCATTAATAAAATCAAGGGTAAAACCCCAATAGCAGAGCCGACGCTTACTAACAGAG
AGATTTCAATGTAGATGTATAAAAATAGCCCAGCTAAAAAGAGAAGTAATGGCATAGAAA
TTTCCTTATAGAAGTTAATCGCCGATTAGATAGTGATAATTTGAACATTTTCAACCCTAG
CCCCCCACAACTCAAGTAAATTTAATCTATTTAAAGCTAATCGTTTGCTTTTTTCATCTA
GAGATAAAAAATTCATTTGTTTTATGCAAAAAATATGCTATTTATATAGCCATTCAGCTT
TTATTGATAAATGAAAATGACATTACGTTCTCTTGTTAGCCTGATTATTATTAACCTCGT
GGTGATTATTATCACCGCGGGGGTTAAGTTGGCTCGCAATTAGAATTGTATAATGAGATC
CACAAACCCTCGCTAGTTTTAGTGAGGGTTTTTTATTGCATAAAAGCCTTAACTAAATAG
CGACACAACATTAAAAGGTAATTTATGAACGGTGCAAATTTAGTCGTTGAGTGTTTGAAA
GCTCACGGCGTCACTTCTCTTTTTGGCTATCCAGGTGGGGCAATTATGCCTGTCTATGAT
GCGATTTACGATTCAGGTTTAGATCATCTACTTTGTCGCAACGAGCAAGGTGCTGCAATG
GCTGCTATCGGTTATGCTCGAGCAACAGGCAAAACAGGTGTTTGTATTGCAACTTCAGGC
CCCGGTGCAACCAACCTAGTCACAGGCTTAGGCGATGCATTAATGGACTCTATTCCTATC
GTGGCAATCACAGGGCAAGTGGCTTCAGCCTTTATCGGTACAGACGCTTTCCAAGAAGCA
GATGTATTAGGCTTATCCCTTGCTTGTACCAAACACAGTTTCATCGTGCAAAACATTGAT
GAACTACCTGAAATTATCGCCAAAGCATTCCAAATTGCACAAAGTGGTCGCCCTGGTCCT
GTGCTTGTTGATATTCCTAAAGATGTGCAATTCGCCCCGACATCACTTTCCCCTATCGTC
TATGAAAAAGTGGCGGCTAAGGCACAAAATCCAACCGCACTTGAACAAGCCAAAGCCCTG
TTAGCTCAGGCAAAACGCCCTGTACTTTATGTCGGAGGTGGTGTAGGTATGGCAGGTGGA
GTGCAAGCGGTCAGATCTTTCCTAGAAATTGCCAATGTGCCCTCTGTTTCCACATTAAAA
GGCTTAGGCACAATTCCGCCACAACACCCACTCTATATGGGAATGATCGGTATGCACGGC
ACAAAAGCAGCGAACTATGCGGTACAAGAATGTGATTTACTCATCGCTTGTGGAGCAAGA
TTTGACGACCGTGTGACAGGCAAACTTGATACCTTCGCACCGCACGCTAAAGTTATTCAT
ATTGATATTGATGTGGCTGAAATCAACAAGCTACGCAAAGCAGATGTGGCATTGCAGGGA
GATTTAATCGAGGCAGTGACCGCACTTACTCAACCGCTAGAGATCGAAAACTGGCGAGCT
GATGTGCGTAAAATGAAAGCAGATTTTGATTTTACTTATCAAGAAAATGCAGGCGAAGGC
GAAATCGATCCTTGGGCATTGTTACACACCCTGTCGCAACGCAAACCTCAAAATGCGATT
ATTACTACTGATGTTGGTCAGCACCAAATGTTGTCAGCACAACATATGCAGCATTATGCT
CCTGAAAACTACATCACTTCTGCAGGGTTCGGCACAATGGGATTTGGCTTGCCTGCTGCA
GTGGGAGCAGTCAAAGCTCGCCCAACAGATCCAACCATTGTGATTACGGGGGACGGCTCT
TTTATGATGAACGTCCAAGAACTTGGCTCAATCAAACGTGGCAATTTACCTGTCAAAATT
CTATTGTTGGATAACCAACGTTTAGGCATGGTGCGTCAATGGCAATCACTCTTTTTCCAC
GGTCGCTACAGCCAAACCATTTTAGATGACAACCCAGACTTCGTAATGCTTGCTAACGCT
TTTGATATTCCAGCAGAACGCATTGAAAAAGCAGGGGAAGTTTCAGCTGCATTAGACCGC
TTACTCAACAGCAAAGGGGCGTATTTATTGCACGTTTGTATCCCAAATGAAGAAAATGTG
TGGCCGCTCGTTCCGCCAAATGCGTGTAATACAGATATGTTAGATGAAGACATCGGGGTT
TAAGGAGAAGAAAAATGCAACAATATCAATTCGTTATCAAAGCTAATAAACGCCCTGAAA
CCCTTGAGCGTTTACTCAGAGTAATCCGCCACCGTGGGTTTGAAGTGCTGTCACTCAATG
TAGAAAATAATGGCTCGGAAATTACGTTAAATGTCACTGTTCAGAGTGAAAGAGCGGTAG
AATTATTGTTTAATCAGTTGGTGAAATTGCCGGATGTGATAACTCTCTCGTAGATGATAT
AAGGGAAAAACTATGCAAATTTTAAAACGCTTTTTCTGTTACTGCTTGATTTTATGTTTT
ATGACCGCTTGTACTAAAACAGAGTATCAAAATGAAAGTGCCAAAACAGAAACAATCCGA
GCATTTTTTATTGCTGATAATAAATTATATGTTGTCGGGGATTTGCATAGTTATCAATTT
GAAAGCGGTGATAAGGATAATGCTGATTATAAAACACGAAAAAACACTGAGTTTATCCGC
TTGCTTCAATCTGAAAAAATGAAATCTGTTACTAAAGCAGAGATTATTTATATTAGAAAT
CAAGTAAACACCCCTAATGTTGAGTTTAGGGTAAAACTCACTTCTGTGCGTGATAATAAA
TCCTCAGATCAGTTTTATGACATTTATGGAAAGTTGATCAAAATTGAAAACCATAATGCA
GTCCTAAGTAAAGCCAAATTAGCACAGCCATTACAAACCAAATTTGTATCATATTCAGAA
AAAACAGTTTTAGATGGTGAAGGTACTGGACTAGCTCTTGTTTGGGGAATGGTAGGTGTT
GTTTTCATTCCTCTTTACATTATCTTTTCACCGCTTGTATTGATAAATAAAATAACGGAT
TAATGTGATGGAAGGGAAGAAATTCGATAAATAACCCATACAACAAGCGGTCTGATTCGG
CAAAAAATGTGTAATAGATAAATTTGTTGCTAAAAAGTGGCTTAAAGCCTTATAGTACAA
GGCTTTAAGCCCTCTTTTTGAAATATGAAGAAAAAACTGCCCATTTTGCCAAAGTCTGAA
AATAAAGAATATAGCAATGATTAAGCAAAAAGCCCCCGTGGGCGTTCCACGGGGGGGGAA
TGTGCTTTCAAGTGATTGTTTATTATATTACTATTAGAAATAGTACTTCGCGCCAATATT
TCCTTCTTTGTAATAGGATTTCATTGGGTTATTCCATAATCTATAATAAGCGATGTTAGC
ATAAATATTGAAGTTTTCAGTAAGATAATACCCCATACCTAAACTAGTTTTAAATTCATA
TTTTGGCAATCTCATTCCATATAATTTTGTTTCAGTACTAGAAACAATATATTTTCCACT
TAACATATTATTCATACTGTTCTTATTATAAAGATAAGAAACATCTAGATTTATATTAAG
TTTTTCAGATAATGATTGATTTAATCTTAAGCCCAATTCATATCCATAATGGGTTTTATG
ATATTTATCAATACTTAATGCTAAATCTTCTTTTTCATTGATGGAATCTTGTTTTAAGCG
GTTAATATGTAAAGCAATATATGGATTAAATCTTAATTTTTCATATTGCAGATTTAATCC
TGTTTCATTATAAAACGAATAATTTCGTAATTTTAAATTAGCTTTAATTGCCTGCGTTCC
ATTAGGCAATAACAATGTTCTGTCTAATTTTCCTTTAATATCCGTGAAACTGATTTGGTT
GAGATAATACCATTTATTCCAATCATATTTTCCATATAAGGTGAGGCTGTGTTGTTTTAA
ATCTACTTTTCCAACTTGTTGATCTTTACTAGATAAAGGAGATAATTTTTGATGAACTCG
TTGTAACCCCATACCAAACGTAAAGGCATTAAATTGTTTATCTATACCAACTAATTGTGA
ATCTGCACTATTTTTCAAATTGGCAAATCCAAAATTATCATTCTGATAAAGTTTTAAATT
CTGTGTAGCTAACTGGGTATAAATATGATAAGGCTTAATATCTTGAATATTTAAAAATTG
CTGTTTAGCAATTTGTCTATTCAAGGTTTTAATACTATTTAATGCTACCTGATGTACTGC
GGGATATATTTCGCCACTTAAAGAATCTACCGCAGAAGCTACCGCTTGTGGTTTAGCATT
AATAAAAGATAATGCTGCGCTTCTAAGATTTCCATTTGTATTTCCTGAATCACTCGCCCT
ATCTAAAATAAGATCTAGACTTCTTGCAGTATAGACATTTTTTAATGAACTTTCATTAGC
TGCATTTAATACAAATTCTGTATCATTTCGTTTATAGGTTGCAATAATTTCTTTATTATT
CCCCTCTTTTAATTTAATTTCTTTTAAATCAATATAAGGGTTAGCCCGATCCGATATTTT
GTAATCTCCATTATAATTTTGGATAGGATTTTGAGACTCAATAATAGTTTTAGTTTGAGG
ATCTCTTGGAACTACTTCATTAATATTTTCGACATCGGCTACAATATAGGAACCTTGTAA
ATTAACTGTTCCATTTACTTTTAATTTAGATTTATCTATATCAATAACCGTTCTGGCATT
ATTTGAAGTGGTATAATTACCATCAATAATTAATCCTTTTCCATAAACTTCCAAGGAACC
TTTATTATCTACATTTTTTACTATTTTAACTTCTGTTTGAGGAGTATTTAAATTTTTCGT
TAATAATGTTCCCTGTGATTGAATTTCTACCACAGATTGTGTTAATTCATTTCCAATTAC
CAAAGTTCCGTTTTCGATAACTGTATTTCCACTATAAGAATTTGAACCCGTGAGATAAAG
TGTTCCAGTACCTTGTTTTTTAAATCCGGCGTCACCTTTAATATTATTGGACCAAGTATA
TTTAGTGCGGTCAGTATGATGTTTATAATCTAATTTTGCTACGACGTGGGTTTTATTATC
ATTGGTTAAAAGCTTTGTATCAAATCTAGCAGGTCCGTTTAATGCTCTATCTTGATTTAA
AACACCCCAACCAACACGTTCGTTAGGTTCTTCAGTAACTTCACTTGAACCCAATTTATT
TGCGGTAGATAATATAGTTTGGGTCACTAAATGATGATCCATCCAATCAAATTTTTCCCA
AACATTAGCCACGGCAGCAGTAACAACAGGTGTAGCAAAAGAGGTTCCTTCTGTTCGTAC
TTTATCACCAAATAAGTACCACTCGCCGGGAGCTGCAATACCCCAGTTTTTGGCATCTTT
ACCAATCTGACTTGCATATTCCATCACTCCACTATTTTGTGGGTTTATTGAAGTTACAAC
AATCCAGCCTTTTCTTGCTCCATCTCGTATTACAGGCACATGCCCCTCTATGGTTGCATA
TTCACTTCGTCCAGTTTTTTTATCTCTGCCATCATTACCTGATGCCCATACAAAAATACT
GTCTCTTTCTGCCATTTCAGCTAATTGTTTATACAGATGTAAATCTGATAATTGTTTCCA
CCCTTTTCCATTTACACTGTCTCTATGTGGATTATTACCATAAGAGTTGTTAAAAATCCT
CACGCCATGTCTGTATGCTTCATCATAATGCTGATTAGATGCACTTACAGCTTCCATATA
AGCGGATTTTGCAGTATAAGCATAAAGCGTAGCATTTTTGTTTTTCTGATCGATAACACC
AGCAACCATCGTACCATGAGAGCTTTTATGTCCATTTGCACGTGTATATAAACCAGCATT
TAAGATAATGCGATCTGAGCCATTTTCAAATTTAAAGGCTTTGCCAAGATCATCACGCAC
ATTATAATCCATATCAACAATCCCAATTTTATTGGTAAATTTTGTTTCTTGGGCGGTTTG
CTGATAATTATTTTTATCTAACTTTTCAACCTGAGGTTGAACCCAAGACTGATTATCCAC
AGGTTTTATTGATGGATTAGATTGTGTAGAAGGATTATTTTCTGGAGTTGTAGATTCTGA
ATTATTATTTAAATTTAAAGTAACATCATTATTTTCTACCGAATTATTTCCTGATACATT
ATTTTCCGTATCAGTATTTTTATTATCATCACTATTTCCAGCAGATAAATTATTATTTTC
TGGAGTTGTTGTAGTTAAATCTTGATTGAAAGAAGGCGAATCCTCGGAACTGTTTTCTTT
GCCGGTTTCATTATTTTCTTGATTTATATTTTCTCCAGAAGAATTATCATTATGAGTAAT
ATTATTTGTTGGATCATTATTACTCGATATTTCATTATTAGTCGGTTCATTATTTATTGG
TATTTCATTACTGTTAGTTTGGGTTTCTGGAGCAGTTTGAATTTCAGAGCTTTGAGATTC
TTTTTCCTCTTCAGCCTTTTCTTCGGCTTCAGGCTGTTCTTCAACTTTCGGCAATTCATC
AGCTTGAGGATCTTCTTCTGCTTGTGAATTTTCCTCTGTTTGTGGATTTTCCTCTGCTCT
AGGAGGTTGATTTTCAGTTTCTGTTTGTGTTTTTTCTTTATTTTCTACTTTTGGCTCTTC
TGTGATTTCTTCTTTTCTTTCCTCTTTTACTTCCTCTTTTGCTACTTCTTGCTTATCTGT
CGTCTCTGCTGTAGCTTGTTCATTGTTAGTATTTTCCGTACTAGGTTTATCTGTAGCATT
TGGACTATCCGAAGTTGTTGGGCTGTCTGAAGTGGTTGGTTCATTTGAAGTTGTTGAACT
ATCAGCAGAACTTGAGCTATCTACCTTATTTGGCTCATCAGATGGCTTTTGATTATCAGA
AGTTAGCGAATTATTTGACGAGGCAGAATCGCTAGAGCCATTTAAACGTTGATTAGTGTT
GGAAGAATGAGAGGTAGTCGAGTTATGATTGTCTGTCTGTCTGTCTGTCTGTCTGTCAGG
GAGTTTATTAAATCCATTATTTGTAGTTCCACTACTTTCAGCACTAGAATGGCTACCTAT
CGACGAATTAACTGGATTTTGTTCTTTATTATGTTGGGGAGAATTTCCGCCAGTGCCATC
TTTCTTACAAGAGGATATCAACACAGCAGAAGATAAAAGCATAGTGGATAATATTGATTT
TTTGATGTTCATAATTTGTACCACTTATTTAAAATAATTTATTTTATGAAACTTGGGTGG
AGTAATTTCTCGCTTAATACTCTTTATAAAGATCGTAATTAATTTTATGTAGGCGAGCAT
TAGCGGATAACGAAGATTACTTTGCACCAGCCCTTATTGGGGCATTTTATCTAAAAAAAT
TAATTTTTTCAAAAGATAATGTGCTATTAGTTATTTATAACTTTTAGAAATAAGAGAAAC
GCCAGAAACAGCGTTGAAAAATCCCTCTCTCTCCAAATCTTAACTACACAATCCCCCCCT
TTTCCGCTACAATCCCTATAATTTTTTGCTATATTTTAGAGAGATTTAGAATGTCAAATC
CAAAAAGAAAAATACTGGTTACTTGTGCTTTGCCTTATGCTAACGGTGCGATCCATTTAG
GGCATATGCTTGAACATATTCAAGCGGATATTTGGGTGCGTTTTCAGCGTATGCGTGGCA
ACGAAATTCACTTTGTCTGTGCTGATGATGCTCACGGCACGCCGATTATGTTGAATGCGG
ATAAACTCGGTATTACCCCTGAACAGTTAATCGAAAAAGCCAAAGCCGATCACATTGCGG
ATTTTGCCGGTTTTAATATCAGTTTCGATAACTACCATTCCACCCACAGCGAAGAAAACC
GTGAATACACTTCTGCCATCTATAAAAAATTAAAAGCGAACGGTTTTATCAAAAGCAAGG
TGATCTCGCAGTTGTTCGATCCTGAAAAAAATATGTTCTTGCCTGATCGCTTTGTTAAAG
GTACTTGTCCGAAATGTAAAGCGGAAGATCAGTACGGCGATAACTGTGAAGTCTGTGCTT
CTACTTATAGCCCGATGGATTTAATCAATCCACGCTCGGTAGTATCAGGCTCTACCCCTG
TGGTAAAACAGTCGGAACACTTTTTCTTTGACCTACCAAGTTTTGAAGAAATGCTGAAAG
CGTGGACACGCTCTGGCTCGCTTCAACCTGAAATTGCCAATAAAGTGCAAGAGTGGTTTG
AGAGCGGTTTACAGCAATGGGACATCAGCCGTGATGCGCCTTACTTTGGCTTTGAAATTC
CAGATAGCGAAAACAAATTCTTCTATGTTTGGCTTGATGCCCCTATCGGCTATATGGCCT
CGTTTAAAAATCTTTGCGACCGCACGGGCTTGAACTTTGATGATTTCTGGAAAAAAGAGA
GTGATGCCGAGTTGTATCACTTTATCGGTAAAGACATTGTTTACTTCCACAGTCTATTCT
GGCCTGCAATGTTAGAAGGAAGCGAATACCGCAAACCAACAAACGTCTTTGCACACGGTT
ATGTGACGGTGGACGGGCAGAAAATGTCAAAATCCCGTGGTACTTTCATTCAAGCCAGTA
CTTATTTGAAACATATCGATCCTGAATGTTTGCGTTATTACTATGCCGCGAAACTGAACG
ACCGCATTGAAGATCTCGATTTCAATTTAGAAGATTTTGTACAACGGGTAAACAGCGACA
TCGTCAATAAATTAGTCAATTTGGCTTCTCGTACCGCAGGTTTCATCACAAAACGCTTTG
AAGGCAAACTCGCTTCAACATTAGAAAATCAAGCGCTTTTTGATGAATTTGTTGCACAAT
CGGAGCAGATCGCCACTTATTTTGAAACGCGTGAATACAACAAAGCGATCCGTGAAATTA
TGGCATTAACGGATAAAGCTAATAAATACATTGACGACAAAGCCCCTTGGGTAATTGCCA
AAGAAGAAGGCAAAGATGCCGAATTACAAGCGGTCTGTTCAATGGGCTTAGAGCTATTCC
GTGTATTAATGAGCTATCTCAAACCAGTATTACCAAAACTCGCAGAACGTGCCGAAGCCT
TTTTACAAACGGAACTGCGTTGGGACAACATCGGTTCGCCACTATTTGCCCATAGCATTG
CACCGTTTAAATCGCTCTTCTCTCGCTTAGAGAAAAAACAGATTGACGCTGTGATTGAAG
AAACCAAAGCACTTTTCGCCGAAAGCGTAAAAGCAGAAACTGCAAAAAAAGGAAAAGAAA
TGACCGCTTGTGAAACCAAAGTTGAACCGATTGCCTCTGAAATCACCATTGACGACTTCG
CCAAACTCGATCTGCGTGTGGCAAAAGTATTGAAATGTGAAGCTGTGCCGAAATCGGATA
AATTGTTACGTTTTGAACTTGATTTAGGCGATCACACTCGCCAAGTCTTCTCTGGTATCA
AAGCGGCGTACAGCCAACCTGAAGAGCTTGAAGGCAGATTTGTGATTATGATTGCCAACC
TTGCCCCACGCAAAATGTCGTTTGGTATGTCGGAAGGTATGATTTTATCTGCTGGCACAG
GCGGTGCAGATCTCTACTTGCTCTCTGCTGATAGCGGTGTGACGGCTGGTATGCAGGTGA
GATAAATTTACTCAGGGTGGGATTTTTCACCCTGTCTTAACTCAATAATAAGGACAACAA
ATGATCCAACAAACTCTCGCCATTATTAAACCCGATGCGACTAAACGCCATCTTATCGGT
GAAATTTTAAGTTATATGGAAAAAAATGGCTTAGCGATCAAAGCGTTAAAAATGCTTCAC
TTAACCAAAGAACAAGCGGAAGGTTTTTATGCAGAACATCAAGGCAAAGACTTTTTTGAT
CCGCTCGTGGCATTTATGATTTCTGAGCCTATCGTTGTTGCGGTGTTAGAAGGCGAAAAT
GCCGTGGAAAACTACCGCTTGTTAATAGGGGCAACCAAACCCGAAGAACGCAAACTAGGC
ACTATTCGCAAAATGTTTGGTTTAGGCTACCGTGAAAACGCAGTTCACGGCTCAGACTCT
GAAACATCAGCAAAACGTGAAATTGCGTATTTCTTTACGCCGAGTGAGATTGTGTAAATA
AAATGTAGGCGCGAATGACTTCGCCCTGACATTCCTGCAATCATTTTGGGGCAAATGTAA
TTTGCTCTTACAACCTTATTTATAGGGGCTGATGTAGGTTGGTATACTAGCTAATCTAAT
ACAGCCCCTAAAGTTTTATGGTAAAAGGCTTCAAATTACCTTTTAAAATATGAATAAAAT
GATCTGACCTTCAAAAGTTATACAGCTATTCAAAGGACTGATTTCGATATTGTATCGGAC
TTAGTCCTTTCGTTTGGGGTTTTGTTTTTCTGCGAAGTAGGTACTGTGATTGATGCGAAA
ATGATTAAACTCAGTTACATCAGACTTATCATAGTTTCGGTAGAAATCGGTGTAAACAAT
ACTGCCGGGCTTCACTTGTTCTTGAATATCGAACCTCTTAAGATGTAGACTGTTTTGCTT
GATAAGCAATCACAGACGATGGAAATAATAGGCTGCGGTAGCTTTATTTACATTTATCAA
CTCAGCAGCTGTTCGAGCAGTGATATCTGCTACAAACAGCTCAATAAGTTTATTTTGTTT
ATACTGACTTAGATAACTTTTGCTTATTGGGTTATCTTAACCTAAATAGGGATTTTAGTC
GTTATCTAGGAGAGACCTATAAATTTATTAGGAGGAAGTTTCTCACCCTGCCTTAACTTG
AATATAAGGATAACCAATGATCTAAAAAACTCTCGCCATTATTAAACCCGAAGTGTCTAT
CTCCATTCTATTAATGTAAGCGACTTACACCTTCGGCAAAAACAATCTCAACACCAACAG
TGCGTACATTACTTTTGCTAAAGCAAAGGTCAGAGCAAATAAGATCACGGCAAGGGATTG
TTCCCATAGGGGGATAGGATCTTCAAGGCTGGTGTATTCATCAAAAGCCAACATTAGTGA
AAATGAAAAAAGGCTGTAAATGAACATTATTACCCCTGAGAAAAAGGCAATTTGAATGAT
GTTTCGTTGGTGATACTGTTGTTTGTAGCTGACTAATGCAAATAGAAAAGCTGGGACGGT
AAATAAGACAAAAACAACCAACATTCCCCCTTGGCTAAATTCGCTAAAAAGGGGTAATAG
GGCAGAGCCGAGTAACTGGGTAAGTAGTGGATAAATCCATAAAATGTGTAGGCTAGTTTT
TTGCATTGAGGTATTCTCTTAATAAAAATAAGGCGGATAAATTGCGTGTTTCGGCAAAAT
TAGGGTCGGCAAGCAGTTCGTCAATTTTGTTTAATGGATAATAGATGATGTCAAGTGGCT
CTGGTTCATCACCTTCTAGCTGTGATGGGTAAAGATCTTGTGCCACAAAAAGGTGCATTA
AACCATACATATGGCTAGGTCCACTATATAATGAACGTAGTGGTTCGATTGTTTTTGCTC
CAAAGCCTATTTCTTCTTGTAATTCTCGATTTGCACTCAGTGCAGGATCTTCTCCACTAT
CCACAATGCCTTTAGGGAAGGTGAGTTCATAGCGTTCAGGCCCTACGGCATATTCTTTTA
CCAAGATGAGTTGATCTTGGTAGATCGGCACGACCATTACGGAAGAACGGCGTTGTGGAG
TTAGACGTTCGTAAGTACGTTCTTCGCCATTTGAAAAACGTAAATCGACGGATTGCACTT
CAAATATACGTGTTTTGGCAATCACTGAAACAGATTTGATTTCAGGCAGTTGTTTTGACA
TAAAATTTCTCAACAAGAATAGATTTGCGATATTCTAGACTATTCATTCTCAACCAACAA
CCAAATAAACACTCCAAAGCAATAATGCATAACGAATAGCTTTGCCTAATACGATGAAAC
ATAGGCTTTTCCAAAAATCAAAACGTAACCAACCTGCGACACCACAAAAGAGATCGCCCA
CAATAGGTAGCCAGCTAAACAGTAACACCCAAACGCCGTATTGTTGGCTAAATTTAAGTG
CAAATCGAATACGTTGATTTTGCTGTTCGTGATAGTTTGGGGGTGGAAAAAGTTTTGCTA
GAAAATAGGTTGTTAGGCTACCTAAGCTGTTGCCTAATGTGGCACTGATAAACAATCCAT
ATAAGGAATGGTTGTTCGCAAAGGCTTGTGTAGCAAAGGTGCTGAAGATGATTTCTGAGT
TGCCAGGCAGTAGCGTAGAACTTAAAAAACTGCTGGCAAACATAATTAAACATTGATTTT
CTTTGTCAAGGAAAATCCCAAGTAAAGCGGTCAAATAATCGGACATTTTTGTAACTGTTC
TGTTAAATTTGTGTTTTGTTAAATTTTAATCAATGTTAAAACTTGATGTGGATCAAGAAA
TAATTCTACTTTATTCCGTTTATGTTGAAAATTTATTTGATGATCACTTCAACAGGTCTA
TAATTCTCAACAAATTTTGTAAATTTTCAAATTTTCATTTAAGGATAGTGATGTTTTCTC
CAGCAGAGATGGCTAAAATCGCCGAAGATGGTGCGGTTTATAAAGCGACAAAAAATCAAT
TTTATTCTTTCATTTCAGCAATTACCGCAGGTGCTTATATTTCAATTGCCTTTGTGTTTT
ATGCAACAACACAAGTCGGTGCAGGGGAACTGCCGTGGGGCGTTGCAAAACTGATCGGCG
GTGTTGTGTTCTCTCTTGGCATTATAATGTGTGTTGTTTTCGGGGCTGAACTTTTTACTT
CTACGACAATGACCATTGTAGCTAAAGCAAGTAAGCGAATTAGTTTGGCTCAGATGTTTA
AAAACTGGTTTGTTGTTTACGGCGGTAATTTCATCGGTGCGACCTTTATTGTGCTGTTAG
TGTGGTTTAGCGGTGAAATTATGGCTGCAAATGGGCAGTGGGGCTTGACTATTTTAAAAA
CAGTCCAACATAAGCTCCATCATACTTGGATTGAAGCATTCAGCTTGGGGATTTTCTGTA
ATCTGATGGTCTGTATTGCGGTATGGATGGCGTATGCAGGTAAGAGCCTGACGGATAAAG
CGTTCATTATGATTTTGCCGATAGCAATGTTTGTGGCATCTGGATTTGAACACTGTGTGG
CGAATATGTTTATGATCCCAATGGGCGTGTTAATTCACGGCTCTGCAAGCCCTGAATTTT
GGACAGCGATAGGGGTTGATCCTAGTCAATTCGCTGATTTAACAATGGCAAATTTTGTGG
TGAAAAATTTAATTCCAGCGACCTTAGGTAACATTGTTGGTGGTGCATTTTTTATCGGTA
TGGTGCAGTGGTTTTTGCATCTAAAAAAACATTAATTCAAAACTTGTAAGCGGTCACTTT
TCGCAGTGTTTTTGCAAAATCGCACCGCTTGCGTTCCAATTTATTACATTAACTAACGAG
GACTTAAAATGACTCAACTAACCGAAGCTCAAAAGAAAGCGTGGGAAGGTTTTGCACCAG
GTGAATGGCAAACTGATGTAAACGTGCGTGACTTTATCCAAAAAAACTATACGCCGTATG
AAGGTGACGAATCTTTCTTAGCAGATGCAACCGAAGCAACTACAACGCTTTGGGCAGATG
TGATGGAAAAAATCAAAGTGGAAAACAAAACCCACGAACCGTATGACATTGATTGCGATA
TTCCATCAACCATCACTTCACACGCACCAGGTTATATCAACAAAGATTTAGAGAAAATAG
TAGGTCTTCAAACAGATGCACCATTAAAACGTGCAATTATGCCGTTTGGCGGTATCAATA
TGGTGAAAGGCTCTTGTAAAGTTTATCGCCGTGAATTAAATCCAGAAGTAGAGAAAATCT
TTACTGAATATCGTAAAACCCACAACCAAGGTGTATTCGATGTTTATACTCCAGACATTT
TACGTTGCCGTAAATCAGGCGTAATTACAGGTCTTCCTGATGCTTACGGTCGTGGTCGTA
TTATCGGTGACTATCGTCGTATGGCTCTTTACGGTGCTGACTTCTTAATGAAAGATAAAG
TAAAACAGTTTACCTCTTTACAAGAGAAGTTAGAGCGTGGCGAAGATATTCAAGCGACAA
TCCAATTACGCGAAGAAATCGCAGAACAACACCGTGCTTTAGGCAAAATGAAAGAAATGG
CAGCATCTTATGGCTTTGACATTTCAAACCCAGCAACTAACGCACAAGAAGCGGTACAAT
GGGTTTACTTTGCTTACCTTGCAGCAGTGAAATCACAAAACGGTGCAGCAATGTCTTTCG
GTCGTGTTTCAACCTTCTTAGATATTTATATTGAACGTGACCTAAAAGCAGGCAAAATCA
CTGAAAAAGAAGCTCAAGAATTAATGGATCACTTAGTAATGAAACTCCGTATGGTTCGTT
TCTTACGTACCCCAGAGTACGATCAATTATTCTCAGGCGACCCAATGTGGGCAACAGAAA
CTTTCGCAGGTATGGGCTTAGATGGTCGTACATTAGTAACCAAAAACAGCTTCCGTCTAT
TACACACCCTTTACACAATGGGTCCATCACCGGAACCAAACTTAACAATCCTTTGGTCTG
AAAGTTTACCAGATGGTTTCAAACGCTATGCAGCGAAAGTGTCTATCGAAACTTCATCTG
TTCAGTACGAAAATGACGACTTAATGCGTCCAGATTTCCAAAACGATGACTATGCGATTG
CCTGCTGTGTAAGCCCGATGATCGTAGGTAAAATGATGCAGTTCTTCGGTGCTCGTGCAA
ACTTAGCGAAAACCTTACTATACGCAATCAATGGTGGTGTTGATGAGAAATCAGGTGACC
AAGTTGGACCGAAAACTGAGCCAATTATGTCTGAATACTTAGATTACGATGATGTAATGA
CCCGTTTAGACAGCTTTATGGACTGGTTAGCGAAACAATATGTCACAGCGTTAAACATCA
TTCACTTTATGCACGACAAATATGCTTATGAAGCAGCATTAATGGCGTTGCACGATCGTG
ATGTATTCCGCACAATGGCGTGTGGTATCGCTGGTCTTTCTGTTGCAGCAGACTCACTCT
CTGCAATCAAATATGCGAAAGTAAAACCAATCCGTGGCGACATCGAAATCAAAAATAAAG
CAGGCGAAGTGGTTGGCGTAGCGAAAAACGTAGCACTTGACTTTGAAATTGAAGGTGAAT
ACCCACAATTCGGTAACAACGATAACCGTGTAGATGACATTGCAGTTGATTTAGTTGAAC
GCTTTATGAAGAAAATTCAGAAGCTCAAAACATACCGTAATGCAACTCCAACACAGTCAG
TATTAACCATTACTTCAAACGTGGTTTACGGTAAGAAAACAGGTAACACCCCAGACGGTC
GTCGTTCAGGTGCGCCATTCGGACCAGGTGCAAACCCAATGCACGGACGTGACCAAAAAG
GTGCGGTAGCGTCATTGACTTCTGTGGCGAAATTACCATTTGCTTACGCGAAAGATGGTA
TCTCTTATACCTTCTCAATCGTACCAAATGCGTTAGGTAAAGATCTTGAATCTCAAAAAC
GTAACCTTGCAGGCTTAATGGACGGTTACTTCCACCACGAATCAACCATCGAAGGTGGTC
AGCACTTAAACGTAAACGTAATGAACCGTGAAATGTTATTAGATGCGATGGAAAATCCAG
AGAAGTATCCACAATTAACAATCCGTGTTTCAGGCTACGCAGTGCGTTTCAACTCTTTAA
CTAAAGAGCAACAAATGGACGTAATTACTCGTACTTTCACACAGTCGATGTAATTTAGTT
TAAGCTAATAAGCGGTCAGATTTTGCAAAACTTTTGCAGAAACTGACCGCTTATTGTATC
TTACGCATTAATTGCGATTAGCAGAAATGTTTAAGGACATTTGTCCTAATCGTACTTTAT
TTAAAGGAAAAAGAATGACTGTTTTAGCACGTTATCACTCTTACGAATCTTGTGGCACAG
TAGATGGGCCTGGGATTCGTTTTATTTTGTTTTTACAAGGCTGTTTAATGCGTTGTAAAT
ATTGCCACAACCGTGACACTTGGGATCTTGAAGGTGGGAAAGAGATCTCCGTAGAAGATC
TAATGAAGGAAGTTGTGACGTATAAACATTTTATGAGAGCAACGGCCGGGGGCGTAACAG
CATCAGGTGGCGAAGCCGTGTTACAAATGGAATTTGTGCGTGATTGGTTCCGTGCTTGTA
AAGCTGAGGGTATTGATACTTGTTTAGATACAAATGGTTTTGTGCGGAATTATTCAGAGC
TAGTCGATGAAATGCTAGATGTAACCGATCTCGTTATGCTTGATTTAAAACAGCTGAACG
AAGAAATTCATAAAGATTTTATCGGTGTCTCTAATAAACGTACCTTAGACTTCGCTCGTT
ATTTGCATAAACGTAATCAACGTACTTGGATCCGCTATGTGGTTGTACCAGGTTATACGG
ATGCCGATGAAGATATTCATTTATTGGGTCAGTTTATTCAAGGTATGGACAACATAGAAA
AAGTCGAACTTCTGCCATACCACCGTTTAGGCGCACATAAATGGAAAACCTTAGGGTTAG
AATATGAATTAGAAGATGTGATGCCACCGACGAAAGAATCGTTAGAGCATATTAAAGGTA
TTATTGAAAGCTATGGGCATACGGTGAAGTATTAGCGCTTAGATGATTCTAGACCCTATC
CCAAATTCTGTGTAAACACCCATTTCAACTTAACGGTGATCGTCTAGGCGATCACCAAAA
TCAATCATAAATCGATTCATCGCCAGTTTCCAGTTCTGAATCGGCATTGTCGATTTATTA
TGAATGCTATAAACACTTTAATAATCAGCTATATATTTAGATATTTGCCTTCTGGTATGG
GATCTAAAGGAGGAGAAATATCAATTTCTGAATCTTCAAGTGGTTTTTCTGCTTCTTTCA
TATTCTCTTCATTTGACTGTGTTAAAGGCTTATCTTGTACTCTAGGCATTATTGAAGAGT
CTAAGTTCTGTTTGATATCATTAGATACTTTGCTTGAGTCCACCACAGGATCTATTGATT
CTTCATGTACTCCTATATTATTTTCTATATTTTGTGGTTTTTGTGTCTCTAAAACTCTAG
GGATGTTTGCAATGAAGATTTTTTCTTCTTTATTGACAAGTTTACGCCCAATTTCTACAC
GAGGATCTAGCCATATTGCTACTACAGCGTCATTAAATTCTTTGTTAAATTCTTCAGGAA
TAACAATATTATTTAATATGAAATATCCTTTATCTTCTAAAGCAATGTAACTGAGAGAAT
CATCTTTCTTGATATTAGGTAAAATTTTACGCAAACGATCAACCACATTATCTTGATTTT
GCAGAGTGATGCCTAAATTAGACCAAGATCTAGCTAAAGAAATTGCAAAATCACGCCCTT
CAACGGGCTTTTGATATTTTAGAGTCAGCATTAATGGGCGTGTGCTATTAGTATAACTGC
CAGTTTCAGAGAATAATGAAATATTATAGATTTTAAATGGTCCCCAGATATAGTCTACAT
CATTGATCTTTAGCCATTTGGCAGAGAGGGAGGAATTAAACAGCAAAGTAGATATCAAAA
AAAAGGTTAAGCGATACATAAAGTAGTATTTCCATTAAAAAACAGATTTATTTCTCATTA
TAACGTTAAATCCATGATTAAGACATCCTATTATTTATCATAGAAAATAAATTATAATCC
TATAAAAATGGCGTGAATGGATCCTAAATATTGTTGGAAACTTATTGCGTTTTATTGAAA
TTGAGCAATCTAGTCTATTGAACTGTCAATAACTAGATTGCTTAGTTACGATTAGCCAGC
TACCCACAATAATATAGCGAGAATTTGAGGCAAGATAATTCGACAAAACATCACTAATGG
ATATACCGTCGCATAAGAGAGTGCTGCTGCACCATTACCCTCTTTAATACCATTTGCAAA
TGCCAAAGCGGGTGGATCCGTCATTGAACCTGCAAGCAATCCACATAGGCTCAGATAATT
TAATTTACCATAAATACGAGCAACCAGCCCTGTAACAATTAATGGAATAAAAGTAATTAT
TGCACCATAGCCAATCCACGCTAGACCATCATTACTTAATAAGGTATTCAAGAAGTTTCC
GCCTGCTTTCCAACCTACAACTGCAAGAAAAAGCACGATACCAATTTCTCTTAATGCTAA
GTTTGCACTTGGCGGCATAAACCAATAGAGTTTTTTGATACTTCCTATTCTTGCCAAAAT
TAATGCAACGACTAAAGGACCGCCAGCTAACCCTAATTTTAATGCAACGGGGAAACCTGG
CAGATAAATTGGAATAGAGCCTAATAACACCCCTAAGCCAATCCCAATGAAGATAGGCAA
CATTTGTACTTGTTGTAATTTTTGTTGAGCGTTACCGATAATCGCCATCACAGCCTCAAT
ATCTTCTTGGCGACCAACCAAGTTCAACACGTCACCAAATTGCAATGTCATTTGCCCGTT
AGGAACTAACTCAACCCCCGCACGGTTTAAGCGAGAAATCACTACATCGTATTTCCCTTT
TAACATCAATTGGCGAATTTGTTTCCCAAATACTTTTTCATTGGTAACGACAGCACGTTC
TGTGCGGTACATTGTGCCTTTTGTCGAAAGTGAAACATTCACTTCTTCACCAAGAATGAG
TTGCATTTTATGCAACGCAGTTTTTGTTCCCACAAGATGCAGAATATCGCCTATTTGGAT
TTGGGTATGCACTTTAGGCACAAACAACTCATCATTACGCTTAATACGAGAATAAACCAC
TTCGTGCAGTTCAAAATCAGGAAACTCTTGAAGCATCAACCCATTCAAATTTGGATTTGT
AATACGAACGTTCATCGTACTTAATCCATCTTTTTTATTGTTGGTTGCAGAATCAAACTC
ATCGGCTTCTTTATCCACATTAATTTTAAAAATAATACGGATAAGCCACATCGCTAATAG
AATCCCGATAATCCCGAAAGGATAGGCAATTGCGTACCCCATACCCATCACAGCTGTAAT
GGACTCACCGCCTAATTCCGTCAGGATTTGTTGCCCAGCACCTAATGATGGTGTATTAGT
TACCGCACCAGAGAAAATACCCAATATCACAGGAAGAGGAACATCAAATATTTTGTGTAA
TAAAATCACTAAAATACCGCTTATCCCAACAATCATCACAGCAAAAGCATTGAGCTTTAA
TCCTGATTGGCGTAATGAAGCAAAGAAACCCGGACCAACTTGAATACCAATGGTATAGAC
AAAGAGAATCAGACCAAACTCTTGAATAAAGTGCAAGGTATGACCATCAAGTTTGACACC
ATATTGCGTCATAAAATGGGAAACCAGTATCCCACCAAATAACACACCGCCAATACCAAG
GCTTACGCCCCGCACCTTAATATGCCCTATCCATAGCCCAATGACAGCAACTAAGGATAA
TAGGCTCACTGTTAATGCAATTTCGCTCATAAAAGCCTCACATAAAAATAAAATTGCTAT
AATTTTACCAAAATTTACATATAAAAAATCAGATCTAACTCAAAAAAACTACAATAAATA
TCTGTTTAAAAAGACATTTATCATTTGTTCATCAATTATTTACGCTTTTGGCAGTGTTAA
ATTTTTGTAATAGTGTGCAGATTCCAATTGAAATCATTTTATAGGAGTAATGATATGGAG
CTAATCGTTTTAAACGGTTATCACACACTTATCGCCGCAACGCTTGTTTTGCTTCTCGGC
AAAGTATTTGTAAATAAAATTAAGTTCTTCCAAGACTTTAATATCCCAGAGGCTGTTGCC
GGTGGTTTATTTATCGCTTGTATCATTTTTTGTCTATATAAATTCGCTGGAATTACCTTT
GAATTTGAAAGCTCTTTACGTACAGCTTTCATGTTGGCCTTCTTCTCATCTATCGGCTTA
TCCGCAGATTTTTCCCGTTTGAAACAAGGTGGAATCCCACTTGTCATTTTCCTCGTTATC
GTGAGTATATTTATCCTTGTTCAAAATGGTGTTGGCGTTGGTTTAGCTATGCTACTTGGT
ATTGATCCACTTGTTGGTTTAATTATAGGTTCTATTACTTTAACTGGCGGACACGGCACA
GGTGCAACTTGGGCAACGGTTTTTGCAGAGAAACATGGGCTTGCAGGTGCATTCTTCGTG
GATGTAGTTAACTTAGGTGCAATTACAGCATTTATGAATTATTTAACTAGCTAAAATAGC
ATAGAAATCATAGAGGTTGCTAAAATTATATAGCAACCTTTGTAGTCATGATTGTTAGTC
TATTATTACCAATAAAGAGCCAGCAATTAGATTATTTATGGAAAAAACTTAATAGAGGCT
CTGGGTTCTGAATATACTCAGATAGTTCTTTTTTACTAGGATAACCAATATAAGGAATTT
GTCCTAGTAATGGAGCATTGATTTTTTTGCTAAGGAGTTCAATTAATTCAGCGTAGTGAC
GTAGCCCAGGATTTACTCGATTTGCAATCCATCCGATAAGATTAACCCCACTCTGTTGAA
TCGCATCCGCTGTTAAAAGTGCATGGTTAATGCAACCCTCTTTTATTCCCACAACAAGTA
CGACTGGCATTCTATTTTTCTTAACCCAATCAGCAAAACTTAGGTCTTTATTAATAGGTG
TTAACCAGCCATAAGTGCCTTCAACAAGAACATTTGCATATTGTCGGTGTAAACGTTGAA
GATCGTGATCCAGTTTATTAACAGAAATATGGCGTACTGCGTCTAGCGCTGCAAATACTG
GCGTACTAGAATGGATAAAAGAATAGCTATTAATTTCTCTATATTTTACAGGAAAAGGGC
AGCTGTTCTGTATAATGAGGACATCACTATTGTCTTCACAGGCATAATCATCTTGATTGG
GTTCTGTGGGTAAAGAATCATCGCCACCACACGCAATAGGCTTATAACCGACAATGGGAA
TTTCATATTTAGATATTGTTTGTAATAGAGCCCTTGTAACGATAGTTTTTCCTACATTTG
TATCTGTGCCTGTAATAAATAAACAAGACATTGTATTTTCCTGTTAATGATAAGTTAAAA
AATTTTTTCAAATTCTAATCTGAAATTAAAATTAATATAATGTTTTCGATCAAATTTTCT
GATAATAAAGACAATATGTTCTAAGAAAAATGTAGTTAAAGAGAATTTAAGAGGGGATTC
CCTACTCTTAAATTCAATAATATATGAATACTAGGATTTTAGTAAACCAGAGGAGCCTTC
CGAATAATCTTTAGGTTGATCTTCATCTGTTTGAGGTTTATTTTCAATTTTAGGTTGTTG
GAAAAACTCAATTTTTGCAGAATCGGATGGTAATAATGATTCTGAACCTTTTGCTAAATG
GGTATAGAGTTTCTTATAGTCTTCAGCAAGAGTCGCAAGCAATGTTGCAGATTGCTCAAA
GTGTTGCTCTAATTGCTGTTTTTGCTCGTCCAATTTTTTGGTAGTTTCTTTTAAATCGGC
TTCAAGCTTGAGTTGTTTTTTGACATTACTATTTGTTGCTCTCACAACAACATAGCTAAT
AATACAACCAACAATAAATGCTGCAATAATTGCAGTCCACACGTTACCAGACCATTGTTC
CATAGTTCACTCCTTTACAGTTAGTTAGCTTGATGTAGCTGTTTTTTATCATTTTCTCAA
TTTGATGAGAAGTAAAACCTATAAAAATTTGTTGGAATTTTGAAATATACCGCAAAAACC
ACTCTTTCTTAAAAAAGAATTAGATCTTTAGTAAATAAATCTGTATAATTTTGCCACCCT
GTTTTTGTATGGTATTCCCGCCATATAAGTTTGGTCTGAATAAGACTCGAAGGGGTCAGA
TTCTACCGTATTAATAGGTAATATCCATTAGGATATTGGGTTTAAACTTTAAATTTTGGT
ATTTAATTAATGAAAACTTTTGTAGCAAAACCAGAAACAGTTAAACGTGACTGGTATGTA
GTAGATGCGACAGGTAAAACTTTAGGTCGTTTAGCTACTGAATTAGCACGTCGTCTTCGT
GGTAAACACAAGGCTGAGTACACTCCACACGTTGATACAGGTGATTACATCATCGTTATC
AATGCGGAAAAAGTAGCGGTAACAGGCAAAAAAGAAACTGATAAAATCTACTACTGGCAC
ACTGGCTATGTAGGTGGCATTAAAGATGCAACCTTCAAAGAAATGATTGCTCGTCGTCCA
GAAGCAGTGATTGAAATTGCGGTTAAAGGTATGTTGCCAAAAGGTCCATTAGGCCGTGCA
ATGTTCCGTAAATTAAAAGTGTATGCAGGTAACGAACACAACCACGCAGCACAACAACCA
CAAGTTTTAGATATCTAATCACGGAGCATAAAAATGACAGCAGCAAATCAAAACTACGGC
ACAGGTCGCCGCAAAAGCTCTTCAGCTCGTGTATTTATCAAACCGGGCAATGGTAACATC
ACCATTAACCAACGTTCTTTAGAAGTTTACTTCGGTCGCGAAACAGCTCGCATGATCGTT
CGTCAACCATTAGAATTAGTTGAGTTAACAGATAAATTAGACTTATACATCACTGTTAAA
GGTGGTGGTATTTCTGGTCAAGCAGGTGCAATCCGTCACGGTATTACTCGTGCATTGATC
GAATACGACGAAACTTTACGTCCAGCGTTACGTGCTGCGGGCTTTGTTACCCGTGATGCT
CGTCGTGTTGAACGTAAAAAAGTGGGTTTACACAAAGCACGTTGTCGTCCACAATACTCA
AAACGTTAGTATTACAATTTTATATATCCTCTCTATTAAGAGAGGATATTTTCTATGGGC
TCTTTTTAGTATGATGTATATGTTTAGAGCATAGCATATATAGATATAGTGTTGTGTTTA
GACACTACTAGAGATTGATAAGATTAGCAACAATATATTGTCAATCTTCTCCCGTCATTC
CTGATTAAAGCTCAATTCTTCAATCGCCTTTAAACATTTTTGTTTTCTATTCTCTGTTTC
TTGTATCTTTATTGAGAGCATATGCCTATACTCAGGGTAATGGTAATTTTGTTCAATGAG
CCATGAGAGTTTTTCATTCAATGCACGCAACGCTTTATAGTATTCATGTAACTTCTGTTT
CTTTGATAATGTATGAATACTCTTAGTAAATTTATATTGAGAGAAAATAGGGGAATCTGA
CTTTTTATCCTTGAGGTGAATACTTTTTTGTAGAGCATCATATTGTTCAATTAAACGTTG
AGTATAAACTTCAGTTATTTCAGGGGAAGTTGACTGCTCAATATGTGAACATGTTTCTAG
TATTTCTTGTATGAATTCTTTGACGGAGCCATGAGTAAGTTTAAAGCAGTGGCTATAGAT
AGAGATTTGCAGAGACAAGATGGGAGAAAAGTCGTTTAATTTTGTAATGATTGTATCTGT
AAAATTACCCATTTTTTATTCTCTGTATTAAGCGTATAGATATTTTAATGTATGTACATC
TCTTTTCAAATTTATTTTTGATAAAAATAATCTTTCTATTTTTTCTAAAAATGTGATGAA
ACTCACATTTTTAGAAAAAAGGTTATAAATCTTTATTTGCTATGAGTTTTTTATTTTTAA
ATCATATAGTTATGTGATTTATTGCAATAGGAGCAATATTTTAAAAAATTATCTCTGAAT
ACTTGTTTTGGGGTGGGGATTTATTAACTTATTGATTTTAAAGAAAATGTTTTTTTGTTT
TTTTTTATGTAAGATATTGACACTACTCTACAAATTTGCGATCATTCGCACGCAATCGGC
ATTTACCAAACTTACATGGGAAGGTAATGGCAGATATGGATCGGTTACTCTTATACCTTA
ATAAGAGTAACCTTAGCTAAACTAAAAACTTAAGGTGAACATTATGAAAAAAACACTAGT
AGCATTAGCAGTAGCGGCATTTGCAGCATCAGCATCAGCTGTAACAGTTTATGAAAATGA
AGGTACAAAAGTTGATTTTGATGGTCAATTGCGTCTTCTTTTAGAAGAACAAGCCACAAA
AGAGAAAGGTCAATCTTCAACACGTGGTCACACTAACTTAAAGAATAATAGTTCTCGTTT
CGGTATTTCTATCAAACATAATATCAATGAGAATCTCTACGGTTTTGGTCGTTATGAGAC
TCGCCTTGACAGTAATTCTGAAAATGCTGCAGGATGGGGCGATGTTAAAACAAAATATGC
TTACGTCGGTTTAGGTGGCTATGGTCATGAAATTTCTTTTGGTAAACAAGCTGTAATCGG
TGATAGCATTGGTCAAGCTGGTTTTGATAAAGTATACGGTGTTGGTAGTACTGGAATTAG
AATTAAATATCCAGCAAACTCAGCAGACAAAAAAGGTTTTGATATCCTTACTGACTCTTC
TGATTCAGCAATTAACTATACCTATACAGGCATTGAAGGTTTGACGTTAGGTGCTAACTA
TAATGTTGCAAATAAGCGTGATGATAAGGGAGGCGTAAAAGTAGGTTCTGCTAAATCTGG
CTTTGGTTTAGGTGCTAAATACACAGCTAAGATTGCGGAAAGTCAATCTGTAACTGTGGC
AGCAGGTTATACTCATGATGACTATAAATCTGGATCTGTTAATAAGAAAGACAAAGATGG
TGTATACTTTGGTCTTAAATATGTCAATGCTCCATTTACTGTAGCTGTTGATGGTGGTCA
TGGTGTTGAAAAAACAGGTAATGTTAAAGAGAAAATTGACTTCGTAAGAACTGGCGCAAG
ATTTGATGTTACTCCAAAATCTGGCGTGTATGGAAACTACTCTTATGGTACTTACAAAGA
TAAAGCTTACAAAGCAACAGCTCATCAATTCATGTTAGGTGCAGACTATAAATTACATAA
ACAAGTTGTTACCTTTGTTGAAGGTCGTTTAATCAAGAACAAAGACAGTAATAACAAAAA
AGTTACTGACCAAGCACTTGGTGTTGGTTTACGTGTATTATGGTAATCTAGATAGTTAGG
TACTATAGTTAATTAGCTATGATTTAAGGGATAAGAGATGTAATTTCTTATCCCTTTATT
ATTAGTCATTTTTCTGCTTTAGCGAGTACTTTTCTACTGCAGTTAACATTCCTCTTAATA
AATTTAATTCGTTGGTTTCCAATTCGGCTCGTTGATATAACCGGCGTAGTTTCAGCATAA
CTGCTTCGTTGCGAATAAAGCCAAGTTCTTTATATAAACGTTCGGTATGGGCAAAGAAAT
GTTCTAAGGCTTCTGATGTCGGGTATTCTGCAAGCGGTTGAATATCGGTTTTTTCTTGCA
AATCTAGCCAAGCCATTCGGAGTTCATAACAGGTGAGTTGTACCGCCATTGCAAGATTTA
ACGAGCCATAGTCGGGGTTGGTTGGAAAGTTTAAGTGATAATGGCATTTTAATAATTCTT
CATTGGTTAAGCCCACCCGTTCTCGTCCAAATACAATCGCTACTTTACCCTGTTCAGCAC
GTTGAATAGCTAATTTACCACATTGACGTGGTTCGACCAGTGAATTTTGTAGATGGCGTA
ATCTGGCACTTGTGCCAATAACAAGCTGGCAATCTGCGATTGCACTGTCAATATCCGCAT
AAATTTGTACATTATCCAATACATCTTTTGCCCCTGCGGCAAGGGCTATTGCTTGTTCGT
CAATCGCTTGTTTTGGGGCGACAAGCCTTAGCCGGCTTAGTCCCATCGTTTTCATTGCTC
GTGCAGCTGAGCCGATATTACCGCTGTGAGAGGTTTCGATCAGGATTATTTGAATTTGAT
TAAGTAACATTTTTTATATCAATATAATAGGATAGTGTTATGCCATTTTAGCATAAAATC
AAACCGCTTATTCTTGCTTTATGTAGCGTAAATGTTACAATTAAGATTCTTTTTTAACTT
AGGAATGTGGAACAAATGAAAAAATTGCAATTAAAAAAATGGTTTTCAAGCCTTTTTCTC
CTTTCACCATTAGTCTTTGCAGCTTCTAATGCTCAGGCTGAAGGAAAGCTGACCGTTTAT
TGTGGCGTGCAAAACAAGGTGTGTGAAGATCTGACGAAGCGTTTTTCACAAAAATATAAT
GTGGAAACTCAGTTTATTCACGGTGGAACAGGGACAATTTTAGGTAAGCTGAAAGCGGAA
AAAGATAATCCGCAAGCGGATATTTGGTATGGCGGCACTATTGAGCCACATTTCCAAGCA
GGGCAGATGGGGCTATTAGAAGCCTATCGTTCACCTTTGCAAGCGGAGGTTTTACCTCAA
TTTAAAGCATTGCAAGAGAGCGAAGCAGGTAAATATACCTCGATTGCGTATTTGATGGTG
CTTGGTTTTGGTATTAACACCGAAAAATTAAAGCAGTTAGGGATTGATGCTCCGAAAAAA
TGGGCAGATTTGCTTGATCCTCGCTTAAAAGGCGAAGTGCAATTAGCTGATCCTCGCACT
TCAGGAACAATGTACACGACGATGATTACGCTTATTCAGTTAATGGGCGAGGAAAAAGCC
TTTGAGTACTTGAAAAAATTAGATGGCAACATTTCTCAATATGTGAAAAGTACCTTAGTG
ACCTCTAACCTTTCTCGTGGAGAGAGTGCTGTGACAGTTGGCTTTGCTCACGGCTATGCT
TCAGAAAAAGAGAAAGGTGCACCGGTTGATTATGTGTTACCTAAAGATGGGGTAGGCTAT
GCTTTAGGGGCTGCAAGTATTATTAAAGGTGCGAGAAACCTTGATAATGCGAAATTGTTT
ATGGATTGGGTTCTGTCTAAAGAGGTTCAAGAAATTCCTTGGCGTGACCACGGACTTTAT
CAAACACCAACCAATGTGAAAGCAGAAGTTGCCCCACAATCACCTAAAATAGATGGGGTG
AAATTGGTTGATGTGGATTATGCCCGTTTTGGTTCAAGCGAGGAAGGGAAGCGTTTGGTA
GACAAATGGCTCTTTAATATCAAATTATCGAATTGATCTTCTTTATAGAAGGAAGGGATA
TTTTCATTAGAGATGAGCCCTAGTATTCATTCTCATAGATCGGAGACTAGGGCATAAATT
ATCTTTTTAAGATAGAAGAGTATTTTTTCAGCCCTGTCCGTAAGGTACGGGGAGAACGTC
AAGATAAGTAGTATGTAAAGAATTATAAGTTTGGATTGCAATGGGACAGTTTAGGTTTTG
TAACACCAGCCATTTCACTTAATTCATCCATATGATTAATGGTAATATATTTACCTTGTA
CCGTTATGATGCCATTTTTCTGGAATCGACCAAGCAAGCGACTGATAGTTTCAATGGTTA
AACCTAAGTAATTTCCAATATCACCACGGGTCATTGTTAAGCGAAATTCTCTTGCTGAAA
AACCGCGTGCGGCATAACGTTGTGAAAGATTGTAAATAAACGCCGCAAGTTTTTCTTCCG
CACTCATTTTAGAAAGCAACAAAATCATCTCTTGATCGCTTTTGATTTCATGACTCATCA
AACGCATAATCTGATAGCGGATTTTTGGCATTTTGCCAGCTAAATCATCTAAAATATCAA
AAGGAATTTCGCAGATCATCGACGTTTCAAGAGCCTGAGCAAAACCGATATGTTTCATAT
CCATAATCGCATCAAAGCCAACTAAATCGCCCGGTAAATGGAAAGCGGTGATTTGCTCTT
CACCATTTTCACTGATGGTATAGCTTTTAATTGTACCTGAACGGATTGCGTAGATGGACT
TGAGTTCATCACCTGACTGAAAGATGATTTGTGATTTTTGCACAGGTTTCTTACGTTCAA
TGATATTATCTAATTGAGTTAATTCATGTTCATTGAGAGTAAAAGGTAAACATAATTGAC
TAATACTGCAATTTTGACAGTGAATTGTGCAGGCTGTTCTTCCATTTGCTTTAAAATCAG
ATACAATTTTCATACGAAACCATCCTAAAATTTGATTTAAGGCAAATTTTAACATTTTTT
TAGGGAATAATGAACAAGGTTTATTTATATTTGGAGTGAAAATGGCGGCAGAGAAATTGA
CTAAAAAGAGATTAATTCAAATTATTGTGATGTTATTTATCCTGATTTGCGCATTTTTAT
ATCGTACTTATACGTATTCACTAAATTAGGAATGTTGCTAAATAAATTATTTTCTACAAT
CTTTATAAATTGCGAGTAGAATACACCATTTATTATCAATAATATTGTTTATGTCTAAAG
ATGCTCTATTTTCAGCCCCTATTGAGAAATTAGGGGATTTCACTTTTGATGAATCTGTTG
CGGAGGTTTTTCCAGATATGATTCAACGTTCTGTGCCGGGTTATTCTAATATCATTACAG
CGATTGGTATGCTTGCTTCTCGTTTTGTGACTGATCAGTCAAATGTCTATGATTTAGGTT
GTTCTCGTGGGGCTGGGATTTTATCGATTCGGCGTAATGTGGAAAAAGCTGGAGTAAGAA
TTATTGGTGTGGATAATTCTGAACCTATGGTAGAACGCTGCCGTCGTCATTTGGAAGCCT
ATCATTCGGATATTCCTGTGGAAATTTTATGTGATGATATTCGTCATATTGAGATTAAAA
ATGCATCAATGGTTGTCCTAAATTTCACGTTGCAATTTTTGCCAAGAGAAGACAGGCTTG
CTCTTTTACGTAAAATTTATCATGGGTTAAATCCAAATGGTGTGTTGGTGTTATCGGAAA
AATTTACTTTTGAAGATAACACAATAAATGAACTTCTTATTGATTTGCACCACACGTTTA
AACGTGCAAATGGCTATAGTGAGCTTGAAGTAAGCCAAAAGCGTACAGCCCTTGAGAATG
TGATGCGGACAGATAGTATTGATACACATAAAGCACGCCTAAAAGAAGCAGGTTTTTCAC
AAGTAGATCTGTGGTTTCAGTGCTTTAACTTTGGTTCTATGATTACTATTAAATAATGAA
ATTAGTGTAGTTGAAGCAGATTATCAACAAATTTTGTGTCTCGCTATTTTTGTACGGGCT
AAACCAGCTGAAAATTTTTGGCAAATTCGGTAAACTACCTTTTATCATTTCCCTGAAAAG
AGTTTCATCAATGGCTGAATATCAAAAAAATAAAGATCCTCAAAAAGATAAACAGATTGA
ACAGATAAACATTGCCCCTCACTCAATTGAAGCAGAGCAAGCGGTATTGGGTGGGATAAT
GCTGAGTAACGAGTACTGGGACAGCGTTGCTGAGCGTGTTCAGAGTACCGATTTTTACAA
TCACGCGCATCGTCTGATTTTTGAAGAAATGGTTTCACTATCTCGCAATAATCAGCCTAT
TGATATTATCACGCTTGATCAGGTGCTTAAGAATAAAGGCATATTGCAAGATGTGGGTGG
TTTTGCCTATCTTGCTGAATTGTCTAAAAATACCCCAAGTGCGGCGAATATTTTAGTTTA
TGCGGAGATTGTCAGTGAACGGGCTATTCGTCGTGAATTGATTGCGGCGGGTAATAAAAT
CGCAGAAATCAGCTATAACCCTAAGGGATTGACAGTTAAAGAAGTATTAGATGAAGCGGA
GAGATCCGTTTTTCATATTGCAGAAATGCGAACTGCAACTGACGAAGGGCCGAAAAAAAT
TGATGATATTTTGATGGAAACCTTAGCTCGCATAGAATTACTCTCTCGTTCTCAAAATAA
TAGCGGTGTAACAGGTGTATCAACGGGTTTTGCCGCCTTAGACCGAAAAACAGCAGGACT
TCAACCTTCAGATTTAATCATTGTCGCTGCCCGTCCATCAATGGGAAAAACAACATTTGC
GATGAATTTGTGTGAAAATGCAGCAATGGGAGATGTTGAGGTCGAAGATGAGAATGGCAA
TAAAGTTAAGCAACCGAATAAGCCTGTGCTGATTTTCAGCCTTGAGATGCCAGCAGATCA
AATTATGATGCGTATGTTTGCTTCGCTTTCAACGGTCGATCAAACGCGTATTCGTACAGG
GCAACTAGATGATGAGGAAATGTCTAGGGTTGGCAGTACAGTGGGGGTGTTGCAATCCAG
AGGTAATATTTATATTGATGATAGTTCAGGTTTAACCCCAACGGAATTACGTTCACGCGC
GAGACGTGTGTACAAGGAAAACGGTGGATTAAGTTTAATTATGGTGGACTATCTACAATT
AATGCGCGCTCCTGGATTTGCCGATAACCGAACCCTTGAAATTGCAGAAATTTCTCGCTC
ACTGAAAGCCTTAGCTAAAGAGTTACAAGTACCGGTAGTGGCACTTTCTCAGCTCAACCG
TAGTTTAGAACAACGTTCAGATAAACGCCCTGTAAACTCGGATTTACGCGAATCGGGATC
GATTGAACAAGATGCGGATTTAATTATGTTTATTTATCGTGATGAGGTTTATCACGATAA
TCCAGATACAAAAGGAATGGCGGAGATCATCATTGGTAAACAGCGTAATGGTCCAATCGG
ACGAGTGCCATTAGGCTTCCAAGGACAATATTCACGTTTCACCAATTACGAAGGCAGCTA
TAGACTAGAGGACGAATAAGATGTTATGTGCAATTTATAAAAGCCCTAAAAAAGAAGGAA
TGTATCTTTATGTGGAAAAACGGGATAAATTTGAGGCGGTACCTCTAGAACTTCGTCAAA
TTTTTGGTAAACCTGAGTTTGTAATGTTGTTTAATTTAGCAGGTGAGAAACAGCTTAAGC
GGGTAGATAATCAAGAAGTTTTGCAAAAAATCCAAAAAGAAGGGTTCTATTTGCAGATGC
CTCCGCCCCCTGAAAACTTACACGCTGAATTTGTAGCAAGACAAAAAGGGTTAAAATAAT
GCGTTGCCCGTTTTGTGCTACTGATGATACCAAAGTTGTAGATTCACGTTTAACCGCAGA
TGGCTACCAAATTCGTCGCAGACGAGAATGCCCAGTCTGTAAAGAACGTTTTACAACCTT
TGAAAGTGCTGAATTACTCATTCCGCATATTGTTAAAAATAATGGTAGCCGAGAACCTTT
TGATGAACGTAAATTAAGAACCAGTTTATCTCGTGCATTAGAAAAACGCCCCGTCAGCAC
GGACGATGTTGAGCAAGCGATCCACCGCATTGTGTTACAGCTTCAAGCTACAGGGGAAAG
GGAAGTTGCTAGTAAATTTGTCGGAGACTTGGTGTTAGGTGAATTAAAGTCCTTAGATAA
GGTCGCTTATATTCGATTTGCGTCAGTTTATTTAAGTTTTGATGATGTAGAAGAATTTAG
TAAAGAGATTGAGCGATTAAGGAACTGAATATCAATTAAGCAGAGATACCCATCAATGTC
TTATTCGGCTCTTTCGCCATTTCTCGTGCTAATTTCGGCACTAAGTAACCCGATGTAATG
CGTTGCAATTCACGATAAATTTCAAAGGCTCTGCTATCTTCAATATAAAAATGGCTCGCC
CCTGCCACTTTGTCTAATAGGTGCAAATAATAGGGTAAAATGCCATTGCGAAATAATTTA
TCACTCAAGGCTTTGAGTGTTTGGGCATTGTCGTTGATCCCTTTGAGCAAGACAGATTGG
TTAAGCAACACGACATTGCTTTGTTTTAGCTTCTGCATTTTTTCCGCAAAAATGTCATCT
ATTTCGTTGGCGTGATTGATGTGCGTCACTAACACGACCTTCAAACGACTTTGTAATAGC
CGTTCACATAATTCGTCTGTAATACGGTTGGGAATAACCACAGGTAAACGGCTGTGAATA
CGCACGGTGTTGATATGGGAAATCTGTTCTAGTTGGGTGAAAATCCAGTCAATTTCGTGG
TCTTTTGCCATCAAGGGATCGCCTCCTGATAAGATCACTTCTTCCACTTCGGAATGTGCT
TTTATATAGTCGAGGCTTTTCTGCCACGTTGCTTTGCCACTTTTGACTTCATCATAGGGA
AAGTGGCGGCGGAAACAGTAGCGACAGTTAATCGCACAGCTATTTTTTACCATAAATAAC
AAGCGGTTATGATATTTATGCAAAATGTTAGGGGCTGGCGAATGCTGTTCTTCCAGTGGG
TCTTGGACAAAGCCATCAACATTGGTAAATTCTTCTTGTAATGTGATCGCTTGTAAAAAA
AGGGGATCTGCCCGATCCCCCTTTTTCATTTTTTCGGCAAAGGGGCGTGGCACTCTTAAC
GCAAACAGTTTACGAGCGGTGAGATCTTGCTCAAAATCTGCAATGTTTAGCTCAAGGTAA
TTCAATAAATCTTCTGGTCGATTAAAGGATTCAGCCAGATCTTGTAGCCATTGAGCTTTC
GTTGGTGCGTCGTAAAATGAGATGTTCAAATTTGCCCCTTTTGCTGATGAAATTACTGGC
TAATCACACACTGCATTGGTGCGTTGGTTTTATCTACCATCAATGTCGGTGGTAATTGGC
TATTGTTGGTTCCTACCATATATTGCACACCATTTAAGCAGTAACGCAAATAACCCGGTG
TTTTCTCAATAAGGTAAGGGTCGTTTTGCGGATCGATTGCTTTAAAGGTTGGCACGGCTG
GTGCCTGTTGTACCTGTTTGGTTAATTGTTCCGTTGGATTGGTTGCTGGTGTTTGAGCCT
GTGCTTCCGTCGGGGAAAGAGCTTCACTTAATAAGTAACCTGCCGCCGCCCCTGTCACAA
AATTGCCTAAACGGTTGCCTTGAGCTTGTTGAGCCGCCCCTGCATTTGGCATTGTTTGAT
TTGGCGTATTATTAAAGTCCGCATCGGCTTTTTGTTGTGTTGTGGACTGCTGAACCGTTG
CTGGTGTTTTTTTACTTGAAGAAAATTTCATTCCACCTGCTTTTTTCGCTTGAACGGTTG
AAACGGTAAGGGCAAGAACTAATCCCATTAACACTGCTTTTTTCATTTTATTTCCTCATT
GATTGAAAAAACAGATTATACCTGAAACGACTTTATCTGCCATACTTCAGAAAAATTTTA
ATTTTTTGCCTGCCGTTTTTAGTGTATTATATACGTCTTTTTATTTAGCCCTTTGGGCGT
TACTTTTTATCTAAATTCTGAGGATCACAATGGCTAGTTACAGCACTAATGATTTCAAAC
CAGGTTTAAAATTTATCCAAGATGGCGAACCTTGCGTTATCGTTGAAAATGAATTTGTAA
AACCAGGTAAAGGTCAAGCATTTACCCGTACAAAAATCCGTAAATTAATCTCTGGTAAAG
TATTAGAGATCAACTTCAAATCAGGCTCAACTGTTGAAGCGGCTGATGTTGTAGATTACA
ACTACACTTACTCTTATAAAGATGAAGATTTCTGGTACTTTATGCACCCGGAAACGTTCG
AACAAATTTCTGTAGATGCAAAAGCATTAGGCGACAACGATAAATGGTTAGTTGATCAAG
CAGAATGTATCATTACATTATGGAATGGCTCTGCAATCGGCGTTACTCCACCAAACTTTG
TTGAATTAGAAGTTATCGAAACCGATCCAGGCTTAAAAGGTGATACTGCTGGTACTGGTG
GTAAACCTGCGACATTAAGCACAGGTGCAGTTGTTCGTGTTCCACTTTTCGTTCAAATCG
GCGAAGTGATCCGTGTGGATACCCGTTCAGGCGAATATGTTTCTCGTGTAAAATAATCCC
TCAATCCCCTGACAACTTGTTAGGGGATTTTTTTATCTTCAGCTAACCAATCTTCGTAGT
TTAATAATGGTACAGGTTTAAATTCTTTGATATGTTGATAATTAAACGTAGGATCTGGCT
CTCCCAATTCATCTAACCAATTCCAATTATCTTCAATTGGCTCAATAATTGCCTCATTAC
TTTTCTTCTCAATTTTCATTTCATCTCATCTCCGTACTAGGTACTAGACCGCTAACAAAC
CATATATTAATAGGTTAAATATTGTAGGGTAGGTTTTAATCCATCAATAAAATCAATATG
TTACGATTATATGGTGGGTCAAGACCCACCCTACAAGCTACTTTACCACTAATCTAATAT
CTAATTTTTGATAGACATATACTACCCCTAATTGAGAAAGTTACAAAAAGTTTATGTCTA
ACAGTGTGCTTTTTTATCCATAACCCCGAACTTTATAATGAAAATTTCTTCTAAGTAAGG
TAAAATCTTTACACTTTCATTACTACTCACTAGAGGAACATATTATGTCAGTCGCAATTT
TAGACCAACTTGAAGAAAAAATTAAACAGGCTGTTGAAACCATTCAATTACTTCAATTAG
AAGTTGAAGAGTTAAAAGGTAAAAACGAGGAAGCTAATCGTGCAAATGAAACTCTGCGTC
AAGAACACGAGCAATTAAAAACTGAACATCAAAACTTCCAAGATCGTTTACGCTCTCTGT
TAGGTCAAATCGACAACGTTTAATCTTTGTTTGAATAAACGGCTAATATCTTGATTAGCC
GTTTTTTATTGCATCATTTATTATGGCTAAACTCTATTTTTATTACTCTGCGATGAATGC
AGGGAAATCCACAACTTTGCTTCAATCATCTTATAACTATCAAGAACGAGGAATGAATAC
CCTTGTTTATACTGCGGCGATAGATGATCGTTATGGCGTAGGGAAAGTCTCCTCTCGAAT
TGGTATTTCACAAGATGCTCGTTTATTCAAAAACGATAGCAATTTATTTGATGAAATCAC
CGCTTATATTGCCGATGAAAAATTGCACTGTATTCTGATTGATGAAGCACAATTTCTTAC
CAAGCAACAGGTTTATCAACTGACTGAAGTGGTCGATAAATTAAAAATCCCTGTGCTTTG
TTACGGCTTACGCACCGATTTCCAGTCTGAATTATTTGAGGGAAGTCGCTATCTACTCGC
TTGGGCTGATCAGCTCGAAGAACTCAAAACCATCTGTTATTGTGGGCGTAAAGCAGGCTT
TGTTATTCGTATGAATGAGAAAGGTGAAGCGGTAAAAGATGGAGATCAAATTCAAATCGG
TGGAAACGATAGCTATCTTTCTGTATGTCGTTTGCATTATAAGGAAAAATTGGGGATATA
ACTTAGTTTCTATCTATTTATCTGAATAGGAATGAATTGCCAATTATATTTCAAAGGTGA
AAAGCATGTAGGATACAGTGATTGCTTTGTTTTAGGGGAAGCTCTTGTAATAATTAATAA
CGGAAGAATGTAAAATGAGCGAAGCTGTAATTTTTGATATGGACGGTACGTTAATTGATT
CCCAACCTATTTGGTATCAAGCAAGTACTGAATTTTTTCAGAAAAATCAATTTCCTGTAA
CCTTAGCTGAAATGATGACTCTTACAGGGTCGCCTGTTGGTACGCTGGTTGATTATGTGC
TACAAAAATATGGTGAAAAAGAAAAGAGTCGTACTCAGTTAATAGAAGAGTTGATGGCAT
ATGTAGTTGGAAAGGTGCTTGAAGCGAAGCCATTAATGCCAAATGTGAAAGAGGTTTTAT
CTACCTTAAAACAACGGGGGATTAAAATCGCAGTTGCTTCGGCTTCGCCAAGAAATATGC
TACAAGGCATTGTTGATAGCTGTGGCATAGCTGAATATTTTGATTATTTAGCTTCTGCTG
AGGAATTGGAGTACAACAAGCCACACCCCGCTGTATATTTACACGCAGCAAAACAACTTG
GCGTTCCAACATCTGCCTGTTTTGCCGTAGAAGATTCGGTTTTAGGTATGATTTCAGGTA
AAGCAGCGAGTATGAAAACCGTTGTTATTCCTGCAAAATCGGAATGGGACGACCCTCGCT
GGGCTTTGGCTGATTATAAATTAGTGAGTATGTCAGAATTACCGATGTTAATAGAATCGT
AATGGTTTGATGTAAATCGTAAAGTCCCCTATTGTATGGGGGCGTTTTGGGGAAAAATAT
GGATAGACATAATTTCCCAAAACCTTTTCTTTAATCCCACCACTTTCGCTATAATAGCCC
AAATTATTTAGATCAAAGAGAGTTCAAATGGCAACAATCGCACAAAATCCGCTCGTTTTA
GTGGACGGTTCGTCCTATTTATATCGTGCATTCCACGCATTTCCCCCTTTAACTAACAAA
CAAGGTGAGCCAACGGGGGCGATGTATGGGGTGCTGAATATGTTAAAAAGCCTGATTGCA
CAGGTTGAGCCAAGCCATATTGCCGTCGTGTTTGATGCGAAAGGGAAAACCTTCCGTGAT
GAGCTGTTTGAACAGTATAAGTCCCACCGTCCGCCGATGCCCGATGAACTTCGTTCGCAG
ATCCAACCGTTACACGCAATAATTAAGGCATTGGGTATTCCGCTGTTGTCGATTGAAGGG
GTGGAAGCTGATGATGTGATTGGCACGCTTGCGGTGCAGGCTTCACAAGCAGGTAAGCAC
GTTTTAATCAGTACGGGCGATAAAGATATGGCTCAACTGGTGAACGATCATATTATGCTG
ATTAATACGATGAACAATACGCTGTTAGATCGTGAAGGCGTGATTGAAAAATATGGTATT
CCGCCTGAGTTGATTATCGACTATTTAGCCTTATTGGGCGACTCGTCCGATAATATCCCT
GGGGTAAAAGGTGTGGGTGAGAAAACGGCGATTGCGTTATTGCAAGGCATTGGCTCAATG
CAAGCGATTTATGCAAACTTAGACAAAGTTGCAGAGTTATCATTTCGTGGGGCAAAAACC
TTTGCACCGAAACTGGAAGCAGAAAAAGAAACAGCCGATCTCTCTTATCTATTAGCAACG
ATCAAAACCGATGTTGCCCTTGATGTCACTTACGATCAGCTTATTACTCAACCCCAACAG
CGAGATCAACTGGTAGAGCTGTTTGGTCGTTATGAATTTAAACGCTGGCTGAACGAAGTG
ATGAATGATGCTAACCCTGTGACACAAACGTCGGCAGAGAAAATCCCGAACAATTATCAA
GCCACACAAGCGGTCAGTTCAGAACAAAAATCTGCACCTTTTGTAAAAATTTCGATAGAT
CGCACCGCTTACGATTGCGTGAACAGCCCTGAGCTGTTTACCAAATGGCTGGCAAAATTG
CAAATGGCAGAGCTTGTGGCGGTGGATACCGAAACGGATAATTTAGATGCAATGCAAGCA
AATTTAGTCGGGATTTCATTTGGCTTGGAAAATGGCGAAGCGTGCTACATTCCGTTGGCG
CATAAAGGCAAAATTACACAGCCGACCCAAGTGGATCTGTTTGGTGAAAGTGAAGCAGAA
CTCGATGAAGTCGAAGCGTTACTGCCTAACCAGTTGAACAAAGCGGACTGTTTGGTACAG
TTAAAACCGATTTTAGAGAACCCAAATATCCGCAAAATCGGGCAGAATATCAAATACGAT
TTAACAATTTTTGCTCGCAACGGCATTGAGCTACAAGGGGTTGCCTTTGATACGATGTTG
CAATCTTACACCCTAGACAGCACCGGTCGTCACAATATGGACAATTTGGCAGAGCGTTAT
TTGGGACATCAAACTATTCCTTTTGAAGAGTTGGCAGGTAAGGGCAAACATCAGCTTACA
TTCGATCAAATTGAACTGGATAAAGCAACAGAATATGCAGGGGAAGATGCCGAAATTACA
ATGAAATTACATCAACTCTTATGGTCTGAACTACAAAAAACGCCTGAATTGGTGAAACTG
TTTGAGCAAATCGAAATGCCGTTGGTGAGCGTACTTTCCCGTGTGGAACGAAACGGCGTA
TTAATCGATCCTGCCAAACTGTTGGCACATTCAGTTGAGATTGAACAGCGTTTAAAAGAG
CTTGAAACCCTTGTACATCAAGAAGCAGGAGAAGTGTTTAACCTTGCTTCCACTAAGCAA
CTGCAAGAGATTTTATTTAACAAACTCGGCTTACCGATTTTAAAGAAAACCCCGAAAGGT
GCGCCATCAACCAACGAAGAAGTGTTGGAAGAACTGGCTCAAATGGGACACCAAGTGCCA
GTGTTGTTGATAGAACATCGTGGTTTGAGTAAGCTGAAATCGACCTATACCGATAAACTA
CCGCAGATGATTAATGCACAAACAGGACGTGTGCATACTTCATATCATCAAGCGGTCACG
GCAACAGGGCGACTTTCATCAAGCGATCCGAATTTACAAAATATTCCGATCCGCAACGAG
CAGGGCAGACGTATCCGTCAAGCCTTTATTGCCCGTGATGGCTATGTGATTTTGGCGGCG
GACTATTCGCAAATTGAGTTACGCATAATGGCACATCTTGCTAATGATGCGAATATGATC
AAAGCCTTTGCCGAAGGTAAAGACATTCACCGTTCTACGGCGGCGGAAATTTTTGGCGTG
CCGTTGGAAGCGGTGACCAGTGAACAACGCCGTAGTGCCAAGGCGATTAACTTCGGCTTG
ATTTACGGAATGTCTGAATTTGGCTTGGCAAATCAACTGGGCATTTCTCGTACCGATGCG
AAAAAATATATGGAACTTTACTTCCAGCGTTATCCAGCCGTGCAACAGTTTATGTTAGAC
ATTCGTGAAAAAGCCGCTGAAAAAGGCTATGTTGAAACCCTATTTGGTCGCCGTTTATAT
TTGCCTGAAATTAACTCAAGCAACCAAATGCGACGCAAAGCGGCAGAACGTGTTGCCATC
AACGCCCCAATGCAAGGCACGGCGGCAGATATTATCAAAGTGGCAATGATCGGGATCGAT
CAAGCGGTGCGAAACTGCGAAAATATTGCAATGATTATGCAAGTACACGATGAATTAGTC
TTTGAAGTCAAAGCCGACAGAGTAGAGCATTACACCCAACTGATTAAAGCTGAAATGGAA
AAAGCAATTGAGCTTAAAGTACCATTGATTGCGGAAGTTGGAGTTGGAAGCAATTGGGAT
AAGGCGCATTGATAATAAAGGGGACTAAATTAGCGTCCCCTTATAACTATTTTTAATGAA
TCCAATGAGCTAAATTTATTTAGTCATCACTACTAAATACTCCTAAAAGCTGTAATAAGC
TCACAAATAGGTTGTAGATAGACACATATAAATCAACGGTTGCACGGATATAGTTTGTTT
CACCGCCGTGGATAATGTTGCTAGTTGAATATAAAATTGCAGCCGTTGAGAACACTACAA
ATAATGCACTGATCGCTAAACTTAACGCGGGCATTGCTAAGAAGATATTTGCCACAATAC
CCACTAATAACACCACGAACAATGCAATCATCATTCCCGATAAGAAAGACATATCACGTT
TGGTAGTTAATACATAAGCAGAACAGCCAAAGAACACCAACGCAGTCGCTCCTAAAGCTA
ATGCAACCACATCGCCTAAGCCGTTACTAATATATGCATTTAAAATTGGACCTAAGCTAT
AACCTAAGAAACCCGTTAACGCAAAAACACTTGCTAACCCTGCTGCACTATTTGCCGTTG
CATTAGTTAAGAAAAGTAAGCCATAGAAACCGACTAACATTCCCCACCAAGGTAAACGTG
GTAAATTAAGTGCCATAGTAACAGATGCAACTACCGCCGAAAATACAAGCGTTAACGCAA
GTAAGAAATAAGTATTACGTAATACTTTATGTGTGCTAAGAAGGGATTCACTTCTTGCGG
AAGTGACTAAACGATCTTGCATAGAATCTCCTGTAAATAAATAGTTTTTGTGTTAAAAAC
GCCCACAAATTAGCGAGAAATCATAGAAAAGTCAATGGATTTCACAAAACAAAGGGCGTA
TCTCTACGCCCTTACTCTTTTACTGAACTGCCACAACCCTTCCCTCACGATAATCCACTG
TCACAGGACTATTCGGCAACAATTTGCCTGAGAGAATTTGCTGTGCCAAGGTGTTTTCAA
GCTCTTGCTGAATTGTACGTTTGAGCGGTCTTGCTCCAAAGAGTGGGTCAAAGCCTGCTT
CGCCGATATGATCAACTGCCGCATCGGTCACCGTCACTTCATAGCCACGCTCCGCCATAC
GTTTAATTAAACGTTCAAGCTGAATTCTAGCAATCGCACGGATATTTTCTTTATCTAATG
GGTGGAATACCACAGTTTCATCAATACGGTTGATAAATTCAGGGCGGAAATGTTGTCCAA
CCACATTCATCACGATAGTTTTCATTTCATCGTAACTCATATTGTCCGCATTCTCTTGAA
TTAAGTGCGAACCTAAGTTTGATGTCATAATGACGACAGTGTTGCGAAAATCCACCGTGC
GACCTTGTCCGTCAGTTAAACGACCATCATCAAGCACCTGCAATAAAATGTTGAACACAT
CCGGGTGAGCTTTTTCCACTTCATCGAGCAATACGACGGAATATGGACGACGGCGAACCG
CTTCAGTCAAATATCCGCCTTCTTCATAGCCGACATATCCTGGTGGTGCACCGACTAAGC
GAGATACGCTATGTTTTTCCATAAATTCGGACATATCGATCCGCACCATCGCATCTTGGT
CGTCAAATAGGAAGTTGGCTAATGTTTTGCAAAGCTCTGTTTTCCCTACGCCTGTCGGTC
CTAAGAATAGGAATGAACCGATAGGGCGATTTGGATCAGACAAGCCTGCTCGACTACGTC
GGATCGCATTTGCTACCGCATCAACGGCTTCACTTTGACCGATTACTCGTTTGTGTAGCA
CCTCTTCCATTCGCAATAGTTTCTCTTTTTCCCCCTCCATCATTTTGGATACAGGGATAC
CCGTGGCTTTAGACAGCACTTCGGCAATTTCTTCATCGGTCACTTTGGTGCGTAACAGAT
GATTTTCACCGCCCTCTTCTTCACGTTTTACCGCTTCTTGCAACTGCTTCTCAAGGGCCG
GAATTCTGCCGTATTGCAACTCTGACATCTTCTCAAAGTTGTTCTCACGGCGAGCCTGAT
CCATTTCAATTCGGGCATTTTCCAACTCGGTTTTAATGTGTTGCGTGCCTAATAGAGCGG
ATTTTTCTGCTTTCCATACTTCTTCCAGCTCCGCATATTCACGTTCACGAGCGGTCAGAT
CCTCGTCTAATTTTGCAAGACGCTGACGGCTGGCTTCATCTTCTTCTTTCTGTAACGCTT
GACGCTCTAATTTCAACTGAATGATACGGCGTTCAAGTTTATCTAACGGCTCTGGTTTAG
AGTCGATTTCCATACGCAAGCTGGAAGCCGCTTCATCAATTAAATCAATCGCTTTATCGG
GTAACTGGCGATCTGAAATATAGCGGTGCGAAAGAGTTGCCGCCGCCACAATCGCAGGGT
CGGTAATTTGAACGTGATGGTGAATTTCGTAACGTTCTTTCAAACCACGCAAAATCGCAA
TGGTGTCTTCCACCGTTGGTTCATCAACCAACACTTTTTGGAAACGACGCTCCAGAGCCG
CATCTTTTTCAATATACTGACGGTATTCATCTAAGGTTGTCGCCCCGACACAGTGCAACT
CACCACGGGCAAGGGACGGTTTCAACAAGTTACCAGCGTCCATCGCTCCATCGGTTTTAC
CTGCCCCAACCATCGTATGAATTTCATCAATAAACAGGATCACTTGCCCTTCTTCTTTGG
CAAGTTCATTTAATACCGCTTTCAAACGTTCTTCAAACTCACCACGGTATTTTGCTCCTG
CAATTAACGCTCCCATATCCAACGACAATACCCGTTTGTTCTTCAAACCCTCAGGCACTT
CGCCATTGACAATACGTTGTGCTAAACCTTCGACAATCGCCGTTTTCCCCACACCAGGTT
CACCGATAAGCACTGGGTTATTTTTAGTACGGCGTTGCAATACTTGCACCGTACGGCGGA
TCTCTTCATCACGCCCGATCACAGGATCAAGTTTGCCTGCTTTAGCCCGTTCAGTTAAAT
CAATGGTATATTTTTGTAACGCTTGTCTCGTTTCTTCTGCATTTTGATTATTCACGCTCT
CCCCTCCACGAATTTGTTGAATGGCGGCTGTCACCTTCTCTTTGGTTAAACCTAAGTTTT
TCAATAACTTGCCTAAATCACCATTATCTTCAAGTGCCGCAAGCACAAATAGCTCTGATG
AAATAAAGCTATCACCAAACTGTTGCGACAATTTATCGCATTGATTTAACAAACGAAAAA
GTTGTTGCGACGGCTGGGTATTGCCCCCTTGCACCTGCGGCAAGCGGCTGATAATGCCAT
CAAGTTCACTGCTTAAACGGTTAGGTTGCACATTTAAACTGGTGACAAGCGGTGTGATTG
ATCCATCATTTTGCTTTAACAAGGCAAGCATTAAATGGGCCGGTTCAATATAGGGATTAT
CTTTGCCAACGGCTAAAGATTGTGCATTGGCAATTGCTGATTGAAACTTGCTGGTAAATT
TATCAATATTCATAGTTTCCTCTAAATTCTGTTATTAAATGTTCTGACTTCGAGATTACT
CTCGCTTGACGAAACTATAAATTGGGATTGTCAAGGGGATTTCAAGAGAAAATGTGAAAG
AGATCACAAAATTATGAAATCTATTGGGGGAGGGCAGCTTTCAAGAAGCTAATGCATGGT
CAATTTTTATCAGTATTCAAACGATGAAATTATAGGTCTTTAAATACGTTTAAAATTTAC
ACTTAGGAATTCCCGCCTCTTGAGGCGGGGAGGATATCAGAATAAAACCTATCCGCTTGT
AGTTTAAATTAAGGATTAGTGACTTAACATTTTGAGCAACTCTTTTGGCTCAACATAGCC
AGCGATTAACTCACCTTCTTTTGTGACAATATTTGGCGTACCCGTAACCCCAAATTTAAT
GCCAAGTTCATAATGTTTTTTCACAATGTTTGGTGTTTTCACCTGTTTTGGTAAGTTACC
TTTCTCCGCTTCGTTTAATGCAAAGGCTGGATCTTTTTCTGTCCAAATCGCTTCCATCTG
TTTTGCAGTTTCAGTATTCATACCACCACGAGGGAAGGCTAAATAACGAATAGTAATGCC
TAAATCATTATATTCTTTGATCTTTGAGTGCAATAAATGGCAATAATGGCAGGTAATATC
CATAAAAACAGTGACAACGTGTTTTTCATTTTTTGCAGGATAAACAATCATCTCTTTTGC
TAGACTATTAAGTTCTGCGAGTAATGCACGATTAGTAATATCAGTAACTTTGCCATCTTT
TAATTCAAAAATCTGCCCGTGTATTACATAGCGTCCATCATTGCTAATTTGCACAACACC
TTGATCAGAAATCGCTGTTTTAAAACCTGGCAAGGCAGATTCTGACAACTTCACATTGGT
TGCCCCAATTTTCTCAAGCTGTTGCTGTAAGTTTTTATCATTCGCCTGTACCGTACCTAA
GATTGCAAGGCTAATTAGGGTCAATAGACTTTTTTTCATTATAAATCCTTCTAGAGTTTA
AGTTTTGTTTCAATATTCCGTGCTTTCACTAAGAATGCTTTACGTTCTTTATCGGGCATA
CCAGATCCTATACCCGGCAATTTTACTGTCATTGGATTAACCGGTCGCCCATTGATATGA
AATTCATAATGCAGATGTGCACCTGTTGAACGCCCTGTATTTCCAGACAACGCAATGCGT
TGTCCTTTTTTAACACTTTGCCCAACTTTAACTAACGAACGGCTTAAGTGCATATACACC
GTAGTATATTGCCCCCCATGGCGTAGTTTAATATAACGACCAGCACCGTTTGCTTGATAA
GCGATATGTTCAACCACACCATCTGCAGGGGCAATAATCGGTGTTCCAGATCGAACAGCA
AAATCCACCCCTTTATGAGGGGCAACTCGTCTTGTTACCGGATGTAAGCGACGAGGATTA
AAATGTGATGAAACTCTTGGTGTGAATGGCAATGGGTGGCGAGCAAAGCCTTTACCTAAC
GTTTCACCGTGACGGTTATAATAACGTCCATTATCTGCTTGAATAGCATAATAGCTTTTC
TTGCCACTGATAATATGAATGGCTTCGACATTTCCTAAATCCGTGACCTTGCCATTGATA
TACTCACGCTTTACTAAAATTGCAAATTTATCGCCTTTTTTCAATTTATTGGTGGCAATC
TGCCATTGCAGACCGTTAGCTAACTGATTGATTTGACGTTGAGATAAACCTACCGCTTTT
AAACTTGCACTAAAACTGCCATTAATGGTGCCTTTAATCACATCTTGTTGCCAAACGCCT
TTTTTCTGAATTGTTTGTACCGCAAATTGATCTTGAGCTTTACGCTCAAAAATTTTCTCT
TCTTTTTCTGAGATGAGCCAGTTCATATATTCTAGCTCACCGTTATTGTCTAAAATCCAG
TAGAATTGTTGTCCTACTTTAAGATCGGCTAACTGTGGAAAGGTTTTTTCTAAGGCTTTT
GCTGTGGCATGTGTTAATCCTGACTGTTCTAGTACATCTTTTAGCTGATCGCCTTGAGTT
ACGGTATAACTAAACTGATTTTGGATACGTAATGCTTGATCTGCAATATCTAGCAGATCT
TCTAACACACTTTCTGCTTCTTCTGATAATTTTTCACTTTCAGGTACAACCGCAGACTGA
CCTTCTACTTCATCATCAACATCACTTAACTCATCTTCATAAGAGGTTGCATTTTCATCA
ACAGGCTCGGCATTCACTTGTTCCTGTTCCTCTTTAGCAGAGGCAGTAAAATCAATGCTG
ATATACTTAGGTTCACCATGAGATAAAGCAGTAGAAACTTCAGGGACAGATCCAACCGCT
TGTTCTGTTTGAGTAGGAACAGCGAGTTTTTCACTCTCTTGATTGACTTCAGGTAACGAC
TGGGTCGCCAATGCAATTGGGATTTCTTGCGTTTCTGAAGAATTTGAGCCCTGTTTTTTT
AAGATTAAAACGATACCAATAAAGATAGATAATATAATCACCAAAAACACAAATGCCTTT
ACTCTATTCTTCTTACGACGGCGATCTCTAGCAAAAATAACGTGTTGCAAAATTCTATCC
TAAATAATTTTCTTCTAGTGCGAACTTATTATAGACAAAGGAATAGGCAAAAAATTCCCA
TAGCTTTCTTGTAAAACTGAAAAAAATCCGCTAATTTTAATTCCTTAAATCCTTAAATTT
ATTAATGTTATGCAGATCAAGCAAATTAAGCCGATCCACAATTTAACGAAGCCCCTTGTG
CAACTGAAAGCGATTAATGTGAATTTTGGTACACAAGTTGCCCTTGAAAATATTCATTTA
AACATCTACCCCAATTCTATCACAACTATCGTTGGTCCTAATGGGGGGGGTAAATCTACC
CTATTAAAAGTGTTGCTGAAACTACAGCCGGCAACATCAGGGCAGGTTATTCACCAACCA
CAGCTAAAAATTGGCTATGTGCCACAAAAATTGCATCTGGATCACTCTATTCCTATTACC
GTTGAAAAATTTCTATATCTCAAGCCTAACAGCACTAAACCCTTGATAGATGAAGCATTG
TCCCTATTTGCAATCACTCACCTTGCTAAGCATAGTATGCAAAAATTATCTGGCGGTGAG
TTACAACGAGTACTACTTGCACGTGCAATTTTAGACCGTCCACAACTGCTTGTCTTAGAT
GAACCAATGCAAGGGGTGGATATTACAGGGCAAACGGAACTCTATCAACTATTAAATAAA
ACTCGTGAATGGTTAAACTGCGCTATTTTAATGGTTTCTCACGATTTAAACATTGTAATG
GCAAATACGGACGAAGTGCTATGCGTTAATCGCCATATCTGCTGTGCTGGTACACCTGAA
AAAATTTCAAGTGACCCAAGTTTTATCTACTTCTTTGGCGATCAATTTGCGAAAAACGTG
GCATTTTATTCTCATCACCATAATCACCACCACGACTTACAAGGCAATGTATGTCGTTGT
AACGGACATCACTAATTGAGGCAATATGTTTGAGATTTTATTTCCTGCGTGGTTAGCAGG
CGTATTTTTAACCTTCATCACCGCACCGCTTGGGGCTTTTGTCGTCTGGCGAAAAATGGC
ATATTTTGGTGATACCCTCTCTCACTCCGCATTACTTGGGGTTGCATTAGGGATTTTCCT
ACAAATCGATCCCTATATTGCTGTTATTCTAATGACCGTCATACTCGCCTTTTGCCTCGT
CTGGTTAGAACAGCACTCTACTCACTCAGTCGATACTCTATTAGGCATTATCGCTCATTG
CAGTTTATCCTTAGGCGTTATCACCATCAGCCTATTAGACAATGTTCGTGTTGATTTAAT
GTCCTACCTATTTGGTGATCTTCTTGCAATTGGTTTTAACGACGTACTCTTTATCGGCAT
CGGGGTTATCGGCATTGCGACACTACTGGCTCTGTATTGGAAAAAGCTACTCGCCATCAC
AGTCAGCCCTGAATTAGCTCAAATTGAAGGCCTAAATGTCGCACGCCTACGCCTCTTATT
AATGTTGCTCACCGCATTAACCATTGCATTAAGTATGAAATTTGTCGGGGCTTTAATCAT
CACCTCACTACTGATTATCCCCTCTGCAACTGCAAGACGCTTTGCCAAAACCCCTGAAAC
AATGGTTATTTACGCCATCGGATTAAGCATATTATCGGTCAGTGGCGGATTATTACTCTC
TGCCCTCAAAGATACACCAGCAGGACCTTCAGTGGTTGTTTGTGCAGGAACACTCTTTTT
ACTCTCATTAATTAAAAAAGAGGCGAATTAAGATCAATAAAATATAATTTTCCTATTGAA
TTTTTTGTCAAATTTCGCTTAAATCTCACCGCTTGTTAATGATAACAAGCGGTGGGATTT
TTATATTTTTTTGAAGTAAATAAAGAAGTAAATTATGTGTCAATTATTAGGAATGAATTG
TAATACGCCGACCGATATTACTTTCTCGTTTGAAGGATTTCGACGGCGTGCAGGTTTAAC
CGACCACCATACCGACGGCTTCGGCATTGCCTTTTTTGAAGGCAAAGGTGTGCGTATTTT
TAGAGACAATTGCCCAGGTGCCTCATCACCAATGGCAGATCTCGTCAGTCAATATCGAAT
TAAATCCTTTAACGTTATCGCCCATATCCGTAAAGCAACCTGTGGCGATGTCAATTTAGA
AAATACCCACCCATTTATCCGCGAAATTTGGGGTGAAAACTGGGTATTCGCCCACAACGG
CACGGTTGATGTCAAAGTTTGCCCGAATAATCACTATCAGCCTATAGGCTCAACGGACTC
TGAAGCCGCATTTTGCTGTATAGTTGCCAGCCTAAAACAACGTTTTCCACAAAAACCAAG
TGAAAAAGAGATTTTTGACGCAATTGTAGATATTGCCAGTGAAATCGCTAAACACGGCGT
ATTTAATTTTATTCTTTCCAATGGACACTGGATGATCGCACGTTGCTCAACAAACTTACA
TTATGTCTGTCGCAAAGCCCCATTCGGCACAGCATTGCGTGATGATGATGTAATGATTGA
TTTCCGTGAATATACGGAAGAAAGTGATAAAGTCACCATTATTACAACCCAGCCTCTCAC
AAAAAATGAGAACTGGACAAAAATGAAAAATGGGGGCTATGTCTTCTTTAAAGATGGCGA
TGTACTCTTTGAAATTGAAGGTACATTACCTGAATGTAACCCTCACGTTTAAAATAGATT
GCCCCTTTCTATACTCAAAAGGGGCAATTTACTTTTCTACTTAATCGGCGTTGCCGTGCG
TTCTAACACTTCGAGCAACTCACTGATATTCTGTTTACCTTGTGTTTTAAGCCACTGGCG
AGCGGCTTCAACACCTTCGGCTTTGTAGGCTTCTGCACCGCCTGCCCAAGTGGCACGTCC
GCACAGTACGCCGTTAAACCGGCTGCCTGCTTGGTGAGCAAATTCAAGGGTTTGTTGGAA
CAGTTTGGCTGAAACGCCTGCACTTAGGAAAATAAACGGCAGATCTGTTGCTTCGCTTTG
TGCTTTGAAGAATGCAGCGGCTTCCGCTTGACTGTAAAGCACCTCACCGTCAGTAAAGCC
TTCCACATAACTCATCACCACAGGCACTTCCACTTTCAACACATCTACCCCAAAACGTTT
ATCCGCAAAGAACTTCATCGCTTCGATTACTTTGCGCGGTTTGACTTTGGCGTTATAGAC
TTTATCTTCGTTTGAGCCATCGTAGGTCAAAATCTCTAAGAACAACGGAATTTGTTCCGC
ATTACATTCCGAAGCAACACGTTCAACAAAGGCAGCTTTGCGGTCGTTGATTTCGTGCGG
TTCATCAATGTCAAAATAGATCAATAATTTAACCGCTTGTGTGCCTTTTTCTTTTAAGCG
ATGAACAGAAGCATCATTGATCAAATCAGGAAAATGTCCGGCAATACTTTTATCGTAGCC
TGTTTTTTCGTATGCCATAATTAATCCGCAATTTGCATCACGTTTCTCTGAAGCCGCCCA
GCCAAATTCTGGATCAAGCAAGATCGACGACGCATAGGGAGTTAATTCTTGAGAAATCAA
AGTTTTAAATTCGCTGACCTGCTGAGCGGTAATATCATCGCCCATCATTCGGCGTAACGC
ACCACGTTGGTCAATCGCAAGGGCAGCAATAATGCCCTCTTTGGTGCAAAGTTTTTTCAT
TAAATCTTGTTTAGACATACTACTACTCCTATTCATCATCGCCTAACGCTAAGTTTTTAA
GTTGTTGAGCCACATCGTGAATTTGTTCTTTGGCATTTTCCAGTAAGCCGTCCGTGTCTT
CTTCACTCACATAGCTAATCACCATCGGTAAATTCATTCCGCTATATAACCCTGATAATT
TCGGCAAGTAACGCATTGCCACATTACACGGCGTACCGCCCATAATGTCGCAAAAAACCA
CAATCTCACCGCTTGCATTCGCCAGTGCTTGCTCAAATTTCACTTGGAAATCTTCATTGC
CTTCGTGTGGGTATAAGCAGACGGTTTGAGCATTGTCGATTTTGCCTAAAATCATTTCGG
CAGTATCCAGTAAGCCTTCTGCAAACTCTCCGTGACTGATTAAAATTAAGCTCATAGTTG
CTCCTTTTGGTAGTTTTGAATTTTTTATTCCCCCCTTTGAAAAAGGGGGGCTAGGGGGGA
TTTTAAGATAGTGCGATTAACTGTTTAGATCTTTAAATCCCCCTCAATCCCCCTTTTTCA
AAGGGGGAAGTTTGACGATATTTTTTTGGGTTGTCCTTATAAGTTCTTCGTATTCAACTC
TTTATAAATCGGCTTATCGCTAAATGTTAAGCTATCGATCTTCACCCCTTCTGTTTCAAA
GACGATAATCTCATTCTCGCCTTTATGCAGTAACGGAGCTGGTAAATAGAGATAACAAGT
CGGACCTTCATTCCAGTAACGCCCTAAGTTCTCACCATTTACCACAATCACCCCCTTGCC
GAACGCACGGGTATCAATAAAGGTATCTTGCGGTTCTTGGTCTAGGTGTAACTTAAATTG
ATAGAACGAAGGCGTTTGGCTATCTTTTTCGCCATCAAAATCAATCTCTTCCAAGCGGTC
AAAATCAATCGCATAATGTTGCCAGCCTGTGTGGAAATGCAGATCAAGCACAGCCCCTGC
ACCGATACCTTTATGTTGTGTCGCTGCAAGTAGCTTACCGCCGTAATTCACTCGTCCCAT
ATTTTCCACTAATAGATCAAGTTGGAACTCGCCATTTGGTGTCTGTAACATCACTTCATT
GCCGATCTCGTGTTGATACTGGGTGGCAACTTTTTGTTTATCGTTGAAAATCTGAATGCG
ATCTCTGCCTTGGTAAATTCTCAGCTTGATCTCACCGCTATATGCTGTCGGTTTGGCTCG
ATAAAGCAGATAACCGTAGTAATGCCCTAGCTGTTCCATTGTTTGAGTGAACGGACTTTC
GTAGCATTCGCTGATTGTGTCTAAAGTACCAAACAGCGACACTTCATTTTGCACAGCAAG
CGGTGGGTAAGCGGTGATATTTGGCAAAATCGGATCAACAATCGGGCTGGCATCAGGGTA
CTGCCCTAGCACTTTTTGTAGCAGGTAGAATTTCTCTGACGGTTCGCCCCATTCGTGAAC
AGGGGCATCATAGTCGTAGCTGGTTACTTGCGGTAAATCGGTGTCTAACCGTGCGGAACA
GCCGTTCCAAAAGCCAAAATTCGTTCCGCCTTGAAACATATAGAAATTGATACTTGCCCG
TTCGAGTAACTCTTTGGTGCAGTCCGCTAAATCTTGAGCATCACGGCGGATCACAGGCTC
TTTCCAGCGGTTAAACCAGCCGTCCCAAAATTCCATACACATCAACGGGTAAGATTTGCC
GTGCTTGTCGATATAGCATTGTAACTCATCTAAATTTTCATTGGAACGAGAGCCGAAGTT
CCCCGTCGGCAAAATATCATCTTCGATCAACGCCCCTGCTTCTAAGGCGTTCTGCCACGC
ACCGTCTGATGTGAAAAGCGGTACGTTCACCCCGTGAATTAACATCAACGCCCGAATAGC
TCTTAGGTAGTTTTTATCATTGCCGAACGAGCCGTATTCGTTCTCGATTTGCATCATTAG
AATATTACCGCCTTGGGTAATTTGGTAAGGGGCAATGCGTGGAAGCAGTTCTTGAAAATA
GCGGTCGATTTCAGCGATAAACAGCGGATCGTTTTGGCGTAAGCGGATATTTGGAATATT
GAGCAACCACGCAGGCAATCCGCCAAACTCCCATTCCGCACAGATATAAGGTGTTGGGCG
AAGAATAACGTACAACCCTAGATCTTTTGCTGTTTGCAAAAATTTGACTAAATCTGCCCG
CTTGCTGAAGTTAAATTGATCAGGCTGTGGCTGATGTAAGTTCCACGGCACATAGGTTTC
TACCGTGTTACACCCCATTGCCTTTAGGTTGTAGAGTGTTTTGTACCAGTATTCCGGCAC
GATACGAAAATAATGTACTGCACCTGACAGGATTTTGAACGGTTTTCCGTTGAGTAGGAA
ATCCTTTTCGCCGATTTGGAAAGGCATAGTTCACCTCGCTTGAAAGATATAAAACCGAAT
AAATCTAGGAAAGAGTGATTGGGTTTTAGATCTTAGTTATTTGTAAAATTTTGGGTGGAT
TTGACCGCTTGCTTTAGGACGCCAAGCGTGGCGTCCCTACATTCGATGGAATTGTAGGGA
CACGACGCTTCGTGTCCCGTTCAAATTACCCTTTCGCCAACAATCCAGCCCAAGAGAGCA
AGATACAGAGTGCGATGATGATCATAATCGCTTTGTTAGAGTTCATTTTCGGTCTGCCGA
GTAACCAGTAGATGAAGAACACCACTAACGCAGGGACTAATCTTGGTAAGATAAGGTCTA
AGTTCGCTTGGGCGGAAACGACTTTCTCACCGATAGTGGCGACAAACGGTACTTTGACAT
TCACCATCGTGGCACACATTACCCCCACAACGAATACCCCAAGCACTGTTGCGGCGTTGG
TTAGTGCGTTCAAGCGGTGACTTAGGTTGGTCACTAAGTTTACCCCTTCACGATAAGCGA
TTTTGAGTTGCACCCAGCGGAATACCATTGTTGCAATCGCTACCGCAACCCATAAGCCGA
CACCAAGCGGATTGCCGTTCACAGCCATTGTTGCGGCAATCGCCCCCATAATTGCTGGGA
CGAGTGAGCCGAATAGGGCATCACCGATAGCGGCAAATGGTCCCATTAAACCTGATTTGA
TACCTGCAACGGCTTCAAGTGATTTCACCCCTTGTTTTTCTTCAAGTGCCAAGTCGATAC
CTTTAACAATAGTGTTAAAGAATGGGCTGGTGTTGAAGAATTGGTTGTGCATCACCATCA
TTTTTTGTAGTTCAGGCGTGTTGTCGCCGTACATTTTGCGTAGCTGTGGCAACATAATCC
ATAAATAGCCAGAGCCTTGCATACGTTCGTAGTTCCAACCAACTTGGTTGAAGAATAAGT
TACGGATATTGATTTGGCGGAAGTCCGCATCTGTTAATTTATAGCCTTTTGGATTTCCGA
CTTGTTGATTAGAGTTCGTCATCTTCAATTTCTCCTTTGTCAGAAGTGGTATTTTGTTTT
GCAACTGGGGCTGAGCCACCTTCTACGCTACGTTGGTAAACAATGTAGGCGAATGCAAAT
CCGATTGCTGCCATTGCAAGCATTGGTACGCTGCTGATTGAGTTGCTTACACCTGTTGAT
GCACCGACAGCATTGATGTTACCGAAGAGAGTAATGAAGATTGCTGTGAGTGAGAATGCA
AGGATTAAGTATGCAATGTGACGTTTTGTCGGTAAGTAACGAAGTAAGATTGCGAAACCT
AACGCCGGTAATACGCCACCTGCAAGGGTTAAGCCATCTGCGATAACTTTTAAGAAGCCT
GTTTGCATTGCTTCTGCTAGGCTTGCCACAAATGGACCACCAAACACTAACGCTAAGAAG
ATTGGTAATGCACGAGATAGACCCCAAGCGATTGCACCGCAGAGATAGTTTACTGTGATT
GCACTATAAGCGTGGTCTTGGATATTTTTGTCGATACGGTGAGCGAAGAATACGTTAGAC
ATTCTCGCTAAAATATCGGTATAAACCATTAACGCTGCGATTGGAACAGCTAAGGTTGTT
AAGGCTAATTGTGGATCCATTCCAGCTGCAACAGAGAATGCAGTTGCGATAACAGTACCT
GAGTTTGCATCAATACGAGATGCACCACCGAAGGTACCTACACCTAAAATGGTTAATTGC
ATTGAACCACCGATTAACAATCCAGTTGTCAAATCGCCCATAATTAAACCTGTGATAAAG
CCTGCAAACACAGGTGAACCAGCACTAGATACAATCGTGATTTCATCTAGGATTTGATAG
AACGCATAAAGCGTTATCAAAAGTATTTGCCACCATTCGATCATAATCGTTACTCCTCTA
TAAAAGTTTCATTAAATCGACTTTTTCTTCATTAGGCACTAACTGAGCGGTGAGCTTCAC
GCCTTTTTCAGAAAGTTTTCTAAACACTTCCACATCGTCTTCAGTCACGTGTACTGTTTT
TCTGATAGGACGCGTTAGATCCGTTTTAGGCATATTCCCTGCATTGACTTCCGGCAGATT
TACGCCTGCCTCCACAAGCTGTAAGATCGTTTGTGGGGTTCTTGTTACCAACAAAACACG
TTGAGAGTCATAACGCCCTTCGTTAATGTTGGCGGCTGCTTTTTCCACAGGCAACACGCT
TAAATTCACCCCTGCCGGGCAAGCCAAGCGTAAGCCTGCTTTATCTATATCGCTGTTTGC
AGCAATTTCGTCCACAACCATAATGCGAGTGATATTGAGATATGATGTCCACAAATTAGC
CACTTGCCCGTGGATTAAACGACCATCAATCCGTACGTTTAAAATTGCCATATTTTCCTC
CTGTATATCAATATGGATAAATCGTTACACCTTGCACCACACGATTAACTTCGCCTGTCG
GACAAGGGTTATCCGTGGTGTAGCCAAGATAGAGTGAGCTATAAAACGAGTAAAGTTGCC
CAATCACTAAGAATGGGAAAATCCGTGCTGCGTCATCTAATTTGTGAATTTCAGCTCGGA
TCGAACCGCTTGTATCGCCTAGTAACACCACTTCTCTGGCTTTTTTATCTCTGATTAACT
CTTGATACAGGTCACGGTCATATTGTGCGGTATAAGGTTGCTGAGATAAGAAGATAAAAA
TGAGCGTTTCATCTTGAACAAGGGATTTTGGTCCGTGGCGGAAGCCCATTGACGACTCAA
AGAAGCCAAGACGTTCACCAGCGGTGAGTTCAAGTAATTTTAAAGAGGTTTCACGGGCAA
GCCCTTGGAAATGCCCACTGCCTAAATAGACGATCCGTTTTAATGGCAGATGGGCTAAAC
GTTGGATTTCGAGCAGATCCCGTTCTAGTAACTGTTCTGTCACCGATACCGTTTCCTCAA
CCCAGCTATCATCAAATACATCGGGTAAAAATGCCACTAATGCCGCTAACATCATATTGC
TGGCACTGGAGGTCATTGCAAAGCCTCTATCGTGGGTTGATTCTGGTAATGCTAATGGGT
AAGCGGTCGGATCTTGCTCACATTTTTTAAATAATGCCCCATTGACATTATTCGTTATGG
CTAAATGATACGCTTTCTCTACAATTTCATCGACAAGCTCTACTGCCCCAATACTTTCAG
GACTATTACCAGAGCGAGCAAAAGAGACTAAAAGCGTTGGTTTATCCGCAAAAAGATATT
GATAAGGATTGGATACAAGATCAGTACTTGCAATCGCTTCGACAGTACAACCTAAATGCT
GGCTTAATATCGGTGCAACAACCTCACCAATAAAAGCAGAAGTACCTGCCCCCGTAAAAA
TAACACGAAGTTCGCCTTGTTTTGCATATTCAACAAGAGGCTGAAGAAATGGAATAACAA
GTGACGATTTCACAATAGAAACCGTTTCACGCCAAGTCGCTGGCTGTTGGGCAATTTCCT
TTGCCGTCCAAAAAGCGTTCTGCTTTTCTAATGTTTGGTTAGCAATATTGAGGATCATTG
CATTTCCCTCACAAATAAATGGATTTATTTATAAGGAAAGAGAATAAAACTACGCAATTA
ACACTTGCACCCCGACATTTTCGAGATACTCTCGATAACTTAGAGGAATTTTATTATCCG
TGACTAACACATCTATTTGATTGGCTTGGCAAATAACAAAATGGCTATATTGACCAAATT
TGCTTGAATCCGTCACCACAATCACCTGATCCGCTGCATCGCACATTAAGCGATTTAGCT
GAGCCTCTTGCTCGTTAAAGGTTGTGACCCCTTTTTGTAAGTCAAAACCATCAACACCCA
AAAAGACTTTATCAAAGCGATAATGTTGCAAATTATTATCCGCCATTACTCCCGAAAACG
ACATCGCATTTTTCCGTAAAACCCCACCCGTCATTCTTACTTCAACATTTGGACAAGAAA
CCAATGCCATTGCGACATCAAGTCCATTTGTCAATACTGTCAAGTTAAGATCGCCAATAG
CACTTACGATTGCTTTCGTTGTCGTTCCAGAATCCAAAATCACCTTTTCACCCTCTTTTA
ACAAAGAAGCGGCAAGATGACCAATCTGTTGTTTGAGTTCGGGATAATTATTGCGTTTAT
CCGCAATAGAAAGTTCCGCCATTAATCTGGAATTTAATACCGCAAAACCGTGCGATCTTG
TAATATAGCCCTGTTGCTCTAAAACATTGAGATCTGAACGGATAGTAACCGTCGAAACCC
CGAAATGCTGAGACAATGCTTCAACTCGATGACTGCCTGTTTTTTGCAATAATGCCAAAA
TATCAGAACGTCTTTCTACGCTACTTTTCATTTTCTCTCCTACATCAAAACAACCACTGC
ATACTACGATTGCTTTCGAAAGTAAGTTTATACCCCTTAAAAACAAAAACAATCGAAAAT
ATTCGAAAATGAGATAAAGATCACAAAATTTACATTTGGTGTTTTAAGCAAGAAAATGTT
TTGTCACGTTTATAGTAATTTGGGCTTGGAAAGTTTCCTACTATACTTCTATACCACGAA
TAAGTGATTGTTGTATTCGTGCTCAAAATGGTTATTATCATTTTGAGTTATGGTGATATA
ATCAAAGTAATGAATGATGAACTTTCAGTAACTTATTGATTGATAATGAATTTTAGATAA
AGAGAGATGTTATGACATATTGGTTCAAAAATGTAATGATTTACCGTTTAACCAGTGAAT
TACGCTTCACTAGCAGTGAATTAGACGCACAATTACAGCAAACAAAATTCACCCCTTGCC
AACAAAGCGATATGCAAAAATTTGGCTGGTCGTCACCGCTTGCAGGAAGTGAACTGTTGC
ACTTTGCACAGGGTCAGCAGTTCCTACTGGTTTCTCATAAAGAAGAAAAATTATTGCCAG
CTCACGTCGTCAAAAAAGAAACGGAAAATCGCATTGAAGCCTTAGAACAAAAAGAACAAC
GTAAGCTGAAAAAAACGGAAAAGCAGGCGATCAAAGATGATGTTGTGGCAATGTTGTTGC
CTCGTGCGTTTAGTAAACACCAATTTACGGCGATTTGGTTAGACTTAGATAAACAGCTCG
TTTATGTAGATAGTGGCTCGGCAAAACGTGCCGAAGATACCCTTGCTTTGTTACGCAAAT
CCCTTGGCTCTCTGCCTGTTGTGCCGATTTCCTTCACGCTACAACCGAGCGAAGTGATGA
CAAATTGGGTGGCAAAAGGGCATACACCAAGCTGGCTGACACTTCTAGAAGAAGCAGAAT
TAAAATCTTTTGATACCGACAGTGTAATCCGTTGTAAACACCAAGATTTAGAAAGCGACG
AAATCAGCCAACATTTACAAGCGGGTAAATTTGTCACAAAACTTGCGTTAGATTGGGAAA
ATCATTTTTCTTTTGTGTTGAACGAAGATGCCACTCTTGCCCGTGTCAAATTTGCCGATG
AAGTGCGTGAAAAGAACGATGATATTTTGAAAGAAGACAAAGCCCAACGTTTCGATGCGG
ATTTTCTGTTAATGACGGAAGAATTATGTCTGTTTACAGAAAAATTGACGGAAGAGTTTG
GGGGGGTAAATTCCTTGTTATCTTTTTAGCTGGTCTACTATTTCTCAGCCAATATTTTTT
TATTTGGAAACTTGATTGCTTTTTGAGCTAGAATGGTTCTATTTTAGAACGATTCGCTTT
TTTTTTGCTGGGCGTTCTTAAAGTATGACACTCAAACCCGATCTTTTTTTGAAGATCGGG
TTGATTATTCTTTAGTTGGCGCTAAATTATAATTTAACTAGTCTATCATTTTGTTTAATA
GTAGAATGATGAATGATTGTGGAATAGATGTTATAGAGGGTTATGCAAACATTTTTTTTT
CGTCATTCATTGACTTGGGTTATTTTTGCTTTTTTAGGCTTTTGCTTTTTCCCGGTAAAA
GCATTGCAATATGGACTGTTTGGAGCAACTTCAGCCGAATTTCAACAGGCTATGGGGTGG
AATGATATTAACCTTACTTGGATATGGTTTTTTCCCCTACTGCTTTATCTGTATCCGAAC
AAAACACCTTCAACATTACGAAGTAAATGTGAGTTATTCGGGGCAGTTGGGCTGTTTCTC
TTTATCTTTCTTTCCGCAATTTTAGCAAAAATCAGCTTAGGTTATGCGGTCTTTTTCTTA
ATTGTTGCGTTGATTGCGTTAGCGACAAATGCCCTTGCTGAATTAAAAATAATGCAGGGT
GACAGATTTATTATTGCCTCATTGATTAGCATTATTTTGTTGATCTTTTTCTTTATGGTC
TATCCAACACTGGCAATTTTCATCTCAATGTTTTACGACGGCAGTGAATTTGTACCAAGT
CAAGTGTTGTCTATCTTACAACAGCCTTATGTATTAAGAGTGATTGGTAATTCATTAAGT
GTTGCGACAACCGTTGGGATTTTATCTACGTTGTTTGGTTTAGCCTTTGCTCTTTATACC
ACACGGATTGCAAAACGCACGGCGTTTATTGGAAAAATTTTCTCTATCTTACCCATTGTA
ACACCGCCATTTGTTGTTGGCTTAGGTGTCACCCTTATGTTAGGACGTTCGGGCTATGTG
ACTGCTTTTTTAGTCGATTATCTTGGCTTTAGTAATAACTGGCTTTATGGTTTTACAGGG
ATAGTGATTGCCCATACCCTCGCTCTGACCCCAATGTCTTTTATGATTTTAGACGGTGCA
TTAAAATCTATTCACCCATCTGTTGAGGAAGCCGCTTATACTTTACGATCTAACCCCTAT
CAAGCCTTCTTCTATATTATTTTTCCATTACTCAAGCCAGCGTTAGCCAACTCGTTTTTA
GTTGTGGTGATCCAATCGCTTGCAGACTTTAGCACCCCTTTAGTTTTAGGTGGAAGTTTT
GATGTTATTGCCACTCAAATCTATTTCTACATTGCAGGTTCACAATTAGATTATGCCTCA
GCAAGTACATTAGGGGTGATCTTGTTACTCTTTTCCCTTACGATTTTTGTGGTGCAATAT
CTCTGGATTGGCAATCGATCTTATATTACCGTGTCAGGTAAATCCTATCGAGGCGATGTG
CAAGCATTACCAAGCGGTATGAAATGGGCAATTATTTGCACTTTAGGTTTTTGGGTTCTG
TTTAACTTTGTACTATACGGTAGTATTTTTTACGGTAGCTTTACCGTAAGTTGGGGAATA
GACCACACACTGACATTCAATAACTACCTCAATCTTTTTGGACAAGGGTTTAATAGTGGA
GCGTGGCCATCTTTAATCCAAACGGTTATTTTTGCTGCTAGTGCAGCACCGATTACGGCT
ATTTTTGGTTTGTTGATTGCTTATATTACTGTTCGCCGTGATTTCAAAGGGAAAAAAACC
TTAGAATTTCTGACGTTACTTTGTTTTGCCGTACCAGGAACAGTGGCTGGGGTATCCTAT
ATTCTGGCTTTTAACCATCAACCTATTTACCTAACAGGAACAGGGCTTATTATTATTTTG
TCTATGGTGATGCGGAATATGCCAGTAGGAATGAGAGCGGCTATCGCTGGGTTAAGACAG
TTAGATAAAGCCTTAGATGAAGCCTCGCTCTCGCTGAAAGCAGGAACATTAAAAACAATC
TGCTTTGTCGCTTTACCGCTTTTAAAACCAGCGTTACTTTCTGCCTTAGTTACGAGTTTT
ATTAGATCAATGACAACAGTCAGTGCGATCATCTTTTTAGTTACAGCAGACACACGCGTC
GCAACCTCATATATTTTAAATCGAGTAGAGGATGGGGAATATGGAATGGCGATTGCCTAT
GGCTCAATGTTGATTGTAGTTATGCTGGCAATGATTTTCTTATTTGATTGGCTTGTTGGC
GATACGCAGATAGCCCGTTCAAAGCAAAAAGATGAATTTGGAGAGAAAAATGGAACAAAA
AAATGATTTTCTCGTGTTGAAAAATATCAGCAAATCTTTTGGTAAACATAGGGTTATAGA
TAACTTAAACTTTTCAATTAAACAAGGCACAATGGTCACGTTACTCGGCCCTTCTGGCTG
TGGCAAAACCACTGTGTTACGTTTAGTTGCAGGTTTAGAAAGCCCCACAGCAGGACAAAT
TTTTATTGACGGCGAAGATGTTACCCACAACGCAACGCAACAGCGAGATATTTGTATCGT
ATTTCAGTCTTACGCACTTTTCCCACATATGTCGATTGGTGAAAATGTGGAATATGGGCT
AAAAATGCAGGGTGTATCCAAAGAAGAGCGAAAACAGCGAGTAAAAGAAGCATTAGAGTT
AGTCGATCTGATAGGGTTTGAAGATCGCTATGTCGATCAAATTTCAGGCGGACAGCAACA
ACGAGTGGCATTAGCAAGAGCGTTAATTCTCAAGCCTAAAGTTCTCTTATTTGATGAGCC
TCTAAGTAGTCTAGATGCGAATTTACGCCGTTCAATGCGAGAAAAAATCCGCGAGTTACA
ACAACGGCTCAATATTACTTCACTCTATGTTACTCACGATCAAAGTGAAGCTTTTGCAGT
GTCTGATGAAGTGATTGTGATGGATCAGGGTACCATTATGCAAAAAGATACGGCTAAAAA
TCTCTATTTACAGCCAAACTCTCTCTTTGTTGCTCATTTTATGGGGGAATCAACCATTTT
TTCAGGAAAACGACAAGGCAATCAAATTAATATCGGTGAGTTTGCTTTTACCCTTGAAAA
TGCAGCACGTTTTCAAGTACCTGATGGGGATTGTCTTGTCGGATTACGACCAGAAAGTAT
CCGCTTGTTAAGTGATGGAACTGCAGCTCAATATTGTGAAATTAGGCAGGCTGTCTATAT
GGGAAACCATTGGGAAATTACCGCACTTTGGCAAGGGAAAACATTAATGATTAACCTTAA
CCCAGAAGATTATGATGAATCCCAAAGAAATTGTTATATAGAAATAAAAAATAAAGGGGT
GTTTTTGTTGAAAGATAATGCTTAAGCATATTTTGACTAAAAATCTAGCATTCATTCTTA
ATTTCTAAAAAAAAGAGTTGCACGGATTTTTTTATCCCCTATAATGCACCACATCAGACG
CGGGGTGGAGCAGCTTGGTAGCTCGTCGGGCTCATAACCCGAAGGTCGTCGGTTCAAATC
CGGCTCCCGCAACCAGTTTTAAGGCTCATTGTTTTGGTTAAGACGATGAGTTTTGTTCTA
TCTAGGCATTTGAAATTGTAAAATGTTAGATAAAACAAACCGCTTGAAGCCTCAACTGTT
GTAGTTTGAGGCTTTTTTGTGGCTACATAGTCAGCTTTGTTGTGTTAAAGGGACTTTTTC
AAGTCCTTTTTTTATATCTGTCAAATGGAGGTTTCCTTGGCAACATTAGAACAAAAATTA
CAAGAGCTTGTCGCCGATCCCATTGATGCAATGGGATTTGAACTTGTCGGCGTTGAGTGC
CAACGTGCAGGTCGTTTTTCAACTGTACGCTTATATATTGATAAAGAAGGCGGTGTTACG
GTTGATGATTGTAGCGATGTTAGCCGTCAAGTGAGTGCGATTTTTGATGTGGAAGATCCG
ATTGCGGATAAATATAACCTAGAAGTATCTTCCCCTGGGTTAGATCGTCCATTATTTACA
TTAGCCCACTATCAACGCTTTGTTGGGCGTGAAATTGTTGTTCATTTACGCATTCCAATG
TTAGATCGCCGTAAATGGCAAGGTGAATTAGTGAGTGTTGAAGGTGATTTAATTACCTTA
AAAGTTGATGGCAATTTGCAGGCTTTTGCCTTTGGCAACATTCAAAAAGCAAATTTAATC
CCCGTTTTTAATTTCTAAGGAAATCAAAACCAATGAGTAAAGAGATTTTATTAGCCGCAG
AAGCGGTATCCAATGAAAAATTATTACCAAAAGATGCCATTTTTGAGGCACTTGAAACAG
CATTAGCCATTTCAACGAAAAAGAAAGCGGCTGCAGAACGTGAAGATCGTAAAACGGGCA
ACGGCATTGATATCGATGTGCGTGTTGTGATTGATCGTAAAACAGGGGCATTCACAACTT
ACCGCCGTTGGTTAGTGGTAGAAAAAGTGCATCACCACACTCGTGAAATTACTTTAGAAG
CGGCTCAATTTGAAGACCCGAACATTCAATTAGGTGACTATGTTGAAGATGAGATTGAGT
CTATCGCATTCGACCGTATAACAATGCAAACCGCTCGCCAAGTGATCACCACGAAAATTC
GTGAAGCGGAACGTAATAAAGTGATTGAACAATTCCGTTCAGAAGAAGGCAAAATTGTTA
TCGGTACTGTAAAAAAAGTAAGTCGTGAAAGTATTATTCTTGAGCTTGCAGGTAAAAAGG
ACGATACCACTAAAGCTGAAGCAGTGATTGTGCGTGAAGATATGTTACCGCGTGAAAACT
TCCGCCCAGGTGACCGAGTGCGTGGTGTACTTTATGCAATTAAGCCCGAGTCAAAAGGTC
CTCAACTATTCGTTACTCGTGCAAAACCAGTGATGTTACAAGAGTTATTCAAACTTGAAG
TACCTGAAATCGGTGAAGAAGTGATTGAAATCAAAGGGGCTTCTCGTGATCCAGGCTCTC
GCGCCAAAATTGCCGTGAAAAGCAATGATAAACGTATCGATCCAGTAGGTGCTTGCGTCG
GTATGCGTGGTGCGCGTGTACAGGCAATTACTAACGAACTTGGCGGTGAGCGTGTAGATA
TCGTGTTGTGGGACGACAACCCAGCACAATTTTTGATTAACGCAATGGCACCTGCTGATG
TTAGCTCAATCGTTGTTGATGAAGACAATCACTCAATGGATATTGCTGTTGAAGCAAACG
CGCTTGCACAAGCTATCGGTCGTAATGGTCAAAATGTACGTTTAGCCACCCAATTAACAG
GTTGGACATTAAATGTGATGACAACCGATGAGTTAGAAAAAAAACATCAAGCAGAAGACA
ATAAAGTGATTAATCTCTTTATGGACGCTTTAGAAATTGATGAAGAATTTGCTCATCTTT
TAATTGAAGAAGGCTTTACCTCATTAGAAGAAATCGCTTATGTACCAGTTAAGGAACTGA
CAGCAATTGATGGCTTAGAAGATGAAGATCTAGTTGAAGAACTTCAAGTGCGTGCTAAAA
ATGCGATCACAGCTAAAGCGTTAGCGGAAGAAGAAGCATTAAAACAGGCACATATTGAAG
ATAAATTGTTAAATCTTGAAGGTATGGATCGCCATATCGCCTTTAAATTAGCAGAAAAAC
AGATTACCACTCTTGAAGACCTTGCAGAGCAAAGTGTTGATGATTTAGCTGATATTGAAG
AATTAACCGCAGAAAAAGCCGCAGAATTAATTATGGCTGCTCGTCAAATTTGCTGGTTTA
GCTAAAAACAGGGAGAGAAAGAATGAGTGAAAATGAAATCAAAACAGACGCACCGAAGAA
ATTAAGTTTACAGCGTCGTACTAAAACAACCGTGAGCGGTACGACTGCAGGCGGTAAAGC
AAAAGAAGTGCAAGTGGAAGTGCGTAAATCTCGCAAAGTGGATACTGAAGCAGCTAAAAA
AGCCCAAGAAGAAGCACTGAAATCGAAACAAGAAGCGGAAGCTAAAGCGAAAGAAGAGGC
TAAAAAAGCAGAAGCTGCCAAAGCCGAAGAAGCAAAAAAAGCGGTACATCAAGTGCCTGT
AATGCCAAATAAACAACCAAAACCAGCGCAACCAAAAGCAGAAGCTCAACCAAAACAAGA
AAAAGCGGTTGATCCTGAAAAAGAGGCAAAACGTAAAGAAGAAGCTGAATTGCGTCGTAA
GCAAGAAGAAGTGGCTCGCCAAAAAGCGGAAATGGACGCAAAACGTGCAGCAGAAAATGC
TCGCCGTTTAGCAGAAAATACTCGTCGTTTAGCAGAAATTGCCCGTGAAGAAGCGATTGA
AAATGGTGAAGACTATGAAGATGACCGCTTTACTTCTAAATATGCGTTAGAAGCAGAACG
TGATTCTGAGCGTCGTAGTGAAGGCAATCGTGGACGTGGCAAAGGCGGTGTAGCGAAAAC
CAAAAAAGGCGGACGTGATGATGAAAACGGCAGTAAAAATGAACGTCAATCTGACCGCCG
TAACCAAAAAGATACCAAAGGCAAGGGTAAACACGCGAAGAAAGGCAGTGCATTACAACA
AGCCTTCACTAAGCCAGCTCAAGCAGTTACGCGTGATGTGGTGATCGGTGAAACTATTAC
TGTGGCAGAACTTGCGAACAAAATGGCAGTAAAAGCGACCGAAATCATCAAAACAATGAT
GAAAATGGGCGAAATGGTGACCATTAACCAAGTGATTGACCAAGAAACTGCACAGCTTGT
TGCAGAAGAAATGGGACACAAAGTTATTCTGCGTAAAGAAAATGAGTTAGAAGAAGCGAT
CTTAGAAGATCGTGACTTACACGCAGAAAAAGTAACCCGAGCGCCAGTTGTGACCATTAT
GGGACACGTTGACCACGGTAAAACCTCATTATTAGACTATATCCGTAAAGCGAAAGTAGC
AGCAGGTGAAGCTGGTGGTATTACTCAGCATATCGGTGCATATCACGTTGAAACCGACGA
CGGTAAGATGATTACCTTCTTAGATACACCAGGACACGCGGCATTTACCTCAATGCGTGC
GCGTGGTGCGAAAGCAACAGATATCGTTGTTCTTGTAGTAGCAGCTGACGATGGCGTAAT
GCCACAAACCATTGAAGCAATCCAACACGCGAAAGCAGCTGGTGCGCCGATCGTGGTTGC
GGTAAACAAAATTGATAAACCAGAAGCAAACCTAGAGCGTGTAGAACAAGAGTTATTACA
ACACGAAGTGATTTCTGAGAAATTCGGTGGTGATGTTCAATTTGTTCCTGTTTCAGCGAA
AAAAGGAATGGGGATTGACGACTTACTTGAAGCCATTCTTCTTCAATCGGAAGTATTAGA
ATTAAGTGCGGTAAAAGAGGGTATGGCAAGCGGTGTGGTTATCGAATCTTACCTCGATAA
AGGTCGTGGTCCAGTTGCAACTATCCTTGTTCAATCAGGTACGTTAAACAAAGGCGACAT
CGTACTTTGTGGCTTTGAATATGGCCGTGTTCGTGCAATGCGTGATGAAAATGGTAAAGA
CATTGAATCAGCCGGTCCATCAATTCCTGTGGAAGTATTAGGACTTTCAGGCGTACCAGC
CGCAGGTGATGAAGCGACAGTGGTGCGTGATGAGAAAAAAGCGCGTGAAGTGGCGTTATA
CCGTCAAGGTAAATTCCGTGATGTGAAATTAGCTCGCCAACAAAAAGCGAAACTTGAAAA
TATGTTTAGCAATATGGCGGAAGGCGATGTTGCAGAATTGAACGTGATTGTGAAAGCAGA
CGTACAAGGCTCTGTAGAAGCGATTGTTCAATCTTTACACGAGCTTTCAACGGCAGAAGT
AAAAGTGAAAGTGGTTGGCTCTGGCGTAGGTGGTATTACGGAAACCGATGCAACCTTAGC
GGCAGCGTCTAACGCTATTGTACTTGGCTTTAACGTCCGTGCAGATGCCTCAGCACGTCG
CATTATCGAAAGCGAAAACATTGATTTACGTTATTATTCAATCATTTATGAGCTATTAAA
CGAAATCAAAGCAGCAATGAGCGGTATGTTACAACCTGAATTTAAACAAGAAATCATCGG
CTTGGCAGAAGTGCGTGATGTCTTCCGTCACCCGAAATTCGGTGCAATTGCAGGTTGTAT
GGTCACTGAAGGTATCGTCAAACGTAACAACCCAATCCGTGTATTACGTGATAACGTCGT
AATTTTTGAAGGCGAGTTAGAATCTCTCCGTCGTTTCAAAGACGACGTTTCAGAAGTCCG
TAACGGTATGGAATGTGGTATCGGCGTGAAAAACTACAATGATGTAAAAGTCGGCGACCA
AATCGAGGTATTCGAAGTGGTTGAGATTAAACGTTCGATTTAATCTATTGATATTAGGGC
AAATGTCATTTGCCCCTACAAATTTAACGGCATAATGATTTCTCGTTATGCCGTTATTTT
TTTATTCTTCCAACAAAAATTTCTGTTAGAATAAATGCAACCCTATTCAGCATTGGAGGT
AATATGGCTCAAATTTATATTCAATCGGATTACTTTCATCAACAAATGGCGTGTATTGTG
CAAGCAATTCAATCAGGAATGGAAAAACAAGCACTAATTTCTTACGTTCAAAACGTAGAA
AAACAAATTGCCGATAAGGTGGAAGAGCCTGCATTTAACTACGATCTAGAAAGAATGAAA
GCACACGTTGAAAGTGAAACTATTGAAATGCCTTCGGACTTAACAAGTGCAAAAGCAATT
AAGGAGTGGTTACTTAATGGCTAACTTGACAATTGAATATGGCTCACTTTTTCGTAAAGA
ATTTGCCAATTTTCCAGTAAAAGACCAAGATGCGATCGTTGAATTCGTTGAGCATATTCA
AAATTTTGGCTTTACCAACCTTGAAGGCAGGAATAAATCTTCCGACAACGTGCATAAAAA
CGATCCGCACTTTGCTCAAAAAGTAAAATATGCGCGAGAAAATCATCTATGGCATTACCA
CATTGGTATCCTTGCCTTTGATTTAAGTAAACCTTTTGGCGATAGAACGTCTGAATATGT
GCTGCATTATCAGCGTTTTAGTGATCGAGTAAAAATAGTCGATTATTCAGCTCACCCGCC
TTTTAATTTACCCACAGCTTCTTACCTTAGATAAATGACATTACTGGTATCCTTTAAGAG
TGGAAAAAGTGTCAGTTTATGTAAATTCAAAGTCCCCCCCGTCAGAACAAAATCAATAGG
ATTTCCACAACTATCTACTGCTAAATGAATTTTTGTGCTATTACCTGCCACACTTTTGCC
AATCGCTTGCGGATTTTGACCGCTTGCACCTGTTGCATGCTGGTGAGCCTTGATGACACT
GCTATCAATAAAAATCCATTCAGAATCAATATATTGTCTAAATGACTTTAGCACTTATTA
GATTTCCGCCTATTATTTCTAACTTTTATTGATAAAAGTTGAAAAATTCTTGTTATTTTA
TCTTTAGTTTTGTGTGACCCATTGTTTTTTTTTTTTTTTTTTTACAATGGAGTGGGGGCA
GGTGTTTTTGAGATTCCCCCACTTGTGGGGGAAGTAGCTTGTAGGGTGGGTCTTGACCCA
CCATGTAGCCGTAACATATTGATTTTATTGGTGGGTTAAAACCCACCCTACAATATTCAA
TCCATCTAATATATGGTTTGTCAAGGAGTTAACTTCCCCCGCTTGCGGGGGAAGTGCCCG
AGCGAAAGCGAGGGCGATGGGGGCATTTGTACATCCTGAAAATGTAAATAAAGGTTTACG
ATGTTTTATTAGGAAAAACAGCTTGTAGGGTGGGTCTTGACCCACCATGTAGCCGTAACA
TATTGATTTTATTGGTGGGTTAAAACCCACCCTACAATATTCAATCCATCTAATATATGG
TTTGTCAAGGAGTTAACTTCCCCCGCTTGCGGGGGAAGTGCCCGAGCGAAAGCGAGGGCG
ATGGGGGCATTTGTACATCCTGAAAATGTAAATAAAGGTTTACGATGTTTTATTAGGAAA
AACAGTAGAGAAGGTTATTTTATTATGAATAAAATATTTAGAGTTATTTGGAGTCATGCT
CAACAGGCTTGGGTGGTTGTGTCTGAGTTAGTAAAGTCTCATACCAAAACATCCGCTTAC
ACGGATAAAAGAGCTCAAGTATGCACCTCAGATTATTTTTTAGATAAACAGCAAGATAAA
TTTAAATTAAGTCTTTTAAGTCTAGTATTACTAGGTATATTTTTTAGTCCATCAGCTGCT
GCTAACACAACAAATACCGCACAAGCATATCTTCAAGATGGTGCTGCTACATCGAATAAT
GGATATGACAGCGGTACTATTGGTATTGGTAAAGAGAGTAAGGCTTCATATGGTGCTATT
GCTATCGGTCAGAAGTCAAAAGCTGAAGCTAGGCATAATATTGCGATAGGTTATGACACA
CAAGCAGGAGACCACAAAGACCACATAAACTCTGTTGCGGTAGGCAACAATATTAAAATA
GATGGGACGGAAGCAGTTGCCATCGGGAGTGCGGCAAAAGCGGGAGAGGGATCTGTTGTC
TTAGGCAGACAAGCCAATGCGGCAAATATTAAACACGCAGTTGTAATAGGTCACAGTACT
GTAGTAGATGGGACGGAAGCAGTTGCCATCGGGAGTGCTTCAAAAGCGGGAGAGGGATCT
GTTGTCTTAGGCAGACAAGCCAATGCGGAAAAGATTAATCACGCAGTTGTAATAGGTCAC
TCTGCTAGTGCAAGTAAGGCAAAATCTATTGTTATCGGGGCAAATGCCAAAGCGGAGGGG
TATGGCTCCATATCAATCGGTGGAGATGATTTAAAAACAACGAAATATCAACCTGATGAT
ACAACCCAAGGCCAAGTCCAATCCCAAGACCAATCCCAAACAACAAAAATAACAACTGCG
AGTGGTGGAGCCTCTATTGCTATTGGGGGTGGTTCTTTGGCTAAGGGCGAAGGATCTATT
GTTTTAGGTCCTTTAGCATCTGCAAGTAAAGATGAAGGCATTGCTATCGGTGCGAATAGT
AAGTCTACCGATGAGTACGGTATTGCGGTTGGTGGTAGTGCAACTGCTAATGGAAAATAC
GCCGTTGCTCTTGGTTGGGGCTCGAAAGGTGTTGGGACAGATTCCATTGCGATAGGTAAG
TCTGCGACAACAGCAGGGGCATTTTCTGTTGTTGTGGGTGCCCATATCGATGTGACAGGT
CAAAACTTAGTGGTAGTTGGAAGCCAAGCAACTGCTGAAAGTCATGCTACTGCCTTGGGT
TATAAAGCCTCTGCTGGTGGTATGAGCTCTGTTGCTGTGGGTGATAATGCCAAAACAAAT
GGTAGTGCTGCTAGAGCAACCGCACTTGGTAATAATACCGTTGTCACCGTGGGTGGCGGT
GTGGCATTAGGTTATGGATCTAATGCAAGTACAGCTGGCGGTGTAGAGGGGTTAAAACAA
ACTCATTCTGTCACAACGGGAGAAAGCACTGAAGCTAACGGCTTTAAATCCACAGAAAAG
GTTGATGGTAATAAGATTGGTGCAGTTTCTGTCGGTTTAGCAGGTAATAAACTCATCAAA
CGCCAAATCACCAACGTTGCTGCAGGTAAAGAATTAACCGATGCAGTAAACGTGGCACAG
CTTAAATCGCTCACCATGCAAATAGGAGGCGATAGCGGCAGTAGTGGCAAGGTAGGCATT
TGGGAAGGTAAGCTCACTGTAAAAGGAGAAAATGGTCTTACTTCCCATGCTAAGGACGAT
ACGATTACGGTTACATTAAAGCCAGATGTCAAAAATAAAATTGATAAGATTGATGAATTA
GAGACTAAAACAAATCAAGGTATTACTTTTAAAGGAGATCACGCTCTTCAAACTGATTCA
ATTAAGCTAGGGGAAACACTAGAAGTTATCGGAAAAAATAATGAAACGGTCGTTACTGCA
AAAAATAAACAACTTATTATAGGTTTAGATATTAATGTTATAAATCAACTGGCTCAGATT
GACGCTAAAATGTCATCCTTTAAGATTAAAACGAATAGCACTGAAGCTACAATTCGGGAT
GGAAATACGATCCAGTTTACTGCAGGAAGTAATATTAAATTAGAACAAACGAACGGAAAT
ATTAAGATTTCTACGATTGGTAAGTTAATTAAAGAGACTAAAATCCTAGAAAATGGTGAT
TTGAAAATTACTTATACGGATGACAGCTCTGATACTATTACTAAGGGGAAAGACGGTAAA
GATGGTGAGAAAGGTGAGAAAGGTCCTAGAGGTGAACCGGGTCCTAAAGGCGAAGCTGGT
CCAGTGGGTCCAGTAGGTCCAGCTGGACCACAAGGTAAAACTGGTCCTGCAGGTCCAGCT
GGAGCAACAGGACCACAAGGTCCAAAAGGACCTAAGGGCGATAATGGTGATCCAGGACCA
AAAGGCGAAACTGGTCCAACAGGTCCGAGGGGTCCGGCAGGCCCAGCGGGAGAGCGAGGT
CCTGCGGGTCCAGCAGGGGCTAAGGGTGAACAGGGTCTAAAAGGAGATACAGGTCCAGCG
GGGCCTGCTGGTCCAAAAGGAAATGATGGAGCTCCAGGTGCTAGGGGAGAGAAAGGTGAA
ACTGGTCCTGCGGGTCCAGCGGGTCCAAAAGGAGATGCAGGTCAGAAAGGTGAAACTGGC
CCTGCGGGTCCAGCAGGGGCTAAGGGTGACAAAGGTGATACGGGTCCAGCAGGACCACAA
GGACCTACGGGTCCAACGGGACCACAAGGACCTACGGGTCCAACGGGACCACAAGGACCT
GCGGGTCCAACGGGACCACAAGGACCTGCGAGTCCAACGGGATCACAAGGCCCTGCGAGT
CCAACGGGATCACAAGGCCCTGCGGGTCCAACGGGTCCAGCAGGACCACAAGGACCTACG
GGTCCAACGGGGCCTGCGGGTCCAACGGGACCACAAGGCCCTGCGGGTCCAGCAGGACCA
CAAGGACCTGCGGGTCCAGCAGGACCACAAGGCCCTGCGGGTCCAATGGGGCCTGCTGGT
ACAAAAGGAGAAAATGTGGGAAGTGGTTTAGGTTTTAAAGATGATGCTGAATCAAATAAA
ACAGCACTTACCCCTACAGATGCACAAAAAGCTATTGCTGGTGATAACAAAGACGGTAAA
GGCGGCTTATTGGCTCAAACGGGTAAAGCGTTAAATAATGTAGCGACAGTAAAAGACTTA
CAAGCCATTGCACAAGCGGGCTTAGACTTGACGGGTAACAACGCCGATACCACTGTACAT
CGTCCATTGGGTACGAAGTTAACCGTTGAGGGTGAAGG
>H40 Scaffold4
TTGTAATCTTTCCACGAAACGAATTTCAAGCTGTTACGCACTAAATGCACAATGCAAAGC
TGAATCTTCGTTTTAGATAACCAAGATGGTCGGTCAGTTCATCATTTAACGCAGCCTCGA
CGGTGATTTTCTTGAGCATCCGTGAAAATTGATTGAGGTCTTCTGGTGTTTTTAGGTTTT
TGGCAAATTCCGCTTCCAAGGCGTGAAGTTGTTTTTCGTTCATAATAAAATACCTGTGTC
TGAATGTATTATCTCAGAAACAGGTATTTACACAAATTGTGGGAGAGGCTCCTTATCTGG
TCAAGCATCTACAGAATCATTTACTAACGGTTCATATAACTTAAGCTTCTTTGGACCAAA
CGCTGAAGAAATTGGCGGTAAAATGTCATTAGATGGTAATAACTACGGCTTAGCAGGCAC
TCGCGGCGAAATCCAAAAATAATTTGATATTGTAGGTCGGGCATTTATGCCCGACACCCC
AATCAATAACCATTTGTCGGGCATAAATGCCCGACCTACATTTTATGAAATCATCTCAAT
TTCCTTTTATTCTTTTATTTGTAAGTCCGATACTTTTGGCAAATCCTTTTGCTGATCCTG
TTAGCTTTGAACGGTTGTCACAAGCGGTCGGTTTTGAGCAAAAATTTGCAAAAAAATCGG
CGGATCTGACCGCTTCCCCTAAAACCTCTTTGCCATTGGCGAATCCGCAAAGCCTTGAAG
CCCAAATAAACCGAGCGATTATCGAACAACAGTGGCAGCGTTTACCGACATTGTTACAGG
CTTATCAGCAACAATCTCATTACGATATAACCCTTGTTCATTATGCTTTAGGGGCATTTT
ATTACGGGCAGCAACGTTATCCTGAGGCAATTGAACATTATCAAGCGGTTTTAGCGCAAC
AGCCGACATTGGCTTACCCTCGTTTTGATTTAGGGGTAATGCTTTACGAAAATCAGCAAT
ACCGCCAAGCCACTGAACAGCTGACAATGACGAAAGCAAATTTAGACCCGTCAATGCAAC
AGCTGACTGAACGTTATTTGGCTAGAATGGAGGAAGAGCAGAGTTGGCAACTGGATTTCA
GCCTACAATATGTGCGTACCGATAATGTAAATAATGCGTCATCTTCGCCTGTGGTGAATA
TCAACGGACGGCAATTTGTCAAAGATCAAGCCTCCTTACCGCAATCAGCAGAAGGTTTTC
GCTATGGTATTGGCGTATCAAAAGCCCATAATTTAACCGGTAATCACTACTTTAACGGCT
CAGTTCATTACAGCGGTGTTTACTACTGGGATAATCAGGATTACAGCGAACAATCGCTCC
GTTTTAGCTTGGGCTATCAATATCGCAATGCCAAAATGGGCTTAGGTATTACGCCTTTTA
TTGAGCAAAATTGGTTGGGTAGCCCACGTTATAGCAGACTATTCGGTGCAACCTTACACG
GTTATCGCTACTTAACGCCAAAATGGATCGCTTCCTCTCGTTTAACGCATAGTCAAAAAC
GTTATCACGACAGTTTAACTGCAAGCCGTTATGACGGTTTTAAAAACAGTGGCGCTTTGA
CATTACGTTGGCAAGCGGTCAGATCTTGGCAAATTTTTGCAAGTATTGAAGCCAATCGAG
AGCAAACTAAAGAAAAAGCCTCTTCTTCCCATAAAATTGGGGGAACGCTTGGTGTTATTT
ACCGTTGGAAACATTGGGGCAGCGAACTCAGTGGAGGCTATGCCAAACGCAATTTTGAAG
GGAAACATTACCTTTACGGCTATAAGCGTGTAGATAATGAATATCGGGCGAATTGGTCGC
TGTGGAATGAGCAGTGGGCATGGAAAGGGTTAATGCCGAAGCTGAATTTTAGTTATGTGA
AAATTCAAAGCAATATACCTGATTTCTATTCAAGAAAAAATGGAGAATGGTTTTTGACGG
TGGAAAAACGGTTTTAGGCTTGATTTCCTACCACCACATAATCCAACGGCTCATCCCAAC
TCTCTAACGGCAAATATTCCAACTGCTGACATTGATGAGCTAGCCCAACGCTGATTAACT
GTTTAGCTTGAGAAAGGGTGCGGTCGTAAAAGCCGCCACCCATTCCCAGCCGATTGCCTT
GTGTGTCACAGGCAACCAGTGGGACGAAGATCATCTCTAACTCATTGAGTGGCAACACAT
TTCGTACATCTAATTTCGGTTGCAAAATCCCAAAGCGATTTCGTTCTAACTGTGCTTCCC
CTTGATATTGGAGAAAAAGCAGTTGGTTGGCTGAAAAGGGGTGTAGCACGGGAAGATAGA
TTTTTTTGCCTTGTTTGATAAGTCTATCCATTAACGCAAGCGGTGAGATTTCACCGTTAA
ATGGCAAATAAAAGGCAATATGTTGAGCGGAATAACGTTCAATGAGTTCTAATGATTTTA
GGATAATATCTTGTGCCGCAAAGGCTTGTTCATCAGCGGTTAAGGCTAGACGTTTGGCTC
GCATCTGCTTGCGAAGTTGATAGCGTTGTTCGCTTATAGAAAGTGGAGAAATATCGTTCA
TAAAAAAGACCCGAAGTGCCGTCATCAGTTGTGGTCCTTGAACCAGACGGTCCAAGGGAG
TCGAACATTATCGTTTTTAGGCTTCTCGTAAACGAGCCTGCTCACCAACAATATAAGAGC
TCAACTCAAAGTGTTTTAAATATCGGCTCAGGGACGTAACTAACAACGCACACCTCAGGC
AAAGAGAATACTAACGGAATTTGCTAATTTTTCCTAGTGTTCAGATCAATAAAATCATAG
AAATTCGCTTTATTCGTTATTTTCTTGACCAACAGAAACCGAATCCATCCCACTAGATTG
GAATTTTGCAAGAGAACTATCTAGTTGCTCTACGCACGCCATTAACACATTTTTGTTTTC
AGCATTTTTGCGTTGTTCTTGTTCTAATTCATAGTTGAGATTTAAGGCAACGATCGACAA
CACTTTTTCAAGCTGAATAATACCAGATTGCTCTTTTAGCACTGCAACTCGATCTTCTAA
CCGCTTGGCTGAAGCCAATAACGCTTCTTGTTGTTCTGGCGGGCAGTATAAACGTAGCAC
TTGTCCAAAGAGCGATAATTCAATGTTATTTTTCGACATTGTTGAGAAATCCTTACGAAC
ACAAAAATTTTTGCTATTATGCCACCCTTTGAACAAATCACAAATAATCTAATATGGCAA
TTTCACAATCAAACGACTTTAAACAACTCATTTCTGAGTTACATATCGACTATACCCCTG
CTGAATTTCACGGTTTTTTAAGCGGATTAATCGCTGGCGGTATTCAAGATGAGTCTTGGA
AAACATTAACCTATCAATTTACCAATGATGGACACGCATTTTCTCAAGCTCCACTTGCAA
AATTAACCGAGTTTTATCAACAACTTAGCGATAGTTTTGATGAAGCTAACACACTCTTTT
CATTATGGTTAAATGAAGAAGATGGTTTTGCAATGGCAGATGGTATTGCAGAATGGACTG
GGCATTTTTTACTTGGGTTAGGTTTAGCACAGCCCACTTTGCAGCAAGAAACTGACGAAG
TTGGTGAAGCCATTGATGATTTAGATGAAATCGCCAAATTAGGTTATAGTGAAGAAGATA
AAAATGATGAATTGCTTGACTCAGGCGAAGAAATTATTGAGTATCTGCGAGTCGTCACAC
TCTTTTTACATAGCCATTTCGCCAAACCTAAAATGGCGGAAAAACCAAAGGTTCATTAAT
ATCAGGGGCATACGCCCCTTTTATTATGCCGCTTGGCGATGATAATGCCTTAACGCCTGC
TCTTTTTGACGGGCTGAGCTAAAAGATGAAATCCTTTTTAAATAACCGATAACTCTAGTG
GCGTGATCGATGTCTTTAGAACCGCAACAGCTACATTGTGAAAGGGTGCGTTTATCAATA
TGGTCACAGGTGTTACATAAGGTGATTTTCACATTGATACAAAAATAGTTACAGCCCGTT
TTTGCCGCAATGTCCAATAGTGAGCGGTAGCTTTGCTGGCTCAGGGCTTCTTCTAAATTC
AGATGTAATGCTGAACCGCCATCAAGGTATTCAACCAACGCTTTTCCGTGTAATAGAAAT
TTATCTAACGCATTGATTTGTTCATCTTCTACCACATAGAAATAAGAGTTATAGCACTCT
CTCGGTACAACATAGCCCGCTTCTTTATCCCACTTCGCATTTTTCACCCCTAAATTTTCC
GCAGGGACAAATTCGGTATTAAATTTCACGCCGTAGGTTTTATAAGCGGTCTGATTGGCT
TGATAAATTGCAAATAGTCGCTCACGCACAAAATCAATATACGCTGAATTGTAACCTACC
TTAATTCCCCGAAACTCAGCCGCTTCGACCATTCCGTTAATGCCAATAGTCAGGAACTGC
TTATCTAATGAAATAAACCCTGCGTCATAAACGGGCAACATTCCTGCTTTAAGATAATCT
TCCATTAGCTTTCGATAAGCATATTGATATTGATGGATCTTGCTGACTTCTGTCGCCAAA
TCTCGTCCATCTTGCTCCAAACGGTTCATATTGAGTGTAATTACATTAATTGAGCCAGTT
GCAACACCACCAGCCCCTAAGGAGTAAGAAAAAGAGTGATCGGCAATTTCATTGCGTAAA
CGGCAACAAGATGCAAGCGAATCAGGATTATCCGATTGATAAATAAAGAAGGAATTTCCT
TCGGCTAAGGCTTTTGCCATTTTATCGGCAAACTCACTGTCTTTGCATTTGCCATTTTCA
GTCAGCATTGCCGCTGTCACGACTGGAAAGGTTAAAATCGCTTTTGTCCGCTCTTGATTA
AACCACTGCATAAAGAAATCTTGCAACGCTGATGTGGTTTGCCAATTCGGTGCGGTGAGA
TCAGAAAAGACAAAATTGCCGAACATCGCATTAAAATAGTAATGGTCGTAAATGGAAATA
TTCCAAAAGACACTTTGATAACCACGAGCGGCAGCAGGTTGATTAATGCTATACACCACT
TGCTGTAAATGGTTGGCAATTTCGTGTTGATGTGTTTGAAGATAATTATCGCCATAATCC
TTACGAGCAAAATAGTCAAAATAGGTCAAAAACTCGACGGTTGCCACTGCCCCTGCAAAT
TGAGAGCTAATCGCAAAGACAAGGTTAATAAAAGATCCACAAAAAGAGGCAAGGTGTTGT
GGTGCTCGAGATTCCCCACCCAGTTTGGTTAAACCGTCTCTTAAAAAAGGATAAAGTGTT
ACCGATACACAATAAGGCTTCAGACTGGTTTCATCGTGAACATAGATTTCGTGTGCTTCA
ATTTGACGCAGATATTCGTCCGCAAGGGATTGACCAAAAATCTCTGCAATTTTACCGCTT
ACTTTGGCTCGATTGATTTGTACAAAGAAATCCTTCATCAATTCCTGTTCCATTGTTGCT
AAATTCTTTTGGGTAACATTAGCGTTAGCGTCCATTTTTGAACCGTCCGCCGCATTTTTA
GCGTGAATGTATTGGTCGATAAAATTTAATTTGCCGAGTAGTTGCGAGTGTTCAAGTCTA
ATCATTGTTTATCCTGTCTAAAATGTGCATTTAGCACTTCACCTGTTTGAAGATTAATAA
ATCGTTGGTTTGTGGTAATACAATTTAACCCGCCAAGTTCAGCAATCCAGCGACCTGTTT
TGACATAGTCCAACACTGCTAAAATCTCTGGTGGCAGTTGCTCAAGCTCTAGTCCTGTAT
AAAGACAGGTTTTTAAGCCAAACTGGCGAGCAAGCTGTAACCGTTGCAATAACTGTTCAG
GCAGCCATTCTCCCCCCATAAATAATACGCAACTGATCAGCCCTTGATATTGCACTAATC
GCTGTTGTAAGTAAGTTTCTGAGAGAATCTGACCGCTTCCAAGTTTCCAACTTTCTATGC
TGTGGCAACCTTTACAACCTAAAGGACAACCTGAAATTAGAAAAGCTAAAGAGGTTTCAT
TGGGGACTTCTTGCCACACAATCTGTTCTGAAATAAAACGGATCTGTTTCATTATATAAC
CACTATATCTTGTGGCTTTAAACCATTAAAAACACAATATGTAGTAGTTTATGCATTTTA
ATGTAAAGGGAATTGATAAAAATCAAAGTGAGTGAAATCACTTTGATAAGCTCAAAAGAA
AAGGAAGAAAATCAAAAGGATAGAAAATGTAAATTTTTTCGTATGATTAATGCCCCAGCC
AATTTCTCAACATCTGTTCCCCGTATTCCGTAATAAAAGACTCAGGGTGAAATTGCACGC
CATAGATCGCAAGAGAGCGATGTTTAACTGCCATTAATACGCCTTGATCGCAAGTTGCAG
TAGCAACAAGCGGTGTGTTTTCTAATGATTTTTGCGAAATTGCCCAAGAATGGTATAAGC
CGATATTGAATTGCTTCGGTAAATTTTTAAACAATGGGTTGGCTTGTTGCTGAATTAATG
GGCGTTGCTGTCCGTGGCGAACTTGATTAAGATTGTAAAGTTCACCGCCAAAAAATTCGC
ACAAAGTTTGGTGTCCAAGACAAACCCCTAAAATTGACTTATGTTGGTGATAACGTTCTA
GCATTGCAAATAGTTGTGGATATGCTCTTGGTACATCAGGACCTGGTGAAATCATAATAT
GACTAAAACGTTCCACATCGTCTAAATCTAACTCTTCCACCGACACCACCTGCATTTCAA
CCCCGATTTTGCGTAATAAATCAACAAGGTTAAAAGTAAAAGAGTCGTGATTATCAATAA
TAAGCAACATTAAACATTATCCTGTGTTATCGGTTTTTCAACCAGTAAATGTAAACGAGT
CGTATCCCAATCGGTTTCAAGTAATTCAACTTGTGGCGTTGTCTGATGTGCCTTAGCGGA
AAGCTGTTGGAACCGCTCGACTTTCCCTAGTAATCCCTGTTTACCGACCAGTGCTGTTAC
ACTTTGGTTATATTGATTGCTCGCTGTATTCAAGGTGTTACCCAATTTAGCAAGACGCTC
TGCAATGACGCAAACCTGGTTATAAATATCCCCTGCTTTTTCACTGATCTCTCGTGCCTC
TGCATTACCTCGCTCAATTCGCCATAAATTTGCGACTGTGCGTAAAATCGGCATTAATGT
TGTGTGAGAAACCAAAATGACATTACGTTCATAGCCATAATTAAAGAGCTGTGGATCGTG
CTTCATTGCTTCAATATAAGCAGGTTCAATCGGTACAAACATCAACACGAAATCAGGACT
TTTTATCCCAATCAACTGGCTATAATTTTTCTTAGACAATCCATCAATGTGAGTACGAAG
TGAACGGCAGTGTTCATCAAGTGCTTGTTGAATTGCAAAATTATCTTCGGATCGTACCGC
TTGATCGTAGGCAATCAAGGAAACTTTACTGTCTAAAATCAAATGCTTATCGTCAGGCAA
CTTCACCACAAAATCAGGAGCAAAGCGTTTTCCCTCTTCATCTCGGTAACTCTCTTGGGC
AATATAATGTTCCCCAGCCAAAAGCCCTGCTGTTTGTAACGCACTTTCTAACTGAATTTC
TCCCCAGTTTCCTGCAATTTTATTATTGCCTTTTAATGCCGTGGTGAGATTTTGTGCTTC
CTGTGACATTGACAGCCCAATCTCAAGCACGCGTTTGATCTCAGCCCCTAAATCCGCATT
GCCTTTTATTGCTTCACTATGCACCTCATTGACACGTTTTTGGAAACTTTCGATCTGCTC
TTTAAAAGGCTTGAGCAGTAAGTCGAGTGCTGACTGATTACTCTCAGAAAAGGATTTACT
CTTTTCTTCCAGAATTTGTTGAGCAAGATGTTGAAATTCAACATTTAACTGCTGGCGGAC
TTCTAGGAAATTCTTCTGTTGAGTTTCAAAATTTGCCTGTTTTTCCGAAAATGTCGTGCG
TAATTCCGTTAATTCTTGCTGTGATTGGGAAAATTTAGCCTGTAACTGACCGCTTTCTGC
TTGCTGATGTTGTAGCTGTAACTGAGTTTGTTGTAACTGTTCTTCCAAACTTTCCGCTTT
AGTCTGAGCCGAACCGATCCGCTCTTTTAATTCATTAATATAACGTTCTAGTTGGTCTTC
CTGTAATTCTGCCTGCTTAAGCTGTTGCTGAAGTTTTTGAATCGCTAAATCTCGTTCATT
TAAACGCTCAAGGGTTGATTCTGCTTTTGTCTGTTGCTGAACGGCAAATTGTTCTACTTG
ATTTTTTTCAAGGGAAATTTGCTCATATTTTTGCGAGAGCGTTGAAAACTGCTGTTGCAA
TTGTTCAAGATCCTGTTGTCGTTCTTGACTATCTCGTTGTGAACGGGAATAGCTAAAAAA
GAGCCAAAGTGAGATCAATAAGAGTAATGCTATCGTTGCATAAAGCCAAATTGGGTCGAG
ATTCATAGGAATATATACTGTAAAAATAACTAGTGTTATTTTAACGAGTTTTGCTGTTAA
AAAGCAAGGGGGAAAAGTAGAGTCAGAATGGGACAGATGTGCTCTATATAAAAAATTGCT
ACAATAGCCCACTATTATAGCCTTGCCTATATACAAGCTATCATTTTTTACAAATAGGAT
TTTATATGACCCAATATCTTTCAACTTCATTTCCAGCTCACCGCCCTCGCCGTTTACGCA
AACACGATTTTAGTCGCCGTCTAGTTGCTGAAAATAGCTTAACTACGAGTGATTTAATTT
ACCCTGTATTTATCATTGAAGGGGAAAATCAACGTGTAAGAGTGCCTTCAATGCCAGGTG
TTGAACGTTTAACTTTAGATCAATTACTGATTGAAGCGGAATTATTAGTCAAATATGGTG
TGCCAGCTATCGCACTTTTCCCTGTAGTTGGCGATGCAAAAAAATCACTGATGGCAGAAG
AAGCTTATAATCCTGACGGTTTGGCACAACGTGCAGTAAGAGCGTTAAAACAAGCCTTTG
GAGAAAAATTGGGCGTGATTACAGATGTGGCGCTTGACCCATTTACGACTCACGGACAAG
ACGGCATTATTGATGAAGATGGTTATGTGGTAAACGACATTACGACTGAAATCCTAGTGA
AGCAAGCGCTTTCTCACGCACAAGCAGGCGCAGATGTTGTCGCACCAAGTGATATGATGG
ACGGGCGTATTGGTGCAATCCGCCAAGTGCTAGAAGCTCACGGTTTTATCAATACTCAAA
TTATGGCATATTCTGCAAAATATGCGTCAAACTATTACGGACCTTTCCGTGATGCTGTTG
GCTCTGCGGGTAACTTAAAAGGTGGTAACAAGAAAACCTATCAGCTTGATCCTGCAAATG
GAAATGAAGGTCTGCACGAAGTCGCTCTTGATATTCAAGAAGGAGCAGATATGGTGATGG
TCAAGCCAGGTATGCCTTATTTGGATTTAGTTTACCGTGTAAAAGAGACTTTTGGTGTGC
CAACTTTTGCCTACCAAGTATCAGGGGAATATGCGATGCATATGGCCGCGATTCAAAATG
GTTGGCTCAAAGAAAAAGAGTGCATTATGGAATCACTGCTTTGTTTTAAACGTGCAGGGG
CAGATGGGATTTTGACCTATTTTGCGAAACAGGTAGCAGAGTGGTTGTATCAAGAAAAGT
ATAAATGAGCTGAGTTACGGAGAACATGGCGCTACTATTCCAATACCTTCCATATGGAAC
TTTAATTTTGAAGTAGAATTACTGGACATTGCCCCTATATTGCTTTTAACTCTATACTAT
TATTTATGATTGATGGAATGTAAAATTTTTCCAATCTGAATATTGGGTAGAATAATTAAA
TGAATTAATAAAAATTCTGGTATGTCAGGAAATAAAATGCTTATGAATTTGCTACATCCA
ACCGATTTAAAACAGTGCCAACTCACTCATCTTCATTCCTTCACTAAAGGAATGACCGTA
TATAAGCAAGGCGAAACCGCTAAAGAGTTTTATTACGTCAATAGTGGGCTTATCGGGCTT
TATCACACCTTAGATAACGGCAAAGAGAGCCTTGTTCGCCTATATCAAAAGGGCGACTAC
TTCGGTTATCGAACTTTGTTTGGCGATAATGGCTACCATTGCAACGCCAAAGTTTTGGTT
GAAGCAGAGATCATTCGGATTAAGCCCAAAGACATTGATACTTTCTTCGTAGAAAATCCA
CAGATGAGCAAATTTTTGTTGCAATCCCTTGCAAATGAACTGCGAGAAGCGGAACAACGC
TTGGCAAAAAGTGCCTATTTACGCACCCTTGATCGTGTTATCGACAGCATTTATTTTCTC
ACGGAAAACTTCCCTTACTATAACTGGACGCACCGTGAAATCGCAGAATATGCCGGTTGT
GAAACGGAAACGGCGATCCGCATTACTAAAGAGTTGAAACGCAGCGGGTTATTGCAAGAT
TGGCATAAACAGAAGTAGGTCGCTATGTTTGAAAACGCCCCCAAAGCCCACTTTCATTTG
ATGGCAAAGCCAAGTAGCTTTCAATGCAACATCAAATGTGAATACTGCTTTTATCTTGAA
AAAGCACATACCATTGAGCAAGATGTACGTTTTATGAATGAAGACACCTTGCGAAATTAT
GTGCGGAATTACATTCAATCCAGTGCAGGACAGCGAGTAGAATTTGCGTGGCAAGGGGGG
GAGCCAACGTTATTAGGCTTGGATTTTTTTAAACAAGCGGTCAGATTTCAGCAAGAATTT
GCAAACGGCAAAACGATCACCAATGCTTTTCAAACCAATGGCATCGCCCTAAATCGCCAA
TGGGCAGAATTTTTCAAAACACATCAATTTTTGATTGGTATTTCGATTGATGGCTTGAGT
GAAGTGCATAACAAATATCGCATATCAGTCAATGGTCAGCCGACCTTTGAACGGGTTAAA
CGAGCGGTAGATTTATTGAAAGACTATGGCGTTGAGTTTAATACATTGACGGTGATTAAC
GATCAAAATTGGCATAAAGGCAGAGAAACCTACCTTGCTTTAAAAGAGCTGGGTTCAACC
TTTATGCAATTTATCCCGATTGTTGAAACAGGCTGTGGCACAACACCTTTTGCAAAAAAG
GACACAAAACCGACCGCTTTCTCTGTGCCACCACAGGGCTATGGGCATTTTCTGCTTGAA
GTGTTTAAAGAGTGGGTGCAACAGGATGTCGGCAAAATTTATGTGCTGGAATTTGATAAT
CTGCTTGGGCAATGGCTTGGCTACCCGTCAAGTAGTTGCGTTCATCAGGAGAGCTGTGGC
ACATCACTGATTGTGGAAGCGAATGGTGATGTTTATTCCTGCGACCATTTTGTTTATCCA
ACCTATAAAGTGGGTAATTTAAACGAACAGCCGTTGGGCAAGATTGTGCATTCCCAACCA
CAATACCAATTTGGACAACAAAAAAGAACTGCACTCACTCAGGCTTGCTTAGCTTGTGAT
GTGCGAACGTTTTGTCACGGCGGTTGCCCGAAACATCGAATGATTAGCTTACCAAATGAA
GCAAACAAACACAACTACCTGTGCCAATCCTATCAACTCTTTTTCCGAAAAACCGCCCCA
TTTATGCGAAAAATGCGAGATATTATTCGTAGTGGTGGATCGGCTGGGGATATTGTGAAT
TTTATTGGCGATAAAGATGCTAACAAGAATATATAACAAACATTATTCATTGGATAAAAA
AAGAATACAGCCATATGACCTTTATGCTAATAAAAGAGTTATAAAAAAGGTAGTCCTGAG
GTCAGCTGAAGAAAGAAAAATCTTATATTTATCAATGAGTTTCTAACCTTTATCTAAAAA
AGAAGGTGTAATAGACAAAATAGTTGCTGATTCGTCAAAAACTATGCCAAGAGGACAAAA
CAGTTGCTAATGTTTATTTTCTCTAAATGTTAGCAACACTTTTGTCTACTATGCCTTTTA
AGTTAACTACTCACAATCACCCTCAAGCTATCCAATCGCCAATTTGCTTGGTCTAGATGT
TTCAGTGATGCTTCTCGCAACTGCTCTAGGGCTTGAATTTCATCAGCACGAATGTTTTTA
TTCACCGCTTGTAGTGATGTCAAGCGGTGTAATTCAGCACCTAAAGTGTGATCCGCATTC
TGTTTTGCCTGTTCAATTAAGGATTGTGCCTGTGGCACAACTTTTTCATCGCTGAATGCA
ATCAGCTTCTCAATATCACCACGAGCCATCTTCGCAATTTTATTTGCCATCTGTTTATTG
ACCGGCTTGAGCTGTTTTTCCAACCCTGCAAACGACACCTGCGATGCCATATCGTTGCCT
TTGTTATCCAGCAAGATACGCACAGGCGTTGGCGGTAGGAAACGGGTGAGCTGTAAATCT
TTTGGTGCTTGGGCTTCTACGATATAGATCGCTTCAAGCAGTAACGTGCCTGCCAGCAAG
TTTTTATTAACGAGTAATGAAACAGCACTCTTACCAATATCGGCGGACGTAATAAGATCG
ATACCGTTGCGGATCATCGGGTGATCCCACGTTAAGAACAACACATCTTCTCGCATTAAG
GCAAGTTCACGGTCAAAAGTCACGGTGTTGCCTTCTTCAGACAACCCTGGGAAATCAGGC
ACAAGCATATGTCCTGTCGGGCTAATCACAATGCTTTTCTCGCCCAAATCTTCCTGCTCT
AAGCCAATTACATCAAATAAATTCAAGGCAAAATTGACCAACTGCGGATTGTCGTCTTGT
TCAGCAATAGCTTGAGCTAATTGTTGAGCAGTTTCACCGCCGTTCGAGTTGAGTTCTAAC
AGACGATCTCGCCCTTTTTCTAATTCCACTTTAAGCTGTTGTTGGCGTTTATGGGTTTGT
TCCACAAAGGCTTCGAAGGCTTCGCTACGTTCAGGATTGAGTAGGTAAGCGGTGAGTTCC
GCATTAAATTCTCTAAATAACGTTGCCCCCATCGGACAAGTTTCTTCAAAGGCATTTAAG
CCACGATGATACCATTCCGCTAAGATCAACTGGGTGGAGTGATTGAAACAAGGCACATAG
ATTTCAATATCGTGTTTTTGCCCGATACGGTCTAAACGCCCGATACTCTGCTCGAGTAAG
TCTGGATTATCAGGCAGATTAAACAGCACTAAACGGCGTGCAAACTGGAAGTTTCGACCT
TCTGAACCGATACTTGAGCTAATCAGAACCTGCGCGCCATCTTCTTGTTGAGCAAAGTAT
GCAGAGGCTTTATCTCGCTCCACAATCGACATTTTTTCGTGGAACACCGCAGAGCGAATA
GCTTCTTTTTCACGCAACACTTGTTCTAGCTGAATGGCGGTATCCGCTTGCTTACAAATC
ACCAGAATTTTTTCATCACGATGATTTTTCAAGAATGTAATTAACCACTCAATGCGTGGA
TCAAACTCGTGCCACTTCGCATTTGGGTTCATACGTTGGAATAGGCGTTCAGGGTAGAGC
AGATCTTCCATCTTATTTCCCCCCATCATACACATTACTTTCAAAGCATTTGCATATTGT
GTAGGCATTTCCAACACAATTTCATTGTAAATACGATGTGGGAAGCCTTTTACGCCTTGG
CGAGTATTGCGGAATAGCACACGGCTTGTTCCGTGTCGGTCAATTAACTCACTAATTAAC
TCTTGGCGGACTTCCCGACTCTGTTCTTCGCTAGCATCCGAATTAATAATACGGAACATC
GGCTCAACATCTTCTTCCGCCAGCAATTCGCTGATACTTTCCTGCTCTTTGGCACTTAAC
GGCTTATCGTTAAGCAAGGTAGCGACCGCATCGGCGACTGGCTGATACTGTTTTTGCTCT
TCCACAAAGGCTTGATAATCGTAGAAACGGTCAGGATCTAGCAAGGCTAAACGAGCAAAA
TGGCTCTCTTGTCCTAATTGCTCAGGGGTCGCCGTGAGTAACAAGACTGCTGAAATCTGC
TTGGAGAGCTGTGCGACAAACTGATATGCCATACTTGGATTTTGCTCGTCCCATTCCAAA
TGGTGAGCTTCATCAACAATCAACATATCCCAATCGGTATCAAGCACTTGTTTTGCACGC
TGTGGATTTGCCGATAACCAATCGATAGAGGCAATCACTAAGGCTTCCGTTTCAAACGGA
TTTTCACTGATGTCGTTATTATCTTCATCTTTCTTAGTGAAATCGGCACAACGTTCCTCA
TCAAACAGCGAAAAATTCAGGCTAAAACGACGAAGCATTTCAACCAGCCATTGATGCTGT
AAACTTTCCGGCACAAGCACCAATACACGATCTACTCGTCTGGAGAAAAGCTGTTGTTGC
AAAATCATACCTGCTTCAATGGTTTTACCCAACCCCACTTCATCTGCAAGTAACACACGG
GGAGCAAGACGTTGCCCGACTTCTTTGGCAATATGTAATTGATGGGGAATTAGGCTTGCA
CGAATACCACGCATTCCACGCAGTTCAGATTGAAACTGGGCTTGTTGATGTTTCAAAGCA
CGATAACGCAGGGCGAAACGATCACTGCGATCAATTTGGGCGGAAAATAAACGATCCTGC
GGTTTACTAAAACTCACTTTATGATCGAGTTGCATCTCAGGCAGAACGCTCTCTTCTTGA
GTATCGGCACGTTTACCTAAATAGAGTGCAACCCCTTGATTTTCAACGACATCTTCAATA
TCTAACTGCCAGCCATCAATACTGGTAACACGATCGCCTTTTTGGAATTGCACACGGGTT
AAAGGGGCAACGGCAACAGCGTACACACGTTGTTCGTCCGATGCAGGAAATGAAAGGGTC
ACAGTGCGGTTATCCACTGCAGTGACAATGCCTAATCCTAAGTTATTTTCCGACTCACTA
ATCCAACGTTGTCCGACTACAAAGCTCATACTTACCTCTCTGCTGTTCTACTAAAATTTT
CGGAGACTATCTGATCTTGGTGGAGTAAGCGGTCAGATTTTGCCATTATTGTTTCCATAA
TTTGAACTGATTAATCAAACCATTCGTTGAACTGTCGTGGCTAGTAATGGTTTCGTTATT
TTCTAGCTCTGGCAAGATACGGTTAGCAAGTTGTTTACCTAACTCAACACCCCATTGATC
AAAGCTATAAATATTGAAAATTACGCCTTGAACGAAGATTTTATGTTCATACATTGCAAT
CAACGCTCCTAAGGTGAATGGGGTGATTTTTTGGACTAGAATTGAGTTCGTTGGTTTGTT
GCCCGTAAATACTTTAAATGGCACAATTTCTACAACTTCTTCTAAAGATGTACCCGCTTG
TAAGAACTCTTGTTCCACTACTTCTTTTGACTTACCAAAAGCAAGTGCTTCAGTTTGTGC
GAAGAAGTTTGAAAGCAATTTAGGGTGATGATCGCCAATCGGATTATGGGTTTGTGCAGG
TGCAATAAAATCACAAGGGATCAATTTTGTACCTTGGTGAATTAATTGATAGAAGGCGTG
CTGTCCATTTGTACCTGATTCACCCCAAATGATAGGCCCTGTTTGGTAATTGACAAATTT
TCCATCTCGCCCAACATATTTACCGTTAGATTCCATATTGCCTTGTTGGAAGTAAGCCGC
AAAACGGTGCAGATATTGATCATAAGGTAAAATTGCTTCTGATTCTGCACCTAAGAAGTT
ATTGTTCCAAATACCGATAAGGGCGAGTGTCAATGGGATATTTTGCTCTGTTGGAGCATT
AAGGAAATGTTTATCCATTGCGTGAGCACCATCAAGTAGTTGCTCAAAGTGTTCAAAACC
GATAGAAAGAGCAATAGATAACCCAATCGCAGACCAGAGTGAGTAGCGTCCACCAACCCA
ATCCCAAAATTCAAACATATTTTCTGTATCAATACCAAATTTAGCGACCTCTTTGGCATT
CGTTGAAAGAGCTACGAAATGTTTCGCCACAGCAGATTCGTCTTTTGCAGTATCTAATAA
CCATTGACGTGCTGAAAGAGCATTCGTCATTGTTTCTTGAGTAGTAAAGGTTTTTGATGC
CACAAGGAAAAGGGTTGTTTCTGGATTGATTTTCGCTAAGGTCTCAGCAATATGCGTGCC
ATCGACATTAGAAACAAAGTGCATTGTTAAGTGATTTTTGTATGGACGTAATGCTTCAGT
GACCATATATGGGCCTAAGTCTGAACCGCCAATCCCAATGTTTACCACATCAGTAATCGC
CTTGCCTGTGTAGCCTTTCGACACCCCTGAAATAACACGCTCACAGAAGCCTTTCATCTT
CGCTAAAACTGCATTCACTTCTAGCATCACATTTTTGCCATCTACTTCAACAGGGGTATT
TGAGCGGTTGCGTAAGGCGGTATGAAGCACCGCACGATTTTCCGTACGGTTAATTTTTTC
GCCATTAAACATTGCGTAAGTGGCTGATTTAACTTGGCATTCATCGGCTAATTGACGCAA
TAGTGCAAGGGTGTGCTGGTTGATCGCATTTTTAGAAAAATCAACGAGAATTTGATCTTC
AAAACGTAAGGAATATTTATCAAAACGTTTTGGATCTTCATTAAATAGTTGTGGAATCGT
CAAATTCTCAGCTTTGTGCTGTTCAAGGGCATTCCAAGCGAAAGTTTGGGTTGGATTGAT
GTTTTGCATTGAATTATCCTCTAAAATTTAATTTTGTGATTCAGTTGATGATGTTGAGCT
TAGTTCATCTAAGCGTTTTTCTAATTCATTCAATTTTTCACGGGTACGAAGTAAAACTTG
AGATTGAACTTCAAACTCTTCACGAGTGACCACATCAAGTTTAGCAAGCTGGGCTTGTAA
GATTTGTTTAAATTTTTCTTCTAAATCATTGCCTACATTTTTTAAACCTTGTGGTAATGC
GTTGTGAAGTTGCTGTGCGATAGACTCTAAATTTTTTGGATTAAGCATAATGTTCCCCTT
GTAAATTAGGGCATTAATTCTAAAGAATTTCAGTAAAGATAAAAAGCAAAGAATAGAGAG
AATTTGAAAAATCAGAGAATTATTTGATCTAGAGAAATAAGAAGATGGCTGGGGTACTAG
GATTCGAACCTAGGAATGCTGGGATCAAAACCCAGTGCCTTACCGCTTGGCGATACCCCA
AAAGAAAAAAACTAACTTGCGTTAGTTCATTCGATTTGAAATAAGATGGCTGGAGTACTA
GGATTCGAACCTAGGAATGCTGGGATCAAAACCCAGTGCCTTACCGCTTGGCGATACTCC
AGTCGTTTTATTTGCAAGCTTAAAATGGTGCGGGACGAGGGACTTGAACCCACACACCTC
TCGGCGCCAGAACCTAAATCTGGTGCGTCTACCAATTTCGCCAGTCCCGCAAATGGTGGC
TACAACGAGATTCGAACTTGTGACCCCAACATTATGAGTGTTGTGCTCTAACCAGCTGAG
CTATGTAGCCATTTGCGTCACCATATCGGCTTTGCGGGGCGTATTATGCTGATTTCACTC
TACCTCGTCAAATACTTTTTTGAAAAAAGTAAATTTTTCTGCTTGTTTGACTAGAGATTC
GGCAAATTGTCAGAAAAAACAACAATAATCTCTATAAAAGACTGATTTTATAATAAGTTA
ACGATTGCCGTTTTAAAATTCCATTTCTTGTTTTATCTGTTTTAATATAGGTTCAACATC
TGGTAATACATCTTCCCACAACTGAAACGTATAAGCTGCTTGTCCAACTAACATTCCTAA
ACCATCTTGGTATTGTGTTGCCCCTTGTGAACGGGCGTATTCAAGAAATGGGCTCTGCAT
ATTTGGAGCATATTGCATATCATAAATGTTGGCTTGTGTAAGTAATCGTGCTGGCAATTC
GACGCACTTGCCTTGCAATCCAAGCGATGTCGCATTGATAATTAAATCGAACGACTGTTC
GGGAAGTTCATCGAAACAAGCGGATTGAATTTGCCCAAACTTTGCAAACTTTTTAGCTAA
ACTGGCCGCTTTATCTGCCGTTCGATTGTAAATGGTGATCTGCTGTTGAGCTTGTAATAA
GGGATAAAGCACACCTTTGGTTGCTCCCCCAGCCCCTAAAATCAGTATCCGTTGATGTGG
TTTAAGCCAACCTAAACGGGCAAGATCGGACACTAATCCAACACCATCAGTATTATCCGC
ATATAAACGCCCATCATCTAACCGCTTGAGCGTATTACAGGCTTCGGCTTGTAAGCAACT
TTCGCTATAAAGATCCGCAAAGGCAAAGGCTCTCTCTTTAAAAGGGGCTGTGATATTTGC
ACCTTTCGCACCTTCTGCAAAAAATTGTTTGAGTTGCTGTTCAAACTGTTGTTCATCGCC
TAATTTCGCTACATAAGAGATCGCTTTGCCCGTTTGTTGCCCGAAAAGTGTATGTATTCT
TGGGGATTTGCTTTGTGCAATCGGATTTCCCCACACTGCGTACTGGTTCATTGTCTATCC
TTGTCGAAAAATATGTTGGCTAAAAATGTCACGGATTTCAGACGGATTTGATTTTCCGCC
TGTGGCTTGATCTAATACTGGGAACGAGTTGCCAAATTGCTGTCGCACTTCGTCGGCAGT
TCGGCAAGGTGGGAGCGTCGTTAAATTTGCACTGGTAGAAGTGAGTGCAAAACCTGTCGC
TGTACAAAGTTCAACAACCGCTGGCACTTGGCATAATCGCACGGCAATGGTTTCAAACTG
CCCTTTCAAATAACGTGGAACCGTTGCTTTGGCTGGCATTATCCAAGTAATCGCCTGCTC
GCCAAGCGTTTCAAAACGTTGCCATTCCACCTCTGTCAAATGTGTATCATCAATGTAGGG
CAGAAGCAGTTCTTTATGGTGAGCAATTAAAATCAACCCCTTGTCTTCTGGACGATTTTT
TAATTGAAGCAGGGATCTCACCGCTTGTTCACTTTGCGGATTGCAACCTAATCCAAAAAC
GGCTTCAGTAGGATAGGCAATCACTTGATTTTGTTTAAGTTTTTCAATAAGTTGATTAAA
AGAATACATTATTCGCTTTCACTAAATAGATGCTGACATTTTCTGTTTGCACAGAGAAAA
TAGGTTTTCCCACGCACTTTTTTTATGGTGGCGAGTTCACCCAAACATTGTGGGCATTGT
TGTTTTACAGGCTTGGTAGGTAAGGTAAATTTACACTCAGGAAAACCTGAACAGCCATAA
AATGTTTTACCTGAACGCCCTGTGCGTGCCACTAATTTATGTTTTTGACATTCTGGGCAG
TCAAATTCTTCTTCGATTTCAGTTTCTTCGTGTACCGTAAAATGGCAGTCAGGATACTGG
CTACAACCGATAAACATACCAAAATGCCCTTGTTTTAATTGCAATGGCGATTGACATTCA
GGGCATTGTTCATCAAGGGTTTTGATGATATGACTTGCTTGGTGGATAGGTTTGAGATAA
TCGCATTGCGGATAGCTACTACACCCTAAAAAAAGTCCCTGCTTTCCCCGTTTTAGTTGT
AATGGGGAATGGCATTGCGGACATAATTCTGTCTGTTTCGTGGACTTAAAAAGGCTCATT
TTTAAACTATATTAACTCAAATTCAATCACAAAAAAGTCGTTATCGTTCGGGTAAATCTC
TTTGATCACTTGTTTTAGTTCGGCAAGTGTCATATTTTCCTGTTTAGCATGTGTTTCATT
AAGCCGTTCAAACTGAATAGGGGTAACAGACAGCACACGAATACGGGCAAACAAGCGGTC
TGTTTCATTTGTAAAAACACTCAACTCTTGACCCGCTTGAAAATAGCTTTCTGACTTATC
TCGAATGGTAATGGTCTTTTTACCACTGACAATATCTGCTTCAAAACGGCTAAAAAAAGT
AATTTTATTCATCATAGTCACCATAATCCAGATCCAATAAATGCCTAAAATGATCGTTAT
AAAAACCGTGGCTAACCATATATCGCCACATTTTTTGCTTCGCTTTTATATCCCAATGTG
ATGGTCTTTTTTTCTCAAAAAGACGTTCGGCAAGTTCAAAAAAATCAACTTCCGCTTCAT
CAATGGCTTGGCTAATCACCCACTCTTTTACCCCTTTGAGCTGTAACTCTTGTTTTAGAC
GGCGTGGTCCATAGCCTTGTTGTGAACGATAGCGGACGTAACTTATCGCAAAGCGTTCAT
CACTTTGCCATTTATTCGCTTTTGCTTGTTCAATGGCTTGCTCAATTTCTTGTGCATTAT
ATTCTTTAAGTTGTAATTTGTGGCGAATTTCAGCTTCGCTATATTCTCGTTTAGAAAGTA
GATAAAGCAAATAGCTATTCGCAGAATATTTATGTGTCATTTATTTACCGCAGTAAAATA
AAAATGCGGTTTTCACAAACCGCATTTCGCTATTATAGTTCTTCTTCGTTAAACTCTTCG
ACATCGCTCTCGTCGATACTGTCGCTTGCCGTTACTTTTAATAGGCTATTTGGGTTTGAA
GCCAGTGTATTTCGGATTTCTTGTTCGAGTTTATCTGCAATTTCAGGGTTCTCTTTTAAC
CATTTCACTGCATTATTTTTACCTTGTCCAATTTTCGTTCCATCATAAGAGAACCACGCC
CCTGATTTCTTAATAAAGCCGTTTGCTTCAGCTAAAATCAGTAATTCGTTCATACGAGAA
ATTCCTTCGCCGTACATAATATCAAATTGTACTTCACGGAATGGCGGTGCAACTTTGTTT
TTCACCACTTTTACTTTGGTTTCACTACCAATAATTTCATCGCCATCTTTGACTACACCG
CAACGACGAATATCTAAACGAACAGAGGCATAGAATTTCAATGCATTACCGCCTGTTGTC
GTTTCTGGATTACCAAACATTACGCCAATTTTCATACGGATTTGGTTAATAAAGACCACT
AAACAGTTGGTATTTTTGATATTTGCAGTGAGTTTACGCAACGCTTGTGACATTAAACGT
GCTTGTAAGCCCATATGCGAGTCGCCCATATCCCCTTCAATTTCAGCTTTTGGCGTAAGT
GCAGCGACAGAGTCCACAATAATAACATCAACTGCCCCTGAACGAACTAACGCATCACAG
ATTTCAAGAGCTTGTTCACCGTTATCTGGCTGAGAAATCAATAAATCATCTGTATTTACC
CCTAAATTGCGAGCATAGACAGGATCTAAAGCGTGTTCAGCGTCAATAAAAGCACAGGTT
TTATTGCCTTTTTGAGCTTGAGCAATTAAAGAAAGTGTTAATGTTGTCTTACCTGACGAT
TCTGGCCCATAGATTTCAACAATACGCCCCATTGGTAAGCCACCAATGCCAAGAGCAAGG
TCTAGCCCTAGTGAGCCTGTTGAAACAGACTCAATATCTAATTGCTCAGTCTGCCCTAAT
TTCATAATAGAGCCTTTACCAAATTGTTTTTCAATTTGAGCTAGTGCCGCTTCTAAGGCT
TGTTGTTTCTGTTCTGGTGGAACTTGTTTAATGACGGTATTGTTTTTTGAAGATTTTTTA
TTCTCAGCCATAATGCTTTCCTTTGTTCATTGTTTGGATAGGGCAAATGCATTGCCATAA
AACTGTAAATTATTATACTGTTTAACCATACAGTTGCAACTGTTTTTTTTCAGTTTTTCG
ATCTATATCACAAAATTTACAACTTTATCGAAAAATCCTATCGCTTGTAATCGGCACTGC
CCTTTGAAGATCAAAAGGATTTAAGGCATTAATCACCATTATTTGTTCATAATCAAAAAG
TGCTTCTACAGGTATATCAATTAAGCTAATTTTTTGTTCGTCTAATAAATAACTTAGTTG
TGTACCTTTTAATAAATAATGATTTGGGCTATACCATTTTCCTTGTTTTAAAAAAAGTAA
ATTACCAATAGAGCAATCACTAATAAAGCCATTATTAACAAGAATAATTTCATCACCAGC
GGTTTGTTTTAATTTATCTAATTCAACTCGGTCAGTATATTTGAATTGATAATCAAAATT
TTCTACATAAACGCATTGAAAGTTTTTTATTGCTTTAGGTATATAATGGAAAAACTGAAC
TTGATATTCTTTTGTGTTATAATCAATACGACAACGTACTAATCCTTTTTGATATGCTTC
AGGCACTTTAATAATATCTAACAGTTCAAAACTATTTTCGTGCTTAAAATAATATATAAA
TGCATTATTCATTCGTTGTTGATGATAAAAAATATTTTGTATCTTACCATCAATAATTGC
TACCGTTTCAAAGAGTGGATATTGGCACATAAACTTTCTCTAAAATTTCATTATATTCTC
CATCTAGCTGACTTAATGCAGTAATTCCGCCACCGCTACGAAAATAATATGTATCCCCTT
GTTTTTCAATATAGCGAATAGCCACCGCACTCTCTACATTTTCACCATCAAAATAACCGA
AAATCCCCGTATAATAACCACGTTCTTGTTGTTCTGCTTGTTGAATAATTTCAACGGTTT
TCACTTTAGGCGCACCGCTAATTGAGCCTGCTGGCAAGAGTTTATCCAACATTGTGCCAA
TATTTTCTTGCCAATTTTCATCAAGTTCCCCACAAATTTCAGAACTCGTCTGATAAATCG
CCCCACGATGTGTTTCCACTTTTTCAACATAGCGATATTTCGTGACCTGAATATATTTTG
ATACTAAAGCTAAATCATTCCGAATTAAATCAACAATGGTATTATGTTCGGTAAACTCTT
TTTCTGAATTTAATAATTTGTTTACCGCATCTTCTTCATTTGCATTTATTGTTCCTTTCA
TAGGATAAGAATAGATTTTATTCGCTTTAATACGAATGAAACACTCAGGGGAAAAACAGA
CAAATCTTTCATCTAATAACAATTTGTATTTAGCTTTACTTTGCTGAAAAATTTGTGCTA
AATGATAATTTGTTTTAATTTCAGTTTGCTGAGTTAAGTTTAAAAGATAACTATTCCCAA
TTTGGATCTGTTGTTGAACAAAATCAAAGGCTTTTTTATATTTTGGATAATCAGGTGGAA
TAATCTCTAACTCAAAATTTCCATTTATTTTTAATGGTTGAATGAACTTTTGTTGTCCAT
TAAAATCAAAATAAAGCCCTTTATCTTCAATTTCAGATAAAGGATAAATTAATGGTTTCT
GTTTTTCAAAATCAATTAAAAAGAAAAAAGGCAAACGCATTTTCCCATATTGATTGGCTA
GTTGAATAAATTGTTGCATTTTAATATTTCTATTATTCGGAGTTAAAACCTATGTCCCAT
TCACATTCTTATATGGAGACGCACGCCCAACAAAATAAGACTATCCTATTGATTAATTTA
GCTATTATAACGACTTTTATGGTTGTTGAAGCAATCTCTGGCTATTTCTTTAATAGCCTT
GCCTTACTTGCTGATGCCAGGCATATGGCAAGCGATAGTTTATCGCTCTTATTGTCACTT
TTTGCATAACCTTGCAAAACGTTTTCACGAAATGGATATTCACGCTACATTGCAAAATGA
TTTAGCCGTTTATTTTGAACAGCACGGAAAAACAGAGAGCACCCACCATCATTAACTATT
TGATATTAATCAAATAGTTAATAAAGACCGACTAAAATAGTCGGTTTTTTGTTGCCTTTA
GTTTAAAAAAGCATAACATTTTCAACATAGTGCAACTTTGGAGAAAAATATGGACAACTT
AATTTGCTATAAACAGATGCCAGTTTGGGATAAGGAAAGCCTACCACAGATGTTTCAAGA
GAAACATAATACTAAAGTAGGAACTTGGGCGAAATTAACAATCTTAAAGGGATCATTGAA
ATACTATGAATTAACTGAGGAAGGTGAAATCGTCAGAGAAATGATTTTCGACGAACAAAA
CCAGCCACCTTTTGTGGAGCCACAAATTTGGCATAAAGTTGAGCCATTAAGTGAAGATCT
GGCGTGTCAGCTCGCTTTTTATTGCTCGCCAGAAGATTATTTCGCTAAAAAATATAATCT
CACTGCAACACATTCTGAAGTATTAAATGCGATAAATTATCTTTCGACAGGCAAAGTGTT
AGACCTTGGCTGTGGAAGAGGGCGAAATGCACTTTATCTTAACTTAAAAGGGTTTGATGT
AACCGCAGTTGATCAGAATGAAGAAAGTATCCATTTCCTCAATTCAATCATCGAAAAAGA
AGATGCACAACATATCCAAACGGGTATTTACGACATTAACCAAGCCAATATACAAGGCGA
ATTTGATTTTATTGTTTCCACTGTCGTAATGATGTTCCTAAATCGTCATTGTATCCCTGC
AATTATCGAAAATATGCAAAAAAATACCAAAGTCGGGGGATATAATCTTATTGTCTGTGC
AATGAACACGCAGGATTTCCCTTGTCCAATGCCTTTTTCATTTACATTCCAAGAAGATGA
ACTGAAACAGTATTATCAAGGCTGGGAACTTGTTAAATACAATGAAGATTTGGGGCATTT
ACATAAAACCGATGAACACGGCAATTGTATTCAGCTACGTTTTGTGACAATGTTGGCGAA
GAAGTTGGGGTAGATCGCGTAGTTCTAATCTTCAACTCAATTTTATGGCATAATGGAAAC
TTTATAAGAATCTATTGTTATCAATGACAATAGATTTAGACCATTGACAAACTATATATT
AGATGGATTGAATATTGTAGGGTGGGTTTTAACCCACCAATAAAATCAATATGTTACGGC
TATATGGTGGGTCAAGACCCACCCTACAAGCTACTTTGTAAATAATCTGAATCTATTGTT
ATCAATAACAATAGATTCTTCGTTTTATACATTATTTGGATTTTATCAATGCAAGAACCT
TACTATCGCGGGCGTTTTTCCGTTGCACCAATGCTCGATTGGACAACTCGCCACTGTCGC
TATTTTCACCGTCAATTTACTCAACATAGCTTACTTTATAGTGAGATGATTACCGCACCC
GCAATTTTGCACGCGAAATATGATCTGCTTGCTTACGATCCCACAGAAAACCCTGTGGCG
TTGCAATTAGGGGGAAGTGATCCTGAACAGTTAGCGAAATGTGCAAAATTAGTGGAAGAA
CGGGGCTATGCGGAAATCAATCTGAATGTCGGTTGCCCATCAGATCGTGTTCAAAATGGT
ATGTTTGGTGCCTGTTTAATGGGAAAAGCGGATTTAGTCGCTCGCTGTGTAGAAGCAATG
AAAAAAGAAGTGAGTATTCCTGTTACCGTTAAACATCGTATTGGCATTGACGATCTAGAT
AGCTATGAATTTTTATGCGATTTTATTGAGAAAATTCAGCTTTACTGTAACGATTTTATT
GTTCACGCGCGTAAAGCGTGGCTGTCAGGTTTAAGCCCGAAAGAAAATCGTGAAACCCCA
CCGCTTGACTATGAACGAGTTTATCAACTCAAGCGGGATTTTCCACATCTTAAAATTAGC
ATTAACGGCGGGATTAAAACGATTGAAGAGATCAAACATCACTTGCAATTTGTTGATGGC
GTGATGGTTGGGCGTGAAGCCTATCAAAATCCGTCTTTGCTTGGTTATATTGATCAAGAA
CTGTTTGACCCAAACGCCGATATTGTTACACCAAAACAAGCCGTTGAAAAAATGCTACCT
TACATTGAACAGCAACTTTCACAAGGCGTTTATCTCAATCATATTGTCCGCCATATTCTT
GGAGCATTCCAAAACTGTAAAGGGGCAAGACAGTGGCGTAGGCATTTAAGTGAAAATGCG
TGCAAACAAGGGGCGGGTGTAGAAGTGGTTGAACAAGCATTATCTTTTTTGCCTTACTAG
TTGCAAAATCTATTAAATACTTAACGACTCAGGTGCTTATGGTTTATTGCAGGTGTAATA
GACAAATTTGTTGATAAAAAGTAGCTTAACGCCTTATAGTACAAGGCCTTAAGCCCTCTT
TTTGAAACATGAACAAAAAACTGCCCATTTTGCCAAAGTCAGAAAATAAAGAAACATGGA
ATAAAAAATAATACTCAACGTTATTTTTGTAATGAATGTCATAAAACCTTTATCTTAAAA
TCTAAATTAGATCCAATTAAAATTTGGACTGATTACACATCCGGAAAACAAACCTATCAA
CAACTTGCCGTTAAATATCATTGTTCAGTCAGAACGATTCAAAGATATATTGATAAAGCC
CCTAAAACACCTTTAAAACCGCCTTTAAATCGATACCTAAACATCATTATGGATACAACG
TTTTTCTGTCGTTATTTTGGCGTATTAGTGCCAATGGGTTCTAATTCAAATAATGTGATT
TCTCATTATTTTGTGTGAACCGAAAAAGATATTTACTACAAACTTGCTCTAAATAGGTTA
AGAGAAAAAGGCTATATAATTCAATTGATTACCTGTGATGGTAGACGTGGTTTGATGAAA
GATTTATTTAATACGCCAGTACAGATGTGTCAATTTCATATGGTGGCAATTGTGATGCGG
AAATTAAGAAAAAAACATCAATCACAAGCGGGTAAAGAATTAAAAATAATTGCAAAAACA
CTCACAAAAAGCTCAAAAAATGAATTTTATCGGCGATTACACTCTTGGTTCATAAAACAC
CAAGCATTTTTAAAAGAAAGGAGTGATAAAGCGAATGAAAAAGGCTATTTTCCTTATAAA
CATCGCAATATAAGAAGTGCTTGTGCCAGTTTAAAGCGTTATATGGATTTTATTTTTATC
TATGAAAAACATTCTGAATTAAATATAGAAAAGACGACAAATAGCTTAGAGGGATTATTT
AGTGAACTTAAACGAAAATTAAATAATCATAATGGATTAACGAAAAAGCGTAAGATTATG
TTTATACAGGATTTTTTAAATAAAAAGAGTTGCTAACATTTAAAGAAAATAAACATTAGC
AACCATTTTGTCTACTATGCCCCTTTATCTACTATACTGGATTAACCATTAATCATCTAA
GAAACTGCGTAGAGTTTCGGAACGGCTAGGGTGGCGGAGCTTGCGTAACGCTTTTGCTTC
AATTTGACGAATACGCTCACGAGTTACATCAAATTGTTTACCCACTTCTTCAAGGGTGTG
ATCGGTATTCATATCAATACCAAAACGCATACGCAATACTTTTGCTTCACGAGGTGTTAA
TCCCTCCTCTAATACAGCATTCGTTGCAATTCGCAAACTTTCTGCTGTTGCAGAATCAAG
AGGCAACTCAAGAGAGCTATCTTCGATGAAATCCCCTAAATGTGAATCATCGTCATCCCC
CACTGGTGTTTCCATTGAGATTGGCTCTTTAGCAATTTTGAGGACTTTACGAATTTTATC
CTCTGGCATTCCCATTTTTTCTGCTAACTCTTCAGGTGTTGCTTCACGTCCCATCTCTTG
TAAGCATTGGCGAGAAATACGATTTAATTTGTTGATCGTTTCAATCATATGCACAGGAAT
ACGAATAGTACGAGCCTGATCTGCAATTGAGCGAGTAATCGCTTGGCGAATCCACCAAGT
CGCATAAGTTGAGAATTTATAACCACGGCGATATTCAAATTTATCTACTGCTTTCATTAA
GCCGATGTTACCTTCCTGAATTAAATCAAGGAATTGTAAACCACGGTTGGTATATTTTTT
AGCAATAGAGATAACAAGACGTAAGTTGGCTTCTACCATCTCTTTCTTCGCTTTGCGTGC
TTTTAATTCGCCATCTGCAATGCGTCCGCCAATTTCACGGATTTGCGTAATGGTTAAACC
TGTTGTTTCCTCAAGTTTCTGCAAGTTTGCGATATTTACACGAATATTATCTACATAGTT
GGCTAATTTTGGCACACCACCCTTTTTAGCATTGATCGCTTTATCAATCCACGCCTCAGA
TAATTCATTACCTTGGAATACTTTGATGAAATCCGTCTTTTTCATGCCTGCATATTCTAC
AGCATAGCGTTGAATTTGACGTTCTTCTGCTCGCACTTGCTTCATCATTTTTTGCATCGT
TTCCACTAACAAATCAAATTGTTTTGGCACTAAGCGAAATTCACGGAAAATATCGGAAAG
TGCTTGAATTTGATCTCTTGAACGCTTGCTAGTACGTCCATGTTTTTGGATTGCTTGTAA
GGCTTTTTGATGTTGCTCTTTTAATAGCGTAAATTTCTCACGAGCAAGTTCTGGATCAAT
GCTATTATCATCACCACCATCGCCTGATGATTCACCATCTTCACTTTCATCATCAATATC
TGCAACGGTATCACTTTCGCTTTCTTCATCTAGATCGGCATCGAGGTCATCTACAGGGGT
ACTTTCTACCGCATTCGGATCAACGAAAGCGGTTACAAGATCGGATAAACGTACAGTGCC
TTCTTCGACTTGATCATAACGAGCAATTAATTCACTTAAGGCCTCAGGGTATTCTGCAAT
GACACACTGAACTTCGTTAATTCCTTCTTCAATGCGTTTTGCAATATCAATTTCACCTTC
ACGTGTAAGCAACTCAACCGTTCCCATTTCACGCATATACATACGAACAGGATCGGTAGT
TCGACCAATTTCAGATTCTACCGTAGAAAGTACTTTAGTCGCCTCTTCCACTACGTCTTC
ATCGGCAATATTGCCTGCAAGCATCAAATCATCGGCATCAGGGGCAGTTTCCAGCACCTT
AATCCCCATATCGTTAATCATTTGAATAATGTCTTCAATCTGATCTGCATCGACAAGTTC
TTCTGGTAAGTGGTCGTGAACTTCTGAAATCGTTAAGTATCCTTGCTCACGCCCTTGAGC
GATAAGAAGTTCTAACTGAGATTGTTGTTCTTCTAATTGAGAGTATTGTTCCATAGCTTT
ATCCGTTCTTAAGAGCAAAAATAAGTAGTGGATTATACCACTGCTTGAGGTGCGATAAAT
AGTTTTGCAAAAATTTATAAGTATTTGACCGCTTACCGCCCAGTCAATAACATCATTAAT
TCCTGTTTTTCCTGCTGATTTAAACCTGTTGTACGATCTTTTGCCATTAAAATTTCAATT
TGTCGATCAAGCAGTTTCTTATAGAAAAAATCAAGCGTATCAATAAAAGTGTTTTCGACA
TTTTCAGGGGATACCAAGTGATCCCAATTTGCCAGCAGTTCCAAGTGGCGATAGTTTGGA
CTCTCTCGCAAATGTTCCAATACACCGCCCATCGAAATACCCAGATTAGCGTGACAAATA
TTGACTAATTCCAGAAAAAGATCGAAACCTTTTTCCTGCAAACTCTGTAAAAATGTCACA
TCTTCAGGCACATTTTGAACCAAATGAGGATTTTGAAGTAGTAACGCAATCAGTAACCGC
ATCGGTGTCCTTTCAATATGTGGCATATTGTGGCGTTTAGGTGCAGTTTCAACACTTTTC
TGAGGCAACATCACCTCTAATTGTGTTGGATCAAGAATACCTAGTTTTTGCCCCAATATA
TTTCGTAAATACAAACGTAGCATTTCACCTGGGATACGCTTGATCAAAGGCAATGCTAAT
GAAGCGAGCTTAGATTTTCCCTCTTTAGTAGAAAGATCGACCTGCGTAAGCAAAGAATCA
AATAAAAATTCACTCAATGTCAATGCTTGTTCCAAATAGCGTTCAAAACCCTCTTTACCC
TGAGAGCGAATAAAGGTATCAGGATCTTCCCCATCGGGTAAGAAAATAAATTTCAGTTGT
CTGCCATCGTGTAAATAAGGCAACGCATTTTCTAATGCTCGCCACGCAGCATCTCGCCCT
GCACGGTCGCCGTCGTAGCAACAGATCACTTGCTCTGTTGATCTGAACATTAACTGAATT
TGTTCACCTGTTGTCGCCGTTCCCAAAGAGGCAACAGCATTATTCACCCCAAATTGAGCT
AAAGCCACTACGTCCATATAGCCCTCAACGACAAATAAAAAGTCAGGGTTTTCATTATGT
TGTAAGGCTTGATACAAACCATAAAGCTCATTGCCTTTATGATAAGTGGCAGATTCAGGG
GAATTAAGATATTTGGGTTTTTCGTCGCCTAATACACGCCCACCAAAAGCAATCACTCGA
CCACGCTTATCTCGAATTGGAAACATCACACGATTACGGAAACGATCATACACATTGCCA
CGATCATTTTTAGAGAGCATACCCGTATCAAGCAACTTTTGAACTTCTTCAGGATTATTT
CCAAAGCGACGAAGCACTGCGTCCATCGCATTCGGAGAAAAACCGATTTCAAAGCGATCA
ATAATCTCTTGAGATAAACCTCGTTGCTGCAAATAGGCTTGACTAGCACTATCTTGCGTT
AATTGCTGTTGATAGAACTTAGCGACCAAATCTAACAATTCATAAAGATTACGCCGAGTT
TTATAACTGGCTTGTGGTTTGCCATCTCTATTGATCACATTTTCACGAGGCACTTCTAAC
CCGTGCAATGCAGCAAGTTCCTCAATTGCTTCAGGAAACTCTAACTTGTCATATTCCATT
AAAAAGCTAATCACATTACCGTGTACGCCACAACCAAAACAGTGATAAAACTGTTTAGAT
TGGCTCACTGTAAAAGAGGGACTTTTTTCGTGATGAAAAGGACAACAGGCTTGGTAATCT
CGCCCTGCTTTTTTGAGTTTAACACGACTATTGATCAGCTCGACAATATCGGTTCGAGCA
ACAAGATCATCAATAAATGAACGAGGAATAGAGCCTTTCATTGATTATCTCCTTGCTAGC
AAGTGGGTAGTTTCGCAAACTTTTTTACAATGCTCACCGCTTGTAATGGACGGTATAAAC
ATTGAAACCGTGATTCCTTAAAGGTTTCACGGTTCCAATTTAACTTCTGTTACCTAATTT
AAAATTAGTATAAACGAGTGTTACGCGCGTTCTCACGGAAGTTACGTTTAGCGTGACGTT
TTGCTAAAGACGCTTTTTCACGTTTACGAATTGTAGTTGGTTTTTCATAGAACTCACGAG
CACGAACTTCAGCTAAAAGACCTGCTTTTTCGCAAGAGCGTTTAAAACGACGTAATGCTA
CGTCAAATGATTCATTTTCACGAACTTTAATTACTGGCATAAGCCATCACCTCAGGAAAT
ATATGTTTAAATGAAGCCGCACAAATTGGTGGCGGCATAGAACTAAAAAAGGTGAGGCAT
TTTAGCTTAGACTAACTAATAAGTAAAGAGCACCTTGTCAAAATAATCTACAAACATACA
GCTTTTCCAAAATAACTTTACTTTGGTATTCACTGAACAATAATCTTGGAACCATTAGAA
AATACGATGCTTCTTGCCTCATAAATTGCATTTAATGCAATATTATTTCTAAAACTATCC
TGTATATTCTGAGGCAAAGTATCCAATGAAATAGAAAAGCATTTTCCTATATATTTACAA
TCTTACTCCATCACCAACTGGTAACTTGGTTTTAGAAAACATGTATAAAAACGAAGTATC
TATAAATTCTTAAAAATACTTCAATACTTTTATTCTTGTAAAGAAAAAATACCGATTTTC
TAATAATCTCAAAAACTGGTATTTACATAAATTACTCCTCAATATCTAAATATCAATCTT
ATTGAATTTTGTTTATAGAGAAGTATATTTCATTTCAATTATACGAAATGGACAAATATT
ATTTAGTATCTATGACTGGTGTTGCTTCTTCAGTCTGAGAAGACACTGCGTCCTTTATCC
CATCCACTTTAGTTTCAACTAATTGTTTAGTTTCTTCTACTTTAGTTTCTGTTGTTTGTT
TTACCTCAGCAACTTTCTCTTTTGCTTGATCACAAGCGGTTAAAGAAAGTGTTGCTGCAC
CTAAAACTAAAGCGGCTAATAAAGATTTTTTCATAAAAATAATTCCTATAAATTAAGGTT
TAAATTGCCACATTTAGAGTAAATACTTAGGAATTAGTTCCCTAAGCATTTACAAGTGAT
TAAAGATCAACCTTTTATTTTTGCACCCCTAGGTGCAGAATAAACGTGGCTCACTGCACT
ACTATGTCCGCCAAAGCCTTTTCCGTAGAAATAGTATTTTGAGTTCTGCCACTCTTTTGC
TTGAATTAAGGCAATTTCTTCCGCTGGTGCTGCTGCAACCGTCATTTCTACTTGCGTATG
TGCAACACGAGAGAATGTGCCTAGTTTCCCTTCAAACTGATATTGACTTTGATAAACCTT
AATCGGTTTTGGAATCGGAGCTGCAACTTTCTGCTCAGATTCGACCGCTTGAGGCCCTAG
TTCTTCCAATTTAATATGGCGACGTTCGTGATTTTCTTTAACTAAATCTCGGTTAGTCGG
TTGAGAAACCACAAGTCCGAATGGTTTAGCCGATAAAGCCACTGCTTTCGGATCAACTTC
TGCGGATTCTGCTTCAACTTTCGTACGACGTTTGTGGTTGTCTTTGACTAAATCACGATC
TGAACTTTGAGTTACGAAATAACCAAATGGTACCGCTGAATCTTGATGAGCCTGAGTGTT
AGCTTCCTCTTTTGCGGGTTCAGCTACTTCTCTTGCTACAGATTGAACTGGCTGTTCTTG
CTGTTGTAACATCTCATCAACAGATAAGAAACGAGGTTTCTCTTCCGCAACAGCTTTTGG
CATTTCGCTAAATTTAATCCAAACCTTACCGCTTGCAAGTTCAGGCGAAGCGACAGCCGA
AGTTAATGGCATTACTGCTTTTACTTCCTCACGACGCTCACGACGACGCTGATTGCCTAC
GCGTAAATGGCGAGGTAAACGGCGTTGGCGAGGCTCACGTTGCTCTGTACGCTCTTCTAC
TACAGGCTCTGCCACAAATGAATCAGCCGCATTCTCTTCTGCTGGTGGTAAAGAAGCGGT
AATTTCCGCTGAATGTTCTGCAGTTTCAATTCGCACTTTCTTACGTAAGTCACGACGTTG
GCGACGCTCAGCCACTTTCGCTTCACGCTGTTGCGGAACTGAAACACCTGCCACTTCTTC
TACAATTTCACGACGTTTCTTAGGCTCTACTGGAACGACTTCAGCTTCTTTCGTTGCTTC
AACGACCGTGTTTTTACGCTCTTGGCGTTCGTTGCGGTTTGGTTTTTCACGGCGTTGCTG
ACGACGTTCACGCTGGTTACGAGCCTTACCTTTACCTTGCTTCTTCTCAGGTTCTTTCTC
TTCGCTTGCAAACATTGCTTTGATTTTCGCAATAATTCGACTGATTAACGAAGGTTTTGC
TGGCTCAACTGGTGTTGGTGCAGGCTGTAAATTTAACTCTGAACTTTGTAATACTGATTC
AACGGTAATCACTGGCTTATTACGGCTAACCAACGCTTCTTCCGAATGGTGATGATGAAT
GTGATTTTCTTCATCTTGTTCTTGGTAGCGTTTCGCTAAATCGTAACTTAAGGTTGGAAC
GATCTCATTCTCACGCAGGCGATATACGCTAAAGTGTGGGGTTTCCATACTTTCGGTTGG
TACAACAATCACTTGGACATCGTGGCGTTTTTCAATGTCGCTAATCGCCTTACGTTTTTC
ATTTAATAAGTACGAAGCAATTTCCACAGGCACAATAGCGTGAACCTGTACTGAGTTTTC
TTTAATCGCTTCTTCTTCTAATAAACGTAAAATGGAGAGTGCAATCGACTCGTTATCACG
AATTTTTCCTGTACCTTGACAGCGAGGGCAAACGTGTGATGACGCTTCACTTAATGATGG
ACTTAAACGCTGACGGCTCATTTCAAGTAATCCGAAACGAGAAATGCGTCCAAACTGGAT
TCTTGCACGATCTTGGCGTGTCGCTTCACGGATACGATTTTCCACTTCACGTTGATGACG
AACTGGGGTCATATCAATAAAGTCGATCACGATTAAACCGCCCAAGTCACGCAAACGTAA
CTGACGAGCAATTTCGTCTGCCGCTTCTAAGTTGGTATTTAATGCTGTTTCTTCAATGTC
TCCACCACGGGTCGCACGAGATGAGTTGATGTCGATAGCTGTCAATGCTTCGGTTACATC
AATCACAATAGAACCGCCTGACGGCAAACGCACTTCACGTTGGAATGCTGATTCGATTTG
GGATTCGATTTGATAGTGACTGAACAACGGTACTTCACCTTCATACAGGCGAACACGGTT
GATAAAATCAGGACGCACAAGGCGGATATGATTTTTTGCTTTCTCAAATACCTTACGATT
ATCGATCAAAATCTCACCAATATCACGACGAAGATAATCACGGATTGCACGCACAATCAC
ATCACTTTCTTGATGAATTAAGAACGGTGCAGGGCGAGATTCTGCCGCTTTTTTGATTGC
CTCCCAGTGATGTAATAAAACTTTTAAGTCCCATTGTAGCTCTTCAGGGGATTTACCCAC
CCCAGCAGTACGCACAATTAAACCCACATCTTCAGGTACATCTAAGCAATCTAACGCTTC
TTTCAGCTCTAAACGCTCGTCCCCTTCAATACGACGAGAAATACCGCCAGCACGAGGGTT
ATTTGGCATTAAAACAAGATAGCTACCAGCCAAAGAGATAAAGGTCGTTAAAGCCGCCCC
TTTATTACCACGCTCTTCCTTGCTGACTTGAACAATAACTTCCGCCCCTTCTTGAATAAT
ATCTTTTATGTTTGGGCGACCTTGGAATACATAACCTTGAGGGAAGTATTCACGAGAAAT
CTCTTTTAACGGAAGGAAACCGTGACGCTCTGCACCGTAATCAACGAATGCTGCTTCAAG
ACTGGGTTCAACACGGGTAATTTTACCTTTGTAGATATTCGCTTTCTTTTGTTCGTGTCC
TGGGCTTTCAATATCCAAGTCGAACAGTCGTTGCCCATCAACAAGGGCAACACGCAACTC
TTCTTTTTGAGTTGCATTGATTAACATTCTTTTCATTGTGTTTTCTCATTTTATTTTTGT
TAGTGCTATTCATAGGGTTCGGGTTTGTATTTTTGCTAATCTGTCAATCTCCCGACTGTC
TAAGGACAAACTGACGTGAACCCTATGATCTAAGGTGATCTGTTTTATGTCTTACACTCA
AAATCTGACCGCATAATCAATCACGATATTTGCATTTTTAACCGTTGCAAGCGGTACTTT
TGTCTGATTTTCTACAATTTTATTCAGTAAAATTCAATAGACAGAAAAAGCGAGTCATTA
TGGCATTTTAAGAGAAAAATAGAAAGGCAAAAGTAAATAACGTACCATAAATAACATTGA
[truncated: 1,850,933 more chars]
