# Supplementary material for: Whole-genome sequence analyses of Glaesserella parasuis isolates reveals extensive genomic variation and diverse antibiotic resistance determinants
Source: PeerJ. 2020 Jun 22;8:e9293. doi: 10.7717/peerj.9293 (PMC7316082; doi:10.7717/peerj.9293)
Supplement: Supplemental Information 7 [file peerj-08-9293-s015.fasta]

>H46 Scaffold1
CGTAAATTAGTCACTATTGCACAGGCTGTTTTGCAAAAACAGACAGCATTTAATTTAGAC
ACATTTATGAAATAAAATTTGTTGTGTCTTATGGTATCTACAAATTATTTTGTGCAATAG
ATTAAATTCCAACTACCCCAAAAACTTCCTCGCCCACTCTTGATCCGAAAAGTGATATTT
CTTCGTGCCGATAATTTGGTAATCTTCGTGTCCTTTACCAGCAATCAAAATCACATCCTT
TGGCTCGGCTTGGGCGATTGCTTGTTCAATCGCATATTGACGGATATGCATAGACTGCAC
CGCTTTTGGCTTGCGGAAACCTTTCATAATATCGTTAAAAATCACATCAGGATCTTCAGT
GCGTGGATTGTCATCAGTTACAATCACTCTGTCCGCTAACTGTTCGGCAATGCGTGCCAT
TAATGGGCGTTTACCTGTATCACGGTCGCCACCGCAACCAAACACACACCATAACTCGCC
TTCACAATGTAAACGTGCGGCATCTAAGGCTTTTTCTAAGGCATCAGGGGTATGGGCATA
ATCAACAATCACCATCGGGCTTTCTTCCGCATTTTCTTTGCTGATTAAACACTCCATACG
TCCGCATACACCGTTTAACAGCGGTGCGGTTTCGACTAATTTTTGCAAATCGTAGCCCAA
CGCCAATAAACCAGCGAAAGCGGTTAATAAGTTGCTGGCATTAAACGCTCCGATTAAACG
GCTTTTTAGTTCGCCGTTGCCCCAGCTACTTTCAAATTCAATAGTTGCACCCTGTAGGGT
AAATTGTACCGCTTTAGCTTTAATCCAACGAGTTTGTTGTGGTTGGAACTGGCTATCGGT
GCTAACGGCGACAGCTTCAGGCAATTTTGCCAACCATTCACGCCCGATTTCATCATCAGC
GTTGATCACTTGTTGTTTTGATGAAAGCTCGCCAAATAAGCGGAACTTCGCTTGGGCGTA
CTCTTCCATTGTGTTGTGATAATCAAGGTGATCACGGCTTAAGTTAGTGAAAATCGCCAA
GTCAAAGTCTAGCGCTTCGGCACGATATTGAGCCAAACCGTGAGAAGAGACTTCCATTGC
ACAGAAATCCGCCCCTAATTCAACAAAGTTCTCCAGATTGCATTGAATTTCAACGGCAGA
ACCTGTGGTATTTACCGCTTCTTGCACTTGCCCATATAGTCCGTTGCCAATAGTTCCCAT
CACCGCAGATTTACCGCCAAGCAAGTTTCGCCATTGCGCAAAAAGCTGTGCCGTAGTGGT
TTTGCCGTTAGTGCCTGTAATACCCACAAGGGTTAATTTTTCTGATGGATTGCCATAGAA
GGCACCAGCAATCGCCGAAAGTTGTTTCGGTAAATTTGGTACTTCCAGTACACAAGCGGT
CGAATTTGCAAATTTTTCTGCAAATCTCACCGCTTGAACGTCATCGTCCGCTTCAGCTAA
AACTAAAGAAGCACCTTGTTCAATCGCTTTTTCAATAAATTGACGACCATCGACTTGATG
TCCTTTTAAGGCAACAAATAGATCGCCTTTTTCAACCTGACGGCTGTCCAAGGTCATTTT
GTTTAATTCTTTTAATTCGCCCCAATGGTTAAGTTCAGGGAAAAAGGAAAGTAAAGGGTT
CATTATTGCCTCTTAGTTTGTCGAATTTGTTTTCATCTCTCTCACTGCACTTTTTGTATC
TTCAGTAAGATTATCTGGTTTAATGTTTCTTGCTTTTAAAGTATGTCCCATAATGCTTGA
GAACAGTGGGGCAGATACCGCACCGCCGTAATAATTGCCAGCTTTAGGTTCGTTGATCAA
CACCACTAGTGCAAAGCGTGGATTACTTGCAGGCGCAATACCTGCAGTGTAGGCAAAATA
TTTTTTAACGTATTGCCCTTTTTCTAACTTACGGGCTGTACCTGTTTTTACCGCCACACG
GTAGCCATCAACCATTGCTCGTTGTCCGCCTTCGCCTTTTTGCGCAACGCTTTCCATCAT
CTTCACGACATCGCGTGTTATCTTTTCCGGTAATACTCGATCGCCTAACACAGGCGGATC
GACTTTTGTAATAGAAAGAGGGCGATAAACCCCAAAGCTCCCTAAAGTTGCATAAGCGCG
AGCTAATTGCAATGGTGTTACATTTAAACCATAACCATACGCCATTGTCGCACGTTCAAT
ATCCGCCCAACGTTTACGATCGCCGTTTGTACCACGTTGTTCACCAAGCCCTAAGCCTGT
ATCTTTACCAAAACCGACCTTGCTATAAGTTTCGACTAATGCGGTTGATGGCATTCTTAA
CGCTAAACGGCTTACACCTATGTTACTGGATTTTTGTAAGATCCCTGTAAGTGTCAAACT
CTCTCTTGGCGCTACGTCTTTAATTGTATGCCCATTAACGACAAAAGGTCTTGTACTAAT
GACTTCACTTGGATAAGTCACTTTATTTTGTAGCGCTGTCAATACCACGAGTGGTTTTAC
TGTTGAACCTGGTTCAAAAGTATCGGTAATCACTCGGTTACGCGCTAATTCTGATTTGAA
TTCTGCACGGTTATTTGGGTTAAAAGATGGTGCATTTGCCATCGCTAACACTTCACCCGT
TTGAATATCCACTAAAACAGCTGTTCCTGATTCTGCCTTATTTTCAATTACCGCTTTTTT
GATTTCACGGTAAACCATGGATTGCAATTCTTCATCAATGCTCAACATCACATCTTGCGG
ATCATATTTTTTCTCATCACGAATATGTTCAATCACATTACCACGAGCATCTTTACGGAT
AACCTGTTTACCGTTTTTACCAACCAACAAGCTATCAAAGCTACGTTCTATTCCTTCCGA
GCCTTGTTTATCATCAACATCGGTAAAGCCGATTAATTGGGAAATTTCTTCTGCAAGAGG
ATAAAAACGGCGAGTTTCTGCTTTTAATACAAGCCCATCAATTTTTAATGCTCGAGCATA
ATCTCCTATCACATCTGATTCGTGACGAGAAATATATAAAAAACGTTGATTTGCTGAAGC
ATAAAGTTTATCCATCATTACGCTGTATTTCATATCTAATGCTTTGGCTAACTCTTGCAT
TTTTTGGCGTTCAAGCTGAGCATACTCATTTTCCAAATGTAAAAACATAGAATTTGGATT
ATTGCGTATGCGTTGAATTAATACGTTGTAATCTAATGCAGTTGCACGAGCGAGTAATGT
CCAATAATCCTCATTTTTATTGTTTAAAATCGCTCTAGGATCATATTTATTTTCTTTATT
CTGTGGTTTTTCTTTAATAAAACGATTCACACTAGCTTCAATTTTACTGGCTGAAGCCTC
CATTTCCATAGCCAAAACTCGCCATAACGATTTATTACGACGAAGTTTAGTATCAAAATA
TTCTTTAGGATCAATCGTAATTGAATACATCGGCACACTAATTGAAAGCACTCGCCCATT
TCTATCTAAAATTTTCCCCCTTGTAAAAGGAAGCTCTTTTGTCCGTAAAGAGCGATCATT
TGCTTCTTTGATTAAACGTTCTGAATCAGTGACTTGTAAGAAAAAACTTTGACCGATCAA
GGCACAGGCCATTACACCGATAAACAGATAAACAAATCCAAATCGGGCAGGCAAAAAACT
AGGCTGGGGTGAAATATCTACCTCTTTTAATTCATCTCCCATCGTATTTTTATTTTTAGG
GTTATATTTCACTGATTTTTTCATTTTTATTCCACTAAAATGATTTCTTGTTCTTTTTTA
ACTGGTTGTAATCCAAATTTTTCAGCAACAGCTTCGACTAAAAACTTCTGACTTTTTGAA
TTTTCTTCTAATTGCAAATGAACATACTGATTTTCAAGCTTCTGTTTTACTTGCAATAAT
TTTCCCTGCTCTGCTGTTAATAAACGTGTTTGGTGCGTAATCCAAATCGTTGCAACAGCA
CTAATCACCACCCCAACAAGTAGCAATAACGCCACTTTATTATGGCTAGTTAAATCGTCT
AAAATCACTTGACGTAAAGGATAGCGTTCACTCGACATTATCTTTTCTCCGCAACTCTTA
ACACCGCACTGCGTGAGCGTGGATTGGCTTCAATCTCCGCTTCACTTGGCATAATCGCTT
TGCCGACGGTTTTTAAAGGAATATTCTTATTTAACTCACTTTCTAAAATCGGCAGACCTT
TCGGCACCGTCTCGCCTTTGCTCTGCTTACGCATAAACTGCTTCACCATTCTGTCTTCTA
GAGAATGGAAGCTGATAATAGACAAACGCCCTTCAGGGGCGAGTACAGTTAGGGCTGAAT
TTAATGCCTTTTCTAATTCATCTAACTCACTATTAATGTAAATACGGATTGCCTGAAAAG
AGCGAGTTGCTGGGTGTTTATGTTTATCTTTAAAGGGCACGGCATCTGCAATAATTTGAG
CGAGTTGCAAGGTACGCGAAATTTTTTCACTTGCAGATTTATTGTAAGAAACGACCGCTT
GTGCAATGCGTTTGGCAAAACGCTCTTCGCCAAACTCTTTTAACACCCAAGCGAGATCAT
CAACAGACACCTGTGCTAACCACTCCATTGCTGACAAGCCTTTGGTGGTATCCATTCGCA
TATCTAATGGTCCATCACGCATAAAACTAAAACCACGTTCTGCTTCGTCAAGTTGTGGGG
AAGATACGCCAAGATCGAGTAAGATACCGTCAATTTTGCCGACTAAATTAAGTTCGTCAC
AAATATCAGGAATGGATGAAAAAGCACTGTGAACAATTTGAAAACGGGGATCAGTGATCG
TGTTCGCTTCTGCAATCGCACGCGGATCACGATCAATCGCAATCAATCTACCCTGTTCAC
CCAATTTGCTTAAAATAAGACGTGAATGCCCACCACGCCCAAAAGTACCATCGACATAGA
TACCGTTGGGTTTAATGGCTAAACCATCAACTGCTTCGTGTAATAACACCGTAATATGTT
TGGGTGAGTCACTCATTTTGATTATCCGTTATTGTTATAAAGAAAGGTTCTTTAATGCCT
CACAATGAAGCATTTCTTCTGAGCTACCAATTGCAAGATCTTCGCTAATCTGTTTCTGCC
ATTGTTGATCTTGCCAAATTTCAAATTTATTTAACTGCCCAACCAACATAATCTGCTGTT
CTAATTGAGCGTGTTGACGCAAAGTCGGGCTAAGTAAAATCCGTCCAGCAGAATCCATTT
CACATTCTGTCGCAAAACCTTGCATAACCCGTTGAATACGACGCTGTGCAGGATCGAAGT
TAGACAGAGCGAGCAATTTTTGCTCGACAATTTCCCATTCGTGCAACGGATACAGTAATA
AACAAGGCTGGCGAATATCTACGGTACAAACAAATGCTCCGTGGTGACGCTCCAAAAGCT
CGGCACGATAACGGGTCGGAATAGCGATCCGCCCTTTGCTATCAATACTGATTGAAGTTG
CTCCACGAAACATTTTTTTTGCTCACTTAACCTTAGAGATTCGGAAATTTAGAAAAAGTT
CCACAAAACACCACTTTTTCCCACTTTAATTGGAGAATTTTATAGTTTTCGTAGATTAGG
GGCAAGAAATTTGTCAGAAAAATACGAATATATTTAATTATAAATAGAATTCATTACCCG
CAGCAAAAACAACAATCTACTTTACATTGCCTCAAAATCAAGCAAACGAAAACATTTGTA
ATTGTTGTAAAACACAGTACATTTACTTGTAAACGTTTTTACAATAGGAGAGCTTTTTAA
GCTTATTTACATAAAAAACAGAGTTCGGTGGAATCATCAATTTAGACAAAGTTCGTTCTG
ACAAAGTATATAGCTTAAATTTAACGCTATGGAAGCGCAATTGGTATTGGTTAGAAGTAA
CACCTAGGGCTACAATTTACCTATCGTAAGCAAAATAGTAATTTGCCAACGCTCTATTCC
TGTACGGATAAAAACGTCAATATCTTAGTTGAAAGCCAGTTTTAAATTGTAGGGATAGGG
ACTATCCGCTTCGATCTCTATTTCCTTGCCTTTGACCAATCTAACGAGGAAACAAGCGAA
AATCCCCTCTTACATAACTTTTCTTAAAATTAGCTGTTGTGCAGCTGCTACACAACACCA
GATAAAATCTTATTTAAAACAAATTGATCTCGTCGCCCTATTCCTTTATTCCCTAACTTT
CTCTATAATCCTAATCCTCTTATGTTCTTTAAAATCTGGTGGAATTATGAACCCAATGTT
AAATATCGCTATTCGTGCAGCACGAAAAGCAGGCAATATTATTGCTAAAGGCTATGAGCA
AGCGCCTCAAGACACTCAAGTTGCTCAAAAAGGCACAAATGACTATGTTACCGAAATTGA
TAAAGCAGCAGAAGCAGCCATTATTGAAGTGATCCGTAAATCGTATCCTGATCATGCTAT
TGTTGGCGAAGAATCAGGCGTTTTAGCTGGCACAAATAACGATGTACAATGGGTGATTGA
TCCATTAGATGGCACAACAAACTTTGTTAAACGCTTGCCACATTTTGCGGTGTCGATTGC
TATTCGTGTGAATGGTCGTACTGAGGTAGGTGTTGTATATGATCCTATTCGTAACGAATT
ATTTACCGCTGTGCGTGGCGAAGGTACAAAATTAAATGAATTCCGCCTTCGCATTAGTAA
TGAACATCGTGATTTACAAGGCATAGTGTTAGCAACAGGTTTCCCGTTTAAAGTCGCAAA
ACATCGTACTGCTCACTTAAATATGATTGAAGCCTTGATGAACAATGGCGTAGCAGATTT
CCGCCGTACTGGTTCTGCAGCATTAGATTTAGCTTATGTGGCTGCTGGTCGTGTTGATGG
TTACTTTGAAATCGGATTAAAACCGTGGGATTGTGCTGCAGGCGATTTAATTGCTCGTGA
AGCAGGTGCGTTAGTGACCAACTTTGTTGGTGGTACAGATTACTTAAAATCAGGTAATGT
AGTGGCAGGTAGCGGTCGTGTTTTAAAAGAAATTTTAAACAGTATTCAACCGACCTTAAC
TGAAGAACTCAAAGCCTAATAATAGATTTTTTTGATGGGCAGTTGCCCACCCAACGATTA
AAGATAAGCTTATGCAAAAGACCTATCCATTGCTCAGTCAAATCAACTCACCTGATGATT
TGCGTTTATTACCAAAAGATAAACTTCAACCTCTTTGTGATGAACTGCGTGCCTATTTGT
TAGAGTCCGTCAGTCAAACAAGCGGTCACTTAGCCTCTGGATTAGGCGTGGTCGAATTGA
CCGTTGCCTTGCATTATGTTTATCAGACCCCATTCGATCAACTTATCTGGGACGTAGGAC
ACCAAGCCTATCCACATAAAATTTTAACGGGTCGCCGTGACCAAATGCATACTATTCGTC
AAAAAGACGGCTTACACCCATTCCCTTGGCGTGAAGAAAGTCCTTTTGATGTATTGAGCG
TTGGACACTCTTCTACCTCTATTAGTGCTGGTTTAGGCATTGCCGTTGCCGCAGAAAAAG
AGAACGCAGGGCGTAAAACGGTCTGTGTGATTGGTGATGGCGCAATCACTGCAGGTATGG
CATTTGAAGCGATTAACCACGCAGGTTCAATTCATACCAATATGCTGGTTATCTTAAATG
ACAACGAAATGTCCATCTCAGAAAATGTGGGAGCATTAAATAATCACTTAGCTCGCCTTT
TCACTGGTTCGCTTTATGGTACTTTACGTGAAGGGGGCAAAAAACTGCTCTCAGGCATTC
CGTCGATCAAAGAGTTTGTGCGAAAAACAGAAGAACACGTTAAGGGCTTTGTTTCGCCTG
TTGGCACAATGTTTGAAACCCTTGGCTTTAACTATATCGGCCCGATTGATGGGCATGATA
TTGAAGAGTTAGTATCTACATTAAAGAACATGCGTAATATGTCAGGACCACAGTTCTTAC
ATATTAAAACCAAAAAAGGCAAAGGCTATACCCCAGCGGAACAGGACCCTATCGGTTTCC
ACGGTGTGCCGAAATTTGACCACACAAGCGGTAAGTTACCACAAACCAAATCCGTACCGA
CCTATTCCAACATTTTTGGCGACTGGCTTTGCGAAATGGCAGAGCGTGATCCGAAAATTA
TCGGCATTACTCCTGCGATGCGTGAAGGATCGGGAATGGTTGAGTTTTCTAAACGCTTCC
CACAACAATATTTTGATGTAGCGATTGCCGAACAGCACGCCGTGACCTTTGGGGCAGGGC
TTGCGATTGCAGGTTACAAGCCTGTGGTGGCGATTTACTCTAGCTTCCTACAACGTGCTT
ATGACCAACTTATTCACGATGTGGCTATTCAAAACTTACCTGTCATTTTTGCAATTGACC
GTGCTGGTATTGTGGGAGCAGACGGGCAGACCCATCAAGGCGCATTTGATTTAAGTTTTA
TGCGTTGTGTCCCAAATATGACGATAATGTGTCCAAGTGATGAAAATGAAATGCGTCAAA
TGCTTTACACTGCTTACACAATGAACAGCCCTGTTGCCGTGCGTTATCCGCGTGGCAATG
CACAAGGCGTTGAGCTTCAACCGATGCAAGCTCTTGAAATCGGCAAAGGCAAAGTGTTAA
AACAGGGGGAAAAGGTCGCTATTCTCAATTTCGGGGCATTATTAAACGAGGCCAAACAAG
TGGCAGAAACCCACAATTACACGCTGGTTGATATGCGTTTTGCAAAACCGCTAGATGAAG
CCTTGATTGCTGAGCTTGCAGACCGCCACGAATTATTAGTCACCCTTGAAGAAAATGCCC
TTCAAGGTGGGGCTGGCAGTGCGGTAAATGAATACTTGCAACATATCGGCAAAATCAAAC
CGCTATTGATGTTGGGTATCCCTGATTTCTTTATCCCACAAGCTACACAAGCGGAGTCTT
ATGCGGATTTAGGGTTAGATGCGAAAGGGATTGAGCAGAAGATTCTATCTATGAGATGAG
TTAATTTCCAAATCTCATTAAAAAGCTAAGATACTAAACCTAAGTTGCCCATTCTTAGGC
ATAGTAGACAAATGGGCACAGTAGACAAAATAGTTGCTAATGTTTATTTTTTCTAAATAT
TAGCAGCAAATTTGTCTATTATCCCCATTCTTATGCCATAAATCTATCTTCCACAATATC
ACTATTAGGAGATATTACTTCAACTGCTCTTCAATAATCCCACCACCCAAACAGACTTCG
CCTTGATAAAATACGGCGGATTGTCCTGGGGTAACAGCAATTTGTGGCTCATCAAAGATC
ACTCGAATGGTTTCGTCATCAAGCGGTTGGATTTCACATAAAATATCCGCTTGGCGGTAG
CGTGTTTTTACTGTGCAACGTAGTTTTTCACGGATCGGTTGACGATCTACCCAGTGAAGT
TGGCTTGCAATCAGACCGCTTGAAAGCAACGCGGAATTATCCTGATCTTGAGCGACAATT
AGCACATTATTCACCAGATCTTTTTCCACTACATACCACGCATTTTCACTCGCCCCTTTG
ACACCACCAATACCTAAACCTTTGCGTTGTCCTAAGGTGTGGTACATTAAGCCATCGTGA
CGACCAATCACTTGCCCATCGACGGTTTTAATCTCCCCAGCTTGTGCAGGTAAATAACGA
GCAAGGAAATCTTTGAATTTACGTTCACCGATAAAACAGATACCTGTCGAATCTTTTTTC
TTCGCCGTCGCTAAACCTAAGTCTTCTGCAATGGCTCGCACAATCGGTTTTTCAATATTC
CCCACAGGGAAAAGACTTTGTGCGACTTGTTGCTCACTTAGGGTGTAGAGAAAATAACTT
TGATCTTTGTTACTATCAAGTCCACGCAATAATTTTGGCTGTTGTTCAAGCGGTGGACGA
CGGACATAATGCCCAGTGGCAATAAAATCCGCCCCTAAATCCTCTGCAGCATATTCTAAA
AAGGCTTTGAATTTGATCTCTTTGTTACACAAAATATCAGGATTTGGTGTACGTCCAGCT
TTATATTCTGCAAGGAAATGCTCAAACACATTATCCCAGTACTCTGCGGCAAAATTGATT
TTATGCAGTTTAATACCCAGCTTATCGCAAACGGCTTGTGCATCGGCTAAATCTGCCGCT
GCCGTGCAGTAATCCGTATCATCGTCTTCTTCCCAGTTCTTCATAAACAAGCCTTCCACT
TGGTAGCCTTGCTGTTGAAGAATAAAGGCAGAAACCGAAGAATCTACGCCTCCTGACATT
CCGCAGATCACTTTTTTCTTTGCATTTTCCGCTAATTGTTCATCGGTAAGTGCAGGAAAA
TGTTGTAGGTAAGTTTTTGATTTCATTATTGTTGTTCTGTCCGTTGATAAAATTGCTGTC
CCACTCTGTCGATATGCTGAATAAAATTTTCGTAAGCCAGTTCGTGATAAATTGAAAGAT
CAAACAGATAAGGTAGGCTAGAGTCTTCTAAATCTAACCTGATTTTACCCAATATGCTCT
GATTAAGATTTGGTCCTTTAAAAGTTAAGTCAATATCAGAAGCTATCCGATAATTGCCCT
TTGCTCGAGAACCATAAATAATCGCCTGCTCAATTTCGGGGTATTTCTTGAGAATATCAG
TAATTACCCTAATAGATTGTTCATTTAATCCAAACTTTTCTGCCATAATTCCATCATTCT
CTTTTCTAATGCAAGGAAAAGGGGAAGATAAATGTGAACAATTTTTTCAAATTCTTTCAA
CAAAATTTGAGCATCATAAGTATGAACTGTCATATTACGGCTATTCAACATTTCCATCCA
ATGATGCCCCTCAAAAATAAGCTCATATTGAAAGGCTATTCGAGTTACGTTTCTAGGTCC
ATTTGCATCTAAAAGACCTTGATATTTCAAATAGTCTTGCATTACTTTCCAAGCAAGTTC
GTGAGCGATTTCAAAACTTTGAATAATCCCTTTTTTGATAATATCAAGATCAGTATCTGC
ATACTTTTCTACATCATCTTTTAGATAAGCAACAGCCTGTTGATAATTTTCAAAACGCTG
TTTCCAGCGAATATCTTGTTGCTCCATTTTTCCTTCCTATTGATGAAAAAATTATTTTAC
TTCGTAAAACTGAGCCTCTTTCTTGGCAAATTTTTCTTCATATTCGGCTTTAGCAGCTTC
ATCGCCAGCTTCTAATTTTGCTTTTAAATTATCACAAGGCTCATCGCAGTCACAGACTTT
TTTCATTCCTAGTGCAGAAATACCGCCACAACTACCTTTAATTGTTTTACCTTTGATAAT
AAAGCCGATTGACATCATAAATACAATGGCTACAAAGAAAGCAAAGGTCAGTAAAATTGT
TTCCATTTTTTGTCCTATTATTTTTGATTAATTAATTTTTCAAAGGCACTCGACATTTTA
GTTTCATATCCGTCGCCTTTTTTGATAATTAAGAAAATTGCTAAATTTTCACGTTCTGCC
ACTTCCAGTGCTTTTTCTGCTCCTAACACATATAAGCCTGTTGAAAGTCCATCTGCAGTC
ATTGTGGTTGGTGCAAATACAGTAATTGAGGCTAAGTTATGGCTAATCGGACGTAACGCT
TTTGGATCGATAATGTGAGATAGGCGATTACCCTGTTCATCTTCAAAATAGTTGCGGTAA
TTACCCGAAGTCGCCATACCTAAATTATGCAATGGCACAACAATTTGACTTGATGTTCCT
TGAGCAAATTCAGGTTTTTCAACTGCAATACGCCACGGTTGCCCTTTTAAATTTAGCCCT
TTTCCGCGTAATTCACCGCCGATCTCAACAAGGTAATGTTGTACCCCTAATTGCTCAAGG
TAATCCGCTAATTTATCTACGCCAAATCCTTTGGCAATTGCTGAAAGATCGAGATAAAGC
TCTGGTACTTTTTTTGTTAATGTGGCTTTTGTAGCATTATCATCTAAGACTAATTTTTCA
ATACCAACCCAAGTGGCACGTTCTGCAATTTGTTCTTCCGTTGGTGCTTTATTTAGGCGT
TTATCTGGTCCAAATCCCCATAAATTAACGAAAGGCCCAACGGTCACATCTAACGCACCT
TCTGTCACTTTATTTAGACGTACCGCTTCTTTGACCACTTTGGCAAAATCAGAGGCAATT
TCAAACGGTTTATCTGCCTCTTTCATTTGATTAAATTGGCTAATTTGAGAGTCTTTTTGA
TAGGTGGACATCTCGTTATTTACCATTTTTAACAACGTATCCATTTGACGTTGAACTTCT
TCTGGTTTAGGTAAATTTGTTAAGCTACCATCATCAATATATTTGATATGGTAGGTTGTT
CCCATTGTTTTACCTTCAAAGGCAATTTGTTGGGGTTCTTTATTACAAGCAGAAAGCATT
ACAGCGAAAAATGCCGAAATTGCCCACATTAGTAACGTTTTGATTTTCATACATCCTCCC
AAAACGAATAATTAAATTAATAATGGAAAATAGACAAGGGCGATTTCCTTATCTATTTTC
CATTATTGGATTGTTAATACCCTACATAGAATTATAGCATAATCTATTAGATTCAGTATG
TGGAAAATGCTCCATTTGTAAAACACAATAGATTTTTATGATATAAAATTTACTATTTAG
CAGTTTTATTCACCAAAATTTTTCGGTAAAATTTTTAACATTTCAGTCCAAATTTCTGCA
CTACGCTGACGACTCATTGCTAAACATTCTACCGCTTTTTCATAATCATTAGTTTCACAA
GCGCTTCGAAGTGCTTGATAAAATGCAAAACTTAATTGACGAGAGCTAGGATTGGAGAAA
AATAAAGATGCCGTTTTTAAATAGAGATCTTTAAAACTATTTAAAATCAACCCATAAACA
GGCTTATTGGCAATAAAGGTAAATTCCCGATATAGCTTATAGTCAAATTCAGCATAAGCT
TGTGCCGTGTCTTGAAGCGATTCAAGATCTTTTAAAAGTGACGAAGAAGCTAAATGATCA
GCTTTAATTGCCTTGGGAATAAAGTATTCCCCCATTCTAGTACGCAACGAAACAACATTT
GAAATAATCGTAGGTGTGATAGACTCATCTAAATGAATTAATGTACTAATGATGTTTGGA
CCCGCTGTTTCCCAAATATTATTTACTTTGGTTGGTTTACCGTGTTGGATACTCAACCAA
CCATCACGCGCAAGACGCTGTAAAACTTCTCTTAACGTTGTACGCGTAACACCAATAATA
TCTGCAAGTTCACGCTCTGCAGGTAAATCTGAACCAGCAGGAAAGCGGTTACTCCAAATA
CTTTTGATTAAATATTCTTCAGCAAGGGCTGCTGGGCTTTGGGCTCTTAAAATGTCTGAT
TGATTCATTGATTTATCTCAAAAAATGAAGAAATACTTCAAATAAATAATAAAAAGTGTG
ATGTACTTATCAAAAATGATATTGCCTTCCATATAATGGCTCTTGGGCTATTATCGTTTA
ATCTAAACTAGATTACAATCCACAATCATTTTTACTTTTTTAGTTAAATCTATGAATAAT
CTTGACGCTTTTTATAAAAATTTTCTCGGTAACGCACCAGAATGGTATAAGGCTTGTATT
ATTGCCTTCTTAATTACCAATCCATTGCTCTATTTTTTCATTAGTCCATTTGTCGCTGGT
TGGGCATTAGTGGCTGAATTTATTTTTACGTTAGCAATGGCATTAAAATGTTATCCTCTA
CAACCAGGTGGTTTACTTGCCATTGAAGCTATCGTTATTGGAATGACGAGTGCTGAACAT
ATCAAAAAAGAAATCCTCGCTAACTTTGAAGTTGTCTTACTGTTGATCTTTATGGTGGCA
GGTATTTACTTTATGAAACGCTTGTTACTTTATGCATTCACTAAGCTACTGATTTCTATC
CATTCTAAAAAAATGCTTGCACTCACTTTCTGTTTAAGTGCGGCATTCTTATCTGCATTC
CTCGATGCTTTAACGGTAATTGCGGTGATTATTAGTGTTGGAATGGGATTCTATAAAGTT
TACCATAAGGTCGCATCAGGTGGGCTTTTGGACGATGATGAGTCCGATGATGCTTCAAAT
GATAAATTAATTACAAACAAACAAATTTTAGAACAATTTCGTGGTTTCTTGCGTAGCTTA
TTAATGCACGCTGGAGTAGGTAGTGCGTTAGGTGGTGTGATGACAATGGTCGGTGAACCG
CAAAATTTAATTATTGCTGCTCAAGCTGATTGGGGATTTGGGGAGTTTTTCTTACGGGTA
GCTCCAATTAGTATCATTGTGCTTGTATCAGGTATTGCAACCTGTTATCTCGTAGAAAAA
TACAAACTTTTTGGTTATGGTGACCGCTTGCCGCGTAAAGTTTGGGTGGTATTAGCCCAT
TATAACTTGCGTAAAGAACAAGAGATGACAAAACGAGACCGAATGAAATTGGTTATTCAA
GCCATAGCTGGTGTTTGGTTAGTCATTGCGTTGGCATTGCATTTAGCGGAAGTAGGATTA
ATCGGTCTCTCTGTTATTATTTTCTGTACAGCTTTCTGTGGTATCACTGATGAACACGCC
TTAGGACGTTCTTTCCAAGAGTCGCTACCATTTACCGCATTGCTTGTGGCTTTCTTCTCT
ATCGTTGCCGTGATTGTAGATTTGAAACTCTTTGATCCAATTATTCAATTTGTTCTGTCC
GCTGAACCAAGCTCACAATTGGCGCTGTTCTATACATTTAATGGATTGCTTTCAATGATT
TTGGATAACGTTTTCGTTGGAACCGTTTACATTAACGAAGCAAAAGCGGCTTTCCAAGCT
GGCATTATTAGTAGGGAACAATTTGACCTGATTGCTGTCGCAATTAACACAGGAACCAAT
TTACAATCAGTTGCTACTCCAAATGGACAAGCTGCATTTTTATTCTTATTGACTTCTGCT
ATTGCACCATTAATTCGTTTATCCTATGGACGAATGGTCTATATGGCATTACCATATACC
GTAGTTTTATCAGGAGTAGGGTTCTTTGCATTAGAATTTTTACTGCCACAATTAACAAAA
TTAATGACGGAGTGGGGCTGGTTAATCACTCGTTAAAAATAAAGGGAACCGTATGCTAAC
TTATTTTAAAGAGCTATCAATAAGCCGTAGTGCTTGGCTACTTCTCACTGCAAGCTGTAC
AGCACTAGAAGCTACTGCGCTCTATTTTCAACACGGAATGGGACTAAACCCTTGCGTGAT
GTGTATTTATGAACGATTAGCTCTATTGGCAATTTTAATTGCGGGGATTATCGGCTTTTT
AGCCCCCCGCAAAACGCTCGTACGTTGGCTTGCATTATTACTTGGTTTATTTGGCTCAAT
AAAAGGTTTAAGCCTTGCAATTAAGCATACGGATTATCAGCTCAATCCTGCTCCGTGGAA
CCAATGCTCACCTTTTGTGGATTTCCCTGAAACATTGCCATTGAATAAGTGGTTCCCTGA
TCTCTTTGAAGCTACAGGTAAAGGCGATTGTGGAAAAGTGGTCTGGCAATTTTTAGATCT
CTCTATGCCACAATGGTTAATTGCGATTTTTTCGGCATATTTGGCTGTTTTTATTGTGAT
TATATTAAGCCAATTTAAACGTAGTCACTCATCTCGTAATCTATTTCGCTAAGAGGTTAT
ATGAACAATGAAAACAAAGGCTTTTTCCGAAACTTATTAGACAAATACAATGAACTTTGT
AAAGATCTTGGCGTTGACCAAGGTGCTTGTCGAGGCTGTGTACCCGTTGTAAAATTTGAT
CCCGAACAAGATGATAAATCTGGAGAAAAAACAAAAGATGTTTAAATTATCTTAAATGGG
ATAGAGAAAAATCTATCCCATTTATCCGTTCTAAACATGTCATACTATGATGTCCCCCCC
CCATTCATTTCTAAAAGAATGATTTAACTCTCGCAATTTTATTCATAATCTCTATACTAT
TTGAAAATTTTTATTTGGAGTCTTCATGTCATCTACTCAACAATTCCAAATGCTGTTTGA
ACAGTCGTTGAAAAACTACTGTGAAGAGCGTTTTTTAAAACCTGAACAACTTTCTACACA
ACAATGGTATCAATTCATTGCCGAAGTCAGCCAACAGGCGATTTTGCAAAATTTTCCTAA
AAACGCACCGCTTGTAAACACTCGCAAAGTAAACTATCTCTCAATGGAGTTCTTAATCGG
ACGTTTACTGGGTAACAACTTAATGAGTCTGAGCGTTTATCAATATGTCCATTTAGCCCT
TGCTCAATATGGTAAAAATTTAGTCGATATTCTCGAAGAAGAACGTGATCCATCGTTAGG
TAACGGCGGTTTAGGTCGTTTGGCTGCCTGTTATTTAGATTCAATGGCAAGCCTTGCTCA
GCCAGCAGTGGGATACGGATTACACTATCAATACGGCTTATTCAAACAGAGCTTTGGCTG
GGCAGGTGAACAGCGTGAAGAAGGTGATGCGTGGAGCCGTGATTTCTACTCTCAACAATA
TCATCGCCCAGATTTTCGCCAAACCGTTGGTTTTGGTGGCGAAGTATGGCATCGTGACGG
TGATAAATATGAATGGAAACCAGCGTGGACAATTTATGGTGAAGCCTTTGATTTACCCGT
AGTGGGTTATAAAGGGGTTCAACAGCCGTTACGTTTATGGCAAGGTTATAGCGAAACGTC
CTTCGATCTTGCTCAATTTAACGACGGCGACTATCTTGAGTCTGAAAGCAAAGTGGTTGA
TGCGTCAAAATTGACTAAAGTGTTATATCCAAACGACAATCATCAAGAAGGTAAAGAGTT
GCGTTTAATGCAACAATATTTCCACTGTGCTTGCTCTGTTGCCGATATTCTAAAAAATCA
CCTTGCACAAGGCAGAACCTTAGAGCAGTTGCCTGAATTTGAAGTGATCCAGTTAAACGA
TACGCACCCTGCGATTGCAATTCCTGAATTAATGCGTCTTTTGATTGACGAATACGGTTT
ATGTTGGGATCGAGCTTGGGCAATTTGTTCAAAAACATTTGCTTACACCAACCATACTTT
ATTGCCTGAAGCATTAGAGCAGTGGGATCAAAATCTCGTGGCGAAATTGTTGCCACGCCA
TTTAATCATCATTGATCGCATTAACCACGAGCTTTATCAACAAGTGAAAGCAGAATTTAG
CGAAGCAGAATTTGCAGATGCGTGGGACGAAACAGCGGTCTTAATGAACCACCGTGTGCG
TATGGCAAACCTTTGTGTTGTAGGATCTTTTGCTGTCAATGGTGTGGCACAAATTCACTC
AGATTTAGTGGTAAGCGATTTATTCCCAGCTTATAACCGCTTGTTTAAAGGTCGCTTCCA
TAATGTAACTAACGGTATTACCCCTCGTCGTTGGATCCGCCAAGCAAACCCATTACTAAG
TACGTTGTTAGATAAATATATCAAAGGTGACTGGACGAAAGATCTTGAATTGTTGGCTCA
AATTGAGAAATTTGCCAAAGATCCACAGTTCCAAGCAGATTACAATCACATCAAACAGCA
AAACAAACAGCTATTAGCGAAAGAAATTGAGCAATCACTTGGTTTAAAAGTGAATTGCAA
TGCGATTTTCGATGTTCAAATTAAACGTTTCCACGAATACAAACGCCAACATTTGAACCT
GTTGAATATCATCGCCACTTATCAAGAGCTTAAAGCGAACCCACAACAAGAGGTTGTACC
ACGCCTGTTTATCTTTGCAGGTAAAGCGGCACCAGGTTACTTTATGGCGAAACAAATTAT
TCAAGCCATCAACGCTGTGGCAAAAGTGATTAACAACGATCCTGATATGCAAGGTAAATT
ACAAGTAGCATTCTTACCAGACTACCGTGTAAGCCTTGCGGAGAAAATCATTCCTGCGGC
AGATGTTTCTGAGCAGATTTCTCTTGCGGGTAAAGAAGCGTCAGGTACGGGCAATATGAA
ATTAGCTCTCAATGGTGCAATTACGCTTGGCACATTAGACGGTGCAAACGTAGAAATTGC
AGAATTTGCAGGGGAAGAAAATGTCGTGATTTTCGGACATACCGTTGAATCTGTGCGTGA
ATTGCGTGCAAAAGGTTATGTGTCTAAAACGTACTATGAGCAAGATCCTGTATTAAAACG
AGCAATTGATGCATTAGCGGACGGCACATTCTCAGGTGGTAATAAAGATACCTTTGAACC
GTTAGTTTATGATCTGTTAAACAAAGATTATTTCTGTGTGTTAGCAGATTTTGCAAGCTA
CCGTGAAGCTCAAAAAGAAGTCGCAAAACGTTATCAAGATCAAACCGCTTGGGTTGAATC
TGCGATTCTTAATACGGCTCGTTTGGGTATGTTTAGCTCAGACCGTTCGATTCGTGATTA
TCAGACACGGATTTGGAAGAAATAGAGATATGGTAGCTAAAAATGATTTTTGGTATTCTT
AGCTACTATGTTCTCTATTACACTGTAAATATTGGTGCGAGCTAGACACTCGCACCAATT
AATTTAGATATTATTAGAATTTATAGGTTAAATTCGCAGTGACTTTACGTCCTTCGCCAA
AGAAGCAAGCGTAACTACAACCACTGATATATTTTTTATTCGCAACATTCGTTACGTTTA
CTCTTGTCTACCAATTCTCTGAAAGGCTATATTTCGCCATCAGATCCACTAGTGTTCTTG
CTGGAACGCGAATATTGGCATTATTGTAGCCATCCATTTCTGTTGGAGTTGTTCCAGTAT
AACGAGGCGCAATCCCTAATGTTAAGCCGTTAAGTACATTATCCTTAAATGCATAATTAA
CTAATGCAGAATAAGTATGGTTTGGTTGTAATGGAGTATCAATACGAGGTTTATCTAAGC
GATGGGATTGAGCAAATATATAACTATAAGCTAAAGAAGTAGATAACGATTCAGTAATAT
TTAAATCAGCTTGAATTTCTACACCACGATTTTTTTGCTTTTCAACCTGAGCCATTGTGG
TGACATCCCCACTACGAGCCGCGACAAGAGCATTTTTCTCTTTTAAGTCAAAATAAGCCA
CAGAAATCTGCCCATTGATAAATGATGGCAAATATTTAAAGCCAACTTCATATTGCTTAC
CTTCATAAGGCTTATAAATTGATGAACCGTTTGTAGCATTATCTAAACTACCTGAAAGAG
GCCTAAAAGATTCAGAATAGCTAAAATAAGGTGCTAACCCTAAATCTGTCATATACATTA
AACCCGCTGAATAGGTAGTATGATTAACTTTATTTTCTGATTTTGTTCCTCGAATATCGC
TGTGACCTTTAACAAAATCACGTCTTACGCCACCAGTTACAGTTAATTTTTCGTTTAAAC
GTAATTGATTTTGCAAGTACAAGCCTAGCTGGCGTTGTTTATCTTTATAAACTGGAACAT
CAGTCAAGGTAACTGGAGCGGTAACAAGTTGAGTAATATGATAGCTTGTAGCAGGCCAAG
GGAAATCATATACCCCATCAACCTTGCTGTGTTGATAATCAAAACCACCAGTTAGGGTAT
TTGAAATATTATCTGATTTCCATTCTTTGCTTAAACGGGTGTCAATAGTATGGGAATATG
TTTTACCATCAGCAAATAGGAAGCCTTTTTTAGCCATAGTATTACTTGCGCCACCTGTTG
TAGGATCCCATTCCATGCCGTAGTAATAGGTTACAAATTGCTCTTTATCTGTTTTGGCAA
AGCGGTAGTTTTGTGAGAAAGTTAAGTCATCGGTAAATTTATGAGTAAATTCATATCCAA
TAGCATATTGTTTATTACTTACATAGTTACCGTCGTGTTCTCCGTAGTTAGTTCGTGGAG
AAATATTATAGGCTTTGATTAACTTATATGGTGGGAAAAATGCTGTTGTTGGCGTGCCTA
CATCGCGATCAGCTCTTTTGCGGTTAAGTTAGTGGCTTGGGGAAGATGTTGCGGAAGATA
AGCGACACGTTTGGCAAACTCACGGTTTGACCAAGTGTCAAGCGGTTGGTTATCAAAAAG
AATTTCACCCGATGAAAGCGGTTGCTGTTTGGCAAGTAATTTGATTAACGTGGATTTGCC
CGAACCGTTATGCCCGATCAATCCATACACTTTTCCTTGTTCAAATTGCACCGAAATCGG
CTGTAACAACGTACGATTTGGAATGGCAAAACTTGCCTGTTTAACCACAAACATAAAAAT
CCGAGTGAAATGTAAATTTATAAAATAGATTTACTTATTTATCTTTTTATGAATATACTT
TTTAATTGTGTAGAGCTTAATGCACTTCGTCAAAACTTATTTTCAGAGCGTTTAAAACAT
TGCCGTAATTTGCTTACTTTTGTGGAAAAGCCTGAAAAGATCTCTAATGCAATGTTTTTC
CAACAATTTTATCATTCTGCACTGCCAAAGACTTTTTCAGCACTGTTAGCCGAACCCCAA
AAAGCTACTATTTCAATCTGGCAACGCTATTGGCTTAATGGTTTTATTATGCACTGGGTT
TGGTTGTTACATAAACACCAGTTACATCTTGTGTTGAGCGAGCAAGGTACAGCCTTGGAT
CTAACAACAAGCGGTAAGATCAAAGGATTTTTTATCAACTTAAGCTACACGCCAGTGCGA
CAGGTACGCAATCAAACCGATATTCTCCACGCTTACCAACAGTTAAAACAATTTCTTTCA
CCGATTTTTAACCGCTTAACTGCGGTCAGCCGTTTAAATGAAGCGGTATTTTGGCATAAC
TGTGCCAACTTGATTGAATTTAGCTTGAAAGAGCTGGAAGCGGAAGGCATTGATGTGAGT
GAAACCTACCGTCAAATTCTGCTTGAAAAGAAATGGACAGAATACGAATGGTCGCCTTTT
TATAACGCCGTTGAATATATTTCCTTCCCCGAATTGCCTTTTCCACAGCCCGTCCGCTTA
CGAAAAGTCTGTTGCCACGCCCACTTGGATAGCAAAAATGATTACTGTGGTAATTGCCCG
AAATTGAAAAAACTGCCGAAAGATGAGTTGAAAGAATGGGTGAGTAAGCTCTGCTAATCT
TCAAAATCAAATTACTTAATTCAACTTTTACCTTTAGTGTTTACACATTCACTAGATACT
ATCTATCATTCACAAGGCAAGATCTTAATTGCTAATCCACCTGTTGAAGTTTCGCGGTAT
TTCGCATTCATATCTTTCCCTGTTTCATACATCGTTTCGATCACTTTATCTAGGGTTACG
CGTGGTTGTGTCGTTCGGCGTAATGCCATTCGGCTTGCATTGATTGCTTTTACCGAAGCA
ATCGCATTGCGTTCAATACAATAAACATCGACTTGCAAGCGGTCAGTTTCTGCCAATTTT
TTGCAATCAATTAAATGATCAATAAATTCTTTACCCGCTTTCATCGGACCAAAGGTGTGG
GAACTTGAAGGCCCAATTCCCACTTTAAACATATCAAAGACACTAATCATAAACACACTC
AAACATAAGCCACTCAAGACATATTTTAGCGTAAGTTCTCTATAAGAGGAATGTTACCGA
TTTATGTATATCATTTTGGTTATAAGTTAGAGCCTTCAGTTATTTTAATTTTTTCACTAA
AAACGGTAGATTGAGCTGGAATTTTCAACTTAGGGAACTTATTATGCAATATTCAAAACT
CTTTCTCGGCTTGGGTTTTCTTTCTGCTTCATGTGCCGCGATTTCGGCACCGACAAATAC
ATTGGTCAACTGTATTGCGACAGCACCGATGAAACTTAGTCCGGCAATTACAAATGATGC
TAATGACTTCAATGCCAGCTCACAACAAGTCTATAACCGCTTAGTCGAATTCAAAGCCGG
TAAAATTGAAGTAGAGCCGGGTCTAGCCGAACGTTGGGAAATCAGTGAAGACGGTTTGGT
CTATACATTTTATCTACGCCAAAATGTGAAATTCCACAGCAACAAAACCTTTAGCCCAAC
CCGCCCGTTAAATGCCGATGATGTGGTGTTCTCATTCCAACGCCAAGCGGACAAAAATCA
TCCTTATCATAATGTTTCGGCAGGAACCTACTTCTACTTTAACTGGATGAACTTACCGAG
TATCTTAAAATCCGTTGAAAAAGTGGATGACTACACCGTTAAAATTACGCTGAATAAACC
GAATACGCCGTTTATTACCACGGTTGCCATGGACTTTTTATCTATTTATTCAAAAGAATA
TGCCGATCAGCTTCTTGCCCAGGGTAAGCCCGAAACTCTTGATCAACAACCGATTGGAAC
GGGGCCTTTTATTTTCCAAACTTATCAGACCGACCACGCGGTACGTTACACTGCTAACGT
AGATTATTGGAAAGGCAAAGCAGACATTGAACGTTTAATTTTTAGCATTACCCCTGATGC
TGGAACACGTTATGCCAAGTTAAAAGCCGGCGAGTGTGATGTGATTGATTTTCCGAATAT
CTCGGACATTGCTCAGATGAAAAAAGATCCTCAAATCAATCTACTTGAGCGTGAGGGATT
AAACTTAGCTTACATTGGGCTAAATACCACCAAACCTGAACTAAACAACGTAAAAGTTCG
CCAAGCCCTTCACCATGCTACCGATAAAAAAGCGATTGTTGATGCGGTTTATCAAGGCGG
CGGAACGGTTGCAACCAATCCGTTCCCTGATGCAGTATTAGGTTATAACCCACATTTGCC
ACAATATGAATTTAACTTGGAAAAAGCAAAAGCATTATTGGCAGAAGCCGGCTATCCAAA
CGGTTTTGAAACGGAAATTTGGGTGCAACCTGTGGTTCGTCCATCCAATCCGAACCCTCG
CCGCACGGCTGAAATTATTCAAGCAGACTGGGCTAAAATTGGCGTGAAAGCAAAACTAGT
CACACATGAATGGGCGGATTTTAATAAACGCACCCGTGAAGGCGAATTTGCCGCAGGTAC
TTATGGTTGGACAAGTCGTAACGGTGATCCTGATAATTTCCTATTCCCTTTATTTAGCCA
AGCAAATATCCCCGGCACCAATTACTCTCGCTGGACAGATGAAAAATTTGAGGCGCTACT
CGCCTCAGCGGTACAAACTCAAGACACACAAACACGTGCAAAACTATATCAACAGGCAGT
CGAAATTTTCCAACAAAACAGCCCGATCATTCCGTTTGCCCACTCCATTAACTACGTACC
GTTAAATAAACGGGTACAAGGCTTTGTTCAAAATCCGTTTGGCTATACCGCATTTTATGG
CGTAAGTCTGAAGCCTTAATCTATTAGGGAGCTTAAAATATTAAGCTCCCTTATATAAGT
CTTTCTAAAAATAAATCGTTTACATCATTTACTTACTATTTTGATCCACAGTTGATAGAA
TCCTTTCATATCTACACTAAAAATAAGGAAATATTATGTCTAAACTCTTTCCCAATGCAC
AACCTCGTACCCAAGCCCCTTATCGTTTTGATATTGTGGGAAGTTTTCTACGTCCTGAAA
GCTTAAAACATGCTCGCCAACAATGCCAATGTGGCAATTTATCTTGTAGTGAACTGACTC
AAATTGAAGATGCTGAAATCACAAAATTAGTTGAGCAACAAAAATCTGTTGGATTACATG
CTATCACTGATGGAGAATTTCGTCGTACTTTTTGGCATTTAGACTTTTTAGCCGCACTAA
ATGGAGTAAAAGAAATTGAAGCGGAAAAATTCTCTGTGCAATTCAAACATCACAGTGTCC
GACCTAAGACATTAAATATCGTAGACAAAGTAGAATTTTCGGATAGACAAGACACCCATT
TTTAGAACACTATCGTTCACTCCAGACTATTTCAGGAGATTTCCCTGTCAAATTTACGAT
CCCATCTCCATCAATGCTACATCTCATCTGTACTGTACGAGAAACGAATTATCAACCTAT
CTCTCGCTACAAAAATAATAATAGCCAGCTATTAGATGATACAAGTTGGGGAGAGCTTTG
TTCAGAAGAGAAGCGAGCTGCTTATCAAGCTCGAGGGTTCGATTTAGAACAACTCGCAAA
AGACTATGTTTATTTAGTCAATCGCGCCAATACATAGACATTAACCAACTCTGTCTTAGT
CCACAATGTGGCTTTGCACCAACTGAAGAAGGTAACATTCTAACAGAAGAGCAACAGTGG
AATAAATTAAAATTTATCCGAGACATCGCTGAAGAGGTATGGGGTAAATAATACATTTAA
TTTATAAAGCGGTCGGATTTGCAAAATTTTCGTCAAATCCCACCGCTTGTTAATCAATTA
AGCCCTACGCCACGTTGTACCATTTGCACCATCTTCAAGCACAATGCCCATTGCGGTGAG
CTTATTGCGTGCCTCATCGGCTACCGCCCAGTTTTTGCTGGCTCTCGCTTCGTTACGTTG
TTTAATTAAGGCTTCGATTTCTGCCACTTCATCATTATTGGCATCACCTTGTAAGAAGGT
TTCTGGATCTTGCTCTAACAAACCTAGCACGCCTGCAAGTTGTTTCAGACGAGCTGCAAG
TTTGTTCGCTTCCACCTGATTTTCTGCTTTGAGTTTGTTGATTTCACGGGCTAACTCAAA
TAATACTGCTAAAGCCCCTGGGGTGTTGAAATCATCGTCCATTGATTCTTTGAAAGCGGT
CACATACTGATCGTTTTCTACAAGTTCGACATTCCAATCACAGCCACGCAATGCCGTATA
TAAACGCTCTAACGCTTTGCGAGCCAAGCCGATATTTTCTTCGCTGTAATCCAACAAGCT
ACGGTATTGTGCGGTTAAGAAGAAGTAACGAACACTTTCACAATCATATTTGTTTAAAAT
ATCACGAATGGTGAAGAAGTTATTAAGCGATTTTGACATCTTCTCTTCGTTGATCGTAAG
CATTCCCGTGTGTAGCCAATAATTCACATAATCGTCACCGTGAGCACAGCAAGATTGTGC
AATCTCGTTTTCGTGGTGAGGGAACATTAAATCCGAACCACCGCCGTGAATGTCAAAATG
GTTGCCTAACTCTTTGCTGTTCATCGCCGAACATTCGATATGCCAGCCTGGACGACCTTT
GCCCCAAGGGGAATCCCAGCTTGGTTCATTCTCTTTCGACATTTTCCATAATACGAAATC
CATCGGGTTGCGTTTGACCGATTTAATTTCAACCCTTGCCCCTGCTTGAAGCTGTTCAAG
ATTTTGGCGAGATAAGGCACCGTATTTTTGGAAAGATTCGACATTAAACATCACGTCACC
ATCTTCCGCCATATAAGCGTGACCTTTCGCTAAGAGTTTTTCAACAATCGCAATAATTTC
AGGGATATGTTGCGTTGCACGGGGTTCAACATCAGGGCGAAGGATATTTAACGCATCAAA
ATCTTTGTGCATTTCGATGATCATACGATCAACAAGCTGATCGCAAGTTTCATTATTTTC
AAACGAACGTTTGATGATTTTGTCGTCCACATCGGTAATGTTACGCACATAGCGTAAGTT
ATAGCCGAGATAGCGAAGGTAACGTGCGATCACGTCAAAAGAAACAAAAGTCCGTCCGTG
CCCAAAGTGACAGAGATCGTAAACCGTGACACCACAGACATACATTCCAACGTGATCAGG
GTAGATAGGTTTAAATTCTTCTTTTTCACGTTTTAAGGTGTTATAAATTTTGAGCATTAT
TTCCTCTATTATTTAATAAAAAATTGTCAATCCATCTAAGAAAATAAGAGGAAATATTAT
AAAAAATTATATTTATATTCTTCATTTAATACCAAATTTCTCTTTTAAATCGCTTTCAAA
TTTCTGTAGTTCTTTATTCAGTAACAATAATCTATCCGACTTTTCTTTAATTTTTCCTGT
CCTTCTAAAGTCGGGTTTTGCATAGTTTCTACTGATTCAATAATAAAATCATTTAATAAA
ATCAGATTTTCTTTAATCCTTAATTTCAATAACTGAATATCCGTATTTTTAACCTCTATC
ATCTCTAGATTTTGTATAATAGAAGATATTCTAGTTTTAAAGATATTCAATCCATCTTCA
ATTTCAGATTTATCTTGACTGCTCAGCTTTTGTTGCAATTCTGCTAATACCTGTTCTTGC
TTAATATTCCATAATACCAACTTATTAAAGTCTTCCACAGCTTCAATAGAAGCCGAACTC
TCCACTGTATGCACATCTTCTTTTGATGTTTTTTTTCTAAAGAAGTACTATTGATACTCT
CATGCTTTCCGACATTATCACAAGAAGATAAAAACATCATACATAATACTAAGGTAATAA
TTTTAATAAACTTATTTATTTCAAAATATCCAAATAATACTAAAAAAATCTTTATTAAAT
ATATTCATATAAATCATTCTTATCCAGTTATTACACACTTATTGCCTGCTGAATAAGTAG
CTTTTTTACAAAACTATTTTGATTAGTTGCAGATAATCCAACACCTCTAACTAATTTTTT
AAATGGATTATTGCCAGAGAAAAGGTGCTTTAAGCCCTCCATTGCAACTAAAACCTTTAT
AGCTTCTAACTTTCTAACTCGTTCAAATTGACGTAAATTGCGGTACTCTCCTATATCTTT
TCCAAAGGAGAGTAATTTCTGTAGCTCTTTTGCCAATAGAATAGCATCTGCAAAACCTAA
ATTAACACCTAAACCCGCTAGAGGATGGATCGTATGAGCTGCATCACCAATCAAAGCAAT
CCTTTGCTGGGCAAAATCGCGAGCATAACGTGCGGTCAAAGGATAAACATCCCTTTCACT
TTGTAACTCACATATTCCTAATTGATTATCAAAAGCAATATTCAATTGTTTGAGAAAAGA
TTTTTCATCACTATTAACTAGTCTACTAGCCTCAAGTGTAGGCAAAGACCAAACAATAGA
ACAAAGATGTTCATCTTTTAAAGGTAAGAAAGCTAAAATACTATCAGGTGAAAAAACTTG
ACGAGCCACTTGTTGATGCATTTCTGTTGTTCTCACATTACATACTAATGCAGTGTGTTG
ATAATCTCTACTAATCAATGGAATTTTAGCTTGTTGACGAACCCAAGAATGAGCTCCATC
TGCACCTATAACTAACTTACTTGTAATCATCTCTCCGTTTTCTAGAGTTAAAAAAGCGCA
GTTATCATTAATGCCTAAAAATTTAGGAGCATCCAATATCACTTCTACATTATGCTGATG
AATGACTTGCTTCCATAGAGCATAACGAATCTGCTGATTATCAATAATAAATCCTAGCTG
CTCTAGTCCAAGTTCTTTGATTACGGGATCTTTATTGTCAAAACAGAGACTTGAAAAACT
ATCCTTTTCCCAGACATACATTTGGTCATAAGGAGATAAATCACTTTCAGAAATATGATA
CCAAGCACCTATTTCCTCAAGCATTCTTTGGCTAGTAAAATTAATTGCACTTACTCTATT
ACTGATTGACTTACTTAAATAGGGAACTGTTTTATCAATAATCTTGATTTGACAATTACT
ATTTGCAAGTAATCCTGCTAAAGCTAAGCCAACCATTCCTCCACCAATGATGGTAATATC
TGCTGTTTTCATTCTACGATGTCTTATAATGTTTTTCTAAACTACAGTGACGAACTCTTA
CTTTTTTGCCTTTACTTTCAATATATCTGGCTAATTTCTCTGCAACAAATACAGAACGGT
GCTTTCCGCCTGTACAGCCTATGGCAATCGTTAAATAACTCCTATTATTTTGCTCCAATA
AAGGCAACCACACTTCTAAATAATTACAAGTATGAGAAATAAATTGATGGACTTCTGACT
GATTTTCTAGAAAATCTATAACAGGTTTTTCTAATCCTGTCATAGGACGGAGCTCAAGAT
TCCAATGGGGATTAGGTAAAAAACGGACATCGAAAACATAATCTGCATCGGCAGGAATGC
CATACTTAAAACCAAAAGATTCAACAATAATATTTAATTCTTTCTCCGATGATCCATTTA
ATAATTCTCTTAATTTCTCTGCTAACTCATGTGAAGAAAAGTACGTTGTATCAATAATAT
AATCCGCATGCTGAAATAATGGTTCAAGAAGATGATTTTCTAAATCAATCACATTTTCTA
AAGATAAATCATGGGTAGATAATGGATGTAAACGACGAGAGTCACTATATCGACGGACTA
AAGCCTTACGCTGACAATCAAGAAAGATTAAAGTTTTTGAAATGTGAGAGGGAAACGCAT
GTAATACTTGCTCAAGCACATCTGGATCTTCTGGTAAATTTCTCACATCAAGGCTAACAA
CAACAGATCTCTTCAATTTTTCTAAATAATCTGTTAACTGGGGAATTAAAGCAAGAGGAA
TATTATCCACGCAATAATACCCTAAATCTTCCAACGCTCTTAACGCAACAGACTTTCCTG
AACCAGATCGCCCGCTCATAATAATCAATTCCACATTACATTCCTCGATTCTAAATTTTT
GTTTACCGAATAATCATAATAACTCAATATTTGCCAAATTTCTTCTCTGGATAATGCAGC
TCTTAGATGCTTTAACAAATTCTTATCACTTAATTGCTGTGCTATTTCTCTCAAAGAATC
CTTATATTCTACACAAATTTTTTCCGAAAAGAATATGGCATAAATAATATCCACATCCTT
ATGATCTATTGATTCAAAATTTATTCCTGCCTCTAGTTTCAGGAAAATAGCAATTGGTTT
CTCTAGCTGAAATTCTTGACTCATCAACAATTTTGCGTGAGGTAAAGCCACTCCATTATT
AATTCCGGTAGAACCTAATTTTTCACGTTTAAAGAAATAGCTAAAACATTCTGCTGGATG
AATACATAGTTTATCTGTAGGTGAAAGGCTATTATTTAATATTTCTGCCATCGCCTTCCC
CAGAAACTCTAAAGCCTGTTTTTTATTAGAAATGGGAACATTGTAATGAATATTATTAAT
ATCTAAAAATGTGGTTAATTGCATCATAAAAAATCAAACGACAAAAAAATATCTTAAGAA
TTTTATATTACAGCCTAAATTGCTCACCTAAATAAACTTTTTTCACATCCTCATTATGTA
AAATTTCTTGAGGAATCCCACTAGCTATCATCTGACCATTACTCACAATATAAGCACGCT
CACAAACATCTAAGGTTTCTCTTACATTATGATCTGTGATTAAAACACCTAATCCTCGTT
CCTTTAAATTCACAATAATCTTCTTAATATCGATCACTGAAATAGGATCAACCCCAGCAA
AAGGTTCATCCAACAAAATAAACTTAGGATTAGCTGCCAACGCACGTGCAATTTCTACTC
GACGGCGTTCACCGCCAGATAAAGATTGCCCTAAGCTGTGACGAATATGCTCAATATGAA
ATTCTGCGATTAATTCATCTGCTCTTGCTTGACGCTCTGCATCGGTTAGATCTTTCCTAA
TTTGTAACACCGCCATCAAGTTATCATAAACACTTAAGCGACGAAAAATAGAGGCTTCTT
GAGGCAAGTAACCAATACCTTGTTTTGCTCTATCATGCATAGGTAAAACACTGATATCTT
GATCATCAATACGGATTTTACCATGATCGTGACGCACAAGGCCCACTACCATATAAAAAG
TAGTCGTTTTTCCTGCACCATTAGGACCTAATAGTCCAACTATTTCGCCTGATTTAATAT
TTAAACTTACATCTTTAACAACTTGGCGACTTTTATAACTTTTAGCCAAATATTCAGCAT
ATAATGTTGGCATACAGAATTCCTATTTCTTATCACTTTGCAATTGGTTTGGAATTAATA
CAGTTTTTACTCTTTGTCGGTCATTACTCGTCGCTTTAAGGTTCTGTTTTTTGACATCAT
AAGTAATTTTTTCTGCTTTAATGGCACTATCTAGCTGCTTTAATTCGGCATTGCCTCTTA
ATATCAAAAATTCAGAATCTAAATCATAATGTACAGAATTAGCCGTACCATTAACAATCT
TACCATTATCAAGGGTCTGCTGAAAAACAACCGGTGTGCCAAAAGCCTCAATAAGTTCCT
TTTGAGTATCCCTTCTAATGATTGTAACTTTTTCTGCATTAAGCTTAATTGACCCTTGAG
TAATAACAACATTGTCGCTAAATGTCACAATATTTCTTTCTATATCCAATGACTGGCTAC
CTGAATCAATTTTGATGGGCATATTTCTATCCGTTTCCAAAGCCTTAACCGATAGATTTA
CAAGACACAATGCAATTATTAATACAAGTTTAGTTCTAAAATTCATTCTATATCCCTATG
TAAAACTCTAATTATTTATCAACATTAATAAATTTTGGTTCAATATAAGTTTTCACATCT
TTGGTTAAGGTTGCCGTTTGTTTTTTCAAATTGCCTTTTAAGCCAATTCCAGTACTTGTA
AATCCAATGCCTGTTGATTTCACCATACTGTCTGAAAAAATATCTTGAGTATTTAAATCT
ATGCTTAATACTTCTGCTTCGATTTTCTGTAACCGAGAAGTCGGATCTAAGCTATTAATT
TTAATATTTCCACGCAAATTCAATATTTTGTCTTTGGTAACATCTGCATAATCGGCTTCG
ACTTGCCACTGTTTTAATGCACTTTCTGCATCAAATAAATTTAGTAATGGCTTTAGAAAT
TCTATTCGTTGCGTACTTTCGTAACGTTTAACCTCTTCTGCTTGAGCAGAATATTGCGGC
TTTCCATTTAAATCATAAGCACTTGTAGAAATCTTTTGCCCTATATACTCTGCACTTCCT
TCCTTTTTTATTAGCTGAGATAATCTAGTATCATCGCTTTGTTGACTATAATACCAACCA
GCAAGTACTGCTGCTAATGTGGCTAGAATAATATTTAAACGGATATTCATACAATCTCTT
CTTCGTTTAGATACGGCTGAGAATTTTAACATAAATTTCTACGGCAATATAGAACGAAAA
TTGCAAGAAAAGTTCATACAAAAAACCTCAAGGTAAGCCTTGAGGTTTTTAAGCGATGTC
TATGGAATTACTTCGCAGCTTTTAACTCTTGATAATATTTTTCATAGAGCTCAATCGCAT
CACCCACATCATCTTGCCACTGGCTTTTTTGTAACACTTCAGAGGTCGGATAAATTGCTG
GATCTTCGGTAATCTCTTTTGGTAATTTTTCTAACGCTTTTACGTTTGAAGTTGGATAAC
CGATTTCTAATGTCAATTTCTCAGCCACAGGTGCACTCAATAAGTAGTTAATTAACTTGT
GAGCTGCATCTGGGTTTTTCACATTAGATGGAATTGCAAGCGTATCCACCCATAATACTG
GGCCCTCTTTCGGGAACACCATATTTACAGGAGCTTGCTCTTTTTTCGCAATACGTACAG
AACCGTTCCATAATTGACCCACTTCTACTTCACCAGAAATAAATGAGTTAGCAGGGTTAT
CAGAGCTAAATGCTAATACGTTTGGACGTAATTTTAATAACTCTTCATAAGCCGCTTTAA
TCACTGCTGGATCTTTAGTATTTGGATCTTGACCTAATTTTAATAAAGCAATGTTGAATA
CTTCACGAGCATCATCAAGTAATTGAACTTTACCTTTAAACTCAGGTTTCCATAAATCGC
CCCAAGCAGTGAAATTATCACCTTTGTATGAATTAGTATTAAATGCAATACCTGGTGCAC
CTAATAATTGTGGTAAAGAGTATTTATTGCCTTTGTCGTAAGGTTTATTTAACCAGTCTG
GGTTAAGATCTTTGATCACAGGTAATTTGCTATGATCAAGTTCCATTAACATACCTTCAC
GTCCCATTTTTGACACGAAGTAGTTACTTGGTGCGATTACATCATAACCACCATCTTTAC
CCTGAATTTTGAGTTTCGCATACATTGTCTCATTTGATTCAAGACTTGAAACCACAACCT
TAATACCTGTCTGTTTAGTAAATTCTTCTAACAAACCTTCTGGCACATATTCTGTCCAAG
TATAAAGATGTACAGTGTCATTTGCTAATGCACTATTTGCCCCTAACATCACCATACCCG
AAGTGAATGCAACAGCCCATTTTTTCATCAATGTATTCTCCTAAAAGAGTAAAATAAAGA
AGAGGTTGGATTACTCCAAAAAACCAAGTCTTTCAAATAAAAGACGGGGGCATTCTAAGC
CCCCCCCTGTATTTTGCAACAACTTTATTTCAAAATAGCTTATTTTTTAAGCTATCAAGC
CTAATATTACATTACTACTACGTCAAATTGATCTTGGTGATAATACGGCTCAATTTTAAT
TTCGACTTTTTTACCGATAAAGACTTCTAATTCCGCAAGCAATGCGTGAGATTCTTCATT
AATCAAGTATTCCGCCACGCTACGAGAAGCATATACTACATAACGTTCCGACTTGTATAA
ATGATGAACTCGAACGACCTCTCGAACAATCTCATAACAGACTGTTTCAACGGTTTTTAT
CGTACCTCGCCCTTTACAAGAAGAACAATCGCAACATAACACTCGTTCAAGGCTTTCTCT
GGTACGCTTACGCGTCATTTCAACCAACCCAAGTTGGGTAAAACCATTGACATTTGTTTT
GACTCGATCACCTTTTAAAGCAAGTTCTAAGGACTCTAGCACACGCTGGCGATGTTCTTC
TTCCTGCATATCAATAAAATCAATAATGATAATACCGCCCAAATTTCGCAGTTGTAATTG
ATGTGCGATTGCCTGTGTTGCTTCAATGTTAGTATTAAAAATCGTATGGGCAAGATTTCG
GTGTCCGACAAAAGCCCCAGTGTTAATATCTATGGTGGTCATTGCTTCTGTCTGCTCAAT
GATTAAATACCCACCTGATTTTAGATCGACACGTTTCTCCAAGGCTTTTTGAATACCATC
TTCAATGCGATAAACATCAAAGAGGGGTAAAGTCCCACTATATAAACTCACATTCTTGGC
TAACTCTGGCATAAACTCAGCTAAGAACTCTTTTACCTGCTCATAGGTCATTTTTGAGTC
AATTTGAATTGAATGAATATGCGTTCCAACGAAATCACGCAACACTCGTTGTGCCAAAGC
TAATTCCCCATAAAGTAAAGATCTCGCAGGATATTTTCCTTTTCGCTCTAGTACTTTTCG
CCATAACCGCTTTAAGAAAGCCGCATCTTGTTCAAGGCTCTCTTCGCTCACACTGTCAGC
AGCCGTTCTTACAATAAAACCGCCTAGCTCATCACAATACGGCTCAACTAACGATTTTAA
GCGATTACGTTCTTCTTCACTTTCAATGCGTTGCGACACGCCAACATGGCTATTTTCTGG
CATAAAAACCAAATAACGAGAGGGCAATGTAATGTCTGTCGTCAATCTTGCCCCTTTAGT
ACCTAAAGGATCTTTAACCACTTGCACCACAATATCCTGCCCTTCTCGCACTAACTCGCT
GATATTTTTGACAACAAATTGCTTTTTCTCGCTTTCATCAACACATTCAGTGTGAGAAAC
AATATCTGATGCGTGTAAAAATGCCGCTTTTTCTAAGCCAATATCAACAAATGCCGACTG
CATACCAGGCAAAACCCGTGTCACTCGTCCCTTATAGATATTACCGACAACACCTCGCTT
TGCCTCACGCTCAATATGGACTTCTTTTAACACACCATTTTCAACCAATGCTACCCTCGT
TTCACTTGGGGTTACATTGACTAATAATTCTGCACAATTCATCTTAAATTTATCCCTAGA
ATCATTTACAAAGATACTAGTACTGATTTTCTTAAAATATACATAAATAGTTATTTACCA
TAATAGAATAAAGGTCCTAATGGCATCTGAGGAATACTAAATTTCTCAGGATAAATAACT
TCAACCAAGTATAGTCCCTCAGCTTTCGCTGTTGGTGCAGCCAACGTCCTATCTCGTTTT
TCTAATAGCCATTTAATCCATTCAACAGGTTTATCGCCTCTTCCAACCTCAATCAAACTA
CCAACTATATTTCTTACCATGTGGTGAACGAAGGCATTCGCTTGAATATCCAATATAATA
TAGTCTTGATGGCGACTCACAATGAGATGATGAACATTTCTCCATGGCGTATGTGATTGA
CACTTCGCAGCTCGAAATGAACTGAAATCATTCTCTCCCAATAAAAACTGCCCTGCTTCA
TGCATTTTTTCATGATCCAGAGAATAGTGATAATGAGAAATCCCTTTCGGTAATATGGCT
GAACGTAATTTATTATTATAAATAACATAACGATAGCGACGAGCAAGAGCACTAAAACGA
GCATGAAAATCGTCACTTACTCCAATAGCCCATTTCACCACAATATCTTCTGGTAAATGA
GCATTGGTCCCTAAACACCAACTCTGCATAGGTCGATTTACATCCGTATCAAAGTGTACA
ACCTGCCCAGTAGCATGTACTCCCGCATCAGTTCGCCCTGCACAAAACACTTCACAAGAT
GAATTTGCAATGACTGATAAGGCTTCTTCCAATCTTTGCTGTACTGAATCAACATATTGT
TGGCGCTGCCACCCACAATAACGGCAACCATCGTACTCAATTCCAAGGGCAATTTTCATT
AGATAACCTAAAACATTTAATTAATCTGATTAACTCTTTTTTTTTCATAAGAAAGTAACT
TGATAAGTTACTATAGCTAAATCGTATTATTTATACCGCTGTCCGTATCATTTAATGATT
GACATCCAAACAAAAACAGCCAGTAAATCATTTTATTCAGGGATTAATTCGCTCTTCGGG
CATTATGCCAGATTAGTATTTAATTTAAAACAACTACACAATTTTGCCCCCGAAGAGAAT
ACAACATCAGTAAACTCATGCAGATATTGTAAAATTAATTATTGTGGAAAAACTCAAATT
CTTCCCTACTTTTACTGAACATTTGTTCTTTTAGAACGCCGATCAGCTCTTGTCTGACAG
CAGAAAGTTTTGGTCGTTCATTTTGTTGGAACACCACTGGGCGACAAAATTCCATTGCCT
TAATGCCTAAGCGAGCGGTGAGCAGTCCCACACCAATCCCTTGTGCCGCTCGAACCGATA
AACGAGCGGTGAGATTTTGTGAGAAAAAATCTAACCCGACATCGCTGGCAATTTCCGTTG
CCCCTGCAAAGACCATATTCGTCATCACCATTCGGAACAGTTTTAAACGGCTGATATAGC
CCAATTCCATACCGTAGGCTTTGGTGATTTTATTGACTAAAGCAATGTTTCGCCACGCCA
CCATTAAAATATCCACCACCGCCAAAGGGCTTACTGCAACGATAATTGCATTTTCCACCG
CATTTTTACTAATTAACTTTTTCACTTGGTTATCAATCGGGCTTAATACATTTTCACTGA
AAAGATACAGCACTTCTTGGCTGTTATAGGCTTCGTCAAGCTGAGATTGCCAACGCTGTT
CCGCCTGTTGAACCATCGGCGTTTGAGCCAAATTTTTAACCACCAATTTGCAAAATTCTC
GTGCTTTTTCACCGCTTGTATCCGCTGTTTCCAGTAGTAATTGTTGGCTCACTTGCTGAT
GATAATGATGTTTACGCAACCAACGTAACTTTCTCCATTCGTTGATAATAGCCCCTACAC
CAGCCAAACTGATGCCAAAAAAGGCAACGGCAAAGGCAAAGTAGATCCACTGATTTGCTT
GCCAAGTATCAATTAACCATTGCACTGATTGAGCAATGGTCGCAACGCCAAACAGAGCCA
ACGCAGCTAGAAATAACCTTAGCCAGAAGCAAGAGGGTTTTAAACTTTCTTCAATAATCA
GTTCTGCTTCAACTGCTTTTGGATCTTCGTCAAGCTGAATGTCTGCGTCGCTAAACTCTT
GTTTTGGTTGATGTTTTACTTCTGTTTCAACCATTTCTTCGGTAAAAATGCGTTTTTCCA
TTAAGATCTCACCGCTTGTGTAATGTGTTGCTTTAACCCTTCGTAGCCGTGTTCTGTTTT
GAGAATATCAAACAGTTGCACCGCTTCGGGATACTCTTTATCGAGATAACGTAGCCACTG
TTTAATGCGTGCGACGTGATAAAAGCCGGTATCCAGTTCGTTTTCCATATGTACATATTG
AAATAAGAGCTGTAATACCTCGTTCCACGCCATTTTAGGCTGATTATATTTCACAACTTT
GCTTAAATTTGGCACATTTAACGCCCCACGCCCAATCATTAACGCATCGCAAGCGGTCAC
TTCACGGCATTTTTTTGCAGAGAGATAATCCCAAATTTCGCCATTTGCAATCACAGGAAT
AGGCAACCGTTTTTTTATCTCGCCGATGGCTTGCCAATTAATACGTTCTGCTCGATAGCC
GTCCATTTTGGTTCTGCCGTGTACGGTAATTTCCGTTGCACCGCCTTGCACCACCGCATC
GGCGATCTCAAAGGCTTGTTCGCTACTATCCCAGCCTAGTCGCACTTTGACCGACACAGG
AAGATGGCTAGGCACCGCTTCTCGCATTGCTTTTGTTGCTCGATAAATCAACTCAGGTTG
TTTCAGCAAGGACGCACCGCCATTACTGCCATTCACTGTTTTAGACGGGCAACCGCAGTT
GAGATCAACCCCGTGCGAGCCTAGTTCAACGGCAAGTGCTGCGTTTTCTGCTAACCATTG
TGGGTGTTGCCCTAGAAGTTGTACTCGCACAGGCGTACCCGATAGGGTAAAACCGTTATT
ATGTAATTCAGGGCAAAGACGATAAAAGGTTTTCTTCGGCAGTTTTTGATCGACCACTCG
CACAAATTCCGAAATGCACAGATCATAATCATTGACTGCCGTTAATAATTGACGCACAAA
AGGGTCTAGCACCCCTTGCATAGGTGCAAGGATAACTTTTGGTAAATTTTCCACAAGATC
CGACCGCTATTAGTAAGAAGAATGGCGTAAACGTAGGTCAGGGCGAGCAATTAAGTAGAT
GATTAATGCGGTAATTGCCCCTAGCGTATCGGCGAGCATATCTTTTTGTGCGTCCCAAAT
ATCGCCTTGCGAACCTAAAAATTCAATGCCAGCATTACCCCCTTCAATCACTGCATATTG
CCATTCAATGATTTCGTAAGTTGCGGCAACTGCCATAATGAAAAAGAGCGAGAAGAAGAA
TGCCACACCCAAGCCGCATTTACGTTTACGCAATAACCATTCTGCCATCGGGAAACTATA
AAAGCCGATAATGTAGTGAGCCACACGGTCAAAGTGGTTACGATCTTCGCCTAAGAAGGT
CAAATACTGATTTGCCCAATCAAACGGCACATTCGCAAAGGTATATTTTGCACCGATGAG
GTGCATAATCATCCACAGTGACATCAGCACATAGGCAAGCCCACTAAATTGAAAACGTTG
ATAAGTGAGTAGAAGTAGAGCAAATACCACAAAAATCGGCATTACTTCTGCATACCAGAC
GGCTCTGTCTGTCGGGTTAAAACCAGACCATACGGAAACAACCGTAATCACAATCGCTAA
GAAAAGCGGAACGATATGAGAACTTTTTTGCATTATTTCCAACTTTTTGATTTACAAATA
AGATCATAAGCAGCTTGAATTTGCTGTGCTTTTTCTTTTGCCACTTCCATCATTTCAGGC
GGTAAACCTTTAGCGACTAACTTATCTGGGTGATGTTCATTCATTAATTTGCGATAGGCA
CGTTTAACCGTCGTTTGATCGTCGCTTTCTGACACCCCTAATACGCTATAAGCATCTTTT
AAACTTGGTTCACTTGAACGCTGATAACCACCATAATTTCCTTGATATTGTCCTTGTTGG
TTTGAGCCTTGCTGTTCATATTGATAATAGCCTGAGCGGAAACGTTGAGCTGCTGCCACC
ATTGCTATCATCTGCTCAAACTGTAAACGAGACATTCCTAACGTTTCGGCGATAGTGAAT
AAAATTTGTTGTTCATTGCCATCTAAATTGCCATCTTGTAATGCAGCTTGCATTTGAACT
TCCACGAAGAAACGCAATAAATCACGGCGTTGTCCACAGGCTTCACGGAACTCTTGCATA
ACTTGGCGTAACGGGAAATTAGCCTCTTTTCCTAAAGTAAAGGCTTTTTGAGCAAGTTGT
TGATTATTTGCATCGAGTTTCATATTCGCCATTAACTGACGGGCAAGCTGGATATCATTT
TCCGTTACTCGTCCTTTTGCTTTGGAAATATGTCCTAATACCGCAAAAGTTGTCTGCATA
AAGAGTGACTGACGAGTTAGTGCTTTGCCAAACATAGTTGAAGATACGCTACCTAGCTCA
TACAGTTTTTTATCGCCCCAATGCCCAATAATAAGCCCTAGCAAACCGCCAAAAAATCCG
CCAAAAAACTTATAACCTAAAATGAAACCGAGAATTTTCCCAATAAATTGCATCTATTGC
CCTTATTTACTTATTCAAAATTGTGAGCATTTTAACGGAAAATCCTTAAAAAATAATTAA
GGAATGATGAATTTACACATAAAAATAAAGCCCCGAAAATTCGGGGCCTTACTATTTGGC
ATTTTAGAAAACTAAAAATTAGTACTCTAACACTGCACGACGGTTTTTAGAGTAATCAGC
TTCTGAGTGACCTAATACTGCTGGTTTTTCTTCACCGTAAGAAACTGTTGCCACGTTGCT
AGCACCTTTAGTTGCTAAAAAATCTTTAACTGCGTCAGCACGACGTTGACCTAAGGCGAT
GTTGTACTCTGGAGTACCACGCTCATCAGCGTGACCTGCAACAGTTACTTTGCCTTTAGA
TGCAACTAAGTATTGTGCGTGTGCATCTAAAAGTTGTTGATCTTCAGCTTTTAGTGTGTA
GCTGTCGAAATCAAAATATACAGTGTTGTAACGGGTTTGTAAATCTTGAACAGACATACC
ACCGAATGTTTGACCTGCATTAGCACTTGCATTAGCACTTGCATTGTCGTTTGAGCTGCT
ACATGCTGCCAAAACGAAAGCTGGTGCCGCAATCATTAAAACTTTAGCTAGTTTTTTCAT
TTTTTTCTCCAAAAAGAATTATTGTTTAGTCAGATAAGGTGACCAAGCAGGGAATTTATA
TTGTCCACCTGCTCCCGGCAAATTAGCTTTGAAACGCCCATCTGCGGACACCAATTGTAG
CACTTTACTCACACCTTTGGTAGAGCTATAAATAACCATTGTTCCATTTGGTGAAATACT
TGGACTTTCGTCTAAAAACGTAGAACTGATTGCTTCTGTGCTACCTGAAACAAGATCTCG
TCTTACAATTCTATCACCTGAAACCATGATTAAATTCTTGCCATCTGCCGAAATTTTACC
ACTGCCGCTGCCACCAATTAAGCTAGCACCACCACCAGATGAACTCATTTGATAAACCTG
TGGTAAGCCACCACGGTCTGATGTAAACAAGATATAACCACCATCTGGTGACCAGCTTGG
TTCGGTATTATTTCCTGCGTTACTGGTTAATTGTCTTGGTGAACCACCGCCCACCCCTGT
TACATAAATATTTAATACACCATCTTGGTTAGAAGCAAACGCCACTCTTGAACCGTCTGG
TGAGAATGAGGGCGCGCCATTATGCCCTCTAAGAGATCCGACCACTTTTCTTGCTCCCGA
ACGAATATCGTGAACAACAACCTGTGATTTTTTGTTTTCAAAAGTCACATAAGCTAATTT
TGAACCATCTGGTGACCATTCTGGTGACATTAAAGGCTCTTTACTTTTTACGATGGTAAA
GGCGTTAAAACCATCATAATCTGATACACGCAACTCGTAAGAGGACACTCCACGTTGTAC
CACATAAGCGATTTTAGTTCTAAATGCACCACGGATCTGTGTTAATTTTTCAAATACTTG
ATCGCTTACTGTATGAGCACCTAAACGCATTTGAGCTGCTGGAACATTAAATGAACCTTG
TGCAATCACATTGCCTGCTGCCCCTGACGTTCCTAGGGTATCCACTAATTGATAAGCGAT
GTTATAGCCACCACCTACCACAGATACTTGCCCAACAACCACATTATCAATGCCGATATT
CGTCCACTGTTCAGGATTAACTTCTACCGCTGAACTTGGTTGTGCAGGTAAACTCGCACG
ATCAAGCGGTGTAAACTTGCCACTATTTCTCAAATCATCAGCGATAATTTGAGCGACATC
ATCAGGTACGCCCCTCATTGCTTTAAATGGGATAACCGCTATCGGTTGAGCCATACTCAC
ACCTTGGTCAATCGAAATTCTGACATCTGACTCAGCTTTTACACCGACAGAAAAAAATAA
TCCGACAATACCAAGAATACTCGTTAAACGAGATACTAATTTCATCTTAACCCTCTAGGT
TGAACTATTGAACTTTTAAACTAAAATCTAATGTTGGTGATCTATATTGCTGATAAACTG
CATCTGACGGTGCAGGCGGCACTTTACGGGTTGCCACAATCGCACTTACAGCTGCATCAC
ACACTGCTTTATCCCCTGAAACGACTTGATAGTTGGTAATAGTACCATCTCGCTCTAGGA
AAATTTTCACATCACATTGTTTACCTGCAAAACTCGGATCAACACGGTATTTTGACTGAA
TAAGTTTCTTAATTCGTTGCCCATAGGCATTACCATCAACGTTAGCACCTTGACCTAAGC
CTTTTGTACCGCCAGAGCCTTGTGAGCCGGCACTATTTTTATTACCGCCGTTGCTCGTGC
CACCGCCAACTTCGCCACCACTTAAAAAATCATCAAGTACTTTATTATTTTTCGCTTTTT
CAGCTTTTGCAGCCGCTTCTGCTTTCGCTTTTGCCTCTGCAGCGGCTTTGGCTTTCGCTT
CTTTTTCCGCTTTTGCCTTAGCTTCTTTCTCGGCTTTTTCTTTCGCCTCTTTTTCTGCTT
TGAGCTTCGCTTCTTGTTCTGCTTTCTCTTTTGCTTCTTTTTCTGCTTTCTCTTTTGCTT
CTTTTTCTGCTTTGAGCTTCGCTTCTTGTTCTGCTTTCTCTTTTGCTTCTTTTTCTGCTT
TGAGCTTCGCTTCTTGTTCTGCTTTCTCTTTTGCTTCTTTTTCTGCTTGTGCTTTAGCTT
GAGCTTGCTGCTCTGCTTTTAGCTTTTTCTGCTCTTCAAGTCGTTTTTGTTGCTCTGCTT
CTTTTATTTTCCGTTCTTCTTCCGCTTGCTTTGCAAGGGCTTCTAAACGTTTTGCTTCAG
CTTCAGCTTTCAAACGGGCTGCTTCTGCAAGTTTACGTTGTGTTGCTTCTTCCTGCTGTT
TTTTCAACTGTTCTTGCTTAATTTGCTCTTGTTTCAATGCTTCTTGACGAGCCAATTCTT
GCTGACGTTTTTCTTCTTGTTGCTTCTGCTGAGCTAACTGAATTGCCTTCTCACGTTCTT
GTTGTTCAGCAATTTCTTCTGGGGTAGGTTTATCTTCAACCTCTTCCTTAACTTCCTCTT
TAGGCTCTTCTTTAGGTTCAACCTTCGCTTGCCCTTGCTTTTCAGCTTTTAATCGCCCAT
ATTCAGCGGCTACCTGTCCAGTATCAACCATCACAGCTTCAAGAGATTCACTATCACCGC
CACTTCCGCCAGCAGAAGCTAAGTGAGTATTAGTGAAAAAAGAACCCAGTATTAATGAGC
CTATCAACAATAAATGCAGTAAAACTGACACAATTATAGCGAGTTCTAATCTATCATTTT
GATATTTCACGCTCTATCCTCGCTGACTATTTACCTTCGGTCATTAAACCTACGGTTTTG
ATCCCTGCATCTTTTAATAATGAGATCCCTTTCATTACCTCTTCGTAAGGTACGTCTTTA
CCACCTGCCACAAGGAATAAGGTATTATTGTCTTTTTGGAAAGCCTCACCAGCATAAGCA
ATGACTTCTTGCTCCGCTAAGTTCTCTTGTTCATTAACTTGAATGTAGTTTCCGTCAATT
TTCAATTTGTACAAAGCGACCCCAGCGATCTCTAAAATAACAGGGGTTTTATCTTCATTT
GAAACGGATTGACTATGGCGATCTTCAGGCAATTCCACTTCCACACTTTGACTAATAATC
GGTGCTGTTGCCATAAAAATCAGCAATAACACCAGTAACACGTCCAAAAATGGCACGATG
TTAATTTCAGATTTAATGTCATTACGTTTACGACGACGGTAAGACATAGTTTCCTCTTTA
TCTATCCATTCAAACTACCACAACAAGCGGTAGCATTTCACTTAATTTTTACTTATTTTT
TCGCAAACGCTTTGCGATGTAGAATTGTGGTGAACTCATCAATAAAGTTCACATAATTCT
GCTCTAATTTGCCTACACGCAAGTTCAAACGGTTATATGCCATTACTGCAGGAATTGCTG
CAAATAAACCAATCGCTGTGGCAATTAATGCTTCGGCAATACCTGGTGCAACAGATTGTA
AGGTTGCTTGTTTTACCGCACTTAGTCCCATAAATGAGTGCATAATCCCCCAAACTGTTC
CAAATAAACCAATATATGGGCTGATCGAACCAACAGTACCTAAGAACGGAATGTAATTTT
CAAGTTCTTCTAATTCACGGTTTAATGCAAGATTCATTGCACGGCTAGAACCTTGAATAA
TTGACTCTGACGAATCTGGGTTTGCTTGCTGTAAGCGGTTAAATTCTTTAAAACCAACGT
AGAAAATTTGTTCAGCTCCAGTTAAACCATCTCGACGATGTTCTAACCCTTCGTGTAAAC
GATGTAAATCTTCGCCAGACCAAAAACGATCTTCAAAGGCTAAAGAATCTTTTTTAGCTC
TTGTTAATACGCGGCTACGTTGAATAATCACTGCCCAAGATAACACGGAAAAAGAGATCA
GTATTAAGATAACTAACTTAACAACAATACTCGCTTCCATAAATAATGAAACTAAATTAA
ATTCAGTTGCCATTGATAAAAACTCCAAATAAAACAATTACATTGAGATTATAGCGTTAA
AAGCCTGCTTAATATCTTCAGGTATGGCGATCGCTTTCATTTTTGACAGATCAACACTCA
CAACAACCACACTCACTTCACACAAGCACTCTTCACCTCGCCATAACGTCTGTTTAAAGA
CTATTTTGGCACCCTTTAGTTCAGAAATAATGCTTTTAACTGTGAGAAAATCGTCTAAAT
AAGCAGGTTTCTTATAGTCAATCTCCATTTTCTTCACAACAAAAGCCATTGATTGACTTA
GTAATAGCTGTTGAGAAAACCCTAACTGACGTAAAAATTCTGTTCTTGCACGTTCAAAAA
AATGTAAATAACATGCGTGATAGACTACACCGCCAGCATCAGTATCTTCATAATACACAC
GAATAGGAAAATCCATTGCAATGCCCTATCTATCTTTCCAAAACGAAAAACGCCCCAAAA
TCAGGCGTAAATTACTCGTCATTCTAGAGAGAGAAAAATCGTTGTGCAAGTATTTTTAGA
AACAAATTGAATATAAAATAAGCAATATGATAAGAACCCGTTGCTTTGGGTTCTTAATTT
AAAGACTAATGCAATACGACTAATGCAATTAGTGAAGGTAAGATAATGATATACCCCAAC
AATGGCATAAAAACGACCTGCCATCTCGTTGATTTAATCTCAAAGCCAAAACCGTGAACA
AATAAAATCAACATACCATAGAAAACACCTGCGACTAAGTAAGGAATTTTCCCTCCAAAA
TAGAGAGCAAAGGTGTTGGAATAGAGCAATATCATTGCAAACATTGCAATAGAAAGGATA
AAAGAAAGGGCTTGTAGCCAGCCCTTTCTTGTGAGTTGATAGAGTGAATTAATCATCTCA
TTACTCGTCAAACTTACCTGTTTTTTCAATACTTACAGTGATTACTGTTGCAAACAGAAT
AGCAAGTAACACACCTAGTACCCAAGTTACATAAAACATATTGGTTCTCCTTAGTATAAA
CTTGCACTTTTCTCTTCAATATATTTAGCGTCAAGACGACCAAACATTTTGAAGTAAGTC
CACACAGTATAAGCTAATACGATTGGAACGAAGATACAAGCTACCACAAACATAATCATT
AATGTGTTATGGCTTGCAGTTGCGTCCCACATTGTTAAACTCATTTCAGGGTGAGTAATT
GATGGCATTACGAATGGGAACATTGCAACACCAGCAGTTAAGATCACGCCAGCTTGCATA
ATTGATGAGCATAAGAATGCAAGTCCACCGTTATTTGCTTTAGAGCCAACCACTGTACCT
AATGCACCGATTACTGCTAATCCAGGAATGATGAATAATACTGGCATTTCAAAGTAGTTT
TTGAACCACGCACCGCTTTCTAATACGACTGTTTTGTTCACTAAAGTAGATTGTGCATTG
TGATCTAAAACGCTAGTTACCACAAATCCATCTTTGAAGTAAACCCATACACCAGCAAGT
AAGAATGCACCTAACGCCACTAAAGCGGTCACTTGAGCAACATTTCTTACACGGTTACGC
AATTCGCCAGTTGTTTTCATTTGTAACCAAGTTGCACCTTGAGTGGTGAGCATCATTAAA
CTTACCACACCGCAAAGTAATGCAAATGGATTTAATAAGCCTAATAATTTCCAAAGGGTT
GAACCTTCGTAAGTTACTTGGTTTAACTCATTGAAGTGGAATGGTACGCCTTGTAATAAG
TTACCAAATGCAACACCAAAGATTAATGATGGAACGAAACCGCCAACAAATAATCCCCAG
TCCCAAGCATTACGCCATTTTTGATCATCAATTTTCGCACGGTATTCAAAGCCTACTGGA
CGGAAGAATAACGCAGCTAAAACCAAGATCATAGCTAAGAAAAAGCCAGAGAATGATGCT
GCATAAACTGTTGGCCACGCTGCAAAAATCGCACCACCTGCAGTTAATAACCAAACTTGG
TTACCATCCCAGTGCGGAGCGATTGAGTTAATCATGACACGGCGTTCAACATTGCTTTTA
CCTACCACAGGCAATAGGGTTAATACCCCCATATCAAAACCATCGGTAATTGCAAAGCCG
ATTAAAAGTACACCGATTAAAATCCACCAAATAAAGCGTAGAACTTCATAATCTAACATA
TTTTACTCCTACTTATTTCGCAGATTGTTCAAAATGGTAACGACCTGTTTTTAATGCACT
TGGGCCAAGACGACCGTATTTGAACATTAAATACATTTCTACAACTAAAAATAATGTGTA
CAAGCCACATAATAAACCAATAGCAATCCAAAGATCTGCTGTTGTTAATGCAGAGTTTGC
TACTCCTGTTGGCAATACCTCATACACTGCCCAAGGCTGACGACCATATTCAGCTAAGAA
CCAACCGCTTTCAATCGCAATCCAAGGAAGTGGAATACCCCATAATAATGCTTTTAATAA
CAATGGTTTAGTACCTACTGTACCGCGTACATTTTGAACAAATGCTGCGATAATAAGTAA
TAACATTAAACCGCCGGCAATCATCATAATACGGAATGACCAGAATGTTGGACCTACGTT
TGGAATAGTATCCGCTGCTGCTTTTAAGATTTGCTCTTCTGTTGCATCAACAACTTTATC
TGTATATGGTTTTAAAAGTAAACCAAAGCCAAGATCTTTTTGAACTGCTTTGAACGCTTC
TTTATCTTCCGCAGTATAGTTGCCTGAACGTAATTTTTCTAATAAACCGTAAGCAACGAT
ACCATTGCGTACACGCTGTACGTTCTCTTCACGAAGATCTTTCAAACCTTTAATTTCTGT
ATCTAAAGAACGAGTAGCGATAATCCCTGCTGCATAAGGCACTGCGATAGCAACTTCATT
TTTCATCTCTGCAGTATTAGGAATAACAAACGCATTCCACGCAGCTGGAGCTGGGTGAGT
TTCAAATTCACCTTCCATTGCCGCTAATTTCACAGGTTGTGCTTTACCGATTTCATAGCC
AGACTCATCACCCATAATTAATACAGAAATAATAGCCACTAAACCGAAACTTGCACCTAC
TGAGAATGAACGACGAGCAAATCCAAGATCACGACCTTTTAAGATATAGTATGCACTCAC
ACCTAATACGAAGATCGCACCACAGGTATAGCCTGCTGAAACAGTGTGTAAGAATTTAGA
TTGTGTTACTGGGTTTAGCACTAAGTCAGAGAAGCTGACCATTTCCATACGCATTGTTTC
AAAGTTAAATTCTGAACCTACTGGGCTTTGCATCCAACCGTTCGCAACTAAGATCCACAA
AGCAGAGAAGTTAGAACCAAATGCGACCGCAAAAGTCGTTAGTAAGTGTTTACCTTTTGA
TAAACGATCCCAACCAAAGAAGAAAAGACCAATGAAGGTAGATTCTAAGAAGAACGCCAT
TAAGCCTTCAATCGCTAATGGAGCACCAAAAATATCACCCACATAGTGAGAATAATATGA
CCAGTTAGTACCGAATTGGAATTCCATTGTAATCCCTGTCGTTACCCCTAGAGCAAAGTT
AATACCAAATAACTTACCCCAGAACTTTGTCATATCCTTATACACTTCTTTACCTGTTGT
TACATATAAGGTTTCCATCACCACAAGAACGAAAGAAAGACCTAATGTAAGCGGTACAAA
TAAGAAGTGATAGAGAGCAGTTAAAGCAAACTGCAAACGTGAGAGTTCAACAACGTCTAA
CATCTCAAACCTCTTTATATACAAGTCTGAATTATTCGATTACAAGAATACCAAGTAATC
CCCCAATCAACATTGTTTTCGCACAGTTACTAATCAAAGATTAATAAGTAGCAATAATGT
CAAGAATCTATTCTACTCGTAAATAAGCAAATAAAAAATAGCAAAATTATTACATTGATC
ACATTTTTGAGCTAAATATTTAAAAAATATGAAATTTATATTGTTATAACTTGATATAAA
TCAAGTTAGACAAAATACCACACACTTATCTGTCCAACCTATTTGTAAATTATTTATGAA
TATAACTTTTAGGTTTAACAATTTATTTACATCAAGAATAAAGATCCTTAAATAGTACGT
GACGATATATCAAGATCTATGTTAGTATACGCGACTTTCATCTAACAGTTAAACTAATCA
TTAGGAACACTATGAAAAACGCTATTTTACGTTCAATGATTATCGCAACTGGTGCATTAT
TCATTGCGATAAGTGGTTTCACTACTGAATTGAAAACATCTTCACTGGTAATGACCAAAC
CTCAAACCAATGGCATATTACCTGAACAGTGCCAAAAAATGTTTCAAGAAGTTGATAAAC
TGATTGCTGATGCAGAAAAACAACCTGGTACACATACTCAAATGCAGACAATGAAGAACA
AACTCTCTTCATCAAAACAACAGATCCTCAAATTAGATCTCATCATGCAGAAAAAAAGTT
GTAATAAAGGGCTGGTTGCGCTTAATGGACTGAAACACAATAGCAATGGAGAGTAAAGAA
CACGATCTATGTGATCTCATACCCTGCGATATTACTCCCGACAGTCTAAATATTTATAAT
GATTTCTTAATTGCTATTTTGTCTATTACACCAGCTCCTATATTGATAATTCTATTCATC
ATAATAGGTTTCCATATGAAATAAGTATTCTAAATTCATAAAAAAACTGATCTCATATCT
AAATATAACGATTTTTAATAGACTAAAATAATGAATAATTTTTGTTGATTAGAAAGTTAA
AGCCTTATAACAATAAGGCTTTAACCTAATTTTTATATAAATTTTTGTATACAATCCCTT
AAAAAGCTCTCTCATATGTCAGGAGCCTATTATAGGCAATGCTACAGATTAACTAACCGA
ATTCCAAATAGGTAAGTTAAAATCTTCTTATAATTTAATTCCAAACTTCTCTTCTATAAG
AGGAGCAAAATCCGAATAACCGCCAACGTGAACCTCATCTAAAAAGATTTGTGGCACAGT
CGCAACGGGTTTACCCACGCGCGGTTCTAAATCTTGTTTTTCAATACCTTCAGCGATCAT
ATCGACAAATTTAAAATCGAAATCAGGTAATTCTGCTTTCATTTTTTCTGCAAGCTGTTT
TGCTCGAACGCAATAAGGGCAACTTAATCTGCCGTAAATTTCTACAAACATTTTTAATCT
CCTATAAATTATTAGGGGCATTGTTGCCCCTACTTCTCATTACTTCGTGCTGGTACTTGT
CGTGGTACGACTTGCACGTTTACGTTCTACTTCAGTGAGTAATTTTTTACGAATACGCAC
TGATTTTGGTGTTACTTCCACTAACTCGTCATCATCAATAAATTCTAACGCTTGTTCCAA
GCTGAATTTAACTGGTGTTGTTAAGGTTAAAGCATCATCTTTACCTGACGCACGCATATT
GGTGAGTTTTTTCCCTTCAAGCGGGTTTACGGTTAGGTCATTTGAACGGCTATGGATACC
GATTACCTGTCCTTCATAAATTTCTGCACCGTGATCGATCATTAATTTACCACGATCTTG
TAGTGCATAGAGCGAGTAAGCAAGGGCTTTACCTGTGCCGTTTGAAATCAATACGCCGTT
AATACGCTGACCGATTTCACCTGCTTTTACATCGTCATAGTGGCTGAAACTTGAGTAAAG
TAAGCCTGTACCTGATGTCATCGTCATAAACTCATTACGGAAACCGATTAAGCCACGGCT
TGGAATAATGTATTCTAAACGAGTACGACCTTTACCATCTGGGATCATATCACGCACTTC
ACCTTTACGGATACCAAGAGCTTCCATCACAGCCCCTTGATGTTGTTCTTCAATATCAAT
GGTCACTTGCTCAAACGGTTCTTGTTTACAACCATCAATCTCTTTGAAAATTACTTTTGG
ACGAGATACCGCTAATTCATAACCTTCACGACGCATATTTTCGATTAATACAGACAAGTG
CAATTCACCACGACCCGATACGCTGAAAACATCAGAGTCATCAGTTTCTTCTACGCGTAA
TGCGACGTTATGCACTAACTCTTTCTTCAAACGCTCTAAAATTTGGCGTGAAGTAACGAA
TTTCCCTTCTTGACCGCAGAAGGGTGATGTGTTTACACAGAAGAACATTGTTACTGTCGG
TTCATCAACAGATAAAGCTGGAAGTGCTTCAACATTGTTGATGTCACATAAGGTATCTGA
AATGTTTAATTCGCCTAAACCTGTAATCGCAATGATGTCGCCGGCATAGGCTTCGGTGGC
TTCATAGCGTTGTAAGCCTAAGTGACCTAACACTTGACCAACACGACCATTACGGGTTTT
ACCTTCTGCATCAATGACAGTCACAGGTTGGTTAGGTTTAACCGTACCACGTTTGATACG
ACCGATACCGATAACGCCTAGATATTTGCTGTAATCTAACTGTGAAATTTGCATTTGGAA
CGGTGCATCAAGTTCAACATCTGGCGGAGAAACTTGCCCTACAATTGCTTCAAAGAGCGG
ATCCATATTTGGTGCAAGATCTTCGTGATCCAAACCTGCAACACCATTTAATGCAGAAGC
ATAAATAATTGGGAAATCTAATTGTTCGTCTGTCGCACCAAGGTTCACGAATAAGTCGAA
TACTTGATCCACCACCCAGTCAGGGCGAGCACCTGGGCGGTCAACTTTATTGATAACCAC
GATAGGTTTTAAACCGTGAGCAAATGCTTTTTGGGTTACGAAACGGGTTTGTGGCATTGG
GCCGTCAAAGGCATCGACCACAAGTAATACCGAGTCCACCATTGAAAGTACACGCTCAAC
TTCACCACCGAAGTCTGCGTGTCCTGGGGTATCTACGATATTGATACGATAGCCGTTCCA
GTTAATTGCGGTATTTTTCGCAAGAATGGTAATGCCACGCTCTTTCTCAAGGTCGTTGGA
GTCCATTACACGTTCATCTACATCACCACGAGAAGTGTCTAATGTGCCTGAAAGTTTTAA
TAATTTATCAACCAGCGTGGTTTTGCCGTGGTCAACGTGAGCAATGATTGCGATATTACG
CAGTTTTTGAGTATCTAATTGTTGCATTGAAATAACTTAATTGTAGGGTGGGGCTCGCCC
ACCGAGAATAAAAAATGATGAGCTAAAGCTCATCTGACGAAATCCAAAATTGTGATGAAG
ATCACAAAAGACGGGCGATTATACAGAATTTTCACCAAACTGACTAGAAAGCAAGCGGTT
AGATTGGCGTAAAAATTTGCAAATTATTTCGAATAACTTACCGCTTGTATGAAAACTCAG
GCTTAAATAGGCTATAATCCCTACATAATTTTATTTATTGGAGAACTGTTATGCCTTTAC
TAGATAGCTTTAAAGTTGACCACACCAAAATGAATGCCCCAGCAGTGCGTGTTGCAAAAA
CCATGACAACCCCGAAGGGCAATACGATTACTGTATTTGATTTACGTTTTGTCCGTCCAA
ACATTGAGATTTTATCGCCTCGTGGTATTCATACGATGGAACATTTATTTGCTGGTTTTA
TGCGTGATCATCTCAATAGCGATACCGTTGAAATTATTGATATTTCGCCGATGGGTTGCC
GTACGGGATTTTATATGTCGTTAATTGGTTCACCTTCGGCTGAAGAAGTGGCAAAAGCTT
GGGAAGCCTCTATGCGTGATGCGTTAGAGAAAGTGCCTGATGAAACTAAAATTCCTGAGT
TAAATGAGTTTCAATGTGGTTCATATAAGGAACATTCTCTTGCTGATGCACACGAAATTG
TGCATAATGTGTTAAAACAACCGATTGGTATTAACCGTAACGAAGATTTAGCATTAGATG
AGAAATTGCTAAATCCATAGTTATTGGTACGGAACTAACAATAGTTTCTTTTCAAATGGT
AGGGGGCACACTGAGTGTGTCCACTACATTTTATTACCTTGCAATTTTTACCCACCATAC
TTATAAGGAGAGCCCGTGTTAAATAAATTATTTGATTGGTTTGAAAATCGCATTAATCCT
TATCCAGAAGATATGCCGAATACGCCTCGAGCAAAGGTTATTCCTTTTATTTTTGAAAGT
ACCAAAGGAATGAGAAGCTATTTTGTGGCGTTAATCATTTTTGTTGCATTTATAGGCATT
ATTGAAGGGATTTTGTTTCAGTATATGGGCGAGTTGGTGGACTGGGTAAACACTTATTCT
GCTCAACAGTTGTGGCAAGAAAAAGGCACTTCTCTGATATTAATGCTGATTGTGGCATTG
ATGAGTGTGGTGTTTGTCTATCTCGGCTGTGCTGTTCGCTTTCAGTCGTTACAAGGGGTA
TTTCCGATGCGGTTGCGTTGGAATTTCCACCGCTTGATGCTCGGACAAAGTATGAGCTTT
TATCAGGACGAGTTTGCTGGGCGTGTATCTGCTAAGGTGATGCAAACAGCATTAGCCGTG
CGTGAGGTGTTGATGACCTGTGCGGATATGCTGGTCTATGTGATTGTGTATTTGACGACA
ACCAGTGTAATTTTGCTTCAGCTTGATGGCTGGCTATTTTTGCCTTTTATTATTTGGGTA
GTCAGTTTGGCAACGATTATTTGGTTATATGTGCCAAAACTTGTTCAAGCAGCTCAAGAG
CAATCCGATGCTCGCAGTTTAATGACAGGGCGAATTACCGACGCTTATTCAAACATTGCG
ACAGTGAAGCTGTTTTCTCACGGTAATCGAGAATCTCGCTATGCCAAAGAGTCGATGGAA
GAGTTTATGGTAACAGTACATAAACAGATGCGTTTAGTGACAACGATTGAAACATTGACC
AATTTTAGTAGTATCGCATTAATTACGATCACCGCAGGTATTGGGCTATGGCTTTGGACG
TTAGGTGAAGTGACTGCAGGGGCAATCGCCACTTCTACTGCTTTGGCGTTACGCATTAAA
GGTCTATCACAATGGATTATGTGGGAGTTTGCTAGCTTATTTGAAAACTTAGGCACAGTA
CAAGATGGAATGGAAACCTTATCCAAGCCAAGAACAATTGTAGATAAAGCAGAGGCAAAA
CCGCTTGAAGTGACACAAGGTGAAATCCGATTTAATCAGGTTGATTTTGCCTATAATGCG
AAAAAGCCTCTACTGAAAGGCTTTGATTTACATATTAAAGCAGGTGAAAAAGTAGGTTTA
GTGGGGCGCAGTGGGGCAGGAAAATCGACTTTAACGAATTTATTGTTACGTTTTTATGAT
GTGCAAAAAGGTTCAGTGGAAATTGATGGGCAAAACATTTGTGATGTAACGCAAGAAAGC
CTACGCTCGCAAATTGGTTTAGTGACCCAAGACACCTCATTATTACATCGTTCCGTTCGA
GATAATTTGCTTTATGGTCGTCCAACGGCGACAGAAGCAGAAATGCTTAAAGCCGTTGAG
CGAGCCTCTGCCTCTGATTTTATTCCGCTTCTCAGTGATGCTAAAGGTAGAACAGGCTAT
GATGCACACGTCGGCGAACGAGGCGTGAAACTCTCAGGCGGACAACGGCAACGTATTGCG
ATTGCCCGCGTGATGCTGAAAGATGCACCGATTTTATTATTAGATGAAGCGACCAGTGCT
TTAGATTCAGAAGTGGAAGTCGCTATTCAAGAAAATTTGACCGAATTAATGGAAGGGAAA
ACTGTCGTTGCCATTGCACACCGTTTATCGACCATTATGGCAATGGATCGCTTGATTGTA
TTAGATAAAGGCGAAATTGTTGAGCAAGGTAGTCACGAGGAATTATTAGCTCTCAATGGT
GTCTATGCAAAACTGTGGGCTCATCAAAGTGGTGGGTTCTTGCAGGAATTACAGGACGAT
ATATAAGATAGAAGAACTATTTAAATCAAAGAGTTGGTAAGAATCAGGAATATAATTATT
ACCAACTTTTTGTTTTACAGCCCTATGGGGTTATTCATACTCTTCTAACCAAATCGTTAA
AATCGCTTCCAAGATATGTTCATTTGACGCTTCTGGATCATCCTCAAAATCTTCCATCTC
ACAGATCCATTTATGCATATCAGTAAAACGCACGGTGGTTGGATCTAAATCTGGGTTCAT
ATCATACAGATTTTCTGCGATCATTCTTACATCAGTCCATTTCATTAGTGTGCTGCCTCA
TTTGCGTGGTTTAAGTTATATTTTGGAATTTCAACAACGAGATCTTCTTCACCCACAATA
CATTGACAAGACAAGCGGCTGTCGATTTCTAAGCCCCACGCTTTGTCTAACATATCTTCT
TCTTGATCTGATGTTTCATTTAAGCTGTCAAAACCTTCACGAATTACAACGTGACAAGTA
GTGCAAGCACAAGAACAGTCACAAGCGTGATGAATTTCAACTCCTGCATTGTGAGCAACT
TCTAATAAGTTTTCACCTGTTTGAGCTTCAACAACCATACCCTCTGGGCAAAATTCTTCG
TGTGGAAGAAAAACAATTTTTGGCATAATGTCCTCTAATATCTTCTGTTTATTTGTAGGG
ACACACTGCGTGTGTCCGTTATTTATTTTGCGGACACACGCAGTGTGTCCCTACTGGATT
TTATCCCATCACCTCATCAACCGCCTTACCTGCTAAGGCTTTTTGAATGGATAAATTCAT
TCGTCTAGCGGCAAATTCTTGGGTGGCAATATCAAGATCTTTAATACCTTGCTGGATAGC
TTGGCGATCTGTTCCTTGTTTTGCGTAAATCAATTTCTGTAATTCCGCTTCAATCCCTTT
AAATTCATCAACCGAAAGTAGCTCTGCACCATCTTCTTGCAACGCAATGACAACGCTATC
AATCACACGATCTGCCTCCACACGCTGTTCCGCCAGCTGACGGGCTTCCATATCTTGCTT
CGCATTCGTCATTGACGATTTAATCATTTCGGTGACTTCTTCGTCCGTTAAACCGTAAGA
CGGCTTAATTTGGATAGATGCTTGCACTTTGGTTGATTTTTCCATTGCGGTGACACTCAG
TAACCCGTCCGCATCGACTTGATAAGTCACGCGAATGTGTGCCGCACCAGCGACCATCGG
TGGAATACCACGCAAGGTAAAACGTCCAAGTGAACGGCAATCATCGACTAACTCACGTTC
ACCTTGTACAACGTGAACCGTCATCGCTGTCTGCCCATCTTTAAATGTGGTGAACTCTTG
TGCTTTTGCCACAGGAATAGTGGTATTGCGAGGAATGATTTTTTCCACCAATCCTCCCAT
CGTTTCGATCCCTAGCGAAAGTGGTACAACATCTAGCAACAACATTTCTGCATCAGGCTT
ATTGCCGACTAAAATATCCGCTTGAATAGCTGCACCCAACGCCACCACTTTATCGGGGTC
AATAGAGGTTAATGGCGTTTTGCCGAAAAATTCGCCTACTTGTTCACGCACAAAAGGTAC
TCTCGTTGAGCCACCAACCATCACAACTTCACGCACTTCTTGAGCTTCTACCCCAGCATC
TTTCAAAGCTCGACGACAAGTCATTAACGAGCGTTTTACAAGTGGCTGGATTAGCTCATT
AAATTGCAAACGGCTGATTTCACCCTGCCAATTTGCAAATTTTGCAGTAAAACTGTCCGC
TTGTGATAAGCCAATTTTCACTTGAGTGGCAAGAGTAAGTAGTTCACGTTGCTGACTTGC
TGTATTTGGCTGAATACCTGCTTGTTCCGCAATCCAATTCGCTAACAGATGATCGAAATC
ATCGCCACCTAAAGCGGTATCGCCACCTGTTGCCAAAACTTCAAATACACCACGGCTCAG
GCGTAAAATCGAAATATCAAAAGTACCGCCACCTAAGTCATATACGGCAATAACACCTTC
TTGACCACTGTCCAAACCATAAGCAATAGCCGCAGCAGTTGGCTCATTTAATAAACGCAG
TACATTAAGCCCTGCCAAACGAGCGGCATCTTTGGTACTTTGACGTTGTGCATCATCAAA
ATAAGCAGGTACAGTAATCACCACGCCAGCCAATTCGCCTGCTAAGCGTTTTTCTGCAAA
TTGATTTAAGTGACTTAAAATATCGGCAGACACTTCAATCGGACTTTTATTGCCTTGTAG
CGTTTGAATTAACGGCAAGCCGTTATCCGTCGCAACAAATTGATAAGGTAAATTTGGATA
ACGCTGTTCAACATCTGCCAAAGAACGACCAATTAAACGCTTTACAGAAATCACTGTATG
TTGCGGATCAGCTACTGCTTGCTCAAAGGCTTCCACACCAACAACTTTATTCTCAGCAGC
ATAATGTACTACCGACGGCACTAACGCACGCTCTTTCTCATCAAGTAATACCTGAGCTTG
TCCGCTACGCACCGTTGCTACTAAAGAATTTGTCGTCCCAAGGTCAATCCCCACCGCCAA
GCGATGTTGGTGCGGCGCTGCCGTTTGCCCTGGTTCTGCAATTTGAAGTAATGACATTTT
ATTATCTCTCTATCATTTATTCCCCCCTTTGAAAAAGGGGGGGCTAGGGGGGATTTTTAC
AAGATCATTAAATCCCCCTCAATCCCCCTTTTTCAAAGGGGCAAGTGTAATACTTAATTC
ACCGTATACCCCATATCATCAGGCGCAAATGTCGCTTGATAATGGCGTTCAATCGGTTGT
TCTTGTTTTGTGTCTAAATTTATCACTTGATTGCCGTTTAAATCTGCAATCTCAGCTTGC
CAATTTTCACTACGCAGGCTGTGGTAAAAACTAGCAGTATCGGCAGTTAATGCCCAGCCG
ATAAATTGTGAATAATTTAAGCCAATACTTTCCCATTTCTGCTTTTTCGGGTGGAAATAA
TAAACTAAACCGACTTTTTCGCCTAATCCGCCCCCGTTCACCGCAAAATAACCACCAATG
GCATCATCAGCAATCAGTAAATGAAACGGTCTTTCGCCCGATTGTTCAAAGGTTTTACCA
AAATTCCACTCAAACAAACCGCGTGGCAGTTTCTCATTACCCGAACCTAAAATGCGTAAC
CAGCCGTGATCGACTAAAATACCGCCCGTTTCATAAATTACCGCACCCAGTGGCGTACTT
GTCGGTAACTGCATTCCCACCAATTCTGCCCCTGCATTTTCCACATCTCTCGGCAGGATT
TCATAATGGTTATTCGCTTGCTTGAACCAATCTTGCATAATTGGCCAAGCGGATTTTTGT
TTATCGTTCAGTTCTTCGAGGGTTTTCATATTTATTTTTCTATGTAGGGACGCCACGCTT
GGCGTCCATTCTTTAGATGAGTGAAAAGTCTATATTCAATGGACGCCAAGCGTGGCGTCC
CTACTTTCTTTTGTGCGAATACCACACAATTAAAACTCAAACAACTTCTCTTCTACTCGC
TCAACTTCTACCAATAATTTTTTAATAAAACGAAGTTTATCGTTAATGGCTAGTGCGTCC
GTCCATTGTTGAGCACTGAGAGCCTGTTCAAGTTGTTGCAAAATGACTTTTTGCTGTTGC
TCAATCTCTTGGGTGAAAGCGGTGAGATCCGCTTCGTTTTTTGTGGTTTCAATGCTTTCT
AAGGTTTCACGCCATTCCATTTGTTGCATTAAAAACGCCATATCTCGGTTACTTTTTTGC
TCAATATCTTGCTGTTCACCCGTATGAATAGCGATGATCGCTTCAGCACGCAAAATCGGA
TCTTTGAGAATATGTAACGCATCATTAATTTCCGCCGATTTCTGCATTGCTAAACGCTGT
TCTGTCGCAGAACTTGCCGCAAAATTATCGGGGTGAAGCGATTTTTGTAAGGCTAAATAA
CGCTCAGAGAGTTGAGCATTATCTACTTGGAATTGCACAGGCAGATCAAAAAGCGTAAAT
GGATTTGACATCAGAACCTCTTAGACGTTAAAACTTTCACCACAACCACATTCGTTTTTC
ACATTTGGGTTGTTGTACTTAAATCCTTCGTTTAATCCTTCTTTGACAAAATCTAATTCT
GTACCACTCAGGTAAACAAGGCTTTTTTCATCGACGATAATTTTAACACCGTGTTGTTCA
AAAACGTGATCATCTTCGTTTAATACATCAACAAATTCAAGGACATAAGCTAACCCTGAA
CAGCCAGACGTTTTAACACCCAACCTTAAACCAATGCCTTTGCCACGGTTTTCAAGGAAG
GTACGAACACGATCTGCCGCAGTTTCTGTTAGGGTGATACTCATTTTTTCTCCTTGTGAA
TATAGTTAATTTTAAAAAGATCTCATTCCCCTCTTTAGTAAAGAGGGGTTAGGGGAGATT
TGTCAAACGAATAAACGAAGTGAGAGATAATTCAGAACAGAGTTACTGTTATTTGGGAAT
AAACAATTTATATTCTTCGTTCTTTACTTCTGCCAAATCTCCCCCAGCCCCTCTTTGCTA
AAGAGGGGAGCAGAGCGAAGTAAATTTTCTTTCATTCGTCTGATACAATAAAACCTTTTT
AAAATTAACAATAAACGAAAACACAAGCGGTCAGATTTGCAAATTTTTCGCAAAAACCAA
CCGCTTGTTAAAGATTACTTACCGTTTTTCTCTTTGTAATCTGCAATCGCTGCTTTAATT
GCATCTTCTGCAAGAATTGAGCAATGTACTTTTACTGGTGGTAATTCAAGCTCTTCTGCG
ATGTCGCTGTTTTTGATTGCTTGAGCTTCATCTAATGATTTGCCTTTTACCCATTCAGTA
ATAAGTGAGCTTGATGCAATCGCTGAACCGCAACCGTAAGTTTTGAAACGAGCATCTTCA
ATGATACCTTGTTCGTTCACTTTAATTTGAAGTTGCATTACGTCACCACACGCTGGTGCG
CCCACCATACCTGTACCGATATCTGATGCTTTTTTGTCGAATGAACCTACGTTACGTGGG
TTTTCATAGTGATCAATAACTTTATCGCTGTATGCCATTTTTTAATTCCTCTGTTTTATT
CTGCCCCCGTTTACGGGGGAAGTGGTTGAGCGAAGCGAAACCGAAGGGGGATTGAATATA
TAGAAAAATTTACTTGATTATTTGCCCCCATCACCTTGCTTCGCAAGGTACTTCCCCCAT
TACATGGGGGAAGAATTTCATTTTAATGATGCGACCACTCAATTGAGTTTAAGTCGATAC
CTTCTTTGAACATATCCCAAAGTGGTGAAAGTTCACGTAATTTTGTTACTGCTTTTTTCA
CGATTTCGATAGTGTGATCGATCTCTTCTTCCGTTGTCCAACGACCGATTGAGAAACGGA
TTGAGCTATGTGCTAATTCATCGTTTAAGCCTAATGCACGAAGTACGTAAGATGGCTCTA
AACTTGCAGAAGTACAAGCAGAACCTGAAGATACCGCAATGTCTTTTAATGACATCATCA
TTGACTCGCCTTCAACAAAGTTAAAGCTGATATTCAGGTTACTATCAACACGTTTACCTG
CTTCCATTGTACCGTTCACATACACTTCTTCCATATCTTTGAAACCGTTGTATAAACGGT
CACGAAGTGCTTTGATGCGTGGCATTTCAGTTACCATTTCTTCTTTTGCGATACGATATG
CTTCACCCATACCAACGATTTGGTGAACAGGTAATGTACCTGAACGCATACCACGCTCGT
GGCCACCACCGTGAATGATCGCTTCTAAACGTACACGAGGCTTACGGCAAACATATAAAC
CGCCGATACCTTTTGGCCCGTAAAGTTTATGGCTTGAGAAAGACATTAAATCTACGTTTA
ATGCTTGAACATCCACAGGGATTTTACCTACTGATTGTGTTGCATCCACGTGGAAAATGA
TTTTTTTTGCACGGCAGATTTTACCGATCTCTTCGATTGGTTGAATAACGCCGATCTCAT
TGTTCACCTGCATTACGGAGACTAAAATTGTGTCTGGACGAATTGCAGCTTCTAATTTAG
CAATATCCACTAAACCTGTTGTTTCAGGCTCTAAATAGGTCACTTCAAAACCTTCACGCT
CCAACTGACGGCACGTATCTAATACCGCTTTATGTTCAGTTTTAACCGTGATGATGTGTT
TACCTTTGGTTTGGTAGAAATGTGCTGCACCTTTAATTGCAAGGTTGTCTGATTCGGTTG
CACCTGAAGTGAATACGATTTCACGAGCATCTGCACCGATTAAATCAGCGATTTGATTAC
GAGCTACATCAACCGCTTCTTCTGCTTCCCAACCAAATTTGTGAGAACGAGATGCAGGGT
TACCAAACACGCCGTCCTTTGTCATATATTCCATCATTTTTTTTGCAACACGCTCATCAA
CGGGCGTAGTTGCGGCATAATCCAAATAAATTGGTAATTTCATTGTTACTCCTAACTAAG
AGATTTTTATAAGATTAATGGTGATGATCGTGGCAGTGAGAACTCTCACAATCGTGATCG
CTATTTTCTTCAACTAATTCGGCTAAAGTTATCGTATGTAAATACTGTTCGATTTGATTT
TCTAAACGCTCCCACAACGAATGGGTTAAACAACGACTGTTATTACTGCAATTCCCATTG
CCTTTACATTTAGATACATCAACACTTTCATTCACAGCGGCAATAATCAAGCTCACATTA
ATTTCCTCAGGCGTTTTTGCTAACTGATAGCCACCGCCAGGGCCTCTCACACTATGCACA
AGACCTTCTCGGCGAAGTTGTGCAAAAAGTTGCTCTAAATAAGAAAGTGAAATGGCTTGG
CGATCTGAAATATCTACCAAACTCACAGGCATATCTTTGCCATGCAACGCAATATCTAAA
ATTGCAGTTACAGCATAACGTCCTCGTGAAGTTAATTTCATACTCAAACCTTTTAAAAAT
GCTCGATTGTTAAGAAAGAATTCTATATACCCTACTAATTTAGTCAATATTTTTACACAA
ATTAAATCAAAAGGTTTTTTTAATCAATTTGCTAATCTTATTCACATAAACATTATTTTA
AAGTTTAGATAAAACACTAAGCGGCGAAATTCTAAACTATTTTTATAACCATAGTTAAAA
TCCCACCGCTTACATCAAGATTACAAAGTTAGCAACTATTTGTAATCATATTGATAATAA
TCATAACGATTAGAAGCCTTACGTTTTATACCATTCAAAATAAAACCTTTAATAAAGACC
CCTGCACGTTCAAAACGTTCTTTAGCTAATCCAACTTCTTTAAGTGTAGTTTCACCAAAA
CGCCCAACAAGTAAAGATGTTCCTGCATACCTACCAATAATAGCTGCATCTGTAACAGCC
AAAATAGGCGCTGTATCCACTATCACTAAATCATATTCTTTTGCCGCCCATTCTAATAGT
GCCTGAAAACGAGCATTAGATAGTAATTCAGATGGATTTGGTGGAGTTTCTCCTTTAACA
ATAATATCAAAATTATCATAATGTTGAATCACTTGTTCAAAAGGAATCTGCTGTGCAATC
ACATCACTCAATCCAACCTCTTTTGCTAAACCTAATAATCGACGCAAATAACTCCTTCTT
AAATCTGCATCAATTAACAACACCTTGTGCCCAGCTTTAGCAAGAACATTAGCCAAATTG
GTTGAAATAAAACTTTTTCCCACAGACGGAGAAGCTCCAGAAATCATTAATATATTATTT
TTAGCTTCTAACATTGCAAAATGCAAACTTGTACGCAAACTACGCAAAGCCTCAACTGCT
GGATCTGTAGGCGTTGACTCCGACAATAATTTAAAATGCTGAACCTTATGCTTAGAAAAA
ATAGGCTGTTCATTTGAATATGGAATCGTAGCATACGTTGGCAAGCCTAACACATCTAAT
TCAGATGTTCCCTCAATACCTCTATGCAGTAGCGTTTTCGCTATCGCAGTAACTGAGGCA
AAGATAAGTCCTAACATAAATGCCAAGGCAACCACAATCATTTTTCTAGGTGAAACGGCA
TTAGGCAAAACTTGCGCCTCATCTAAAATACGAACATTTCCTACCGTACTAGCCTTAACA
ATTTCTAACTCTTGCATTTTATTCAACAATTGAATATAAATTTGCTGGTTTACCTCCAAA
TCTCGAGTTAACCGAATAACCTCTTTTTGAGTATTAGGTAAACGTTCTACTTGTTTATTT
AAACGAATTTTTTCCTCATTCAATACTTTACGCTTATCAATCAAAGCAACATAAGCAGGG
TGATTTCGAGTGAATTTCTGAGAAATTTCACTCTCCTTTAATGTTAACTCATTTAAATCT
GCTTCTAACTGAACTATAGTATCTAATGCTGATTTAGCTTCTAGACTGAGATCTACTGAT
TCATTTTTTAAGCGGAATTCATTCAAATTATTCTCAGACTCTGCCAAACGAGCTTTAAGT
TCTGGTAATTGTTTAGACAAAAACTCTAAACTCTTAGACGCTTCTGCAGAATCACGAACA
ATATTTTGCAGCAAATAATTTTCAGATACACTCTTTACTATCTTCTTAATTTTAGCTTTA
TTCTCTCCATTAATAGAAATTTCAATAATGCCTGTCTGCTTACCACTCTCTGTCACCGAA
ATTTGTTTTTGTAAAGAGTTAATTGCTAACAACACATCATTCTTTTTAATTTTAAATAAT
TGTCCTGGCTTAGCCTCTAATTCAGAAATCGCAAACGAAAAATCTTCCGTTTGATACTTT
TTCCCAATGCTCCCTTCAAGAACTTTTTCATCTGCGAAAAATAATGAGAACTCTCCAGCA
TTCTCCCCAACCTCCAAAATCATCTCTTTCATCTGAGGATTCTTAGGCTCAAATAAAGAG
AGCGACAATTGTGGTTCATATCCCATCAAACGATGAAGACCTTTACTAAGAAAAGGGATC
GAGAATTGAGGTTCAACTACCGTAGTTAAATTAAGTTGCTCAACAGTATTAGATAAAACC
ATTCTTGATTTTAAAATTGCAATTTCAGTACTTGAAGATGCTTCACCCTCTAAAACTCCT
GGGAAATCGTTTAAAAGCCCCCTTGAAGATTTACTTTCTACTTGAATTGAAGCATTCGCA
GTGTAAACAGGCGGAGCTAGTAAAACATAAGCAACACTAAATAACGTCACCAACAATGTA
AAAAGAGCTATCCACCACTTATAATCTAATAAAGCCCCCAACAACTTTACTAAATCAATT
TCATCATGATTATTTTCATTCATCTTTTAACTGCCTTAAAATTAGAGTTTCAATTTCCAT
CTCAATGCTGCATCCTCAATCAATGCATAAACCTCTCGGAACATATCTTCACTTTGACGA
TAAGGATCTGGAATATCTTTATTGCTATCCAACCAATGACCAAATAACATGACTTTTCCA
GAACTTTCTGGTGAAATTTGTCGAACCAAGTCAATATGACCTTTTTCCATGACAAGAATC
AAGTCTACATTCTTACATAGTTCAGACGTTAATTGCTGTGAACGATGTTCAGAAAGATCC
ACTCCACGAGAAATAGCAACTTGTTGCATTGTTGGATCTACACCTTTTCCAACTAAATGG
CTACGCTCAGCTGAAATACCTGCTGAAAAAATACGCTTTTCAGGAAAATATTGTTTTAAT
AATTTTTCTCCGACGGGGGAGCGGCATATATTACCGATACAAACAACTAAAATAGTTCCA
AACATTAATTACCAATTCCTCACTCTTAAGATAGACTCTGTTAGATTATTGAAACCAGAT
AATGACGGAACAACATGGGCAATCACTCTATTCCAACGAGTTGCTGGCGCTGTTGTCACA
TAAACAATGTCATAAGGTTTTAAATAAAACTCTGTTCCTAATACATAGGAAGTTGCATTA
GTCAAATCCAATTGATAAATATCTGCAATCTTATCTATTTTTTCAGCTTCATTTGAAACC
GTTGACTTATTTACATCACGTTGACCACGAATAACAAAAATACCCGTTGCATCTGCAGAT
AATTTATCAATTCCCCCACTTTGAGCAATTGCTTCAGTTAACGTCATACCATAATGAGTA
ATTTTCAACATCTGAGGTTTTGACACTTCCCCCACAATAAACACCTTATTCGCATCATTG
CGTGGAATATGAACCACATCGCCATCAGATAACAAACGATTCTGCGTTAAATTACCAAAT
TGAATCAATTCTGCTAAAGAGACTTTCTCCTCTTTGCCATGACGAGTAATAGTCACATTA
TGCCAATCCGCATTATCAGACAATCCTCCAGCCTTATTTACAGCATCTAACAAAGTTAGA
GGAATATTAGTTAAAAATTGCTGTCCTGGATTCTTGATTTCGCCTGTTATATATGCTTTT
TTAGATTGGTATGAGGCAATTGTTACCTCAATTTGAGGATCAGTGACATAGGCTGAAAGA
GCTTTTGCCAATTTATCACGAACTTGATTTACTGTTAAGCCAACAACATTAAGCTGCCCA
ACATATGGATAAAAGATAGTTCCATTAGCATGCACTTGATTACCTGATTCAGCGGCAGAA
CGATAAGCACCCGCAGGAGTTGTCAATTCAGGATGCTCCCAAACTGTGACATTTAATATG
TCGCCAACACCTATCTTATATTGATAACGCTTAATTTGTTGTTCTAAACCAATGTTATCA
CTTGCTTTCACCGTACGAGGAGCTAATTGCTTTACTAACTGAGGCGTAATTAAATAAGCA
TCCACAACCTTCTTAAAGTCCACATTCTCTCCCCTCACTTCCGTATCAACAATAGGAGAA
TGCGTTGCAGGGAAAATCATCCCACACCCAGAAAGAGATAAAATCACACCAGTAAAAACA
AGAGCTTTAGTTAACTTACACATAATCCATCTTACTCATTTTATAATTAACAAAATCCAT
CAGAATAGTCCAAAACTCACACACCAAACGTCGAATTGAACTTGATAAAAATCGTCCTAG
TATACAACAAACCACATTTATTTGCACAGAAAAACCCAAAAAGAAATATTGATTTGACTC
ACACATGTTGAGGAGTAATAAATCTTCACTATTCTACTATGCATTCTACTACCCAATTCT
TATTCTCACTGAATATATCAAAAAGGAATAGGCTAATCTAAATATACTATTTATCTACTT
GCATCCGCCAAACAAAATCCACTATTTTACTTACCGGAGTATACCCAATTGGAAAATTCA
ACAAAATATCACGAATTTTATCGCATTCATTATGCTGACAAGCCAATTCTAATTTACTAA
GTAAACTTAGTAACTCATTTAACGGCAGAAAATCTTCTTTTGCTGTCATAATCCGATGAT
GAGCTGTTGTTTCAACATTATCTCCAGCAATTAATAACTCTTCATAGAGTTTCTCACCAG
GTCTAAGCCCAGTAAACAAAATCTCAATATCGCCGTTTGGATTATCCTGATTTTTTACTA
CTAAGCCTGATAATTGAATTAGATTTATCGCCAAATCAACAATCTTAACAGGCTCCCCCA
TATCCAAAATAAATACATCGCCACCTTTCGCCATCGCTCCAGCTTGAATGACCAATTGAG
CAGCTTCAGGAATGGTCATGAAATAACGAATAACATTTGGATCAGTCACAGTTACTGGCC
CCCCCTTCAGTATCTGTTCCTTAAATAAAGGAATCACAGAGCCAGATGAACCTAACACAT
TACCAAAACGAACCATTGAGAAAAGTGTTTGATGTTCAATGCCATCTAAACAATTTCCTT
TTTCCATTGCCAACGCTTGTAAACACAACTCAGCACTACGTTTTGTTGCCCCCATCACAT
TAGTAGGACGCACTGCTTTATCAGTTGAAATCAGTACAAAAGATTTGACCTGAGCTTCAA
TCGCAGCACGAGCAGTATAGTAAGTACCAAAAATATTATTCCGCACACCTTCAACCATAT
TGTACTCAACCATTGGAACGTGTTTATAAGCTGCCGCGTGATATACCGTATCCACTTGAT
AAACCCGCATAATTTCAACTAAATGCTTAAAGTTCCGAACGCTCCCTAAGAGCGGAATAA
TTTCAATATGGCCTAACTGCTGAGTTTTAACCAGTTTGTTTAATTCCCTTTCAATTGAAT
ATAATCCATATTCCGAAATCTCAAATAAAAGTAATTTACGAGGCTGATTGCGAATAATCT
GCCGACAAAGCTCAGAACCGATAGAACCAGCAGCACCAGTCACCATCACAATCTGATGTT
GAATATTCTTACAGAATAACTCTGGAATAGGTTCAACGGGTTCTCTACCTAACAAATCAA
TGATATTAACCTCTTTAACATCATTGATAGAAACACTCCCTTCGACAATTCGCATCAGTC
TCGGAATCTCCATAATTTTTACTTTTGAACCAGATAAAAATTTTACAATTTCATTTTTTC
TTGATCTCTCAACAGAAGGTAATGCAATAATAACTTGCTCAATTTGATAATCTCGAAATT
TGTCAAACACATTCCGAGCCGAAAACACTTTTAAACTCTCAACACGAGTATTGGCAAGGT
TTTCATTATCATCAATAAAAAATACAGGCAAATAATCATGGGAACGAAATAGCAATACTG
CCAACTGCTGTCCTGCAGCACCCGCACCATAAATTGCAATTCGTTTACGAGGAACACCCG
CTTGAAGTACATTCTGAACCAAAATACGAATTATACCTCGGCTCAAATACACCCAAGAGA
ACATAAAAAAGCCAAACATTAAAGGAATTGACATAGGAATAACAGCTTGAGTGCTATTAC
CCAATACAAACAAAGCAATTACCGTAATTAATGTTGCAAGAAATAATCTAGAAATTAATG
TTTCAGAAAAAGTATGTATGACAAAACGATAAATACCACAAACGATCAAACTTGCAACCG
CAATAGCAGAAACTAAAAGTTCACCATACACTAACCTTGGGATTGAATCTACATTTAAAT
CCAATAAACGCAATACATAAGCAATCCAAATTAAAAATGGAAACACACAAAAATCAATAA
ATAATAAAATAAGTTTTTTATATATTCTAGGAATATATATCAATGAATAAATTAATGGCA
TTAACATACTGTTATCTCATCCTATCTCTACTGCCTTTTCCTAAGACAGTTAAGACTATA
TATTTAAAATAATATTTCAGATTCAGGTTTTGATCATTTCTAAATCTATTTCTACTTGCA
TATGCCCCATTACTTCGACATACTCTTCTGAGGATTCACCTTGCTCAACGAGCTATTTAA
ACAACTCAGCGTAAGTTCTTCAGAGTATTTCATCTGAATACCCCGTATCAGAATATTTTT
CAATTTTACTTAGAGAAATATTAAAACACTCAAAAATATCTTCAATATTTCTACCTAAAT
GTTTATAGCTAAATATCTTGCTATTATTTACTTCAGTAGCTAAATAAAAGTTAAGTTTAG
ATGATAATCCTTTTACCTTGAAACTATTTTTAAAAATGTTCTTAGAATGAGAACAAAATC
ACCCCATATATTATGATTATTAACATAATCAATATAATATTTAGCTTTCATCGGCATAAT
AATATCAATATAGGCTTGACGAGGATTATCATATTTACCCAAAATTTCACTTTCATCAAC
CATTTCAATAGAAGCACTATCTGTAATACCAGGCTTGACGGATAAAATTTTTATTCTATC
TTGCTCAGAATACAGATTCATAAATTCAGGAATTTCAGGACGAGGGCCTACTAAACTCAT
TTTTCCAATAAATACATCTATTAACTGAGGTAACTCGTCTAATTTATACTTTCTTAGAAC
TTTCCCTGCATTAGTGATACGTTTATCATCTCCAATTGTTAAGCTACTTTGTTTTTCGGT
ATTAGCCACCATTGTTCTAAATTTATGAATTTTAAATAACTGCCCATTTAATCCTACACG
AACCTGCCTAAAAAAGACCTCTCCATCAGAATCTTTTTTAATCCAAATAGCAATAACAAC
AAAAACAGGAAATAGGGCGACAAGCCCTAATCCTGAAAAGAAAATATCAAACACTCTTTT
TAGCATTACAAAATCCCAATTAAGCGAGTATTTCACGAATAGCGTGGATAACTCTTTCTT
GATCCTCTTCCGTCATCGCAGTAAATAAAGGAATAGACACAATTGAAGCATATACTTTTT
CAGCAGCAGGGAAATCTTCTGGGCTTAAATGATAGGTATCTCGCCATACAGGCTGTTTAT
GCAACGGGATAAAGTGTACTGAACAGCCAATGCCTTTTTCTGACATTTTAATAATAAACT
CATCACGAGTAATGCCACAATCTTCTTTCAAACGAATTGGATAAATATGCCACGCATGTG
TTGAGTTGTTTTCTGCTTTAGGTGGCAAAATAATAGGCAAATCAGATAAGGCTTCCTCAT
ATTTTTTTGCCATTAACTCTCTTTTTTCCCAAAACTTATCAATCTTTTTAAGCTGTTGTA
AACCAATTGCCGAACAAATATCAGGCAAATTATATTTGAATCCAGGTTCAATGACTTCAT
AGTACCAAGCAGGCGTTTTAGATTGATAACGATCAAATGCATCTCGACTAATCCCGTGTA
AACGCATTATCTTACTACGCTCAATAATTTGCTTGTTTTTAGAAACGAGCATACCGCCTT
CACCCGTCGTCATCGTTTTATTCGCATAAAAACTAAATACAGTCACATCACTATCTAGAG
TTCCGATTAATTTTCCTTTATAGAACGTAGGGAATGCGTGAGCTGAATCTTCAACAACTT
TTAAATTGTATTTTTTGGCAATCTCTAAAATGGTATCCATATCACAAGCTAGTCCAGCAT
AATGAACAGGAACTATTGCTTTTGTTTTGGATGTTATCGCCTTTTCAATTAATTTAACAT
CGATATTAAGCGTATTTGGATCACAATCAACAAATATAGGGTGGGCACCTAAATATCTCA
CCACTTCTGCAGTCGCAGTAAAAGTGAGTGTAGGCACAATAACTTCATCTCCAGCTTTAA
CACCAACAGCCTCTAGAGCGAGATGTAATCCAGATGTTGCAGAATTTACTGCTAATGCTT
CAACACCATCACCTATATATTTAGCAAAATCAGCTTCAAACTGTTTTGTTTTAGGACCCG
TTGTAACCCAACCTGAACGTAGGGCATCAACAACTTCATTAATTTCTTCTTCGCCAATTT
CGGGAAGGGCGAATGGTAAAAATTCTTTCATATAAAACCTACCTCAAAAATCTATATAAA
AACTTTTTAACATAACTTGGAGAAAGAGCCATTAAAAAGTAAAGAACAGCATACACATTT
TCTCTCATACCATACCCCAACTCAGGATTTATTTTGAATAGTCGATATTTTAACAACCCT
ATGCTTTTTTTCATATTAGCCCTTCTAAAATAGAATGCTTTAGTAGATCGTCTAAATTTT
AATCCTATAATAGGCATATTAGCGAACTGACATTGGTTTTTAAACCCTTCAAACCATAAC
AGGGTATCCTCCGCCAAATGTACATCATCACTATATTTAGCAACCTTATTAAAAAATGAA
CGTCGAAACATTGCAGTAGGATTTGCCAAAGGATCTCTAAACCCAAAAAATTTATATAAT
TCTTGATGAGTTAAAGGAAAACGAACTTCATCCTTAATAATGAAGTCATTTTCATCAATT
TCACTAATCCAAGTACCAACAACATCAATAGATTGATTTTTATTTAAATATTCAACCTGA
AACTGAAAACGTTCAGGAGAAGATATATCGTCACTATCCATTTTGGCAATATATGTTCCT
GAACAATATTTTAATCCTTCATTTAAAGCTCTTGCTGTACCAACATTCTTGTCTAATGAA
ATAACTATTAGCTGTGATCCTAATATAGATTTCCAATAATCTATCTCTTGTTCTAAATCT
ATTGGTACCTCCCCGTCTTTAACCAAAATAATTTCATCTGGTTTCAGGGTTTGTATTGTC
GAAATACTTTCTATTGCCTTAGAGAAATACTCCGCTTTATCTTTATGGTATACAGCCATT
AAGACAGACAATTTCATCAAAAACACCTCCAAATTTATAACTCAAAACTTGCCTTAGTTG
GAAATTTTTTATTCAGATAATCCATCAGGGCACCTTTGACCTCATTATAATTTTCATCAC
TAAGATAAGGGGAATCATTAAAACAAGCAAATTTTATATTCTGATTCGACTCAATAGAAT
CTATCATTTCTAACAGCTTTTCTATTGATGACAAATTTCGTTCTATACCATCGTAATGTT
TTTTAGGATAGAAGTCACCATTCAACAAATGCCAATAGCGATACAAATATTGAGTCAAGT
CTGACTTATCCCTAAATTTATTTGCAGAGCAAATTGACATTTCTTTAGAAAACAGTTCTC
TAACTAACAATAAAGTTCTCTTATTATATGGTTGAGGATGATGCCAATGTTCCAACCAAA
AAGCCTTTTTATATATATTAAAAAATAAAAAATTAGAGAGTTTATCTTTAACTGAATACG
ACTCATGATAAAGCATACTTTTATCTATTTTTTCAAGATTACATTGACTATTAACTAAAT
TTAAGTTATTGAGCAATGAATTAACCCATACATCTGAATTCCTAAGCCAAAAATATATTT
TATTTCTAGGGAACCAGCCATGACTTAAAAAATCAACTGGTTTATCATGAAAGAAAAAAC
GCTCTTTATTGACACCCCTCATAATAATCATATCATCATTTAAATATACAAAATTTTCAG
ATAGAGCATCTATATTACCCAAATTCATTTCAATTGAACTGGAATTAAAAATAGGAAGGT
GTTCTTTCTCATAATAAAGCTGATTATGTGTAATTAAAAATATTTTTTCATTATTTATAT
CTAACCATTCAGGAAAGTGTCCCTCAGTAATTAAATATATTCTATTATACCAAGGGCAGT
TTTTTTCTATAGATCTTAGAACATATCTTAGAGTTCCCATATCTCTATATCTTGATTCAG
AATTTGAACTAGTTTCTTTTAAATTTATATTACTATAGAAACTTTTTTTTGCCTGCCACT
CTCTATCCAGTGGGTTTACCCAAGGTAGTACGAAATCAATTTTCATTTACTCTCCTATAT
ATTATCATAAATAATACATTCATTCCTCAGTTAATTCATCAGGAATGTTGATAGCGTTAA
AATATCTTTTCTTTCTTATAAAATACCAATAAACCATACAGTTATGTTATTAACTCTTAT
TTAGCTCCATAACTAATAAAAAAAATAAAAGGCAAATTTAATTAAATTACTTAAAATATT
ATTCTCAATTTAAGAAATTAATAACATTTCCAATACTGATGAAAACAAAAATGTAGGTGC
GATACTAATTAGCACAAAAAATACCCTAATTAAAAATCTATTTTTTCCCTCTTTTATCCT
CTCTTCTATTGAAGAATAGATGGAGAATAATAAGAATATCATACCTACCATTAAAATTCT
TTTGGCTGCAACATCACTTAAGAAGAATACTGAACAAATAGCTAACATCCCCACATATAA
ATTTATATAAAAAAATCTTAAAGATTCCTCTTTAAATGAGAACCTATTTAATAAAACAAA
TATAAAAAATACAACAAAAATTACAACTAAAAACAAAAATGATGGAACATCTCCAGAACC
TCGAGTCGATTTACCATCTTGAAATATAACTGCAACAATTATAGCCACCACAGAGCTAAT
AATAAGAAGAAAGATATTTATACGTTTTTTTATCAAGAATAAGAGGGGAAGAAATACCCC
TGCCATATTATGAGTAAAACATGCTAATATGAACATAAAGTTAAATGAAAATCGAAAGTT
CTTTTTATACAGTAAAAAGAAACAAAATAAAAAAATCGTAGCTAAAAACTGCCTATAAAC
ATTTAATATTCCCATTACAGAAGGAAAAAATAAAAAAAACAATAAAACAAAATATGGTTT
TAATTTAGCATGGTAGCAAGAAAGTACAAGTACAGTAAATGCAATAATGTCGCAGAATAC
CAGTACTAAAATCTCATTTTTAATAAAACTATATAAAACTCCACTAGAAACCCAATACAC
AGGTTCTCTCAAAAAATAAAAACTAGAAAAAAAGCTATCTACTCCATATTTCATAACTTC
CATATATACCAATATATCCTGTTGAATAGCATAAGTCCTACATAATATAGACCAACATAC
TAACAAGATAAAAAGCAAAATATAGCATAGACGAAAAGATTTCTTATTTTCTGATTTAGA
AAATATAGAAAGCAACAATGTTGCTATAATTAAGAATATATAAAATCCCATTACCATAAT
AGCTATCTCTATTGGCATGTGTAGTCAATTACTTCTACACCAAATGATTTCATAATCTCA
AAATCTTGAACAATTTCATTTCTACAAATATCTGGTTTAATGCTAATAATTTTTACATTA
GGTAAATTAATAAAACTAAGAGGAGCTCCACTATAGAACGTATAAATGGTATATTCGACA
TTAAGTCTGAACTGCGATACAAAATAATCTTCAAAGATTAATTTACTTTTTATATAATTA
ACACCATCAATAATAAACCTCTCTCTTGGATGAGGATAGTAATAATTTATATTAAATACC
TCAATAATTTTTTTGACCACACTTACCCCATCATTAACAGATATAAATATCGAATCTATC
GGTTGCCCTAATAACAAATTAACTCTTTCTTTGGAGGATGTCACTTCATGTGGAGATATT
TTTACAATTCCCTCTCGCATTGATACATAAACCAATTTATCTTTATCAACTATATTTTCC
TTATTGTCATAAATTGTATAATGTACCAATGACATTTTTCTCAAATCTTGCCTAGTATAA
CGAGAAAATAACAGTTTCATTATAAGGTTAACACGAAATGAATCATTTTTATAAAAAAAA
CTGTTTTTAAAAATATTTGCTGTACCATCATCAAAGGTATATAGTTCAAATTTACCTAAT
GAACTTAAAAGTAATCTAATCCATGGATTATCAAGGTTTGCTATATACACTTTATTAAAT
TTTTTACATAACAAAAAACCATATATTCTTACTAAAAATGACTTATATAGCCGAGAAAAA
TGATTATTAGGAGAAATAAAACATTTTTTTAAGAAAAAAACATTCTTCTTACAAAGAACT
TTTTCCATATAATACTGATATTTATCATTCCAGACCGAATAAAATACTAGTAAATAAAAA
ATCTCACTCTGTTTTTTTTCAACTATCTTCTCCGCCATTAACATTTGAAATGGAGTCATA
CAAATAATCAAATTCATCTAACCAACTCTCTTTGTCATAAAAAATAACACAGGCAAAATC
CCACCAGCTCCAATAACACTCGCCCAAGGAATATAACTAATCTCCGTAAACATTAATCCA
CCTAGTGCTACTAAATAAATCCCTGTCGATAAAACAGAGCAATATGAAATCTGTTTTGTT
TTTCCGTGATAGAACAAATAATTTACTAAGAACAAATAGGGAATAATCAAACTTGTTGAA
AGCAAGAATAATACGATATAGTATTTCACTCCCTGAAACTGTTCGCCTAACAACCATAAA
AAGAGTTGTTCGGGGATTAATAGTGTTATCAATGAAGGTATTGGCACAATAAATAATGAA
TATATTACCCATTTTTGTAAATGTTTTAATGTTACTGTGCCTTGCTTTAATCTTTCAAAT
AAATAAGGAACCAATGCTTTGTTTATTGCCAAAATGACTACCGACAAAATACTCGCAATT
TGTACCCCCATCGCATACAAACCAAGATCAGCTTCGCTAAATCTGTGATAAATAAATATT
CTATCTAACTGTCCTTTTATAAAGAAACTTCCGTGATGAAATATCATTGGAAATCCGAAA
GCAATTACATACCATAATGCGAGCTTATATTGTGCGATATTAAAAATTTTAGTAACCGTC
TTTCGCTTATAAATAACATAAGCTAGAGCAGCAATAAAAATATTGCTACATAGTACTGCT
AAAATACGCTTTTCTACCAACGCTGTTTCATAGATTTCTAACATTAATACTGTAAATACT
GCATTGGTTATTGCAGAGCCTAATTGAATCAGCGTATAAGGAAGCGCTTGTTTTTGGCAT
TGCCTTATACTAAGTTGCACGGCAAGAAATACCTGAAATATGCTACTTAATACTAAATAA
AACATAATTTCAGATTTTGCTACCCAACAGGCAATTAGCCCTAAAGCTCCTATCGTAATA
GTATAAGCATACCCCGTTGTTACCACTAAATCTAAAGAACGTTTTCCATATCGATAAAAA
TAGCGGGCAACAGCACCATCTTGGCTTAGTCCAATAAAAATAGCAAATAATGCTAAAAAT
GTTTGATAATAAGAGAGTTCTCCGAATCCCTCTACTCCTAATTTTCTAGATAAATAGGGC
AGTAAAAGAAAAGGAATTGATTTTGAAACTAACTCTCCAAATAGATAGATTGCACTATCT
TTAATAACTTTCATTGTTTACCAAACTTTCAGCAAGTTGCAGATCCAATGTTGTATCAAT
ATCAATAGAGCGGTAACTTGGCATTAAATAAAACTTCACTTCAGGAATAAAGAAATTTTT
TTTCTTTTAATAAACTTGCGGTATCGTTGATGTAAATCGCACCATTTGCTCTATAAGCTT
TAGGCAACGACTGACGAGGAGCTTCAAAATCGCTTAATTGATTAATAGGCAGAATTTTAT
GATTTTCGTCCAAAATAAACGATTTATAAGGGTGGTGTTCGCATTCACATGCTGACACGA
CTGATTTACAATTTCCTGCCAAGAATAATTCCATGGCATTACGAATATCCAAACCTGAAC
GTAATGGACTAGTTGGTTGGAAGTGTGCAGTGATACCTTCTGTTAATCCAAGCGTTGTTA
CACAATGTAAAATGGTATCAATTGTTCTAGTATCACTTTGAGCCAATTCAGCAGGGCGGC
GAAATGGCATTGCTCCATATTTTTCTGCTTCGGCAAGAATTTTATCACCATCTGAGGTTA
CAATAATTTCATCAAAAGATTCAGATTCTTGAGCGGCTAAAATCGCTCGCCCGACTAGAG
ATATTCCTCCAACAAGTTGTAGGTTCTTATCTTTGATTCCTTTTGAACCAGCTCTTGCTG
GGATAATGGCTACTTTTTTCATATTTATCTCCTTTACATGCCCCCATCCCCCTCGCTATC
GCTCGGGGACTTCCCCCATAAATGGGGGAAGAATTTTTACCTTCAGACTACATTACTTTT
TTAATACTTCCCCCATAAATGGGAAAGAATTTTTATCTTCAGACTACATTACTTTTTTAA
TACTTCCCCCATAAATGGGAAAGAATTTTTATCTTCAGACTACATTACTTTTTTAATACT
TCCCCCATAAATGGGAGAAGTATTTTTATCTTCAGACTACATTACTTTTTTAATACTTCC
CCCATAAATGGGGGAAGAATTTTTACCTTCAGACTACATTACTTTTTTAATACTTCCCCC
ATAAATGGGGGAAGAATTTTTACCTTCAGACTACATTACTTTTTTAATACTTCCCCCGTT
TACGGGGGAAGGTGCCCGAAGGGCGGATGGGGGAAATCTCTTTGTATATTTGTATACATT
CCCCTAATTTCAATCACAACTCATACAACCCACTCGTATCAAAACTCAACGCTGGAAATT
TTATTGATGTAACTACATCGCCTTCCACCACAGGTTGTACGCCTATGTAGCGTCCGTTTT
CTAGCACATAAATTTGGATATGTTGTTCTTCAGGGCGGACAATCCAATATTCACTCACAC
CTTGTTCTTGATAAAGTTCGTATTTGTCTTTCATCTCTCTTTTTGAATTACCTGGGGAGA
GAATTTCAACGATTAGATCTGGTGCGCCAATACAACCTTTTTCGTCCAATTTATTCGGGT
CACAAATCACACACAAATCGGGTTGCACTACCGTTTTGATTTTGCCATTGCTATCTGGAA
AACGAACATCAAAGGGAGCAACATATAATTCACACTGATGACTATCAAAAACATCTAAGA
ATGCTTTTGTTAATTTCATCGAAATCCGTTGATGTAATCGATTAGGCGCTGGGGACATTG
CCATTATCTTGCCTTTGATAATTTCAACGCGCTCTTGAAATTTCCATTTTAAATAATCGC
CATAGCTATAACTGCCGTTTAAATCTAATTGGCTAAGACTTGTGATTTCATTCATATTAA
GCTCCGAATTGCCTAGCTGTTTATGTAAGTTTTATCTAATGCTTTTTCTATCTTATTCCC
AACTCAAAAATCATTGATTCAACTTGGTAGCTAAATTTGAAACAAGCGGTAAGTTGAACG
CCATTTTCTGTAGAAATAATTTCACTGCTAATTTCGCAAGGTTCAGATTCTGTTGCTCGA
GCTTTACTGGTTAAAAATGCTAAAGCATCTTCAGCTTCTGCTTTAGTAGTGTAAAGTTGA
GTAAAATTTACAGCACAATCACTGTTATCAATAATAGTTCCCACATCAATAGAACAGCAG
GAACTTGAATTGCATTCGGACATATCTGACCTCTAAAGTTGAACTAGATAAACGCCTTAC
ATTCTACATCTTTTCAACAACAACAACAACAACAACAACAACAACAACAACAACAACAAC
AACAACAACAACAACAACAAGGGATTTTCGAGGTTTAAATTTACATTTTCTACATCTTTT
TTTCTGCCGTTTGACTGGTCGGAACTGTGCTTATTTGGAAGAAATTTCATTGTACATCTG
AAATAAGCTTCGTAGAATCCGCACGATTTATTTTGGTGGTTTGTAAAAATATTCTACAAC
TCACCGCTTACACTTAATCAAAAAGGATTACCTAATGAATAAATTTACTAAAACAGCACT
TGCTTCTATCTTTACTTTTTCTGCGGCAGGTGCTTCTGCGGCGGCTTTCCAATTAGCTGA
GGTGTCTACTTCAGGCTTGGGTATGGCGTATGCTGGTAATGCGGCAGTTGCAGATAATGC
TTCTGTTGTTGCAACCAACCCAGCATTAATGACTAAATTTAAACAAGTAGAAATTTCTGT
TGGTGGAGTTTATGTTGATCCTGATGTTGATGTTGAAGGTTCTTTTGGCACTAAAACAAC
AGTAAATGGCAATGTAATAGCTTCATCACCTGTCTCAGATGCAAATGCAAAAGATATTAT
TCCAAGTGCAATTGTGCCTAATTTATATGTGGTTGCACCAGTTTCTGAGCGTTTTGCTGT
GGGTGGTGGTGTTAATGTTAACTATGGTTTGAAATCAGAATTTCCAACAAGTTATAGCGC
AGGCATATTTGCAGGTAAAACTGAGCTAACTGCTGTAAACTATAACCTAAGCGGAGCTTA
TGATCTTGGCTACGGATTTAGCTTTGGCGTAGGCTTAAATGCAGTACATGCAAAAGCAAC
ATTAGAGCGCCATTTTGGTGCTTTAAATCCTATGGCACCGACAGCGACAGCAAGTCGATT
GAAAGGTGATAAATGGGGATTTGGTTGGAATGTGGGTCTAGCCTATGATATTAACGAAAA
CAACCGCCTCGGTGTCGCATACCATTCTCCAGTGGATTTACGTTTCAAAGGGAAATATAT
GGGTACTCAAAGTACCAATGTTGAAATTCCAGGTCGCTTAAACCTTGAATTACCAGCATA
TTGGGAAATCTCAGGTTATCATAAACTTACTGAGAAATTGGCTGTACAATATAGCTATAA
AAAGACACATTGGAATAGCTTCCAAGAACTTCGTGCAATAGATAACAACGGTAAAGTGTT
GTTACAAAAAGATGAAAAGTTCAATAATAACTCTCGCATTGCGTTAGGCGTGTCTTATGA
TGTGATTGAGGCATTAACATTACGTGCAGGTATTGCTTATGATGAAAGTGCAAGCGTGGC
ACATCCATCTATCTCAATCCCTGATACAGATCGTACATGGTACACTTTAGGTGCAACTTA
TCGTTTTACTCCAAATTTATCTGTTGACCTCGCTTATGCGCATTTACGTGGTAGCAAAAA
CGAATTCACCGAAAGCCAAGCAGTAACAAGACTTCCAAATGGTACTGTAATAAATGCAGA
GGGTACCTTTAAAGTTAAGTCAACTGCTAACCTTTACGGCTTAAACGTAAACTATAAATT
CTAATTTTCATTTGATGTAACCTCAAAGGCGTGTACACTAAGTGGCACGTGTCAGATTAT
TGCCAAAGTAGCTTGTAGGGTGGGTCTTGACCCACCATATAGCCGTAACATATTGATTTT
ATTGGTGGGTTAAAACCCACCCTACAATATTCAATCCATCTAATATATGGTTTGTCAGCA
GCCTGAGGTGTGTACACTAAGTGATACGCGTCAGATTATTGCTAAAGTAGCTTGTAGGGT
GGGTCTTGACCCACCATATAGCCGTAACATATTGATTTTATTGGTGGGTTAAAACCCACC
CTACAATATTCAATCCATCTAATATATGGTTTGTCAGCAGCCTGAGGTGTGTACACTAAG
TGATACGCGTCAGATTATTGCTAAAGTAGCTTGTAGGGTGGGTCTTGACCCACCATATAG
CCGTAACATATTGATTTTATTGGTGGGTTAAAACCCACCCTACAATATTCAATCCATCTA
ATATATGGTTTGTCAGCAACCTGAGGCGTGTACACTAAGTGGCACGCCTTTTGTTTTAGG
ATAATCCTATGAAATTTCAGATCTTCTATCAATTTTATCATTCGCCAGTGGGGAGATTGC
TTCTTATTGCAAACCAAACAGGTTTACTTGGCATTGAATTTGAACAAGAGCAACAAACAC
TTAACCTTCAACAATGGAAAAGTTCAGAACAGGCAAGCGGTGAAATTCAACAACTATTTT
GCAAAACAGTGCAGGTATTAGACCGCTATTTTTCAGGGGAAAAAGTAGCATTTTGTCAGT
TGGATTTTTTAAACCCTCAGGGTACTGCTTTTCAGCAAGCAGTCTGGAAAATATTGCTTG
AGATTCCTTATGGTAAAACGGTAAGCTACGGAGATATTGCCAAGCAGTTAAATAATCCTC
ACGCCGTTAGGGCTGTTGGAGGAGCTGTTGGACGCAACCCGATTTCGATTTTAATACCTT
GCCACCGAGTGTTAGGCAAAACGCAAGCGCTTACTGGTTTTGGTGGTGGGCTTCCTACTA
AACGTTATCTACTTGAATTAGAAGGTATTTCTTATCAAAATAAAGGCACTGAATTTGTAA
ACCCAAAACATAAAAAATGGACATCAATATGACAAAGCACAACTTAGCAACTCAACTTGT
TCACGCAGGGCGAAAAAAACGTTACACCCAAGGTTCTGTAAATAGCGTTATTCAACGAGC
CTCTTCCCTTGTATTTGACTCTGTTGCAGATAAAAAAGAAGCGACTAAAAACCGCTATAA
AGGGGCTTTATTTTACGGCAGACGTGGTACGCTAACCCACTTTGCTCTACAAGATGCAAT
GTGCGAACTGGAAAATGGGGCAGGCTGCTACCTTTACCCTTGCGGTGCAGCGGCGGTCAG
TAATGCGATTTTATCTTTTGTACAACAAGGCGATCACGTTCTAATGACTGGGGCAGCCTA
TGAACCAACGCAAGATTTTTGTCATATCGTATTGAAGAAAATGGGCGTTTCAACCACTTT
CTATGATCCATTAATTGCAGAAGGCATTGCAACGCTTATTCAGCCAAATACCAAAGTGCT
TTTTCTCGAATCACCAAGTTCATTAACAATGGAAGTTCCTGATATTCCAGCGATTGTTCG
TACGGCAAGAGCAATAAATCCTGAAATTGTGATTATGATTGATAATACTTGGTCTGCAGG
CATTCTTTTTCCAGCCCTTGAACACGGCATTGATATTTCGATCCAAGCAGGGACAAAATA
CCTTGTGGGACATTCGGATACGATGATTGGTACTGCGGTTTCAAATGCTCGCTGTTGGGA
TCAGCTACGAGAGCACTCTTATTTAATGGGGCAAATGGTTGATGCGGATTCTGCTTATGT
TACCGCTCGTGGCTTACGCACTTTGGGCATTCGCTTAAAACAACACGAAGAAAATAGTCT
TATCGTTGCTCAATGGCTGGCTCAACGCCCTGAAGTAAAAGCGGTTTATCACCCAGAGCT
GCCAAGTTGCCCTGGAAACGCATATTTTAAACGTGATTTTAAAGGTTCAAGCGGTCTATT
TTCCTTTGAACTTTGTAAAACTTTATCTAATGAAGAGCTTGCGAATTTTCTCGACCATTT
TGAGATTTTCTCAATGGCATATTCTTGGGGCGGATTTGAGTCGTTAATTTTGGCAAATCA
ACCTAAAGAGATTGAACGTATTCGCCCAGCCATTGAACGTAAATTAACAGGGACACTCAT
TCGTGTTCATATTGGTTTGGAAGATGTGGAAGATTTGATTGCTGATCTTGAAGCTGGGCT
TGAGCGAATTATATCGTAAATATCTTCAGAATATATTTGTTTTCATACCTTCCCCCGCTT
ACGGAGGAAGGTTCCCAAAAGGCTGATAGGGATTTCAATGACGGAAGTGACGCATTCCAG
TTAGTACCATTGCCATTCCGTGTTCGTTGGCGGCGTCGATCACTTCTTGATCTCGCATTG
AGCCACCTGGGTGGATAACGCAAGTAATGCCGACTTTTGCCGCGGCATCAATGCCGTCAC
GGAATGGAAAGAAGGCATCAGATGCCATTACACAGCCTGCCACTTGTAAGCCTTCGTCTT
CCGCTTTGATCCCTGCGATTTTCGCTGAATAAACTCGGCTCATTTGTCCTGCGCCGATAC
CAATCGTTTGTTTGTTTTTCGCATAGACAATCGCATTGGATTTAACGTATTTCGCTACTT
TCCAGCAGAAGAGTAAATCGTCTAATTCTTCTTGGGTTGGTTTGCGTTCAGATACAAATT
GTAAATCTTCAACAGCAACTTGTCCTTGGTCGGCATCTTGGACTAGTAAGCCACCATTGA
CACGTTTGAAGTCTAAACGTGGTTGTGCTTCGCTAAATTCGCCACACGCTAATACACGAA
CGTTTTTCTTTTTCGCTAAGGCTTCTTTGGCTGCTTCAGAGATGGTTGGGGCGATGATCA
CTTCAACAAACTGGCGATCTGCAATCGTTTGTGCCGTTTCGCCATCTAATTCACGGTTAA
AGGCGATAATGCCACCAAAGGCAGAGGTTGGGTCGGTTTGGTAAGCTCGGTTGTAGGCTT
CTAAAATATCTTTGCCAAGGGCAACACCGCAAGGGTTGGCGTGTTTAACGATCACACAAG
CTGGCTCGTTAAATTCTTTAACACATTCAAGGGCTGCGTCAGTATCAGCAATGTTGTTGT
AGGAAAGGGCTTTGCCTTGTAGTTGAACTGCGGTTGCTACAGACGCTTCTTTCAGTTCGT
TTTCAACATAGAATGCGGCGTTTTGGTGGCTGTTTTCACCGTAACGCATTGTCTGTTTAC
GGGTGAAATTTAAGTTTAATGTGCGTGGGAACTGTCCGCAGACTTGGGTAATATCTTCTT
CCTCAGCACCTTGATATGGTGGTACTTTTTGTCCGAAGTAGTTGGCGATCATTGCGTCGT
ATTGAGCGGTGTGTTCAAAGGCTTTGATTGCAAGGTTGAAACGGGTTTCTAAGGTGAGTG
AGTTTTGATTTTGATCCATTTCGGCAAGAATAGCGTTAAAGTCGTTGTTATTGACGACAA
TCGCTACATCTTTATGATTTTTCGCCGCAGAACGCACCATTGTTGGCCCACCGATGTCGA
TGTTTTCGACCGCATCTTCAAGGGTGCAGTTTGGTTTGGCAACGGTGGCGGCAAATGGGT
AGAGATTAACCACGACCATATCAATAGGTTCAATGCCGTGTTGTGCCATCACTTCATCGT
CTGTGCCACGGCGACCTAAGATCCCTCCGTGTACTTTCGGGTGTAGGGTTTTAACACGTC
CGTCCATCATTTCCGGAAAGCCTGTGTAATCCGATACTTCGGTTACAGGTAAACCGTTGT
CTGCGAGTAATTTTGCTGTTCCGCTGGTTGAAAGTAGTTTTACACCACGTTGAACTAAGC
CTTGAGCAAATTCGACAATGCCTGTTTTGTCAGACACACTTAATAATGCTTGTTGGATTG
GACGATGAGCCATTATGGGTTCCTTTGTGTATTGATTGAACGTTAATCATCGATCTCCCC
TCTTTAGCAAAGAGGGGCAGGGGGAGATTTGGCAGAAGTGAATGACGAAGAAAATAAGTA
ATTAAAGAAAAGGAATACTTGCTTTTTATATTGTGAAGTTTCACTCTCTCACTTCGATTA
TGTCGTCTGCCAAATCTCCCCTAACCCCTCTTTGCTAAAGAGGGGGATCCGATCTGTGGA
ATATTTTCGGTTAAATTATAACGCAATCGTTTGCGTAAATCCATTATTTACAAAACTTGA
ACTTTAAATTTTGCGAAAATCTTTTTTTCTCAGTAAAATGAACGAACGTTCAGTAACTAA
TTTGTTTTTTTATGTTTAAGGATATTTTTCCTCAAAATGAGGTGGCAATACGTATTCTCA
ATGCAACAGATAGGTTGATGGCAAAAGAAGGGGTTCAAAATCTTTCGACCCACAAAATTG
CAAAAGAAGCTGGGGTATCTGTGGGTACGATCTATCTTTATTTTAAGGATAAAGAGACTT
TGCTTAATCAGCTTGTGTTGTATTTGTTTAATACGTTTCATTCTGCGGTAGATCGGGAAT
ATGATCCTGATTTGCCTCTGTTTGAGCAATATAAAAAATTGTGGAATGCAATTTGGCAGT
TTATGTTGGATAACCCTAATATTGTTAAAAATATGCATCAGTACGAGTCGCTACCACAAT
TTCAAGCGACAATGGTGGAATGTTTGAATGCGGATTGGGTGACGTGGAATAAATTTGTCA
AGCAGGGGCAATCGCAAAATATTATTGCGAACTTACCGCCTTTTATTTTATTTGCAATTA
GTATGAAAACGGCGTGGGAGTTGATGTATCAGCAGTTAATGTTAAATCAACCTTATGCTC
AAGAGATGCTTGAAGAAGTGATTATCCGTACTTGGAAAGCGATTACGATTTAATCAAAAT
TGATATGGAGAAAATATGATAATAAATATGAAAAAGACAACGAAGGGTAAGCAGTTTGCT
ATTGTTGTGACCTTATTGGTTGTGCTTATCGTGTTTGGTGGTGTTGTTGGTATGCAACAG
TTTATTTCGATGAAAAAGGCTGAAGCTGCGGCGAATATGCCTGAAACGGTGAGCCAAGTG
ACTGTGATGACGGTGGAGGGGAGAGAATGGACACCGATGATTGCATCAACGGGATCTATT
CGTCCGAATCAAGGGGCTATGTTAAGTTCACAGGCGGCTGGCACGGTCACTAAAGTTTTG
GTGAAGTCTGGCGATAAAGTGAAAAAAGGTCAGCTATTAGTTGAAATTGATAGCAGTGCG
GAACAAGCCAGTTTGAAAGCGACAGAAGCTCAGTTATCGACAGCGAGAGCAAACTATAAT
CGCTATCGTAACTTAGTAGCGTCAAGCAGTGCTTCAAAAGCGGAATTTGATAATGCCAAA
GCAACTTATGAGCAACTTGTGGCGACTATTGAGGCGACAAAAGCTCAGATTGAGCGTCGT
CAAATTTATGCGCCTTTCGACGGTGAAGCGGGTATTGTGAATGTGAATGTAGGGCAATAT
GTGACGATTGGCACAGGAATTGTGCGTGTGGAAGATCAGTCTGCGATGAAAATTCGTTTT
ACCTTACCTCAGACTAACTTAGAAGATATTTTTGTTGGGCAAAAAGTGACCGCAAGCATT
GATGCTCTACCTGCTCGTACTTTCCCTGCGAAAATTACCGCTATCGATCCTGCGGTGGAT
ACATCAACGGGGTTAATCAATCTTGAAGCGGTGATAACTGAGGGGCAAGAGATGTTGCTG
TCAGGTATGTTTGCCCGTTTGAATATCGCATTACCTACACAACATGGGCAAATTGTGGTG
CCACAAATTGCCGTTACATATAGCATGTATGGTGAAAATGTGTATGTATTACAACCGCTT
TCAGAAGAAGATAAGAAAAAAGTTGAGAATATGAAAGCTCAAAATCCGACTTTAGATGAG
AGTAAGATGTATAGAGCAAAACAAGTGGAAGTCAAAACGGCAGAGCGTAACGGGGTGTAT
GCACATTTAACCAAAGGGTTAAAAGTGGGGGATATGATTGTGACAGGTGGTTTGCAACGC
TTGAAAAACAATGCACTTATCCAAATTTCAAGTGAGCAACCTGTTGGGGTGACGGCACCT
GCAACCAAAACGAAACTGTAATGGGGTAGTCTGTGAAATTTACTGATATTTTTATTAAAC
GCCCCGTGCTTGCTATCTGTATTAGCCTATTGATTACAATCTTAGGCTTACAGTCTATTA
GCAAGCTACAAGTGCGTGAATATCCTGAGATGACGATCTCAATTGTTACTGTGAGTGTTA
ATTATGCGGGTGCAGATGCAAGTTTAATGCAAGCACTTGTTACGTCACAAATTGAAGAAG
CTGTTGCACAGGCAGATAACATCGACTATATGACTTCATCAAGTTCACCAAGTACTACGA
CGGTAACGGCAAAGATGAAGTTAAATACCAATCCTCAAGAGGCGTTATCGGATATTTCTT
CTAAAGTAAATGCAATTCGTGGAAGCTTGCCTAGTGGCATTGATGATCCTGCTATCAGCG
TATCATCGGGATCAAATGATGCGTTTATGTATATTCGTTTTACCTCTGATGATCTTTCAT
CTCCACAAGTTACGGACTACCTAAATCGCGTGGTGAAACCGCAATTTTTTACGATCAATG
GGGTGTCTAGCGTTGGTATCTTTGGTGGTTCAACCTTTGGCTTACGCATTTGGTTAGATC
CAGATAGAATGGCTGGCTATAACCTTTCAGGTGCGAATGTGTTATCGGCATTAAGTGCAA
ATAACCTTTCGACGGCGGCAGGCAGTGCAAATGGTTATTACACTGTCTATAAAAACAAGG
TGTTATCGACAACTCCATCGGTAGAAGAGCTGGCAAACATTACTGTGGCAACCAAAGCAG
ATGGTATGCAAATTAAGTTAAAAGATATTGCGACCGTTGAACTGAATAAATCTTCAGATA
ATGCTCGAGCCACAGCAAATGGCAAAGATGCGGTGGTGATTGCCCTTGAAGCCTCTGCTA
CGGCAAATAAATTAACGGTGGCAAAAAATATCTATCCGCTGTTTGCACAAATTGAGAAGA
ATCTGCCCGCTTCCATTAAAGCTGAGATTTTATATGACAGCACTATTGCGATTAATAGCT
CTATTTCTGAGGTAATTAAAACCATTGGTGAAGCAACAATCATTGTGCTTATTGTGATTA
TCCTATTCTTAGGTTCACTCCGTGCGATGATTATCCCTGTTATCACTATCCCGATTTCAT
TGATTGGGGTGTTATTCTTATTACAGATGCTTGGGTTCTCGATCAACTTGCTCACCTTGC
TAGGATTGATTTTGGCAATTGGTTTGGTGGTAGATGATGCGATTGTGGTATTGGAAAATG
TAGAGCGTCACGTTAAAGAGGGTAAAACGCCTTTCGATGCGGCAATTATTGGGACGCGTG
AGATTGCATTGCCTGTCATTTCAATGACCATTACTCTTGCGGCGGTATATTCACCGATGG
CATTAATGGAAGGGGTTACAGGATCTCTGTTTAAAGAGTTTGCTTTAACCCTTGCTGGTG
CTGTATTTATTTCGGGGATTGCAGCATTAACCCTTTCGCCGATGATGTCTAGCCGTGTGT
TAAAAGAACATAAAGAGGGTGAAGAAGGGCGTTTAGTCAAATGCATTCACGCTATGTTAG
ATAAGATGACAAGCTGTTATCAAAATATGCTTTCAGCAGTGATGGCAGTGCGTGGCTTTA
TGCTGTTCTTTGCGATTGCTATTTTTGCGAGCTTACCGTTCTTGTTTACTTCATTGTCTA
GTGAGGTTGCACCTTCTGAAGACCGTGGTGTTGTGGTTGCTTTTGGATCTGGTCCTGCAA
ATACTAACTTGGACTATACGCAGGAAGTGATGAAACCTTTTAATGAGAAAGTGGTTAAAT
TGCCTGAGGTTCACGGCGCAATGTCGATTGCAGGCTTTAACGGTGGCAACAGTTCATTGT
CGATTATCTCTTTAAAAGATTGGTCTGAACGTAGCAAATCGCAGTTTGAAGTGAAAGACA
TTGTTGCAGGTATGGCAAAACAAGTGGTTGGTATGGATATTAACGCCGTTGCTTTCCCTG
AAATTCAGACAGGTGAAAGTGGGCTGCCGTTCTCACTGGTTATTACGACTGCAGATAGCT
ATGAAAAACTTGCACAAGTCGCCAGTGAAATTTTAGCCAAAGCACAAGCGTCAGGGCAAT
TTTTCTTCGCTAACTTAGACCTTAAATTTAACACGGCAACGATGAAGATGAAGTTTGACC
GTGAGAAAATGGGAACTTATGGCGTAACGATGCAACAGGTGAGTGGCACTTTAGGTTCGT
TCTTGTCGGGGGCTATAGTTACTCGTGTTGATATTGATTCCAGAGCTTATCCGATTGTAT
CACAAGCGGTGAGAAATGACCGATTAAATCCAGAAGATTTAATGAACTACTATGTGACAA
CAGCGAGCGGACAATCTATCCCATTGGGTTCTTTTGTCACAATGGAATTAAGTACAGAAC
CAGCTTCCCTCAGCCGAATGAACCAGCTTAACTCGGCAACAATTGGCGGTGTGGTGTCGG
GTTCTATTGGTGATGCCGTAAAATGGGCTGAAGCTGAGTTAGCTCGTTCTTTGCCATCAG
GCTATCAATACGATTTTAAAGCCGAATCTCGTCAATATATCCAAGAGGGTAACGCATTAA
TGTTTACCTTTGCGCTGGCAGTTGTGATGATTTATATCGTCTTAGCTATTCAGTTTGAAT
CGTGGCGTGATCCGTTGGTGATTTTAGTTTCTGTTCCGCTAGCAATCAGTGGGGCGTTAT
TGGTGATGAATATTTTGGGTATTATGAAAGTATCAGGTGCAACCTTGAATATTTATTCTC
AAGTCGGCTTAATCACCCTCGTAGGCTTGATAACAAAACACGGTATCTTGATGTGTGAAG
TGGCAAAAGAAGAGCAGTTGCTTCACGGAAAATCTCGCCGTGATGCTATTTTCCACGCTG
CAACTATCCGCTTGCGTCCGATTATGATGACGACTGCCGCGATGATCGCAGGTCTTATTC
CTCTGCTTTATGCTTCAGGAGCAGGTGCGATTGCTCGCTTTAGTATTGGTATGGTGATTG
TTGCAGGTTTAGCTATCGGTACACTCTTTACACTGTTTGTATTGCCTGTGATCTATACCT
ACTTAGGCAGTGAGCATAAGCCGTTGAGAGAGTTTGATGAAGCGAAATATGCTAAGGATT
AAACTCTAATTCCTGATGTAGCGGTAAAATTAATAAGCAACTCGGTAAGGGTTGCTTATT
TTTTTGATAGTGCAGTAGCCAAGACATAGCGACATAGTAAAAAGGTTAAAGCCTGATGAA
GCTTTAACCTTTTTTAATAAAAGATGTAATTTATTGGTGTAATAGACAAAATAAATATTA
GCAACAATTTTGTCCACTTGGCATAGTTTTTGACGAATCAGCAACTATTTTGTCTACTAT
GCCAATTTATCGTGACTTTGGATACTGTTTTTAGAAGAACTAATGTACCTTTTTAACCAT
AAATAAAATGGTATAACCTTAGCTAATATATTGTTCGATCAAATTTCCCATCTCCGAGGT
AGTTACGGGCATCGTAGTATGATCAGCAAGATCTGCCGTGCGGTAACCCTCGGCTAATAC
TTTTTGAACCGCATTTTCAATCGCTTTCGCAGATTCTTCCAAACCAAAACTATGACGTAA
CATCATCGCTGCAGAAAGAATTTGTGCGATTGGGTTAGCAATATTTTTACCTGCAATATC
TGGCGCTGAACCACCCGCTGGTTCGTATAAACCAAATCCTTTTTCATTTAGACTCGCAGA
AGGTAACATTCCCATAGAGCCAGTAATCATCGCACACTCATCAGAAATAATATCGCCAAA
GATATTAGAGCAAAGCAACACATCAAAGAAATCAGGTTGCTTGATTAACTGCATTGTCGC
ATTATCAATATAGATATGATCCAATTTCACTTCAGGATATTGTTTTGCTACTTCGTTTAC
GGTTTCACGCCAAAGAATTGAACTCATTAACACATTGGCTTTATCGACAGAAGTCACATG
TTTGGTGCGTTTCATTGCCGTTTCAAATGCCACTTTTGCGATACGTTCAATTTCATAACG
GTGATAAACTTCCGTATCAAAAGCTTTCTCATTTTCTCCCTCGCCTTCACGACCTTTAGG
CTGCCCAAAATAGATACCACCCGTTAATTCACGGACTGTTACCATATCAAAGCCTTTTGC
TGCAATGTCCGCACGCAATGGGCAAAATTGTTCTAAGCCTTTATAAAGTGTAGCAGGGCG
AAGATTGCAGAATAATGCAAAGTGTTTACGAAGTGGTAACAAAGCACCACGCTCTGGTTG
CTCATTTGGTGGAAGATGTTCCCATTTTGGACCGCCTACAGAGCCAAACAAAATAGCGTC
GGCTTCTTCACACCCTTTTAATGTGCTTTCTGGTAATGCTTTTCCGTGATTATCAATGGC
AACGCCACCAATATCATAATAGTTATAATTTAATTTAAACCCGTACTTTTGTTGAACAGT
ATCAAGCACTTTAATCGCTTGAGCCATAATCTCAGGGCCAATCCCGTCACCACTTAACAC
GGCAATGTTGTAGTTTTGCATATAAATACCTCAATATTTGAAAATAGAAATGTATTTCAG
TGTACAAGATTTTTAATCTCACACGGAGCTTTTTAGTAAAAAGACCTAACAATAAACCTA
TAAAAATTTATAAAATATAAGTTATATTAATAAAAATAAATAAAAGAACAACATTTTTTT
ATAAAAAATCAATTTTTATTATTTTTTAGAATTTAAATCTAAAAATTAAAGAAAACATTG
TTTTTAATGGCTAGACAAGCGGTCAGATTTTTTGCAAAATGCCCAACATTGTTTTTATGG
TGTAAACCTTATGTTAATTTTATTGGAGGATTCAATGAAAAAACTCTCAGGAGCGGAAAT
GATTGTGCAATCCTTGCGTGACGAAGGCGTGGAATACGTTTTTGGTTACCCAGGTGGCTC
AGTCCTCGATATTTATGATGCAATTCACACCTTAGGGGGAATCAAACACGTTCTTGTCCG
TCACGAACAAGCAGCTGTACATATGGCTGATGGCTATGCACGTTCTACAGGTAAAGTCGG
TTGTGTATTAGTCACATCTGGCCCAGGGGCAACCAATGCGATCACAGGGATTGCAACCGC
CTACACAGATTCCATTCCACTGGTCGTTTTTTCAGGACAAGTGCCTTCAAGCCTTATCGG
AACAGATGCTTTCCAAGAATGTGATATGGTTGGTATTTCTCGCCCTGTGGTTAAACATAG
TTTCCTCGTCACCAATCCAGAAGAAATTCCTGAGATCATCAAAAAAGCATTTTATATCGC
TTCAACAGGTCGCCCTGGCCCTGTCGTTATTGATGTGCCAAAGGATATGGTAAATCCAGC
AAATAAATTCAGTTACTACTACCCTGATTCTGTATCATTACGTTCTTACAACCCCACGCT
ACAAGGACACAAAGGGCAAATTAAGAAGGCATTAAAAGTGCTCTTAGTGGCTAAAAAACC
TGTACTTTTTGTGGGTGGCGGTACAGTGATTTCGGAGTCAAATAAAGAGTTGATCGAATT
TGCTCAGAAATTAAATCTACCTGTCACAAGTTCTCTAATGGGATTAGGAGCATATCCAAG
TACAGATAAGCAATTCCTAGGTATGTTAGGTATGCACGGTACCTATGAAGCTAACAATGC
AATGCACGAAAGTGATTTAATTTTGGGTATCGGTGTGCGTTTTGATGATCGTACTACCAA
TAATCTCGCAAAATACTGCCCAAATGCTAAAGTGATCCACATTGATATTGATCCTACCTC
TATTTCTAAAACCGTCCCTGCATATATTCCCATTGTCGGCGATGCAAAATTTGTATTAGA
AGAATTTTTAGCATTGTTAAGTGAAGAAAATCTGGCAAAAGGTCAAGCAGATCTGACCGC
TTGGTGGCAACAAATTAATGAGTGGAAAGCTCGTCAATGTTTACGTTTTGAGCAAAGTGA
TGTGATTAAACCTCAACAGGTTATTCAAACCATTTATAAATTAACAAATGGCGATGCCTA
TATTGCTTCTGACGTAGGACAACATCAAATGTTTGCTGCGTTACATTATCCTTTCGATAA
ACCGCGTCGTTGGATTAACTCTGGTGGTTTAGGCACAATGGGCTTTGGCTTACCTGCGGC
TATGGGAGTGAAATTTGCACACCCTGAAGCAACGGTTGTTTGTGTCACAGGTGACGGTAG
TATTCAAATGAATATTCAAGAACTTTCTACGGCAAAACAATATGATACCCCTGTGGTGAT
TGTGAGTTTAAACAACCGCTTCTTAGGTATGGTGAAACAGTGGCAGGATATTATTTATGC
AGGTCGCCATTCCCAATCTTATATGAATTCACTACCTGACTTTGTCAAACTGGCAGAGGC
TTATGGACACGTCGGTATTCAAATTAACACCACTGATGAATTAGAGGAAAAATTAGCACA
AGCCTTTGCAATTAAAGATAAACTTGTTTTCGTTGATGTGTTAGTAGATGAAACAGAACA
CGTTTACCCAATGCAAATTCGTGGTGAATCAATGAAAGATATGATGTTAAGTAAAACGGA
GAGAACAGATGCGTAGAATATTATCCGTCCTATTAGAAAATGAATCGGGGGCTTTATCCC
GTGTCGTTGGGCTTTTCTCTCAACGTGGTTTTAATATTGAAAGTCTTACGGTTGCCCCAA
CGGATGATCCGAGTTTATCTCGAATGACCATTGTGGCACAAGGCGATGAACAAGTCTTAG
AGCAGATCGAAAAGCAACTGCATAAACTCATTGATATATTCAAAGTGACAAATCTTAGCC
ATTGCGAACATATTGAACGAGAAGTGCTTCTGCTAAAAGTTCGGGCTGTGGGTAATACAC
GAGATGAAATTAAGCGAATGGCAGACATTTTCCGTGGACAAATCGTAGATATTACGCCAA
AACAATACACCATTCAGCTTTCTGGTACGAGCGATAAACTCAATGCTTTTATTGAAACAG
TGAAAGCAGAAACAACGGTTATTGAAATCGTTCGTTCTGGGGTGATTAGTTTGGCTCGAG
GGGAAAAAAACAGTTTATAAAATTGATTAAATAAATAGCATAGTAGATACAACATCAATC
GATGTGAGTACACACACTTTTAGTTAAAATCATTCCTACTATGCACTTCACCTAATATAA
ATCAATTAACTAAACAATGCCCAAATCGGCTTACAGCTTGAAGGTAATATCAAATCCTTC
CCTAACTCAACCCAACCTGCTGGGTAGTGGAAATCTGAGCCGACAGAGGCATAGAGATCA
AACTCTTTTGCCCAACGAGCAAGAAGCTGACGCTGGTCTGGAGTTTGGGCAGCTCCCGTT
ACCTCTATGCCATCTCCGCCAGCCTGTTTAAACTCTTCAATAAAACGGCGGATCCATTTC
GTTGTTAATTTATAGCGTAATGGGTGTGCAAAACAGATAACGCCACCAGCTTGGTGCGTC
GCTGCGATGGCTTCTTCGGTGCTGCACCATACGGGCTTTACATAAGCCGTTTTGCCGATC
CCTAGATAGCGTTTGAAGGCGTGTTCATCATTGCGAGCATAGCCTTCAGCCACAAGAAAA
CGGGCGTAATGGGCGCGAGTAACTGCACCGCTTGCAAGGGCTTTTGCCCCTTGATATGCG
TTAGGGATACCTGCTTTGGAGAGCTTTTCGCCAATCAATTCGGCTCGTTCTTGGCGTAAT
TGTTTCTGGCGAGCAAGTAAATTGACGACAGCAGGGTGGGTTTCGTCGATATTTAAGGCA
GTGAGGTGAAGGCTTTTCCCCTCCCATAACACAGAAATTTCTACACCACTGATAAAGGTA
AGCGGTTGGTTCTGGGCAAAAGTTTTCGCTTCGGCGATACCAGCGACGGTATCGTGATCA
GTTAAGGCTAACATTGTTACACCTTGTTCCACCGCTCGTTTAACGAGTTCTGTGGGGGTA
AGCACGCCATCGGACGCAGTGCTATGGCTATGTAAATCATATTTCATTTAATTATCCTTA
ATCCCTCCAACCATAACAATATACCATTTTGTAGGGACACACTGCGTGTGTCCATTCGTT
CCAACAAAAACCGCAATTCGTATCAACAGACATACGTTGACGGACACACGCAGTGTGTCC
CTACGATTATTTTCTTTATTGTTGTTTTTCACAAGATTTCACAGAAACAGACCATTCTGC
CCCTGATTTAATTTTGTATTTTTCCGCAAAATTATCCATATTTAAGGCAAAAGAAACATT
CAATAAACTATTGAGGTACATCAATGGTCTGCCTTCTTCAACATCACCAAAACTGCTCTT
ATATGGCATTGAGCCACTATAACGCACTTTGACCTCATCTGCCGTCGTTTCTTTGATTTC
AACACAGACTTTGCCATCTTTTTGAATACCTGATTGCTCAAGTAATTCGTAGCTGATATT
TGTCCAAACATTGCCATATTGCATATCCAGCACAGGAATGTTGCCTTTTAATGTGCCTTC
TTCAATCGCAGGTTTTTGGTAGCTAATTTCGGTGACTTTGGCAGGTAACTCTGCACCGAC
TTCTTCAAAACTGATCTGCCCGGATGCTAATTTTGCCCCTGTATAAGCATAGACATCACG
ACCGTGGAAAGTATAAGATTTTTCAGAACCTTCCAAGCGGTGTTTTGTTTCATCAATTTC
ACGAATGCTCCCAATCCCTAAAAATTCTGCCACTAACGTTAATGTGCCATTATCTGGGGT
CACAAAATAGTGTCCTGTTTTGGTTTTTAATACGACCGATTTACGATCTGTGCCAACCCC
TGGATCAACAACGCTCACAAAAACTGTGCCAGCAGGCCAATAGGTTGCGGTTTGGTATAA
ACGATAAGAGGCTTCCCAAATATTATATGCAGGAATTTCGTGAGTTAAATCAAACATTTT
TAACTCGCGATCAACCCCAAAAGCCACCCCTTGCATTGCAGATACTGCACCATCTTTTAA
ACCGAAGTCTGTTTGTAATACGAGGGCATTTGCAGCTTTTGTTTCCTCAGAAGCGACTGC
TTGTTTTCCGTTTGTTGTTGCAAAAGAAGTTGCAGAAAAAGCCACAAGGGCAAGAGCAAG
TAATGTTTTATTCATATCGTTTTCCTTATCGTCGTGTTTGTAAAAATTGGAGTGATAGTA
ATCGTTTGCCTAGCCATTGTCTATAGCGAGAATAAGTTTATTTTTTATTAAGCAAAGCCC
CAATCGCTTTTAATTTATCCGCTTTACTCAGCCCTTGATCAGCAAGTTGATTTAATTCCG
ATACTAATAGCTCTGAAGCTGGTGAATTGACGGATTTGGTGGCTTTAGGCTGCATTAATT
GTGCTGCGTAAGCGGTGAGATCCGTCAATAATTTTATCTTGTCAGGATTATCGTGATATT
GAGCCGATAACAGATCAAGTGCTTGTTCAAAGGCCTCTGCTTTTGCTTCAAGTTGTTGAT
AGCAATACTTTTGCCAACGTACTTGTTCTGCCCGTGTTAAGGTTTCTGCGTAGTGTCTTG
CTCGATAATGGAAAAGCAGAGGTTCAATTCTTGGATCGCTAAATTTCAAGCCGTGATGTG
CAAGCTCTTCAGGTTTTAGGCTTCGTAAGATTGCCATATTGTTTTTATCTGCAGGTTCAA
AAAAGCCATCGTATAACGTGGTTTCTATATTATTTGACGTTGGATAGTTTCTTTCTTCAG
AAAAAATATCGAGAACCTTTTCTCGCACAAGGTTTTTTTGTGATTTTAGCCGTTTTAAAT
TTTCTAAACAGGCTAGACGATCAATGCCTAAACGTGTTGCATTTTCAGGCAGTAACGTTT
TGGCTGGAGCTAAAATCGGGCATTTATTAATATGCACAAGTTTTAGTGGAACAGTATAAA
GCCCTTGAGCTTCTAGTTCTGCTTTTTTGGTATAAAGGCGTTCACGCAATATTTCGCTTG
GCTCATTCAATAGGTCGTTTATATTCCCCGATAGATCACATACAATCACTGCGTTTCGAT
TAGTCGGGTGCCAAGCCAATGGCACAACCCAAGCGGTGTTACCTCGATAGTTGCCTAACA
TTCCAGAAACGTGAACAAGCGGTGTCATTTCACCGACATCAATCATCTCTTCTAGGGCTT
TTTTACCTCGATTTTGCAGGAAAAAGTCGAATAATTTAGGTTGTTTTTGTTTGATTAACT
TTGCCATTGCAATAGTAGCATACACATCAGCCATTGCATCGTGAGCGTTGTCGTGAGCAA
TACCATTTGCTTTGGTCAAATTTTCTAATTTAAAGCTCGGCATACCTTCATCATCATACG
CCCATTCTATCCCTTCTGGACGTAAAGCATAACAGGCACGCACAACATCAAGAAGATCCC
AACGAGAATTGCCGTTTTTCCAGCTATATTCATAAGGATCGAAAAAATTGCGGAAAAAGG
TATAACGGGTCATTTCATCATCATAGCGAATGTTGTTATATCCCATTACGCAGGTGTTAG
GTTGGCTAAATTCGGCGTGAATACGAGCGGCAAATTCAGGTTCAGGTAGCCCTTGTTGAT
TACAAAGCTGTGGTGTAATCCCTGTTACCATCACAGCTTCTGGTGAAGGCAAATAATCTT
CTGTTTGTTGGCAGTAGAACATTACGGGTTCACCGATAATGTTGAAATCGCTATCGGTGC
GGATCCCTGCAAATTGTGCAGGACGATCTGTAGCAGGATCGATACCAAAACTTTCGTAAT
CGTAAATAAAAAAGGTGGTTTGAACCATTTATTCGCCTCGTTATCTCATTAATTTATTAA
GTATTTCAATAAGATATAATTTTTTTAAAATTTTTTAGAATTTTATTGAACTAAGTTTCA
TTGGGGTAGTCTTAGAATACGCATAATGTGCTAGTTTTATTTTTCATTTCCTTAGGTAAG
ACCTCCCCCGATACTGTTTTTTGGTATCGGTTTTTTTTTATGGTTTCAAATTATATTTTT
ATAAACGTAATTGTGCTTTTTGGTAAACGTCGTTGCGCTCCCTTTTTCCCAGTGCAACCA
CTTTGATTACAATACGTTCATCAATCACTTGATACACCAAACGATAGCCTGCATTACGCA
ATTTGATTTTATAACAATCTTTCATTCCACGAAGTTTAGCACTTTCTACACGCGGATTTT
CAGCTCTTTCTTTAAGTTTTTCGATAAATTGTTTTCTTAAATCTAAGCTTAGTTTACGAA
ACTCTTTTTCTGCTGATGGGATAAATTCAATGGTATAGCTCATTTTAATAAATCCGCTAA
ATCCACTTTGTAGCTTTTTTCGTGTTGGCGTTCTTCCACTAATTTTGCTAATTCTGCATC
ATCAGCAAGCTCAATGAGATATTCATAAATATGCGGTGGTACACAATAAAAAGCGGGTTC
ATTTCGGTTTAAAATTGCAATTGCCTCACCGCCTGCCGCATTGAATGTCGCCATTGGATT
TGTCTTTAGCTCTGTAATACTCGCAACAGTATTGGTTAAAATAATACTTGGCATAATAAT
CCTTCCTTTTTTGGTATCATTTATCGCTCTTTTTATAGGTCTTGTCAAGGCGGTTCATAA
GTAGAGAACATAAACAACAGATTACTTTGAGTTTCTGTACTTGTTGGTTCTTAAGACCTC
AACCCAACCCCTCTCTCAATTAAGCCATAAACCCAAGCGTAAAGTGCTAGGATAAATAAG
ATTAACACAGCAAAAGTATAGTAGATCGACACATCGCTAATACCTAAAAAGCCATAGCGA
AAACCGCTGATCATATAAACAATCGGGTTAAATTGGGACACTTGTTGCCAAAATTCAGGC
AATAAGCTAATGGAATAAAACACACCGCCAAGATAGGTTAAGGGTGTTAGTACAAAGGTA
GGGATAATGCCAATGTCATCAAAGGTTTTCGCAAATACCGCATTAATCAATCCCCCTAGA
GCAAAGGCAATAGTCGTCATCAACATCGTAAGGATAATGATGCCCCAAGAGTATATTTGA
TAAGAAACAAAGCACAATGTCACCGCTGTCACAAGGATACCGACCATTACGCCTCGCATT
ATACTGCCTGCCACATATCCCCAAATAATCGTATGGGTAGATAGCGGTGACACAAGCAAC
TCTTCAATGTTGCGAACAAATTTGCTTAGGAAAAATGATGAAGCTGTGTTGGTGTAAGAA
GCGGTAATTGCTGACATCATTATTAACCCAGGAGCAATAAATTGCATATAGCTTACACCG
CTCATCTCACCGATACGGTGTCCGATAAGTTTACCGAAGATTAAAAAATAGAGTGTCGTT
GTAATAATTGGCGGTACTAATGTTTGTCGCCAAATGCGTAAGACACGTTTTGTTTCTTTT
ATTGCGAGTGTTGAAAATCCGATCATATATTTATCTAATTTTATTGGCTATTTTAATTGC
ATAAACAACTCTTCCAAGCGGTTGGACTTATTTCGCATACTTAACACTTCAATATGTTGT
GAACTAAGCTGTTGGAATAAGTTGTTTAACCCTTGTTTTCGGTTTACTTCTACTTCGATA
GTGGTTTCATCTACCCATTTAAACGGATAACCGTCAATAACAAGCGGTCGGTTTTCACTT
AAATCTAGCAAAAAGATCTCCGTTTCGAGTTTTGCCAATAACGCTTTCATTGAGGTATTC
TCGATGATTTGCCCTTGCTGAATAATTCCGATATTACGGCACAGAGTTTCCGCTTCTTCT
AAATAGTGCGTAGTCAGAATAATGGTTGTCCCTTGCTGATTAAGCTCTCGCAAAAAATCC
CACAAACTACGGCGAAGTTCAATATCTACCCCTGCTGTTGGTTCATCTAAAATCAGCAGT
TTAGGGTTATGCATTAATGCACGGGCAATCATCACTCGGCGTTTCATACCGCCTGATAAT
TCACGGGTAAAATGATCACGTTTTTCCCATAAGTCTAATTTTTTCAACCAAATTTCCGCT
TGGATTAAGGCTTGACTACGCTTAATGCCATAAAATCCTGCTTGGTTAATTAAAACGTCG
ATCACTTTTTCAAACTGATTGAAATTAAACTCTTGGGGAACTAATCCAATCTGTTGTTTT
AATTGAATTTTTTGTTTATCAAGATCGTAGCCAAACACTTTTATTGTCCCACTTGTTTTA
TTCACTAGTGAGCTAATAATTCCAATCGTCGTGGACTTGCCAGCACCATTATGCCCAAGC
AATGCATAAAAGTCTCCCTGTTCAACACAGAGATCTATGCCTTTAAGGGCTTGAACACCT
GTTGGATATTGTTTGATTAGTTTTTTTATTTCGAGTGCGTACATATTTTCTACTCCGCTA
CTGCCCGAATAGTTGCTTCGTCCATTTGAGCATCAAAGGCTTGTTGTAAAAGTTTTAACT
TTTCGTCCGCTTGTAGTGCTTGTTTAGCCTCTTGCGTGAGCTGTTCAAAAATAACTCGAC
GAATTTCTAATGGGGTTTGGAACTCATCACTTTCGCCTATTCGCATTTCACTACTAAAGC
CTTGTTGTGAGAGGGCATTGTATAAACTTTGGGTCGCTTCATTGCTGTTTAAATGTGCCA
TTGTGGGGTTTAAAACCAACAAAAGATGATTGTTGTTATGGCTTTCTAAATAGCTGTTTA
AAGCGAGCTGACGAGAAACTCCGCCCAGTTTTAAACTGTTTACAATTCGGCTCCATTTAT
CTCGTTCACAACCAAGCTCAATCGTTTTTTTAACTAGCTCAGGTGTTCGCTCTTGCAAAA
TGGCTTGCTTAATTTCTGAAGGCTTCGGGGCTTCCTCTTGATTTTCTAACTCAGGATTAA
GCCAAGTCCAACGGTAGTCTTCATCATTTTGTGAAGCGATAGTTTTTTGAGGTGTTTTTT
CGACTTGTTGCCGTTGATCTTGAGCGGTCACTAGGTTCATTAAACCTTGTTGAACGCTCT
TTTTATTCACCGTTTGGGGTGGTTGAATGGGGGTTAAATCAGACTTTTTTTTTTCGTCTT
GTTGCTCTTGTTTCGCTTTTAATTGCTGACGAGCCTGCATTGCTTTTAAGGCTGGCGATA
TACTTTCTGCACTCACTTCAGTTGGGGTAGCGGGTTGTTGGGCGAGATTTTTTGCAAACT
GTTGTTCAGTTTCGACCGCTTGTGTTGTCACTGTTTGAGCTGAATTTTGCTGTTGAGCTA
AACGTTCTCTTAACTGGCTAATACTATTTGGCGATTGCATAAGTGCAACGGGCGTTGTTG
GTGTAGGTGTAGCAACTGTTGTCGTGGTTGCCATATTTTTAGGGTGGAAAGCCAAGGCTC
TTAAAATAGTCATTTCCACACCTGAACGTTGCTCAGGGGCAAAAGGCAACTCTTTTTTGC
CTGTAAGCATTACTTGATAGAAAAACTGCACATCTTCTGGAGAGATCTGTTTCGCTAAAA
AATGCAGTGGGGTTTCTTCTTGATGAGAATGTTTCAACAACTGCAACATCGCAATTTGGT
GCAAGGTTTCTGCCGTATCGCTTAACAGTTGTTGCCAATCGACACCTTTTTCCGCCACAG
ACTGAATTACTGCCATTGCTTTTTCGCCGTCCGCATTTGCAAGGGCTTGCACCAATTCTA
ACGGTTGATGATCGTCAATTAAGCCGAGCATTTGGCTTACAATCGGCAAGGTGATATTCA
CATTACTGACAGCAATTGCCTGATCGGTTAAGCTCAACGCATCACGAATACTGCCTTGTG
CCGCTTTTGCTAGTTTAGCAAGTGCTGACAATTCGTAGGGAATTTGCTCTTGGGTTAAGA
TAAATTCAAGGTGTTGCTGAATTTGCGATTGTTCCAACGCACGCAAATGGAACTGCATAC
AACGAGAAAGAATGGTAATCGGCAGTTTTTGCGGATCCGTGGTCGCAAGTAAGAATTTGA
CATATTCAGGCGGTTCTTCAAGGGTTTTTAATAACGCATTGAAGCTGTGACGAGAAAGCA
TATGCACTTCGTCAATCAAATAGACCTTAAAACGTCCGACGGTTGGTTTGTATTGCACAT
TGTCGAGCAATTCACGGGTATCTTCGACCTTCGTGCGTGAAGCCGCGTCAATTTCAATCA
GATCGATAAATCGCCCTTCTTCAATGGCTTTACAGTTCGCACATTGACCACAGGGATCAG
CACTGATCCCCGTTTCACAGTTCAAGCCTTTTGCAAATAGACGAGCAATTGACGTTTTCC
CTACGCCACGCGTTCCTGAAAAAAGATAAGCGTGATGTAACCGCCCTTCTCGTAAACCAT
TTTCGAGAGCGGATAAAACGTGTTGTTGCCCGACCACTTCGCTAAACCGCTGTGGTCGCC
ATTTGCGTGCTAGAACTTGATAGGACATTTGACCTCTTTAGATGTTGCGTAGCTCTTGAA
ATCCCCCCTACCCCCCCTTTTACAAAGGGGGGATTGCAAAGGGAGAAATATAAGATTAGT
GACCTTCAAAGCTCACTAAGGTATAAGAATTGACACCGATTTTCTCTAAGCGTTCTTTAC
CGTCAAGATCAGGCAACCAAATCACAAAGGCTGCATTCTCAACTGTACCACCTAAACGGC
GAATAAGTTGTACTGTTGCTTCCACCGTACCGCCAGTTGCAAGTAAATCATCAATGACAA
GCACATTATCCCCAGCTTGAACAGAGTCTGTATGGATCTCTAAGGTATCTTCGCCGTACT
CAAGGGCATAAGATTGCGAAATTACCGCACGAGGTAATTTTTTCGGTTTGCGCACAAGTA
CAAAAGGCACACCTAAAGCTAATGCCACTGGCGCACCAAAGATAAATCCACGAGATTCAG
CCCCCACAATTTTGGTGATCCCTTTATCTTTAAACTCAGCCACAATTGCATCAACAGAGG
CTTGGAATGCGGCAGGCACTTCTAATAAAGAAGTAATATCACGGAAGATAATGCCTGCTT
TTGGATAGTCAGGAATAGATTTAATGGAAGATTTGATTAACTCAAGTTGTTGGTTCATTT
TTTGACCTTTTAAACAAGAAAAATAACCTGTGGAATGTAGCAAAATTTGCAGGAATTACA
AGGAAAAAATGATAGAAGCGGTCGGTTATTGCAAAAAATTTTATATTTTGTAGCTGTTCC
ACAAGAAAAGAAATGTAGGAACACAACTCACCAAGTATTCCTACAATATTTAATTAGAAA
GCGCCCTATATTTATATATTATTTACCTCTTCCAACTTGACCATCGCTCCTTGAACAGTA
TGTTGAATTTCAACGGAGATCAATCCCCTGATCAACTCTTCAGTAGATTGAACTTTTGAT
ACGATCGTATCCCCTTCTTCATCAAAATACCCCTGTTCTTTCAATGTGGCACTAAAGGTC
GAGAACAATGCTTTATCAAAGAACTCTGGAGCATTAATACCGTGTAGCACAGACAGACGT
TGTGCAATTGAACGGCTTTCTTGTTCAAGCTCATTTCGACTAATTTCAGGTTGCTCAATC
AAAATACTCAAGCTGATGTAATAACGTTGTAATAACTCACGGACACCTGAAGAGTGTAAC
TGTAATGAACGGATACGTTGGCGGTTAATCACAAACATATCGCTTTCATTTTTAATCAGA
TTTTGAGCAACAAATTCCGCTAAAATTGCCTCAATATGCCCACGAACTTCCTCTGTTTTA
AAGTGCATAAAGAGTTCTGCTTGTAAGAACGGATAAATGCGATTAACACTCTGGATAATC
AAATCTTGAGATACCGTCTCGTGATGTAACACAATACTTGCGACCAATGATGGAAAAACA
AATAAATGCTGAATGTTATTGCGATAATAGGTCATTAATACTGCAGATTGACGATCTAAA
CGGATAATTTCACCAAAGTTGTCTTTTTCTGAGATAACACCTGAACGAGGTAAATTAATA
ACGTGATCTAACATCGCTTCAGCTGTATCCGTTGGCAAAGTGACTTCCGCTGTATAAGGT
ACATTTTTGAACAGTTGCATATAGCTTTCAACCTGCTCAATAAGCTGTTCACGCGTTAAA
GAACGTTGGCGTGAAGCAAGCAACACAGAGCCAATGAGATTTTTTGCATTGACTGCGGCG
GCATTATTAATATGCACCATCACTTGTTTAGATACCGCTTCAACGGCACTATTTAACCAT
TTTGGACGACCATTTTCATCTGTAAGCGGTTCTTTCCATTCAGGAAAATACTGATTGAGA
TAGTGATTAAGTGGAATAGGTTCGCCAAAATTCACATAGCCTTGCCCTAGTTTTTTCAGT
TTCTTAATCACACGTAACACCAAGCCAGCATTCTCTTTCTCTTTCTCTGCACCTCGTAAT
TCTTTAGCGTAAGTATCTACTTCTAAAACGTGTTCATAACCAATATAAACAGGCACAATG
CTGATCGGGCGAGTTAAGCCACGTTGCAATGCTTGTAACGTCATCGACATCATTCCTGTT
TTTGGATCAAGCAAACGACCAGTCCGTGAGCGACCGCCCTCGATAAAGTATTCCACGGAA
TAACCACGGTAGAACAGCTCCGCAAGGTATTCACGGAAAATCGTAGAATACAGACGATTG
CCCTTGAAAGTACGACGAATAAAGAACGCTCCCCAACTTCTAAAAATAGGACCTGCAGGC
CAGAAGTTTAGGTTGTTCCCAGCAGCAATATGTGGCGGCACTAAGCCTTGATGATACAGA
ATATAAGAGAGAAGCAGATAGTCCATATGGCTACGGTGGCACGGCACATATACTAACTCG
TGTCCTTCTAATGCCAATTTACGCACACGCTCTGCATATTGCACGTTGATCCCTTGATAG
AGTTTATTCCACAACCAACTTAGCACACGATCTGCGCTTCTTAAACTGTCGTGACGAACA
TTTGCAGCGATTTCATCAAGAATTTTCTCCGCTTCTTTGCGAGCTTTTTCAGGCGAACTT
TTCGGTTTTTTCGCTTCATCTTCAATCGCTGCTAAAATTGCAGGGGATTGCAGTAACTTA
TTGAACATCGCTTGACGATCAGGCAACTGAGGGCCTGTTGCCGAATAACGCTGTTTAGCA
AAGTGCATTTTTGCCACACGAGCCAATTTTTGAGCCAGATTTTTATCGGTTCCGTGATTG
GTAATCATATAGCGTAAAGAAACCGCTTGTGAAAAACGGATAAAATTATCACGCCCAAAC
CACAGCATTGTCACTAAACGTTGGAAAGTTCCCAGCAGACGTAATACTGGCAAACCTTTC
TCTTTACCCGGTGCTCGCCCCCATAGCACAGAAACAGGCACCACTTGAATGTCTAACTGC
TCATCATTACGGTTTAAATCTAAATAACGATAGAAAACCAACTCTGTTTCACTTTTTGCC
CCTTTAGATTTAAAGAAACGACGCCCTTCATCTAAAAAGACAAAACGAGGCAAAGATACC
CCTTGAATATCATTGTTTACCAGCGGATCAGGCAGGTTCAGGGCTTGACAGTTTTTTTGC
AAAATTAACAGATCCGTTTGTGAGGTGTAGGGCAACACATACACAATAGGTTGATCTAAC
TTCAGCCCTAATTCATTCACAGGATCTGTAGGAATTGAACGTGTTTTCACTAACAGCGAA
AGCGGTAGGTTCAATGCTTTACGATACAGGTTTAATAGCATAGACATTTTTATATCCTTT
TATAGTTATGATCGGATTAAAACGATGTGCAGTTTAGCATAAATTTCTTAAGGAAATCTG
AGTTTATTCATAAAAGTTGAGGAATAAGAAAGATATTATATCGCATTCGCCCCAAAGCCC
ATTTTAAGAGAATAGGTGTAGGGAACAATGCCGGAACCAACCCAAAAGAACTGCCTAAAA
ATCCACCGTTTATCATAAATTCCAACAAAAAACCGCTGATTACATCTTGATTGCATTTTG
TTTTTTTTTTGTACAATTTTGTCGTCTTAAAACCATAGTCAAAAGGAAAACAAAATGACA
CTTCGTAAAACCCTACTCTCTACCTTATTACTCTCCTTTGCCATTGCCAGCAATGTTTAT
GCTGAAACCGCAGAAGAAAAATTTAGCCGTGCAGTCCAATATGATAAGCAACAAAATTAT
CAAGCCGCTTTTCCTATTTTTAAGGAATTAGCTGAACAAGGGGATGCATCATCTCAATTT
AATTTAGGTTTGATGTATAACAATGGAGACGGTGTTAGTCAAGATTATCACCAAGCAGCC
AAATGGTATCAAAAAGCGGCTGAACAAGGCTATGCAGAGGCTCAATTTAATTTAGGTTTG
ATGTTCTCCAATGGAGACGGTGTTCACCAAGATTATCATCAGGCATTTAAATGGTATCAA
AAAGCGGCTGAACAAGGTGTTGCACAGGCAGAATATAATTTAGGTGTAATGTACGACAAT
GGGCGAGGTGTTCGCCAAGATTATCACCAAGCAGTCAAATGGTATCAAAAAGCGGCTGAA
CAAGGGGATGCAAGGGCTCAATTTAATTTAGCTTTGATGTACGACAAAGGTCAAGGCGTT
AGACAAAATTATCAGCAAGCATTCAAATGGGTTCAAAAAGCAGCCGAACAAGGGGATGCA
CAAGCTCAGGCAGCGTTAGGGCTTATGTACGTCTTAGGAAAAGGTGTTCGACAAAATGGT
GCTGCTGCCAAAATGTGGATTGGAAAAGCCTGTGATAATGGTTATCGAGATGTTTGTGAT
TTATATCGTGAATTAAACGGGGGGAAATAATATGGAATTTTCTGGGGCAAGCTTTGGATT
GATTTCTAAAGTTATCCAATTTATTTGGATTGATATAGAAAAGGAAATCAGGAATTTACA
ATTCTATATTAATGAGTTAGATGAAAATGAAATAGATGAATATATTATTTTATCTGCTAG
AGAAAATAATAATGCTGTGGATTTTACCAATAAAACTAAATATCTTAATTTTTTTAAACA
ATTAGAAAGTGCTTTATCTAAAATTGATAATAAGTTTTTTCTGCCAAAGAAATATAAAGA
AGACAATGTAAAGAAAATCATTATTGCAATACCCAATAGGTTATTATGGCTTATTTCTAT
TTATTGTTTAAGTGATAAAGAGCTAAAAATACTTTGGAGTCGATATTTTAAATTAGTATC
TTTATTACCTTTACATAATTACTCTTCAGTTGAAATGGGAGTCATGAATGAAAAGGAATT
TGCTGATGTATATTCTGACGATAAGCCAGAACCTAAAAAGTTTTATTATTCTGATCAGTT
AGAAGCATTAAAATTTAAACTAGAACAAGAACTAGCCATAAATATTGCTAATGGCAACGG
ATCTAAAATGAAAAAAACAACCAAAATTCTAACCGCACTCACTTTACTCGCTGCTGTTTG
TGGCGGTGGTTATTATTACACACAGATTTATCCCGATCATAAAGATATTAGTCGATTAGA
AACCTTAATTCATCAAATTGATTTTTATGGTGATAAGTTAGCTAAAGCAGAATTAGATAT
TTTCCCAATCGATAGATTAAAACAGCTTGCGGAAAAAAATTATCCGATTGCTCAATATAT
ATTGGGTAGGTATTATCGGAAAGAAAAAAATAAAGAGGAAGCAAAAAAATGGTTTAGCCG
TGCAGCAAATCAAAACTTTGCACCAGCATATAGATCATTAGCTTATACCTATGATGGTAA
CAGTTATGAAAGAAAAACATTTTTAGCTAAAGCAGCATCACTTGGAGATATGCTGGCAAA
ATATGACTATAAAAATATCCCTGTATTAGAAGAATTAGCTAAAATGGATTATCTTCGTGC
TCAGGTGGATTTAATCGATTTCTATTTTAATGATAAAGATAACCATAACTGGGAAAAGGC
ATTTTATTGGGCTGATAAATATTATGAAAACACTAAAAAACATAATACAGCTTATATTGA
TAGTGATCATTACCAGAAACTTGCTATATTATATTATTTAGGGATTGGAATAACCCCTGA
TATTGCTAAAGCGGAAAAAATCTTAACAGAATATATTGCTTTACTAGAGAATCATGCTCG
CGGTCAATATTCCAAAGAAGTTTTTAAGGATATTGAACACTTAAAAATGGAATTAGTTGT
TCTTAAAGACAAAGATGAGATACTTGATAAAGTTGCCCAAGATAAAATCCAACAGATTAG
AGAAGAATTACAGGCTAATAATGGTGCTGAACGCTTTTTCAAACAGGCAAATGTTTTTTT
TCTAGATATGGATTTAAAATATTATGCCAAAGCCTATTTTGGCATTTCTTGCGATATGGG
AAGTCAAGCAGGTTGTGATAAATATGCAGAGATGAATACAAAATAAACAAGGACACCAAG
CGAGCTGTCTTTGCAATCATTTCAACTAATGAAAACGGGCACACGCAGTGTGTCCGTGCC
GTTAATTAAGCTAACTCCATTCTTCATTTCTTACAGAAATCTAAAATTATTTCGTTGCAA
ATGAAATTTTACTGTATATAATGTCATAAATTTCTGTATATAAAGACAGTGAGGAACTTA
TGAAACGTCAGCACCTAACGGCTCGTCAGCAAGAAATCTTTGAATTTGTAAAAAATCATA
TTGAAAGTACGGGTATGCCACCAACTCGTGTAGAAATTGCTCGTGAAATTGGGTTTAAAT
CACCAAATGCCGCAGAAGAACACCTTAAAGCTCTTGCTCGTAAAGGCTATATTGAAATGC
TTTCAGGGACTTCGCGTGGGATCCGTATTTTAGTGGAAGATGAAGCAGCAAACGATGAAG
AAGGTTTGCCTTTAATTGGTAAAGTTGCAGCAGGTACGCCGATTGAAGCCATTGAACACA
TTGAAAAACATTATCCTGTGAATGGGGCAATGTTCTCGCCAGCTGCCGATTATCTTCTTA
AGGTGAATGGGAACTCAATGGAAAAAATTGGTATCTTAGATGGTGATTTACTCGCAGTGC
ATAAAACTAAATCTGTTCGTAATGGGCAAGTCGTTGTCGCCCGTGTTGATGATGAAGTCA
CCGTCAAACGCTTAGAGAAAAAAGGTGACTTAATCTATTTACACCCAGAAAATGATGAAT
TAGAGCCGATTATCATCGATCCTCGTCAATCTTATATTGAAATCGAAGGCATTGCTGTCG
GCGTTATTCGTAGTAATGCGTGGATGTAACCTTTCAGATTTCGATTGAAAAAATGTTCAG
AAAAATCCAAAATAACGCCTTTCAAATTTTGACTTTACGAAGAGATTATTTATGAATTTA
GCAGAATTTCATCAAGCGATTGAACAAGTGTGGGAACATATTGAAGAACAACTTGAAGAA
CAAGGTTGCGATGTCGATTGTGAAACACAAGGGGCGGTTTTTACCATTACTTTTGATGAT
GATTCACAAATTGTCATTAACAAGCAAGAAGCAATGCTTGAACTCTGGCTGGCAAGCAAA
TTAGGTGGTTATCACTTTGCTTACCGTGATGGCGATTGGGTCAGTGCGGAAGGGCGTTCA
TTTTGGACACATTTAGAAGAGGCTGTCGCTCGTCACGGCGAAACGATCTCTTTTAGCTAA
TGTCAGTTACACCGCTTGCCAAAGCTGAAACGGTTTTACATAACGTTTTCGGCTACCAAT
CTTTCCGACAAGGTCAATCAGAAGTGATTGAAGCGATCTTGTCGGGTAAAGATTGCTTGG
TGATTATGACAACAGGGGGCGGAAAATCCCTTTGTTATCAAGTGCCAGCCCTCTGTTTTG
AAGGCATAACTCTCGTGATCTCACCTTTGATTTCGCTAATGAAAGATCAGGTAGATCAAC
TGCTTATCAATGGTGTTGAAGCTGGCTATATCAATTCCACCCAAACGATTGAAGAACAGC
AAGCGGTTGAACAAAAAGCGATTTCAGGACAACTCAAGCTACTTTACCTTTCACCCGAAA
AGGTAATGACATCCAATTTTTTCCAATTTATCTCATTGTGCAAAATTAGCCTGATTGCGG
TCGATGAAGCACATTGCGTATCTCAATGGGGACACGATTTTCGCCCTGAATACACCTTGT
TAGGCGGTTTGCGAAAAACTTTCCCAAACATACCGCTTGTTGCGCTGACTGCAACAGCAG
ATCCGACAACCCGTTTTGATATTATTCATCATCTTAAGCTAGAAGATCCCCACACTTATT
TAGGAAGTTTTGATCGTCCTAACATTCGCTATACGGTGCAAGAAAAATTTAAACCTGTGG
ATCAACTGATCAAATTTATCAGCAGTCAGCAAGGGAAAAGTGGTATTGTTTATTGTAATA
GCCGTAAAAAAGTTGAAGAACTCACGGAAAAACTTTCTTCTCACCGTTTTTCTGTAATGG
GCTATCACGCAGGAATGACGGTACAACAACGGGAAACCGTTCAAAATGCGTTTCAACGAG
ATAATATTCAAATTGTCGTTGCTACTGTTGCCTTTGGAATGGGAATCAACAAATCCAATG
TGCGTTTTGTTGTGCATTTTGATCTGCCAAGAAGCATTGAAGCCTATTATCAAGAAACAG
GGCGAGCAGGGCGAGATGATCTTCCTGCGGAAGCGGTGTTATTTTACGATCCTGCGGATT
ATGGCTGGTTACACAAGGTATTATTAGAAAAACCAGAAAGTGAACAACGTCAAATTGAGC
AACATAAATTGCAAGCCATTGGGGCTTTTGCCGAATCACAAACTTGCCGTCGCCTTGTGT
TACTCAACTATTTTGGTGAAACACGCCAAGTTGCTTGTCAAAATTGTGACATTTGCCTTG
ATCCACCGAAAAAGTATGATGGTTTAGTTGATGCCCAAAAAGTGATGTCCGTTATTTACC
GCACAGGACAACGCTTCGGCTTACATCATATTATTGCAGTTCTTCGGGGCTTAAATCAGC
AAAAAATCCGTGAATATCAACACGACACTCTATCTGTCTATGGGATTGGCAAGGATAAAT
CTCAAGAATATTGGATTAGCGTAACTCGCCAGCTCATTCATCTTGGCTTTATTCGCCAAA
ACATTGTTAATCATTCTGCCCTACAACTCACAGAACAAGCTCGCCCCATTTTACGCGGTG
AAACAGCCTTGGCACTGGCTTCCCCACGTTTAAGTTTTTCGGCAACAGCTTATGTGCAGA
AACAGCAAGCTAGCAAGCGGTATGATAAAGATCTTTTTGCCCGTTTACGCTTTTTACGCA
AACAGATTGCCGATAAGGAAAATATTCCCCCTTACGTCGTTTTCAATGACGCTACCCTGC
AAGAAATGGCAGAATTTATGCCAACGACGGCAGATGAAATGCTTTCCATTAATGGGGTAG
GTGAGAGAAAACTGGAGAGGTTTGGAGAGGCGTTTTTAGGGCTTATTAGAGAGCATTTAT
ATCATATAGAAAGTATTGTTTGTGATTAACTTTAGGGGCTGTATTAGATTAGCCCTAAAG
TTAAAATCAAACTCTTGCTTCACATATTACGATACTATAGTCGTAAAATATCCAATTAAC
TCGTCCTCACTCAAAATTTTCACTCCCAATTCCTGTGCTTTTGCCAATTTTGAACCAGCC
TTTTCCCCTGCAATCAAATAATCCGTTTTACTTGATACACTGCCAGATACTTTACAACCG
AGTTGCTGTAACAAGGCTTTTGCTTGATCACGGGTGAGCTGTGTTAATGTCCCTGTTAGT
ACCACTGTTTTATCTTTTAATGGATTGTCAGCAATCTCTTGTGGCACCACATCTTGCCAC
GTCACCCCTTGAGCAATCAGATCCTCCACGACTTCAACATTATGTGGTTCTTGCCAGAAT
TGGAATAGGCGGTTTGCCACAACTTCCCCTACATCTTGTACCTGTTTTAGCGTGTCTAAA
TCCGCTTGGCGAATCGCATCAAGCGTACCAAAGTGATTTGCGAGATTTTGTGCGGTAGAT
TCGCCCACATCTCGAATACCCAAAGCAAATAAGAAGCGGGCAAGGGTGGTATTTTTTGCC
TTTTCGATACTTTGTAGTGCGTTATTGGCGGATTTTTCTCCCATTCGATCTAAACGCATT
AAGGTGGTGTGATCGAGTTTAAACAGATCTGCCGGGGTATGGATCAGCTCACGTTCCATC
AGTTGTTCAATCAGTTTTTCACCCACGCCGTCAATATCCATTGCTTTGCGTGAAACGAAA
TGCTTTAACGCCTCTTTACGTTGGGCTCCGCAGAATAATCCCCCAGTACAACGAGCAACC
GCTTCGCCCTCAACACGTACTACAGCTGAGTTACACACAGGACAAGCGGTTGGAAAAGCA
ATTTTTTTTGCATTGTCAGGACGACGTTCAGCCACAACGCCCACAATTTGCGGAATAACA
TCACCTGCTCGGCGAATAATCACGGTATCCCCAATTGCGATCCCTAAACGCTCAATCTCA
TCACCGTTATGTAAGGTGGCATTGCTCACTGTTACCCCAGCTACAAAGACGGGCTCTAAT
TTTGCCACTGGGGTAATTGCCCCTGTTCTGCCGACCTGAAATTCAACATCGTTCAGAATC
GTCATCTCTTCTTGTGCAGGGAATTTGTAAGCAATTGCCCAACGAGGTGCTTTTGAGATA
AAGCCAAGCTGTTCTTGCAATGTAATCTCATTGACTTTCAACACCGTGCCGTCAATGTCG
TAACCCAGCGAACTACGTTTGGCTTGGATTTTTTGATAAAACGCAGTCAAGGCTTGAGAA
CCTGTTGCTAAGGTAATTTCAGCATTGACAGGAATCCCCAAGGTTTTTAACCACTGCAAG
CGGTCAAAATGTGTCGTTGGGAGTTCATCATCACTTTCATAAACCCCAATGTTATAGGCA
TTCAACATTAACGGGCGTTGGCTAGTGATTTTCGGATCGAGCTGACGAAGTGAACCTGCC
GCTGCATTACGAGGGTTAGCAAAGGTCTTCTCACCTTTTGCCAGTGCTTTTTCATTTAAC
TGCTCAAATCCTTGCTGTGGCATAAAAACTTCACCACGCACTTCTAAACGATGCGGAGGA
TTATTGGTTTTCAGTTTTAACGGAATATTGCGGATCGTGCGGATATTGGCGGTAATATCT
TCCCCTGTTGTTCCGTCGCCACGGGTTGCAGCTTGAGTTAGTACTCCATCAACATAAAGA
ATACTCACCGCTAAGCCATCAAGTTTAGGCTCACAACAAAATTCAATTTGATTACTGTTG
ATCGCAATACGATCTTCAATACGACGCAAAAAGCCTGTGAGGTCATCATCTGAAAAGGCG
TTATCCAGAGAAAGCATTGGAATTTCGTGGGTAATTTGAGCAAAACCATCTAACGGCTTA
GCACCAACCCGTTGTGTCGGTGAATCGGACGTAATCAATTCGGGGTGTTGCCATTCCAGA
TTTTTTAACTCGTTCATCAAGCGATCATATTCTGCATCGGGTACAAGCGGATTATCTAAA
ACGTGGTAGTGGTATTCATATTCACGCAATTTTTCACGCAAATGTTCAAGTTGGGTTTCA
ATAGAGTGTGGCATCTGTAAATTTCTCGATAAAAAAGACCGCTTGCAAGCGGTCATATTT
AAACAATGTACTGCAAATTAATTGGCTACTCGTAGTAGATAATTTTGGCGAGATTCATCG
TTAAAAATTTGATGTTGTTCATCTAAGACAAAACCGCCGACAGATTGAGCAAAGCTCTCT
ACGGTACGAATCATTAATTTTAAATTAGCTAGATCATTACCTACTGAAGGTAGGTGCATA
AAGAATACTAATCCCACGGTAGAAAACTGTTCCATTCTTGCTAAATCAAAGACTCCTGGT
TGCATCATATTGGCCACGCTGAACAATACAGGGCTTGCAGGATTATCTAAATGACGGTGG
AAGATCTGATATTCACCAAAATGAAAACCTAACATTTCTAAATTTTGTACAATGGCATTA
CCTTGAAATTGAACGCCTTCTGGTGCAACAACATACAAAGTGATTATATTATGCTCCGTA
GTTTGTTCTATTGTTTCAACTTGCTCTACTTGGACAGTCTGTTCTTGTATCTGATTTTGT
TGATATGCTTCAGATGGAGATTCTGGCATAGTCTCTTGATATAGAGGTTGAGATATTTCT
TGAGTTTGTAAACTAATACGAATATTTTTGACACTATTCTCAACTTCTTGCTGAGATTGA
ATAAAATCAGCAGGTGTTTCAGTATTGAATGGTTGCTGAGCTACGACACCTTGAGGATTT
AGCGTTGTTGGAATATCTGCTGTAATTTCATTGCTAATTGGAGACGAAGGTGGACGAGTA
GAAAAGGTATTTGAAAAAATACGAGATTTTTCTCTGCGTGCAGACCAAATACTGTATCCA
ATTAAAACAGCGATTAATAATCCTGCTAAAATAAAGAAAAGAATATGAGTTTCCATTTTG
CCCTCTTTAGCTCATAAAATCATCAAAATTGAAATTTAACACTTTGTGAAAATGTACGCA
TAGCTTACCATATTTCTTTTAAAAAATTGAATAGAAAGGTTAATATGTTGTCGTTCTTTT
CTTCTTTTGATTCTGAAATTAAAGCAGGTTTTCATTATTTTATTTATGGTTGGCGTTTAA
TGTTACAACGTCAGTTAATGCCATTTATTATTTTTCCTGTGATTATCAATGCAGTGTTGA
TGATTAGCCTAGTTTGGCTCTTTTTTGCCAATGTAGGAGGAATGTTAGATTCGCTCTTGC
CATCGTGGTTAGAATGGTTGAGCTTTATCCTTATTCCATTAGCTTTTTTAATGATTTTAG
TGGCTTTCTACTTTGCTTTTACCACTTTAGCGAATTTTATTGCTGCCCCATTTAATGCGT
TACTCGCAGAAAAAGTTGAGCAACAACTTACGGATGAAAATCTCACGGAAATGAGTTTTC
ATGAAATGTTAAAAGATGTACCTCGTATGCTCAAACGTGAGTGGCAAAAAATGTGGTATA
GCATTCCGCGTTTGGTTGCCTTATTTTTATTAGGTTTTATACCTGTTTTAGGGCAGACTA
TTATCCCTATCTTGGCATTTATTTTCGGGGCTTGGTTAATTGCAATTCAATATTGCGACT
ACCCTTTTGATAACCATAAAATTCAATTTCAACGTATGCGAAATGCATTAGCACAATATC
GTACAATGAATTTTACTTTTGGGGCTTTGGTAAGTATTTTTACGATGTTGCCATTTATTA
ACTTAGTGGTAATGCCTGTTGCGGTGTGTGGTGCTACAGCAATGTGGGTTAATGAGTACA
AAAGAGCTCTGCATGATTAACGGAAAGCCGACATTAACAGAGGAACTAATCTTATAAAGC
AGTGCGTATGTTTTCTTCTCCCAAAAGACTAGTTAAGGGAGAGGAAACTTTAAGCATAGA
CTCGGCACTTAGCTATTCTAATTCTGGCTGCTTTCTTCCGAACCTGACCAAGTAAATTAA
AGACTACTGCGAGAAGCCCAAAGTTTCCTCATAGAAAGACATCTACATTTATACTGTAGA
TGTCCTAATTATATGAGCTTATCTCAAAGAAGACAAGAAAAATGTCTACTATAAATAGCT
ATTTCTTACAGGGAATAGCTGCTCAACAAGACTTTAACTTATAAATTAATCACCGCAAAA
ATCACTAATACACTATAAAGTGCAGATAAACCATAGAAAATCCAACCGCCTGCAGGAACG
TGAATTTTAAAGTCGTGTAAACCTAAGTGAACACGGTGCATACCACACCACATTGGGAAA
ATCAGTAATGCAAGAATTGCTAATTTACCGATCCAAGTGTGTGCAAATGAAATAATATTA
TCTGGTGTAATCAGTCCGAATGGCAGTAAGAAACCTAAGATTAATACAAGCACAGGGAAG
AAGATTGCACTGATCGCACCGCCTGCACCGAAAAGTAACCATACTAATGGTTCATTTGAA
CGTGGAGGATTAAGTTTATCCATTTTTATGCTCTCCCTATACCAAGATTAAAGCTAAAAG
GCTTACGAAAGCAGTAATACCCCAAAATACGCGAGAAACGAGTTTAACGTCAATACGTTC
ATTTTTCACGATAACGTTCATCATTTGAGGTGCCATACCAAAGAAGGTAAAGCTATTTAA
TAATACTGCACCAAGGGTAATAATATTTAAAACTACCACTAATGGATTTTGTAAGAATGG
AATGAAATTCTCTACAAATCCGTTCTCTTTTCCTAAGCATGCTAAGCCGTAGAAAAGCAC
TAAACAGAACCAAATGGTAGGAACAGAGGTACTTTCACGCAAAACGTAGAATTTGTAAAA
ATCTAACGCTTTCCACCAAGTTGGTTTCACTTCACGCACATATTTTTTGCGTTTACTTGC
TGTTGTTGTCATTTTACTCTCTCCTTACTTTTGCGGTTTTAACATTGCAAAGACATAATC
TTTAGCACTTTCGATCTTACCTTGGTTTACCGCAGAGGCTGGACCAACATGCTTCGGACA
AACTTCAGAGCAGTAGCCGACGAATGTACAGCTCCATACACCGTTTTTGCCGTTGATAAT
TTTCATACGTTCCGCTTTACCATTATCACGGTTATCTAGGTTGTAACGGTGAGCTAAGGT
TAATGCTGCTGGGCCAACAAATTCAGGGTTTAAGCCAAATTGTGGGCAAGCGGCATAACA
TAAACCACAGTTGATACACATTGAGAATGTACGGTATTTCTCAAGTTGTGCTGGGGTTTG
TTTGGTACGGCTTTTCGCAAGCTCTGCTGATGGGTGTGGTTTGCCATCAAGTTCAGGCGC
TTTGTTGTCAATAATGTATGGCTTGATGCTTTCTAAACTTTCGATGAAGTGGCTTAAATC
AACAACTAAGTCACGTTCAATCGGGAAGTTTGCAAGCGGTTCAATTCGCATATAACCCCT
GTAATCGCGTAAGAATGTTTTACATGCAAGCTTTGGTTTGCCGTTTACCATCATACCGCA
AGAGCCACAGATCGCCATACGGCAAGACCAACGGTACGAAAGCTCTGGCTCTAATTCATC
TTTGATGTAGCCAAGTGCATCAAGTAACGAAGTTTGGCTATCGTAAGGCACTTCATATTT
TGATAAGTACGGTTCGTTATCTTGTTCAGGGTTATAACGAAGTACTTCTACCGTCATTTT
ACTTTGGTTAGTCATCTTCTGTTACTCCTTTTTCGCTGCTTTTTCTTGAGCTTCTGCTTC
TGCACCATAAACACGTTTAGCTGGTTGTGATGTGGTAATTTTCACGTCGCTGTATTTGAT
TGTTGGTGCGCCGTCTGCATTGTAGAATGCAAGGGTGTGTTTTAAGTAGTTCACATCATC
ACGTTCAACGTAGTCTAAACGTTGGTGTGCACCACGAGACTCTTTACGTTCTACCGCAGA
AGATGAGATAGATTGTGCTACGTCAAGGATATAACCAAGTTCAATTTTGTAGAGCAAGTC
TGTATTAAATACACTTGAGCTGTCTTTCACTTTGATACGTTTGTAACGCTCTTTTAACTC
TGCAATTTTCGCTACGGTTTTTTCCATACTTTCTTGAGTACGGTAGATACCACAACCCTC
TTCCATTGAGTCGCCCATTTCGTTACGGATTTGTGACCAAGACTCTTCACCCTCTTGACG
GGCTAAGGCATAAACACGTTCTAAGACATCTTTTGCTTGAGCGTCAATTACGGCTTGATT
ACGAGCGGTCGCTTCAACAGCACGTTTTGCAGCCATTTCACCTGCAACTTTACCGAATAC
CACAAGTTCTGCTAATGAGTTAGAACCTAAGCGGTTTGCACCGTGTAAACCAGAAGATGC
ACATTCGCCCACTGCAAATAAGCCTTCGATACAGGTTTCTGCGTGCTGATCAACTTCAAT
ACCACCCATTGTATAGTGAACAACTGGACGAACTGGAATTGGTGCTTTCGCTGGATCTAC
GCCTTCGTAGGCTTTTGCTAATTCACAGATAAATGGCAGACGTTCGTGTAAATATTTTTC
ACCTAAGTGACGTAGGTCAAGATGAACCACATCAACACCTTTGGCAGTTTTTAAGGTGTT
ACCTTTACGCCACTCTTGCCAGAATGCTTGGGAAACTTTATCACGAGGGCCTAATTCCAT
ATATTTATTTTCTGGTTTGCCAACTGGAGTTTCAGGGCCTAGACCATAATCTTGTAAGTA
ACGATAACCATCTTTATTGACTAAGATACCGCCTTCACCACGACAACCTTCGGTCATTAA
GATACCTGTGTTTGGTAAGCCTGTTGGGTGATATTGTACAAATTCCATATCACGAAGTGG
CACGCCGTGACGATAAGCCATTGATAAACCGTCACCTGTTACGATACCGCCGTTGGTGTT
GAAACGATAAGCACGGCAACCACCACCTGTTGCGATAACTACCGCATTTGCATTGATCTG
AACAAAAGTTCCTTCCATCATATTCATTGCAACACAGCCACGCGCTTGACCATCATCAAC
GAGAATATCCACGACAAAATGCTCATCAAAACGGATAATTTGTGGATATTTAATTGAGGT
TTGGAATAGGGTGTGTAATAGGTGGAAACCTGTTTTATCGGCTGCGAACCAAGTACGTTC
AATTTTCATACCACCGAAACGGCGAACGTTCACATCACCGTCTGCTTTACGGCTCCACGG
ACAGCCCCAACGCTCTAATTGGGTCATTTCAACAGGGGAATGCTCAACGAAATACTCCAC
CACGTCTTGTTCACAAAGCCAGTCACCTCCTGCCACAGTATCGTGGAAGTGTTTATCGTA
AGAGTCTTCCTCTTTAGCGACTGCCGCCGCCCCACCTTCTGCAGCAACCGTATGGCTACG
CATAGGATAAACTTTTGAAATTAATGCAATTTTCAAATTCGGGTTAGCTTCTGCTGCTGC
GATTGCGGCTCTTAAACCACCGCCACCTGCACCCACAATTGCAACATCTACATTGACAGT
TTGCACGATTTCCTCCTTGGGAAAGTAAAGTATATAAACCTAATATGGAAGCATTTTGCC
ATTAATTTGGATATTTTATAATGAATTTTTACAATTTTGTAACACAAAAAAATAGTTTTG
TGATCTATCTCAAAAAATAATTTTCAGAATGCTATGTAGTGATAATTAATCTCATTAAGT
AGGTGATTTTTAAGGATATTTGAGCATTTAATACGGAAATATCTTTCACTTTATTCTCAG
ATTTTCGTTTGATTTTTAGCATTTCATCTACATAATGATGTTGTATAATTGATAGCGTTC
TAAAATGGAAGAAGATATACCAATGCAATATTTAAATGAGTATATTCTTCAAAAGTGAGT
TTAAAGCCTTGTACTATAAGGCTTTAGCCCACTTTTTACCAACACTTTTGTCTACTATGC
AAAATATCCTATCTAAATCACCGCTTTCATCAGATTTCCCGCCTATTATTTCTAACTTTT
TTAATAATTGACAATAAAAGTTGAAAAATGCTTGTTATTTTATTCTTTATTTTATGTAAA
TGTTGTTTTTTTTTTTTTTTTTTTACAATGGGGTGGGGGCATTTGTGCACCCTGAAAATG
TAAATAAAGGTTTATAGCGTTAGAGAAGATTATTATGAATAAAATATTTAGAGTTATTTG
GAATCATGCTCAACAGGCTTGGGTTGTTGTATCTGAATTAATAAAGTCCCATACCAAAAC
ATCCACTTACACGGATAAAAGAGCTCAGGTATGTACCTCACATTATTTTTTAGATAAACA
GCAAGATAAATTTAAATTAAGTCTTTTAAGTCTAGTATTACTAGGTATATTTTTTAGTCC
AGTAGGTTCAGCACAATATCTTCAAGATAGTTCTAATCTAGGGTATCTAGGAGGTGACCA
GGGTTCTATTGGTATTGGTATAGGTAGTAGGGTTGGGCATGGTTCTATTACTATTGGTCA
GAACTCAAAAGCTGAAGCTAGGACTACTATTGCGATAGGTTATGGCTCAGAAGCAAAAAA
AGAGGGCGCTCTTGCGGTTGGTGCAGCTTCTGTTGTACATGGAGATAGTGGCCTTGCTAT
AGGTCATTCGACTATTTCTAAAGGCAATCAATCTATCGCCTTAGGCAAAGGAGCCGAGGC
GACAAAAGGACAAACAATTGCAATAGGTGCATTGGCTAGAGCAACTGGGGAACAATCTGT
TACTATCGGGGCAAATACCAAAGCGGAGGGGTATGGCTCCATATCAATCGGTGGCGATGA
TTTAAATAGTACTGAATATCAGACTGTAATAGGATTTGACAGCCCTACCACCACGGCAAA
AGGAGATGCTGCCATTGCAATTGGTGGAAAATCAATCGCAGATGGAAATGGATCAGTTGT
AGTCGGTCCAGTCTCAAAAGCAACCCATACAGAAGGTGTAGCAATCGGTGCGAAAAGTGC
TTCAAATGGCGAATATGGTGTGGCTGTCGGTAGCAGTTCTGTAGCGGGCAGTCGTTCGGC
ATCTTTAGGCTATCTAGCTACTGCACATGGCACAGGTTCTGTCGCTGTGGGTGAACGGGC
AACTACCAACAACCAAGTAAATAGAGCAACCGCACTTGGTAACAATTCAATTGTTACTGT
TGATGGTGGCGTGGCGTTAGGTTATGGTTCGACAGCACAAACGAATGGGGGTATAGATGG
AGAGAGACAATCCTATTCTGTAACAACAAGAGAAAGTACTGTTGAGAATGGTTTTAAATC
AACACAAAGTGTTGAGAATAACATTACTATCGGTGCAGTTTCTGTGGGTAATGATAGAAT
CAAACGCCAAATCGTCAACGTTGCAGCAGGTAAAGAATTAACTGATGCAGTAAACGTGGC
GCAGCTTCAATCCTTGACCATGAAGATTGATGGTAATACTAAAAAAGGAGATACACCAAA
AGTTGGTTTATGGGAAGGTACGCTCAAGGTAAAAGGCGACAACGGTCTTACTTCCCATGC
TAGTGGCGATACGATTACGGTTAAATTAGAGCAAGATGTCAAAAATAAAATTGATAA
>H46 Scaffold2
TTGGTTAGACGCAATGAAAAATGGGACGCTACACGCTACTTATCCACAGAATCTGTGGGT
CAAAATTGAATAACTTTTTTGTGTGTAAACACAGTTGCTACTAGGTTTAATGTCGGCGGT
TTAATACAAACTCGGATCGCTCTCATTCGGTCGGGTTTTAAAACGACGATGTAGCCACAT
ATATTGGCTCTGAGCTTGCATAATCTCGCTTTCTACGACCTTGTTCATTAAGGTTGCAGT
ATCAACGTCATTTTTGCACTGGCTAAAATCTACTGCAGGCCTGATTTTGACGGTATAACC
TGAAAAATCGTCGTTTCGCATTGGGGTAAATGGCACAACGATACTATTTGGGGCGGAACG
TAATAACATTCTCGTTCCAGCTGTTGTACACGCTTCTTTCACCGCAAAAAACGGCACAAA
AACACTGTTTTTGCGTCCGTAATCGTGATCGGGAGCATACCAAATGGTTTCCCCTGCACG
AAGAGCTTTAATCATACCGCGTAAATCTTTGCGATCTAGCATGGCTTTGTTAGAACGTAC
TCGCCCACGAAATTGAATCCAATCTAACAGCGGATTATCATTCGGACGATATACGCCAAT
CCCTTGATGATGAAGCCCGACAATTCTTGCCCCAAGTTCAAGGGTCAGAAAATGAACACC
GACAAAAATAATCCCCGAACCCTCAGGCTGATTTTTCAGATGTTCCAATCCTTCTATTTT
CGACCATTTAAGAATACGTTCATCTGACCAAAACCACGCCATCCCTGTTTCAATAATTGC
CATTCCGACAGATTCGGCATTTTGAGCTAAAATTTCATCAATTTGACAAGCGGTATAATC
TGGGAAGCAAAGTTCCAAATTCCGTTTGGCAATTCGCATACGGCGTTTACCCAAACCTAA
TCGGGTAAACAGTTTACCTAAGCCCTTACCGACTTTCGATAAAATAGGGTAAGGTAAGCA
TAAAATCAGTTTGAAAATTGCCAATCCTAGCCATAAACCCCAATACTTTGGATGTAAAAA
GGCTCGCTGAAAAGGAGGAAGTGGTTTATCTATCATTATGTTGTTTCCATTGATTTCACT
GACAAGCGAATCCACTCCAGTGCGATTTCTCGATGAGCAATGAATAAATTATACACGGCA
TCTTCACTTAATACGCCTCGAATCATCTCTGAGGGAATTTCCCCTCGTTCATCAGCATTA
TAATCTTCTTGCCACTGTTCAGCATAATAATTTTCTAGCTCTCGGATTTTTGGTAAAAGA
ACTATCCACGACTGTTGAAGCTGTTCCATTTTATTCATTAGGCTATTTGCTTCATTTAAA
ATCTGTTCCATTTCATGAATTTTTGCCAAGCGAGTTTCTGATAACATAAATACCTCTCAC
AAATATCGTTGGAATTATAGTCAAAAAAACCAGAAAAGTGTTAAGTAGATCAAGTTTTTG
AAAATTGTTTAACTTTAGGGGTTGAAATTTTAGGGGGAAAGGCATAATTTGAAGTCATCC
ATTCAACGACCAACAAGGTCATAATAAAAGAGGTACATGCTATGACAATCAATATTTCAA
GCAAACAAATGGAAGTGACCCCTGCAATTCGTACGCACATTGAGGAGCGTTTGGCTAAAC
TGAATAAATGGCAAACTCAGTTAATTAACCCTCACTTTATTATCCACAAATTACCAAATG
GTTACGAAGTTGAGGCTTCTATTGGAACCCCTGTTGGCGATTTATTTGCAAAAGCACATG
ATGAAGATCTCTATAAAGCTATCAACGAAGTAGAATCAAAACTTGAAACCCAGTTAAATA
AACAAAAACATAAAGGTGAAGCACGCAGAGCAGATGATAGTATTAAAAAAGCGAATGAAG
CATTATAGATGGCGTAAATATTTGTATCTGAGATAACATATCCAAGCGCTGTTATTTGTA
CATCTATCTCTAATTCTAAGTATCTTCATTTTAAACTTATGGTGGTCGCTTAGGCGATCA
CCAAAATCAATAAGCTGGCTGTTTCTAGTTTAGAGTTAGCATGCTTCATTTTTGCCATCT
CATTAATTGCGGCAAGTAGGCAAATTTGTTTGCTGATCTGCCAAAAACTATGCTATTTAA
AATGTCACATCATCAATTGGAAATACATTTCTTTCCTTAATTACTCGACGGATTACATCA
CCTAGAGATTCAATAACACTTGTCGTATGATATGCCGAATTCCTGCTCACCTATAAAAAT
ACCTGTATCTAGATGTATTATCACAGAAACAGGTATTTACACAAATTTATTCTATACTCT
ATAGAAAGTTAGAACTTCATCTCTACTGAAAGGACATAATTTCTACCAGGGGCTGCATAT
CTTGCGTAATCTTTCACATTAGTGTGCTGGTGAATAGCGTTAAGTGAAGATTGACGTACG
GATTCCCAAGTGGTGTAACGGTAATTCATCAGGTTATATACGCCAGCTCGTACCGTTATG
TGTTTCCAAGGGGTGACATATCCTGTTAAGTCAAAGGTATGCCAAGAGCGTGTTCTTTTT
TTCGTAGCAGTTCGTTCATAATTGGCAAAACCGATTTGTTCATTACCTCTTAACTCATCT
GGATTTTTTCCGCTAGAGTGAGTCATTGTTAGATTCACGCCCCATTTTTCATCTGGTTGA
TCGTAACCGATCCCTACGACATAGCGAGCAGGCTGGATGGTGTCTAACAATGGGGTACGA
ATGTTCATATACCCAGGATAATTTTTCACCTCTTTCACTCGCATTTTGCTATATGCCAAT
GTTGTATAAATGCCCTCTGGAATCTTATCAAATACCCCATTCCAATCTAACTTACCAATC
AGATTAATACCGTCTAATTTAATATCTTGCACATTGAAATAGTTAATCATTGATTGAGTT
TGGTGCATTTTTTCTGCTGGGGCAATCAACTGTTTATAGTCATTTTTGAAATAACTGACT
TCAACGATACCAAAATCACCTTTGAATGTTGCTGCAATCTCTTGGTTTAAGGATTTTTCA
GGAGATAACTTCTCAGCTTTTTGGTGAGCATCACTTGAACCTGCTCTTGCACCATCATAG
CGTAAGCCAAATAGCTCTTGGAAACTTGGCACTCTAAAGCCTGATGATGCTCGATAAGAG
AGTGATAGGAATGAAGTTGGCTTAGCGACTACGCCGACATTCCACGCACTGTTTTTATAA
TCGCCTTGATTTGCCCAGCGGTGAGTACTGCGGAATTTATGCTTATCGAAACGGTAGCCT
AAACCAATATCCAAATACTTGGTTATGGCAAAATTATCTCGCAGAGCGATGTAGTGATTA
TGTCCTTTGATTTTGCTTGTAGCACAATCAGCCCTGCCTGCAATAGTGCCACTATAATTA
CATTCATTTTTACTATAAATTGCCTGATCTTTTAGCTCATAGATGTAAGGTGTACCTTTA
TAACCGTTACCACTGATACGATGCCAAGTTCCCACGGAAAACTCACTCAAAATTTCGTGG
CGTTTTAAAGTGGAATTGAAACGGTCTGAACCTAATAACATATTTAATTGATGTTTGCCC
AATCCCGTTTGTACGGTTTTATCTAACGAGAGCTGAATAGTATCGTGTTTTTCTTCATAA
GAACTTTGCTCATTTTTAGTTGAGGACCAAAGTTTATCAAGAGTTGCACGGCAATTCTTA
TCTATGGTTGGATATTCGGAACAGTTGTTCTCTCTCAAGCGGGTAGATAAATCAATTTTT
TGCTGATCGAAACTTAAAGATAGACTATCAATCAGGCGATTTTCATCTTGATTGGTATAA
CGATATAAAGCACCTAAGCGATCACGAGTGTGCCACTCATCAATAAAACGAGCTTTTGCC
CAACGTAAACCTTTTGATGATTTCACACCATCTTCTGTAAAGTAATCAATAGCAACACCA
TCTAAAGCATTACTACGATATAACCCTTTAGCATTATTCATTGGATACCACGTATTACCA
TTTTTTAAATCTGATAGCTGCCAATAAGCAGGATAGGTCATATCACGAGTATCATAGCGT
TGCTTGCTATGTTCATAAACACCAGCCACATAATGTTTTGGTGAAAGGCTATAACCTAAT
TTAACCAACCAAGAATCAGATTTATATTTCACTGGATCAGGCAAAGCTCGTTCTTCACCT
GTATATTCTTTAGCACTAAGTTGCTCTGTTAGATACTTTTGCCCATCATAAGACACTTTA
GCCTGCTGACGTGGTTCGCAGTTCAAACTTGGACAATCATTCTTAACTTTAAACCAATTG
CTATCTTGAGGATTATTGTCTGCGAGATCCACTCTTTGAATACGCTTAGAACGACTTTCC
GCATCCTTATGAGCTTTCGTTTCTTTACCATCACGATGAGTGTAAATCACAAGTGCATCA
AAGCCATTATGGGTACCAGCAAAAGCAAGTGAGTTTAGCCATTGCTGATTTTTACTACTG
TAAGCACTTTTGGTATCCAATCCCCAAGATTGCCCTGGCTTAATAATGTCGCTTACCTCT
TTGGTACGGAATTGCACCGAACCACCTAACGAGCCACTACCAAACTCAGAAGAGCTAGCC
CCTTTACTAATTTGGATTGAACGCAGATTTTCGTATTCTATTTCATTAATGGCACCGCTT
GAGGAACGTGAATATTGGCTTACATAGGATTGAACCTGTGGCAAACCATCTAACGCCAAT
CCAACACGATTACGATCTACCCCACGAATGGAGTAGCCTGTTGTTGCACCTCGTCCTTGT
TCTACTACAGAAATACCGGGGTCGTAACGAGTCAGATCTCGCATCCCTAACACTTGATCT
TTACTGAGTGAGTCTGGCGTTTTCACCACTTTCCCTAAGCCTGTCACTTCGTTCTCTTTT
TTATGCACTTTCTTTTTGGTACCTGTGACATAAACATCGTTCAATTGTACCGCTTGTTCT
GCATAGCTTTGTGCGGCAAAGAGGCTAAGAAGAGCAAGGCTAATAAGATTTAATTTATTT
TTCATAGCAAATTCCTTATTATTTTTTTACTTGTTGTTTTGCACCAAAGACAGCACCTAC
ACTGCCATTGTCTGATTTATGGAAGAATTGTCCGCCAAGCTCTGCTGCCGTTGGACCATA
GAAGCCACCATTAACTGCTACATCGCTAAATTTCACATTGTCATAACGTGAACTGCCTGA
GTCTAGAGCGAAGCCAGCATCTGAGGTTTTAGCTTTTCCGGTAAAACCATTACCATTAAT
TTTTGCATCTACGGTAAATACAGGATTTACACCGTTTTTATCAAATAACTTACCGCTTAA
ATTTTTGTTGCCAAAATCAACATCAAATTCTGTGCGATAGCCAGCCTTTCTATCATCATC
TGCTGTAGCAACCCAGTTATTTTCTTTTGAAACCTGAGCATCCCAAGTACCAATATATTT
ATAGTTTCCGCCTTTTGGCATCTTATCTGTTGCGGTACGTTCGCCTTGTAGGAATAAACT
ATTATCTTTAGCTTTTTCGCCCTCTGCTTGTTGCCATAATTGACCAAACTTCATATATTC
TAGATTACTACAGCAGGCTACGGCTACCATTGTTTTGCCATTGATTTCAATAGTGTGCTT
ATTTGTAAACCCGCTACCTGCCAGATCCATTTTTTTCCCATCAATAATTAAAACGGAAGC
ATCGCCAAAATTGGTAAGTTCTGAAGAATTAAAATGAGTTAAATCAATTTTTGAGGCATC
AATAATACGAACGGTGTCAACATTAGAGCCATTGTGTTTTGCTGAAAAAACGGCAAAAAG
AGATTTGTCATTTGTGATAAATTTTCCTGCAAGTTCTTCTGCCTTAGGTCCATAGAAACC
ACCTTCAAGATAATCAGAAGACTTACCTAAAATTGCATCACTAGTGTCTTTGGCTATTGC
TTTACCTCTAAAACGATTTCCTTTAAGTTCTGCTTCAATACTGTAACGCTCTAATGATTC
TGCATTTGCTGTTTTGCTATTTAATTTTCCTTTTAATTTTTTTGTTGAAAAATCAACTTC
AAATTCAGATGTATAGGTTCTACCTTTAGCATTTGCAGATGTTGTTGCAATTCTCTGCCC
TGGACCATACCCACTAAATTCAGGGTTACTATTAGGTCTTTTGGCATCTAAATTAGCATC
TGATGTAAAATCCCATTCACCTCGGTAAGTAAGGGTTTGTCCCTGCGGTAATTCTTTTGA
GGGAGTGATGCCTTTATAAAACACATAACCTTTATCACGAGTACCATAATGATCTACATC
AATTGCATAACCAGAACGAACATACTTCATCGTTTTATCTGCTGTTTTATCTACTACCCA
GCCATAATTTTGATTAGCTACACCTTTGATAATCTCGTGATTTGGTATTTTCTTAAGATC
TTCATCAGTAATTGCTTCTGGATTTGAGATTTCCGTTCTTCTTGCTCCACTTTGACTCAC
CGGAACTTTTACAACATACCCCAAAGCAGGTTCCATCAATTCCCCTAACTGTTCTTTTAC
TTTCTTATCCGTTTCCACATCCTGATACTCTTCTTTAGACACGCCCGTTGTCTTATTAGG
CTGAACATCTTCTAAATCAAAACTTCCTTTTCCGCCAGAACAAGCGACAATAAACAGCGA
AGTAAACGCTAACGCATAGGGATTAAGTTTAAAATGCATATTTGCCTCCGATATAAAAAC
ACTGCATTTATTTAGTTGGTTGGGTTACAAAGCCAATTTTGGTTAGCCCAACATTTTGAG
CTAATTCAAGGACTTTCACGATATGTTGATATTCCACGGAAATATCCGCAGAAATAGCAA
TAACGGTATTTTTATTTTCCTGAAATTTTGTCAGAAATGATTGTTTTAATTCTTCTTCAT
TCACTAACTTCTCACCTAAATAAATGCCCGTAGGATTAATCGCCACTCTGAAAATATCTT
TTGCTTCATCTTTTTTCTCAACATTGGCGGTTGGTAGTTCAAGCGGGATAGATTGCGTTA
ATATAGGCATTGTGATCATAAAAACAATTAATAACACCAACATTACATCAACTAATGGTG
TAACATTAATTTCTGACATTACCGAATTTTCATTTTTATCAAAACTTCCAAATGCCATTA
TTTATTTTCTCCATAGTGATGTAATAAATAGATAAATAACTCATTTGCGTAATGATCTAA
ATCTTGAGAAAGATTACGATTAAGGCGAGTAATTAAGTTATAAGCAAGCACCGCAGGAAT
GGCGACAAATAATCCCATTGCCGTTGCAACTAAAGCCTCACCTATAGGGGCAGATACGGT
TGCAATACTGACTTGCCCTTGCTGACTAATATCCATAAGTGCATTAAAAATTCCCCAGAC
TGTGCCAAATAATCCAATAAACGGCGCAACTGCACCAATAGAAGCGAGTGCAACTAAACC
GCCATCATATTTACGCAAAGATTGGGTAATTGCATTTCGCAAATGTAACGTCAGGAAATC
TTTAAATGGAAGTTGATGAGATAAATGGTTCTTTTCTTTAGCTTGATATAATTCACATTG
TTTAAAAGTTAGCTGTAAAATATCTGCAATTTCAGACCGCTTGTTTTGAATATATTGCTC
TGCTTGAGTAAGATTTTCAGCAGATTTAACTAATTTAAAACTTTGTTGGTTATTTTTTCT
TACACCAATCATTTTAATTAAACGAATTAAAATAATAGTCCAAGATAAAATACTCATTAC
AACTAAAATTCCAAAGGAAATGGAAAGTACAATATCTTGTTGTTGAAGAAGTTGAATTAA
ATTCATAAATTACCTCAAATAATTTAGGCTGCTGCCCCACATTTAAAATGAATACTAAAA
ATCACACTGCCTACCACTGCACTATTATTTATTTTGGCTGGTTGATAGGTGTGTCCCGAT
GCCATTCTGCTTGCTTGATTATCCAAACGTTTAATACCTGAAGAAGATAAAATCTCTACA
TTTGTCGCTTTACCATTCGTTCCTATTGTTACCTTTAATTTCACACTGCCTACATCATCA
GATTCATCAGAAATATCTGAACAACGCCCTCGCATTGCATTGCCATAACCCGCACCAAGA
GAAGCATCTACTTTGGCGTTTCCAGTGACAGACTTACTCCCTTCAACACCATTTTGATTT
CCTTGTTGATGATTTTGGGCAACTTGGCTTGTATTTGTTTTTTCATCTGAGTGTGCTTTA
GGCGATAACACTTTCTTTTTCTCTACTTTTTTGGTGAGCTTTTCTGGGGATTTTTTTATC
TCTTTTTTCACTTTTACTTCAGATTTCTCCCCTTTTTTAACGAGATCTGCTTGTGAAACA
TCTGCTACTTCTGTACTGAGTATTTGCTCTGGCTCTTGTGTCACCTCTGGCTCACTTTCA
CTTTTCACTTCAATGGGTTCTTCGCTTCCTAAATTTACTTCAACCATTTGTAAATTTTCT
AAGTCCCCAAAATGATTGAGATCTCTATCCCAAGATAGTTGTGAAATCATATATGCCAAC
CCGATATGAACAAGAGTTACAGATAAAAAAATCGAAATGTTATAAAACCTGTTATAAAAC
CATTGCAACATAATATATGAGTATATTAGAATAAATCCAGTAATCAAATAAAAATCATTA
TCAATATGATATCTGATAAGTTTGACAATTACAACATTAATTCAAACAATGTAAGCGCCA
GTTAAGTTATTGTTAATGTCTTGACATTGCTTCATGCTTTTATAGGAACGTTATGAATCA
CTCGTTTATTAGTGCAACACTTTTATTAGTCTTAGCTAACTACTCTATAGCAAAACTATC
TCAGGATAGTATTACTGAACATCTAAATGATAATAGAGTCCAAGCAGAAAAAGCCGATAT
CCTCATTCACAGCCATCAATTTAAGGTTCATCAAATCGCTAAGGGGGAAACGGATAAGAG
TAGTATTACAATGACTTCAAAAGAGTTGGTAAAATATCCAGATTTAGTGATAAGAGCATT
ATTGCCTGCGGTAATGCAAGGTAATATTGACAATGTCGAATTGCTTTATCCCATTTACCA
ACAGCTTCCTGCACAATTTCACGATCCAATTCTCACCAAATGGGCATCGGCAATTGTGGC
AAAGAAAAATCAGCAATATACGGAAGCGATCAAGTTATATCGTCAGATCCTTGCCGAACA
AGCAGATATTCAGCCTGTTCGTTTACAACTTGCGGTAGCCCTATTTGAAAATAACGAATT
AGAGGCTTCAGAAGATCAGTTTAAAAAACTGCGTTCTGAACCGCTTATCCCCGAAATTAC
CCAACTTATCGATCAATATCTTAATGCGATAAACCAACGAGATCGTTGGACGTTTTCGGG
TGGCGTGACTTATCTTAACGATCCTAATATCAATAATGCACCGAAAGCAGGAACAACCTA
CGGCAACTGGCACGCACCAAAACGAGAATCGGCAGAAGGTGCTGGTTTTAACTTCGATCT
CGGTAAAAAATGGTCGTGGGGAAATGGTTTCTTTAATGAACTACGTCTTGCTACCAACGG
CAAATACTACTGGGATAATAAAAAATACAACGAAATGAGCTTACGAGGCAGTGTGGGGCT
AGGTTTTCAAAATGCAAAATATAACCTGAGGCTGTTGCCATTTATGGAACAAACACTTTA
TGCAGGTGGCTCTAATCAAAGTGATACATTAAGACGTTTTTCTAAATCAGGCGGTTTAAC
CCTTGAAACAAACTATTGGTTATCACCTAAATGGCAACTCAACACTAACTATGAATATGC
CGAACAACGCTATGCAAGTCGCTTGCACCTCAATGGCAATTATCACTTTATCTCTGGTGG
GCTAGTTTATTTAGCCAATGCAAACCAATATTGGTTTGCAAATTTAAACTACAATCGCAC
CGCTACTCGTGATAAAGATGATAGCTTTTTCCGTCGGGGAATTAGTTTAGGTTGGGGGCA
AGAATGGGGCAAAGGGTTTTCTACTCGCCTTTCCGTAAGTGTAGCTCAAAAACGCTATAA
AAAAGAGGCGATTTTCCGCATTATTCAACGTAATAAAGAATATGGCTTCAATGCATCAAT
TTGGCATCGTGCCGTGCATTTATGGGGGATCACTCCTCGTTTAACCTACAATTTTACTAA
AACGCAAAGTAACCACGTTCTTTATAGCTATGATAAACATAGGGTGTTTATTGAGTTGAG
CAAACAAATTTAAACTTATTGTTTGTTATACCTCTGCACCTCACTCTGCAAATCTAATCC
TTTCAACCACGCCATTTTTTCTTTGATCTGCTTTTCCATTCCACGTTCGGTTGGGAAGTA
GAATTGGGTGTCTTTCAGTTCAGGGGGGAAGTAGTTTTCCCCTGCGGCGTAGGCGTTAGG
TTCGTCGTGGGCGTAGCGGTATTCTTCGCCGTAGCCTAAGGATTTCATTAAGCTAGTCGG
TGCGTTTCGCAGATGTTCGGGAACATCGTAATCCTTGCCTTCTTGAGCTAGGCGTTTGGC
TTGTTTGAATGCGGTGTAAACGGCATTACTTTTTGGGGCAACGGCAAGGTAAATCACCGC
TTGAGCGATAGCCCGTTCGCCTTCGTAAGCCCCTACTCTGGTATAACAATCCCACGCTGC
AAGGGCGACTTGCATTGCCCTTGGGTCGGCATTGCCTATATCTTCTGAGGCTATCGCAAG
TAGTCGGCGAGCAACATACAGTGGATCGCCACCAGCGGTTAAAATACGAGCATACCAGTA
CAATGCACCGTCAGGGGAAGAGCCTCGAATGGATTTATGTAAGGCGGAAATCAGGTCGTA
ATAGCGGTCGCCACCTTTGTCAAAACGGGCTTGGCGTTCGCCCAACACCTCGGTGAGCAA
GGCTTTATCCAGCAATTTTCCTTGTGGTAATTGTTTTGCCATATCGCACATTAATTCAAG
GCAGTTGAGAGAAAAACGTCCGTCGCCATTGACGTAGTCCGCCAGCAGTTGAAGCACATC
ATCTTGAATGATAAGTTTTTCATTGCCTAGTCCACGCTCTTTGTCTGCAATGGCATTTTG
CAAAATTTTTAGAATATCGACCGCTTGTAGTGGCTTGAGAATGTAAATCCTTGCCCTTGA
TAGCAAGGCGTTATTCAGTTCAAAGGACGGATTTTCAGTGGTTGCACCGATAAAAATAAT
GGTGCCGTCTTCAATATGGGGTAAAAAGGCATCTTGTTGGCTTTTGTTAAAACGGTGAAC
TTCATCAACAAAAAGTAACGTGCGTCTGCCAGATTGTCGGTTGAGTTTGGCTTTTTCGAT
GGCTTCTCGGATCTCTTTGATACCGCTAGTAACAGCTGATAGACGTTCAACTTCGGCATC
AAGTTCATTTGCGATAATTTCAGCAAGAGTGGTTTTGCCTGTTCCTGGGGGACCCCAGAA
AATCATTGAGTGGCTATGCCCTGCTTCAATGGCTCGGCGAAGGGGTTTGCCTTCGCCGAT
CAGGTGTGATTGTCCGACATATTCAGCTAGAGTGCGTGGTCGCATTCGAGCGGAAAGGGG
ACGAAAATCCGCAGAAAAATCGAAAGATAAGCTGTTCATTAGCGTAAATGTAGCCCTCGG
CGTATATGTCGCATCAGTAAGAAAATCCACGGCCATAAGATACCGCTTATGATCGCCCCG
ATGATTTCTTGGGTGTTAAATTCTGCACTATGTAGCACTAGTTCGATAAAGAAGATAAAG
AAACGAATAAGTGCGATATATGCCATCACAAGTAAGCTCTGTAACCATAACGAGAGATTA
CGCAAGATAAGATGATATTTGGCAACAAAATAGATCGCAATTGACAATACTAACGCGTGA
ATGCCTAAAATTGAGCCTAAGATCAGATCCCAAACAATTCCTGCTAAAAAAGCGGTGCCG
ACACTAACTTTATCAGGCAGAGCTAATACCCAGTAGATAAGTACTAATACAACCCAAGTT
GGGCGTAATCCTTGTAAATCCACAGGCCAAGGCATAATCTCTAGGACAAAAGCGATGACG
AAAATGAAGGTCAGCACTAACATTTGGAAGATCATATTTTCACGCATTATTCTGCCCCTT
GCTCTGTGCTGTGATTAATACCGTTATCGACTTCTGGCTGTGTTGCTGGATTTACAGTTT
CTTCAGGTTCGACAGTTTCTTCTTTTTGTTCATCACTACTTACTTGTTCTTTTTTACTAT
TTTTCAAGCGGTCTAATGGGTTTAGACTTTTACGTCTTTCTTCCACAGCATCACGCACAT
CTTGCGGTGAAAGGCTTGATGCATTGCGGATTTCTTCGCTTGTTGGCCATAACAGTAATA
AATAACGCAGGCGATCAAGTGAGGCGAGCGGTCTAGCCGTTGCTCTGGCAAAATGGTTTG
AACCATCATTTTGTACGGTTTCAATTACGGCAACGGGATAGCCCTCAGGGAAACGTCCGC
CTAAGCCAGAGGTGACAAGCACATCACCTTTGCCAATATCCACGGTTCTTGGTAAGTTAT
CCAAAATCAATTCATTGCTGTGTCCGTTGCCATTGGCTATTGCTCGAACATCGTTACGCA
AAATTTGTACGGGAATGGCGTGAGTGACATCGGTTAAAAGTAATACTCGACTACTGTTTT
TCCCGACAGAAATCACTTGCCCCACAACGCCTCGTTCATCAATTACGGGCTGACCAACAA
AAGCACCGTCACTTTGTCCCTGATTTATTACTACTTGTTGGCGGTAAGCGTCCATTTCTG
CGGTCAGCACTTCAGCTACTTTTTTATATTCATCTTGGCGTAAAGGGGAACTAAGTAGTA
AACGTAAACGTTGGTTTTCTACTTTGAGTTGATCGAGTAGCAATAGGTCTGCGTTCTTTT
CACGCAGTTGTTCTTTTAATACTCGGTTTTCAACTTGCAGTTTTTGACTGTCGATAAAGT
TGTTACTTACACCGTCTAATACGGTGCGAGGGATATTTGCAAAATAATACAAGCCACTGA
CCGCTGTTTCGAGGACATTACGCATTTGGATCATTGCACTGCTTCTACCATCAAGTAAAA
TCAGGCTGATAGAGATCGCAATTGCAAAGAATAGTCTTACGCCGATAGGTGGTGCTTTCG
CAAAAATTGGTTTCATATTTCAGTTATATTTAATGGTTCTTGTTAAATGCAAAATGGACA
ATAGCCGTTGATATTGTCCATTTTTATGCTAATAACTCAAGGTTGAATTAGTTGTCGTCA
CTAAAGAGATCGCCACCGTGCATATCGATCATCTCAAGTGCTTTACCGCCACCACGAGCT
ACACAAGTTAATGGATCTTCGGCAACGATAACAGGCACGCCCGTTGCTTCTGAAAGTAAT
ACATCAAGATTTTGTAATAAAGCACCGCCACCTGTTAATACCATTCCACGTTCAAAAATA
TCGGCAGCCAACTCTGGTGGACATTGCTCTAGAACCCCTTTTACTGCATCAACAATGCCT
GTTAAAGGTTGTTCAATCGCTTCTAACACTTCTTTTGAGCTTAACACGAATGTACGAGGC
GCACCTTCTGCAAGATTGTGACCGTGAACTTCCATTGTGCGAATTTCATCTTGATTTTGA
ATATAAGCTGTTGCTATCTCTTTTTTGATACGCTCTGCAGTTGTTTCACCAATCGCAGAA
CCATAGTGACGGCGAACGTAAGCGATGATTGCTTCATCTAATTTATCACCACCAATACGC
ACCGAAGCAGAATGAACGATACCGTTTAATGAAAGTACCGCAACTTCTGTTGTACCACCG
CCAATATCAATTACCATTGAACCAGCAGCTTCTGCTACAGGTAAGCCTGCACCAATCGCC
GCAGCCATAGGCTCTTCAATTAAATAAACTTCACGAGCACCAGCGCCAATCGCCGACTCT
TTAATTGCCTTACGCTCTACTTGAGTTGCCCCTGCTGGTACACACACTAACACTCGAGGA
CTTGGACGCATAAAGTTATTGCTATGCACTTGTTTGATAAAATGCTGTAACATTTTTTCT
GTCACATAGAAATCAGCAATCACCCCATCTTTCATCGGACGAATAGCTAAAATGCTTTTT
GGTGTACGACCTAGCATTGATTTTGCATTACTACCTACTGCTGCAATACTTTTTGATGAA
CCAGCACGATCTTGACGTACCGCAACTACTGACGGCTCATCAAGCACGATACCCTGCCCT
TTTACATAAATTAACGTGTTTGCAGTACCAAGGTCAATTGAAAGGTCGTTTGAAAATAAT
CCTAGAAATTTCTTAAACATAAAAGGGATCCATTAAATTTAGTTAAAAGCGAAATAAGCC
CATAGACTTAGGGCAAAAAATTGGGCATAAATATAGCAAAAAAGTCCTAATAACTCCAAC
GAATAATTTATCTTTTGCAAGTTTTATTACGAAATCCTCCGCTTGTAAAAAATCGGTTAA
ATGATTTTAAGATTTCTTCAAAATAAACGTGAAAAAAATCCCCCAAAAAGTTAAATAAAT
GGTACATTTGCAATGTTTTAATTCATTATTATTTTAACCAACCTACAGGAGTCTTTATGC
TTATTGGTGTACCAAGAGAGCTGTTAGACGGTGAAACTCGTGTGGCAGCAACGCCAAAAA
CCGTAGAACAGATTAAGAAACTTGGTTTTGAAGTCATCATTGAAGAAAATGCTGGCTTTA
AAGCAAGTTTTGAAGACGATGCTTTCGCTCAAGCAGGTGCGACTATCGGCAACGCACAAG
CCGTTTGGAATGCAGACATTATTTTTAAAGTCAATGCACCAACCGATGCTGAAATTGCAT
TAATCAAGGAAGGGGCAACGCTTGTGAGCTTTATTTGGCCTGCTCAAAATCCTGAATTAA
TGCAAAAACTTTCTGCGAAGAAAATCAATGTGTTAGCGATGGACGCAGTGCCGCGTATTT
CTCGTGCGCAAGCCCTAGATGCTTTAAGTTCTATGGCGAACATTGCTGGTTATCGTGCCG
TTGTTGAAGCCGCTCACGAATTTGGTAGCTTCTTTACAGGTCAAATTACCGCCGCAGGTA
AAGTGCCACCTGCGAAAGTACTTGTGATCGGTGCAGGCGTTGCAGGTTTAGCCGCAATTG
GTGCAGCAAACAGCCTTGGTGCCATCGTGCGTGCGTTCGACTCTCGTCCTGAAGTAAAAG
AACAAGTACAATCAATGGGTGCAAGTTTCCTTGAAATTGATTTTAAAGAGGAAGGTGGCA
GCGGTGATGGCTATGCAAAAGTGATGTCGGAAGAATTTAACCGCCGTGCATTAGCACTCT
ATGCTGAACAAGCAAAAGAAGTGGATATTATTATTACCACCGCACTTATCCCAGGCAAAC
CAGCCCCACGCTTAATTACCAAAGAGATGGTTGCCACAATGAAACCAGGTTCGGTGATTG
TGGATTTAGCGGCTGCAACGGGCGGTAACTGCGAATTAACCCAAGCAGGTAAAGTGGTTA
CCACAGAAAACCAAGTAAAAATTATCGGTTATACTGATTTACCAGGTCGTTTACCAACTC
AATCATCTCAACTTTACGGCACCAACTTAGTCAATCTCTTGAAATTACTCTGCAAAGAGA
AAGATGGCAACATCAATATCGACTTTGAAGATGTAGTATTGCGTGGCGTTACCGTAATCC
GTGATGGCGAAGTCACTTGGCCAGCACCACCAATTCAAGTATCTGCACAGCCACAACAAA
AAGCGGCAGCAAAACCTGCGGAGAAAAAAGAAGAAAAACCGGCAGATCCACGCATTAAAT
ATGGCTTGTTAGCCTTAGCGGTGATCGCATTCTTGTGGTTAGCTTCTGTTGCACCTGCAG
CATTCTTATCTCACTTCACCGTCTTCGTTCTCTCTTGCGTAGTGGGTTACTATGTAGTTT
GGAACGTCAGCCACGCATTACATACGCCATTAATGGCAGTAACCAATGCGATTTCAGGTA
TTATCATTGTCGGTGCGTTACTACAAATCTCTCAAGGCAGCTTCTTTATCAGCGTACTTG
CCTTTATTGCGATTTTAGTGGCGAGTATCAACATCTTCGGTGGCTTCAAAGTTACCCAAA
GAATGCTAGCAATGTTTAGAAAAGGTTAAGGAGAAAGAGTATGTCTTTAGGTTTAGTACA
AGCGGCATATATTGTCGCAGCCGTTCTCTTTATTATGAGCCTTGCAGGGCTTTCTAAACA
CGAAACGGCAAAAGCAGGTTGTTGGTACGGTATTGTGGGGATGGCCATTGCCCTTATCGC
AACCATTTTTGGACCACAATCACAAGGTACCATTTGGATTTTAATCGCAATGGCAATCGG
TGGTGCTATCGGTATTCGTCAAGCATTAAAAGTTGAAATGACCGAAATGCCTGAGCTTGT
GGCAATTCTTCACAGCTTCGTAGGTTTAGCGGCGGTATTAGTCGGCTTTAACAGCTACGG
TCTTGCACACGAAACAGATCCTGTGCTACAAAATATCCACAATGTTGAGGTATTCCTTGG
TATCTTCATCGGTGCGGTCACTTTCACAGGTTCAGTGGTTGCTTTCGGTAAATTACGCGG
CATTATCAATTCAAAAGCATTAATGTTGCCACACCGCCACAAATTAAACCTTGCGGCACT
TGTGGTTTCTGCACTATTAATGGTTGCCTTCTTAAATAATCCTGAGAACATTTTCCCTGT
ATTAGTGATGACTGCAATCGCTTTAGCTTTCGGTTGGCACTTAGTGGCTTCTATCGGCGG
TGCGGATATGCCAGTGGTTGTTTCTATGCTTAACTCTTATTCAGGTTGGGCAGCGGCGGC
AGCAGGCTTTATGTTGAGCAATGACTTGCTAATCGTCACAGGGGCATTAGTCGGTTCTTC
AGGTGCGATCCTTTCTTACATTATGTGTAAAGCAATGAACCGCTCGTTCATCAGCGTTAT
CGCAGGTGGCTTTGGTAACGATGTTCAAGTCAGCTCAGATGAAGAACAAGGCGAACACCG
TGAAACCACCGCAGAAGAAGTGGCAGAATTACTTAAAAATGCAAGCTCTGTGATCATCAC
CCCAGGATACGGTATGGCGGTGGCACAAGCACAATATCCTGTTGCTGAAATCACACAGAA
ACTACGTGATCGTGGCGTCAATGTTCGCTTTGGTATTCACCCGGTTGCAGGACGTTTACC
AGGCCATATGAACGTATTACTTGCTGAAGCGAAAGTGCCTTACGATGTCGTATTAGAAAT
GGACGAAATCAATGATGATTTCGCAGATACTGACGTAGTCTTGGTTATCGGTGCAAACGA
CACAGTAAACCCAGCGGCAATGGACGATCCAAATAGCCCGATTGCAGGTATGCCAGTACT
TGAAGTTTGGAAAGCCCAAAACGTTATCGTGTTCAAACGCTCAATGGCAGTGGGCTATGC
AGGCGTACAAAACCCACTGTTCTTCAAAGAAAACACTCAAATGTTATTTGGTGATGCGAA
AGAACGTGTGGACGACATTTTAAAAGCCTTATAAGTAGCAAAAAATAACCGCAACTTATA
ACAATAAGGTGCGGTTATTTCTACCTATATTTATGTTCAAAAACAAGCAGTTCTTGCTTC
TCTCTATGTTTGGCATCCCCTAAAGTACACAAGTAACATCGAAAGAGGCAGTATAATTTC
TTGGAAACCTTTCATATTGAGATGTAATGAGTTCTGCCTTGCTTATAAACACTCCTATCT
CTCTAAGTAATAAACTATATGTTGCCCAAAATTATCTGTTAGAATGGCTCCAAACGACCC
AACTTGTGGGATTTTTGTGTAGTAAATTAAGTTATACTAAGCTCTATATCATTTATTTCT
TGGACTTTAGGATCAACCGTACCTAATCAAATACATTCTCAATTAGAGAATGTTCGACCA
TTTCCTGTCTTAGGGTAGACATGATTTTTATATACTAAAGAATAAAATAATCGAATATTT
AACGATTCTTATCAGATTTTTTGTTAGGATAGCACTTTAATTTTTCTATTTGTTTTTTGA
GTGATTACAACGAGGTTTTTATGAACCCAAGACGCAAATCTAGACTGAAAGTGGTGATGG
CAGTGTTAAGTGGGCTTGCCGTTGCTGTTGGTTTAACCTTATATGCGTTAAGCCAAAACA
TTGACTTATTCTATACGCCATCAGAGATTATCTATGGTAAAAATAATGATCCAAAAACCA
AGCCTGAAGTTGGGCAACGTATTCGTGTAGGGGGTATGGTGGTTGATGGGTCGGTAAAAC
GTGATGATAAGACCCTTAAAGTGACCTTTGATCTCAATGATATTGGGCCTGCAATTCAGG
TGGAATATGAAGGGATTTTGCCTGACTTATTCCGTGAAGGGCAAGGGATTGTGGCACAAG
GTACTTTAGTTGAACCGACAAAACTGAAAGCAACCGAAGTGTTAGCTAAACACGATGAAA
ACTATATGCCACCTGAATTAGGCGATCAGATGAAAAAGCAACATCAGCCGATGGGGATTT
CAGAAGCAGATCTCAAAGGAAAATCAGAACGTGATGCAACGCAGATCTCTCAGCCGTTTG
GAGAAAATAAATGATTGCTGAATTAGGTAACTATACCCTTGCTCTTGCTCTCTCATTGGC
AATTTTATTGGCGATCTTACCGCTTGTTGGCGCTCATAAACAAAATGCTAGTCTGATGGC
ATTGGCTCGTCCGATGACGTGGGCGGTTTTTTTAGCATTATCAATCTCGTTTGGCTCGCT
TTTTTATCTGTTTGCGGTCAATGATTTTACTGTGCAGTATGTGGTGAATAACTCAAACAG
TACGTTACCGTTAGAGTATCGCCTTTCCGCTGTTTGGGGTTCTCACGAAGGATCTTTGTT
GCTTTGGATTTGGCTACTTTCCCTTTGGAGCGTTGCCGTTGCGATATTCAGCCGACAAAT
GCCTGAAGAAGCCATCGCTCGTGTATTGGGGGTAATGGGCTTGGTTAGCATTGGCTTTTT
AGTCTTTATTCTGTTTACTTCTAACCCGTTTAACCGAACTTTCCCTGATTTTCCTGTTGA
TGGTCGAGAGCTTAATCCGATGTTGCAAGATGTTGGCTTAATCTTCCACCCTCCGTTACT
GTATATGGGCTATGTGGGCTTTTCTGTTGCCTTTGCTTTTGCTATTGCGTCGTTGATGAC
AGGTCGTCTTGACACTGCTTGGGCGAGATGGTCACGTCCTTGGACTATGGCAGCGTGGGT
ATTTTTAACATTAGGTATCGTACTTGGCTCTTGGTGGGCATATTACGAGCTTGGCTGGGG
CGGTTGGTGGTTCTGGGATCCTGTGGAAAATGCCTCGTTAATGCCGTGGATTGCTGGTAC
GGCATTAATTCACTCTTTAGCGGTTACGGAAAAACGTAGTACTTTCAAAGCGTGGACGGT
CTTGCTAGCTATTCTTGCTTTTTCACTCTGCTTACTCGGCACATTCTTAGTGCGTTCAGG
GATTTTGGTATCGGTTCACGCTTTTGCTTCTGATCCAACTCGGGGCTTATATATTTTGGC
TTATCTCGTGGTGGTTATTGGCGGTTCGCTACTGCTTTACGCTTATCAAGGCAGTAAAAT
CAAGAGCTTAGACAATTCCGAACGTTACTCACGAGAGTCAATGTTATTACTCAATAATGT
ACTATTAATGGCGTTCTTATCGGTGGTCTTTTTAGGCACGATTTTACCGTTAATTCATAA
ACAAATTGGTTTAGGGACAATTTCTATCGGAGCACCTTTCTTCGATCAGATGTTTATGAT
CTTAATGGTGCCTTTTGCATTTTTATTGGGAATTGGACCGCTTGTAAAATGGCGTCGAGA
TCAGGTTTCTGCTATCCGTAAGCCAGTCCTCATTTCATTAGCCGTAATGGTATTGCTTGG
TTTTGGCTTACCTTATCTTTTTGCCAGCAAAATTACTGTCAGCGTGGTATTAGGGACAAT
GATGTCCGTCATTATCGTGGCATTGAGTTTATATGAACTACATCAACGAGCAACGCATCG
TCATAGTTTCTTGCAAGGCATTTTGAAACTTTCTCGTTCCCATTGGGGAATGGTGTTGGC
TCATTTAGGGGTTGCAATGACTGTGTTTGGTATTGCCTTTAGCCAAAATTACAGTATCGA
AAAAGATGTACGAATGAATGTAGGCGACAAAGTTGAAATTTTAGATTACAACTTTACCTT
CAAGGGTATTCGTGACTCAAATGGGGCAAACTATATTGGTGGCACAGCGGATATTGAAAT
TCATCGAAATGGTAAATATGAAGCCACACTACACGCAGAAAAACGCTTTTACAATGTCAG
TAAAATGGGTATGACTGAAGCTGCGATTGACTGGGGATTTAGTCGAGATCTCTATGCAGC
CTTAGGTGAACGTTTAGAAGATGGCTCTTGGGGCGTACGTTTATACTACAAACCGTTTAT
CCGTTGGATTTGGTTCGGTGGATTGTTTATGACGATAGGTGGCATACTTTGTATGATGGA
TAGACGTTATCGCTTAAAACAGAATAATTAACTATGTTTATCGCTCTTCATAAGGAATAA
TCGGCATGGTAGACAAAATAGTTGCTAATGTTTATTTTCTCTAAATATTAGCAACTATTT
TTATTTGAAAAATCTTGTATAGACAACATATTACACCTTTTATTTACGAAGTAATTTATA
AAACAGAGTAAGTAAGACTGTTGGCAATAATCTCGGTACCACTCGCATAGTAAAAGTGAT
AAAACCTGAAACGATATTCTGCATACCCACTTGGTGTTTTAATTTAAACAAGCGCCATTC
TGCCTTAGCCTGAGCGATACCACGACGGCGACCAACCATACCATTTCCAACACGAGCATA
AACCAAAACCTCAGGCAAATTCGCTACTTTTTTGCCTAATGCGACCAATTTAATCCAGAG
ATAATAATCTTCTTGTAAGTCTTGATAGCCACCACATTCAAGCACAGCATTTTTTTGGTA
GGCGACCGTCATATGATTAAATGGGCAACGTTTCTGTGTAAACTCTACAATGGCTTTGGT
TTCTGTTGGCACACGACGATAGCTGACAATATCATTAATATCTGAGCCAAATTCAGCAAT
TTGTCCGCCAAAAATAATGGTATCGGGATTTTGTTCAATAAACGCAATCTGTTTTTCAAA
ACGTTCTGGAATACAAATATCGTCCGTATCCATACGGAATACCCATTCATTTCTGCAGTG
GGTTAAGCCGTGATTGAGTGCTTTTCCTAACCCTTGATTTTGCTCTAGTCTAACGATATT
AAGCGGTAAGATTTCCGCAAAATTTTGCACAACTTGCTCTAATTCAGGGGTAATGGCTCC
GTCAAATACAACAACAATTTCGTCCGCTTGAACCGTTTGATTTTTTAAACTTTCAAAACA
TTCGGTTAAATATTTTGATTTTTCCTTAAAATATAAGGACATTAATACGGAAAACTTCAT
TAAATAAACCTTTTCATATTGATTGCAAGTTTTGGTGAAATAAATGTGAGGGTAGCAATC
ACCAAATGTTTAATATTTTTACTTTGTAGGAACATCTGCCAATAATAACAAGCCGCTTTA
CGAGATAAATTCATTATATGTGGGTAAGAAAGCATATATAATGCATTAAAAGCAAAGTTT
TTTTGTTGAATATCTGTTTTTACATATTTTTGTTTAATAGTTTCAATCGCTAATTCAGTA
TTTTGTGTATTTGTCGATACACTTGCTCGTTTAGTATGGAAAGTACAGGTTGTTAAGGCT
TGAGAAACATGTTTTGGTTTAAATTCGTTATGCGAAATGACTTTCAAAATAAAATCATAG
TCTTCTAGAGATTTTAAATCCGTTGATAATCCATTGACTGCAAAGAAAAATGATTTTTTA
ATCGCAATCATCGGCATTCCACCTACTTTATTTGCCAGTAAAATATTCTCTAAAGTGACC
GCTTGTTCATTTTCATAGGGGCGAGTGATATAACTAAACCCTTCATTTACCATCACACAT
TCAGCAGGGTGATAAATAAAATTAATCGTCGGGTTTTCATTAATTGTTTTTGCCAGTATT
TCACATTTTGGATGAGCAAAACGATCATCATCATCTAAAAAGAGTAGCCACTCGTTTTCA
GCAAATCTTGCTCCTACATTACGACTTTCTGCTGCTCCTAAATTCTGTTCATTCCTAATC
ACATTGACAGGAAATGGGTAGAGATGTTTAATTTCTACTGGCTCAACAGAGTGATCATCG
ACAATAATCACTTCAAAATTATATTCCGTTTGATATTCCAAACTTGTTAATAATGCAGGA
ATTTCATTTTTTCGATTATAAGAAGGAATAATAATACTAAACATTTTCTGTCTTGTTATT
TAAAAATAGAATTTTATTTTTACCTTCATTGCCAAATAAAGATAAAAACATTAATAACAC
TAACATAATGCCAGGGAAAGCATAGGCATCGGCTTTTACATTTAAAATGGAGAGAATAAG
TAAGGTAGATAAGATAAAAATCCAACTACCGTCAAACCAATTTATTGCCACTTTTCGTAC
GAAGTAACACATAAATAAGAAGCAAACAGAGAGATAAATAAATCCGCCATATAATGTTTG
GCGTAAAAAACCAGAGTCTGTTTTGCCGTAGTAGCCACCTTGTGGATAGAAATAATGCCC
ATCACCAATTAAAATCTGTTTTAATTCAGGGATATAAAGATGATTTTGAACGAGATTATC
CGTAGATGAACTAACTAAACCATAGCCGTAAATAACATTGATTAAAGGCTCTAAAGCGTG
TTGTACATATTTATTTTCTGCAAAATTAAAGGCTAAAAATAAACAGATAGCTCCAAAGAG
CAAAATGGCATAGGAAATCGCCTGTTTTTGACACTGTCGAATGCTCAGCTGAACACCTAA
TAAGGCTTGGAAAATGGCATTGCCCGTGAAGTCAGTTCACCGATTAAATAAACTGCACTG
TTTTTGATGGCTCTCATTGCATCTCTTTCTCAATCAAGCTATCCGCCAGTTGCAAATCTA
ATGTGGTATCAATATCGACTGAGCGATAGGTTGGCATTAAATAGAAACGCACAGGTGGAA
TAAAAAAGTATTTTTCTTGAAGTAGGCTGGCGATATCGTTGATATAAATCGCCCCATTCG
CACGGTATGCTTTTGGTAATTGCTGACGTGGTGCTTCAAAATCTTTGATTTCATTCATCG
GGAGAATATCATCTCCATTTAAAACAAATGATTTATACGGGTGGTGTTCACATTCACAAG
CGGATACCACAGACTTACTTTTTCCACCTAAAAAGATTTCCATCGCATTGCGAATATCTA
ACGCATTGCGAAGTGGGCTAGTGGGTTGGAACAGTGCTACAACGCCTTCACGGATATTTA
AGGTTTCTAAACAGTGCAAAATAACATCAATAGTACGAGTATCACTTTGAGCCAATTCAG
CAGGGCGAAGTAGTGGTGTTGCACCATATTTTTCACCTTCCTGTAAAATACGTTCGCCGT
CTGAAGTGACAACGATTAAGTCAAACATTCCAGACTCTTTTGCTGCAAGAACTGCACGCC
CTACGAGCGAAATTCCACCGACTAATTGTAAGTTTTTATCTTTAATCCCTTTCGAGCCTG
CTCTGGCTGGAATAATTGCAATTTTTTTCATAAATCTAACCGCTAGTAATATGGCTAATA
AGAATCGCTATTTTAATTTTAAAGAGCGAGTTAAACAATAGACAACGGAAAAGGAATGAG
GAATAATAAATCTCTTTTACTTACTTGACAAAATTGCCTACTCATTATGTTTGCTATCAC
AAAATTTATTACTGCGGTCATTCTTCCACCATTTAACATTCTGATTTTATGGTTGTTTTC
TTTAATTTGTTTCCGCTTAAAATGGAAAAAATTAGGTTATCTCTCAACTTTTTTAGGTGT
AGCAATGCTCTATATTTTCAGTATTCCCTATACTTCGCAAAAATTGCATGATTCTCTGGT
AACGGAAGATAACCTTAGTATTGAAGATTATAAATCGGCTCAAGCTATCGTTTTACTTAG
TGGTGGCTTGCGTGATAGTAAAGAGTTATTTGGCAAATTAGCGATCAGCGAAATAGCATT
AGAGCGGGTACGTTATGCTGCTTTTTTACAAAAAGAAACGGGCTTACCTTTATTAATTAC
GGGAAGTAGCCCAAAAGGGACTTCAGAAGCTGCCGTCATGAAAAAAGAGCTCGAACAATT
TTTCCATATTCCAACACAATGGTTGGAAGAAAAAGCCAAAACGACGGCTGAAAATGCGAA
GTTTTCTAAACCGATTTTAGAAAAAGAAGGTATTAATAAGATTGTGCTAGTGACAAACCA
GTGGCATATGCAACGAGCAAGAATGCTATTTGAGCGAGAAGGTTTTAAGATATTACCTGC
AAGTGTTGGAGCAGGAAAAATGCCTGAAACCTATGGATTAAATGTATTTTACTTTATCCC
ACAATCAGGAGCATTACATAGCAATATGCACGCCCTGAAAGAATGGATTGGATATTGGAA
AGAGAAATAACGGATATTATTAGGTTAATACATTTAGTAGATCAGCCCTAGTGTAAAAAC
AAATATCACTAAAAATTCAAATAGGCCGACTTGTTTAATTTTCCAGTTTCTTTTTGGCAC
AATAACCGCTCTAATTAACCCAATGAAATAGGCAAAGCTAATGCCATAATCGCCTAAGGC
GAGATAAACAAAGATAAATATACAATGAAGTCCTATACTGAACTTACAGTAAAGAGGATT
TTTCCGCTCTCGAGCAACGCTTTTTACATAAATTGTTGTCCCAATAAAAAATAACGTAGG
GTGGAGTAAAATCTCAAAATTATATTGGTTCGTTGCTAAATAGAAACTTGCCATTCCAAT
TATGCCGAAGGTTAAAATACCTGCAATATCATTGATTAAGTTTCGTTCATCTTTTTGTTT
TGCATAGTAAATTTGGACCCCTGCAAGCGGCAGGATTAGGATTATAAATTGCAAAATAGA
AAAATGACTTAAGAGTACGGGAAATATAAATATGCCGCTAAATACGGCATAAATAATCAT
CCAGCGTTTATATTTTTCATTTTGTTTTTTACTAACAACGGAGAAAAAAGGATAGGAAAA
GAGATAAGTAAAAAGCCAGCTAAGCCCAAGCCAAAAATGATTCATTACAAAATGGCTAGC
AGAAATACCATAAATAAATGGTACAAATGCCATCACTAATGCTCCGTGCTGATTAGAAAT
AATCGGCTTTTCTTTAAATATCATGCTTATTTATCTACTATTTTGTCTAGGTTCCCATAT
CCAGTTTTAAATTTTATACTCTACTATATTGATTTACTTTACTTGCAGCTTCTTCCCTAC
AAAGATTTTATTTTGTTTTAAACCATTTAGCTGCCTCAATTTTTCAGGTGTTGTTTTATA
CATGCGAGCAATGGAATAAAGTGTTTCATCTTTCTGGACAACATGATATTTCGCATTGAG
ATTAACCGTTTTTTCTGACGCTTTAGACGATTGTTCTTGCTTAGTTTTCGTCGTTATTTT
TGCTTTCTCTTTAGTTTTTTCCTTAGGCGAAGTCACCGCTGCTTTAGCTTTTTTATCTTC
TTTAGAGCGATTCTCTACCTTTTTTTTAGCTTTCGATTTCTTGGTTGATTTTTCATCATT
AACTGCTATTTGATTTGGCTGTTTTGGTAATCTATTTTTATATGCAATTAATCCTTGATA
AATCGCCTTTGCAATCTGACGGCGATAAGCCTTTGTAGCTAAACGTTGTTCTTCCGTTGC
ATTAGATAAAAAGCCTGTTTCCACTAGAATTGAAGGAATATCAGGGGAACGCAATACGCT
AAGGCTGGCGTGTTGTGGCGAACTTTTTGCTAATTGCGTAACATTTCGCAGTTTGTCTAA
GACTGTTTTACCTAACTCATAACCTGAACGCTGTGCGTGAGAAAACTGCAGATCAAGCAC
TGTCTGGTTCAAGTAACGTTCATTATTATTTGCTAAAACCGAACCTGCCCCACCTAATAA
TTCCGATTGCTTTTCGTGATCTTCCAACCATTTTCCTAATTCATCATTTGCACGGCGATT
AGATAAAACCCAAACCGAAGCCCCTTTTAGATTATCTGAACTTGGTGAAGAATCAGCGTG
AATTGACACTAGATAATGTGCCTTATTTTTACGAGCAATTTCAGTTCGATTAGGTAGTTG
GATAAAATAGTCACCATTGCGTGTCATTACTGCCTTGAAATTTGGATCTGCATCTAACAA
CGCCTTTAGTTCTCTGGCAATCGCTAAAGTCACTTCTTTTTCTTTAACCCCTAAATTTTT
ACCGATAGCCCCTGGATCTTTGCCCCCGTGTCCAGCATCAATGGCAATGGTTAATTTTGC
TTGTGCGGAAAGAGCAAGAAATAAACTCATTACCGTAAAACAAACATAATGTCGTAATTT
CTGCATAGTATTACCCTAAGCGGTCTGATGTTCTAAATAATCTACAATCTGTTTTGCTGA
GTTGTTTTGAGGCATAAGAGCTAGGTTTCGCCCTGTTTCTGCATAGTCAATTTGAATAAT
AAAGTCCGCAGATGGGATCATTCCTTCCCCTCGACTTGCCCATTCTAGTAAGCAAACCGT
TTGTGGACGGAAGTAGTCCCTAATTCCCATAAACTCCAACTCTTCAGGATCACTCAAACG
ATATAAATCAAAATGATATAAAGCATAAGGGGGAAGCTGATACTCTTCAACTAAAGTATA
AGTTGGACTTTTTACATTCCCATTATGCCCAAAAGCCCTCACAATGCTACGTGTCAGTGT
CGTTTTTCCAGCCCCTAATTCTCCGTTTAGATAAATCACAACGGATTTTTCATTATGATT
GTCTAAATAGCGTTGAAGTTGCTGGGCAAAACGCTGACCAAAATTAAGCATTTCTTCTTC
GGTCGCAAAATAAAATGATTGCATTATTGTTAATCTAAATTAATAAAATGGTGACGATAA
AACTTCAACTCTTCGATGGACTCTTTAATATCATCTAAAGCTAAGTGACTGTTTTTCTTA
CTAAATTGTTTAAGCATTTCAGGCTTCCAACGACTTGCAAGCTCTTTTAATGTACTCACA
TCTAAATGGCGATAGTGGAAGTAATCCGCCAAATTCGGCATATATTTATAAAGGAAACGC
TTATCTTGTGCAATGCTATTACCACAAATCGGCGAAGCCCCCTTCGGCACCCATTTCTTC
AGGAAATCTAATGTCTGTAATTCGGCAGCACGTTCGGTTAATTTACTCTGCTTCACACGC
TCAACCAACCCATTTGCAGTATGGGTTTTCACACACCATTCGCTCATTTTATTTAATAAT
TCATCGGGTTGATATACGGCAAGCACAGGGCCTTCTGCCAAAATGTTCAGATCTTTATCG
GTGATAATGGTAGCAATCTCAATAATTCGCTCTTTTTCAGGATCAAGCCCTGTCATTTCG
AGATCGATCCAAATTAAATTTTGTTTGTCTTGTTGGCTCATCTTTTTCAATTAATTATCT
AAAATTCCACAGGATATTATTTATTGTAGCATTTCATGCACCACTTTCATAAACCCATCA
GCAGTAGCATAAACTTCTTCTTTGCCTTGAGCTTTTAAAATCATATCGGAAAGCTCACGG
AATGCGGAATGTCCGCCTTTACGTGTTAAGACTAAATCAGCTTGATTTTTGACATAATCA
AAGGCATCGCCCACGGCAACCGCTAGTCCACAGACTTCAAATGCAGGCAAGTCCAACGTA
TCGTCGCCTAAAAATGCAGTTTCTTCGGCTGAAACCCCCGCTTGTTGCATTAATTCAAAA
CAAGCATCTCGCTTAGACATTTTGCCAAGTTGGAAAAGGGGAATGCCTAAATCTTTGATG
CGACGGCGTAAAATCGGGGTGTCACCGCCCGATAGCACGGCAACTTGAATACCACAAGCA
AGGAGCATTTTAATCCCTAAACCGTCTTTCACATTGAAGTATTTTAATGCTTCGCCATTT
TCGGTGTAATAAAGGCTACCATCAGTAAGAACACCGTCCACATCGGTAATCACAAGTTTA
ATTTTTGTTAGTCTTTGCATAAGTATCCTTGATTTCAGTTAAGTGGAGTTTTATGATCTT
GCCCATTATAGCCTTTTGGAGTAGCCAATGTCGATTTCTCAAAATTTAGCGATAATTTCT
CAACAAATTCAACAATGTTGTCAGCAAGCTAATCGCCCTGAACAGAGTGTTAAACTGCTT
GCGGTGAGCAAAACTAAACCCATTTCAGCCATTGCCGAAGCCATTGAAGCAGGGCAACGT
GCCTTTGGCGAAAATTATGTGCAAGAAGGTATTGAAAAAATTCAGCATTTTGCGGAGAAC
GACACATTAGAATGGCACTTTATAGGTTTATTACAATCGAATAAAACGCGTGTAGTGGCG
GAGCATTTTGACTGGGTACAAACGATAGATAGGCTCAAAATTGCACAACGTTTAAGCGAG
CAACGTCCTGAACACCTGCCTGCACTGAATGTTTTAATTCAAATTAATATCAGTGATGAA
GCATCTAAATCGGGTATTTCTGCGAAAGAAATGCTAGAATTAGCCACTCAAATTAGCCAA
CTGCCACGTTTGAAATTGCGTGGTTTAATGGCAATTCCGAAGCCTGAAAGTGAGCCTGAG
CAACAGAAAATCGCCTTAGCTCAAATGAATGAACTGTTTCTTCAATTACAATCTCAATTT
GAAGGGATTGATACGCTATCAATGGGAATGTCTGATGATATGCCAAGTGCAATTGAATGC
GGTTCGACAATGGTGCGTATTGGTACGGCGATTTTTGGGGCAAGATCTTAAATTTGATTG
CACTTAAAGACAAATACTCTTATCCTTTCCATATTCAAAAAAACCTAAGGGAAAAGCTAT
GCAACCTAAAGCAAAATTTAGAAAAGATTACCGTCAGCCTGATTTTACGATTCATCAAAT
TTATCTTGATGTTCAGCTTGATCCTGAGCAGACGATTGTCACATCGACGTTGTCGGTCAT
GCGTAAAAATGCAGAAGCGACTACGTTACGTTTAGATGGGCATAGCTTTGAATTTTTATC
GATTAAATTTAATGGCGAGCCATTCAAAGAATATCAAAAAGATGATGAGGCTTTGACTTT
AAATTTAGCCGATTTCCCTGCGGATCAATTCGAGCTGGAAATTCAGACAAAACTCAATCC
ATCAACAAATACGTCACTACAAGGGTTATATCAATCAGGCGAAGGGATCTGCACGCAATG
TGAAGCGGAAGGTTTCCGTCAGATTACTTATATGCTTGATCGCCCTGATGTGCTTGCAAA
ATATCGCACCAAAATCACCGCTTGTAAAAGTAAATATCCATACCTGCTTTCTAACGGTAA
CCGTATTGCTCAAGGGGAGCTGGACGATGGTCGTCACTGGGTGGAGTGGGAAGATCCGTT
CTTTAAACCAAGCTATTTATTTGCCTTAGTCGCAGGGGATTTTGACCTGTTACAAGATAA
GTTTATCACGATGAGCGGACGTGAAGTTGCCCTTGAAATCTATGTGGATAAAGGAAATCT
TGACCGTGCCACTTGGGCGATGGAGAGTTTAAAACGTTCGATGAAATGGGACGAAGAGCG
TTTTGGGCTGGAGTACGATTTAGACATTTATATGATCGTGGCGGTCGATTTCTTTAATAT
GGGGGCAATGGAAAATAAGGGGTTAAACATTTTTAACTCGAAATTTGTGCTAGCTAATCC
GCAAACTGCAACGGACGATGATTATTTGAATGTTGAAGCCGTGATTGCTCACGAATATTT
CCATAACTGGACGGGCAACCGTATTACTTGCCGTGACTGGTTCCAACTCAGTTTAAAAGA
AGGTTTGACCGTTTTCCGTGATCAAGAATTTACTTCAGATTTATGGTCAAGATCGGCAAA
ACGGATTGAAGATGTGCGATTGTTGCGTGCGGTGCAATTTGCCGAAGATGCAAGCCCGAT
GGCTCACCCTATTCGCCCTGAAAAAGTGATTGAAATGAATAATTTCTATACGGTTACCGT
CTATGAAAAAGGGGCTGAAGTTATTCGTATGATCCACACCTTACTCGGCGAAGAGCGTTT
CCAAAAAGGAATGAAACTCTATGTGGCAGAAAATGATGGCACAGCGGCAACCTGCGAAGA
TTTTGTGTCTGCAATGGAACGTGCTTCGGGAGTTGATTTAGATCTGTTCCGCCGTTGGTA
TAGCCAATCGGGTACACCTGAATTAACGATTTCAGATGAATATGATGAAAAACGTCATAC
TTACCGTTTGCACGTTTCTCAAAACACACCACCAACCGCCGATCAGCTTGAGAAAGTGAA
TTTACACATTCCGTTGAAAGTAGCGTTATATGGTCAAGATGGTAAGAAAATCAAGTTACA
ACACGAATTATTAACTGTCAGTGATGTGTTAGATGTGGTCCACGAACATCAAACCTTTGA
GTTCCACAATGTGCAACAACGTCCAGTGCCTGCCTTGTTATGTGATTTCTCAGCCCCTGT
GCGTTTAGATTATGACTATTCAACAGAACAGCTTTTAACGCTCTTGAAGTTTGCTGAGAA
TGATTTCGTGCGTTGGGACGTGGCACAAATGTTGTTTAACAATGAGCTGCGTGAAAATCT
AAGTCGTCACCAACAGGGCGAAGCAATGGCATTCTCACAAGGTCTGTTAGAAGCGCTCAC
CTTTGTGATCGACAATGCAAATAAAGACCCAGAACTTGCCGCTTTAACCTTAACCTTGCC
AAAAGAAACGGAATTTGCGGAGTTGTTTAAAGTGATCGATCCTGCAGGTATTGCGGCTGT
TCGTCAATTTATGCAACAAGCGATTGCTGATGAATTAAAAGATCACTTCTTAGTCGTTTA
CAACCAAAATAAATTAACGGAATACCGTGTGGTTGCCGAGGATTTGGCAAAACGTGCATT
ACGCAATGTTTGCTTGTCTTACCTTGCCTTTACTGAAGTAGGGAATACCTTGGTGCACAA
ACATTATCATCAAGCAAATAATATGACGGACACTTTGGCAGCACTCACGGCTTCGACCAA
AGCACAACTTGCTTGCAGAGATCAGCTTCTTGCCGATTTTGAACAAAAATGGCAACACGA
TGGCTTAGTGATGGATAAATGGTTTGCTTTACAGGCGACACGTCCTGATGAAAATGTGCT
TGAAATTGTGCAAAATCTATTAACGCACCCAAGTTTTAACTTCAAAAATCCAAACCGTGT
ACGTTCATTAGTTGGGGCATTTGCAAGTCAAAACCCAAGTGCATTCCACGCCATTGACGG
CTCAGGTTATCGTTTCTTGGTCGATATGTTGATTAAGATGAACGAAAGCAATCCGCAAGT
GGCGGCACGCTTAATTGAGCCGCTAATTAAACTTTCTCGCTATGACACTCAACGTCAAAC
CTTGATGCGTCGCGGCTTAGAGCGTTTGAAAGGCTTGGATAATCTTGCTCGTGATCTGTT
TGAAAAAATTGAAAAGGCGTTGCAGTAATGATTTGGCATAAAGCATTATTTTCCTTTCAC
GGAAGACTAAACCGCAAAGGCTTTTGGATCGGCTTTGGGATCAATTTTGCATTTTTATTT
ATTTTTGCAAATTTTATCTTAAATCTGACCGCTTTCAGTTGGATCAGCGTTCTACCTTTG
ACTGTTTCCCTTTATAGTTTATCGGCGGTTATCGTTAAACGCCTACACGACCGTAATCGT
TCAGCAAAAGCCTTATTGATGGTTGCTGTTCCGATATTGTGCTATCTCAGCTCATTAGGG
GCAGAAGGAACAATGGCATTTGTGCTAGGCGTTATGATGCCGATGTTTATCGGGACGATT
TTACTGATGGAATGGGGCGTGTTTGTAGGAAATCCTGAAGCAAATCAGTATGGTGGGAAA
GGATTGAGTGTGAGATTTAGATAATTGTAGGGTGGGTCTTGACCCACCGTTTCGTTGTAA
TCTCTTGAATTTATTGGTGGGTTAAAACCCACCCTACAAAACTGTTTTTTAAATCTCCCC
CAGCCCCTCTTTTTCAAAGAGGGGAGCTAGTTACAAATTTTAATAACAAACAAATACAAA
ATGACTGAAATAAAACTTAACTACCACAAAACCCATTTTTTAACCTCTGCACCTGATATT
CGCCATTTACCTGAAGACAGTGGCGTGGAAATTGCCTTTGCAGGGCGTTCAAATGCAGGG
AAGTCGACGGCATTAAATGCCTTAACTAATCAAAAAAACTTGGCTCGTACCTCTAAAACC
CCAGGGCGTACGCAGTTAATTAACTTATTTGAAGTAGAACCAAATTGTAAATTAGTCGAT
TTACCAGGCTATGGTTATGCGGCGGTGCCTGAGCAGATGAAACTTCAGTGGCAACGTTCT
TTAGGTGAATACTTGCAGAAACGTGAATGTTTACGGGGCGTAGTGATTTTAATGGATATT
CGTCACCCGTTGAAAGATCTCGATCAGCAGATGATCGAGTGGGCGGTATCTGCGAAGTTG
CCTGTATTATTGCTACTTACCAAAGCGGATAAACTTAGCCAAAGTGCGAGAAGCAAAACC
GTCAAAATGGTGCGGGAAGCGATTTTACCGTTTCAAGGCGATGTGCAAGTCGAAGCCTAT
TCTGCATTAAATCGTATTGGTATTGATAAACTTGCGACTAAATTAGATAGTTGGTTCGCC
GAAATTTTTACACAAACCCAAGAGGGCTAATCTTATGTACAACTTAACCGAATTACGCCA
AGAAACCGATGAAATCATCAAATCTTTATTAGACGATGGCAGCGATCCTGAAGCCCTTTA
TATTATCGAACACCACGTTGCTCACCACGATTTCGATAAACTCGAAAAATTAGTGGTAGA
TGCTTATAAGTTGGGCTATGAGATTTCTGAAGCGGAAGAAGTGGAAGAAGAGAATGGCGA
TCTTGTGTTTGTGTGCGATATTGTCAGCGAAATTAAACTAGATGCGGAACTTATTACCGC
TCAACAAAAAGAGCTACTGCCGTTAATCGAAAAATCGGGTGCGGTCTACGAAGGCTGGGG
AACTTATTTTGAAGATCCGAACAGTGATGAAGATGAATATGGTGATGACGGCGAATTTTT
CGATGACGAAGATGATGATTTTGATGATGAAAGACGTTAACCATTAGCAGAATTATGAAA
ATAAATGATAACCCTATGTAGAATATTTACCATGTAAGAATCAAGTAATAAGGAGGAGCA
ATGCTAACAAATTGGTCAGAAGGTTATGTTAATGATATTAATTATACGACAGGTTATTAC
GATGGATTAAATAGCCACCAATTAATTTGTCCATTCTTAATAGCAAATTTACAGCCGCCA
AAAGTCATTAATGCGTGTGAGTTAGGTTTTGGGTTTGGTGTATCGCTTAATATTCATGCA
GTAGCAGGAACAGTAAAATGGTACGGGACTGATTTTAATCCTTCTCATGCGTTCTTTGCT
CAACAATTAGCAAACCAAGGCAATCCAGATAAAGTCGTTATTGCAGATCAATCTTTTGCC
GAATTTTGTCATCGAGATGACTTACCTGATTTTGATTTTATTGCTCTACATGGTATTTGG
TCTTGGATTTCACCACAAAATAGAGAAACTATCGTTGATTTTATTCAACGTAAATTAAAA
GTAGGTGGTGTAGTCTATATTAGCTATAACACATTACCAGGATGGGCAGGAAAATCACCA
ATTAGATATTTATTAAATCAATACTATAGTAAATTATCTGCTACTCTAGAATCAAAAGAT
CAAGCGATTAAATCAGCATTAGAACATACAAAGAATATGCTTTCAGTGAGTAATAGTCTC
CTTTCTCTCTCACCTTATTTGTTGGAACAAGTTGAACAGATCAAAGAACAAAATTCTAAT
TACGTCATTCATGAATTTACTAATCAGAATTGGTATCCAATGTATTTTTCAGAAATTGAA
TCCTGCTTGAAACAAGCTAAATTAAGTTACGCATGCTCCGTTTCTTATTTAGATGATTTT
GATGAGGTTTTATTTGATGAAGAGCAACAAAAATTATTATCTAGCATTCAAGATCCTTCT
TTATTTCAAACAGCAAAAGACTTTATTTTAAATAAACAATTCCGCCGTGATTATTGGGTT
AAAGGAAAATCTCAACTTACTAATCAACAAGGAGAGAAAGAATGGAAGAAATTAAATATA
TTACTTGTTTCATCTACAACAAAAATTTCGACCACGATTAAAAACTACCGACAAACGGAA
TTTAAAGAAGAATTATTAAAACCTATTATTGAAAAATTATCTGATTATAAGATTCACTCG
TTAGAATCTTTGTGTGAAGCCTTAAAAGGGGATATGCCTCCAAATGCATTATTTAGAATA
ATTGCCCTATTAGTAGCTCGAAAAGAAGTTGTCATTACTCAATCGGCTGAAACAATAGAA
GCAGCTACAAATTCCTGCCAGAAATTTAACCGAGCTATATTGGATAATCCTTTTGCTTTT
AATAACGTTAACTATCTGGCAAGTCCTGTGTCAGGTGGTGGGATTTATTATTCTAATATT
GAATTACTCTTTTTATCTGCATATGTACAGAAAATTCCAGAGAAACAGTGGGAAAAATAT
GTACGTACTATTTTAACAGCACATAATCAACTATTACGTAAAGATGATAATATTCTATCT
TCTGAAGAAGAGATACTTGGAGAAATATCTCGTCTGAAGAAAGAATTTTTAGATGATAGA
TTTGAAATTACAAAAAGTTTAAAGGTGGTCTAGCCCCTTTTTCACCCAATATTGATACGG
CTTAGTATCTGTTTGACTTTTTAATAGCTGATGATCCATAAATTGACAAAAACTCGGAAT
ATCACGAGTAGTTGCAGGATCGTCAGCAATAATTAGCAACACTTCACCATCTGCCATATT
GCGAATGGTTTTGCGAGTAAGCATTACAGGTTCAGGACAACGTAGCCCTAGGGTATCTAA
AGTGTGGTTAATGGTTAGTTCGGTCATCGTTATTATTCAAAATTAAAAATTACAGGATAT
ATATGCAACAGCTTTTCTCTCAACACATCGCACGTATTCAACAAATCGTACAGCACGCCT
TAGAGCTGGCTCGTCTTGACGGGCTTTGGATTTATGCAGGGCAGGCAAAATATCATTTTT
TAGACGACCAAACATCGCCATTTAAAATCAATCCGCATTTTAATTATATTTTCCCTGATC
CCACCGCAGAACAAAGTTGGCTTTTTTTAGACGGTAAAAATAAACCGAAACTCTATTTTT
ATGCACCTCAAGATTATTGGCATTGTACGCCAAATCCACCGACATCGGCATTTTTTGCTG
ATGAGTTTGAATGGCAAATGCTCACGGATAGCCAACAAATTCAACAATATATCCTTAATC
CGACCTATTGTGCCTTTATTGGCGAACAAACGGAGTTGGCAAAATCACTAGGTTTTGAGC
ATATCAATCCACAGAAAGTGCTAAATGTACTGCATTTTGAGCGTTCGATCAAAAGCGAAT
TTGAAATTGAGTGCATTTATCAAGCTCAACTCACTGCTTTAGCTGGACACCAAGCGGCAA
AAGAGGCTTTTTTTGCAGGTAAAAGTGAGTTTGAAATTAATCTAGCCTATCTTCAAGTGA
CCAAGCAATCGGATAACAATGTGCCTTATGGCAATATTGTTGCCATTAATCAGCATAGTG
CGATTTTACATTACACAAAATTGGATTTCACGCCGCCTTGTGAACGCCACAGTTTTTTAC
TTGACGCTGGCACAAGCTATCTTGGTTATGCCTCCGATCTTACTCGAACTTATGCTTTTG
ATCCACAAAGTGAATTTGCCACAATGGTTGCTCAAATGAAACAGTTTAAACTGGATACGA
TTGCCGATATGCAAGTTGGGATGAATTATCTGAGTTACCATACTCAAATGCACCGTTGGA
TCTCGCAAATGCTTCACCAGTTTGAGTTTGTGAAATTACCTGCCGATCAAATTTTTGAAG
AGGGTATTAGCCGTACTTTCTTCCCACACGGTTTAGGGCATCAGCTTGGTTTGCAAGTCC
ACGATGTTGCAGGTTTCCAACAAAACCATCGTGGCACTCGCAAAGCTCCGCCTGAGATTT
ATCCAAGTTTGCGCTGCACTCGTGATTTAGCCGAAGGTATGGTTCTCACCATTGAGCCTG
GGTTCTATTTTATTGAGATGTTGCTAAATCAATGGAAAAACCACCCGCTTGCACCTTTCT
TTAACTGGCAGAAAATCGACGAATTTAAACGCTACGGCGGTATTCGGACAGAAGATAACA
TTGTGATGAGAGCGACGGGTGCAGAAAACTTAACGGCAAAAGCTGAAAGTATCAGTAGCA
GATAAGTAAGTATTACAGATCCCATTTAGCTTAAAATATCTAAATGGGAAATTGGTGTAC
TCATAAATAATATTTCTAATCTAAAGAAAATAGATCTAATAATGTGGCAAAGCTTTGCGA
TTTCACTATATTGTGAAACTCTTCAATGTAAACTTTATCTAGATCTGTTTCCCTGATTGC
TGCGTATAAATTGCTATATAAGCCATTAGAAGTGATTTTTCTTGCAACAACATAGCCTTT
TTCTAAATATGGTTTTACAGCCCAATAAGGTAAGGCTGCAATACCTCTTTTACTGGCAAC
AAGCTGAATGATTGCGATAGTTAATTCACTAGTGCGTCTTGTTGGGTTTATTCCTACTGG
TTGTAAGATTTTTTTCAATAAATCTAACATATTGTCGGGAACAGGATAATGAATTAGTGT
TTCGTGACGAAAATCTTCAGCTTCCCAAATTTCTTTTTGAGCCAAAGGGTGATCTTTGGC
ACAAATAGCAACCATTTCATAAGAAAACAAAGGTTTATAAATAATACCAATGGACTCTTC
TATTTCTGATACAACAGCCCAGTCTGCTCGGTGAGCAAGCAATAGACCAACAGTATCAGT
ATGAAAACCAGACACAATATCTAATTCTATTCCCCCCCAATTTTGTCTAAAAATATCCAT
TGCTGGCATTAACCAATCAAAACAAGTGTGGCATTCAACAGCAATCCGTAATTCTCCAAC
TTCTCCTTGTTTAATTCGGGTTATATCTGATTCAGCTTCTATTATTTTAGGTAAAATTTC
ATAAGCGAGCTGTACTAAACGTTCTCCAGCTGGAGTAAAATGGATTGGCTGAGTTTTACG
TTCAAATAGAGTTAGATCATATTGATCTTCTAACAATTTAATTTGATGAGATAATGCTGA
TTGTGTTAAATGAATACATTTGGCGGCAGCTGAAACACTGCCGCTTTCTTTTAAAGCAAT
AATAGTTCGTAAATGACGAAGCTCTAAGAAAATTGGTTTCATTAGTCTGAATTTTGAATG
TAACAACTACAATTGACCTAGAATAGCATGTATTTACTATATTAGAAAATCGTTTTCCTA
ATCAGCATTACTTTATTTTTTATTAGCATGCTGGGTTAAATACATAGTTTCTATTATCTA
TATCATTTTATAAATGGCAAATAGCCTTCTATTTAAATATTACTTAAAATATGAAAAAAA
CTATTTACTACCATAAATTAGCAATATTACTTTCTCTATTTTTTTCAAATGAACCGATTG
TTGCTAAACATATAGCACAGAAAATATGCATAGTTGTAGGTATTTATGATGGCGATACTT
TAACCTGCTTGCACAATCGGACACAACTTAAAGTACGCCTGCAATATATTGATGCCCCAG
AATTTGCCCAGCCTTTTGGTAATAAGGCGAAGCAATCGTTAACTCAACTGGCATTTAAAA
AAGAGGTTGAACTTGAGATTACGGGGTATGATAAATATCAACGGCTGTTGGCAGTGGTTT
ATGATCAGAGGGGTGAAAATCTTAACTTAATTCAGGTGCAACGAGGAATGGCGTGGGCGT
ATCGCCAAACACAACCTGTGTATCTGCAAGCTCAACAACTTGCTCAACAGCAAAGAATAG
GTTTATGGCAAGATAAAAATCCGATCAATCCTGCGGACTGGCGTGCAAGTAAGCGGTCAG
ATGAACATTCATTTTGGCAAGGTTTTTCGCCTAAGGCACCGCTTGCCACTATAGATTGTA
ATGTGAGGAAAAGTTGTAACGATCTTCCCGATTATGACACGGCGAAACGCTACTTTAAAC
AATGCCGTTGGCGAGAGCTAGACGGCAATAATGATGGTATCCCTTGTAATAAACTTTATA
GAAAGGCTCAGCGACAATGATTAATCATACTTTTCGTTCCCATTTCCCTTTTTTTCAAGA
TAGTCCCGATGCGGTATATTTAGACACTGCCGCAACAACACTCAAACCGAAAGTGTTGAT
AGACGCAACGCTCAATTTTTATCGTTCATCTGGTTCGGTTCACCGTAGTCAATATGATTT
TCCTCAAACGCAACGTTATGAATTAGCAAGGGATTTAGTGGCAAAACGTTTCAATGTTGC
AACACGAGATGCGGTTATCTGGACAAGTGGCACAACCCATTCACTTAATTTAGTCGCAAA
TGGTTTAGCTGACAGTATTGAAGCTGGTGATGAAATTGTGATTTCTGTGGCAGAACATCA
CGCTAATTTTATTCCGTGGCAACAACTTGCTGAGCGTAAACAAGCGAGGTTGATTGTGCT
GCCACTTAATAGCAACTACCAGATTGCCCCTGAAATGCTACAAACAGCCTTATCAGAACG
CACTAAAATCGTTGCGTTTAATTTGGTGTCAAATGTAACAGGGGTTAGGCAGCCTGCAGA
GCAATTGATACCGCTTATTCGTCAGCAATGTTCAGCCAAAATTGTGCTTGATGTTGCACA
AGCGGTCTGTTGTGAACAAATTGATGTACAAGCACTTGATGCCGATTTCTATGCGTTCTC
TGCACATAAGATGTACGGACCAACTGGGGTTGGCGTATTAACAGGGAAATTGAGTAGCCT
TGAGCAACTCCGCCCTCTTTTATTTGGCGGAAAAATGTTACAAGAGATTACTGAGCAAAA
GCTCACGATGGCAACATTGCCTTATCGTTTAGAAGCAGGAACACCAAATATCGCAGGAAT
TATCGCTTTTGGTGAGGTGCTGGAGTGGTTGGAAAAATGGGATTTTTCAGCCTTAAACTC
ACCGCTTTATCAGCTTGCTAAAGAGGCTCGCCAACGGTTAGCAGCTTATCCAAATATACG
CATTTTAGCGGAAGGAAGTTTAAGCCCAACGATTAGCTTTGTCTTTCATCATCAACATCA
CGCAGATATTGCGGCGATTTTAGCCGAGCAACAGATCGCATTGCGTAGTGGCGAACATTG
TGCCAAACCCTACTTACGTTATTTAGCACAAAATGGCACCTTGAGAATATCTCTTGCTCA
TTACAATGTGCAAGCGGATCTTGACCGCTTTTTGACCGCATTAGATTTTGCTCTCGACAT
TTTAGAAAATTAATCTCAACTTAGATCAAAAAATCGTAAATTTCCCGATTTTCTGCTAGA
ACGAAAGGGCGTTATAGGGTAATCTTTGCAAGTTTTTTGATTTATTTTTTAAAATTAAAT
TTATAGGTATTGATATGGTAAAAAAAATTGCAGTATTAACCAGTGGCGGTGATGCTCCTG
GTATGAATGCAGCGATCCGTGGTGTTGTGCGTGCGGGTTTAAGTGAAGGTTTAGAAGTGT
ATGGTATTCAAGACGGTTATTACGGTTTATATCACGACCGTGTTATCAAACTTGAACGCC
GTTCAGTGTCTGAGGTGATCAACCGTGGTGGTACATTCTTAGGTTCTGCACGTTTCCCTG
AATTTAAAAATCCAGAAGTGCGTGCAAAATGTGTAGAAACCTTGAAAAAATATGAAATTG
ATGCGTTAGTAGTTATCGGCGGTGACGGCTCTTATATGGGGGCAAAACTATTGACCGAAG
AACACGGCATTGCATGTATCGGTCTACCTGGCACTATTGATAATGACGTTGCAGGCACGG
ATTACACTATCGGTTTCCAAACAGCACTTGAAACCGCATTAGAAGCAATTGACCGCTTGC
GTGATACTTCAACTTCTCACCAACGCATTTCTATCGTTGAAATTATGGGGCGCCACTGTG
GTGATTTAACCTTAAGTGCGGCATTAGCAGGCGGTTGTGAATACATTATCATTCCAGAAA
AAGGTTTTGATAAAGAGTCACTAATACGCAACATCGAAGATGGTTTCAATAAAGGAAAAC
GTCACGCAATTATTGCGATTACAGAATTAATGACAGATGTACACCAATTAGCGAGAGAGA
TTGAAGAACGCTTTGGCCACGAAACCCGTGCTGCTGTGTTAGGCCATACCCAACGTGGTG
GTGCGCCTTGTGCATTTGACCGTATTTTAGCTTCTCGTATGGGCGTTTATGCAGTAGAAC
TCTTGATGCAAGGCTACGGTGGTCGTTGTGTGGGTATTCAAAATGAAAAATTAGTTCACC
ACGATATTATTGATGCAATCACTAATATGCGTCGTCCGTTTAAAGAAGAAATCTTTAATA
CCTCTAGAAAATTATTCTAATAAAAAGTGGCACTAAGCCACTTTTTTATTATCCGTATCT
TTAACCAAATCACTGAATGAGTCGGTGTTCTATTCGGCTTTATCCCAAAATACTAATTGC
TTTATTTACTCATAGGTAATTTGTCAATTTTGTGCTTTAAGGAAAGGCAATAGCAATAAT
GCGATGCCAGAGGCTGCACAAGCAATCACGACAAAAAATCCGGACCAGTGGTGTGATTCC
ATCACTAATGCTAAAGGATAACCAGCTATAGCAGCACCTAAATATGCAAATAATCCCACA
AACCCTGTTGCTGAAGCTGGAGTTTTTTTATGGGAACATTCAGCAGCTGCCATACCAATA
AGCATTTGAGGACCAAATACGAAAAAACCTACTGAAAAGAAAATTCCTGCTTGTAATATG
AAATTTTCTTTTGGCATAAGCCACATTGCAATAATGGAGAAAAAAATACCAATAGCAAAT
AACAATGCCATTGGACCACGATTGCTAGCGAATAATTTATCTGATCCCCAACCAGCAACT
AGAGATCCTATAAATCCTCCTACTTCAAAGAGTGAAAGTGCACTATTAGCAGAAACAAGA
TCATAGTGATATTTTTCAGTTAAATAGATATTTCCCCAATCGTTATTTCAAATGTACCAC
ATAAAATATTCACTCTCTCTTGCATTCCACGAATTCCAAATCCTGTTAATATCTGATATG
TATTAAATCCAACCCCGTTATCTGTAATAATAATATGTATATTATTTTTTATTTCAATTT
CTATTTTTACCTTATTTGCTTTAGCATATTTTATAATATTATTCAAACTTTCTTGACATA
ATCTATATATAGTAATTTCAAGAATATGTTCTAATTTTAAATTTTGATCATTTTTCCATA
TTAATTCAGTATCAATTTGATTATCTTGAAAATTTAGTTCAATAAATAGATTCTCAATAG
CTTGGGGTAAATCTAAATCATCAAGTAGACGAGGTCGAATTCGATTTAGTAGTACTTTTG
TTGTATCATAAATATTAAGAGATAATTGCTCTATTGTGGTTGATATTTTTTCATAATCAG
GTGCAATCCTTTTTAAAATATTTGCTTGAGTTCTAATGGCTGTAATATTTTGCCCGACCT
CATCGTGTAATTCTCTAGAGATTTCTTGACGAATAGTTTCTTCAGTATTAATCAGCTGCC
GAGTGAGTAATCTATTTTTATTTAATTCTATTGATAAACTCTGGTTCAAGTTACGCTGAT
CTTGAATCGCAAGTCCTAGAAATATTCCTGTGATAGTTTGAGTTGAAATAGATAGTAATA
AATCAGCTATAGTGAGATTAGAAAAACTATGTGTAGTACCAATAAGTGCTATACTATTAA
GCAGGACTCCTAAAAATGCACCTTGCCAACCATACTGAAAAGCTAATAATATAATAGGGA
TTGCAAGGTAGAATAAAGCAAACCTATAGAAGGTATCTGGCAATTTCATTTGAATATAGA
TATTTAAAACAAATAGTAAAATATAAATAAAAATGTGCTTTATTCTTAAAGTTACCGGCT
TCTTTATTAGAGAAGAAGTAAGAGGAAGCCATTCAGTCTTAAATAAAAACTCATTGATTA
AATAGCAAGCAGGAACAATCAATACCCCACCAGTAAAACTTACAAGAAATGTGAAGTAAA
ATTCTGATGAGGAAATGGCTACAGCATTGATCATACTAATTGAAACTATAGTGCTAAGTT
GAATTGATAATTTTTTCCATTGATTTCCACTATAGTATAAATATGATAAGTAAATAATTG
GGATACTACATATACTTAAAATAAAAATAGAATATTGATATATTTCTGGAAATAAATAGT
TTAATAAAATCAATATACTAATTTCAGAACAATATACAATAGGCCAGAATTTAGGTTGAA
TATGCAATATAATACCACTACGTAAGGCAAACGGCAAAAATAGACAGGCCAAAACAATAT
CTGAAAGTAAATAATCTGAGATTATCCATAAGCAGAAATAAGAACAAGTTATCAAAAACC
AAGAGTATAATATAGTAAATATCATTTTAGTTGTGAATTTAATAAATTCGCTAATTCAAC
ATTATTTTTGACATTGAGTTTATTTATTGCATTAGATATACACCTCCTGAGTATACTGTT
TTCACCGCTTGAATTAACTCATCAGGATTACATCGTTTGCTTAAATACCCTTTTGCTCCT
AATTCTAACGCTTTTTTTATAATTAAATCTGAGTCATTTACACTTAGCATAATACAGTGG
ATACCTGACGGTATATCTTTTAATAAATCTAAGCCACTTTCATCTGGCATTGAAATATCA
ATAATACATACATGAGGTTTTAAATAAGGTAAATGTTGACGAGCTTCTTTAGCAGAAGAA
AATTCTCCAATAACAGTAACGTCACTCTCTAAAGAAAGGAGTTGAGAAAAACCAGAGCGT
ACAATGACATGATCATCAATAAGAACAACATGAATCATAAAATCCTTCCAATTAATAATA
GCGTATTTCTATAAAAAATACGGTGGAAAAGTCCACCGTATTCTTGTTACTTAGCATATT
CTATCTTTTACGAATTTTTTTCTCTTCTGCGATTGCAACGAAGGCTAACAATCCAATACA
AGTAATTGCTGATGCATGAAGTGCTGCAAAAGTACCACTCCATCCAGTTAGACCAAAAAT
TGGAGTACCGTCAGCAATCATTCCTAATCCTAGTTTTGCAAAACTATCTCCAATTAAGTA
AGCAAAGGTACCTTTTACACCATCAGCAACAGCAATTGCTTTTTTAGGGACAAACCCAAC
AGCAGCCACGCCAATCAGTAATTGAGGGCCAAATACTAAAAAGCCTAAAGCAAACAATGC
CGTTAAATACATAAATTCATTAGTTGCAAACTGATAGAACTCAAGAGTAAAAACAATCAG
ACCTAGGGCAATACAAGCGGTTAAGGCACGACGACCATTTGCTAAATCAGATAAATATCC
CCATAAGAATGTACCCACTAATGCCCCGACTTCAAATAGAGCAAAACCGGAAATAGCAGC
ATCTTTTGAAAATCCTAATTCTTGATAGGCATATACTGGGGACCACTGATCAATACCAAT
ACGAACAATATATAGAAAAATGTTAGCAAAGCATAGTAGCCAAATAACTTTATTTCTTAA
TACATATTGAACAAATATCTGCCATTTGGTCAGTTGATTTTCTTCAGTATTACGATCTTC
CTCACTAATTTCCTCCCCAAATAATTCTTCCGCTTTACCTAAACCATATGCCTCAGGAGA
ATCAGAACCATAGCGTAATCCTATAAATCCAATAATTAATGCAATAATTGATGGAAATAC
AAACATTCCAATGACATGTCCATTAAAGAAGACATTAGCTCCGAATAACGCAACTCCAGC
AGCTGCCGCACCACCTACATTGTGTGATAAATTCCAGAAACCCAAAAATGTTCCTCGTTT
CTTTCTAGGCGTCCATTTAGTAATTGTGGAGTAGCTAGATGATCCCCCTGTACTTTGGAA
AAAGCCACTAAGTGCATAGAATGAAATCATTAAGAACAGTGCAATGCTCCCTCCTCCCAT
ACTAGCACTAAAGCCAAGCATACAGATGGCTGAAAGAATAAGCATAAATGGTACAAATTG
TTTTGTATTTTTACCATCAGCATAATAAGAGACTACGGTTTTCCCAATACCATAAGTAAT
TGAAAAACCTAAGCCAATAAGTCCTAAATCTGTTTTAGTTAAACCGTAAGTTTCGATCAT
ATCATTTTGTGCGATGTTGAAATTCTTACGAATCAAGTACATTGCCATATAACCGATAAA
TACAACTAAATAAGATTGCATAAAAGGTTTGAACCACATTTTCCGTCTTTCTTCTAGGGG
TAGATCTAAGACTGGGCGTCTAACTTCAGCTAAAAATGAAAACATAATTTCCTCTGATAT
TTTTAAAAAGATATTTAAATTTTAAGAAAATTATTTCATTGCTCCTTGAGAGAATCCCCT
AAATAGAATAAGAAAATTTCCTAGTTTAGATACCGTTAACTGTATTTTGTGACTAAGATC
ACATTTTAGGGTTTATTGTGAATTTCTAGGAACAATAACGGACAGATGGCTTTTTCCTTC
AACCTTGGATATTTCTGCTATAACCGCAGGAGAAAAATGTACTCTCTGCTGTGTTAGTTG
ATAGACTAAGTCAAAGACAAGGGGCAAGTGAGAGATAATCAGCACATGCTTTGCTCCCTC
TTCTCGTAGAAATGCAAGATAATCAATCACTGTGTCGGGATTTCCGTCAGGGGTAATCTC
TTCCCATGTTTCCGCAAGATTTGCAAAACTTTGCATAGTGTTGACCGCTTGCATACCTTG
TTCTACGGCTTGTGCCGTTTGCTGCGTGCGAAGGTAGGGGCTAATAATCACTTTATCTAA
TTTAATTTGTTGATTTTCAAGCCTTTTTGCAAGCCATTGCCCTTGTTGATATGCCATCAA
TTTACCCTGTTCAGTTAAGTTTCTCTGTGCATCAGTTGGGGCACTGAAACCTGCTTCACC
GTGTCGCATTATCCAAATATTCATCGGTTTATCCTCTTCGTGGTTTAAACAGAACGCTTT
TAGGCGTATAATGCACGGCGTTTTTTGTTGTGGCAAGCAACAGATAAAAGATTTCTATTT
TTCATAATTTAAACAATGGAGTAATAACTGATGTCTCGTAAACTCAGAAGAACCAAAATC
GTTTGTACAATGGGTCCAGCTACAGATCGTGGCAATACGTTAGAAAAAATCATTGCTGCT
GGTGCAAATATGGTTCGTATGAACTTTTCTCACGGTGTGCCTGAAGATCATATCGCTCGT
GCAGAAAAAGTGCGTGAAATTGCAAAACGTTTAGGCAAACACGTTGCGATTTTAGGTGAC
TTACAAGGCCCTAAAATCCGTGTTTCAACCTTCAAAGAAGGCAAAATTTTCTTAAACATC
GGTGATAAATTTACCTTAGATGCAGAATTACCAAAAGGCGAAGGTCATCAAGAAGCGGTT
GGTTTAGACTATAAAAACCTACCAAATGATGTAGTGCCTGGCGATATTCTTTTATTAGAT
GATGGTAACGTTCAATTAAAAGTGCTTTCTATTGACGGTGCTAAAGTATTTACTGAAGTT
ATCGTGGGCGGTCCATTATCAAACAACAAAGGTATCAACAAATTAGGTGGCGGTTTATCT
GCTCCAGCATTAACGGACAAAGATAAAGAAGATATTAAACTTGCAGCGAAAATTGGCGTG
GATTACCTAGCGGTATCTTTCCCACAATCAAGTGCAGATTTAAACTATGCTCGTCAATTA
GCAAAAGAAGCGGGATTAGACACTAAAATTGTCGCTAAAGTAGAGCGTGCTGAAACCGTT
GCAACTGAAGAAGCAATGAACGACATCATTTTAGGTGCAGACGTTATTATGGTGGCTCGT
GGTGACTTAGGTGTGGAAATCGGTGATGCTGCGTTAGTAGGTGTTCAGAAAAAACTTATC
CGTCGTTCACGCAAATTGAACCGTGTTGTAATTACCGCAACACAAATGATGGAATCAATG
ATCAAAAAGCCTATGCCAACCCGTGCGGAAGTGATGGACGTAGCAAACGCAGTATTAGAT
GGTACTGATGCGGTAATGCTTTCAGGTGAAACGGCAAACGGTGATTATCCAGTTGAAACG
GTAAAATCAATGGCAGAAGTCTGCTTAGGTGCAGAAACAATGCCAAGCATCAATGTTTCA
CGTCACCGTATGGAAGCTAAATTTGCAAGCATTGATGAAGCAACGGCGATGTCAGCAATG
TACACCGCAAACCACCTTGAAGGTGTTTCTGCAATCATTGCATTAACCCATTCAGGTGAA
ACCGCAAAATTAATGAGTCGTATTAGCTCTGGTTTACCGATCTATGCACTTTCTCGTAAC
GAACAAGCGTTAAATCGTTGTGCATTATACCGTGGTGTTACGCCAGTTCATTATGAACAT
GACAGCCGTACTATTGAAGGTGCGAAAAAAGCATTATCTTTATTAAAAGCACAAGGCTAT
TTAATGTCTGGTGATTTAGTGCTATTAACTCATGGTGATGAGTTAAAAGAAGGTGGCACA
AATACTTGCCGTATTTTAAGAGTAGAATAATTTGCTCTCTGATAAAAAATCCACGCAAAT
GCGTGGATTTTTTTATGTATTCAACAAACCAATACCTGTGTCTTCTCGATTTAGTCTAAC
GAATTTCACCTACCGAAACTTTAGCATCGGTATGTTTATTGCCGATAATTCGATCTTCAC
ATTTATTGTTTTCATCACAAATAGAGACAACAACGCTCTTCTCATCTTCTAGTGTTTCAG
ATTGTAGAGATTTAACTCCGAACTTATTATTTTCAACTAAATTACTCTGTTCGCGAGATA
GATAAGTTGGCTTGAGTCCGTTAAGTTTATCTAATATCGTATTTAATTGACGCTCATTAA
GTCTTTTGATATTTCCTTCTCCGGCTAGCTCATCATCACCGTAGTTTGTTCCTCTCGGTT
GCTCATAAAATGTAAAATCAGTATTTTTTAGCACGATAGGCATATCTTTATGGCTGTAAT
AGGCTTTAGCACCATTTGGAGCTAGTGCAATAACCGTGGCATTCTCAATTGTAGTCTTTG
TAGCATCGCCAAGGGCTAAAGCAAAGTTAGCTGCATTTGCATCATTATCCGCAGAACCTG
TAATACCAATTTCAGGTGAAGGTTTAGGACCAGTATTTAACAAGGTAATAGTTAAATCAT
TTTTTGATTTTTCACCGCGTAATGTTGCATTTTTATCTGTCATCAACGTATAACCTTGAT
GGCTTTTCAGGTTAATTGAACTTTTATTTCGCCCTTCTAAATCACCAACGACATACATTG
TTGCCGCTTTCATTTTTGAACTTGGTGAAACATTCAGTTTTTCAGCCCCCTGAATATTTA
ATGACGTGTGATCTAAAATCGTTTTATCTGCACTTAACCCAATTTTATGGATACGATCGT
AATCAGATTCAAAAGACATATTTCGGTCAAACGTAACATTAAATTGACTATCGGTTAAAT
TAATATTTTTTGCCATAAGATTAATAAAACCATCATGCGTTTTTATATTACTATTACGAA
TATTAATTGTCGTTTCTAAATGACTTTTAGGTGTTTTAATAACTTCTTGTTTAATTTTGT
CATAACTATTATTTGTGGCAGTCCACCAATCAAATGCATATAGGAACTCATTATTAATCC
ATTGACGTAAATTATTATCAAATTTCCATCGTCTTTGAGTATGATTTCGTTCTGTACGCA
ACGCTCTATCTTTGGTATTGAAAATCGCATAGTCATAGCTTGGTTTTTCTTTATTATAGG
AATATCCCCCATAAATATAGAAATTACCTCTTCCTATATGAGTAAGACGATCAATATCAA
CATTATTAAAGCCACCAACAATGACAAAATCATCTACTTTATCAAGTTGCAAATTACTAA
TATTTACGCTAAAAGGCGATCTTTGAGTATCTTCTAAACAATAGGCAAGATTAATACAAG
TTCTAGAATCTTCTAAATTTCTTCTTAAACCATTTCTACCTAAAACAATAGCACCATTAT
TAAAATTAAATTTACTATCTATAATCTTAATATCTGAAATGCCTTTATCCGCAAAATGTT
TATCCATTAGATCTGTTGCAATAAATAAACGCCCATTTTTAGTATCTATATTTGCTTTAT
TAAAACGAATATAGCTAGGATTAGTATAATTTAATTGTGTATTTAATAATAAAACTGAAT
CAGTATCTTTATATGAGTCTATATTTATATCACCTGAAATATCAAAATTATGCGCATTTA
GATTTACTTCTCCTGAAATACCCAGTAAAGAACCTAAAAAATTACTGCTGATAAAAGAAT
TTTCACCTACTTTTTTATTACCAACATCAAGATTATCTGCCAGCTTTAGATTAACTTTTG
TTTTTAGTTTTTTAGAGCCGTCATCATAATAATTTTTATCTTCCCGACTTAAATCACCAC
TAAGATTAACTTTCTTTATAGCTGGGTCTAGATAGCTACTGACTGCAAAATCAATACTAT
CTTTAATTGTAAGTTTTGCACCTTTTTCAGCATTTAAGTTAATTTCATTCTTTTTCGCTT
TTATTGTTAAATTTTCGGCTTGAATATCACTATTTTTTCCAAATTTAATATCATCAGAAA
ATAAAGTTATTTTTCCAGATCGAGACATTACAACATTATCCGCCTGTAATAAGCCATCGT
TATTCACAAGGTTATTAATTAATTCATTTTTTCCCTTAGCAGTTAGCTCAATATAACCAT
CTTCGGTAATAATAGAACCTGAATTTTTCACAATACTATTTACTGTATTTTCATCAATAT
CTAAATCAATAGATGTTGCCTCTAATTCTAAGCTAAATGAGCTACCCGCTCCTAAGACAA
CTTGTCCAGGGCTTTCAATAGTTTCATCACGTTCAAAATCAATCCACTTAAATCCCCAAT
GATTACCTTCATAACAATCATTTGGATTGCTCCAACTACTATTACAATAGCGACCCTTAA
CTTTTTTCTCTTGTTTAAAGTATTTAGCTTCAATTGTCCCCTTATTTTCAACATCATTTC
CAACTAAAGCGACAAAAGCATTTTCACCATTTGCGATAATTTTACCTTCATTAATAATTT
TTCCTTCAGCAGTTTTATGATTTTTACGTGGAGTAAAATTGAAATTATTACTATTACTAA
TTTTTTCAAGATCCTTAGTTGTAGCAAGTAAGCTACCTACATTTACTTGAGCACCTTTGG
TTATAATAACTCCGTTAGGATTAGCGAGAAATACACGCCCATTTGCTTGCAATTTACCTT
GTATTTGACTTGCATTTCCGCCCATAACACGATTATAAGCAATAGCGGTTGAATCAGGCT
GTTTAAATTCAACACTATTTTGTTTTCCAATATCAAAACTTTCCCACTCAATACTCACTC
TAGGTGATTCTTGAGTAATGGTCATTGCCTTATTTAAGGTATTAATTTTTGCATTGCCGT
CTGTAATTTTATGGTTTTGAGGTAAGTCTGCAGCATAAAGATTTGTTGTGCTAAGTGCTG
TTGAAATAGCTACGGAAAGTAAAGTTTGTTTACGCATTTATGTACTCCTTAATTAAAATG
TTTTAATTGCAGATAACCAAAATTGATTTTTATCTACATTGTTATATTTCTTACCGATAG
GTTTTGCATAAGCAAAATTAATAGAATAATGATTAGGTTCAATTAAATTCAAACCAACAC
CGATACTTTTTAAACGAACTTTATTTTCAACAGATTCGGATAATTTCTCAGTATTTTTAT
ATTGTTTTCCAAAACCCTCATCATAAAAGAGTGAGCTTACTAATATACTTTTTGAGAAAA
CAGGTAAGTAATGTTTTAGTTCCGCTTGGATAATATGCCCTTCATCAACAGAAACAGTAC
CTGCTTGATATCCTTTTACCCCTGATAATCCACCTAGTAGGAATTTATTTCCACTATCTA
GATTTTTATCAGCAAATTGCCCACTGGCGGCAAATGTAATACTGAAGGATTTAGGTAAAA
ACTGCTCGTGAGATAATGAATAATTAAATGTCGTAAATGTACGTTTAGGCTGGTAATTCT
CTGATAAATAGTGTTTTTTCTCATTGGTCGAATGACTTTCTTTCCCAAAAATAGTATTGA
AAGAAAAATAGGTAACACCTTCTTTTATACTATTCCAAGAACCACTCACTCCTATGCTAG
TCGTATTTACTTTCCGTTTTTGTTGTAAATCAACAGATTTTTGTTCATCTGACAATTTCT
GATGATTAAATGCTAATTTACTATCTAATCTTAAACTTGCAGTTCTAATAGTAGGGTGAG
TAATATAACCACCTAAATTATAAGTACTCCCTTGAGCATTAAGATCTTTAAAATTCGCAC
CTAATTTATATTTTAAATAGTTTGAATTCACGCCGACTCTTGTGCCATATCCATCAATAA
TAAAAGAATAGTCCGCTCTTAAGTTATATAAATCGAAGGTGTTAGAAGCAAGCACATCAA
AATGTAATTCATCACCAAGCCCAACTAAGTTATAAATTTTATTTCCCAATGTTGTTCTAT
ATTTTCCAGTATTATCATTTCCTTGATTATCAATGGAAATATATCCCCCCCAACGTTTAT
TATCTTTAAGATTAACAGTAAGATCTGTTTTACCCGTATTTTGTCCTGCTTTCAAAGATA
ACGCTGAGGTAATTCCTTTAATGTCATTAAGTAATAGAGCTAACTTTTCTAGTTCATTTT
TAACCAAATACGAATGGCTTTTCACAGTAGTATTCACCATCCGCATAACCAAGTCTTCTT
TTAAACGGCTTCCATTTCTAACAACTACCTGATCAAGCGATCCCTTTATCACGAAAATTT
GCAATTCACCATTATTAATTTCTTGTGGTGGAATAAAGGCTTTAGCAACAAGATAATTGT
TGTCACGATAGTAGTTAGTAATTTGTTGCGATAACCGATTTAAGTCATCTAAGGTGATTT
CTTGATGAAGATAAGGAGAGGTAATAGATGTCAGATTATCTTGAATTTCGTTTCCGTCCA
ACTCCAGTAATTTGATTGAATCTAAACGGAATTTAAGACTTTCTTTGTTGGCGGGAAGAT
TCTCTTCCTGTGTTGGTGTTTTGAACAGTTCTCCAGATGGTTTTACTTTTGCTACTTGTA
TCTGGCGTGTCTGTTCCAACTGTTTGTTCAATGTTCCTGAATCTGGTATTGGATTTGCAT
AAGTAAAGCCAGATACACATGAAAGAATGATTCCAGTAATTACATTTTTTCTATGAAAAT
GTTTCATTTTGATAGGTCTCCTTTATTAATAATGTATTAGAACGCTTTTTCTATTTATTT
TTAACTAAATGATAAGAATTATCAATATCATTATTGATAATTTACATTATCTTTTGTAGG
ATATTTATTAGTCAGACTAAAGGAGCAACTAAAATGAGACTATCAAAAATTTATACAGCA
CTCTTTCTCTCTTTGCCTACCGTATCCCTTGCAGATAGCAATGTTTCAGCTGAGCTCGCT
GAAATCTCTGTGATTGCAAGTAGGGATGCATTTCATTGGGTAAATCACACAAGTGAGAAA
GCAACCCTAAATAAAAACCAATTATTAACTCAACAACCCATAAGTACAGCGGATGCGATT
AAAAGGATTACAAACGTGGATATTGCTGGCGGATCAAGGGGAATTGCACAAAAGCCGATT
ATTCGGGGCTTAAGTGGTAATCGTGTTGTTCAAGTGATTGATGGCGTTCGCCAGAATTTT
GACTTATCTCACCGTGGTTCATATTTTTTACCTATGGCACTAACCCAAGAAATAGAGGTG
ATTAAAGGCCCTACAAGTACTTTATGGGGAAGTGGTGCATTAGGAGGAATTGTTGCGATC
AGAACACCAAATGCACTTGATTTATTGAAAGATAATCAGCAAATTGGAGCAAAAATTCAT
CAAGGATACCAATCTGCCAATTCTCTCTCTGAAACAGATGTCAGTGTCTTTGCCGCAAAT
GAGAAGTTTGATGGATTAGTGAGTGGCTTTTATAACCACGCTGATGATTTGCGTTTAGCG
GACAGCAAAAAATTAGTAGACAGTCGCTATACTCAAAAAGGCGGACTTTTTAAATTTGGT
TGGCAAATTAATGATGAAAATCGCCTTGAGCTTTCTCATCGTTTAAGTCATTTTGAACAA
ATTGCCCCAACCAACAATGAAGTTGCTGAAGAATTTACCAACCAAGATGTGAGAAACCTT
ATTAGAAACTGGCATAGAAATAATCCAACAGCTTCTTTTGCTGAAATGACTCGTTTCTAT
AAAGGGCTCACATCAGTACTAGGAAGTGTAAGTTATCGAGCTAAACAAAAAATCACAGAC
CAAAGTAGTGCCTTACACTATTACTTTAACCCTAAAGACAATGATTATATCAATAGTCAA
TTGACGCTATACCGTAACAGTACAAAAGAAAAAGAGCAGCGTATTGCAAGCGGTTTGCAA
GATCAAACTAAACTCAGCACTATGGGTTTAAGCATACGAAATTCGACGGATCTAAATTGG
TTAGCCCTAAACTATGGTGTAGATTTTATTTCAGACCGAGTAGTAACACAGCGTGAGAAA
AATGCCACTACCCCATTCCGCCCTAATAATTATGACGCTAAATCTAAAAACAGTGCATTT
TATCTTTTAACACATATTCCATTATGGAATGAACGCATTATTGTCTCGCCAAGTGTTCGC
TACGATCACTTTAAAACACAAAGTGACGAAGCCAAATATAGTGCAAGCCGTTGGTCTCCA
TCCATCGCTGCAACTTGGAAAGCAACAAATTGGCTAGATCTTAGTACTCGTTATAATGAA
GCATTCCGTACACCATCAATGCAAGAACGTTTTGTTAGCGGCTCTCACTTTGGTACAAAT
TTAATGGGACGCTCATTCAATAATACCTTTGTAAGTAATCCAAACTTGCGCCCAGAAACC
GCGAAAAATAAAGAAATTGCGGCGAAAGTTCATTTTGATAATCTCTTTGTACATCAAGAT
AAATTCATATTCAATGCGACTTATTTCCAAAATGATGTAAAAGATTTTATTCATCTTGAT
ATTTTCCGAGCTTCACAAAGAGATATGATTCCATCTCTCTCGCAGTATCGAAATGTAGAA
AATGCTCGCTTAACAGGGTATGAACTAGAATTAGCTTATCAGCAAGAACGTTTAGCATTG
GGATTGAATTATGCTCAAACAAAAGGTAAAAACCGCCAAACACAGGAAGCCTTATCCAAT
ATTCCAGCGAATAAATTAGGCTTTACTATTGATTATGCACTAGTACCTCAAACATTTATG
ATTGGAGCTAATATCACTCACTATGCAAGTCAGAAACGTGTACCTAAAACACATGCAATG
ACTTATCCAAGTTATACTCTCACAGATTTAAAAGCAAGTTACACACCTTCTGGCGAATGG
CGTAATTTACGTTTAGATATGATGATCGAGAATGTCTTTGACAAAAAGTTCCAACCTGCA
TTTAGCTTAATGGAAGGGGCTGGGCGCAATATTAAATTGAACGCGTCTTATCAGTTCTGA
TTTTTAACAAATATTATCTTAAAAAATCCACGCAAATGCGTGGATTTTTTTATATACTGC
TTCCATCAATTCCTATCAAATTTTTGCTTATGTTACCTCTACTTTATGCCTTAAAAACGG
AGAATGTGATTTCTGAATTAAACTATCAATTTGCAAAAATGATCGATCAGAAACAGCAGG
CTTATAACTATACGGTTCAACAACAGAATGTAGCAATCTTTCTAAGTGCATTAGTTTCTT
TTAATGTTATGCAAGGACATAGTTGTGTTCGTTTAAATTCTGATTTAACAACCCACTTTT
TTGACTTGCAAAAAAAGCATTTCAGCCGTGATTTTCATACGGAGATTTTGCAAAAAATTG
AGGGGATTTCACCGCTAGAGTGGCAGTCGTTGCTACATAACCATATTGCTTTTAGCCAAG
ATCCTACACAGGTTGCACCTTTATTATTTCAACAGGATCGCCTATATTTTTATCGTTATT
GGCAGGCAGAGTATCGTGTAGCACGTTATTTACAACAAGCGGTAAGTTCGGATTTAAAAA
AAGCAGATATCGATCTTCATCGTCAAATTTTACAACGCTTTTTCCCAAAACAAGCTGATA
CGGATTGGCAAAAAATTGCGGTTGCAACAGCATTAACTAAACGATTCTGTCTGATTTCAG
GCGGGCCTGGCACAGGCAAAACCCGAACAGTTGCCATTTTACTTGCAGCATTACAGCTTA
AACAGTTAAAACAGAACCAACCGCTTTTTAAGATTGCCCTTGCTGCTCCGACAGGAAAAG
CTGCCGCTCGTTTAAAAGAAGCTATTTCAAATAATCTCGCTAGCCTTGATATTCCTGACA
GTTTGAAAGCAGAAGTACCAACCAGAGCCTCAACAATCCATTCGTTAATCGGCATTAATC
CCCATAGTGATCTACCTCGTCATCACGCTCAAAATCCACTGCATTTAGATCTGTTAGTCG
TGGACGAAGCGTCAATGATCGATCTCTTCATACTGGAAAAACTGTTGAATGCCTTAAAAC
CAGATACCCGTTTGATTATGCTTGGGGATAAAGATCAACTTGCTTCTGTAGAAGCTGGAA
ATTTAATGGGGGAATTGGGTAGTTTGATCAGATTTGGTTATAGCAATGGGCATAGTGACT
ATCTAACTGAGGTAACAGAACATCAAATTTATCCTACAGTGGAAAATGTCCCCGCAATTT
GTAATTCATTATGTCATCTTCGTCGAAGTTTTCGTTTTGACGAAAATTCAGGGATTGGGC
AGTTAGCTAAACAAGTGAACACCCAACAAGCGGTGAAATCGTGGCAGATTTTAACGAATA
GAGCTTATAATGATTTAACATTAGCGTGTTACCCTAAAGTCACGGATTTTCCTGAAAAAT
CACAATGGATACAACGCTGTGTAAATAGCGTGGTAGAAAAAGCGGTGGAGTTATATTCCG
ATTACTTGAACAAAGTGAAAGCTCGAGTACTTTCCCCAGAAGCCGTGTCTATCGGTGAGA
TATTTAAAGCATTCCAACAAGTACGCTTTTTGTCAGCCTTACGCGTCGGTGAATTAGGCG
TAGAACGATTAAATCAAACCATTGCAGAAGCCTTATTACAAGCACGTTTATTACATTTTA
AACATAGCCGAGACAGCTACATTGGCAAGCCAATTTTGATTACCGAAAATGCCCCTCAAC
TTCATATCTTTAGTGGTGATATTGGCTTAATTCTTCCAGATGAAGCAGGAAGATTGAGAG
TATATTTTGAAACAGAACAAAATGGAAAACATTTAGACATTTCCCTTAGTCGTTTGCCAA
GTTATGAACCCGCCTATGTAATGACCGTGCATAAATCACAAGGTTCTGAATTTGATCATA
CTTTATTGGTAATGCCACTTTCTCATTCGCCAGTATTAACAAAAGAACTGATTTATACGG
CGATTACCCGTGCTAAAAAACAGTTTACCTTGTTTAGTGAAGAAAAAATTTGGAAACAAG
CAGTAAAAGCAGAAATTCAACGACAAAGTGGATTAAAAGAACAAATATTGGCAGATATTT
TAATGAAATGATTTGGAATAAGTGGACTATAATCCACAGAAATACTTTAGAAGATGTTAA
TGGCAAATTGCAGAAAATTCTGTTTCACATTAGAATAGGGTACATATTCTTATTGATCAA
TGAGGAAAAACATGGAAACTATAGAAAAAATCCAAAAACAAATCAGCGAGAATCCTATTC
TTCTTTATATGAAAGGCTCTCCTAAATTCCCATCCTGTGGCTTTTCTGCTCGTGCTTCAG
AAGCTATTGTAAATTGCCAAGTTCCATTTGGGTATGTTGATGTTTTATCGAATCCAGATA
TTCGAGCTGAATTACCAAAATACGCAAATTGGCCAACATTTCCTCAATTATGGGTAGATG
GAGAATTAATTGGTGGTTGTGATATTGTTCTCGAAATGTTCCAAAAAGGTGAATTGCAGA
CCTTGTTGAAAGATACTGCAAAAAAATATTCTCTATAGCGTCTAACAATCACATTATTTT
GCAGAGCTTGTTGTATAAAACAGCTCTGCCCTCAATTAACTTCTTGATTTTCTTTCAATT
ACTGATCATAGTATCGCTCTATAATACTTATTTCAAATAATACTTAATTTTGGCATCATG
ATTAAACGTCTCATTTAATTAGAGATTATTCCTTTCTATACTTTTTAATTATTTGTTAAA
AAATTAGAGCTATATCACAATATTCCTCCCAAAATTTAGGTAGAATGCTGATGATTTCAT
TTATTCAATTGTATAAAGGACACAACTATGGATGACAAATCTCAATTACGCCAAGCAGCA
CTTGATTTCCACGAATTTCCTATCCCTGGTAAAATTGAAGTTACCCCGACCAAATCCCTC
GCAACGCAACGTGATCTTGCATTAGCTTATTCGCCAGGGGTTGCTGAGCCGTGTTTAGAA
ATTGAAAAAGACCCAGCGGCTGCCTATCGTTATACTTCAAAAGGTAACTTAGTTGCCGTG
ATTTCAAACGGAACTGCCGTGTTAGGTTTAGGCAATATCGGTGCATTAGCAGGTAAGCCT
GTGATGGAAGGGAAGGGCGTTCTGTTTAAGAAATTTGCAGGAATTGATGTATTTGACATC
GAAATTAATGAGAAAGATCCTGAAAAATTAGTTGAAATTATCGCTTCTCTTGAACCTACC
TTTGGTGGTATCAATCTTGAAGATATTAAAGCACCAGAATGTTTTTATATCGAACAAAAA
TTGCGTGAACGATTGAACATTCCTGTATTCCACGATGATCAGCACGGTACGGCAATTATC
AGTGCTGCTGCGGTGATTAATGCGTTGCGTATTGTGGATAAAAAAATTGAAGAGGTGCGT
TTAGTTGCATCAGGTGCAGGGGCGGCTTCTATTGCTTGCTTGAACTTGCTTATATCCTTA
GGTATGAAGCGTGAAAATATCGTTGTCTGCGACTCAAAAGGGGTGATCTATAAAGATCGT
GACGATCGTATGGACGACACCAAGAAACATTATGCGATTGATGATAATGGCTGGCGGACA
TTAGGTGATGCGATGCCAAATGCAGATATTTTCTTAGGCTGTTCTGCGGCGGGTGCTTTA
ACGCAGGATATGGTTAGAACAATGGCGGCTCACCCGATTATCTTAGCATTAGCTAACCCA
AATCCAGAAATTACACCGCCAGAAGCGAAAGCTGCTCGTCCAGATGCGATTGTCTGTACA
GGACGCTCAGACTATCCAAACCAAGTGAATAATGTACTTTGCTTCCCATTCATTTTCCGT
GGTGCATTAGATGTAGGCGCAACAACAATCAATGAGGAAATGAAGCGTGCGGCGGTTTAT
GCGATTGCAGATTTAGCTCTTGCAGAGCAAAATGAGGTGGTCACTTCTGCCTATGGTGGC
GAGGGGACAACCTTTGGTGCGGATTATATTATCCCACGTCCATTTGACCCTCGTTTAATT
GTACGCATTGCCCCAGCAGTTGCAAAAGCAGCGATGGAATCAGGTGTTGCTACTCGCCCG
ATTACGGATTGGGAAGCCTACCACGAGAAATTAACTCAGTTTGTCTATAAAACCAACCTC
TTTATGAAGCCGATTTTCAGCCAAGCAAAAGCAGAGAAAAAACGTATCGTGCTTGCAGAA
GGGGAAGAGGACAAAGTATTACACGCGACACAAGAAGTGGTTTCTATGGGCTTGGCATAT
CCAGTCTTAATTGGACGTACGGAAATTATTAAAGCCAAAATCAAAAAATTGGGGCTACAT
ATCGTTGCAGGGCAAGATTTTGATGTTATTGATAATGAACATAACAGCCAACACGATGAG
TTATGGAAACGTTATTACAGCATAATGAAACGCAAAGGGATTACCGAAGCGATAGCTAAA
CGTGTTGTAACCTCAAATACAACAGTCATTGCTTCATTGCTCGTTGAAATGGGTTATGCT
GATGGATTAGTGTGTGGTTTATTTGGTACATATAGTCGCCATTTAGAAGCTATCCGTGAC
ATCATTGGCGTAAAAGAAAGTGTGAAAGTACCCGCTGCACTAAACAGTTTAGTTTTACCA
ACAGGAAACGTTTTTATTACTGATACCTATGTTAATGCTGATCCAACGGCGGAAGAACTC
GCTGAAATTACCTTAATGGCAGCAAGAGAAATTCGTCGTTTTGGTATTGAACCTGCGGTG
GCATTGCTTTCACACTCTAATTTTGGTTCATCAAATCAACTAGGTGCACCAAAAATGCGT
AAAGTGTTAGAAATTGTGAGAGAGCGAGATCCTGCCTTGATGATTGATGGTGAAATGCAC
GGCGATTTAGCCTTATCGGAAAAATTACGCCGTGATTATATGCCAGATAGTCCATTAAAA
GGTTCAGCAAATTTACTTGTAATGCCAAATATGGAAGCAGCTCGTATCAGCTATAACCTA
TTAAGAGCAACGACAACAGCAATTACTGTAGGACCTATTTTATTAGGTATGAATAAGTCT
GCACATATTCTTAACCCTGTATCCTCTGTTCGCCGTATCATCAATATGGTGGCGTTCGCG
GCAGTGAAAGCCTAGTAAAAATGAAATGAGCGTGATTTTTCACGCTCATTTGCTTCTTAT
TCCTCAAGTGTTTTTCTAAAATTGTTTTTGATGATTACGGCTGCCTTGTTTTTATAATCG
CTTTGGATTCTTTATCCATGATAACTTCAATTTTATGATCTACAACCACATTCATATTAA
TCGTAATACCTTCAGGTGGTGTTTCAAGTTGTACTTTGGGAGTACAAGCGGTCAAATTTA
AGCAAAAAATTGTAAAAAGTGAGTATATAGCTTTCATTCTTAGAAGGGATTTGATTTATT
AGGTTTATCTTATTTAATCATCTTTTTTCTTTAACAATGAAATAATCTCTTTCAAAGCAA
TGATTTCTTCATTTTTCTGAGCCAACATCTCGTCTTTATGGGTAATAGTGAGTTTTAGTT
TTTCGATTTCGGCGGTGAGGTTTTCATCGTAGGCGGGGTATCCCCGCCTAAAATCTAAGC
TATTGCAGAAATGCCTTTATGTTGTACTAAAGAAAGCAGTTTCAGTGCGGCACCACTTGG
TTTTTTGACACCTCGTTCCCATTCGGAAACTAGGTTGCTACTTACATTTAAGTAGTGAGC
AAAGACAGATTGAGAAAAATTTTCTTTCTCTCGGATTTCTCGAATCTCATTGGGAGTGAG
CGTTTTAACTGGCGTTAAACAACGTTTGTCAAAACTCTGCATTGTTGTTTTATCAACCAA
ACCAATGTCGTGTAAATCACTCATCAATTCGTGGATCGCTGCATTTGCCGGACTGTTGTA
TTGTCTCATTAGATACCTCTATAAATGCTTTGCCATCAAGGGCTTGTTGAATTTGTTCAG
GGCTAAATGCCAAAATGGTTTTGGCTGCTGCTTTAAAGTTTTCTTCTTCATCAGCAGTAA
TATTAGTCCGATCATTCTTATCAAATCCATAAACAAATAGGCTAAATTCTGCAAATTTGT
ACACAATGATAGAACGATAACCTTTAGATTTGCCTCTGCCCTGTTTGGGTAAACGCTGTT
TGATAACACCTGAACCTAAATCGGCATCAATCAGACCATTTTCAATGTCGTTAATGGCAT
TTCTTAACGTGTCGTCTGAAATACGTTCTTTACGGGCAAATTTATCAAAATGTTTAGATT
TAAAAATTCGCATTAAATTTATACCACTATCATCTTTAGCGTGATAGTAAAAAAATGAAC
AGAAAAAGTCAATAAATCTATCTTATGAAAAAATATCTCCCCCTTACCCTTTTTATCCCC
CTAGTAGCAAACGCTACTCCCGAATTGGAAATCAAATCCGCCGAGCCTACATTACCAAAA
CAAGCGGTTATTTTTTCAGAAAAATCCGCAAATAGTGAGGAAGTCACTTTAACTAAAGAG
CTTATTAGTAAGCCTGAACTGACTCGTCAAATGTTAAATCGGGCGATTGATAGCCGACAA
TTTCATTTATTGCCTGAATTGGTGCGGATTTATCAACAAACGCCTAATCCCGATTTGGTG
CTGATCGATTATGCCAACGGCATTATTTTGGCAAGTCAGGGGGATTATAAAACGGCAATT
GATCTCTATCGTGGCATTATTGCGAAGCACCCTAATTTTCAGCCTGTGCGTTTTCGTTTG
GCACAAATGTTGTTTGAAGATCGGCAAAATGAAGCCGCACTTGCACAATTTCGTAAGCTA
CAAGCGGACGGATTACCGCCACAGATTGCAAATGGGGTGGAACAATATATTGCTGCCATT
CAAAAACGTTCGGATTGGTCTTTCGACTTTGGCATTAATTATTTGCACGAAAGCAATGTC
AATAATGCTTCAAGCTCGCCTTATGTTCGAGTGGGGAATGTACCATTTAAGAAAACGGAA
GAGTCGTTACCGCAATCGGCAAACGGGCTAAGTTATCATCTCAATTTAGCTAAAAATTGG
AATATCAGTGGCTCCCATTATCTGCATTTTGAGAACCAATTTAGCGGGAAATCCTATTGG
AATAACCATCAATTTGACGATCAGCAAAACCGCTCAAGCCTTGGCTACCAACATCAGCGA
GTGAACTCAAATTTAGTGGATCTTTATTCGTATAAACGAAATCGAGTTTATTTGAGTTTT
GAGAAAAGTTTCTAGTAAATAAGTGGCTTAGATAATTCTGAGCCCTTAGCATGTACTGAG
TGCGGTTATTGTTTATCTAATTGTTTATAGATTGAGTGCTCAATATTCTGCTCAAACTGA
GAACCGTAGTTAATCAATTTCCACAGGTCGAACATATTCTCTTTATGGTTATAATTCAAA
TTGACTTTCGCTTGTTTATGCTCAGTCAATCTAGAATGGATTTTAGCTGATAAATCCATA
TCGCCTTTACTGTCTAAATTCACCGTTGCGGTGAAATCGTCAATCTCACTTTTATTGACC
ATATAAGCCAAAATCTGTTCCGTATAGCCCCCTTGTTTAATCGCTTCAAGCAATTCAGGG
GTAAATTTTAGGTAAGATCTATCCGCTTGTGTCAATGTTCCATTGCAGATGTAGCAAGGT
TTACCCGACAGCCAAAACGGAAAGATACCGTTGAATTTGCCAGTTAAATCCAGTTGGTGA
TACTGTGCCAATTCTAAAATGCGTTCAAAACGAATATCAAACAGCTTTAAATAAGCGATT
TTCGTTTGTGGCAGGGCAAAGTGTTCGATATTTAAACGTCCATCAAGCAAATTTAAACTT
AACTCTCGTAAAAACAGAGGCTTACGTTTAGTGTAAGGTAAGTGTCCTTGAATTTTTACT
TTGACATTGGTTATCGGAATACCCATATTCACTTCATCAATATTCACATCAAGGGCTTTT
TTCACACCAATATCTACTTCGCCCTGTTTGTATTGATAAGGGAGTGAGAAATCAATGCCC
TTGATCTCACCGTTTGGTAGAGAAACCGCACCGTTGCGAATAGCAAAATGCCCGCCAGCC
ATCAACCCACGAGCTGCATTCGCACTAAATGACGTTTCACCTTTGATGGTACCGTTTGTG
ATGACCCATTGGTTTCTAAAAGGAAAAAGGCTTTGGAATACATTTGCAGGTTGCTCTGAC
CAATATAGCTTACCGATTAAATCACTGGCATTATTGGTTAATTTTCGGCGAGCAAAGAGT
TTAATCGGTCCTAATTGATTGGCGGTAACATCCCCCCTAAAGTTAAGATTTTCCACTTCG
CCGTAAAAATTTAAGTGTGCCGTTGGCTTTTCTAAAGTGCCACCATAGGCAAAATTAATC
TGCGGAGAAAAGAGTTTTATTCCCCCAGTGAGATGAAATTTATCGTAATCAAAGTTAATC
GGCTCATTCAAAACCATCTCTGTTTTGGGAATGGATACCCCATTTTTACCAATCTGTTCC
AGACTACCTTTAAATTCAGATAGTTGCACCAAATCTTTATGCCACAAACCACGCCCTGAT
ATTGCAAGCGGTCGGTTTAAGGCTTTTATTTGCGAACTGCCCCAAAAACGCCAATTCCAT
TGATCTTTCAGCGCTTTTTTATCGGTTGGATCTTGGAAAAAGTGTAATGCTCCCGCTTTG
AAATTGTTGGCATAACCGTCCAACCGCATTTCAATATTTTTAAAGTCAGGGCTTTCTCCA
CGGAAAATCGCTTGCAATCGACCATGAATGCCCTGCTTATCTACCCGTACGCCAGCAAGG
GGAAAACGCAAATCGTTGATGGTAAGAAAGCGTTCAGTCCCAGTTAGACGTAACAAAGCA
CCTGGCAAAAAGCGTAAGGTGAGATCATCAAATTTTCCCCTTACATCTAAAGGAATAGTG
CTATATAAAATATGCTCACCTTGTTTGATATTACCTGTAATTTGTAGTGGCAAAATCAAA
CTGTCTTGCTGAATTTCCCCTTGTGGACTACTGATCACAACATTGCCTTTCCCTTTGGCA
TTTTGAGTAAGTAAGCTGATACGCACCGCCGTTTTTATCGGATAAAGCTCATCTAAGGAA
AAACGGTTAGGACTAATCGTAGTTGTCAGATATGCATTGAGCGGAAAATCATTTGAGAGT
TGCCAATCAATTTTCCCTTTTTCAATCGTCAGGCTTTGCGTATCAAAATGAAACGGCAAG
TTGAACTGATTTTCAGGTGTTATGGCGGAATTTAACTGCCAATTTCCGTGAAGTTGCTGA
TCTTGTTTATGCCAGCTGAGCGTTGAATGACCTTGTTGCAAACTTGGTTCAGCGATCAAG
GTTTTAGGCAAATTCCATTGATAATTTAAACTCAGTTGTTGGGGCAACGCTAAAAAATGT
TCATCTAGCTGTGCAGAAAGTGTTGCAAGATGTTGCTCATCCTTATTCGGCTGATAGCTA
AGTTGTGCACTGAGTTGCTGATTTGCAAAATTCGCATCTAATGTGACCGCTTGTTGCTTA
ATGTAAGCGGTCAGTTTTTGCTGAAAAAATGCAAATTTAATTTCACTTGGTGATTGCAGT
AATCCCTTCAAACGTTCATGCATTTCGTTGGGAAGATTTTTCCACGCTAAAGATTGGATT
TCTATGTTACCTTCTGGCAGTAACGCAAGGATAGTTTTAATGGTTTCTGTGGGATCGGTT
TGGCTTTTTTCCGATTTAGGAAAAAGCGTTAAGCAGGCATAATCAATGGTTGCTTGATTA
AGACGAATACTCCGTTCATCAATCCATTGCACCGCAAGGCGATCTGCCGAAACAATCGGA
CAATTTTGATAGTAAAGGGTAAATTGTGGCAAGATGGCTTTTTCTAAATGTGGCTCAATG
CCGTCGGGTGTTTCTATTTTCCAGCCCGTTGGCAATGACAAATTAATCGCAGAAGCTAAT
TGAGAGCCTGAAAGCAATGATGCACCACCAGCCATTAAAATGGCAAGTACTGCACCGATA
ATCAATAGGCTTCTGCGTAACATTTAGAGAATATTTGTCAAAGGATAAAGCATTGCAAGG
AAGGTAGCGACCGTCCAAGCGGTTGGATTTTTGATGTTTTTTCCCTGTTTGCCGAGTAGT
AACCAAGCTAACATTATCAAAATCACAAACTGAACCCCAAAGAAGATAAAGTAAGGATAA
ATCACCATCTCAGGCATAATAGCAAGTTGTTGATATAACACGAAAATCACCCAAACATAG
TTGATGATTAATACCACAAGTGCCAGCAATACCAACAGTTTTAAAAAGCCTTCCAAACGG
CTTTTCGCTAGCATTAAATACCAGCCACTTAATAAAATACCGAGTAAAATCTGGGCAAAA
TTATTGGCTCTAATCCAGTTAAACAGCGACGGTACTTCATACCAATAAATCAGCAAATAT
TGCACCATACCAATGGCGGTGATGCCTAAGCCACAATAAATCACCGTGCGATAAATATCT
TCATCTTTGGGTAATTTCCAATAGATAAACGGCAGAATAACAGAAGCAAATCCAGCGACT
AAAGCAGGGGAATGTTTCGGGGTAAAGGCAAGGGAATAGAGAAAATTTCCTACCGCAAAG
ACTAAAAGCCACGGCAAAATAGCCGTTAAACGCCCTTTTTGCCCTGGGCAAATTTGCCCT
TTCCACAGCACCACGAAGCTAATCAAGCAAACAGTAAAAAAGGTGAGCAGATAAGGCGAA
ACAAAGATTGCATTTTGCGGTGCAAAATAGTGATTGAGCGACATCTCAATCAATAACATC
GTCACCAACGGCAAAATAGCGTGCGTGGCGATTTCTAATTTAGAAGGAGTATCGTGATCG
TGAGCCATAGTTTCAATTCAAAAATGATTTTAGGGCGAGATTATGCCATAATATCGCCAC
TTTTTTCTATTTTTAAGAGGATTTTACGATGCGAATTTTACATACAATGTTGCGAGTAGG
AAACCTAGAACGTTCTATCAAATTTTACACAGAAGTGCTTGGTATGCGTTTATTACGCAC
CAGCGAAAATGAGCAATATAAATATACCCTTGCATTTTTAGGTTATGCAGATGAAAGTGA
AAGTGCCGTGCTTGAGCTGACTTATAACTGGGGAGTTGAGAGCTATGAGTTAGGTACTGC
TTATGGTCATATTGCGATTGGGGTGGATGATATTTACGCAACCGTTGAAGCGGTTCGTCA
AGCAGGTGGAAAGGTCACTCGTGAGGCTGGTCCTGTGTTAGGTGGCAAAACTGTGATTGC
GTTCGTAGAAGATCCTGATGGTTACAAAATCGAATTTATCGCTAACAAAGATGCACAAAA
GGCGTTAGGTTAATGGCTGAAACAGAAGCAACCAATTACAATCTATTGAAAAATCGCTTT
CGTGGCTATCTTCCTGTTGTGGTTGATGTCGAAACGGGGGGATTAAATGCTCAAACGGAC
GCATTGTTAGAAATTGCGGCAATTACGCTAAAAATGGACGACGACGGCTATTTGCATTTA
GATGAAAAATTTCATCGCCACGTTAAACCTTTTGAAAATGCCAATATCAATCCAGAGGCA
TTAAAAGTAAATGGAATTGATGTAGATAACGCCGAGCGTGGTGCTGTGCCAGAAGATATT
GCCATTACCGAGATGTTTAAAATGGTACGCAAAGCGGTAAAAGACAACGGCTGCCAACGT
GCTGTGATTGTGGCACATAATGCGACTTTTGATCAGGCATTTTTACAAGCGGCGGTAAAA
CGCATTAATACCAAACGAGATCCGTTCCACCCTTTTGCAATGTTTGATACTGCAACCTTG
GCTGGTTTTATGTATGGACAAACGGTCTTAGTCAAAGCCTGCCAAATGGCACAAATTCCT
TTTGACGGCAAACAAGCCCATTCTGCCTTGTACGATACGGAACGCACTGCAGAGCTGTTT
TGTGCAATGGTGAATAAGTTGAAGGATTTGGGTGGGTTTCCTGATTTAAAGGCTAGAATG
TAGTAAAAGGTGAGAAATTAGAGGCGCAGCTTAATTTCTCACTGCTATTATACTTAAATA
TACTATTTGCGATATTTCCCAGCCATTGCCTGATAAATGGCATTCTCATTTTTGAGCAGG
GTGTATTTATTTTCAAGCAATGAAAGTTCTGAGCTACGTTCGGTGTTCATTGCACTTAGC
CATTCACGCAATTCAGAGATACCTTGATCGTAGCGGTTTTTATAATATCCGCTGATTTTT
CTATCGTACTCATATTTTTTCTGTAAATTCGCATAGCCACTTTTTGACAGTTGGTAAGTG
GAATAGTAGGTGTCGATTTCATTTAATGCGGTTGTTACTGTCTGTTCATAGTTCAATTTA
GCCAGCTTATAACCCTCTTCTGAAATCTTAATGTTATTTTGTACTCTGTTCCAATCTAAG
AACGGCAAATCAAAAGACACCACGCCACCAGCGACAGGGTTATCTGACGTATTGTTAAAC
TTCGTTGAACTTCCTGTTAGGCTTCCCCCTAACGTGACCGTTGGGAACCAGCTATTTTCA
GTTGCAGTAAGGTTTTTAAATGCCCCTTGTAAACGTTTTAGGCTTGCCAGTACATCTGGA
CGATTAGCAATGGTTGAAACAGGAACATTCACATCAACATCTTGTAATTTGACCTTAAGA
ATACTCGGATAATTGACTACAAGCGGTTCGTTCGGTTTTAAATTTAGCAAATTACGCAAA
ACTTGCTCACTGGATTTTTGAGCCGATTGTAAGTTGATTAAGGTATTTTGTGCAGAAAGC
ACCGCTTGCATTGATTGATCTACGCTAAGCTGGTCGATTAATCCCTGTTTGAATTTATTG
CTTAAAATGCGGTTGATCTGCTCATAGCTTTTTATGCTTTGTTGAGTAATGCGGATTGCG
TCTTGATAATAGGCAAGATTGTAATAGCTACTCACAACGGCATTAATTAAAGATAATCTC
GCCGCTTGTAAATCTTTTTGGGTAGCTTTGTGTTCCCATTCTGCCGCACTTGCGGTATCT
CTTAAACGCCCCCATAAATCAAGGGTATAACTTAGGTTTAAGCTAATTTGATGTCCAATA
CTTGATGTGCCAGTCGAGTTTAGGTTACTGCTAGAACCAACACCTTTTGAAGCAGAAGAT
TTTTCCGAAGCAGTGAAAGTTGGGACTAAATTTGCCCCCACTAAGTTTGCATTATATAAG
GCTTTATTCACGGAAATTGCCGTTTTTGCCAAATTGATATTATTGGCAAGTGCCGTTTCA
ACTAAGCGGTTAAGCTGGGTATCATTATAGCCAAGCCACCATTGCTCATTGATTTGATAT
TGTTTCGTAATGTCTTGATATTGTTGATAATCTTGCTGTGCTTTTTGTAGAGAGCCATCG
TTGCTCATATTGGTACAAGCTGAAAGTACCAGTGCAGAAAGTAATGTAAAAGTAAGTTTT
GACACTTTCATTAGAAATTCCTTGATTAAAAAATGATGGGGCGTATTTTAAAGAAAACGC
CCCATTTCGACTAGCTCTAAACTGAACGATCATTCATTTTTTGCAAAAATTTACATAATG
TATTGACTTGTTGATCAATTTCTATCGTTATATAATTTTAAATATAATGATTTTGTCTTA
ATCACAGAATCTAGATTATGAAAAAATTTCTTTCTGCATTCGCTTTATTGGCGTTTGTGA
CAAGTGGTGTGTCTGCCAATGAGCAGCCGATCAGTACCCATTTTGGCAATTTACCCAAAG
CTGAGCATGTACAAAAAAATTAAATGGAACAGCTTTTGCAATGGAACCCTGACATCATTT
TTACGCAATTTACTGATATTGAGTTTGCTCTTATTACTGGCTATTTTGTTTTCGCTTAAT
CTCGGAAAGTATCCGATTTCGCCAACAGCAGTGTGGCAAGCGGTCGTTTGTGCTTTCTCT
GTTGAATGCGAAACCAACCAAATTCAAACGGTGTTATGGCATATTCGAGTACCACGGATT
ATTGTTGCTTGCTTAGTCGGGGCTGCACTAGCTTGTGCAGGGGCAATCTATCAGGGGATG
TTTAAAAACCCGTTGGTTTCTCCCGATATTTTAGGTGTATCGGCAGGGGCTGGTTTGGGG
GCTTCGTTGGCGATTTTTTGCAATTTGCCGATGTGGTATGTGCAACTTTTTGCATTTGTC
GGCGGTATTAGTGCGGTATTGTTGGTAACTGTGATACTGGAAACAAAAAACCTAACGATT
AGCTATGCCAATCAGCCTTTGATCTCAGGGATCGATTTTCGTCTGGGAACAAATGACATC
TGCTGTGTGTTAGGGGCAAATGGGGCAGGGAAAGTACCTTTTTACGCACGTTATTGGGTA
CTCAAGCAAAATTGCACGGGGAAATTTTCTTTGCAAACCAACCGCTTGTTACCTATTCAC
CACAACAGTTAGCCCAACAAATTGCCTATGTGCCGCAAGCGCATCAAAGTTTATTTCCCT
TTACAGTTGAAGAGATGGCATTACTGATCACCACACATCACCCACAGCACGCCGATTACC
TTGCAGATAGCGTTGTGATTTTAGATAAGCAACATCAGCCAGCCTTTCAACAAGGGAAAA
AAGCCGCTATGCTCACTCTTCATCAACTAGCCAAAACCTATCGTATTGATATGACAAGTT
TGGCTCAACATTTACCTTTTAAGGAATAACATGAATTCATTCTACGACATTGATTTTGCT
CAACTTTATAAACAACATCTGATTGCATATCGTTATCATGATGTTACCGCTGAGAAATGG
GATAAGAAAGCGGTTAGATTTGCCGAAACTTTGTTGAAAAAGAGAACAGTTATACCCGTC
AATTTCTAGATAAAATGAAGATTGAACCGACAGATAGTGTATTGGATATTGGCTCAGAGC
CGGGAACGCTTGCTATTCCCCTAGCCCGTTTATGCAAACAAGTTTACGCCTTTTATATCT
ATCTGTTAAACCGTCTTTATCAGCGTGGTATTCAGGCAGAACTGACTTTTTTACAGGGAG
AAACAGGGGGCTTTCAAGGGGAAACATACCAAGATCTGCAAAATGCCGTAGAGTTTTCGC
TAGGGACATTAACCGAACTAGAACGACAAAAATTACAGGCCTTCTATCAGCAAAAACAGC
AATCTCAACAAAAAATCAGCCACGATCAAGCCCGTTGGGCGTTTATTTCGTGGCAGGTGT
AGAATATCGACAAATATAAGCGGTGTGATTTTGCAGAATTTTCTATATAACCTAATTGCG
ATGGTATAAAGAAAAAGTCTTCACCCTAGCTCAAATCCTGAGACATTCCTTTAAGAGAAT
ATATCAGGATTTCCAAAACAATATTGCCCTAATTACATGTTCAATACTTTCATTTTGCAT
ATTAAAAAACAGTGGCAATCTCACTAACCGCTCGCTCTCTTTAGTCGTCCATTTGTCTTC
TCCACAAAATCGGCCAAACTGCTGCCCTGCAGGGCTTGAATATAATGGCACATAATGGAA
GACCGTCAAAATTCCTTTTGATTTCATTGCATTAATAAAATCCGTTCGCACCTTGAGATT
TTGCCATTTTATATAAAACAGATGGGCATTTGCTTGGCACTCTTGGGGAATGTAGGGCAA
TTCCACAATCCCTTTCTCTGCCAAAGGCTGTAATGCGTCAAAATAACATTGCCAAATCAT
CTGCCGTTTTTGTTGGATTTGTTCTAACCCTTGTAACTGAGCATAAAGGTAAGCCGCTTG
TATTTCTGACATTAAAAAACTTGAGCCGAGATCTCGCCAACTATACTTATCTACTTCGCC
ACGAAAAAATTGCTGACGATCTGTGCCTTTTTCTCGAATAATTTCAGCACGAGCGGTCAG
TTCAGGCTGATTAATGACAATCGCCCCGCCTTCTCCCCCTGCGGTGATATTTTTCGTTTC
GTGGAAACTGTAACAGCCAATATGCCCAATCGTGCCAAGTGCTTTCCCTTTATAAAACGC
ATTAATCCCTTGAGCCGCATCTTCTACCACCCATAAGCGATATTTCTGTGCCAATGCCAT
AATGCTATCCATTTCACACGCCACACCCGCATAATGTACAGGGACAATTACCTTCGTTTT
GGGGGTAATCGCTTGTTCTATCAAGGCTTCATCGATATTCATCGTATCCGGTCGAACATC
TACAAACACGATTTTCGCCCCACGCAGTGCAAAGGCATTTGCCGTAGAAACAAAGGTATA
GCTTGGCATAATCACTTCATCACCCGATTGAATATCAAGTAAAATCGCTGCCATTTCTAG
CGCCGCTGTACAAGAAGGTGTCAGTAACACTTTATGGGCGTGAAACCGTTGTTCAAGCAA
TTGCTCACATAGACGGGTAAAGTGACCATCTCCAGATAGCTTATCTGAACAGATCGCTTG
CTGGATATAATTTAGCTCTGTACCTAATACAGGCGGTTGGTTAAAAGGAATGTTTTGCAT
CATCGATAAAACCAATAATAAGTGCCGCTGATTTTTCCGTTTAAGCGTTGATAAAGCCGA
ATTGCAGCTAAATTGCTCAGCTGGGTGGTAATCACCATTTTCGTCGCTTGCTGACGTTTC
GCCCAAGCGATCGCATTCATTAATAAGCGATAGCTAATCCCCTGCTTCCGCCATTTTTCT
GCGACCGCCAACAAGCCAATATGTGCCGTAGTCTCTTTTACTCGAAGGGTAATCATCCCT
TGTATTTCACCGCTTGTGGCTTCACTGAGTAAACAAATATCGTCAAATTCTCCCTTAACT
GCATTTTTAATCCATTGCCAATAAAATCGACGATTTTCTAACAATGAAAACCAAGGCGAA
CGAAAACGCGTTTGTGAAAACAAATGCGAAAAGGGTTCAAGTTGAACCAAATCCTGTTCC
GTTGCCACACGACAAGCGGTCAGTTCAGGTGAAAAATGTGCAAGATCATATTCAAAAACA
ATCTCACCTTCTACAAACTGAAAATCTTGCTGCTGCACCCAAGCTATTTCCGTTATTGCC
CAGCTTGGCAATTTTGTTTGAATGAGAGAGAAATCAGCGAGAACTAAATCCGAGTTGCTC
CCTTTACTAATAAGATCCAGATCAGCGATATTTCGACCAAAAAAATTAGAAAGCCAAAGG
TGCTTATACATTTTTCCTCTCTTATTCATTAATTATCTTTCACATATTTAAACTAGGCTG
ATTTTAGTCATGTTTTTTCATTATATTGAATAGGAGCAAACATATATCCGATATTTTTTA
TTGTACGTTATATATTGCTAAGTGACGATAAAATAATTTACACATTCAATCTAGCCAAAA
GTTTTGTAAATAGGTACAATCAAACGCTTGCATTTTATTAACATTTGCGAAGAAAAATTT
AACTTTGGAGAACGTTATGTCGTGGAACGAATCAGGCAATCAGCAAGATCCTTGGGGTAA
ACCAGGGCAAAAAAAGCCTGAACAAAAACAACCATCGGGTCAAGAAAAAGAGCCGAATAA
GCAATCAAATGAACAGCAACCACCTGATTTAGAGGAAGTTTTTAATAGCTTATTGAGAAA
AATGGGTGGCGGTAAAGGCAATGGTTCAAACCAAAATAACCGTCCAGCTGTTTCTGCAGG
AAAATTTTTACCTGTATTACTCGGCTTAGGCTTAGTTGTATGGGGAGCTTCAGGGTTTTA
TACCGTCCAAGAGGCAGAACGTGGCGTAGTTACTCGTTTCGGTAAATTACACGAAATTGT
TTTACCTGGTCTAAACTGGAAACCAACTTTTATTGATAATGTAACGCCAGTGAATATTGA
GCGTGTGTTAGAACTGAGAACTAACGGCTCTATGCTTACCCAAGATGAAAATATGGTGTT
GGTAGAAATGACCGTTCAATACCGTATTGAAGATCCAGCGAAATATCTCTTTAGCGTGAC
CAAACCTGATGATAGCTTGAAACAAGCGACTGATAGTGCATTGCGTTATGTGATCGGACA
TATGACAATGGACGATATTTTAACCACAGGGCGTGCGATTGTGCGTGAAAAAACGTGGAA
TGCCTTGCGTGATATTATCAAAAATTATGATATGGGATTATTGATCACTGACGTGAACTT
CCAATACGCACGTCCACCAGAAGAAGTAAAAGCGGCATTTGATGATGCAATCAAAGCTCA
AGAAGATGAGCAGCGTTTAATTCGTGAAGCCGAAGCCTACGCAAGAGGGCAAGAGCCAAT
TGCTCGTGGTCAAGCACAACGTATTTTAGAGCAAGCAAATGCCTACAAAGAGCAAGTTGT
GTTAAATGCTCGAGGTGAAGTACAACGCTTTACTCAATTATTGCCTGAATATAAAGCCGC
ACCAGAAGTCACTCGTGACCGCTTGTATATTCAAACAATGGAAAAAGTGATGAAAAATAC
ACCGAAGTTAATGGTAGATAGCTCAAACGGCAATAATCTAACGGTGTTACCTGTTGATAG
ATTGATGGCTAAATCAACGACAAATGAAGCGGTAAAAACACCATCATCACAACCTGTTAT
TCAACAACAGCCACAACTTGCTCAACCTGTCAGCCCGGCACAATTGCCAGCGGTGGAACA
GAGTGAGCCTGTGCGTAAAGGGAGATTTTAAGAATGCGTAAATTACTTTTACCTGTGCTA
TCCGTTGTTGCATTTATCCTTTTCCAATCGGTTGTCGTAGTACAAGAAGGTCAGCGAGGC
ATTATGTTGCGTTTCAACAAAGTGCATCGTGATGCCGATAATAAAGTGATTGTGTATGAA
CCAGGTTTACACTTTAAAGTGCCTGTTATCGATCAGCTAAAAACCTTAGATGCTCGTATT
CAAACCCTTGATGGACAAGAAGACCGCTTTGTCACCGTCGAGAAAAAAGACTTGCTGGTG
GACTCTTATGTGAAATGGAAAATCAGCGATTTTGGTCAATTCTATACTTCAACTGGTGGC
GATACACAAAAAGCTTCAACCTTATTACAACGTAAAGTCAATGACCGTTTACGTTCAGAA
ATCGGTTCTCGTACAATCAAGGACATCGTTTCAGGCTCTCGTGGCGAGCTGATGGCTGGC
GCTCAAAAAGCCTTAAATGACGGCGAAGATGGTGCAGAACGTTTAGGGATTGAAGTGGTT
GATGTGCGTGTAAAACAGATCAACTTACCAAATGAAGTATCTGCGTCAATTTATCAACGT
ATGCAAGCTGAACGTGCTGCCGTTGCTCGTGAACACCGTTCACAAGGTGAAGAAAAAGCA
GAATTTATTCGTGCTGATGTTGATAAAAAAGTGGTGCTGATTTTAGCCAATGCAAATAAA
ATCGCCGAAGAGCTGAAAGGTCAAGGTGATGCAGAAGCGGCTAAAATCTATGCTGAAGCA
TTTAAACAAGAACCTGAGTTTTACAGTTTTGTGCGTAGTTTGAAGGCTTACGAAGAAAGT
TTTGCCGCAGGCTCAAACAATATGATGTTGCTTAAACCAGACAGCGAATTTTTCCGCTTT
ATGAAAGCACCTACAAAATAGTTATATCCAAAGACCCGATAAAGCGGGTCTTTTTTATCT
TTAAAATAGAAAGCTACAACGAGGTTGTAAAATTTTAGGTTGTTATATAACAGTTTATAT
TAACCAAAATGTAGGGACACACTGAGTGTGTCCGCTCATAAAAGATCAATTGAGGACACA
CTCAGTGTGTCCCTACAGTATGCCTGAAAGATTGAGGTTTAGCGTAACTGTAACAACCAA
AAAAATCTAATCGCTTGTATGCTTTTGACATTCACTAAACCTAACTAAAAGAGGCAATTT
ATTATGGGTAAAAGTGTTGCAATCCTTGGGGCTCAATGGGGCGATGAAGGTAAAGGCAAA
ATCGTAGATTTATTAACGGATCGTGTGAAATATGTGGTTCGTTACCAAGGTGGACACAAT
GCAGGTCACACCTTAATTATCAACGGCGAAAAAACCGTACTTCGCCTTATTCCATCAGGT
ATTTTGCGTGAAAACGTGACCTGCTTAATCGGCAACGGCGTAGTTCTTTCCCCATCAGCA
TTAATGCAAGAAATGGGCGAATTAGAGTCCCGTGGTATTAACGTGCGTGACCGCTTAAAA
ATCTCTGAGGCTTGCCCACTAATTTTGCCATATCACGTTGCAATGGATCACGCTCGTGAA
GCGGCGTTAGGTAAAAACAAAATCGGCACAACGGGCCGTGGTATCGGCCCTGCTTACGAA
GACAAAGTCGCTCGTCGTGGTCTGCGTGTCAGCGATCTATTCAACCGTGAAGCCTTTGCA
GAAAAATTAAAAACTATTTTGGAATACTACAACTTCCAACTGGTTCACTACTACAAAGTT
GAGCCAGTCGATTACCAAAAAACCTTAGATGATGTTTTTGCGGTAGCAGACATCATCACA
GGTATGGTTGCAGATATTACAACCCTATTACACAAAGCTCGTGCCAACGGCGACAATATC
CTATTTGAAGGTGCGCAAGGCACAATGTTAGACATTGACCACGGTACTTATCCATTTGTA
ACCAGTTCAAATACCACCGCTGGTGGTATTGCAACAGGTTCTGGTTTCGGGCCTCGTAAT
TTAGATTATGTATTAGGTATCATTAAAGCTTACTGTACCCGTGTGGGATCTGGTCCATTT
ACGACCGAACTGTTCGATGAAGTCGGTGCAGAAATTGCTCGTAAAGGTAACGAATTTGGT
GCGGTCACAGGTCGCCCACGTCGTTGTGGTTGGTTTGATGCCGTTGCTGTTCGCCGTGCA
ATTCAAATTAACTCAATCTCAGGCTTCTGCATGACTAAATTAGATGTACTTGATGGCTTT
GAGGAATTAAAAATCTGTGTCGCATACAAATTACAAAATGGCGAAATCGTAGAATACTCA
CCGCTTGCGGCGGCAAACTGGGAAGGGGTTGAACCGATTTATGAAACCTTACCAGGTTGG
AAAGAGAATACTTTCCGTGTAACTAAATTAGAAGATTTACCGCAAAATGCGATCAACTAC
ATCAAACGCATTGAAGAAGTGTTAGGTGTACCAGTCGATATTCTTTCAACAGGCCCAGAC
CGTGTTGAAACCATGATTTTGCGTGATCCGTTTGCGGCGTAATTAATACCTAAAAATTCT
TGCCCAAAGAACAAGTTGCTAAGTTTTATATATAAGACAAAGCAACTTGTTTTGTTTAAA
ATAAGGCATGATTTCTTCTTATTGATCTTGTCCTATGAAAATTATTGATAATATTAACTC
TATTCTTGGTGAAGATATTCGTTCTCAAATAAATAATTACAGGAGTTATTTTTACTCTAA
AATCTCGCCATACAGACAACCAACATAACAATCCAAATCGCCTTTACCCTTATTATATTG
TTTATATTCAAAAAAACGGTAAAGTAGTTTATGATTACACTAAAGCTAAACACCTGTTAG
ATATTGCCCGCAAATTCAACGCCCATTGCTGAAGCTTATGAAGCTTTTAATAAGCGAACA
AAAGACGGTAGAGATATGCGTCAACAGTTGATATTGTGATAAAGGAAATCCAACAAATAA
ATTGAAAACAGTCATAGGCAGTTATTATCGTTCAAAATGGTTTGAAGAAAATGAACGTTC
TAACCTGCCACTGTTTTTACATTTAGTTGATTTATATGAGCATATCATTTCTGAATTATT
ACCAATTAATACAGATACATTATCATCTATTGAAGAGAAATTAGCATTAAATAAAAAATT
GGAACATATACATCAAGAAATAAATCAACTTAAAAAGAAACTTAAAGCTGAAAAGCAGTT
CAATCGTAAAGTAGAGATTAATTTAAAATTAAAAGAACTTGAAAAACAGCTTTCTTATTT
TTGATTAAATAATATTGTTTAGACTAAAAGAATATGGAGTATTTATGTCCACTGAACTCA
AAATGCACACCGAGAATTTGGTTGCAAAAAATATTGAAAAACTGACCGCTCTTTTTCCAA
ATTGCATTACTGAAATGCGTAATGAGCAAGGAGAAATAATAAAAGGTGTAGATTTTGACT
TACTTCGACAAGAACTTTCTGAAGTCTTAGTCGAAGGAAATCAAGAGCGTTATCGCTTAG
ACTGGGTTGGAAAAAAACAGGCTATTTTGGCTGCCAACGAACCTATTGCAAAAACTCTTC
GCCCTTGCAGAGAAGAAAGTGTTAATTTTGATACCACACAAAATTTATTTATTGAAGGTG
ACAATTTAGATGCTTTAAAACTACTACAAGAAACCTATCTTGGCAAAATAAAAATGATTT
ATATTGATCCGCCTTACAACACTGGAAATGATTTCATCTATAACGATGATTTTACAGAAA
ATTATAATGATTTTTTGGAAAGATCTAACCAAATTGATGAAGAAGGTAATCGTCTAACTG
CTAATACAGAAAGCAATGGACGTTTTCACTCCGATTGGCTATCTATGATGTACAGTCGCC
TTAAATTAGCTCGAAATTTACTGAGTGATGATGGTGTTATTTTTATTTCTATAGATGATA
ATGAACAAGCAAATTTAAAAAGAATTTGTGATGAGGTTTTTGGAGAAAATAATCTCATAA
ACAATATCTCAATTAAAATGAGTGAACTATCTGGCGTAAAAATGAAGCATATGAAAAAAT
ATCCTAAAATCAAGGAATTTCTATTAATATATGCTAAAGATTCTAACATATCAGAATTAA
TAATTGAAAAAAGACAAAAGAATAAAGAAACTCTAGAAAACTATCTGAAATACTATTCAT
ATTTTATTGAAAATATTCAAGATAGATGTGAAGACTGGATAATAACCCCTATATCTAAAC
ATATAGATGTATCTAGAAAAAGTGAAAAAGAATTTAATGATTGGAAAATAGAGAATGCTT
ATAGAGTTATATATAGAACTAATAGTAAAACTATCGATAAGTATTTAAAAGAAAACCCAA
ACAGTCCTAAAATATGTAAAATCATTAATGATGATGGAAAAGAAGTATATAAATGGGAAA
ATAAAGAAATGTTATTCCTTGAAAAGTACATAGAAGAATATATAGGAGACATATGGCTAG
ATATATCCACAATAAATCTAAATAAAGAAAATGAATCTATACCATTTGAAAATGGTCAAA
AACCATTAGCTCTTTTAAAAAGAATTTTACAAAGTATTAATACTCAAAATTCAATTATTC
TGGATTTTTTCGCTGGTTCTGGAACAACAGCCCATGCTGTAAATTTACAGAACTCTATTG
ATGGTGGAAACAGAAAATATATTCTAGTACAATTACCTGAAAAACTTAGTGAAAAAGTAG
ATTCACAAAAAGAAAGTTATAAATTCTGTATAGATAACAATCTAAAACCATTAGTATCGG
AGATTTCCAAAGAACGCATTCGCCGTGCAGGAAATAGAATTATCGCAGAGCAGACGGATC
GGATCGGATCGCCAAGATTATGCTTTAATAAATTCAACTCCACAACTAGATATTGGCTTT
AGAGTCTTAAAAATTGACTCTACTAATATGAAGGATGTGTATTACACACCTGATAAACTT
TCCCAATCTCTGCTTGATCAAATGACTTCTCATATTAAAGAAGATCGTTCGGCAGAAGAT
CTCTTATTTCAAGTGATGCTTGACTGGGGCATTGAGCTTTCCCTATCCATTACGCGTAAA
ACTATTGATAACGCAACGATCTACTTTGTAGGAGAAAATAGCCTTGTTGCCTGTTTTGAT
CCGCTTACTCCTGAGATAATCAATGTGATTGCTCAAGCGATGCCTTTACGAGTAGTCTCC
TGCGAATCTGCTATTATTGCCGATCACGATAAAACCAATATTAAAGAACGGTTTAAACAA
CTATCACCAGATACAGAAGTACGTTTTTTATAAAGGGGGAATAAAATGAAACTTCAATTT
AGAACCCTAGGTTATCAACTTGCAGCAGCCAAAGCAGTGGTAGATTGTTTTACAGGTCAA
CCTAAATCAACAGGTCATCGCTATCAACGAGATAAAGGCTTAAATAAAGGCTCTAAAATT
CAACTTAGCTTAAATATGCCATCACAAGCGGGAAGTTTTGACGAGGATATCGTAAATGGT
GATATCGGATTTCGTAATGCTCCTATCACTCATTTAAACAATGTACTGAGTAATATTCAA
AAAGTACAAGGTGAAAGTGGTTTAACCCCTTCCGATAAACTTATCACTGACGATAATGGT
AAAGGCAAAAATTTAACTTCTAGCCAGCTCAATATTGATATTGAAATGGAAACAGGAACC
GGGAAAACTTATTGTTATATCCGTACAATGTTTGAACTAAACAAACACTATGGGTGGTCA
AAATTTATTATTGTCGTACCAAGCATTGCGATTCGTGAAGGTGTAGATAAAAGCTTTAAA
CTGATGGAAGAACATTTCCAGCAGGAATATGGCAAAAAAGCTCGCTGTTTCATTTATGAT
TCAAAATCATTACATCATTTGGAAAATTTCAGTGCTGATAGTGGCATTAATGTAATGATT
ATTAATGTCCAAGCTTTTAATGCAACAGGTAAGGATCAACGCCGAATTTATGAAGAATTG
GACGAATTTCAATCTCGCCGTCCGATTGATGTTATTCGCAAAAATCGTCCAATTTTAATT
TTAGATGAACCACAGAAAATGCAAGCGGATAAAACGTTGCAATCATTAGCAAATTTTAAT
CCGCTATTTATTTTACGTTATTCTGCAACACATAAACGTAACTATAACTTAGTTTATCGT
CTTGATGCTCTTAATGCTTATAACCAAAAATTAGTTAAAAAAATTACTGTAAAGGGAATT
GAAGTCCAAAATCTTTCTGGTACAAGCGGTTATTTATATTTAGAAAATATTGAAATTTCG
AAATCTTTACCAATTGCCCGCTTAGAATTAGAAATAGCAACTAAAAATGGTTTTAAACGA
GAAATTCGTAAAATCAGTAAAGGCGATAATTTATTTGAAATTACCAAAGCACAACAATAT
CACCGCTATGTGGTAGAGGATATTAATTTTCGAGAAAGCACCGTGTATTTTACTAATGGC
GTTAAAATTCATATCGGTGAAGCGTTGGGAGATGTCAATGAGACAGCTGTGCGAACCATT
CAGATTCGTGAAACTATTCGCTCACATTTAATAAAAGAACGCCAATTATTCGATCGTGGC
ATTAAGGTACTAAGTCTATTCTTTATTGATGAAGTTGCCAAATATCGTCAATATGATGAA
GACAATAACCCTATTGATGGTGAATATGTTCGTATTTTTAAAGAGCAATATAAGCAAGTT
ATCAATGAGTTTTCTGAATTGGATTTAGATGGATACGGATATTGGAACTATTTGCAAAAT
ATTGATGTGAATAAAACCCATAATGGCTATTTTTCTATTGATAAAAAATCAAAAAGAATG
GTTGATCCAAGCTTAGATAAGAAAGCTGAAGAGGCACAGATTTCTAATGATAGCGATGCT
TATGATTTGATTTTGAAGGACAAAGAACGATTACTTTCCTTTGAAGAACCTACTCGTTTT
ATCTTCTCTCACTCCGCTTTGCGTGAAGGGTGGGATAACCCCAACGTATTTACCATTTGT
ATTTTAAAATATTCTGATAATGATATTTCCCGCCGTCAAGAAGTCGGACGAGGATTACGT
TTAGCAGTGAATAATAAAGGGGAACGAATGGATGCTAAATATTTGGGAGAAAATAGCCGA
GAAATACATCAAATCAATAACTTAACTGTTGTCACGAATGAAAGCTATAAAACCTTTGTG
AAAAATTTAGAAGCAGAAATGCTAGAAGCAATTTCAAGCCGTCCGAGCAAAGCGGATGAA
GCTTATTTTACAGGCAAGGTTATTATTCTCAACGATGGCAAAAAACATCAAATTAGTGAA
CAAGAAGCAAAACAGATTTATCGCTATCTATTAAAAAATGATTATATTGATGATAACGAT
CAGATTACCGATAACTATCATCAAGCTAAGCAGGAGCAAAATTTTGCAAAATTACCAGAT
AATTTAACCGCGTACCAAACACATATATTTACATTGATTGATGGAGTGTTCGATCCAAAA
GCCCTTGAAGGTATGGTTGAAAACAGTAGTCAAAAAATAATGAATCCTATTAATAAAACA
AATCTACAACGAAAAGAATTTCAAGCATTATGGCAACGAATCAATCATAAAGCTGTATTT
GAAATTCAGTTAGATAGTGAAAAATTAATTGCTGATAGTATATCTCAAATTACCCGAATC
GCTTGTGAACGGGATAATCGTTTTGTTGAATCAATTAGTTATAAATTGGGTACAACAACA
CAAAAAGAACAAATTGACTATAATGACTTAAAAGTAAAAGAGAGTTTTGGGGAATATCGT
ACTCAAACAGAAAAAACAGCAATGTCGGCAAACTCGCAAGTTACTTATGATTTAATTGGG
GAAGTTGCCAATAAAACGAATCTGACTCGCCGTACTATTGTTGAAATTTTAAAAGGTATC
AATAATGCAATTTTTGCACAGTATAAATATAACCCTGAGGCCTTTATTCGTGAAGTCAGC
CGAATTATTAATGAGCAACAAGCCAATATGGTCATTCAAAATCTGACCTATCATCCGTTG
CAGCAAGGTTATCCTGACAGCGAGATTTTTATTAGCAATGAGATAAAAAAAGAGGCATTT
AAAGCTACACGACATATTTGGGAATATGTTCCGACAGATTCTGTCATTGAAACTACGTTT
GCTGAAGCTTTGGATAATGCTAGTGAAGTCATAGTTTATGCGAAATTACCAGACAGTTTC
CATATTCCAACACCTTTCGGCAATTACAATCCTGACTGGGCAATTGTGTTTGAGCAACAA
CAAACTCGTCAGATTTATTTTATCGCTGAAACAAAAGGCACAAGTGAAGAAGGCGAACTC
CGTTTTAATGAATACAATAGGATCAAAAGTGCTAAACGTTTCTTTGACATACTTAACCAA
AATACTACCGAACAAAAAATCCGCTATGATGTAGTGAGTAATTTTGATGAATTGATGCAA
ATTGTTAAATAATTAGACTTCAATGAAGAGCATAAGCTCCCAGGTTCCTGCTTTTTTTGT
ATAAAACAGATCGGATCTGACCGCTCGTTTACATTTATATTGCGAACTTAGTGGCAAAGT
AGTGTAAAATAGCCAAGTTTTCGTGATTTATATTCATAGAGGAAAAAGAATGAAAAGAGT
AGTCATCACAGGTATCGGCATTATTTCGAGTATCGGTAATAACAAAGAAGAAGTATTAGC
TTCATTAAAAGAAGGTAAATCAGGCATTGAATTTGTACCTAAATTTGCTGAAGTGGGTAT
GCGTAGCCAAATTGCAGGGACGATTAAATTAAACCCGGCAGAATTAATTGACCGTAAAGT
ATACCGTTTTATGGGCGATGCTGCAGCTTATGCTTACCTTTCAATGAAAGAAGCGATTGA
AGATTCAGGTTTAACCGAAGAGCAAGTGTCTAACGACCGTACTGGTTTAGTTATCGGTGC
AGGCACAGGCTCTGCACATAGTCAATTAGTGGCTTGTGATGCAGTGCGTGGTCCTCGTGG
CGTAAAAGCAGTTGGTCCTTATGCCGTAACTAAGACAATGGCTTCAAGTGTATCTGCTTG
CTTAGCAACCCCTTATAAAATTCGTGGTGTAAACTACTCTATCAGCTCTGCTTGTGCAAC
CTCTGCACACTGTATCGGTCACGCAATGGAGTTAATCCAATTAGGCAAACAAGATGTGGT
TTTCGCGGGTGGTGCTGAAGAGCTATCTTGGGAATGTGCAACGGAATTTGATGCAATGGG
TGCAGTTTCAACTAAATACAACGAAACCCCAACTAAAGCTTCTCGTGCTTACGATGCCAA
CCGTGACGGCTTCGTCATCGCAGGTGGTGGTGCTGTTGTTGTGGTTGAAGAGCTTGAACA
CGCCCTTGCTCGTGGTGCAAAAATTTATGCGGAAATCGTAGGCTATGGTGTAACATCAGA
CGGTTACGATATGGTTGCCCCAAGTGGTGAAGGTGCGGAACGTTGTATGAAACAAGCGAT
GGCAACAGTTAAAGGCGAAATCGAATACATCAACGTACACGGTACATCAACACCAGTGGG
TGATGTGAAAGAATTAGGTGCAATCAAAAATGTCTTTGGCGATAAAACCCCAGCGATTTC
ATCAACTAAATCAATGACTGGTCACTCATTAGGTGCAGCAGGTGCTCACGAAGCGATCTA
CTCGCTATTAATGTTAGATAACGATTTCATTGCACCAAGTATCAACATTGAAGAACTTGA
TGAACAAGCACAAGGTGTGAATGTCGTGACAGAACGCCAAGACAAAGCATTAACAACCGT
AATGTCTAACAGCTTCGGCTTTGGCGGTACAAACGCTTGCTTAGTTTTCCAAAAATATCG
AGGCTAATCTTGCTTAATTTTTGAAATCTGATATAAGGGAGTGGGAATTTTCCCACGTCT
TTTTTATTTATTTGGAGTGAATAATGTTAAAGTTTAAACATTTATTATCTATTTTAGTAT
TGGCAGTTTCAGCAAATGTCGTGGCAAGCGGTGTATCAATGGAAATGTTTCAAATGAAAC
GCCAAATTAACCTATTAACGAATGCCCAAACAGCTGAAGAATTTACGCAAAATGCCGATA
AATTTATTGAAGTGTCTAAAAAAGCCCAAGCAACTATGCCAAATAGCTTAGATGGCGATC
AAGAGAAATTCAAAGGCTATCAACAAGGTATGCAAGAAGTCATCGATGTGGTTGCTCAAG
CAAAAAACTTAGCAAGTCAAGGTAATTTAACGGAAGCAAAAACAGTTATTGCACGTTTAG
ATAGTTTAAGAAAACTGTATCATTCGGTATATAAATAAACATCTAGCCTAAAGTTAAATG
GACGAAAATGGTGTAATAGACAAATTTGTTGCAAAAAAGCAGCTTAAAAAAGTCTCTCCC
ACAAATTGTGGGAGAGGCTCGTCAGTCAATTTAGCTGATCAAACTTCCTTTGTACAAGGT
AAGGTCACGGCTGATGCGGTAGTACAAGCGGTGACAAAAATCGGTTTCGGTGCAGAATTG
CTAGAAAGCGAAGAAATTCGTCGGGCAAAGCAGCAAGCCCAAACTGCAGCAGCCTTAACC
CAGAAGCGTCGTCAATTTACTGTTGCATTAGCGGTTGGAGTAATGTTAATGGCATACGGA
ATGTGGTTCGGTACGTCGCCAACTGTAGAAAATCGTCCGCTTTGGTTTGCTTGGGCGGTC
ATCACCGCCAGCACTATGTTTTTTAGCGGCAAACACTTTTTTACAGGGGCGTGGACAAGT
CTAAAACATCGTGCAGCCACGATGGACACCTTAATTGCAATTAGCACAGGCGTTGCCTTT
CTTTATTCGCTGTATTTAACGCTATTTCCTCAATCCCATTCCCATTTGTACTATGAAGCC
AGTGTGATGATCATCGGCTTTCTCAATCTAGGAAAATATCTTGAGTTAAAAGTAAAACAG
CGTTCATCGCTTGCCTTAGAAAAATTGCTGGATTTAGCACCGCAGCAAGCGGTTGTTTTT
GACGGAGAAATTACAAAAACCATTTCAACTAAAGGTATCAAACCACAGATGCGGATTCAG
GCTCTGACAGGAGACAGATTTGCCGTGGACGGCGTGTTGCAGAGCGGTTCATTATGGGTA
GATGAATCAATGCTCACAGGCGAAGCGTTACCTGTTGAGAAACGAGTAGGCGATAAAGTG
CGAGCTGGAACCATTGTTCAAGATGGTGCTGGTATTTATCTTGCCGAGCAAGTGGGTTCG
CAAACTGCACTGGCTCGGATTATTTCTGCAGTCCGTCATGCACAATCCTCTAAACCACCA
TTAGCACAATGGGTCGATAAGGTTGCGACGGTGTTTGTGCCTATTGTGGTGAGTATTGCC
TTGTTCAGTGCATTAGTTTGGTTGGCATTAGGTCAGGATTTTGCCTTTGCATTATCTATT
TTCACAACAGTTTTAATCATCGCTTGCCCTTGTGCCTTAGGATTGGCTATTCCACTTTCC
ACCATTGCAGGGGTCGCTCGTTCGGCTGAATTGGGTGTATTAGTAAGAAATATTGAAGCA
CTACAAGCGAGTAGTGAAATTGATACTTTGGTGTTTGACAAAACAGGAACCCTTACCACT
GGCGAAATGCAGGTTACACAGATTAACACTTTAGGCAATGTATCTGCTGACGAAGTACTA
CGTTTAGCCAAAAGCCTTGAACAGCAAACGGCTCACCCGATTGCTAAAGCGATTGTAAAA
TATCACCCTGATCTGACCGCTTATCCTGCGAGTAACATAAAAGTTGCCAAAGGTTTAGGG
ATTTCAGCTCAAGTGGGAGAAAACAATGTAAAAGTAGGCAATCGGCAATTTGTTGCTTCT
GACTTTTGTGAAGAGCAAGATTTGACTACGCAAGTTTTCGTTTCACTCAATGAACAGCTC
ATTGGCGTGATCTATTTGCAAGATCAACTTCGCCCTAAAAGCCAAGCGGTTATTACACAA
TTTAAACAGCAGGGCTATCGCTGCATAATGCTCACAGGCGACCGCCAAGCTACAGCAAAC
TATTATGCCGAAACATTGGGTTTAGATGAAGTGATTGCAGAAGTGTTGCCGGAGCAGAAA
GCTAAACAAATAACGAAGTTACAGCAGCAAGGGCGGAAGGTGGCAATGATCGGTGATGGG
ATCAATGATTCTCCCGCATTAGCTCAAGCGAATGTCGGTGTTGCAATGTACAATGGTAGT
GAAATTGCGATAGAAACTGCGGATCTCTCATTAATGCAATCGGGATTACAACCACTAGCA
GCAATTTTGCCCTTCTCAAAACAGGTTGTACAGAATATGAAACAGAGCCTAGTCGGTGCC
TTTATTTACAATATCATTGCCATTCCGATTGCTTGCGGTGTACTTTATCCTTTTACTGGC
TGGTTATTAAACCCGATGATTGCGGCAGTTGCTATGGCTTTGTCGTCTGTGACTGTTGTG
TTAAATAGTCAGAGGTTGTTAAGATAAAAGTACAAAATAGAGAGCAAAAAAGAATTCTAT
TTACCATCGTGTTATTACCAGCCCCAACCATTCAAGGAGTGATAGAGGATCACTATTTAG
GTGTCTGCGTTACTGTTAGATTCATCTATTTCAGTATTTGTGAGTAATGTTATTATGCTG
AAGCATAACAATCTTATTTTATTGCTTACAGCTCCGTGCCGTAAAACTCCGCTATTTTTG
TCTACTATACCTTTTTGTTCACATCCAACAAAAAAGAGAAATAAAAAAGCCTTGAAGTTT
TTACATTTCAAGGCTTTATATTATGTTTGTCTAGATCTGCTGAAATCAATTTGGTGGAGA
TAATCGGGATCGAACCGACGACCTCTTGAATGCCATTCAAGCGCTCTCCCAACTGAGCTA
TATCCCCAAAATTGCGAGAAATGATATGCTCTCGCTTTTTTTCTGTCAATCTGAAAACAG
TGCAAACAGATTAATTGATTAAAAACTAACTAGTTCTGTGCTTCAATAAACGCAATCGCT
TTTTGAATACGCGCAAGCGTTCTCTCTTTGCCAACTAATTTCGCAGTAATATCCATAGAT
GGCGACTGCGCTGAGCCTGTTACGGCAAGGCGGAATGGCATACCCACTTTACCCATACCA
ATCTCAAGCTCTGCGGCGGTTTGGTTCATTGCATCGTGGATATTTTCAACACTCCAATCA
TCACAAGCGGTCAATTTTTCCAATAATTTTGCAAGTGGTGCAACTGCTTCTGCTTTGAAG
TTTTTTGCGACCGCTTTTTCATCGTAGCTATCAAATTCTTGATAGAAATAACGGCTTTGG
CTTGCTAATTCTTTTAAGGTTTTTGCACGTTCGCTTAAGACTGGAATGATCTCTGCTAAT
GCAGGTCCTTGAGAGAAATCAATTCCTTGATCATTCATATGCCATTCAAGGTATTTTGCT
ACATAGTCTGCAGGCAAACTACGCATATAGTGTTGGTTTAACCACTGTAATTTTTCAGTG
TTAAAGGCACTTGCTGATTTGCTGACAGAATGAATGTCGAATAACTCAATCATCTCTTCA
CGAGTGAAGATCTCTTGATCGCCGTGTCCCCAGCCTAAACGTACGAGATAGTTAATTAAG
GCTTCCGGTAAATAGCCATCATCACGATATTGCATTACGCTGACTGCACCGTGACGTTTA
GAGAGTTTCTGACCATCATCGCCGTTAATCATCGAAACGTGCGCGTAAGTTGGAATTTCT
GCTCCTAACGCTTTTAAGATGTTGATTTGGCGTGGTGTGTTGTTGATATGATCTTCACCT
CGAACAACGTGGGTAATGCCCATATCCCAGTCATCTACAACCACACAGAAGTTGTAGGTC
GGTGCACCATCGGTACGGCGGATAATTAAGTCGTCTAATTCGCTGTTGCTGATTTCAATG
CGTCCACGCACGGCATCATCAAAGACCACTGAGCCTTCTGTTGGATTTTTAAAACGAACA
ACGTGCGGTTCGCTTGGATCGTGTGAATGATCGCCTAAGCAATGGCGGTCATAACGAGGT
TTCTCTTTATTCGCTTCTTGGTTTGCACGTAATTCGTCTAAACGCTCTTTGGAACAATAG
CAGCGGTATGCTGTGCCTTCTTCAATCATTTGATCGATCACTTGGTTATAACGATCAAAA
CGTTTTGTTTGGAAATAAGGACCGTGTTCCCACGCCAAGTTAAGCCATTCCATTCCTTCA
ATGATCGCAGCGGTTGCTTCGGGGGTAGAACGCTCAAGGTCAGTATCTTCAATGCGTAAT
ACAAATTCGCCGTTGTTATGTTTAGTATACAACCAAGAATAAAGTGCGGTTCTTGCGCCA
CCAACGTGTAAATAGCCTGTCGGGCTTGGTGCGAAACGAGTACGCACTTTTACATTCGGA
TCTAAAGGGAAAAGGGTTTCAATTTTCATATTATCGCCTATATTTTTTTGATTTTGATAA
ACAAAAAGATTTCCGTATTTTACCCCTCTTGAGCGGAAATCCTAGTAGAAAATCAGCAAT
TTGGGCGAAAAATTCAACGAACAAGTAAAAAATAGCAAAAATGGATTGACTGAAAATTTT
TGAACTCTATAATGCGACCCCACAACGACGGGCGATTAGCTCAGTTGGGAGAGCACCTCC
CTTACAAGGAGGGGGTCATTGGTTCGAGACCGGTATCGCCCACCACTTCAACTTTTGAAG
TCCGTTGTTACAATCTAATTTAGTTTGAAAAGGGCGATTAGCTCAGTTGGGAGAGCACCT
CCCTTACAAGGAGGGGGTCACTGGTTCGAGACCGGTATCGCCCACCACTTTTTTAAAGTA
CCAACCTTTCAAACTTCCCATTAGTTTAAATGCTTATCTTAAGTGGGCGATTAGCTCAGT
TGGGAGAGCACCTCCCTTACAAGGAGGGGGTCACTGGTTCGAGACCGGTATCGCCCACCA
CTTAATCCAAGTGTTTAAACTAGTCGAAACCGCAAGGTATTCGGGCGATTAGCTCAGTTG
GGAGAGCACCTCCCTTACAAGGAGGGGGTCACTGGTTCGAGACCGGTATCGCCCACCACT
TACTTTTCATCAATCACTTTATTTTACAAACTTTTTGTCTTATCTAGCCGCTTGTTTTTA
ACTTTATTACTATTTTTTCGATCCCTGTCGAAAAATTTATCTCTTGTTCTTTCCCTTTTT
TGTATTTCGATTAGGCTTTTTCTGTTTTTCCATAAACTATACGTTTTAAACGTATATTTA
ACTTAAAAATAGGAGTAGAATAATGAATGTCACTTTTGTGGAATTACCGCCTTTTGAGGA
ATATAGAAAAAAGTATCTTGACGATGACACATTTAGATTATTACAAAATGAGTTATTAAA
ATTTCCCGATAAGGGAGAGCTTATTCAAGGTACTGGGGGACTAAGAAAATTGCGTATTGT
AGATATTATTAGACAAAAAGGAAAAAGAGGCGGAGCTAGGGTAATCTATTACTATTATGT
GCAAGGGAAACAAGTTTAGTTGTTCCACGCCTACAATAAAAACCAACAAGACGATTTATC
TAATGAACTAATGGAAGGGATGCAAGCATTAGAGTTGCATTTAAAAGGCAAAATCACACT
AAAAACCACTGTCGTAGAAGTTCCCGATCCGATAGTAATTACCCCTGAAGAAGTGAAAGC
CATTCGCCAAAAATTAAATCTTTCACAAGCGGTTTTATTATTAAAAATGGTTGAGAAATC
ACCAAAAACATTTGAGCAAATTGCGAGCATTTAAGTGAATATCGGCTTGTTTATCGCAAG
CCGAACTATTTTTGTGATCCCCGTCGAAAAATTCATTATTTCAACTTTTCAAATCTTGTA
AAAATCACTAGCCTAAATGAGCAGACAACAGTAGAATTGCCGCCTTTAATTTAACTAAAT
TCCAGCAAAACTAACCTTTTGCCACAAACCGTGTAACAACGAGGCTTTCAAACAATGTCT
GAACAAATTCAAGCAACCGATGCAAGTTGCAATTCAACCAAAACTGAAAAAATTAACTTA
TTAAACTTAAACCGTCAGCAGATGCGTGAACTGTTTGCGGAAATGGGCGAGAAACCATTT
CGTGCTGATCAGCTGATGAAATGGATTTATCATTTTGGTGAAGATAATTTTGATAATATG
ACCAACATCAATAAGGTGTTGCGTGAAAAATTAAAACGGATCGCTGAGATTAAAGCACCT
GAAGTTGCCGTAGAACAACGTTCTGCCGACGGCACAATCAAATGGGCGATGTGGGTTGGC
GATCAGCAAATTGAAACGGTATATATCCCAGAAGATGATCGTGCCACCTTGTGTGTTTCT
TCGCAGGTGGGTTGTGCCTTGGCTTGTACTTTCTGTTCAACGGCACAGCAAGGCTTTAAC
CGTAATTTAAGCGTATCTGAAATTATCGGGCAGGTGTGGCGTGCATCAAAAATTATCGGT
AACTTTGGTGTAACGGGCATTCGTCCGATTACCAATGTGGTGATGATGGGAATGGGTGAA
CCATTGTTGAATATGAATAACGTTATTCCAGCAATGGAAATTATGTTAGACGATTTTGCT
TATGGTCTATCTAAACGCCGTGTGACTCTTTCAACATCAGGGGTTGTACCAGCGTTAGAT
AAAATGCGTGAGCAGATTGATGTTGCATTAGCGATTTCATTGCACGCACCAAACGATGAA
CTGCGTAATGAATTAATTCCACTGAATAAAAAATACAACATTAAAATGTTAATCGATTCA
GTGAATAAATACTTAGAAGTATCAAACGCTAATCACGGTAAAGTGACGATTGAATATGTG
ATGCTAAGCCATGTCAATGATGATGTGGAACACGCTCATCAGTTGGCAGATGTATTGAAA
AATACCCCAAGTAAAATCAACTTGATCCCGTGGAACCCGTTCCCAGAAGCACCCTATGCG
AAGAGTTCAAATACGCGTATTGATCGCTTCCAAAAAACCTTGATGGAATATGGCTTTACG
GTGACAGTGCGTAAAACTCGTGGTGATGATATTGATGCTGCCTGTGGACAACTTGCGGGT
GATGTGATTGACCGCACTAAACGCACCTTTGAAAAACGTAAATTCGGCGAAGGGATTGCG
GTTCAAAATCAGTAGTATATTTCAAGGTAGCAACTGTGTTTACACACAAAAAAGTTATTC
AATTTTGACCCACAGATTCTGTGGATAAGTAGCGTGTAGCGTCCCATTTTTCATTGCGTC
TAACCAA
>H46 Scaffold3
GTGCTTAATGGCACAAGGGGCGAAGCAACTCTACTTTCTCTATAACCCCATTATGAAGGT
ACTCGTAATGGGGTTTTCTTTTGCCCATATTCTAATACAAGGGGCAAATTACATTTGCCC
CAAAAGCAATCATAAGGAAGAGGGGCTAATGTAATTAGCCCCTACAAAAGTAGATTTTAA
ATAGTAAAAATAATTTATAAGTAAATAAAGATGATAAAACAAACCACCCAACAACTCGCT
CAAACCCTAAAGGGTAAACTACTCGGTAGTGGCGAGGTTGTTGCTGAAAACATCAGTACA
GATACGCGTCAAGCGGTTGAAAAAGGCTTATTTTTTGCATTAAAAGGCGAAAAATTTGAT
GCTCACGATTATGTAGAAAAAGCGATAGAACAAGGCTGTGTGGCGTTAGTCGTTGAGCGT
GAATTGGCGGTGAATGTACCGCAAATTATTGTGGAAGATACTCGCTTGGCATTAGGGCAG
TTAGCAAAATGGCTGAAAGCGGAAATTAACCCAAAAACTGTGGCAATGACGGGCTCTTCA
GGCAAAACCACCGTCAAAGAGATGACTGCAAAAATTTTGCAAAAAGTAACCGCTTGTGAA
GATCAGGTGCTTTATACTTTTGGCAATTTAAACAATGATTTAGGTGTGCCATTGACCTTA
TTACGTTTAACCCCTGAGCATAAATTTGCCGTGGTGGAACTGGGGGCGAACCATATCGGC
GAAATTGCTTACACCACCGAAATAGCACAACCTGATGCTTGTTTAGTGAACAACGTAGCG
TCCGCTCACCTTGAGGGCTTTGGTTCATTGGCTGGCGTGGCTCAAGCGAAAGGCGAGATT
TATCGTGGTTTGAAAACAGGCGGTAAAGCGATTGTGAATTTAGCTCATTACTACCCTGAA
TGGCAAAAAGAGATTGGCGATCACGAGTTGCAATCGTTCTGTTACACAGGCGAAGATAAA
GACAGTTATGTAGATTTTTGGGCGAAAAATGTTGAACTACATCTTAATGGTTCACGCTTT
ACTTTGCATACCCCACAAGGCGAAATTGAGATCAATCTGCCTTATTTGGGCGAACATAAT
GTAAGTAATGCGTTAGCAGCAACGGCACTCGCAATGGCAGTCGGGGCGGATTTAACTGCG
GTTAAAGCTGGATTAGAACAGCGTTCAGCGGTTAAAGGGCGTTTGTATCCGATTGAAATT
AAAGAGAATGTGCTGTTTATTGATGACAGTTATAATGCAAACGTGGATTCAATGAAATCT
GCGGTATCAGTGTTAAAACAGTATCCGGCTTTCCGCATTTTTGTGGCGGGAGATATGGCG
GAGCTTGGCAAAGACAGCCCTGCTTGTCATCAAGAAGTCGCCGATTTCGTTAAACAGGCG
AAGTTAGATTTAGTGGTCAGCTTCGGCAAAGAGAGTGAGGTGATTAGCGGTAATTCAGCT
CACCACTTTAATGACAAAACCGCAATGGCGGCGTTTTTGCTTCCGATTATTTTGCAAAAA
ATCGAGCAAAACCAACCGCTTGTTCTTTTGGCAAAAGGCTCTCGTAGCCAAAAAATGGAA
GAGGTAATTGCTTCCTTATGTCGTTCTTTTGATGTTTCTTTTTAAGGATTAGCTTATGTT
AGTGTGGCTTGCTGAATATCTGGTGCAATACAACACAGCGTTTAACGTGGTGTCGTACAT
TACTTTCCGTTCCATTATGGCGTTATTGACGGCGTTAATTATCGGCTTATGGATTGGATC
GACGGTCATTCGCCGTTTACAAATTCTCAAATTCGGACAGGAAGTTCGCCACGATGGCCC
TGAAAGCCACTACAAAAAACGGGGCACGCCAACGATGGGCGGTATTATGATTTTATTCGC
TATCGGTGTGAGTACGTTGTTATGGGCGGATCTACGTAACCCCTATGTCTGGTTTGTGCT
ATTTATCCTATTTGGCTATGGGATTGTCGGTTTTGTTGATGATTATTGGAAAATCGCTCG
TAAAAATACCGATGGCTTGATTGCTCGTTGGAAATATTTTTGGTTATCGGTGATCGCCTT
AGTGTCCGCTTTTGGTATGTATGCGATTGGTAAAGATACCGCGGCCACCCAGTTAGTTGT
TCCTTTCTTTAAAGATGTGATGCCACAGCTCGGCTTATTCTATATTGTTCTAACCTATTT
TGTGATTGTCGGTACAAGTAATGCGGTGAATTTAACCGACGGCTTAGACGGCTTGGCAAT
CGTGCCGCTTATTATGGTCGCAGGGGCATTTGCATTAATTGCGTGGGCAACGGGGAACTA
TAATTTTGCACAATATTTGCACATTCCTTATATCAAATATAGCGGTGAATTAGTGATTTT
ATGTACGGCGATTGTCGGGGCTGGGTTAGGTTTCTTATGGTTTAACACTTATCCGGCACA
AGTTTTTATGGGCGATGTCGGTTCACTGTCACTTGGCGGTGCATTGGGTGTAATTGCCGT
GTTAGTTCGCCAAGAATTATTATTAGTGGTGATGGGCGGTGTGTTTGTGGTTGAAGCCTT
ATCGGTTATTTTACAGGTTGGCTCGTACAAACTTCGCCAAAAGCGTATTTTCCGTATGGC
ACCGATCCACCACCACTTTGAACTTAAAGGCTGGCCGGAACCACGTGTTATCGTGCGTTT
CTGGATCATTACCTTAATGTTAGTGTTAATTGGATTGGTGACGTTGAAGTTACGTTAATT
AATGTAGGGACATAGGGACACACTGCGTGTGTCCGCTACAGTTTTACCAACCGAGGAATA
ATGAAAATAAAGCGGACACACGCAGTGTGTCTCTACATCTGAAAATACCGTTTCTAGAGA
ACAACAAAATGCAAAATCAATATCAAGGCAAAACTATCACAATTATCGGCTTAGGCACAA
CAGGCTTATCTTGTGTCGAATTTTTTGCGGACAAACAGGCTCAAGTGCGAGTGATTGATA
CCCGAGCAAATCCTGCAGGGGCGGATAAGTTGTCGAAGGATATTCCACTACACACAGGCA
GTTTAAACCTTGAGTGGCTATTAAGCTCCGACTTAATTGTGATTAGCCCGGGACTTGCTT
TAGCAACTGCTGAAATTCAGCAAGCTATTCAAGCCGGTGTGGAGGTGGTTGGCGATATTG
AGTTGTTCTGTCGTGAAGCCAAAGCGCCGATTATTGCGATTACAGGCTCGAACGGTAAAA
GTACCGTCACGACTTTGACGACTGAAATGGCAAAACAAGCCGGAGTTAAAGTTGGAATGG
GTGGCAATATCGGCGTGCCGGCATTGAGTTTATTGAAAGGCGATTACGAGCTTTATGTGT
TGGAATTATCGAGTTTTCAACTTGAAACGACCTATTCTTTAAAAGCAAAAGCGGCGACCA
TTTTAAATATCAGCGAAGATCATATGGATCGCTATGAGAGCATTGAAGATTATCGCCAAG
CGAAATTGAAAATTTATCACCATGCCGAAAATGTAATTGTGAATGGCGAAGATCCGCAAA
CTTTCCCTGAACAAGCGGTCGGATCTTTGAAAAAATTTGCAGAAAAAGACGCAGAATATA
CCGCTTGTAATGGAGAACTCTATTCTGGCGATGAAGCCGTCATTGCGATTGATGAGCTGA
AAATTACTGGTCGCCACAATGTGATGAATGCCTTAGCATCAATGTCATTGGCGGAAGCTG
CAGGCGTTGATCGTTCGGGTATTGTGAAAGCGCTACAAAGCTATTCAGGATTAGATCACC
GTTTCCAGCTAGTACCGACGAATGATGGCGTACGCTGGATTAACGACTCAAAAGCCACGA
ATGTCGGCAGTACTGTGGCGGCATTAAATGGTTTGCAAGTCGAAGGAACGCTTTATCTGT
TGTTGGGCGGTGACGGAAAAGATGCTGATTTTTCTGAGTTAAAACCTTTTATTAATCAAC
CAAATACAGTCTGTTACTGCTTCGGAAAAGATGGGGCGGAACTCGCCGCTTTAACTCAAA
ATAGCGTTTTAGTGGAAACAATGGAACAAGCTGTCGCACAAATTCGTTTAAGATTAAAAG
CGGGCGATATGGTGCTACTTTCACCAGCTTGTGCAAGTTTAGATCAGTTTAAAAATTTTG
AAGAGCGTGGCAGACAGTTTGTGGCGTTGGCTCAAGGGGTTATCTAATGCTAGAAAAAAT
TCGGATTGAGTGGGATAAGTGGACAAGATTAACGCCTGTTAATGCACTCTATGATCGAAC
ATTGGTGTGGTTATTTCTCGCATTGCTGATCATTGGATTTGTTATGGTGACTTCAGCCTC
TATTCCTGTGAGTAGTCGGCTACACGAAGATCCCTTCTATTTTGCGGTGCGAGATGGTTT
TTATGTTATCACATCTATTTGTGCTTGTGCTTTCTTTGTTCAAATTCCAAGTAAATATTG
GGAAAAGTATAATGGTTGGTTATTTATTTCAGCCCTACTTTTGCTTGCAATTACATTGTT
TGTTGGAAAAACAGTAAATGGAGCAACACGCTGGATCCCTATCGGTCCTATTAATTTCCA
GCCTGCAGAATTAGCAAAATTTGCGGTGATTTGTTACTTTGCGAGCTTCTATGTAAGAAA
ATTTGATGAAATGCGACAAAAAAGCATTAGTTTCATTCGCCCTATGGTAATCCTGATTTT
ATTTAGCTGCTTGTTGCTGGCTCAACCTGATTTGGGAAGTATAGCGGTGCTTTTTGTGCT
GACATTTGCAATGCTTTTTATTATGGGGGCGAAAGTCTTACAGTTTATTTTTCTTGGTAT
CACAGGCGTTGTAGTCTTTGCTCTATTAGTTTTAACATCGGAATATCGCTTAAAACGCGT
AACTTCTTTTATGGATCCTTTTGCTGATGCTTATGGCGATGGTTTCCAACTATCTAACTC
ACAAATGGCTTTCGGGCAAGGTGAGATTTGGGGACGAGGCTTGGGTAACTCCGTACAAAA
ATTAGAATATTTACCCGAAGCACACACTGACTTTGTAATGGCTGTTATTGCTGAGGAGTT
TGGATTAGTTGGAATTGTTGTCGTTGTGCTATTATTACTCGCTTTAACTTTTAGAGCTTT
AAAGGTTAGTCGGGAAGCGTTAATGTTAGAAGAGCGATTTAAAGGTTTTTTTGCTTTTGG
TATTGCAATTTGGATTTTTATTCAAGGCTTTGTAAACCTTGGTGTTGCTTCGGGGTTACT
GCCGACCAAGGGCTTAACTTTCCCATTGGTAAGCTATGGTGGTTCAAGTTTAGTGATTAT
GGCGATTGCAATTGCGGTATTAATTCGGATTGATTACGAAAACCGCTTGGATCGAATTGG
TCATGCACATTTCAGCGATGATTAATATTGGAAAATAATATGACAAAAAAATTATTGGTA
ATGGCTGGCGGAACTGGCGGACATGTTTTCCCGGCGATTGCTGTGGTAAGAGAATTACAA
CAACAAGGCTGGGAAATCCGTTGGCTTGGTACCAAAGATCGTATGGAAGCAGATCTTGTG
CCAAAACACGGTATTCCGATTGAGTTTATTCAAATTTCAGGATTAAAGGGCAAAGGGATC
AAAGCATTACTTACTGCCCCTTTTGCGATCTTAAGGGCGGTACTTCAAGCGAAAAAAATT
ATTAACGCGTACAAGCCCGATGCAGTACTCGGAATGGGCGGTTATGTATCCGGACCTGGC
GGTATTGCAGCGAAATTATGTGGTGTGCCTGTGATTTTGCACGAACAAAATGCGGTGGTA
GGTTTAACGAATGTATGGCTTTCTAAAATTGCTCGACGTACTTTACAAGCATTTCCAACG
GCGTTTCCAAATGCGGAAGTGGTGGGAAATCCTGTTCGCCAAGATCTATTTGAAATTGCA
CCGCCTGAACAACGTTTTGCTGAAAAAGGCTATCCGATCAATATCTTAGTGATGGGCGGT
AGTCAGGGGGCATTGGTGATCAATAAAACCGTGCTGGAAGTAGCGAAAGTGTTAGGACAA
AACGTATTTATTAGTCATCAAGTCGGCAAAGGCAAATTAGCCGGTGTGGAAGAAGTTTAT
CAAGCAACAGGTAACGGCATTGCTAGCGAATTTATTGATGATATGAAAGCCGCTTATGAA
TGGGCGGATTTGGTGATTTGCCGTTCTGGTGCTTTAACTGTATGCGAGATTGCTGCAGCA
GGATTGTCTGCGATTTTTGTGCCGTTTCAACATAAAGATCGCCAACAATTTTTAAATGCA
GAGTACCTTGCACAAGTAGGTGCTGCAATGATTATTGAACAGCAGGATTTTACCCCTGAA
AGTTTATTAAAAGCATTAGAGCCGTTAATTGCCGACCGTCAAAAACTGACGGAAATGGCA
ATAAAAGCAAGAGCGAAAGCCACACCATTAGCCGCAAAACGAGTGGCAGAAGTGATTGTG
GAAAATAGTTTGTAATCAGAAATTAGCCTTGTAGGGACACACTGCGTGTGTCCACTCTAA
AAATTATCCACGGACACACGCAGTGTGTCCCTACGAATACGAAGGAAAAATGTAATAATG
AAAAATTTCCAAGATAAAGTTAAAAAATTAGTCGCTGAAATGCGCCGTGTAAATCAAATC
CACTTTATTGGGATTGGTGGCGCAGGTATGTCTGGGATTGCTGAAGTATTATTAAACGAA
GGTTATCAAATTTCGGGCTCGGATATTGCTGATGGTGCAGTCACGCAACGCTTAGCAAAA
GCAGGTGCAAAAGTTTTTATCGGACATCAAGCTGAAAACATTGAAGGGGCAAGTGTTGTT
GTGGCTTCCAGTGCAATTAATGAAAGCAATCCCGAAGTTGCGGCTGCAAAAGAAGCACGT
ATTCCTGTGATTCAACGTGCGCAGATGTTAGCGGAAATTATGCGTTTCCGTCACGGTATT
GCGATTGCAGGAACTCACGGTAAAACGACCACAACCGCAATGATTTCAATGATTTATACG
GAAGCAGGATTAGATCCTACTTTTGTAAATGGTGGTTTAGTAAAATCAGCGGGTAAAAAT
GCTCATTTAGGTGCAAGCCGTTACTTAATTGCAGAAGCCGATGAAAGTGATGCGTCATTC
TTACATTTACAGCCGATGGTTTCTGTTGTGACCAACATTGAACCAGACCATATGGATACT
TACGGTGGCGATTTCGAGAAAATGAAAGAAACCTATGTACGTTTCTTACGCAACTTACCA
TTCTACGGTTTAGCAGTGATGTGTGCTGATGATGAAACAGTGATGGAAATTGCCCCAAAA
GTTGGTCGCCAAGTGATTAGCTATGGTTTTAGTGAAAAAGCCGATTACCGTATTGAAGAT
TATCAACAAACAGGCTTCCAAGGGCATTATACGGTGGTTTGCCCAACGGGTGAGCGTATT
GAGATCTTACTAAACGTGCCGGGTAGACACAATGCACTGAATGCAACGGCAGCATTAGCG
GTTGCAAAAGAAGAAGGTATTGCGAATGAGGCGATTTTGGCTGCTCTTGCAGATTTCCAA
GGTGCAGGTCGTCGCTTTGACCAGTTGGGTTCGTTTATTCGTCCAAATGGTAAGGTGATG
TTAGTCGATGACTACGGACATCACCCAACGGAAGTAGATGTGACGATTAAAGCCGCTCGC
CAAGGCTGGGAAAATAAACGTGTGGTAATGGTATTCCAACCGCACCGCTATTCTCGTACC
CGTGATTTATTCGACGATTTCGTGCAAGTGCTGTCGCAGGTTGATGCATTGATTATGCTC
AATGTTTATGCCGCAGGTGAAGCACCGATTGTGGGGGCAGAGAGTAAAGATCTGTGTCGT
TCAATCCGTAATCTTGGCAAAGTGGATCCGATTTTAGTGTCAGATACTTCACAACTTGGC
GAAGTGTTAGATCAAATTATTCAAGATGGTGATTTAATTTTGGCACAAGGTGCGGGCAAC
GTGAGCAAGCTTTCGTGTGATTTAGCGGAAAGTTGGAAGGCATAAAGAACATAAGTTTCC
CCCTTTGAAAAAGGGGGATTAAGGGGGATTTTAAAATGTATATTTCCCCAAAAATTAATT
AAAAATCCCCCCTAGCCCCCCTTTTTCAAAGGGGGGAATAGATAAATTTATAAACCAAAT
AAGGTAAAAATAATGAGCTTAAAAAACGAAAAAATTGCGGTGTTATTTGGTGGCGTTTCA
GCAGAACGTGAGGTTTCGCTCAATTCAGGCAAATCGGTGTTTGAAGCATTACAAAGTTTA
GGTTATAACGTTGAAGCGATTGATACAAAAGAATTTCCGATTGAAAAATTAAAAGAAAAA
GGCATTCAGCGTGTATTTAATATTCTTCACGGTGGTATTGGTGAAAATGGCGTGCTTCAA
GGGGCGTTAGAGCAACTCGGTATTCCCTATACAGGCTGTGGCGTAATGGCTTCGGCGATT
ACTTTAGATAAGTTCCGCACCAAGCTATTGTGGAATGCAGTGGGCTTACCAACAGCGGCA
ATGGAAGTGGTACGCCGTGGGCAAGCGGTCAACTCCGATGAAATTATTGCAAAATTAGGT
TTACCATTATTTGTGAAACCTGCGAGTGAAGGCTCAAGTGTTGGCGTAAGCAAAGTGAAA
ACCGCAGAACAGTTATTACCTGCAATCGAAGAAGCATTAAAATATGATTCAATTGTGTTG
GTGGAAGAAAATTTAGCAGGGGCGGAATACTCTGTGCCAGTACTTGATGGTGAAGTGTTG
CCTGCGGTGCAAATTATTCCAGACGGCGAGTTTTATGACTACCACGCAAAATATATTTCG
GATAATACCCAGTATGTTGTGCCAGCGTTAAATGCTGATCGCCAAGCGGAAGTCGCTAAG
TTAGTGAAACAGGCTTATGATGTGGTGGGCTGTCGTGGTTGGAGCCGAATTGATGTAATG
GAAGATGGCGAAGGAAACTTCCGTTTAGTTGAAGTGAATACTTGCCCAGGTATGACCAGT
CATAGTATTTTCCCAAAATCAGCGGCGACTGTAGGTTATAGTTTCGAGTGTTTAGTTGAG
CGTGTATTGGAGTTAAGTGCGTAATGGTTGCGGTAATACGTAAGAAACCGACTTCGGTAA
TTCGTACACAAGCAAGTAAGCCGAAGTATCCGATTAATTGGTTTGTTTTTGTTAAGCCTA
TCGTTGTGTTATTATGTTTCGGTATGGTTTATGCAATTTATACCAATTGGTCTAGTTTGC
TTGCATCACTGGATAGAACGCCAATCCGTTCTTATGCATTAACGCATAAAACACAATTTA
CGACGAATAATGATATTCGTGAAGTTTTAGCTAAAGAACCCTTGTTAAAAGGCTATTTTG
AACAGGATATTCAAGAAATTAAAGAGAAATTTCTAACAATTCCTTGGATCAGTAATGTTT
CTGTGAGAAAAGTTTATCCCGATAAATTAAGTATTACGTTACTTGAACATCGTCCAATGG
CTGTATGGAATAATAGTCAGTATGTTTCTGAACATGGAGTAGTGTTCAGTTTGCCGAAAG
ATAGGTTTGATAACACAGGCTTACCTATTTTATACGGACCAGACACAGAAAGTAAGGTTG
TGCTTGAGGCTTGGGATAAAATAAAAGCAGATTTAAAATCACGTAATTTAGGATTATATT
CCATTGCAATGGATAGTCGAGGAGCTTGGTCAATTCGACTTGATAATGGCGTTGAACTAA
AATTAGGGCGAGGGGAATGGCTATCAAAAATCGATCGTTTTGTGACTATTTTTCCTGAAA
TTGATATTCCTGAGGGGAAACGTTTATCCTACGTAGATTTACGTTATGAACATGGGGCTT
CCGTTGGATTTAATAATCAATAATTTATTAACTTGCAAACATAATTAATATGACAAAAGT
AGCAGAATCTAGAATTAGAGTAGGTTTAGAAATTGGAACACACAAGATAGTTGCTGTGGT
AGGTGAGGTATTGCCTGATGGGGTGATTAATGTGATTGGCTCTGGAATTAGCCCGTCTAA
AGGTGTTCAAGGTGGTGGCGTTGTTGATTTAGATGCTGTAACAAGTGCTATTCAACGTGC
GATTGAAGAAGCTGAATCGATTTCTGGATATGATATTGTATGTGTTACTCTTGCCCTTTC
AGGATCTCACATTACAGCTTTTAATGAAAGTGGAACTGTGCCGTTGTCTGGTAGTGTAAG
AAATGAAGATTTGGATAATGCTATTCATATTGCGCGTTCTATTAAATTACCCGATGGGCT
GGAAACATTACACATTATTCCTCAGGAATATAGAGTAGATAGATTACCTGCTACTAAAAA
TCCCCTTGGTTTATCTGGTATGCGTTTGCAGGCTCAAGCTCATTTAATTGCTTGTCATAA
CGATTGGCTACGTAATTTAAAAAATGCAGTGGAGAGAAGTAAATTAAAAATTGATCAAAT
CGTTTTTTCGGGGCTTGCTTCAAGTTATTCTGTGTTAACAGAAGATGAAAAAGAACTTGG
GGTTTGTTTAATTGATATTGGCGGTGGCACTATGGATGTTCTTGTTTATACAGATGGTGC
TTTGCGTTTTAGTAAAGTTATTCCTTTTGGTGGGAATAATGTAACGGACTATATTGCTCA
TGTTTTCACAACCTCTCGCCAAGATGCAGAAAATATTAAAGTACAGTATGGATGTGCTAT
TGCACCCCCAACTCATTTTCCAGAGAAAAAAATTGAGGTGGCAGGCTTGGGTGGACGAAT
GCCAAGAACTTTTACAAAAAGCCAATTATCTAATGTTACATCTCAATGCTACCACGATTT
ACTGAGCGTAATTAATCAGGAATTATCCCAATTACGCAATGAACTATATCAAAAAGGCAT
AAAACAAGAATTAATTGCTGGAATTGTATTAACAGGTGGTGGCTCTCAGGTTGAAGATAT
TGTAGAATGTGCAAAATCTGTCTTTGGATCTCAAGTTCGAGTTGGTAATCCATTGAACAT
TACAGGATTAACGGATTATGTAAACAAACCTTCTTATGCAACCGTATTAGGATTGCTACA
GTATAGTCATTATAATGACGTTGATAGTAGCCAAAGTGGAGAAATTAGTCATAAGGTGGG
CGGCATTATTGATACATTAGGTCATAGTGCTAAAAAAGCGTATAATTGGATAAAATCAAG
TTTTTAATAGGCATTAATAACAATATTAAGCCGTGAGGGAGAATCACAAATGTTTGAACC
TATTTATGAAGCAACGCAAGATGCGGTTATCAAAGTTATCGGTGTCGGTGGCGGTGGTGG
TAACGCACTAAATCATATGGTTAGTAACCAATCTGATGTTGGTAGTGTTGAATTCTTTTC
GGTTAATACGGATGCACAAGTATTACGTAGTAGTGCCGTTCGCAATACGATTCAAATAGG
TGCAAGTGTAACAAAAGGCTTAGGGGCAGGAGCAGATCCAAACATTGGTCATCAAGCAGC
TGAAGAAGATAGAGAAGCATTAACGAATATGCTTACAGGTGCTGATATGGTCTTCATTGC
TGTTGGTATGGGTGGTGGCACAGGTACTGGTGCAGCTCCTGTAATTGCTGAAATTGCTAA
AAGCCAAGGAGCATTAACAGTTGGTATTGTTACTAAACCTTTCTCTTTTGAAGGTAGAAA
ACGTTCTAACTATGCGGAACAAGGGATCCGTGAACTTGCAAAACATGTGGATTCACTCAT
CATTATCCAAAATGATAAATTACTAAAAGTATTACCTAAAAGTGTAAAATTTAATGAAGC
CTTTGGCGTTGCAAATGACGTCTTACGCAATGCGGTATTAGGTATTACGGATATGATTAC
TTCCGAAGGTCTTGTGAACGTTGACTTTGCAGACGTGAAAAAAGTGATGTCGGAAATGGG
TAGAGCAATGATGGGAACAGGCATTGCAGAGGGTGAAAACCGTGCAGAAAATGCAGCAAA
AGAAGCTGTAGCAAGCCCGTTATTGGAAGATGTTGATTTATCAGGTGCTAAAGGCATTCT
TGTGAATATTTCTTCTGGCTATGATATTGAACTTGCAGAAGTCAATACCATTATGGAATA
TGTTACTAGCTTCGCAGATCCTGATGCAGCTATTATTTTTGGTTCTGCATTCTATCCAGA
AATGGATGGTAAGATCCGTGTAACATTGGTTGCTACAGGTATCGGACAACCAGAAGAAAT
GCCAAAAATTCCAAGTGTGCAAGGAAGAACCGATATTTCGCAACAATCTATTATTAATAA
CGGATTTGGTGGTGCTCGTCAGCCTGAATTTATAAATAATATGGGCGGTTACCCAAACCA
AAACCAATATACAACGCATCAAATGTCTCAGCAACCACAACAGGTTCAGCAAACAGCGCC
AAGACCACAGAAAGTTGATACAGCACAGGTCTTTTCGCCGAACTCAATCCCAGGGTTTAT
GAGAAATGGTCAATAACCATTTCGGGAAATAAGGAAACGATATGATTAAACAAAGAACCC
TTAAACAAGCAGCAAAAGTAACAGGTATTGGCTTGCACAGTGGCAAGAAAGTAACCTTAA
CGTTGCGTCCAGCACCGGCACATACAGGGATTATTTACGCAAGAACAGATCTTGATCCTG
TCGTTTACTTCCCTGCAAGTGCTGAATCTATCCGTGATACACAACTTTGTACTTGTATGA
TCAATGATGAAGGTGTGCGTATTTCAACAGTAGAACACTTAAACGCAGCAATGTCTGCGT
TAGGTTTAGATAACCTAATTGTAGAAGTTGATGCAGCCGAAATTCCAATTATGGACGGTA
GCTCAAGTCCTTTTATCTATCTCTTATTAGATGCAGGGATTGAAGAACAAGATGCGCCGA
AAAAATTTATTCGTATTAAAGAAAGTGTACGAGTAGAAGAAGGGGATAAGTGGGCTGAGT
TTAAACCTTATAGCCACGGTCTGAAATTAGACTTTACTATTGACTTTACGCACCCAATGA
TTACCAAAGAAGTGCGTAACTACAAAATGGAATTTTCAGCACAACACTTTATTCAACAAT
TAAGCCGTGCTAGAACCTTTACCTTTATGAAAGATGTTGAATATCTTCAATCTATTGGTC
TTGCATTAGGCGGTAGTTTAGATAACGCAATTGTTTTAGATGAATACCGCATTTTGAATG
AAGAAGGGTTACGTTTTAAAGATGAACTAGTTCGTCATAAAATGTTAGACGCTGTCGGTG
ATTTATTTATGTGTGGCTACAATATTTTAGGTGATTTCAAAGCCTATAAATCAGGTCACA
GCTTAAACAATAAATTATTACGAGCTGTGTTAGCGAATGAAAATGCTTGGGAATTTGTAA
CCTTTGATGATAAAGCAGAGGTTCCGCAAGGTTATCAAGTGACAGAACAGGTGTTTATTT
AATAGTTATTATCATTTCTCGGAGATTTTTATTAAATTTTTAAGGTGTTTTTTCTTAAAA
TTCTAATTTTTAAAAATTTTTGCAGAAAAATTGCCGCTTGCTATTCCCTTATTCTACATT
TTCGGCTAATCTCGCAGACTTCATTTACCTTGGTAAATGAAGTCTTTTTTATTTGTCTTA
CAGGAAATTTTATGAGTAACCAATCTTTATCTTCAAAAATCCTTGGCGGTAATTTAGTAT
TACGCATTGCCGTAGGTTTAGTGCTAGGTATCTGCTTAGCATTAGTTAGCCCAGATGCAG
CCAAAAGCGTTGGGGTTCTCGGACAATTCTTTGTAAAATCATTACGTGCAATTGCACCGA
TTTTAGTTTTTGTTCTTGTAATGGCTTCCATTGCTAACAAAGAAGTTGGCAGCGATAGCC
GCTTAAAACCTATCTTAGTGATGTATGTCTTAGGTACTTTCGTTGCAGCAGTAACAGCGG
TTATTTTAAGCTATTTATTTCCAACGACACTTGAACTTGTTACCAGCCCGGAAGGGCTTG
CACCGCCACAAGGCGTTGGTGAAGTATTAAAAACCGTTGTTTTCAACTTAGTCGATAACC
CACTTGGTGCAATTACGAACGGTAACTTCATCGGTATTCTTGCGTGGTCTATCGGTTTAG
GTATCGCATTACGCCACGCAGCACCAAGCACCAAAGTCATGTTAAACGACATCTCTGATG
CTGTTTCTTTCGTGGTAAAAGTGGTAATCGCCTTTGCTCCAATCGGGGTGTTCGGCTTAG
TAGCAGAAACCATGGCAACCAACGGTGCAGATGCCTTTATCGGTTATGCACGTTTATTAG
CGGTATTGTTAGGTGCAATGGCAATTGTGGCATTTATCCTAAACCCATTATTAGTGTATT
GGAAAATTCGCCGCAACCCATACCCACTCACCATCACCTGTTTACGTGAAAGTGGCGTGA
CAGCATTCTTTACTCGTAGCTCAGCAGCGAACATCCCTGTAAATATGGGATTAGCGAAAC
GCTTAGGTATCAAAGAAGAGATTTACTCTATCGCAATCCCACTTGGTGCTAACATCAATA
TGGCGGGTGCAGCGATTACTATCACCGTATTAACCTTAGCAGCAGCTTACACCCAAGGTA
TCGTGCCAGATTTCTCAACAGCGGTATTATTAAGTATTGTTGCTTCAATCTGTGCTTGTG
GTGCATCTGGTGTAGCCGGCGGTTCATTATTATTAATCCCACTTGCATGTAGCTTGTTCA
ACATTCCAAACGATGTTGCAGCACAAGTTATCGGCGTAGGTTTCATCATTGGTGTTATCC
AAGACTCAGCTGAAACAGCACTTAACTCATCAACGGACGTATTATTTACCGCAGCGGTAA
GTATGTCTGATGAGAAAAATAACTAGAATTCTTGTATACTTTTAATAGTTAAACACTAGT
AAAAGACTTAACTACATCAGTCAAGTATTTTAGATAAGCAGAAAAATAGCTGCTATAAAA
TTGACTATAGCCTTATATTGAAGGCTATAGTCGTTTACTAGGTCTAGATTTTTCTCTATT
TTATAAATTTTCATTCTAATATTCTCCTTTCCTTTTCCCTTTCCTGTAATTTTCAGGTAA
AATCCGCCGATTATTTTTCTTTTATCAATAACAATACAATAGGACATTTACTGCCCTTAT
GAAAATGCAGAACATTCGTAACTTTTCTATTATTGCTCACATTGACCACGGTAAATCGAC
TTTATCTGACCGCTTGATCCAAATTTGCGGTGGTTTGTCAGATCGTGAAATGGAAGCTCA
AGTGTTAGACTCTATGGATCTTGAGCGTGAGCGCGGTATTACCATTAAAGCACAAAGTGT
TACCTTAAATTATCAAGCAAAAGATGGTCAAACCTATCAGTTAAACTTTATCGATACGCC
AGGACACGTCGATTTCTCTTATGAAGTTTCTCGTTCCCTAGCCGCCTGTGAAGGGGCGTT
GTTGGTTGTTGATGCTGGACAAGGGGTGGAAGCACAAACTCTTGCTAACTGTTACACGGC
AATTGAGATGGATTTGGAAGTGGTGCCGATTTTAAACAAAATTGACTTGCCTGCGGCGGA
TCCTGAGCGTGTTGCAGAAGAGATTGAAGATATTGTCGGGATTGATGCGATGGAAGCGGT
GCGTTGCTCAGCAAAAACCGGTGTGGGTATCGATCTCGTTTTAGAAGAAATCGTGGCGAA
AATTCCAGCCCCTGAAGGCGATCCTGATGCACCGTTACAAGCCTTGATTATTGACTCGTG
GTTCGATAACTATTTAGGTGTAGTTTCCCTTGTGCGTGTCAAAAATGGGGTGTTGAAAAA
AGGCGATAAAATCAAAGTGATGAGTACAGGACAGTCTTATCAAGTAGATCGTCTTGGTAT
TTTCACGCCAAAACAAGTTGATACTACGGAATTAAAAACAGGCGAAGTAGGTTGGGTAGT
TTGTGCGATTAAAGATATTTTAGGCGCACCTGTTGGGGATACTTTAACCCATCATCACAA
TCCTGCAAGCGAAGTGCTACCAGGCTTTAAAAAAGTAAAACCGCAAGTTTATGCAGGTTT
ATTCCCGATTAGCTCAGATGATTATGAAGCGTTTCGTGATGCATTGGCAAAATTGAGCTT
AAATGATGCGTCGCTTTTCTATGAGCCAGAAAACTCAACGGCATTAGGCTTTGGCTTCCG
CTGTGGCTTCTTAGGCTTGTTGCATATGGAGATCATTCAAGAGCGTTTAGAACGTGAGTA
TGATTTGGATCTCATTACCACAGCACCGACGGTAGTCTATGAAGTGGAACAAACGAATGG
CGAAATTGTCTATGTAGATAGCCCGTCGAAGTTGCCTGCGATTAACAATATTGCGGAAAT
TCGTGAGCCGATTGCAGAATGTAATATGCTTGTACCACAAGAGTTTTTAGGTAATGTGAT
TACCTTATGTGTGGAGAAGCGTGGTGTACAGACGAATATGGTTTACCACGGTAACCAAAT
CGCATTGACTTATGAAATCCCGATGGGGGAAGTGGTGTTAGATTTCTTCGACCGCTTAAA
ATCGACTTCGCGTGGTTATGCGTCGTTGGATTATGGTTTCAAACGTTTCCAGGCGGCAGA
TATGGTGCGTGTGGATATTATGATCAACGGCGAGCGTGTCGATGCGTTAGCGTTAATCGT
CCACAAAGCCAATGCCCCTTATCGTGGTCGTGAGTTAGTGGAAAAAATGAAAGAGTTAAT
TCCACGTCAGCAGTTTGATATTGCGATCCAAGCGGCGATTGGTAACCATATTATCGCTCG
TTCGACGGTGAAGCAGTTGCGTAAAAACGTATTGGCAAAATGTTACGGTGGTGACGTAAG
TCGTAAGAAAAAACTGTTGCAGAAGCAGAAAGAAGGTAAAAAACGTATGAAATCTTTAGG
TAACGTGGAAGTGCCACAAGAAGCGTTCTTAGCGATTTTGCACGTTGGGAAGGATTAGTG
AATAGATATTGTAGGGACACACCGAGTGTGTCCGCATACAACATTCATATCTATTCTATT
GATAAATGTTGCAATGGACACACTCAGTGTGTCCCTACATTTTGGATAGTAAATAAATTC
CAAAAGGAGTGAATTTTAAATATGAGCAATATTTTAACCATTAGTTTTATTGCAGTATTG
TACGGTGTTTGGAAAGTGTTGGACTCAATGCAGCTACCAAACACGATTTCCATTATATTA
GTAGGTTTAGTTGTTATTTGTGGTGGCTTTTGGTCATTTTACAAATTTAGTGCTGAACCT
CGCCGCTTGCGTGCGATTGAGCGTGAAGAAAAGCGTTTAGGCAAACCGCTCTCAGCAGAA
GAAAAAGCCACAATTCAACCTCGTTCATTAGTGGGGGATTTTTTTGCGTCACTATTTGGG
GTGTTAGCATTAGTCACTATTTTACGTTCATTTATTTTTGAGCCGTTCCAAATTCCAAGC
GGTTCAATGGAGCCAACGTTACGCGTGGGTGATTTTCTGTTAGTGAATAAATTTACTTAT
GGAATTAAAGACCCGATTTGGCAAAATACGCTTGTTCCGATGGGTAAGCCTGAACGTGGG
GATATTGTGGTATTTAAAGCTCCAAAACAGCCACACGTTGATTATATTAAGCGTGTTGTG
GGTGTTGGTGGCGACCGTGTGAAATATGATTTCCATACCCGTAATTTAACCGTTGTTCAC
GGCGATTCAGGCAAAGAAGTGGTGTTTAAATACGAAGGCAGTGCACCAAATCCGGACTTT
TTCTACCACGGTGAAATGCAAGTTGAACGCACTGAAATTGGTGATGTTGCCCACCAAATT
TTAAATAATCCGCACGCTTTTAACTACGAGCCTTATTTCTTCAAACAAGACGGTATTCCT
GCTGGGGAATGGGTAGTGCCAGAAGGGCATTATTTTGTAATGGGAGATAACCGTGATAAC
AGCGAAGACAGCCGTTTTTGGGGGTTTGTCCCTGAAAAGAATATGGTCGGTAAAGCAAGT
GTTATTTGGTTAAGCCTTGATAAGAAACCGAATGAATTTCCAAGCGGATTACGTTTTGAG
AGAATGTTTACGGCGATTAAATAAAGAGAACATTTCCCCCTTTGAAAAAAAGGGGGATTA
AGGGGGATTTTTAAAGGGTGAATTTTATTCAATGTTAGCAAAATTCCCCCTAGCCCCCCT
TTTTCAAAGGGGGGTATTCCACGAAGATACACTAAAATGCAACTAGAACGATTACAGAAA
AAATTAGGTTATCAATTTGCTAACCTTGATTACCTCACCCAAGCCCTCACTCACCGTAGT
GCTGCTTCCAAAAATAATGAACGCCTTGAGTTTCTTGGCGATTCCATCTTAAATTTTGCC
ATTGGTAAAGCCCTATATGAAAAATTCCCAAAAGCGAATGAAGGGGAATTAAGCCGTATG
CGTGCGGCATTGGTGAAAGAACAGACCCTTGCGGTTGTCGCTCGTCAGTTTGAGTTAGGC
GAATATATGAAATTAGGGGCTGGAGAATTAAAAAGTGGTGGCTATCGCCGAGAGTCTATT
TTATCCGATTGTGTGGAAGCGATTATTGCCGCGGTATATTTAGATGCTGGGATTGATCGG
GCGATGGAACGTGTGCATTGTTGGTATCAGCAACTTCTAAATGACATGCAACTAGGGGAA
GCACAAAAAGATCCGAAAACTCGTCTGCAAGAGTATCTACAAGGGCGTAAGCTACCACTA
CCGACTTACGAAGTGATTGATATTAAAGGCGAAGCCCATAATCAAACTTTTAAAGTCAGT
TGTAAAGTCGAAAAAGTTGATGAAATCTTTATCGGTAACGGCACAAGCCGTCGCAAAGCC
GAGCAAGATGCGGCATTGCAGGTGATAAAGGTGTTGGGAATAAAATAGCCTAATGCAGGG
TGGCTCTTGACCCACCATTTCAATTTGTATTTATTTAAGAGAACACAATGACAGATCAAA
AAACATATTGCGGCTTTATTGCCATTGTTGGTCGCCCAAACGTAGGGAAATCAACGCTAT
TAAACAAAATTTTAGGACAGAAAATTTCGATTACATCTCGCAAAGCTCAGACGACACGTC
ACCGCATTTTAGGGATTAAAACCGAAGGGGCGTATCAAGAGATTTATGTTGATACCCCAG
GGCTTCACATTGAAGAAAAACGAGCGATTAACCGCTTGATGAACCGTGCGGCAGCCAGTG
CGATTGGTGATGTCGATATGGTGATTTTTGTGGTAGAAGGCACGAAGTGGACCGATGATG
ATGAGATGGTACTCAATAAATTGCGCTCGACCAAAGCCCCTGTGATTTTAGCGATTAACA
AAGTGGATAATATCAAGGAAAAAGAAGAATTATTGCCACATCTGACCGCTTTATCGCAGA
AATTCCCGTTTAAAGAGATCATTCCGATTTCAGCTCAACGGGGCAAAAACGTACATATTT
TAGAGAAATTTGTGCGTGAGTCACTAAAAGAAGGCATTCATCACTATCCTGAAGATTATG
TCACCGACCGTTCGCAACGTTTTATGGCGTCAGAAATTATCCGTGAAAAATTAATGCGTT
TTATGGGCGAAGAGTTGCCTTATTCGGTGACGGTTGAAATTGAGCAATTTAAAACCAACG
AACGTGGCACTTATGAAATCAATGGTTTGATTTTAGTGGAACGTGAAGGGCAGAAAAAAA
TGGTGATCGGTAACAAAGGTCAGAAGATCAAAGTGATCGGCACTGAAGCTCGTGCGGATA
TGGAACGCCTATTTGATAATAAAGTTCACCTTGAACTGTGGGTGAAAGTCAAAGCTGGTT
GGGCAGACGATGAACGTGCGTTAAGAAGTTTGGGTTATATTGACGAATAATGATCGAACA
GTGGCAACGTGGCTTTGTGCTACATCGCAGAGAGTACAGCGAAAGCAGTTTACTCGTTGA
TTTTTTCACTGAAAATCACGGGCGAATTACCTTACTTGCCAAAGGGGTAAGACGACCACG
TTCGCCATTGAAATCCGTTCTTCAACCCTTTACCCCTTTATTGCTGAAATGGACGGGTAA
AGGTGATCTCAAAACACTTACCAAAGCTGAACCTGCATCTTTAACCCTCCCGATGCAAAC
GCTGGCACTGTATAGCGGTTTTTATGTCAATGAAGTCCTTGCAAGAGTTTTGGAAAATCA
CACCGCTTACCCTGAATTATTTCAGCATTATCTACACTGTATGACAAAGTTGGCAAGCCA
GCCAAACGAGATCGAGCCGATCTTACGCACCTTTGAATTTCAAACACTTAAAGCGTTAGG
TTATGGGGTGGATTTTTGCCATTGTGCAGCAACAGGTAAGCCTGTCGATCCAAAAATGAG
CTATCAATTTAGAGAAAATGAAGGCTTTATTGCCTCTTTATTACAAAATAACTATACCTT
TATCGGCAAGGATTTATTAGCTTTTGCGGAAATGGATTTTTCAGAGAAAGAAACCTTACA
ATCGGCAAAACGTTTCACCCGTATTGCTTTAAAGCCTTATTTGGGATCAGCACCGCTGAA
AAGCAGAGAGCTGTTTCAGTCTGTTTTACCAAACAGATTAAAAGGGTAGGTCGGACATTT
ATTGCCTGACATCTCGAAATCTAGCGCTATTCAAAACTAAATAAATTAGAAGGGTAGGTC
GGGCATTTATGCCCGACATCCCGAAATATAGCACTACTCATAATCAAAATCTTGATTAAC
CCCAGCCCAATCTTTTGGATAAATACCTTGATGAACGTATTTGTGAAAGGTTGAGTATTT
CCAATCAGTTACTGATGAAACGTATCCGTGTTTTACAGGATTATAGTGAATGTAGTCAAA
ATGTTTTTCGAAATCTTCTTCATTTTTTATACAGTGTTCCCAAAATCGTTGTTGCCAAAT
GCTACTTTGTCGCTTTCTTAGTTCATTGTTGGTTTTTTCTATATTGTCATAATGTTGGCA
ATGGTGACTTACATAACGCTTTATTTGATTCCAACGCATTGAAAAGTCTGAATCATTGTC
GGGCAATTGCCAAATAGTATGTAAATGATCGGGTAAAATTACTAATGCGTTAATTTTAAA
AGGATATTTTTGTTGTACCCTTTTTATAGCGGTCTTAAGAGTGTGAAGGACATCAGCGTT
TGTTAATATTGGGCGGCGTTGATAGGTGACTACGGTAAAGAAATATTGTGCTCCTGGTTG
ATAAAGTCTTCGGTATTGCATTATATCTCCTACAATTTCTATGTTTTTAGATATAAAAGG
GATGAGCTTGTCGGGCATAAATGCCCGACCTACTTGGAGATTCTTTTCTTAATCATCTGT
TTAAAAAGCGGGTGGTATAAATATCCGACCTACTTGGAGATTCTTTTCTTAATCATCTGT
TTAAAAAGCAGGGTGGCATAAATGCCCGACCTACTTGGAGATTCTTTTCTTAATCATCTG
TTTAAAAAGCAGGGTGGTATAAATGCCCGACCTACTTGAATATTCCTTTCTTAATCATCT
CTTCAAAAAACGGATAATCCACTAAAAATGCATCGTGTCCAAAGTCGGAATGAAATTCAT
AAAAATCGACGGCAATGCCTGCATTTTCTAAACGTTGTTTGCTTTTGTGTAGGTCAATCT
GTTTAAACAGTTGATCGCTCGTTACGCCGACAAGGGTGTAATTCGCTTTAATGCGACTGA
GTGCTTCTTGCTCGTTTGCATAGGTTAAAGCAGGATCATAGAGATCTAAGGCTCTTAACA
GGCGTAAGTAACTATTGGCGTCAAAGCGATCTAGAAATTTGACCCCTTGATAGCTGAGAT
ACGATTCTACTTGGAAGTGATCGCCCCAAATCGTTCCCGTCTGTTTCACTTCTCGCCCAA
AGGCTTTGGCAAGTTGTACATCGGTGCGGTAGGTGAGCATACCAAGCATTCGAGCGATTT
TTAAGCCGTTATCTGGGGGCGTACTCTCATAATAATTGCCGTTGTTAAAATGGGGATCGT
TTATCACCGCTTGTCGCATAACGTGATTGAAGCCGATTGCTTCTGCACTCAAGGTAAGCG
AAGAACAGAGATTAACCACATTTCTCACTTGTTCCGGATAATCAATCGCCCACTGTGTCG
CTTGCATTCCACCAAAAGAGCCACCCACGACCGCTTGTAGCTGAGTAATACCGAGTTTAT
CGATCAAGGCTTTTTGCACCTTCACAATATCTTGCACGGTGATAACGGGAAATTGACTGC
CGTAGGGTTTATTCGTATTTGGATTGATAGACGCAGGGCCTGTCGTACCTTTGCAACCGC
CAAGCACATTCGAGCAGATAAAAAAGTATTTATCGGTGTCAAAAGCTAATCCTGCACCGA
TAAAATCTTGCCACCAGCCTTTATCCGCAGGCGGTGCATAATAGGGTTCAGCGTCACCCG
TCAAGGCGTGGCACAACAGCACAGCATTGCTTTTTTCAGCGTTCAATGTGCCATAGGTTT
GGTAAGCGACATTGATAGGCGAAAGTGTTCCGCCTAAAGCAAGCTCAAGGGGAATATCAT
CAAAAAGAGTAATCTGCTGTGCCATAAAATCCTTGCAAAAAACGGTAAAAAAGCGACCGC
TTGTCTTTGAATGGTTTCAAGTTTACGAATAGGAAATCGTTTCGTCAAGAAATTTTAGAC
ATCTAAACGTCTAGATTTTTAAATGGCTAAATTAATTATTGTATTACTATGGGCACTTAT
GCTGTCAGAAAATCATTTTGGGATATAGAATTACTCATCCTTAGGAATAACCACAGCAGG
ATCCACTTTCCCTTCAAAACCATCAATCAATTTTTTTAGCCCATAATCTTCCTTGTCTGA
ATGAGGACTAAATAAATCGACTTCTGTATTCAATTTCGGATTACTAATTCCCACCCATTT
TGCAATGCCATCGGTAAAGTTTAAGCCAGATTTCATCGCTTTATAGACTTTTCTATCGGT
ATCATCGCTAGATATTTTAAAGAGCGGAAATCAAAGTGTAGCTTACTTTTGCCACTGCTG
TTGTGGATTGCAATGTCATTTTCAGTGATATGGTGAGCTAAACCGTGATCGGCAAAATAG
ACCACCGAAAACGAGCGGTTAGATTGTTGCTCATTTTTGCGAAGGGTTTCATATAAGCGT
TTTAACACTTCGTCGTTTTTTTTTGATGGACGATGCATAGCAGTTTACGTTGAAATACTT
TTTGCCTATTTTTTCATCATCAAACATTTTAGGGTAATCAGTTAAACGATCACAGCTGAT
GGGGTGTGAACCGTATAAATGCACCACAACAAAACGTTTGCTATGAGTTTTTTGCTCAAT
AATGTGTTCAAATTTAGGCAATAAATCAAAGTCACTGATATTTTGATGGAAAGAGTCCCC
CGATTTTAAGAATAATTTTTCGTCACTTTTGTTAGCAAGGGAGGAAACAGGTGTATCAAA
AGTACCAAGATAACCTTGGTTTGATAGCCAGTAGGTTTTAATTCCTGCGGATTTAATCAA
ATCGATCATACCAAGGCTGTATTCCCCTTCCCACTTTTCAGTATCAGGCTTAGTGAGCAT
TAATTTTAATGAAGCAATGGTATTTGTTCCACCAGCGGTCAGCCCATCAATTAAAATGCC
GTTGGCACTGCTCATAAACGGCGTATTTTCAGCAGGGTAGCCATAGGCGTGGTGATAATC
TTTTCTGGCACTTTCGCCGATCACTAAAATGTAATCATCGTAACGGCTTTCCGCATTGAG
TTGCGACGTTCTCCATTCACTTTGAATGGACATACTATTCAAGCGGTCTAATTCTGCTTT
TACTTTACTAATTGCACTACTTCCTTCTTGTAGAAATTTGAAGGGCGGAGTAGAGATAAA
AACTAATGCAATCCCTAAGGCAAGAAAGGTTTTATTTTTGTGGAACTGAATTTGCCATTT
TTGGCTAATAAAACGAAAACCTAACAGTAATATAAAAATGCCAGTACAAGCAACAAAGTT
AATCAGGGGGATTTGGCTGAAAAACTCTTTGCTTTCTTGTATATCTGTGGCAAAAACCGA
AGCAACGTATTGGTACGATGGTGGGCCAAAGGTCAAGCCAACTGGCGTGTAAAGGGCATA
TAAAGTGACAATCGGTAAAAGCAGATAAAAGAACGCTTTTTTAGAGGCATTAGCAAATAA
AATAACGAGAACCAGCAGTAGCACATTGCTGATTTCAGGAGTAGGAAAAAAGCCTGAGCC
AAGTAACATTAGGTAACTTGCTAAATAAGATAAACCAAAACTAATGAGAGTAGCGAGTAT
CTTTGTTATATTCATTATGAGCAAAACGAAAATAAAGGGATAGCGATTTTACCGAAAATA
AAGTGGAAATTCTATCCGCTTGCCTACTTTGATCTGTTCTTAAGATAATCTATAATATTT
CGATTTTTTTCCCCAACCGTTACACAGAGGTCAAAATGAGCAATCCTATTTATAAACGTA
TTTTGTTAAAGTTAAGTGGTGAAGCATTACAAGGTGAAGAAGGTTTTGGTATTGACCCAT
CTATCTTAGATAGAATGGCATTAGAGATCAAAGAATTGCTTGCAATGGGTGTCGAAGTCG
GCGTAGTTCTTGGGGGCGGTAACTTATTCCGTGGTGCTAAACTTGCTAAAGCGGGTATGA
ACCGTGTTGTCGGCGACCATATGGGTATGCTTGCAACCGTAATGAACGGTTTAGCAATGC
GTGACGCCTTACACCGTGCTGATGTCAATGCAAAATTAATGTCTGCATTCCAGTTAAACG
GTATTTGTGATACTTACAACTGGTCGGAAGCTATCAAAATGTTACGCGAAAAACGTGTCG
TGATTTTCTCAGCAGGTACAGGTAGCCCGTTCTTTACTACAGACTCTGCAGCTTGCTTGC
GTGGTATTGAAATTGAAGCTGATGTTGTCTTAAAAGCAACTAAAGTAGATGGTGTGTATG
ATTGCGATCCTGCAAAAAATCCAGATGCAAAACTTTATCAACATTTAAGCTATGCTGAAG
TTATTGAAAAAGAATTGCAAGTGATGGATTTAGCTGCATTCACTCTTGCCCGTGACCATA
ATATGCCAATTCGTGTATTTAATATGGGTAAAGCTGGTGCGTTGAAACAAGTTGTGACGG
GTACAACGGAAGGTACGACGATTGCTTAATTAACGCTATTCAACGAATTAATCCAACTTA
ACTATTTATTTAAGTTGGATTTTTTATTCTTTACTTTGCCATTTCAAATTCAATTAACAT
CATGAGAATATGGATTACTTTAATATGTATCTCTTGAATACGATCAGCATAACGAAAATG
AGGTACACGAATCTCAATATCAGCTAGTTCTGCTATTTTTCCTCCATCCTTGCCTGTCAT
TGCAATAATTTTCATTCCTTTGGCTTTTGCAGCTATGATTGCATTAATAACATTTTTAGA
ATTTCCTGATGTTGATAAGCAAAACAAGATATCTCCTTTTTGTCCGATTGCCTCAACATA
ACGAGAAAAGACATATTCATATCCAAAGTCATTGCTTACGCAGCTTAAATGGCTTGGATC
TGAGATTGCTATGGCTGGATATCCAGGCCTATTTTCACGATAACGTCCAGTTAACTCTTC
AGCAAAATGCATAGCATCACAGTGTGAGCCACCATTCCCACAGGAAAGTATTTTTCCCCC
GTTCTTAAAACTATCAGTAATCAGTAAAGCTGCTTCTTGAATTAGTTTAAGATTATGTTG
GTTATTAATAAAGTCATTTAATACTTGTTGCGCTTCTTGTAATTCTATTAAAATTTGTTG
TTGGTACATAAGGATTCCCTCTTGTGATGAGTTAAGTCAAATAAGTCTACCACAAACCCT
ATAAACTTAGTACTAGGAAAATAGAATGAAATTGGGTAAAATCAATAGGTTTATGTTATT
CAATCAAAGGAAAATACTATGATTAATGAAATTAAGAAAGATACTCAAGAACGAATGGAA
AAAAGCCTTGAGGCCTTAAAAGGACATATTTCTAAAATCCGTACAGGTAGAGCTCAGCCT
AGTTTATTAGATGCTATTCAAGTGGAATATTACGGGTCAGCAACACCATTACGTCAATTA
GCTAATGTTGTCGCAGAAGATGCTCGTACATTAGCAGTCACTGTATTTGATCGTTCGTTG
ATTAGTGCGGTAGAAAAGGCGATTTTAACTTCGGATTTAGGGTTAAATCCTTCTTCGGCT
GGAACTACTATTCGTGTTCCTCTTCCTCCATTAACGGAAGAACGTCGTCGAGATTTAATT
AAAATTGTAAAAGGTGAGGGAGAACAAGGTAAAGTTTCAATTAGAAATATTCGCCGTGAT
GCAAATGATAAAATTAAAACTTTAGAGAAAGAAAAACAGATTAGTGAGAATGATGAGCGT
AAAGCTCAAGATGATATCCAAAAGATTACAGATATTTATATCAAAAAAGTGGATGAGATT
TTAGCAGACAAAGAGAAAGAATTAATGGATTTTTAACATATGAATTGGGCGGAAATTTTC
CGCTCAATTTATTCTAACTGGTAGAAGAGATTTAAGATGTTGTTATGAATTTCTTTATTG
GTTTCCAATGTCTACATCCTATATAAATAGAGTAAAACCGTTTCATTTTAAGAGAAAAAA
TGATAGAAAAAACCTTTATTGTGGGGAAAGATGCAGCCCTTGAAGAAAGCATCGAAAGAT
TCCAGACTAAGTTGAAAGAATTAGGATTTAATATTGAGGAGGCTTCTTGGCTTAATCCTG
TACCAAATGTATGGTCAGTACATATTCGTGATGTTGATTGTCCACAATGTTTTTCAAATG
GTAAAGGAGCAAGTAAGAAAGCAGCTCTTGCTTCCGCATTGGGGGAGTATTTTGAGCGTT
TATCGACTAATTATTTTTGGGCTGATTTTTATTTAGGAAGGGAAATTGCTGAAGGTGAAT
TTGTTCACTATCCAAATGAAAAATGGTTTCCTATTGAAAATGAAACGGAATTACCTGAAG
GAATATTGGATCCATTTCTACATGACTATTTTAATCCCAATGGAGAATTGACACCAGAAT
TTCTGGTAGATCTACAGTCTAGCAATTCAGAACGAGGAATAGTTGCATTACCTTATATTC
GTCAGTCTGATGGTCATACGGTATATATTCCACAAAGCATTATTGGAAATTTATTTGTAT
CTAACGGGATGTCAGCTGGCAATACTAAGAATGAAGCCAGAGTGCAGGGACTATCGGAAG
TATTTGAACGCTTTATCAAAAATCGTATTATCACTGAAGCAATCAGCTTGCCTGAAATTC
TGCAGTGTATTATTGATGGTAGTGTGATAAAAACGCCTATGAATAGATTCTATTTATAGG
CGTTTGACTTTCTATTTCATTCTAGTATCTAAGGATTATGTTGGGATAAATTTAGTATCC
TATCTTTCATACAATGAGCTATTTCTGTTAAATATTTTTCTTAAAAAGAGGAAAATATAT
TTATTGAGGACTTAAATTGCAAAACCAAAGGCATAGAATGCAACTAATGCAATAGCAATA
GCTACTGTACCAACGTTCAATTTGTTAAATTCGCCTGAAATGGTACGTCCAATCACTAAG
GTTGCAAAACCTAACATAATACCTGTTACGATATTTGCAGTTAAAACAATAAACACAGCA
CAAACTAAGCCTGACATTGCACCGATAAAGTCATCAAAATCTAATTTAGACACATTGCTC
AACATTAATAAACCAACGTACATTAATGCGGGAGCGGTAGCATAACCTGGAACTAAAAAT
GCGAGTGGTTGGAAGAAAAGCATTAATAAGAACAACACGCCAACAACGACCGCAGTCAAA
CCTGTTTTACCACCAACAGCTGTTCCTGCTGCTGATTCAATATATACTGCTGCAGGCGCG
GTACCAAATAAACCTGAAAGTACACTACTTAATGAATCTGAAGTAAGTGCTTTATCACCG
TTGATAATTTGCCCATCTTTATCTAGTAAATTTGCTTGACCTGCTACAGCACGAATGGTA
CCTGTTGCGTCAAAAATGGCAGTCATTACTAAGGCAAAGACCACAGGTAAAATGGCTGCA
TTCAATGCGCCGACAATATCTAAATTTAAGAATTGAGAGTTTTCACCAAAGGTAGGTAAT
TTAAATACTTCACCGCCAAATTTCACATTCGGATCGAAAATTAAACCGATGATTGTAATT
GCAATGATAACCCAAAGAATAGAACCTTTAATTTGTAAACGCTCTAAACCAATGATAGCA
GCTAAACCAACTAAAGATATCATTACAGGAAAAGAAGTGAACTCACCCATTTTTACCGGT
AAACCCGCTTGGTTGCTGACAACTAAACCAACGCCATTTGCTGCAATCAATAAAAGGAAT
AAGCCGATTCCAATTCCAGCGCCGTGAGCAATACTAGATGGCAGATTACGCAAAATCCAC
GCACGGATACCTGTTATGGAAACAATGGTAAATAAAACACCCATAAGGAAGATTGCACCT
AATGCAACAGGAATACTAATGCCTTGACCTAGCACTAAACTGAATGCAGTAAAAGCTGTT
AATGAGATAGCACAACCAATCGCCATTGGAGCATTTGCCCATAAGCCAATTAGAATTGAA
CCTAAACCAGCAACCAAACAGGTTGCAATAAATACTGAATCAGCAGGAAAGCCAGCCGCA
CTTAACATATTTGGCACAACGATAACGGAGTAAACCATTGCAAGGAAAGTAGTTAAACCA
GCAATAACCTCTTGACGAACATTAGAACCACGTTCTGCCAGTTGAAAACGAGAAAGAAGA
GACATAATGGAAAAACCTCAATAAATATATAGTATGATTAAAGGGTCGAAGATTGTACAC
AAAGATAAACCAAAAGGCAATCGTTTGCGTAGATGTTAAAAATATTTAGGTTGAGTGCTA
TAAGAAACATATAGGTTATTTAATGTATTTAAAGCGCAAAAATAAGAGCATTAGCGTTTA
TTAATATCTCCTAATAAGCCTGCATAATGGATCGTTTTAGGGCTTGATTCTAATGCAATT
TTGAGAGCCATTGTCAATGGAACAGAAAGTAGCATTCCTACTGTACCGAGTAACCATCCC
CAGAAAAGTAGTGACAAGAATACAATGAGAGTTGAGAGACCAAGGGTTCTCCCCATCATT
CTAGGTTCTAGAATATTGCTAATTACCATATTGATTGCAATGATACCGACGGATACTCCC
AATCCAACAGAAAAACCATTCAATAGAAATGCTTGTACAGCAATAGGTACACCAGCAATG
ATTGAACCTATGTTTGGAATATAGTTGAGTAGGAAGCTTAATGTGCCCCATAATACAGCA
TATTGTACATCAGCTATTTCAAGTAACACCCAAATAGATATTCCAGTAAGCAGGCTTACA
ATCGTTTTTATACCAAGATAGCTAATAACTCCCTGTAATACTCGGTTGATATGGCTTTCT
TCCGATTCCACATCTTTATCGCCTTTAAGAGCCACGATAAGTTTATGTTTAGCGGTTGGG
GCCTCAAATAACATGAACACAACGACTAATAAGAGTACAAAAATATTTGTAACGACACCT
GAGAAGCTAAGTAATAAGCGACTAACAAAGTTCATAATAATGCTTGGGTCTAGCTGTTCT
TGGATCTGTTCACGAGATATTGAAACCGGGATATTCCAGTTATCAACAAGGAGCATTGCG
GTAGCAATACGTTCAGATAGAAGAATTTTGTATTGTGGAATTGATGCTGTAAATTCTTGT
ACTGTACTGTTGATTAGTCCTGCCAGAAAAAAGAATCCAAGTAAAAATAGAATAAAGAGT
ATAGTGATTGCCAGCCACAAAGGGACTTTATGAGAGGTTAGATATTTGATAATAGGAGAA
CAAATAATTGCAATAAAAAGAGATAATAAGAAAGGAATAACGATCTCAACGGATAATTTA
ATACCCGCCAAAATAATTACAATAGCAGCAGTAGCTACCAGAATCTGAGTTAAAGAAGAA
TTTTGTTCCATATCTACGAGAATATATTGCTATGTGATTGAGTGATGGTATATCAAATGT
TTGTATTTTTAGATCCGACTATGTTAATAGCTAGTGATTACTTCTTTCAACAACTCCACC
GCCAAGAACGCTAAGCTAAAACGCTGTTCATCAGCCACTGTCCAGAATTGTAGTGCGTTT
TCATTTTTATTGAGTAGTTGGCTAATCTGTAAGAGATTCGTTTCTTCATCTTCACCATTT
TTAACAGGGGTAATTACATTATCAGAGTTAAATTTTACCCACGCTTGTTGTTGCCACTGC
TCACTTAATGCGGTTGCATCTAAAGCATACTCAGATTGCACCCTGATCATCTGTGAAATA
CCATAGAAAACAGGCACTTGCACGGAATGGAAAGTCACACTAGCGGTTAGATTTGGCAGA
ACTTTTGCAAGTTGTAACTCAAAGGCACGAGAGAACGGCAGATGTTTTTCATCACCTTGC
ACATTGGCAGGCACAGCATCAAACGCCACGCGTGGTTTTTCATCATCAAGGGGAATACCA
TTTAACAACTGAGCAGTTTGCCCTGCTAACTCACGCACTTTTTCATCACCAAAATAGGCC
GATGGCAATAGTGATGTAACAAAAATATGTTGAATAGGCTGGTCCAACAACGGTTTTAAG
GCAAGTGCTAATTGGCTGATTTGTGGATTTGCTAACGCAACAATATTTCGCTCACGCACA
TTGGCGATCATTTCATTGTTTACACTTGGCACAATCACAGGCACATTGCCGATTAATGCA
GAAATGCCGTAGAGATCTAAAATCACGCAGCCTGCTTGTACCGCTTGAGCCAGCAATTCT
GCATTTGCTATTTTGCCTGCAAAGAGAACGTGACTAAATTGCGACCAATCGACATCTTCA
ACAGCGATTTGCTCAACAGCTTTTGCACCGAAACGCAGAGAATGTTCTTCACCAAAACTT
TCCAATTCAACGGCTGAAATTTGTTCAAAATCTAAACTACTTTGTTCTAAAGCTTCTAAT
AATTTCTCGGCTAATAAAAAATCTGCCGCAATTGCTAAACGAATGTTTGCCATTTTGTTT
CTCTCTCGTCAAAATAAAGGCTAATTTTACTCTTTTTTATCGCGATTGCGAAAGGAAAAA
TAGACCTCAGATATTGATTTTTGAATCTCATTATATGTCGTGAATCTTTGATATGTATCA
TTATGAAATTTATCATTATTTCAACCACTTATCTTCATCTTGCTTACGCTCAAATTCCGC
TTCAAACGTTGTATTATTTTGAGAGGAAGTCCTGTTCATTGAACCAAAGGACATAAATTT
CACACGGCTTGCAAAGAGTTTCATAAAAATTGCCTGTAGCAATTGGCGAGTGATTGGCAA
AAGAAGTAGCAAAGCGACAATATCACTTAGAAAACCTGGAATAATCAACAATACCCCTGC
GATTGCAAAAAAGATCGAAGAGGTGACCGCTTGTGCCGGAATCTTTCCTTGTGCGATCTC
TTGGCGGATCTGTACTATGGTCATTATTCCTCTTAATTTCACCAACCATAAACCGACCGC
TGAAATAGTGATCATTAATAAAATCAAGGGTAAAACCCCGATAGCAGAGCCAACGCTTAC
TAACAGAGAGATTTCAATGTAGATGTATAAAAATAGCCCAGCTAAAAAGAGAAGTAATGG
CATAGAAATTCCTTATAGAAGTTAGTGGCTGATTAAATAGTGATAATTTGGGCATTTTCA
ACCCTAGCCCCCCACTACGCAAGTAAATTTAGTCTATTTAAAGCTAATCGTTTGCTTTTT
TTCATAAAGAGATAAAAAATTTATTTGTTTTATACAAAAAATATGCTATTTATATGGCCA
CTCAAGCTTTTATCGATAAATGAAAATGACATTACGTTCTCTTGTTAGCCTGATTATTAT
TAACCTCGTGGTGATTGTTATCGCCGCGAGGGTTAAGCTGGCTCGCAATTAGAATTGTAT
AATGAGATCCACAAACCCTCGCTAGTTTTAGTGAGGGTTTTTTATTACATAAAAGCCTTA
ACTAAAGTAGCGACACAACATTAAAAAGGTAATTTATGAACGGAGCAAATTTAGTCGTTG
AGTGTTTGAAAGCTCACGGTGTGACATCTCTTTTTGGCTATCCAGGCGGGGCAATTATGC
CTGTCTATGATGCGATTTACGATTCAGGTTTAGATCATCTACTTTGCCGCAACGAGCAAG
GTGCTGCAATGGCTGCCATCGGTTATGCTCGGGCAACAGGCAAAACAGGTGTTTGTATTG
CAACTTCAGGCCCCGGTGCAACCAACCTAGTCACAGGCTTAGGCGATGCGTTAATGGACT
CTATTCCTATCGTGGCAATCACAGGGCAAGTGGCTTCAGCCTTTATCGGCACGGACGCTT
TCCAAGAAGCAGATGTATTAGGCTTATCCCTTGCTTGTACCAAACACAGTTTCATCGTGC
AAAACATTGATGAACTACCTGAAATTATCGCCAAAGCATTCCAAATTGCACAAAGTGGTC
GCCCTGGTCCTGTGCTTGTCGATATTCCTAAAGATGTGCAATTCGCTCCAACATCACTTT
CCCCTGTCGTCTATAAAAAAGTGGCGGCTAAAACACAAAATCCATCCGCACTTGTACAAG
CCAAAGCCTTGTTAGCACAAGCAAAACGCCCTATTCTTTATGTTGGCGGTGGTGTTGGTA
TGGCAGATGGCGTGCAAGCGGTTAGATCTTTCCTAGATGTTGCAAATATTCCGTCTGTTT
CTACCTTGAAAGGCTTAGGAACCATTCCGCCACAACACCCACTCTATATGGGAATGATCG
GTATGCACGGCACGAAAGCGGCTAACTATGCAGTACAAGAAAGTGATTTACTCATCGCTT
GTGGGGCTAGATTTGACGACCGTGTGACAGGTAAACTTGACACCTTTGCACCGCACGCCA
AAGTGATTCATATTGATATTGATGTAGCTGAAATCAACAAGCTACGCAAAGCAGATGTAG
CATTGCAAGGAGATTTAATCGAGGCAGTGACCGCACTTACCCAACCGTTAGAGATTGAAA
GCTGGCGAGCTGATGTGCGTAAGCTGAAAGCGGATTTTGACTTCAGCTATCAAGAAAATG
CAGGCGAAGGCGAAATCGACCCTTGGGCGTTGTTACACACTCTTTCACAACGTAAACCGC
AAAATGCGATTATTACTACTGACGTTGGCCAGCACCAAATGTGGTCAGCACAGCATATGC
AGCATTATGCCCCTGAAAACTACATCACTTCTGCAGGGTTCGGCACAATGGGATTTGGTC
TACCAGCAGCGGTGGGTGCGGTCAAAGCTCGCCCAACGGATCCAACCATTGTGATTACGG
GAGACGGCTCTTTTATGATGAATATTCAAGAACTCGGCTCAATCAAACGTGGCAATTTAC
CTGTCAAAATTCTGTTACTCGACAACCAACGTTTAGGAATGGTGCGTCAATGGCAATCGC
TCTTTTTCCACGGTCGCCACAGTCAAACCATTTTAGATGACAACCCAGACTTTGTGATGC
TAGCTAACGCCTTTGACATTCCAGCAGAACGCATTGAAAAAGCAGGGGAAGTTTCAGCCG
CATTAGACCGCTTACTCAACAGCAAAGGAGCGTATTTATTGCACGTTTGTATCCCAGATG
AAGAAAATGTGTGGCCACTCGTTCCACCAAATGCGTGCAATACAGATATGTTAGATGAAG
ACATAGGGGTTTAAGGAGAAGAAAAATGCAACAATATCAATTTGTTATCAAAGCTAATAA
ACGCCCTGAAACCCTTGAGCGTTTACTCAGAGTGATCCGCCACCGTGGGTTTGAAGTGCT
ATCACTCAATGCAGAAAATAATGGTTCGGGAATTACGTTAAATGTCACCGTTCAGAGTGA
AAGAGCGGTGGAATTACTACTTAATCAGTTAGTGAAATTGCCAGATGTGGTGACTATTTC
ATAGTTATTCTGAGGAGAAAACTATGCAAATCTTAAAACGCTTTTTCTGTTACTGCTTGA
TTTTATGTTTTATGACTGCTTGTACTAAAACAGAGTATCAAGATGAAAATACCAAAACAG
AAACAATCCGAGCATTTTTTATTGCTGATAATAAATTATATGTTGTCGGAGATTTGCATA
GTTATCAATTTGAAAGCAGTAACAAGGAGAATGCTGATTATCAAGAGCGGAAAACCACCG
AATTTATCCGTTTGCTTCAATCTGAAAAAATGAAATCTGTTACTAAAGCAGAGATTATTT
ATATCAAAAATCAAATGAAAACACCTGATATTGAGTCTAGGGTAAAACTCACTTCTTTAC
ATAATAAGAAATCATCAGAACAGTTTTATGACATTTATGGGAAGTTGGTCAAAATTGAAA
ATCAAGATGCAGTTCTGAACAAAGCCAAATTAGAACAGCCACTACAAACACAATTTATAG
CATATTCAGAAAAAATAACTTTAGATAGTGAAGCTACTGGAATGGTTCTTGTTTGGGGTA
TAGGAAGCGTGGTTTTCATTCCTCTTTACATTATCTTCTCACCGCTTGTATTGATAAATA
AAATAACGGATTAACGTGATGGAAAGGAGGAAATTCGATAAATAACCCATACAACAAGCG
GTTTGATTCGGCAAAAAATGTGTAATAGACAAATTTGTTGCTAAAAAGTGGCTTAAAGCC
TTATAGTACAAGGCTTTAAGCCCTCTTTTTGAAATATGAACAAAAAACTGCCCATTTTGC
CAAAGTCTGAAAATAAAGAATATAGCAATGATTAAGCAAAAAGCCTCCGTGGGCGTTCCA
CGGGGTTATGAATGTGCTTTCAAGTAGTTGTTTATCGGATTACAATTAGAAATTGTACTT
CGCACCAATATTTCCTTCTTTGTAATAGGATTTCATTGGATTATTCCATAATCTATAATA
AGCTATGTTAGCGTAAATATTGAAGTTTTCAGTAAGATAATACCCCATACCTAAACTAGT
TTTAAATTCATATCTTGGCAATCTCATTCCATATAATTTAGTTTCAGTGTTAGAAATAAT
ATATTTTCCACTTACTATATTATCCATATTGTTCTTATTATAAAGATAAGAAATATCTAG
ATTTATATTAAGTTTTTCAGATAATGATTGATTTAATCTTAAGCCCAATTCATATCCATA
ATGGGTTTTATGATATTTATCAATACTTAATGCTAAATCTTCTTTTTCATTGATGGAATC
TTGTTTTAAGCGGTTAATATGTAACGCAACATATGGATTAAATCTTAATTTTTCATATTG
TAGATTTAATCCGGTTTCATTATAAAAAGAATAATTTTGTAATTTTAAATCAGCTTTAAT
TGTCTGTGTGCCATTAGGCAATAACAATGTTCTATCTAATTTCCCTTTAATATCAGTAAA
ACTGATTTGGCTGAGATAATACCATTTATTCCAATCATATTTTCCGTATAAGGCGAAACT
GTGTTGTTTTAAATCTACTTTTCCAACTTGTTGATCTTTACTAGATAAAGGAGATAATTT
TTGATGAACTCGTTGCAATCCCATACCAAATGTAAAGGCATTAAATTGCTTATCTATACC
AACTAATTGTGAATCTGCACTATTTTTTAAATCTGCAAATCCAAAATTATCATCCTGATA
AAGTTTTAAACTTTGTGTAGCTAACTGAGTATAAATATGATAAGACTTAATATCTTGAAT
ATTTGAGAATTGCTGTTTAGCAATTTGTCTATTCAAGGTTTTAATACTATTCAGTGCTAC
CTGATGTACTGCTGGATATATTTCACCACTTAAAGAATCTACTGCAGAAGCTACCGCTTG
TGGTTTAGCATTAATAAAGGATAATGCCGTACTTCTGAGGTTTCTATTTGTATTTCCTGA
ATCACTCGCACTATCTAAAATAAGATCTAAACTTCTCGCAGTATAAACATTCTTTAATGA
ACTTTCATTGGCAGATTTTAATACAAATTCTGTATCATTTCGTTTATAGGTTGCAATAAT
TTCTTTATTATTCCCTTCTTTTAATTTAATTTCTTTTAAATCAATATAAGGGTTAGCACG
ATCCGATATTTTGTAATCTCCATTATAATTTTGAATAGGATTTTGAGACTCAATAATGGT
TTTTGTTTGAGGATCTCTTGAAACCACTTCATTAATATTTTCAACATCGGCTACAATACG
AGAATTTTGTAAATTGACATTGCCTTTTACTGTTAATTTAGATTTATCTATATCAATAAC
CGTTCTAGCATTATTTGAAGTAGTATAATTACCCTCAATAATTAACCCCTTTCCATAAAC
CTCCAAGGAACCTTTATTATCTACATTTTTTACTATTTTAACTTCTGTTTGAGAGTTATT
TAAATTTTTCGTTAATAATGTTCCCTGTGACTGGATTTCTACTGTGGATTGTTTTAATTC
ATTTCCAATTACCAAAGTTCCGTTTTCGATAACTGTATTTCCACTATAAGAATTTGAACC
AGTAAAATAAAGTGTTCCAGTACCTTGTTTTTTAAAGCCAGCATCACCTTGAATATTATT
GGACCAAGTGTATTTAGTGCGGTCGGTATGATGTTTATAATCTAATTTTGCTACAACATG
GGTTTTATTATCATCGGTTAAAAGTTTTGTATCAAATCTAGCAGGTCCGTTTAATGCTCT
ATCTTGATTTAAAACACCCCAACCAACACGTTCGTTAGGTTCTTCAGTAACTTCACTTGA
ACCCAATTTATTTGCGGTGGATAATATAGTTTGGGTCACTAAATGATGATCCATCCAATC
AAATTTTTCCCAAACATTAGCCACGGCAGCAGTAACAACAGGTGTAGCAAAAGAGGTTCC
CTCTGTTCGTACTTTATCACCAAATAAGTACCACTCGCCGGGAGCTGCAATACCCCAGTT
TTTGGCATCTTTACCAATCTGACTTGCATATTCCATCACTCCACTATTTTGTGGGTTTAT
TGAAGTTACAACAATCCAGCCTTTTCTTGCTCCATCTCGTATTACAGGCACATGCCCCTC
TATGGTTGCATATTCACTTCGTCCAGTTTTTTTATCTCTGCCATCATTACCTGATGCCCA
TACAAAAATACTGTCTCTTTCTGCCATTTCAGCTAATTGTTTATACAGATGTAAATCTGA
TAATTGTTTCCACCCTTTTCCATTTACACTGTCTCTATGTGGATTATTACCATAAGAGTT
GTTAAAAATCCTCACGCCATGTCTGTATGCTTCATCATAATGCTGATTAGATGCACTTAC
AGCTTCCATATAAGCGGATTTTGCAGTATAAGCATAAAGCGTAGCATTTTTGTTTTTCTG
ATCGATAACACCAGCAACCATCGTACCATGAGAGCTTTTATGTCCATTTGCACGTGTATA
TAAACCAGCATTTAAGATAATGCGATCTGAGCCATTTTCAAATTTAAAGGCATTTCCAAG
ATCATCACGCACATTATAATCCATATCCACAATCCCAATTTTATTAGTGAATTTAGATTG
TTGTTGTGTATTTTCATAATTATTTTTATCTAATTTCTCAACTTCAGGTTTAGCCCAAGG
CTGATTATCCACAGGATTTATTGATGAATTAGATTGCGTAGAAGGATTATTTTCTGGAGT
TGTAGATTCTGAATTATTATTTAAATTTAAAGTAACATCATTATTTTCTACCGAATTATT
TCCAGATACATTATTTTCCGTATCAGTATTTTTATTATCATCACTATTTCCAGCAGATAA
ATTATTATTTTCTTGATTTATATTTTCTCCAGAAACATTATCATTATGAACAACATTATT
TACCGGATCAGTATTATTCGATATTTCATTATTTGTCGCTTCGCTATTTGTCGGCTCATT
ATTTGTTGATATTTCATTACGGTTATCCGATGAATTTACCGTATTTTCTTCTTCCGGATC
TTTTTTAATTTTCTCCTCTATTTTTTCTTTTTCCTTAGAGTCTTCTACTGAAGTTTCTGC
TTCGGCATTAATCGGTTGTTTCTGTTCTTCTACTTGAGGAAGTTCTTCTTGCGGAGATTC
CACTTTAGATGGTTCTTCCGCAGGTAATTCCTGCTTAGTTGATTCCTCTGCTGGTAAATT
TTCTTCCGCCTGTGGATTTTCCTCTGCTCTAGGAGGTTGATTTTCAGTTTCTGTTTGTGT
TTTTTCTTTATTTTCTACTTTTGGCTCTTCTGTGATTTCTTCTTTTCTTTCCTCTTTTAC
TTCCTCTTTTGCTACTTCTTGCTTATCTGTCGTTTCTGCTGTAGCTTGTTCATTGTTAGT
ATTTTCCGTACTAGGTTTATCTGTAGCATTTGGACTATCCGAAGTTGTTGGGCTGTCTGA
AGTGGTTGGTTCATTTGAAGTTGTTGAACTATCAGCAGAACTTGAGCTATCTGCCTTATT
TGGCTCATCAGATGGCTTTTGATTATCAGAAGTTAGCGAATTATTTGACGAGGCAGAATC
GCTAGAGCCATTTAAACGTTGATTAGTGTTGGAAGAATGAGAGGTAGTCGAGTTATGATT
GTCTGTCTGTCTGTCTGTCTGTCTGTCTGTCTGTCTGTCTGTCTGTCTGTCTGTCAGGGA
GTTTATTAAATCCATTATTTGTAGTTCCACTACTTTCAGCACTAGAATGGCTACCTATCG
ACGAATTAACTGGATTTTGTTCTTTATTATGTTGGGGAGAATTTCCGCCAGTGCCATCTT
TCTTACAAGAGGATATCAACACAGCAGAAGATAAAAGCATAGTGGATAATATTGATTTTT
TGATGTTCATAATTTGTACCACTTATTTAAAATAATTTATTTTATGAAACTTGGGTGGAG
TAATTTCTCGCTTAATACTCTTTATAAAGATCGTAATTAATTTTATGTAGGCGAGCATTA
GCGGATAACGAAGATTACTTTGCACCAGCCCTTATTGGGGTATTTTATCTAAAAAAATTA
ATTTTTTCAAAAGATAATGTGCTATTAGTTATTTATAACTTTTAGAAATAAGAGAAACGC
CAGAAACAGCGTTGAAAAATCCCTCTCTCTCCAAATCTTAACTACACAATCCCCCCCTTT
TCCGCTACAATCCCTATAATTTTTTGCTATATTTTAGAGAGATTTAGAATGTCAAATCCA
AAAAGAAAAATACTGGTTACTTGTGCTTTGCCTTATGCTAACGGTGCGATCCATTTAGGG
CATATGCTTGAACATATTCAAGCGGATATTTGGGTGCGTTTTCAGCGTATGCGTGGCAAC
GAAATTCACTTTGTCTGTGCTGATGACGCTCACGGCACGCCGATTATGTTGAATGCGGAT
AAACTCGGCATTACCCCTGAACAGTTAATCGAAAAAGCCAAAGCCGATCACATTGCGGAT
TTTGCCGGTTTTAATATCAGTTTCGATAACTACCATTCCACCCACAGCGAAGAGAACCGT
GAATATACTTCCGCTATCTACAAAAAATTAAAAGCGAACGGTTTTATCAAGAGTAAGGTA
ATCTCACAGCTATTTGACCCTGAAAAAAATATGTTCTTGCCTGATCGCTTTGTTAAAGGT
ACTTGTCCGAAATGTAAAGCGGAAGATCAGTACGGCGATAACTGTGAAGTCTGTGCTTCT
ACTTATAGCCCGATGGATTTAATCAATCCACGCTCGGTAGTATCAGGCTCTACCCCTGTG
GTAAAACAGTCGGAACACTTTTTCTTTGACCTACCAAGTTTTGAAGAAATGCTGAAAGCG
TGGACACGCTCTGGCTCGCTTCAACCTGAAATTGCCAATAAAGTGCAAGAGTGGTTTGAG
AGCGGTTTACAGCAATGGGACATCAGCCGTGATGCGCCTTACTTTGGCTTTGAAATTCCA
GATAGCGAAAACAAATTCTTCTATGTTTGGCTTGATGCCCCTATCGGCTATATGGCCTCG
TTTAAAAATCTTTGCGACCGCACGGGCTTGAACTTTGATGATTTCTGGAAAAAAGAGAGT
GATGCCGAGTTGTATCACTTTATCGGTAAAGACATTGTTTACTTCCACAGTCTATTCTGG
CCTGCAATGTTAGAAGGAAGCGAATACCGCAAACCAACAAACGTCTTTGCACACGGTTAT
GTGACGGTGGACGGGCAGAAAATGTCAAAATCCCGTGGTACTTTCATTCAAGCCAGTACT
TATTTGAAACATATCGATCCTGAATGTTTGCGTTATTACTATGCCGCGAAACTGAACGAC
CGCATTGAAGATCTCGATTTCAATTTAGAAGATTTTGTACAACGGGTAAACAGCGACATC
GTCAATAAATTAGTCAATTTGGCTTCTCGTACCGCAGGTTTCATCACAAAACGCTTTGAA
GGCAAACTCGCTTCAACATTAGAAAATCAAGCGCTTTTTGATGAATTTGTTGCACAATCG
GAGCAGATCGCCACTTATTTTGAAACGCGTGAATACAACAAAGCGATCCGTGAAATTATG
GCATTAACGGATAAAGCTAATAAATACATTGACGACAAAGCCCCTTGGGTAATTGCCAAA
GAAGAAGGCAAAGATGCCGAATTACAAGCGGTCTGTTCAATGGGCTTAGAGCTATTCCGT
GTATTAATGAGCTATCTCAAACCAGTATTACCAAAACTCGCAGAACGTGCCGAAGCCTTT
TTACAAACGGAACTGCGTTGGGACAACATCGGTTCGCCACTATTTGCCCATAGCATTGCA
CCGTTTAAATCGCTCTTCTCTCGCTTAGAGAAAAAACAGATTGACGCTGTGATTGAAGAA
ACCAAAGCACTTTTCGCCGAAAGCGTAAAAGCAGAAACTGCAAAAAAAGGAAAAGAAATG
ACCGCTTGTGAAACCAAAGTTGAACCGATTGCCTCTGAAATCACCATTGACGACTTCGCC
AAACTCGATCTGCGTGTGGCAAAAGTATTGAAATGTGAAGCTGTGCCGAAATCGGATAAA
TTGTTACGTTTTGAACTTGATTTAGGCGATCACACTCGCCAAGTCTTCTCTGGTATCAAA
GCGGCGTACAGCCAACCTGAAGAGCTTGAAGGCAGATTTGTGATTATGATTGCCAACCTT
GCCCCACGCAAAATGTCGTTTGGTATGTCGGAAGGTATGATTTTATCTGCCGGTACAGGC
GGTGCAGATCTCTATTTACTCTCCGCCGATAGTGGCGTGACGGCTGGTATGCAGGTGAAA
TAAATTTACTCAGGGTGAGATTTCTCACCCTGTCTTAACCCAATAATAAGGACAACAAGT
GATCCAACAAACTCTCGCCATTATTAAACCCGATGCGACTAAACGTCATCTTATCGGTGA
AATTTTAAGTTATATGGAAAAAAATGGCTTAGCGATCAAAGCGTTAAAAATGCTTCACTT
AACCAAAGAACAAGCGGAAGGTTTTTATGCAGAACATCAAGGCAAAGACTTTTTTGATCC
GCTCGTGGCATTTATGATTTCTGAGCCTATCGTTGTTGCGGTGTTAGAAGGCGAAAATGC
CGTGGAAAACTACCGCTTGTTAATAGGGGCAACCAAACCCGAAGAACGCAAACTAGGCAC
TATTCGCAAAATGTTTGGTTTAAGCTACCGTGAAAACTCAGTTCACGGCTCAGACTCTGA
AACATCAGCAAAACGTGAAATTGCGTATTTCTTTACGCCGAGTGAGATTGTGTAAATAAA
ATGTAGGCGCGAATGACTTCGCCCTGACATTCCTGTAATCATTTTGGGGCAAATGTAATT
TGCTCTTACAACCTTATTTATAGGGGCTGATGTAGGTTGGTATACTAGCTAATCTAATAC
AGCCCCAAAAGTTTTGTTAAAAAGAAGCACTGGTTGGGAAGCTTATGTGCATTTAGCCAA
ATTGGGGCTTGGGTTTCTTCTTCGGGGTACTTTTTTATTGGGCTAATCTACGTCAGCCCC
TAAAGTTTTATGGTAAAAGGCTTCAAATTACCTTTTAAAATATGAATAAAATGATCTGAC
CTTCAAAAGTTATACAGCTATTCAAAGGACTGATTTCGATATTGTATCGGACTTAGTCCT
TTTCGTTTGGGGTTTTGTTTTTCTGCGAAGTAGGTACTGTGATTGATGCGAAAATGATTA
AACTCAGTTACATCAGACTTATCATAGTTTCGGTAGAAATCGGTGTAAACAATACTGCCG
GGCTTCACTTGTTCTTGAATATCGAACCTCTTAAGATGTAGACTGTTTTGCTTGATAAGC
AATCACAGACGATGGAAATAATAGGCTGCGGTAGCTTTATTTACATTTATCAACTCAGCA
GCTGTTCGAGCAGTGATATCTGCTACAAACAGCTCAATAAGTTTATTTTGTTTATACTGA
CTTAGATAACTTTTGCTTATTGGGTTATCTTAACCTAAATAGGGATTTTAGTCGTTATCT
AGGAGAGACCTATAAATTTATTAGGAGGAAGTTTCTCACCCTGCCTTAACTTGAATATAA
GGATAACCAATGATCTAAAAAACTCTCGCCATTATTAAACCCGAAGTGTCTATCTCCATT
CTATTAATGTAAGCGACTTACACTTTCGGCAAAAACAATCTCAACACCAATAGAGCATAC
ATTACTTTTGCTAAAGCAAAGGTCAGAGCAAATAAGATCACGGCAAGGGATTGTTCCCAT
AGGGGAATAGGATCTTCAAGGCTGGTGTATTCATCAAAAGCTAACATCAATGAAAATGAA
AAAAGGCTGTAAATGAACATTATTACCCCTGAGAAAAAGGCAATTTGAATGATGTTACGT
TGGTGATATTGCTGTTTGTAGCTGACTAATGCAAATAGAAAAGCTGGGACGGTAAATAAA
GCAAAAACAACCAACATTCCCCCTTGGCTAAATTCGCTAAAAAGAGGTAATAGGGCAGAG
CCGAGTAACTGGGTAAGTAGTGGATAAATCCATAAAATATGTAGGCTAGTTTTTGGCATT
GAGATATTCTCTTAATAAAAATAAGGCGGATAAATTGCGTGCTTCGGCAAAATTAGGGTC
GGCAAGCAGTTCGTCAATTTTGTTTAATGGATAATAGATGATTTCAAGTGGCTCTGGTTC
ATCGCCTTCTAGCTGTGATGGATAGAGATCTTGAGCCACGAAAAGGTGCATTAAGCCGTA
CATATGGCTAGGACCGCTATACACTGAACGCAGTGGTTCGATTGTTTTTGCTCCAAAACC
TATTTCTTCTTGTAATTCTCGATTTGCACTCAGTACAGGATCTTCCCCACTATCCACAAT
GCCTTTAGGGAAGGTGAGTTCATAGCGTTCAGGCCCTACGGCATATTCTTTTACCAAGAT
GAGTTGATCTTGGTAGATCGGCACGACCATTACGGAAGAACGGCGTTGTGGGGTTAGGCG
TTCGTAAGTACGTTCTTTGCCATTTGAAAAACGTAAATCGACGGATTGCACTTCAAATAT
ACGTGTTTTGGCAATCACCGAAACAGATTTGATTTCAGGCAGTTGTTTTGACATAAAATT
TCTCAACAAGAATGGATTTGCGATATTCTAGACTATTCATTCTCAACCAACAACCAAATA
AACACTCCAAAGCAATAATGCATAACGAATAGCTTTGCCTAATACGATGAAACATAGGCT
TTTCCAAAAATCAAAACGTAACCAACCTGCGACACCACAAAAGAGATCGCCCACAATAGG
TAGCCAGCTAAACAGTAACACCCAAACGCCGTATTGTTGGCTAAATTTAAGTGCAAATCG
AATACGTTGATTTTGCTGTTCGTGATAGTTTGGGGGTGGAAAAAGTTTTGCTAGAAAATA
GGTTGTTAGGCTACCTAAGCTGTTGCCTAATGTGGCACTGATAAACAATCCATATAAGGA
ATGGTTGTTCGCAAAGGCTTGTGTAGCAAAGGTGCTGAAGATGATTTCTGAGTTGCCGGG
CAGTAGCGTAGAACTTAAAAAACTGCTGGCAAACATAATTAAACATTGATTTTCTTTGTC
AAGGAAAATCCCAAGTAAAGCGGTCAAATAATCGGACATTTTTGTAACTGTTCTGTTAAA
TTTGTGTTTTGTTAAATTTTAATCAATGTTAAAACTTGATGTGGATCAAGAAATAATTCT
ACTTTATTCCGTTTATGTTGAAAATTTATTTGATGATCACTTCAACAGGTCTATAATTCT
CAACAAATTTTGTAAATTTTCAAATTTTCATTTAAGGATAGTGATGTTTTCTCCAGCAGA
GATGGCTAAAATCGCCGAAGATGGTGCGGTTTATAAAGCGACAAAAAATCAATTTTATTC
TTTCATTTCAGCAATTACCGCAGGTGCTTATATTTCAATTGCCTTTGTGTTTTATGCAAC
AATACAAGTCGGTGCAGGGGAACTGCCGTGGGGCGTTGCAAAACTGATCGGCGGTGTTGT
GTTCTCTCTTGGCATTATAATGTGTGTTGTTTTCGGGGCTGAACTTTTTACTTCTACGAC
AATGACCATTGTAGCTAAAGCAAGTAAGCGAATTAGTTTGGCTCAGATGTTTAAAAACTG
GTTTGTTGTTTACGGCGGTAATTTCATCGGTGCGACCTTTATTGTGCTGTTAGTGTGGTT
TAGCGGTGAAATTATGGCTGCAAATGGGCAGTGGGGCTTGACTATTTTAAAAACAGTCCA
ACATAAGCTCCATCATACTTGGATTGAAGCATTCAGCTTGGGGATTTTCTGTAATCTGAT
GGTCTGTATTGCGGTATGGATGGCGTATGCAGGTAAGAGCCTGACGGATAAAGCGTTCAT
TATGATTTTGCCGATAGCAATGTTTGTGGCATCTGGATTTGAACACTGTGTGGCGAATAT
GTTTATGATCCCAATGGGCGTGTTAATTCACGGCTCTGCAAGCCCTGAATTTTGGACAGC
GATAGGGGTTGATCCTAGTCAATTCGCTGATTTAACAATGGCAAATTTTGTGGTGAAAAA
TTTAATTCCAGCGACCTTAGGTAACATTGTTGGTGGTGCATTTTTTATCGGTATGGTGCA
GTGGTTTTTGCATCTAAAAAAACATTAATTCAAAACTTGTAAGCGGTCACTTTTCGCAGT
GTTTTTGCAAAATCGCACCGCTTGCGTTCCAATTTATTACATTAACTAACGAGGACTTAA
AATGACTCAACTAACCGAAGCTCAAAAGAAAGCGTGGGAAGGTTTTGCACCAGGTGAATG
GCAAACTGATGTAAACGTGCGTGACTTTATCCAAAAAAACTATACGCCGTATGAAGGTGA
CGAATCTTTCTTAGCAGATGTAACCGAAGCAACTACAACGCTTTGGGCAGATGTGATGGA
AAAAATCAAAGTGGAAAACAAAACCCACGAACCGTATGACATTGATTGCGATATTCCATC
AACCATCACTTCACACGCACCAGGTTATATCAACAAAGATTTAGAGAAAATAGTAGGTCT
TCAAACAGATGCACCATTAAAACGTGCAATTATGCCGTTTGGCGGTATCAATATGGTGAA
AGGCTCTTGTAAAGTTTATCGCCGTGAATTAAATCCAGAAGTAGAGAAAATCTTTACTGA
ATATCGTAAAACCCACAACCAAGGTGTATTCGATGTTTATACTCCAGACATTTTACGTTG
CCGTAAATCAGGCGTAATTACAGGTCTTCCTGATGCTTACGGTCGTGGTCGTATTATCGG
TGACTATCGTCGTATGGCTCTTTACGGTGCTGACTTCTTAATGAAAGATAAAGTAAAACA
GTTTACCTCTTTACAAGAGCAGTTAGAGCGTGGCGAAGATATTCAAGCGACAATCCAATT
ACGCGAAGAAATTGCAGAACAACACCGTGCTTTAGGCAAAATGAAAGAAATGGCAGCATC
TTATGGCTTTGACATTTCAAACCCAGCAACTAACGCACAAGAAGCGGTACAATGGGTTTA
CTTTGCTTACCTTGCAGCAGTGAAATCACAAAACGGTGCAGCAATGTCTTTCGGTCGTGT
TTCAACCTTCTTAGATATTTATATTGAACGTGACCTAAAAGCAGGCAAAATCACTGAAAA
AGAAGCTCAAGAATTAATGGATCACTTAGTAATGAAACTCCGTATGGTTCGTTTCTTACG
TACCCCAGAGTACGATCAATTATTCTCAGGCGACCCAATGTGGGCAACAGAAACTTTCGC
AGGTATGGGCTTAGATGGTCGTACATTAGTAACCAAAAACAGCTTCCGTCTATTACACAC
CCTTTACACAATGGGTCCATCACCGGAACCAAACTTAACAATCCTTTGGTCTGAAAGTTT
ACCAGATGGTTTCAAACGCTATGCAGCGAAAGTGTCTATCGAAACTTCATCTGTTCAGTA
CGAAAACGACGACTTAATGCGTCCAGATTTCCAAAACGATGACTATGCGATTGCCTGCTG
TGTAAGCCCGATGATCGTAGGTAAAATGATGCAGTTCTTCGGTGCTCGTGCAAACTTAGC
GAAAACCTTACTATACGCAATCAATGGTGGTGTTGATGAGAAATCAGGTGACCAAGTTGG
ACCGAAAACTGAGCCAATTATGTCTGAATACTTAGATTACGATGATGTAATGACCCGTTT
AGACAGCTTTATGGACTGGTTAGCGAAACAATATGTCACAGCGTTAAACATCATTCACTT
TATGCACGACAAATATGCTTATGAAGCAGCATTAATGGCGTTGCACGATCGTGATGTATT
CCGCACAATGGCGTGTGGTATCGCTGGTCTTTCTGTTGCAGCAGACTCACTCTCTGCAAT
CAAATATGCGAAAGTAAAACCAATCCGTGGCGACATCGAAATCAAAAATAAAGCAGGCGA
AGTGGTTGGCGTAGCGAAAAACGTAGCACTTGACTTTGAAATTGAAGGTGAATACCCACA
ATTCGGTAACAACGATAACCGTGTAGATGACATTGCAGTTGATTTAGTTGAACGCTTTAT
GAAGAAAATTCAGAAGCTCAAAACATACCGTAATGCAACACCAACACAGTCTGTATTAAC
CATTACTTCAAACGTGGTTTACGGTAAGAAAACAGGTAACACCCCAGACGGTCGTCGTTC
AGGTGCGCCATTCGGACCAGGTGCAAACCCAATGCACGGACGTGACCAAAAAGGTGCGGT
AGCGTCATTGACTTCTGTGGCGAAATTACCATTTGCTTACGCGAAAGATGGTATCTCTTA
TACCTTCTCAATCGTACCAAATGCGTTAGGTAAAGATCTTGAATCTCAAAAACGTAACCT
TGCAGGCTTAATGGACGGTTACTTCCACCACGAATCAACCATCGAAGGTGGTCAGCACTT
AAACGTAAACGTAATGAACCGTGAAATGTTATTAGATGCGATGGAAAATCCAGAGAAGTA
TCCACAATTAACAATCCGTGTTTCAGGTTACGCAGTGCGTTTCAACTCTTTAACTAAAGA
GCAACAAATGGACGTAATTACTCGTACTTTCACACAGTCGATGTAATTTAGTTTAAGCTA
ATAAGCGGTCAGATTTTGCAAAACTTTTGCAGAAACTGACCGCTTATTGTATCTTACGCA
TTAATTGCGATTAGCAGAAATGTTTAAGGACATTTGTCCTAATCGTACTTTATTTAAAGG
AAAAAGAATGACTGTTTTAGCACGTTATCACTCTTACGAATCTTGTGGCACAGTAGATGG
GCCTGGGATTCGTTTTATTTTGTTTTTACAAGGCTGTTTAATGCGTTGTAAATATTGCCA
CAACCGTGACACTTGGGATCTTGAAGGTGGGAAAGAGATCTCCGTAGAAGATCTAATGAA
GGAAGTTGTGACGTATAAACATTTTATGAGAGCAACGGCCGGGGGCGTAACAGCATCAGG
TGGCGAAGCCGTGTTACAAATGGAATTTGTGCGTGATTGGTTCCGTGCTTGTAAAGCTGA
GGGTATTGATACTTGTTTAGATACAAATGGTTTTGTGCGGAATTATTCAGAGCTAGTCGA
TGAAATGCTAGATGTAACCGATCTCGTTATGCTTGATTTAAAACAGCTGAACGAAGAAAT
TCATAAAGATTTTATCGGTGTCTCTAATAAACGTACCTTAGACTTCGCTCGTTATTTGCA
TAAACGTAATCAACGTACTTGGATCCGCTATGTGGTTGTACCAGGTTATACGGATGCCGA
TGAAGATATTCATTTATTGGGTCAGTTTATTCAAGGTATGGACAACATAGAAAAAGTCGA
ACTTCTGCCATACCACCGTTTAGGCGCACATAAATGGAAAACCTTAGGGTTAGAATATGA
ATTAGAAGATGTGATGCCACCGACGAAAGAATCGTTAGAGCATATTAAAGGTATTATTGA
AAGCTATGGGCATACGGTGAAGTATTAGCGCTTAGATGATTCTAGACCCTATCCCAAATT
CTGTGTAAACACCCATTTCAACTTAACGGTGATCGTCTAGGCGATCACCAAAATCAATCA
TAAATCGATTCATCGCCAGTTTCCAGTTCTGAATCGGCATTGTCGATTTATTATGAATGC
TATAAACACTTTAATAATCAGCTATATATTTAGATATTTGCCTTCTGGTATGGGATCTAA
AGGAGGAGAAATATCAATTTCTGAATCTTCAAGTGGTTTTTCTGCTTCTTTCATATTCTC
TTCATTTGACTGTGTTAAAGGCTTATCTTGTACTCTAGGCATTATTGAAGAGTCTAAGTT
CTGTTTGATATCATTAGATACTTTGCTTGAGTCCACCACAGGATCTATTGATTCTTCATG
TACTCCTATATTATTTTCTATATTTTGTGGTTTTTGTGTCTCTAAAACTCTAGGGATGTT
TGCAATGAAGGTTTTTTCTTCTTTATTGACAAGTTTACGCCCAATTTCTACACGAGGATC
TAGCCATATTGCTACTACAGCGTCATTAAATTCTTTGTTAAATTCTTCAGGAATAACAAT
ATTATTTAATATGAAATATCCTTTATCTTCTAAAGCAATGTAACTGAGAGAATCATCTTT
CTTGATATTAGGTAAAATTTTACGCAAACGATCAACCACATTATCTTGATTTTGCAGAGT
GATGCCTAAATTAGACCAAGATCTAGCTAAAGAAATTGCAAAATCACGCCCTTCAACGGG
CTTTTGATATTTTAGAGTCAGCATTAATGGGCGTGTGCTATTAGTATAACTGCCAGTTTC
AGAGAATAATGAAATATTATAGATTTTAAATGGTCCCCAGATATAGTCTACATCATTGAT
CTTTAGCCATTTGGCAGAGAGGGAGGAATTAAACAGCAAAGTAGATATCAAAAAAAAGGT
TAAGCGATACATAAAGTAGTATTTCCATTAAAAAACAGATTTATTTCTCATTATAACGTT
AAATCCATGATTAAGACATCCTATTATTTATCATAGAAAATAAATTATAATCCTATAAAA
ATGGCGTGAATGGATCCTAAATATTGTTGGAAACTTATTGCGTTTTATTGAAATTGAGCA
ATCTAGTCTATTGAACTGTCAATAACTAGATTGCTTAGTTACGATTAGCCAGCTACCCAC
AATAATATAGCGAGAATTTGAGGCAAGATAATTCGACAAAACATCACTAATGGATATACC
GTCGCATAAGAGAGTGCTGCTGCACCATTACCCTCTTTAATACCATTTGCAAATGCCAAA
GCGGGTGGATCCGTCATTGAACCTGCAAGCAATCCACATAGGCTCAGATAATTTAATTTA
CCATAAATACGAGCAACCAGCCCTGTAACAATTAATGGAATAAAAGTAATTATTGCACCA
TAGCCAATCCACGCTAGACCATCATTACTTAATAAGGTATTCAAGAAGTTTCCGCCTGCT
TTCCAACCTACAACTGCAAGAAAAAGCACGATACCAATTTCTCTTAATGCTAAGTTTGCA
CTTGGCGGCATAAACCAATAGAGTTTTTTGATACTTCCTATTCTTGCCAAAATTAATGCA
ACGACTAAAGGACCGCCAGCTAACCCTAATTTTAATGCAACGGGGAAACCTGGCAGATAA
ATTGGAATAGAGCCTAATAACACCCCTAAGCCAATCCCAATGAAGATAGGCAACATTTGT
ACTTGTTGTAATTTTTGTTGAGCGTTACCGATAATCGCCATCACAGCCTCAATATCTTCT
TGGCGACCAACCAAGTTCAACACGTCACCAAATTGCAATGTCATTTGCCCGTTAGGAACT
AACTCAACCCCCGCACGGTTTAAGCGAGAAATCACTACATCGTATTTCCCTTTTAACATC
AATTGGCGAATTTGTTTCCCAAATACTTTTTCATTGGTAACGACAGCACGTTCTGTGCGG
TACATTGTGCCTTTTGTCGAAAGTGAAACATTCACTTCTTCACCAAGAATGAGTTGCATT
TTATGCAACGCAGTTTTTGTTCCCACAAGATGCAGAATATCGCCTATTTGGATTTGGGTA
TGCACTTTAGGCACAAACAACTCATCATTACGCTTAATACGAGAATAAACCACTTCGTGC
AGTTCAAAATCAGGAAACTCTTGAAGCATCAACCCATTCAAATTTGGATTTGTAATACGA
ACGTTCATCGTACTTAATCCATCTTTTTTATTGTTGGTTGCAGAATCAAACTCATCGGCT
TCTTTATCCACATTAATTTTAAAAATAATACGGATAAGCCACATCGCTAATAGAATCCCG
ATAATCCCGAAAGGATAGGCAATTGCGTACCCCATACCCATCACAGCTGTAATGGACTCA
CCGCCTAATTCCGTCAGGATTTGTTGCCCAGCACCTAATGATGGTGTATTAGTTACCGCA
CCAGAGAAAATACCCAATATCACAGGAAGAGGAACATCAAATATTTTGTGTAATAAAATC
ACTAAAATACCGCTTATCCCAACAATCATCACAGCAAAAGCATTGAGCTTTAATCCTGAT
TGGCGTAATGAAGCAAAGAAACCCGGACCAACTTGAATACCAATGGTATAGACAAAGAGA
ATCAGACCAAACTCTTGAATAAAGTGCAAGGTATGACCATCAAGTTTGACACCATATTGC
GTCATAAAATGGGAAACCAGTATCCCACCAAATAACACACCGCCAATACCAAGGCTTACG
CCCCGCACCTTAATATGCCCTATCCATAGCCCAATGACAGCAACTAAGGATAATAGGCTC
ACTGTTAATGCAATTTCGCTCATAAAAGCCTCACATAAAAATAAAATTGCTATAATTTTA
CCAAAATTTACATATAAAAAATCAGATCTAACTCAAAAAAACTACAATAAATATCTGTTT
AAAAAGACATTTATCGCTTGTATCATTTTTTGTCTATATAAATTCGCTGGAATTACCTTT
GAATTTGAAAGCTCTTTACGTACAGCTTTCATGTTGGCCTTCTTCTCATCTATCGGCTTA
TCCGCAGATTTTTCCCGTTTGAAACAAGGTGGAATCCCACTTGTCATTTTCCTCGTTATC
GTGAGTATATTTATCCTTGTTCAAAATGGTGTTGGCGTTGGTTTAGCTATGCTACTTGGT
ATTGATCCACTTGTTGGTTTAATTATAGGTTCTATTACTTTAACTGGCGGACACGGCACA
GGTGCAACTTGGGCAACGGTTTTTGCAGAGAAACATGGGCTTGCAGGTGCATTCTTCGTG
GATGTAGTTAACTTAGGTGCAATTACAGCATTTATGAATTATTTAACTAGCTAAAATAGC
ATAGAAATCATAGAGGTTGCTAAAATTATATAGCAACCTTTGTAGTCATGATTGTTAGTC
TATTATTACCAATAAAGAGCCAGCAATTAGATTATTTATGGAAAAAACTTAATAGAGGCT
CTGGGTTCTGAATATACTCAGATAGTTCTTTTTTACTAGGATAACCAATATAAGGAATTT
GTCCTAGTAATGGAGCATTGATTTTTTTGCTAAGGAGTTCAATTAATTCAGCGTAGTGAC
GTAGCCCAGGATTTACTCGATTTGCAATCCATCCGATAAGATTAACCCCACTCTGTTGAA
TCGCATCCGCTGTTAAAAGTGCATGGTTAATGCAACCCTCTTTTATTCCCACAACAAGTA
CGACTGGCATTCTATTTTTCTTAACCCAATCAGCAAAACTTAGGTCTTTATTAATAGGTG
TTAACCAGCCATAAGTGCCTTCAACAAGAACATTTGCATATTGTCGGTGTAAACGTTGAA
GATCGTGATCCAGTTTATTAACAGAAATATGGCGTACTGCGTCTAGCGCTGCAAATACTG
GCGTACTAGAATGGATAAAAGAATAGCTATTAATTTCTCTATATTTTACAGGAAAAGGGC
AGCTGTTCTGTATAATGAGGACATCACTATTGTCTTCACAGGCATAATCATCTTGATTGG
GTTCTGTGGGTAAAGAATCATCGCCACCACACGCAATAGGCTTATAACCGACAATTGGAA
TTTCATATTTAGATATTGTTTGTAATAGAGCCCTTGTAACGATAGTTTTTCCTACATTTG
TATCTGTGCCTGTAATAAATAAACAAGACATTGTATTTTCCTGTTAATGATAAGTTAAAA
AATTTTTTCAAATTCTAATCTGAAATTAAAATTAATATAATGTTTTCGATCAAATTTTCT
GATAATAAAGACAATATGTTCTAAGAAAAATGTAGTTAAAGAGAATTTAAGAGGGGATTC
CCTACTCTTAAATTCAATAATATATGAATACTAGGATTTTAGTAAACCAGAGGAGCCTTC
CGAATAATCTTTAGGTTGATCTTCATCTGTTTGAGGTTTATTTTCAATTTTAGGTTGTTG
GAAAAACTCAATTTTTGCAGAATCGGATGGTAATAATGATTCTGAACCTTTTGCTAAATG
GGTATAGAGTTTCTTATAGTCTTCAGCAAGAGTCGCAAGCAATGTTGCAGATTGCTCAAA
GTGTTGCTCTAATTGCTGTTTTTGCTCGTCCAATTTTTTGGTAGTTTCTTTTAAATCGGC
TTCAAGCTTGAGTTGTTTTTTGACATTACTATTTGTTGCTCTCACAACAACATAGCTAAT
AATACAACCAACAATAAATGCTGCAATAATTGCAGTCCACACGTTACCAGACCATTGTTC
CATAGTTCACTCCTTTACAGTTAGTTAGCTTGATGTAGCTGTTTTTTATCATTTTCTCAA
TTTGATGAGAAGTAAAACCTATAAAAATTTGTTGGAATTTTGAAATATACCGCAAAAACC
ACTCTTTCTTAAAAAAGAATTAGATCTTTAGTAAATAAATCTGTATAATTTTGCCACCCT
GTTTTTGTATGGTATTCCCGCCATATAAGTTTGGTCTGAATAAGACTCGAAGGGGTCAGA
TTCTACCGTATTAATAGGTAATATCCATTAGGATATTGGGTTTAAACTTTAAATTTTGGT
ATTTAATTAATGAAAACTTTTGTAGCAAAACCAGAAACAGTTAAACGTGACTGGTATGTA
GTAGATGCGACAGGTAAAACTTTAGGTCGTTTAGCTACTGAATTAGCACATCGTCTTCGT
GGTAAACACAAGGCTGAGTACACTCCACACGTTGATACAGGTGATTACATCATCGTTATC
AATGCGGAAAAAGTAGCGGTAACAGGCAAAAAAGAAACTGATAAAATCTACTACTGGCAC
ACTGGCTATGTAGGTGGCATTAAAGATGCAACCTTCAAAGAAATGATTGCTCGTCGTCCA
GAAGCAGTGATTGAAATTGCGGTTAAAGGTATGTTGCCAAAAGGTCCATTAGGCCGTGCA
ATGTTCCGTAAATTAAAAGTGTATGCAGGTAACGAACACAACCACGCAGCACAACAACCA
CAAGTTTTAGATATCTAATCACGGAGCATAAAAATGACAGCAGCAAATCAAAACTACGGC
ACAGGTCGCCGCAAAAGCTCTTCAGCTCGTGTATTTATCAAACCGGGCAATGGTAACATC
ACCATTAACCAACGTTCTTTAGAAGTTTACTTCGGTCGCGAAACAGCTCGCATGATCGTT
CGTCAACCATTAGAATTAGTTGAGTTAACAGATAAATTAGACTTATACATCACTGTTAAA
GGTGGTGGTATTTCTGGTCAAGCAGGTGCAATCCGTCACGGTATTACTCGTGCATTGATC
GAATACGACGAAACTTTACGTCCAGCGTTACGTGCTGCGGGCTTTGTTACCCGTGATGCT
CGTCGTGTTGAACGTAAAAAAGTGGGTTTACACAAAGCACGTCGTCGTCCACAATACTCA
AAACGTTAGTATTACAATTTTATATATCCTCTCTATTAAGAGAGGATATTTTCTATGGGC
TCTTTTTAGTATGATGTATATGTTTAGAGCATAGCATATATAGATATAGTGTTATGTTTA
GACACTACTAGAGATTGATAAGATTAGCAACAATATATTGTCAATCTTCTCCCGTCATTC
CTGATTAAAGCTCAATTCTTCAATCGCCTTTAAACATTTTTGTTTTCTATTCTCTGTTTC
TTGTATCTTTATTGAGAGCATATGCCTATACTCAGGGTAATGGTAATTTTGTTCAATGAG
CCATGAGAGTTTTTCATTCAATGCACGCAACGCTTTATAGTATTCATGTAACTTCTGTTT
CTTTGATAATGTATGAATACTCTTAGTAAATTTATATTGAGAGAAAATAGGGGAATCTGA
CTTTTTATCCTTGAGGTGAATACTTTTTTGTAGAGCATCATATTGTTCAATTAAACGTTG
AGTATAAACTTCAGTTATTTCAGGGGAAGTTGACTGCTCAATATGTGAACATGTTTCTAG
TATTTCTTGTATGAATTCTTTGACGGAGCCATGAGTAAGTTTAAAGCAGTGGCTATAGAT
AGAGATTTGCAGAGACAAGATGGGAGAAAAGTCGTTTAATTTTGTAATGATTGTATCTGT
AAAATTACCCATTTTTTATTCTCTGTATTAAGCGTATAGATATTTTAATGTATGTACATC
TCTTTTCAAATTTATTTTTGATAAAAATAATCTTTCTATTTTTTCTAAAAATGTGATGAA
ACTCACATTTTTAGAAAAAAGGTTATAAATCTTTATTTGCTATGAGTTTTTTATTTTTAA
ATCATATAGTTATGTGATTTATTGCAATAGGAGCAATATTTTAAAAAATTATCTCTGAAT
ACTTGTTTTGGGGTGGGGATTTATTAACTTATTGATTTTAAAGAAAATGTTTTTTTGTTT
TTTTTTATGTAAGATATTGACACTACTCTACAAATTTGCAATCATACGCACGCAATCGGC
ATTTACCAAACTTACATGGGAAGGTAATGGCAGATATGGATCGGTTACTCTTATACCTTA
ATAAGAGTAATCTTAGCTAAACTAAAAACTTAAGGTGAACATTATGAAAAAAACACTAGT
AGCATTAGCAGTAGCGGCATTTGCAGCATCAGCATCAGCTGTAACAGTTTATGAAAATGA
AGGTACAAAAGTTGATTTTGATGGTCAATTGCGTCTTCTTTTAGAAGAACAAGCCACAAA
AGAGAAAGGTCAATCTTCAACACGTGGTCACACTAACTTAAAGAATAATGGTTCTCGTTT
CGGTATTTCTATCAAACATAATATCAATGAGAATCTCTACGGTTTTGGTCGTTATGAGAC
TCGCCTTGGCCGTAATTCTAAAAATGATGCAGGATGGGGGGATGTTACAACAGAAAAGGC
TTACGTCGGTTTAGGCGGCTATGGTCATGAAATTTCTTTTGGTAAACAAGCTGTAATCGG
TGATAGCATTGGTCAAGCTGGTTTTGATAAAGTATACGGTGTTGGTACTGGTGGAATTAA
ATATTCAGCAAACAACACAAACAAAAAAGGTTTTGATATCCTTACTGACTCTTCTGATTC
AGCAATTAACTATACCTATACAGGCATTGAAGGTTTGACGTTAGGTGCTAACTATAATGT
TGCAAATGAGCGTAATAATAAGGGAGAAGTAAAAGTAGATTCTGCTAAATCTGGCTTTGG
TTTAGGTGCTGAATACACAGCTAAGATTGCGGAAAGTCAATCTGTAACTGTGGCAGCAGG
TTATACTCATGATGACTATAAATCTGGATCTTCTGGATCTGTGTCATTTAATAAGAAAGA
CAAAGATGGTGTATACTTTGGTCTTAAATATGTCAACGCTCCATTTACTGTAGCTGTTGA
TGGTGGTCATGGTGTTGTAAAAACAGATAATGTTAAAGAGAAAATTGACTTCGTAAGAAC
TGGTGCAAGATTTGATGTTACTCCAAAATCTGGCGTGTATGGAAACTACTCTTATGGTAC
TTACAAAGATAAAGCTTACAAAGCAACAGCTCATCAATTCATGTTAGGTGCAGACTATAA
ATTACATAAACAAGTTGTTACCTTTGTTGAAGGTCGTTTAATCAAGAACAAAGACAGTAA
TAACAAAAAAGTTACTGACCAAGCACTTGGTGTTGGTTTACGTGTATTATGGTAATCTAG
ATAGTTAGGTACTATAGTTAATTAGCTATGATTTAAGGGATAAGAGATGTAATTTCTTAT
CCCTTTATTATTAGTCATTTTTCTGCTTTAGCGAGTACTTTTCTACTGCAGTTAACATTC
CTCTTAATAAATTTAATTCATTGGTTTCCAATTCGGCTCGTTGATATAACCGGCGTAGTT
TCAGCATAACTGCTTCGTTGCGAATAAAGCCAAGTTCTTTATATAAACGTTCGGTATGGG
CAAAGAAATGTTCTAAGGCTTCTGATGTCGGGTATTCTGCAAGCGGTTGAATATCGGTTT
TTTCTTGCAAATCTAGCCAAGCCATTCGGAGTTCATAACAGGCGAGTTGTACCGCCATTG
CAAGATTTAACGAGCCATAGTCGGGGTTGGTTGGAAAGTTTAAGTGATAATGGCATTTTA
ATAATTCTTCATTGGTTAAGCCCACCCGTTCTCGTCCAAATACAATCGCTACTTTACCCT
GTTCAGCACGTTGAATAGCTAATTTGCCACATTGACGTGGTTCGACCAGTGAATTTTGTA
GATAGCGTAATCTGGCACTTGTGCCAATAACAAGCTGGCAATCTGCGATTGCACTGTCAA
TATCCGCATAAATTTGTACATTATCCAATACATCTTTTGCCCCTGCGGCAAGGGCTATTG
CTTGTTCGTCAATCGCTTGTTTTGGGGCGACAAGCCTTAGCCGGCTTAGTCCCATCGTTT
TCATTGCTCGTGCAGCTGAGCCGATATTACCGCTGTGAGAGGTTTCGATCAGGATTATTT
GAATTTGATTAAGTAACATTTTTTATATCAATATAATAGGATAGTGTTATGCCATTTTAG
CATAAAATCAAACCGCTTATTCTTGCTTTATGTAGCGTAAATGTTACAATTAAGATTCTT
TTTTAACTTAGGAATGTGGAACAAATGAAAAAATTGCAATTAAAAAAATGGTTTTCAAGC
CTTTTTCTCCTTTCACCATTAGTCTTTGCAGCTTCTAATGCTCAGGCTGAAGGAAAGCTG
ACCGTTTATTGTGGCGTGCAAAACAAGGTGTGTGAAGATCTGACGAAGCGTTTTTCACAA
AAATATAATGTGGAAACTCAGTTTATTCACGGTGGAACAGGGACAATTTTAGGTAAGCTG
AAAGCGGAAAAAGATAATCCGCAAGCGGATATTTGGTATGGCGGCACTATTGAGCCACAT
TTCCAAGCAGGGCAGATGGGGCTATTAGAAGCCTATCGTTCACCTTTGCAAGCGGAGGTT
TTACCTCAATTTAAAGCATTGCAAGAGAGCGAAGCAGGTAAATATACCTCGATTGCGTAT
TTGATGGTGCTTGGTTTTGGTATTAACACCGAAAAATTAAAGCAGTTAGGGGTTGATGCT
CCGAAAAAATGGGCAGATTTGCTTGATCCTCGCTTAAAAGGCGAAGTGCAATTAGCTGAT
CCTCGCACTTCAGGAACAATGTACACGACGATGATTACGCTTATTCAGTTAATGGGCGAG
GAAAAAGCCTTTGAGTACTTGAAAAAATTAGATGGCAACATTTCTCAATATGTGAAAAGT
ACCTTAGTGACCTCTAACCTTTCTCGTGGAGAGAGTGCTGTGACAGTTGGCTTTGCTCAC
GGCTATGCTTCAGAAAAAGAGAAAGGTGCACCAGTTGATTATGTGTTACCTAAAGATGGG
GTAGGTTATGCTTTAGGGGCTGCAAGTATTATTAAAGGTGCGAGAAACCTTGATAATGCG
AAATTGTTTATGGATTGGGTTCTATCTAAAGAGGTTCAAGAAATTCCTTGGCGTGACCAC
GGACTTTATCAAACACCAACCAATGTGAAAGCAGAAGTTGCTCCACAATCACCTAAAATA
GATGGGGTGAAATTGGTTGATGTGGATTATGCCCGTTTTGGTTCAAGCGAGGAAGGGAAG
CGTTTGGTAGACAAATGGCTCTTTAATATCAAATTATCGAATTGATCTTCTTTATAGAAG
GAAGGGATATTTTCATTAGAGATGAGCCCTAGTATTCATTCTCATAGATCGGAGACTAGG
GCATAAATTATCTTTTTAAGATAGAAGAGTATTTTTTCAGCCCTGTCCGTAAGGTACGGG
GAGAACGTCAAGATAAGTAGTATGTAAAGAATTATAAGTTTGGATTGCAATGGGACAGTT
TAGGTTTTGTAACACCAGCCATTTCACTTAATTCATCCATATGATTAATGGTAATATATT
TACCTTGTACCGTTATGATGCCATTTTTCTGGAATCGACCAAGCAAGCGACTGATAGTTT
CAATGGTTAAACCTAAGTAATTTCCAATATCACCACGGGTCATTGTTAAGCGAAATTCTC
TTGCTGAAAAACCGCGTGCGGCATAACGCTGTGAAAGATTGTAAATAAACGCCGCAAGTT
TTTCTTCCGCACTCATTTTAGAAAGCAACAAAATCATCTCTTGATCGCTTTTGATTTCAT
GACTCATCAAACGCATAATCTGATAGCGGATTTTTGGCATTTTGCCAGCTAAATCATCTA
AAATATCAAAAGGAATTTCGCAGATCATCGACGTTTCAAGAGCCTGAGCAAAACCGATAT
GTTTCATATCCATAATCGCATCAAAGCCAACTAAATCGCCCGGTAAATGGAAAGCGGTGA
TTTGCTCTTCACCATTTTCACTGATGGTATAGCTTTTAATTGTACCTGAACGGATTGCGT
AGATAGACTTGAGTTCATCACCTGACTGAAAGATGATTTGTGATTTTTGCACAGGTTTCT
TACGTTCAATGATATTATCTAATTGAGTTAATTCATGTTCATTGAGAGTAAAAGGTAAAC
ATAATTGACTAATACTGCAATTTTGACAGTGAATTGTGCAGGCTGTTCTTCCATTTGCTT
TAAAATCAGATACAATTTTCATACGAAACCATCCTAAAATTTGATTTAAGGCAAATTTTA
ACATTTTTTTAGGGAATAATGAACAAGGTTTATTTAGATTTGGAGTGAAAATGGCGGCAG
AGAAATTGACTAAAAAGAGATTAATTCAAATTATTGTGATGTTATTTGTCCTGATTTGCG
CATTTTTATATCGTACTTATACGTATTCACTAAATTAGGTACGTATTCACTAAATTAGGA
ATGTTGCTAAATAAATTATTTTCTACAATCTTTATAAATTGCGAGTAGAATACACCATTT
ACTATCAATAATATTGTTTATGTCTAAAGATACTCTATTTTCAGCCCCTATTGAGAAATT
AGGGGATTTCATTTTTGATGAATCTGTTGCGGAAGTTTTTCCAGATATGATTCAACGTTC
TGTGCCGGGCTATTCTAATATCATTACAGCGATTGGTATGCTTGCTTCTCGTTTTGTGAC
TGATCAGTCAAATGTCTATGATTTAGGTTGTTCTCGTGGGGCTGGGATTTTATCGATTCG
GCGTAATGTGGAAAAAGCAGGAGTAAGAATTATTGGTGTGGATAATTCTGAACCTATGGT
AGAACGCTGTCGTCGCCATTTGGAAGCCTATCATTCGGATATTCCTGTGGAAATTTTATG
TGATGATATTCGTCACGTTGAGATTAAAAATGCATCAATGGTTGTCCTAAATTTCACGTT
GCAATTTTTACCAAGAGAAGACAGGCTTGCTCTTTTACGTAAAATTTATCAGGGGTTAAA
TCCAAATGGTGTGTTGGTGTTATCGGAAAAATTTACTTTTGAAGATAACACAATAAATGA
ACTTCTTATTGATTTGCACCACACGTTTAAACGTGCAAATGGCTATAGTGAGCTTGAAGT
AAGCCAAAAGCGTACAGCCCTTGAGAATGTGATGCGGACAGATAGTATTGATACACATAA
AGCACGCCTAAAAGAAGCAGGTTTTTCACAAGTAGATCTGTGGTTTCAGTGCTTTAACTT
TGGTTCTATGATTACTATTAAATAATGAAATTAGTGTAGTTGAAGCAGATTATCAACAAA
TTTTGTGTCTCGCTATTTTTGTACGGGCTAAACCAGCTGAAAATTTTTGGCAAATTCGGT
AAACTACCTTTTATCATTTCCCTGAAAAGAGTTTCATCAATGGCTGAATATCAAAAAAAT
AAAGATCCTCAAAAAGATAAACAGATTGAACAGATAAACATTGCCCCTCACTCAATTGAA
GCAGAGCAAGCGGTATTGGGTGGGATAATGCTGAGTAACGAGTACTGGGACAGCGTTGCT
GAGCGTGTTCAGAGTACCGATTTTTACAATCACGCGCATCGTCTGATTTTTGAAGAAATG
GTTTCACTATCTCGCAATAATCAGCCTATTGATATTATCACGCTTGATCAGGTGCTTAAG
AATAAAGGCATATTGCAAGATGTGGGTGGTTTTGCCTATCTTGCTGAACTGTCTAAAAAT
ACCCCAAGTGCGGCGAATATTTTAGTTTATGCGGAGATTGTCAGTGAACGGGCTATTCGT
CGTGAATTGATTGCGGCGGGTAATAAAATCGCAGAAATCAGCTATAACCCTAAGGGATTG
ACAGTTAAAGAAGTATTAGATGAAGCGGAGAGATCCGTTTTTCATATTGCAGAAATGCGA
ACTGCAACTGACGAAGGGCCGAAAAAAATTGATGATATTTTGATGGAAACCTTAGCTCGC
ATAGAATTACTCTCTCGTTCTCAAAATAATAGCGGTGTAACAGGTGTATCAACGGGTTTT
GCCGCCTTAGACCGAAAAACAGCAGGACTTCAACCTTCAGATTTAATCATTGTCGCTGCC
CGTCCATCAATGGGAAAAACAACATTTGCGATGAATTTGTGTGAAAATGCAGCAATGGGA
GATGTTGAGGTCGAAGATGAGAATGGCAATAAAGTTAAGCAACCGAATAAGCCTGTGCTG
ATTTTCAGCCTTGAGATGCCAGCAGATCAAATTATGATGCGTATGTTTGCTTCGCTTTCA
ACGGTCGATCAAACGCGTATTCGTACAGGGCAACTAGATGATGAGGAAATGTCTAGGGTT
GGCAGTACAGTGGGGGTGTTGCAATCCAGAGGTAATATTTATATTGATGATAGTTCAGGT
TTAACCCCAACGGAATTACGTTCACGCGCGAGACGTGTGTACAAGGAAAACGGTGGATTA
AGTTTAATTATGGTGGACTATCTACAATTAATGCGCGCTCCTGGATTTGCCGATAACCGA
ACCCTTGAAATTGCGGAAATTTCTCGCTCACTGAAAGCCTTAGCTAAAGAGTTACAAGTA
CCGGTAGTGGCACTTTCTCAGCTCAACCGTAGTTTAGAACAACGTTCAGATAAACGCCCT
GTAAACTCGGATTTACGCGAATCGGGATCGATTGAACAAGATGCGGATTTAATTATGTTT
ATTTATCGTGATGAGGTTTATCACGATAATCCAGATACAAAAGGAATGGCGGAGATCATC
ATTGGTAAACAGCGTAATGGTCCAATCGGACGAGTGCCATTAGGCTTCCAAGGACAATAT
TCACGTTTCACCAATTACGAAGGCAGCTATAGACTAGAGGACGAATAAGATGTTATGTGC
AATTTATAAAAGCCCTAAAAAAGAAGGAATGTATCTTTATGTGGAAAAACGGGATAAATT
TGAGGCGGTACCTCTAGAACTTCGTCAAATTTTTGGTAAACCTGAGTTTGTAATGTTGTT
TAATTTAGCAGGTGAGAAACAGCTTAAGCGGGTAGATAATCAAGAAGTTTTGCAAAAAAT
CCAAAAAGAAGGGTTCTATTTGCAGATGCCTCCGCCCCCTGAAAACTTACACGCTGAATT
TGTAGCAAGACAAAAAGGGTTAAAATAATGCGTTGCCCGTTTTGTGCCACTGATGATACC
AAAGTTGTAGATTCACGTTTAACAGCAGATGGCTACCAAATTCGTCGTAGACGAGAATGC
CCAGTCTGTAAAGAACGTTTTACAACCTTTGAAAGTGCTGAATTACTCATTCCGCATATT
GTTAAAAATAATGGTAGCCGAGAACCTTTTGATGAACGTAAATTAAGAACCAGTTTATCT
CGTGCATTAGAAAAACGCCCCGTCAGCACGGACGATGTTGAGCAAGCGATCCACCGCATT
GTGTTACAACTTCAAGCCACAGGGGAAAGGGAAGTTGCTAGTAAATTTGTCGGAGACTTG
GTGTTAGGTGAATTAAAGTCCTTAGATAAAGTCGCTTATATTCGATTTGCGTCAGTTTAT
TTAAGTTTTGATGATGTAGAAGAATTTAGTAAAGAGATTGAGCGATTAAGGAACTGAATA
TCAATTAAGCAGAGACACCCATCAATGTCTTATTCGGCTCTTTCGCCATTTCTCGTGCTA
ATTTCGGCACTAAGTAACCCGATGTAATGCGTTGCAATTCACGATAAATTTCAAAGGCTC
TGCTGTCTTCAATATAAAAATGGCTCGCTCCTGCTACTTTGTCTAATAGGTGCAAATAAT
AGGGTAAAATGCCATTGCGAAATAATTTATCACTCAAGGCTTTGAGTGTTTGGGCGTTGT
CGTTGATCCCTTTGAGCAAGACAGATTGGTTGAGCAACACAACATTGCTTTGCTTTAGCT
TCTGCATTTTTTCCGCAAAAATGTCATCTATTTCGTTGGCGTGATTGATATGCGTCACTA
ACACGACCTTCAAACGACTTTGTGATAGCCGTTCACATAATTCGTCTGTAATACGGTTGG
GAATAACCACAGGTAAACGGCTGTGAATACGCACAGTGTTGATATGGGAAATCTGCTCTA
GTTGGGTAAAAATCCAGTCAATTTCGTGGTCTTTTGCCATCAAGGGATCGCCCCCTGATA
AGATCACTTCTTCCACTTCGGAATGTGCTTTTATATAGTCGAGGCTTTTCTGCCACGTTG
CTTTGCCACTTTTGACTTCATCATAGGGAAAGTGGCGACGGAAACAGTAGCGACAGTTAA
TCGCACAGCTATTTTTTACCATAAATAACAAGCGGTTATGATATTTATGCAAAATGTTAG
GGGCTGGCGAATGCTGTTCTTCCAGTGGGTCTTGGACAAAGCCATCAACATTGGTAAATT
CTTCTTGTAATGTGATCGCTTGTAAAAAAAGGGGATCTGCCCGATCCCCCTTTTTCATTT
TTTCGGCAAAGGGGCGTGGCACTCTTAACGCAAACAGTTTACGAGCGGTAAGATCTTGCT
CAAAATCTGCAATGTTTAGCTCAAGGTAATTCAATAAATCTTCTGGTCGATTAAAGGATT
CAGCCAGATCTTGTAGCCATTGAGCTTTCGTTGGTGCGTCGTAAAATGAGATGTTCAAAT
TTGCCCCTTTTGCTGATGAAATTACTGGCTAATCACACACTGCATTGGTGCGTTGGTTTT
ATCTACCATCAATGTCGGTGGTAATTGGCTATTGTTGGTTCCTACCATATATTGCACACC
ATTTAAGCAGTAACGCAAATAACCCGGTGTTTTCTCAATAAGGTAAGGGTCGTTTTGCGG
ATCGATTGCTTTAAAGGTTGGCACGGCTGGTGCCTGTTGTACCTGTTTGGTTAATTGTTC
CGTTGGATTGGTTGCTGGTGTTTGAGCCTGTGCTTCCGTCGGGGAAAGAGCTTCACTTAA
TAAGTAACCTGCCGCCGCCCCTGTCACAAAATTGCCTAAACGGTTGCCTTGAGCTTGTTG
AGCCGCCCCTGCATTTGGCATTGTTTGATTTGGCGTATTATTAAAGTCCGCATCGGCTTT
TTGTTGTGTTGTGGACTGCTGAACCGTTGCTGGTGTTTTTTTTACTTGAAGAAAATTTCA
TTCCACCTGCTTTTTTCGCTTGAACGGTTGAAACGGTAAGGGCAAGAACTAATCCCATTA
ACACTGCTTTTTTCATTTTATTTCCTCATTGATTGAAAAAACAGATTATACCTGAAACGA
CTTTATCTGCCATACTTCAGAAAAATTTTAATTTTTTGCCTGCCGTTTTTAGTGTATTAT
ATACGTCTTTTTATTTAGCCCTTTGGGCGTTACTTTTTATCTAAATTCTGAGGATCACAA
TGGCTAGTTACAGCACTAATGATTTCAAACCAGGTTTAAAATTTATCCAAGATGGCGAAC
CTTGCGTTATCGTTGAAAATGAATTTGTAAAACCAGGTAAAGGTCAAGCATTTACCCGTA
CAAAAATCCGTAAATTAATCTCTGGTAAAGTATTAGAGATCAACTTCAAATCAGGCTCAA
CTGTTGAAGCGGCTGATGTTGTAGATTACAACTACACTTACTCTTATAAAGATGAAGATT
TCTGGTACTTTATGCACCCAGAAACGTTCGAGCAAATTTCTGTAGATGCAAAAGCATTAG
GCGACAACGATAAATGGTTAGTTGATCAAGCAGAATGTATCATTACATTATGGAATGGCT
CTGCAATCGGCGTTACTCCACCAAACTTTGTTGAATTAGAAGTTATCGAAACTGATCCAG
GCTTAAAAGGTGATACCGCTGGTACAGGTGGTAAACCTGCGACATTAAGCACAGGTGCAG
TAGTTCGTGTTCCACTTTTCGTTCAAATCGGCGAAGTTATTCGTGTGGATACCCGTTCAG
GCGAATATGTTTCTCGCGTGAAATAATCTCGCAATCCCCTGACAATTTGTTAGGGGATTT
TTTTATCTTCAGCTAGCCAATCTTCGTAATTTAATAATGGTACACGTTTAAATTCTTTGA
TATGTTGATAATTAAACGTAGGATCTGGCTCTCCCAATTCATCTAACCAATTCCAATTAT
CTTCAATTGGCTCAATAATTGCCTCATTACTTTTCTTCTCAATTTTCATTTCATCTCATC
TCCGTACTAGGTACTAGACCGCTAACAAACCATATATTAATAGGTTAAATATTGTAGGGT
AGGTTTTAATCCATCAATAAAATCAATATGTTACGATTATATGGTGGGTCAAGACCCACC
CTACAAGCTACTTTACCACTAATCTAATATCTAATTTTTGATAGACATATACTACCCCTA
ATTGAGAAAGTTACAAAAAGTTTATGTCTAACAGTGTGCTTTTTTATCCATAACCCCGAA
CTTTATAATGAAAATTTCTTCTAAGTAAGGTAAAATCTTTACACTTTCATTACTACTCAC
TAGAGGAACATATTATGTCAGTCGCAATTTTAGACCAACTTGAAGAAAAAATTAAACAGG
CTGTTGAAACCATTCAATTACTTCAATTAGAAGTTGAAGAGTTAAAAGGTAAAAACGAGG
AAGCTAATCGTGCAAATGAAACTCTGCGTCAAGAACACGAGCAATTAAAAACCGAACATC
AAAACTTCCAAGATCGTTTACGCTCTCTGTTAGGTCAAATCGACAACGTTTAATCTTTGT
TTGAATAAACGGCTAATACTTTTGATTAGCCGTTTTTTATTACTTCATTTATTATGGCTA
AACTCTATTTTTATTACTCTGCGATGAATGCAGGGAAATCCACAACTTTGCTTCAATCAT
CTTATAACTATCAAGAACGAGGAATGAATACCCTTGTTTATACTGCGGCGATAGATGATC
GTTATGGCGTAGGGAAAGTCTCCTCTCGAATTGGTATTTCACAAGATGCTCGTTTATTCA
AAAACGATAGCAATTTATTTGATGAAATCGCCGCTTATATTGCCGATGAAAAATTGCACT
GTATTCTTATTGATGAAGCACAATTTCTTACCAGGCAGCAGGTTTATCAACTGACTGAAG
TGGTCGATAAATTAAAAATCCCTGTGCTTTGTTACGGCTTACGCACCGATTTCCAGTCTG
AATTATTTGAGGGAAGTCGCTATCTACTCGCTTGGGCTGATCAGCTCGAAGAACTCAAAA
CCATCTGTTATTGTGGGCGTAAAGCAGGCTTTGTTATTCGTATGAATGAGAAAGGTGAAG
CGGTAAAAGATGGAGATCAAATTCAAATCGGTGGAAACGATAGCTATCTTTCTGTATGTC
GTTTGCATTATAAGGAAAAATTGGGGATATAACTTAGTTTCTATCTATTTATCTGAATAG
GAATGAATTGCCAATTATATTTCAAAGGTGAAAAGCATGTAGGATACAGTGATTGCTTTG
TTTTAGGGGAAGCTCTTGTAATAATTAATAACGGAAGAATGTAAAATGAGCGAAGCTGTA
ATTTTTGATATGGACGGTACGTTAATTGATTCCCAACCTATTTGGTATCAAGCAAGTACT
GAATTTTTTCAGAAAAATCAATTTCCTGTAACCTTAGCTGAAATGATGACTCTTACAGGG
TCGCCTGTTGGTACGCTGGTTGATTATGTGCTACAAAAATATGGTGAAAAAGAAAAGAGT
CGTACTCAGTTAATAGAAGAGTTGATGGCATATGTAGTTGGAAAGGTGCTTGAAGCGAAG
CCATTAATGCCAAATGTGAAAGAGGTTTTATCTACCTTAAAACAACGGGGGATTAAAATC
GCAGTTGCTTCGGCTTCGCCAAGAAATATGCTACAAGGCATTGTTGATAGCTGTGGCATA
GCTGAATATTTTGATTATTTAGCTTCTGCTGAGGAATTGGAGTACAACAAGCCACACCCC
GCTGTATATTTACACGCAGCAAAACAACTTGGCGTTCCAACATCTGCCTGTTTTGCCGTA
GAAGATTCGGTTTTAGGTATGATTTCAGGTAAAGCAGCGAGTATGAAAACCGTTGTTATT
CCTGCAAAATCGGAATGGGACGACCCTCGCTGGGCTTTGGCTGATTATAAATTAGTGAGT
ATGTCAGAATTACCGATGTTAATAGAATCGTAATGGTTTGATGTAAATCGTAAAGTCCCC
TATTGTATGGGGGCGTTTTGGGGAAAAATATGGATAGACATAATTTCCCAAAACCTTTTC
TTTAATCCCACCACTTTCGCTATAATAGCCCAAATTATTTAGATCAAAGAGAGTTCAAAT
GGCAACAATCGCACAAAATCCGCTCGTTTTAGTGGACGGTTCGTCCTATTTATATCGTGC
ATTCCACGCATTTCCCCCTTTAACTAACAAACAAGGTGAGCCAACGGGGGCGATGTATGG
GGTGCTGAATATGTTAAAAAGCCTGATTGCACAGGTTGAGCCAAGCCATATTGCCGTCGT
GTTTGATGCGAAAGGGAAAACCTTCCGTGATGAGCTGTTTGAACAGTATAAGTCCCACCG
TCCGCCGATGCCCGATGAACTTCGTTCGCAGATCCAACCGTTACACGCAATAATTAAGGC
ATTGGGTATTCCGCTGTTGTCGATTGAAGGGGTGGAAGCTGATGATGTGATTGGCACGCT
TGCGGTGCAGGCTTCACAAGCAGGTAAGCACGTTTTAATCAGTACGGGCGATAAAGATAT
GGCTCAACTGGTGAACGATCATATTATGCTGATTAATACGATGAACAATACGCTGTTAGA
TCGTGAAGGCGTGATTGAAAAATATGGTATTCCGCCTGAGTTGATTATCGACTATTTAGC
CTTATTGGGCGACTCGTCCGATAATATCCCTGGGGTAAAAGGTGTGGGTGAGAAAACGGC
GATTGCGTTGTTGCAAGGTATTGGCTCAATGCAAGCGATTTATGCGAATTTAGACAAAGT
TGCAGAGTTATCATTTCGTGGGGCAAAAACCTTTGCACCGAAACTGGAAGCAGAAAAAGA
AACAGCCGATCTCTCTTATCTATTAGCAACGATCAAAACCGATGTTGCCCTTGATGTCAC
TTACGATCAGCTTGTTACTCAACCACAACAGCGAGATCAACTGGTAGAACTCTTTGGTCG
TTATGAATTTAAACGTTGGCTGAACGAAGTGATGAATGACGCTAACCCTGTGACACAAAC
GTCAGCAGAGAAAATTCCGAACAATTATCAAGCCACACAAGCGGTCAGTGCCGAACAAAA
ATCTGTACCTTTTGCAAAAGTCGAGATAGATCGCACCGCTTACGATTGCGTGAACAGCCC
TGAACTCTTTACCAAATGGCTGGCAAAATTGCAAATGGCACAGCTTGTGGCGGTGGATAC
CGAAACAGACAATTTAGATGCAATGCAAGCAAATTTAGTCGGGATTTCGTTTGGTTTAGA
AAATGGCGAAGCGTGCTACATTCCGTTGGCACATAAAGGCAAAATTACACAGCCGACCCA
AGTGGATCTGTTTGGTGAAAGTGAAGCAGAACTCGATGAAGTCGAAGCGTTACTGCCTAA
CCAGTTGAACAAAGCGGACTGTTTGGCACAGTTAAAACCGATTTTAGAGAACCCAAATAT
CCGCAAAATCGGGCAGAATATCAAATACGATTTAACGATTTTTGCACGCAATGGCATTGA
GCTACAAGGGGTTGCCTTTGATACGATGTTGCAATCTTACACCCTAGACAGCACAGGTCG
TCACAATATGGACAATTTGGCAGAGCGTTATTTGGGACATCAAACTATTCCTTTTGAAGA
GTTGGCAGGTAAGGGCAAACATCAGCTTACATTCGATCAAATTGAACTGGATAAAGCAAC
AGAATATGCAGGGGAAGATGCCGAAATTACAATGAAATTACATCAACTCTTATGGTCTGA
ACTACAAAAAACGCCTGAATTGGTGAAACTGTTTGAGCAAATCGAAATGCCGTTGGTGAG
CGTACTTTCCCGTGTGGAACGAAACGGCGTATTAATCGATCCTGCCAAACTGTTGGCACA
TTCGGTAGAGATTGAACAGCGTTTAAAAGAGCTTGAAACCCTTGTACATCAAGAAGCAGG
AGAAGTGTTTAACCTTGCTTCTACCAAACAACTGCAAGAGATCTTATTTAACAAGCTCGG
CTTACCGATTTTAAAGAAAACCCCGAAAGGTGCGCCATCAACCAACGAAGAAGTGTTGGA
AGAATTGGCTCAAATGGGACACCAAGTGCCAGTGTTGTTGATAGAACATCGTGGTTTGAG
TAAGCTGAAATCGACCTACACCGATAAACTACCGCAGATGATTAACGCACAAACAGGGCG
TGTGCATACTTCATATCATCAAGCGGTCACGGCAACAGGGCGACTTTCATCAAGCGATCC
GAATTTACAAAATATTCCGATCCGCAACGAGCAGGGCAGACGTATTCGTCAAGCCTTTAT
CGCCCGTGATGGCTATGTGATTTTGGCGGCGGACTATTCGCAAATTGAGTTACGCATAAT
GGCACATCTTGCTAATGATGCGAATATGATCAAAGCCTTTGCCGAAGGTAAAGACATTCA
CCGTTCTACGGCGGCGGAAATTTTTGGCGTGTCGTTGGAAGCTGTGACCAGTGAACAACG
CCGTAGTGCCAAGGCGATTAACTTCGGCTTGATTTACGGAATGTCTGAATTTGGTTTGGC
AAATCAACTTGGCATTTCTCGTACCGATGCGAAAAAATATATGGAACTTTACTTCCAGCG
TTATCCAGCCGTGCAACAGTTTATGTTAGACATTCGTGAAAAAGCCGCTGAAAAAGGCTA
TGTTGAAACCCTATTTGGTCGCCGTTTATATTTGCCTGAAATTAACTCAAGCAACCAAAT
GCGACGCAAAGCGGCAGAACGTGTTGCCATCAACGCCCCAATGCAAGGCACGGCGGCAGA
TATTATCAAAGTGGCAATGATCGGGATCGATCAAGCGGTGCGAAACTGCGAAGATATTGC
AATGATTATGCAAGTACACGATGAATTAGTCTTTGAAGTTAAAGCCGACAGAGTAGAGCA
TTACACCCAACTGATTAAAGCCGAAATGGAAAAAGCAATTGAGCTTAAAGTACCATTGAT
TGCGGAAGTTGGAGTTGGAAGCAATTGGGATGAGGCGCATTGATAATAAAGGGGACTAAA
TTAGCGTCCCCTTATAACTATTTTTAATGAATCCAATGAGCTAAATTTATTTAGTCATCA
CTACTAAATACTCCTAAAAGCTGTAATAAGCTCACAAATAGGTTGTAGATAGACACATAT
AAATCAACGGTTGCACGGATATAGTTTGTTTCACCGCCGTGGATAATGTTGCTAGTTGAA
TATAAAATTGCAGCCGTTGAGAACACTACAAATAATGCACTGATCGCTAAACTTAACGCG
GGCATTGCTAAGAAGATATTTGCCACAATACCCACTAATAACACCACGAACAATGCAATC
ATCATTCCCGATAAGAAAGACATATCACGTTTGGTAGTTAATACATAAGCAGAACAGCTA
AAGAACACTAACGCCGTTGCCCCTAACGCTAATGCAACCACATCGCCTAACCCATTGCTG
ATATAAGCATTTAAAATTGGACCCAAGCTATAACCTAAGAAACCCGTTAACGCAAAAACA
CTTGCTAACCCTGCTGCACTATTTGCCGTTGCATTAGTTAAGAAAAGTAAGCCATAGAAA
CCGACTAACATTCCCCACCAAGGTAAACGTGGTAAATTAAGTGCCATAGTAACAGATGCA
ACTACCGCCGAAAATACAAGCGTTAACGCAAGTAAGAAATAAGTATTACGTAATACTTTA
TGTGTGCTAAGAAGGGATTCACTTCTTGCGGAAGTGACTAAACGATCTTGCATAGAATCT
CCTGTAAATAAATAGTTTTTGTGTTAAAAACGCCCACAAATTAGCGAGAAATCATAGAAA
AGTCAATGGATTTCACAAAACAAAGGGCGTATCTCTACGCCCTTACTCTTTTACTGAACT
GCCACAACCCTTCCCTCACGATAATCCACTGTCACAGGACTATTCGGCAACAATTTGCCT
GAGAGAATTTGCTGTGCCAAGGTGTTTTCAAGCTCTTGCTGAATTGTACGTTTGAGCGGT
CTTGCTCCAAAGAGTGGGTCAAAGCCTGCTTCGCCGATATGATCAACTGCCGCATCTGTC
ACCGTCACTTCATAGCCACGCTCCGCCATACGTTTAATTAAACGTTCAAGCTGAATTCTA
GCAATCGCACGGATATTTTCTTTATCTAATGGGTGGAATACCACAGTTTCATCAATACGG
TTGATAAATTCAGGGCGGAAATGTTGTCCAACCACATTCATCACGATAGTTTTCATTTCA
TCGTAACTCATATTGTCCGCATTCTCTTGAATTAAGTGCGAACCTAAGTTTGATGTCATA
ATGACGACAGTGTTGCGAAAATCCACCGTGCGACCTTGTCCGTCAGTTAAACGACCATCA
TCAAGCACCTGCAATAAAATGTTGAACACATCCGGGTGAGCTTTTTCCACTTCATCGAGC
AATACGACGGAATATGGACGACGGCGAACCGCTTCAGTCAAATATCCGCCTTCTTCATAG
CCGACATATCCTGGAGGTGCGCCAACTAAGCGAGATACGCTGTGTTTTTCCATAAATTCG
GACATATCGATCCGCACCATCGCATCTTGGTCGTCAAATAGGAAGTTGGCTAATGTTTTG
CAAAGCTCTGTTTTCCCTACGCCTGTCGGCCCTAAGAATAGGAATGAACCGATAGGGCGA
TTTGGATCAGACAAGCCTGCACGACTACGACGGATCGCATTTGCCACTGCATCAACGGCT
TCACTTTGACCGATGACCCGTTTATGTAGCACCTCTTCCATTCGTAATAGTTTCTCTTTT
TCCCCTTCCATCATTTTGGATACAGGGATACCCGTGGCTTTAGAAAGCACTTCGGCAATT
TCTTCATCGGTCACTTTGGTGCGTAACAGATGATTTTCACCGCCCTCTTCTTCACGTTTT
ACCGCTTCTTGTAACTGTTTTTCAAGGGCTGGGATTTTTCCGTATTGCAACTCCGACATT
TTCTCAAAGTTATTCTCACGGCGAGCCTGATCCATTTCAATTCGGGCATTTTCCAACTCG
GTTTTAATGTGTTGCGTGCCTAACAGAGCGGATTTTTCTGCTTTCCATACTTCTTCCAGC
TCCGCATATTCACGTTCACGAGCGGTCAGATCCTCGTCTAATTTTGCAAGACGCTGACGG
CTAGCTTCGTCTTCTTCTTTTTGCAACGCTTGACGCTCTAATTTCAACTGAATAATACGG
CGTTCAAGTTTGTCTAACGGCTCTGGTTTAGAGTCGATTTCCATACGCAAGCTGGAAGCC
GCTTCATCAATTAAATCAATCGCTTTATCGGGTAGCTGACGATCTGAAATATAGCGGTGC
GAAAGAGTTGCTGCCGCTACAATCGCAGGGTCGGTAATTTGAACGTGATGGTGAATTTCG
TAACGTTCTTTCAAACCACGCAAAATCGCAATGGTGTCTTCCACCGTTGGTTCATCAACC
AACACTTTTTGGAAACGACGCTCCAGAGCTGCATCTTTTTCAATATACTGACGATATTCA
TCTAAGGTTGTCGCCCCGACACAGTGCAACTCACCACGGGCAAGGGACGGTTTCAACAAG
TTACCAGCGTCCATCGCTCCATCGGTTTTACCTGCCCCAACCATCGTATGAATTTCATCA
ATAAACAGGATCACTTGCCCTTCTTCTTTGGCAAGTTCATTTAATACCGCTTTCAAACGT
TCTTCAAACTCACCACGGTATTTTGCTCCTGCAATTAACGCTCCCATATCCAACGACAAT
ACCCGTTTGTTCTTCAAACCCTCAGGCACTTCGCCATTGACAATACGTTGTGCTAAACCT
TCGACAATCGCCGTTTTCCCCACACCAGGTTCACCGATAAGCACTGGGTTATTTTTAGTA
CGGCGTTGCAATACTTGCACCGTACGGCGGATCTCTTCATCACGCCCGATCACAGGATCA
AGTTTGCCTGCTTTAGCCCGTTCAGTTAAATCAATGGTATATTTTTGTAACGCTTGTCTC
GTTTCTTCTGCATTTTGATTATTCACGCTCTCCCCTCCACGAATTTGTTGAATGGCGGCT
GTCACCTTCTCTTTGGTTAAACCTAAGTTTTTCAATAACTTGCCTAGATCACCATTATCT
TCAAGTGCCGCAAGCACAAATAGCTCTGATGAAATAAAGCTATCACCAAACTGTTGCGAC
AATTTATCGCATTGATTTAACAAACGAAAAAGTTGTTGCGACGGCTGGGTATTGCCCCCT
TGCACCTGCGGCAAGCGGCTGATAATGCCATCAAGTTCACTGCTTAAACGGTTAGGTTGC
ACATTTAAACTGGTGACAAGCGGTGTGATTGATCCATCATTTTGCTTTAACAAGGCAAGC
ATTAAATGGGCCGGTTCAATATAGGGATTATCTTTGCCAACGGCTAAAGATTGTGCATTG
GCAATTGCTGATTGAAACTTGCTGGTAAATTTATCAATATTCATAGTTTCCTCTAAATTC
TGTTATTAAATGTTCTGACTTCGAGATTACTCTCGCTTGACGAAACTATAAATTGGGATT
GTCAAGGGGATTTCAAGAGAAAATGTGAAAGAGATCACAAAATTATGAAATCTATTGGGG
GAGGGCAGCTTTCAAGAAGCTAATGCATGGTCAATTTTTATCAGTATTCAAACGATGAAA
TTATAGGTCTTTAAATACGTTTAAAATTTACACTTAGGAATTCCCGCCTCTTGAGGCGGG
GAGGATATCAGAATAAAACCTATCCGCTTGTAGTTTAAATTAAGGATTAGTGACTTAACA
TTTTGAGCAACTCTTTTGGCTCAACATAGCCAGCGATTAACTCACCTTCTTTTGTGACAA
TATTTGGCGTACCCGTAACCCCAAATTTAATCCCAAGTTCATAATGTTTTTTCACAATGT
TTGGTGTTTTCACCTGTTTTGGTAAGTTACCTTTCTCCGCTTCGTTTAATGCAAAGGCTG
GATCTTTTTCTGTCCAAATCGCTTCCATCTGTTTTGCAGTTTCAGTATTCATACCACCAC
GAGGGAAGGCTAAATAACGAATAGTAATGCCTAAATCATTATATTCTTTGATCTTTGAGT
GCAATAAATGGCAATAATGGCAGGTAATATCCATAAAAACAGTGACAACGTGTTTTTCAT
TTTTTGCAGGATAAACAATCATCTCTTTTGCTAGACTATTAAGTTCTGCGAGTAATGCAC
GATTAGTAATATCAGTAACTTTGCCATCTTTTAATTCAAAAATCTGCCCGTGTATTACAT
AGCGTCCATCATTGCTAATTTGCACAACACCTTGATCAGAAATCGCTGTTTTAAAACCTG
GCAAGGCAGATTCTGACAACTTCACATTGGTTGCCCCAATTTTCTCAAGCTGTTGCTGTA
AGTTTTTATCATTCGCCTGTACCGTACCTAAGATTGCAAGGCTAATTAGGGTCAATAGAC
TTTTTTTCATTATAAATCCTTCTAGAGTTTAAGTTTTGTTTCAATATTCCGTGCTTTCAC
TAAGAATGCTTTACGTTCTTTATCGGGCATACCAGATCCTATACCCGGCAATTTTACTGT
CATTGGATTAACCGGTCGCCCATTGATATGAAATTCATAATGCAGATGTGCACCTGTTGA
ACGCCCTGTATTTCCAGACAACGCAATGCGTTGTCCTTTTTTAACACTTTGCCCAACTTT
AACTAACGAACGGCTTAAGTGCATATACACCGTAGTATATTGCCCCCCATGGCGTAGTTT
AATATAACGACCAGCACCGTTTGCTTGATAAGCGATATGTTCAACCACACCATCTGCAGG
GGCAATAATCGGTGTTCCAGATCGAACAGCAAAATCCACCCCTTTATGAGGGGCAACTCG
TCTTGTTACCGGATGTAAGCGACGAGGATTAAAATGTGATGAAACTCTTGGTGTGAATGG
CAATGGGTGGCGAGCAAAGCCTTTACCTAACGTTTCACCGTGACGGTTATAATAACGTCC
ATTATCTGCTTGAATAGCATAATAGCTTTTCTTGCCACTGATAATATGAATGGCTTCGAC
ATTTCCTAAATCCGTGACCTTGCCATTGATATACTCACGCTTTACTAAAATTGCAAATTT
ATCGCCTTTTTTCAATTTATTGGTGGCAATCTGCCATTGCAGACCGTTAGCTAACTGATT
GATTTGACGTTGAGATAAACCTACCGCTTTTAAACTTGCACTAAAACTGCCATTAATGGT
GCCTTTAATCACATCTTGTTGCCAAACGCCTTTTTTCTGAATTGTTTGTACCGCAAATTG
ATCTTGAGCTTTACGCTCAAAAATTTTCTCTTCTTTTTCTGAGATGAGCCAGTTCATATA
TTCTAGCTCACCGTTATTGTCTAAAATCCAGTAGAATTGTTGTCCTACTTTAAGATCGGC
TAACTGTGGAAAGGTTTTTTCTAAGGCTTTTGCTGTGGCATGTGTTAATCCTGACTGTTC
TAGTACATCTTTTAGCTGATCGCCTTGAGTTACGGTATAACTAAACTGATTTTGGATACG
TAATGCTTGATCTGCAATATCTAACACATCTTCTAATACATTTTCTGCTTCTTCCGATAA
TTTTTCACTTTCAGGAACAGCTGCTTTAGGTTGCCCTTCTATTTCATCATCAACATCACT
CAATTCATCTTCATAAGAGGTTGCATTTTCATCAACAGGCTCAGCATTTACTTGTTCCTG
TTCCTCTTTAGCCGAGGCAGTGAAGTCAATATTGATGTACTTAGGTTCACCATGAGATAA
AGCAGTAGAAACTTCAGGGACAGATCCAACCGCTTGTTCTGTTTGAGTAGGAACAGCGAG
TTTTTCACTCTCTTGATTGACTTCAGGTAACGACTGGGTCGCCAATGCAATTGGGATTTC
TTGCGTTTCTGAAGAATTTGAGCCCTGTTTTTTTAAGATTAAAACGATACCAATAAAGAT
AGATAATATAATCACCAAAAACACAAATGCCTTTACTCTATTCTTCTTACGACGGCGATC
TCTAGCAAAAATAACGTGTTGCAAAATTCTATCCTAAATAATTTTCTTCTAGTGCGAACT
TATTATAGACAAAGGAATAGGCAAAAAATTCCCATAGATTTCTTGTAAAACTGAAAAAAA
TCCGCTAATTTTAATTCCTTAAATCCTTAAATTTATTAATGTTATGCAGATCAAGCAAAT
TAAGCCGATCCACAATTTAACGAAGCCCCTTGTGCAACTGAAAGCGATTAATGTGAATTT
TGGTACACAAGTTGCCCTTGAAAATATTCATTTAAACATCTACCCCAATTCTATCACAAC
TATCGTTGGTCCTAATGGGGGGGGTAAATCTACCCTATTAAAAGTGTTGCTGAAATTACA
GCCGGCAACATCAGGGGAGGTTATTCACCAACCACAGCTAAAAATTGGCTATGTGCCACA
AAAATTGCATCTGGATCACTCTATTCCTATTACCGTTGAAAAATTTCTATCTCTCAAGCC
TAACAGCACTAAACCCTTGATAGATGAAGCATTGTCCCTATTTGCAATCACTCACCTTGC
TAAGCATAGTATGCAAAAATTATCTGGCGGTGAGTTACAACGAGTACTACTTGCACGTGC
AATTTTAGACCGTCCACAACTGCTTGTCTTAGATGAACCAATGCAAGGGGTGGATATTAC
AGGGCAAACGGAACTCTATCAACTATTAAATAAAACTCGTGAATGGTTAAACTGTGCTAT
TTTAATGGTTTCTCACGATTTAAACATTGTAATGGCAAATACGGACGAAGTGCTATGCGT
TAATCGCCATATCTGCTGTGCTGGTACACCTGAAAAAATTTCAAGTGACCCAAGTTTTAT
CTACTTCTTTGGCGATCAATTTGCGAAAAACGTGGCATTTTATTCTCATCACCATAATCA
CCACCACGACTTACAAGGCAATGTATGTCGTTGTAACGGACATCACTAATTGAGGCAATA
TGTTTGAGATTTTATTTCCTGCGTGGTTAGCAGGCGTATTTTTAACCTTCATCACCGCAC
CGCTTGGGGCTTTTGTCGTCTGGCGAAAAATGGCATATTTTGGTGATACCCTCTCTCACT
CCGCATTACTTGGGGTTGCATTAGGGATTTTCCTACAAATCGATCCCTATATTGCTGTTA
TTCTAATGACCGTCATACTCGCTCTTTGCCTCGTCTGGTTAGAACAGCGCTCTACTCACT
CAGTCGATACCCTATTAGGCATTATCGCCCATTGCAGTTTATCCTTAGGCGTTATCACCA
TCAGCCTATTAGACAATGTTCGTGTTGATTTAATGTCCTACCTATTTGGTGATCTTCTTG
CAATTGGTTTTAACGACGTACTCTTTATCGGCATTGGGGTTATCGGCATTGCGACACTAC
TGGCTCTGTATTGGAAAAAGCTACTCGCCATCACAGTCAGCCCTGAATTAGCTCAAATTG
AAGGCCTAAATGTCGCACGCCTACGCCTCTTATTAATGTTGCTTACCGCATTAAGCATTG
CATTAAGTATGAAATTTGTCGGGGCTTTAATCATCACCTCACTACTGATTATCCCCTCTG
CAACCGCAAGACGCTTTGCCAAAACACCTGAAACAATGGTTATTTACGCCATCGGATTAA
GCATATTATCGGTCAGCGGCGGACTATTACTCTCCGCCCTCAAAGATACACCAGCAGGTC
CTTCAGTGGTTGTTTGTGCAGGAACACTCTTTTTACTCTCATTAATTAAAAAAGAGGCGA
ATTAAGATCAATAAAATATAATTTTCCTATTGAATTTTTTGTCAAATTTCGCTTAAATCC
CACCGCTTGTTAATGATAACAAGCGGTGGGATTTTTATATTTTTTTGAAGTAAATAAAGA
AGTAAATTATGTGTCAATTATTAGGAATGAATTGTAATACGCCGACCGATATTACTTTCT
CGTTTGAAGGATTTCGACGGCGTGCAGGTTTAACCGACCACCATACCGACGGCTTCGGCA
TTGCCTTTTTTGAAGGCAAAGGTGTGCGTATTTTTAGAGACAATTGCCCAGGTGCCTCAT
CACCAATGGCAGATCTCGTCAGTCAATATCGAATTAAATCCTTTAACGTTATCGCCCATA
TCCGTAAAGCAACCTGTGGCGATGTCAATTTAGAAAATACCCACCCATTTATCCGCGAAA
TTTGGGGTGAAAACTGGGTATTCGCCCACAACGGCACGGTTGATGTCAAAGTTTGCCCGA
ATAATCACTATCAGCCTATAGGCTCAACGGACTCTGAAGCCGCATTTTGCTGTATAGTTG
CCAGCCTAAAACAACGTTTTCCACAAAAACCAAGTGAAAAAGAGATTTTTGACGCAATTG
TAGATATTGCCAGTGAAATCGCTAAACACGGCGTATTTAATTTTATTCTTTCCAATGGAC
ACTGGATGATCGCACGTTGCTCAACAAACTTACATTATGTCTGTCGCAAAGCCCCATTCG
GCACAGCATTGCGTGATGATGATGTAATGATTGATTTCCGTGAATATACGGAAGAAAGTG
ATAAAGTCACCATTATTACAACCCAGCCTCTCACAAAAAATGAGAACTGGACAAAAATGA
AAAATGGGGGCTATGTCTTCTTTAAAGATGGCGATGTACTCTTTGAAATTGAAGGTACAT
TACCTGAATGTAACCCTCACGTTTAAAATAGATTGCCCCTTTCTATACTCAAAAGGGGCA
ATTTACTTTTCTACTTAATCGGCGTTGCCGTGCGTTCTAACACTTCGAGCAACTCACTGA
TATTCTGTTTACCTTGTGTCTTAAGCCACTGGCGAGCGGCTTCAACACCTTCGGCTTTGT
AGGCTTCCGCACCACCAGCCCAAGTTGCACGTCCGCACAGTACGCCGTTAAACCGGCTGC
CTGCTTGGTGAGCAAATTCAAGGGTTTGTTGGAACAGTTTGGCTGAAACGCCTGCACTTA
GGAAAATAAACGGCAGATCCGTTGCTTCGCTTTGTGCTTTGAAGAATGCAGCGGCTTCCG
CTTGACTGTAAAGCACCTCACCGTCAGTAAAGCCTTCCACATAGCTCATCACCACAGGCA
CTTCCACTTTCAACACATCTACCCCAAAACGTTTGTCCGCAAAGAACTTCATCGCTTCAA
TCACTTTGCGCGGTTTCACTTTGGCGTTATAGACTTTATCTTCGTTTGAACCGTCGTAGG
TCAAGATCTCTAAGAACAGCGGAATTTGTTCCGCATTACACTCAGAAGCCACACGTTCAA
CAAAAGCGGCTTTGCGGTCGTTGATTTCGTGCGGTTCATCAATGTCAAAATAGATCAATA
ATTTAACCGCTTGTGTGCCTTTTTCTTTTAAGCGATGAACAGAAGCATCATTGATCAAAT
CAGGAAAATGTCCGGCAATACTTTTATCGTAGCCTGTTTTTTCGTATGCCATAATTAATC
CGCAATTTGCATCACGTTTCTCTGAAGCCGCCCAGCCAAATTCTGGATCAAGCAAGATCG
ACGACGCATAGGGGGTTAATTCTTGAGAGATCAAAGTTTTAAATTCGCTGACCTGCTGAG
CGGTAATATCATCGCCCATCATTCGGCGTAACGCACCACGTTGGTCAATCGCAAGAGCAG
CAATAATGCCCTCTTTGGTGCAAAGTTTTTTCATTAAATCTTGTTTAGACATACTACTAC
TCCTATTCATCATCGCCTAACGCTAAGTTTTTAAGTTGTTGAGCCACATCGTGAATTTGT
TCTTTGGCATTTTCCAGTAAGCCGTCCGTGTCTTCTTCACTCACATAGCTAATCACCATC
GGTAAATTCATTCCGCTATATAACCCTGATAATTTTGGCAAGTAACGCATTGCCACATTA
CACGGCGTACCGCCCATAATGTCGCAAAAAACCACAATCTCACCGCTTGCATTCGCCAGT
GCTTGCTCAAATTTCACTTGGAAATCTTCATTGCCTTCGTGTGGATATAAGCAGACGGTT
TGAGCATTGTCGATTTTGCCTAAAATCATTTCGGCAGTATCCAGTAAGCCTTCCGCAAAC
TCTCCGTGACTGATTAAAATTAAGCTCATAGTTGCTCCTTTTGGTAGTTTTGAATTTTTT
ATTCCCCCCTTTGAAAAAGGGGGGCTAGGGGGGATTTTAAGATAGTGCGATTAACTGTTT
AGATCTTTAAATCCCCCTCAATCCCCCTTTTTCAAAGGGGGAAGTTTGACGATATTTTTT
GGGTTGTCCTTATAAGTTCTTCGTATTCAACTCTTTATAAATCGGCTTATCACTAAATGT
TAAGCTATCGATCTTCACCCCTTCTGTTTCAAAGACGATAATCTCATTTTCACCTTTATG
CAGTAACGGAGCTGGTAAATAGAGATAACAAGTCGGGCCTTCATTCCAGTAACGCCCTAA
GTTCTCACCATTTACCACAATCACCCCCTTGCCGAACTCACGGGTATCAATAAAGGTATC
TTGCGGTTCTTGGTCTAGGTGTAACTTAAATTGATAGAACGAAGGCGTTTGGCTATCTTT
CTCGCCATCAAAATCAATCTCTTCCAAGCGGTCAAAATCAATCGCATACTGTTGCCAGCC
TGTGTGGAAATGCAGATCAAGCACTGCCCCAGCACCGATCCCTTTATGTTGTGTCGGTGC
AAGTAGCTTACCGCCGTAATTCACTCGCCCCATATTTTCCACTAACAGATCAAGCTGGAA
CTCGCCATTGGGTGTCTGTAACATCACTTCATTGCCGATCTCGTGTTGGTACTGGGTGGC
GACTTTTTGTTTATCGTTGAAAATCTGGATACGATCTCTGCCTTGGTAAATTCTCAGCTT
GATCTCACCGCTGTATGCCATCGGTTTGGCTCGATAAAGCAGATAACCGTAGTAATGCCC
TAGCTGTTCCATTGTTTGAGTGAACGGACTTTCGTAGCATTCGCTGATTGTGTCTAAAGT
ACCAAACAGCGACACTTCATTTTGCACTGCAAGCGGAGGGTAAGCAGTGATATTTGGCAA
AATCGGATCGACAATCGGGCTAGCATCAGGGTACTGCCCTAACACTTTTTGTAGCAGGTA
GAATTTCTCTGACGGTTCGCCCCATTCGTGAACAGGGGAATCATAGTCGTAGCTGGTTAC
TTGCGGTAAATCGGTGTCTAACCGTGCGGAACAGCCGTTCCAAAATCCAAAATTCGTTCC
ACCTTGGAACATATAGAAATTGATACTTGCCCGTTCGAGTAGCTCTTTGGTGCAGTTCGC
CAAATCTTGAGCATCACGGCGGATCACAGGCTCTTTCCAACGGTTAAACCAGCCGTCCCA
AAATTCCATACACATCAACGGGTAAGATTTGCCGTGCTTATCGATATAACGTTGCAACTC
ATCTAAATTTTCATTAGAGCGAGAGCCAAAGTTGCCCGTCGGCAAAATATCATCTTCGAT
CAACGCCCCTGCTTCTAAGGCGTTCTGCCACGCACCGTCTGACGTGAAAAGCGGTACGTT
CACCCCGTGAATTAACATCAACGCCCGAATAGCTCTTAGGTAGTTTTTATCATTGCCGAA
CGAGCCGTATTCGTTCTCGATTTGCATCATTAGGATATTACCGCCTTGGGTAATTTGATA
AGGGGCAATGCGTGGAAGTAGTTCTTGAAAATAGCGGTCGATTTCAGCGATAAACAGCGG
ATCGTTTTGGCGTAAGCGGATATTCGGGATATTGAGCAACCACGCAGGCAATCCGCCAAA
CTCCCATTCCGCACAGATATAAGGTGTTGGGCGAAGAATAACGTACAGCCCTAAATCTTT
TGCCGTTTGCAAAAATTTGACTAAATCCGCCCGCTTGCTGAAGTTAAATTGATCAGGCTG
TGGCTGATGTAAGTTCCACGGCACATAGGTTTCTACCGTGTTACACCCCATTGCCTTTAA
GTTGTAGAGTGTTTTGTACCAGTATTCCGGTACGATACGAAAATAATGTACTGCACCTGA
CAGAATTTTGAACGGTTTTCCGTTGAGTAGGAAATCCTTTTCGCCGATTTGGAAAGGCAT
AGTTCACCTCGCTTAAAAGATATAAAACCGAATAAATCTAGGAAAGAGTGATTGGGTTTT
AGATCTTGGTTATTTGTAAAATTTGGGGTGGATTTGACCGCTTGTTTTAGGACGCCAAGC
GTGGCGTCCCTACATCAATGGTATTGTAGCAACTGTGTTTACACACAAAAAAGTTATTCA
ATTTTGACCCACAGATTCTGTGGATAAGTAGCGTGTAGCGTCCCATTTTTCATTGCGTCT
AACCAA
>H46 Scaffold4
GATGGCTAATTTGCCACAAATTTCTTTACCAGGTAAAAGTGCTATTTCTGTTTCTAATGC
ACAATATCGCGGGCAATCTGCCTATGCTATAGGTTATTCCAAAATTTCTGATAATGGCAA
ATGGCTTATTCGAGCGTCTGTTAGCAGTAATACTCAGCGGGATACTATGATTGGAGGAGG
GGTAGGTTTTGTGTGGTAATCTAGCACCTATAAATTAGAATTTCATGCTCAATGCCATTG
TTATTTTAACAATGGCATTGTTTGGCATAGTAGACAAAAGTGTTGGTTTTAATTATTTTC
CCTAATTATTACCAACTCTTTTTATTTAAAAAATCCTTTAACAGCCCTCTACGCCCATCA
TTTGTAATGGATTGAATCCTATAGCCTTTTTCTGTTTTGATGACACGATGATAAACGACT
TTTTATAGGTTTGTTTTCCTATTGTGTAATCAGTCCAAATATTTATTGGATTTAATTTAT
TTGTGGAAGAAAAGGTTTTATGACAGGATGAACAAAAGTATCTCTATTATTTTTCTTTCC
ATACTTTTGGATATTGTTCTTAAGGCAAAAAGGACAGTTTTTTGTTCATATTTCAAAAAA
TGGGCTTAAAGCCTTGTACTATAAGGCTTTAGCCTACTTTTTACCAACACTTTTCTACTA
TGCCTAGGACAATCCCAATAAAAATAAGGCATTATCTTACAAAATATTAAGGCTGTGAAT
CACAGCCTTAATAAATTATGCTTCTTCAACAGATAAATTTTCTATACCGTCGTCTTCAAT
TTCACAGATTCGTTCAAGGCTGACAACATGTTCGTCTTCTGCGGTACGAATAATACGAAC
ACCTTGGGTATTACGTCCTACAAGGCTGACTTCTTTTACACGGGTACGTACTAATGTACC
GGCATCGGTAATCAACATAATTTGGTCATTTTCTTCAACCTGAACTGCTGCAACCACTTT
ACCGTTACGTTCATTCACTTTAATTGAAACCACCCCTTTTGTTGCACGAGATTTGACCGG
ATACTCACCTAAGGCAGTACGTTTACCATAACCGTTTTGGGTAACGGTTAAGATTTCACC
TTGAGTATGTGGAATTACAAGGGAAACCACTTTATCGGTGGTTAAGTTAACACTTGAGGC
TTCTTCAGCTTCTTCGTTTTCAACAGTTTCAATATCGACTTCTTCAGCATCATCGACTGA
AATTTCGGTTGTTGCTAATTTAATACCTCGAACCCCTGTTGCAACACGCCCCATTCCCCG
CACTGCAGTTTCTGCAAAGCGTACCACTCGACCTTGCGCCGAGAACAACATGATTTCACT
CTCGCCATTGGTAATATCTACCCCGATTAATTCATCACCCTTGCGAAGTTTTAATGCAAT
TAGACCGCTTGATCTAACATTACTAAATGCATCGAGCGAAACTTTTTTCACCGTACCACT
CGCCGTTGCCATAAAAATAAATTTATCAGCGCTAAATTCACCATTTGGAACGGGAAGAAT
TGCAGTGATACGCTCATTCTCCTCTTTTACAAGTGGAAGAATATTTACGATTGGCGTACC
TCTTGCACCACGGCTTGCCTGTGGTAATTGATAGACTTTTAATTGATATAAACGACCACA
GCTTGAGAAGCAGAGAATGGTATCATGAGTATTAGCGACCAATAATTTTTCAATGAAATC
ATTCTCTTTCATTTTCGTTGCTGATTTACCTTTACCACCACGACGTTGTGCTTCGTAATC
CGATAACGGCTGATATTTCACATAACCAGCGTGCGATAAGGTCACAACTACATCTTCTTG
AGCAATTAAATCTTCTAAATTAATATCGCCTGAAGCCGCAGTAATTTCAGTGCGACGCTC
ATCGCCAAATTCGGCTTTGATTTTTTCAAGCTCTTCACGGATGACTTCCATTAAACGCTC
TGAGCTATTTAAAATGTGTAATAACTCGCTGATTTCTACCAATAATTCTTTGTATTCGTC
TACGATTTTTTCGTGTTCTAAGCCTGTTAAGCGGTGCAAGCGAAGCTCTAGAATTGCACG
AGCTTGGACTTCCGATAAATAATATTGCCCGTCACGTACGCCGAATTCAGAGGCTAAATC
TTCTGGACGAGAAGCATCTACACCCGCTGCTTCAAGCATTGGTGCAACATTACCTAACGA
CCACGGACGATCCAATAAACCTTCACGTGCTTCATCGGCAGTTTTGGAATTTCGAATCAG
CTCAATCACAGGATCTATATTGGCTAATGCAATCGCTAGACCTTCTAAAATATGTGCACG
TTCACGTGCTTTACGCAATTCAAAGACCGTACGGCGTGTTACAACTTCACGACGGTGCAT
CACGAAAGCTTCAATAATCTGTTTGAGATTGAAAATTTTTGGCTGACCATGATCGAGTGC
CACCATATTGATACCGAAAGTCACTTGCATTTGTGTTAGAGCGTACAAATTATTGAGTAC
CACTTCACCAACAGCATTATTTTTGATTTCAATAACAATCGAAATCCCTTTTTTATCAGA
ATAGTCTTCAATACTTGAAATACCTTCAATACGCTTATCACGCACCAATTCGGCAATTTT
TTCGATTAAATTCTTTTTATTAACTTGATACGGCAATTCCGTGACGACAATCTGCTCACG
GCCTTTTGAAGTTGTTTCAACACTGGCTTTGGCTCGTACATACACTTTGCCACGACCTGT
ACGATAAGCATCTTCAATCCCTTTACGACCATTAATAATCGCCGCCGTTGGGAAATCAGG
ACCGGGAATATGTTGCATCAACTCTTCAATCGTAATTTGTTCGTTTTCAATATAAGCTAA
GCAACCGTTTAACACTTCATTTAGGTTATGAGGAGGAATATTGGTTGCCATACCCACGGC
GATTCCCGAAGAACCATTAACAAGCAATGCCGGAATTTTAGTCGGTAATACATCAGGGAT
CATCTCTTTACCATCATAGTTTGGCGAGAAATCCACTGTTTCTTTATCCAAATCCGTTAA
CAATTCTTGCGTAATCTTCTGCATACGCACTTCGGTATAACGCATTGCCGCAGGCGCATC
CCCGTCAATCGAACCAAAGTTCCCTTGACCATCTACCAACATATAACGAAGAGAGAACGG
CTGAGCCATACGCACAATCGTATAATACACCGCAAAATCACCGTGAGGGTGATATTTACC
GATCACATCACCGACTACACGTGCCGATTTCACATAAGGTTTAGATGATACGTTACCGCT
TTGATCCATAGAAAAAAGTACGCGTCGATGAACGGGCTTCAAACCATCTCGCACATCTGG
TAACGCTCGCCCAACAATCACAGACATTGCATAATCAAGATAGGAATTTTTTAGTTCCTC
TTCAATACTGATAGGAATAATATCTTTAGCCAATTCACTCATTAAAATTTCCTAATTGCG
TTGTAAACATACCTAATTATTTCTATAAGCTATTCAATTATTAAGTGAAAACCTTCTATA
GAAAGAAGGTTAATTATAACATTTTAAATAATCAACTTCAATACAAAAGTTAATTATTTT
TAAGATAAAAAAACATATAAAATATATTACGAACTTACTTTTAATAGTGATAAATTTAGA
ATTATTTTTAATAGGAGGATCAATAAATATAAGATATAACATTTAATATCAATTTTTTAT
CAAAGTATTTTCAATCATAAGAATATAAAACCATTTAAATTAAAGCATATTCCATTACCT
AAGTATCATTTTACAGAAGGAATCATGTCATTTCCAGAATACAAAACTCTATGCGATTAT
TTAAAGGAACATAATTTACGTTATTACTTTATTGTAAGGTTCTTAGGAAGCACTGGAGCT
AGAATAAGTGAACTAGTAAAATTCACAATACAAGATTTAGAAAAAGGATATGCTGAATGC
CATTCTAAAGGAAAATTTAGAAGAATTAATATTCCTCAAAGCCTGATTAATGAATCTCGT
GAATTTTTTCAAAATCATAAAAAAGAATTATTCCTGAATAGATATGGAGCACCTATTTCA
GTTAGAGGTATTGCTCATAATTTGAAAATATACGCAGAAAAGTGTGGCATCAGAAAAGAT
GTTGTCCACCCTCATAATTTTAGGCATTTCTTTGCTATACAATTTTTAAAGAAAAATAAT
AATATTGCTTTATTAGCCGATCTGTTAGGGCATTCAAATGTAAATATGACTGCTTTATAT
CTAAGACTATCTCATTCAGAACAACGTGAGGCTATAAATAATGCAGTGAATTGGTAATTT
ATTATATACTACTTCATATAGGCTTATTTCTATATAAAAAAATGGCAATATAGATTTATA
TATTGCCATTTCCAATATTACTATTTTAATTAGCCTTTGTAGTTGTAAACGTGAGCAACT
AAGTCTAATACTTTGTTTGAGTAACCAGTTTCGTTGTCATACCAAGAAACAAGTTTCACG
AATGTATCTGTTAATGCGATACCTGCATCTGCATCAAATACAGAAGTTTCAACTGCACCG
TTGAAGTCTGTTGATACTACTGCATCTTCAGTATAACCTAAAACGCCTTTTAATTCGCCG
TTGAATGTTTTACCTTCTGCTGCATCTTTGATCGCTTTTTTGATCTCTTCGTAGCTTGCT
GGTTTTTCTAAGTTTACAGTTAAATCAACAACAGATACGTTTGCTGTTGGAACACGGAAC
GCCATACCTGTTAATTTACCGTTTAATGCTGGTAATACTTTACCTACTGCTTTCGCTGCA
CCTGTTGAAGATGGAATGATGTTTTGTGCCGCACCACGACCACCGCGCCAGTCTTTTGCT
GATGGACCATCAACAGTTTTTTGTGTTGCTGTTGTTGCGTGAACAGTTGTCATTAAACCT
TCTTTGATACCAAATGTTTCGTGGATAACACGAGCAAGTGGTGCTAAGCAGTTTGTTGTA
CAAGAAGCGTTAGAAACAATGTCTTGACCAGCATAAGCGTTGAAGTTTACACCGTTTACG
AACATAGGTGTGTTATCTTTAGATGGACCAGTTAAAACGACTTTTTTCGCACCAGCTTCG
ATGTGTTTACGAGCAGTTGTATCGTCTAAGAATAAACCTGTTGCTTCAACTGCGATATCC
ACACCAATCTCATTCCATTTTAAGTTAGCAGGGTCACGCTCAGAAGTAACACGGATTTCT
TTACCGTTTACAACTAATTTGCCGTCTTTTACTTCGACAGTGCCATCGAAACGACCGTGA
GTTGAATCGTATTTGAGCATATATGCCATATACTCAACATCAATTAAGTCGTTGATACCA
ACTACTTCGATGTCATCACGTTTTTGTGCTGCACGGAATACGATACGACCGATACGGCCA
AAGCCGTTAATACCAATTTTAATTGCCATAGATTTTCTACCTATATTAAAGTTAAACAAA
ATTTGTTCTTTCCTAGAAATAGGAAAAGCAGGAGGATTATAACACAATCTTTCCCTTTTC
TGACAACTAAAGAACAGAGCAAAATATAGCAGATAAATTTTATGTGATCTATGTCAAATT
TTTTAAAACCCTCTCTTGCTTTTAACTAAAAAAAGTTAGAATAATTGGTAACAAACCAAT
AAGAGAAAAGGATTTAAAATGATTAAAGATATTAGTGAATTAACCGAAGAACAGATTGAA
ATTTGTTTAAATGCAGGTACAGAAAAACCTTTCAGTGGTAAGTTCCTAAAAGAAAATAGG
GTGGGGACATATCGCTGTGTTCGTTGCCATAATGCGTTATTTCGTTCTGATGCCAAATTT
GATGCTGGTTGTGGCTGGCCAAGTTTTTATGAAACAATCTCGGAGTCTTCATTACGTTAT
GTAGATGATTATAGTTTAGGCAGACATCGTGTTGAGATTCGCTGTGGCAATTGTGATGCC
CATATGGGACACGTTTTTAAAGATGGGCCTCAACCTACAGGATTACGCTTCTGCTTAAAT
TCTATTGCATTAAACTTTAAGTGGGATCAAACTGGTGAAGAAATAGATGGGTAAAATAAA
GTATAAAAGTTTCTCGGCATAATAAAAATGCCCGCTTTTGCGGGCATTTTTTAAGTTTCT
TGGATTCAAAAGTGATTACATAGAAACTTCTTTTGAACCTTGAACTTGGATTTCAACACG
GCGATCTGGTGCTAAGCAAACGATTAATGCTTTACGACCTTTAACTGCGTCACATGTGTT
ACCAGTTACTGGGTTAGCTTCACCGTAACCTACCGCTGTTACGTTAGCTGGGTTAACACC
TTTAGAAACGATGTAGTTTGCTACTGTTTCTGCACGTTTTTGTGAAAGAGTTAAGTTGGC
AGCATCTTTACCAATACGGTCTGTGTAACCGTTTACTTGTACAGCAGGGTTTGCTAAACC
TAAATTTACGATCTCAGTGTGTGCTGCGTCTAATGTTTGTGCTGCAGCTGGTTTTAAGTT
CGCTTTACCGAAGTCAAATAATACATCTGAGCTGAACGCGAAGTTTTTAGTTACAACTTC
TGGTGCTGCTGCAACTGGTGCTGCACCTTGACCAAAGCGATATGAAATGCCTGCGGTCAC
AGAATGAGAATCTGGGCTATAGTTGTAAGTTGCTCTACGATTCTCTTTCATTTCAGCTTT
AGTGAAGTTACCTACATTGCTCAACCATTGATATTCAACACGGAAAGCTAATTCAGGAAG
AATCGCATACTCAACACCTGCACCAACGATTAATGAAGTTTTTAAGTTATGCGATTTAAC
TGGTTCTCTTGTTTGGAAGTAACGTTTGTAATCATTACGAACTAATGCAGCACCAACTTT
ACCGTAAACATCTAAACCGCTTAATACTTCATAGCTTGGTTTTAAGCTTAAGTGTGTACC
GTGTGCAGAGTGTTTGAATTCACGGAATTCTTGTTTGTTACCACGAACACGACCGAAATA
ATCGTAACCTAATTCAACTGCTAAGTTGTCGATGATTTGGTAACCGCCAAACACACCGTA
AGTTACAGAGTTACGGTTAATACCGTATCCATTAGCGCTAGTTGCATAACGAGCATCGTT
CTTATATTTAGAGTTTAATTGGTTAATATCATTGTGGAATGTTGCCCAACCTGCTTTAGC
ACCAACATAGAAAGAGTCAGCTTGTGGAGCTGCGTTTGCTACTGATGCAACTGCTAAACC
TGATACTGCTAATGCAATTAAAGATTTTTTCATTTTGATGATCCTCTATTATCGTCATCT
AATTAAACAAAATTCTTAGCGTAATCATTACGCTAAGGCTTTAATTACGCTTTCTATCCT
TCAATACGAAAAGAAAGTCGGAATTTAGATTATATTTTACTAAAAAAAATCCGAAATTCA
AGCGAACTTTTTCAAAGAAACTGTTTCAAGGCTGAAATTTCTTACATTCCTGTCTTTTCT
TTCTTAAAGATCGAGGCAAAAATATGCTTATTATCCCATTAACGTAAAAGAAATCAATTT
ATAAGCATTCAAGGATATGTAAGTAAATGTAATAAATTGCAACTTTTTAAATGCTTTGCT
AATTTTTTTGTAGTAATTTTCATTAAATGAAAATCTTGCTAATATCTCGTTAAAATTTTA
ACAGATTAAAAAAACTATGATCCCACGCCTTGCAAACATCCCCCAACTGAATCCACTTGT
TCAGCAATATTTAGCTGAACTCAAACAGCAACATTTCAGCGGTGATATTGCGTCAAACTA
TGCTGATCGCCTTTCTCTTACCACCGACAACAGCGTCTATCAGCAACTGCCCCAAGCGAT
TTTGTTTCCGAAATCCGTTGCTGATGTGGTGATTTTAACCAAACTGGCACAAAAAACCGC
ATTCCAAGCCTTAACCTTTACCCCGCGTGGTGGCGGTACTGGCACGAACGGGCAATCGCT
GAACAATAATATCATTGTCGATCTCTCTCGCCATTTAACGCAAATTTTGGAACTGAATGT
ACAAGAGCGTTGGGTGCGAGTGCAAGCTGGCGTGGTGAAAGATCAGCTTAATCAATTTCT
CAAACCGCACGGGCTATTCTTTTCCCCTGAGCTTTCAACCAGCAACCGAGCAACCTTAGG
CGGAATGATCAACACAGACGCTTCGGGGCAAGGTTCGTTGCAATACGGCAAGACTTCCGA
TCATATTTTGGCGATTAAAGCGGTGTTGATGAACGGCGATATTTTGGAAACACAAGCGGT
CAAAACCGATAATTTTTTTGCAAATGTCGATCAACTTAATCTCACGGCAAATGGTAAAAA
ATTACATAGCGAGATCTTCCAACGTTGCCAAGCGTTACGCCCGACCGTGCTGAAAGAACT
ACCGCAACTGAACCGCTTTTTGACGGGTTATGATCTGAAAAATGTGTTTAACGACGATCT
CTCCGAATTTAATTTAACCCGTATTCTCACTGGCTCCGAAGGTTCTCTTGCCTTTATTTG
CGAAGCTAAGCTCAATCTTCTTCCGCTTCCTGAATACCGCACGCTGATTAACATTAAATA
TAATTCCTTTGATGCGGCGTTACGTTCCGCCCCTTTTATGTTGCAAGCCCAAGCACTATC
GGTTGAAACGGTGGACTCCAAAGTGCTGAACCTTGCCAAACAAGATATTGTGTGGCATTC
GGTATCGGATCTGCTCACTGAAGATGAACACAATCCGATTTTGGGGATTAACATTGTTGA
ATATGCTTCAAATGATAAGGCTCAGAATGAAGCGCGGATTGCCAAGCTGTGCCAAGCTCT
AGATGAAAAAATCCAAGACGGCACAAGCGGTATCATCGGCTACCAACTTTGCAACGATTT
GGCTTCGATTGAAAAAATTTATGCAATGCGGAAAAAAGCAGTCGGTTTGCTGGGCAACGC
AAAAGGTTGGGCAAAACCGATCGCTTTCGTGGAAGATACCTGCGTACCGCCTGAACATTT
GGCAGATTATATTGTGGAATTTCGCCAACTGCTCGACGAGCACGGTTTGGATTACGGTAT
GTTCGGACACGTCGATGCAGGGGTGTTGCACGTTCGTCCTGCCCTTGATTTATGCGACAA
AGCACAGGTTGCCAAATTCAAAGCGATTTCCGACCAAGTGGTTGAATTGACTGCAAAATA
CGGCGGTTTGATTTGGGGTGAACACGGCAAAGGTATGCGTTCTGCCTATGGCGAGCGGTT
CTTCGGCGAAACCTTATGGAAAGAGTTGCGTTATATCAAACAGCTTTTCGATCCGCAAAA
CCGCTTGAACCCGGGTAAAATCTGTACGCCGTTAGATAGCCAAGCCAGCCTTTATCCGAT
TGACTCGCAAATGCGTGCCGATCTAGACAGACAAATTCCTATTCAAGTGCGAGAAGCCTT
TAAAGGGGCAATGAATTGCAACGGCAACGGTTTGTGCTTCAATTTTGATGTACACAGTAC
AATGTGTCCGTCAATGAAAGTGTCGGGCAACCGCCTATTTTCACCGAAAGGAAGAGCAAC
TTTAGTGCGTGAATGGCTACGTTTACTGGCGGAACAAAATGTTTCCCCTGATGAGTTGAT
CTTTGAAAAACAGCAAACATCGGCGAAATTAGTCGATTTTGCGAAGAAAATCCGCAATCA
GTGGCGAAAATCACAAGAGTATGATTTCTCCCACGAAGTGAAATCAGCAATGGATACTTG
CCTTGCTTGTAAAGCCTGTGCCAGCCAATGCCCGATAAAAATTGATGTGCCGACGTTCCG
CTCACAATTTAACGAACTCTATCACCGCCGTTATCTGCGTCCGCTGAAAGATTATGTGGT
GGCGAACCTCGAATTTATCGCACCGATAATGGCAAAACAGCCGAAGTTGTTTAACTTCTT
CAGTGCCAACAAACTGGCTGAAACCGTTGCAAGCAAAACCATCGGAATGGTCGATCTGCC
GGCGTTATCCGTGCCGACCTTACAGCAACAGTTAATTGAAATCGGCTATCAAGGCAAAAC
CTTAGAAGAGCTGGAACAGCTGGCGACAAGCGGTCAACTAGACACAGAAATTTGCAAATA
TGTCCTTGTGGTGCAAGATCCGTTCACCTCTTATTATGATGCCAAAGTGGTGGCAGATTT
TGTTCAGCTCGCCCAAAAACTTGGCTTCAAAGCGATTGTGTTGCCGTTCAACCCAACAGG
CAAAGCACAATATATCAAAGGCTTTTTGCACAAGTTTGCCAACACCGCTCGCACACAAGC
CGAATTGTTAAACCGTGTTGCCAAATTAGGCATTGCAATGGTTGGCGTTGATCCTGCCTT
AACCTTGATTTACCGTGAAGAATACCGCCAAATTTTAAAAGACGACTGTGGCGAATTTAA
GGTGTTGCTGGCTCACGAATGGCTGTTGGCTCAACTGAAAAACGGCACTCTCGACCATTG
CAAAAAATCAGCCGAAACCGATCGCTTACCGTGGCACTTATTTGCACACTGTACCGAAAG
CACCTCGCTGCCAAACAGCTTGAAAGAGTGGCAACAGATTTTCGCCCATTTCGGCGAAAC
CTTAACGGCGGAAAATATCGGCTGTTGCGGAATGGCAGGCACATTCGGGCACGAAACCAA
ACACCTTGCAATGTCAAAAGAGATTTACGCACAATCGTGGCAAGTGAAGTTACAAGGCAA
AACCTTATCCCGTTGCCTTGCCACTGGCTACTCTTGCCGTAGCCAAGTGAAACGAATGGA
ACATCAGCTACTCAAACACCCTGTGCAAGCGTTGTTGGAAGTGATTTGACCTAGATAAAA
AATAGGCATAAAATAAAAACAGGAACGGCGGTCACCGTTCCTGCTCGGTTTCACTGCTTA
GCCCGCACTACCCTTAAGTAACAGGCATAGCAGAATAACAATTAACCACAAAAGAATGCG
TTTCATTGTTTTTATCTCCACGGATAACATTAAACGTAAAGATCTACTAAAACAGCCCGC
TAGGTGCTTACTGGCGGACTGATTTTTCGCAGATCCGCCTCTGTTTTATTATGTTTAAAC
AATAAAACATTGGGAAAAATTATACATAAAGCCTGTTTATTTGAACAGGCTTTTGTTTTA
TCTATATACGGAAAATAAAAATGATTTGGAAAAAAAACACAACGATTGAGCAACTTAATC
AACTCTGCCAACACTCTGCCATTTCGCATTTAGGCATTGAATTTACCGCTCAACAAAACG
ATAGTCTAGAAGCGACCGTACCTGTCGATCATCGCACAACACAGCCATTCGGCTTATTAC
ACGGTGGTATTTCTGCGACTTTAGCGGAAACCTTAGGCTCTGCAGCTGCATTACTTTATT
GTGAAGAAAATCAAATCCCTGTCGGCACAGAATTGAATATCAGCCATTTAAAAGCGATAA
AAAGCGGAAAAGCCACGGGCAGAGCAACACCGTTACATTTAGGCAAAGAGAGCCAAGTGT
GGCAAATAGAAATTCGAGATGATGTGCAACAGTTATGTGCCGTGGCAAGATTAAGTACTA
AGCTACTCTCCCAAAGATAAAACAACCCCCCAAACCTTTCGATTTGGGGCTTTTCATTTC
TCATAATGGTGGGGGAATCCCCACCTATAAATGATTACTCTTCATCACCATCAAACCCAG
TATTTGGCATAGTAGACAAAATAGTTGCTGATTCCTCAAAAACTATGCCAAGTGGACAAA
ACAGTTGCTAATATCTATTTTCTTTAAATATTAGCAACTCTTTTTATTTAAAAATCCTGT
ATAAACAACATCTTACGCTTTTTTTGTTAATCCGTTATGATTATGTAATTTTCGCTTAAG
TTCACTAAATAATCCCTCTAAACGATTTGTCGTCTTTTCTATATTTAATTCAGAATGTTT
TTCATAGGTAAAATATAATCCATATAATACTTTAAACTGGCATAAGCGCTTCTTACATTG
CGATGTTTATAAGGAAAATAGCCTTTTTCATTCGCTTTATCACTCCTTTCTTTTAAAAAA
TCTTGATGTTTTATAAACCAAGAGTGTAATCGCCGATAAAATTCATTTTTTGAGCTTTTT
GTGAGTGTTTTTGCAATTATTTTTAATTCTTTACCCGCTTGTGATTGATGTTTTTTTCTT
AATTTCCGCATCACAATTGCCACCATATGAAATTGACGCATCTGTACCGGCGTATTAAAT
AAATCTTTCATCAAACCACGTCTACCATCACAGGTAATCGATTGAATTATATAGCCTTTT
TCTCTTAACCTATTCAAGGCAAGTTTGTAGTAAATATCTTTTTCGGTTCGCACAAAATAA
TGGGAAATGACGTTGTTTGAATTTGAATCCATTAACACCAATACACCAAAATAACGACCG
AAGAATGTCGTATCCATAATGATGTTCAAGTATCGATTTAAAGGTAGTTTTAAAGCTGTT
GTAGGCGCTTTATTGATATATCTTTGAATCGTTCTGACTGAACAATGATATTTAATAGCA
AGTTGTTGATAGGTTTGTTTTCCAGATGTGTAATCAGTCCAAATTTTAATTGGATCTAAT
TTAGTTTTTAAGATAAAGGTTTTATAACATTCATTACAAAAATAACGTTGAATATTATTT
GATGTACCACATTTCTTTATTTTCAGACTTTGGCAAAATGGGCAGTTTTTTGTTCATATT
TCAAAAAGAGGCTTAAAGCCTTGTACTATAAGGCGTTAAGCCTCTTTTTAGCAACAAATT
TGTCTATTACACCAGTAAATATCGCATAGGACATTAAAGAAACTGCAACCTTATTGAGGA
GAATTAATTATCCCTCTTATACAGTAATGATTTGATTTTTTAATGTCTGCTATTAATCTC
ACGGTTAGAGCAATCTAACCGTGAGATGTTAATAGCTATACTCAGAAAGACTCTAAAATA
TAGGAGTTTTTAATATAGAAACTAAGATAGATGTTCTAAAAATGCTGGCAAATTTTGAGC
CCCTACTTGTTGAGCTACGACTTCTCCATTTTTAAAAATCAATAAAAATGGAATACTACG
AACACCAAATTCTGCTGGAATCTGCTGATTTTCATCAACATTCATCTTCACAATACGAGC
CTTATTTCCAAGATTTATGGCTAAATCATCTAATACTGGACCAATTGCTCGGCAAGGACC
ACACCAAGGAGCCCAAAAATCTAATAATACTGGGACATCCGATTTTAATACATCTTGTTC
AAAAGATGCGTCAGTTGTATGAATTACTCTACTCATAATTTTTCCTTAACTAAAATAAAA
AAGAAACGCTTCTATAACATCTAAAGCGTTAAGACGTGCACAAGATAGTGCTTTATTCCT
GACTTTTCAAGTAGGAATTAAGTATTAATGTAATTAATTTTACCTAGCGTGCTATGAAGT
TTTATACTTAGGGAAATTTCCACTATGTATAAGAATACTAAACGGCAAATCCTCATATAG
TTCGGTGAATAACTAACACATTGATACATTATATCTTATTTACAGCATTTTTATGGGACA
TACCTGTTGATGCCTTTGTCTACCTCACAAATTTAGGAGAATATCCATAGGCTAAATACC
CCCTCATACACCAATTTCCCCCCAAATAAAATAAACACTGCCCCAGCAAAATTATCTAGA
TAGCGGTTATATTTGGCATAAAAATAGCGAATAGCTGGTCGAGAAAATAGCAAAGCGACA
AGCCAGAAATAAACCACTGCACTGCCCACTAAAATGGCAAGTACCGCAAGTAAGTCCGCT
AATGCAGAGAGATTAGCAACGTAACCGGCTAACACACTGCTGAAAAATACCACAATTTTA
GGGTTGGCAAGGTTAATCATTAATCCTTTTAGAATTTCTTTAACGGTTGAAGTTGCTTGT
GATGTCGATGTTGCCGAGCCAATTTCCGCATTTTTCGTGATTTGCACCATTTGAATGCCG
CTATAAGCAAGATAGCTTCCGCCACAAATCATCAGCACAAATTGAAATGAAGGGAAATGT
TTATTGAGAAATGCCAAGCCAAACAAAGTGAGCAATGCCCAAAATGCAACACCGATAGAG
ATACCGATAGCACCTAAAATCGCATTTCGGCGAGTATCTGCCATTGCTTTACGGCTGACA
TAGAAAAAATCAGGACCAGGGCTAATTAAGCCCAGTAATTGTACGAAAAAAATTGTCCAC
ATTTTAAATGCACCAAGAGATCAAATAGAGAGTAATAATCGAGTAGATTGCCGCTAAAAT
ATCATCAAACATAATTCCTAATCCGCCTTGCAGATGTTCATCAAAATAGCGGATAGGGTA
GGGTTTGAGAATATCAAACAAGCGGAAAGTGACAAAGGTCAGCAGATAATAGAGCCAGTT
GTGTTCAGGCAGAAAACCGAAGATCACAAACACCGCAACGATCTCGTCCCAGACGATCCG
CCCATCATCGTGTACGCCAAGATCGTGACTGGTTTTGTCGCAGATGTAGCACCCAGCAAC
AAAAGTGATCAAGCTCAGTAACACAAAAAAGAGCGTGCTTTCTGTGATGTGCCACAACAA
GATCGCCCCCCCTAAACCAGCCAAAGTTCCCCAAGTACCAGGGGCAGGTTTGATTAGCCC
TGAACCAAAGCCGAATGCGAGAAAATGAATAGGATTTTTTAAATTTATCTTCATTGTTAA
TTAAAATGATCAAAGCCAACTTGATTAGGCTGTGGATAAACAGTGCCGTGTTTTAGTAAG
GTTAAACGACCGCTTGTTTCGGTGATTTTACCAATGCAATGACAAGGAATGCCTAAATCA
GCAACGGCTTGTTCCATTGCAGAACGATTGTCTTCCGATACGGTAAAACAGAGTTCATAA
TCTTCCCCACCCGTTAAAGCAAATTGTTCTGCCTGTTCTTGTGAATAAGTTTGTAACAGT
GGTGCTGAAAGCGGTAACTTATCCACATTAATTTCCGCTCCGCAACCACTTCGTTCTAAA
ATATGCCCTAAATCTGCTAACAATCCATCGGAAATATCAATCGCACATTGTGCATAGTTG
AGCAAACACTGTCCTAATGTCACTCTAGGTGTTGGGCGTAAATGGCGTTGAATTAAATAA
TGTTGAGCGTCGGTCAATGTGGTTGGCGGATTGAGCAACAGGGCTAACCCTGCCGAGCTA
TCGCCTAAATGCCCTGAAACATAGATAAGATCCCCCACCTGTGCTTTATGGCGGAATAAT
CCTTTGCCTTTAGGCAGAAAGCCTTGTGCGGTCAAGGTGATCGCCAAGTGACCTTTGGTG
GTATCACCGCCGATTAAAGCGGTTTGATGCTCGGCTAAAATAGCAAAAAGTGATTGGCTA
AAGCTATCAAGCCATTGATGATCAACGTCGGATAAGGTTAATGCCAAGGAAACCCAAGCG
GGTTTTGCCCCCATTGCTGCGAGATCGCTCAGATTAACCGCAACGGACTTATAAGCTAAA
TCAGCAGGGGAAATCGTAGGAAGAAAATGTGTACCAAGCACTAAGGTGTCTGTGGTAATG
GCGAGCTGATGATCCGTTGGAATTTCTGTCACCGCACAATCATCGCCCACGGAAAGTAAA
ATATCCTGGCGATCTAACCGCTTGTCACGACTAAAATAGTGCTTTATCAAATCAAACTCG
CCCATTGTAATCCTTATTTGCGGTTCAACGCAGGGGCTAATTTATCTAATACGCCATTGA
CATATTTGTGGCTATCGTCAGAACCGAATACTTTTGCCACTTCAATCGCTTCATTAATTG
CCACTTTGTAAGGCACATCTAATTCAAATTTTAGTTCATAACCGGCTAAACGTAAGATAG
TACGTTCAATCGGATCTAATTCATTATCTGCACGATCTAAATATGGACGAAGAATATCAT
CAATAACATCTACATTTTCTACCGTACCGCGTAACAATTTACGGAAATAAGGCATATCTA
CGCCTTGCATATCTTGATCGGTCACAAAGGCTAATTCAACTTGTTCAATGCTATTTTGCG
AAATGTACCAAGAATAAAGTGCTTGCACCGCACATTCTCTCGCACGACGACGGGGAGAAA
CTTTCATAAAACCTCAATTTATCGAAATAAAAATAGTCGGCAATTCTAACACATTGTAGC
CTTTTCCCGCAAAATAAAGGTGAAGTTATTTCTGCTTTTCCGCTCCTATTTTTTCAGATT
TTACAATATAAGGCGTAACAAAAATAACCAGCTCCCGTTTAGAGATTTTATCTCGGTTTT
GGCTAAATAAGCGTTTAATCACGGGGATACTGCCTAACAGCGGGACTTTATCTTCGCCTT
TGGCGATCAGATGTTGAAAAATACCGCCTAATACGATGGTTTCGCCGTGTTTAGCAAGGA
CTTGTGTATTAATTTCTTGTTTATCAATCGTTGCCATCATATTGTTCATCTGGTTATTTG
GCGAATTTTGGCTAATGGCAAGATCTAACAAAATCTGATTTTGTTTAGAAATATGTGGCG
TGACTTCTAGCCCCAAAACCGCTTCACGAAATTCAATATCGGTGATTTCCTTTTTCTTAC
TGTACATTGCATAAGGAATCTCTGTACCTTGTTTGATACTCGCTGGTTTTTTATCTGTTG
TGAGTAAGCGAGGGCTTGCAATGATCTCAATGTTATTTTCGCTCTCTAATGCGGTGAGTT
CTAAATGAAGTACACGGCTGTTGATAGCGGCAATTTGTAAGGCAACGGAAGCGGACGGAT
TTACTGGAAAATTTACGTTTAAGTTGTTGGTAGTTAATCCGTTGCCCTCTAAGTTTCCTG
CCAATTTGTAGTGATTTTCGTTAGGGGAAAATAAACCCCAACGCACGCCAAGTTGTTGTA
AATGTTCACTGCTGATCGTGACAATTCGGGCTTCAATTGCAATTTGTTCCGTTGGTTTAT
CTAGGGTTTCAATAAGTTGAGTAAAGTTTTTAACCGATGCGGCACTGTCTTTGACGATAA
TACTATTACTGCGATCATCAAAATGAAGATAACCATTCTCTGATAGCAAGTTGCCTTGCC
CTTTTGTCAAAGACTCTATTACTTCAGAGGCTTTGGAATAGTGTAACTTGATTGTTTTGG
TGATTAATTTAGGCAGAGCATTAACTAATTGTGCCGTAGTATGTTGTTTATGTTCTTGGG
CTTGATGAATATAGTAAATGCCATTTTCTTTTTTTAAATTTAATTGATGTGTTTTGATTA
AACTATTTAATATCTCATCAAAATGGCTTTTTTCTACTCTGAAATTTTTTGTATCTTTAA
TCTCATCTGAAATCGTAATATTTTTTCCCGTTTCTTCAGCTAAATAACCAATAATTTCTG
CCGTAGGGGCATTTCTTATCGAAAGCGAAATTTGTTGGTTTGCTAATACAGGAAAAGTAG
CAAAGAATAGCAGGAATAAATAACGCATAAGATACTCCTAAAATTTTGAAGTAAACAATT
TAGGGGATTGGCAATTTTCTGTTTTTTGCCAATCAATATAACTAACCGATTTAAAATCAA
TCTCTTTAATTTGAATAAAGGAATGGCTTAAATAGTCGTTAGGATATAAATCTATAAGCT
GTTTTTTATCATCTATAAAAATCGCTCGAATTTTATCGTCGATCTGAATAATGCCGATAA
GCTGTAATTTATCAAAATCTGTGGTGAGGTGAATTTCGTTCACCTTCTCTGTTGGCGTAC
AAGCGGTCGTTTTGTTTTGATCTTTTGCCGTTTGTGGCTGATCTTGGGTATTTTCCTTGG
CATAAAAAGGATCTGCCATAGTAACAGCACTTAGAAAGACAAAATAGAAAAAGCATAATC
GCATTACGGTTCTCCTGTGTCAGCTTGAAAAAGTAAAGTGGCATTGAGTTGAATATATTT
CTGTTTTGTTTTTTTAGTTAAATGAATTTCCTGAAATTTAACTGTTGTTAATTGATTAAG
CTCAGCAATTACATTAAATATCTTTTGTGTAGATTGGCTAATTAATAAATAGATTTTTCT
TTCTTCCATATTCCATTGAATACTGTCAATTTCTACGCTATTTTTATCTAAAATCAGCTG
AATTTGTTGATTTATTTTGGTTAATAATTCACTTTTATCTTGAGCAAGTTGATAGCGTTG
TTGTAATAATTTTAATTGTTGCTGTTTATGCTCAATAATCTGTTTAACTTCAGTGAGCTG
TTTTTGTTGTTGATCTATTTTCTGATTAAGATAAAAATAATTTCCTACTGGAAATGCCAC
AATCAATAAAAATATTCCCGATAGAATAAATCCTTTATTTTGGTTTAAATAATATAAGCC
ACGATATAATGGATGTTCTGGCATTAAATAATACTTGGCTAAGGACAATTTCATTCTTTT
TCCTTTAAATCAATATGTAGGCTAAATTCAATCTCGCTTTTTTCACGCGTTTCAAATTGT
TCTATTTGATAAATGTAATTCATTGCTTTTAATTGTTGTTCAAGCTGGCTAAATTGAGTA
GGGCTAGACACCTTGCCTTTGAGTTTAAAGACGGTATTTTCTGCTTGGTATAGTTGGGCT
ATCTCAATAATCCCTGATAATTGAATGCCTAACAGATAATTCAAAAATGCGGTAATCTGT
CTGTTCTCTAGGCTTTGTGTGCTTTTATTTTGTGATTGCAAAGTCAGTTGTTCAATCTGC
TGGCTTAATGCGGTTTGTTGCTCTTGGCTTTGTTGTCGCTGTTGAGCCAAAGTGTGAAAT
TGATGTTGTTGCTGTTGATTTTGCCAACTGATAAGTAACGCCAGTAGTGCGCTAACCACA
AGACAAGCAGTGAGATGCTTGAGGTTTTTTTGCGACTGTTTCAACCATTGCTGTTGGCGG
TAGCCATTTAGATTGATGCCTTGCCATTCCATAAACTTGCTCCTAATGCAATGAGATAAG
GATAAAAGTGGGGAAGATGTTGAGCTTGGGGCAAGCCGTCCACTTCAATGATTGGTTTGG
TGCTATTATTCTGCTTTTCGACGATAATTCGTTGATTTTGAAAGTGAATAAATTTGTCTT
GAATGTGGAAACTGTGTTCAAGAATTTGCGTTTCCGTTATTTTTGTCAGAAATCCTACCG
CTCGTAGTAGGCAGTAGAGTTCGCAATCTAAAATAGCCGTTGGGTCAAAGCTGTTGCTTT
TTCTTAGAGCATATAGATTAAGCTGGCAAAGGTGGCTTTCGGCTAAAGGGGTAATGTGGT
AATCAATGTTTACTTCAGATAAAGCTAAAGGTAGGCTCTGTTTGAGTACACGAATGATTT
GCTCAGCTTGTTTTAAATGGGAATGTAGCTCTGGCAGTATCAAGGTTTTTCGCCAAATAT
GCTGATGAGAAATGCCTTGAATAAGCTGATAGTTAAAGGGAAATTGTTGTAGGAAACTAT
CCGCTTCTACTTTGTTTGAAAAGTAAAAGGTGTGAGGTTGTTCTTGTTCAAAATAGACGA
CACAAGCGGTATTTTCTTGCCAGAAAAAGCCAACTTGAATAGGTTTGAGTTGCGGTGTTG
TACGAAATTGAAAGAATTTACCCATATTTCCCTCGAATAAAAAATAGATTATGAGGTCAA
TTAAAACTATAATTACTCGTTTCTACCCCACTGATGTATAAGCAGGGGGCAGTTTTCGGA
TTTAGGTTATCTTGACCTAGAATTATCCTTTCGTCATTTAGCAAAAGAGAATTTTTCGAT
GAAGATCGTAAAAATCATATTTAGTGCTTTACTTACACTAATAATTGTGGGTCTAGTTGC
TGTAGGTTTTCTTTATGTTCATTTAAAAGAAGATTTACCTGATGTAGCAAGCCTAAAAAC
CGTTGAACTTCAACAACCTATGCAGATTTTTACCGCTGACGGTAAACTCATTGGGGAAGT
CGGGGAGCAACGCCGTATTCCTGTAAAACTTGCCGATATTCCGCAAACCTTAATTGATGC
GATTATTGCGACAGAAGATACCCGTTTTTATGAACATAAGGGGATCGATCCTAAAGGCAT
TATGCGTGCCGTTTGGCGTTCAAGCCAAGGGGATACGCAAGGGGCGAGTACCATTACGCA
ACAGTTAGCACGCAACTTTTTCCTTTCGCCAGAACGCAAACTTGAGCGTAAATTAAAAGA
AGTAATTTTGGCGTTAGAAATTGAAGAAAATCTGTCTAAGAATGAGATTTTAGAGTTATA
TCTTAATAAAATTTACTTGGGGTATCGCTCTTATGGGGTGGTGGCTGCGGCTAAAACCTA
TTTTGGTAAAAAGCTAGAAGAATTAACCTTATCGGAAATGGCGATCATTGCAGGGCTACC
AAAAGCCCCTTCCACGATGAACCCTCTTTTCTCGCTTAAACGAGCAGAAGCACGCCGTAA
TGTAGTGCTTGGGCGTATGTTAGAAGTCGGAAAAATCACCAAAGCTCAGTATGAACAGGC
TAAAGCAGAACCGATTAAAGCCAAATATTACGGTGCTGCGTTAGAATTTCGCGCCGACTA
TGTGACAGAAATGATCCGTCAAGAAATGGTAAAACGTTATGGTGAAGAAGTCGCTTACAC
CAAAGGTTTCCAAGTGTTTGCAACAGTGTTATCAGCTGACCAAAAAGAAGCACAAGATGC
ACTACGCAATAACTTGATTGACTACGACCGCCGTCACGGCTGGCGTGGAGCTGAGAAACT
GTGGAACCCTAAAGAGAAAGCGTGGGACGAAGAAAAGATCATCGATCACCTAAGCAAATT
GCCAAGCTCTGAGCCATTTACGAGTGCGGCAGTATTGGCAATTTCAAAAGATAAAGCGAA
TGTGATGTTGCCAACAGGGGAGCGTGTTGAGCTTAAAATGTCTGGAATGCGTTGGGCAAG
AAAATTTATCAATGACTCCGCCCAAGGTAAAGCACCTACTCAAGTAAAAGACGTGATCAA
TGTTGGTGAACAAATTTGGGTGCATCAAAATAGTAAGGGTGAATGGGAATTAGGGCAAAT
TCCAGATGTAAACTCTGCACTGGTTTCACTAAATAGTGATAATGGGGCGATAGAAGCGAT
TGTGGGCGGTTTCAGTTTTGAACAAAGCCGTTTTAACCGTGCAACACAATCTTTAGTGCA
AGTAGGTTCTTCGATTAAACCTTTTATCTATGCTGCAGCATTAAATAAAGGATTGAGCCT
TTCAACCACTCTAAGCGACACGCCTATTACTATTACAAAAGCAGGACAAAAACCGTGGAC
ACCGAAAAATTCACCGAATGTGTATGAAGGTCCGTTACGTTTGCGAGTAGGCTTGGGTAA
GTCGAAAAATGTGATGATGGTGCGTACAGTTCAGATGGCTGGCGTAGAGTATGTAGCGGA
TTACTTACAACGCTTTGGCTTCCAAAAAGATCAATATCAAGCGACAGAAGCATTGGCATT
AGGGGCAGCGTCCTTCACGCCGTTAGAAATGGCTAGGGGATATGCTGTGTTTGATAATGG
TGGCTATTTGATTGAACCTTATATCATTGGTCGTATTTTAGATAGTACAGGCAATGAACT
CTTTAAAGCAAACCCTGCAATTGCCTGTTTAGAGTGTGATGATAAGCCAGTCATTTATCC
AGAGCCAACCTATTTTGATTTTGTCAAAGTAAAGGAAACTACAGAAGAAACTGTAATTCC
TAAAGATGATGAAAGTGATGTTATTCCTGAACTGGATATTGCCACTAAAACCAAACAAAA
TGCCCCAAGCTTGATGGCAGATGCCATAGCTGTTAATCGAGAAGTGCATTATGCCCCAAG
GGTTATCAGTGGGGAAATTGCATTCTTAATGCGAAGTGCATTGAAAACAGCTATTACAGG
TGAAGCTAGTCAAGGCTGGAAAGGAACAAGCTGGCGTGTGGCAAATGAGATCAAACGCAG
TGATATTGGTGGAAAAACAGGGACTACAAATAACGCCAAGATCGCTTGGTACGCAGGCTT
TGGCTCAAACCTCGTGACGACAGTTTATGTTGGTTTTGATGATAATAAACGTGAATTGGG
ACGTGGTGAGGCTGGCGCTCAAACAGCGTTGCCAGCGTGGATTAAGTATATGAAAGTGGC
TCTTTCGGATAAAGAAGAGCGAAAAGAACAGTTGCCACCTAATATCATAGAATTACAAAT
TGAGCCTACAAGCGGTCTATTAGGGGGAAATATGAGCGAATATTTCATTAAAGGAACTGA
ACCTAAGAAACGTTATATTGTAGAGAAGGCACTTGAACAACCTCTAGGTACAAATCCTGA
AGGAACTGAAAAAATCAGTAAAGAATTATTCTAAAATTCGATAATTCTCTTTGTTCCAGT
TGAAAAGTAGGGCGATTTATTGAGATAATATCGCCCATCTTTATTTTGGGCGATTTGTGG
TAAATTTATAAGATAAGTGTTTTAATTTTAATCACTTTTACAAAATTCAACATAAAACAG
ACCGCTTGTATGTGCAAGCGGTCTGTTTTTTCTAAAAATTCACAAATCAATTTTTCACTC
TATTTTTATTTATAGAACAAATAATGGCAGAAAAACGTAATATCTTTCTAATTGGCCCTA
TGGGTGCAGGTAAAAGCACGATTGGTCGTCAATTAGCACAAATGTTAAATATGGATTTTT
TAGACTCAGACGCTGTGATTGAAGAGCGTGCTGGGGCGGATATTGATTGGATCTTCGATA
TTGAAGGCGAAACGGGGTTCCGTAAACGTGAAGAGCGTATCATTAATGAGCTGACACAAT
CTCAAGGTCTTGTGCTTTCGACGGGCGGTGGTTCGGTGTTGTCTAAAGATAACCGCAATG
TGCTTTCAGCTCGTGGTATTGTGGTTTATCTTGAAACTACGGTGGATAAACAGTTTGAGC
GTACTCAACGTGATAAAAAACGTCCGTTATTGCAAACGGAAGATCCATATCAAACGTTAG
TTGAATTGGCGAAAATTCGTAATCCGCTTTACGAAGAAATTGCGGACATTATTTTGCAAA
CTGATGAACAAAGTGCAAAAGTAGTCGCAACGCAAATCATTGATATGATTGATAATTTAC
AGTAATCAGGGAAGTCTATATGTTGCAAGTTAATGTGGAATTAAAAGAACGTCGCTATCC
TATCGCAATAGGGGCAGGGTTATTAACGGATCCGATGAGTTATCACCCGTTAAAATCAGG
GGATAAGGTGATGATCGTCTCTAATCCAACGGTTGCTTCCCATTATCTTGCAACAGTAGA
ACAAACGCTAACAGCTATCGGTTGTAAAGTTGATTCGGTTTTAATTCCCGATGGAGAGCA
ATATAAAAACCTTGACTCACTCAATCTTATTTTTACCGCATTACTTGAAAAAAATCACAA
TCGTGATTCGGTATTAATTGCGTTAGGTGGTGGTGTAATTGGCGATGTGGCTGGCTATGC
TGCTGCGTCTTATCAACGTGGTATCCGTTTTATTCAAATTCCAACCACCTTATTAGCTCA
AGTGGACTCTTCCGTTGGGGGAAAAACGGCGGTAAACCACCCGCTTGGCAAAAATATGAT
TGGAGCGTTTTATCAGCCGATTTCAGTCATTGTTGATACAAATACCTTAAAAACCTTGCC
TAAACGTGAAGTGAGTGCAGGCTTAGCGGAAGTGATCAAATATGGTGCAATTTTTGATAT
TCAATTTTTTGAATGGCTTGAACAGCATATTGACGATCTCGTTGCCCTTGAACAGTCTGC
ATTAGAGTATTGTATTCAACGTTGTTGCCAACTGAAAGCCGATGTGGTGGCTCGTGATGA
AACAGAAAAAGGCGACCGTGCTTTGTTAAATTTAGGTCACACCTTTGGACACGCGATTGA
AGCACATCTTGGCTACGGTAACTGGTTACACGGGGAAGCGGTTGCAGTCGGTATGCTTGA
AGCAGCTGCCTTGTCCCATATTCTAGGCGATCTTACGGAACAAGATGTGGCTCGTTTAGA
AAAATTGATTGCTCGTGCAACCTTGCCAACCATTTCACCAGATGGAATGATGCCTGAAGA
ATATCTGCCTTATATGTGGCGAGATAAAAAAGTACTAAGCGGTCAGTTGCGTCTGATTTT
ATTAAAATCACTTGGCACAGCTTATGTCACCGCTCAAGCAACCGAAACTCAAGTGTTAGA
TGCTATCCGTCGATTTACTCAATCCTAAGTTTTAACAATGAAACAGCGAGCCTTTTTAAA
ATGGGCAGGTGGGAAATTTCGCCTGACCGATGAAATTAATCGGCACCTACCCCAAAAGGC
TTGCCTAGTTGAGCCTTTTGTTGGGGCTGGCTCAGTTTTTCTTAATACACATTTTGAACG
CTATATTCTTGCTGACATTAACCCTGATCTGATTAATCTCTTTAATGTGATTAAAGCTGA
TGTGGAAAGCTATATCCAGCAATCGCAAGCCTTGTTTAATGATCCACAAGCAAATACGGC
AAAATTTTATTATGAGCGACGTAAGGAATTTAATGCTTGCCAAGATCTGCTACGTCGTTC
AGCACTGTTTCTTTATCTCAACCGTTTTGGTTTTAATGGTTTATGTCGCTATAACCAAAA
AAATGAGTTCAACGTGCCATTTGGCGATTATAAAACCTATTATTTCCCTGAAAAAGAGTT
ACGCTTTTTTGCGGAAAAAGCTCAGAAAGCGGTATTTATCTGTGCCGATTTTCATCAAGT
CTTTCAATATCTATTAGATAATCCTGATGATTATGCGGTCTATTGCGATCCGCCTTATGC
CCCGTTGAAGCAAGAAACGAATTTTACCCATTATGCTGGGGGCGGTTTTTCCCTTGAGCA
ACAAATTGCTTTAGCAGACAGAGCAAAACAAGCTCAACAGGCGAAAATCCCTGTCTTAAT
TTCAAATCACGATACCGAGTTTACTCGGCAAATCTACCGTGGAGCAAAAATCAAAAAACT
GAAAGTTCAGCGTCACATCGGTCAATCCATTGATTCTCGAATTAAAGTCGATGAACTTTT
TGCTCTGTTCTCTTAACTTCCTTTTGTATGCAGTAGGAAAAAATATGAATACACAACCCC
AAGAACGCCAATCGTGGTCAAATCGATTGGCATATATTATGACCGTAGCAGGTGCAACCG
TTGGTTTTGGTGCAACGTGGCGTTTCCCTTATTTAGTCGGTGAAAATGGTGGCGGAGCTT
ATGTCGCGCTATTTTGTATCGCAATGATCGTGATCGGTATTCCGATGATCTTGGTTGAAA
ATGTGATTGGTCGCCGTATGCGAGTAAATGCCATTGATGCCTTTACGGGAAAAGCGAATG
GTAAGGCTATTCACCCTGCGTGGAAAATCTTGGGCTATATGGGATTATTAGGATCTTTTG
GTATCCTTGCTTACTATATGGTGCTTGGTGGTTGGGTATTAAACTATATCGGCAGTCTTG
TAACGGGCGGTTTAGATCTATCATCACCTGTTACCGTAGAAACTACATCTACTTATTTTA
AAGAGAGTATTTTTAACAGCCCAGTTACCATTTTGGCTTATACTGGCTTGTTTGTCTTAG
TAAACTACTTCATCTTAGTCAAAGGCATTGTTGATGGTATTGAGCGTTCAGTTAAATATC
TGATGCCGATACTCTTTATCTTCTTGATTATTATGGTGATCCGTAATGTCACTTTACCAG
GGGCAGCGGAAGGGATTAAATTCTATTTAATGCCCGATTTCTCAAAAATTACACCGCAAT
TGTTTGTCTTTGTATTAGGGCAAGTCTTCTTTGCACTTAGCTTAGGTTTCGGTGTATTAA
TTACCCTTTCTAGCTACTTAGATAAAAAAGAAAATCTAGTGAGAACCGCGACAATCACAG
GGGTATTAAATACCGTGATTGCAGTCATAGCAGGATTTATGATCTTCCCATCACTCTTTA
GCTTTGGCATTGCCCCAAATTCAGGCTCAACTCTCGTCTTCCAAAGCCTACCAATTGTCT
TCTCTAATATGTGGAGCGGTACGATCTTTGCTATTATTTTCTTTGGATTATTAGTGGTCG
CAGCATTGATGACCTCATTAACCATCTATGAAGTGATCATCACCGCTTTACAAGAAAAAA
CCAAAATGAGCCGTAAAGCAGCGATTTTCTGGACACTTACCCTGATTTTCATTTTTGGAA
ATATTCCATCTGTACTAGGCGATAATGTCTGGAAAGATGTCACCATTATGGGCAAAAGTA
TTTTTGATGCCTTTGACTATATCAGCGGTAACATTTTATTTATTCTCACCGCTCTTGGCA
GTGCAATTTTCGTTGGTTTTGTCTTAAAAGATGAAGCGAAGGAAGAGTTAGGGGCAGGGA
AAACATTAACGAATTTGTGGTTTAACTATGTTAAATATGTGATACCGCTTTTGATTTTAG
TGGTATTTTTTAGCTCGCTTTAATTTAAACTGACTTAACAAGTGAGCATTTACATAATAA
AATTCACAACTCAAGCAGTAATCAATAGGGTTACTAATCTACTCCACTATTTTTATTTTA
AGAGGTCTTACTATGAAAATTATCTTATTAGGAGCACCTGGTGCAGGCAAAGGTACACAA
GCCCAATTTATGATGAATAAATTTGGTATTCCACAAATTTCAACAGGGGATATGTTCCGA
GCTGCCATTAAGGAAGGAACAGAGTTAGGTAAACAAGCCAAAGCATTAATGGACGAGGGA
AAATTAGTTCCAGATGAATTAACCGTTGCCTTAGTTAAAGACCGAATTTCTCAACCAGAT
TGTGCAAATGGTTTCCTGCTAGACGGTTTTCCTCGCACTATTCCACAAGCAGATGCACTA
AAAGAAGCTGGTGTAAAAATCGACTTTGTATTAGAGTTTGATGTGGCAGATGAAGTAATC
GTTGAGCGTATGAGTGGACGTCGAGTTCATCAGCCATCTGGTCGCACATATCATGTTGTA
TATAATCCACCGAAAGTAGAAGGTAAAGATGATATAACTGGCGAAGACCTAATTATTCGT
CAGGATGATAAACCAGAAACTGTACTAGAACGTTTAGCGATTTATCATAAACAGACTAAA
CCATTGATAGCGTACTATACTACGGAAGCTGAAGCAGGAAATACTCAATACTACCGTTTA
GATGGTACTCAATCTGTAGAATCTATAAGCGATGAACTCAATAAAATTTTAGGGTAATTT
CCTTTCTACATATAGAATCAAAAATAGTTGCTAAGAACCAATACGATCTTAGCAACTATT
TATCTCAACGTTTTATTATTTAATATGTCTTTCTTTATACCCCGTATAAATTTGTCTTGG
ACGGACAATTTTGAGGCTCTCTTCGCACATTTCTTTCCAATTTGCAATCCACCCGACTGT
TCTGCCTAAGGCAAAAATAACAGTAAACATGGAAGTTGGAATGCCTATGGCTTGTAAAAT
AATACCTGAGTAGAAATCAACATTAGGATAAAGTTTGCGTTCAATGAAATAAGGATCGCT
TAAGGCAATGCGTTCTAGTTCCATTGCAACTTCAAGTAATGGTGTTGTTATTCCTAATTC
TGCAAGGACTTCGTGGCAGGTTTCCCGCATAACTTTTGCCCTTGGATCGTAGTTTTTATA
TACTCGGTGACCAAATCCCATTAGACGAAATGGATCATTTTTGTCTTTGGCTCTTGCGAT
AAATTCAGGAATACGGTCAACCGTGCCGATCTCCTGTAGCATTTTGATACAGGCTTCGTT
TGCTCCGCCATGAGCTGGCCCCCACAGTGATGCAATCCCTGCCGCAATACAAGCAAATGG
GTTTGGCCCAGAGGAAGCAACGCCTCTTACTGTTGATGTTGAAGCGTTTTGTTCGTGGTC
TGCGTGAAGTGTGAAGATGCGATCCATAGCTCGTTCTAGTACAGGGTTAACCACATAAGG
TTCACAAGGTGTTGCAAACATCATGTGTAGGAAGTTGCCTGCGTAGGATAAGTGGTACTG
CGGATACATAAATGGGCGGCCGATGTTGTATTTGTAACACATAGCTGCAAGGGTTGGCAT
TTTGGCTAAGAGGCGAATGGCGGTTTTTTCTCGATGTGCTTCGTCATCACTGTCTAGCAT
GTCATTGTAGAATGCGGCTAAAGCACTACTTGCTGCACACATAACCGCCATTGGGTGCGA
ATCTCGGCGGAAACCTTGAAACAAGCGGGTAAATTGTTCATTTACCATGTAATGTGAACA
GATCTCTTTTTTGAACTCAGCCAATTCTTCTTCTGTAGGCAGTTCTCCATTTAGAAGAAG
ATAGGCGATATCAAGATAGGTTTTATTTAAAGCAAGCTCGTCAATCGGATAGCCACGGTG
CAGTAAGACACCTTGTTCGCCGTCAATGTAGGTGATACTGGATTGGCATAGTGCAGTAGA
TGTTAGCCCTTGATCGTAGGTAAAGAGTTGGTGCTTTTGCAATGCCTCAACGCCAATTGC
ATCAAAACCTAAGTTACTCTGATAAACGGGCAATGGAATTTTACGCCCATCATTAAGGTG
AAGTTCTGCAGTTAAAGTCGGGTGTAGTTTAGGCATTTTGTCCTCCCTGTTATCGTAAAT
TTTATGCAAAATCAAACCGCTGTTTGAAAAATGAGGTTATCTGCTTTTTGGGTATAACGT
TGAATTTGGTCAAAATTCATGTAGCGGTATGTATCCGTTTTATCTGCCTCTAGGCGTTGT
ACATAATCTAAATACTCTTTCCATGTGGGAATGCGTCCTAGTAATGCACAGACTGCCGCA
AGCTCTGCAGAAGCAAGATAGACAAAAGAGCCTTTACCCATGCGATTTGGGAAATTGCGT
GTAGAGGTTGAAACAACGGTTGAGCCGTCGGCTACACGAGCTTGATTTCCCATACAAAGT
GAACAACCTGGTATTTCAATTCTTGCTCCACTTTTGCCATAAATGCTGTAATAGCCCTCT
TCACTAAGTAGTGTTGCATCCATTTTAGTTGGTGGAGCAATCCATAAACGTGTTGGGATC
ATGCCTTGATGCTGGTTAAGCAATTTACCTGCGGCACGGAAATGACCTATGTTCGTCATA
CAAGAGCCAATAAAGACTTCATCGACTTGTTGGCCTTGCACTTCGGAAAGTGTTCTGGCA
TCATCAGGGTCATTTGGGGCACAAAGAATAGGCTCTTTGATGTCATTTAAATCAATTTCA
ATGATAGCGGCATATTCAGCATCGCTGTCTGCTTCTAATAATTGTGGGACAGCCAGCCAC
TCTTCCATGGCTTTAATTCTGCGTTCAAGGGTTCGTTTGTCGCCGTAACCCTCAGCAATC
ATGTATTTTAGTAAGATGATATTAGACTGAAGATATTCGATGATCGGTTCTTGATTTAAT
TTGATGGTACAAGCCGCAGCAGAACGTTCGGCTGAGGCATCTGAAAGTTCAAAAGCCTGT
TCAACTTTAAGGTGCTCTAATCCCTCAATTTCTAAAATGCGACCTGAGAAGATATTTTTC
TTACCCGCTTTTTCTACCGTCAATAGCCCTTGTTTAATGGCATAATAGGGAATTGCATGT
ACGAGATCTCGTAAGGTAATGCCTGGTTGCAATTCGCCTTTAAAACGGACTAAAACAGAC
TCTGGCATATCTAATGGCATTACTCCTGTTGCAGCCGCAAAGGCAACTAAGCCTGAACCT
GCAGGAAATGAGATGCCAATCGGAAAACGTGTATGTGAGTCGCCACCTGTACCTACGGTG
TCGGGCAATAGCATTCGATTAAGCCAAGAGTGAATAACACCATCACCTGGACGTAGTGAA
ATACCGCCTCGGTTCATAATGAAATCAGGTAAGGTATGATGTGTCACAACATCTACAGGT
TTAGGGTACGCGGCCGTGTGGCAAAATGATTGCATCACTAAATCAGCTGAGAAACCTAAA
CAAGCGAGATCTTTAAGCTCATCACGGGTCATTGGACCTGTGGTATCCTGTGAGCCAACA
CTTGTCATTCGAGGTTCGCAATACTGCCCTGGGCGTATGCCCTCCACGCCACAAGCTCGC
CCAACCATTTTTTGTGCAAGTGTGTAGCCGACTGTTGTTTTAGCATGTATTTGAGGTTTA
ACAAACACTTCACTTTCTGGCAATCCTAGTGCCATGCGTGCTTTATGTGTCAAACCTCGA
CCAATAATCAATGGAATACGTCCGCCTGCACGAACTTCATCAAGAAGCACATTCGTTTTA
AGACTAAACTGGGCTAATACTTCGTCACTGCCATGCTTACAAATTTTGCACTCATAGGGA
TAGAGGTCGATTACATCGCCCATATTTAATTGGCTTACATCCACTTCAATGGGTAATGAG
CCTGCATCTTCCATCGTATTGAAAAAAATAGGAGCAATCTTACCGCCTAATACCACACCT
CCAGCTCTTTTATTAGGAATGTAAGGAATGTCATTTCCCATGAGCCATAAGACCGAATTT
GTAGCCGATTTACGTGAAGAACCTGTTCCTACAACATCGCCAACATAAACAAGTGGAAAA
CCTTTTTGTTTAAGGGCTTCAATCTGTTTCATTGGACCAACTACACCAGCTTGGTCAGGT
TCAATACCCTCCCGTTCATTTTTAAGCATAGCCAGTGCGTGCAATGGAATATCTGGGCGT
GACCAAGCATCTTGTGCAGGCGAAAGATCATCTGTATTGGTTTCTCCTGTCACTTTAAAC
ACGGTCAGTGTGAGTTTTTCGGCTAATTTTGGACGAGATAAAAACCAATCAGCATTGGCC
CAAGAGGTTAATACTTCTTTAGCAAAGCGGTTTCCTTGCTTCGCTTTTTCTGCCACATCA
TGAAAACTGTCAAATACTAAGAGCGTATGAGAGAGTGCTTTGACGGCAATAGGAGCAAGG
CTTGGATCATCAAGTGCTTCAACAAGCGGTTCAATGTTGTACCCCCCTTGCATTGTGCCT
AGCAAGCTGACGGCTTGTTGTGGGGAAATGAGCGGCGAAACTGCTTGCCCTTTTACTAAG
GCTGCTAAAAAGCTGGCTTTAACATAGGCTGCTTCATCAACCCCTGCTGGTATTCGATTT
TCAAAGAGGTGCAAGAGTAATGCTTTATCTGCATCAGCAGGTTCTTTAAGTAATTCAATA
AGCTCTGCTGTTTGCGCTGAATTTAATGGCAGTGGCACAATACCTTGTGCAGCTCGTTCA
AAAACATGTGTTTGGTATTCAGTTAAGAAAGACATAATGATGATCCCCACTTCAATATAG
ATAAAAAATGAGCGATGAGATAATCATAACAGAGAGAGTAAAAACGACAAGCAATAAATT
TAACAGATTTTACATTTTGTTAACAAGATCACAAAATTGCATGATTATCTCTATGTGTAT
AAGTGGTTACATATTGGCGACAATATCTTGGGCAAATTCCGAAGTTGTACGGAGTGTTGC
CCCCTCTAATGTTTCCGCAAAATCAAAGGTCACTGTCTTATTTGAGATGGTTTTGGATAC
TGCGTTTACCACTAAATCTGCCGCTTCAGTCCAACCTAAATGTCGTAGCATCATTTCGCC
ACTGAGTATGATCGAGCCTGGATTTGCTTTGTTTTGACCTGCGATTTTAGGCGCTGTACC
ATGCGTTGCTTCAAAAATAGCCGCCTCTTCCCCTATGTTTGCACCAGGTGCAATACCAAT
ACCGCCAACCTGTGCCGCAAGTGCATCGGATATGTAGTCACCATTAAGATTAAGCGTTGC
AATCACATCGTAATCACTTGGATGTAATAAAATTTCTTGTAAAAAAGCATCAGCAATGCA
ATCTTTGATGATGATCTCTCGTCCTGTATTTGGATTTTTTAAACGATGCCAAGAGCCATT
ATCTATTGGCTCTGAACCAAAGTCTTTGGCAACTTGGTATCCCCACTCTTTAAATGCCCC
CTCGGTAAATTTCATGATGTTGCCTTTATGCACTAAAGTGAGTGATTTACGATCATTATC
AATCGCGTACTGTAATGCAGCCCTCACTAAACGCTGAGTCCCTTCTTTTGAGACGGGCTT
AATACCAATGCCACATTCTTCCGTAAAGCGAATTTTTTTCACGCCCATTTCCTGCTGTAA
AAAAGCGATTACTTTTTCAGCTTCATAGGAACCTGCCGCCCATTCTACCCCAGCATAAAT
ATCCTCTGAATTTTCACGAAAGATCACCATATCCACTAATTCTGGATATTTCACAGGACT
TGGCGTACCGTGGTAGTAACGGATTGGACGCAAGCAATTATAGAGATCTAACTCTTGACG
CATTGCTACGTTTAAAGAACGAATCCCCTTGCCGACAGGGGTCATTAATGGACCTTTGAT
CGCAATATGATACTGTTTAATTGATGCTAATGTTTCTTCGGGTAGCCATGTGTTTTCACC
GTAAAGTCGGTTAGCTTTTTCCCCTGCATAAATCTCTAACCAGTCAATTTTTCGTTGACC
TTGATAGGCTTTTTCTACCGCAGCATCAATTACAAAACGCATGGCTGGTGTGACATCAAC
GCCAATTCCGTCTCCCTCAATAAAAGGAATAATTGGGTAATTTGGAACAGACAATGAACC
ATCATGATTTAGTTGAATAGCTTGCCCTTTTGGTGTAGTGAGTTCAGATAGCATTATTTC
CCCCTTAAATGCGACCTAATACCGCTTAATTGAGTTTGAAAATAAAAACAGCAGGTGTTG
TATTTTTTACAAGCAACGGGATAATACCATCAGATAACAAATTTAACAAAAAATTTACAT
TTAAAAATTTTCATCATTATCTGCAAGTTACATAAATTAAATTCATGAAATAATGAAAAT
AATTTTATTGACATCATATCGCTGGCATTTTAAAGTTTTAGCCATCTAAACGTCTAAAAA
AGACAGCAGTATGCAAACTAAACATTATACAAATAACAACAATAGAAGCTCGATAGAGGT
GTTGAATGAGTTATGCAAAAGAGATTGATCTTTTAAATCAAAGTGTTGCCGACTTAAATG
GCAAAATTAATGTGTCTTTTGAATTTTTTCCGCCTAAAAATGAAAAGATGGAAACGTTGC
TATGGGACTCTATTCACCGTTTGAAAGTGCTTAAACCGAAGTTTGTTTCTGTGACTTATG
GTGCAAACTCTGGGGAACGTAATCGCACGCACTCTATCGTAAAAACCATTCAACAAGAAA
CAGGGATTGTCGCTGCTCCACATTTAACAGGTATTGATGCAACCCCTGACGAACTTCGTG
CTATTGCAAAAGATTATTGGGACAGTGGCATTCGTCACATTGTGGCTTTGCGTGGCGATG
AGCCTACTGGCTATGCGAAGAAACCTTTTTATGCGTCGGATTTAGTAAAACTGTTAAAAG
AGGTTGCCGATTTTGAGATTTCTGTTGCCGCTTATCCTGAGGTTCACCCTGAAGCAAAAT
CAGCACAATCTGATTTGCTCTATTTGAAACAGAAAATTGACGCAGGTGCAAGCCGTGCTA
TTACTCAGTTTTTCTTTGATATTGATAGCTATCTTCGCTTCCGTGATCGTTGTGCAACGG
TGGGGATTGATGTTGAAATCGTGCCTGGCATTTTACCTGTGTCGAACTTCAAACAGTTAG
AAAAGATGGCAAAAATTACCAATGTAAAAATCCCTAGCTGGATGGCGAAAATGTATCAAG
GTTTAGACGATGATCAAACTACCCGTAACCTTGTAGGGGCAAGTATTGCAATGGATATGG
TGAAAATCCTCTCTAAAGAGGGAGTAAAAGATTTCCACTTTTATACCTTAAACCGTTCAG
AATTAAGTTATGCTATTTGTCATACTTTAGGGGTAAGACCTGAATAAGCTATTCACTATA
GACCAACCCGATCTTCGCAGATCGGGTTTTCTCTATTTGGATGCTTATCTTTCCGTATTC
AAAAACGTAACTTTCTTGTAAAATCCAACCGCTTATCACAACATTTTATAGAGGATTTAT
AGTGACATTAAAAATTGGCGTTGTCGGTGCTGATGGCAGAATGGGTCGTCAGTTGATCCA
AGCCGTAAATAACGCAGAGGGCGTGGAATTAGGTGCAGCATTTGAACGTAAAGGATCATC
ATTAGTCGGGGCTGATGCTGGCGAGTTGGCTGGTATTGGGCATTTAGGCGTGACTGTCAC
GGACGATTTAGCTTCACAGCTCAATCATTTTGATCTGTTAATTGATTTTACTCGCCCTGA
AGGGACGTTGGAACACATCGCTTTTTGTGTCGCACATAATAAAAAAATGGTGATCGGTAC
AACTGGTTTTGATGATGCGGGCAAACAGGCGATTAAATCTGCGTCGGAAAAAATCAGTAT
TGTCTTTGCTTCCAATTACAGCGTTGGGGTGAACTTAGTATTTAAACTGTTAGAAAAAGC
GGCAAAAGTGATGGGCGATTATTGCGATATTGAGGTGATTGAAGCTCACCACCGCCATAA
AGTTGATGCGCCATCTGGCACAGCGCTTTCAATGGGCGAACATATTGCCAAAACCTTAGG
TCGTGATTTAAAAACGCACGGCGTATTTGCGCGCGAAGGGATCACAGGGGAACGTAAGCG
TGATGAAATCGGTTTTGCCACGATCCGTGCAGGTGATGTAGTCGGTGAACACAGTGTTTG
GTTTGCCGATGAAGGCGAACGTGTTGAAATTGCCCATAAAGCTTCAAGCCGAATGACGTT
TGCTAACGGTGCTGTGCGTGCAGCAAAATGGCTTCAAACCAAACAAAACGGTCTTTTTGA
TATGACCGATGTGTTGGATTTAAACAATTTATAATAAAGAAAAGCGGTCAGATTTAATCA
AAATTTTGCAAAAGGATAGATATGAAATATAACAACATTGAAAGTACTTTAGTCCAACTG
GGTAATCGTACTGATGAGCGTACCGGTGCGGTGGCGACCCCGATTTTCCTTTCGACTGCC
TATGGACATATGGGGATCGGCGAGTCTACTGGATTTGACTATACTCGTACCAAAAACCCA
ACTCGTAGTGTACTTGAGCAAGGCATTGCGGACTTAGAGGGCGGCGATGCAGGTTTTGCG
TTAGCCTCAGGTATGGCGGCAATTCAACTGGTGATGTCGCTCTTTACTGCCCCTGACGAG
TGGATTATTTCTAGCGATGTTTATGGCGGAACTTACCGCTTGTTAGATTTTAGCTATAAA
AATAACAATACTGTGAAGCCTGTTTATGTGAACACGGCAGATCTTGATGCTATTGAGAAA
GCGATTAATCCAAATACTAAAGCGATTTTTGTTGAAACACCGTCTAATCCATTGATGGAA
GAGTGTGATGTCGCAGCGATTGCGAAAATTGCTAAAAAGCACAATTTACTGCTGATTGTC
GATAATACTTTCTTAACACCAGTATTATTCCGCCCGATTGAACTTGGGGCAGACATTGTT
ATTCACAGTGCAACCAAATATTTGGCAGGACATAATGATGTGTTAGCTGGCTTAGTGGTA
GCAAAAGGGCAAGCGTTATGTGACCGCTTGTTCTATTTGCAAAATGGTGCTGGGGCAGTG
CTTTCACCGTTTGACGCTTATATGATTATTCGTGGCTTAAAAACCCTTGCGTTGCGTGTT
GAGCGTCACCAACAAAATGCGACTGAACTCGCTAAATTCTTAGCGGAACAACCGCAAGTG
CAAGATGTGCTTTATTCTGGTAAAAGCGGTATGTTATCTTTCCGCTTGAAAGATGAAAAC
TGGGTTAATCCATTCTTAAAAGCGATCAAGATGATTACCTTTGCGGAAAGTTTAGGCGGT
ACAGAAAGTTTTATTACTTACCCTGCAACCCAAACCCATATGGATATTCCTGAAGCAGAA
CGTATCGCTCGTGGTGTGTGTAATAAGCTCTTGCGTTTTTCGGTGGGGCTTGAACACGTT
GAGGATATTAAAGCAGACTTGCTACAAGCCTTTGCTCAGTTGAAGTAAATTGGTGTAATA
GACAAATTTGTTGCTAAAAAGTGGCTTAAAGCCTTATAGTACAAGGCTTTAAGCCACTTT
TTTTGAAATATAAACAAAAACTACCCATTTTGCCAAAGTCCGAAAATAAAGAAACATGGT
ATACAAAATAATACTCAACCTTACTTTTGTAATGAATGTCATAAAACGTTTATCTTAAAA
AATGAATTTTATTAGCGATTACGTCCTTAGTTTATAAAACACCAAACGTTTTTAAAAGAA
CGAAGTGATAAAGCCAATAAAAAAGACCATTTCCCTTATAAACGTCGTAATGCAAGAAGT
GCTTATACCAGGCTTAAAGCGTTATATGGATTTTATTTTTACCTATGAGAAATATTCTGA
ATTAAATATAGAAAATACAATAAATCGCTTAGAGGAATTATTTAGCGAGCTTAAGCAAAA
ATTAAATAATCATAACTGATTAACAAAAAGGCGTAATATGTTGTTTATACAAGATTTTTT
AAATAAAAAGAGTTGCTAAGAATAATTAAAAATACCCATTAGCAAGTATTTTATCTATTA
TCCCTATCAGTTAGACAATCTGTTTTTTTGTAATGCGCGATGTTTTACTTGATGTACAAT
ATTTGTAATCACCCCAGCGATATTGACGTCACTCCACTCTTTAATACGTAAATTAGGTTC
TGAGGTGTCTAAAGAAAATAAAATTTTCTCTCCATTAATCTCACTGAAAAATTGGTAGAA
CTTATACTCTTGATTTTTCTCTAATACCAAAAGATCGTTAATTTCAGCAGATTGATTATT
CTCTACAATTAACAAATCATCTAATTCGATCCCCCATGCAATTAAATTAGGGTTTTTCAC
ATGAACCAGAAAGGTTTCAGAAGGACGACGAACATAAAGAGAATAGAGATCCAGTTTGAT
TGGGTGCTTTATATTAGAATCTCGATAAAGGGGTAAAGGCTGATGGGATTGTGCCAATGT
TAGTGATCTAAGATACGCCATAAAAATCCTCTAAAATAAATCTGTGTGTTTATACAGTTA
TTTTACTGTTTAAACACACAGTGTCAATAGAAATTTTGCGTTTTAGTGTAAATTTTTACA
GGTAAATCATCCATCAATATTTTTTAGCTGTTCTTCAGATAATGTTTCTTGCTCACTATT
TTCTGTTTTACCATCTTTTACTTTAAACTCTAAATTTTGAAAATAGGCTTCTCGGAAAGT
AATGTAAGGATCTTGAGATTGCTTCAATAACGCTTCTTGTCCTATAAGCTGTGCACGGGA
ATCTACTCCTTGTACGACATATTTTGTGATACTCCAAGGTGTAGCGAGTAAAGATAAAAC
TGGATAACTAGTATCTACTAATCGACCTAAATCTTGACGAGGCGTTGCGGGTCCATACAT
TGGTAACATCACATAAGGTCCTGTAGGCACATTATACGCGCCTAGAGTATCTCCAAATTC
TCTACGTTTATCAATTTTAAGATCATTGGTCATACTCGCGAAGTCAATTAACCCGCCTAA
TCCAAAAATAGAGTTAAACCAAAAGCGAGTAAAGTGTACCATTGCTTTTTGTCCTTCCCC
TTCAATTAATCGGTTTACAAAGCTGGCAGGTTCATCGAGGTTATTTGCCACATTGACTAA
ACCTGTTTTAATTGGGCTTGGCATATAATCTCGCCAGCCCTTTGCTACAGGTTTAAGAAT
ATAAGGATCGAGATATTCGTAATTGACTTTCCACATTGCTCGGTTAAATCCTTCCAATGG
ATCTGAACGGGTGCCAGTTTCAGGATCAATAGAAGAGGTGCAAGCGGTTAGAAAAGCGGT
ACTGAGTACTAAAAATAGAAGTTTAATTTTTTTCATATGACTACTTTAAAAATGGGTTAT
GTTGTTTTTCACGTCCTACTGTGGTATGAGATCCGTGTCCAGGAATAATGACAAAATCAT
CTTCTAAATCAAATAGTTGTGTTTTTATTGTATAAATGAGCTGCTCAAAATTACCTTGGT
ATAAATCGGTTCTTCCAATACTATCTTTGAAAAGCAAATCGCCACTAAAGGCAATTTTAT
TCTCAAAATCAAAAAAGCCGATATGACCTGGTGAATGGCCTGGTAAATGGCGAATATGGA
ATGTTAAAGCCCCAATTTGAATTTTATCACCTGCATTTAGCCAGTGATCCGGTAAGAAAG
CGGGCGATGAAGGAAGCCCGTAGCTCTGACAAATATTAGGAAGTTGTTCAAAAAGAGGTT
GATCGTTTTGATGAGAACCAAAGACATCAACATTAAAATGTTTTCTCAGTCGATCGACAG
CCATAATATGATCAAGATGACCGTGAGTAATCAACAATTTCTGCACATTTAATTGCTGTT
CTTCCACAAACCGAATTATTTTGTCTGCATCATCACCAGCGTCAATAATAACCGCATTCT
TTTCGTTATCCCAAACGACAGAACAATTTTGTTGGAAAACACTTACAGGGATAATTTGCA
AATTAAACATAAAATCAAACCGCTTATGAACCACGCCAAGTACGAACAGGGCCAGTGTCG
ACGTGGACAAAATTACTGTGAGGATAATAACCAACTCCCCCGTTATTCAGGCTTTCTGCT
GCCGCTTTTATGCGGGCAAGAGGAACACCTTCAATACGGAAATCAATGGCTTTACCTAAA
ATATGGTAGCTATTGCTAGCAACGCCTCGACTACGACGGCGTAATCTAGCATTTGTTTGA
GCAGAACGATATCCGCTTACAATAAGAATTTCAGATTTACGAAGACCCAAGCGAGCTTGA
ATTTGAGTTAATTTTACGAATAGTTTTGGGTCAATTCGCTTAATTCTGTTGATATGCACA
TCGCGCATAATATGATTTAATTTGTTAAGATCCTTTGCAGCAAATCCGTTAGTGTGATAA
TTAGCAGATAAGGTCTCGCCTGTACTTAAGCGTTTTAAACGTAGAATAAGAGGTTTTGGA
GTTGACGTTACCGCATGAACTAAATTAGGTAACAAGGTTGCACCCAAAACTATTCCGCCT
AATGCAAGCCATCTTTGGCGTTGTAAATTTGTTTGTTCCATTTTATCCTCGCATTTGGGT
TATTTACCGACAATCTCTCCTTTAATCTCTTGAAGGTAAATATATTCAGCCTGACTTCGA
CATTTTATCAAAAAGGAAGTTCTAAAAAATAGCCTATCGTTTTCGGAAATTTTTTATTTT
GTGGACTAGATCACACTTTTTACTTTTTCCCAATCTAAGTTGATTTTAGGTAATGATTTA
TCAAATTGATAAATATCAGGTAAGGTGTATATTTTACCGCCTTCAATCCAGGATGTTACA
TAATATAAATAAACAGGATTATCTGAACGAATAGGTGCAGAAGTTGTTTTTTTGCTTGCA
AGAACGTCCTGTTTTCTCTGCGCTGACCACCCAGCTTCTGCTAATAATAACGTAGCTAGT
TCATCTGCTTTAGCTACACGAACACAGCCAGAGCTTAACGCACGATTTTTTTTACTAAAT
AACCCTCTATTTGGTGTATCGTGCAAATAGATTGCATCGGAACTTGGCATATTAAATTTA
TAACGCCCTAAAGCACTATCATCTCCCGCTTTTTGACGGATATGATACGGGAAATTATTT
TTTCCTTCATAAGCTGCCCAGTTGATACTATGAGCACTGAATTTATTCCCTTTCCCATCT
AAAATTTCATAGCCTAATTTATCAGCAAGGATTGGTTCTTTACGAAGTTTTGGTACTAAA
TCTTTATTCTTAATTGTTGATGGAACATTCCAAGGCGGATTGACGACAACGTTGCTCAGT
TTGCTGTACATGACAGGTGTTTTGCGATCATTTCTTCCCACGATTACTTTAGACTGTAAA
ACAAGTTTGCCCTCTCTGAAATAATAGAGCTGATAGCTTGGGATATTGACAAAAATTCCA
TTATTAAAACTTGGAATAAGACGTAAACGCTGCGCATTAAGTGCTAATTGAGTAAATGAA
GGCGTGTTTACACTACCTTTATTCTCTTTTGTAGATTTTGCTGATTTATTACCACCCTGA
TTGAGAGCATCATTAGATGATATTTCAAATAATTTTTGTACGGTTTCTTGGTAAATATGG
TTTTTAGGTATTAGATCCGTGACAAACTGAGCGTAGCGATCTTGCTTAATCGCTTCCAAC
CAAGTAGCAATACGATATTCTGTTGGTGTTTTAATTGAATAACTTCCTAAATGATATAAC
CATTGATTTGCAAATTGATCGACATTTTCTGTGTAATAGAGATAGTCTAAGAAACTATCT
GTGAGTAGAATATCGCGAGCAAATCCCTCATTCATATTTAGAATTTGTTGTAACGCATTA
GCCGATTTAGGCGAAACGCCGCTTACAGCGAATACTGCATATTCTTTTAAAAACTGTTTT
TCTGCCACTTTATCTTTCCACAAAGGGGCAAACTCATTATTGAGATAGACTTTTGCTGTC
GTATTGGATAATAGTAAATAATAGCCTAATGTTTCTTGTTGAATACGTTGTTCGGCATGA
ATTAATTTTTCGGCTTCAATGCGTTTTCTTTCAGCCAATTGAAATTGATATTCTGCATCT
TGTGTCAGTTCAGCAATACGGACTAATTGCGCTTTAAAACTTAACTGAGGCAAAATTTGT
TCATCAGGAACAGGCGTTGCAGCATTATGTTGAGAACTAACATTCAACGCACTTCCATTT
TCAGCAACCACAGCACTAGAAAACAATATTACTGACAAAAAAGTTAAACTTTTCATTCAA
TTTAATCCATTAGGAAAATGAGTAATAAATCAGACCGCTTAAACAGCGGCCTGATAAACT
TCCACATTATAAACGTATTTATTATTTTTTATCAAATTGTAACCAATCAACCATCATCTG
CTCCGTTTCTTTTAAGAAGAAATCTGGGGCTTCATAGTCTTTTGGTAACTGTTCAAGATC
TTTGATCTGTTTTTTACCTTCACGTTTAAAGCGGGCATTTAAATCTTTCAAACGACGAGC
TTCATCAGATTTACTCTCTTCTTGACGAGAAGCCAAATTAAGTGAGGTAAATTTACGATC
ATCTCTTTCCTTATTAATTGCGATAGTTTCATTTAAAGCAATAAATTCAGGATTTTTAGC
AATACGTTTTTCGTGATTTTCAGTGAGTTGTGCAACTACATCTCTAGCTTTTGCGACTTC
TGAATAAGTTGCTGCAGGAATTTTATCCCAAGGCAAAGCATTATCTTCAAATCCTTCCCC
TGTTTTTTCTGCATTGATAATTTCAGGGAAACGAATATCTGCTTCAACCCCTTTAATTTG
GGTGCTGCCACCATTAATTCGATAGAATTTTTGGATTGTATATTGGATAAAACCTAACGG
CTCTTGATCCAAATCATAAACCATATTTAAAGAACGGTTTTGTTGAACAGTACCTTTACC
AAAACTTTGCTGCCCGATAATAATCGCACGATTGTAATCTTGCATTGCAGCCGCAAAAAT
TTCAGAAGCCGAAGCACTATGACGGTTAATCATCACTAAAATGTTGCCATCATATAATGT
TGTACTATCGGTATCTTCGTGAACACGAATACGATTAAAAGCATCTCTAACCTGAACAAC
AGGACCATCTTTAATAAATAATCCCGTTAATTCCACTACCTCAGGCAAAGAACCGCCACC
ATTTTCACGCAGGTCAATAATCAACCCATCTGCTTTTTTGGTTTTCATCTGTTCGAGAAG
TTTACGCACATCTGCAGTCAAACCAATATAGAAACTTGGAATTTTGATCACAGCAATATT
TTTTCCGTCTACTTTATCAACAGTTAATTTCGCCGCACTGTCTTCAAGACGAATTTTATC
CCGAACTAAACTAATAATCTTGGTTTTGCCGCCTTTAGCAGGTTCAATTTCAAGATAAAC
CGTCGAACCTTTTTTACCTTTGATATTATCGACAACATCATCTAAACGCCAGCCAATCAC
ATCTTCGATTTTATCTTTTGATTGCCCCACACCAACAATTTTGTCACCTGCTGCAATTTT
TTTACTACGCGCTGCTGGCGCACCAGGTACCAAAGATTTGATGATCGTAATATCATCTTC
CATTGAAAGCGTCGCACCAATGCCTTCTAAAGACAAGTTCATACTCTCTTGGAAACGTTT
AGCTGCACGAGGTGAAAGATAACTTGTATGCGGATCAATTTCTCTTGCAAAAGCGTTGAG
ATAAGTTTGCAGAATATCATCGGCTTTATTTTGTGTTAAACGACGAATTGCCAAGTTATA
ACGTTTAGTCAGTGTTTTCTTGATTTCAGGCCATTTCTTATCTTTCAAATAAAGATTAAT
AATATCGTTTTTTACTCGTTGCAACCAAAGCTCATCAGCTTCTGTGGTAGTTTTCGGGAA
CGGTGCTTTTTCACGATCATTTTCAATTTGATCCTGCCCTTTTAAATCAGGCTCTTTATC
TAACAAAGACAAAGCATATTTATAACGTTCATAACGACGTTTTGTCATTAACTCATACAT
TTCAAAGGCAATATCTAGTTTGCCTTCATAGAGTTCTTCATCTAACTTGGTTGCATACTT
AGCACGCAATTCATCAATATCAGACTGTAAAAAGGTATTGTGAGAACCATCAAGCCAATC
AATATAACGATTAAAGATTTTCTCAGAAAAAGCATCATCTAGTTGAAACTTATGATAATG
CGATTGTGTTAAACGAGCTGTAACACGTTTAGTTGAAATACTATGTTGTTCTGTTGGTTT
TGGAATGATTAATTCACTTTCTTTTATTTGAGGTTCTGCAGCAAAACTATTTATGCTACA
AACTCCCAAACATAACCCAAGTAATGTGGTGAATTTATTATATTTCATATCAATCCTATA
AATGCGACTATTTCTTGCCTTTGGCAAATTTGCTTTCTAATGCGGACAAACTTTCTAAAG
ATGCTTTTGGCATTTCTTGTTTTTTCGTTTCAGCCCGTTTTTTGGCATGTGCTTCACGTG
CTTTTTGTTTAAAGAAAGTTTTACGCTCTTCCTTGCGTTTCTCTTTTAATTGTAGAGCTT
TACGTTCTGCATAAGCTGCTTTTGCTTCGGCTAAAGATTGCGCTGCATGTTCTGCTTGTG
CAGCTTCAACAACACCCGCTTCTTCTCCTTGAAGACCGACACGTACAGCACCTTCTTTAC
ATGCGTGTAAGTAACGCCAGCTCATTGTATAAACACGTAATGCTTGACGAAGCCCCGTTT
TACTGATTTTTTCATCATCACTCAACGCTTCAACTAAATCTTGGAAAAGTCCAATTTTTA
GAGGTTTAGCTTCGCCTTCTAAATTAAAGCAAAACGGAAATTTTTCAGCCAAATAAGCAA
TGATTTCTTTTGTAGATAAAGCGGTTTTTAGGTTTTGAATGGTATTAAGTTGTTGTTCAG
ACATAAAATGTTCCAATCTAAAAAATGAATGTTAGGTAAGCGAATAAAAATGCTGCCTAC
TATATTTTATTTAGTTACAGTAGTCCATAGACTTTCCAATAAGTTCCTTATTCTTTAGTA
AAAATTTTATTTTTTAAAATAATATTTGCCTTATACAGTGATAAATGTTGTAATGCTGCC
CGTTGAAATTTTCAACCATTTTTAGGGGCTGACGTAGATTAGCCCTAAATTTCACACCAT
TTTCTCAACGTTTTAAGTTGCTCTTTTGGTGTTCCAAAGTTAAACCGAAATTCACATTCT
TTCAAGAATAAAGGGAAACTTTTTCGGTCAATCCCATTATATTTTCGGAGTATCCGCTTG
GCTTGATTCCAAAAATTTTCAATGTCGTTGATGTGATTTTGTTTCTCTGCAAACAATTCC
GAATGGTTAATGCGTTCGTGGTGAAATTCGCTTACATCAAGGGCATCATAATTACGATAA
GTATCGGTATAAACCCAGCTATCAGGCTTGATTTTCCTTGCTATAACAGGCATTAGCGTT
GTTGTCTTCGTATCATTGACGACCACAGTAAATACTTTTCCTTGCCGTTTCAATATCCCA
AAAACAGCCACTTTTCCTGCCGCTCCACGACCTCGTTTTCCTTTACGATGTCCACCAAAA
TAGCTTTCATCCAACTCAATTTGTCCGTCAAATACTTCATCCACTTCAAGTGCTAAATGA
TAACTGATAACCTCGCGGATTTTGCGATAAAACAGGATTGCTGAATTGGGCTGAATACCG
AGTAAATCTGCGGCTGATCGAGCAGTTACTTCTAACACAAAAAATTCAAGTAGCTTTTTC
TGTATAGATTTCTTTAATTTACAATGAGTTATCTTCATTTTTGTAGGTTAGCATGCTAGC
TAATCTACGTCAGCCTCTAAATCTTTCATCAAACCACGTCTACCATCACAGGTAATCGAT
TGAATTATATAGCCTTTTTCTCTTAACCTATTCAGGGCAAGTTTGTAGTAAATATATTTT
TCGGTTCGCACAAAATAATGGGAAATGACATTATTTGAAAGCGTATCCATTAACACTAAT
ACGCCAAAATAACGTCAGAAAAACGTTGTATCCATAATGATATTCAGGTATCGATTTGAA
GGCAGTTTTAAAGCCGTTTTAAGTGCTTTATCGATATATCTTTGAATCGTTCTGACTGAA
CAATGATATTTAACGGCGAGTTGTTGATAGGTTTGTTTTCCGGATGTGTAATCAGTCCAA
ATCTTAATTGGATCTAATTTAGTTTTTAAGATAAAGGTTTTATGACATTCATTACAAAAA
TAACGTTGAGTCTTATTTTGTATTCCATGTTTCTTTATTTTCAGACTTTGGCAAAATGGG
CAGTTTTTTGTTCATATTTCAAAAAGAGGGCTTAAGGCCTTGTACTATAGGGCTTTAAGC
CACTTTTTAGCAACTATTTGTCTATTACACCTATTTAATTTTCGCTTAAGTTCACTAAAT
GATCCCTCTAAACGATTTGCCATCTTTTCTATATTTAATTCAGAATGTTTTGTCTGTTAC
ATGAATTTCCTACTCTGCCAACCCCTGATCCCACTCTAATGCTTCTTCAGGTAATTTACG
TTGTAATAAAAATCTGCGGTTAGCTTCTGCCTGAGGTTGAACAACCTTACTTGATGGGGT
TGAGAAACTAATTCCGCCGTTAAATAATTGAGACATTGTGCCTGAGTTGATACTGACACC
ATTGAGGCTAATATCCATTGTATAGCCTGACGAAGCCCAGAACTCGCTATTTTTACGGAC
AAGGTGTTTATATTGGTTGGCTATGCGTAAATGGATCAGCACTCGGTCGCCGAGTTCGCT
TAAACTGAGCTGTTGTACCATACCCACTTGCATTCCTCGATACATTACAGGGGCTTGAGG
GGTGATGCCATTTGCGTCTGTGGTTTCCACAATGATTGGGAAGCCGTTGCCGTATTGTGT
ATCTGAGGTGTCCGTTGCCCCTAATTTGAACTGTGTTTTTCGTTTGCCATTTCCGGCTTC
TACGCTGATGTAGTTTTGAATAACGGCATCAAGATTTTTGAAGCCTGTTGTGTCAATTTC
AGGGGAAACGGCATTAAATTTGCTACCTGCTTTGGCAACGATGGCATAATATTGTCCTTC
GATGTAAGCGGTGGCTTTAACCTGTTTTTTTGCATTGTCTAGCTGTAGCGTTTCAACATT
GCCGATGGTTAATCCCATATACTTAATCGGCATTCCTTTGCTTAATTTAGAAGCATCTTG
AGCAATCAAGGTGATATAAGTATTACCAGAAGTCGCTTTCGTGTAACTGCTGTATAAGGT
TTTGTTACCTTTAGTTCCTTGATTATCAAAGCTAATCGCCCCTTTGAGTGTTCGCATTAG
TGAACCCATTTTGAGATTAACACCGTTGGTAGACACGTTTACCTCTACCGCAGGCTCAAC
CCAAAATCGACTAGTTTCCGTCAGCAGATGGCGATATTTAGGTTCAATAAATAGATCAAC
TTCAAACTTCGTTTTTTGTGGGCGAATATTAAGTACTTCACCTATCGGGAAGTTGCGATA
AAGCACTTGTGAGCCTTTATCAATGCCAGATAATTCTGTAGCAGACAAACTCAGCGTTGC
CTTTTTCTCACCGCTTACAATACCAGCTTCTGCACTCTCAATATCTTTGAATAATGGGTA
TTGTTTTTTCGCTTCCCCTTGAGCTTTATCTGAGAGAATACGAATACCGCCAGCAAGCCA
TTCAGATGGAGAAGCAGATTGTACTCTTAGACCATCTAAGCCAACAGCAATATCTAAGTG
TGAAATCGCCACAAATTTGCTGTTCCCTGCGACAAGGGTACGATAAGGCGGATAGATGAT
GCCTTGAAATTCTACGCCGTTAAGCGATAACTGGCGTTTCACAATTTCGCCAATTTGTAT
ATCGTTATAATAAATGCCCTGCCCTTCGCTTACACCATAAGATTGCGGCGATGAAAGGGT
AATTGCTAAAACGTTAGGACGAGTGAGCAAATAATCAGCTTCTTTTTGTACATTAAACGT
CAGTTTAGGCTCGCCATCACCCTTTTCAATTTCAAAGTAAGTCCCTCTCAATAGCTCACC
CACTTTACTCAATTGTTCTTTATTGAGTGCAAATTTAGGTTCTTTCAGGAGAATTTGACT
GCCTGAGCGTAATAAATCCGTATGTGCAGGGTCGATCAATAATTTACCTTGAGTTGTCGC
TTTGGTTGGTTTGGTTTCAAAGTAATCTTGTTCGGTTTCATTCAGTTCGAGGTGCGAAAG
TACGCCAACTTGCAGGTTTTGGAAATATACCGGCGTTTCATTTACTTTTAAATTCGGCAT
CATTGGCAAGGTGATATTGACTTCCGTCCCTCGTTGAGCCAATTTTAAGTTATCGAAAAG
TTGAAAACGTTCGCCCTGTTTGGCATTTGTTGCCATCTCAGGCGAGTCAAAAGCAACAGC
CCCTTGCACCATTGAAGCAAGGCTATCTACATTGAGATTTACGCCAGTAAGATTGGCATT
AAATTGAATACCGCTAATGTTCCAAAAGCGACTTTCTTTTTTGACGAGATTGGCGTATTT
TTTATCAATAACTACGTCAATTTCGACATTCTTTTGATCTGGAGTAAAGCGGTAATCGGC
AATGCTTCCCACTGGCACTTTTCGATAATACACGCTTGCCCCCACAGTCATTGAGCCTAA
ATCTGAGGCAACTAATTTCACCAATAAATCGCCATCAGCAACGGTCACTGCAGGTGGTTC
ATCTTCAGCCACAAATTCATCTTCACTAGAGGCATCTTCATCATCATTCGGCAATAAAGT
GATGTAGTTACCTGAAACAAGTGCATCTAACCCCGACACCCCAGCTAAAGAGGCACTCGG
TTTGACTAGCCAGAACTTTGTTCCTTCTTTTAATACCGATTTCGCTTCGGGATTAACTTC
CGCCTCCACCTCAACCTCTTTTAACTCATTGATAAAATAGACTTTTTTTACTTGACCAAT
TTGCAAGCCTTGATAACGAATAGCGGTTTTTCCTGCAGTAATCCCATCGCCTTTACTAAA
ACGAATGGTAATTTTCTGTCCTTGCTCTTGAAGAATTTGGAAAAAAAGCAAACAACCAAT
CACAAAAGCGACAATTGGCAATAACCAAAATGGCGAAATTTTACGAGGCTGTCTAATTTT
AGCAGGAATACTGTTTGGCATATTTTCAGACATCATTTTATCACTTTTAAATACAAGCAA
GCGGCGAGATTTTGCAAAAGGTTTGCGAAATCTCACCGCTCTTGTGTTTATTAACTCATT
GAAAAAGAAGAATTATTTTTTGTCTTTCTCATCACATTTTTGAATATTGCTACATTTACC
ATACAAATATAAGCTATGGTTTGCAAGCTCAATTCCGTGTTGTTGGCTGATTTCACGCTG
ACGGCGTTCAATTTCAGAGTCTTTAAATTCAAACACTTTACCACAATCCATACAGATAAT
ATGGTCGTGCTGGTGGTTCATATTTAATTCATAGACGGCTTTATTCGCATCAAAATTATG
GCGAGTTAAAATGCCAACTTCTTCAAATTGATTTAATACACGATAAACTGTTGCTAATCC
AATTTCAGACTGACGTTCTAGCAATAATTTATAAATGTCCTCAGCAGAAAAATGCTGCAT
ACTATCACGGGTGATTTGCATTAACTCAAGGATTGTTAAACGTGGCCCAGTAACTTTTAA
ACCTACTTTTTTCAACAATTTCATATTTTCTTCAGACATATATCCTCCAATAGATATATT
AAGCTAATTCCGCTAAATACATTTCATCAAAAATTTGTTTACACCAACGGTTTACACGTT
CTTCGGTGAGTTCTGGCTGGCGATCTTCATCAATACATAAACCAACAAAGGTTTCATCAT
CAATTAATGCTTGTGAAGCCTCGAAAGTATAACCTTCCGTAGGCCAGTGACCGACAATTG
TACCGCCATTAGGTTCAATAACATCACGCACAGTTCCCATTGCATCACAGAAATATTCTG
CATAGTCTTCTTGGTCGCCACAACCAAAGATACCCACGATTTTTCCTGTAAAATCAATTT
CTTTTAATGTCGGCATAAAATCGTCCCAATCTGCTTGAGATTCACCGTAATACCACGTTG
GAATACCAATTAATAAGAAATCGTAGGCTTCAATATCTTCCTTCGTGCTTTTTGCAATAT
CACGAATATCCACTAGATTTTCACCTAGTTGTTTTTGAATCATTTTAGAAATGTTTTCTG
TGTTTCCAGTATCACTACCGTAAAATAAACCGACAAGTGCCATTTGAAATACCTATTTAC
TTAATTCAATGGAATCTCCATTGAGATAATCGTTTAAAATGAGTTCAATTAACTGCCCTC
TAGACAGCCCTTTTACCGCAGCTTCTTGTTCCAATGCCGCTACCAAATCCGAATGCAATT
TAAGCTCAATCCGTCTTAATCCTGACGAACGATCTCGCCTGAGTTGATTACGTTTATTAA
TTCTAACTTGTTGCTCTCCGCTTAGAGGATTTGTGCGAGGTCGCCCAACCTTTGGCATAT
TTTCAAACAGATCAAGCGTAATACAATCCGAATCTTGCTTTGCCATTACTACAATTTTGG
GCTGAGTGCTTCTTACTCAGATGCGAATGAGAAGCTAATTATCAAAGTGCGAACTATAGC
ACAATATAGAATTATTGGAAACGCCCTATCAAAATATTCATTATAAATTGAGATTACCTA
AAACATAATTAGCTATTATTCTGCTGCCATATAACTAAATAAAAAATGTAAACTAATTTT
AGTTAGTCATTACTTAACCTATGTCGGTAATAAGCCACAACCATAATCACCAATCCCCCG
ATAATCATTGGCAATGAAAGCAACTGCCCTCGTGTGATTAAATCCGCTGCCGTATTTACA
TTTGGATCGAACTCTCGGAAGTATTCAACGATAAAACGGAACACCCCGTAGCCAACTAAG
AACAATCCAGCTACAGATCCCACTGGACGAGGTTTACGGATATAGCTATTGAGGATAAAG
AACAGCACCAAACCTTCTAAAACTGCTTCATAAAGCTGAGAAGGGTGACGAGGCAAATAA
CCGCCACTAGGAAACATTATCGCCCAAGGCACATCGGTCACACGTCCCCAAAGTTCATCA
TTAATAAAGTTACCAATACGTCCTAATCCTAAACCAAAAGGAATAAGCGGTGCGATAAAG
TCAGCGGTTTGCCAAAAGTTGCGATTTTGACGGCGAGAGGTCCAAAGCATTGCGACAATC
ACACCAAGTAAACCACCGTGGAACGACATTCCCCCTTCCCAAATACGAAATAAATAGAGA
GGATCTTGTAGGAAACGGTCAAAGCTATAAAAGAACACATCACCAATTCTTCCCCCTAGA
ACAACGCCCCAGAAGCCATTAAACAGCAGTTGATCGACCTGTTCGACACTCCATACCCCA
TTAGAATTTTTCGCACGTTTGGTACCAAGCCAATAGGCAAAGCCAAAACCAAGCAGGTAC
ATAATGCCGTACCAGTGTAAAGAAACCGGACCTAACTGCAACGCAACGGGATCGATATTA
GGAAAAGTTAAAAACTGTTCAGACATAAATTTCCTTTATTTTAAAAACATATTCACGGCA
ACACACATCAAGAAAACGGCAAAAGCACGTTTTAAAATCGGCACAGGCAATTTGTTCGCT
GCCGTTGCCCCTAATTTTGAGGTAAAAATAGATGTCAGCGTAATTCCCAACAACGCAGGT
AAATACACATAACCTACCGCATATTGTGGCAAATTCGGATTATCCCAACCACTAATCACA
AAGCTAATCGCTCCAGCTAATCCTAATAAACCACCACAAAAAGAAGAAGTGCCAATCGCT
TTTTTCAGCTCAATCCCTCTGCTATTTAAAAATGGCACAATAAAAGCACCGCCTGCAATG
CCAGCAAAACTGGATAACACCCCGATTACCCCTCCAGCAATCAACGTAGATTGAGTAGTC
AGAGGCTTAGGCTCTGCTCGCTTTGGCTTGAGCGATAAAAACATCTTCAGCGAAAGATAC
AGGATCATCACCGCAAAGATTTTTGTCATTACACTTTTTGGCAGATCACTCACAATCAAG
CCTGAAATAAACACCGCCACCATCAACGCAGGCACAAAAAACTTCACAACTGACCATTGC
ACATTACCAAGTTTATGATGGCGTTGTGCTGCCGAAAATGTGGTTAGCACAATCGTTGAA
AACGACGTACCCAATGCAATCGACATCAACAAATCATCTGGCACACCAATTTGAGGCAAC
AAATACACAAGGGTTGGAACAATAATCATACCGCCACCGATACCAAACAACCCTGCTAAA
AAACCAGCAACTGAGCCTAAAATCAAGCAACAGACAAACATTTCCACCATCATTTTTTCC
CCTTAAACACCCGATATGGTTTACGAAGCTCACGTTTTGGCTGAGTACGAAACTCTTTTC
TCTCGTGGGTAAACTCTTTGTTATCTCGATTTTTCTCGCTTTCGACTTTTTTCTGCTCAC
CCATCAACACCTGAGCAAACTCTTTCATCACCTTGCGGTACACATCACGTTTAAACGACA
CCACCTGTCGCACAGGATACCAAAAGCTCACCCACCGCCAGCCGTCAAACTCTGGCGTTT
TACTGGTTTTAAGATTAATAGCCCCCTCGTCTGCCACTAACTGCAACAGAAACCAACGCT
GTTTTTGACCAATACATACAGGTTGAGTTTGCTCATTACGAACTAACCGTTTTGGTAATT
TATATCTCAGCCAATACTTCGATGCCCAAAGCAATCGCACATCTTTTTTCGCTAAGCCGA
CTTCTTCATAAAGCTCACGGTACATTGCTTGTTCAATGTTTTCCCCCTCATTAATTCCCC
CTTGAGGAAATTGCCAAGAGTTTTGACCAAACCGCTTCGCCCACAGAACTTGCCCTTGCT
TATTACAGATAACGATACCAACATTCGGGCGGTAACCATCGAAATCGATCAATTTAGACC
GCCTTATTTAATCAATTTGAAAATGGTGTGATTGTTTCATATTTCGGCTATTTGAACAAC
TAGCAAGGCAAAAACAAGCGGTGAGATAGCCAAATTTTTTCGCAACCGTGGATAACTCTG
TGGATAACTTGAAAATTTGTTGATAACTTTTTTGGGATAAGTTATCTAACCGCTTGATCT
TAATTCAGATCTTACTTCCTGCCATCGATCATTTTCGATCCCTTTTCACTGTATAAGCAC
ACATTTAATCGCTCATTTTATTTTCTTTCTAGGATAACTTAACCACTTTTCAGACTAAAT
TGCCATTCTATTCACATTTGATGTGCTTTTATCCCCATTCCCTGTGGATAAAATTGTGAT
AGATCGGGATAATGATCGTGTATAACCTAAAATCAGCCCAGATATTTTGCTTTTTTCCTT
TAAAAAACAATATGTTATTTTATTCTTCTTATCGAAAAAAACAAGTGCTCATTTATTAAA
CATAATATAAACATTAACAACTATCAAAATAGTGAATTTGTGGGAAAATCATGTTTAATG
TTAGAATCCAGCCCGTTTTTCTAATTGTTCTACAAAATTTTCGTTTAAATTTAGCTTCTC
GGCTAAGTGGGATAAAAATACGATCTCTTTTCTAGAGAGCTCTTGACAGACCAAGCGTGC
AGCAAGGTAAACTTGTGCCGCTAAAGCGGTGTCGTTTCCGACAGTTTTTGCAATTTCATT
CACGGATACTGGCTCGTGCATTTCATGCAGTAACCATTGTTGTAATTCAGGGTCATTACC
GCCCTCTTTTAAGATTAAAGCTTCTTCGTTCTCATCCAGCTCACCGTCTGCTAATGCAGC
TGCAAGCATTGTACGTAAAATAATTGCTCCCTTCTCTTCCGAACTATCCGCTTCAAAAGC
TGTTTGGCTTAGTTCTGTCGTTTGGCTTGTTGCCTGGTTCTTTTGATAATCTTGATAGGC
TTTGTAAGCCAATCCACCAAGTGCGGCTAAAGAGCCGAGCTTAGTCAAATTAGCTCCGCC
GTTTCTGCCTAACACCATTGATAAAATACCGACCAATGCTGCCCCACCACCAACTTTGGT
AATAGTATCTACGTTGCCCGATTTGATCTCACCAGCAGTATTTTTGGCAGAACCCAATAC
AGAGCTTAATACGTTACCTAAGTCCGATTTACTTTGATTAGCTGTGTTGCCGACAGATTT
TAAAACGCCGTTTAAAATGCTATTAAAATTCATATTGCTTTCCTTTTGGTTAATAAAAAA
TAGTTAGGAGTAGACATTATGTTATCAAAATAATTCAATTTTTTTCTGCAATAAATTTCT
TTGCCAACGCCGACAGTGCATCGGTCACATAAACTAACAGCAAATAACAGAGCAGATAAA
GGGTAATTTCAGAGTAATGGAAAAAACTCATCGCCAGTTTAAACTGCATACCTAAACCAC
TTGCCCCAACAAAACCGACAATCAGCGTTGCCCGAATAATGTTTTCCATACGATAAAGAA
TGTAATTGAGAAAAGTACGCATCACAGCAGGATAGATCCCGTAAAACAAAATTTGGTTTT
GTGAAGCCCCATTTTGCATTAAATGGCGGATCGGTTTCTCGTCCACATCTTCAACCACTT
CGCCGCACAGTTTGCCTAATACACCGAAATTGTGAATGGCTAATGCTAATGCACCTGGAA
TGATCCCTGGTTTGAAGATAAAGACTAAAATCATCGCCCACATCAATTCCGGTACGGATC
GACTAAACAGAAATAGCCCCCGACTGATATAATAAGCGACACGATGATACCAGTATGTTC
TGTGGCGAAAGTGTCCCTGTGCCACGTTGCGAGCGGACGGCAGAACCAAAAGGAACATCG
CCATGCCTGCAATGCCTGTTGCCAGAATACTCATCACAAAGGTTTCCCACGAGAGCCATA
GGGCTTTTTGCCACATTTCAGGGTCAAGATAGGCAGGTAGCTCTTCACCCACACCAGCCA
TCCCAACTAAAAATTCCGTAAGATAATCCCAATTTTCCGCTCGAAACAGTTCACTAAGTG
CAGTGGGTTGATCTTTAAGAATATAGCCCCACGACAGCCCGATAAGTCCTAACACAGCCC
AAAATGAATAGCGGATAAAATAGCGGTCGATATGTTTTCTCATTTTACTCGGCTCCTGAT
GGCATAGCTCCAGCGGTCAACCAGAACGATTAACCCGATAAGGAAGATCAAGAATGTCCA
AACCTGATCATATTTCAGATCTTGTAAAGAAAGCTGAATTTGCATACCGATCCCTCCTAA
CCCAACAAAAGAAAGTACCGATGAAGAGCGGATCGCACATTCAAGGCGATACATGGTATA
GCTTAACATCGTCGGCAAGGCTTGGGGTAGATAGCCATAAATCAAACATTGCATCGGCGT
TGCCCCTGCTTCTTTTAACGCAAAAATAGGTTTGGAAGGCACCGCTTGTAACGTATCTGC
ATAGATTTTGCCTAAGTAGCCAGAATAAGGAATAGCAAGGGCAAACACTGCACCTATCGG
ATTTAACCCGACAGCCGCAACAAAGAACCATGCCCAAATCAATTCGTGAATAGCACGTAG
AAAGCCCAATATCGCTCGAGCTGCCCCCTGCAAAATGAGTGAACGAAACAGCACACTGGA
TGCAAAGGTGCTTAAGCAAAATCCGCCAAGCATAGACAAAGAGAGTGTAATCAAGGCATA
AGCAAAAGTGAGCCAAGTGGATTGCAAGGCGAGTTTCAGTAAATCAGTAGAAAAGTCAGG
GGACAATAAACTGGAAAATAGTCGATTAAGCGTTGCCCAACCACCAGAATGCATCAACCC
TTTGTCGTTATCCACAGCAAATAGGCTCAACAAAAATGCAAGCAACAACATGCCCGTCAG
CAAATTTCGCCGTTCATTTAGTCCAAGCGGTCGGTTATGTTTCATTTTTTACCAATCCGT
ATAAGACATTGAGTTGCTCTTGAGTGACTTGTTCTGTTTGCAAATCAAACACAATTTTTC
CCTGTTTAATGCCGATCATACGATCAAAATAGGCTTTGGCATATTCCACCGAATGCATAC
TGGCAATCAATGTTTTCCCCTGCTCTCTCACCAGCCCAGTCAATAATGCCAAGACATTTT
GTGCATTAACAGGATCGAGTGCGGACACTGGTTCATCGGCTAAAACCAATTTAGGGTTTT
GAACTAACAGACGAGCTATTGCAACACGCTGCTGCTCACCGCCCGACAGTTCAGCTGTCG
GCTGATCGATTTTATCCAATAGCCCGACGGCAGCAAGTGCTTGCTCTGCAATCTGTTTTT
CTTGCGGTTTAACCAAAGAGAACAGAGATCGCCAAAAGCCCCACCGGTTCAGCCTGCCAG
CCAAGACATTGTGGATAACTTCCAGTTGTTTGACTAAATCATACTGTTGATGAAGCATAC
CGACTTGTTGGGCAAACTGTTTATTATCTTGATAATCTTGAATGTTGCGATTTTCCAACC
AGATCTCACCGCTTGTCAAAGGTACGGCACGCATAATGCTATTCATTAATGTCGATTTCC
CCGAACCGCTCGGCCCAACTAATGCCACGATTTCACCTGAATGAATGGTTAAACAGATGT
CGTCTAAAACGGCTTGCTTGCCGAAATGTTTGGTGGTGTGGTGGAATTGAAGAAGTGGGG
TTTTCATATTTTATCAATATCAATTCAGTGTTAAAAAATTGTCTTCTATATTACGCTCTC
ACTTCGCTATTTTAGTCTGCCAAATCTCCCCTAGCCCCTCTTTGCTAAAGAGGGGGAACA
GATCGAAGGAAATATACATTCATCTGAAAAATCAAATACTTTACGTTTATGAAGTACTTC
GATCTTAAAATTTACGATAAACAAATTCCCCTCTTTAGCAAAGAGGGGCTAGGGGAGATT
TGGCAGAAGATTTTCACGAAGAAAATAAGCGATTACTTAATCAACTTCAACTCTTTCGCT
ACTTTCTCAATATCTTGATAGTTGCTGTTTTGCGTTGGGATAAACTTCTCGGCAGAGAGT
AAATTCATCACCTGCGAGCTTGACGCATCGGCTTTTAATAATGCCGCTTTGACTTTCTCT
TTGGTACCGTCACCAAATTTTTTATCAACAAGATTAATGGTCCAGTTGTAATCATAGTAA
TCTGGTGTGGTGTAGAAAAGCTCGACTTTATCGTGATTAACCTTGCCTTCTTTCACCATT
TTATCCCAGTACTGCTTATTCACCGCACCGATTTGTACAGAACCTGCTTCTACTAAGCCG
TAGGTTTTATCATGCGAACCGCTGTAAGTCGGTTGAGCGTCTAAGTCTTTTTCAGGGTTA
ACTCCGGCTTCTGTTAAGAAAAAGCGCGGCATTAAGTGACCCGATGTCGAACTTTCGCTA
CCAAAAGCAAGGGTGTGACCTTTGACATCTTTAATCTCTTTCACGTTATCTAAGCCTTTT
TGCTTGATAAAGACGGACTTAAATTTTTCATCTTGCGGACGTTGTGCGATAGCTTCAGCA
CCTTGTACTTTGGCACGAGCTTGTACCCCCGTTAAACCACCGAACCAGACTAAATCAATT
TCGCCACGACGGAATGCGGTGACTACGGCAGCATAATCGGTGACAGGCACATATTGCACC
TTTAACCCTGTTTCTTTGCCTAAATACTCTGCAAAACTGTCGAACGAACGGATCATTTCG
GCAGCGTTATAGTCAGGAATAGCACTGATTTTAAAGGTTTTATCGGAAGGTGATGCGATA
GCAACTGAGCTAAACAGCACGCTGAGAGCGGTGAAAGCAGTTGCAAAACTTGCAAAAAGC
GTTTTCATGGTGTTCTCCAAAAGAAATGTAAATAAATTGTGATGTTCAAAATGAACGAGC
GAAAGATACGCTATTTTTTATAAAAAACAAGAGATTTCTGTGATTCGTTTGGGAAATCAT
TTTATCTTTGATAATATCATTACCGTTTTTACTAAATATCAAAAATACAATGGCATTAAT
CGAATACAATCCCCCTGTTGAGCCTTGGCTTGACGAAGTTTATCGTGATAATCATATTTT
AGTGATTAATAAGCCAAGTGGCTTACTTTCTATTCCCGGAAATCGCCCTGAATATCAAGA
CAGTGCGATGGTGCGTGTACAACAGAAATATGGTTTTACTGAGCCAGCTCACCGTTTAGA
TATGGCGACAAGCGGTATTTTGTTGTTTGCATTAAGCAAACAGGCGGAAAAAGAACTCAA
ACGTCAATTTCGTGAACGTGAGCCGAAAAAACACTATCAAGCGTTAGTTTGGGGCAAATT
AGGCGAAAAAGTTGGCGATACGGGGACAATGAATTTTCCGTTAATTTGCGACTGGGAAAA
TCGTCCACGCCAAAAAATTTGCTACGAACGGGGCAAACAAGCGGTTACTTTCTATGAAAT
TCTTGCACATTATCCCAATAACACCACAAGGGTGAAATTAACCCCTTATACTGGGCGTTC
ACACCAATTACGTGTACACTGTTTAGCCTTAGGGCATCCAATTGTAGGGGATAAATTTTA
TGCAAATCCGTTGGCAAAAAGTCTATCGCCAAGGCTCTGTTTACACGCAGAAGCATTAAC
CATTACGCACCCAGTTACGCAAGAACTGATGACATTTGAAGCGAAACCTGAATTTTAAAA
GGTAGATAGAATGAACTTTCAATGGCAGAAATATCCTGAAAATACGCAAAAATTATTCAA
ACTTTCGATCCCGATTTTCATCTCTCAGTTAGCTGCTTCGGGAATGGGACTGGCGGATAT
TATTATGGCTGGGTTAGTCAGCGATGATGATGTGTCGGCGATAGCAGTCAGTAATTCGAT
CTACTTTCCCTTGTTTTTATTTGTGCTGGGGATATTAAATGCGATTACCCCAACGGTTTC
TTATCTGAACGGTTCGAGCCAACGTTCCCTGATTGCACATCAAATCCGTCAAGGTGTTTG
GATTGTATTAATGCTTAGCGTACCGTTAATTTTTATCTATCTCAATGCTCATTTGATTTT
AGAACTAATGGATACCCCAAAAGCCTTTTCAGGAAAAGCACAAGATTATCTTACCGCTTT
AAGTGTCGGGATTATTCCAGCTTTGCTTGCGGTGAACTTACGCTGTTTTAACGACGGACT
ATCCAACCCTAAACCAGCGATGTATATCACCTTTTTTGGCTTAATTTTAAACATTCCGCT
CAACTATATTTTTATTTTCGGCAAACTGGGTATGCCTGAATTAGGGGCGGTCGGTTGTGG
TGTGGCAACGGCAATCGTAAACTGGGTAATGTTTGGGCTGATTTTACACTATTGTTATAC
CAATCCAGCACAAAAGGATATCCGTCTATTTGAAAAATGGATCGAAAAACCCTGTAAAGC
AACCTTAAGCAAACTGTTCAAACTTGGTACACCGATAGGGTTTGCTCTGTTTACCGAAGT
GATGCTGTTTGCGGCATCTTCCTTGATTATCTCACCGCTTGGCTCGCAAGTGGTGGCAAG
CCATCAGGTTGCCTTACAAACCAGCTCGCTCTTTTTTATGATCCCACTCTCATTTAGCAT
TGCCACAACCATTTTAGTTGGGCAAACGTTGGGAGAAAAGCGTGTTGCAGAAGCAAAATA
TCTGACTCATCACGCCATTTTTACGGGTGCAATGGTCGCAATGGGGCTGGCAATGGTGAT
TTTACTGCTCAAAGATCTGATCCCCTATGCCTTTACCAGTGATCCGACTTCTATTGTAAT
CGCATCTAGTTTATTGATTTTTGCAGCGATCTATCAAATCCCCGACTCTATCCAAGCGGT
ATGCAATGGCATTTTGCGTGGTTATAAAAATACCAAACCTATTTTGCTAACAACCTTAAT
TTGCTACTGGTTAATCGGAATGCCACTAGGTACTATTTTGGCTCGTACCGATTGGATCGT
TCAGCCGATGGCGGCGGCAGGATTTTGGCTGACATTCTGTGTCTGCTTAAGTTTAGCCGC
AGGGCTATTTTTCTACTTTATGCGAAAAATTCAGGCTATGCCAGAAGAGATTTTAATTAA
AAAACTAGAGTCTATTAAATAGCACTTAAAGTTATGTCTATCCTTTATTGTACCAGATGG
GGATAGACACAACTTTACTCATTGTCATTTTATATTAGGTATTCATATATAGCTGAATTA
TCCAGCTTATCTCTTTATCATTTATCCGATACCCCTCTTTCAAATTCGGTCCACAAGAGT
TCGAACCAATACCACTCATTTTATAATCGACACACAGAATGTGATACGGCGATTTTTCTA
GTTCGTAATGATGTTTTTTCAGGGTCAATTCTTCCTGTGTATAAGGGGAAAAATTGAAGC
TGAACGGCTGTGGTGCGGTAATCTCGAGATCTTGGGTATGAAGATATTCACAACCGTAGT
GACTGCCGTTTTCCTGTGGTTTGACGTAGTCTTGATAATTTTGCTCGGCAGTGGTTTGGT
ATAGACCTAGTCGGATTGTGTGGTGTTTGTCGATGTAACTTTCACTCTCGCCATAGCCGA
AATGTCCTGATCCATCAGGAAGATATGGGGCGTGGTCGCACCATTCCCAGATAAAACCAC
CGCAAGCCCCTGCATATTTTTCAAAGGTTTGGAAATAATCTTCTAAATCACCGTTAGAGT
TCCCCATTGCGTGCGAGTATTCGCAGAGTAGGAATGGTTTGGTTTGTGGCTGTTCAAAAT
AGCGGATCCATATCTTCTGTGCTGGCATACATTTCGCTATGAAAATCTAACGGGGTAAGA
TCATTGCGATGTTCAGAATGTTGATAAATGGTACTTTCATAATGAACCAGACGGCTTGGA
TCTCGCTGTTTGATCCATTTTGCACTGGCTTCAAAATTTTCCCCGTAACCTGCTTCATTA
CCCAGCGACCAGATCAGTACCGATGGGCGATTTTTATCTCGTTCTACATTAGCGTAGGTA
CGGTCTAAGATTGCTTGTTTGTAGTCTGGGTGTCGGGCAAAATAGCAGAAATTATCTATC
GTTTGTTGCTGAATACGTTGGTTATCATCTTGTTTTGCTACATTCAGTAAAATGCTGTGT
TCTGGCGTTGGAACGTATTGCATACTGGCACCGTGGCTTTCTATGTCACTTTCGCTAATC
AGGTAGAAGCCGTAGCGGTCGCATAATTCGCTAAACCAAGGGGCATTCGGGTAGTGGGCG
GTACGAATAGCGTTGATGTTATGTTGTTTCATCAAGCCTAAAATCCTGTTCTGCTTGCTC
ACGGCTGATAACATAACCCGTTAGGGGATCGCTGTCGTGGCGGTTTACTCCGCGGAATTT
GATCGGGTGGTTGTTGAGCAAGAGTACACCGTCTTTGACTTCGATCCGACGAAAACCGAC
CGCTTGTTCAATCACTTCGTTTCCATAGGCAAGGTGTAAGGTGTAAAGTTGTGGCTGTTC
GGCATTCCAGAGCTGTGGTTTGTCAATTTTTACCTTGAAGTGATCGCTTGTCTGTTCGGC
GATTAGGCGATGTTGTGGATCACATAGTTGGAAAGTGAGCTGTCGTGGCGATTGCAGAAA
GGTACATTCGACCGATAAATCCGCTTGATCTAATGCTTCAGACAGGCTGGTTTTGATAAA
GAAATCTTGTAGATAATTTGGTTCACGTTCCAGCAGATAAACATCTCGGAAAATCCCTGA
CATACGGAATTTGTCCTGATCTTCCAAATAGCTACCATCACACCATTTAAGCACCACGAC
ATTGAGCTGATTTTCCCCAGAGATTAAAAAGTCGGTGACATCAAATTCGTTTGTGCAATG
ACTGACCTGCCCATAGCCAACAAATTGTTGATTGAGATAGAGATAAAGGCAAGCGTCCAC
CCCTTCAAAATTCAGTAAATAGCGTTTTGTCGATTTAGGCTCGTAGTGGAATGTCCGTTG
ATATACACCGCAAGGGTTATCGTGTGGCACATAAGGCGGTTCGAAAGGGAATAGGTAGTT
GATATTTGTATATTGATGCTGATCGAAGCCTTGTGTCTGCCAGTTTGATGGCACAGGAAT
GCGATGCTCAAAAGGCTGAGAAAGAAAATCTTCAGGCAAATCCATCACGCTCGTAAAATA
GTTAAATTGCCATTCACCATTGAGTAGGGTAAATAGGCTAGATTGTTCACGCTCAAGGGG
GGCGAGCTTATCTTGTGTCGCAAAGGGAATAAAATAGGCGTGATGGGGTGTGGTGTTAAT
GTGAAATAAAGTGGGATCTTGGTGATAATTTGGTAACGGCATAACATCAATTCCATTGCT
AAGAAATGGCAAAATGCTATCACTCGCAATCCCTGACTTCAATCCATTGCAATGTAACAT
TTTAGAAATGTGATGAAGCTCACAATTATTTTTATGTTCATTTCTAAAGTTATAGTTTAC
AACCACATTTTACCAATTCTTAAACTCATATATACAACTGCTTTCAATACAAAAAACCAT
TAATTTCTTAATATTTGGTGATCACAATCTCACCGCTTGCAAAGCTGACTTTAAGTGTAT
TACTGCGACATTCTACCTTAAATATCTGTTCATTTTGGCGGATTTCGTTTTCACAGGGCT
TCCCTGCCATTAGTAACGCAATCTGATTTTCGGCAATTTGTAGGGCTTGCTGTTGCTGAA
AAATAAGCGCGCTTTGCTTATTTTGCGTATGTTGCCAACGGCTATAAGCTAAATATATCA
CTGAAAAAATCAACATAACGACCATTAATGATGTCAGGCTTTCTGCTTTAATGAGCTTAT
TCATTTGCTAATATATTCCGTGAATAAGGCAAATAGTGCCAAGATGAAAATTTATTTTCC
AGATGTTGAATAACTTCTTTTTTATAACTGAGATTTCTTTCTTCTCGTAAATTATCATAG
GTGGAATAAAGTGTACCATACATTCTTTTTCTTCCTGTAAGATCAAATAAATAATCGGTA
ATGACAATACCGTAAAAATCTTTTTCTAACTTTTCATTAATATCTTGTAATGCAATCACA
ATTTTTGGATTCTCTAGACTACTTTCTGGCAACTCCGCTAAATGATTGATTTTATATATT
TCCGATTGATAAGGTAATAAATTCAACCAGTTTTCAATTTTATCCACTTGAATATATTTT
TCTTTGGTTGGTTTAAAAGGATCAAAAATAGATGAAAATTGACAATGAAAACTGTATTTC
ATTACCTTAAACTCAAAAATAACATTAGTCTGTTTCTGATTTTGGCATTCTATTTCAGGA
TCTATTGCTAACTTTTCAATAAGTTGATATTTATCGGTGAGATATTGTTGATAATAGAAT
AGGCTCACTTTTTCTTGTTTTAATAAGCTATCTTTATTGAGAAAAATTACTGCAAACAGA
CCGCTTAATAATATCAAGGTAATTAATAAAATACTGGCTGGATAATAACGTTTCATTTAT
CACTTCCATTTAATAGGTAACTATAAGCGGTAGCTTTATATCTTAGTTGGTTATCTTTGC
TAGACGAGAGAGCCAGTTCTATTTTCAATAATCTATTCTGCTCAAGCCACTCAAAAGATA
AATTTTCGACATTATAATCAGACATATCTGACATTTTTCGCCAGTTGCCTTTTTGACAAT
TTGTTAGGATTTTTTCACAATCTGCTTGGTGACAGAACTGAATTTGACTATCTTCATAAA
TAAAAATCGCTTTTTTCTCAAATTTAAAACCAAAAAATTCTCGGCTTACCTCTTTGGTAT
TATTTACACCATTTATTTCGCAAGATTGTTTTTTATTTCGATTACCTACACAGCCATCAC
TACTTAAATCATAGAAAAACATTAGACAATTTGGATTGTTCAGTGAATAACGCTTATTAT
CGTTTACAAATAAACTATAATTGGTTTCTTTTCTATTTTGTCCTTGATAATTAAAATGTT
GAATATGTTGTTGAAAATACTCAAGTAATTGGTGAGTATGCTTTTGTAAATTCAATAATT
CCCGTTGTTTGATTTGATTGCGATAGCTATCACTATAAAAAGAAGATAAACTCCATAAAA
TAATGCAACCTAAAAATAAAGATAATAATATTTCAACCAAACTAAAGGCGTGATTAACAA
CTGGTACGTTTGCCTTTTTGAATAACATTAATCACTCCATTTTGTTCTACTTGTAAGATT
TCATAGATTTTATTTACCGTAACCCTTAAGCACTTTGACTCTAATCGCCCAGACTTTCCA
TCAACATTAATAAAAACTTTGGGATATAAACTATTATTTTTAACTACGGCATTTTCTGTT
TGATAGAGATAATAACTTTTTTGAATATCACAACTTGCGATATTCAAACAGTTACAAGCG
ATCTGTTTATCACTGACTTTTTCAATGGCGACCATACACCATTTTTTATCTGCTACATTT
TGGCTGATAGAAATAGAATAATTCTGTTTTTGATAGCGTGCTTTAGCTTGAATTTGATAA
ATAAAAGATTTTATCTGATCGATTTCATTATTTAAAACGATATGATCTTGTAAATAAAAT
AAGGTGGGGGAAAAGAAATAGAGTGCGATTGCCATTATGCTCATCGCAAATAGAGTTTCA
ATAATAGTGATCGCACGAAACATAATATCTCTCCCAAAGTGAGAGAGATATTAGATGTTG
AAAGGATTTTGTAAATAGGCAATTTTTATTTTTTCGACATAGATCGAAAAATTAGAAAGA
TGTTGTATCTTGGAATAGACCTACTTTTAAGTCTGTGGCAGTATAGATAATTCTGCCATC
AACTTCGACTTCGCCATCAGCAAGCCCCATCACGAGCTTACGGTTGATCACACGTTTCAT
ATTGATACGATAAATCACTTTTTTGGCAGTCGGTAGAATTTGCCCTGTAAATTTCACTTC
GCCAACCCCTAAGGCTCTGCCCTTGCCTTTACCGCCGACCCAGCCTAAGTAAAAGCCAAC
CAGTTGCCACATTGCGTCTAAGCCTAAGCAACCCGGCATTACAGGATCGCCGATAAAGTG
ACAGCCAAAGAAAGGCAGATCTTGGTTAATATCTAATTCCGCTTCAATATACCCTTTCTC
AAACAGACCTTCTTTGTCGGTGATTTTGGTAATTCTGTCCATCATCAACATCGATGGTGC
TGGCAGTTGTGGACCTTCGCTACCAAAAAGTTCGCCTCGTCCTGACGCTAAAAGATCGTT
GTAATCATAACTTGATTTGATGTTAGGTGTACAAGTGTTCATTATTTTGTTCCTGTAAGA
AAGTAGAAAAGTCCGTTATTGACGGTTTATGTCACGTTTGCTTGATAAACACATTTTAAC
AGACTTTTAAAATAGCGAACAGTTGTAAGCTGACTTGTCGGATCAGTGACCCTTTAACAG
TTTGCGAATTTTGTGGAAAATCGAACCGCTTGTATCTTCATTTTCATTCTGTTCGATCCC
TTGATGAACTAACGCGAAAAGTGATTTTTTCTCACTATTTTCAGGTAGATCTTCATCATA
AAACGGATGCTGTAACAGAATTTGTAAGGCTTCAAAGACATCTTCGACCGCCCAAATATG
AAATTTTCCTGCTTCAATCGCCGATAATACTGCAGGTTTTAAGCTCAAATGGGAAACGCA
TACCGCGGGAATAATCACCCCTTGTTTCCCTGTTAATTCCCTTGCTTCACAAACATTGAA
GAAGCCTTCAATTTTCTGATTAACACCGCCCACGCTTAACACATTTCCAAATTGGTCAAT
CGCCCCTGTCACCGCAAGGGATTGTGGCAACGGCAACTTGGTTAAGGCACTGATAAGCAC
GCAGAAAATGGCTAACGATGAACTATCACCATCAATTTCACCATAAGATTGCTCAAAGGC
AACGGACGCTGAAAACGGAAGCTGTGTCGGTAATTCCAGTAAATTTGCCAAACAAGATTG
AGCGATAATAATCCCTTTAGAGTGAATATTGCCCCCAAGTTCCACTTTGCGTTCAATATC
GTGAATTTCTCCATCACCATATTGCACGTTACAGCTAATGCGTAATGGCTCACCAAAACT
ATGGGGAACGCCATCAAACTCGACCACAGATAAGCCGTTAATTTGCCCGATGGTTTCTTC
TTCCGTTTCAATATAAAGCTGATGATTTAAAATATCATTTAAAACAAATTTATTTAATAC
GCCAGATTGTTTTTCTAAATAATCAAAATAATCTTGAATATGGTTAAATTGAGTTTGTTT
TGGATAAAAATGTTGTAAGCCTAATAAATGTTTTTTTAATAATGTCGGTGAAATAGAAAT
TAATGTCTGGTTTTCACTTTCACGAATATAATAATGTAAAAGTTGATTTAAGCCTTTTTT
AGAAAAGGTTCTATTGAGATATTTTTTAGCTGAAGATTGGATATAGCTACCCCATTGTTC
GCTATTTTCTTCATCAATATTCAAATACGACTCGATTTCAGCATATTGGCAAAATTGATA
TAAATCTTCATCATAATTATGCAAAGTCGCAATATCATCTCGACTACCCACTAATATCAA
TTTGAATTGAGATTGAATAGGCATAATTGCTTCAGGTAATTTTCCCGCAATAATCGGGTC
AAACTGCCCAAATAAAAGAGCTTGTTTTAATTTATCCCATTGCACAATATCTAATAATAA
TGCACTCACATTTAAAATCAGAATACCCTTATGAGCTTGCTCAATTGCCCCTGCCACCGT
TTTAATTTGGTTTTCCTTTTCTAAATAAAGGCTATATCCAAATAAACTTTGGTGATTAAA
TTCTGTTTTCAACACAGTTTGACAATGCAAATTTTCAAAATAGTCCGTGATTTCATTTAA
AAATTCGGGAAATAATTCCGTTTTCAAAATGAGTGCCGAACCAAATTCACTCAGGGCAAA
TTGTTGCATTGCCTGCTGTGTATTTGGTTGAAAATCCAAAAATCTCACCGCTTGATCGGT
CTGTTTAAAAGGATAGTGAACGCTTAATGATTGCAACGATAATGGGGATACTTGCACAAA
TTTGCCTCTTTATAGAAATTTGCTTCATTATACCTATAATTACGCTATACTTCACAAATA
ATTCGGAGGTAAAATGCGATACCAAAAACTTGAAATTCAAGAAGCAAGTTGGAAATGGAA
ATACTTGCTGAAAAAATATCGTGAAGGCGAAAATATCACCAAATACGACGAACAGAGCTT
GATCGAATTGAAAGTTCAACTATTAACCACCTTACAAAACTCGCCCGAAGAGATCGAGCA
ATGGATTAAGGCGGAAATGACATCTGAGCAACGCAAGAAAATGCGTCAATCTATTCGAGC
AAGACGCAAGCGTTTTTTCAATGCCGAAAAGCAATCTACCCGTAAAAAATCTATCGATTT
AGAATACGCCAGCTGGCAACGCCTGTCCAAGCAAGCCAAAGAAATGGATCTGACCTTGTC
TGAAACCATTCATTATTTGATTGATGAATTAGAGAAGAAACAGATTTATGCAGAGCAAGT
GGATAAGATGAAAGCAAATTTGAAGGCGTTGTTGGGATAGCGTCATTTAAAACATAGGGA
GTAACAGGCAAAATGGCCCCTAAAAAGTAGCCTTAAATTGTGCTTTGTGTAATTACTTCC
CTTTCACCTCAATAATCATCACTTCCGATTGTGAACCTAAACGCATCGGAATCCCCCAAA
ATCCGTATCCCGAAGTGACAAAAAAATGTCCATTGCCGATTTTTTCATAACCGTGAGCAA
GTCGGTAAATAAAGTGAGTAATGATATTCGCTGGGAAAATTTGCCCATTATGGGTATGTC
CCGACACTTGAATATCAATAGGCAGTTGAGCGTGTTGCTCAATTTGTGTTGGGCGGTGAT
CCATTAGGAATACAGGTAAATTTGTATCCACCTGAGCCAATAACTCTGCTGTTTCAGGGC
GATTTTTCACTAATTCATCATTACGCCCAATAATGGTAAATTTTCCGTCTAAGGTGACCG
CTTGATCCCATAGCACCGTAATACCAGCTTTAGTGATTTCTTGATAGATTTCAGCTTCAG
CCCCAAAAAGATCGTGGTTTCCCATTGTGGCATATACCCCAAGCGGTGCTTTTAGCTTTG
CCAAATGCGGTTGCATATTTTCAGCAAGATAGGCTTCGACATTATCGTCCATAATGTCAC
CTGGAAGTAAAATTAAATCCACTTGTTCTTGATTAAAGATAGTTGCTAACTTATCTAGCT
GTTTACCGCCAAAAAATTTCCCTAAGTGGAAATCGCTTGCAACACCAATTTTGAGTGGCT
GTATGGGTTTATCTAATGTGACTTGATAGTGAACCACTTTGGGTGAATAGGCATTGTAAA
TGGTCAGTCCAATTAACCCTAATAAAACAGGTAAATAGCTTATTTTAAGCCAGCGATTAA
GGTTATTTGGCGAGAATATCTGTTTGCCGACAGTATAAATTCCCCCAAAACAGAAGCTGA
TAAAAAAGATAAATAGAAGTAATGTGAGTATTAAAGCAATTAAGCGGAAGTTTGGCAAAA
TGCGTGTAACGTGCAATATCATCAATAGATTTGCTGCGATATAGACAGAAAATGTGATGA
TCTTGCGACTTTTATTTGATAAATCGCATAGCAAAGTTACTGTTTTAGAAAAACTAAAGA
GCAGAAATTGAAGTGCGATAACTGAAACGGCGGTGATAATGTAATAGCGATATTCCATAT
TTATTCTTTCCAAGAAAAAAAGCCCAACCAAAACGGCTGGGCTTAAAGTATAGCAAATAC
AAGTGTAAGGAGAAAATAGGTCTTTAATTAGCTTATTTTGCTAATTTTTGACGAATCGCA
TTTGCTAATTCCGGGCTAACTTTTTCAAAGTGAGCCATTTGTCTTTCTACGATTTCAGGG
ATAGTCACACCTGATAAACCTGCAGCAAAGTTACCTGCTAAGCGATCTTTTTCTTCCGCT
GTAAACAAGTTATAAAGTGCTGCCGGTTGTGAGTAGTAATCTTCATCGTACTCACGGAAG
TTAAAGTGTGCAGCTTCACGCTCAATTTGTAATGGTAATTGATCGTGGGTTGGCACATAA
GTATCAAAACGGTTCGGAGCGTAGTTAGGGTGGTTACCACCGTTTGCATCTACACGCATT
GCACCATCACGGTGAGTCGTGTGGTATGAGCATTTTGGTGCATTTACAGGGATTTGGTGG
TGGTTTACACCTAAACGGTAACGCTGTGCATCTTGGTAAGAGAACAGACGACCTTGTAAC
ATACGGTCTGGTGAGAAGCCGATTCCCGGAACGATGTTAGATGGTGCAAACGCTGCTTGC
TCTACTTCTGCGAAGTAGTTTTGTGGATTGCGGTTTAACTCTAATACACCCACTTCGATC
ACAGGGTAATCTGCGTGTGGCCATACTTTAGTTAAGTCAAAGGCATAGTTATGTTTGTGA
GCATCTGCTTCTGGCATAATCTGCACTTGAACAGTCCAACGTGGGAATTCACCACGCTCA
ATCGCTTCATATAAATCTTTTTGGCTAGATTCACGATCTTCACCTACAACTTTAGCCGCT
TCTTCGTTAGTGAAGAATTTGTGACCTTGTTGTGTTTTGAAGTGGAATTTCACCCAGAAA
CGCTCGTTGTTTGCGTTTACAAAGCTATAAGTGTGGCTACCGTAACCGTTCATATGACGT
AAAGTCGCAGGAATACCACGATCTGAGAACAATGTCATAATTTGGTGCATTGATTCAGGG
TGACGTGACCAGAAATCCCACGCTGCATTCGCGTCACGCAAGTTAGTTTGTGGATTACGT
TTTTGTGTATGGATAAAATCTGGGAATTTTAATGGATCACGGATAAAAAATACGGGTGTA
TTGTTACCCACTAAGTCCCAGTTACCTTGTTCTGTATAGAATTTTAATGAAAAACCACGC
ACGTCACGCTCTGCATCGGCAGCCCCACGCTCACCAGCAACAGTTGAGAAACGTAATAAT
ACTTCAGTTTGCGCTCCCGGTTTAAATACTGCAGCTTTTGTGTATTTGGTAATATCTGCA
GTGACAGTGAATGTACCGTAAGCTGCTGAACCTTTAGCGTGAACCACACGCTCAGGAATA
CGCTCACGAGCAAAGTGTGCTAATTTCTCTTGAAACCATACATCTTGTAAAAGAAGTGGA
CCACGTGGGCCAGCAGACATTGTGTTGTCATTATCAACAACAGGGGCGCCTGCTGCTGTT
GTTAAGGTTTTTGATCCGTGATCAAATGGACATTTATACATAGTGAATTTCCTCCAAAAA
TAGCTTATTAATAGGTTACGAGTATTATCATTGATAGTTATAAGTTTGTAAAACTATTGA
ATTAATAAAAAAATACTATTAATTTTCAACGCCAATCTTTATTTGGTTTATTTATAAATC
CGCCTCATCACCACGATCTTGTAACCATTGTTTGCGATCTTCAGCCCGTTTTTTAGCAAG
CAACATATCCATTAATTCAAAGGTTGAAACCTCTTCATCATCGCTATTATCTTCTAAGGT
TAGCTGAACTAGACGTCGTGTATTTGGATCCATTGTCGTTTCACGCAATTGACTTGGGTT
CATCTCACCTAAACCTTTAAAGCGTTGAACATTTGGTTTTCCTTTTTTCTTTGCAAGACG
AGCTAAAATAGCCTCTTTTTCAGATTCATCTAATGCGTAATGCACCTCATCTTTACCAAT
ATCAATACGGTAAAGTGGCGGCATTGCAACATAAACGTGGCCATTTTTTACTAATGTTGG
GAAATGGCGGAGGAACAAAGCACACAATAATGTGGCAATGTGCAAACCATCTGAATCCGC
ATCAGCAAGAATACAAACTTTACCGTAACGTAGTTGGCTTAGATCTTCATTGTCAGGATC
AATGCCCAATGCGACAGCAATGTCGTGTACTTCTGTAGACGCGAGAACTTGATCAGGTGA
TACTTCCCAAGTGTTGAGAATCTTACCTCTAAGCGGCAAAATCGCTTGAAACTCTTTATC
TCTCGCTTGTTTTGCAGAACCGCCCGCAGAATCTCCCTCTACAAGGAATAGCTCAGTACG
TGTTAAATCTTGTGAGATACAATCTGCCAATTTTCCAGGTAAGGCAGGGCCACTAACCAA
TTTTTTTCGTACGACTTTTTTTTCGGCTCTAAGGCGATTTTGTGCAGAACTGATTGCCAT
TTCAGCCAGTTGTTCAGCAACCTGTACGTTTTGGTTTAGCCATAAACTAAAAGCATCTTT
TACACTATTTTCAACATAACTCGCCGCTTGTCGTGATGATAAACGCTCTTTGGTTTGCCC
TGCAAACTGTGGCTCTTGCATTTTAAGCGATAGCACATAGCAACAACGCCCCCAAACATC
GTCGGCAGTTAATTTGACACCTTTAGGCAACAGATTTCTAAAATCACAAAATTCAGCCAT
TGCCTTAAATAAACCTTGGCGCAAACCATTGACGTGTGTGCCGCCAAGTGCAGTTGGAAT
CAAGTTTACATAGCTTTCATTAATCTGCTCGCCACCCTCTGTGAGCCAGCTTAATGCCCA
ACTCACAGCTTCAGTTTCCCCAATCACTTCACCAACAAAAAGAGGATTTGGCAGATATTC
ATATTCTTTCAATGCATCTGTTAAATAATCACGCAAGCCATCTTCGTAGTACCACGTTTC
TTGGGTATTATTGATATGGTCGGTAAAATTGATCGTTAATTTCGGACAAAGTACCGCTTT
GGCTCGCAATAGATGACGTAGGCGACTAACCGAAAACTTCGGCGAATCAAAATATTTTGG
ATTTGGATAAAAGCGAACCGTTGTGCCTGTTTGGCGTTTTGGACAAGAACCGATCACTTT
CAGCTCTTCCACTTTAACGCCATTTGCAAAAGCAATGGTATAAATCTCGCCATTACGTTT
AATGGTGATCTCAACACTTTCAGAAAGGGCATTTACAACCGAAATCCCTACACCGTGCAA
ACCGCCTGAAAAGGTGTAATTTTTATTAGAGAACTTACCGCCTGCGTGCAGTTTTGTTAG
GATAAGTTCCACCCCTGAAATTTTTTCAGTCGAGTGAATATCCACAGGCATACCCCGTCC
ATTATCAACGACTTCAAGGGAATTATCGCTATGTAAGATAACATCAATTTGATTAGCAAA
ACCTGATAACGCTTCATCGACACTGTTATCAATTACTTCTTGCCCTAAGTGATTTGGACG
AGTGGTATCAGTGTACATACCTGGGCGAAGTTGCACAGGTTCAAGATCTTTGAGAACGGT
AATTTCATCAGCACCGTAGCGTTTTTCTGACATAAGTATCTCTTTACAGCCTATAGGAAA
ACAGAGAAATCACTCTAGTAAGTTTGAGCGATTAGATTCAATGAAAAGATTCTTTATATT
GATTAAATGAAAGAAGATATATATGGAAAATCAATCACGAAAATTATTAAATTGAAGAGG
CTGCCCTAATTCAGCATTTTTCACAAGCTGTATTGTCGATTGTAAATCATCACGGGATTT
TCCTGTTATGCGTATGGAATCTCCTTGAATTTGAGCTTGTACCTTGATTTTAGAGCCTTT
AATAAGTTTAACAAGCTGCTTAGCCATATCGGACTTAATCCCTTGTTTTAATTTAATTTC
TTTTGTGTAAAGTTTACCATGATGTTCACTTTCAGAAGGAATATCTAGGGAAGTATGTTC
AATACCACGTTTAATACAGCATCCTATTAAAATTTCAATTAACTGTTCAAGTTGAAAATC
AGATTCTGTAGTAACCCGTATAAGTTCATTTTTTTCATTAAGTTCTATTGTGGCATCAAC
TCCTCGAAAATCATAACGTGTACTTAATACCCTATTTGCATTTTCTACTGCATTGCGTAC
TTCATGTATGGTAAGTTCAGAAACAATATCAAAAGATGACATCTTATTCTCCTTCTATGA
AATCAAATCAGAGTTTTTTCGCAATTCTACCATAGCATTCCACAAACTATGAAATTAATT
CTTATAAGATTTCTTGATGTATTTTATTAGATTGAAGAATTGTTGACGTCCAAGTCTTTA
AAGACGAAGGCTCCAACTAGCTCCGATTGATTGTTATAGGCTACCCTCGGTGAGCTCTTT
CTGCTGAACGCTTATTATCAAGTAATCACAAACTTAACAAGATTGAAATAACTTACGCTA
TTTGTACCTTATATCTCCGCCCGAAAGGGTAAGTTTTATGGCACATAGCTGATAAAAGCC
AAAAGCCACCTCAATTTCTCAAGGTGGCTATATTCAATAAATCAACGCAAATTACGCTTG
ACCTTTCACTTCTTTACGACCGTTGAAAGGTGCTGGTGTACCTGCTGCAGCTAATGCTTC
TTCGATACGGATTAATTGGTTGTATTTCGCAACACGGTCTGAACGGCTCATTGAACCCGT
TTTGATTTGACCTGCTGCTGTACCTACCGCTAAATCAGCGATAGTTGCATCTTCAGTTTC
GCCAGAACGGTGTGAGATAACCGCTGTGTAACCTGCATCTTTAGCCATTTTGATTGCTGC
TAAAGTTTCAGTTAATGAACCGATTTGGTTGAATTTGATTAAGATTGAGTTTGCGATACC
ATTTTCGATACCACGGCTTAAGATCTTAGTATTGGTTACGAATAAGTCGTCACCTACTAA
TTGAACTTTGTCACCTAATACTTTAGTTTGGTACGCAAAACCTTCCCAGTCTGACTCATC
TTGACCATCTTCGATAGACACGATTGGGTACTCTTTGCATAAGCCTTCTAAGTAGTGAGT
AAATTCTTGAGAAGTGAATGATTTACCTTCACCTTTCATTTCGTATAAACCGTTGTCTTT
GTTGTAGAACTCAGAAGACGCACAGTCCATCGCTAAAGTTACATCTTTACCTAAAACATA
ACCTGCTTTTTCTACTGCTTCTTTGATACAAGCTAATGCATCTGCGTTAGAAGCAAGGTT
TGGTGCGAAACCACCCTCGTCACCCACAGCAGTATTTAAGCCTTTCGCTTTTAATACTTT
AGCAAGGTTGTGGAATACTTCAGCACCGATACGAAGTGCTTCTTTTAATGTTGATGCACC
CACTGGTTGGATCATAAACTCTTGGATATCAACGTTGTTGTCTGCGTGCTCACCACCGTT
GATGATGTTCATCATTGGTAATGGCATAGAGTACACGCCTGGAGTACCGTTAAGCTCTGC
AATGTGAGCATAAAGTGGTAAACCTTTTGATGCTGCAGCCGCTTTTGCGTTTGCTAAAGA
AACCGCTAAAATTGCGTTTGCACCAAATTTAGATTTGTTATCTGTACCATCTAAGTCGAT
CATAATTTGGTCGATTTCAGCTTGGTTAGATGCATCTTTACCTACGATTGCATTAGCAAT
TTCGTTGTTTACTGCAGAAACAGCTTTTAATACACCTTTGCCTAAGAAACGTGCTTTGTC
GCCATCACGCAATTCTAATGCTTCGCGTGAACCTGTTGATGCACCTGATGGCGCTGCTGC
TAAACCAACAAAACCACCTTCAAGGTGAACTTCTGCTTCAACAGTTGGGTTACCACGTGA
GTCAATGATTTCACGACCAATTACTTTAACGATTTTTGCCATTGTTAATATCCTCTATGA
GAGTTAATAGTTAATGTTGAAAAGACTTGTATATGGTAATGGGATTTTACAAATTTGTCT
TGTAAAAAAGTGATGAGCTTCACAAAAATTTAAAGGATATTTGATCGAAAAGGGATTTTT
CTAAATTAAGACCAATTATATATTCGAGTATTAAATACCGATATAGACTTTTTTCTATCA
TCATTAATATGGACTAAGCTATATAACATCTAATCTACTTTTACGATCACTGGCACAAAT
TCTTCCTTACGTAAGAAATTTTGTTCTCTAAAGTTAATCGGAAAATGGCAGGCAAATTCG
TGTTGGCGGAATTTGCGTAGCGGTGGTTTAACGACACATTTTTTCTGCGCAAAAGGGCAA
CGAGGCCCAAGACGGCAACCAATAGGCATATCTTGTAACATTGGAACTGAGCCTTTAAGG
GTATTCAAGCGACCTTTAAAAGGCAAAGGTTTAGAAAAATCGGGTACGCTATGCAATAGT
ACTGCGGTATAAGGGTGATAAGGGGTTTCCATAATGGTTTCTTTCTCTGCAATTTCAACG
GTTTGCCCGCAGTACAAAACGTTAAATGAATCTACCCACTTGTAAATACTGAGCATATCG
TTACTCACTAGAATAATAGACGTACCAAGATTTTTGTTCATACTGGAAAGCAAGCGATAA
ATTTGTAGCTGTGTGGTCGATTCCATTGTATTGGTTGGTTCATCAGCCACGAGCAAGCGA
GGCTGATTTGCCACTGCCATTGCAATCATCACTTTTTGTGCTTCACCTTCGGTAATATCC
GTTGGATAGCTTTGCATAATATCTTTATGATCTTTTATCCCCACTTTGTGTAGTAATTCA
ATGGCTTTTTTCTTTTTCCAGCCAAAACGTTCCCACCACTTGCCTTTAAAGCGGATAGTT
TCGATTAATTGTTTACCAATACGTTCGCTTGGGTCTAAGCAAGAGAGTGGATCTTGGAAA
ATCATTGAAATCTGATCACTAACCAGTTTTCGGCGCTGATAGGGGGAAAGTTTCAGTAAT
TCAATATCGTTAAAGCGAAAGCGGTCGGCAGTAATGATCCACTCGTCTTTGACTAATCCG
CAGATCACTTTAGCAATTAAACTTTTTCCTGACCCTGATTCGCCAACTAAACCACATATC
TCACCGCTATCAAGGGTAAGATTGATATTATCTACCATTTTTATACGCCCGTTTGGCGTA
TCAATTTCGATACTTAAATGTCTAATATCCAGTAATGCCATTGTTTCCCTTCCCTAATAA
CGATATTTTTCAAGCACCCGTACAATGCTGTTTCCAAGCATTGTAATGATAAGTAGAGTA
AAAATGATAGCAAATCCAGGAAGAATGACCGTCCAAGGGGCAACATAAATTAATTCAAGA
GAATCGCGGATCATCGCTCCCCATTCTGGCGTTGGGCTCGTTGCCCCCAGTGAAATAAAG
CTCAATGCACTGATGTCTAACACGGCAATAACAAAAATATGCGCAAGTTCTTTGACGGCA
ATCACAGTTAAATTAGGTAAGATCACTTCACGGATTAAATCTCGTTTTCTTGCACCCTCT
AATTTTAAAGTGATGACATATTCTCTCGCCAGCTCCCGTTGGGTCGTTTGATAAATTTTA
TGGATAAAGTGAGGCAACATAGCAAGAAAAATGGCCAACATTGCATTAATGAGCGAGACC
TCCATTAAAGTTGCAATGATGATGGCAATCAGCAAAATCGGCGTAAATAAAAAGGTATCA
AAAAGATGACTGAGAATAAAAATAGATCCACTCCGTTTTGTCCCTGCAATCACGCCAAGA
ATGCCACCTAAAATACCGATAGCAATGGTAATGACCAATGCTGAACCAACGGTGTAGTAG
AAGCCGTAGAGGACGCGACTGAAAATATCTCTTCCTAGATCGTCTGTGCCAAAAAAATGG
CTAATCTGACCGCTATCACTCCACGATGGTGGCATTAATTCCATTCCGCTAAATTGCCGA
TCGGCTGCATAAGGGGCAAGTAAATAGCCAAAAAAAACCAATCCCATCAGAAGAATAAAG
AGATTAAGGCTGATGAGTGCAAAGGTGTCTTTCCTCAACTCTATCCAAAATTGGCGTAAA
TACGCAGATTCTCGAAACTGTTCGGGGTCTTGTGCGAGTAGCATTCTTTATTACCTTTTT
ACTAATACTGAATATAACAATAACATCTTTTACTCTTAATTCATTGTTTGATAGACAGTA
TAGCATTCTATTCTTGTTCTAACATCGCCAACAAATGTTGTTTCAACATCGCCTGTTCTT
CCTCCGCCAAAGCCCCATTTTGCTGATTGCTCACCACAAAAAAATCCTCCACCCGTTCAC
CAATGGTCGTAATTTTAGCGTTAAGCAAATTCAGCTTAAGTTGCCCGAAAATATACCCAA
TCTGAGCCAACAGCCCCTCTCGGTCTAAGGTAAATAGCTCAAAAGCGGTCTGATTTGGCT
GGGAATTTGCTAAAAAACGGATCTTGGTTTTTCGCTTAAATGCCTGATGTTTAACGGATT
TCTTACTCGGATTAAACACCTTTTCCGTATCCGCAAGCAAAGTTTTCAGCAATGCCGATT
GAATTTGCTCGCTTCGCTCATCATCCAGTGGCTCGCCGTTCATTTCCGTAATAATAAAAC
TATCCAACACCAAACCGTGATCGCTCGTAAGGATTTGAGCATCGTGGATACTCACTTTCT
TCTGACTTAACATCTGTGCAATTCTCGCAAAAAGCTGGGCTTGGTCTTGGCAATGCACAA
AAATTTCCGTCGCCCCCCGTGCATACTGATTACTAATCAACACCATCGGCAACGCAGGAT
CTTTCAAATAATGCAACGCGTGCCAATAGAGCTGTGTCGGGCTGTTTCGCACAAAATAGC
TTTCAGGACAGGATTGCCAAAATTGCAACAGCCGTGTTTTTTGTTCCGCCGAAATTACCC
CCTCAAGCTCTGCATAGGCTTGCTGCTGATGGGCTTGGCTCAGTTGCTGATGATTAATCG
TTTCCTCACTGCCTAACTGCAACTGCTGTTCGGTAAATTGAAAAAGTTTAAGGAAAAGCG
ACCGCTTCCAATCATTCCAAAGGGTTTCATTCGTCGCACAAATATCCGCAACGGTTAAAC
AGGTTAAAGCAGCTAAAGCGGTCGGATTTTTCACCACATTTGCAAAAGTTTTCACCACAT
CGGGATCGTGAATATCCCGACGTTGTGCCGTAATTGACATCGTCAAATGCTCTGCCACCA
ACCACGCCATATAATCACTTTGCTCTTGAGAAAAGCCGTGTCGTTGAGCAAAAGCACGCA
TATCTTCCGCCCCAACTTTAGCGTGATCGCCCTCTCTGCCTTTAGCAATATCGTGGAACA
AGGCTGACAAATAGAGCAACGGACGGTCTGCAAGTGTCGGAAACAGACGACAACAAAGCG
GATGTTTTTCGGCATTTTCCTGTTGCAGAAAACTTTCTAATTTAAGCATCACCTGAACCG
TATGCTCGTCCACCGTATAAATATGAAAAAGATCAAACTGCATCAAGCCTTGAATACCAA
CCCATTGCGGTAAGTAAGCGGTTAAAACGCCCAACTGATGCATTGGCATAATGGCTCTTT
TAACCACATCAGGCTGAGAAAACAGCCGAATAAAGCGATGTCGAGCTTGAGGCAGTTCAC
ACAACGGCTGGTTTAAGGTCTGTAACGCCAGCCGAAGTTGTCGCAACGTCGTACTGGCTA
CACGCACCTGCGTATGCTGAGTGAGATAGAAGAAAAGATCCAAAATCCGCTCAGGTTGTT
GCTTAAAAATCAAAGTGTTACTACAAATTAGCTGTTCCCCTTGCAAATAAAAATAGTCAT
CAAGCGGCTGTTTTTGCTGTACATTTTGCAAAGCCTGTAGCACCTCTTGATGAAAATGAT
TGAGCAACAATTGCGTTAATTGCGAAATAGATTGCGTCGCCTGAAAGAAATCTTTCATCA
TCGCTTCCACAGGCTGATTACCCTCGCCCTGATAGCCTAACTGCTCACTCAGTTGTAACT
GGCGATCAAACCGCAAGCGGTTATCGTAACGCTTTAATTGCAAATGCAAGGCAAACCGCA
TTCTAAATAACGTATGTTGAGCCTGCTGAAGCTCAATAAATTCTTCAGGATAGAGCAAAC
CCCGACTAAACAAACTCTCTAGGCTATATAGCCCATAATGGCGTAACATAATCCAAGAGA
GCAAATGCAAATCCCGTAGCCCCCCCGGACTATGTTTTAAATCAGGCTCAAGGTTATAAC
TGGTATTATGATAACGGGCATAACGTTCATTTTTTTCCGCCATTTTTGCTTCAAAAAAGG
CTTGAATAGACCAAAACTCCGCGTGGAACAGCTTGCTCATCAGCTGTTGCCACAAGGCTT
CATTGCCAAGCAAAAAACGGCTCTCAAACATATTCGTTGCCACAGAAATTTCCGCTCTGC
CCACCTCAACACACTCCGCCAAGGTTCGCACACTCGCCCCCAGCTGAAATTTGCAATCCC
ACAAGAGGTTAAATAGTTGATTTAATTGATTTTGCGTCTGTTCATCTAAAGGCTGTTCAC
TCAACACCAAAATATCCAAATCAGACAGCGGAAACATCTCCCTCCGCCCATATCCCCCGA
CTGCCACTAAAGCCAAGTCCTGCCGCTCCATCAACCCAAATTGTTGCCAGAGCGTTGTCA
GTAAATCATCATAAAAATGGCTACGTTGTTCGAGTAAATTTTTGATATCTTCAGTACTAA
AAAGGGATTTTTGTGTGCTATTAAATTGCTGAAGTTCTGTTTTTAAAGTTTGTGTATCAA
TCATAGCGGTGAGTTTTAGCATTATTTTACGAAGAATTGTAATGGATTTCTGAGCGTCCA
CCAAAGAGGATTTTTAAAGTAAATTGTATGAATAACAAAATTTCTTTTTAGGCTGAAATT
CCCAAAATCTCACCACTTATTCTATGTTAGAATTCTAGCAAATTTTCAGACAAGGATTTT
CAATGAGCAAACAGGGTAAACCATTTATTTTACATTCCCCCTTCAAACCCTCAGGCGACC
AACCGACTGCGATTGCCAAATTAGTCGAGGGATTGAATGATGGCTTGGCACATCAAACCT
TGCTAGGTGTAACAGGATCGGGCAAAACCTTTACCATTGCAAATGTGATTGCGACTTTAA
ACCGTCCAGCAATGGTGCTTGCCCCGAACAAAACCCTTGCGGCACAACTTTATGCCGAGA
TGAAAGCCTTTTTCCCTGAAAATGCGGTGGAGTATTTCGTTTCCTACTACGATTACTATC
AGCCCGAAGCCTATGTGCCTGCTAGCGATACTTTTATTGAAAAAGATGCCTCTATTAATG
AGCAGATCGAACAGATGCGACTGTCTGCCACCAAATCTTTTTTAGAAAGACGGGATACGA
TTGTAGTCGCATCGGTGTCGGCAATTTACGGCTTGGGAGATGTAGATGCCTATATGCAGA
TGATGTTACATCTGCAAGTGGGGGAAATGATCGACCAACGCAAAATTCTCTCTCGCCTTG
CTGAATTACAATATACCCGCAACGATCAAGCCTTTCAGCGGGCGACTTTCCGTGTGCGTG
GTGAAGTGATTGATATTTTCCCTGCCGAATCGGACGGTGTCGCTCTGCGTGTGGAACTGT
TTGATGATGAAATCGAAAATCTGTCCTTATTCGATCCGCTTACAGGGCATAATTTAGGGC
GAGTTCCCCGTTATACAATCTACCCGAAAACTCACTACGTTACGCCGAGAGATCGGATTT
TAGAAGCGATTGAGCAGATCAAAAAAGAACTTGCCGAGCGTCGAACTTACTTTATCAAAG
AGAATAAATTACTCGAAGAACAGCGGATCGCCCAGCGTACCCAGTTTGATATTGAGATGA
TGAACGAGTTGGGCTACTGCTCAGGCATTGAAAACTACTCACGTTATTTATCGGGCAGAA
AAGAGGGTGAACCGCCACCGACCTTGTTTGATTATATGCCGTCTGATGGCTTGCTGATTA
TTGATGAGTCCCACGTTACCGTGCCACAAATCGGCGGTATGTTTAGGGGCGACCGAGCAA
GAAAAGAAACTTTGGTGCAATACGGTTTCCGTTTGCCATCTGCTTTAGACAACCGTCCGT
TGCGTTTTGAAGAGTTTGAACGCTTATCGCCACAGACAATCTATGTATCGGCAACCCCTG
GACCTTACGAATTAGAGAAAAATCCTGATGTAATCGACCAAGTGGTTCGTCCGACTGGCT
TGTTAGATCCGATTATCGAAGTTCGCCCTGTGGCAACGCAAGTTGATGATTTATTGTCAG
AAATTCATAAGCGTGTGGCGGTAGATGAACGAGTGCTAGTCACCACGCTGACAAAAAAAA
TGGCGGAAGATTTAACGGACTACCTAGACGAACATGGCGTACGAGTGCGTTATCTACATA
GCGATATTGACACAGTCGAGCGGGTTGAAATTATCCACGATTTGCGAATGGGAATGTTTG
ATGTGTTAGTGGGGATCAACCTACTGCGAGAAGGTTTGGATATGCCGGAAGTGTCGCTGG
TGGCGATTTTAGACGCTGACAAAGAAGGCTTTTTGCGTTCCGAACGTTCTTTAATCCAAA
CCATCGGGCGTGCTGCCCGAAACCTCAACGGCAAAGCGATTTTATACGGCGACCGTATTA
CCAATTCAATGCAAAAAGCGATCACCGAAACTGAACGCCGTCGAGAGAAACAACAAAAAT
ACAACGAAGAACACGGCATTGTGCCACAAGCATTGAACAAAAAAGTCGGCGAGTTGCTTG
ATATTGGGCAGACGGATAAACCGAAACGCAGTAAGAAATCTGCAAAATCAAGCGATGATC
AAACCGCTTACACGCCGAAATCTCGCAAAGAGTTAGAAAAAGAACTGAAAGTGCTTGAAC
AACAAATGCGAGATTTTGCTAAAGATCTAGAGTTTGAAAAAGCGGCTGCGGTGAGGGATA
AGATTCATCAGTTGAAGGCGTATTTGTTAGAACTTTAAAAGTAATTTAAATTACTCATAA
AGAATACTAACCATATTGAGATTTATACAGTATCAATCACAAACTCAAACCAATCAATCA
CATCTTTTTCGTGAATGCCGTTGGGGATTAACACCCCTGCTCTTTTCACTGAATTAGGAT
CTTGTGAAATCAGTGGGTGCCAATCAAACAACGGCTTGCCTTCATAAATCAGTCGATAGG
CACAGGTTTTCGGCAACCAGCCAAAATCGGATAGGTTCTTTTTGGTGAGCTTGGTACAAT
CTTTTTCGATTTTGCAACGCTCCGCATAGTTGCTACACCGACCTGTATTCACATCAAGCA
AATTACAGGCAACAGAGGTGTAATACAGCCGTTCCCGCTTGCCTCTGCCTTGAATATATT
TGCGGTAGCAACACTTACCACAGCCGTCGCACAGGGCTTCCCACTCTGCTTCATTCATTT
CAAGCAGTGTTTTAGTTTGCCAAAAAAGCGGTGTGATTTGAAGATTTTTTTGCAACATTA
GCGAATAACAACCGCTGTGCCGGTCGCAACCACAATAAACATTCCTTTATCACCGCCCAT
AGACTGATATTCCATAGACACCCCGACAACGGCATTTGCATCTGACACGACTTCACCAAA
GACTAAGCCTTTGTACTCAACGATTTGATGATTTTCAATATTTGGAGTTGTGGTAATAAT
CATAATGTTCCTATTTCAATTGCTGTTTCAGGGATTGTAATGCAATCGCTCTATGGGAGA
TTTTTTTCTTCTCAACAGTTTCAAGTTCTGCAAAGGTGCAGTTTTTAGGCGGATAGAAGA
ATAGTGGATCGTAGCCAAAACCGTTTGAACCACGTTCTTCACGCAAAATTTGTCCGTAGC
ATTCCCCTATCGCAATTTTCGGAGTCGGATCAGTCGGGTGCTGTAACATCACAATGCAAC
TGACAAATTTTGCCGTGCGATCTTCATCGGCAACATTTGCCATTTCAGCCAATAATTTTT
GGCGATTGGCTTGATCGTTTCCTTCTTCACCTGCATAACGAGCAGAATAAAGCCCCGGTT
CACCACCCAATGCTTCAACCGCTAAACCAGAGTCATCGGCAATCGCCGGTAAACCTGTCA
TTTGTGAGGCATAACGGGCTTTAATCAATGCATTTTCTACAAAGGTTAAGCCTGTTTCCT
CTGGGCTTTGAATGTCAAATTCACTTTGGGCAATCACGTCAAAGCCAAATTCAGCTAACA
CATCAGCCATTTCTTTCACTTTTCCTTGATTGCCTGTGGCAAGGACAATTTTGGTTTTGT
TCACTATCTCTTTCGTCATATTGAAATTTCTGAAACTATGAGCATTCACAAACACAGTTG
CTACCTTAAAAATTGTTTGCTAGGACGCCAAGCGTGGCGTCCCTTGTATATTAAAATTAT
AGTAAACTAGCAACATAAACCATAACGTTATCCACAGCTTGGGTGTCCCTAGAGCTAAAA
CTCGTTCTGTAGCGTAGGCG
>H46 Scaffold5
AAAGCAGAGTATGAAAGGGAAATTGACCGCTGCTGGTTGGTCAGATGAATTTCGAGATGA
GCTGTTGCTCGGCGTGTAGGTTGAAAAATGGACAACATATGCGGTTGCCCTGGTTAATTG
AACTGAATCTAAGGTAACTAAGTGAGCCTGTTGATAATTTTCTAATTCAATGGATTCGCC
TGTGTTGAGGTCTTTAATCACGAGTTTATTACCTTGAATTTTTACCTCTAAATTTTGAAC
TAGCTCTCCTGCCGAATTGATAAAAGTATAGTTCTCGTTTTCTAAAAGTGTGATTTTGGT
TAATTTATTGACAATGATTTTGTTGATTTTCATAGTAACCTCAGGAGAAAGATAAGTTAT
GATATTTGAATTACAAATTAACACTACATAAAAAGAAAGGTGGGTTTGTCAGTGGTTTGA
TATAGCTCTTTTAAAGAACCATACTTTTATTTTTTAGCGTTAGAGAAAGAGAAATACTCT
TTACAACAAACTTCAAAAACTACTAAAAAAAATTTAAAAAATTATTCCTACTCTAAAAAA
ATAAAAGTCAACCGCCTTGAAAAAAATTTTTTAGCCAAAATTTTTGTGAAATATGTTTGT
GGTATTTGAGGAAATGTTAAGAGGTGAACGAAATAATCGCGTTATTTTTCGTGATATGGT
CATTTGCATGACAACGGGCACATTACGAGTGCCCGAAAATAATTGCAGGAACGCCACGCT
TGGCGTTCATAGAAACATTAATTTTACCGCTTGAGTTAGGTTGTTTTGCTAATAATAAGA
ATGTTCACCGTGTTGATGTTCAGTCACATCTTTCACGCCAACTAATTCTTCTGGGAAAAG
AGCAAGCAACTGTTTTTCAATGCCTTCTTTTAAGGTAACGTCTACCATTGAACAGCCGTT
ACAACCACCACCAAATTGTAATACCGCATATTTATCTTCAGTGACTTCAATTAAGGTTAC
ACGTCCGCCGTGGCTTGCCAACTGTGGATTGACTTGGGTTTGGATCACATAGTCTAGACG
TTCAATGAAAGGTGCATCATCTGCCACTTTTTTCATTTTGGCATTTGGGGCTTTTAAAGT
GAGCTGTGAACCCATTGGATCGGTAACATAGTCAATTTCGGCATCTTCAAGGAAAGGAAG
GCTGATTTCGTCAATAAATGCAGAAAATTGTTCAAATTTGATTTCAGTATCCGTTTCTTC
TACGGCATTAACAGGGCAGTAAGATACACCACATTCAGCACTTGGTGTGCCAGGATTAAC
CACAAAAATGCGGATATTTGTGCCTTCTTCTTGTTGATCAAGTAATTTGCGGAAGTGGTT
TTGTGCAACGTCTGAGATTGTAATGTTCATCATTTTATCCATTTATGAAAACTAAACTGT
TTGCTATTTTATCCCTATCCTGATTTTTTGACTAGCATCAAATTTATTAAAAATGAATTT
AGGAAGTGTCTGTTTTTCATTCATTTTGTCAGGGAATAAAGAGTAAAATTTGATGTATTT
CAAAGTTTCTTAGGCTAAATGTTAAAAAAATGTGGTAAAACTAGCAATAAAAGTGTGTTT
TCAGGTAGAATACCTTGTTTATTTTTATCTTGGAAAAACAAGGTAAAGCCCAATTTGAGA
ACTTAATGTAGCGAACAAATATAAGTGGGGGAATCAACGTTTATGTTTGCTTTTAGCTAC
GCTCAATGTAGCGATTGCAGTTTCTGCAATCATTCTTTTTAACCCAACTAAAAGTAGTGC
AAACAATATGATTACAATTAAACAAGGCTTAGATCTTCCTATTGCGGGGAAACCTGAGCA
AGTAATCCATAACGGTAATACCGTTAATGAAGTTGCTGTGCTTGGCGAAGAATATGTGGG
TATGCGCCCTTCTATGAAGGTGCGTGAAGGTGATGTGGTGAAAAAAGGTCAGGTTCTTTT
TGAAGATAAGAAGAATGTTGGCGTGGTTTTCACCGCTCCTGCAAGCGGTACGATTGTTGC
AATCAATCGCGGTGAGAAACGTGTTCTTCAATCCGTTGTGATTAAAGTTGAAGGTGATGA
ACAGGTAACTTTCGAGCGTTATAACGCTTCTGAGTTAAGTTCATTAACAGCTGACCAAGT
GAAGCAAAATTTAGTTAATTCGGGTTTATGGACTGCGTTCCGTACTCGTCCATTCAGTAA
AGTTCCTGCGTTAGATGCAGTGCCATCTTCTATTTTCGTTAATGCGATGGATACAAATCC
ATTAGCGACTGATCCTGAAGTGGTATTAAATGAACATAAACAAGATTTTGTTGATGGTTT
AACGGTGTTAAGCCGTTTATTTGATGGACAAAAAATAATCCACTTATGTCGTGCACCAGA
TAGTAATATCCCAACGGCTGAAGTGGCTAATGTGAAAGTAACTTCTTTCGCTGGTCCACA
CCCAGCAGGTTTAAGTGGTACGCATATTCACTTTATCGATCCTGTTTCTGCGACGAAAAG
TGTGTGGTATTTGAACTATCAAGATGTGATTGCTATCGGTAAATTATTTACGACAGGGGA
ATTATATACAGATCGTGTGGTTTCGTTAGCTGGTCCTCAAGTGAAAAAACCTCGCTTAGT
GCGTACACAACTTGGCGCCAACCTTTCTCAATTAACAGCAAATGAACTAGCTGAAGGTGA
AAACCGTGTGATTTCAGGTTCTGTGTTAAGTGGTGCGAAAGCGAGCGGCGTACACGACTA
TTTAGGTCGTTATGCATTACAGGTGTCTGTGATTGCTGAAGGTCGTGAGCAAGAGTTCTT
AGGTATGATTGCCCCATATTCACACAAATTCTCTATTACTCGTACTGTGTTAGGTGCGTT
TAGCAAGAAATTGTTTAACTTTACCACCGCTGTTAATGGTAGTGAGCGTGCAATGGTGCC
AATCGGCTCTTATGAGCGTGTCATGCCGTTAGATATTTTACCAACATTGTTGTTGCGCGA
TTTAGCATCTGGCGATACGGATTCTGCTCAAGCATTAGGTTGCTTAGAGTTAGATGAAGA
AGATTTAGCGTTATGTACCTTTGTCTGCCCAGGTAAAAATAACTACGCACCAATGTTGCG
TGCAGCGTTAGATAAGATCGAGAAGGAAGGTTAATCAAATGGCTTTAAAAGATCTTTTCC
ATAAAATGGAACCGGCTTTCCAAAAAGGTGGAAAGTATGAGAAATTCTATATTCTGTTTG
AAGCAGTTTATACGATTTTCTATACACCGGGTACAGTAACTCAAAAAGATGCTCACGTTC
GTGATGGGATTGACTCTAAACGTATGATGTTAATCGTGTGGTTGGCATTGTTCCCAGCAA
TGTTCTACGGTATGTATAACGTGGGTGCGCAATCAATCCTTGCATTAGGCGTGGGTGACT
TTACCCAAAACGTAACTCAAAACGTGGCAAATGACTGGCACTTTGCATTAGCAAATGCAT
TTGGCGTGTTATCACAAGATGCTGGCGTATTTGGCAAAATGTTAATCGGTGCGATTTTCT
TCCTACCAATCTACTTAACCATTTTTGCAGTAGGTGGTTTCTGGGAAGTGCTATTCGCAA
TGGTGCGTAAACACGAAATCAATGAAGGTTTCTTTGTTACTTCTATCCTTTTAGCATTAA
TCGTTCCACCAACATTACCATTATGGCAAGCAGCGTTAGCAACAACCTTTGGTGTTGTGG
TTGCAAAAGAAGTCTTTGGTGGTGTAGGTAAAAACTTTATGAACCCAGCGTTAGCAGGTC
GTGCGTTCTTATTCTTCGCATACCCAGCACAAATTTCGGGTGATTTAGTTTGGACTGCAG
CAGATGGATTCTCAGGTGCAACAGCACTTTCTCAATGGGCAGTCGGTGGCCAAGCTGCAC
TTAAACACGTTGCAACGGGTGAAACCATTACTTGGATGGATGCATTCTTAGGGAATATCC
CAGGCTCTATCGGTGAAGTATCAACTGTCGCATTAATGATGGGTGCTGCTATTATTGTAT
TTGCTCGCATTGCATCTTGGCGAATTATCGCAGGTGTAATGATTGGTATGGCTGCAACTG
CAACCCTCTTCAATATGATTGGTTCAGATACAAACCCATTATTTGCGATGCCGTGGCATT
GGCACTTAGTGTTAGGTGGTTTTGCAATCGGTATGTTCTTTATGGCTACCGACCCAGTAT
CAGCAGCATTTACTAATAAAGGTAAATGGTGGTACGGTATCTTAATTGGAGTAATGTGTG
TGTTGATTCGTGTAGCAAACCCTGCGTACCCAGAAGGTATGATGTTAGCGATCTTATTTG
CTAACTTGTTTGCTCCAATCTTCGACTACTTCGTGGTTCAGGCTAACATCAAACGTAGGA
AGGCACGCAATGGCTAAGTTTAATAAAGATAGCATTGGCGGAACACTTACCGTCGTGATT
TTATTAAGTTTAATCTGTTCTCTTATCGTGGCAGGTTCTGCGGTGTTGTTAAAATCGGCA
CAGGAAGAACAAAAAGCCCTTGATAAACAGAAAAACATTTTAAGTGTTGCTGGTTTATTA
CCTGAAGGCACGAAGAAAAGCGAAATTAAAGATATTTATGTGAAAAATATCGAATCTAAA
ATCGTTGATCTTGCGACAGGTGATTATGTTGAAGGTGTAGCGAATTTTGATGCAAAAGCA
GCTGCAAAAGATCCAGCTCAAAGTATCGCTATCAATCCAGCAGACGATAAAGCAGGTATT
AGAGTTCGTGCAAAATATGCGGAAATTTACCTTGTAAAAGATGCAAACGGACAAGTAAAT
CAAATCGTGCTTCCATTCTACGGAACAGGTTTATGGTCTGTAATGTATGGCTTTGTCTCT
GTTGAGCCAGATGGCAATACAATCAAAGGTATCACTTACTACGAAAACGGTGAAACACCA
GGACTTGGTGGTGAAATTGAAAACAAACGTTGGCAACAAAATTTCGTGGGCAAAAAATTA
CAAAATGCTCAGGGTGAATCTGCAATTCGTATTGCAAAAGGTGCTTCAGCTGATAAAGAT
CACGGCATTGATGGCTTATCAGGTGCAACACTCACCTCTAACGGTGTTGATGGTTCATTC
AAATACTGGTTTGGTGCGAACGGCTTTGGTCCATATTTAGCGAAATTAAAAGCGGGGACT
AACTAATGGCAAGCAATAAACTTAAAGATCTCTTGTTATCACCTGTTGTGAATAACAACC
CGATTGCATTGCAAATTCTAGGTATCTGTTCTGCACTTGCGGTAACAACAAAACTAGAAA
CTGCGGTGGTAATGGGTATTGCAGTAAGCTTTGTAATAGGCTTTTCAAGTATGTTCATTG
CGATGATTCGTAACTATATCCCAAATAGTATTCGTATCATTGTACAAATGGCGATTATCG
CATCGCTTGTAATTCTCGTGGATCAGTTATTGCGTGCTTATGCTTACGATCTTTCTAAAC
AGCTCTCGGTATTTGTTGGTTTAATTATTACTAACTGTATCGTAATGGGACGTGCGGAAG
CCTTTGCAATGAAATCTGGCCCAGTAGAAAGTTTTGTTGATGGTATCGGTAACGGTTTAG
GCTACGGTGCAATCCTTGTGATTGTTGCCTTCATTCGTGAGTTAATCGGTTCAGGTAAAC
TCTTTGGTATGACGGTATTCCAAACTGTTCAAGATGGCGGTTGGTATCAAGCAAATGGTT
TATTCCTACTTGCACCAAGTGCGTTCTTCATCATCGGCTTCTTAATTTGGGGCTTAAGAA
CTTGGAAACCAGAGCAAGTGGAGAAATAAGATGGAACATTATTTAAGTCTATTTGTTAAG
TCCATATTTATTGAAAATATGGCACTTTCTTTCTTCCTTGGTATGTGTACATTCCTTGCG
GTATCTAAGAAAGTTTCAACAGCATTTGGTTTAGGTATTGCGGTAATCGTTGTACTAGGT
ATTGCAGTTCCAGCTAACCAAATTGTTTACGAGAACATCTTAAAAGATGGTGCATTAGTG
GAAGGGGTTGATTTAACTTTCCTTAACTTTATCACCTTTATCGGTGTTATAGCTGCACTA
GTGCAAATTCTCGAAATGATTTTGGACAAGTTTTTCCCTGCACTGTATAGTGCATTAGGT
ATCTTCTTACCACTTATTACCGTAAACTGTGCGATCTTCGGTGCTGTATCATTTATGGTT
CAACGCGAATATAACTTCGCTGAATCTGTGGTATATGGTATCGGTGCAGGTACAGGCTGG
ATGTTGGCAATTGTGGCATTAGCTGGTATTACAGAAAAAATGAAATACTCTGACGTACCT
GCTGGCTTAAAAGGTTTAGGTATTACCTTTATCACCGCAGGCTTAATGGCACTTGGCTTT
ATGTCTTTCTCAGGCATTAAATTATAAGGAGCGTATCGAATGGATAATTTTATTTTCGGT
ATCGTGGTATTTACTGCCCTTGTATTAATGCTTGCAGTACTTATCCTTGTAGCTAAATCA
AAATTAGTGGACTCAGGTGACATCACGATTTCTATCAATGATGATCCAGAAAAAGCAATT
ACCTTGCCAGCTGGCGGTAAATTACTTGGTGCTTTAGCAAGTAAAGGTATCTTCGTTTCA
TCCGCGTGTGGCGGTGGTGGCTCTTGTGGTCAGTGTATCGTTAAAGTAAAAAGCGGTGGT
GGCGAGATTCTTCCAACTGAGCTTTCACACATCACAAAACGTGAAGCAAAAGAAGGTTAT
CGTCTAGCGTGTCAAGTTAATGTGAAAAGCAGTATGGAAGTGGAGCTTCCAGAAGAGATC
TTTGGTGTGAAAAAATGGGAATGTACTGTTATCTCTAATGATAACAAAGCAACCTTCATC
AAAGAGCTTAAACTTCAAATTCCAGAAGGCGAAGAAGTACCATTCCGTGCAGGTGGCTAT
ATTCAGATCGAAGCACCTGCTCACACTGTGAGATATGAAGATTACAAAGCGTTAATCGAC
GAAGAATATCACGAAGACTGGAACAAATTTAACCTATGGCGTTATGTGTCTAAAGTGGAC
GAGCCAATTATCCGTGCGTACTCAATGGCTTCATATCCAGAAGAGAAAGGCATTATTATG
CTTAACGTGCGTATTGCAACTCCGCCACCAAATAACCCAGATGTACCGCCAGGTCAAATG
TCTTCATATATTTGGTCACTCAAACCAGGTGATAAAGTCACAATTTCTGGTCCATTTGGT
GAGTTCTTCGCTAAAGATACTGATGCAGAAATGGTCTTCATCGGTGGTGGTGCAGGTATG
GCCCCAATGCGTTCACACATTTTTGACCAGTTAAAACGTCTGAAGTCTAAACGTAAAATG
ACCTTCTGGTATGGTGCTCGTTCTAAACGTGAAATGTTCTATGTAGAAGATTTCGACAGC
TTACAAGCAGAGAACGACAACTTCAAATGGTATGTGGCGCTTTCTGACCCACAACCAGGC
GATAACTGGGATGGTTACACTGGCTTTATTCACAACGTGCTTTATGAAAACTACTTAAAA
GATCACGAAGCACCAGAAGATTGTGAATACTATATGTGTGGTCCACCAATTATGAATGCA
TCTGTGATCAAGATGTTAAAAGATCTTGGTGTAGAAGATGAAAACATCTTATTAGATGAT
TTCGGTGGCTAATCAGCTATAATCAAGCGGTCGGATTTGCAAAAAAATATGCGGATCTGA
CCGCTTAAGATTTATAGGAAAGTAACAAAAAGATGGAAACATTAGATATTTCGGCACTTG
AAAAAGCCTTTGTTTCTCTGCAAAAAACGATTACTCACTTAGATAATCAAGAATGGTTTA
ATGCTCAAGAGCCAATTATCCAAGATACACTTATTGCAGGAGTAATTCAAAAATTCGAGT
TTGTTTATGAATTATCAATTAAAATGATGAAGCGTCAGCTGAAAAGTATTGCTTCTAATG
ATACCGATATAGACAGCACAGAATTTAGAGATATTTTACGTCTATCAGCTCAATTTGGTT
TAATTGATAATCCTGAAGAATGGTTAGATTTCCGTAAAATGCGAAATATTACATCACATA
CTTATGATGAAAATAAGGCTCTGCAAGTATATCAAGGCATTAGCCATTTCCTAGCGAGTA
GCCACTATCTTCTCTCTCAACTTCAAAAACGTAGCCAATGATAGATTTGACCGAACAACA
GTTACACCTTGTTCAACGCATTTTAGCGACACATTTGCCGAATATTCCCGTATGGGTATT
TGGCTCAAGAATTAAAGGAACGGCAAAGCGATTTTCCGATCTTGACCTTGCATTGATTAC
CGATACCCCCTTAACAATTCACCAACAAGCTCAGCTTGAACTGGCTTTTTCAGACTCAGA
TTTGCCATTTAAAGTAGATTTAATTGACTGGGCAAGTTGTAGTGACAGCTTCAAACAAAT
TATTTTACAGAAGTATGAGGTTTTGCCTTGTCTTTAGCGATTATTCTGGTCTATAAAGAA
AAATGGAAAAGCTGAAAATAGCATTAAAAGAAATGCAGTAATAGTCGCATCTTCAGTACG
GTAACTGCCTAATTGTTGGTAAAGCAAATAAGGTAAGGTGCTAAAGTCAGGACTACCAAA
AAAGGCAATGACGGAAAAATTGCCTAAACTTGCCGACATTGACAGGGCAAAAGCATTGAT
AAGCGGTCGGATAAGATAATTTTTTTCCACAATCCACCAACGGCGAAGCCCCGTTAATCC
CAAACTACAAGCCAATTTATCGTGAGAAACCAAGGCTTCCCACATTGCTGAAAACAACAA
GCGATAGATATAAGGCAGTAACATCAAACCGTTACAAATTCCCACCAACAATAGCAGTTG
CCAAGTGGTTAATTGCACATTGATCAGCAGTAAAAATAGCCCAACGGCTAACATAAATAT
CGGCAAAATCAGGGGATAAGTACTCACACCTGCGAGAATGCTTTGCTTGATTTTCTGTTT
ATGATAAGCAAGCTGGCGAGTTTCAAGAGCGAGTAGATAAGCAATGCCTACCACAAAACA
AGATGCGATAAGACTTAATAACAGCGAATAGCTTGCCGATTGCCACAATGTTGGCGAAAA
GAGACGTTGCCAAAAGTTTGATACTGAAATGGCGGTCCAAACTACATTTGCAAGCGGTAA
TAAAATGGTAAAAATTGCCCCGAACAGCACCGCTTGTAGTAGCCATTTTTCCTTACCTTT
AGGCTGTGCTGTCCAGATCTCAATCGACACAGACTGCGTTTTCACTCGCTGAAAATTAAA
GCGTGTCACCCAATCCATTATCAGTTGTAAGCCAATCCCTACAAGGATTTGCATCATAAT
TAACATCACCGCTTTCGCAAAATCAAACTCAAAAGTCACCGCTTGGTAAATCGCCACTTC
AAGCGTACTGTATTTAGGCCCCCCCCCTAACATTAATACAATTGGGAAGCTGGTAAAACA
GAGCAGGAAAACCGTCGCATAGGCATAGGGCAAAATGCCTTTTAATATCGGCAATTCAGC
AATCCTAAAATAGTGCCACCCAGACAGATTGAGCTGGTTCGCCAGTTGGTGCTGATGTGT
TGGAATAAGATGTAGCCCTTCAAGGCAATACTTTGCGACAAGGGGAATGTTCAAAAACAG
ATGAGCTAACACAATCCCTTGTAAACCGTACAAGGAAAAATCCCACGACAATCCCACCGC
TTGAACGAGATGGGCTATCCAACCTGAATTTCCCCAAACCCCGATTAATGCAAAAATCAC
TACCAACGAAGGCAGAGCCCACGCAAAGGAAATCAGCTTATAGAGCAATGTTTTGCTCCG
AAAACGTAGGTAGCAAAAGCTACGAGCCAACAAAACACCAAACAGCAAAGATAAACTCGC
CGACAGCGTTGCTTGCAAGGTGCTATATTTTAAAATTTGCCACGTTTCTTGCCACGACCA
AAAGGTTTCATCGGCACTATGTTCAAATAATGCCCAGAAACTGAACGTATAGAGTGAGAG
CAAGCCAACATAGCTTGCCCAAGCGGAAAATTGGGTGAGTTTTCGGGACATTTATATCTC
GTTGATAATATTCTGCTGTTATCTAAGTAGGCAGGCTATTTTAACATGAATAAAATTTTT
CTTAACTAGAAGATAATCAATCAGTTAGAAAATATAAGAGAGAAAGATTGCCTAACAAAG
CTCATTTAATCACCATTCAATTTTTGCAATTTGATTTTTTTCAAACAAATTGCAGAATCC
TCTAGTAAAACATTCATTCTTTTTATACATTTCACATACATCTTTTATTTATATCTATCT
TATTGTTTTAATAAGAAAAATTATCATTTGCAGTGAGTTATGTGTGAGGAGGCTCGCGTG
AAAAAAGTCAGTAAAATGTTAAAAAACAGCCTTGTTGCGACAATGGCTATGTTGGGGTGT
TTCCAAGCTGCGTGGGCAGGGGAAGCCAAAGAGTTTGAAGGTCCAAAACCTGATGTGAAA
ATTGAATCAGCTAACCATAAATTTGCTGAACTTTATCCTTTACAGTACCAATCTTGGGCT
GCAACAGCCGAATCTAAAGAAGTAACAAGTGCTTTAGAAGAAGATCCTCGTTTAGTGGTC
TTGTGGACAGGATATGCATTCTCTAAAGATTACAATAAACCTCGTGGTCACTTCTATGCA
GTTACTGATGTGCGTAATATTTTGCGTACTGGTGCGCCAATGGACGAAAATTCTGGTCCT
CAGCCTATGGCGTGCTGGGCGTGTAAAAGTCCAGATGTGCCACGTATGATCGCAGAAAAA
GGCGAAGTTGGTTATTTTGATGCAAAATGGGCTAAATATGGTTCAGAAATTGTCAATCCT
ATTGGTTGTGCGGACTGCCACGATACCACTTCACAAGAATTTAAAGATGGCAAAGCGGCA
CTGCGTGTTGCTCGCCCACACGTTTTGCGTGCGTTAGAAGTTATCGGTTGGAAATTCGAT
ACACTGGATAAACACGGAAAACGTGCAGCAGTATGTTCTAACTGTCACGTTGAATACTAT
TTTACAGGCAAAGAAAAAGCGGTGACGTTCCCTTGGGATAAAGGTGTAGATGTTGATAGC
ATTGAAAAATACTTTGATGAAATCAAATTTACTGACTGGGTTCACGGCTTATCAAAAGCT
CCAATGTTAAAAGCACAACACCCAGACTTTGAAACTTGGGCATTAGGTACACACGGTAAA
AACGGTGTAACCTGTATCGACTGCCATATGCCAAAAGTAGAAACTAAAGATGGTAAAGTC
TATACCGATCACAAAATCGGCAATCCGTTTGATAACTTTGAGCATACTTGTAAAACTTGT
CACGAACAAAGCAAAGAGAGCTTACAAGCACGTGTGAAAGAGCATAAAAAACAGATCAAA
GACGTAATGATCCGTTTAGAAGATCAGCTTGTTAAAGCACACTTTGAAGCGAAAAGAGCT
TGGGAAGCGGGTGCAACTGAAGAAGAAATGAAAGACGCGTTGCAAGCAATTCGTCACGCA
CAATGGCGTTGGGACTACTCAGCTGCAGGCCACGGCGGTCATATGCACGCACCTGATGTA
ATTCTTCACGTTATCGGAACAGGCTTAGATCGTGCAGCAGATGCTCGTACTAAACTTGCA
GTTATCTTAACGAAACACGGCGTACAAACTCCGATTGAGTTCCCTGATATTTCAACGAAA
GTGAAAGCACAAAAAGTTGTAGGTATCGACTTTGATAAAGAGAAAGCAGCGAAAGAAGAA
TTCTTACGCACCGTAGTACCACAATGGGAAAAAGAAGCGAAAGAGAAAGGCTTATTACCT
GCGGACGCAAAATAATTTGCTAAGTCGAGGCTACTATGAAACATATTTTCTCAATGATTA
AGCTACAAGCGGTTGCATTACTGAGTTTCTTTGCAATATCTTCTACTGTGTTGGCAGAAA
TGCCAGCACAACCACAGCCAATTTGGACCAATCCGTTGGATAATGTAGATGGTGCAACTA
TTGCTAAAGACTCTCGTCGTGATCCGAATACTTATTGTGTGAATTGTCACGGACATTTAT
CTGCCTTCAAACACACAGGTAAGCACTTTCAAAAAGATACGGTTAGTCCAAATAACGGCA
AACCGCTTAACTGTGTAAGTTGTCACGGCAATATTTCTGAAAATCACCGTAAAGGGGTGA
AAGACGTAATGCGTTTTAACGCCCACGGTAAGGCTAAAAATCCAGCCTTGGAACGTTCAG
TCGAAGAGCAAAATCAAGTCTGTTTTGCTTGCCATAGCCCTGACAAATTGCGTGAAAAAT
TCTGGGCGCACGACACCCATGCGAATAAAATTGCGTGTGTAAACTGCCATAAACTACACC
CAGAAAAAGAACCAATGAAAGGCATTGAGTCTAAACAGCGTGTAAAACTCTGCGTGGATT
GTCACACAGAAGTACACAAAGGTACGTTTAAAAAAGCGGAAGCTAAGGATCAAAAATGAG
TTGTTCCCGTCGAGATTTCATCTCAGGGGCGGGAGCAGTGATTGCCGTGGCAGGCACAAC
GGGGCTTGCCACAAGTCAGCTCTCCCTTGCGACTGAGAAAGAAAGTAAAACCATTCGCTA
TGCGATGTTGCACGATGAACAAGCCTGTATCGGTTGTACTGCTTGTATGGACGCTTGTCG
TGAAACAAACAAAGTGCCAGAAGGGGTATCCCGTTTAGAAATTATTCGTAGCCAACCTTA
TGGCGAATTTCCAAACGTAAAATATGAATTTTTCCGTCAATCTTGCCAACATTGTAGCAA
TGCTCCTTGTGTGAGTGTTTGCCCAACAGGTGCGTCTTTCATTGATAAAGCAACAGGCAT
TGTTGATGTTAATCCAGATCTCTGTGTTGGTTGTGCTTATTGCATTGCGGTCTGCCCATA
TCGTGTTCGCTATATTGAGCCAGTGAAGAAAACTGCCGATAAATGTAACTTCTGTCGAGA
TACAAATCTTGCACAAGGTAAACAGCCTGCTTGTGTAGAAAGCTGTCCAACCAAAGCACT
AACATTCGGTGACTTAAACGATCCGAATAGCGATATTTCCCGTTTAATCAAAGAAAAACC
AACTTATCGCACAAAAATGGAATTAGGCACAGAACCAAATCTTTACCATATTAAGAAAGG
GGAGGCAAAATAATGAACGACTATGTTCCATTCCAAACCCCAAATCTTGTATGGGATTCA
ACCATTGCGATCTATCTCTTTTTACTTGGGATATCTGCGGGTTCAACCTTGTTAGCAGTG
CTATATAAGCGTAAAGCGAATTTAGCTGATCCAAGCCAAAGTTGGATTATTCGCACAATG
GCAATAATGTCACCGCTTGCAACCATCATCGGTTTAACCTTATTGATTTTCCACTTGGCT
CGTCCGTGGACATTCTGGTATCTGATGTTCAACTACCAGTTTGATTCGGTAATGTCGATG
GGAGTAATGCTATTCCAAGTCTTTATGGCGGTATTAGTCGTTTGGCTGGCGATCATCTTT
AAGAACTGGTTAAGTGGCTTTGGGTTTATTCCGAAATTTGCTTTTGGATTAATTGATATT
GCAGCGAAATTCACCTCGTTGATTGAAATCCTGTTGATCTTACTATCCCTTGCACTTGGG
GCTTATACGGGTTTCTTATTATCTGAATTAATCAGCTATCCAATGTTAAATAACCCTGTC
TTGCCAGTCTTATTCTTGGCTTCGGGAACTTCATCTGGTATTGCGGCACTTCTTGTGGCG
ATCTTGGTGGTTGGCAAAGTCGCAGCGGATAGTCACGAAGTACATTTCTTGCACAAGTTT
GAAAAGCCAGTTGCATTCATTGAAATGTTACTTTTAGCAGGCTTCTTTGCTTACCTTTAT
GCTAAAGGTGGACAAAGTGCTGTGGCAGCAGATAACGCTTTAGCCTTCTCTGGCTACTGG
GGTAAAATATTCTGGGTAGGCGTTGTAGCTATCGGTTTAGTTATTCCAATGTTACTTAAC
ATTGTTTCACCAGCAAAAGTGAAACACCAAAAAGGCTTTATCCTTTTCCTTGCAGTTTTA
GGTTTAATCGGTGTTCTCTGTTTACGTTACTTTGTTCTTTATGCAGGGCAAATGACGATT
GCTTAATCTCCTCACAAGCGGGCAGATCTTGCAAATTTATCGCAAAATCTGCCCGCTTGC
TTTTTTTCAATATCGATAAAATGTTAATATGCGTTCCTATCCAAAAGGAGCTAATATGAA
CAAACCAGTCAAAAATGAAATGCTTATTGTGATTGCTAATGGTTTATGGCGTTTATTAGG
GAATATCGTCAAAACGTTAAGCTATCCGTTTCACGCCTTATTTCCGAAAAAACGTTTTAC
CATTCCAGAATTTAGTCCAGCTAAAAGCGTATCAGCTAAATCAACAAAAATTACTAAGGT
CATTTGGCAGACTAATTACAGTAACAAAGTAACCTTACCAGTATATTGCAATTATTTAGT
TAATCGTATGTTGTCACGAGATTATGACTACCGTTATGTTAGCACTGAAGAGCGGGCGGA
ATATATCAAAGCTAATGCAGATGAACGTACTTTTAATGCGTATAGTAAACTTACGGATGG
GGCTGCGCAGGCAGATTTCTGGCGTATTTTCACCTTATATAATGAAGGTGGTATCTATAT
GGATATTGATGGGCATTTAGTTTGGAATCTCGCTTCAATTATTGGTGAAAATGATAGTGA
AGTTGTTATCACTCGCCGAGACAAATACACCAATTTCTTTTTAGCCAGTGAAAAGGGAAA
TGCGTTTTTGAAAGAAACGTTAGAGATTATTGTCGATAATATTGAGCAACGTCGGATTGA
TGGTGGCGTATTTTCTTTAACTGGACCAATCACCTTAAATATGGCATTGGAAGGAAAAAC
GGTTAATCGTCGCCGAGATAAAATCACTTGCGTGCAGGGGACTTTTACTAACGAATATTT
TCAGTATATGGATAAAAAGCGTGGTAAATGGAATCACGCTAAAAATGAAGATTTATTGAA
GTAATCTGATATTAAGAGGCATAGTAAACAAAAGTTACTATGCCATATTGGTGTCTTAAT
TGATTATTGGGTGTAATAGACAAAAGAAATATAGATATATATCTAAAGACATTATGGGGA
ATCAAACAATTCCTTTGCTTTTAACAGTAACAGTAGGGCAGTTAAATCTCCAAAGTTTAC
TACGAATGCCGATTGTTCTTGTACTTTGGGTTTGGCATGTAGTGCAACGCCTAAACTGGC
ATGTTTAAGCATCAGTAGATCATTGGCTCCATCTCCTACTGTAATCCATTGCTCTTGTGG
AATACCAAACTTGTGAGCTAGAGCCATTAACGTATCTGCTTTACATTGAGCATCTACTAC
TTTGCCAAGTATTTGACCTGTTAGTTTGCCATCAATAACTTCAAGCCTATTTGACACAGA
ATAATCTAGATCAAAAGACTGTCTGAGGTAGTCTGCAAAATAGTCAAATCCTCCTGAAGC
AATAGCTATCTTCCAACCATATTGTTTCAGACTTTTAATTAATAATTCAAAACCATCCAT
AAGTGGTAACTGTTCACGAACTTGTTGTAAGATACTTTCTGGTGCATTTTCAAGTGCTGC
AACACGCTGACGTAAACTTTCTTCAAAATCAAGTTCTCCACGCATAGCTCTTGCTGTAAT
AGATGAAACAATCTCTCCTTTTCCTGCTAATTTAGCAATCTCATCAATACACTCAATTTT
AATCGCAGTAGAATCCATATCCATTAAAAGTAAACCTTCTTTTTTAATGCAAGGAAGAAT
ATCTAACCTACTAAAATCAGCTTGTATGGTTTGAGCCTTCTCTCGTAGAGAATCTGTCAA
ATCTCCTCTAAAAAAAGCAACATGGTAATCCAAATACTCCACTTGTTTTACAAAAATAGT
AGAACTTATGTGTGTGAAGTGGGCAATCTGTTCAGCTGTAAGCTGCTTACTGTAAATAAA
AAAGATATGTGACATGATTCTTTCAAACCTTTATAGTGAGTTTTACTAACTTTAGCAAAA
TTCCGTGTTAGAATCATCTTCTAATTTTATGGGGACAATTATGTATATTTCTCGTGAGCA
ACTAATAAAGAGTAGCATTATTGCTGTGATCATGGCAATTTGTTTAATGATTGTGTGGAT
AATACTGACTGGTATAAACCATTTCAAAGTAGGTTCACAGCTGGCTGGGATTAACCAAGT
AACAAATCTTTCCCATTTACTTGTACGACAACAGGCAAAATTGTTTTCCTTGATGTTAGT
AAAAAACGCAAAAAATGATGAATTAGTTGAAGCATTAGATGTTTTTGCTAAAGAAGCGTT
TGTCATTGATGCTAATTTGTATTCGCCATCAGGAAATTTAGTTGCACATAGTAGCAATGC
GATTGAATTTAACCCGAGAGTAAACGACAAGATACAACAAGAGCCGGCACTTACCCAACA
AATTGTAGAGCCTATTTTTGCACAGGATGACTTAATTGGGTTTTTACGAGTAACTTTTGA
CTCTCAATATGGGCAAACAACACAACATAAAGTAAATGAATTATTTCATTTGCTTTATGG
TCAGTTGATTATTTTATTTATGTCTGGAGGGCTATTTGTTAGTTGTTTCTATTATTTTTT
ACAGCTAAATACAACAAAAACAGTTTCGTCAAACTTTATACCTATTGAATTAAAACGTCA
AACTCAACGTTTTCACTCTCGAAGAAGAGCTTTTCGCCGTAAATGATTGTAATTCAGGTA
AGGGAGAGTATAATACCTCGCATTTTGCCAATATGGCATATTTACAATGACACAACTTAA
ATTTAATTTGAAGAGGAATAAATGGCTAAAGAAGATTGCATTGAAATGCAAGGTACAATT
TTAGAAACCTTACCTAATACTATGTTTCGAGTAGAACTAGAAAATGGGCATGTTGTAACA
GCCCATATTTCAGGAAAAATGCGTAAAAACTATATTCGGATTCTAACTGGAGATAAAGTC
ACCGTTGAAATGACCCCATACGATTTAAGTAAGGGGCGAATTATTTTCCGTGCAAGATAA
TTGAGGTATACATAAAAATGGAAGCGTCTAGCTCCCATTTTTATGGTCAGCTCTCGGTTA
TTTTTTAGTAAAATCAGGTCAATCTTTTGAGCAAACGTCGCTTAACTCAGAATCAACAAC
GTCGGATTCAAACTAACCATCACAAAAAGATCAACAAAGCTGAGTTTGAATGGCAAGATG
AAATGTTGGGGGAAGTCCAGCAAGGTCTTGTGGTTACTCGCCACGCTAAACACGCCGATG
TAGAAACCGCAAGCGGTGAGATCTTCCGTTGTAATTTACGCCGAACGCTGAAAAATGTGG
TAGTAGGCGATGTAGTGTCGTGGCGTTTGGGAAGTGAGCAATTGCAAGGGATTAGCGGTG
TGATTGAAGCTGTTCACCCACGCCAAAATGAACTAACTCGCCCTGACTATTACGACGGTA
TTAAAGTAATGGCGTCGAATATCGATCAAATTATCATTGTGTCAGCGGTATTGCCACAGC
TCTCTCTGAACATTATCGACCGCTATTTAGTGATTTGTGAGAATGCCAGCATTCCTGCCT
TAATTGTGTTGAATAAAATTGATTTATTGAGTGAACAAGAGCGAAAAGAAGTGCAACAAC
AGCTGGCGATCTATGAAAAGATTGGCTACCAGACACTCTGTTTATCCGCAGACACAGGCG
AGAATATGCAGGCGTTGAATGCTTATTTAGCGAAAGGGACATCTATTTTCGTCGGACAGT
CTGGTGTTGGAAAATCAAGTTTAATCAACCAGTTATTGCCCGATGTAAATGCTCAAACGG
GAGCAGTCAGCGATATTTCAGGCTTAGGGCAACATACCACAACGGCTTCACGTTTATACC
ACTTATCTCAAGGTGGAAATTTAATCGACTCGCCGGGGATTCGCGAATTTGGTTTATGGC
ATTTAGAAGCCGAGCAGATTACACAAGGTTATCGGGATTTTGCTTCGGTATTAGGTACTT
GCAAATTCCGTGATTGTAAACATAAAGATGACCCAGGCTGTGCATTAAAAGAAGCAGTAG
AGCAGGGGAAAATCGATCCGATACGTTTTGATAACTATCACAGGCTCTTAGAAAGTCGCC
AAGAAAGTAAAAGTCAGCGGTATTTTAGAAAAGAATAATAAAATCAACGGGTTGCTAGAT
AAAAATAGCAACCCGTTCTCATTTGTAATACTTATTGATTCTCATATTTATCAGCTTGTT
GATTATCATCTAGCTGAGTTGTTGAGAATCATTTTTATTTGTTGACAGGTTAAATTTTAT
CTATAAAATGCTGCCTGAAAACCCCATAATTTATATAAGGAGACTAACGATGAAAAAATT
AGCAGCACTACTTAGTATGCTTTTTTTGGTAAGTAATCCACTTGCTGCCCAGCAGTTTAA
AGTGGTCACCACATTCACTGTGATTCAAGACATTGCTCAAAATGTCGCAGGGGATAAGGC
TGTGGTCGAGTCGATCACCAAACCAGGTGCGGAAATCCACGATTATCAACCAACGCCACA
GGATATTGTAAAAGCACAATCTGCGGATTTGGTGTTGTGGAACGGTATGAACCTTGAAAG
CTGGTTTGAGCGTTTCTTTGCTCAAGTGAAAGATAAACCTGCGGTTGTAGTAACGGAAGG
TATTGAACCGATTTCAATCTATGAAGGGCCTTACAAAGATAAACCAAACCCACACGCTTG
GATGTCCACGAAAAATGCGTTGATTTATATTGAAAACATTCGCCAAGCCTTGGTGAAATA
CGATCCGGCAAATGCAGAAGCCTATAATGCGAATGCAAAGGCCTATGCCGATAAGATAGT
TGCCTTAGATCAGCCGTTGCGTGAGCGTTTGGCAAAAGTGCCTGAAGCACAACGTTGGTT
AGTGACAAGCGAAGGGGCGTTTAGCTATCTTGCTAGAGATTATGGCTTCAAAGAGTTATA
TCTTTGGGCGATTAACCAAGATGAACAAGGCACGCCAAAACAGATCCGCAAAGTGATCGA
CCAAGTGCGTAAACATCAAATTCCGGTGGTATTTAGTGAAAGTACCATTTCAGATAAACC
GGCTAAACAAGTGGCGAAAGAGAGTAAAGCACGCTATGGCGGTGTGTTATATGTGGACTC
TCTCTCAACAAAAGATGGCAAAGTACCAACCTATATTGATTTACTCAATGTGACGGTAAG
TACAATTGTTGCTGGATTTGAAAAATAAAACGATTTGGGCGAACTGCTTTGGTTCGCCCT
GCATTTACAAAATAGGATTACCTAACAAATATGAACATTCCCCTGAGTTCTCTTTCTGTT
TCCGATGTCACCGTTCGTTATAGCAACGGACACACGGCAATTCACGATGTTACTTTTCGC
CTTGACGGTGGCACAATCTGTGCATTACTTGGGGTGAACGGCAGTGGCAAATCAACCTTA
TTTAAAAGCATTATGGGCTTAGTTCAGCCAAAGGGAAATATTGAGCTATGCGGACTGCCT
GTCAATCAAGCCTTAAAACGCAATCTTGTTGCTTATGTGCCACAAAGTGAAGAAGTGGAC
TGGCAATTTCCCGTATCCGTTTATGATGTGGTAATGATGGGGCGTTATGGCTATATGAAT
TTTCTGCGTATCCCTTCTGCTGTGGATAAGCAAAAAGTTGCTGAAGCAATGGAGCGGGTC
AATATTGCTCATCTTGCGGATCGTCAAATCGGTGAGCTTTCAGGGGGACAGAAAAAACGA
GTATTTTTGGCTCGTTCGCTTGCACAAGAGAGCAAAATTATCTTACTTGACGAACCTTTC
ACTGGCGTGGACGTAAATACCGAAAATGCGATCATCGATCTACTCAAACAGCTTCGGGAT
AGCGGTCACTTAATCCTTGTTTCTACCCATAATTTAGCCGCCGTACCAAGTTTTTGCGAT
CAAGCGGTAATGATTAATCGCACAGTGTTAGCAACAGGATCTATCGAAACGACATTCACC
CCCGAAAATCTTGGACGAGTATTTGGCGGTGTCTTGCGTTATCAGCAGTTACTCGGAGAC
CATAAGGAATAATCAATGCTTGAGTTACTGCTAGAACCTTTTTCCTACGATTATATGTTT
AAAGCGATTGTAGTAAGCGGTGCAATCGGGGCTGTTTGTGCTTTTTTGTCTGCCTATTTA
ATGCTCAAAGGCTGGTCGCTGATTGGAGATGCCTTATCGCACGCCGTCGTCCCTGGTGTT
GCATTAGCTTATGCCTTGTCCTTACCTTATGCTGTCGGGGCTTTCTTTTCGGGATTTCTT
GCCACTATTGCTATCTTAGCGGTTAAATCCGTCACAAAATTGCGAGAAGATGCGGTAATT
GGTTTTATTTTTACCACCTTTTTTGCCTTAGGTTTATTAATTATTTCCATCAATCCAACG
TCCGTTAATGTGCAATCCATCATTCTCGGCAATATCTTAGGCATTGCCGATGAAGATATG
TTACAAGTGGTGATTATTTTATCTGTATCACTCTTTTTTCTAGTGATTTACTGGAAAGAT
TTATTACTCGTCTTTTTTGATGAAATTCAAGCTAAAGCCGTAGGCATTTCGCCGATGCGA
CTTAAAGTACTGTTTTTCAGCTTACTCAGTGCCTGTATTGTTGCTGCATTACAAAGTGTT
GGGGCAATTTTAGTGATCGCAATGGTTGTCACCCCAGGAGCAACGGCTTATTTATTAACG
GATAAATTCGGCAAATTGTTGATTATCGCAATTTCACTGGGCGGTTTTAGTGGATTTTTT
GGTGCTTATTTAAGCTATTTTGCTGATGGGGCAACGGGCGGATTTATTGTCACACTACAA
ACTCTACTGTTTTTACTGGCGTTTTTCTTCGCTCCTAAATATGGTTTACTCTCACGCAAA
TTTGCAAAAAATCCAGCAAAACTGACCGCTTGTCAAGGGGGAGAATAATGGACGCACTCT
ATCAATGGTTTGCTGAACCGCTAGCTTTTCCTTTTATACAACAAGCTTTGCTCATTGGTG
TTGTGGTTGCCCTAATCTGTGCCGTGTTGTCCTGCTATTTAGTGCTCAAAGGTTGGTCGC
TAATGGGCGATGCCATCTCACACGCCGTATTACCAGGGATTGTGATTGCCTATCTGCTTG
CCATTCCATTAGCAATCGGGGCTTTTGTTTCGGGCATTTTCTGTGCCGTTGCAGTGGGCT
ATCTCAAAGAAAATAGTCGCATTAAAGAAGATACGGTAATGGGGATCGTCTTTTCGGGAA
TGTTTGCGTTAGGTTTGGTAATGTTTGCCAAAGTCGAAACCGATCAACATCTAATGCACA
TCTTATTTGGCGATCTGCTTGGGATTACCGACAATGAATTTTACCAAACTCTCGCCATTT
CCTTAGTGGTATTATTCGTTATCTTAGTAAAACGCCGAGATTTCCTACTATACTGCTTCG
ATGCCAGCCACGCTCGCACCGTTGGCTTTAATATCAAAGTGTTACATTACAGCTTACTGG
TGCTATTGGCATTAGTGATTATTAGTGCAATGCAAGTGGTTGGCGTGATTTTAGTGGTGG
CAATGCTGATTACCCCAGGGATCACAGGCTACACGCTTGCCAAACGCTTTGACCGAATGT
TGCTAATCGCCATCTTGACTGCAGTAAATAGTGCTTTCTGGGGCGTGTTTTTAAGTTTCC
ATTTCGATGTCGCCACAGGACCTTGTATTGTGTTGTTGCAAGCGGTGGGATTTTTGGGGG
CGTTAGGAATCAATAAATTTAAAGTAATAGGCAAAAAAATTTATTAAAGTTATATTTTTC
TTTAATCTATGTTAAGTCCCTAGATAGCAAACCATCTAGGGACTTTATCTTTATTAATTA
ACTAATTAACCACTTCTCAACTAATTCTGGCGTTGTTTCTTTGTGTCGCCACATACTGCC
TAATTCTGGCTCAGGGAATTTGGTATGGTTATAGCCAACAAATTCACGGAAATCAAATAC
GGCGTGTGGATAATCATTTAACAGCAAAAATGCCTCGTAGCCATCTTCTGACCAGCAGAT
CTGAAAACGGCGAGGCTCTTTTAGGGTTTCGGGTTTGACATCGCTGACACGATAGACAAA
TAAGCTATCGACCACAGGTTGTGCTTCTTGATGTAAATCCATTGCATAGAAATAACCTGT
TTCGCCATCATCTTCAAACATTACCACTAAATGTTCGTGTTTAATGGAATGTGCACCGTT
GCGATAGGGCGTGCCGAGCGTAATATAATCGTTTAGGACTGAATATAACATAAGGTTTCC
TCTTTTAATTTTGGCGACATTTTAACATATTCTAGCTGAGGAATGCTTGGGCTATCTGCT
GGGCGTTAGAAAGTCTTTTCAAAAGCAAGAGTAATATTATGCATTTTATAGGAATAAAGC
GTATCCAAATTGCTTTTCTGTTTCCGCCATTCCAAATTCAATTTAGGTGTAATGCCCCAT
AAATGCCAATCTCGTTTCCAAACTTGTGCGAAAACTGAATAAATCTGATCTTGGCGAGTT
TTGCCGAGTGGCAAGATGCCGCCCAATATCGCTTGATCTTTAAATTGGCGATGCGTAAAA
GAGAAATTTAATTTAGTTGAAATCCCAAAAGCGTATTCTTGCAACCAACCTAAACGTAAA
TTCTGAATATCTGAGCTGTATTGTTGCTCTTGTAAGCGTTGCTGAGAAAAGGCGGCACTG
ACATAAAAAAATCTGTTCGGGGTTTTGATACCAAATTAACGTTGTTGATGCCGTCCGAAT
ATGCCTGGCTTGAGGATTATCTTTGAAAAAACGGCGTTTTTCATATTCAAGTACGGTTTG
ATTTTGCCAATTTTGTGAAAGCCAAAAACTGTAACTGATTTCCGCTCCATTGGACCAATG
AAACGAATCTCCACCATACCAACGTTTTTCACTTTATCAAACTGAACTCTTGCAGCACTG
TCTTGCCGATCCGCAAACAGCACTTTTGCCAATTCCATTCGAATTGAATTTAGTTCAGGT
CGTTCGCTCAATATTTTTCGGTAAATACGAATAGCAACGCCATAGTTCTGCTGTAAAACT
GATAGTTTGGCTTCTGCATAAGACTTTAATGTCAAATCTTGCTGAGGCTGCTGTTGATAT
TGGTAAAGTAAAGATTGGATTTGACCGCTATTATTTTGGTAAATAGCTTGTTTCAATTGC
TCTTCAAGTGTTGTTGCGGAAGCAAAAACAATATTAGAACAACATAAGGCGAGTAAAAAG
AAAGAACGCATAAGAATGGTAAAAGTTATATTCAAACCTAGCACGCAAATGCGAACTAGG
TTTAACTGCTCAAAGAATTAGTAACGAATACCACCGAATGAAGTATCGTAGCTGTTATCG
CCACTGAAAGTTGCAATACCTGCTGCTTCTTTTGCACCATTGCCAAATAAGCCACCTTCA
TAAGTACCTTCTCGTAATAGAGTGGTTGCTTTGCCGCTGAAAGTGGTACCGTTTAATTGG
GTTTTGTGCAAGGTAATATCTTGTGCACGTCCATCGGTTAATAGGCTAAATTCAACTTTG
TCATCTACTGTTTTTTGATCGAAATCATGGCACAGCTTCCTGCAGAAATGACAGATAAAT
TAATTGGACAGCGTATTCAGCAAAAGAGAAAGGAATTTGGTTATTCGGCAGAAAAGTTGT
CGGAGTGTATCAATTTATCTCAGCAACAACTTTCACGCTATGAACGTGGTGCAAGCAAAA
TCAACGTTAATCACTTGATTGATATCGCTATTTTCTTTAAAACACCTATTAATTGGTTTT
TCCAAGATTGTATTCCAGCAGAATTTACTGAAAAGGAATTAAAAGAGATAGAAATAAACC
AAAAATGGGATAACTTGTCTTCTATTCAAAAAGAAGCATTTATTACATTTCTTGAAACAT
TAAAATAATTCTGCGAGAGCTTAATAATATTAAACCTATTTAGAAAATAAACATTAGCAA
CAATTTTGTCTACTATGCTTTTTAACTTAAGAAATATAAAAGGCTCTTATAAATTTTTTC
CAATATTACATAATCCACTGATTACCAGTGGATTATGAATTGAATTACACGGTATATTTA
AAACTCTTTTAATAGATTTACACTTATAATTTCAAGCAGCCTTGATGTTTCCAAACAATT
CTCTCGCCCTTTAATAAAGAAACGAGAAGTCATCGCTTTTTCACCATTATTGAGGAAAAT
CTCAACCACAGAACGGTCAAAGAAGATCTCGACATTCTCTAATTTTTCGACTTCGCAATA
GCGTTGTTCACCAAATTGCTTCATTAGATCTGTTTGATCTGTTGCTGAACGATCTAGGGT
AACTCGCCCATTTTCATAACGGAAAGTCAGATTTTGCCCCTGCTCGTTATCAAAGAAACG
GATTACAAGCGGTTGATTTTCCACATTAAATTGCAAATATGCGGTGTCTAGGTTTTCTAC
TTCCGTAATCCCGTTCACACTCAACGACACTTTATTCTGCAATTGTGCGTAAATCTCTTT
GACTGGCTGTTGGAAAATTTTGCTCTGTTTAACGGAAAGCTGGCGAGGCATTGTCAGCAT
TGAGTGCCATTTATACTTATCCGTTGGATAAGTCAAATCCGGCAAACCAACCCAACCGTA
TAAAATCCCTTCTGCATTCTGGACAGTCTGCGGTGCATAGAAATCAAAGCCATAATCTAG
CTCTTCAATATGTTCTGCTGTCAGCGTTGAGCCAGCGAATTGACCTAACGCATAAGTGGC
GTGGTAATTATTTTGGAAACGTGTCGCTTCACGCAATTTACCCTGTGGCGACCAGACGAA
CAGATCTTTATCCGCCAATTTGAACAAATCGGGGCATTCCCACATAAATACGTTGCTATT
ATCAAAATCATTAATCGCAATTTCAGAGAGTAAACGTGGGGTAGCTTCTAGGTTATCCAT
TTCATAGAGCAAGCCTGTGCCTGTTAGGTTTTCACGTTGAGCGCCTAATACAAAACGGAT
TTTGCCTTCTGCGGTAACAAAAGGTTTTGGATCACGAACGTGTTCCGTATAGCCTTGTGG
TGCTTGATCGATAATACAACGCTTTTCAAGCAATTTGCCCGATTTATCAAAAATAGCAAT
ATTTTGATGTGGCACACGCTGATTATCGCTCGCTCGACGCGTATTGCCCGTATAGAACGC
AACAATCTTATCTTGCCATAAAATCGCCCCACCCGAATAACAACCGTGGGATTCAAACAT
CTCATCAGGAATAAGCGGATCAGCTTCAGTAAATGTTTGGAAATCCTTTGTCATCAGATG
TTTCCAATGTTTCATTCCGTGTAACGCATCGTAAGGAAACCATTGATAAAAAATATGATA
TTTTTCACCGTCAAAGATTAAGCCATTTGGATCGTTGAGCAATCCCGTTGGTGGTGCGAG
ATGGTAGGTTGGGCGGAAATCCTGATCCTGTTCAACCGCCTGACGAACTGCATCGAGTTC
[truncated: 1,797,458 more chars]
