# Supplementary material for: Whole-genome sequence analyses of Glaesserella parasuis isolates reveals extensive genomic variation and diverse antibiotic resistance determinants
Source: PeerJ. 2020 Jun 22;8:e9293. doi: 10.7717/peerj.9293 (PMC7316082; doi:10.7717/peerj.9293)
Supplement: Supplemental Information 8 [file peerj-08-9293-s016.fasta]

>H45 Scaffold1
CTAGACTTAAAAGACTTAATTTAAATTTATCTTGCTGTTTATCTAAAAAATAATGTGAGGTACATACCTG
AGCTCTTTTATCCGTGTAAGTGGATGTTTTGGTATGGGACTTTATTAATTCAGATACAACAACCCAAGCC
TGTTGAGCATGATTCCAAATAACTCTAAATATTTTATTCATAATAATCTTCTCTAACGCTATAAACCTTT
ATTTACATTTTCAGGGTGCACAAATGCCCCCACCCCATTGTAAAAAAAAAAAAAAAAACAACATTTACAT
AAAATAAAGAATAAAATAACAAGAAAAAAAAAAAAAAAAAAAAAAAAAAAAAAAAAAAAAAAAAAAAAAA
AACTACAAAAAAAANNNNNNNNNNNNNNNNNNNNNNNNNNNNNNNNNNNNNNNNNNNNNNNNNNNNNNNN
NNNNNNNNNNNNNNNNNNNNNNNNNNNNNNNNNNNNNNNNNNNNNNNNNNNNNNNNNNNNNNNNNNNNNN
NNNNNNNNNNNNNNNNNNNNNNNNNNNNNNNNNNNNNNNNNNNNNNNNNNNNNNNNNNNNNNNNNNNNNN
NNNNNNNNNNNNNNNNNNNNNNNNNNNNNNNNNNNNNNNNNNNNNNNNNNNNNNNNNNNNNNNNNNNNNN
NNNNNNNNNNNNNNNNNNNNNNNNNNNNNNNNNNNNNNNNNNNNNNNNNNNNNNNNNNNNNNNNNNNNNN
NNNNNNNNNNNNNGCTAAAGCCTTATAGTACAAGGCTTTAAACTCACTTTTGAAGAATATACTCATTTAA
ATATTGCATTGGTATATCTTCTTCCATTTTAGAACGCTATCAATTATACAACATCATTATGTAGATGAAA
TGCTAAAAATCAAACGAAAATCTGAGAATAAAGTGAAAGATATTTCCGTATTAAATGCTCAAATATCCTT
AAAAATCACCTACTTAATGAGATTAATTATCACTACATAGCATTCTGAAAATTATTTTTTGAGATAGATC
ACAAAACTATTTTTTTGTGTTACAAAATTGTAAAAATTCATTATAAAATATCCAAATTAATGGCAAAATG
CTTCCATATTAGGTTTATATACTTTACTTTCCCAAGGAGGAAATCGTGCAAACTGTCAATGTAGATGTTG
CAATTGTGGGTGCAGGTGGCGGTGGTTTAAGAGCCGCAATCGCAGCAGCAGAAGCTAACCCGAATTTGAA
AATTGCATTAATTTCAAAAGTTTATCCTATGCGTAGCCATACGGTTGCTGCAGAAGGTGGGGCGGCGGCA
GTCGCTAAAGAGGAAGACTCTTACGATAAACACTTCCACGATACTGTGGCAGGAGGTGACTGGCTTTGTG
AACAAGACGTGGTGGAGTATTTCGTTGAGCATTCCCCTGTTGAAATGACCCAATTAGAGCGTTGGGGCTG
TCCGTGGAGCCGTAAAGCAGACGGTGATGTGAACGTTCGCCGTTTCGGTGGTATGAAAATTGAACGTACT
TGGTTCGCAGCCGATAAAACAGGTTTCCACCTATTACACACCCTATTCCAAACCTCAATTAAATATCCAC
AAATTATCCGTTTTGATGAGCATTTTGTCGTGGATATTCTCGTTGATGATGGTCAAGCGCGTGGCTGTGT
TGCAATGAATATGATGGAAGGAACTTTTGTTCAGATCAATGCAAATGCGGTAGTTATCGCAACAGGTGGT
GGTTGCCGTGCTTATCGTTTCAACACCAACGGCGGTATCGTAACAGGTGACGGTTTATCAATGGCTTATC
GTCACGGCGTGCCACTTCGTGATATGGAATTTGTACAATATCACCCAACAGGCTTACCAAACACAGGTAT
CTTAATGACCGAAGGTTGTCGTGGTGAAGGCGGTATCTTAGTCAATAAAGATGGTTATCGTTACTTACAA
GATTATGGTCTAGGCCCTGAAACTCCAGTTGGCAAACCAGAAAATAAATATATGGAATTAGGCCCTCGTG
ATAAAGTTTCCCAAGCATTCTGGCAAGAGTGGCGTAAAGGTAACACCTTAAAAACTGCCAAAGGTGTTGA
TGTGGTTCATCTTGACCTACGTCACTTAGGTGAAAAATATTTACACGAACGTCTGCCATTTATCTGTGAA
TTAGCAAAAGCCTACGAAGGCGTAGATCCAGCGAAAGCACCAATTCCAGTTCGTCCAGTTGTTCACTATA
CAATGGGTGGTATTGAAGTTGATCAGCACGCAGAAACCTGTATCGAAGGCTTATTTGCAGTGGGCGAATG
TGCATCTTCTGGTTTACACGGTGCAAACCGCTTAGGTTCTAACTCATTAGCAGAACTTGTGGTATTCGGT
AAAGTTGCAGGTGAAATGGCTGCAAAACGTGCTGTTGAAGCGACCGCTCGTAATCAAGCCGTAATTGACG
CTCAAGCAAAAGATGTCTTAGAACGTGTTTATGCCTTAGCCCGTCAAGAGGGTGAAGAGTCTTGGTCACA
AATCCGTAACGAAATGGGCGACTCAATGGAAGAGGGTTGTGGTATCTACCGTACTCAAGAAAGTATGGAA
AAAACCGTAGCGAAAATTGCAGAGTTAAAAGAGCGTTACAAACGTATCAAAGTGAAAGACAGCTCAAGTG
TATTTAATACAGACTTGCTCTACAAAATTGAACTTGGTTATATCCTTGACGTAGCACAATCTATCTCATC
TTCTGCGGTAGAACGTAAAGAGTCTCGTGGTGCACACCAACGTTTAGACTACGTTGAACGTGATGATGTG
AACTACTTAAAACACACCCTTGCATTCTACAATGCAGACGGCGCACCAACAATCAAATACAGCGACGTGA
AAATTACCACATCACAACCAGCTAAACGTGTTTATGGTGCAGAAGCAGAAGCTCAAGAAAAAGCAGCGAA
AAAGGAGTAACAGAAGATGACTAACCAAAGTAAAATGACGGTAGAAGTACTTCGTTATAACCCTGAACAA
GATAACGAACCGTACTTATCAAAATATGAAGTGCCTTACGATAGCCAAACTTCGTTACTTGATGCACTTG
GCTACATCAAAGATGAATTAGAGCCAGAGCTTTCGTACCGTTGGTCTTGCCGTATGGCGATCTGTGGCTC
TTGCGGTATGATGGTAAACGGCAAACCAAAGCTTGCATGTAAAACATTCTTACGCGATTACAGGGGTTAT
ATGCGAATTGAACCGCTTGCAAACTTCCCGATTGAACGTGACTTAGTTGTTGATTTAAGCCACTTCATCG
AAAGTTTAGAAAGCATCAAGCCATACATTATTGACAACAAAGCGCCTGAACTTGATGGCAAACCACACCC
ATCAGCAGAGCTTGCGAAAAGCCGTACCAAACAAACCCCAGCACAACTTGAGAAATACCGTACATTCTCA
ATGTGTATCAACTGTGGTTTATGTTATGCCGCTTGCCCACAATTTGGCTTAAACCCTGAATTTGTTGGCC
CAGCAGCATTAACCTTAGCTCACCGTTACAACCTAGATAACCGTGATAATGGTAAAGCGGAACGTATGAA
AATTATCAACGGCAAAAACGGTGTATGGAGCTGTACATTCGTCGGCTACTGCTCTGAAGTTTGTCCGAAG
CATGTTGGTCCAGCCTCTGCGGTAAACCAAGGTAAGATCGAAAGTGCTAAAGATTATGTCTTTGCAATGT
TAAAACCGCAAAAGTAAGGAGAGAGTAAAATGACAACAACAGCAAGTAAACGCAAAAAATATGTGCGTGA
AGTGAAACCAACTTGGTGGAAAGCGTTAGATTTTTACAAATTCTACGTTTTGCGTGAAAGTACCTCTGTT
CCTACCATTTGGTTCTGTTTAGTGCTTTTCTACGGCTTAGCATGCTTAGGAAAAGAGAACGGATTTGTAG
AGAATTTCATTCCATTCTTACAAAATCCATTAGTGGTAGTTTTAAATATTATTACCCTTGGTGCAGTATT
ATTAAATAGCTTTACCTTCTTTGGTATGGCACCTCAAATGATGAACGTTATCGTGAAAAATGAACGTATT
GACGTTAAACTCGTTTCTCGCGTATTTTGGGGTATTACTGCTTTCGTAAGCCTTTTAGCTTTAATCTTGG
TATAGGGAGAGCATAAAAATGGATAAACTTAATCCTCCACGTTCAAATGAACCATTAGTATGGTTACTTT
TCGGTGCAGGCGGTGCGATCAGTGCAATCTTCTTCCCTGTGCTTGTATTAATCTTAGGTTTCTTACTGCC
ATTCGGACTGATTACACCAGATAATATTATTTCATTTGCACACACTTGGATCGGTAAATTAGCAATTCTT
GCATTACTGATTTTCCCAATGTGGTGTGGTATGCACCGTGTTCACTTAGGTTTACACGACTTTAAAATTC
ACGTTCCTGCAGGCGGTTGGATTTTCTATGGTTTATCTGCACTTTATAGTGTATTAGTGATTTTTGCGGT
GATTAATTTATAAGTTAAAGTCTTGTTGAGCAGCTATTCCCTGTAAGAAATAGCTATTTATAGTAGACAT
TTTTCTTGTCTTCTTTGAGATAAGCTCATATAATTAGGACATCTACAGTATAAATGTAGATGTCTTTCTA
TGAGGAAACTTTGGGCTTCTCGCAGTAGTCTTTAATTTACTTGGTCAGGTTCGGAAGAAAGCAGCCAGAA
TTAGAATAGCTAAGTGCCGAGTCTATGCTTAAAGTTTCCTCTCCCTTAACTAGTCTTTTGGGAGAAGAAA
ACATACGCACTGCTTTATAAGATTAGTTCCTCTGTTAATGTCGGCTTTCCGTTAATCATGCAGAGCTCTT
TTGTACTCATTAACCCACATTGCTGTAGCACCACACACCGCAACAGGCATTACCACTAAGTTAATAAATG
GCAACATCGTAAAAATACTTACCAAAGCCCCAAAAGTAAAATTCATTGTACGATATTGTGCTAATGCATT
TCGCATACGTTGAAATTGAATTTTATGGTTATCAAAAGGGTAGTCGCAATATTGAATTGCAATTAACCAA
GCCCCGAAAATAAATGCCAAGATAGGGATAATAGTCTGCCCTAAAACAGGTATAAAACCTAATAAAAATA
AGGCAACCAAACGCGGAATGCTATACCACATTTTTTGCCACTCACGTTTGAGCATACGAGGTACATCTTT
TAACATTTCATGAAAACTCATTTCCGTGAGATTTTCATCCGTAAGTTGTTGCTCAACTTTTTCTGCGAGT
AACGCATTAAATGGGGCAGCAATAAAATTCGCTAAAGTGGTAAAAGCAAAGTAGAAAGCCACTAAAATCA
TTAAAAAAGCTAATGGAATAAGGATAAAGCTCAACCATTCTAACCACGATGGCAAGAGCGAATCTAACAT
TCCTCCTACATTGGCAAAAAAGAGCCAAACTAGGCTAATCATCAACACTGCATTGATAATCACAGGAAAA
ATAATAAATGGCATTAACTGACGTTGTAACATTAAACGCCAACCATAAATAAAATAATGAAAACCTGCTT
TAATTTCAGAATCAAAAGAAGAAAAGAACGACAACATATTAACCTTTCTATTCAATTTTTTAAAAGAAAT
ATGGTAAGCTATGCGTACATTTTCACAAAGTGTTAAATTTCAATTTTGATGATTTTATGAGCTAAAGAGG
GCAAAATGGAAACTCATATTCTTTTCTTTATTTTAGCAGGATTATTAATCGCTGTTTTAATTGGATACAG
TATTTGGTCTGCACGCAGAGAAAAATCTCGTATTTTTTCAAATACCTTTTCTACTCGTCCACCTTCGTCT
CCAATTAGCAATGAAATTACAGCAGATATTCCAACAACGCTAAATCCTCAAGGTGTCGTAGCTCAGCAAC
CATTCAATACTGAAACACCTGCTGATTTTATTCAATCTCAGCAAGAAGTTGAGAATAGTGTCAAAAATAT
TCGTATTAGTTTACAAACTCAAGAAATATCTCAACCTCTATATCAAGAGACTATGCCAGAATCTCCATCT
GAAGCATATCAACAAAATCAGATACAAGAACAGACTGTCCAAGTAGAGCAAGTTGAAACAATAGAACAAA
CTACGGAGCATAATATAATCACTTTGTATGTTGTTGCACCAGAAGGCGTTCAATTTCAAGGTAATGCCAT
TGTACAAAATTTAGAAATGTTAGGTTTTCATTTTGGTGAATATCAGATCTTCCACCGTCATTTAGATAAT
CCTGCAAGCCCTGTATTGTTCAGCGTGGCCAATATGATGCAACCAGGAGTCTTTGATTTAGCAAGAATGG
AACAGTTTTCTACCGTGGGATTAGTATTCTTTATGCACCTACCTTCAGTAGGTAATGATCTAGCTAATTT
AAAATTAATGATTCGTACCGTAGAGAGCTTTGCTCAATCTGTCGGCGGTTTTGTCTTAGATGAACAACAT
CAAATTTTTAACGATGAATCTCGCCAAAATTATCTACTACGAGTAGCCAATTAATTTGCAGTACATTGTT
TAAATATGACCGCTTGCAAGCGGTCTTTTTTATCGAGAAATTTACAGATGCCACACTCTATTGAAACCCA
ACTTGAACATTTGCGTGAAAAATTGCGTGAATATGAATACCACTACCACGTTTTAGATAATCCGCTTGTA
CCCGATGCAGAATATGATCGCTTGATGAACGAGTTAAAAAATCTGGAATGGCAACACCCCGAATTGATTA
CGTCCGATTCACCGACACAACGGGTTGGTGCTAAGCCGTTAGATGGTTTTGCTCAAATTACCCACGAAAT
TCCAATGCTTTCTCTGGATAACGCCTTTTCAGATGATGACCTCACAGGCTTTTTGCGTCGTATTGAAGAT
CGTATTGCGATCAACAGTAATCAAATTGAATTTTGTTGTGAGCCTAAACTTGATGGCTTAGCGGTGAGTA
TTCTTTATGTTGATGGAGTACTAACTCAAGCTGCAACCCGTGGCGACGGAACAACAGGGGAAGATATTAC
CGCCAATATCCGCACGATCCGCAATATTCCGTTAAAACTGAAAACCAATAATCCTCCGCATCGTTTAGAA
GTGCGTGGTGAAGTTTTTATGCCACAGCAAGGATTTGAGCAGTTAAATGAAAAAGCACTGGCAAAAGGTG
AGAAGACCTTTGCTAACCCTCGTAATGCAGCGGCAGGTTCACTTCGTCAGCTCGATCCGAAAATCACTAG
CCAACGCCCGTTAATGTTGAATGCCTATAACATTGGGGTTTATGAAAGTGATGATGAACTCCCAACGACA
CATTTTGACCGCTTGCAGTGGTTAAAAACCTTGGGGATTCCTGTCAATGCTGAAATTACCTTAGCAACAG
GTTCTCAAGCCTTGACTGCGTTTTATCAAAAAATCCAAGCCAAACGTAGTTCGCTGGGTTACGACATTGA
CGGCACGGTGTTGAAAGTCAATGAGATTACATTGCAAGAACAGCTTGGCTTTATCTCAAAAGCACCTCGT
TGGGCAATTGCTTACAAATTCCCTGCACAAGAAGAGATGACGATTCTGAACGATGTTGAATTTCAGGTCG
GCAGAACAGGGGCAATTACCCCAGTGGCAAAATTAGAGCCCGTCTTTGTAGCTGGGGTAACAGTGAGCAA
TGCCACCTTACATAACGGTGATGAGATTGAGCGTTTAGGGATCGCAATTGGGGATACCGTGATTATTCGC
CGAGCAGGTGATGTTATTCCGCAAATTGTGGGCGTTGTGGCTGAACGTCGTCCTGACAATGCAAAAAAAA
TTGCTTTTCCAACCGCTTGTCCTGTGTGTAACTCAGCTGTAGTACGTGTTGAGGGCGAAGCGGTTGCTCG
TTGTACTGGGGGATTATTCTGCGGAGCCCAACGTAAAGAGGCGTTAAAGCATTTCGTTTCACGCAAAGCA
ATGGATATTGACGGCGTGGGTGAAAAACTGATTGAACAACTGATGGAACGTGAGCTGATCCATACCCCGG
CAGATCTGTTTAAACTCGATCACACCACCTTAATGCGTTTAGATCGAATGGGAGAAAAATCCGCCAATAA
CGCACTACAAAGTATCGAAAAGGCAAAAAATACCACCCTTGCCCGCTTCTTATTTGCTTTGGGTATTCGA
GATGTGGGCGAATCTACCGCACAAAATCTCGCAAATCACTTTGGTACGCTTGATGCGATTCGCCAAGCGG
ATTTAGACACGCTAAAACAGGTACAAGATGTAGGGGAAGTTGTGGCAAACCGCCTATTCCAATTCTGGCA
AGAACCACATAATGTTGAAGTCGTGGAGGATCTGATTGCTCAAGGGGTGACGTGGCAAGATGTGGTGCCA
CAAGAGATTGCTGACAATCCATTAAAAGATAAAACAGTGGTACTAACAGGGACATTAACACAGCTCACCC
GTGATCAAGCAAAAGCCTTGTTACAGCAACTCGGTTGTAAAGTATCTGGCAGTGTATCAAGTAAAACGGA
TTATTTGATTGCAGGGGAAAAGGCTGGTTCAAAATTGGCAAAAGCACAGGAATTGGGAGTGAAAATTTTG
AGTGAGGACGAGTTAATTGGATATTTTACGACTATAGTATCGTAATATGTGAAGCAAGAGTTTGATTTTA
ACTTTAGGGCTAATCTAATACAGCCCCTAAAGTTAATCACAAACAATACTTTCTATATGATATAAATGCT
CTCTAATAAGCCCTAAAAACGCCTCTCCAAACCTCTCCAGTTTTCTCTCACCTACCCCATTAATGGAAAG
CATTTCATCTGCCGTCGTTGGCATAAATTCTGCCATTTCTTGCAGGGTAGCGTCATTGAAAACGACGTAA
GGGGGAATATTTTCCTTATCGGCAATCTGTTTGCGTAAAAAGCGTAAACGGGCAAAAAGATCTTTATCAT
ACCGCTTGCTAGCTTGCTGTTTCTGCACATAAGCTGTTGCCGAAAAACTTAAACGTGGGGAAGCCAGTGC
CAAGGCTGTTTCACCGCGTAAAATGGGGCGAGCTTGTTCTGTGAGTTGTAGGGCAGAATGATTAACAATG
TTTTGGCGAATAAAGCCAAGATGAATGAGCTGGCGAGTTACGCTAATCCAATATTCTTGAGATTTATCCT
TGCCAATCCCATAGACAGATAGAGTGTCGTGTTGATATTCACGGATTTTTTGCTGATTTAAGCCCCGAAG
AACTGCAATAATATGATGTAAGCCGAAGCGTTGTCCTGTGCGGTAAATAACGGACATCACTTTTTGGGCA
TCAACTAAACCATCATACTTTTTCGGTGGATCAAGGCAAATGTCACAATTTTGACAAGCAACTTGGCGTG
TTTCACCAAAATAGTTGAGTAACACAAGGCGACGGCAAGTTTGTGATTCGGCAAAAGCCCCAATGGCTTG
CAATTTATGTTGCTCAATTTGACGTTGTTCACTTTCTGGTTTTTCTAATAATACCTTGTGTAACCAGCCA
TAATCCGCAGGATCGTAAAATAACACCGCTTCCGCAGGAAGATCATCTCGCCCTGCTCGCCCTGTTTCTT
GATAATAGGCTTCAATGCTTCTTGGCAGATCAAAATGCACAACAAAACGCACATTGGATTTGTTGATTCC
CATTCCAAAGGCAACAGTAGCAACGACAATTTGAATATTATCTCGTTGAAACGCATTTTGAACGGTTTCC
CGTTGTTGTACCGTCATTCCTGCGTGATAGCCCATTACAGAAAAACGGTGAGAAGAAAGTTTTTCCGTGA
GTTCTTCAACTTTTTTACGGCTATTACAATAAACAATACCACTTTTCCCTTGCTGACTGCTGATAAATTT
GATCAGTTGATCCACAGGTTTAAATTTTTCTTGCACCGTATAGCGAATGTTAGGACGATCAAAACTTCCT
AAATAAGTGTGGGGATCTTCTAGCTTAAGATGATGAATAATATCAAAACGGGTTGTCGGATCTGCTGTTG
CAGTCAGCGCAACAAGCGGTATGTTTGGGAAAGTTTTTCGCAAACCGCCTAACAAGGTGTATTCAGGGCG
AAAATCGTGTCCCCATTGAGATACGCAATGTGCTTCATCGACCGCAATCAGGCTAATTTTGCACAATGAG
ATAAATTGGAAAAAATTGGATGTCATTACCTTTTCGGGTGAAAGGTAAAGTAGCTTGAGTTGTCCTGAAA
TCGCTTTTTGTTCAACCGCTTGCTGTTCTTCAATCGTTTGGGTGGAATTGATATAGCCAGCTTCAACACC
ATTGATAAGCAGTTGATCTACCTGATCTTTCATTAGCGAAATCAAAGGTGAGATCACGAGAGTTATGCCT
TCAAAACAGAGGGCTGGCACTTGATAACAAAGGGATTTTCCGCCCCCTGTTGTCATAATCACCAAGCAAT
CTTTACCCGACAAGATCGCTTCAATCACTTCTGATTGACCTTGTCGGAAAGATTGGTAGCCGAAAACGTT
ATGTAAAACCGTTTCAGCTTTGGCAAGCGGTGTAACTGACATTAGCTAAAAGAGATCGTTTCGCCGTGAC
GAGCGACAGCCTCTTCTAAATGTGTCCAAAATGAACGCCCTTCCGCACTGACCCAATCGCCATCACGGTA
AGCAAAGTGATAACCACCTAATTTGCTTGCCAGCCAGAGTTCAAGCATTGCTTCTTGCTTGTTAATGACA
ATTTGTGAATCATCATCAAAAGTAATGGTAAAAACCGCCCCTTGTGTTTCACAATCGACATCGCAACCTT
GTTCTTCAAGTTGTTCTTCAATATGTTCCCACACTTGTTCAATCGCTTGATGAAATTCTGCTAAATTCAT
AAATAATCTCTTCGTAAAGTCAAAATTTGAAAGGCGTTATTTTGGATTTTTCTGAACATTTTTTCAATCG
AAATCTGAAAGGTTACATCCACGCATTACTACGAATAACGCCGACAGCAATGCCTTCGATTTCAATATAA
GATTGACGAGGATCGATGATAATCGGCTCTAATTCATCATTTTCTGGGTGTAAATAGATTAAGTCACCTT
TTTTCTCTAAGCGTTTGACGGTGACTTCATCATCAACACGGGCGACAACGACTTGCCCATTACGAACAGA
TTTAGTTTTATGCACTGCGAGTAAATCACCATCTAAGATACCAATTTTTTCCATTGAGTTCCCATTCACC
TTAAGAAGATAATCGGCAGCTGGCGAGAACATTGCCCCATTCACAGGATAATGTTTTTCAATGTGTTCAA
TGGCTTCAATCGGCGTACCTGCTGCAACTTTACCAATTAAAGGCAAACCTTCTTCATCGTTTGCTGCTTC
ATCTTCCACTAAAATACGGATCCCACGCGAAGTCCCTGAAAGCATTTCAATATAGCCTTTACGAGCAAGA
GCTTTAAGGTGTTCTTCTGCGGCATTTGGTGATTTAAACCCAATTTCACGAGCAATTTCTACACGAGTTG
GTGGCATACCCGTACTTTCAATATGATTTTTTACAAATTCAAAGATTTCTTGCTGACGAGCCGTTAGGTG
CTGACGTTTCATAAGTTCCTCACTGTCTTTATATACAGAAATTTATGACATTATATACAGTAAAATTTCA
TTTGCAACGAAATAATTTTAGATTTCTGTAAGAAATGAAGAATGGAGTTAGCTTAATTAACGGCACGGAC
ACACTGCGTGTGCCCGTTTTCATTAGTTGAAATGATTGCAAAGACAGCTCGCTTGGTGTCCTTGTTTATT
TTGTATTCATCTCTGCATATTTATCACAACCTGCTTGACTTCCCATATCGCAAGAAATGCCAAAATAGGC
TTTGGCATAATATTTTAAATCCATATCTAGAAAAAAAACATTTGCCTGTTTGAAAAAGCGTTCAGCACCA
TTATTAGCCTGTAATTCTTCTCTAATCTGTTGGATTTTATCTTGGGCAACTTTATCAAGTATCTCATCTT
TGTCTTTAAGAACAACTAATTCCATTTTTAAGTGTTCAATATCCTTAAAAACTTCTTTGGAATATTGACC
GCGAGCATGATTCTCTAGTAAAGCAATATATTCTGTTAAGATTTTTTCCGCTTTAGCAATATCAGGGGTT
ATTCCAATCCCTAAATAATATAATATAGCAAGTTTCTGGTAATGATCACTATCAATATAAGCTGTATTAT
GTTTTTTAGTGTTTTCATAATATTTATCAGCCCAATAAAATGCCTTTTCCCAGTTATGGTTATCTTTATC
ATTAAAATAGAAATCGATTAAATCCACCTGAGCACGAAGATAATCCATTTTAGCTAATTCTTCTAATACA
GGGATATTTTTATAGTCATATTTTGCCAGCATATCTCCAAGTGATGCTGCTTTAGCTAAAAATGTTTTTC
TTTCATAACTGTTACCATCATAGGTATAAGCTAATGATCTATATGCTGGTGCAAAGTTTTGATTTGCTGC
ACGGCTAAACCATTTTTTTGCTTCCTCTTTATTTTTTTCTTTCCGATAATACCTACCCAATATATATTGA
GCAATCGGATAATTTTTTTCCGCAAGCTGTTTTAATCTATCGATTGGGAAAATATCTAATTCTGCTTTAG
CTAACTTATCACCATAAAAATCAATTTGATGAATTAAGGTTTCTAATCGACTAATATCTTTATGATCGGG
ATAAATCTGTGTGTAATAATAACCACCGCCACAAACAGCAGCGAGTAAAGTGAGTGCGGTTAGAATTTTG
GTTGTTTTTTTCATTTTAGATCCGTTGCCATTAGCAATATTTATGGCTAGTTCTTGTTCTAGTTTAAATT
TTAATGCTTCTAACTGATCAGAATAATAAAACTTTTTAGGTTCTGGCTTATCGTCAGAATATACATCAGC
AAATTCCTTTTCATTCATGACTCCCATTTCAACTGAAGAGTAATTATGTAAAGGTAATAAAGATACTAAT
TTAAAATATCGACTCCAAAGTATTTTTAGCTCTTTATCACTTAAACAATAAATAGAAATAAGCCATAATA
ACCTATTGGGTATTGCAATAATGATTTTCTTTACATTGTCTTCTTTATATTTCTTTGGCAGAAAAAACTT
ATTATCAATTTTAGATAAAGCACTTTCTAATTGTTTAAAAAAATTAAGATATTTAGTTTTATTGGTAAAA
TCCACAGCATTATTATTTTCTCTAGCAGATAAAATAATATATTCATCTATTTCATTTTCATCTAACTCAT
TAATATAGAATTGTAAATTCCTGATTTCCTTTTCTATATCAATCCAAATAAATTGGATAACTTTAGAAAT
CAATCCAAAGCTTGCCCCAGAAAATTCCATATTATTTCCCCCCGTTTAATTCACGATATAAATCACAAAC
ATCTCGATAACCATTATCACAGGCTTTTCCAATCCACATTTTGGCAGCAGCACCATTTTGTCGAACACCT
TTTCCTAAGACGTACATAAGCCCTAACGCTGCCTGAGCTTGTGCATCCCCTTGTTCGGCTGCTTTTTGAA
CCCATTTGAATGCTTGCTGATAATTTTGTCTAACGCCTTGACCTTTGTCGTACATCAAAGCTAAATTAAA
TTGAGCCCTTGCATCCCCTTGTTCAGCCGCTTTTTGATACCATTTGACTGCTTGGTGATAATCTTGGCGA
ACACCTCGCCCATTGTCGTACATTACACCTAAATTATATTCTGCCTGTGCAACACCTTGTTCAGCCGCTT
TTTGATACCATTTAAATGCCTGATGATAATCTTGGTGAACACCGTCTCCATTGGAGAACATCAAACCTAA
ATTAAATTGAGCCTCTGCATAGCCTTGTTCAGCCGCTTTTTGATACCATTTGGCTGCTTGGTGATAATCT
TGACTAACACCGTCTCCATTGTTATACATCAAACCTAAATTAAATTGAGATGATGCATCCCCTTGTTCAG
CTAATTCCTTAAAAATAGGAAAAGCGGCTTGATAATTTTGTTGCTTATCATATTGGACTGCACGGCTAAA
TTTTTCTTCTGCGGTTTCAGCATAAACATTGCTGGCAATGGCAAAGGAGAGTAATAAGGTAGAGAGTAGG
GTTTTACGAAGTGTCATTTTGTTTTCCTTTTGACTATGGTTTTAAGACGACAAAATTGTACAAAAAAAAA
ACAAAATGCAATCAAGATGTAATCAGCGGTTTTTTGTTGGAATTTATGATAAACGGTGGATTTTTAGGCA
GTTCTTTTGGGTTGGTTCCGGCATTGTTCCCTACACCTATTCTCTTAAAATGGGCTTTGGGGCGAATGCG
ATATAATATCTTTCTTATTCCTCAACTTTTATGAATAAACTCAGATTTCCTTAAGAAATTTATGCTAAAC
TGCACATCGTTTTAATCCGATCATAACTATAAAAGGATATAAAAATGTCTATGCTATTAAACCTGTATCG
TAAAGCATTGAACCTACCGCTTTCGCTGTTAGTGAAAACACGTTCAATTCCTACAGATCCTGTGAATGAA
TTAGGGCTGAAGTTAGATCAACCTATTGTGTATGTGTTGCCCTACACCTCACAAACGGATCTGTTAATTT
TGCAAAAAAACTGTCAAGCCCTGAACCTGCCTGATCCGCTGGTAAACAATGATATTCAAGGGGTATCTTT
GCCTCGTTTTGTCTTTTTAGATGAAGGGCGTCGTTTCTTTAAATCTAAAGGGGCAAAAAGTGAAACAGAG
TTGGTTTTCTATCGTTATTTAGATTTAAACCGTAATGATGAGCAGTTAGACATTCAAGTGGTGCCTGTTT
CTGTGCTATGGGGGCGAGCACCGGGTAAAGAGAAAGGTTTGCCAGTATTACGTCTGCTGGGAACTTTCCA
ACGTTTAGTGACAATGCTGTGGTTTGGGCGTGATAATTTTATCCGTTTTTCACAAGCGGTTTCTTTACGC
TATATGATTACCAATCACGGAACCGATAAAAATCTGGCTCAAAAATTGGCTCGTGTGGCAAAAATGCACT
TTGCTAAACAGCGTTATTCGGCAACAGGCCCTCAGTTGCCTGATCGTCAAGCGATGTTCAATAAGTTACT
GCAATCCCCTGCAATTTTAGCAGCGATTGAAGATGAAGCGAAAAAACCGAAAAGTTCGCCTGAAAAAGCT
CGCAAAGAAGCGGAGAAAATTCTTGATGAAATCGCTGCAAATGTTCGTCACGACAGTTTAAGAAGCGCAG
ATCGTGTGCTAAGTTGGTTGTGGAATAAACTCTATCAAGGGATCAACGTGCAATATGCAGAGCGTGTGCG
TAAATTGGCATTAGAAGGACACGAGTTAGTATATGTGCCGTGCCACCGTAGCCATATGGACTATCTGCTT
CTCTCTTATATTCTGTATCATCAAGGCTTAGTGCCGCCACATATTGCTGCTGGGAACAACCTAAACTTCT
GGCCTGCAGGTCCTATTTTTAGAAGTTGGGGAGCGTTCTTTATTCGTCGTACTTTCAAGGGCAATCGTCT
GTATTCTACGATTTTCCGTGAATACCTTGCGGAGCTGTTCTACCGTGGTTATTCCGTGGAATACTTTATC
GAGGGCGGTCGCTCACGGACTGGTCGTTTGCTTGATCCAAAAACAGGAATGATGTCGATGACGTTACAAG
CATTGCAACGTGGCTTAACTCGCCCGATCAGCATTGTGCCTGTTTATATTGGTTATGAACACGTTTTAGA
AGTAGATACTTACGCTAAAGAATTACGAGGTGCAGAGAAAGAGAAAGAGAATGCTGGCTTGGTGTTACGT
GTGATTAAGAAACTGAAAAAACTAGGGCAAGGCTATGTGAATTTTGGCGAACCTATTCCACTTAATCACT
ATCTCAATCAGTATTTTCCTGAATGGAAAGAACCGCTTACAGATGAAAATGGTCGTCCAAAATGGTTAAA
TAGTGCCGTTGAAGCGGTATCTAAACAAGTGATGGTGCATATTAATAATGCCGCCGCAGTCAATGCAAAA
AATCTCATTGGCTCTGTGTTGCTTGCTTCACGCCAACGTTCTTTAACGCGTGAACAGCTTATTGAGCAGG
TTGAAAGCTATATGCAACTGTTCAAAAATGTACCTTATACAGCGGAAGTCACTTTGCCAACGGATACAGC
TGAAGCGATGTTAGATCACGTTATTAATTTACCTCGTTCAGGTGTTATCTCAGAAAAAGACAACTTTGGT
GAAATTATCCGTTTAGATCGTCAATCTGCAGTATTAATGACCTATTATCGCAATAACATTCAGCATTTAT
TTGTTTTTCCATCATTGGTCGCAAGTATTGTGTTACATCACGAGACGGTATCTCAAGATTTGATTATCCA
GAGTGTTAATCGCATTTATCCGTTCTTACAAGCAGAACTCTTTATGCACTTTAAAACAGAGGAAGTTCGT
GGGCATATTGAGGCAATTTTAGCGGAATTTGTTGCTCAAAATCTGATTAAAAATGAAAGCGATATGTTTG
TGATTAACCGCCAACGTATCCGTTCATTACAGTTACACTCTTCAGGTGTCCGTGAGTTATTACAACGTTA
TTACATCAGCTTGAGTATTTTGATTGAGCAACCTGAAATTAGTCGAAATGAGCTTGAACAAGAAAGCCGT
TCAATTGCACAACGTCTGTCTGTGCTACACGGTATTAATGCTCCAGAGTTCTTTGATAAAGCATTGTTCT
CGACCTTTAGTGCCACATTGAAAGAACAGGGGTATTTTGATGAAGAAGGGGATACGATCGTATCAAAAGT
TCAATCTACTGAAGAGTTGATCAGGGGATTGATCTCCGTTGAAATTCAACATACTGTTCAAGGAGCGATG
GTCAAGTTGGAAGAGGTAAATAATATATAAATATAGGGCGCTTTCTAATTAAATATTGTAGGAATACTTG
GTGAGTTGTGTTCCTACATTTCTTTTCTTGTGGAACAGCTACAAAATATAAAATTTTTTGCAATAACCGA
CCGCTTCTATCATTTTTTCCTTGTAATTCCTGCAAATTTTGCTACATTCCACAGGTTATTTTTCTTGTTT
AAAAGGTCAAAAAATGAACCAACAACTTGAGTTAATCAAATCTTCCATTAAATCTATTCCTGACTATCCA
AAAGCAGGCATTATCTTCCGTGATATTACTTCTTTATTAGAAGTGCCTGCCGCATTCCAAGCCTCTGTTG
ATGCAATTGTGGCTGAGTTTAAAGATAAAGGGATCACCAAAATTGTGGGGGCTGAATCTCGTGGATTTAT
CTTTGGTGCGCCAGTGGCATTAGCTTTAGGTGTGCCTTTTGTACTTGTGCGCAAACCGAAAAAATTACCT
CGTGCGGTAATTTCGCAATCTTATGCCCTTGAGTACGGCGAAGATACCTTAGAGATCCATACAGACTCTG
TTCAAGCTGGGGATAATGTGCTTGTCATTGATGATTTACTTGCAACTGGCGGTACGGTGGAAGCAACAGT
ACAACTTATTCGCCGTTTAGGTGGTACAGTTGAGAATGCAGCCTTTGTGATTTGGTTGCCTGATCTTGAC
GGTAAAGAACGCTTAGAGAAAATCGGTGTCAATTCTTATACCTTAGTGAGCTTTGAAGGTCACTAATCTT
ATATTTCTCCCTTTGCAATCCCCCCTTTGTAAAAGGGGGGGTAGGGGGGATTTCAAGAGCTACGCAACAT
CTAAAGAGGTCAAATGTCCTATCAAGTTCTAGCACGCAAATGGCGACCACAGCGGTTTAGCGAAGTGGTC
GGGCAACAACACGTTTTATCCGCTCTCGAAAATGGTTTACGAGAAGGGCGGTTACATCACGCTTATCTTT
TTTCAGGAACGCGTGGCGTAGGGAAAACGTCAATTGCTCGTCTATTTGCAAAAGGCTTGAACTGTGAAAC
GGGGATCAGTGCTGATCCCTGTGGTCAATGTGCGAACTGTAAAGCCATTGAAGAAGGGCGATTTATCGAT
CTGATTGAAATTGACGCGGCTTCACGCACGAAGGTCGAAGATACCCGTGAATTGCTCGACAATGTGCAAT
ACAAACCAACCGTCGGACGTTTTAAGGTCTATTTGATTGACGAAGTGCATATGCTTTCTCGTCACAGCTT
CAATGCGTTATTAAAAACCCTTGAAGAACCGCCTGAATATGTCAAATTCTTACTTGCGACCACGGATCCG
CAAAAACTGCCGATTACCATTCTTTCTCGTTGTATGCAGTTCCATTTGCGTGCGTTGGAACAATCGCAAA
TTCAGCAACACCTTGAATTTATCTTAACCCAAGAGCAAATTCCCTACGAATTGTCAGCACTTGCTAAACT
AGCAAAAGCGGCACAAGGCAGTATTCGTGATGCGTTGAGCTTAACCGATCAGGCAATTGCTGTCAGTAAT
GTGAATATCACCTTGCCGATTGTAAGCCAAATGCTCGGCTTAATTGACGATCATCAACCGTTAGAATTGG
TGCAAGCCCTTGCAAATGCGGACGGCGAAAAAGCAATGGCAGTAATTCAGTCTGTGGCGGAAAAAGGTGT
CGATTGGCAACAACTGTTAAGCGATACGGCAGAAACCTTGCACCAAATTGCGATGTTGCAGTTGTTGAAA
CATTCTCATCAAGAAGAAACCCCACTGCATTTTTTAGCGAAACAGATCTCTCCAGAAGATGTGCAGTTTT
TCTATCAAGTAATGCTTACAGGCAAAAAAGAGTTGCCTTTTGCCCCTGAGCAACGTTCAGGTGTGGAAAT
GACTATTTTAAGAGCCTTGGCTTTCCACCCTAAAAATATGGCAACCACGACAACAGTTGCTACACCTACA
CCAACAACGCCCGTTGCACTTATGCAATCGCCAAATAGTATTAGCCAGTTAAGAGAACGTTTAGCTCAAC
AGCAAAATTCAGCTCAAACAGTGACAACACAAGCGGTCGAAACTGAACAACAGTTTGCAAAAAATCTCGC
CCAACAACCCGCTACCCCAACTGAAGTGAGTGCAGAAAGTATATCGCCAGCCTTAAAAGCAATGCAGGCT
CGTCAGCAATTAAAAGCGAAACAAGAGCAACAAGACGAAAAAAAAAAGTCTGATTTAACCCCCATTCAAC
CACCCCAAACGGTGAATAAAAAGAGCGTTCAACAAGGTTTAATGAACCTAGTGACCGCTCAAGATCAACG
GCAACAAGTCGAAAAAACACCTCAAAAAACTATCGCTTCACAAAATGATGAAGACTACCGTTGGACTTGG
CTTAATCCTGAGTTAGAAAATCAAGAGGAAGCCCCGAAGCCTTCAGAAATTAAGCAAGCCATTTTGCAAG
AGCGAACACCTGAGCTAGTTAAAAAAACGATTGAGCTTGGTTGTGAACGAGATAAATGGAGCCGAATTGT
AAACAGTTTAAAACTGGGCGGAGTTTCTCGTCAGCTCGCTTTAAACAGCTATTTAGAAAGCCATAACAAC
AATCATCTTTTGTTGGTTTTAAACCCCACAATGGCACATTTAAACAGCAATGAAGCGACCCAAAGTTTAT
ACAATGCCCTCTCACAACAAGGCTTTAGTAGTGAAATGCGAATAGGCGAAAGTGATGAGTTCCAAACCCC
ATTAGAAATTCGTCGAGTTATTTTTGAACAGCTCACGCAAGAGGCTAAACAAGCACTACAAGCGGACGAA
AAGTTAAAACTTTTACAACAAGCCTTTGATGCTCAAATGGACGAAGCAACTATTCGGGCAGTAGCGGAGT
AGAAAATATGTACGCACTCGAAATAAAAAAACTAATCAAACAATATCCAACAGGTGTTCAAGCCCTTAAA
GGCATAGATCTCTGTGTTGAACAGGGAGACTTTTATGCATTGCTTGGGCATAATGGTGCTGGCAAGTCCA
CGACGATTGGAATTATTAGCTCACTAGTGAATAAAACAAGTGGGACAATAAAAGTGTTTGGCTACGATCT
TGATAAACAAAAAATTCAATTAAAACAACAGATTGGATTAGTTCCCCAAGAGTTTAATTTCAATCAGTTT
GAAAAAGTGATCGACGTTTTAATTAACCAAGCAGGATTTTATGGCATTAAGCGTAGTCAAGCCTTAATCC
AAGCGGAAATTTGGTTGAAAAAATTAGACTTATGGGAAAAACGTGATCATTTTACCCGTGAATTATCAGG
CGGTATGAAACGCCGAGTGATGATTGCCCGTGCATTAATGCATAACCCTAAACTGCTGATTTTAGATGAA
CCAACAGCAGGGGTAGATATTGAACTTCGCCGTAGTTTGTGGGATTTTTTGCGAGAGCTTAATCAGCAAG
GGACAACCATTATTCTGACTACGCACTATTTAGAAGAAGCGGAAACTCTGTGCCGTAATATCGGAATTAT
TCAGCAAGGGCAAATCATCGAGAATACCTCAATGAAAGCGTTATTGGCAAAACTCGAAACGGAGATCTTT
TTGCTAGATTTAAGTGAAAACCGACCGCTTGTTATTGACGGTTATCCGTTTAAATGGGTAGATGAAACCA
CTATCGAAGTAGAAGTAAACCGAAAACAAGGGTTAAACAACTTATTCCAACAGCTTAGTTCACAACATAT
TGAAGTGTTAAGTATGCGAAATAAGTCCAACCGCTTGGAAGAGTTGTTTATGCAATTAAAATAGCCAATA
AAATTAGATAAATATATGATCGGATTTTCAACACTCGCAATAAAAGAAACAAAACGTGTCTTACGCATTT
GGCGACAAACATTAGTACCGCCAATTATTACAACGACACTCTATTTTTTAATCTTCGGTAAACTTATCGG
ACACCGTATCGGTGAGATGAGCGGTGTAAGCTATATGCAATTTATTGCTCCTGGGTTAATAATGATGTCA
GCAATTACCGCTTCTTACACCAACACAGCTTCATCATTTTTCCTAAGCAAATTTGTTCGCAACATTGAAG
AGTTGCTTGTGTCACCGCTATCTACCCATACGATTATTTGGGGATATGTGGCAGGCAGTATAATGCGAGG
CGTAATGGTCGGTATCCTTGTGACAGCGGTGACATTGTGCTTTGTTTCTTATCAAATATACTCTTGGGGC
ATCATTATCCTTACGATGTTGATGACGACTATTGCCTTTGCTCTAGGGGGATTGATTAATGCGGTATTTG
CGAAAACCTTTGATGACATTGGCATTATCCCTACCTTTGTACTAACACCCTTAACCTATCTTGGCGGTGT
GTTTTATTCCATTAGCTTATTGCCTGAATTTTGGCAACAAGTGTCCCAATTTAACCCGATTGTTTATATG
ATCAGCGGTTTTCGCTATGGCTTTTTAGGTATTAGCGATGTGTCGATCTACTATACTTTTGCTGTGTTAA
TCTTATTTATCCTAGCACTTTACGCTTGGGTTTATGGCTTAATTGAGAGAGGGGTTGGGTTGAGGTCTTA
AGAACCAACAAGTACAGAAACTCAAAGTAATCTGTTGTTTATGTTCTCTACTTATGAACCGCCTTGACAA
GACCTATAAAAAGAGCGATAAATGATACCAAAAAAGGAAGGATTATTATGCCAAGTATTATTTTAACCAA
TACTGTTGCGAGTATTACAGAGCTAAAGACAAATCCAATGGCGACATTCAATGCGGCAGGCGGTGAGGCA
ATTGCAATTTTAAACCGAAATGAACCCGCTTTTTATTGTGTACCACCGCATATTTATGAATATCTCATTG
AGCTTGCTGATGATGCAGAATTAGCAAAATTAGTGGAAGAACGCCAACACGAAAAAAGCTACAAAGTGGA
TTTAGCGGATTTATTAAAATGAGCTATACCATTGAATTTATCCCATCAGCAGAAAAAGAGTTTCGTAAAC
TAAGCTTAGATTTAAGAAAACAATTTATCGAAAAACTTAAAGAAAGAGCTGAAAATCCGCGTGTAGAAAG
TGCTAAACTTCGTGGAATGAAAGATTGTTATAAAATCAAATTGCGTAATGCAGGCTATCGTTTGGTGTAT
CAAGTGATTGATGAACGTATTGTAATCAAAGTGGTTGCACTGGGAAAAAGGGAGCGCAACGACGTTTACC
AAAAAGCACAATTACGTTTATAAAAATATAATTTGAAACCATAAAAAAAAACCGATACCAAAAAACAGTA
TCGGGGGAGGTCTTACCTAAGGAAATGAAAAATAAAACTAGCACATTATGCGTATTCTAAGACTACCCCA
ATGAAACTTAGTTCAATAAAATTCTAAAAAATTTTAAAAAAATTATATCTTATTGAAATACTTAATAAAT
TAATGAGATAACGAGGCGAATAAATGGTTCAAACCACCTTTTTTATTTACGATTACGAAAGTTTTGGTAT
CGATCCTGCTACAGATCGTCCTGCACAATTTGCAGGGATCCGCACCGATAGCGATTTCAACATTATCGGT
GAACCCGTAATGTTCTACTGCCAACAAACAGAAGATTATTTGCCTTCACCAGAAGCTGTGATGGTAACAG
GGATTACACCACAGCTTTGTAATCAACAAGGGCTACCTGAACCTGAATTTGCCGCTCGTATTCACGCCGA
ATTTAGCCAACCTAACACCTGCGTAATGGGATATAACAACATTCGCTATGATGATGAAATGACCCGTTAT
ACCTTTTTCCGCAATTTTTTCGATCCTTATGAATATAGCTGGAAAAACGGCAATTCTCGTTGGGATCTTC
TTGATGTTGTGCGTGCCTGTTATGCTTTACGTCCAGAAGGGATAGAATGGGCGTATGATGATGAAGGTAT
GCCGAGCTTTAAATTAGAAAATTTGACCAAAGCAAATGGTATTGCTCACGACAACGCTCACGATGCAATG
GCTGATGTGTATGCTACTATTGCAATGGCAAAGTTAATCAAACAAAAACAACCTAAATTATTCGACTTTT
TCCTGCAAAATCGAGGTAAAAAAGCCCTAGAAGAGATGATTGATGTCGGTGAAATGACACCGCTTGTTCA
CGTTTCTGGAATGTTAGGCAACTATCGAGGTAACACCGCTTGGGTTGTGCCATTGGCTTGGCACCCGACT
AATCGAAACGCAGTGATTGTATGTGATCTATCGGGGAATATAAACGACCTATTGAATGAGCCAAGCGAAA
TATTGCGTGAACGCCTTTATACCAAAAAAGCAGAACTAGAAGCTCAAGGGCTTTATACTGTTCCACTAAA
ACTTGTGCATATTAATAAATGCCCGATTTTAGCTCCAGCCAAAACGTTACTGCCTGAAAATGCAACACGT
TTAGGCATTGATCGTCTAGCCTGTTTAGAAAATTTAAAACGGCTAAAATCACAAAAAAACCTTGTGCGAG
AAAAGGTTCTCGATATTTTTTCTGAAGAAAGAAACTATCCAACGTCAAATAATATAGAAACCACGTTATA
CGATGGCTTTTTTGAACCTGCAGATAAAAACAATATGGCAATCTTACGAAGCCTAAAACCTGAAGAGCTT
GCACATCACGGCTTGAAATTTAGCGATCCAAGAATTGAACCTCTGCTTTTCCATTATCGAGCAAGACACT
ACGCAGAAACCTTAACACGGGCAGAACAAGTACGTTGGCAAAAGTATTGCTATCAACAACTTGAAGCAAA
AGCAGAGGCCTTTGAACAAGCACTTGATCTGTTATCGGCTCAATATCACGATAATCCTGACAAGATAAAA
TTATTGACGGATCTCACCGCTTACGCAGCACAATTAATGCAGCCTAAAGCCACCAAATCCGTCAATTCAC
CAGCTTCAGAGCTATTAGTATCGGAATTAAATCAACTTGCTGATCAAGGGCTGAGTAAAGCGGATAAATT
AAAAGCGATTGGGGCTTTGCTTAATAAAAAATAAACTTATTCTCGCTATAGACAATGGCTAGGCAAACGA
TTACTATCACTCCAATTTTTACAAACACGACGATAAGGAAAACGATATGAATAAAACATTACTTGCTCTT
GCCCTTGTGGCTTTTTCTGCAACTTCTTTTGCAACAACAAACGGAAAACAAGCAGTCGCTTCTGAGGAAA
CAAAAGCTGCAAATGCCCTCGTATTACAAACAGACTTCGGTTTAAAAGATGGTGCAGTATCTGCAATGCA
AGGGGTGGCTTTTGGGGTTGATCGCGAGTTAAAAATGTTTGATTTAACTCACGAAATTCCTGCATATAAT
ATTTGGGAAGCCTCTTATCGTTTATACCAAACCGCAACCTATTGGCCTGCTGGCACAGTTTTTGTGAGCG
TTGTTGATCCAGGGGTTGGCACAGATCGTAAATCGGTCGTATTAAAAACCAAAACAGGACACTATTTTGT
GACCCCAGATAATGGCACATTAACGTTAGTGGCAGAATTTTTAGGGATTGGGAGCATTCGTGAAATTGAT
GAAACAAAACACCGCTTGGAAGGTTCTGAAAAATCTTATACTTTCCACGGTCGTGATGTCTATGCTTATA
CAGGGGCAAAATTAGCATCCGGGCAGATCAGTTTTGAAGAAGTCGGTGCAGAGTTACCTGCCAAAGTCAC
CGAAATTAGCTACCAAAAACCTGCGATTGAAGAAGGCACATTAAAAGGCAACATTCCTGTGCTGGATATG
CAATATGGCAATGTTTGGACAAATATCAGCTACGAATTACTTGAGCAATCAGGTATTCAAAAAGATGGCA
AAGTCTGTGTTGAAATCAAAGAAACGACGGCAGATGAGGTCAAAGTGCGTTATAGTGGCTCAATGCCATA
TAAGAGCAGTTTTGGTGATGTTGAAGAAGGCAGACCATTGATGTACCTCAATAGTTTATTGAATGTTTCT
TTTGCCTTAAATATGGATAATTTTGCGGAAAAATACAAAATTAAATCAGGGGCAGAATGGTCTGTTTCTG
TGAAATCTTGTGAAAAACAACAATAAAGAAAATAATCGTAGGGACACACTGCGTGTGTCCGTCAACGTAT
GTCTGTTGATACGAATTGCGGTTTTTGTTGGAACGAATGGACACACGCAGTGTGTCCCTACAAAATGGTA
TATTGTTATGGTTGGAGGGATTAAGGATAATTAAATGAAATATGATTTACATAGCCATAGCACTGCGTCC
GATGGCGTGCTTACCCCCACAGAACTCGTTAAACGAGCGGTGGAACAAGGTGTAACAATGTTAGCCTTAA
CTGATCACGATACCGTCGCTGGTATCGCCGAAGCGAAAACTTTTGCCCAGAACCAACCGCTTACCTTTAT
CAGTGGTGTAGAAATTTCTGTGTTATGGGAGGGGAAAAGCCTTCACCTCACTGCCTTAAATATCGACGAA
ACCCACCCTGCTGTCGTCAATTTACTTGCTCGCCAGAAACAATTACGCCAAGAACGAGCCGAATTGATTG
GCGAAAAGCTCTCCAAAGCAGGTATCCCTAACGCATATCAAGGGGCAAAAGCCCTTGCAAGCGGTGCAGT
TACTCGCGCCCATTACGCCCGTTTTCTTGTGGCTGAAGGCTATGCTCGCAATGATGAACACGCCTTCAAA
CGCTATCTAGGGATCGGCAAAACGGCTTATGTAAAGCCCGTATGGTGCAGCACCGAAGAAGCCATCGCAG
CGACGCACCAAGCTGGTGGCGTTATCTGTTTTGCACACCCATTACGCTATAAATTAACAACGAAATGGAT
CCGCCGTTTTATTGAAGAGTTTAAACAGGCTGGCGGAGATGGCATAGAGGTAACGGGAGCTGCCCAAACT
CCAGACCAGCGTCAGCTTCTTGCTCGTTGGGCAAAAGAGTTTGATCTCTATGCCTCTGTCGGCTCAGATT
TCCACTACCCAGCAGGTTGGGTTGAGTTAGGGAAGGATTTGATATTACCTTCAAGCTGTAAGCCGATTTG
GGCATTGTTTAGTTAATTGATTTATATTAGGTGAAGTGCATAGTAGGAATGATTTTAACTAAAAGTGTGT
GTACTCACATCGATTGATGTTGTATCTACTATGCTATTTATTTAATCAATTTTATAAACTGTTTTTTTCC
CCTCGAGCCAAACTAATCACCCCAGAACGAACGATTTCAATAACCGTTGTTTCTGCTTTCACTGTTTCAA
TAAAAGCATTGAGTTTATCGCTCGTACCAGAAAGCTGAATGGTGTATTGTTTTGGCGTAATATCTACGAT
TTGTCCACGGAAAATGTCTGCCATTCGCTTAATTTCATCTCGTGTATTACCCACAGCCCGAACTTTTAGC
AGAAGCACTTCTCGTTCAATATGTTCGCAATGGCTAAGATTTGTCACTTTGAATATATCAATGAGTTTAT
GCAGTTGCTTTTCGATCTGCTCTAAGACTTGTTCATCGCCTTGTGCCACAATGGTCATTCGAGATAAACT
CGGATCATCCGTTGGGGCAACCGTAAGACTTTCAATATTAAAACCACGTTGAGAGAAAAGCCCAACGACA
CGGGATAAAGCCCCCGATTCATTTTCTAATAGGACGGATAATATTCTACGCATCTGTTCTCTCCGTTTTA
CTTAACATCATATCTTTCATTGATTCACCACGAATTTGCATTGGGTAAACGTGTTCTGTTTCATCTACTA
ACACATCAACGAAAACAAGTTTATCTTTAATTGCAAAGGCTTGTGCTAATTTTTCCTCTAATTCATCAGT
GGTGTTAATTTGAATACCGACGTGTCCATAAGCCTCTGCCAGTTTGACAAAGTCAGGTAGTGAATTCATA
TAAGATTGGGAATGGCGACCTGCATAAATAATATCCTGCCACTGTTTCACCATACCTAAGAAGCGGTTGT
TTAAACTCACAATCACCACAGGGGTATCATATTGTTTTGCCGTAGAAAGTTCTTGAATATTCATTTGAAT
ACTACCGTCACCTGTGACACAAACAACCGTTGCTTCAGGGTGTGCAAATTTCACTCCCATAGCCGCAGGT
AAGCCAAAGCCCATTGTGCCTAAACCACCAGAGTTAATCCAACGACGCGGTTTATCGAAAGGATAATGTA
ACGCAGCAAACATTTGATGTTGTCCTACGTCAGAAGCAATATAGGCATCGCCATTTGTTAATTTATAAAT
GGTTTGAATAACCTGTTGAGGTTTAATCACATCACTTTGCTCAAAACGTAAACATTGACGAGCTTTCCAC
TCATTAATTTGTTGCCACCAAGCGGTCAGATCTGCTTGACCTTTTGCCAGATTTTCTTCACTTAACAATG
CTAAAAATTCTTCTAATACAAATTTTGCATCGCCGACAATGGGAATATATGCAGGGACGGTTTTAGAAAT
AGAGGTAGGATCAATATCAATGTGGATCACTTTAGCATTTGGGCAGTATTTTGCGAGATTATTGGTAGTA
CGATCATCAAAACGCACACCGATACCCAAAATTAAATCACTTTCGTGCATTGCATTGTTAGCTTCATAGG
TACCGTGCATACCTAACATACCTAGGAATTGCTTATCTGTACTTGGATATGCTCCTAATCCCATTAGAGA
ACTTGTGACAGGTAGATTTAATTTCTGAGCAAATTCGATCAACTCTTTATTTGACTCCGAAATCACTGTA
CCGCCACCCACAAAAAGTACAGGTTTTTTAGCCACTAAGAGCACTTTTAATGCCTTCTTAATTTGCCCTT
TGTGTCCTTGTAGCGTGGGGTTGTAAGAACGTAATGATACAGAATCAGGGTAGTAGTAACTGAATTTATT
TGCTGGATTTACCATATCCTTTGGCACATCAATAACGACAGGGCCAGGGCGACCTGTTGAAGCGATATAA
AATGCTTTTTTGATGATCTCAGGAATTTCTTCTGGATTGGTGACGAGGAAACTATGTTTAACCACAGGGC
GAGAAATACCAACCATATCACATTCTTGGAAAGCATCTGTTCCGATAAGGCTTGAAGGCACTTGTCCTGA
AAAAACGACCAGTGGAATGGAATCTGTGTAGGCGGTTGCAATCCCTGTGATCGCATTGGTTGCCCCTGGG
CCAGATGTGACTAATACACAACCGACTTTACCTGTAGAACGTGCATAGCCATCAGCCATATGTACAGCTG
CTTGTTCGTGACGGACAAGAACGTGTTTGATTCCCCCTAAGGTGTGAATTGCATCATAAATATCGAGGAC
TGAGCCACCTGGGTAACCAAAAACGTATTCCACGCCTTCGTCACGCAAGGATTGCACAATCATTTCCGCT
CCTGAGAGTTTTTTCATTGAATCCTCCAATAAAATTAACATAAGGTTTACACCATAAAAACAATGTTGGG
CATTTTGCAAAAAATCTGACCGCTTGTCTAGCCATTAAAAACAATGTTTTCTTTAATTTTTAGATTTAAA
TTCTAAAAAATAATAAAAATTGATTTTTTATAAAAAAATGTTGTTCTTTTATTTATTTTTATTAATATAA
CTTATATTTTATAAATTTTTATAGGTTTATTNNNNNNNNNNNNNNNNNNNNNNNNNNNNNNNNNNNNNNN
NNNNNNNNNNNNNNNNNNNNNNNNAAAAGCTCCGTGTGAGATTAAAAATCTTGTACACTGAAATACATTT
CTATTTTCAAATATTGAGGTATTTATATGCAAAACTACAACATTGCCGTGTTAAGTGGTGACGGGATTGG
CCCTGAGATTATGGCTCAAGCGATTAAAGTGCTTGATACTGTTCAACAAAAGTACGGGTTTAAATTAAAT
TATAACTATTATGATATTGGTGGCGTTGCCATTGATAATCACGGAAAAGCATTACCAGAAAGCACATTAA
AAGGGTGTGAAGAAGCCGACGCTATTTTGTTTGGCTCTGTAGGCGGTCCAAAATGGGAACATCTTCCACC
AAATGAGCAACCAGAGCGTGGTGCTTTGTTACCACTTCGTAAACACTTTGCATTATTCTGCAATCTTCGC
CCTGCTACACTTTATAAAGGCTTAGAACAATTTTGCCCATTGCGTGCGGACATTGCAGCAAAAGGCTTTG
ATATGGTAACAGTCCGTGAATTAACGGGTGGTATCTATTTTGGGCAGCCTAAAGGTCGTGAAGGCGAGGG
AGAAAATGAGAAAGCTTTTGATACGGAAGTTTATCACCGTTATGAAATTGAACGTATCGCAAAAGTGGCA
TTTGAAACGGCAATGAAACGCACCAAACATGTGACTTCTGTCGATAAAGCCAATGTGTTAATGAGTTCAA
TTCTTTGGCGTGAAACCGTAAACGAAGTAGCAAAACAATATCCTGAAGTGAAATTGGATCATATCTATAT
TGATAATGCGACAATGCAGTTAATCAAGCAACCTGATTTCTTTGATGTGTTGCTTTGCTCTAATATCTTT
GGCGATATTATTTCTGATGAGTGTGCGATGATTACTGGCTCTATGGGAATGTTACCTTCTGCGAGTCTAA
ATGAAAAAGGATTTGGTTTATACGAACCAGCGGGTGGTTCAGCGCCAGATATTGCAGGTAAAAATATTGC
TAACCCAATCGCACAAATTCTTTCTGCAGCGATGATGTTACGTCATAGTTTTGGTTTGGAAGAATCTGCG
AAAGCGATTGAAAATGCGGTTCAAAAAGTATTAGCCGAGGGTTACCGCACGGCAGATCTTGCTGATCATA
CTACGATGCCCGTAACTACCTCGGAGATGGGAAATTTGATCGAACAATATATTAGCTAAGGTTATACCAT
TTTATTTATGGTTAAAAAGGTACATTAGTTCTTCTAAAAACAGTATCCAAAGTCACGATAAATTGGCATA
GTAGACAAAATAGTTGCTGATTCGTCAAAAACTATGCCAAGTGGACAAAATTGTTGCTAATATTTATTTT
GTCTATTACACCAATAAATTACATCTTTTATTAAAAAAGGTTAAAGCTTCATCAGGCTTTAACCTTTTTA
CTATGTCGCTATGTCTTGGCTACTGCACTATCAAAAAAATAAGCAACCCTTACCGAGTTGCTTATTAATT
TTACCGCTACATCAGGAATTAGAGTTTAATCCTTAGCATATTTCGCTTCATCAAACTCTCTCAACGGCTT
ATGCTCACTGCCTAAGTAGGTATAGATCACAGGCAATACAAACAGTGTAAAGAGTGTACCGATAGCTAAA
CCTGCAACAATCACCATACCAATACTAAAGCGAGCAATCGCACCTGCTCCTGAAGCATAAAGCAGAGGAA
TAAGACCTGCGATCATCGCGGCAGTCGTCATCATAATCGGACGCAAGCGGATAGTTGCAGCGTGGAAAAT
AGCATCACGGCGAGATTTTCCGTGAAGCAACTGCTCTTCTTTTGCCACTTCACACATCAAGATACCGTGT
TTTGTTATCAAGCCTACGAGGGTGATTAAGCCGACTTGAGAATAAATATTCAAGGTTGCACCTGATACTT
TCATAATACCCAAAATATTCATCACCAATAACGCCCCACTGATTGCTAGCGGAACAGAAACTAAAATCAC
CAACGGATCACGCCACGATTCAAACTGAATAGCTAAGACGATATAAATCATCACAACTGCCAGCGCAAAG
GTAAACATTAATGCGTTACCCTCTTGGATATATTGACGAGATTCGGCTTTAAAATCGTATTGATAGCCTG
ATGGCAAAGAACGAGCTAACTCAGCTTCAGCCCATTTTACGGCATCACCAATAGAACCCGACACCACACC
GCCAATTGTTGCCGAGTTAAGCTGGTTCATTCGGCTGAGGGAAGCTGGTTCTGTACTTAATTCCATTGTG
ACAAAAGAACCCAATGGGATAGATTGTCCGCTCGCTGTTGTCACATAGTAGTTCATTAAATCTTCTGGAT
TTAATCGGTCATTTCTCACCGCTTGTGATACAATCGGATAAGCTCTGGAATCAATATCAACACGAGTAAC
TATAGCCCCCGACAAGAACGAACCTAAAGTGCCACTCACCTGTTGCATCGTTACGCCATAAGTTCCCATT
TTCTCACGGTCAAACTTCATCTTCATCGTTGCCGTGTTAAATTTAAGGTCTAAGTTAGCGAAGAAAAATT
GCCCTGACGCTTGTGCTTTGGCTAAAATTTCACTGGCGACTTGTGCAAGTTTTTCATAGCTATCTGCAGT
CGTAATAACCAGTGAGAACGGCAGCCCACTTTCACCTGTCTGAATTTCAGGGAAAGCAACGGCGTTAATA
TCCATACCAACCACTTGTTTTGCCATACCTGCAACAATGTCTTTCACTTCAAACTGCGATTTGCTACGTT
CAGACCAATCTTTTAAAGAGATAATCGACAATGAACTGTTGCCACCGTTAAAGCCTGCAATCGACATTGC
GCCGTGAACCTCAGGCAATTTAACCACTTTCTCATTAAAAGGTTTCATCACTTCCTGCGTATAGTCCAAG
TTAGTATTTGCAGGACCAGATCCAAAAGCAACCACAACACCACGGTCTTCAGAAGGTGCAACCTCACTAG
ACAATGAAGTAAACAAGAACGGTAAGCTCGCAAAAATAGCAATCGCAAAGAACAGCATAAAGCCACGCAC
TGCCATCACTGCTGAAAGCATATTTTGATAACAGCTTGTCATCTTATCTAACATAGCGTGAATGCATTTG
ACTAAACGCCCTTCTTCACCCTCTTTATGTTCTTTTAACACACGGCTAGACATCATCGGCGAAAGGGTTA
ATGCTGCAATCCCCGAAATAAATACAGCACCAGCAAGGGTTAAAGCAAACTCTTTAAACAGAGATCCTGT
AACCCCTTCCATTAATGCCATCGGTGAATATACCGCCGCAAGAGTAATGGTCATTGAAATGACAGGCAAT
GCAATCTCACGCGTCCCAATAATTGCCGCATCGAAAGGCGTTTTACCCTCTTTAACGTGACGCTCTACAT
TTTCCAATACCACAATCGCATCATCTACCACCAAACCAATTGCCAAAATCAATCCTAGCAAGGTGAGCAA
GTTGATCGAGAACCCAAGCATCTGTAATAAGAATAACACCCCAATCAATGAAATCGGGATAGTGATAACA
GGGATAATCATCGCACGGAGTGAACCTAAGAATAGGATAATCACAATAAGCACAATGATTGTTGCTTCAC
CAATGGTTTTAATTACCTCAGAAATAGAGCTATTAATCGCAATAGTGCTGTCATATAAAATCTCAGCTTT
AATGGAAGCGGGCAGATTCTTCTCAATTTGTGCAAACAGCGGATAGATATTTTTTGCCACCGTTAATTTA
TTTGCCGTAGCAGAGGCTTCAAGGGCAATCACCACCGCATCTTTGCCATTTGCTGTGGCTCGAGCATTAT
CTGAAGATTTATTCAGTTCAACGGTCGCAATATCTTTTAACTTAATTTGCATACCATCTGCTTTGGTTGC
CACAGTAATGTTTGCCAGCTCTTCTACCGATGGAGTTGTCGATAACACCTTGTTTTTATAGACAGTGTAA
TAACCATTTGCACTGCCTGCCGCCGTCGAAAGGTTATTTGCACTTAATGCCGATAACACATTCGCACCTG
AAAGGTTATAGCCAGCCATTCTATCTGGATCTAACCAAATGCGTAAGCCAAAGGTTGAACCACCAAAGAT
ACCAACGCTAGACACCCCATTGATCGTAAAAAATTGCGGTTTCACCACGCGATTTAGGTAGTCCGTAACT
TGTGGAGATGAAAGATCATCAGAGGTAAAACGAATATACATAAACGCATCATTTGATCCCGATGATACGC
TGATAGCAGGATCATCAATGCCACTAGGCAAGCTTCCACGAATTGCATTTACTTTAGAAGAAATATCCGA
TAACGCCTCTTGAGGATTGGTATTTAACTTCATCTTTGCCGTTACCGTCGTAGTACTTGGTGAACTTGAT
GAAGTCATATAGTCGATGTTATCTGCCTGTGCAACAGCTTCTTCAATTTGTGACGTAACAAGTGCTTGCA
TTAAACTTGCATCTGCACCCGCATAATTAACACTCACAGTAACAATTGAGATCGTCATCTCAGGATATTC
ACGCACTTGTAGCTTGCTAATAGACTGTAAGCCTAAGATTGTAATCAATAGGCTAATACAGATAGCAAGC
ACGGGGCGTTTAATAAAAATATCAGTAAATTTCACAGACTACCCCATTACAGTTTCGTTTTGGTTGCAGG
TGCCGTCACCCCAACAGGTTGCTCACTTGAAATTTGGATAAGTGCATTGTTTTTCAAGCGTTGCAAACCA
CCTGTCACAATCATATCCCCCACTTTTAACCCTTTGGTTAAATGTGCATACACCCCGTTACGCTCTGCCG
TTTTGACTTCCACTTGTTTTGCTCTATACATCTTACTCTCATCTAAAGTCGGATTTTGAGCTTTCATATT
CTCAACTTTTTTCTTATCTTCTTCTGAAAGCGGTTGTAATACATACACATTTTCACCATACATGCTATAT
GTAACGGCAATTTGTGGCACCACAATTTGCCCATGTTGTGTAGGTAATGCGATATTCAAACGGGCAAACA
TACCTGACAGCAACATCTCTTGCCCCTCAGTTATCACCGCTTCAAGATTGATTAACCCCGTTGATGTATC
CACCGCAGGATCGATAGCGGTAATTTTCGCAGGGAAAGTACGAGCAGGTAGAGCATCAATGCTTGCGGTC
ACTTTTTGCCCAACAAAAATATCTTCTAAGTTAGTCTGAGGTAAGGTAAAACGAATTTTCATCGCAGACT
GATCTTCCACACGCACAATTCCTGTGCCAATCGTCACATATTGCCCTACATTCACATTCACAATACCCGC
TTCACCGTCGAAAGGCGCATAAATTTGACGACGCTCAATCTGAGCTTTTGTCGCCTCAATAGTCGCCACA
AGTTGCTCATAAGTTGCTTTGGCATTATCAAATTCCGCTTTTGAAGCACTGCTTGACGCTACTAAGTTAC
GATAGCGATTATAGTTTGCTCTCGCTGTCGATAACTGAGCTTCTGTCGCTTTCAAACTGGCTTGTTCCGC
ACTGCTATCAATTTCAACTAATAGCTGACCTTTTTTCACTTTATCGCCAGACTTCACCAAAACTTTAGTG
ACCGTGCCAGCCGCCTGTGAACTTAACATAGCCCCTTGATTCGGACGAATAGATCCCGTTGATGCAATCA
TCGGTGTCCATTCTCTCCCCTCCACCGTCATCACAGTCACTTGGCTCACCGTTTCAGGCATATTCGCCGC
AGCTTCAGCCTTTTTCATCGAAATAAACTGTTGCATACCAACAACACCACCAAACACGATAAGCACAACC
AATAAGGTCACAACAATAGCAAACTGCTTACCCTTCGTTGTCTTTTTCATATTTATTATCATATTTTCTC
CATATCAATTTTGATTAAATCGTAATCGCTTTCCAAGTACGGATAATCACTTCTTCAAGCATCTCTTGAG
CATAAGGTTGATTTAACATTAACTGCTGATACATCAACTCCCACGCCGTTTTCATACTAATTGCAAATAA
AATAAAAGGCGGTAAGTTCGCAATAATATTTTGCGATTGCCCCTGCTTGACAAATTTATTCCACGTCACC
CAATCCGCATTCAAACATTCCACCATTGTCGCTTGAAATTGTGGTAGCGACTCGTACTGATGCATATTTT
TAACAATATTAGGGTTATCCAACATAAACTGCCAAATTGCATTCCACAATTTTTTATATTGCTCAAACAG
AGGCAAATCAGGATCATATTCCCGATCTACCGCAGAATGAAACGTATTAAACAAATACAACACAAGCTGA
TTAAGCAAAGTCTCTTTATCCTTAAAATAAAGATAGATCGTACCCACAGATACCCCAGCTTCTTTTGCAA
TTTTGTGGGTCGAAAGATTTTGAACCCCTTCTTTTGCCATCAACCTATCTGTTGCATTGAGAATACGTAT
TGCCACCTCATTTTGAGGAAAAATATCCTTAAACATAAAAAAACAAATTAGTTACTGAACGTTCGTTCAT
TTTACTGAGAAAAAAAGATTTTCGCAAAATTTAAAGTTCAAGTTTTGTAAATAATGGATTTACGCAAACG
ATTGCGTTATAATTTAACCGAAAATATTCCACAGATCGGATCCCCCTCTTTAGCAAAGAGGGGTTAGGGG
AGATTTGGCAGACGACATAATCGAAGTGAGAGAGTGAAACTTCACAATATAAAAAGCAAGTATTCCTTTT
CTTTAATTACTTATTTTCTTCGTCATTCACTTCTGCCAAATCTCCCCCTGCCCCTCTTTGCTAAAGAGGG
GAGATCGATGATTAACGTTCAATCAATACACAAAGGAACCCATAATGGCTCATCGTCCAATCCAACAAGC
ATTATTAAGTGTGTCTGACAAAACAGGCATTGTCGAATTTGCTCAAGGCTTAGTTCAACGTGGTGTAAAA
CTACTTTCAACCAGCGGAACAGCAAAATTACTCGCAGACAACGGTTTACCTGTAACCGAAGTATCGGATT
ACACAGGCTTTCCGGAAATGATGGACGGACGTGTTAAAACCCTACACCCGAAAGTACACGGAGGGATCTT
AGGTCGCCGTGGCACAGACGATGAAGTGATGGCACAACACGGCATTGAACCTATTGATATGGTCGTGGTT
AATCTCTACCCATTTGCCGCCACCGTTGCCAAACCAAACTGCACCCTTGAAGATGCGGTCGAAAACATCG
ACATCGGTGGGCCAACAATGGTGCGTTCTGCGGCGAAAAATCATAAAGATGTAGCGATTGTCGTCAATAA
CAACGACTTTAACGCTATTCTTGCCGAAATGGATCAAAATCAAAACTCACTCACCTTAGAAACCCGTTTC
AACCTTGCAATCAAAGCCTTTGAACACACCGCTCAATACGACGCAATGATCGCCAACTACTTCGGACAAA
AAGTACCACCATATCAAGGTGCTGAGGAAGAAGATATTACCCAAGTCTGCGGACAGTTCCCACGCACATT
AAACTTAAATTTCACCCGTAAACAGACAATGCGTTACGGTGAAAACAGCCACCAAAACGCCGCATTCTAT
GTTGAAAACGAACTGAAAGAAGCGTCTGTAGCAACCGCAGTTCAACTACAAGGCAAAGCCCTTTCCTACA
ACAACATTGCTGATACTGACGCAGCCCTTGAATGTGTTAAAGAATTTAACGAGCCAGCTTGTGTGATCGT
TAAACACGCCAACCCTTGCGGTGTTGCCCTTGGCAAAGATATTTTAGAAGCCTACAACCGAGCTTACCAA
ACCGACCCAACCTCTGCCTTTGGTGGCATTATCGCCTTTAACCGTGAATTAGATGGCGAAACGGCACAAA
CGATTGCAGATCGCCAGTTTGTTGAAGTGATCATCGCCCCAACCATCTCTGAAGCAGCCAAAGAAGCCTT
AGCGAAAAAGAAAAACGTTCGTGTATTAGCGTGTGGCGAATTTAGCGAAGCACAACCACGTTTAGACTTC
AAACGTGTCAATGGTGGCTTACTAGTCCAAGATGCCGACCAAGGACAAGTTGCTGTTGAAGATTTACAAT
TTGTATCTGAACGCAAACCAACCCAAGAAGAATTAGACGATTTACTCTTCTGCTGGAAAGTAGCGAAATA
CGTTAAATCCAATGCGATTGTCTATGCGAAAAACAAACAAACGATTGGTATCGGCGCAGGACAAATGAGC
CGAGTTTATTCAGCGAAAATCGCAGGGATCAAAGCGGAAGACGAAGGCTTACAAGTGGCAGGCTGTGTAA
TGGCATCTGATGCCTTCTTTCCATTCCGTGACGGCATTGATGCCGCGGCAAAAGTCGGCATTACTTGCGT
TATCCACCCAGGTGGCTCAATGCGAGATCAAGAAGTGATCGACGCCGCCAACGAACACGGAATGGCAATG
GTACTAACTGGAATGCGTCACTTCCGTCATTGAAATCCCTATCAGCCTTTTGGGAACCTTCCTCCGTAAG
CGGGGGAAGGTATGAAAACAAATATATTCTGAAGATATTTACGATATAATTCGCTCAAGCCCAGCTTCAA
GATCAGCAATCAAATCTTCCACATCTTCCAAACCAATATGAACACGAATGAGTGTCCCTGTTAATTTACG
TTCAATGGCTGGGCGAATACGTTCAATCTCTTTAGGTTGATTTGCCAAAATTAACGACTCAAATCCGCCC
CAAGAATATGCCATTGAGAAAATCTCAAAATGGTCGAGAAAATTCGCAAGCTCTTCATTAGATAAAGTTT
TACAAAGTTCAAAGGAAAATAGACCGCTTGAACCTTTAAAATCACGTTTAAAATATGCGTTTCCAGGGCA
ACTTGGCAGCTCTGGGTGATAAACCGCTTTTACTTCAGGGCGTTGAGCCAGCCATTGAGCAACGATAAGA
CTATTTTCTTCGTGTTGTTTTAAGCGAATGCCCAAAGTGCGTAAGCCACGAGCGGTAACATAAGCAGAAT
CCGCATCAACCATTTGCCCCATTAAATAAGAGTGCTCTCGTAGCTGATCCCAACAGCGAGCATTTGAAAC
CGCAGTACCAATCATCGTATCCGAATGTCCCACAAGGTATTTTGTCCCTGCTTGGATCGAAATATCAATG
CCGTGTTCAAGGGCTGGAAAAAGAATGCCTGCAGACCAAGTATTATCAATCATAATCACAATTTCAGGAT
TTATTGCTCTTGCCGTACGAACAATCGCTGGAATATCAGGAACTTCCATTGTTAATGAACTTGGTGATTC
GAGAAAAAGCACTTTGGTATTTGGCTGAATAAGCGTTGCAATGCCTTCTGCAATTAATGGATCATAGAAA
GTGGTTGAAACGCCCATTTTCTTCAATACGATATGACAAAAATCTTGCGTTGGTTCATAGGCTGCCCCAG
TCATTAGAACGTGATCGCCTTGTTGTACAAAAGATAAAATCGCATTACTGACCGCCGCTGCACCGCAAGG
GTAAAGGTAGCAGCCTGCCCCATTTTCCAGTTCGCACATTGCATCTTGTAGAGCAAAGTGGGTTAGCGTA
CCACGTCTGCCGTAAAATAAAGCCCCTTTATAGCGGTTTTTAGTCGCTTCTTTTTTATCTGCAACAGAGT
CAAATACAAGGGAAGAGGCTCGTTGAATAACGCTATTTACAGAACCTTGGGTGTAACGTTTTTTTCGCCC
TGCGTGAACAAGTTGAGTTGCTAAGTTGTGCTTTGTCATATTGATGTCCATTTTTTATGTTTTGGGTTTA
CAAATTCAGTGCCTTTATTTTGATAAGAAATACCTTCTAATTCAAGTAGATAACGTTTAGTAGGAAGCCC
ACCACCAAAACCAGTAAGCGCTTGCGTTTTGCCTAACACTCGGTGGCAAGGTATTAAAATCGAAATCGGG
TTGCGTCCAACAGCTCCTCCAACAGCCCTAACGGCGTGAGGATTATTTAACTGCTTGGCAATATCTCCGT
AGCTTACCGTTTTACCATAAGGAATCTCAAGCAATATTTTCCAGACTGCTTGCTGAAAAGCAGTACCCTG
AGGGTTTAAAAAATCCAACTGACAAAATGCTACTTTTTCCCCTGAAAAATAGCGGTCTAATACCTGCACT
GTTTTGCAAAATAGTTGTTGAATTTCACCGCTTGCCTGTTCTGAACTTTTCCATTGTTGAAGGTTAAGTG
TTTGTTGCTCTTGTTCAAATTCAATGCCAAGTAAACCTGTTTGGTTTGCAATAAGAAGCAATCTCCCCAC
TGGCGAATGATAAAATTGATAGAAGATCTGAAATTTCATAGGATTATCCTAAAACAAAAGGCGTGCCACT
TAGTGTACACGCCTCAGGTTGCTGACAAACCATATATTAGATGGATTGAATATTGTAGGGTGGGTTTTAA
CCCACCAATAAAAAAAAAAAAAAAAAAAAAAAAAAAAAAAAAAAAAAAAAAAAAAAAAAAAAAAAAAAAA
ANNNNNNNNNNNNNNNNNNNNNNNNNNNNNNNNNNNNNNNNNNNNNNNNNNNNNNNNNNNNNNNNNNNNN
NNNNNNNNNNNNNNNNNNNNNNNNNNNNNNNNNNNNNNNNNNNNNNNNNNNNNNNNNNNNNNNNNNNNNN
NNNNNNNNNNNNNNNNNNNNNNNNNNNNNNNNNNNNNNNNNNNNNNNNNNNNNNNNNNNNNNNNNNNNNN
NNNNNNNNNNNNNNNNNNNNNNNNNNNNNNNNNNNNNNNNNNNNNNNNNNNNNNNNNNNNNNNNNNNNNN
NNNNNNNNNNNNNNNNNNNNNNNNNNNNNNNNNNNNNNNNNNNNNNNNNNNNNNNNNNNNNNNNNNNNNN
NNNNNNNNNNNNNNNNNNNNNNNNNNNNNNNNNNNNNNNNNNNNNNNNNNNNNNNNNNNNNNNNNNNNNN
NNNNNNNNNNNNNNNNNNNNNNNNNNNNNNNNNNNNNNNNNNNNNNNNNNNNNNNNNCAATAAAATCAAT
ATGTTACGGCTATATGGTGGGTCAAGACCCACCCTACAAGCTACTTTGGCAATAATCTGACACGTGCCAC
TTAGTGTACACGCCTTTGAGGTTACATCAAATGAAAATTAGAATTTATAGTTTACGTTTAAGCCGTAAAG
GTTAGCAGTTGACTTAACTTTAAAGGTACCCTCTGCATTTATTACAGTACCATTTGGAAGTCTTGTTACT
GCTTGGCTTTCGGTGAATTCGTTTTTGCTACCACGTAAATGCGCATAAGCGAGGTCAACAGATAAATTTG
GAGTAAAACGATAAGTTGCACCTAAAGTGTACCATGTACGATCTGTATCAGGGATTGAGATAGATGGATG
TGCCACGCTTGCACTTTCATCATAAGCAATACCTGCACGTAATGTTAATGCCTCAATCACATCATAAGAC
ACGCCTAACGCAATGCGAGAGTTATTATTGAACTTTTCATCTTTTTGTAACAACACTTTACCGTTGTTAT
CTATTGCACGAAGTTCTTGGAAGCTATTCCAATGTGTCTTTTTATAGCTATATTGTACAGCCAATTTCTC
AGTAAGTTTATGATAACCTGAGATTTCCCAATATGCTGGTAATTCAAGGTTTAAGCGACCTGGAATTTCA
ACATTGGTACTTTGAGTACCCATATATTTCCCTTTGAAACGTAAATCCACTGGAGAATGGTATGCGACAC
CGAGGCGGTTGTTTTCGTTAATATCATAGGCTAGACCCACATTCCAACCAAATCCCCATTTATCACCTTT
CAATCGACTTGCTGTCGCTGTCGGTGCCATAGGATTTAAAGCACCAAAATGGCGCTCTAATGTTGCTTTT
GCATGTACTGCATTTAAGCCTACGCCAAAGCTAAATCCGTAGCCAAGATCATAAGCTCCGCTTAGGTTAT
AGTTTACAGCAGTTAGCTCAGTTTTACCTGCAAATATGCCTGCGCTATAACTTGTTGGAAATTCTGATTT
CAAACCATAGTTAACATTAACACCACCACCCACAGCAAAACGCTCAGAAACTGGTGCAACCACATATAAA
TTAGGCACAATTGCACTTGGAATAATATCTTTTGCATTTGCATCTGAGACAGGTGATGAAGCTATTACAT
TGCCATTTACTGTTGTTTTAGTGCCAAAAGAACCTTCAACATCAACATCAGGATCAACATAAACTCCACC
AACAGAAATTTCTACTTGTTTAAATTTAGTCATTAATGCTGGGTTGGTTGCAACAACAGAAGCATTATCT
GCAACTGCCGCATTACCAGCATACGCCATACCCAAGCCTGAAGTAGACACCTCAGCTAATTGGAAAGCCG
CCGCAGAAGCACCTGCCGCAGAAAAAGTAAAGATAGAAGCAAGTGCTGTTTTAGTAAATTTATTCATTAG
GTAATCCTTTTTGATTAAGTGTAAGCGGTGAGTTGTAGAATATTTTTACAAACCACCAAAATAAATCGTG
CGGATTCTACGAAGCTTATTTCAGATGTACAATGAAATTTCTTCCAAATAAGCACAGTTCCGACCAGTCA
AACGGCAGAAAAAAAGATGTAGAAAATGTAAATTTAAACCTCGAAAATCCCTTGTTGTTGTTGTTGTTGT
TGTTGTTGTTGTTGTTGTTGTTGTTGTTGTTGTTGTTGTTGNNNNNNNNNNNNNNNNNNNNNNNNNNNNN
NTTGTTGTTGTTGTTGTTGTTGTTGTTGTTGTTGTTGTTGTTGTTGTTGTTGTTGTTGTTGAAAAGATGT
AGAATGTAAGGCGTTTATCTAGTTCAACTTTAGAGGTCAGATATGTCCGAATGCAATTCAAGTTCCTGCT
GTTCTATTGATGTGGGAACTATTATTGATAACAGTGATTGTGCTGTAAATTTTACTCAACTTTACACTAC
TAAAGCAGAAGCTGAAGATGCTTTAGCATTTTTAACCAGTAAAGCTCGAGCAACAGAATCTGAACCTTGC
GAAATTAGCAGTGAAATTATTTCTACAGAAAATGGCGTTCAACTTACCGCTTGTTTCAAATTTAGCTACC
AAGTTGAATCAATGATTTTTGAGTTGGGAATAAGATAGAAAAAGCATTAGATAAAACTTACATAAACAGC
TAGGCAATTCGGAGCTTAATATGAATGAAATCACAAGTCTTAGCCAATTAGATTTAAACGGCAGTTATAG
CTATGGCGATTATTTAAAATGGAAATTTCAAGAGCGCGTTGAAATTATCAAAGGCAAGATAATGGCAATG
TCCCCAGCGCCTAATCGATTACATCAACGGATTTCGATGAAATTAACAAAAGCATTCTTAGATGTTTTTG
ATAGTCATCAGTGTGAATTATATGTTGCTCCCTTTGATGTTCGTTTTCCAGATAGCAATGGCAAAATCAA
AACGGTAGTGCAACCCGATTTGTGTGTGATTTGTGACCCGAATAAATTGGACGAAAAAGGTTGTATTGGC
GCACCAGATCTAATCGTTGAAATTCTCTCCCCAGGTAATTCAAAAAGAGAGATGAAAGACAAATACGAAC
TTTATCAAGAACAAGGTGTGAGTGAATATTGGATTGTCCGCCCTGAAGAACAACATATCCAAATTTATGT
GCTAGAAAACGGACGCTACATAGGCGTACAACCTGTGGTGGAAGGCGATGTAGTTACATCAATAAAATTT
CCAGCGTTGAGTTTTGATACGAGTGGGTTGTATGAGTTGTGATTGAAATTAGGGGAATGTATACAAATAT
ACAAAGAGATTTCCCCCATCCGCCCTTCGGGCACCTTCCCCCGTAAACGGGGGAAGTATTAAAAAAGTAA
TGTAGTCTGAAGGTAAAAATTCTTCCCCCATTTATGGGGNNNNNNNNNNNNNNNNNNNNNNNNNNNNNNN
NNNNNNNNNNNNNNNNNNNNNNNNNNNNNNNNNNNNNNNNNNNNNNNNNNNNNNNNNNNNNNNNNNNNNN
NNNNNNNNNNNNNNNNNNNNNNNNNNNNNNNNNNNNNNNNNNNNNNNNNNNNNNNNNNNNNNNNNNNNNN
NNNNNNNNNNNNNNNNNNNNNNNNNNNNNNNNNNNNNNNNNNNNNNNNNNNNNNNNNNNNNNNNNNNNNN
NNNNNNNNNNNNNNNNNNNNNNNNNNNNNNNNNNNNNNNNNNNNNNNNNNNNNNNNNNNNNNNNNNNNNN
NNNNNNNNNNNNNNNNNNNNNNNNNNNNNNNNNNNNNNNNNNNNNNNNNNNNNNNNNNNNNNNNNNNNNN
NNNNNNNNNNNNNNNNNNNNNNNNNNNNNNNNNNNNNNNNNNNNNNNNNNNNNNNNNNNNNNNNNNNNNN
NNNNNNNNNNNNNNNNNNNNNNNNNNNNNNNNNNNNNNNNNNNNNNNNNNNNNNNNNNNNNNNNNNNNNN
NNNNNNNNNNNNNNNNNNNNNNNNNNNNNNNNNNNNNNNNNNNNNNNNNNNNNNNNNNNNNNNNNNNNNN
NNNNNNNNNNNNNNNNNNNNNNNNNNNNNNNNNNNNNNNNNNNNNNNNNNNNNNNNNNNNNNNNNNNNNN
NNNNNNNNNNNNNNNNNNNNNNNNNNNNNNNNNNNNNNNNNNNNNNNNNNNNNNNNNNNNNNNNNNNNNN
AAGTATTAAAAAAGTAATGTAGTCTGAAGGTAAAAATTCTTCCCCCATTTATGGGGGAAGTCCCCGAGCG
ATAGCGAGGGGGATGGGGGCATGTAAAGGAGATAAATATGAAAAAAGTAGCCATTATCCCAGCAAGAGCT
GGTTCAAAAGGAATCAAAGATAAGAACCTACAACTTGTTGGAGGAATATCTCTAGTCGGGCGAGCGATTT
TAGCCGCTCAAGAATCTGAATCTTTTGATGAAATTATTGTAACCTCAGATGGTGATAAAATTCTTGCCGA
AGCAGAAAAATATGGAGCAATGCCATTTCGCCGCCCTGCTGAATTGGCTCAAAGTGATACTAGAACAATT
GATACCATTTTACATTGTGTAACAACGCTTGGATTAACAGAAGGTATCACTGCACACTTCCAACCAACTA
GTCCATTACGTTCAGGTTTGGATATTCGTAATGCCATGGAATTATTCTTGGCAGGAAATTGTAAATCAGT
CGTGTCAGCATGTGAATGCGAACACCACCCTTATAAATCGTTTATTTTGGACGAAAATCATAAAATTCTG
CCTATTAATCAATTAAGCGATTTTGAAGCTCCTCGTCAGTCGTTGCCTAAAGCTTATAGAGCAAATGGTG
CGATTTACATCAACGATACCGCAAGTTTATTAAAAGAAAAAAAATTTCTTTATTCCTGAAGTGAAGTTTT
ATTTAATGCCAAGTTACCGCTCTATTGATATTGATACAACATTGGATCTGCAACTTGCTGAAAGTTTGGT
AAACAATGAAAGTTATTAAAGATAGTGCAATCTATCTATTTGGAGAGTTAGTTTCAAAATCAATTCCTTT
TCTTTTACTGCCCTATTTATCTAGAAAATTAGGAGTAGAGGGATTCGGAGAACTCTCTTATTATCAAACA
TTTTTAGCATTATTTGCTATTTTTATTGGACTAAGCCAAGATGGTGCTGTTGCCCGCTATTTTTATCGAT
ATGGAAAACGTTCTTTAGATTTAGTGGTAACAACGGGGTATGCTTATACTATTACGATAGGAGCTTTAGG
GCTAATTGCCTGTTGGGTAGCAAAATCTGAAATTATGTTTTATTTAGTATTAAGTAGCATATTTCAGGTA
TTTCTTGCCGTGCAACTTAGTATAAGGCAATGCCAAAAACAAGCGCTTCCTTATACGCTGATTCAATTAG
GCTCTGCAATAACCAATGCAGTATTTACAGTATTAATGTTAGAAATCTATGAAACAGCGTTGGTAGAAAA
GCGTATTTTAGCAGTACTATGTAGCAATATTTTTATTGCTGCTCTAGCTTATGTTATTTATAAGCGAAAG
ACGGTTACTAAAATTTTTAATATCGCACAATATAAGCTCGCATTATGGTATGTAATTGCTTTCGGATTTC
CAATGATATTTCATCACGGAAGTTTCTTTATAAAAGGACAGTTAGATAGAATATTTATTTATCACAGATT
TAGCGAAGCTGATCTTGGTTTGTATGCGATGGGGGTACAAATTGCGAGTATTTTGTCGGTAGTCATTTTG
GCAATAAACAAAGCATTGGTTCCTTATTTATTTGAAAGATTAAAGCAAGGCACAGTAACATTAAAACATT
TACAAAAATGGGTAATATATTCATTATTTATTGTGCCAATACCTTCATTGATAACACTATTAATCCCCGA
ACAACTCTTTTTATGGTTGTTAGGCGAACAGTTTCAGGGAGTGAAATACTATATCGTATTATTCTTGCTT
TCAACAAGTTTGATTATTCCCTATTTGTTCTTAGTAAATTATTTGTTCTATCACGGAAAAACAAAACAGA
TTTCATATTGCTCTGTTTTATCGACAGGGATTTATTTAGTAGCACTAGGTGGATTAATGTTTACGGAGAT
TAGTTATATTCCTTGGGCGAGTGTTATTGGAGCTGGTGGGATTTTGCCTGTGTTATTTTTTATGACAAAG
AGAGTTGGTTAGATGAATTTGATTATTTGTATGACTCCATTTCAAATGTTAATGGCGGAGAAGATAGTTG
AAAAAAAACAGAGTGAGATTTTTTATTTACTAGTATTTTATTCGGTCTGGAATGATAAATATCAGTATTA
TATGGAAAAAGTTCTTTGTAAGAAGAATGTTTTTTTCTTAAAAAAATGTTTTATTTCTCCTAATAATCAT
TTTTCTCGGCTATATAAGTCATTTTTAGTAAGAATATATGGTTTTTTGTTATGTAAAAAATTTAATAAAG
TGTATATAGCAAACCTTGATAATCCATGGATTAGATTACTTTTAAGTTCATTAGGTAAATTTGAACTATA
TACCTTTGATGATGGTACAGCAAATATTTTTAAAAACAGTTTTTTTTATAAAAATGATTCATTTCGTGTT
AACCTTATAATGAAACTGTTATTTTCTCGTTATACTAGGCAAGATTTGAGAAAAATGTCATTGGTACATT
ATACAATTTATGACAATAAGGAAAATATAGTTGATAAAGATAAATTGGTTTATGTATCAATGCGAGAGGG
AATTGTAAAAATATCTCCACATGAAGTGACATCCTCCAAAGAAAGAGTTAATTTGTTATTAGGGCAACCG
ATAGATTCGATATTTATATCTGTTAATGATGGGGTAAGTGTGGTCAAAAAAATTATTGAGGTATTTAATA
TAAATTATTACTATCCTCATCCAAGAGAGAGGTTTATTATTGATGGTGTTAATTATATAAAAAGTAAATT
AATCTTTGAAGATTATTTTGTATCGCAGTTCAGACTTAATGTCGAATATACCATTTATACGTTCTATAGT
GGAGCTCCTCTTAGTTTTATTAATTTACCTAATGTAAAAATTATTAGCATTAAACCAGATATTTGTAGAA
ATGAAATTGTTCAAGATTTTGAGATTATGAAATCATTTGGTGTAGAAGTAATTGACTACACATGCCAATA
GAGATAGCTATTATGGTAATGGGATTTTATATATTCTTAATTATAGCAACATTGTTGCTTTCTATATTTT
CTAAATCAGAAAATAAGAAATCTTTTCGTCTATGCTATATTTTGCTTTTTATCTTGTTAGTATGTTGGTC
TATATTATGTAGGACTTATGCTATTCAACAGGATATATTGGTATATATGGAAGTTATGAAATATGGAGTA
GATAGCTTTTTTTCTAGTTTTTATTTTTTGAGAGAACCTGTGTATTGGGTTTCTAGTGGAGTTTTATATA
GTTTTATTAAAAATGAGATTTTAGTACTGGTATTCTGCGACATTATTGCATTTACTGTACTTGTACTTTC
TTGCTACCATGCTAAATTAAAACCATATTTTGTTTTATTGTTTTTTTTATTTTTTCCTTCTGTAATGGGA
ATATTAAATGTTTATAGGCAGTTTTTAGCTACGATTTTTTTATTTTGTTTCTTTTTACTGTATAAAAAGA
ACTTTCGATTTTCATTTAACTTTATGTTCATATTAGCATGTTTTACTCATAATATGGCAGGGGTATTTCT
TCCCCTCTTATTCTTGATAAAAAAACGTATAAATATCTTTCTTCTTATTATTAGCTCTGTGGTGGCTATA
ATTGTTGCAGTTATATTTCAAGATGGTAAATCGACTCGAGGTTCTGGAGATGTTCCATCATTTTTGTTTT
TAGTTGTAATTTTTGTTGTATTTTTTATATTTGTTTTATTAAATAGGTTCTCATTTAAAGAGGAATCTTT
AAGATTTTTTTATATAAATTTATATGTGGGGATGTTAGCTATTTGTTCAGTATTCTTCTTAAGTGATGTT
GCAGCCAAAAGAATTTTAATGGTAGGTATGATATTCTTATTATTCTCCATCTATTCTTCAATAGAAGAGA
GGATAAAAGAGGGAAAAAATAGATTTTTAATTAGGGTATTTTTTGTGCTAATTAGTATCGCACCTACATT
TTTGTTTTCATCAGTATTGGAAATGTTATTAATTTCTTAAATTGAGAATAATATTTTAAGTAATTTAATT
AAATTTGCCTTTTATTTTTTTTATTAGTTATGGAGCTAAATAAGAGTTAATAACATAACTGTATGGTTTA
TTGGTATTTTATAAGAAAGAAAAGATATTTTAACGCTATCAACATTCCTGATGAATTAACTGAGGAATGA
ATGTATTATTTATGATAATATATAGGAGAGTAAATGAAAATTGATTTCGTACTACCTTGGGTAAACCCAC
TGGATAGAGAGTGGCAGGCAAAAAAAAGTTTCTATAGTAATATAAATTTAAAAGAAACTAGTTCAAATTC
TGAATCAAGATATAGAGATATGGGAACTCTAAGATATGTTCTAAGATCTATAGAAAAAAACTGCCCTTGG
TATAATAGAATATATTTAATTACTGAGGGACACTTTCCTGAATGGTTAGATATAAATAATGAAAAAATAT
TTTTAATTACACATAATCAGCTTTATTATGAGAAAGAACACCTTCCTATTTTTAATTCCAGTTCAATTGA
AATGAATTTGGGTAATATAGATGCTCTATCTGAAAATTTTGTATATTTAAATGATGATATGATTATTATG
AGGGGTGTCAATAAAGAGCGTTTTTTCTTTCATGATAAACCAGTTGATTTTTTAAGTCATGGCTGGTTCC
CTAGAAATAAAATATATTTTTGGCTTAGGAATTCAGATGTATGGGTTAATTCATTGCTCAATAACTTAAA
TTTAGTTAATAGTCAATGTAATCTTGAAAAAATAGATAAAAGTATGCTTTATCATGAGTCGTATTCAGTT
AAAGATAAACTCTCTAATTTTTTATTTTTTAATATATATAAAAAGGCTTTTTGGTTGGAACATTGGCATC
ATCCTCAACCATATAATAAGAGAACTTTATTGTTAGTTAGAGAACTGTTTTCTAAAGAAATGTCAATTTG
CTCTGCAAATAAATTTAGGGATAAGTCAGACTTGACTCAATATTTGTATCGCTATTGGCATTTGTTGAAT
GGTGACTTCTATCCTAAAAAACATTACGATGGTATAGAACGAAATTTGTCATCAATAGAAAAGCTGTTAG
AAATGATAGATTCTATTGAGTCGAATCAGAATATAAAATTTGCTTGTTTTAATGATTCCCCTTATCTTAG
TGATGAAAATTATAATGAGGTCAAAGGTGCCCTGATGGATTATCTGAATAAAAAATTTCCAACTAAGGCA
AGTTTTGAGTTATAAATTTGGAGGTGTTTTTGATGAAATTGTCTGTCTTAATGGCTGTATACCATAAAGA
TAAAGCGGAGTATTTCTCTAAGGCAATAGAAAGTATTTCGACAATACAAACCCTGAAACCAGATGAAATT
ATTTTGGTTAAAGACGGGGAGGTACCAATAGATTTAGAACAAGAGATAGATTATTGGAAATCTATATTAG
GATCACAGCTAATAGTTATTTCATTAGACAAGAATGTTGGTACAGCAAGAGCTTTAAATGAAGGATTAAA
ATATTGTTCAGGAACATATATTGCCAAAATGGATAGTGACGATATATCTTCTCCTGAACGTTTTCAGTTT
CAGGTTGAATATTTAAATAAAAATCAATCTATTGATGTTGTTGGTACTTGGATTAGTGAAATTGATGAAA
ATGACTTCATTATTAAGGATGAAGTTCGTTTTCCTTTAACTCATCAAGAATTATATAAATTTTTTGGGTT
TAGAGATCCTTTGGCAAATCCTACTGCAATGTTTCGACGTTCATTTTTTAATAAGGTTGCTAAATATAGT
GATGATGTACATTTGGCGGAGGATACCCTGTTATGGTTTGAAGGGTTTAAAAACCAATGTCAGTTCGCTA
ATATGCCTATTATAGGATTAAAATTTAGACGATCTACTAAAGCATTCTATTTTAGAAGGGCTAATATGAA
AAAAAGCATAGGGTTGTTAAAATATCGACTATTCAAAATAAATCCTGAGTTGGGGTATGGTATGAGAGAA
AATGTGTATGCTGTTCTTTACTTTTTAATGGCTCTTTCTCCAAGTTATGTTAAAAAGTTTTTATATAGAT
TTTTGAGGTAGGTTTTATATGAAAGAATTTTTACCATTCGCCCTTCCCGAAATTGGCGAAGAAGAAATTA
ATGAAGTTGTTGATGCCCTACGTTCAGGTTGGGTTACAACGGGTCCTAAAACAAAACAGTTTGAAGCTGA
TTTTGCTAAATATATAGGTGATGGTGTTGAAGCATTAGCAGTAAATTCTGCAACATCTGGATTACATCTC
GCTCTAGAGGCTGTTGGTGTTAAAGCTGGAGATGAAGTTATTGTGCCTACACTCACTTTTACTGCGACTG
CAGAAGTGGTGAGATATTTAGGTGCCCACCCTATATTTGTTGATTGTGATCCAAATACGCTTAATATCGA
TGTTAAATTAATTGAAAAGGCGATAACATCCAAAACAAAAGCAATAGTTCCTGTTCATTATGCTGGACTA
GCTTGTGATATGGATACCATTTTAGAGATTGCCAAAAAATACAATTTAAAAGTTGTTGAAGATTCAGCTC
ACGCATTCCCTACGTTCTATAAAGGAAAATTAATCGGAACTCTAGATAGTGATGTGACTGTATTTAGTTT
TTATGCGAATAAAACGATGACGACGGGTGAAGGCGGTATGCTCGTTTCTAAAAACAAGCAAATTATTGAG
CGTAGTAAGATAATGCGTTTACACGGGATTAGTCGAGATGCATTTGATCGTTATCAATCTAAAACGCCTG
CTTGGTACTATGAAGTCATTGAACCTGGATTCAAATATAATTTGCCTGATATTTGTTCGGCAATTGGTTT
ACAACAGCTTAAAAAGATTGATAAGTTTTGGGAAAAAAGAGAGTTAATGGCAAAAAAATATGAGGAAGCC
TTATCTGATTTGCCTATTATTTTGCCACCTAAAGCAGAAAACAACTCAACACATGCGTGGCATATTTATC
CAATTCGTTTGAAAGAAGATTGTGGCATTACTCGTGATGAGTTTATTATTAAAATGTCAGAAAAAGGCAT
TGGCTGTTCAGTACACTTTATCCCGTTGCATAAACAGCCTGTATGGCGAGATACCTATCATTTAAGCCCA
GAAGATTTCCCTGCTGCTGAAAAAGTATATGCTTCAATTGTGTCTATTCCTTTATTTACTGCGATGACGG
AAGAGGATCAAGAAAGAGTTATCCACGCTATTCGTGAAATACTCGCTTAATTGGGATTTTGTAATGCTAA
AAAGAGTGTTTGATATTTTCTTTTCAGGATTAGGGCTTGTCGCCCTATTTCCTGTTTTTGTTGTTATTGC
TATTTGGATTAAAAAAGATTCTGATGGAGAGGTCTTTTTTAGGCAGGTTCGTGTAGGATTAAATGGGCAG
TTATTTAAAATTCATAAATTTAGAACAATGGTGGCTAATACCGAAAAACAAAGTAGCTTAACAATTGGAG
ATGATAAACGTATCACTAATGCAGGGAAAGTTCTAAGAAAGTATAAATTAGACGAGTTACCTCAGTTAAT
AGATGTATTTATTGGAAAAATGAGTTTAGTAGGCCCTCGTCCTGAAATTCCTGAATTTATGAATCTGTAT
TCTGAGCAAGATAGAATAAAAATTTTATCCGTCAAGCCTGGTATTACAGATAGTGCTTCTATTGAAATGG
TTGATGAAAGTGAAATTTTGGGTAAATATGATAATCCTCGTCAAGCCTATATTGATATTATTATGCCGAT
GAAAGCTAAATATTATATTGATTATGTTAATAATCATAATATATGGGGTGATTTTGTTCTCATTCTAAGA
ACATTTTTAAAAATAGTTTCAAGGTAAAAGGATTATCATCTAAACTTAACTTTTATTTAGCTACTGAAGT
AAATAATAGCAAGATATTTAGCTATAAACATTTAGGTAGAAATATTGAAGATATTTTTGAGTGTTTTAAT
ATTTCTCTAAGTAAAATTGAAAAATATTCTGATACGGGGTATTCAGATGAAATACTCTGAAGAACTTACG
CTGAGTTGTTTAAATAGCTCGTTGAGCAAGGTGAATCCTCAGAAGAGTATGTCGAAGTAATGGGGCATAT
GCAAGTAGAAATAGATTTAGAAATGATCAAAACCTGAATCTGAAATATTATTTTAAATATATAGTCTTAA
CTGTCTTAGGAAAAGGCAGTAGAGATAGGATGAGATAACAGTATGTTAATGCCATTAATTTATTCATTGA
TATATATTCCTAGAATATATAAAAAACTTATTTTATTATTTATTGATTTTTGTGTGTTTCCATTTTTAAT
TTGGATTGCTTATGTATTGCGTTTATTGGATTTAAATGTAGATTCAATCCCAAGGTTAGTGTATGGTGAA
CTTTTAGTTTCTGCTATTGCGGTTGCAAGTTTGATCGTTTGTGGTATTTATCGTTTTGTCATACATACTT
TTTCTGAAACATTAATTTCTAGATTATTTCTTGCAACATTAATTACGGTAATTGCTTTGTTTGTATTGGG
TAATAGCACTCAAGCTGTTATTCCTATGTCAATTCCTTTAATGTTTGGCTTTTTTATGTTCTCTTGGGTG
TATTTGAGCCGAGGTATAATTCGTATTTTGGTTCAGAATGTACTTCAAGCGGGTGTTCCTCGTAAACGAA
TTGCAATTTATGGTGCGGGTGCTGCAGGACAGCAGTTGGCAGTATTGCTATTTCGTTCCCATGATTATTT
GCCTGTATTTTTTATTGATGATAATGAAAACCTTGCCAATACTCGTGTTGAGAGTTTAAAAGTGTTTTCG
GCTCGGAATGTGTTTGACAAATTTCGAGATTATCAAATTGAGCAAGTTATTATTGCATTACCTTCTGTTG
AGAGATCAAGAAAAAATGAAATTGTAAAATTTTTATCTGGTTCAAAAGTAAAAATTATGGAGATTCCGAG
ACTGATGCGAATTGTCGAAGGGAGTGTTTCTATCAATGATGTTAAAGAGGTTAATATCATTGATTTGTTA
GGTAGAGAACCCGTTGAACCTATTCCAGAGTTATTCTGTAAGAATATTCAACATCAGATTGTGATGGTGA
CTGGTGCTGCTGGTTCTATCGGTTCTGAGCTTTGTCGGCAGATTATTCGCAATCAGCCTCGTAAATTACT
TTTATTTGAGATTTCGGAATATGGATTATATTCAATTGAAAGGGAATTAAACAAACTGGTTAAAACTCAG
CAGTTAGGCCATATTGAAATTATTCCGCTCTTAGGGAGCGTTCGGAACTTTAAGCATTTAGTTGAAATTA
TGCGGGTTTATCAAGTGGATACGGTATATCACGCGGCAGCTTATAAACACGTTCCAATGGTTGAGTACAA
TATGGTTGAAGGTGTGCGGAATAATATTTTTGGTACTTACTATACTGCTCGTGCTGCGATTGAAGCTCAG
GTCAAATCTTTTGTACTGATTTCAACTGATAAAGCAGTGCGTCCTACTAATGTGATGGGGGCAACAAAAC
GTAGTGCTGAGTTGTGTTTACAAGCGTTGGCAATGGAAAAAGGAAATTGTTTAGATGGCATTGAACATCA
AACACTTTTCTCAATGGTTCGTTTTGGTAATGTGTTAGGTTCATCTGGCTCTGTGATTCCTTTATTTAAG
GAACAGATACTGAAGGGGGGGCCAGTAACTGTGACTGATCCAAATGTTATTCGTTATTTCATGACCATTC
CTGAAGCTGCTCAATTGGTCATTCAAGCTGGAGCGATGGCGAAAGGTGGCGATGTATTTATTTTGGATAT
GGGGGAGCCTGTTAAGATTGTTGATTTGGCGATAAATCTAATTCAATTATCAGGCTTAGTAGTAAAAAAT
CAGGATAATCCAAACGGCGATATTGAGATTTTGTTTACTGGGCTTAGACCTGGTGAGAAACTCTATGAAG
AGTTATTAATTGCTGGAGATAATGTTGAAACAACAGCTCATCATCGGATTATGACAGCAAAAGAAGATTT
TCTGCCGTTAAATGAGTTACTAAGTTTACTTAGTAAATTAGAATTGGCTTGTCAGCATAATGAATGCGAT
AAAATTCGTGATATTTTGTTGAATTTTCCAATTGGGTATACTCCGGTAAGTAAAATAGTGGATTTTGTTT
GGCGGATGCAAGTAGATAAATAGTATATTTAGATTAGCCTATTCCTTTTTGATATATTCAGTGAGAATAA
GAATTGGGTAGTAGAATGCATAGTAGAATAGTGAAGATTTATTACTCCTCAACATGTGTGAGTCAAATCA
ATATTTCTTTTTGGGTTTTTCTGTGCAAATAAATGTGGTTTGTTGTATACTAGGACGATTTTTATCAAGT
TCAATTCGACGTTTGGTGTGTGAGTTTTGGACTATTCTGATGGATTTTGTTAATTATAAAATGAGTAAGA
TGGATTATGTGTAAGTTAACTAAAGCTCTTGTTTTTACTGGTGTGATTTTATCTCTTTCTGGGTGTGGGA
TGATTTTCCCTGCAACGCATTCTCCTATTGTTGATACGGAAGTGAGGGGAGAGAATGTGGACTTTAAGAA
GGTTGTGGATGCTTATTTAATTACGCCTCAGTTAGTAAAGCAATTAGCTCCTCGTACGGTGAAAGCAAGT
GATAACATTGGTTTAGAACAACAAATTAAGCGTTATCAATATAAGATAGGTGTTGGCGACATATTAAATG
TCACAGTTTGGGAGCATCCTGAATTGACAACTCCTGCGGGTGCTTATCGTTCTGCCGCTGAATCAGGTAA
TCAAGTGCATGCTAATGGAACTATCTTTTATCCATATGTTGGGCAGCTTAATGTTGTTGGCTTAACAGTA
AATCAAGTTCGTGATAAATTGGCAAAAGCTCTTTCAGCCTATGTCACTGATCCTCAAATTGAGGTAACAA
TTGCCTCATACCAATCTAAAAAAGCATATATAACAGGCGAAATCAAGAATCCAGGACAGCAATTTTTAAC
TAATATTCCTCTAACTTTGTTAGATGCTGTAAATAAGGCTGGAGGATTGTCTGATAATGCGGATTGGCAT
AATGTGACTATTACTCGTCATGGCAAAGAGGAGAAAGTCTCTTTAGCAGAATTGATTCAATTTGGTAATT
TAACGCAGAATCGTTTGTTATCTGATGGCGATGTGGTTCATATTCCACGCAATGATGCGAATAAGGTGTT
TATTGTGGGGGAAGTGTCAAAACCTCAGATGTTGAAAATTACTCATTATGGTATGACGTTAACTGAAGCA
ATTGCTCAAAGTGGGGGAATTGATAAATTATCTGCAGATGCAACGGGTATTTTTGTTATTCGTGGTCAAC
GTGATGTAAATAAGTCAACGGTTTCAAATGAAGCTGAAAAAATAGATAAGATTGCAGATATTTATCAATT
GGATTTGACTAATGCAACTTCCTATGTATTAGGAACAGAGTTTTATTTAAAACCTTATGACATTGTTTAT
GTGACAACAGCGCCAGCAACTCGTTGGAATAGAGTGATTGCCCATGTTGTTCCGTCATTATCTGGTTTCA
ATAATCTAACAGAGTCTATCTTAAGAGTGAGGAATTGGTAATTAATGTTTGGAACTATTTTAGTTGTTTG
TATCGGTAATATATGCCGCTCCCCCGTCGGAGAAAAATTATTAAAACAATATTTTCCTGAAAAGCGTATT
TTTTCAGCAGGTATTTCAGCTGAGCGTAGCCATTTAGTTGGAAAAGGTGTAGATCCAACAATGCAACAAG
TTGCTATTTCTCGTGGAGTGGATCTTTCTGAACATCGTTCACAGCAATTAACGTCTGAACTATGTAAGAA
TGTAGACTTGATTCTTGTCATGGAAAAAGGTCATATTGACTTGGTTCGACAAATTTCACCAGAAAGTTCT
GGAAAAGTCATGTTATTTGGTCATTGGTTGGATAGCAATAAAGATATTCCAGATCCTTATCGTCAAAGTG
AAGATATGTTCCGAGAGGTTTATGCATTGATTGAGGATGCAGCATTGAGATGGAAATTGAAACTCTAATT
TTAAGGCAGTTAAAAGATGAATGAAAATAATCATGATGAAATTGATTTAGTAAAGTTGTTGGGGGCTTTA
TTAGATTATAAGTGGTGGATAGCTCTTTTTACATTGTTGGTGACGTTATTTAGTGTTGCTTATGTTTTAC
TAGCTCCGCCTGTTTACACTGCGAATGCTTCAATTCAAGTAGAAAGTAAATCTTCAAGGGGGCTTTTAAA
CGATTTCCCAGGAGTTTTAGAGGGTGAAGCATCTTCAAGTACTGAAATTGCAATTTTAAAATCAAGAATG
GTTTTATCTAATACTGTTGAGCAACTTAATTTAACTACGGTAGTTGAACCTCAATTCTCGATCCCTTTTC
TTAGTAAAGGTCTTCATCGTTTGATGGGATATGAACCACAATTGTCGCTCTCTTTATTTGAGCCTAAGAA
TCCTCAGATGAAAGAGATGATTTTGGAGGTTGGGGAGAATGCTGGAGAGTTCTCATTATTTTTCGCAGAT
GAAAAAGTTCTTGAAGGGAGCATTGGGAAAAAGTATCAAACGGAAGATTTTTCGTTTGCGATTTCTGAAT
TAGAGGCTAAGCCAGGACAATTATTTAAAATTAAAAAGAATGATGTGTTGTTAGCAATTAACTCTTTACA
AAAACAAATTTCGGTGACAGAGAGTGGTAAGCAGACAGGCATTATTGAAATTTCTATTAATGGAGAGAAT
AAAGCTAAAATTAAGAAGATAGTAAAGAGTGTATCTGAAAATTATTTGCTGCAAAATATTGTTCGTGATT
CTGCAGAAGCGTCTAAGAGTTTAGAGTTTTTGTCTAAACAATTACCAGAACTTAAAGCTCGTTTGGCAGA
GTCTGAGAATAATTTGAATGAATTCCGCTTAAAAAATGAATCAGTAGATCTCAGTCTAGAAGCTAAATCA
GCATTAGATACTATAGTTCAGTTAGAAGCAGATTTAAATGAGTTAACATTAAAGGAGAGTGAAATTTCTC
AGAAATTCACTCGAAATCACCCTGCTTATGTTGCTTTGATTGATAAGCGTAAAGTATTGAATGAGGAAAA
AATTCGTTTAAATAAACAAGTAGAACGTTTACCTAATACTCAAAAAGAGGTTATTCGGTTAACTCGAGAT
TTGGAGGTAAACCAGCAAATTTATATTCAATTGTTGAATAAAATGCAAGAGTTAGAAATTGTTAAGGCTA
GTACGGTAGGAAATGTTCGTATTTTAGATGAGGCGCAAGTTTTGCCTAATGCCGTTTCACCTAGAAAAAT
GATTGTGGTTGCCTTGGCATTTATGTTAGGACTTATCTTTGCCTCAGTTACTGCGATAGCGAAAACGCTA
CTGCATAGAGGTATTGAGGGAACATCTGAATTAGATGTGTTAGGCTTGCCAACGTATGCTACGATTCCAT
ATTCAAATGAACAGCCTATTTTTTCTAAGCATAAGGTTCAGCATTTTAAATTATTGTCGGAGTCAACGCC
TACAGATCCAGCAGTTGAGGCTTTGCGTAGTTTGCGTACAAGTTTGCATTTTGCAATGTTAGAAGCTAAA
AATAATATATTAATGATTTCTGGAGCTTCTCCGTCTGTGGGAAAAAGTTTTATTTCAACCAATTTGGCTA
ATGTTCTTGCTAAAGCTGGGCACAAGGTGTTGTTAATTGATGCAGATTTAAGAAGGAGTTATTTGCGTCG
ATTATTAGGTTTAGCAAAAGAGGTTGGATTGAGTGATGTGATTGCACAGCAGATTCCTTTTGAACAAGTG
ATTCAACATTATGATAATTTTGATATTATTGTTAAAGGAGAAACTCCACCAAATCCATCTGAATTACTAT
CTAATGCTCGTTTTCAGGCACTATTAGAATGGGCGGCAAAAGAATATGATTTAGTGATAGTGGATACAGC
GCCTATTTTGGCTGTTACAGATGCAGCTATTATTGGTAGGTATGCAGGAACATCTTTACTTGTTGGGCGT
TTTGGTGAAACTACACTTAAAGAAGTTGGATTAGCTAAAGAACGTTTTGAACGTGCAGGGGTCTTTATTA
AAGGTTTTATTTTGAATGGTATAAAACGTAAGGCTTCTAATCGTTATGATTATTATCAATATGATTACAA
ATAGTTGCTAACTTTGTAATCTTGATGTAAGCGGTGGGATTTTAACTATGGTTATAAAAATAGTTTAGAA
TTTCGCCGCTTAGTGTTTTATCTAAACTTTAAAATAATGTTTATGTGAATAAGATTAGCAAATTGATTAA
AAAAACCTTTTGATTTAATTTGTGTAAAAATATTGACTAAATTAGTAGGGTATATAGAATTCTTTCTTAA
CAATCGAGCATTTTTAAAAGGTTTGAGTATGAAATTAACTTCACGAGGACGTTATGCTGTAACTGCAATT
TTAGATATTGCGTTGCATGGCAAAGATATGCCTGTGAGTTTGGTAGATATTTCAGATCGCCAAGCCATTT
CACTTTCTTATTTAGAGCAACTTTTTGCACAACTTCGCCGAGAAGGTCTTGTGCATAGTGTGAGAGGCCC
TGGCGGTGGCTATCAGTTAGCAAAAACGCCTGAGGAAATTAATGTGAGCTTGATTATTGCCGCTGTGAAT
GAAAGTGTTGATGTATCTAAATGTAAAGGCAATGGGAATTGCAGTAATAACAGTCGTTGTTTAACCCATT
CGTTGTGGGAGCGTTTAGAAAATCAAATCGAACAGTATTTACATACGATAACTTTAGCCGAATTAGTTGA
AGAAAATAGCGATCACGATTGTGAGAGTTCTCACTGCCACGATCATCACCATTAATCTTATAAAAATCTC
TTAGTTAGGAGTAACAATGAAATTACCAATTTATTTGGATTATGCCGCAACTACGCCCGTTGATGAGCGT
GTTGCAAAAAAAATGATGGAATATATGACAAAGGACGGCGTGTTTGGTAACCCTGCATCTCGTTCTCACA
AATTTGGTTGGGAAGCAGAAGAAGCGGTTGATGTAGCTCGTAATCAAATCGCTGATTTAATCGGTGCAGA
TGCTCGTGAAATCGTATTCACTTCAGGTGCAACCGAATCAGACAACCTTGCAATTAAAGGTGCAGCACAT
TTCTACCAAACCAAAGGTAAACACATCATCACGGTTAAAACTGAACATAAAGCGGTATTAGATACGTGCC
GTCAGTTGGAGCGTGAAGGTTTTGAAGTGACCTATTTAGAGCCTGAAACAACAGGTTTAGTGGATATTGC
TAAATTAGAAGCTGCAATTCGTCCAGACACAATTTTAGTCTCCGTAATGCAGGTGAACAATGAGATCGGC
GTTATTCAACCAATCGAAGAGATCGGTAAAATCTGCCGTGCAAAAAAAATCATTTTCCACGTGGATGCAA
CACAATCAGTAGGTAAAATCCCTGTGGATGTTCAAGCATTAAACGTAGATTTAATGTCTTTCTCAAGCCA
TAAACTTTACGGGCCAAAAGGTATCGGCGGTTTATATGTTTGCCGTAAGCCTCGTGTACGTTTAGAAGCG
ATCATTCACGGTGGTGGCCACGAGCGTGGTATGCGTTCAGGTACATTACCTGTTCACCAAATCGTTGGTA
TGGGTGAAGCATATCGTATCGCAAAAGAAGAAATGGTAACTGAAATGCCACGCATCAAAGCACTTCGTGA
CCGTTTATACAACGGTTTCAAAGATATGGAAGAAGTGTATGTGAACGGTACAATGGAAGCAGGTAAACGT
GTTGATAGTAACCTGAATATCAGCTTTAACTTTGTTGAAGGCGAGTCAATGATGATGTCATTAAAAGACA
TTGCGGTATCTTCAGGTTCTGCTTGTACTTCTGCAAGTTTAGAGCCATCTTACGTACTTCGTGCATTAGG
CTTAAACGATGAATTAGCACATAGCTCAATCCGTTTCTCAATCGGTCGTTGGACAACGGAAGAAGAGATC
GATCACACTATCGAAATCGTGAAAAAAGCAGTAACAAAATTACGTGAACTTTCACCACTTTGGGATATGT
TCAAAGAAGGTATCGACTTAAACTCAATTGAGTGGTCGCATCATTAAAATGAAATTCTTCCCCCATGTAA
TGGGGGAAGTACCTTGCGAAGCAAGGTGATGGGGGCAAATAATCAAGTAAATTTTTCTATATATTCAATC
CCCCTTCGGTTTCGCTTCGCTCAACCACTTCCCCCGTAAACGGGGGCAGAATAAAACAGAGGAATTAAAA
AATGGCATACAGCGATAAAGTTATTGATCACTATGAAAACCCACGTAACGTAGGTTCATTCGACAAAAAA
GCATCAGATATCGGTACAGGTATGGTGGGCGCACCAGCGTGTGGTGACGTAATGCAACTTCAAATTAAAG
TGAACGAACAAGGTATCATTGAAGATGCTCGTTTCAAAACTTACGGTTGCGGTTCAGCGATTGCATCAAG
CTCACTTATTACTGAATGGGTAAAAGGCAAATCATTAGATGAAGCTCAAGCAATCAAAAACAGCGACATC
GCAGAAGAGCTTGAATTACCACCAGTAAAAGTACATTGCTCAATTCTTGCAGAAGATGCAATTAAAGCAG
CGATTGCAGATTACAAAGAGAAAAACGGTAAGTAATCTTTAACAAGCGGTTGGTTTTTGCGAAAAATTTG
CAAATCTGACCGCTTGTGTTTTCGTTTATTGTTAATTTTAAAAAGGTTTTATTGTATCAGACGAATGAAA
GAAAATTTACTTCGCTCTGCTCCCCTCTTTAGCAAAGAGGGGCTGGGGGAGATTTGGCAGAAGTAAAGAA
CGAAGAATATAAATTGTTTATTCCCAAATAACAGTAACTCTGTTCTGAATTATCTCTCACTTCGTTTATT
CGTTTGACAAATCTCCCCTAACCCCTCTTTACTAAAGAGGGGAATGAGATCTTTTTAAAATTAACTATAT
TCACAAGGAGAAAAAATGAGTATCACCCTAACAGAAACTGCGGCAGATCGTGTTCGTACCTTCCTTGAAA
ACCGTGGCAAAGGCATTGGTTTAAGGTTGGGTGTTAAAACGTCTGGCTGTTCAGGGTTAGCTTATGTCCT
TGAATTTGTTGATGTATTAAACGAAGATGATCACGTTTTTGAACAACACGGTGTTAAAATTATCGTCGAT
GAAAAAAGCCTTGTTTACCTGAGTGGTACAGAATTAGATTTTGTCAAAGAAGGATTAAACGAAGGATTTA
AGTACAACAACCCAAATGTGAAAAACGAATGTGGTTGTGGTGAAAGTTTTAACGTCTAAGAGGTTCTGAT
GTCAAATCCATTTACGCTTTTTGATCTGCCTGTGCAATTCCAAGTAGATAATGCTCAACTCTCTGAGCGT
TATTTAGCCTTACAAAAATCGCTTCACCCCGATAATTTTGCGGCAAGTTCTGCGACAGAACAGCGTTTAG
CAATGCAGAAATCGGCGGAAATTAATGATGCGTTACATATTCTCAAAGATCCGATTTTGCGTGCTGAAGC
GATCATCGCTATTCATACGGGTGAACAGCAAGATATTGAGCAAAAAAGTAACCGAGATATGGCGTTTTTA
ATGCAACAAATGGAATGGCGTGAAACCTTAGAAAGCATTGAAACCACAAAAAACGAAGCGGATCTCACCG
CTTTCACCCAAGAGATTGAGCAACAGCAAAAAGTCATTTTGCAACAACTTGAACAGGCTCTCAGTGCTCA
ACAATGGACGGACGCACTAGCCATTAACGATAAACTTCGTTTTATTAAAAAATTATTGGTAGAAGTTGAG
CGAGTAGAAGAGAAGTTGTTTGAGTTTTAATTGTGTGGTATTCGCACAAAAGAAAGTAGGGACGCCACGC
TTGGCGTCCATTGAATATAGACTTTTCACTCATCTAAAGAATGGACGCCAAGCGTGGCGTCCCTACATAG
AAAAATAAATATGAAAACCCTCGAAGAACTGAACGATAAACAAAAATCCGCTTGGCCAATTATGCAAGAT
TGGTTCAAGCAAGCGAATAACCATTATGAAATCCTGCCGAGAGATGTGGAAAATGCAGGGGCAGAATTGG
TGGGAATGCAGTTACCGACAAGTACGCCACTGGGTGCGGTAATTTATGAAACGGGCGGTATTTTAGTCGA
TCACGGCTGGTTACGCATTTTAGGTTCGGGTAATGAGAAACTGCCACGCGGTTTGTTTGAGTGGAATTTT
GGTAAAACCTTTGAACAATCGGGCGAAAGACCGTTTCATTTACTGATTGCTGATGATGCCATTGGTGGTT
ATTTTGCGGTGAACGGGGGCGGATTAGGCGAAAAAGTCGGTTTAGTTTATTATTTCCACCCGAAAAAGCA
GAAATGGGAAAGTATTGGCTTAAATTATTCACAATTTATCGGCTGGGCATTAACTGCCGATACTGCTAGT
TTTTACCACAGCCTGCGTAGTGAAAATTGGCAAGCTGAGATTGCAGATTTAAACGGCAATCAAGTGATAA
ATTTAGACACAAAACAAGAACAACCGATTGAACGCCATTATCAAGCGACATTTGCGCCTGATGATATGGG
GTATACGGTGAATTAAGTATTACACTTGCCCCTTTGAAAAAGGGGGATTGAGGGGGATTTAATGATCTTG
TAAAAATCCCCCCTAGCCCCCCCTTTTTCAAAGGGGGGAATAAATGATAGAGAGATAATAAAATGTCATT
ACTTCAAATTGCAGAACCAGGGCAAACGGCAGCGCCGCACCAACATCGCTTGGCGGTGGGGATTGACCTT
GGGACGACAAATTCTTTAGTAGCAACGGTGCGTAGCGGACAAGCTCAGGTATTACTTGATGAGAAAGAGC
GTGCGTTAGTGCCGTCGGTAGTACATTATGCTGCTGAGAATAAAGTTGTTGGTGTGGAAGCCTTTGAGCA
AGCAGTAGCTGATCCGCAACATACAGTGATTTCTGTAAAGCGTTTAATTGGTCGTTCTTTGGCAGATGTT
GAACAGCGTTATCCAAATTTACCTTATCAATTTGTTGCGACGGATAACGGCTTGCCGTTAATTCAAACGC
TACAAGGCAATAAAAGTCCGATTGAAGTGTCTGCCGATATTTTAAGTCACTTAAATCAATTTGCAGAAAA
ACGCTTAGCAGGCGAATTGGCTGGCGTGGTGATTACTGTACCTGCTTATTTTGATGATGCACAACGTCAA
AGTACCAAAGATGCCGCTCGTTTGGCAGGGCTTAATGTACTGCGTTTATTAAATGAGCCAACTGCTGCGG
CTATTGCTTATGGTTTGGACAGTGGTCAAGAAGGTGTTATTGCCGTATATGACTTAGGTGGCGGTACTTT
TGATATTTCGATTTTACGCCTGAGCCGTGGTGTATTTGAAGTTTTGGCAACAGGTGGCGATACCGCTTTA
GGTGGCGATGATTTCGATCATCTGTTAGCGAATTGGATTGCGGAACAAGCAGGTATTCAGCCAAATACAG
CAAGTCAGCAACGTGAACTACTTACTCTTGCCACTCAAGTGAAAATTGGCTTATCACAAGCGGACAGTTT
TACTGCAAAATTTGCAAATTGGCAGGGTGAAATCAGCCGTTTGCAATTTAATGAGCTAATCCAGCCACTT
GTAAAACGCTCGTTAATGACTTGTCGTCGAGCTTTGAAAGATGCTGGGGTAGAAGCTCAAGAAGTGCGTG
AAGTTGTGATGGTTGGTGGCTCAACGAGAGTACCTTTTGTGCGTGAACAAGTAGGCGAATTTTTCGGCAA
AACGCCATTAACCTCTATTGACCCCGATAAAGTGGTGGCGTTGGGTGCAGCTATTCAAGCGGATATTTTA
GTCGGCAATAAGCCTGATGCAGAAATGTTGTTGCTAGATGTTGTACCACTTTCGCTAGGGATCGAAACGA
TGGGAGGATTGGTGGAAAAAATCATTCCTCGCAATACCACTATTCCTGTGGCAAAAGCACAAGAGTTCAC
CACATTTAAAGATGGGCAGACAGCGATGACGGTTCACGTTGTACAAGGTGAACGTGAGTTAGTCGATGAT
TGCCGTTCACTTGGACGTTTTACCTTGCGTGGTATTCCACCGATGGTCGCTGGTGCGGCACACATTCGCG
TGACTTATCAAGTCGATGCGGACGGGTTACTGAGTGTCACCGCAATGGAAAAATCAACCAAAGTGCAAGC
ATCTATCCAAATTAAGCCGTCTTACGGTTTAACGGACGAAGAAGTCACCGAAATGATTAAATCGTCAATG
ACGAATGCGAAGCAAGATATGGAAGCCCGTCAGCTGGCGGAACAGCGTGTGGAGGCAGATCGTGTGATTG
ATAGCGTTGTCATTGCGTTGCAAGAAGATGGTGCAGAGCTACTTTCGGTTGATGAATTTAAAGGGATTGA
AGCGGAATTACAGAAATTGATTTACGCAAAACAAGGAACAGATCGCCAAGCTATCCAGCAAGGTATTAAA
GATCTTGATATTGCCACCCAAGAATTTGCCGCTAGACGAATGAATTTATCCATTCAAAAAGCCTTAGCAG
GTAAGGCGGTTGATGAGGTGATGGGATAAAATCCAGTAGGGACACACTGCGTGTGTCCGCAAAATAAATA
ACGGACACACGCAGTGTGTCCCTACAAATAAACAGAAGATATTAGAGGACATTATGCCAAAAATTGTTTT
TCTTCCACACGAAGAATTTTGCCCAGAGGGTATGGTTGTTGAAGCTCAAACAGGTGAAAACTTATTAGAA
GTTGCTCACAATGCAGGAGTTGAAATTCATCACGCTTGTGACTGTTCTTGTGCTTGCACTACTTGTCACG
TTGTAATTCGTGAAGGTTTTGACAGCTTAAATGAAACATCAGATCAAGAAGAAGATATGTTAGACAAAGC
GTGGGGCTTAGAAATCGACAGCCGCTTGTCTTGTCAATGTATTGTGGGTGAAGAAGATCTCGTTGTTGAA
ATTCCAAAATATAACTTAAACCACGCAAATGAGGCAGCACACTAATGAAATGGACTGATGTAAGAATGAT
CGCAGAAAATCTGTATGATATGAACCCAGATTTAGATCCAACCACCGTGCGTTTTACTGATATGCATAAA
TGGATCTGTGAGATGGAAGATTTTGAGGATGATCCAGAAGCGTCAAATGAACATATCTTGGAAGCGATTT
TAACGATTTGGTTAGAAGAGTATGAATAACCCCATAGGGCTGTAAAACAAAAAGTTGGTAATAATTATAT
TCCTGATTCTTACCAACTCTTTGATTTAAATAGTTCTTCTATCTTATATATCGTCCTGTAATTCCTGCAA
GAACCCACCACTTTGATGAGCCCACAGTTTTGCATAGACACCATTGAGAGCTAATAATTCCTCGTGACTA
CCTTGCTCAACAATTTCGCCTTTATCTAATACAATCAAGCGATCCATTGCCATAATGGTCGATAAACGGT
GTGCAATGGCAACGACAGTTTTCCCTTCCATTAATTCGGTCAAATTTTCTTGAATAGCGACTTCCACTTC
TGAATCTAAAGCACTGGTCGCTTCATCTAATAATAAAATCGGTGCATCTTTCAGCATCACGCGGGCAATC
GCAATACGTTGCCGTTGTCCGCCTGAGAGTTTCACGCCTCGTTCGCCGACGTGTGCATCATAGCCTGTTC
TACCTTTAGCATCACTGAGAAGCGGAATAAAATCAGAGGCAGAGGCTCGCTCAACGGCTTTAAGCATTTC
TGCTTCTGTCGCCGTTGGACGACCATAAAGCAAATTATCTCGAACGGAACGATGTAATAATGAGGTGTCT
TGGGTCACTAAACCAATTTGCGAGCGTAGGCTTTCTTGCGTTACATCACAAATGTTTTGCCCATCAATTT
CCACTGAACCTTTTTGCACATCATAAAAACGTAACAATAAATTCGTTAAAGTCGATTTTCCTGCCCCACT
GCGCCCCACTAAACCTACTTTTTCACCTGCTTTAATATGTAAATCAAAGCCTTTCAGTAGAGGCTTTTTC
GCATTATAGGCAAAATCAACCTGATTAAATCGGATTTCACCTTGTGTCACTTCAAGCGGTTTTGCCTCTG
CTTTATCTACAATTGTTCTTGGCTTGGATAAGGTTTCCATTCCATCTTGTACTGTGCCTAAGTTTTCAAA
TAAGCTAGCAAACTCCCACATAATCCATTGTGATAGACCTTTAATGCGTAACGCCAAAGCAGTAGAAGTG
GCGATTGCCCCTGCAGTCACTTCACCTAACGTCCAAAGCCATAGCCCAATACCTGCGGTGATCGTAATTA
ATGCGATACTACTAAAATTGGTCAATGTTTCAATCGTTGTCACTAAACGCATCTGTTTATGTACTGTTAC
CATAAACTCTTCCATCGACTCTTTGGCATAGCGAGATTCTCGATTACCGTGAGAAAACAGCTTCACTGTC
GCAATGTTTGAATAAGCGTCGGTAATTCGCCCTGTCATTAAACTGCGAGCATCGGATTGCTCTTGAGCTG
CTTGAACAAGTTTTGGCACATATAACCAAATAATCGTTGCCAAACTGACTACCCAAATAATAAAAGGCAA
AAATAGCCAGCCATCAAGCTGAAGCAAAATTACACTGGTTGTCGTCAAATACACAATCACATAGACCAGC
ATATCCGCACAGGTCATCAACACCTCACGCACGGCTAATGCTGTTTGCATCACCTTAGCAGATACACGCC
CAGCAAACTCGTCCTGATAAAAGCTCATACTTTGTCCGAGCATCAAGCGGTGGAAATTCCAACGCAACCG
CATCGGAAATACCCCTTGTAACGACTGAAAGCGAACAGCACAGCCGAGATAGACAAACACCACACTCATC
AATGCCACAATCAGCATTAATATCAGAGAAGTGCCTTTTTCTTGCCACAACTGTTGAGCAGAATAAGTGT
TTACCCAGTCCACCAACTCGCCCATATACTGAAACAAAATCCCTTCAATAATGCCTATAAATGCAACAAA
AATGATTAACGCCACAAAATAGCTTCTCATTCCTTTGGTACTTTCAAAAATAAAAGGAATAACCTTTGCT
CGAGGCGTATTCGGCATATCTTCTGGATAAGGATTAATGCGATTTTCAAACCAATCAAATAATTTATTTA
ACACGGGCTCTCCTTATAAGTATGGTGGGTAAAAATTGCAAGGTAATAAAATGTAGTGGACACACTCAGT
GTGCCCCCTACCATTTGAAAAGAAACTATTGTTAGTTCCGTACCAATAACTATGGATTTAGCAATTTCTC
ATCTAATGCTAAATCTTCGTTACGGTTAATACCAATCGGTTGTTTTAACACATTATGCACAATTTCGTGT
GCATCAGCAAGAGAATGTTCCTTATATGAACCACATTGAAACTCATTTAACTCAGGAATTTTAGTTTCAT
CAGGCACTTTCTCTAACGCATCACGCATAGAGGCTTCCCAAGCTTTTGCCACTTCTTCAGCCGAAGGTGA
ACCAATTAACGACATATAAAATCCCGTACGGCAACCCATCGGCGAAATATCAATAATTTCAACGGTATCG
CTATTGAGATGATCACGCATAAAACCAGCAAATAAATGTTCCATCGTATGAATACCACGAGGCGATAAAA
TCTCAATGTTTGGACGGACAAAACGTAAATCAAATACAGTAATCGTATTGCCCTTCGGGGTTGTCATGGT
TTTTGCAACACGCACTGCTGGGGCATTCATTTTGGTGTGGTCAACTTTAAAGCTATCTAGTAAAGGCATA
ACAGTTCTCCAATAAATAAAATTATGTAGGGATTATAGCCTATTTAAGCCTGAGTTTTCATACAAGCGGT
AAGTTATTCGAAATAATTTGCAAATTTTTACGCCAATCTAACCGCTTGCTTTCTAGTCAGTTTGGTGAAA
ATTCTGTATAATCGCCCGTCTTTTGTGATCTTCATCACAATTTTGGATTTCGTCAGATGAGCTTTAGCTC
ATCATTTTTTATTCTCGGTGGGCGAGCCCCACCCTACAATTAAGTTATTTCAATGCAACAATTAGATACT
CAAAAACTGCGTAATATCGCAATCATTGCTCACGTTGACCACGGCAAAACCACGCTGGTTGATAAATTAT
TAAAACTTTCAGGCACATTAGACACTTCTCGTGGTGATGTAGATGAACGTGTAATGGACTCCAACGACCT
TGAGAAAGAGCGTGGCATTACCATTCTTGCGAAAAATACCGCAATTAACTGGAACGGCTATCGTATCAAT
ATCGTAGATACCCCAGGACACGCAGACTTCGGTGGTGAAGTTGAGCGTGTACTTTCAATGGTGGACTCGG
TATTACTTGTGGTCGATGCCTTTGACGGCCCAATGCCACAAACCCGTTTCGTAACCCAAAAAGCATTTGC
TCACGGTTTAAAACCTATCGTGGTTATCAATAAAGTTGACCGCCCAGGTGCTCGCCCTGACTGGGTGGTG
GATCAAGTATTCGACTTATTCGTGAACCTTGGTGCGACAGACGAACAATTAGATTTCCCAATTATTTATG
CTTCTGCATTAAATGGTGTTGCAGGTTTGGATCACGAAGATCTTGCACCAAATATGGATCCGCTCTTTGA
AGCAATTGTAGGGCAAGTTTCTCCGCCAGATGTTGAACTTGATGCACCGTTCCAAATGCAAATTTCACAG
TTAGATTACAGCAAATATCTAGGCGTTATCGGTATCGGTCGTATCAAACGTGGTACGGTTAAACCTAACC
AACCTGTGACTGTCATTGATGCAGAAGGTAAAACCCGTAATGGTCGTGTTGGTCAAGTGTTAGGTCACTT
AGGCTTACAACGCTATGAAGCCACCGAAGCCTATGCCGGCGACATCATTGCGATTACAGGTTTAGGCGAA
TTAAACATTTCAGATACCTTATGTGACATCAACAATGTTGAAGCACTTCCAGCTTTATCTGTTGATGAAC
CGACAGTAACAATGTTCTTCTGTGTAAACACATCACCCTTCTGCGGTCAAGAAGGGAAATTCGTTACTTC
ACGCCAAATTTTAGAGCGTTTGAAGAAAGAGTTAGTGCATAACGTCGCATTACGCGTAGAAGAAACTGAT
GACTCTGATGTTTTCAGCGTATCGGGTCGTGGTGAATTGCACTTGTCTGTATTAATCGAAAATATGCGTC
GTGAAGGTTATGAATTAGCGGTATCTCGTCCAAAAGTAATTTTCAAAGAGATTGATGGTTGTAAACAAGA
ACCGTTTGAGCAAGTGACCATTGATATTGAAGAACAACATCAAGGGGCTGTGATGGAAGCTCTTGGTATC
CGTAAAGGTGAAGTGCGTGATATGATCCCAGATGGTAAAGGTCGTACTCGTTTAGAATACATTATTCCAA
GCCGTGGCTTAATCGGTTTCCGTAATGAGTTTATGACGATGACATCAGGTACAGGCTTACTTTACTCAAG
TTTCAGCCACTATGACGATGTAAAAGCAGGTGAAATCGGTCAGCGTATTAACGGCGTATTGATTTCAAAC
GGCACAGGTAAAGCCCTTGCTTACTCGCTCTATGCACTACAAGATCGTGGTAAATTAATGATCGATCACG
GTGCAGAAATTTATGAAGGACAGGTAATCGGTATCCATAGCCGTTCAAATGACCTAACCGTAAACCCGCT
TGAAGGGAAAAAACTCACCAATATGCGTGCGTCAGGTAAAGATGATGCTTTAACCTTAACAACACCAGTT
AAATTCAGCTTGGAACAAGCGTTAGAATTTATTGATGATGACGAGTTAGTGGAAGTAACACCAAAATCAG
TGCGTATTCGTAAAAAATTACTCACTGAAGTAGAACGTAAACGTGCAAGTCGTACCACGACAAGTACCAG
CACGAAGTAATGAGAAGTAGGGGCAACAATGCCCCTAATAATTTATAGGAGATTAAAAATGTTTGTAGAA
ATTTACGGCAGATTAAGTTGCCCTTATTGCGTTCGAGCAAAACAGCTTGCAGAAAAAATGAAAGCAGAAT
TACCTGATTTCGATTTTAAATTTGTCGATATGATCGCTGAAGGTATTGAAAAACAAGATTTAGAACCGCG
CGTGGGTAAACCCGTTGCGACTGTGCCACAAATCTTTTTAGATGAGGTTCACGTTGGCGGTTATTCGGAT
TTTGCTCCTCTTATAGAAGAGAAGTTTGGAATTAAATTATAAGAAGATTTTAACTTACCTATTTGGAATT
CGGTTAGTTAATCTGTAGCATTGCCTATAATAGGCTCCTGACATATGAGAGAGCTTTTTAAGGGATTGTA
TACAAAAATTTATATAAAAATTAGGTTAAAGCCTTATTGTTATAAGGCTTTAACTTTCTAATCAACAAAA
ATTATTCATTATTTTAGTCTATTAAAAATCGTTATATTTAGATATGAGATCAGTTTTTTTATGAATTTAG
AATACTTATTTCATATGGAAACCTATTATGATGAATAGAATTATCAATATAGGAGCTGGTGTAATAGACA
AAATAGCAATTAAGAAATCATTATAAATATTTAGACTGTCGGGAGTAATATCGCAGGGTATGAGATCACA
TAGATCGTGTTCTTTACTCTCCATTGCTATTGTGTTTCAGTCCATTAAGCGCAACCAGCCCTTTATTACA
ACTTTTTTTCTGCATGATGAGATCTAATTTGAGGATCTGTTGTTTTGATGAAGAGAGTTTGTTCTTCATT
GTCTGCATTTGAGTATGTGTACCAGGTTGTTTTTCTGCATCAGCAATCAGTTTATCAACTTCTTGAAACA
TTTTTTGGCACTGTTCAGGTAATATGCCATTGGTTTGAGGTTTGGTCATTACCAGTGAAGATGTTTTCAA
TTCAGTAGTGAAACCACTTATCGCAATGAATAATGCACCAGTTGCGATAATCATTGAACGTAAAATAGCG
TTTTTCATAGTGTTCCTAATGATTAGTTTAACTGTTAGATGAAAGTCGCGTATACTAACATAGATCTTGA
TATATCGTCACGTACTATTTAAGGATCTTTATTCTTGATGTAAATAAATTGTTAAACCTAAAAGTTATAT
TCATAAATAATTTACAAATAGGTTGGACAGATAAGTGTGTGGTATTTTGTCTAACTTGATTTATATCAAG
TTATAACAATATAAATTTCATATTTTTTAAATATTTAGCTCAAAAATGTGATCAATGTAATAATTTTGCT
ATTTTTTATTTGCTTATTTACGAGTAGAATAGATTCTTGACATTATTGCTACTTATTAATCTTTGATTAG
TAACTGTGCGAAAACAATGTTGATTGGGGGATTACTTGGTATTCTTGTAATCGAATAATTCAGACTTGTA
TATAAAGAGGTTTGAGATGTTAGACGTTGTTGAACTCTCACGTTTGCAGTTTGCTTTAACTGCTCTCTAT
CACTTCTTATTTGTACCGCTTACATTAGGTCTTTCTTTCGTTCTTGTGGTGATGGAAACCTTATATGTAA
CAACAGGTAAAGAAGTGTATAAGGATATGACAAAGTTCTGGGGTAAGTTATTTGGTATTAACTTTGCTCT
AGGGGTAACGACAGGGATTACAATGGAATTCCAATTCGGTACTAACTGGTCATATTATTCTCACTATGTG
GGTGATATTTTTGGTGCTCCATTAGCGATTGAAGGCTTAATGGCGTTCTTCTTAGAATCTACCTTCATTG
GTCTTTTCTTCTTTGGTTGGGATCGTTTATCAAAAGGTAAACACTTACTAACGACTTTTGCGGTCGCATT
TGGTTCTAACTTCTCTGCTTTGTGGATCTTAGTTGCGAACGGTTGGATGCAAAGCCCAGTAGGTTCAGAA
TTTAACTTTGAAACAATGCGTATGGAAATGGTCAGCTTCTCTGACTTAGTGCTAAACCCAGTAACACAAT
CTAAATTCTTACACACTGTTTCAGCAGGCTATACCTGTGGTGCGATCTTCGTATTAGGTGTGAGTGCATA
CTATATCTTAAAAGGTCGTGATCTTGGATTTGCTCGTCGTTCATTCTCAGTAGGTGCAAGTTTCGGTTTA
GTGGCTATTATTTCTGTATTAATTATGGGTGATGAGTCTGGCTATGAAATCGGTAAAGCACAACCTGTGA
AATTAGCGGCAATGGAAGGTGAATTTGAAACTCACCCAGCTCCAGCTGCGTGGAATGCGTTTGTTATTCC
TAATACTGCAGAGATGAAAAATGAAGTTGCTATCGCAGTGCCTTATGCAGCAGGGATTATCGCTACTCGT
TCTTTAGATACAGAAATTAAAGGTTTGAAAGATCTTCGTGAAGAGAACGTACAGCGTGTACGCAATGGTA
TCGTTGCTTACGGTTTATTAGAAAAATTACGTTCAGGCAACTATACTGCGGAAGATAAAGAAGCGTTCAA
AGCAGTTCAAAAAGATCTTGGCTTTGGTTTACTTTTAAAACCATATACAGATAAAGTTGTTGATGCAACA
GAAGAGCAAATCTTAAAAGCAGCAGCGGATACTATTCCAAACGTAGGTCCAACATTCTGGTCATTCCGTA
TTATGATGATTGCCGGCGGTTTAATGTTATTACTTATTATCGCAGCATTTGTTCAAAATGTACGCGGTAC
AGTAGGTACTAAACCATTGTTATTAAAAGCATTATTATGGGGTATTCCACTTCCTTGGATTGCGATTGAA
AGCGGTTGGTTCTTAGCTGAATATGGTCGTCAGCCTTGGGCAGTGTATGAGGTATTGCCAACAGGAGTAG
CAAACTCTGCATTAACAACAGCAGATCTTTGGATTGCTATTGGTTTATTATGTGGCTTGTACACATTATT
TTTAGTTGTAGAAATGTATTTAATGTTCAAATACGGTCGTCTTGGCCCAAGTGCATTAAAAACAGGTCGT
TACCATTTTGAACAATCTGCGAAATAAGTAGGAGTAAAATATGTTAGATTATGAAGTTCTACGCTTTATT
TGGTGGATTTTAATCGGTGTACTTTTAATCGGCTTTGCAATTACCGATGGTTTTGATATGGGGGTATTAA
CCCTATTGCCTGTGGTAGGTAAAAGCAATGTTGAACGCCGTGTCATGATTAACTCAATCGCTCCGCACTG
GGATGGTAACCAAGTTTGGTTATTAACTGCAGGTGGTGCGATTTTTGCAGCGTGGCCAACAGTTTATGCA
GCATCATTCTCTGGCTTTTTCTTAGCTATGATCTTGGTTTTAGCTGCGTTATTCTTCCGTCCAGTAGGCT
TTGAATACCGTGCGAAAATTGATGATCAAAAATGGCGTAATGCTTGGGACTGGGGATTATTTGTTGGCGG
TTTCGTTCCATCATTAATCTTTGGTGTTGCATTTGGTAACTTATTACAAGGCGTACCATTCCACTTCAAT
GAGTTAAACCAAGTAACTTACGAAGGTTCAACCCTTTGGAAATTATTAGGCTTATTAAATCCATTTGCAT
TACTTTGCGGTGTGGTAAGTTTAATGATGCTCACCACTCAAGGTGCAACTTGGTTACAAATGAAAACAAC
TGGCGAATTGCGTAACCGTGTAAGAAATGTTGCTCAAGTGACCGCTTTAGTGGCGTTAGGTGCATTCTTA
CTTGCTGGTGTATGGGTTTACTTCAAAGATGGATTTGTGGTAACTAGCGTTTTAGATCACAATGCACAAT
CTACTTTAGTGAACAAAACAGTCGTATTAGAAAGCGGTGCGTGGTTCAAAAACTACTTTGAAATGCCAGT
ATTATTCATCATTCCTGGATTAGCAGTAATCGGTGCATTAGGTACAGTGGTTGGCTCTAAAGCAAATAAC
GGTGGACTTGCATTCTTATGCTCATCAATTATGCAAGCTGGCGTGATCTTAACTGCTGGTGTTGCAATGT
TCCCATTCGTAATGCCATCAATTACTCACCCTGAAATGAGTTTAACAATGTGGGACGCAACTGCAAGCCA
TAACACATTAATGATTATGTTTGTGGTAGCTTGTATCTTCGTTCCAATCGTATTAGCTTATACTGTGTGG
ACTTACTTCAAAATGTTTGGTCGTCTTGACGCTAAATATATTGAAGAGAAAAGTGCAAGTTTATACTAAG
GAGAACCAATATGTTTTATGTAACTTGGGTACTAGGTGTGTTACTTGCTATTCTGTTTGCAACAGTAATC
ACTGTAAGTATTGAAAAAACAGGTAAGTTTGACGAGTAATGAGATGATTAATTCACTCTATCAACTCACA
AGAAAGGGCTGGCTACAAGCCCTTTCTTTTATCCTTTCTATTGCAATGTTTGCAATGATATTGCTCTATT
CCAACACCTTTGCTCTCTATTTTGGAGGGAAAATTCCTTACTTAGTCGCAGGTGTTTTCTATGGTATGTT
GATTTTATTTGTTCACGGTTTTGGCTTTGAGATTAAATCAACGAGATGGCAGGTCGTTTTTATGCCATTG
TTGGGGTATATCATTATCTTACCTTCACTAATTGCATTAGTCGTATTGCATTAGTCTTTAAATTAAGAAC
CCAAAGCAACGGGTTCTTATCATATTGCTTATTTTATATTCAATTTGTTTCTAAAAATACTTGCACAACG
ATTTTTCTCTCTCTAGAATGACGAGTAATTTACGCCTGATTTTGGGGCGTTTTTCGTTTTGGAAAGATAG
ATAGGGCATTGCAATGGATTTTCCTATTCGTGTGTATTATGAAGATACTGATGCTGGCGGTGTAGTCTAT
CACGCATGTTATTTACATTTTTTTGAACGTGCAAGAACAGAATTTTTACGTCAGTTAGGGTTTTCTCAAC
AGCTATTACTAAGTCAATCAATGGCTTTTGTTGTGAAGAAAATGGAGATTGACTATAAGAAACCTGCTTA
TTTAGACGATTTTCTCACAGTTAAAAGCATTATTTCTGAACTAAAGGGTGCCAAAATAGTCTTTAAACAG
ACGTTATGGCGAGGTGAAGAGTGCTTGTGTGAAGTGAGTGTGGTTGTTGTGAGTGTTGATCTGTCAAAAA
TGAAAGCGATCGCCATACCTGAAGATATTAAGCAGGCTTTTAACGCTATAATCTCAATGTAATTGTTTTA
TTTGGAGTTTTTATCAATGGCAACTGAATTTAATTTAGTTTCATTATTTATGGAAGCGAGTATTGTTGTT
AAGTTAGTTATCTTAATACTGATCTCTTTTTCCGTGTTATCTTGGGCAGTGATTATTCAACGTAGCCGCG
TATTAACAAGAGCTAAAAAAGATTCTTTAGCCTTTGAAGATCGTTTTTGGTCTGGCGAAGATTTACATCG
TTTACACGAAGGGTTAGAACATCGTCGAGATGGTTTAACTGGAGCTGAACAAATTTTCTACGTTGGTTTT
AAAGAATTTAACCGCTTACAGCAAGCAAACCCAGATTCGTCAGAGTCAATTATTCAAGGTTCTAGCCGTG
CAATGAATCTTGCATTAAACCGTGAATTAGAAGAACTTGAAAATTACATTCCGTTCTTAGGTACTGTTGG
TTCGATCAGCCCATATATTGGTTTATTTGGAACAGTTTGGGGGATTATGCACTCATTTATGGGACTAAGT
GCGGTAAAACAAGCAACCTTACAATCTGTTGCACCAGGTATTGCCGAAGCATTAATTGCCACAGCGATTG
GTTTATTTGCAGCAATTCCTGCAGTAATGGCATATAACCGTTTGAACTTGCGTGTAGGCAAATTAGAGCA
GAATTATGTGAACTTTATTGATGAGTTCACCACAATTCTACATCGCAAAGCGTTTGCGAAAAAATAAGTA
AAAATTAAGTGAAATGCTACCGCTTGTTGTGGTAGTTTGAATGGATAGATAAAGAGGAAACTATGTCTTA
CCGTCGTCGTAAACGTAATGACATTAAATCTGAAATTAACATCGTGCCATTTTTGGACGTGTTACTGGTG
TTATTGCTGATTTTTATGGCAACAGCACCGATTATTAGTCAAAGTGTGGAAGTGGAATTGCCTGAAGATC
GCCATAGTCAATCCGTTTCAAATGAAGATAAAACCCCTGTTATTTTAGAGATCGCTGGGGTCGCTTTGTA
CAAATTGAAAATTGACGGAAACTACATTCAAGTTAATGAACAAGAGAACTTAGCGGAGCAAGAAGTCATT
GCTTATGCTGGTGAGGCTTTCCAAAAAGACAATAATACCTTATTCCTTGTGGCAGGTGGTAAAGACGTAC
CTTACGAAGAGGTAATGAAAGGGATCTCATTATTAAAAGATGCAGGGATCAAAACCGTAGGTTTAATGAC
CGAAGGTAAATAGTCAGCGAGGATAGAGCGTGAAATATCAAAATGATAGATTAGAACTCGCTATAATTGT
GTCAGTTTTACTGCATTTATTGTTGATAGGCTCATTAATACTGGGTTCTTTTTTCACTAATACTCACTTA
GCTTCTGCTGGCGGAAGTGGCGGTGATAGTGAATCTCTTGAAGCTGTGATGGTTGATACTGGACAGGTAG
CCGCTGAATATGGGCGATTAAAAGCTGAAAAGCAAGGGCAAGCGAAGGTTGAACCTAAAGAAGAGCCTAA
AGAGGAAGTTAAGGAAGAGGTTGAAGATAAACCTACCCCAGAAGAAATTGCTGAACAACAAGAACGTGAG
AAGGCAATTCAGTTAGCTCAGCAGAAGCAACAAGAAGAAAAACGTCAGCAAGAATTGGCTCGTCAAGAAG
CATTGAAACAAGAGCAAATTAAGCAAGAACAGTTGAAAAAACAGCAGGAAGAAGCAACACAACGTAAACT
TGCAGAAGCAGCCCGTTTGAAAGCTGAAGCTGAAGCAAAACGTTTAGAAGCCCTTGCAAAGCAAGCGGAA
GAAGAACGGAAAATAAAAGAAGCAGAGCAACAAAAACGACTTGAAGAGCAGAAAAAGCTAAAAGCAGAGC
AGCAAGCTCAAGCTAAAGCACAAGCAGAAAAAGAAGCAAAAGAGAAAGCAGAACAAGAAGCGAAGCTCAA
AGCAGAAAAAGANNNNNNNNNNNNNNNNNNNNNNNNNNNNNNNNNNNNNNNNNNNNNNNNNNNNNNNNNN
NNNNNNNNNNNNNNNNNNNNNNNNNNNNNNNNNNNNNNNNNNNNNNNNNNNNNNNNNNNNNNNNNNNNNN
NNNNNNNNNNNNNNNNNNNNNNNNNNNNNNNNNNNNNNNNNNNNNNNNNNNNNNNNNNNNNNNNNNNNNN
NNNNNNNNNNNNNNNNNNNNNNNNNNNNNNNNNNNNNNNNNNNNNNNNNNNNNNNNNNNNNNNNNNNNNN
NNNNNNNNNNNNNNNNNNNNNNNNNNNNNNNNNNNNNNNNNNNNNNNNNNNNNNNNNNNNNNNNNNNNNN
NNNNNNNNNNNNNNNNNNNNNNNNNNNNNNNNNNNNNNNNNNNNNNNNNNNNNNNNNNNNNNNGGCGAAA
GAAAAAGCCGAGAAAGAAGCTAAGGCAAAAGCGGAAAAAGAAGCGAAAGCCAAAGCCGCTGCAGAGGCAA
AAGCGAAAGCAGAAGCGGCTGCAAAAGCTGAAAAAGCGAAAAATAATAAAGTACTTGATGATTTTTTAAG
TGGTGGCGAAGTTGGCGGTGGCACGAGCAACGGCGGTAATAAAAATAGTGCCGGCTCACAAGGCTCTGGC
GGTACAAAAGGCTTAGGTCAAGGTGCTAACGTTGATGGTAATGCCTATGGGCAACGAATTAAGAAACTTA
TTCAGTCAAAATACCGTGTTGATCCGAGTTTTGCAGGTAAACAATGTGATGTGAAAATTTTCCTAGAGCG
AGATGGTACTATTACCAACTATCAAGTCGTTTCAGGGGATAAAGCAGTGTGTGATGCAGCTGTAAGTGCG
ATTGTGGCAACCCGTAAAGTGCCGCCTGCACCGTCAGATGCAGTTTATCAGCAATATAGATCACCAACAT
TAGATTTTAGTTTAAAAGTTCAATAGTTCAACCTAGAGGGTTAAGATGAAATTAGTATCTCGTTTAACGA
GTATTCTTGGTATTGTCGGATTATTTTTTTCTGTCGGTGTAAAAGCTGAGTCAGATGTCAGAATTTCGAT
TGACCAAGGTGTGAGTATGGCTCAACCGATAGCGGTTATCCCATTTAAAGCAATGAGGGGCGTACCTGAT
GATGTCGCTCAAATTATCGCTGATGATTTGAGAAATAGTGGCAAGTTTACACCGCTTGATCGTGCGAGTT
TACCTGCACAACCAAGTTCAGCGGTAGAAGTTAATCCTGAACAGTGGACGAATATCGGCATTGATAATGT
GGTTGTTGGGCAAGTATCTGTGGTAGGTGGTGGCTATAACATCGCTTATCAATTAGTGGATACCCTAGGA
ACGTCAGGGGCAGCAGGCAATGTGATTGCACAAGGTTCATTTAATGTTCCAGCAGCTCAAATGCGTTTAG
GTGCTCATACAGTAAGCGATCAAGTATTTGAAAAATTAACACAGATCCGTGGTGCATTTAGAACTAAAAT
CGCTTATGTGGTACAACGTGGAGTGTCCTCTTACGAGTTGCGTGTATCAGATTATGATGGTTTTAACGCC
TTTACCATCGTAAAAAGTAAAGAGCCTTTAATGTCACCAGAATGGTCACCAGATGGTTCAAAATTAGCTT
ATGTGACTTTTGAAAACAAAAAATCACAGGTTGTTGTTCACGATATTCGTTCGGGAGCAAGAAAAGTGGT
CGGATCTCTTAGAGGGCATAATGGCGCGCCCTCATTCTCACCAGACGGTTCAAGAGTGGCGTTTGCTTCT
AACCAAGATGGTGTATTAAATATTTATGTAACAGGGGTGGGCGGTGGTTCACCAAGACAATTAACCAGTA
ACGCAGGAAATAATACCGAACCAAGCTGGTCACCAGATGGTGGTTATATCTTGTTTACATCAGACCGTGG
TGGCTTACCACAGGTTTATCAAATGAGTTCATCTGGTGGTGGTGCTAGCTTAATTGGTGGCAGCGGCAGT
GGTAAAATTTCGGCAGATGGCAAGAATTTAATCATGGTTTCAGGTGATAGAATTGTAAGACGAGATCTTG
TTTCAGGTAGCACAGAAGCAATCAGTTCTACGTTTTTAGACGAAAGTCCAAGTATTTCACCAAATGGAAC
AATGGTTATTTATAGCTCTACCAAAGGTGTGAGTAAAGTGCTACAATTGGTGTCCGCAGATGGGCGTTTC
AAAGCTAATTTGCCGGGAGCAGGTGGACAATATAAATTCCCTGCTTGGTCACCTTATCTGACTAAACAAT
AATTCTTTTTGGAGAAAAAAATGAAAAAACTAGCTAAAGTTTTAATGATTGCGGCACCAGCTTTCGTTTT
GGCAGCATGTAGCAGCTCAAACGACAATGCAAGTGCTAATGCAAGTGCTAATGCAGGTCAAACATTCGGT
GGTATGTCTGTTCAAGATTTACAAACCCGTTACAACACTGTATATTTTGATTTCGACAGCTACACACTAA
AAGCTGAAGATCAACAACTTTTAGATGCACACGCACAATACTTAGTTGCATCTAAAGGCAAAGTAACTGT
TGCAGGTCACGCTGATGAGCGTGGTACTCCAGAGTACAACATCGCCTTAGGTCAACGTCGTGCTGACGCA
GTTAAAGATTTTTTAGCAACTAAAGGTGCTAGCAACGTGGCAACAGTTTCTTACGGTGAAGAAAAACCAG
CAGTATTAGGTCACTCAGAAGCTGATTACTCTAAAAACCGTCGTGCAGTGTTAGAGTACTAATTTTTAGT
TTTCTAAAATGCCAAATAGTAAGGCCCCGAATTTTCGGGGCTTTATTTTTATGTGTAAATTCATCATTCC
TTAATTATTTTTTAAGGATTTTCCGTTAAAATGCTCACAATTTTGAATAAGTAAATAAGGGCAATAGATG
CAATTTATTGGGAAAATTCTCGGTTTCATTTTAGGTTATAAGTTTTTTGGCGGATTTTTTGGCGGTTTGC
TAGGGCTTATTATTGGGCATTGGGGCGATAAAAAACTGTATGAGCTAGGTAGCGTATCTTCAACTATGTT
TGGCAAAGCACTAACTCGTCAGTCACTCTTTATGCAGACAACTTTTGCGGTATTAGGACATATTTCCAAA
GCAAAAGGACGAGTAACGGAAAATGATATCCAGCTTGCCCGTCAGTTAATGGCGAATATGAAACTCGATG
CAAATAATCAACAACTTGCTCAAAAAGCCTTTACTTTAGGAAAAGAGGCTAATTTCCCGTTACGCCAAGT
TATGCAAGAGTTCCGTGAAGCCTGTGGACAACGCCGTGATTTATTGCGTTTCTTCGTGGAAGTTCAAATG
CAAGCTGCATTACAAGATGGCAATTTAGATGGCAATGAACAACAAATTTTATTCACTATCGCCGAAACGT
TAGGAATGTCTCGTTTACAGTTTGAGCAGATGATAGCAATGGTGGCAGCAGCTCAACGTTTCCGCTCAGG
CTATTATCAATATGAACAGCAAGGCTCAAACCAACAAGGACAATATCAAGGAAATTATGGTGGTTATCAG
CGTTCAAGTGAACCAAGTTTAAAAGATGCTTATAGCGTATTAGGGGTGTCAGAAAGCGACGATCAAACGA
CGGTTAAACGTGCCTATCGCAAATTAATGAATGAACATCACCCAGATAAGTTAGTCGCTAAAGGTTTACC
GCCTGAAATGATGGAAGTGGCAAAAGAAAAAGCACAGCAAATTCAAGCTGCTTATGATCTTATTTGTAAA
TCAAAAAGTTGGAAATAATGCAAAAAAGTTCTCATATCGTTCCGCTTTTCTTAGCGATTGTGATTACGGT
TGTTTCCGTATGGTCTGGTTTTAACCCGACAGACAGAGCCGTCTGGTATGCAGAAGTAATGCCGATTTTT
GTGGTATTTGCTCTACTTCTACTCACTTATCAACGTTTTCAATTTAGTGGGCTTGCCTATGTGCTGATGT
CACTGTGGATGATTATGCACCTCATCGGTGCAAAATATACCTTTGCGAATGTGCCGTTTGATTGGGCAAA
TCAGTATTTGACCTTCTTAGGCGAAGATCGTAACCACTTTGACCGTGTGGCTCACTACATTATCGGCTTT
TATAGTTTCCCGATGGCAGAATGGTTATTGCGTAAACGTAAATGCGGCTTGGGTGTGGCATTCTTCTTCT
CGCTCTTTTTCATTATGGCAGTTGCCGCAACTTACGAAATCATTGAATGGCAATATGCAGTGATTGAAGG
GGGTAATGCTGGCATTGAATTTTTAGGTTCGCAAGGCGATATTTGGGACGCACAAAAAGATATGCTCGCC
GATACGCTAGGGGCAATTACCGCATTAATCATCTACTTAATTGCTCGCCCTGACCTACGTTTACGCCATT
CTTCTTACTAATAGCGGTCGGATCTTGTGGAAAATTTACCAAAAGTTATCCTTGCACCTATGCAAGGGGT
GCTAGACCCTTTTGTGCGTCAATTATTAACGGCAGTCAATGATTATGATCTGTGCATTTCGGAATTTGTG
CGAGTGGTCGATCAAAAACTGCCGAAGAAAACCTTTTATCGTCTTTGCCCTGAATTACATAATAACGGTT
TTACCCTATCGGGTACGCCTGTGCGAGTACAACTTCTAGGGCAACACCCACAATGGTTAGCAGAAAACGC
AGCACTTGCCGTTGAACTAGGCTCGCACGGGGTTGATCTCAACTGCGGTTGCCCGTCTAAAACAGTGAAT
GGCAGTAATGGCGGTGCGTCCTTGCTGAAACAACCTGAGTTGATTTATCGAGCAACAAAAGCAATGCGAG
AAGCGGTGCCTAGCCATCTTCCTGTGTCGGTCAAAGTGCGACTAGGCTGGGATAGTAGCGAACAAGCCTT
TGAGATCGCCGATGCGGTGGTGCAAGGCGGTGCAACGGAAATTACCGTACACGGCAGAACCAAAATGGAC
GGCTATCGAGCAGAACGTATTAATTGGCAAGCCATCGGCGAGATAAAAAAACGGTTGCCTATTCCTGTGA
TTGCAAATGGCGAAATTTGGGATTATCTCTCTGCAAAAAAATGCCGTGAAGTGACCGCTTGCGATGCGTT
AATGATTGGGCGTGGGGCGTTAAATGTGCCAAATTTAAGCAAAGTTGTGAAATATAATCAGCCTAAAATG
GCGTGGAACGAGGTATTACAGCTCTTATTTCAATATGTACATATGGAAAACGAACTGGATACCGGCTTTT
ATCACGTCGCACGCATTAAACAGTGGCTACGTTATCTCGATAAAGAGTATCCCGAAGCGGTGCAACTGTT
TGATATTCTCAAAACAGAACACGGCTACGAAGGGTTAAAGCAACACATTACACAAGCGGTGAGATCTTAA
TGGAAAAACGCATTTTTACCGAAGAAATGGTTGAAACAGAAGTAAAACATCAACCAAAACAAGAGTTTAG
CGACGCAGACATTCAGCTTGACGAAGATCCAAAAGCAGTTGAAGCAGAACTGATTATTGAAGAAAGTTTA
AAACCCTCTTGCTTCTGGCTAAGGTTATTTCTAGCTGCGTTGGCTCTGTTTGGCGTTGCGACCATTGCTC
AATCAGTGCAATGGTTAATTGATACTTGGCAAGCAAATCAGTGGATCTACTTTGCCTTTGCCGTTGCCTT
TTTTGGCATCAGTTTGGCTGGTGTAGGGGCTATTATCAACGAATGGAGAAAGTTACGTTGGTTGCGTAAA
CATCATTATCATCAGCAAGTGAGCCAACAATTACTACTGGAAACAGCGGATACAAGCGGTGAAAAAGCAC
GAGAATTTTGCAAATTGGTGGTTAAAAATTTGGCTCAAACGCCGATGGTTCAACAGGCGGAACAGCGTTG
GCAATCTCAGCTTGACGAAGCCTATAACAGCCAAGAAGTGCTGTATCTTTTCAGTGAAAATGTATTAAGC
CCGATTGATAACCAAGTGAAAAAGTTAATTAGTAAAAATGCGGTGGAAAATGCAATTATCGTTGCAGTAA
GCCCTTTGGCGGTGGTGGATATTTTAATGGTGGCGTGGCGAAACATTGCTTTAGTCAATAAAATCACCAA
AGCCTACGGTATGGAATTGGGCTATATCAGCCGTTTAAAACTGTTCCGAATGGTGATGACGAATATGGTC
TTTGCAGGGGCAACGGAAATTGCCAGCGATGTCGGGTTAGATTTTTTCTCACAAAATCTCACCGCTCGTT
TATCGGTTCGAGCGGCACAAGGGATTGGTGTGGGACTGCTCACCGCTCGCTTAGGCATTAAGGCAATGGA
ATTTTGTCGCCCAGTGGTGTTCCAACAAAATGAACGACCAAAACTTTCTGCTGTCAGACAAGAGCTGATC
GGCGTTCTAAAAGAACAAATGTTCAGTAAAAGTAGGGAAGAATTTGAGTTTTTCCACAATAATTAATTTT
ACAATATCTGCATGAGTTTACTGATGTTGTATTCTCTTCGGGGGCAAAATTGTGTAGTTGTTTTAAATTA
AATACTAATCTGGCATAATGCCCGAAGAGCGAATTAATCCCTGAATAAAATGATTTACTGGCTGTTTTTG
TTTGGATGTCAATCATTAAATGATACGGACAGCGGTATAAATAATACGATTTAGCTATAGTAACTTATCA
AGTTACTTTCTTATGAAAAAAAAAGAGTTAATCAGATTAATTAAATGTTTTAGGTTATCTAATGAAAATT
GCCCTTGGAATTGAGTACGATGGTTGCCGTTATTGTGGGTGGCAGCGCCAACAATATGTTGATTCAGTAC
AGCAAAGATTGGAAGAAGCCTTATCAGTCATTGCAAATTCATCTTGTGAAGTGTTTTGTGCAGGGCGAAC
TGATGCGGGAGTACATGCTACTGGGCAGGTTGTACACTTTGATACGGATGTAAATCGACCTATGCAGAGT
TGGTGTTTAGGGACCAATGCTCATTTACCAGAAGATATTGTGGTGAAATGGGCTATTGGAGTAAGTGACG
ATTTTCATGCTCGTTTTAGTGCTCTTGCTCGTCGCTATCGTTATGTTATTTATAATAATAAATTACGTTC
AGCCATATTACCGAAAGGGATTTCTCATTATCACTATTCTCTGGATCATGAAAAAATGCATGAAGCAGGG
CAGTTTTTATTGGGAGAGAATGATTTCAGTTCATTTCGAGCTGCGAAGTGTCAATCACATACGCCATGGA
GAAATGTTCATCATCTCATTGTGAGTCGCCATCAAGACTATATTATATTGGATATTCAAGCGAATGCCTT
CGTTCACCACATGGTAAGAAATATAGTTGGTAGTTTGATTGAGGTTGGAAGAGGCGATAAACCTGTTGAA
TGGATTAAATGGCTATTAGAAAAACGAGATAGGACGTTGGCTGCACCAACAGCGAAAGCTGAGGGACTAT
ACTTGGTTGAAGTTATTTATCCTGAGAAATTTAGTATTCCTCAGATGCCATTAGGACCTTTATTCTATTA
TGGTAAATAACTATTTATGTATATTTTAAGAAAATCAGTACTAGTATCTTTGTAAATGATTCTAGGGATA
AATTTAAGATGAATTGTGCAGAATTATTAGTCAATGTAACCCCAAGTGAAACGAGGGTAGCATTGGTTGA
AAATGGTGTGTTAAAAGAAGTCCATATTGAGCGTGAGGCAAAGCGAGGTGTTGTCGGTAATATCTATAAG
GGACGAGTGACACGGGTTTTGCCTGGTATGCAGTCGGCATTTGTTGATATTGGCTTAGAAAAAGCGGCAT
TTTTACACGCATCAGATATTGTTTCTCACACTGAATGTGTTGATGAAAGCGAGAAAAAGCAATTTGTTGT
CAAAAATATCAGCGAGTTAGTGCGAGAAGGGCAGGATATTGTGGTGCAAGTGGTTAAAGATCCTTTAGGT
ACTAAAGGGGCAAGATTGACGACAGACATTACATTGCCCTCTCGTTATTTGGTTTTTATGCCAGAAAATA
GCCATGTTGGCGTGTCGCAACGCATTGAAAGTGAAGAAGAACGTAATCGCTTAAAATCGTTAGTTGAGCC
GTATTGTGATGAGCTAGGCGGTTTTATTGTAAGAACGGCTGCTGACAGTGTGAGCGAAGAGAGCCTTGAA
CAAGATGCGGCTTTCTTAAAGCGGTTATGGCGAAAAGTACTAGAGCGAAAAGGAAAATATCCTGCGAGAT
CTTTACTTTATGGGGAATTAGCTTTGGCACAACGAGTGTTGCGTGATTTCGTTGGAACGCATATTCATTC
AATTCAAATTGACTCAAAAATGACCTATGAGCAGGTAAAAGAGTTCTTAGCTGAGTTTATGCCAGAGTTA
GCCAAGAATGTGAGTTTATATAGTGGGACTTTACCCCTCTTTGATGTTTATCGCATTGAAGATGGTATTC
AAAAAGCCTTGGAGAAACGTGTCGATCTAAAATCAGGTGGGTATTTAATCATTGAGCAGACAGAAGCAAT
GACCACCATAGATATTAACACTGGGGCTTTTGTCGGACACCGAAATCTTGCCCATACGATTTTTAATACT
AACATTGAAGCAACACAGGCAATCGCACATCAATTACAACTGCGAAATTTGGGCGGTATTATCATTATTG
ATTTTATTGATATGCAGGAAGAAGAACATCGCCAGCGTGTGCTAGAGTCCTTAGAACTTGCTTTAAAAGG
TGATCGAGTCAAAACAAATGTCAATGGTTTTACCCAACTTGGGTTGGTTGAAATGACGCGTAAGCGTACC
AGAGAAAGCCTTGAACGAGTGTTATGTTGCGATTGTTCTTCTTGTAAAGGGCGAGGTACGATAAAAACCG
TTGAAACAGTCTGTTATGAGATTGTTCGAGAGGTCGTTCGAGTTCATCATTTATACAAGTCGGAACGTTA
TGTAGTATATGCTTCTCGTAGCGTGGCGGAATACTTGATTAATGAAGAATCTCACGCATTGCTTGCGGAA
TTAGAAGTCTTTATCGGTAAAAAAGTCGAAATTAAAATTGAGCCGTATTATCACCAAGATCAATTTGACG
TAGTAGTAATGTAATATTAGGCTTGATAGCTTAAAAAATAAGCTATTTTGAAATAAAGTTGTTGCAAAAT
ACAGGGGGGGGCTTAGAATGCCCCCGTCTTTTATTTGAAAGACTTGGTTTTTTGGAGTAATCCAACCTCT
TCTTTATTTTACTCTTTTAGGAGAATACATTGATGAAAAAATGGGCTGTTGCATTCACTTCGGGTATGGT
GATGTTAGGGGCAAATAGTGCATTAGCAAATGACACTGTACATCTTTATACTTGGACAGAATATGTGCCA
GAAGGTTTGTTAGAAGAATTTACTAAACAGACAGGTATTAAGGTTGTGGTTTCAAGTCTTGAATCAAATG
AGACAATGTATGCGAAACTCAAAATTCAGGGTAAAGATGGTGGTTATGATGTAATCGCACCAAGTAACTA
CTTCGTGTCAAAAATGGGACGTGAAGGTATGTTAATGGAACTTGATCATAGCAAATTACCTGTGATCAAA
GATCTTAACCCAGACTGGTTAAATAAACCTTACGACAAAGGCAATAAATACTCTTTACCACAATTATTAG
GTGCACCAGGTATTGCATTTAATACTAATTCATACAAAGGTGATAATTTCACTGCTTGGGGCGATTTATG
GAAACCTGAGTTTAAAGGTAAAGTTCAATTACTTGATGATGCTCGTGAAGTATTCAACATTGCTTTATTA
AAATTAGGTCAAGATCCAAATACTAAAGATCCAGCAGTGATTAAAGCGGCTTATGAAGAGTTATTAAAAT
TACGTCCAAACGTATTAGCATTTAGCTCTGATAACCCTGCTAACTCATTTATTTCTGGTGAAGTAGAAGT
GGGTCAATTATGGAACGGTTCTGTACGTATTGCGAAAAAAGAGCAAGCTCCTGTAAATATGGTGTTCCCG
AAAGAGGGCCCAGTATTATGGGTGGATACGCTTGCAATTCCATCTAATGTGAAAAACCCAGATGCAGCTC
ACAAGTTAATTAACTACTTATTGAGTGCACCTGTGGCTGAGAAATTGACATTAGAAATCGGTTATCCAAC
TTCAAACGTAAAAGCGTTAGAAAAATTACCAAAAGAGATTACCGAAGATCCAGCAATTTATCCGACCTCT
GAAGTGTTACAAAAAAGCCAGTGGCAAGATGATGTGGGTGATGCGATTGAGCTCTATGAAAAATATTATC
AAGAGTTAAAAGCTGCGAAGTAATTCCATAGACATCGCTTAAAAACCTCAAGGCTTACCTTGAGGTTTTT
TGTATGAACTTTTCTTGCAATTTTCGTTCTATATTGCCGTAGAAATTTATGTTAAAATTCTCAGCCGTAT
CTAAACGAAGAAGAGATTGTATGAATATCCGTTTAAATATTATTCTAGCCACATTAGCAGCAGTACTTGC
TGGTTGGTATTATAGTCAACAAAGCGATGATACTAGATTATCTCAGCTAATAAAAAAGGAAGGAAGTGCA
GAGTATATAGGGCAAAAGATTTCTACAAGTGCTTATGATTTAAATGGAAAGCCGCAATATTCTGCTCAAG
CAGAAGAGGTTAAACGTTACGAAAGTACGCAACGAATAGAATTTCTAAAGCCATTACTAAATTTATTTGA
TGCAGAAAGTGCATTAAAACAGTGGCAAGTCGAAGCCGATTATGCAGATGTTACCAAAGACAAAATATTG
AATTTGCGTGGAAATATTAAAATTAATAGCTTAGATCCGACTTCTCGGTTACAGAAAATCGAAGCAGAAG
TATTAAGCATAGATTTAAATACTCAAGATATTTTTTCAGACAGTATGGTGAAATCAACAGGCATTGGATT
TACAAGTACTGGAATTGGCTTAAAAGGCAATTTGAAAAAACAAACGGCAACCTTAACCAAAGATGTGAAA
ACTTATATTGAACCAAAATTTATTAATGTTGATAAATAATTAGAGTTTTACATAGGGATATAGAATGAAT
TTTAGAACTAAACTTGTATTAATAATTGCATTGTGTCTTGTAAATCTATCGGTTAAGGCTTTGGAAACGG
ATAGAAATATGCCCATCAAAATTGATTCAGGTAGCCAGTCATTGGATATAGAAAGAAATATTGTGACATT
TAGCGACAATGTTGTTATTACTCAAGGGTCAATTAAGCTTAATGCAGAAAAAGTTACAATCATTAGAAGG
GATACTCAAAAGGAACTTATTGAGGCTTTTGGCACACCGGTTGTTTTTCAGCAGACCCTTGATAATGGTA
AGATTGTTAATGGTACGGCTAATTCTGTACATTATGATTTAGATTCTGAATTTTTGATATTAAGAGGCAA
TGCCGAATTAAAGCAGCTAGATAGTGCCATTAAAGCAGAAAAAATTACTTATGATGTCAAAAAACAGAAC
CTTAAAGCGACGAGTAATGACCGACAAAGAGTAAAAACTGTATTAATTCCAAACCAATTGCAAAGTGATA
AGAAATAGGAATTCTGTATGCCAACATTATATGCTGAATATTTGGCTAAAAGTTATAAAAGTCGCCAAGT
TGTTAAAGATGTAAGTTTAAATATTAAATCAGGCGAAATAGTTGGACTATTAGGTCCTAATGGTGCAGGA
AAAACGACTACTTTTTATATGGTAGTGGGCCTTGTGCGTCACGATCATGGTAAAATCCGTATTGATGATC
AAGATATCAGTGTTTTACCTATGCATGATAGAGCAAAACAAGGTATTGGTTACTTGCCTCAAGAAGCCTC
TATTTTTCGTCGCTTAAGTGTTTATGATAACTTGATGGCGGTGTTACAAATTAGGAAAGATCTAACCGAT
GCAGAGCGTCAAGCAAGAGCAGATGAATTAATCGCAGAATTTCATATTGAGCATATTCGTCACAGCTTAG
GGCAATCTTTATCTGGCGGTGAACGCCGTCGAGTAGAAATTGCACGTGCGTTGGCAGCTAATCCTAAGTT
TATTTTGTTGGATGAACCTTTTGCTGGGGTTGATCCTATTTCAGTGATCGATATTAAGAAGATTATTGTG
AATTTAAAGGAACGAGGATTAGGTGTTTTAATCACAGATCATAATGTAAGAGAAACCTTAGATGTTTGTG
AGCGTGCTTATATTGTGAGTAATGGTCAGATGATAGCTAGTGGGATTCCTCAAGAAATTTTACATAATGA
GGATGTGAAAAAAGTTTATTTAGGTGAGCAATTTAGGCTGTAATATAAAATTCTTAAGATATTTTTTTGT
CGTTTGATTTTTTATGATGCAATTAACCACATTTTTAGATATTAATAATATTCATTACAATGTTCCCATT
TCTAATAAAAAACAGGCTTTAGAGTTTCTGGGGAAGGCGATGGCAGAAATATTAAATAATAGCCTTTCAC
CTACAGATAAACTATGTATTCATCCAGCAGAATGTTTTAGCTATTTCTTTAAACGTGAAAAATTAGGTTC
TACCGGAATTAATAATGGAGTGGCTTTACCTCACGCAAAATTGTTGATGAGTCAAGAATTTCAGCTAGAG
AAACCAATTGCTATTTTCCTGAAACTAGAGGCAGGAATAAATTTTGAATCAATAGATCATAAGGATGTGG
ATATTATTTATGCCATATTCTTTTCGGAAAAAATTTGTGTAGAATATAAGGATTCTTTGAGAGAAATAGC
ACAGCAATTAAGTGATAAGAATTTGTTAAAGCATCTAAGAGCTGCATTATCCAGAGAAGAAATTTGGCAA
ATATTGAGTTATTATGATTATTCGGTAAACAAAAATTTAGAATCGAGGAATGTAATGTGGAATTGATTAT
TATGAGCGGGCGATCTGGTTCAGGAAAGTCTGTTGCGTTAAGAGCGTTGGAAGATTTAGGGTATTATTGC
GTGGATAATATTCCTCTTGCTTTAATTCCCCAGTTAACAGATTATTTAGAAAAATTGAAGAGATCTGTTG
TTGTTAGCCTTGATGTGAGAAATTTACCAGAAGATCCAGATGTGCTTGAGCAAGTATTACATGCGTTTCC
CTCTCACATTTCAAAAACTTTAATCTTTCTTGATTGTCAGCGTAAGGCTTTAGTCCGTCGATATAGTGAC
TCTCGTCGTTTACATCCATTATCTACCCATGATTTATCTTTAGAAAATGTGATTGATTTAGAAAATCATC
TTCTTGAACCATTATTTCAGCATGCGGATTATATTATTGATACAACGTACTTTTCTTCACATGAGTTAGC
AGAGAAATTAAGAGAATTATTAAATGGATCATCGGAGAAAGAATTAAATATTATTGTTGAATCTTTTGGT
TTTAAGTATGGCATTCCTGCCGATGCAGATTATGTTTTCGATGTCCGTTTTTTACCTAATCCCCATTGGA
ATCTTGAGCTCCGTCCTATGACAGGATTAGAAAAACCTGTTATAGATTTTCTAGAAAATCAGTCAGAAGT
CCATCAATTTATTTCTCATACTTGTAATTATTTAGAAGTGTGGTTGCCTTTATTGGAGCAAAATAATAGG
AGTTATTTAACGATTGCCATAGGCTGTACAGGCGGAAAGCACCGTTCTGTATTTGTTGCAGAGAAATTAG
CCAGATATATTGAAAGTAAAGGCAAAAAAGTAAGAGTTCGTCACTGTAGTTTAGAAAAACATTATAAGAC
ATCGTAGAATGAAAACAGCAGATATTACCATCATTGGTGGAGGAATGGTTGGCTTAGCTTTAGCAGGATT
ACTTGCAAATAGTAATTGTCAAATCAAGATTATTGATAAAACAGTTCCCTATTTAAGTAAGTCAATCAGT
AATAGAGTAAGTGCAATTAATTTTACTAGCCAAAGAATGCTTGAGGAAATAGGTGCTTGGTATCATATTT
CTGAAAGTGATTTATCTCCTTATGACCAAATGTATGTCTGGGAAAAGGATAGTTTTTCAAGTCTCTGTTT
TGACAATAAAGATCCCGTAATCAAAGAACTTGGACTAGAGCAGCTAGGATTTATTATTGATAATCAGCAG
ATTCGTTATGCTCTATGGAAGCAAGTCATTCATCAGCATAATGTAGAAGTGATATTGGATGCTCCTAAAT
TTTTAGGCATTAATGATAACTGCGCTTTTTTAACTCTAGAAAACGGAGAGATGATTACAAGTAAGTTAGT
TATAGGTGCAGATGGAGCTCATTCTTGGGTTCGTCAACAAGCTAAAATTCCATTGATTAGTAGAGATTAT
CAACACACTGCATTAGTATGTAATGTGAGAACAACAGAAATGCATCAACAAGTGGCTCGTCAAGTTTTTT
CACCTGATAGTATTTTAGCTTTCTTACCTTTAAAAGATGAACATCTTTGTTCTATTGTTTGGTCTTTGCC
TACACTTGAGGCTAGTAGACTAGTTAATAGTGATGAAAAATCTTTTCTCAAACAATTGAATATTGCTTTT
GATAATCAATTAGGAATATGTGAGTTACAAAGTGAAAGGGATGTTTATCCTTTGACCGCACGTTATGCTC
GCGATTTTGCCCAGCAAAGGATTGCTTTGATTGGTGATGCAGCTCATACGATCCATCCTCTAGCGGGTTT
AGGTGTTAATTTAGGTTTTGCAGATGCTATTCTATTGGCAAAAGAGCTACAGAAATTACTCTCCTTTGGA
AAAGATATAGGAGAGTACCGCAATTTACGTCAATTTGAACGAGTTAGAAAGTTAGAAGCTATAAAGGTTT
TAGTTGCAATGGAGGGCTTAAAGCACCTTTTCTCTGGCAATAATCCATTTAAAAAATTAGTTAGAGGTGT
TGGATTATCTGCAACTAATCAAAATAGTTTTGTAAAAAAGCTACTTATTCAGCAGGCAATAAGTGTGTAA
TAACTGGATAAGAATGATTTATATGAATATATTTAATAAAGATTTTTTTAGTATTATTTGGATATTTTGA
AATAAATAAGTTTATTAAAATTATTACCTTAGTATTATGTATGATGTTTTTATCTTCTTGTGATAATGTC
GGAAAGCATGAGAGTATCAATAGTACTTCTTTAGAAAAAAAACATCAAAAGAAGATGTGCATACAGTGGA
GAGTTCGGCTTCTATTGAAGCTGTGGAAGACTTTAATAAGTTGGTATTATGGAATATTAAGCAAGAACAG
GTATTAGCAGAATTGCAACAAAAGCTGAGCAGTCAAGATAAATCTGAAATTGAAGATGGATTGAATATCT
TTAAAACTAGAATATCTTCTATTATACAAAATCTAGAGATGATAGAGGTTAAAAATACGGATATTCAGTT
ATTGAAATTAAGGATTAAAGAAAATCTGATTTTATTAAATGATTTTATTATTGAATCAGTAGAAACTATG
CAAAACCCGACTTTAGAAGGACAGGAAAAATTAAAGAAAAGTCGGATAGATTATTGTTACTGAATAAAGA
ACTACAGAAATTTGAAAGCGATTTAAAAGAGAAATTTGGTATTAAATGAAGAATATAAATATAATTTTTT
ATAATATTTCCTCTTATTTTCTTAGATGGATTGACAATTTTTTATTAAATAATAGAGGAAATAATGCTCA
AAATTTATAACACCTTAAAACGTGAAAAAGAAGAATTTAAACCTATCTACCCTGATCACGTTGGAATGTA
TGTCTGTGGTGTCACGGTTTACGATCTCTGTCACTTTGGGCACGGACGGACTTTTGTTTCTTTTGACGTG
ATCGCACGTTACCTTCGCTATCTCGGCTATAACTTACGCTATGTGCGTAACATTACCGATGTGGACGACA
AAATCATCAAACGTTCGTTTGAAAATAATGAAACTTGCGATCAGCTTGTTGATCGTATGATCATCGAAAT
GCACAAAGATTTTGATGCGTTAAATATCCTTCGCCCTGATGTTGAACCCCGTGCAACGCAACATATCCCT
GAAATTATTGCGATTGTTGAAAAACTCTTAGCGAAAGGTCACGCTTATATGGCGGAAGATGGTGACGTGA
TGTTTAATGTCGAATCTTTCCAAAAATACGGTGCCTTATCTCGCCAAAATCTTGAACAGCTTCAAGCAGG
GGCAAGGGTTGAAATTAAATCGGTCAAACGCAACCCGATGGATTTCGTATTATGGAAAATGTCGAAAGAG
AATGAACCAAGCTGGGATTCCCCTTGGGGCAAAGGTCGTCCAGGCTGGCATATCGAATGTTCGGCGATGA
ACAGCAAAGAGTTAGGCAACCATTTTGACATTCACGGCGGTGGTTCGGATTTAATGTTCCCTCACCACGA
AAACGAGATTGCACAATCTTGCTGTGCTCACGGTGACGATTATGTGAATTATTGGCTACACACGGGAATG
CTTACGATCAACGAAGAGAAGATGTCAAAATCGCTTAATAACTTCTTCACCATTCGTGATATTTTAAACA
AATATGATTGTGAAAGTGTTCGTTACTTCTTCTTAACCGCACAATACCGTAGCTTGTTGGATTACAGCGA
AGAAAATATCGGCTTGGCTCGCAAAGCGTTAGAGCGTTTATATACGGCATTGCGTGGCTGTGATTGGAAT
GTCGAACTTGTAGAAAACGATCAGTATGTGACCGCTTTCAAAGAATCAATGGACGATGATTTCAACACCC
CAGGGGCTTTAGCAGTATTATTTGAGTTAGCCCGTGAAATCAACAAACTCAAAGCAGAAAATCAGGTGGA
AGCGAACAAACTTGCAGCTCGTCTGAAACAACTTGCAGGCGTGCTAGGTTTGTTAGAGCAAGATCCAGAA
ACCTTCTTACAAGGTGATGCCAATAATGATGAAGTGGCAGAAATCGAAGCCTTAATTAAACAACGTAACG
AAGCGAGAGCCAGCAAAAACTGGGCGGTAGCCGATGAGGCACGCAATAAGCTCACCGCAATGGGCATTGT
GCTTGAAGATGGTGCAAATGGTACAACGTGGCGTAGGGCTTAATTGATTAACAAGCGGTGGGATTTGACG
AAAATTTTGCAAATCCGACCGCTTTATAAATTAAATGTATTATTTACCCCATACCTCTTCAGCGATGTCT
CGGATAAATTTTAATTTATTCCACTGTTGCTCTTCTGTTAGAATGTTACCTTCTTCAGTTGGTGCAAAGC
CACATTGTGGACTAAGACAGAGTTGGTTAATGTCTATGTATTGGCGCGATTGACTAAATAAACATAGTCT
TTTGCGAGTTGTTCTAAATCGAACCCTCGAGCTTGATAAGCAGCTCGCTTCTCTTCTGAACAAAGCTCTC
CCCAACTTGTATCATCTAATAGCTGGCTATTATTATTTTTGTAGCGAGAGATAGGTTGATAATTCGTTTC
TCGTACAGTACAGATGAGATGTAGCATTGATGGAGATGGGATCGTAAATTTGACAGGGAAATCTCCTGAA
ATAGTCTGGAGTGAACGATAGTGTTCTAAAAATGGGTGTCTTGTCTATCCGAAAATTCTACTTTGTCTAC
GATATTTAATGTCTTAGGTCGGACACTGTGATGTTTGAATTGCACAGAGAATTTTTCCGCTTCAATTTCT
TTTACTCCATTTAGTGCGGCTAAAAAGTCTAAATGCCAAAAAGTACGACGAAATTCTCCATCAGTGATAG
CATGTAATCCAACAGATTTTTGTTGCTCAACTAATTTTGTGATTTCAGCATCTTCAATTTGAGTCAGTTC
ACTACAAGATAAATTGCCACATTGGCATTGTTGGCGAGCATGTTTTAAGCTTTCAGGACGTAGAAAACTT
CCCACAATATCAAAACGATAAGGGGCTTGGGTACGAGGTTGTGCATTGGGAAAGAGTTTAGACATAATAT
TTCCTTATTTTTAGTGTAGATATGAAAGGATTCTATCAACTGTGGATCAAAATAGTAAGTAAATGATGTA
AACGATTTATTTTTAGAAAGACTTATATAAGGGAGCTTAATATTTTAAGCTCCCTAATAGATTAAGGCTT
CAGACTTACGCCATAAAATGCGGTATAGCCAAACGGATTTTGAACAAAGCCTTGTACCCGTTTATTTAAC
GGTACGTAGTTAATGGAGTGGGCAAACGGAATGATCGGGCTGTTTTGTTGGAAAATTTCGACTGCCTGTT
GATATAGTTTTGCACGTGTTTGTGTGTCTTGAGTTTGTACCGCTGAGGCGAGTAGCGCCTCAAATTTTTC
ATCTGTCCAGCGAGAGTAATTGGTGCCGGGGATATTTGCTTGGCTAAATAAAGGGAATAGGAAATTATCA
GGATCACCGTTACGACTTGTCCAACCATAAGTACCTGCGGCAAATTCGCCTTCACGGGTGCGTTTATTAA
AATCCGCCCATTCATGTGTGACTAGTTTTGCTTTCACGCCAATTTTAGCCCAGTCTGCTTGAATAATTTC
AGCCGTGCGGCGAGGGTTCGGATTGGATGGACGAACCACAGGTTGCACCCAAATTTCCGTTTCAAAACCG
TTTGGATAGCCGGCTTCTGCCAATAATGCTTTTGCTTTTTCCAAGTTAAATTCATATTGTGGCAAATGTG
GGTTATAACCTAATACTGCATCAGGGAACGGATTGGTTGCAACCGTTCCGCCGCCTTGATAAACCGCATC
AACAATCGCTTTTTTATCGGTAGCATGGTGAAGGGCTTGGCGAACTTTTACGTTGTTTAGTTCAGGTTTG
GTGGTATTTAGCCCAATGTAAGCTAAGTTTAATCCCTCACGCTCAAGTAGATTGATTTGAGGATCTTTTT
TCATCTGAGCAATGTCCGAGATATTCGGAAAATCAATCACATCACACTCGCCGGCTTTTAACTTGGCATA
ACGTGTTCCAGCATCAGGGGTAATGCTAAAAATTAAACGTTCAATGTCTGCTTTGCCTTTCCAATAATCT
ACGTTAGCAGTGTAACGTACCGCGTGGTCGGTCTGATAAGTTTGGAAAATAAAAGGCCCCGTTCCAATCG
GTTGTTGATCAAGAGTTTCGGGCTTACCCTGGGCAAGAAGCTGATCGGCATATTCTTTTGAATAAATAGA
TAAAAAGTCCATGGCAACCGTGGTAATAAACGGCGTATTCGGTTTATTCAGCGTAATTTTAACGGTGTAG
TCATCCACTTTTTCAACGGATTTTAAGATACTCGGTAAGTTCATCCAGTTAAAGTAGAAGTAGGTTCCTG
CCGAAACATTATGATAAGGATGATTTTTGTCCGCTTGGCGTTGGAATGAGAACACCACATCATCGGCATT
TAACGGGCGGGTTGGGCTAAAGGTTTTGTTGCTGTGGAATTTCACATTTTGGCGTAGATAAAATGTATAG
ACCAAACCGTCTTCACTGATTTCCCAACGTTCGGCTAGACCCGGCTCTACTTCAATTTTACCGGCTTTGA
ATTCGACTAAGCGGTTATAGACTTGTTGTGAGCTGGCATTGAAGTCATTAGCATCATTTGTAATTGCCGG
ACTAAGTTTCATCGGTGCTGTCGCAATACAGTTGACCAATGTATTTGTCGGTGCCGAAATCGCGGCACAT
GAAGCAGAAAGAAAACCCAAGCCGAGAAAGAGTTTTGAATATTGCATAATAAGTTCCCTAAGTTGAAAAT
TCCAGCTCAATCTACCGTTTTTAGTGAAAAAATTAAAATAACTGAAGGCTCTAACTTATAACCAAAATGA
TATACATAAATCGGTAACATTCCTCTTATAGAGAACTTACGCTAAAATATGTCTTGAGTGGCTTATGTTT
GAGTGTGTTTATGATTAGTGTCTTTGATATGTTTAAAGTGGGAATTGGGCCTTCAAGTTCCCACACCTTT
GGTCCGATGAAAGCGGGTAAAGAATTTATTGATCATTTAATTGATTGCAAAAAATTGGCAGAAACTGACC
GCTTGCAAGTCGATGTTTATTGTATTGAACGCAATGCGATTGCTTCGGTAAAAGCAATCAATGCAAGCCG
AATGGCATTACGCCGAACGACACAACCACGCGTAACCCTAGATAAAGTGATCGAAACGATGTATGAAACA
GGGAAAGATATGAATGCGAAATACCGCGAAACTTCAACAGGTGGATTAGCAATTAAGATCTTGCCTTGTG
AATGATAGATAGTATCTAGTGAATGTGTAAACACTAAAGGTAAAAGTTGAATTAAGTAATTTGATTTTGA
AGATTAGCAGAGCTTACTCACCCATTCTTTCAACTCATCTTTCGGCAGTTTTTTCAATTTCGGGCAATTA
CCACAGTAATCATTTTTGCTATCCAAGTGGGCGTGGCAACAGACTTTTCGTAAGCGGACGGGCTGTGGAA
AAGGCAATTCGGGGAAGGAAATATATTCAACGGCGTTATAAAAAGGCGACCATTCGTATTCTGTCCATTT
CTTTTCAAGCAGAATTTGACGGTAGGTTTCACTCACATCAATGCCTTCCGCTTCCAGCTCTTTCAAGCTA
AATTCAATCAAGTTGGCACAGTTATGCCAAAATACCGCTTCATTTAAACGGCTGACCGCAGTTAAGCGGT
TAAAAATCGGTGAAAGAAATTGTTTTAACTGTTGGTAAGCGTGGAGAATATCGGTTTGATTGCGTACCTG
TCGCACTGGCGTGTAGCTTAAGTTGATAAAAAATCCTTTGATCTTACCGCTTGTTGTTAGATCCAAGGCT
GTACCTTGCTCGCTCAACACAAGATGTAACTGGTGTTTATGTAACAACCAAACCCAGTGCATAATAAAAC
CATTAAGCCAATAGCGTTGCCAGATTGAAATAGTAGCTTTTTGGGGTTCGGCTAACAGTGCTGAAAAAGT
CTTTGGCAGTGCAGAATGATAAAATTGTTGGAAAAACATTGCATTAGAGATCTTTTCAGGCTTTTCCACA
AAAGTAAGCAAATTACGGCAATGTTTTAAACGCTCTGAAAATAAGTTTTGACGAAGTGCATTAAGCTCTA
CACAATTAAAAAGTATATTCATAAAAAGATAAATAAGTAAATCTATTTTATAAATTTACATTTCACTCGG
ATTTTTATGTTTGTGGTTAAACAGGCAAGTTTTGCCATTCCAAATCGTACGTTGTTACAGCCGATTTCGG
TGCAATTTGAACAAGGAAAAGTGTATGGATTGATCGGGCATAACGGTTCGGGCAAATCCACGTTAATCAA
ATTACTTGCCAAACAGCAACCGCTTTCATCGGGTGAAATTCTTTTTGATAACCAACCGCTTGACACTTGG
TCAAACCGTGAGTTTGCCAAACGTGTCGCTTATCTTCCGCAACATCTTCCCCAAGCCACTAACTTAACCG
CAAAAGAGCTGATCGCGATGTAGGCACGCCAACAACAGCATTTTTCCCACCATATAAGTTAATCAAAGCC
TATAATATTTCTCCACGAACTAACTACGGAGAACACGACGGTAACTATGTAAGTAATAAACAATATGCTA
TTGGATATGAATTTACTCATAAATTTACCGATGACTTAACTTTCTCACAAAACTACCGCTTTGCCAAAAC
AGATAAAGAGCAATTTGTAACCTATTACTACGGCATGGAATGGGATCCTACAACAGGTGGCGCAAGTAAT
ACTATGGCTAAAAAAGGCTTCCTATTTGCTGATGGTAAAACATATTCCCATACTATTGACACCCGTTTAA
GCAAAGAATGGAAATCAGATAATATTTCAAATACCCTAACTGGTGGTTTTGATTATCAACACAGCAAGGT
TGATGGGGTATATGATTTCCCTTGGCCTGCTACAAGCTATCATATTACTCAACTTGTTACCGCTCCAGTT
ACCTTGACTGATGTTCCAGTTTATAAAGATAAACAACGCCAGCTAGGCTTGTACTTGCAAAATCAATTAC
GTTTAAACGAAAAATTAACTGTAACTGGTGGCGTAAGACGTGATTTTGTTAAAGGTCACAGCGATATTCG
AGGAACAAAATCAGAAAATAAAGTTAATCATACTACCTATTCAGCGGGTTTAATGTATATGACAGATTTA
GGGTTAGCACCTTATTTTAGCTATTCTGAATCTTTTAGGCCTCTTTCAGGTAGTTTAGATAATGCTACAA
ACGGTTCATCAATTTATAAGCCTTATGAAGGTAAGCAATATGAAGTTGGCTTTAAATATTTGCCATCATT
TATCAATGGGCAGATTTCTGTGGCTTATTTTGACTTAAAAGAGAAAAATGCTCTTGTCGCGGCTCGTAGT
GGGGATGTCACCACAATGGCTCAGGTTGAAAAGCAAAAAAATCGTGGTGTAGAAATTCAAGCTGATTTAA
ATATTACTGAATCGTTATCTACTTCTTTAGCTTATAGTTATATATTTGCTCAATCCCATCGCTTAGATAA
ACCTCGTATTGATACTCCATTACAACCAAACCATACTTATTCTGCATTAGTTAATTATGCATTTAAGGAT
AATGTACTTAACGGCTTAACATTAGGGATTGCGCCTCGTTATACTGGAACAACTCCAACAGAAATGGATG
GCTACAATAATGCCAATATTCGCGTTCCAGCAAGAACACTAGTGGATCTGATGGCGAAATATAGCCTTTC
AGAGAATTGGTAGACAAGAGTAAACGTAACGAATGTTGCGAATAAAAAATATATCAGTGGTTGTAGTTAC
GCTTGCTTCTTTGGCGAAGGACGTAAAGTCACTGCGAATTTAACCTATAAATTCTAATAATATCTAAATT
AATTGGTGCGAGTGTCTAGCTCGCACCAATATTTACAGTGTAATAGAGAACATAGTAGCTAAGAATACCA
AAAATCATTTTTAGCTACCATATCTCTATTTCTTCCAAATCCGTGTCTGATAATCACGAATCGAACGGTC
TGAGCTAAACATACCCAAACGAGCCGTATTAAGAATCGCAGATTCAACCCAAGCGGTTTGATCTTGATAA
CGTTTTGCGACTTCTTTTTGAGCTTCACGGTAGCTTGCAAAATCTGCTAACACACAGAAATAATCTTTGT
TTAACAGATCATAAACTAACGGTTCAAAGGTATCTTTATTACCACCTGAGAATGTGCCGTCCGCTAATGC
ATCAATTGCTCGTTTTAATACAGGATCTTGCTCATAGTACGTTTTAGACACATAACCTTTTGCACGCAAT
TCACGCACAGATTCAACGGTATGTCCGAAAATCACGACATTTTCTTCCCCTGCAAATTCTGCAATTTCTA
CGTTTGCACCGTCTAATGTGCCAAGCGTAATTGCACCATTGAGAGCTAATTTCATATTGCCCGTACCTGA
CGCTTCTTTACCCGCAAGAGAAATCTGCTCAGAAACATCTGCCGCAGGAATGATTTTCTCCGCAAGGCTT
ACACGGTAGTCTGGTAAGAATGCTACTTGTAATTTACCTTGCATATCAGGATCGTTGTTAATCACTTTTG
CCACAGCGTTGATGGCTTGAATAATTTGTTTCGCCATAAAGTAACCTGGTGCCGCTTTACCTGCAAAGAT
AAACAGGCGTGGTACAACCTCTTGTTGTGGGTTCGCTTTAAGCTCTTGATAAGTGGCGATGATATTCAAC
AGGTTCAAATGTTGGCGTTTGTATTCGTGGAAACGTTTAATTTGAACATCGAAAATCGCATTGCAATTCA
CTTTTAAACCAAGTGATTGCTCAATTTCTTTCGCTAATAGCTGTTTGTTTTGCTGTTTGATGTGATTGTA
ATCTGCTTGGAACTGTGGATCTTTGGCAAATTTCTCAATTTGAGCCAACAATTCAAGATCTTTCGTCCAG
TCACCTTTGATATATTTATCTAACAACGTACTTAGTAATGGGTTTGCTTGGCGGATCCAACGACGAGGGG
TAATACCGTTAGTTACATTATGGAAGCGACCTTTAAACAAGCGGTTATAAGCTGGGAATAAATCGCTTAC
CACTAAATCTGAGTGAATTTGTGCCACACCATTGACAGCAAAAGATCCTACAACACAAAGGTTTGCCATA
CGCACACGGTGGTTCATTAAGACCGCTGTTTCGTCCCACGCATCTGCAAATTCTGCTTCGCTAAATTCTG
CTTTCACTTGTTGATAAAGCTCGTGGTTAATGCGATCAATGATGATTAAATGGCGTGGCAACAATTTCGC
CACGAGATTTTGATCCCACTGCTCTAATGCTTCAGGCAATAAAGTATGGTTGGTGTAAGCAAATGTTTTT
GAACAAATTGCCCAAGCTCGATCCCAACATAAACCGTATTCGTCAATCAAAAGACGCATTAATTCAGGAA
TTGCAATCGCAGGGTGCGTATCGTTTAACTGGATCACTTCAAATTCAGGCAACTGCTCTAAGGTTCTGCC
TTGTGCAAGGTGATTTTTTAGAATATCGGCAACAGAGCAAGCACAGTGGAAATATTGTTGCATTAAACGC
AACTCTTTACCTTCTTGATGATTGTCGTTTGGATATAACACTTTAGTCAATTTTGACGCATCAACCACTT
TGCTTTCAGACTCAAGATAGTCGCCGTCGTTAAATTGAGCAAGATCGAAGGACGTTTCGCTATAACCTTG
CCATAAACGTAACGGCTGTTGAACCCCTTTATAACCCACTACGGGTAAATCAAAGGCTTCACCATAAATT
GTCCACGCTGGTTTCCATTCATATTTATCACCGTCACGATGCCATACTTCGCCACCAAAACCAACGGTTT
GGCGAAAATCTGGGCGATGATATTGTTGAGAGTAGAAATCACGGCTCCACGCATCACCTTCTTCACGCTG
TTCACCTGCCCAGCCAAAGCTCTGTTTGAATAAGCCGTATTGATAGTGTAATCCGTATCCCACTGCTGGC
TGAGCAAGGCTTGCCATTGAATCTAAATAACAGGCAGCCAAACGACCTAAACCGCCGTTACCTAACGATG
GATCACGTTCTTCTTCGAGAATATCGACTAAATTTTTACCATATTGAGCAAGGGCTAAATGGACATATTG
ATAAACGCTCAGACTCATTAAGTTGTTACCCAGTAAACGTCCGATTAAGAACTCCATTGAGAGATAGTTT
ACTTTGCGAGTGTTTACAAGCGGTGCGTTTTTAGGAAAATTTTGCAAAATCGCCTGTTGGCTGACTTCGG
CAATGAATTGATACCATTGTTGTGTAGAAAGTTGTTCAGGTTTTAAAAAACGCTCTTCACAGTAGTTTTT
CAACGACTGTTCAAACAGCATTTGGAATTGTTGAGTAGATGACATGAAGACTCCAAATAAAAATTTTCAA
ATAGTATAGAGATTATGAATAAAATTGCGAGAGTTAAATCATTCTTTTAGAAATGAATGGGGGGGGGACA
TCATAGTATGACATGTTTAGAACGGATAAATGGGATAGATTTTTCTCTATCCCATTTAAGATAATTTAAA
CATCTTTTGTTTTTTCTCCAGATTTATCATCTTGTTCGGGATCAAATTTTACAACGGGTACACAGCCTCG
ACAAGCACCTTGGTCAACGCCAAGATCTTTACAAAGTTCATTGTATTTGTCTAATAAGTTTCGGAAAAAG
CCTTTGTTTTCATTGTTCATATAACCTCTTAGCGAAATAGATTACGAGATGAGTGACTACGTTTAAATTG
GCTTAATATAATCACAATAAAAACAGCCAAATATGCCGAAAAAATCGCAATTAACCATTGTGGCATAGAG
AGATCTAAAAATTGCCAGACCACTTTTCCACAATCGCCTTTACCTGTAGCTTCAAAGAGATCAGGGAACC
ACTTATTCAATGGCAATGTTTCAGGGAAATCCACAAAAGGTGAGCATTGGTTCCACGGAGCAGGATTGAG
CTGATAATCCGTATGCTTAATTGCAAGGCTTAAACCTTTTATTGAGCCAAATAAACCAAGTAATAATGCA
AGCCAACGTACGAGCGTTTTGCGGGGGGCTAAAAAGCCGATAATCCCCGCAATTAAAATTGCCAATAGAG
CTAATCGTTCATAAATACACATCACGCAAGGGTTTAGTCCCATTCCGTGTTGAAAATAGAGCGCAGTAGC
TTCTAGTGCTGTACAGCTTGCAGTGAGAAGTAGCCAAGCACTACGGCTTATTGATAGCTCTTTAAAATAA
GTTAGCATACGGTTCCCTTTATTTTTAACGAGTGATTAACCAGCCCCACTCCGTCATTAATTTTGTTAAT
TGTGGCAGTAAAAATTCTAATGCAAAGAACCCTACTCCTGATAAAACTACGGTATATGGTAATGCCATAT
AGACCATTCGTCCATAGGATAAACGAATTAATGGTGCAATAGCAGAAGTCAATAAGAATAAAAATGCAGC
TTGTCCATTTGGAGTAGCAACTGATTGTAAATTGGTTCCTGTGTTAATTGCGACAGCAATCAGGTCAAAT
TGTTCCCTACTAATAATGCCAGCTTGGAAAGCCGCTTTTGCTTCGTTAATGTAAACGGTTCCAACGAAAA
CGTTATCCAAAATCATTGAAAGCAATCCATTAAATGTATAGAACAGCGCCAATTGTGAGCTTGGTTCAGC
GGACAGAACAAATTGAATAATTGGATCAAAGAGTTTCAAATCTACAATCACGGCAACGATAGAGAAGAAA
GCCACAAGCAATGCGGTAAATGGTAGCGACTCTTGGAAAGAACGTCCTAAGGCGTGTTCATCAGTGATAC
CACAGAAAGCTGTACAGAAAATAATAACAGAGAGACCGATTAATCCTACTTCCGCTAAATGCAATGCCAA
CGCAATGACTAACCAAACACCAGCTATGGCTTGAATAACCAATTTCATTCGGTCTCGTTTTGTCATCTCT
TGTTCTTTACGCAAGTTATAATGGGCTAATACCACCCAAACTTTACGCGGCAAGCGGTCACCATAACCAA
AAAGTTTGTATTTTTCTACGAGATAACAGGTTGCAATACCTGATACAAGCACAATGATACTAATTGGAGC
TACCCGTAAGAAAAACTCCCCAAATCCCCAATCAGCTTGAGCAGCAATAATTAAATTTTGCGGTTCACCG
ACCATTGTCATCACACCACCTAACGCACTACCTACTCCAGCGTGCATTAATAAGCTACGCAAGAAACCAC
GAAATTGTTCTAAAATTTGTTTGTTTGTAATTAATTTATCATTTGAAGCATCATCGGACTCATCATCGTC
CAAAAGCCCACCTGATGCGACCTTATGGTAAACTTTATAGAATCCCATTCCAACACTAATAATCACCGCA
ATTACCGTTAAAGCATCGAGGAATGCAGATAAGAATGCCGCACTTAAACAGAAAGTGAGTGCAAGCATTT
TTTTAGAATGGATAGAAATCAGTAGCTTAGTGAATGCATAAAGTAACAAGCGTTTCATAAAGTAAATACC
TGCCACCATAAAGATCAACAGTAAGACAACTTCAAAGTTAGCGAGGATTTCTTTTTTGATATGTTCAGCA
CTCGTCATTCCAATAACGATAGCTTCAATGGCAAGTAAACCACCTGGTTGTAGAGGATAACATTTTAATG
CCATTGCTAACGTAAAAATAAATTCAGCCACTAATGCCCAACCAGCGACAAATGGACTAATGAAAAAATA
GAGCAATGGATTGGTAATTAAGAAGGCAATAATACAAGCCTTATACCATTCTGGTGCGTTACCGAGAAAA
TTTTTATAAAAAGCGTCAAGATTATTCATAGATTTAACTAAAAAAGTAAAAATGATTGTGGATTGTAATC
TAGTTTAGATTAAACGATAATAGCCCAAGAGCCATTATATGGAAGGCAATATCATTTTTGATAAGTACAT
CACACTTTTTATTATTTATTTGAAGTATTTCTTCATTTTTTGAGATAAATCAATGAATCAATCAGACATT
TTAAGAGCCCAAAGCCCAGCAGCCCTTGCTGAAGAATATTTAATCAAAAGTATTTGGAGTAACCGCTTTC
CTGCTGGTTCAGATTTACCTGCAGAGCGTGAACTTGCAGATATTATTGGTGTTACGCGTACAACGTTAAG
AGAAGTTTTACAGCGTCTTGCGCGTGATGGTTGGTTGAGTATCCAACACGGTAAACCAACCAAAGTAAAT
AATATTTGGGAAACAGCGGGTCCAAACATCATTAGTACATTAATTCATTTAGATGAGTCTATCACACCTA
CGATTATTTCAAATGTTGTTTCGTTGCGTACTAGAATGGGGGAATACTTTATTCCCAAGGCAATTAAAGC
TGATCATTTAGCTTCTTCGTCACTTTTAAAAGATCTTGAATCGCTTCAAGACACGGCACAAGCTTATGCT
GAATTTGACTATAAGCTATATCGGGAATTTACCTTTATTGCCAATAAGCCTGTTTATGGGTTGATTTTAA
ATAGTTTTAAAGATCTCTATTTAAAAACGGCATCTTTATTTTTCTCCAATCCTAGCTCTCGTCAATTAAG
TTTTGCATTTTATCAAGCACTTCGAAGCGCTTGTGAAACTAATGATTATGAAAAAGCGGTAGAATGTTTA
GCAATGAGTCGTCAGCGTAGTGCAGAAATTTGGACTGAAATGTTAAAAATTTTACCGAAAAATTTTGGTG
AATAAAACTGCTAAATAGTAAATTTTATATCATAAAAATCTATTGTGTTTTACAAATGGAGCATTTTCCA
CATACTGAATCTAATAGATTATGCTATAATTCTATGTAGGGTATTAACAATCCAATAATGGAAAATAGAT
AAGGAAATCGCCCTTGTCTATTTTCCATTATTAATTTAATTATTCGTTTTGGGAGGATGTATGAAAATCA
AAACGTTACTAATGTGGGCAATTTCGGCATTTTTCGCTGTAATGCTTTCTGCTTGTAATAAAGAACCCCA
ACAAATTGCCTTTGAAGGTAAAACAATGGGAACAACCTACCATATCAAATATATTGATGATGGTAGCTTA
ACAAATTTACCTAAACCAGAAGAAGTTCAACGTCAAATGGATACGTTGTTAAAAATGGTAAATAACGAGA
TGTCCACCTATCAAAAAGACTCTCAAATTAGCCAATTTAATCAAATGAAAGAGGCAGATAAACCGTTTGA
AATTGCCTCTGATTTTGCCAAAGTGGTCAAAGAAGCGGTACGTCTAAATAAAGTGACAGAAGGTGCGTTA
GATGTGACCGTTGGGCCTTTCGTTAATTTATGGGGATTTGGACCAGATAAACGCCTAAATAAAGCACCAA
CGGAAGAACAAATTGCAGAACGTGCCACTTGGGTTGGTATTGAAAAATTAGTCTTAGATGATAATGCTAC
AAAAGCCACATTAACAAAAAAAGTACCAGAGCTTTATCTCGATCTTTCAGCAATTGCCAAAGGATTTGGC
GTAGATAAATTAGCGGATTACCTTGAGCAATTAGGGGTACAACATTACCTTGTTGAGATCGGCGGTGAAT
TACGCGGAAAAGGGCTAAATTTAAAAGGGCAACCGTGGCGTATTGCAGTTGAAAAACCTGAATTTGCTCA
AGGAACATCAAGTCAAATTGTTGTGCCATTGCATAATTTAGGTATGGCGACTTCGGGTAATTACCGCAAC
TATTTTGAAGATGAACAGGGTAATCGCCTATCTCACATTATCGATCCAAAAGCGTTACGTCCGATTAGCC
ATAACTTAGCCTCAATTACTGTATTTGCACCAACCACAATGACTGCAGATGGACTTTCAACAGGCTTATA
TGTGTTAGGAGCAGAAAAAGCACTGGAAGTGGCAGAACGTGAAAATTTAGCAATTTTCTTAATTATCAAA
AAAGGCGACGGATATGAAACTAAAATGTCGAGTGCCTTTGAAAAATTAATTAATCAAAAATAATAGGACA
AAAAATGGAAACAATTTTACTGACCTTTGCTTTCTTTGTAGCCATTGTATTTATGATGTCAATCGGCTTT
ATTATCAAAGGTAAAACAATTAAAGGTAGTTGTGGCGGTATTTCTGCACTAGGAATGAAAAAAGTCTGTG
ACTGCGATGAGCCTTGTGATAATTTAAAAGCAAAATTAGAAGCTGGCGATGAAGCTGCTAAAGCCGAATA
TGAAGAAAAATTTGCCAAGAAAGAGGCTCAGTTTTACGAAGTAAAATAATTTTTTCATCAATAGGAAGGA
AAAATGGAGCAACAAGATATTCGCTGGAAACAGCGTTTTGAAAATTATCAACAGGCTGTTGCTTATCTAA
AAGATGATGTAGAAAAGTATGCAGATACTGATCTTGATATTATCAAAAAAGGGATTATTCAAAGTTTTGA
AATCGCTCACGAACTTGCTTGGAAAGTAATGCAAGACTATTTGAAATATCAAGGTCTTTTAGATGCAAAT
GGACCTAGAAACGTAACTCGAATAGCCTTTCAATATGAGCTTATTTTTGAGGGGCATCATTGGATGGAAA
TGTTGAATAGCCGTAATATGACAGTTCATACTTATGATGCTCAAATTTTGTTGAAAGAATTTGAAAAAAT
TGTTCACATTTATCTTCCCCTTTTCCTTGCATTAGAAAAGAGAATGATGGAATTATGGCAGAAAAGTTTG
GATTAAATGAACAATCTATTAGGGTAATTACTGATATTCTCAAGAAATACCCCGAAATTGAGCAGGCGAT
TATTTATGGTTCTCGAGCAAAGGGCAATTATCGGATAGCTTCTGATATTGACTTAACTTTTAAAGGACCA
AATCTTAATCAGAGCATATTGGGTAAAATCAGGTTAGATTTAGAAGACTCTAGCCTACCTTATCTGTTTG
ATCTTTCAATTTATCACGAACTGGCTTACGAAAATTTTATTCAGCATATCGACAGAGTGGGACAGCAATT
TTATCAACGGACAGAACAACAATAATGAAATCAAAAACTTACCTACAACATTTTCCTGCACTTACCGATG
AACAATTAGCGGAAAATGCAAAGAAAAAAGTGATCTGCGGAATGTCAGGAGGCGTAGATTCTTCGGTTTC
TGCCTTTATTCTTCAACAGCAAGGCTACCAAGTGGAAGGCTTGTTTATGAAGAACTGGGAAGAAGACGAT
GATACGGATTACTGCACGGCAGCGGCAGATTTAGCCGATGCACAAGCCGTTTGCGATAAGCTGGGTATTA
AACTGCATAAAATCAATTTTGCCGCAGAGTACTGGGATAATGTGTTTGAGCATTTCCTTGCAGAATATAA
AGCTGGACGTACACCAAATCCTGATATTTTGTGTAACAAAGAGATCAAATTCAAAGCCTTTTTAGAATAT
GCTGCAGAGGATTTAGGGGCGGATTTTATTGCCACTGGGCATTATGTCCGTCGTCCACCGCTTGAACAAC
AGCCAAAATTATTGCGTGGACTTGATAGTAACAAAGATCAAAGTTATTTTCTCTACACCCTAAGTGAGCA
ACAAGTCGCACAAAGTCTTTTCCCTGTGGGGAATATTGAAAAACCGATTGTGCGAGCCATTGCAGAAGAC
TTAGGTTTAGCGACGGCGAAGAAAAAAGATTCGACAGGTATCTGTTTTATCGGTGAACGTAAATTCAAAG
ATTTCCTTGCTCGTTATTTACCTGCACAAGCTGGGGAGATTAAAACCGTCGATGGGCAAGTGATTGGTCG
TCACGATGGCTTAATGTACCACACCTTAGGACAACGCAAAGGTTTAGGTATTGGTGGTGTCAAAGGGGCG
AGTGAAAATGCGTGGTATGTAGTGGAAAAAGATCTGGTGAATAATGTGCTAATTGTCGCTCAAGATCAGG
ATAATTCCGCGTTGCTTTCAAGCGGTCTGATTGCAAGCCAACTTCACTGGGTAGATCGTCAACCGATCCG
TGAAAAACTACGTTGCACAGTAAAAACACGCTACCGCCAAGCGGATATTTTATGTGAAATCCAACCGCTT
GATGACGAAACCATTCGAGTGATCTTTGATGAGCCACAAATTGCTGTTACCCCAGGACAATCCGCCGTAT
TTTATCAAGGCGAAGTCTGTTTGGGTGGTGGGATTATTGAAGAGCAGTTGAAGTAATATCTCCTAATAGT
GATATTGTGGAAGATAGATTTATGGCATAAGAATGGGGATAATAGACAAATTTGCTGCTAATATTTAGAA
AAAATAAACATTAGCAACTATTTTGTCTACTGTGCCCATTTGTCTACTATGCCTAAGAATGGGCAACTTA
GGTTTAGTATCTTAGCTTTTTAATGAGATTTGGAAATTAACTCATCTCATAGATAGAATCTTCTGCTCAA
TCCCTTTCGCATCTAACCCTAAATCCGCATAAGACTCCGCTTGTGTAGCTTGTGGGATAAAGAAATCAGG
GATACCCAACATCAATAGCGGTTTGATTTTGCCGATATGTTGCAAGTATTCATTTACCGCACTGCCAGCC
CCACCTTGAAGGGCATTTTCTTCAAGGGTGACTAATAATTCGTGGCGGTCTGCAAGCTCAGCAATCAAGG
CTTCATCTAGCGGTTTTGCAAAACGCATATCAACCAGCGTGTAATTGTGGGTTTCTGCCACTTGTTTGGC
CTCGTTTAATAATGCCCCGAAATTGAGAATAGCGACCTTTTCCCCCTGTTTTAACACTTTGCCTTTGCCG
ATTTCAAGAGCTTGCATCGGTTGAAGCTCAACGCCTTGTGCATTGCCACGCGGATAACGCACGGCAACAG
GGCTGTTCATTGTGTAAGCAGTGTAAAGCATTTGACGCATTTCATTTTCATCACTTGGACACATTATCGT
CATATTTGGGACACAACGCATAAAACTTAAATCAAATGCGCCTTGATGGGTCTGCCCGTCTGCTCCCACA
ATACCAGCACGGTCAATTGCAAAAATGACAGGTAAGTTTTGAATAGCCACATCGTGAATAAGTTGGTCAT
AAGCACGTTGTAGGAAGCTAGAGTAAATCGCCACCACAGGCTTGTAACCTGCAATCGCAAGCCCTGCCCC
AAAGGTCACGGCGTGCTGTTCGGCAATCGCTACATCAAAATATTGTTGTGGGAAGCGTTTAGAAAACTCA
ACCATTCCCGATCCTTCACGCATCGCAGGAGTAATGCCGATAATTTTCGGATCACGCTCTGCCATTTCGC
AAAGCCAGTCGCCAAAAATGTTGGAATAGGTCGGTACGGATTTGGTTTGTGGTAACTTACCGCTTGTGTG
GTCAAATTTCGGCACACCGTGGAAACCGATAGGGTCCTGTTCCGCTGGGGTATAGCCTTTGCCTTTTTTG
GTTTTAATATGTAAGAACTGTGGTCCTGACATATTACGCATGTTCTTTAATGTAGATACTAACTCTTCAA
TATCATGCCCATCAATCGGGCCGATATAGTTAAAGCCAAGGGTTTCAAACATTGTGCCAACAGGCGAAAC
AAAGCCCTTAACGTGTTCTTCTGTTTTTCGCACAAACTCTTTGATCGACGGAATGCCTGAGAGCAGTTTT
TTGCCCCCTTCACGTAAAGTACCATAAAGCGAACCAGTGAAAAGGCGAGCTAAGTGATTATTTAATGCTC
CCACATTTTCTGAGATGGACATTTCGTTGTCATTTAAGATAACCAGCATATTGGTATGAATTGAACCTGC
GTGGTTAATCGCTTCAAATGCCATACCTGCAGTGATTGCGCCATCACCAATCACACAGACCGTTTTACGC
CCTGCGTTCTCTTTTTCTGCGGCAACGGCAATGCCTAAACCAGCACTAATAGAGGTAGAAGAGTGTCCAA
CGCTCAATACATCAAAAGGACTTTCTTCACGCCAAGGGAATGGGTGTAAGCCGTCTTTTTGACGAATAGT
ATGCATTTGGTCACGGCGACCCGTTAAAATTTTATGTGGATAGGCTTGGTGTCCTACGTCCCAGATAAGT
TGATCGAATGGGGTCTGATAAACATAATGCAAGGCAACGGTCAATTCGACCACGCCTAATCCAGAGGCTA
AGTGACCGCTTGTTTGACTGACGGACTCTAACAAATAGGCACGCAGTTCATCACAAAGAGGTTGAAGTTT
ATCTTTTGGTAATAAACGCAAATCATCAGGTGAGTTGATTTGACTGAGCAATGGATAGGTCTTTTGCATA
AGCTTATCTTTAATCGTTGGGTGGGCAACTGCCCATCAAAAAAATCTATTATTAGGCTTTGAGTTCTTCA
GTTAAGGTCGGTTGAATACTGTTTAAAATTTCTTTTAAAACACGACCGCTACCTGCCACTACATTACCTG
ATTTTAAGTAATCTGTACCACCAACAAAGTTGGTCACTAACGCACCTGCTTCACGAGCAATTAAATCGCC
TGCAGCACAATCCCACGGTTTTAATCCGATTTCAAAGTAACCATCAACACGACCAGCAGCCACATAAGCT
AAATCTAATGCTGCAGAACCAGTACGGCGGAAATCTGCTACGCCATTGTTCATCAAGGCTTCAATCATAT
TTAAGTGAGCAGTACGATGTTTTGCGACTTTAAACGGGAAACCTGTTGCTAACACTATGCCTTGTAAATC
ACGATGTTCATTACTAATGCGAAGGCGGAATTCATTTAATTTTGTACCTTCGCCACGCACAGCGGTAAAT
AATTCGTTACGAATAGGATCATATACAACACCTACCTCAGTACGACCATTCACACGAATAGCAATCGACA
CCGCAAAATGTGGCAAGCGTTTAACAAAGTTTGTTGTGCCATCTAATGGATCAATCACCCATTGTACATC
GTTATTTGTGCCAGCTAAAACGCCTGATTCTTCGCCAACAATAGCATGATCAGGATACGATTTACGGATC
ACTTCAATAATGGCTGCTTCTGCTGCTTTATCAATTTCGGTAACATAGTCATTTGTGCCTTTTTGAGCAA
CTTGAGTGTCTTGAGGCGCTTGCTCATAGCCTTTAGCAATAATATTGCCTGCTTTTCGTGCTGCACGAAT
AGCGATATTTAACATTGGGTTCATAATTCCACCAGATTTTAAAGAACATAAGAGGATTAGGATTATAGAG
AAAGTTAGGGAATAAAGGAATAGGGCGACGAGATCAATTTGTTTTAAATAAGATTTTATCTGGTGTTGTG
TAGCAGCTGCACAACAGCTAATTTTAAGAAAAGTTATGTAAGAGGGGATTTTCGCTTGTTTCCTCGTTAG
ATTGGTCAAAGGCAAGGAAATAGAGATCGAAGCGGATAGTCCCTATCCCTACAATTTAAAACTGGCTTTC
AACTAAGATATTGACGTTTTTATCCGTACAGGAATAGAGCGTTGGCAAATTACTATTTTGCTTACGATAG
GTAAATTGTAGCCCTAGGTGTTACTTCTAACCAATACCAATTGCGCTTCCATAGCGTTAAATTTAAGCTA
TATACTTTGTCAGAACGAACTTTGTCTAAATTGATGATTCCACCGAACTCTGTTTTTTATGTAAATAAGC
TTAAAAAGCTCTCCTATTGTAAAAACGTTTACAAGTAAATGTACTGTGTTTTACAACAATTACAAATGTT
TTCGTTTGCTTGATTTTGAGGCAATGTAAAGTAGATTGTTGTTTTTGCTGCGGGTAATGAATTCTATTTA
TAATTAAATATATTCGTATTTTTCTGACAAATTTCTTGCCCCTAATCTACGAAAACTATAAAATTCTCCA
ATTAAAGTGGGAAAAAGTGGTGTTTTGTGGAACTTTTTCTAAATTTCCGAATCTCTAAGGTTAAGTGAGC
AAAAAAAATGTTTCGTGGAGCAACTTCAATCAGTATTGATAGCAAAGGGCGGATCGCTATTCCGACCCGT
TATCGTGCCGAGCTTTTGGAGCGTCACCACGGAGCATTTGTTTGTACCGTAGATATTCGCCAGCCTTGTT
TATTACTGTATCCGTTGCACGAATGGGAAATTGTCGAGCAAAAATTGCTCGCTCTGTCTAACTTCGATCC
TGCACAGCGTCGTATTCAACGGGTTATGCAAGGTTTTGCGACAGAATGTGAAATGGATTCTGCTGGACGG
ATTTTACTTAGCCCGACTTTGCGTCAACACGCTCAATTAGAACAGCAGATTATGTTGGTTGGGCAGTTAA
ATAAATTTGAAATTTGGCAAGATCAACAATGGCAGAAACAGATTAGCGAAGATCTTGCAATTGGTAGCTC
AGAAGAAATGCTTCATTGTGAGGCATTAAAGAACCTTTCTTTATAACAATAACGGATAATCAAAATGAGT
GACTCACCCAAACATATTACGGTGTTATTACACGAAGCAGTTGATGGTTTAGCCATTAAACCCAACGGTA
TCTATGTCGATGGTACTTTTGGGCGTGGTGGGCATTCACGTCTTATTTTAAGCAAATTGGGTGAACAGGG
TAGATTGATTGCGATTGATCGTGATCCGCGTGCGATTGCAGAAGCGAACACGATCACTGATCCCCGTTTT
CAAATTGTTCACAGTGCTTTTTCATCCATTCCTGATATTTGTGACGAACTTAATTTAGTCGGCAAAATTG
ACGGTATCTTACTCGATCTTGGCGTATCTTCCCCACAACTTGACGAAGCAGAACGTGGTTTTAGTTTTAT
GCGTGATGGACCATTAGATATGCGAATGGATACCACCAAAGGCTTGTCAGCAATGGAGTGGTTAGCACAG
GTGTCTGTTGATGATCTCGCTTGGGTGTTAAAAGAGTTTGGCGAAGAGCGTTTTGCCAAACGCATTGCAC
AAGCGGTCGTTTCTTACAATAAATCTGCAAGTGAAAAAATTTCGCGTACCTTGCAACTCGCTCAAATTAT
TGCAGATGCCGTGCCCTTTAAAGATAAACATAAACACCCAGCAACTCGCTCTTTTCAGGCAATCCGTATT
TACATTAATAGTGAGTTAGATGAATTAGAAAAGGCATTAAATTCAGCCCTAACTGTACTCGCCCCTGAAG
GGCGTTTGTCTATTATCAGCTTCCATTCTCTAGAAGACAGAATGGTGAAGCAGTTTATGCGTAAGCAGAG
CAAAGGCGAGACGGTGCCGAAAGGTCTGCCGATTTTAGAAAGTGAGTTAAATAAGAATATTCCTTTAAAA
ACCGTCGGCAAAGCGATTATGCCAAGTGAAGCGGAGATTGAAGCCAATCCACGCTCACGCAGTGCGGTGT
TAAGAGTTGCGGAGAAAAGATAATGTCGAGTGAACGCTATCCTTTACGTCAAGTGATTTTAGACGATTTA
ACTAGCCATAATAAAGTGGCGTTATTGCTACTTGTTGGGGTGGTGATTAGTGCTGTTGCAACGATTTGGA
TTACGCACCAAACACGTTTATTAACAGCAGAGCAGGGAAAATTATTGCAAGTAAAACAGAAGCTTGAAAA
TCAGTATGTTCATTTGCAATTAGAAGAAAATTCAAAAAGTCAGAAGTTTTTAGTCGAAGCTGTTGCTGAA
AAATTTGGATTACAACCAGTTAAAAAAGAACAAGAAATCATTTTAGTGGAATAAAAATGAAAAAATCAGT
GAAATATAACCCTAAAAATAAAAATACGATGGGAGATGAATTAAAAGAGGTAGATATTTCACCCCAGCCT
AGTTTTTTGCCTGCCCGATTTGGATTTGTTTATCTGTTTATCGGTGTAATGGCCTGTGCCTTGATCGGTC
AAAGTTTTTTCTTACAAGTCACTGATTCAGAACGTTTAATCAAAGAAGCAAATGATCGCTCTTTACGGAC
AAAAGAGCTTCCTTTTACAAGGGGGAAAATTTTAGATAGAAATGGGCGAGTGCTTTCAATTAGTGTGCCG
ATGTATTCAATTACGATTGATCCTAAAGAATATTTTGATACTAAACTTCGTCGTAATAAATCGTTATGGC
GAGTTTTGGCTATGGAAATGGAGGCTTCAGCCAGTAAAATTGAAGCTAGTGTGAATCGTTTTATTAAAGA
AAAACCACAGAATAAAGAAAATAAATATGATCCTAGAGCGATTTTAAACAATAAAAATGAGGATTATTGG
ACATTACTCGCTCGTGCAACTGCATTAGATTACAACGTATTAATTCAACGCATACGCAATAATCCAAATT
CTATGTTTTTACATTTGGAAAATGAGTATGCTCAGCTTGAACGCCAAAAAATGCAAGAGTTAGCCAAAGC
ATTAGATATGAAATACAGCGTAATGATGGATAAACTTTATGCTTCAGCAAATCAACGTTTTTTATATATT
TCTCGTCACGAATCAGATGTGATAGGAGATTATGCTCGAGCATTAAAAATTGATGGGCTTGTATTAAAAG
CAGAAACTCGCCGTTTTTATCCTCTTGCAGAAGAAATTTCCCAATTAATCGGCTTTACCGATGTTGATGA
TAAACAAGGCTCGGAAGGAATAGAACGTAGCTTTGATAGCTTGTTGGTTGGTAAAAACGGTAAACAGGTT
ATCCGTAAAGATGCTCGTGGTAATGTGATTGAACATATTCGTGATGAGAAAAAATATGATCCGCAAGATG
TGATGTTGAGCATTGATGAAGAATTGCAATCCATGGTTTACCGTGAAATCAAAAAAGCGGTAATTGAAAA
TAAGGCAGAATCAGGAACAGCTGTTTTAGTGGATATTCAAACGGGTGAAGTGTTAGCGATGGCAAATGCA
CCATCTTTTAACCCAAATAACCGTGCAGAATTCAAATCAGAATTAGCGCGTAACCGAGTGATTACCGATA
CTTTTGAACCAGGTTCAACAGTAAAACCACTCGTGGTATTGACAGCGCTACAAAATAAAGTGACTTATCC
AAGTGAAGTCATTAGTACAAGACCTTTTGTCGTTAATGGGCATACAATTAAAGACGTAGCGCCAAGAGAG
AGTTTGACACTTACAGGGATCTTACAAAAATCCAGTAACATAGGTGTAAGCCGTTTAGCGTTAAGAATGC
CATCAACCGCATTAGTCGAAACTTATAGCAAGGTCGGTTTTGGTAAAGATACAGGCTTAGGGCTTGGTGA
ACAACGTGGTACAAACGGCGATCGTAAACGTTGGGCGGATATTGAACGTGCGACAATGGCGTATGGTTAT
GGTTTAAATGTAACACCATTGCAATTAGCTCGCGCTTATGCAACTTTAGGGAGCTTTGGGGTTTATCGCC
CTCTTTCTATTACAAAAGTCGATCCGCCTGTGTTAGGCGATCGAGTATTACCGGAAAAGATAACACGCGA
TGTCGTGAAGATGATGGAAAGCGTTGCGCAAAAAGGCGAAGGCGGACAACGAGCAATGGTTGATGGCTAC
CGTGTGGCGGTAAAAACAGGTACAGCCCGTAAGTTAGAAAAAGGGCAATACGTTAAAAAATATTTTGCCT
ACACTGCAGGTATTGCGCCTGCAAGTAATCCACGCTTTGCACTAGTGGTGTTGATCAACGAACCTAAAGC
TGGCAATTATTACGGCGGTGCGGTATCTGCCCCACTGTTCTCAAGCATTATGGGACATACTTTAAAAGCA
AGAAACATTAAACCAGATAATCTTACTGAAGATACAAAAAGTGCAGTGAGAGAGATGAAAACAAATTCGA
CAAACTAAGAGGCAATAATGAACCCTTTACTTTCCTTTTTCCCTGAACTTAACCATTGGGGCGAATTAAA
AGAATTAAACAAAATGACCTTGGACAGCCGTCAGGTTGAAAAAGGCGATCTATTTGTTGCCTTAAAAGGA
CATCAAGTCGATGGTCGTCAATTTATTGAAAAAGCGATTGAACAAGGTGCTTCTTTAGTTTTAGCTGAAG
CGGACGATGACGTTCAAGCGGTGAGATTTGCAGAAAAATTTGCAAATTCGACCGCTTGTGTACTGGAAGT
ACCAAATTTACCGAAACAACTTTCGGCGATTGCTGGTGCCTTCTATGGCAATCCATCAGAAAAATTAACC
CTTGTGGGTATTACAGGCACTAACGGCAAAACCACTACGGCACAGCTTTTTGCGCAATGGCGAAACTTGC
TTGGCGGTAAATCTGCGGTGATGGGAACTATTGGCAACGGACTATATGGGCAAGTGCAAGAAGCGGTAAA
TACCACAGGTTCTGCCGTTGAAATTCAATGCAATCTGGAGAACTTTGTTGAATTAGGGGCGGATTTCTGT
GCAATGGAAGTCTCTTCTCACGGTTTGGCTCAATATCGTGCCGAAGCGCTAGACTTTGACTTGGCGATTT
TCACTAACTTAAGCCGTGATCACCTTGATTATCACAACACAATGGAAGAGTACGCCCAAGCGAAGTTCCG
CTTATTTGGCGAGCTTTCATCAAAACAACAAGTGATCAACGCTGATGATGAAATCGGGCGTGAATGGTTG
GCAAAATTGCCTGAAGCTGTCGCCGTTAGCACCGATAGCCAGTTCCAACCACAACAAACTCGTTGGATTA
AAGCTAAAGCGGTACAATTTACCCTACAGGGTGCAACTATTGAATTTGAAAGTAGCTGGGGCAACGGCGA
ACTAAAAAGCCGTTTAATCGGAGCGTTTAATGCCAGCAACTTATTAACCGCTTTCGCTGGTTTATTGGCG
TTGGGCTACGATTTGCAAAAATTAGTCGAAACCGCACCGCTGTTAAACGGTGTATGCGGACGTATGGAGT
GTTTAATCAGCAAAGAAAATGCGGAAGAAAGCCCGATGGTGATTGTTGATTATGCCCATACCCCTGATGC
CTTAGAAAAAGCCTTAGATGCCGCACGTTTACATTGTGAAGGCGAGTTATGGTGTGTGTTTGGTTGCGGT
GGCGACCGTGATACAGGTAAACGCCCATTAATGGCACGCATTGCCGAACAGTTAGCGGACAGAGTGATTG
TAACTGATGACAATCCACGCACTGAAGATCCTGATGTGATTTTTAACGATATTATGAAAGGTTTCCGCAA
GCCAAAAGCGGTGCAGTCTATGCATATCCGTCAATATGCGATTGAACAAGCAATCGCCCAAGCCGAGCCA
AAGGATGTGATTTTGATTGCTGGTAAAGGACACGAAGATTACCAAATTATCGGCACGAAGAAATATCACT
TTTCGGATCAAGAGTGGGCGAGGAAGTTTTTGGGGTAGTTGGAATTTAATCTATTGCACAAAATAATTTG
TAGATACCATAAGACACAACAAATTTTATTTCATAAATGTGTCTAAATTAAATGCTGTCAAAAAAAAAAA
AAAAAAAAAAAAAAAAAAAAAACCACCACGAAAAAAAAAAAAAAAAAAAA
>H45 Scaffold2
GAAGGTACTCGTAATGGGGTTTTCTTTTGCCCATATTCTAATACAAGGGGCAAATTACATTTGCCCCAAA
AGCAATCATAAGGAAGAGGGGCTAATGTAATTAGCCCCTACAAAAGTAGATTTTAAATAGTAAAAATAAT
TTATAAGTAAATAAAGATGATAAAACAAACCACCCAACAACTCGCTCAAACCCTAAAGGGTAAACTACTC
GGTAGTGGCGAGGTTGTTGCTGAAAACATCAGTACAGATACGCGTCAAGCGGTTGAAAAAGGCTTATTTT
TTGCATTAAAAGGCGAAAAATTTGATGCTCACGATTATGTAGAAAAAGCGATAGAACAAGGCTGTGTGGC
GTTAGTCGTTGAGCGTGAATTGGCGGTGAATGTACCGCAAATTATTGTGGAAGATACTCGCTTGGCATTA
GGGCAGTTAGCAAAATGGCTGAAAGCGGAAATTAACCCAAAAACTGTGGCAATGACGGGCTCTTCAGGCA
AAACCACCGTCAAAGAGATGACTGCAAAAATTTTGCAAAAAGTAACCGCTTGTGAAGATCAGGTGCTTTA
TACTTTTGGCAATTTAAACAATGATTTAGGTGTGCCATTGACCTTATTACGTTTAACCCCTGAGCATAAA
TTTGCCGTGGTGGAACTGGGGGCGAACCATATCGGCGAAATTGCTTACACCACCGAAATAGCACAACCTG
ATGCTTGTTTAGTGAACAACGTAGCGTCCGCTCACCTTGAGGGCTTTGGTTCATTGGCTGGCGTGGCTCA
AGCGAAAGGCGAGATTTATCGTGGTTTGAAAACAGGCGGTAAAGCGATTGTGAATTTAGCTCATTACTAC
CCTGAATGGCAAAAAGAGATTGGCGATCACGAGTTGCAATCGTTCTGTTACACAGGCGAAGATAAAGACA
GTTATGTAGATTTTTGGGCGAAAAATGTTGAACTACATCTTAATGGTTCACGCTTTACTTTGCATACCCC
ACAAGGCGAAATTGAGATCAATCTGCCTTATTTGGGCGAACATAATGTAAGTAATGCGTTAGCAGCAACG
GCACTCGCAATGGCAGTCGGGGCGGATTTAACTGCGGTTAAAGCTGGATTAGAACAGCGTTCAGCGGTTA
AAGGGCGTTTGTATCCGATTGAAATTAAAGAGAATGTGCTGTTTATTGATGACAGTTATAATGCAAACGT
GGATTCAATGAAATCTGCGGTATCAGTGTTAAAACAGTATCCGGCTTTCCGCATTTTTGTGGCGGGAGAT
ATGGCGGAGCTTGGCAAAGACAGCCCTGCTTGTCATCAAGAAGTCGCCGATTTCGTTAAACAGGCGAAGT
TAGATTTAGTGGTCAGCTTCGGCAAAGAGAGTGAGGTGATTAGCGGTAATTCAGCTCACCACTTTAATGA
CAAAACCGCAATGGCGGCGTTTTTGCTTCCGATTATTTTGCAAAAAATCGAGCAAAACCAACCGCTTGTT
CTTTTGGCAAAAGGCTCTCGTAGCCAAAAAATGGAAGAGGTAATTGCTTCCTTATGTCGTTCTTTTGATG
TTTCTTTTTAAGGATTAGCTTATGTTAGTGTGGCTTGCTGAATATCTGGTGCAATACAACACAGCGTTTA
ACGTGGTGTCGTACATTACTTTCCGTTCCATTATGGCGTTATTGACGGCGTTAATTATCGGCTTATGGAT
TGGATCGACGGTCATTCGCCGTTTACAAATTCTCAAATTCGGACAGGAAGTTCGCCACGATGGCCCTGAA
AGCCACTACAAAAAACGGGGCACGCCAACGATGGGCGGTATTATGATTTTATTCGCTATCGGTGTGAGTA
CGTTGTTATGGGCGGATCTACGTAACCCCTATGTCTGGTTTGTGCTATTTATCCTATTTGGCTATGGGAT
TGTCGGTTTTGTTGATGATTATTGGAAAATCGCTCGTAAAAATACCGATGGCTTGATTGCTCGTTGGAAA
TATTTTTGGTTATCGGTGATCGCCTTAGTGTCCGCTTTTGGTATGTATGCGATTGGTAAAGATACCGCGG
CCACCCAGTTAGTTGTTCCTTTCTTTAAAGATGTGATGCCACAGCTCGGCTTATTCTATATTGTTCTAAC
CTATTTTGTGATTGTCGGTACAAGTAATGCGGTGAATTTAACCGACGGCTTAGACGGCTTGGCAATCGTG
CCGCTTATTATGGTCGCAGGGGCATTTGCATTAATTGCGTGGGCAACGGGGAACTATAATTTTGCACAAT
ATTTGCACATTCCTTATATCAAATATAGCGGTGAATTAGTGATTTTATGTACGGCGATTGTCGGGGCTGG
GTTAGGTTTCTTATGGTTTAACACTTATCCGGCACAAGTTTTTATGGGCGATGTCGGTTCACTGTCACTT
GGCGGTGCATTGGGTGTAATTGCCGTGTTAGTTCGCCAAGAATTATTATTAGTGGTGATGGGCGGTGTGT
TTGTGGTTGAAGCCTTATCGGTTATTTTACAGGTTGGCTCGTACAAACTTCGCCAAAAGCGTATTTTCCG
TATGGCACCGATCCACCACCACTTTGAACTTAAAGGCTGGCCGGAACCACGTGTTATCGTGCGTTTCTGG
ATCATTACCTTAATGTTAGTGTTAATTGGATTGGTGACGTTGAAGTTACGTTAATTAATGTAGGGACATA
GGGACACACTGCGTGTGTCCGCTACAGTTTTACCAACCGAGGAATAATGAAAATAAAGCGGACACACGCA
GTGTGTCTCTACATCTGAAAATACCGTTTCTAGAGAACAACAAAATGCAAAATCAATATCAAGGCAAAAC
TATCACAATTATCGGCTTAGGCACAACAGGCTTATCTTGTGTCGAATTTTTTGCGGACAAACAGGCTCAA
GTGCGAGTGATTGATACCCGAGCAAATCCTGCAGGGGCGGATAAGTTGTCGAAGGATATTCCACTACACA
CAGGCAGTTTAAACCTTGAGTGGCTATTAAGCTCCGACTTAATTGTGATTAGCCCGGGACTTGCTTTAGC
AACTGCTGAAATTCAGCAAGCTATTCAAGCCGGTGTGGAGGTGGTTGGCGATATTGAGTTGTTCTGTCGT
GAAGCCAAAGCGCCGATTATTGCGATTACAGGCTCGAACGGTAAAAGTACCGTCACGACTTTGACGACTG
AAATGGCAAAACAAGCCGGAGTTAAAGTTGGAATGGGTGGCAATATCGGCGTGCCGGCATTGAGTTTATT
GAAAGGCGATTACGAGCTTTATGTGTTGGAATTATCGAGTTTTCAACTTGAAACGACCTATTCTTTAAAA
GCAAAAGCGGCGACCATTTTAAATATCAGCGAAGATCATATGGATCGCTATGAGAGCATTGAAGATTATC
GCCAAGCGAAATTGAAAATTTATCACCATGCCGAAAATGTAATTGTGAATGGCGAAGATCCGCAAACTTT
CCCTGAACAAGCGGTCGGATCTTTGAAAAAATTTGCAGAAAAAGACGCAGAATATACCGCTTGTAATGGA
GAACTCTATTCTGGCGATGAAGCCGTCATTGCGATTGATGAGCTGAAAATTACTGGTCGCCACAATGTGA
TGAATGCCTTAGCATCAATGTCATTGGCGGAAGCTGCAGGCGTTGATCGTTCGGGTATTGTGAAAGCGCT
ACAAAGCTATTCAGGATTAGATCACCGTTTCCAGCTAGTACCGACGAATGATGGCGTACGCTGGATTAAC
GACTCAAAAGCCACGAATGTCGGCAGTACTGTGGCGGCATTAAATGGTTTGCAAGTCGAAGGAACGCTTT
ATCTGTTGTTGGGCGGTGACGGAAAAGATGCTGATTTTTCTGAGTTAAAACCTTTTATTAATCAACCAAA
TACAGTCTGTTACTGCTTCGGAAAAGATGGGGCGGAACTCGCCGCTTTAACTCAAAATAGCGTTTTAGTG
GAAACAATGGAACAAGCTGTCGCACAAATTCGTTTAAGATTAAAAGCGGGCGATATGGTGCTACTTTCAC
CAGCTTGTGCAAGTTTAGATCAGTTTAAAAATTTTGAAGAGCGTGGCAGACAGTTTGTGGCGTTGGCTCA
AGGGGTTATCTAATGCTAGAAAAAATTCGGATTGAGTGGGATAAGTGGACAAGATTAACGCCTGTTAATG
CACTCTATGATCGAACATTGGTGTGGTTATTTCTCGCATTGCTGATCATTGGATTTGTTATGGTGACTTC
AGCCTCTATTCCTGTGAGTAGTCGGCTACACGAAGATCCCTTCTATTTTGCGGTGCGAGATGGTTTTTAT
GTTATCACATCTATTTGTGCTTGTGCTTTCTTTGTTCAAATTCCAAGTAAATATTGGGAAAAGTATAATG
GTTGGTTATTTATTTCAGCCCTACTTTTGCTTGCAATTACATTGTTTGTTGGAAAAACAGTAAATGGAGC
AACACGCTGGATCCCTATCGGTCCTATTAATTTCCAGCCTGCAGAATTAGCAAAATTTGCGGTGATTTGT
TACTTTGCGAGCTTCTATGTAAGAAAATTTGATGAAATGCGACAAAAAAGCATTAGTTTCATTCGCCCTA
TGGTAATCCTGATTTTATTTAGCTGCTTGTTGCTGGCTCAACCTGATTTGGGAAGTATAGCGGTGCTTTT
TGTGCTGACATTTGCAATGCTTTTTATTATGGGGGCGAAAGTCTTACAGTTTATTTTTCTTGGTATCACA
GGCGTTGTAGTCTTTGCTCTATTAGTTTTAACATCGGAATATCGCTTAAAACGCGTAACTTCTTTTATGG
ATCCTTTTGCTGATGCTTATGGCGATGGTTTCCAACTATCTAACTCACAAATGGCTTTCGGGCAAGGTGA
GATTTGGGGACGAGGCTTGGGTAACTCCGTACAAAAATTAGAATATTTACCCGAAGCACACACTGACTTT
GTAATGGCTGTTATTGCTGAGGAGTTTGGATTAGTTGGAATTGTTGTCGTTGTGCTATTATTACTCGCTT
TAACTTTTAGAGCTTTAAAGGTTAGTCGGGAAGCGTTAATGTTAGAAGAGCGATTTAAAGGTTTTTTTGC
TTTTGGTATTGCAATTTGGATTTTTATTCAAGGCTTTGTAAACCTTGGTGTTGCTTCGGGGTTACTGCCG
ACCAAGGGCTTAACTTTCCCATTGGTAAGCTATGGTGGTTCAAGTTTAGTGATTATGGCGATTGCAATTG
CGGTATTAATTCGGATTGATTACGAAAACCGCTTGGATCGAATTGGTCATGCACATTTCAGCGATGATTA
ATATTGGAAAATAATATGACAAAAAAATTATTGGTAATGGCTGGCGGAACTGGCGGACATGTTTTCCCGG
CGATTGCTGTGGTAAGAGAATTACAACAACAAGGCTGGGAAATCCGTTGGCTTGGTACCAAAGATCGTAT
GGAAGCAGATCTTGTGCCAAAACACGGTATTCCGATTGAGTTTATTCAAATTTCAGGATTAAAGGGCAAA
GGGATCAAAGCATTACTTACTGCCCCTTTTGCGATCTTAAGGGCGGTACTTCAAGCGAAAAAAATTATTA
ACGCGTACAAGCCCGATGCAGTACTCGGAATGGGCGGTTATGTATCCGGACCTGGCGGTATTGCAGCGAA
ATTATGTGGTGTGCCTGTGATTTTGCACGAACAAAATGCGGTGGTAGGTTTAACGAATGTATGGCTTTCT
AAAATTGCTCGACGTACTTTACAAGCATTTCCAACGGCGTTTCCAAATGCGGAAGTGGTGGGAAATCCTG
TTCGCCAAGATCTATTTGAAATTGCACCGCCTGAACAACGTTTTGCTGAAAAAGGCTATCCGATCAATAT
CTTAGTGATGGGCGGTAGTCAGGGGGCATTGGTGATCAATAAAACCGTGCTGGAAGTAGCGAAAGTGTTA
GGACAAAACGTATTTATTAGTCATCAAGTCGGCAAAGGCAAATTAGCCGGTGTGGAAGAAGTTTATCAAG
CAACAGGTAACGGCATTGCTAGCGAATTTATTGATGATATGAAAGCCGCTTATGAATGGGCGGATTTGGT
GATTTGCCGTTCTGGTGCTTTAACTGTATGCGAGATTGCTGCAGCAGGATTGTCTGCGATTTTTGTGCCG
TTTCAACATAAAGATCGCCAACAATTTTTAAATGCAGAGTACCTTGCACAAGTAGGTGCTGCAATGATTA
TTGAACAGCAGGATTTTACCCCTGAAAGTTTATTAAAAGCATTAGAGCCGTTAATTGCCGACCGTCAAAA
ACTGACGGAAATGGCAATAAAAGCAAGAGCGAAAGCCACACCATTAGCCGCAAAACGAGTGGCAGAAGTG
ATTGTGGAAAATAGTTTGTAATCAGAAATTAGCCTTGTAGGGACACACTGCGTGTGTCCACTCTAAAAAT
TATCCACGGACACACGCAGTGTGTCCCTACGAATACGAAGGAAAAATGTAATAATGAAAAATTTCCAAGA
TAAAGTTAAAAAATTAGTCGCTGAAATGCGCCGTGTAAATCAAATCCACTTTATTGGGATTGGTGGCGCA
GGTATGTCTGGGATTGCTGAAGTATTATTAAACGAAGGTTATCAAATTTCGGGCTCGGATATTGCTGATG
GTGCAGTCACGCAACGCTTAGCAAAAGCAGGTGCAAAAGTTTTTATCGGACATCAAGCTGAAAACATTGA
AGGGGCAAGTGTTGTTGTGGCTTCCAGTGCAATTAATGAAAGCAATCCCGAAGTTGCGGCTGCAAAAGAA
GCACGTATTCCTGTGATTCAACGTGCGCAGATGTTAGCGGAAATTATGCGTTTCCGTCACGGTATTGCGA
TTGCAGGAACTCACGGTAAAACGACCACAACCGCAATGATTTCAATGATTTATACGGAAGCAGGATTAGA
TCCTACTTTTGTAAATGGTGGTTTAGTAAAATCAGCGGGTAAAAATGCTCATTTAGGTGCAAGCCGTTAC
TTAATTGCAGAAGCCGATGAAAGTGATGCGTCATTCTTACATTTACAGCCGATGGTTTCTGTTGTGACCA
ACATTGAACCAGACCATATGGATACTTACGGTGGCGATTTCGAGAAAATGAAAGAAACCTATGTACGTTT
CTTACGCAACTTACCATTCTACGGTTTAGCAGTGATGTGTGCTGATGATGAAACAGTGATGGAAATTGCC
CCAAAAGTTGGTCGCCAAGTGATTAGCTATGGTTTTAGTGAAAAAGCCGATTACCGTATTGAAGATTATC
AACAAACAGGCTTCCAAGGGCATTATACGGTGGTTTGCCCAACGGGTGAGCGTATTGAGATCTTACTAAA
CGTGCCGGGTAGACACAATGCACTGAATGCAACGGCAGCATTAGCGGTTGCAAAAGAAGAAGGTATTGCG
AATGAGGCGATTTTGGCTGCTCTTGCAGATTTCCAAGGTGCAGGTCGTCGCTTTGACCAGTTGGGTTCGT
TTATTCGTCCAAATGGTAAGGTGATGTTAGTCGATGACTACGGACATCACCCAACGGAAGTAGATGTGAC
GATTAAAGCCGCTCGCCAAGGCTGGGAAAATAAACGTGTGGTAATGGTATTCCAACCGCACCGCTATTCT
CGTACCCGTGATTTATTCGACGATTTCGTGCAAGTGCTGTCGCAGGTTGATGCATTGATTATGCTCAATG
TTTATGCCGCAGGTGAAGCACCGATTGTGGGGGCAGAGAGTAAAGATCTGTGTCGTTCAATCCGTAATCT
TGGCAAAGTGGATCCGATTTTAGTGTCAGATACTTCACAACTTGGCGAAGTGTTAGATCAAATTATTCAA
GATGGTGATTTAATTTTGGCACAAGGTGCGGGCAACGTGAGCAAGCTTTCGTGTGATTTAGCGGAAAGTT
GGAAGGCATAAAGAACATAAGTTTCCCCCTTTGAAAAAGGGGGATTAAGGGGGATTTTAAAATGTATATT
TCCCCAAAAATTAATTAAAAATCCCCCCTAGCCCCCCTTTTTCAAAGGGGGGAATAGATAAATTTATAAA
CCAAATAAGGTAAAAATAATGAGCTTAAAAAACGAAAAAATTGCGGTGTTATTTGGTGGCGTTTCAGCAG
AACGTGAGGTTTCGCTCAATTCAGGCAAATCGGTGTTTGAAGCATTACAAAGTTTAGGTTATAACGTTGA
AGCGATTGATACAAAAGAATTTCCGATTGAAAAATTAAAAGAAAAAGGCATTCAGCGTGTATTTAATATT
CTTCACGGTGGTATTGGTGAAAATGGCGTGCTTCAAGGGGCGTTAGAGCAACTCGGTATTCCCTATACAG
GCTGTGGCGTAATGGCTTCGGCGATTACTTTAGATAAGTTCCGCACCAAGCTATTGTGGAATGCAGTGGG
CTTACCAACAGCGGCAATGGAAGTGGTACGCCGTGGGCAAGCGGTCAACTCCGATGAAATTATTGCAAAA
TTAGGTTTACCATTATTTGTGAAACCTGCGAGTGAAGGCTCAAGTGTTGGCGTAAGCAAAGTGAAAACCG
CAGAACAGTTATTACCTGCAATCGAAGAAGCATTAAAATATGATTCAATTGTGTTGGTGGAAGAAAATTT
AGCAGGGGCGGAATACTCTGTGCCAGTACTTGATGGTGAAGTGTTGCCTGCGGTGCAAATTATTCCAGAC
GGCGAGTTTTATGACTACCACGCAAAATATATTTCGGATAATACCCAGTATGTTGTGCCAGCGTTAAATG
CTGATCGCCAAGCGGAAGTCGCTAAGTTAGTGAAACAGGCTTATGATGTGGTGGGCTGTCGTGGTTGGAG
CCGAATTGATGTAATGGAAGATGGCGAAGGAAACTTCCGTTTAGTTGAAGTGAATACTTGCCCAGGTATG
ACCAGTCATAGTATTTTCCCAAAATCAGCGGCGACTGTAGGTTATAGTTTCGAGTGTTTAGTTGAGCGTG
TATTGGAGTTAAGTGCGTAATGGTTGCGGTAATACGTAAGAAACCGACTTCGGTAATTCGTACACAAGCA
AGTAAGCCGAAGTATCCGATTAATTGGTTTGTTTTTGTTAAGCCTATCGTTGTGTTATTATGTTTCGGTA
TGGTTTATGCAATTTATACCAATTGGTCTAGTTTGCTTGCATCACTGGATAGAACGCCAATCCGTTCTTA
TGCATTAACGCATAAAACACAATTTACGACGAATAATGATATTCGTGAAGTTTTAGCTAAAGAACCCTTG
TTAAAAGGCTATTTTGAACAGGATATTCAAGAAATTAAAGAGAAATTTCTAACAATTCCTTGGATCAGTA
ATGTTTCTGTGAGAAAAGTTTATCCCGATAAATTAAGTATTACGTTACTTGAACATCGTCCAATGGCTGT
ATGGAATAATAGTCAGTATGTTTCTGAACATGGAGTAGTGTTCAGTTTGCCGAAAGATAGGTTTGATAAC
ACAGGCTTACCTATTTTATACGGACCAGACACAGAAAGTAAGGTTGTGCTTGAGGCTTGGGATAAAATAA
AAGCAGATTTAAAATCACGTAATTTAGGATTATATTCCATTGCAATGGATAGTCGAGGAGCTTGGTCAAT
TCGACTTGATAATGGCGTTGAACTAAAATTAGGGCGAGGGGAATGGCTATCAAAAATCGATCGTTTTGTG
ACTATTTTTCCTGAAATTGATATTCCTGAGGGGAAACGTTTATCCTACGTAGATTTACGTTATGAACATG
GGGCTTCCGTTGGATTTAATAATCAATAATTTATTAACTTGCAAACATAATTAATATGACAAAAGTAGCA
GAATCTAGAATTAGAGTAGGTTTAGAAATTGGAACACACAAGATAGTTGCTGTGGTAGGTGAGGTATTGC
CTGATGGGGTGATTAATGTGATTGGCTCTGGAATTAGCCCGTCTAAAGGTGTTCAAGGTGGTGGCGTTGT
TGATTTAGATGCTGTAACAAGTGCTATTCAACGTGCGATTGAAGAAGCTGAATCGATTTCTGGATATGAT
ATTGTATGTGTTACTCTTGCCCTTTCAGGATCTCACATTACAGCTTTTAATGAAAGTGGAACTGTGCCGT
TGTCTGGTAGTGTAAGAAATGAAGATTTGGATAATGCTATTCATATTGCGCGTTCTATTAAATTACCCGA
TGGGCTGGAAACATTACACATTATTCCTCAGGAATATAGAGTAGATAGATTACCTGCTACTAAAAATCCC
CTTGGTTTATCTGGTATGCGTTTGCAGGCTCAAGCTCATTTAATTGCTTGTCATAACGATTGGCTACGTA
ATTTAAAAAATGCAGTGGAGAGAAGTAAATTAAAAATTGATCAAATCGTTTTTTCGGGGCTTGCTTCAAG
TTATTCTGTGTTAACAGAAGATGAAAAAGAACTTGGGGTTTGTTTAATTGATATTGGCGGTGGCACTATG
GATGTTCTTGTTTATACAGATGGTGCTTTGCGTTTTAGTAAAGTTATTCCTTTTGGTGGGAATAATGTAA
CGGACTATATTGCTCATGTTTTCACAACCTCTCGCCAAGATGCAGAAAATATTAAAGTACAGTATGGATG
TGCTATTGCACCCCCAACTCATTTTCCAGAGAAAAAAATTGAGGTGGCAGGCTTGGGTGGACGAATGCCA
AGAACTTTTACAAAAAGCCAATTATCTAATGTTACATCTCAATGCTACCACGATTTACTGAGCGTAATTA
ATCAGGAATTATCCCAATTACGCAATGAACTATATCAAAAAGGCATAAAACAAGAATTAATTGCTGGAAT
TGTATTAACAGGTGGTGGCTCTCAGGTTGAAGATATTGTAGAATGTGCAAAATCTGTCTTTGGATCTCAA
GTTCGAGTTGGTAATCCATTGAACATTACAGGATTAACGGATTATGTAAACAAACCTTCTTATGCAACCG
TATTAGGATTGCTACAGTATAGTCATTATAATGACGTTGATAGTAGCCAAAGTGGAGAAATTAGTCATAA
GGTGGGCGGCATTATTGATACATTAGGTCATAGTGCTAAAAAAGCGTATAATTGGATAAAATCAAGTTTT
TAATAGGCATTAATAACAATATTAAGCCGTGAGGGAGAATCACAAATGTTTGAACCTATTTATGAAGCAA
CGCAAGATGCGGTTATCAAAGTTATCGGTGTCGGTGGCGGTGGTGGTAACGCACTAAATCATATGGTTAG
TAACCAATCTGATGTTGGTAGTGTTGAATTCTTTTCGGTTAATACGGATGCACAAGTATTACGTAGTAGT
GCCGTTCGCAATACGATTCAAATAGGTGCAAGTGTAACAAAAGGCTTAGGGGCAGGAGCAGATCCAAACA
TTGGTCATCAAGCAGCTGAAGAAGATAGAGAAGCATTAACGAATATGCTTACAGGTGCTGATATGGTCTT
CATTGCTGTTGGTATGGGTGGTGGCACAGGTACTGGTGCAGCTCCTGTAATTGCTGAAATTGCTAAAAGC
CAAGGAGCATTAACAGTTGGTATTGTTACTAAACCTTTCTCTTTTGAAGGTAGAAAACGTTCTAACTATG
CGGAACAAGGGATCCGTGAACTTGCAAAACATGTGGATTCACTCATCATTATCCAAAATGATAAATTACT
AAAAGTATTACCTAAAAGTGTAAAATTTAATGAAGCCTTTGGCGTTGCAAATGACGTCTTACGCAATGCG
GTATTAGGTATTACGGATATGATTACTTCCGAAGGTCTTGTGAACGTTGACTTTGCAGACGTGAAAAAAG
TGATGTCGGAAATGGGTAGAGCAATGATGGGAACAGGCATTGCAGAGGGTGAAAACCGTGCAGAAAATGC
AGCAAAAGAAGCTGTAGCAAGCCCGTTATTGGAAGATGTTGATTTATCAGGTGCTAAAGGCATTCTTGTG
AATATTTCTTCTGGCTATGATATTGAACTTGCAGAAGTCAATACCATTATGGAATATGTTACTAGCTTCG
CAGATCCTGATGCAGCTATTATTTTTGGTTCTGCATTCTATCCAGAAATGGATGGTAAGATCCGTGTAAC
ATTGGTTGCTACAGGTATCGGACAACCAGAAGAAATGCCAAAAATTCCAAGTGTGCAAGGAAGAACCGAT
ATTTCGCAACAATCTATTATTAATAACGGATTTGGTGGTGCTCGTCAGCCTGAATTTATAAATAATATGG
GCGGTTACCCAAACCAAAACCAATATACAACGCATCAAATGTCTCAGCAACCACAACAGGTTCAGCAAAC
AGCGCCAAGACCACAGAAAGTTGATACAGCACAGGTCTTTTCGCCGAACTCAATCCCAGGGTTTATGAGA
AATGGTCAATAACCATTTCGGGAAATAAGGAAACGATATGATTAAACAAAGAACCCTTAAACAAGCAGCA
AAAGTAACAGGTATTGGCTTGCACAGTGGCAAGAAAGTAACCTTAACGTTGCGTCCAGCACCGGCACATA
CAGGGATTATTTACGCAAGAACAGATCTTGATCCTGTCGTTTACTTCCCTGCAAGTGCTGAATCTATCCG
TGATACACAACTTTGTACTTGTATGATCAATGATGAAGGTGTGCGTATTTCAACAGTAGAACACTTAAAC
GCAGCAATGTCTGCGTTAGGTTTAGATAACCTAATTGTAGAAGTTGATGCAGCCGAAATTCCAATTATGG
ACGGTAGCTCAAGTCCTTTTATCTATCTCTTATTAGATGCAGGGATTGAAGAACAAGATGCGCCGAAAAA
ATTTATTCGTATTAAAGAAAGTGTACGAGTAGAAGAAGGGGATAAGTGGGCTGAGTTTAAACCTTATAGC
CACGGTCTGAAATTAGACTTTACTATTGACTTTACGCACCCAATGATTACCAAAGAAGTGCGTAACTACA
AAATGGAATTTTCAGCACAACACTTTATTCAACAATTAAGCCGTGCTAGAACCTTTACCTTTATGAAAGA
TGTTGAATATCTTCAATCTATTGGTCTTGCATTAGGCGGTAGTTTAGATAACGCAATTGTTTTAGATGAA
TACCGCATTTTGAATGAAGAAGGGTTACGTTTTAAAGATGAACTAGTTCGTCATAAAATGTTAGACGCTG
TCGGTGATTTATTTATGTGTGGCTACAATATTTTAGGTGATTTCAAAGCCTATAAATCAGGTCACAGCTT
AAACAATAAATTATTACGAGCTGTGTTAGCGAATGAAAATGCTTGGGAATTTGTAACCTTTGATGATAAA
GCAGAGGTTCCGCAAGGTTATCAAGTGACAGAACAGGTGTTTATTTAATAGTTATTATCATTTCTCGGAG
ATTTTTATTAAATTTTTAAGGTGTTTTTTCTTAAAATTCTAATTTTTAAAAATTTTTGCAGAAAAATTGC
CGCTTGCTATTCCCTTATTCTACATTTTCGGCTAATCTCGCAGACTTCATTTACCTTGGTAAATGAAGTC
TTTTTTATTTGTCTTACAGGAAATTTTATGAGTAACCAATCTTTATCTTCAAAAATCCTTGGCGGTAATT
TAGTATTACGCATTGCCGTAGGTTTAGTGCTAGGTATCTGCTTAGCATTAGTTAGCCCAGATGCAGCCAA
AAGCGTTGGGGTTCTCGGACAATTCTTTGTAAAATCATTACGTGCAATTGCACCGATTTTAGTTTTTGTT
CTTGTAATGGCTTCCATTGCTAACAAAGAAGTTGGCAGCGATAGCCGCTTAAAACCTATCTTAGTGATGT
ATGTCTTAGGTACTTTCGTTGCAGCAGTAACAGCGGTTATTTTAAGCTATTTATTTCCAACGACACTTGA
ACTTGTTACCAGCCCGGAAGGGCTTGCACCGCCACAAGGCGTTGGTGAAGTATTAAAAACCGTTGTTTTC
AACTTAGTCGATAACCCACTTGGTGCAATTACGAACGGTAACTTCATCGGTATTCTTGCGTGGTCTATCG
GTTTAGGTATCGCATTACGCCACGCAGCACCAAGCACCAAAGTCATGTTAAACGACATCTCTGATGCTGT
TTCTTTCGTGGTAAAAGTGGTAATCGCCTTTGCTCCAATCGGGGTGTTCGGCTTAGTAGCAGAAACCATG
GCAACCAACGGTGCAGATGCCTTTATCGGTTATGCACGTTTATTAGCGGTATTGTTAGGTGCAATGGCAA
TTGTGGCATTTATCCTAAACCCATTATTAGTGTATTGGAAAATTCGCCGCAACCCATACCCACTCACCAT
CACCTGTTTACGTGAAAGTGGCGTGACAGCATTCTTTACTCGTAGCTCAGCAGCGAACATCCCTGTAAAT
ATGGGATTAGCGAAACGCTTAGGTATCAAAGAAGAGATTTACTCTATCGCAATCCCACTTGGTGCTAACA
TCAATATGGCGGGTGCAGCGATTACTATCACCGTATTAACCTTAGCAGCAGCTTACACCCAAGGTATCGT
GCCAGATTTCTCAACAGCGGTATTATTAAGTATTGTTGCTTCAATCTGTGCTTGTGGTGCATCTGGTGTA
GCCGGCGGTTCATTATTATTAATCCCACTTGCATGTAGCTTGTTCAACATTCCAAACGATGTTGCAGCAC
AAGTTATCGGCGTAGGTTTCATCATTGGTGTTATCCAAGACTCAGCTGAAACAGCACTTAACTCATCAAC
GGACGTATTATTTACCGCAGCGGTAAGTATGTCTGATGAGAAAAATAACTAGAATTCTTGTATACTTTTA
ATAGTTAAACACTAGTAAAAGACTTAACTACATCAGTCAAGTATTTTAGATAAGCAGAAAAATAGCTGCT
ATAAAATTGACTATAGCCTTATATTGAAGGCTATAGTCGTTTACTAGGTCTAGATTTTTCTCTATTTTAT
AAATTTTCATTCTAATATTCTCCTTTCCTTTTCCCTTTCCTGTAATTTTCAGGTAAAATCCGCCGATTAT
TTTTCTTTTATCAATAACAATACAATAGGACATTTACTGCCCTTATGAAAATGCAGAACATTCGTAACTT
TTCTATTATTGCTCACATTGACCACGGTAAATCGACTTTATCTGACCGCTTGATCCAAATTTGCGGTGGT
TTGTCAGATCGTGAAATGGAAGCTCAAGTGTTAGACTCTATGGATCTTGAGCGTGAGCGCGGTATTACCA
TTAAAGCACAAAGTGTTACCTTAAATTATCAAGCAAAAGATGGTCAAACCTATCAGTTAAACTTTATCGA
TACGCCAGGACACGTCGATTTCTCTTATGAAGTTTCTCGTTCCCTAGCCGCCTGTGAAGGGGCGTTGTTG
GTTGTTGATGCTGGACAAGGGGTGGAAGCACAAACTCTTGCTAACTGTTACACGGCAATTGAGATGGATT
TGGAAGTGGTGCCGATTTTAAACAAAATTGACTTGCCTGCGGCGGATCCTGAGCGTGTTGCAGAAGAGAT
TGAAGATATTGTCGGGATTGATGCGATGGAAGCGGTGCGTTGCTCAGCAAAAACCGGTGTGGGTATCGAT
CTCGTTTTAGAAGAAATCGTGGCGAAAATTCCAGCCCCTGAAGGCGATCCTGATGCACCGTTACAAGCCT
TGATTATTGACTCGTGGTTCGATAACTATTTAGGTGTAGTTTCCCTTGTGCGTGTCAAAAATGGGGTGTT
GAAAAAAGGCGATAAAATCAAAGTGATGAGTACAGGACAGTCTTATCAAGTAGATCGTCTTGGTATTTTC
ACGCCAAAACAAGTTGATACTACGGAATTAAAAACAGGCGAAGTAGGTTGGGTAGTTTGTGCGATTAAAG
ATATTTTAGGCGCACCTGTTGGGGATACTTTAACCCATCATCACAATCCTGCAAGCGAAGTGCTACCAGG
CTTTAAAAAAGTAAAACCGCAAGTTTATGCAGGTTTATTCCCGATTAGCTCAGATGATTATGAAGCGTTT
CGTGATGCATTGGCAAAATTGAGCTTAAATGATGCGTCGCTTTTCTATGAGCCAGAAAACTCAACGGCAT
TAGGCTTTGGCTTCCGCTGTGGCTTCTTAGGCTTGTTGCATATGGAGATCATTCAAGAGCGTTTAGAACG
TGAGTATGATTTGGATCTCATTACCACAGCACCGACGGTAGTCTATGAAGTGGAACAAACGAATGGCGAA
ATTGTCTATGTAGATAGCCCGTCGAAGTTGCCTGCGATTAACAATATTGCGGAAATTCGTGAGCCGATTG
CAGAATGTAATATGCTTGTACCACAAGAGTTTTTAGGTAATGTGATTACCTTATGTGTGGAGAAGCGTGG
TGTACAGACGAATATGGTTTACCACGGTAACCAAATCGCATTGACTTATGAAATCCCGATGGGGGAAGTG
GTGTTAGATTTCTTCGACCGCTTAAAATCGACTTCGCGTGGTTATGCGTCGTTGGATTATGGTTTCAAAC
GTTTCCAGGCGGCAGATATGGTGCGTGTGGATATTATGATCAACGGCGAGCGTGTCGATGCGTTAGCGTT
AATCGTCCACAAAGCCAATGCCCCTTATCGTGGTCGTGAGTTAGTGGAAAAAATGAAAGAGTTAATTCCA
CGTCAGCAGTTTGATATTGCGATCCAAGCGGCGATTGGTAACCATATTATCGCTCGTTCGACGGTGAAGC
AGTTGCGTAAAAACGTATTGGCAAAATGTTACGGTGGTGACGTAAGTCGTAAGAAAAAACTGTTGCAGAA
GCAGAAAGAAGGTAAAAAACGTATGAAATCTTTAGGTAACGTGGAAGTGCCACAAGAAGCGTTCTTAGCG
ATTTTGCACGTTGGGAAGGATTAGTGAATAGATATTGTAGGGACACACCGAGTGTGTCCGCATACAACAT
TCATATCTATTCTATTGATAAATGTTGCAATGGACACACTCAGTGTGTCCCTACATTTTGGATAGTAAAT
AAATTCCAAAAGGAGTGAATTTTAAATATGAGCAATATTTTAACCATTAGTTTTATTGCAGTATTGTACG
GTGTTTGGAAAGTGTTGGACTCAATGCAGCTACCAAACACGATTTCCATTATATTAGTAGGTTTAGTTGT
TATTTGTGGTGGCTTTTGGTCATTTTACAAATTTAGTGCTGAACCTCGCCGCTTGCGTGCGATTGAGCGT
GAAGAAAAGCGTTTAGGCAAACCGCTCTCAGCAGAAGAAAAAGCCACAATTCAACCTCGTTCATTAGTGG
GGGATTTTTTTGCGTCACTATTTGGGGTGTTAGCATTAGTCACTATTTTACGTTCATTTATTTTTGAGCC
GTTCCAAATTCCAAGCGGTTCAATGGAGCCAACGTTACGCGTGGGTGATTTTCTGTTAGTGAATAAATTT
ACTTATGGAATTAAAGACCCGATTTGGCAAAATACGCTTGTTCCGATGGGTAAGCCTGAACGTGGGGATA
TTGTGGTATTTAAAGCTCCAAAACAGCCACACGTTGATTATATTAAGCGTGTTGTGGGTGTTGGTGGCGA
CCGTGTGAAATATGATTTCCATACCCGTAATTTAACCGTTGTTCACGGCGATTCAGGCAAAGAAGTGGTG
TTTAAATACGAAGGCAGTGCACCAAATCCGGACTTTTTCTACCACGGTGAAATGCAAGTTGAACGCACTG
AAATTGGTGATGTTGCCCACCAAATTTTAAATAATCCGCACGCTTTTAACTACGAGCCTTATTTCTTCAA
ACAAGACGGTATTCCTGCTGGGGAATGGGTAGTGCCAGAAGGGCATTATTTTGTAATGGGAGATAACCGT
GATAACAGCGAAGACAGCCGTTTTTGGGGGTTTGTCCCTGAAAAGAATATGGTCGGTAAAGCAAGTGTTA
TTTGGTTAAGCCTTGATAAGAAACCGAATGAATTTCCAAGCGGATTACGTTTTGAGAGAATGTTTACGGC
GATTAAATAAAGAGAACATTTCCCCCTTTGAAAAAAAGGGGGATTAAGGGGGATTTTTAAAGGGTGAATT
TTATTCAATGTTAGCAAAATTCCCCCTAGCCCCCCTTTTTCAAAGGGGGGTATTCCACGAAGATACACTA
AAATGCAACTAGAACGATTACAGAAAAAATTAGGTTATCAATTTGCTAACCTTGATTACCTCACCCAAGC
CCTCACTCACCGTAGTGCTGCTTCCAAAAATAATGAACGCCTTGAGTTTCTTGGCGATTCCATCTTAAAT
TTTGCCATTGGTAAAGCCCTATATGAAAAATTCCCAAAAGCGAATGAAGGGGAATTAAGCCGTATGCGTG
CGGCATTGGTGAAAGAACAGACCCTTGCGGTTGTCGCTCGTCAGTTTGAGTTAGGCGAATATATGAAATT
AGGGGCTGGAGAATTAAAAAGTGGTGGCTATCGCCGAGAGTCTATTTTATCCGATTGTGTGGAAGCGATT
ATTGCCGCGGTATATTTAGATGCTGGGATTGATCGGGCGATGGAACGTGTGCATTGTTGGTATCAGCAAC
TTCTAAATGACATGCAACTAGGGGAAGCACAAAAAGATCCGAAAACTCGTCTGCAAGAGTATCTACAAGG
GCGTAAGCTACCACTACCGACTTACGAAGTGATTGATATTAAAGGCGAAGCCCATAATCAAACTTTTAAA
GTCAGTTGTAAAGTCGAAAAAGTTGATGAAATCTTTATCGGTAACGGCACAAGCCGTCGCAAAGCCGAGC
AAGATGCGGCATTGCAGGTGATAAAGGTGTTGGGAATAAAATAGCCTAATGCAGGGTGGCTCTTGACCCA
CCATTTCAATTTGTATTTATTTAAGAGAACACAATGACAGATCAAAAAACATATTGCGGCTTTATTGCCA
TTGTTGGTCGCCCAAACGTAGGGAAATCAACGCTATTAAACAAAATTTTAGGACAGAAAATTTCGATTAC
ATCTCGCAAAGCTCAGACGACACGTCACCGCATTTTAGGGATTAAAACCGAAGGGGCGTATCAAGAGATT
TATGTTGATACCCCAGGGCTTCACATTGAAGAAAAACGAGCGATTAACCGCTTGATGAACCGTGCGGCAG
CCAGTGCGATTGGTGATGTCGATATGGTGATTTTTGTGGTAGAAGGCACGAAGTGGACCGATGATGATGA
GATGGTACTCAATAAATTGCGCTCGACCAAAGCCCCTGTGATTTTAGCGATTAACAAAGTGGATAATATC
AAGGAAAAAGAAGAATTATTGCCACATCTGACCGCTTTATCGCAGAAATTCCCGTTTAAAGAGATCATTC
CGATTTCAGCTCAACGGGGCAAAAACGTACATATTTTAGAGAAATTTGTGCGTGAGTCACTAAAAGAAGG
CATTCATCACTATCCTGAAGATTATGTCACCGACCGTTCGCAACGTTTTATGGCGTCAGAAATTATCCGT
GAAAAATTAATGCGTTTTATGGGCGAAGAGTTGCCTTATTCGGTGACGGTTGAAATTGAGCAATTTAAAA
CCAACGAACGTGGCACTTATGAAATCAATGGTTTGATTTTAGTGGAACGTGAAGGGCAGAAAAAAATGGT
GATCGGTAACAAAGGTCAGAAGATCAAAGTGATCGGCACTGAAGCTCGTGCGGATATGGAACGCCTATTT
GATAATAAAGTTCACCTTGAACTGTGGGTGAAAGTCAAAGCTGGTTGGGCAGACGATGAACGTGCGTTAA
GAAGTTTGGGTTATATTGACGAATAATGATCGAACAGTGGCAACGTGGCTTTGTGCTACATCGCAGAGAG
TACAGCGAAAGCAGTTTACTCGTTGATTTTTTCACTGAAAATCACGGGCGAATTACCTTACTTGCCAAAG
GGGTAAGACGACCACGTTCGCCATTGAAATCCGTTCTTCAACCCTTTACCCCTTTATTGCTGAAATGGAC
GGGTAAAGGTGATCTCAAAACACTTACCAAAGCTGAACCTGCATCTTTAACCCTCCCGATGCAAACGCTG
GCACTGTATAGCGGTTTTTATGTCAATGAAGTCCTTGCAAGAGTTTTGGAAAATCACACCGCTTACCCTG
AATTATTTCAGCATTATCTACACTGTATGACAAAGTTGGCAAGCCAGCCAAACGAGATCGAGCCGATCTT
ACGCACCTTTGAATTTCAAACACTTAAAGCGTTAGGTTATGGGGTGGATTTTTGCCATTGTGCAGCAACA
GGTAAGCCTGTCGATCCAAAAATGAGCTATCAATTTAGAGAAAATGAAGGCTTTATTGCCTCTTTATTAC
AAAATAACTATACCTTTATCGGCAAGGATTTATTAGCTTTTGCGGAAATGGATTTTTCAGAGAAAGAAAC
CTTACAATCGGCAAAACGTTTCACCCGTATTGCTTTAAAGCCTTATTTGGGATCAGCACCGCTGAAAAGC
AGAGAGCTGTTTCAGTCTGTTTTACCAAACAGATTAAAAGGGTAGGTCGGACATTTATTGCCTGACATCT
CGAAATCTAGCGCTATTCAAAACTAAATAAATTAGAAGGGTAGGTCGGGCATTTATGCCCGACATCCCGA
AATATAGCACTACTCATAATCAAAATCTTGATTAACCCCAGCCCAATCTTTTGGATAAATACCTTGATGA
ACGTATTTGTGAAAGGTTGAGTATTTCCAATCAGTTACTGATGAAACGTATCCGTGTTTTACAGGATTAT
AGTGAATGTAGTCAAAATGTTTTTCGAAATCTTCTTCATTTTTTATACAGTGTTCCCAAAATCGTTGTTG
CCAAATGCTACTTTGTCGCTTTCTTAGTTCATTGTTGGTTTTTTCTATATTGTCATAATGTTGGCAATGG
TGACTTACATAACGCTTTATTTGATTCCAACGCATTGAAAAGTCTGAATCATTGTCGGGCAATTGCCAAA
TAGTATGTAAATGATCGGGTAAAATTACTAATGCGTTAATTTTAAAAGGATATTTTTGTTGTACCCTTTT
TATAGCGGTCTTAAGAGTGTGAAGGACATCAGCGTTTGTTAATATTGGGCGGCGTTGATAGGTGACTACG
GTAAAGAAATATTGTGCTCCTGGTTGATAAAGTCTTCGGTATTGCATTATATCTCCTACAATTTCTATGT
TTTTAGATATAAAAGGGATGAGCTTGTCGGGCATAAATGCCCGACCTACTTGGAGATTCTTTTCTTAATC
ATCTGTTTAAAAAGCGGGTGGTATAAATATCCGACCTACTTGGAGATTCTTTTCTTAATCATCTGTTTAA
AAAGCAGGGTGGCATAAATGCCCGACCTACTTGGAGATTCTTTTCTTAATCATCTGTTTAAAAAGCAGGG
TGGTATAAATGCCCGACCTACTTGAATATTCCTTTCTTAATCATCTCTTCAAAAAACGGATAATCCACTA
AAAATGCATCGTGTCCAAAGTCGGAATGAAATTCATAAAAATCGACGGCAATGCCTGCATTTTCTAAACG
TTGTTTGCTTTTGTGTAGGTCAATCTGTTTAAACAGTTGATCGCTCGTTACGCCGACAAGGGTGTAATTC
GCTTTAATGCGACTGAGTGCTTCTTGCTCGTTTGCATAGGTTAAAGCAGGATCATAGAGATCTAAGGCTC
TTAACAGGCGTAAGTAACTATTGGCGTCAAAGCGATCTAGAAATTTGACCCCTTGATAGCTGAGATACGA
TTCTACTTGGAAGTGATCGCCCCAAATCGTTCCCGTCTGTTTCACTTCTCGCCCAAAGGCTTTGGCAAGT
TGTACATCGGTGCGGTAGGTGAGCATACCAAGCATTCGAGCGATTTTTAAGCCGTTATCTGGGGGCGTAC
TCTCATAATAATTGCCGTTGTTAAAATGGGGATCGTTTATCACCGCTTGTCGCATAACGTGATTGAAGCC
GATTGCTTCTGCACTCAAGGTAAGCGAAGAACAGAGATTAACCACATTTCTCACTTGTTCCGGATAATCA
ATCGCCCACTGTGTCGCTTGCATTCCACCAAAAGAGCCACCCACGACCGCTTGTAGCTGAGTAATACCGA
GTTTATCGATCAAGGCTTTTTGCACCTTCACAATATCTTGCACGGTGATAACGGGAAATTGACTGCCGTA
GGGTTTATTCGTATTTGGATTGATAGACGCAGGGCCTGTCGTACCTTTGCAACCGCCAAGCACATTCGAG
CAGATAAAAAAGTATTTATCGGTGTCAAAAGCTAATCCTGCACCGATAAAATCTTGCCACCAGCCTTTAT
CCGCAGGCGGTGCATAATAGGGTTCAGCGTCACCCGTCAAGGCGTGGCACAACAGCACAGCATTGCTTTT
TTCAGCGTTCAATGTGCCATAGGTTTGGTAAGCGACATTGATAGGCGAAAGTGTTCCGCCTAAAGCAAGC
TCAAGGGGAATATCATCAAAAAGAGTAATCTGCTGTGCCATAAAATCCTTGCAAAAAACGGTAAAAAAGC
GACCGCTTGTCTTTGAATGGTTTCAAGTTTACGAATAGGAAATCGTTTCGTCAAGAAATTTTAGACATCT
AAACGTCTAGATTTTTAAATGGCTAAATTAATTATTGTATTACTATGGGCACTTATGCTGTCAGAAAATC
ATTTTGGGATATAGAATTACTCATCCTTAGGAATAACCACAGCAGGATCCACTTTCCCTTCAAAACCATC
AATCAATTTTTTTAGCCCATAATCTTCCTTGTCTGAATGAGGACTAAATAAATCGACTTCTGTATTCAAT
TTCGGATTACTAATTCCCACCCATTTTGCAATGCCATCGGTAAAGTTTAAGCCAGATTTCATCGCTTTAT
AGACTTTTCTATCGGTATCATCGCTAGATATTTTAAAGAGCGGAAATCAAAGTGTAGCTTACTTTTGCCA
CTGCTGTTGTGGATTGCAATGTCATTTTCAGTGATATGGTGAGCTAAACCGTGATCGGCAAAATAGACCA
CCGAAAACGAGCGGTTAGATTGTTGCTCATTTTTGCGAAGGGTTTCATATAAGCGTTTTAACACTTCGTC
GTTTTTTTTTGATGGACGATGCATAGCAGTTTACGTTGAAATACTTTTTGCCTATTTTTTCATCATCAAA
CATTTTAGGGTAATCAGTTAAACGATCACAGCTGATGGGGTGTGAACCGTATAAATGCACCACAACAAAA
CGTTTGCTATGAGTTTTTTGCTCAATAATGTGTTCAAATTTAGGCAATAAATCAAAGTCACTGATATTTT
GATGGAAAGAGTCCCCCGATTTTAAGAATAATTTTTCGTCACTTTTGTTAGCAAGGGAGGAAACAGGTGT
ATCAAAAGTACCAAGATAACCTTGGTTTGATAGCCAGTAGGTTTTAATTCCTGCGGATTTAATCAAATCG
ATCATACCAAGGCTGTATTCCCCTTCCCACTTTTCAGTATCAGGCTTAGTGAGCATTAATTTTAATGAAG
CAATGGTATTTGTTCCACCAGCGGTCAGCCCATCAATTAAAATGCCGTTGGCACTGCTCATAAACGGCGT
ATTTTCAGCAGGGTAGCCATAGGCGTGGTGATAATCTTTTCTGGCACTTTCGCCGATCACTAAAATGTAA
TCATCGTAACGGCTTTCCGCATTGAGTTGCGACGTTCTCCATTCACTTTGAATGGACATACTATTCAAGC
GGTCTAATTCTGCTTTTACTTTACTAATTGCACTACTTCCTTCTTGTAGAAATTTGAAGGGCGGAGTAGA
GATAAAAACTAATGCAATCCCTAAGGCAAGAAAGGTTTTATTTTTGTGGAACTGAATTTGCCATTTTTGG
CTAATAAAACGAAAACCTAACAGTAATATAAAAATGCCAGTACAAGCAACAAAGTTAATCAGGGGGATTT
GGCTGAAAAACTCTTTGCTTTCTTGTATATCTGTGGCAAAAACCGAAGCAACGTATTGGTACGATGGTGG
GCCAAAGGTCAAGCCAACTGGCGTGTAAAGGGCATATAAAGTGACAATCGGTAAAAGCAGATAAAAGAAC
GCTTTTTTAGAGGCATTAGCAAATAAAATAACGAGAACCAGCAGTAGCACATTGCTGATTTCAGGAGTAG
GAAAAAAGCCTGAGCCAAGTAACATTAGGTAACTTGCTAAATAAGATAAACCAAAACTAATGAGAGTAGC
GAGTATCTTTGTTATATTCATTATGAGCAAAACGAAAATAAAGGGATAGCGATTTTACCGAAAATAAAGT
GGAAATTCTATCCGCTTGCCTACTTTGATCTGTTCTTAAGATAATCTATAATATTTCGATTTTTTTCCCC
AACCGTTACACAGAGGTCAAAATGAGCAATCCTATTTATAAACGTATTTTGTTAAAGTTAAGTGGTGAAG
CATTACAAGGTGAAGAAGGTTTTGGTATTGACCCATCTATCTTAGATAGAATGGCATTAGAGATCAAAGA
ATTGCTTGCAATGGGTGTCGAAGTCGGCGTAGTTCTTGGGGGCGGTAACTTATTCCGTGGTGCTAAACTT
GCTAAAGCGGGTATGAACCGTGTTGTCGGCGACCATATGGGTATGCTTGCAACCGTAATGAACGGTTTAG
CAATGCGTGACGCCTTACACCGTGCTGATGTCAATGCAAAATTAATGTCTGCATTCCAGTTAAACGGTAT
TTGTGATACTTACAACTGGTCGGAAGCTATCAAAATGTTACGCGAAAAACGTGTCGTGATTTTCTCAGCA
GGTACAGGTAGCCCGTTCTTTACTACAGACTCTGCAGCTTGCTTGCGTGGTATTGAAATTGAAGCTGATG
TTGTCTTAAAAGCAACTAAAGTAGATGGTGTGTATGATTGCGATCCTGCAAAAAATCCAGATGCAAAACT
TTATCAACATTTAAGCTATGCTGAAGTTATTGAAAAAGAATTGCAAGTGATGGATTTAGCTGCATTCACT
CTTGCCCGTGACCATAATATGCCAATTCGTGTATTTAATATGGGTAAAGCTGGTGCGTTGAAACAAGTTG
TGACGGGTACAACGGAAGGTACGACGATTGCTTAATTAACGCTATTCAACGAATTAATCCAACTTAACTA
TTTATTTAAGTTGGATTTTTTATTCTTTACTTTGCCATTTCAAATTCAATTAACATCATGAGAATATGGA
TTACTTTAATATGTATCTCTTGAATACGATCAGCATAACGAAAATGAGGTACACGAATCTCAATATCAGC
TAGTTCTGCTATTTTTCCTCCATCCTTGCCTGTCATTGCAATAATTTTCATTCCTTTGGCTTTTGCAGCT
ATGATTGCATTAATAACATTTTTAGAATTTCCTGATGTTGATAAGCAAAACAAGATATCTCCTTTTTGTC
CGATTGCCTCAACATAACGAGAAAAGACATATTCATATCCAAAGTCATTGCTTACGCAGCTTAAATGGCT
TGGATCTGAGATTGCTATGGCTGGATATCCAGGCCTATTTTCACGATAACGTCCAGTTAACTCTTCAGCA
AAATGCATAGCATCACAGTGTGAGCCACCATTCCCACAGGAAAGTATTTTTCCCCCGTTCTTAAAACTAT
CAGTAATCAGTAAAGCTGCTTCTTGAATTAGTTTAAGATTATGTTGGTTATTAATAAAGTCATTTAATAC
TTGTTGCGCTTCTTGTAATTCTATTAAAATTTGTTGTTGGTACATAAGGATTCCCTCTTGTGATGAGTTA
AGTCAAATAAGTCTACCACAAACCCTATAAACTTAGTACTAGGAAAATAGAATGAAATTGGGTAAAATCA
ATAGGTTTATGTTATTCAATCAAAGGAAAATACTATGATTAATGAAATTAAGAAAGATACTCAAGAACGA
ATGGAAAAAAGCCTTGAGGCCTTAAAAGGACATATTTCTAAAATCCGTACAGGTAGAGCTCAGCCTAGTT
TATTAGATGCTATTCAAGTGGAATATTACGGGTCAGCAACACCATTACGTCAATTAGCTAATGTTGTCGC
AGAAGATGCTCGTACATTAGCAGTCACTGTATTTGATCGTTCGTTGATTAGTGCGGTAGAAAAGGCGATT
TTAACTTCGGATTTAGGGTTAAATCCTTCTTCGGCTGGAACTACTATTCGTGTTCCTCTTCCTCCATTAA
CGGAAGAACGTCGTCGAGATTTAATTAAAATTGTAAAAGGTGAGGGAGAACAAGGTAAAGTTTCAATTAG
AAATATTCGCCGTGATGCAAATGATAAAATTAAAACTTTAGAGAAAGAAAAACAGATTAGTGAGAATGAT
GAGCGTAAAGCTCAAGATGATATCCAAAAGATTACAGATATTTATATCAAAAAAGTGGATGAGATTTTAG
CAGACAAAGAGAAAGAATTAATGGATTTTTAACATATGAATTGGGCGGAAATTTTCCGCTCAATTTATTC
TAACTGGTAGAAGAGATTTAAGATGTTGTTATGAATTTCTTTATTGGTTTCCAATGTCTACATCCTATAT
AAATAGAGTAAAACCGTTTCATTTTAAGAGAAAAAATGATAGAAAAAACCTTTATTGTGGGGAAAGATGC
AGCCCTTGAAGAAAGCATCGAAAGATTCCAGACTAAGTTGAAAGAATTAGGATTTAATATTGAGGAGGCT
TCTTGGCTTAATCCTGTACCAAATGTATGGTCAGTACATATTCGTGATGTTGATTGTCCACAATGTTTTT
CAAATGGTAAAGGAGCAAGTAAGAAAGCAGCTCTTGCTTCCGCATTGGGGGAGTATTTTGAGCGTTTATC
GACTAATTATTTTTGGGCTGATTTTTATTTAGGAAGGGAAATTGCTGAAGGTGAATTTGTTCACTATCCA
AATGAAAAATGGTTTCCTATTGAAAATGAAACGGAATTACCTGAAGGAATATTGGATCCATTTCTACATG
ACTATTTTAATCCCAATGGAGAATTGACACCAGAATTTCTGGTAGATCTACAGTCTAGCAATTCAGAACG
AGGAATAGTTGCATTACCTTATATTCGTCAGTCTGATGGTCATACGGTATATATTCCACAAAGCATTATT
GGAAATTTATTTGTATCTAACGGGATGTCAGCTGGCAATACTAAGAATGAAGCCAGAGTGCAGGGACTAT
CGGAAGTATTTGAACGCTTTATCAAAAATCGTATTATCACTGAAGCAATCAGCTTGCCTGAAATTCTGCA
GTGTATTATTGATGGTAGTGTGATAAAAACGCCTATGAATAGATTCTATTTATAGGCGTTTGACTTTCTA
TTTCATTCTAGTATCTAAGGATTATGTTGGGATAAATTTAGTATCCTATCTTTCATACAATGAGCTATTT
CTGTTAAATATTTTTCTTAAAAAGAGGAAAATATATTTATTGAGGACTTAAATTGCAAAACCAAAGGCAT
AGAATGCAACTAATGCAATAGCAATAGCTACTGTACCAACGTTCAATTTGTTAAATTCGCCTGAAATGGT
ACGTCCAATCACTAAGGTTGCAAAACCTAACATAATACCTGTTACGATATTTGCAGTTAAAACAATAAAC
ACAGCACAAACTAAGCCTGACATTGCACCGATAAAGTCATCAAAATCTAATTTAGACACATTGCTCAACA
TTAATAAACCAACGTACATTAATGCGGGAGCGGTAGCATAACCTGGAACTAAAAATGCGAGTGGTTGGAA
GAAAAGCATTAATAAGAACAACACGCCAACAACGACCGCAGTCAAACCTGTTTTACCACCAACAGCTGTT
CCTGCTGCTGATTCAATATATACTGCTGCAGGCGCGGTACCAAATAAACCTGAAAGTACACTACTTAATG
AATCTGAAGTAAGTGCTTTATCACCGTTGATAATTTGCCCATCTTTATCTAGTAAATTTGCTTGACCTGC
TACAGCACGAATGGTACCTGTTGCGTCAAAAATGGCAGTCATTACTAAGGCAAAGACCACAGGTAAAATG
GCTGCATTCAATGCGCCGACAATATCTAAATTTAAGAATTGAGAGTTTTCACCAAAGGTAGGTAATTTAA
ATACTTCACCGCCAAATTTCACATTCGGATCGAAAATTAAACCGATGATTGTAATTGCAATGATAACCCA
AAGAATAGAACCTTTAATTTGTAAACGCTCTAAACCAATGATAGCAGCTAAACCAACTAAAGATATCATT
ACAGGAAAAGAAGTGAACTCACCCATTTTTACCGGTAAACCCGCTTGGTTGCTGACAACTAAACCAACGC
CATTTGCTGCAATCAATAAAAGGAATAAGCCGATTCCAATTCCAGCGCCGTGAGCAATACTAGATGGCAG
ATTACGCAAAATCCACGCACGGATACCTGTTATGGAAACAATGGTAAATAAAACACCCATAAGGAAGATT
GCACCTAATGCAACAGGAATACTAATGCCTTGACCTAGCACTAAACTGAATGCAGTAAAAGCTGTTAATG
AGATAGCACAACCAATCGCCATTGGAGCATTTGCCCATAAGCCAATTAGAATTGAACCTAAACCAGCAAC
CAAACAGGTTGCAATAAATACTGAATCAGCAGGAAAGCCAGCCGCACTTAACATATTTGGCACAACGATA
ACGGAGTAAACCATTGCAAGGAAAGTAGTTAAACCAGCAATAACCTCTTGACGAACATTAGAACCACGTT
CTGCCAGTTGAAAACGAGAAAGAAGAGACATAATGGAAAAACCTCAATAAATATATAGTATGATTAAAGG
GTCGAAGATTGTACACAAAGATAAACCAAAAGGCAATCGTTTGCGTAGATGTTAAAAATATTTAGGTTGA
GTGCTATAAGAAACATATAGGTTATTTAATGTATTTAAAGCGCAAAAATAAGAGCATTAGCGTTTATTAA
TATCTCCTAATAAGCCTGCATAATGGATCGTTTTAGGGCTTGATTCTAATGCAATTTTGAGAGCCATTGT
CAATGGAACAGAAAGTAGCATTCCTACTGTACCGAGTAACCATCCCCAGAAAAGTAGTGACAAGAATACA
ATGAGAGTTGAGAGACCAAGGGTTCTCCCCATCATTCTAGGTTCTAGAATATTGCTAATTACCATATTGA
TTGCAATGATACCGACGGATACTCCCAATCCAACAGAAAAACCATTCAATAGAAATGCTTGTACAGCAAT
AGGTACACCAGCAATGATTGAACCTATGTTTGGAATATAGTTGAGTAGGAAGCTTAATGTGCCCCATAAT
ACAGCATATTGTACATCAGCTATTTCAAGTAACACCCAAATAGATATTCCAGTAAGCAGGCTTACAATCG
TTTTTATACCAAGATAGCTAATAACTCCCTGTAATACTCGGTTGATATGGCTTTCTTCCGATTCCACATC
TTTATCGCCTTTAAGAGCCACGATAAGTTTATGTTTAGCGGTTGGGGCCTCAAATAACATGAACACAACG
ACTAATAAGAGTACAAAAATATTTGTAACGACACCTGAGAAGCTAAGTAATAAGCGACTAACAAAGTTCA
TAATAATGCTTGGGTCTAGCTGTTCTTGGATCTGTTCACGAGATATTGAAACCGGGATATTCCAGTTATC
AACAAGGAGCATTGCGGTAGCAATACGTTCAGATAGAAGAATTTTGTATTGTGGAATTGATGCTGTAAAT
TCTTGTACTGTACTGTTGATTAGTCCTGCCAGAAAAAAGAATCCAAGTAAAAATAGAATAAAGAGTATAG
TGATTGCCAGCCACAAAGGGACTTTATGAGAGGTTAGATATTTGATAATAGGAGAACAAATAATTGCAAT
AAAAAGAGATAATAAGAAAGGAATAACGATCTCAACGGATAATTTAATACCCGCCAAAATAATTACAATA
GCAGCAGTAGCTACCAGAATCTGAGTTAAAGAAGAATTTTGTTCCATATCTACGAGAATATATTGCTATG
TGATTGAGTGATGGTATATCAAATGTTTGTATTTTTAGATCCGACTATGTTAATAGCTAGTGATTACTTC
TTTCAACAACTCCACCGCCAAGAACGCTAAGCTAAAACGCTGTTCATCAGCCACTGTCCAGAATTGTAGT
GCGTTTTCATTTTTATTGAGTAGTTGGCTAATCTGTAAGAGATTCGTTTCTTCATCTTCACCATTTTTAA
CAGGGGTAATTACATTATCAGAGTTAAATTTTACCCACGCTTGTTGTTGCCACTGCTCACTTAATGCGGT
TGCATCTAAAGCATACTCAGATTGCACCCTGATCATCTGTGAAATACCATAGAAAACAGGCACTTGCACG
GAATGGAAAGTCACACTAGCGGTTAGATTTGGCAGAACTTTTGCAAGTTGTAACTCAAAGGCACGAGAGA
ACGGCAGATGTTTTTCATCACCTTGCACATTGGCAGGCACAGCATCAAACGCCACGCGTGGTTTTTCATC
ATCAAGGGGAATACCATTTAACAACTGAGCAGTTTGCCCTGCTAACTCACGCACTTTTTCATCACCAAAA
TAGGCCGATGGCAATAGTGATGTAACAAAAATATGTTGAATAGGCTGGTCCAACAACGGTTTTAAGGCAA
GTGCTAATTGGCTGATTTGTGGATTTGCTAACGCAACAATATTTCGCTCACGCACATTGGCGATCATTTC
ATTGTTTACACTTGGCACAATCACAGGCACATTGCCGATTAATGCAGAAATGCCGTAGAGATCTAAAATC
ACGCAGCCTGCTTGTACCGCTTGAGCCAGCAATTCTGCATTTGCTATTTTGCCTGCAAAGAGAACGTGAC
TAAATTGCGACCAATCGACATCTTCAACAGCGATTTGCTCAACAGCTTTTGCACCGAAACGCAGAGAATG
TTCTTCACCAAAACTTTCCAATTCAACGGCTGAAATTTGTTCAAAATCTAAACTACTTTGTTCTAAAGCT
TCTAATAATTTCTCGGCTAATAAAAAATCTGCCGCAATTGCTAAACGAATGTTTGCCATTTTGTTTCTCT
CTCGTCAAAATAAAGGCTAATTTTACTCTTTTTTATCGCGATTGCGAAAGGAAAAATAGACCTCAGATAT
TGATTTTTGAATCTCATTATATGTCGTGAATCTTTGATATGTATCATTATGAAATTTATCATTATTTCAA
CCACTTATCTTCATCTTGCTTACGCTCAAATTCCGCTTCAAACGTTGTATTATTTTGAGAGGAAGTCCTG
TTCATTGAACCAAAGGACATAAATTTCACACGGCTTGCAAAGAGTTTCATAAAAATTGCCTGTAGCAATT
GGCGAGTGATTGGCAAAAGAAGTAGCAAAGCGACAATATCACTTAGAAAACCTGGAATAATCAACAATAC
CCCTGCGATTGCAAAAAAGATCGAAGAGGTGACCGCTTGTGCCGGAATCTTTCCTTGTGCGATCTCTTGG
CGGATCTGTACTATGGTCATTATTCCTCTTAATTTCACCAACCATAAACCGACCGCTGAAATAGTGATCA
TTAATAAAATCAAGGGTAAAACCCCGATAGCAGAGCCAACGCTTACTAACAGAGAGATTTCAATGTAGAT
GTATAAAAATAGCCCAGCTAAAAAGAGAAGTAATGGCATAGAAATTCCTTATAGAAGTTAGTGGCTGATT
AAATAGTGATAATTTGGGCATTTTCAACCCTAGCCCCCCACTACGCAAGTAAATTTAGTCTATTTAAAGC
TAATCGTTTGCTTTTTTTCATAAAGAGATAAAAAATTTATTTGTTTTATACAAAAAATATGCTATTTATA
TGGCCACTCAAGCTTTTATCGATAAATGAAAATGACATTACGTTCTCTTGTTAGCCTGATTATTATTAAC
CTCGTGGTGATTGTTATCGCCGCGAGGGTTAAGCTGGCTCGCAATTAGAATTGTATAATGAGATCCACAA
ACCCTCGCTAGTTTTAGTGAGGGTTTTTTATTACATAAAAGCCTTAACTAAAGTAGCGACACAACATTAA
AAAGGTAATTTATGAACGGAGCAAATTTAGTCGTTGAGTGTTTGAAAGCTCACGGTGTGACATCTCTTTT
TGGCTATCCAGGCGGGGCAATTATGCCTGTCTATGATGCGATTTACGATTCAGGTTTAGATCATCTACTT
TGCCGCAACGAGCAAGGTGCTGCAATGGCTGCCATCGGTTATGCTCGGGCAACAGGCAAAACAGGTGTTT
GTATTGCAACTTCAGGCCCCGGTGCAACCAACCTAGTCACAGGCTTAGGCGATGCGTTAATGGACTCTAT
TCCTATCGTGGCAATCACAGGGCAAGTGGCTTCAGCCTTTATCGGCACGGACGCTTTCCAAGAAGCAGAT
GTATTAGGCTTATCCCTTGCTTGTACCAAACACAGTTTCATCGTGCAAAACATTGATGAACTACCTGAAA
TTATCGCCAAAGCATTCCAAATTGCACAAAGTGGTCGCCCTGGTCCTGTGCTTGTCGATATTCCTAAAGA
TGTGCAATTCGCTCCAACATCACTTTCCCCTGTCGTCTATAAAAAAGTGGCGGCTAAAACACAAAATCCA
TCCGCACTTGTACAAGCCAAAGCCTTGTTAGCACAAGCAAAACGCCCTATTCTTTATGTTGGCGGTGGTG
TTGGTATGGCAGATGGCGTGCAAGCGGTTAGATCTTTCCTAGATGTTGCAAATATTCCGTCTGTTTCTAC
CTTGAAAGGCTTAGGAACCATTCCGCCACAACACCCACTCTATATGGGAATGATCGGTATGCACGGCACG
AAAGCGGCTAACTATGCAGTACAAGAAAGTGATTTACTCATCGCTTGTGGGGCTAGATTTGACGACCGTG
TGACAGGTAAACTTGACACCTTTGCACCGCACGCCAAAGTGATTCATATTGATATTGATGTAGCTGAAAT
CAACAAGCTACGCAAAGCAGATGTAGCATTGCAAGGAGATTTAATCGAGGCAGTGACCGCACTTACCCAA
CCGTTAGAGATTGAAAGCTGGCGAGCTGATGTGCGTAAGCTGAAAGCGGATTTTGACTTCAGCTATCAAG
AAAATGCAGGCGAAGGCGAAATCGACCCTTGGGCGTTGTTACACACTCTTTCACAACGTAAACCGCAAAA
TGCGATTATTACTACTGACGTTGGCCAGCACCAAATGTGGTCAGCACAGCATATGCAGCATTATGCCCCT
GAAAACTACATCACTTCTGCAGGGTTCGGCACAATGGGATTTGGTCTACCAGCAGCGGTGGGTGCGGTCA
AAGCTCGCCCAACGGATCCAACCATTGTGATTACGGGAGACGGCTCTTTTATGATGAATATTCAAGAACT
CGGCTCAATCAAACGTGGCAATTTACCTGTCAAAATTCTGTTACTCGACAACCAACGTTTAGGAATGGTG
CGTCAATGGCAATCGCTCTTTTTCCACGGTCGCCACAGTCAAACCATTTTAGATGACAACCCAGACTTTG
TGATGCTAGCTAACGCCTTTGACATTCCAGCAGAACGCATTGAAAAAGCAGGGGAAGTTTCAGCCGCATT
AGACCGCTTACTCAACAGCAAAGGAGCGTATTTATTGCACGTTTGTATCCCAGATGAAGAAAATGTGTGG
CCACTCGTTCCACCAAATGCGTGCAATACAGATATGTTAGATGAAGACATAGGGGTTTAAGGAGAAGAAA
AATGCAACAATATCAATTTGTTATCAAAGCTAATAAACGCCCTGAAACCCTTGAGCGTTTACTCAGAGTG
ATCCGCCACCGTGGGTTTGAAGTGCTATCACTCAATGCAGAAAATAATGGTTCGGGAATTACGTTAAATG
TCACCGTTCAGAGTGAAAGAGCGGTGGAATTACTACTTAATCAGTTAGTGAAATTGCCAGATGTGGTGAC
TATTTCATAGTTATTCTGAGGAGAAAACTATGCAAATCTTAAAACGCTTTTTCTGTTACTGCTTGATTTT
ATGTTTTATGACTGCTTGTACTAAAACAGAGTATCAAGATGAAAATACCAAAACAGAAACAATCCGAGCA
TTTTTTATTGCTGATAATAAATTATATGTTGTCGGAGATTTGCATAGTTATCAATTTGAAAGCAGTAACA
AGGAGAATGCTGATTATCAAGAGCGGAAAACCACCGAATTTATCCGTTTGCTTCAATCTGAAAAAATGAA
ATCTGTTACTAAAGCAGAGATTATTTATATCAAAAATCAAATGAAAACACCTGATATTGAGTCTAGGGTA
AAACTCACTTCTTTACATAATAAGAAATCATCAGAACAGTTTTATGACATTTATGGGAAGTTGGTCAAAA
TTGAAAATCAAGATGCAGTTCTGAACAAAGCCAAATTAGAACAGCCACTACAAACACAATTTATAGCATA
TTCAGAAAAAATAACTTTAGATAGTGAAGCTACTGGAATGGTTCTTGTTTGGGGTATAGGAAGCGTGGTT
TTCATTCCTCTTTACATTATCTTCTCACCGCTTGTATTGATAAATAAAATAACGGATTAACGTGATGGAA
AGGAGGAAATTCGATAAATAACCCATACAACAAGCGGTTTGATTCGGCAAAAAATGTGTAATAGACAAAT
TTGTTGCTAAAAAGTGGCTTAAAGCCTTATAGTACAAGGCTTTAAGAAAAAAAAAAAAAAAAAAAAAAAA
AAAAAAAAAAAAAAAAAAAAAAAAAAAAAAGTACATANNNNNNNNNNNNNNNNNNNNNNNNNNNNNNNNN
NNNNNNNNNNNNNNNNNNNNNNNNNNNNNNNNNNNNNNNNNNNNNNNNNNNNNNNNNNNNNNNNNNNNNN
NNNNNNNNNNNNNNNNNNNNNNNNNNNNNNNNNNNNNNNNNNNNNNNNNNNNNNNNNNNNNNNNNNNNNN
NNNNNNNNNNNNNNNNNNNNNNNNNNNNNNNNNNNNNNNNNNNNNNNNNNNNNNTATAGCAATGATTAAG
CAAAAAGCCTCCGTGGGCGTTCCACGGGGTTATGAATGTGCTTTCAAGTAGTTGTTTATCGGATTACAAT
TAGAAATTGTACTTCGCACCAATATTTCCTTCTTTGTAATAGGATTTCATTGGATTATTCCATAATCTAT
AATAAGCTATGTTAGCGTAAATATTGAAGTTTTCAGTAAGATAATACCCCATACCTAAACTAGTTTTAAA
TTCATATCTTGGCAATCTCATTCCATATAATTTAGTTTCAGTGTTAGAAATAATATATTTTCCACTTACT
ATATTATCCATATTGTTCTTATTATAAAGATAAGAAATATCTAGATTTATATTAAGTTTTTCAGATAATG
ATTGATTTAATCTTAAGCCCAATTCATATCCATAATGGGTTTTATGATATTTATCAATACTTAATGCTAA
ATCTTCTTTTTCATTGATGGAATCTTGTTTTAAGCGGTTAATATGTAACGCAACATATGGATTAAATCTT
AATTTTTCATATTGTAGATTTAATCCGGTTTCATTATAAAAAGAATAATTTTGTAATTTTAAATCAGCTT
TAATTGTCTGTGTGCCATTAGGCAATAACAATGTTCTATCTAATTTCCCTTTAATATCAGTAAAACTGAT
TTGGCTGAGATAATACCATTTATTCCAATCATATTTTCCGTATAAGGCGAAACTGTGTTGTTTTAAATCT
ACTTTTCCAACTTGTTGATCTTTACTAGATAAAGGAGATAATTTTTGATGAACTCGTTGCAATCCCATAC
CAAATGTAAAGGCATTAAATTGCTTATCTATACCAACTAATTGTGAATCTGCACTATTTTTTAAATCTGC
AAATCCAAAATTATCATCCTGATAAAGTTTTAAACTTTGTGTAGCTAACTGAGTATAAATATGATAAGAC
TTAATATCTTGAATATTTGAGAATTGCTGTTTAGCAATTTGTCTATTCAAGGTTTTAATACTATTCAGTG
CTACCTGATGTACTGCTGGATATATTTCACCACTTAAAGAATCTACTGCAGAAGCTACCGCTTGTGGTTT
AGCATTAATAAAGGATAATGCCGTACTTCTGAGGTTTCTATTTGTATTTCCTGAATCACTCGCACTATCT
AAAATAAGATCTAAACTTCTCGCAGTATAAACATTCTTTAATGAACTTTCATTGGCAGATTTTAATACAA
ATTCTGTATCATTTCGTTTATAGGTTGCAATAATTTCTTTATTATTCCCTTCTTTTAATTTAATTTCTTT
TAAATCAATATAAGGGTTAGCACGATCCGATATTTTGTAATCTCCATTATAATTTTGAATAGGATTTTGA
GACTCAATAATGGTTTTTGTTTGAGGATCTCTTGAAACCACTTCATTAATATTTTCAACATCGGCTACAA
TACGAGAATTTTGTAAATTGACATTGCCTTTTACTGTTAATTTAGATTTATCTATATCAATAACCGTTCT
AGCATTATTTGAAGTAGTATAATTACCCTCAATAATTAACCCCTTTCCATAAACCTCCAAGGAACCTTTA
TTATCTACATTTTTTACTATTTTAACTTCTGTTTGAGAGTTATTTAAATTTTTCGTTAATAATGTTCCCT
GTGACTGGATTTCTACTGTGGATTGTTTTAATTCATTTCCAATTACCAAAGTTCCGTTTTCGATAACTGT
ATTTCCACTATAAGAATTTGAACCAGTAAAATAAAGTGTTCCAGTACCTTGTTTTTTAAAGCCAGCATCA
CCTTGAATATTATTGGACCAAGTGTATTTAGTGCGGTCGGTATGATGTTTATAATCTAATTTTGCTACAA
CATGGGTTTTATTATCATCGGTTAAAAGTTTTGTATCAAATCTAGCAGGTCCGTTTAATGCTCTATCTTG
ATTTAAAACACCCCAACCAACACGTTCGTTAGGTTCTTCAGTAACTTCACTTGAACCCAATTTATTTGCG
GTGGATAATATAGTTTGGGTCACTAAATGATGATCCATCCAATCAAATTTTTCCCAAACATTAGCCACGG
CAGCAGTAACAACAGGTGTAGCAAAAGAGGTTCCCTCTGTTCGTACTTTATCACCAAATAAGTACCACTC
GCCGGGAGCTGCAATACCCCAGTTTTTGGCATCTTTACCAATCTGACTTGCATATTCCATCACTCCACTA
TTTTGTGGGTTTATTGAAGTTACAACAATCCAGCCTTTTCTTGCTCCATCTCGTATTACAGGCACATGCC
CCTCTATGGTTGCATATTCACTTCGTCCAGTTTTTTTATCTCTGCCATCATTACCTGATGCCCATACAAA
AATACTGTCTCTTTCTGCCATTTCAGCTAATTGTTTATACAGATGTAAATCTGATAATTGTTTCCACCCT
TTTCCATTTACACTGTCTCTATGTGGATTATTACCATAAGAGTTGTTAAAAATCCTCACGCCATGTCTGT
ATGCTTCATCATAATGCTGATTAGATGCACTTACAGCTTCCATATAAGCGGATTTTGCAGTATAAGCATA
AAGCGTAGCATTTTTGTTTTTCTGATCGATAACACCAGCAACCATCGTACCATGAGAGCTTTTATGTCCA
TTTGCACGTGTATATAAACCAGCATTTAAGATAATGCGATCTGAGCCATTTTCAAATTTAAAGGCATTTC
CAAGATCATCACGCACATTATAATCCATATCCACAATCCCAATTTTATTAGTGAATTTAGATTGTTGTTG
TGTATTTTCATAATTATTTTTATCTAATTTCTCAACTTCAGGTTTAGCCCAAGGCTGATTATCCACAGGA
TTTATTGATGAATTAGATTGCGTAGAAGGATTATTTTCTGGAGTTGTAGATTCTGAATTATTATTTAAAT
TTAAAGTAACATCATTATTTTCTACCGAATTATTTCCAGATACATTATTTTCCGTATCAGTATTTTTATT
ATCATCACTATTTCCAGCAGATAAATTATTATTTTCTTGATTTATATTTTCTCCAGAAACATTATCATTA
TGAACAACATTATTTACCGGATCAGTATTATTCGATATTTCATTATTTGTCGCTTCGCTATTTGTCGGCT
CATTATTTGTTGATATTTCATTACGGTTATCCGATGAATTTACCGTATTTTCTTCTTCCGGATCTTTTTT
AATTTTCTCCTCTATTTTTTCTTTTTCCTTAGAGTCTTCTACTGAAGTTTCTGCTTCGGCATTAATCGGT
TGTTTCTGTTCTTCTACTTGAGGAAGTTCTTCTTGCGGAGATTCCACTTTAGATGGTTCTTCCGCAGGTA
ATTCCTGCTTAGTTGATTCCTCTGCTGGTAAATTTTCTTCCGCCTGTGGATTTTCCTCTGCTCTAGGAGG
TTGATTTTCAGTTTCTGTTTGTGTTTTTTCTTTATTTTCTACTTTTGGCTCTTCTGTGATTTCTTCTTTT
CTTTCCTCTTTTACTTCCTCTTTTGCTACTTCTTGCTTATCTGTCGTTTCTGCTGTAGCTTGTTCATTGT
TAGTATTTTCCGTACTAGGTTTATCTGTAGCATTTGGACTATCCGAAGTTGTTGGGCTGTCTGAAGTGGT
TGGTTCATTTGAAGTTGTTGAACTATCAGCAGAACTTGAGCTATCTGCCTTATTTGGCTCATCAGATGGC
TTTTGATTATCAGAAGTTAGCGAATTATTTGACGAGGCAGAATCGCTAGAGCCATTTAAACGTTGATTAG
TGTTGGAAGAATGAGAGGTAGTCGAGTTATGATTGTCTGTCTGTCTGTCTGTCTGTCTGTCTGTCTGTCT
GTCTGTCTGTCTGTCTGTCAGGGAGTTTATTAAATCCATTATTTGTAGTTCCACTACTTTCAGCACTAGA
ATGGCTACCTATCGACGAATTAACTGGATTTTGTTCTTTATTATGTTGGGGAGAATTTCCGCCAGTGCCA
TCTTTCTTACAAGAGGATATCAACACAGCAGAAGATAAAAGCATAGTGGATAATATTGATTTTTTGATGT
TCATAATTTGTACCACTTATTTAAAATAATTTATTTTATGAAACTTGGGTGGAGTAATTTCTCGCTTAAT
ACTCTTTATAAAGATCGTAATTAATTTTATGTAGGCGAGCATTAGCGGATAACGAAGATTACTTTGCACC
AGCCCTTATTGGGGTATTTTATCTAAAAAAATTAATTTTTTCAAAAGATAATGTGCTATTAGTTATTTAT
AACTTTTAGAAATAAGAGAAACGCCAGAAACAGCGTTGAAAAATCCCTCTCTCTCCAAATCTTAACTACA
CAATCCCCCCCTTTTCCGCTACAATCCCTATAATTTTTTGCTATATTTTAGAGAGATTTAGAATGTCAAA
TCCAAAAAGAAAAATACTGGTTACTTGTGCTTTGCCTTATGCTAACGGTGCGATCCATTTAGGGCATATG
CTTGAACATATTCAAGCGGATATTTGGGTGCGTTTTCAGCGTATGCGTGGCAACGAAATTCACTTTGTCT
GTGCTGATGACGCTCACGGCACGCCGATTATGTTGAATGCGGATAAACTCGGCATTACCCCTGAACAGTT
AATCGAAAAAGCCAAAGCCGATCACATTGCGGATTTTGCCGGTTTTAATATCAGTTTCGATAACTACCAT
TCCACCCACAGCGAAGAGAACCGTGAATATACTTCCGCTATCTACAAAAAATTAAAAGCGAACGGTTTTA
TCAAGAGTAAGGTAATCTCACAGCTATTTGACCCTGAAAAAAATATGTTCTTGCCTGATCGCTTTGTTAA
AGGTACTTGTCCGAAATGTAAAGCGGAAGATCAGTACGGCGATAACTGTGAAGTCTGTGCTTCTACTTAT
AGCCCGATGGATTTAATCAATCCACGCTCGGTAGTATCAGGCTCTACCCCTGTGGTAAAACAGTCGGAAC
ACTTTTTCTTTGACCTACCAAGTTTTGAAGAAATGCTGAAAGCGTGGACACGCTCTGGCTCGCTTCAACC
TGAAATTGCCAATAAAGTGCAAGAGTGGTTTGAGAGCGGTTTACAGCAATGGGACATCAGCCGTGATGCG
CCTTACTTTGGCTTTGAAATTCCAGATAGCGAAAACAAATTCTTCTATGTTTGGCTTGATGCCCCTATCG
GCTATATGGCCTCGTTTAAAAATCTTTGCGACCGCACGGGCTTGAACTTTGATGATTTCTGGAAAAAAGA
GAGTGATGCCGAGTTGTATCACTTTATCGGTAAAGACATTGTTTACTTCCACAGTCTATTCTGGCCTGCA
ATGTTAGAAGGAAGCGAATACCGCAAACCAACAAACGTCTTTGCACACGGTTATGTGACGGTGGACGGGC
AGAAAATGTCAAAATCCCGTGGTACTTTCATTCAAGCCAGTACTTATTTGAAACATATCGATCCTGAATG
TTTGCGTTATTACTATGCCGCGAAACTGAACGACCGCATTGAAGATCTCGATTTCAATTTAGAAGATTTT
GTACAACGGGTAAACAGCGACATCGTCAATAAATTAGTCAATTTGGCTTCTCGTACCGCAGGTTTCATCA
CAAAACGCTTTGAAGGCAAACTCGCTTCAACATTAGAAAATCAAGCGCTTTTTGATGAATTTGTTGCACA
ATCGGAGCAGATCGCCACTTATTTTGAAACGCGTGAATACAACAAAGCGATCCGTGAAATTATGGCATTA
ACGGATAAAGCTAATAAATACATTGACGACAAAGCCCCTTGGGTAATTGCCAAAGAAGAAGGCAAAGATG
CCGAATTACAAGCGGTCTGTTCAATGGGCTTAGAGCTATTCCGTGTATTAATGAGCTATCTCAAACCAGT
ATTACCAAAACTCGCAGAACGTGCCGAAGCCTTTTTACAAACGGAACTGCGTTGGGACAACATCGGTTCG
CCACTATTTGCCCATAGCATTGCACCGTTTAAATCGCTCTTCTCTCGCTTAGAGAAAAAACAGATTGACG
CTGTGATTGAAGAAACCAAAGCACTTTTCGCCGAAAGCGTAAAAGCAGAAACTGCAAAAAAAGGAAAAGA
AATGACCGCTTGTGAAACCAAAGTTGAACCGATTGCCTCTGAAATCACCATTGACGACTTCGCCAAACTC
GATCTGCGTGTGGCAAAAGTATTGAAATGTGAAGCTGTGCCGAAATCGGATAAATTGTTACGTTTTGAAC
TTGATTTAGGCGATCACACTCGCCAAGTCTTCTCTGGTATCAAAGCGGCGTACAGCCAACCTGAAGAGCT
TGAAGGCAGATTTGTGATTATGATTGCCAACCTTGCCCCACGCAAAATGTCGTTTGGTATGTCGGAAGGT
ATGATTTTATCTGCCGGTACAGGCGGTGCAGATCTCTATTTACTCTCCGCCGATAGTGGCGTGACGGCTG
GTATGCAGGTGAAATAAATTTACTCAGGGTGAGATTTCTCACCCTGTCTTAACCCAATAATAAGGACAAC
AAGTGATCCAACAAACTCTCGCCATTATTAAACCCGATGCGACTAAACGTCATCTTATCGGTGAAATTTT
AAGTTATATGGAAAAAAATGGCTTAGCGATCAAAGCGTTAAAAATGCTTCACTTAACCAAAGAACAAGCG
GAAGGTTTTTATGCAGAACATCAAGGCAAAGACTTTTTTGATCCGCTCGTGGCATTTATGATTTCTGAGC
CTATCGTTGTTGCGGTGTTAGAAGGCGAAAATGCCGTGGAAAACTACCGCTTGTTAATAGGGGCAACCAA
ACCCGAAGAACGCAAACTAGGCACTATTCGCAAAATGTTTGGTTTAAGCTACCGTGAAAACTCAGTTCAC
GGCTCAGACTCTGAAACATCAGCAAAACGTGAAATTGCGTATTTCTTTACGCCGAGTGAGATTGTGTAAA
TAAAATGTAGGCGCGAATGACTTCGCCCTGACATTCCTGTAATCATTTTGGGGCAAATGTAATTTGCTCT
TACAACCTTATTTATAGGGGCTGATGTAGGTTGGTATACTAGCTAATCTAATACAGCCCCAAAAGTTTTG
TTAAAAAGAAGCACTGGTTGGGAAGCTTATGTGCATTTAGCCAAATTGGGGCTTGGGTTTCTTCTTCGGG
GTACTTTTTTATTGGGCTAATCTACGTCAGCCCCTAAAGTTTTATGGTAAAAGGCTTCAAATTACCTTTT
AAAATATGAATAAAATGATCTGACCTTCAAAAGTTATACAGCTATTCAAAGGACTGATTTCGATATTGTA
TCGGACTTAGTCCTTTTCGTTTGGGGTTTTGTTTTTCTGCGAAGTAGGTACTGTGATTGATGCGAAAATG
ATTAAACTCAGTTACATCAGACTTATCATAGTTTCGGTAGAAATCGGTGTAAACAATACTGCCGGGCTTC
ACTTGTTCTTGAATATCGAACCTCTTAAGATGTAGACTGTTTTGCTTGATAAGCAATCACAGACGATGGA
AATAATAGGCTGCGGTAGCTTTATTTACATTTATCAACTCAGCAGCTGTTCGAGCAGTGATATCTGCTAC
AAACAGCTCAATAAGTTTATTTTGTTTATACTGACTTAGATAACTTTTGCTTATTGGGTTATCTTAACCT
AAATAGGGATTTTAGTCGTTATCTAGGAGAGACCTATAAATTTATTAGGAGGAAGTTTCTCACCCTGCCT
TAACTTGAATATAAGGATAACCAATGATCTAAAAAACTCTCGCCATTATTAAACCCGAAGTGTCTATCTC
CATTCTATTAATGTAAGCGACTTACACTTTCGGCAAAAACAATCTCAACACCAATAGAGCATACATTACT
TTTGCTAAAGCAAAGGTCAGAGCAAATAAGATCACGGCAAGGGATTGTTCCCATAGGGGAATAGGATCTT
CAAGGCTGGTGTATTCATCAAAAGCTAACATCAATGAAAATGAAAAAAGGCTGTAAATGAACATTATTAC
CCCTGAGAAAAAGGCAATTTGAATGATGTTACGTTGGTGATATTGCTGTTTGTAGCTGACTAATGCAAAT
AGAAAAGCTGGGACGGTAAATAAAGCAAAAACAACCAACATTCCCCCTTGGCTAAATTCGCTAAAAAGAG
GTAATAGGGCAGAGCCGAGTAACTGGGTAAGTAGTGGATAAATCCATAAAATATGTAGGCTAGTTTTTGG
CATTGAGATATTCTCTTAATAAAAATAAGGCGGATAAATTGCGTGCTTCGGCAAAATTAGGGTCGGCAAG
CAGTTCGTCAATTTTGTTTAATGGATAATAGATGATTTCAAGTGGCTCTGGTTCATCGCCTTCTAGCTGT
GATGGATAGAGATCTTGAGCCACGAAAAGGTGCATTAAGCCGTACATATGGCTAGGACCGCTATACACTG
AACGCAGTGGTTCGATTGTTTTTGCTCCAAAACCTATTTCTTCTTGTAATTCTCGATTTGCACTCAGTAC
AGGATCTTCCCCACTATCCACAATGCCTTTAGGGAAGGTGAGTTCATAGCGTTCAGGCCCTACGGCATAT
TCTTTTACCAAGATGAGTTGATCTTGGTAGATCGGCACGACCATTACGGAAGAACGGCGTTGTGGGGTTA
GGCGTTCGTAAGTACGTTCTTTGCCATTTGAAAAACGTAAATCGACGGATTGCACTTCAAATATACGTGT
TTTGGCAATCACCGAAACAGATTTGATTTCAGGCAGTTGTTTTGACATAAAATTTCTCAACAAGAATGGA
TTTGCGATATTCTAGACTATTCATTCTCAACCAACAACCAAATAAACACTCCAAAGCAATAATGCATAAC
GAATAGCTTTGCCTAATACGATGAAACATAGGCTTTTCCAAAAATCAAAACGTAACCAACCTGCGACACC
ACAAAAGAGATCGCCCACAATAGGTAGCCAGCTAAACAGTAACACCCAAACGCCGTATTGTTGGCTAAAT
TTAAGTGCAAATCGAATACGTTGATTTTGCTGTTCGTGATAGTTTGGGGGTGGAAAAAGTTTTGCTAGAA
AATAGGTTGTTAGGCTACCTAAGCTGTTGCCTAATGTGGCACTGATAAACAATCCATATAAGGAATGGTT
GTTCGCAAAGGCTTGTGTAGCAAAGGTGCTGAAGATGATTTCTGAGTTGCCGGGCAGTAGCGTAGAACTT
AAAAAACTGCTGGCAAACATAATTAAACATTGATTTTCTTTGTCAAGGAAAATCCCAAGTAAAGCGGTCA
AATAATCGGACATTTTTGTAACTGTTCTGTTAAATTTGTGTTTTGTTAAATTTTAATCAATGTTAAAACT
TGATGTGGATCAAGAAATAATTCTACTTTATTCCGTTTATGTTGAAAATTTATTTGATGATCACTTCAAC
AGGTCTATAATTCTCAACAAATTTTGTAAATTTTCAAATTTTCATTTAAGGATAGTGATGTTTTCTCCAG
CAGAGATGGCTAAAATCGCCGAAGATGGTGCGGTTTATAAAGCGACAAAAAATCAATTTTATTCTTTCAT
TTCAGCAATTACCGCAGGTGCTTATATTTCAATTGCCTTTGTGTTTTATGCAACAATACAAGTCGGTGCA
GGGGAACTGCCGTGGGGCGTTGCAAAACTGATCGGCGGTGTTGTGTTCTCTCTTGGCATTATAATGTGTG
TTGTTTTCGGGGCTGAACTTTTTACTTCTACGACAATGACCATTGTAGCTAAAGCAAGTAAGCGAATTAG
TTTGGCTCAGATGTTTAAAAACTGGTTTGTTGTTTACGGCGGTAATTTCATCGGTGCGACCTTTATTGTG
CTGTTAGTGTGGTTTAGCGGTGAAATTATGGCTGCAAATGGGCAGTGGGGCTTGACTATTTTAAAAACAG
TCCAACATAAGCTCCATCATACTTGGATTGAAGCATTCAGCTTGGGGATTTTCTGTAATCTGATGGTCTG
TATTGCGGTATGGATGGCGTATGCAGGTAAGAGCCTGACGGATAAAGCGTTCATTATGATTTTGCCGATA
GCAATGTTTGTGGCATCTGGATTTGAACACTGTGTGGCGAATATGTTTATGATCCCAATGGGCGTGTTAA
TTCACGGCTCTGCAAGCCCTGAATTTTGGACAGCGATAGGGGTTGATCCTAGTCAATTCGCTGATTTAAC
AATGGCAAATTTTGTGGTGAAAAATTTAATTCCAGCGACCTTAGGTAACATTGTTGGTGGTGCATTTTTT
ATCGGTATGGTGCAGTGGTTTTTGCATCTAAAAAAACATTAATTCAAAACTTGTAAGCGGTCACTTTTCG
CAGTGTTTTTGCAAAATCGCACCGCTTGCGTTCCAATTTATTACATTAACTAACGAGGACTTAAAATGAC
TCAACTAACCGAAGCTCAAAAGAAAGCGTGGGAAGGTTTTGCACCAGGTGAATGGCAAACTGATGTAAAC
GTGCGTGACTTTATCCAAAAAAACTATACGCCGTATGAAGGTGACGAATCTTTCTTAGCAGATGTAACCG
AAGCAACTACAACGCTTTGGGCAGATGTGATGGAAAAAATCAAAGTGGAAAACAAAACCCACGAACCGTA
TGACATTGATTGCGATATTCCATCAACCATCACTTCACACGCACCAGGTTATATCAACAAAGATTTAGAG
AAAATAGTAGGTCTTCAAACAGATGCACCATTAAAACGTGCAATTATGCCGTTTGGCGGTATCAATATGG
TGAAAGGCTCTTGTAAAGTTTATCGCCGTGAATTAAATCCAGAAGTAGAGAAAATCTTTACTGAATATCG
TAAAACCCACAACCAAGGTGTATTCGATGTTTATACTCCAGACATTTTACGTTGCCGTAAATCAGGCGTA
ATTACAGGTCTTCCTGATGCTTACGGTCGTGGTCGTATTATCGGTGACTATCGTCGTATGGCTCTTTACG
GTGCTGACTTCTTAATGAAAGATAAAGTAAAACAGTTTACCTCTTTACAAGAGCAGTTAGAGCGTGGCGA
AGATATTCAAGCGACAATCCAATTACGCGAAGAAATTGCAGAACAACACCGTGCTTTAGGCAAAATGAAA
GAAATGGCAGCATCTTATGGCTTTGACATTTCAAACCCAGCAACTAACGCACAAGAAGCGGTACAATGGG
TTTACTTTGCTTACCTTGCAGCAGTGAAATCACAAAACGGTGCAGCAATGTCTTTCGGTCGTGTTTCAAC
CTTCTTAGATATTTATATTGAACGTGACCTAAAAGCAGGCAAAATCACTGAAAAAGAAGCTCAAGAATTA
ATGGATCACTTAGTAATGAAACTCCGTATGGTTCGTTTCTTACGTACCCCAGAGTACGATCAATTATTCT
CAGGCGACCCAATGTGGGCAACAGAAACTTTCGCAGGTATGGGCTTAGATGGTCGTACATTAGTAACCAA
AAACAGCTTCCGTCTATTACACACCCTTTACACAATGGGTCCATCACCGGAACCAAACTTAACAATCCTT
TGGTCTGAAAGTTTACCAGATGGTTTCAAACGCTATGCAGCGAAAGTGTCTATCGAAACTTCATCTGTTC
AGTACGAAAACGACGACTTAATGCGTCCAGATTTCCAAAACGATGACTATGCGATTGCCTGCTGTGTAAG
CCCGATGATCGTAGGTAAAATGATGCAGTTCTTCGGTGCTCGTGCAAACTTAGCGAAAACCTTACTATAC
GCAATCAATGGTGGTGTTGATGAGAAATCAGGTGACCAAGTTGGACCGAAAACTGAGCCAATTATGTCTG
AATACTTAGATTACGATGATGTAATGACCCGTTTAGACAGCTTTATGGACTGGTTAGCGAAACAATATGT
CACAGCGTTAAACATCATTCACTTTATGCACGACAAATATGCTTATGAAGCAGCATTAATGGCGTTGCAC
GATCGTGATGTATTCCGCACAATGGCGTGTGGTATCGCTGGTCTTTCTGTTGCAGCAGACTCACTCTCTG
CAATCAAATATGCGAAAGTAAAACCAATCCGTGGCGACATCGAAATCAAAAATAAAGCAGGCGAAGTGGT
TGGCGTAGCGAAAAACGTAGCACTTGACTTTGAAATTGAAGGTGAATACCCACAATTCGGTAACAACGAT
AACCGTGTAGATGACATTGCAGTTGATTTAGTTGAACGCTTTATGAAGAAAATTCAGAAGCTCAAAACAT
ACCGTAATGCAACACCAACACAGTCTGTATTAACCATTACTTCAAACGTGGTTTACGGTAAGAAAACAGG
TAACACCCCAGACGGTCGTCGTTCAGGTGCGCCATTCGGACCAGGTGCAAACCCAATGCACGGACGTGAC
CAAAAAGGTGCGGTAGCGTCATTGACTTCTGTGGCGAAATTACCATTTGCTTACGCGAAAGATGGTATCT
CTTATACCTTCTCAATCGTACCAAATGCGTTAGGTAAAGATCTTGAATCTCAAAAACGTAACCTTGCAGG
CTTAATGGACGGTTACTTCCACCACGAATCAACCATCGAAGGTGGTCAGCACTTAAACGTAAACGTAATG
AACCGTGAAATGTTATTAGATGCGATGGAAAATCCAGAGAAGTATCCACAATTAACAATCCGTGTTTCAG
GTTACGCAGTGCGTTTCAACTCTTTAACTAAAGAGCAACAAATGGACGTAATTACTCGTACTTTCACACA
GTCGATGTAATTTAGTTTAAGCTAATAAGCGGTCAGATTTTGCAAAACTTTTGCAGAAACTGACCGCTTA
TTGTATCTTACGCATTAATTGCGATTAGCAGAAATGTTTAAGGACATTTGTCCTAATCGTACTTTATTTA
AAGGAAAAAGAATGACTGTTTTAGCACGTTATCACTCTTACGAATCTTGTGGCACAGTAGATGGGCCTGG
GATTCGTTTTATTTTGTTTTTACAAGGCTGTTTAATGCGTTGTAAATATTGCCACAACCGTGACACTTGG
GATCTTGAAGGTGGGAAAGAGATCTCCGTAGAAGATCTAATGAAGGAAGTTGTGACGTATAAACATTTTA
TGAGAGCAACGGCCGGGGGCGTAACAGCATCAGGTGGCGAAGCCGTGTTACAAATGGAATTTGTGCGTGA
TTGGTTCCGTGCTTGTAAAGCTGAGGGTATTGATACTTGTTTAGATACAAATGGTTTTGTGCGGAATTAT
TCAGAGCTAGTCGATGAAATGCTAGATGTAACCGATCTCGTTATGCTTGATTTAAAACAGCTGAACGAAG
AAATTCATAAAGATTTTATCGGTGTCTCTAATAAACGTACCTTAGACTTCGCTCGTTATTTGCATAAACG
TAATCAACGTACTTGGATCCGCTATGTGGTTGTACCAGGTTATACGGATGCCGATGAAGATATTCATTTA
TTGGGTCAGTTTATTCAAGGTATGGACAACATAGAAAAAGTCGAACTTCTGCCATACCACCGTTTAGGCG
CACATAAATGGAAAACCTTAGGGTTAGAATATGAATTAGAAGATGTGATGCCACCGACGAAAGAATCGTT
AGAGCATATTAAAGGTATTATTGAAAGCTATGGGCATACGGTGAAGTATTAGCGCTTAGATGATTCTAGA
CCCTATCCCAAATTCTGTGTAAACACCCATTTCAACTTAACGGTGATCGTCTAGGCGATAAAAAAAAAAA
AAAAAAATGACAAGCAAAAAAAAAAAAAAAAAAAAAAAAAAGCTGTGGATNNNNNNNNNNNNNNNNNNNN
NNNNNNNNNNNNNNNNNNNNNNNNNNNNNNNNNNNNNNNNNNNNNNNNNNNNNNNNNNNNNNNNNATCAC
CAAAATCAATCATAAATCGATTCATCGCCAGTTTCCAGTTCTGAATCGGCATTGTCGATTTATTATGAAT
GCTATAAACACTTTAATAATCAGCTATATATTTAGATATTTGCCTTCTGGTATGGGATCTAAAGGAGGAG
AAATATCAATTTCTGAATCTTCAAGTGGTTTTTCTGCTTCTTTCATATTCTCTTCATTTGACTGTGTTAA
AGGCTTATCTTGTACTCTAGGCATTATTGAAGAGTCTAAGTTCTGTTTGATATCATTAGATACTTTGCTT
GAGTCCACCACAGGATCTATTGATTCTTCATGTACTCCTATATTATTTTCTATATTTTGTGGTTTTTGTG
TCTCTAAAACTCTAGGGATGTTTGCAATGAAGGTTTTTTCTTCTTTATTGACAAGTTTACGCCCAATTTC
TACACGAGGATCTAGCCATATTGCTACTACAGCGTCATTAAATTCTTTGTTAAATTCTTCAGGAATAACA
ATATTATTTAATATGAAATATCCTTTATCTTCTAAAGCAATGTAACTGAGAGAATCATCTTTCTTGATAT
TAGGTAAAATTTTACGCAAACGATCAACCACATTATCTTGATTTTGCAGAGTGATGCCTAAATTAGACCA
AGATCTAGCTAAAGAAATTGCAAAATCACGCCCTTCAACGGGCTTTTGATATTTTAGAGTCAGCATTAAT
GGGCGTGTGCTATTAGTATAACTGCCAGTTTCAGAGAATAATGAAATATTATAGATTTTAAATGGTCCCC
AGATATAGTCTACATCATTGATCTTTAGCCATTTGGCAGAGAGGGAGGAATTAAACAGCAAAGTAGATAT
CAAAAAAAAGGTTAAGCGATACATAAAGTAGTATTTCCATTAAAAAACAGATTTATTTCTCATTATAACG
TTAAATCCATGATTAAGACATCCTATTATTTATCATAGAAAATAAATTATAATCCTATAAAAATGGCGTG
AATGGATCCTAAATATTGTTGGAAACTTATTGCGTTTTATTGAAATTGAGCAATCTAGTCTATTGAACTG
TCAATAACTAGATTGCTTAGTTACGATTAGCCAGCTACCCACAATAATATAGCGAGAATTTGAGGCAAGA
TAATTCGACAAAACATCACTAATGGATATACCGTCGCATAAGAGAGTGCTGCTGCACCATTACCCTCTTT
AATACCATTTGCAAATGCCAAAGCGGGTGGATCCGTCATTGAACCTGCAAGCAATCCACATAGGCTCAGA
TAATTTAATTTACCATAAATACGAGCAACCAGCCCTGTAACAATTAATGGAATAAAAGTAATTATTGCAC
CATAGCCAATCCACGCTAGACCATCATTACTTAATAAGGTATTCAAGAAGTTTCCGCCTGCTTTCCAACC
TACAACTGCAAGAAAAAGCACGATACCAATTTCTCTTAATGCTAAGTTTGCACTTGGCGGCATAAACCAA
TAGAGTTTTTTGATACTTCCTATTCTTGCCAAAATTAATGCAACGACTAAAGGACCGCCAGCTAACCCTA
ATTTTAATGCAACGGGGAAACCTGGCAGATAAATTGGAATAGAGCCTAATAACACCCCTAAGCCAATCCC
AATGAAGATAGGCAACATTTGTACTTGTTGTAATTTTTGTTGAGCGTTACCGATAATCGCCATCACAGCC
TCAATATCTTCTTGGCGACCAACCAAGTTCAACACGTCACCAAATTGCAATGTCATTTGCCCGTTAGGAA
CTAACTCAACCCCCGCACGGTTTAAGCGAGAAATCACTACATCGTATTTCCCTTTTAACATCAATTGGCG
AATTTGTTTCCCAAATACTTTTTCATTGGTAACGACAGCACGTTCTGTGCGGTACATTGTGCCTTTTGTC
GAAAGTGAAACATTCACTTCTTCACCAAGAATGAGTTGCATTTTATGCAACGCAGTTTTTGTTCCCACAA
GATGCAGAATATCGCCTATTTGGATTTGGGTATGCACTTTAGGCACAAACAACTCATCATTACGCTTAAT
ACGAGAATAAACCACTTCGTGCAGTTCAAAATCAGGAAACTCTTGAAGCATCAACCCATTCAAATTTGGA
TTTGTAATACGAACGTTCATCGTACTTAATCCATCTTTTTTATTGTTGGTTGCAGAATCAAACTCATCGG
CTTCTTTATCCACATTAATTTTAAAAATAATACGGATAAGCCACATCGCTAATAGAATCCCGATAATCCC
GAAAGGATAGGCAATTGCGTACCCCATACCCATCACAGCTGTAATGGACTCACCGCCTAATTCCGTCAGG
ATTTGTTGCCCAGCACCTAATGATGGTGTATTAGTTACCGCACCAGAGAAAATACCCAATATCACAGGAA
GAGGAACATCAAATATTTTGTGTAATAAAATCACTAAAATACCGCTTATCCCAACAATCATCACAGCAAA
AGCATTGAGCTTTAATCCTGATTGGCGTAATGAAGCAAAGAAACCCGGACCAACTTGAATACCAATGGTA
TAGACAAAGAGAATCAGACCAAACTCTTGAATAAAGTGCAAGGTATGACCATCAAGTTTGACACCATATT
GCGTCATAAAATGGGAAACCAGTATCCCACCAAATAACACACCGCCAATACCAAGGCTTACGCCCCGCAC
CTTAATATGCCCTATCCATAGCCCAATGACAGCAACTAAGGATAATAGGCTCACTGTTAATGCAATTTCG
CTCATAAAAGCCTCACATAAAAATAAAATTGCTATAATTTTACCAAAATTTACATATAAAAAATCAGATC
TAACTCAAAAAAACTACAATAAATATCTGTTTAAAAAGACATTTATCGCTTGTATCATTTTTTGTCTATA
TAAATTCGCTGGAATTACCTTTGAATTTGAAAGCTCTTTACGTACAGCTTTCATGTTGGCCTTCTTCTCA
TCTATCGGCTTATCCGCAGATTTTTCCCGTTTGAAACAAGGTGGAATCCCACTTGTCATTTTCCTCGTTA
TCGTGAGTATATTTATCCTTGTTCAAAATGGTGTTGGCGTTGGTTTAGCTATGCTACTTGGTATTGATCC
ACTTGTTGGTTTAATTATAGGTTCTATTACTTTAACTGGCGGACACGGCACAGGTGCAACTTGGGCAACG
GTTTTTGCAGAGAAACATGGGCTTGCAGGTGCATTCTTCGTGGATGTAGTTAACTTAGGTGCAATTACAG
CATTTATGAATTATTTAACTAGCTAAAATAGCATAGAAATCATAGAGGTTGCTAAAATTATATAGCAACC
TTTGTAGTCATGATTGTTAGTCTATTATTACCAATAAAGAGCCAGCAATTAGATTATTTATGGAAAAAAC
TTAATAGAGGCTCTGGGTTCTGAATATACTCAGATAGTTCTTTTTTACTAGGATAACCAATATAAGGAAT
TTGTCCTAGTAATGGAGCATTGATTTTTTTGCTAAGGAGTTCAATTAATTCAGCGTAGTGACGTAGCCCA
GGATTTACTCGATTTGCAATCCATCCGATAAGATTAACCCCACTCTGTTGAATCGCATCCGCTGTTAAAA
GTGCATGGTTAATGCAACCCTCTTTTATTCCCACAACAAGTACGACTGGCATTCTATTTTTCTTAACCCA
ATCAGCAAAACTTAGGTCTTTATTAATAGGTGTTAACCAGCCATAAGTGCCTTCAACAAGAACATTTGCA
TATTGTCGGTGTAAACGTTGAAGATCGTGATCCAGTTTATTAACAGAAATATGGCGTACTGCGTCTAGCG
CTGCAAATACTGGCGTACTAGAATGGATAAAAGAATAGCTATTAATTTCTCTATATTTTACAGGAAAAGG
GCAGCTGTTCTGTATAATGAGGACATCACTATTGTCTTCACAGGCATAATCATCTTGATTGGGTTCTGTG
GGTAAAGAATCATCGCCACCACACGCAATAGGCTTATAACCGACAATTGGAATTTCATATTTAGATATTG
TTTGTAATAGAGCCCTTGTAACGATAGTTTTTCCTACATTTGTATCTGTGCCTGTAATAAATAAACAAGA
CATTGTATTTTCCTGTTAATGATAAGTTAAAAAATTTTTTCAAATTCTAATCTGAAATTAAAATTAATAT
AATGTTTTCGATCAAATTTTCTGATAATAAAGACAATATGTTCTAAGAAAAATGTAGTTAAAGAGAATTT
AAGAGGGGATTCCCTACTCTTAAATTCAATAATATATGAATACTAGGATTTTAGTAAACCAGAGGAGCCT
TCCGAATAATCTTTAGGTTGATCTTCATCTGTTTGAGGTTTATTTTCAATTTTAGGTTGTTGGAAAAACT
CAATTTTTGCAGAATCGGATGGTAATAATGATTCTGAACCTTTTGCTAAATGGGTATAGAGTTTCTTATA
GTCTTCAGCAAGAGTCGCAAGCAATGTTGCAGATTGCTCAAAGTGTTGCTCTAATTGCTGTTTTTGCTCG
TCCAATTTTTTGGTAGTTTCTTTTAAATCGGCTTCAAGCTTGAGTTGTTTTTTGACATTACTATTTGTTG
CTCTCACAACAACATAGCTAATAATACAACCAACAATAAATGCTGCAATAATTGCAGTCCACACGTTACC
AGACCATTGTTCCATAGTTCACTCCTTTACAGTTAGTTAGCTTGATGTAGCTGTTTTTTATCATTTTCTC
AATTTGATGAGAAGTAAAACCTATAAAAATTTGTTGGAATTTTGAAATATACCGCAAAAACCACTCTTTC
TTAAAAAAGAATTAGATCTTTAGTAAATAAATCTGTATAATTTTGCCACCCTGTTTTTGTATGGTATTCC
CGCCATATAAGTTTGGTCTGAATAAGACTCGAAGGGGTCAGATTCTACCGTATTAATAGGTAATATCCAT
TAGGATATTGGGTTTAAACTTTAAATTTTGGTATTTAATTAATGAAAACTTTTGTAGCAAAACCAGAAAC
AGTTAAACGTGACTGGTATGTAGTAGATGCGACAGGTAAAACTTTAGGTCGTTTAGCTACTGAATTAGCA
CATCGTCTTCGTGGTAAACACAAGGCTGAGTACACTCCACACGTTGATACAGGTGATTACATCATCGTTA
TCAATGCGGAAAAAGTAGCGGTAACAGGCAAAAAAGAAACTGATAAAATCTACTACTGGCACACTGGCTA
TGTAGGTGGCATTAAAGATGCAACCTTCAAAGAAATGATTGCTCGTCGTCCAGAAGCAGTGATTGAAATT
GCGGTTAAAGGTATGTTGCCAAAAGGTCCATTAGGCCGTGCAATGTTCCGTAAATTAAAAGTGTATGCAG
GTAACGAACACAACCACGCAGCACAACAACCACAAGTTTTAGATATCTAATCACGGAGCATAAAAATGAC
AGCAGCAAATCAAAACTACGGCACAGGTCGCCGCAAAAGCTCTTCAGCTCGTGTATTTATCAAACCGGGC
AATGGTAACATCACCATTAACCAACGTTCTTTAGAAGTTTACTTCGGTCGCGAAACAGCTCGCATGATCG
TTCGTCAACCATTAGAATTAGTTGAGTTAACAGATAAATTAGACTTATACATCACTGTTAAAGGTGGTGG
TATTTCTGGTCAAGCAGGTGCAATCCGTCACGGTATTACTCGTGCATTGATCGAATACGACGAAACTTTA
CGTCCAGCGTTACGTGCTGCGGGCTTTGTTACCCGTGATGCTCGTCGTGTTGAACGTAAAAAAGTGGGTT
TACACAAAGCACGTCGTCGTCCACAATACTCAAAACGTTAGTATTACAATTTTATATATCCTCTCTATTA
AGAGAGGATATTTTCTATGGGCTCTTTTTAGTATGATGTATATGTTTAGAGCATAGCATATATAGATATA
GTGTTATGTTTAGACACTACTAGAGATTGATAAGATTAGCAACAATATATTGTCAATCTTCTCCCGTCAT
TCCTGATTAAAGCTCAATTCTTCAATCGCCTTTAAACATTTTTGTTTTCTATTCTCTGTTTCTTGTATCT
TTATTGAGAGCATATGCCTATACTCAGGGTAATGGTAATTTTGTTCAATGAGCCATGAGAGTTTTTCATT
CAATGCACGCAACGCTTTATAGTATTCATGTAACTTCTGTTTCTTTGATAATGTATGAATACTCTTAGTA
AATTTATATTGAGAGAAAATAGGGGAATCTGACTTTTTATCCTTGAGGTGAATACTTTTTTGTAGAGCAT
CATATTGTTCAATTAAACGTTGAGTATAAACTTCAGTTATTTCAGGGGAAGTTGACTGCTCAATATGTGA
ACATGTTTCTAGTATTTCTTGTATGAATTCTTTGACGGAGCCATGAGTAAGTTTAAAGCAGTGGCTATAG
ATAGAGATTTGCAGAGACAAGATGGGAGAAAAGTCGTTTAATTTTGTAATGATTGTATCTGTAAAATTAC
CCATTTTTTATTCTCTGTATTAAGCGTATAGATATTTTAATGTATGTACATCTCTTTTCAAATTTATTTT
TGATAAAAATAATCTTTCTATTTTTTCTAAAAATGTGATGAAACTCACATTTTTAGAAAAAAGGTTATAA
ATCTTTATTTGCTATGAGTTTTTTATTTTTAAATCATATAGTTATGTGATTTATTGCAATAGGAGCAATA
TTTTAAAAAATTATCTCTGAATACTTGTTTTGGGGTGGGGATTTATTAACTTATTGATTTTAAAGAAAAT
GTTTTTTTGTTTTTTTTTATGTAAGATATTGACACTACTCTACAAATTTGCAATCATACGCACGCAATCG
GCATTTACCAAACTTACATGGGAAGGTAATGGCAGATATGGATCGGTTACTCTTATACCTTAATAAGAGT
AATCTTAGCTAAACTAAAAACTTAAGGTGAACATTATGAAAAAAACACTAGTAGCATTAGCAGTAGCGGC
ATTTGCAGCATCAGCATCAGCTGTAACAGTTTATGAAAATGAAGGTACAAAAGTTGATTTTGATGGTCAA
TTGCGTCTTCTTTTAGAAGAACAAGCCACAAAAGAGAAAGGTCAATCTTCAACACGTGGTCACACTAACT
TAAAGAATAATGGTTCTCGTTTCGGTATTTCTATCAAACATAATATCAATGAGAATCTCTACGGTTTTGG
TCGTTATGAGACTCGCCTTGGCCGTAATTCTAAAAATGATGCAGGATGGGGGGATGTTACAACAGAAAAG
GCTTACGTCGGTTTAGGCGGCTATGGTCATGAAATTTCTTTTGGTAAACAAGCTGTAATCGGTGATAGCA
TTGGTCAAGCTGGTTTTGATAAAGTATACGGTGTTGGTACTGGTGGAATTAAATATTCAGCAAACAACAC
AAACAAAAAAGGTTTTGATATCCTTACTGACTCTTCTGATTCAGCAATTAACTATACCTATACAGGCATT
GAAGGTTTGACGTTAGGTGCTAACTATAATGTTGCAAATGAGCGTAATAATAAGGGAGAAGTAAAAGTAG
ATTCTGCTAAATCTGGCTTTGGTTTAGGTGCTGAATACACAGCTAAGATTGCGGAAAGTCAATCTGTAAC
TGTGGCAGCAGGTTATACTCATGATGACTATAAATCTGGATCTTCTGGATCTGTGTCATTTAATAAGAAA
GACAAAGATGGTGTATACTTTGGTCTTAAATATGTCAACGCTCCATTTACTGTAGCTGTTGATGGTGGTC
ATGGTGTTGTAAAAACAGATAATGTTAAAGAGAAAATTGACTTCGTAAGAACTGGTGCAAGATTTGATGT
TACTCCAAAATCTGGCGTGTATGGAAACTACTCTTATGGTACTTACAAAGATAAAGCTTACAAAGCAACA
GCTCATCAATTCATGTTAGGTGCAGACTATAAATTACATAAACAAGTTGTTACCTTTGTTGAAGGTCGTT
TAATCAAGAACAAAGACAGTAATAACAAAAAAGTTACTGACCAAGCACTTGGTGTTGGTTTACGTGTATT
ATGGTAATCTAGATAGTTAGGTACTATAGTTAATTAGCTATGATTTAAGGGATAAGAGATGTAATTTCTT
ATCCCTTTATTATTAGTCATTTTTCTGCTTTAGCGAGTACTTTTCTACTGCAGTTAACATTCCTCTTAAT
AAATTTAATTCATTGGTTTCCAATTCGGCTCGTTGATATAACCGGCGTAGTTTCAGCATAACTGCTTCGT
TGCGAATAAAGCCAAGTTCTTTATATAAACGTTCGGTATGGGCAAAGAAATGTTCTAAGGCTTCTGATGT
CGGGTATTCTGCAAGCGGTTGAATATCGGTTTTTTCTTGCAAATCTAGCCAAGCCATTCGGAGTTCATAA
CAGGCGAGTTGTACCGCCATTGCAAGATTTAACGAGCCATAGTCGGGGTTGGTTGGAAAGTTTAAGTGAT
AATGGCATTTTAATAATTCTTCATTGGTTAAGCCCACCCGTTCTCGTCCAAATACAATCGCTACTTTACC
CTGTTCAGCACGTTGAATAGCTAATTTGCCACATTGACGTGGTTCGACCAGTGAATTTTGTAGATAGCGT
AATCTGGCACTTGTGCCAATAACAAGCTGGCAATCTGCGATTGCACTGTCAATATCCGCATAAATTTGTA
CATTATCCAATACATCTTTTGCCCCTGCGGCAAGGGCTATTGCTTGTTCGTCAATCGCTTGTTTTGGGGC
GACAAGCCTTAGCCGGCTTAGTCCCATCGTTTTCATTGCTCGTGCAGCTGAGCCGATATTACCGCTGTGA
GAGGTTTCGATCAGGATTATTTGAATTTGATTAAGTAACATTTTTTATATCAATATAATAGGATAGTGTT
ATGCCATTTTAGCATAAAATCAAACCGCTTATTCTTGCTTTATGTAGCGTAAATGTTACAATTAAGATTC
TTTTTTAACTTAGGAATGTGGAACAAATGAAAAAATTGCAATTAAAAAAATGGTTTTCAAGCCTTTTTCT
CCTTTCACCATTAGTCTTTGCAGCTTCTAATGCTCAGGCTGAAGGAAAGCTGACCGTTTATTGTGGCGTG
CAAAACAAGGTGTGTGAAGATCTGACGAAGCGTTTTTCACAAAAATATAATGTGGAAACTCAGTTTATTC
ACGGTGGAACAGGGACAATTTTAGGTAAGCTGAAAGCGGAAAAAGATAATCCGCAAGCGGATATTTGGTA
TGGCGGCACTATTGAGCCACATTTCCAAGCAGGGCAGATGGGGCTATTAGAAGCCTATCGTTCACCTTTG
CAAGCGGAGGTTTTACCTCAATTTAAAGCATTGCAAGAGAGCGAAGCAGGTAAATATACCTCGATTGCGT
ATTTGATGGTGCTTGGTTTTGGTATTAACACCGAAAAATTAAAGCAGTTAGGGGTTGATGCTCCGAAAAA
ATGGGCAGATTTGCTTGATCCTCGCTTAAAAGGCGAAGTGCAATTAGCTGATCCTCGCACTTCAGGAACA
ATGTACACGACGATGATTACGCTTATTCAGTTAATGGGCGAGGAAAAAGCCTTTGAGTACTTGAAAAAAT
TAGATGGCAACATTTCTCAATATGTGAAAAGTACCTTAGTGACCTCTAACCTTTCTCGTGGAGAGAGTGC
TGTGACAGTTGGCTTTGCTCACGGCTATGCTTCAGAAAAAGAGAAAGGTGCACCAGTTGATTATGTGTTA
CCTAAAGATGGGGTAGGTTATGCTTTAGGGGCTGCAAGTATTATTAAAGGTGCGAGAAACCTTGATAATG
CGAAATTGTTTATGGATTGGGTTCTATCTAAAGAGGTTCAAGAAATTCCTTGGCGTGACCACGGACTTTA
TCAAACACCAACCAATGTGAAAGCAGAAGTTGCTCCACAATCACCTAAAATAGATGGGGTGAAATTGGTT
GATGTGGATTATGCCCGTTTTGGTTCAAGCGAGGAAGGGAAGCGTTTGGTAGACAAATGGCTCTTTAATA
TCAAATTATCGAATTGATCTTCTTTATAGAAGGAAGGGATATTTTCATTAGAGATGAGCCCTAGTATTCA
TTCTCATAGATCGGAGACTAGGGCATAAATTATCTTTTTAAGATAGAAGAGTATTTTTTCAGCCCTGTCC
GTAAGGTACGGGGAGAACGTCAAGATAAGTAGTATGTAAAGAATTATAAGTTTGGATTGCAATGGGACAG
TTTAGGTTTTGTAACACCAGCCATTTCACTTAATTCATCCATATGATTAATGGTAATATATTTACCTTGT
ACCGTTATGATGCCATTTTTCTGGAATCGACCAAGCAAGCGACTGATAGTTTCAATGGTTAAACCTAAGT
AATTTCCAATATCACCACGGGTCATTGTTAAGCGAAATTCTCTTGCTGAAAAACCGCGTGCGGCATAACG
CTGTGAAAGATTGTAAATAAACGCCGCAAGTTTTTCTTCCGCACTCATTTTAGAAAGCAACAAAATCATC
TCTTGATCGCTTTTGATTTCATGACTCATCAAACGCATAATCTGATAGCGGATTTTTGGCATTTTGCCAG
CTAAATCATCTAAAATATCAAAAGGAATTTCGCAGATCATCGACGTTTCAAGAGCCTGAGCAAAACCGAT
ATGTTTCATATCCATAATCGCATCAAAGCCAACTAAATCGCCCGGTAAATGGAAAGCGGTGATTTGCTCT
TCACCATTTTCACTGATGGTATAGCTTTTAATTGTACCTGAACGGATTGCGTAGATAGACTTGAGTTCAT
CACCTGACTGAAAGATGATTTGTGATTTTTGCACAGGTTTCTTACGTTCAATGATATTATCTAATTGAGT
TAATTCATGTTCATTGAGAGTAAAAGGTAAACATAATTGACTAATACTGCAATTTTGACAGTGAATTGTG
CAGGCTGTTCTTCCATTTGCTTTAAAATCAGATACAATTTTCATACGAAACCATCCTAAAATTTGATTTA
AGGCAAATTTTAACATTTTTTTAGGGAATAATGAACAAGGTTTATTTAGATTTGGAGTGAAAATGGCGGC
AGAGAAATTGACTAAAAAGAGATTAATTCAAATTATTGTGATGTTATTTGTCCTGATTTGCGCATTTTTA
TATCGTACTTATACGTATTCACTAAATTAGGTACGTATTCACTAAATTAGGAATGTTGCTAAATAAATTA
TTTTCTACAATCTTTATAAATTGCGAGTAGAATACACCATTTACTATCAATAATATTGTTTATGTCTAAA
GATACTCTATTTTCAGCCCCTATTGAGAAATTAGGGGATTTCATTTTTGATGAATCTGTTGCGGAAGTTT
TTCCAGATATGATTCAACGTTCTGTGCCGGGCTATTCTAATATCATTACAGCGATTGGTATGCTTGCTTC
TCGTTTTGTGACTGATCAGTCAAATGTCTATGATTTAGGTTGTTCTCGTGGGGCTGGGATTTTATCGATT
CGGCGTAATGTGGAAAAAGCAGGAGTAAGAATTATTGGTGTGGATAATTCTGAACCTATGGTAGAACGCT
GTCGTCGCCATTTGGAAGCCTATCATTCGGATATTCCTGTGGAAATTTTATGTGATGATATTCGTCACGT
TGAGATTAAAAATGCATCAATGGTTGTCCTAAATTTCACGTTGCAATTTTTACCAAGAGAAGACAGGCTT
GCTCTTTTACGTAAAATTTATCAGGGGTTAAATCCAAATGGTGTGTTGGTGTTATCGGAAAAATTTACTT
TTGAAGATAACACAATAAATGAACTTCTTATTGATTTGCACCACACGTTTAAACGTGCAAATGGCTATAG
TGAGCTTGAAGTAAGCCAAAAGCGTACAGCCCTTGAGAATGTGATGCGGACAGATAGTATTGATACACAT
AAAGCACGCCTAAAAGAAGCAGGTTTTTCACAAGTAGATCTGTGGTTTCAGTGCTTTAACTTTGGTTCTA
TGATTACTATTAAATAATGAAATTAGTGTAGTTGAAGCAGATTATCAACAAATTTTGTGTCTCGCTATTT
TTGTACGGGCTAAACCAGCTGAAAATTTTTGGCAAATTCGGTAAACTACCTTTTATCATTTCCCTGAAAA
GAGTTTCATCAATGGCTGAATATCAAAAAAATAAAGATCCTCAAAAAGATAAACAGATTGAACAGATAAA
CATTGCCCCTCACTCAATTGAAGCAGAGCAAGCGGTATTGGGTGGGATAATGCTGAGTAACGAGTACTGG
GACAGCGTTGCTGAGCGTGTTCAGAGTACCGATTTTTACAATCACGCGCATCGTCTGATTTTTGAAGAAA
TGGTTTCACTATCTCGCAATAATCAGCCTATTGATATTATCACGCTTGATCAGGTGCTTAAGAATAAAGG
CATATTGCAAGATGTGGGTGGTTTTGCCTATCTTGCTGAACTGTCTAAAAATACCCCAAGTGCGGCGAAT
ATTTTAGTTTATGCGGAGATTGTCAGTGAACGGGCTATTCGTCGTGAATTGATTGCGGCGGGTAATAAAA
TCGCAGAAATCAGCTATAACCCTAAGGGATTGACAGTTAAAGAAGTATTAGATGAAGCGGAGAGATCCGT
TTTTCATATTGCAGAAATGCGAACTGCAACTGACGAAGGGCCGAAAAAAATTGATGATATTTTGATGGAA
ACCTTAGCTCGCATAGAATTACTCTCTCGTTCTCAAAATAATAGCGGTGTAACAGGTGTATCAACGGGTT
TTGCCGCCTTAGACCGAAAAACAGCAGGACTTCAACCTTCAGATTTAATCATTGTCGCTGCCCGTCCATC
AATGGGAAAAACAACATTTGCGATGAATTTGTGTGAAAATGCAGCAATGGGAGATGTTGAGGTCGAAGAT
GAGAATGGCAATAAAGTTAAGCAACCGAATAAGCCTGTGCTGATTTTCAGCCTTGAGATGCCAGCAGATC
AAATTATGATGCGTATGTTTGCTTCGCTTTCAACGGTCGATCAAACGCGTATTCGTACAGGGCAACTAGA
TGATGAGGAAATGTCTAGGGTTGGCAGTACAGTGGGGGTGTTGCAATCCAGAGGTAATATTTATATTGAT
GATAGTTCAGGTTTAACCCCAACGGAATTACGTTCACGCGCGAGACGTGTGTACAAGGAAAACGGTGGAT
TAAGTTTAATTATGGTGGACTATCTACAATTAATGCGCGCTCCTGGATTTGCCGATAACCGAACCCTTGA
AATTGCGGAAATTTCTCGCTCACTGAAAGCCTTAGCTAAAGAGTTACAAGTACCGGTAGTGGCACTTTCT
CAGCTCAACCGTAGTTTAGAACAACGTTCAGATAAACGCCCTGTAAACTCGGATTTACGCGAATCGGGAT
CGATTGAACAAGATGCGGATTTAATTATGTTTATTTATCGTGATGAGGTTTATCACGATAATCCAGATAC
AAAAGGAATGGCGGAGATCATCATTGGTAAACAGCGTAATGGTCCAATCGGACGAGTGCCATTAGGCTTC
CAAGGACAATATTCACGTTTCACCAATTACGAAGGCAGCTATAGACTAGAGGACGAATAAGATGTTATGT
GCAATTTATAAAAGCCCTAAAAAAGAAGGAATGTATCTTTATGTGGAAAAACGGGATAAATTTGAGGCGG
TACCTCTAGAACTTCGTCAAATTTTTGGTAAACCTGAGTTTGTAATGTTGTTTAATTTAGCAGGTGAGAA
ACAGCTTAAGCGGGTAGATAATCAAGAAGTTTTGCAAAAAATCCAAAAAGAAGGGTTCTATTTGCAGATG
CCTCCGCCCCCTGAAAACTTACACGCTGAATTTGTAGCAAGACAAAAAGGGTTAAAATAATGCGTTGCCC
GTTTTGTGCCACTGATGATACCAAAGTTGTAGATTCACGTTTAACAGCAGATGGCTACCAAATTCGTCGT
AGACGAGAATGCCCAGTCTGTAAAGAACGTTTTACAACCTTTGAAAGTGCTGAATTACTCATTCCGCATA
TTGTTAAAAATAATGGTAGCCGAGAACCTTTTGATGAACGTAAATTAAGAACCAGTTTATCTCGTGCATT
AGAAAAACGCCCCGTCAGCACGGACGATGTTGAGCAAGCGATCCACCGCATTGTGTTACAACTTCAAGCC
ACAGGGGAAAGGGAAGTTGCTAGTAAATTTGTCGGAGACTTGGTGTTAGGTGAATTAAAGTCCTTAGATA
AAGTCGCTTATATTCGATTTGCGTCAGTTTATTTAAGTTTTGATGATGTAGAAGAATTTAGTAAAGAGAT
TGAGCGATTAAGGAACTGAATATCAATTAAGCAGAGACACCCATCAATGTCTTATTCGGCTCTTTCGCCA
TTTCTCGTGCTAATTTCGGCACTAAGTAACCCGATGTAATGCGTTGCAATTCACGATAAATTTCAAAGGC
TCTGCTGTCTTCAATATAAAAATGGCTCGCTCCTGCTACTTTGTCTAATAGGTGCAAATAATAGGGTAAA
ATGCCATTGCGAAATAATTTATCACTCAAGGCTTTGAGTGTTTGGGCGTTGTCGTTGATCCCTTTGAGCA
AGACAGATTGGTTGAGCAACACAACATTGCTTTGCTTTAGCTTCTGCATTTTTTCCGCAAAAATGTCATC
TATTTCGTTGGCGTGATTGATATGCGTCACTAACACGACCTTCAAACGACTTTGTGATAGCCGTTCACAT
AATTCGTCTGTAATACGGTTGGGAATAACCACAGGTAAACGGCTGTGAATACGCACAGTGTTGATATGGG
AAATCTGCTCTAGTTGGGTAAAAATCCAGTCAATTTCGTGGTCTTTTGCCATCAAGGGATCGCCCCCTGA
TAAGATCACTTCTTCCACTTCGGAATGTGCTTTTATATAGTCGAGGCTTTTCTGCCACGTTGCTTTGCCA
CTTTTGACTTCATCATAGGGAAAGTGGCGACGGAAACAGTAGCGACAGTTAATCGCACAGCTATTTTTTA
CCATAAATAACAAGCGGTTATGATATTTATGCAAAATGTTAGGGGCTGGCGAATGCTGTTCTTCCAGTGG
GTCTTGGACAAAGCCATCAACATTGGTAAATTCTTCTTGTAATGTGATCGCTTGTAAAAAAAGGGGATCT
GCCCGATCCCCCTTTTTCATTTTTTCGGCAAAGGGGCGTGGCACTCTTAACGCAAACAGTTTACGAGCGG
TAAGATCTTGCTCAAAATCTGCAATGTTTAGCTCAAGGTAATTCAATAAATCTTCTGGTCGATTAAAGGA
TTCAGCCAGATCTTGTAGCCATTGAGCTTTCGTTGGTGCGTCGTAAAATGAGATGTTCAAATTTGCCCCT
TTTGCTGATGAAATTACTGGCTAATCACACACTGCATTGGTGCGTTGGTTTTATCTACCATCAATGTCGG
TGGTAATTGGCTATTGTTGGTTCCTACCATATATTGCACACCATTTAAGCAGTAACGCAAATAACCCGGT
GTTTTCTCAATAAGGTAAGGGTCGTTTTGCGGATCGATTGCTTTAAAGGTTGGCACGGCTGGTGCCTGTT
GTACCTGTTTGGTTAATTGTTCCGTTGGATTGGTTGCTGGTGTTTGAGCCTGTGCTTCCGTCGGGGAAAG
AGCTTCACTTAATAAGTAACCTGCCGCCGCCCCTGTCACAAAATTGCCTAAACGGTTGCCTTGAGCTTGT
TGAGCCGCCCCTGCATTTGGCATTGTTTGATTTGGCGTATTATTAAAGTCCGCATCGGCTTTTTGTTGTG
TTGTGGACTGCTGAACCGTTGCTGGTGTTTTTTTTACTTGAAGAAAATTTCATTCCACCTGCTTTTTTCG
CTTGAACGGTTGAAACGGTAAGGGCAAGAACTAATCCCATTAACACTGCTTTTTTCATTTTATTTCCTCA
TTGATTGAAAAAACAGATTATACCTGAAACGACTTTATCTGCCATACTTCAGAAAAATTTTAATTTTTTG
CCTGCCGTTTTTAGTGTATTATATACGTCTTTTTATTTAGCCCTTTGGGCGTTACTTTTTATCTAAATTC
TGAGGATCACAATGGCTAGTTACAGCACTAATGATTTCAAACCAGGTTTAAAATTTATCCAAGATGGCGA
ACCTTGCGTTATCGTTGAAAATGAATTTGTAAAACCAGGTAAAGGTCAAGCATTTACCCGTACAAAAATC
CGTAAATTAATCTCTGGTAAAGTATTAGAGATCAACTTCAAATCAGGCTCAACTGTTGAAGCGGCTGATG
TTGTAGATTACAACTACACTTACTCTTATAAAGATGAAGATTTCTGGTACTTTATGCACCCAGAAACGTT
CGAGCAAATTTCTGTAGATGCAAAAGCATTAGGCGACAACGATAAATGGTTAGTTGATCAAGCAGAATGT
ATCATTACATTATGGAATGGCTCTGCAATCGGCGTTACTCCACCAAACTTTGTTGAATTAGAAGTTATCG
AAACTGATCCAGGCTTAAAAGGTGATACCGCTGGTACAGGTGGTAAACCTGCGACATTAAGCACAGGTGC
AGTAGTTCGTGTTCCACTTTTCGTTCAAATCGGCGAAGTTATTCGTGTGGATACCCGTTCAGGCGAATAT
GTTTCTCGCGTGAAATAATCTCGCAATCCCCTGACAATTTGTTAGGGGATTTTTTTATCTTCAGCTAGCC
AATCTTCGTAATTTAATAATGGTACACGTTTAAATTCTTTGATATGTTGATAATTAAACGTAGGATCTGG
CTCTCCCAATTCATCTAACCAATTCCAATTATCTTCAATTGGCTCAATAATTGCCTCATTACTTTTCTTC
TCAATTTTCATTTCATCTCATCTCCGTACTAGGTACTAGACCGCTAACAAACCATATATTAATAGGTTAA
ATATTGTAGGGTAGGTTTTAATCCATCAATAAAATCAATATGTTACGATTATATGGTGGGTCAAGACCCA
CCCTACAAGCTACTTTACCACTAATCTAATATCTAATTTTTGATAGACATATACTACCCCTAATTGAGAA
AGTTACAAAAAGTTTATGTCTAACAGTGTGCTTTTTTATCCATAACCCCGAACTTTATAATGAAAATTTC
TTCTAAGTAAGGTAAAATCTTTACACTTTCATTACTACTCACTAGAGGAACATATTATGTCAGTCGCAAT
TTTAGACCAACTTGAAGAAAAAATTAAACAGGCTGTTGAAACCATTCAATTACTTCAATTAGAAGTTGAA
GAGTTAAAAGGTAAAAACGAGGAAGCTAATCGTGCAAATGAAACTCTGCGTCAAGAACACGAGCAATTAA
AAACCGAACATCAAAACTTCCAAGATCGTTTACGCTCTCTGTTAGGTCAAATCGACAACGTTTAATCTTT
GTTTGAATAAACGGCTAATACTTTTGATTAGCCGTTTTTTATTACTTCATTTATTATGGCTAAACTCTAT
TTTTATTACTCTGCGATGAATGCAGGGAAATCCACAACTTTGCTTCAATCATCTTATAACTATCAAGAAC
GAGGAATGAATACCCTTGTTTATACTGCGGCGATAGATGATCGTTATGGCGTAGGGAAAGTCTCCTCTCG
AATTGGTATTTCACAAGATGCTCGTTTATTCAAAAACGATAGCAATTTATTTGATGAAATCGCCGCTTAT
ATTGCCGATGAAAAATTGCACTGTATTCTTATTGATGAAGCACAATTTCTTACCAGGCAGCAGGTTTATC
AACTGACTGAAGTGGTCGATAAATTAAAAATCCCTGTGCTTTGTTACGGCTTACGCACCGATTTCCAGTC
TGAATTATTTGAGGGAAGTCGCTATCTACTCGCTTGGGCTGATCAGCTCGAAGAACTCAAAACCATCTGT
TATTGTGGGCGTAAAGCAGGCTTTGTTATTCGTATGAATGAGAAAGGTGAAGCGGTAAAAGATGGAGATC
AAATTCAAATCGGTGGAAACGATAGCTATCTTTCTGTATGTCGTTTGCATTATAAGGAAAAATTGGGGAT
ATAACTTAGTTTCTATCTATTTATCTGAATAGGAATGAATTGCCAATTATATTTCAAAGGTGAAAAGCAT
GTAGGATACAGTGATTGCTTTGTTTTAGGGGAAGCTCTTGTAATAATTAATAACGGAAGAATGTAAAATG
AGCGAAGCTGTAATTTTTGATATGGACGGTACGTTAATTGATTCCCAACCTATTTGGTATCAAGCAAGTA
CTGAATTTTTTCAGAAAAATCAATTTCCTGTAACCTTAGCTGAAATGATGACTCTTACAGGGTCGCCTGT
TGGTACGCTGGTTGATTATGTGCTACAAAAATATGGTGAAAAAGAAAAGAGTCGTACTCAGTTAATAGAA
GAGTTGATGGCATATGTAGTTGGAAAGGTGCTTGAAGCGAAGCCATTAATGCCAAATGTGAAAGAGGTTT
TATCTACCTTAAAACAACGGGGGATTAAAATCGCAGTTGCTTCGGCTTCGCCAAGAAATATGCTACAAGG
CATTGTTGATAGCTGTGGCATAGCTGAATATTTTGATTATTTAGCTTCTGCTGAGGAATTGGAGTACAAC
AAGCCACACCCCGCTGTATATTTACACGCAGCAAAACAACTTGGCGTTCCAACATCTGCCTGTTTTGCCG
TAGAAGATTCGGTTTTAGGTATGATTTCAGGTAAAGCAGCGAGTATGAAAACCGTTGTTATTCCTGCAAA
ATCGGAATGGGACGACCCTCGCTGGGCTTTGGCTGATTATAAATTAGTGAGTATGTCAGAATTACCGATG
TTAATAGAATCGTAATGGTTTGATGTAAATCGTAAAGTCCCCTATTGTATGGGGGCGTTTTGGGGAAAAA
TATGGATAGACATAATTTCCCAAAACCTTTTCTTTAATCCCACCACTTTCGCTATAATAGCCCAAATTAT
TTAGATCAAAGAGAGTTCAAATGGCAACAATCGCACAAAATCCGCTCGTTTTAGTGGACGGTTCGTCCTA
TTTATATCGTGCATTCCACGCATTTCCCCCTTTAACTAACAAACAAGGTGAGCCAACGGGGGCGATGTAT
GGGGTGCTGAATATGTTAAAAAGCCTGATTGCACAGGTTGAGCCAAGCCATATTGCCGTCGTGTTTGATG
CGAAAGGGAAAACCTTCCGTGATGAGCTGTTTGAACAGTATAAGTCCCACCGTCCGCCGATGCCCGATGA
ACTTCGTTCGCAGATCCAACCGTTACACGCAATAATTAAGGCATTGGGTATTCCGCTGTTGTCGATTGAA
GGGGTGGAAGCTGATGATGTGATTGGCACGCTTGCGGTGCAGGCTTCACAAGCAGGTAAGCACGTTTTAA
TCAGTACGGGCGATAAAGATATGGCTCAACTGGTGAACGATCATATTATGCTGATTAATACGATGAACAA
TACGCTGTTAGATCGTGAAGGCGTGATTGAAAAATATGGTATTCCGCCTGAGTTGATTATCGACTATTTA
GCCTTATTGGGCGACTCGTCCGATAATATCCCTGGGGTAAAAGGTGTGGGTGAGAAAACGGCGATTGCGT
TGTTGCAAGGTATTGGCTCAATGCAAGCGATTTATGCGAATTTAGACAAAGTTGCAGAGTTATCATTTCG
TGGGGCAAAAACCTTTGCACCGAAACTGGAAGCAGAAAAAGAAACAGCCGATCTCTCTTATCTATTAGCA
ACGATCAAAACCGATGTTGCCCTTGATGTCACTTACGATCAGCTTGTTACTCAACCACAACAGCGAGATC
AACTGGTAGAACTCTTTGGTCGTTATGAATTTAAACGTTGGCTGAACGAAGTGATGAATGACGCTAACCC
TGTGACACAAACGTCAGCAGAGAAAATTCCGAACAATTATCAAGCCACACAAGCGGTCAGTGCCGAACAA
AAATCTGTACCTTTTGCAAAAGTCGAGATAGATCGCACCGCTTACGATTGCGTGAACAGCCCTGAACTCT
TTACCAAATGGCTGGCAAAATTGCAAATGGCACAGCTTGTGGCGGTGGATACCGAAACAGACAATTTAGA
TGCAATGCAAGCAAATTTAGTCGGGATTTCGTTTGGTTTAGAAAATGGCGAAGCGTGCTACATTCCGTTG
GCACATAAAGGCAAAATTACACAGCCGACCCAAGTGGATCTGTTTGGTGAAAGTGAAGCAGAACTCGATG
AAGTCGAAGCGTTACTGCCTAACCAGTTGAACAAAGCGGACTGTTTGGCACAGTTAAAACCGATTTTAGA
GAACCCAAATATCCGCAAAATCGGGCAGAATATCAAATACGATTTAACGATTTTTGCACGCAATGGCATT
GAGCTACAAGGGGTTGCCTTTGATACGATGTTGCAATCTTACACCCTAGACAGCACAGGTCGTCACAATA
TGGACAATTTGGCAGAGCGTTATTTGGGACATCAAACTATTCCTTTTGAAGAGTTGGCAGGTAAGGGCAA
ACATCAGCTTACATTCGATCAAATTGAACTGGATAAAGCAACAGAATATGCAGGGGAAGATGCCGAAATT
ACAATGAAATTACATCAACTCTTATGGTCTGAACTACAAAAAACGCCTGAATTGGTGAAACTGTTTGAGC
AAATCGAAATGCCGTTGGTGAGCGTACTTTCCCGTGTGGAACGAAACGGCGTATTAATCGATCCTGCCAA
ACTGTTGGCACATTCGGTAGAGATTGAACAGCGTTTAAAAGAGCTTGAAACCCTTGTACATCAAGAAGCA
GGAGAAGTGTTTAACCTTGCTTCTACCAAACAACTGCAAGAGATCTTATTTAACAAGCTCGGCTTACCGA
TTTTAAAGAAAACCCCGAAAGGTGCGCCATCAACCAACGAAGAAGTGTTGGAAGAATTGGCTCAAATGGG
ACACCAAGTGCCAGTGTTGTTGATAGAACATCGTGGTTTGAGTAAGCTGAAATCGACCTACACCGATAAA
CTACCGCAGATGATTAACGCACAAACAGGGCGTGTGCATACTTCATATCATCAAGCGGTCACGGCAACAG
GGCGACTTTCATCAAGCGATCCGAATTTACAAAATATTCCGATCCGCAACGAGCAGGGCAGACGTATTCG
TCAAGCCTTTATCGCCCGTGATGGCTATGTGATTTTGGCGGCGGACTATTCGCAAATTGAGTTACGCATA
ATGGCACATCTTGCTAATGATGCGAATATGATCAAAGCCTTTGCCGAAGGTAAAGACATTCACCGTTCTA
CGGCGGCGGAAATTTTTGGCGTGTCGTTGGAAGCTGTGACCAGTGAACAACGCCGTAGTGCCAAGGCGAT
TAACTTCGGCTTGATTTACGGAATGTCTGAATTTGGTTTGGCAAATCAACTTGGCATTTCTCGTACCGAT
GCGAAAAAATATATGGAACTTTACTTCCAGCGTTATCCAGCCGTGCAACAGTTTATGTTAGACATTCGTG
AAAAAGCCGCTGAAAAAGGCTATGTTGAAACCCTATTTGGTCGCCGTTTATATTTGCCTGAAATTAACTC
AAGCAACCAAATGCGACGCAAAGCGGCAGAACGTGTTGCCATCAACGCCCCAATGCAAGGCACGGCGGCA
GATATTATCAAAGTGGCAATGATCGGGATCGATCAAGCGGTGCGAAACTGCGAAGATATTGCAATGATTA
TGCAAGTACACGATGAATTAGTCTTTGAAGTTAAAGCCGACAGAGTAGAGCATTACACCCAACTGATTAA
AGCCGAAATGGAAAAAGCAATTGAGCTTAAAGTACCATTGATTGCGGAAGTTGGAGTTGGAAGCAATTGG
GATGAGGCGCATTGATAATAAAGGGGACTAAATTAGCGTCCCCTTATAACTATTTTTAATGAATCCAATG
AGCTAAATTTATTTAGTCATCACTACTAAATACTCCTAAAAGCTGTAATAAGCTCACAAATAGGTTGTAG
ATAGACACATATAAATCAACGGTTGCACGGATATAGTTTGTTTCACCGCCGTGGATAATGTTGCTAGTTG
AATATAAAATTGCAGCCGTTGAGAACACTACAAATAATGCACTGATCGCTAAACTTAACGCGGGCATTGC
TAAGAAGATATTTGCCACAATACCCACTAATAACACCACGAACAATGCAATCATCATTCCCGATAAGAAA
GACATATCACGTTTGGTAGTTAATACATAAGCAGAACAGCTAAAGAACACTAACGCCGTTGCCCCTAACG
CTAATGCAACCACATCGCCTAACCCATTGCTGATATAAGCATTTAAAATTGGACCCAAGCTATAACCTAA
GAAACCCGTTAACGCAAAAACACTTGCTAACCCTGCTGCACTATTTGCCGTTGCATTAGTTAAGAAAAGT
AAGCCATAGAAACCGACTAACATTCCCCACCAAGGTAAACGTGGTAAATTAAGTGCCATAGTAACAGATG
CAACTACCGCCGAAAATACAAGCGTTAACGCAAGTAAGAAATAAGTATTACGTAATACTTTATGTGTGCT
AAGAAGGGATTCACTTCTTGCGGAAGTGACTAAACGATCTTGCATAGAATCTCCTGTAAATAAATAGTTT
TTGTGTTAAAAACGCCCACAAATTAGCGAGAAATCATAGAAAAGTCAATGGATTTCACAAAACAAAGGGC
GTATCTCTACGCCCTTACTCTTTTACTGAACTGCCACAACCCTTCCCTCACGATAATCCACTGTCACAGG
ACTATTCGGCAACAATTTGCCTGAGAGAATTTGCTGTGCCAAGGTGTTTTCAAGCTCTTGCTGAATTGTA
CGTTTGAGCGGTCTTGCTCCAAAGAGTGGGTCAAAGCCTGCTTCGCCGATATGATCAACTGCCGCATCTG
TCACCGTCACTTCATAGCCACGCTCCGCCATACGTTTAATTAAACGTTCAAGCTGAATTCTAGCAATCGC
ACGGATATTTTCTTTATCTAATGGGTGGAATACCACAGTTTCATCAATACGGTTGATAAATTCAGGGCGG
AAATGTTGTCCAACCACATTCATCACGATAGTTTTCATTTCATCGTAACTCATATTGTCCGCATTCTCTT
GAATTAAGTGCGAACCTAAGTTTGATGTCATAATGACGACAGTGTTGCGAAAATCCACCGTGCGACCTTG
TCCGTCAGTTAAACGACCATCATCAAGCACCTGCAATAAAATGTTGAACACATCCGGGTGAGCTTTTTCC
ACTTCATCGAGCAATACGACGGAATATGGACGACGGCGAACCGCTTCAGTCAAATATCCGCCTTCTTCAT
AGCCGACATATCCTGGAGGTGCGCCAACTAAGCGAGATACGCTGTGTTTTTCCATAAATTCGGACATATC
GATCCGCACCATCGCATCTTGGTCGTCAAATAGGAAGTTGGCTAATGTTTTGCAAAGCTCTGTTTTCCCT
ACGCCTGTCGGCCCTAAGAATAGGAATGAACCGATAGGGCGATTTGGATCAGACAAGCCTGCACGACTAC
GACGGATCGCATTTGCCACTGCATCAACGGCTTCACTTTGACCGATGACCCGTTTATGTAGCACCTCTTC
CATTCGTAATAGTTTCTCTTTTTCCCCTTCCATCATTTTGGATACAGGGATACCCGTGGCTTTAGAAAGC
ACTTCGGCAATTTCTTCATCGGTCACTTTGGTGCGTAACAGATGATTTTCACCGCCCTCTTCTTCACGTT
TTACCGCTTCTTGTAACTGTTTTTCAAGGGCTGGGATTTTTCCGTATTGCAACTCCGACATTTTCTCAAA
GTTATTCTCACGGCGAGCCTGATCCATTTCAATTCGGGCATTTTCCAACTCGGTTTTAATGTGTTGCGTG
CCTAACAGAGCGGATTTTTCTGCTTTCCATACTTCTTCCAGCTCCGCATATTCACGTTCACGAGCGGTCA
GATCCTCGTCTAATTTTGCAAGACGCTGACGGCTAGCTTCGTCTTCTTCTTTTTGCAACGCTTGACGCTC
TAATTTCAACTGAATAATACGGCGTTCAAGTTTGTCTAACGGCTCTGGTTTAGAGTCGATTTCCATACGC
AAGCTGGAAGCCGCTTCATCAATTAAATCAATCGCTTTATCGGGTAGCTGACGATCTGAAATATAGCGGT
GCGAAAGAGTTGCTGCCGCTACAATCGCAGGGTCGGTAATTTGAACGTGATGGTGAATTTCGTAACGTTC
TTTCAAACCACGCAAAATCGCAATGGTGTCTTCCACCGTTGGTTCATCAACCAACACTTTTTGGAAACGA
CGCTCCAGAGCTGCATCTTTTTCAATATACTGACGATATTCATCTAAGGTTGTCGCCCCGACACAGTGCA
ACTCACCACGGGCAAGGGACGGTTTCAACAAGTTACCAGCGTCCATCGCTCCATCGGTTTTACCTGCCCC
AACCATCGTATGAATTTCATCAATAAACAGGATCACTTGCCCTTCTTCTTTGGCAAGTTCATTTAATACC
GCTTTCAAACGTTCTTCAAACTCACCACGGTATTTTGCTCCTGCAATTAACGCTCCCATATCCAACGACA
ATACCCGTTTGTTCTTCAAACCCTCAGGCACTTCGCCATTGACAATACGTTGTGCTAAACCTTCGACAAT
CGCCGTTTTCCCCACACCAGGTTCACCGATAAGCACTGGGTTATTTTTAGTACGGCGTTGCAATACTTGC
ACCGTACGGCGGATCTCTTCATCACGCCCGATCACAGGATCAAGTTTGCCTGCTTTAGCCCGTTCAGTTA
AATCAATGGTATATTTTTGTAACGCTTGTCTCGTTTCTTCTGCATTTTGATTATTCACGCTCTCCCCTCC
ACGAATTTGTTGAATGGCGGCTGTCACCTTCTCTTTGGTTAAACCTAAGTTTTTCAATAACTTGCCTAGA
TCACCATTATCTTCAAGTGCCGCAAGCACAAATAGCTCTGATGAAATAAAGCTATCACCAAACTGTTGCG
ACAATTTATCGCATTGATTTAACAAACGAAAAAGTTGTTGCGACGGCTGGGTATTGCCCCCTTGCACCTG
CGGCAAGCGGCTGATAATGCCATCAAGTTCACTGCTTAAACGGTTAGGTTGCACATTTAAACTGGTGACA
AGCGGTGTGATTGATCCATCATTTTGCTTTAACAAGGCAAGCATTAAATGGGCCGGTTCAATATAGGGAT
TATCTTTGCCAACGGCTAAAGATTGTGCATTGGCAATTGCTGATTGAAACTTGCTGGTAAATTTATCAAT
ATTCATAGTTTCCTCTAAATTCTGTTATTAAATGTTCTGACTTCGAGATTACTCTCGCTTGACGAAACTA
TAAATTGGGATTGTCAAGGGGATTTCAAGAGAAAATGTGAAAGAGATCACAAAATTATGAAATCTATTGG
GGGAGGGCAGCTTTCAAGAAGCTAATGCATGGTCAATTTTTATCAGTATTCAAACGATGAAATTATAGGT
CTTTAAATACGTTTAAAATTTACACTTAGGAATTCCCGCCTCTTGAGGCGGGGAGGATATCAGAATAAAA
CCTATCCGCTTGTAGTTTAAATTAAGGATTAGTGACTTAACATTTTGAGCAACTCTTTTGGCTCAACATA
GCCAGCGATTAACTCACCTTCTTTTGTGACAATATTTGGCGTACCCGTAACCCCAAATTTAATCCCAAGT
TCATAATGTTTTTTCACAATGTTTGGTGTTTTCACCTGTTTTGGTAAGTTACCTTTCTCCGCTTCGTTTA
ATGCAAAGGCTGGATCTTTTTCTGTCCAAATCGCTTCCATCTGTTTTGCAGTTTCAGTATTCATACCACC
ACGAGGGAAGGCTAAATAACGAATAGTAATGCCTAAATCATTATATTCTTTGATCTTTGAGTGCAATAAA
TGGCAATAATGGCAGGTAATATCCATAAAAACAGTGACAACGTGTTTTTCATTTTTTGCAGGATAAACAA
TCATCTCTTTTGCTAGACTATTAAGTTCTGCGAGTAATGCACGATTAGTAATATCAGTAACTTTGCCATC
TTTTAATTCAAAAATCTGCCCGTGTATTACATAGCGTCCATCATTGCTAATTTGCACAACACCTTGATCA
GAAATCGCTGTTTTAAAACCTGGCAAGGCAGATTCTGACAACTTCACATTGGTTGCCCCAATTTTCTCAA
GCTGTTGCTGTAAGTTTTTATCATTCGCCTGTACCGTACCTAAGATTGCAAGGCTAATTAGGGTCAATAG
ACTTTTTTTCATTATAAATCCTTCTAGAGTTTAAGTTTTGTTTCAATATTCCGTGCTTTCACTAAGAATG
CTTTACGTTCTTTATCGGGCATACCAGATCCTATACCCGGCAATTTTACTGTCATTGGATTAACCGGTCG
CCCATTGATATGAAATTCATAATGCAGATGTGCACCTGTTGAACGCCCTGTATTTCCAGACAACGCAATG
CGTTGTCCTTTTTTAACACTTTGCCCAACTTTAACTAACGAACGGCTTAAGTGCATATACACCGTAGTAT
ATTGCCCCCCATGGCGTAGTTTAATATAACGACCAGCACCGTTTGCTTGATAAGCGATATGTTCAACCAC
ACCATCTGCAGGGGCAATAATCGGTGTTCCAGATCGAACAGCAAAATCCACCCCTTTATGAGGGGCAACT
CGTCTTGTTACCGGATGTAAGCGACGAGGATTAAAATGTGATGAAACTCTTGGTGTGAATGGCAATGGGT
GGCGAGCAAAGCCTTTACCTAACGTTTCACCGTGACGGTTATAATAACGTCCATTATCTGCTTGAATAGC
ATAATAGCTTTTCTTGCCACTGATAATATGAATGGCTTCGACATTTCCTAAATCCGTGACCTTGCCATTG
ATATACTCACGCTTTACTAAAATTGCAAATTTATCGCCTTTTTTCAATTTATTGGTGGCAATCTGCCATT
GCAGACCGTTAGCTAACTGATTGATTTGACGTTGAGATAAACCTACCGCTTTTAAACTTGCACTAAAACT
GCCATTAATGGTGCCTTTAATCACATCTTGTTGCCAAACGCCTTTTTTCTGAATTGTTTGTACCGCAAAT
TGATCTTGAGCTTTACGCTCAAAAATTTTCTCTTCTTTTTCTGAGATGAGCCAGTTCATATATTCTAGCT
CACCGTTATTGTCTAAAATCCAGTAGAATTGTTGTCCTACTTTAAGATCGGCTAACTGTGGAAAGGTTTT
TTCTAAGGCTTTTGCTGTGGCATGTGTTAATCCTGACTGTTCTAGTACATCTTTTAGCTGATCGCCTTGA
GTTACGGTATAACTAAACTGATTTTGGATACGTAATGCTTGATCTGCAATATCTAACACATCTTCTAATA
CATTTTCTGCTTCTTCCGATAATTTTTCACTTTCAGGAACAGCTGCTTTAGGTTGCCCTTCTATTTCATC
ATCAACATCACTCAATTCATCTTCATAAGAGGTTGCATTTTCATCAACAGGCTCAGCATTTACTTGTTCC
TGTTCCTCTTTAGCCGAGGCAGTGAAGTCAATATTGATGTACTTAGGTTCACCATGAGATAAAGCAGTAG
AAACTTCAGGGACAGATCCAACCGCTTGTTCTGTTTGAGTAGGAACAGCGAGTTTTTCACTCTCTTGATT
GACTTCAGGTAACGACTGGGTCGCCAATGCAATTGGGATTTCTTGCGTTTCTGAAGAATTTGAGCCCTGT
TTTTTTAAGATTAAAACGATACCAATAAAGATAGATAATATAATCACCAAAAACACAAATGCCTTTACTC
TATTCTTCTTACGACGGCGATCTCTAGCAAAAATAACGTGTTGCAAAATTCTATCCTAAATAATTTTCTT
CTAGTGCGAACTTATTATAGACAAAGGAATAGGCAAAAAATTCCCATAGATTTCTTGTAAAACTGAAAAA
AATCCGCTAATTTTAATTCCTTAAATCCTTAAATTTATTAATGTTATGCAGATCAAGCAAATTAAGCCGA
TCCACAATTTAACGAAGCCCCTTGTGCAACTGAAAGCGATTAATGTGAATTTTGGTACACAAGTTGCCCT
TGAAAATATTCATTTAAACATCTACCCCAATTCTATCACAACTATCGTTGGTCCTAATGGGGGGGGTAAA
TCTACCCTATTAAAAGTGTTGCTGAAATTACAGCCGGCAACATCAGGGGAGGTTATTCACCAACCACAGC
TAAAAATTGGCTATGTGCCACAAAAATTGCATCTGGATCACTCTATTCCTATTACCGTTGAAAAATTTCT
ATCTCTCAAGCCTAACAGCACTAAACCCTTGATAGATGAAGCATTGTCCCTATTTGCAATCACTCACCTT
GCTAAGCATAGTATGCAAAAATTATCTGGCGGTGAGTTACAACGAGTACTACTTGCACGTGCAATTTTAG
ACCGTCCACAACTGCTTGTCTTAGATGAACCAATGCAAGGGGTGGATATTACAGGGCAAACGGAACTCTA
TCAACTATTAAATAAAACTCGTGAATGGTTAAACTGTGCTATTTTAATGGTTTCTCACGATTTAAACATT
GTAATGGCAAATACGGACGAAGTGCTATGCGTTAATCGCCATATCTGCTGTGCTGGTACACCTGAAAAAA
TTTCAAGTGACCCAAGTTTTATCTACTTCTTTGGCGATCAATTTGCGAAAAACGTGGCATTTTATTCTCA
TCACCATAATCACCACCACGACTTACAAGGCAATGTATGTCGTTGTAACGGACATCACTAATTGAGGCAA
TATGTTTGAGATTTTATTTCCTGCGTGGTTAGCAGGCGTATTTTTAACCTTCATCACCGCACCGCTTGGG
GCTTTTGTCGTCTGGCGAAAAATGGCATATTTTGGTGATACCCTCTCTCACTCCGCATTACTTGGGGTTG
CATTAGGGATTTTCCTACAAATCGATCCCTATATTGCTGTTATTCTAATGACCGTCATACTCGCTCTTTG
CCTCGTCTGGTTAGAACAGCGCTCTACTCACTCAGTCGATACCCTATTAGGCATTATCGCCCATTGCAGT
TTATCCTTAGGCGTTATCACCATCAGCCTATTAGACAATGTTCGTGTTGATTTAATGTCCTACCTATTTG
GTGATCTTCTTGCAATTGGTTTTAACGACGTACTCTTTATCGGCATTGGGGTTATCGGCATTGCGACACT
ACTGGCTCTGTATTGGAAAAAGCTACTCGCCATCACAGTCAGCCCTGAATTAGCTCAAATTGAAGGCCTA
AATGTCGCACGCCTACGCCTCTTATTAATGTTGCTTACCGCATTAAGCATTGCATTAAGTATGAAATTTG
TCGGGGCTTTAATCATCACCTCACTACTGATTATCCCCTCTGCAACCGCAAGACGCTTTGCCAAAACACC
TGAAACAATGGTTATTTACGCCATCGGATTAAGCATATTATCGGTCAGCGGCGGACTATTACTCTCCGCC
CTCAAAGATACACCAGCAGGTCCTTCAGTGGTTGTTTGTGCAGGAACACTCTTTTTACTCTCATTAATTA
AAAAAGAGGCGAATTAAGATCAATAAAATATAATTTTCCTATTGAATTTTTTGTCAAATTTCGCTTAAAT
CCCACCGCTTGTTAATGATAACAAGCGGTGGGATTTTTATATTTTTTTGAAGTAAATAAAGAAGTAAATT
ATGTGTCAATTATTAGGAATGAATTGTAATACGCCGACCGATATTACTTTCTCGTTTGAAGGATTTCGAC
GGCGTGCAGGTTTAACCGACCACCATACCGACGGCTTCGGCATTGCCTTTTTTGAAGGCAAAGGTGTGCG
TATTTTTAGAGACAATTGCCCAGGTGCCTCATCACCAATGGCAGATCTCGTCAGTCAATATCGAATTAAA
TCCTTTAACGTTATCGCCCATATCCGTAAAGCAACCTGTGGCGATGTCAATTTAGAAAATACCCACCCAT
TTATCCGCGAAATTTGGGGTGAAAACTGGGTATTCGCCCACAACGGCACGGTTGATGTCAAAGTTTGCCC
GAATAATCACTATCAGCCTATAGGCTCAACGGACTCTGAAGCCGCATTTTGCTGTATAGTTGCCAGCCTA
AAACAACGTTTTCCACAAAAACCAAGTGAAAAAGAGATTTTTGACGCAATTGTAGATATTGCCAGTGAAA
TCGCTAAACACGGCGTATTTAATTTTATTCTTTCCAATGGACACTGGATGATCGCACGTTGCTCAACAAA
CTTACATTATGTCTGTCGCAAAGCCCCATTCGGCACAGCATTGCGTGATGATGATGTAATGATTGATTTC
CGTGAATATACGGAAGAAAGTGATAAAGTCACCATTATTACAACCCAGCCTCTCACAAAAAATGAGAACT
GGACAAAAATGAAAAATGGGGGCTATGTCTTCTTTAAAGATGGCGATGTACTCTTTGAAATTGAAGGTAC
ATTACCTGAATGTAACCCTCACGTTTAAAATAGATTGCCCCTTTCTATACTCAAAAGGGGCAATTTACTT
TTCTACTTAATCGGCGTTGCCGTGCGTTCTAACACTTCGAGCAACTCACTGATATTCTGTTTACCTTGTG
TCTTAAGCCACTGGCGAGCGGCTTCAACACCTTCGGCTTTGTAGGCTTCCGCACCACCAGCCCAAGTTGC
ACGTCCGCACAGTACGCCGTTAAACCGGCTGCCTGCTTGGTGAGCAAATTCAAGGGTTTGTTGGAACAGT
TTGGCTGAAACGCCTGCACTTAGGAAAATAAACGGCAGATCCGTTGCTTCGCTTTGTGCTTTGAAGAATG
CAGCGGCTTCCGCTTGACTGTAAAGCACCTCACCGTCAGTAAAGCCTTCCACATAGCTCATCACCACAGG
CACTTCCACTTTCAACACATCTACCCCAAAACGTTTGTCCGCAAAGAACTTCATCGCTTCAATCACTTTG
CGCGGTTTCACTTTGGCGTTATAGACTTTATCTTCGTTTGAACCGTCGTAGGTCAAGATCTCTAAGAACA
GCGGAATTTGTTCCGCATTACACTCAGAAGCCACACGTTCAACAAAAGCGGCTTTGCGGTCGTTGATTTC
GTGCGGTTCATCAATGTCAAAATAGATCAATAATTTAACCGCTTGTGTGCCTTTTTCTTTTAAGCGATGA
ACAGAAGCATCATTGATCAAATCAGGAAAATGTCCGGCAATACTTTTATCGTAGCCTGTTTTTTCGTATG
CCATAATTAATCCGCAATTTGCATCACGTTTCTCTGAAGCCGCCCAGCCAAATTCTGGATCAAGCAAGAT
CGACGACGCATAGGGGGTTAATTCTTGAGAGATCAAAGTTTTAAATTCGCTGACCTGCTGAGCGGTAATA
TCATCGCCCATCATTCGGCGTAACGCACCACGTTGGTCAATCGCAAGAGCAGCAATAATGCCCTCTTTGG
TGCAAAGTTTTTTCATTAAATCTTGTTTAGACATACTACTACTCCTATTCATCATCGCCTAACGCTAAGT
TTTTAAGTTGTTGAGCCACATCGTGAATTTGTTCTTTGGCATTTTCCAGTAAGCCGTCCGTGTCTTCTTC
ACTCACATAGCTAATCACCATCGGTAAATTCATTCCGCTATATAACCCTGATAATTTTGGCAAGTAACGC
ATTGCCACATTACACGGCGTACCGCCCATAATGTCGCAAAAAACCACAATCTCACCGCTTGCATTCGCCA
GTGCTTGCTCAAATTTCACTTGGAAATCTTCATTGCCTTCGTGTGGATATAAGCAGACGGTTTGAGCATT
GTCGATTTTGCCTAAAATCATTTCGGCAGTATCCAGTAAGCCTTCCGCAAACTCTCCGTGACTGATTAAA
ATTAAGCTCATAGTTGCTCCTTTTGGTAGTTTTGAATTTTTTATTCCCCCCTTTGAAAAAGGGGGGCTAG
GGGGGATTTTAAGATAGTGCGATTAACTGTTTAGATCTTTAAATCCCCCTCAATCCCCCTTTTTCAAAGG
GGGAAGTTTGACGATATTTTTTGGGTTGTCCTTATAAGTTCTTCGTATTCAACTCTTTATAAATCGGCTT
ATCACTAAATGTTAAGCTATCGATCTTCACCCCTTCTGTTTCAAAGACGATAATCTCATTTTCACCTTTA
TGCAGTAACGGAGCTGGTAAATAGAGATAACAAGTCGGGCCTTCATTCCAGTAACGCCCTAAGTTCTCAC
CATTTACCACAATCACCCCCTTGCCGAACTCACGGGTATCAATAAAGGTATCTTGCGGTTCTTGGTCTAG
GTGTAACTTAAATTGATAGAACGAAGGCGTTTGGCTATCTTTCTCGCCATCAAAATCAATCTCTTCCAAG
CGGTCAAAATCAATCGCATACTGTTGCCAGCCTGTGTGGAAATGCAGATCAAGCACTGCCCCAGCACCGA
TCCCTTTATGTTGTGTCGGTGCAAGTAGCTTACCGCCGTAATTCACTCGCCCCATATTTTCCACTAACAG
ATCAAGCTGGAACTCGCCATTGGGTGTCTGTAACATCACTTCATTGCCGATCTCGTGTTGGTACTGGGTG
GCGACTTTTTGTTTATCGTTGAAAATCTGGATACGATCTCTGCCTTGGTAAATTCTCAGCTTGATCTCAC
CGCTGTATGCCATCGGTTTGGCTCGATAAAGCAGATAACCGTAGTAATGCCCTAGCTGTTCCATTGTTTG
AGTGAACGGACTTTCGTAGCATTCGCTGATTGTGTCTAAAGTACCAAACAGCGACACTTCATTTTGCACT
GCAAGCGGAGGGTAAGCAGTGATATTTGGCAAAATCGGATCGACAATCGGGCTAGCATCAGGGTACTGCC
CTAACACTTTTTGTAGCAGGTAGAATTTCTCTGACGGTTCGCCCCATTCGTGAACAGGGGAATCATAGTC
GTAGCTGGTTACTTGCGGTAAATCGGTGTCTAACCGTGCGGAACAGCCGTTCCAAAATCCAAAATTCGTT
CCACCTTGGAACATATAGAAATTGATACTTGCCCGTTCGAGTAGCTCTTTGGTGCAGTTCGCCAAATCTT
GAGCATCACGGCGGATCACAGGCTCTTTCCAACGGTTAAACCAGCCGTCCCAAAATTCCATACACATCAA
CGGGTAAGATTTGCCGTGCTTATCGATATAACGTTGCAACTCATCTAAATTTTCATTAGAGCGAGAGCCA
AAGTTGCCCGTCGGCAAAATATCATCTTCGATCAACGCCCCTGCTTCTAAGGCGTTCTGCCACGCACCGT
CTGACGTGAAAAGCGGTACGTTCACCCCGTGAATTAACATCAACGCCCGAATAGCTCTTAGGTAGTTTTT
ATCATTGCCGAACGAGCCGTATTCGTTCTCGATTTGCATCATTAGGATATTACCGCCTTGGGTAATTTGA
TAAGGGGCAATGCGTGGAAGTAGTTCTTGAAAATAGCGGTCGATTTCAGCGATAAACAGCGGATCGTTTT
GGCGTAAGCGGATATTCGGGATATTGAGCAACCACGCAGGCAATCCGCCAAACTCCCATTCCGCACAGAT
ATAAGGTGTTGGGCGAAGAATAACGTACAGCCCTAAATCTTTTGCCGTTTGCAAAAATTTGACTAAATCC
GCCCGCTTGCTGAAGTTAAATTGATCAGGCTGTGGCTGATGTAAGTTCCACGGCACATAGGTTTCTACCG
TGTTACACCCCATTGCCTTTAAGTTGTAGAGTGTTTTGTACCAGTATTCCGGTACGATACGAAAATAATG
TACTGCACCTGACAGAATTTTGAACGGTTTTCCGTTGAGTAGGAAATCCTTTTCGCCGATTTGGAAAGGC
ATAGTTCACCTCGCTTAAAAGATATAAAACCGAATAAATCTAGGAAAGAGTGATTGGGTTTTAGATCTTG
GTTATTTGTAAAATTTGGGGTGGATTTGACCGCTTGTTTTAGGACGCCAAGCGTGGCGTCCCTACATCAA
TGGTATTGTAGCAACTGTGTTTACACACAAAAAAGTTATTCAATTTTGACCCACAGATTCTGTG
>H45 Scaffold3
TATGGTTTATGTTGCTAGTTTACTATAATTTTAATATACAAGGGACACACTGAGTGTGTCCTCAATTGAT
CTTTTATGAGCGGACACACTCAGTGTGTCCCTACATTTTGGTTAATATAAACTGTTATATAACAACCTAA
AATTTTACAACCTCGTTGTAGCTTTCTATTTTAAAGATAAAAAAGACCCGCTTTATCGGGTCTTTGGATA
TAACTATTTTGTAGGTGCTTTCATAAAGCGGAAAAATTCGCTGTCTGGTTTAAGCAACATCATATTGTTT
GAGCCTGCGGCAAAACTTTCTTCGTAAGCCTTCAAACTACGCACAAAACTGTAAAACTCAGGTTCTTGTT
TAAATGCTTCAGCATAGATTTTAGCCGCTTCTGCATCACCTTGACCTTTCAGCTCTTCGGCGATTTTATT
TGCATTGGCTAAAATCAGCACCACTTTTTTATCAACATCAGCACGAATAAATTCTGCTTTTTCTTCACCT
TGTGAACGGTGTTCACGAGCAACGGCAGCACGTTCAGCTTGCATACGTTGATAAATTGACGCAGATACTT
CATTTGGTAAGTTGATCTGTTTTACACGCACATCAACCACTTCAATCCCTAAACGTTCTGCACCATCTTC
GCCGTCATTTAAGGCTTTTTGAGCGCCAGCCATCAGCTCGCCACGAGAGCCTGAAACGATGTCCTTGATT
GTACGAGAACCGATTTCTGAACGTAAACGGTCATTGACTTTACGTTGTAATAAGGTTGAAGCTTTTTGTG
TATCGCCACCAGTTGAAGTATAGAATTGACCAAAATCGCTGATTTTCCATTTCACATAAGAGTCCACCAG
CAAGTCTTTTTTCTCGACGGTGACAAAGCGGTCTTCTTGTCCATCAAGGGTTTGAATACGAGCATCTAAG
GTTTTTAGCTGATCGATAACAGGCACTTTAAAGTGTAAACCTGGTTCATACACAATCACTTTATTATCGG
CATCACGATGCACTTTGTTGAAACGCAACATAATGCCTCGCTGACCTTCTTGTACTACGACAACCGATTG
GAAAAGGATAAATGCAACAACGGATAGCACAGGTAAAAGTAATTTACGCATTCTTAAAATCTCCCTTTAC
GCACAGGCTCACTCTGTTCCACCGCTGGCAATTGTGCCGGGCTGACAGGTTGAGCAAGTTGTGGCTGTTG
TTGAATAACAGGTTGTGATGATGGTGTTTTTACCGCTTCATTTGTCGTTGATTTAGCCATCAATCTATCA
ACAGGTAACACCGTTAGATTATTGCCGTTTGAGCTATCTACCATTAACTTCGGTGTATTTTTCATCACTT
TTTCCATTGTTTGAATATACAAGCGGTCACGAGTGACTTCTGGTGCGGCTTTATATTCAGGCAATAATTG
AGTAAAGCGTTGTACTTCACCTCGAGCATTTAACACAACTTGCTCTTTGTAGGCATTTGCTTGCTCTAAA
ATACGTTGTGCTTGACCACGAGCAATTGGCTCTTGCCCTCTTGCGTAGGCTTCGGCTTCACGAATTAAAC
GCTGCTCATCTTCTTGAGCTTTGATTGCATCATCAAATGCCGCTTTTACTTCTTCTGGTGGACGTGCGTA
TTGGAAGTTCACGTCAGTGATCAATAATCCCATATCATAATTTTTGATAATATCACGCAAGGCATTCCAC
GTTTTTTCACGCACAATCGCACGCCCTGTGGTTAAAATATCGTCCATTGTCATATGTCCGATCACATAAC
GCAATGCACTATCAGTCGCTTGTTTCAAGCTATCATCAGGTTTGGTCACGCTAAAGAGATATTTCGCTGG
ATCTTCAATACGGTATTGAACGGTCATTTCTACCAACACCATATTTTCATCTTGGGTAAGCATAGAGCCG
TTAGTTCTCAGTTCTAACACACGCTCAATATTCACTGGCGTTACATTATCAATAAAAGTTGGTTTCCAGT
TTAGACCAGGTAAAACAATTTCGTGTAATTTACCGAAACGAGTAACTACGCCACGTTCTGCCTCTTGGAC
GGTATAAAACCCTGAAGCTCCCCATACAACTAAGCCTAAGCCGAGTAATACAGGTAAAAATTTTCCTGCA
GAAACAGCTGGACGGTTATTTTGGTTTGAACCATTGCCTTTACCGCCACCCATTTTTCTCAATAAGCTAT
TAAAAACTTCCTCTAAATCAGGTGGTTGCTGTTCATTTGATTGCTTATTCGGCTCTTTTTCTTGACCCGA
TGGTTGTTTTTGTTCAGGCTTTTTTTGCCCTGGTTTACCCCAAGGATCTTGCTGATTGCCTGATTCGTTC
CACGACATAACGTTCTCCAAAGTTAAATTTTTCTTCGCAAATGTTAATAAAATGCAAGCGTTTGATTGTA
CCTATTTACAAAACTTTTGGCTAGATTGAATGTGTAAATTATTTTATCGTCACTTAGCAATATATAACGT
ACAATAAAAAATATCGGATATATGTTTGCTCCTATTCAATATAATGAAAAAACATGACTAAAATCAGCCT
AGTTTAAATATGTGAAAGATAATTAATGAATAAGAGAGGAAAAATGTATAAGCACCTTTGGCTTTCTAAT
TTTTTTGGTCGAAATATCGCTGATCTGGATCTTATTAGTAAAGGGAGCAACTCGGATTTAGTTCTCGCTG
ATTTCTCTCTCATTCAAACAAAATTGCCAAGCTGGGCAATAACGGAAATAGCTTGGGTGCAGCAGCAAGA
TTTTCAGTTTGTAGAAGGTGAGATTGTTTTTGAATATGATCTTGCACATTTTTCACCTGAACTGACCGCT
TGTCGTGTGGCAACGGAACAGGATTTGGTTCAACTTGAACCCTTTTCGCATTTGTTTTCACAAACGCGTT
TTCGTTCGCCTTGGTTTTCATTGTTAGAAAATCGTCGATTTTATTGGCAATGGATTAAAAATGCAGTTAA
GGGAGAATTTGACGATATTTGTTTACTCAGTGAAGCCACAAGCGGTGAAATACAAGGGATGATTACCCTT
CGAGTAAAAGAGACTACGGCACATATTGGCTTGTTGGCGGTCGCAGAAAAATGGCGGAAGCAGGGGATTA
GCTATCGCTTATTAATGAATGCGATCGCTTGGGCGAAACGTCAGCAAGCGACGAAAATGGTGATTACCAC
CCAGCTGAGCAATTTAGCTGCAATTCGGCTTTATCAACGCTTAAACGGAAAAATCAGCGGCACTTATTAT
TGGTTTTATCGATGATGCAAAACATTCCTTTTAACCAACCGCCTGTATTAGGTACAGAGCTAAATTATAT
CCAGCAAGCGATCTGTTCAGATAAGCTATCTGGAGATGGTCACTTTACCCGTCTATGTGAGCAATTGCTT
GAACAACGGTTTCACGCCCATAAAGTGTTACTGACACCTTCTTGTACAGCGGCGCTAGAAATGGCAGCGA
TTTTACTTGATATTCAATCGGGTGATGAAGTGATTATGCCAAGCTATACCTTTGTTTCTACGGCAAATGC
CTTTGCACTGCGTGGGGCGAAAATCGTGTTTGTAGATGTTCGACCGGATACGATGAATATCGATGAAGCC
TTGATAGAACAAGCGATTACCCCCAAAACGAAGGTAATTGTCCCTGTACATTATGCGGGTGTGGCGTGTG
AAATGGATAGCATTATGGCATTGGCACAGAAATATCGCTTATGGGTGGTAGAAGATGCGGCTCAAGGGAT
TAATGCGTTTTATAAAGGGAAAGCACTTGGCACGATTGGGCATATTGGCTGTTACAGTTTCCACGAAACG
AAAAATATCACCGCAGGGGGAGAAGGCGGGGCGATTGTCATTAATCAGCCTGAACTGACCGCTCGTGCTG
AAATTATTCGAGAAAAAGGCACAGATCGTCAGCAATTTTTTCGTGGCGAAGTAGATAAGTATAGTTGGCG
AGATCTCGGCTCAAGTTTTTTAATGTCAGAAATACAAGCGGCTTACCTTTATGCTCAGTTACAAGGGTTA
GAACAAATCCAACAAAAACGGCAGATGATTTGGCAATGTTATTTTGACGCATTACAGCCTTTGGCAGAGA
AAGGGATTGTGGAATTGCCCTACATTCCCCAAGAGTGCCAAGCAAATGCCCATCTGTTTTATATAAAATG
GCAAAATCTCAAGGTGCGAACGGATTTTATTAATGCAATGAAATCAAAAGGAATTTTGACGGTCTTCCAT
TATGTGCCATTATATTCAAGCCCTGCAGGGCAGCAGTTTGGCCGATTTTGTGGAGAAGACAAATGGACGA
CTAAAGAGAGCGAGCGGTTAGTGAGATTGCCACTGTTTTTTAATATGCAAAATGAAAGTATTGAACATGT
AATTAGGGCAATATTGTTTTGGAAATCCTGATATATTCTCTTAAAGGAATGTCTCAGGATTTGAGCTAGG
GTGAAGACTTTTTCTTTATACCATCGCAATTAGGTTATATAGAAAATTCTGCAAAATCACACCGCTTATA
TTTGTCGATATTCTACACCTGCCACGAAATAAACGCCCAACGGGCTTGATCGTGGCTGATTTTTTGTTGA
GATTGCTGTTTTTGCTGATAGAAGGCCTGTAATTTTTGTCGTTCTAGTTCGGTTAATGTCCCTAGCGAAA
ACTCTACGGCATTTTGCAGATCTTGGTATGTTTCCCCTTGAAAGCCCCCTGTTTCTCCCTGTAAAAAAGT
CAGTTCTGCCTGAATACCACGCTGATAAAGACGGTTTAACAGATAGATATAAAAGGCGTAAACTTGTTTG
CATAAACGGGCTAGGGGAATAGCAAGCGTTCCCGGCTCTGAGCCAATATCCAATACACTATCTGTCGGTT
CAATCTTCATTTTATCTAGAAATTGACGGGTATAACTGTTCTCTTTTTCAACAAAGTTTCGGCAAATCTA
ACCGCTTTCTTATCCCATTTCTCAGCGGTAACATCATGATAACGATATGCAATCAGATGTTGTTTATAAA
GTTGAGCAAAATCAATGTCGTAGAATGAATTCATGTTATTCCTTAAAAGGTAAATGTTGAGCCAAACTTG
TCATATCAATACGATAGGTTTTGGCTAGTTGATGAAGAGTGAGCATAGCGGCTTTTTTCCCTTGTTGAAA
GGCTGGCTGATGTTGCTTATCTAAAATCACAACGCTATCTGCAAGGTAATCGGCGTGCTGTGGGTGATGT
GTGGTGATCAGTAATGCCATCTCTTCAACTGTAAAGGGAAATAAACTTTGATGCGCTTGCGGCACATAGG
CAATTTGTTGGGCTAACTGTTGTGGTGAATAGGTAACAAGCGGTTGGTTTGCAAAGAAAATTTCCCCGTG
CAATTTTGCTTGAGTACCCAATAACGTGCGTAAAAAGGTACTTTCCCTGCCCCATTTGCCCCTAACACAC
AGCAGATGTCATTTGTTCCCAGACGAAAATCGATCCCTGAGATCAAAGGCTGATTGGCATAGCTAATCGT
TAGGTTTTTTGTTTCCAGTATCACAGTTACCAACAATACCGCACTAATACCGCCGACAAATGCAAAAAGT
TGCACATACCACATCGGCAAATTGCAAAAAATCGCCAACGAAGCCCCCAAACCAGCCCCTGCCGATACAC
CTAAAATATCGGGAGAAACCAACGGGTTTTTAAACATCCCCTGATAGATTGCCCCTGCACAAGCTAGTGC
AGCCCCGACTAAGCAAGCAACAATAATCCGTGGTACTCGAATATGCCATAACACCGTTTGAATTTGGTTG
GTTTCGCATTCAACAGAGAAAGCACAAACGACCGCTTGCCACACTGCTGTTGGCGAAATCGGATACTTTC
CGAGATTAAGCGAAAACAAAATAGCCAGTAATAAGAGCAAACTCAATATCAGTAAATTGCGTAAAAATGA
TGTCAGGGTTCCATTGCAAAAGCTGTTCCATTTAATTTTTTTGTACATGCTCAGCTTTGGGTAAATTGCC
AAAATGGGTACTGATCGGCTGCTCATTGGCAGACACACCACTTGTCACAAACGCCAATAAAGCGAATGCA
GAAAGAAATTTTTTCATAATCTAGATTCTGTGATTAAGACAAAATCATTATATTTAAAATTATATAACGA
TAGAAATTGATCAACAAGTCAATACATTATGTAAATTTTTGCAAAAAATGAATGATCGTTCAGTTTAGAG
CTAGTCGAAATGGGGCGTTTTCTTTAAAATACGCCCCATCATTTTTTAATCAAGGAATTTCTAATGAAAG
TGTCAAAACTTACTTTTACATTACTTTCTGCACTGGTACTTTCAGCTTGTACCAATATGAGCAACGATGG
CTCTCTACAAAAAGCACAGCAAGATTATCAACAATATCAAGACATTACGAAACAATATCAAATCAATGAG
CAATGGTGGCTTGGCTATAATGATACCCAGCTTAACCGCTTAGTTGAAACGGCACTTGCCAATAATATCA
ATTTGGCAAAAACGGCAATTTCCGTGAATAAAGCCTTATATAATGCAAACTTAGTGGGGGCAAATTTAGT
CCCAACTTTCACTGCTTCGGAAAAATCTTCTGCTTCAAAAGGTGTTGGTTCTAGCAGTAACCTAAACTCG
ACTGGCACATCAAGTATTGGACATCAAATTAGCTTAAACCTAAGTTATACCCTTGATTTATGGGGGCGTT
TAAGAGATACCGCAAGTGCGGCAGAATGGGAACACAAAGCTACCCAAAAAGATTTACAAGCGGCGAGATT
ATCTTTAATTAATGCCGTTGTGAGTAGCTATTACAATCTTGCCTATTATCAAGACGCAATCCGCATTACT
CAACAAAGCATAAAAAGCTATGAGCAGATCAACCGCATTTTAAGCAATAAATTCAAACAGGGATTAATCG
ACCAGCTTAGCGTAGATCAATCAATGCAAGCGGTGCTTTCTGCACAAAATACCTTAATCAACTTACAATC
GGCTCAAAAATCCAGTGAGCAAGTTTTGCGTAATTTGCTAAATTTAAAACCGAACGAACCGCTTGTAGTC
AATTATCCGAGTATTCTTAAGGTCAAATTACAAGATGTTGATGTGAATGTTCCTGTTTCAACCATTGCTA
ATCGTCCAGATGTACTGGCAAGCCTAAAACGTTTACAAGGGGCATTTAAAAACCTTACTGCAACTGAAAA
TAGCTGGTTCCCAACGGTCACGTTAGGGGGAAGCCTAACAGGAAGTTCAACGAAGTTTAACAATACGTCA
GATAACCCTGTCGCTGGTGGCGTGGTGTCTTTTGATTTGCCGTTCTTAGATTGGAACAGAGTACAAAATA
ACATTAAGATTTCAGAAGAGGGTTATAAGCTGGCTAAATTGAACTATGAACAGACAGTAACAACCGCATT
AAATGAAATCGACACCTACTATTCCACTTACCAACTGTCAAAAAGTGGCTATGCGAATTTACAGAAAAAA
TATGAGTACGATAGAAAAATCAGCGGATATTATAAAAACCGCTACGATCAAGGTATCTCTGAATTGCGTG
AATGGCTAAGTGCAATGAACACCGAACGTAGCTCAGAACTTTCATTGCTTGAAAATAAATACACCCTGCT
CAAAAATGAGAATGCCATTTATCAGGCAATGGCTGGGAAATATCGCAAATAGTATATTTAAGTATAATAG
CAGTGAGAAATTAAGCTGCGCCTCTAATTTCTCACCTTTTACTACATTCTAGCCTTTAAATCAGGAAACC
CACCCAAATCCTTCAACTTATTCACCATTGCACAAAACAGCTCTGCAGTGCGTTCCGTATCGTACAAGGC
AGAATGGGCTTGTTTGCCGTCAAAAGGAATTTGTGCCATTTGGCAGGCTTTGACTAAGACCGTTTGTCCA
TACATAAAACCAGCCAAGGTTGCAGTATCAAACATTGCAAAAGGGTGGAACGGATCTCGTTTGGTATTAA
TGCGTTTTACCGCCGCTTGTAAAAATGCCTGATCAAAAGTCGCATTATGTGCCACAATCACAGCACGTTG
GCAGCCGTTGTCTTTTACCGCTTTGCGTACCATTTTAAACATCTCGGTAATGGCAATATCTTCTGGCACA
GCACCACGCTCGGCGTTATCTACATCAATTCCATTTACTTTTAATGCCTCTGGATTGATATTGGCATTTT
CAAAAGGTTTAACGTGGCGATGAAATTTTTCATCTAAATGCAAATAGCCGTCGTCGTCCATTTTTAGCGT
AATTGCCGCAATTTCTAACAATGCGTCCGTTTGAGCATTTAATCCCCCCGTTTCGACATCAACCACAACA
GGAAGATAGCCACGAAAGCGATTTTTCAATAGATTGTAATTGGTTGCTTCTGTTTCAGCCATTAACCTAA
CGCCTTTTGTGCATCTTTGTTAGCGATAAATTCGATTTTGTAACCATCAGGATCTTCTACGAACGCAATC
ACAGTTTTGCCACCTAACACAGGACCAGCCTCACGAGTGACCTTTCCACCTGCTTGACGAACCGCTTCAA
CGGTTGCGTAAATATCATCCACCCCAATCGCAATATGACCATAAGCAGTACCTAACTCATAGCTCTCAAC
TCCCCAGTTATAAGTCAGCTCAAGCACGGCACTTTCACTTTCATCTGCATAACCTAAAAATGCAAGGGTA
TATTTATATTGCTCATTTTCGCTGGTGCGTAATAAACGCATACCAAGCACTTCTGTGTAAAATTTGATAG
AACGTTCTAGGTTTCCTACTCGCAACATTGTATGTAAAATTCGCATCGTAAAATCCTCTTAAAAATAGAA
AAAAGTGGCGATATTATGGCATAATCTCGCCCTAAAATCATTTTTGAATTGAAACTATGGCTCACGATCA
CGATACTCCTTCTAAATTAGAAATCGCCACGCACGCTATTTTGCCGTTGGTGACGATGTTATTGATTGAG
ATGTCGCTCAATCACTATTTTGCACCGCAAAATGCAATCTTTGTTTCGCCTTATCTGCTCACCTTTTTTA
CTGTTTGCTTGATTAGCTTCGTGGTGCTGTGGAAAGGGCAAATTTGCCCAGGGCAAAAAGGGCGTTTAAC
GGCTATTTTGCCGTGGCTTTTAGTCTTTGCGGTAGGAAATTTTCTCTATTCCCTTGCCTTTACCCCGAAA
CATTCCCCTGCTTTAGTCGCTGGATTTGCTTCTGTTATTCTGCCGTTTATCTATTGGAAATTACCCAAAG
ATGAAGATATTTATCGCACGGTGATTTATTGTGGCTTAGGCATCACCGCCATTGGTATGGTGCAATATTT
GCTGATTTATTGGTATGAAGTACCGTCGCTGTTTAACTGGATTAGAGCCAATAATTTTGCCCAGATTTTA
CTCGGTATTTTATTAAGTGGCTGGTATTTAATGCTAGCGAAAAGCCGTTTGGAAGGCTTTTTAAAACTGT
TGGTATTGCTGGCACTTGTGGTATTAATCATCAACTATGTTTGGGTGATTTTCGTGTTATATCAACAACT
TGCTATTATGCCTGAGATGGTGATTTATCCTTACTTTATCTTCTTTGGGGTTCAGTTTGTGATTTTGATA
ATGTTAGCTTGGTTACTACTCGGCAAACAGGGAAAAAACATCAAAAATCCAACCGCTTGGACGGTCGCTA
CCTTCCTTGCAATGCTTTATCCTTTGACAAATATTCTCTAAATGTTACGCAGAAGCCTATTGATTATCGG
TGCAGTACTTGCCATTTTAATGGCTGGTGGTGCATCATTGCTTTCAGGCTCTCAATTAGCTTCTGCGATT
AATTTGTCATTGCCAACGGGCTGGAAAATAGAAACACCCGACGGCATTGAGCCACATTTAGAAAAAGCCA
TCTTGCCACAATTTACCCTTTACTATCAAAATTGTCCGATTGTTTCGGCAGATCGCCTTGCGGTGCAATG
GATTGATGAACGGAGTATTCGTCTTAATCAAGCAACCATTGATTATGCCTGCTTAACGCTTTTTCCTAAA
TCGGAAAAAAGCCAAACCGATCCCACAGAAACCATTAAAACTATCCTTGCGTTACTGCCAGAAGGTAACA
TAGAAATCCAATCTTTAGCGTGGAAAAATCTTCCCAACGAAATGCATGAACGTTTGAAGGGATTACTGCA
ATCACCAAGTGAAATTAAATTTGCATTTTTTCAGCAAAAACTGACCGCTTACATTAAGCAACAAGCGGTC
ACATTAGATGCGAATTTTGCAAATCAGCAACTCAGTGCACAACTTAGCTATCAGCCGAATAAGGATGAGC
AACATCTTGCAACACTTTCTGCACAGCTAGATGAACATTTTTTAGCGTTGCCCCAACAACTGAGTTTAAA
TTATCAATGGAATTTGCCTAAAACCTTGATCGCTGAACCAAGTTTGCAACAAGGTCATTCAACGCTCAGC
TGGCATAAACAAGATCAGCAACTTCACGGAAATTGGCAGTTAAATTCCGCCATAACACCTGAAAATCAGT
TCAACTTGCCGTTTCATTTTGATACGCAAAGCCTGACGATTGAAAAAGGGAAAATTGATTGGCAACTCTC
AAATGATTTTCCGCTCAATGCATATCTGACAACTACGATTAGTCCTAACCGTTTTTCCTTAGATGAGCTT
TATCCGATAAAAACGGCGGTGCGTATCAGCTTACTTACTCAAAATGCCAAAGGGAAAGGCAATGTTGTGA
TCAGTAGTCCACAAGGGGAAATTCAGCAAGACAGTTTGATTTTGCCACTACAAATTACAGGTAATATCAA
ACAAGGTGAGCATATTTTATATAGCACTATTCCTTTAGATGTAAGGGGAAAATTTGATGATCTCACCTTA
CGCTTTTTGCCAGGTGCTTTGTTACGTCTAACTGGGACTGAACGCTTTCTTACCATCAACGATTTGCGTT
TTCCCCTTGCTGGCGTACGGGTAGATAAGCAGGGCATTCATGGTCGATTGCAAGCGATTTTCCGTGGAGA
AAGCCCTGACTTTAAAAATATTGAAATGCGGTTGGACGGTTATGCCAACAATTTCAAAGCGGGAGCATTA
CACTTTTTCCAAGATCCAACCGATAAAAAAGCGCTGAAAGATCAATGGAATTGGCGTTTTTGGGGCAGTT
CGCAAATAAAAGCCTTAAACCGACCGCTTGCAATATCAGGGCGTGGTTTGTGGCATAAAGATTTGGTGCA
ACTATCTGAATTTAAAGGTAGTCTGGAACAGATTGGTAAAAATGGGGTATCCATTCCCAAAACAGAGATG
GTTTTGAATGAGCCGATTAACTTTGATTACGATAAATTTCATCTCACTGGGGGAATAAAACTCTTTTCTC
CGCAGATTAATTTTGCCTATGGTGGCACTTTAGAAAAGCCAACGGCACACTTAAATTTTTACGGCGAAGT
GGAAAATCTTAACTTTAGGGGGGATGTTACCGCCAATCAATTAGGACCGATTAAACTCTTTGCTCGCCGA
AAATTAACCAATAATGCCAGTGATTTAATCGGTAAGCTATATTGGTCAGAGCAACCTGCAAATGTATTCC
AAAGCCTTTTTCCTTTTAGAAACCAATGGGTCATCACAAACGGTACCATCAAAGGTGAAACGTCATTTAG
TGCGAATGCAGCTCGTGGGTTGATGGCTGGCGGGCATTTTGCTATTCGCAACGGTGCGGTTTCTCTACCA
AACGGTGAGATCAAGGGCATTGATTTCTCACTCCCTTATCAATACAAACAGGGCGAAGTAGATATTGGTG
TGAAAAAAGCCCTTGATGTGAATATTGATGAAGTGAATATGGGTATTCCGATAACCAATGTCAAAGTAAA
AATTCAAGGACACTTACCTTACACTAAACGTAAGCCTCTGTTTTTACGAGAGTTAAGTTTAAATTTGCTT
GATGGACGTTTAAATATCGAACACTTTGCCCTGCCACAAACGAAAATCGCTTATTTAAAGCTGTTTGATA
TTCGTTTTGAACGCATTTTAGAATTGGCACAGTATCACCAACTGGATTTAACTGGCAAATTCAACGGTAT
CTTTCCGTTTTGGCTGTCGGGTAAACCTTGCTACATCTGCAATGGAACATTGACACAAGCGGATAGATCT
TACCTAAAATTTACCCCTGAATTGCTTGAAGCGATTAAACAAGGGGGCTATACGGAACAGATTTTGGCTT
ATATGGTCAATAAAAGTGAGATTGACGATTTCACCGCAACGGTGAATTTAGACAGTAAAGGCGATATGGA
TTTATCAGCTAAAATCCATTCTAGATTGACTGAGCATAAACAAGCGAAAGTCAATTTGAATTATAACCAT
AAAGAGAATATGTTCGACCTGTGGAAATTGATTAACTACGGTTCTCAGTTTGAGCAGAATATTGAGCACT
CAATCTATAAACAATTAGATAAACAATAACCGCACTCAGTACATGCTAAGGGCTCAGAATTATCTAAGCC
ACTTATTTACTAGAAACTTTTCTCAAAACTCAAATAAACTCGATTTCGTTTATACGAATAAAGATCCACT
AAATTTGAGTTCACTCGCTGATGTTGGTAGCCAAGGCTTGAGCGGTTTTGCTGATCGTCAAATTGATGGT
TATTCCAATAGGATTTCCCGCTAAATTGGTTCTCAAAATGCAGATAATGGGAGCCACTGATATTCCAATT
TTTAGCTAAATTGAGATGATAACTTAGCCCGTTTGCCGATTGCGGTAACGACTCTTCCGTTTTCTTAAAT
GGTACATTCCCCACTCGAACATAAGGCGAGCTTGAAGCATTATTGACATTGCTTTCGTGCAAATAATTAA
TGCCAAAGTCGAAAGACCAATCCGAACGTTTTTGAATGGCAGCAATATATTGTTCCACCCCATTTGCAAT
CTGTGGCGGTAATCCGTCCGCTTGTAGCTTACGAAATTGTGCAAGTGCGGCTTCATTTTGCCGATCTTCA
AACAACATTTGTGCCAAACGAAAACGCACAGGCTGAAAATTAGGGTGCTTCGCAATAATGCCACGATAGA
GATCAATTGCCGTTTTATAATCCCCCTGACTTGCCAAAATAATGCCGTTGGCATAATCGATCAGCACCAA
ATCGGGATTAGGCGTTTGTTGATAAATCCGCACCAATTCAGGCAATAAATGAAATTGTCGGCTATCAATC
GCCCGATTTAACATTTGACGAGTCAGTTCAGGCTTACTAATAAGCTCTTTAGTTAAAGTGACTTCCTCAC
TATTTGCGGATTTTTCTGAAAAAATAACCGCTTGTTTTGGTAATGTAGGCTCGGCGGATTTGATTTCCAA
TTCGGGAGTAGCGTTTGCTACTAGGGGGATAAAAAGGGTAAGGGGGAGATATTTTTTCATAAGATAGATT
TATTGACTTTTTCTGTTCATTTTTTTACTATCACGCTAAAGATGATAGTGGTATAAATTTAATGCGAATT
TTTAAATCTAAACATTTTGATAAATTTGCCCGTAAAGAACGTATTTCAGACGACACGTTAAGAAATGCCA
TTAACGACATTGAAAATGGTCTGATTGATGCCGATTTAGGTTCAGGTGTTATCAAACAGCGTTTACCCAA
ACAGGGCAGAGGCAAATCTAAAGGTTATCGTTCTATCATTGTGTACAAATTTGCAGAATTTAGCCTATTT
GTTTATGGATTTGATAAGAATGATCGGACTAATATTACTGCTGATGAAGAAGAAAACTTTAAAGCAGCAG
CCAAAACCATTTTGGCATTTAGCCCTGAACAAATTCAACAAGCCCTTGATGGCAAAGCATTTATAGAGGT
ATCTAATGAGACAATACAACAGTCCGGCAAATGCAGCGATCCACGAATTGATGAGTGATTTACACGACAT
TGGTTTGGTTGATAAAACAACAATGCAGAGTTTTGACAAACGTTGTTTAACGCCAGTTAAAACGCTCACT
CCCAATGAGATTCGAGAAATCCGAGAGAAAGAAAATTTTTCTCAATCTGTCTTTGCTCACTACTTAAATG
TAAGTAGCAACCTAGTTTCCGAATGGGAACGAGGTGTCAAAAAACCAAGTGGTGCCGCACTGAAACTGCT
TTCTTTAGTACAACATAAAGGCATTTCTGCAATAGCTTAGATTTTAGGCGGGGATACCCCGCCTACGATG
AAAACCTCACCGCCGAAATCGAAAAACTAAAACTCACTATTACCCATAAAGACGAGATGTTGGCTCAGAA
AAATGAAGAAATCATTGCTTTGAAAGAGATTATTTCATTGTTAAAGAAAAAAGATGATTAAATAAGATAA
ACCTAATAAATCAAATCCCTTCTAAGAATGAAAGCTATATACTCACTTTTTACAATTTTTTGCTTAAATT
TGACCGCTTGTACTCCCAAAGTACAACTTGAAACACCACCTGAAGGTATTACGATTAATATGAATGTGGT
TGTAGATCATAAAATTGAAGTTATCATGGATAAAGAATCCAAAGCGATTATAAAAACAAGGCAGCCGTAA
TCATCAAAAACAATTTTAGAAAAACACTTGAGGAATAAGAAGCAAATGAGCGTGAAAAATCACGCTCATT
TCATTTTTACTAGGCTTTCACTGCCGCGAACGCCACCATATTGATGATACGGCGAACAGAGGATACAGGG
TTAAGAATATGTGCAGACTTATTCATACCTAATAAAATAGGTCCTACAGTAATTGCTGTTGTCGTTGCTC
TTAATAGGTTATAGCTGATACGAGCTGCTTCCATATTTGGCATTACAAGTAAATTTGCTGAACCTTTTAA
TGGACTATCTGGCATATAATCACGGCGTAATTTTTCCGATAAGGCTAAATCGCCGTGCATTTCACCATCA
ATCATCAAGGCAGGATCTCGCTCTCTCACAATTTCTAACACTTTACGCATTTTTGGTGCACCTAGTTGAT
TTGATGAACCAAAATTAGAGTGTGAAAGCAATGCCACCGCAGGTTCAATACCAAAACGACGAATTTCTCT
TGCTGCCATTAAGGTAATTTCAGCGAGTTCTTCCGCCGTTGGATCAGCATTAACATAGGTATCAGTAATA
AAAACGTTTCCTGTTGGTAAAACTAAACTGTTTAGTGCAGCGGGTACTTTCACACTTTCTTTTACGCCAA
TGATGTCACGGATAGCTTCTAAATGGCGACTATATGTACCAAATAAACCACACACTAATCCATCAGCATA
ACCCATTTCAACGAGCAATGAAGCAATGACTGTTGTATTTGAGGTTACAACACGTTTAGCTATCGCTTCG
GTAATCCCTTTGCGTTTCATTATGCTGTAATAACGTTTCCATAACTCATCGTGTTGGCTGTTATGTTCAT
TATCAATAACATCAAAATCTTGCCCTGCAACGATATGTAGCCCCAATTTTTTGATTTTGGCTTTAATAAT
TTCCGTACGTCCAATTAAGACTGGATATGCCAAGCCCATAGAAACCACTTCTTGTGTCGCGTGTAATACT
TTGTCCTCTTCCCCTTCTGCAAGCACGATACGTTTTTTCTCTGCTTTTGCTTGGCTGAAAATCGGCTTCA
TAAAGAGGTTGGTTTTATAGACAAACTGAGTTAATTTCTCGTGGTAGGCTTCCCAATCCGTAATCGGGCG
AGTAGCAACACCTGATTCCATCGCTGCTTTTGCAACTGCTGGGGCAATGCGTACAATTAAACGAGGGTCA
AATGGACGTGGGATAATATAATCCGCACCAAAGGTTGTCCCCTCGCCACCATAGGCAGAAGTGACCACCT
CATTTTGCTCTGCAAGAGCTAAATCTGCAATCGCATAAACCGCCGCACGCTTCATTTCCTCATTGATTGT
TGTTGCGCCTACATCTAATGCACCACGGAAAATGAATGGGAAGCAAAGTACATTATTCACTTGGTTTGGA
TAGTCTGAGCGTCCTGTACAGACAATCGCATCTGGACGAGCAGCTTTCGCTTCTGGCGGTGTAATTTCTG
GATTTGGGTTAGCTAATGCTAAGATAATCGGGTGAGCCGCCATTGTTCTAACCATATCCTGCGTTAAAGC
ACCCGCCGCAGAACAGCCTAAGAAAATATCTGCATTTGGCATCGCATCACCTAATGTCCGCCAGCCATTA
TCATCAATCGCATAATGTTTCTTGGTGTCGTCCATACGATCGTCACGATCTTTATAGATCACCCCTTTTG
AGTCGCAGACAACGATATTTTCACGCTTCATACCTAAGGATATAAGCAAGTTCAAGCAAGCAATAGAAGC
CGCCCCTGCACCTGATGCAACTAAACGCACCTCTTCAATTTTTTTATCCACAATACGCAACGCATTAATC
ACCGCAGCAGCACTGATAATTGCCGTACCGTGCTGATCATCGTGGAATACAGGAATGTTCAATCGTTCAC
GCAATTTTTGTTCGATATAAAAACATTCTGGTGCTTTAATATCTTCAAGATTGATACCACCAAAGGTAGG
TTCAAGAGAAGCGATAATTTCAACTAATTTTTCAGGATCTTTCTCATTAATTTCGATGTCAAATACATCA
ATTCCTGCAAATTTCTTAAACAGAACGCCCTTCCCTTCCATCACAGGCTTACCTGCTAATGCACCGATAT
TGCCTAAACCTAACACGGCAGTTCCGTTTGAAATCACGGCAACTAAGTTACCTTTTGAAGTATAACGATA
GGCAGCCGCTGGGTCTTTTTCAATTTCTAAACACGGCTCAGCAACCCCTGGCGAATAAGCTAATGCAAGA
TCACGTTGCGTTGCGAGGGATTTGGTCGGGGTAACTTCAATTTTACCAGGGATAGGAAATTCGTGGAAAT
CAAGTGCTGCTTGGCGTAATTGAGATTTGTCATCCATAGTTGTGTCCTTTATACAATTGAATAAATGAAA
TCATCAGCATTCTACCTAAATTTTGGGAGGAATATTGTGATATAGCTCTAATTTTTTAACAAATAATTAA
AAAGTATAGAAAGGAATAATCTCTAATTAAATGAGACGTTTAATCATGATGCCAAAATTAAGTATTATTT
GAAATAAGTATTATAGAGCGATACTATGATCAGTAATTGAAAGAAAATCAAGAAGTTAATTGAGGGCAGA
GCTGTTTTATACAACAAGCTCTGCAAAATAATGTGATTGTTAGACGCTATAGAGAATATTTTTTTGCAGT
ATCTTTCAACAAGGTCTGCAATTCACCTTTTTGGAACATTTCGAGAACAATATCACAACCACCAATTAAT
TCTCCATCTACCCATAATTGAGGAAATGTTGGCCAATTTGCGTATTTTGGTAATTCAGCTCGAATATCTG
GATTCGATAAAACATCAACATACCCAAATGGAACTTGGCAATTTACAATAGCTTCTGAAGCACGAGCAGA
AAAGCCACAGGATGGGAATTTAGGAGAGCCTTTCATATAAAGAAGAATAGGATTCTCGCTGATTTGTTTT
TGGATTTTTTCTATAGTTTCCATGTTTTTCCTCATTGATCAATAAGAATATGTACCCTATTCTAATGTGA
AACAGAATTTTCTGCAATTTGCCATTAACATCTTCTAAAGTATTTCTGTGGATTATAGTCCACTTATTCC
AAATCATTTCATTAAAATATCTGCCAATATTTGTTCTTTTAATCCACTTTGTCGTTGAATTTCTGCTTTT
ACTGCTTGTTTCCAAATTTTTTCTTCACTAAACAAGGTAAACTGTTTTTTAGCACGGGTAATCGCCGTAT
AAATCAGTTCTTTTGTTAATACTGGCGAATGAGAAAGTGGCATTACCAATAAAGTATGATCAAATTCAGA
ACCTTGTGATTTATGCACGGTCATTACATAGGCGGGTTCATAACTTGGCAAACGACTAAGGGAAATGTCT
AAATGTTTTCCATTTTGTTCTGTTTCAAAATATACTCTCAATCTTCCTGCTTCATCTGGAAGAATTAAGC
CAATATCACCACTAAAGATATGAAGTTGAGGGGCATTTTCGGTAATCAAAATTGGCTTGCCAATGTAGCT
GTCTCGGCTATGTTTAAAATGTAATAAACGTGCTTGTAATAAGGCTTCTGCAATGGTTTGATTTAATCGT
TCTACGCCTAATTCACCGACGCGTAAGGCTGACAAAAAGCGTACTTGTTGGAATGCTTTAAATATCTCAC
CGATAGACACGGCTTCTGGGGAAAGTACTCGAGCTTTCACTTTGTTCAAGTAATCGGAATATAACTCCAC
CGCTTTTTCTACCACGCTATTTACACAGCGTTGTATCCATTGTGATTTTTCAGGAAAATCCGTGACTTTA
GGGTAACACGCTAATGTTAAATCATTATAAGCTCTATTCGTTAAAATCTGCCACGATTTCACCGCTTGTT
GGGTGTTCACTTGTTTAGCTAACTGCCCAATCCCTGAATTTTCGTCAAAACGAAAACTTCGACGAAGATG
ACATAATGAATTACAAATTGCGGGGACATTTTCCACTGTAGGATAAATTTGATGTTCTGTTACCTCAGTT
AGATAGTCACTATGCCCATTGCTATAACCAAATCTGATCAAACTACCCAATTCCCCCATTAAATTTCCAG
CTTCTACAGAAGCAAGTTGATCTTTATCCCCAAGCATAATCAAACGGGTATCTGGTTTTAAGGCATTCAA
CAGTTTTTCCAGTATGAAGAGATCGATCATTGACGCTTCGTCCACGACTAACAGATCTAAATGCAGTGGA
TTTTGAGCGTGATGACGAGGTAGATCACTATGGGGATTAATGCCGATTAACGAATGGATTGTTGAGGCTC
TGGTTGGTACTTCTGCTTTCAAACTGTCAGGAATATCAAGGCTAGCGAGATTATTTGAAATAGCTTCTTT
TAAACGAGCGGCAGCTTTTCCTGTCGGAGCAGCAAGGGCAATCTTAAAAAGCGGTTGGTTCTGTTTTAAC
TGTTTAAGCTGTAATGCTGCAAGTAAAATGGCAACTGTTCGGGTTTTGCCTGTGCCAGGCCCGCCTGAAA
TCAGACAGAATCGTTTAGTTAATGCTGTTGCAACCGCAATTTTTTGCCAATCCGTATCAGCTTGTTTTGG
GAAAAAGCGTTGTAAAATTTGACGATGAAGATCGATATCTGCTTTTTTTAAATCCGAACTTACCGCTTGT
TGTAAATAACGTGCTACACGATACTCTGCCTGCCAATAACGATAAAAATATAGGCGATCCTGTTGAAATA
ATAAAGGTGCAACCTGTGTAGGATCTTGGCTAAAAGCAATATGGTTATGTAGCAACGACTGCCACTCTAG
CGGTGAAATCCCCTCAATTTTTTGCAAAATCTCCGTATGAAAATCACGGCTGAAATGCTTTTTTTGCAAG
TCAAAAAAGTGGGTTGTTAAATCAGAATTTAAACGAACACAACTATGTCCTTGCATAACATTAAAAGAAA
CTAATGCACTTAGAAAGATTGCTACATTCTGTTGTTGAACCGTATAGTTATAAGCCTGCTGTTTCTGATC
GATCATTTTTGCAAATTGATAGTTTAATTCAGAAATCACATTCTCCGTTTTTAAGGCATAAAGTAGAGGT
AACATAAGCAAAAATTTGATAGGAATTGATGGAAGCAGTATATAAAAAAATCCACGCATTTGCGTGGATT
TTTTAAGATAATATTTGTTAAAAATCAGAACTGATAAGACGCGTTCAATTTAATATTGCGCCCAGCCCCT
TCCATTAAGCTAAATGCAGGTTGGAACTTTTTGTCAAAGACATTCTCGATCATCATATCTAAACGTAAAT
TACGCCATTCGCCAGAAGGTGTGTAACTTGCTTTTAAATCTGTGAGAGTATAACTTGGATAAGTCATTGC
ATGTGTTTTAGGTACACGTTTCTGACTTGCATAGTGAGTGATATTAGCTCCAATCATAAATGTTTGAGGT
ACTAGTGCATAATCAATAGTAAAGCCTAATTTATTCGCTGGAATATTGGATAAGGCTTCCTGTGTTTGGC
GGTTTTTACCTTTTGTTTGAGCATAATTCAATCCCAATGCTAAACGTTCTTGCTGATAAGCTAATTCTAG
TTCATACCCTGTTAAGCGAGCATTTTCTACATTTCGATACTGCGAGAGAGATGGAATCATATCTCTTTGT
GAAGCTCGGAAAATATCAAGATGAATAAAATCTTTTACATCATTTTGGAAATAAGTCGCATTGAATATGA
ATTTATCTTGATGTACAAAGAGATTATCAAAATGAACTTTCGCCGCAATTTCTTTATTTTTCGCGGTTTC
TGGGCGCAAGTTTGGATTACTTACAAAGGTATTATTGAATGAGCGTCCCATTAAATTTGTACCAAAGTGA
GAGCCGCTAACAAAACGTTCTTGCATTGATGGTGTACGGAATGCTTCATTATAACGAGTACTAAGATCTA
GCCAATTTGTTGCTTTCCAAGTTGCAGCGATGGATGGAGACCAACGGCTTGCACTATATTTGGCTTCGTC
ACTTTGTGTTTTAAAGTGATCGTAGCGAACACTTGGCGAGACAATAATGCGTTCATTCCATAATGGAATA
TGTGTTAAAAGATAAAATGCACTGTTTTTAGATTTAGCGTCATAATTATTAGGGCGGAATGGGGTAGTGG
CATTTTTCTCACGCTGTGTTACTACTCGGTCTGAAATAAAATCTACACCATAGTTTAGGGCTAACCAATT
TAGATCCGTCGAATTTCGTATGCTTAAACCCATAGTGCTGAGTTTAGTTTGATCTTGCAAACCGCTTGCA
ATACGCTGCTCTTTTTCTTTTGTACTGTTACGGTATAGCGTCAATTGACTATTGATATAATCATTGTCTT
TAGGGTTAAAGTAATAGTGTAAGGCACTACTTTGGTCTGTGATTTTTTGTTTAGCTCGATAACTTACACT
TCCTAGTACTGATGTGAGCCCTTTATAGAAACGAGTCATTTCAGCAAAAGAAGCTGTTGGATTATTTCTA
TGCCAGTTTCTAATAAGGTTTCTCACATCTTGGTTGGTAAATTCTTCAGCAACTTCATTGTTGGTTGGGG
CAATTTGTTCAAAATGACTTAAACGATGAGAAAGCTCAAGGCGATTTTCATCATTAATTTGCCAACCAAA
TTTAAAAAGTCCGCCTTTTTGAGTATAGCGACTGTCTACTAATTTTTTGCTGTCCGCTAAACGCAAATCA
TCAGCGTGGTTATAAAAGCCACTCACTAATCCATCAAACTTCTCATTTGCGGCAAAGACACTGACATCTG
TTTCAGAGAGAGAATTGGCAGATTGGTATCCTTGATGAATTTTTGCTCCAATTTGCTGATTATCTTTCAA
TAAATCAAGTGCATTTGGTGTTCTGATCGCAACAATTCCTCCTAATGCACCACTTCCCCATAAAGTACTT
GTAGGGCCTTTAATCACCTCTATTTCTTGGGTTAGTGCCATAGGTAAAAAATATGAACCACGGTGAGATA
AGTCAAAATTCTGGCGAACGCCATCAATCACTTGAACAACACGATTACCACTTAAGCCCCGAATAATCGG
CTTTTGTGCAATTCCCCTTGATCCGCCAGCAATATCCACGTTTGTAATCCTTTTAATCGCATCCGCTGTA
CTTATGGGTTGTTGAGTTAATAATTGGTTTTTATTTAGGGTTGCTTTCTCACTTGTGTGATTTACCCAAT
GAAATGCATCCCTACTTGCAATCACAGAGATTTCAGCGAGCTCAGCTGAAACATTGCTATCTGCAAGGGA
TACGGTAGGCAAAGAGAGAAAGAGTGCTGTATAAATTTTTGATAGTCTCATTTTAGTTGCTCCTTTAGTC
TGACTAATAAATATCCTACAAAAGATAATGTAAATTATCAATAATGATATTGATAATTCTTATCATTTAG
TTAAAAATAAATAGAAAAAGCGTTCTAATACATTATTAATAAAGGAGACCTATCAAAATGAAACATTTTC
ATAGAAAAAATGTAATTACTGGAATCATTCTTTCATGTGTATCTGGCTTTACTTATGCAAATCCAATACC
AGATTCAGGAACATTGAACAAACAGTTGGAACAGACACGCCAGATACAAGTAGCAAAAGTAAAACCATCT
GGAGAACTGTTCAAAACACCAACACAGGAAGAGAATCTTCCCGCCAACAAAGAAAGTCTTAAATTCCGTT
TAGATTCAATCAAATTACTGGAGTTGGACGGAAACGAAATTCAAGATAATCTGACATCTATTACCTCTCC
TTATCTTCATCAAGAAATCACCTTAGATGACTTAAATCGGTTATCGCAACAAATTACTAACTACTATCGT
GACAACAATTATCTTGTTGCTAAAGCCTTTATTCCACCACAAGAAATTAATAATGGTGAATTGCAAATTT
TCGTGATAAAGGGATCGCTTGATCAGGTAGTTGTTAGAAATGGAAGCCGTTTAAAAGAAGACTTGGTTAT
GCGGATGGTGAATACTACTGTGAAAAGCCATTCGTATTTGGTTAAAAATGAACTAGAAAAGTTAGCTCTA
TTACTTAATGACATTAAAGGAATTACCTCAGCGTTATCTTTGAAAGCAGGACAAAATACGGGTAAAACAG
ATCTTACTGTTAATCTTAAAGATAATAAACGTTGGGGGGGATATATTTCCATTGATAATCAAGGAAATGA
TAATACTGGAAAATATAGAACAACATTGGGAAATAAAATTTATAACTTAGTTGGGCTTGGTGATGAATTA
CATTTTGATGTGCTTGCTTCTAACACCTTCGATTTATATAACTTAAGAGCGGACTATTCTTTTATTATTG
ATGGATATGGCACAAGAGTCGGCGTGAATTCAAACTATTTAAAATATAAATTAGGTGCGAATTTTAAAGA
TCTTAATGCTCAAGGGAGTACTTATAATTTAGGTGGTTATATTACTCACCCTACTATTAGAACTGCAAGT
TTAAGATTAGATAGTAAATTAGCATTTAATCATCAGAAATTGTCAGATGAACAAAAATCTGTTGATTTAC
AACAAAAACGGAAAGTAAATACGACTAGCATAGGAGTGAGTGGTTCTTGGAATAGTATAAAAGAAGGTGT
TACCTATTTTTCTTTCAATACTATTTTTGGGAAAGAAAGTCATTCGACCAATGAGAAAAAACACTATTTA
TCAGAGAATTACCAGCCTAAACGTACATTTACGACATTTAATTATTCATTATCTCACGAGCAGTTTTTAC
CTAAATCCTTCAGTATTACATTTGCCGCCAGTGGGCAATTTGCTGATAAAAATCTAGATAGTGGAAATAA
ATTCCTACTAGGTGGATTATCAGGGGTAAAAGGATATCAAGCAGGTACTGTTTCTGTTGATGAAGGGCAT
ATTATCCAAGCGGAACTAAAACATTACTTACCTGTTTTCTCAAAAAGTATATTAGTAAGCTCACTCTTTT
ATGATGAGGGTTTTGGAAAACAATATAAAAATACTGAGAAATTATCCGAATCTGTTGAAAATAAAGTTCG
TTTAAAAAGTATCGGTGTTGGTTTGAATTTAATTGAACCTAATCATTATTCTATTAATTTTGCTTATGCA
AAACCTATCGGTAAGAAATATAACAATGTAGATAAAAATCAATTTTGGTTATCTGCAATTAAAACATTTT
AATTAAGGAGTACATAAATGCGTAAACAAACTTTACTTTCCGTAGCTATTTCAACAGCACTTAGCACAAC
AAATCTTTATGCTGCAGACTTACCTCAAAACCATAAAATTACAGACGGCAATGCAAAAATTAATACCTTA
AATAAGGCAATGACCATTACTCAAGAATCACCTAGAGTGAGTATTGAGTGGGAAAGTTTTGATATTGGAA
AACAAAATAGTGTTGAATTTAAACAGCCTGATTCAACCGCTATTGCTTATAATCGTGTTATGGGCGGAAA
TGCAAGTCAAATACAAGGTAAATTGCAAGCAAATGGGCGTGTATTTCTCGCTAATCCTAACGGAGTTATT
ATAACCAAAGGTGCTCAAGTAAATGTAGGTAGCTTACTTGCTACAACTAAGGATCTTGAAAAAATTAGTA
ATAGTAATAATTTCAATTTTACTCCACGTAAAAATCATAAAACTGCTGAAGGAAAAATTATTAATGAAGG
TAAAATTATCGCAAATGGTGAAAATGCTTTTGTCGCTTTAGTTGGAAATGATGTTGAAAATAAGGGGACA
ATTGAAGCTAAATACTTTAAACAAGAGAAAAAAGTTAAGGGTCGCTATTGTAATAGTAGTTGGAGCAATC
CAAATGATTGTTATGAAGGTAATCATTGGGGATTTAAGTGGATTGATTTTGAACGTGATGAAACTATTGA
AAGCCCTGGACAAGTTGTCTTAGGAGCGGGTAGCTCATTTAGCTTAGAATTAGAGGCAACATCTATTGAT
TTAGATATTGATGAAAATACAGTAAATAGTATTGTGAAAAATTCAGGTTCTATTATTACCGAAGATGGTT
ATATTGAGCTAACTGCTAAGGGAAAAAATGAATTAATTAATAACCTTGTGAATAACGATGGCTTATTACA
GGCGGATAATGTTGTAATGTCTCGATCTGGAAAAATAACTTTATTTTCTGATGATATTAAATTTGGAAAA
AATAGTGATATTCAAGCCGAAAATTTAACAATAAAAGCGAAAAAGAATGAAATTAACTTAAATGCTGAAA
AAGGTGCAAAACTTACAATTAAAGATAGTATTGATTTTGCAGTCAGTAGCTATCTAGACCCAGCTATAAA
GAAAGTTAATCTTAGTGGTGATTTAAGTCGGGAAGATAAAAATTATTATGATGACGGCTCTAAAAAACTA
AAAACAAAAGTTAATCTAAAGCTGGCAGATAATCTTGATGTTGGTAATAAAAAAGTAGGTGAAAATTCTT
TTATCAGCAGTAATTTTTTAGGTTCTTTACTGGGTATTTCAGGAGAAGTAAATCTAAATGCGCATAATTT
TGATATTTCAGGTGATATAAATATAGACTCATATAAAGATACTGATTCAGTTTTATTATTAAATACACAA
TTAAATTATACTAATCCTAGCTATATTCGTTTTAATAAAGCAAATATAGATACTAAAAATGGGCGTTTAT
TTATTGCAACAGATCTAATGGATAAACATTTTGCGGATAAAGGCATTTCAGATATTAAGATTATAGATAG
TAAATTTAATTTTAATAATGGTGCTATTGTTTTAGGTAGAAATGGTTTAAGAAGAAATTTAGAAGATTCT
AGAACTTGTATTAATCTTGCCTATTGTTTAGAAGATACTCAAAGATCGCCTTTTAGCGTAAATATTAGTA
ATTTGCAACTTGATAAAGTAGATGATTTTGTCATTGTTGGTGGCTTTAATAATGTTGATATTGATCGTCT
TACTCATATAGGAAGAGGTAATTTCTATATTTATGGGGGATATTCCTATAATAAAGAAAAACCAAGCTAT
GACTATGCGATTTTCAATACCAAAGATAGAGCGTTGCGTACAGAACGAAATCATACTCAAAGACGATGGA
AATTTGATAATAATTTACGTCAATGGATTAATAATGAGTTCCTATATGCATTTGATTGGTGGACTGCCAC
AAATAATAGTTATGACAAAATTAAACAAGAAGTTATTAAAACACCTAAAAGTCATTTAGAAACGACAATT
AATATTCGTAATAGTAATATAAAAACGCATGATGGTTTTATTAATCTTATGGCAAAAAATATTAATTTAA
CCGATAGTCAATTTAATGTTACGTTTGACCGAAATATGTCTTTTGAATCTGATTACGATCGTATCCATAA
AATTGGGTTAAGTGCAGATAAAACGATTTTAGATCACACGTCATTAAATATTCAGGGGGCTGAAAAACTG
AATGTTTCACCAAGTTCAAAAATGAAAGCGGCAACAATGTATGTCGTTGGTGATTTAGAAGGGCGAAATA
AAAGTTCAATTAACCTGAAAAGCCATCAAGGTTATACGTTGATGACAGATAAAAATGCAACATTACGCGG
TGAAAAATCAAAAAATGATTTAACTATTACCTTGTTAAATACTGGTCCTAAACCTTCACCTGAAATTGGT
ATTACAGGTTCTGCGGATAATGATGCAAATGCAGCTAACTTTGCTTTAGCCCTTGGCGATGCTACAAAGA
CTACAATTGAGAATGCCACGGTTATTGCACTAGCTCCAAATGGTGCTAAAGCCTATTACAGCCATAAAGA
TATGCCTATCGTGCTAAAAAATACTGATTTTACATTTTATGAGCAACCGAGAGGAACAAACTACGGTGAT
GATGAGCTAGCCGGAGAAGGAAATATCAAAAGACTTAATGAGCGTCAATTAAATACGATATTAGATAAAC
TTAACGGACTCAAGCCAACTTATCTATCTCGCGAACAGAGTAATTTAGTTGAAAATAATAAGTTCGGAGT
TAAATCTCTACAATCTGAAACACTAGAAGATGAGAAGAGCGTTGTTGTCTCTATTTGTGATGAAAACAAT
AAATGTGAAGATCGAATTATCGGCAATAAACATACCGATGCTAAAGTTTCGGTAGGTGAAATTCGTTAGA
CTAAATCGAGAAGACACAGGTATTGGTTTGTTGAATACATAAAAAAATCCACGCATTTGCGTGGATTTTT
TATCAGAGAGCAAATTATTCTACTCTTAAAATACGGCAAGTATTTGTGCCACCTTCTTTTAACTCATCAC
CATGAGTTAATAGCACTAAATCACCAGACATTAAATAGCCTTGTGCTTTTAATAAAGATAATGCTTTTTT
CGCACCTTCAATAGTACGGCTGTCATGTTCATAATGAACTGGCGTAACACCACGGTATAATGCACAACGA
TTTAACGCTTGTTCGTTACGAGAAAGTGCATAGATCGGTAAACCAGAGCTAATACGACTCATTAATTTTG
CGGTTTCACCTGAATGGGTTAATGCAATGATTGCAGAAACACCTTCAAGGTGGTTTGCGGTGTACATTGC
TGACATCGCCGTTGCTTCATCAATGCTTGCAAATTTAGCTTCCATACGGTGACGTGAAACATTGATGCTT
GGCATTGTTTCTGCACCTAAGCAGACTTCTGCCATTGATTTTACCGTTTCAACTGGATAATCACCGTTTG
CCGTTTCACCTGAAAGCATTACCGCATCAGTACCATCTAATACTGCGTTTGCTACGTCCATCACTTCCGC
ACGGGTTGGCATAGGCTTTTTGATCATTGATTCCATCATTTGTGTTGCGGTAATTACAACACGGTTCAAT
TTGCGTGAACGACGGATAAGTTTTTTCTGAACACCTACTAACGCAGCATCACCGATTTCCACACCTAAGT
CACCACGAGCCACCATAATAACGTCTGCACCTAAAATGATGTCGTTCATTGCTTCTTCAGTTGCAACGGT
TTCAGCACGCTCTACTTTAGCGACAATTTTAGTGTCTAATCCCGCTTCTTTTGCTAATTGACGAGCATAG
TTTAAATCTGCACTTGATTGTGGGAAAGATACCGCTAGGTAATCCACGCCAATTTTCGCTGCAAGTTTAA
TATCTTCTTTATCTTTGTCCGTTAATGCTGGAGCAGATAAACCGCCACCTAATTTGTTGATACCTTTGTT
GTTTGATAATGGACCGCCCACGATAACTTCAGTAAATACTTTAGCACCGTCAATAGAAAGCACTTTTAAT
TGAACGTTACCATCATCTAATAAAAGAATATCGCCAGGCACTACATCATTTGGTAGGTTTTTATAGTCTA
AACCAACCGCTTCTTGATGACCTTCGCCTTTTGGTAATTCTGCATCTAAGGTAAATTTATCACCGATGTT
TAAGAAAATTTTGCCTTCTTTGAAGGTTGAAACACGGATTTTAGGGCCTTGTAAGTCACCTAAAATCGCA
ACGTGTTTGCCTAAACGTTTTGCAATTTCACGCACTTTTTCTGCACGAGCGATATGATCTTCAGGCACAC
CGTGAGAAAAGTTCATACGAACCATATTTGCACCAGCAGCAATGATTTTTTCTAACGTATTGCCACGATC
TGTAGCTGGACCCATTGTACAAACGATTTTGGTTCTTCTGAGTTTACGAGACATCAGTTATTACTCCATT
GTTTAAATTATGAAAAATAGAAATCTTTTATCTGTTGCTTGCCACAACAAAAAACGCCGTGCATTATACG
CCTAAAAGCGTTCTGTTTAAACCACGAAGAGGATAAACCGATGAATATTTGGATAATGCGACACGGTGAA
GCAGGTTTCAGTGCCCCAACTGATGCACAGAGAAACTTAACTGAACAGGGTAAATTGATGGCATATCAAC
AAGGGCAATGGCTTGCAAAAAGGCTTGAAAATCAACAAATTAAATTAGATAAAGTGATTATTAGCCCCTA
CCTTCGCACGCAGCAAACGGCACAAGCCGTAGAACAAGGTATGCAAGCGGTCAACACTATGCAAAGTTTT
GCAAATCTTGCGGAAACATGGGAAGAGATTACCCCTGACGGAAATCCCGACACAGTGATTGATTATCTTG
CATTTCTACGAGAAGAGGGAGCAAAGCATGTGCTGATTATCTCTCACTTGCCCCTTGTCTTTGACTTAGT
CTATCAACTAACACAGCAGAGAGTACATTTTTCTCCTGCGGTTATAGCAGAAATATCCAAGGTTGAAGGA
AAAAGCCATCTGTCCGTTATTGTTCCTAGAAATTCACAATAAACCCTAAAATGTGATCTTAGTCACAAAA
TACAGTTAACGGTATCTAAACTAGGAAATTTTCTTATTCTATTTAGGGGATTCTCTCAAGGAGCAATGAA
ATAATTTTCTTAAAATTTAAATATCTTTTTAAAAATATCAGAGGAAATTATGTTTTCATTTTTAGCTGAA
GTTAGACGCCCAGTCTTAGATCTACCCCTAGAAGAAAGACGGAAAATGTGGTTCAAACCTTTTATGCAAT
CTTATTTAGTTGTATTTATCGGTTATATGGCAATGTACTTGATTCGTAAGAATTTCAACATCGCACAAAA
TGATATGATCGAAACTTACGGTTTAACTAAAACAGATTTAGGACTTATTGGCTTAGGTTTTTCAATTACT
TATGGTATTGGGAAAACCGTAGTCTCTTATTATGCTGATGGTAAAAATACAAAACAATTTGTACCATTTA
TGCTTATTCTTTCAGCCATCTGTATGCTTGGCTTTAGTGCTAGTATGGGAGGAGGGAGCATTGCACTGTT
CTTAATGATTTCATTCTATGCACTTAGTGGCTTTTTCCAAAGTACAGGGGGATCATCTAGCTACTCCACA
ATTACTAAATGGACGCCTAGAAAGAAACGAGGAACATTTTTGGGTTTCTGGAATTTATCACACAATGTAG
GTGGTGCGGCAGCTGCTGGAGTTGCGTTATTCGGAGCTAATGTCTTCTTTAATGGACATGTCATTGGAAT
GTTTGTATTTCCATCAATTATTGCATTAATTATTGGATTTATAGGATTACGCTATGGTTCTGATTCTCCT
GAGGCATATGGTTTAGGTAAAGCGGAAGAATTATTTGGGGAGGAAATTAGTGAGGAAGATCGTAATACTG
AAGAAAATCAACTGACCAAATGGCAGATATTTGTTCAATATGTATTAAGAAATAAAGTTATTTGGCTACT
ATGCTTTGCTAACATTTTTCTATATATTGTTCGTATTGGTATTGATCAGTGGTCCCCAGTATATGCCTAT
CAAGAATTAGGATTTTCAAAAGATGCTGCTATTTCCGGTTTTGCTCTATTTGAAGTCGGGGCATTAGTGG
GTACATTCTTATGGGGATATTTATCTGATTTAGCAAATGGTCGTCGTGCCTTAACCGCTTGTATTGCCCT
AGGTCTGATTGTTTTTACTCTTGAGTTCTATCAGTTTGCAACTAATGAATTTATGTATTTAACGGCATTG
TTTGCTTTAGGCTTTTTAGTATTTGGCCCTCAATTACTGATTGGCGTGGCTGCTGTTGGGTTTGTCCCTA
AAAAAGCAATTGCTGTTGCTGATGGTGTAAAAGGTACCTTTGCTTACTTAATTGGAGATAGTTTTGCAAA
ACTAGGATTAGGAATGATTGCTGACGGTACTCCAATTTTTGGTCTAACTGGATGGAGTGGTACTTTTGCA
GCACTTCATGCATCAGCAATTACTTGTATTGGATTGTTAGCCTTCGTTGCAATCGCAGAAGAGAAAAAAA
TTCGTAAAAGATAGAATATGCTAAGTAACAAGAATACGGTGGACTTTTCCACCGTATTTTTTATAGAAAT
ACGCTATTATTAATTGGAAGGATTTTATGATTCATGTTGTTCTTATTGATGATCATGTCATTGTACGCTC
TGGTTTTTCTCAACTCCTTTCTTTAGAGAGTGACGTTACTGTTATTGGAGAATTTTCTTCTGCTAAAGAA
GCTCGTCAACATTTACCTTATTTAAAACCTCATGTATGTATTATTGATATTTCAATGCCAGATGAAAGTG
GCTTAGATTTATTAAAAGATATACCGTCAGGTATCCACTGTATTATGCTAAGTGTAAATGACTCAGATTT
AATTATAAAAAAAGCGTTAGAATTAGGAGCAAAAGGGTATTTAAGCAAACGATGTAATCCTGATGAGTTA
ATTCAAGCGGTGAAAACAGTATACTCAGGAGGTGTATATCTAATGCAATAAATAAACTCAATGTCAAAAA
TAATGTTGAATTAGCGAATTTATTAAATTCACAACTAAAATGATATTTACTATATTATACTCTTGGTTTT
TGATAACTTGTTCTTATTTCTGCTTATGGATAATCTCAGATTATTTACTTTCAGATATTGTTTTGGCCTG
TCTATTTTTGCCGTTTGCCTTACGTAGTGGTATTATATTGCATATTCAACCTAAATTCTGGCCTATTGTA
TATTGTTCTGAAATTAGTATATTGATTTTATTAAACTATTTATTTCCAGAAATATATCAATATTCTATTT
TTATTTTAAGTATATGTAGTATCCCAATTATTTACTTATCATATTTATACTATAGTGGAAATCAATGGAA
AAAATTATCAATTCAACTTAGCACTATAGTTTCAATTAGTATGATCAATGCTGTAGCCATTTCCTCATCA
GAATTTTACTTCACATTTCTTGTAAGTTTTACTGGTGGGGTATTGATTGTTCCTGCTTGCTATTTAATCA
ATGAGTTTTTATTTAAGACTGAATGGCTTCCTCTTACTTCTTCTCTAATAAAGAAGCCGGTAACTTTAAG
AATAAAGCACATTTTTATTTATATTTTACTATTTGTTTTAAATATCTATATTCAAATGAAATTGCCAGAT
ACCTTCTATAGGTTTGCTTTATTCTACCTTGCAATCCCTATTATATTATTAGCTTTTCAGTATGGTTGGC
AAGGTGCATTTTTAGGAGTCCTGCTTAATAGTATAGCACTTATTGGTACTACACATAGTTTTTCTAATCT
CACTATAGCTGATTTATTACTATCTATTTCAACTCAAACTATCACAGGAATATTTCTAGGACTTGCGATT
CAAGATCAGCGTAACTTGAACCAGAGTTTATCAATAGAATTAAATAAAAATAGATTACTCACTCGGCAGC
TGATTAATACTGAAGAAACTATTCGTCAAGAAATCTCTAGAGAATTACACGATGAGGTCGGGCAAAATAT
TACAGCCATTAGAACTCAAGCAAATATTTTAAAAAGGATTGCACCTGATTATGAAAAAATATCAACCACA
ATAGAGCAATTATCTCTTAATATTTATGATACAACAAAAGTACTACTAAATCGAATTCGACCTCGTCTAC
TTGATGATTTAGATTTACCCCAAGCTATTGAGAATCTATTTATTGAACTAAATTTTCAAGATAATCAAAT
TGATACTGAATTAATATGGAAAAATGATCAAAATTTAAAATTAGAACATATTCTTGAAATTACTATATAT
AGATTATGTCAAGAAAGTTTGAATAATATTATAAAATATGCTAAAGCAAATAAGGTAAAAATAGAAATTG
AAATAAAAAATAATATACATATTATTATTACAGATAACGGGGTTGGATTTAATACATATCAGATATTAAC
AGGATTTGGAATTCGTGGAATGCAAGAGAGAGTGAATATTTTATGTGGTACATTTGAAATAACGATTGGG
GAAATATCTATTTAACTGAAAAATATCACTATGATCTTGTTTCTGCTAATAGTGCACTTTCACTCTTTGA
AGTAGGAGGATTTATAGGATCTCTAGTTGCTGGTTGGGGATCAGATAAATTATTCGCTAGCAATCGTGGT
CCAATGGCATTGTTATTTGCTATTGGTATTTTTTTCTCCATTATTGCAATGTGGCTTATGCCAAAAGAAA
ATTTCATATTACAAGCAGGAATTTTCTTTTCAGTAGGTTTTTTCGTATTTGGTCCTCAAATGCTTATTGG
TATGGCAGCTGCTGAATGTTCCCATAAAAAAACTCCAGCTTCAGCAACAGGGTTTGTGGGATTATTTGCA
TATTTAGGTGCTGCTATAGCTGGTTATCCTTTAGCATTAGTGATGGAATCACACCACTGGTCCGGATTTT
TTGTCGTGATTGCTTGTGCAGCCTCTGGCATCGCATTATTGCTATTGCCTTTCCTTAAAGCACAAAATTG
ACAAATTACCTATGAGTAAATAAAGCAATTAGTATTTTGGGATAAAGCCGAATAGAACACCGACTCATTC
AGTGATTTGGTTAAAGATACGGATAATAAAAAAGTGGCTTAGTGCCACTTTTTATTAGAATAATTTTCTA
GAGGTATTAAAGATTTCTTCTTTAAACGGACGACGCATATTAGTGATTGCATCAATAATATCGTGGTGAA
CTAATTTTTCATTTTGAATACCCACACAACGACCACCGTAGCCTTGCATCAAGAGTTCTACTGCATAAAC
GCCCATACGAGAAGCTAAAATACGGTCAAATGCACAAGGCGCACCACCACGTTGGGTATGGCCTAACACA
GCAGCACGGGTTTCGTGGCCAAAGCGTTCTTCAATCTCTCTCGCTAATTGGTGTACATCTGTCATTAATT
CTGTAATCGCAATAATTGCGTGACGTTTTCCTTTATTGAAACCATCTTCGATGTTGCGTATTAGTGACTC
TTTATCAAAACCTTTTTCTGGAATGATAATGTATTCACAACCGCCTGCTAATGCCGCACTTAAGGTTAAA
TCACCACAGTGGCGCCCCATAATTTCAACGATAGAAATGCGTTGGTGAGAAGTTGAAGTATCACGCAAGC
GGTCAATTGCTTCTAATGCGGTTTCAAGTGCTGTTTGGAAACCGATAGTGTAATCCGTGCCTGCAACGTC
ATTATCAATAGTGCCAGGTAGACCGATACATGCAATGCCGTGTTCTTCGGTCAATAGTTTTGCCCCCATA
TAAGAGCCGTCACCGCCGATAACTACTAACGCATCAATTTCATATTTTTTCAAGGTTTCTACACATTTTG
CACGCACTTCTGGATTTTTAAATTCAGGGAAACGTGCAGAACCTAAGAATGTACCACCACGGTTGATCAC
CTCAGACACTGAACGGCGTTCAAGTTTGATAACACGGTCGTGATATAAACCGTAATAACCGTCTTGAATA
CCATACACTTCTAAACCTTCACTTAAACCCGCACGCACAACACCACGGATCGCTGCATTCATACCAGGAG
CATCACCGCCACTGGTTAATACTGCAATTTTTTTTACCATATCAATACCTATAAATTTAATTTTAAAAAA
TAAATCAAAAAACTTGCAAAGATTACCCTATAACGCCCTTTCGTTCTAGCAGAAAATCGGGAAATTTACG
ATTTTTTGATCTAAGTTGAGATTAATTTTCTAAAATGTCGAGAGCAAAATCTAATGCGGTCAAAAAGCGG
TCAAGATCCGCTTGCACATTGTAATGAGCAAGAGATATTCTCAAGGTGCCATTTTGTGCTAAATAACGTA
AGTAGGGTTTGGCACAATGTTCGCCACTACGCAATGCGATCTGTTGCTCGGCTAAAATCGCCGCAATATC
TGCGTGATGTTGATGATGAAAGACAAAGCTAATCGTTGGGCTTAAACTTCCTTCCGCTAAAATGCGTATA
TTTGGATAAGCTGCTAACCGTTGGCGAGCCTCTTTAGCAAGCTGATAAAGCGGTGAGTTTAAGGCTGAAA
AATCCCATTTTTCCAACCACTCCAGCACCTCACCAAAAGCGATAATTCCTGCGATATTTGGTGTTCCTGC
TTCTAAACGATAAGGCAATGTTGCCATCGTGAGCTTTTGCTCAGTAATCTCTTGTAACATTTTTCCGCCA
AATAAAAGAGGGCGGAGTTGCTCAAGGCTACTCAATTTCCCTGTTAATACGCCAACCCCAGTTGGTCCGT
ACATCTTATGTGCAGAGAACGCATAGAAATCGGCATCAAGTGCTTGTACATCAATTTGTTCACAACAGAC
CGCTTGTGCAACATCAAGCACAATTTTGGCTGAACATTGCTGACGAATAAGCGGTATCAATTGCTCTGCA
GGCTGCCTAACCCCTGTTACATTTGACACCAAATTAAACGCAACGATTTTAGTGCGTTCTGATAAGGCTG
TTTGTAGCATTTCAGGGGCAATCTGGTAGTTGCTATTAAGTGGCAGCACAATCAACCTCGCTTGTTTACG
CTCAGCAAGTTGTTGCCACGGAATAAAATTAGCGTGATGTTCTGCCACAGAAATCACAATTTCATCACCA
GCTTCAATACTGTCAGCTAAACCATTTGCGACTAAATTAAGTGAATGGGTTGTGCCACTTGTCCAGATAA
CCGCATCTCGTGTTGCAACATTGAAACGTTTTGCCACTAAATCCCTTGCTAATTCATAACGTTGCGTTTG
AGGAAAATCATATTGACTACGGTGAACCGAACCAGATGAACGATAAAAATTGAGCGTTGCGTCTATCAAC
ACTTTCGGTTTGAGTGTTGTTGCGGCAGTGTCTAAATATACCGCATCGGGACTATCTTGAAAAAAAGGGA
AATGGGAACGAAAAGTATGATTAATCATTGTCGCTGAGCCTTTCTATAAAGTTTATTACAAGGGATACCA
TCATTATTGCCGTCTAGCTCTCGCCAACGGCATTGTTTAAAGTAGCGTTTCGCCGTGTCATAATCGGGAA
GATCGTTACAACTTTTCCTCACATTACAATCTATAGTGGCAAGCGGTGCCTTAGGCGAAAAACCTTGCCA
AAATGAATGTTCATCTGACCGCTTACTTGCACGCCAGTCCGCAGGATTGATCGGATTTTTATCTTGCCAT
AAACCTATTCTTTGCTGTTGAGCAAGTTGTTGAGCTTGCAGATACACAGGTTGTGTTTGGCGATACGCCC
ACGCCATTCCTCGTTGCACCTGAATTAAGTTAAGATTTTCACCCCTCTGATCATAAACCACTGCCAACAG
CCGTTGATATTTATCATACCCCGTAATCTCAAGTTCAACCTCTTTTTTAAATGCCAGTTGAGTTAACGAT
TGCTTCGCCTTATTACCAAAAGGCTGGGCAAATTCTGGGGCATCAATATATTGCAGGCGTACTTTAAGTT
GTGTCCGATTGTGCAAGCAGGTTAAAGTATCGCCATCATAAATACCTACAACTATGCATATTTTCTGTGC
TATATGTTTAGCAACAATCGGTTCATTTGAAAAAAATAGAGAAAGTAATATTGCTAATTTATGGTAGTAA
ATAGTTTTTTTCATATTTTAAGTAATATTTAAATAGAAGGCTATTTGCCATTTATAAAATGATATAGATA
ATAGAAACTATGTATTTAACCCAGCATGCTAATAAAAAATAAAGTAATGCTGATTAGGAAAACGATTTTC
TAATATAGTAAATACATGCTATTCTAGGTCAATTGTAGTTGTTACATTCAAAATTCAGACTAATGAAACC
AATTTTCTTAGAGCTTCGTCATTTACGAACTATTATTGCTTTAAAAGAAAGCGGCAGTGTTTCAGCTGCC
GCCAAATGTATTCATTTAACACAATCAGCATTATCTCATCAAATTAAATTGTTAGAAGATCAATATGATC
TAACTCTATTTGAACGTAAAACTCAGCCAATCCATTTTACTCCAGCTGGAGAACGTTTAGTACAGCTCGC
TTATGAAATTTTACCTAAAATAATAGAAGCTGAATCAGATATAACCCGAATTAAACAAGGAGAAGTTGGA
GAATTACGGATTGCTGTTGAATGCCACACTTGTTTTGATTGGTTAATGCCAGCAATGGATATTTTTAGAC
AAAATTGGGGGGGAATAGAATTAGATATTGTGTCTGGTTTTCATACTGATACTGTTGGTCTATTGCTTGC
TCACCGAGCAGACTGGGCTGTTGTATCAGAAATAGAAGAGTCCATTGGTATTATTTATAAACCTTTGTTT
TCTTATGAAATGGTTGCTATTTGTGCCAAAGATCACCCTTTGGCTCAAAAAGAAATTTGGGAAGCTGAAG
ATTTTCGTCACGAAACACTAATTCATTATCCTGTTCCCGACAATATGTTAGATTTATTGAAAAAAATCTT
ACAACCAGTAGGAATAAACCCAACAAGACGCACTAGTGAATTAACTATCGCAATCATTCAGCTTGTTGCC
AGTAAAAGAGGTATTGCAGCCTTACCTTATTGGGCTGTAAAACCATATTTAGAAAAAGGCTATGTTGTTG
CAAGAAAAATCACTTCTAATGGCTTATATAGCAATTTATACGCAGCAATCAGGGAAACAGATCTAGATAA
AGTTTACATTGAAGAGTTTCACAATATAGTGAAATCGCAAAGCTTTGCCACATTATTAGATCTATTTTCT
TTAGATTAGAAATATTATTTATGAGTACACCAATTTCCCATTTAGATATTTTAAGCTAAATGGGATCTGT
AATACTTACTTATCTGCTACTGATACTTTCAGCTTTTGCCGTTAAGTTTTCTGCACCCGTCGCTCTCATC
ACAATGTTATCTTCTGTCCGAATACCGCCGTAGCGTTTAAATTCGTCGATTTTCTGCCAGTTAAAGAAAG
GTGCAAGCGGGTGGTTTTTCCATTGATTTAGCAACATCTCAATAAAATAGAACCCAGGCTCAATGGTGAG
AACCATACCTTCGGCTAAATCACGAGTGCAGCGCAAACTTGGATAAATCTCAGGCGGAGCTTTGCGAGTG
CCACGATGGTTTTGTTGGAAACCTGCAACATCGTGGACTTGCAAACCAAGCTGATGCCCTAAACCGTGTG
GGAAGAAAGTACGGCTAATACCCTCTTCAAAAATTTGATCGGCAGGTAATTTCACAAACTCAAACTGGTG
AAGCATTTGCGAGATCCAACGGTGCATTTGAGTATGGTAACTCAGATAATTCATCCCAACTTGCATATCG
GCAATCGTATCCAGTTTAAACTGTTTCATTTGAGCAACCATTGTGGCAAATTCACTTTGTGGATCAAAAG
CATAAGTTCGAGTAAGATCGGAGGCATAACCAAGATAGCTTGTGCCAGCGTCAAGTAAAAAACTGTGGCG
TTCACAAGGCGGCGTGAAATCCAATTTTGTGTAATGTAAAATCGCACTATGCTGATTAATGGCAACAATA
TTGCCATAAGGCACATTGTTATCCGATTGCTTGGTCACTTGAAGATAGGCTAGATTAATTTCAAACTCAC
TTTTACCTGCAAAAAAAGCCTCTTTTGCCGCTTGGTGTCCAGCTAAAGCAGTGAGTTGAGCTTGATAAAT
GCACTCAATTTCAAATTCGCTTTTGATCGAACGCTCAAAATGCAGTACATTTAGCACTTTCTGTGGATTG
ATATGCTCAAAACCTAGTGATTTTGCCAACTCCGTTTGTTCGCCAATAAAGGCACAATAGGTCGGATTAA
GGATATATTGTTGAATTTGTTGGCTATCCGTGAGCATTTGCCATTCAAACTCATCAGCAAAAAATGCCGA
TGTCGGTGGATTTGGCGTACAATGCCAATAATCTTGAGGTGCATAAAAATAGAGTTTCGGTTTATTTTTA
CCGTCTAAAAAAAGCCAACTTTGTTCTGCGGTGGGATCAGGGAAAATATAATTAAAATGCGGATTGATTT
TAAATGGCGATGTTTGGTCGTCTAAAAAATGATATTTTGCCTGCCCTGCATAAATCCAAAGCCCGTCAAG
ACGAGCCAGCTCTAAGGCGTGCTGTACGATTTGTTGAATACGTGCGATGTGTTGAGAGAAAAGCTGTTGC
ATATATATCCTGTAATTTTTAATTTTGAATAATAACGATGACCGAACTAACCATTAACCACACTTTAGAT
ACCCTAGGGCTACGTTGTCCTGAACCTGTAATGCTTACTCGCAAAACCATTCGCAATATGGCAGATGGTG
AAGTGTTGCTAATTATTGCTGACGATCCTGCAACTACTCGTGATATTCCGAGTTTTTGTCAATTTATGGA
TCATCAGCTATTAAAAAGTCAAACAGATACTAAGCCGTATCAATATTGGGTGAAAAAGGGGCTAGACCAC
CTTTAAACTTTTTGTAATTTCAAATCTATCATCTAAAAATTCTTTCTTCAGACGAGATATTTCTCCAAGT
ATCTCTTCTTCAGAAGATAGAATATTATCATCTTTACGTAATAGTTGATTATGTGCTGTTAAAATAGTAC
GTACATATTTTTCCCACTGTTTCTCTGGAATTTTCTGTACATATGCAGATAAAAAGAGTAATTCAATATT
AGAATAATAAATCCCACCACCTGACACAGGACTTGCCAGATAGTTAACGTTATTAAAAGCAAAAGGATTA
TCCAATATAGCTCGGTTAAATTTCTGGCAGGAATTTGTAGCTGCTTCTATTGTTTCAGCCGATTGAGTAA
TGACAACTTCTTTTCGAGCTACTAATAGGGCAATTATTCTAAATAATGCATTTGGAGGCATATCCCCTTT
TAAGGCTTCACACAAAGATTCTAACGAGTGAATCTTATAATCAGATAATTTTTCAATAATAGGTTTTAAT
AATTCTTCTTTAAATTCCGTTTGTCGGTAGTTTTTAATCGTGGTCGAAATTTTTGTTGTAGATGAAACAA
GTAATATATTTAATTTCTTCCATTCTTTCTCTCCTTGTTGATTAGTAAGTTGAGATTTTCCTTTAACCCA
ATAATCACGGCGGAATTGTTTATTTAAAATAAAGTCTTTTGCTGTTTGAAATAAAGAAGGATCTTGAATG
CTAGATAATAATTTTTGTTGCTCTTCATCAAATAAAACCTCATCAAAATCATCTAAATAAGAAACGGAGC
ATGCGTAACTTAATTTAGCTTGTTTCAAGCAGGATTCAATTTCTGAAAAATACATTGGATACCAATTCTG
ATTAGTAAATTCATGAATGACGTAATTAGAATTTTGTTCTTTGATCTGTTCAACTTGTTCCAACAAATAA
GGTGAGAGAGAAAGGAGACTATTACTCACTGAAAGCATATTCTTTGTATGTTCTAATGCTGATTTAATCG
CTTGATCTTTTGATTCTAGAGTAGCAGATAATTTACTATAGTATTGATTTAATAAATATCTAATTGGTGA
TTTTCCTGCCCATCCTGGTAATGTGTTATAGCTAATATAGACTACACCACCTACTTTTAATTTACGTTGA
ATAAAATCAACGATAGTTTCTCTATTTTGTGGTGAAATCCAAGACCAAATACCATGTAGAGCAATAAAAT
CAAAATCAGGTAAGTCATCTCGATGACAAAATTCGGCAAAAGATTGATCTGCAATAACGACTTTATCTGG
ATTGCCTTGGTTTGCTAATTGTTGAGCAAAGAACGCATGAGAAGGATTAAAATCAGTCCCGTACCATTTT
ACTGTTCCTGCTACTGCATGAATATTAAGCGATACACCAAACCCAAAACCTAACTCACACGCATTAATGA
CTTTTGGCGGCTGTAAATTTGCTATTAAGAATGGACAAATTAATTGGTGGCTATTTAATCCATCGTAATA
ACCTGTCGTATAATTAATATCATTAACATAACCTTCTGACCAATTTGTTAGCATTGCTCCTCCTTATTAC
TTGATTCTTACATGGTAAATATTCTACATAGGGTTATCATTTATTTTCATAATTCTGCTAATGGTTAACG
TCTTTCATCATCAAAATCATCATCTTCGTCATCGAAAAATTCGCCGTCATCACCATATTCATCTTCATCA
CTGTTCGGATCTTCAAAATAAGTTCCCCAGCCTTCGTAGACCGCACCCGATTTTTCGATTAACGGCAGTA
GCTCTTTTTGTTGAGCGGTAATAAGTTCCGCATCTAGTTTAATTTCGCTGACAATATCGCACACAAACAC
AAGATCGCCATTCTCTTCTTCCACTTCTTCCGCTTCAGAAATCTCATAGCCCAACTTATAAGCATCTACC
ACTAATTTTTCGAGTTTATCGAAATCGTGGTGAGCAACGTGGTGTTCGATAATATAAAGGGCTTCAGGAT
CGCTGCCATCGTCTAATAAAGATTTGATGATTTCATCGGTTTCTTGGCGTAATTCGGTTAAGTTGTACAT
AAGATTAGCCCTCTTGGGTTTGTGTAAAAATTTCGGCGAACCAACTATCTAATTTAGTCGCAAGTTTATC
AATACCAATACGATTTAATGCAGAATAGGCTTCGACTTGCACATCGCCTTGAAACGGTAAAATCGCTTCC
CGCACCATTTTGACGGTTTTGCTTCTCGCACTTTGGCTAAGTTTATCCGCTTTGGTAAGTAGCAATAATA
CAGGCAACTTCGCAGATACCGCCCACTCGATCATCTGCTGATCGAGATCTTTCAACGGGTGACGAATATC
CATTAAAATCACTACGCCCCGTAAACATTCACGTTTCTGCAAGTATTCACCTAAAGAACGTTGCCACTGA
AGTTTCATCTGCTCAGGCACCGCCGCATAACCATAGCCTGGTAAATCGACTAATTTACAATTTGGTTCTA
CTTCAAATAAGTTAATTAACTGCGTACGCCCTGGGGTTTTAGAGGTACGAGCCAAGTTTTTTTGATTAGT
TAAGGCATTTAATGCCGTCGACTTCCCTGCATTTGAACGCCCTGCAAAGGCAATTTCCACGCCACTGTCT
TCAGGTAAATGGCGAATATCAGGTGCAGAGGTTAAAAAATGGGTTTTGTGGTAGTTAAGTTTTATTTCAG
TCATTTTGTATTTGTTTGTTATTAAAATTTGTAACTAGCTCCCCTCTTTGAAAAAGAGGGGCTGGGGGAG
ATTTAAAAAACAGTTTTGTAGGGTGGGTTTTAACCCACCAATAAATTCAAGAGATTACAACGAAACGGTG
GGTCAAGACCCACCCTACAATTATCTAAATCTCACACTCAATCCTTTCCCACCATACTGATTTGCTTCAG
GATTTCCTACAAACACGCCCCATTCCATCAGTAAAATCGTCCCGATAAACATCGGCATCATAACGCCTAG
CACAAATGCCATTGTTCCTTCTGCCCCTAATGAGCTGAGATAGCACAATATCGGAACAGCAACCATCAAT
AAGGCTTTTGCTGAACGATTACGGTCGTGTAGGCGTTTAACGATAACCGCCGATAAACTATAAAGGGAAA
CAGTCAAAGGTAGAACGCTGATCCAACTGAAAGCGGTCAGATTTAAGATAAAATTTGCAAAAATAAATAA
AAATGCAAAATTGATCCCAAAGCCGATCCAAAAGCCTTTGCGGTTTAGTCTTCCGTGAAAGGAAAATAAT
GCTTTATGCCAAATCATTACTGCAACGCCTTTTCAATTTTTTCAAACAGATCACGAGCAAGATTATCCAA
GCCTTTCAAACGCTCTAAGCCGCGACGCATCAAGGTTTGACGTTGAGTGTCATAGCGAGAAAGTTTAATT
AGCGGCTCAATTAAGCGTGCCGCCACTTGCGGATTGCTTTCGTTCATCTTAATCAACATATCGACCAAGA
AACGATAACCTGAGCCGTCAATGGCGTGGAATGCACTTGGGTTTTGACTTGCAAATGCCCCAACTAATGA
ACGTACACGGTTTGGATTTTTGAAGTTAAAACTTGGGTGCGTTAATAGATTTTGCACAATTTCAAGCACA
TTTTCATCAGGACGTGTCGCCTGTAAAGCAAACCATTTATCCATCACTAAGCCATCGTGTTGCCATTTTT
GTTCAAAATCGGCAAGAAGCTGATCTCTGCAAGCAAGTTGTGCTTTGGTCGAAGCCGTGAGTGCTGCCAA
AGTGTCCGTCATATTATTTGCTTGATGATAATGTTTGTGCACCAAGGTATTCCCTACTTCAGTAAAGGCA
AGGTAAGACAAGCAAACATTGCGTAATGCACGTTTTGCCAAATCCTCGGCAACCACACGGTATTCCGTTA
ATTTATTTTGGTTGTAAACGACTAAGAAGTGATCTTTTAATTCATCAGCAATCGCTTGTTGCATAAATTG
ACGAACAGCCGCAATACCTGCAGGATCGATCACTTTAAACAACTCCGCAAATTCCGTTTCTTTTGGCAAG
GTTAAGGTTAAAGCGGCAAGTTCTGGGTCTTTATTTGCATTGTCGATCACAAAGGTGAGCGCTTCTAACA
GACCTTGTGAGAATGCCATTGCTTCGCCCTGTTGGTGACGACTTAGATTTTCACGCAGCTCATTGTTAAA
CAACATTTGTGCCACGTCCCAACGCACGAAATCATTCTCAGCAAACTTCAAGAGCGTTAAAAGCTGTTCT
GTTGAATAGTCATAATCTAAACGCACAGGGGCTGAGAAATCACATAACAAGGCAGGCACTGGACGTTGTT
GCACATTGTGGAACTCAAAGGTTTGATGTTCGTGGACCACATCTAACACATCACTGACAGTTAATAATTC
GTGTTGTAACTTGATTTTCTTACCATCTTGACCATATAACGCTACTTTCAACGGAATGTGTAAATTCACT
TTCTCAAGCTGATCGGCGGTTGGTGGTGTGTTTTGAGAAACGTGCAAACGGTAAGTATGACGTTTTTCAT
CATATTCATCTGAAATCGTTAATTCAGGTGTACCCGATTGGCTATACCAACGGCGGAACAGATCTAAATC
AACTCCCGAAGCACGTTCCATTGCAGACACAAAATCTTCGCAGGTTGCCGCTGTGCCATCATTTTCTGCC
ACATAGAGTTTCATTCCTTTTTGGAAACGCTCTTCGCCGAGTAAGGTGTGGATCATACGAATAACTTCAG
CCCCTTTTTCATAGACGGTAACCGTATAGAAATTATTCATTTCAATCACTTTTTCAGGGCGAATAGGGTG
AGCCATCGGGCTTGCATCTTCGGCAAATTGCACCGCACGCAACAATCGCACATCTTCAATCCGTTTTGCC
GATCTTGACCATAAATCTGAAGTAAATTCTTGATCACGGAAAACGGTCAAACCTTCTTTTAAACTGAGTT
GGAACCAGTCACGGCAAGTAATACGGTTGCCCGTCCAGTTATGGAAATATTCGTGAGCAATCACGGCTTC
AACATTCAAATAATCATCGTCCGTTGCAGTTTGCGGATTAGCTAGCACAAATTTCGAGTTAAAAATGTTT
AACCCCTTATTTTCCATTGCCCCCATATTAAAGAAATCGACCGCCACGATCATATAAATGTCTAAATCGT
ACTCCAGCCCAAAACGCTCTTCGTCCCATTTCATCGAACGTTTTAAACTCTCCATCGCCCAAGTGGCACG
GTCAAGATTTCCTTTATCCACATAGATTTCAAGGGCAACTTCACGTCCGCTCATCGTGATAAACTTATCT
TGTAACAGGTCAAAATCCCCTGCGACTAAGGCAAATAAATAGCTTGGTTTAAAGAACGGATCTTCCCACT
CCACCCAGTGACGACCATCGTCCAGCTCCCCTTGAGCAATACGGTTACCGTTAGAAAGCAGGTATGGATA
TTTACTTTTACAAGCGGTGATTTTGGTGCGATATTTTGCAAGCACATCAGGGCGATCAAGCATATAAGTA
ATCTGACGGAAACCTTCCGCTTCACATTGCGTGCAGATCCCTTCGCCTGATTGATATAACCCTTGTAGTG
ACGTATTTGTTGATGGATTGAGTTTTGTCTGAATTTCCAGCTCGAATTGATCCGCAGGGAAATCGGCTAA
ATTTAAAGTCAAAGCCTCATCATCTTTTTGATATTCTTTGAATGGCTCGCCATTAAATTTAATCGATAAA
AATTCAAAGCTATGCCCATCTAAACGTAACGTAGTCGCTTCTGCATTTTTACGCATGACCGACAACGTCG
ATGTGACAATCGTCTGCTCAGGATCAAGCTGAACATCAAGATAAATTTGATGAATCGTAAAATCAGGCTG
ACGGTAATCTTTTCTAAATTTTGCTTTAGGTTGCATAGCTTTTCCCTTAGGTTTTTTTGAATATGGAAAG
GATAAGAGTATTTGTCTTTAAGTGCAATCAAATTTAAGATCTTGCCCCAAAAATCGCCGTACCAATACGC
ACCATTGTCGAACCGCATTCAATTGCACTTGGCATATCATCAGACATTCCCATTGATAGCGTATCAATCC
CTTCAAATTGAGATTGTAATTGAAGAAACAGTTCATTCATTTGAGCTAAGGCGATTTTCTGTTGCTCAGG
CTCACTTTCAGGCTTCGGAATTGCCATTAAACCACGCAATTTCAAACGTGGCAGTTGGCTAATTTGAGTG
GCTAATTCTAGCATTTCTTTCGCAGAAATACCCGATTTAGATGCTTCATCACTGATATTAATTTGAATTA
AAACATTCAGTGCAGGCAGGTGTTCAGGACGTTGCTCGCTTAAACGTTGTGCAATTTTGAGCCTATCTAT
CGTTTGTACCCAGTCAAAATGCTCCGCCACTACACGCGTTTTATTCGATTGTAATAAACCTATAAAGTGC
CATTCTAATGTGTCGTTCTCCGCAAAATGCTGAATTTTTTCAATACCTTCTTGCACATAATTTTCGCCAA
AGGCACGTTGCCCTGCTTCAATGGCTTCGGCAATGGCTGAAATGGGTTTAGTTTTGCTCACCGCAAGCAG
TTTAACACTCTGTTCAGGGCGATTAGCTTGCTGACAACATTGTTGAATTTGTTGAGAAATTATCGCTAAA
TTTTGAGAAATCGACATTGGCTACTCCAAAAGGCTATAATGGGCAAGATCATAAAACTCCACTTAACTGA
AATCAAGGATACTTATGCAAAGACTAACAAAAATTAAACTTGTGATTACCGATGTGGACGGTGTTCTTAC
TGATGGTAGCCTTTATTACACCGAAAATGGCGAAGCATTAAAATACTTCAATGTGAAAGACGGTTTAGGG
ATTAAAATGCTCCTTGCTTGTGGTATTCAAGTTGCCGTGCTATCGGGCGGTGACACCCCGATTTTACGCC
GTCGCATCAAAGATTTAGGCATTCCCCTTTTCCAACTTGGCAAAATGTCTAAGCGAGATGCTTGTTTTGA
ATTAATGCAACAAGCGGGGGTTTCAGCCGAAGAAACTGCATTTTTAGGCGACGATACGTTGGACTTGCCT
GCATTTGAAGTCTGTGGACTAGCGGTTGCCGTGGGCGATGCCTTTGATTATGTCAAAAATCAAGCTGATT
TAGTCTTAACACGTAAAGGCGGACATTCCGCATTCCGTGAGCTTTCCGATATGATTTTAAAAGCTCAAGG
CAAAGAAGAAGTTTATGCTACTGCTGATGGGTTTATGAAAGTGGTGCATGAAATGCTACAATAAATAATA
TCCTGTGGAATTTTAGATAATTAATTGAAAAAGATGAGCCAACAAGACAAACAAAATTTAATTTGGATCG
ATCTCGAAATGACAGGGCTTGATCCTGAAAAAGAGCGAATTATTGAGATTGCTACCATTATCACCGATAA
AGATCTGAACATTTTGGCAGAAGGCCCTGTGCTTGCCGTATATCAACCCGATGAATTATTAAATAAAATG
AGCGAATGGTGTGTGAAAACCCATACTGCAAATGGGTTGGTTGAGCGTGTGAAGCAGAGTAAATTAACCG
AACGTGCTGCCGAATTACAGACATTAGATTTCCTGAAGAAATGGGTGCCGAAGGGGGCTTCGCCGATTTG
TGGTAATAGCATTGCACAAGATAAGCGTTTCCTTTATAAATATATGCCGAATTTGGCGGATTACTTCCAC
TATCGCCATTTAGATGTGAGTACATTAAAAGAGCTTGCAAGTCGTTGGAAGCCTGAAATGCTTAAACAAT
TTAGTAAGAAAAACAGTCACTTAGCTTTAGATGATATTAAAGAGTCCATCGAAGAGTTGAAGTTTTATCG
TCACCATTTTATTAATTTAGATTAACAATAATGCAATCATTTTATTTTGCGACCGAAGAAGAAATGCTTA
ATTTTGGTCAGCGTTTTGCCCAGCAACTTCAACGCTATTTAGACAATCATAATGAAAAATCCGTTGTGAT
TTATCTAAACGGAGAATTAGGGGCTGGAAAAACGACACTGACACGTAGCATTGTGAGGGCTTTTGGGCAT
AATGGGAATGTAAAAAGTCCAACTTATACTTTAGTTGAAGAGTATCAGCTTCCCCCTTATGCTTTATATC
ATTTTGATTTATATCGTTTGAGTGATCCTGAAGAGTTGGAGTTTATGGGAATTAGGGACTACTTCCGTCC
ACAAACGGTTTGCTTACTAGAATGGGCAAGTCGAGGGGAAGGAATGATCCCATCTGCGGACTTTATTATT
CAAATTGACTATGCAGAAACAGGGCGAAACCTAGCTCTTATGCCTCAAAACAACTCAGCAAAACAGATTG
TAGATTATTTAGAACATCAGACCGCTTAGGGTAATACTATGCAGAAATTACGACATTATGTTTGTTTTAC
GGTAATGAGTTTATTTCTTGCTCTTTCCGCACAAGCAAAATTAACCATTGCCATTGATGCTGGACACGGG
GGCAAAGATCCAGGGGCTATCGGTAAAAATTTAGGGGTTAAAGAAAAAGAAGTGACTTTAGCGATTGCCA
GAGAACTAAAGGCGTTGTTAGATGCAGATCCAAATTTCAAGGCAGTAATGACACGCAATGGTGACTATTT
TATCCAACTACCTAATCGAACTGAAATTGCTCGTAAAAATAAGGCACATTATCTAGTGTCAATTCACGCT
GATTCTTCACCAAGTTCAGATAATCTAAAAGGGGCTTCGGTTTGGGTTTTATCTAATCGCCGTGCAAATG
ATGAATTAGGAAAATGGTTGGAAGATCACGAAAAGCAATCGGAATTATTAGGTGGGGCAGGTTCGGTTTT
AGCAAATAATAATGAACGTTACTTGAACCAGACAGTGCTTGATCTGCAGTTTTCTCACGCACAGCGTTCA
GGTTATGAGTTAGGTAAAACAGTCTTAGACAAACTGCGAAATGTTACGCAATTAGCAAAAAGTTCGCCAC
AACACGCCAGCCTTAGCGTATTGCGTTCCCCTGATATTCCTTCAATTCTAGTGGAAACAGGCTTTTTATC
TAATGCAACGGAAGAACAACGTTTAGCTACAAAGGCTTATCGCCGTCAGATTGCAAAGGCGATTTATCAA
GGATTAATTGCATATAAAAATAGATTACCAAAACAGCCAAATCAAATAGCAGTTAATGATGAAAAATCAA
CCAAGAAATCGAAAGCTAAAAAAAAGGTAGAGAATCGCTCTAAAGAAGATAAAAAAGCTAAAGCAGCGGT
GACTTCGCCTAAGGAAAAAACTAAAGAGAAAGCAAAAATAACGACGAAAACTAAGCAAGAACAATCGTCT
AAAGCGTCAGAAAAAACGGTTAATCTCAATGCGAAATATCATGTTGTCCAGAAAGATGAAACACTTTATT
CCATTGCTCGCATGTATAAAACAACACCTGAAAAATTGAGGCAGCTAAATGGTTTAAAACAAAATAAAAT
CTTTGTAGGGAAGAAGCTGCAAGTAAAGTAAATCAATATAGTAGAGTATAAAATTTAAAACTGGATATGG
GAACCTAGACAAAATAGTAGATAAATAAGCATGATATTTAAAGAAAAGCCGATTATTTCTAATCAGCACG
GAGCATTAGTGATGGCATTTGTACCATTTATTTATGGTATTTCTGCTAGCCATTTTGTAATGAATCATTT
TTGGCTTGGGCTTAGCTGGCTTTTTACTTATCTCTTTTCCTATCCTTTTTTCTCCGTTGTTAGTAAAAAA
CAAAATGAAAAATATAAACGCTGGATGATTATTTATGCCGTATTTAGCGGCATATTTATATTTCCCGTAC
TCTTAAGTCATTTTTCTATTTTGCAATTTATAATCCTAATCCTGCCGCTTGCAGGGGTCCAAATTTACTA
TGCAAAACAAAAAGATGAACGAAACTTAATCAATGATATTGCAGGTATTTTAACCTTCGGCATAATTGGA
ATGGCAAGTTTCTATTTAGCAACGAACCAATATAATTTTGAGATTTTACTCCACCCTACGTTATTTTTTA
TTGGGACAACAATTTATGTAAAAAGCGTTGCTCGAGAGCGGAAAAATCCTCTTTACTGTAAGTTCAGTAT
AGGACTTCATTGTATATTTATCTTTGTTTATCTCGCCTTAGGCGATTATGGCATTAGCTTTGCCTATTTC
ATTGGGTTAATTAGAGCGGTTATTGTGCCAAAAAGAAACTGGAAAATTAAACAAGTCGGCCTATTTGAAT
TTTTAGTGATATTTGTTTTTACACTAGGGCTGATCTACTAAATGTATTAACCTAATAATATCCGTTATTT
CTCTTTCCAATATCCAATCCATTCTTTCAGGGCGTGCATATTGCTATGTAATGCTCCTGATTGTGGGATA
AAGTAAAATACATTTAATCCATAGGTTTCAGGCATTTTTCCTGCTCCAACACTTGCAGGTAATATCTTAA
AACCTTCTCGCTCAAATAGCATTCTTGCTCGTTGCATATGCCACTGGTTTGTCACTAGCACAATCTTATT
AATACCTTCTTTTTCTAAAATCGGTTTAGAAAACTTCGCATTTTCAGCCGTCGTTTTGGCTTTTTCTTCC
AACCATTGTGTTGGAATATGGAAAAATTGTTCGAGCTCTTTTTTCATGACGGCAGCTTCTGAAGTCCCTT
TTGGGCTACTTCCCGTAATTAATAAAGGTAAGCCCGTTTCTTTTTGTAAAAAAGCAGCATAACGTACCCG
CTCTAATGCTATTTCGCTGATCGCTAATTTGCCAAATAACTCTTTACTATCACGCAAGCCACCACTAAGT
AAAACGATAGCTTGAGCCGATTTATAATCTTCAATACTAAGGTTATCTTCCGTTACCAGAGAATCATGCA
ATTTTTGCGAAGTATAGGGAATACTGAAAATATAGAGCATTGCTACACCTAAAAAAGTTGAGAGATAACC
TAATTTTTTCCATTTTAAGCGGAAACAAATTAAAGAAAACAACCATAAAATCAGAATGTTAAATGGTGGA
AGAATGACCGCAGTAATAAATTTTGTGATAGCAAACATAATGAGTAGGCAATTTTGTCAAGTAAGTAAAA
GAGATTTATTATTCCTCATTCCTTTTCCGTTGTCTATTGTTTAACTCGCTCTTTAAAATTAAAATAGCGA
TTCTTATTAGCCATATTACTAGCGGTTAGATTTATGAAAAAAATTGCAATTATTCCAGCCAGAGCAGGCT
CGAAAGGGATTAAAGATAAAAACTTACAATTAGTCGGTGGAATTTCGCTCGTAGGGCGTGCAGTTCTTGC
AGCAAAAGAGTCTGGAATGTTTGACTTAATCGTTGTCACTTCAGACGGCGAACGTATTTTACAGGAAGGT
GAAAAATATGGTGCAACACCACTACTTCGCCCTGCTGAATTGGCTCAAAGTGATACTCGTACTATTGATG
TTATTTTGCACTGTTTAGAAACCTTAAATATCCGTGAAGGCGTTGTAGCACTGTTCCAACCCACTAGCCC
ACTTCGCAATGCGTTAGATATTCGCAATGCGATGGAAATCTTTTTAGGTGGAAAAAGTAAGTCTGTGGTA
TCCGCTTGTGAATGTGAACACCACCCGTATAAATCATTTGTTTTAAATGGAGATGATATTCTCCCGATGA
ATGAAATCAAAGATTTTGAAGCACCACGTCAGCAATTACCAAAAGCATACCGTGCGAATGGGGCGATTTA
TATCAACGATATCGCCAGCCTACTTCAAGAAAAATACTTTTTTATTCCACCTGTGCGTTTCTATTTAATG
CCAACCTATCGCTCAGTCGATATTGATACCACATTAGATTTGCAACTGGCGGATAGCTTGATTGAGAAAG
AGATGCAATGAGAGCCATCAAAAACAGTGCAGTTTATTTAATCGGTGAACTGACTTCACGGGCAATGCCA
TTTTCCAAGCCTTATTAGGTGTTCAGCTGAGCATTCGACAGTGTCAAAAACAGGCGATTTCCTATGCCAT
TTTGCTCTTTGGAGCTATCTGTTTATTTTTAGCCTTTAATTTTGCAGAAAATAAATATGTACAACACGCT
TTAGAGCCTTTAATCAATGTTATTTACGGCTATGGTTTAGTTAGTTCATCTACGGATAATCTCGTTCAAA
ATCATCTTTATATCCCTGAATTAAAACAGATTTTAATTGGTGATGGGCATTATTTCTATCCACAAGGTGG
CTACTACGGCAAAACAGACTCTGGTTTTTTACGCCAAACATTATATGGCGGATTTATTTATCTCTCTGTT
TGCTTCTTATTTATGTGTTACTTCGTACGAAAAGTGGCAATAAATTGGTTTGACGGTAGTTGGATTTTTA
TCTTATCTACCTTACTTATTCTCTCCATTTTAAATGTAAAAGCCGATGCCTATGCTTTCCCTGGCATTAT
GTTAGTGTTATTAATGTTTTTATCTTTATTTGGCAATGAAGGTAAAAATAAAATTCTATTTTTAAATAAC
AAGACAGAAAATGTTTAGTATTATTATTCCTTCTTATAATCGAAAAAATGAAATTCCTGCATTATTAACA
AGTTTGGAATATCAAACGGAATATAATTTTGAAGTGATTATTGTCGATGATCACTCTGTTGAGCCAGTAG
AAATTAAACATCTCTACCCATTTCCTGTCAATGTGATTAGGAATGAACAGAATTTAGGAGCAGCAGAAAG
TCGTAATGTAGGAGCAAGATTTGCTGAAAACGAGTGGCTACTCTTTTTAGATGATGATGATCGTTTTGCT
CATCCAAAATGTGAAATACTGGCAAAAACAATTAATGAAAACCCGACGATTAATTTTATTTATCACCCTG
CTGAATGTGTGATGGTAAATGAAGGGTTTAGTTATATCACTCGCCCCTATGAAAATGAACAAGCGGTCAC
TTTAGAGAATATTTTACTGGCAAATAAAGTAGGTGGAATGCCGATGATTGCGATTAAAAAATCATTTTTC
TTTGCAGTCAATGGATTATCAACGGATTTAAAATCTCTAGAAGACTATGATTTTATTTTGAAAGTCATTT
CGCATAACGAATTTAAACCAAAACATGTTTCTCAAGCCTTAACAACCTGTACTTTCCATACTAAACGAGC
AAGTGTATCGACAAATACACAAAATACTGAATTAGCGATTGAAACTATTAAACAAAAATATGTAAAAACA
GATATTCAACAAAAAAACTTTGCTTTTAATGCATTATATATGCTTTCTTACCCACATATAATGAATTTAT
CTCGTAAAGCGGCTTGTTATTATTGGCAGATGTTCCTACAAAGTAAAAATATTAAACATTTGGTGATTGC
TACCCTCACATTTATTTCACCAAAACTTGCAATCAATATGAAAAGGTTTATTTAATGAAGTTTTCCGTAT
TAATGTCCTTATATTTTAAGGAAAAATCAAAATATTTAACCGAATGTTTTGAAAGTTTAAAAAATCAAAC
GGTTCAAGCGGACGAAATTGTTGTTGTATTTGACGGAGCCATTACCCCTGAATTAGAGCAAGTTGTGCAA
AATTTTGCGGAAATCTTACCGCTTAATATCGTTAGACTAGAGCAAAATCAAGGGTTAGGAAAAGCACTCA
ATCACGGCTTAACCCACTGCAGAAATGAATGGGTATTCCGTATGGATACGGACGATATTTGTATTCCAGA
ACGTTTTGAAAAACAGATTGCGTTTATTGAACAAAATCCCGATACCATTATTTTTGGCGGACAAATTGCT
GAATTTGGCTCAGATATTAATGATATTGTCAGCTATCGTCGTGTGCCAACAGAAACCAAAGCCATTGTAG
AGTTTACACAGAAACGTTGCCCATTTAATCATATGACGGTCGCCTACCAAAAAAATGCTGTGCTTGAATG
TGGTGGCTATCAAGACTTACAAGAAGATTATTATCTCTGGATTAAATTGGTCGCATTAGGCAAAAAAGTA
GCGAATTTGCCTGAGGTTTTGGTTTATGCTCGTGTTGGAAATGGTATGGTTGGTCGCCGTCGTGGTATCG
CTCAGGCTAAGGCAGAATGGCGCTTGTTTAAATTAAAACACCAAGTGGGTATGCAGAATATCGTTTCAGG
TTTTATCACTTTTACTATGCGAGTGGTACCGAGATTATTGCCAACAGTCTTACTTACTCTGTTTTATAAA
TTACTTCGTAAATAAAAGGTGTAATATGTTGTCTATACAAGATTTTTCAAATAAAAATAGTTGCTAATAT
TTAGAGAAAATAAACATTAGCAACTATTTTGTCTACCATGCCGATTATTCCTTATGAAGAGCGATAAACA
TAGTTAATTATTCTGTTTTAAGCGATAACGTCTATCCATCATACAAAGTATGCCACCTATCGTCATAAAC
AATCCACCGAACCAAATCCAACGGATAAACGGTTTGTAGTATAAACGTACGCCCCAAGAGCCATCTTCTA
AACGTTCACCTAAGGCTGCATAGAGATCTCGACTAAATCCCCAGTCAATCGCAGCTTCAGTCATACCCAT
TTTACTGACATTGTAAAAGCGTTTTTCTGCGTGTAGTGTGGCTTCATATTTACCATTTCGATGAATTTCA
ATATCCGCTGTGCCACCAATATAGTTTGCCCCATTTGAGTCACGAATACCCTTGAAGGTAAAGTTGTAAT
CTAAAATTTCAACTTTGTCGCCTACATTCATTCGTACATCTTTTTCGATACTGTAATTTTGGCTAAAGGC
AATACCAAACACAGTCATTGCAACCCCTAAATGAGCCAACACCATTCCCCAATGGGAACGAGAAAGTTTC
AAAATGCCTTGCAAGAAACTATGACGATGCGTTGCTCGTTGATGTAGTTCATATAAACTCAATGCCACGA
TAATGACGGACATCATTGTCCCTAATACCACGCTGACAGTAATTTTGCTGGCAAAAAGATAAGGTAAGCC
AAAACCAAGCAATACCATTACGGCTAATGAAATGAGGACTGGCTTACGGATAGCAGAAACCTGATCTCGA
CGCCATTTTACAAGCGGTCCAATTCCCAATAAAAATGCAAAAGGCACCATTAAGATCATAAACATCTGAT
CGAAGAAAGGTGCTCCGATAGAAATTGTCCCTAAACCAATTTGTTTATGAATTAACGGTAAAATCGTGCC
TAAAAAGACCACCGATAAGAACGCCATTAATAGTACATTATTGAGTAATAACATTGACTCTCGTGAGTAA
CGTTCGGAATTGTCTAAGCTCTTGATTTTACTGCCTTGATAAGCGTAAAGCAGTAGCGAACCGCCAATAA
CCACCACGAGATAAGCCAAAATATATAAGCCCCGAGTTGGATCAGAAGCAAAAGCGTGAACCGATACCAA
AATCCCTGAACGCACTAAGAATGTGCCGAGTAAGCAGAGTGAAAAAGCAAGAATAGCTAGCAAGACCGTC
CACGCTTTGAAAGTACTACGTTTTTCCGTAACCGCTAAAGAGTGAATTAATGCCGTACCAGCAATCCACG
GCATTAACGAGGCATTTTCCACAGGATCCCAGAACCACCAACCGCCCCAGCCAAGCTCGTAATATGCCCA
CCAAGAGCCAAGTACGATACCTAATGTTAAAAATACCCACGCTGCCATAGTCCAAGGACGTGACCATCTC
GCCCAAGCAGTGTCAAGACGACCTGTCATCAACGACGCAATAGCAAAAGCAAAGGCAACAGAAAAGCCCA
CATAGCCCATATACAGTAACGGAGGGTGGAAGATTAAGCCAACATCTTGCAACATCGGATTAAGCTCTCG
ACCATCAACAGGAAAATCAGGGAAAGTTCGGTTAAACGGGTTAGAAGTAAACAGAATAAAGACTAAAAAG
CCAATGCTAACCAAGCCCATTACCCCCAATACACGAGCGATGGCTTCTTCAGGCATTTGTCGGCTGAATA
TCGCAACGGCAACGCTCCAAAGGGAAAGTAGCCAAATCCAAAGCAACAAAGATCCTTCGTGAGAACCCCA
AACAGCGGAAAGGCGATACTCTAACGGTAACGTACTGTTTGAGTTATTCACCACATACTGCACAGTAAAA
TCATTGACCGCAAACAGATAAAAAAGCGAGCCAAACGAGATTGATAATGCTAAAAAAACCGCCCACGTCA
TCGGACGAGCCAATGCCATCAGACTAGCATTTTGTTTATGAGCGCCAACAAGCGGTAAGATCGCCAATAA
AATTGCCAATGAGAGAGCAAGAGCAAGGGTATAGTTACCTAATTCAGCAATCATTTATTTTCTCCAAACG
GCTGAGAGATCTGCGTTGCATCACGTTCTGATTTTCCTTTGAGATCTGCTTCTGAAATCCCCATCGGCTG
ATGTTGCTTTTTCATCTGATCGCCTAATTCAGGTGGCATATAGTTTTCATCGTGTTTAGCTAACACTTCG
GTTGCTTTCAGTTTTGTCGGTTCAACTAAAGTACCTTGTGCCACAATCCCTTGCCCTTCACGGAATAAGT
CAGGCAAAATCCCTTCATATTCCACCTGAATTGCAGGCCCAATATCATTGAGATCAAAGGTCACTTTAAG
GGTCTTATCATCACGTTTTACCGACCCATCAACCACCATACCCCCTACACGAATACGTTGCCCAACTTCA
GGCTTGGTTTTTGGATCATTATTTTTACCATAGATAATCTCTGATGGCGTATAGAATAAGTCAATGTTTT
GGCTTAACGCATATAAGGTTAAACCAACAGCAACGGCAAGCCCACTTAACACTGCCATCACCACTTTCAG
TCTAGATTTGCGTCTTGGGTTCATAAAAACCTCGTTGTAATCACTCAAAAAACAAATAGAAAAATTAAAG
TGCTATCCTAACAAAAAATCTGATAAGAATCGTTAAATATTCGATTATTTTATTCTTTAGTATATAAAAA
TCATGTCTACCCTAAGACAGGAAATGGTCGAACATTCTCTAATTGAGAATGTATTTGATTAGGTACGGTT
GATCCTAAAGTCCAAGAAATAAATGATATAGAGCTTAGTATAACTTAATTTACTACACAAAAATCCCACA
AGTTGGGTCGTTTGGAGCCATTCTAACAGATAATTTTGGGCAACATATAGTTTATTACTTAGAGAGATAG
GAGTGTTTATAAGCAAGGCAGAACTCATTACATCTCAATATGAAAGGTTTCCAAGAAATTATACTGCCTC
TTTCGATGTTACTTGTGTACTTTAGGGGATGCCAAACATAGAGAGAAGCAAGAACTGCTTGTTTTTGAAC
ATAAATATAGGTAGAAATAACCGCACCTTATTGTTATAAGTTGCGGTTATTTTTTGCTACTTATAAGGCT
TTTAAAATGTCGTCCACACGTTCTTTCGCATCACCAAATAACATTTGAGTGTTTTCTTTGAAGAACAGTG
GGTTTTGTACGCCTGCATAGCCCACTGCCATTGAGCGTTTGAACACGATAACGTTTTGGGCTTTCCAAAC
TTCAAGTACTGGCATACCTGCAATCGGGCTATTTGGATCGTCCATTGCCGCTGGGTTTACTGTGTCGTTT
GCACCGATAACCAAGACTACGTCAGTATCTGCGAAATCATCATTGATTTCGTCCATTTCTAATACGACAT
CGTAAGGCACTTTCGCTTCAGCAAGTAATACGTTCATATGGCCTGGTAAACGTCCTGCAACCGGGTGAAT
ACCAAAGCGAACATTGACGCCACGATCACGTAGTTTCTGTGTGATTTCAGCAACAGGATATTGTGCTTGT
GCCACCGCCATACCGTATCCTGGGGTGATGATCACAGAGCTTGCATTTTTAAGTAATTCTGCCACTTCTT
CTGCGGTGGTTTCACGGTGTTCGCCTTGTTCTTCATCTGAGCTGACTTGAACATCGTTACCAAAGCCACC
TGCGATAACGCTGATGAACGAGCGGTTCATTGCTTTACACATAATGTAAGAAAGGATCGCACCTGAAGAA
CCGACTAATGCCCCTGTGACGATTAGCAAGTCATTGCTCAACATAAAGCCTGCTGCCGCCGCTGCCCAAC
CTGAATAAGAGTTAAGCATAGAAACAACCACTGGCATATCCGCACCGCCGATAGAAGCCACTAAGTGCCA
ACCGAAAGCTAAAGCGATTGCAGTCATCACTAATACAGGGAAAATGTTCTCAGGATTATTTAAGAAGGCA
ACCATTAATAGTGCAGAAACCACAAGTGCCGCAAGGTTTAATTTGTGGCGGTGTGGCAACATTAATGCTT
TTGAATTGATAATGCCGCGTAATTTACCGAAAGCAACCACTGAACCTGTGAAAGTGACCGCACCGATGAA
GATACCAAGGAATACCTCAACATTGTGGATATTTTGTAGCACAGGATCTGTTTCGTGTGCAAGACCGTAG
CTGTTAAAGCCGACTAATACCGCCGCTAAACCTACGAAGCTGTGAAGAATTGCCACAAGCTCAGGCATTT
CGGTCATTTCAACTTTTAATGCTTGACGAATACCGATAGCACCACCGATTGCCATTGCGATTAAAATCCA
AATGGTACCTTGTGATTGTGGTCCAAAAATGGTTGCGATAAGGGCAATGGCCATCCCCACAATACCGTAC
CAACAACCTGCTTTTGCCGTTTCGTGTTTAGAAAGCCCTGCAAGGCTCATAATAAAGAGAACGGCTGCGA
CAATATATGCCGCTTGTACTAAACCTAAAGACATACTCTTTCTCCTTAACCTTTTCTAAACATTGCTAGC
ATTCTTTGGGTAACTTTGAAGCCACCGAAGATGTTGATACTCGCCACTAAAATCGCAATAAAGGCAAGTA
CGCTGATAAAGAAGCTGCCTTGAGAGATTTGTAGTAACGCACCGACAATGATAATACCTGAAATCGCATT
GGTTACTGCCATTAATGGCGTATGTAATGCGTGGCTGACGTTCCAAACTACATAGTAACCCACTACGCAA
GAGAGAACGAAGACGGTGAAGTGAGATAAGAATGCTGCAGGTGCAACAGAAGCTAACCACAAGAATGCGA
TCACCGCTAAGGCTAACAAGCCATATTTAATGCGTGGATCTGCCGGTTTTTCTTCTTTTTTCTCCGCAGG
TTTTGCTGCCGCTTTTTGTTGTGGCTGTGCAGATACTTGAATTGGTGGTGCTGGCCAAGTGACTTCGCCA
TCACGGATTACGGTAACGCCACGCAATACTACATCTTCAAAGTCGATATTGATGTTGCCATCTTTCTCTT
TGCAGAGTAATTTCAAGAGATTGACTAAGTTGGTGCCGTAAAGTTGAGATGATTGAGTTGGTAAACGACC
TGGTAAATCAGTATAACCGATAATTTTTACTTGGTTTTCTGTGGTAACCACTTTACCTGCTTGGGTTAAT
TCGCAGTTACCGCCCGTTGCAGCCGCTAAATCCACAATCACCGAACCTGGTTTCATTGTGGCAACCATCT
CTTTGGTAATTAAGCGTGGGGCTGGTTTGCCTGGGATAAGTGCGGTGGTAATAATAATATCCACTTCTTT
TGCTTGTTCAGCATAGAGTGCTAATGCACGGCGGTTAAATTCTTCCGACATCACTTTTGCATAGCCATCA
CCGCTGCCACCTTCCTCTTTAAAATCAATTTCAAGGAAACTTGCACCCATTGATTGTACTTGTTCTTTTA
CTTCAGGACGAGAGTCGAACGCACGCACGATGGCACCAAGGCTGTTTGCTGCACCAATTGCGGCTAAACC
TGCAACGCCTGCACCGATCACAAGTACTTTCGCAGGTGGCACTTTACCTGCGGCGGTAATTTGACCTGTA
AAGAAGCTACCAAATTCGTGAGCGGCTTCAACAACGGCACGATAACCAGCAATGTTCGCCATAGAACTTA
AAGCATCTAGGGCTTGCGCACGAGAAATACGCGGCACTGCGTCCATCGCTAACACATTGATTTTCTTCGC
AGAAAGTTTTTGCATTAATTCAGGATTTTGAGCAGGCCAAATAAAGCTCACAAGCGTTGCCCCTTCCTTG
ATTAATGCAATTTCAGCATCGGTTGGTGCATTGACTTTAAAAATAATGTCTGCATTCCAAACGGCTTGTG
CGTTGCCGATAGTCGCACCTGCTTGAGCGAAAGCATCGTCTTCAAAACTTGCTTTAAAGCCAGCATTTTC
TTCAATGATGACTTCAAAACCAAGTTTCTTAATCTGTTCTACGGTTTTTGGCGTTGCTGCCACACGAGTT
TCACCGTCTAACAGCTCTCTTGGTACACCAATAAGCATAAAGACTCCTGTAGGTTGGTTAAAATAATAAT
GAATTAAAACATTGCAAATGTACCATTTATTTAACTTTTTGGGGGATTTTTTTCACGTTTATTTTGAAGA
AATCTTAAAATCATTTAACCGATTTTTTACAAGCGGAGGATTTCGTAATAAAACTTGCAAAAGATAAATT
ATTCGTTGGAGTTATTAGGACTTTTTTGCTATATTTATGCCCAATTTTTTGCCCTAAGTCTATGGGCTTA
TTTCGCTTTTAACTAAATTTAATGGATCCCTTTTATGTTTAAGAAATTTCTAGGATTATTTTCAAACGAC
CTTTCAATTGACCTTGGTACTGCAAACACGTTAATTTATGTAAAAGGGCAGGGTATCGTGCTTGATGAGC
CGTCAGTAGTTGCGGTACGTCAAGATCGTGCTGGTTCATCAAAAAGTATTGCAGCAGTAGGTAGTAATGC
AAAATCAATGCTAGGTCGTACACCAAAAAGCATTTTAGCTATTCGTCCGATGAAAGATGGGGTGATTGCT
GATTTCTATGTGACAGAAAAAATGTTACAGCATTTTATCAAACAAGTGCATAGCAATAACTTTATGCGTC
CAAGTCCTCGAGTGTTAGTGTGTGTACCAGCAGGGGCAACTCAAGTAGAGCGTAAGGCAATTAAAGAGTC
GGCGATTGGCGCTGGTGCTCGTGAAGTTTATTTAATTGAAGAGCCTATGGCTGCGGCGATTGGTGCAGGC
TTACCTGTAGCAGAAGCTGCTGGTTCAATGGTAATTGATATTGGCGGTGGTACAACAGAAGTTGCGGTAC
TTTCATTAAACGGTATCGTTCATTCTGCTTCGGTGCGTATTGGTGGTGATAAATTAGATGAAGCAATCAT
CGCTTACGTTCGCCGTCACTATGGTTCTGCGATTGGTGAAACAACTGCAGAGCGTATCAAAAAAGAGATA
GCAACAGCTTATATTCAAAATCAAGATGAAATTCGCACAATGGAAGTTCACGGTCACAATCTTGCAGAAG
GTGCGCCTCGTACATTCGTGTTAAGCTCAAAAGAAGTGTTAGAAGCGATTGAACAACCTTTAACAGGCAT
TGTTGATGCAGTAAAAGGGGTTCTAGAGCAATGTCCACCAGAGTTGGCTGCCGATATTTTTGAACGTGGA
ATGGTATTAACAGGTGGCGGTGCTTTATTACAAAATCTTGATGTATTACTTTCAGAAGCAACGGGCGTGC
CTGTTATCGTTGCCGAAGATCCATTAACTTGTGTAGCTCGTGGTGGCGGTAAAGCACTTGAGATGATCGA
TATGCACGGTGGCGATCTCTTTAGTGACGACAACTAATTCAACCTTGAGTTATTAGCATAAAAATGGACA
ATATCAACGGCTATTGTCCATTTTGCATTTAACAAGAACCATTAAATATAACTGAAATATGAAACCAATT
TTTGCGAAAGCACCACCTATCGGCGTAAGACTATTCTTTGCAATTGCGATCTCTATCAGCCTGATTTTAC
TTGATGGTAGAAGCAGTGCAATGATCCAAATGCGTAATGTCCTCGAAACAGCGGTCAGTGGCTTGTATTA
TTTTGCAAATATCCCTCGCACCGTATTAGACGGTGTAAGTAACAACTTTATCGACAGTCAAAAACTGCAA
GTTGAAAACCGAGTATTAAAAGAACAACTGCGTGAAAAGAACGCAGACCTATTGCTACTCGATCAACTCA
AAGTAGAAAACCAACGTTTACGTTTACTACTTAGTTCCCCTTTACGCCAAGATGAATATAAAAAAGTAGC
TGAAGTGCTGACCGCAGAAATGGACGCTTACCGCCAACAAGTAGTAATAAATCAGGGACAAAGTGACGGT
GCTTTTGTTGGTCAGCCCGTAATTGATGAACGAGGCGTTGTGGGGCAAGTGATTTCTGTCGGGAAAAACA
GTAGTCGAGTATTACTTTTAACCGATGTCACTCACGCCATTCCCGTACAAATTTTGCGTAACGATGTTCG
AGCAATAGCCAATGGCAACGGACACAGCAATGAATTGATTTTGGATAACTTACCAAGAACCGTGGATATT
GGCAAAGGTGATGTGCTTGTCACCTCTGGCTTAGGCGGACGTTTCCCTGAGGGCTATCCCGTTGCCGTAA
TTGAAACCGTACAAAATGATGGTTCAAACCATTTTGCCAGAGCAACGGCTAGACCGCTCGCCTCACTTGA
TCGCCTGCGTTATTTATTACTGTTATGGCCAACAAGCGAAGAAATCCGCAATGCATCAAGCCTTTCACCG
CAAGATGTGCGTGATGCTGTGGAAGAAAGACGTAAAAGTCTAAACCCATTAGACCGCTTGAAAAATAGTA
AAAAAGAACAAGTAAGTAGTGATGAACAAAAAGAAGAAACTGTCGAACCTGAAGAAACTGTAAATCCAGC
AACACAGCCAGAAGTCGATAACGGTATTAATCACAGCACAGAGCAAGGGGCAGAATAATGCGTGAAAATA
TGATCTTCCAAATGTTAGTGCTGACCTTCATTTTCGTCATCGCTTTTGTCCTAGAGATTATGCCTTGGCC
TGTGGATTTACAAGGATTACGCCCAACTTGGGTTGTATTAGTACTTATCTACTGGGTATTAGCTCTGCCT
GATAAAGTTAGTGTCGGCACCGCTTTTTTAGCAGGAATTGTTTGGGATCTGATCTTAGGCTCAATTTTAG
GCATTCACGCGTTAGTATTGTCAATTGCGATCTATTTTGTTGCCAAATATCATCTTATCTTGCGTAATCT
CTCGTTATGGTTACAGAGCTTACTTGTGATGGCATATATCGCACTTATTCGTTTCTTTATCTTCTTTATC
GAACTAGTGCTACATAGTGCAGAATTTAACACCCAAGAAATCATCGGGGCGATCATAAGCGGTATCTTAT
GGCCGTGGATTTTCTTACTGATGCGACATATACGCCGAGGGCTACATTTACGCTAATGAACAGCTTATCT
TTCGATTTTTCTGCGGATTTTCGTCCCCTTTCCGCTCGAATGCGACCACGCACTCTAGCTGAATATGTCG
GACAATCACACCTGATCGGCGAAGGCAAACCCCTTCGCCGAGCCATTGAAGCAGGGCATAGCCACTCAAT
GATTTTCTGGGGTCCCCCAGGAACAGGCAAAACCACTCTTGCTGAAATTATCGCAAATGAACTTGATGCC
GAAGTTGAACGTCTATCAGCTGTTACTAGCGGTATCAAAGAGATCCGAGAAGCCATCGAAAAAGCCAAAC
TCAACCGACAATCTGGCAGACGCACGTTACTTTTTGTTGATGAAGTTCACCGTTTTAACAAAAGCCAACA
AGATGCCTTTTTACCCCATATTGAAGACGGCACCATTATTTTTATCGGTGCAACCACTGAAAATCCGTCC
TTTGAACTGAATAACGCCTTGCTATCAAGGGCAAGGATTTACATTCTCAAGCCACTACAAGCGGTCGATA
TTCTAAAAATTTTGCAAAATGCCATTGCAGACAAAGAGCGTGGACTAGGCAATGAAAAACTTATCATTCA
AGATGATGTGCTTCAACTGCTGGCGGACTACGTCAATGGCGACGGACGTTTTTCTCTCAACTGCCTTGAA
TTAATGTGCGATATGGCAAAACAATTACCACAAGGAAAATTGCTGGATAAAGCCTTGCTCACCGAGGTGT
TGGGCGAACGCCAAGCCCGTTTTGACAAAGGTGGCGACCGCTATTACGACCTGATTTCCGCCTTACATAA
ATCCATTCGAGGCTCTTCCCCTGACGGTGCATTGTACTGGTATGCTCGTATTTTAACCGCTGGTGGCGAT
CCACTGTATGTTGCTCGCCGACTACTTGCGATAGCCTCAGAAGATATAGGCAATGCCGACCCAAGGGCAA
TGCAAGTCGCCCTTGCAGCGTGGGATTGTTATACCAGAGTAGGGGCTTACGAAGGCGAACGGGCTATCGC
TCAAGCGGTGATTTACCTTGCCGTTGCCCCAAAAAGTAATGCCGTTTACACCGCATTCAAACAAGCCAAA
CGCCTAGCTCAAGAAGGCAAGGATTACGATGTTCCCGAACATCTGCGAAACGCACCGACTAGCTTAATGA
AATCCTTAGGCTACGGCGAAGAATACCGCTACGCCCACGACGAACCTAACGCCTACGCCGCAGGGGAAAA
CTACTTCCCCCCTGAACTGAAAGACACCCAATTCTACTTCCCAACCGAACGTGGAATGGAAAAGCAGATC
AAAGAAAAAATGGCGTGGTTGAAAGGATTAGATTTGCAGAGTGAGGTGCAGAGGTATAACAAACAATAAG
TTTAAATTTGTTTGCTCAACTCAATAAACACCCTATGTTTATCATAGCTATAAAGAACGTGGTTACTTTG
CGTTTTAGTAAAATTGTAGGTTAAACGAGGAGTGATCCCCCATAAATGCACGGCACGATGCCAAATTGAT
GCATTGAAGCCATATTCTTTATTACGTTGAATAATGCGGAAAATCGCCTCTTTTTTATAGCGTTTTTGAG
CTACACTTACGGAAAGGCGAGTAGAAAACCCTTTGCCCCATTCTTGCCCCCAACCTAAACTAATTCCCCG
ACGGAAAAAGCTATCATCTTTATCACGAGTAGCGGTGCGATTGTAGTTTAAATTTGCAAACCAATATTGG
TTTGCATTGGCTAAATAAACTAGCCCACCAGAGATAAAGTGATAATTGCCATTGAGGTGCAAGCGACTTG
CATAGCGTTGTTCGGCATATTCATAGTTAGTGTTGAGTTGCCATTTAGGTGATAACCAATAGTTTGTTTC
AAGGGTTAAACCGCCTGATTTAGAAAAACGTCTTAATGTATCACTTTGATTAGAGCCACCTGCATAAAGT
GTTTGTTCCATAAATGGCAACAGCCTCAGGTTATATTTTGCATTTTGAAAACCTAGCCCCACACTGCCTC
GTAAGCTCATTTCGTTGTATTTTTTATTATCCCAGTAGTATTTGCCGTTGGTAGCAAGACGTAGTTCATT
AAAGAAACCATTTCCCCACGACCATTTTTTACCGAGATCGAAGTTAAAACCAGCACCTTCTGCCGATTCT
CGTTTTGGTGCGTGCCAGTTGCCGTAGGTTGTTCCTGCTTTCGGTGCATTATTGATATTAGGATCGTTAA
GATAAGTCACGCCACCCGAAAACGTCCAACGATCTCGTTGGTTTATCGCATTAAGATATTGATCGATAAG
TTGGGTAATTTCGGGGATAAGCGGTTCAGAACGCAGTTTTTTAAACTGATCTTCTGAAGCCTCTAATTCG
TTATTTTCAAATAGGGCTACCGCAAGTTGTAAACGAACAGGCTGAATATCTGCTTGTTCGGCAAGGATCT
GACGATATAACTTGATCGCTTCCGTATATTGCTGATTTTTCTTTGCCACAATTGCCGATGCCCATTTGGT
GAGAATTGGATCGTGAAATTGTGCAGGAAGCTGTTGGTAAATGGGATAAAGCAATTCGACATTGTCAATA
TTACCTTGCATTACCGCAGGCAATAATGCTCTTATCACTAAATCTGGATATTTTACCAACTCTTTTGAAG
TCATTGTAATACTACTCTTATCCGTTTCCCCCTTAGCGATTTGATGAACCTTAAATTGATGGCTGTGAAT
GAGGATATCGGCTTTTTCTGCTTGGACTCTATTATCATTTAGATGTTCAGTAATACTATCCTGAGATAGT
TTTGCTATAGAGTAGTTAGCTAAGACTAATAAAAGTGTTGCACTAATAAACGAGTGATTCATAACGTTCC
TATAAAAGCATGAAGCAATGTCAAGACATTAACAATAACTTAACTGGCGCTTACATTGTTTGAATTAATG
TTGTAATTGTCAAACTTATCAGATATCATATTGATAATGATTTTTATTTGATTACTGGATTTATTCTAAT
ATACTCATATATTATGTTGCAATGGTTTTATAACAGGTTTTATAACATTTCGATTTTTTTATCTGTAACT
CTTGTTCATATCGGGTTGGCATATATGATTTCACAACTATCTTGGGATAGAGATCTCAATCATTTTGGGG
ACTTAGAAAATTTACAAATGGTTGAAGTAAATTTAGGAAGCGAAGAACCCATTGAAGTGAAAAGTGAAAG
TGAGCCAGAGGTGACACAAGAGCCAGAGCAAATACTCAGTACAGAAGTAGCAGATGTTTCACAAGCAGAT
CTCGTTAAAAAAGGGGAGAAATCTGAAGTAAAAGTGAAAAAAGAGATAAAAAAATCCCCAGAAAAGCTCA
CCAAAAAAGTAGAGAAAAAGAAAGTGTTATCGCCTAAAGCACACTCAGATGAAAAAACAAATACAAGCCA
AGTTGCCCAAAATCATCAACAAGGAAATCAAAATGGTGTTGAAGGGAGTAAGTCTGTCACTGGAAACGCC
AAAGTAGATGCTTCTCTTGGTGCGGGTTATGGCAATGCAATGCGAGGGCGTTGTTCAGATATTTCTGATG
AATCTGATGATGTAGGCAGTGTGAAATTAAAGGTAACAATAGGAACGAATGGTAAAGCGACAAATGTAGA
GATTTTATCTTCTTCAGGTATTAAACGTTTGGATAATCAAGCAAGCAGAATGGCATCGGGACACACCTAT
CAACCAGCCAAAATAAATAATAGTGCAGTGGTAGGCAGTGTGATTTTTAGTATTCATTTTAAATGTGGGG
CAGCAGCCTAAATTATTTGAGGTAATTTATGAATTTAATTCAACTTCTTCAACAACAAGATATTGTACTT
TCCATTTCCTTTGGAATTTTAGTTGTAATGAGTATTTTATCTTGGACTATTATTTTAATTCGTTTAATTA
AAATGATTGGTGTAAGAAAAAATAACCAACAAAGTTTTAAATTAGTTAAATCTGCTGAAAATCTTACTCA
AGCAGAGCAATATATTCAAAACAAGCGGTCTGAAATTGCAGATATTTTACAGCTAACTTTTAAACAATGT
GAATTATATCAAGCTAAAGAAAAGAACCATTTATCTCATCAACTTCCATTTAAAGATTTCCTGACGTTAC
ATTTGCGAAATGCAATTACCCAATCTTTGCGTAAATATGATGGCGGTTTAGTTGCACTCGCTTCTATTGG
TGCAGTTGCGCCGTTTATTGGATTATTTGGCACAGTCTGGGGAATTTTTAATGCACTTATGGATATTAGT
CAGCAAGGGCAAGTCAGTATTGCAACCGTATCTGCCCCTATAGGTGAGGCTTTAGTTGCAACGGCAATGG
GATTATTTGTCGCCATTCCTGCGGTGCTTGCTTATAACTTAATTACTCGCCTTAATCGTAATCTTTCTCA
AGATTTAGATCATTACGCAAATGAGTTATTTATCTATTTATTACATCACTATGGAGAAAATAAATAATGG
CATTTGGAAGTTTTGATAAAAATGAAAATTCGGTAATGTCAGAAATTAATGTTACACCATTAGTTGATGT
AATGTTGGTGTTATTAATTGTTTTTATGATCACAATGCCTATATTAACGCAATCTATCCCGCTTGAACTA
CCAACCGCCAATGTTGAGAAAAAAGATGAAGCAAAAGATATTTTCAGAGTGGCGATTAATCCTACGGGCA
TTTATTTAGGTGAGAAGTTAGTGAATGAAGAAGAATTAAAACAATCATTTCTGACAAAATTTCAGGAAAA
TAAAAATACCGTTATTGCTATTTCTGCGGATATTTCCGTGGAATATCAACATATCGTGAAAGTCCTTGAA
TTAGCTCAAAATGTTGGGCTAACCAAAATTGGCTTTGTAACCCAACCAACTAAATAAATGCAGTGTTTTT
ATATCGGAGGCAAATATGCATTTTAAACTTAATCCCTATGCGTTAGCGTTTACTTCGCTGTTTATTGTCG
CTTGTTCTGGCGGAAAAGGAAGTTTTGATTTAGAAGATGTTCAGCCTAATAAGACAACGGGCGTGTCTAA
AGAAGAGTATCAGGATGTGGAAACGGATAAGAAAGTAAAAGAACAGTTAGGGGAATTGATGGAACCTGCT
TTGGGGTATGTTGTAAAAGTTCCGGTGAGTCAAAGTGGAGCAAGAAGAACGGAAATCTCAAATCCAGAAG
CAATTACTGATGAAGATCTTAAGAAAATACCAAATCACGAGATTATCAAAGGTGTAGCTAATCAAAATTA
TGGCTGGGTAGTAGATAAAACAGCAGATAAAACGATGAAGTATGTTCGTTCTGGTTATGCAATTGATGTA
GATCATTATGGTACTCGTGATAAAGGTTATGTGTTTTATAAAGGCATCACTCCCTCAAAAGAATTACCGC
AGGGACAAACCCTTACTTACCGAGGTGAATGGGATTTTACATCAGATGCTAATTTAGATGCCAAAAGACC
TAATAGTAACCCTGAATTTAGTGGGTATGGTCCAGGGCAGAGAATTGCAACAACATCTGCAAATGCTAAA
GGTAGAACCTATACATCTGAATTTGAAGTTGATTTTTCAACAAAAAAATTAAAAGGAAAATTAAATAGCA
AAACAGCAAATGCAGAATCATTAGAGCGTTACAGTATTGAAGCAGAACTTAAAGGAAATCGTTTTAGAGG
TAAAGCAATAGCCAAAGACACTAGTGATGCAATTTTAGGTAAGTCTTCTGATTATCTTGAAGGTGGTTTC
TATGGACCTAAGGCAGAAGAACTTGCAGGAAAATTTATCACAAATGACAAATCTCTTTTTGCCGTTTTTT
CAGCAAAACACAATGGCTCTAATGTTGACACCGTTCGTATTATTGATGCCTCAAAAATTGATTTAACTCA
TTTTAATTCTTCAGAACTTACCAATTTTGGCGATGCTTCCGTTTTAATTATTGATGGGAAAAAAATGGAT
CTGGCAGGTAGCGGGTTTACAAATAAGCACACTATTGAAATCAATGGCAAAACAATGGTAGCCGTAGCCT
GCTGTAGTAATCTAGAATATATGAAGTTTGGTCAATTATGGCAACAAGCAGAGGGCGAAAAAGCTAAAGA
TAATAGTTTATTCCTACAAGGCGAACGTACCGCAACAGATAAGATGCCAAAAGGCGGAAACTATAAATAT
ATTGGTACTTGGGATGCTCAGGTTTCAAAAGAAAATAACTGGGTTGCTACAGCAGATGATGATAGAAAGG
CTGGCTATCGCACAGAATTTGATGTTGATTTTGGCAACAAAAATTTAAGCGGTAAGTTATTTGATAAAAA
CGGTGTAAATCCTGTATTTACCGTAGATGCAAAAATTAATGGTAATGGTTTTACCGGAAAAGCTAAAACC
TCAGATGCTGGCTTCGCTCTAGACTCAGGCAGTTCACGTTATGACAATGTGAAATTTAGCGATGTAGCAG
TTAATGGTGGCTTCTATGGTCCAACGGCAGCAGAGCTTGGCGGACAATTCTTCCATAAATCAGACAATGG
CAGTGTAGGTGCTGTCTTTGGTGCAAAACAACAAGTAAAAAAATAATAAGGAATTTGCTATGAAAAATAA
ATTAAATCTTATTAGCCTTGCTCTTCTTAGCCTCTTTGCCGCACAAAGCTATGCAGAACAAGCGGTACAA
TTGAACGATGTTTATGTCACAGGTACCAAAAAGAAAGTGCATAAAAAAGAGAACGAAGTGACAGGCTTAG
GGAAAGTGGTGAAAACGCCAGACTCACTCAGTAAAGATCAAGTGTTAGGGATGCGAGATCTGACTCGTTA
CGACCCCGGTATTTCTGTAGTAGAACAAGGACGAGGTGCAACAACAGGCTACTCCATTCGTGGGGTAGAT
CGTAATCGTGTTGGATTGGCGTTAGATGGTTTGCCACAGGTTCAATCCTATGTAAGCCAATATTCACGTT
CCTCAAGCGGTGCCATTAATGAAATAGAATACGAAAATCTGCGTTCAATCCAAATTAGTAAAGGGGCTAG
CTCTTCTGAGTTTGGTAGTGGCTCGTTAGGTGGTTCGGTGCAATTCCGTACCAAAGAGGTAAGCGACATT
ATTAAGCCAGGGCAATCTTGGGGATTGGATACCAAAAGTGCTTACAGTAGTAAAAATCAGCAATGGCTAA
ACTCACTTGCTTTTGCTGGTACCCATAATGGCTTTGATGCACTTGTGATTTACACTCATCGTGATGGTAA
AGAAACGAAAGCTCATAAGGATGCGGAAAGTCGTTCTAAGCGTATTCAAAGAGTGGATCTCGCAGACAAT
AATCCTCAAGATAGCAATTGGTTTAAAGTTAAGAATGATTGTCCAAGTTTGAACTGCGAACCACGTCAGC
AGGCTAAAGTGTCTTATGATGGGCAAAAGTATCTAACAGAGCAACTTAGTGCTAAAGAATATACAGGTGA
AGAACGAGCTTTGCCTGATCCAGTGAAATATAAATCTGATTCTTGGTTGGTTAAATTAGGTTATAGCCTT
TCACCAAAACATTATGTGGCTGGTGTTTATGAACATAGCAAGCAACGCTATGATACTCGTGATATGACCT
ATCCTGCTTATTGGCAGCTATCAGATTTAAAAAATGGTAATACGTGGTATCCAATGAATAATGCTAAAGG
GTTATATCGTAGTAATGCTTTAGATGGTGTTGCTATTGATTACTTTACAGAAGATGGTGTGAAATCATCA
AAAGGTTTACGTTGGGCAAAAGCTCGTTTTATTGATGAGTGGCACACTCGTGATCGCTTAGGTGCTTTAT
ATCGTTATACCAATCAAGATGAAAATCGCCTGATTGATAGTCTATCTTTAAGTTTCGATCAGCAAAAAAT
TGATTTATCTACCCGCTTGAGAGAGAACAACTGTTCCGAATATCCAACCATAGATAAGAATTGCCGTGCA
ACTCTTGATAAACTTTGGTCCTCAACTAAAAATGAGCAAAGTTCTTATGAAGAAAAACACGATACTATTC
AGCTCTCGTTAGATAAAACCGTACAAACGGGATTGGGCAAACATCAATTAAATATGTTATTAGGTTCAGA
CCGTTTCAATTCCACTTTAAAACGCCACGAAATTTTGAGTGAGTTTTCCGTGGGAACTTGGCATCGTATC
AGTGGTAACGGTTATAAAGGTACACCTTACATCTATGAGCTAAAAGATCAGGCAATTTATAGTAAAAATG
AATGTAATTATAGTGGCACTATTGCAGGCAGGGCTGATTGTGCTACAAGCAAAATCAAAGGACATAATCA
CTACATCGCTCTGCGAGATAATTTTGCCATAACCAAGTATTTGGATATTGGTTTAGGCTACCGTTTCGAT
AAGCATAAATTCCGCAGTACTCACCGCTGGGCAAATCAAGGCGATTATAAAAACAGTGCGTGGAATGTCG
GCGTAGTCGCTAAGCCAACTTCATTCCTATCACTCTCTTATCGAGCATCATCAGGCTTTAGAGTGCCAAG
TTTCCAAGAGCTATTTGGCTTACGCTATGATGGTGCAAGAGCAGGTTCAAGTGATGCTCACCAAAAAGCT
GAGAAGTTATCTCCTGAAAAATCCTTAAACCAAGAGATTGCAGCAACATTCAAAGGTGATTTTGGTATCG
TTGAAGTCAGTTATTTCAAAAATGACTATAAACAGTTGATTGCCCCAGCAGAAAAAATGCACCAAACTCA
ATCAATGATTAACTATTTCAATGTGCAAGATATTAAATTAGACGGTATTAATCTGATTGGTAAGTTAGAT
TGGAATGGGGTATTTGATAAGATTCCAGAGGGCATTTATACAACATTGGCATATAGCAAAATGCGAGTGA
AAGAGGTGAAAAATTATCCTGGGTATATGAACATTCGTACCCCATTGTTAGACACCATCCAGCCTGCTCG
CTATGTCGTAGGGATCGGTTACGATCAACCAGATGAAAAATGGGGCGTGAATCTAACAATGACTCACTCT
AGCGGAAAAAATCCAGATGAGTTAAGAGGTAATGAACAAATCGGTTTTGCCAATTATGAACGAACTGCTA
CGAAAAAAAGAACACGCTCTTGGCATACCTTTGACTTAACAGGATATGTCACCCCTTGGAAACACATAAC
GGTACGAGCTGGCGTATATAACCTGATGAATTACCGTTACACCACTTGGGAATCCGTACGTCAATCTTCA
CTTAACGCTATTCACCAGCACACTAATGTGAAAGATTACGCAAGATATGCAGCCCCTGGTAGAAATTATG
TCCTTTCAGTAGAGATGAAGTTCTAACTTTCTATAGAGTATAGAATAAATTTGTGTAAATACCTGTTTCT
GTGATAATACATCTAGATACAGGTATTTTTATAGGTGAGCAGGAATTCGGCATATCATACGACAAGTGTT
ATTGAATCTCTAGGTGATGTAATCCGTCGAGTAATTAAGGAAAGAAATGTATTTCCAATTGATGATGTGA
CATTTTAAATAGCATAGTTTTTGGCAGATCAGCAAACAAATTTGCCTACTTGCCGCAATTAATGAGATGG
CAAAAATGAAGCATGCTAACTCTAAACTAGAAACAGCCAGCTTATTGATTTTGGTGATCGCCTAAGCGAC
CACCATAAGTTTAAAATGAAGATACTTAGAATTAGAGATAGATGTACAAATAACAGCGCTTGGATATGTT
ATCTCAGATACAAATATTTACGCCATCTATAATGCTTCATTCGCTTTTTTAATACTATCATCTGCTCTGC
GTGCTTCACCTTTATGTTTTTGTTTATTTAACTGGGTTTCAAGTTTTGATTCTACTTCGTTGATAGCTTT
ATAGAGATCTTCATCATGTGCTTTTGCAAATAAATCGCCAACAGGGGTTCCAATAGAAGCCTCAACTTCG
TAACCATTTGGTAATTTGTGGATAATAAAGTGAGGGTTAATTAACTGAGTTTGCCATTTATTCAGTTTAG
CCAAACGCTCCTCAATGTGCGTACGAATTGCAGGGGTCACTTCCATTTGTTTGCTTGAAATATTGATTGT
CATAGCATGTACCTCTTTTATTATGACCTTGTTGGTCGTTGAATGGATGACTTCAAATTATGCCTTTCCC
CCTAAAATTTCAACCCCTAAAGTTAAACAATTTTCAAAAACTTGATCTACTTAACACTTTTCTGGTTTTT
TTGACTATAATTCCAACGATATTTGTGAGAGGTATTTATGTTATCAGAAACTCGCTTGGCAAAAATTCAT
GAAATGGAACAGATTTTAAATGAAGCAAATAGCCTAATGAATAAAATGGAACAGCTTCAACAGTCGTGGA
TAGTTCTTTTACCAAAAATCCGAGAGCTAGAAAATTATTATGCTGAACAGTGGCAAGAAGATTATAATGC
TGATGAACGAGGGGAAATTCCCTCAGAGATGATTCGAGGCGTATTAAGTGAAGATGCCGTGTATAATTTA
TTCATTGCTCATCGAGAAATCGCACTGGAGTGGATTCGCTTGTCAGTGAAATCAATGGAAACAACATAAT
GATAGATAAACCACTTCCTCCTTTTCAGCGAGCCTTTTTACATCCAAAGTATTGGGGTTTATGGCTAGGA
TTGGCAATTTTCAAACTGATTTTATGCTTACCTTACCCTATTTTATCGAAAGTCGGTAAGGGCTTAGGTA
AACTGTTTACCCGATTAGGTTTGGGTAAACGCCGTATGCGAATTGCCAAACGGAATTTGGAACTTTGCTT
CCCAGATTATACCGCTTGTCAAATTGATGAAATTTTAGCTCAAAATGCCGAATCTGTCGGAATGGCAATT
ATTGAAACAGGGATGGCGTGGTTTTGGTCAGATGAACGTATTCTTAAATGGTCGAAAATAGAAGGATTGG
AACATCTGAAAAATCAGCCTGAGGGTTCGGGGATTATTTTTGTCGGTGTTCATTTTCTGACCCTTGAACT
TGGGGCAAGAATTGTCGGGCTTCATCATCAAGGGATTGGCGTATATCGTCCGAATGATAATCCGCTGTTA
GATTGGATTCAATTTCGTGGGCGAGTACGTTCTAACAAAGCCATGCTAGATCGCAAAGATTTACGCGGTA
TGATTAAAGCTCTTCGTGCAGGGGAAACCATTTGGTATGCTCCCGATCACGATTACGGACGCAAAAACAG
TGTTTTTGTGCCGTTTTTTGCGGTGAAAGAAGCGTGTACAACAGCTGGAACGAGAATGTTATTACGTTCC
GCCCCAAATAGTATCGTTGTGCCATTTACCCCAATGCGAAACGACGATTTTTCAGGTTATACCGTCAAAA
TCAGGCCTGCAGTAGATTTTAGCCAGTGCAAAAATGACGTTGATACTGCAACCTTAATGAACAAGGTCGT
AGAAAGCGAGATTATGCAAGCTCAGAGCCAATATATGTGGCTACATCGTCGTTTTAAAACCCGACCGAAT
GAGAGCGATCCGAGTTTGTATTAAACCGCCGACATTAAACCTAGTAGCAACTGTGTTTACACACAAAAAA
GTTATTCAATTTTGACCCACAGATTCTGTGGAAAAAAAAAAAAAAAAAAAAACTACGCTCAAAAAAAAAA
AAAAAAAAAAAAAAAAAAAAAAA
>H45 Scaffold4
TCCACAGAATCTGTGGGTCAAAATTGAATAACTTTTTTGTGTGTAAACACAGTTGCTACATAATAGGAAA
ATAAAATGGGATTTAAGTGTGGTATTGTCGGTTTACCAAATGTGGGTAAATCAACTCTTTTTAATGCATT
AACCAAAGCAGGTATCGAAGCGGCAAACTATCCGTTTTGTACTATTGAACCAAATACAGGCGTTGTACCT
ATGCCGGACCCACGTTTAGATGCGTTAGCGGAAATCGTTAAGCCGGAACGTGTATTGCCAACCACGATGG
AATTTGTGGATATTGCAGGCTTAGTGGCTGGGGCAAGTAAAGGTGAAGGTTTAGGTAATAAATTCTTAGC
GAACATTCGTGAAACCGATGCGATTGGTCACGTTGTTCGTTGTTTTGAGAACGATGATATCGTACACGTT
GCTGGCAAAATCAATCCGCTTGATGATATTGAAGTGATCAATACGGAATTAGCTTTAGCGGATTTAGATA
GCTGTGAACGTGCTATTCAACGTTTACAAAAACGAGCCAAAGGTGGCGATAAAGACGCTAAATTTGAGCT
GTCAATTATGGAAAAAATCCTACCGACTTTAGAAGCTGGCGGTATGATTCGCTCTGTTGTGCTGGATAAA
GATGAACTGCACGCAATCAAAGGTTATAACTTCTTAACCTTAAAGCCAACCATGTACATTGCTAATGTGA
ATGAAGACGGCTTTGAAAACAACCCTTATTTAGACCAAGTACGTGAAATTGCAGCAAAAGAAAATGCGGT
AGTCGTGCCTGTTTGTGCTGCGATTGAAGCGGAAATTGCTGAACTTGACGATGATGAAAAAATCGAGTTC
TTACAAGATTTAGGCATTGAAGAACCAGGTCTAAACCGTGTAATCCGTGCAGGTTATAAGCTATTGAATT
TACAAACTTACTTTACCGCAGGCGTGAAAGAAGTGCGTGCTTGGACGGTGTCTATTGGTGCAACGGCACC
AAAAGCAGCTGCGGTTATTCATACCGACTTTGAGCGTGGCTTTATCCGTGCGGAAGTGATTGCCTATGAA
GATTTTATTCAATTCAAAGGTGAGAACGGCGCGAAAGAAGCAGGTAAATGGCGTTTAGAAGGTAAAGAGT
ATATCGTTCAGGATGGCGATGTAATGCATTTCCGTTTTAATGTTTAGTCTACTTATTCATCTTTTGAGTA
GATTAGTTTTCAAAAATATGTAACAAAAATTTTTTGCAAATCTCACCGCTTTCCTTTACAATCGCCAGAC
TTTTTGGGGCTGATCTTGGATTCGACGGGATTAGCGAAGTCCAAGGTGCACGTCGAGGTGCGGTAGGCCT
CGTAAACAAACCGCAAAAAATAGTCGCAAACGACGAACAATACGCTTTAGCAGCTTAATAACCTGCTCAT
AGCCTTATCGCCTCAGCTTCCGCTCGTAAGACGAGGAGTTCGATAAGTCACCCCAAACGAGATCGTGTGG
ACGCCGCCGTTTGAGGATCGAAACACTAAATTAAATCAAACTAGCTTATTCTTTGCGTGTCTGTCCGCTG
GGGGTAAGCGAAATTAAAGACTAGACTAAACGTGTAGTGCTGAAGATGGAGTAATTTCGGACGGGGGTTC
AAATCCCCCCAGCTCCACCAAATCGACATAAACCAACGTAAACGAACGTAACAAGAAGCCTTGAAAATCA
ACCTTTCAAGGCTTTTTTATTTCTCTCAACGTAACTCGACGTAAACGAAAATAATAGACTTTTAGTAGGA
CGTTTAGTAGGATCACTCTGACATATATCAAAAGCCGTCCTACTAAGGTGACAGTTATGGCTAGAACTAC
AAAACCACTTACAAACACAGAAATAGCAAACGCCAAACCCAAAGATAAAAAATATCCTTTAACTGATGGC
GGAGGCTTGTTTTTACTTGTAAAGCCAAATGGGGCGAAATTATGGCGTTTTAATTACTATAAACCATACA
CAAAAAATAGAACTGAAATAGGCTTAGGGAGTTATCCTGATGTAAACTTGGCAAGAGCAAGGGAAATTAG
GGAAGAATATAGATCTTTGCTTTCTCAAAATATAGACCCACACACTCACCGTCAAGCCATAGAGCAAGCC
AAACAGACAGAAATCTATAACACCTTTGAGAATGTAGCGTGGGCGTGGTACGAATGGGCGACAAACACGG
GCTAATTTCTCGCAGGGCTACGCTAGAGATGTAAAAAGTCTAATTGAGCGAATACTATTGCCAGCTTTTG
GTAAATACCCTATTACGCAAATCTCTGCTCCAATGGCTTTAAAAGCCTTCAAACCTTTGCAAGAAAAAGG
CACGTTGGAAACGTTAAAGCGTGCTATTCAAAAGATGAATGAAATAATGACGTTCGCATTGCATAGGGAA
ATTATCCAACACAACCCTTTAATCAATATTTCAAAAGAATTTGATAGCCCCACTGTAGAGCATTTTAAGA
CGATCAAACCCGAAGATCTGAGCGAGTTTTTATTTACGTTGAATACGGCTCAAATTCAGCTACAGACACG
CTATTTAATTTTGTGGCAGTTGCTTACTATGACACGCCCACATATAAACCAAGACCGAATTAGAATGGCA
TACAATCGAGCGGACTACATCAAACAACGCTTTGAAATATTGCAAGCGTGGGCGGATTTTATAGATGAAT
GTTCTCAAGGGGCATTGCCACAATATCATTTGAAGAAAGTAGCTTGATGATGTTTAAGCCTAGTTTTACA
GCTAGGCTTTTTTATTACTTTTTTCTGCAAAACAAATGTTATTGCTTAGTCTAATAAACAACCTTGAAAC
TGTTTAAAAAATCAGTAAAATAACTCTCTAATCATAAACGGGCGTAAACGATTGTAACAAATACCACAGG
ATAAAGCATAATGTTCAACGAATTAAAAACAGCACAAGCAGGGGCATACTTGCTACATAAAGCAGGCGGA
ACAATGCATCACATAAAATTGATGAAATTGCTTTATTTATCTGATCGTTTAAGTTGGTTAGAAAGAGATC
ATTCTATTACAGGTGATGAATATTACTCTTTACCTTATGGACCTGTGCTATCTAAGACCTTAAATCTTAT
TCGTGGGGAAACCTTAAACCATACAAAAACAGCGTGGGAAGAGTGGATTAGCGATAAGGAAAATCATCAA
GTAAGCATTGCAAAAATAGTAGATGAAAAAGATGAGTATTTCTGGGGCGAGCTTTCTCTTAGTGATACGG
ATATTTTAGACAGTGTTTTTGAGAAATACGGACATTTTGATAGGTTCGCATTAGTGGAGCTTACGCATAA
TCCCGACATTGTGCCTGAATGGGAAGATCCTAAAGGTGGAGCAAAGAAAATCACCCTTGAAAAGCTATTA
CAGCATTTAGGCAAGAGCAAAGAACAAATCAAAGCAATCTTTGAGGAACAAGCCGAAATGCAACAAATCA
ACAGACTTTTTAAGGGAACGATATGACAGTAGGGGACCCTATCCCAAATTCTGTGTAAACACCCATTTCA
ACTTAACGGTGATCGTCTAGGCGATAAAAAAAAAAAAAAAAAAAAAAAAAAATCACAAAGAAAAAAAAAA
AAAAAAAAAAAAAAGANNNNNNNNNNNNNNNNNNNNNNNNNNNNNNNNNNNNNNNNNNNNNNNNNNNNNN
NNNNNNNNNNNNNNNNNNNNNNNNNNNNNNNNNNNNNNNNNNNNNNNNNNNNNNNNNNNNNNNNNNNNNN
NNNNNNNNNNNNNNNNNNNNNNNNNNNNNNNNNNNNNNNNNNNNNNNNNNNNNNNNNNNNNNNNNNNNNN
NNNNNNNNNNNNNNNNNNNNNNNNNNNNNNNNNNNNNNNNNNNNNNNNNNNNNNNNNNNNNNNNNNNNNN
NNNNNNNNNNNNNNNNNNNNNNNNNNNNNNNNNNNNNNNNNNNNNNNNNNNNNNNNNNNNNNNNNNNNNN
NNNNNNNNNNNNNNNNNNNNNNNNNNNNNNNNNNNNNNNNNNNNNNNNNNNNNNNNNNNNNNNNNNNNNN
NNNNNNNNNNNNNNNNNNNNNNNNNNNNNNNNNNNNNNNNNNNNNNNNNNNNNNNNNNNNNNNNNNNNNN
NNNNNNNNNNNNNNNNNNNNNNNNNNNNNNNNNNNNNNNNNNNNNNNNNNNNNNNNNNNNNNNNNNNNNN
NNNNNNNNNNNNNNNNNNNNNNNNNNNNNNNNNNNNNNNNNNNNNNNNNNNNNNNNNNNNNNNNNNNNNN
NNNNNNNNNNNNNNNNNNNNNNNNNNNNNNNNNNNNNNNNNNNNNNNNNNNNNNNNNNNNNNNNNNNNNN
NNNNNNNNNNNNNNNNNNNNNNNNNNNNNNNNNNNNNNNNNNNNNNNNNNNNNNNNNNNNNNNNNNNNNN
NNNNNNNNNNNNNNNNNNNNNNNNNNNNNNNNNNNNNNNNNNNNNNNNNNNNNNNNNNNNNNNNNNNNNN
NNNNNNNNNNNNNNNNNNNNNNNNNNNNNNNNNNNNNNNNNNNNNNNNNNNNNNNNNNNNNNNNNNNNNN
NNNNNNNNNNNNNNNNNNNNNNNNNNNNNNNNNNNNNNNNNNNNNNNNNNNNNNNNNNNNNNNNNNNNNN
NNNNNNNNNNNNNNNNNNNNNNNNNNNNNNNNNNNNNNNGTGAAGTTGTTTTTCGTTCATAATAAAATAC
CTGTGTCTGAATGTATTATCTCAGAAACAGATATTTACACAAATTGTGGGAGAGGCTCTATTCCAAAGAT
CTTAGAGTTTATCTTTGAACTCGTTTCTTTAAATTTTCCCAATCCAAAACCATTGCCGTATATTGAATAA
TCCAACCCACACACAAGGCAAAAAACAATGTGCTAACGCCGACTGTTCCGCCTAAGATAAAACCAAGCAC
ACATACAGTCACTTCGATTGTTGTGCGGACGATCCCGACTTTCCAGCCGTATTTCTGGCACATTCCGACC
ATTAATCCATCTCTTGGTCCGGCACCTAAATGGCACGAAAGGTAGAAAGTTGTGCTAATGCCAAATAGTA
AAATAGCCCCTATCATTAGAATAAAGCGTGATAATAGGCTTTCTGGAGCAGGTACATATTGTACGGTTAA
ATCAATAAAGAGAGCGATCCAAAAAATATTGAGTAGTGTGCCTAATCCGAAACGTAGTTGAAGTGGGATC
CAGAGTAGCAGTACGATAACGCTGATAATGGCAACCACTGTGCCGATAGACAAGCCCGTTTGTAATGCTA
CCCCTTGTGAGAAGACTGTCCACGGGCTAGAGCCTAAATTTGCCAGTACTAATAGCCCTTCACCAATTCC
CATTAGAATGGTTGCCACTGAGATTACGCAGAGTGAACTGGGTTTAAGTTGCCATTGATGTTTTGCCGTC
CAAGGCATTTCAGGAATAGGCGATTTTCTACTCATAGCGTAAGGCTTCCGCTGGCTCTATTTTTGATGCT
CGATAAGCAGGATAAAGAGTACAAGCCAAAGAGAGCAGAATAGATGAACATACGATGATGATCACCTGTT
CCATTGCAATTTCTGTCGGTAACATTAGCCCTGTTGGGTTGATGAAACGAATAAGATCACCTAAGTAAGT
GGTTGCTAGAACCCCGGATATTCCGCCAATAAACGCCCCAATAATACCAACAATAGCCCCTTGTGCTACG
AAGATTTGCGTGACCTGTCCTTTGGTTAATCCTTGGGTTTGCAAAATCGCAATTTCCCCTTGTTTATCAA
CCACCATTAAACTTAATGATGTCACAATATTTGAAATCGCCACGATAATAATCAGGCTAATTAGTAAGCC
CATCATATTTTTTTCCATTCTCACCGCTTGGAAAAATTCCCCTTTTTGCTCTCGCCAGTCGTTCACTAGC
CATTTATCCGCAGGAAATGCCGAAGGTAATTCCGTGACTAAAAAAGGATCGGTTAAAAACAAACGAACAC
CTTGGCTCTTACCTTCTTCAATACGCAACAAACGCCCAACATCCGCCAAATTTGCAAATAAGGTATAAGC
GCTCGCTTCATTATTCGAATAATAAATATCTGAAACGGTAAAAAGACGCTGAACAGGCACTCGACCAAAT
GGGGTATATTGACTATTTTCCGTGATCATCAAACGGATTTTATCTCCCACATTCAGATCCAACTGATTGG
CTAACCTTGAACCGAACAATACATTAAAATCGCCTGCAGGTAAGCGTTCAGCTAAATCGCTTACTTCCGT
TAATAACGGATCATCGCTATTTTTCTCAACGCCAATTAATTGCCCTGCATTTATGCCATGCTGACTTTGA
ATCATCACATTTGCACGGCTAATTGGGACAGATTTTTCCACATAAGCAGGTAAATTTAACTGCTGTTCTT
TGCTCCAAGCTTCATCTATGGGTGAAATAATCGCATGGGGTAAGGTAGAAAGCAGATTGCGTTTCTGCAT
ATTTTCTAAGCCATTCATCACAGAAAGAACGATAACAAGTGCCATCACGCCTAATACAATGCCTAGACTT
GCAAGGTTTGTGACTAATCGACCAAAACGGTCGCCACTTTTAGAACGCCAATAGCGAAAGGCAATAAATA
AAGGAGTTGTTAAGTTCATAAAAAATTAATACGAGTAGAAATTGGTAAAATTCTACCAAAATCTACCCGC
TTGTCTTAGAGATTTCTGTTATATCAACAAAAAATTAGTTAATAACACCGCAAGCCATTCTTGCTCCGCC
ACCGCCAAGTGGTGCTGGGTGGTCTGAATGGTTATCGCCACCTGCGTGGATCATCAATGAACGACCTTTC
ACTTCTTCTAACTTTTTCAAACGTGGTGCAAGAACTGGATTAGTCGCATTACCCTCGTGATCAACCGCTA
ATGCAGGTAAATCACCTAAATGCGCTTCATCAGACCAAGGATAACCGTGCTTTTTCGTCTCTTTAGGATC
CCAGTGACCGCCTGCACCTAAGCCAGCGACTAATTTGCCATCTTTCTCTTTTGGTTCACAGCTTGGTTTC
TCGTGAATATGGAAACCGTGTAAGCCGTGTGACAATCCTTTCAGATTTGGGGTAAAAACTAAACCGTAAG
GCGATTCGGTAATCGTCACCGTTCCCACATCTTTGTTGCCATTTTGTAAATCAAGTTGTTGAACTTTCAC
TTCAATTTGGGTAGCTGAATTTGCTATCGCTGAAGTTGAAAATCCGAAAAGTGCTGTTAAAGCAAGGGTT
AAAACTGTTTTTTTCATAGGAACTCCTAAGTTAATTACAAATTATTTGCCTGTTTTGACAAATTCTTCAA
TATTCTGAGCCACTTTATTGACTAAGATTGTCACGGCTGAATCACTCGCCCACGCAACGTGTGGCGTAAT
CAATAAATTCGGTAAACGTTTTGCCGCTTGAATGAGCGGATTATCAATCGCTGGCGGTTCTTTGACTAAC
ACATCTAATGCCGCTCCCGCAATTTTGCCATTTTCTAGGGCATCTAGTAAGGCGGTTTCATCTACCAAAG
GACCACGTCCCGTATTAATTAAATAAGCGGTCGGTTTCATTAATGCCAAGGTCTCTGCATTAATCAGGTT
TTGGGTCGTTTCAGTTAATGGACAATGTAAAGTGACAATATCCGCCTGTTTTAACACCTCTTCAAAAGGG
GTATAGCCATCACGAATAGTCGTTGCACCTTTATGTTCTGCATAAAGCACTTTCATGCCGACTAACTCTG
CTAAACGCCCGACGTCCGTCCCCAAACAGCCTTTGCCGAACACGCCAAGAGTGGAGCCACGCACATCGGT
AATCGGATAATCGACATAGCAGAACTGCCCACAAGTTGCCCAACGGTCGCTGGTGACTTGATCACGGTGG
TAGCTCATTAAACTATGTTTTAATGAAAAAATCATCCCTAAAACGTGTTCTGGCACTGTCACACTGGAAT
AGCCCGTTACATTTTTCACCGCAATGCCTAGTTCTTTTGCTGCAACGAGATCAACATTATTTGTCCCTGT
CGCCGTAATTGCAATAAGCTTCAGTTTCGGCAACCTCGCTAATAACTCTCGTCCGAATAACACTTTGCTG
GTAATCACAATATCCGCATCTTTTGCTCGCTCGTAGGTTTCTTCAGCAGAAGTGCGATCGTATTCAATCC
AATTATGCGGAAAAGGCGGACGTGGAATGTTGTGAGTGGCAGGAATGCCTGTGCGGTCAAGAAAAACGAT
ATTCAACATATTAGTTCCTTGTTTGGAAAGAGAAAGTAAGGGTAAATATACAACAAGCGGTGCGTTTTAA
CAAGAAATTTACGAAACGAATGGAATATACAGTTTGAAAAGCGAAAATGTAGGACACACGCAGTGTGTTC
CTACTATTATGAAGAAAGGTTATAGCTTTTCAACAAGTTCCACCGCATAGCCAATATAGCTTGCAGGGGT
CATCTGTTTTAAGCGATCTTTCTCTGCTTGTGGCAATGCCAATCCATCAATAAATTGACGCATCGCTTCG
CCATCTACACGTTTACCACGGGTTAGCTCTTTGAGTTTTTCATACGGTTTTTCAATACCATAACGACGCA
TCACCGTTTGAATTGGCTCGGCTAACACTTCCCAGTTTTGATCCAATTCATCTCGCAGATGTTGTTCATT
AACTTCTAATTTACTGATCCCTTTTAGCGTAGAAGCATAAGCAATCAACGCATAACCCAAACCTACACCT
AAGTTACGCAATACCGTTGAGTCGGTTAAATCACGTTGCCAACGAGAAATCGGTAATTTTTGCCCTAAAT
GGTTCATTACTGCATTGGCTAACCCCAAGTTGCCTTCTGAGTTTTCAAAGTCAATTGGATTAACTTTATG
TGGCATTGTTGAAGAGCCAATTTCACCTGCAATCGTACGTTGTTTAAAGTGATTTAACGCAATATAGCCC
CACATATCACGGTCAAAATCAATCACAATCGTATTAAAGCGAGCGACACAATCAAAAAATTCCGCAATGT
AATCGTGCGGTTCAATTTGAGTGGTGTATGGGTTCCAAGTTACCCCTAAAGATTGAATAAACTCTTGGCT
AAAGGTGTGCCAATCAACTTCAGGGTAAGCGGATAGATGAGCATTATAATTTCCAACCGCACCGTTAATT
TTCGCCAAAATCTCTAAGTTTTCTAATTGCTTATATTGACGTTTTAAACGATACGCCACATTCGCCATCT
CTTTACCAATCGTAGTTGGGCTGGCAGGCTGACCGTGTGTGCGAGAAAGTAACGGAATATCTTTGTAACG
GTGAGCCAATTCCACAACGGCATCAATCACTTTTTTCCACTCAGGCAACAAAACTTCTTCTCGTGCTGTC
TTGAGCATCAAGGCGTGAGAAGTATTGTTAATGTCTTCAGAAGTACAAGCAAAGTGAATAAATTCATTGA
TTTTTTGCAGTTCAGGCAAGGCTTCACATTTCTCTTTTAAGAAATACTCAACGGCTTTGACATCGTGGTT
TGTGGTACGCTCAATCGTTTTAATACGCTCAGCATCTTCAATCGAAAAATGTTCGACAATCTGATTTAAG
TAACCGTTTGCGTCTTTAGATAAAACTGAAACTTCGTTGATTTGTGCGTGAGAAGCCAGTTTTTGTAACC
AACGAACTTCTACGGTAACACGAAATTTAAGTAAGCCAAATTCACTGAAAATAGGGCGAAGTGCAGTCGC
TTTATCTTGATAACGACCATCAATAGGGGATAACGCTGTTAAAGCGGTCAGTTCCATTCAGGTTTCTCCG
TACATAAATAAAAATCAACCTGAGAAATGTAGCATTTTTTGCGAGGAATTTCATTAGTTTGTTGTGGTTT
TATCAATTTTATATCGTATTTTGATAGCTTTAACATATAGCAAAATAGTAAAAAGTATAATTTCTAGCCA
TCATAGTGTTTTACTCTCTTGGTAAAACTCATTAGAATTAATCGTTTTTTTCTATCTTCCTAAGGATCAT
CTATGCATTTCCGAAAATCCCCCTTAGCGTTAGCTATCTTATTATGTTTATCCCCTATTCCTGAAATGAA
TTATGCGAATGCTCAAACGTATACTGTTACAGGTAGCTCTATTAATGACAGCGAAGCACAATTCAGACGT
GCTCTCGAACAGGCTAATGACGGAGATACTATTCGTTTAGCTGGCGATATTCAATTAATGCGTGGCAGTG
GCTTTTTTAGTTTTGATAAAAAAATAACAATTGATGGGCAAGGAAATCGCCTACATTTTGAAGGTTATAA
TTTATCATTAGGAAAAGATGTGACTTTTTCAAATGTGAATTTATCCTTAAAACCTAGTCGAGATTTAAAC
AATATTTTTGGTTCTGGATTTAATAATTTAAAAGCAGCATCTACCTATATTGTGACCAATGGAAATAAAT
TGATCTTGGATAATGTTAGAACGAATGTTAATGGTGAACCTGCAGATACTCGCCCAATGATTTTACTTGG
AAATATTGATCCAACAAAAAATAATAATGGACACGATGCTCTTGTAGTGACAAATGCTCACCCAACAGAA
ACAATATTATCTTCAGTGGTTGTTATAGGCAATAACAATTCAAATACTGACACCCCAGTAACGATTAGTT
TAGGGGAAAATGTCAGCTTTGTTAATCAGGTAATATTTGAGAGAGAAGGAGAAGAGGATATATATAGTGG
TGCGGTGTATCTAGCTGGAATGAATAATGATCAAGAACATAACAGAGCTATTAATTTCTCTAGTTCATCA
AATGCTATCACTAAAATTTATACGGGAGAAGCTACAAATGTTTCTGTTACGTTAAATAACATCAATCCTG
AAACTGCTATCACTTTACAAGATGTTAAAGATTTAACATTAAATAATAGCCGTATTACTTTGGATAAGAA
TTTATCTGTTTCAGAAACCTTAACTCTGAATAATCAATCCGCAATCACTACAGTGGCGAGTAAAGATGCT
TTTGGTGACATCGCTAAGACTAGTTTGATGTTAAATAATATCCATACCAATGGTAATAATAGTAATATCA
CTATCGTTCGGGACAATGCTCTTTTGATTAATGGTAATATTACTGGTGAATTGACTATTAATACAGAAGA
TAAAGATAATAACGTTAGTCTTCCTAATGGCAGCACTTTAGTAGGAGAAAATGGCAGCTATGTTGTGAAG
CTAAAAACAGAAGTAACTCAACCTGTATCAGAAAATACAACTACTGACAGCAGTAATACTGATGTAACCC
CTGCTAAACCTACGGATAGCACACCAGCAACAACAGGCGAACAAACTGGTTCGTCAGATATAACATCGNN
NNNNNNNNNNNNNNNNNNNNNNNNNNNNNNNNNNNNNACCAGCAACAACAGGCGAACAAACTGGTTCGTC
AGATATAACATCGCCAACAGATACAGCTGCAACTAGCAATGAAACTACACCGCCTGCTACAACGGGAGAT
ACAGCGACTAACAGCAGTAATACTGATGTACCCCCTGCTACACCTACGGATAGCACACCAGCAACAACAG
GCGAACAAACTGGTTCGTCAGATATAACATCGNNNNNNNNNNNNNNNNNNNNNNNNNNNNNNNNNNNNNN
NNNNNNNNNNNNNNNNNNNNNNNNNNNNNNNNNNNNNNNNNNNNNNNNNNNNNNNNNNNNNNNNNNNNNN
NNNNNNNNNNNNNNNNNNNNNNNNNNNNNNNNNNNNNNNNNNNNNNNNNNNNNNNNNNNNNNNNNNNNNN
NNNNNNNNNNNNNNNNNNNNNNNNNACCAGCAACAACAGGCGAACAAACTGGTTCGTCAGATATAACATC
GCCAACAGATACAGCTCAAACAGACGATCAAGCGGAGGCTTCTAGCTCTGACACTGCAACATCTACACCA
GCACAACCAACGGGCGATGTAGCTTCAACAAGTGAACAAGCGACAACGTCGAGTACATCTACAAACCACA
ATAAAATCACAATCACCACGGCAGAACAGGAAACACAGCGAGCGATTGCGGAAAGTCGTTATGCCACCGT
TGTATCTAACTTTGCATTAAATTCTATCCGAAACAGACTAGAACACAGCCGTTCAAGTAATGCTTATCCG
TATTTAACTGCAACGGTAAACGGCATGATCCCGACGGTTTCTGAGCCAGGTAGGTTATGGGTTAATTCAA
GCTCTGATCGAATAACGCAGGATCTATATAAATTCAACAATTTTGGATTACAAGTAGGTTATGATAAATC
CTCGGCGTTGGATAATGGCACAGCTCGTTTTGGCTTCGCTTTAGATGTTGAAAAAGGCAAAGCTAACTTT
GCTCAATTCTCTGAAACATATAAAACCCAAACATACGGTATGGCGTTATATGGTGCTTACGAAACAGAAG
ATCGCCATTATTTAGATGTCGCAGTGAGAATGGCAAGAGCATCTAATGAACTAAAATCCAATGCTTCGCA
GGCGTATCATCACAATCTCTATTCTGCATCACTGGCTTATAGTAAAGGTTTTGAATTGAGTAACCGCTGG
GAAATCGAACCATATACGCAGTTATTCTATACTCACCTAAGTTCTACGAACTATATTAGAAATGGCTTGA
ATGTAACGGCTGACGAAATCAACAGCTTAGTTGGTAGTATTGGAGCTAAAGCACAATATCAACTCAATCA
AACTTTGAATTTCTATACTAAAGTCGCAATGCATAGAGAATTTAACGCTACACAAGATATTCATATCATT
CGTAGTGCCACAGACAGGGTTCAACATAATATCAATCATCGTGGAACTTGGACAACTTTAGGATTAGGTA
TGAAAGCTCGTCTAGGCAATAATACCCATTTATATCTTGATGCAGATAAATTATTTGGTAATGGCTATAA
ACAAAGTTATCAAATAACTTTAGGGTTAGATTGGAAATTTTAATTTCAATTAGATCAATAAGTTAAACGC
AGTGGGATTTCCACTGCGTTTTTAATATTATAGTAGACATGAGTTGAATAGAAGTGGCTTACATCCTAAT
GAACACACCCCACATCTACATCGGTACGGGCGGTTATAGCGATACGGATTTAGTCGGTACGCTCTATCCG
TTTGGGACGGACAAAACGGATTTTTTGTCAGTTTACAGCCAGCATTACGATACCGTTGAGATCAACAGCA
CCTTTCACGCCCCGATTGGCTATAAGGCAGTGCAAGGTATGCTAGAAAAGTCTGAAGGGAGATTAAAATT
TTCGGTGAAACTGCATCAAGATTTTAGCCATAAACGTACCGCTACCGCAGAGCAAGCACAGGCATTTTTG
GCTGCGTTACAACCGTTGTGTGATAGCCATTGTTTAGCCAATTTATTTGTGCAATTCCCAACCAGTTTCG
AGCGTCAGTACGCCAATCGTTACTATCTGGCGGAGCTGGTGTCATGGTTCAGTGATTATCCCCTTGCGAT
TGAATTTCGCCATACCAGTTGGCATACGCAGTCGGTGCTAGACTATTTTCACGGCAAGGAAAATTTGATT
TGGTGTAACGTGGATTATCCGCAGAATATCGGTTTGCCTGCCTTTCAGTTTTATGCGAACCAACGCACCG
CTTACCTACGATTACACGGTCGCAATCCCCACTGGTGGAAAGCCCAATCGGCACAAGAACGCCACGATTA
TCGTTATAGCGAAACCGAATTACAACAACTGGCAACATTGTTAAATCAGCGAAAAGCGGAGTTTGATCAG
CTTTATCTCTATTTTCAAAACACCACCAATAGCCATTCGTTCTACAATATCGAAAGTCTGAAAGGCTATT
TGGCGAGCTATGGATTTAAAGCAAAAGAGACACCTGAGTTTTTGAGTGGACAGCAGAGTTTGTTTTAATA
AGAGAAATTCGTGGTTATTTATTAGTAATATTCTACCTGTTTTTCAGCTATACAAAGAAGTGGAGACAAA
AGTATTGGAGAGAATTAGAGAACATGATTAAAACTAATACTTTTGCCTACTGTGCCGATTTCTATAGAAA
ATAAAAAGACCTCTGTGGTTTTACTACCAAAGAGGTCTTTTTGAGATTTTAAATTACTGTTGGCAAACAC
CGCAAGTTGCTGCTGATGAGAACATCCAAACAAGTTTCTCTTGTTCTTTGATATAGTCACTCATTTGTGA
GGCTGTACCTTCATCTTCTGCTTCATTTGCTAACGCTAAAATTTCACGCTGTTGTTTAAGTAGAGTTTTG
AAGCCTTCTAAAGTACCAGTTAAGCAATGTTGTGCTGAACTTGCACCGATGTCTTCTTTAACAAGTGAAA
CTTGTAAGTATTGGCTAAATGCGTTATCTGGTGTGTAACCTAAGGTTAAAATACGCTCTGCGATTTCATC
TACTTTAACTACTAAGTCGTCGTAGATTTCTTCAAATTTTGCGTGTAATTCAAAGAAACTTACACCTTTG
ATATTCCAGTGATAACCACGCACATTGGTGTAAAACACTTGGTAGCTTGCTAATAAGCCATTTAACTCTT
TTGCTAATTTCTCAGCAGACACCTTGTCTAAACCGATAGAGTTTACCATTTTTTTCTCCTATATAATGTG
ATCCGCGAGGCGGATTATAACCTAAAAAAATAATTGAATAAATGAATATAATTTATTCATATAATAGAAA
AAATCAATCAGTTTAATGAAAATAATTTCTTTTTAAAACAATTGGATAGGAATTATTTTTATTGCTTAAA
TAAAAGCACTCTTTTTTATTTAAAATGCTCTAACCCATATTGATAAAGTGCATTTTTTTTGTAGCCAAAA
GTGCCTGCAACAATTGCGGCCGCTTTTTTCAGTGGTAATTCTTCACTTAATAGGGAGAGTAATTTAAGTA
CTTGCGGAGAAAATTCTTCGCTTTCATCTGCAGTTTTCCCTTCAACGATTAAGACGATTTCGCCTTTAAT
ACGATTGCTATCTTGTTGTAGCCAGTCGATTAATTGTGCAAGCGGGTCACCGTGAATAGTTTCCCAAGTT
TTGGTTAGCTCTCTTGCCATTACAACATAGCGTTCTCCACCAAACACGCTTTGCATATCCGTTAAGCAGT
CTAAAATGCGATGGGTGGACTCATAGAAAATGAGTGTGCGAGGCTCTGTGGCTAATTCGTTAAATTTGTC
ACAACGAGCTTTACTTTTTGCTGGTAGGAACCCTTCAAAACAAAAGCGGTCAGATGCAATACCCGAACTG
CAAAGTGCGGTAATTGCAGCACAAGCCCCTGGGATTGGTACAATGTTAATGCCAGCTTGACGGCAATGGC
GAACGAGATGGAAACCAGGATCGCTGATTAATGGCGTGCCGGCATCAGAAATTAAGGCGATGTTTTGCCC
TTGTTGTAATTTTTCGACAAGCACGGTGGCACGTTGTTGTTCGTTATGGTCGTGCAGTGCGAAGAAAGGT
TTTTTTATACCATAATGGCTTAACAGAATACCGCTATGGCGGGTATCTTCTGCTGCAATAAGATCGACGG
CAGCAAAAGTATTTAAGGCTCGCTGAGTAATGTCCTCTAAATTTCCGATTGGGGTTGCAACAATATATAA
TGTACCGATTTGTTTAGGTGAGTATTCGTTTTTCATTTGATTTTCGCTTAGTTGATAAGTAAGATCTGCC
TAATATTCACAGACTAACTTAAGTCTAGATAATAGCCAAATTTATGGAGCAATAAGATGCCAACTATTTT
AGTACAAAGTTATGGCTTTCGCCAAAAAATGAAAACGATCTTTATTCCTACTGCCCTTGCTTTGTTGTTG
GCAGCCTGTTCAGGTAATAAAGTGACTGAAACATTAAAAAACGAGGCTTATGGTAACTCTGAATTTTATA
TCAATAAAGCCGAACAGAGCCGCAATATTGAGGAACAGCAAAGTTATCGTTTGTTAGCTGTTCGCAAGTT
AATTGAAGAAAATAAGGTTGTTGAAGCTCAGAATACCTTTTCAGAGATTTTGGTAGCTAAACTAAACGAT
GAGCAAAAACTTGAACATCGTCTTTTAATTGCTCAATTAGCTGCATTACAAGGGAACAATTCAGAGGCTC
AAGGTGTATTGAGAGCTTTACCACAAACACTATTAAGCCAATCTCAACGTCTGCGTGTGTATCAAACTCA
AGCCCGTATTGCTGAAAATCAAAATGATGTCATTGCGGCAGTTAATGCAAGAGCATTGATGGATAGCTAT
ATGACGGATACTCAAAGTCGCCAAGCGAATAATGACAAAATTTGGGAGATGTTACGCAATGCTAACCGTG
GTATGTTAGAAAAAGCGGTGGCAGGTCCTGGTGAAATCGGATTAGCTGGTTGGTTGGCTTTAGTGGTTGC
TTATAATCAAAATATGTCTAATCCGGCACAATTGCCTCAAGTGATCGAAATGTGGAAACAGCAATACCCT
AATCACTCAGCCGTATTGTTGCTTCCAATTGAATTGCGAAATGTATCTTCTTTCCAACAAACCCAATTAA
ATGGCGTGGCATTATTATTGCCTTTAAGTGGTGATGCAAAAATTTTAGGGGAAATCATCAAGCGTGGTTT
TGACGATGCTAAGGGCACAACAACCATGCAAGTTCAGGTATTTGATACTGATAGTGCTCCTATTAATGAT
TTATTAATGCAGGCGAAGCAACAAGGGGCTCAAACTATTATCGGTCCATTGTTAAAACCAAGAGTAGATG
AAATGCTAACCAGTCCTGAAATTAGCAATATCAATGTTCTTGCACTCAATTCTACTCCAAATGTAAGAGC
TGTCGCCAAAGTGTGCTACTACGGGTTATCGCCAGAAGCAGAAGCACGTTCTGCGGCTGAACGTTTCCTG
AAAGATGGCTTACAGCATGCGGTTGTAGTTGCACCTAATGGCGATTTTGGCACACGTTCTGCAGAAGCCT
TTGCTCAACGTTGGCGTCAGCTTACCAATAGGGATACAGACATTCGTTACTACAATCAAGCCTTTGAAGT
AACCTCGCTTTTACAAGGTTCAGGAATTGGACAGGGAAGTGGTTTATATGCGTTAGGAACAGCAGAGCAA
TTATCTGATTTGAAACAAAGTTTAGATAACTCACCGCTTGCTAATCAGTTCCCAATTTATACTTCTTCGC
GTAGTAATTCGCCGAACAATGGGCCTGATTTCCGTTTAACGATGGAAGGGGTGAAATTTAGTGAAATTCC
ACTCTTATCCGATCCTTCATCTAGCGAATATAAAAAAGCAGAGCAAATTGTAGAAAGCGATTTTTCAATG
ATGCGTTTATATGCAATGGGATCTGACACTTGGTCTATTGCGAATAAATTCAACGAATTCCGTCAAATTC
CAGGTTACAAAGTTCACGGATTAACGGGCGTACTGAGTGCAGGCCCAAATTGTAATATTGAGCGTGAAAT
GAACTGGCTACAATATCGTGGCGGTTCTATTGTTGATGCAAACTAATATGCGTTCACAAGGTGCATATTT
TGAACAGCAAGCCAAAATTTTCTTAGAAAAGAATGGCTTGCGGTTTATTGCCCAAAATCAGCAGTTCAAA
TGTGGCGAACTGGATTTAATTATGCAAGAGGGCGATACCTTGATTTTTGTCGAAGTTCGCCAACGCAAAA
ATGCCTATTTTGGCTCTGCGGTAGAAAGTATTGATTTTCGCAAGCAACAGAAATGGCAAAAAGCAGCAAA
TTTATGGCTTGCACAACGAAATCAATCTTTAGATACGGCAAATTGTCGTTTTGATGTTGTGGCATTTGAA
GGTGATTGTTCACCTATTTGGATCAAAAATTTTTTAGGATAGTATGTTAGAAAAAATTCAAGATCGCTTT
AGTGAAAGTATTCAAATTCAGATTGCCGCAGCGGAATTACTGCCAAAAGTATTAAACGAAGCGGCTAATC
GTATCGTAGCTTGTTTGTTGCGAGGCAATAAAGTGATCGTTTGTGGCTATGGACGCTCTTATGCCAATGC
ACAATTGCTGGTGAGTAATTTGTTACACCGATATGATCTTGTAAGACCTAGCTTATCGGCACATTTACTG
CAATTTGATGGAATGCTCGTGGGCTGTTTAAACCAAGATCAAGATCTCAATGAAATCTTTCGTAAACAGC
TACAAGTGATTGCAAAAGAGGGAGATCTGTTTATTGCATTTTCTCCACTAGGCAACGAACAAGCGGTCTT
AAATGCGATACATTGTGCAAATAACGAAAATTTGGAAATTTTTGCGTTTACCAGTAGTCTAAATGATCAT
ACAAAAGGACTGCTTGATAATACCGATCTGGATATTGAGATGCCATCAATTAATGAAATGCGAATTATTG
AAGGACATCAATTTTGCGTGAATTTAATCTGTGAGCTGGTGGATAATCTGCTGTTTCCAACTACATCACA
CTAACATTGAAATAGGAGAGGACTATGTTAAAACTCGTTAAACGCATTACCCTTGCAAGCCTATTTGGCT
TAACATTTCTATCATTACAAGGTTGTTTAGCCACTGCTGTTGTAGGTGGAGCAGCGGTCGCAACGAAGGT
TGCAACGGATCCAAGAACGGCAGGTCGTCAGTTAGATGATGAAACACTGGAAGAAAAAGTGGCTTATAAT
CTGAATAAAGATCAACAACTTAACAGCGAAGCTCGTATCAATGTCGTTTCTTATAACGGCAAAGTCCTGC
TGATAGGTCAAGTCCCTAATGATTTTTCCAAAGACTCGGCGAGTAGTATCGCTACAGGGGTAGAAGGCGT
ATCTACGGTTTATAACGAAGTTCGTATCGGCCCTAAAATTGGGGTTGCACAAATTAGCAAAGATAGCTGG
ATTACCACAAAAATTAAATCAAAACTCTTTGTGAACGGCTCTGTTAAAGCAACAGATGTCAAAGTGATTA
CTGAAAATGGTGAAGTATTCTTAATGGGTAATTTATCAAGTAGTCAAGCAGATGCCGCTGCCAATGTTGC
TCGTCACGTCGATGGGGTCGTCAAAGTCGTGAAAGTGTTTACCTACGTACAATAAAGACATTAATGCTAA
ACATTAAGCATATTGGTATGCTTCGAGCCAATATGCTTTTTTGTAAATGGAATTTTGTCAATTACTTTAA
AGAACATTGACTTTAATTGCTCATTCATTAATTATCACAAGCCATTTTTCAGTCAATACCCCCTTTAATT
TTCAAAGGGTATCGTATTTTTAAACTAGAAGAAAACGAATGCGTGAGATAAAAAATTTGGTTGAAGTAAA
AAACCTCACCTTTAAACGAGGTGAACGTGTGATTTACGACAACCTAAATCTACAAGTGCAAAAAGGCAAA
ATCACAGCGATTATGGGGCCATCAGGGATCGGTAAAACCACCTTGTTACGCCTTATCGGTGGGCAGATTT
TACCTGAAAATGGTGAAATTCTCTTTGATGGGCAAGATATTTGCCAAGCAAACAATAAAACCTTATATCA
ACTTCGTCAAAGAATGGGAATGTTGTTCCAATCTGGTGCATTATTTACCGATCTATCAACTTTTGATAAT
GTCGCATTCCCTATTCGTGAACATACCCAATTGCCCGAAGAGTTAATCCGTAAATTAGTTTTGATGAAAC
TTGAAGCCGTTGGGCTACGAGGGGCGGCACAACTAATGCCTTCAGAATTATCTGGCGGTATGGCTCGCCG
TGCAGCATTAGCACGAGCGATAGCTCTAGATCCCGATCTTATTATGTATGATGAACCTTTTACAGGGCAA
GATCCGATCAGTATGGGCGTTATCATCGAATTAATCAAAAAGCTCAATCAAGCACTCAATTTAACCTCAA
TTGTCGTTTCACACGATGTGAATGAAGTGCTAAGTATTGCCGATTACGCCTATATTATTGCGAATAAACG
CATTATTGCTGAAGGAACACCTGAAAGTTTATTAGCAAGCCAAGATCCACAAGTGGTTCAATTCTTAGCA
GGAAAAGCAGATGGGCCAGTGCAATTCCACTATCCTGCTCAAAATTATACGGAGGAACTGTTTCAATGAT
GGAGTTTATATCCTCAATAGGTGCTTCCGTTATTCAGGCTATTAGAGCAATGGGACGAGCCACCTTTATG
TTGTGGGGGGCTTTAGTCGGTAAGCCAGAATTTCGTAAACATACCCCTTTATTTATCAAGCAGTTACACG
TTTTAGGCGTACAATCCTTACTGATTATTATGCTATCAGGCTTATTTATCGGAATGGTGCTAGGTTTACA
AGGATATGTCGTCTTAGTCGATTTCTCGGCAGAAACCAGCTTAGGACAGCTCGTTTCTCTTTCACTCTTG
CGTGAACTCGGCCCTGTCGTCACCGCATTGCTCTTTGCAGGGCGAGCAGGCTCTGCCCTCACTGCAGAAA
TCGGTTTAATGAAAGCGACAGAACAGCTCTCAAGTTTAGAAATGATGGCCGTCGATCCGCTACGTCGTGT
TATCGCCCCACGTTTTTGGGCTGGTATTATTGCAATGCCGATTTTAGCGGTGATTTTTACTGCTATCGGT
ATTTGGGGGGGCTCACTCGTTGGCGTAGATTGGAAAGGGGTCGATGTAGGTAGCTTTTGGTCAGTAATGC
AAAGTACCGTGACAATGGGCGATCTGCTCAATGGCTTTATTAAAAGTATTGTTTTTGCCTTTGCTGTGGT
ATGGATTGCACTCTTTAATGGCTATGATGCCCTACCGACCTCAGAGGGGATTAGCCAAGCAACAACAAGA
ACCGTCGTTCACGCTTCACTGGTTATTTTAGGGCTTGATTTTATTTTAACGGCAATTATGTTCGGCGGTT
AAACAAGCAAAGGTATTATTGTAAAATAGCAGACAAAATACACCGCTTGTTAGTGTATTTGAATAGGAAA
AATTATGCGTCAATCAATTAAATATGAATTTTGGGTAGGCTTATTTGTACTTCTTGGATTAGGAGCTTTA
GTCTTTTTGGGCTTACGAGTTGCCAACGTACAAGGCTTCTCTTCGGAAAAAAGCTACTCACTCTATGCAA
CTTTTGATAACATTGGAGGACTAAAAGTCCGTGCGCCAATTAAAGTTGGCGGTGTAGTAATTGGACGAGT
ATCTGATATTCAACTCGATCCTAAAACCTATACCCCGAAAGTCACCCTTGCTATTAATGAAGAATTTAAT
CAAATTCCTGATACAAGTTCTCTTTCTATTAAAACAGCAGGCTTACTGGGCGAGCAGTACATTGCACTGA
ATGTGGGATTTGTCCTTGAAGGCGAAACAGCAATGCTCAAAGAGGGGGATAGCTTTGCTGATACCAACTC
AGCAATGGTACTGGAAGATTTAATCGGTCAGTTCTTATATGGCGATAAGAAATCTGACAAAACGGAAGAC
ACCGCTGAACCTAAAGCGGAATAATTGCTCACTTTTAAAATCACATTTTGGAGTTTTATGATGATCAAAA
CCCTTAAAAACCTTTTTATTGCAGGCTTTGTTGCAATTTCTGCATTCGTTTCAAACTCGGCTTTGGCTTC
TACTAGCCCTTATGTCCTAATGCAACAAACGGCAGATAAACTTTTTGGTGATATCAAAGCAAATCAAAGC
AAAATTAAGAAAGATCCAAACTATTTACGCACTATCGTTCGTAATGATCTTATGCCACATATTCACGTTA
AATATGCAGGTCAATTAGTTTTAGGTAAAAATTTAGCGTCAGCGACTGATGTTCAGCGTGAAGCTTTTTT
CACCGCCTTTGGTCAATTTATTGAACAATCTTACGCACAAGTATTAACCCAATACAGCGATCAACAAGTT
CAAATTGAAAGCGAAAAACCGCTAGACAACAAATCTATCGTCAGTATTCGTGTCAATGTCCTACAATCAG
GCAACGCCCAGCCAATCAAATTAGATTTCAAATGGCGTAAAAATAGCAAAACAGGTGAATGGCAAGCCTA
CGATATGGCAGCTGAAGGTGTGAGTATGGTCGCAACCAAACAAAACGAATGGAGCGGTATTTTACGCCAA
CAAGGAATTGACGCTTTAACAGCTCAGGTTGCACAATCTGCAAAACAACCTATCACATTAAAATAATTCG
GGTATGCAAACAAAAAATCCATTACAATGGCATATTCAGCAAAACAATGAAAGTCTGATGGTTCAACTAT
CTGGCGAGCTTACCCGTGACACGTTGCTTCCACTTTGGAAGCAACGTGCTTCTTTTTTATCTCCCAAAAG
CTCGCAGCACATTTATTGGGATTTAAAAGGTCTCACTAGCATTGATTCCTCAGGCTTTACCTTACTGGCT
GAACTACTTCACCTCTATCAACAAAAAAATAAAAACTGTTTATTTAATGTTCCGCAAGCGGTACACAGCC
TTGCAGAGCTATTTGATTTAGCAGACTGGTTTAAAAAATTTCTATTTTGTGAGAAGAAATAACAATGGAA
CCCAAACAAATTGAAGAAATCCTAAAAAACGCCTTAGAACTTGATGAAGTTTATGTACAAGGTGAAAATT
CCCATTATGGTGTTATCGCAGTAAGCGACAGCTTTGCCACAATGTCTAAAGTAAAACAACAACAGATGAT
CTATGGTCCTTTAACTGAATTTTTTGCAACCAATGCAATCCACGCATTAACAATCAAAACATTCACTAAA
GAACAATGGAAAAGAGAGCGTTTGCTCAATATGCCAAGCTAATCACATCATCTAAAGGAATTAAAATGGA
AAAATTTCGTGTTCACGGTCCTTTCACTTTAAGCGGAACTGTTGATATTTCAGGTGCCAAAAATGCAGCA
TTACCGATTTTATTTGCGGCTATTTTAGCGGAAGAACCCGTTATTTTAACGAACGTCCCTAACTTAAAAG
ATGTTGAAACCACCGTCAAGATTCTACGCAAACTAGGTGTTGTCGTTGAACGTGCAGAAAATAACGCAGT
ACATATTGATGCCAGCAAAATCGACCATTATGTTGCACCTTATGAACTTGTCAAAACAATGCGAGCTTCA
ATTTGGGCATTAGCCCCTCTTGTGGCTCGTTTCCATCAAGGTCAAGTTTCATTACCAGGTGGCTGTACCA
TCGGGGCTAGACCTGTCGATATGCACATTGCAGGCTTAGAAAAAATGGGTGCGACTATCACCCTTGATGA
AGGTTACGTTAAAGCAGAAGTGAACGGTCGCTTAACAGGGGCTCGTATTCTGATGGATAAAGTTAGCGTT
GGTGCAACATTATCTGTGATGATGGCGGCAACCCTTGCAAAAGGCACAACCACTATTGAAAATGCCGCTC
GTGAACCTGAAATTGTTGATACCGCCATTTTCCTCAACAAAATGGGGGCAAAAATTACAGGGGCAGGTAC
AGACACAATCACAATTGAGGGGGTAGAGCGTTTAGGTGGCTGTGAACACCACATTGTCCCAGATCGTATC
GAAACGGGTACATTCCTTGTTGCTGCCGCAATCTCTGGCGGACGAATTACTTGTCGAGGCACGAAAGCGG
ATACATTAGATGCCGTAATTGAAAAATTGCGTGAAGCAGGAATGCAAGTGGACGTGACCGAAAACAGCAT
TACCCTCGACTCGCTAGGTATGCGACCAAAAGCAGTCAATATCCGCACAATGCCTCACCCAGGCTTCCCA
ACGGATATGCAGGCCCAGTTTACACTATTAAATGTCGTTGCAAATGGCACCAGCAAAATTACCGAAACGA
TCTTTGAAAACCGCTTTATGCACATTCCAGAGCTAATCCGTATGGGAGCAAAAGCAGAAATTGAAGGTAA
CACAGCGATCTGTCACGGTGTCGAAAACCTTTCAGGCGCAGAAGTAATGGCAACAGACCTACGAGCTTCT
ATCAGTTTAGTTCTGGCAGGTTGTATTGCAAATGGTCAAACTATTGTTGATCGTATTTATCATATCGACC
GTGGATATGAACACATTGAAGATAAACTACAAAAATTAGGTGCTAGAATTGAAAGATTTAATGCACCATT
TGAAGAATAATTTTTCATATAAAACAACATAATTGCTAAAAAGTGACCTAAGCCTTATATTACAAGGCTT
TAGCCCCTATTTTAAAACATGAGCAAAAAATCTCCCATTTTGTCAAAGTTTGAAAATTAAGGAAACATAG
TATACAAAATAATATCCAATGTTATTTGGTAATAAATGTTATAAAATTTTTATCTTAAAAAAAATAAATT
AGATCCAATTAAAATTTGGACTTATTACACATCTGGAATACAAACCTATCAACAGCTTGCTGTTAAATCT
CGTTGTTCAGTCAGAACTATTCAAAGATATCAAGGTTATTTTCCTTATAAACATCGCAATGTAGGGGGAT
GCCAGTCTAAAACATTAGATGGGGCGATATTTTATCTATGAAAAACATCCTGAATTAAATATAGAAAAGA
TAACAAATAGGTTAGATGGATTATTTAAAGAACTGAAACAGAAATTATCAGTTCATAATGGATTAACGAA
AAAGCATAAGATTATGTTTATAAAGGATTTTTTAAATAAAANNNNNNNNNNNNNNNNNNNNNNNNNNNNN
NNNNNNNNNNNNNNNNNNNNNNNNNNNNNNNNNNNNNNNNNNNNNNNNTTTTAAATAAAAAGAGTTGGTA
ATAATTAGGGAAAATAATTAAAACCAACACTTTTGTCTATGATCAATATACTAGCACCTGAATATTGACT
TAACTTCCGACAATAGAAGGGACTAACTTTTATTATTCATCAAACAAGACTAGTTCTTTTTTTTCTATTT
CTGGTGGATTATCACATAACCAATTTGCTAAACGGGCATAATCCGCAAGCGATAAGTTTTCCGCTCGTGC
ATTCAAATCTACCCCTAATGCCTCTAACTGCTCTACACTAAACAGCGTAGCAAGTGCGTTGCGTAATGTT
TTACGACGTTGATTAAAGGCTTGTGTGGTCACACGATTTAGCCAGTAAATATCTTTCACTGGGTACGGCA
GTGTTTTATATGGTACTAACCGCACTACTGCAGAATCCACTTTCGGAGCAGGTTTGAATGCCGTTGGTGG
CACTTCCAACACGGGCATTACTTGACAATAATATTGCGCCATAATGGTTAAACGCCCGTAGGCTTTGCTA
TTTGGTGCAGCACATAAACGCTTAACCACCTCTTTTTGCAACATAAAGTGCATATCTTGAATTAAGTCGT
GGAATTTAAAGAGATGGAACATCAACGGAGTTGAAATGTTGTAAGGCAAGTTACCAAACACTTTGACAGC
TTTGCCATTCAAGGCTAGGCTATCAAAATAGGCACGGAAATCAAAACGCAACGCATCTTGTTCAATCACA
GTTAATTTTTGATGTAAAAACGGGTGATGGCGTAAACGTTCTGCAAGATCACGGTCTAATTCGACCACAG
TAAGATGATCTACTAGATCTGCCACTGGCTCAGTTAATGCCCCCAAGCCTGGACCAATTTCCAATAAAAA
TTGATCTTGCTGCGGATTAATTGCCGCAACAATATTATGAATAACGTTTTGGTCGTGTAAAAAGTTTTGA
CCAAAGCGTTTACGAGCGGTATGCCCTAAATGTTTTTTTGAATTTGAACTCATTGGATACCTTAATAAGC
GGTTATGTTCCCACTGATTTTTATAAATTTAATAAAGTAAAGAACCTCGCATATGCGAGGCTCCCTTAAT
TATTAGATAAATTAAAAATATTTTATATCTAATTTACTTCTCAATACTTTTATCCAATCTTTTGATGCCA
CTTGCACTTGTTTATCAATAAGCTGCTCGTAAGCTTTCTGTAAATAAGCATCTTCCGTACGATCTCCTCT
GCGAGTATCAGTAACTTTTAGTATATGCCAACCAAATTGTGATTTAAAAGGAGATGAAATCACATCAATT
TTACTTTTACTTGCAATGTTAGCAAAAGTTGAATCATAGACATCTAGAAAATTAAAACCGAGATCTCCCC
CATCAATACCAGATATATAATCTACAGAGTTAATTTTCGCTGCTTCTTCAAATGTTATTTTACCAGATTT
AATGTCAGCGGTAATTGATAGTAATTTTGCCTTAGCTTGCATATCATTTAAGATTGGCGTCGTTTTAATC
AATATGTGACTAATACGATATTCTGTAGCGGAAACTGTTTCAAGTGTACCGTTTGTTTTTGCTTTATCTA
GCATATCCTTCGCTAAAGATTGAACATCTTTCGGATCTACTTGAATAGAATTTCCAATACTTTGTTGCCG
AACTTGTTCCATTAAAAGCTGATGAGCAAGTTGTTGACGATACTGACTAAGACTAATGCCCTGATAATCC
AAAGCATCAAGTAGTTGGCCATATGTTATACCATTTTGAGCAGCAACATCTTCCATCATCTGATCAACAT
AAGCATAGTCTACTTTTATACCAGATTCTTTAATCGCACGTTGCACAACGAAATCATCAATAATAGTCTC
CAAAGCCGCTTTACGATTAGCTTCCGTATTCGCTTTTTTACCCAAAGCCTGTTTTACTTGACTCTGCATA
ATGGGATAACCATCTACTGTTGCAACGACTCTCTCTTCCGCATTAGCTGAAGAAAATGCAAATAAAGCAA
AACCTGCGATAAATAATGATTTTACTTGTGTAAACTTCATTTTAATTTCCTATGAATATTGTAGATAAAA
AATTCCTGCTACTTAGAAGGCTATTCTAGCAAAAGGTTCACAAAGATTGAATTTTCTTAATCACATTTGT
GGTCGAACAACCGTTTTCAAAGTTGAGTACACGAACCTCGCCACCATTTGCCCAAACTTCTTGGCTACCT
GCAATCTCTTCTGGCTTATAATCGCCGCCTTTTACCAATAAATCAGGCAAAATTTCCCCAATTAAACGTT
GTGGCGTGTCTTCACCAAATGGCACAACCCAATCGACTGAAGCAAGCCCTGCTAACACCGCCATACGCGC
GTCTAAATCGTTAATCGGACGACTTTCCCCTTTTAAGCGTTTTACGGATTCATCAGTATTCACCGCAACA
ATCAAACGATCACCTAGCTTACGTGCATTTTCAAGGTAAGAAACGTGTCCTGGGTGAAGAATATCAAAGC
AACCGTTGGTCATCACGATTTTTTCACCACGTGTTTTTGATTGTTGAATAATTGCTTTCAACTCTGCTTC
AGATACCACTCCAAAACCTGTTTCAGCACGTTGATGTATTGCCTGTTCTAGTTCACTTGGGCTAACAGTC
GAAGTACCCAATTTTCCAACAACAACACCCGCTGCCGCATTCGCTAAATAGCACGCTTCTTCTAAAGGAC
GACCATCTGCAATCGCAGTTGCTAACACACTAATCACCGTATCGCCAGCCCCTGTGACATCATAAACTTC
TTTCGCTTGAGTCGGTAAATGGAATGGATCTTGATTTGGACGAAGTAAGGTCATCCCTTTTTCTGAACGA
GTAATCAGCAATGCCGACAAATCAAAATCGGCTATCATTTTTAAGCCTTTAGCCACGATTTCGCCTTCAT
CATTGCAATGCCCTGCAACCGCTTCAAATTCAGACATATTTGGCGTAAGCAGTGTTGCACCACGATAACG
CTCAAAATCCGTTCCTTTCGGATCAATTAACACAGGCACATTTGCTTGACGTGCAATTTGAATCATTTGT
TGAACGGCATCAAGCGTACCCTTGCCATAATCTGACAGGATCAACGCACCGTAAGCGGTAATTTCTGCTG
CTAATTTTGCAAGTAACGCTTGGCAATCTAAATTATGAAAACCTTCTTCAAAATCTAAACGTAATAATTG
CTGATGACGAGAAAGAATGCGTAATTTAGTAATCGTTGGGTGAGAATCTACCGCAACACATTGATTTTGA
ATACTATGTTCGCTTAACAGTTTATCCAACGCTCGCCCTGCATCATCATTACCCACTAAACCGTGTAAAG
TGACAGGTACGTTCAGGTTCGCAATATTCATTGCCACGTTTGCCGCACCGCCAGCCCTATCTTCTCTCTC
TTGAACTTTGACAACAGGCACGGGAGCTTCAGGCGAAATACGGTTAGTGGCACCAAACCAATAGCGATCT
AACATCACATCGCCAAGCACCAATACTTTTGCATTGTTAAATTGCGGGGAATATTGCATCATCATAACGT
CAATCTCTTATCTTTTACTTTTCTTAATAAATTTCATCAAGCGTTTACGTTTACGCAACTGGCTTGGGGT
CAATTTATTTTTCTTACCAGCAAATGGGTTGTTTCCTTCTTGGAACAACACACGGATCGGCGAACCAATA
ATTTTCAAACTCTTACGGAAATAGTTCGACAAATAACGCTTATAAGAGTCAGGCAATTTCTCGATTTGAT
TACCGTGAATCACAATGATCGGCGGATTATAACCACCTGGGTGAGCATATTTTAATTTCACACGGCGGCC
ATTTACTAACGGTGGCTGATGATCATCCGTTGCTAATTGCAAAATTCGAGTTAGCATTGATGTCGTCATT
TTCTTCGTCGCACATTGATAGGCTTCTTGGATTGAGCTAAATAAGTTGCCCACGCCACTACCGTGCAGAG
CAGAAATAAAATGCACTCGTGCAAAATCAATAAAATCTAAACGGCGATCAAGCTCTGATTTCACATTGTC
TTTAATATCCTGCGATAAACCGTCCCATTTATTGACAACGATCACCAACGACTTCCCAGCATTTAGAATA
AAGCCCAATAGCGATAAATCTTGATCAGACACACCATCACGAGCATCAATTGTCAGTAAAACCACATTCG
CATCTTGGATCGCCTGTAAGGTTTTAATCACTGAGAATTTCTCCACCGCTAAATGCACCTTACCACGCTT
ACGCACCCCTGCAGTATCAATGATAGTGTATTGCTGACCATCACGTTCCATAGGAATATAGATCGAATCA
CGCGTTGTCCCTGGCATATCGTAAACCACTACACGTTCTTCACCTAAAATACGGTTAGTCAATGTCGATT
TACCCACATTTGGGCGGCCTACAATGGCAATCTTAATGTTTTTATCGTCGGCTTCTTCCTGATCCTCTTC
CAATGCTTCATCTAATAATGCCGTATCTTCTTCGTTATCAAAGTCAAAATCGCTATCCCATTCATCTTGC
TCATCATCTGCAACATTTTCATCGGAATCGACCGCTTGTGCGTCTAATTTTTCCGCAAGGGGAGTTAAAA
CCTGTTCGATAAGTTGTGTCACACCACGCCCTTGTGCCGCAGCGATTGGTTCTACTTCACCTAAACCTAA
CTGATAAAATTCCGCAATATGAGAGTCTGCATCAATACCGTCCGTTTTATTTGCAACTACCACGGTTGTT
TTATTACGCTGACGCAAATATTGTGCAATACCTACGTCCGCAGGTAATAACCCAGCACGAGCATCAACTA
AAAATAGCACTACATCTGCTTCTTTAATCGCTAACAGCGACTGTTCTGCCATTTTCTCTTCAACACCTTC
TTCAGTACCATCAATACCGCCCGTGTCAATCACAATAAAATCGTGTCCGGCAATATTTGCGTGACCATAT
TTACGGTCACGGGTTAAGCCAGGGAAATCTGCCACTAACGCATTACGGGTACGAGTTAAGCGGTTAAATA
ACGTAGATTTTCCTACGTTAGGTCTGCCCACAAGGGCAACAACAGGAGTCATATTACAACCTCATTTAAA
ATCGGTTTACGAACATCTTACGCAAAATACGTACATTATATCGTACTTTAAAAGAAAACGGAGAAAATAA
TAAAGAGCGGGTGATGAAGAGAGTTAGGGCAAAATAGTACCCTAACAAAGAGTTATTCTTCTAATTTCAA
TGCTTTAGAAAAACTTTGCAGACCTTTAACATTGCTATTTTTTGCCATTGCTTGTAAGGCTTGTGTTGGA
ATGTGTAATAACTGATTTGTAAGTTTATAACTCAATTCATTTAGTACTTTTTCGCAATCCTGCCCTTGTT
GCAAGGCACTCAACGCTTTTTCAAGTAAATCTAAACGAATCTCTTCAGCATTTTGGCGATAATGTTTAAT
TAAATTGGTTGATTGTTGCTGTTTCAACCAAACAAAGAAATCTTTTGCCTCCTCAATAACAATTTCTTTC
GCTTGCTCTGCTGCCTGCTGACGTTGAGCTATATTCTGCTGAATGATATTTTGTAAATCATCTACACTAT
AAGCATAAATACTATCTAGTTCTCCCGCTTTTTCATCAATATCACGAGGAACAGCAATATCAATCAATAA
CATTGGGTCAAAACGGCGTTGTTTCTGTGCTTGTTCAACCATTTCTTTAGTAATCAAAATATCTGGACTA
CCTGTTGAACAAATCACTACATCTGCTTGATTTAAACCGATTTGCAATGCACTTAACGAAAGAATTTGCA
TTGGAATATCTAGTTTCACCGCTAACATTTCTGCTCGAATATGAGTTCGGTTAGCAATCATAATATTTTT
TGCCCCGTGATTAATTAAATGGCGAGCCACTAGTTCTATAGTTTCACCAGCACCAACTAATAAAAAACGG
AGTTTTTTAAAATCATCAAAAATTTGGCGAGCTAAGCCACAAGCAGCATACGCAACGGATACCGCACTAC
TACCGATTTCTGTTTCAGAGCGGACTCGCTTTGCTGTAGCAAAGGTTTTCTGAAATAGCCGAGAAAGATT
GGTGGAAACGCCACTTCCTTGAGAATGATAAAATTCTTCACTCTCTTGGTATGCCTGTTTCACTTGCCCT
AGAATTTGTGGTTCTCCTAAAATTAACGAGTCTAAACCACAAGCGACACTCATTAAATGACGAGCAGCTT
CAAGGTTTTGCTTGAAATAATAGGCCTCGCTTAATTCCTCTTTATCTAATTGATGAATTTCAGCAAACCA
ATTAAAACACTGTTCACGCCAAGCAATATTATCAGGGTGTTCTTCTTGAGGGGGAATTTTAGGCTGATGA
AAATAAAGCTCAGTACGATTACAAGTAGATAAAATTACAACACTTTCTGCTAGGCTTTGATCACGAATTT
GCTCAAATGCACGCTGACGTTTGTCTTCTACAAACGCTACTTTTTCTCGCAAGCTCACTGATGCCGTTTT
ATGATTGATACCTAATGCTAAAATTGTCATTGTTACCCACAAAATAAAAAAGGTGGAAACCACCCGAAAA
GACGGAGCATTTTAATCAATCCATGCGGTTGGTGCAAATAATTGTCTTAATAGGTTTGATTTATAACAAG
TGAATAACATTTTATGACGTATAAAGTGGTAAGATTTTTTAAAATTTTGTAAATCTAAAAAATCCCCACG
ATTTTGGAGTGATTTCAGTTATAATACTTCAAAGCAGTTTTACATTGTCAAATTCTGTCAAGAACCCTTT
CAGTTAAGCGTTATGGAGGACTTATGGTTGCGATTCGCCATTCACACCGGCTCGATCCGAACAATTTTGA
GTTGGCTAGTTGGAGTGCTGGGCTACAGATGTCGCCTATTACCTTTGAACAATTACTGATTGCGTGGCGA
TATGCACAGGAAAAAATCGATATTGAACAAAATCACTTGATGTGGTTTGGGGTTGAATTGGTCGAGATTT
TGCATAGTTTGAATATGGACGATGATAGCCTTGTCGCTGCCTTACTTTTCCCTCTTGTGAAGCAAAACAT
CATTGATTTAGTGCAGATTAAAGAGCATTTTGGTAATGATGTGAAAAATCTCGTCAAAGGCGTGTTGGAG
ATGGATAACGTTCGCCAACTTAATGCCAGTCACGCTTCCGATCTTCAAATTGATAATATTCGTCGTATGC
TTTTAGCAATGGTGGACGATTTCCGTTGTGTTGTGATTAAACTTGCAGAGCGAATTGTCTATTTGCGTGA
TACCGAACGCTTAAGCGAAGAAGATCTGGTATTAGCCGCAAAAGAGTGTTCGCATATTTACGCACCTCTC
GCTAATCGTCTAGGAATTGGGCAGTTAAAATGGGAGTTGGAAGATTACTGCTTCAGAGCCTTACACCCTC
AGGAATATCGTCAAATTGCGAAATATGATTTAGGTGAACGCCGTTTAGATCGGGAACAATATATTGCAAA
TTTTGTTGAGGATCTGACCGCCTGTCTGCAAGATGAGTTAGAGAGTGTGCAAATTTATGGTCGCCCTAAA
CATATTTATAGTATCTGGAAAAAAATGCAGAAAAAACATCTACGTTTTGAGCAGTTGTTTGATGTACGTG
CGGTTCGGGTGATTGTGCCGAATTTGCAAGATTGTTATACCGCTCTTGGCATTGTACATACACACTACAA
ACATTTGCCTGAACATTTTGATGATTACATTGCTAACCCTAAACCTAATGGCTATCAATCTATCCATACG
GTGGTATTGGGCGAGGGCAATAAAACCATTGAAGTACAAATTCGTACGCAAAAAATGCACGATGATGCAG
AATTGGGCGTTGCGGCACACTGGAAATATAAAGAGGGTGCAACGGCTGGACGTTCAGGCTATGAAGAAAA
AATCGTTTGGTTACGCAAGTTGCTTGATTGGCAGAAAGATATTGCCGATTCGGGCGATGTGGTGGCTGAA
ATGCGTTCTCAAGTCTTTGATGATCGTGTTTATGTCTTTACGCCAAAAGGGGAAGTGGTTGATTTACCGA
AAAATGCCACCCCTCTTGATTTTGCTTATTCAATCCACAGCGAAATCGGTCACCGTTGTATCGGTGCTAA
AATTGCAGGACGAATTGTGCCGTTCACCTATATTTTACAAATGGGTGATCAAGTTGAGATTATTACGCAG
AAAAAACCAAACCCAAGCCGAGATTGGTTAATTCCAAGTCAAGGCTTTGTGAATACAGCAAGAGCTAGAT
CTAAAATTGTTGCTTGGTTTAAAAAGCTAGACCGTGATAAAAATATTCCGCTTGGTAAAGAGATGTTAGA
AGCGGAGATGGCTAAATTCAACTTTAGCCAAAAACAGATTGAGGATTTAGCCTTACCTCGCTACAACTTA
AAACAAATTGATGATCTTTATGCAGGCATTGGTGGCGGTGATATACGTTTACATCAATTAATGCACTATT
TGCAGAGTAAGCTCATCAAAACCACTGCTGAGCAAGCCGATGAAGCGATCTTAAAACAGGTGGCAAATAA
ATCTCAACAGCAACAGAAAAACCGTAGTGGTTTTGTTGTAGTTGAGGGGGTTGGAAATCTAATGCACCAC
ATTGCCCGTTGTTGTCAGCCTATTCCAGGTGACGAGATCGTTGGTTATATCACTCAGGGACGAGGCATTT
CTATACACCGCTCTGATTGCGAACAGCTCTTTGATTTACGCAGTAGTAGTCCTGAACGGGTGGTGGAAGC
AGAATGGGGCGAGAGCTATGCTTCAGGCAAATTTAGTTTGACCATTCGGGTGATTGCAAATGATCGCAAT
GGCTTATTGCGTGATGTTAGCGGTATTATGGCAAATGAAAAAGTAAATGTGTTAGGCGTATCAAGTCGCA
CCGATCCAAAACGTTTAATTGCAACAATGGACGTTCAAATTGAGCTAAATAATGTGGAATTGTTGGATAA
GTTACTAAAACGTATTCTACAAATTGATGATGTGATTGATGCGAAAAGGTTGTCAAATTAATAAGGAATA
ACAATGCAAACATTAAATATTCTTTCGACTAAAGAGTTGGAATTTTCACTTTTTTGCATTGATTATATTG
CAAGAGAATTAAATCAAGAACCTAGTGAAATTTATCAAAAACTTAAAGATAGCTGTTTATTACAGGATTA
TATTATTCAGCATTATGATATTTTACATACCTTAGGAAAGGATTATTTAGTTAAAGATATTATTGAATTA
ATGAAAGAAAAAGGGGTGTTATGATAACTATTCTTCCCCCGCTTGCGGGGGAAGTACCGCCTTTAGGCGG
GGTTGGGGGGAAACGATATAAACCTTTATCTCTATAAAGCCCCCATCCCCCTAGCTATTGCTCGGGGACT
TCCCCCATAAATGGGGGAAGAATTTTTGATTTAGATTTTGGAAACCGCAACACCTTATTTTAAAAGGAAG
CGAAAAAGTATGAAAGCTCACCCTGTATTATTACAACGAAAATATACGCGGATTATTTCTCTTTTTGCTC
AAGAAAAAAAATATTTCTCTTGGTGAAGCTTTAGATAAATTTATGTATTCAAATACTTATTTATTAATGC
GAAAAGGCATTGGTGACTTTCATTGTTTATCTGACGGCTATTTAGTTGATGAATTATTAATAGAATATGA
GCAAGATAAAATAATATCATCTCATCAGTAATTATATGTTTAATAAAAAGAATAGGATTTAATCGATCAA
TGCAAAAATTAGTCATTTTAGGTTCAACAGGCTCTATCGGAAAAAGCACCCTTTCTGTGGTCGATAATAA
CCCTGAGCAGTATCAAGTTTTCGCTTTAGTTGGCGGAAAAAATGTCGAATTAATTACCGAGCAATGTCAA
CAATATCAACCACGTTTCGTGGCATTAGATGATGAACAGGCAGCTGCAAAATTAAAAGAAAATCTCACCG
CTTTAGGATTGAAAATCGAAGTTCTCGCAGGGCAAAAAGCGATTTACGAACTGGCTTCACACCCTGAAGT
GGATATGGTAATGGCGGCAATTGTGGGCGCGGCAGGCTTATTACCGACGCTCTCAGCGGTGCAAGCAGGC
AAAAAAGTCTTGCTGGCAAATAAAGAATCATTGGTCACTTGCGGACAAATTTTTATTGATGAAGCTCGCA
AGTCAGGTGCTAAATTGCTCCCTGTCGATAGTGAACATAACGCCATTTTTCAATCATTGCCAGAAGCACA
AGAAAAAGTAGGTTTCTGCCCGCTTGCAGAACTAGGGGTAAGTAAAATTATTCTCACGGGTTCAGGCGGC
CCTTTCTGTACAAAACCATTGAATGAATTTAGTCAAATTACCCCAGCTCAAGCTGTCGCACACCCGAATT
GGTCTATGGGTAAAAAGATTTCGGTGGACTCTGCCACAATGATGAACAAAGGGTTGGAATACATTGAGGC
TCGTTGGCTCTTTAATGCCTCAGCTGATGAAATGGAGATCATCATTCACCCACAATCTATCATTCACTCA
ATGGTACGTTACATTGACGGTAGCGTCATTGCACAAATGGGCAATCCTGATATGCGAACCCCGATTGCTC
ACACAATGGCATATCCAAACCGTATCTACGCTGGCGTTGCTCCATTAGATTTCTTTAAATTAAAAGAACT
CACCTTTATTGAACCTGATTTTGCTCGTTACCCTAACTTAAAATTGGCGATAGAGGCTTTTGCCGAGGGA
CAATATGCTACAACGGCAATGAATGCAGCAAATGAAATTGCAGTAGAGGCATTTTTAAACGATCAAATCC
GTTTTACAGATATTGTCGAAGTTAATCGTCAAGTTGTCGAAAATATTGCCCCTGTTCAAGTTAAAGAAAT
TGCCGATGTTCTACATATTGATAAATTGGCAAGAGAGGTGGCGAAGCAACATATTTTACAATTTTAAGAG
TATTATAGGCAAAAGTGTTGGTTTTAATTATTTCCCCTAATTATTACCAACTCTTTTTATTCAAAAAACC
TTTATAAACATAATGTTATATTTTCTCGTTAATCCTTTATGAACCGATAATTTCTGCCTCAGGTCTTTAA
ATAATCCTTTCAACCTATTTGTTGTTTTTTCTATATTTAAGTGAGCATATTCTTCAAAGGTAAATAAATA
TTTCATACAGTATTTTAAACTAGCATAAGCCCCTCTTACATTACGGTGTTTATAAGGAAAATATCCTTTN
NNNNNNNNNNNNNNNNNNNNNNNNNNNNNNNNNNNNNNNNNNNNNNNNNNNNNNNNNNNNNNNNNNNNNN
NNNNNNNNNNNNNNNNNNNNNNNNNNNNNNNNNNNNNNNNNNNNNNNNNNNNNNNNNNNNNNNNNNNNNN
NNNNNNNNNNNNNNNNNNNNNNNNNNTAGACCGTTCATTTAAAAACTCTTTATGTTTTAAATACCATTGA
TGTAATCTTAAATAAAATTCATTTTTGTGGCTTTCTTTTAGCCTTTTTACGAAGTATGTTCAATGCGAGT
TTGTAATAGAAGTCTTTTTCTGTTTTGATGACACGGTGATAAACGACTTTTTATAGGTTTGTTTTCCTAT
TGTGTAATCAGTCCAAATATCTATTGAATTTAATTTCTTTGTGAAAGAAAAAGCTTTATGGCAGGATGAA
CAAAAGTATCTCTGAATATTATTTTTCTTTCCATACTTTTGGATATTGTGCTTAAGGCAAAAAGGACAGT
TTTTTGTTCATATTTCAAAAAGCGGGCTTAAAGCCTTGTACTATAAGGCTTTAAGCCACTTTTTTACCAA
CACTTTTGTCTACTATGCCAAAATAAACATTAGCAACAAATTTGTCTACTTGGCATAGTTTTTGACGAAT
CAGCAACTATTTTGACTACTATGCCGGTTTTCTTCGTAGATTACTGTTTTTTAGCCCAATCTAAGAAACG
TTTTTGTGTTTCTTTGTCTGCTTGTTGGAACCAGTATTGAAGTTGTTGTTCTGTGACATTTTCTCCTTGC
ACAACAATTTTCCCCTTATTAACTTTATTGGTATTATTTGCCATTGTTATTGGCATAGTTGATAATGCAA
ATTTTTGTACAGCAGCAACACCTTCACCAATATTGTAGTTTGCCAAGTTATTGATAATATTTGAATTAGG
CATAAAACCTTCTCCTTTTAGGAAATCTTGCTTATATGTTAGCTTTTTTCCTGAAACAGTTTCAATTTTG
AAACTGGGTGATTTCTTAAATTGTGCTATATCAAATTCACTATTTAAACTAGGTGCAAGGATTTTAATAT
CTTCAGTACTTCCTTCAAAAGTGAGAATAATAGGTTGAGACTCAAAAAAGGCACTATCAGAACCAGACTG
ATAGATACTGGATATTTCTACTACAACTTGGTGTAGATTGGTATCATTTACCTGTAAATTAGTATTTCTT
CTTACTTTTTGTCCATCAAAAGCAAGAAAAGTTACATTTGAAGAACCCGTGATTGTACCTGCAAATGCCG
TTGTTCCAGCGATGAGAGCTGTCATTGCAAGGGCAATTTTACCTAATTTCATAACATAATCTCCTAAAAG
GGTATAAGGGTAAAAAACTGCTATATCCTATGCTAAATTTGTGTAAATAGAAAGAGAGAAATTCCATTCG
TTGTCGATTTTTTATTGGAATTATGATAATTTTCCTCTGCTTAACTTATAACGAGAAAATAAAATGAGTG
ATGAACAACATAGCGTAAATACGCAAGACAAGAAGTCCTTTTTAAAGTCACTGTTTGGCGGTTTGTTTCA
ACAAGAGCCAAAAAATCGTGAAGATTTGGTCGAAGTGATCCGTGATTCTGCTGAGAATGAGCTAATTGAT
ACGGATACTAAAGAGATGATTGAAGGGGTAATGGAAATTTCCTCTCTGCGTGTGCGTGATATTATGATCC
CTCGTCCGCAAATTGTATTTATTGATGCCGAACAGCCATTAGAGGCTTGTGTTGATGTGATTATTGAATC
GGCACACTCTCGCTTTCCTGTGGTGCATGGCGGTAAAGATACCATTGAAGGTATTTTGCTGGCAAAAGAT
CTGCTCAAATACCTACGTTCCGATTCTGAACCATTCAATATGGCAGAAATTCTACGCCCAGCCGTGATTG
TCCCTGAAAGCAAGCGGGTAGATCGTATGTTAAAAGAGTTCCGTTCCGAACGTTTTCATATGGCTATTGT
AGTTGATGAATTTGGAGCGGTTTCAGGCTTAGTGACCATTGAAGATATTCTTGAGCAGATTGTTGGGGAT
ATTGAAGATGAATTTGATGAAGAAGAAATCGAACCTATTCGTCAGCTTTCTCAACACACCTACGCTGTGT
CAGCCTTAACAGATATTGAACGTTTTAATCAGCAATTTGCAATTGAATTTGATGATGAAGAAGTGGATAC
CGTCGGCGGCTTAGTAATGCAAGCCTTTGGGTATTTACCAAAACGAGGCGAAGAAATCGAATTAGGCGGA
ATGATGTTTAAAGTCACCTCTGCTGACAGCCGTCGTTTAATTCAACTGCGAGTGACTGTCAGTGATGAAC
AATTAGCGTTAATGCAACAAGAGAAACAAGACGAATGAAAGCTGTAAAAAAATCGTCATTTTTAACCGCT
TGTGCGGTCGCCTTAGTTTCAGGCGGAATAGGAACCCTAGCTTATTCTCCTTTCGACTATTGGTTTATCA
TCTTCTTATCTGCAAGCGGTCTGATTTGGCTTGCTACACACAACAATAAGAAAATCGCCCTATGGGGAAC
ATTCTTATGGGCTGTCAGCTATTTTTGTATTGGGGTGAACTGGGTTCACGTTAGTATGATCCAGTTTGGT
GGCGTACCTGAAATTGTCAGCTATATTGCCGTATTACTGCTCTCTGCCTACCTAGCCCTCTATTTTGGCT
TATTCGCTTATCTGGTACAACGGTTTAAACTGGCTAATCCTTGGCTACTTGCAGTCATATTCACCGCTGC
TGAATATCTACGGGGCGTTGTTTTTACAGGTTTCCCGTGGCTACAATTTGGTTATAGTCAAATTGACAGC
CCGTTTGCAGGAATTGCACCGATTTTAGGTGTAGAGGGGTTGAGCTTTTTTGTAATCGTTATCAGTGGTT
ATCTTGTAGCGATCTGCCGTGATCTCGCAAAAAAAGCTTCATTTCCAACCGCTTCCTGTGCAACTTTAGT
TAGTCTATTGGCCCTTGCCTTTGGTTCACAATTTATTCGTTTTGTTGAAATCGATGAACAACAACCGCCA
ACAACAATGGCACTGGTACAAGGTAATATCGAGCAGAAAATGAAATGGGATCCAGCCCATTTTAACTACA
CCGTAAGAACCTATCAGCAACTGATATTACCGTTACTTGGTAAATATCAGGTAATCGTTTTGCCTGAGTC
GGCAATTCCTGCTGTAGAAGCTCAAATTGAACCTTTACTACAACAGTTACAAACCGTTGGGGCTAAAACA
GGCAGTGAAATTATTATTGGTACGCTACACCAAACGCCAAAAGATATATTTAACAGTGCCACCGTACTAG
GCAATCCGCAGCAACCCTACTCGCTCGAACAATCGCCTCGTTACAATAAACATCACCTTGTCCCTTTTGG
CGAATATGTTCCTTTTGGCAATTTGCTAGATTGGATGAGGGAAGTCTTTGTTTTACCTATAAATTTATCG
CAAGGGACATTTATCCAGTCGCCACTACAAGCGGCTAACAGAGCCTTTAATTTAGCGATTTGCTACGAAA
TTATCTTCACTGATCAAGTTCAGCAAAATCAAAAAGCTCACCAAGCCGATTATCTTCTCACGATTTCCAA
CGATGCGTGGTTTGGCACGAGTATAGGTCCTTGGCAACATTTTCAAATGGCAAGAATGCGAGCTTTAGAG
CTAGGCAAACCGCTAATTCGTGCGACAAACACAGGCATTACCGCCTTTGTCGATGCCTACGGCAAAGTCA
CCGCCCAAGCTCCACAATTTGAAGCCACCGCCTTAACTGCCAGCGTGCCTGCAATGAAAGGGCAAACGCT
GTTTGCTCAATATGGTAATAGCTTGCTGTATGTACTGTGTGTACTGTTATTACTATTAGGGGCAGTGATG
AGAAAAGTGAGAGTAAATACTTTCAATTTGTAAACATTGGTCTAAATTTTAATCAGTCAAACTATTTTTA
TGAACTTTAAAGAAATATCGCACACTAACAAGCGTGCATTCAAGAAAAATAAAAACAGCGTAGAAGTTAG
GAGAACGCAAAACGATGAGTGAGCAAAGAGCCGATCAAGAATTGGTTGAGCTTGCACAAAATGGTGATAA
GAAAGCGTTTAATTTACTCGTCGTGCGTTACCAAAATAGAGTAGCTGGGTTGCTTACTCGCTATATCGCA
AGAGACGATATTCCAGATATTGTGCAAGAAACTTTTATTAAAGCCTATCGTTCATTAAATGCTTTCCGTG
GGGAGAGTGCTTTTTATACTTGGCTTTATCGAATTGCTGTAAATACGGCAAAAAACCATTTAACCGCCTT
AGGCAGACGACCACCGAAAGAAGATATTTTAGCTGAAGATGCAGAAGTTTATGATGGTGGGGTGCAGTTG
CGTGAGGCTGATACACCAGAAAATTTGGTGTTGTCTGAAGAATTAAAACGTGTCGTGTTTGACACAATTG
AAAACCTACCTGATGAGCTTAAAACGGCAATTACGTTGCGTGAGCTTGAAGGGCTGAGTTATGAAGAAAT
TGCAGAAACAATGCAATGTCCTGTGGGTACGGTTCGTTCCCGAATTTTTAGAGCAAGGGAAGCGATTGAT
GCCAAAATCAATCCGCTTTTGTAGCAGAATTAAAATACTTTGGAGTTATCTATGCAACATAAAGAAACAC
TTTCCGCCTATATGGACGGACATAAAGAAAGCGGTGATTTCGCTGAAACTTTATGCAATAGTGCTGAGTT
ACAAAAAACGTGGGCGAACTACCATACTATTCGTAGCGTGATGCGAAGTGAAGAGCAGATTTTGGGTAGT
GATTTCTCTGCAAAAATGGCTGCGTTGCTCGAAAATGAGGAGATTGAGGCGGTGGCTGAAGCTCAACAAA
GTGAGAAACCAAGAGGTATGTTACTCAAATTGAAACGCTGGGCAACACCGTTAATGCAGGCGGGGATTGC
AGCTTCTGTCTGCTTGGTAGCCGTTTGGGGTGTGAATATGATGAACAGCAGTGAGGAAGTGGCTCAAGCG
GAGCAACCTGTATTGCAAACCTTGCCTTTCTCAAATTCTGTACAGCAAGTAAGCTATAATGCGCCAGCCA
AAGATCAGCCGACAGCTGAACATTTGGAGTATCAGCAACGCCGTATTAATGTGCTGTTGCAAAATCACGA
GTTACAACGTCGTACTAGTGCAGGAAATGTGACTTTAACGGAAGATGAGAAACAAAAAGCACAAAACTCT
TCCATTCAAGTGCCATTACAGCCACAAGCACAACCTCAAAATAATCAGTAACTTTTTATCACTCGAAGGG
GCGTTTTAAACGCCCCTCTATTTTTTAATATGCCTATGGAAAACGAAATCGAACTAAAAATAATGCTACT
GCCTGAAAATGTGCCGATGCTAAAGCAGTGGATAAATGCTCAACCTATCTTAGAACAAGGAAAAGAGCTG
TTAGGAAATACCTATTATGATAGCCCCGATCTCTTTTTTGCGAACAACAAAATGGGATTACGGGTTCGTC
ATCAAAATCAGCAATATGAATTAACCCTTAAAATGAAAGGCGAAATTGTAGGTGGATTGCATATTCGCCC
TGAATATAATCTAGCATTGCCTGATGCTCAGCCAGATTTTAAGCGGTTAGTTTCTCACTTTAATTTACCC
TTTCCGCAAGCAGATTTATTAGACAGTCAATTACAACCAACCTTTAGCACCGATTTTGTGCGAGAGAAAT
GGTTGATTACAACGCCGACGGCTCAAATTGAAATTGCTCTCGATCAAGGCAAAGTGAAAAATCCTTTTGG
GGAAGAAGCCATTTGTGAAGTGGAGTTTGAATTAAAACAGGGAATGCTAGCGGATTTAATTGCATTTTTA
GCCACATTGCCTAAACAAGATGGAATGTGGTTTAGTAGCTTGAGTAAAGCCCAGCGAGGCTATTTGGTCG
GACAGCCTGAGCAGATTGCAAAAGAGATCGATAAACTTACCGCTTGTGATATAGCACAATTATCAGAAAA
AGCCCGTTATCAGTTAGAGCAACAGTTGGTGGACTTTTGGCGACTAATGCAATCGCCGAAATTAGCCGAA
AAATTAGCGACGCTATATCCTCAGCAAGCAATGGAATATTTTACAGGGTGGGAGTACTTCAAGAGGAATT
TGGAAAAGTTGAATGTTTGGATTTAAAAATGGCTATATAATTCTAATAATCTTCCTCTTATAGTAAGTAG
GAGAGTAAATAATTGGCATAGTAGACAAAAAGTGTTGGTTTTAAAATTATTTTTCTAATTACCGCTAATT
TTTTGTCTACTATGCCGCTTGTTATTGTTTACTGTATCAGGTTTATCTATTACATCGAAATAAACCAGGG
CTGAGTCAGGAAATACCATCACCAGCCCTTTTACATTCATTTTTTATAACATAGGATATTAACTCCTACG
TATAAAGCAGCTATAGTTTTGGACCTGCTGCAATTAATGCTTTACCTTCATCGTTGGTTGCATATTGCTC
AAAGTTTTTCACGAAACGACCCGCTAGATCTTCCGCTTTCGCTTGCCATTGAGCTTTATCTGCATAGGTA
TCACGAGGGTCTAAGATCGCAGGATCAACACCAGGTAATGCTTTTGGAATTGCTAAATTGAAGATTGGTA
ATGAACCCATTTCTGCTTTTTCGATAGAACCATCTAAAATCGCATCAATGATACCACGAGTATCTTTAAT
TGAGATACGTTTACCAGTACCGTTCCAACCTGTATTCACTAAGTATGCTTCTGCACCTGATGCTTCCATA
CGTTTTACTAACACTTCTGCGTATTGTGTTGGGTGTAATGATAAGAATGCTTTACCGAAACAGGCTGAGA
ATGTTGGGGTTGGCTCAGTTACGCCACGCTCTGTACCTGCTAATTTCGCTGTGAAACCAGATAAGAAGTA
GTATTTGGTTTGCTCTGGCGTTAATTTAGATACTGGTGGTAATACGCCGAATGCGTCAGCAGTTAAGAAG
ATTACTTTCGTTGCGTGACCTGCTTTTGATACTGGCTCAACAATGTTATCAATGTGATAAATTGGGTAAG
AAACACGAGTGTTTTCTGTTTTTGAACCATCTGCGAAATCGATTGAACCATCTTCACGAACTACAACGTT
TTCTAATAATGCGTCACGTTTAATCGCACGATAGATGTCAGGCTCGTTTTCTTCTGAAAGGTTAATAGTT
TTCGCATAGCAACCACCTTCGTAGTTGAATACGCCATCGTCGTCCCAACCGTGTTCATCGTCACCGATTA
ATTTACGTTTTGGATCGGTTGATAATGTGGTTTTACCTGTACCTGATAAACCGAAGAATACCGCTACATC
GCCATCTTCACCCACGTTTGCAGAACAGTGCATTGATGCAATGCCTTTTAATGGTAACCAGTAGTTCATC
AATGAGAACAAACCTTTTTTCATTTCACCGCCGTACCAAGTACCGCCGATTAATTGGATTTTCTCAGTAA
TGTTGAATGCTACGAAATTTTCAGAATTTAAGCCTTGCTCTTTCCAGTTCGGGTTAGTTACTTTTGAACC
ATTCATTACCACGAAATCTGGTGTGAAGTTCGCTAATTCAGCCTCTGATGGACGGATAAACATATTTTTT
ACAAAGTGTGCTTGCCACGCAACTTCTGTTACAATACGCACTGCAACACGGCTGTCTTTGTTCGCACCGC
AGAATGCGTCAATAACAAATAGACGTTTATTTGATAATTGGTTGGTAACAAGTTCTTTGATACTTTGCCA
AGTTGATTGGCTCATTGGTTTGTTATCGTTTTTCACTTCGTCGCTTGTCCACCAAACGGTATCTTTGGTA
TTTTCATCTAATACGATGAATTTATCTTTTGGTGAGCGACCTGTGAAAATCCCTGTATCAACAGCGACCG
CACCTGAAGTCGTTAAACGTCCTTTTTCAAAACCTTCTAACTCAGGTTTCATCTCTTCTTCAAAGAGTTG
TTCATAACTTGGGTTATAAACAATCTCTTTAACGTTTGTAATGCCTAAAAGTGCAAGTTCTTGTTCAACA
CGATTTAACATAAATTCACCTCATATATGATTAAAGATTAAAATTTAAAAACTGGAGAGATTATAGAGTA
ATTATCCAAAAAAAATGTTACATACTTCAAATTTTTGAGAATTGATAAAAAATTTTTTTGATCTAGATTA
TATTTTTTGTAATTCGGGGTAGAATAGTTCATCTTTTTTATTGAATGGGGTAAAAGAATGCGAGTTTTAG
TTGTCGTTTTAGCACTTTTATTAGGTGGTTTCCAGTATGCGTTTTGGTTTGGGCAAAACGGTTGGAATGA
ATACCAACAAGCTAAACAAGAAGTCACTCAACTGAAAGAAACTAATCAGAAACTGACCGCTCGTAATCAA
CTTATTCAAGCCGAAATCGAAGATTTAAAAACGGGTATCAATGCCCTTGAAGAACGAGCAAGGCTTGATC
GTGAAATGGTTAAACCAGATGAAACGTTTTATCGCATCGTCCCAAGAGAGCAACGTTAATGAATAGCAAG
CGAAAAATCATTGCGATCATTCCTGCTTCTGGCGTAGGTAGCCGAATGAATGTGGCTGTGCCTAAACAGT
ATTTAACCTTGCTGGGTAAAACGCTGTTGGAACATACGCTACAACCTTTTCTTGAACACCCTGCGATCAG
CCAAATTATTGTGGCGGTATCCAAAGAGGATCGCTATTATGGCGATATTGCTCTGCTTAACTCTGGCAAA
ATTCAGATTGTGTTTGGTGGCGAAACTCGAGCCAATTCGGTATTTAATGCCCTTAATGCCATTGACGATG
ATACGGCTTGGGCATTAGTTCACGATGCGGCTCGCCCTTGTCTTAAGCGGTCAGATTTAGACAAACTTTT
GCAGATTGAAGATAATCAAGGGGCAATTTTAGCAACCCCTGCAATTGATACGATGAAACGGGCTAATGGC
TCGCAGATTGCTCATACGGAAGATCGTTCAACCCTATGGCACGCCTTAACGCCACAGTTCTTTCCAGCGA
AATTGCTCAAAGAAGCTTTACAATCGGCTTTTAAGCAAGGCTTAACCATCACTGACGAGGCTTCTGCGAT
GGAATTTGCAGGCTTCCACCCGTTATTAATTAATGGGCGTAGCGATAACCTTAAAGTCACTCGTCCTGAA
GATTTAGCTCTCGCAGAATTTTATCTAACAAGAGGATAATAAGATGATTAGAATTGGACACGGTTTTGAT
GTTCACGCTTTTGGACAAGATCGTCCATTAATGATTTGCGGCGTTGCCGTTCCCTATCATACAGGCTTTA
TCGCCCACAGTGACGGTGATGTTGCTCTACACGCTTTAAGCGATGCTCTGATTGGTGCTGCTGCTCTTGG
GGATATTGGTAAGCTCTTTCCTGACACGGATATGCAATACAAAAATGCTGACAGCCGTAAATTATTGATT
GAAGCCTACCGCCAAGTTCAAGCAACGGGTTATGTGGTAGGGAATGTTGATGTGACAATTATCGCTCAAG
CCCCGAAAATGCGACCTTATATTGACCAAATGCGTCAAGTGATCGCCGACGATCTCAACTGCGATATTTC
TTGCGTCAATGTAAAAGCCACAACCACAGAAAAATTAGGTTTTACCGGACGTGGCGAAGGCATTGCTTGT
GAAGCGGTGGCGTTATTAATTAAACCAGCATTATGCAGTAGTTACAGAAATATTTAATTTCTTTCGTAGC
ATCAGTGTTCAAACCATATTTCATAAAGAGAGTATAGTAATGCTATTTAAAACACCTTTGTTACAAAAGG
CTGCTAATAACATTGAAAAATTAAGGTAGAGTTTGATCTACAATTTTTTTCTTTTGATTTGCTTTCCATT
GGTTGATACAAAATTGTGGTAAACTATTGCCATTTTTTAGTTACTTAAAAATACTATGCCAACAGTCAAT
CAATCCTCTCTTGTGCCTTATAGTGCTGAACAAATGTATCGTCTAGTCAATGACTATGAAAAATATCCGC
AGTTTTTATCAGGCTGTGTTGGGGCAACGACCTTAAGTTTAGGCGACAATGAACTCAATGCAGAATTAGT
CATTCAAAAATTGGGGATTAGCCAACGTTTTAGCACCCATAATACGATGATACCAAATGAAAAAATCACA
ATGGAATTATTAAATGGGCCGTTCAAGTATTTACATGGAGCTTGGACTTTTCAGTCGTTTGATGAACAGA
GTTGCAAAATCAGCCTAAATTTAGAATTTGAATTTTCAAGCCCGATGATTGGTATAGTGTTTGGCAAAAT
TTTCAATGAATTAACGCTCAAAATGGTGAATGCGTTTAAACAGCGAGCAAAAGAGGTGTATGGTGTCTGA
TACGCAAAAAATCGTGGTGGAAGTGATTTACGCTTATCCTGAAAAATATTTTTATAAGAAAATGGAATTA
GACAATCCACTTTCCATTCAAAATGTGATTTTGCAATCGGGCGTATTGCAAAAACATACGGAAATTGACT
TACGAGAAAATAAAGTGGGTGTTTTTAGTCGTCCTGCGAAATTAACGGATATGGTGGAAAATGGCGATCG
CATTGAGATCTACCGCCCGTTAATCGCCGATCCTAAAGAGATTAGACGTAAACGAGCGGAAGAGCAGAAG
AAGTAACCTATAAGGGTTATTTCACAATTTTGAATTTTTGTGTTGGGAATATTGTATCATTAATTTGTAG
ATCTAATGTATAGTCGCCAATTGGATCCGTGTTATCAAATTTCCAACAACGACGAATGAATTCGTTATTT
ACACTTTTCATTTGGCTTGTAATAGTATGCATTTTCCCATCTTTTGTTGATACTACATTATCGCCTTGCC
CCCCCCTCATTGTAGATTTTGCTGGGCTATTAAATATTTCAGTCGTTTTATTTTGAGCAGTAAAAGGTAC
ATTAATTACTTCCCAGCATAATTGAATTTTTTTATTACTGATAGAGTATGTTGTGCTATTTAGTGACTTA
GGGACTTCCCCACTAAAGTCAATTGTGGTGAGCACCATCATAGGGGGCTCTGGGGTAATATCTGCTGTTG
CAGCAAATCCCATTGTAGATGGTAGAAGCAGACTAGTTATAGTAATAAGATATTTTTTCATCTATTTTTC
CTCTGATTTTTGATGGGTATCACGCAGTTGTTGAGCGACAATCGCAATTGCTTCGCCGCTGCTGATACCT
TGTTGCATAAGTTGTTGAATTTGTTGAACGGCTTGTTGTTGCTGTTCGTGAGTTAAACTCAGTAGTGTAT
TATCCATATAGAACCATGATAAGTCTAATAAAATTTAGTAAAGTTCCAACCAAATTGCGTAAAAAGTGCT
TTCCACTGTTCGTCAAGCGGTGCTTTTATCTCAATTGTTTGCAAGGTTTTCGGGTGAATAAATTGCAAAC
TATTGGAATGGAGCATAAGTCTATCACAGCCTGTGTTTGCTGTTAATACTCGGTTTTGATGCAGGTCTCC
GTAATTGGTGTCGCCCATAATTGGGTGGAACAGATGTTTTAAGTGACGACGAAGCTGATGTTTCCTGCCT
GTTTTGGGATAGAGTTGTACCAGACTATAACGTGCGGTTGCAAATTTTCCTGCAGGGTAGGGCATTTCAA
CGGTAGCAATGTTTCGATAATCGGTAATCGCTTCTTGTGCCTCTTTTTCTTGGGAAAATTTATCCGCAAT
TTTGTCGAGTTGCACTTTAAGAGGATAATCAATCCGCCCTTCCCCTTGTAGATAACCTCGAACAACGGCT
AAATAGCTTTTTTGTATTTGATGTTGTTTAAAAAGCTGGCTTATCGTCCGTGCCATTTCGCTATTTAAGG
CAAAAAGAAGCACGCCAGAAGTCGGTCGATCTAAACGATGGATCAGAAAAACGTGTTGCCCGATTTGATT
TCGCAAGGTTTGCATTGCAAAAACTGTTTCGTGTTTATCAAGCCAACTTCGATGAACCAACATTCCTGCA
GGTTTGTTTATCGCAATAAGTTCATCATCTTGATAGATAATCTCTAGTTTCATTCGCTTTTCAACAAGGT
TTCAAGTTTAACAAGGGGAGCGTTTAAGGCTTGGAGATAATCTAAATCTTTCAAGGCTTCTTCTAGATAA
GGCGAAATAGCAAAATTGCGAGGCAATTCGGCATTGGCTTCTAATAGGGCGTGCATTCTTGGTAAGAAGA
TCCATTGTAACCATTGGGTTGCAGAGAGTGTGCTAACACAAAAAGGTTCATCATTGGCTAAGGCTTCTGC
GGAAGGCGGAGTTGCTTCCCAGAGATTATGTACTCGCAAAGCGATTTCGAGATCGGTTAGGTGTTGTTTT
ACTTGGGTTTTCATCGTTATTTTATATGATTAAGAATTCATTGATTATGTTCTATCTACACTATTGTGTA
TCGAGATATTTTTCCCTGCTGTTGACTTAACAACTGCTCTGCCCCATCTTTATCCAGATCCGCCAAGATC
ATCATAATCGCCAATTTCGCATTATTCTCAGCTAAGACTAACGTGGTTTCTGCAATTTCACGGGAGCATT
CAGTCGCTTGCATTACAATCCGAATAGCACGAGCGACAAGTTTTTGATTGCTTGCCTGCACATCAACCAT
CAAATTTTGATAGCATTTGCCGATTAAAATCATACTTGCCGTAGTAAGCATATTTAACACTAATTTTTGT
GCTGTTCCCGATTTCATTCGGCTCGACCCCGTCAAAACTTCTGCCCCCACCACAGTATCAATCACAATAT
CGGCAATTTGGCTCATTGCAGAATTAGGATTGCTGGCAATCGACACTGTGGTTGCGCCAAGCTCTTTGGC
GTATGCTAACGCGCCTAACACATAAGGCGTTCTGCCGCTGGCGGCAATGCCAACTAATACATCTTTTGGG
CTAAATTCGACCGCTTGCAGATCTTGTTTACCCGCTTCTTTGTTATCTTCCGCCCCTTCGATTGGGTGTC
GCAAGGCACGCTCGCCCCCAGCAATAATGCCTTTGACCATTTCAGGTGACACCCCAAACGTTGGCGGACA
TTCGGACGCATCTAGCACGCCAAGTCGTCCGCTTGTGCCAGCGCCGATATAGACTAGCCGCCCGCCCTGC
TGAAAGGCTTCGACAATTTTCTCAACGGCTTGGGCAATCTGAGGCAATACTTTTTCGATCGCCAATGGTA
CTTGTTTATCTTCATTGTTGATGATTTGTACAATTTCATAGGCAGAAAGTGTATCAATCTGCATACTGTT
TGGATTACGCTGTTCGGTAATTAATTGCCCTAAGGTTTTTAGAAGATCTTGTTCTGCCATTGTTACTCTT
TTTATATATTGGGAAAAATTGCCCCTAAACTGACCGCTTGTGTCGCCCCTGTGACGCTAGGTAAATTCGC
AGGCAGATTGTGTATCCTTTGATACGCAAGCCACGCAAACGCCGCAGCTTCCACATAATCGACATCTAAG
CCGTATTCCGTTGTAGTGGAGACCTGCCAATCGGTTAAATGAGTTTGTAACCGTTCCATTATCAATGGAT
TTTTCGCTCCGCCGCCGCATACCAATAATACGCTATGGTAAGCGTTCGGGTTTTCAATTTGCCGTAAGGC
TTGCACTATGCTTTGTACGGTAAATTCAACCAGCGTTGCCTGCACATCTTCAGCGGGAAGCGGTTCAATT
TGGGTTAATTTATGTTCCAACCATTCCAAGTTAAACAGCTCTCGCCCTGTGCTTTTCGGCGGTGGTAGTT
GGAAAAAGGGTTCATCTAACAACAATGCAAGTAAAGCGGAATGAATTTTCCCTGTCCTTGCCCATTCGCC
GTTCGCATCATACCGCTTGCCGAGATGTTTTTCGATCCAAATATCTAACAAAGTGTTGCCCGCCCCGACA
TCATAGCCGATAGTCTGCTGGTTAGGATTAAGCACGGAAATATTGCTGATCCCGCCGATATTTAGCACAA
CGGTTAGGCGTTCAGGGGAACTAAACACCGCTTGATGAAAGGCAGGAACCAGCGGCGCACCTTGTCCGCC
AAAAGCCATATCCCGACGGCGAAAATCACCGACAGTAGTTATACCTGTTCTAGCCGCCAATAAATTCATA
TCGCCAATTTGCATTGTAAAAGGATATTGCCCTTTTGGTGAATGCCAAACGGTTTGCCCGTGACAGCCCA
CCGCCACAATATCATCTGCATTAAGTTGATGTTTTGCTAAAAACCACTGAATACTGTCGGCATAGAGCAA
GGCTAATTGGTGATCGAGTTCGCCTAATGTTTGTAGGCTTGTTTCCCCTTTTTTGACTAACTGCGACAGC
GCAACACGAAGTGTGTCGGGCATTGGGGTAAAGTCGGCAGCAATTAATTTGGGCGTTTGGCTAAAATTGA
CTAACGCCAAATCTACGCCATCAAGGCTCGTGCCAGACATTACGCCGAGGCAATTTTGAGAAACCATAGG
TAATTATAAAAATAAAATACTGCTTTCAGCTCAATAATGGAGGATAAAAATTCATGTACTTATGTTTGAG
TTCTGATAGCCAATAGACGTTAGACACGATTGTTAAATTGCTATGAGATAATACTATGTTGTTTTGCTCT
AATTTTCGTATCACTGTGCAGTGGCGTTATCTAGAGCAATATTGCTCACTAAGCCTTTATTATCAAAGTA
AACAAAGATAGTTCTTTGGATAGGATCTTCATAGCCTTTACGCAAAATGAACACATAATCCCAACGATCT
TGAGCAAAGGAATCTCGTAGCATAGGTGTTCCAAGCAGATATTGAACCTGCTCTTTATTCATACCAACTT
GCAGTTGATCGATTTTTTCTTGCTCTAAATAGTTGCCTTGCGGCACATCAATACGATAAACGACTTTTTT
TACCGTAGAACAAGCTGTTACACCTAAAGCAAGTAATAATACAGCAACAAGCGATTTCATTTTCATAGCG
ATAACCTTCCTCTTAAAATTTTTGGCGATTATACAGAAATCGCCGATAAAATGTCATTATTTATTACGTT
CTAATTGATCTCGTAAATTCGCAGGTAATCCTTTGATTGTCAAAGTATCATTTAGTTCATCCCAAATAAT
ACGTTGGGATAATAATTCCGCATCAAAACTGATCGTCACCCCTTTTCCTGAACCTGAATATTTGGTTAAC
GTTTTTAACGCATTACGCACAGGCGGAATAGTTTCTTCTAAGCCATATTCTTGTTGCTCGGCAAAGTCAG
CAAAATCAATCTCTTTTAAGGTTGGCATTGAAGCTGATAATTCGCTGATCGCAATTTCTTCCCCACTGTT
GATTTGCCCTTTACAGTACTCAAACACCTGTTTTTTAACCGCTTGAGTTTGGTTACTATCTAACTCGCCT
TGTTCACAATAATCACTCACCGCTTGAAGCAACGTTTGATTTTGCACTTGCGGATTTAACCCTTCTTCAG
CCCCTAAAAAGTCCATAAAGAAGTCGGCAACTTTACGCCCAACACGCCCTTTAATAAAGGTCAAATAGCG
GTTAGATTGTGCATTATGTTTGAGTTCAGTAAGGTTGATACGGCAAGCAATATCATATTGTGTAATATCG
AGATATTCCGTGCGTTTCACTTCCAGTTTATCATCAACCAACATAGACGCACGGCTATCAATTAATGCAA
TAAAGAGATATTCCGTCGCTAAAAAGGTATAACGGCAAAGGATAAAAGTTCCGCCTGAAGCAAAAGGATA
TTTGACTAATTCTGTCGCTAACATTTTGGCACAACTGTGGCTAAAAGGCAGAAATTCGCTTTCGCCTTCT
AACAAGCGGTTTAATTGTTGTGCAAAAATGGATTCCGATTGAAATATGCCATAGGCTTTCGCTTTATTTT
GATAGGCTTGATGTAGTTGCAACATCATCTGCTCAGCTTCAGGGCTGATCGCAAGCAGATCTTCACGTAA
AACCGTATGAAGCTCAGCAGTTTCCCCTGCGGTTTGTTGAAGTTGGTGTAAAACAATTTCGGTAACGTTA
ATGCTCATAAATTATTCTCGATTATAGGTAAAAAGTTAAAGTCCTTTGATTGTATCAAAGAGTAGAATTA
AGGTTAATGGCATATTTTCCAATGGAATAGCACCATAAGATTGATACCAACGAGAAATGTCTTCATCTTT
TGCTTCAATGAGAAGCCCAATTCCCCAGACTTGTTCGGCAACGATGGCACAGCGTTTGAGAGCTTTAACC
AACAGCATTCCGCCAATGCCTTGTTTTTGATAGCGAATATCCACCGCAAGTCTTGCTAATGTAAAGAGCG
GAATAGGGTGGTAGCCAAAACGTTTTTTGCATAGTTCGGGTAAGTGTTGCTGGTCTAATGCACTTAAGGT
GATTGTATAAAATCCGATAATCTGTTGACTGTCTAAGTGTCGGCTAATGTAAGTTTTTGATGTCCCTTTT
TCGTGAGATTGCCGAGCGTATTGTTTAAAAAATCGGTTCATCTCTAGATTTCCGCAATCAAAGGCTTCAC
GTTGATGATGCTTCGTTAAAGGCTCTTCAATAAACTTACTCTTCATGATAGCTTCCCTTTGCTAATTTCG
CCGCTTGTTGTAGTTTTGTATTAGCTTTCGGCGGATTATCAAGCAATTCCATAATCAACGAGAGATCTTG
CGGTGAAAATTGCCGATTATCATACTGCTGAATAATTTCTCTGGCACTAGGCAAAATGCGTTGTAATACA
AATTCTGTAATATTCGTATGGGTGAGTGCAACGGCTCTAATTAAAGTCTGCTTGTCTTCCGTACTAATGC
GAATAGACATTCTATCGTTAAGGGCATTTGCAATTTGTGGCATAATAAATATCCTATTTGTACAGATTAA
AGTAGTACGAATTTTAAGTGAACCAGTGGTAATCTTCAATAAAAATCACCTTTACAAACCACAAAAAAAC
TTTCAAACTCTCAATGTTGAATTTAATTTATTTCACTAGGAGATTTTTATGACAACTGTTATTCATACTG
AAAATGCCCCAAAAGCAATCGGACCTTATGTACAAGCGGTTGATTTAGGCAATTTAGTGCTAACATCAGG
GCAAATTCCGGTTAATCCAAAAACAGGCGAAGTCTCAGCTGATATCAAAGCTCAAGCTCGTCAATCCCTT
GAAAATGTGAAAGCAATCATTGAACAAGCGGGTTTATCTGTGGCAGATATTGTAAAAACCACCGTATTTG
TGAAAGATCTCAATGATTTTTCTACGGTAAATGCCGAATATGAAACCTTTTTCCGTGAAAACCATCACCC
AAATTTCCCTGCTCGTTCTTGTGTCGAAGTCGCACGTTTACCAAAAGATGTTGGCATTGAGATTGAAGCG
ATTGCCGTGAGAAAATAAGCGATGAAAAAAATTCTGCCAACTTGGTCTGTTCCTGATTTCGTTCACGCAT
TCACCACTACTCGAGAAGGTGGGGTAAGCCAAGCCCCCTTTGATAGCTTGAATTTGGGTGATCACGTCAC
CGATGATCCACAATCTGTGCAAACTAACCGTGAGATCTTGCAAGAACAAGGGAATTTGCCACATTTTCCG
CTCTATTTAACGCAAACCCATAGCACAAGGGTGCTACGTCTGCCCTATGAACAAAACGACATTGAAGCAG
ACGCAGTTTATACCAATCAAGCAAACCAAGTCTGTTTAGTGATGACAGCGGATTGTTTACCAGTGCTTTT
TTGCAGTAAAGATGGCAAAGAAATTGCGGCAGCCCACGCAGGTTGGCGTGGTTTATGCGATGGCGTGCTT
GAAGCTACGGTGGCAGAATTTGAATGTGAGCCAGAGAATATTTGTGTTTGGCTTGGTCCTGCAATCGGTC
CAACCGCATTCCAAGTTGGCGAAGATGTAATAGAACAATTTTGTGCTTTCGATCCCCAAGCGAGAGAAGC
CTTTGTAGCAGATGAATATATAAGCGGTAAGTTCCTTGGCAATCTTTACCAAATAGCTCACCAACGCTTA
AATAAACTGGGGATTACGGAAATTGCAGGGGGCGATTATTGCACCTATTGCGATGCAGAACAATTTTTCT
CTTACCGTAGAGATAAAATTACAGGACGAATGGCAACGCTGATTTGGCGTAGTGAATAATTAAGACTTAA
ACAGTATATATCTTTTCTTTTTTACAAATTGGTTCAGAGGTGTTCCGCCTAGATGAAATGGTGGTACATT
ACTTAAAATATATGGTGGATTTTACCTCTCTATTTTATCGTAATATATTGATTTAGTTGGTAGGGGACTT
CCACATAATTCTCCTGTATTTAAATGAAACAAACTTATATTTATTTACAAACCGATCTTCTCATTGTCGG
TGGTGGTATCGCAGGGCTTGCGTGCTGTGCTGAAGCTAAGGCTCAGGGTATTCAAGCGACATTAATTACC
AAAGCCCCTATCGGCAGTGGTGCAAGTTTTTTTCCGTTAAAAGCAACACTTGGTATTCAAGTAACTGGCG
AGCAACAGGATAAAGCACGCTTTCAAGAAGATATTGAGCGTGTTGCACAGGGAATGAATAACCCGAAAAT
TGTGCAAGCCTATATTGAAGATTCGCCACAGGCGATTGAGCTATTAGAACGTATTGGCTTTAAACCTTGG
AAACGGAATGACAATCGCCCCGCTTGCTTTGCGAAATATCCACGCCCGATTTATTTGATTAATCAGTGGC
GAGAAGCAGCGGAAAGAGCAAGGCAGATTATCAAAGAACAGGGGACGACGGTCTATGAAGATGCAACGCT
GTTACATATTGTCAGCGATAATCAGCAAGTTCAAGGAGCGTTGTTTGCCTATAAAACAAGCGGTGAGATC
CGCTATGTGTTTTGCAAAACCAGTCAAATTATTTTGGCAACAGGGGGAATTGCAGGGTTGTATAAAGATA
ACCTCTATCCAGCCGATGTGATTGGTTCAACCCACGCCATTGCTGAACGAGCAGGGGCAAGGCTGACTAA
CTTAGAATTTATTCAATTTATCCCTGCTTTTGTTGAACCTAAATACAAAGTGCTGTTTGGAGAGCATACC
TTAAAATATGTCAGTAAAGTGACTGACAGCCAAGGGCGAGATCTGTTTCCACACCTTTCACCACAGCAGT
TTCAACAGATGATGACCGCTCGCAGTGATTATGCCCCTTTTAGTATTGATTTCCCTTGCGTTGAGTTTGA
TTTGGTGATGATGAAGCACTTGCTCGAACACCCAGAAGAAAAAGGCATCTATCTGCACTATTCCCCTGAG
CTGTATCAAGATCAAACGGAATTTTACACCGTGTATTTAAGCTGGTTAGAGAAAGAAGTCGGGATTAACC
TTGTACGAGATAGAGTGGCGATTACCCCATTTGCTCACAGTTGTAATGGTGGTATTGTAATTGATGAATT
TGCCGAAAGTGAGGTGAAAGGGCTTTTTGCGGTGGGCGAAGTTTCTTCTTGTATTGAAGGGGCGAACCGT
TTAGGTGGCAATTCTGTCGGAGGTAGTTTGGTTTTTGCTAAACGAGCAATCCAACGGATTTTGCAAAATT
TAGCGGAAAACCGACCGCTTTCCAACGATATAGCGTGTGAACGTAACATTGAGCAGTTTTTCCAGTCGTT
AGCAAATCCAAAGGGTGATAAAATGCTGACGGCAAGTGAGGTGTTAAGCACCATTCGCTCTCAGATGGCG
ACATATGCTAATGTTTATCGAACAGAGGCGAATTTGGTTCAACTGTTGAACTGCTTAACGCAGTTAGAGC
AACGTTATTGCCCTCTTGAATATCAAGCCTATCAAGGTATTGAAATTTACCACGCTCTCAAAGCCGCACA
AAGTGTGGTAAAGGCGATGCTGAGTAGGAAAGTGAGTTTGGGAGCACATTATATTGTTTGATGTATGCTA
TTTTTTTCAACAAGTGTTGAAAAATGGACTACGCAAACGTTTTCTTTTTTTGTAGAATAGTTTCCGTTTT
GCCGAAAGGCAATATTGAGGTATTTATGGTTGATGCGATTATTATCGGAATTATCGTTTTTTCTTTATTA
GTCAGTGTATGGCGAGGCTTTATTAGTGAAGTCTTTGCGCTTGTGGGGTGGATAGCAGCTTTTTTGGTTT
CTAGCCATTTTTATCCTTATTTAAGTAATTACTTATTACAAATCAACTCTGTCTATATCCAAAATTCCGA
ATATTTGCGTAATGGTATTGCGATTGCGATTTTATTTATTGCCGTACTCATCATCAGTGCGGTGATTAAC
GCACTACTCAGCCAACTTGTTGATAAAACAGGTTTAAGTGGTACAGACCGTGTACTTGGTGCTGGTTTTG
GTATATTAAGAGGCATTTTTATTGTCGCAGCGATACTCTTTTTCCTTGATACCTTTACGGCATTTAGCCA
AAGCGAATTATGGAAGGAATCACAACTTATTCCACACTTTGATTTCATTGTGAAGTGGTTCTTTGAACAG
TTACAAGCAAATTCCAGTTTTTTAAAATCTAGCTAATTTAAGAGGTAATTATGTGCGGCATTGTTGGGAT
TATCGGTCAAACCCCTGTAAATCAGGCGTTATATGACGGACTTACGTTATTACAACATAGGGGGCAAGAT
GCGGCAGGGATTGTCACTATTGACGATGAAAACCGCTTCCGCCTGCGTAAAGCAAATGGCTTAGTCAGTG
ATGTGTTTCGTCAAGAACATATGTTACGTTTGCAGGGAAATGTTGGTATAGGACACGTCCGTTATCCAAC
TGCAGGTAGCTCAAGTGTATCCGAAGCACAACCGTTTTATGTAAATTCCCCTTATGGTTTAACCCTAGTA
CATAACGGCAATCTCACCAACAATGCAGAGTTAAAACGCCTACTGTTCAACCTAGCCAAACGCCACGTTA
ATACAAACTCAGATTCAGAATCTTTACTCAATATATTTGCTTACTATCTCGATCAATATCCACACGAACT
CCTAACGCCTGAAAATATTTTTGAAAGCGTTCGCAAAACTAACCAAGTGATTCGTGGGGCTTATGCTTGT
TTATCAATGATTATCGGACACGGAATGGTGGCATTTCGCGATCCACTCGGTATCCGACCGCTTGTACTTG
GCAAACGAGAAATTGACGGTAAAACAGAATATATGTTCGCATCAGAAAGTGTTGCACTTGATGTTGTAGG
CTTTGAATATGTTCGAGATATACAAGCAGGCGAAGCCATTTATATTACCTTTGATGGACAATTCTACTCA
GCAATTTGTGCCGATAATCCGAAATTAAACCCTTGTATCTTTGAATATGTCTATTTCGCACGTCCAGATT
CTGTTATTGATGGCGTATCTGTTTACTCAGCAAGAGTACATATGGGGAAATTCTTAGGCGAAAAAATTGC
GAAAGAGTGGACAGATATTCTGGCGGATATTGATGTGGTTATCCCGATTCCTGAAACTTCTACCGATATT
GCCTTACAAATTGCAACAGTACTGAAAAAAACTTATCGCCAAGGGTTTGTGAAAAATCGCTACGTTGCTC
GAACCTTTATTATGCCAGGGCAGGCACAACGAAAAAATTCAGTCCGTCGCAAGTTGAATGCCATTGCCTC
TGAATTTAAAGGAAAAAATGTATTACTTGTTGATGATTCAATTGTTCGTGGCACTACCTCAGAGCAGATT
GTTGAAATGGCTCGACAAGCGGGGGCAAATAAAGTCTATTTTGCCTCAGCTGCCCCTGAAGTACGTTATC
CAAATGTATATGGTATTGATATGCCAACCTGTGAAGAACTGGTTGCTTATAATCGTAGCGTGGAACAAGT
TGCTGAAATGATTGGTGTAGATCGCCTGATTTTCCAAGACTTATCGGCGCTCTTTAAGTCTGTTCAGTTA
GAAAATCCAGATATTCACAACTTTGACGCTTCTGTTTTCACTGGGGAATATATAACAGGCGATGTGAGTT
GCGAATACTTAAATGCGATAGCTCAAGCGCGCAATGATAAAGCCAAAACCGCCCAAGCGAAGCAGGCAGG
TAATTTGGAAATTCATAATGAATAATCAAGAATGAGGCATAGCAGGCAAAAGTGTTGGTTTTAATTATTT
CCCCTAATTATTAGGCGGCATAGTAGACAAAATGCCTTTAGTATTTGACGACTAAAGGCATTTCTCGTAG
GGAAGTTAATTATGATTATTCATCTTTATCGATTCGGCTAAACACCGCACTTTGCTGATTTTTATATTTT
GCATCTTTACGAGCATTATATGGATGTTCTGCGTAACCACTTAAAATTTCAAAGCTCAATGCACCAATTG
CCATATTAGGACGTAATGCAAGCGGTAACTTTCCCGCATTAAAAAACTCAAGTACGATTTTGCCTTCCCA
ACCTGGATCGATACGATGGGCAGTAACGTGTACCATTAACCCAAGTCGAGCCAAAGAAGAACGACCATCA
AGCCAGCCGACTATGTTGGCAGGTAGTTTCACTGATTCAAGCGTTGTTGCTAAAGCCAGTTCCCCAGGGT
GTAGGAAAAAGGCTTCATCATCGGCAATCAGGATTTCATCACTCATCACACGATTAAGCTGTGCCGTCAT
TTCTTCACGTGGGCCGCTTAAATCAATATAAGGCGTTGAATGTTCACGAAACACACGGAAAGAATTACCC
AAACGGACATCAATCGTCGCTCCACTGATTTTTTCATTTGATGGGCGAGGCGTTAGGCTGATAATCCCTT
CATCAAGATAACGTTCAATATCTTTGTCACATAAACGCATAATTCCCCCTAATATATTAACTATGTCCTA
ATAGCTGTTTAATTTGTGCTTTCAAGATATTAATCGCAATACGGTTTTTACCGCCTTTTGGAATAATAAT
ATCCGCATACTGTTTAGATGGTTCAACAAATTGTAAGAACATTGGGCGAACCGTTTTACGATACTGATTT
ACGATAGATTCCATTGTTCTGCCACGCTCCTCCATATCACGCTGTAAACGACGGATAAAACAGATATCTA
AAGGGGCATCAACGAAAATAGACACATTAATTTCATCACGAATTTTTTCATCAGTAAGTAATAAAATACC
TTCAAGAATGATGATTTTTTTAGGAGTGAAGTGGGTTACGGTTTCTTTGCGATTATGTTCTGCATAATCA
TATTCTGGAATATCAACAGCTTGCCCTTGTTTGAGGCTTTTAAGATGGGTAACTAACAGTTCGTGATCCA
TTGAGTTTGGGTGGTCGTAATTGGTTTTTACCCGTTCTTCCATTGCAAGATGGCTTTGATCTCGGTAATA
AGCGTCTTCAGAAATAATACCAATATCATCTTGCCCCAATTCCGCTTGCAATTCTTTGTAAATAGTCGAA
GCAATAAGACTTTTACCAGAAGCTGAAGCCCCTGCAATTGCAATAACAATACAAGATTCCTTTTGAGTGG
TGTTTGACATAATTAAATCCTTGAACACACAACTGGAGAATTTAGGGAATTATATCGCAAAATCCGTAAT
CTTTTGAAGATAATTACCGAATTTTGGAGCCTGTACTAATTTTAGTAGTATTCATGCTTCATGTCAGTTC
AGTATTCATTTAAACAAATGTATAGTAAACATGAATTACATCTAATTAAATGTAGGCTTACAATCTTCTT
GCTTGCCAAAAACTTCTAGACCAATAAGGTGAATTAATATCTGAATAAATTACCCCACCTTTTGTTGAAG
CGTGAAGAAACTGCCCATTTTTGACGTAAATGCCAACATGTCTGCCATTTGGCCCACGACCAGTTTTAAA
AAAGACAAGATCACCCGTACGTAATTCACTCTTTGAGATTTGTATGCCTGCTTTTGCTTGATCTACTGTT
ATTCGAGGTAAATCAATACCAAATAACTCTCGGAAAGTAAGTTGCACAAAACCAGAGCAATCAATACCGC
TTTTTGTTATACCGCCTAGACGGTAGCGTGTACCTTTCCACTCTCTTTGATGTTCGCTTAAACTGCTAAT
CACAAAAATGGAGTCTGAAAGCTGCCCTTTATGTTTATTTCCGCTTTTATCTTGAACTGTACTGGTTTTT
GATACACAAGCGGACAATAAAAATGTACAAAGCAACATTGTGCATAAAGAAAAATGCTTTTTTATTAATT
GATAGAACATTTCGATCCTTAAAAATATTCTGCGAAATACCAAGATTTCGCAGAATAATCATTTAGGCTT
TTACCTTCGCATTTTCGACACGTTCACGCAATTTTTGTCCCGCTTTAAAAACCACAACTCGGCGAGCAGA
CACTGCAACATCTTCGCCAGTTTTAGGATTACGACCTGGACGAGCTTTTTTATCACGAACCGTAAAATTG
CCAAAGCCTGACAGTTTTACCTCTTCACCGTTTTCTAACGAGCGACGAATTTCTTCAAAAAAGTCCTCAA
CAAATTGTTTTGCGATACGTTTATCTAAACCACATCTTTCGACAAGGTTTTCTGCGATTTCAATTTTGGT
AAGTGCCATAATTTATCCTTAAAATCTAATCTCTTAGATAAGCATTAAAACGTTGTGCAAGTGTTTCGAG
AACAGCTTGAAGCACCGCATTAATTTCTTCCTCTTCAAGAGTTTTTTCAGTGTCTTGAATCGTTAAGCTG
ATCGCTAAACTTTTCTTACCTTCAGGTAAATTTGTGCCTTGGTAAACGTCAAATAAATTCACTGCCACAA
GTTTAGCTCCACCTGCTTGTCTAGCCACATCAAGTAGATCACCTGCAGGTACATTGCTATCCACAACCAC
GGCAATATCACGTTTATTTGCAGGGAAACGTGAAATTTCTTTTGCATTTGGTACTGAACGCTCTGCAATC
GCAGACCACAATAATTCAAAAGCAACAGGTTTACCTGACAATCCGAGTTTTTGAACAACTTTAGGGTGAA
TTGTGCCGATATAACCGATCTCTTGATCGTCGAGTAAAATAGCAGCAGATTGTCCTGGGTGGAACGCAGG
ATATGATTTTGCAACAAAACGTAAACGATTGCCAGCATTTGTTAGCGATAAAACACGCTCTAAATCCCCT
TTTAGATCAAAGAAATCGACGTTTTCTGCTTTATGCTCCCAATGTGCCGGTCGTTTATCACCCACAATCA
CTGCACCTAAGACAAATTCTTGGCGTACGTCATTTTCTGCATTGGCATCTGGAATAAAGCGTAAACCACT
TTCAAAAATACGCACTCGATTTTGCTGGCGGTTTTGGTTATAAGCAACGGTTTCAAGTAAGCCTGTTAAA
AGCGACACACGCATTGCCGACATTTCACTTGAAATCGGATTTGGTAGAATTAACGCTTCTTGGCTTGGAT
GTAACAGCTCTTGCACTTTTGGATCAACAAAGCTATAAGTAATCACTTCTTGATAATCGCTATCGACCAA
AGCCGTTCTCACACGAATAGCTTCTAAAATCTTCTCTGGGAAGCCTTTCATCTGTAAATGAGCAAGCGGT
GCGTTATTTGGAATGCTGTTATAGCCGTAAATACGAGCCACTTCTTCCACAAGATCTTCTTCGATCTCAA
TATCAAAACGCCAGCTTGGTGATTGAACTGTCCAGCTCTCGTCTGCATAGCTTGGGTTTAAGCCTAAGCG
AGCTAAAATATCGGTTACGGTTTCTGTTTCAATATGATGACCGAGTAAGCTATCTAATTTACTACGACGT
AAAACCACTTGTTTTGACGTTGGTAAATGAGCCGAACTTACCGCTTCTACGATTTCACCAGCCTCACCGC
CACAAATTTCAAGCAGTAACGTTGTCGCTCTTTCCATTGCTTTACGCGTTAATTCTGGATCAACGCCACG
TTCAAAACGGTGAGATGCGTCTGTGTGTAAGCCATATTGTCTTGCACGACCTGTAATTGCAAGCGGTGCG
AAGAATGCAGCTTCTAACACCACATCTTTGGTTTCGGCACTTACGCCACTCGCTTCACCACCAAAAATAC
CAGCCATTGCAAGCGGTCCGTTTTGGTCTGCAATTAACAAAGTATTTGGCTGAAGTTTTGCTGTCGTGCC
ATCAAGCAATACGAGTTCTTCACCCTCTTTTGCCATACGCACTTGAATTGCACCATTGATTTTTGCTGCA
TCAAAAGCGTGCATTGGCTGACCAAGTTCCAGTAAGCTCAGATTGGTAATATCCACAATCGGATCGATAG
AACGAATACCACAACGGCGTAATTTTTCCTGTAACCATAATGGTGACTGTGCTTTGACATTCACATTTTT
CACCACACGACCTAAATAGCGTGGGCAAGCTTCAGGGGCTTGAAGTTCAATCGCCACTTTATCTGAAATG
GTTGCAGGCACAGCTTGAATTTCAGGTGCATTCACCGCTAATTGATTCACTACCCCAACTTCACGAGCGA
TCCCTGCAATGCTTAAACAGTCTGCACGGTTAGGCGTTAAGCTGATTTCAATCGCACGGTCGTTTAATTT
GAGATAGTCACGGACATCTAAACCCACTGGCGCGTCCGCAGGTAACTCAATAATACCGCTATGATCTTCT
TTAATCCCTAATTCTGAGAATGAACAAAGCATTCCCTCTGATGGCTGACCACGCAATTTGGTTTTCTTAA
TTTTAAAATCACCTGGTAACACAGCCCCTTCTGTTGCACAAGCCACTTTCAAACCTTGACGGCAGTTTGG
TGCGCCACAAACAATGTCTAATAAACGTTCGCCACCCACATTCACTTTGGTGACACGCAATTTATCGGCA
TCAGGGTGTTGAGCACACTCAACCACTTCTCCGATCACAACACCGTTAAACTCACCTGCAACCGCTTCAA
CGGCATCAACTTCTAAACCTAACATAGTAATTTGGTCACATAGCTGTTCGGTGGTAATCGCTGGATTAAC
CCACTCACGCAACCAACTTTCGCTGAATTTCACTATTTCTATCCTATATTTGTAACGTTTTCTACAAATT
TTACCGCTTGTTATGATAGACACACGCAGTGTGTCCCTACAAGAGAAAATAAGCCATTAATATAGTAGGG
ACACACTGCGTGTGTCCGCAAACTGCATATATCCGCAAAATGATTAGATTACTTAAACTGCTTTAAGAAA
CGCAGATCATTTTCAAAGAATGAACGTAAATCGGTCACGTTATAACGCAACATCGTCAAACGCTCAACGC
CCATTCCCACCGCAAAACCAGTGTATTCATCAGGATCAATGCCCACATTGCGAAGTACATTCGGGTGAAC
CATTCCGCAACCTAACACTTCAAGCCATTTACCGTTTTTACCCATTACGTCCACCTCTGCCGACGGCTCT
GTAAATGGGAAATAAGACGGACGGAAACGCACTTGCAGATCTTCTTCAAAGAAAGCTCTTAAGAAATCGT
GCAATAAGCCTTTTAACTCAGTAAAGTTCGCTTTTTTATCTACATAAAGCAATTCAATTTGATGGAACAT
CGGCGTATGGGTTTGATCGTAGTCGTTACGATAAACACGCCCTGGTGCCATAATGCGAATAGGCGGTTGC
ATTTTTTCCATCGTACGAATTTGAACGCCTGATGTTTGTGTACGCAACAAACGCTCTGCATCAAACCAGA
AAGTATCGTGATCTGCACGAGCAGGGTGATGTGCAGGGATATTTAACGCATCAAAGTTATAATAATCCGT
TTCAATTTCAGGGCCTTTCTCTACACTAAAGCCAAGTTCTGAGAAGAATTTCACCACACGTTCAATTGTA
ATCGACACAGGGTGCAAACCACCTAACTCTGTTTTACGACCAGGTAAGCTCACATCAATACTCTCACTGG
ATAATTTAGCATTGAGCTCTTCTGTTTCTAACTGCTCTTTTTTCCCATTTAACGCATCTTGTGCTTTCTG
TTTTGCTTCATTAATTTTTGCACCCACCGCAGGACGTTCATCTGCTGGCACATCACGCAAGCCTTGCATT
AACAAGGTAAAATGACCTTTCTTACCAAAATATTCAACACGCAATGCTTCAAGACTTGCAACATCACTGG
CTTTTTCAACCGCTTGCAACGCTTCAGCAACGATATTTTCTAGGTTTTGCATACCTACCCTCTAATCAAT
TTCAACATAAATAAACTGAATGCCTCATTCATAGGCAAAACGCCTTGAATAATAATACTTCTAAGCGATA
TTGTAAATTTAAAAGTGAGGATTTTGTGGGGGTAACATTTTGATTTGTAACAGCTATCAAAGATAAACAC
TGTGATTATTTTACCATTTTTGCTAAAAAAACACCAAATATCACCGCTTGTTAAACATTAATCCGTGATC
TTCTTGAAAACATACGGTAAAATTTACACCGATTTGCAAAAGTGCAAATCAACGCTGTTAAATTTTATTG
GAGATATACCTATGGCAAAGAATAATATTTTAGGATTATTCGCACAGTCGCCACTCAAGCCATTACAAAA
GCACTCAAAAAAAGTGACTGAATGTTGTGGATTACTAATCCCATTTTTTGAAGCGAGTTTTCAAAACAAT
TGGGAAGTAGCGGAAGATATCCGTCGTCAAATCATTGATTTAGAAAACCGCGCAGATACCCTTAAACGTG
AAATTCGTTTAAAATCACCGCGTGGTTTATTTATGCCTGTTGAACGTACTGACTTACTTGAACTCGTTAC
ACAGTTAGATAAATTAGCAAACTATGCTAAAGATATTTCTGGTCGTGCAATCGGTCGTCAATTAAACATT
CCTGAAGAAATCCAACCTATTTTCCAACAATTCTTAACCCGTAGCCTTGATGCAACAGTTCACGTTGATA
AAGTAATTAATGAAATGGATCACCTACTTGAAACAGGCTTCCGTGGTCGCGAATTAAATTTTGTGAACAA
TATGATTTTAGAGTTAGATGTTATCGAAGACGATACGGATCAACTTCAAATCGTACTACGCCGAGCAATG
TTAGCGATTGAACAACAATACAATCCAATTGACATTATGTTCTTATACAAAATTATCGAATGGGTCGGAG
TTCTTGCAGATCAAGCACAACGTATCGGTTCACGCATTGAGTTAATGTTAGCTCGTTCATAATCGAAAGA
GGACTTAAATAATGGAACTGATTCAAGAATATGGCTCGATGATTGTCTTCATCACCGCAGTGTTTGGCTT
CTTTATGGCATTTGGTATCGGTGCAAACGATGTTTCAAATGCAATGGGAACCTCTGTAGGTTCAGGCACT
ATCACTGCAAAACAGGCAATTTTAGTTGCAATGGTTTTTGAATTTGCTGGTGCTTATTTAGCAGGCGGTG
AAGTAACTGAAACCATCAAAAGTGGCATCATTGATATTCACCACTTCTCTGGCAGACCAGACACCCTTGT
ACTAGGTATGATGTCGGCACTTTTTGCTGCAGGTACTTGGTTATTACTTGCCTCTAAAATGGGCTGGCCA
GTATCCACTACTCACTCTATTATCGGTGCAATTATCGGTTTTGCGTTAGTCACCGTTGGTGCGGAAGCGG
TTCATTGGGGTGATTTGTCTGGTATCGTAGGTAGCTGGTTTGTTACGCCTGTTGTATCGGGGATCATTGC
TTATGCTATTTTTACTAGCACACAAAAACTGATTTTTGATACTGATAATCCGATGAAAAATGCTCAAAAA
TATGGTCCATTCTATATGGGTTTAACCACATTCATTTTGAGTATTGTTACAATGACAAAAGGCTTAAAAC
ACGTTGGTTTACAGCTTACAATGACTGAAACCTTAGTGATTTCAAGTGCAATCTCAATTACGTCTATCAT
CACTTGTTTCTTCTACTTCCGTAGCCAATCTTTTGCTAACCGTGTACAAGGCGGTGCATTTGGTGGTGTA
GAAAAAGTGTTCAGCATTTTAATGTTACTCACCGCTTGTTCAATGGCATTTGCTCACGGTTCAAACGACG
TAGCTAATGCGATTGGGCCTTTATCTGCCGTAGTATCTATCGTTGAGAACGGCGGTGTGATTGAAGCGAA
ATCAATTCTCGCCCCTTGGATTTTACCATTAGGTGCAACGGGTATCGTTGCTGGTTTAGCGGTAATGGGT
TACAAAGTAATGGGAACGATCGGAACTGGTATTACTGACCTAACCCCAAGCCGTGGTTTCTCAGCAGAAT
TTGCAACAGCAATGACCGTTGTTGTTGCCTCTGGTACAGGTTTACCTATTTCAACAACACAAACCTTAGT
AGGTGCGGTATTAGGCGTAGGTTTTGCTCGTGGTATTGCAGCGTTAAACTTAACAGTTATTCGTAATATC
GTTGCATCTTGGGTTGTAACCTTACCTGCTGGTGCATTCTTCTCAATTTTAATTTTCTATATTTTGAATG
CAATTTTCTATTAATTTAGAATAGTGACTTTATTCAGAAAAGTGCGGCTATTCGCACTTTTCTTTTATGA
TTTTTTAAGGATTGTTTATGCAAAAACATATTTCTCTTTTCTGCTCAACTCTGCTTTTAGCAATATCAAT
TCCCTCTTTTGCTCAAACACAGTACGTTACTGAAAATTTAAATACCTATTTGCGTAAAGGTCCAGGCGAT
CAATTCAAAATTTCCGGTTCTATTCAAGCAGGTGAAAAAGTTACCTTAATTGAAACCAGGGATCGCTATT
CTCTAATTCGTGATGGCAAAAACCGTGAAGCGTGGATTTTAAATTCCGAATTAACATCTACGCCAAGCTC
AAAAGAATTAACACCGTTATTACAACAACAAGTTCAAGAATTAACCACCAAACTCAACAACATTGATAGA
GATTGGCAACAACGTACCGCTGAAATGCAACGTAGAGTTCAACAATCTGCATTACAAAGCAGTGAATTAC
TTGAACAAAATGCACTTCTAAAGCGAGAATTAGAAATTATTAAAAATAAAAATCGTGATTTAGAAGCAAT
ACAAGATGTCGCATCTCGCGAAATTATGATTCAATATTTTATCTACGGAGGAGCTGTTCTAGGCTTAGGT
TTAATATTTGGATTACTTATTCCAGCCCTTCTTCCTCGCCGTAAATCTAATTATCGCTGGAATTAACGCA
AAACAACCGTACTTTTAGCTTACTGTGATGTTTTTAATTTGGGGTATAGTAGACAAAAGTATTGGTTTTA
ATTATTTTCCCTAATTATTACCAACTCTTTTTATTTAAAAATCCTTTATAAACATAATCTTACGCTTTTT
CGTTAATCCGCTATGAACCGATAATTTCTGTTTCAGTTCTTTAAATAACCCTTCCAACCTATTTGTTGTT
TTAAAAAAAAAAAAAAAAAAAAAAAAAAAAAAAAAAAAAGGACACGTAAAAAAAAAAAAAAAA
>H45 Scaffold5
CCACAGAATCTGTGGGTCAAAATTGAATAACTTTTTTGTGTGTAAACACAGTTGCTACAAAATGGAATAA
AACTATGTCAATGACCCCTCGTGAAATTGTGTCTGAATTAGACGCACATATTATCGGACAAAATGAAGCT
AAACGAGCAGTAGCTATTGCCTTGCGTAACCGCTGGCGCCGTATGCAGTTGCCAGAAGAACTGCGTCAAG
AAGTGACCCCGAAAAATATTCTGATGATCGGTCCAACAGGCGTGGGTAAAACCGAGATCGCTCGCCGTTT
GGCAAAACTTGCCGATGCACCGTTTATTAAAGTTGAAGCCACGAAATTTACCGAAGTCGGCTATGTGGGT
AAAGAGGTGGACTCGATTATTCGTGATCTTGCTAATGTTTCAATGAAATTGGTTCGCCAACAAGCGGTCG
AAAAAAACCGTATGCGTGCGCAAGATGCAGCGGAAGATCGCATTTTAGATGTGTTATTACCGCCAGCGAA
AGATCAGTGGGGAAACGTGCAAGAGAGCGATAACACTTCTACTCGCCAAATCTTCCGCAAAAAATTGCGT
GAAGGTCAGCTTGACGATAAAGAGATTGAAATTGATGTCGCAGCCCAAGTGAGCGTTGAAATCATGACTC
CACCAGGTATGGAAGATATGACTTCTCAACTGCAATCTCTCTTTGAGGGAATGTCGCCAAACAAAACGAA
AAAACGCAAAATGAAAATTAAAGATGCGTTAAAAGTGATGGTGGACGAAGAAGCGGCGAAGCTGGTTAAT
CCTGAAGAGTTGAAACAGCAAGCGATTGAAGCGGTTGAACAACACGGTATCGTCTTTATTGATGAGATTG
ATAAAATCTGTAAAAAAGGTGAACACAGTGGCGGTGATGTAAGCCGTGAAGGCGTGCAACGTGATTTACT
GCCGATTATCGAAGGTTCTACGGTCAATACTAAACACGGTATGGTCAAAACCGATCACATTCTCTTTATC
TGTTCCGGTGCCTTCCAAGTGGCTCGTCCGTCTGATTTACTGCCAGAATTACAAGGTCGTTTACCAATTC
GTGTAGAGCTTAAATCACTTAATAAAGAAGATTTTGAGCGTATTTTAACCGAACCGAATGCGTCTTTAAC
CTTACAATACCGTGAGTTAATGAAAACCGAAGGCGTGGATATTGAGTTTACCAAAGATGGTATCAGCCGT
ATCGCCGAATCCGCATTCCGAGTGAACGAAAAAACTGAAAACATCGGTGCAAGACGTTTGCACACCGTGT
TAGAACGCCTAATGGATAGTATTTCATTCGATGCCAGCGAACGTTCAGGCGAGAAAATCGTAATTGACGA
GAAGTATGTGTCTGATGCGTTGAATGATGTGGTTGAGAATGAAGATTTAAGTCGGTTTATTCTTTAACTA
TATACTTACAGTACAAATGGAAATTAAAATTACAAAAATATGCATTACAAGCGGTGAAACTCTCTCAATT
TTTTACAAAATTTTGCTACAATCTATCCACTCACATTCCATTTGCAAAGAGATGAATAATGACAAACATC
AGCACTTTTAACCGTTCTTGGTCACGAGTTATTTTAAATGCTTTACTCCGCTACGGCGTAAAACATATTT
GTATTGCCCCAGGTTCACGCTCAACGCCTTTAACCCTTGAAGCATTACATCTGCAAAAACAAGGTCAAGC
TGAATGCCATAGCCATTTTGATGAGCGTGGTTTAGGCTTTTTTGCACTAGGACTTGCAAAAGCAACGCAA
GATCCCGTTGCAATTATTGTAACTTCTGGAACTGCGGTCGCTAATCTTTACCCTGCGGTGATCGAGGCGA
GTATCACACACCATAAACTTATCGTGCTTTCCGCAGATCGCCCCCTTGAGCTGATCGGCTGTGGGGCCAA
TCAAGCGATTGAACAGCAACATATTTTTAGTCATTATCCTATTGCAAATCTCAATTTACCAAAACCAAGT
TCGCAATATAGTGCAAGCTGGTTAGTTGGTCGTGTAGAGCAAGCCTGTTCTAAACAAGCTCAAAAAGGTG
GTGTTATCCATATTAATGTGCCATTTGCAGAGCCTCTTTATGAAGCTGATGAGGAAAGCATTGGACAAGA
TCCGTGGTTGCACGCTATTCAAGGTTGGCTGAATAAACCTCAAGTGAAATGGTACGATCAACAAGCAACC
CAACAAGATGTGTTGATGCACGAAAATTGGGATTATTGGCGAACCAAACGTGGGGTAATTGTAGTAGGTA
AGTTACCGCTTGAGCAGGGAATGGGATTAAAACTGTGGGCTGAAACGCTTGGCTGGTGTTTGATCAGTGA
TGTGCAATCTGGGGTTGATGCCTCTCTGCCTTATGCAGATATTTGGCTGTCAAACAAAACAGTAGAACAA
CGTTTATTACAGGCGGACATTGTTATTCAGTTTGGTTCACAAATTGTGAGCAAGCGAGTTAATCAATTTT
TATCGGCTTTTAAAGGCGAGTTCTGGCTGGTTGAGGAAACGACAGATTATCTTAATACCTATGCTCATCA
ACAAACTCGTTTTGTAGCAAAAGCACACCACTTTACCCGTGTTCACCCACCACTTCGTCAAAAACCGTGG
CTGTTGGAACCTTTGGCTCTTTCACAATTCTGTGAAACCTTTATTGAACAGCAGGTGGGTGGCAATCTCA
ATGAAGCCTCTCTAGCACATCATATTGAACGAGTGTTGCCAGCTAATGGTAATTTATTTATTGGGAATAG
TTTATTTGTCCGCTTAGTTGATGCCTTGTGTAAATTGCCTGAAGGCTACCCGATCTATACCAATCGAGGT
GCAAGCGGTATTGATGGGCTAATCGCAACCCTTGCAGGTATTGTAAAAGGTAGCGGACAGCCGACAGTTG
CAGTGATTGGGGATATTTCCGCCTTGCACGATTTGAACTCCGTATCACTCTTACGCCAGATTAGCCAGCC
GACCATTTTATTTGTCATTAACAATAATGGCGGTGCAATTTTTGATATGCTTCCGGTCGATCAAAAAGCG
AAAGATAAATTCTATCGTCTTAGTCATAATCTTGAGTTTTCACAGATTGCGACAATGTTCGGTTTAGAGT
ATCTACGTCCTTATACTTGGGCGGATTTGGGAACAAAACTTAAACAAGCCTATGCTCGTCGAGGCGTAAC
TATTGTGGAAATCAAGGTGAATGATCAGGAAGGTAGTAGCCTTTATAAATCCTTGATTGAACAGATCTCT
CGTGCTTCTATCGACTAATGTTAGCAACAACTTGGCACAGTCATTCAGGAACACCCGTGGTCTTTCTCCA
CGGTTTTCTTGGTTCTCAACAAGATTGGCAACCCGTCCTCTCGCTATTGCAAAATGAGATTGCAATCCGA
CCGCTTACCCTTGATCTTGCTGGTCACGGTCACAGCCAAGCTATCTCGTGCCATAGTTTTCAGCAAGCCA
GAGAACAGCTTCACCACATCTTGCAACAACATCTTGCTGAACAGCCCTTCTATCTTGTCGGCTATTCATT
AGGCGGTAGATTAGCTTTAGATTACGCCCTCACAACCCAAAATCCTTATCTTAAAGGGATCCTACTCGAA
GGGGCAAATATCGGCTTAAGCAGTGATGAAGAAAAAAAAGCACGTTGGCAAAATGATTGCTACTGGGCAG
ATCGCCTAAGCAATGAACCGCTTGCAAATGTTTTAGAAGATTGGTATCGACAGCCTGTCTTTGCCAATTT
AAGCGAAAGCAAGCGGACAGATTTCATCAAAAAAAGGCTAAATAATCACGGGCAAGCACTAGCTCAAATG
CTCAAAGCCACTAGCCTTGCAAAACAATCCTATTTTTCCCCAGAGCAATGTCATCAGTTTCACGGGAAAA
TGCTATTTATTATGGGAGAGCGGGATAGTAAGTTTCATCAAATGGCAGAACAACATCAGCTCCCCTATCA
TCAAATTGCAAATGCAGGACATAACACCCATTATGAAAATCCAGGTGCATTTGTAAAACACCTTATTCAG
TTTATATCAAAGTAGGAATTACAATGGCTTTACATCGTTGCCCCGAATGCCGTAAAAAAATCAGTGAAAG
TGCCGTTACTTGCCCACATTGTGGCTTTTCGTTCAATGAAGCTGATTTGGAAATTTATAAACAAAAGCTA
GAACAGCGTCGTTTGCATAATCAAGAGATAAACCGCAAAAGCGTCAAACTTCACTTGATTTGGTTAGGTA
TTTTTGTGTTGGTTATTGGGCTGGCGAGTTTATTATCTGTATAAATGAATGATGATGTAAGTATAAAAAA
GGATAGTAGATAAAACTGTTGTCCCAAGAATAGGCATAGTAGACAAAATGGTTGCTAATGTTTATTTTCT
CTAAATGTTAGCAACTCTTTTTATTTAAAAAACCCTGTATAAACAACATGTTACGCTTTTTTCGTTAATT
CATTGTGATTATTTAATTTTCGCTTAAGTTCACTAAATAATCCCTCTAAACGATTTGTCGTCTTTTCTAT
ATTTAAAAAAAAAAAAAAAAAAAAAAAAAAAACGACAACAAAAAAAAAAAAAAAAAAAAAAAAAGNNNNN
NNNNNNNNNNNNNNNNNNNNNNNNNNNNNNNNNNTTCACTAAATAATCCCTCTAAACGATTTGTCGTCTT
TTCTATATTTAATTCAGAATGTTTTGTCTATTACACCTAAAATTATGGTTATACTTTATAACGTATATTT
ATAATTCTTCTGCTTGTTCTAGGATTTTATCTTGCTCTTTTATTAATTTTTCTAATTTCTTTTTTTCTCG
GTTAGCCTCATCTTCTGCTTCCCATACATCATAAGCTTGAACAATTTTTGCAACGACAGGGTGGCGAACA
ATATCCTTACTGTCAAAAAAGTTAAAACTTAACTCTGGAACCTCTTTTAATACTTCCATTGCGTGTTTTA
AGCCAGATTTTTGGCTACGCGGTAAATCCACTTGAGTAATATCGCCCGTAATGACTGCTTTAGAATTGAA
ACCAATACGAGTTAAAAACATCTTCATCTGCTCAATGGTTGTATTTTGGCTTTCATCTAAAATAATAAAG
GCATCATTCAGTGTTCGCCCACGCATATATGCAAGCGGTGCGATTTCGATCACATTTCGCTCCATCAGCT
TTTGTGCCTTCTCGAAACCTAACATTTCAAACAGTGCATCGTAAAGTGGTCGAAGATAAGGCTCGATTTT
TTGCCCTAGATCCCCTGGTAAAAAACCGAGCTTCTCACCAGCTTCCACTGCGGGACGAGTGAGCAAAATA
CGGCGAATCTCTTGGCGCTCAAGAGACTCTACTGCTGCAGCAACAGCTAAAAAGGTTTTTCCCGTTCCTG
CAGGCCCAATACCAAAGCTAATATCGTGACTTAGAATATTACGTAAATAGGCTTGTTGATGTTCGCCACG
TGGTTTAATTACGCCGCGTTTTGTTTTAATTGCAATTTCATGAGCCGAACTTGTCCACTGATTTTGCAAC
AACATTCGGCTTTCTTGAATCGCTAAATGAACATCTTCCAAATCTAGCTCTTTTACTTTGCCTTTAATTG
GAGCAGTTTCGTTGTAAAGTTGCTGAATTAATTTCGCACAATTTTTTAATAATGTTGCAGAATAATGATT
TTCTTCAACTGCTTGAATAGTAAAGGTAAATGCATTACGCGCAACAATAAGGTTAAAACTTTTTTCAATA
AGGGTAAGATGCTCGTCAAAAGAACCGCATAACGATTGAAGACGAGCATTGTCTTGAGGCTCAAGAGTGA
AAATAAGTTCGTTCAAAGGATTTCCTCTATTTTGTACTGATTCTCAGCGACTTTTAAAATTCGCCATATT
TTAAGTGATCTTAGCACAAAATTATAGTAGAATACCTCTGTTCTCATCGGGGTGCTTTGTATAGCAAGGC
TGAGAAATACCCATAGAACCTGATCTGACTAATATCAGCGTAGGGATTTGAGACAGACAATCTATATCCG
CCTGTTTTAGATCCTTCTATTTTCACTTTTAGAAGGAATATTCAATGAAATTCAATCTTTTCACCCTTTC
TGCGTTAGCCGTTGCAACCACCACTTTTGCTCAACAGCCAACACTCACGGTTTATACCTATGATTCTTTT
GCTTCAAAATGGGGGCCTGCTGCTAAACTTGAAGCGCTATTTGAAAAACAATGCCAATGCGATTTGAAAT
TTATGCCTTTTGAAGATGGGGTAACAATGTTCAATCGTATTCGTTTGGAAAAAAATAAGACTAAAGCCGA
TGTAATGTTAGGTATCGATCATTTCTTAATGCCCGAAGCTGAAAAATCAGGCTTATTTGTAGAACACAAT
CTGCAAAACAATGCCAATAACTTACCGCTTGAATGGCGAAGCAAAATATTTTTACCCTATGATTTTGGAG
AATATGCTTTTATCTACAACAAAGAAAAAGTCAGTAATCCACCAAAAAGTTTAAAAGAACTTGTGGAGCG
TCAAGATCTTAAAGTGATTTATCAAGATCCTAGAACCAGCACTGTTGGACGAGGATTGCTCTTTTGGGTA
AATCAAGTTTATGGCAAGCAGGCAGAATCAGCGTGGCAGAATTTAGCCAAACATACCGTCACTGTGGGTA
AAGGCTGGTCTGAAACTTATGGTGCATTTTTGAAAAACGAAGCAGATTTGGTTCTCAGTTACACGACTTC
TCCGTTATATCATCAATGGCACGAACAGACAGATAAATACGTTGCTGCAGATTTTGCAGAAGGACATTTA
GTGCAGGTGGAAGTAGCGGCAATCACAAAGAGCAGCAGACAACTCAAATTAGCTCAGCAGTTTTTAGGCT
TCTTACAACAGCCAGAATCGCAACGAATTATTTCTTACTATAATGTAATGAAGCCTGTTGTGACTACTAA
GGCAGATCCTTTATTTAACACCTTGCCAACTTATCAAACTATAAGTTTCACTCTTCCTGATAACAGTGAG
ATAAAGCGCTGGATAAATACTTGGTTAAATATTGTTAACCAATAGTTTTTAGAATGGCTAAATAAGCTCA
AAGGTCACAATGACCTACCCCAACTCCTGCGGATCAATATCCACCGTCAATCGAATATCGTTTCGCAGGA
ACTGTTCTTTTTGCTCATCAAAACGATCTAACAACTGTTGGATCGCACTTCTTGCCGAATGTTGAATAAG
TAACTGCCAGCGATAATGCCCTGCTTTTTTTGCCATCGGAGCGTTGAAAGGTCCGAGTAGCTGAAAGCCT
TGCCAGCCATTTTCACCGATAATTTGTTGTAAACAAGCGGTCAAATTTTGCAGAAAATTTGCAACTTTGT
CGCTATCTCTACCCGTTGCACGAATAAGCACTTGCGAAGAAAACGGCGGTAAGCTCATTATTTTTCGCAT
CGCTAAGGCTTGGCTTGCAAAGGCAAGGTAGCCGTCGTTGAGTAAGCTGGTCAGTAACGGGTGATCAGGG
TAATGTGTTTGTAGCACCACTTCCCCTTGCTTTTCCGCCCGTCCTGCTCGCCCTGACACTTGTACATAAA
GCTGTGCCAAACGTTCTTCTGCACGGTAATCAGTGGAAAATAGGCTACTATCCACATTCACGATTGCCAC
TAAAGTAACATTCGGGAAATGGTGTCCTTTGGCTAACATCTGTGTGCCGATCAAAATTTGGCTTTTGCCT
GCTTGGATTTCGGCAAGGTGTTGTTCCAACGAGCCTTTACGAGCGGTGCTGTCACGATCAATGCGAGTAA
TACTGTACTGCGGAAAACGCTGTGCCAGCACTTGTTCCAGCTGTTCTGTGCCGATCCCAGTGGTAATCAA
ATTGACTGAGCCACAATGTCCGCACTGGCGTGGAATGGCTTTTTGCGAAGCACAGTGATGGCAACGCAAT
ACTCGCTGTTTTTGGTGATAGGTAAAGGGCTTATCACAGGACGGGCAATCGGCAATCCAGCCACATTCGT
GACAAAGCAAAACAGGGGCAAAACCCCGTCGGTTCAAAAACAACATCACTTGATTGCCTTTTTCCAAGTG
AGCTTGCATCATTGCTAACAACTTTTCCGATAAGCCCGAATAAATCCGCTGTTTTTTCAAATCAATTAAG
GTTTGTTTGGAAAAGTGTGCATTACCAGCCCTTGCAGTAAGCTGAAGTTCGATAAATTTACCGTTTTGTA
CATTTTGCAAACTTTCAAAACTAGGCGTTGCCGAGCCGAGAATGATCGGAATGTTGTTATTTTTCGCTCG
AAGCACCGCCAGATCTCGTGCGTGATAACGCCAGCCGTCTTGTTGTTTGAATGAGCCATCGTGTTCTTCA
TCAATAATGATTAAGCCAAGTTGCTGAAATTGTGTGAACAAGGCGGAACGTGTGCCGATCACAATTGCAC
TTTCGCCGTTTTTTGCTCGAAGCCACGCATTGAGCCGTTGAGTGTCGTTAAGATGCGAATGCAATGCGTC
AATTTCCACGTTAAAACGAGCTTGGAAACGTTGAATGGTTTGGGGGGTCAGCCCGATTTCAGGCACAAGC
ACCAACACTTGCTCGCCCCGTTTCAGCACTTCTTCGATCACTTGCAGATAGACTTCCGTTTTCCCTGAGC
CAGTGACCCCATTGAGCAAAAACGCTCCGAAGCCTTGTTGATAATGCAAACGGCTGACGACAAGGGTCTG
CTGTTTATTCAACGTTAAACGGTTTTGAGTGTTGCAAATCGGCTGTTCGCCTAATTTTTCCTGCCAGCTT
TGCACGTTAAAAGGGATTTCCAGCTTTTCCAGATACCCTTTTTCAAACAAAGCTTTCCATACCGCAGGGC
TACAAGCGGTCGGTTTTTCAAAGAAATTTGCAAATTCCGCCAGTTTGCTTAATAGCTCTTGTTGTTTTTT
TGCCTTTTGAACCACGCCGTTGGATAGAGCTTTTCTGCCGTTTTCCGTGACAACAAAATAGTCGGGAGCA
GTGCGTTCACTACTTTCCCCTTGTCGTAGTTTGACAGGCAAAGCACTTTGTAGCACTTCGCCGAAAGGGG
CGTGATAATAACGGCTTGCCCACTGTAAAAGTTGCCACATTTCAGTGTCAAACAGAGCTTGTTCATCTAA
CAGTTGCTCAATCGGTTTCAGTTTTTCGGTGGGAATATCTGATGTGGTCGGAAAGTCCACCACAATCCCG
ATTTTACGTTGGCGACCAAAAGGCACAACGACCCTAGCCCCTTTCACCACATTTTCAAAATGCGTTGGAA
GCAGGTAATCGAAATAACGTGCCAACGGCACGGGTAGAGCAATTCGGATGAGGTTCATCAGGGCTTCACT
TTGCGAAAACTATCAACACTTAATAAGATAATGGATACCGCCAAACACGCCATTAAAATATAGGATTTGG
CATCTAAAACTTCACCGATGGCAAAGGAAATAAATAACATCACCAAAGGTTCGGCATAGCCAAGCAAGCC
TAATACATTAATCGGCAGTAAATTACTTGAAGCGATATATAAAATAAATGCCATTCCATTTACTAGCCCT
AATAATGCCAGATAAAAATAGAGATATTCATTTTGGGTTAAAATATAATCCTGATCAACTTGAGCAATAT
AATAAATGGCAAAGGGTAATAACAATAATAATTCTACAAAGAAAGTGGCTAAATTATTAATATGAAAATA
GCGACGTAAGACAATATAAATAGGGTAGCCAAAACCGGCAACAAAAGTTGCCCACGAAATACTTGCGGTT
AAAAAGATATTAATTGTGACACCAATAGTTGCAAAAAATAAAGCAAGCCATTTTAATAAAGTAAAATGCT
CTTTAAAAACCAATTTTCCTAAAGCAACGGCGACAATCGGTAATAATAGATAACCGATAGAAACTTCAAT
AGCTTGATTATTATTCGGTGCCCAGAGAAATAACCAAAGCTGAATAGCTGTATTTAATGCTAAGAGCAGA
AGAATAAAAATAAGATAAGGTGTCTGTTTTACTCTATAATATAAATCTTTAAAGGCTTTTTGTTGATGAA
ATAAAAAGATCGCCAGTAAAATAAATGGCATTAATACTACAATACGAAAGCCAAAAATACTATCGCTTTC
TAAAGGGCGAAGTAAAACCGCAAAATAATAGCCAGCACCGAATAAGATATTTGCAGAAAGTGAAAATAAG
ATCCCTTTTAACATTATTCCCTCCGACGCTGTTTACGAATAGTAATAATGCCATCAAGCACTAATAGACA
TATCGACAGCATCAAACACGCCATTAAAATATAGGAAGATTGATCTAACACTTCGCCAATAATAAAAGCA
ACAATTAGCATTGCAAGCGGTTCAATATAGCTTAATAATCCCAAAACATTAATCGGCACAAGGCTACTTG
CCATTATATAGCCAATTAATGCCGTACCACTGACAATGCCTAATAACACTAACCAAAAATAAAAATTCGG
ATTATTTTCGGTGACAAATTGCATATCGGTATTGAGCATAAAATAAGTGGCTATCGGCAACATTAATATA
ATTTCGCAGACAAAGCTGGATAAATGCGACATATCAAAATGTTTACGCAAGCTGAAATAAACAGGGTAGC
CGATTAATACCATTAAAGTTGCCCAAGAGAGTGAACCTGCGGTAATTAATGTAATGAATACCCCAACAGA
CGCGGAAATAATGGAGATAATTTTTAAGAGAGATAAGGTTTCATTAAATAAAAATCGCCCAACGGCAACC
ATTGCAATCGGCATTAACAGATAACCAATAGACACATCAATGGCATAACCGTTGTTTGGGGCATACAGAA
AAAGCCACATCTGCGAGCCTGTGACCGCAGTAGTTGTTAATAATACCAAAATTAAATGGGGGTGCTGTTT
TAGGCGTTTTAAATAGCGGTTAAATTCGTCGGTTTTTTTGAAAATAAAGAGTGCTGAAATCACAAAAGGC
AGGCTTACCCACATTCTAAAACCGTAGATTTCTTCACCGGAAAGCGGTTTTAAATGGGTGGATAAATAAT
AGAGTACACCGAATAAAATAGAGGCGGTGACGGAAAATGTGATGCCTTTTATCATTAAAAAATGAACCTA
TAACCTATATGAACATCTGTGTTATAAAAGTAGGGACGCCACGCTTGGCGTCCATTGCAAAGACGAAGTG
CGATTTATGTTCACGGACGGGCGCCAAGCGTGGCGTCCCTACAATGTTACATAATAGATTTTTGGACGCA
CACAGTGTGTCCCATATATTTTAAATGGAAATGCTTAATTAATCCTGACGATAACTCTGTAAGAATTTCG
CTAATCGACCAATAGCTTCTTCCAGTTGATCCACATACGGCAGTGTCACCACACGGAAGTGGTCTGGTTT
ATGCCAGTTAAAGCCTGAGCCTTGAACCAACAATACTTTTTCCTGCTGAAGCAGATCGTAAACAAATTTT
TGATCGTCTTTGATACCGTACATTTCCGTATCAATTTTCGGGAACATATACATCGCCCCTTTTGGCTTCA
CACAGCTAATCCCAGGGATTTTGGTGAGCAATTCGTGAGCCTTATTACGTTGTTCCAATAAACGACCACC
CGGTAAGATAAATTCGTTAATGCTTTGATAACCGCCTAACGCTGTTTGAATAGCGTGTTGCATCGGGGTG
TTGGCACATAAACGCATTGACGCAAGCATATCTAAGCCTTCAATAAAGCCTTTTGCCTGATTTTTCGGGC
CGTTTAACACCATCCAACCTTGACGGAAACCTGCCACACGGTATGCCTTTGACAAACCATTATAAGTCAC
CGTTAAAAGATCAGGGGCAAGAGGGGCAAGATGATGATGTACCGCACCGTCATAGACAATTTTCTCGTAA
ATTTCATCTGAGAAAATAATCAAGTTATGTTCACGGGCAATCGCCACAATATCCAATAATAACTGACGGC
TATACACTGCTCCCGTTGGGTTATTCGGGTTAATCACCAAAATTGCTTTGGTTCTTGGGGTGATTTTCGA
TTTAATATCTTCAATATCTGGAAACCACTCATTTTCTTCATCGCAAAGGTAATGAACCGCTTTACCGCCC
GCAAGAGTTGTCGCCGCTGTCCAAAGTGGATAATCTGGCATCGGAATTAAAATCTCATCGCCATCATTTA
ACAAGGCTTGCATTGACATTGTGATGAGTTCAGATACGCCGTTACCAATGTAAACATCACCGACATCTAA
ATCACGCATACCTTTTAATTGATAATATTGCACAATCGCCTTACGAGCAGAGTACAAACCCTTAGAGTCG
CAATAGCCTTGAGCGGTTGGTAAGTTACGAATAACATCAACTAAAATTTCCGCAGGGGCTTCAAAACCGA
ATGGGGCTGGGTTACCAATGTTTAATTTTAAAATCTTATGTCCTTCTTCTTCCAGACGGGTCGCTTCCTT
ATGTATAGGCCCACGAATATCGTAGCGGACGTGAGCTAATTTATCGGTTTTTGCAAAACGTTCCATTGTT
TCTCCCTAAAATAGAGGGTTAATTATCTGTTAATTTATAAAAATCACTCTACTGTACTCCGATTTGTTAG
GAAAAAAAAGTGGAAATAGGCTAAAATAGACTTCTTTTTGTCAAGCGGTGAGATTTTTAGGATTTTTTGC
AATGTCTGTGTTTAGTCAGTTAAAGCAACAACTTTATCAACAACTACAACAAAAGCCTGTGGCACAAGGC
TTAGTACAGTTGCAAGCAGAAATTGCAATAGACCTTGAAAATCAACAATTACTAGCTTGGCTAAAAGCAC
AACCGCTTTTCCCCCACTACTACTGGCAAAATCGAGATACAGAACAAACGATAGTGGCAGTCGGTGCGGT
ACAAACCTTTGAGCATTTAGACGACATAGAACAATTTAGCAAACAGTCTGATTTAATGGTCGTCGGCGGA
ATAGAATTTGAAGGACAATGCCATTTTGTGTTGCCACGCTTGCTGTTAGTAAAAAATGAGAAGAAAATCA
CCGCTTGGTTAAATCTAGATGGTCGCCATTTTGAAAGCGAACAAAAGGAATGTATCGCTTTGTTAGCTCA
GTTTGAGCAGACAGCCGAACTTCACCCCATTGAAAATAGCTTGTTAAGCACAAAAGTTGCCTGTGATTTT
TCACGTTGGCAACACAACATTGAATTAGCGATAGAACAAATTCAACAACAGCAAATGAATAAAGTGGTGT
TAGCCAATGCGACCATCAAAACTTTTACACACCACATTTCCCCCTACGTTCTGCTTTTTGCCAGCCAACA
AAAAAATCTAGGCTGTTATCATTTCTTATGGTCGGAAAAACAAGGGGAAGCCTTTATCGGCTCGACACCC
GAACGGCTCTACTTACGCCAGCAACGTCAATTTTTTACCGAAGCCCTTGCAGGCACAGTGGCGGTGACGG
ACGATCCTGTTCAAACGGAACAAAATGCCCTATGGCTACTCAACGATCAAAAAAATATCTATGAAAATTG
GCTGGTAGTAGATGATATTTGTAGCCATCTGGCGGATTGTGCGACGGATATTCAAGTCAGCGATGCAGAG
ATCAAGCGGTTACATAACGTGCAGCATTTACGCCGAAAAATCCAAACGCAACTGACAGAGCAGGTCAGCG
ATGCAGATTGCCTTGCTCGTATTCACCCAACCGCCGCCGTCGCAGGACTGCCACGCCCTAAGGCGAAGCA
GTTTATTCAACAACAGGAATGTTTTGAGCGGGGCTGGTATGCAGGGGCATTAGGCTATTTCACCCCTGAA
CAAGCCGAGTTTTGCGTAATGTTACGTTCAGCCCTTATTCAAGCTAATCAAATCACCTTTTACGCAGGGG
CAGGAATTGTCGAAAAATCTGATCCTCAATCAGAATGGCAAGAAATTGACCGCAAAGCTCAGGCAATGGC
AGGGTTAATGGAGTAATTTCTTTTTCATATTTTACTTCTGCGCCTTAGATTTTCTTCACAATAGTCATAA
TGTGGTAGTCGAAATTAGAATAAACAGACTAGGATATATCTGTTGAGCTTAATTAGAAGTCAGCAATAAG
AAACCATTGGGGGGTAGCACATAACAATCAGTAGGGGTGGTAGGACTCTGCCTTTTAGTAAGCAGGTGCT
AATTATTCATTATATTACAGAAACATTCTATTTATTTTACAGGTATATCACGTAGTTTTTTAATGAATAC
AATTTAATATTGCATAGGATTTATAATATGGTAAAGAAACTTTCATTTTTGACGTTATTAATGTTGTTCA
TTCCAGCTACAGCGTGGTTAATTGGGTGGCAATGGAATTTGCAAACTAATCTTGGTGTTAATGTTTTCGA
TTGGGCGTTGTTTATTTTAACGGAAACGGGTTCAACGCCTTATGCGTTAATCACTTGCGTGCTGTTTATG
TTGTGGCTGATGTGGCTTGCTCGCTCTCGCTATTCGTGGTTTTTAGTAGGCTTTATTTGTGCAACGTCGG
TAGTTGGAACACAGGCAATTAAAGAGGGGGCGAAAGCAGTCTTTAAAGAGCCTCGTCCTTTTGTGACACA
GATGTTTCAGGCGGATACTGAGGCATTTTATGCCTTGCCTAAAGCTGAGCAGGAAACGGCGGTATTGAAA
TTTGTACAACCTGAAAATCAGTTTGTGATTGAACATCAAGCAGATGAGCTGGGCTACTCTTTCCCGTCAG
GGCATACGATTTTTGGGGTATCTTGGCTATTGATGTTTGCAGGGTTGCTGTTTGGTATTCGTGGACAAGC
GGTGATTTTTGCTCAATTTTTTGTGATTTTGTGGGCTGGTTTGATGTTGATCAGCCGTTTGCGGTTAGGA
ATGCATTATCCTATCGATCTGTTTGTCAGTACTTTGATTGCGTGGGTTTTCCACTTGATCATCTTCTTAT
GGGTAATCCCACTCTTAGAAAAATGGACATTATTTAAAAAGCGAGGCTAACTATGGTTTATTACGGTTTG
GATATTGGCGGTACAAAAATTGAATTGGCTGCCTTTAATGAGAAATTAGAGAAGTTACACAGCGAGCGAG
TGCCAACCCCACAAACGAGTTATGAGGATTGGTTAAGAACAGTGGAAACCTTAGTGCGTAATGCCGATGC
AAAATTTGGCGAGCACGGCACTGTGGGGCTTGGTGTACCAGGTTTTGTTAATCATAAAACTGGGTTAGCG
GAAATTGCCAACATTGCGGTGGTTCACGGCAATAAAATTATTCAAGATTTGGAAGCACGTTTAGGGCGTG
AAGTGCGTGTTGAAAACGATGCAAACTGCTTGGCTTTATCGGAAGCGTGGGACGAAAGCAATCTGCAATA
TTCAACGGTGTTAGGGTTGATTATTGGTACAGGTTTTGGTGGCGGTATTGTGTTGAACGGTAAAGCTCAC
TCAGGTCAAATCGGTATGGCTGGCGAGGTGGGGCATATTCAGCTTAACTACCACGCGTTGAAATTGCTTG
GTTGGGATAAGGCACCGATTTATAAATGTGGCTGTGGTAATATGGCTTGTTTGGATAGCTATATCTCAGG
ACGTGGTTTTGAGATGCTTTATAATGATTTAGTCGGCGAAAAAGTTGATGCAAAAAACATTATTCAGCGT
TTTTACGATAAAGATGAGAAAACCGTTGAGTTTGTTGAGAAATACATTGAGTTAATGGCAATTTCGGTGG
CAAATTATATTACGGTACTTGATCCAGATATGATTGTGTTTGGTGGTGGTTTGTCTAACTTTGATTATAT
TTATGAAGCCTTGCCAAAAGCCTTACCAAAATATTTATTGCGTAATACGGAAGTGCCAGTGATTAAAAAA
GCGATCCACGGTGACTCAAGCGGTGTGCGTGGGGCGGCAGCGTTATTCTTGAAATAGTAGGTCGGGCATT
TATGCCCGACAATCATTTATAAAATACCGCAAAGTTAGGCATTTATACCCGACAATTTTTCATAAAATAT
GGCAAAGCAGGCATTTATGCCCAACAATTTTTCATAAAACACGGCAATGTCGGGCATAAATGCCCGACCT
ACGGAAAATAAATATGCTTCAAATCACCCCAATTCCAGCCCTTTCTGATAATTACATTTGGATTTTACAA
AAAGAGTGCCAAGCGATTATTGTCGATCCAGCAGAGGCTCAAGCTGTATTCGCTTTTCTTGCAAAACATC
AGCTTAATCCCACCGCTATTTTGCTTACCCATAATCATCACGATCATACTGATGGCGTGGCTGGTTTAGT
GGCACAATTTCCCGATATGCTTATTTATGGCTCAGAAGAAGTGAGCCAATTTGCCAATCAGATTGTTTAC
CCTGAGCAACAGTTTGAACTGTTAGGGTTAAAGGTGCGAGTGATTGAGAGTGCAGGGCATACGGCGCAAC
ATATTAGCTATTTGGTTGATAATGAATATCTCTTTTGTGGTGATGCGTTATTTTCAGGCGGTTGTGGGAG
AGTGTTTACAGGGGATTACCAAGCTCAGTTTGATGCCCTACAACGTTTTAAAGCCTTGCCTGATTTTGTG
AAAGTCTATGCTGGTCACGAATATACTCAAAGCAATTTGAAATTTGCCGAAGCGGTAATGGCAACAAGCT
GTAGTTTAATGGAACATCAAGAGCGAGCGGATATTTTGCGTTCACAACATAAACCAACGCTACCGAGTAC
GATTGGTGTTGAAAAACAGATTAATCCATTTATGCAAGCGGTGACTTTAGATGAATTTATTATATTAAGG
CAGAAAAAAGATAATTTTTAATACATATAAGCTAAATCCTATCTAGCACATCATTCTTAATTTCCCCTAT
CTCTCATCATATGATATAGTTAAAAACGTTTTCATGTTTATTGTTCAAATAGGTAAGTTGCTGTGAATAT
AGATCTTCAAAATATGCCTCAGCATGTGGCGATTATTATGGATGGTAATGGACGTTGGGCTAAGCAACGA
GGGAAATTACGAGTATTTGGTCACAGAAAAGGGGTAAAAGCTGTTCATTCAGCTGTTAATTTTGCCTTAA
CGCAAGGAATTAAGGTATTAACGCTATACGCATTTAGCAGTGAGAATTGGTCTAGACCGAAGTTGGAAGT
TGCCGCATTAATGACACTATTTATAGAAACATTGGATTTAAATATAAAAAAACTACACAGCAATAATATT
CGCTTAAAAATTATTGGTGATAAAACTGCTTTTAGTGAAGCACTGCAAGAAAAAATTGAACTGGCTGAAC
AACTGACAAATAAAAACACTGCATTGACTTTAAACATTGCTGCAAACTATGGCGGACAATGGGATATAGT
CCAAGCAACCAAACGTATTGCACATCAAGTAAAAAATAATGTCATACCTATCGAAGATATTACAACTGAT
TATTTCCAGCACAATTTATCTACTAAGGATCAACCACAGGTCGATTTATTAATTCGTACTAGTGGAGAAC
AGCGAATTAGCAATTTTTTATTATGGCAAATTGCTTATGCCGAGTTAGTATTTAGTCCGGTTTTATGGCC
AGATTTTGATGAAAAGGCATTTACAGATGCCGTTATTGCTTATCAACAACGTGATCGCCGTTTTGGTGGT
TGTTAATCTATAAGGAAAATTCAATGCTTAAAGAACGCATTCTTTCGGCAATCGTGATGATTATTTTAGC
AGTGGTTGCATTGTTTTGGCTTTCACCCTTAGCTTTTACGATTGGCTTATCCGCTATTGTTGTGTTAGGT
ATGTGGGAATGGGCTCAGTTTGCGGGTTTTAAACGTCCGATAGCACGTGCTATTGTTGCTTTTGTGGTGA
CCTGTTTATTGATTTTTCCTATTATGGCAGAAACAAGTTATATTCAAGCTACACGTTTTTTAACAGATGA
AACAATACCACTATTATTTGTAGGTTGTTTTTGGTGGTTCATCGCATTTGGATTGGTTATTACTTATCCT
AATTCAGCTTCAATTTGGAGTAAGTCAGTAGCAGCCAAATTTATTTTTGGTTTTTGTACACTCGTCCCAT
TTTTAATCGGTACTTTAGCGTTACGTTTTTATCAATATAATCTTGAACAATATCAGGGAACTTATTTACT
TCTCTATGTGTTTTTATTGGTCTGGGGAGCGGACTCAGGCGCCTATTTTGTAGGTCGTGCATTTGGTAAA
CATAAACTTGCACCTAAAGTTTCTCGAGGTAAATCTTGGGAAGGGGCTATTAGTGGTGTGATTACATCGA
CTATTATTGCCGCTATTTTCTTGAGTCTTGCACCAAACAATGTATTTGGTCGTGAGTTGAATACGTCTGC
GTTTATCGTGCTTTCCGTGATTACTGTGGCTGTTTCGATTTTGGGTGATTTAAGTGAAAGTATGTTTAAA
CGCCAAGCTGGTATTAAAGATAGCAGTAATTTGATTCCAGGACACGGAGGAATTTTGGATCGTATTGATA
GCTTAACAGCAGCTGTTCCTGTTTTTGCTACTGGTTTCTTCTTCCTTCTATAGAGGTTATTTGTGCTATC
AATCTTTGCCTTTTTTATTTTAATTTGCGTCTTGGTGTTTGTTCACGAATATGGACACTTTTGGGCTGCT
CGTAAATGTGGCGTAAAAGTTTTGCGTTTTTCTATCGGTTTTGGAAAAGTATTATGGCGTAAGAAAGATA
AACAAGGGACTGAATTTGCATTTTCATTAATTCCTTTAGGCGGTTATGTGCAAATGCACAATGGCGAAGC
AGAACATCAATTGCCAGATTCGCAATCTTTGCATACAAAGACTGTTTTGCAGCGTGCTTTTATCGTTCTT
GCAGGCCCAGTGGCGAATTTTTTATTTGCTATTTTGGCGTATTGGGCGGTTTTTGTTATTGGAATTCCAA
TGGTAAAGCCTGTTATTGGTTCTGTGATTCCGAATTCTATTGCTCAACAAGCTCACTTGGTTTCTGAATT
TGAGATTAAACGTGTTGATGGGCGTGATGTGCAAGATTGGGAAGATGTCACGTTAGCTTTGCTAGGCAAA
ATTGGAACTAAGGAAATTAGTGTAGAGGGAAGTTTAGTCAATGAAGACTTCCCGCGTCAGTTTTCACTTG
ATTTAAGCCTTTGGAACGTTGATGGAAATAAAGAGAATCCTTTGACTTCATTAGGAATTCGTCCAAAAAG
TGCAACGGTTGAACCAATTATTAAAAATGTAGTCGAAAATTCAGTTTCGGCAAGAGCTGGGATTTTAGCT
GGCGATAGAGTTATTTCGGTAAATCAGCAACCTTTTGAATGGCAAGGATTGCTTAAACAGGTTCAATCGG
GAACAACTATTGAATTAGTGGTAGAAAGAAATAATCAACAACTTGTTTTTAAATTAGAACCTGAATATTC
TAAAAAAGAGGAACGTTATTTAATAGGCTTAGTGCCAACGTATCAACCATTAGAATCAAAGTATCAAAGT
GAATTAAAGTATGATATTCTTTCTGCGCTTGGAAAGAGCTTAGAAAAAGTCGTATCATTAAGTTATACGA
TTTTACAATTTATTGGAAATTTAATTACAGGCGAGCTTTCTCTTAGTAATATGGGCGGGCCAATTTCAAT
GGCAAAAGGGGCTGGGGCGACGGCTGAAATTGGTTTTGTCTATTACTTAGGATTTATGGCATTGATAAGT
GTGAACCTTGCAGTGATGAACCTGTTCCCTATTTTGCCTTTAGATGGAGGACAGTTGATTTTACTAGCAG
GGGAAGCAATGAGAAAGAAACCTATTTCTGAACTATTTCAATTGCGATTTCAACAGATTGGTGCAATGTT
TGTTATAGGTTTGATGTTATTTGCATTATTTAATGATTTAGTCCATTTATAATCAAGTGGTTAGATTTCA
ATATTATTTTACCAACGAATAGGATCATTTAAATGAAAAAACTATTACTTTCAACATTATTAGTTGCAAA
TGGTGTTGCTTTTGCTTCACCTTTTGTGATCAAAGATATTCGTATTGATGGTATCCAAACATCTGTAAGC
CAAACAATGATCCCTACATTACCTGTAAAAGTAGGGCAACTAGCGACTGATAATGATATTGCAAACGTTA
TTCGTCATTTATTTGTACAAAATCGTTTTCAAAATATTAGTGCAACCCGTGAAGGAGATATTTTAATTAT
TAAAGTGGTAGAGAATCCAGTCATCAATAATGTTGATATTGAAGGTAATTCTGCAATCCCCAAGGAGCCA
CTGGAACAAAATCTAAAAGCGAATCTCATCACTAAAGGAGAATTATTTAATTCTACAAAGTTAGACGCAT
TTAAATCAGCACTTATTGAGCATTACCACTCTATAGGTCGTTACAATGCTACCATTGATACTGTTATAAC
AAACTCAGACAATGGAGGTGTAAATATTAAATTAGATATAAAAGAGGGAGATGTTGCCTATGTAAAAGCT
ATTAATTTTGAAGGAAATCAAGCTTTTACATCAAAAGTATTAATGAAACAACTGGATATTCAACCTGATG
TTTCTTGGTTCAATATTTTTCAAAGTAGTAAATTTGAACAAACAGCATACAATCAAGATTTAGAAAATCT
ACGTAATTTCTACATGAACCAAGGATATGCAAAATTTAATGTTGAAGCTGAACAACCCGTATTTAGTGAT
GATAAAAAAGAAGTATCTTTAACATATAAAATCAATGAAGGAATACCTTATACTGTAAGTGAAATACGTA
TTGTTGGTAATACTGCAAAATTAGATAACGAGTTAAATGAACAGCTCAAATATTATAAAACAGGCGAGCT
CTTTAGCAAAAATGAACTTTCAAAAATTGAAGACAATATTAAACAAGTATTTGGAAATAATGGTTTTGCT
TCCGCTAAAATAGAGCTTCATCCAACCTTCGATGATACAAATAAAACAATTCGTCTCACATTTGTTGTGG
ATGCTGGACAACGTGTTTATGTAAGACAGATTCGTTTTGAAGGAAATGATGTGACTGCAGATTCAACGTT
ACGTCGAGAAATGCGTCAGCAAGAAGGAGCATGGTTGTCAACAAGTCTAGCTGCTTTGGGGAAGGCTCGT
CTAGAAAGAACGGGGTTTTACGATAGTGTAGAAATGAGCTATCCAAATGTCCCAAATACGGCGGATCAAG
TTGATATTGTATATAAAATAAAAGAACGCAATACAGGAAGTATTAATTTCGGTGTTGGTTATGGAACAGA
AAGTGGTTTAAGTTATCAAGCTGGGATAAAACAGGATAATTTCTTAGGTATGGGCTCTACAATTAGTTTA
AATGGTACCCGTAATGACTATGGTACAAGTATCAATTTAGGGTATACTGAACCATACTTTACTAAGGATG
GAGTAAGCCTTGGTGGAAATATCTTCTACGAGGATTATGATAATTCAAAAAATAATAGTGTCGCAAGTTA
TAAACGACAAACCTATGGAGTCAATAGTACTTTAGGATTCCCTGTAAATGAATACAACTCCTATTTCCTT
GGTCTAGGCTACACTCAAGATCTGATTAAGAATGCTCGACGTGAATTTAATCGTGAACTTTATGTACAAT
CCATGAAATTCCCGATTGATAATGACTTAAATGTCTATAAAAAAATTAAAGCAAATGACTTCGATTTTTC
TTTTGGTTGGAACTATAATAGTCTAAATCGTGGTTTTCTCCCAACAGAAGGGACTTTGACAAGCATTAGT
GGACGTATTACCACACCAGGTTCAGACAATAAGTATTATAAAGTTAGTATTGATTTTAAAAACTATTTAC
CAGTCAATCGCGAACATAAGTGGGTTATCTCAACTAAAGCGAATATTGCTTATGCAAATGGTTTTAGTGG
TAAAGAATTACCATTCTATCAAACTTATACTGCAGGAGGTATCGGCTCTCTGAGAGGTTTTGCTTATGGA
GCTATTGGACCAAAAGCAATCTATCTGGGTAAAGATAACAATGGTAATATCCGATTCAATTCTGTAAATG
GAGATATTGTTGGCGGTAATGGTAATATCCGATTCAATTCTGTAAATGGAGATATTGTTGGCGGTAATGC
AATGGCATCTGCAACTTTAGAATTAATTACTCCAACACCATTTGTAAGTGAAAAATATCAACATAATGTA
AGAACTTCATTATTTGTGGACGCTGCAACAGTGTTGAATACAAAATGGAAAACTAATCCAGTAGTAAACG
ACATTCAATATAATTATTCTAGTTTAGAAAACTTTAAAGATTATAAACGTTTTCGTGCATCTACAGGTAT
CGCATTCCAATGGAATTCCCCGATAGGTCCATTGGTATTTTCTTATGCGAAACCAATTAAAAAATATCAA
GGTGATGAAATTGAACAGTTCCAATTTAGCATTGGTGGTTCATTCTAATCTTATAAACAAGCGGATAGAT
TTGTTCATTTTTTTACGAGTCTATCTTTCCTAACTTCAGAAAGGACATTTTAATGAAAAATTTATTTAAA
CTTGCCGCAGTTGCTTCAGCTTTAGCTTTTAGTGCGAATACAGTAAATGCAAATGAAAAAATTGGATTTG
TTGATCCTAATTTCTTGATACAAAATCATCCACTTACCATTGAAGCAAATGATAAATTCACTAAATTTAT
GAAAGACACTGAATCTAAATTTGCACCAAGGGAAAAACAATTAGCAGCAGAAAATAAAGCATTATCTGAT
GAAGAAAAAGCATTATTGGATGAGCGTAAAAAAATTGAAGAAGATGCACAGAAGTTACAAAAAGAACAAG
TAACCTTAGAAGCTGCAATGAAGAAAAAGGTAGCCCAACTTGAAAAAGATGCACCTAGGTTAAAAGCGAA
AGAGATCCAAGCACGTCAGGATAAAATTAACGCAGAAGCTAAACCATTCCAAAATAAAGTTTCTGCATTG
CAACAACGTGAAGTAGAATTTGGAAAAAAAGCAGAAGAGTTCCAAAAACGTGCTGATGAGTTTCAAAAGA
AAGTAGCGGCTTTCCAAGAAGAAATTGCTAAGGTACAAAAAGAATCTGGTGTAATAACTCCTGAACAAGT
ACAACAAAAAGTCGTTGAAGATATTAATGCGAAAATTAAACAAGTCGCGGAATCTAAAGGCTATACTTTA
GTTCTTCCTCCATCGGTCGCATTATATGCTAAAGATGGAAATGCAGCAGATATTACAGAAGAAATTCTAG
TTGCAATGGGTGGAAAAATGCCAGAGGCTCCAAAAACTGAAGTGCCTGCAGCGGAAGTCACAAAACCAGA
AGAAGTGAAAAAATAATGGCTGAATTCCGTTTAATTGAATTAGCGGAGCAGATCGGCGGTACTCTAAAGG
GTAACGCCGATTTGGCTATTTTAAGCATTGCTCCTTTAGATAAAGCAACTTCTAATCAAATTACCTTTAT
CTCTAATGCAAAATATCGTCCACAGTTATCGCAATGCCAAGCGGGAGCTATTATTGTTTCTGAAGCTGAT
GTCGAATTTTGTGCCGAAGGTCAAAACTTGATCGTGGTTGGAAACCCTTATGTTGCTTATGCGATTTTAG
CTCAATATATGGATACAACCCCAAACCCTGCCGAAAATATCGCTGAAAGTGCCGTGATCTCACCTGATGC
TAAATTGGGTCATAACGTTTCTGTCGGTGCAAATGCTGTGATTGAAAGTGGTGTTGAAATCGGTGATGAT
GCGGTGATTGGTGCTGGCTGTTTTGTCGGAAAAAACAGTAAAATTGGTGCAAGAACCAAATTATGGGCAA
ATGTGTCGGTTTACCATAATGTACAAATCGGCTCAGATTGTTTAATTCAATCTTCTGCCGTTATTGGTAG
TGACGGTTTTGGCTATGCAAATGAGAAAGGTCAATGGATTAAAATTCCTCAGACTGGTGGCGTGATTATC
GGTAATCGTGTTGAAATTGGGGCTTGTACCTGTATTGATCGTGGTGCTTTAGATCCAACGGTGATTGAAG
ACAATGTGATTATTGATAACCTATGTCAAATTGCACATAACGTACATATCGGTTATGGCACTGCGATTGC
TGGAGGTGTCGTAATGGCTGGTAGCCTGAAAGTAGGACGCTTCTGCCAAATTGGTGGGGCAAGTGTAATC
AATGGGCATATGGAAATTTGTGATGGGGCAATCATTACCGGAATGGGAATGGTAATGCGACCAATCACAG
AGAAAGGAATTTACTCATCGGGTATTCCTTTGCAAACTAATAAAGAATGGCGTAAAACAGCTGCTCTTGT
AATGAATATTGATGAAATGAATAAACGTTTGAAAGCATTGGAAAAACGTTTAGCTGAATAATTGATTGAG
GTCTTAGTAGTGACAACCAAATTACAAACAGAAAATCGTGAACCAAGAATTATTGAAGTAACTGAAATTA
TGGAAATGCTTCCACATCGTTACCCGTTTTTATTAGTGGATCGTGTGGTAGATTTTGAAGAAGGTAAATG
GCTCCGAGCTGTAAAAAATGTGAGTGTAAATGAGCCTTGTTTTACTGGGCATTTTCCAAATCAACCCGTT
TTCCCAGGTGTACTTATTTTAGAGGCAATGGCTCAGGCAACAGGTGTGTTAGCGATTAAAAGTTACGGTA
AATTGAAAGAAAACGAACTTTACTATTTTGCAGCAGTAGATAATGCTCGCTTTAAACGCCCTGTAGTACC
AGGCGATCAAATGATCATTGAAGTGACCTTTGTTAAAGAGCGTCGAGGTATTACGGCATTTACAGGTAAA
GTTTATGTAGATGATACGCTAGTTTGCGAAGCAGACTTAATGTGTGCGCGTAAATAATCTTGCTTGAATA
AAGAGGAAAATACTATGCAATTAATTGACGCTTCAGCCAAAATTCACCCAACAGCCTTGATCGAAGAAGG
TGCTAAAATTGGTGCAAATGTGGAAATCGGTGCATTTTGTGTTATCGGCAAGGATGTTCGCATTGGGGCT
GGTACAAAAATTCACTCTCACGTTGTTATTCAAGGTGATACAGAAATAGGTGAAGATAATCAAATTTTCC
AATTTGCAAGTATTGGTGAAATTAACCAAGATCTTAAATATCAAGGTGAACCAACTAAAACCATTATTGG
ACATCGTAACCGTATCCGTGAAAGTGTGACTATTCATCGTGGCACGGTTCAAGGCGGTGGCGTTACGCGT
GTGGGTAACGATAACTTATTTATGATTAACTGCCATATCGCTCACGATTGCTCTATCGGTAATCGTTGTA
TTATTGCGAATAATGGTACTTTAGCCGGACACGTTACCCTTGATGATTTTGTGATTGTTGGCGGAATGTC
AGCTATTCATCAATTTGTCGTTGTGGGATCGCACGTTATGTTAGGTGGTGGTTCAATGGTGAGCCAAGAC
GTTCCGCCTTATGTAATGGCTCAAGGCAACCACGCCCAACCGTTCGGTGTTAATCTTGAGGGATTAAAGC
GTCGTGGCTTTGAGAAAGCAACAATGCACGCAATCCGTAATGTGTATAAGTTAATTTACCGCAGTGGTAA
AACCTTAGAAGAAGCTATTCCAGAAATTGAACAGTATGCCAAAACAGAGGCAGCGGTCAGTTTATTCTTG
GATTTCTTTAAGCGTTCTAGACGAGGAATTATTCGTTAATTTGTTCATGCTCTCTTATTGAGGAATTAAA
ATATTCGAGCATACATTCTGTATCAATGGCAAAAATGTATCCATATAAGATGTTGTTCTAAAGAATATAG
ATACATCGATTTTTAATCTGACATATTAATAGTAGTTATTCTATAAAAACCTGTTGACAAACGCTCTATT
TTAGAGGATTCTCTCATTCACTTTTTACGCTTAATATTTAGAGAATAGCGATGAACCGTTTTTCTATGAT
TATTACCACGATGATGACCATTATGTGCCAACATAGTGCGGGTGTTCGTGGCTAGAAAACGGAACAAGAT
TCACAGAAACCCGCTTAAACAAGCGGGTTTTTTTGTAACAAAATTTGCAAACATTAACTATTATCTTCAG
GAGAAATTATGCGAGTTCTAAAATTTGGAGGTACTTCTTTAGCCAATCCAGAACGCTTTTTACAAGCCGC
CGACATCATCGAAAAGGCACATTTGGCAGACCAAGCCGCTGGCGTACTATCCGCCCCAGCGAAAATCACT
AACCATCTTGTCGCCGTTGTCGATAAAGCCCAAACAGGCGAATCCTACGAATCTCATCTCACCGAAGCCA
CCGACATTTTCAATAACATCATCAACGGATTATATGCCGTCAATAACAATTTCGACCGTGAAGGATTAAG
TGCCTTTATCAAAGCAGAACTAGACGACATCTGCAATATTGCAGCTGAAGCAGCAAAAAATAAATTCTGC
CCAGATAATATCGGTGCAACAGTACATAGCCGTGGGGAAAAATTGTCGATTGCGATGATGAAAGCGTGGT
TTGAAGCAAAAGGCTATGAAGTTACTCGCATTGATCCTGTCGAAAAATTATTAGCTAACGGGAGCTATTT
AGAGTCTTCTGTGGACATTGCTGAATCGACTAAACGTATTGAAGCCCTTTCGATTCCAAAGAAAAATGTG
GTGTTAATGGCGGGCTTTACGGCAGGTAATGAGCAAGGCGAATTGGTGTTACTTGGTCGTAATGGTTCAG
ATTACTCTGCAGCCTGTTTAGCGGCTTGTTTAAAAGCAGATGTGTGCGAAATTTGGACGGATGTGGACGG
CGTTTATACTTGCGATCCTCGTTTAGTGCCAGATGCGATCTGCTTAGAGTCTATGAGCTATCAAGAAGCG
ATGGAGCTTTCTTACTTCGGTGCGAAAGTGATCCACCCTCGTACCATTGGTCCGTTAGTGCCGTTAAATA
TTCCGTGCTTAATTAAAAATACCCATAATCCGGAAGCAGCAGGCACAATCATTAACGGTAATGTAGTAAA
TGATAATTTAAAAGTGAAAGGGATCACGAACCTTGATAATGTGGCAATGTTCAATGTTTCAGGCTCAGGT
ATGCAAGGTATGGTTGGTATGGCGGCTCGTGTGTTTACTGCGATGTCGCAAGCGGGCATTTCTGTGAACT
TAATTACACAATCTTCTTCTGAATATAGCATTAGCTTCTGTGTGCCAGTCAAAGCGGTTGAGAAAGCGCT
AACTGCGTTAAACAGTACCTTTGCTCAAGAGCTTAAAGAAGGTTTATTAGATCCTGTGGAAGTGATTAAA
GACCTTTCTATCGTGTCGGTGGTCGGCGATGGTATGCGTACCGCAAAAGGGATTGCGGCTCGCTTCTTCT
CTGCGCTTGCTCAAGCAAATATCAGCATTGTGGCGATTGCGCAAGGTTCATCAGAGCGTTCAATTTCTGC
CGTTGTGCCATTAAATAAAGCCATTGAAGCGGTTAAAGCTACACATAAAGCGTTATTCAATAACAAAAAA
GTGGTCGATGTCTTTTTAGTGGGTGTTGGCGGTGTGGGTGGCGAATTGATCGAACAGATCACAACCCAGA
AGGAATATCTTGCAAAGAAGGATATTGAGATCCGTGTTTGTGCATTAGCTAACTCAAATAAAATGTTGCT
CAACGAAAACGGCTTAAGCCTTGATAACTGGCGTGCGGATTTAGAGTCGGCGACACAGCCATCTGACTTT
GATGTGTTGCTTTCATTCATTAAATTACATCACGTTGTTAATCCTGTTTTTGTCGATTGTACGACAGCAC
AATCGGTGGCAAATCTTTATTCTCGTGCATTAAAAGAAGGCTTCCACGTGATTACACCAAATAAGAAAGC
GAATACCTCAAGCTATGCTTATTATCAGGAAATGCGTGAAAATGCTCGTCAAAGCCAACATAAATTCTTA
TATGAAACCAATGTGGGCGCAGGCTTGCCTGTAATCGAAAACCTACAAAATTTGCTTGCTGCCGGCGATG
AAGTCGAGAAATTTGAAGGGATTTTATCTGGTTCACTCTCTTTCATTTTCGGTAAGTTAGAAGAAGGTTC
AAGTTTGTCTGAAGCAACCACCATTGCTAAAGAAAAAGGCTTCACTGAACCTGATCCACGTGATGATTTA
TCAGGGCAAGATGTGGCTCGTAAATTGCTGATTTTAGCCCGTGAATGTGGCTATCCATTAGAGCTGGAAG
ATATTGAAGTGGAAGGTGTTTTACCAAAAGGTTTCTCTGAAGGCAAAACTGCAGCAGAATTTTTAGCGAT
GTTGCCGGAGCTTGATGTGGAATTTGCAAGACGTGTGGAAAACGCGACCGCTTGTGGCAATGTGTTGCGT
TATGTGGGCTCCATTGAAAACGGTAAATGCCGTGTCGCAATCAAAGAAGTAAACGGTGATGATCCACTTT
ATAAAGTGAAAAATGGTGAAAATGCCCTTGCGTTCTATACCCGTTATTACAGCCCGATCCCACTGTTACT
GCGTGGCTACGGTGCGGGTAATGATGTGACGGCAGCGGGTATTTTTGCGGATATTTTGCGTACACTGAAT
TAAATCTACATTTGCAAAATTTTGTTCCAAACTAACCGCTTATAACGGATGCCAAGCGTGGCGTCCCCAC
AAAAATGGTTATAAAAACAAAGGAAAAAAATGACATTACGAATTTATGCTCCAGCTTCAAGTGCAAATTT
AAGTGTCGGGTTTGACTCTCTTGGCACAGCCATTTCGCCGATTGATGGCTCATTACTCGGCGATGTAGTA
CAAATTGAAGAGTGTGATCAACCGTTTGAGTTGGAAAGTGTCGGTTATTTTGTGCGTAAACTGCCGAAAG
AACCGCAAAAAAATATCGTCTATCAAGCTTATGTACTGTTTAGCGAACGCTTGAAATTGCGTGGTGGTGT
AGTGAAAAATCTACGCCTAACCCTTGAGAAAAATATGCCGATTGGATCGGGCTTAGGCTCAAGTGCTTGC
TCAATTGTGGCTGCTCTCGTAGCACTGAATAAATTCCACGATGAACCGTTTTCAAAAATGGAATTGTTGG
AAATGATGGGCGAACTAGAAGGTAGAATTTCTGGCTCAATCCATTACGACAACGTTGCACCTTGCTATTT
AGGCGGTTTGCAACTGATGACTCAATCTCTCGGCAATATCTGCCAGCCGATTCCGTTTTTTGACGAATGG
TATTGGGTGCTGGCTTATCCTGGGATTGAAGTTTCCACCGCAGAAGCCCGTGCGATCTTGCCGAAAAGCT
ATACACGCCAAGAGATGATCTCACAAGCTCGCTATTTAGGCTCTTTCGTTCACGCTTGTCACACTCGTCA
AGATGTACTTGCCGCAATTATGATGAAAGATCTTATTGCTGAGCCGTATCGTGAGTCGTTACTGCCAAAC
TTTGCCGAAGTCCGCCAAGGTTGTAAAGATTTGGGGGCGTTAGCGGTGGGTATTTCGGGGTCAGGCCCAA
CTATGTTCGCCATTGCACCAGATTTAGAACACGCTCAAAAACTGGTCGATTATCTTGAAAAAGATTATCT
ACAAAATAATGAGGGTTTTATCCATATTTGTAAGGTGGATAATTTAGGAGCGAGAGAGTTGAAGTAAGCT
CAGCATACATAATTATTCTCATAGACTCCGCCCTTATTAAGGGCGGAAAAGCAAGAGAAAATATAAAATG
TCTTAGTAAAGTAAATTCCTATCCCCTCAAATCATTCGCCTGTTGCAATAAATTACGGCTCTCTTTAAGG
AACTGTTCGGAATAATCGCCAAACCAACAATGCACTTTTTCAAAGGCATCAATAAAGCCCTGTTTATCGT
TTTGCTGAAAGAATGCCAAGCTCTTTTCAAAACTCTGTTGTAGCGAGGCAATGACATCTAAATTTTCAGG
CTTATCGGCGATAATTTCTGCATACAATTTCGCATCTTGGGCAAATAGACGACCGATCATCGCCAGCTCT
AAACGATAAATCGGTGACGAAAGTGCAAGTAATTGCGGTAATTTGACCGCTTGTTGCGATAAATGTAAGC
CATAAGCAAAGGTGGAAAAGTGGCGTAGTGCTTGAATGTAGGTCATTGCGTGATCGTGTTCTGTGGCATC
GATCTCTTCAATCTTCGCTCCCCAAATCCGCATTTGGTCAAGCAACCATTGATAACGTTCGGCAAAACGC
CCGTGACAACAAGCGATCACTTGTTTGGCAAAACTTGCAATATCTGGCCCAAACATTGGGTGAAGCCCAA
CAACGGCTCCAGAATGCACTTCTAACATCTTCGCTAACGGCTGTGCTTTGACTGAGGTGAGATCAGCTAA
GATCATCTGTTCGTTCAAATACGGCTGTAAACGCTCAAGGGTGTCTAAGGTGTTGGCTATCGGCACACAA
ACCACCACTAAATCCGCTCCGTGCATAATCTGTTCGGCTTGCTCCCAGTCATCTCGATCAAGGCGTTCGA
CCGAGTAGCCCGATAATTCAAAATAGCGGGCAAACAGTCCGCCTAACTTGCCCAAGCCACCAACAACCAC
GATTTTCCGCATTTGCTCATTTGTCGCTTTAAAGCCGTGTTTATTCTCGTTGGCATAAGATTCCCGCATT
AGACGACGCAACACATCTTCAATCAAATCAGCAGGAATGCCCTGACTTTCTGCTTCTTGACGGCGAGCGG
CAATCATTGAGGCTTCACGTTCAGGGGCATAAATCGGCAAACCGTGCCGGTGTTTAATTTTGCCAACTTC
TGCCACCAGTGAAAGACGTTTTGACAATAATTCAATTAACTGTTGATCGACTTGATCGATCTGTTCACGA
ATAGGATTTAATGGGTTCATACTACTTTCTTAGGGTCTCTGCAAAATCGGTTAATAAGGTTTCCGTTGTC
TGCCAATCAATGCAAGCATCTGTAATAGATACGCCATATTGCATCTGTTCAAAAGGTTGCTCGGACGATT
GATTGCCGGCAAACAAGTGGCTTTCAATCATCAAGCCGATAATAGATTGGTTGCCTGCAACCAGCTGTTG
TAGCACATTTTCCGCCACCAATGGCTGACGGCGGTAATCTTTATTAGAGTTACCGTGGCTACAATCAATC
ATAATCGCTTCAGGCAAGCCCGCTTTGCGTAACGCCTGTTCGCACTCTTGCACATATTGAGCTTCAAAAT
TCGGGGATTTTCCACCGCGTAAGATAACGTGTCCATCAGGATTGCCTTTGGTATGCAGTACCGTTACTTG
CCCCTGTTGGTTAATCCCAATAAAGCTATGCCCCATTGCAGAAGCCTGCATTGCATTAATCGCAACGCCT
AAATTTCCGTCTGTGCCATTTTTAAATCCCACTGCCATTGATAAACCTGATGCCATTTCTCTGTGGGTTT
GAGATTCCGTCGTTCTTGCTCCAATCGCAGACCAACTGAATAGATCAGCAAGATATTGTGGACTAATCGG
GTCTAAGGCTTCGGTTGCAAGCGGCAAGCCAAGTTCCGCTAAATCTAACAATAATTTACGTGCAATGCGT
AACCCTTTTTCAACATCGAATGTGCCGTTTAAATTAGGATCATTGATTAAACCTTTCCAACCCACAGTGG
TGCGTGGTTTTTCAAAGTACACTCGCATTACAATGTAAAGTTTATCTGACACTTTATCTGCTAATACTTT
TAATTTTTGGGCATACTCTAATGCAGATACAGGATCGTGAATGGAACAAGGGCCGATAACAATAAGCTGG
CGTTTATCACGTTTATGAATAATATCTGAGATTACCTTTCTTGATTCTTCAATCTGTTTACGCAGATGCT
CTGGCAGTGGAAACTCTTGTTTTAATCCTTTTGGGGTTAGCAAAACTTTTTCATCACAAATGTTTACGTT
GTGTAAACTATCCTGATTAAATACAGTGTTCATTTTTATTTCCTATAATTGTAAAAAAATCAATACAGAA
CTAATTTACAACGTAATTGGTAAAGTTTCAATGGTTTTTTGACTTTTAGAGGGGATTTGTAGCAACTGTG
TTTACACACAAAAAAGTTATTCAATTTTGACCCACAGATTCTGTGNNNNNNNNNNNNNNNNNNNNNNNNN
TTTGTAGCAACTGTGTTTACACACAAAAAAGTTATTCAATTTTGACCCACAGATTCTGTGGGTCAAAATT
GAATAACTTTTTTGTGTGTAAACACAGTTGCTACATTCGTCTTAAAATACATCATTCCCCCTATTTATGA
GAAATCCCTGAGTAATACGAGGATTGTGCTGGATGTAGGGATAAACCCCATAATATTTTGGGCGGACACA
TTGGTCCGCCCAAACAATGATTTTATAAATAATCTTGAATTTTCTGTTTCACCTGCTCTACTGAAATTCG
CTCCATCAGCCCATCACCTTTTGCACTTGTCGCCCAAGGCAACTGATCCCAAGGCTTCCCACGACTTTCT
AATACCGCCTGATCATAAACAGATACTACCTTATCTAAATCTAAATAAGGGCCTGTACGGCGTGGGTTAT
GAATCGCATATAGACCAATCACCGTTGTATTTTGAGTTGTCGCAATATGAGCTGGCCCCGAATCCGAAGA
TAGCACCAAATCCGCTTGACGAATTAATGCCGCAAGTTGTTTTAAATTGGTTTTTCCTGCAAGATTAAGG
CAATTCGGTGCAAGTTGTTGAATTTTTGCAGCCACTTCCATCTCATAAACCGACGGAGATCCTGCAATAA
TCACATTGATGTTTTGTGCTAATGCAAACTGTGCAATTTGCCCATAATTTTCAGGCAACCAATCTTTCTC
TTTTTTGCTAGAACAAGGGGCAATGACTAAATTTTTTCTTTGTTTATCAATAAATTGCGACGTATAGGCT
AAATCTGCTTCACTTACAGGTAAATCCCAAGTTGGGCGTAGATCTTGCACACCAATCGCTTTAGCAAACA
TCATTTGACCGTCTAAAACGTGGGGGGAAGCGGTCTGTTCCACCTTTTTATTTGTAAATAGCCACTGTCC
TTCTCTTGCCCGATCTTGATTAAAACCTACTTTCTGTTTTGCTCGAATACCTAACGATAAAATAGATGCA
CGCAATGCCGTTTGCATATTTAACAGATAATCAAACCGCTTACTGCGAAGCTGTTTCCATAACGCCAAAA
TCCCTTTCCATCCCGTTTTTTTATCATAAGGCACAAGGGTTACATTCGGAATGCCTTGCATTAAAATCGA
CTCTGTTTTACCAATAATCCAAGTGATTTCAGCTTGCGGATATTGGCGTTGAATGGCTTGCACGACAGCA
AGGGTATGGCAAACATCACCAATCGCAGAAAGGCGTAAAATACAGATTGATTGTGGGCTGTTCATCTTCA
TTCCTATAAACATTTCGCAGGTTTTGGCAAGCCTGCAATTTTGGTTGCCTGTTTTGCTGGGCCTTCGGGG
AATAAACGTTGTAAATAACGGCTACTGCCTTTTTCTTCACCAAATTTCTGTGACAAGGCTTTTACCAGCA
TTCGGATTGCAGGGGATGTTTTGTATTCTTGATAAAATTCTCGCACAAAATAGACGATTTCCCAATGGGC
TTCGCTAAGTTCAAGGTTATCTTTTTGAGCGATAACTACGGCAAGTTCAGGCGACCAGTCGTCTAAATTT
TTCAAATAGCCGTGTTCGTCTGTGGGGTATTGTTGATGATTGAGTTCGATAAAATGAAGCATACAAGATG
AGGGTGTAGGATGAAAACTCTAAAAAAAGAGCCCAGCATTCTAAAAAGAACTTAATTAAAATGCTTGGCT
ATAAATATATTACTTCGTCAAATCAATCTGATAAATCGCAAAGCCTGTTTCATCAGTGCCAACGAATGAC
ATTGGATATTGTGCTTTTTCTGCAATAAAGGCTTTCGCTTTATCGCTTGGCGACGTTTCAAAATAAGGCT
CATCAGATGGGCCAGTGTGAGCAAGTGCTACGATTAAATCCGCCCCGCTTTTTTTCACGATTGGCACATA
TTTTTCAGCCGTTTTCACAATATCACGAGCTTCCACTTTGCCGTCTAAATGGGCTTTATCCCAAACCATT
ACTTGTGGTGGAACGAAACCGATATAACCGACATTTAAAGTATGTTTCACGCCATCTTCATCAACCACTT
CTTTTTTCTGAATGAAGTATGGTTGGTAAACTGGCTCATCAGTACCTGGTTTAACGCATCAATCGCAGGG
TTAGATTTACCCTCTTTATAACCGACCGCAGCTTGATAATCCGCAATCGGATTACCTTGAATTAAGTCAC
CATTATCAACAAGTACACTATTTTAAGCTTCTTTTCGAGCTTGTTCAATTAACGTTGCGGCACGAGTAAA
ACCAAATTTTGTTGTTGGCGCATCTTTATAATAGTCAAAATCCGTTAAAAAACTGTGAATATCCGTTGTG
CCAATGACACGTAAGAAACTTTGCTATCACCAGCTGCAAATGCAAAGCGATTTGCACTAATGGCTAATAC
AGTGGTCGCACCAATTTGAAGAAAACGTCCTCTGTTCATCATAACAAGTATCCTCATTGATATAAAAAAA
GGGAGAGTATTATAGGCAATAATACTCTAAAATGCCTTAATCCTTTTATCAAATCTGTGATCGACTTCAC
AGAATAGATAAATTAAGGCTGTATAAAAACCGCTATTCTAATTTCTGAAGCGGTTACTTTAGAGGGAATA
TAGAACAGATAAAAACTAGATTATCTATGTAATTAGAAATAAATAATACATATAAATCTACTTAAGATCC
CTATACCTCATAAAAATCCCTGCATGATAAGCAGGGATCTTATTAGATTAAACTTTTAATAGGTTACTCT
TTTGACTTCCAAATTAACGGATCAACACCACGGCGAATAAGCTCTGGGTGATCTTCAATTTTGAATACAG
GCTGCTCTACCCCTGCTTTCACTTGTTTTTGGTAATCTTTTAAGATAACCCAAACAATTGGAGCAAGTAA
AACGATAGACACTAAGTTGATCATCGCCATTGATGCCATTACGGTATCGGCAAACGCCCAAACAATACCG
CCATCACGCACAGCACCGAAGTAAACGAAAAATAACACGATTAAACGGAAGGCTAATACGAAACTTGGTT
TGTTACGGATATAGCGAATATTGCTTTCTGCATAAGCATAGTTACCGATAATTGAAGTGTAGCAGAATAA
CAATAAGATAAAGGCTAAGAAGTGTAAGCCAAATTCACCGATGTGGAACTCTAACGCTTTTTGGGTTAAA
GATACGCCACGCAATGATTCGCTACCATAATCGTTAGACATTAAAATAATGATTGCGGTACAAGTACATA
CAATAATGGTATCCACAAATACCCCTAACATTTGAATTAAGCCTTGACTTGCAGGGTGTTTTGCATCTGA
CGTTGCCGCTGAGTTTGGTGCAGAACCCATACCCGCTTCGTTTGAGAATAAACCACGTTTAATCCCCATT
AACATCGCTTGTGAGAATAATGAACCAAAGATACCGCCAGCCATTGCAGAAAAGTCAAAGGCACTGGTAA
TAATTTTATTTAAAACTTCAGGTACTCGCTCAATATTCATCCCTAAAATGATCATTGCCATAATTAAGTA
GAATAACGCCATCATCGGCACAACTTTCGCTGAAACCTGACCGATACGTTTAATCCCACCGAAGATAATC
GCTGCAGTCACAATCACTAACACAATGCCCACATAATGCGGATCCCATTCCCACGCATTACGCGTTGCTT
CAACGATAGAGTTTGCTTGAACCGCATTGAACGCAAAACCGAAGGTAAAAATTAAGGTAATTGCAAAGGC
AATCGCAAGCCAAGGAGCTTTTAAACCACGCTTAATGTAATAAGCTGGGCCACCACGGAACATACCGTTT
GGATCACGCACTTTATAAACCTGTGCCAATGATGATTCTGCAAATGCACTACTCATACCTATTAACGCCG
TGATCCACATCCAGAACACTGCACCTGGTCCGCCTAATGCGATAGCAGTCGCAACTCCACCGATATTACC
CACGCCCACACGGCTTGCCAAGCCTGTTGCAAAGGCTTGGAACGGGGTTAATGACTCGCCCTCTGCAGCA
CGGCCAGACCACATTTCACGGATACTACGAGGTAATAAACGTAATTGAACTAAGCCAGTGGTAATGGTAA
AGAATAAACCAGCACCTAAAAGGGTTAATACAGTAATATCCCAAAGTGGACCGTCAATCGTGTTCACGAT
CCATTTTAAAACATCTTCAAAAATTGAAACGATGCTATCCATCGAAAAGACCTCATAAAAAAGTAAAACA
ATTTCGGCATTTTAACGATTTTTTATCTTTTGAAAAGATTTTTTTAATTAAAATGATAAAAAAAGTTAAT
GATTAGTTATTTAGCGAGCTGGACTGGTTTAAATAACAAATTCTGTCTAATTAGCAAATAATACAAGGGA
CACCACGCTTGGTGTCCATTGAATATGACATAACTTAACGCTTAAACAAAAGATTTTGGCTTGTATCTAA
CAAACTACTGTGGAATAAGGTAAAACCAAAACCGATCAAAAGTAATCCAATCAGCAATTTTCCGAATAAA
ACAGACCGCTTGTGAGCAGAAAATGAAAGATACCAATGGCTAATATGCACCGCTTTACGGCGAGCGAAAA
GTACCAAACAGGCAAAAAGCGTTAGCGTTAGCCCCGTTCCCGTTGCCATTAATAACGCAGAAGCTACCCC
CCACAGGTACAAATCCAAGGTATAAGCTAAAAACAGCACTAAAATTGCCCCTGAACACGGGCGTAAGCCA
ATGCTAAAAATCAACATCAGCGTGCTTTTCCAATCCGTTGCAGTTGCCATTTCAGATGAACTTGGCAAAT
GTTTATGCCCACAGCCACAATCTGCAGAATGTTGATGATGAGCAGTAATAAGCGGTGATTTTGGGGCTAT
TTTTTGCAAATGGCGAATTTGAAAGCCCTTTGGCTTTGCTCTCACGCTTTTTAACGCTTGATAACACCAA
TAAAGCCCAAACAACATCATCACAACAAAACTACCTCGCTCAACCCATTTTAACGCCACATTAAAATAGC
TACGAGAAAGGGTAAAAATCACCACAATAATCGTCACTAATCCAATCGCCACCAAGCCTTGCACTAATGC
AGATAATAAAGTGATTTTCACCGCTTGTGGCAGTTTGGTTTGTTCAAAAGAGAGATAACTTGTTAGAATA
AATTTGCCGTGACCTGGGCCGACGGCGTGAAACACGCCATAGATAAAACTCACCGCCATTAAGCTCAGCC
CTGCCTGTTGCTGGTTTTCGTTTAGACGATTTAACGCCCCTGAAAGGGCAAAATTAAATTCCCTCTGCCA
CTCGCTGACTTTAAATAAGAGATAGGGATAAGCCTGATAAATCGCAAAAAGAGCCACCAATCCGACCGCT
ATCCCAGCCCAATACTTTGCCTTTATTGACATACAATACTCACTTTTTGCGCAAATTGTGCGCCTAAAGA
CAAGCCACGTTCTGCTGGCATATCGGGGGTTTCATTTTTATCTAATGTCGATGCATACAACCGCAAAGAT
TGATTTACCGTCGGCTCAATCATCTCAACTTTACAAAGATTTTGCTCTGTGCTACTGACATCACTCGCTT
TTTCGTAATTCATTGCTAAGTAATAACTTGGCTCAAAGGTAAAAAAACGGAATGACTGCCCTTTTACCGC
TTTAGGTTCAGCCAGTAGCAAGGTGAAATGGTAAATAATACGATTATGCTGAATTTCAACGGACGAGTTA
TGCGGTTTAGCTTTAAACTTAATCGGTTCATTTTGCTGATTATAAAGCTCGCTAAAATAGTGGGTACTCA
CCGCAGATTCATCTAACTCACGCAAAATTTTATTCATTGCCTGTTTTTTATCCTTACTGCTGTTGATTTC
ATAGATCAGTTCAGCTGATGTAATCTCATCAAGTGTCCAGTACAATTCAAAACCTTCCAGCTTACCTTGT
TGAATTAGCACTTTATTTTTCATATCAAGGAAAGAGTGTGGATGAGCAAAAACAGAAAAAGAGAGTAACA
GCGAAATCGTGCCGATAAGAAAACGCTTAAGCATTTGAAATCCTTATAATGAAATCAATTTTAAAATCAT
TATATCAGACTTTTATAAGGGCTTTTTGTTCCGACATGCTTCAATAAAAAAGCGAACAGACAAAATCTGT
TCGCTCTTAAAAATTAGGCTGAGTCGGTCGATAAGCCGAGTTCTGTCGTGGACAATCATTCCTCTAGGCG
TACATTCACACATACGCTCGAGCAACCTACCCGAATCCCAAGCGGGCAACTCGTTGGATTCCTATTTGGT
CTTGCTACGAGTGGAGTTTACCGTGCCGTGAAATGTTACCACTCACGCGGTGCGCTCTTACCGCACCCTT
TCACCCTTACCAGCAGAAACTGGCGGTCTGCTCTCTGTTGCACTAGTCGTAGGCTCACGCCTCCCAGACG
TTATCTGGCACTCTGCCCTGTGTAGCTCGGACTTTCCTCTCGTTTACTTGTCCCACTAGGTCGTTCTTAC
GAACGGTTAAGGGCTTCAATAAACCAGCGATTGTCTAACCAACTCAGGCTGGCGAGTATAGCGGATTTAT
GAACTTTTGCAACAAAATGAATTGTCTCATCCCTATTATCAACGTTGATTGAATCACTTGGAATATATGA
TTTATATTCAACAATTTTCAAATTAATGCATACAAGCCAGCTCTTTTCTTTAATGTATTATGCTACCAAG
TCTTATCCTCTTAACGAGCAATCCCCTTATGTCTTAACAACGCATCTAACGTAGGTTTGCGACCACGGAA
GCGTTCAAACAAGACCATCGGCTCTTCTGAACCGCCACGGGTTAAGATATTATCTAGGAAAGACTGCCCA
ACCTCACGATTAAAAATACCTTCCTCTTCAAAGCGTGCAAAGGCATCTGCCGATAATACTTCTGCCCATA
AGTAGCTGTAATAGCCTGCGGCATAGCCCCCTGCGAAGATGTGGGAGAAGCTGTGTGGGGTACGCACGAA
AGTCGGTAATTCCACCACTGCAACCTGTGCTTTTACCGCTTTTAGCGTATCTAACACAATATTTTCTTTC
GGCTCACTCATATGTAAACGGAAATCGAATAAACCAAATTCTAACTGGCGTAACACAAACATTGCTGCTT
GGAAGTTTTTCGCTTTCAGCAACTGGGTCAATTTCTCTTTTGGTAGTGGCTCGCCTGTTTGGTAATGTCC
TGAAATAAAGGCAAGGGCATCTTCTTCCCAGCACCAGTTTTCAAGGAATTGACTTGGTAGCTCAACTGCG
TCCCACGGCACGCCGTTAATCCCTGAAACGTCACCCACATCAATTTCGGTCAGCATATGGTGAATACCAT
GCCCAAACTCGTGGAACAGCGTAGTAACTTCATCGTGTGTAAACAGAGCTGGTTTATCGCCAATCGGTTT
ATTGAAGTTACAGGTTAAGTAGGCAACAGGTTTTTGTAATGAACCGTCCGCTAGACGTTTTTGATTGATA
CAATCGTCCATCCAAGCACCGCCACGTTTATTTTCACGGGCATATAGATCCAAATAGAATGAACCACGCA
AGCGGTCAGTTTCATCGAAAATATTGAAAAAACGGACATTCTCGTGATAGCTATCAAACTCTTTCTGCTC
TTCCACTCGCATACCAAAAATGCGTTTCACCAGTTCAAATAAACCTGAAAGCACACGTTCTTCAGGGAAA
TAAGGGCGAAGCTCTTCATCGTTGATCGCATATAAGGCTTGTTTCTGTTTTTCACTATAAAACGCAATAT
CCCACGGCTGTAATTCGCTTACGCCATAGTTCTCTTTTGCAAAGGCTTTTAGCCCAGCTAACTCTTTTTT
GCCTTGCTCTTTAGAACGATTTGCTAAACCTTCCAAGAAATCAACCACTTGCGTTGGGTTTTCCGCCATT
TTGGTTGCAAGGGAAAGCTCGGCATAGTTTTCAAAACCGAGTAATTTAGCTAACTCTAAGCGTAACTCAA
GGGTTTCCGCCATAAGTGCAGAGTTATCCCATTTACCTGCATTTGGACCTTGATCTGACGCTCGTGTGTT
ATAAGCTTCATACATTTTCTGGCGAAGCTCACGGTTTTCACAATAGGTCATCACAGGCAAATAGCTTGGA
AATTCAAGGGTAAAGCGGTAGCCTGATTTCTCTTTACTTTGTGCTGAAAGTTTCGCCCCTTCAAGTGCTG
ACTCTGGCAAACCTTTTAGATCCGCTTCGTCTTCAATCACAATATCCCAACCCATTGTTGCATCAAGGAC
ATTGTTGCTAAATTGTGAGCTAAGTTCAGATAAACGAGCAGAAATTTCGCCATAGCGTTTTTGTTTATCT
GCTGGCAATGAGATCCCTGATAACTCAAAATCACGCAAGCTGTTTTCAATCGCTTTTTTCTGAGCGAGCG
AATACGTGGCAAACTCAGGGCTATTTTTCAGTTTGACATAGCCTTGATACAACCCCTGATGTTGCCCAAC
CCAAGTGCTGTATTCGGATAACATCGGCAAACACGCTTGATAAGCTTCACGCAATTCAGAGCTATTTTTT
ACTGAATTGAGATGCCCAACAGGCGACCACGCACGAGAGAGTTTATCCCCTGTGATTGCTTGCGGTAGGT
AGAAGTTTTCCCACGTTGGTGTATTAATTTGAGAAACTTGTTCAATCGTATCACGGCATTGTTGAATTAA
CTGCTCAATAGCAGGCACAACGTGTTCAGGTTGAATTTGAGAGAATTTAGGTAAACTTGTGTTGTTTAAA
AGTGGATTTGACATTCGATTTCCTCTTTATTTGATAAAAGTGCGACATCTTACCATTTTAGCGATTATTT
TCATTAGTTGATTGTGATTTATGGGGGAAGCCGTTAAAATTTCAGTTATATACAAACTGCAAACTGCAAA
AAATTAAACACAACCGACCGCTTAGGAAAACGCAATGTCTTTAGATTTATCGGATATTCGACAACAAATC
ATTCAAATTGACCGCAACTTATTGAAATTATTATCGGAGCGTCATCGACTTGCGTTCGATGTAGTGAGAA
GCAAAGAGATCACGAAAAAGCCTCTACGAGATATCGAACGTGAAAAACAACTGTTACAAGAATTGGTTAG
TTTTGCTCAAGCGGAAAATTATCAACTTGACCCACAATATGTTACGCAAATTTTCCAACGTATCATTGAA
GACTCTGTCTTAACACAGCAACATTACTTGCAAAATAAACTGAATCAGAATCAAGAAAATGCCACCATTG
CATTTTTAGGTATGCGTGGCTCTTATTCTCATCTTGCTTCTCGCCAGTTTATGAAAAACAGCACGGCTTC
TTTAGTGGAACTCAGTTGCGAATCTTTCGATTCAGTTTTTGAAAAAGTTCAGCAAGATGAAGCCGATTAT
GGCGTGTTGCCGTTAGAAAATACCACATCAGGTTCTATCAATGAAGTTTATGATTTGTTGCAACATACAG
ACTTAACCCTTGTAGGCGAATTAGCTTATCCTATTAAACACTGTGTTTTAGGAACAAACAATGCTGATTT
TGCCCAAGTGGATACCATTTATACCCACCCACAACCTGCACAACAATGTAGCCAATTTATTCATAGTTTA
GATAAAGTGCATATCAAATACTGTGAAAGTAGTTCTCACGCTATGCAGTTAGTGGCTCGTTTAAATAAAC
CAAATTGCGTTGCGTTAGGTAATGAAGATGGCGGGAAATTGTACGGTTTAAGCGTGTTAAAAAGTGGTAT
TGCGAATCAAGAAAACAATATTACTCGCTTTATTGTAGTGTCTAAAAAAACTATCAATGTTTCGCCACAA
GTACAGACCAAAACCTTGTTATTAATGACGACGACTCAACAAGCGGGTGCTTTGGTTGATGCGTTGATGG
TGTTCAAGCAACACGGCATTCGTATGATTAAACTTGAATCTCGACCTATTTATGGTAAACCGTGGGAAGA
GATGTTCTATGTGGAATTAGATGCCAATATTCACAATGAAAATACCCAAAATGCCTTGAAAGAACTTAAA
ACAGTGACGAGTTTCTTAAAAGTATTGGGTTGCTATCCAAGTGAAATTATTGAGCCAGTCCAAATCAACA
ATATAAGTTAGGAAATCTCTTAGATATTCCTAGCATGTTACTTATAATGGCAGCTGCCAATTAATTTCTT
CGACTCCTTGAGAACGAAGGTAATCATTGGTTTTTGAAAAATGGCGACAGCCTAAAAAGCCACGATGTGC
AGAGAGCGGTGATGGGTGAGGGGCTGTGAGAACGCAATGACGAGAGCGATCGATAAATTGTCCTTTTTTC
TGAGCATGGCTTCCCCAAAGCAAAAATACCAGATTTTCACGATGTAGATTGAGTTGATGGATCACCTTAT
CAGTAAAGGTTTCCCAACCGATATTGGCGTGTGAATGTGCTTTTCCTTGCTCAACGGTGAGAACCGTATT
TAACAATAGCACCCCTTGTTTTGCCCACTCAATGAGATAGCCGTGTGATGGTATTTGAAACCCAACATCT
TGGGATAATTCTTTGTACATATTAACCAGCGAGGGAGGCGGAACAATTCCTGGTTTTACTGAAAAAGATA
AACCGTGTGCCTGATTGGGGCCGTGATAAGGGTCTTGCCCTAAAATAACTACCTTCACATCTTTGAATTC
AGTTAAAGCAAAAGCACTAAACACTTCATTTTGAGGTGGGTAAATTACTTTTCCAACTAAACGTTCTTGA
TGTACATATTGCAAAATATGTTGAAAATAGGGTTGTGTTTTTTCTTCCCCAATGGCATCAGTCCAACTGT
TCATATTCTATCCTATTATTAAATTGTTAAAAATTAAAATGAACTGTTAACTCTTGTCTATTTTTTAAGC
CATCATCAGTTTTTTTGATAAAAATGCTTAAATTTTTCTCGCTTTTTAAAGGATTAAAGTTAGAATACTC
AAAATTTTTTGAAACTTTAAACTTTTTTTATAATTTACCCAACATACTAGGAGCTAAAAATGATCAAAGG
TGTACAAATCACTGAATCTACCAACAAAAACTTATTAAACTCTTTCTGGTTATTAGATGAAGAGAAAAAT
GAAGCACGTTGCTTAGCAGCTAAAGGTGATTTCCAAGAAGACCAAATAGTTGCAATCAGCGAATTAGGTC
AAGTTTCATACCGTGAAGTCCCAGTTAATGTTGCACCAACCATTAAAGTTGAGGGGGGTCAGCACTTAAA
CGTAAACGTATTACGTCGTGAAACATTAGAAGATGCAGTGAAAAACCCTGAGAAATATCCACAATTAACT
ATCCGTGTTTCTGGTTATGCAGTTCGTTTTAACTCATTAACACCAGAACAACAACGTGATGTTATTACTC
GTACTTTCACTGAAAGTTTATAATTACATCTTTTCTCAGGCCCTACCGTAAGGTAGGGCTTTATTGTATC
TATTTTGACATAGTAGCAGATATGTTTTCTACTATATCATTATTTTAAACCCAATTTCTTCTCAAGATAG
TGGATATTCGTTCCACCCTTGCAGAAGTTTTCATCAGAAAGAATCTGTTTATGAAGTGGGATATTGGTTT
TAATTCCTTCCACGATCGTTTCTGACAATGCATTTTCCATACGACGAATTGCAATATCACGATTTTCAGC
AAAGGTAATCAATTTACCAATCATTGAATCATAATGCGGTGGGACTGAATAGCTAGCATAAATGTGAGAA
TCCCAACGAACACCTAATCCACCTGGAACGTGTAAACGGGTGATTTTACCCGGTGATGGTAAGAATGTAC
TTGGGTCTTCCGCATTAATACGGCATTCAATTGCGTGACCACGCACTTTAATATCTTCTTGTTTAACTGA
GATTGGTAAACCTGCAGCAACACGAAGCTGTTCTTTTACAAGATCAATACCTGTAATCATTTCTGTCACA
GGGTGTTCTACTTGTAAACGGGTGTTCATTTCAATGAAATAAAACTCGCCATTTTCAAATAAAAATTCAA
ATGTACCTGCACCACGATAGCCGATTTCACGGCACGCATTCGCACAACGTTCACCGATAAACTGACGTAA
TTCAGGGGTAATGCCTGGCGCTGGTGCTTCTTCTACCACTTTTTGGTGGCGACGTTGCATAGAGCAATCA
CGCTCTGCCAAATAAACCGCATTGCCGTGTGTATCTGCAAGCACTTGAATTTCGATATGGCGTGGATTTT
CAAGGTATTTTTCCATATAAACCATATCGTTATTAAAGGCTGCTTTCGCTTCTGCTTTGGTCATCGCAAT
GGATTCTTCCAAATCTTTTTCGTGATGAACCACACGCATACCACGACCACCGCCGCCACCAGATGCTTTA
ATGATCACTGGATAACCAATCTTCTGTGCAATTTCTTTATTTTTGGCGACATCATTACCGATAGGGCCAC
CAGAACCAGGCACACAAGGTACGCCTGCTTTTTTCATCGCGTTAATTGCAGAAACTTTATCGCCCATTAA
ACGAATTACATCTGCTGTTGGACCAATAAAGATAAAGCCTGAATTTTCTACTTGTTCTGCGAAGTTTGCG
TTTTCAGATAAGAAACCATAACCAGGGTGAATCGCATCAGCACCAGTTACTTCTGCAGCGGCAATAATCG
CAGGAATATTTAAGTAACTTTTTGTTGATGGCGCAGGACCGATACATACTGTTTCATCCGCAAGGAGAAC
GTGTTTCAACTCACGGTCTGCCGTTGAGTGAACAGCAACCGTCTTAATGCCAAGTTCACGGCACGCACGC
AGAATACGCAATGCAATTTCGCCACGGTTTGCAATGACAACTTTTTCTAACATAAGAGATACCCTTAATT
GAAAGCGGTCTTTTTCGTGCAATTTTTTGCAAAAATCTGACCGCTTGTAAGAAATGGATTATTCAATAAT
GAAGAGTTTCTGATCAAATTCAACCGCTTCGCCGTCGTTTACAAGGATTGCTTTGATTACCCCTGCTTTG
TCTGACTCGATACGGTTCATCATTTTCATTGCTTCAACGATACAAAGTGTGTCGCCTACTTTCACGGTTT
TACCCACTTCAACAAATGGAGCTGCTTCTGGGCTTGGGCTACGATAGAATGTTCCTACCATTGGTGAAAG
AATCGCGTGACCAGATACTTCCGCTGTTGGTGCTGGCGCTGCCGCAGGTGCTGTTTGAGCTGCTGGTGCA
GGGGTTGCTGCAGGTGCTGGCGCTGCTTGTGGTGCAGCAACATATTGTACTGCCGCAGGTGCAACTGCTG
GTGCTGCACGGCTAATACGTACTGTGCCTTCTTCTTCAGACACTTCTAATTCAGTAATGCCTGATTCTTC
AACTAACTCGATAAGTTTTTTAATTTTGCGAATATCCATAATGAGATCCGTATTTGAATGTAAAAATAAA
CAAACTCTATGTTCAAAGAACATAGAGCAAAATTTTGCGTAGATTACCTGAAATTTTATTAATTTGCGAC
GAAAATCTGATAAATTTGCCGAATTTATTAGCAAATTTGCCACTAATCGTAGCAGTTCAGTTTTCTTTTT
TTACTTCAGACAACAAAAAATGGATTTATTTCCCTCTCTTTAGAAATTGAATAGCATAATCTAAGGCGTA
ATCGTAACCTTTTGCCCCTAATCCACAAATCACGCCTTTTGCGACATCACTTAAATAGGAATGATGACGG
AAAGGTTCACGGGCGTGTACGTTGGATAAATGGACTTCAACAAAAGGAATAGCAACTGACAATAAAGCAT
CACGCAAGGCAACGCTGGTATGAGTAAACGCACCGGGGTTAATGATAATGAAATCGGTATTTTGGAATGA
TTGATGAATACGGTTAATAATCGGCTCTTCGCCATTTGCTTGAAAATACTCTAGACAATAGCCTCTTGCC
TTCGCTAATTGTTGGAGGTGGTTTTCAATATCGGCTAAGGTTTGTGAACCATAAATATGGGGCTCTCGTT
TCCCTAGCATATTTAAATTAGGTCCGTTTAATAACAAGATTTTTTTCATTATATTATCCTTACAAGCGGT
TAAAAATGAGCAAGATTTTGCAATGTTATCAAATTCTAACCCTCGCCCCTTGTGGGAGAGGGGAGAGAAT
TTAGCTACTTATGTTGTAATTACTTTTATCATTCAACATTCGAACAACTTAATGGATATAAATTCAATTT
TTCCATCAGCACTCTATCGCCATCTTCTTCTGGGTTTTCCGTCGTTAATAATTTATCCCCATAAAAGATC
GAGTTTGCGCCGGCCATAAAACACAAGGCTTGCATGGCTTCTGGCATATTGCTACGCCCGGCTGAAAGGC
GAACATAACTTTTTGGCATCGTAATACGCGCAACAGCAATGGTTCTCACGAATTCTGTCCAATCGAGATC
TTCTGCATTTTCAAGTGGTGTGCCTGCCACTTTAACCAATTGGTTAATCGGCACGCTCTCTGGTTGAGGA
TCAAGATTGGCTAAGCTGGCGATAAGTCCGGCTCGTTCAGCTCTTGTTTCATTCATACCAACAATACCGC
CGCAACAGATTTTTAACCCTGCGGAGCGCACTTTACCTAAGGTATCCATTCGATCATCGTGAGAACGAGT
GTGAATGACCTGATGATAGCGTTCCGGATCGGTATCTAAATTATGATTGTAGTAATCTAATCCGGCTTCT
TTTAAATCTTCCGCCATACCTTCTTCTAACATACCGAAAGTACCGCAAGTCTCTAAACCTAGGGATTTGA
CCGCTTTAATGATGGCGGAGACCGTCTCAATATCTTTAGGTTTAGGACCTCGCCACGCTGCTCCCATACA
AAAACGGCTTGCTCCTCGAGCCTTGGCAATTTGGGCTTTCTCAACAATATAGTTCACATCAAGCATACTT
TGCTTTTCAACACCCGTGTCATAGCGGGCAGATTGTGGGCAATACTCACAATCTTCAGCGCAACCGCCCG
TTTTAATGGAAAGTAGCGTAGAAAGTTGAATGGCATTTGGATCAAAATGTTGTCGATGAATTTCTGCCGC
CCGAAAAACTAAGTCCATAAAAGGCAAATCAAAAAGTTCTTCAACTTGGCATTTACGCCAATATTGTGCC
GTTGGATGCGGCGTGAGCTCATTTTTGGCTTTTAAACGTAGCGAATAGGTCGTCATACAAGATCTCCAAA
AAAGAGGCACAAGCCGTTGCTTGTGCCATTCAGTGCGAAAATTACTCTTCGATAGAACGTAATAAGTCGT
TAAGACCCACTTTACCTAATGTTTTCGCATCCACTTTTTTCACGATCACTGCACAGTATAAGCTGTGTGA
ACCATCTTTTGACGGAAGGCTACCTGAAACCACCACAGAACCGGCAGGAACACGACCGTAATGGATTTCG
CCTGTTTCACGATCATAGATTTTGGTTGATTGACCGATAAACACACCCATTGAAATCACACAGCCATCTT
CAACAATCACACCTTCTACGATTTCAGAACGTGCGCCAATAAAACAGTTATCACCAATAATCGTTGGGTT
AGCTTGTAACGGCTCTAACACACCGCCGATACCTACGCCACCTGATAAATGCACGTTTTTACCAATTTGC
GCGCAAGAACCCACCGTTACCCAAGTATCCACCATTGTACCTTCGCCAACATAAGCACCGATGTTCACAA
ATGATGGCATTAACACCACGTTTTTCTCGATGTGTGAACCTTGACGCACAACGGCACCTGGAACAGCACG
GATACCATCTGCTTTGAACTGCTCTTCGCTATATTCACCGTATTTGGTCGGCACTTTGTCGTAGTATTTA
GTTTCTGCACCATCAATGATTTCGTTTTCGTTGATACGGAATGAAAGTAAAACCGCTTTTTTCACCCATT
GATTAACAACCCATTCACCATCAATTTTTTCTGCAACACGCAGTGAACCATTATCTAATCCTTTAATCAC
TTCTTCGACAGCCGCACGAGTTTGTGCATCAACAGTTTTTGGAGTAATTTCAGCACGACGCTCGAACGCC
GCTTCAATAATTGCTTGTAATGACATTTGCATTTCCTTCTTGTAAGTTAAATAAAAACGGCGAACGTTTT
AACATATAAGCGATGGGATTGCTACTAAATTTCACAAAATAATGTAATAGATACATATAAGCGGCATGAT
TCTACGGATTTTTTACAAATCCAGATTTTCTCTTTGACTAGTTACTTCAAAATCTGTAATATTCGCACCC
TATGCAAAAGGTAAAACTACCCCTAACTATTGACCCATATAAAGACGCTCAGCGTCGAATGGACTACGAA
GGCTACATTTCTGCGAACCTACTTAGCCGTTTGGGTGAATCTGTTGGTCAAATGCTGGGCGATGCACAAG
TTACTTTATCGTTATATGTTGATCCGCAAAAACTCACAGTGGTTAAAGGCACTGCGAAAGTTGATGTGGA
GCTAGACTGTCAACGTTGTAGTAACCCATTTACGCAAACACTCGACTGCACATTTTGTTTCAGTCCAGTG
TCTAATATGGATCAGGCGGACAATTTGCCCGAGATTTATGAACCAATTGAAGTTGATTCTTTTGGTGAGA
TAAATTTGCTAGATATGATAGAAGACGAATTCATTCTGTCATTACCCCTAGTGCCGATGCATACCGATGA
ACACTGTGAAGTGTCCGAAAGCGAATTAGTTTTTGGCGAATTACCAGAAGAACTGGCAAAGAAACCAAAT
CCTTTCGCAATATTAGCTAATTTAAAGAAAAACTAGATCTAGTAGGAGTATAGCCAATGGCTGTTCAACA
AAATAAGAAATCTCGTTCACGTCGTGATATGCGTCGTTCACACGATGCATTAACCACAGCTGCAGTATCT
GTAGATGCACGTGGCGAAACCCACTTACGTCACCACGTTACCGCTGACGGTTATTACCGTGGTCGTAAAA
TCAAATAATCAATTGGATCTCGTAGAGGTTTAAATTGACTCATCTAACTCTCGCGTTAGATGCGATGGGC
GGGGACTTTGGTCCCCGTATTACTATCCCTGCATTATCACTTGCGTTGGCTCAACATCCAATACTCAGTT
GCATCTTGTTCGGCGACCAAGCTGAAATATCCCCCTATCTCAATAAACTTTCTCCCGATATTCAACAACG
TATCGAATTAGTCCATACAACAAAAGTGATCGAAGCAGACTTGCCTTTTGTGCAAGCGATTCGTCAAAGT
AAAGGCAGTTCAATGCGTTTAGCGATTGAAGCGGTAGAAAATGGAAATGCTCAAGGTTGTGTAAGTGGCG
GAAATACAGGTGTACTGATGGGGCTAGCAAAACAATTGATTGAACCCTTGCCAAACATTGATCGTCCCGC
ATTAACATCTTTGATTCCAACAATTAACGGCAACTCAAGTGTGATGTTAGATCTTGGTGCAAACGTTGAA
GCAGATAGTGAACTATTGCTTCAGTTTGCGGAAATGGGCAATGTGTTTGCAGAAGTGATGTTGGATTTGG
TCTATCCACGTTTAGCGTTGCTGAATATTGGAACAGAAGAGCATAAAGGAACACAGCAAATTCGAGATGC
TCACCAGCAATTAAAACAATGTAATCATCTAAATTACATTGGCTTCTTAGAAGGGGATAAATTAATGAAT
CATCTTGCTGATGTGATTGTCTGCGATGGATTTAGCGGTAATGTTGCACTTAAAACACTTGAAGGTGCGG
CAAAAAATATCCTTTCACTCTTTAAAAAAACAACGGAAGATTCACATCTTTGTCGCAATACCAAACGTTA
TTTACTACGTTTAATCTTTTATCGTTACTATAAAAAGCTACAACAGATCAACCCTGATCGCCATAACGGT
GCCACACTGCTCGGCTTATCGTCCGTGGTTGTAAAAAGCCATGGTGGGGCAAGTGAGCGAGCGTTTTTCT
ATGCAATTGATTACGCCAAACAACAAATTAAAAATAACATCCCTACAAAAATCTCCCAAAGACTTATTCT
AAACAATTAAGCTCGCTGTATCACAGGTAAAGTTTTATTCAGAAAAAACTTTTCTTTTTTTTAAAAATCG
CTACTATACGCCGTCCTCAAATATAACCCAACATTTGAGGCGTTGTTTCCAACCTATCCAATCCTAGGGA
GCAATAGGGTAAAAACAAAAAAGCTGAAACGCTTTTTTTAATAAGTAGCGAGTCAAATGCCCCAAGGCAT
CTTATCTTTCAGGATAAGAAAGCTTAGGCTTCCCGCAAGGCACCCGACTTATTTTTTTAACCTCTTATAG
AAGGTCTATTTTCAAATGACAACAACTCCTGTAAATCCGATCAATCAAGCAACTAACGAATATTACTTAA
CTCGTCAAAACGAAATGGAATCGAATGTTCGTAGTTATCCTCGTAAATTACCGCTTGCAATTGCAAAAGC
ACAAGGTTGCTGGGTCACTGACGTTGAAGGTAACGAATATTTAGATTGCTTGGCTGGTGCAGGTACTTTA
GCACTCGGACATAATCACCCAGCCGTTATTCAGGCTATTCAAGATGTATTAGCAAGTGGTTTACCGCTTC
ATACCCTTGATTTAACTACGCCGTTAAAAGATGCTTTTACCGAAGAACTACTCTCTTTCTTCCCGAAAGG
TGAATACCGTTTACAATTCTGTGGCCCTTCTGGTGCGGACGGCACAGAAGCAGCAATCAAATTAGCGAAA
ACCTATACAGGTCGCGGTAATGTAATTGCATTCTCAGGTGGCTACCACGGTATGACCCACGGTTCGCTCT
CAATGACAGGTAACCTTAATGCGAAAAATGCCGTGCAAAACTTAATGGCAGGCGTACAGTTTATGCCATA
TCCGCACGAATACCGTTGCCCATTAGGTATCGGCGGTGAAGCAGGTGTTGATGCTTTAACTTACTATTTT
GAGAACTTTATCGAAGATGTTGAAAGCGGTGTGGTAAAACCAGCAGCTGTTATTCTTGAAGCAATTCAAG
GTGAAGGCGGTGTGGTTACCGCACCAGTGAAATGGTTACAAAAAATCCGTGAAGTAACGAAAAAACACGG
AATTGTGTTGATTTTAGATGAAGTTCAGGCAGGGTTCTGCCGTTCAGGTAAAATGTTCGCCTTTGAACAC
GCAGGCATTGAGCCAGATGTTGTGGTAATGTCAAAAGCTGTAGGTGGTAGCTTACCGCTTGCTGTACTTG
CGATCAAAAAAGAGTTTGACGCTTGGCAGCCAGCAGGACACACAGGTACATTCCGTGGTAACCAATTAGC
AATGGCAACAGTTTATGCGTCACTTAAAATTATGCGTGAGCAAAATCTGGCGAAAAACGCAGAAGAGCGT
GGTGCATTCTTAAAAGCAGAATTGCAAAAACTAGCACAACAATATCCGTGTATCGGTAACGTTCGTGGTA
AAGGTTTGATGATGGGGTTCGAAATTGTTGATGAGCGTCAGCCACAAGATCGCATCGGTTCTTACCCTGC
AGATGGCGGACTTGCTGCGGAAATCCAAAAAGCCTGCTTTAAAAACAAATTATTGTTAGAGCGTGGCGGT
CGTGGCGGTAACGTTGTGCGTATCCTTTGCCCATTAATCATCACTCAAGCAGAATGTGAAGAGATGATTA
AACGTTTCAGCAAATCGGTTGCCGATGCGTTGAGCACAGTGCGTGGATAATTCGTTAACAAGCGGTCGGG
AATTGCAAAATTTTTACCAAATGTGACCGCTTGTAGGGTGCGTGTAAACGCACCTTTCGTCTATTAATAC
GGTGCGTTGATACGCACCCTACGAGAAAAGAAAAATGGCTGATATTTCAAAACACAAACAAGCCCTATTC
TGCAATGACGCTCAATCTATTGCAGACTACCAAAGCTCAATGGAAACCGCCGTACAAGCGGTGAGTAACT
GGCTACAAAATGAAAAAATGTACACCGGCGGTAGCATTAAACAGCTACGCTCAGAAATTGCCTTTAACCC
ATCAAAAGAAGGCTTAGGCGTTGCTAAATCCCTAGATCGCTTAATTGAATTATTCCTCAACAAAAGTTTA
AAAGTACACCACCCACACTCTTTGGCTCATTTACACTGTCCAACAATGGTCACCAGCCAAATCGCCGAAG
TATTAATCAATGCCACCAATCAATCAATGGACTCTTGGGATCAAAGCCCAGCAGGTTCATTAATGGAAGT
GCAACTCATCGAGTGGTTGCGTGAAAAAATAGGCTACGGCAAAGGACAAGCGGGTGTTTTCACTTCTGGC
GGTACGCAATCTAACCTAATGGGCGTATTACTTGCTCGTGATGCGTGCATTGCAAAACACTGGAAAAATG
CCGACGGTACAGAATGGTCAGTGCAACGTAACGGTATTCCGCCTGATGCAATGCAAAAAGTAAAAGTGGT
TTGCTCGGAAAATGCACACTTCTCTGTGCAAAAAAATATGGCAATGATGGGAATGGGATTCCAATCTGTT
GTAACTGTACCGTGTAATGAAAATGCTCAAATGGACACCAATGCGTTGGAAGCAACCTTAGCCAAACTTT
ATTTAGAAGGCAAAGTTGTGGCTTGCGTTGTGGCAACAGCAGGCACAACGGACGCAGGGGCGATCGATCC
ACTCAAAGCCATTCGTGCGATTACCAACAAATTCGGTGTTTGGTTACACGTTGATGCGGCGTGGGGCGGT
GCATTACTGCTATCCAATGAATATCGCCACTTCCTAGACGGTATCGAGCTCACCGACTCAATCACCCTTG
ATTTCCACAAACACTTCTTCCAAAGTATCTCTTGTGGCGCGTTTTTATTAAAAGATGAAAACGAATACCG
CTACATCGACTACAAAGCAGATTATCTCAACTCAGAGTATGACGAAGAACACGGTGTACCAAACTTAGTG
GCAAAATCACTACAAACCACCCGTCGTTTTGACGCATTAAAATTATGGTTTACTGTGGAAGCCCTTGGTG
AAAATCTTTACGGTTCAATGATTGACCACGGCGTGAAATTAACTCGTGCCGTTGCAGACTACATCAAAGC
GACCGACGGCTTAGAGCTATTAGTTGAACCACAATTCGCTTCCGTGCTGTTCCGTGTTGTACCGCAAGGC
TATCCGACAGAGTTTGTCGATGCCTTGAACCAAAACGTCGCAGATGAACTCTTTGCCCGTGGCGAAGCGA
ATATCGGCGTAACCAAAGTCAACAACGTACAATCGTTAAAAATGACCACCTTAAGCCCGATTGCGACCTT
AGAAAACGTTCAGGCTTTATTAGCTCAAGTCTTGAGTGAAGCAGAGCGTATCAAAGATGCGATTGCGAAA
GGTGAATATACACCGGCGATTGATTAAACATAAAGAGTTTCTAGGATGATGAATAAAAATTAATTTATAC
GCTATAAAACGAATAAGAAATCATCAATAACTCTTTTATTTAGTTCATTTTTAGTTAAATTCATGCTAAC
CCTATAAAATAGATAACACCCTATTTTATAGGGTAATTTTTTATTTATCCCTAAGATTTAAACAATTAGT
AAGCTGATAGGAAAAAGATGACAAACAGCAGATTGCGTACTACCATATAGCCAAATTTTATTAGATAACG
AGTTCAAATGATGCACCGTAGATTTCAAACCATTGCGATTGTCGGCAAACCTCGTCACGATATAGCTTTA
GAAACGCATTTAGCTGTGTATAACTGGCTAAAAGATCGTAAATATAATGTGTTAGTCGAAGAAAAAATTG
CCACTCAACTCAATTTAGCTAACCCGATGAACATTGCAGAAATTGGAAAATGGGCGGATTTAGTAATTGT
GATTGGTGGTGATGGTAATATGCTGGGTATGGCTCGGCAATTAGCGAAATATCGTGTACCACTGATTGGC
ATTAACCGTGGAAATCTTGGTTTTTTAACAGATATTGCCCCTCAAACAGCCTTTGAGCAACTGCATAGTT
GCCTTGAGCGTGGCGAGTTTATGATTGAAGAACGTTTCTTACTTGATGCGAAAATTGAGCAAAATGGTAA
GATCATTGAAGCAAATAATGCCCTCAATGAAGTTGTCGTTCACTCTAGCCAAATCGCTCGTACTATTGAT
TTTGAAGTGAGTATTGATGGCAAATTTGCTTTTTCGCAACGTTCCGACGGGTTAATTATTGGAACACCTA
CAGGTTCAACCGCCTATTCGCTTTCCGCTGGTGGCCCAATCTTAACCCCTAATTTAAATGCGATTGCTCT
TGTTCCGATGAACCCACACAGCCTTTCTTCTCGTCCTTTGGTTGTCGATGGCGATAGTGTTATTTCAATG
CGTTTTGCTGAGTACAATCAGCCAAATTTAGTGATTAGCTGTGATAGCCAACGTTTACTGCCGTTTAGCC
CTGATGAACGTATTCTTGTGCAAAAAAGCCCGGATAAGTTGCGTCTATTGCATTTAAAAGATTACAACTA
CTTTAATGTTTTAGGTTCAAAATTGGGCTGGTTGAGTAAGTTATTTTGACATAATATGTTTCAAAAAATT
GGCATAGCGACTATTTTGTCTACTATGCCCCAATATTGCTGGGAATAATCCCCTAAATGATTTCTTAAAA
TTTTAATTTTTGTACGACTATCGTATAGCATCAGAAGTTGCATTTAGCGCCTGACGCTGTGCTTCAAACA
ACTGCTCAATCCCTTTCTGTGCTAAATCAAGGAGTTGCAATAATTCCATATGGCTGAACGGTTCACCTTC
GGCAGTGCCTTGTACTTCCACTAAACGACCGTCTTCAACCATCACCACATTCATATCGGTTTCTGCGTTA
GAGTCTTCCACATATTCCAAATCACAGACCGCTTGCCCATCAACAATCCCCACAGAAATTGCTGCCACCA
ATCCTTTCATCGGGTTTTCTTTCAATAAGCCATCGGCGATCAATTTGTTAATCGCATCGTGTAACGCAAC
GCAAGCCCCTGTGATAGACGCTGTGCGTGTACCGCCGTCGGCTTGTATCACATCACAATCTACCGTAATC
GTACGCTCACCTAAGGCTTTCAAATCAACGACAGCACGCAAAGAGCGAGCGATTAAACGCTGAATTTCCA
TTGTACGACCGCCTTGTTTGCCTTTCGCCGCTTCACGTTGGGTTCGGCTATGGGTTGCTCTTGGTAACAT
ACCATATTCGGCAGTCACCCAGCCTTGTTGTTGCCCTTTGAGAAAACGTGGTACAGTTTCTTCGACAGTG
GCATTACACAGCACTTTGGTTTCACCAAATTCCACCAACACAGACCCTTCGGCATAGCGAGTATAGTTAC
GAGTGATTTTTACAGGACGAGTTTGATCAACAGGACGATTATTTGGACGCATATTTATTCCTTTTCTCTA
AAAAATTTCCCCTATTCTAGCAGAATACCAAGTACAATATGCCAAATTTTGTAACAAAGAGAAAAGAGTA
CAATGATTTACAGTATGACCGCTTTCGCCCACCTTGAGCTTAAAAAAGAGTGGGGTAACGCCGTATGGGA
AATCCGTTCGGTTAATCAACGTTTTTTAGAAACTTATTTCCGTCTGCCTGAAGCCTTTCGCAATTTGGAA
ATGACCTTGCGTGAACGTCTGCGTACGACACTAACCCGTGGTAAAGTAGAGTGTAGTTTACGCATTGAAT
TAAATGCTAATCAAAACAATGGCTTAGCTTTAAATCAAGAGTATGCCAAACAGGTGATAAGTTCATTACA
ATGGCTAAAAGAAACGGCTCAAGAAGGCGAAATTAACTTGGTGGATATTCTGCGTTTCCCTGGGGTTGTC
GATAACCAAAATCAAGATCTCGACCAGATCAGTCAAGATTTATTAGACGGTTTTGAGCAGATCCTTGTAG
AATTTATTGCAATGCGTGGACGTGAAGGGACGAATTTACAAGCCTTAATTCAACAGCGTTTAGACGCTAT
TGCCACAGAAGCAACAAAAGTACAGGCTCAAATGCCGAGCGTTTTACAGTGGCAAAAAGACCGCTTGCAA
CAGCGTTTTGATGAACTGAACTTGCAACTTGATCCACAACGTTTAGAGCAAGAAATGGTACTACTGGCTC
AAAAAGTCGATGTGGCGGAAGAGTTAGACCGCTTACAGCTACACGTCAAAGAAACCACGTCTATTTTGAA
AAAAGGCGGTGCAGTTGGACGTAAATTAGACTTTATGATGCAAGAGCTAAATCGTGAAGCGAATACGCTG
GCATCAAAATCGATTAACGCTGATGTCACTAATTCTGCCGTTGAGTTGAAAGTGTTAATTGAACAGATGC
GTGAGCAAATTCAGAATTTGGAGTAGTCAATGAGTCAGACCTTAACCCCATTTCATACCTTTCATTTGCC
TGCAAAAGCATCGGTCATTATCGAGTTCAACAGTATTGAACAACTATTAACCGAATGGCAAAAAGCTGAT
CACGCACAACAACCGATTTTATTGTTAGGGCAAGGCTCTAATGTGCTGTTTTTAGATGATTTTGACGGCA
CAGTATTAGTCAATAAGCTCAAAGGGATCGAGCATCGTCAAGACGATCACTTTCACTATCTACGGGTCGC
[truncated: 1,769,066 more chars]
