# Supplementary material for: Whole-genome sequence analyses of Glaesserella parasuis isolates reveals extensive genomic variation and diverse antibiotic resistance determinants
Source: PeerJ. 2020 Jun 22;8:e9293. doi: 10.7717/peerj.9293 (PMC7316082; doi:10.7717/peerj.9293)
Supplement: Supplemental Information 9 [file peerj-08-9293-s017.fasta]

>H52 Scaffold1
TGAAAAATGGGATGCTACACGCTACTTATCCACAGAATCTGTGGGTCAAAATTGAATAAC
TTTTTTGTGTGTAAACACAGTTGCTACCTTGAAATATACTACTGATTTTGAACCGCAATC
CCTTCGCCGAATTTACGTTTTTCAAAGGTGCGTTTAGTGCGGTCAATCACATCACCCGCA
AGTTGCCCACAGGCAGCATCAATATCATCACCACGAGTTTTACGCACTGTCACCGTAAAG
CCATATTCCATCAAGGTTTTTTGGAAGCGATCAATACGCGTATTTGAACTCTTCGCATAA
GGTGCTTCTGGGAACGGGTTCCACGGGATCAAGTTGATTTTACTTGGGGTATTTTTTAAC
ACTTCAGCAAGCTGATGAGCGTGTTCCACATCATCATTGACATGGCTTAGCATCACATAT
TCAATCGTCACTTTACCGTGATTAGCGTTTGATACTTCTAAGTATTTATTCACTGAATCG
ATTAACATTTTAATGTTGTATTTTTTATTCAGTGGAATTAATTCATTACGCAGTTCATCG
TTTGGTGCGTGCAATGAAATCGCTAATGCAACATCAATCTGCTCACGCATTTTATCTAAC
GCAGGCACAACCCCCGATGTAGAAAGGGTCACACGGCGTTTAGATAGACCATAAGCAAAA
TCGTCTAACATAATTTCCATTGCCGGAATAACGTTATTCATATTTAGCAATGGCTCACCC
ATTCCCATCATCACCACATTGGTAATCGGACGAATGCCCGTTACACCAAAGTTACCGATA
ATTTTTGATGCACGCCACACCTGCCCGATAATTTCAGATACGCTTAAATTACGGTTAAAG
CCTTGCTGTGCCGTTGAACAGAAAGTACAAGCCAAGGCACAACCCACCTGCGAAGAAACA
CACAAGGTGGCACGATCATCTTCTGGGATATATACCGTTTCAATTTGCTGATCGCCAACC
CACATCGCCCATTTGATTGTGCCGTCGGCAGAACGTTGTTCTACGGCAACTTCAGGTGCT
TTAATCTCAGCGATCCGTTTTAATTTTTCACGCAACACCTTATTGATGTTGGTCATATTA
TCAAAATTATCTTCACCAAAATGATAAATCCATTTCATCAGCTGATCAGCACGAAATGGC
TTCTCGCCCATTTCCGCAAATAGTTCACGCATCTGCTGACGATTTAAGTTTAATAAGTTA
ATTTTTTCAGTTTTGGTTGAATTACAACTTGCATCGGTTGCTTGAATTTGTTCAGACATT
GTTTGAAAGCCTCGTTGTTACACGGTTTGTGGCAAAAGGTTAGTTTTGCTGGAATTTAGT
TAAATTAAAGGCGGCAATTCTACTGTTGTCTGCTCATTTAGGCTAGTGATTTTTACAAGA
TTTGAAAAGTTGAAATAATGAATTTTTCGACGGGGATCACAAAAATAGTTCGGCTTGCGA
TAAACAAGCCGATATTCACTTAAATGCTCGCAATTTGCTCAAATGTTTTTGGTGATTTCT
CAACCATTTTTAATAATAAAACCGCTTGTGAAAGATTTAATTTTTGGCGAATGGCTTTCA
CTTCTTCAGGGGTAATTACTATCGGATCGGGAACTTCTACGACAGTGGTTTTTAGTGTGA
TTTTGCCTTTTAAATGCAACTCTAATGCTTGCATCCCTTCCATTAGTTCATTAAATAATT
TTCCCATATATTACCTCACTAAAGATTTTAAATAGCTTAATGTATTCGCCAAAACCACAC
GTTCTTCATTAGATAAATCGTCTTGTTGGTTTTTATTGCAGGCGTGGAACAACTAAACTT
GTTTCCCTTGCACATAATAGTAATAGATTACCCTAGCTCCGCCTCTTTTTCCTTTTTGTC
TAATAATATCTACAATACGCAATTTTCTTAGTCCCCCAGTACCTTGAATAAGCTCTCCCT
TATCGGGAAATTTTAATAACTCATTTTGTAATAATCTAAATGTGTCATCGTCAAGATACT
TTTTTCTATATTCCTCAAAAGGCGGTAATTCCACAAAAGTGACATTCATTATTCTACTCC
TATTTTTAAGTTAAATATACGTTTAAAACGTATAGTTTATGGAAAAACAGAAAAAGCCTA
ATCGAAATACAAAAAAGGGAAAGAACAAGAGATAAATTTTTCGACAGGGATCGAAAAAAT
AGTAATAAAGTTAAAAACAAGCGGCTAGATAAGACAAAAAGTTTGTAAAATAAAGTGATT
GATGAAAAGTAAGTGGTGGGCGATACCGGTCTCGAACCAGTGACCCCCTCCTTGTAAGGG
AGGTGCTCTCCCAACTGAGCTAATCGCCCGAATACCTTGCGGTTTCGACTAGTTTAAACA
CTTGGATTAAGTGGTGGGCGATACCGGTCTCGAACCAGTGACCCCCTCCTTGTAAGGGAG
GTGCTCTCCCAACTGAGCTAATCGCCCNNNNNNNNNNNNNNNNNNNNNNNNNNNNNNNNN
NNNNNNNNNNNNNNNNNNNNNNNNNNNNNNNNNNNNNNNNNNNNNNNNNNNNNNNNNNNN
NNNNNNNNNNNNNNNNNNNNNNNNNNNNNNNNNNNNNNNNNNNNNNNNNNNNNNNNNNNN
NNNNNNNNNNNNNNNNNNNNNNNNNNNNNNNNNNNNNNNNNNNNNNNNNNNNNNNNNNNN
NNNNNNNNNNNNNNCTAAATTAGATTGTAACAACGGACTTCAAAAGTTGAAGTGGTGGGC
GATACCGGTCTCGAACCAGTGACCCCCTCCTTGTAAGGGAGGTGCTCTCCCAACTGAGCT
AATCGCCCGTCGTTGTGGGGTCGCATTATAGAGTTCAAAAATTTTCAGTCAATCCATTTT
TGCTATTTTTTACTTGTTCGTTGAATTTTTCGCCCAAATTGCTGATTTTCTACTAGGATT
TCCGCTCAAGAGGGGTAAAATACGGAAATCTTTTTGTTTATCAAAATCAAAAAAATATAG
GCGATAATATGAAAATTGAAACCCTTTTCCCTTTAGATCCGAATGTAAAAGTGCGTACTC
GTTTCGCACCAAGCCCGACAGGCTATTTACACGTTGGTGGCGCAAGAACCGCACTTTATT
CTTGGTTGTATACTAAACATAACAACGGCGAATTTGTATTACGCATTGAAGATACTGACC
TTGAGCGTTCTACCCCCGAAGCAACCGCTGCGATCATTGAAGGAATGGAATGGCTTAACT
TGGCGTGGGAACACGGCCCTTATTTCCAAACAAAACGTTTTGATCGTTATAACCAAGTGA
TCGATCAAATGATTGAAGAAGGCACGGCATACCGTTGCTACTGCTCAAAAGAGCGTTTAG
ATGAATTGCGTGCAAACCAAGAAGCGAATAAAGAGAAACCACGTTATGACCGCCACTGCT
TAGGCGATCATTCACACGATCCGAGCGAACCACACGTTGTTCGTTTTAAAAACCCAACGG
AAGGCTCAGTGATTTTTGATGATGCGGTGCGTGGACGCATTGAAATCAGCAACAGCGAAT
TAGACGACTTAATTATCCGCCGTACCGATGGCGCACCGACCTACAACTTCTGTGTGGTTG
TCGATGACTGGGATATGGGCATTACCCACGTTGTTCGAGGTGAAGATCATATCAACAACA
CACCACGCCAAATCAACATCTTAAAAGCGTTAGGGGCAGAAATTCCAACTTACGCTCACG
TTTCGATGATTAACGGCGATGATGGTCAAAAACTTTCCAAACGTCACGGTGCAGTTAGCG
TAATGCAATATCGTGATGATGGCTATTTACCCGAAGCCTTAATTAACTATCTCGTACGTT
TAGGCTGGGGACACGGCGATCAAGAGATCTTCACTCGTGAAGAAATGATTGAGTTATTCG
ACATTCATTCTGTCAGCAAATCGGCAAGTGCCTTTAACACGGAAAAATTACAGTGGCTAA
ACCAACACTATATGCGTAGTTTGCCTGCAGTCTATGTGGCAAAATACCTTGAATGGCATA
TGAATGATCAGGGGATTGATTTCTCTCAAGGACCTGCATTAGCAGAAGTCATTCCAGTCT
TAAGCGAACGTGCAAAAACCTTAAAAGAATTAGCAAGCCAAAGCCGTTATTTCTATCAAG
AATTTGATAGCTATGATGAAAAAGCGGTAGCGAAAAACTTCAAAGCGGAAGCAGTTGCAC
CACTTGCAAAATTATTGGAAAAACTGACCGCTTGTGATGATTGGAGTGTTGAAAATATCC
ACGATGCAATGAGCCAAACTGCCGCAGAGCTTGACATCGGTATGGGTAAAGTGGGTATGC
CATTCCGCCTTGCAGTAACAGGCTCAGGGCAGTCGCCATCTATGGATATTACTGCGAAGT
TAGTTGGTAAAGAGAGAACGCTTGCGCGTATTCAAAAAGTGATTGCGTTTATTGAAGCGC
AGAACTAGTTAGTTTTTAATCAATTAATCTATTTCCATTGTTTTCAGATTGACAGAAAAA
AAGCGAGAGCATATCATCTCTCGCAATTTTGGGGATATAGCTCAGTTGGGAGAGCGCTTG
AATGGCATTCAAGAGGTCGTCGGTTCGATCCCGATTATCTCCACCAAATTGATTTCAGCA
GATCTAGACAAACATAATATAAAGCCTTGAAATGTAAAAACTTCAAGGCTTTTATATTTC
TCTTTTTTCGTTGGATGTGAACAAAAATAGCGGAGTTTTACGGCACGGAGCTGTAAGCAA
TAAAATAAGATTGTTATGCTTCAGCATAATAACATTACTCACAAATACTGAAATAGATGA
ATCTAACAGTAACGCAGACACCTAAATAGTGATCCTCTATCACTCCTTGAATGGTTGGGG
CTGGTAATAACACGATGGTAAATAGAATTCTTTTTTGCTCTCTATTTTGTACTTTTATCT
TAACAACCTCTGACTATTTAACACAACAGTCACAGACGACAAAGCCATAGCAACTGCCGC
AATCATCGGGTTTAATAACCAGCCAGTAAAAGGATAAAGTACACCGCAAGCAATCGGAAT
GGCAATGATATTGTAAATAAAGGCACCGACTAGGCTCTGTTTCATATTCTGTACAACCTG
TTTTGAGAAGGGCAAAATTGCTGCTAGTGGTTGTAATCCCGATTGCATTAATGAGAGATC
CGCAGTTTCTATCGCAATTTCACTACCATTGTACATTGCAACACCGACATTCGCTTGAGC
TAATGCGGGAGAATCATTGATCCCATCACCGATCATTGCCACCTTCCGCCCTTGCTGCTG
TAACTTCGTTATTTGTTTAGCTTTCTGCTCCGGCAACACTTCTGCAATCACTTCATCTAA
ACCCAATGTTTCGGCATAATAGTTTGCTGTAGCTTGGCGGTCGCCTGTGAGCATTATGCA
GCGATAGCCCTGCTGTTTAAATTGTGTAATAACCGCTTGGCTTTTAGGGCGAAGTTGATC
TTGCAAATAGATCACGCCAATGAGCTGTTCATTGAGTGAAACGAAAACTTGCGTAGTCAA
ATCTTGCTCTTCACAAAAGTCAGAAGCAACAAATTGCCGATTGCCTACTTTTACATTGTT
TTCTCCCACTTGAGCTGAAATCCCTAAACCTTTGGCAACTTTTATGTTACTCGCAGGATA
AGCGGTCAGATCAGGGTGATATTTTACAATCGCTTTAGCAATCGGGTGAGCCGTTTGCTG
TTCAAGGCTTTTGGCTAAACGTAGTACTTCGTCAGCAGATACATTGCCTAAAGTGTTAAT
CTGTGTAACCTGCATTTCGCCAGTGGTAAGGGTTCCTGTTTTGTCAAACACCAAAGTATC
AATTTCACTACTCGCTTGTAGTGCTTCAATATTTCTTACTAATACACCCAATTCAGCCGA
ACGAGCGACGCCTGCAATGGTGGAAAGTGGAATAGCCAATCCTAAGGCACAAGGGCAAGC
GATGATTAAAACTGTTGTGAAAATAGATAATGCAAAGGCAAAATCCTGACCTAATGCCAA
CCAAACTAATGCACTGAACAAGGCAATACTCACCACAATAGGCACAAACACCGTCGCAAC
CTTATCGACCCATTGTGCTAATGGTGGTTTAGAGGATTGTGCATGACGGACTGCGGAAAT
AATCCGAGCTAGTGCAGTTTGCGAACCCACTTGCTCGGCAAGATAAATACCAGCACCATC
TTGAACAATGGTTCCAGCTCGCACTTTATCGCCTACTCGTTTCTCAACAGGTAACGCTTC
GCCTGTGAGCATTGATTCATCTACCCATAATGAACCGCTCTGCAACACGCCGTCCACGGC
AAATCTGTTTCCTGTCAGAGCCTGAATCCGCATCTGTGGTTTGATACCTTTAGTTGAAAT
GGTTTTTGTAATTTCTCCGTCAAAAACAACCGCTTGCTGCGGTGCTAAATCCAGCAATTT
TTCTAAGGCAAGCGATGAACGCTGTTTTACTTTTAACTCAAGATATTTTCCTAGATTGAG
AAAGCCGATGATCATCACACTGGCTTCTAGTACAAATGGGAATGGGATTGAGGAAATAGC
GTTAAATACAGCGAATAAAGAAAGGCAACGCCTGTGCTAATTGCAATTAAGGTGTCCATC
GTGGCTGCACGATGTTTTAGACTTGTCCACGCCCCTGTAAAAAAGTGTTTGCCGCTAAAA
AACATAGTGCTGGCGGTGATGACCGCCCAAGCAAACCAAAGCGGACGATTTTCTACAGTT
GGCGACGTACCGAACCACATTCCGTATGCCATTAACATTACCCCAACCGCTAATGCAACA
GTAAATTGACGACGCTTCTGGGTTAAGGCTGCTGCAGTTTGGGCTTGCTGCTTTGCCCGA
CGAATTTCTTCGCTTTCTAGCAATTCTGCACCGAAACCGATTTTTGTCACCGCTTGTACT
ACCGCATCAGCCGTGACCTTACCTTGTACAAAGGCAGTTTGATCAGCTAAATTGACTGAC
GAGCCTCTCCCACAATTTGTGGGAGAGACTTTTTTAAGCTGCTTTTTTGCAACAAATTTG
TCTATTACACCATTTTCGTCCATTTAACTTTAGGCTAGATGTTTATTTATATACCGAATG
ATACAGTTTTCTTAAACTATCTAAACGTGCAATAACTGTTTTTGCTTCCGTTAAATTACC
TTGACTTGCTAAGTTTTTTGCTTGAGCAACCACATCGATGACTTCTTGCATACCTTGTTG
ATAGCCTTTGAATTTCTCTTGATCGCCATCTAAGCTATTTGGCATAGTTGCTTGGGCTTT
TTTAGACACTTCAATAAATTTATCGGCATTTTGCGTAAATTCTTCAGCTGTTTGGGCATT
CGTTAATAGGTTAATTTGGCGTTTCATTTGAAACATTTCCATTGATACACCGCTTGCCAC
GACATTTGCTGAAACTGCCAATACTAAAATAGATAATAAATGTTTAAACTTTAACATTAT
TCACTCCAAATAAATAAAAAAGACGTGGGAAAATTCCCACTCCCTTATATCAGATTTCAA
AAATTAAGCAAGATTAGCCTCGATATTTTTGGAAAACTAAGCAAGCGTTTGTACCGCCAA
AGCCGAAGCTGTTAGACATTACGGTTGTTAATGCTTTGTCTTGGCGTTCTGTCACGACAT
TCACACCTTGTGCTTGTTCATCAAGTTCTTCAATGTTGATACTTGGTGCAATGAAATCGT
TATCTAACATTAATAGCGAGTAGATCGCTTCGTGAGCACCTGCTGCACCTAATGAGTGAC
CAGTCATTGATTTAGTTGATGAAATCGCTGGGGTTTTATCGCCAAAGACATTTTTGATTG
CACCTAATTCTTTCACATCACCCACTGGTGTTGATGTACCGTGTACGTTGATGTATTCGA
TTTCGCCTTTAACTGTTGCCATCGCTTGTTTCATACAACGTTCCGCACCTTCACCACTTG
GGGCAACCATATCGTAACCGTCTGATGTTACACCATAGCCTACGATTTCCGCATAAATTT
TTGCACCACGAGCAAGGGCGTGTTCAAGCTCTTCAACCACAACAACAGCACCACCACCTG
CGATGACGAAGCCGTCACGGTTGGCATCGTAAGCACGAGAAGCTTTAGTTGGGGTTTCGT
TGTATTTAGTTGAAACTGCACCCATTGCATCAAATTCCGTTGCACATTCCCAAGATAGCT
CTTCAGCACCACCCGCGAAAACCACATCTTGTTTGCCTAATTGGATTAACTCCATTGCGT
GACCGATACAGTGTGCAGAGGTTGCACAAGCAGAGCTGATAGAGTAGTTTACACCACGAA
TTTTATAAGGGGTTGCTAAGCAAGCAGATACACTTGAAGCCATTGTCTTAGTTACGGCAT
AAGGACCAACTGCTTTTACGCCACGAGGACCACGCACTGCATCACAAGCCACTAATTGAC
TATGTGCAGAGCCTGTGCCTGCACCGATAACTAAACCGGTACGGTCGTTAGACACTTGCT
CTTCGGTTAAACCTGAATCTTCAATCGCTTCTTTCATTGAAAGGTAAGCATAAGCTGCAG
CATCGCCCATAAAACGGTATACTTTACGGTCAATTAATTCTGCTGGGTTTAATTTAATCG
TCCCTGCAATTTGGCTACGCATACCCACTTCAGCAAATTTAGGTACAAATTCAATGCCTG
ATTTACCTTCTTTTAATGAAGCTAATACTTCTTCTTTGTTATTACCGATACTCGAAATAA
TGCCGATACCTGTGATGACTACTCTTTTCATTCTTTTTCCTCTATGAATATAAATCACGA
AAACTTGGCTATTTTACACTACTTTGCCACTAAGTTCGCAATATAAATGTAAACGAGCGG
TCAGATCCGATCTGTTTTATACAAAAAAAGCAGGAACCTGGGAGCTTATGCTCTTCATTG
AAGTCTAATTATTTAACAATTTGCATCAATTCATCAAAATTACTCACTACATCATAGCGG
ATTTTTTGTTCGGTAGTATTTTGGTTAAGTATGTCAAAGAAACGTTTAGCACTTTTGATC
CTATTGTATTCATTAAAACGGAGTTCGCCTTCTTCACTTGTGCCTTTTGTTTCAGCGATA
AAATAAATCTGACGAGTTTGTTGTTGCTCAAACACAATTGCCCAGTCAGGATTGTAATTG
CCGAAAGGTGTTGGAATATGGAAACTGTCTGGTAATTTCGCATAAACTATGACTTCACTA
GCATTATCCAAAGCTTCAGCAAACGTAGTTTCAATGACAGAATCTGTCGGAACATATTCC
CAAATATGTCGTGTAGCTTTAAATGCCTCTTTTTTTATCTCATTGCTAATAAAAATCTCG
CTGTCAGGATAACCTTGCTGCAACGGATGATAGGTCAGATTTTGAATGACCATATTGGCT
TGTTGCTCATTAATAATTCGGCTGACTTCACGAATAAAGGCCTCAGGGTTATATTTATAC
TGTGCAAAAATTGCATTATTGATACCTTTTAAAATTTCAACAATAGTACGGCGAGTCAGA
TTCGTTTTATTGGCAACTTCCCCAATTAAATCATAAGTAACTTGCGAGTTTGCCGACATT
GCTGTTTTTTCTGTTTGAGTACGATATTCCCCAAAACTCTCTTTTACTTTTAAGTCATTA
TAGTCAATTTGTTCTTTTTGTGTTGTTGTACCCAATTTATAACTAATTGATTCAACAAAA
CGATTATCCCGTTCACAAGCGATTCGGGTAATTTGAGATATACTATCAGCAATTAATTTT
TCACTATCTAACTGAATTTCAAATACAGCTTTATGATTGATTCGTTGCCATAATGCTTGA
AATTCTTTTCGTTGTAGATTTGTTTTATTAATAGGATTCATTATTTTTTGACTACTGTTT
TCAACCATACCTTCAAGGGCTTTTGGATCGAACACTCCATCAATCAATGTAAATATATGT
GTTTGGTACGCGGTTAAATTATCTGGTAATTTTGCAAAATTTTGCTCCTGCTTAGCTTGA
TGATAGTTATCGGTAATCTGATCGTTATCATCAATATAATCATTTTTTAATAGATAGCGA
TAAATCTGTTTTGCTTCTTGTTCACTAATTTGATGTTTTTTGCCATCGTTGAGAATAATA
ACCTTGCCTGTAAAATAAGCTTCATCCGCTTTGCTCGGACGGCTTGAAATTGCTTCTAGC
ATTTCTGCTTCTAAATTTTTCACAAAGGTTTTATAGCTTTCATTCGTGACAACAGTTAAG
TTATTGATTTGATGTATTTCTCGGCTATTTTCTCCCAAATATTTAGCATCCATTCGTTCC
CCTTTATTATTCACTGCTAAACGTAATCCTCGTCCGACTTCTTGACGGCGGGAAATATCA
TTATCAGAATATTTTAAAATACAAATGGTAAATACGTTGGGGTTATCCCACCCTTCACGC
AAAGCGGAGTGAGAGAAGATAAAACGAGTAGGTTCTTCAAAGGAAAGTAATCGTTCTTTG
TCCTTCAAAATCAAATCATAAGCATCGCTATCATTAGAAATCTGTGCCTCTTCAGCTTTC
TTATCTAAGCTTGGATCAACCATTCTTTTTGATTTTTTATCAATAGAAAAATAGCCATTA
TGGGTTTTATTCACATCAATATTTTGCAAATAGTTCCAATATCCGTATCCATCTAAATCC
AATTCAGAAAACTCATTGATAACTTGCTTATATTGCTCTTTAAAAATACGAACATATTCA
CCATCAATAGGGTTATTGTCTTCATCATATTGACGATATTTGGCAACTTCATCAATAAAG
AATAGACTTAGTACCTTAATGCCACGATCGAATAATTGGCGTTCTTTTATTAAATGTGAG
CGAATAGCTTCACGAATCTGAATGGTTCGCACAGCTGTCTCATTGACATCTCCCAACGCT
TCACCGATATGAATTTTAACGCCATTAGTAAAATACACGGTGCTTTCTCGAAAATTAATA
TCCTCTACCACATAGCGGTGATATTGTTGTGCTTTGGTAATTTCAAATAAATTATCGCCT
TTACTGATTTTACGAATTTCTCGTTTAAAACCATTTTTAGTTGCTATTTCTAATTCTAAG
CGGGCAATTGGTAAAGATTTCGAAATTTCAATATTTTCTAAATATAAATAACCGCTTGTA
CCAGAAAGATTTTGGACTTCAATTCCCTTTACAGTAATTTTTTTAACTAATTTTTGGTTA
TAAGCATCAAGAGCATCAAGACAATAAACTAAGTTATAGTTACGTTTATGTGTTGCAGAA
TAACGTAAAATAAATAGCGGATTAAAATTTGCTAATGATTGCAACGTTTTATCCGCTTGC
ATTTTCTGTGGTTCATCTAAAATTAAAATTGGACGATTTTTGCGAATAACATCAATCGGA
CGGCGAGATTGAAATTCGTCCAATTCTTCATAAATTCGGCGTTGATCCTTACCTGTTGCA
TTAAAAGCTTGGACATTAATAATCATTACATTAATGCCACTATCAGCACTGAAATTTTCC
AAATGATGTAATGATTTTGAATCATAAATGAAACAGCGAGCTTTTTTGCCATATTCCTGC
TGGAAATGTTCTTCCATCAGTTTAAAGCTTTTATCTACACCTTCACGAATCGCAATGCTT
GGTACGACAATAATAAATTTTGACCACCCATAGTGTTTGTTTAGTTCAAACATTGTACGG
ATATAACAATAAGTTTTCCCGGTTCCTGTTTCCATTTCAATATCAATATTGAGCTGGCTA
GAAGTTAAATTTTTGCCTTTACCATTATCGTCAGTGATAAGTTTATCGGAAGGGGTTAAA
CCACTTTCACCTTGTACTTTTTGAATATTACTCAGTACATTGTTTAAATGAGTGATAGGA
GCATTACGAAATCCGATATCACCATTTGCGATATCCTCGTCAAAACTTCCCGCTTGTGAT
GGCATATTTAAGCTAAGTTGAATTTTAGAGCCTTTATTTAAGCCTTTATCTCGTTGATAG
CGATGACCTGTTGATTTAGGTTGACCTGTAAAACAATCTACCACTGCTTTGGCTGCTGCA
AGTTGATAACCTAGGGTTCTAAATTGAAGTTTCATTTTATTCCCCCTTTATAAAAAACGT
ACTTCTGTATCTGGTGATAGTTGTTTAAACCGTTCTTTAATATTGGTTTTATCGTGATCG
GCAATAATAGCAGATTCGCAGGAGACTACTCGTAAAGGCATCGCTTGAGCAATCTCATTG
ATTATCTCACGAGTAAGCGGATCAAAACAGGCAACAAGGCTATTTTCTCCTACAAAGTAG
ATCGTTGCGTTATCAATAGTTTTACGCGTAATGGATAGGGAAAGCTCAATGCCCCAGTCA
AGCATCACTTGAAATAAGAGATCTTCCGCCGAACGATCTTCTTTAATATGAGAAGTCATT
TGATCAAGCAGAGATTGGGAAAGTTTATCAGGTGTGTAATACACATCCTTCATATTAGTA
GAGTCAATTTTTAAGACTCTAAAGCCAATATCTAGTTGTGGAGTTGAATTTATTAAAGCA
TAATCTTGGCGATCCGATCCGATCCGATCCGATCCGTCTGCTCTGCGATAATTCTATTTC
CTGCACGGCGAATGCGTTCTTTGGAAATCTCGGCAATAGTTGAATAGCCAGCTTTATAAG
CTTCTGATTTCTCGTCTGTTTTTTCAGGTAATTGTACCATAATAAAACGGCGATTTCCGT
TATCTTCGGCGTTAAGTTGCATAACTGCGTGAGCAGTGGTTGAGCTACCTGCAAAGAAAT
CTAGAATTAAAGCATTTTTATTACTACCTAAATGAGATAGTCTGTGTAGAAGTTCAACAG
GTTTTGGGTAATCGAAGAATTTACCTTCAAGTAATTCAGCCAACTTTCTATTTGCTCCAT
CACTATGTCCAACTTCAGTATAATCTAGAAACGTAGATTGAGATATCCCATTTTTAACCT
CAGAAAGAAAACGTTTTATTGATGGAGTACTATCTTGATTACTGCCAAACCAAATTCGAT
TATCTTCTAATAATTCATTAAATTTTTCTTGGTTTACAATCCAGCGTTTTCCTTCTTTTG
GATAAAAAACTGCCCCTGATGGAGATATTATTTTGTATCGACAACTCTGAGTTTCACCTA
TTCCTGTAAAATCTCCACTTTTCCAAGGGCCTCTAGGATCATTATCTGGATTCTTATATC
TATCATTTTGTTTATCTGTTCTTGGTAGTAGATTCGGATACCAAAGATTTTTATTTTTAG
CATAAACTAAAATATAGTCGTGATATCTCAAGAACCACTTGCTATCATTTTTTCCACCAT
ATAATTTTTTCCAAATCAAGGAGTCCACAAAATTATTAGTTCCAAATATTTCATTACATA
ATTTTCTTAGATTATCATATTCACATTCATCAATAGAAATAAAAATAACACCATCATCAC
TCAGTAAATTTCGAGCTAATTTAAGGCGACTGTACATCATAGATAGCCAATCGGAGTGAA
AACGTCCATTGCTTTCTGTATTAGCAGTTAGACGATTACCTTCTTCATCAATTTGGTTAG
ATCTTTCCAAAAAATCATTATAATTTTCTGTAAAATCATCGTTATAGATGAAATCATTTC
CAGTGTTGTAAGGCGGATCAATATAAATCATTTTTATTTTGCCAAGATAGGTTTCTTGTA
GTAGTTTTAAGGCATCTAAATTATCACCTTCAATAAATAAATTTTGTGTGGTATCAAAAT
TAACACTTTCTTCTCTGCAAGGGCGAAGAGTTTTTGCAATTGGTTCATTGGCAGCCAAAA
TAGCCTGTTTTTTTCCAACCCAGTCTAAGCGATAACGCTCTTGATTTCCTTCGACTAAGA
CTTCAGAAAGTTCTTGTCGAAGTAAATCAAAATCTACGCCTTTTATTATTTCTCCTTGCT
CATTACGCATTTCAGTAATGCAATTTGGAAAAAGAGCGGTCAGTTTTTCAATATTTTTTG
CAACCAAATTCTCGGTGTGCATTTTGAGTTCAGTGGACATAAATACTCCATATTCTTTTA
GTCTAAACAATATTATTTAATCAAAAATAAGAAAGCTGTTTTCAAGTTCTTTTAATTTTA
AATTAATCTCTACTTTACGATTGAACTGCTTTTCAGCTTTAAGTTTCTTTTTAAGTTGAT
TTATTTCTTGATGTGTCTGTTCCAATTTTTTATTTAATGCTAATTTCTCTTCAATAGATG
ATAATGTATCTGTATTAATTGGTAATAATTCAGAAATGATATGCTCATATAAATCAACTA
AATGTAAAAACAGTGGCAGGTTAGAACGTTCATTTTCTTCAAACCATTTTGAACGATAAT
AACTGCCTATGACTGTTTTCAATTTATTTGTTGGATTTCCTTTATCACAATATCAAGTAA
CTGTTGACGCATATCTCTACCGTCTTTTGTTCGCTTATTAAAAGCTTCATAAGCTTCAGC
AATGGGCGTTGAATTTGCGGGCAATATCTAACAGGTGTTTAGCTTTAGTGTAATCATAAA
CTACTTTACCGTTTTTTTGAATATAAACAATATAATAAGGGTAAAGGCGATTTGGATTGT
TATGTTGGTTGTCTGTATGGCGAGATTTTAGAGTAAAAATAACTCCTGTAATTATTTATT
TGAGAACGAATATCTTCACCAAGAATAGAGTTAATATTATCAATAATTTTCATAGGACAA
GATCAATAAGAAGAAATCATGCCTTATTTTAAACAAAACAAGTTGCTTTGTCTTATATAT
AAAACTTAGCAACTTGTTCTTTGGGCAAGAATTTTTAGGTATTAATTACGCCGCAAACGG
ATCACGCAAAATCATGGTTTCAACACGGTCTGGGCCTGTTGAAAGAATATCGACTGGTAC
ACCTAACACTTCTTCAATGCGTTTGATGTAGTTGATCGCATTTTGCGGTAAATCTTCTAA
TTTAGTTACACGGAAAGTATTCTCTTTCCAACCTGGTAAGGTTTCATAAATCGGTTCAAC
CCCTTCCCAGTTTGCCGCCGCAAGCGGTGAGTATTCTACGATTTCGCCATTTTGTAATTT
GTATGCGACACAGATTTTTAATTCCTCAAAGCCATCAAGTACATCTAATTTAGTCATGCA
GAAGCCTGAGATTGAGTTAATTTGAATTGCACGGCGAACAGCAACGGCATCAAACCAACC
ACAACGACGTGGGCGACCTGTGACCGCACCAAATTCGTTACCTTTACGAGCAATTTCTGC
ACCGACTTCATCGAACAGTTCGGTCGTAAATGGACCAGATCCCACACGGGTACAGTAAGC
TTTAATGATACCTAATACATAATCTAAATTACGAGGCCCGAAACCAGAACCTGTTGCAAT
ACCACCAGCGGTGGTATTTGAACTGGTTACAAATGGATAAGTACCGTGGTCAATGTCTAA
CATTGTGCCTTGCGCACCTTCAAATAGGATATTGTCGCCGTTGGCACGAGCTTTGTGTAA
TAGGGTTGTAATATCTGCAACCATACCTGTGATGATGTCTGCTACCGCAAAAACATCATC
TAAGGTTTTTTGGTAATCGACTGGCTCAACTTTGTAGTAGTGAACCAGTTGGAAGTTGTA
GTATTCCAAAATAGTTTTTAATTTTTCCGCAAAGGCTTCACGGTTGAATAGATCGCTGAC
ACGCAGACCACGACGAGAGACTTTATCTTCGTAAGCTGGACCGATACCACGACCTGTTGT
GCCGATTTTGTTTTTACCTAACGCCGCTTCACGAGCGTGATCCATTGCAACGTGATATGG
CAGAATTAATGGGCAAGCCTCAGAGATTTTTAAACGGTCACGCACATTAATACCACGGGA
CTCTAATTCGCCCATTTCTTGCATTAATGCCGCAGGAGAAAGGACTACACCGTTGCCGAT
TAAGCAGGTCACGTTTTCACGCAAAATACCTGATGGAATAAGGCGAAGTACGGTTTTTTC
GCCGTTGATAATTAAGGTGTGACCTGCATTATGTCCACCTTGGTAACGAACCACATATTT
CACACGATCCGTTAATAAATCTACGATTTTGCCTTTACCTTCATCGCCCCATTGAGCCCC
AAGGATTGCAACACTTTTACCCATAATAAATTGCCTCTTTTAGTTAGGTTTAGTGAATGT
CAAAAGCATACAAGCGATTAGATTTTTTTGGTTGTTACAGTTACGCTAAACCTCAATCTT
TCAGGCATACTGTAGGGACACACTGAGTGTGTCCTCAATATGATCTTTTATGAGCGGACA
CACTCAGTGTGTCCCTACATTTTGGTTAATATAAACTGTTATATAACAACCTAAAATTTT
ACAACCTCGTTGTAGCTTTCTATTTTAAAGATAAAAAAGACCCGCTTTATCGGGTCTTTG
GATATAACTATTTTGTAGGTGCTTTCATAAAGCGGAAAAATTCGCTGTCTGGTTTAAGCA
ACATCATATTGTTTGAGCCTGCGGCAAAACTTTCTTCGTAAGCCTTCAAACTACGCACAA
AACTGTAAAACTCAGGTTCTTGTTTAAATGCTTCAGCATAGATTTTAGCCGCTTCTGCAT
CACCTTGACCTTTCAGCTCTTCGGCGGTTTTATTTGCATTGGCTAAAATCAGCACCACTT
TTTTATCAACATCAGCACGAATAAATTCTGCTTTTTCTTCACCTTGTGAACGGTGTTCAC
GAGCAACGGCAGCACGTTCAGCTTGCATACGTTGATAAATTGACGCAGATACTTCATTTG
GTAAGTTGATCTGTTTTACACGCACATCAACCACTTCAATCCCTAAACGTTCTGCACCAT
CTTCGCCGTCATTTAAGGCTTTTTGAGCGCCAGCCATCAGCTCGCCACGAGAGCCTGAAA
CGATGTCCTTGATTGTACGAGAACCGATTTCTGAACGTAAACGGTCATTGACTTTACGTT
GTAATAAGGTTGAAGCTTTTTGTGTATCGCCACCAGTTGAAGTATAAAATTGACCAAAAT
CGCTGATTTTCCATTTCACATAAGAGTCCACCAGCAAGTCTTTTTTCTCGACGGTGACAA
AGCGGTCTTCTTGTCCATCAAGGGTTTGAATACGAGCATCTAAGGTTTTTAGCTGATCGA
TAACAGGCACTTTAAAGTGTAAACCTGGTTCATACACAATCACTTTATTATCGGCATCAC
GATGCACTTTGTTGAAACGCAACATAATGCCTCGCTGACCTTCTTGTACTACGACAACCG
ATTGGAAAAGGATAAATGCAACAACGGATAGCACAGGTAAAAGTAATTTACGCATTCTTA
AAATCTCCCTTTACGCACAGGCTCACTCTGTTCCACCGCTGGCAATTGTGCAGGGCTGAC
AGGTTGAGCAAGTTGCGGCTGTTGTTGAATAACAGGTTGTGATGATGGCGTTTTTACTGC
TTCATTTACTGTCGGTTTAGCCATTAATTTATCAATAGGTAACACCGTTAGATTATTGCC
GTTTGAGCTATCTACCATTAACTTCGGTGTATTTTTCATCACTTTTTCCATTGTTTGAAT
ATACAAGCGGTCACGAGTGACTTCTGGTGCGGCTTTATATTCAGGCAATAATTGAGTAAA
GCGTTGTACTTCACCTTGAGCATTTAACACAACTTGCTCTTTGTAGGCATTTGCTTGCTC
TAAAATACGTTGTGCTTGACCACGAGCAATTGGCTCTTGCCCTCTTGCGTAGGCTTCGGC
TTCACGAATTAAACGCTGTTCATCTTCTTGAGCTTTGATTGCATCATCAAATGCCGCTTT
TACTTCTTCTGGTGGACGTGCGTATTGGAAGTTCACGTCAGTGATCAATAATCCCATATC
ATAATTTTTGATAATATCACGCAAAGCATTCCACGTTTTTTCACGCACAATCGCACGCCC
TGTGGTTAGAATGTCGTCCATTGTCATATGTCCGATCACATAACGCAATGCACTGTCGGT
CGCTTGTTTCAAGCTATCATCAGGCTTAGTTACGCTAAAGAGATATTTCGCAGGATCTTC
AATACGGTATTGAACAGTCATTTCTACCAACACCATATTTTCATCTTGGGTCAGCATAGA
GCCGTTAGTTCTCAGTTCTAACACACGTTCAATATTCACTGGCGTTACATTATCAATAAA
AGTCGGTTTCCAGTTTAGACCCGGTAAAACAATTTCGTGTAATTTGCCAAAACGGGTAAC
TACGCCACGTTCTGCTTCTTGAACAGTATAGAACCCCGAAGCTCCCCATACCACTAAGCC
TAAGCCGAGTAAGACAGGCAAGAATTTCCCTGCAGAAACAGGCGGACGGTTATTTTGGTT
TGAGCCATTGCCTTTACCGCCACCCATTTTTCTCAATAAGCTATTAAAAACTTCTTCTAA
ATCAGGTGGTTGCGGTTCATTTGATTGCTTATTAGGCTCTTTTTCTTGACCCGAAGGTTG
TTCTTGTTCAGGCTTCTTTTGCCCCGGTTTACCCCAAGGATCTTGCTGATTGCCTGATTC
GTTCCACGACATAACGTTCTCCAAAGTTAAATTTTTCTTCGCAAATGTTAATAAAATGCA
AGCGTTTGATTGTACCTATTTACAAAACTTTTGGCTAGATTGAATGTGTAAATTATTTTA
TCGTCACTTATCAATATATAACGTACAATAAAAAATATCGGATATATGTTTGCTCCTATT
CAATATAATGAAAAAACATGACTAAAATCAGCCTAGTTTAAATATGTGAAAGATAATTAA
TGAATAAGAGAGGAAAAATGTATAAGCACCTTTGGCTTTCTAATTTTTTTGGTCGAAATA
TCGCTGATCTGGATCTTATTAGTAAAGGGAGCAACTCGGATTTAGTTCTCGCTGATTTCT
CTCTCATTCAAACAAAATTGCCAAGCTGGGCAATAACGGAAATAGCTTGGGTGCAGCAGC
AAGATTTTCAGTTTGTAGAAGGTGAGATTGTTTTTGAATATGATCTTGCACATTTTTCAC
CTGAACTGACCGCTTGTCGTGTGGCAACGGAACAGGATTTGGTTCAACTTGAACCCTTTT
CGCATTTGTTTTCACAAACGCGTTTTCGTTCGCCTTGGTTTTCATTGTTAGAAAATCGTC
GATTTTATTGGCAATGGATTAAAAATGCAGTTAAGGGAGAATTTGACGATATTTGTTTAC
TCAGTGAAGCCACAAGCGGTGAAATACAAGGGATGATTACCCTTCGAGTAAAAGAGACTA
CGGCACATATTGGCTTGTTGGCGGTCGCAGAAAAATGGCGGAAGCAGGGGATTAGCTATC
GCTTATTAATGAATGCGATCGCTTGGGCGAAACGTCAGCAAGCGACGAAAATGGTGATTA
CCACCCAGCTGAGCAATTTAGCTGCAATTCGGCTTTATCAACGCTTAAACGGAAAAATCA
GCGGCACTTATTATTGGTTTTATCGATGATGCAAAACATTCCTTTTAACCAACCGCCTGT
ATTAGGTACAGAGCTAAATTATATCCAGCAAGCGATCTGTTCAGATAAGCTATCTGGAGA
TGGTCACTTTACCCGTCTATGTGAGCAATTGCTTGAACAACGGTTTCACGCCCATAAAGT
GTTACTGACACCTTCTTGTACAGCGGCGCTAGAAATGGCAGCGATTTTACTTGATATTCA
ATCGGGTGATGAAGTGATTATGCCAAGCTATACCTTTGTTTCTACGGCAAATGCCTTTGC
ACTGCGTGGGGCGAAAATCGTGTTTGTAGATGTTCGACCGGATACGATGAATATCGATGA
AGCCTTGATAGAACAAGCGATTACCCCCAAAACGAAGGTAATTGTCCCTGTACATTATGC
GGGTGTGGCGTGTGAAATGGATAGCATTATGGCATTGGCACAGAAATATCGCTTATGGGT
GGTAGAAGATGCGGCTCAAGGGATTAATGCGTTTTATAAAGGGAAAGCACTTGGCACGAT
TGGGCATATTGGCTGTTACAGTTTCCACGAAACGAAAAATATCACCGCAGGGGGAGAAGG
CGGGGCGATTGTCATTAATCAGCCTGAACTGACCGCTCGTGCTGAAATTATTCGAGAAAA
AGGCACAGATCGTCAGCAATTTTTTCGTGGCGAAGTAGATAAGTATAGTTGGCGAGATCT
CGGCTCAAGTTTTTTAATGTCAGAAATACAAGCGGCTTACCTTTATGCTCAGTTACAAGG
GTTAGAACAAATCCAACAAAAACGGCAGATGATTTGGCAATGTTATTTTGACGCATTACA
GCCTTTGGCAGAGAAAGGGATTGTGGAATTGCCCTACATTCCCCAAGAGTGCCAAGCAAA
TGCCCATCTGTTTTATATAAAATGGCAAAATCTCAAGGTGCGAACGGATTTTATTAATGC
AATGAAATCAAAAGGAATTTTGACGGTCTTCCATTATGTGCCATTATATTCAAGCCCTGC
AGGGCAGCAGTTTGGCCGATTTTGTGGAGAAGACAAATGGACGACTAAAGAGAGCGAGCG
GTTAGTGAGATTGCCACTGTTTTTTAATATGCAAAATGAAAGTATTGAACATGTAATTAG
GGCAATATTGTTTTGGAAATCCTGATATATTCTCTTAAAGGAATGTCTCAGGATTTGAGC
TAGGGTGAAGACTTTTTCTTTATACCATCGCAATTAGGTTATATAGAAAATTCTGCAAAA
TCACACCGCTTATATTTGTCGATATTCTACACCTGCCACGAAATAAACGCCCAACGGGCT
TGATCGTGGCTGATTTTTTGTTGAGATTGCTGTTTTTGCTGATAGAAGGCCTGTAATTTT
TGTCGTTCTAGTTCGGTTAATGTCCCTAGCGAAAACTCTACGGCATTTTGCAGATCTTGG
TATGTTTCCCCTTGAAAGCCCCCTGTTTCTCCCTGTAAAAAAGTCAGTTCTGCCTGAATA
CCACGCTGATAAAGACGGTTTAACAGATAGATATAAAAGGCGTAAACTTGTTTGCATAAA
CGGGCTAGGGGAATAGCAAGCGTTCCCGGCTCTGAGCCAATATCCAATACACTATCTGTC
GGTTCAATCTTCATTTTATCTAGAAATTGACGGGTATAACTGTTCTCTTTTTCAACAAAG
TTTCGGCAAATCTAACCGCTTTCTTATCCCATTTCTCAGCGGTAACATCATGATAACGAT
ATGCAATCAGATGTTGTTTATAAAGTTGAGCAAAATCAATGTCGTAGAATGAATTCATGT
TATTCCTTAAAAGGTAAATGTTGAGCCAAACTTGTCATATCAATACGATAGGTTTTGGCT
AGTTGATGAAGAGTGAGCATAGCGGCTTTTTTCCCTTGTTGAAAGGCTGGCTGATGTTGC
TTATCTAAAATCACAACGCTATCTGCAAGGTAATCGGCGTGCTGTGGGTGATGTGTGGTG
ATCAGTAATGCCATCTCTTCAACTGTAAAGGGAAATAAACTTTGATGCGCTTGCGGCACA
TAGGCAATTTGTTGGGCTAACTGTTGTGGTGAATAGGTAACAAGCGGTTGGTTTGCAAAG
AAAATTTCCCCGTGCAATTTTGCTTGAGTACCCAATAACGTGCGTAAAAAGGTACTTTCC
CTGCCCCATTTGCCCCTAACACACAGCAGATGTCATTTGTTCCCAGACGAAAATCGATCC
CTGAGATCAAAGGCTGACCGGCATAGCCAATCGTTAGGTTTTTTGTTTCCAGTATCACAG
TTACCAACAATACCGCACTAATACCGCCGACAAATGCAAAAAGTTGCACATACCACATCG
GCAAATTGCAAAAAATCGCCAACGAAGCCCCCAAACCAGCCCCTGCCGATACACCTAAAA
TATCGGGAGAAACCAACGGGTTTTTAAACATCCCCTGATAGATTGCCCCTGCACAAGCTA
GTGCAGCCCCGACTAAGCAAGCAACAATAATCCGTGGTACTCGAATATGCCATAACACCG
TTTGAATTTGGTTGGTTTCGCATTCAACAGAGAAAGCACAAACGACCGCTTGCCACACTG
CTGTTGGCGAAATCGGATACTTTCCGAGATTAAGCGAAAACAAAATAGCCAGTAATAAGA
GCAAACTCAATATCAGTAAATTGCGTAAAAATGATGTCAGGGTTCCATTGCAAAAGCTGT
TCCATTTAATTTTTTTGTACATGCTCAGCTTTGGGTAAATTGCCAAAATGGGTACTGATC
GGCTGCTCATTGGCAGACACACCACTTGTCACAAACGCCAATAAAGCGAATGCAGAAAGA
AATTTTTTCATAATCTAGATTCTGTGATTAAGACAAAATCATTATATTTAAAATTATATA
ACGATAGAAATTGATCAACAAGTCAATACATTATGTAAATTTTTGCAAAAAATGAATGAT
CGTTCAGTTTAGAGCTAGTCGAAATGGGGCGTTTTCTTTAAAATACGCCCCATCATTTTT
TAATCAAGGAATTTCTAATGAAAGTGTCAAAACTTACTTTTACATTACTTTCTGCACTGG
TACTTTCAGCTTGTACCAATATGAGCAACGATGGCTCTCTACAAAAAGCACAGCAAGATT
ATCAACAATATCAAGACATTACGAAACAATATCAAATCAATGAGCAATGGTGGCTTGGCT
ATAATGATACCCAGCTTAACCGCTTAGTTGAAACGGCACTTGCCAATAATATCAATTTGG
CAAAAACGGCAATTTCCGTGAATAAAGCCTTATATAATGCAAACTTAGTGGGGGCAAATT
TAGTCCCAACTTTCACTGCTTCGGAAAAATCTTCTGCTTCAAAAGGTGTTGGTTCTAGCA
GTAACCTAAACTCGACTGGCACATCAAGTATTGGACATCAAATTAGCTTAAACCTAAGTT
ATACCCTTGATTTATGGGGGCGTTTAAGAGATACCGCAAGTGCGGCAGAATGGGAACACA
AAGCTACCCAAAAAGATTTACAAGCGGCGAGATTATCTTTAATTAATGCCGTTGTGAGTA
GCTATTACAATCTTGCCTATTATCAAGACGCAATCCGCATTACTCAACAAAGCATAAAAA
GCTATGAGCAGATCAACCGCATTTTAAGCAATAAATTCAAACAGGGATTAATCGACCAGC
TTAGCGTAGATCAATCAATGCAAGCGGTGCTTTCTGCACAAAATACCTTAATCAACTTAC
AATCGGCTCAAAAATCCAGTGAGCAAGTTTTGCGTAATTTGCTAAATTTAAAACCGAACG
AACCGCTTGTAGTCAATTATCCGAGTATTCTTAAGGTCAAATTACAAGATGTTGATGTGA
ATGTTCCTGTTTCAACCATTGCTAATCGTCCAGATGTACTGGCAAGCCTAAAACGTTTAC
AAGGGGCATTTAAAAACCTTACTGCAACTGAAAATAGCTGGTTCCCAACGGTCACGTTAG
GGGGAAGCCTAACAGGAAGTTCAACGAAGTTTAACAATACGTCAGATAACCCTGTCGCTG
GTGGCGTGGTGTCTTTTGATTTGCCGTTCTTAGATTGGAACAGAGTACAAAATAACATTA
AGATTTCAGAAGAGGGTTATAAGCTGGCTAAATTGAACTATGAACAGACAGTAACAACCG
CATTAAATGAAATCGACACCTACTATTCCACTTACCAACTGTCAAAAAGTGGCTATGCGA
ATTTACAGAAAAAATATGAGTACGATAGAAAAATCAGCGGATATTATAAAAACCGCTACG
ATCAAGGTATCTCTGAATTGCGTGAATGGCTAAGTGCAATGAACACCGAACGTAGCTCAG
AACTTTCATTGCTTGAAAATAAATACACCCTGCTCAAAAATGAGAATGCCATTTATCAGG
CAATGGCTGGGAAATATCGCAAATAGTATATTTAAGTATAATAGCAGTGAGAAATTAAGC
TGCGCCTCTAATTTCTCACCTTTTACTACATTCTAGCCTTTAAATCAGGAAACCCACCCA
AATCCTTCAACTTATTCACCATTGCACAAAACAGCTCTGCAGTGCGTTCCGTATCGTACA
AGGCAGAATGGGCTTGTTTGCCGTCAAAAGGAATTTGTGCCATTTGGCAGGCTTTGACTA
AGACCGTTTGTCCATACATAAAACCAGCCAAGGTTGCAGTATCAAACATTGCAAAAGGGT
GGAACGGATCTCGTTTGGTATTAATGCGTTTTACCGCCGCTTGTAAAAATGCCTGATCAA
AAGTCGCATTATGTGCCACAATCACAGCACGTTGGCAGCCGTTGTCTTTTACCGCTTTGC
GTACCATTTTAAACATCTCGGTAATGGCAATATCTTCTGGCACAGCACCACGCTCGGCGT
TATCTACATCAATTCCATTTACTTTTAATGCCTCTGGATTGATATTGGCATTTTCAAAAG
GTTTAACGTGGCGATGAAATTTTTCATCTAAATGCAAATAGCCGTCGTCGTCCATTTTTA
GCGTAATTGCCGCAATTTCTAACAATGCGTCCGTTTGAGCATTTAATCCCCCCGTTTCGA
CATCAACCACAACAGGAAGATAGCCACGAAAGCGATTTTTCAATAGATTGTAATTGGTTG
CTTCTGTTTCAGCCATTAACCTAACGCCTTTTGTGCATCTTTGTTAGCGATAAATTCGAT
TTTGTAACCATCAGGATCTTCTACGAACGCAATCACAGTTTTGCCACCTAACACAGGACC
AGCCTCACGAGTGACCTTTCCACCTGCTTGACGAACCGCTTCAACGGTTGCGTAAATATC
ATCCACCCCAATCGCAATATGACCATAAGCAGTACCTAACTCATAGCTCTCAACTCCCCA
GTTATAAGTCAGCTCAAGCACGGCACTTTCACTTTCATCTGCATAACCTAAAAATGCAAG
GGTATATTTATATTGCTCATTTTCGCTGGTGCGTAATAAACGCATACCAAGCACTTCTGT
GTAAAATTTGATAGAACGTTCTAGGTTTCCTACTCGCAACATTGTATGTAAAATTCGCAT
CGTAAAATCCTCTTAAAAATAGAAAAAAGTGGCGATATTATGGCATAATCTCGCCCTAAA
ATCATTTTTGAATTGAAACTATGGCTCACGATCACGATACTCCTTCTAAATTAGAAATCG
CCACGCACGCTATTTTGCCGTTGGTGACGATGTTATTGATTGAGATGTCGCTCAATCACT
ATTTTGCACCGCAAAATGCAATCTTTGTTTCGCCTTATCTGCTCACCTTTTTTACTGTTT
GCTTGATTAGCTTCGTGGTGCTGTGGAAAGGGCAAATTTGCCCAGGGCAAAAAGGGCGTT
TAACGGCTATTTTGCCGTGGCTTTTAGTCTTTGCGGTAGGAAATTTTCTCTATTCCCTTG
CCTTTACCCCGAAACATTCCCCTGCTTTAGTCGCTGGATTTGCTTCTGTTATTCTGCCGT
TTATCTATTGGAAATTACCCAAAGATGAAGATATTTATCGCACGGTGATTTATTGTGGCT
TAGGCATCACCGCCATTGGTATGGTGCAATATTTGCTGATTTATTGGTATGAAGTACCGT
CGCTGTTTAACTGGATTAGAGCCAATAATTTTGCCCAGATTTTACTCGGTATTTTATTAA
GTGGCTGGTATTTAATGCTAGCGAAAAGCCGTTTGGAAGGCTTTTTAAAACTGTTGGTAT
TGCTGGCACTTGTGGTATTAATCATCAACTATGTTTGGGTGATTTTCGTGTTATATCAAC
AACTTGCTATTATGCCTGAGATGGTGATTTATCCTTACTTTATCTTCTTTGGGGTTCAGT
TTGTGATTTTGATAATGTTAGCTTGGTTACTACTCGGCAAACAGGGAAAAAACATCAAAA
ATCCAACCGCTTGGACGGTCGCTACCTTCCTTGCAATGCTTTATCCTTTGACAAATATTC
TCTAAATGTTACGCAGAAGCCTATTGATTATCGGTGCAGTACTTGCCATTTTAATGGCTG
GTGGTGCATCATTGCTTTCAGGCTCTCAATTAGCTTCTGCGATTAATTTGTCATTGCCAA
CGGGCTGGAAAATAGAAACACCCGACGGCATTGAGCCACATTTAGAAAAAGCCATCTTGC
CACAATTTACCCTTTACTATCAAAATTGTCCGATTGTTTCGGCAGATCGCCTTGCGGTGC
AATGGATTGATGAACGGAGTATTCGTCTTAATCAAGCAACCATTGATTATGCCTGCTTAA
CGCTTTTTCCTAAATCGGAAAAAAGCCAAACCGATCCCACAGAAACCATTAAAACTATCC
TTGCGTTACTGCCAGAAGGTAACATAGAAATCAAATCTTTGGCGTGGAAAAATCTTCCCA
ACGAAATGCATGAACGTTTGAAGGGATTACTGCAATCACCAAGTGAAATTAAATTTGCAT
TTTTTCAGCAAAAACTGACCGCTTACATTAAGCAACAAGCGGTCACATTAGATGCGAATT
TTGCAAATCAGCAACTCAGTGCACAACTTAGCTATCAGCCGAATAAGGATGAGCAACATC
TTGCAACACTTTCTGCACAGCTAGATGAACATTTTTTAGCGTTGCCCCAACAACTGAGTT
TAAATTATCAATGGAATTTGCCTAAAACCTTGATCGCTGAACCAAGTTTGCAACAAGGTC
ATTCAACGCTCAGCTGGCATAAACAAGATCAGCAACTTCACGGAAATTGGCAGTTAAATT
CCGCCATAACACCTGAAAATCAGTTCAACTTGCCGTTTCATTTTGATACGCAAAGCCTGA
CGATTGAAAAAGGGAAAATTGATTGGCAACTCTCAAATGATTTTCCGCTCAATGCATATC
TGACAACTACGATTAGTCCTAACCGTTTTTCCTTAGATGAGCTTTATCCGATAAAAACGG
CGGTGCGTATCAGCTTACTTACTCAAAATGCCAAAGGGAAAGGCAATGTTGTGATCAGTA
GTCCACAAGGGGAAATTCAGCAAGACAGTTTGATTTTGCCACTACAAATTACAGGTAATA
TCAAACAAGGTGAGCATATTTTATATAGCACTATTCCTTTAGATGTAAGGGGAAAATTTG
ATGATCTCACCTTACGCTTTTTGCCAGGTGCTTTGTTACGTCTAACTGGGACTGAACGCT
TTCTTACCATCAACGATTTGCGTTTTCCCCTTGCTGGCGTACGGGTAGATAAGCAGGGCA
TTCATGGTCGATTGCAAGCGATTTTCCGTGGAGAAAGCCCTGACTTTAAAAATATTGAAA
TGCGGTTGGACGGTTATGCCAACAATTTCAAAGCGGGAGCATTACACTTTTTCCAAGATC
CAACCGATAAAAAAGCGCTGAAAGATCAATGGAATTGGCGTTTTTGGGGCAGTTCGCAAA
TAAAAGCCTTAAACCGACCGCTTGCAATATCAGGGCGTGGTTTGTGGCATAAAGATTTAG
TGCAACTGTCTGAATTTAAGGGCAGTTTGGATCATATTCGGAAAAATGGGGTATTTATTC
CAAAATTAGAGCTGGTATTAAATGAACCAATAAAATTTGATTATGAGAAATTTCATCTTA
CAGGTGGCGTAAAGCTTTCAGCCTCACAAATGGATTTCGCCTATGGTGGATTATTAGAAA
AACCAACAGCTAACTTAAAATTTTACGGCGAAGTAGAAAATCTTAACTTTAGGGGCGATG
TGACGGTGAATAAACTCGGCCCGATTAAGCTCTTTGCTCGCCGAAAATTAACCAATAATG
CCAGTGACTTAATCGGCAAATTGTATTGGTCGGAACAACCTGCAAATGTATTCCAAAGCC
TTTTTCCCTTTAGAAATCAATGGGTCATCACAAACGGAACCATTAAAGGCGAAACGGCAT
TTAGTGCGAATGCGGCTCGTGGGCTGATGGCTGGCGGGCATTTTGCTATTCGCAACGGTG
CAGTTTCTCTACCAAACGGTGAGATCAAGGGCATTGATTTCTCACTCCCTTATCAATACA
AACAGGGTGAAGTGGATATCGGCGTGAAAAAAGCCCTTGATGTGAATATTGATGAAGTGA
ATATGGGTATTCCGATAACCAATGTTAAAGTAAAAATTCAAGGGCACTTACCCTACACCA
AGCGTAAGCCCCTGTTTTTACGAGAGTTAAGTTTAAATTTGCTTGATGGGCGTTTAAATA
TCGAACATTTTGCCCTGCCACAAACGAAAATCGCTTATTTAAAGCTGTTTGATATTCGTT
TTGAACGTATTTTAGAATTGGCACAGTATCACCAACTGGATTTAACTGGCAAATTCAACG
GTATCTTTCCGTTTTGGCTGTCGGGTAAACCTTGCTACATCTGCAATGGAACATTGACAC
AAGCGGATAGATCTTACCTAAAATTTACCCCTGAATTGCTTGAAGCGATTAAACAAGGGG
GCTATACGGAACAGATTTTGGCTTATATGGTCAATAAAAGTGAGATTGACGATTTCACCG
CAACGGTGAATTTAGACAGTAAAGGCGATATGGATTTATCAGCTAAAATCCATTCTAGAT
TGACTGAGCATAAACAAGCGAAAGTCAATTTGAATTATAACCATAAAGAGAATATGTTCG
ACCTGTGGAAATTGATTAACTACGGTTCTCAGTTTGAGCAGAATATTGAGCACTCAATCT
ATAAACAATTAGATAAACAATAACCGCACTCAGTACATGCTAAAGGCTCAGAATTATCTA
AGCCACTTATTTACTAGAAACTTTTCTCAAAACTCAAATAAACCCGATTTCGTTTATACG
AATAAAGATCCGCTAAATTTGAGTTCACTCGCTGATGTTGGTAGCCAAGGCTTGAGCGGT
TTTGCTGATCGTCAAATTGATGGTTATTCCAATAGGATTTCCCGCTAAATTGGTTCTCAA
AATGCAGATAATGGGAGCCACTGATATTCCAATTTTTAGCTAAATTGAGATGATAACTTA
GCCCGTTTGCCGATTGCGGTAACGACTCTTCCGTTTTCTTAAATGGTACATTCCCCACTC
GAACATAAGGCGAGCTTGAAGCATTATTGACATTGCTTTCGTGCAAATAATTAATGCCAA
AGTCGAAAGACCAATCCGAACGTTTTTGAATGGCAGCAATATATTGTTCAACCCCATTTG
CAATTTGTGGTGGCAATCCGTCCGCTTGTAGCTTACGAAATTGTGCAAGTGCGGCTTCAT
TTTGCCGATCTTCAAATAGCATTTGTGCCAAACGAAAACGCACAGGCTGAAAATTAGGGT
GCTTCGCAATAATGCCACGATAGAGATCGATTGCCGTTTTATAATCCCCCTGACTTGCCA
AAATAATGCCGTTGGCATAATCAATCAGCACCAAATCGGGATTAGGCGTTTGTTGATAAA
TCCGCACCAATTCAGGCAACAAATGAAATTGTCGGCTATCAATCGCCCGATTTAACATTT
GACGAGTCAGTTCAGGTTTACTAATAAGCTCTTGGGTTAAAGTGATTTCCCCATTGTTTG
CAGATTTCTCTGAAAAAATAACCGCTTGTGTTGTCAAGGTTGGTTCGGCGGATTTGATTT
CCAATTCGGGAGTAGCGTTTGCTACTAGGGGGATAAAAAGGGTAAGGGGGAGATATTTTT
TCATAAGATAGATTTATTGACTTTTTCTGTTCATTTTTTTACTATCACGCTAAAGATGAT
AGTGGTATAAATTTAATGCGAATTTTTAAATCTAAACATTTTGATAAATTTGCCCGTAAA
GAACGTATTTCAGACGACACGTTAAGAAATGCCATTAACGACATTGAAAATGGTCTGATT
GATGCCGATTTAGGTTCAGGTGTTATCAAACAGCGTTTACCCAAACAGGGCAGAGGCAAA
TCTAAAGGTTATCGTTCTATCATTGTGTACAAATTTGCAGAATTTAGCCTATTTATTTAT
GGATTTGATAAGAATGATCGGACTAATATTACTGCTGATGAAGAAGAAAACTTTAAAGCA
GCAGCCAAAACCATTTTGGCATTTAGCCCTGAACAAATTCAACAAACCCTTGATGGCAAA
GCATTTATAGAGGTATCTAATGAGACAATACAACAGTCCGGCAAATGCAGCGATCCACGA
ATTGATGAGTGATTTACACGACATTGGTTTGGTTGATAAAACAACAATGCAGAGTTTTGA
CAAACGTTGTTTAACGCCAGTTAAAACGCTCACTCCCAATGAGATTCGAGAAATCCGAGA
GAAAGAAAATTTTTCTCAATCTGTCTTTGCTCACTACTTAAATGTAAGTAGCAACCTAGT
TTCCGAATGGGAACGAGGTGTCAAAAAACCAAGTGGTGCCGCACTGAAACTGCTTTCTTT
AGTACAACATAAAGGCATTTCTGCAATAGCTTAGATTTTAGGCGGGGATACCCCGCCTAC
GATGAAAATCTCACCGCCGAAATCGAAAAATTAAAACTCACTATTGCCCATGACGAGATG
TTGGCTCAGAAAAATGAAGAAATCATTGCTTTGAAAGAGATTATTTCATTGTTAAAGAAA
AAAGATGATTAAATAAGATAAACCTAATAAATCAAATCCCTTCTAAGAATGAAAGCTATA
TACTCACTTTTTATAATTCTTTGCTTAAATTTGACCGCTTGTACTCCCAAAGTACAACTT
GAAACACCACCTGAAGGTATTACGATTAATATGAATGTGGTTGTAGATCATAAAATTGAA
GTTATCATGGATAAAGAATCCAAAGCGATTATAAAAACAAGGCAGCCGTAATCATCAAAA
ACAATTTTAGAAAAACACTTGAGGAATAAGAAGCAAATGAGCGTGAAAAATCACGCTCAT
TTCATTTTTACTAGGCTTTCACTGCCGCGAACGCCACCATATTGATGATACGGCGAACAG
AGGATACAGGGTTAAGAATATGTGCCGACTTATTCATACCTAATAAAATAGGCCCTACAG
TAATTGCTGTTGTCGTTGCTCTTAATAGGTTATAGCTGATACGAGCTGCTTCCATATTTG
GCATTACAAGTAAATTTGCTGAACCTTTTAATGGACTGTCTGGCATATAATCTCGGCGTA
ATTTTTCCGACAAGGCTAAATCGCCGTGCATTTCACCATCAATCATCAAGGCAGGATCTC
GCTCTCTCACAATTTCTAACACTTTACGCATTTTTGGTGCACCTAGTTGATTTGATGAAC
CAAAATTAGAGTGTGAAAGCAATGCCACCGCAGGTTCAATACCAAAACGACGAATTTCTC
TTGCTGCCATTAAGGTAATTTCAGCGAGTTCTTCCGCCGTTGGATCAGCATTAACATAGG
TATCAGTAATAAAAACGTTTCCTGTTGGTAAAACTAAACTGTTTAGTGCAGCGGGTACTT
TCACACTTTCTTTTACGCCAATGATGTCACGGATAGCTTCTAAATGGCGACTATATGTAC
CAAATAAACCACACACTAATCCATCAGCATAGCCCATTTCAACGAGTAGTGAAGCAATCA
CCGTTGTATTTGAGGTCACAACACGCTTAGCTATCGCTTCGGTAATCCCTTTGCGTTTCA
TTATGCTGTAATAACGTTTCCATAACTCATCGTGTTGGCTGTTATGTTCATTATCAACAA
CATCAAAATCTTGCCCAGCAACAATGTGTAGCCCTAATTTTTTAATTTTAGCTTTGATAA
TTTCCGTGCGTCCAATTAAGACTGGATATGCCAAGCCCATAGAAACCACTTCTTGTGTCG
CGTGTAATACTTTGTCCTCTTCCCCTTCTGCAAGCACGATACGTTTTTTCTCTGCTTTTG
CTTGGCTGAAAATCGGCTTCATAAAGAGGTTGGTTTTATAGACGAACTGAGTTAGTTTCT
CGTGATAAGCCTCCCAATCCGTAATCGGACGAGTAGCAACACCGGAGTCCATCGCAGCTT
TTGCAACTGCTGGGGCAATGCGTACAATTAAACGAGGGTCAAATGGACGTGGGATAATAT
AATCCGCACCAAAGGTTGTCCCCTCGCCACCATAGGCAGAAGTGACCACCTCATTTTGCT
CTGCAAGAGCTAAATCTGCAATCGCATAAACCGCCGCACGCTTCATTTCCTCATTGATTG
TTGTTGCGCCTACATCTAATGCACCACGGAAAATGAATGGGAAGCAAAGTACATTATTCA
CCTGGTTTGGATAGTCTGAGCGTCCTGTACAGACAATCGCATCTGGACGAGCAGCTTTCG
CTTCTGGCGGTGTAATTTCTGGATTTGGGTTAGCTAATGCTAAGATAATCGGGTGAGCCG
CCATTGTTCTAACCATATCCTGCGTTAAAGCACCCGCCGCAGAACAGCCTAAGAAAATAT
CTGCATTTGGCATCGCATCACCTAATGTCCGCCAGCCATTATCATCAATCGCATAATGTT
TCTTGGTGTCGTCCATACGATCATCACGATCTTTATAGATCACCCCTTTTGAGTCGCAGA
CAACGATATTTTCACGCTTCATACCTAAGGATATAAGCAAGTTCAAGCAAGCAATAGAAG
CCGCCCCTGCACCTGATGCAACTAAACGCACCTCTTCAATTTTTTTATCCACAATACGCA
ACGCATTAATCACCGCAGCAGCACTGATAATTGCCGTACCGTGCTGATCATCGTGGAATA
CAGGAATGTTCAATCGTTCACGCAATTTTTGTTCGATATAAAAACATTCTGGTGCTTTAA
TATCTTCAAGATTGATACCACCAAAGGTAGGTTCAAGAGAAGCGATAATTTCAACTAATT
TTTCAGGATCTTTCTCATTAATTTCGATGTCAAATACATCAATTCCTGCAAATTTCTTAA
ACAGAACGCCCTTCCCTTCCATCACAGGCTTACCTGCTAATGCACCGATATTGCCTAAAC
CTAACACGGCAGTTCCGTTTGAAATCACGGCAACTAAGTTACCTTTTGAAGTATAACGAT
AGGCAGCCGCTGGGTCTTTTTCAATTTCTAAACAAGGCTCTGCAACCCCTGGTGAATAAG
CTAATGCAAGATCACGTTGCGTTGCGAGGGATTTAGTCGGGGTAACTTCAATTTTACCAG
GGATAGGAAATTCGTGGAAATCAAGTGCTGCTTGGCGTAATTGAGATTTGTCATCCATAG
TTGTGTCCTTTATACAATTGAATAAATGAAATCATCAGTATTCTACCTAAATTTTGGGAG
GAATATTGTGATATAGCTCTAATTTTTTAACAAATAATTAAAAAGTATAGAAAGGAATAA
TCTCTAATTAAATGAGACGTTTAATCATGATGCCAAAATTAAGTATTATTTGAAATAAGT
ATTATAGAGCGATACTATGATCAGTAATTGAAAGAAAATCAAGAAGTTAATTGAGGGCAG
AGCTGTTTTATACAACAAGCTCTGCAAAATAATGTGATTGTTAGACGCTATAGAGAATAT
TTTTTTGCAGTATCTTTCAACAAGGTCTGCAATTCACCTTTTTGGAACATTTCGAGAACA
ATATCACAACCACCAATTAATTCTCCATCTACCCATAATTGAGGAAATGTTGGCCAATTT
GCGTATTTTGGTAATTCAGCTCGAATATCTGGATTCGATAAAACATCAACATACCCAAAT
GGAACTTGGCAATTTACAATAGCTTCTGAAGCACGAGCAGAAAAGCCACAGGATGGGAAT
TTAGGAGAGCCTTTCATATAAAGAAGAATAGGATTCTCGCTGATTTGTTTTTGGATTTTT
TCTATAGTTTCCATGTTTTTCCTCATTGATCAATAAGAATATGTACCCTATTCTAATGTG
AAACAGAATTTTCTGCAATTTGCCATTAACATCTTCTAAAGTATTTCTGTGGATTATAGT
CCACTTATTCCAAATCATTTCATTAAAATATCTGCCAATATTTGTTCTTTTAATCCACTT
TGTCGTTGAATTTCTGCTTTTACTGCTTGTTTCCAAATTTTTTCTTCACTAAACAAGGTA
AACTGTTTTTTAGCACGGGTAATCGCCGTATAAATCAGTTCTTTTGTTAATACTGGCGAA
TGAGAAAGTGGCATTACCAATAAAGTATGATCAAATTCAGAACCTTGTGATTTATGCACG
GTCATTACATAGGCGGGTTCATAACTTGGCAAACGACTAAGGGAAATGTCTAAATGTTTT
CCATTTTGTTCTGTTTCAAAATATACTCTCAATCTTCCTGCTTCATCTGGAAGAATTAAG
CCAATATCACCACTAAAGATATGAAGTTGAGGGGCATTTTCGGTAATCAAAATTGGCTTG
CCAATGTAGCTGTCTCGGCTATGTTTAAAATGTAATAAACGTGCTTGTAATAAGGCTTCT
GCAATGGTTTGATTTAATCGTTCTACGCCCAATTCACTGACGCGTAAGGCTGACAAAAAG
CGTACTTGTTGGAATGCTTTAAATATCTCACCGATAGACACGGCTTCTGGGGAAAGTACT
CGAGCTTTCACTTTGTTCAAGTAATCGGAATATAACTCCACCGCTTTTTCTACCACGCTA
TTTACACAGTGTTGTATCCATTGTGATTTTTCAGGAAAATCCGTGACTTTAGGGTAACAC
GCTAATGTTAAATCATCATAAGCCCTATTCGTTAAAATCTGCCACGATTTCACCGCTTGT
TGGGTGTTCACTTGTTTAGCTAACTGCCCAATCCCTGAATTTTCGTCAAAACGAAAACTT
CGACGAAGATGACATAATGAATTACAAATTGCGGGGACATTTTCCACTGTAGGATAAATT
TGATGTTCTGTTACATCAGTTAGATAGTCACTATGCTCATTGCTATAACCAAATCTGATC
AAACTACCCAACTCCCCCATTAAATTTCCAGCTTCTACAGAAGCAAGTTGATCTTTATCC
CCAAGCATAATCAAACGGGTATCTGGTTTTAAGGCATTCAACAGTTTTTCCAGTATGAAG
AGATCGATCATTGACGCTTCGTCCACGACTAACAGATCTAAATGCAGTGGATTTTGAGCG
TGATGACGAGGTAGATCACTATGGGGATTAATGCCGATTAACGAATGGATTGTTGAGGCT
CTGGTTGGTACTTCTGCTTTCAAACTGTCAGGAAGATCAAGACTAGCGAGATTATTTGAA
ATAGATTCTTTTAAACGAGCCGCAGCTTTTCCTGTCGGAGCAGCAAGGGCAATCTTTAAA
AGCGGTTGGTTCTGTTCTAATTGTTTAAGCTGTAATGCTGCAAGTAAAATAGCAACTGTT
CGGGTTTTGCCTGTGCCAGGCCCGCCTGAAATCAGACAGAATCGTTTAGTTAATGCTGTT
GCAACCGCAATTTTTTGCCAATCCGTATCAGCTTGTTTTGGAAAAAAGCGTTGTAAAATT
TGACGATGAAGATCGATATCTGCTTTTTTTAAATCCGAACTTACCGCTTGTTGTAAATAA
CGTGCTACACGATACTCTGCCTGCCAATAACGATAAAAATATAGGCGATCCTGTTGAAAT
AATAAAGGTGCAACCTGTGTAGGATCTTGGCTAAAAGCAATATGGTTATGTAGCAACGAC
TGCCACTCTAGCGGTGAAATCCCCTCAATTTTTTGCAAAATCTCCGTATGAAAATCACGG
CTGAAATGCTTTTTTTGCAAGTCAAAAAAGTGGGTTGTTAAATCAGAATTTAAACGAACA
CAACTATGTCCTTGCATAACATTAAAAGAAACTAATGCACTTAGAAAGATTGCTACATTC
TGTTGTTGAACCGTATAGTTATAAGCCTGCTGTTTCTGATCGATCATTTTTGCAAATTGA
TAGTTTAATTCAGAAATCACATTCTCCGTTTTTAAGGCATAAAGTAGAGGTAACATAAGC
AAAAATTTGATAGGAATTGATGGAAGCAGTATATAAAAAAATCCACGCATTTGCGTGGAT
TTTTTAAGATAATATTTGTTAAAAATCAGAACTGATAAGACGCGTTCAATTTAATATTGC
GCCCAGCCCCTTCCATTAAGCTAAATGCAGGTTGGAACTTTTTGTCAAAGACATTCTCGA
TCATCATATCTAAACGTAAATTACGCCATTCGCCAGAAGGTGTGTAACTTGCTTTTAAAT
CTGTGAGAGTATAACTTGGATAAGTCATTGCATGTGTTTTAGGTACACGTTTCTGACTTG
CATAGTGAGTGATATTAGCTCCAATCATAAATGTTTGAGGTACTAGTGCATAATCAATAG
TAAAGCCTAATTTATTCGCTGGAATATTGGATAAGGCTTCCTGTGTTTGGCGATTTTTGC
CTTTTGTTTGAGCATAATTCAATCCCAATGCTAAACGTTCTTGCTGGTAAGCGAATTCTA
GTTCATACCCTGTTAAGCGAGCATTTTCTACATTTCGATACTGCGAGAGAGATGGAATCC
TCTCTCTTTGTGAAGCTCGGAAAATATCAAGATGAATAAAATCTTTTACATCATTTTGGA
AATAAGCGGCATTGAAGATGAATTTATCTTGATGCACAAAGAGATTATCAAAATGAACTT
TCGCCGCAATTTCTTTATTTTTCGCAGTTTCTGGGCGCAAGTTTGGATTACTTACAAAGG
TATTATTAAATGATTGTCCCATTAAATTTGTGCCAAAGTGAGACCCGCTGACAAAGCGTT
CTTGCATTGATGGTGTACGGAATGCTTTATTATAACGAGTACTAAGATCTAGCCAATTTG
TTGCTTTCCAAGTTGCAGCGATGGATGGAGACCAACGGCTTGCACTATATTTGGCTTCGT
CACTTTGTGTTTTAAAGTGATCGTAGCGAACACTTGGCGAGACAATAATGCGTTCATTCC
ATAATGGAATATGTGTTAAAAGATAAAATGCACTGTTTTTAGATTTAGCGTCATAATTAT
TAGGGCGGAATGGTGTTGTGGCATTTTTCTCACGCTGTGTTACTACTCGGTCTGAAATAA
AATCTACACCATAGTTTAGGGCTAACCAATTTAGATCCGTCGAATTTCGTATGTTTAAAC
CCATAGTGCTGAGTTTAGTTTGATCTTGCAAACCGCTTGCAATACGCTGCTCTTTTTCTT
TTGTACTGTTACGGTATAGCGTCAATTGACTATTGATATAATCATTGTCTTTAGGGTTAA
AGTAATAGTGTAAGGCACTACTTTGGTCTGTGATTTTTTGTTTAGCTCGATAACTTACAC
TTCCTAGTACTGATGTGAGTCCTTTATAGAAACGAGTCATTTCAGCAAAAGAAGCTGTTG
GATTATTTCTATGCCAGTTTCTAATAAGGTTTCTCACATCTTGGTTGGTAAATTCTTCAG
CAACTTCATTGTTGGTTGGGGCAATTTGTTCAAAATGACTTAAACGATGAGAAAGCTCAA
GGCGATTTTCATCATTAATTTGCCAACCAAATTTAAAAAGTCCGCCTTTTTGAGTATAGC
GACTGTCTACTAATTTTTTACTGTCCGCTAAACGTAAATCATCAGCGTGGTTATAAAAGC
CACTCACTAATCCATCAAACTTGTCATTTGCGGCAAAGACACTGACATCTGTTTCAGAGA
GAGAATTAGCAGATTGGTATCCTTGATGAATTTTTGCTCCAATTTGCTGATTATCTTTCA
ATAAATCAAGGGCATTTGGCGTTCTGATCGCAACAATTCCCCCTAATGCACCGCTACCCC
ATAAAGTACTTGTAGGGCCTTTAATCACCTCTATTTCTTGGGTTAGTGCCATAGGTAGAA
AATATGAACCACGGTGAGATAAGTCAAAATTCTGGCGAACGCCATCAATCACTTGAACAA
CACGATTACCACTTAAGCCCCGAATAATCGGCTTTTGTGCAATTCCCCTTGATCCGCCAG
CAATATCCACGTTTGTAATCCTTTTAATCGCATCCGCTGTACTTATGGGTTGTTGAGTTA
ATAATTGGTTTTTATTTAGGGTTGCTTTCTCACTTGTGTGATTTGCCCAATGAAATGCAT
CCCTACTTGCAATCACAGAGATTTCAGCGAGCTCAGCTGAAACATTGCTATCTGCAAGGG
ATACGGTAGGCAAAGAGAGAAAGAGTGCTGTATAAATTTTTGATAGTCTCATTTTAGTTG
CTCCTTTAGTCTGACTAATAAATATCCTACAAAAGATAATGTAAATTATCAATAATGATA
TTGATAATTCTTATCATTTAGTTAAAAATAAATAGAAAAAGCGTTCTAATACATTATTAA
TAAAGGAGACCTATCAAAATGAAACATTTTCGTAGAAAAAATGTAATTACTGGAATCATT
CTTTCATGTGTATCTGGCTTTACTTATGCAAATCCAATACCAGATTCAGGAACATTGAAC
AAACAGTTGGAACAGACACGCCAGATACAAGTAGCAAAAGTAAAACCATCTGGAGAACTG
TTCAAAACACCAACACAGGAAGAGAATCTTCCCGCCAACAAAGAAAGTCTTAAATTCCGT
TTAGATTCAATCAAATTACTGGAGTTGGACGGAAACGAAATTCAAGATAATCTGACATCT
ATTACCTCTCCTTATCTTCATCAAGAAATCACCTTAGATGACTTAAATCGGTTATCGCAA
CAAATTACTAACTACTATCGTGACAACAATTATCTTGTTGCTAAAGCCTTTATTCCACCA
CAAGAAATTAATAATGGTGAATTGCAAATTTTCGTGATAAAGGGATCGCTTGATCAGGTA
GTTGTTAGAAATGGAAGCCGTTTAAAAGAAGACTTGGTTATGCGGATGGTGAATACTACT
GTGAAAAGCCATTCGTATTTGGTTAAAAATGAACTAGAAAAGTTAGCTCTATTACTTAAT
GACATTAAAGGAATTACCTCAGCGTTATCTTTGAAAGCAGGACAAAATACGGGTAAAACA
GATCTTACTGTTAATCTTAAAGATAATAAACGTTGGAATGGATATATTTCCATTGATAAT
CAAGGAAATGATAATACTGGAAAATATAGAACAACATTGGGAAATAAAATTTATAACTTA
GTTGGGCTTGGTGATGAATTACATTTTGATGTGCTTGCTTCTAACACCTTCGATTTATAT
AACTTAAGAGCGGACTATTCTTTTATTATTGATGGATATGGCACAAGAGTTGGCGTGAAT
TCAAACTATTTAAAATATAAATTAGGTGCGAATTTTAAAGATCTTAATGCTCAAGGGAGT
ACTTATAATTTAGGTGGTTATATTACTCACCCTACTATTAGAACTGCAAGTTTAAGATTA
GATAGTAAATTAGCATTTAATCATCAGAAATTGTCAGATGAACAAAAATCTGTTGATTTA
CAACAAAAACGGAAAGTAAATACGACTAGCATAGGAGTGAGTGGTTCTTGGAATAGTATA
AAAGAAGGTGTTACCTATTTTTCTTTCAATACTATTTTTGGGAAAGAAAGTCATTCGACC
AATGAGAAAAAACACTATTTATCAGAGAATTACCAGCCTAAACGTACATTTACGACATTT
AATTATTCATTATCTCACGAGCAATTTTTACCTAAATCCTTCAGTATTACGTTTGCCGCC
AGTGGGCAATTTGCTGATAAAAATCTAGATAGTGGAAATAAATTCCTACTAGGTGGATTA
TCAGGGGTAAAAGGATATCAAGCAGGTACTGTTTCTGTTGATGAAGGGCATATTATCCAA
GCGGAACTAAAACACTACTTACCTGTTTTCTCAAAAAGTATATTAGTAAGCTCACTCTTT
TATGATGAGGGTTTTGGAAAACAATATAAAAATACTGAGAAATTATCCGAATCTGTTGAA
AATAAAGTTCGTTTAAAAAGTATCGGTGTTGGTTTGAATTTAATTGAACCTAATCATTAT
TCTATTAATTTTGCTTATGCAAAACCTATCGGTAAGAAATATAACAATGTAGATAAAAAT
CAATTTTGGTTATCTGCAATTAAAACATTTTAATTAAGGAGTACATAAATGCGTAAACAA
ACTTTACTTTCCGTAGCTATTTCAACAGCACTTAGCACAACAAATCTTTATGCTGCTGAT
TTACCTCAAAACCATAAAATTACAGACGGCAATGCAAAAATTAATACCTTAAATAAGGCA
ATGACCATTACTCAAGAATCACCTAGAGTGAGTATTGAGTGGGAAAGTTTTGATATTGGA
AAACAAAATAGTGTTGAATTTAAGCAGCCTGATTCAACCGCTATTGCTTATAATCGTGTT
ATGGGCGGAAATGCAAGTCAAATACAAGGTAAATTGCAAGCAAATGGGCGTGTATTTCTC
GCTAATCCTAACGGCATTATTATTACAAAAGATGCTCAAGTGAATGTAGGTAGCTTACTT
GCTACAACTAAGGATCTTGAAAAAATTAGTAATAGTAATAAGTTCAATTTTACTCCACGT
AAAAATCATAAAACCGCCGAAGGAAAAATTATTAATGAAGGTAAAATTATCGCAAATGGT
GAAAATGCTTTTGTCGCTTTAGTTGGAAATGATGTTGAAAATAAGGGGACAATTGAAGCT
AAATACTTTAAACAAGAGAAAAAAGTTAAGGGTCGCTATTGTAATAGTAGTTGGAGCAAT
CCAAATGATTGTTATGAAGGTAATCATTGGGGATTTAAGTGGATTGATTTTGAACGTGAT
GAAACTATTGAAAGCCCTGGACAAGTTGTCTTAGGAGCGGGTAGCTCATTTAGCTTAGAA
TTAGAGGCAACATCTATTGATTTAGATATTGATGAAAATACAGTAAATAGTATTGTGAAA
AATTCAGGTTCTATTATTACCGAAGATGGTTATATTGAGCTAACTGCTAAGGGAAAAAAT
GAATTAATTAATAACCTTGTGAATAACGATGGCTTATTACAGGCGGATAATGTTGTAATG
TCTCGATCTGGAAAAATAACTTTATTTTCTGATGATATTAAATTTGGAAAAAATAGTGAT
ATTCAAGCCGAAAATTTAACAATAAAAGCGAAAAAGAATGAAATTAACTTAAATGCTGAA
AAAGGTGCAAAACTTACAATTAAAGATAGTATTGATTTTGCAGTCAGTAGCTATCTAGAC
CCAGCTATAAAGAAAGTTAATCTTAGTGGTGATTTAAGTCGGGAAGATAAAAATTATTAT
GATGACGGCTCTAAAAAACTAAAAACAAAAGTTAATCTAAAGCTGGCAGATAATCTTGAT
GTTGGTAATAAAAAAGTAGGTGAAAATTCTTTTATCAGCAGTAATTTTTTAGGTTCTTTA
CTGGGTATTTCAGGAGAAGTAAATCTAAATGCGCATAATTTTGATATTTCAGGTGATATA
AATATAGACTCATATAAAGATACTGATTCAGTTTTATTATTAAATACACAATTAAATTAT
ACTAATCCTAGCTATATTCGTTTTAATAAAGCAAATATAGATACTAAAAATGGGCGTTTA
TTTATTGCAACAGATCTAATGGATAAACATTTTGCGGATAAAGGCATTTCAGATATTAAG
ATTATAGATAGTAAATTTAATTTTAATAATGGTGCTATTGTTTTAGGTAGAAATGGTTTA
AGAAGAAATTTAGAAGATTCTAGAACTTGTATTAATCTTGCCTATTGTTTAGAAGATACT
CAAAGATCGCCTTTTAGCGTAAATATTAGTAATTTGCAACTTGATAAAGTAGATGATTTT
GTCATTGTTGGTGGCTTTAATAATGTTGATATTGATCGTCTTACTCATATAGGAAGAGGT
AATTTCTATATTTATGGGGGATATTCCTATAATAAAGAAAAACCAAGCTATGACTATGCG
ATTTTCAATACCAAAGATAGGGCGTTGCGTACAGAACGAAATCATACTCAAAGACGATGG
AAATTCAATAATAATTTACGTCAATGGATTAATAATGAGTTCCTATATGCATTTGATTGG
TGGACTGCCACAAATAATAGTTATGACAAAATTAAACAAGAAGTTATTAAAACACCTAAA
AGTCATTTAGAAACGACAATTAATATTCGTAATAGTAATATAAAAACGCATGATGGTTTT
ATTAATCTTATGGCAAAAAATATTAATTTAACCGATAGTCAATTTAATGTTACGTTTGAC
CGAAATATGTCTTTTGAATCTGATTACGATCGTATCCATAAAATTGGGTTAAGTGCAGAT
AAAACGATTTTAGATCACACGTCATTAAATATTCAGGGGGCTGAAAAACTGAATGTTTCA
CCAAGTTCAAAAATGAAAGCGGCAACAATGTATGTCGTTGGTGATTTAGAAGGGCGAAAT
AAAAGTTCAATTAACCTGAAAAGCCATCAAGGTTATACGTTGATGACAGATAAAAATGCA
ACATTACGCGGTGAAAAATCAAAAAATGATTTAACTATTACCTTGTTAAATACTGGTCCT
AAACCTTCACCTGAAATTGGTATTACAGGTTCTGCGGATAATGATGCAAATGCAGCTAAC
TTTGCTTTAGCCCTTGGCGATGCTACAAAGACTACAATTGAGAATGCCACGGTTATTGCA
CTAGCTCCAAATGGTGCTAAAGCCTATTACAGCCATAAAGATATGCCTATCGTGCTAAAA
AATACTGATTTTACATTTTATGAGCAACCGAGAGGAACAAACTACGGTGATGATGAGCTA
GCCGGAGAAGGAAATATCAAAAGACTTAATGAGCGTCAATTAAATACGATATTAGATAAA
CTTAACGGACTCAAGCCAACTTATCTATCTCGCGAACAGAGTAATTTAGTTGAAAATAAT
AAGTTCGGAGTTAAATCTCTACAATCTGAAACACTAGAAGATGAGAAGAGCGTTGTTGTC
TCTATTTGTGATGAAAACAATAAATGTGAAGATCGAATTATTGGCAATAAACATACCGAT
GCTAAAGTTTCGGTAGGTGAAATTCGTTAGACTAAATCGAGAAGACACAGGTATTGGTTT
GTTGAATACATAAAAAAATCCACGCATTTGCGTGGATTTTTTATCAGAGAGCAAATTATT
CTACTCTTAAAATACGGCAAGTATTTGTGCCACCTTCTTTTAACTCATCACCATGAGTTA
ATAGCACTAAATCACCAGACATTAAATAGCCTTGTGCTTTTAATAAAGATAATGCTTTTT
TCGCACCTTCAATAGTACGGCTGTCATGTTCATAATGAACTGGCGTAACACCACGGTATA
ATGCACAACGATTTAACGCTTGTTCGTTACGAGAAAGTGCATAGATCGGTAAACCAGAGC
TAATACGACTCATTAATTTTGCGGTTTCACCTGAATGGGTTAATGCAATGATTGCAGAAA
CACCTTCAAGGTGGTTTGCGGTGTACATTGCTGACATCGCCGTTGCTTCATCAATGCTTG
CAAATTTAGCTTCCATACGGTGACGTGAAACATTGATGCTTGGCATTGTTTCTGCACCTA
AGCAGACTTCTGCCATTGATTTTACCGTTTCAACTGGATAATCACCGTTTGCCGTTTCAC
CTGAAAGCATTACCGCGTCAGTGCCATCTAATACTGCGTTTGCTACGTCCATAACTTCTG
CACGGGTTGGCATTGGTTTTTTGATCATTGATTCCATCATTTGCGTTGCGGTAATTACAA
CACGGTTCAATTTGCGTGAACGACGGATAAGTTTTTTCTGAACGCCAACTAATGCTGCGT
CACCGATTTCAACACCTAAGTCACCACGAGCCACCATAATAACGTCTGCACCTAAAATGA
TGTCGTTCATTGCTTTTTCAGTTGCAACGGTTTCAGCACGCTCTACTTTAGCGACAATTT
TAGTGTCTAATCCCGCTTCTTTTGCTAATTGACGAGCATAGTTTAAATCTGCACTTGATT
GTGGGAAAGATACCGCTAGGTAATCCACGCCAATTTTCGCTGCAAGTTTAATATCTTCTT
TATCTTTGTCCGTTAATGCTGGAGCAGATAAACCGCCACCTAATTTGTTGATACCTTTGT
TGTTTGATAATGGACCGCCCACGATAACTTCAGTAAATACTTTAGCACCGTCAATAGAAA
GCACTTTTAATTGAACGTTACCATCATCTAATAAAAGAATATCGCCTGGAACGACATCGT
TTGGTAGGTTTTTATAGTCTAAACCAACCGCTTCTTGATGACCTTCGCCTTTTGGTAATT
CTGCATCTAAGGTAAATTTATCACCGATGTTTAAGAAAATTTTGCCTTCTTTGAAGGTTG
AAACACGGATTTTAGGGCCTTGTAAGTCACCTAAAATCGCAACGTGTTTGCCTAAACGTT
TTGCAATTTCACGCACTTTTTCTGCACGAGCGATATGATCTTCAGGCACACCGTGAGAAA
AGTTCATACGAACCATATTTGCACCAGCAGCAATGATTTTTTCTAACGTATTGCCACGAT
CTGTAGCTGGACCCATTGTACAAACGATTTTAGTTCTTCTGAGTTTACGAGACATTATTC
AATTACTCCATTGTTTAAATTGTGAAAAATAGAAATCTTTTATCTGTTGCTTGCAACAAC
AAAAAACGCCGTGCATTATACGCCTAAAAGCGTTCTGTTTAAACCACGAAGAGGATAAAC
CGATGAATATTTGGATAATGCGACACGGCGAAGCAGGTTTCAGTGCCCCAACTGATGCAC
AGAGAAACTTAACTGAACAGGGTAAATTGATGGCATATCAACAAGGGCAATGGCTTGCAA
AAAGGCTTGAAAATCAACAAATTAAATTAGATAAAGTGATTATTAGCCCCTACCTTCGCA
CGCAGCAAACGGCACAAGCCGTAGAACAAGGTATGCAAGCGGTCAACACTATGCAAAGTT
TTGCAAATCTTGCGGAAACATGGGAAGAGATTACCCCTGACGGAAATCCCGACACAGTGA
TTGATTATCTTGCATTCCTACGAGAAGAGGGAGCAAAGCATGTGCTGATTATCTCTCACT
TGCCCCTTGTCTTTGACTTAGTCTATCAACTAACACAGCAGAGAGTACATTTTTCTCCTG
CGGTTATAGCAGAAATATCCGAGGTTGAAGGAAAAAGCCATCTGTCCGTTATTGTTCCTA
GAAATTCACAATAAACCCTAAAATGTGATCTTAGTCACAAAATACAGTTAACGGTATCTA
AACTAGGAAATTTTCTTATTCTATTTAGGGGATTCTCTCAAGGAGCAATGAAATAATTTT
CTTAAAATTTAAATATCTTTTTAAAAATATCAGAGGAAATTATGTTTTCATTTTTAGCTG
AAGTTAGACGCCCAGTCTTAGATCTACCCCTAGAAGAAAGACGGAAAATGTGGTTCAAAC
CTTTTATGCAATCTTATTTAGTTGTATTTATCGGTTATATGGCAATGTACTTGATTCGTA
AGAATTTCAACATCGCACAAAATGATATGATCGAAACTTACGGTTTAACTAAAACAGATT
TAGGACTTATTGGCTTAGGTTTTTCAATTACTTATGGTATTGGGAAAACAGTAGTCTCTT
ATTATGCTGATGGTAAAAATACAAAACAATTTGTACCATTTATGCTTATTCTTTCAGCCA
TCTGTATGCTTGGCTTTAGTGCTAGTATGGGAGGAGGGAGCATTGCACTGTTCTTAATGA
TTTCATTCTATGCACTTAGTGGCTTTTTCCAAAGTACAGGGGGATCATCTAGCTACTCCA
CAATTACTAAATGGACGCCTAGAAAGAAACGAGGAACATTTTTGGGTTTCTGGAATTTAT
CACACAATGTAGGTGGTGCGGCAGCTGCTGGAGTTGCGTTATTCGGAGCTAATGTCTTCT
TTAATGGACATGTCATTGGAATGTTTGTATTTCCATCAATTATTGCATTAATTATTGGAT
TTATAGGATTACGCTATGGTTCTGATTCTCCTGAGGCATATGGTTTAGGTAAAGCGGAAG
AATTATTTGGGGAGGAAATTAGTGAGGAAGATCGTAATACTGAAGAAAATCAACTGACCA
AATGGCAGATATTTGTTCAATATGTATTAAGAAATAAAGTTATTTGGCTACTATGCTTTG
CTAACATTTTTCTATATATTGTTCGTATTGGTATTGATCAGTGGTCCCCAGTATATGCCT
ATCAAGAATTAGGATTTTCAAAAGATGCTGCTATTTCCGGTTTTGCTCTATTTGAAGTCG
GGGCATTAGTGGGTACATTCTTATGGGGATATTTATCTGATTTAGCAAATGGTCGTCGTG
CCTTAACCGCTTGTATTGCCCTAGGTCTGATTGTTTTTACTCTTGAGTTCTATCAGTTTG
CAACTAATGAATTTATGTATTTAACGGCATTGTTTGCTTTAGGCTTTTTAGTATTTGGCC
CTCAATTACTGATTGGCGTGGCTGCTGTTGGGTTTGTCCCTAAAAAAGCAATTGCTGTTG
CTGATGGTGTAAAAGGTACCTTTGCTTACTTAATTGGAGATAGTTTTGCAAAACTAGGAT
TAGGAATGATTGCTGACGGTACTCCAATTTTTGGTCTAACTGGATGGAGTGGTACTTTTG
CAGCACTTCATGCATCAGCAATTACTTGTATTGGATTGTTAGCCTTCGTTGCAATCGCAG
AAGAGAAAAAAATTCGTAAAAGATAGAATATGCTAAGTAACAAGAATACGGTGGACTTTT
CCACCGTATTTTTTATAGAAATACGCTATTATTAATTGGAAGGATTTTATGATTCATGTT
GTTCTTATTGATGATCATGTCATTGTACGCTCTGGTTTTTCTCAACTCCTTTCTTTAGAG
AGTGACGTTACTGTTATTGGAGAATTTTCTTCTGCTAAAGAAGCTCGTCAACATTTACCT
TATTTAAAACCTCATGTATGTATTATTGATATTTCAATGCCAGATGAAAGTGGCTTAGAT
TTATTAAAAGATATACCGTCAGGTATCCACTGTATTATGCTAAGTGTAAATGACTCAGAT
TTAATTATAAAAAAAGCGTTAGAATTAGGAGCAAAAGGGTATTTAAGCAAACGATGTAAT
CCTGATGAGTTAATTCAAGCGGTGAAAACAGTATACTCAGGAGGTGTATATCTAATGCAA
TAAATAAACTCAATGTCAAAAATAATGTTGAATTAGCGAATTTATTAAATTCACAACTAA
AATGATATTTACTATATTATACTCTTGGTTTTTGATAACTTGTTCTTATTTCTGCTTATG
GATAATCTCAGATTATTTACTTTCAGATATTGTTTTGGCCTGTCTATTTTTGCCGTTTGC
CTTACGTAGTGGTATTATATTGCATATTCAACCTAAATTCTGGCCTATTGTATATTGTTC
TGAAATTAGTATATTGATTTTATTAAACTATTTATTTCCAGAAATATATCAATATTCTAT
TTTTATTTTAAGTATATGTAGTATCCCAATTATTTACTTATCATATTTATACTATAGTGG
AAATCAATGGAAAAAATTATCAATTCAACTTAGCACTATAGTTTCAATTAGTATGATCAA
TGCTGTAGCCATTTCCTCATCAGAATTTTACTTCACATTTCTTGTAAGTTTTACTGGTGG
GGTATTGATTGTTCCTGCTTGCTATTTAATCAATGAGTTTTTATTTAAGACTGAATGGCT
TCCTCTTACTTCTTCTCTAATAAAGAAGCCGGTAACTTTAAGAATAAAGCACATTTTTAT
TTATATTTTACTATTTGTTTTAAATATCTATATTCAAATGAAATTGCCAGATACCTTCTA
TAGGTTTGCTTTATTCTACCTTGCAATCCCTATTATATTATTAGCTTTTCAGTATGGTTG
GCAAGGTGCATTTTTAGGAGTCCTGCTTAATAGTATAGCACTTATTGGTACTACACATAG
TTTTTCTAATCTCACTATAGCTGATTTATTACTATCTATTTCAACTCAAACTATCACAGG
AATATTTCTAGGACTTGCGATTCAAGATCAGCGTAACTTGAACCAGAGTTTATCAATAGA
ATTAAATAAAAATAGATTACTCACTCGGCAGCTGATTAATACTGAAGAAACTATTCGTCA
AGAAATCTCTAGAGAATTACACGATGAGGTCGGGCAAAATATTACAGCCATTAGAACTCA
AGCAAATATTTTAAAAAGGATTGCACCTGATTATGAAAAAATATCAACCACAATAGAGCA
ATTATCTCTTAATATTTTATGATACAACAAAAGTACTACTAAATCGAATTCGACCTCGTC
TACTTGATGATTTAGATTTACCCCAAGCTATTGAGAATCTATTTATTGAACTAAATTTTC
AAGATAATCAAATTGATACTGAATTAATATGGAAAAATGATCAAAATTTAAAATTAGAAC
ATATTCTTGAAATTACTATATATAGATTATGTCAAGAAAGTTTGAATAATATTATAAAAT
ATGCTAAAGCAAATAAGGTAAAAATAGAAATTGAAATAAAAAATAATATACATATTATTA
TTACAGATAACGGGGTTGGATTTGATACATATCAGATATTAACAGGATTTGGAATTCGTG
GAATGCAAGAGAGAGTGAATATTTTATGTGGTACATTTGAAATAACGATTGGGGAAATAT
CTATTTAACTGAAAAATATCACTATGATCTTGTTTCTGCTAATAGTGCACTTTCACTCTT
TGAAGTAGGAGGATTTATAGGATCTCTAGTTGCTGGTTGGGGATCAGATAAATTATTCGC
TAGCAATCGTGGTCCAATGGCATTGTTATTTGCTATTGGTATTTTTTTCTCCATTATTGC
AATGTGGCTTATGCCAAAAGAAAATTTCATATTACAAGCAGGAATTTTCTTTTCAGTAGG
TTTTTTCGTATTTGGTCCTCAAATGCTTATTGGTATGGCAGCTGCTGAATGTTCCCATAA
AAAAACTCCAGCTTCAGCAACAGGGTTTGTGGGATTATTTGCATATTTAGGTGCTGCTAT
AGCTGGTTATCCTTTAGCATTAGTGATGGAATCACACCACTGGTCCGGATTTTTTGTCGT
GATTGCTTGTGCAGCCTCTGGCATCGCATTATTGCTATTGCCTTTCCTTAAAGCACAAAA
TTGACAAATTACCTATGAGTAAATAAAGCAATTAGTATTTTGGGATAAAGCCGAATAGAA
CACCGACTCATTCAGTGATTTGGTTAAAGATACGGATAATAAAAAAGTGGCTTAGCGCCA
CTTTTTATTAGAATAATTTTCTAGAGGTATTAAAGATTTCTTCTTTAAACGGACGACGCA
TATTAGTGATTGCATCAATAATATCGTGGTGAACTAATTTTTCATTTTGAATACCCACAC
AACGACCACCGTAGCCTTGCATCAAGAGTTCTACTGCATAAACGCCCATACGAGAAGCTA
AAATACGGTCAAATGCACAAGGCGCACCACCACGTTGGGTATGGCCTAACACAGCAGCAC
GGGTTTCGTGGCCAAAGCGTTCTTCAATCTCTCTCGCTAATTGGTGTACATCTGTCATTA
ATTCTGTAATCGCAATAATTGCGTGACGTTTTCCTTTATTGAAACCATCTTCGATGTTGC
GTATTAGTGACTCTTTATCAAAACCTTTTTCTGGAATGATAATGTATTCACAACCGCCTG
CTAATGCCGCACTTAAGGTTAAATCACCACAGTGGCGCCCCATAATTTCAACGATAGAAA
TGCGTTGGTGAGAAGTTGAAGTATCACGCAAGCGGTCAATTGCTTCTAATGCGGTTTCAA
GTGCTGTTTGGAAACCGATAGTGTAATCCGTGCCTGCAACATCATTATCAATAGTGCCAG
GTAAACCGATACACGCAATGCCGTGTTCTTCGGTCAATAGTTTTGCTCCCATATAAGAGC
CGTCACCGCCGATAACTACTAACGCATCAATTTCATATTTTTTCAAGGTTTCTACACATT
TTGCACGCACTTCTGGGTTTTTAAATTCTGGGAAACGTGCAGAACCTAAGAATGTACCAC
CACGGTTGATCACCTCAGACACTGAACGGCGTTCAAGTTTGATAACACGGTCGTGATATA
AACCGTAATAACCGTCTTGAATACCATACACTTCTAAACCTTCACTTAAACCCGCACGCA
CAACACCACGGATCGCTGCATTCATACCAGGCGCATCGCCGCCACTGGTTAATACTGCAA
TTTTTTTTACCATATCAATACCTATAAATTTAATTTTAAAAAATAAATCAAAAAACTTGC
AAAGATTACCCTATAACGCCCTTTCGTTCTAGCAGAAAATCGGGAAATTTACGATTTTTT
GATCTAAGTTGAGATTAATTTTCTAAAATGTCGAGAGCAAAATCTAATGCGGTAAAAAAG
CGGTCAAGATCCGCTTGCACATTGTAATGAGCAAGAGATATTCTCAAGGTGCCATTTTGT
GCTAAATAACGTAAGTAGGGTTTGGCACAATGTTCGCCACTACGCAATGCGATCTGTTGC
TCGGCTAAAATCGCCGCAATATCTGCGTGATGTTGATGATGAAAGACAAAGCTAATCGTT
GGGCTTAAACTTCCTTCCGCTAAAATGCGTATATTTGGATAAGCTGCTAACCGTTGGCGA
GCCTCTTTAGCAAGCTGATAAAGCGGTGAGTTTAAGGCTGAAAAATCCCATTTTTCCAAC
CACTCCAGCACCTCACCAAAAGCGATAATTCCTGCGATATTTGGTGTTCCTGCTTCTAAA
CGATAAGGCAATGTTGCCATCGTGAGCTTTTGCTCAGTAATCTCTTGTAACATTTTTCCG
CCAAATAAAAGAGGGCGGAGTTGCTCAAGGCTACTCAATTTCCCTGTTAATACGCCAACC
CCAGTTGGTCCGTACATCTTATGTGCAGAAAACGCATAAAAATCGGCATCAAGTGCTTGT
GCATCAATTTGTTCACAACAGACCGCTTGTGCAACATCAAGCACAATTTTGGCTGAACAT
TGCTGACGAATAAGCGGTATCAATTGCTCTGCAGGCTGTCTAACCCCTGTTACATTTGAC
ACCAAATTAAACGCAACGATTTTAGTGCGTTCTGATAAGGCTGTTTGTAGCGTTTCAGGG
GCAATTTGGTAGTTGCTATTAAGCGGTAGCACAATCAATCTAGCTTGTTTACGCTCAGCA
AGTTGTTGCCACGGAATAAAATTAGCGTGATGTTCTGCCACAGAAATCACAATTTTATCA
CCAGCTTCAATACTGTCAGCTAAACCATTTGCGACTAAATTAAGTGAATGGGTTGTGCCA
CTTGTCCAGATAACCGCATCTCGTGTTGCAACATTGAAACGTTTTGCCACTAAATCCCTT
GCTAATTCATAACGTTGCGTTTGAAGAAAATCATATTGACTACGGTGAACCGAACCAGAT
GAACGATAAAAATTGAGCGTTGCGTCTATCAACACTTTCGGTTTGAGTGTTGTTGCGGCA
GTGTCTAAATATACCGCATCGGGATTATCTTGAAAAAAAGGGAAATGGGAACGAAAAGTA
TGATTAATCATTGTCGCTGAGCCTTTCTATAAAGTTTATTACAAGGGATACCATCATTAT
TGCCGTCTAGCTCTCGCCAACGGCATTGTTTAAAGTAGCGTTTCGCCGTGTCATAATCGG
GAAGATCGTTACAACTTTTCCTCACATTACAATCTATAGTGGCAAGCGGTGCCTTAGGCG
AAAAACCTTGCCAAAATGAATGTTCATCCGACCGCTTACTTGCACGCCAGTCCGCAGGAT
TGATCGGATTTTTATCTTGCCATAAACCTATTCTTTGCTGTTGAGCAAGTTGTTGAGCTT
GCAGATACACAGGTTGTGTTTGGCGATACGCCCACGCCATTCCTCGTTGCACCTGAATTA
AGTTAAGATTTTCACCCCTCTGATCATAAACCACTGCCAACAGCCGTTGATATTTATCAT
ACCCCGTAATCTCAAGTTCAACCTCTTTTTTAAATGCCAGTTGAGCTAATGATTGCTTCG
CCTTATTACCAAAAGGCTGGGCAAATTCCGGCGCATCAATATATTGCAGGCGTACTTTGA
GTTGTGTTCGATTGTGCAAGCAGGTTAAAGTATCGCCATCATAAATACCTACAACTATAC
ATATTTTCTGTGCTATATGTTTAGCAACAATCGGTTCATTTGAAAAAAATAGAGAAAGTA
ATATTGCTAATTTATGGAAGTAAATAGTTTTTTTCATATTTTAAGTAATATTTAAATAGA
AGGCTATTTGCCATTTATAAAATGATATAGATAATAGAAACTATGTATTTAACCCAGCAT
GCTAATAAAAAATAAAGTAATGCTGATTAGGAAAACGATTTTCTAATATAGTAAATACAT
GCTATTCTAGGTCAATTGTAGTTGTTACATTCAAAATTCAGACTAATGAAACCAATTTTC
TTAGAGCTTCGTCATTTACGAACTATTATTGCTTTAAAAGAAAGCGGCAGTGTTTCAGCT
GCCGCCAAATGTATTCATTTAACACAATCAGCATTATCTCATCAAATTAAATTGTTAGAA
AATCAATATGATCTAACTCTATTTGAACGTAAAACTCAGCCAATCCATTTTACTCCAGCT
GGAGAACGTTTAGTACAGCTCGCTTATGAAATTTTACCTAAAATAATAGAAGCTGAATCA
GATATAACCCGAATTAAACAAGGAGAAGTTGGAGAATTACGGATTGCTGTTGAATGCCAC
ACTTGTTTTGATTGGTTAATGCCAGCAATGGATATTTTTAGACAAAATTGGGGGGGAATA
GAATTAGATATTGTGTCTGGTTTTCATACTGATACTGTTGGTCTATTGCTTGCTCACCGA
GCAGACTGGGCTGTTGTATCAGAAATAGAAGAGTCCATTGGTATTATTTATAAACCTTTA
TTTTCTTATGAAATGGTTGCTATTTGTGCCAAAGATCACCCTTTGGCACAAAAAGAAATT
TGGGAAGCTGAAGATTTTCGTCACGAAACACTAATTCATTATCCTGTTCCCGACAATATG
TTAGATTTATTGAAAAAAATCTTACAACCAGTAGGAATAAACCCAACAAGACGCACTAGT
GAATTAACTATCGCAATCATTCAGCTTGTTGCCAGTAAAAGAGGTATTGCAGCCTTACCT
TATTGGGCTGTAAAACCATATTTAGAAAAAGGCTATGTTGTTGCAAGAAAAATCACTTCT
AATGGCTTATATAGCAATTTATACGCAGCAATCAGGGAAACAGATCTAGATAAAGTTTAC
ATTGAAGAGTTTCACAATATAGTGAAATCGCAAAGCTTTGCCACATTATTAGATCTATTT
TCTTTAGATTAGAAATATTATTTATGAGTACACCAACTTTCCATTTAGATATTTTAAGCT
AAATGGGATCTGTAATAATTACTTATCTGCTACTGATACTTTCAGCTTTTGCCGTTAAGT
TTTCTGCCCCCGTCGCTCTCATCACAATGTTATCTTCCGTCCGAATACCGCCGTAGCGTT
TAAATTCGTCGATTTTCTGCCAGTTAAAGAAACGAGCAAGCGGGTGGTTTTTCCATTGAT
TTAGCAACATCTCAATAAAATAGAACCCAGGTTCAATGGTAAGCACCATACCTTCGGCTA
AATCACGAGTACAACGCAAACTTGGATAAATCTCAGGCGGAGCTTTGCGTGTGCCACGGT
GGTTTTGTTGGAAACCTGCAACATCGTGGACTTGCAAACCAAGCTGATGCCCTAAACCGT
GTGGGAAGAAAGTACGGCTAATACCCTCTTCAAAAATTTGATCGGCAGGTAATTTCACAA
ACTCAAACTGGTGAAGCATTTGCGAGATCCAACGGTGCATTTGGGTATGGTAACTTAGAT
AATTCATCCCCACTTGCATATCAGCAATCGTATCCAGTTTAAACTGCTCCATTTGAGCAA
TCATTGCTGCAAATTCACTTTGTGGCTCAAAAGCATAAGTTCGAGTAAGATCGGAGGCAT
AACCAAGATAGCTTGTACCAGCATCAAGTAAAAAACTGTGGCGTTCGCAAGGTGGCGTGA
AATCCAATTTTGTGTAATGTAAAATCGCACTATGCTGATTGATCGCAACAATATTGCCGT
AAGGCACATTGTTATCCGATTGCTTGGTCGCTTGAAGATAGGCTAAATTAATTTCAAACT
CACTTTTACTGGCAAAGAAAGCCTCTTTTGCCGCGTGATGTCCAGCTAAAGCAGTGAGTT
GAGCTTGATAAATGCACTCAATTTCAAATTCGCTTTTGATCGAACGCTCAAAATGCAGTA
CATTTAGCACTTTCTGTGGATTGATATGCTCAAAACCTAGTGATTTTGCCAACTCCGTTT
GTTCGCCAATAAAGGCACAATGGGTCGGATTAATGATATATTGTTGAATTTGTTGGCTAT
CCGTGAGCATTTGCCATTCAAACTCATCAGCAAAAAATGCCGATGTCGGCGGATTTGGCG
TACAATGCCAATAATCTTGCGGTGCATAAAAATAGAGTTTCGGTTTATTTTTACCGTCTA
AAAAAAGCCAACTTTGTTCTACGGTGGGATCAGGGAAAATATAATTAAAATGCGGATTGA
TTTTAAATGGCGATGTTTGGTCGTCTAAAAAATGGTATTTTGCTTGCCCTGCATAAATCC
AAAGCCCGTCAAGACGAGCCAGCTCTAAGGCGTGCTGTACGATTTGTTGAATACGTGCGA
TGTGTTGAGAGAAAAGCTGTTGCATATATATCCTGTAATTTTTAATTTTGAATAATAACG
ATGACCGAACTAACCATTAACCACACTTTAGATACCCTAGGGCTACGTTGTCCTGAACCT
GTAATGCTTACTCGCAAAACCATTCGCAATATGGCAGATGGTGAAGTGTTGCTAATTATT
GCTGACGATCCTGCAACTACTCGTGATATTCCGAGTTTTTGTCAATTTATGGATCATCAG
CTATTAAAAAGTCAAACAGATACTAAGCCGTATCAATATTGGGTGAAAAAGGGGCTAGAC
CACCTTTAAACTTTTTGTAATTTCAAATCTATCATCTAAAAATTCTTTCTTCAGACGAGA
TATTTCTCCAAGTATCTCTTCTTCAGAAGATAGAATATTATCATCTTTACGTAATAGTTG
ATTATGTGCTGTTAAAATAGTACGTACATATTTTTCCCACTGTTTCTCTGGAATTTTCTG
TACATATGCAGATAAAAAGAGTAATTCAATATTAGAATAATAAATCCCACCACCTGACAC
AGGACTTGCCAGATAGTTAACGTTATTAAAAGCAAAAGGATTATCCAATATAGCTCGGTT
AAATTTCTGGCAGGAATTTGTAGCTGCTTCTATTGTTTCAGCCGATTGAGTAATGACAAC
TTCTTTTCGAGCTACTAATAGGGCAATTATTCTAAATAATGCATTTGGAGGCATATCCCC
TTTTAAGGCTTCACACAAAGATTCTAACGAGTGAATCTTATAATCAGATAATTTTTCAAT
AATAGGTTTTAATAATTCTTCTTTAAATTCCGTTTGTCGGTAGTTTTTAATCGTGGTCGA
AATTTTTGTTGTAGATGAAACAAGTAATATATTTAATTTCTTCCATTCTTTCTCTCCTTG
TTGATTAGTAAGTTGAGATTTTCCTTTAACCCAATAATCACGGCGGAATTGTTTATTTAA
AATAAAGTCTTTTGCTGTTTGAAATAAAGAAGGATCTTGAATGCTAGATAATAATTTTTG
TTGCTCTTCATCAAATAAAACCTCATCAAAATCATCTAAATAAGAAACGGAGCATGCGTA
ACTTAATTTAGCTTGTTTCAAGCAGGATTCAATTTCTGAAAAATACATTGGATACCAATT
CTGATTAGTAAATTCATGAATGACGTAATTAGAATTTTGTTCTTTGATCTGTTCAACTTG
TTCCAACAAATAAGGTGAGAGAGAAAGGAGACTATTACTCACTGAAAGCATATTCTTTGT
ATGTTCTAATGCTGATTTAATCGCTTGATCTTTTGATTCTAGAGTAGCAGATAATTTACT
ATAGTATTGATTTAATAAATATCTAATTGGTGATTTTCCTGCCCATCCTGGTAATGTGTT
ATAGCTAATATAGACTACACCACCTACTTTTAATTTACGTTGAATAAAATCAACGATAGT
TTCTCTATTTTGTGGTGAAATCCAAGACCAAATACCATGTAGAGCAATAAAATCAAAATC
AGGTAAGTCATCTCGATGACAAAATTCGGCAAAAGATTGATCTGCAATAACGACTTTATC
TGGATTGCCTTGGTTTGCTAATTGTTGAGCAAAGAACGCATGAGAAGGATTAAAATCAGT
CCCGTACCATTTTACTGTTCCTGCTACTGCATGAATATTAAGCGATACACCAAACCCAAA
ACCTAACTCACACGCATTAATGACTTTTGGCGGCTGTAAATTTGCTATTAAGAATGGACA
AATTAATTGGTGGCTATTTAATCCATCGTAATAACCTGTCGTATAATTAATATCATTAAC
ATAACCTTCTGACCAATTTGTTAGCATTGCTCCTCCTTATTACTTGATTCTTACATGGTA
AATATTCTACATAGGGTTATCATTTATTTTCATAATTCTGCTAATGGTTAACGTCTTTCA
TCATCAAAATCATCATCTTCGTCATCGAAAAATTCGCCGTCATCACCATATTCATCTTCA
TCACTGTTCGGATCTTCAAAATAAGTTCCCCAGCCTTCATAAACCGCACCCGATTTTTCG
ATTAACGGCAGTAGCTCTTTTTGTTGAGCGGTAATAAGTTCCGCATCTAGTTTAATTTCG
CTGACAATATCGCATACAAACACGAGATCGCCATTCTCTTCTTCCACTTCTTCCGCTTCA
GAAATCTCATAGCCCAACTTATAAGCATCTACCACTAATTTTTCGAGTTTATCGAAATCG
TGGTGAGCAACGTGGTGTTCGATAATATAAAGGGCTTCAGGATCGCTGCCATCGTCTAAT
AAAGATTTGATGATTTCATTGGTTTCTTGGCGTAATTCGGTTAAGTTGTACATAAGATTA
GCCCTCTTGGGTTTGTGTAAAAATTTCGGCGAACCAACTATCTAATTTAGTCGCAAGTTT
ATCAATACCAATACGATTTAACGCAGAATAGGCTTCAACTTGCACATCGCCTTGAAACGG
TAAAATTGCTTCACGCACCATTTTAACGGTTTTGCTTCTCGCACTTTGGCTAAGTTTATC
CGCTTTGGTAAGTAGCAATAACACAGGTAATTCCGCAGACACTGCCCATTCGATCATCTG
CTGATCGAGATCTTTCAACGGGTGGCGAATATCCATTAAAATCACTACCCCCCGTAAACA
TTCACGTTTCTGCAAGTATTCACCTAAAGAGCGTTGCCACTGAAGTTTCACCTGTTCAGG
CACAGCGGCATAGCCATAGCCAGGTAAATCAACTAATTTACAATTTGGTTCTACTTCAAA
TAAGTTAATTAACTGCGTACGCCCTGGAGTTTTAGAAGTACGAGCCAAGTTCTTTTGGTT
AGTTAAAGCATTTAATGCCGTTGATTTCCCTGCATTTGAACGCCCTGCAAAGGCAATTTC
CACGCCACTGTCTTCAGGTAAATGGCGAATATCAGGTGCAGAGGTTAAAAAATGGGTTTT
GTGGTAGTTAAGTTTTATTTCAGTCATTTTGTATTTGTTTGTTATTAAAATTTGTAACTA
GCTCCCCTCTTTGAAAAGAGGGGCTGGGGGAGATTTAAAAAACAGTTTTGTAGGGTGGGT
TTTAACCCACCAATAAATTCAAGATATTACAACGAAACGGTGGGTCAAGACCCACCCTAC
AATTATCTAAATCTCACACTCAATCCTTTCCCACCATACTGATTTGCTTCAGGATTTCCT
ACAAACACGCCCCATTCCATCAGTAAAATCGTCCCGATAAACATCGGCATCATAACGCCT
AGCACAAATGCCATTGTTCCTTCTGCCCCTAATGAGCTGAGATAGCACAATATCGGCACA
GCAACCATCAATAAGGCTTTCGCTGAACGATTACGGTCGTGTAGGCGTTTAACGATAACC
GCCGATAAACTATAAAGGGAAACAGTCAAAGGTAGAACGCTGATCCAACTGAAAGCGGTC
AGATTTAAGATAAAATTTGCAAAAATAAACAAAAATGCAAAATTAATCCCAAAGCCGATC
CAAAAGCCTTTGCGGTTTAGTCTTCCGTGAAAGGAAAATAATGCTTTATGCCAAATCATT
ACTGCAACGCCTTTTCAATTTTTTCAAATAGATCACGAGCAAGATTATCTAAACCTTTCA
AACGCTCTAAGCCACGACGCATCAGGGTTTGACGTTGAGTGTCATAGCGAGAAAGTTTAA
TTAACGGCTCAATTAAACGTGCCGCCACTTGCGGATTGCTTTCATTCATCTTAATCAACA
TATCGACTAAGAAACGATAACCTGAACCGTCAATGGCGTGGAACGCACTTGGGTTTTGGC
TTGCAAATGCCCCAACTAATGAACGTACACGGTTTGGATTTTTGAAGTTAAAACTTGGGT
GCGTTAATAAATCTTGCACAATTTCAAGTACATTTTCATCTGGGCGTGTTGCCTGTAAAA
CAAACCATTTATCCATCACTAAGCCATCGTGTTGCCATTTTTGTTCAAAATCGGCAAGAA
GCTGATCTCGGCAAGCAAGTTGTGCATTGGTCGAAGCTGAGAGTGCCGCCAAAGTATCCG
TCATATTGTTTGCTTGATGATAATGTTTGTGTACCAAGGTATTCCCTACTTCAGTAAAGG
CAAGGTAAGACAAGCAGACATTGCGTAATGCACGTTTTGCCAAATCCTCGGCAACCACAC
GGTATTCCGTTAATTTATTTTGGTTGTAAACGACTAAGAAGTGATCTTTTAGTTCATCAG
CAATCGCTTGTTGCATAAAGTGACGTACAGCTGCAATACCCGTAGGGTCGATCACTTTAA
ACAACTCCGCAAATTCCGTTTCTTTTGGCAAGGTTAAGGTTAAAGCGGCAAGTTCTGGGT
CTTTATTTGCATTGTCGATCACAAAGGTGAGCGCTTCTAACAGACCTTGTGAGAATGCCA
TTGCTTCGCCCTGTTGGTAACGACTTAGATTTTCACGCAATTCGTTGTTAAACAACATTT
GTGCCACGTCCCAACGCACAAAATCATTCTCAGCAAACTTCAAGAGCGTTAAAAGCTGTT
CTGTTGAATAGTCATAATCTAAACGCACAGGGGCTGAGAAATCACATAACAAGGCAGGCA
CTGGACGTTGTTGCACATTATGGAACTCAAAGGTTTGATGTTCGTGGACCACATCTAACA
CATCACTGACAGTTAATAATTCGTGTTGTAACTTGATTTTCTTACCATCTTGACCATATA
ACGCTACTTTCAACGGAATGTGTAAATTCACTTTCTCTAGCTGATCAGCGGTTGGTGGTG
TGTTTTGAGAAACGTGCAAGCGGTAAGTATGACGTTTTTCATCATATTCATCAGCAATCG
TTAATTCAGGCGTACCCGATTGACTATACCAACGGCGGAACAGATCTAAATCAACTCCCG
AAGCACGTTCCATTGCAGACACAAAATCTTCACAGGTTGCCGCCGTGCCATCATTTTCTG
CCACATAGAGTTTCATTCCTTTTTGGAAACGCTCTTCGCCGAGTAAGGTGTGGATCATAC
GAATAACTTCAGCCCCTTTTTCATAGACGGTAACCGTATAGAAATTATTCATTTCAATCA
CTTTTTCAGGGCGAATAGGGTGAGCCATTGGGCTTGCATCTTCGGCAAATTGTACCGCAC
GCAACAAACGCACATCTTCAATCCGTTTTGCCGATCTTGACCATAAATCTGAAGTAAACT
CTTGGTCACGGAAAACCGTCAAACCTTCTTTTAAACTGAGTTGGAACCAGTCACGGCAAG
TAATACGGTTGCCCGTCCAGTTATGGAAATACTCGTGAGCAATCACCGCTTCAACATTCA
AATAATCATCGTCCGTTGCAGTTTGCGGATTAGCCAGCACAAATTTCGAGTTAAAAATGT
TTAACCCCTTATTTTCCATTGCCCCCATATTAAAGAAATCGACCGCCACGATCATATAAA
TATCTAAATCGTACTCCAGCCCAAAACGCTCTTCGTCCCATTTCATTGAACGTTTTAAGC
TCTCCATCGCCCAAGTTGCACGATCAAGATTTCCACGATCCACATAGATTTCAAGGGCGA
CTTCACGTCCGCTCATCGTGATAAACTTATCTTGCAACAGGTCAAAATCCCCTGCGACTA
AGGCAAATAAATAGCTTGGTTTGAAGAACGGATCTTCCCACTCCACCCAGTGACGACCAT
CGTCCAGCTCCCCTTGAGCAATACGGTTGCCGTTAGAAAGCAGGTATGGATATTTACTTT
TACAAGCGGTGATTTTGGTGCGATATTTTGCAAGCACATCAGGGCGATCAAGCATATAAG
TAATCTGACGGAAACCTTCCGCTTCACATTGCGTGCAGATCCCTTCGCCTGATTGATATA
ACCCTTGTAGTGATGTATTTGTTGATGGATTGAGTTTTGTCTGAATTTCCAGCTCGAATT
GATCCGCAGGGAAATCGGCTAAATTTAAAGTCAAAGCCTCATCATCTTTTTGATATTCTT
TGAATGGCTCGCCATTAAATTTAATCGATAAAAATTCAAAGCTATGCCCATCTAAACGTA
ACGTAGTCGCTTCTGCATTTTTACGCATGACCGACAACGTCGATGTGACAATCGTCTGCT
CAGGATCAAGCTGAACATCAAGATAAATTTGATGAATCGTAAAATCAGGCTGCCGGTAAT
CTTTTCTAAATTTTGCTTTAGGTTGCATAGCTTTTCCCTTAGGTTTTTTTGAATATGGAA
AGGATAAGAGTATTTGTCTTTAAGTGCAATCAAATTTAAGATCTTGCCCCAAAAATCGCC
GTACCAATACGCACCATTGTCGAACCGCATTCAATTGCACTTGGCATATCATCAGACATT
CCCATTGATAGCGTATCAATCCCTTCAAATTGAGATTGTAATTGAAGAAACAGTTCATTC
ATTTGAGCTAAGGCGATTTTCTGTTGCTCAGGCTCACTTTCAGGCTTCGGAATTGCCATT
AAACCACGCAATTTCAAACGTGGCAGTTGGCTAATTTGAGTGGCTAATTCTAGCATTTCT
TTCGCAGAAATACCCGATTTAGATGCTTCATCACTGATATTAATTTGAATTAAAACATTC
AGTACAGGCAGGTGTTCAGGACGTTGCTCGCTTAAACGTTGTGCAATTTTGAGCCTATCT
ATCGTTTGTACCCAGTCAAAATGCTCCGCCACTACACGCGTTTTATTCGATTGTAATAAA
CCGATAAAGTGCCATTCTAATGTGTCGTTCTCCGCAAAATGCTGAATTTTTTCAATACCT
TCCTGCACATAATTTTCGCCAAAAGCACGTTGTCCTGCTTCAATGGCTTCGGCAATGGCT
GAAATGGGTTTAGTTTTGCTCACCGCAAGCAGTTTAACACTCTGTTCAGGGCGATTAGCT
TGCTGACAACATTGTTGAATTTGTTGAGAAATTATCGCTAAATTTTGAGAAATCGACATT
GGCTACTCCAAAAGGCTATAATGGGCAAGATCATAAAACTCCACTTAACTGAAATCAAGG
ATACTTATGCAAAGACTAACAAAAATTAAACTTGTGATTACCGATGTGGACGGTGTTCTT
ACTGATGGTAGCCTTTATTACACCGAAAATGGCGAAGCATTAAAATACTTCAATGTGAAA
GACGGTTTAGGGATTAAAATGCTCCTTGCTTGTGGTATTCAAGTTGCCGTGCTATCAGGT
GGCGACACCCCGATTTTACGCCGTCGAATTAAGGATTTAGGCATTCCCCTTTTCCAACTT
GGCAAAATGTCTAAGCGAGATGCTTGTTTTGAATTAATGCAACAAGCGGGGGTTTCAGCC
GAAGAAACTGCATTTTTAGGCGACGATACGTTGGACTTGCCTGCATTTGAAGTCTGTGGA
CTAGCGGTTGCCGTGGGCGATGCCTTTGATTATGTCAAAAATCAAGCTGATTTAGTCTTA
ACACGTAAAGGCGGATATTCCGCATTCCGTGAGCTTTCCGATATGATTTTAAAAGCTCAA
GGCAAAGAAGAAGTTTATGCTACTGCTGATGGGTTTATGAAAGTGGTGCATGAAATGCTA
CAATAAATAATATCCTGTGGAATTTTAGATAATTAATTGAAAAAGATGAGCCAACAAGAC
AAACAAAATTTAATTTGGATCGATCTCGAAATGACAGGGCTTGATCCTGAAAAAGAGCGA
ATTATTGAGATTGCTACCATTATCACCGATAAAGATCTGAACATTTTGGCAGAAGGCCCT
GTGCTTGCCGTATATCAACCCGATGAATTATTAAATAAAATGAGCGAATGGTGTGTGAAA
ACCCATACTGCAAATGGGTTGGTTGAGCGTGTGAAGCAGAGTAAATTAACCGAACGTGCT
GCCGAATTACAGACATTAGATTTCCTGAAGAAATGGGTGCCGAAGGGGGCTTCGCCGATT
TGTGGTAATAGCATTGCACAAGATAAGCGTTTCCTTTATAAATATATGCCGAATTTGGCG
GATTACTTCCACTATCGCCATTTAGATGTGAGTACATTAAAAGAGCTTGCAAGTCGTTGG
AAGCCTGAAATGCTTAAACAATTTAGTAAGAAAAACAGTCACTTAGCTTTAGATGATATT
AAAGAGTCCATCGAAGAGTTGAAGTTTTATCGTCACCATTTTATTAATTTAGATTAACAA
TAATGCAATCATTTTATTTTGCGACCGAAGAAGAAATGCTTAATTTTGGTCAGCGTTTTG
CCCAGCAACTTCAACGCTATTTAGACAATCATAATGAAAAATCCGTTGTGATTTATCTAA
ACGGAGAATTAGGGGCTGGAAAAACGACACTGACACGTAGCATTGTGAGGGCTTTTGGGC
ATAATGGGAATGTAAAAAGTCCAACTTATACTTTAGTTGAAGAGTATCAGCTTCCCCCTT
ATGCTTTATATCATTTTGATTTATATCGTTTGAGTGATCCTGAAGAGTTGGAGTTTATGG
GAATTAGGGACTACTTCCGTCCACAAACGGTTTGCTTACTAGAATGGGCAAGTCGAGGGG
AAGGAATGATCCCATCTGCGGACTTTATTATTCAAATTGACTATGCAGAAACAGGGCGAA
ACCTAGCTCTTATGCCTCAAAACAACTCAGCAAAACAGATTGTAGATTATTTAGAACATC
AGACCGCTTAGGGTAATACTATGCAGAAATTACGACATTATGTTTGTTTTACGGTAATGA
GTTTATTTCTTGCTCTTTCCGCACAAGCAAAATTAACCATTGCCATTGATGCTGGACACG
GGGGCAAAGATCCAGGGGCTATCGGTAAAAATTTAGGGGTTAAAGAAAAAGAAGTGACTT
TAGCGATTGCCAGAGAACTAAAGGCGTTGTTAGATGCAGATCCAAATTTCAAGGCAGTAA
TGACACGCAATGGCGACTATTTTATCCAGTTACCTAATCGAACTGAAATTGCTCGTAAAA
ATAAGGCACATTATCTAGTGTCAATTCACGCTGATTCTTCACCAAGTTCAGATAATCTAA
AAGGGGCTTCGGTTTGGGTTTTATCTAATCGCCGTGCAAATGATGAATTAGGAAAATGGT
TGGAAGATCACGAAAAGCAATCGGAATTATTAGGTGGGGCAGGTTCGGTTTTAGCAAATA
ATAATGAACGTTACTTGAACCAGACAGTGCTTGATCTGCAGTTTTCTCACGCACAACGTT
CAGGTTATGAGTTAGGTAAAACAGTCTTAGACAAACTGCGAAATGTTACGCAATTAGCGA
AAAGTTCGCCACAACACGCCAGCCTTAGCGTATTGCGTTCCCCTGATATTCCTTCAATTC
TAGTGGAAACAGGCTTTTTATCTAATGCAACGGAAGAACAACGTTTAGCTACAAAGGCTT
ATCGCCGTCAGATTGCAAAGGCGATTTATCAAGGGTTAATTGCATATAAAAATAGATTAC
CAAAACAGCCAAATCAAATAGCAGTTAATGATGAAAAATCAACCAAGAAATCGAAGGCTG
AAAAAAAGGTAGAAAATCGCTCTAAGGAAGATAAAAAAGCTAAAGTAGCGGTGACTTCGC
CTAAGGAAAAAACTAAAGAGAAAGCAAAAATAACGACGAAAACTAAGCAAGAACAATCGT
CTAAAGCGTCAGAAAAAACGGTTAATCTCAATGCGAAATATCATGTTGTCCAGAAAGATG
AAACACTTTATTCCATTGCTCGCATGTATAAAACAACACCTGAAAAATTGAGGCAGCTAA
ATGGTTTAAAACAAAATAAAATCTTTGTAGGGAAGAAGCTGCAAGTAAAGTAAATCAATA
TAGTAGAGTATAAAATTTAAAACTGGATATGGGAACCTAGACAAAATAGTAGATAAATAA
GCATGATATTTAAAGAAAAGCCGATTATTTCTAATCAGCACGGAGCATTAGTGATGGCAT
TTGTACCATTTATTTATGGTATTTCTGCTAGCCATTTTGTAATGAATCATTTTTGGCTTG
GGCTTAGCTGGCTTTTTACTTATCTCTTTTCCTATCCTTTTTTCTCCGTTGTTAGTAAAA
AACAAAATGAAAAATATAAACGCTGGATGATTATTTATGCCGTATTTAGCGGCATATTTA
TATTTCCCGTACTCTTAAGTCATTTTTCTATTTTGCAATTTATAATCCTAATCCTGCCGC
TTGCAGGGGTCCAAATTTACTATGCAAAACAAAAAGATGAACGAAACTTAATCAATGATA
TTGCAGGTATTTTAACCTTCGGCATAATTGGAATGGCAAGTTTCTATTTAGCAACGAACC
AATATAATTTTGAGATTTTACTCCACCCTACGTTATTTTTTATTGGGACAACAATTTATG
TAAAAAGCGTTGCTCGAGAGCGGAAAAATCCTCTTTACTGTAAGTTCAGTATAGGACTTC
ATTGTATATTTATCTTTGTTTATCTCGCCTTAGGCGATTATGGCATTAGCTTTGCCTATT
TCATTGGGTTAATTAGAGCGGTTATTGTGCCAAAAAGAAACTGGAAAATTAAACAAGTCG
GCCTATTTGAATTTTTAGTGATATTTGTTTTTACACTAGGGCTGATCTACTAAATGTATT
AACCTAATAATATCCGTTATTTCTCTTTCCAATATCCAATCCATTCTTTCAGGGCGTGCA
TATTGCTATGTAATGCTCCTGATTGTGGGATAAAGTAAAATACATTTAATCCATAGGTTT
CAGGCATTTTTCCTGCTCCAACACTTGCAGGTAATATCTTAAAACCTTCTCGCTCAAATA
GCATTCTTGCTCGTTGCATATGCCACTGGTTTGTCACTAGCACAATCTTATTAATACCTT
CTTTTTCTAAAATCGGTTTAGAAAACTTCGCATTTTCAGCCGTCGTTTTGGCTTTTTCTT
CCAACCATTGTGTTGGAATATGGAAAAATTGTTCGAGCTCTTTTTTCATGACGGCAGCTT
CTGAAGTCCCTTTTGGGCTACTTCCCGTAATTAATAAAGGTAAGCCCGTTTCTTTTTGTA
AAAAAGCAGCATAACGTACCCGCTCTAATGCTATTTCGCTGATCGCTAATTTGCCAAATA
ACTCTTTACTATCACGCAAGCCACCACTAAGTAAAACGATAGCTTGAGCCGATTTATAAT
CTTCAATACTAAGGTTATCTTCCGTTACCAGAGAATCATGCAATTTTTGCGAAGTATAGG
GAATACTGAAAATATAGAGCATTGCTACACCTAAAAAAGTTGAGAGATAACCTAATTTTT
TCCATTTTAAGCGGAAACAAATTAAAGAAAACAACCATAAAATCAGAATGTTAAATGGTG
GAAGAATGACCGCAGTAATAAATTTTGTGATAGCAAACATAATGAGTAGGCAATTTTGTC
AAGTAAGTAAAAGAGATTTATTATTCCTCATTCCTTTTCCGTTGTCTATTGTTTAACTCG
CTCTTTAAAATTAAAATAGCGATTCTTATTAGCCATATTACTAGCGGTTAGATTTATGAA
AAAAATTGCAATTATTCCAGCCAGAGCAGGCTCGAAAGGGATTAAAGATAAAAACTTACA
ATTAGTCGGTGGAATTTCGCTCGTAGGGCGTGCAGTTCTTGCAGCAAAAGAGTCTGGAAT
GTTTGACTTAATCGTTGTCACTTCAGACGGCGAACGTATTTTACAGGAAGGTGAAAAATA
TGGTGCAACACCACTACTTCGCCCTGCTGAATTGGCTCAAAGTGATACTCGTACTATTGA
TGTTATTTTGCACTGTTTAGAAACCTTAAATATCCGTGAAGGCGTTGTCGCTCATTTCCA
ACCCACTAGCCCACTTCGCAATGCGTTAGATATTCGCAATGCGATGGAAATCTTTTTAGG
TGGAAAAAGTAAGTCTGTGGTATCCGCTTGTGAATGTGAACACCACCCGTATAAATCATT
TGTTTTAAATGGAGATGATATTCTCCCGATGAATGAAATCAAAGATTTTGAAGCACCACG
TCAGCAATTACCAAAAGCATACCGTGCGAATGGGGCGATTTATATCAACGATATCGCCAG
CCTACTTCAAGAAAAATACTTTTTTATTCCACCTGTGCGTTTCTATTTAATGCCAACCTA
TCGCTCAGTCGATATTGATACCACATTAGATTTGCAACTGGCGGATAGCTTGATTGAGAA
AGAGATGCAATGAGAGCCATCAAAGACAGTGCAGTTTATTTAATCGGTGAACTGACTTCA
CGGGCAATGCCATTTTCCAAGCCTTATTAGGTGTTCAGCTGAGCATTCGACAGTGTCAAA
AACAGGCGATTTCCTATGCCATTTTGCAATTTGCTTCTAGCTTAGGCACTGCTGTTTTTA
CGGTATTACTTCTCGAACTTTATCAAACGGAATTGGTCGAAAAAAGATTATTTGGGATTT
TATTAGGCAATGTACTGGTATTTTTATTAGCTTACCTGATTTATAGCAAAAAGACGGTAA
GTAAAAAATATCAATGGAAGCAATATAAATCAGCACTTTTTTATGTGCTTGCTTTTGGTA
CGCCATTAATTTTGCATAATGTGAGTTTTTTCTTAAAAGGGCAGTTAGATCGTGTATTTA
TTTATCATCAATTTAATCAAGTTGATTTAGGTTTATATGCGATGGGGGCTCAAATTGCTG
CGATATTGATGATTATTTTACAAGCAGTAAATAAAGCACTCACTCCCTATTTTTTTGATG
GATTAAAACAAGGTCGAATTAATTTAAAACAAACGCAAAATGGGCATTTTATTCCTTAGC
CATTGTTCCGTTACCTTCATTAATTATGTTAGTGTTATTAATGTTTTTATCTTTATTTGG
CAATGAAGGTAAAAATAAAATTCTATTTTTAAATAACAAGACAGAAAATGTTTAGTATTA
TTATTCCTTCTTATAATCGAAAAAATGAAATTCCTGCATTATTAACAAGTTTGGAATATC
AAACGGAATATAATTTTGAAGTGATTATTGTCGATGATCACTCTGTTGAGCCAGTAGAAA
TTAAACATCTCTACCCATTTCCTGTCAATGTGATTAGGAATGAACAGAATTTAGGAGCAG
CAGAAAGTCGTAATGTAGGAGCAAGATTTGCTGAAAACGAGTGGCTACTCTTTTTAGATG
ATGATGATCGTTTTGCTCATCCAAAATGTGAAATACTGGCAAAAACAATTAATGAAAACC
CGACGATTAATTTTATTTATCACCCTTCTGAATGTGTGATGGTAAATGAAGGGTTTAGTT
ATATCACTCGCCCCTATGAAAATGAACAAGCGGTCACTTTAGAGAATATTTTACTGGCAA
ATAAAGTAGGTGGAATGCCGATGATTGCGATTAAAAAATCATTTTTCTTTGCAGTCAATG
GATTATCAACGGATTTAAAATCTCTAGAAGACTATGATTTTATTTTGAAAGTCATTTCGC
ATAACGAATTTAAACCAAAACATGTTTCTCAAGCCTTAACAACCTGTACTTTCCATACTA
AACGAGCGAGTGTATCGACAAATACACAAAATACTGAATTGGCGATTGAAGCTATTAAAC
AAAAATATGTAAAAACAGATATTCAACAAAAAACTTTGCTTTTAATGCATTATATATGCT
TTCTTACCCACATATAATGAATTTATCTCGTAAAGCGGCTTGTTATTATTGGCAGATGTT
CTTACAAAGTAAAAATATTAAACATTTGGTGATTGCTACTCTAATATTTATTTCACCAAA
ACTTGCAATCAATATGAAAAGGTTTATTTAATGAAATTTTCCGTATTAATGTCCTTATAT
TTTAAGGAAAAACCAGAATATTTAACCGAATGTTTTGAAAGTTTAAAAAATCAAACGGTT
CAAGCGGACGAAATTGTTGTTGTATTTGACGGAGCTATTACCTCTGAATTAGAACAAGTT
ATGCAAAATTTTGCGGAGATCTTACCGCTTAATATCGTTAGACTTGAGCAAAATCAAGGG
TTAGGAAAAGCACTCAATCATGGCTTAATCCACTGCATAAATGAATGGGTATTCCGTATG
GATACGGACGATATTTGTATTCCAGAACGTTTTGAAAAACAGGTGGCGTTTATTGAACAA
AACCCCGATACCATTATTTTTGGCGGACAAATTGCTGAATTTGGCTCAGATATTAATGAT
ATTGTCAGCTACCGCCGTGTACCAACGGAAACCAAAGCCATTGTGGAATTTACGCAGAAA
CGTTGCCCATTTAATCATATGACGGTCGCCTACCAAAAAAGTGCCGTGCTTAAATGTGGT
GGCTATCAAGACTTACAAGAAGATTATTATCTCTGGATTAAATTGGTCGCATTAGGCAAA
AAAGTAGCGAATTTGCCTGAGGTTTTGGTTTATGCCCGTGTTGGAAATGGTATGGTCGGT
CGCCGTTGTGGTATCGCTCAGGCTAAGGCAGAATGGCGTTTATTTAAATTAAAACACCAA
GTGGGTATGCAAAATGTTGTTTCAGGTTTTATCACTTTTACTATGCGAGTGATACCGAGA
TTGTTGCCAACAGTCTTACTTACTCAGTTTTATAAATTACTTCGTAAATAAAAGGTGTAA
TATGTTGTCTATACAAGATTTTTCAAATAAAAATAGTTGCTAATATTTAGAGAAAATAAA
TATTAGCAACTATTTTGTCTACCATGCCGATTATTCCTTATGAAGAGCGATAAACATAGT
TAATTATTCTGTTTTAAGCGATAACGTCTATCCATCATACAAAGTATGCCACCTATCGCC
ATAAACAATCCACCGAACCAAATCCAACGGATAAACGGTTTGTAGTATAAACGTACGCCC
CAAGAGCCATCTTCTAAACGTTCACCTAAGGCTGCATAGAGATCTCGACTAAATCCCCAG
TCAATCGCAGCTTCAGTCATACCCATTTTACTGACATTGTAAAAGCGTTTTTCTGCGTGT
AGTGTGGCTTCATATTTACCATTTCGATGAATTTCAATATCCGCTGTGCCACCAATATAG
TTTGCCCCATTTGAGTCACGAATACCCTTGAAGGTAAAGTTGTAATCTAAAATTTCAACT
TTGTCGCCCACATTCATTCGTACATCTTTTTCGATACTGTAATTTTGGCTAAAGGCAATA
CCAAACACAGTCATTGCAACCCCTAAATGAGCCAACACCATTCCCCAATGGGAACGAGAA
AGTTTCAAAATGCCTTGCAAGAAACTATGACGATGCGTTGCTCGTTGATGTAGTTCATAC
AAACTCAATGCCACGATAATGACGGACATCATTGTCCCTAATACCACGCTGACAGTAATT
TTGCTGGCAAAAAGATAAGGTAAGCCAAAGCCAAGCAATATCATTACGGCTAATGAAATG
AGAACTGGCCTACGGATAGCAGAAACCTGATCTCGACGCCATTTTACAAGCGGTCCAATT
CCCAATAAAAATGCAAAAGGCACCATTAAGATCATAAACATCTGATCGAAGAAAGGTGCT
CCGATAGAAATTGTCCCTAAACCAATTTGTTTATGAATTAACGGTAAAATCGTGCCTAAA
AAGACCACCGATAAGAACGCCATTAATAGTACATTATTGAGTAATAACATTGACTCTCGT
GAGTAACGTTCGGAATTGTCTAAGCTCTTGATTTTACTGCCTTGATAAGCGTAAAGCAGT
AGCGAACCGCCAATAACCACCACGAGATAAGCCAAAATATATAAGCCCCGAGTTGGATCA
GAAGCAAAAGCGTGAACCGATACCAAAATCCCTGAACGCACTAAGAATGTGCCGAGTAAG
CAGAGTGAAAAAGCAAGAATAGCTAGCAAGACCGTCCATGCTTTGAAAGTACTACGTTTT
TCCGTAACCGCTAAAGAGTGAATTAATGCAGTACCTGCAATCCACGGCATTAACGAGGCA
TTTTCCACAGGATCCCAGAACCACCAACCGCCCCAGCCAAGCTCGTAGTATGCCCACCAA
GAGCCGAGTACGATACCTAATGTTAAAAATACCCACGCTGCCATAGTCCAAGGACGTGAC
CATCTCGCCCAAGCAGTGTCAAGACGACCTGTCATCAACGACGCAATAGCAAAAGCAAAG
GCAACAGAAAAGCCCACATAGCCCATATACAGTAACGGAGGGTGGAAGATTAAGCCAACA
TCTTGCAACATCGGATTAAGCTCTCGACCATCAACAGGAAAATCAGGGAAAGTTCGGTTA
AACGGGTTAGAAGTAAACAGAATAAAGACTAAAAAGCCAATGCTAACCAAGCCCATTACC
CCCAATACACGAGCGATGGCTTCTTCAGGCATTTGTCGGCTGAATGTCGCAACGGCAACG
CTCCAAAGGGAAAGTAGCCAAATCCAAAGCAACAAAGATCCTTCGTGAGAACCCCAAACA
GCGGAAAGGCGATACTCTAACGGTAACGTACTGTTTGAGTTATTCACCACATACTGCACA
GTGAAATCATTGACCGCAAACAGATAAAAAAGCGAGCCAAACGAGATTGATAATGCTAAA
AAAACCGCCCACGTCATCGGACGAGCCAATGCCATCAGACTAGCATTTTGTTTATAAGCA
CCAACAAGCGGTAAGATCGCCAATAAAATTGCCAATGAGAGAGCAAGAGCAAGGGTATAG
TTACCTAATTCAGCAATCATTTATTTTCTCCAAACGGCTGAGAGATCTGCGTTGCATCAC
GTTCTGATTTTCCTTTGAGATCTGCTTCTGAAATCCCCATCGGCTGATGTTGCTTTTTCA
TCTGATCGCCTAATTCAGGTGGCATATAGTTTTCATCGTGTTTAGCTAACACTTCGGTTG
CTTTCAGTTTTGTCGGCTCAACTAAAGTACCTTGTGCCACAATCCCTTGCCCTTCACGGA
ATAAGTCAGGCAAAATCCCTTCATATTCCACCTGAATTGCAGGCCCAATATCATTGAGAT
CAAAGGTCACTTTAAGGGTCTTGTCATCACGTTTTACCGACCCATCAACCACCATACCCC
CTACACGAATACGTTGCCCAACTTCAGGCTTGGTTTCTGGATCATTATTTTTACCATAGA
TAATCTCTGATGGCGTATAGAATAAGTCAATGTTTTGGCTTAACGCATATAAGGTTAAAC
CAACAGCAACGGCAAGCCCACTTAACACTGCCATCACCACTTTCAGTCTAGATTTGCGTC
TTGGGTTCATAAAAACCTCGTTGTAATCACTCAAAAAACAAATAGAAAAATTAAAGTGCT
ATCCTAACAAAAAATCTGATAAGAATCGTTAAATATTCGATTATTTTATTCTTTAGTATA
TAAAAATCATGTCTACCCTAAGACAGGAAATGGTCGAACATTCTCTAATTGAGAATGTAT
TTGATTAGGTACGGTTGATCCTAAAGTCCAAGAAATTATACTGCCTCTTTCGATGTTACT
TGTGTACTTTAGGGGATGCCAAACATAGAGAGAAGCAAGAATTGCTTGTTTTTGAACATA
AATATAGGTAGAAATAACCGCACCTTATTGTTATAAGTTGCGGTTATTTTTTTGCTACTT
ATAAGGCTTTTAAAATGTCGTCCACACGTTCTTTTGCATCACCAAATAACATTTGGGTAT
TTTCTTTAAAGAATAGTGGATTTTGTACGCCGGCATAACCTACTGCCATTGAGCGTTTGA
ACACGATAACATTTTGTGCTTTCCAAACTTCAAGTACTGGCATACCTGCAATCGGGCTGT
TTGGATCGTCCATTGCCGCTGGGTTTACTGTGTCGTTTGCACCGATAACCAAGACTACGT
CAGTATCTGCAAAATCATCATTGATTTCGTCCATTTCTAATACTACATCGTAAGGCACTT
TCGCTTCAGCAAGCAATACGTTCATATGACCTGGTAAACGTCCTGCAACCGGGTGAATAC
CAAAGCGAACATTGACGCCACGGTCGCGTAATTTCTGTGTGATTTCAGCAACAGGATATT
GTGCTTGTGCCACTGCCATACCGTATCCTGGCGTGATGATCACAGAGCTTGCATTTTTAA
GTAATTCTGCCACTTCTTCTGCGGTAGTTTCACGGTGTTCACCTTGTTCTTCATCTGAGC
TGACTTGAACATCGTTACCAAAGCCACCTGCGATAACGCTGATGAACGAGCGGTTCATTG
CTTTACACATAATGTAAGAGAGGATTGCACCTGAAGAACCGACCAATGCCCCTGTGACGA
TAAGCAAGTCGTTACTCAACATAAAGCCTGCCGCTGCCGCCGCCCAACCTGAATAAGAGT
TAAGCATAGACACAACCACTGGCATATCCGCACCACCGATAGAAGCCACCAAGTGCCAAC
CGAAGGCTAGAGCAATTGCAGTCATCACTAACACAGGGAAAATATTTTCTGGGTTATTTA
AGAAAGCAACCATTAATAATGCAGAAACTACAAGTGCCGCAAGGTTTAATTTGTGGCGGT
GTGGCAACATTAATGCTTTTGAATTGATAATGCCGCGTAATTTACCGAAAGCAACCACAG
AACCTGTGAAAGTCACCGCACCGATGAAGATACCAAGGAATACTTCAACATTGTGGATAT
TTTGTAGCACTGGATCCGTTTCGTGTGCAAGACCGTAGCTGTTAAAGCCGACTAATACCG
CCGCTAAACCTACGAAGCTGTGAAGAATTGCCACAAGCTCAGGCATTTCGGTCATTTCAA
CTTTTAATGCTTGACGAATACCGATAGCACCACCGATTGCCATTGCGATTAAAATCCAAA
TGGTTCCTTGTGATTGTGGCCCAAAAATAGTTGCGATAAGGGCAATGGTCATACCCACAA
TGCCGTACCAACAACCTGCTTTTGCCGTTTCGTGTTTAGAAAGCCCTGCAAGGCTCATAA
TAAAGAGAACGGCTGCGACAATATATGCCGCTTGTACTAAACCTAAAGACATACTCTTTC
TCCTTAACCTTTTCTAAACATCGCTAACATTCTTTGGGTAACTTTGAAGCCACCGAAGAT
GTTGATACTCGCCACTAAAATCGCAATAAAGGCAAGTACGCTGATAAAGAAGCTGCCTTG
AGAGATTTGTAGTAACGCACCGACAATGATAATACCTGAAATCGCATTAGTTACTGCCAT
TAATGGCGTATGTAATGCGTGGCTGACGTTCCAAACTACATAGTAACCCACTACGCAAGA
GAGAACGAAGACGGTGAAGTGAGATAAGAATGCCGCTGGTGCAACAGAGGCTAACCATAA
GAATGCGATCACCGCTAAGGCTAATAAGCCATATTTAATGCGTGGATCCGCCGGTTTTTC
TTCTTTTTTCTCCGCAGGTTTTGCTGCCGCTTTTTGTTGTGGTTGTGCAGATACCTGAAT
TGGTGGTGCCGGCCAAGTGACTTCGCCATCACGGATTACGGTAACGCCACGCAATACTAC
ATCTTCAAAATTGATATTGATGTTGCCATCTTTCTCTTTGCAGAGTAATTTCAAGAGATT
GACTAAGTTGGTACCGTAAAGTTGAGATGATTGAGTTGGTAAACGACCTGGTAAATCGGT
ATAACCGATAATTTTCACTTGGTTTTCTGTGGTAACCACTTTACCTGCTTGGGTTAATTC
GCAGTTACCGCCCGTTGCAGCCGCTAAATCCACAATCACCGAACCTGGTTTCATTGTGGC
AACCATCTCTTTGGTAATTAAGCGTGGGGCTGGTTTGCCTGGGATAAGTGCGGTGGTAAT
AATAATATCCACTTCTTTTGCTTGTTCAGCATAGAGTGCTAATGCACGGCGGTTAAATTC
TTCCGACATCACTTTCGCATAGCCGTCGCCACTGCCACCTTCTTCTTTGAAATCAATTTC
AAGGAAACTTGCACCCATTGATTGTACTTGTTCTTTTACTTCAGGACGAGAGTCGAACGC
ACGCACGATGGCACCAAGGCTGTTTGCTGCACCAATTGCGGCTAAACCTGCAACGCCTGC
ACCAATCACAAGTACTTTCGCAGGTGGCACTTTACCTGCTGCGGTAATTTGACCTGTAAA
GAAGCTACCAAATTCGTGAGCGGCTTCAACAACGGCACGATAACCAGCAATGTTCGCCAT
AGAACTTAAAGCATCTAAGGCTTGCGCACGAGAAATACGCGGCACTGCGTCCATCGCTAA
CACATTGATTTTCTTCGCAGAAAGTTTTTGCATTAATTCAGGATTTTGAGCAGGCCAAAT
AAAGCTCACAAGCGTTGCCCCTTCCTTGATTAATGCAATTTCCGCATCGGTTGGTGCATT
GACTTTAAAAATAATGTCTGCATTCCAAACGGCTTGTGCGTTGGCGATAGTCGCACCTGC
TTGAGCGAAAGCATCGTCTTCAAAACTTGCTTTAAAGCCAGCATTTTCTTCAATGATGAC
TTCAAAACCAAGTTTCTTAATCTGTTCTACGGTTTTTGGCGTTGCTGCCACACGAGTTTC
ACCGTCTAACAGCTCTCTTGGTACACCAATAAGCATAAAGACTCCTGTAGGTTGTGGTTA
AAATAATAATGAATTAAAACATTGCAAATGTACCATTTATTTAACTTCTTGGGGGATTTT
TTTCACGTTTATTTTGAAGAAATCTTAAAATCATTTAACCGATTTTTTACAAGCGGAGGA
TTTAGTAATAAAACTTGCAAAAGATAAATTATTCATTGGAGTTATTAGGACTTTTTTGCT
ATATTTATGCCCAATTTTTTGCCCTAAGTCTATGGGCTTATTTTGCTTTTAACTAAATTT
AATGGATCCCTTTTATGTTTAAGAAATTTCTAGGATTATTTTCAAACGACCTTTCAATTG
ACCTTGGTACTGCAAACACGTTAATTTATGTAAAAGGGCAGGGTATCGTGCTTGATGAGC
CGTCAGTAGTTGCGGTACGTCAAGATCGTGCTGGTTCATCAAAAAGTATTGCAGCAGTAG
GTAGTAATGCAAAATCAATGCTAGGTCGTACACCAAAAAGCATTTTGGCTATTCGTCCGA
TGAAAGACGGGGTGATTGCTGATTTCTATGTGACAGAAAAAATGTTACAGCATTTTATCA
AACAAGTGCATAGCAATAACTTTATGCGTCCAAGTCCTCGAGTGTTAGTGTGTGTACCAG
CAGGGGCAACTCAAGTAGAGCGTAAGGCAATTAAAGAGTCGGCGATTGGTGCTGGTGCTC
GTGAAGTTTATTTAATTGAAGAGCCTATGGCTGCTGCGATTGGTGCAGGCTTACCTGTAG
CAGAAGCTGCTGGTTCAATGGTAATTGATATTGGCGGTGGTACAACAGAAGTTGCGGTAC
TTTCATTAAACGGTATCGTTCATTCTGCTTCGGTGCGTATTGGTGGTGATAAATTAGATG
AAGCAATCATCGCTTACGTTCGCCGTCACTATGGTTCTGCGATTGGTGAAACAACTGCAG
AGCGTATCAAAAAAGAGATAGCAACAGCTTATATTCAAAATCAAGATGAAATTCGCACAA
TGGAAGTTCACGGTCACAATCTTGCAGAAGGTGCGCCTCGTACATTCGTGTTAAGCTCAA
AAGAAGTGTTAGAAGCGATTGAACAACCTTTAACAGGCATTGTTGATGCAGTAAAAGGGG
TTCTAGAGCAATGTCCACCAGAGTTGGCTGCCGATATTTTTGAACGTGGAATGGTATTAA
CAGGTGGCGGTGCTTTATTACAAAATCTTGATGTATTACTTTCAGAAGCAACGGGCGTGC
CTGTTATCGTTGCCGAAGATCCATTAACTTGTGTAGCTCGTGGTGGCGGTAAAGCACTTG
AGATGATCGATATGCACGGTGGCGATCTCTTTAGTGACGACAACTAATTCAACCTTGAGT
TATTAGCATAAAAATGGACAATATCAACGGCTATTGTCCATTTTGCATTTAACAAGATCC
ATTAAATATAACTGAAATATGAAACCAATTTTTGCGAAAGCACCACCTATCGGCGTAAGA
CTATTCTTTGCAATTGCGATCTCTATCAGCCTGATTTTACTTGATGGTAGAAGCAGTGCA
ATGATCCAAATGCGTAATGTCCTCGAAACAGCGGTCAGTGGCTTGTATTATTTTGCAAAT
ACCCCTCGCACCGTATTAGACGGTGTAAGTAACAACTTTATCGACAGTCAAAAACTGCAA
GTTGAAAACCGAGTATTAAAAGAACAACTGCGTGAAAAGAACGCAGACTTATTGCTACTC
GATCAACTCAAAGTGGAAAACCAACGTTTACGTTTACTACTCAGTTCCCCTTTACGCCAA
GATGAATATAAAAAAGTAGCTGAAGTGCTGACCGCAGAAATGGACGCTTACCGCCAACAA
GTAGTAATAAATCAGGGACAAAGTGACGGTGCTTTTGTTGGTCAGCCCGTAATTGATGAA
CGAGGCGTTGTGGGGCAAGTGATTTCTGTCGGGAAAAACAGTAGTCGAGTATTACTTTTA
ACCGATGTCACTCACGCCATTCCCGTACAAATTTTGCGTAACGATGTTCGAGCAATAGCC
AATGGCAACGGACACAGCAATGAATTGATTTTGGATAACTTACCAAGAACCGTGGATATT
GGCAAAGGTGATGTACTTGTCACCTCTGGCTTAGGCGGACGTTTCCCTGAGGGCTATCCC
GTTGCCGTAATTGAAACCGTACAAAATGATGGTTCAAACCATTTTGCCAGAGCAACGGCT
AGACCGCTCGCCTCACTTGATCGCCTGCGTTATTTATTACTGTTATGGCCAACAAGCGAA
GAAATCCGCAATGCATCAAGCCTTTCACCGCAAGATGTGCGTGATGCTGTGGAAGAAAGA
CGTAAAAGTCTAAACCCATTAGACCGCTTGAAAAATAGTAAAAAAGAACAAGTAAGTAGT
GATGAACAAAAAGAAGAAACTGTCGAACCTGAAGAAACTGTAAATCCAGCAACACAGCCA
GAAGTCGATAACGGTATTAATCACAGCACAGAGCAAGGGGCAGAATAATGCGTGAAAATA
TGATCTTCCAAATGTTAGTGCTGACCTTCATTTTCGTCATCGCTTTTGTCCTAGAGATTA
TGCCTTGGCCTGTGGATTTACAAGGATTACGCCCAACTTGGGTTGTATTAGTGCTTATCT
ACTGGGTATTAGCTCTGCCTGATAAAGTTAGTGTCGGCACCGCTTTTTTAGCAGGAATTG
TTTGGGATCTGATCTTAGGCTCAATTTTAGGCATTCACGCGTTAGTATTGTCAATTGCAA
TCTATTTTGTTGCTAAATATCATCTTATCTTGCGTAATCTCTCGTTATGGTTACAGAGCT
TACTTGTGATGGCATATATCGCACTTATTCGTTTCTTTATCTTCTTTATCGAACTAGTGC
TACATAGTGCAGAATTTAACACCCAAGAAATCATCGGGGCGATCATAAGCGGTATCTTAT
GGCCGTGGATTTTCTTACTGATGCGACATATACGCCGAGGACTGCATTTACGCTAATGAA
CAGCTTATCTTTCGATTTTTCTGCGGATTTTCGTCCCCTTTCCGCTCGAATGCGACCACG
CACTTTAGCTGAATATGTCGGACAATCACACCTGATCGGCGAAGGTAAGCCCCTACGCCG
AGCGATTGAAGCAGGACATAGCCACTCAATGATTTTCTGGGGCCCACCAGGAACAGGCAA
AACCACCCTTGCAGAAATTATCGCAAACGAACTTGATGCCGAAGTTGAACGCCTATCCGC
CGTCACCAGCGGTATCAAAGAGATCCGAGAAGCCATCGAAAAAGCCAAACTCAACCGACA
ATCCGGCAGACGCACGTTACTTTTTGTTGATGAAGTTCACCGTTTTAACAAAAGCCAACA
AGATGCCTTTTTACCCCACATTGAAGACGGCACCATTATTTTTATCGGTGCAACCACTGA
AAATCCGTCCTTTGAACTGAATAACGCCTTGCTGTCACGGGCAAGAATTTACATTCTCAA
ACCATTACAAGCGGTCGATATTCTAAAAATTTTGCAAAATGCCATTGCAGACAAAGAACG
TGGACTAGGCAATGAAAAACTCATTATTCAAGATGATGTGCTTCAACTGCTGGCGGATTA
TGTCAATGGCGACGGGCGTTTTTCTCTCAACTGCCTTGAATTAATGTGCGATATGGCAGA
GCAATTACCACAAGGAAAATTACTGGATAAAGCCTTGCTCACCGAAGTGTTAGGCGAACG
CCAAGCCCGTTTTGACAAAGGTGGCGACCGCTATTACGACCTGATTTCCGCCTTACATAA
ATCCATTCGAGGCTCTTCCCCTGACGGTGCATTGTACTGGTATGCTCGTATTTTAACCGC
TGGAGGCGATCCACTGTATGTTGCTCGCCGACTACTTGCGATAGCCTCAGAAGATATAGG
CAATGCCGACCCAAGGGCAATGCAAGTCGCCCTTGCAGCGTGGGATTGTTATACCAGAGT
AGGGGCTTACGAAGGCGAACGGGCTATCGCCCAAGCGGTGATTTACCTTGCCGTTGCCCC
AAAAAGTAATGCCGTTTACACCGCATTCAAGCAAGCCAAACGCCTAGCTCAAGAAGGCAA
GGATTACGACGTTCCCGAACATCTGCGAAACGCACCGACTAGCTTAATGAAATCCTTAGG
CTACGGCGAAGAATACCGCTACGCCCACGACGAACCTAACGCCTACGCTGCAGGGGAAAA
TTATTTTCCACCTGAACTAAAAGACACTCAATTCTACTTCCCAACCGAACGTGGAATGGA
AAAGCAGATCAAAGAAAAAATGGCGTGGTTGAAAGGGTTGGATTTGCAGAGTGAGGTGCA
GAGGTATAACAAACAATAAGTTTAAATTTGTTTGCTCAACTCAATAAACACCCTATGTTT
ATCATAGCTATAAAGAACGTGGTTACTTTGCGTTTTAGTAAAATTGTAGGTTAAGCGAGG
GGTGATCCCCCATAAATGCACGGCACGGTGCCAAATTGATGCATTGAAGCCATATTCTTT
ATTACGTTGAATAATGTTGAAAATCGGCATTGCTCCCTTATAGCGTTTTTGAGCCACACT
TACTGAAAGGCGAGTAGAAAACCCTCTGCCCCATTCTTGCCCCCAACCTAAACTAATTCC
CCGACGGAAAAAGCTATCGTCTTTATCACGAGTAGCGGTACGATTGTAGTTTAAATTTGC
AAACCAATATTGGTTTGCATTGGCTAAATAAACTAACCCACCAGAGATAAAGTGATAATT
GCCATTGAGGTGCAAGCGACTTGCATAGCGTTGTTCGGCATATTCATAGTTAGCGTTGAG
TTGCCATTTAGGTGATAACCAATAGTTTGTTTCAAGGGTTAAACCGCCTGATTTAGAAAA
ACGTTTTAAGGTATCACTTTGATTAGAGCCACCTGCATAAAGTGTTTGCTCCATAAATGG
TAACAGCGTCAGGTTATATTTTGCATTTTGAAAACCTAGACCTACACTGCCCCGTAAGCT
CATTTCGTTGTATTTTTTATTATCCCAATAATATTTGCCGTTGGTGGCAAGACGTAGTTC
ATTAAAGAAGCCATTTCCCCACGACCATTTTTTACCTAGAACGAAGTTAAAACCAGCACC
TTCTGCCGATTCTAGTTTTGGTGCGTGCCAGTTGCCGTAGGTTGTTCCTGCTTTTGGTGC
ATTATTGATATTAGGATCGTTAAGATAAGTCACGCCACCCGAAAACGTCCAACGATCTCG
TTGGTTTATCGCATTAAGATATTGATCGATAAGTTGGGTAATTTCGGGGATAAGCGGTTC
AGAACGCAGTTTTTTAAACTGATCTTCCGAAGCCTCCAATTCGTTATTTTCAAATAAAGC
TACCGCAAGTTGTAAGCGAACAGGCTGAATATCTGCTTGTTCGGCAAGGATCTGACGATA
TAACTTGATCGCTTCCGTATGTTGCTGATTTTTCTTTGCCACAATTGCCGATGCCCATTT
GGTAAGAATTGGGTCGTGAAATTGTGCAGGAAGCTGTTGGTAAATGGGATAAAGCAATTC
GACATTGTCAATATTACCTTGCATTACCGCAGGCAATAATGCTCTTATCACTAAATCTGG
ATATTTTACCAACTCTTTTGAAGTCATTGTAATACTACTCTTATCCGTTTCCTCCTTAGC
GATTTGATGAACCTTAAATTGATGGCTGTGAATGAGGATATCGGCTTTTTCTGCTTGGAC
TCTATTATCATTTAGATGTTCAGTAATACTATCCTGAGATAGTTTTGCTATAGAGTAGTT
AGCTAAGACTAATAAAAGTGTTGCACTAATAAACGAGTGATTCATAACGTTCCTATAAAA
GCATGAAGCAATGTCAAGGTTGTTGATTTTTTATTAACAGTAACTTAACTGGCGCTTACA
TTGTTTGAATTAATGTTGTAATTGTCAAACTTGTCAGATATAATTGTTGATAATGATTTT
TATTTTGGTTGCTAGACTTATTCTAATATACTCATATATTATGTTGCAATGGTTTTATAA
CAGGTTTTATAACATTTCGATTTTTTTATCTGTAACTCTTGTTCATATCGGGTTGGCATA
TACGATTTCACAACTATCTTGGGATAGAGATCTCAATCATTTTGGGGACTTAGAAAATTT
ACAAATGGTTGAAGTAAATTTAGGAAGCGAAGAGCCCCTTGAAGTGAAAAGTGAAAGTGA
ACCAGAGGTGACACAAGAGCCAGAGCAAATACTCAGTACAGAAGTAGCAGATGTTTCACA
AGCAGATCTCGTTAAAAAAGAAGAGAAACCTGAAGTAAAAGTGAAAAAAGAGATAAAAAA
ATCCCCAGAAAAGCTCACCCAAAAAGTAGAGAAAAAGAAAGAGTTATCGCCTAAACCTCT
CTCAGATAAAAAAACAAACACAAGCCAAGTTGCCCAAAATCATCAACAAGGAAATCAAAA
TGGTGTTGAAGGGAGTAAGTCTGTGACCGGAAACGCCAAAGTAGATGCTTCTCTTGGTGC
TGGTTATGGCAGTGCAATGCGAGGGCGTTGTTCAGATATTTCTGATGAATCTGATGATGT
AGGCAGTGTGAAATTAAAGGTAACAATAGGAACGAGTGGTAAAGCGACAAATGTAGAGAT
TTTATCTTCTTCAGGTATTAAACGTTTGGATAATCAAGCAAGCAGAATGGCATCGGGACA
CACCTATCAACCAGCCAAAATAAATAATAGTGCAGTCGTAGGCAGTGTGATTTTCAGTAT
TCATTTTAAATGTGGGGCAGCCGCCTAAATTATTTGAGGTAATTTATGAATTTAATTCAA
CTTCTTCAGCAACAAGATATTGTACTTTCTATTTCCTTTGGAATTTTAGTCGTGATGAGT
ATTTTATCTTGGAGTATTATTTTAATCCGTCTAATTAAAATGATGGGTGTAAGAAAAAAT
AACCAAAAAAGTTTTCAATTAGTAAAATCTGCTGAAAATCTTATTCAAGCAGAGCAATAT
ATTCAAAATAAGCGGTCTGAAATTGCAGATATTTTACAGCTAACTTTTAAACAATGTGAA
TTATATCAAGCTAAAGAAAAGAACCATTTATCTCATCAACTTCCATTTAAAGATTTCCTG
ACGTTACATTTGCGAAATGCAATCACACAATCTTTGCGTAAATATGATGGTGGTTTAGTT
GCATTAGCTTCTATTGGTGCGGTTGCCCCTTTCATTGGATTGTTTGGCACAGTCTGGGGA
ATTTTTAATGCACTTATGGACATCAGCCAGCAAGGACAAGTCAGTATTGCAACCGTATCT
GCCCCTATAGGGGAGGCATTAGTTGCAACGGCAATGGGATTATTTGTCGCCATTCCTGCA
GTACTTGCCTATAACTTAATTACTCGCCTTAATCGTAATCTTTCTCAAGATTTAGATCAT
TACGCAAACGAGTTATTTATCTATTTATTACATCACTATGGAGAAAATAAATAATGGCAT
TTGGAAGTTTTGATAAAAATGAAAATTCGGTAATGTCAGAAATTAATGTCACGCCATTAG
TAGATGTAATGTTGGTGTTATTAATTGTTTTTATGATCACGATGCCTATATTAACGCAAT
CTATCCCACTTGAATTACCAACCGCCAATGTTGAGAAAAAAGATGAACCAAAAGATATTT
TCAGGGTGGCGATTAATCCTACGGGCATTTATTTAGGCGAAAAGCTAGTGAATGAAGAAG
AATTAAAACAATCATTTCTGACAAAATTTCAGGAAAATAAAAATACCGTTATTGCTATTT
CTGCGGATATTTCCGTGGAATATCAACATATCGTGAAAGTCCTTGAATTAGCTCAAAATG
TTGGGCTAACTAAAATTGGCTTTATAACCCAACCTACAAAATAAATGCAGTGTTTTATAT
CGGAGGCAAATATGCATTTTAAACTTAATCCCTATGCGTTAGCGTTTACTTCTCTGTTCC
TTGTCGCTTGTTCTGGCGGAAAAGGAAGTTTTGATTTAGAAGATGTTCAACCTAATAAGA
CAACGGGCGTGTCTAAAGAAGAGTATCAGGATGTGGAAACGGATAAGAAAGTAAAAGAAC
AGTTAGGGGAATTGATGGAACCTGCTTTGGGTTATGTTGTAAAGGTTCCGGTGAGTTCTT
TTGAAAATAAGAAAGTTGATATTTCAGATATAGAAGTGATTACGAACGGAAATTTGGATG
ATGTGCCATATCAAGCAAATTCTTCTAAATATAGCTATCCAGATGTAAAAACAAAAGATT
CTTCTCTTCAGTACGTTCGCTCAGGATATGTTATTGATGGGGAACACTCTGGTTTTAATG
AAAAGGGATATGTGTATTATAAAGGTAATTCACCTGCAAAAGAATTACCCGTTAATCAGC
CTTTAACTTATAAAGGAAGTTGGGATTTTACTTCCAATGCGAATTTAAATAATGAAGAGG
GAAGACCTAATTATTTAAACGATGATTATTATACTAACTTTATAGGTAAACGGGCAGGGT
TGGTTTCAGGAGATGCGAAACCTTCAAAGCATAAATACACTAGCCAGTTTGAAGTTGATT
TTGCAACTAAAAAAATGACAGGTAAGTTATCCGATAAAGAGAAAACGATTTATACAGTCA
ATGCTGATATTAGAGGCAATCGTTTTACGGGTTCTGCTACAGCAAGTGATAAAAACAAAG
GGAAAGGTGAATCATATAACTTCTTTAGTGTCGATTCTCAGTCTTTAGAAGGTGGTTTCT
ATGGACCTAAGGCAGAAGAACTTGCAGGAAAATTTATCACAAATGACAAATCTCTTTTTG
CCGTTTTTTCAGCAAAACACAATGGCTCTAATGTTGACACCGTTCGTATTATTGATGCCT
CAAAAATTGATTTAACTCATTTTAATTCTTCAGAACTTACCAATTTTGGCGATGCTTCCG
TTTTAATTATTGATGGGAAAAAAATGGATCTGGCAGGTAGCGGGTTTACAAATAAGCACA
CTATTGATATCAATGGTAAAAAAATGGTAGCTGTAGCTTGCTGTAGTAATTTGGAATATA
TGAAATTTGGTCAATTATGGCAGCAAACAGAGGGCGAAAAAGCCAAAGATAATAGTTTAT
TCCTACAAGGCGAACGTACTGCAACAGATAAGATGCCAAAAGGCGGAAGCTATAAATATA
TTGGTACTTGGGATGCTCAGGTTTCAAAAGAAAATAACTGGGTTGCTACAGCAGATGATG
ATAGAAAGGCTGGCTATCGCACAGAATTTGATGTTGATTTCGGCAGCAAAAATTTAAGCG
GTAAGTTATTTGATAAAAACGGTGTAAATCCTGTATTTACCGTAGATGCAAAAATTAATG
GTAATGGTTTTACCGGAAAAGCTAAAACCTCAGATGCTGGCTTCTCTCTAGACTCAGGTA
GTTCACGTTATGACAATGTGAAATTTAGCGATGTAGCAGTTAATGGTGGCTTCTATGGTC
CAACGGCAGCAGAGCTTGGCGGACAATTCTTCCATAAATCAGACAATGGCAGTGTAGGTG
CTGTCTTTGGTGCAAAACAACAAGTAAAAAAATAATAAGGAATTTGCTATGAAAAATAAA
TTAAATCTTATTAGCCTTGCTCTTCTTAGCCTCTTTGCCGCACAAAGCTATGCAGAACAA
GCGGTACAATTGAACGATGTTTATGTCACAGGTACCAAAAAGAAAGCACATAAAAAAGAG
AACGAAGTGACAGGCTTAGGGAAAGTGGTGAAAACGCCAGACTCACTCAGTAAAGATCAA
GTGTTAGGGATGCGAGATCTGACTCGCTACGACCCCGGTATTTCTGTAGTAGAACAAGGA
CGAGGAGCAACGACAGGCTACTCCATTCGTGGGGTAGATCGTAATCGTGTTGGCTTGGCA
TTGGATGGTTTACCACAGATTCAGTCCTATGTAAGCCAATATTCACGTTCCTCAAGCGGT
GCCATTAATGAAATAGAATACGAAAATCTGCGTTCAATCCAAATTAGTAAAGGGGCTAGC
TCTTCTGAGTTTGGTAGTGGTTCGCTAGGCGGTTCGGTGCAATTCCGTACCAAAGAGGTA
AGCGACATTATTAAGCCAGGGCAATCTTGGGGATTGGATACCAAAAGTGCTTACAGTAGT
AAAAATCAGCAATGGCTAAACTCACTTGCTTTTGCTGGTACCCATAATGGCTTTGATGCA
CTTGTGATTTACACTCATCGTGATGGTAAAGAAACGAAAGCTCATAAGGATGCGGAAAGT
CGTTCTAAGCGTATTCAAAGAGTGGATCTCGCAGACAATAATCCTCAAGATAGCAATTGG
TTTAAAGTTAAGAATGATTGTCCAAGTTTGAACTGCGAACCACGTCAGCAGGCTAAAGTG
TCTTATGATGGGCAAAAGTATCTAACAGAGCAACTTAGTGCTAAAGAATATACAGGTGAA
GAACGAGCTTTGCCTGATCCAGTGAAATATAAATCTGATTCTTGGTTGGTTAAATTAGGT
TATAGCCTTTCACCAAAACATTATGTGGCTGGTGTTTATGAACATAGCAAGCAACGCTAT
GATACTCGCGATATGACCTATCCTGCTTATTGGCAGCTATCAGATTTAAAAAATGGTAAT
ACGTGGTATCCAATGAATAATGCTAAAGGGTTATATCGTAGTAATGCTTTAGATGGTGTT
GCTATTGATTACTTTACAGAAGATGGTGTGAAATCATCAAAAGGTTTACGTTGGGCAAAA
GCTCGTTTTATTGATGAGTGGCACACTCGTGATCGCTTAGGTGCTTTATATCGTTATACC
AATCAAGATGAAAATCGCCTGATTGATAGTCTATCTTTGAGTTTCGATCAGCAAAAAATT
GATTTATCTACCCGCTTGAGAGAGAACAACTGTTCCGAATATCCAACCGTAGATAAGAAT
TGCCGTGCAACCCTTGATAAACTTTGGTCTTCCACTAAAAATGAGCAAAGTTCTTATGAA
GAAAAACACGACACCATTCAGCTCTCGTTAGATAAAACCGTACAAACGGGATTGGGCAAA
CATCAATTAAATATGTTATTAGGTTCAGACCGTTTCAATTCCACCTTAAAACGTCACGAA
ATTTTGAGTAAGTTTTCTGTGGGAACTTGGCATCGTATCAGTGGTAACGGTCATAAAAAT
ACACCTTACATCTATGAGCTAAAAGATCAGGCAATTTATAGTAAAAATGAATGTAATTAT
AGTGGCACTATTGCAGGCAGGGCTGATTGTGCTACAAGCAAAATCAAAGGACATAATCAC
TACATCGCTCTGCGAGATAATTTTGCCATAACCAAATATTTGGATATTGGTTTAGGCTAC
CGTTTCGATAAGCATAAATTCCGCAGTACTCACCGCTGGGCAAATCAAGGCGATTATAAA
AACAGTGCGTGGAATGTCGGCGTAGTCGCTAAGCCAACTTCATTCCTATCACTCTCTTAT
CGAGCATCATCAGGCTTTAGAGTGCCAAGTTTCCAAGAGCTATTTGGCTTACGCTATGAT
GGTGCAAGAGCAGGCTCCAGCGATGCTTACCAAAAAACAGAGAAGTTATCTCCTGAAAAA
TCCTTAAACCAAGAGGTTGCTGCGACTTTCAAAGGTGATTTTGGTATCGTTGAAGTCAGT
TATTTCAAAAATGACTATAAGCAGTTGATTGCTCCAGCAGAAAGAATGCACCAAACTCAA
TCAATGATTAACTATTTTAATGTGCAAGATATTAAATTGGACGGCATTAATCTTATTGGT
AAGCTAGATTGGAATGGGGTATTTGATAAAATTCCTGAGGGCATTTACACAACATTGGCT
TATAGCAAAATGCGAGTGAAAGAGGTGAAAAATTATCCTGGGTATATGAACATTCGTACC
CCATTGTTAGACACCATCCAGCCTGCTCGCTATGTCGTAGGCATCGGTTACGATCAACCA
GATGAAAAATGGGGCGTGAATCTAACAATGACTCATTCCAGCGGAAAAAATCCAGATGAG
TTAAGAGGTAATGAACAAGTCGGTTTTGCCAATTATGAACGAACTGCTACGAAAAAAAGA
ACACGCTCTTGGCATACCTTTGACTTAACAGGATATGTCACCCCTTGGAAACATGTAACG
GTACGAGCAGGTGTATATAATCTGATGAATTACCGTTACACCACTTGGGAATCCGTACGT
CAATCTTCGCTTAATGCGATTCATCAGCATACTAATGTGAAAGATTACGTAAGATATGCC
GCACCTGGTAGAAACTATGTCCTTTCAGTAGAGATGAAGTTCTAACTTTCTATAGAGCAT
GGAATAAATTTGTGTAAATACCTGTTTCTGTGATAATACATCTAGATACAGGTATTTTTA
TAGGTGAGCAGGAATTCGGCATATTATACGACAAGTGTTATTGAATCTCTAGGTGATGTA
ATCCGTCGAGTAATTAAGGAAAGAAACGTATTTCCAATTGATGATGTGACATTTTAAATA
GCATAGTTTTTGGCAGATCAGCAAACAAATTTGCCTACTTGCCGCAATTAATGAGATGGC
AAAAATGAAGCATGCTAACTCTAAACTAGAAACAGCCAGCTTATTGATTTTGGTGATCGC
CTAAGCGACCACCATAAGTTTAAAATGAAGATACTTAGAATTAGAGATAGATGTACAAAT
AACAGCGCTTGGATATGTTATCTCAGATACAAATATTTACGCCATCTATAATGCTTCATT
CGCTTTTTTAATACTATCATCTGCTCTGCGTGCTTCACCTTTATGTTTTTGTTTATTTAA
CTGGGTTTCAAGTTTTGATTCTACTTCGTTGATAGCTTTATAGAGATCTTCATCATGTGC
TTTTGCAAATAAATCGCCAACAGGGGTTCCAATAGAAGCCTCAACTTCGTAACCATTTGG
TAATTTGTGGATAATAAAGTGAGGGTTAATTAACTGAGTTTGCCATTTATTCAGTTTAGC
CAAACGCTCCTCAATGTGCGTACGAATTGCAGGGGTCACTTCCATTTGTTTGCTTGAAAT
ATTGATTGTCATAGCATGTACCTCTTTTATTATGACCTTGTTGGTCGTTGAATGGATGAC
TTCAAATTATGCTTTTCCCCCTAAAATTTCAACCCCTAAATCTAAGTAACTTTCAAAAAC
TTGATCTACTTAACACTTTTCTGGTTTTTTTGACTATAATTCCAACGATATTTATGGGAA
GTATTCTATGTTATCAGAAACTCGCTTGGCAAAAATTCATGAAATGGAACAGATTTTAAA
TGAAGCAAATAGCCTAATGAATAAAATGGAACAGCTTCAACAGTCGTGGATAGTTCTTTT
ACCAAAAATCCGAGAGCTAGAAAATTATTATGCTGAACAGTGGCAAGAAGATTATAATGC
TGATGAACGAGGGGAAATTCCCTCAGAGATGATTCGAGGCGTATTAAGTGAAGATGCCGT
GTATAATTTATTCATTGCTCATCGAGAAATCGCACTGGAGTGGATTCGCTTGTCAGTGAA
ATCAATGGAAACAACATAATGATAGATAAACCACTTCCTCCTTTTCAGCGAGCCTTTTTA
CATCCAAAGTATTGGGGTTTATGGCTAGGATTGGGAATTTTCAAACTGATTTTATGCTTA
CCTTACCCTATTTTAGCGAAAGTCGGTAAGGGCTTAGGTAAACTGTTTACCCGATTAGGT
TTGGATAAACGCCGTATGCGAATTGCCAAACGGAATTTGGAACTTTGCTTCCCAGATTAT
ACCGTTTGTCAAATTGATGAAATTTTAGCTCAAAATGCCGAATCCGTCGGAATGGCAATT
ATTGAAACAGGGATGGCGTGGTTTTGGTCAGATGAACGTATTCTTAAATGGTCGAAAATA
GAAGGATTGGAACATCTGAAAAATCAGCCTGAGGGTTCGGGGATTATTTTTGTCGGTGTT
CATTTTCTGACCCTTGAACTTGGGGCAAGAATTGTCGGGCTTCATCATCAAGGGATTGGC
GTATATCGTCCGAATGATAATCCGCTGTTAGATTGGATTCAATTTCGTGGGCGAGTACGT
TCTAACAAAGCCATGCTAGATCGCAAAGATTTACGCGGTATGATTAAAGCTCTTCGTGCA
GGGGAAACCATTTGGTATGCTCCCGATCACGATTACGGACGCAAAAACAGCGTTTTTGTG
CCGTTTTTTGCGGTGAAAGAAGCGTGTACAACAGCTGGAACGAGAATGTTATTACGTTCC
GCCCCAAATAGTATCGTTGTGCCATTTACCCCAATGCGAAACGACGATTTTTCAGGTTAT
ACCGTCAAAATCAGGCCTGCAGTAGATTTTAGCCAGTGCAAAAATGACGTTGATACTGCA
ACCTTAATGAACAAGGTCGTAGAAAGCGAGATTATGCAAGCTCAGAGCCAATATATGTGG
CTACATCGTCGTTTTAAAACCCGACCGAATGAGAGCGATCCGAGTTTGTATTAAACCGCC
GACATTAAACCTAGTAGGGACGCCACGCTTGGCGTCCTAGAAAACAATTTTTAAGGTAGC
AACTGTGTTTACACACAAAAAAGTTATTCAATTTTGACCCACAGATTCTGTGGATAAGTA
GCGTGTAGCGTCCCATTTTTCA
>H52 Scaffold2
AGACTTCAAAATTAAAAAAATATATTTAAACAAAGTCAATCAACAAGTGCCCACACAGAT
TGTCTGATAAGTTGTTAAAGAGCAAAATAAAGTGGTCGGCGAGATAGGATTTGAACCTAC
GACCCACTGGTCCCAAACCAGTTGCGCTACCAAGCTGCGCTACTCGCCGTCTGATATGCC
ACTGCATATATTTAATGGGGTGGCTAATGGGACTCGAACCCACGACAACCGGAATCACAA
TCCAGGGCTCTACCAACTGAGCTATAGCCACCATTTCTAGTCGATATTGCATTACCTCTG
GCGCGCTCGACAGGATTTGAACCTGCGACCTTTGGCTCCGGAGGCCAACGCTCTATCCAA
CTGAGCTACGAACGCGTTGTTTTCAGTACTGCGTCGCAACGGAGGCGTATATTAGTGATT
TCACTCTCGCTTGTCTAGCACTTTTTTTAAAAATTTTCTTGTATGCTCTTAATTTATTCA
AAATGTCTAGAGCGTGTTGATCTTTTAAGTACAAAAAAACAAACGACATAGAAATTTGGT
ATAATTTAGTTCGCCAAAACCTAACCATTCCGTACAAACTAAGCGGTCAAAATCCGCAAG
CGATTGNNNNNNNNNNNNNNNNNNNNNNNNNNNNNNNNNNNNNNNNNNNNNNNNNNNNNN
NNNNNTAGACGAAATTCAAAGGTGGGTAATGAGGATATAGACTGGTGTTTATATCGTTAT
CGCCATTTAGTTGAAAATGCGTTTGCTTTTTTAAAACAATACCGAGCCATTGCGACTCGG
TACGATAAGTTAGCAAGAAATTATGCGGCATCGCTAGCAATGATTTGTTGTATTCGCTGG
GGGAAATTGTTGTTTGGTTAAGATTTAAACTCAAAAGATCAACAGCCCCTAAGGCTTTAA
TCGTATTGGTTTCATCGCCTACATCTTTTATACGTTTCAGCACGTCAAATAGAGGAGCGG
TACAACAAGAAAATAAATCGGCTAAGGCTTCATAGCTTAATGAACGGTTATTATTCACTT
CAAGTAGCATTTGCTCAAAAGCGGTGCAAGCCCCTTTCATTCGTTCAAGTGCAACAAAAT
CATCTTCACTAATTAAAAAATGATGGTCATATTGAAAATAAGTATTTAAAAAAGCATTGG
TTTCTACAATAAAACGTTGTTGGTTTATCGCTGGTCGTAGCTCGTTTACGGCTGATTTAT
TCATTTTGCGTAATTCGCCCAAGGCTTCTAAGCAACGTTTGATAATTGGTGTCCAGCAGT
CTGTTGTTTTATCTATAAAGCTAATGGCGGTTTCAATGGAAAGCCAAAAATCAAGCGTTT
CATTCCGTGCTTTATTTTGAATAATCAAATAATCTTGTTCAGCCTGAAAGCCTAATTTAG
TTAAATGTTGTTGGCTTTCTTTAGTGGTTGGATGCCAGCTAAAAGCAACGTGTGCAAGCT
CTTTTAATGAAATAAAAGATTGTTGGCGATTATTGATAAGTTTTGTTTGAAGAGAAAAGG
GGAACTGTTGAGCGTTCATAATGAACTCCTTTGTGTATTTACGAAATTTTACCCTATAAA
ATAGGGTGCCAAGGGGTTCGAAAGCCACACAAAGACGGCTGGAGTTATTTCCCTTTCGGG
TGTTGTATTCCTCGCCCCCTCGGTATTGAGTTTAAATAAATTGTGCCTTTTGCCCCAAAA
TTGCAAATTTTAGGTACAAAAAACCGCTTGATCTATCGGGTGCGGTTATCCGCTTTGTGT
AAGGTTACGACACCTTGAGAACAGTCATACGCGTTTTAAGATAAATAGCAAGTGTTTAAT
TAAAAAATTGAATGTTCAACTTTAAAATCATTGTTGTTTACTCATAACTATTTGATTTTT
ATAAAATAGAATTTCTTTCATTAAGTTGAACCATTCAAATCTTTTCTTGCAAGCGGTCAA
ATTTCCCCTAATTTTTACTAACCCCCACAAAAACGCCCTTTTAAGCCCTTTTTCTGTTTA
AGCCGAACAAGTGTAGCTCTTTTGTCTTTTAGTGTGTTTATAAACGCTCGTAAACGCCTT
AAATTTGATTCTTGCTTGTTGTATTTGGCATTAGTTATGTATTGCAGTATAAGTGTTTTA
TTAAAGTAGTTTAAAAGAGCAGTTTTATAAATCAGTTTAAAGTTTGCGGTATTGGTTGAA
TGATTAAAACAGAGCGATATATGAACAATGCTGAAGTTGCTTACAATAATTTAATCGAAA
CTTTAGACAGTTGTATTGAACAAGCTTACGAAAAGGCACAAGGTGATAAAGCAAAGTTTA
GGTTTCATTTTTTAGAATTATTTGGGAAATTTAATGGAGGTTTAAATTTGTATATTCCTA
AATTTGATAACCTTACAAAAGAAGCGGGCAAAATCCCACAGTTTGGGCGTTTAGCTTTTC
GCACTCGTTCAACCGTTCGAGAATTACGCGGCGACTCTAACCGCTTAACGCCTGAAGATG
TAACAAGTTTAAGCGTAGAATTAAAAGAACACGATATTGAATACCCTATTGATTATCGTG
AAGATAATGATGCCAGCTATCCTTTGAAAAAATACGCTCTTTCTGTTGTTCAAGATGTCA
TTGCGTTAGGGCGTGAAGTGGTTGTTGCTGAAATTGCACAAAATGCAGCTAATTATTCAG
CTGAAAATGTTGTTACACTGACTGAAACACAACGTTTCACAAATGCAAAATCTGGCCCTT
TAAAATTCATCAATGATGGTTTAGAAGCTGTTTCTGCTACTATTGGGCGTTTGCCTAATG
TTTGTGTAATTGCTTCAGATGTTTGGAAAATTTTAAAAGAAAATACAAACCTTTTAGAAC
GTATCAAATACACTCGCACAGGCATTTTAACCCCTGAAATTTTTGCTGAATTGATTGGCG
TTGAAACGGTAAAAATCGGTGCTGCTTCGCAAGAAAAAGACGGCAATTTAGAAAAAAATC
TGGTCAAATAGCATTGTTTTGGCTTATGTTGCAAACGGTAAAGATAAAGGCAAAAAAGGC
AATATTTTTGAACCGTACGGTTACACGGTAAGACGTAAAGACGGCTTATTTGTTGATACT
TACCAAGAGAAAGGCGGTAAAGTGGAAATTATTCGTTGCACGGATATTAACGCCCCTTTC
CTTGTTGGAAAATCAGCAGGTTATTTAATTCAAGGTTGTATTAAGTAAATAGGTTTTACC
TTTCAATCAGATTGTTTGCTTGCACCGTCAAAAAACGGTTTTCTGATTGATTGAAAACGT
CACTAAAGACGTAAAAAAGACTAAAAGGGCTTTAGCTAGTGGAATAGTTAAAGCCCTTTT
CTCTAAAAAATGAAATTTTATTGCTGTATGTGAAAAAAGCGAAATTGTTATTTATCTTGC
TTTTTTTGTTGTAGTTATGTCGCTTTGTTTTAATAAAATTCGATGACTTTTTGTTTGAAA
GATTGGGTGTATTTAGTCATAAAAATCTGCACCTTAATTAGTTGGTTGTTTAGCCCAACT
TTTGGGGTGCAGATCATCTACGTCAGCCCCTAATTCAATTTAATCTTGCAAGTTATGATA
ATGCACTACTGCTCTTGCTTTGCGAACGTAAGGGCTAGTTGTAGAATACCAAAGCCTCAT
ATTAATTAAACCAAACACAAAAAGCCCGCTATTTCCATAGCAGGCTTTTTTATCACTAAA
AATTAGTCACCAACAGCAATGCGTTTCATATCTGTCATATAACCACGCAATTCTTGGCCG
ATTAACTCAACAGGGTGGTTGCGGATGGCATCGTTAATATCACGCAAGTACACATTGTCG
ATTTCAACGGTTGGTGTTGGTTCGCCTAAATCGCCTTTTTGTAACATTGGGATTAATTTC
TCAGCTAAGATTGGCGTTGCAACGTGTGAGAATAAGTAGTTACCGTATTCTGCAGTGTCT
GAAATAACTACGTTCATTTCGTATAAACGTTTACGCGCGATAGTGTTTGCGATTAACGGA
AGCTCGTGTAATGACTCATAGTATGCAGACTCTTCGTAGATACCGCTTGCAACCATTGCA
TCGAATGCCATTTCAACACCGGCTTTCACCATTGCAACCATCACTACGCCGTTATCGAAG
TATTCTTGTTCAGAAATTTTGATACCGTCTGCTTTTGGTGAATTTTCGAAAGCTGTTTTG
CCTGTTTCTTCACGCCATTTGAATAAGTTTGCATCGCCGTTTGCCCAGTCTGCCATCATT
GTTGATGAGAACTCACCGCTGATGATGTCGTCCATATGTTTTAAGTAAAGATCGTTTAAT
TGGAGTTTAATTTCTTCCGCTAATTCAAAGGCACGGATTTTTGCTGAGTTAGAAAGACGA
TCCATCATTAATGTGATACCGCCTTGTTTTAACGCTTCAGTAATGGTTTCCCAACCGTAT
TGAATTAATTTGCTTGCATATGCCGGATCTTTACCGTCTGCCACTAATTTGTCGTAGCAC
ACGATAGAACCTGCTTGTAACATACCGCAAAGGATGGTTTGCTCACCCATTAAGTCAGAT
TTCACTTCTGCCACGAATGAAGATTCTAACACGCCCGCACGGTCGCCACCTGTCGCACTT
GCCCACGCTTTTGCAATCGCCATACCTTCGCCTTTCGGGTCGTTTTCAGGGTGAACAGCG
ATTAATGTCGGCACACCGAAACCACGTTTATATTCTTCACGCACTTCTGTACCCGGGCAT
TTTGGTGCTGTCATCACCACAGTGATGTCTTTACGAATTTGCTCGCCTTGTTCAACAATG
TTGAAACCGTGTGAATAACCAAATGCTGCGCCTTGTTTCATTAATGGCATCACATCTGCA
ACCACTTTTGAGTGTTGTTTATCCGGGGTTAAGTTAATCACTAAATCTGCAGTTGGGATT
AACTCTTGGTATGTGCCAACTTTAAAACCATTTTCGCTTGCACGAGTAAATGAAGCACGT
TTTTCTGCAATCGCTTCTGCACGCAATGCATAAGCAATATCTAAACCAGAATCACGCATA
TTTAAACCTTGGTTTAAACCTTGCGCACCACAACCTACGATCACGATTTTTTTGCCTTTT
AAGAAGTTGCAACCGTCAGCAAATTCGCTACGATCCATAAAACGACAACGACCTAATTGG
TCAAGTTTTTCACGTAAGTTTAATGTGTTGAAATAGTTAGCCATAATAAAAATCCTGTGT
TGTTAATGTTGAATGTTTGATGTTGTGTTTACATACTGTAGTTGTTTTTGCGAGTTTGAT
TATAGCTGTTTTTGTTATTGCGTAAATTGACATTATTAGAATTTATCATTGCACTAAATA
AAATCACAAGCGGTCAGAACCCTATTATTTTTTGCAAATTTTTGCGGAGTAAGAGCCTTA
ACACTCAAGTTATCTTTGCTATAATTCCCCAAATTTACCTAAAATTGAAGGAATTCTTAT
GTCCCAACTTATCGAACTCACTCATAAACTCAAAGAAATCTTCCAAATCAACCGAGCAGA
TTTGGATTTTGGGATTTATCGTATCTTAAACACCCGTAGCCAAGAGATTGAAAAGTATCT
TTCGCAAACCTTGCCACAAAAAGTGAAGCAGGCGTTGGGTGATAACCAAAGTGAACAAAT
CGCTGGTTGGCAGGCGGAACTGGAGCAAGCCAAAAAACAAGCTCAAGAGCTAGGCATTGA
CCCCAATCAATCACCAAAAGTCCAAGAACTGCAAAGCAAAATTGAACAAGCCAAAAAAGG
CAGTGCTGATCACGAGACGGCGGTTTATCGCCATCTTTTAACCTTTTTCAGTCGCTATTA
CGAAGAAGGCGATTTTATCAGCCAACGCCGTTATAAAGGCGATACTTATGCCGTGCCTTA
TTCAGGCGAAGAAGTGTTGCTACATTGGGCGAATAAAGATCAGTACTACACCAAATCGGG
CGAGAATTTCAGCAATTATCGTTTTAGCCTTGATGATGGTCGTACCGTCTTTTTCCGTTT
AAACAGTGCCGATATTGCCAAAGACAACCGCAAAGATAACGATACGAAGCGTTTGTTTAC
CCTTGCTACCGCACAAACCATTGAACGTGGAAATGAAGATGGCGAGTTGGAAATGATTGA
CATCAACCCAATCACACAAAGCGAAGACGGCAAAACTTTAACCATTTTGTTTGATTACAA
ACCGTTTGAAAAATCGGCAAAACAAGAGAAAATCTTGGAACAAGATTTAGCCACGTTGCA
AGCTCACGATTTGCTACAAACCAAGTGGATTGCCTTAGCCGAGCGTTGCCCAACCGAGAA
AAATCCTAACCGCACTTTATTGGAAAAACATTTAAGCGACTACACCCAGAAAAACAGTGC
CGACTATTTTATCCATAAAGATTTAGGCGGTTTTTTACGCCGTGAATTGGATTTTTATAT
CAAAAACGAAGTGATGAATTTGGACGATGTGCAAAATATTAGCCATTTCGCACCGCTTGA
AGCTAATTTACGCCTAATCCAAACCTTACGCAGCATTGCTTTAGAGCTTATTGCCTTTTT
GGCACAGTTGGAAAATTTCCAGAAAAAATTGTGGTTGAAAAAGAAATTTGTGGCAGGGCA
TCACTATTTAATTACTCTTAGCCATATTTTGCAGCTCGAACAAGCGGGCAAATTTATTGA
AGAAATTGCAAATAACAGCAAACAACTTGCTCAATGGCAAAGCTTATTTAACCTGCCGTC
TGCGGATGCTCAAGCATTTTTAAATGTTCAAAAAGCAAACAATGCGGGGGGGGTAAAACG
CCTTTAAATTCAAATGGTTACGATGATTTACAACATCTTGTTGTGGATACATCACTCTTT
TCTGCCACATTCCAATCTGCACTAATTTCCACACTTTCACGCTCACTGGGCGACTTTGAC
AGCCATATCAACGGCACACTTATTCATTCGGATAATTTCCAAGCCTTAAATTTATTACAA
GCCCGTTATCGCGAACAGGTGAAATGTATTTATATTGATCCGCCGTATAACACCGAAGAT
GACCGTGCAAAAGGTAAATTTATTTACAAAGATGGATATCCTAGCTCTACATGGGCAAGC
CTTATTCATAGTCGTTTGTTACTTGCTAAACCACTATTAAATCAAGCAGGCGTACTTTTT
CAAAGTATTGATGATAATGAACAAGCAAATTTAAAATTACTTTCTAATGAAATTTTCGGA
AAAGAAAACTTCATTTCCCTATTGACAGTTGAAAATAATCCAAAAGGTAGAAAAAACTCT
AAATTTATTTCTGTATGTAATGATTATTGTCTAATTTATGCTTTTGATAATACAAAAAGT
TATTTTATTGAAAATATACCAAAAGATATTAAAGACTTAACACAGGATGAATACGGTAAT
TATGTTCATAACAGCGGCAAGCGAGTATTGGTCGGTGAAAATAAGTTTAATAATTTAGTC
CAAAACTTCAATTCAGATAAACACTATACTATTTATTATCATGATGCATTAAAACATTTA
GTCACAAAAAAAGAAACTCAATTAAATGAAATAGATGAAAATTTAGTTTCTCAAGGTTAT
GTAAGATATATTTCTTATATCGGAAATTCATTTGTAGAAAACACTTATACAGATAGAAAA
TTCTTAAAGTTATTTGAAAATAAAGCTTTAGAATTCAAGGATAATAAAATATATGAAAAA
AATTTTAGTACGACTATCAGATTGAAAAGCATCTTATCTAATAAAAAATATGTTGGAGTC
ACTCAAAATATTAAATCTACAATCGAATTAGATTTTAAGACCACTTCTGCTGGGACATTG
TTGAAAAATTTATTTAATAAGGATGATGTTTTTAATGCTCCAAAAAATATTACTTTTATT
AAAACATTAGTAACTTTAATTGATGACAAAAATCAAATCATTCTCGACTACTTCGCAGGT
TCAGGCACCACCGCCCACGCCGTTATTAACCTAAACCGTGAAGATAAGGGCAGCCGTCAA
TATATCCTTGTGGAACAAGGCGAATATTTTGATACGGTGCTCAAACCGCGTGTGCAAAAA
GTGATTTATAGCAAAGCGTGGAAAGACGGTAAGCCCGTTGCGGAAGATGGTGCGGAAAAT
CTACAAGGTGTACCGCAAATTGTTAAAGTGCTAAAACTGGAAAGCTATGAAGATACGCTG
AATAACCTTGAACTTCGCCGTAGTGATTTATTTGACCACTTGCCTGAAAATGCACAACAA
GATTATCTGCTGAACTATATGCTGAATATCGACAGCCGGGGTAGTTTGCTCAATATTTCG
CATTTTGAGAAACCCTTTGATTATGGCTTAAACATTAGCACCACCAGCGCCGGTGCCTAT
GAATGGCAAAAAGTGGATTTGGTGGAAACCTTTAATTATCTGATTGGGGCAAGGTTAGTC
AGTATTGACGATCAGCGAGTTAAAAGAGGTTATGTAGCGATAGATTGTCAATTACCCAAT
CAAAGCGGGGATGACAAAACATTAATTATTTGGCGTGATTGTGAACAATGGCATTATGAA
AATTTGTATGCAGAAAAAGAATTCAGCCACAATTTTCAAGATAGCAAAACGACGCTATTT
GGTAAGATGAATTTTAATCCTAAAAATACCGACTATGCACAAGTCTATATCAATGGCGAC
CATACCCTTGAAACCGTGTGGGACGGCGAGCAAAGTGGTAGCTTGAAGATTATCAGCATT
GAAGATGCGTTTTTATCCTTGATGTTTGAGGGGGATGCATAATGGCAAAAGCACCCCAAA
ATACCAAATTCCATTTTGATGAGCATTTAATTTTAAATCGTTGGCTGTTTTCGTTATTTC
ACAAAACATCGTTAAATGAGTTTAAAAGCCTGTTGGAAAGCGTAGAAAATGACGACCATA
TCGCCAGCGATGGACAGAGCCATTTTTATCATCGCCTAAGCAATGAGCTGTTTTTTGAAC
ACGATAATCCGCTAAGCCTTGCGGAGCTTGCTGCTTATGATTTGCGGTTGGTGCATTATT
GGCAAAAAATTACGGAAAAGCGTAATCGCACAAGCGGTCATATTTTGCGACCAAAATACT
TCCAGTATCTATCGTTACTGTTTACCGAAATTTATTTGGATTGGTATTTCAACAAAAAAG
CCGAATTACAGACCGCACTTAATCAGCAGTTAGTGCAATACGCCAAAGAGATGGGCAAAG
AAGCACAAGATTTTGAAGAGTATCGCTTAAATGATTTAAATAAAATCGCTTTTTGGAACG
CCACAGGTTCGGGCAAAACCTTGTTAATGCACGTCAATATTTTGCAGTATTTGCATTATT
TCGGCAAAAACCAACCGCTTGTACGCCCGGATAAAGTGATTGTGCTTACCCCAAACGAAG
GTTTAAGCCGTCAGCATAAAGAAGAGCTTGAATTGTCAGGCTTTCAAGCCAGTTTTTTTG
ATAAAAATGTTATCTCGCAGACGGCATTTAATTTTAGCCAAGATGAGGTGGGTGTTGGCT
TGGGCGTTGAAATCATTGATGTCAATAAACTTGCCGACAAATCGGGCGATAAAACCGTGT
CGGTAGATGCCTTTGAAGGCAATAATTTGGTGTTGGTGGACGAAGGGCATCGTGGCACAT
CGGGCGAACAGTGGCTGTTACGCCGTGAAGCCTTAGTCAAAGGCGGTTTTGCCTTTGAAT
ATTCGGCAACGCTTGGGCAAGCGGTGGCAGGCGGCAAAACCATTGCTAAGCAAGTGGAAG
ATAAGCTAAAAGCAAAAGCCAAGTTATTGTTTAATAAAGGTTCGTTGAAAGGTTTATCAG
AAGACGACTTAGCCAAATTAACCCTTGATGAGCTGGATATGGCAAAGGTTCGCACCACTG
CAGTGCTTGAAACTTATGCTAAATCGGTGTTGTTTGATTATTCCTATAAGCATTTTTATC
ACGATGGCTATGGTAAAGAGAGCCTGATTTTAAATATTGAAAAACAAGGTTTTGATGAGC
ATTTGCCTGTTTATTTTGTGGCAGGTTTGTTGTCGTTTTATCAACAACTTTATTTGTTTG
AACAGCACAAATCGACATTGGCGGAATGGAATATTGAAAAGCCATTGATGGTGTTTGTGG
GGCATCGTGTTAAAGAAAGTAATAAAGAAACAGAAGAACAAAAAGTAGAAAAATCTGATA
TTTTAACTGTTATTCGACAGCTGGCTTTCTTTGTGAATCAATCTCAACAGGTAAAAAAGT
GGTTGAAAGAACTCATACTAGATAATCCTCAAATATTGGGTAAGAATAATGAACACCTTT
TCAAAGGGCGTTTTGTGCCATTACTCTCTTTTGTCGATGACGTGGATGCTTTGTATCAAG
ATATGTTGCGTAAGATTTTTGGGGCGACACATTCAAGCCGTCTGCGTTTAACCCATTTGA
AAAAAAGCGATGGCGAACTGGCATTATCCCTTGGCGAACAAGGCGAGAAATTTGGTGTTA
TCAATATCGGCGATGCTTCTGGTTTACTGAAAACCGCACAAGAAAATTTTGCCGATGAGT
TTGAGGCGGTGAGCGATGAGTTTAATGGCGGTTTATTTGCTGAAATTAATCATAAAACAT
CTCCCGTAAATATCTTAATCGGTTCGCGTAAGTTTACCGAAGGTTGGTCAAGCTGGCGTG
TTTCTACGATGGGCTTGCTCAATATGGGCAAAGGCGAAGGTAGCCAGATTATTCAGTTAT
TTGGGCGTGGCGTGCGATTAAAAGGGCGTGAATGGTCGCTCAAACGTTCATTGCCAAGCG
TTCGCCCGAAAGGTGTCTTTTTAGAAAAACTGGAAACGCTCAATATTTTTGGTATCAATG
CCGATTATATGGAAGTGTTCCGTGGCTATTTGGACGATGAAGATATCCAAACCGGCGATG
AAATGCTGACGTTGGATTTCCCTGTACAAAAACGCTTGCCTGCCATCAAACTGAAAACCT
TAAAACTCAAAGAAGAAGTCAAAGGCAATCGTAAGCAGTCGTTTAAGCGAGTAGAAAAGC
AGATTTATCTGTTTGAAATTCCTGAAAAATGGCAGAACAAAATTAAAGGGATTGAAATTA
GCCTAGATCGCTATCCAAAAGTGCAAAGTTTTGCCACCAAAGGCACTGCAATCACTCAAG
TGCAAGGCGAACAGCGTGATGAAGTGAAGTTAAATTCGGCACTGTTTGATTTTTTTGATT
GGGATAAGATTTATCTGCAAGTGGCACGTTTTAAACATCAGCAATCTTGGTATAACTTGC
GATTAGATAAAGCGAAGTTACGCCAATTTGCCGAGCAAAGTCATTGGTATCGTTTGTATA
TGCCACAAGCGGCGTTAAAGATGGATAGTTTTGCCCAAGTGGCGTTGCAGCAAGAGATTT
TGATCGATTTATTGCTGGAATATGTGAAAGCCTTTTATAACCGCTTAAAAGCTGCCTACG
AAGGGCAGTTTTATGAAGTGGTTACGGTGGATGACAGCAATGGCTCTATGTTGGATAAAT
ACCAATTTAGTTTGCCTGATAATGACGAAGGTAATGAAATCAAACAACGATTAGAAGCCT
TAGCAGACGGCATTAGCGAGTTTAGCAATGGGGTAAAACCTGTTTATGGTGGCGACAAAG
GGTTGCAAATGCTCTGTTTTGATGGGCATTTGTATGCCCCCATTTTTGCTTGCTTAGAAC
GCCAAGATTTGCCGTTTAGTATTCAACCGCTTGCCATTGGCGATGAAAGTGAACTGCGTT
TAATCAGTGATTTAGTCAATGCTAAAGCAAGTGGCAAGTTGAGCGAGTGGACACAAGGCA
AAGATTTGTATCTATTACGCAATGCTGCCAATAAGTCCAAAGGCTTGGGTTTTGCTTTGG
CGGGCAATTTCTATCCCGACTTTTTGCTGTGGCTTGTGGACAATCAAACAGGTAAACAAT
GGCTTAGCTTGATTGATCCGAAAGGCATTCGCAATATGGATTTAGACAATGCCAAATTTG
GGTTATACGATGAGTTACAAAAATTAGCTCATGAATTGAAGATTGAGACCCCGATTTTAT
CTGCCTTTATTTTGTCCATTACCAAACAGGCAGATTTGCTCAATGTGGGGCATTTAACAA
CACAAGATTTCGCCGAGAAACATATTTTATTTATGGACGGCAATCAGGTTTATCTCAAAC
AGATGTTTAAGATGATGTTGCAATAGTGGTGTAGATGCTTGAAATGGTAAAGTGGGAATA
ACGTACACAAGAAAAGTGGATTTTGTGTGCATATCGGAATAACATACACAAGAAATCCCA
TTTTCTTGTGTATGTTGTGTGAATGTGCACATTATTCCTAATTTTTATGTTGATGAGAAC
GAAGTATGAATTACGTCATTCCTGATTTATTCGCGTTGGGAGATTTGGAAAGCAAATCTG
TTTTTAAAGCCTGTACCCACGCACATCGTGCATTGGGGGAGTTAAAAGGTGTCGTGCATA
CGATGCCAAATCCCAATATTTTGCTTGGTACTTTGCCTTTGCAAGAAGCAAAAGAAAGTT
CAGAAATTGAGAATATTGTAACCACACAAGATGACTTATATCAGAGTAATTACGCCACAC
AGCAATTTGCTTCTGGGGCAGCTAAAGAAGTTCATTATTATGTTCAGGCAATGAGTTTAG
GATTTCATGAAGTACAAAAGAGTGGTTTGATAACCCTAAATTTAATTAAAGAGATACAGC
GTGAGTTGGAAGGTAATAACGCAGGCTTCCGCAAACAAGCAGGAACTGGTTTAGTGAATC
AAACCACGCAAGAAGTGGTGTATATGTCACCTCAAACCTATGATGAAATCGAAAATCTGA
TGGCTGGTTTAGAAAGGTTTATCAACGATTCTGAACAAATGGATTATGACCCTTTGGTTA
AAATGGCATTAATTCATCATCAATTTGAAAGTATTCATCCTTTTTACGATGGAAATGGTC
GTACAGGGAGAATTATCAATATTTTGTATTTGATTCAGCAAGGATTGTTAGATACGCCTG
TTTTGTATTTATCACGATACATTAATCGCAACAAAGGTGAATATTATCAATTGTTACAAG
CAGTACGAGAAACCCAACAATGGGAACCTTGGCTGATTTTTATGCTTAATGGTATTGCTG
AAACGGCTATTCAATCGGTTAAATTGATTAATGAAATCAAAGCTCTAATGATGAAGCAAA
AACAGATGATTCGTGAAAATTTACCTAAAGTGTATAGTCATGAATTATTAAATAATTTAT
TCAAATATCCCTATACAAAAATTGACTTTGTAATGGAAGATTGTCAAATCCATCGTAATA
CAGCCGTTAAGCGTCTTGACGAATTGGTTGCTTTAGGTGTTTTAGCGAAAACCAAAATAG
GAAAAGAAAATTTTTATATTAATGTTGAATTGTTTCATTTGTTGATGCAGTAGGTAATTG
GAAAATTTGTATGAATATCACAGCGTATCAAGCGAAGTATTTTGCCAATGAAATTTTGTG
TCGTTCCGAAAATGGAGTGGCTCGTATTTCAGACGGTTTATTTAATGCTAAAGTAGATCT
TAATCCCCATCAGATTGATGCAGCGTTATTTGCACTGAAAAATCCGCTTGGGCGTGGCGT
ATTGCTTGCCGATGAAGTGGGTTTGGGCAAAACGGTGGAAGCTGGTTTGGTGCTTTGCCA
ATTATGGGCGGAACGAAAACGCCGTTTGTTGGTAATCTGCCCTGCGGTGTTGCGGAAACA
GTGGGCAAATGAATTGGCTGAAAAGTTTGGTTTACCTTGTGTGATTTTGGATAAATCGCT
ATTAAAACAAGAATATCAAGGCAGCTTGCCAAGTTTTTTGCAAGCCAACATGGGCAAGAG
AGTCATAATTATTTCTTACCAATATGCAACCAAACTCGCGAATTTTTTGGCCGGAGAACT
GTTTGATTGCGTCGTGATGGATGAGGCGCATAAACTGCGTAATGCCCATCGTACCAGTAA
TAAAATGGGGCAAACATTACGCTCGGCATTTGATGGGCGTAAAAAGTTACTACTCACTGC
AACACCATTGCAAAATAGTTTGATGGAACTTTATGGTTTATCTACCTTGCTTGACGAATA
TTTATTTGGTGATGAAAAGGTGTTTCGCCGTGAGTTTGTCAATGAGCACAATATGGCGGA
ATTAAAAAGCCGTCTGCAAACTGTGGTAAAGCGAACGTTACGCAAAGATGTGTTGGAATA
TATCCGCTATACCAAACGCCATACGCTTACCCAAAATTTCTATCCAAGCGATGAAGAACA
GGCGTTATATCAAGCTGTATCGGATTTTATCAGCAAAGAACATAGCTTGGCGTTACCGAA
GCGACAACGTCATTTGATTGGCTTGATTTTGCGTAAATTATTGGCTTCCAGCCCTTATGC
CGTGGCGGATACGCTTAGCATTATCTTAAAACGCCTTTATACACTCAAAGAACAACAGGC
TAAACAAGAATATTTATTACTTGATTTGAGAGAGAGTGAAGCAGACTTAGCCGATGAGTT
GGATGAAGAGTGGGAAGATGATGAGTCAAATGATGATGAAGGATTAACATCGGATGATCG
TCAAACACTAGATGATGAAATCGCTCAAATTGAAGGTTTTATCGCACAAACCAAACAATT
ACGCCACGATAGTAAAGCAAGTTCACTTTTAACCGCACTACAAACCGGTTTTGCCAAAAT
GGCGGAACTTGGTGCAGCTCAAAAAGCGATTATTTTTACAGAAAGTGTGCGAACGCAAGC
CTATTTATATGACTTTTTGATTGCCAATGGCTATGCCAATCAAGTGGTGAGTTTTTCAGG
TGCTAATCATCACACTGATGCCAAACGCGTTTATGAACAGTGGCTTGCTGATGAAAATAA
TGCCGGTCGAATAACAGGTTCTCCACAAGTGGATATGCGTACGGCGTTGATTGATCACTT
TAAGAACAATGCACAGATTATGATTGCCACTGAAGCAGCAGCCGAAGGGGTAAACTTGCA
ATTCTGTTCCTTGCTTATCAATTACGATTTGCCTTGGAACCCGCAACGAGTGGAACAACG
CATTGGTCGTTGCCATCGTTATGGGCAAAAATTTGATGTGGTAGTAATTAACTTTTTGAA
CCAACGCAATGAAGCCGATCAACGAGTTTTAGAACTGTTAAGCGAAAAATTTAAGTTATT
TGATGGCGTATTCGGTGCATCTGATGAAATTCTAGGGCGTATTGAAACAGGTTTGGATTT
TGAAAAACGTATTGCTCATATTTACGATAGTTGCCGCAGTGCGGAAGAAATCAAGCAAGC
CTTTGATGACTTACAAAAAGAAATGGAAACACAAATCCAAGAGGCAATGCAGACGGCAAG
TTCGGCTTTGTTAGACCATTTTGATGAAGATGTGCACGAACGCTTGAAGTTACAGCTTTC
CCAAAGCCAACAATTATTGGATAAAACCAGCCGCTATTTTTGGTATGCAAGCCAATTTGC
ATTACAAGATTATGCGAAATTTGACGAAGCCCAAAAATCCTTTTACTTGCAACAATCGCC
TATTGAAACAGCTCAAACGGGACGCTATCAATTGCAACAACGAGAGGGGCAGACAGGATA
CGATTATCGCTTAAACCATCCTTTAGGCGAATGGTGTTTAGAGTATTGTCAGCAAGTTCA
AACCGATGTGGCTTGTGTGCAGTTTGATTATAGCCGGCACCCAACGAAATTATCTGTGTT
AGCGGAACACCAACGGCAATCAGGTTGGCTATGGGTGGATAAGCTCGGTTTTTATGGAGA
AAACCAAACACAGGAACAGCTTGTTTTTACCGCCAGAACCGATACAGGTGAATGGTTAGA
TGAGGATTTTTGCCGAAAATTGTTTAGCGTATCGGCTCAGGTAAACGCAGATAATGTTGC
TTTACCCGATGACTTACAAAGCAATGCCAATCAAGCTATTCAGGGCATAAGTGCAAAACA
GGCTGAAACACAAATGGCGTTATTAAAACAAGAAAGCGAACGTTTGGATAAATGGGCAGA
AGATAAAATCAAGGCTGCTCAGGAAGCCATTGTGGAAGTGAGTGAAAAAATCAAACAAGT
CAAACGTGAGAAAAACCAAGCAGCAAATTTAGAACAACTTGCAAATTTTGAAACACAATT
GAAAGATTTAGAGAAAAAACGCCGACAATTAAGGGCAAATATTTTTGATGTGGAAGAGGA
AATTGAGGAAGAGCGAGATAGGTTATTTGCTCGTATCCGAGATAAATTAGAACAACAGCG
TAAGGTTGAACATTTGTTTGCGGTAAGGTGGGTAATTACTTGATTACTACAAGCGGTCAG
AACCCTATTATTTTTTGCAAATTTTTGTGAGAATCTCACCGCTTGCTTTGCTGATTGGCA
ATGAATCCGTTATAATCTCGCCAATTTTTCACCCTTATTTAATAGAAGGAAACCAAAATG
GGCTTAGAAAACGTACCTGCTGGTAAAGAGTTACCAGATGATATTTATGTTGTAATTGAA
ATTCCTGCAAATTCAGATCCAATCAAATATGAAGTGGATAAAGAAAGTGGTGCAATTTTC
GTGGATCGTTTTATGGCAACAGCAATGTTCTATCCTGCGAACTACGGTTATGTAAACCAT
ACCCTTTCTTCTGATGGCGATCCTGTGGACGTATTAGTTCCAACGCCATACCCACTTCAA
CCAGGTTCAGTGATTCGTTGCCGTCCAGTTGGCGTGTTAAAAATGACTGACGAAGCAGGT
GGCGATGCGAAAGTAGTTGCAGTTCCACACAGCAAATTAACCAAAGAGTACGATCACATT
AAAGATGTAGGCGACTTACCAGCATTATTAAAAGCACAAATCCAACACTTCTTCGAAAGC
TACAAAGCATTAGAAGCAGGCAAATGGGTGAAAGTTGAAGGTTGGGGCGATGTGAATGAA
GCTCGTCAAGAGATCTTAGAGTCTTTCGAACGTGCGAAAAAATAATTAAACTATTAACCG
AATATAATGCCAAAGTAAACGCTTTGGCATTTTTTATGATAGGAATTAAGTATGAAATTT
TTCAAGAATCTTAGCGTTATAGCAATTTGTTCACTACTTTTAACCGCTTGTGTTAGCACA
GCCCAAATTAATCAAGAAGCAGAAAGTAATTATGCTAAAGTGAAGCAGGAAGCAAGAGCA
AAAAGTATGTTAGATACTAGCTCAACGACAGCTCATCGCATTCATTCGGTTTTCAATAAG
ATGAAGCTTTATGCGGAACGAGCAAATAAAACAGGAGTGCCGTTTCAATGGGAAATCATT
GTGCTGAAATTAAGTGAATTGAATGCTTGGGCGATGCCTGGTGGAAAAATGGCATTCTAC
ACAGGGCTGGTGGATAAGTTGAATTTATCTGATGACGAGATTGCGGTTGTGATGGGACAT
GAAATGGCTCACGCTTTGCAAGAACATGGCAAATCAGATCGTACTGTTAGCACAGTGACA
GGTATTGTTGGTGTACTTGCTGATGTTGCAGTAACCGCAACAACAGGCGTGAATACAGAA
GGCTTGCTCAGTGCAGGGGTGGATTTAGTTGCCAATAAACCCTTCTCTCGTAGTCAAGAA
ACAGAAGCCGATGAAGTCGGTTTGATGTTAATGGCAGAGTCAGGTTATAACCCAGAAGCA
GCACCAAATGTGTGGGTGAAAATGAGCCAAGCGAATGGTAGTTCAGGTTTGTCTATTTTT
TCTACTCACCCGTCAAACGAAGATCGCCAAGCGAATTTAGCACGTTTAGTGCCTAAGGCT
AAGGAAATTTATAATCGGAAAAAATAATACCTAAATAACCTGAAAAATTCTATGAGCCCC
ACTATAAATAGCGGGGAACTCACAAAATAATATTCTATTTATGGAAAACAGAATATATTT
TTTCCCCTAATTATTAGGATTCACTATTTAGTAAAGGTTACCGAGGTCTGCTCAGGCAAA
TGTAAATCTAACTGATTATACGGAATAGAAATCCCAGCCTTATCAAAGCCAATTTTTACT
TTTTCCAAAATCGCAAATTGTGTAGTTGAATAGTTATTCGTCTGTACCCACGGACGCACA
AATAACTGCACACTGCTTGCCGCTAAGTTACCGACTGCAATGGTAGGCTCTGGATAGTGT
AAAACATTTTCATCTTCAAACAGAATTTGAGCAATAATCTCTTTAGCTTTCTCAATATCG
GACTCATAGCTAATATCGAAAATGAAGTCGATGCGACGAGTTTCATTGCGGGAGTAGTTG
GTGATACTGTCGGCAAATACTTTACCGTTTGGGATCAACACCGTTTTATTATCGACCGTT
CTTAGCTCTAACATCAAAATCCCCATTTGCTCAACTTTGCCTGATTTACCACCAGCTTCA
ATAAAATCGCCTTTGTTAAATGGTTTAAAGATTAATAGTATTACCCCAGCAGCAAAGTTT
TGTAATGAGTTTTGCAAGGCTAAACCAATGGCTAAACCAGCCGCACCTATCAATGCCACT
AACGAACTCGTATTAATGCCTAATTGTGAAAGTGAGGCAATCACTGTAATCAGCAAAAAC
AGAAAATAAGCGATAGATCGAACAAAACCTTGTAGCATTTCATCTTTGCTTGATGCTAAT
ACCGCTTTGCCGATAAGGGTACTGATAGCCCTTGCCAAATAACGCCCGATAACAAAAATC
GCAATTGCAATTAACAATTTAGTGCCATAGGGAATAATCCAATTTTCCAGGAGTTGTTGA
AGTTCAAGATTTTTTACATCAGTAATAATCTCTTTCGCTTCAGGGGGTAAAGTGATTTCA
GGTATGATTTCTTTTGTTTTTTCTGTGGTACTCATTATGTTCTCCTATATCAATTTCAGC
CTATTCTAACACGAGACAGAATTTGTGATAAAATCCAATTCATTTTTCCTTTCTTTATAT
CAAAATGACAACAGAAAAAGTAATTAGTGCCAGCGTTCAATTTTTTACGATCAGTGATGA
TGAAGCTGGGCAACGTTTGGATAACTTTTTACTCGCCAAGCTCAAAGGCGTACCAAAAAG
CCTGATTTACCGTATTGTGCGTAAAGGCGAAGTGAGAGTAAACAAAGGGCGGATTAAACC
CGAATATAAGTTGCAAGCGGACGATATTGTGCGAGTTCCGCCTGTGCGTGTGGCAGAAAA
AAATGAAGCACCGATTTCGACCAAACTCAACAAAGTTGTAGAGCTTGAACATCAAATTCT
TTATGAAGATGAAGTGATGTTAGTGATTAACAAACCGTCAGGCATTGCCGTCCACGGTGG
TAGCGGTTTGAGCTTCGGTGTGATTGAAGCCTTACGAGCGTTACGCCCACAAGCCCGTTT
TTTAGAGCTAGTTCACCGTATCGACCGAGATACATCGGGGCTGTTGTTAGTAGCGAAAAA
ACGTTCCGCATTGCGTAGTTTGCACGAACAGTTGCGTGAAAAAGTGGTACAGAAAGATTA
TCTCGCGCTCGTGCGTGGGCAGTGGCAATCGCACGTTAAAGTGATTAAAGCACCGCTATT
GAAAAACGAATTAGCCAGTGGTGAACGTATTGTACGAGTAAGTGAAGAAGGCAAACCGTC
CGAGACCCGATTTGTAATTGAAGAACGTTATCCGATAGCGACCTTAGTCAAGGCTTCGCC
TGTGACAGGTAGAACGCACCAAATCCGTGTGCATACTCAATACGCAGGACACCCAATTGC
CCTTGATGATAAATACGGCGACCGTGAATTTGACCAAAAAATGCAACAAGCGGGTTTAAA
CCGTTTATTTTTACACGCCCATTCTATTCGATTTGTTCACCCCAAAGCGGGCAAAGAAAT
GGTCGTGACAGCACCGTTGGATAAACAACTGAAAGCCGTGTTGGCGAAGTTGAGGGTAAA
ATAATCTAATCAACCTCACTACTACATCCATAGATAGTGAGGTCTATTAAAAAATTTATA
GTCTAACCCGTTTTTATTTACCTTTTTTTAAAAACTCCACCCCAGTATCAGGGAAGTCAG
TGAATACAGCTGTTGCACCAGCTTTGTTGAGTAGGGCATCATACATTTCATCAATGTTAG
TGAAGAACTCAGGTAGTGCGTCTTTGCGTACTGTGTACGGGTGAAGTTCCATCTTATATT
GGGCTAACTCTTTAACTAATGGAGTGTAAACAATGTTGCCCTTTTTAGATTGTTTGTCGT
CAATGAGCATATACCAACCCAGCCCAACACCGTCAGCATATTTTGCTACTTCTGCCATCG
CACCTGGTTTGAACATCCAGTCGTAGTTGTAATTTACCCATTTACCTGATTTGTCTTTTT
CTTCCGTTTCGTGCCAGTCAGTGTAAGCCACTAATTGTACAAGTTTCACGTCCATACCAA
GTTTTGGTAACAATTCGGTTTTGATACGTTTTAACTCGTTGAAGTCAAAGGTTTGTAGAT
AAACAAGGTCTGATTTTTGGTCATAACCGTATTTTTTCAACACTTTTAAAGTTTCTAACG
CAATGTCTTTGCCTTCTTTGTGGTGTAACCAAGGTGCTTTGATTTCAGGGTAGATGCCGA
TTTTTTTGCCGGTGGATTTTTCTAAGCCTTGGATAAATTCAATTTCGTCTTCAAAGGTGT
GAATTTTGAAATCAGATTTCCACATTGGGAAGCGGTTTGGATAGACTTGAACTTGTTTAC
CATCTTCTACTTTGAAGTTTTCGGTCATTGCAAGATCTTACTCTAAATAATCCGCTTGTT
GTCCAAAGGCAAGGGCTTTACTCTCTAAAGTATGTTCTGGTAAATAACCACTAGCACCAC
GGTGAGCGATAATTAATTTATCTGATTGTGTTGCAACTGAGGTTGATGTTGAGCAACCTG
CTAATACTGCTGTTGCGACTAAACCTAATGCAAATTTTGTGAGTTTCATACTGTTTTCCT
CTTTTTGTAGATATAAAAAAGGAAGACCAAAATGTCTTCCTTTTAATCATTAATTATTTA
CCATCGCTATCTTCTAATTTCGCTTTATGTTTGCCTTCTTCAAGCATTGTGATGAACATT
AACAATACTGCTAATACGCCACCTGCGATCATTACATAGAAGCCACCGTCCCAGCCGTAG
TACTCTGCTGCCCAACCAACCACTGCTGATGCAGAGTGGAGCAAGATATGCGGTAAATGA
TCGTGAGTCTGCAACGGAGTGCATTGAAGAAAATAAAATCTTACGTCGGATTGCTCGTCA
CTGTATTGATGAAACGGAAGGGTTGTTTATTACTTTGCCTGAAGATGATCTCGCCTATCA
AAAAACCTTTATTCAAGCCTGTACGGAGTCAGGCATTGAAGCGGTGGCTATCGATCCAAA
ACTTGCGATGCAAATGGAGCCTTCGGTAAATCCAGCCCTTGTCGGTGCAGTGGTTGTGCC
TGATGGTTCCATTGATCCATTTCGCCTAACAGCATCAAATATGTTAGATGCCACAGAGAA
TGGTGCGAAAGTCTTTACCTATTGCGAAGTGAAAGGGTTAATTCGTGAAGGCGGTAAAGT
GATTGGCGTGAACGTTTACGACCATAAAAACAGAGTGGAACGTCAATTCTTTGCCCCTGT
GGTTGTGAATGCTGGCGGTATTTGGGGACAAGGCATTGCTGAATATGCCGATTTGAAAAT
CAGAATGTTCCCCGCCAAAGGCGCATTACTGGTGATGGGACACCGTATCAACAAAATGGT
GATCAACCGTTGCCGTAAGCCTGCCGATGCGGATATTCTCGTGCCAGGCGACACTATTAG
CGTTATTGGAACAACATCAAGCCGTATTCCTTACGATCAAATCGACAATATGATCGTCAC
CCCTGAAGAAGTCGATATTCTCTTTAGAGAAGGCGAAAAACTTGCACCAAGTTTAATACA
TACCCGTGTATTGCGTGCTTACGCTGGGGTTCGCCCGTTAGTGGCTACCGATAATGATCC
ATCAGGACGTAATGTCAGCCGTGGTATCGTCTTACTCGATCACCAAGAGCGTGATGGCTT
AGAAGGCTTTATTACTATTACAGGCGGTAAGTTAATGACCTATCGCTTAATGGCTGAGTG
GGCAACGGATCTTGTTTGCAAAAAATTAAACAAAACCGACCGCTGTGTTACTGCAGAAAA
AGCCTTACCGGGTTCAAGTGAAAGCCGAGCAGAAACCAACAGCAAAGTCATTTCACTGCC
AAGTACCATTCGCTATTCTGCAGTTTACCGTCACGGTTCTCGTGCTACTCGCCTATTGGA
TAAAGAACGCCTTGATCGCTCTCTTGTTTGTGAGTGTGAAGCGGTCACCGCAGGGGAAGT
TCGCTATGCAGTGGACGAGTTAAGTGTCAATAATCTTGTCGATCTACGTCGCCGTACCCG
CGTTGGTATGGGAACCTGCCAAGCAGAACTCTGTGCCTGCCGTACCGCTGGGCTGATGAC
CCGTTTTGAAGTGGCAACACCACGGCAATCCACCACTCAACTGGCTTCTTTTATGGAAGA
ACGCTGGCGTGGGATTGAGCCGATTGCGTGGGGCGATGCCATTCGAGAAGCCGATTTTAC
CAGTTGGATCTATTACAGTTTATTAGGTCTAAATGATGTGCAACCGCTTGCAGAACAAGC
TCAACAGGGGACAGATAGCAATGAATTTTGATGTAGTCATTATCGGTGGCGGTCTTGCAG
GCTTAACCTGTGGGGTTGCCCTACAAGAACAGGGTAAACGTTGTGTGATTATCAACAATG
GTCAAGCAGCGATTGATTTCTCATCGGGTTCAATGGATTTACTCAGCCGTTTGCCAAGCG
GTGAGTTTGTCGCTGATTTTTGCAAATCCTATGCAACTTTCGCAAAACAGTTGCCACAAC
ACCCTTACAGCTTACTTGGCAAAGAGAAAGTCCTTGCCAAAGCGACACAATTTGAGCAAC
TCGCCACATCACTCAAGCTCGATTTGGTCGGATCTACCGCACAAAATCACCTACGAGTAA
CGCCTTTAGGTGGCTTGCGTGGAGCGTGGTTATCGCCAAACAGTGTGCCAACAGTCAAAG
GTAGCGAACCTTTCCCCTATAAAACAATTGCGATATTGGGGATCGAAGGCTATCACGACT
TCCAGCCACAACTGTTAGCCGATAACCTAAAACAGAACCCACAATTTACCCACTGCGAAT
TAAGCACTGGCTATCTCAACATTCCAGAGCTGGATCAACTGCGTAACAATGCCCGTGAGT
TCCGTAGTGTGAATATCGCTCAAGTGTTAGAACACAAACTGGCTTTCCGTGATCTTGTGG
CAGAAATCAAAACGGCAACCAAAGGGGCAGAAGCGATCTTCTTACCAGCTTGTTTTGGCT
TGGACGATCAAAGTTTCTTCAACCAGTTACAACAAGCGGTGGAAGCAACGATTTTTGAAT
TACCAACCTTACCGCCATCATTGCTCGGTATTCGCCAACATAAACAACTTCGCCACCGTT
TTGAACGCTTGGGCGGTTTGATGTTAAACGGCGACAGAGCATTAAAAGCCGATATTGAAA
ATGGCAAAGTACAACGGATTTATACTCAGCTTCACCAAGACAATGCGATCAGTGCAGAAC
ATTTTGTACTCGCCACAGGAAGCTATTTCAGCAACGGCTTAAAAGCAGACTTTGATCGCA
TTTTTGAACCAGTGTTCCAAGCCGATATTGTTGGTTGCAAAGATTTCAATGAAACCGACC
GCTTGTCGTGGACGGCTAATCGCTTTTCATCGCCACAACCGTATCAATCGGCAGGGGTTG
CGATCAACGAAAAATGCCAAGTTCGCAAAGATGGGCAATTTATGGCGAATTTATATGCAA
CTGGCAACGTCATTGGCGGTTTTAATAGCCTTGAATTAGGCTGTGGCTCAGGTGTGGCAG
TGGTAACGGCACTTGCCGTTGCAGAAGAAATTGTGGGGGCATAATATGAACAACATTCAA
CGTTTAATTGAACAAGCTCAACAAAATACCCATTCTGCCGTTGTGCATCACGGTTTTGAC
GAGTCCTTTGAAAGTTGCATTAAATGTACCGCTTGTACGGCGGTTTGCCCTGTTTCGCGT
AATAACCCGATGTATCCAGGTCCGAAACAATCAGGTCCAGATGGTGAGCGTTTACGCTTA
AAAAGCTCTGAACTTTATGATGAAGCACTCAAATACTGCACCAACTGCAAACGTTGTGAA
GTCGCTTGTCCGTCTGATGTCAAAATTGGTGACATTATTGTGCGAGCGAGAAACCGTCAT
TTAGATCGCCAAAACAAACCGCTAATGCACAAACTGCGTGATGCGATTTTAAGTAATACC
GATCTGATGGGTAAAATGAATACCCCTCTAGCACCGATTGTGAATACCATTACTGGTCTA
AAAGCAACCAAATTCTTGCTTGAAAAAACCATCAAAGTGAGCCGTCATCGCTCGTTGCCA
AAATACGCTTTTGGTTCATTCCGTAACTGGTATATGAAAAAAGAGCAAGAACGCCAAGCC
CTTTATCGTGAAAAAGTGGCTTACTATCACGGCTGTTATGTGAACTACAACAATCCACAA
CTTGGTAAAGAGTTGATTGATGTGTTTAACGCAATGGATATCGGCGTAATGCTACTTGAA
AAAGAGAAGTGCTGTGGTTTGCCATTGGCTGTAAATGGCTTCCCAGAAAGAGCAAAAGGG
TTAGCAAAATTCAACCTTGCTGAACTTGAAAAAGTGGTGATGAACCGAGAGCTTGACGTA
GTAGGGACATCATCAAGCTGTACGATGAATTTGCGTGACGAATATCATCACGTTTTAGGA
ATGAACAACGCCAAAGTCCGTCCACACGTTCATATCGTCACTAAATATCTCTATGAACTG
TTTAATCAAGGCAAAAAACCAAAATTCAAACAGATGCCATTACGCATTGCCTATCACACC
GCTTGTCACGTTGATAAAGCAGGTTGGGCGCCTTACACCCTTGATGTATTAAAACATATC
CCAGGGATTGAAATTGTGATGTTACCATCACAATGTTGCGGTATTGCAGGGACTTACGGC
TTCAAAGCGGAAAACTATGAAACTTCACAAGCCATTGGCAATCCGTTGTTCCAACACATC
AATAACGGTGGTTTTGACTATGTCGTTTCCGAGTGCGAAACCTGTAAATGGCAAATTGAT
ATGTCCACCAACTTAACCTGCCTACACCCGATTACTTTGTTGGCGATAGCGTTGGAGAGA
TAGTTCCCTCTCTACCAAACTTCCTGCGTACTTTCATCGAACCTTAGTTTATTACTCATT
AACCCCTTCCCCCACAAACGGGGGGAAGGGCCCGAAAGACGGATGGGGAAAATTTAACAT
TATGGTATCTACTGTTCTTTTTATGCAAAATAATGTTGAGTAGCTCTAATGAAACATTGA
TACCTTTCTGCTAATTGTTTATAGGTTTGTTTTACTTGTGTAATCAATCTAAATATCTAC
CAGACGTAATTTCTTTGTGAAAGAAGACAGATGGTTATTTAAAAAAAAAGGACTTAAATC
CTTGTACTATAAGGCTTTAAGCCACTTTTTAGCAACCATTTTTCTACTATGCCTAGGTAT
AGAGAGAAAAAGAAAAACCCCGATGATTTCTCATCGGGGCTAAAAATATGGCTCCTCCTG
CGGGACTCGAACCTGCGACATATGGATTAACAGTCCACCGTTCTACCGACTGAACTAAGG
AGGAAAAGAGTTGTAACATAAATGGTGCCTCGAGGCGGAATCGAACCACCGACACGGGGA
TTTTCAATCCCCTGCTCTACCGACTGAGCTATCGAGGCATCTCGTCGCTACGGGGTGCAT
TATGCTGATTTCCGCCCCTCTCGTCAAACGTTTTTTTCAAAAAAATAAAAAAATCTGTTT
AACGGATCGCTTTTTATTCAATTTGTTTAAAAAACAACGTGTTATCTCACGTTACGGTAT
TTTTGTTGGGCTTTATTTACCTTAACCAAATAGTTTCTTGCTTGTGAAGATGGATGAGCG
GTGGTTAAAATTCGATAAATTGCTGACGGATCTAAGTTATTAATTCGCTCAATCGCCATT
AATTTATCATTATCAAACACTCTCAATACCGCTCCAGCCCCACTGTTGTATGCTGAAATC
ATTGCGTAACGTTTTGATGTAGGATCAGTTATTCCTTCTAGATACTCATCACGCAAAATC
GTTAAGAACATTGTACCAGCATCAATATTCTGACTTGGGTTATAAAGATAATCACGATTA
GGCTGGCCACCAAAACCTTTACGCGCAAAAATATCCCGTCCAGCTGTACGAGGTACAACT
TGCATTAAACCAATCGCATTCGCATAACTTACTGCATAAGGGTTAAATGCTGATTCAACT
TCCATAATACCCAGAATTAAGCTCATATCAATGCCATAGCGTTTTGACATTTGACGAACC
AATGGCAAATATCGTCTTGCACGAACTTCAACGTGGTTTGCAATCATTGGAATCGTGACA
TAAGTAACGGTATGTCCATTTTTCAAGCGGCGTGTTTTTAATTTATTTTGCAATAGGTAA
GTTGCAAAATCATTAGCAACCGCCACATTGGTTACAGAACGCCCATATTGATCCACAACT
TGACCTGCTAAAAAAGGATTATTGCTAATAGGAACATCACCCGAAGCAAATAAATCTATC
CCTGTAGCATCTGATCCCATCAATAATGTGTGAATAATCGAATTACGCAAGCGGTTGTGA
TCCGCCAAAGTTTCAATGATAATTTGACCATCTTCAAAACTAATATGGCTACGGGTGTAA
TATTTGTCCGTATATTTTACATAGTCTTTCTGGCTTGCTTGGAGCAGTTCATTAACGCCC
CAAATTTGATCGATATTACGCGAAAATTGCCCCATCAAAATATCTAAACCATTGGTATTT
TTAGAATAATCAGGGCGAGGCTTTTTAGAACCTTTTCTCGTCGGCGTATCACTTCCACAA
GATGCTAAAAAAGGGATCAGTACCAATAACGGCAGGAATTTTTTATATTTGTTCATTAGG
TTATCTCTATTTTGACTCTACAGGCACATAACCTTCAATATGGACTTCTTTTCCTTCAAA
CAAAAAATTCACCATTTCTGTTTCCAGAAGCTGACGATGTTCAGGGTTCATCATATTGAG
TTTCTTCTCATTGACTAACATTGTCTGCTTTTTGATCCACTCTGCCCACGCTTGTTTACT
GATTGAGTCAAAAATACGTTTACCTAATTCCCCAGGATAAAGTTGAAAATCTAAACCTTC
TGCTTCTTGTTTCAAATATGCACAAAATACATTACGCGCCATTTTTCTGTCCTAATGTCA
AAGTTAATTCGTCTAAAATGCGTTTTATCGGGGTTGCTAAACCCACTTCGCTAGGTTGAG
TTAAATCATACCAATAATCCGCTGTTGAAGATACACGCAAATGATAATTTCCCTGATTTT
CTGCCACCCCAAGCGGTAGGATTTCGGCATTTTTTTGTAAACTAAGTTCCGCCAAAATAG
GATAAATATCCAAATGGAAATGGCTAAAAGTATGCCGAAAGGCAATTAATCGGGTAAATT
TCACATTCTTGTCTGAAACTGACCGCTTGAGATCCTCTAAATGTTCAAATTGCGGAAAGA
CATAAAGCCCACCCCAAAGCCCTTTTGCTTCACGCTTTTCTAATAAGACCTTTGTCCCCT
GTTTTAAAATCAAAAAGTAGCTCTGTTTTTCAGGCAACGCCTTTTGCGGTTTTTTGGCTG
GAAAATCCGCCCAAGCCTGCTGGGCATTTGCCTGACAGCCCTTTTCTAACGGGCAAAGGA
AACATTTCGGCTTAGATCGTGTGCAAATCATTGCCCCTAAATCCATCATCGCCTGATTAA
AATCCGCAACTTGCGAAGTTGGTGTAACACGAGCGGTCAGATCCCACAATTTATTTTCAA
CCGTTTTTTCGCTCGACTAACCTTCAACCGCAAAATAACGAGAAAGCACACGTTTAACAT
TGCCATCTAAAATCGGGTAAGGTGCATCAAGTACCGAAGAGAGTACCGCCCCAGCCGTAC
TTCTGCCGACACCTGAAAGTGCAAACACATCAGCAAAATCTGTCGGAAATTGACCGCCAA
ATTCATCTCTAATTTGTTGTGCAGCCTTATGCAAATTCCTTGCTCTTGCGTAATAGCCTA
ACCCCGTCCATAAATGCAACACTTCATCAATGGGTGCATTCGCTAAATCAATAATAGTGG
GAAAACGTTGAATAAAACGCTCAAAATAGGGAATAACCGTTGCCACTTGAGTCTGCTGTA
ACATCACTTCAGATAGCCAAACGCCATACAAGGTTTTATTTTGTTGCCACGGCAGATGTT
TACGCCCGTATTGCTGATACCACGCCAACACGCCTTTGGCAAAAGGGGCATCCACACGAG
ATTGTGCCAAGGGAAATTCGGATTTTTCTTTTTTCATTTAGATAATGATATAAGTCTTAA
TAATAGGGGCTGATCAACGTTAGCTCCAAAGAAAATATTTCTATAGTTCTTTTTGGTTTT
CCCACACACAAACAGGGATTATAAACAACCATTTTATCTAACATGCTAAATACTTTACCT
ACATATCATTACTCAATAGACCAATTTCGATTGAATCAATCTCACCATCTCTTGTAACGC
TTCTGTTGGAGGTGTGTCTTGATTCATAAACCAGCGGAACAGCTCTGGATCGGTATAGCG
AAGCATTTCCACGAAAGTGTACTGTTGCTCTGCGGTCAAACTATCAAAATGTTCTTGATA
AAACGGCATAATCATTTTATCTAATTCACGCATACCACGACGGCATTCCCATTCAATTCT
AAAACGACTCATCAGTTTACCTCCGTAATGCGTAGCTCTCTTGGCACTTCAAAAACGGTA
TTTTCTTCACAACCTTCCAGTTCTTCGACTTTGGTGACACCGAGTGTTTTTAAGTGTTCA
ACCACAGACTGCACCAACACTTCAGGGGCAGATGCACCCGCGGTAATGCCGATCGTTGTC
ACCCCTTGTAGCCAGTTTGGATCGATGTCCTGTGGCCCATCAATTAACTGTGACGGTGTT
CCCATTCGAGAAGCTAACTCGGCTAAGCGATTTGAGTTGGACGAGTTTTTAGACCCCACT
ACTAGCACTAACTGTGCTAATTTCGCCAATTCTCTCACCGCTTGCTGACGGTTCGTAGTG
GCATAGCAAATATCATTTTTACGCGGACCTTGAATTGCAGGGTATTTCTGTTTTAAGGCT
TCGATCACATCAATTGTATCGTCAATAGATAAGGTGGTTTGGGTCATAAAGGTGAGATCT
TCATCTTCTTTTAAGCCAAGTTTAGCAATATCTTCCACATCTTCTACAAGGAAAATGCCA
CCTTTCTCATTATCATATTGCCCAATTGTGCCGACGACTTCGGGGTGTCCTTCGTGTCCG
ATTAAAATCGCTTTTGTGCCTTTCTTACTCGCTCGAGCGACTTGCATATGCACTTTGGTT
ACAAGCGGGCAGGTTGCGTCAAAAACTTTCAATTCACGACGTTTGGCTTCGTGGCGAACC
GCTTGAGAAACGCCGTGTGCAGAGAAAATCACAATAGCACCATCTGGCACTTCATCAAGC
TCTTCAACAAATATCGCCCCTTTGGCTTTTAATCCGTCCACCACAAAGCGATTGTGTACA
ACTTCGTGACGCACATAGATCGGCGCACCGTGAATTTCTAAGGCAAGCTCTACAATTGAA
ATAGCACGATCTACACCTGCACAGAACCCTCTTGGGTTCGCTAAAATAATGTTCATTTAA
TTACTCTTTTTACTTTTACGATGTTCTAAAATGGATTCTAAAATCAGCAATCCTGTCCCC
ACCACAATACCAATATCGGCAATGTTAAATACAGGATAGTGATAAATGTCCCAATAAAAA
TCTAAAAAATCAACCACATAGCCATTATAAGCACGATCAATCGCATTGCCGATTGCCCCA
CCAATAATTAAGGCATAAGCTGAATTTTGCAGTTTGAGCTCCGCTTTATTTTTAAACAGC
ATTACAATCAATGCAATAGAAATGACAATAGCTAAACCTAAAAAGAAATATTTTTGCCAG
CCTGAATGATCCGCTAAAAAGCTAAACGCCGCCCCATAGTTTCTCACATAAGTAAGATTA
AAGATCGGCAGAACATTCACGCTTTCATAAAGCTCAAAGCGTTGTACCACAATGTATTTG
CTCAATAAATCTGTGATTAATACCACGACACTTAACCACAACCACGATAAACCTGTTTTT
TTCATTTTATTCCTTAAATTGCTTCTTCGTTCTCTTCACCCGTACGAATACGAATAACAC
GTTCTACATCATACACGAAAATCTTACCATCGCCGATTTTGCCTGTTTGTGCCGTATCAA
TGATCGCTTCAATACATTCATCAACTTGCTCATCAGCCACAATAATTTCTAATTTTACTT
TCGGCAGAAAATCAATCGCATATTCTGCCCCACGATAAAGCTCCGTATGCCCCTTTTGAC
GACCAAAGCCTTTCACTTCAGTAACCGTCATTCCCGTAATGCCCACGTCCGTCAATGCTT
CACGGACATCATCTAATTTGAATGGTTTAATAATGGCTTCAATTTTTTTCATAAGTTATC
CTATCTTCTTGCTGATTTCGGTCTAAAACTCTCACAAATTTCAGGGTGAGTTTCAATATA
AATGTCGCTTAAAAGTTGTAAACAGTAGGGAACTGCACTGAAAATACCTCGAACAAGCAC
TTTTCCATCTTGATCTTTCACCCCTTCCAAAGTTTCTTTAATTGCTTTTGGCTGTCCTGG
TAGGTTTAAAATCAGTGAGCTATGTCGAATTGCCCCCACTTGACGAGAGAGAATAGCCGT
TGGTACAAAATGTAAACTCACTTGTCGCATCTGTTCGCCAAAGCCAGGCATTTCACGATG
GGCAACAGCTAAGGTCGCATCGGGTGTAACATCACGTTTAGCAGGGCCTGTACCGCCTGT
GGTTAGGACTAAATGGCAAGCGTGGTTATCGACTAATTCAATCAATGTTTGCTCAATAAG
TGCTTGTTCATCAGGGATTAGGCGAGTTTCAAGCTCAAAAGGTGTGGTAATGGCAGTTTG
TAACCAAGCCTGTAATTCAGGAATGCCTTGATCAGCATAAACACCGGCAGAAGCTCGGTC
AGACACGGAAACTAAGCCAATTTTTAAGATTTCTTTGCTTAAACAAGCGGTCATTTTCTT
TCTCTTTTTGCAAATTTAGACAGCTTGTTATTTTACCTTGAGAGCCTATTTTTCTAAAGT
CTTAATCTTAAAGATGAAGTAATAATATTGAAAGATAATAACGGCAATTAAGATCAGTTT
GCCGATGATGTGAGGGATTACAAAGAAAGCAAAAATACAGAATGGCACAGAAAACGCCAA
AATACTGATTTTCTGTTTAAGTGTCATTGCTCGTGTTTGATCGAAAGACTTGAGATATTT
GGAATAGATAGAGGTAGATAAAAACCACTGTTTTAGTCGTTTAGAACCTTTGCCAAAGCA
ATATAATGCTAAAAGCAAAAACGGAGTGGTTGGTAATCCAGGTACAACAACACCGATTAA
ACCTAATATCATTGAGATAAAACCGAGTAAGATGAATAGTGCTTTCATGTATTTAAGGGA
AAAGTAGTGATGGATGTTGATAATACGTTAATTCAATTCATTTTTCAACGAAGCAAGCAA
CTAGAAAGTATATAACTATTTTTACAGCCTAAAAAAGCATAGTGGACAAAAGAGTTGGTT
CTGTTTTTCTAACTTTCACTAACTCTTTTGATTACGGCATCCCTAAAATATGAATTGAGA
TAGGGACGATTAGTTTCCTCTCAATGACATTTCACCTGTCGCAAAACGGCGGATAATTTC
TCCTTGCTGTAAAATCAATTCCCCTTCTTCATTAATCCCAAGGGAGATCCCATGAATTTC
TTCATTTTCAGTGATTAATCTAACCGCTTGATGACGGAAAATATCAAACTGTTGCCAACG
TTCCGCATAGGGTTCAAAGGTGGTTTGTGGGTAAGTCACTAGGGCATTTTGTAAATGTTT
AGCTAGCTCAGCAACCAGTTGGGAACGATCTATCTGATGTTCTGAGAGATCGCTCCAAGC
CTGCGTTACCACATTTTTATCGACAGTGTTCATTCCTAAATTCAAGCCGATGCCAATCAC
AAGGTAAATTCCCGTTTTATCGACACGGCTCTCAATTAGAATGCCCCCCATTTTTTTACC
TTGATAGTAAATATCATTGGGCCATTTAATTTGAATATGCGGTACGTTCAGTGTTTGGAA
GGTCTCGGCAATTAATACTGAGACCACTAAACTTAGTGATGAGAGCTGTGGAATATCCAA
TGAAGGATAGTGCCATAACATTGAAAAATAAACGTTTTGACTTTCAGGTGAATACCACTG
CCGTCCACGTCTGCCACGCCCCGCCGTTTGGGACTCTGCAACACAAAGTGAGCCTGACGG
TAAGGTTTTATAGTGCGTCAGTAGATATTCGTTAGTAGAGTCAATCTCTTTAAATACAAG
AGTTTGTCCTTGCGTTAATGCCGATGTAATTAAATGTTGATCAAATCCCATTACCGATCA
CCTTGTCACAAATTCACTATCCACTTCGCCCTGTCGTCCCATAAAACGTACTTCTGGGTG
TAATTCCACGCCAAATTTTTCACGGACTTGACGACGGACTTCTTTGGCTAGTGCCACAAC
ATCAGTCCCAGTAGCATTCTCTTTATTAATCAGCACCAACGCTTGTTGGGTATGAACTGC
CGCTCCGCCAATTTGGAAACCTTTTAAATTTGCTTGGTCAATTAACCAGCCTGCAGGTAA
TTTGACCGAACCGTCCGCTTGCGGATAGTATGGAATAGTCGGGTGAGCGGTTTGAATCTG
CTGAAACTTTGCAAAGTCCACCACAGGATTTTTAAAGAAACTACCCGCATTACCAAACTC
ATCAGGATTTGGTAATTTCGCTCGGCGTACGGTACAGACTTCATCAAACACTTGCTGTAG
CGTTACTGTGTTTGGATCAAATTGTGCCAAAGAACCGTAATTTAAAACAGGTTGCCACGC
CTTTGCTAACTTCAAACCGACAGCCACAATCGCATAATGCTCACGATATTGATGCTTGAA
TACACTTTCTCGATAGCCAAACTCACACTCGTTTTTCGTTAAACGGAACTGCTCACCCGT
TTTAAGATTTAGCACATCGACATAATCGCAAACACGCTCAAATTCTACCCCGTAAGCCCC
GATATTTTGAATCGGTGCAGAACCAGCAACACCAGGAATTAACGCCAGATTTTCAAGCCC
ACCAATTCCTTGCTTCAACGTCCATTGCACAAGTTCGTGCCAATTTTCACCACTAGCAAC
TTGTAGATAGTGAAAGTGATCGTCTTGACGATGCTCGATCCCTTTGAGCTTATTGACTAA
TACTGTGCCGTCAAAATCATCTAAAAACAGCACATTAGAGCCTTGCCCTAACAATAAAAT
CGGTTGTTGTGCGTGATCAGCTTTTTGCCATTCGGTTAATAGTTGTTCAATACTGTTGAA
CTCGATAATGACCGATGCTTTTGCAGGCAAATGAAAGGTATGAAATGGGGTTAAGGTCTG
ACTCATTGACTACTCCAAATTCTGAATTTGCTCACGCATCTGTTCAATTAACACTTTCAA
CTCAACGGCAGAATTAGTGACATCAGCGTTAATCGATTTTGATGCCAGCGTATTCGCTTC
ACGATTTAGCTCTTGCATCATAAAGTCTAATTTACGTCCAACTGCACCGCCTTTTTTCAA
AATAGACGTGGTTTCTTTGACGTGTAGCTGTAATCGGTCTAACTCTTCCGCCACATCGAC
TTTTTGAGCCAGTAGTACCATTTCTTGCTCTAAACGTTGTGGATCAAGTTGCAAGTTCAG
TTCATCAAAACGCTGTTGCAAGCGGTCTTTTTGCCACTGTAAAACGCTCGGCATTTGAGC
CTGTACTTTTGTCGCTTCTGTGGCAATAGCGTCTAAACGCTGTTGAATTAAGGCTTGTAA
ATTCGCCCCTTCACGTCCACGCATTGCAATAAATTCTACAAGGATCTGCTCAAAACCGTC
TAATAAATCTTGGCTGATCTGGTCGAGATCTTGATTTTGGTTATCGACAACCCCAGGGAA
ACGCAGAATATCCACCAAGTTAATTTCGCCTTCTTGAGCCGTTTCTTTTAGCCATTGTAA
TGAACTTATCACCTGTTTGGCATACTCTTGATTTAAAGCTAAGTCATTGTTTTGATTAGC
ATTTAATTCAATGCGTAAACTACACTCTACTTTACCACGGGTTAGTGTCGTACGCAGACG
TTCACGCAAGGTCATTTCCAAATTGCGAAAGGCTTCAGGCAGACGGAAATAAGTTTCTAA
AAAACGTTGATTAACCGAACGGATTTCCCATACGGCGTTACCCCACTCTTTTTTAAGCTC
AAGGTGGGCGAAAGCGGTCATACTGTAAATCATTGTACTCTTTTCTCTTTGTTACAAAAT
TTGGCATATTGTACTTGGTATTCTGCTAGAATAGGGGAAATTTTTTAGAGAAAAGGAATA
AATATGCGTCCAAATAATCGTCCTGTTGATCAAACTCGTCCTGTAAAAATCACTCGTAAC
TATACTCGCTATGCCGAAGGGTCTGTGTTGGTGGAATTTGGTGAAACCAAAGTGCTGTGT
AATGCCACTGTCGAAGAAACTGTACCACGTTTTCTCAAAGGGCAACAACAAGGTTGGGTG
ACAGCCGAATACGGTATGTTGCCAAGAGCAACCCATAGCCGAACCCAACGTGAATCGGCG
AAAGGCAAACAAGGCGGTCGTACAATGGAAATTCAGCGTTTAATCGCTCGCTCTTTGCGT
GCTGTCGTTGATTTGAAAGCCTTAGGTGAGCGTACGATTACGGTAGATTGTGATGTAATT
CAAGCCGACGGCGGTACACGCACAGCGTCTATCACAGGGGCTTGCGTAGCGTTACACGAT
GCGATTAACAAATTGATCGCCGATGGCTTATTGAAAGAAAACCCGATGAAAGGATTGGTG
GCAGCAATTTCTGTGGGGATTGTTGATGGGCAAGCGGTCTGTGATTTGGAATATGTGGAA
GACTCTAACGCAGAAACCGATATGAATGTGGTGATGGTTGAAGACGGTCGTTTAGTGGAA
GTACAAGGCACTGCCGAAGGTGAACCGTTCAGCCATATGGAATTATTGCAACTCCTTGAT
TTAGCACAGAAAGGGATTGAGCAGTTGTTTGAAGCACAGCGTCAGGCGCTAAATGCAACT
TCTGATGTTATACGATAGTCGTACAAAAATTAAAATTTTAAGAAATCATTTAGGGGATTA
TTCCCAGCAATATTGGGGCATAGTAGACAAAATAGTCGCTATGCCAATTTTTTGAAACAT
ATTATGTCAAAATAACTTACTCAACCAGCCCAATTTTGAACCTAAAACATTAAAGTAGTT
GTAATCTTTTAAATGCAATAGACGCAACTTATCCGGGCTTTTTTGCACAAGAATACGTTC
ATCAGGGCTAAACGGCAGTAAACGTTGGCTATCACAGCTAATCACTAAATTTGGCTGATT
GTACTCAGCAAAACGCATTGAAATAACACTATCGCCATCGACAACCAAAGGACGAGCAGA
AAGGCTGTGTGGGTTCATCGGAACAAGAGCAATCGCATTTAAATTAGGGGTTAAGATTGG
GCCACCGGCGGAAAGCGAATAGGCGGTTGAACCTGTAGGTGTTCCAATAATTAACCCGTC
GGAACGTTGCGAAAAAGCAAATTTGCCATCAATACTCACTTCAAAATCAATAGTACGAGC
GATTTGGCTAGAGTGAACGACAACTTCATTGAGGGCATTATTTGCTTCAATGATCTTACC
ATTTTGCTCAATTTTCGCATCAAGTAAGAAACGTTCTTCAATCATAAACTCGCCACGCTC
AAGGCAACTATGCAGTTGCTCAAAGGCTGTTTGAGGGGCTATATCTGTTAAAAAACCAAG
ATTTCCACGGTTAATGCCAATCAGTGGTACACGATATTTCGCTAATTGCCGAGCCATACC
CAGCATATTACCATCACCACCAATCACAATTACTAAATCCGCCCATTTTCCAATTTCTGC
AATGTTCATCGGGTTAGCTAAATTGAGTTGAGTGGCAATTTTTTCTTCGACTAACACATT
ATATTTACGATCTTTTAGCCAGTTATACACAGCTAAATGCGTTTCTAAAGCTATATCGTG
ACGAGGTTTGCCGACAATCGCAATGGTTTGAAATCTACGGTGCATCATTTGAACTCGTTA
TCTAATAAAATTTGGCTATATGGTAGTACGCAATCTGCTGTTTGTCATCTTTTTCCTATC
AGCTTACTAATTGTTTAAATCTTAGGGATAAATAAAAAATTACCCTATAAAATAGGGTGT
TATCTATTTTATAGGGTTAGCATGAATTTAACTAAAAATGAACTAAATAAAAGAGTTATT
GATGATTTCTTATTCGTTTTATAGCGTATAAATTAATTTTTATTCATCATCCTAGAAACT
CTTTATGTTTAATCAATCGCCGGTGTATATTCACCTTTTGCAATTGCATCTTTGATACGC
TCTGCTTCACTCAAGACTTGAGCTAATAAAGCCTGAACGTTTTCTAAGGTCGCAATCGGG
CTTAAGGTGGTCATTTTTAACGATTGTACGTTGTTCACTTTGGTTACGCCGATATTCGCT
TCGCCACGGGCAAAGAGTTCATCTGCGACGTTTTGGTTCAAGGCATCGACAAACTCTGTC
GGATAGCCTTGCGGTACAACACGGAACAGCACGGAAGCGAATTGTGGTTCAACTAATAGC
TCTAAGCCGTCGGTCGCTTTGATGTAGTCTGCAACGGCACGAGTTAATTTCACGCCGTGG
TCAATCATTGAGCCGTAAAGATTTTCACCAAGGGCTTCCACCGTAAACCATAATTTTAAT
GCGTCAAAACGACGGGTGGTTTGTAGTGATTTTGCTACTAAGTTTGGTACGCCGTGTTCT
TCGTCATACTCTGAGTTGAGATAATCTGCTTTGTAGTCGATGTAGCGGTATTCGTTTTCA
TCTTTTAATAAAAACGCTCCACAAGAGATACTTTGGAAGAAGTGTTTGTGGAAATCAAGG
GTGATTGAGTCGGTGAGCTCGATACCGTCTAGGAAGTGGCGATATTCATTGGATAGCAGT
AATGCACCGCCCCACGCCGCATCAACGTGTAACCAAACACCGAATTTGTTGGTAATCGCA
CGAATGGCTTTAAGTGGATCGATCGCCCCTGCGTCCGTTGTGCCTGCTGTTGCCACAACG
CAAGCCACAACTTTGCCTTCTAAATAAAGTTTGGCTAAGGTTGCTTCTAACGCATTGGTG
TCCATTTGGGCATTTTCATTGCACGGTACGGTCACTACAGATTGGAACCCCATTCCCATC
ATTGCCATATTTTTTTGCACGGAGAAGTGTGCGTTTTCTGAGCAAACCACTTTCACCTTT
TGCATTGCATCAGGCGGAATACCGTCACGTTGCACCGACCATTCCGTGCCGTCCGCATTT
TTCCAGTATTTTGCAATGCACGCATCACGGGCAAGTAATACGCCCATTAGGTTAGATTGC
GTACCACCTGAGGTGAAAACCCCCGCTTGTCCTTTGTCGTAGCCCACTTTTTCACGCAAC
CACTCGATGAGTTGCACTTCCATTAATGAACCTGCTGGGCTTTGATCCCAAGAGTCCATT
GATTGATTGGTGGCATTGATTAATACTTCGGCGATTTGGCTGGTGACCATTGTTGGACAG
TGTAAATGAGCCAAAGAGTGTGGGTGGTGTACTTTTAAACTTTTGTTGAGGAATAATTCA
ATTAAGCGATCTAGGGATTTAGCAACGCCTAAGCCTTCTTTTGGCGGGTTAAAGGCAATT
TCTGAGCGTAGCTGTTTAATGCTACCGCCAGTGTACATTTTTTCATTTTGTAGCCAGTTA
CTCACCGCTTGTACGGCAGTTTCCATTGATCTTTGAACCTGTTGCCATTGCTAATTGGTT
ACCACGGAATGTACCTGTGTGTCCTGCTGGTTGCCAAGCGTCAAACTCTTTTTTGATCGC
AAGTACAGCAAGCGGTAAGCTACCACCTACAGCTTTTGACATCACAACAACATCTGGCTC
AATGCCTGCGTGTTCAAAGGCAAACATTTTACCTGAACGACAGAACCCTGCTTGGACTTC
ATCTAAAATCAACACAATCCCGTGTTTTTTCGTTACTTCACGGATTTTTTGCAACCATTT
CACTGGTGCAGTCACTACACCGCCTTCACCTTGAATTGCTTCAAGAATAACGGCTGCTGG
TTTTACCATACCGCTTTCAACATCTTCGATAAAGTTCTCAAAATAGTAAGTTAAAGCATC
AACACCTGCTTCGCCACCGATACCTAACGGGCAACGGTATTCGTGCGGATATGGCATAAA
CTGTACGCCTGCCATTAAGTTTTGCACGGCATTTTTCGCATTAAGGTTACCTGTCATTGA
GAGCGAACCGTGGGTCATACCGTGGTAGCCACCTGAGAATGCAATTACATTACCGCGACC
TGTATAGGTTTTCGCTAATTTAATTGCTGCTTCTGTGCCGTCCGCACCAGAAGGGCTACA
GAATTGTAAACGGTATTCACCTTTCGGGAAGAAAGAGAGTAGTTCTTCGGTAAAAGCATC
TTTTAACGGCGTAGTTAAATCAAGGGTATGAAGCGGTAAACCACTTGCTAATACATCTTG
AATAGCCTGAATAACGGCTGGGTGATTATGTCCGAGTGCTAAAGTACCTGCACCAGCCAA
GCAATCTAAATATTCGTTACCTTCAACGTCAGTGACCCAGCAACCTTGTGCTTTTGCAAT
TGCAAGCGGTAATTTACGAGGATAACTACGAACATTCGATTCCATTTCGTTTTGACGAGT
TAAGTAATATTCGTTAGTTGCTTGATTGATCGGATTTACAGGAGTTGTTGTCATTTGAAA
ATAGACCTTCTATAAGAGGTTAAAAAAATAAGTCGGGTACCTTGCGGGAAGCCTAAGCTT
TCTTATCCTGAAAGATAAGATGCCTTGGGGCATTTGACTCGCTACTTATTAAAAAAAGCG
TTTCAGCTTTTTTGTTTTTACCCTATTGCTCCCTAGGATTGGATAGGTTGGAAACAACGC
CTCAAATGTTGGGTTATATTTGAGGACGGCGTATAGTAGCGATTTTTAAAAAAAAGAAAA
GTTTTTTCTGAATAAAACTTTACCTGTGATACAGCGAGCTTAATTGTTTAGAATAAGTCT
TTGGGAGATTTTTGTAGGGATGTTATTTTTAATTTGTTGTTTGGCGTAATCAATTGCATA
GAAAAACGCTCGCTCACTTGCCCCACCATGGCTTTTTACAACCACGGACGATAAGCCGAG
CAGTGTGGCACCGTTATGGCGATCAGGGTTGATCTGTTGTAGCTTTTTATAGTAACGATA
AAAGATTAAACGTAGTAAATAACGTTTGGTATTGCGACAAAGATGTGAATCTTCCGTTGT
TTTTTTAAAGAGTGAAAGGATATTTTTTGCCGCACCTTCAAGTGTTTTAAGTGCAACATT
ACCGCTAAATCCATCGCAGACAATCACATCAGCAAGATGATTCATTAATTTATCCCCTTC
TAAGAAGCCAATGTAATTTAGATGATTACATTGTTTTAATTGCTGGTGAGCATCTCGAAT
TTGCTGTGTTCCTTTATGCTCTTCTGTTCCAATATTCAGCAACGCTAAACGTGGATAGAC
CAAATCCAACATCACTTCTGCAAACACATTGCCCATTTCCGCAAACTGAAGCAATAGTTC
ACTATCTGCTTCAACGTTTGCACCAAGATCTAACATCACACTTGAGTTGCCGTTAATTGT
TGGAATCAAAGATGTTAATGCGGGACGATCAATGTTTGGCAAGGGTTCAATCAATTGTTT
TGCTAGTCCCATCAGTACACCTGTATTTCCGCCACTTACACAGCCTTGAGCATTTCCATT
TTCTACCGCTTCAATCGCTAAACGCATTGAACTGCCTTTACTTTGACGAATCGCTTGCAC
AAAAGGCAAGTCTGCTTCGATCACTTTTGTTGTATGGACTAATTCGATACGTTGTTGAAT
ATCGGGAGAAAGTTTATTGAGATAGGGGGATATTTCAGCTTGGTCGCCGAACAAGATGCA
ACTGAGTATTGGATGTTGAGCCAACGCAAGTGATAATGCAGGGATAGTAATACGGGGACC
AAAGTCCCCGCCCATCGCATCTAACGCGAGAGTTAGATGAGTCAATTTAAACCTCTACGA
GATCCAATTGATTATTTGATTTTACGACCACGGTAATAACCGTCAGCGGTAACGTGGTGA
CGTAAGTGGGTTTCGCCACGCGCATCTACAGATACTGCAGCTGTGGCTAATGCATCGTGT
GAACGACGCATATCACGACGTGAACGAGATTTCTTATTTTGTTGAACAGCCATTGGCTAT
ACTCCTACTAGATCTAGTTTTTCTTTAAATTAGCTAATATTGCGAAAGGATTTGGTTTCT
TTGCCAGTTCTTCTGGTAATTCGCCAAAAACTAATTCGCTTTCGGACACTTCACAGTGTT
CATCGGTATGCATCGGCACTAGGGGTAATGACAGAATGAATTCGTCTTCTATCATATCTA
GCAAATTTATCTCACCAAAAGAATCAACTTCAATTGGTTCATAAATCTCGGGCAAATTGT
CCGCCTGATCCATATTAGACACTGGACTGAAACAAAATGTGCAGTCGAGTGTTTGCGTAA
ATGGGTTACTACAACGTTGACAGTCTAGCTCCACATCAACTTTCGCAGTGCCTTTAACCA
CTGTGAGTTTTTGCGGATCAACATATAACGATAAAGTAACTTGTGCATCGCCCAGCATTT
GACCAACAGATTCACCCAAACGGCTAAGTAGGTTCGCAGAAATGTGGCCTTCGTAGTCCA
TTCGACGCTGAGCGTCTTTATATGGGTCAATAGTTAGGGGTAGTTTTACCTTTTGCATAG
GGTGCGAATATTACAGATTTTGAAGTAACTAGTCAAAGAGAAAATCTGGATTTGTAAAAA
ATCCGTAGAATCATGCCGCTTATATGTATCTATTACATTATTTTGTGAAATTTAGTAGCA
ATCCCATCGCTTATATGTTAAAACGTTCGCCGTTTTTATTTAACTTACAAGAAGGAAATG
CAAATGTCATTACAAGCAATTATTGAAGCGGCGTTCGAGCGTCGTGCTGAAATTACTCCA
AAAACTGTTGATGCACAAACTCGTGCGGCTGTCGAAGAAGTGATTAAAGGATTAGATAAT
GGTTCACTGCGTGTTGCAGAAAAAATTGATGGTGAATGGGTTGTTAATCAATGGGTGAAA
AAAGCGGTTTTACTTTCATTCCGTATCAACGAAAACGAAATCATTGATGGTGCAGAAACT
AAATACTACGACAAAGTGCCGACCAAATACGGTGAATATAGCGAAGAGCAGTTCAAAGCA
GATGGTATCCGTGCTGTTCCAGGTGCCGTTGTGCGTCAAGGTTCACACATCGAGAAAAAC
GTGGTGTTAATGCCATCATTTGTGAACATCGGTGCTTATGTTGGCGAAGGTACAATGGTG
GATACTTGGGTAACGGTGGGTTCTTGCGCGCAAATCGGTAAAAACGTGCATTTATCAGGT
GGCGTGGGTATCGGCGGTGTGTTAGAGCCGTTGCAAGCTAACCCAACGATTATTGGTGAT
AACTGTTTTATTGGCGCACGTTCTGAAATCGTAGAAGGTGTGATTGTTGAAGATGGCTGT
GTGATTTCAATGGGTGTGTTTATCGGTCAATCCACCAAAATTTATGATCGTGAAACGGGC
GAAATCCATTACGGTCGTGTTCCTGCCGGTTCTGTGGTGGTTTCAGGTAGCCTTCCGTCA
AAAGATGGTTCACACAGCTTATACTGTGCAGTGATCGTGAAAAAAGTGGATGCGAAAACA
TTAGGTAAAGTGGGTCTTAACGACTTATTACGTTCTATCGAAGAGTAATTTTCGCACTGA
ATGGCACAAGCAACGGCTTGTGCCTCTTTTTTGGAGATCTTGTATGACGACCTATTCGCT
ACGTTTAAAAGCCAAAAATGAGCTCACGCCGCATCCAACGGCACAATATTGGCGTAAATG
CCAAGTTGAAGAACTTTTTGATTTGCCTTTTATGGACTTAGTTTTTCGGGCGGCAGAAAT
TCATCGACAACATTTTGATCCAAATGCCATTCAACTTTCTACGCTACTTTCCATTAAAAC
GGGCGGTTGCGCTGAAGATTGTGAGTATTGCCCACAATCTGCCCGCTATGACACGGGTGT
TGAAAAGCAAAGTATGCTTGATGTGAACTATATTGTTGAGAAAGCCCAAATTGCCAAGGC
TCGAGGAGCAAGCCGTTTTTGTATGGGAGCAGCGTGGCGAGGTCCTAAACCTAAAGATAT
TGAGACGGTCTCCGCCATCATTAAAGCGGTCAAATCCCTAGGTTTAGAGACTTGCGGTAC
TTTCGGTATGTTAGAAGAAGGTATGGCGGAAGATTTAAAAGAAGCCGGATTAGATTACTA
CAATCATAATTTAGATACCGATCCGGAACGCTATCATCAGGTCATTCACACTCGTTCTCA
CGATGATCGAATGGATACCTTAGGTAAAGTGCGCTCCGCAGGGTTAAAAATCTGTTGCGG
CGGTATTGTTGGTATGAATGAAACAAGAGCTGAACGAGCCGGACTTATCGCCAGCTTAGC
CAATCTTGATCCTCAACCAGAGAGCGTGCCGATTAACCAATTGGTTAAAGTGGCAGGCAC
ACCACTTGAAAATGCAGAAGATCTCGATTGGACAGAATTCGTGAGAACCATTGCTGTTGC
GCGTATTACGATGCCAAAAAGTTATGTTCGCCTTTCAGCCGGGCGTAGCAATATGCCGGA
AGCCATGCAAGCCTTGTGTTTTATGGCCGGCGCAAACTCGATCTTTTATGGGGATAAATT
ATTAACGACGGAAAACCCAGAAGAAGATGGCGATAGAGTGCTGATGGAAAAATTGAATTT
ATATCCATTAAGTTGTTCGAATGTTGAATGATAAAAGTAATTACAACATAAGTAGCTAAA
TTCTCTCCCCTCTCCCACAAGGGGCGAGGGTTAGAATTTGATAACATTGCAAAATCTTGC
TCATTTTTAACCGCTTGTAAGGATAATATAATGAAAAAAATCTTGTTATTAAACGGACCT
AATTTAAATATGCTAGGGAAACGAGAGCCCCATATTTATGGTTCACAAACCTTAGCCGAT
ATTGAAAACCACCTCCAACAATTAGCGAAGGCAAGAGGCTATTGTCTAGAGTATTTTCAA
GCAAATGGCGAAGAGCCGATTATTAACCGTATTCATCAATCATTCCAAAATACCGATTTC
ATTATCATTAACCCCGGTGCGTTTACTCATACCAGCGTTGCCTTGCGTGATGCTTTATTG
TCAGTTGCTATTCCTTTTGTTGAAGTCCATTTATCCAACGTACACGCCCGTGAACCTTTC
CGTCATCATTCCTATTTAAGTGATGTCGCAAAAGGCGTGATTTGTGGATTAGGGGCAAAA
GGTTACGATTACGCCTTAGATTATGCTATTCGATTTCTAAAGAGAGGGAAATAAATCCAT
TTTTTGTTGTCTGAAGTAAAAAAAGAAAACTGAACTGCTACGATTAGTGGCAAATTTGCT
AATAAATTCGGCAAATTTATCAGATTTTCGTCGCAAATTAATAAAATTTCAGGTAATCTA
CGCAAAATTTTGCTCTATGTTCTTTGAACATAGAGTTTGTTTATTTTTACATTCAAATAC
GGATCTCATTATGGATATTCGCAAAATTAAAAAACTTATCGAGTTAGTTGAAGAATCAGG
CATTACTGAATTAGAAGTGTCTGAAGAAGAAGGCACAGTACGTATTAGCCGTGCAGCACC
AGCAGTTGCACCTGCGGCAGTACAATATGTTACTGCACCACAAGCAGCGCCAGCACCTGC
AGCAACCCCTGCACCAGCAGCTCAAACAGCACCTGCGGCAGCGCCAGCACCAACAGCGGA
AGTATCTGGTCACGCGATTCTTTCACCAATGGTAGGAACATTCTATCGTAGCCCAAGCCC
AGAAGCAGCTCCATTTGTTGAAGTGGGTAAAACCGTGAAAGTAGGCGACACACTTTGTAT
CGTTGAAGCAATGAAAATGATGAACCGTATCGAGTCAGACAAAGCAGGGGTAATCAAAGC
AATCCTTGTAAACGACGGCGAAGCGGTTGAATTTGATCAGAAACTCTTCATTATTGAATA
ATCCATTTCTTACAAGCGGTCAGATTTTTGCAAAAAATTGCACGAAAAAGACCGCTTTCA
ATTAAGGGTATCTCTTATGTTAGAAAAAGTTGTCATTGCAAACCGTGGCGAAATTGCATT
GCGTATTCTGCGTGCGTGCCGTGAACTTGGCATTAAGACGGTTGCTGTTCACTCAACGGC
AGACCGTGAGTTGAAACACGTTCTCCTTGCGGATGAAACAGTATGTATCGGTCCTGCGCC
ATCAACAAAAAGTTACTTAAATATTCCTGCGATTATTGCCGCTGCAGAAGTAACTGGTGC
TGATGCGATTCACCCTGGTTATGGTTTCTTATCTGAAAACGCAAACTTCGCAGAACAAGT
AGAAAATTCAGGCTTTATCTTTATTGGTCCAACAGCAGATGTAATTCGTTTAATGGGCGA
TAAAGTTTCTGCAATTAATGCGATGAAAAAAGCAGGCGTACCTTGTGTGCCTGGCTCTGG
TGGCCCTATCGGTAATGATGTCGCCAAAAATAAAGAAATTGCACAGAAGATTGGTTATCC
AGTGATCATTAAAGCATCTGGTGGCGGCGGTGGTCGTGGTATGCGTGTGGTTCATCACGA
AAAAGATTTGGAAGAATCTATTGCGATGACCAAAGCAGAAGCGAAAGCAGCCTTTAATAA
CGATATGGTTTATATGGAAAAATACCTTGAAAATCCACGCCATATCGAAATTCAAGTGCT
TGCAGATACACACGGCAATGCGGTTTATTTGGCAGAGCGTGATTGCTCTATGCAACGTCG
CCACCAAAAAGTGGTAGAAGAAGCACCAGCGCCAGGCATTACCCCTGAATTACGTCAGTT
TATCGGTGAACGTTGTGCGAATGCGTGCCGTGAAATCGGCTATCGTGGTGCAGGTACATT
TGAATTTTTATTTGAAAATGGCGAGTTTTATTTCATTGAAATGAACACCCGTTTACAAGT
AGAACACCCTGTCACAGAAATGATTACAGGTATTGATCTTGTAAAAGAACAGCTTCGTGT
TGCTGCAGGTTTACCAATCTCAGTTAAACAAGAAGATATTAAAGTGCGTGGTCACGCGAT
TGAATGCCGTATTAATGCGGAAGACCCAAGTACATTCTTACCATCACCGGGTAAAATCAC
CCGTTTACACGTTCCAGGTGGATTAGGTGTTCGTTGGGATTCTCACATTTATGCTAGCTA
TTCAGTCCCACCGCATTATGATTCAATGATTGGTAAATTGATTACCTTTGCTGAAAATCG
TGATATTGCAATTCGTCGTATGGAAAATGCATTGTCAGAAACGATCGTGGAAGGAATTAA
AACCAATATCCCACTTCATAAACAGATTCTTTCTGATGAAAACTTCTGCAAGGGTGGAAC
GAATATCCACTATCTTGAGAAGAAATTGGGTTTAAAATAATGATATAGTAGAAAACATAT
CTGCTACTATGTCAAAATAGATACAATAAAGCCCTACCTTACGGTAGGGCCTGAGAAAAG
ATGTAATTATAAACTTTCAGTGAAAGTACGAGTAATAACATCACGTTGTTGTTCTGGTGT
TAATGAGTTAAAACGAACTGCATAACCAGAAACACGGATAGTTAATTGTGGATATTTCTC
AGGGTTTTTCACTGCATCTTCTAATGTTTCACGACGTAATACGTTTACGTTTAAGTGCTG
ACCACCCTCAACTTTAATGGTTGGTGCAACATTAACTGGGACTTCACGGTATGAAACTTG
ACCTAATTCGCTGATTGCAACTATTTGGTCTTCTTGGAAATCACCTTTAGCTGCTAAGCA
ACGTGCTTCATTTTTCTCTTCATCTAATAACCAGAAAGAGTTTAATAAGTTTTTGTTGGT
AGATTCAGTGATTTGTACACCTTTGATCATTTTTAGCTCCTAGTATGTTGGGTAAATTAT
AAAAAAAGTTTAAAGTTTCAAAAAATTTTGAGTATTCTAACTTTAATCCTTTAAAAAGCG
AGAAAAATTTAAGCATTTTTATCAAAAAAACTGATGATGGCTTAAAAAATAGACAAGAGT
TAACAGTTCATTTTAATTTTTAACAATTTAATAATAGGATAGAATATGAACAGTTGGACT
GATGCCATTGGGGAAGAAAAAACACAACCCTATTTTCAACATATTTTGCAATATGTACAT
CAAGAACGTTTAGTTGGAAAAGTAATTTACCCACCTCAAAATGAAGTGTTTAGTGCTTTT
GCTTTAACTGAATTCAAAGATGTGAAGGTAGTTATTTTAGGGCAAGACCCTTATCACGGC
CCCAATCAGGCACACGGTTTATCTTTTTCAGTAAAACCAGGAATTGTTCCGCCTCCCTCG
CTGGTTAATATGTACAAAGAATTATCCCAAGATGTTGGGTTTCAAATACCATCACACGGC
TATCTCATTGAGTGGGCAAAACAAGGGGTGCTATTGTTAAATACGGTTCTCACCGTTGAG
CAAGGAAAAGCACATTCACACGCCAATATCGGTTGGGAAACCTTTACTGATAAGGTGATC
CATCAACTCAATCTACATCGTGAAAATCTGGTATTTTTGCTTTGGGGAAGCCATGCTCAG
AAAAAAGGACAATTTATCGATCGCTCTCGTCATTGCGTTCTCACAGCCCCTCACCCATCA
CCGCTCTCTGCACATCGTGGCTTTTTAGGCTGTCGCCATTTTTCAAAAACCAATGATTAC
CTTCGTTCTCAAGGAGTCGAAGAAATTAATTGGCAGCTGCCATTATAAGTAACATGCTAG
GAATATCTAAGAGATTTCCTAACTTATATTGTTGATTTGGACTGGCTCAATAATTTCACT
TGGATAGCAACCCAATACTTTTAAGAAACTCGTCACTGTTTTAAGTTCTTTCAAGGCATT
TTGGGTATTTTCATTGTGAATATTGGCATCTAATTCCACATAGAACATCTCTTCCCACGG
TTTACCATAAATAGGTCGAGATTCAAGTTTAATCATACGAATGCCGTGTTGCTTGAACAC
CATCAACGCATCAACCAAAGCACCCGCTTGTTGAGTCGTCGTCATTAATAACAAGGTTTT
GGTCTGTACTTGTGGCGAAACATTGATAGTTTTTTTAGACACTACAATAAAGCGAGTAAT
ATTGTTTTCTTGATTCGCAATACCACTTTTTAACACGCTTAAACCGTACAATTTCCCGCC
ATCTTCATTACCTAACGCAACGCAATTTGGTTTATTTAAACGAGCCACTAACTGCATAGC
GTGAGAACTACTTTCACAGTATTTGATATGCACTTTATCTAAACTATGAATAAATTGGCT
ACATTGTTGTGCAGGTTGTGGGTGGGTATAAATGGTATCCACTTGGGCAAAATCAGCATT
GTTTGTTCCTAAAACACAGTGTTTAATAGGATAAGCTAATTCGCCTACAAGGGTTAAGTC
TGTATGTTGCAACAAATCATAAACTTCATTGATAGAACCTGATGTGGTATTTTCTAACGG
CAACACGCCATAATCGGCTTCATCTTGCTGAACTTTTTCAAAAACTGAATCGAAAGATTC
GCAACTGAGTTCCACTAAAGAAGCCGTGCTGTTTTTCATAAACTGGCGAGAAGCAAGATG
AGAATAAGAGCCACGCATACCTAAAAATGCAATGGTGGCATTTTCTTGATTCTGATTCAG
TTTATTTTGCAAGTAATGTTGCTGTGTTAAGACAGAGTCTTCAATGATACGTTGGAAAAT
TTGCGTAACATATTGTGGGTCAAGTTGATAATTTTCCGCTTGAGCAAAACTAACCAATTC
TTGTAACAGTTGTTTTTCACGTTCGATATCTCGTAGAGGCTTTTTCGTGATCTCTTTGCT
TCTCACTACATCGAACGCAAGTCGATGACGCTCCGATAATAATTTCAATAAGTTGCGGTC
AATTTGAATGATTTGTTGTCGAATATCCGATAAATCTAAAGACATTGCGTTTTCCTAAGC
GGTCGGTTGTGTTTAATTTTTTGCAGTTTGCAGTTTGCAGTTTGTATATAACTGAAATTT
TAACGGCTTCCCCCATAAATCACAATCAACTAATGAAAATAATCGCTAAAATGGTAAGAT
GTCGCACTTTTATCAAATAAAGAGGAAATCGAATGTCAAATCCACTTTTAAACAACACAA
GTTTACCTAAATTCTCTCAAATTCAACCTGAACACGTTGTGCCTGCTATTGAGCAGTTAA
TTCAACAATGCCGTGATACGATTGAACAAGTTTCTCAAATTAATACACCAACGTGGGAAA
ACTTCTACCTACCGCAAGCAATCACAGGGGATAAACTCTCTCGTGCGTGGTCGCCTGTTG
GGCATCTCAATTCAGTAAAAAATAGCTCTGAATTGCGTGAAGCTTATCAAGCGTGTTTGC
CGATGTTATCCGAATACAGCACTTGGGTTGGGCAACATCAGGGGTTGTATCAAGGCTATG
TCAAACTGAAAAATAGCCCTGAGTTTGCCACGTATTCGCTCGCTCAGAAAAAAGCGATTG
AAAACAGCTTGCGTGATTTTGAGTTATCAGGGATCTCATTGCCAGCAGATAAACAAAAAC
GCTATGGCGAAATTTCTGCTCGTTTATCTGAACTTAGCTCACAATTTAGCAACAATGTCC
TTGATGCAACAATGGGTTGGGATATTGTGATTGAAGACGAAGCGGATCTAAAAGGTTTGC
CAGAGTCAGCACTTGAAGGGGCGAAACTTTCAGCACAAAGTAAAGAGAAATCAGGCTACC
GCTTTACCCTTGAATTTCCAAGCTATTTGCCTGTGATGACCTATTGTGAAAACCGTGAGC
TTCGCCAGAAAATGTATGAAGCTTATAACACACGAGCGTCAGATCAAGGTCCAAATGCAG
GTAAATGGGATAACTCTGCACTTATGGCGGAAACCCTTGAGTTACGCTTAGAGTTAGCTA
AATTACTCGGTTTTGAAAACTATGCCGAGCTTTCCCTTGCAACCAAAATGGCGGAAAACC
CAACGCAAGTGGTTGATTTCTTGGAAGGTTTAGCAAATCGTTCTAAAGAGCAAGGCAAAA
AAGAGTTAGCTGGGCTAAAAGCCTTTGCAAAAGAGAACTATGGCGTAAGCGAATTACAGC
CGTGGGATATTGCGTTTTATAGTGAAAAACAGAAACAAGCCTTATATGCGATCAACGATG
AAGAGCTTCGCCCTTATTTCCCTGAAGAACGTGTGCTTTCAGGTTTATTTGAACTGGTGA
AACGCATTTTTGGTATGCGAGTGGAAGAGCAGAAAGAGTTTGATAGCTATCACGAGAATG
TCCGTTTTTTCAATATTTTCGATGAAACTGACCGCTTGCGTGGTTCATTCTATTTGGATC
TATATGCCCGTGAAAATAAACGTGGCGGTGCTTGGATGGACGATTGTATCAATCAAAAAC
GTCTAGCGGACGGTTCATTACAAAAACCTGTTGCCTACTTAACCTGTAACTTCAATAAAC
CGATTGGCGATAAACCAGCTCTGTTTACACACGATGAAGTTACTACGCTGTTCCACGAGT
TTGGGCATGGTATTCACCATATGCTGACCGAAATTGATGTGGGTGACGTTTCAGGGATTA
ACGGCGTGCCGTGGGACGCAGTTGAGCTACCAAGTCAATTCCTTGAAAACTGGTGCTGGG
AAGAAGATGCCCTTGCCTTTATTTCAGGACATTACCAAACAGGCGAGCCACTACCAAAAG
AGAAATTGACCCAGTTGCTGAAAGCGAAAAACTTCCAAGCAGCAATGTTTGTGTTACGCC
AGTTAGAATTTGGTTTATTCGATTTCCGTTTACATATGAGTGAGCCGAAAGAAAATATTG
TGTTAGATACGCTAAAAGCGGTAAAAGCACAGGTTGCAGTGGTGGAATTACCGACTTTCG
TGCGTACCCCACACAGCTTCTCCCACATCTTCGCAGGGGGCTATGCCGCAGGCTATTACA
GCTACTTATGGGCAGAAGTATTATCGGCAGATGCCTTTGCACGCTTTGAAGAGGAAGGTA
TTTTTAATCGTGAGGTTGGGCAGTCTTTCCTAGATAATATCTTAACCCGTGGCGGTTCAG
AAGAGCCGATGGTCTTGTTTGAACGCTTCCGTGGTCGCAAACCTACGTTAGATGCGTTGT
TAAGACATAAGGGGATTGCTCGTTAAGAGGATAAGACTTGGTAGCATAATACATTAAAGA
AAAGAGCTGGCTTGTATGCATTAATTTGAAAATTGTTGAATATAAATCATATATTCCAAG
TGATTCAATCAACGTTGATAATAGGGATGAGACAATTCATTTTGTTGCAAAAGTTCATAA
ATCCGCTATACTCGCCAGCCTGAGTTGGTTAGACAATCGCTGGTTTATTGAAGCCCTTAA
CCGTTCGTAAGAACGACCTAGTGGGACAAGTAAACGAGAGGAAAGTCCGAGCTACACAGG
GCAGAGTGCCAGATAACGTCTGGGAGGCGTGAGCCTACGACTAGTGCAACAGAGAGCAGA
CCGCCAGTTTCTGCTGGTAAGGGTGAAAGGGTGCGGTAAGAGCGCACCGCGTGAGTGGTA
ACATTTCACGGCACGGTAAACTCCACTCGTAGCAAGACCAAATAGGAATCCAACGAGTTG
CCCGCTTGGGATTCGGGTAGGTTGCTCGAGCGTATGTGTGAATGTACGCCTAGAGGAATG
ATTGTCCACGACAGAACTCGGCTTATCGACCGACTCAGCCTAATTTTTAAGAGCGAACAG
ATTTTGTCTGTTCGCTTTTTTATTGAAGCATGTCGGAACAAAAAGCCCTTATAAAAGTCT
GATATAATGATTTTAAAATTGATTTCATTATAAGGATTTCAAATGCTTAAGCGTTTTTTT
ATCGGCACGATTTCGCTGTTACTCTCTTTTTCTGTTTTTGCTCATCCACACTCTTTCCTT
GATATGAAAAATAAAGTGCTAATTCAACAAGGTAAGCTGGAAGGTTTTGAATTGTACTGG
ACACTTGATGAGATTACATCAGCTGAACTGATCTATGAAATCAACAGCAGTAAGGATAAA
AAACAGGCAATGAATAAAATTTTGCGTGAGTTAGATGAATCTGCGGTGAGTACCCACTAT
TTTAGCGAGCTTTATAATCAGCAAAATGAACCGATTAAGTTTAAAGCTAAACCGTATAAC
TCGTCCGTTGAAATTCAGCATAATCGTATTATTTACCATTTCACCTTGCTACTAGCCGAG
CCTAAAGCGGTAAAAGGGCAGTCATTCCGTTTTTTTACCTTTGAGCCAAGTTATTACTTA
GCAATGAATTACGAAAAAGCGAGTGATGTCAGTAGCACAGAGCAAAATCTTTGTAAAGTT
GAGATGATTGAGCCGACGATAAATCAATCTTTGCGGTTGTATGCATCGACATTAGATAAA
AATGAAACCCCCGATATGCCAGCAGAACGTGGCTTGTCTTTAGGCGCACAATTTGCGCAA
AAAGTGAGTATTGTATGTCAATAAAGGCAAAGTATTGGGCTGGGATAGCGGTCGGATTGG
TGGCTCTTTTTGCGATTTATCAGGCTTATCCCTATCTCTTATTTAAAGTCAGCGAGTGGC
AGAGGGAATTTAATTTTGCCCTTTCAGGGGCGTTAAATCGTCTAAACGAAAACCAGCAAC
AGGCAGGGCTGAGCTTAATGGCGGTGAGTTTTATCTATGGCGTGTTTCACGCCGTCGGCC
CAGGTCACGGTAAGTTTATTCTGACCAGCTATCTCTCTTTTGAACAAACCAAACTGCCAC
AAGCGGTGAAAATCACGTTGTTGTCTGCGTTAGTGCAAGGCTTGGTGGCGATTGGGTTAG
TGACGATTATTGTGGTGATTTTTACCCTTTCTCGTAGCTATTTTAATGTGGCGTTAAAAT
GGGTTGAGCGAGGTAGTTTTGTTGTGATGATGTTGTTTGGGCTTTATTGGTGTTATCAAG
CGTTAAAAAGCGTGAGAGCAAAGCCAAAGGGCTTTCAAATTCGCCATTTGCAAAAAATAG
CCCCAAAATCACCGCTTATTGCTGCTCATCATCAACATTCTGCAGATTGTGGCTGTGGGC
ATAAACATTTGCCAAGTTCATCTGAAATGGCAACTGCAACGGATTGGAAAAGCACGCTGA
TGTTGATTTTTAGCATTGGCTTACGCCCGTGTTCAGGGGCAATTTTAGTGCTGTTTTTAG
CTTATACCTTGGATTTGTACCTGTGGGGGGTAGCTTCTGCGTTATTAATGGCAACGGGAA
CGGGGCTAACGCTAACGCTTTTTGCCTGTTTGGTACTTTTCGCTCGCCGTAAAGCGGTGC
ATATTAGCCATTGGTATCTTTCATTTTCGGCTCACAAGCGGTCTGTTTTATTCGGAAAAT
TGCTGATTGGATTACTTTTGATCGGTTTTGGTTTTACCTTATTCCACAGTAGTTTGTTAG
ATACAAGCCAAAATCTTTTGTTTAAGCGTTAAGTTATGTCATATTCAATGGACACCAAGC
GTGGTGTCCCTTGTATTATTTGCTAATTAGACAGAATTTGTTATTTAAACCAGTCCAGCT
CGCTAAATAACTAATCATTAACTTTTTTTATCATTTTAATTAAAAAAATCTTTTCAAAAG
ATAAAAAATCGTTAAAATGCCGAAATTGTTTTACTTTTTTATGAGGTCTTTTCGATGGAT
AGCATCGTTTCAATTTTTGAAGATGTTTTAAAATGGATCGTGAACACGATTGACGGTCCA
CTTTGGGATATTACTGTATTAACCCTTTTAGGTGCTGGTTTATTCTTTACCATTACCACT
GGCTTAGTTCAATTACGTTTATTACCTCGTAGTATCCGTGAAATGTGGTCTGGCCGTGCT
GCAGAGGGCGAGTCATTAACCCCGTTCCAAGCCTTTGCAACAGGCTTGGCAAGCCGTGTG
GGCGTGGGTAATATCGGTGGAGTTGCGACTGCTATCGCATTAGGCGGACCAGGTGCAGTG
TTCTGGATGTGGATCACGGCGTTAATAGGTATGAGTAGTGCATTTGCAGAATCATCATTG
GCACAGGTTTATAAAGTGCGTGATCCAAACGGTATGTTCCGTGGTGGCCCAGCTTATTAC
ATTAAGCGTGGGTTAAAAGCTCCTTGGCTTGCGATTGCCTTTGCAATTACCTTAATTTTT
ACCTTCGGTTTTGCGTTCAATGCGGTTCAAGCAAACTCTATCGTTGAAGCAACGCGTAAT
GCGTGGGAATGGGATCCGCATTATGTGGGCATTGTGTTAGTGATTGTGACTGCAGCGATT
ATCTTCGGTGGGATTAAACGTATCGGTCAGGTTTCAGCGAAAGTTGTGCCGATGATGGCG
TTATTCTACTTAATTATGGCAATGATCATTTTAGGGATGAATATTGAGCGAGTACCTGAA
GTTTTAAATAAAATTATTACCAGTGCCTTTGACTTTTCTGCAATGGCTGGCGGTATCTTT
GGTTCATTATTCTCACAAGCGATGTTAATGGGGATTAAACGTGGTTTATTCTCAAACGAA
GCGGGTATGGGTTCTGCACCAAACTCAGCGGCAACGTCAGATGCAAAACACCCTGCAAGT
CAAGGCTTAATTCAAATGTTAGGGGTATTTGTGGATACCATTATTGTATGTACTTGTACC
GCAATCATTATTTTAATGTCTAACGATTATGGTAGCGAATCATTGCGTGGCGTATCTTTA
ACCCAAAAAGCGTTAGAGTTCCACATCGGTGAATTTGGCTTACACTTCTTAGCCTTTATC
TTATTGTTATTCTGCTACACTTCAATTATCGGTAACTATGCTTATGCAGAAAGCAATATT
CGCTATATCCGTAACAAACCAAGTTTCGTATTAGCCTTCCGTTTAATCGTGTTATTTTTC
GTTTACTTCGGTGCTGTGCGTGATGGCGGTATTGTTTGGGCGTTTGCCGATACCGTAATG
GCATCAATGGCGATGATCAACTTAGTGTCTATCGTTTTACTTGCTCCAATTGTTTGGGTT
ATCTTAAAAGATTACCAAAAACAAGTGAAAGCAGGGGTAGAGCAGCCTGTATTCAAAATT
GAAGATCACCCAGAGCTTATTCGCCGTGGTGTTGATCCGTTAATTTGGAAGTCAAAAGAG
TAACCTATTAAAAGTTTAATCTAATAAGATCCCTGCTTATCATGCAGGGATTTTTATGAG
GTATAGGGATCTTAAGTAGATTTATATGTATTATTTATTTCTAATTACATAGATAATCTA
GTTTTTATCTGTTCTATATTCCCCCTAAAGTAACCGCTTCAGAAATTAGAATAGCGGTTT
TTATACAGCCTTAATTTATCTATTTTGTGAAGTCGATCACAGATTTGATAAAAGGATTAA
GGCATTTTAGAGTATTATTGACTATAATACTCTCCCTTTTTTTATATCAATGAGGATACT
TGTTATGATGAACAGAGGACGTTTTCTTCAAATTGGTGCGACCACTGTATTAGCCATTAG
TGCAAATCGCTTTGCATTTGCAGCTGGTGATAGCAAAGTTTCTTACGTGTCATTGGCACA
ACGGATATTCACAGTTTTTTAACGGATTTTGACTATTATAAAGATGCGCCAACAACAAAA
TTTGGTTTTACTCGTGCCGCAACGTTAATTGAACAAGCTCGAAAAGAAGCTTAAAATAGT
GTACTTGTTGATAATGGTGACTTAATTCAAGGTAATCCGATTGCGGATTATCAAGCTGCG
GTCGGTTATAAAGAGGGTAAATCTAACCCTGCGATTGATGCGTTAAACCAGGTACTGATG
AGCCAGTTTACCAACCATACTTCATTCAGAAAAAAGAAGTGGTTGATGAAGATGGCGTGA
AACATACTTTAAATGTCGGTTATATCGGTTTCGTTCCACCACAAGTAATGGTTTGGGATA
AAGCCCATTTAGACGGCAAAGTGGAAGCTCGTGATATTGTGAAAACGGCTGAAAAATATG
TGCCAATCGTGAAAAAAGCGGGGGCGGATTTAATCGTAGCACTTGCTCACACTGGCCCAT
CTGATGAGCCTTATTTTGAAACGTCGCCAAGCGATAAAGCGAAAGCCTTTATTGCAGAAA
AAGCACAATATCCAATGTCATTCGTTGGCACTGATGAAACAGGCTTTGCGATTTATCAGA
TTGATTTGACGAAGTAATATATTTATAGCCAAGCATTTTAATTAAGTTCTTTTTAGAATG
CTGGGCTCTTTTTTTAGAGTTTTCATCCTACACCCCATCTTGTATGCTTCATTTTATCGA
ACTCAATCATCAACAATACCCCACAGACGAACACGGCTATTTGAAAAATTTAGACGACTG
GTCGCCTGAACTTGCCGTAGTTATCGCTCAAAAAGATAACCTTGAACTTAGCGAAGCCCA
TTGGGAAATCGTCTATTTTGTGCGAGAATTTTATCAAGAATATAAAACCTCCCCAGCAAT
CCGAATGCTGGTAAAAGCCTTGTCACAGAAATTTGGTGAAGAAAAAGGCAGTAGCCGTTA
TTTGCAACGTTTATTCCCTGAAGGCCCAGCAAAACAGGCAACCAAAATTGCAGGCTTGCC
AAAACCTGCGAAATGTTTATAGGAATGAAGATGAACAGCCCACAATCAATCTGTATTTTA
CGCCTTTCTGCGATTGGTGATGTTTGCCATACCCTTGCTGTCGTGCAAGCCATTCAACGC
CAATATCCGCAAGCTGAAATCACTTGGATTATTGGTAAAACAGAGTCGATTTTAATGCAA
GGCATTCCGAATGTAACCCTTGTGCCTTATGATAAAAAAACGGGATGGAAAGGGATTTTG
GCGTTATGGAAACAGCTTCGCAGTAAGCGGTTTGATTATCTGTTAAATATGCAAACGGCA
TTGCGTGCATCTATTTTATCGTTAGGTATTCGAGCAAAACAGAAAGTAGGTTTTAATCAA
GATCGGGCAAGAGAAGGACAGTGGCTATTTACAAATAAAAAGGTGGAACAGACCGCTTCC
CCCCACGTTTTAGACGGTCAAATGATGTTTGCTAAAGCGATTGGTGTGCAAGATCTACGC
CCAACTTGGGATTTACCTGTAAGTGAAGCAGATTTAGCCTATACGTCGCAATTTATTGAT
AAACAAAGAAAAAATTTAGTCATTGCCCCTTGTTCTAGCAAAAAAGAGAAAGATTGGTCG
CCTGAAAATTATGGGCAAATTGCACAGTTTGCATTAGCACAAAACATCAATGTGATTATT
GCAGGCTCTCCATCGGTTTATGAGATGGAAGTAGCAGCAAAAATTCAACAACTTGCACTG
AACAGCCTTAATCTTGCAGGAAAAACCAATTTAAAACAACTTGCCGCATTAATTCGTCAA
GCGGATTTGGTGCTATCTTCGGATTCGGGGCCAGCTCATATTGCGACAACTCAAAATACG
AAGGTGATTGGTCTATATGCGATTCATAACCCACGCCGTACAGGCCCTTATTTAGATTTA
GATAAAGTGGTGTCTGTTTATGATCAGGTTGTATTAGAAAGTCGTGGAAAACCTTGGGAT
CAGTTGCCTTGGGCGACAAGTGCGAAAGGTGATGGACTGATGGAGAGAATTTCAGTAGAG
CAGGTGAAACAGAAAATTCAAGATTATTTATAAAATCATTGTTTGGGCGGACCGATGTGT
CCGCCCGAAATATTATAGGGCTTTGACAGCTTGATAGATTAAACTCAAAAAACCATTGAA
ACTTTGCCAATTACGTTGTAAATTACCTCTGTATTGATTTTTTTACAATTATAGGAAATA
AAAATGAACACTGTATTTAATCAGGATAGTTTACACAACGTAAACATTTGTAATGAAAAA
GTTTTGCTAACGCCAAAGGGATTAAAACAAGAGTTTCCGTTGCCGGAGCATCTGCGTAAA
CAGATTGAAGAATCAAGAAAAGTGATCTCAGATATTATTCATAAACGTGATAAACGCCAG
CTTATTGTTATCGGCCCTTGTTCCATTCACGATCCTGTATCTGCATTAGAGTATGCCCAA
AAATTAAAAGTATTAGCAGATAAAGTGTCAGATAAACTTTACATTGTAATGCGGGTGTAC
TTTGAAAAACCACGAACTACGGTGGGTTGGAAAGGCTTAATTAATGACCCACATTTAAAC
GGCACCTTCGATGTTGAAAAAGGGTTACGCATTGCACGTAAATTATTGTTGGATTTAGCT
GAACTGGGCTTGCCACTTGCAACCGAAGCCTTAGATCCGATTAGCCCACAATATCTTGCT
GATCTGTTTAGTTGGTCAGCGATTGGAGCAAGAACAACGGAATCTCAAACCCACAGAGAA
ATGGCATCTGGCTTATCAATGGCGGTGGGATTTAAAAACGGCACGGACGGAAATTTGGGC
GTGGCGATTAATGCAATGCAGGCTTCTGCAATGGGGCATAGTTTTATTGGCATTAACCAA
CAGGGGCAAGTGACGGTATTGCAAACCAAAGGCAATCCTGATGGACACGTTATTTTACGT
GGTGGAAAATCCCCGAATTTTGAAGCACAATATGTGCAAGAGTGCGAGCAAGCATTACGC
AAAGCCGGCTTGCCTGAAGCGATTATGATCGACTGTAGCCACGGCAACTCTAATAAAGAT
TACCGCCGTCAGCCGTTGGTGGCGGAAAATGTGCTACAACAGATTGTCGCAGGCAATCAA
TCTATTATCGGCTTAATGATCGAAAGCCACCTGTTTGCAGGCAATCAATCATCTGAACAA
CCTTTTGAACAGATGCAATATGGCGTATCTATTACAGATGCTTGTATTGATTGGCAGACA
ACGGAAACCTTATTAACCGATTTTGCAGAAACCCTAAGAAAGTAGTATGAACCCATTAAA
TCCTATTCGTGAACAGATCGATCAAGTCGATCAACAGTTAATTGAATTATTGTCAAAACG
TCTTTCACTGGTGGCAGAAGTTGGCAAAATTAAGCACCGGCACGGTTTGCCGATTTATGC
CCCTGAACGTGAAGCCTCAATGATTGCCGCTCGCCGTCAAGAAGCAGAAAGTCAGGGCAT
TCCTGCTGATTTGATTGAAGATGTGTTGCGTCGTCTAATGCGGGAATCTTATGCCAACGA
GAATAAACACGGCTTTAAAGCGACAAATGAGCAAATGCGGAAAATCGTGGTTGTTGGTGG
CTTGGGCAAGTTAGGCGGACTGTTTGCCCGCTATTTTGAATTATCGGGCTACTCGGTCGA
ACGCCTTGATCGAGATGACTGGGAGCAAGCCGAACAGATTATGCACGGAGCGGATTTAGT
GGTGGTTTGTGTGCCGATAGCCAACACCTTAGACACCCTTGAGCGTTTACAGCCGTATTT
GAACGAACAGATGATCTTAGCTGATCTCACCTCAGTCAAAGCACAGCCGTTAGCGAAGAT
GTTAGAAGTGCATTCTGGAGCCGTTGTTGGGCTTCACCCAATGTTTGGGCCAGATATTGC
AAGTTTTGCCAAACAAGTGATCGCTTGTTGTCACGGGCGTTTTGCCGAACGTTATCAATG
GTTGCTTGACCAAATGCGGATTTGGGGAGCGAAGATTGAAGAGATCGATGCCACAGAACA
CGATCACGCAATGACCTACATTCAAGCACTACGCCACTTTTCCACCTTTGCTTATGGCTT
ACATTTATCGCAACAAGCGGTCAAATTACCGCAATTACTTGCACTTTCGTCACCGATTTA
TCGTTTAGAGCTGGCGATGATCGGTCGTCTATTTGCCCAAGATGCGAAATTGTATGCAGA
AATTATCGCCGATAAGCCTGAAAATTTAGATGTCATTGCCTCGCTACAACAGAGTTTTGA
AAAGAGCTTGGCATTCTTTCAGCAAAACGATAAACAGGGCTTTATTGATGCCTTTGAAAA
AGTGCATTGTTGGTTTGGCGATTATTCCGAACAGTTCCTTAAAGAGAGCCGTAATTTATT
GCAACAGGCGAATGATTTGAGGGGGTAGGAATTTACTTTACTAAGACATTTTATATTTTC
TCTTGCTTTTCCGCCCTTAATAAGGGCGGAGTCTATGAGAATAATTATGTATGCCGAGCT
TACTTCAACTCTCTCGCTCCTAAATTATCCACCTTACAAATATGGATAAAACCCTCATTA
TTTTGTAGATAATCTTTTTCAAGATAATCGACCAGTTTTTGAGCGTGTTCTAAATCTGGT
GCAATGGCGAACATAGTTGGGCCTGAACCCGAAATACCCACCGCTAACGCCCCCAAATCT
TTACAACCTTGGCGGACTTCGGCAAAGTTTGGCAGTAACGACTCACGATACGGCTCAGTA
ATAAGATCTTTCATCATAATTGCGGCAAGTACATCTTGACGAGTGTGACAAGCGTGAACG
AAAGAGCCTAAATAGCGAGCTTGTGAGATCATCTCTTGGCGTGTATAGCTTTTCGGCAAG
ATCGCACGGGCTTCTGCGGTGGAAACTTCAATCCCAGGATAAGACAGCACCCAATACCAT
TCGTCAAAAAACGGAATCGGCTGGCAGATATTGCCGAGAGATTGAGTCATCAGTTGCAAA
CCGCCTAAATAGCAAGGTGCAACGTTGTCGTAATGGATTGAGCCAGAAATTCTACCTTCT
AGTTCGCCCATCATTTCCAACAATTCCATTTTTGAAAACGGTTCATCGTGGAATTTATTC
AGCGCTACGAGTGCAGCCACAATTGAGCAAGCACTTGAGCCTAAGCCCGATCCAATCGGC
ATATTTTTCTCAAGGGTTAGGCGTAGATTTTTCACTACACCACCACGCAATTTCAAGCGT
TCGCTAAACAGTACATAAGCTTGATAGACGATATTTTTTTGCGGTTCTTTCGGCAGTTTA
CGCACAAAATAACCGACACTTTCCAACTCAAACGGTTGATCACACTCTTCAATTTGTACT
ACATCGCCGAGTAATGAGCCATCAATCGGCGAAATGGCTGTGCCAAGAGAGTCAAACCCG
ACACTTAAATTTGCACTTGAAGCTGGAGCATAAATTCGTAATGTCATTTTTTTCCTTTGT
TTTTATAACCATTTTTGTGGGGACGCCACGCTTGGCATCCGTTATAAGCGGTTAGTTTGG
AACAAAATTTTGCAAATGTAGATTTAATTCAGTGTACGCAAAATATCCGCAAAAATACCC
GCTGCCGTCACATCATTACCCGCACCGTAGCCACGCAGTAACAGTGGGATCGGGCTGTAA
TAACGGGTATAGAACGCAAGGGCATTTTCACCATTTTTCACTTTATAAAGTGGATCATCA
CCGTTTACTTCTTTGATTGCGACACGGCATTTACCGTTTTCAATGGAGCCCACATAACGC
AACACATTGCCACAAGCGGTCGCGTTTTCCACACGTCTTGCAAATTCCACATCAAGCTCC
GGCAACATCGCTAAAAATTCTGCTGCAGTTTTGCCTTCAGAGAAACCTTTTGGTAAAACA
CCTTCCACTTCAATATCTTCCAGCTCTAATGGATAGCCACATTCACGGGCTAAAATCAGC
AATTTACGAGCCACATCTTGCCCTGATAAATCATCACGTGGATCAGGTTCAGTGAAGCCT
TTTTCTTTAGCAATGGTGGTTGCTTCAGACAAACTTGAACCTTCTTCTAACTTACCGAAA
ATGAAAGAGAGTGAACCAGATAAAATCCCTTCAAATTTCTCGACTTCATCGCCGGCAGCA
AGCAAATTTTGTAGGTTTTCGATTACAGGCAAGCCTGCGCCCACATTGGTTTCATATAAG
AATTTATGTTGGCTTTGACGAGCATTTTCACGCATTTCCTGATAATAAGCATAGCTTGAG
GTATTCGCTTTCTTATTTGGTGTAATCACGTGGAAGCCTTCTTTTAATGCACGAGAATAA
AGATTTGCCACCGATTGTGCTGTCGTACAATCGACAAAAACAGGATTAACAACGTGATGT
AATTTAATGAATGAAAGCAACACATCAAAGTCAGATGGCTGTGTCGCCGACTCTAAATCC
GCACGCCAGTTATCAAGGCTTAAGCCGTTTTCGTTGAGCAACATTTTATTTGAGTTAGCT
AATGCACAAACACGGATCTCAATATCCTTCTTTGCAAGATATTCCTTCTGGGTTGTGATC
TGTTCGATCAATTCGCCACCCACACCGCCAACACCCACTAAAAAGACATCGACCACTTTT
TTGTTATTGAATAACGCTTTATGTGTAGCTTTAACCGCTTCAATCGCTTTATTTAACGGC
ACAACCGCAGAAATGGAACGTTCTGATGAACCTTGTGCAATCGCCACAATGCTGATATTT
GCTTGAGCCAGTGCAGAGAAGAAGCGAGCCGCAATCCCTTTGGCGGTACGCATACCGTCA
CCAACCACAGAAATAATTGAGAGATCTTTGATCACTTCCACAGGATCAAGCGAGCCATCT
TTTAACTCTTGAGCAAAAGTATTGTTTAACGCACAGAGTGCTTTTTCGACCGCTTTTACA
GGCACACAGAAACTAATACTATATTCAGAAGAAGATTGTGTAATTAAGTTCACGGAAATA
CCCGCTTGCGACATCGAAGTAAACACACGAGCAGCCATACCAACCATACCTTGCATACCT
GAGCCTGAAACATTGAACATTGCCACATTATCAAGGTTCGTGATCCCTTTCACTTTTAAA
TTATCATTGACTACATTACTGTCAATGATTGTGCCTGGTGCTTCCGGATTATGGGTATTT
TTAATTAAGCATGGAATGTTTAACGGTACTAACGGACCAATAGTGCGAGGGTGGATCACT
TTCGCACCGAAGTAAGAAAGCTCCATCGCTTCTTGATAGCTCATAGACTCTAAACAGATC
GCATCTGGTACTAAACGAGGATCGCAAGTATAAACACCATCCACATCCGTCCAAATTTCG
CACACATTCGCTTTTAAGCAAGCGGCTAAACAGGCAGCAGAGTAGTCTGAACCATTACGA
CCAAGTAACACCAATTCACCTTGTTCGTTACCTGCCGTAAAGCCCGCCATTAACACGACG
TTTTTCTTTGGAATAGAAAGAGCTTCAATACGTTTGGTCGATTCAGCAATATCCACAGAA
GATTCTAAATAGCTCCCGTGTGCTAATAATTTTTCGATAGGATCAATGCGAGTAACTTCA
TAACCTTTCGCTTCAAACCACGCTTTCATCATCGCAATCGACAATTTTTCCCCACGGCTA
TGCACTGTTGCACCGATATTATCTGGGCAGAATTTATTTTTTGCTGCTTCAGCTGCAATA
TTGCAGATGTCGTCTAGTTCTGCTTTGATAAAGGCACTTAATCCTTCACGGTCGAAATTG
TTATTGACGGCATATAATCCGTTGATGATGTTATTGAAAATGTCGGTGGCTTCGGTGAGA
TGAGATTCGTAGGATTCGCCTGTTTGGGCTTTATCGACAATAGCGACAAGATGGTTAGTG
ATTTTAGCTGGGGCGGATAGTACGCCTGCGGCTTGGTCTGCCAAATGTGCCTTTTCGATG
ATGTCAGCGGCTTGTAAAAAGCGTTCTGGATTGGCTAAAGAAGTGCCTCCAAATTTTAGA
ACTCGCATAATTTCTCCTGAAGATAATAGTTAATGTTTGCAAATTTTGTTACAAAAAAAC
CCGCTTGTTAAAGCGGGTTTCGTTGAATATTGTTCCGTTTTCTAGCCACGAACACCCGCA
CTATGTTTGCACATAATGGTCATCGTCGTGGTAATAATCATAGAAAAACGGTTCATCGCT
ATTCTCTAAATGTTAAGCATGAAAGACAAGTGGGAGAATCCTCTAAAATAGAACATTTGT
CAACAGGTTTTTATAGAATAACTACTATTTAATATGTCAGATTAAAAATCGATGTATCTA
TATTCTTTAGAACAACGTCTTATATGGATACATTTTTGCTATTGATACAGAATGTATGCT
CGAATATTTTAATTCCTCAATAAGAGAGCATGAACAAATTAACGAATAATGCCACGCGTA
GAACGTTTAAAGAAATCCAAGAATAAACTGACCGCTGCTTCTGTTTTTGCATACTGTTCA
ATTTCTGGAATAGCTTCTTCTAAGGTTTTACCACTGCGGTAAATTAGCTTATACACATTG
CGGATTGCATGCATTGTCGCTTTCTCAAAACCACGACGTTTTAGCCCTTCAAGATTAACC
CCGAACGGTTGTGCGTGGTTGCCTTGAGCCATTATATAAGGCGGCACATCTTGGCTAACC
ATTGATCCACCACCCAACATAACGTGCGAACCCACAACGACAAATTGATGAATAGCTGAC
ATTCCGCCAACAATCACAAAATCATCAAGAGTAACGTGTCCTGCTAAAGTGCCATTATTC
GCAATAATACAGCGATTACCGATAGAGCAATCGTGGGCGATATGGCAGTTAATCATAAAT
AAGTTATCGTTACCTACACGCGTAACACCACCGCCTTGAACCGTACCACGATGAATAGTC
ACACTTTCACGGATACGGTTACGATGTCCAATAATGGTTTTAGTTGGTTCACCTTGATAT
TTAAGATCTTGGTTAATTTCACCAATACTTGCAAATTGGAAAATTTGATTATCTTCACCA
ATTTCTGTATCACCTTGAATAACAACGTGAGAGTGAATTTTTGTACCAGCCCCAATGCGA
ACATCTTTGCCGATAACACAAAATGCACCGATTTCTACATTTGCACCAATTTTAGCACCT
TCTTCGATCAAGGCTGTTGGGTGAATTTTGGCTGAAGCGTCAATTAATGGCATAGTATTT
TCCTCTTTATTCAAGCAAGATTATTTACGTGCACACATTAGGTCTGCTTCGCAAACTAGC
GTATCATCTACATAAACTTTACCTGTAAATGCCGTAATACCTCGACGCTCTTTAACAAAG
GTCACTTCAATAATCATTTGGTCACCTGGTACTACAGGGCGTTTAAAACGTGCATTATCT
ACAGCCGCAAAATAGTAAAGTTCATTGTCTTTCAATTTGCCGTAGCTTTTAATTGCTAAA
ACCCCTGTTGCCTGAGCCATTGCTTCTAAAATAAGTACACCTGGGAAAACGGGTTGATTT
GGAAAATGCCCAGTAAAACAAGGCTCATTTACACTCACATTTTTTACAGCTCGGAGCCAT
TTTCCTTCTTCAAAATCAACCACACGATCAACTAATAGGAATGGATAACGATGTGGAAGC
ATTTCCATAATTTCAGTTACTTCAATAATTCTTGGTTCACGATTTTCTGTTTGTAATTTG
GTTGTCACTACTAAGACCTCAATCAATTATTCAGCTAAACGTTTTTCCAATGCTTTCAAA
CGTTTATTCATTTCATCAATATTCATTACAAGAGCAGCTGTTTTACGCCATTCTTTATTA
GTTTGCAAAGGAATACCCGATGAGTAAATTCCTTTCTCTGTGATTGGTCGCATTACCATT
CCCATTCCGGTAATGATTGCCCCATCACAAATTTCCATATGCCCATTGATTACACTTGCC
CCACCAATTTGGCAGAAGCGTCCTACTTTCAGGCTACCAGCCATTACGACACCTCCAGCA
ATCGCAGTGCCATAACCGATATGTACGTTATGTGCAATTTGACATAGGTTATCAATAATC
ACATTGTCTTCAATCACCGTTGGATCTAAAGCACCACGATCAATACAGGTACAAGCCCCA
ATTTCAACACGATTACCGATAATCACGCCACCAGTCTGAGGAATTTTAATCCATTGACCT
TTCTCATTTGCATAGCCAAAACCGTCACTACCAATAACGGCAGAAGATTGAATTAAACAA
TCTGAGCCGATTTGTACATTATGGTAAACCGACACATTTGCCCATAATTTGGTTCTTGCA
CCAATTTTACTGTTTTTTCCGACAAAACAGCCAGCACCAATCACCGCATCATCACCGATT
TCAACACCACTTTCAATCACAGCATTTGCACCGACAGAAACGTTATGACCCAATTTAGCA
TCAGGTGAGATCACGGCACTTTCAGCGATATTTTCGGCAGGGTTTGGGGTTGTATCCATA
TATTGAGCTAAAATCGCATAAGCAACATAAGGGTTTCCAACCACGATCAAGTTTTGACCT
TCGGCACAAAATTCGACATCAGCTTCAGAAACAATAATAGCTCCCGCTTGGCATTGAGCT
AACTGTGGACGATATTTTGCATTAGAGATAAAGGTAATTTGATTAGAAGTTGCTTTATCT
AAAGGAGCAATGCTTAAAATAGCCAAATCGGCGTTACCCTTTAGAGTACCGCCGATCTGC
TCCGCTAATTCAATTAAACGGAATTCAGCCATTATTTTTTCACTTCTTCTGGTTTTGTGA
CTTCCGCTGCAGGCACTTCAGTTTTTGGAGCCTCTGGCATTTTTCCACCCATTGCAACTA
GAATTTCTTCTGTAATATCTGCTGCATTTCCATCTTTAGCATATAATGCGACCGATGGAG
GAAGAACTAAAGTATAGCCTTTAGATTCCGCGACTTGTTTAATTTTCGCATTAATATCTT
CAACGACTTTTTGTTGTACTTGTTCAGGAGTTATTACACCAGATTCTTTTTGTACCTTAG
CAATTTCTTCTTGGAAAGCCGCTACTTTCTTTTGAAACTCATCAGCACGTTTTTGGAACT
CTTCTGCTTTTTTTCCAAATTCTACTTCACGTTGTTGCAATGCAGAAACTTTATTTTGGA
ATGGTTTAGCTTCTGCGTTAATTTTATCCTGACGTGCTTGGATCTCTTTCGCTTTTAACC
TAGGTGCATCTTTTTCAAGTTGGGCTACCTTTTTCTTCATTGCAGCTTCTAAGGTTACTT
GTTCTTTTTGTAACTTCTGTGCATCTTCTTCAATTTTTTTACGCTCATCCAATAATGCTT
TTTCTTCATCAGATAATGCTTTATTTTCTGCTGCTAATTGTTTTTCCCTTGGTGCAAATT
TAGATTCAGTGTCTTTCATAAATTTAGTGAATTTATCATTTGCTTCAATGGTAAGTGGAT
GATTTTGTATCAAGAAATTAGGATCAACAAATCCAATTTTTTCATTTGCATTTACTGTAT
TCGCACTAAAAGCTAAAGCTGAAGCAACTGCGGCAAGTTTAAATAAATTTTTCATTAAAA
TGTCCTTTCTGAAGTTAGGAAAGATAGACTCGTAAAAAAATGAACAAATCTATCCGCTTG
TTTATAAGATTAGAATGAACCACCAATGCTAAATTGGAACTGTTCAATTTCATCACCTTG
ATATTTTTTAATTGGTTTCGCATAAGAAAATACCAATGGACCTATCGGGGAATTCCATTG
GAATGCGATACCTGTAGATGCACGAAAACGTTTATAATCTTTAAAGTTTTCTAAACTAGA
ATAATTATATTGAATGTCGTTTACTACTGGATTAGTTTTCCATTTTGTATTCAACACTGT
TGCAGCGTCCACAAATAATGAAGTTCTTACATTATGTTGATATTTTTCACTTACAAATGG
TGTTGGAGTAATTAATTCTAAAGTTGCAGATGCCATTGCATTACCGCCAACAATATCTCT
ATTTACGGAATTGAATCCGATATTACCATTGTTATCTTTACCCAGATAGATTGCTTTTGG
TCCAATAGCTCCATAAGCAAAACCTCTCAGAGAGCCGATACCTCCTGCAGTATAAGTTTG
ATAGAATGGTAATTCTTTACCACTAAAACCATTTGCATAAGCAATATTCGCTTTAGTTGA
GATAACCCACTTATGTTCGCGATTGACTGGTAAATAGTTTTTAAAATCAATACTAACTTT
ATAATACTTATTGTCTGAACCTGGTGTGGTAATACGTCCACTAATGCTTGTTAAAGTCCC
TTCTGTTGGGAGAAAACCTCGATTTAGACTATTATAGTTCCAACCAAAAGAAAAATCGAA
GTCATTTGCTTCAATTTTTTTATAGACATTTAAGTCATTATCAATCGGGAATTTCATGGA
TTGTACATAAAGTTCACGATTAAATTCACGTTGAGCATTCTTAATCAGATCTTGAGTGTA
GCCTAGACCAAGGAAATAGGAGTTGTATTCATTTACAGGGAATCCTAAAGTACTATTGAC
TCCATAGGTTTGTCGTTTATAACTTGCGACACTATTATTTTTTGAATTATCATAATCCTC
GTAGAAGATATTTCCACCAAGGCTTACTCCATCCTTAGTAAAGTATGGTTCAGTATACCC
TAAATTGATACTTGTACCATAGTCATTACGGGTACCATTTAAACTAATTGTAGAGCCCAT
ACCTAAGAAATTATCCTGTTTTATCCCAGCTTGATAACTTAAACCACTTTCTGTTCCATA
ACCAACACCGAAATTAATACTTCCTGTATTGCGTTCTTTTATTTTATATACAATATCAAC
TTGATCCGCCGTATTTGGGACATTTGGATAGCTCATTTCTACACTATCGTAAAACCCCGT
TCTTTCTAGACGAGCCTTCCCCAAAGCAGCTAGACTTGTTGACAACCATGCTCCTTCTTG
CTGACGCATTTCTCGACGTAACGTTGAATCTGCAGTCACATCATTTCCTTCAAAACGAAT
CTGTCTTACATAAACACGCTGCCCTGCATCCACAACAAATGTGAGACGAATTGTTTTATT
TGTATCATCGAAGGTTGGATGAAGCTCTATTTTAGCGGAAGCAAAACCATTATTTCCAAA
TACTTGTTTAATATTGTCTTCAATTTTTGAAAGTTCATTTTTGCTAAAGAGCTCGCCTGT
TTTATAATATTTGAGCTGTTCATTTAACTCGTTGTCTAATTTTGCAGTATTACCAATAAT
ACGTATTTCACTTACAGTATAAGGTATTCCTTCATTGATTTTATATGTTAAAGATACTTC
TTTTTTATCATCACTAAATACGGGTTGTTCAGCTTCAACATTAAATTTTGCATATCCTTG
GTTCATGTAGAAATTACGTAGATTTTCTAAATCTTGATTGTATGCTGTTTGTTCAAATTT
ACTACTTTGAAAAATATTGAACCAAGAAACATCAGGTTGAATATCCAGTTGTTTCATTAA
TACTTTTGATGTAAAAGCTTGATTTCCTTCAAAATTAATAGCTTTTACATAGGCAACATC
TCCCTCTTTTATATCTAATTTAATATTTACACCTCCATTGTCTGAGTTTGTTATAACAGT
ATCAATGGTAGCATTGTAACGACCTATAGAGTGGTAATGCTCAATAAGTGCTGATTTAAA
TGCGTCTAACTTTGTAGAATTAAATAATTCTCCTTTAGTGATGAGATTCGCTTTTAGATT
TTGTTCCAGTGGCTCCTTGGGGATTGCAGAATTACCTTCAATATCAACATTATTGATGAC
TGGATTCTCTACCACTTTAATAATTAAAATATCTCCTTCACGGGTTGCACTAATATTTTG
AAAACGATTTTGTACAAATAAATGACGAATAACGTTTGCAATATCATTATCAGTCGCTAG
TTGCCCTACTTTTACAGGTAATGTAGGGATCATTGTTTGGCTTACAGATGTTTGGATACC
ATCAATACGAATATCTTTGATCACAAAAGGTGAAGCAAAAGCAACACCATTTGCAACTAA
TAATGTTGAAAGTAATAGTTTTTTCATTTAAATGATCCTATTCGTTGGTAAAATAATATT
GAAATCTAACCACTTGATTATAAATGGACTAAATCATTAAATAATGCAAATAACATCAAA
CCTATAACAAACATTGCACCAATCTGTTGAAATCGCAATTGAAATAGTTCAGAAATAGGT
TTCTTTCTCATTGCTTCCCCTGCTAGTAAAATCAACTGTCCTCCATCTAAAGGCAAAATA
GGGAACAGGTTCATCACTGCAAGGTTCACACTTATCAATGCCATAAATCCTAAGTAATAG
ACAAAACCAATTTCAGCCGTTGCCCCAGCCCCTTTTGCCATTGAAATTGGCCCGCCCATA
TTACTAAGAGAAAGCTCGCCTGTAATTAAATTTCCAATAAATTGTAAAATCGTATAACTT
AATGATACGACTTTTTCTAAGCTCTTTCCAAGCGCAGAAAGAATATCATACTTTAATTCA
CTTTGATACTTTGATTCTAATGGTTGATACGTTGGCACTAAGCCTATTAAATAACGTTCC
TCTTTTTTAGAATATTCAGGTTCTAATTTAAAAACAAGTTGTTGATTATTTCTTTCTACC
ACTAATTCAATAGTTGTTCCCGATTGAACCTGTTTAAGCAATCCTTGCCATTCAAAAGGT
TGCTGATTTACCGAAATAACTCTATCGCCAGCTAAAATCCCGGCTCTTGCCGAAACTGAA
TTTTCGACTACATTTTTAATAATTGGTTCAACCGTTGCACTTTTTGGACGAATTCCTAAT
GAAGTCAAAGGATTCTCTTTATTTCCATTAACGTTCCAATGGCTTAAATCAAGTGAAAAC
TGACGCGGGAAGTCTTCATTGACTAAACTTCCCTCTACACTAATTTCCTTAGTTCCAATT
TTGCCAAGCAAAGCTAACGTGACATCTTCCCAATCTTGCACATCACGCCCATCAACACGT
TTAATCTCAAATTCAGAAACCAAGTGAGCTTGTTGAGCAATAGAATTCGGAATCACAGAA
CCAATAACAGGCTTTACCATTGGAATTCCAATAACAAAAACCGCCCAATACGCCAAAATA
GCAAATAAAAAATTCGCCACTGGGCCTGCAAGAACGATAAAAGCACGCTGCAAAACAGTC
TTTGTATGCAAAGATTGCGAATCTGGCAATTGATGTTCTGCTTCGCCATTGTGCATTTGC
ACATAACCGCCTAAAGGAATTAATGAAAATGCAAATTCAGTCCCTTGTTTATCTTTCTTA
CGCCATAATACTTTTCCAAAACCGATAGAAAAACGCAAAACTTTTACGCCACATTTACGA
GCAGCCCAAAAGTGTCCATATTCGTGAACAAACACCAAGACGCAAATTAAAATAAAAAAG
GCAAAGATTGATAGCACAAATAACCTCTATAGAAGGAAGAAGAAACCAGTAGCAAAAACA
GGAACAGCCGCTGTTAAGCTATCAATACGATCCAAAATTCCTCCGTGTCCTGGAATCAAA
TTACTGCTATCTTTAATACCAGCTTGGCGTTTAAACATACTTTCACTTAAATCACCCAAA
ATCGAAACAGCCACAGTAATCACGGAAAGCACGATAAACGCAGATGTATTCAACTCACGA
CCAAATACATTGTTTGGTGCAAGACTCAAGAAAATAGCGGCAATAATAGTCGATGTAATC
ACACCACTAATAGCCCCTTCCCAAGATTTACCTCGAGAAACTTTAGGTGCAAGTTTATGT
TTACCAAATGCACGACCTACAAAATAGGCGCCTGAGTCCGCTCCCCAGACCAATAAAAAC
ACATAGAGAAGTAAATAAGTTCCCTGATATTGTTCAAGATTATATTGATAAAAACGTAAC
GCTAAAGTACCGATTAAAAATGGGACGAGTGTACAAAAACCAAAAATAAATTTGGCTGCT
ACTGACTTACTCCAAATTGAAGCTGAATTAGGATAAGTAATAACCAATCCAAATGCGATG
AACCACCAAAAACAACCTACAAATAATAGTGGTATTGTTTCATCTGTTAAAAAACGTGTA
GCTTGAATATAACTTGTTTCTGCCATAATAGGAAAAATCAATAAACAGGTCACCACAAAA
GCAACAATAGCACGTGCTATCGGACGTTTAAAACCCGCAAACTGAGCCCATTCCCACATA
CCTAACACAACAATAGCGGATAAGCCAATCGTAAAAGCTAAGGGTGAAAGCCAAAACAAT
GCAACCACTGCTAAAATAATCATCACGATTGCCGAAAGAATGCGTTCTTTAAGCATTGAA
TTTTCCTTATAGATTAACAACCACCAAAACGGCGATCACGTTGTTGATAAGCAATAACGG
CATCTGTAAATGCCTTTTCATCAAAATCTGGCCATAAAACTGGACTAAATACTAACTCGG
CATAAGCAATTTGCCATAATAAAAAATTGCTAATTCGCTGTTCTCCACTAGTACGAATTA
ATAAATCGACCTGTGGTTGATCCTCAGTAGATAAATTGTGCTGGAAATAATCAGTTGTAA
TATCTTCGATAGGTATGACATTATTTTTTATTTGATGTGCAATACGTTTGGTTGCTTGGA
CTATATCCCATTGTCCGCCATAGTTTGCAGCAATGTTTAAAGTCAATGCAGTGTTTTTAT
TTGTCAGTTGTTCAGCCAGTTCAATTTTTTCTTGCAGTGCTTCACTAAAAGCAGTTTTAT
CACCAATAATTTTTAAGCGAATATTATTGCTGTGTAGTTTTTTTATATTTAAATCCAATG
TTTTTACAAATAGTGTCATTAATGCGGCAACTTCCAACTTCGGTCTAGACCAATTCTCAC
TGCTAAATGCGTATAGCGTTAATACCTTAATTCCTTGCGTTAAGGCAAAATTAACAGCTG
AATGAACAGCTTTTACCCCTTTTATGTGACCAAATACTCGTAATTTCCCTCGTTGCTTAG
CCCAACGTCCATTACCATCCATAATAATCGCCACATGCTGAGGCATATTTTGAAGATCTA
TATTCACAGCAACTTACCTATTTGAACAATAAACATGAAAACGTTTTTAACTATATCATA
TGATGAGAGATATGGGAAATTAAGAATGATGTGCTAGATAGGATTTAGCTTATATGTATT
AAAAATTATCTTTTTTCTGCCTTAATATAATAAATTCATCTAAAGTCACCGCTTGCATAA
ATGGATTAATCTGTTTTTCAACACCAATCGTACTCGGTAGCGTTGGTTTATGTTGTGAAC
GCAAAATATCCGCTCGCTCTTGATGTTCCATTAAACTACAGCTTGTTGCCATTACCGCTT
CGGCAAATTTCAAATTGCTTTGAGTATATTCGTGACCAGCATAGACTTTCACAAAATCAG
GCAAGGCTTTAAAACGTTGTAGGGCATCAAACTGAGCTTGGTAATCCCCTGTAAACACTC
TCCCACAACCGCCTGAAAATAACGCATCACCACAAAAGAGATATTCATTATCAACCAAAT
AGCTAATATGTTGCGCCGTATGCCCTGCACTCTCAATCACTCGCACCTTTAACCCTAACA
GTTCAAACTGTTGCTCAGGGTAAACAATCTGATTGGCAAATTGGCTCACTTCTTCTGAGC
CATAAATAAGCATATCGGGAAATTGTGCCACTAAACCAGCCACGCCATCAGTATGATCGT
GATGATTATGGGTAAGCAAAATAGCGGTGGGATTAAGCTGATGTTTTGCAAGAAAAGCGA
ATACAGCTTGAGCCTCTGCTGGATCGACAATAATCGCTTGGCACTCTTTTTGTAAAATCC
AAATGTAATTATCAGAAAGGGCTGGAATTGGGGTGATTTGAAGCATATTTATTTTCCGTA
GGTCGGGCATTTATGCCCGACATTGCCGTGTTTTATGAAAAATTGTCGGGCATAAATGCC
TGCTTTGCCATATTTTATGAAAAATTGTCGGGTATAAATGCCTAACTTTGCGGTATTTTA
TAAATGATTGTCGGGCATAAATGCCCGACCTACTATTTCAAGAATAACGCTGCCGCCCCA
CGCACACCGCTTGAGTCACCGTGGATCGCTTTTTTAATCACTGGCACTTCCGTATTACGC
AATAAATATTTTGGTAAGGCTTTTGGCAAGGCTTCATAAATATAATCAAAGTTAGACAAA
CCACCACCAAACACAATCATATCTGGATCAAGTACCGTAATATAATTTGCCACCGAAATT
GCCATTAACTCAATGTATTTCTCAACAAACTCAACGGTTTTCTCATCTTTATCGTAAAAA
CGCTGAATAATGTTTTTTGCATCAACTTTTTCGCCGACTAAATCATTATAAAGCATCTCA
AAACCACGTCCTGAGATATAGCTATCCAAACAAGCCATATTACCACAGCCACATTTATAA
ATTGGTGCCTTATCCCAACCAAGCAATTTCAACGCGTGGTAGTTAAGCTGAATATGCCCC
ACCTCGCCAGCCATACCGATTTGACCTGAGTGAGCCTTACCGTTTAACACAATACCGCCA
CCAAAACCTGTACCAATAATCAACCCTAACACCGTTGAATATTGCAGATTGCTTTCGTCC
CACGCTTCCGATAAAGCCAAGCAGTTCGCATCGTTTTCAACACGCACTTCACGCCCTAAA
CGCGCTTCCAAATCTTGAATAATTTTATTGCCGTGAACCACCGCAATGTTGGCAATTTCC
GCTAACCCAGTTTTATGATTAACAAAACCTGGTACACCAAGCCCCACAGTGCCGTGCTCG
CCAAATTTTGCATCGGCATTACGCACTAAGGTTTCCACTGTTCTTAACCAATCCTCATAA
CTCGTTTGTGGGGTTGGCACTCGCTCGCTGTGTAACTTCTCTAATTTCTCATTAAAGGCA
GCCAATTCAATTTTTGTACCGCCAATATCCAAACCGTAATAAACCATAGTTAGCCTCGCT
TTTTAAATAATGTCCATTTTTCTAAGAGTGGGATTACCCATAAGAAGATGATCAAGTGGA
AAACCCACGCAATCAAAGTACTGACAAACAGATCGATAGGATAATGCATTCCTAACCGCA
AACGGCTGATCAACATCAAACCAGCCCACAAAATCACAAAAAATTGAGCAAAAATCACCG
CTTGTCCACGAATACCAAACAGCAACCCTGCAAACATCAATAGCCAAGATACCCCAAAAA
TCGTATGCCCTGACGGGAAAGAGTAGCCCAGCTCATCTGCTTGATGTTCAACCACAAACT
GATTTTCAGGTTGCACAAATTTCAATACCGCCGTTTCCTGTTCAGCTTTAGGTAAAGCAT
AAAATGCCTCAGTATCCGCCTGAAACATCTGTGTCACAAAAGGACGAGGCTCTTTAAAAA
CCGCTTTCGCCCCCTCTTTAATTGCCTGTGTTCCAACTACCGACGTTGCACAAATAAAGC
CTACTAAAAACCACGAATAGCGAGAGCGCGCAAGCCACATCAGCCACAACATAAACAGCA
CGCAAGTGATTAACGCATAAGGCGTTGAACCCGTTTCCGTTAAAATAAACAACGCCCAAT
CGAAAACATTAACACCAAGATTAGTTTGCAAATTCCATTGCCACCCAATTAACCACGCTG
TAGCTGGAATGAACAACATTAATAACGTCAAAAATGAAAGTTTCTTTACCATATTATAAA
TCCTATGCAATATTAAATTGTATTCCTTAAAAAACTACGTGATATACCTGTAAAATAAAT
AGAATGTTTCTGTAATATAATGAATAATTAGCACCTGCTTACTAAAAGGCAGAGTCCTAC
CACCCCTACTGATTGTTATGTGCTACCCCCCCCAATGGTTTCTTATTGCTGACTTCTAAT
TAAGCTCAACAGATATATCCTAGTCTGTTTATTCTAATTTCGACTACCACATTATGACTA
TTGTGAAGAAAATCTAAGGCGCAGAAGTAAAATATGAAAAAGAAATTACTCCATTAACCC
TGCCATTGCCTGAGCTTTGCGGTCAATTTCTTGCCATTCTGATTGAGGATCAGATTTTTC
GACAATTCCTGCCCCTGCGTAAAAGGTGATTTGATTAGCTTGAATAAGGGCTGAACGTAA
CATTACGCAAAACTCGGCTTGTTCAGGGGTGAAATAGCCTAATGCCCCTGCATACCAGCC
CCGCTCAAAACATTCCTGTTGTTGAATAAACTGCTTCGCCTTAGGGCGTGGCAGTCCTGC
GACGGCGGCGGTTGGGTGAATACGAGCAAGGCAATCTGCATCGCTGACCTGCTCTGTCAG
TTGCGTTTGGATTTTTCGGCGTAAATGCTGCACGTTATGTAACCGCTTGATCTCTGCATC
GCTGACTTGAATATCCGTCGCACAATCCGCCAGATGGCTACAAATATCATCTACTACCAG
CCAATTTTCATAGATATTTTTTTGATCGTTGAGTAGCCATAGGGCATTTTGTTCCGTTTG
AACAGGATCGTCCGTCACCGCCACTGTGCCTGCAAGGGCTTCGGTAAAAAATTGACGTTG
CTGGCGTAAGTAGAGCCGTTCGGGTGTCGAGCCGATAAAGGCTTCCCCTTGTTTTTCCGA
CCATAAGAAATGATAACAGCCTAGATTTTTTTGTTGGCTGGCAAAAAGCAGAACGTAGGG
GGAAATGTGGTGTGTAAAAGTTTTGATGGTCGCATTGGCTAACACCACTTTATTCATTTG
CTGTTGTTGAATTTGTTCAATCGCTAATTCAATGTTGTGTTGCCAACGTGAAAAATCACA
GGCAACTTTTGTGCTTAACAAGCTATTTTCAATGGGGTGAAGTTCGGCTGTCTGCTCAAA
CTGAGCTAACAAAGCGATACATTCCTTTTGTTCGCTTTCAAAATGGCGACCATCTAGATT
TAACCAAGCGGTGATTTTCTTCTCATTTTTTACTAACAGTAAGCGTGGCAACACAAAATG
GCATTGTCCTTCAAATTCTATTCCGCCGACGACCATTAAATCAGACTGTTTGCTAAATTG
TTCTACATCGTCTAAATGCTCAAAGGTTTGTACCGCACCGACTGCCACTATCGTTTGTTC
TGTATCTCGATTTTGCCAGTAGTAGTGGGGGAAAAGCGGTTGTGCTTTTAGCCAAGCTAG
TAATTGTTGATTTTCAAGGTCTATTGCAATTTCTGCTTGCAACTGTACTAAGCCTTGTGC
CACAGGCTTTTGTTGTAGTTGTTGATAAAGTTGTTGCTTTAACTGACTAAACACAGACAT
TGCAAAAAATCCTAAAAATCTCACCGCTTGACAAAAAGAAGTCTATTTTAGCCTATTTCC
ACTTTTTTTTCCTAACAAATCGGAGTACAGTAGAGTGATTTTTATAAATTAACAGATAAT
TAACCCTCTATTTTAGGGAGAAACAATGGAACGTTTTGCAAAAACCGATAAATTAGCTCA
CGTCCGCTACGATATTCGTGGGCCTATACATAAGGAAGCGACCCGTCTGGAAGAAGAAGG
ACATAAGATTTTAAAATTAAACATTGGTAACCCAGCCCCATTCGGTTTTGAAGCCCCTGC
GGAAATTTTAGTTGATGTTATTCGTAACTTACCAACCGCTCAAGGCTATTGCGACTCTAA
GGGTTTGTACTCTGCTCGTAAGGCGATTGTGCAATATTATCAATTAAAAGGTATGCGTGA
TTTAGATGTCGGTGATGTTTACATTGGTAACGGCGTATCTGAACTCATCACAATGTCAAT
GCAAGCCTTGTTAAATGATGGCGATGAGATTTTAATTCCGATGCCAGATTATCCACTTTG
GACAGCGGCGACAACTCTTGCGGGCGGTAAAGCGGTTCATTACCTTTGCGATGAAGAAAA
TGAGTGGTTCCCAGATATTGAAGATATTAAATCGAAAATCACTCCAAGAACCAAAGCAAT
TTTGGTGATTAACCCGAATAACCCAACGGGAGCAGTGTATAGCCGTCAGTTATTATTGGA
TATTGTGGCGATTGCTCGTGGACATAACTTGATTATTTTCTCAGACGAAATTTACGAGAA
AATTGTCTATGACGGTGCGGTACATCATCATCTTGCCCCTCTTGCCCCTGATCTTTTAAC
GGTGACTTATAATGGTTTGTCAAAGGCATACCGTGTGGCAGGTTTCCGTCAAGGTTGGAT
GGTGTTAAACGGCCCGAAAAATCAGGCAAAAGGCTTTATTGAAGGCTTAGATATGCTTGC
GTCAATGCGTTTATGTGCCAACACCCCGATGCAACACGCTATTCAAACAGCGTTAGGCGG
TTATCAAAGCATTAACGAATTTATCTTACCGGGTGGTCGTTTATTGGAACAACGTAATAA
GGCTCACGAATTGCTCACCAAAATCCCTGGGATTAGCTGTGTGAAGCCAAAAGGGGCGAT
GTATATGTTCCCGAAAATTGATACGGAAATGTACGGTATCAAAGACGATCAAAAATTTGT
TTACGATCTGCTTCAACAGGAAAAAGTGTTGCTGGTTCAAGGCTCAGGCTTTAACTGGCA
TAAACCAGACCACTTCCGTGTGGTGACATTGCCGTATGTGGATCAACTGGAAGAAGCTAT
TGGTCGATTAGCGAAATTCTTACAGAGTTATCGTCAAGATTAATTAAGCATTTCCATTTA
AAATATATGGGACACACTGTGTGCGTCCAAAAATCTATTATGTAACATTGTAGGGACGCC
ACGCTTGGCGTCCGTCCGTGAACATAAATCGCACTTCGTCTTTGCAATGGACGCCAAGCG
TGGCGTCCCTACTTTTATAACACAGATGTTCATATAGGTTATAGGTTCATTTTTTAATGA
TAAAAGGCATCACATTTTCCGTCACCGCCTCTATTTTATTCGGTGTACTCTATTATTTAT
CCACCCATTTAAAACCGCTTTCTGGTGAAGAAATCTACGGTTTTAGAATGTGGGTAAGCC
TGCCTTTTGTGATTTCTGCACTCTTTATTTTCAAAAAAAACGACGAATTTAACCGCTATT
TAAAACGCCTAAAACAGCACCCCCATTTAATTTTGGTATTATTAACAACTACTGCGGTCA
CAGGCTCGCAGATGTGGCTTTTTCTGTATGCCCCAAACAACGGTTATGCCATTGATGTGT
CTATTGGTTATCTGTTAATGCCGATTGCAATGGTTGCCGTTGGGCGATTTTTATTTAATG
AAACCTTATCTCTCTTAAAAATTATCTCAATTATTTCCGCATCTGTTGGAGTATTCATTA
CGTTAATGACCGCAGGCTCACTCTCTTGGGCTACCTCAATGGTATTAATCGGCTACCCTG
TTTATTTCAGTTTGCGTAAACATTTTGATATGTCGCATTTATCCAGCTTTGTCTGCGAAA
TTATATTAATGTTGCCGATAGCCACTTATTTTATGCTCAATACCGATATGCAATTTGTCA
CCGAAAATAATCCGAATTTTTATTTTTGGTTAGTGTTATTAGGCATTGTCAGTGGTACGG
CATTAATTGGCTATATAATGGCAAGTAGCCTTGTGCCGATTAATGTTTTGGGATTATTAA
GCTATATTGAACCGCTTGCAATGCTAATTGTTGCCTTTATTATTGGCGAAGTGTTAGATC
AATCTTCCTATATTTTAATGGTGTGTTTGATGCTGTCGATATGTCTATTAGTGCTTGATG
GCATTATTGCTATTCGTAAACAGCGCCGGGGGGAATAATGTTAAAAGGGATCTTATTTTC
ACTTTCTGCAAATATCTTATTCGGTGCTGGCTATTATTTTGCAGTTTTACTTCGCCCTTT
AGAAAGCGATAGTATTTTTGGCTTTCGTATTGTGGTATTAATGCCATTTATTTTACTGGC
GATCTTTTTATTTCATCAACAAAAAGCCTTTAAAGATTTATATTATAGAGTAAAACAGAC
ACCTTGTCTTATTTTTATTCTTCTGCTCTTAGCATTAAATACAGCTATTCAGCTTTGGTT
ATTTCTTTGGGCACCGAATAATAATCAAGCTATTGAAGTTTCTATCGGTTATCTATTATT
ACCTATCGTTGCAGTTGCTTTAGGTAAACTAGTTTTTAAAGAGCATTTTACTTTATTAAA
ATGGCTTGCTTTATTTTTTGCAACTCTTGGCGTTACAATCAATATTGTTTTAACCGCAAG
TATTTCGTGGGCAACTTTTGTGGCTGGCTTTGGCTACCCTATTTATATTGTATTACGTCG
CTATTTTCATATTAATAATTTAGCTACTTTCTTTGTAGAATTATTATTGTTATTACCCTT
TGCTATTTATTATATTGCTCAAGTTGATCAAGCCTCTATTTTAATGCAAAATGAATATCT
CTATTTTTATCTAGCATTATTAGGGCTAGTGAATGGAATGGCATTTATTTTATATATCGC
TTCGAGTAATTTACTGCCGATTAATGTGTTAGGATTACTTGGCTATGCCGAACCTTTGGT
AATGTTATTTATTTCCTTTGCCATTGGTGAAGTATTAGAAGCAAAATCCTATATTTTAAT
GGCGTGTTTGGCGGTATCTATTATCTTATTAAGTGTTGATAGTTTTCGCAAAGTGAAACC
CTGATGAACCTCATCCAAATTGCGCTACCCGTGACGTTGGCACGTTATTTTGATTACCTG
CTTCCAACGCATTTTGAAAATGTGGTGAAAGGGGCTAGGGTCGTTGTGCCTTTTGGTCGC
CAACGTAAAATCGGGATTGTGGTGGACTTTCCGACCACATCAGATATTCCCACCGAAAAA
CTGAAACCGATTGAGCAACTGTTAGATGAACAAGCTCTGTTTGACACTGAAATGTGGCAA
CTTTTACAGTGGGCAAGTCGTTATTATCACGCCCCTTTCGGCGAAGTGCTACAAAGTGCT
TTGCCTGTCAAACTACGACAAGGGGAAAGTAGTGAACGCACTGCTCCCGACTATTTTGTT
GTCACGGAAAACGGCAGAAAAGCTCTATCCAACGGCGTGGTTCAAAAGGCAAAAAAACAA
CAAGAGCTATTAAGCAAACTGGCGGAATTTGCAAATTTCTTTGAAAAACCGACCGCTTGT
AGCCCTGCGGTATGGAAAGCTTTGTTTGAAAAAGGGTATCTGGAAAAGCTGGAAATCCCT
TTTAACGTGCAAAGCTGGCAGGAAAAATTAGGCGAACAGCCGATTTGCAACACTCAAAAC
CGTTTAACTTTGAATAAACAGCAGACCCTTGTCGTCAGCCGTTTGCATTATCAACAAGGC
TTCGGAGCATTTTTGCTCAATGGGGTCACTGGCTCAGGGAAAACGGAAGTCTATCTGCAA
GTGATCGAAGAAGTGCTGAAACGGGGCGAGCAAGTGTTGGTGCTTGTGCCTGAAATCGGG
CTGACCCCCCAAACCATTCAACGTTTCCAAGCTCGTTTTAACGTGGAAATTGACGCATTG
CATTCGCATCTTAACGACACTCAACGGCTCAATGCGTGGCTTCGAGCAAAAAACGGCGAA
AGTGCAATTGTGATCGGCACACGTTCCGCCTTGTTCACACAATTTCAGCAACTTGGCTTA
ATCATTATTGATGAAGAACACGATGGCTCATTCAAACAACAAGACGGCTGGCGTTATCAC
GCACGAGATCTGGCGGTGCTTCGAGCGAAAAATAACAACATTCCGATCATTCTCGGCTCG
GCAACGCCTAGTTTTGAAAGTTTGCAAAATGTACAAAACGGTAAATTTATCGAACTTCAG
CTTACTGCAAGGGCTGGTAATGCACACTTTTCCAAACAAACCTTAATTGATTTGAAAAAA
CAGCGGATTTATTCGGGCTTATCGGAAAAGTTGTTAGCAATGATGCAAGCTCACTTGGAA
AAAGGCAATCAAGTGATGTTGTTTTTGAACCGACGGGGTTTTGCCCCTGTTTTGCTTTGT
CACGAATGTGGCTGGATTGCCGATTGCCCGTCATGTGATAAGCCCTTTACCTATCACCAA
AAACAGCGAGTATTGCGTTGCCATCACTGTGCTTCGCAAAAAGCCATTCCACGCCAGTGC
GGACATTGTGGCTCAGTCAATTTGATTACCACTGGGATCGGCACAGAACAGCTGGAACAA
GTGCTGGCACAGCGTTTTCCGCAGTACAGTATTACTCGCATTGATCGTGACAGCACCGCT
CGTAAAGGCTCGTTGGAACAACACCTTGCCGAAATCCAAGCAGGCAAAAGCCAAATTTTG
ATCGGCACACAGATGTTAGCCAAAGGACACCATTTCCCGAATGTTACTTTAGTGGCAATC
GTGAATGTGGATAGTAGCCTATTTTCCACTGATTACCGTGCAGAAGAACGTTTGGCACAG
CTTTATGTACAAGTGTCAGGGCGAGCAGGACGGGCGGAAAAGCAAGGGGAAGTAGTGTTA
CAAACGCATTACCCCGATCACCCGTTACTCACCAGCTTACTCAACGACGGCTACCTTGCC
TTTGCCAGCCAAGCCTTAGCAATGCGAAAAATAATGAGCCTACCGCCGTTTTCTTCGCAA
GTGCTTATTCGTGCAACGGGTAGAGATAACGACAAAGTTGCAAATTTTCTGCAAAATTTG
ACCGCTTGTTTACAACAAATTATCGGTGAAAATGGCTGGCAAGGCTTTCAGTTACTTGGG
CCTTTCAACGCTCCGATGGCAAAAAAAGCAGGGCATTATCGCTGGCAGTTACTTATTCAA
CATTCGGCAAGAAGTGCGATCCAACAGTTGTTAGATCGTTTTGATGAGCAAAAAGAACAG
TTCCTGCGAAACGATATTCGATTGACGGTGGATATTGATCCGCAGGAGTTGGGGTAGGTC
ATTGTGACCTTTGAGCTTATTTAGCCATTCTAAAAACTATTGGTTAACAATATTTAACCA
AGTATTTATCCAGCGCTTTATCTCACTGTTATCAGGAAGAGTGAAACTTATAGTTTGATA
AGTTGGCAAGGTGTTAAATAAAGGATCTGCCTTAGTATTCACAACAGGCTTCATTACATT
ATAGTAAGAAATAATTCGTTGCGATTCTGGCTGTTGTAAGAAGCCTAAAAACTGCTGAGC
TAATTTGAGTTGTCTGCTGCTCTTTGTGATTGCCGCTACTTCCACCTGCACTAAATGTCC
TTCTGCAAAATCTGCAGCAACGTATTTATCTGTCTGTTCGTGCCATTGATGATATAACGG
AGAAGTCGTGTAACTGAGAACCAAATCTGCTTCGTTTTTCAAAAATGCACCATAAGTTTC
AGACCAGCCTTTTCCCACAGTGACGGTATGTTTGGCTAAATTCTGCCACGCTGATTCTGC
CTGTTCGCCATAAACTTGATTTACCCAAAAGAGCAATCCTCGTCCAACGGTGCTAGTTCT
AGGATCTTGATAAATCACTTTAAGATCTTGGCGTTCAACAAGTTCTTTTAAACTTTTTGG
TGGATTACTGACTTTTTCTTTGTTGTAGATAAAAGCATATTCTCCAAAATCATAGGGTAA
AAATATTTTGCTTCGCCATTCAAGCGGTAAGTTATTGGCATTGTTTTGCAGATTGTGTTC
TACAAATAAGCCTGATTTTTCAGCTTCGGGCATTAAGAAATGATCGATACCTAACATTAC
ATCGGCTTTAGTCTTATTTTTTTCCAAACGAATACGATTGAACATTGTTACCCCATCTTC
AAAAGGCATAAATTTCAAATCGCATTGGCATTGTTTTTCAAATAGCGCTTCAAGTTTAGC
AGCAGGCCCCCATTTTGAAGCAAAAGAATCATAGGTATAAACCGTGAGTGTTGGCTGTTG
AGCAAAAGTGGTGGTTGCAACGGCTAACGCAGAAAGGGTGAAAAGATTGAATTTCATTGA
ATATTCCTTCTAAAAGTGAAAATAGAAGGATCTAAAACAGGCGGATATAGATTGTCTGTC
TCAAATCCCTACGCTGATATTAGTCAGATCAGGTTCTATGGGTATTTCTCAGCCTTGCTA
TACAAAGCACCCCGATGAGAACAGAGGTATTCTACTATAATTTTGTGCTAAGATCACTTA
AAATATGGCGAATTTTAAAAGTCGCTGAGAATCAGTACAAAATAGAGGAAATCCTTTGAA
CGAACTTATTTTCACTCTTGAGCCTCAAGACAATGCTCGTCTTCAATCGTTATGCGGTTC
TTTTGACGAGCATCTTACCCTTATTGAAAAAAGTTTTAACCTTATTGTTGCGCGTAATGC
ATTTACCTTTACTATTCAAGCAGTTGAAGAAAATCATTATTCTGCAACATTATTAAAAAA
TTGTGCGAAATTAATTCAGCAACTTTACAACGAAACTGCTCCAATTAAAGGAAAAGTAAA
AGAACTAGATTTGGAAGATGTTCATTTAGCGATTCAAGAAAGCCGAATGTTGTTGCAAAA
TCAGTGGACAAGTTCGGCTCATGAAATTGCAATTAAAACAAAACGCGGCGTAATTAAACC
ACGTGGCGAACATCAACAAGCCTATTTACGTAATATTCTAAGTCACGATATTAGCTTTGG
TATTGGGCCTGCAGGAACGGGAAAAACCTTTTTAGCTGTTGCTGCAGCAGTAGAGTCTCT
TGAGCGCCAAGAGATTCGCCGTATTTTGCTCACTCGTCCCGCAGTGGAAGCTGGTGAGAA
GCTCGGTTTTTTACCAGGGGATCTAGGGCAAAAAATCGAGCCTTATCTTCGACCACTTTA
CGATGCACTGTTTGAAATGTTAGGTTTCGAGAAGGCACAAAAGCTGATGGAGCGAAATGT
GATCGAAATCGCACCGCTTGCATATATGCGTGGGCGAACACTGAATGATGCCTTTATTAT
TTTAGATGAAAGCCAAAATACAACCATTGAGCAGATGAAGATGTTTTTAACTCGTATTGG
TTTCAATTCTAAAGCAGTCATTACGGGCGATATTACTCAAGTGGATTTACCGCGTAGCCA
AAAATCTGGCTTAAAACACGCAATGGAAGTATTAAAAGAGGTTCCAGAGTTAAGTTTTAA
CTTTTTTGACAGTAAGGATATTGTTCGCCACCCTGTCGTTGCAAAAATTGTTCAAGCTTA
TGATGTATGGGAAGCAGAAGATGAGGCTAACCGAGAAAAAAAGAAATTAGAAAAATTAAT
AAAAGAGCAAGATAAAATCCTAGAACAAGCAGAAGAATTATAAATATACGTTATAAAGTA
TAACCATAATTTTAGGTGTAATAGACAAAACATACTGAATTAAATATAGAAAAGACGACA
AATCGTTTAGAGGGATTATTTAGTGAACTTAAGCGAAAATTAAATAATCACAATGAATTA
ACGAAAAAGCGTAACATGTTGTTTATACAGGGTTTTTTTAAATAAAAAGAGTTGCTAACA
TTTAGAGAAAATAAACATTAGCAACAATTTTGTCTACTATGCCAATATTCTTGGGACAAC
AGTTTTATCTACTATCCTTTTTTATACTTACATCATCATTCATTTATACAGATAATAAAC
TCGCCAGCCCAATAACCAACACAAAAATACCTAACCAAATCAAGTGAAGTTTGACGCTTT
TGCGGTTTATCTCTTGATTATGCAAACGACGCTGTTCTAGCTTTTGTTTATAAATTTCCA
AATCAGCTTCATTGAACGAGAAGCCACAATGTGGGCAAGTAACGGCACTTTCACTGATTT
TTTTAAGGCATTCGGGGCAACGATGTAAAGCCATTGTAATTCCTACTTTGATATAAACTG
AATAAGGTGTTTTACAAATGCACCTGGATTTTCATAATGGGTGTTATGTCCTGCATTTGC
AATTTGATGATAGGGGAGCTGATGTTGTTCTGCCATTTGATGAAACTTACTATCCCGCTC
TCCCATAATAAATAGCATTTTCCCGTGAAACTGATGACATTGCTCTGGGGAAAAATAGGA
TTGTTTTGCAAGGCTAGTGGCTTTGAGCATTTGAGCTAGTGCTTGCCCGTGATTATTTAG
CCTTTTTTTGATGAAATCTGTCCGCTTGCTTTCGCTTAAATTGGCAAAGACAGGCTGTCG
ATACCAATCTTCTAAAACATTTGCAAGCGGTTCATTGCTTAGGCGATCTGCCCAGTGGCA
ATCATTTTGCCAACGTGCTTTTTTTTCTTCATCACTGCTTAAGCCGATATTTGCCCCTTC
GAGTAGGATCCCTTTAAGATAAGGATTTTGGGTTGTGAGGGCGTAATCTAAAGCTAATCT
ACCGCCTAATGAATAGCCGACAAGATAGAAGGGCTGTTCAGCAAGATGTTGTTGCAAGAT
GTGGTGAAGCTGTTCTCTGGCTTGTTGAAAACTATGGCACGAGATAGCTTGGCTGTGACC
GTGACCAGCAAGATCAAGGGTAAGCGGTCGGATTGCAATCTCATTTTGCAATAGCGAGAG
GACGGGTTGCCAATCTTGTTGAGAACCAAGAAAACCGTGGAGAAAGACCACGGGTGTTCC
TGAATGACTGTGCCAAGTTGTTGCTAACATTAGTCGATAGAAGCACGAGAGATCTGTTCA
ATCAAGGATTTATAAAGGCTACTACCTTCCTGATCATTCACCTTGATTTCCACAATAGTT
ACGCCTCGACGAGCATAGGCTTGTTTAAGTTTTGTTCCCAAATCCGCCCAAGTATAAGGA
CGTAGATACTCTAAACCGAACATTGTCGCAATCTGTGAAAACTCAAGATTATGACTAAGA
CGATAGAATTTATCTTTCGCTTTTTGATCGACCGGAAGCATATCAAAAATTGCACCGCCA
TTATTGTTAATGACAAATAAAATGGTCGGCTGGCTAATCTGGCGTAAGAGTGATACGGAG
TTCAAATCGTGCAAGGCGGAAATATCCCCAATCACTGCAACTGTCGGCTGTCCGCTACCT
TTTACAATACCTGCAAGGGTTGCGATTAGCCCATCAATACCGCTTGCACCTCGATTGGTA
TAGATCGGGTAGCCTTCAGGCAATTTACACAAGGCATCAATTAAGCGGACAAATAAACTA
TTCCCAATAAATAAATTACCATTAGCTGGCAACACTCGTTCAATATGATGTGCTAGAGAG
GCTTCATTGAGATTGCCACCCACCTGCTGTTCAATAAAGGTTTCACAGAATTGTGAAAGA
GCCAAAGGTTCCAACAGCCACGGTTTTTGACGAAGTGGTGGGTGAACACGGGTAAAGTGG
TGTGCTTTTGCTACAAAACGAGTTTGTTGATGAGCATAGGTATTAAGATAATCTGTCGTT
TCCTCAACCAGCCAGAACTCGCCTTTAAAAGCCGATAAAAATTGATTAACTCGCTTGCTC
ACAATTTGTGAACCAAACTGAATAACAATGTCCGCCTGTAATAAACGTTGTTCTACTGTT
TTGTTTGACAGCCAAATGTCTGCATAAGGTAGAGATGCATCAACCCCAGATTGCACATCG
CTGATCAAACACCAGCCAAGCGTTTCCGCCCACAGTTTTAATCCCATTCCCTGCTCAAGC
GGTAACTTACCTACTACAATTACCCCACGTTTGGTTCGCCAATAATCCCAATTTTCGTGC
ATCAACACATCTTGTTGGGTTGCTTGTTGATCGTACCATTTCACTTGAGGTTTATTCAGC
CAACCTTGAATAGCGTGCAACCACGGATCTTGTCCAATGCTTTCCTCATCAGCTTCATAA
AGAGGCTCTGCAAATGGCACATTAATATGGATAACACCACCTTTTTGAGCTTGTTTAGAA
CAGGCTTGCTCTACACGACCAACTAACCAGCTTGCACTATATTGCGAACTTGGTTTTGGT
AAATTGAGATTTGCAATAGGATAATGACTAAAAATATGTTGCTGTTCAATCGCTTGATTG
GCCCCACAGCCGATCAGCTCAAGGGGGCGATCTGCGGAAAGCACGATAAGTTTATGGTGT
GTGATACTCGCCTCGATCACCGCAGGGTAAAGATTAGAGACCGCAGTTCCAGAAGTTACA
ATAATTGCAACGGGATCTTGCGTTGCTTTTGCAAGTCCTAGTGCAAAAAAGCCTAAACCA
CGCTCATCAAAATGGCTATGGCATTCAGCTTGACCTTGTTTTTGCAGATGTAATGCTTCA
AGGGTTAAAGGCGTTGAGCGTGAACCTGGGGCAATACAAATATGTTTTACGCCGTAGCGG
AGTAAAGCATTTAAAATAACTCGTGACCAAGAACGGTTAAAAGTGCTGATGTTTGTCATT
ATTCATCTCTTTGCAAATGGAATGTGAGTGGATAGATTGTAGCAAAATTTTGTAAAAAAT
TGAGAGAGTTTCACCGCTTGTAATGCATATTTTTGTAATTTTAATTTCCATTTGTACTGT
AAGTATATAGTTAAAGAATAAACCGACTTAAATCTTCATTCTCAACCACATCATTCAACG
CATCAGACACATACTTCTCGTCAATTACGATTTTCTCGCCTGAACGTTCGCTGGCATCGA
ATGAAATACTGTCCATTAGGCGTTCTAACACGGTGTGCAAACGTCTTGCACCGATGTTTT
CAGTTTTTTCGTTAACTCGGAATGCGGATTCGGCGATACGGCTGATACCATCTTTGGTAA
ACTCAATATCCACGCCTTCGGTTTTCATTAACTCACGGTATTGTAAGGTTAAAGACGCAT
TCGGTTCGGTTAAAATACGCTCAAAATCTTCTTTATTAAGTGATTTAAGCTCTACACGAA
TTGGTAAACGACCTTGTAATTCTGGCAGTAAATCAGACGGACGAGCCACTTGGAAGGCAC
CGGAACAGATAAAGAGAATGTGATCGGTTTTGACCATACCGTGTTTAGTATTGACCGTAG
AACCTTCGATAATCGGCAGTAAATCACGTTGCACGCCTTCACGGCTTACATCACCGCCAC
TGTGTTCACCTTTTTTACAGATTTTATCAATCTCATCAATAAAGACGATACCGTGTTGTT
CAACCGCTTCAATCGCTTGCTGTTTCAACTCTTCAGGATTAACCAGCTTCGCCGCTTCTT
CGTCCACCATCACTTTTAACGCATCTTTAATTTTCATTTTGCGTTTTTTCGTTTTGTTTG
GCGACATTCCCTCAAAGAGAGATTGCAGTTGAGAAGTCATATCTTCCATACCTGGTGGAG
TCATGATTTCAACGCTCACTTGGGCTGCGACATCAATTTCAATCTCTTTATCGTCAAGCT
GACCTTCACGCAATTTTTTGCGGAAGATTTGGCGAGTAGAAGTGTTATCGCTCTCTTGCA
CGTTTCCCCACTGATCTTTCGCTGGCGGTAATAACACATCTAAAATGCGATCTTCCGCTG
CATCTTGCGCACGCATACGGTTTTTTTCGACCGCTTGTTGGCGAACCAATTTCATTGAAA
CATTAGCAAGATCACGAATAATCGAGTCCACCTCTTTACCCACATAGCCGACTTCGGTAA
ATTTCGTGGCTTCAACTTTAATAAACGGTGCATCGGCAAGTTTTGCCAAACGGCGAGCGA
TCTCGGTTTTACCCACGCCTGTTGGACCGATCATCAGAATATTTTTCGGGGTCACTTCTT
GACGCAGTTCTTCTGGCAACTGCATACGGCGCCAGCGGTTACGCAAGGCAATAGCTACTG
CTCGTTTAGCTTCATTTTGTCCGATAATATGTGCGTCTAATTCAGACACAATTTCACGAG
GGGTCATTGACATAGTTTTATTCCATTTTGTAGCAACTGTGTTTACACACAAAAAAGTTA
TTCAATTTTGACCCACAGATTCTGTGGATAAGTAGCGTGTAGCATCCCATTTTT
>H52 Scaffold3
GACACCCAAGCTGTGGATAACGTTATGGTTTATGTTGCTAGTTTACTATAATTTTAATAT
ACAAGGGACACACTGCGTGTGTCCGCAGGGCGTTAATTAAATCAATAATATGTCGAAAAA
TATTGATAACGGACACACTCAGTGTGTCCCTACTGTATTTGTGAATGCACATAGTTTTAG
AAATTTTAATATGAGGAAAGAGATAGTGAACAAAACCAAAATTGTCCTTGCCACAGGCAA
TCAAGGAAAAGTGAAAGAAATGGCTGATGTGTTAGCTGAATTTGGCTTTGACGTGATTGC
CCAAAGTGAATTTGACATTCAAAGCCCAGAGGAAACAGGCTTAACCTTTGTAGAAAATGC
ATTGATTAAAGCCCGTTATGCCTCACAAATGACAGGTTTACCGGCGATTGCCGATGACTC
TGGTTTAGCGGTTGAAGCATTGGGTGGTGAACCGGGGCTTTATTCTGCTCGTTATGCAGG
TGAAGAAGGAAACGATCAAGCCAATCGCCAAAAATTATTGGCTGAAATGGCAAATGTTGC
CGATGAAGATCGCACGGCAAAATTTGTCAGTTGCATTGTGATGTTACAGCACCCGACTGA
TCCGACTCCGAAAATTGCGATAGGGGAATGCTACGGACAAATTTTGCGTGAAGAACGTGG
TTCAAACGGTTTTGGCTACGATCCACTATTCTTCTATCCGCCTAAAAACTGCACCTTTGC
AGAACTTGAAACTGTTGAGAAGAAAAAAATCTCCCATAGAGCGATTGCATTACAATCCCT
GAAACAGCAATTGAAATAGGAACATTATGATTATTACCACAACTCCAAATATTGAAAATC
ATCAAATCGTTGAGTACAAAGGCTTAGTCTTTGGTGAAGTCGTGTCAGATGCAAATGCCG
TTGTCGGGGTGTCTATGGAATATCAGTCTATGGGCGGTGATAAAGGAATGTTTATTGTGG
TTGCGACCGGCACAGCGGTTGTTATTCGTTAATGTTGCAAAAAAATCTTCAAATCACACC
GCTTTTTTGGCAAACCAAAACTCTGCTTGAAATGAATGAAGCAGAGTGGGAAGCCCTGTG
CGACGGCTGTGGTAAGTGTTGCTACCGCAAATATATTCAAGGCAGAGGCAAGCGGGAACG
GCTGTATTACACCTCTGTTGCCTGTAATTTGCTTGATGTGAATACAGGTCGGTGTAGCAA
CTATGCGGAGCGTTGCAAAATCGAAAAAGATTGTACCAAGCTCACCAAAAAGAACCTATC
CGATTTTGGCTGGTTGCCGAAAACCTGTGCCTATCGACTGATTTATGAAGGCAAGCCGTT
GTTTGATTGGCACCCACTGATTTCACAAGATCCTAATTCAGTGAAAAGAGCAGGGGTGTT
AATCCCCAACGGCATTCACGAAAAAGATGTGATTGATTGGTTTGAGTTTGTGATTGATAC
TGTATAAATCTCAATATGGTTAGTATTCTTTATGAGTAATTTAAATTACTTTTAAAGTTC
TAACAAATACGCCTTCAACTGATGAATCTTATCCCTCACCGCAGCCGCTTTTTCAAACTC
TAGATCTTTAGCAAAATCTCTCATCTGTTGTTCAAGCACTTTCAGTTCTTTTTCTAACTC
TTTGCGAGTTTTCGGAATGTAAGCGGTCTGATCATCGCTTGATTTTGCAGATTTCTTACT
GCGTTTCGGTTTATCCGTCTGCCCAATATCAAGCAACTCGCCGACTTTTTTGTTCAATGC
TTGTGGCACAATGCCGTGTTCTTCGTTGTATTTTTGTTGTTTCTCTCGACGGCGTTCAGT
TTCGGTGATCGCTTTTTGCATTGAATTGGTAATACGGTCGCCGTATAAAATCGCTTTGCC
GTTGAGGTTTCGGGCAGCACGCCCGATGGTTTGGATTAAAGAACGTTCGGAACGCAAAAA
GCCTTCTTTGTCAGCGTCTAAAATCGCCACCAGCGACACTTCCGGCATATCCAAACCTTC
TCGCAGTAGGTTGATCCCCACTAACACATCAAACATTCCCATTCGCAAATCGTGGATAAT
TTCAACCCGCTCGACTGTGTCAATATCGCTATGTAGATAACGCACTCGTACGCCATGTTC
ATCGAGGTAGTCGGTTAAATCTTCCGCCATTTTTTTTGTCAGCGTGGTGACTAGCACTCG
TTCATCTACCGCCACACGCTTATGAATTTCTGACAATAAATCATCAACTTGCGTTGCCAC
AGGGCGAACTTCGATAATCGGATCTAACAAACCAGTCGGGCGAACCACTTGGTCGATCAC
ATCAGGATTTTTCTCTAACTCGTAAGGTCCAGGGGTTGCCGATACATAGATTGTCTGTGG
CGATAAGCGTTCAAACTCTTCAAAACGTAACGGACGGTTATCCAAAGCGGACGGCAAGCG
GAAGCCGTATTGCACCAAAGTTTCTTTTCTTGCTCGGTCTCCCCTAAACATACCGCCGAT
TTGTGGCACGGTGACGTGAGACTCATCAATAATCAGCAAGCCGTCAGACGGCATATAGTC
AAACAAGGTCGGGGGCGGTTCGCCCTCTTTTCTGCCCGATAAATAACGTGAGTAGTTTTC
AATGCCTGAGCAGTAGCCCAACTCGTTCATCATCTCAATATCAAACTGGGTACGCTGGGC
GATCCGCTGTTCTTCAAGCAATTTATTCTCTTTGATAAAGTAAGTTCGACGGTCGGCAAG
CTCTTTTTTAATCTGCTCAATCGCCTCTAAAATCTGCTCTCTCGGCGTAACGTAGTGGGT
TTTCGGGTAGATTGTATAACGGGGAACACGCCCTAAACTATGTCCTGTAAGCGGATCGAA
TAAAGAAAGGTTTTCGATTTCATCATCAAACAGCTCCACACGCAGAGCAACATCGTCCGA
TTCGGCAGGGAAAATATCAATCACTTCGCCACGCACACGGAAAGTCGCACGCTGAAAGGC
TTGATCGTTGCGGGTATATTGCAATTCAGCAAGGCGAGAGAGAATTTTGCGTTGGTCGAT
CATTTCGCCTACCTGCAAATGCAACATCATCTGCATATAGGCATTAACATCCCCCAAGCC
GTAAATTGCCGACACCGATGCGACTACAATCGTATCCCGTCTTTCTAAAAAAGATTTGGT
GGCAGACAGTCGCATCTGTTCGATCTGCTCATTGATAGACGCATCTTTTTCAATAAAAGT
ATCGCTGGCAGGCACATAGGCTTCAGGCTGATAGTAGTCGTAGTAGGAAACGAAATACTC
CACCGCATTTTCAGGGAAAAAGGCTTTCATCTCGGCATAAAGTTGTGCCGCAAGGGTTTT
GTTCGGGGCAAGCACCATTGCTGGACGGTTTAAAGTCGCAATCACATTGGCAATGGTAAA
GGTTTTGCCCGATCCTGTTACACCTAGCAAGGTTTGATGTGCCAAGCCATCATTCAATCC
CTCGACTAATTTGGCAATCGCAGTCGGTTGGTCGCCTGAGGGTTTGAAGGGGGAATGTAA
AATAAATGGTTTACCCTGTTTGCTCATTGAAAATCCTTGTCTGAAAATTTGCTAGAATTC
TAACATAGAATAAGTGGTCAGATTTTGGGAATTTCAGCCTAAAAAGAAATTTTGTTATTC
ATACAATTTACTTTAAAAATCCTCTTTGGTGGACGCTCAGAAATCCATTACAATTCTTCG
TAAAATAATGCTAAAACTCACCGCTATGATTGATACACAAACTTTAAAAACAGAACTTCA
GCAATTTAATAGCACACAAAAATCCCTTTTTAGTACTGAAGATATCAAAAATTTACTCGA
ACAACGTAGCCATTTTTATGATGATTTACTGACAACGCTCTGGCAACAATTTGGGTTTAT
GAAGCGGCAGGACTTGGCTTTAGTGGCAGTCGGGGGATATGGGCGGAGGGAGATGTTTCC
GCTGTCTGATTTGGATATTTTGGTGTTGAGTGAACAGCCTTTAGATGAACAGACGCAAAA
TCAATTAAATCAACTATTTAACCTCTTGTGGGATTGCAAATTTCAGCTGGGGGCGAGTGT
GCGAACCTTGGCGGAGTGTGTTGAGGTGGGCAGAGCGGAAATTTCTGTGGCAACGAATAT
GTTTGAGAGCCGTTTTTTGCTTGGCAATGAAGCCTTGTGGCAACAGCTGATGAGCAAGCT
GTTCCACGCGGAGTTTTGGTCTATCCAAGCCTTTTTTGAGGCAAAAATGGCGGAAAAAAA
TGAACGTTATGCCCGTTATCATAATACCAGTTATAACCTTGAGCCTGATTTAAAACATAG
TCCGGGGGGGCTACGGGATTTGCATTTGCTCTCTTGGATTATGTTACGCCATTATGGGCT
GTATAGCCTAGAGAGTTTGTTTAGTCGGGGTTTGCTCTATTCTGAAGAATTTATTGAGCT
TCAGCAGGCTCAACATACGTTATTTAGAATGCGGTTTGCCTTGCATTTACAATTAAAGCG
TTACGATAACCGTTTGCGGTTTGATCGCCAGTTACAACTGAGTGAGCAGTTAGGCTATCA
GGGCGAGGGTAATCAGCCTGTGGAAGCGATGATGAAAGATTTCTTTCAGGCGACGCAATC
TATTTCGCAATTAACGCAATTGTTGCTCAATCATTTTCATCAAGAGGTGCTACAGGCTTT
GCAAAATGTACAGCAAAAACAGCCGCTTGATGACTATTTTTATTTGCAAGGGGAACAGCT
GATTTGTAGTAACCCTTTGATTTTTAAGCAACAACCTGAGCGGATTTTGGATCTTTTCTT
CTATCTCACTCAGCATACGCAGGTGCGTGTAGCCAGTACGACATTGCGACAACTTCGGCT
GGCATTACAGACCTTAAACCAGCCGTTGTGTGAACTGCCTCAAGCTCGACATCGCTTTAT
TCGGCTGTTTTCTCAGCCTGATGTGGTTAAAAGAGCCATTATGCCAATGCATCAGTTGGG
CGTTTTAACCGCTTACTTACCGCAATGGGTTGGTATTCAAGGCTTGATGCAGTTTGATCT
TTTTCATATTTATACGGTGGACGAGCATACGGTTCAGGTGATGCTTAAATTGGAAAGTTT
TCTGCAACAGGAAAATGCCGAAAAACATCCGCTTTGTTGTCGTCTGTTTCCGACACTTGC
AGACCGTCCGTTGCTCTATTTGTCAGCCTTGTTCCACGATATTGCTAAAGGCAGAGAGGG
CGATCACGCTAAAGTTGGGGCGGAAGATATGCGTGCTTTTGCTCAACGACACGGCTTTTC
TCAAGAGCAAAGTGATTATATGGCGTGGTTGGTGGCAGAGCATTTGACGATGTCAATTAC
GGCACAACGTCGGGATATTCACGATCCCGATGTGGTGAAAACTTTTGCAAATCTGGTGAA
AAATCCGACCGCTTTAGCTGCTTTAACCTGTTTAACCGTTGCAGATATTTGTGCGACGAA
TGAAACCCTTTGGAATGATTGGAAGCGGTCGCTTTTCCTTAAACTTTTTCAATTTACCGA
ACAGCAGTTGCAGTTAGGCAGTGAGGAAACGATTAATCATCAGCAACTGAGCCAAGCCCA
TCAGCAGCAAGCCTATGCAGAGCTTGAGGGGGTAATTTCGGCGGAACAAAAAACACGGCT
GTTGCAATTTTGGCAATCCTGTCCTGAAAGCTATTTTGTGCGAAACAGCCCGACACAGCT
TTATTGGCACGCCTTGCATTATTTAAAAGATCCTGCGTTGCCGATGGTGTTGATTAGCAA
TCAGTATGCACGGGGAGCGACAGAAATTTTTGTGCATTGCCAAGACCAAGCCCAGCTTTT
TGCGAGAATTGCACAGACGTTAAGTCAGAAGAAAGTGAGTATCCACGATGCTCAAATCCT
TACGAGCGATCATGGTTTGGTGTTGGATAGTTTTATTATTACGGAAATGAACGGCGAGCC
ACTCGATGATGAGCGAAGTGAACAAATTCAGTCGGCATTGGTTAAAACTTTGCTTGCGAA
TACGGAGAAAGTGTTTAATCCAAGTAAAAAATCCGTTAAACATCAGGCGTTTAAGCGAAA
AACCAAGATCCGTTTTTTAGCAAATTCCCAGCCAAATCAGACCGCTTTTGAGCTATTTAC
CTTAGACCGAGAGGGGTTGTTGGCTCAAATTGGGTATATTTTCGGGCAGCTTAAGTTGAA
TTTGATTAACGCTAAAATTACGACCATTGGTGAACGGGTGGAGGATTTTTTTGTGGTGAG
CAATCAGCAAAATGGGGCGTTGGCGGAGGAAGAACAGGCGATGTTGAAACAACATTTGTT
GGCGATGTTAGAACAAGAATAGAATGCTATACTGTCTATCAAAAAATGAATTAAGAGTAA
AAGATGTTATTGTTATATTCAGTATTAGTAAAAAGGTAATAAAGAATGCTACTCGCACAA
GACCCCGAACAGTTTCGAGAATCTGCGTATTTACGCCAATTTTGGATAGAGTTGAGGAAA
GACACCTTTGCACTCATCAGCCTTAATCTCTTTATTCTTCTGATGGGATTGGTTTTTTTT
GGCTATTTACTTGCCCCTTATGCAGCCGATCGGCAATTTAGCGGAATGGAATTAATGCCA
CCATCGTGGAGTGATAGCGGTCAGATTAGCCATTTTTTTGGCACAGACGATCTAGGAAGA
GATATTTTCAGTCGCGTCCTCTACGGCTTCTACTACACCGTTGGTTCAGCATTGGTCATT
ACCATTGCTATCGGTATTTTAGGTGGCATTCTTGGCGTGATTGCAGGGACAAAACGGAGT
GGATCTATTTTTATTCTCAGTCATCTTTTTGATACCTTTTTATTTACGCCGATTTTGCTG
ATTGCCATAATCATTGCAACTTTAATGGAGGCCTCGCTCATTAATGCAATGTTGGCCATT
TTTCTTGCTATGTTGCCTCACTTTATCCATAAAATTTATCAAATGACCCAACGGGAGCTG
GCGAGAGAATATGTCATCACTTTAAAACTAGAGGGAGCAAGAAAACGATATTTAATCCGT
GAAGTGATCTTACCTAATTTAACTGTGATTGCCGTCAAAGAACTTGCGCATATTTTTGTT
ATTGCCGTGTTAGACATCAGTGCATTGAGCTTTATTTCACTGGGGGCAACGAGCCCAACG
CCAGAATGGGGAGCGATGATCCGCGATTCTCTTGAATTAATTTATGTTGCCCCTTGGACG
GTCATTCTTCCTGGATTTGCTATCATTTTTACTCTACTTATCATTACAATGCTTGGAAAC
AGCATTATACGGGTGCTTGAAAAATATCGTTATTAGGGAAGGGAAACAATGGCATTACTG
GATATTAGACATTTAAGTATCGAAATTGACACGCCAAACGGGCGTATAAAAATGGTAGAT
AATATCAATCTTACCCTTGATAGCGGTGAGATATGTGGTTTAGTTGGCGAATCAGGGTCA
GGAAAAAGTTTAATTGCTAAAGTGATCTGCGGATTAGTCAAAGACGAGTGGATCATTACT
GCCGACCGCTTTCGCTTTAACGATATTGAATTACTGAAACTTTCCCCCTATCAGCGCCGA
AAACTGGTTAGTGATCAGATTTCAATGATTTTCCAAGATCCACTCTCTTGCTTAGATCCA
AGCGAACGTATTGGTAAACAATTAATCGAAACTATCCGCTTTAAAGGCAAGTGGTGGGAA
CGTTTTGGTTGGAAAAAGAAAAAAGCCATTGAATTACTACACAAAGTGGGGATAAAAGAT
CATAAAGATATTATGCAAAGCTATCCAACGGATATTACCGAAGGTGAAGCACAAAAAGTG
ATGATTGCAATGGCAGTGGCAAATCAGCCTCGCTTGCTCGTGGCTGACGAACCAACCAAT
ACAATGGAATCAACTACACAGCTACAAATTTATCGCTTGCTTTCCAGTATGAACAAAAAT
CTTGGTACGTCTATTATTCTAGTGAGTAACGATATGCTCAGTATTTACAAGTGGGTAGAT
TCATTTAACGTTTTGTACTGCGGGCAAACCGTTGAAATTGCAGAGAAAGAAACCATTATG
GAAACCCCTTATCACCCTTATACCGCAGTACTACTGCATAGCGTACCCGATTTTTCTAAA
CCTTTGCCTTTTAAAGGTCGCTTGAATACCCTTAAAGGCTCAGTTCCAATGTTACAAGAT
ATGCCTATTGGTTGCCGTCTTGGGCCTCGTTGCCCTTTTGCGCAGAAAAAATGTGTCGTT
AAACCACCGCTACGCAAATTCCGCCAACACGAATTTGCCTGCCATTTTCCGATTAACTTT
AGAGAACAAAATTTCTTACGCAAGGAAGAATTTGTGCCAGTGATCGTAAAAGTAGATTAG
ATGTTATATAGCTTAGTCCATATTAATGATGATAGAAAAAAGTCTATATCGGTATTTAAT
ACTTGAATATATAATTGGTCTTAATTTAGAAAAATCCCTCTTCGATCAAATATCCCTTAA
ATTTTTGTGAAGCTCATCACTTTTTTACAAGACAAATTTGTAAAATCCCATTACTATATG
CAAGTCTTTTCAACATTAACTATTAACTCTCATAGAGGATATTAACAATGGCAAAAATCG
TTAAAGTAATTGGTCGTGAAATCATTGACTCACGTGGTAACCCAACTGTTGAAGCAGAAG
TTCACCTTGAAGGTGGTTTTGTTGGTTTAGCAGCAGCGCCATCAGGTGCATCAACAGGTT
CACGCGAAGCATTAGAATTGCGTGATGGCGACAAAGCACGTTTCTTAGGCAAAGGTGTAT
TAAAAGCTGTTTCTGCAGTAAACAACGAAATTGCTAATGCAATCGTAGGTAAAGATGCAT
CTAACCAAGCTGAAATCGACCAAATTATGATCGACTTGGATGGTACAGATAATAAATCTA
AATTTGGTGCAAACGCAATTTTAGCGGTTTCTTTAGCAAACGCAAAAGCGGCTGCAGTAT
CAAAAGGTTTACCACTTTATGCTCACATTGCAGAGCTTAACGGTACTCCAGGCGTGTACT
CTATGCCATTACCAATGATGAACATCATCAACGGTGGTGAGCACGCAGACAACAACGTTG
ATATCCAAGAGTTTATGATCCAACCAGTGGGTGCATCAACATTAAAAGAAGCACTTCGTA
TCGGTGCTGAAGTATTCCACAACCTTGCTAAAGTATTAAAAGCGAAAGGCTTAAATACTG
CTGTGGGTGACGAGGGTGGTTTCGCACCAAACCTTGCTTCTAACGCAGACGCTTTAGCGT
GTATCAAAGAAGCAGTAGAAAAAGCAGGCTATGTTTTAGGTAAAGATGTCACTTTAGCGA
TGGACTGTGCGTCTTCTGAGTTCTACAACAAAGACAACGGTTTATACGAAATGAAAGGTG
AAGGTAAATCATTCACTTCTCAAGAATTTACTCACTACTTAGAAGGCTTATGCAAAGAGT
ACCCAATCGTGTCTATCGAAGATGGTCAAGATGAGTCAGACTGGGAAGGTTTTGCATACC
AAACTAAAGTATTAGGTGACAAAGTTCAATTAGTAGGTGACGACTTATTCGTAACCAATA
CTAAGATCTTAAGCCGTGGTATCGAAAATGGTATCGCAAACTCAATTTTAATCAAATTCA
ACCAAATCGGTTCATTAACTGAAACGTTAGCAGCAATCAAAATGGCTAAAGATGCAGGTT
ACACAGCGGTTATTTCACACCGTTCTGGCGAAACTGAAGATGCAACTATCGCTGATTTAG
CGGTGGGTACAGCAGCAGGTCAAATCAAAACGGGTTCAATGAGCCGTTCAGACCGTGTTG
CGAAATACAACCAATTAATCCGTATCGAAGAAGCATTAGCTGCAGCAGGTACACCAGCAC
CTTTCAACGGTCGTAAAGAAGTGAAAGGTCAAGCGTAATTTGCGTTGATTTATTGAATAT
AGCCACCTTGAGAAATTGAGGTGGCTTTTGGCTTTTATCAGCTATGTGCCATAAAACTTA
CCCTTTCGGGCGGAGATATAAGGTACAAATAGCGTAAGTTATTTCAATCTTGTTAAGTTT
GTGATTACTTGATAATAAGCGTTCAGCAGAAAGAGCTCACCGAGGGTAGCCTATAACAAT
CAATCGGAGCTAGTTGGAGCCTTCGTCTTTAAAGACTTGGACGTCAACAATTCTTCAATC
TAATAAAATACATCAAGAAATCTTATAAGAATTAATTTCATAGTTTGTGGAATGCTATGG
TAGAATTGCGAAAAAACTCTGATTTGATTTCATAGAAGGAGAATAAGATGTCATCTTTTG
ATATTGTTTCTGAACTTACCATACATGAAGTACGCAATGCAGTAGAAAATGCAAATAGGG
TATTAAGTACACGTTATGATTTTCGAGGAGTTGATGCCACAATAGAACTTAATGAAAAAA
ATGAACTTATACGGGTTACTACAGAATCTGATTTTCAACTTGAACAGTTAATTGAAATTT
TAATAGGATGCTGTATTAAACGTGGTATTCAACATACTTCCCTAGATATTCCTTCTGAAA
GTGAACATCATGGTAAACTTTACACAAAAGAAATTAAATTAAAACAAGGGATTAAGTCCG
ATATGGCTAAGCAGCTTGTTAAACTTATTAAAGGCTCTAAAATCAAGGTACAAGCTCAAA
TTCAAGGAGATTCCATACGCATAACAGGAAAATCCCGTGATGATTTACAATCGACAATAC
AGCTTGTGAAAAATGCTGAATTAGGGCAGCCTCTTCAATTTAATAATTTTCGTGATTGAT
TTTCCATATAGATCTTCTTTCATTTAATCAATATAAAGAATCTTTTCATTGAATCTAATC
GCTCAACCTTACTAGAGTGATTTCTCTGTTTTCCTATAGGCTGTAAAGAGATACTTATGT
CAGAAAAACGCTACGGTGCTGATGAAATTACCGTTCTCAAAGATCTTGAACCTGTGCAAC
TTCGCCCAGGTATGTACACTGATACCACCCGTCCAAATCACTTAGGGCAAGAAGTAATTG
ATAACAGTGTCGATGAAGCGTTATCAGGTTTTGCTAATCAAATTGATGTTATCTTACATA
GCGATAATTCCCTTGAAGTCGTTGATAATGGACGGGGTATGCCTGTGGATATTCACTCGA
CTGAAAAAATTTCAGGGGTGGAACTTATCCTAACAAAACTGCACGCAGGCGGTAAGTTCT
CTAATAAAAATTACACCTTTTCAGGCGGTTTGCACGGTGTAGGGATTTCGGTTGTAAATG
CCCTTTCTGAAAGTGTTGAGATCACCATTAAACGTAATGGCGAGATTTATACCATTGCTT
TTGCAAATGGCGTTAAAGTGGAAGAGCTGAAAGTGATCGGTTCTTGTCCAAAACGCCAAA
CAGGCACAACGGTTCGCTTTTATCCAAATCCAAAATATTTTGATTCGCCGAAGTTTTCGG
TTAGTCGCTTACGTCATCTATTGCGAGCCAAAGCGGTACTTTGTCCGAAATTAACGATCA
ATTTTACCGACCATATCAATAATACCCAAGAAACGTGGTACTACGAAGATGGCTTGCGTG
ATTATTTAACAGATGCATTGAAAGAATATGAATATCTGCCAAATCCTCTTTTTGTTGGTG
AAGTGATTGGGGAAACTGAAGCTGTGAGTTGGGCGTTAAGCTGGCTCACAGAGGGTGGCG
AGCAGATCAATGAAAGCTATGTAAACTTGATTCCAACTGCACTTGGCGGCACACACGTCA
ATGGTTTGCGCCAAGGTTTATTTAAGGCAATGGCTGAATTTTGTGATTTTAGAAATCTGT
TGCCTAAAGGTGTCAAATTAACTGCCGACGATGTTTGGGGGCGTTGTTGCTATGTGCTAT
CACTTAAAATGCAAGAACCACAGTTTGCAGGGCAAACCAAAGAGCGTTTATCATCACGAC
AAGCGGCGAGTTATGTTGAAAATAGTGTAAAAGATGCTTTTAGTTTATGGCTAAACCAAA
ACGTACAGGTTGCTGAACAACTGGCTGAAATGGCAATCAGTTCTGCACAAAATCGCCTTA
GAGCCGAAAAAAAAGTCGTACGAAAAAAATTGGTTAGTGGCCCTGCCTTACCTGGAAAAT
TGGCAGATTGTATCTCACAAGATTTAACACGTACTGAGCTATTCCTTGTAGAGGGGGATT
CTGCGGGCGGTTCTGCAAAACAAGCGAGAGATAAAGAGTTTCAAGCGATTTTGCCGCTTA
GAGGTAAGATTCTCAACACTTGGGAAGTATCACCTGATCAAGTTCTCGCGTCTACAGAAG
TACACGACATTGCTGTCGCATTGGGCATTGATCCTGACAATGAAGATCTAAGCCAACTAC
GTTACGGTAAAGTTTGTATTCTTGCTGATGCGGATTCAGATGGTTTGCACATTGCCACAT
TATTGTGTGCTTTGTTCCTCCGCCATTTCCCAACATTAGTAAAAAATGGCCACGTTTATG
TTGCAATGCCGCCACTTTACCGTATTGATATTGGTAAAGATGAGGTGCATTACGCATTAG
ATGAATCTGAAAAAGAGGCTATTTTAGCTCGTCTTGCAAAGAAAAAAGGAAAACCAAATG
TTCAACGCTTTAAAGGTTTAGGTGAGATGAACCCAAGTCAATTGCGTGAAACGACAATGG
ATCCAAATACACGACGTCTAGTTCAGCTAACCTTAGAAGATAATAGCGATGATGAAGAGG
TTTCAACCTTTGAATTAATGGATATGTTGCTTGCTAAAAAACGGGCTGAAGATCGCAAAC
AATGGTTACAAGATCGTGGTGATGAGGCGGATTTATAAATAAACCAAATAAAGATTGGCG
TTGAAAATTAATAGTATTTTTTTATTAATTCAATAGTTTTACAAACTTATAACTATCAAT
GATAATACTCGTAACCTATTAATAAGCTATTTTTGGAGGAAATTCACTATGTATAAATGT
CCATTTGATCACGGATCAAAAACCTTAACAACAGCAGCAGGCGCCCCTGTTGTTGATAAT
GACAACACAATGTCTGCTGGCCCACGTGGTCCACTTCTTTTACAAGATGTATGGTTTCAA
GAGAAATTAGCACACTTTGCTCGTGAGCGTATTCCTGAGCGTGTGGTTCACGCTAAAGGT
TCAGCAGCTTACGGTACATTCACTGTCACTGCAGATATTACCAAATACACAAAAGCTGCA
GTATTTAAACCGGGAGCACAAACTGAAGTATTATTACGTTTCTCAACTGTTGCTGGTGAG
CGTGGGGCTGCCGATGCAGAGCGTGACGTGCGTGGTTTTTCATTAAAATTCTATACAGAA
CAAGGTAACTGGGACTTAGTGGGTAACAATACACCCGTATTTTTTATCCGTGATCCATTA
AAATTCCCAGATTTTATCCATACACAAAAACGTAATCCACAAACTAACTTGCGTGACGCG
AATGCAGCGTGGGATTTCTGGTCACGTCACCCTGAATCAATGCACCAAATTATGACATTG
TTCTCAGATCGTGGTATTCCTGCGACTTTACGTCATATGAACGGTTACGGTAGCCACACT
TATAGCTTTGTAAACGCAAACAACGAGCGTTTCTGGGTGAAATTCCACTTCAAAACACAA
CAAGGTCACAAATTCTTCACTAACGAAGAAGCGGCTAAAGTTGTAGGTGAAGATCGTGAA
TCTAGCCAAAAAGATTTATATGAAGCGATTGAGCGTGGTGAATTCCCGCGTTGGACTGTT
CAAGTGCAGATTATGCCAGAAGCAGATGCTCACAAACATAACTATGCCTTTGACTTAACT
AAAGTATGGCCACACGCAGATTACCCTGTGATCGAAGTGGGTGTATTAGAGTTAAACCGC
AATCCACAAAACTACTTCGCAGAAGTAGAGCAAGCAGCGTTTGCACCATCTAACATCGTT
CCGGGAATCGGCTTCTCACCAGACCGTATGTTACAAGGTCGTCTGTTCTCTTACCAAGAT
GCACAGCGTTACCGTTTAGGTGTAAACCACCACCAAATCCCTGTAAATGCACCAAAATGC
TCATACCACACGACTCACCGTGATGGTGCAATGCGTGTAGATGCAAACGGTGGTAACCAC
CCTAACTACGCTCCGAACCGTTTTGATACTTATGTGCCAACCCACGATCAATTACCATTA
CAAATTGAGCGTGAAGCTGCACACTTTAACTTCCGTGAGTACGATGAAGATTACTACTCA
CAACCGGCAGCACTTTATAACTTGTTTACAGCGGAAGAAAAAGATCGCTTAGCAGGTAAC
TTTGCTGCAGGTTTATCAGGTGTGACTATCCCTGAAATCGTAGAAAGACAAATGGCTCAC
TTTGAAAAAGTTAGCCCGGAATTAGCAAATGCGATTCGTCAAAAATTAGCAAAATAAGCT
AATTAAAGACCTATTTTCTCCTTACACTTGTATTTGCTATACTTTAAGCCCAGCCGTTTT
GGTTGGGCTTTTTTTCTTGGAAAGAATAAATATGGAATATCGCTATTACATTATCACCGC
CGTTTCAGTTATCGCACTTCAATTTCTGCTCTTTAGTTTTTCTAAAACAGTAACTTTGCT
ATGCGATTTATCAAATAAAAGTCGCAAGATCATCACATTTTCTGTCTATATCGCAGCAAA
TCTATTGATGATATTGCACGTTACACGCATTTTGCCAAACTTCCGCTTAATTGCTTTAAT
ACTCACATTACTTCTATTTATCTTTTTTATCAGCTTCTGTTTTGGGGGAATTTATACTGT
CGGCAAACAGATATTCTCGCCAAATAACCTTAATCGCTGGCTTAAAATAAGCTATATCCC
TGTTTTATTCGGGTTAATTGGGCTGACTATTTACAACGCCTATTCAACCAAAGTGGTGCA
TTATCAAGTCACATTAGATAAACCTATACAGCCACTTAAAATTGGCGTCGCCAGCGATTT
CCACTTAGGGAAATTTTTCGGGGGGAAACAGCTAGATAAGTTAGCAACCATCTTTAATCA
AGAACAAGTTGATCTAATTTTGCTCCCTGGCGACATTATGGACGATAATGTTGAAGCCTA
TTTGGCGGAAAATATGCAACCGCATTTGGCAAAGTTAAAAGCACCGCTTGGGGTATATGC
TACAATGGGAAACCACGATTTTTTTGGGGCTGAAGCTGAAATCTATCAAGAAATCACTAA
AGCTGGTATTACGGTGCTATGGGATCAAGCGGTCACCTTAGACGGAAAATTTACCATTAT
TGGGCGTAATGATGAATTAGTGAAAAATCGCCCTGAAACAGCAGAGTTATTGGCTCAGGT
GGATACAAATTTACCTGTATTCCTAATGGATCACCGCCCAACACAAATTGAGCAACACGC
TCAACTGCCTATTGATATTCAAGTGTCGGGACATACCCATAATGGGCAAATTTTCCCAGC
GAATATCATTACTCACTTTATTTACCGACTTGCTCACGGTTATGAAAAAATCGGCAATGG
ACATTTTTTTGTCACTTCGGGATACGGATTTTGGGGGATTCCGATGCGTTTAGGTTCACA
ATCGGAAGTGATGATTATTGAGGTGAAAGGGAAGTAATTACACAAAGCACAATTTAAGGC
TACTTTTTAGGGGCCATTTTGCCTGTTACTCCCTATGTTTTAAATGACGCTATCCCAACA
ACGCCTTCAAATTTGCTTTCATCTTATCCACTTGCTCTGCATAAATCTGTTTCTTCTCTA
ATTCATCAATCAAATAGTGAATGGTTTCAGACAAGGTCAGATCCATTTCTTTGGCTTGCT
TGGACAGGCGTTGCCAGCTGGCGTATTCTAAATCGATAGATTTTTTACGGGTAGATTGCT
TTTCGGCATTGAAAAAACGCTTGCGTCTTGCTCGAATAGATTGACGCATTTTCTTGCGTT
GCTCAGATGTCATTTCCGCCTTAATCCATTGCTCGATCTCTTCGGGCGAGTTTTGTAAGG
TGGTTAATAATTGAACTTTCAATTCGATCAAGCTCTGTTCGTCGTATTTGGTGATATTTT
CGCCTTCACGATATTTTTTCAGCAAGTATTTCCATTTCCAACTTGCTTCTTGAATTTCAA
GTTTTTGGTATCGCATTTTGCCTCCGAATTATTTGTGAAGTATAGCGTAATTATAGGTAT
AATGAAGCAAATTTCTATAAAGAGGCAAATTTGTGCAAGTATCTCCATTATCGTTGCAAT
CATTAAGCGTTCACTATCCTTTCAAACAGACCGATCAAGCGGTGAGATTTTTGGATTTTC
AACCAAATACACAGCAGGCAATGCAACAATTTGCCCTGAGTGAATTTGGTTCGGCACTCA
TTTTGAAAACGGAATTATTTCCCGAATTTTTAAATGAAATCACGGACTATTTTGAAAATT
TGCATTGCCAAACGGTGCTAAAAACAGAATTTAATCGCCAAAGTTTATTTGGATATAGTC
TTTATTTAGAAAAAGAAAATCAGATTAAAACGGTGGCAGGGGCGATTGAGCAAGCTCATC
AGGGTATTCTTATTTTAAATGTGAGTGCATTATTATTAGATATTGTGCAATGGGATAAAT
TAAAACAAGCTCTGTTATTTGGGCAGTTTGATCCTATTATTGCAGGTAAATTACCTGAAG
CAATTATGCCTATTCAATCTCAATTCAAATTGATATTAGTGGGTAGTCGAGATGATATTG
CAACGTTACATAATTATGATGAAGATTTATATCAATTTTGCCAATATGCTGAAATCGAGT
CGTATTTGAATATTGATGAAGAAAATAGCGAACAATGGGGAAGCTATATTCAATCTTCAG
CTAAAAAATATCTAAATAGAACCTTTTCTAAAACAGGTTTAAATCAGCTTTTACATTATT
ATATTCGTGAAAGTGAAAACCAAACATTAATTTCTATTTCACCGACATTATTAAAAAAAC
ATTTATTAGGATTACAACATTTTTATCCAAAACAAACCCAATTTAACCATATTCAAGATT
ATTTTGATTATTTAGAAAAACAATCTGGTGTATTAAATAAATTTGTTTTAAATGATATTT
TAAATCATCAGCTTTATATTGAAACGGAAGAAGAAACCATCGGGCAAATTAACGGCTTAT
CTGTGGTCGAGTTTGATGGTGTTCCCCATAGTTTTGGTGAGCCATTACGCATTAGCTGTA
ACGTGCAATATGGTGATGGAGAAATTCACGATATTGAACGCAAAGTGGAGCTGGGGGGCA
ATATTCACTCTAAAGGGATTATTATCGCTCAATCTTGCTTGGCAAATTTACTGGAATTAC
CGACACAGCTTCCGTTTTCAGCGTCCGTTGCCTTTGAGCAATCTTATGGTGAAATTGATG
GGGATAGTTCATCGTTAGCCATTTTCTGCGTGCTTATCAGTGCCTTAACCAAGTTGCCGT
TGCCACAATCCCTTGCGGTGACAGGGGCGATTGACCAATTTGGGAATGTATTAAGCGTAG
GGGGCGTTAATCAGAAAATTGAAGGCTTCTTCAATGTTTGTGAAGCAAGGGAATTAACGG
GGAAACAAGGGGCTATTATTCCGGCGGTATGCGTTTCTCATTTGAGCTTAAAACCAGCGG
TATTATCGGCGATTGAAGCAGGAAAATTTCATATTTGGGCGGTCGAAGATGTCTTTGAAG
CCTTGCAAATTCTGTTGCAACACCCGTTTTATGATGAAGATCTGCCTGAAAACAGTGAGA
AAAAATCCATTTTTGCGTTAGTTCATCAAGGGATCGAACAGAGCGAAAATGAAGATACAA
GCGGTTCGATTTTCCAAAAAATTCGCAAACTGTTAAAGGGGCACTGATCCGACAAGTCAG
CTTACAACTGTTAGCTATTTTAAAAGTCTGTTAAGATGTCTTCATCAAGCAAACGTAACA
TAAACCGTCAATAACGGACTTTTCTACTTTATTACAGGAACAAAATAATGAACACTTGTA
CACCTAACATCAAACCAAGTTATGATTACAACGATCTTTTAGCGTCAGGACGAGGCGAAC
TTTTTGGTAGCGAAGGTCCACAACTGCCAGCACCGTCGATGTTGATGATGGACAGAATTA
CCAAAATCACCGACAAAGAAGGTCTGTTTGAGAAAGGGTATATTGAAGCGGAATTAGATA
TTAACCAAGATCTGCCTTTCTTTGGCTGTCACTTTATCGGCGATCCTGTAATGCCGGGTT
GCTTAGGCTTAGACGCAATGTGGCAACTGGTTGGCTTTTACTTAGGCTGGGTCGGCGGTA
AAGGCAAGGGCAGAGCCTTAGGGGTTGGCGAAGTGAAATTTACAGGGCAAATTCTACCGA
CTGCCAAAAAAGTGATTTATCGTATCAATATGAAACGTGTGATCAACCGTAAGCTCGTGA
TGGGGCTTGCTGATGGCGAAGTCGAAGTTGATGGCAGAATTATCTATACTGCCACAGACT
TAAAAGTAGGTCTATTCCAAGATACAACATCTTTCTAATTTTTCGATCTATGTCGAAAAA
ATAAAAATTGCCTATTTACAAAATCCTTTCAACATCTAATATCTCTCTCACTTTGGGAGA
GATATTATGTTTCGTGCGATCACTATTATTGAAACTCTATTTGCGATGAGCATAATGGCA
ATCGCACTCTATTTCTTTTCCCCCACCTTATTTTATTTACAAGATCATATCGTTTTAAAT
AATGAAATCGATCAGATAAAGTCTTTTATTTATCAAATTCAAGCTAAAGCACGCTATCAA
AAACAGAATTATTCTATTTCTATCAGCCAAAATGTAGCAGATAAAAAATGGTGTATGGTC
GCCATTGAAAAAATCAGTGATAAACAGATCGCTTGTAACTGTTTGAATATCGCAAGTTGT
GATATTCAAAAAAGTTATTATCTCTATCAAACAGAAAATGCCGTAGTTAAAAATAATAGT
TTATATCCCAAAGTTTTTATTAATGTTGATGGAAAGTCTGGGCGATTAGAGTCAAAGTGC
TTAAGGGTTACGGTAAATAAAATCTATGAAATCTTACAAGTAGAACAAAATGGAGTGATT
AATGTTATTCAAAAAGGCAAACGCACCAGTTGTTAATCACGCCTTTAGTTTGGTTGAAAT
ATTATTATCTTTATTTCTAGGTTGCATTATTTTATGGAGTTTATCTTCTTTTTATAGTGA
TAGCTATCGCAATCAAATCAAACAACGGGAATTATTGAATTTACAAAAGCATACTCACCA
ATTACTTGAGTATTTTCAACAACATATTCAACATTTTAATTATCAAGGACAAAATAGAAA
AGAAACCAATTATAGTTTATTTGTAAACGATAATAAGCGTTATTCACTGAACAATCCAAA
TTGTCTAATGTTTTTCTATGATTTAAGTAGTGATGGCTGTGTAGGTAATCGAAATAAAAA
ACAATCTTGCGAAATAAATGGTGTAAATAATACCAAAGAGGTAAGCCGAGAATTTTTTGG
TTTTAAATTTGAGAAAAAAGCGATTTTTATTTATGAAGATAGTCAAATTCAGTTCTGTCA
CCAAGCAGATTGTGGAAAAATCCTAACAAATTGTCAAAAAGGCAACTGGCGAAAAATGTC
AGATATGTCTGATTATAATGTCGAAAATTTATCTTTTGAGTGGCTTGAGCAGAATAGATT
ATTGAAAATAGAACTGGCTCTCTCGTCTAGCAAAGATAACCAACTAAGATATAAAGCTAC
CGCTTATAGTTACCTATTAAATGGAAGTGATAAATGAAACGTTATTATTCAGCCAGTAGT
TTATTAATTACCTTGATATTATTAAGCGGTCTGTTTGCAGTCATTTTTCTCAATAAAGAT
AGCTTATTAAAACAAGAAAAAGTGAGCCTATTCTATTATCAGCAATATCTTACCGATAAA
TATCAACTTATTGAAAAGTTAGCAATAGATCCTGAAATAGAGTGTCAAAAACAAAAAAAG
ACAAATGTTATTTTTGAGTTTAAGGTAATGAAATACAGTTTTCATTGTCAATTTTCATCT
ATTTTTGATCCTTTTAAACCAACCAAAGAAAAATATATTCAAGTGGATAAAATTGAAAAC
TGGTTGAATTTATTACCTTATCAATCGGAAATATATAAAATCAATCATTTAGTGGAGTTG
CCAGAAAGTAGTCTAGAGAATCCAAAAATTGTGATTGCATTACAAGATATTAATGAAAAG
TTAGAAAAAGATTTTTACGGTATTGTCATTACCGATTATTTATTTGATCTTACAGGAAGA
AAAAGAATGTATGGTACACTTTATTCCACCTATGATAATTTACGAGAAGAAAGAAATCTC
AGTTATAAAAAAGAAGTTATTCAACATCTGGAAAATAAATTTTCATCTTGGCACTATTTG
CCTTATTCACGGAATATATTAGCAAATGAATAAGCTCATTAAAGCAGAAAGCCTGACATC
ATTAATGGTCGTTATGTTGATTTTTTCAGTGATATATTTAGCTTATAGCCGTTGGCAACA
TACGCAAAATAAGCAAAGCGTGCTTATTTTTCAGCAACAGCAAGCCCTACAAATTGCCGA
AAATCAGATTGCGTTACTAATGGCAGGGAAGCCCTGTGAAAACGAAATCCGCCAAAATGA
ACAGATATTTAAGGTAGAATGTCGCAGTAATACACTTAAAGTCAGCTTTGCAAGCGGTGA
GATTGTGATCACCAAATATTAAGAAATTAATGGTTTTTTGTATTGAAAGCAGTTGTATAT
ATGAGTTTAAGAATTGGTAAAATGTGGTTGTAAACTATAACTTTAGAAATGAACATAAAA
ATAATTGTGAGCTTCATCACATTTCTAAAATGTTACATTGCAATGGATTGAAGTCAGGGA
TTGCGAGTGATAGCATTTTGCCATTTCTTAGCAATGGAATTGATGTTATGCCGTTACCAA
ATTATCACCAAGATCCCACTTTATTTCACATTAACACCACACCCCATCACGCCTATTTTA
TTCCCTTTGCGACACAAGATAAGCTCGCCCCCCTTGAGCGTGAACAATCTAGCCTATTTA
CCCTACTCAATGGTGAATGGCAATTTAACTATTTTACGAGCGTGATGGATTTGCCTGAAG
ATTTTCTTTCTCAGCCTTTTGAGCATCGCATTCCTGTGCCATCAAACTGGCAGACACAAG
GCTTCGATCAGCATCAATATACAAATATCAACTACCTATTCCCTTTCGAACCGCCTTATG
TGCCACACGATAACCCTTGCGGTGTATATCAACGGACATTCCACTACGAGCCTAAATCGA
CAAAACGCTATTTACTGAATTTTGAAGGGGTGGACGCTTGCCTTTATCTCTATCTCAATC
AACAATTTGTTGGCTATGGGCAGGTCAGTCATTGCACAAACGAATTTGATGTCACCGACT
TTTTAATCTCTGGGGAAAATCAGCTCAATGTCGTGGTGCTTAAATGGTGTGATGGTAGCT
ATTTGGAAGATCAGGACAAATTCCGTATGTCAGGGATTTTCCGAGATGTTTATCTGCTGG
AACGAGAACCAAATTATCTACAAGATTTCTTTATCAAAACCAGCCTGTCTGAAGCATTAG
ATCAAGCGGATTTATCGGTCGAATGTACCTTTCTGCAATCGCCACAACAGCTCACTTTCC
AACTATGTGATCCACAACATCGCCTAATCGCCGAACAGACAAGCGATCACTTTAAGGTAA
AAATTGACAAACCACAGCTCTGGAATGCCGAACAGCCACAACTTTACACCTTACACCTTG
CCTATGGAAACGAAGTGATTGAACAAGCGGTCGGTTTTCGTCGGATCGAAGTCAAAGACG
GTGTACTCTTGCTCAACAACCACCCGATCAAATTCCGCGGAGTAAACCGCCACGACAGCG
ATCCCCTAACGGGTTATGTTATCAGCCGTGAGCAAGCAGAACAGGATTTTAGGCTGATGA
AACAACATAACATCAACGCTATTCGTACCGCCCACTACCCGAATGCCCCTTGGTTTAGCG
AATTATGCGACCGCTACGGCTTCTACCTGATTAGCGAAAGTGACATAGAAAGCCACGGTG
CCAGTATGCAATACGTTCCAACGCCAGAACACAGCATTTTACTGAATGTAGCAAAACAAG
ATGATAACCAACGTATTCAGCAACAAACGATAGATAATTTCTGCTATTTTGCCCGACACC
CAGACTACAAACAAGCAATCTTAGACCGTACCTACGCTAATGTAGAACGAGATAAAAATC
GCCCATCGGTACTGATCTGGTCGTTGGGTAATGAAGCAGGTTACGGGGAAAATTTTGAAG
CCAGTGCAAAATGGATCAAACAGCGAGATCCAAGCCGTCTGGTTCATTATGAAAGTACCA
TTTATCAACATTCTGAACATCGCAATGATCTTACCCCGTTAGATTTTCATAGCGAAATGT
ATGCCAGCACAGAAGATATGGATCGCTATTTTGAACAGCCACAAACCAAACCATTCCTAC
TCTGCGAATACTCGCACGCAATGGGGAACTCTAACGGTGATTTAGAAGATTATTTCCAAA
CCTTTGAAAAATATGCAGGGGCTTGCGGTGGTTTTATCTGGGAATGGTGCGACCACGCCC
CATATCTTCCTGATGGATCAGGACATTTCGGCTATGGCGAGAGTGAAAGTTACATCGACA
AACACCACACAATCCGACTAGGTCTATACCAAACCACTGCCGAGCAAAATTATCAAGACT
ACGTCAAACCACAGGAAAACGGCAGTCACTACGGTTGTGAATATCTTCATACCCAAGATC
TCGAGATTACCGCACCACAGCCGTTCAGCTTCAATTTTTCCCCTTATACACAGGAAGAAT
TGACCCTGAAAAAACATCATTACGAACTAGAAAAATCGCCGTATCACATTCTGTGTGTCG
ATTATAAAATGAGTGGTATTGGTTCGAACTCTTGTGAACCGAATTTGAAAGAGGGGTATC
GGATAAATGATAAAGAGATAAGCTGGATAATTCAGCTATATATGAATACCTAATATAAAA
TGACAATGAGTAAAGTTGTGTCTATCCCCATCTGGTACAATAAAGGATAGACATAACTTT
AAGTGCTATTTAATAGACTCTAGTTTTTTAATTAAAATCTCTTCTGGCATAGCCTGAATT
TTTCGCATAAAGTAGAAAAATAGCCCTGCGGCTAAACTTAAGCAGACACAGAATGTCAGC
CAAAATCCTGCCGCCGCCATCGGCTGAACGATCCAATCGGTACGAGCCAAAATAGTACCT
AGTGGCATTCCGATTAACCAGTAGCAAATTAAGGTTGTTAGCAAAATAGGTTTGGTATTT
TTATAACCACGCAAAATGCCATTGCATACCGCTTGGATAGAGTCGGGGATTTGATAGATC
GCTGCAAAAATCAATAAACTAGATGCGATTACAATAGAAGTCGGATCACTGGTAAAGGCA
TAGGGGATCAGATCTTTGAGCAGTAAAATCACCATTGCCAGCCCCATTGCGACCATTGCA
CCCGTAAAAATGGCGTGATAAGTCAGATATTTTGCTTCTGCAACACGCTTTTCTCCCAAC
GTTTGCCCAACTAAAATGGTTGTGGCAATGCTAAATGAGAGTGGGATCATAAAAAAGAGC
GAGCTCGTTTGTAAGGCAACCTGATGGCTTGCCACCACTTGTGAGCCAAGTGGTGAGATA
ATCAAGGAAGATGCCGCAAATAGCATCACTTCGGTAAACAGAGCAAAGCCTATCGGTGTA
CCAAGTTTGAACAGTTTGCTTAAGGTTGCTTTACAGGGTTTTTCGATCCATTTTTCAAAT
AGACGAATATCCTTTTGTGCTGGGTTGGTATAACAATAGTGTAAAATCAGCCCAAACATT
ACCCAGTTTACGATTGCCGTTGCCACACCACAACCGACCGCCCCTAATTCAGGCATACCC
AGTTTGCCGAAAATAAAAATATAGTTGAGCGGAATGTTTAAAATTAAGCCAAAAAAGGTG
ATATACATCGCTGGTTTAGGGTTGGATAGTCCGTCGTTAAAACAGCGTAAGTTCACCGCA
AGCAAAGCTGGAATAATCCCGACACTTAAAGCGGTAAGATAATCTTGTGCTTTTCCTGAA
AAGGCTTTTGGGGTATCCATTAGATCTAAAATCAAATGGGCATTGAGATAGATAAAAATT
AACGGCAGGCTGAGCATCAACACAATCCAAACGCCTTGACGGATTTGATGTGCAATCAAG
GAACGTTGGCTCGAACCGTTTAGATAAGAAACTGTTGGAGTAATCGCATTTAATATCCCC
AACACAAATAAAAACAAGGGAAAGTAGATCGAATTACTGACCGCTATCGCCGACACATCA
TCATCGCTGACTAACCCAGCCATAATAATATCCGCCAGCCCCATTCCCGAAGCAGCTAAT
TGAGAGATGAAAATCGGGATCGAAAGTTTGAATAATTTTTGCGTATTTTCAGGATATTTC
TGCCATTGAAAGTTCATTCTATCTACCTTTTAAAATTCAGGTTTCGCTTCAAATGTCATC
AGTTCTTGCGTAACTGGGTGTGTAATGGTTAATGCTTCTGCGTGTAAACAGAGCATTGGC
GATAGACTTTTTGCCAACGGATTTGCATAAAATTTATCCCCTACAATTGGATGCCCTAAG
GCTAAACAGTGTACGCGTAATTGGTGTGAACGCCCAGTATAAGGGGTTAATTTCACCCTT
GTGGTGTTATTGGGATAATGTGCAAGAATTTCATAGAAAGTAACCGCTTGTTTGCCTCGT
TCGTAGCAAATTTTTTGGCGTGGACGATTTTCCCAGTCGCAAATTAACGGAAAATTCATT
GTTCCCGTATCGCCAACTTTTTCGCCTAATTTGCCCCAAACTAACGCTTGATAGTGCTTT
TTCGGCTCACGTTCACGAAATTGACGTTTGAGTTCTTTTTCCGCCTGTTTGCTTAATGCA
AACAACAAAATACCGCTTGTCGCCATATCTAAACGGTGAGCAGGCTCAGTAAAACCGTAT
TTCTGTTGTACACGCACCATCGCACTGTCTTGATATTCAGGGCGATTTCCAGGAACAGAA
AGTAAGCCACTTGGTTTATTAATCACTAAAATATGATTATCACGATAAACTTCGTCAAGC
CAAGGTTCAACAGGGGGATTGTATTCGATTAATGCCATTGTATTTTTGATATTTAGTAAA
AACGGTAATGATATTATCAAAGATAAAATGATTTCCCAAACGAATCACAGAAATCTCTTG
TTTTTTATAAAAAATAGCGTATCTTTCGCTCGTTCATTTTGAACATCACAATTTATTTAC
ATTTCTTTTGGAGAACACCATGAAACCGCTTTTTGCAAGTTTTGCAACTGCTTTCACCGC
TCTCAGTGTGCTGTTTAGCTCAGTTGCTATCGCATCACCTTCCGATAAAACCTTTAAAAT
CAGTGCTATTCCTGACTATAACGCTGCCGAAATGATCCGTTCGTTCGACAGTTTTGCAGA
GTATTTAGGCAAAGAAACGGGGTTAAAGGTGCAATATGTGCCTGTCACCGATTATGCTGC
CGTAGTCACCGCATTCCGTCGTGGCGAAATTGATTTAGTCTGGTTCGGTGGTTTAACGGG
GGTACAAGCTCGTGCCAAAGTACAAGGTGCTGAAGCTATCGCACAACGTCCGCAAGATGA
AAAATTTAAGTCCGTCTTTATCAAGCAAAAAGGCTTAGATAACGTGAAAGAGATTAAAGA
TGTCAAAGGTCACACCCTTGCTTTTGGTAGCGAAAGTTCGACATCGGGTCACTTAATGCC
ACGCTTTTTCTTAACAGAAGCCGGAGTTAACCCTGAAAAAGACTTAGACGCTCAACCGAC
TTACAGCGGTTCGCATGATAAAACCTACGGCTTAGTAGAAGCAGGTTCTGTACAAATCGG
TGCGGTGAATAAGCAGTACTGGGATAAAATGGTGAAAGAAGGCAAGGTTAATCACGATAA
AGTCGAGCTTTTCTACACCACACCAGATTACTATGATTACAACTGGACCATTAATCTTGT
TGATAAAAAATTTGGTGACGGTACCAAAGAGAAAGTCAAAGCGGCATTATTAAAAGCCGA
TGCGTCAAGCTCGCAGGTGATGAATTTACTCTCTGCCGAGAAGTTTATCCCAACGCAAAA
CAGCAACTATCAAGATATTGAGAAAGTAGCGAAAGAGTTGAAGTTGATTAAGTAATCGCT
TATTTTCTTCGTGAAAATCTTCTGCCAAATCTCCCCTAGCCCCTCTTTGCTAAAGAGGGG
AATTTGTTTATCGTAAATTTTAAGATCGAAGTACTTCATAAACGTAAAGTATTTGATTTT
TCAGATGAATGTATATTTCCTTCGATCTGTTCCCCCTCTTTAGCAAAGAGGGGCTAGGGG
AGATTTGGCAGACTAAAATAGCGAAGTGAGAGCGTAATATAGAAGACAATTTTTTAACAC
TGAATTGATATTGATAAAATATGAAAACCCCACTTCTTCAATTCCACCACACCACCAAAC
ATTTCGGCAAGCAAGCCGTTTTAGACGACATCTGTTTAACCATTCGCTCAGGTGAAATCG
TGGCGTTAGTCGGGCCGAGTGGATCGGGTAAATCGACATTAATGAATAGCATTATGCGTG
CCGTACCTTTGACAAGCGGTGAGATCTGGTTGGAAAATTGCAATATTCAAGATTACCCAG
ATAACAAACAGTTTGCTCAACAAGTCGGTATGCTTCATCAACAGTATGATTTAGTCAAAC
AACTGGAAGTTATCCACAATGTCTTGGCTGGCAGGCTGAACCGGTGGGGCTTTTGGCGAT
CTCTGTTCTCTTTGGTTAAACCGCAAGAAAAACAGATTGCAGAGCAAGCACTTGCTGCCG
TCGGGCTATTGGATAAAATCGATCAGCCGACAGCTGAACTGTCGGGCGGTGAGCAGCAGC
GTGTTGCAATAGCTCGTCTGTTAGTTCAAAACCCTAAATTGGTTTTAGCCGATGAACCAG
TGTCCGCACTCGATCCTGTTAATGCACAAAATGTCTTGGCATTATTGACTGGGCTGGTGA
GAGAGCAGGGGAAAACATTGATTGCCAGTATGCATTCGGTGGAATATGCCAAAGCCTATT
TTGATCGTATGATCGGCATTAAACAGGGAAAAATTGTGTTTGATTTGCAAACAGAACAAG
TCACTCAAGAGCAACTCAATGTCTTATACGGATTGGTAAAAAATGAAACATAACCGACCG
CTTGGACTAAATGAACGGCGAAATTTGCTGACGGGCATGTTGTTGCTTGCATTTTTGTTG
AGCCTATTTGCTGTGGATAACGACAAAGGGTTGATGCATTCTGGTGGTTGGGCAACGCTT
AATCGACTATTTTCCAGTTTATTGTCCCCTGACTTTTCTACTGATTTACTGAAACTCGCC
TTGCAATCCACTTGGCTCACTTTTGCTTATGCCTTGATTACACTCTCTTTGTCTATGCTT
GGCGGATTTTGCTTAAGCACCTTTGCATCCGGTGTGCTGTTTCGTTCACTCATTTTGCAG
GGGGCAGCTCGAGCGATATTGGGTTTTCTACGTGCTATTCACGAATTGATTTGGGCATGG
TTCTTTGTTGTGGCTGTCGGGTTAAATCCGATAGGTGCAGTGTTTGCCCTTGCTATTCCT
TATTCTGGCTACTTAGGCAAAATCTATGCAGATACGTTACAAGCGGTGCCTTCTAAGCCG
ATTTTTGCACTAAAAGAAGCAGGGGCAACGCCGTTACAATGTCTGATTTATGGCTATTTG
CCCCAAGCCTTGCCGACGATGTTGAGCTATACCATGTATCGCCTTGAATGTGCGATCCGC
TCTTCATCGGTACTTTCTTTTGTTGGGTTAGGAGGGATCGGTATGCAAATTCAGCTTTCT
TTACAAGATCTGAAATATGATCAGGTTTGGACATTCTTGATCTTCCTTATCGGGTTAATC
GTTCTGGTTGACCGCTGGAGCTATGCCATCAGGAGCCGAGTAAAATGAGAAAACATATCG
ACCGCTATTTTATCCGCTATTCATTTTGGGCTGTGTTAGGACTTATCGGGCTGTCGTGGG
GCTATATTCTTAAAGATCAACCCACTGCACTTAGTGAACTGTTTCGAGCGGAAAATTGGG
ATTATCTCACGGAATTTTTAGTTGGAATGGCTGGTGTGGGTGAAGAGCTACCTGCCTATC
TTGACCCTGAAATGTGGCAAAAAGCCCTATGGCTCTCGTGGGAAACCTTTGTGATGAGTA
TTCTGGCAACAGGCATTGCAGGCATGGCGATGTTCCTTTTGGTTCTGCCGTCCGCTCGCA
ACGTGGCACAGGGACACTTTCGCCACAGAACATACTGGTATCATCGTGTCGCTTATTATA
TCAGTCGGGGGCTATTTCTGTTTAGTCGATCCGTACCGGAATTGATGTGGGCGATGATTT
TAGTCTTTATCTTCAAACCAGGGATCATTCCAGGTGCATTAGCATTAGCCATTCACAATT
TCGGTGTATTAGGCAAACTGTGCGGCGAAGTGGTTGAAGATGTGGACGAGAAACCGATCC
GCCATTTAATGCAAAATGGGGCTTCACAAAACCAAATTTTGTTTTACGGGATCTATCCTG
CGGTGATGCGTGCTTTTCTCAATTACATTCTTTATCGTATGGAAAACATTATTCGGGCAA
CGCTGATTGTCGGTTTTGTTGGGGCAAGTGGTTTAGGTATGCAGTTTAAACTGGCGATGA
GTTTTTTCCATTACTCTGAAATTACCCTTTATCTGCTCTGTTATTTGCTGTTAGTTTATG
TGACCGATGCACTGTCGGCGTTGGCAAAGAAATTTATTGCAGAAAAAAATTGAATTATTT
TGATAACATAATGTCTACTCTTAACTATTTTTTATTAACCAAAAGGAAGGCAATATGAAT
TTTAATAGCATTTTAAACGGCGTTTTAAAATCTGTCGGCAACACAGCTAATCAAAGTAAA
TCGGACTTAGGTAACGTATTAAGCTCTGTATTGGGTTCTGCCAAAAATACTGCTGGTGAG
ATCAAATCGGGCAACGTAGATACTATTACCAAAGTTGGTGGTGGGGCAGCATTGGTCGGT
ATTTTATCAATGGTGTTAGGCAGAAACGGCGGAGCTAATTTGACTAAGCTCGGCTCTTTA
GCCGCACTTGGTGGATTGGCTTACAAAGCCTATCAAGATTATCAAAAGAACCAGGCAACA
AGCCAAACGACAGAACTAAGCCAAACAGCTTTTGAAGCGGATAGTTCGGAAGAGAAGGGA
GCAATTATTTTACGTACAATGCTTGCAGCTGCATTAGCAGACGGTGAGCTGGATGAGAAC
GAAGAAGCTTTAATCTTAAAAGAGGGCGGTAATGACCCTGAATTACAACAATGGTTACTG
CATGAAATGCACGAGCCAGTATCCGTGAATGAAATTGCAAAAACTGTCGGAAACGACACC
GCTTTAGCGGCACAAGTTTACCTTGCTGCACGCTTGGTCTGTCAAGAGCTCTCTAGAAAA
GAGATCGTATTTTTATCCCACTTAGCCGAGAAGCTAAATTTAAACGAAAATTTTGTAGAA
CAATTAGAAAAACGGGCTGGATTCTAACATTAAACATGATTTTCCCACAAATTCACTATT
TTGATAGTTGTTAATGTTTATATTATGTTTAATAAATGAGCACTTGTTTTTTTCGATAAG
AAGAATAAAATAACATTTTGTTTTTTAAAGGAAAAAAGCAAAATATCTGGGCTGATTTTA
GGTTATACACGATCATTATCCCGATCTATCACAATTTTATCCACAGGGAATGGGGATAAA
AGCACATCAAATGTGAATAGAATGGCAATTTAGTCTGAAAAGTGGTTAAGTTATCCTAGA
AAGAAAATAAAATGAGCGATTAAATGTGTGCTTATACAGTGAAAAGGGATCGAAAATGAT
CGATGGCAGGAAGTAAGATCTGAATTAAGATCAAGCGGTTAGATAACTTATCCCAAAAAA
GTTATCAACAAATTTTCAAGTTATCCACAGAGTTATCCACGGTTGCGAAAAAATTTGGCT
ATCTCACCGCTTGTTTTTGCCTTGCTAGTTGTTCAAATAGCCGAAATATGAAACAATCAC
ACCATTTTCAAATTGATTAAATAAGGCGGTCTAAATTGATCGATTTCGATGGTTACCGCC
CGAATGTTGGTATCGTTATCTGTAATAAGCAAGGGCAAGTTCTGTGGGCGAAGCGGTTTG
GTCAAAACTCTTGGCAATTTCCTCAAGGGGGAATTAATGAGGGGGAAAACATTGAACAAG
CAATGTACCGTGAGCTTTATGAAGAAGTCGGCTTAGCGAAAAAAGATGTGCGATTGCTTT
GGGCATCGAAGTATTGGCTGAGATATAAATTACCAAAACGGTTAGTTCGTAATGAGCAAA
CTCAACCTGTATGTATTGGTCAAAAACAGCGTTGGTTTCTGTTGCAGTTAGTGGCAGACG
AGGGGGCTATTAATCTTAAAACCAGTAAAACGCCAGAGTTTGACGGCTGGCGGTGGGTGA
GCTTTTGGTATCCTGTGCGACAGGTGGTGTCGTTTAAACGTGATGTGTACCGCAAGGTGA
TGAAAGAGTTTGCTCAGGTGTTGATGGGTGAGCAGAAAAAAGTCGAAAGCGAGAAAAATC
GAGATAACAAAGAGTTTACCCACGAGAGAAAAGAGTTTCGTACTCAGCCAAAACGTGAGC
TTCGTAAACCATATCGGGTGTTTAAGGGGAAAAAATGATGGTGGAAATGTTTGTCTGTTG
CTTGATTTTAGGCTCAGTTGCTGGTTTTTTAGCAGGGTTGTTTGGTATCGGTGGCGGTAT
GATTATTGTTCCAACCCTTGTGTATTTGTTGCCTCAAATTGGTGTGCCAGATGATTTGTT
GATGTCGATTGCATTGGGTACGTCGTTTTCAACGATTGTGCTAACCACATTTTCGGCAGC
ACAACGCCATCATAAACTTGGTAATGTGCAATGGTCAGTTGTGAAGTTTTTTGTACCTGC
GTTGATGGTGGCGGTGTTTATTTCAGGCTTGATTGTGAGTGATCTGCCAAAAAGTGTAAT
GACAAAAATCTTTGCGGTGATGATCCTGTATCTTTCGCTGAAGATGTTTTTATCGCTCAA
GCCAAAGCAAGCAGAGCCTAAGCCTCTGACTACTCAATCTACGTTGATTGCTGGAGGGGT
AATCGGGGTGTTATCCAGTTTTGCTGGCATTGCAGGCGGTGCTTTTATTGTGCCATTTTT
AAATAGCAGAGGGATTGAGCTGAAAAAAGCGATTGGCACTTCTTCTTTTTGTGGTGGTTT
ATTAGGATTAGCTGGAGCGATTAGCTTTGTGATTAGTGGTTGGGATAATCCGAATTTGCC
ACAATATGCGGTAGGTTATGTGTATTTACCTGCGTTGTTGGGAATTACGCTGACCTCTAT
TTTTACCTCAAAATTAGGGGCAACGGCAGCGAACAAATTGCCTGTGCCGATTTTAAAACG
TGCTTTTGCCGTTTTCTTGATGTGTGTTGCCGTGAATATGTTTTTAAAATAAAGGAAATT
TATGTCTGAACAGTTTTTAACTTTTCCTAATATCGATCCCGTTGCGTTGCAGTTAGGTCC
GGTTTCTTTACACTGGTACGGCATTATGTACCTGCTTGGTTTTGGCTTTGCCTATTGGCT
TGGTACCAAACGTGCGAAAAATTCTAATGGGGTATGGAGTGTCGAACAGGTCGATCAACT
GCTGTTTAATGGCTTCTGGGGCGTTGTTCTAGGGGGAAGAATTGGTGATGTGTTCTTTTA
TAGCTTTGACCGTTTCCTACAAGATCCTCTCTATTTATTTCGTATTTGGGAAGGGGGAAT
GTCGTTCCACGGTGGTTTACTTGGTGTGATTGTCGCAATGCTTTGGACCTCTCGCCGTCA
AAATCGCAACTTTTGGCAAACCGCTGACTTTATCGCACCGCTTATTCCTTTTGGTTTAGG
ATTAGGACGTATTGGTAACTTTATTAATGATGAACTTTGGGGACGTGTGACAGATGTGCC
TTGGGCGATAATGTTTCCAAGTGGCGGTTATTTGCCTCGTCACCCCTCTCAACTTTACGA
AGCGGTTTTAGAAGGCTTAGTGCTGTTCTTTATCCTCAATGGCTATATCCGTAAGCCTCG
ACCGACAGGCTCGGTGGCAGGCTTGTTCTTAGTTGGCTACGGGGTGTTCCGTTTTATCGT
TGAATACTTCCGAGAGTTCGATCCAAATGTAAATACGGCAGCGGATTTAATCACACGAGG
GCAGTTGCTTTCATTGCCAATGATTATCGGGGGATTGGTGATTATGGTTGTGGCTTATTA
CCGACATAGGTTAAGTAATGACTAAATAAAATTAGTTTACATTTTTTATTTAGTTATATG
GCAGCAGAATAATAGCTAATTATGTTTTAGGTAATCTCAATTTATAATGAATATTTTGAT
AGGGCGTTTCCAATAATTCTATATTGTGCTATAGTTCGCACTTTAATAATTAGCTTCTCA
TTCTCATCTGAGTAAGAAGCACTCAGCCCAAAAATTGTAGTAATGGCAAAGCAAGATTCG
GATTGTATTACGCTTGATCTGTTTGAAAATATGCCAAAGGTTGGGCGACCTCGCACAAAT
CCTCTAAGCGGAGAGCAACAAGTTAGAATTAATAAACGTAATCAACTCAGGCGAGATCGT
TCGTCAGGATTAAGACGGATTGAGCTTAAATTGCATTCGGATTTGGTAGCGGCATTGGAA
CAAGAAGCTGCGGTAAAAGGGCTGTCTAGAGGGCAGTTAATTGAACTCATTTTAAACGAT
TATCTCAATGGAGATTCCATTGAATTAAGTAAATAGGTATTTCAAATGGCACTTGTCGGT
TTATTTTACGGTAGTGATACTGGAAACACAGAAAACATTTCTAAAATGATTCAAAAACAA
CTAGGTGAAAATCTAGTGGATATTCGTGATATTGCAAAAAGCACGAAGGAAGATATTGAA
GCCTACGATTTCTTATTAATTGGTATTCCAACGTGGTATTACGGTGAATCTCAAGCAGAT
TGGGACGATTTTATGCCGACATTAAAAGAAATTGATTTTACAGGAAAAATCGTGGGTATC
TTTGGTTGTGGCGACCAAGAAGACTATGCAGAATATTTCTGTGATGCAATGGGAACTGTG
CGTGATGTTATTGAACCTAATGGCGGTACAATTGTCGGTCACTGGCCTACGGAAGGTTAT
ACTTTCGAGGCTTCACAAGCATTAATTGATGATGAAACCTTTGTTGGTTTATGTATTGAT
GAAGATCGCCAGCCAGAACTCACCGAAGAACGTGTAAACCGTTGGTGTAAACAAATTTTT
GATGAAATGTATTTAGCGGAATTAGCTTAATATATCTATTGGAGGATATATGTCTGAAGA
AAATGTGAAATTGTTGAAAAAAGTAGGTTTAAAAGTTACTGGGCCACGTTTAACAATCCT
TGAGTTAATGCAAATCACCCGTGATAGTATGCAGCATTTTTCTGCTGAGGACATTTATAA
ATTATTGCTAGAACGTCAGTCTGAAATTGGATTAGCAACAGTTTATCGTGTATTAAATCA
ATTTGAAGAAGTTGGCATTTTAACTCGCCATAATTTTGATGCGAATAAAGCCGTCTATGA
ATTAAATATGAACCACCAGCACGACCATATTATCTGTATGGATTGTGGTAAAGTGTTTGA
ATTTAAAGACTCTGAAATTGAACGCCGTCAGCGTGAAATCAGCCAACAACACGGAATTGA
GCTTGCAAACCATAGCTTATATTTGTATGGTAAATGTAGCAATATTCAAAAATGTGATGA
GAAAGACAAAAAATAATTCTTCTTTTTCAATGAGTTAATAAACACAAGAGCGGTGAGATT
TCGCAAACCTTTTGCAAAATCTCGCCGCTTGCTTGTATTTAAAAGTGATAAAATGATGTC
TGAAAATATGCCAAACAGTATTCCTGCTAAAATTAGACAGCCTCGTAAAATTTCGCCATT
TTGGTTATTGCCAATTGTCGCTTTTGTGATTGGTTGTTTGCTTTTTTTCCAAATTCTTCA
AGAGCAAGGACAGAAAATTACCATTCGTTTTAGTAAAGGCGATGGGATTACTGCAGGAAA
AACCGCTATTCGTTATCAAGGCTTGCAAATTGGTCAAGTAAAAAAAGTCTATTTTATCAA
TGAGTTAAAAGAGGTTGAGGTGGAGGCGGAAGTTAATCCCGAAGCGAAATCGGTATTAAA
AGAAGGAACAAAGTTCTGGCTAGTCAAACCGAGTGCCTCTTTAGCTGGGGTGTCGGGGTT
AGATGCACTTGTTTCAGGTAACTACATCACTTTATTGCCGAATGATGATGAAGATGCCTC
TAGTGAAGATGAATTTGTGGCTGAAGATGAACCGCCTGCGGTAACTGTTGCTGATGGCGA
TTTATTGGTGAAATTAATTGCCTCAGATTTAGGCTCAATGGCTGTGGGGGCAAGCGTGTA
TTATCGAAAAGTGCCAGTGGGAAGCATTGCCGATTACCGCTTTACTCCAGATCAAAAGAA
TGTCGAAATTGACGTAGTTATTGATAAAAAATACGCCAATCTCGTCAAAAAAGAAAGTCG
CTTTTGGAACATTAGCGGTATTCAATTTAATGCCAATCTTACTGGCGTAAATCTCAATGT
AGATAGCCTTGCTTCAATGGTGCAAGGGGCTGTTGCTTTTGACTCGCCTGAGATGGCAAC
AAATGCCAAACAGGGTGAACGTTTTCAACTTTTCGATAACTTAAAATTGGCTCAACGAGG
GACGGAAGTCAATATCACCTTGCCAATGATGCCGAATTTAAAAGTAAATGAAACGCCGGT
ATATTTCCAAAACCTGCAAGTTGGCGTACTTTCGCACCTCGAACTGAATGAAACCGAACA
AGATTACTTTGAAACCAAACCAACCAAAGCGACAACTCAAGGTAAATTATTGATCGACCC
TGCACATACGGATTTATTACGCTCAGGCAGTCAAATTCTCCTGAAAGAACCTAAATTTGC
ACTCAATAAAGAACAATTGAGTAAAGTGGGTGAGCTATTGAGAGGGGCTTACTTTGAAAT
TGAAAAGGGTGATGGCGAGCCTAAACTGACGTTTAATGTACAAAAAGAAGCTGATTATTT
GCTCACTCGTCCTAACGTTTTAGCAATTACCCTTTCATCGCCGCAATCTTATGGTGTAAG
CGAAGGGCAGGGCATTTATTATAACGATATACAAATTGGCGAAATTGTGAAACGCCAGTT
ATCGCTTAACGGCGTAGAATTTCAAGGCATCATCTATCCGCCTTATCGTACCCTTGTCGC
AGGGAACAGCAAATTTGTGGCGATTTCACACTTAGATATTGCTGTTGGCTTAGATGGTCT
AAGAGTACAATCTGCTTCTCCATCTGAATGGCTTGCTGGCGGTATTCGTATTCTCTCAGA
TAAAGCTCAAGGGGAAGCGAAAAAACAATATCCGTTATACAAAGATCTTGAGAGTGCTGA
AGCTGGTATTGTAAGCGGTGAGAAAAAGGCAACGCTGAGTTTGTCTGCTACAGAATTATC
TGGCATTGATAAAGGCTCACAAGTGCTTTATCGCAACTTCCCGATAGGTGAAGTACTTAA
TATTCGCCCACAAAAAACGAAGTTTGAAGTTGATCTATTTATTGAACCTAAATATCGCCA
TCTGCTGACGGAAACTAGTCGATTTTGGGTTGAGCCTGCGGTAGAGGTAAACGTGTCTAC
CAACGGTGTTAATCTCAAAATGGGTTCACTAATGCGAACACTCAAAGGGGCGATTAGCTT
TGATAATCAAGGAACTAAAGGTAACAAAACCTTATACAGCAGTTACACGAAAGCGACTTC
TGGTAATACTTATATCACCTTGATTGCTCAAGATGCTTCTAAATTAAGCAAAGGAATGCC
GATTAAGTATATGGGATTAACCATCGGCAATGTTGAAACGCTACAGCTAGACAATGCAAA
AAAACAGGTTAAAGCCACCGCTTACATCGAAGGACAATATTATGCCATCGTTGCCAAAGC
AGGTAGCAAATTTAATGCCGTTTCCCCTGAAATTGACACAACAGGCTTCAAAAATCTTGA
TGCCGTTATTCAAAACTACATCAGCGTAGAAGCCGGAAATGGCAAACGAAAAACACAGTT
CAAATTAGGGGCAACGGACACCTCAGATACACAATACGGCAACGGCTTCCCAATCATTGT
GGAAACCACAGACGCAAATGGCATCACCCCTCAAGCCCCTGTAATGTATCGAGGAATGCA
AGTGGGTATGGTACAACAGCTCAGTTTAAGCGAACTCAGCGACCGAGTGCTGATCCATTT
ACGCATAGCCAACCAATATAAACACCTTGTCCGTAAAAATAGCGAGTTCTGGGCTTCGTC
AGGCTATACAATGGATATTAGCCTCAATGGTGTCAGTATCAACTCAGGCACAATGTCTCA
ATTATTTAACGGCGGAATTAGTTTCTCAACCCCATCAAGTAAGGTTGTTCAACCTCAGGC
AGAAGCTAACCGCAGATTTTTATTACAACGTAAATTACCTGAAGAAGCATTAGAGTGGGA
TCAGGGGTTGGCGGAGTAGGAAATTCATGTAACAGACAAAACATTCTGAATTAAATATAG
AAAAGATGGCAAATCGTTTAGAGGGATCATTTAGTGAACTTAAGCGAAAATTAAATAGGT
GTAATAGACAAATAGTTGCTAAAAAGTGGCTTAAAGCCCTATAGTACAAGGCTTTAAGCC
TCTTTTTGAAATATGAACAAAAAACTGCCCATTTTGCCAAAGTCTGAAAATAAAGAAACA
TGGAATACAAAATAAGACTCAACGTTATTTTTGTAATGAATGTCATAAAACCTTTATCTT
AAAAACTAAATTAGATCCAATTAAGATTTGGACTGATTACACATCCGGAAAACAAACCTA
TCAACAACTCGCCGTTAAATATCATTGTTCAGTCAGAACGATTCAAAGATATATCGATAA
AGCACTTAAAACGGCTTTAAAACTGCCTTCAAATCGATACCTGAATATCATTATGGATAC
AACGTTTTTCTGACGTTATTTTGGCGTATTAGTGTTAATGGATACGCTTTCAAATAATGT
CATTTCCCATTATTTTGTGCGAACCGAAAAATATATTTACTACAAACTTGCCCTGAATAG
GTTAAGAGAAAAAGGCTATATAATTCAATCGATTACCTGTGATGGTAGACGTGGTTTGAN
NNNNNNNNNNNNNNNNNNNNNNNNNCGAGGTCATCTGCTATCATTTAGCACTTGAAGTGG
ATGAAGTATTTGACGGACAAATTGAGTTGGATGAAAGCTATTTTGGTGGACATCGTAAAG
GAAAACGAGGTCGTGGAGCGGCAGGAAAAGTGGCTGTCTTTGGGATATTGAAACGGCAAG
GAAAAGTATTTACTGTGGTAGTCAATGATACGAAGACAACAACGCTAATGCCTGTTATAT
CAAGGAAAATCAAGCCCGACAGCTGGGTTTATACAGATACTTACCATAGTTATGATGCCC
TTGATGTAAGTGAATTTCACCACGAACNNNNNNNNNNNNNNNNNNNNNNNNNNNNNNNNN
NNNNNNNNNNNNNNNNNNNNNNNNNNNNNNNNNNAAAAATGGTTGAAAATTTCAACGGGC
AGCATTACAACATTTATCACTGTATAAGGCAAATATTATTTTAAAAAATAAAATTTTTAC
TAAAGAATAAGGAACTTATTGGAAAGTCTATGGACTACTGTAACTAAATAAAATATAGTA
GGTAGCATTTTTATTCGCTTACCTAACATTCATTTTTTAGATTGGAACATTTTATGTCTG
AACAACAACTTAATACCATTCAAAACCTAAAAACCGCTTTATCTACAAAAGAAATCATTG
CTTATTTGGCTGAAAAATTTCCGCTTTGCTTTAGTTTAGAAGGCGAAGCTAAACCTCTAA
AAATTGGACTTTTCCAAGATTTAGTTGAAGCGCTGAGTGATGATGAAAAAATCAGTAAAA
CGGGGCTTCGTCAAGCATTACGCGTTTATACAATGAGCTGGCGTTACTTACACGCATGTA
AAGAAGGTGCTGTACGTGTCGGTCTTCAAGGAGAAGAAGCGGGTGTTGTTGAAGCTGCAC
AAGCAGAACATGCAGCGCAATCTTTAGCCGAAGCAAAAGCAGCTTATGCAGAACGTAAAG
CTCTACAATTAAAAGAGAAACGCAAGGAAGAGCGTAAAACTTTCTTTAAACAAAAAGCAC
GTGAAGCACATGCCAAAAAACGGGCTGAAACGAAAAAACAAGAAATGCCAAAAGCATCTT
TAGAAAGTTTGTCCGCATTAGAAAGCAAATTTGCCAAAGGCAAGAAATAGTCGCATTTAT
AGGATTGATATGAAATATAATAAATTCACCACATTACTTGGGTTATGTTTGGGAGTTTGT
AGCATAAATAGTTTTGCTGCAGAACCTCAAATAAAAGAAAGTGAATTAATCATTCCAAAA
CCAACAGAACAACATAGTATTTCAACTAAACGTGTTACAGCTCGTTTAACACAATCGCAT
TATCATAAGTTTCAACTAGATGATGCTTTTTCTGAGAAAATCTTTAATCGTTATATTGAT
TGGCTTGATGGTTCTCACAATACCTTTTTACAGTCTGATATTGATGAATTGCGTGCTAAG
TATGCAACCAAGTTAGATGAAGAACTCTATGAAGGCAAACTAGATATTGCCTTTGAAATG
TATGAGTTAATGACAAAACGTCGTTATGAACGTTATAAATATGCTTTGTCTTTGTTAGAT
AAAGAGCCTGATTTAAAAGGGCAGGATCAAATTGAAAATGATCGTGAAAAAGCACCGTTC
CCGAAAACTACCACAGAAGCTGATGAGCTTTGGTTGCAACGAGTAAAAAACGATATTATT
AATCTTTATTTGAAAGATAAGAAATGGCCTGAAATCAAGAAAACACTGACTAAACGTTAT
AACTTGGCAATTCGTCGTTTAACACAAAATAAAGCCGATGATATTCTGCAAACTTATCTC
AACGCTTTTGCAAGAGAAATTGATCCGCATACAAGTTATCTTTCACCTCGTGCAGCTAAA
CGTTTCCAAGAGAGTATGAACTTGTCTTTAGAAGGCATTGGTGCGACGCTTTCAATGGAA
GATGATATTACGATCATCAAATCTTTGGTACCTGGTGCGCCAGCAGCACGTAGTAAAAAA
ATTGCAGCAGGTGACAAAATTGTTGGTGTGGGGCAATCAAAAGATAAAATCGAAGATGTG
ATTGGCTGGCGTTTAGATGATGTTGTCGATAATATCAAAGGTAAAAAAGGTTCGACGGTT
TATCTTGAAATTGAACCTGCTAAAGGCGGCAAAACCAAGATTATTAGTTTAGTTCGGGAT
AAAATTCGTCTTGAAGACAGTGCGGCGAAATTAACTGTTGATAAAGTAGACGGAAAAAAT
ATTGCTGTGATCAAAATTCCAAGTTTCTATATTGGTTTGACTGCAGATGTGCGTAAACTT
CTCGAACAGATGAAAACCAAAAAAGCAGATGGGTTGATTATTGACCTGCGTGAAAATGGT
GGCGGTTCTTTGCCTGAGGTCGTGGAATTAACGGGATTATTTATTAAAGATGGTCCTGTT
GTTCAGGTTAGAGATGCTTTTAATCGTATTCGTGTTCACGAAGATACCGATAGTACAACA
TTATATGATGGCAACATTTTAGTGATGATTAACCGTCATAGTGCTTCGGCTTCTGAAATT
TTTGCGGCTGCAATGCAAGATTACAATCGTGCGATTATTATCGGGCAGCAAAGTTTTGGT
AAAGGTACTGTTCAACAAAACCGTTCTTTAAATATGGTTTATGATTTGGATCAAGAGCCG
TTAGGTTTTATCCAATATACAATCCAAAAATTCTATCGAATTAATGGTGGCAGCACCCAA
ATTAAAGGGGTTGAAGCAGATATTCGTTTCCCTGAAATTATCAATGCAGAAAAAACAGGG
GAAGGATTTGAAGATAATGCTTTGCCTTGGGATAAAATTCCTGCAGCAACTTATTCAGAA
GTCGCAAAAGCTAGAGATGTAGTTGCACAACTCACTGAAAATCACGAAAAACGTATTGCT
AAAAATCCTGAATTTATTGCTTTAAATGAAACTATCGCAATTAATAAGGAAAGAGATGAT
CGTAAATTTACCTCACTTAATTTGGCTTCTCGTCAAGAAGAGAGTAAATCTGATGAAGCT
CGTCGTTTGAAAGATTTAAATGCCCGCTTTAAACGTGAAGGTAAAAAACAGATCAAAGAT
CTTGAACAGTTACCAAAAGACTATGAAGCCCCAGATTTCTTCTTAAAAGAAACGGAGCAG
ATGATGGTTGATTGGTTACAATTTGATAAAAAATAATAAATACGTTTATAATGTGGAAGT
TTATCAGGCCGCTGTTTAAGCGGTCTGATTTATTACTCATTTTCCTAATGGATTAAATTG
AATGAAAAGTTTAACTTTTTTGTCAGTAATATTGTTTTCTAGTGCTGTGGTTGCTGAAAA
TGGAAGTGCGTTGAATGTTAGTTCTCAACATAATGCTGCAACGCCTGTTCCTGATGAACA
AATTTTGCCTCAGTTAAGTTTTAAAGCGCAATTAGTCCGTATTGCTGAACTGACACAAGA
TGCAGAATATCAATTTCAATTGGCTGAAAGAAAACGCATTGAAGCCGAAAAATTAATTCA
TGCCGAACAACGTATTCAACAAGAAACATTAGGCTATCATTTACTATTATCCAATACGAC
AGCAAAAGTCTATCTCAATAATGAGTTTGCCCCTTTGTGGAAAGATAAAGTGGCAGAAAA
ACAGTTTTTAAAAGAATATGCAGTATTCGCTGTAAGCGGCGTTTCGCCTAAATCGGCTAA
TGCGTTACAACAAATTCTAAATATGAATGAGGGATTTGCTCGCGATATTCTACTCACAGA
TAGTTTCTTAGACTATCTCTATTACACAGAAAATGTCGATCAATTTGCAAATCAATGGTT
ATATCATTTAGGAAGTTATTCAATTAAAACACCAACAGAATATCGTATTGCTACTTGGTT
GGAAGCGATTAAGCAAGATCGCTACGCTCAGTTTGTCACGGATCTAATACCTAAAAACCA
TATTTACCAAGAAACCGTACAAAAATTATTTGAAATATCATCTAATGATGCTCTCAATCA
GGGTGGTAATAAATCAGCAAAATCTACAAAAGAGAATAAAGGTAGTGTAAACACGCCTTC
ATTTACTCAATTAGCACTTAATGCGCAGCGTTTACGTCTTATTCCAAGTTTTAATAATGG
AATTTTTGTCAATATCCCAAGCTATCAGCTCTATTATTTCAGAGAGGGCAAACTTGTTTT
ACAGTCTAAAGTAATCGTGGGAAGAAATGATCGCAAAACACCTGTCATGTACAGCAAACT
GAGCAACGTTGTCGTCAATCCGCCTTGGAATGTTCCATCAACAATTAAGAATAAAGATTT
AGTACCAAAACTTCGTAAAGAACCAATCCTTGCTGATAAATTAGGCTATGAAATTTTAGA
TGGGAAAGGGAATAAATTCAGTGCTCATAGTATCAACTGGGCAGCTTATGAAGGAAAAAA
TAATTTCCCGTATCATATCCGTCAAAAAGCGGGAGATGATAGTGCTTTAGGGCGTTATAA
ATTTAATATGCCAAGTTCCGATGCAATCTATTTGCACGATACACCAAATAGAGGGTTATT
TAGTAAAAAAAATCGTGCGTTAAGCTCTGGCTGTGTTCGTGTAGCTAAAGCAGATGAACT
AGCTACGTTATTATTAGCAGAAGCTGGGTGGTCAGCGCAGAGAAAACAGGACGTTCTTGC
AAGCAAAAAAACAACTTCTGCACCTATTCGTTCAGATAATCCTGTTTATTTATATTATGT
AACATCCTGGATTGAAGGCGGTAAAATATACACCTTACCTGATATTTATCAATTTGATAA
ATCATTACCTAAAATCAACTTAGATTGGGAAAAAGTAAAAAGTGTGATCTAGTCCACAAA
ATAAAAAATTTCCGAAAACGATAGGCTATTTTTTAGAACTTCCTTTTTGATAAAATGTCG
ACGTTAGGTTGAATATATTTACCTTCAAGAGATTAAAGGAGAGATTGTCGGTAAATAACC
CAAATGCGAGGATAAAATGGAACAAACAAATTTACAACGCCGAAGATGGCTTGCATTAGG
CGGAATAGTTTTGGGTGCAACCTTGTTACCTAATTTAGTTCATGCGGTAACGTCAACTCC
AAAACCTCTTATTCTACGTTTAAAACGCTTAAGTACAGGCGAGACCTTATCTGCTAATTA
TCACACTAACGGATTTGCTGCAAAGGATCTTAACAAATTAAATCATATTATGCGCGATGT
GCATATCAACAGAATTAAGCGAATTGACCCAAAACTATTCGTAAAATTAACTCAAATTCA
AGCTCGCTTGGGTCTTCGTAAATCTGAAATTCTTATTGTAAGCGGATATCGTTCTGCTCA
AACAAATGCTAGATTACGCCGTCGTAGTCGAGGCGTTGCTAGCAATAGCTACCATATTTT
AGGTAAAGCCATTGATTTCCGTATTGAAGGTGTTCCTCTTGCCCGCATAAAAGCGGCAGC
AGAAAGCCTGAATAACGGGGGAGTTGGTTATTATCCTCACAGTAATTTTGTCCACGTCGA
CACTGGCCCTGTTCGTACTTGGCGTGGTTCATAAGCGGTTTGATTTTATGTTTAATTTGC
AAATTATCCCTGTAAGTGTTTTCCAACAAAATTGTTCTGTCGTTTGGGATAACGAAAAGA
ATGCGGTTATTATTGACGCTGGTGATGATGCAGACAAAATAATTCGGTTTGTGGAAGAAC
AGCAATTAAATGTGCAGAAATTGTTGATTACTCACGGTCATCTTGATCATATTATGGCTG
TCGATCGACTGAGAAAACATTTTAATGTTGATGTCTTTGGTTCTCATCAAAACGATCAAC
CTCTTTTTGAACAACTTCCTAATATTTGTCAGAGCTACGGGCTTCCTGCATCGCCCGCTT
TTCTACCAGATCACTGGTTAAATGCAGGTGATAAAATTCAAATTGGGGCTTTAACATTCC
ATATTCGCTATTTACCAGGCCATTCACCAGGTCATATCGGCTTTTTTGATTTTGAGAATA
AAATTGCCTTTAGTGGCGATGTGCTTTTCAAAGATAGTATTGGAAGAACCGATTTATACC
AAGGTAATTTTGAGCAGCTCATTTATACAATAAAAACACAACTATTTGATTTAGAAGATG
ATTTTATCATTATTCCTGGACACGGATCTCATACCACAGTAGGACGTGAAAAACAACACA
ACCCTTTTTTAAAGTAGTCATATGAAAAAAATTAAACTTCTATTTTTAGTTCTCAATACC
GCTTTTCTAACCGCTTGTACTGCTTCTATTGATCCTGAAACTGGCACCCGTTCAGATCCG
TTGGAAGGATTTAACCGTGCCATGTGGAAAGTCAATTACGAATATCTAGACCCTTATATT
CTTGAACCTGTGGCAAAAGGTTGGCGAGATTATGTACCTAGCCCAATTAAAACAGGTTTA
GTCAATGTGGCAAATAACCTTGATGAACCTGCCAGCTTTGTAAACCGATTAATTGAAGGG
GAAGGACAAAAAGCGATGGTCCACTTTACTCGCTTTTGGTTTAACTCTATCTTTGGATTA
GGCGGGTTAATTGACTTCGCGAGTATGACCAATGATCTTAAAATTGATAAACGTAGAGAA
TTTGGGGATACTCTAGGCGCGTATAATGTGCCTACAGGACCTTATGTGATGTTACCAATG
TATGGACCCGCAACGCCTCGTCAAGATTTAGGTCGATTAGTAGATACTAGTTATCCAGTT
TTATCTTTACTCGCTACACCTTGGAGTATCACAAAATATGTCGTACAAGGAGTAGATTCC
CGTGCACAGCTTATAGGACAAGAAGCGTTATTGAAGCAATCTCAAGATCCTTACATTACT
TTCCGAGAAGCCTATTTTCAAAATTTAGAGTTTAAAGTAAAAGATGGTAAAACAGAAAAT
AGTGAGCAAGAAACATTATCTGAAGAACAGCTAAAAAATATTGATTGATGATTTACCTGT
AAAAATTTACACTAAAACGCAAAATTCCTATTGACACTGTGTGTTTAAACAGTAAAATAA
CTGTATAAACACACAGATTTATTTTAGAGGATTTTTATGGCGTATCTTAGATCACTAACA
TTGGCACAATCCCATCAGCCTTTACCCCTTTATCGAGATTCTAATATAAAGCACCCAATC
AAACTGGATCTCTATTCTCTTTATGTTCGTCGTCCTTCTGAAACCTTTCTGGTTCATGTG
AAAAACCCTAATTTAATTGCATGGGGGATCGAATTAGATGATTTGTTAATTGTAGAGAAT
AATCAATCTGCTGAAATTAACGATCTTTTGGTATTAGAGAAAAATCAAGAGTATAAGTTC
TACCAATTTTTCAGTGAGATTAATGGAGAGAAGATTTTATTTTCTTTAGACACCTCAGAA
CCTAATTTACGCATTAAAGAATGGAGTGATGTAAATATCGCTGGGGTGATTACAAATATC
GTACATCAAGTAAAACATCGCGCATTGCAAAAAAACAGATTGTCTAATTGATAGGTATAA
TAAATAAAATACTTGCTAATGGGTATTTTTAATTATTCTTAGCAACTCTTTTTATTTAAA
AAATCTTGTATAAACAAAATATTACGCCTTTTTGTTAATCAGTTATGATTATTTAATTTT
TGCTTAAGCTCGCTAAATAATCCCTCTAAGCGATTTATTGTATTTTCTATATTTAATTTA
GAATATTTCTCATAGGTAAAAATAAAATCCATATAACGCTTTAAGCTGGTATAAGCACTT
CTTGCATTACGACGTTTATAAGGGAAATGGTCTTTTTTATTGGCTTTATCACTTCATTCT
TTTAAAAACGTTTGGCGTTTTATAAACTAAGGACGTAATCGCTAATAAAATTCATTTTTT
AAGATAAACGTTTTATGACATTCATTACAAAAGTAAGGTTGAGTATTATTTTGTATACCA
TGTTTCTTTATTTTCGGACTTTGGCAAAATAGGTAGTTTTTGTTTATATTTCAAAAAAAA
AGTGGCTTAAAGCCTTGTACTATACGGTATTATGTAGCAGTTGCACAAAACCTAAAATGC
AATCGTAACCGCAGTAAAATTTTCGATGCTCTTAACTTCAAAACAGGGTTAAGGGCATTT
CTTTTGGCAAATTTTAGCTGATTTCCCCACTTGTTTGCCAATATTATTGGCTTGCGATGT
AAATTTTCCCATCAATGGGCGTAGCCAATCCGCTCAACCTTGCCAAAGGTGAGCTGATTT
CCCTGTACTTACATTTCAATTCGTTTTTAGTTAAACGAATTAGGCTGCCAGTAACTCTTG
TTCGTACTTCATTCTTTCATTGAGATTTTTAAAGTAGGACTGGGAAATTTCTTCAGGGCT
AAATGCAGTCATACCGATAAGCTCTTGCGTGCGATGATTCCCTTGCCAGTAACCCACCCA
TTCCCTTAATGGTAATACCCATAAACAACGTTTGAGAATATCACTAAACAGTTCGCCATT
AGACTTTTGACGGTTATCTGACATAAACGCTGCTTGGTTAGCATAATGTAGGGCGTATTT
GTTATCACATTTGTGATGTACGCCACGATGTAAATCACGGAAACGAGCGTTAAAGGATTC
GGCGAGATTATTACTCACACCTTTGGCACTATAACATTCTTTATGATTAACACTCCAACG
AGTGTAGTGAAAATCCAAACCTTTATAGGCTAGGTTTTCATCACACATAATATCGCTACC
TGCTTTTACAAAACAGTGGTTTAAGGCGAGAACGATGTTAGCGTTTTCGGTGTAATCCAT
TGCCACAATAGTTCTATTTGAACCCCACAATGTTTCATCATTAGAAGCACGTTGATTTAG
ACTGATAATGAAACGTTTAGTTGGTCTTAATTTAGGATAATTTGTCTTTTTATCTCGTTG
TTTATGTTGATTCTTTTTAAAATTTGCTTTGCGTAGCTTATAGTTAATCAACGTTCCATC
TTCGTGAATTTCCCCTTGCAATGGCGTTAAATCTCGAGTTTTGAATAGGGCTTCACGCAG
TTTATGGCAAAGGACAAAAGCCGTTTTATAACTAATATTAAGGTGACGGCTCATTGTTAT
TGCTCAAATCCCTTTAACTTCATTCGCAAAGAGAAGAACGGCAGCCAAAATATCAACAAA
CGGTAATTTATGAAAAGCAAATGCTGTATTAGTCGTAATATAGAAGTGGCGTTGGCAATG
TTTGCAACACCAACGTTTGCGAGAAGTGAGAAAATAAGCATTGTGGCGGATTCCGCAATG
TGGACATACTACGTCCGTAATATCGTTAGGATTTCCCCAACGATTGGCTTTTAAAAGTTG
AAAGGCTTCATCTTCACTTAAACGAAAGATTTGTTTGAGATTTAAATTTTTAGATTTGCT
TGAAAGCAGATAATGCTGCGCCATAAGTATTCCTTGTGTGTACAAGGTACTCAAAGCTAA
ACGCCAGACATAAAAAATCGCCCACCTGAATTTTCAGGTAGGCTCAAAGCGTTTTGCCTT
GAATACCGTACTGCCACAAGAAATACGTGGACTAAACGCCTAGATAAACTAATTGCGACA
TTTGCCCAATAATAGGCGAGATGCTCAATTTTACTGGTTGTCTATCTTTCTCATTTAAAG
AAAGCAAAGGCGAATAATTGATTCGCAGCTAAGGTTTGGTTAGGAATACTCCCTTTGCTA
ATAGATACTAAATTCTTATAGAATAGGTAGAAATAGTTCTGCTAAACGATCTCCTTTAGG
TTTTCTTCCATAGGAAAATTTGAATCTATTTGCTGTAATATACGCTGCATATAATAATTT
AGTTTCTAGATCCATATTTTCTTTAGGAATAAGAACTGCAACATTACTGTTCGGAACAAA
CTCTTCTATAGAAACGTAAGAATATGTATGACTTCCTGCACCATCAGTAGAAACATATAA
CGTTTCTGCTGGAAATACTTTATCAGCTCGAATGCTAGTTTTATCAATAAATCCTGCGTA
ACTGGTAGATTGCCTTTTTGATGGTCTAACATAAGGAATGAATGTATTGGATATTTTATC
ATCTTGTATTTCTACATTATTAGATGATAGTCCATTGACTATGTTAAATATACTGCTCAA
TCTAACAAGCTTATTTGAGTTGAAACTAGTAATATTCTTATTGATAAAATCTCTATTTAT
ATTTTTTTTGTTTTTTGTAATAAAATTTGTTCTTTCACTGCCTAGTTTTTCAACTAATTT
AGAAACATAATTCCTATTAGGTAGTTTTAATTTAAGTAATCGTTCTCCTTTAGGTTTTCT
ACCATAAGAAAATTTAAATCTATTTTTTGTTATTAACGCAGCATATATAAATTTTTCATC
TAAAGTCAAATTTTCTTTAGGAATTAAAACAGCAACATCTGAATTAGGTATGAATTTCTC
AATAGATACATAAGTATAAGTATGGCTTCCGGCTCCATTTGTTGATACATATAGAGTTTC
TTCTGGAAATATTTTATCTTTTGGAACGCTATTTGCATCTATAAATCCAGAATAACTTGT
AGACTGCTTTTTAGATGGTCTAACATATGGTAAAAAATTAGTATTAATTTTGTAGTCACT
TATATTATATTCAGTTGAAGATACACCATTTTCTATATAAAAAAGATCCCCTAATAACAC
ATAGTTATTCTTCATATCCATTCTCCATTTTGAATGCTTCATATTGTAAAAATGGTTTAA
TGATGCTCTCTATAGAGATATTTGAATAATCAGTATCTAAATAAGCTTCTGCTAACCATT
CGTCATCAGCTGTAACTTGCTTATTTATACTAAATTGAGAAATTTCCTTACGATTCATAA
ATGCAGATAACCATTTATTCTCTAATCCATTTTCACCTATCCATTTTTTATTTATATCAG
ACCGACCTAGATTTTTAGTTTTAACAAAACCATCATCTCGCCAATACCCAAACCAAGTTT
CTTTTAGTTTTGAGTGAGGGACGTGTGCTCTTATTACGATTCCAACAGTGACAACAGATG
TTTTACTATTTGAAAATAGATCTTCAGGGAGTGATACTACGGCTTCTAACGTATGGTTCT
TTAATAATTTCTTTTTATTTTCATAATTAATTCCTGTCGTATCAGTAACAACGCTAACTG
GAACTAATGCAATAACAGTACCATTCTTTTTCACTGCGTTTAGATTTGAAAAAATAAAAT
CAAATTCCTCAATATCATCTGAAGCCATCTTAAATGGAGGGTTTAAAAGTCCAACATCTA
TTTTATTTTTGTCAATATCTATATCTTCATAGTTTATGATTTTCTTTTTCTCCGATTTAG
AATCGTTTTCGTTGTTATCTTTATGAGTTAATAACTTATTAGGAATAATATCAAATGAGT
CCCCCCAAAAAATATTACTTCGACCATCTGAATGTATAATCATATTAGATACTAATAAAG
CAAGAATACTATCTTCATATTCAATGCCATAAATTTGATTCTTCTTAATATCTAAGATCT
TATCTTCGTCATCTCCAGCATCTAAGATCATTTCACCCATTGCTGCTACCAAAAAACCAC
CTGTTCCAGCAGCATTATCTAATACGATAGTATCTTTATTTATTCCTGCCATTTTTGCAA
AAAGTTGGGCTATATGTAATGGAGTTAATACAATGCCCAGACCTTTATCGGTATTAGCAT
ATCTTAAAAATTCAATATAGAATTGACTTAATGTATCTATATATTTATATTTATCAAGAA
ATGTGTACACATTATCTTTAATTGAATTTATTACAGATAGAAGATTAGATAAGCCAGTTA
CTTTATCTTCAAATGTTTTATTAGATTTAATAAAATTAAAAGCCCCTAATACAGTATCAG
CATTTTTATTTTTTAATTCATCTGATCTTAGTTCGGAAGAAATAGCATTTAATAAAGATG
TTATTAAATCTTTTGGTGTTTTATTTTCTTTGTAAGAAATTCTAAAAACTTTATTTTGTA
ATGCAACTAAAATACCACTAATTAATAAAGCCCTATTAGATTCTTTAATTTTCTTTTTGT
GTAAATCAGCATTTAATGTTTTAGCATAAGATAAAAGAGTATTATAATCTCTACGAAATG
CTTCGTCTGATTCCAAAATTAAACGTAAGTAATTTTTGTATGGTAAAAGTTTATCTGCAT
CAACATGATTAACATTATCTGTTCCTCTTAGCTGCCAAAAAGCATCTACTTTGTAATCAC
TAGGAGTTCCACTGATTGCAATAGATAAAACATCAAATTCCTTTGATACAAAAGATGAAT
AAAGCAAAACTCCATCAACTGCATATCCAGCATATTTATCTCTATTTTTACTTTCATGAA
AGCGAATATCTGGTTTGCATTCAATCAAAAAGATAATATCGGGATATTTATGTGATCTAA
TGATAAAGTCAGGGATACCATTTCGATTGCCTTTTTTACTTGCATTGGATAGTAATTTCT
TTACTTTTTCATTTTTTGTTTTATCTTTAAATTCAACGATTAAATCGTCATCACCTAAAT
ATCCATTCTCATTCAAAAGATCTTTGAATAACCATTCAGTTTCTGTTTCTGAATACTTAG
ATTTCATTTGCAACCTCCAAAAGTAAATTTGCAAGGTTGAATGAATAAACGTAAATTATT
GCGTTGCGTTGCGTTGCGTTGCGTTGCGTTGCGTTGCGTTGCGTTGCGTTGCGTTGCGTT
GAACATTTTTGAGATCCTTATTTTAGTAAGTCAAGTAATAATTACTGTTTCTCTGAAATT
TCTTTAAAAGAAATTGAGAAAGCATCTTTTAAGTTTTCAGGCATAGTGCGGTAATCTGAA
ATTAATTTCGTTTCTTGCTCTGACATTACAGTTTTTTGTTGTTCAGATTGAAACATTTCG
CCTTCACCACTTACCAGCCAGTTCAAATTCACTCCAGCTTTAGCAATGGCAGTCATTCCT
TCTGCATTAGGTTCACGTTCACCGCCAACATAACCTTGTAGTGTGCGGTAAGCGATGCCA
GTCTGTTCTGCAAAATCTTTAATTTTCCAGTTTTTCGCTTCACAAATTTGTCTTAGTCTT
TCTGATATGCACATTTGAGCGTTCCATTTTCAATACTAGATTGACAAATATCGCAAATGA
GCGTATATTTGACATTAAATGAGGAGTATTTTATCACGTTTGAGCGTGTATGAAATACTC
TAATAACATAATTTTTTGGCAATTAAAAGTTTTACGGCAATTTAAATTTGCAATCTAAAT
TATTAACCTAATCAGACATATATCATCAGAAATAACTACAATGACCCAGCACTTTCTTTT
AACCAGCAAAGCTCGCACGCTTTCATCTATTAAGATAGCTCGCCTATCTGACGATGAAGC
ATTTAGCTTATTATGCGAGCTACGCTGGGGAAGTAAAGAAGTGGTGGTTTGCCCTAAATG
TGGTGTACAACATCAAGCCTATTTCATCTCTACTCGCAAGCAGTGGCGATGCAAACATTG
TAAACACACGTTTAGCATTACGTCAGGTACGATTTTTGCAAACCATAAGTTGCCAATTCA
AACCTATTTATTCGCTATTGCCTTATTTGTCAATGCAGTTAAGGGAATTTCAGCCTGTCA
GCTCTCTCGAGATTTAAACGTGCAGTACAAAACCGCTTTTACCTTATCACATAAAATCCG
AGAAAGTCTGATTATTCAACGTGAACTTTTCCCATTATCAGGCGAAATCCATATTGATGG
TACTTACGTGCATTCTGCTCCACGTCCAAAGAATAAGAAAGCAGAACGTGTGGATAGACG
TTTAAAACAAAATGCCAATCCAAATAAACGTGGCGTACTGGTTATGCGTGAACGTTACAC
TGAACAGGACACTTTGTCTAATCCGCAACTAGTCGGCGCAAAGAGAACCATCACGTTTCC
TATTTTGTCAGAAAATTCAGAAACCGTGAAGAAATTGGCCACTGCATATATTGAGCCAAA
CAGCCGTATTCATACCGATGAAAACAGTGCTTATGATGAATTAATCGTGGATTACGACTT
ACAACGTGTAAACCATCAAAAAGAATATCGTAGTGATGAAGGGATTACCAATAACCTTGC
CGAAAGTTACTTTGCACGTTTCAAACGAATGTATTACGGACAAGTCCACAAGATGAGTAA
CATCTATCTTGATAACTATGCCAATGAAGTCGCTTATCGTGAAGATACTCGTAAACTGGA
TAATTTAACGATTTTCAACGATATCACCAGTAAATGCCTTTCTACACCATCAGAAAATGC
TTGGAAAGGCTATTGGCAAGGTAATCATAGACAAGTAGAAAGGTTAATAATGTAATATGG
CAGATCCAATTTACTATACACAAATTAAACAAAAAATCGCTCAGTTTGAGCGAGAAAAAG
AGCAGGTACAGGCTCATCTAGCTCTAGTTGAACGCCGTATTGCTTTACTTCATCAAGCCT
TAGACGTAATGAACATCAGTGAAGATGAAGTTCATCAACACAACACCGAACATTTTAAAT
ATCGAGTTTACCATAAACGCTTTAACGGCAAATTATGCCAACTTATCCAACAAGTAATGA
AAGCTGAACCACATCGTTCTTGGCGGGCGGAAGAAATAACAGAAGCGGTACTTGTTGCAG
ATAAACAAGCCTATCGTCCTATTACTAAAGATTATATTGAGTCTGTCCGCTCCGCTTGTG
AACGCCTTGCAAGACGAGAGATAATAGAGAGAGTTGAAGTTGTTCGATACAAAGTGATTC
AATGGAAATGGAAACAAAGATAGCGGTAGAATACCGCTATTTTTTATGTCCCAATCTCTT
TTAACTTCCATTTAATCTTCGGATTTTGACCACTCCCTGCAATAGAATGCTTTTCGATAA
TCCCCTGACGATGTAATCGTCTTAATGCGTGAGCAAATGCGATAACAATCGAGTGGAAAT
CCGATTTGTCAGGCGTATAGCCTTCCAATTCAAAAGCCTTAATCATAATCTCATTTGTTG
ATAACCACTGATTTGGAAAGCGCTTAAAAACTTTAGCAATAAATTCATTAGGGCTATAAG
TGTAAGATTTAGATTTCTCACCCCGTTGTTTTGTCGCTAATGAAAATGGCTCACTATTTA
ATGCTATCAAGGCTTGCTGTAACGTAGCAATATGCTGTTTAGCCACCTCAATACATCTTT
CGAAATAGGTAACGTCTTGTGTTAATTTAGCGATTTTCTGCTGAATAGCACTCATATCAC
TTGCTTTTACCATAAATAAAAATCCTTGTGGTTAGTAAAACTCACAAGGATTGTAGTAAA
ATTTAGTTAAGCGGTCTTTGTGCAACTGCTACATAATACCGGTACTATAAGGCTTTAAGC
CACTTTTTAGCAACAAATTTGTCTATTACACCAATTTACTTCAACTGAGCAAAGGCTTGT
AGCAAGTCTGCTTTAATATCCTCAACGTGTTCAAGCCCCACCGAAAAACGCAAGAGCTTA
TTACACACACCACGAGCGATACGTTCTGCTTCAGGAATATCCATATGGGTTTGGGTTGCA
GGGTAAGTAATAAAACTTTCTGTACCGCCTAAACTTTCCGCAAAGGTAATCATCTTGATC
GCTTTTAAGAATGGATTAACCCAGTTTTCATCTTTCAAGCGGAAAGATAACATACCGCTT
TTACCAGAATAAAGCACATCTTGCACTTGCGGTTGTTCCGATAAGAATTTAGCGAGTTCA
GTGGCATTTTGTTGGTGATGCTCAACACGCAACGCAAGGGTTTTTAAGCCACGAATAATC
ATATAAGCGTCAAACGGTGAAAGCACCGCCCCAGCACCATTTTGCAAATAGAACAAGCGG
TCACATAACGCTTGCCCTTTTGCTACCACCAAACCTGCTAACACATCATTATGTCCTGCC
AAATATTTGGTTGCACTGTGAATAACAATGTCTGCCCCAAGTTCAATCGGGCGGAATAAT
ACTGGTGTTAAGAAAGTATTATCGACAATCAGCAGTAAATTATGCTTTTTAGCAATTTTC
GCAATCGCTGCAACATCACACTCTTCCATCAACGGATTAGACGGTGTTTCAACAAAAATC
GCTTTGGTATTTGGGTTAATCGCTTTCTCAATCGCGTCTAGATCTGCCGTGTTCACATAA
ACAGGCTTCACGGTATTGTTATTTTTGTAGCTAAAATCTAACAAGCGGTAAGTTCCGCCA
TAAACATCGCTAGAGATAATCCACTCGTCAGGGGCAGTAAAGAGCGACATAATTAATTGA
ATTGCCGCCATACCTGACGCTAATGCAAAACCTGCATCGCCACCCTCTAAGTCCGCAATG
CCTTGCTCAAGTACACTACGAGTTGGGTTTTTGGTACGAGTATAGTCAAAGCCTGTGGAC
TCGCCGATCCCCATATGTCCATAGGCAGTCGAAAGGAAAATCGGGGTCGCCACCGCACCA
GTACGCTCATCAGTACGATTACCCAGTTGGACTAAAGTACTTTCAATGTTGTTATATTTC
ATATCTATCCTTTTGCAAAATTTTGATTAAATTTGACCGCTTTTCTTTATTATAAATTAT
TTAAATCCAACACATCGGTCATATCAAATAGACCGTTTTGTTTGGTTTGAAGCCATTTTG
CTGCACGCACAGCACCGTTAGCAAAAGTCATTCGGCTTGAAGCTTTATGGGCAATTTCAA
TACGTTCGCCTTCATCAGCAAACCAAACACTGTGTTCACCGACTACATCACCTGCACGGA
TCGTCGCAAAACCGATTTCATCACGCTTACGTTCCCCTGTGATCCCTTCACGCGCAAATA
CGCCGTGCGTTTTTAAATCACGACCTAAGGTTTTGGCAATATGCTCACCCATTGAAAGCG
CTGTGCCAGATGGCGCATCAACTTTATGGCGGTGGTGAGCTTCAATCACCTCAATATCGT
AATAATCGCCCATCACTTTTGCCGCTTTTTCTAACAGTTTAAATACTAAGTTCACCCCAA
CGCTGTAATTTGAAGCAAAGACGATACTGATTTCCTCTGATGCAGATTTAATCGCCTGTT
TGCCCGCATCATCAAAACCAGTTGTGCCGATCACCATTTTTTTATTATGTGCGACACAAA
AAGCGATGTGTTCCAACGTCCCTTCAGGGCGAGTAAAATCAATTAATAGATCAAAATGAT
TGAGCTGTGAAGCTAAATCGTCCGTGACAGTCACGCCTAAATGCCCAATACCAGCCAACT
CGCCAGCATCAGCCCCGACTAATGATGATCCTTTACGTTCAAATGCTGAACCTAATTCTA
CGCCCTCTGTGTTATTTACGGCTTGGATCAACTGACGACCCATTCTGCCACCAGCACCGA
CAACGCCAATTTTTAATGTCATTATAAATCCTCTATAAAATGTCGTGATAAGCGGTTGGA
TTTTACAAGAAAGTTACGTTTTTGAATACAGAAAGATAAGCATCCAAATAGAGACAACCC
GATCTGCGAAGATCGGGTTGGTCTATAGTGAATAGCTTATTCAGGTCTTACCCCTAAAGT
ATGACAAATAGCATAACTTAATTCTGAACGGTTTAAGGTATAAAAGTGGAAATCTTTTAC
TCCCTCTTTAGAGAGGATTTTCACCATATCCATTGCAATACTTGCCCCTACAAGGTTACG
GGTAGTTTGATCGTCGTCCAAACCTTGATACATTTTTGCCATCCAGCTAGGGATTTTCAC
ATTAGTGATTTTTGCCATTTTTTCTAGCTGTTTAAAGTTCGACACAGGCAAAATGCCAGG
CACGATTTCAACATCAATCCCCACCGTTGCACAACGATCACGGAAGCGAAGATAGCTATC
AATATCAAAGAAAAACTGAGTAATAGCACGGCTTGCACCTGCGTCAACTTTCTGTTTCAA
ATAGAGCAAATCAGATTGGGCTGATTTTGCTTCAGGGTGAACCTCAGGGTAAGCGGCAAC
AGAAATCTCAAAATCGGCAACCTCTTTTAACAGTTTTACTAAATCCGACGCATAAAAAGG
TTTCTTCGCATAGCCAGTAGGCTCATCGCCACGCAAAGCCACAATGTGACGAATGCCACT
GTCCCAATAATCTTTTGCAATAGCACGAAGTTCGTCAGGGGTTGCATCAATACCTGTTAA
ATGTGGAGCAGCGACAATCCCTGTTTCTTGTTGAATGGTTTTTACGATAGAGTGCGTGCG
ATTACGTTCCCCAGAGTTTGCACCATAAGTCACAGAAACAAACTTCGGTTTAAGCACTTT
CAAACGGTGAATAGAGTCCCATAGCAACGTTTCCATCTTTTCATTTTTAGGCGGAAAAAA
TTCAAAAGACACATTAATTTTGCCATTTAAGTCGGCAACACTTTGATTTAAAAGATCAAT
CTCTTTTGCATAACTCATTCAACACCTCTATCGAGCTTCTATTGTTGTTATTTGTATAAT
GTTTAGTTTGCATACTGCCGTCTTTTTTAGACGTTTAGATGGCTAAAACTTTAAAATGCC
AGCGATATGATGTCAATAAAATTATTTTCATTATTTCATGAATTTAATTTATGTAACTTG
CAGATAATGATGAAAATTTTTAAATGTAAATTTTTTGTTAAATTTGTTATCTGATGGTAT
TATCCCGTTGCTTGTAAAAAATACAACATCTGCTGTTTTTATTTTCAAACTCAATTAAGC
GGTATCAGGTCGCATTTAAGGGGGAAATAATGCTATCTCAACTCACTACACCAAAAGGGC
AAGCTATTCAACTAAATCATGATGGTTCATTGTCTGTTCCAAATTACCCAATTATTCCTT
TTATTGAGGGAGATGGAATTGGCGTTGATGTCACACCAGCCATGCGTTTTGTAATTGATG
CTGCGGTAGAAAAAGCCTATCAAGGTCAACGAAAAATTGACTGGTTAGAGATTTATGCAG
GGGAAAAAGCTAACCGACTTTACGGTGAAAACACATGGCTACCCGAAGAAACATTAGCAT
CAATTAAACAGTATCATATTGCGATCAAAGGCCCATTGATGACCCCTGTCGGTAAGGGGA
TTCGTTCTTTAAACGTAGCAATGCGTCAAGAGTTAGATCTCTATAATTGCTTGCGTCCAA
TCCGTTACTACCAAGGTACGCCAAGTCCTGTGAAATATCCAGAATTAGTGGATATGGTGA
TCTTTCGTGAAAATTCAGAGGATATTTATGCTGGGGTAGAATGGGCGGCAGGTTCCCATG
AAGCTGAAAAAGTAATCGCTTTTTTACAGCAGGAAATGGGCGTGAAAAAAATTCGCTTTA
CGGAAGAATGTGGCATTGGTATTAAGCCCGTTTCAAAAGAAGGGACTCAGCGTTTAGTGC
GGGCTGCATTACAGTACGCGATTGATAATGATCGTAAATCACTCACTTTAGTGCATAAAG
GCAACATCATGAAATTTACCGAGGGGGCATTTAAAGAGTGGGGATACCAAGTTGCCAAAG
ACTTTGGTGCAGAGCCAATAGATAATGGCTCTTGGCATTGTTTAAAAAATCCAAATACAG
GACGAGAGATCATCATCAAAGATTGCATTGCTGATGCTTTTTTACAAGAAATTTTATTAC
ATCCAAGTGATTACGATGTGATTGCAACGCTTAATCTTAATGGTGACTACATATCCGATG
CACTTGCGGCACAAGTTGGCGGTATTGGTATTGCACCTGGTGCAAACATAGGGGAAGAGG
CGGCTATTTTTGAAGCAACGCATGGTACAGCGCCTAAAATCGCAGGTCAAAACAAAGCAA
ATCCAGGCTCGATCATACTCAGTGGCGAAATGATGCTACGCCATTTAGGTTGGACTGAAG
CGGCAGATTTAGTGGTAAACGCAGTATCCAAAACCATCTCAAATAAGACAGTGACCTTTG
ATTTTGCGGAAACATTAGAGGGGGCAACACTCCGTACAACTTCGGAATTTGCCCAAGATA
TTGTCGCCAATATGTAACCACTTATACACATAGAGATAATCATGCAATTTTGTGATCTTG
TTAACAAAATGTAAAATTTGTTAAATTTATTTCTTGTCGTTTTTACTCTCTCTGTTATGA
TTATCTCATCGCTCATTTTTTATCTATATTGAAGTGGGGATCATCATTATGTCTTTCTTA
ACTGAATACCAAACACACGTTTTTGAACGAGCTGCACAAGGTATTGTGCCACTGCCATTA
AATTCAGCGCAAACAGCAGAGCTTATTGAATTACTTAAAGAACCTGCTGATGCAGATAAA
GCATTACTCTTGCACCTCTTTGAAAATCGAATACCAGCAGGGGTTGATGAAGCAGCCTAT
GTTAAAGCCAGCTTTTTAGCAGCCTTAGTAAAAGGGCAAGTAGTTTCGCCGCTCATTTCC
CCACAACAAGCCGTCAGCTTGCTAGGCACAATGCAAGGGGGGTACAACATTGAACCGCTT
GTTGAAGCACTTGATGATCCAAGCCTTGCTCCTATTGCCGTCAAAGCACTCTCTCATACG
CTCTTAGTATTTGACAGTTTTCATGATGTGGCAGAAAAAGCGAAGCAAGGAAACCGCTTT
GCTAAAGAAGTATTAACCTCTTGGGCCAATGCTGATTGGTTTTTATCTCGTCCAAAATTA
GCCGAAAAACTCACACTGACCGTGTTTAAAGTGACAGGAGAAACCAATACAGATGATCTT
TCGCCTGCACAAGATGCTTGGTCACGCCCAGATATTCCATTGCACGCACTGGCTATGCTT
AAAAATGAACGGGAGGGTATTGAACCTGACCAAGCTGGTGTAGTTGGTCCAATGAAACAG
ATTGAAGCCCTTAAACAAAAAGGTTTTCCACTTGTTTATGTTGGCGATGTTGTAGGAACA
GGTTCTTCACGTAAATCGGCTACAAATTCGGTCTTATGGCTCATGGGAAATGACATTCCT
TACATTCCTAATAAAAGGGCTGGCGGTGTGGTATTAGGCGGTAAGATTGCCCCTATTTTT
TTCAATACGATGGAAGATGCAGGCTCATTACCCATTGAAGTGGATGTAAGCCAATTAAAT
ATGGGCGATGTAATCGACCTCTATCCCTATGAGTGCAAAATTTGTAAGCATGGCAGTGAC
GAAGTATTAGCCCAGTTTAGTCTTAAAACGAATGTGCTTCTTGATGAAGTTCGTGCAGGC
GGACGTATTCCATTGATTATTGGTCGAGGTTTGACACATAAAGCACGCATGGCACTAGGA
TTGCCAGAAAGTGAAGTGTTTGTTAAACCTCAAATACAGGCTAAAACAACAGTCGGCTAC
ACACTTGCACAAAAAATGGTTGGGCGAGCTTGTGGCGTGGAGGGCATACGCCCAGGACAG
TATTGCGAACCTCGAATGACAAGTGTTGGCTCACAGGACACCACAGGCCCAATGACCCGT
GATGAGCTTAAAGATCTCGCTTGTTTAGGTTTCTCAGCTGATTTAGTGATGCAATCATTT
TGCCACACGGCCGCGTACCCTAAACCTGTAGATGTTGTGACACATCATACCTTACCTGAT
TTCATTATGAACCGAGGCGGTATTTCACTACGTCCAGGTGATGGTGTTATTCACTCTTGG
CTTAATCGAATGCTATTGCCCGACACCGTAGGTACAGGTGGCGACTCACATACACGTTTT
CCGATTGGCATCTCATTTCCTGCAGGTTCAGGCTTAGTTGCCTTTGCGGCTGCAACAGGC
GTAATGCCATTAGATATGCCAGAGTCTGTTTTAGTCCGTTTTAAAGGCGAATTGCAACCA
GGCATTACCTTACGAGATCTCGTACATGCGATTCCCTATTATGCTATTAAACAAGGGCTA
TTGACGGTAGAAAAAGCGGGTAAGAAAAATATCTTCTCAGGTCGCATTTTAGAAATTGAG
GGATTAGAGTACCTTAAAGTTGAACAGGCTTTTGAACTTTCAGATGCCTCAGCCGAACGT
TCTGCTGCGGCTTGTACCATCAAATTAAATCAAGAACCGATCATCGAATATCTTCAGTCT
AATATCATCTTACTAAAATATATGATTGCCGAGGGTTACGGCGACAAACGAACCCTTGAA
CGCAGAATTAAAGCCATGGAAGAGTGGCTGGCTGCCCCACAATTATTAGAAGCAGACAGC
GATGCTGAATATGCCGCTATCATTGAAATTGATTTAAATGACATCAAAGAGCCTATTCTT
TGTGCCCCAAATGACCCTGATGATGCTAGAACACTTTCCGAAGTGCAAGGTCAACAAGTC
GATGAAGTCTTTATTGGCTCTTGTATGACGAACATAGGTCATTTCCGTGCCGCAGGTAAA
TTGCTTAACCAGCATCAAGGCATGATCCCAACACGTTTATGGATTGCTCCACCAACTAAA
ATGGATGCAACACTACTTAGTGAAGAGGGCTATTACAGCATTTATGGCAAAAGTGGAGCA
AGAATTGAAATACCAGGTTGTTCACTTTGTATGGGAAATCAAGCTCGTGTAGCCGACGGC
TCAACCGTTGTTTCAACCTCTACACGCAATTTCCCAAATCGCATGGGTAAAGGCTCTTTT
GTCTATCTTGCTTCTGCAGAGCTTGCGGCAGTCTGTGCATTACTAGGACGCATTCCTACA
TGGAAAGAGTATTTAGATTATGTACAACGCCTAGAGGCAGATAAAACGGATACATACCGC
TACATGAATTTTGACCAAATTCAACGTTATACCCAAAAAGCGGATAACCTCATTTTTCAA
ACAGCGGTTTGATTTTGCATAAAATTTACGATAACAGGGAGGACAAAATGCCTAAACTAC
ACCCGACTTTAACTGCAGAACTTCACCTTAACGATGGGCGTAAAATTCCATTGCCCGTTT
ATCAGAGTAACTTAGGTTTTGATGCAATTGGCGTTGAGGCATTACAAAAGCACCAACTCT
TTACCTACGATCAAGGGCTAACCTCTACCGCACTATGCCAATCCAGTATCACCTACATTG
ACGGCGAACAAGGTGTCTTACTGCACCGTGGCTATCCGATTGACGAGCTTGCTTTAAATA
AAACCTATCTTGATATCGCCTATCTTCTTCTAAATGGCGAACTGCCTACAGAAGAAGAAT
TGGCTGAGTTCAAAAAAGAGATCTGTTCACATTACATGGTAAATGAACAATTTACCCGCT
TGTTTCAAGGTTTCCGCCGAGATTCGCACCCAATGGCGGTTATGTGTGCAGCAAGTAGTG
CTTTAGCCGCATTCTACAATGACATGCTAGACAGTGATGACGAAGCACATCGAGAAAAAA
CCGCCATTCGCCTCTTAGCCAAAATGCCAACCCTTGCAGCCATGTGTTACAAATACAACA
TCGGCCGCCCATTTATGTATCCGCAGTATCACTTATCCTACGCAGGCAACTTCCTACACA
TGATGTTTGCAACACCTTGTGAACCTTATGTGGTTAACCCTGTACTAGAACGAGCTATGG
ATCGCATCTTCACACTTCACGCAGACCACGAACAAAACGCTTCAACATCAACAGTAAGAG
GCGTTGCTTCCTCCGGGCCAAACCCATTTGCTTGTATTGCGGCAGGGATTGCATCACTGT
GGGGGCCAGCTCATGGCGGAGCAAACGAAGCTTGTATCAAAATGCTACAGGAGATCGGCA
CGGTTGACCGTATTCCTGAATTTATCGCAAGAGCCAAAGACAAAAATGATCCATTTCGTC
TAATGGGATTTGGTCACCGAGTATATAAAAACTACGATCCAAGGGCAAAAGTTATGCGGG
AAACCTGCCACGAAGTCCTTGCAGAATTAGGAATAACAACACCATTACTTGAAGTTGCAA
TGGAACTAGAACGCATTGCCTTAAGCGATCCTTATTTCATTGAACGCAAACTTTATCCTA
ATGTTGATTTCTACTCAGGTATTATTTTACAAGCCATAGGCATTCCAACTTCCATGTTTA
CTGTTATTTTTGCCTTAGGCAGAACAGTCGGGTGGATTGCAAATTGGAAAGAAATGTGCG
AAGAGAGCCTCAAAATTGTCCGTCCAAGACAAATTTATACGGGGTATCAAGAAAGACATA
TTAAATAATAAAACGTTGAGATAAATAGTTGCTAAGATCGTATTGGTTCTTAGCAACTAT
TTTTGATTCTATATGTAGAAAGGAAATTACCCTAAAATTTTATTGAGTTCATCGCTTATA
GATTCTACAGATTGAGTACCATCTAAACGGTAATATTGAGTATTTCCTGCTTCAGCTTCC
GTAGTATAGTACGCTATCAATGGTTTAGTCTGTTTATGATAAATCGTTAAACGTTCTAGT
ACAGTTTCTGGTTTATCATCCTGACGAATAATTAGGTCTTCGCCAGTTATATCATCTTTA
CCTTCTACTTTCGGTGGATTATATACAACATGATATGTGCGACCAGATGGCTGATGAACT
CGACGTCCACTCATACGCTCAACGATTACTTCATCTGCCACATCAAACTCTAATACAAAG
TCGATTTTTACACCAGCTTCTTTTAGTGCATCTGCTTGTGGAATAGTGCGAGGAAAACCG
TCTAGCAGGAAACCATTTGCACAATCTGGTTGAGAAATTCGGTCTTTAACTAAGGCAACG
GTTAATTCATCTGGAACTAATTTTCCCTCGTCCATTAATGCTTTGATTTGTTTACCTAAC
TCTGTTCCTTCCTTAATGGCAGCTCGGAACATATCCCCTGTTGAAATTTGTGGAATACCA
AATTTCTTCATCATAAATAGGGCTTGTGTACCTTTGCCTGCACCAGGTGCTCCTAATAAG
ATAATTTTCATAGTAAGACCTCTTAAAATAAAAATAGTGGAGTAGATTAGTAACCCTATT
GATTACTGCTTGAGTTGTGAATTTTATTATGTAAATGCTCACTTGTTAAGTCAGTTTAAA
TTAAAGCGAGCTAAAAAATACCACTAAAATCAAAAGCGGTATCACATATTTAACATAGTT
AAACCACAAATTCGTTAATGTTTTCCCTGCCCCTAATTCTTCCTTCGCTTCATCTTTTAA
GACAAAACCAACGAAAATTGCACTGCCAAGAGCGGTGAGAATAAATAAAATGTTACCGCT
GATATAGTCAAAGGCATCAAAAATACTTTTGCCCATAATGGTGACATCTTTCCAGACATT
ATCGCCTAGTACAGATGGAATATTTCCAAAAATGAAAATCAGGGTAAGTGTCCAGAAAAT
CGCTGCTTTACGGCTCATTTTGGTTTTTTCTTGTAAAGCGGTGATGATCACTTCATAGAT
GGTTAATGAGGTCGTCAATGCTGCGACCACTAATAATCCAAAGAAAATAATAGCAAAGAT
CGTACCGCTCCACATATTAGAGAAGACAATTGGTAGGCTTTGGAAGACGAGAGTTGAGCC
TGAATTTGGGGCAATGCCAAAGCTAAAGAGTGATGGGAAGATCATAAATCCTGCTATGAC
TGCAATCACGGTATTTAATACCCCTGTGATTGTCGCGGTTCTCACTAGATTTTCTTTTTT
ATCTAAGTAGCTAGAAAGGGTAATTAATACACCGAAACCTAAGCTAAGTGCAAAGAAGAC
TTGCCCTAATACAAAGACAAACAATTGCGGTGTAATTTTTGAGAAATCAGGCATTAAATA
GAATTTAATCCCTTCCGCTGCCCCTGGTAAAGTGACATTACGGATCACCATAATAATCAA
GAAGATAAAGAGTATCGGCATCAGATATTTAACTGAACGCTCAATACCATCAACAATGCC
TTTGACTAAGATGAAGTAGTTTACTAAGACAAACAAGCCAGTATAAGCCAAAATGGTAAC
TGGGCTGTTAAAAATACTCTCTTTAAAATAAGTAGATGTAGTTTCTACGGTAACAGGTGA
TGATAGATCTAAACTGCCCGTTACAAGACTGCCGATATAGTTTAATACCCAACCACCAAG
CACCATATAGTAAGCAAGGATACCAAAAGATCCTAATAATCCCATATAGCCCAAGATTTT
CCACGCAGGGTGAATGGCTTTACCATTCGCTTTTCCCGTAAAGGCATCAATGGCATTTAC
TCGCATACGGCGACCAATCACATTTTCAACCAAGATCATCGGAATACCGATCACGATCAT
TGCGATACAAAATAGCGCGACATAAGCTCCACCACCATTTTCACCGACTAAATAAGGGAA
ACGCCACGTTGCACCAAAACCAACGGTTGCACCTGCTACGGTCATAATATATGCCAATCG
ATTTGACCACGATTGGCGTTCTTGGGGTTGTGTATTCATATTTTTTCCTACTGCATACAA
AAGGAAGTTAAGAGAACAGAGCAAAAAGTTCATCGACTTTAATTCGAGAATCAATGGATT
GACCGATGTGACGCTGAACTTTCAGTTTTTTGATTTTTGCTCCACGGTAGATTTGCCGAG
TAAACTCGGTATCGTGATTTGAAATTAAGACAGGGATTTTTGCCTGTTGAGCTTGTTTTG
CTCTGTCTGCTAAAGCAATTTGTTGCTCAAGGGAAAAACCGCCCCCAGCATAATGGGTAA
AATTCGTTTCTTGCTTCAACGGGGCATAAGGTGGATCGCAATAGACCGCATAATCATCAG
GATTATCTAATAGATATTGAAAGACTTGATGAAAATCGGCACAGATAAATACCGCTTTCT
GAGCTTTTTCCGCAAAAAAGCGTAACTCTTTTTCAGGGAAATAATAGGTTTTATAATCGC
CAAATGGCACGTTGAACTCATTTTTTTGGTTATAGCGACATAAACCATTAAAACCAAAAC
GGTTGAGATAAAGAAACAGTGCTGAACGACGTAGCAGATCTTGGCAAGCATTAAATTCCT
TACGTCGCTCATAATAAAATTTTGCCGTATTTGCTTGTGGATCATTAAACAAGGCTTGCG
ATTGCTGGATATAGCTTTCCACATCAGCTTTAATCACATTAAAGAGATTAATCAGATCAG
GGTTAATGTCAGCAAGAATATAGCGTTCAAAATGTGTATTAAGAAAAACTGAGCCAGCCC
CAACAAAAGGCTCAACTAGGCAAGCCTTTTGGGGTAGGTGCCGATTAATTTCATCGGTCA
GGCGAAATTTCCCACCTGCCCATTTTAAAAAGGCTCGCTGTTTCATTGTTAAAACTTAGG
ATTGAGTAAATCGACGGATAGCATCTAACACTTGAGTTTCGGTCGCTTGAGCGGTGACAT
AAGCTGTGCCAAGTGATTTTAATAAAATCAGACGCAACTGACCGCTTAGTACTTTTTTAT
CTCGCCACATATAAGGCAGATATTCTTCAGGCATCATTCCATCTGGTGAAATGGTTGGCA
AGGTTGCACGAGCAATCAATTTTTCTAAACGAGCCACATCTTGTTCCGTAAGATCGCCTA
GAATATGGGACAAGGCAGCTGCTTCAAGCATACCGACTGCAACCGCTTCCCCGTGTAACC
AGTTACCGTAGCCAAGATGTGCTTCAATCGCGTGCCCAAAGGTGTGACCTAAATTTAACA
AAGCACGGTCGCCTTTTTCTGTTTCATCACGAGCCACCACATCGGCTTTCAGTTGGCAAC
AACGTTGAATACAATACTCTAATGCAGACTGTTCAAGGGCAACGAGATCGTCAATATGCT
GTTCAAGCCATTCAAAAAATTGAATATCAAAAATTGCACCATATTTGATCACTTCCGCTA
AGCCTGCACTCACTTCACGTTTAGGCAAGGTTTTTAAGGTATTTGTATCAACAATGACTG
AAATCGGCTGATAAAACGCTCCAATCATATTTTTGCCAAGCGGGTGGTTTACCGCCGTTT
TTCCCCCAACGGAAGAGTCCACTTGAGCTAATAAGGTGGTTGGAATTTGAATAAAACGGA
TACCACGTTGATAAGACGCAGCAGCATAGCCAGCCACATCGCCAATTACACCACCACCTA
ACGCAATTAATACCGAATCACGATTGTGATTTTTTTCAAGTAATGCGGTAAAAATAAGAT
TGAGTGAGTCAAGGTTTTTATATTGCTCTCCATCGGGAATTAAAACCGAATCAACTTTAC
AACCGATAGCTGTTAGCGTTTGTTCTACTGTTGCAAGATAATGGGAAGCAACCGTTGGAT
TAGAGACGATCATCACCTTATCCCCTGATTTTAACGGGTGATAACTCATCGGATCCGTTA
ATAACCCTGCCCCTATTGCGATAGGATAGCGACGTTCTTTTAATTCCACATTAACTTGCA
ACATATAGACTTCCCTGATTACTGTAAATTATCAATCATATCAATGATTTGCGTTGCGAC
TACTTTTGCACTTTGTTCATCAGTTTGCAAAATAATGTCCGCAATTTCTTCGTAAAGCGG
ATTACGAATTTTCGCCAATTCAACTAACGTTTGATATGGATCTTCCGTTTGTAATAACGG
ACGTTTTTTATCACGTTGAGTACGTTCAAACTGTTTATCCACCGTAGTTTCAAGATAAAC
CACAATACCACGAGCTGAAAGCACATTGCGGTTATCTTTAGACAACACCGAACCACCGCC
CGTCGAAAGCACAAGGCCTTGAGATTGTGTCAGCTCATTAATGATACGCTCTTCACGTTT
ACGGAACCCCGTTTCGCCTTCAATATCGAAGATCCAATCAATATCTGCCCCAGCACGCTC
TTCAATCACAGCGTCTGAGTCTAAAAAATCCATATTTAACATTTGTGCTAATTGACGACC
AATCGTGCTTTTACCTGCACCCATAGGGCCAATTAGAAAGATATTACGTTTTTCTGCCAT
TATTTGTTCTATAAATAAAAATAGAGTGAAAAATTGATTTGTGAATTTTTAGAAAAAACA
GACCGCTTGCACATACAAGCGGTCTGTTTTATGTTGAATTTTGTAAAAGTGATTAAAATT
AAAACACTTATCTTATAAATTTACCACAAATCGCCCAAAATAAAGATGGGCGATATTATC
TCAATAAATCGTCCTACTTTTCAACTGGAACAAAGAGAATTATCGAATTTTAGAATAATT
CTTTACTGATTTTTTCAGTTCCTTCAGGATTTGTACCTAGAGGTTGTTCAAGTGCCTTCT
CTACAATATAACGTTTCTTAGGTTCAGTTCCTTTAATGAAATATTCGCTCATATTTCCCC
CTAATAGACCGCTTGTAGGCTCAATTTGTAATTCTATGATATTAGGTGGCAACTGTTCTT
TTCGCTCTTCTTTATCCGAAAGAGCCACTTTCATATACTTAATCCACGCTGGCAACGCTG
TTTGAGCGCCAGCCTCACCACGTCCCAATTCACGTTTATTATCATCAAAACCAACATAAA
CTGTCGTCACGAGGTTTGAGCCAAAGCCTGCGTACCAAGCGATCTTGGCGTTATTTGTAG
TCCCTGTTTTTCCACCAATATCACTGCGTTTGATCTCATTTGCCACACGCCAGCTTGTTC
CTTTCCAACCTTGACTAGCTTCACCTGTAATAGCTGTTTTCAATGCACTTCGCATTAAGA
ATGCAATTTCCCCACTGATAACCCTTGGGGCATAATGCACTTCTCGATTAACAGCTATGG
CATCTGCCATCAAGCTTGGGGCATTTTGTTTGGTTTTAGTGGCAATATCCAGTTCAGGAA
TAACATCACTTTCATCATCTTTAGGAATTGCGGTTTCTTCTGTAGTTTCCTTTACTTTGA
CAAAATCAAAATAGGTTGGCTCTGGATAAATGACTGGCTTATCATCACACTCTAAACAGG
CAATTGCAGGGTTTGCTTTAAAGAGTTCATTGCCTGTACTATCTAAAATACGACCAATGA
TATAAGGTTCAATCAAATAGCCACCATTATCAAACACAGCATATCCCCTAGCCATTTCTA
ACGGCGTGAAGGACGCTGCCCCTAATGCCAATGCTTCTGTCGCTTGATATTGATCTTTTT
GGAAGCCAAAGCGTTGTAAGTAATCCGCTACATACTCTACGCCAGCCATCTGAACTGTAC
GCACCATCATCACATTTTTCGACTTACCCAAGCCTACTCGCAAACGTAACGGACCTTCAT
ACACATTCGGTGAATTTTTCGGTGTCCACGGTTTTTGTCCTGCTTTTGTAATAGTAATAG
GCGTGTCGCTTAGAGTGGTTGAAAGGCTCAATCCTTTATTTAATGCTGCAGCATAGATAA
AAGGTTTAATCGAAGAACCCACTTGCACTAAAGATTGTGTTGCACGATTAAAACGGCTTT
GTTCAAAACTGAAACCGCCCACAATCGCTTCTATCGCCCCATTATCACTATTTAGTGAAA
CCAGTGCAGAGTTTACATCTGGAATTTGCCCTAATTCCCATTCACCCTTACTATTTTGAT
GCACCCAAATTTGTTCACCAACATTGATCACGTCTTTTACTTGAGTAGGTGCTTTGCCTT
GGGCGGAGTCATTGATAAATTTTCTTGCCCAACGCATTCCAGACATCTTAAGCTCAACAC
GTTCCCCTGTTGGCAACATCACATTCGCTTTATCTTTTGAAATTGCCAATACTGCCGCAC
TCGTAAATGGCTCAGAGCTTGGCAATTTGCTTAGGTGATCGATGATCTTTTCTTCGTCCC
ACGCTTTCTCTTTAGGGTTCCACAGTTTCTCAGCTCCACGCCAGCCGTGACGGCGGTCGT
AGTCAATCAAGTTATTGCGTAGTGCATCTTGTGCTTCTTTTTGGTCAGCTGATAACACTG
TTGCAAACACTTGGAAACCTTTGGTGTAAGCGACTTCTTCACCATAACGTTTTACCATTT
CTTGACGGATCATTTCTGTCACATAGTCGGCGCGAAATTCTAATGCAGCGCCGTAATATT
TGGCTTTAATCGGTTCTGCTTTAGCCTGTTCATACTGCGCTTTGGTGATTTTTCCGACTT
CTAACATACGCCCAAGCACTACATTACGACGAGCTTCTGCTCGTTTAAGCGAGAAAAGAG
GGTTCATCGTGGAAGGGGCTTTTGGTAGCCCTGCAATGATCGCCATTTCCGATAAGGTTA
ATTCTTCTAGCTTTTTACCAAAATAGGTTTTAGCCGCAGCCGCCACCCCATAAGAGCGAT
ACCCCAAGTAAATTTTATTGAGATATAACTCTAAAATCTCATTCTTAGACAGATTTTCTT
CAATTTCTAACGCCAAAATCACTTCTTTTAATTTACGCTCAAGTTTGCGTTCTGGCGAAA
GGAAAAAGTTGCGTGCTAACTGTTGTGTAATGGTACTCGCCCCTTGCGTATCCCCTTGGC
TTGAACGCCAAACGGCACGCATAATGCCTTTAGGATCGATCCCCTTATGTTCATAAAAAC
GGGTATCTTCTGTCGCAATAATCGCATCAATTAAGGTTTGCGGAATATCGGCAAGTTTCA
CAGGAATACGGCGTTGCTCCCCGACTTCCCCAATGAGTTTACCGTCAGCGGTAAAAATCT
GCATAGGTTGTTGAAGTTCAACGGTTTTTAGGCTTGCTACATCAGGTAAATCTTCTTTTA
AATGAACATAAAGAAAACCTACAGCAACTAGACCCACAATTATTAGTGTAAGTAAAGCAC
TAAATATGATTTTTACGATCTTCATCGAAAAATTCTCTTTTGCTAAATGACGAAAGGATA
ATTCTAGGTCAAGATAACCTAAATCCGAAAACTGCCCCCTGCTTATACATCAGTGGGGTA
GAAACGAGTAATTATAGTTTTAATTGACCTCATAATCTATTTTTTATTCGAGGGAAATAT
GGGTAAATTCTTTCAATTTCGTACAACACCGCAACTCAAACCTATTCAAGTTGGCTTTTT
CTGGCAAGAAAATACCGCTTGTATCGTCTATTTTGAACAAGAACAGCCCCACTCTTTTTA
CTTTTCAAGCAAAGTAGAAGCGGATAGTTTCCTACAACAATTTCCCTTTAACTATCAGCT
TATTCAAGGCATTTCTCATCAGCATATCTGGCGAAAAACCTTAATACTGCCAGAGCTACA
TTCCCATTTAAAACAAGCTGAGCAAATCATTCGTGTACTCAAACAGAGCCTACCTTTAGC
TTTATCTGAAGTAAACATTGATTACCACATTACCCCTTTAGCCGAAAGCCACCTTTGCCA
GCTTAATCTATATGCTCTAAGAAAAAGCAACAGCTTTGACCCAACGGCTATTTTAGATTG
CGAACTCTACTGCCTACTACGAGCGGTAGGATTTCTGACAAAAATAACGGAAACGCAAAT
TCTTGAACACAGTTTCCATATTCAAGACAAATTTATTCACTTTCAAAATCAACGAATTAT
CGTCGAAAAGCAGAATAATAGCACCAAACCAATCATTGAAGTGGACGGCTTGCCCCAAGC
TCAACACTTTCCCCATTTTTATCCTTATCTTATTGCATTAGGAGCGAGCTTATGGAATGG
CAAGGTATCAATCTAAACGGCTATCGCCAACAGCAATGGTTGAAACAGTCGCAAAAAAAC
CTCAAGCATCTCACTGCTTGTCTTGTGGTTAGCGCACTACTGGCGTTACTTATCAGTTGG
CAAAATCAACAGCAACAACATCAATTTCACACTTTGGCTCAACAGCGACAACAAAGCCAA
GAGCAACAAACCGCATTAAGCCAGCAGATTGAACAACTGACTTTGCAATCACAAAATAAA
AGCACACAAAGCCTAGAGAACAGACAGATTACCGCATTTTTGAATTATCTGTTAGGCATT
CAATTATCAGGGATTATTGAGATAGCCCAACTATACCAAGCAGAAAATACCGTCTTTAAA
CTCAAAGGCAAGGTGTCTAGCCCTACTCAATTTAGCCAGCTTGAACAACAATTAAAAGCA
ATGAATTACATTTATCAAATAGAACAATTTGAAACGCGTGAAAAAAGCGAGATTGAATTT
AGCCTACATATTGATTTAAAGGAAAAAGAATGAAATTGTCCTTAGCCAAGTATTATTTAA
TGCCAGAACATCCATTATATCGTGGCTTATATTATTTAAACCAAAATAAAGGATTTATTC
TATCGGGAATATTTTTATTGATTGTGGCATTTCCAGTAGGAAATTATTTTTATCTTAATC
AGAAAATAGATCAACAACAAAAACAGCTCACTGAAGTTAAACAGATTATTGAGCATAAAC
AGCAACAATTAAAATTATTACAACAACGCTATCAACTTACTCAAGATAAAAGTGAATTAT
TAACCAAAATAAATCAACAAATTCAGCTGATTTTAGATAAAAATAGCGTAGAAATTGACA
GTATTCAATGGAATATGGAAGAAAGAAAAATCTATTTATTAATTAGCCAATCTACACAAA
AGGTATTTAATGTGATTGCTGAGCTTAATCAATTAACAACAGTTAAATTTCAGGAAATTC
ATTTAACTAAAAAAACAAAACAGAAATATATTCAACTCAATGCCACTTTACTTTTTCAAG
CTGACACAGGAGAACCGTAATGCGATTATGCTTTTTCTATTTTGTCTTTCTAAGTGCTGT
TACTATGGCAGATCCTTTTTATGCCAAGGAAAATACCCAAGATCAGCCACAAACGGCAAA
AGATCAAAACAAAACGACCGCTTGTACGCCAACAGAGAAGGTGAACGAAATTCACCTCAC
CACAGATTTTGATAAATTACAGCTTATCGGCATTATTCAGATCGACGATAAAATTCGAGC
GATTTTTATAGATGATAAAAAACAGCTTATAGATTTATATCCTAACGACTATTTAAGCCA
TTCCTTTATTCAAATTAAAGAGATTGATTTTAAATCGGTTAGTTATATTGATTGGCAAAA
AACAGAAAATTGCCAATCCCCTAAATTGTTTACTTCAAAATTTTAGGAGTATCTTATGCG
TTATTTATTCCTGCTATTCTTTGCTACTTTTCCTGTATTAGCAAACCAACAGATTTCACT
TTCGATAAGAAATGCCCCTACGGCAGAAATTATTGGTTATTTAGCTGAAGAAACGGGAAA
AAATATTACGATTTCAGATGAGATTAAAGATACAAAAAATTTCAGAGTAGAAAAAAGCCA
TTTTGATGAGATATTAAATAGTTTAATCAAAACACATCAATTAAATTTAAAAAAAGAAAA
TGGCATTTACTATATTCATCAAGCCCAAGAACATAAACAACATACTACGGCACAATTAGT
TAATGCTCTGCCTAAATTAATCACCAAAACAATCAAGTTACACTATTCCAAAGCCTCTGA
AGTAATAGAGTCTTTGACAAAAGGGCAAGGCAACTTGCTATCAGAGAATGGTTATCTTCA
TTTTGATGATCGCAGTAATAGTATTATCGTCAAAGACAGTGCCGCATCGGTTAAAAACTT
TACTCAACTTATTGAAACCCTAGATAAACCAACGGAACAAATTGCAATTGAAGCCCGAAT
TGTCACGATCAGCAGTGAACATTTACAACAACTTGGCGTGCGTTGGGGTTTATTTTCCCC
TAACGAAAATCACTACAAATTGGCAGGAAACTTAGAGGGCAACGGATTAACTACCAACAA
CTTAAACGTAAATTTTCCAGTAAATCCGTCCGCTTCCGTTGCCTTACAAATTGCCGCTAT
CAACAGCCGTGTACTTCATTTAGAACTCACCGCATTAGAGAGCGAAAATAACATTGAGAT
CATTGCAAGCCCTCGCTTACTCACAACAGATAAAAAACCAGCGAGTATCAAACAAGGTAC
AGAGATTCCTTATGCAATGTACAGTAAGAAAAAGGAAATCACCGATATTGAATTTCGTGA
AGCGGTTTTGGGGCTAGAAGTCACGCCACATATTTCTAAACAAAATCAGATTTTGTTAGA
TCTTGCCATTAGCCAAAATTCGCCAAATAACCAGATGAACAATATGATGGCAACGATTGA
TAAACAAGAAATTAATACACAAGTCCTTGCTAAACACGGCGAAACCATCGTATTAGGCGG
TATTTTTCAACATCTGATCGCCAAAGGCGAAGATAAAGTCCCGCTGTTAGGCAGTATCCC
CGTGATTAAACGCTTATTTAGCCAAAACCGAGATAAAATCTCTAAACGGGAGCTGGTTAT
TTTTGTTACGCCTTATATTGTAAAATCTGAAAAAATGGGAGCGGAAAAGCAGAAATAACT
TCACCTTTATTTTGCGGGAAAAGGCTACAATGTGTTAGAATTGCCGACTATTTTTATTTC
GATAAATTGAGGTTTTATGAAAGTTTCTCCCCGTCGTCGTGCGAGAGAATGTGCGGTGCA
AGCACTTTATTCTTGGTACATTTCGCAAAATAGCATTGAACAAGTTGAATTAGCCTTTGT
GACCGATCAAGATATGCAAGGCGTAGATATGCCTTATTTCCGTAAATTGTTACGCGGTAC
GGTAGAAAATGTAGATGTTATTGATGATATTCTTCGTCCATATTTAGATCGTGCAGATAA
TGAATTAGATCCGATTGAACGTACTATCTTACGTTTAGCCGGTTATGAACTAAAATTTGA
ATTAGATGTGCCTTACAAAGTGGCAATTAATGAAGCGATTGAAGTGGCAAAAGTATTCGG
TTCTGACGATAGCCACAAATATGTCAATGGCGTATTAGATAAATTAGCCCCTGCGTTGAA
CCGCAAATAAGGATTACAATGGGCGAGTTTGATTTGATAAAGCACTATTTTAGTCGTGAC
AAGCGGTTAGATCGCCACGATATTTTACTTTCCGTGGGCGATGATTGTGCGGTGACAGAA
ATTCCAACGGATCATCAGCTCGCCATTACCACAGACACCTTAGTGCTTGGTACACATTTT
CTTCCTACGATTTCCCCTGCTGATTTAGCTTATAAGTCCGTTGCGGTTAATCTGAGCGAT
CTCGCAGCAATGGGGGCAAAACCCGCTTGGGTTTCCTTGGCATTAACCTTATCCGACGTT
GATCATCAATGGCTTGATAGCTTTAGCCAATCACTTTTTGCTATTTTAGCCGAGCATCAA
ACCGCTTTAATCGGCGGTGATACCACCAAAGGTCACTTGGCGATCACCTTGACCGCACAA
GGCTTTCTGCCTAAAGGCAAAGGATTATTCCGCCATAAAGCACAGGTGGGGGATCTTATC
TATGTTTCAGGGCATTTAGGCGATAGCTCGGCAGGGTTAGCCCTGTTGCTCAATCCGCCA
ACCACATTGACCGACGCTCAACATTATTTAATTCAACGCCATTTACGCCCAACACCTAGA
GTGACATTAGGACAGTGTTTGCTCAACTATGCACAATGTGCGATTGATATTTCCGATGGA
TTGTTAGCAGATTTAGGGCATATTTTAGAACGAAGTGGTTGCGGAGCGGAAATTAATGTG
GATAAGTTACCGCTTTCAGCACCACTGTTACAAACTTATTCACAAGAACAGGCAGAACAA
TTTGCTTTAACGGGTGGGGAAGATTATGAACTCTGTTTTACCGTATCGGAAGACAATCGT
TCTGCAATGGAACAAGCCGTTGCTGATTTAGGCATTCCTTGTCATTGCATTGGTAAAATC
ACCGAAACAAGCGGTCGTTTAACCTTACTAAAACACGGCACTGTTTATCCACAGCCTAAT
CAAGTTGGCTTTGATCATTTTAATTAACAATGAAGATAAATTTAAAAAATCCTATTCATT
TTCTCGCATTCGGCTTTGGTTCAGGGCTAATCAAACCTGCCCCTGGTACTTGGGGAACTT
TGGCTGGTTTAGGGGGGGCGATCTTGTTGTGGCACATCACAGAAAGCACGCTCTTTTTTG
TGTTACTGAGCTTGATCACTTTTGTTGCTGGGTGCTACATCTGCGACAAAACCAGTCACG
ATCTTGGCGTACACGATGATGGGCGGATCGTCTGGGACGAGATCGTTGCGGTGTTTGTGA
TCTTCGGTTTTCTGCCTGAACACAACTGGCTCTATTATCTGCTGACCTTTGTCACTTTCC
GCTTGTTTGATATTCTCAAACCCTACCCTATCCGCTATTTTGATGAACATCTGCAAGGCG
GATTAGGCATTATGTTTGATGATATTTTAGCGGCAATCTACTCGATTATTACTCTCTATT
TGATCTCTTGGTGCATTTAAAATGTGGACAATTTTTTTCGTACAATTACTCGGCTTAATT
AGCCCTGGTCCTGATTTTTTCTATGTCAGCCGTAAAGCAATGGCAGATACTCGCCGAAAT
GCGATTTTAGGTGCTATCGGTATCTCTATCGGTGTTGCATTTTGGGCATTGCTCACTTTG
TTTGGCTTGGCATTTCTCAATAAACATTTCCCTTCATTTCAATTTGTGCTGATGATTTGT
GGCGGAAGCTATCTTGCTTATAGTGGCATTCAAATGGTGCAAATCACGAAAAATGCGGAA
ATTGGCTCGGCAACATCCACATCACAAACAACTTCTGCCGTTAAAGAAATTCTAAAAGGG
TTAATGATTAACCTTGCCAACCCTAAAATTGTGGTGTTTTTCAGCAGTGTTTTAGCCGGT
TATGTAGCTAATCTCTCGGCATTAGCGGACTTACTTGCGGTACTTGCCATTTTAGTGGGC
AGTGCAGTGGTTTATTTCTGGCTTGTCGCTTTGCTATTTTCTCGACCAGCTATTCGCCAT
TTTTATGCCAAATATAACCGCTATCTAGATAATTTTGCTGGGGCAGTGTTTATTTTATTT
GGGGGGAAATTGGTGTATGAGGGGGTATTTAGCCTATGGATATTCTCCTAAATTTGTAAG
GTAGACAAAGGCATCAACAGGTATGTCCCATAAAAATGCTGTAAATAAGATATAATGTAT
CAATGTGTTAGTTATTCACCGAACTATATGAGGATTTGCCGTTTAGTATTCTTATACATA
GTGGAAATTTCCCTAAGTATAAAACTTCATAGCACGCTAGGTAAAATTAATTACATTAAT
ACTTAATTCCTACTTGAAAAGTCAGGAATAAAGCACTATCTTGTGCACGTCTTAACGCTT
TAGATGTTATAGAAGCGTTTCTTTTTTATTTTAGTTAAGGAAAAATTATGAGTACAGTAA
TTCATACAACTGACGCATCTTTTGAACAAGATGTATTAAAATCGGATGTCCCAGTATTAT
TAGATTTTTGGGCTCCTTGGTGTGGTCCTTGCCGAGCAATTGGTCCAGTATTAGATGATT
TAGCCATAAATCTTGGAAATAAGGCTCGTATTGTGAAGATGAATGTTGATGAAAATCAGC
AGATTCCAGCAGAATTTGGTGTTCGTAGTATTCCATTTTTATTGATTTTTAAAAATGGAG
AAGTCGTAGCTCAACAAGTAGGGGCTCAAAATTTGCCAGCATTTTTAGAACATCTATCTT
AGTTTCTATATTAAAAACTCCTATATTTTAGAGTCTTCCTGAGTATAGCTATTAACATCT
CACGGTTAGATTGCTCTAACCGTGAGATTAATAGCAGACATTAAAAAATCAAATCATTAC
TGTATAAGAGGGATAATTAATTTTCCTCAATAAGGTTGCAGTTTCTTTAATGTCCTATGC
GATATTTACTGGTGTAATAGACAAATTTGTTGCTAAAAAGTGGCTTAAAGCCCTATACTA
CAAGGCTTTAAGCCTCTTTTTGAAATATGAACAAAAAACTGCCCATTTTGCCAAAGTCTG
AAAATAAAGAAATGTGGTACATCAAATAATATTCAACGATATTTTTGTCATAAATGCCAT
AAAACCTTTATCTTAAAAACTAAATTAGACCCAATTAAGATTTGGACTGATTACACATCT
GGAAAACAAACCTATCAACAACTTGCCGTTAAATATCATTGTTTAGTCAGAACTATTCAA
AGATATATTGATAAAGTCCCTAAAACAGCTTTAAAACCGCCTTTAAATCGATACCTGAAT
ATCATTATGGATACAACGTTTTTCTGTCGTTATTTTGGCGTATTAGTGTTAATGGATACG
CTTTCAAATAATGTGATTCCCCATTATTTTGTGCGAACCGAAAAAGATATTTACTACAAA
CTTGCCCTGAATAGGTTAAGAGAAAAAGGCTATATAATTCAATCGATTACCTGTGATGGT
AGACGTGGTTTGATGAAAGATTTATTTAATACGCCAGTACAGATGCGTCAATTTCATATG
GTGGCAATTGTGATGCGGAAATTAAGAAAAAAAACATCAATCACAAGCGGGTAAAGAATT
AAAAATAATTGCAAAAACACTCACAAAAAGCTCAAAAAATGAATTTTATCGGCGATTACA
CTCTTGGTTCATAAAACACCAAGCATTTTTAAAAGAAAGGAGTGATAAAGCGAATGAAAA
AGGCTATTTTCCTTATAAACATCGCAATGTAAGAAGTGCTTGTGCCAGTTTAAAGCGTTA
TATGGATTTTATTTTTATCTATGAAAAACATACTGAATTAAATATAGAAAAGACGACAAA
TCGCTTAGAGGGATTATTTAGTGAACTTAAACGAAAATTAAATAATCATAATGGATTAAG
GAAAAAGCGTAAGATTATGTTTATACAGGATTTTTTAAATAAAAAGAGTTGCTAACATTT
AGAGAAAATAGATATTAGCAACTGTTTTGTCCACTTGGCATAGTTTTTGAGGAATCAGCA
ACTATTTTGTCTACTATGCCAAATACTGGGTTTGATGGTGATGAAGAGTAATCATTTATA
GGTGGGGATTCCCCCACCATTATGAGAAATGAAAAGCCCCAAATCGAAAGGTTTGGGGGG
TTGTTTTATCTTTGGGAGAGTAGCTTAGTACTTAATCTTGCCACGGCACATAACTGTTGC
GCATCATCTCGAATTTCTATTTGCCACACTTGGCTCTCTTTACCTAAATGTAACGGTGTT
GCTCTGCCCGTGGCTTTTCCGCTTTTTATCGCTTTTAAATGGCTGATATTCAATTCTGTG
CCGACAGGGATTTGATTTTCTTCACAACAAAGTAATGCAGCTGCAGAGCCTAAGGTTTCC
GCTAAAGTCGCAGAAATACCACCGTGTAATAAGCCGAATGGCTGTGTTGTGCGATGATCG
ACAGGTACGGTCGCTTCTAGACTATCGTTTTGTTGAGCGGTAAATTCAATGCCTAAATGC
GAAATGGCAGAGTATTGGCAGAGTTGATTAAGTTGCTCAATCGTTGTGTTTTTTTTCCAA
ATCATTTTTATTTTCCGTATATAGATAAAACAAAAGCCTGTTCAAATAAACAGGCTTTAT
GTATAATTTTTCCCAATGTTTTATTGTTTAAACATAATAAAACAGAGGCGGATCTGCGAA
AAATCAGTCCGCCAGTAAGCACCTAGCGCGCTGTTTTAGTAGATCTTTACGTTTAATGTT
ATCCGTGGAGATAAAAACAATGAAACGCATTCTTTTGTGGTTAATTGTTATTCTGCTATG
CCTGTTACTTAAGGGTAGTGCGGGCTAAGCAGTGAAACCGAGCAGGAACGGTGACCGCCG
TTCCTGTTTTTATTTTATGCCTATTTTTTATCTAGGTCAAATCACTTCCAACAACGCTTG
CACAGGGTGTTTGAGTAGCTGATGTTCCATTCGTTTCACTTGGCTACGGCAAGAGTAACC
GGTGGCAAGGCAACGGGATAAGGTTTTGCCTTGTAACTTCACTTGCCACGATTGTGCGTA
AATCTCTTTTGACATTGCAAGGTGTTTGGTTTCGTGCCCGAATGTGCCTGCCATTCCGCA
ACAGCCGATATTTTCCGCCGTTAAGGTTTCGCCGAAATGGGCGAAAATCTGTTGCCACTC
TTTCAAGCTGTTTGGCAGCGAGGTGCTTTCGGTACAGTGTGCAAATAAGTGCCACGGTAA
GCGGTTGGTTTCAGCTGATTTTTTGCAATGGTCGAGAGTGCCGTTTTTCAGTTGAGCCAA
CAGCCATTCGTGAGCCAGCAACACCTTAAATTCGCCACAGTCGTCTTTTAAAATTTGGCG
GTATTCTTCACGGTAAATCAAGGTTAAGGCAGGATCAACGCCAACCATTGCAATGCCTAA
TTTGGCAACACGGTTTAACAATTCGGCTTGTGTGCGAGCGGTGTTGGCAAACTTGTGCAA
AAAGCCTTTGATATGTTGTGCTTTGCCTGTTGGGTTGAACGGCAACACAATCGCTTTGAA
GCCAAGTTTTTGGGCGAGCTGAACAAAATCCGCCACCACTTTGGCATCATAATAAGAGGT
GAAGGGATCTTGCACCACAAGGACATATTTGCAAATTTCTGTGTCTAGTTGACCGCTTGT
CGCCAGCTGTTCCAGCTCTTCTAAGGTTTTGCCTTGATAGCCGATTTCAATTAACTGTTG
CTGTAAGGTCGGCACGGATAACGCCGGCAGATCGACCATTCCGATGGTTTTGCTTGCAAC
GGTTTCAGCCAGTTTGTTGGCACTGAAGAAGTTAAACAACTTCGGCTGTTTTGCCATTAT
CGGTGCGATAAATTCGAGGTTCGCCACCACATAATCTTTCAGCGGACGCAGATAACGGCG
GTGATAGAGTTCGTTAAATTGTGAGCGGAACGTCGGCACATCAATTTTTATCGGGCATTG
GCTGGCACAGGCTTTACAAGCAAGGCAAGTATCCATTGCTGATTTCACTTCGTGGGAGAA
ATCATACTCTTGTGATTTTCGCCACTGATTGCGGATTTTCTTCGCAAAATCGACTAATTT
CGCCGATGTTTGCTGTTTTTCAAAGATCAACTCATCAGGGGAAACATTTTGTTCCGCCAG
TAAACGTAGCCATTCACGCACTAAAGTTGCTCTTCCTTTCGGTGAAAATAGGCGGTTGCC
CGACACTTTCATTGACGGACACATTGTACTGTGTACATCAAAATTGAAGCACAAACCGTT
GCCGTTGCAATTCATTGCCCCTTTAAATGCTTCTCGCACTTGAATAGGAATTTGTCTGTC
TAGATCGGCACGCATTTGCGAATCAATCGAATAAAGGCTGGCTTGGCTATCTAACGGCGT
ACAGATTTTACCTGGGTTCAAGCGGTTTTGCGGATCGAAAAGCTGTTTGATATAACGCAA
CTCTTTCCATAAGGTTTCACCAAAGAACCGCTCACCATAGGCAGAACGCATACCTTTGCC
GTGTTCGCCCCAAATCAAACCGCCGTATTTTGCAGTCAATTCAACCACTTGGTCGGAGAT
TGCCTTGAATTTGGCAACTTGTGATTTGTCGCATAAATCAAGGGCAGGACGAACGTGCAA
CACCCCTGCATCGACGTGTCCGAACATACCGTAATCTAAGCCGTGATCGTCGAGCAGTTG
GCGAAATTCCACAATATAATCTGCCAAATGTTCAGGCGGTACGCAGGTATCTTCCACGAA
AGCGATCGGTTTTGCCCAACCTTTTGCGTTGCCTAGCAAACCGACCGCTTTTTTCCGCAT
TGCATAAATTTTTTCAATCGAAGCCAAATCGTTGCAAAGTTGGTAGCCGATGATACCGCT
TGTGCCGTCTTGGATTTTTTCATCTAGAGCTTGGCACAGCTTGGCAATCCGCGCTTCATT
CTGAGCCTTATCATTTGAAGCATATTCAACAATGTTAATCCCCAAAATCGGATTGTGTTC
ATCTTCAGTGAGCAGATCCGACACCGAATGCCACACAATATCTTGTTTGGCAAGGTTCAG
CACTTTGGAGTCCACCGTTTCAACCGATAGGGCTTGGGCTTGCAACATAAAAGGGGCGGA
ACGTAACGCCGCATCAAAGGAATTATATTTAATGTTAATCAGCGTGCGGTATTCAGGAAG
CGGAAGAAGATTGAGCTTAGCTTCGCAAATAAAGGCAAGAGAACCTTCGGAGCCAGTTAG
AATACGGGTTAAATTAAATTCGGAGAGAACGTCGTTAAATACATTTTTCAGATCATAACC
CGTCAAAAAGCGGTTCAGTTGCGGTAGTTCTTTCAGCACGGTCGGGCGTAACGCTTGGCA
ACGTTGGAAGATCTCGCTATGCAATTTTTTGCCATTCGCCGTGAGATTAAGTTGATCGAC
ATTTGCAAAAAAATCATCGGTTTTGACCGCTTGTGTTTCCAAAATATCGCCGTTCATCAA
CACCGCTTTAATCGCCAAAATATGATCGGAAGTCTTGCCGTATTGCAACGAACCTTGCCC
CGAAGCGTCTGTGTTGATCATTCCGCCTAAGGTTGCTCGGTTGCTGGTTGAAAGCTCAGG
GGAAAAGAATAGCCCGTGCGGTTTGAGAAATTGATTAAGCTGATCTTTCACCACGCCAGC
TTGCACTCGCACCCAACGCTCTTGTACATTCAGTTCCAAAATTTGCGTTAAATGGCGAGA
GAGATCGACAATGATATTATTGTTCAGCGATTGCCCGTTCGTGCCAGTACCGCCACCACG
CGGGGTAAAGGTTAAGGCTTGGAATGCGGTTTTTTGTGCCAGTTTGGTTAAAATCACCAC
ATCAGCAACGGATTTCGGAAACAAAATCGCTTGGGGCAGTTGCTGATAGACGCTGTTGTC
GGTGGCAAGAGAAAGGCGATCAGCATAGTTTGACGCAATATCACCACTGAAATGTTGCTG
TTTGAGTTCAGCTAAATATTGCTGAACAAGCGGATTAAGTTGAGGTATGTTTGCAAGGCG
TGGGATCATAGTTTTTTTAATCTGTTAAAATTTTAACGAGATCTTAGCAAGATTTTCATT
TAATGAAAATTACTACAAAAAAATTGGCAAAGCATTTAAAAAGTTGCAATTTATTACATT
TACTTACATTTCCTTGAGTGCTTATAAATTGATTTCTTTTATATTAATGGGATAATAGTT
GCATTCTTGCCTCGTTCTTTAAGAAAGAAAAGACAGGAATGTAAGAAATTTCAGCCTCGA
CACGGCTTCTTTGAAAAAGTTCGCTTGTATTTCGGATTTTTTTTAGTAAAATGTAGGCGA
AATTTCGACTTTCTTTTCGTATTGAAGAATAGAAAGCGTAGTTAAAGCCTTAGCGTAATG
ATTACGCTAAGAATTTTGTTTAATTAGATGACGATAATAGAGGATCATCAAAATGAAAAA
ATCTTTAATTGCATTAGCAGTATCAGGTTTAGCAGTTGCTTCTGTAGCTCAAGCTGCTCC
ACAAGCTAACACTTTCTATGTAGGTGCTAAAGCTGGTTGGGCAACATTCCACAATGATAT
TAACCAAATTGACTCTAAGTATGCTAATGATGCACGTTATGATGCTACTAATTTAAAATA
TGGCATTAGCCGTAACTCTGTAACTTACGGTGTGTTTGGTGGTTACCAAATTATTGACAA
CTTAGCAGTTGAATTAGGTTACGATTATTTCGGTCGTGTTCGTGGTAACAAACAAGAATT
CCGTGCATTCAAACACTCTGCACACGGTACACACTTAAGCTTAAAACCAAGCTATGAAGT
ATTAAACGGTTTAGACGTTTACGGTAAAGTTGGTGCTGCATTAGTTCGTAACGATTACAA
ACGTTATAGCCAAACAGCTGGAGTGCAAACTCAAAAAGCTCATAACTTAAAAACCTCTTT
AGTATTAGGTGCAGGTGTTGAGTATGCAATTCTTCCAGAATTAGCATTCCGTGTTGAGTA
CCAATGGTTGAGCAATGTAGGTAACTTCACTAAAGCTGAAGCGAAAGAGAATCGTAGAGC
AACTTACAACTATAGCCCAGATTCTCATTCTGTGACCGCAGGTATTTCATATCGCTTTGG
TCAAGGTGCAGCACCAGTTGCAGCAGCACCAGAAGTTGTAACTAAAAACTTCGCGTTCAG
CTCAGACGTATTATTTGACTTCGGTAAAGCAAACTTAAAACCAGCTGCAGCACAAACATT
AGACGCAGTACACACTGAGATCGTAAATTTAGGTTTAGCAAACCCTGCTGTACAAGTAAA
CGGTTACACAGACCGTATTGGTAAAGATGCTGCCAACTTAACTCTTTCACAAAAACGTGC
AGAAACAGTAGCAAACTACATCGTTTCTAAAGGTGTTAACCCAGCTAACGTAACAGCGGT
AGGTTACGGTGAAGCTAACCCAGTAACTGGTAACACATGTGACGCAGTTAAAGGTCGTAA
AGCATTAATCACTTGCTTAGCACCAGATCGCCGTGTTGAAATCCAAGTTCAAGGTTCAAA
AGAAGTTTCTATGTAATCACTTTTGAATCCAAGAAACTTAAAAAATGCCCGCAAAAGCGG
GCATTTTTATTATACCGAGAAACTTTTATTCTTTATTTTACCCATCTATTTCTTCACCAG
TTTGATCCCACTTAAAGTTTAATGCAATAGAATTTAAGCAGAAGCGTAATCCTGTAGGTT
GAGGCCCATCTTTAAAAACGTGTCCCATATGGGCATCACAATTGCCACAGCGAATCTCAA
CACGATGTCTGCCTAAACTATAATCATCTACATAACGTAATGAAGACTCCGAGATCGTTT
CATAAAAACTTGGCCAGCCACAACCAGCATCAAATTTGGCATCAGAACGAAATAACGCAT
TATGGCAACGAACACAGCGATATGTCCCCACCCTATTTTCTTTTAGGAACTTACCACTGA
AAGGTTTTTCTGTACCTGCATTTAAACAAATTTCAATCTGTTCTTCGGTTAATTCACTAA
TATCTTTAATCATTTTAAATCCTTTTCTCTTATTGGTTTGTTACCAATTATTCTAACTTT
TTTTAGTTAAAAGCAAGAGAGGGTTTTAAAAAATTTGACATAGATCACATAAAATTTATC
TGCTATATTTTGCTCTGTTCTTTAGTTGTCAGAAAAGGGAAAGATTGTGTTATAATCCTC
TCGCTTTTCCAATGTCTAGGAAAGAACAAATTTTGTTTAACTTTAATATAGGTAGAAAAT
CTATGGCAATTAAAATTGGTATTAACGGCTTTGGCCGTATCGGTCGTATCGTATTCCGTG
CAGCACAAAAACGTGATGACATCGAAGTAGTTGGTATCAACGACTTAATTGATGTTGAGT
ATATGGCATATATGCTCAAATACGATTCAACTCACGGTCGTTTCGATGGCACTGTCGAAG
TAAAAGACGGCAAATTAGTTGTAAACGGTAAAGAAATCCGTGTTACTTCTGAGCGTGACC
CAGCTAACTTAAAATGGAATGAAATTGGTGTGGATATCGCAGTTGAAGCAACAGGTTTAT
TCTTAGACGATACAACTGCTCGTAAACACATCGAAGCTGGTGCGAAAAAAGTCGTTTTAA
CTGGTCCATCTAAAGATAGCACACCTATGTTCGTAAACGGTGTAAACTTCAACGCTTATG
CTGGTCAAGACATCGTTTCTAACGCTTCTTGTACAACAAACTGCTTAGCACCACTTGCTC
GTGTTATCCACGAAACATTTGGTATCAAAGAAGGTTTAATGACAACTGTTCATGCAACAA
CAGCAACACAAAAAACTGTTGATGGTCCATCAGCAAAAGACTGGCGCGGTGGTCGTGGTG
CGGCACAAAACATCATTCCATCTTCAACAGGTGCAGCGAAAGCAGTAGGTAAAGTATTAC
CAGCATTAAACGGTAAATTAACAGGTATGGCGTTCCGTGTTCCAACAGCAAACGTATCTG
TTGTTGATTTAACTGTAAACTTAGAAAAACCAGCAAGCTACGAAGAGATCAAAAAAGCGA
TCAAAGATGCAGCAGAAGGTAAAACATTCAACGGCGAATTAAAAGGCGTTTTAGGTTATA
CTGAAGATGCAGTAGTATCAACAGACTTCAACGGTGCAGTTGAAACTTCTGTATTTGATG
CAGATGCAGGTATCGCATTAACAGATACATTCGTGAAACTTGTTTCTTGGTATGACAACG
AAACTGGTTACTCAAACAAAGTATTAGACTTAGTTGCTCACGTTTACAACTACAAAGGCT
AATTAAAATAGTAATATTGGAAATGGCAATATATAAATCTATATTGCCATTTTTTATATA
GAAATAAGCCTATATGAAGTAGTATATAATAAATTACCAATTCACTGAATTATTTATAGC
CTCACGTTGTCCTGAATGAGATAGTCTTAGATATAAAGCAGTCATATTTACATTTGAATG
CCCTAACAGATCGGCTAATAAAGCAATATTATTATTTTTCTTTAAAAATTGTATAGCAAA
GAAATGCCTAAAATTATGAGGGTGGACAACATCTTTTCTGATGCCACACTTTTCTGCGTA
TATTTTCAAATTATGAGTAATACCTCTAGCTGAAATAGGTGCTCCATATCTATTCAGGAA
TAATTCTTTTTTATGATTTTGAAAAAATTCACGAGATTCATTAATCAGGCTTTGAGGAAT
ATTAATTCTTCTAAATTTTCCTTTAGAGTGTCATTCAGCATATCCTTGTTCTAAATCTTG
TATTGTGAATTTTACTAGTTCACTTATTCTAGCTCCAGTGCTTCCTAAGAACTTTACAAT
AAAGTAATAACATAAATTATGTTCCTTTAAATAATCGCATAGAGTTTTGTATTCTGGAAA
TGACATGATTCCTTCTGTAAAATGATACTTAGGTAATGGAATATGCTTTAATTTAAATGG
TTTTATATTCTTATGATTGAAAATTTTTTGATAAAAAATTGATATTAAATATTATATCTT
ATATTTATTGATCCTCCTATTAAAAATAATTCTAAATTTATCACTGTTAAAAGTAAGTTC
GTAATATATTTTATATGTTTTTTATCTTAAAAATAATCAACTTTTATATTGAAGTTGATT
ATTTAAAATGTTATAATTAACCTTCTTTCTATAGAAGGTTTTCACTTAATAATTGAATAG
CTTATAGAAATAATTAGGTATGTTTACAACGCAATTAGGAAATTTTAATGAGTGAATTGG
CTAAAGATATTATTCCTATCAGTATTGAAGAGGAACTAAAAAATTCCTATCTTGATTATG
CAATGTCTGTGATTGTTGGGCGAGCGTTACCAGATGTGCGAGATGGTTTGAAGCCCGTTC
ATCGACGCGTACTTTTTTCTATGGATCAAAGCGGTAACGTATCATCTAAACCTTATGTGA
AATCGGCACGTGTAGTCGGTGATGTGATCGGTAAATATCACCCTCACGGTGATTTTGCGG
TGTATAATACGATTGTGCGTATGGCTCAGCCGTTCTCTCTTCGTTATATGTTGGTAGATG
GTCAAGGGAACTTTGGTTCGATTGACGGGGATGCGCCTGCGGCAATGCGTTATACCGAAG
TGCGTATGCAGAAGATTACGCAAGAATTGTTAACGGATTTGGATAAAGAAACAGTGGATT
TCTCGCCAAACTATGATGGTAAAGAGATGATCCCTGATGTATTACCGACTAAAATTCCGG
CATTGCTTGTTAATGGTTCTTCGGGAATCGCCGTGGGTATGGCAACCAATATTCCTCCTC
ATAACCTAAATGAAGTGTTAAACGGTTGCTTAGCTTATATTGAAAACGAACAAATTACGA
TTGAAGAGTTGATGCAACATATTCCCGGTCCTGATTTCCCAACGGCGGCGATTATTAATG
GTCGTAAAGGGATTGAAGATGCTTATCGTACAGGTCGTGGCAAAGTGTATGTACGAGCCA
AAGCCAGTGTCGAAACAACTTCAAAAGGCCGTGAGCAGATTGTCGTCACGGAATTGCCGT
ATCAAGTTAATAAAAAGAATTTAATCGAAAAAATTGCCGAATTGGTGCGTGATAAGCGTA
TTGAAGGTATTTCAAGTATTGAAGACTATTCTGATAAAAAAGGGATTTCGATTGTTATTG
AAATCAAAAATAATGCTGTTGGTGAAGTGGTACTCAATAATTTGTACGCTCTAACACAAA
TGCAAGTGACTTTCGGTATCAATATGGTGGCACTCGATCATGGTCAGCCAAAAATTTTCA
ATCTCAAACAGATTATTGAAGCTTTCGTGATGCACCGTCGTGAAGTTGTAACACGCCGTA
CAGTCTTTGAATTGCGTAAAGCACGTGAACGTGCACATATTTTAGAAGGTCTAGCGATTG
CATTAGCCAATATAGATCCTGTGATTGAGCTGATTCGAAATTCCAAAACTGCCGATGAAG
CACGTGAAGGTTTATTGGATCGTCCGTGGTCGTTAGGTAATGTTGCACCAATGCTTGAAG
CAGCGGGTGTAGATGCTTCTCGTCCAGAAGATTTAGCCTCTGAATTCGGCGTACGTGACG
GGCAATATTATTTATCGGAAGTCCAAGCTCGTGCAATTCTAGAGCTTCGCTTGCACCGCT
TAACAGGCTTAGAACACGAAAAAATCGTAGACGAATACAAAGAATTATTGGTAGAAATCA
GCGAGTTATTACACATTTTAAATAGCTCAGAGCGTTTAATGGAAGTCATCCGTGAAGAGC
TTGAAAAAATCAAAGCCGAATTTGGCGATGAGCGTCGCACTGAAATTACTGCGGCTTCAG
GCGATATTAATTTAGAAGATTTAATTGCTCAAGAAGATGTAGTTGTGACCTTATCGCACG
CTGGTTATGTGAAATATCAGCCGTTATCGGATTACGAAGCACAACGTCGTGGTGGTAAAG
GTAAATCAGCAACGAAAATGAAAGAGGATGATTTCATTGAAAAATTATTGGTCGCTAATA
CTCATGATACCATTCTCTGCTTCTCAAGCTGTGGTCGTTTATATCAATTAAAAGTCTATC
AATTACCACAGGCAAGCCGTGGTGCAAGAGGTACGCCAATCGTAAATATTCTTCCACTTG
TAAAAGAGGAGAATGAGCGTATCACTGCAATTCTTCCCGTTCCAAATGGTGAATTTAGCG
CTGATAAATTTATTTTTATGGCAACGGCGAGTGGTACGGTGAAAAAAGTTTCGCTCGATG
CATTTAGTAATGTTAGATCAAGCGGTCTAATTGCATTAAAACTTCGCGAGGGTGATGAAT
TAATCGGGGTAGATATTACCAATGGCGAGAGTGAAATCATGTTGTTCTCGGCACAAGGTC
GAGTGGTACGCTTTGCAGAAACTGCAGTGCGGGGAATGGGGCGTGTTGCAACAGGGGTTC
GAGGTATTAAATTAGCAACAACCGAAATTTCAGTCGATGATGCTGAAGAAGTCGATATTG
AAACTGTTGAAAACGAAGAAGCTGAAGAAGCCTCAAGTGTTAACTTAACCACCGATAAAG
TGGTTTCCCTTGTAATTCCACATACTCAAGGTGAAATCTTAACCGTTACCCAAAACGGTT
ATGGTAAACGTACTGCCTTAGGTGAGTATCCGGTCAAATCTCGTGCAACAAAAGGGGTGG
TTTCAATTAAAGTGAATGAACGTAACGGTAAAGTGGTTGCAGCAGTTCAGGTTGAAGAAA
ATGACCAAATTATGTTGATTACCGATGCCGGTACATTAGTACGTACTCGTGTAAACGAAG
TCAGCCTTGTAGGACGTAATACCCAAGGTGTTCGTATTATTCGTACCGCAGAAGACGAAC
ATGTTGTCAGCCTTGAACGAATCTGTGAAATTGAAGACGACGGTATAGAAAATTTATCTG
TTGAAGAAGCATAATTTATTAAGGCTGTGATTCACAGCCTTAATATTTTGTAAGATAATG
CCTTATTTTTATTGGGATTGTCCTAGATAATGGCTAAAAGCTCTATTTTAGATCAAAATA
GGCATAGTAGACAAAAGTGTTGGTAAAAAGTGGGCTAAAGCCTTATAGCACAAGGCTTTA
AGCTCACTTTTGAAATATGAACAAAAAACTGTCCTTTTTGCCTTAAGAACAATATCCAAA
AGTATGGAAAGAAAAATAATATTCAGAGATACTTTTGTTCATCCTGTCATAAAACCTTTT
CTTCCACAAATAAATTAAATCCAATAG
>H52 Scaffold4
TGAAAAATGGGACGCTACACGCTACTTATCCACAGAATCTGTGGGTCAAAATTGAATAAC
TTTTTTGTGTGTAAACACAGTTGCTACAATTCCATCGAATGTAGGGACGCCACGCTTGGC
GTCCTAAAACAAGCGGTCAAATCCACCCAAAATTTTACAAATAACTAAGATCTAAAACCC
AATCACTCTTTCCTAGATTTATTCGGTTTTATATCTTTTAAGCGAGGTGAACTATGCCTT
TCCAAATCGGCGAAAAGGATTTCCTACTCAACGGAAAACCGTTCAAAATCCTGTCAGGTG
CAGTACATTATTTTCGTATCGTGCCGGAATACTGGTACAAAACACTCTACAACCTAAAGG
CAATGGGGTGTAACACGGTAGAAACCTATGTGCCGTGGAACTTACATCAGCCACAGCCTG
ATCAATTTAACTTCAGCAAGCGGGCGGATTTAGTCAAATTTTTGCAAACGGCAAAAGATC
TAGGGCTGTACGTTATTCTTCGCCCAACACCTTATATCTGTGCGGAATGGGAGTTTGGCG
GATTGCCTGCGTGGTTACTCAATATCCCGAATATCCGCTTACGCCAAAACGATCCGCTGT
TTATCGCTGAAATCGACCGCTATTTTCAAGAACTACTTCCACGCATTGCCCCTTATCAAA
TTACCCAAGGCGGTAATATCCTAATGATGCAAATCGAGAACGAATACGGCTCGTTCGGCA
ATGATAAAAACTACCTAAGAGCTATTCGGGCGTTGATGTTAATTCACGGGGTGAACGTAC
CGCTTTTCACGTCAGACGGTGCGTGGCAGAACGCCTTAGAAGCAGGGGCGTTGATCGAAG
ATGATATTTTGCCGACGGGCAACTTCGGCTCTCGTTCCAATGAAAATTTAGATGAGTTGC
AACGTTATATTGATAAGCACGGCAAATCTTACCCGTTGATGTGTATGGAATTTTGGGACG
GCTGGTTTAACCGCTGGAAAGAGCCTGTGATCCGCCGTGATGCTCAAGATTTGGCGAACT
GCACCAAAGAGCTACTCGAACGGGCAAGTATCAATTTCTATATGTTCCAAGGCGGAACGA
ATTTTGGCTTTTGGAACGGCTGTTCCGCACGGTTAGACACCGATTTACCGCAAGTAACCA
GCTACGACTATGATGCCCCTGTTCACGAATGGGGCGAGCCGTCAGAGAAATTCTACCTGC
TACAAAAAGTGTTAGGGCAGTACCCTGATGCTAGCCCGATTGTCGATCCGATTTTGCCAA
ATATCACTGCTTACCCACCGCTTGCTGTGCAAAATGAAGTGTCGCTGTTTGGTACTTTAG
ACACAATCAGCGAATGCTACGAAAGTCCGTTCACTCAAACAATGGAACAGCTAGGGCATT
ACTACGGTTATCTGCTTTATCGAGCCAAACCGACGGCATATAGCGGTGAGATCAAGCTGA
GAATTTACCAAGGTAGAGATCGTATCCAGATTTTCAACGACAAACAGAAAGTCGCCACCC
AGTACCAACACGAGATCGGCAATGAAGTGATGTTACAGACACCCAATGGCGAGTTCCAAC
TTGATCTGTTAGTGGAAAATATGGGACGGGTTAATTACGGCGGTAAGCTACTTGCACCGA
CACAACATAAAGGGATCGGTGCAGGGGCAGTGCTTGATCTGCATTTCCACACAGGCTGGC
AACAGTATGCGATTGATTTTGACCGCTTGGAAGAGATTGATTTTGATGGCGAGAAAGATA
GCCAAACGCCTTCGTTCTATCAATTTAAGTTACACCTAGACCAAGAACCGCAAGATACCT
TTATTGATACTCGTGAGTTCGGCAAGGGGGTGATTGTGGTAAATGGTGAGAACTTAGGGC
GTTACTGGAATGAAGGCCCGACTTGTTATCTCTATCTGCCTGCACCGTTACTGCATAAAG
GTGAAAATGAGATTATCGTCTTTGAAACAGAAGGGGTGAAGATCGATAGCTTAACATTTA
GTGATAAGCCGATTTATAAAGAGTTGAATACGAAGAACTTATAAGGACAACCCAAAAAAT
ATCGTCAAACTTCCCCCTTTGAAAAAGGGGGATTGAGGGGGATTTAAAGATCTAAACAGT
TAATCGCACTATCTTAAAATCCCCCCTAGCCCCCCTTTTTCAAAGGGGGGAATAAAAAAT
TCAAAACTACCAAAAGGAGCAACTATGAGCTTAATTTTAATCAGTCACGGAGAGTTTGCG
GAAGGCTTACTGGATACTGCCGAAATGATTTTAGGCAAAATCGACAATGCTCAAACCGTC
TGCTTATATCCACACGAAGGCAATGAAGATTTCCAAGTGAAATTTGAGCAAGCACTGGCG
AATGCAAGCGGTGAGATTGTGGTTTTTTGCGACATTATGGGCGGTACGCCGTGTAATGTG
GCAATGCGTTACTTGCCAAAATTATCAGGGTTATATAGCGGAATGAATTTACCGATGGTG
ATTAGCTATGTGAGTGAAGAAGACACGGACGGCTTACTGGAAAATGCCAAAGAACAAATT
CACGATGTGGCTCAACAACTTAAAAACTTAGCGTTAGGCGATGATGAATAGGAGTAGTAG
TATGTCTAAACAAGATTTAATGAAAAAACTTTGCACCAAAGAGGGCATTATTGCTGCCCT
TGCGATTGACCAACGTGGTGCATTACGCCGAATGATGGGCGATGATATAACCGCTCAACA
GGTCAGCGAATTTAAAACCTTGATTTCTCAAGAATTAACCCCCTATGCGTCGTCGATCTT
GCTTGATCCAGAATTTGGCTGGGCGGCTTCAGAGAAACGTGATGCAAATTGCGGATTAAT
TATGGCATACGAAAAAACAGGCTACGATAAAAGTATTGCCGGACATTTTCCTGATTTGAT
CAATGATGCTTCTGTTCATCGCTTAAAAGAAAAAGGCACACAAGCGGTTAAATTATTGAT
CTATTTTGACATTGATGAACCGCACGAAATCAACGACCGCAAAGCCGCTTTTGTTGAACG
TGTGGCTTCTGAGTGTAATGCAGAACAAATTCCGCTGTTCTTAGAGATCTTGACCTACGA
CGGTTCAAACGAAGATAAAGTCTATAACGCCAAAGTCAAACCTCGCAAAGTAATCGAAGC
GATGAAGTTCTTTGCGGATAAACGTTTTGGGGTAGATGTCTTGAAAGTGGAAGTGCCTGT
GGTGATGAGCTATGTGGAAGGCTTTACTGACGGTGAGGTGCTTTACAGTCAAGCACAAGC
GACGGAATTCTTTAAAGAGCAAAGCGAAGCAACGGATCTGCCGTTTATTTTCCTAAGTGC
AGGAGTGTCAGCCAAACTGTTCCAACAAACCCTTGAATTTGCTCACCAAGCAGGCAGCCG
GTTTAACGGCGTACTGTGCGGACGTGCGACTTGGGCTGGTGGTGCGGAAGCCTACAAAGC
CGAAGGTGTTGAAGCCGCTCGCCAGTGGCTTAAAACACAAGGTAAACAGAATATCATTGA
GTTGCTCGAAGTGTTAGAACGCACGGCAACGCCGATTAAGTAGAAAAGTAAATTGCCCCT
TTTGAGTATAGAAAGGGGCAATCTATTTTAAACGTGAGGGTTACATTCAGGTAGTGTACC
TTCAATTTCAAAGAGTACATCGCCATCTTTAAAGAAGACATAGCCCCCATTTTTCATTTT
TGTCCAGTTCTCATTTTTTGTGAGAGGCTGGGTTGTAATAATGGTGACTTTATCACTTTC
TTCCGTATATTCACGGAAATCAATCATTACATCATCATCACGCAATGCTGTGCCGAATGG
GGCTTTGCGACAGACATAATGTAAGTTTGTTGAGCAACGTGCGATCATCCAGTGCCCATT
GGAAAGAATAAAATTAAATACGCCGTGTTTAGCGATTTCACTGGCAATATCTACAATTGC
GTCAAAAATCTCTTTTTCACTTGGTTTTTGTGGAAAACGTTGTTTTAGGCTGGCAACTAT
ACAGCAAAATGCGGCTTCAGAGTCCGTTGAGCCTATAGGCTGATAGTGATTATTCGGGCA
AACTTTGACATCAACCGTGCCGTTGTGGGCGAATACCCAGTTTTCACCCCAAATTTCGCG
GATAAATGGGTGGGTATTTTCTAAATTGACATCGCCACAGGTTGCTTTACGGATATGGGC
GATAACGTTAAAGGATTTAATTCGATATTGACTGACGAGATCTGCCATTGGTGATGAGGC
ACCTGGGCAATTGTCTCTAAAAATACGCACACCTTTGCCTTCAAAAAAGGCAATGCCGAA
GCCGTCGGTATGGTGGTCGGTTAAACCTGCACGCCGTCGAAATCCTTCAAACGAGAAAGT
AATATCGGTCGGCGTATTACAATTCATTCCTAATAATTGACACATAATTTACTTCTTTAT
TTACTTCAAAAAAATATAAAAATCCCACCGCTTGTTATCATTAACAAGCGGTGGGATTTA
AGCGAAATTTGACAAAAAATTCAATAGGAAAATTATATTTTATTGATCTTAATTCGCCTC
TTTTTTAATTAATGAGAGTAAAAAGAGTGTTCCTGCACAAACAACCACTGAAGGACCTGC
TGGTGTATCTTTGAGGGCGGAGAGTAATAGTCCGCCACTGACCGATAATATGCTTAATCC
GATGGCGTAAATAACCATTGTTTCAGGTGTTTTGGCAAAGCGTCTTGCGGTTGCAGAGGG
GATAATCAGTAGTGAGGTGATGATTAAAGCCCCGACAAATTTCATACTTAATGCAATGCT
TAATGCGGTAAGCAACATTAATAAGAGGCGTAGGCGTGCGACATTTAGGCCTTCAATTTG
AGCTAATTCAGGGCTGACTGTGATGGCGAGTAGCTTTTTCCAATACAGAGCCAGTAGTGT
CGCAATGCCGATAACCCCAATGCCGATAAAGAGTACGTCGTTAAAACCAATTGCAAGAAG
ATCACCAAATAGGTAGGACATTAAATCAACACGAACATTGTCTAATAGGCTGATGGTGAT
AACGCCTAAGGATAAACTGCAATGGGCGATAATGCCTAATAGGGTATCGACTGAGTGAGT
AGAGCGCTGTTCTAACCAGACGAGGCAAAGAGCGAGTATGACGGTCATTAGAATAACAGC
AATATAGGGATCGATTTGTAGGAAAATCCCTAATGCAACCCCAAGTAATGCGGAGTGAGA
GAGGGTATCACCAAAATATGCCATTTTTCGCCAGACGACAAAAGCCCCAAGCGGTGCGGT
GATGAAGGTTAAAAATACGCCTGCTAACCACGCAGGAAATAAAATCTCAAACATATTGCC
TCAATTAGTGATGTCCGTTACAACGACATACATTGCCTTGTAAGTCGTGGTGGTGATTAT
GGTGATGAGAATAAAATGCCACGTTTTTCGCAAATTGATCGCCAAAGAAGTAGATAAAAC
TTGGGTCACTTGAAATTTTTTCAGGTGTACCAGCACAGCAGATATGGCGATTAACGCATA
GCACTTCGTCCGTATTTGCCATTACAATGTTTAAATCGTGAGAAACCATTAAAATAGCAC
AGTTTAACCATTCACGAGTTTTATTTAATAGTTGATAGAGTTCCGTTTGCCCTGTAATAT
CCACCCCTTGCATTGGTTCATCTAAGACAAGCAGTTGTGGACGGTCTAAAATTGCACGGG
CAAGCAGTACTCGTTGTAACTCACCGCCAGATAATTTTTGCATACTATGCTTAGCAAGGT
GAGTGATTGCAAATAGGGACAATGCTTCATCTATCAAGGGTTTAGTGCTGTTAGGCTTGA
GATATAGAAATTTTTCAACGGTAATAGGAATAGAGTGATCCAGATGCAATTTTTGTGGCA
CATAGCCAATTTTTAGCTGTGGTTGGTGAATAACCTGCCCTGATGTTGCTGGCTGTAATT
TCAGCAATACTTTTAATAGGGTAGATTTACCCCCCCCATTAGGACCAACGATAGTTGTGA
TAGAATTGGGGTAGATGTTTAAATGAATATTTTCAAGGGCAACTTGTGTACCAAAATTCA
CATTAATCGCTTTCAGTTGCACAAGGGGCTTCGTTAAATTGTGGATCGGCTTAATTTGCT
TGATCTGCATAACATTAATAAATTTAAGGATTTAAGGAATTAAAATTAGCGGATTTTTTT
CAGTTTTACAAGAAATCTATGGGAATTTTTTGCCTATTCCTTTGTCTATAACAAGTTCGC
ACTAGAAGAAAATTATTTAGGATAGAATTTTGCAACACGTTATTTTTGCTAGAGATCGCC
GTCGTAAGAAGAATAGAGTAAAGGCATTTGTGTTTTTGGTGATTATATTATCTATCTTTA
TTGGTATCGTTTTAATCTTAAAAAAACAGGGCTCAAATTCTTCAGAAACGCAAGAAATTC
CGATTGCATTGGCGACCCAGTCGTTACCTGAAGTCAATCAAGAGAGTGAAAAACTCGCTG
TTCCTACTCAAACAGAACAAGCGGTTGGATCTGTCCCTGAAGTTTCTACTGCTTTATTTC
ATGGTGAACCTAAGTACATCAATATTGACTTCACTGCCTCGGCTAAAGAGGAACAGGAAC
AAGTAAATGCTGAGCCTGTTGATGAAAATGCAACCTCTTATGAAGATGAATTGAGTGATG
TTGATGATGAAATAGAAGGGCAACCTAAAGCAGCTGTTCCTGAAAGTGAAAAATTATCGG
AAGAAGCAGAAAATGTATTAGAAGATGTGTTAGATATTGCAGATCAAGCATTACGTATCC
AAAATCAGTTTAGTTATACCGTAACTCAAGGCGATCAGCTAAAAGATGTACTAGAACAGT
CAGGATTAACACATGCCACAGCAAAAGCCTTAGAAAAAACCTTTCCACAGTTAGCCGATC
TTAAAGTAGGACAACAATTCTACTGGATTTTAGACAATAACGGTGAGCTAGAATATATGA
ACTGGCTCATCTCAGAAAAAGAAGAGAAAATTTTTGAGCGTAAAGCTCAAGATCAATTTG
CGGTACAAACAATTCAGAAAAAAGGCGTTTGGCAACAAGATGTGATTAAAGGCACCATTA
ATGGCAGTTTTAGTGCAAGTTTAAAAGCGGTAGGTTTATCTCAACGTCAAATCAATCAGT
TAGCTAACGGTCTGCAATGGCAGATTGCCACCAATAAATTGAAAAAAGGCGATAAATTTG
CAATTTTAGTAAAGCGTGAGTATATCAATGGCAAGGTCACGGATTTAGGAAATGTCGAAG
CTATTCATATCATCAGTGGCAAGAAAAGTTATTATGCTATTCAAGCAGATAATGGACGTT
ATTATAACCGTCACGGTGAAACGTTAGGTAAAGGCTTTGCTCGCCACCCATTGCCATTCA
CACCAAGAGTTTCATCACATTTTAATCCTCGTCGCTTACATCCGGTAACAAGACGAGTTG
CCCCTCATAAAGGGGTGGATTTTGCTGTTCGATCTGGAACACCGATTATTGCCCCTGCAG
ATGGTGTGGTTGAACATATCGCTTATCAAGCAAACGGCGCTGGTCGTTATATTAAACTAC
GCCATGGGGGGCAATATACTACGGTGTATATGCACTTAAGCCGTTCGTTAGTTAAAGTTG
GGCAAAGTGTTAAAAAAGGACAACGCATTGCGTTGTCTGGAAATACAGGGCGTTCAACAG
GTGCACATCTGCATTATGAATTTCATATCAATGGGCGACCGGTTAATCCAATGACAGTAA
AATTGCCAGGTATAGGATCTGGTATGCCCGATAAAGAACGTAAAGCATTCTTAGTGAAAG
CACGGAATATTGAAACAAAACTTAAACTCTAGAAGGATTTATAATGAAAAAAAGTCTATT
GACCCTAATTAGCCTTGCAATCTTAGGTACGGTACAGGCGAATGATAAAAACTTACAGCA
ACAGCTTGAGAAAATTGGGGCAACCAATGTGAAGTTGTCAGAATCTGCCTTGCCAGGTTT
TAAAACAGCGATTTCTGATCAAGGTGTTGTGCAAATTAGCAATGATGGACGCTATGTAAT
ACACGGGCAGATTTTTGAATTAAAAGATGGCAAAATCACGGATATTACTAATCGTGCATT
GCTCTCAGAACTTAATAGTCTAGCAAAAGAGATGATTGTTTATCCTGCAAAAAATGAAAA
ACACGTTGTCACTGTTTTTATGGATATTACCTGCCATTATTGCCATTTATTGCACTCAAA
GATCAAAGAATATAATGATTTAGGCATTACTATTCGTTATTTAGCCTTCCCTCGTGGGGG
TATGAATACCGAAACTGCAAAACAGATGGAAGCGATTTGGACAGAAAAAGATCCAGCCTT
TGCATTAAACGAAGCGGAGAAAGGTAACTTACCAAAACAGGTGAAAACACCAAACATTGT
GAAAAAACATTATGAACTTGGGATTAAATTTGGGGTTACGGGTACGCCAAATATTGTCAC
AAAAGAAGGTGAGTTAATCGCTGGCTATGTTGAGCCAAAAGAGTTGCTCAAAATGTTAAG
TCACTAATCCTTAATTTAAACTACAAGCGGATAGGTTTTATTCTGATATCCTCCCCGCCT
CAAGAGGCGGGAATTCCTAAGTGTAAATTTTAAACGTATTTAAAGACCTATAATTTCATC
GTTTGAATACTGATAAAAATTGACCATGCATTAGCTTCTTGAAAGCTGCCCTCCCCCAAT
AGATTTCATAATTTTGTGATCTCTTTCACATTTTCTCTTGAAATCCCCTTGACAATCCCA
ATTTATAGTTTCGTCAAGCGAGAGTAATCTCGAAGTCAGAACATTTAATAACAGAATTTA
GAGGAAACTATGAATATTGATAAATTTACCAGCAAGTTTCAATCAGCAATTGCCGATGCA
CAATCTTTAGCCGTTGGCAAAGATAATCCCTATATTGAACCGGCCCATTTAATGCTTGCC
TTGTTAAAGCAAAATGATGGATCAATCACACCGCTTGTCACCAGTTTAAATGTGCAACCT
AACCGTTTAAGCAGTGAACTTGATGGCATCATCAGCCGTTTGCCACAGGTGCAAGGGGGC
AATACACAGCCGTCACAACAACTTTTCCGTTTGTTAAATCAATGCGATAAGTTGTCGCAA
CAGTTTGGCGATAGCTTTATTTCATCAGAGCTGTTTGTACTTGCGGCACTTGAAGATAAC
GGTGATTTAGGCAAGTTATTGAAAAACTTAGGTTTAACCAAAGAGAAGGTGACAGCCGCC
ATTCAACAAATTCGTGGAGGGGAGAGCGTGAATAATCAAAATGCAGAAGAAACGAGACAA
GCGTTACAAAAATATACCATTGATTTAACTGAACGGGCTAAAGCAGGCAAACTTGATCCT
GTGATCGGGCGTGATGAAGAGATCCGCCGTACGGTGCAAGTATTGCAACGCCGTACTAAA
AATAACCCAGTGCTTATCGGTGAACCTGGTGTGGGGAAAACGGCGATTGTCGAAGGTTTA
GCACAACGTATTGTCAATGGCGAAGTGCCTGAGGGTTTGAAGAACAAACGGGTATTGTCG
TTGGATATGGGAGCGTTAATTGCAGGAGCAAAATACCGTGGTGAGTTTGAAGAACGTTTG
AAAGCGGTATTAAATGAACTTGCCAAAGAAGAAGGGCAAGTGATCCTGTTTATTGATGAA
ATTCATACGATGGTTGGGGCAGGTAAAACCGATGGAGCGATGGACGCTGGTAACTTGTTG
AAACCGTCCCTTGCCCGTGGTGAGTTGCACTGTGTCGGGGCGACAACCTTAGATGAATAT
CGTCAGTATATTGAAAAAGATGCAGCTCTGGAGCGTCGTTTCCAAAAAGTGTTGGTTGAT
GAACCAACGGTGGAAGACACCATTGCGATTTTGCGTGGTTTGAAAGAACGTTACGAAATT
CACCATCACGTTCAAATTACCGACCCTGCGATTGTAGCGGCAGCAACTCTTTCGCACCGC
TATATTTCAGATCGTCAGCTACCCGATAAAGCGATTGATTTAATTGATGAAGCGGCTTCC
AGCTTGCGTATGGAAATCGACTCTAAACCAGAGCCGTTAGACAAACTTGAACGCCGTATT
ATTCAGTTGAAATTAGAGCGTCAAGCGTTGCAAAAAGAAGAAGACGAAGCTAGCCGTCAG
CGTCTTGCAAAATTAGACGAGGATCTGACCGCTCGTGAACGTGAATATGCGGAGCTGGAA
GAAGTATGGAAAGCAGAAAAATCCGCTCTGTTAGGCACGCAACACATTAAAACCGAGTTG
GAAAATGCCCGAATTGAAATGGATCAGGCTCGCCGTGAGAATAACTTTGAGAAAATGTCG
GAGTTGCAATACGGAAAAATCCCAGCCCTTGAAAAACAGTTACAAGAAGCAGTAAAACGT
GAAGAAGAGGGCGGTGAAAATCATCTACTTCGCACCAAAGTGACCGATGAAGAAATTGCC
GAAGTGCTTTCTAAAGCCTCAGGTATCCCTGTATCCAAAATGATGGAAGGGGAAAAAGAG
AAACTATTACGAATGGAAGAGGTGCTACATAAACGGGTCATCGGTCAAAGTGAAGCCGTT
GATGCAGTGGCAAATGCGATCCGTCGTAGTCGTGCAGGCTTGTCTGATCCAAATCGCCCT
ATCGGTTCATTCCTATTCTTAGGACCGACAGGCGTAGGGAAAACAGAGCTTTGCAAAACA
TTAGCCAACTTCCTATTTGACGATCAAGATGCGATGGTGCGGATCGATATGTCCGAATTT
ATGGAAAAACACAGCGTATCTCGCTTAGTTGGCGCACCTCCAGGATATGTTGGCTATGAA
GAAGGCGGATACTTAACCGAAGCAGTTCGCCGTCGTCCATATTCGGTTGTATTGCTCGAT
GAAGTAGAAAAAGCACACCCAGATGTATTCAACATTTTATTGCAGGTGCTTGATGATGGT
CGTTTAACTGACGGACAAGGTCGCACGGTGGATTTTCGCAACACTGTCGTCATTATGACA
TCAAACTTAGGTTCGCATTTAATTCAAGAGAATGCGGAAAATATGAGTTACGATGAAATG
AAAACTATCGTGATGAATGTGGTTGGGCAACATTTCCGCCCTGAATTTATCAACCGTATT
GATGAAACTGTGGTATTCCACCCATTAGATAAAGAAAATATCCGTGCGATTGCTAGAATT
CAGCTTGAACGTTTAATTAAACGTATGGCGGAGCGTGGCTATGAGGTAACGGTGACAGAT
GCGGCAGTTGATCATATCGGCGAAGCAGGCTTTGATCCACTCTTTGGGGCAAGACCGCTT
AAACGTGCAATTCAGCAAGAGCTTGAAAACACCTTGGCACAGCAAATTCTCTCTGGCAAA
TTGTTGCCGAATAGTCCTGTGACAGTGGATTATCAAGAAGGAAGGGTTGTGGCAGTTCAG
TAAAAGAGTAAGAGCGTAGAGATATGCCCTTTGTTTTGTGAAATACATTGACTTTTCTAT
GATTTCTCGCTAATTTGTGGGCGTTTTTAACACAAAAACTATTTATTTACAGGAGATTCT
ATGCAAGATCGTTTAGTCACTTCCACAAGAAGTGAATCCCTTCTTAGCACACATAAAGTA
TTACGTAATACTTATTTCTTACTTGCGTTAACGCTTGTATTTTCGGCAGTGGTTGCATCT
GTCACAATGACACTTAATTTACCACGTTTACCTTGGTGGGGAATGTTAGTCGGTTTTTAT
GGCTTACTTTTCTTAACCAATGCAACGGCAAATAGTGCAGCAGGGTTAGCAAGTGTTTTT
GCGTTAACGGGTTTCTTAGGTTATAGCTTGGGTCCAATTTTAAATGCTTATATCAGCAAT
GGCTTAGGCGATGTGGTTGCATTGGCTTTAGGGGCGACTGCGTTGGTATTCTTTAGCTGT
TCTGCTTATGTATTAACTACTAAACGTGATATGTCTTTCTTATCGGGTATGATGATTGCG
TTGTTCGTGGTGTTATTAGTGGGTATTGTGGCAAATATCTTCTTAGCAATGCCCGCGTTA
AGTTTAGCGATCAGTGCATTATTTGTAGTGTTCTCAACGGCTGCAATTTTATATTCAACT
AGCAACATTATCCACGGCGGTGAAACAAACTATATCCGTGCAACCGTTGATTTATATGTG
TCTATCTACAACCTATTTGTGAGCTTATTACAGCTTTTGGGAGTATTTAGTAGTGATGAC
TAAATAAATTTAGCTCATTGGATTCATTAAAAATAGTTATAAGGGGACGCTAATTTAGTC
CCCTTAATCATCAATGCGCCTCGTCCCAGTTGCCTCCAACCCCAACTTCTGCAATCAATG
GCACTTTAAGCTCAATCGCTTTTTCCATTTCAGCTTTAATCAGTGGGGTGTAATGCTCTA
CTCTGTCGGCTTTGACTTCAAAGACTAATTCATCGTGTACTTGCATAATCATTGCAATAT
CTTCGCAATTTCGCACCGCTTGATCGATCCCAATCATTGCCACTTTGATAATATCTGCCG
CCGTGCCTTGCATTGGGGCGTTGATGGCAACACGTTCCGCCGCTTTGCGTCGCATTTGGT
TGCTTGAGTTGATTTCAGGCAAATATAAACGGCGACCAAATAACGTTTCAACATAGCCTT
TTTCAGCGGCTTTTTCACGAATGTCTAACATAAACTGTTGCACGGCTGGATAACGCTGGA
AGTAAAGTTCCATATATTTTTTCGCATCGGTACGAGAAATGCCAAGTTGATTTGCCAAAC
CAAATTCAGACATTCCGTAAATCAAGCCGAAGTTAATCGCCTTGGCACTACGGCGTTGTT
CACTGGTCACCGCTTCCAACGACACGCCAAAAATTTCCGCCGCCGTAGAACGGTGAATGT
CTTTACCTTCGGCAAAGGCTTTGATCATATTCGCATCATTAGCAAGATGTGCCATTATGC
GTAACTCAATTTGCGAATAGTCCGCCGCCAAAATCACATAGCCATCACGGGCGATAAAGG
CTTGACGAATACGTCTGCCCTGCTCGTTGCGGATCGGAATATTTTGTAAATTCGGATCGC
TTGATGAAAGTCGCCCTGTTGCCGTGACCGCTTGATGATATGAAGTATGCACACGCCCTG
TTTGTGCGTTAATCATCTGCGGTAGTTTATCGGTGTAGGTCGATTTCAGCTTACTCAAAC
CACGATGTTCTATCAACAACACTGGCACTTGGTGTCCCATTTGAGCCAATTCTTCCAACA
CTTCTTCGTTGGTTGATGGCGCACCTTTCGGGGTTTTCTTCAAAATCGGTAAGCCGAGCT
TGTTAAATAAAATCTCTTGCAGTTGCTTGGTTGAAGCAAGGTTAAACACTTCGCCTGCTT
CTTGATGTACAAGGGTTTCAAGCTCTTTTAAACGCTGTTCGATCTCAACTGAATGTGCCA
ACAGTTTGGCAGGATCGATTAATACGCCGTTTCGTTCCACACGGGAAAGTACGCTCACCA
ACGGCATTTCTATTTGCTCAAACAGTTTCACCAATTCAGGCGTTTTTTGTAGTTCAGACC
ATAAGAGTTGATGTAATTTCATTGTAATTTCGGCATCTTCCCCTGCATATTCTGTTGCTT
TATCCAGTTCAATTTGATCGAATGTAAGCTGATGTTTGCCCTTACCTGCCAACTCTTCAA
AAGGAATAGTTTGATGTCCCAAATAACGCTCTGCCAAATTGTCCATATTGTGACGACCGG
TGCTGTCTAGGGTGTAAGATTGCAACATCGTATCAAAGGCAACCCCTTGTAGCTCAATGC
CGTAGCGTGCAAAAATCGTTAAATCGTATTTGATATTCTGCCCGATTTTGCGGATATTTG
GGTTCTCTAAAATCGGTTTTAACTGTGCCAAACAGTCCGCTTTGTTCAACTGGTTAGGCA
GTAACGCTTCGATTTCATCGAGTTCTGCTTCACTTTCACCAAACAGATCCACTTGGGTCG
GCTGTGCAATTTTGCCTTTATGCGCCAACGGAATGTAGCACGCTTCGCCATTTTCCAAGC
CAAATGAAATCCCGACTAAATTTGCTTGCATTGCATCTAAATTATCCGTTTCGGTATCCA
CCGCCACAAGCTCTGCCATTTGCAATTTTGCCAGCCATTTGGTAAACAGCTCAGGGCTGT
TCACACAATCGTAAGCGGTGCGATCTATCGAAATTTTTACAAAAGGTGCAGATTTTTGTT
CTGAACTGACCGCTTGTGTGGCTTGATAATTGTTCGGAATTTTCTCTGCTGACGTTTGTG
TCACAGGGTTAGCGTCATTCATCACTTCGTTCAGCCAACGTTTAAATTCATAACGACCAA
AGAGTTCTACCAGTTGATCTCGCTGTTGTGGTTGAGTAACAAGCTGATCGTAAGTGACAT
CAAGGGCAACATCGGTTTTGATCGTTGCTAATAGATAAGAGAGATCGGCTGTTTCTTTTT
CTGCTTCCAGTTTCGGTGCAAAGGTTTTTGCCCCACGAAATGATAACTCTGCAACTTTGT
CTAAATTCGCATAAATCGCTTGCATTGAGCCAATACCTTGCAACAACGCAATCGCCGTTT
TCTCACCCACACCTTTTACCCCAGGGATATTATCGGACGAGTCGCCCAATAAGGCTAAAT
AGTCGATAATCAACTCAGGCGGAATACCATATTTTTCAATCACGCCTTCACGATCTAACA
GCGTATTGTTCATCGTATTAATCAGCATAATATGATCGTTCACCAGTTGAGCCATATCTT
TATCGCCCGTACTGATTAAAACGTGCTTACCTGCTTGTGAAGCCTGCACCGCAAGCGTGC
CAATCACATCATCAGCTTCCACCCCTTCAATCGACAACAGCGGAATACCCAATGCCTTAA
TTATTGCGTGTAACGGTTGGATCTGCGAACGAAGCTCATCGGGCATCGGCGGACGGTGGG
ACTTATACTGTTCAAACAGCTCATCACGGAAGGTTTTCCCTTTCGCATCAAACACGACGG
CAATATGGCTTGGCTCAACCTGTGCAATCAGGCTTTTTAACATATTCAACACGCCATACA
TCGCCCCTGTTGGCTCACCTTGTTTGTTAGTTAAAGGGGGAAATGCGTGGAATGCACGAT
ATAAATAGGACGAACCGTCCACTAAAACGAGCGGATTTTTTGCAATTGTTGCCATTTGAA
TTCTCTTTGATCTAAATAATTTGGGCTATTATAGCGAAAGTGGGGGGATTAAAGAAAAAG
TTTTGAGAAATTATGTCTATCCATATTTTTCCCCAAAATGCCCCCCATACAATAGGGGAC
TTTACGATTTACATCAAACCATTACGATTCTATTAACATCGGTAATTCTGACATACTCAC
TAATTTATAATCAGCCAAAGCCCAGCGAGGGTCGTCCCATTCCGATTTTGCAGGAATAAC
AACGGTTTTCATACTCGCTGCTTTACCTGAAATCATACCTAAAACCGAATCTTCTACGGC
AAAACAAGCAGATGTTGGAACGCCAAGTTGTTTTGCTGCGTGTAAATATACAGCTGGGTG
TGGCTTGTTGTACTCCAATTCCTCAGCAGAAGCCAAATAATCAAAATATTCAGCTATGCC
ACAGCTATCAACAATGCCTTGTAGCATATTTCTTGGCGAAGCCGAAGCAACTGCGATTTT
AATCCCCCGTTGTTTTAAGGTAGATAAAACCTCTTTCACATTTGGCATTAATGGCTTCGC
TTCAAGCACCTTTCCAACTACATATGCCATCAACTCTTCTATTAACTGAGTACGACTCTT
TTCTTTTTCACCATATTTTTGTAGCACATAATCAACCAGCGTACCAACAGGCGACCCTGT
AAGAGTCACCATTTCAGCTAAGGTTACAGGAAATTGATTTTTCTGAAAAAATTCAGTACT
TGCTTGATACCAAATAGGTTGGGAATCAATTAACGTACCGTCCATATCAAAAATTACAGC
TTCGCTCATTTTACATTCTTCCGTTATTAATTATTACAAGAGCTTCCCCTAAAACAAAGC
AATCACTGTATCCTACATGCTTTTCACCTTTGAAATATAATTGGCAATTCATTCCTATTC
AGATAAATAGATAGAAACTAAGTTATATCCCCAATTTTTCCTTATAATGCAAACGACATA
CAGAAAGATAGCTATCGTTTCCACCGATTTGAATTTGATCTCCATCTTTTACCGCTTCAC
CTTTCTCATTCATACGAATAACAAAGCCTGCTTTACGCCCACAATAACAGATGGTTTTGA
GTTCTTCGAGCTGATCAGCCCAAGCGAGTAGATAGCGACTTCCCTCAAATAATTCAGACT
GGAAATCGGTGCGTAAGCCGTAACAAAGCACAGGGATTTTTAATTTATCGACCACTTCAG
TCAGTTGATAAACCTGCTGCCTGGTAAGAAATTGTGCTTCATCAATAAGAATACAGTGCA
ATTTTTCATCGGCAATATAAGCAGCGATTTCATCAAATAAATTGCTATCGTTTTTGAATA
AACGAGCATCTTGTGAAATACCAATTCGAGAGGAGACTTTCCCTACGCCATAACGATCAT
CTATCGCCGCAGTATAAACAAGGGTGTTCATTCCTCGTTCTTGATAGTTATAAGATGATT
GAAGTAAAGTTGTGGATTTCCCTGCATTCATCGCAGAGTAATAAAAATAGAGTTTAGCCA
TAATAAATGATGCAATAAAAAACGGCTAATCAAGATATTAGCCGTTTATTCAAACAAAGA
TTAAACGTTGTCGATTTGACCTAACAGAGAGCGTAAACGATCTTGGAAGTTTTGATGTTC
AGTTTTTAATTGCTCGTGTTCTTGACGCAGAGTTTCATTTGCACGATTAGCTTCCTCGTT
TTTACCTTTTAACTCTTCAACTTCTAATTGAAGTAATTGAATGGTTTCAACAGCCTGTTT
AATTTTTTCTTCAAGTTGGTCTAAAATTGCGACTGACATAATATGTTCCTCTAGTGAGTA
GTAATGAAAGTGTAAAGATTTTACCTTACTTAGAAGAAATTTTCATTATAAAGTTCGGGG
TTATGGATAAAAAAGCACACTGTTAGACATAAACTTTTTGTAACTTTCTCAATTAGGGGT
AGTATATGTCTATCAAAAATTAGATATTAGATTAGTGGTAAAGTAGCTTGTAGGGTGGGT
CTTGACCCACCATATAATCGTAACATATTGATTTTATTGATGGATTAAAACCTACCCTAC
AATATTTAACCTATTAATATATGGTTTGTTAGCGGTCTAGTACCTAGTACGGAGATGAGA
TGAAATGAAAATTGAGAAGAAAAGTAATGAGGCAATTATTGAGCCAATTGAAGATAATTG
GAATTGGTTAGATGAATTGGGAGAGCCAGATCCTACGTTTAATTATCAACATATCAAAGA
ATTTAAACGTGTACCATTATTAAATTACGAAGATTGGCTAGCTGAAGATAAAAAAATCCC
CTAACAAATTGTCAGGGGATTGCGAGATTATTTCACGCGAGAAACATATTCGCCTGAACG
GGTATCCACACGAATAACTTCGCCGATTTGAACGAAAAGTGGAACACGAACTACTGCACC
TGTGCTTAATGTCGCAGGTTTACCACCTGTACCAGCGGTATCACCTTTTAAGCCTGGATC
AGTTTCGATAACTTCTAATTCAACAAAGTTTGGTGGAGTAACGCCGATTGCAGAGCCATT
CCATAATGTAATGATACATTCTGCTTGATCAACTAACCATTTATCGTTGTCGCCTAATGC
TTTTGCATCTACAGAAATTTGTTCGAACGTTTCCGGGTGCATAAAGTACCAGAAATCTTC
ATCTTTATAAGAGTAAGTGTAGTTGTAATCTACAATATCAGCCGCTTCAACAGTTGAGCC
TGATTTGAAGTTGATCTCTAATACTTTACCAGAGATTAATTTACGGATTTTTGTACGGGT
AAATGCTTGACCTTTACCTGGTTTTACAAATTCATTTTCAACGATAACGCAAGGTTCGCC
ATCTTGGATAAATTTTAAACCTGGTTTGAAATCATTAGTGCTGTAACTAGCCATTGTGAT
CCTCAGAATTTAGATAAAAAGTAACGCCCAAAGGGCTAAATAAAAAGACGTATATAATAC
ACTAAAAACGGCAGGCAAAAAATTAAAATTTTTCTGAAGTATGGCAGATAAAGTCGTTTC
AGGTATAATCTGTTTTTTCAATCAATGAGGAAATAAAATGAAAAAAGCAGTGTTAATGGG
ATTAGTTCTTGCCCTTACCGTTTCAACCGTTCAAGCGAAAAAAGCAGGTGGAATGAAATT
TTCTTCAAGTAAAAAAACACCAGCAACGGTTCAGCAGTCCACAACACAACAAAAAGCCGA
TGCGGACTTTAATAATACGCCAAATCAAACAATGCCAAATGCAGGGGCGGCTCAACAAGC
TCAAGGCAACCGTTTAGGCAATTTTGTGACAGGGGCGGCGGCAGGTTACTTATTAAGTGA
AGCTCTTTCCCCGACGGAAGCACAGGCTCAAACACCAGCAACCAATCCAACGGAACAATT
AACCAAACAGGTACAACAGGCACCAGCCGTGCCAACCTTTAAAGCAATCGATCCGCAAAA
CGACCCTTACCTTATTGAGAAAACACTGGGTTATTTGCGTTACTGCTTAAATGGTGTGCA
ATATATGGTAGGAACCAACAACAGCCAATTACCACCGACATTGATGGTAGATAAAACCAA
CGCACCAATGCAGTGTGTGATTAGCCAGTAATTTCATCAGCAAAAGGGGCAAATTTGAAC
ATCTCATTTTACGACGCACCAACGAAAGCTCAATGGCTACAAGATCTGGCTGAATCCTTT
AATCGACCAGAAGATTTATTGAATTACCTTGAGCTAAACATTGCAGATTTTGAGCAAGAT
CTTACCGCTCGTAAACTGTTTGCGTTAAGAGTGCCACGCCCCTTTGCCGAAAAAATGAAA
AAGGGGGATCGGGCAGATCCCCTTTTTTTACAAGCGATCACATTACAAGAAGAATTTACC
AATGTTGATGGCTTTGTCCAAGACCCACTGGAAGAACAGCATTCGCCAGCCCCTAACATT
TTGCATAAATATCATAACCGCTTGTTATTTATGGTAAAAAATAGCTGTGCGATTAACTGT
CGCTACTGTTTCCGTCGCCACTTTCCCTATGATGAAGTCAAAAGTGGCAAAGCAACGTGG
CAGAAAAGCCTCGACTATATAAAAGCACATTCCGAAGTGGAAGAAGTGATCTTATCAGGG
GGCGATCCCTTGATGGCAAAAGACCACGAAATTGACTGGATTTTCACCCAACTAGAACAG
ATTTCCCATATCAACACCGTGCGTATTCACAGCCGTTTACCTGTGGTTATTCCCAACCGT
ATTACAGACGAATTATGTGAACGGCTATCACAAAGTCGTTTGAAGGTCGTGTTAGTGACG
CACATCAATCACGCCAACGAAATAGACAAAATCTTTGCAGAAAAAATGCAGAAGCTAAAA
CAAAGCAATGTCGTGTTGCTCAACCAATCTGTCTTGCTCAAAGGGATCAACGACAACGCT
CAAACACTCAAAGCCTTGAGTGACAAATTATTTCGCTACGGCATTTTACCCTATTATTTG
CACCTATTAGACAAAGTGGCAGGAGCGAGCCATTTTTATATTGAAGACAGCAGAGCCTTT
GAAATTTATCGTGAATTGCAACGCATTACATCGGGTTACTTAGTGCCGAAATTAGCACGA
GAAATGGCGAAAGAGCCGAATAAGACATTGATGGGTGTCTCTGCTTAATTGATATTCAGT
TCCTTAATCGCTCAATCTCTTTACTAAATTCTTCTACATCATCAAAACTTAAATAAACTG
ACGCAAATCGAATATAAGCGACTTTATCTAAGGACTTTAATTCACCTAACACCAAGTCTC
CGACAAATTTACTAGCAACTTCCCTTTCCCCTGTAGCTTGAAGCTGTAACACAATGCGGT
GGATCGCTTGCTCAACATCGTCCGTGCTGACGGGGCGTTTTTCTAATGCACGAGATAAAC
TGGTTCTTAATTTACGTTCATCAAAAGGTTCTCGGCTACCATTATTTTTAACAATATGCG
GAATGAGTAATTCAGCACTTTCAAAGGTTGTAAAACGTTCTTTACAGACTGGGCATTCTC
GTCTACGACGAATTTGGTAGCCATCTGCTGTTAAACGTGAATCTACAACTTTGGTATCAT
CAGTGGCACAAAACGGGCAACGCATTATTTTAACCCTTTTTGTCTTGCTACAAATTCAGC
GTGTAAGTTTTCAGGGGGCGGAGGCATCTGCAAATAGAACCCTTCTTTTTGGATTTTTTG
CAAAACTTCTTGATTATCTACCCGCTTAAGCTGTTTCTCACCTGCTAAATTAAACAACAT
TACAAACTCAGGTTTACCAAAAATTTGACGAAGTTCTAGAGGTACCGCCTCAAATTTATC
CCGTTTTTCCACATAAAGATACATTCCTTCTTTTTTAGGGCTTTTATAAATTGCACATAA
CATCTTATTCGTCCTCTAGTCTATAGCTGCCTTCGTAATTGGTGAAACGTGAATATTGTC
CTTGGAAGCCTAACGGCACTCGTCCGATTGGACCATTACGCTGTTTACCAATGATGATCT
CCGCCATTCCTTTTGTATCTGGATTATCGTGATAAACCTCATCACGATAAATAAACATAA
TTAAATCCGCATCTTGTTCAATCGATCCCGATTCGCGTAAATCCGAGTTTACAGGGCGTT
TATCTGAACGTTGTTCTAAACTACGGTTGAGCTGAGAAAGTGCCACTACCGGTACTTGTA
ACTCTTTAGCTAAGGCTTTCAGTGAGCGAGAAATTTCTGCAATTTCAAGGGTTCGGTTAT
CGGCAAATCCAGGAGCGCGCATTAATTGTAGATAGTCCACCATAATTAAACTTAATCCAC
CGTTTTCCTTGTACACACGTCTCGCGCGTGAACGTAATTCCGTTGGGGTTAAACCTGAAC
TATCATCAATATAAATATTACCTCTGGATTGCAACACCCCCACTGTACTGCCAACCCTAG
ACATTTCCTCATCATCTAGTTGCCCTGTACGAATACGCGTTTGATCGACCGTTGAAAGCG
AAGCAAACATACGCATCATAATTTGATCTGCTGGCATCTCAAGGCTGAAAATCAGCACAG
GCTTATTCGGTTGCTTAACTTTATTGCCATTCTCATCTTCGACCTCAACATCTCCCATTG
CTGCATTTTCACACAAATTCATCGCAAATGTTGTTTTTCCCATTGATGGACGGGCAGCGA
CAATGATTAAATCTGAAGGTTGAAGTCCTGCTGTTTTTCGGTCTAAGGCGGCAAAACCCG
TTGATACACCTGTTACACCGCTATTATTTTGAGAACGAGAGAGTAATTCTATGCGAGCTA
AGGTTTCCATCAAAATATCATCAATTTTTTTCGGCCCTTCGTCAGTTGCAGTTCGCATTT
CTGCAATATGAAAAACGGATCTCTCCGCTTCATCTAATACTTCTTTAACTGTCAATCCCT
TAGGGTTATAGCTGATTTCTGCGATTTTATTACCCGCCGCAATCAATTCACGACGAATAG
CCCGTTCACTGACAATCTCCGCATAAACTAAAATATTCGCCGCACTTGGGGTATTTTTAG
ACAATTCAGCAAGATAGGCAAAACCACCCACATCTTGCAATATGCCTTTATTCTTAAGCA
CCTGATCAAGCGTGATAATATCAATAGGCTGATTATTGCGAGATAGTGAAACCATTTCTT
CAAAAATCAGACGATGAGCGTGATTGTAAAAATCGGTACTCTGAACACGCTCAGCAACGC
TGTCCCAGTACTCGTTACTCAGCATTATCCCACCCAATACCGCTTGCTCTGCTTCAATTG
AGTGAGGGGCAATGTTTATCTGTTCAATCTGTTTATCTTTTTGAGGATCTTTATTTTTTT
GATATTCAGCCATTGATGAAACTCTTTTCAGGGAAATGATAAAAGGTAGTTTACCGAATT
TGCCAAAAATTTTCAGCTGGTTTAGCCCGTACAAAAATAGCGAGACACAAAATTTGTTGA
TAATCTGCTTCAACTACACTAATTTCATTATTTAATAGTAATCATAGAACCAAAGTTAAA
GCACTGAAACCACAGATCTACTTGTGAAAAACCTGCTTCTTTTAGGCGTGCTTTATGTGT
ATCAATACTATCTGTCCGCATCACATTCTCAAGGGCTGTACGCTTTTGGCTTACTTCAAG
CTCACTATAGCCATTTGCACGTTTAAACGTGTGGTGCAAATCAATAAGAAGTTCATTTAT
TGTGTTATCTTCAAAAGTAAATTTTTCCGATAACACCAACACACCATTTGGATTTAACCC
CTGATAAATTTTACGTAAAAGAGCAAGCCTGTCTTCTCTTGGCAAAAATTGCAACGTGAA
ATTTAGGACAACCATTGATGCATTTTTAATCTCAACGTGACGAATATCATCACATAAAAT
TTCCACAGGAATATCCGAATGATAGGCTCCCAAATGGCGACGACAGCGTTCTACCATAGG
TTCAGAATTATCCACACCAATAATTCTTACTCCTGCTTTTTCCACATTACGCCGAATCGA
TAAAATCCCAGCCCCACGAGAACAACCTAAATCATAGACATTTGACTGATCAGTCACAAA
ATGAGAAGCAAGCATACCAATCGCTGTAATGATATTAGAATAGCCCGGCACAGAACGTTG
AATCATATCTGGAAAAACTTCCGCAACAGATTCATCAAAAGTGAAATCCCCTAATTTCTC
AATAGGGGCTGAAAATAGAGTATCTTTAGACATAAACAATATTATTGATAGTAAATGGTG
TATTCTACTCGCAATTTATAAAGATTGTAGAAAATAATTTATTTAGCAACATTCCTAATT
TAGTGAATACGTATAAGTACGATATAAAAATGCGCAAATCAGGACAAATAACATCACAAT
AATTTGAATTAATCTCTTTTTAGTCAATTTCTCTGCCGCCATTTTCACTCCAAATCTAAA
TAAACCTTGTTCATTATTCCCTAAAAAAATGTTAAAATTTGCCTTAAATCAAATTTTAGG
ATGGTTTCGTATGAAAATTGTATCTGATTTTAAAGCAAATGGAAGAACAGCCTGCACAAT
TCACTGTCAAAATTGCAGTATTAGTCAATTATGTTTACCTTTTACTCTCAATGAACATGA
ATTAACTCAATTAGATAATATCATTGAACGTAAGAAACCTGTGCAAAAATCACAAATCAT
CTTTCAGTCAGGTGATGAACTCAAGTCCATCTACGCAATCCGTTCAGGTACAATTAAAAG
CTATACCATCAGTGAAAATGGTGAAGAGCAAATCACCGCTTTCCATTTACCGGGCGATTT
AGTTGGCTTTGATGCGATTATGGATATGAAACATATCGGTTTTGCTCAGGCTCTTGAAAC
GTCGATGATCTGCGAAATTCCTTTTGATATTTTAGATGATTTAGCTGGCAAAATGCCAAA
AATCCGCTATCAGATTATGCGTTTGATGAGTCATGAAATCAAAAGCGATCAAGAGATGAT
TTTGTTGCTTTCTAAAATGAGTGCGGAAGAAAAACTTGCGGCGTTTATTTACAATCTTTC
ACAACGTTATGCCGCACGCGGTTTTTCAGCAAGAGAATTTCGCTTAACAATGACCCGTGG
TGATATTGGAAATTACTTAGGTTTAACCATTGAAACTATCAGTCGCTTGCTTGGTCGATT
CCAGAAAAATGGCATCATAACGGTACAAGGTAAATATATTACCATTAATCATATGGATGA
ATTAAGTGAAATGGCTGGTGTTACAAAACCTAAACTGTCCCATTGCAATCCAAACTTATA
ATTCTTTACATACTACTTATCTTGACGTTCTCCCCGTACCTTACGGACAGGGCTGAAAAA
ATACTCTTCTATCTTAAAAAGATAATTTATGCCCTAGTCTCCGATCTATGAGAATGAATA
CTAGGGCTCATCTCTAATGAAAATATCCCTTCCTTCTATAAAGAAGATCAATTCGATAAT
TTGATATTAAAGAGCCATTTGTCTACCAAACGCTTCCCTTCCTCGCTTGAACCAAAACGG
GCATAATCCACATCAACCAATTTCACCCCATCTAATTTAGGTGATTGTGGAGCAACTTCT
GCTTTCACATTGGTTGGTGTTTGATAAAGTCCGTGGTCACGCCAAGGAATTTCTTGAACC
TCTTTAGATAGAACCCAATCCATAAACAATTTCGCATTATCAAGGTTTCTCGCACCTTTA
ATAATACTTGCAGCCCCTAAAGCATAACCTACCCCATCTTTAGGTAACACATAATCAACT
GGTGCACCTTTCTCTTTTTCTGAAGCATAGCCGTGAGCAAAGCCAACTGTCACAGCACTC
TCTCCACGAGAAAGGTTAGAGGTCACTAAGGTACTTTTCACATATTGAGAAATGTTGCCA
TCTAATTTTTTCAAGTACTCAAAGGCTTTTTCCTCGCCCATTAACTGAATAAGCGTAATC
ATCGTCGTGTACATTGTTCCTGAAGTGCGAGGATCAGCTAATTGCACTTCGCCTTTTAAG
CGAGGATCAAGCAAATCTGCCCATTTTTTCGGAGCATCAACCCCTAACTGCTTTAATTTT
TCGGTGTTAATACCAAAACCAAGCACCATCAAATACGCAATCGAGGTATATTTACCTGCT
TCGCTCTCTTGCAATGCTTTAAATTGAGGTAAAACCTCCGCTTGCAAAGGTGAACGATAG
GCTTCTAATAGCCCCATCTGCCCTGCTTGGAAATGTGGCTCAATAGTGCCGCCATACCAA
ATATCCGCTTGCGGATTATCTTTTTCCGCTTTCAGCTTACCTAAAATTGTCCCTGTTCCA
CCGTGAATAAACTGAGTTTCCACATTATATTTTTGTGAAAAACGCTTCGTCAGATCTTCA
CACACCTTGTTTTGCACGCCACAATAAACGGTCAGCTTTCCTTCAGCCTGAGCATTAGAA
GCTGCAAAGACTAATGGTGAAAGGAGAAAAAGGCTTGAAAACCATTTTTTTAATTGCAAT
TTTTTCATTTGTTCCACATTCCTAAGTTAAAAAAGAATCTTAATTGTAACATTTACGCTA
CATAAAGCAAGAATAAGCGGTTTGATTTTATGCTAAAATGGCATAACACTATCCTATTAT
ATTGATATAAAAAATGTTACTTAATCAAATTCAAATAATCCTGATCGAAACCTCTCACAG
CGGTAATATCGGCTCAGCTGCACGAGCAATGAAAACGATGGGACTAAGCCGGCTAAGGCT
TATCGCCCCAAAACAAGCGATTGACGAACAAGCAATAGCCCTTGCCGCAGGGGCAAAAGA
TGTATTGGATAATGTACAAATTTATGCGGATATTGACAGTGCAATCGCAGATTGCCAGCT
TGTTATTGGCACAAGTGCCAGATTACGCTATCTACAAAATTCACTGGTCGAACCACGTCA
ATGTGGCAAATTAGCTATTCAACGTGCTGAACAGGGTAAAGTAGCGATTGTATTTGGACG
AGAACGGGTGGGCTTAACCAATGAAGAATTATTAAAATGCCATTATCACTTAAACTTTCC
AACCAACCCCGACTATGGCTCGTTAAATCTTGCAATGGCGGTACAACTCGCCTGTTATGA
ACTCCGAATGGCTTGGCTAGATTTGCAAGAAAAAACCGATATTCAACCGCTTGCAGAATA
CCCGACATCAGAAGCCTTAGAACATTTCTTTGCCCATACCGAACGTTTATATAAAGAACT
TGGCTTTATTCGCAACGAAGCAGTTATGCTGAAACTACGCCGGTTATATCAACGAGCCGA
ATTGGAAACCAATGAATTAAATTTATTAAGAGGAATGTTAACTGCAGTAGAAAAGTACTC
GCTAAAGCAGAAAAATGACTAATAATAAAGGGATAAGAAATTACATCTCTTATCCCTTAA
ATCATAGCTAATTAACTATAGTACCTAACTATCTAGATTACCATAATACACGTAAACCAA
CACCAAGTGCTTGGTCAGTAACTTTTTTGTTATTACTGTCTTTGTTCTTGATTAAACGAC
CTTCAACAAAGGTAACAACTTGTTTATGTAATTTATAGTCTGCACCTAACATGAATTGAT
GAGCTGTTGCTTTGTAAGCTTTATCTTTGTAAGTACCATAAGAGTAGTTTCCATACACGC
CAGATTTTGGAGTAACATCAAATCTTGCACCAGTTCTTACGAAGTCAATTTTCTCTTTAA
CATTATCTGTTTTTAGAACACCATGACCACCATCAACAGCTACAGTAAATGGAGCGTTGA
CATATTTAAGACCAAAGTATACACCATCTTTGTCTTTCTTATTAAATGACACAGATCCAG
AAGATCCAGATTTATAGTCATCATGAGTATAACCTGCTGCCACAGTTACAGATTGACTTT
CTGCAATCTTAGCTGTGTATTCAGCACCTAAACCAAAGCCAGATTTAGCAGAATCTACTT
TTACTTCTCCCTTATTATTACGCTCATTTGCAACATTATAGTTAGCACCTAACGTCAAAC
CTTCAATGCCTGTATAGGTATAGTTAATTGCTGAATCAGAAGAGTCAGTAAGGATATCAA
AACCTTTTTTGTTTGTGTTGTTTGCTGAATATTTAATTCCACCAGTACCAACACCGTATA
CTTTATCAAAACCAGCTTGACCAATGCTATCACCGATTACAGCTTGTTTACCAAAAGAAA
TTTCATGACCATAGCCACCTAAACCGACGTAAGCATATTTTGTTTTAACATCGCCCCATC
CTGCAGCATTTTCAGAATTACTGTCAAGGCGAGTCTCATAACGACCAAAACCGTAGAGAT
TCTCATTGATATTATGTTTGATAGAAATACCGAAACGAGAACTATTATTCTTTAAGTTAG
TGTGACCACGTGTTGAAGATTGACCTTTCTCTTTTGTGGCTTGTTCTTCTAAAAGAAGAC
GCAATTGACCATCAAAATCAACTTTTGTACCTTCATTTTCATAAACTGTTACAGCTGATG
CTGATGCTGCAAATGCCGCTACTGCTAATGCTACTAGTGTTTTTTTCATAATGTTCACCT
TAAGTTTTTAGTTTAGCTAAGGTTACTCTTATTAAGGTATAAGAGTAACCGATCCATATC
TGCCATTACCTTCCCATGTAAGTTTGGTAAATGCCGATTGCGTGCGAATGATCGCAAATT
TGTAGAGTAGTGTCAATATCTTACATAAAAAAAAACAAAAAAAACATTTTCTTTAAAATC
AATAAGTTAATAAATCCCCACCCCAAAACAAGTATTCAGAGATAATTTTTTAAAATATTG
CTCCTATTGCAATAAATCACATAACTATATGATTTAAAAATAAAAAACTCATAGCAAATA
AAGATTTATAACCTTTTTTCTAAAAATGTGAGTTTCATCACATTTTTAGAAAAAATAGAA
AGATTATTTTTATCAAAAATAAATTTGAAAAGAGATGTACATACATTAAAATATCTATAC
GCTTAATACAGAGAATAAAAAATGGGTAATTTTACAGATACAATCATTACAAAATTAAAC
GACTTTTCTCCCATCTTGTCTCTGCAAATCTCTATCTATAGCCACTGCTTTAAACTTACT
CATGGCTCCGTCAAAGAATTCATACAAGAAATACTAGAAACATGTTCACATATTGAGCAG
TCAACTTCCCCTGAAATAACTGAAGTTTATACTCAACGTTTAATTGAACAATATGATGCT
CTACAAAAAAGTATTCACCTCAAGGATAAAAAGTCAGATTCCCCTATTTTCTCTCAATAT
AAATTTACTAAGAGTATTCATACATTATCAAAGAAACAGAAGTTACATGAATACTATAAA
GCGTTGCGTGCATTGAATGAAAAACTCTCATGGCTCATTGAACAAAATTACCATTACCCT
GAGTATAGGCATATGCTCTCAATAAAGATACAAGAAACAGAGAATAGAAAACAAAAATGT
TTAAAGGCGATTGAAGAATTGAGCTTTAATCAGGAATGACGGGAGAAGATTGACAATATA
TTGTTGCTAATCTTATCAATCTCTAGTAGTGTCTAAACACAACACTATATCTATATATGC
TATGCTCTAAACATATACATCATACTAAAAAGAGCCCATAGAAAATATCCTCTCTTAATA
GAGAGGATATATAAAATTGTAATACTAACGTTTTGAGTATTGTGGACGACAACGTGCTTT
GTGTAAACCCACTTTTTTACGTTCAACACGACGAGCATCACGGGTAACAAAGCCCGCAGC
ACGTAACGCTGGACGTAAAGTTTCGTCGTATTCGATCAATGCACGAGTAATACCGTGACG
GATTGCACCTGCTTGACCAGAAATACCACCACCTTTAACAGTGATGTATAAGTCTAATTT
ATCTGTTAACTCAACTAATTCTAATGGTTGACGAACGATCATGCGAGCTGTTTCGCGACC
GAAGTAAACTTCTAAAGAACGTTGGTTAATGGTGATGTTACCATTGCCCGGTTTGATAAA
TACACGAGCTGAAGAGCTTTTGCGGCGACCTGTGCCGTAGTTTTGATTTGCTGCTGTCAT
TTTTATGCTCCGTGATTAGATATCTAAAACTTGTGGTTGTTGTGCTGCGTGGTTGTGTTC
GTTACCTGCATACACTTTTAATTTACGGAACATTGCACGGCCTAATGGACCTTTTGGCAA
CATACCTTTAACCGCAATTTCAATCACTGCTTCTGGACGACGAGCAATCATTTCTTTGAA
GGTTGCATCTTTAATGCCACCTACATAGCCAGTGTGCCAGTAGTAGATTTTATCAGTTTC
TTTTTTGCCTGTTACCGCTACTTTTTCCGCATTGATAACGATGATGTAATCACCTGTATC
AACGTGTGGAGTGTACTCAGCCTTGTGTTTACCACGAAGACGACGTGCTAATTCAGTAGC
TAAACGACCTAAAGTTTTACCTGTCGCATCTACTACATACCAGTCACGTTTAACTGTTTC
TGGTTTTGCTACAAAAGTTTTCATTAATTAAATACCAAAATTTAAAGTTTAAACCCAATA
TCCTAATGGATATTACCTATTAATACGGTAGAATCTGACCCCTTCGAGTCTTATTCAGAC
CAAACTTATATGGCGGGAATACCATACAAAAACAGGGTGGCAAAATTATACAGATTTATT
TACTAAAGATCTAATTCTTTTTTAAGAAAGAGTGGTTTTTGCGGTATATTTCAAAATTCC
AACAAATTTTTATAGGTTTTACTTCTCATCAAATTGAGAAAATGATAAAAAACAGCTACA
TCAAGCTAACTAACTGTAAAGGAGTGAACTATGGAACAATGGTCTGGTAACGTGTGGACT
GCAATTATTGCAGCATTTATTGTTGGTTGTATTATTAGCTATGTTGTTGTGAGAGCAACA
AATAGTAATGTCAAAAAACAACTCAAGCTTGAAGCCGATTTAAAAGAAACTACCAAAAAA
TTGGACGAGCAAAAACAGCAATTAGAGCAACACTTTGAGCAATCTGCAACATTGCTTGCG
ACTCTTGCTGAAGACTATAAGAAACTCTATACCCATTTAGCAAAAGGTTCAGAATCATTA
TTACCATCCGATTCTGCAAAAATTGAGTTTTTCCAACAGCCTAAAATTGAAAATAAACCT
CAAACAGATGAAGATCAACCTAAAGATTATTCGGAAGGCTCCTCTGGTTTACTAAAATCC
TAGTATTCATATATTATTGAATTTAAGAGTAGGGAATCCCCTCTTAAATTCTCTTTAACT
ACATTTTTCTTAGAACATATTGTCTTTATTATCAGAAAATTTGATCGAAAACATTATATT
AATTTTAATTTCAGATTAGAATTTGAAAAAATTTTTTAACTTATCATTAACAGGAAAATA
CAATGTCTTGTTTATTTATTACAGGCACAGATACAAATGTAGGAAAAACTATCGTTACAA
GGGCTCTATTACAAACAATATCTAAATATGAAATTCCCATTGTCGGTTATAAGCCTATTG
CGTGTGGTGGCGATGATTCTTTACCCACAGAACCCAATCAAGATGATTATGCCTGTGAAG
ACAATAGTGATGTCCTCATTATACAGAACAGCTGCCCTTTTCCTGTAAAATATAGAGAAA
TTAATAGCTATTCTTTTATCCATTCTAGTACGCCAGTATTTGCAGCGCTAGACGCAGTAC
GCCATATTTCTGTTAATAAACTGGATCACGATCTTCAACGTTTACACCGACAATATGCAA
ATGTTCTTGTTGAAGGCACTTATGGCTGGTTAACACCTATTAATAAAGACCTAAGTTTTG
CTGATTGGGTTAAGAAAAATAGAATGCCAGTCGTACTTGTTGTGGGAATAAAAGAGGGTT
GCATTAACCATGCACTTTTAACAGCGGATGCGATTCAACAGAGTGGGGTTAATCTTATCG
GATGGATTGCAAATCGAGTAAATCCTGGGCTACGTCACTACGCTGAATTAATTGAACTCC
TTAGCAAAAAAATCAATGCTCCATTACTAGGACAAATTCCTTATATTGGTTATCCTAGTA
AAAAAGAACTATCTGAGTATATTCAGAACCCAGAGCCTCTATTAAGTTTTTTCCATAAAT
AATCTAATTGCTGGCTCTTTATTGGTAATAATAGACTAACAATCATGACTACAAAGGTTG
CTATATAATTTTAGCAACCTCTCTGATTTCTATGCTATTTTAGCTAGTTAAATAATTCAT
AAATGCTGTAATTACACCTAAGTTAACCACATCCACAAAGAATGCACCTACAAGCGGTAT
GATTAAGAATGCTTTATGTGATGGTCCAAAAGTTTCTGTGACAGATTGCATGTTTGCGAC
CGCAGTTGCAGTTGAGCCTAAGCCAAAACCGCTGTGACCTGCTGCGAGAATGGCTGCATC
ATAATTACTTCCCATTACTCTAAAGGTCACAAAATATGCATAAAGTACCATAACTATGGT
TTGAGCAATAAGGATAGGTAACATTGAGCCAGCAAGGTCTGCTAATTCCCAAAGTTTAAT
GCTCATTAATGCAATTGCTAAGAATAAGCTTAATGATGCGTTACCAAATACGTCAATAGC
ACGGTCAAACATATCAAATTTAAACACTAACGTTAATACGTTTCTTAATACCACACCAAA
ACCTAAGGCCCATACGAACTGCGGTAAACCTGAATCAGGGAATACTTTAACCATAACTGA
TGAGAATGCTAGACACGCTGCAAATAATGCCATTGTTTCGATCGTTGATGTTGCTGTGAT
TAAGCGTACATTGTCAGCATCTTCAAATGTATCGTCAGCATATTTTGCTTCTACGCTTTC
AACTTTTACATTGTGTTTAGATGGGGTAATTTTCATTTTGTTGATAAGACGTCGAGCTAA
TGGACTACCGACTAAACCTCCAGCCACTAAACCAAATGTAGCAGATGCCATTGCCATTTC
CATTGCACCTGCAAGCCCATGTTTCTCTGCAAAAACCGTTGCCCAAGTTGCACCTGTGCC
GTGTCCGCCAGTTAAAGTAATAGAACCTGTAATTAAACCAACAAGTGGATCAATACCAAG
TAGCATAGCTAAACCAACGCCAACACCATTTTGAACAAGGATAAATATACTCACGATAAC
GAGGAAAATGACAAGTGGGATTCCACCTTGTTTCAAACGGGAAAAATCTGCGGATAAGCC
GATAGATGAGAAGAAGGCCAACATGAAAGCTGTACGTAAAGAGCTTTCAAATTCAAAGGT
AATTCCAGCGAATTTATATAGACAAAAAATGATACAAGCGATAAATGTCTTTTTAAACAG
ATATTTATTGTAGTTTTTTTGAGTTAGATCTGATTTTTTATATGTAAATTTTGGTAAAAT
TATAGCAATTTTATTTTTATGTGAGGCTTTTATGAGCGAAATTGCATTAACAGTGAGCCT
ATTATCCTTAGTTGCTGTCATTGGGCTATGGATAGGGCATATTAAGGTGCGGGGCGTAAG
CCTTGGTATTGGCGGTGTGTTATTTGGTGGGATACTGGTTTCCCATTTTATGACGCAATA
TGGTGTCAAACTTGATGGTCATACCTTGCACTTTATTCAAGAGTTTGGTCTGATTCTCTT
TGTCTATACCATTGGTATTCAAGTTGGTCCGGGTTTCTTTGCTTCATTACGCCAATCAGG
ATTAAAGCTCAATGCTTTTGCTGTGATGATTGTTGGGATAAGCGGTATTTTAGTGATTTT
ATTACACAAAATATTTGATGTTCCTCTTCCTGTGATATTGGGTATTTTCTCTGGTGCGGT
AACTAATACACCATCATTAGGTGCTGGGCAACAAATCCTGACGGAATTAGGCGGTGAGTC
CATTACAGCTGTGATGGGTATGGGGTACGCAATTGCCTATCCTTTCGGGATTATCGGGAT
TCTATTAGCGATGTGGCTTATCCGTATTATTTTTAAAATTAATGTGGATAAAGAAGCCGA
TGAGTTTGATTCTGCAACCAACAATAAAAAAGATGGATTAAGTACGATGAACGTTCGTAT
TACAAATCCAAATTTGAATGGGTTGATGCTTCAAGAGTTTCCTGATTTTGAACTGCACGA
AGTGGTTTATTCTCGTATTAAGCGTAATGATGAGTTGTTTGTGCCTAAAGTGCATACCCA
AATCCAAATAGGCGATATTCTGCATCTTGTGGGAACAAAAACTGCGTTGCATAAAATGCA
ACTCATTCTTGGTGAAGAAGTGAATGTTTCACTTTCGACAAAAGGCACAATGTACCGCAC
AGAACGTGCTGTCGTTACCAATGAAAAAGTATTTGGGAAACAAATTCGCCAATTGATGTT
AAAAGGGAAATACGATGTAGTGATTTCTCGCTTAAACCGTGCGGGGGTTGAGTTAGTTCC
TAACGGGCAAATGACATTGCAATTTGGTGACGTGTTGAACTTGGTTGGTCGCCAAGAAGA
TATTGAGGCTGTGATGGCGATTATCGGTAACGCTCAACAAAAATTACAACAAGTACAAAT
GTTGCCTATCTTCATTGGGATTGGCTTAGGGGTGTTATTAGGCTCTATTCCAATTTATCT
GCCAGGTTTCCCCGTTGCATTAAAATTAGGGTTAGCTGGCGGTCCTTTAGTCGTTGCATT
AATTTTGGCAAGAATAGGAAGTATCAAAAAACTCTATTGGTTTATGCCGCCAAGTGCAAA
CTTAGCATTAAGAGAAATTGGTATCGTGCTTTTTCTTGCAGTTGTAGGTTGGAAAGCAGG
CGGAAACTTCTTGAATACCTTATTAAGTAATGATGGTCTAGCGTGGATTGGCTATGGTGC
AATAATTACTTTTATTCCATTAATTGTTACAGGGCTGGTTGCTCGTATTTATGGTAAATT
AAATTATCTGAGCCTATGTGGATTGCTTGCAGGTTCAATGACGGATCCACCCGCTTTGGC
ATTTGCAAATGGTATTAAAGAGGGTAATGGTGCAGCAGCACTCTCTTATGCGACGGTATA
TCCATTAGTGATGTTTTGTCGAATTATCTTGCCTCAAATTCTCGCTATATTATTGTGGGT
AGCTGGCTAATCGTAACTAAGCAATCTAGTTATTGACAGTTCAATAGACTAGATTGCTCA
ATTTCAATAAAACGCAATAAGTTTCCAACAATATTTAGGATCCATTCACGCCATTTTTAT
AGGATTATAATTTATTTTCTATGATAAATAATAGGATGTCTTAATCATGGATTTAACGTT
ATAATGAGAAATAAATCTGTTTTTTAATGGAAATACTACTTTATGTATCGCTTAACCTTT
TTTTTGATATCTACTTTGCTGTTTAATTCCTCCCTCTCTGCCAAATGGCTAAAGATCAAT
GATGTAGACTATATCTGGGGACCATTTAAAATCTATAATATTTCATTATTCTCTGAAACT
GGCAGTTATACTAATAGCACACGCCCATTAATGCTGACTCTAAAATATCAAAAGCCCGTT
GAAGGGCGTGATTTTGCAATTTCTTTAGCTAGATCTTGGTCTAATTTAGGCATCACTCTG
CAAAATCAAGATAATGTGGTTGATCGTTTGCGTAAAATTTTACCTAATATCAAGAAAGAT
GATTCTCTCAGTTACATTGCTTTAGAAGATAAAGGATATTTCATATTAAATAATATTGTT
ATTCCTGAAGAATTTAACAAAGAATTTAATGACGCTGTAGTAGCAATATGGCTAGATCCT
CGTGTAGAAATTGGGCGTAAACTTGTCAATAAAGAAGAAAAAATCTTCATTGCAAACATC
CCTAGAGTTTTAGAGACACAAAAACCACAAAATATAGAAAATAATATAGGAGTACATGAA
GAATCAATAGATCCTGTGGTGGACTCAAGCAAAGTATCTAATGATATCAAACAGAACTTA
GACTCTTCAATAATGCCTAGAGTACAAGATAAGCCTTTAACACAGTCAAATGAAGAGAAT
ATGAAAGAAGCAGAAAAACCACTTGAAGATTCAGAAATTGATATTTCTCCTCCTTTAGAT
CCCATACCAGAAGGCAAATATCTAAATATATAGCTGATTATTAAAGTGTTTATAGCATTC
ATAATAAATCGACAATGCCGATTCAGAACTGGAAACTGGCGATGAATCGATTTATGATTG
ATTTTGGTGATCGCCTAGACGATCACCGTTAAGTTGAAATGGGTGTTTACACAGAATTTG
GGATAGGGTCTAGAATCATCTAAGCGCTAATACTTCACCGTATGCCCATAGCTTTCAATA
ATACCTTTAATATGCTCTAACGATTCTTTCGTCGGTGGCATCACATCTTCTAATTCATAT
TCTAACCCTAAGGTTTTCCATTTATGTGCGCCTAAACGGTGGTATGGCAGAAGTTCGACT
TTTTCTATGTTGTCCATACCTTGAATAAACTGACCCAATAAATGAATATCTTCATCGGCA
TCCGTATAACCTGGTACAACCACATAGCGGATCCAAGTACGTTGATTACGTTTATGCAAA
TAACGAGCGAAGTCTAAGGTACGTTTATTAGAGACACCGATAAAATCTTTATGAATTTCT
TCGTTCAGCTGTTTTAAATCAAGCATAACGAGATCGGTTACATCTAGCATTTCATCGACT
AGCTCTGAATAATTCCGCACAAAACCATTTGTATCTAAACAAGTATCAATACCCTCAGCT
TTACAAGCACGGAACCAATCACGCACAAATTCCATTTGTAACACGGCTTCGCCACCTGAT
GCTGTTACGCCCCCGGCCGTTGCTCTCATAAAATGTTTATACGTCACAACTTCCTTCATT
AGATCTTCTACGGAGATCTCTTTCCCACCTTCAAGATCCCAAGTATCACGGTTGTGGCAA
TATTTACAACGCATTAAACAGCCTTGTAAAAACAAAATAAAACGAATCCCAGGCCCATCT
ACTGTGCCACAAGATTCGTAAGAGTGATAACGTGCTAAAACAGTCATTCTTTTTCCTTTA
AATAAAGTACGATTAGGACAAATGTCCTTAAACATTTCTGCTAATCGCAATTAATGCGTA
AGATACAATAAGCGGTCAGTTTCTGCAAAAGTTTTGCAAAATCTGACCGCTTATTAGCTT
AAACTAAATTACATCGACTGTGTGAAAGTACGAGTAATTACGTCCATTTGTTGCTCTTTA
GTTAAAGAGTTGAAACGCACTGCGTAGCCTGAAACACGGATTGTTAATTGTGGATACTTC
TCTGGATTTTCCATCGCATCTAATAACATTTCACGGTTCATTACGTTTACGTTTAAGTGC
TGACCACCTTCGATGGTTGATTCGTGGTGGAAGTAACCGTCCATTAAGCCTGCAAGGTTA
CGTTTTTGAGATTCAAGATCTTTACCTAACGCATTTGGTACGATTGAGAAGGTATAAGAG
ATACCATCTTTCGCGTAAGCAAATGGTAATTTCGCCACAGAAGTCAATGACGCTACCGCA
CCTTTTTGGTCACGTCCGTGCATTGGGTTTGCACCTGGTCCGAATGGCGCACCTGAACGA
CGACCGTCTGGGGTGTTACCTGTTTTCTTACCGTAAACCACGTTTGAAGTAATGGTTAAT
ACTGACTGTGTTGGAGTTGCATTACGGTATGTTTTGAGCTTCTGAATTTTCTTCATAAAG
CGTTCAACTAAATCAACTGCAATGTCATCTACACGGTTATCGTTGTTACCGAATTGTGGG
TATTCACCTTCAATTTCAAAGTCAAGTGCTACGTTTTTCGCTACGCCAACCACTTCGCCT
GCTTTATTTTTGATTTCGATGTCGCCACGGATTGGTTTTACTTTCGCATATTTGATTGCA
GAGAGTGAGTCTGCTGCAACAGAAAGACCAGCGATACCACACGCCATTGTGCGGAATACA
TCACGATCGTGCAACGCCATTAATGCTGCTTCATAAGCATATTTGTCGTGCATAAAGTGA
ATGATGTTTAACGCTGTGACATATTGTTTCGCTAACCAGTCCATAAAGCTGTCTAAACGG
GTCATTACATCATCGTAATCTAAGTATTCAGACATAATTGGCTCAGTTTTCGGTCCAACT
TGGTCACCTGATTTCTCATCAACACCACCATTGATTGCGTATAGTAAGGTTTTCGCTAAG
TTTGCACGAGCACCGAAGAACTGCATCATTTTACCTACGATCATCGGGCTTACACAGCAG
GCAATCGCATAGTCATCGTTTTGGAAATCTGGACGCATTAAGTCGTCATTTTCGTACTGA
ACAGATGAAGTTTCGATAGACACTTTCGCTGCATAGCGTTTGAAACCATCTGGTAAACTT
TCAGACCAAAGGATTGTTAAGTTTGGTTCCGGTGATGGACCCATTGTGTAAAGGGTGTGT
AATAGACGGAAGCTGTTTTTGGTTACTAATGTACGACCATCTAAGCCCATACCTGCGAAA
GTTTCTGTTGCCCACATTGGGTCGCCTGAGAATAATTGATCGTACTCTGGGGTACGTAAG
AAACGAACCATACGGAGTTTCATTACTAAGTGATCCATTAATTCTTGAGCTTCTTTTTCA
GTGATTTTGCCTGCTTTTAGGTCACGTTCAATATAAATATCTAAGAAGGTTGAAACACGA
CCGAAAGACATTGCTGCACCGTTTTGTGATTTCACTGCTGCAAGGTAAGCAAAGTAAACC
CATTGTACCGCTTCTTGTGCGTTAGTTGCTGGGTTTGAAATGTCAAAGCCATAAGATGCT
GCCATTTCTTTCATTTTGCCTAAAGCACGGTGTTGTTCTGCAATTTCTTCGCGTAATTGG
ATTGTCGCTTGAATATCTTCGCCACGCTCTAACTGCTCTTGTAAAGAGGTAAACTGTTTT
ACTTTATCTTTCATTAAGAAGTCAGCACCGTAAAGAGCCATACGACGATAGTCACCGATA
ATACGACCACGACCGTAAGCATCAGGAAGACCTGTAATTACGCCTGATTTACGGCAACGT
AAAATGTCTGGAGTATAAACATCGAATACACCTTGGTTGTGGGTTTTACGATATTCAGTA
AAGATTTTCTCTACTTCTGGATTTAATTCACGGCGATAAACTTTACAAGAGCCTTTCACC
ATATTGATACCGCCAAACGGCATAATTGCACGTTTTAATGGTGCATCTGTTTGAAGACCT
ACTATTTTCTCTAAATCTTTGTTGATATAACCTGGTGCGTGTGAAGTGATGGTTGATGGA
ATATCGCAATCAATGTCATACGGTTCGTGGGTTTTGTTTTCCACTTTGATTTTTTCCATC
ACATCTGCCCAAAGCGTTGTAGTTGCTTCGGTTACATCTGCTAAGAAAGATTCGTCACCT
TCATACGGCGTATAGTTTTTTTGGATAAAGTCACGCACGTTTACATCAGTTTGCCATTCA
CCTGGTGCAAAACCTTCCCACGCTTTCTTTTGAGCTTCGGTTAGTTGAGTCATTTTAAGT
CCTCGTTAGTTAATGTAATAAATTGGAACGCAAGCGGTGCGATTTTGCAAAAACACTGCG
AAAAGTGACCGCTTACAAGTTTTGAATTAATGTTTTTTTAGATGCAAAAACCACTGCACC
ATACCGATAAAAAATGCACCACCAACAATGTTACCTAAGGTCGCTGGAATTAAATTTTTC
ACCACAAAATTTGCCATTGTTAAATCAGCGAATTGACTAGGATCAACCCCTATCGCTGTC
CAAAATTCAGGGCTTGCAGAGCCGTGAATTAACACGCCCATTGGGATCATAAACATATTC
GCCACACAGTGTTCAAATCCAGATGCCACAAACATTGCTATCGGCAAAATCATAATGAAC
GCTTTATCCGTCAGGCTCTTACCTGCATACGCCATCCATACCGCAATACAGACCATCAGA
TTACAGAAAATCCCCAAGCTGAATGCTTCAATCCAAGTATGATGGAGCTTATGTTGGACT
GTTTTTAAAATAGTCAAGCCCCACTGCCCATTTGCAGCCATAATTTCACCGCTAAACCAC
ACTAACAGCACAATAAAGGTCGCACCGATGAAATTACCGCCGTAAACAACAAACCAGTTT
TTAAACATCTGAGCCAAACTAATTCGCTTACTTGCTTTAGCTACAATGGTCATTGTCGTA
GAAGTAAAAAGTTCAGCCCCGAAAACAACACACATTATAATGCCAAGAGAGAACACAACA
CCGCCGATCAGTTTTGCAACGCCCCACGGCAGTTCCCCTGCACCGACTTGTGTTGTTGCA
TAAAACACAAAGGCAATTGAAATATAAGCACCTGCGGTAATTGCTGAAATGAAAGAATAA
AATTGATTTTTTGTCGCTTTATAAACCGCACCATCTTCGGCGATTTTAGCCATCTCTGCT
GGAGAAAACATCACTATCCTTAAATGAAAATTTGAAAATTTACAAAATTTGTTGAGAATT
ATAGACCTGTTGAAGTGATCATCAAATAAATTTTCAACATAAACGGAATAAAGTAGAATT
ATTTCTTGACCCACATCAAGTTTTAACATTGATTAAAATTTAACAAAACACAAATTTAAC
AGAACAGTTACAAAAATGTCCGATTATTTGACCGCTTTACTTGGGATTTTCCTTGACAAA
GAAAATCAATGTTTAATTATGTTTGCCAGCAGTTTTTTAAGTTCTACGCTACTGCCTGGC
AACTCAGAAATCATCTTCAGCACCTTTGCTACACAAGCCTTTGCGAACAACCATTCCTTA
TATGGATTGTTTATCAGTGCCACATTAGGCAACAGCTTAGGTAGCCTAACAACCTATTTT
CTAGCAAAACTTTTTCCACCCCCAAACTATCACGAACAGCAAAATCAACGTATTCGATTT
GCACTTAAATTTAGCCAACAATACGGCGTTTGGGTGTTACTGTTTAGCTGGCTACCTATT
GTGGGCGATCTCTTTTGTGGTGTCGCAGGTTGGTTACGTTTTGATTTTTGGAAAAGCCTA
TGTTTCATCGTATTAGGCAAAGCTATTCGTTATGCATTATTGCTTTGGAGTGTTTATTTG
GTTGTTGGTTGAGAATGAATAGTATAGAATATCGCAAATCTATTCTTGTTGAGAAATTTT
ATGTCAAAACAACTGCCTGAAATCAAATCTGTTTCAGTGATTGCCAAAACACGTATATTT
GAAGTGCAATCCGTCGATTTACGTTTTTCAAATGGCGAAGAACGTACTTACGAACGTCTA
ACTCCACAACGCCGTTCTTCCGTAATGGTCGTGCCGATCTACCAAGATCAACTCATCTTG
GTAAAAGAATATGCCGTAGGGCCTGAACGCTATGAACTCACCTTCCCTAAAGGCATTGTG
GATAGTGGAGAAGATCCTGCACTGAGTGCAAATCGAGAATTACAAGAAGAAATAGGCTTT
GGAGCAAAAACAATCGAACCACTACGTTCATTATATAGTGGACCTAGCCATATGTATGGT
TTAATGCACCTTTTTGTGGCACAAGATCTTTACCCATCACAGCTAGAAGGTGATGAACCA
GAGCCACTTGACATCATCTATTATCCATTAAACAAAATTGACGAACTGCTTGCCGACCCT
AATTTTGCCGAAACACGCAATTTATCCGCCTTATTTTTATTAAGAGAATACCTCAATGCA
AAAAACTAGCCTACACATTTTATGGATTTATCCACTACTTACCCAGTTACTCGGCTCTGC
CCTATTACCCCTTTTTAGCGAATTTAGCCAAGGGGGAATGTTGGTTGTTTTTGTCTTATT
TACCGTCCCAGCTTTTCTATTTGCATTAGTCAGCTACAAACAACAGTATCACCAACGAAA
CATCATTCAAATTGCCTTTTTCTCAGGGGTAATAATGTTCATTTACAGCCTTTTTTCATT
TTCACTAATGTTGGCTTTTGATGAATACACCAGCCTTGAAGATCCTATCCCCCTATGGGA
ACAATCCCTTGCCGTGATCTTATTTGCTCTGACCTTTGCTTTAGCAAAAGTAATGTACGC
ACTGTTGGTGTTGAGATTGTTTTTGCCGAAGGTGTAAGTCGCTTACATTAATAGAATGGA
GCTAGACACTTCGGGTTTAATAATGGCGAGAGTTTTTTAGATCATTGGTTATCCTTATAT
TCAAGTTAAGGCAGGGTGAGAAACTTCCTCCTAATAAATTTATAGGTCTCTCCTAGATAA
CGACTAAAATCCCTATTTAGGTTAAGATAACCCAATAAGCAAAAGTTATCTAAGTCAGTA
TAAACAAAATAAACTTATTGAGCTGTTTGTAGCAGATATCACTGTTCGAACAGCTGCTGA
GTTGATAAATGTAAATAAAGCTACCGCAGCCTATTATTTCCATCGTCTGTGATTGCTTAT
CAAGCAAAACAGTCTACATCTTAAGAGGTTCGATATTCAAGAACAAGTGAAGCCCGGCAG
TATTGTTTACACCGATTTCTACCGAAACTATGATAAGTCTGATGTAACTGAGTTTAATCA
TTTTCGCATCAATCACAGTACCTACTTCGCAGAAAAACAAAACCCCAAACGAAAGGACTA
AGTCCGATACAATATCGAAATCAGTCCTTTGAATAGCTGTATAACTTTTGAAGGTCAGAT
CATTTTATTCATATTTTAAAAGGTAATTTGAAGCCTTTTACCATAAAACTTTAGGGGCTG
ACGTAGATTAGCCCCAATAAAAAAGTACCCCGAAGAAGAAACCCAAGCCCCAATTTGGCT
AAATGCACATAAGCTTCCCAACCAGTGCTTCTTTTTAACAAAACTTTTGGGGCTGTATTA
GATTAGCTAGTATACCAACCTACATCAGCCCCTATAAATAAGGTTGTAAGAGCAAATTAC
ATTTGCCCCAAAATGATTGCAGGAATGTCAGGGCGAAGTCATTCGCGCCTACATTTTATT
TACACAATCTCACTCGGCGTAAAGAAATAGGCAATTTCACGTTTTGCTGATGTTTCAGAG
TCTGAGCCGTGAACTGAGTTTTCACGGTAGCCTAAACCAAACATTTTGCGAATAGTGCCT
AGTTTACGTTCTTCGGGTTTGGTTGCCCCTATTAACAAGCGGTAGTTTTCCACGGCATTT
TCGCCTTCTAACACCGCAACAACGATAGGCTCAGAAATCATAAATGCCACGAGCGGATCA
AAAAAGTCTTTGCCTTGATGTTCTGCATAAAAACCTTCCGTTTGTTCTTTGGTTAAGTGA
AGCATTTTTAACGCTTTGATCGCTAAGCCATTTTTTTCCATATAACTTAAAATTTCACCG
ATAAGATGACGTTTAGTCGCATCGGGTTTAATAATGGCGAGAGTTTGTTGGATCACTTGT
TGTCCTTATTATTGGGTTAAGACAGGGTGAGAAATCTCACCCTGAGTAAATTTATTTCAC
CTGCATACCAGCCGTCACGCCGCTATCGGCGGAGAGTAAATAGAGATCCGCACCGCCTGT
ACCGGCAGATAAAATCATACCTTCCGACATACCAAACGACATTTTGCGTGGGGCAAGGTT
GGCAATCATAATCACAAATCTGCCTTCAAGCTCTTCAGGTTGGCTGTACGCCGCTTTGAT
ACCAGAGAAGACTTGGCGAGTGTGATCGCCTAAATCAAGTTCAAAACGTAACAATTTATC
CGATTTCGGCACAGCTTCACATTTCAATACTTTTGCCACACGCAGATCGAGTTTGGCGAA
GTCGTCAATGGTGATTTCAGAGGCAATCGGTTCAACTTTGGTTTCACAAGCGGTCATTTC
TTTTCCTTTTTTTGCAGTTTCTGCTTTTACGCTTTCGGCGAAAAGTGCTTTGGTTTCTTC
AATCACAGCGTCAATCTGTTTTTTCTCTAAGCGAGAGAAGAGCGATTTAAACGGTGCAAT
GCTATGGGCAAATAGTGGCGAACCGATGTTGTCCCAACGCAGTTCCGTTTGTAAAAAGGC
TTCGGCACGTTCTGCGAGTTTTGGTAATACTGGTTTGAGATAGCTCATTAATACACGGAA
TAGCTCTAAGCCCATTGAACAGACCGCTTGTAATTCGGCATCTTTGCCTTCTTCTTTGGC
AATTACCCAAGGGGCTTTGTCGTCAATGTATTTATTAGCTTTATCCGTTAATGCCATAAT
TTCACGGATCGCTTTGTTGTATTCACGCGTTTCAAAATAAGTGGCGATCTGCTCCGATTG
TGCAACAAATTCATCAAAAAGCGCTTGATTTTCTAATGTTGAAGCGAGTTTGCCTTCAAA
GCGTTTTGTGATGAAACCTGCGGTACGAGAAGCCAAATTGACTAATTTATTGACGATGTC
GCTGTTTACCCGTTGTACAAAATCTTCTAAATTGAAATCGAGATCTTCAATGCGGTCGTT
CAGTTTCGCGGCATAGTAATAACGCAAACATTCAGGATCGATATGTTTCAAATAAGTACT
GGCTTGAATGAAAGTACCACGGGATTTTGACATTTTCTGCCCGTCCACCGTCACATAACC
GTGTGCAAAGACGTTTGTTGGTTTGCGGTATTCGCTTCCTTCTAACATTGCAGGCCAGAA
TAGACTGTGGAAGTAAACAATGTCTTTACCGATAAAGTGATACAACTCGGCATCACTCTC
TTTTTTCCAGAAATCATCAAAGTTCAAGCCCGTGCGGTCGCAAAGATTTTTAAACGAGGC
CATATAGCCGATAGGGGCATCAAGCCAAACATAGAAGAATTTGTTTTCGCTATCTGGAAT
TTCAAAGCCAAAGTAAGGCGCATCACGGCTGATGTCCCATTGCTGTAAACCGCTCTCAAA
CCACTCTTGCACTTTATTGGCAATTTCAGGTTGAAGCGAGCCAGAGCGTGTCCACGCTTT
CAGCATTTCTTCAAAACTTGGTAGGTCAAAGAAAAAGTGTTCCGACTGTTTTACCACAGG
GGTAGAGCCTGATACTACCGAGCGTGGATTGATTAAATCCATCGGGCTATAAGTAGAAGC
ACAGACTTCACAGTTATCGCCGTACTGATCTTCCGCTTTACATTTCGGACAAGTACCTTT
AACAAAGCGATCAGGCAAGAACATATTTTTTTCAGGATCGAACAACTGCGAGATCACCTT
GCTTTTGATAAAACCATTCGCTTTTAATTTTTTGTAGATAGCGGAAGTATATTCACGGTT
CTCTTCGCTGTGGGTGGAATGGTAGTTATCGAAACTGATATTAAAACCGGCAAAATCCGC
AATGTGATCGGCTTTGGCTTTTTCGATTAACTGTTCAGGGGTAATGCCGAGTTTATCCGC
ATTCAACATAATCGGCGTGCCGTGAGCATCATCAGCACAGACAAAGTGAATTTCGTTGCC
ACGCATACGCTGAAAACGCACCCAAATATCCGCTTGAATATGTTCAAGCATATGCCCTAA
ATGGATCGCACCGTTAGCATAAGGCAAAGCACAAGTAACCAGTATTTTTCTTTTTGGATT
TGACATTCTAAATCTCTCTAAAATATAGCAAAAAATTATAGGGATTGTAGCGGAAAAGGG
GGGGATTGTGTAGTTAAGATTTGGAGAGAGAGGGATTTTTCAACGCTGTTTCTGGCGTTT
CTCTTATTTCTAAAAGTTATAAATAACTAATAGCACATTATCTTTTGAAAAAATTAATTT
TTTTAGATAAAATGCCCCAATAAGGGCTGGTGCAAAGTAATCTTCGTTATCCGCTAATGC
TCGCCTACATAAAATTAATTACGATCTTTATAAAGAGTATTAAGCGAGAAATTACTCCAC
CCAAGTTTCATAAAATAAATTATTTTAAATAAGTGGTACAAATTATGAACATCAAAAAAT
CAATATTATCCACTATGCTTTTATCTTCTGCTGTGTTGATATCCTCTTGTAAGAAAGATG
GCACTGGCGGAAATTCTCCCCAACATAATAAAGAACAAAATCCAGTTAATTCGTCGATAG
GTAGCCATTCTAGTGCTGAAAGTAGTGGAACTACAAATAATGGATTTAATAAACTCCCTG
ACAGACAGACAGACAGACAGACAGACAGACAGACAGACAGACAGACAGACAATCATAACT
CGACTACCTCTCATTCTTCCAACACTAATCAACGTTTAAATGGCTCTAGCGATTCTGCCT
CGTCAAATAATTCGCTAACTTCTGATAATCAAAAGCCATCTGATGAGCCAAATAAGGTAG
ATAGCTCAAGTTCTGCTGATAGTTCAACAACTTCAAATGAACCAACCACTTCAGACAGCC
CAACAACTTCGGATAGTCCAAATGCTACAGATAAACCTAGTACGGAAAATACTAACAATG
AACAAGCTACAGCAGAGACGACAGATAAGCAAGAAGTAGCAAAAGAGGAAGTAAAAGAGG
AAAGAAAAGAAGAAATCACAGAAGAGCCAAAAGTAGAAAATAAAGAAAAAACACAAACAG
AAACTGAAAATCAACCTCCTAGAGCAGAGGAAAATCCACAAACAGAGGAAAATTCACAAG
CAGAAGAAGATCCTCAAGCTGATGAATTGCCGAAAGTTGAAGAACAGCCTGAAGCCGAAG
AAAAGGCTGAAGAGGAAAAAGAATCTCAAAGCTCTGAAATTCAAACTGCTCCAGAAACCC
AAACTAACAGTAATGAAATACCAATAAATAATGAACCGACTAATAATGAAATATCGAGTA
ATAATGATCCAACAAATAATATTACTCATAATGATAATTCTTCTGGAGAAAATATAAATC
AAGAAAATAATGAAACCGGCAAAGAAAACAGTTCCGAGGATTCGCCTTCTTTCAATCAAG
ATTTAACTACAACAACTCCAGAAAATAATAATTTATCTGCTGGAAATAGTGATGATAATA
AAAATACTGATACGGAAAATAATGTATCAGGAAATAATTCGGTAGAAAATAATGATGTTA
CTTTAAATTTAAATAATAATTCAGAATCTACAACTCCAGAAAATAATCCTTCTACACAAT
CTAATCCATCAATAAAACCTGTGGATAATCAGTCTTGGGTTCAACCTCAGGTTGAAAAGT
TAGATAAAAATAATTATCAGCAAACCGCCCAAGAAACAAAATTTACCAATAAAATTGGGA
TTGTTGATATGGATTATAATGTGCGTGATGATCTTGGCAAAGCCTTTAAATTTGAAAATG
GCTCAGATCGCATTATCTTAAATGCTGGTTTATATACACGTGCAAATGGACATAAAAGCT
CTCATGGTACGATGGTTGCTGGTGTTATCGATCAGAAAAACAAAAATGCTACGCTTTATG
CTTATACTGCAAAATCCGCTTATATGGAAGCTGTAAGTGCATCTAATCAGCATTATGATG
AAGCATACAGACATGGCGTGAGGATTTTTAACAACTCTTATGGTAATAATCCACATAGAG
ACAGTGTAAATGGAAAAGGGTGGAAACAATTATCAGATTTACATCTGTATAAACAATTAG
CTGAAATGGCAGAAAGAGACAGTATTTTTGTATGGGCATCAGGTAATGATGGCAGAGATA
AAAAAACTGGACGAAGTGAATATGCAACCATAGAGGGGCATGTGCCTGTAATACGAGATG
GAGCAAGAAAAGGCTGGATTGTTGTAACTTCAATAAACCCACAAAATAGTGGAGTGATGG
AATATGCAAGTCAGATTGGTAAAGATGCCAAAAACTGGGGTATTGCAGCTCCCGGCGAGT
GGTACTTATTTGGTGATAAAGTACGAACAGAAGGAACCTCTTTTGCTACACCTGTTGTTA
CTGCTGCCGTGGCTAATGTTTGGGAAAAATTTGATTGGATGGATCATCATTTAGTGACCC
AAACTATATTATCTACCGCAAATAAATTGGGTTCAAGTGAAGTTACTGAAGAACCTAACG
AACGTGTTGGTTGGGGTGTTTTAAATCAAGATAGAGCATTAAACGGACCTGCTAGATTTG
ATACAAAACTTTTAACCAATGATAATAAAACTCACGTCGTAGCAAAATTAGATTACAAAC
ATCATACCGACCGCACTAAATATACTTGGTCCAATAATATTAAAGGTGACGCCGGATTTA
AAAAACAAGGTACAGGAACACTTTATTTTACAGGTTCAAATTCTTATAGTGGAAATACAA
TTATCGAAAACGGAACTTTGGTAGTTGGAAATGAATTAACACAATCTGCGGTAGAAATTC
AATCACAAGGAACATTATTAACGAAAAATTTAGTGAATACTGAAAAAGAAGTTAAAATAG
TAAAAAATGTAGATAATAAAGGTTCCTTGGAAGTTTATGGAAAAGGATTAATTATTGAGG
GGAATTATACCACTTCAAATAATGCCAGAACGGTTATTGATATAGATAAATCTAAATTAA
AAGTAAATGGAACAGTTAATTTACAAGGTTCCTATATTGTAGCCGATGTTGAAAATATTA
ATGAAGTGGTTTCAAGAGAGCCTCAAACTAAAACCATTATTGAGTCTCAAAATCCTATCC
AAAATTATAATGGAAATTATAAAATATCAGATCGGGCTAACCCTTATATTGATTTAAAAG
AAATTAAACTCAATAATGAGAATAAAGAAATTATTGCAACCTATAAACGAAATGATACAG
AATTTGTATTAAATGCAGCTAATGAAAATTCATTAAAAAATGTCTATACTGCGAGAAGTT
TTGATCTTGTTTTAGATAGTGCGAGTGATTCAGGAAACACAAATAAAAACCTCAGAAGTA
CGGCATTATCCTTTATTAATGCTAAACCACAAGCGGTAGCTTCCGCAGTAGATTCTTTAA
GTGGAGAAATATATCCGGCGGTACATCAGGTAGCATTAAATAGTATCAAGACCTTGAATA
GACAAATCGCTAAACAGCAATTTTTAAATATTCAAGATATTAAGCCTTATCATATTTATA
CCCAGTTAGCTACACAGAATTTAAAACTTTATCAGAATGATGATTTTGGATTTGCCAATT
TGAAAAATAGTGCAGACTCACAATTAGTTGGTATAAATAAGCAATTTAATGCCTTTACAT
TTGGTATGGGGTTACAACGAGTTCATCAAAAATTATCTCCTTTATCCAGCCAAAATCAAC
AGGTTGGCAAGGTGGATTTAAAACAACACAGCTTTGCCTTATATGGAAAATATGATTGGA
ATAAATGGTATTATCTCAACCAAATCAGTTTCACGGATATTAAAGGAAAATTAGACAGAA
CATTGTTATTGCCTAATGGAACGCAGGCAATTAAAGCTGATTTAAAATTACGAAATTATT
CGTTTTATAATGAAACAGGATTAAATCTACAATATGAAAAATTAAGATTTAATCCATATA
TTGCTTTACATATTAACCGCTTAAAACAAGATTCCATCAATGAAAAAGAAGATTTAGCAT
TAAGTATTGATAAATATCATAAAACCCATTATGGATATGAATTGGGCTTAAGATTAAATC
AATCATTATCTGAAAAACTTAATATAAATCTAGATGTTTCTTATCTTTATAATAAGAACA
GTATGAATAATATGTTAAGTGGAAAATATATTGTTTCTAGTACTGAAACAAAATTATATG
GAATGAGATTGCCAAAATATGAATTTAAAACTAGTTTAGGTATGGGCTATTATCTTACTG
AGAACTTCAATATTTATGCTAACATCGCTTATTATAGATTATGGAATAATCCAATGAAAT
CCTATTACAAAGAAGGAAATATTGGTGCGAAGTACAATTTCTAATTGTAATCCGATAAAC
AACTACTTGAAAGCACATTCATACCCCCGTGGAACGCCCACGGGGGCTTTTTGCTTAATC
ATTGCTATATTCTTTATTTTCAGACTTTGGCAAAATGGGCAGTTTTTTCTTCATATTTCA
AAAAGAGGGCTTAAAGCCTTGTACTATAAGGCTTTAAGCCACTTTTAGCAACAAATTTGT
CTATTACACATTTTTTGCCGAATCAGACCGCTTGTTGTATGGATTATTTATCGAATTTCT
TCCCTTCCATCACATTAATCCGTTATTTTATTTATCAATACAAGCGGTGAAAAGATAATG
TAAAGAGGAATGAAAACAACACCTACCATTCCCCAAACAAGAGCTAGTCCAGTAGCTTCA
CTATCTAAAGTTGTTTTTTCTGAATATGCTACAAATTTGGTTTGTAATGGCTGTGCTAAT
TTGGCTTTACTTAGGACTGCATCATGGTTTTCAATTTTGATCAACTTTCCATAAATGTCA
TAAAACTGATCTGACGATTTATTATCACGCACAGAAGTGAGTTTTACCCTAAACTCAACA
TTAGGGGTGTTTACTTGATTTCTAATATAAATAATCTCCGCTTTAGTAACAGATTTCATT
TTTTCAGATTGAAGCAAGCGGATAAACTCAGTGTTTTTTCGTGTTTTATAATCAGCATTA
TCCTTATCACCGCTTTCAAATTGATAACTATGCAAATCCCCGACAACATATAATTTATTA
TCAGCAATAAAAAATGCTCGGATTGTTTCTGTTTTGGCACTTTCATTTTGATACTCTGTT
TTAGTACAAGCGGTCATAAAACATAAAATCAAGCAGTAACAGAAAAAGCGTTTTAAGATC
TGCATAGTTTTTCCCTTATATCATCTACGAGAGAGTTATCACATCCGGCAATTTCACCAA
CTGATTAAACAATAATTCTACCGCTCTTTCACTCTGAACAGTGACATTTAACGTAATTTC
CGAGCCATTATTTTCTACATTGAGTGACAGCACTTCAAACCCACGGTGGCGGATTACTCT
GAGTAAACGCTCAAGGGTTTCAGGGCGTTTATTAGCTTTGATAACGAATTGATATTGTTG
CATTTTTCTTCTCCTTAAACCCCGATGTCTTCATCTAACATATCTGTATTACACGCATTT
GGCGGAACGAGCGGCCATACATTTTCTTCATTTGGGATACAAACGTGCAATAAATACGCC
CCTTTGCTGTTGAGCAAGCGGTCTAATGCAGCTGAAACTTCCCCTGCTTTTTCAATGCGT
TCTGCTGGAATATCAAAAGCGTTAGCAAGCATTACGAAGTCTGGGTTGTCATCTAAAATG
GTTTGGCTGTGGCGACCGTGGAAAAAGAGTGATTGCCATTGACGCACCATGCCTAAACGT
TGGTTATCCAACAATAGAATTTTGACAGGTAAATTGCCACGTTTGATTGAGCCAAGTTCT
TGGACATTCATCATAAAAGAGCCGTCCCCCGTAATCACAATAGTTGGATCTGTTGGGCGA
GCTTTGACTGCTCCCACTGCAGCAGGCAAGCCAAATCCCATTGTGCCGAACCCTGCAGAA
GTGATGTAGTTTTCAGGAGCATAATGCTGCATATGTTGTGCTGACAACATTTGGTGCTGA
CCAACATCAGTAGTAATAATCGCATTTTGAGGTTTGCGTTGCGACAGGGTGTGTAACAAT
GCCCAAGGATCGATTTCGCCTTCGCCTGCATTTTCTTGATAAGTAAAATCAAAATCTGCT
TTCATTTTACGCACATCAGCTCGCCAGTTTTCGATCTCTAGCGGTTGAGTAAGTGCGGTC
ACTGCCTCGATTAAATCTCCCTGCAATGCCACATCTGCTTTGCGTAGCTTGTTGATTTCA
GCCACATCAATATCAATATGAATAACTTTAGCGTGCGGTGCGAAGGTATCAAGTTTGCCT
GTCACACGGTCGTCAAATCTTGCCCCACAAGCGATGAGTAAATCACATTCTTGTACCGCA
TAGTTCGCTGCTTTTGTGCCGTGCATACCGATCATTCCCATATAGAGTGGGTGTTGTGGC
GGAATTGTGCCTAAGCCTTTTAATGTGGAAACAGAGGGCACATTGGCAATTTCTAGGAAA
GATCTGACCGCTTGCACACCGCCAGCCATACCCACACCGCCGCCGACATAAAGTACAGGG
CGTTTTGCTTGTGCTAACAAGGCTTTGGCTTGTGTAAGTGCGGTTGGATTTTGTGCCTTA
GCCGCCACTTTTTCATAGACGATAGGGGAAAGTGATGTCGGGGCGAATTGCACATCTTTA
GGAATATCAACAAGCACAGGACCAGGGCGACCACTTTGTGCAATTTGGAATGCTTTGGCG
ATAATTTCAGGTAGTTCATCAATGTTTTGCACGATGAAACTGTGTTTGGTACAAGCAAGG
GATAAGCCTAATACATCTGCTTCTTGGAAAGCGTCCGTGCCGATAAAGGCTGAAGCCACT
TGCCCTGTGATTGCCACGATAGGAATAGAGTCCATTAATGCATCGCCTAAGCCTGTGACT
AGGTTGGTTGCACCGGGGCCTGAAGTTGCAATACAAACACCTGTTTTGCCTGTTGCCCGA
GCATAACCGATGGCAGCCATTGCAGCACCTTGCTCGTTGCGGCAAAGTAGATGATCTAAA
CCTGAATCGTAAATCGCATCATAGACAGGCATAATTGCCCCACCTGGATAGCCAAAAAGA
GAAGTGACGCCGTGAGCTTTCAAACACTCAACGACCAAATTTGCACCGTTCATAAATTAC
CTTTTAATGTTGTGTCGCTATTTAGTTAAGGCTTTTATGCAATAAAAAACCCTCACTAAA
ACTAGCGAGGGTTTGTGGATCTCATTATACAATTCTAATTGCGAGCCAACTTAACCCCCG
CGGTGATAATAATCACCACGAGGTTAATAATAATCAGGCTAACAAGAGAACGTAATGTCA
TTTTCATTTATCAATAAAAGCTGAATGGCTATATAAATAGCATATTTTTTGCATAAAACA
AATGAATTTTTTATCTCTAGATGAAAAAAGCAAACGATTAGCTTTAAATAGACTAAATTT
ACTTGCGTAGTGGGGGGGGCTAGGGTTGAAAATACCCAAATTATCACTATCTAATCAGCC
ACTAACTTCTATAAGGAAATTTCTATGCCATTACTTCTCTTTTTAGCTGGGCTATTTTTA
TACATCTACATTGAAATCTCTCTGTTAGTAAGCGTCGGCTCTGCTATTGGGGTTTTACCC
TTGATTTTATTAATGATCACTATTTCTGCGGTCGGTTTGTGGTTAGTGAAATTAAGAGGA
ATAATGACCATAATGCAGATCCGCCAAGAGATCGCACAAGGAAAGATCCCGGCACAAGCG
GTCACCTCTTCGATCTTTTTTGCAATCGCAGGGGTATTGTTGATTATTCCAGGTTTTCTA
AGTGATATTGTCGCTTTGCTACTTCTTTTGCCCATCACTCGCCAATTGCTACAGGCAATT
TTTATGAAACTCTTTGCAAGCCGTGTGAAATTTATGTCCTTTGGTTCAATGAACAGGACT
TCCTCTCAAAATAATACGACTTTTGAAGCGGAATTTGAGCGTAAGCAAGATGAAGATAAG
TGGTTGAAATAATGATAAATTTCATAATGATACATATCAAAGATTCACGACATATAATGA
GATTCAAAAATCAATATCTGAGGTCTATTTTTCCTTTCGCAATCGCGATAAAAAAGAGTA
AAATTAGTCTTTATTTTGACGAGAGAGAAACAAAATGGCAAACATTCGTTTAGCAATTGC
AGCAGATTTTTTATTAGCCGAGAAATTATTAGAAGCTTTAGAACAAAGCAGTTTGGATTT
TGAACAAATTTCAGCCGCTGAATTGGAAAGTTTTGGTGAAGAACATTCTCTGCGTTTCGG
TGCAAAAGCTGTTGAGCAAATCGCTGTTGAAGATGTCGATTGGTCGCAATTTAGTCACGT
TCTCTTTGCAGGCAAAATGGCAAATGCAGAATTGCTGGCTCAAGCGGTACAAGCAGGCTG
TGTGATTTTAGATCTCTACGGCATTTCTGCATTAATCGGCAATGTGCCTGTGATTGTGCC
AAGTGTAAACAACGAAATGATCGCCAATGTGCGTGAGCGAAATATTGTTGCTTTAGCAAA
TCCACAAATCAGCCAATTAGCACTCGCCTTAAAGCCATTGTTGGATCAGCCTATTCAACA
TATTTTTGTCACATCACTGTTGCCATCGGCGTATTTTGGTGATGAAAAAGTGCGTGAGTT
AGCAGGACAAACCGCCCAGTTGTTAAACGGTATTCCCCTTGATGATAAAAAACCACGTGT
GGCGTTTGATGCCGTGCCTGCAAATGTGCAAGGTGATGAAAAACACCTGCCGTTTTCTCG
TGCCTTCGAGTTACAACTTGCAAAAGTTCTGCCAAATCTAACCGCTAGTGTGACTTTCCA
TTCCGTGCAAGTGCCTGTTTTCTATGGCATTTCACAGATGATCAGCGTGCAATCTGAGTA
TGCTTTAGATGCCACCGCATTAAGTGAGCAGTGGCAACAACAAGCGTGGGTAAAATTTAA
CTCTGACAATGTGGTTACTCCTGTTAAAAATGGCGAAGATGAAGAGGTAAATCTCTTACA
AATTAGCCAACTACTCAATAAAAATGAAAACGCTCTACAATTCTGGGTAGTGGCTGATGA
ACAGCGTTTTAGTTTAGCGTTCTTGGCGGTGGAGTTGTTGAAAGAAGTAATCACTAGCTA
TTAACATAGTTGGATCTAAAAATACAAACATTTGATATACCATCACTCAATCACATAGCA
ATATATTCTCGTAGATATGGAACAAAATTCTTCTTTAACTCAGATTCTGGTAGCTACTGC
TGCTCTTGTAATTATTTTGGCGGGTATTAAATTATCCGTTGAGATCGTTATTCCTTTCTT
ATTATCTCTTTTTATTGCAATTATTTGTTCTCCTATTATCAAATATCTAACCTCTCATAA
AGTCCCTTTGTGGCTGGCAATCACTATACTCTTTATTCTATTTTTACTTGGATTCTTTTT
TCTGGCAGGACTAATCAACAGTACAGTACAAGAATTTACAGCATCAATTCCACAATACAA
AATTCTTCTATCTGAACGTATTGCTGCCGCAATGCTCCTTGTTGATAACTGGAATATCCC
GGTTTCAATATCTCGTGAACAGATCCAAGAACAGCTAGACCCAAGCATTATTATGAACTT
TGTTAGTCGCTTATTACTTAGCTTCTCAGGTGTCGTTACAAATATTTTTGTACTCTTATT
AGTCGTTGTGTTCATGTTATTTGAGGCTCCAACCGCTAAACATAAACTTATCGTGGCTCT
TAAAGGCAATAAAGATGTGGAATCGGAAGAAAGCCATATCAACCGAGTATTACAGGGAGT
TATTAGCTATCTTGGCATAAAAACGATTGTAAGCCTGCTTACTGGGATATCTATTTGGGT
GTTACTTGAAATAGCTGATGTACAATATGCTGTATTATGGGGCACATTAAGCTTCCTACT
CAACTATATTCCAAACATAGGTTCAATCATTGCTGGTGTACCTATTGCTGTACAAGCATT
TCTATTGAATGGTTTTTCTGTTGGATTGGGAGTATCCGTCGGTATCATTGCAATCAATAT
GGTAATTAGCAATATTCTAGAACCTAGAATGATGGGGAGAACCCTTGGTCTCTCAACTCT
CATTGTATTCTTGTCACTACTTTTCTGGGGATGGTTACTCGGTACAGTAGGAATGCTACT
TTCTGTTCCATTGACAATGGCTCTCAAAATTGCATTAGAATCAAGCCCTAAAACGATCCA
TTATGCAGGCTTATTAGGAGATATTAATAAACGCTAATGCTCTTATTTTTGCACTTCAAA
TACATTAGATAACCTATATGTTTCTTATAGCACTCAACCTAAATATTTTCAACACTGGCA
GCGCAAACGATTGCTTTTTGGTTTATCTTTGTGTAGAATCCTCGACCCTTTAATCATACT
ATATATTTCTTGAGGTTTTTTCCATTATGTCTCTTCTTTCTCGTTTTCAACTGGCAGAAC
GTAGTTCTAACGTTCGTCAAGAGGTTATTGCTGGTTTAACTACTTTCCTTGCAATGGTTT
ACTCCGTTATCGTTGTGCCAAATATGTTAAGTGCGGCTGGCTTTCCTGCTGATTCAGTAT
TTATTGCAACCTGTTTGGTTGCTGGTTTAGGTTCAATTCTAATTGGCTTATGGGCAAATG
CACCAATGGCGATTGGTTGTGCTATCTCATTAACAGCTTTTACTGCATTCAGTTTAGTGC
TAGGTCAAGGCATTAGTATTCCTGTTGCATTAGGTGCAATCTTCCTTATGGGTGTTTTAT
TTACCATTGTTTCCATAACAGGTATCCGTGCGTGGATTTTGCGTAATCTGCCATCTAGTA
TTGCTCACGGCGCTGGAATTGGAATCGGCTTATTCCTTTTATTGATTGCAGCAAATGGCG
TTGGTTTAGTTGTCAGCAACCAAGCGGGTTTACCTGTAAAAATGGGTGAGTTCACTTCTT
TCCCTGTAATGATGTCTTTAGTTGGTTTAGCTGCCATTATTGGTTTAGAGCGTTTACAAA
TTAAAGGTTCTATTCTTTGGGTTATCATTGCAATTACAATCATCGGTTTAATTTTCGATC
CGAATGTGAAATTTGACGGTGAAGTATTTAAATTACCTACCTTTGGTGAAAACTCTCAAT
TCTTAAATTTAGATATTGTCGGTGCATTGAATGCAGCTATTTTACCTGTGGTCTTTGCCT
TAGTAATGACTGCTATTTTTGATGCAACAGGTACCATTCGTGCTGTAGCAGGTCAGGCAA
ATTTATTAGATAAAGATGGACAAATTATCAACGGTGATAAAGCACTTACTTCAGATTCAT
TAAGTAGTGTACTTTCAGGTTTATTTGGTACCGCGCCTGCAGCAGTATATATTGAATCAG
CAGCAGGAACTGCTGTTGGTGGTAAAACAGGTTTGACTGCGGTCGTTGTTGGCGTGTTGT
TCTTATTAATGCTTTTCTTCCAACCACTCGCATTTTTAGTTCCAGGTTATGCTACCGCTC
CTGCATTAATGTACGTTGGTTTATTAATGTTGAGCAATGTGTCTAAATTAGACTTTGATG
ACTTTATCGGTGCAATGTCAGGCTTAGTTTGTGCTGTGTTTATTGTTTTAACTGCAAATA
TCGTAACAGGTATTATGTTAGGTTTTGCAACCTTAGTGATTGGGCGTACCATTTCAGGCG
AATTTAACAAATTGAACGTTGGTACAGTAGCTATTGCTATTGCATTAGTTGCATTCTATG
CCTTTGGTTTTGCAATTTAAGTCCTCAATAAACATATTTTCCTCTTTTTAAGAAAAATAT
TTAACAGAAATAGCTCATTGTATGAAAGATAGGATACTAAATTTATCCCAACATCATCCT
TAGATGCTAGAATGAAATAGAAAGTCAAACGCCTACAAATAGAATCTATTCATAGGCGTT
TTCATCACACTACATTTATCAATGTAATTTCTATTATTTTACTTTTTGTAGCTTATGGTA
TGCATCTAGTAATTTTTGATGAGCTGACATATTCCTCAAAGTTTCATCAGAACCAATTAA
ACCATGGAACGGATTTTCTCCCTGCATTATATTCCAAACAAAATCTACAGCATCTTTCCC
ATACATTCTGTTAAATATCATTCTATACTGCTCAGGTTCCCTATCCCCATCCAAAAATAA
TTCAATTACACTAATTAAACAACGATAGTAATTGTTTCTTTCTGCTGAAAATACAGAAGC
ATTCATATTAACTGTCCAAGTTGCCCAATCTAATGCCTCTTCAAGATTCCCTAAAGCCAA
ATGAAGCATAGATTTTAATTCACCAATACGTAAAGTTTGTAGTGCGCTTCCTTTTTCAGC
TACCACTCCAATAAATTCACGTACCCGTGTCATATCATCAATACCTTGCTCATCCAGCTC
ATCCAATAGCTCTTGATAAATTTCTTTCTCATGATGGAAATAGGGTAAATCAAGCAACAT
TTCACGCCATTCCATTCCCATATTATTATTCGCATAGATCAAATCGTCAGGAGGATAAAT
ATTAGACATTCCAGGAGCAATTATACGGCAAGCGTATACACCTAAATGTTCATAGTCCAT
AATATAAACCTCTTGTTTATACCGGCTGAAAATTTCCATCAAATTAGCAAATTCCTGCTC
TGTTGTGCCTGAAAAATCCCAGTGAGTAAATTTATAATCTGGTTCTGATTTAAAAAGATC
CCATGAAATCTGACCACTTGAATCAATAAAATGAGTTTCCAAATTCGCATAATCTGCCAC
ATCATCATTATTAAATGATGGTGGAGAAAACACATCCAAATCTTTTAAACTACGCCCCTG
CAAAAGCTCAGTTACCGTACGCTCAAATGCGACTTGGAAATTAGGATGAGCACCAAAAGA
AGCAAAACACGTACCATTCCTAGGATTAAGTAAAACTACACAGATAACTGGAAATTCGCC
ACCTAATGAAGCATCATAGCAGAGAATCGGAAACCCTTCTTGCTCCAATTGCTCAATCGA
ACGTTTAATCGTCGGATAACCATCAATAATACACTGCGGAATTTCAGGCAAGCTGATTGC
TTCAGTGATAATACGATTTTTGATAAAGCGTTCAAATACTTCCGATAGTCCCTGCACTCT
GGCTTCATTCTTAGTATTGCCAGCTGACATCCCGTTAGATACAAATAAATTTCCAATAAT
GCTTTGTGGAATATATACCGTATGACCATCAGACTGACGAATATAAGGTAATGCAACTAT
TCCTCGTTCTGAATTGCTAGACTGTAGATCTACCAGAAATTCTGGTGTCAATTCTCCATT
GGGATTAAAATAGTCATGTAGAAATGGATCCAATATTCCTTCAGGTAATTCCGTTTCATT
TTCAATAGGAAACCATTTTTCATTTGGATAGTGAACAAATTCACCTTCAGCAATTTCCCT
TCCTAAATAAAAATCAGCCCAAAAATAATTAGTCGATAAACGCTCAAAATACTCCCCCAA
TGCGGAAGCAAGAGCTGCTTTCTTACTTGCTCCTTTACCATTTGAAAAACATTGTGGACA
ATCAACATCACGAATATGTACTGACCATACATTTGGTACAGGATTAAGCCAAGAAGCCTC
CTCAATATTAAATCCTAATTCTTTCAACTTAGTCTGGAATCTTTCGATGCTTTCTTCAAG
GGCTGCATCTTTCCCCACAATAAAGGTTTTTTCTATCATTTTTTCTCTTAAAATGAAACG
GTTTTACTCTATTTATATAGGATGTAGACATTGGAAACCAATAAAGAAATTCATAACAAC
ATCTTAAATCTCTTCTACCAGTTAGAATAAATTGAGCGGAAAATTTCCGCCCAATTCATA
TGTTAAAAATCCATTAATTCTTTCTCTTTGTCTGCTAAAATCTCATCCACTTTTTTGATA
TAAATATCTGTAATCTTTTGGATATCATCTTGAGCTTTACGCTCATCATTCTCACTAATC
TGTTTTTCTTTCTCTAAAGTTTTAATTTTATCATTTGCATCACGGCGAATATTTCTAATT
GAAACTTTACCTTGTTCTCCCTCACCTTTTACAATTTTAATTAAATCTCGACGACGTTCT
TCCGTTAATGGAGGAAGAGGAACACGAATAGTAGTTCCAGCCGAAGAAGGATTTAACCCT
AAATCCGAAGTTAAAATCGCCTTTTCTACCGCACTAATCAACGAACGATCAAATACAGTG
ACTGCTAATGTACGAGCATCTTCTGCGACAACATTAGCTAATTGACGTAATGGTGTTGCT
GACCCGTAATATTCCACTTGAATAGCATCTAATAAACTAGGCTGAGCTCTACCTGTACGG
ATTTTAGAAATATGTCCTTTTAAGGCCTCAAGGCTTTTTTCCATTCGTTCTTGAGTATCT
TTCTTAATTTCATTAATCATAGTATTTTCCTTTGATTGAATAACATAAACCTATTGATTT
TACCCAATTTCATTCTATTTTCCTAGTACTAAGTTTATAGGGTTTGTGGTAGACTTATTT
GACTTAACTCATCACAAGAGGGAATCCTTATGTACCAACAACAAATTTTAATAGAATTAC
AAGAAGCGCAACAAGTATTAAATGACTTTATTAATAACCAACATAATCTTAAACTAATTC
AAGAAGCAGCTTTACTGATTACTGATAGTTTTAAGAACGGGGGAAAAATACTTTCCTGTG
GGAATGGTGGCTCACACTGTGATGCTATGCATTTTGCTGAAGAGTTAACTGGACGTTATC
GTGAAAATAGACCAGGATATCCAGCCATAGCAATCTCAGATCCAAGCCATTTAAGCTGCG
TAAGCAATGACTTTGGATATGAATATGTCTTTTCTCGTTATGTTGAGGCAATCGGACAAA
AAGGAGATATCTTGTTTTGCTTATCAACATCAGGAAATTCTAAAAATGTTATTAATGCAA
TCATAGCTGCAAAAGCCAAAGGAATGAAAATTATTGCAATGACAGGCAAGGATGGAGGAA
AAATAGCAGAACTAGCTGATATTGAGATTCGGGTACCTCATTTTCGTTATGCTGATCGTA
TTCAAGAGATACATATTAAAGTAATCCATATTCTCATGATGTTAATTGAATTTGAAATGG
CAAAGTAAAGAATAAAAAATCCAACTTAAATAAATAGTTAAGTTGGATTAATTCGTTGAA
TAGCGTTAATTAAGCAATCGTCGTACCTTCCGTTGTACCCGTCACAACTTGTTTCAACGC
ACCAGCTTTACCCATATTAAATACACGAATTGGCATATTATGGTCACGGGCAAGAGTAAA
TGCGGCTAAGTCCATCACTTGCAATTCTTTTTCAATCACTTCAGCATAGCTTAAATGTTG
ATAAAGTTTTGCATCTGGATTTTTCGCAGGATCGCAATCATACACGCCATCGACTTTGGT
TGCTTTTAATACAACATCAGCTTCAATTTCAATACCACGCAAACAAGCCGCAGAATCTGT
TGTAAAGAATGGGCTTCCTGTACCTGCTGAGAAAATCACGACACGTTTTTCGCGTAACAT
TTTAATGGCTTCAGACCAGTTGTAAGTATCACAAATACCGTTTAACTGGAATGCAGACAT
TAATTTTGCATTAACATCAGCACGGTGTAAGGCATCACGCATTGCTAAACCGTTCATTAC
TGTTGCAAGCATACCCATATGGTCGCCGACAACACGGTTCATACCCGCTTTAGCAAGTTT
AGCACCACGGAATAAGTTACCGCCCCCAAGAACTACGCCGACTTCGACACCCATTGCAAG
CAATTCTTTGATCTCTAATGCCATTCTATCTAAGATAGATGGGTCAATACCAAAACCTTC
TTCACCTTGTAATGCTTCACCACTTAACTTTAACAAAATACGTTTATAAATAGGATTGCT
CATTTTGACCTCTGTGTAACGGTTGGGGAAAAAAATCGAAATATTATAGATTATCTTAAG
AACAGATCAAAGTAGGCAAGCGGATAGAATTTCCACTTTATTTTCGGTAAAATCGCTATC
CCTTTATTTTCGTTTTGCTCATAATGAATATAACAAAGATACTCGCTACTCTCATTAGTT
TTGGTTTATCTTATTTAGCAAGTTACCTAATGTTACTTGGCTCAGGCTTTTTTTCCTACT
CCTGAAATCAGCAATGTGCTACTGCTGGTTCTCGTTATTTTATTTGCTAATGCCTCTAAA
AAAGCGTTCTTTTATCTGCTTTTGCCGATTGTCACTTTATATGCCCTTTACACGCCAGTT
GGCTTGACCTTTGGCCCACCATCGTACCAATACCTTGCTTCGGTTTTTGCCACAGATATA
CAAGAAAGCAAAGAGTTTTTCAGCCAAATCCCCCTGATTAACTTTGTTGCTTGTACTGGC
ATTTTTATATCACTGTTAGGTTTTCGTTTTATTAGCCAAAAATGGCAAATTCAGTTCCAC
AAAAATAAAACCTTTCTTGCCTTAGGGATTGCATTAGTTTTTATCTCTACTCCGCCCTTC
AAATTTCTACAAGAAGGAAGTAGTGCAATTAGTAAAGTAAAAGCAGAATTAGACCGCTTG
AATAGTATGTCCATTCAAAGTGAATGGGGAACGTCGCAACTCAATGCGGAAAGCCGTTAC
GATGATTACATTTTAGTGATCGGCGAAAGTGCTAGAAAAGATTATCACCACGCTTATGGC
TACCCTGCTGAAAATACGCCGTTTATGAGCAGTGCCAACGGCATTTTAATTGATGGGCTG
ACCGCTGGTGGAACAAATACCATTGCTTCATTAAAATTAATGCTCACTAAGCCTGATACT
GAAAAGTGGGAAGGGGAATACAGCCTTGGTATGATCGATTTGATTAAATCCGCAGGAATT
AAAACCTACTGGCTATCAAACCAAGGTTATCTTGGTACTTTTGATACACCTGTTTCCTCC
CTTGCTAACAAAAGTGACGAAAAATTATTCTTAAAATCGGGGGACTCTTTCCATCAAAAT
ATCAGTGACTTTGATTTATTGCCTAAATTTGAACACATTATTGAGCAAAAAACTCATAGC
AAACGTTTTATTGTGGTGCATTTATACGGTTCACACCCCATCAGCTGTGATCGTTTAACT
GATTACCCTAAAATGTTTGATGATGAAAAAATAGGCAAAAAGTATTTCAACGTAAACTGC
TATGCATCGTCCATCAAAAAAAAACGACGAAGTGTTAAAACGCTTATATGAAACCCTTCG
CAAAAATGAGCAACAATCTAACCGCTCGTTTTCGGTGGTCTATTTTGCCGATCACGGTTT
AGCTCACCATATCACTGAAAATGACATTGCAATCCACAACAGCAGTGGCAAAAGTAAGCT
ACACTTTGATTTCCGCTCTTTAAAATATCTAGCGATGATACCGATAGAAAAGTCTATAAA
GCGATGAAATCTGGCTTAAACTTTACCGATGGCATTGCAAAATGGGTGGGAATTAGTAAT
CCGAAATTGAATACAGAAGTCGATTTATTTAGTCCTCATTCAGACAAGGAAGATTATGGG
CTAAAAAAATTGATTGATGGTTTTGAAGGGAAAGTGGATCCTGCTGTGGTTATTCCTAAG
GATGAGTAATTCTATATCCCAAAATGATTTTCTGACAGCATAAGTGCCCATAGTAATACA
ATAATTAATTTAGCCATTTAAAAATCTAGACGTTTAGATGTCTAAAATTTCTTGACGAAA
CGATTTCCTATTCGTAAACTTGAAACCATTCAAAGACAAGCGGTCGCTTTTTTACCGTTT
TTTGCAAGGATTTTATGGCACAGCAGATTACTCTTTTTGATGATATTCCCCTTGAGCTTG
CTTTAGGCGGAACACTTTCGCCTATCAATGTCGCTTACCAAACCTATGGCACATTGAACG
CTGAAAAAAGCAATGCTGTGCTGTTGTGCCACGCCTTGACGGGTGACGCTGAACCCTATT
ATGCACCGCCTGCGGATAAAGGCTGGTGGCAAGATTTTATCGGTGCAGGATTAGCTTTTG
ACACCGATAAATACTTTTTTATCTGCTCGAATGTGCTTGGCGGTTGCAAAGGTACGACAG
GCCCTGCGTCTATCAATCCAAATACGAATAAACCCTACGGCAGTCAATTTCCCGTTATCA
CCGTGCAAGATATTGTGAAGGTGCAAAAAGCCTTGATCGATAAACTCGGTATTACTCAGC
TACAAGCGGTCGTGGGTGGCTCTTTTGGTGGAATGCAAGCGACACAGTGGGCGATTGATT
ATCCGGAACAAGTGAGAAATGTGGTTAATCTCTGTTCTTCGCTTACCTTGAGTGCAGAAG
CAATCGGCTTCAATCACGTTATGCGACAAGCGGTGATAAACGATCCCCATTTTAACAACG
GCAATTATTATGAGAGTACGCCCCCAGATAACGGCTTAAAAATCGCTCGAATGCTTGGTA
TGCTCACCTACCGCACCGATGTACAACTTGCCAAAGCCTTTGGGCGAGAAGTGAAACAGA
CGGGAACGATTTGGGGCGATCACTTCCAAGTAGAATCGTATCTCAGCTATCAAGGGGTCA
AATTTCTAGATCGCTTTGACGCCAATAGTTACTTACGCCTGTTAAGAGCCTTAGATCTCT
ATGATCCTGCTTTAACCTATGCAAACGAGCAAGAAGCACTCAGTCGCATTAAAGCGAATT
ACACCCTTGTCGGCGTAACGAGCGATCAACTGTTTAAACAGATTGACCTACACAAAAGCA
AACAACGTTTAGAAAATGCAGGCATTGCCGTCGATTTTTATGAATTTCATTCCGACTTTG
GACACGATGCATTTTTAGTGGATTATCCGTTTTTTGAAGAGATGATTAAGAAAGGAATAT
TCAAGTAGGTCGGGCATTTATGCCCGACAAGCTCATCCCTTTTATATCTAAAAACATAGA
AATTGTAGGAGATATAATGCAATACCGAAGACTTTATCAACCAGGAGCACAATATTTCTT
TACCGTAGTCACCTATCAGCGCCGCCCAATATTAACAAACGCTGATGTCCTTCACACTCT
TAAGACCGCTATAAAAAGGGTACAACAAAATATCCTTTTAAAATTAACGCATTAGTAATT
TTACCCGATCATTTACATACTATTTGGCAATTGCCCGACAATGATTCAGACTTTTCAATG
CGTTGGAATCAAGTAAAGCGTTATGTAAGTCACCATTGCCAACATTATGACAATATAGAA
AAAACCAACAATGAACTAAGAAAGCGGCAAAGTAGCATTTGGCAACAACGATTTTGGGAA
CACTGTATAAAAAATGAAGAAGATTTCGAAAAACATTTTGACTACATTCACTATAATCCT
GTAAAACACGGATACGTTTCATCAGTAACTGATTGGAAATACTCAACCTTTCACAAATAC
GTTCATCAAGGTATTTATCCAAAAGATTGGGCTGGGGTTAATCAAGATTTTGATTATGAG
TAGTGCTATATTTCGGGATGTCGGGCATAAATGCCCGACCTACCCTTCTAATTTATTTAG
TTTTGAATAGCGCTAGATTTCGAGATGTCAGGCAATAAATGTCCGACCTACCCTTTTAAT
CTGTTTGGTAAAACAGACTGAAACAGCTCTCTGCTTTTCAGCGGTGCTGATCCCAAATAA
GGCTTTAAAGCAATACGGGTGAAACGTTTTGCCGATTGTAAGGTTTCTTTCTCTGAAAAA
TCCATTTCCGCAAAAGCTAATAAATCCTTGCCGATAAAGGTATAGTTATTTTGTAATAAA
GAGGCAATAAAGCCTTCATTTTCTCTAAATTGATAGCTCATTTTTGGATCGACAGGCTTA
CCTGTTGCGGCACAATGGCAAAAATCCACCCCATAACCTAACGCTTTAAGTGTTTGAAAT
TCAAAGGTGCGTAAGATCGGTTCGATCTCGTTTGGCTGGCTTGCCAACTTTGTCATACAG
TGCAGATAATGCTGAAATAATTCAGGGTAAGCGGTGTGATTTTCCAATACTCTTGCAAGC
ACTTCATTGACATAAAAACCGCTATATAGTGCCAGTGTTTGCATAGGTAAGGTCAAGGAA
GCTGGTTCGGCTTTGGTGAGTGTTTTTAAGTCCCCTTTGCCCGTCCATTTCAGCAATAAC
GGGGTAAAGGGTTGAAGAACAGATTTCAATGGCGAACGTGGTCGTCTTGCCCCTTTGGCA
AGTAAGGTAATCCGCCCGTGATTTTCAGTGAAAAAATCAACGAGCAGACTGCTTTCACTG
TATTCTCTGCGATGTAGCACAAAGCCACGTTGCCACTGTTCGATCATTATTCGTCAATAT
AACCCAAACTTCTTAACGCACGTTCATCGTCAGCCCAGCCGGCTTTGACTTTCACCCACA
GCTCAAGGTGGACCTTATTATCAAACAAGCGTTCCATATCCGCACGAGCTTCAGTGCCGA
TCACTTTGATCTTCTGACCTTTGTTGCCGATCACCATTTTTTTCTGCCCTTCACGTTCCA
CTAAAATCAAACCATTGATTTCGTAAGTGCCACGCTCGTTAGTTTTAAACTGCTCAATTT
CGACCGTTACAGAGTAAGGCAACTCTTCACCCATAAAACGCATTAATTTTTCACGGATAA
TTTCTGACGCCATAAAACGTTGCGAACGGTCGGTGACATAATCTTCAGGATAGTGATGAA
TGCCTTCTTTTAGTGACTCACGCACAAATTTCTCTAAAATATGTACGTTTTTGCCCCGTT
GAGCTGAAATCGGAATGATCTCTTTAAACGGGAATTTCTGCGATAAAGCGGTCAGATGTG
GCAATAATTCTTCTTTTTCCTTGATATTATCCACTTTGTTAATCGCTAAAATCACAGGGG
CTTTGGTCGAACGCAATTTATTGAGTACCATCTCATCATCATCGGTCCACTTCGTGCCTT
CTACCACAAAAATCACCATATCGACATCACCAATCGCACTGGCTGCCGCACGGTTCATCA
AGCGGTTAATCGCTCGTTTTTCTTCAATGTGAAGCCCTGGGGTATCAACATAAATCTCTT
GATACGCCCCTTCGGTTTTAATCCCTAAAATGCGGTGATGTGTCGTCTGAGCTTTGCGAG
ATGTAATCGAAATTTTCTGTCCTAAAATTTTGTTTAATAGCGTTGATTTCCCTACGTTTG
GGCGACCAACAATGGCAATAAAGCCGCAATATGTTTTTTGATCTGTCATTGTGTTCTCTT
AAATAAATACAAATTGAAATGGTGGGTCAAGAGCCACCCTGCATTAGGCTATTTTATTCC
CAACACCTTTATCACCTGCAATGCCGCATCTTGCTCGGCTTTGCGACGGCTTGTGCCGTT
ACCGATAAAGATTTCATCAACTTTTTCGACTTTACAACTGACTTTAAAAGTTTGATTATG
GGCTTCGCCTTTAATATCAATCACTTCGTAAGTTGGTAAGGGTAGCTTACGCCCTTGTAG
ATACTCTTGCAGACGAGTTTTCGGATCTTTTTGTGCTTCCCCTAGTTGCATGTCATTTAG
AAGTTGCTGATACCAACAATGCACACGTTCCATCGCCCGATCAATCCCAGCATCTAAATA
TACCGCGGCAATAATCGCTTCCACACAATCGGATAAAATAGACTCTCGGCGATAGCCACC
ACTTTTTAATTCTCCAGCCCCTAATTTCATATATTCGCCTAACTCAAACTGACGAGCGAC
AACCGCAAGGGTCTGTTCTTTCACCAATGCCGCACGCATACGGCTTAATTCCCCTTCATT
CGCTTTTGGGAATTTTTCATATAGGGCTTTACCAATGGCAAAATTTAAGATGGAATCGCC
AAGAAACTCAAGGCGTTCATTATTTTTGGAAGCAGCACTACGGTGAGTGAGGGCTTGGGT
GAGGTAATCAAGGTTAGCAAATTGATAACCTAATTTTTTCTGTAATCGTTCTAGTTGCAT
TTTAGTTTATCTTCGTGGAATACCCCCCTTTGAAAAAGGGGGGCTAGGGGGGATTTTGCT
AACATTGAATAAAATTCACCCTTTAAAAACCCCCCTTAATCCCCCTTTTTCAAAGGGGGA
AATGTTCTCTTTATTTAATCGCCGTAAACATTCTCTCAAAACGTAATCCGCTTGGAAATT
CATTCGGTTTCTTATCAAGGCTTAACCAAATAACACTTGCTTTACCGACCATATTCTTTT
CAGGGACAAACCCCCAAAAACGGCTGTCTTCGCTGTTATCACGGTTATCTCCCATTACAA
AATAATGCCCTTCTGGCACTACCCATTCCCCAGCAGGAATACCGTCTTGTTTGAAGAAAT
AAGGCTCGTAGTTAAAAGCGTGCGGATTATTTAAAATTTGGTGGGTAACATCACCAATTT
CAGTGCGTTCAACTTGCATTTCACCGTGGTAGAAAAAGTCAGGATTTGGTGCACTGCCTT
CGTATTTAAACACCACTTCTTTGCCTGAATCGCCGTGAACAACGGTTAAATTACGGGTAT
GGAAATCATATTTCACACGGTCGCCACCAACACCCACAACACGCTTAATATAATCAACGT
GTGGCTGTTTTGGAGCTTTAAATACCACAATATCCCCACGTTCAGGCTTACCCATCGGAA
CAAGCGTATTTTGCCAAATCGGGTCTTTAATTCCATAAGTAAATTTATTCACTAACAGAA
AATCACCCACGCGTAACGTTGGCTCCATTGAACCGCTTGGAATTTGGAACGGCTCAAAAA
TAAATGAACGTAAAATAGTGACTAATGCTAACACCCCAAATAGTGACGCAAAAAAATCCC
CCACTAATGAACGAGGTTGAATTGTGGCTTTTTCTTCTGCTGAGAGCGGTTTGCCTAAAC
GCTTTTCTTCACGCTCAATCGCACGCAAGCGGCGAGGTTCAGCACTAAATTTGTAAAATG
ACCAAAAGCCACCACAAATAACAACTAAACCTACTAATATAATGGAAATCGTGTTTGGTA
GCTGCATTGAGTCCAACACTTTCCAAACACCGTACAATACTGCAATAAAACTAATGGTTA
AAATATTGCTCATATTTAAAATTCACTCCTTTTGGAATTTATTTACTATCCAAAATGTAG
GGACACACTGAGTGTGTCCATTGCAACATTTATCAATAGAATAGATATGAATGTTGTATG
CGGACACACTCGGTGTGTCCCTACAATATCTATTCACTAATCCTTCCCAACGTGCAAAAT
CGCTAAGAACGCTTCTTGTGGCACTTCCACGTTACCTAAAGATTTCATACGTTTTTTACC
TTCTTTCTGCTTCTGCAACAGTTTTTTCTTACGGCTTACGTCACCACCGTAACATTTCGC
CAATACGTTTTTACGCAACTGCTTCACCGTCGAACGAGCGATAATATGGTTACCAATCGC
CGCTTGGATCGCAATATCAAACTGCTGACGTGGAATTAACTCTTTCATTTTTTCCACTAA
CTCACGACCACGATAAGGGGCATTGGCTTTGTGGACGATTAACGCTAACGCATCGACACG
CTCGCCGTTGATCATAATATCTACACGCACCATATCTGCCGCTTGGAAACGTTTGAAACC
ATAATCCAACGACGCATAACCACGCGAAGTCGATTTTAAGCGGTCGAAGAAATCTAACAC
CACTTCACCCATCGGGATTTCATAAGTCAATGCGATTTGGTTACCGTGGTAAACCATATT
CGTCTGTACACCACGCTTCTCCACACATAAGGTAATCACATTACCTAAAAACTCTTGTGG
TACAAGCATATTACATTCTGCAATCGGCTCACGAATTTCCGCAATATTGTTAATCGCAGG
CAACTTCGACGGGCTATCTACATAGACAATTTCGCCATTCGTTTGTTCCACTTCATAGAC
TACCGTCGGTGCTGTGGTAATGAGATCCAAATCATACTCACGTTCTAAACGCTCTTGAAT
GATCTCCATATGCAACAAGCCTAAGAAGCCACAGCGGAAGCCAAAGCCTAATGCCGTTGA
GTTTTCTGGCTCATAGAAAAGCGACGCATCATTTAAGCTCAATTTTGCCAATGCATCACG
AAACGCTTCATAATCATCTGAGCTAATCGGGAATAAACCTGCATAAACTTGCGGTTTTAC
TTTTTTAAAGCCGGGTAACACTTCGCTTGCAGGATTGTGATGATGGGTTAAAGTATCCCC
AACAGGTGCGCCTAAAATATCTTTAATCGCACAGACTACCCAACCTACTTCGCCTGTTTT
TAATTCCGTAGTATCAACTTGTTTTGGCGTGAAAATACCAAGACGATCCACTTGATAAGA
CTGTCCTGTACTCATCACTTTGATTTTATCGCCTTTTTTCAACACACCATTTTTGACACG
CACAAGGGAAACCACGCCTAAATAGTTATCGAACCACGAGTCAATAATCAAGGCTTGCAA
CGGTGCATCAGGATCACCTTCAGGAGCTGGAATTTTCGCCACGATTTCTTCTAAAACGAG
ATCGATCCCCACGCCAGTTTTCGCCGAGCAACACACCGCTTCCATCGCATCAATCCCGAC
AATATCTTCGATCTCTTCTGCAACACGCTCAGGATCAGCCGCAGGCAAGTCGATTTTATT
TAAAATCGGCACTACTTCCAAATCCATCTCAATTGCCGTGTAACAGTTAGCAAGAGTTTG
TGCTTCCACCCCTTGCCCAGCATCAACAACCAACAACGCCCCTTCACAGGCGGCTAGGGA
ACGAGAAACTTCATAAGAGAAATCGACGTGTCCTGGCGTATCGATAAAGTTTAACTGATA
GGTTTGACCATCTTTTGCTTGATAATTTAAGGTAACACTTTGTGCTTTAATGGTAATACC
GCGCTCACGCTCAAGATCCATAGAGTCTAACACTTGAGCTTCCATTTCACGATCTGACAA
ACCGCCGCAAGTTTGGATCAAGCGGTCAGATAAAGTCGATTTACCGTGGTCAATATGAGC
AATAATAGAAAAGTTACGAATGTTCTGCATTTTCATAAGGGCAGTAAATGTCCTATTGTA
TTGTTATTGATAAAAGAAAAATAATCGGCGGATTGTACCTGAAAATTACAGGAAAGGGAA
AAGGAAAGGAGAATATTAGAATGAAAATTTATAAAATAGAGAAAAATCTAGACCTAGTAA
ACGACTATAGCCTTCAATATAAGACTATAGTCAATTTTATAGCAGCTATTTTTCTGCTTA
TCTAAAATACTTGACTGATGTAGTTAAGTCTTTTACTAGTGTTTAACTATTAAAAGTATA
CAAGAATTCTAGTTATTCTTCTCATCAGACATACTTGCCGCTGCGGTAAATAGTACGTCA
GTTGATGAGTTAAGTGCTGTTTCTGCTGAATCTTGGATAACACCGATAATGAAGCCAACG
CCGATAACTTGTGCTGCAACATCGTTTGGAATGTTGAATAAGCTACACGCAAGTGGGATT
AATAATAATGAACCACCCGCTACGCCTGATGCACCACAAGCACATACTGAAGCAACAACA
CTTAATAATACTGCTGTTGAGAAATCTGGTACGATACCTTGAGTATAAGCCGCAGCTAAT
GTTAATACGGTGATGGTAATTGCTGCGCCAGCCATATTGATGTTAGCACCAAGTGGAATT
GCGATAGAGTAAATTTCTTCTTTGATGCCTAAACGTTTTGCTAATCCCATATTTACAGGG
ATATTTGCCGCTGAGCTACGAGTAAAGAATGCTGTCACGCCACTTTCACGTAAACAGGTG
ATGGTGAGTGGGTATGGGTTGCGGCGAATTTTCCAATACACTAATAATGGGTTTAGGATA
AATGCCACAATTGCCATTGCACCTAACAATACCGCTAATAAACGTGCATAACCGATAAAG
GCATCTGCACCGTTGGTTGCCATGGTTTCTGCTACTAAGCCGAACACCCCGATTGGAGCA
AAGGCGATTACCACTTTTACCACGAAAGAAACAGCATCAGAGATGTCGTTTAACATGACT
TTGGTGCTTGGTGCTGCGTGGCGTAATGCGATACCTAAACCGATAGACCACGCAAGAATA
CCGATGAAGTTACCGTTCGTAATTGCACCAAGTGGGTTATCGACTAAGTTGAAAACAACG
GTTTTTAATACTTGACCAACGCCTTGTGGCGGTGCAAGCCCTTCCGGGCTGGTAACAAGT
TCAAGTGTCGTTGGAAATAAATAGCTTAAAATAACCGCTGTTACTGCTGCAACGAAAGTA
CCTAAGACATACATCACTAAGATAGGTTTTAAGCGGCTATCGCTGCCAACTTCTTTGTTA
GCAATGGAAGCCATTACAAGAACAAAAACTAAAATCGGTGCAATTGCACGTAATGATTTT
ACAAAGAATTGTCCGAGAACCCCAACGCTTTTGGCTGCATCTGGGCTAACTAATGCTAAG
CAGATACCTAGCATTAAACCTACGGCAATGCGTAATACTAAATTACCGCCAAGGATTTTT
GAAGATAAAGATTGGTTACTCATAAAATTTCCTGTAAGACAAATAAAAAAAGACTTCATT
TACCAAGGTAAATGAAGTCTGCGAGATTAGCCGAAAATGTAGAATAAGGGAATAGCAAGC
GGCAATTTTTCTGCAAAAATTTTTAAAAATTAGAATTTTAAGAAAAAACACCTTAAAAAT
TTAATAAAAATCTCCGAGAAATGATAATAACTATTAAATAAACACCTGTTCTGTCACTTG
ATAACCTTGCGGAACCTCTGCTTTATCATCAAAGGTTACAAATTCCCAAGCATTTTCATT
CGCTAACACAGCTCGTAATAATTTATTGTTTAAGCTGTGACCTGATTTATAGGCTTTGAA
ATCACCTAAAATATTGTAGCCACACATAAATAAATCACCGACAGCGTCTAACATTTTATG
ACGAACTAGTTCATCTTTAAAACGTAACCCTTCTTCATTCAAAATGCGGTATTCATCTAA
AACAATTGCGTTATCTAAACTTCCACCTAATGCAAGACCAATAGATTGAAGATATTCAAC
ATCTTTCATAAAGGTAAAGGTTCTAGCACGGCTTAATTGTTGAATAAAGTGTTGTGCTGA
AAATTCCATTTTGTAGTTACGCACTTCTTTGGTAATCATTGGGTGCGTAAAGTCAATAGT
AAAGTCTAATTTCAGACCGTGGCTATAAGGTTTAAACTCAGCCCACTTATCCCCTTCTTC
TACTCGTACACTTTCTTTAATACGAATAAATTTTTTCGGCGCATCTTGTTCTTCAATCCC
TGCATCTAATAAGAGATAGATAAAAGGACTTGAGCTACCGTCCATAATTGGAATTTCGGC
TGCATCAACTTCTACAATTAGGTTATCTAAACCTAACGCAGACATTGCTGCGTTTAAGTG
TTCTACTGTTGAAATACGCACACCTTCATCATTGATCATACAAGTACAAAGTTGTGTATC
ACGGATAGATTCAGCACTTGCAGGGAAGTAAACGACAGGATCAAGATCTGTTCTTGCGTA
AATAATCCCTGTATGTGCCGGTGCTGGACGCAACGTTAAGGTTACTTTCTTGCCACTGTG
CAAGCCAATACCTGTTACTTTTGCTGCTTGTTTAAGGGTTCTTTGTTTAATCATATCGTT
TCCTTATTTCCCGAAATGGTTATTGACCATTTCTCATAAACCCTGGGATTGAGTTCGGCG
AAAAGACCTGTGCTGTATCAACTTTCTGTGGTCTTGGCGCTGTTTGCTGAACCTGTTGTG
GTTGCTGAGACATTTGATGCGTTGTATATTGGTTTTGGTTTGGGTAACCGCCCATATTAT
TTATAAATTCAGGCTGACGAGCACCACCAAATCCGTTATTAATAATAGATTGTTGCGAAA
TATCGGTTCTTCCTTGCACACTTGGAATTTTTGGCATTTCTTCTGGTTGTCCGATACCTG
TAGCAACCAATGTTACACGGATCTTACCATCCATTTCTGGATAGAATGCAGAACCAAAAA
TAATAGCTGCATCAGGATCTGCGAAGCTAGTAACATATTCCATAATGGTATTGACTTCTG
CAAGTTCAATATCATAGCCAGAAGAAATATTCACAAGAATGCCTTTAGCACCTGATAAAT
CAACATCTTCCAATAACGGGCTTGCTACAGCTTCTTTTGCTGCATTTTCTGCACGGTTTT
CACCCTCTGCAATGCCTGTTCCCATCATTGCTCTACCCATTTCCGACATCACTTTTTTCA
CGTCTGCAAAGTCAACGTTCACAAGACCTTCGGAAGTAATCATATCCGTAATACCTAATA
CCGCATTGCGTAAGACGTCATTTGCAACGCCAAAGGCTTCATTAAATTTTACACTTTTAG
GTAATACTTTTAGTAATTTATCATTTTGGATAATGATGAGTGAATCCACATGTTTTGCAA
GTTCACGGATCCCTTGTTCCGCATAGTTAGAACGTTTTCTACCTTCAAAAGAGAAAGGTT
TAGTAACAATACCAACTGTTAATGCTCCTTGGCTTTTAGCAATTTCAGCAATTACAGGAG
CTGCACCAGTACCTGTGCCACCGCCCATACCAACAGCAATGAAGACCATATCAGCACCTG
TAAGCATATTCGTTAATGCTTCTCTATCTTCTTCAGCTGCTTGATGACCAATGTTTGGAT
CTGCTCCTGCCCCTAAGCCTTTTGTTACACTTGCACCTATTTGAATCGTATTGCGAACGG
CACTACTACGTAATACTTGTGCATCCGTATTAACCGAAAAGAATTCAACACTACCAACAT
CAGATTGGTTACTAACCATATGATTTAGTGCGTTACCACCACCGCCACCGACACCGATAA
CTTTGATAACCGCATCTTGCGTTGCTTCATAAATAGGTTCAAACATTTGTGATTCTCCCT
CACGGCTTAATATTGTTATTAATGCCTATTAAAAACTTGATTTTATCCAATTATACGCTT
TTTTAGCACTATGTCCTAATGTATCAATAATGCCGCCCACCTTATGACTAATTTCTCCAC
TTTGGCTACTATCAACGTCATTATAATGACTATACTGTAGCAATCCTAATACGGTTGCAT
AAGACGGTTTGCTTACATAATCCGTTAATCCTGTAATATTCAATGGGTTACCAACCCGAA
CTTGTGATCCAAAGACAGATTTTGCACATTCTACAATATCTTCTATTTGAGAGCCACCAC
CTGTAAGCACAATTCCTGCAATTAATTCTTGTTTTATGCCTTTTTGATATAGTTCATTGC
GTAATTGGGATAATTCCTGATTAATTACGCTCAGTAAATCGTGGTAACATTGAGATGTAA
CATTAGATAATTGGCTTTTTGTAAAAGTTCTTGGCATTCGTCCACCCAAGCCTGCTACCT
CAATTTTTTTCTCAGGGAAATGAGTTGGGGGTGCAATAGCACGTCCATACTGTACTTTAA
TATTTTCTGCATCTTGGCGAGAGGTTGTGAAAACATGAGCAATATAGTCCGTTACATTAT
TCCCACCAAAAGGAATAACTTTACTAAAACGCAAAGCACCATCTGTATAAACAAGAACAT
CCATAGTGCCACCGCCAATATCAATTAAACAAACCCCAAGTTCTTTTTCATCTTCTGTTA
ACACAGAATAACTTGAAGCAAGCCCCGAAAAAACGATTTGATCAATTTTTAATTTACTTC
TCTCCACTGCATTTTTTAAATTACGTAGCCAATCGTTATGGCAAGCAATTAAATGAGCTT
GAGCCTGCAAACGCATACCAGATAAACCAAGGGGATTTTTAGTAGCAGGTAATCTATCTA
CTCTATATTCCTGAGGAATAATGTGTAATGTTTCCAGCTCATCGGGTAATTTAATAGAAC
GAGCAATATGAATAGCATTATCCAAATCTTCATTTCTTACACTACCAGACAACGGCACAG
TTCCACTTTCATTAAAAGCTGTAATGTGAGATCCTGAAAGGGCAAGAGTAACACATACAA
TATCATATCCAGAAATCGATTCAGCTTCTTCAATCGCACGTTGAATAGCACTTGTTACAG
CATCTAAATCAACAATGCCTCCTCCTTGAACGCCTTTAGATTGACTAATTCCGGAACCAA
TCACATTAATCACACCATCAGGCAATACTTCACCCACCACAGCAACTATTTTGTGTGTTC
CAATTTCTAAACCAACTCTAATTCTAGATTCTGCTACTTTTGTCATATTATGTTTGCGGT
ATTATAAATTATTGATTACTAAATCCGACGGATGCTCCGTGTTCATAACGTAAATCGACA
TAGGATAAACGTTTTCCCTCAGGGATGTCAATTTCAGGAAAAATAGTCACAAAACGATCG
ATTTTTGATAGCCATTCCCCTCGCCCTAATTTTAGTTCAACGCCATTATCAAGTCGAATT
GACCAAGCTCCTCGACTATCCATTGCAATGGAATGTAATCCTAAATTGCGTGATTTTAAA
TCTGCTTTTATTTTATCCCACGCTTCAAGCACAACCTTACTTTCTGCGTCTGGTCCGTAT
AAAATAGGTAAGCCAGTGTTATCAAACCGATCTTTCGGTAAACTAAAAACTTTTCCTTGA
ACAGACACATATTGATTATTATTCCATACTGCTGCTGGGCGATGTTCAAGTAACGTAATA
CTTAATTTATCGGGATAAACTTTTCTTACAGAAACATCACGAATCCAAGAAATTGTTAGA
AACTTTTCTTTAATCTCTTGAATATCCTGTTCAAAATAGCCTTTTAACAAGGGGGCTTTA
GCTAAAACTTCGCGAATATCATTATTCGTCGTAAATTGTGTTTTATGCGTTAATGCATAA
GAACGAATTGGAGTTCTATCCAGTGATGCAAGCAAACTAGACCAATTGGTATAGATTGCA
TAAGCCATACCGAAACATAATAACACAACGATAGGCTTAACAAAAACAAACCAATTAATC
GGATATTTCGGTTTACTTGCTTGTGTACGAATCACCGAAGTCGGCTTCTTACGCATTACT
GCAACCATTACGCACTTAACTCCAATACACGTTCAACTAAACGCTCGAAACTATAACCTA
CAGTCGCCGCTGATTTTGGGAAAATACTATGACTGGTCATACCTGGGCAAGTATTCACTT
CAACTAAACGGAAGTTTCCTTCGCCATCTTCCATTACATCAATTCGGCTCCAACCACGAC
AACCCACTACATCATAAGCCTGTTTCACTAACTTAGCGACTTCTGCTTGGCGATCAGCAT
TTAACGCTGGCACAACATACTGGGTATTATCCGAAATATATTTTGCGTGGTAGTCATAAA
ACTCGCCGTCTGGAATAATTTGCACCGCAGGCAACACTTCACCATCAAGTACTGGCACAG
AGTATTCCGCCCCTGCTAAATTTTCTTCCACCAACACAATTGAATCATATTTTAATGCTT
CTTCGATTGCAGGTAATAACTGTTCTGCGGTTTTCACTTTGCTTACGCCAACACTTGAGC
CTTCACTCGCAGGTTTCACAAATAATGGTAAACCTAATTTTGCAATAATTTCATCGGAGT
TGACCGCTTGCCCACGGCGTACCACTTCCATTGCCGCTGTTGGTAAGCCCACTGCATTCC
ACAATAGCTTGGTGCGGAACTTATCTAAAGTAATCGCCGAAGCCATTACGCCACAGCCTG
TATAGGGAATACCGAGTTGCTCTAACGCCCCTTGAAGCACGCCATTTTCACCAATACCAC
CGTGAAGAATATTAAATACACGCTGAATGCCTTTTTCTTTTAATTTTTCAATCGGAAATT
CTTTTGTATCAATCGCTTCAACGTTATAGCCTAAACTTTGTAATGCTTCAAACACCGATT
TGCCTGAATTGAGCGAAATTTCACGTTCTGCTGAAACGCCACCAAATAACACCGCAATTT
TTTCGTTTTTTAAGCTCATTATTTTTACCTTATTTGGTTTATAAATTTATCTATTCCCCC
CTTTGAAAAAGGGGGGCTAGGGGGGATTTTTAATTAATTTTTGGGGAAATATACATTTTA
AAATCCCCCTTAATCCCCCTTTTTCAAAGGGGGAAACTTATGTTCTTTATGCCTTCCAAC
TTTCCGCTAAATCACACGAAAGCTTGCTCACGTTGCCCGCACCTTGTGCCAAAATTAAAT
CACCATCTTGAATAATTTGATCTAACACTTCGCCAAGTTGTGAAGTATCTGACACTAAAA
TCGGATCCACTTTGCCAAGATTACGGATTGAACGACACAGATCTTTACTCTCTGCCCCCA
CAATCGGTGCTTCACCTGCGGCATAAACATTGAGCATAATCAATGCATCAACCTGCGACA
GCACTTGCACGAAATCGTCGAATAAATCACGGGTACGAGAATAGCGGTGCGGTTGGAATA
CCATTACCACACGTTTATTTTCCCAGCCTTGGCGAGCGGCTTTAATCGTCACATCTACTT
CCGTTGGATGATGTCCGTAGTCATCGACTAACATCACCTTACCATTTGGACGAATAAACG
AACCCAACTGGTCAAAGCGACGACCTGCACCTTGGAAATCTGCAAGAGCAGCCAAAATCG
CCTCATTCGCAATACCTTCTTCTTTTGCAACCGCTAATGCTGCCGTTGCATTCAGTGCAT
TGTGTCTACCCGGCACGTTTAGTAAGATCTCAATACGCTCACCCGTTGGGCAAACCACCG
TATAATGCCCTTGGAAGCCTGTTTGTTGATAATCTTCAATACGGTAATCGGCTTTTTCAC
TAAAACCATAGCTAATCACTTGGCGACCAACTTTTGGGGCAATTTCCATCACTGTTTCAT
CATCAGCACACATCACTGCTAAACCGTAGAATGGTAAGTTGCGTAAGAAACGTACATAGG
TTTCTTTCATTTTCTCGAAATCGCCACCGTAAGTATCCATATGGTCTGGTTCAATGTTGG
TCACAACAGAAACCATCGGCTGTAAATGTAAGAATGACGCATCACTTTCATCGGCTTCTG
CAATTAAGTAACGGCTTGCACCTAAATGAGCATTTTTACCCGCTGATTTTACTAAACCAC
CATTTACAAAAGTAGGATCTAATCCTGCTTCCGTATAAATCATTGAAATCATTGCGGTTG
TGGTCGTTTTACCGTGAGTTCCTGCAATCGCAATACCGTGACGGAAACGCATAATTTCTG
CTAACATCTGCGCACGTTGAATCACAGGAATACGTGCTTCTTTTGCAGCCGCAACTTCGG
GATTGCTTTCATTAATTGCACTGGAAGCCACAACAACACTTGCCCCTTCAATGTTTTCAG
CTTGATGTCCGATAAAAACTTTTGCACCTGCTTTTGCTAAGCGTTGCGTGACTGCACCAT
CAGCAATATCCGAGCCCGAAATTTGATAACCTTCATTTAATAATACTTCAGCAATCCCAG
ACATACCTGCGCCACCAATCCCAATAAAGTGGATTTGATTTACACGGCGCATTTCAGCGA
CTAATTTTTTAACTTTATCTTGGAAATTTTTCATTTTTATTCCTTATATTCGATCATTTT
GCAAAAAAACTACAAAATCTGACCGCTTACAAACTATTTTCCACAATCACTTCTGCCACT
CGTTTTGCGGCTAATGGTGTGGCTTTCGCTCTTGCTTTTATTGCCATTTCCGTCAGTTTT
TGACGGTCGGCAATTAACGGCTCTAATGCTTTTAATAAACTTTCAGGGGTAAAATCCTGC
TGTTCAATAATCATTGCAGCACCTACTTGTGCAAGGTACTCTGCATTTAAAAATTGTTGG
CGATCTTTATGTTGAAACGGCACAAAAATCGCAGGCAATCCTGCTGCAGCAATCTCGCAT
ACAGTTAAAGCACCAGAACGGCAAATCACCAAATCCGCCCATTCATAAGCGGCTTTCATA
TCATCAATAAATTCGCTAGCAATGCCGTTACCTGTTGCTTGATAAACTTCTTCCACACCA
GCTAATTTGCCTTTACCGACTTGATGGCTAATAAATACGTTTTGTCCTAAGACCTTCGCT
ACTTCTGGCACGGTTTTATTGATCACCAATGCTCCCTGACTACCGCCCATCACTAAAATA
TTGATTGGATAGCCTTTTTCAGCAAAACGTTGTTCTGGTGGTACAATTTCAAATAGATCT
TGGCGAACGGGATTTCCCACCACTTCCGCATTTGGAAAAGCTGTTGGAAAGGCTTGTAAA
GTACGGCGAGCAATTTTAGAAAGCCATACATTTGTTAAACCTGCCACCGCATTTTGTTCG
TGCAAAATCACAGGCACACCACATAATTTTGCCGCAATACCGCCTGGTCCAGACACATAA
CCGCCCATTCCAAGTACTGCATCAGGCTTATACGCTTTAATAATTTTTTTCGCTTGAAGC
ACTGCTCTTAAGATCGCAAAAGGGGCAGTAAGTAACGCTTTAATCCCCTTGCCCTTTAAT
CCTGAAATTTGAATAAACTCAATCGGAATACCGTGCTTTGGCACAAGATCCGCTTCCATT
CGATCTTTTGTTCCTAGCCAGCGGATATCCCAACCTTGTTGTTGTAATTCTCTTGCTACC
GCAATCGCAGGAAAAACGTGCCCACCAGTTCCGCCAGCCATAACCAATAATTTTTTTGCC
ATATTATTTTCCAACACTAATCATCACTTAAATGTGCGTGCCCAATTCGATCTAAGCGGT
TTTCGTAATCAATCCGAATTAATACCGCAATTGCAATCGCCATAATCACTAAACTTGAAC
CACCATAGCTCACCAATGGGAAAGTTAAGCCTTTGGTCGGCAGTAACCCCGAAGCAACAC
CAAGGTTTACAAAGCCTTGAATAAAAATCCAAATGGCAATACCAAAAGCAAAGAAACCTT
TAAATCGTTCTTCTAGTATTAACGCTTCACGACTGACTTTTAAAGCTCTGAAAGTTAAGG
TGAGTAATAATAGCACAACGATAACAATTCCAACTAATCCAAATTCTTCTGCAATGACTG
CCATCACAAAATCGGTATGTGCCTCAGGTAAATATTCTAATTTTTGCACAGAATTACCCA
ATCCTCGCCCCCAAATCTCGCCTTGCCCAAACGCCATTTGTGAGTTAGATAGTTGGAAGC
CATCACCATAAGCATCAGCAAAAGGATCCATAAAAGAGGTTATACGTTTTAAACGATATT
CTGATGTTAAAACCAATAGAGCAAAGACTACAACGCCTGCGATACCAAGAAAAATAAACT
GTAAAACTTTCGCCCCCATAATAAAAAGCATTGCAAATGTCAGCACAAAAAGCACCGCTA
TACTTCCCAAATCAGGTTGAGCCAGCAACAAGCAGCTAAATAAAATCAGGATTACCATAG
GGCGAATGAAACTAATGCTTTTTTGTCGCATTTCATCAAATTTTCTTACATAGAAGCTCG
CAAAGTAACAAATCACCGCAAATTTTGCTAATTCTGCAGGCTGGAAATTAATAGGACCGA
TAGGGATCCAGCGTGTTGCCCCATTTACTGTTTTTCCAACAAACAATGTAATTGCAAGCA
AAAGTAGGGCTGAAATAAATAACCAACCATTATACTTTTCCCAATGTTTACTTGGAATTT
GAACAAAGAAAGTACAAGCACAAATAGATGCGATAACATAAAAACCATCTCGCACCGCAA
AATAGAAGGGGTCTTCGTGTAGCCGACTACTCACAGGAATAGAGGCTGAAGTCACCATAA
CAAATCCAATGATCAGCAATGCGAGAAATAACCACACCAATGTTCGATCATAGAGTGCAT
TAACAGGCGTTAATCTTGTCCACTTATCCCACTCAATCCGAATTTTTTCTAGCATTAGAT
AACCCCTTGAGCCAACGCCACAAACTGTCTGCCACGCTCTTCAAAATTTTTAAACTGATC
TAAACTGGCACAGGCTGGTGAAAGTAGCACCATATCGCCTGATTTTAATAGTAAACGAAC
TTGTGCGACAGCTTGTGTCATTGTTTCCACTAAAACGCTATTTTGAGTTAAAGCGGCAAG
TTCCGCCCCATCTTTTCCAAAGCAGTAACAGACTGTATTTGGCTGATTAATAAAAGGTTT
TAACTCAGAAAAATCAGCATCTTTCCCATCGCCACCCAACAACAGATAAAGCGTTCCTTC
GACTTGTAAACCATTTAATGCAGCCACAGTACTGCCGACATTCGTGGCTTTTGAGTCGTT
AATCCAGCGTACGCCATCATTCGTCGGTACTAGCTGGAAACGGTGATCTAATCCTGAATA
GCTTTGTAGGGCTTTCACAATCCCTGAACGAGCAACACCAGCCGCTTCCGCCAATGCCAT
TGAAGCCAAGGCATTCATCACATTGTGACGACCCGTGATTTTCAGCTCATTAATCGCAAT
AACTGCTTCATCGCCAGAATAGAGTTCTCCATTACAAGCGGTATATTCTGCGTCTTTTTC
TGCAAATTTTTTCAAAGATCCGACCGCTTGTTCAGGGAAAGTTTGCGGATCTTCGCCATT
CACAATTACATTTTCGGCATGGTGATAAATTTTCAATTTCGCTTGGCGATAATCTTCAAT
GCTCTCATAGCGATCCATATGATCTTCGCTGATATTTAAAATGGTCGCCGCTTTTGCTTT
TAAAGAATAGGTCGTTTCAAGTTGAAAACTCGATAATTCCAACACATAAAGCTCGTAATC
GCCTTTCAATAAACTCAATGCCGGCACGCCGATATTGCCACCCATTCCAACTTTAACTCC
GGCTTGTTTTGCCATTTCAGTCGTCAAAGTCGTGACGGTACTTTTACCGTTCGAGCCTGT
AATCGCAATAATCGGCGCTTTGGCTTCACGACAGAACAACTCGATATCGCCAACCACTTC
TACACCAGCTTGAATAGCTTGCTGAATTTCTGGCGTTGCTAAGGCAAGTCCTGGGCTAAT
CACAATTAAATCAGAACTTAATAACCACTCAAGGTTTAAACTGCCTGTGTGTAGTGGAAT
ATCCTTCGACAACTTATCCGCCCCTGCAGGATTTGCTCGGGTATCAATCACTCGCACTTG
AGCCTGTTTGTCCGCAAAAAATTCGACACAAGATAAGCCTGTTGTGCCTAAGCCGATAAT
TGTGATAGTTTTGCCTTGATATTGATTTTGCATTTTGTTGTTCTCTAGAAACGGTATTTT
CAGATGTAGAGACACACTGCGTGTGTCCGCTTTATTTTCATTATTCCTCGGTTGGTAAAA
CTGTAGCGGACACACGCAGTGTGTCCGTCCCTACATTAATTAACGTAACTTCAACGTCAC
CAATCCAATTAACACTAACATTAAGGTAATGATCCAGAAACGCACGATAACACGTGGTTC
CGGCCAGCCTTTAAGTTCAAAGTGGTGGTGGATCGGTGCCATACGGAAAATACGCTTTTG
GCGAAGTTTGTACGAGCCAACCTGTAAAATAACCGATAAGGCTTCAACCACAAACACACC
GCCCATCACCACTAATAATAATTCTTGGCGAACTAACACGGCAATTACACCCAATGCACC
GCCAAGTGACAGTGAACCGACATCGCCCATAAAAACTTGTGCCGGATAAGTGTTAAACCA
TAAGAAACCTAACCCAGCCCCGACAATCGCCGTACATAAAATCACTAATTCACCGCTATA
TTTGATATAAGGAATGTGCAAATATTGTGCAAAATTATAGTTCCCCGTTGCCCACGCAAT
TAATGCAAATGCCCCTGCGACCATAATAAGCGGCACGATTGCCAAGCCGTCTAAGCCGTC
GGTTAAATTCACCGCATTACTTGTACCGACAATCACAAAATAGGTTAGAACAATATAGAA
TAAGCCGAGCTGTGGCATCACATCTTTAAAGAAAGGAACAACTAACTGGGTGGCCGCGGT
ATCTTTACCAATCGCATACATACCAAAAGCGGACACTAAGGCGATCACCGATAACCAAAA
ATATTTCCAACGAGCAATCAAGCCATCGGTATTTTTACGAGCGATTTTCCAATAATCATC
AACAAAACCGACAACCCCATAGCCAAATAGGATAAATAGCACAAACCAGACATAGGGGTT
ACGTAGATCCGCCCATAACAACGTACTCACACCGATAGCGAATAAAATCATAATACCGCC
CATCGTTGGCGTGCCCCGTTTTTTGTAGTGGCTTTCAGGGCCATCGTGGCGAACTTCCTG
TCCGAATTTGAGAATTTGTAAACGGCGAATGACCGTCGATCCAATCCATAAGCCGATAAT
TAACGCCGTCAATAACGCCATAATGGAACGGAAAGTAATGTACGACACCACGTTAAACGC
TGTGTTGTATTGCACCAGATATTCAGCAAGCCACACTAACATAAGCTAATCCTTAAAAAG
AAACATCAAAAGAACGACATAAGGAAGCAATTACCTCTTCCATTTTTTGGCTACGAGAGC
CTTTTGCCAAAAGAACAAGCGGTTGGTTTTGCTCGATTTTTTGCAAAATAATCGGAAGCA
AAAACGCCGCCATTGCGGTTTTGTCATTAAAGTGGTGAGCTGAATTACCGCTAATCACCT
CACTCTCTTTGCCGAAGCTGACCACTAAATCTAACTTCGCCTGTTTAACGAAATCGGCGA
CTTCTTGATGACAAGCAGGGCTGTCTTTGCCAAGCTCCGCCATATCTCCCGCCACAAAAA
TGCGGAAAGCCGGATACTGTTTTAACACTGATACCGCAGATTTCATTGAATCCACGTTTG
CATTATAACTGTCATCAATAAACAGCACATTCTCTTTAATTTCAATCGGATACAAACGCC
CTTTAACCGCTGAACGCTGTTCTAATCCAGCTTTAACCGCAGTTAAATCCGCCCCGACTG
CCATTGCGAGTGCCGTTGCTGCTAACGCATTACTTACATTATGTTCGCCCAAATAAGGCA
GATTGATCTCAATTTCGCCTTGTGGGGTATGCAAAGTAAAGCGTGAACCATTAAGATGTA
GTTCAACATTTTTCGCCCAAAAATCTACATAACTGTCTTTATCTTCGCCTGTGTAACAGA
ACGATTGCAACTCGTGATCGCCAATCTCTTTTTGCCATTCAGGGTAGTAATGAGCTAAAT
TCACAATCGCTTTACCGCCTGTTTTCAAACCACGATAAATCTCGCCTTTCGCTTGAGCCA
CGCCAGCCAATGAACCAAAGCCCTCAAGGTGAGCGGACGCTACGTTGTTCACTAAACAAG
CATCAGGTTGTGCTATTTCGGTGGTGTAAGCAATTTCGCCGATATGGTTCGCCCCCAGTT
CCACCACGGCAAATTTATGCTCAGGGGTTAAACGTAATAAGGTCAATGGCACACCTAAAT
CATTGTTTAAATTGCCAAAAGTATAAAGCACCTGATCTTCACAAGCGGTTACTTTTTGCA
AAATTTTTGCAGTCATCTCTTTGACGGTGGTTTTGCCTGAAGAGCCCGTCATTGCCACAG
TTTTTGGGTTAATTTCCGCTTTCAGCCATTTTGCTAACTGCCCTAATGCCAAGCGAGTAT
CTTCCACAATAATTTGCGGTACATTCACCGCCAATTCACGCTCAACGACTAACGCCACAC
AGCCTTGTTCTATCGCTTTTTCTACATAATCGTGAGCATCAAATTTTTCGCCTTTTAATG
CAAAAAATAAGCCTTTTTCAACCGCTTGACGCGTATCTGTACTGATGTTTTCAGCAACAA
CCTCGCCACTACCGAGTAGTTTACCCTTTAGGGTTTGAGCGAGTTGTTGGGTGGTTTGTT
TTATCATCTTTATTTACTTATAAATTATTTTTACTATTTAAAATCTACTTTTGTAGGGGC
TAATTACATTAGCCCCTCTTCCTTATGATTGCTTTTGGGGCAAATGTAATTTGCCCCTTG
TATTAGAATATGGGCAAAAGAAAACCCCATTACGAGTACCTTCATAATGGGGTTATAGAG
AAAGTAGAGTTGCTT
>H52 Scaffold5
TTCCTAATAAAACATCGTAAACCTTTATTTACATTTTCAGGATGCACAAATGTCCCCGCA
CGCTATTGTAAAAAAAAAAAAAAAAAACAAGAGTTACACAAAACTAAAGATAAAATAACA
AGAATTTTTCAACTTTTATCAATAAAAGTTAGAAATAATAGGCGGAAATCTAATGAAAGC
GGTGATTTAGATAGGATATTTTGCATAGTAGACAATGTTGGTAAAAAGTGGGCTAAAGCC
TTATAGTACAAGGCTTTAAACTCACTTTTGAAGAATATGCTCACCTAAATATAGAAAAAA
CAACAAATAGGTTGGAAGGGTTATTTAAAGAACTGAAGCAGAAATTATCGGTTCATAATG
GATTAACGAAAAAGCATAAGATTATGTTTATAAAGGATTTTTTAAATAAAAAGAGTTGGT
AATAATTAGGAAAAATAATTAAAACCAACTCTTTTGTCTACTTATATTGCATTGGTATAT
CCTCTTCCATTTTAGAACGCTATCAATTATACAACATCATTATGTAGATGAAATGCTAAA
AATCAAACGAAAATCTGAGAATAAAGTGAAAGATATTTCCGTATTAAATGCTCAAATATC
CTTAAAAATCACCTACTTAATGAGATTAATTATCACTACATAGCATTCTGAAAATTATTT
TTTGAGATAGATCACAAAACTATTTTTTTTGTGTTACAAAATTGTAAAAATTCATTATAA
AATATCCAAATTAATGGCAAAATGCTTCCATATTAGGTTTATATACTTTACTTTCCCAAG
GAGGAAATCGTGCAAACTGTCAATGTAGATGTTGCAATTGTGGGTGCAGGTGGCGGTGGT
TTAAGAGCCGCAATCGCAGCAGCAGAAGCTAACCCGAATTTGAAAATTGCATTAATTTCA
AAAGTTTATCCTATGCGTAGCCATACGGTTGCTGCAGAAGGTGGGGCGGCGGCAGTCGCT
AAAGAGGAAGACTCTTACGATAAACACTTCCACGATACTGTGGCAGGTGGCGACTGGCTT
TGTGAACAAGATGTTGTTGAATATTTCGTAGAACACTCGCCAGTTGAAATGACGCAATTA
GAGCGTTGGGGCTGTCCGTGGAGCCGTAAAGCTGATGGTGATGTGAACGTTCGTCGTTTC
GGTGGTATGAAAATTGAACGTACTTGGTTCGCAGCCGATAAAACAGGTTTCCACTTATTG
CATACCCTATTCCAAACCTCAATCAAATATCCGCAAATTATCCGTTTTGATGAGCATTTT
GTCGTGGATATTCTCGTTGATGATGGTCAAGTGCGTGGCTGTGTTGCAATGAATATGATG
GAAGGAACTTTCGTTCAAATCAATGCAAATGCGGTAGTTATCGCAACAGGTGGCGGTTGC
CGTGCTTATCGTTTCAACACCAACGGCGGTATCGTAACGGGTGACGGTTTATCAATGGCG
TATCGCCACGGCGTGCCACTTCGTGATATGGAATTTGTACAATATCACCCAACAGGCTTA
CCAAACACAGGTATCTTAATGACCGAAGGTTGTCGTGGTGAAGGCGGTATCTTAGTCAAT
AAAGATGGCTACCGTTACTTACAAGATTATGGTCTAGGCCCAGAAACTCCAGTTGGCAAA
CCAGAAAATAAATATATGGAATTAGGCCCTCGTGATAAAGTTTCCCAAGCATTCTGGCAA
GAGTGGCGTAAAGGTAACACCTTAAAAACTGCCAAAGGTGTTGATGTGGTTCATCTTGAC
CTACGTCACTTAGGTGAAAAATATTTACACGAACGTCTGCCATTTATCTGTGAATTAGCA
CAAGCCTACGAAGGCGTAGATCCAGCGAAAGCACCAATTCCAGTTCGTCCAGTTGTTCAC
TATACAATGGGTGGTATTGAAGTTGATCAGCACGCAGAAACCTGTATCAAAGGCTTATTT
GCAGTGGGCGAATGTGCATCTTCTGGTTTACACGGTGCAAACCGCTTAGGTTCTAACTCA
TTAGCAGAACTTGTGGTATTCGGTAAAGTTGCAGGTGAAATGGCTGCAAAACGTGCTGTT
GAAGCGACCGCTCGTAATCAAGCCGTAATTGACGCTCAAGCAAAAGATGTCTTAGAACGT
GTTTATGCCTTAGCCCGTCAAGAGGGTGAAGAGTCTTGGTCACAAATCCGTAACGAAATG
GGCGACTCAATGGAAGAAGGCTGTGGTATCTACCGTACTCAAGAAAGTATGGAAAAAACC
GTAGCGAAAATTGCAGAGTTAAAAGAGCGTTACAAACGTATCAAAGTGAAAGACAGCTCA
AGTGTATTTAATACAGACTTGCTCTACAAAATTGAACTTGGTTATATCCTTGACGTAGCA
CAATCTATCTCATCTTCTGCGGTAGAACGTAAAGAGTCTCGTGGTGCACACCAACGTTTA
GACTACGTTGAACGTGATGATGTGAACTACTTAAAACACACCCTTGCATTCTACAATGCA
GACGGCGCACCAACAATCAAATACAGCGACGTGAAAATTACCACATCACAACCGGCTAAA
CGTGTTTATGGTGCAGAAGCAGAAGCTCAAGAAAAAGCAGCGAAAAAGGAGTAACAGAAG
ATGACTAACCAAAGTAAAATGACGGTAGAAGTACTTCGTTATAACCCTGAACAAGATAAC
GAACCGTACTTATCAAAATATGAAGTACCTTACGATAGCCAAACTTCGTTACTTGATGCA
CTTGGCTACATCAAAGATGAATTAGAGCCAGAGCTTTCGTACCGTTGGTCTTGCCGTATG
GCGATCTGTGGCTCTTGCGGTATGATGGTAAACGGCAAACCAAAGCTTGCATGTAAAACA
TTCTTACGCGATTACAGGGGTTATATGCGAATTGAACCGCTTGCAAACTTCCCGATTGAA
CGTGACTTAGTTGTTGATTTAAGCCACTTCATCGAAAGTTTAGAAAGCATCAAGCCATAC
ATTATTGACAACAAAGCGCCTGAACTTGATGGCAAACCACACCCATCAGCAGAGCTTGCG
AAAAGCCGTACCAAACAAACCCCAGCACAACTTGAGAAATACCGTACCTTCTCAATGTGT
ATTAACTGCGGTTTATGCTATGCCGCTTGCCCACAATTTGGCTTAAACCCTGAATTTGTT
GGCCCAGCAGCATTAACCTTAGCTCACCGTTACAACCTAGATAACCGTGATAATGGTAAA
GCGGAACGTATGAAAATTATCAACGGCAAAAACGGTGTATGGAGCTGTACATTCGTCGGC
TACTGCTCTGAAGTTTGTCCGAAGCATGTTGGTCCAGCCTCTGCGGTAAACCAAGGTAAG
ATCGAAAGTGCTAAAGATTATGTCTTTGCAATGTTAAAACCGCAAAAGTAAGGAGAGAGT
AAAATGACAACAACAGCAAGTAAACGCAAAAAATATGTGCGTGAAGTGAAACCAACTTGG
TGGAAAGCGTTAGATTTTTACAAATTCTACGTTTTGCGTGAAAGTACCTCTGTTCCTACC
ATTTGGTTCTGTTTAGTGCTTTTCTACGGCTTAGCATGCTTAGGAAAAGAGAACGGATTT
GTAGAGAATTTCATTCCATTCTTACAAAATCCATTAGTGGTAGTTTTAAATATTATTACC
CTTGGTGCAGTATTATTAAATAGCTTTACCTTCTTTGGTATGGCACCTCAAATGATGAAC
GTTATCGTGAAAAATGAACGTATTGACGTTAAACTCGTTTCTCGCGTATTTTGGGGTATT
ACTGCTTTCGTAAGCCTTTTAGCTTTAATCTTGGTATAGGGAGAGCATAAAAATGGATAA
ACTTAATCCTCCACGTTCAAATGAACCTGCAGTATGGCTACTTTTCGGTGCTGGCGGTGC
TATTAGTGCAATCTTCTTCCCTGTGCTTGTATTAATCTTAGGTTTCTTACTGCCATTCGG
ACTGATTACACCAGATAATATTATTGCATTTGCACACACTTGGATCGGTAAATTAGCAAT
TCTTGCATTACTGATTTTCCCAATGTGGTGTGGTATGCACCGTGTTCACTTAGGTTTACA
CGACTTTAAAATTCACGTTCCTGCAGGCGGTTGGATTTTCTATGGTTTATCTGCACTTTA
TAGTGTATTAGTGATTTTTGCGGTGATTAATTTATAAGTTAAAGTCTTGTTGAACAGCTA
TTCCCTGTAAGAAATAGCTATTTATAGTAGACATTTTTCTTGTCTTCTTTGAGATAAGCT
CATATAATTAGGACATCTACAGTATAAATGTAGATGTCTTTCTATGAGGAAACTTTGGGC
TTCTCGCAGTAGTCTTTAATTTACTTGGTCAGGTTCGGAAGAAAGCAGCCAGAATTAGAA
TAGCTAAGTGCCGAGTCTATGCTTAAAGTTTCCTCTCCCTTAACTAGTCTTTTGGGAGAA
GAAAACATACGCACTGCTTTATAAGATTAGTTCCTCTGTTAATGTCAGCTTTCCGTTAAT
CATGCAGAGCTCTTTTGTACTCATTAACCCACATTGCTGTAGCACCACACACGGCAACAG
GCATTACCACTAAGTTAATAAATGGCAACATCGTAAAAATACTTACCAAAGCCCCAAAAG
TAAAATTCATTGTACGATATTGTGCTAATGCATTTCGCATACGTTGAAATTGAATTTTAT
GGTTATCAAAAGGGTAATCGCAATATTGAATTGCAATTAACCAAGCCCCGAAAATAAATG
CCAAGATAGGGATAATAGTCTGCCCTAAAACAGGTATAAAACCTAATAAAAATAAGGCAA
CCAAACGTGGAATGCTATACCACATTTTTTGCCACTCACGTTTGAGCATACGAGGTATAT
CTTTTAGCATTTCATTAAAACTCATTTCCATGAGATTTTTCCCCGTGAGTTGTTGCTCAA
CTTTTTCTGCGAGTAACGCATTAAATGGGGCAGCAATAAAATTCGCTAAAGTGGTGAAAG
CAAAGTAGAAAGCAACTAAAATCATTAAAAAAGCCAATGGAATAAGGATAAAACTCAACC
ATTCTAACCACGAAGGCAAGAGCGAATCTAACATTCCCCCTACATTGGCAAAAAAGAGCC
AAATTAGGCTAATCATCAACACTGCATTGATAATTACAGGAAAAATAATAAATGGCATTA
ACTGACGCTGTAACATTAATCGCCAACCATAGATGAAATAGTGAAAACCAGCACCAATTT
GTGTTTCTGGGGTAGAAAATAGCGAAGACATAATTAACCTTTCTATTCAAATTTTTAGAA
GAAATATGGTAAGCTATGCACACATTTTCACAAAGTGTTAAATTTCAATTTTGATGATTT
TATGAGCTAAAGAGGGCAAAATGGAAACTCATATTCTTTTCTTTATTTTAGCAGGATTAT
TAATCGCTGTTTTAATTGGATACAGTATTTGGTCTGCACGCAGAGAAAAATCTCGTATTT
TTTCAAATACCTTTTCCACTCGTCCACCTTCGTCTCCAATTAGCAATGAAATTACAGCAG
ATATTCCAACAACGCTAAATCCTCAAGGTGTCGTAGCTCAGCAACCATTCAATACTGAAA
CACCTGCTGATTTTATTCAATCTCAGCAAGAAGTTGAGAATAGTGTCAAAAATATTCGTA
TTAGTTTACAAACTCAAGAAATATCTCAACCTTTATATCAAGAGTCTATGCCAGAATCTC
AATCTGAAGCATATCAACAAAATCAGATACAAGAACAGACTGTCCAAGTAGAGCAAGTTG
AAACAATAGAACAAACTACGGAGCATAATATAATCACTTTGTATGTTGTTGCACCAGAAG
GCGTTCAATTTCAAGGTAATGCCATTGTACAAAATTTAGAAATGTTAGGTTTTCATTTTG
GTGAATACCAGATCTTCCACCGCCATTTAGATAATCCTGCAAGTCCTGTATTGTTCAGCG
TGGCGAATATGATGCAACCAGGAGTCTTTGATTTAGCAAGAATGGAACAGTTTTCTACAG
TGGGATTAGTATTCTTTATGCACTTACCTTCAGTAGGTAATGATCTAGCTAATTTAAAAT
TAATGATTCGTACCGTAGAGAGCTTTGCTCAATCTGTTGGCGGTTTTGTCTTAGATGAAC
AACATCAAATTTTTAACGAGGAATCTCGCCAAAATTATCTACTACGAGTAGCCAATTAAT
TTGCAGTACATTGTTTAAATATGACCGCTTGTAAGCGGTCTTTTTTATCGAGAAATTTAC
AGATGCCACACTCTATTGAAACCCAACTTGAACATTTGCGTGAAAAATTGCGTGAATATG
AATACCACTACCACGTTTTAGATAATCCGCTTGTGCCCGATGCAGAATATGATCGCTTGA
TGAACGAGTTAAAAAATCTGGAATGGCAACACCCCGAATTGATTACGTCCGATTCACCGA
CGCAACGAGTCGGTGCTAAGCCGTTAGATGGATTTGCTCAAATTACCCACGAAACCCCAA
TGCTTTCTCTGGATAACGCCTTTTCAGATGATGACCTCACAGGCTTTTTGCGTCGTATTG
AAGATCGTATTGCAATCAACAGTAATCAAATTGAATTTTGTTGTGAGCCGAAACTTGATG
GCTTAGCGGTGAGTATTCTGTATGTTGACGGAGTGCTAACCCAAGCGGCAACTCGTGGCG
ACGGAACAACAGGGGAAGATATTACCGCCAATATCCGCACGATCCGTAATATTCCGTTAA
AACTAAAAAGTAGTAATCCGCCACATCGTTTAGAAGTGCGTGGTGAAGTTTTTATGCCAC
AGCAGGGCTTTGAACAATTAAATGAAAAAGCACTGGCAAAAGGTGAGAAGACCTTTGCTA
ACCCGCGTAATGCAGCGGCAGGTTCACTTCGTCAGCTCGATCCGAAAATCACTAGACAAC
GTCCGTTAATGTTGAATGCCTATAACATTGGGGTTTATGAAAGTGATGATGAACTCCCTA
CGACACATTTTGACCGCTTGCAGTGGTTAAAAACCCTGGGGATTCCTGTCAATGCTGAAA
TTACCTTAGCAACAGGTTCTCAAGCCTTGACTGCGTTTTATCAAAAAATCCAAGCCAAAC
GTAGTTCGCTGGGTTACGACATTGATGGCACGGTGTTGAAAGTCAATAAGATTGTGCTGC
AAGAACAGCTTGGCTTTATCTCAAAAGCACCTCGTTGGGCAATTGCTTACAAATTCCCTG
CACAAGAAGAGATGACGATTCTGAACGATGTTGAATTTCAGGTCGGCAGAACAGGGGCAA
TTACTCCAGTGGCAAAATTAGAACCTGTCTTTGTGGCTGGGGTAACGGTGAGCAATGCCA
CCTTACATAACGGTGATGAGATTGAGCGTTTAGGGATCGCAATTGGTGATACCGTGATTA
TTCGCCGAGCAGGTGATGTTATTCCGCAAATTGTGGGCGTTGTGGCTGAACGTCGTCTTG
ACAATGCAAAAAAAATTGCTTTTCCGACCGCTTGTCCTGTGTGTAACTCAGCTGTGGTGC
GTGTCGAGGGCGAAGCGGTTGCTCGTTGTACTGGGGGATTATTCTGCGGAGCCCAACGTA
AAGAGGCGTTAAAGCATTTCGTTTCACGCAAAGCAATGGATATTGATGGCGTGGGTGAAA
AACTGATTGAACAACTGATGGAACGTGAGCTGATCCGTACCCCAGCAGATCTATTTAAAC
TCGATCACACCACCTTGATGCGTTTAGAGCGAATGGGGGAGAAATCTGCCAATAACGCAC
TACAAAGTATCGAAAAGGCAAAAAATACCACCCTTGCCCGCTTCTTATTTGCTTTGGGTA
TTCGAGATGTCGGCGAATCTACCGCACAAAATCTCGCAAATCACTTTGGTACGCTTGATG
CGATTCGCCAAGCGGATTTAGACACGCTAAAACAGGTACAAGATGTAGGGGAAGTTGTGG
CAAACCGTCTATTCCAATTCTGGCAAGAACCACATAATATTGAAGTCGTGGAAGATCTGA
TTGCTCAAGGGGTGAAGTGGCAAGATGTGGTGCCACAAGAGATTGCAGACAATCCATTAA
AAGATAAAACAGTGGTACTAACAGGGACATTAACACAGCTCACCCGTGATCAAGCAAAAG
CCTTATTACAGCAATTGGGTTGTAAAGTATCTGGCAGTGTATCAAGTAAAACGGATTATT
TGATTGCAGGGGAAAAGGCTGGTTCAAAATTGGCAAAAGCACAGGAATTGGGAGTGAAAA
TTTTGAGTGAGGACGAGTTAATTGGATATTTTACGACTATAGTATCGTAATATGTGAAGC
AAGAGTTTGATTTTAACTTTAGGGCTAATCTAATACAGCCCCTAAAGTTAATCACAAGCA
ATACTTTCTATATGATATAAATGCTCTCTAATAAGCCCTAAAAACGCCTCTCCAAACCTC
TCCAGTTTTCTCTCACCTACCCCATTAATGGAAAGCATTTCATCTGCCGTCGTTGGCATA
AATTCTGCCATTTCTTGTAGGGTAGCGTCATTGAAAACCACATAAGGAGGGATATTTTCC
TTATCGGCAATCTGTTTGCGTAAAAAGCGTAAACGGGCAAAAAGATCTTTATCATACCGC
TTGCTAGCTTGCTGTTTCTGCACATAAGTTGTCGCCGAAAAACTTAAACGTGGGGAAGCC
AGTGCCAAGGCTGTTTCACCGCGTAAAATGGGGCGAGCTTGTTCTGTGAGTTGTAGGGCA
GAATGATTAACAATGTTTTGGCGAATAAAGCCAAGATGAATGAGCTGGCGAGTTACGCTA
ATCCAATATTCTTGCGATTTATCCTTGCCAATCCCATAGACAGATAGAGTGTCGTGTTGA
TATTCACGGATTTTTTGCTGATTTAAGCCCCGAAGAACTGCAATAATATGATGTAAGCCG
AAGCGTTGTCCTGTGCGGTAAATAACGGACATCACTTTTTGGGCATCAACTAAGCCATCA
TACTTTTTCGGTGGATCAAGGCAAATGTCACAATTTTGACAAGCAACTTGGCGTGTTTCA
CCAAAATAGTTGAGTAACACAAGGCGACGGCAAGTTTGTGATTCGGCAAAAGCCCCAATG
GCTTGCAATTTATGTTGCTCAATTTGACGTTGTTCACTTTCTGGTTTTTCTAGTAATACC
TTGTGTAGCCAACCATAATCCGCAGGATCGTAAAATAACACCGCTTCCGCAGGAAGATCA
TCTCTCCCTGCTCGTCCTGTTTCTTGATAATAGGCTTCAATGCTTCTTGGCAGATCAAAA
TGCACAACAAAACGCACATTGGATTTGTTGATCCCCATTCCAAAGGCAACAGTAGCAACG
ACAATTTGAATATTATCTCGTTGAAACGCATTTTGAACGGTTTCCCGTTGTTGCATCGTC
ATTCCTGCGTGATAGCCCATTACAGAAAAACGGCGAGAAGAAAGTTTTTCCGTGAGTTCT
TCAACTTTTTTACGGCTATTACAATAAACAATCCCACTTTTCCCTTGCTGACTGCTGATA
AATTTGATCAGTTGATCCACAGGTTTAAATTTTTCTTGCACCGTATAGCGAATGTTAGGA
CGATCAAAACTTCCTAAATAAGTATGGGGATCTTCTAACTTAAGATGATGAATAATATCA
AAACGGGTTGTCGGATCGGCAGTTGCAGTCAGTGCAACAAGCGGTATGTTTGGGAAAGTT
TTTCGCAAACCGCCTAACAAGGTGTATTCAGGGCGAAAATCGTGTCCCCATTGAGATACG
CAATGTGCTTCATCGACTGCAATCAGGCTAATTTTGCACAATGAGATAAATTGAAAAAAA
TTTGATGTCATTACCTTTTCGGGTGAAAGGTAAAGTAGCTTGAGTTGTCCTGAAATCGCT
TTTTGTTCAACCGCTTGCTGTTCTTCAATCGTTTGGGTGGAATTGATATAGCCTGCTTCA
ACACCATTGGTGAGCAGTTGATCTACCTGATCCTTCATTAGCGAAATTAAAGGTGAGATC
ACGAGAGTTATGCCTTCAAAACAGAGGGCTGGCACTTGATAACAAAGGGATTTTCCGCCC
CCTGTCGTCATAATCACCAAGCAATCTTTGCCCGACAAGATCGCTTCAATCACTTCTGAT
TGACCTTGTCGGAAAGATTGGTAGCCGAAAACGTTATGTAAAACCGTTTCAGCTTTGGCA
AGCGGTATAACTGACATTAGCTAAAAGAGATCTTTTCGCCGTGACGAGCGACTGCCTCTT
CTAAATGTGTCCAAAATGAACGCCCTTCCGCACTGACCCAATCGCCATCACGATAGGCAA
AGTGATAACCTCCTAATTTACTTGCCAGCCAAAGTTCAAGCATAGCTTCTTGCTTGTTAA
TGACAATTTGTGAATCATCATCAAAAGTAATAGTAAAAACAGCCCCTTGTGTTTCACAAT
CGACATCGCAACCTTGTTCTTCAAGTTGTTCTTCAATATGTTCCCACACTTGTTCAATCG
CTTGATGAAATTCTGCTAAATTCATAAATAATCTCTTCGTAAAGCCAAAATTTGAAAGGC
GTTATTTTGGATTTTTCTGAACATTTTTTCAATCGAAATCTGAAGGATTACATCCAAGCG
TTGCTACGAATAACGCCGACAGCAATGCCTTCGATTTCAATATAAGATTGACGAGGATCG
ATGATAATCGGCTCTAATTCATCATTTTCTGGGTGTAAATAGATTAAGTCACCTTTTTTC
TCTAAGCGTTTGACGGTCACTTCATCATCAACACGAGCGACAACCACTTGCCCATTACGA
ACAGATTTGGTTTTATGCACTGCGAGTAAATCACCATCTAAGATGCCAATTTTCTCCATT
GAGTTCCCATTCACCTTAAGAAGGTAATCAGCGGCTGGTGAAAACATTGCTCCATTCACA
GGATAATGTTTTTCAATATGTTCAATCGCCTCAATCGGCGTACCTGCTGCAACTTTACCA
ATTAAAGGCAAACCCTCTTCATCATTTGCGGCTTCATCTTCCACTAAAATACGGATCCCA
CGCGAAGTTCCTGAAAGCATTTCAATATAGCCTTTACGAGCAAGAGCTTTAAGATGTTCT
TCTGCGGCATTTGGCGATTTAAACCCTATTTCGCGTGCAATTTCTACACGAGTTGGCGGC
ATCCCCGTACTTTCAATATGATTTTTTACAAATTCAAAGATTTCTTGCTGACGAGCCGTT
AGGTGCTGACGTTTCATAAGTTCCTCACTGTCTTTATATACAGAAATTTATGACATTATA
TACAGTAAAATTTCATTTGCAACGAAATAATTTTAGATTTATGTAAGAAATTCAAACACA
GTAAACTAAGTTTTACCCATACCCCAAACTGACTTTTCACATATAAAGACTATATTCCCT
AAATATCTAAAAATATTTTGTCAGAAATCTCTGTTATCTTCGTCTAATCAATAAAACCAC
AAAACAAAAGGGACATTATGATTAAAAATGTATTGGCAGGATTTGGTTTACTAGGCTTAC
GTTTATTTATTGCTTATGAATTTTTTGAAGCAGGGTTAGAAAAATGGTATGGGCAAAATT
GGTTTGCTGATATTCAAGAGCAGTTTCCGTTTCCATTTTATTTACTACCTTCTGAAATAA
ACTGGGCATTTGCTATGGGAGCAGAATTGTTATTCCCACTGTTATTAGTAGTAGGGATAT
TTACTCGCTTTAGTGCTTTAGGTTTATCTGTACTCACTATCGTAGCTTGGTATGCAGTAC
ATTCTGGTATGGGGTATAACGTCTGCCAAAATGGTTACAAGATGGCACTGGTTTACCTAG
TAATTTTAGCACCTTTGATGTTTCAAGGTGCAGGTATGGTTTCTGTGGATTTTTGGCTAC
AGAAAAGGTTTTCAGCCAAACTAACTTGGTTGAAATTTTGTTAATCATTATAAAGGTGAT
CTCAATGAAAAAAACAACATTAATGGCACTTGCAGGTGCATTATCAATGGCAGTTTCAGC
TCAAGCTCAAACTGATAAGACAGCAGAAACTTGTGTGGAAATGCAAGGTGAAAAGTGTGT
CAAAACTAAAGCGACTGAAGGGAAATGTGGTGAAGGGAAATGCGGTTCTGATGCCAAAAA
ATCAACTACACCGAAGTCTGCAGAAGGCAAATGTGGGGAAGGTAAGTGCGGTGCTGAAGC
GACTAAAATGCCAGCTACAAAAACAGCAGAAGGCAAATGTGGCGAAGGTAAATGCGGAAG
TAAATGATGGGAAAATAATGGTGGGGTTAACCTACCATTTCACTATTTTTGAATAAAATT
GAATTATAAGGAATGATGATGTTAGTGGGTTCAGGCTTGGGCTATCGCCGTGATCTTGCC
AATGGTTTTTTACAATTACCTACACAAAGTGCGGTTCAATTCATTGAAATTGCTCCTGAA
AATTGGGTCAAGATGGGTGGTTCAGCTCGCTATCAATTTGACCAGGTTGCGGAACGTTTT
CCTGTTGCGGTACATGGTTTATCTCTTTCTTTAGGGGGGCAAGCACCTCTTGATAAGGAG
TTATTAAAGTCAATTAAAATATTGATGAAGCAATATGGATCAACATTTTTTTCAGAACAT
TTGAGCTATTGCGAATGTGAAGGGCATTTATATGATTTATTACCTATGCCTTTTACTGAT
GAAGCTGTATTGCATACGGCACAACGTATTCGTGAAGTCCAAGATTATTTAGGTTTAAAA
ATTGCACTTGAAAATACCTCATATTATTTACATTCACCCACTAGCACCATGAATGAAGTC
GAGTTTCTAAATGCGATTGCTCAAGAAGCAGATTGTGACATTCATCTTGATGTAAACAAT
ATTTATGTAAATGGGGTCAATCATGGTTTGTTAGACCCTTATCAATTTATTGATCAAGTG
GATCATAAAAGGGTAAGTTATATCCATATTGCAGGACACAATGAAGAACAAGAGGTGTTA
CCCGAAGTAAATACAGGTGAGGAAGCCTTTAATAAAGTTCAAGGTGAATTTCGTCATTTA
CCGCAATTGTTAATTGACACTCACGGAGAGAAGGTTAAAGGTTCTGTATGGGATTTGCTT
GCTTACACTTATCAACGTTTACCCCATATTCCGCCAACATTATTAGAACGTGATTTTAAT
TTTCCACCGTTTATGGAACTTTATGCTGAGGTGGAACATATCGCTCGGTTACAACGACAA
TACGCTAAGTAGAGGAAAAAATGACCGATAAACAGACTGCTCTTGCACAAACACAACGAG
CTTTTGCCAATGCAATAAGAAGAAAAGATTGCACTTTGCTTCAGGGTGTAGAGCCTCATC
GTTTACGTATTTATGCGCAGTTAGTTCGTAACAGTATTTTAGGATTTATTCAGCGTTGTT
TTACTGAAACACCAAAGCACTGTGATCCTGAGCAATGGCAACAGCTTTAAGAAGATTTTA
TCCAAACGGGACAAGCTCATTCACCATATTTCCAAGAAATTGCACTTGAATTTTTGCATT
TTTGTCAGCAACAACAGAGAGTAAGTGCTGATATTTTAGCATTAATGGATTTTGAATATT
CTCAGCTACTTGCCGAAGTGGCGTTTGCGGAGATCCCTACACATTTTTCTTGGGATGCCG
ACACACTAATGCAACTTTCACCTGTTACTTACCTCAAACATTATGATGTAAGTTTTTTGA
AAAATCAGTTTGAGCAAATAATTTCCCAACCAAGTTATCTTATCATTTGGCGAAATCGTA
AATTTGATGTTTACTACCAAGAAATAAGTGAGTTGGATTTTTATTTATTATCCTGTTTAC
AAGAGCAACCCTTAAGTTTAAATCAATTAATGGAAGAGCTAACTCAATTGTTATCCGTAG
AACAAATCTCCATACCTTTAATTCAGAATATTTGGCAAAAGTGGATTAACGCACAGGTGA
TTTTTCCTTCTCAAATTAAGCAACAAGCCGAGTAAAAAATGCAAACTGACTATTTAACAT
GCATTCCCTCTGAGCAACTAGGAAAAATTCGCAAGCAAATGTTGCAATTTGCCCGCTTGC
AACTTAATGATCAATCTCTCGCTGAAGACATGGTTCAAGAGGCATTAAGCAGTGCCTACC
AATATGCCGATAAATTTCTAGGAGAAGCCTCTCTCAAAACTTGGATTTTTGCTATTTTGA
AAAACAAAATCATAGATAATCTAAGACAGCGACAGAAATGGGTGACTGAAAGCGACTTAG
AGTACGATAATATTCATCTTGCAGAGCAGATTTTTAAGCAAGGGAAATGGGACGATAATG
CCTTTCAACCAAGTGAATGGCAGGGAGTAGAACAAAGTCTTTATCGCAAAGAGTTTTGGA
TAATTTTTGAGTATTGCATTAATCAGTTGCCTGCGATACAAGCTCGTGTATTTATGATGC
GACATCATTTAGAGTTAGATAGCCAGATGATTTGCCAAGAGTGTGATATTTCTACCAGCA
ATTTACATACCTTGTTATATAGAGCTAGGCTACAACTACAAGTCTGTTTATCACAAAAAT
GGTTTGGAGAATAAAATGCTTAATTGTCAACAAATTAGTGAATTAATCTCTTTACAACAA
GAGCAATCTCTTCGTAAAAGCCAGTATATTCAACTAAAAATCCATTTGATGCTTTGTCCT
TATTGCCGAGCCTTTAAACGTAATACGGATAAGTTAAACCTATTTTTAAAAGGCTTTTGT
CAAGGTTACGAAGGTGATGGATTAAAAGTAGAAAAATCAACGAGAGAGTAATCTGTTAGT
ATGAGAGAAATGGGAATGAGGCCTTGTCATTTCATGTTATAAAACATCGTATTTGAAGAA
GTACGATGTTTTTTTATTCCTCAACTTTTATGAATAAACTCAGATTTCCTTAAGAAATTT
ATGCTAAACTGCGCATCGTTTTAATCCGATCATAACTATAAAAGGATATAAAAATGTCTA
TGCTATTAAACCTGTATCGTAAAGCGTTGAACCTACCGCTTTCGCTGTTAGTGAAAACAC
GTTCAATTCCTACAGATCCTGTGAATGAATTAGGGCTGAAGTTAGATCAACCTATTGTGT
ATGTGTTGCCCTACACCTCACAAACGGATCTGTTAATTTTGCAAAAAAACTGCCAAGCTC
TGAACTTGCCTGATCCGCTGGTAAATAATGATATTCAAGGGGTATCTTTGTCTCGTTTTG
TCTTTTTAGATGAAGGGCGTCGTTTCTTTAAATCCAAAGGGGCGAAAAGTGAAACAGAGT
TGGTTTTCTATCGTTATTTAGATTTAAACCGTAATGATGAGCAGTTAGACATTCAAGTTG
TTCCTGTCTCTGTGCTTTGGGGACGCGCACCGGGTAAAGAGAAAGGTTTGCCAGTATTAC
GTCTGCTGGGAACTTTCCAACGCTTAGTGACAATGCTTTGGTTTGGACGTGATAATTTTA
TCCGTTTTTCACAAGCGGTTTCTTTACGCTATATGATTACCAATCACGGAACCGATGAAA
ATCTGGCTCAAAAATTGGCCCGTGTGGCAAAAATGCATTTTGCTAAACAGCGTTATTCGG
CAACAGGTCCTCAACTGCCTGATCGTCAAGCGATGTTCAATAAATTACTGCAATCCCCTG
CAATTTTGGCTGCGATTGAAGATGAAGCGAAAAAACCAAAAAGTTCGCTTGAAAAAGCTC
GCAAAGAAGCTGAGAAAATTCTGGATGAAATCGCTGCAAATGTTCGTCACGACAGCTTAA
GAAGCGCAGATCGTGTGTTAAGTTGGTTGTGGAATAAACTCTATCAAGGGATCAACGTGC
AATATGCAGAGCGTGTGCGTAAATTGGCATTAGAAGGACACGAGTTAGTATATGTGCCGT
GCCACCGTAGCCATATGGACTATCTGCTTCTCTCTTATATTCTGTATCATCAAGGCTTAG
TGCCGCCACATATTGCTGCTGGGATCAACCTAAACTTCTGGCCTGCAGGTCCTATTTTTA
GAAGTTGGGGGGCGTTCTTTATTCGTCGTACTTTCAAGGGCAATCGTCTGTATTCTACGA
TTTTCCGTGAATACCTTGCAGAGCTGTTCTACCGTGGTTATTCCGTAGAATACTTTATTG
AGGGCGGTCGCTCACGCACAGGGCGTTTGCTTGATCCAAAAACAGGAATGATGTCGATGA
CGTTACAAGCATTGCAACGTGGCTTAACTCGCCCGATCAGTATTGTGCCTGTTTATATTG
GTTATGAACACGTTTTAGAAGTAGATACTTACGCTAAAGAATTACGAGGTGCAGAGAAAG
AGAAAGAGAATGCTGGCTTGGTGTTACGTGTGATTAAGAAACTGAAAAAACTAGGGCAAG
GCTATGTGAATTTTGGCGAACCTATTCCACTTAATCACTATCTCAATCAGTATTTTCCTG
AATGGAAAGAACCGCTTACAGATGAAAATGGTCGTCCAAAATGGTTAAATAGTGCCGTTG
AAGCGGTATCTAAACAAGTGATGGTGCATATTAATAATGCCGTCGCAGTCAATGCGAAAA
ATCTCATTGGCTCTGTGTTGCTTGCTTCACGCCAACGTTCTTTAACGCGTGAACAGCTTA
TTGAGCAGGTTGAAAGCTATATGCAACTGTTCAAAAATGTACCTTATACAGCGGAGGTCA
CTTTGCCAACGGATACAGCTGAAGCGATGTTAGATCACGTTATTAATTTACCTCGTTCAG
GTGTTATCTCAGAAAAAGACAACTTTGGTGAAATTATCCGTTTAGATCGTCAATCTGCAG
TATTAATGACCTATTATCGCAATAACATTCAGCATTTATTTGTTTTTCCATCATTGGTCG
CAAGTATTGTGTTACATCACGAGACGGTATCCAAAGATTTGATTATCCAGAGTGTTAATC
GCATTTATCCGTTCTTACAAGCAGAACTCTTTATGCACTTTAAAACAGAGGAAGTTCGTG
GGCATATTGAGGCAATTTTAGCGGAATTTGTTGCTCAAAATCTGATTAAGAACGAAAGTG
AAATGTTTGTGATTAACCGCCAGCGTATCCGTTCGTTGCAGTTACACTCTTCTGGTGTGC
GAGAGTTATTACAACGTTATTACATCAGCTTGAGTATTTTGATTGAACAACCTGAAATTA
GTCGAAATCATCTTGAGCAAGAAAGCCGTTCAATTGCACAACGTCTGTCTGTGCTACACG
GTATTAATGCTCCAGAGTTCTTTGATAAAGCATTGTTCTCGACTTTTAGCGCTACATTGA
AAGAGCAGGGGTATTTTGATGAAGAAGGCAATACGATTGTATCAAAAGTTCAATCTATTG
AAGAGTTGATCAGAGGATTGATCTCCGTTGAAATTCAACATACTGTTCAAGGAGCGATGG
TCAAGTTGGAAGAGGTAAATAATATATAAATATAGGGAGCTTTCTAATTAAATATTGTAG
GAATACTTGGTGAGTTGTGTTCCTACATTTCTTTTCTTGTGGAACAGCTACAAAATATAA
AATTTTTTGCAATAACCGACCGCTTCTATCATTTTTTCCTTGTAATTCCTGCAAATTTTG
CTACATTCCACAGGTTGTTTTTCTTGTTTAAAAGGTCAAAAAATGAACCAACAACTTGAG
TTAATCAAATCTTCCATTAAATCTATTCCTGATTATCCAAAAGCAGGCATTATCTTCCGT
GATATTACTTCTTTATTAGAAGTGCCTGCCGCATTCCAAGCCTCTGTTGGTGCAATTGTG
GCTGAGTTTAGAGATAAAGGGATCACCAAAATTGTGGGGACCGAATCTCGTGGATTTATC
TTTGGTGCGCCAGTGGCATTAGCTTTAGGTGTGCCTTTTGTACTTGTGCGCAAACCGAAA
AAATTACCTCGTTCGGTAATTTCGCAATCTTATGCCCTTGAGTACGGCGAAGATACCTTA
GAGATCCATACAGACTCTGTTCAAGCTGGGGATAATGTGCTTGTCATTGATGATTTACTT
GCAACAGGCGGTACGGTGGAAGCAACAGTACAACTTATTCGCCGTTTAGGTGGTACAGTT
GAGAATGCAGCCTTTGTGATTTGGTTGCCTGATCTTGACGGTAAAGAACGCTTAGAGAAA
ATCGGTGTCAATTCTTATACCTTAGTGAGCTTTGAAGGTCACTAATCTTATATTTCTCCC
TTTGCAATCCCCCCTTTGTAAAAGGGGGGGGGGAGGGGGGGGATTTCAAGAGCTACGCAA
CATCTAAAGAGGTCAAATGTCCTATCAAGTTCTAGCACGCAAATGGCGACCACAGCGGTT
TAGCGAAGTGGTCGGGCAACAACACGTTTTATCCGCTCTCGAAAATGGTTTGCGAGAAGG
GCGGTTACATCACGCTTATCTTTTTTCAGGAACGCGTGGCGTAGGGAAAACCTCGATTGC
TCGTCTATTTGCAAAAGGCTTGAACTGTGAAACAGGGATCAGTGCTGATCCTTGTGGTCA
ATGTGCGAACTGTAAAGCCATTGAAGAAGGGCGATTTATCGATCTGATTGAAATCGACGC
GGCTTCACGCACGAAGGTCGAAGATACCCGTGAATTGCTCGACAATGTGCAATACAAACC
AACCGTCGGACGTTTTAAGGTCTATTTGATTGACGAAGTGCATATGCTCTCTCGTCACAG
CTTCAATGCGTTATTAAAAACCCTTGAAGAACCGCCTGAATATGTCAAATTCTTACTTGC
GACCACGGATCCGCAAAAACTGCCGATTACCATTCTTTCTCGTTGTATGCAGTTCCATTT
GCGTGCGTTGGAACAATCGCAAATTCAGCAACACCTTGAATTTATCTTAACCCAAGAGCA
AATTCCCTACGAATTGTCAGCACTTGCTAAACTAGCAAAAGCGGCACAAGGCAGTATTCG
TGATGCGTTGAGCTTAACCGATCAGGCGATTGCCGTTAGCAATGCGAATATCACCTTGCC
GATTGTAAGCCAGATGCTCGGCTTAATTGACGATCATCAACCGTTAGAATTGGTGCAAGC
CCTTGCGAATGCCGACGGTGAAAAAGCAATGGCAGTGATTCAGTCCGTGGCGGAAAAAGG
TGTCGATTGGCAACAACTGTTAAGCGATACGGCAGAAACCTTGCACCAAATCGCGATGTT
GCAGTTGTTGAAACACCCTCATCAAGAAGAAACCCCACTGCATTTTTTAGCAAAACAGAT
CTCGCCAGAAGATGTGCAGTTTTTCTATCAAGTAATGCTTACAGGCAAAAAAGAGTTGCC
TTTTGCCCCTGAGCAACGTTCAGGCGTGGAAATGACTATTTTAAGAGCCTTGGCTTTCCA
CCCTAAAAATATGGCAACCACGATAAAAGTTGCTACACCTACACCAACAACGCCCGTTGC
ACCTATGCAATCGCCAAATAGCATTAGCCAGTTAAGAGAACGTTTAGCTCAACAGCAAAA
TTCAGCTCAAACAGTGACAACACAAGCGGTCGAAACTGAACAACAGTTTGCAAAAAATCT
CGCCCAACAACCCGCTACCCCAACTGAAGTGAGTGCAGAAAGTATATCGCCAGCCTTAAA
AGCAATGCAGGCTCGTCAGCAATTAAAAGCGAAACAAGAGCAACAAGACGAAAAAAAAAA
GTCTGATTTAACTCCCATTCAACCACCAAAAACGATGAATAAAAAGAGCGTTCAGCAAGG
TTTAATGAACCTAGTGACCGCTCAAGATCAACGGCAACAAGTCGAAAAAACACCTCAAAA
AACTATCGCTTCACAAAATGATGAAGACTACCGTTGGACTTGGCTTAATCCTGAGTTAGA
AAATCAAGAGGAAGCCCCGAAGCCTTCAGAAATTAAGCAAGCCATTTTGCAAGAGCGAAC
ACCTGAGCTAGTTAAAAAAACGATTGAGCTTGGTTGTGAACGAGATAAATGGAGCCGAAT
TGTAAACAGTTTAAAACTGGGCGGAGTTTCTCGTCAGCTCGCTTTAAACAGCTATTTAGA
AAGCCATAACAACAATCATCTTTTGTTGGTTTTAAACCCCACAATGGCACATTTAAACAG
CAATGAAGCGACCCAAAGTTTATACAATGCCCTCTCACAACAAGGCTTTAGTAGTGAAAT
GCGAATAGGCGAAAGTGATGAGTTCCAAACCCCATTAGAAATTCGTCGAGTTATTTTTGA
ACAGCTCACGCAAGAGGCTAAACAAGCACTACAAGCGGACGAAAAGTTAAAACTTTTACA
ACAAGCCTTTGATGCTCAAATGGACGAAGCAACTATTCGGGCAGTAGCGGAGTAGAAAAT
ATGTACGCACTCGAAATAAAAAACCTAATCAAACAATATCCAACAGGTGTTCAAGCCCTT
AAAGGCATAGATCTCTGTGTTGAACAGGGAGACTTTTATGCATTGCTTGGGCATAATGGT
GCTGGCAAGTCCACGACGATTGGAATTATTAGCTCACTAGTGAATAAAACAAGTGGGACA
ATAAAAGTGTTTGGCTACGATCTTGATAAACAAAAAATTCAATTAAAACAACAGATTGGA
TTAGTTCCCCAAGAGTTTAATTTCAATCAGTTTGAAAAAGTGATCGACGTTTTAATTAAC
CAAGCAGGATTTTATGGCATTAAGCGTAGTCAAGCCTTAATCCAAGCGGAAATTTGGTTG
AAAAAATTAGACTTATGGGAAAAACGTGATCATTTTACCCGTGAATTATCAGGCGGTATG
AAACGCCGAGTGATGATTGCCCGTGCATTAATGCATAACCCTAAACTGCTGATTTTAGAT
GAACCAACAGCAGGGGTAGATATTGAACTTCGCCGTAGTTTGTGGGATTTTTTGCGAGAG
CTTAATCAGCAAGGGACAACCATTATTCTGACTACGCACTATTTAGAAGAAGCGGAAACT
CTGTGCCGTAATATCGGAATTATTCAGCAAGGGCAAATCATCGAGAATACCTCAATGAAA
GCGTTATTGGCAAAACTCGAAACGGAGATCTTTTTGCTAGATTTAAGTGAAAACCGACCG
CTTGTTATTGACGGTTATCCGTTTAAATGGGTAGATGAAACCACTATCGAAGTAGAAGTA
AACCGAAAACAAGGGTTAAACAACTTATTCCAACAGCTTAGTTCACAACATATTGAAGTG
TTAAGTATGCGAAATAAGTCCAACCGCTTGGAAGAGTTGTTTATGCAATTAAAATAGCCA
ATAAAATTAGATAAATATATGATCGGATTTTCAACACTCGCAATAAAAGAAACAAAACGT
GTCTTACGCATTTGGCGACAAACATTAGTACCGCCAATTATTACAACGACACTCTATTTT
TTAATCTTCGGTAAACTTATCGGACACCGTATCGGTGAGATGAGCGGTGTAAGCTATATG
CAATTTATTGCCCCTGGGTTAATAATGATGTCAGCAATTACCGCTTCTTACACCAACACA
GCTTCATCATTTTTCCTAAGCAAATTTGTTCGCAACATTGAAGAGTTGCTTGTGTCACCG
CTATCTACCCATACGATTATTTGGGGATATGTGGCAGGCAGTATAATGCGAGGCGTAATG
GTCGGTATCCTTGTGACAGCGGTGACATTGTGCTTTGTTTCTTATCAAATATACTCTTGG
GGCATCATTATCCTTACGATGTTGATGACGACTATTGCCTTTGCTCTAGGGGGATTGATT
AATGCGGTATTTGCGAAAACCTTTGATGACATTGGCATTATCCCAACCTTTATACTAACC
CCCTTAACCTATCTTGGCGGTGTGTTTTATTCCATTAGCTTATTGCCTGAATTTTGGCAA
CAAGTGTCCCAGTTTAACCCGATTGTTTATATGATCAGCGGTTTTCGCTATGGTTTTTTA
GGTATTAGTGATGTGTCGATCTACTATACTTTTGCAGTGTTAATCTTATTTATCCTAGCG
CTTTACACTTGGGCTTATCGCTTAATTGAGAGAGGGGTTGGGTTAAGATCTTAAGAGCCA
ACAAGACAGATACCCAGAATAATCTGTTGTTTATCTTCTCTCTTTATGAATAACCTTAAC
AAGACCGATAAAAAGAGAGATAAATGGCACTAAAAAAAGGAAGGATTATTATGCCAAGTG
TTATTTTAACCAATACCGTTGCGAGTATTACAGAACTAAAGACAAATCCAATGGCGACAT
TCAATGCGGCAGGCGGTGAGGCAATTGCAATTTTAAACCGAAATGAACCCGCTTTTTATT
GTGTACCACCGCATATTTATGAATATCTCATTGAGCTTGCTGATGATGCAGAATTAGCAA
AATTAGTGGAAGAACGCCAACACGAAAAAAGCTACAAAGTGGATTTAGCGGATTTATTAA
AATGAGCTATACCATTGAATTTATCCCATCAGCAGAAAAAGAGTTCCGTAAACTAAGCTT
AGATTTAAGAAAACAATTTATCGAAAAACTTAAAGAAAGAGCTGAAAATCCGCGTGTAGA
AAGTGCTAAACTTCGTGGAATGAAAGATTGTTATAAAATCAAATTGCGTAATGCAGGCTA
TCGTTTGGTGTATCAAGTGATTGATGAACGTATTGTAATCAAAGTGGTTGCACAGGGAAA
AAGGGAGCACAACGACGTTTACCAAAAAGTACAATTACGTTTATAAAAATATAATTTGAA
ACCATAAAAAAACCCGATACCAAAAAAACAGTATCGGGGGAGGTCTTACCTAAGGAAATG
AAAAATAAAACTAGCACATTATGCGTATTCTAAGACTACCCCAATAAAATTTAGTTCAAT
AAAATGCTAAAAAATTTAAAAAAATTATATCTTATTGAAATAATTAATAAATTAATGAGA
TAACGAGGCGAATAAATGGTTCAAACCACCTTTTTTATTTACGATTACGAAAGTTTTGGT
GTCGATCCTGCTACAGATCGTCCTGCACAATTTGCAGGGATCCGCACCGATAGCGATTTC
AACATTATCGGTGAACCCGTGATGTTCTACTGCCAACAAACAGAAGATTATTTGCCTTCA
CCAGAAGCTGTGATGGTAACAGGGATTACACCACAGCTTTGTAATCAACAAGGGCTACCT
GAACCTGAATTTGCCGCGCGTATTCACGCCGAATTTAGCCAACCTAACACCTGCGTGATG
GGATATAACAACATTCGCTATGATGATGAAATGACCCGTTATACCTTTTTCCGCAATTTT
TTCGATCCTTATGAATATAGCTGGAAAAACGGCAATTCTCGTTGGGATCTTCTTGATGTT
GTGCGTGCCTGTTATGCTTTACGTCCAGAAGGGATAGAATGGGCGTATGATGATGAAGGT
ATGCCGAGCTTTAAATTAGAAAATTTGACCAAAGCAAATGGTATTGCTCACGACAACGCT
CACGATGCAATGGCTGATGTGTATGCTACCATTGCAATGGCAAAGTTAATCAAACAAAAA
CAACCTAAATTATTCGACTTTTTCCTGCAAAATCGAGGTAAAAAAGCCCTAGAAGAGATG
ATTGATGTCGGTGAAATGACACCGCTTGTTCACGTTTCTGGAATGTTAGGCAACTATCGA
GGTAACACCGCTTGGGTTGTGCCATTGGCTTGGCACCCGACTAATCGAAACGCAGTGATT
GTATGTGATCTATCGGGGAATATAAACGACCTATTGAATGAGCCAAGCGAAATATTGCGT
GAACGCCTTTATACCAAAAAAGCAGAATTAGAAGCTCAAGGGCTTTATACTGTTCCACTA
AAACTTGTGCATATTAATAAATGCCCGATTTTAGCTCCAGCCAAAACGTTACTGCCTGAA
AATGCAACACGTTTAGGCATTGATCGTCTAGCCTGTTTAGAAAATTTAAAACGGCTAAAA
TCACAAAAAAACCTTGTGCGAGAAAAGGTTCTCGATATTTTTTCTGAAGAAAGAAACTAT
CCAACGTCAAATAATATAGAAACCACGTTATACGATGGCTTTTTTGAACCTGCAGATAAA
AACAATATGGCAATCTTACGAAGCCTAAAACCTGAAGAGCTTGCACATCACGGTTTGAAA
TTTAGCGATCCTAGAATTGAGCCTCTGCTTTTCCATTATCGAGCAAGACACTACGCAGAA
ACCTTAACACGGGCAGAACAAGTACGTTGGCAAAAGTATTGCTATCAACAACTTGAAGCA
AAAGCAGAGGCCTTTGAACAAGCGGTTGATCTGTTATCGGCTCAATATCACGATAATCCT
GACAAGATAAAATTATTGACGGATCTCACCGCTTACGCAGCACAATTAATGCAGCCTAAA
GCCACCAAATCCGTCAATTCACCAGCTTCAGAGCTATTAGTATCGGAATTAAATCAACTT
GCTGATCAAGGGCTGAGTAAAGCGGATAAATTAAAAGCGATTGGGGCTTTGCTTAATAAA
AAATAAACTTATTCTCGCTATAGACAATGGCTAGGCAAACGATTACTATCACTCCAATTT
TTACAAACACGACGATAAGGAAAACGATATGAATAAAACATTACTTGCTCTTGCCCTTGT
GGCTTTTTCTGCAACTTCTTTTGCAACAACAAACGGAAAACAAGCGGTCGCTTCTAAGGA
AACAAAAGCTGCAAATGCCCTCGTATTACAAACAGACTTCGGTTTAAAAGATGGTGCAGT
ATCTGCAATGCAAGGGGTGGCTTTTGGGGTTGATCGCGAGTTAAAAATGTTTGATTTAAC
TCACGAAATTCCTGCATATAATATTTGGGAAGCCTCTTATCGTTTATACCAAACCGCAAC
CTATTGGCCTGCTGGCACCGTTTTTGTTAGCGTTGTCGATCCAGGCGTTGGCACAGATCG
TAAATCGGTCGTATTAAAAACTAAAACAGGACACTATTTTGTAACCCCTGATAATGGCAC
ATTAACGTTAGTGGCTGAATTTTTAGGGATTGAGAGCATTCGTGAAATTGATGAAACAAA
ACACCGCTTGGAAGGTTCTGAAAAATCTTATACTTTCCACGGACGCGATGTCTATGCTTA
TACAGGAGCAAAATTAGCGTCTGGGCAGATCAGTTTTGAAGAAGTCGGTGCAGAGTTACC
TGCCAAAGTTACTGAAATTAGCTACCAAAAACCTGCGATTGAAGAAGGCACATTAAAAGG
CAACATTCCTGTGCTGGATATGCAATATGGCAATGTTTGGACAAATATTAGCCACGAATT
ACTTGAACAGTCAGGTATTCAAAAAGATGGCAAAGTCTGTGTTGAAATCAAAGAAACGAC
GGCAGATGAGGTCAAAGTGCGTTATAGTGGCTCAATGCCATATAAGAGCAGTTTTGGTGA
TGTTGAAGAAGGCAGACCATTGATGTACCTCAATAGTTTATTGAATGTTTCTTTTGCCTT
AAATATGGATAATTTTGCGGAAAAATACAAAATTAAATCAGGGGCAGAATGGTCTGTTTC
TGTGAAATCTTGTGAAAAACAACAATAAAGAAAATAATCGTAGGGACACACTGCGTGTGT
CCGTCAACGTATGTCTGTTGATACGAATTGCGGTTTTTGTTGGAACGAATGGACACACGC
AGTGTGTCCCTACAAAATGGTATATTGTTATGGTTGGAGGGATTAAGGATAATTAAATGA
AATATGATTTACATAGCCATAGCACTGCGTCCGACGGCGTGCTTACCCCCACAGAACTCG
TTAAACGAGCGGTGGAACAAGGTGTAACAATGTTAGCCTTAACCGATCACGATACCGTCG
CTGGTATCGCCGAAGCGAAAACTTTTGCCCAGAACCAACCACTTACCTTTATCAGTGGTG
TAGAAATTTCTGTGTTATGGGAGGGGAAAAGCCTTCACCTCACTGCCTTAAATATCGACG
AAACCCACCCTGCTATCGTCAATTTACTTGCTCGCCAGAAACAATTACGCCAAGAACGTG
CCGAATTGATTGGTGAAAAGCTCTCCAAAGCAGGTATCCCTAACGCATATCAAGGGGCAA
AAGCCCTTGCAAGCGGTGCAGTTACCCGCGCTCACTACGCCCGTTTTCTTGTGGCTGAAG
GCTATGCTCGCAATGATGAACACGCCTTCAAACGCTATCTAGGGATCGGCAAAACGGCTT
ATGTAAAGCCCGTATGGTGCAGCACCGAAGAAGCCATCGCAGCGACGCACCAAGCTGGTG
GCGTTATCTGTTTTGCACACCCATTACGCTATAAATTAACAACGAAATGGATCCGCCGTT
TTATTGAAGAGTTTAAACAGGCTGGCGGAGATGGCATAGAGGTAACGGGAGCTGCCCAAA
CGCCAGACCAGCGTCAGCTTCTTGCTCGTTGGGCAAAAGAGTTTGATCTCTATGCCTCTG
TCGGCTCAGATTTCCACTACCCAGCAGGTTGGGTTGAGTTAGGGAAGGATTTGATATTAC
CTTCAAGCTGTAAGCCGATTTGGGCATTGTTTAGTTAATTGATTTATATTAGGTGAAGTG
CATAGTAGGAATGATTTTAACTAAAAGTGTGTATACTCACATCGATTGATGTTGTATCTA
CTATGCTATTTATTTAATCAATTTTATAAACTGTTTTTTTCCCCTCGAGCCAAACTAATC
ACCCCAGAACGAACGATTTCAATAACCGTTGTTTCTGCTTTCACTGTTTCAATAAAAGCA
TTGAGTTTATCGCTCGTACCAGAAAGCTGAATGGTATATTGTTTTGGCGTGATGTCCACG
ATTTGTCCACGGAAAATGTCTGCCATTCGCTTAATTTCATCTCGTGTATTACCCACAGCT
CGAACTTTTAGCAGAAGCACTTCTCGTTCAATATGTTCGCAATGGCTAAGATTTGTCACT
TTGAATATATCAATCAGCTTATGCAGTTGCTTTTCGATCTGCTCTAAGACTTGTTCATCG
CCTTGTGCCACAATGGTCATTCGAGATAAACTCGGATCATCCGTTGGGGCAACCGTAAGA
CTTTCAATATTAAAACCACGTTGAGAGAAAAGCCCAACGACACGGGATAAAGCCCCCGAT
TCATTTTCTAATAGGACGGATAATATTCTACGCATCTGTTCTCTCCGTTTTACTTAACAT
CATATCTTTCATTGATTCACCACGAATTTGCATTGGGTAAACGTGTTCTGTTTCATCTAC
TAACACATCAACGAAAACAAGTTTATCTTTGATTGCAAAGGCTTGTGCTAATTTTTCCTC
TAATTCATCAGTGGTGTTAATTTGAATACCGACGTGTCCATAAGCCTCTGCCAGTTTGAC
AAAGTCAGGTAGTGAATTCATATAAGATTGGGAATGGCGACCTGCATAAATAATATCCTG
CCACTGTTTCACCATACCTAAGAATCGGTTGTTTAAACTCACAATCACCACAGGGGTATC
ATATTGTTTTGCTGTAGAAAGTTCTTGAATATTCATTTGAATACTGCCGTCACCTGTGAC
ACAAACAACCGTTGCTTCAGGGTGTGCAAATTTCACTCCCATAGCCGCAGGTAAGCCAAA
GCCCATTGTGCCTAAACCACCAGAGTTAATCCAACGACGCGGTTTATCGAAAGGATAATG
TAACGCAGCAAACATTTGATGTTGTCCTACGTCAGAAGCAATATAGGCATCGCCATTTGT
TAATTTATAAATGGTTTGAATAACCTGTTGAGGTTTAATCACATCACTTTGCTCAAAACG
TAAACATTGACGAGCTTTCCACTCATTAATTTGTTGCCACCAAGCGGTCAGATCTGCTTG
ACCTTTTGCCAGATTTTCTTCACTTAACAATGCTAAAAATTCTTCTAATACAAATTTTGC
ATCGCCGACAATGGGAATATATGCAGGGACGGTTTTAGAAATAGAGGTAGGATCAATATC
AATGTGGATCACTTTAGCATTTGGGCAGTATTTTGCGAGATTATTAGTAGTACGATCATC
AAAACGCACACCGATACCCAAAATTAAATCACTTTCGTGCATTGCATTGTTAGCTTCATA
GGTACCGTGCATACCTAACATACCTAGGAATTGCTTATCTGTACTTGGATATGCTCCTAA
TCCCATTAGAGAACTTGTGACAGGTAGATTTAATTTCTGAGCAAATTCGATCAACTCTTT
ATTTGACTCCGAAATCACTGTACCGCCACCCACAAAAAGTACAGGTTTTTTAGCCACTAA
GAGCACTTTTAATGCCTTCTTAATTTGCCCTTTGTGTCCTTGTAGCGTGGGGTTGTAAGA
ACGTAATGATACAGAATCAGGGTAGTAGTAACTGAATTTATTTGCTGGATTTACCATATC
CTTTGGCACATCAATAACGACAGGGCCAGGGCGACCTGTTGAAGCGATATAAAATGCTTT
TTTGATGATCTCAGGAATTTCTTCTGGATTGGTGACGAGGAAACTATGTTTAACCACAGG
GCGAGAAATACCAACCATATCACATTCTTGGAAAGCATCTGTTCCGATAAGGCTTGAAGG
CACTTGTCCTGAAAAAACGACCAGTGGAATGGAATCTGTGTAGGCGGTTGCAATCCCTGT
GATCGCATTTGTTGCCCCTGGGCCAGATGTGACTAATACACAACCGACTTTACCTGTAGA
ACGTGCATAGCCATCAGCCATATGTACAGCTGCTTGTTCGTGACGGACAAGAACGTGTTT
GATTCCCCCTAAGGTGTGAATTGCATCATAAATATCGAGGACTGAGCCACCTGGGTAACC
AAAAACGTATTCCACGCCTTCGTCACGCAAGGATTGCACAATCATTTCCGCTCCTGAGAG
TTTTTTCATTGAATCCTCCAATAAAATTAACATAAGGTTTACACCATAAAAACAATGTTG
GGCATTTTGCAAAAAATCTGACCGCTTGTCTAGCCATTAAAAACAATGTTTTCTTTAATT
TTTAGATTTAAATTCTAAAAAATAATAAAAATTGATTTTTTATAAAAAAATGTTGTTCTT
TTATTTATTTTTATTAATATAACTTATATTTTATAAATTTTTATAGGTTTATTGTTAGGT
CTTTTTACTAAAAAGCTCCGTGTGAGATTAAAAATCTTGTACACTGAAATACATTTCTAT
TTTCAAATATTGAGGTATTTATATGCAAAACTACAACATTGCCGTGTTAAGTGGTGACGG
GATTGGCCCTGAGATTATGGCTCAAGCGATTAAAGTGCTTGATACTGTTCAACAAAAGTA
CGGGTTTAAATTAAATTATAACTATTATGATATTGGTGGCGTTGCCATTGATAATCACGG
AAAAGCATTACCAGAAAGCACATTAAAAGGGTGTGAAGAAGCCGACGCTATTTTGTTTGG
CTCTGTAGGCGGTCCAAAATGGGAACATCTTCCACCAAATGAGCAACCAGAGCGTGGTGC
TTTGTTACCACTTCGTAAACACTTTGCATTATTCTGCAATCTTCGCCCTGCTACACTTTA
TAAAGGCTTAGAACAATTTTGCCCATTGCGTGCGGACATTGCAGCAAAAGGCTTTGATAT
GGTAACAGTCCGTGAATTAACGGGTGGTATCTATTTTGGGCAGCCTAAAGGTCGTGAAGG
CGAGGGAGAAAATGAGAAAGCTTTTGATACGGAAGTTTATCACCGTTATGAAATTGAACG
TATCGCAAAAGTGGCATTTGAAACGGCAATGAAACGCACCAAACATGTGACTTCTGTCGA
TAAAGCCAATGTGTTAATGAGTTCAATTCTTTGGCGTGAAACCGTAAACGAAGTAGCAAA
ACAATATCCTGAAGTGAAGCTGGATCATATTTATATTGACAATGCAACAATGCAGTTAAT
CAAGCAACCTGATTTCTTTGATGTGTTGCTTTGCTCTAATATCTTTGGCGATATTATTTC
TGACGAGTGTGCGATGATTACTGGCTCTATGGGAATGCTACCTTCTGCGAGTTTAAATGA
AAAAGGATTTGGTTTATACGAACCAGCGGGTGGTTCAGCGCCAGATATTGCAGGTAAAAA
TATTGCTAACCCAATCGCACAAATTCTTTCTGCAGCGATGATGTTACGTCATAGTTTTGG
TTTGGAAGAATCTGCGAAAGCGATTGAAAATGCGGTTCAAAAAGTATTAGCCGAGGGTTA
CCGCACGGCAGATCTTGCTGATCATACTACGATGCCCGTAACTACCTCGGAGATGGGAAA
TTTGATCGAACAATATATTAGCTAAGGTTATACCATTTTATTTATGGTTAAAAAGGTACA
TTAGTTCTTCTAAAAACAGTATCCAAAGTCACGATAAATTGGCATAGTAGACAAAATAGT
TGCTGATTCGTCAAAAACTATGCCAAGTGGACAAAATTGTTGCTAATATTTATTTTGTCT
ATTACACCAATAAATTACATCTTTTATTAAAAAAGGTTAAAGCTTCATCAGGCTTTAACC
TTTTTACTATGTCGCTATGTCTTGGCTACTGCACTATCAAAAAAATAAGCAACCCTTACC
GAGTTGCTTATTAATTTTACCGCTACATCAGGAATTAGAGTTTAATCCTTAGCATATTTC
GCTTCATCAAACTCTCTCAACGGCTTATGCTCACTGCCTAAATAGGTGTAGATCACAGGC
AATACAAACAGCGTAAAGAGTGTACCGATAGCTAAACCTGCGACAATCACCATACCAATA
CTAAAGCGAGCAATCGCACCTGCCCCTGAAGCATAAAGCAGAGGAATAAGACCTGCGATC
ATCGCGGCAGTCGTCATCATAATCGGACGCAAGCGGATAGTTGCAGCGTGGAAAATAGCA
TCACGGCGAGATTTTCCGTGAAGCAACTGCTCTTCTTTTGCCACTTCACACATCAAGATA
CCGTGTTTCGTTATTAAGCCTACGAGGGTGATTAAGCCGACTTGAGAATAAATATTCAAG
GTTGCACCTGATACTTTCATAATACCCAAAATATTCATCACCAATAATGCACCACTAATT
GCTAACGGAACAGAAACTAAAATCACCAACGGATCACGCCACGATTCAAACTGAATAGCT
AAGACGATATAAATCATCACAACTGCCAGCGCAAAGGTAAACATTAATGCGTTACCCTCT
TGGATATATTGACGAGATTCGGCTTTAAAATCGTATTGATAGCCTGATGGCAAAGAACGA
GCTAACTCAGCTTCAGCCCATTTTACGGCATCACCAATAGAACCCGACACTACACCGCCA
ATTGTTGCCGAGTTAAGCTGGTTCATTCGACTAAGGGAAGCTGGTTCTGTGCTTAATTCC
ATTGTGACAAAAGAACCCAATGGGATAGATTGTCCGCTCGCTGTTGTCACATAGTAGTTC
ATTAAATCTTCTGGATTTAATCGGTCATTTCTCACCGCTTGCGATACAATCGGATAAGCT
CTGGAATCAATATCAACACGAGTAACTATAGCCCCCGATAAGAACGAACCTAAAGTACCA
CTCACCTGTTGCATCGTTACGCCATAAGTCCCCATTTTCTCACGGTCAAACTTCATCTTC
ATCGTTGCCGTGTTAAATTCAAGGTCTAAGTTAGCGAAGAAAAATTGCCCTGACGCTTGT
GCTTTGGCTAAAATTTCACTAGCGACTTCTGCAAGTTTTTCATAGCTATCTGCAGTCGTA
ATAACCAGTGAGAACGGCAGCCCACTTTCACCTGTCTGAATTTCAGGGAAAGCAACGGCG
TTAATATCCATACCAACCACTTGTTCTGCCATACCTGCAACAATGTCTTTCACTTCAAAC
TGCGATTTGCTACGTTCAGACCAATCTTTTAAAGAGATAATCGACAATGAACTGTTGCCA
CCGTTAAAGCCTGCAATCGACATTGCGCCGTGAACCTCAGGCAATTTAACCACTTTCTCA
TTAAAAGGTTTCATCACTTCCTGCGTATAATCCAAGTTAGTATTTGCAGGACCAGAGCCA
AAAGCAACCACAACACCACGGTCTTCAGAAGGTGCAACCTCACTAGACAATGAAGTAAAC
AAGAACGGTAAGCTCGCAAAAATAGCAATCGCAAAGAACAACATAAAGCCACGCACTGCC
ATCACTGCTGAAAGCATATTTTGATAACAGCTTGTCATCTTATCTAACATAGAGTGAATG
CATTTGACTAAACGCCCTTCTTCACCCCCTTTATGTTCTTTTAACACACGGCTAGACATC
ATCGGCGAAAGGGTTAATGCTGCAATCCCCGAAATAAATACAGCACCAGCAAGGGTTAAA
GCAAACTCTTTAAACAGAGATCCTGTAACCCCTTCCATTAATGCCATCGGTGAATATACC
GCCGCAAGAGTAATGGTCATTGAAATGACAGGCAATGCAATCTCACGCGTCCCAATAATT
GCCGCATCGAAAGGCGTTTTACCCTCTTTAACGTGACGCTCTACATTTTCCAATACCACA
ATCGCATCATCTACCACCAAACCAATTGCCAAAATCAATCCTAGCAAGGTGAGCAAGTTG
ATCGAGAACCCAAGCATCTGTAATAAGAATAACACCCCAATCAATGAAATCGGGATAGTG
ATAACAGGGATAATCATCGCACGGAGTGAACCTAAGAATAGGATAATCACAATAAGCACA
ATGATTGTTGCTTCACCAATTGTTTTAATTACCTCAGAAATAGAGCTATTAATCGCAATA
GTGCTGTCATACAAAATCTCAGCTTTAATGGAAGCGGGCAGATTCTTCTCAATTTGTGCA
AATAACGGATAGATATTTTTGGCAACGGTTAATTTGTTTGCCGTTGCTGCAGACTCAACA
GCAATCACCACTGCATCTTTGCCATTTGCTGTGGCTCGAGCATTATCTGAAGATTTATTC
AGTTCAACGGTCGCAATATCTTTTAACTTAATTTGCATACCATCTGCTTTGGTTGCCACA
GTAATATTTGCCAGCTCTTCTACCGTTGGAGTTGTCGATAACACCTTGTTTTTATAGACA
GTGTAATAACCATTTGCACTGCCTGCCGCCGTCGAAAGGTTATTTGCACTTAATGCCGAT
AACACATTCGCACCTGAAAGGTTATAGCCAGCCATTCTATCTGGATCTAACCAAATGCGT
AAGCCAAAGGTTGAACCACCAAAGATACCAACGCTAGACACCCCATTGATCGTAAAAAAT
TGCGGTTTCACCACGCGATTTAGGTAGTCCGTAACTTGTGGAGATGAAAGATCATCAGAG
GTAAAACGAATATACATAAACGCATCATTTGATCCCGATGATACGCTGATCGCAGGATCA
TCAATGCCACTAGGCAAGCTTCCACGAATTGCATTTACTTTAGAAGAAATATCCGATAAC
GCCTCTTGAGGATTGGTATTTAACTTCATCTTTGCCGTTACCGTCGTAGTACTTGGTGAA
CTTGATGAAGTCATATAGTCGATGTTATCTGCCTGTGCAACAGCTTCTTCAATTTGTGAC
GTAACAAGTGCTTGCATTAAACTTGCATCTGCACCCGCATAATTAACACTCACAGTAACA
ATTGAGATCGTCATCTCAGGATATTCACGCACTTGTAGCTTGCTAATAGACTGTAAGCCT
AAGATTGTAATCAATAGGCTAATACAGATAGCAAGTACGGGGCGTTTGATAAAAATGTCG
GTAAATTTCACAGCTTACCCCATTACAGTTTCGTTTTGGTTGCAGGTGCCGTCACCCCAA
CAGGTTGCTCACTTGAAATTTGGATAAGTGCATTGTTTTTCAAGCGTTGCAAACCACCTG
TCACAATCATATCCCCCACTTTTAACCCTTTGGTTAAATGTGCATACACCCCGTTACGCT
CTGCCGTTTTGACTTCCACTTGTTTTGCTCTATACATCTTACTCTCATCTAAAGTCGGAT
TTTGAGCTTTCATATTCTCAACTTTTTTCTTATCTTCTTCTGAAAGCGGTTGTAATACAT
ACACATTTTCACCATACATGCTATATGTAACGGCAATTTGTGGCACCACAATTTGCCCAT
GTTGTGTAGGTAATGCGATATTCAAACGGGCAAACATACCTGACAGCAACATCTCTTGCC
CCTCAGTTATCACCGCTTCAAGATTGATTAACCCCGTTGATGTATCCACCGCAGGATCGA
TAGCGGTAATTTTCGCAGGGAAAGTACGAGCAGGTAGAGCATCAATGCTTGCGGTCACTT
TTTGCCCAACAAAAATATCTTCTAAGTTAGTCTGAGGTAAGGTAAAACGAATTTTCATCG
CAGACTGATCTTCCACACGCACAATTCCTGTGCCAATCGTCACATATTGCCCTACATTCA
CATTCACAATACCCGCTTCACCGTCGAAAGGCGCATAAATTTGACGACGCTCAATCTGAG
CTTTTGTCGCCTCAATAGTCGCCACAAGTTGCTCATAAGTTGCTTTGGCATTATCAAATT
CCGCTTTTGAAGCACTGCTTGACGCTACTAAGTTACGATAGCGATTATAGTTTGCTCTCG
CTGTCGATAACTGAGCTTCTGTCGCTTTCAAACTGGCTTGTTCCGCACTGCTATCAATTT
CAACTAATAGCTGACCTTTTTTCACTTTATCGCCAGACTTCACCAAAACTTTAGTGACCG
TGCCAGCCGCCTGTGAACTTAACATAGCCCCTTGATTCGGACGAATAGATCCCGTTGATG
CAATCATCGGTGTCCATTCTCTCCCCTCCACCGTCATCACAGTCACTTGGCTCACCTTTT
CAGGCATATTCGCCGCAGCTTCAGCCTTTTTCATCGAAATAAACTGTTGCATACCAACAA
CACCACCAAACACGATAAGCACAACCAATAAGGTCACAACAATAGCAAACTGCTTACCCT
TCGTTGTCTTTTTCATATTTATTATCATATTTTCTCCATATCAATTTTGATTAAATCGTA
ATCGCTTTCCAAGTACGGATAATCACTTCTTCAAGCATCTCTTGAGCATAAGGTTGATTT
AACATTAACTGCTGATACATCAACTCCCACGCCGTTTTCATACTAATTGCAAATAAAATA
AAAGGCGGTAAGTTTGCAATAATATTTTGCGATTGCCCCTGCTTGACAAATTTATTCCAC
GTCACCCAATCCGCATTCAAACACTCCACCATTGTCGCTTGAAATTGTGGTAGCGACTCG
TACTGATGCATATTTTTAACAATATTAGGGTTATCCAACATAAACTGCCAAATTGCATTC
CACAATTTTTTATATTGCTCAAACAGAGGCAAATCAGGATCATATTCCCGATCTACCGCA
GAATGAAACGTATTAAACAAATACAACACAAGCTAATTAAGCAAAGTCTCTTTATCCTTA
AAATAAAGATAGATCGTACCCACAGATACCCCAGCTTCTTTTGCAATTTTGTGGGTCGAA
AGATTTTGAACCCCTTCTTTTGCCATCAACCTATCTGTTGCATTGAGAATACGTATTGCC
ACCTCATTTTGAGGAAAAATATCCTTAAACATAAAAAAACAAATTAGTTACTGAACGTTC
GTTCATTTTACTGAGAAAAAAAGATTTTCGCAAAATCTAAAGTTCAAGTTTTGTAAATAA
TGGATTTACGCAAACGATTGCGTTATAATTTAACCGAAAATATTCCACAGATCGGATCCC
CCTCTTTAGCAAAGAGGGGTTAGGGGAGATTTGGCAGACGACATAATCGAAGTGAGAGAG
TGAAACTTCACAATATAAAAAGCAAGTATTCCTTTTCTTTAATTACTTATTTTCTTCGTC
ATTCACTTCTGCCAAATCTCCCCCTGCCCCTCTTTGCTAAAGAGGGGAGATCGATGATTA
ACGTTCAATCAATACACAAAGGAACCCATAATGGCTCATCGTCCAATCCAACAAGCATTA
TTAAGTGTGTCTGACAAAACAGGCATTGTCGAATTTGCTCAAGGCTTAGTTCAACGTGGT
GTAAAACTACTCTCAACCGGCGGAACAGCAAAATTACTCGCAGACAACGGTTTACCTGTA
ACCGAAGTATCGGACTACACAGGCTTCCCAGAAATGATGGACGGACGTGTTAAAACCCTA
CACCCGAAAGTACACGGTGGGATCTTAGGTCGCCGAGGCACAGACGATGAAATTATGGCA
CAACACAACATTGAACGTATTGATATGGTCGTGGTTAATCTCTACCCCTTTGCCGCCACC
GTTGCCAAACCAAACTGCACCCTTGAAGATGCGGTCGAAAACATCGACATCGGTGGGCCA
ACAATGGTGCGTTCTGCAGCGAAAAACCATAAAGATGTTGCGATTGTCGTCAATAACAAC
GACTTTAACGCTATTCTTGCTGAAATGGATCAACACCAAAACTCACTCACGTTAGAAACC
CGTTTCAACCTTGCAATCAAAGCCTTTGAACACACCGCTCAATACGACGCAATGATCGCC
AACTACTTCGGACAAAAAGTACCACCATATCAAGGTGCTGAGGAAGAAGATATTACCCAA
GTGTGCGGACAGTTCCCACGCACATTAAACTTAAATTTCACCCGTAAACAGACAATGCGT
TACGGTGAAAACAGCCACCAAAATGCCGCATTCTATGTTGAAAACGAACTCAAAGAAGCA
TCTGTGGCAACCGCAGTTCAACTGCAAGGCAAAGCCCTTTCTTACAACAACATTGCTGAT
ACTGACGCAGCCCTTGAATGTGTTAAAGAATTTAACGAGCCAGCTTGTGTGATCGTTAAA
CACGCCAACCCTTGCGGTGTTGCCCTTGGCAAAGATATTTTAGAAGCCTACAACCGAGCT
TACCAAACCGACCCAACCTCTGCCTTTGGTGGCATTATCGCCTTTAACCGTGAATTAGAT
GGCGAAACGGCACAAACGATTGCAGATCGCCAGTTTGTTGAAGTGATCATCGCCCCAATC
ATCTCTGAAGCAGCCAAAGAAGCCTTAGCGAAAAAGAAAAACGTGCGTGTATTAGCGTGT
GGCGAATTTAGCGAAGCACAACCACGTTTAGACTTCAAACGTGTCAATGGTGGCTTACTA
GTCCAAGATGCCGATCAAGGACAAGTTGCTGTTGAAGATTTACAATTTGTATCTGAACGC
AAACCAACCCAAGAAGAATTAGAGGATTTACTCTTCTGCTGGAAAGTAGCGAAATATGTT
AAATCCAATGCGATTGTCTATGCGAAAAATAAACAAACGATTGGTATCGGTGCGGGACAA
ATGAGCCGAGTGTATTCTGCGAAAATCGCAGGGATCAAAGCGGAAGACGAAGGTTTACAA
GTGGCAGGCTGTGTAATGGCATCTGATGCCTTCTTCCCATTCCGTGACGGCATTGATGCC
GCGGCAAAAGTCGGCATTACTTGCGTTATCCACCCAGGTGGCTCAATGCGAGATCAAGAA
GTGATCGATGCCGCAAACGAACACGGAATGGCAATAGTACTAACTGGAATGCGTCACTTC
CGTCATTGAAATCCCTATCAGCCTTTTGGGAACCTTCCTCCGTAAGCGGGGGAAGGTATG
AAAACAAATATATTCTGAAGATATTTATGATGTAATTCGCTCGAATCCAGATTCAAGATC
AGCAATCAAATCTTCCACATCTTCCAAACCAATATGAACACGAATCAGCGTCCCTGTTAA
TTTACGTTCAATGGCGGGGCGAATACGCTCAATCTCTTTAGGTTGATTAGCCAAAATTAA
CGACTCAAATCCCCCCCAAGAATATGCCATTGAGAAAACCTCAAAATGGTCGAGAAAATT
CGCAAGCTCTTCATCAGATAAAGTTTTGCAAAGTTCAAAGGAAAATAGACCGCTTGAACC
TTTAAAATCACGTTTAAAATATGCGTTTCCTGGACAGCTAGGTAGCGCAGGGTGATAAAC
CGCTTTGACTTCAGAGCGTTGAGCCAGCCATTGAGCCACAATAAGACTACTTTCTTCGTG
TTGTTTTAAGCGAATACCTAAGGTGCGTAAGCCACGAGCGGTGACATAGGCAGAATCAGC
ATCAACCATTTGCCCCATTAAATAAGAGTGTTCGCGTAGCTGATCCCAACAACGAGCATT
TGAAACGGCAGTACCAATCATTGTGTCAGAATGCCCCACAAGGTATTTTGTTCCTGCTTG
GATTGAAATATCAATGCCGTGTTCAAGAGCTGGAAAAAGAATGCCTGCAGACCAAGTATT
GTCAATCATAATCACAATTTCAGGGTTGATTGCTCTTGCAGTACGAACAATCGTTGGAAT
ATCAGGAACTTCCATTGTCAGTGAACTTGGCGATTCGAGAAAAAGCACTTTGGTATTCGG
CTGAATTAGCGTTGCAATTCCTTCTGCCATTAATGGATCATAGAAAGTGGTTGAAACCCC
CATTTTCTTTAATACGATACGACAAAAATCTTGCGTTGGTTCATAGGCTGCTCCAGTCAT
CAGAACGTGATCGCCTGGTTGTACAAAGGATAAAATCGCATTACTGACCGCCGCTGCACC
GCAAGGGTAAAGGTAGCAACCAGCTCCATTTTCTAGTTCACACATTGCATCTTGTAGAGC
AAAATGAGTTAGTGTGCCACGTCTGCCGTAAAATAAAGCCCCTTTATAGCGGTTTTTGGT
GGCTTCTTTTTTGTCTGCAACAGAATCAAATACAAGGGAAGAGGCTCGTTGAATAACACT
ATTTACAGAACCTTGGGTGTAACGTTTTTTTCGCCCTGCGTGAACAAGTTGAGTTGCTAA
GTTGTGCTTTGTCATATTGATGTCCATTTTTTATGTTTTGGGTTTACAAATTCAGTGCCT
TTATTTTGATAAGAAATACCTTCTAATTCAAGTAGATAACGTTTAGTAGGAAGCCCACCA
CCAAAACCAGTAAGCGCTTGCGTTTTGCCTAACACTCGGTGGCAAGGTATTAAAATCGAA
ATCGGGTTGCGTCCAACAGCTCCTCCAACAGCCCTAACGGCGTGAGGATTATTTAACTGC
TTGGCAATATCTCCGTAGCTTACCGTTTTACCATAAGGAATCTCAAGCAATATTTTCCAA
ACAGCTTGCTGAAAAGCAGTACCCTGAGGGTTTAAAAAATCTAGCTGACAAAACGCCACG
TTTTCCCCTGAAAAATAGCGGTTTAATACTTGCACTGTTTTGCAAAATAGTTGTTGAATT
TCACCGCTTGCCTGTTCTGAACTTTTCCATTGTTGAAAGTTAAGTGTTTGTTGCTCTTGT
TCAAATTCAATGCCAAGTAAACCCGTTTGGTTTGCAATAAGAAGCAATTTCCCCACTGGC
GAATCATAAAATTGATAGAAGATCTGAAATTTCATAGGATTATCCTAAAACAAAAGGCGT
GCCACTTAGTGTACACGCCTCAGGTTGCTGACAAACCATATATTAGATGGATTGAATATT
GTAGGGTGGGTTTTAACCCACCAATAAAATCAATATGTTACGGCTATATGGTGGGTCAAG
ACCCACCCTACAAGCTACTTTAGCAATAATCTGACGCGTATCACTTAGTGTACACACCTC
AGGCTGCTGACAAACCATATATTAGATGGATTGAATATTGTAGGGTGGGTTTTAACCCAC
CAATAAAATCAATATGTTACGGCTATATGGTGGGTCAAGACCCACCCTACAAGCTACTTT
GGCAATAATCTGACACGTGCCACTTAGTGTACACGCCTTTTATCCCTCATCAACTAAAAA
TTAGAATTTGTAGTTTACGTTTAAGCCGTAAAGGTTAGCAGTTGACTTAACTTTAAAGGT
ACCCTCTGCATTTATTACAGTACCATTTGGAAGTCTTGTTACTGCTTGGCTTTCGGTGAA
TTCGTTTTTGCTACCACGTAAATGCGCATAAGCGAGGTCAACAGATAAACTTGGAGTAAA
ACGATAAGTTGCACCTAAAGTGTACCATGTACGATCTGTATCAGGGATTGAGATAGATGG
ATGTGCCACGCTTGCACTTTCATCATAAGCAATACCTGCACGTAATGTTAATGCCTCAAT
CACATCATAAGACACGCCTAACGCAATGCGAGAGTTATTATTGAACTTTTCATCTTTTTG
TAACAACACTTTACCGTTGTTATCTATTGCACGAAGTTCTTGGAAGCTATTCCAATGTGT
CTTTTTATAGCTATATTGTACAGCCAATTTCTCAGTAAGTTTATGATAACCTGAGATTTC
CCAATATGCTGGTAATTCAAGGTTTAAGCGACCTGGAATTTCAACATTGGTACTTTGAGT
ACCCACATATTTCCCTTTGAAACGTAAATCCACTGGAGAATGGTATGCGACACCGAGGCG
GTTGTTTTCGTTAATATCATAGGCTAGACCCACATTCCAACCAAATCCCCATTTATCACC
TTTCAATCGACTTGCTGTCGCTGTCGGTGCCATAGGATTTAAAGCACCAAAATGGCGCTC
TAATGTTGCTTTTGCATGTACTGCATTTAAGCCTACGCCAAAGCTAAATCCGTAGCCAAG
ATCATAAGCTCCGCTTAGGTTATAGTTTACAGCAGTTAGCTCAGTTTTACCTGCAAATAC
GCCTGCACTATAATTTGTTGGGAATTCTGATTTCAAACCATAGTTAACATTAACACCACC
ACCCACAGCAAAACGCTCAGAAACTGGTGCAACCACATATAAATTAGGCACAATTGCACT
TGGAATAATATCTTTTGCATTTGCATCTGAGACAGGTGATGAAGCTATTACATTGCCATT
TACTGTTGTTTTAGTGCCAAAAGAACCTTCAACATCAACATCAGGATCAACATAAACTCC
ACCAACAGAAATTTCTACTTGTTTGAATTTAGTCATTAATGCTGGGTTGGTTGCAACAAC
AGAAGCATTATCTGCAACTGCCGCATTACCAGCATACGCCATACCCAAGCCTGAAGTAGA
CACCTCAGCTAATTGGAAAGCCGCCGCAGAAGCACCTGCCGCAGAAAAAGTAAAGATAGA
AGCAAGTGCTGTTTTAGTAAATTTATTCATTAGGTAATCCTTTTTGATTAAGTGTAAGCG
GTGAGTTGTAGAATATTTTTACAAACCACCAAAATAAATCGTGCGGATTCTACGAAGCTT
ATTTCAGATGTACAATGAAATTTCTTCCAAACAAGCACAGTTCCGACCAGTCAAACGGCA
GAAAAAGATGTAGAAAATGTAAATTTAAACCTCGAAAATCCCTTGTTGTTGTTGTTGTTG
TTGTTGTTGTTGTTGTTGTTGTTGTTGTTGAAAAGATGTAGAATGTAAGGCGTTTATCTA
GTTCAACTTTAGAGGTCAGATATGTCCGAATGCAATTCAAGTTCCTGCTGTTCTATTGAT
GTGGGAACTATTATTGATAACAGTGATTGTGCTGTAAATTTTACTCAACTTTACACTACT
AAAGCAGAAGCTGAAGACGCTTTAGCATTTTTAACCAGCAAAGCTCGATCAACAGAATCT
GAGCCTTGTGAGATTACCAGTGAAATTATTTCTACAGAAAATGGCTTCCAACTTACCGCT
TGTTTCAAATTTAGCTACCAAGTTGAATCAATGATTTTTGAGTTGGGAATGAGATAGCGA
AGCGCTAGATAAAACTCACATAAACAGCTAAGTAATTCGGAGCTTAATATGAATGAAATC
ACAAGCCTTAGCCAATTAGATTTAAATGGCAGTTATAGCTATGGCGATTATTTAAAATGG
AAATTTCAAGAGCGCGTTGAAATTATCAAAGGCAAAATAATGGCAATGTCGCCAGCGCCT
AATCGATTACATCAACGGATTTCGATGAAATTAACAAAAGCATTCTTAGATGTTTTTGAT
AGTCATCAGTGTGAATTATATGTTGCTCCCTTTGATGTTCGTTTTCCAGACAGCAATGGC
AAAATCAAAACGGTAGTGCAACCCGATTTGTGTGTCATTTGTGACCCGAATAAATTGGAC
GAAAAAGGCTGTATTGGCGCGCCAGATCTAATCGTTGAAATTCTCTCCCCTGGTAATTCA
AAAAGAGAGATGAAAGACAAATACGAACTCTATCAAGAACAAGGCGTAAGTGAATATTGG
ATAGTCCGCCCGGAAGAACAACATATCCAAATTTATGTGCTAGAAAACGGACGCTACATA
GGCGTGCAACCTGTGGTGGAAGGTGATGTAATTACATCAATAAAATTTCCAGCGTTGAGT
TTTGATACGAGTGGGTTGTATGAGTTGTGATTGAAATTAGGGGAATGTATACAAATATAC
AAAGAGATTTCCCCCATCCGCCCTTCGGGCACCTTCCCCCGTAAACGGGAGAAGTATTAA
AAAAGTAATGTAGTCTGAAGATAAAAATTCTTCCCCCATTTATGGGGGATGGGGGATGGG
GGCATGTAAAGGAGATAAATATAAATATCCTCATTCTCTTTTAAGAGAATCTCTACAAGT
AAGGAAAGAATATAAAAAAATCAAATCATTCTCTGCAAAGAATAGCCCTCGACTTACCGC
TTGTTTTAAAATTAATGGTTAGATTGAATCAATGTTTTTTAATCTTGGGTTTAGACAGAG
AATTACTCATTTTAATAAAGTTAGAATAAATAATGTATGCATAAAAAATTTTTGAATAAT
AAACTTATTAAAAATGCTGTTTCTTTAGGGATTTTACAAATCTCAAATTATGTTTTTCCG
TTATTAATTTGGCCTTTATTAGCAAAATTTCTAGGAGTTGAAAATTTTGGTTTAGTGATG
ATTGTTTTTTCTATACTAACCCTTGCATATATGTTTACTGATTTTGGGTTTAATATTTCG
GTAACTCATTTGGTTGCACAATATTATAATGATAGACAAAGAATAGGAGTGTTATTAGGT
AATATATTCCTCATTAAATTAATTCTTTCTGTTATTGTATCAGTAGCAACAACTGCGTAT
ATATTAGTTGAATTATCTGATAAGATTGATTTATTAGCACTTATCTTTATTAATATAACA
ATATTTTCACAGGCATTTCATTGCATTTGGTTCTTTCAAGGAATTGAGAGAATGGGCGTT
ATTACAAAAGTTAATATTATTGCCAAAATAGGATATACTATTTTAGTATTTATCATATTA
TCACTTTATCAACATATCAATGTTGTATTTTTTTGTTTCTTAATAAATCAGACTATTGTA
GCTGTTTTATTCATAATTAATATATATAAAAATGGTTTTTTTGTGTTAAATCCGACATTT
AAGGGATCTTGGAGAGAGTTAAAATATAGTTTTTCTTTTTTTATTTCTCGTATTTCAGTT
TCTGTATATACGACTGTAAATGTATTGATTTTGGGGCATTTTTTAGGGACAAGTATTGCT
GGATTGTATAGTGCTGCAGAAAAAATATATTCAGCTGTCAATGGAGTTTTTGGGATTGTA
GCTCAGACTATGTATCCATATATGGTAAAAACAGGAAATATAAAACTATTATGTATGGTT
GTTGGATTGTTGAGTATACCTGTTTGTTTTATGTGCTATATATTGAGTTTATACGTTGAG
GAAATTATTTTGTTACTTTTCGGTAATGATTTTCTCTCTGCAAATGAATTAGTAAAACAA
TTCTTATTCTTAGCTTGTATTACATTTGTATCTTTTAATATGGGATATCCCGCTTTTTCA
GCAATAAAAAGAGTAAAATGGGCGAATTATACTGTTGTTATTGGTGGGCTACTTCATCTA
TCAGGATTATTTATATTGATTATTTTAAATCAAGTAAATATGAAAAATGTATTGTTAATG
GTTATTTTCACTGAGAGTTTTATTCTTTTATGTAGAATATTTTTGATTATTTTCTTTCTT
AGAAATGTAAAATATATATAACTAGTCTTTTAATCTGTATCCAATACTAAAGGAGTTTTT
AAATGAAAGGTGTAATTTTAGCAGCAGGCATTGGCTCAAGATTAAGACCAATGACAGATG
ATAAACCAAAGTGTTTAGTTAAAGTTTCAGGGAAGCCAATGCTGGAGTATCAATTAGATG
CTTATCGAATGGCTGGTATTAAAGATATTGTGATTGTCATTGGTTACAAAGGCGAACATA
TTGAGCGTTATTGCCGTTACATAAATGATCTTAATATCACGATTATTAAAAATGAAGAAT
ATGAGGAAACAAATAATATGTATTCTTTATATTTAGCAAAAGAACACCTACAAGGAGAAC
CTTTTATATTAAATAATGCAGATCTAGTAATTGAAAAGGAAATTATTGCTAATATGCTGG
CAGCTAAAGAAGACAATTTAGTAGCAGTAGATGTCGGATTATATAATGATGAATCAATGA
AAATTATTTGTGATTCTGAGGGATATATAAGAGACATTTCGAAAAAAATACCTCAGGATC
GAGCTGTAGGATGTTCTATTGATTTCTATAAAATTTCTCATCAAATATCCACTCTTTTAT
TTAAAGAGATCACAGAAACAATTGAAGAAGGAAACCGCAAAAATTGGACCGAAGTTGCTT
TACAAAGAATTTTCCAAAGAAAAGATGTTTTATTTAGCGTATTAAATATTTCTAAGTATA
AATGGGTTGAAATTGATAATTGTGATGATTTAGCATTAGCTGATATGTACTTCTCACAAT
TGAATAGAAAGATTACTGATTATAAATGCTATTTATTTGATTTAGATGGTACGTTATATG
TGGGAAAAAATGTTATTAATGAAGCAATAGATTCAGTGAGGCTGTTACAAAAGCAAGGAA
AAATAGTTAAGTTCTTATCAAATAATTCTTCTAAATCCAAACAGGATTATGTTAGTCGAT
TAAATGAATTGGGCATACAGTGTAATGTAAAAGACATCATTCTTTCAACCGACGCAACTC
TAAGATTTCTATCTGAGAAAGAAATAAAAAGAGTTTATGTATTAGGAACAGAAAAACTTA
AACAAAGTCTTATTGAAAATGGCTTCAAGCTTTCAGAAGATGATGCAGAAATAGTTGTTA
TTGGTTATGATACTGAATTAACCTATTCAAAACTTATTACAGCAAGTAAATTAATCAATA
AAGGAATTGATTATATTGCAACTCATAAAGATATATTCTGTCCAACAGAATTTGGACCAA
TTCCTGATATTGGATCTTTTATCCAAATGCTAGAAATGACCACAAAAGTGGCTCCATTGA
AAATTTTTGGGAAACCCGATATCAGTATGGTTGAACTTGTTGCTAAAGAACTAAATATAG
ATAAATCTGATATGCTGATGATCGGGGATAGATTATACACAGATATATTAATGGCTAAAA
ATTTTGCTATTGATTCAGTGTTAGTATTATCTGGAGACACGACACGAGACATGTTAGAAG
TTTCTGATATTAGTCCAACATATGTTTTAAAAAGCTTTAATGTGTTGTACTGATAACATA
AGAGGAAATTATATGAGGAATAAAATCATTTGGATTTATAGAGCATTTCATGCTCTATCT
AGAGTAATTTTAGGATATCCTTTATATTATATTTCAGGTTTTATTCCTCGCAAAAAATGT
ATTTGGGTATTTGGAAGTTTTGGCATTTTTAATGATAATAGTCGTTATTTGTATGAATAT
GTTATTAAAGCTAATAAACATAATATAAAAGCTATTTGGATTTCTAATAATAAGCAATCT
[truncated: 1,831,228 more chars]
