# Supplementary material for: Whole-genome sequence analyses of Glaesserella parasuis isolates reveals extensive genomic variation and diverse antibiotic resistance determinants
Source: PeerJ. 2020 Jun 22;8:e9293. doi: 10.7717/peerj.9293 (PMC7316082; doi:10.7717/peerj.9293)
Supplement: Supplemental Information 10 [file peerj-08-9293-s018.fasta]

>H100 Scaffold1
TGGAGATGGTAGTGCTGAGGGCGATATTGTGAATGTTCGTCAGCTCAACAAAGTGGTTTC
TTCTGTGAATACAGGATTTAATCAATTATCAAGAGATATTGGTCGTGTTGATGTTAATGC
AAGAGCGGGTATTGCTTCTGCTGGGGCGATGGCTAATTTGCCACAAATTTCTTTACCAGG
TAAAAGTGCTATTTCTGTTTCTAATGCACAATATCGCGGGCAATCTGCCTATGCTATAGG
TTATTCCAAAATTTCTGATAATGGCAAATGGCTTATTCGAGCGTCTGTTAGCAGTAATAC
TCAGCGGGATACTATGATTGGAGGAGGGGTAGGTTTTGTGTGGTAATCTAGCGCCTATAA
ATTAGAATTTCATGCTCAATGCCATTGTTATTTTAACAATGGCATTAATATCTATTGGAT
TTAATTTATTTGTGGAAGAAAAGGTTTTATGACAGGATGAACAAAAGTATCTCTGAATAT
TATTTTTCTTTCCATACTTTTGGATATTGTTCTTAAGGCAAAAAGGACAGTTTTTTGTTC
ATATTTCAAAAGTGAGCTTAAAGCCTTGTGCTATAAGGCTTTAGCCCACTTTTTACCAAC
ACTTTTGTCTACTATGCCTATTTTGATCTAAAATAGAGCTTTTAGCCATTATCTAGGACA
ATCCCAATAAAAATAAGGCATTATCTTACAAAATATTAAGGCTGTGAATCACAGCCTTAA
TAAATTATGCTTCTTCAACAGATAAATTTTCTATACCGTCGTCTTCAATTTCACAGATTC
GTTCAAGGCTGACAACATGTTCGTCTTCTGCGGTACGAATAATACGAACACCTTGGGTAT
TACGTCCTACAAGGCTGACTTCGTTTACACGAGTACGTACTAATGTACCGGCATCGGTAA
TCAACATAATTTGGTCATTTTCTTCAACCTGAACTGCTGCAACCACTTTACCGTTACGTT
CATTCACTTTAATTGAAACCACCCCTTTTGTTGCACGAGATTTGACCGGATACTCACCTA
AGGCAGTACGTTTACCATAACCGTTTTGGGTAACGGTTAAGATTTCACCTTGAGTATGTG
GAATTACAAGGGAAACCACTTTATCGGTGGTTAAGTTAACACTTGAGGCTTCTTCAGCTT
CTTCGTTTTCAACAGTTTCAATATCGACTTCTTCAGCATCATCGACTGAAATTTCGGTTG
TTGCTAATTTAATACCTCGAACCCCTGTTGCAACACGCCCCATTCCCCGCACTGCAGTTT
CTGCAAAGCGTACCACTCGACCTTGTGCCGAGAACAACATGATTTCACTCTCGCCATTGG
TAATATCTACCCCGATTAATTCATCACCCTCGCGAAGTTTTAATGCAATTAGACCGCTTG
ATCTAACATTACTAAATGCATCGAGCGAAACTTTTTTCACCGTACCACTCGCCGTTGCCA
TAAAAATAAATTTATCAGCGCTAAATTCACCATTTGGAACGGGAAGAATTGCAGTGATAC
GCTCATTCTCCTCTTTTACAAGTGGAAGAATATTTACGATTGGCGTACCTCTTGCACCAC
GGCTTGCCTGTGGTAATTGATAGACTTTTAATTGATATAAACGACCACAGCTTGAGAAGC
AGAGAATGGTATCATGAGTATTAGCGACCAATAATTTTTCAATGAAATCATCCTCTTTCA
TTTTCGTTGCTGATTTACCTTTACCACCACGACGTTGTGCTTCGTAATCCGATAACGGCT
GATATTTCACATAACCAGCGTGCGATAAGGTCACAACTACATCTTCTTGAGCAATTAAAT
CTTCTAAATTAATATCGCCTGAAGCCGCAGTAATTTCAGTGCGACGCTCATCGCCAAATT
CGGCTTTGATTTTTTCAAGCTCTTCACGGATGACTTCCATTAAACGCTCTGAGCTATTTA
AAATGTGTAATAACTCGCTGATTTCTACCAATAATTCTTTGTATTCGTCTACGATTTTTT
CGTGTTCTAAGCCTGTTAAGCGGTGCAAGCGAAGCTCTAGAATTGCACGAGCTTGGACTT
CCGATAAATAATATTGCCCGTCACGTACGCCGAATTCAGAGGCTAAATCTTCTGGACGAG
AAGCATCTACACCCGCTGCTTCAAGCATTGGTGCAACATTACCTAACGACCACGGACGAT
CCAATAAACCTTCACGTGCTTCATCGGCAGTTTTGGAATTTCGAATCAGCTCAATCACAG
GATCTATATTGGCTAATGCAATCGCTAGACCTTCTAAAATATGTGCACGTTCACGTGCTT
TACGCAATTCAAAGACTGTACGGCGTGTTACAACTTCACGACGGTGCATCACGAAAGCTT
CAATAATCTGTTTGAGATTGAAAATTTTTGGCTGACCATGATCGAGTGCCACCATATTGA
TACCGAAAGTCACTTGCATTTGTGTTAGAGCGTACAAATTATTGAGTACCACTTCACCAA
CAGCATTATTTTTGATTTCAATAACAATCGAAATCCCTTTTTTATCAGAATAGTCTTCAA
TACTTGAAATACCTTCAATACGCTTATCACGCACCAATTCGGCAATTTTTTCGATTAAAT
TCTTTTTATTAACTTGATACGGCAATTCCGTGACGACAATCTGCTCACGGCCTTTTGAAG
TTGTTTCGACACTGGCTTTGGCTCGTACATACACTTTGCCACGACCTGTACGATAAGCAT
CTTCAATCCCTTTACGACCATTAATAATCGCCGCCGTTGGGAAATCAGGACCGGGAATAT
GTTGCATCAACTCTTCAATCGTAATTTGTTCGTTTTCAATATAAGCTAAGCAACCGTTTA
ACACTTCATTTAGGTTATGAGGAGGAATATTGGTTGCCATACCCACGGCGATTCCCGAAG
AACCATTAACAAGCAATGCCGGAATTTTAGTCGGTAATACATCAGGGATCATCTCTTTAC
CATCATAGTTTGGCGAGAAATCCACTGTTTCTTTATCCAAATCCGTTAACAATTCTTGCG
TAATCTTCTGCATACGCACTTCGGTATAACGCATTGCCGCAGGCGCATCCCCGTCAATCG
AACCAAAGTTCCCTTGACCATCTACCAACATATAACGAAGAGAGAACGGCTGAGCCATAC
GCACAATCGTATTATACACCGCAAAATCACCGTGAGGGTGATATTTACCGATCACATCAC
CGACTACACGTGCCGATTTCACATAAGGTTTAGATGATACGTTACCGCTTTGATCCATAG
AAAAAAGTACGCGTCGATGAACGGGCTTCAAACCATCTCGCACATCTGGTAACGCTCGCC
CAACAATCACAGACATTGCATAATCAAGATAGGAATTTTTTAGTTCCTCTTCAATACTGA
TAGGAATAATATCTTTAGCCAATTCACTCATTAAAATTTCCTAATTGCGTTGTAAACATA
CCTAATTATTTCTATAAGCTATTCAATTATTAAGTGAAAACCTTCTATAGAAAGAAGGTT
AATTATAACATTTTAAATAATCAACTTCAATATAAAAGTTGATTATTTTTAAGATAAAAA
ACATATAAAATATATTACGAACTTACTTTTAACAGTGATAAATTTAGAATTATTTTTAAT
AGGAGGATCAATAAATATAAGATATAATATTTAATATCAATTTTTTATCAAAAAATTTTC
AATCATAAGAATATAAAACCATTTAAATTAAAGCATATTCCATTACCTAAGTATCATTTT
ACAGAAGGAATCATGTCATTTCCAGAATACAAAACTCTATGCGATTATTTAAAGGAACAT
AATTTATGTTATTACTTTATTGTAAAGTTCTTAGGAAGCACTGGAGCTAGAATAAGTGAA
CTAGTAAAATTCACAATACAAGATTTAGAACAAGGATATGCTGAATGACACTCTAAAGGA
AAATTTAGAAGAATTAATATTCCTCAAAGCCTGATTAATGAATCTCGTGAATTTTTTCAA
AATCATAAAAAAGAATTATTCCTGAATAGATATGGAGCACCTATTTCAGCTAGAGGTATT
ACTCATAATTTGAAAATATACGCAGAAAAGTGTGGCATCAGAAAAGATGTTGTCCACCCT
CATAATTTTAGGCATTTCTTTGCTATACAATTTTTAAAGAAAAATAATAATATTGCTTTA
TTAGCCGATCTGTTAGGGCATTCAAATGTAAATATGACTGCTTTATATCTAAGACTATCT
CATTCAGGACAACGTGAGGCTATAAATAATTCAGTGAATTGGTAATTTATTATATACTAC
TTCATATAGGCTTATTTCTATATAAAAAATGGCAATATAGATTTATATATTGCCATTTCC
AATATTACTATTTTAATTAGCCTTTGTAGTTGTAAACGTGAGCAACTAAGTCTAATACTT
TGTTTGAGTAACCAGTTTCGTTGTCATACCAAGAAACAAGTTTCACGAATGTATCTGTTA
ATGCGATACCTGCATCTGCATCAAATACAGAAGTTTCAACTGCACCGTTGAAGTCTGTTG
ATACTACTGCATCTTCAGTATAACCTAAAACGCCTTTTAATTCGCCGTTGAATGTTTTAC
CTTCTGCTGCATCTTTGATCGCTTTTTTGATCTCTTCGTAGCTTGCTGGTTTTTCTAAGT
TTACAGTTAAATCAACAACAGATACGTTTGCTGTTGGAACACGGAACGCCATACCTGTTA
ATTTACCGTTTAATGCTGGTAATACTTTACCTACTGCTTTCGCTGCACCTGTTGAAGATG
GAATGATGTTTTGTGCCGCACCACGACCACCGCGCCAGTCTTTTGCTGATGGACCATCAA
CAGTTTTTTGTGTTGCTGTTGTTGCATGAACAGTTGTCATTAAACCTTCTTTGATACCAA
ATGTTTCGTGGATAACACGAGCAAGTGGTGCTAAGCAGTTTGTTGTACAAGAAGCGTTAG
AAACGATGTCTTGACCAGCATAAGCGTTGAAGTTTACACCGTTTACGAACATAGGTGTGC
TATCTTTAGATGGACCAGTTAAAACGACTTTTTTCGCACCAGCTTCGATGTGTTTACGAG
CAGTTGTATCGTCTAAGAATAAACCTGTTGCTTCAACTGCGATATCCACACCAATTTCAT
TCCATTTTAAGTTAGCTGGGTCACGCTCAGAAGTAACACGGATTTCTTTACCGTTTACAA
CTAATTTGCCGTCTTTTACTTCGACAGTGCCATCGAAACGACCGTGAGTTGAATCGTATT
TGAGCATATATGCCATATACTCAACATCAATTAAGTCGTTGATACCAACTACTTCGATGT
CATCACGTTTTTGTGCTGCACGGAATACGATACGACCGATACGGCCAAAGCCGTTAATAC
CAATTTTAATTGCCATAGATTTTCTACCTATATTAAAGTTAAACAAAATTTGTTCTTTCC
TAGACATTGGAAAAGCGAGAGGATTATAACACAATCTTTCCCTTTTCTGACAACTAAAGA
ACAGAGCAAAATATAGCAGATAAATTTTATGTGATCTATGTCAAATTTTTTAAAACCCTC
TCTTGCTTTTAACTAAAAAAAGTTAGAATAATTGGTAACAAACCAATAAGAGAAAAGGAT
TTAAAATGATTAAAGATATTAGTGAATTAACCGAAGAACAGATTGAAATTTGTTTAAATG
CAGGTACAGAAAAACCTTTCAGTGGTAAGTTCCTAAAAGAAAATAGGGTGGGGACATATC
GCTGTGTTCGTTGCCATAATGCGTTATTTCGTTCTGATGCCAAATTTGATGCTGGTTGTG
GCTGGCCAAGTTTTTATGAAACGATCTCGGAGTCTTCATTACGTTATGTAGATGATTATA
GTTTAGGCAGACATCGTGTTGAGATTCGCTGTGGCAATTGTGATGCCCATATGGGACACG
TTTTTAAAGATGGGCCTCAACCTACAGGATTACGCTTCTGCTTAAATTCTATTGCATTAA
ACTTTAAGTGGGATCAAACTGGTGAAGAAATAGATGGGTAAAATAAAGAATAAAAGTTTC
TCGGTATAATAAAAATGCCCGCTTTTGCGGGCATTTTTTAAGTTTCTTGGATTCAAAAGT
GATTACATAGAAACTTCTTTTGAACCTTGAACTTGGATTTCAACACGGCGATCTGGTGCT
AAGCAAGTGATTAATGCTTTACGACCTTTAACTGCGTCACATGTGTTACCAGTTACTGGG
TTAGCTTCACCGTAACCTACCGCTGTTACGTTAGCTGGGTTAACACCTTTAGAAACGATG
TAGTTTGCTACTGTTTCTGCACGTTTTTGTGAAAGAGTTAAGTTGGCAGCATCTTTACCA
ATACGGTCTGTGTAACCGTTTACTTGTACAGCAGGGTTTGCTAAACCTAAATTTACGATC
TCAGTGTGTACTGCGTCTAATGTTTGTGCTGCAGCTGGTTTTAAGTTTGCTTTACCGAAG
TCAAATAATACGTCTGAGCTGAACGCGAAGTTTTTAGTTACAACTTCTGGTGCTGCTGCA
ACTGGTGCTGCACCTTGACCAAAGCGATATGAAATACCTGCGGTCACAGAATGAGAATCT
GGGCTATAGTTGTAAGTTGCTCTACGATTCTCTTTCGCTTCAGCTTTAGTGAAGTTACCT
ACATTGCTCAACCATTGGTACTCAACACGGAATGCTAATTCTGGAAGAATTGCATACTCA
ACACCTGCACCTAATACTAAAGAGGTTTTTAAGTTATGAGCTTTTTGAGTTTGCACTCCA
GCTGTTTGGCTATAACGTTTGTAATCGTTACGAACTAATGCAGCACCAACTTTACCGTAA
ACGTCTAAACCGTTTAATACTTCATAGCTTGGTTTTAAGCTTAAGTGTGTACCGTGTGCA
GAGTGTTTGAATGCACGGAATTCTTGTTTGTTACCACGAACACGACCGAAATAATCGTAA
CCTAATTCAACTGCTAAGTTGTCAATAATTTGGTAACCACCAAACACACCGTAAGTTACA
GAGTTACGGCTAATGCCATATTTTAAATTAGTAGCATCATAACGTGCATCATTAGCATAC
TTAGAGTCAATTTGGTTAATATCATTGTGGAATGTTGCCCAACCAGCTTTAGCACCTACA
TAGAAAGTGTTAGCTTGTGGAGCAGCTTGAGCTACAGAAGCAACTGCTAAACCTGATACT
GCTAATGCAATTAAAGATTTTTTCATTTTGATGATCCTCTATTATCGTCATCTAATTAAA
CAAAATTCTTAGCGTAATCATTACGCTAAGGCTTTAACTACGCTTTCTATTCTTCAATAC
GAAAAGAAAGTCGAAATTTCGCCTACATTTTACTAAAAAAAATCCGAAATACAAGCGAAC
TTTTTCAAAGAAGCCGTGTCGAGGCTGAAATTTCTTACATTCCTGTCTTTTCTTTCTTAA
AGAACGAGGCAAGAATGCAACTATTATCCCATTAATATAAAAGAAATCAATTTATAAGCA
CTCAAGGAAATGTAAGTAAATGTAATAAATTGCAACTTTTTAAATGCTTTGCCAATTTTT
TTGTAGTAATTTTCATTAAATGAAAATCTTGCTAAGATCTCGTTAAAATTTTAACAGATT
AAAAAAACTATGATCCCACGCCTTGCAAACATACCTCAACTTAATCCGCTTGTTCAGAAA
TATTTAGCTGAACTCAAACAGCAACATTTCAGTGGTGATATTGCGTCAAACTATGCTGAT
CGCCTTTCTCTTGCCACCGACAACAGCGTCTATCAGCAACTGCCCCGAGCGATTTTGTTT
CCGAAATCCGTTGCTGATGTGGTGATTTTAACCAAACTGGCACAAAAAACCGCATTCCAA
GCCTTAACCTTTACCCCGCGTGGTGGCGGTACTGGCACGAACGGGCAATCGCTGAACAAC
AATATCATTGTTGATCTCTCTCGCCATTTAACACAAATTTTGGAACTGAATGTACAAGAG
CGTTGGGTGCGAGTGCAAGCTGGCGTGGTGAAAGATCAGCTTAATCAATTTCTCAAACCG
CACGGGCTATTCTTTTCCCCTGAGCTTTCAACCAGCAACCGAGCAACCTTAGGCGGAATG
ATCAACACAGACGCTTCGGGGCAAGGTTCGTTGCAATACGGCAAGACTTCCGATCATATT
TTGACGATTAAAGCGGTGTTGATGAACGGCGATATTTTGGAAACACAAGCGGTCAAAACC
GATAATTTTTTTGCAAATGTCGATCAACTTAATCTCACGGCAAATGGTAAAAAATTACAT
AGCGAGATCTTCCAACGTTGCCAAGCGTTACGCCCGACCGTGCTGAAAGAACTACCGCAA
CTGAACCGCTTTTTGACGGGTTATGATCTGAAAAATGTATTTAACGACGATCTCTCCGAA
TTTAATTTAACCCGTATTCTCACTGGCTCCGAAGGTTCTCTTGCCTTTATTTGCGAAGCT
AAGCTCAATCTTCTTCCGCTTCCTGAATACCGAACGCTGATTAACATTAAATATAATTCC
TTTGATGCGGCGTTACGTTCCGCCCCTTTTATGTTGCAAGCCCAAGCCCTATCGGTTGAA
ACGGTGGACTCCAAAGTGCTGAACCTTGCCAAACAAGATATTGTGTGGCATTCGGTGTCG
GATCTGCTCACTGAAGATGAACACAATCCGATTTTGGGGATTAACATTGTTGAATATGCT
TCAAATGATAAGGCTCAGAATGAAGCGCGGATTGCCAAGCTGTGCCAAGCTCTAGATGAA
AAAATCCAAGACGGCACAAGCGGTATCATCGGCTACCAACTTTGCAACGATGTGGCTTCG
ATTGAAAAAATTTATGCAATGCGGAAAAAAGCGGTCGGTTTGCTAGGCAACGCAAAAGGT
TGGGCAAAACCGATCGCTTTCGTGGAAGATACCTGCGTACCGCCTGAACATTTGGCAGAT
TATATTGTGGAATTTCGCCAACTGCTCGACGATCACGGCTTAGATTACGGTATGTTCGGA
CACGTCGATGCAGGGGTGTTGCACGTTCGTCCTGCCCTTGATTTATGCGACAAAGCACAA
GTTGCCAAATTCAAGGCAATCTCCGACCAAGTGGTTGAATTGACTGCAAAATACGGCGGT
TTGATTTGGGGCGAACACGGCAAAGGTATGCGTTCTGCCTATGGTGAGCGGTTCTTTGGT
GAAACCTTATGGAAAGAGTTGCGTTACATCAAACAGCTTTTCGATCCGCAAAACCGCTTG
AACCCGGGTAAAATCTGTACGCCGTTAGATAGCCAAGCCAGCCTTTATTCGATTGATTCG
CAAATGCGTGCCGATCTAGACAGACAAATTCCTATTCAAGTGCGAGAAGCCTTTAAAGGG
GCAATGAATTGCAACGGCAACGGTTTGTGCTTCAATTTTGATGTACACAGTACAATGTGT
CCGTCAATGAAAGTGTCGGGCAACCGCCTATTTTCACCGAAAGGAAGAGCAACTTTAGTG
CGTGAATGGCTACGTTTACTGGCGGAACAAAATGTTTCCCCTGATGAGTTGATCTTTGAA
AAACAGCAAACATCGGCGAAATTAGTCGATTTTGCGAAGAAAATCCGCAATCAGTGGCGA
AAATCACAAGAGTATGATTTCTCCCACGAAGTGAAATCAGCAATGGATACTTGCCTTGCT
TGTAAAGCCTGTGCCAGCCAATGCCCGATAAAAATTGATGTGCCGACGTTCCGCTCACAA
TTTAACGAACTCTATCACCGCCGTTACCTGCGTCCGCTGAAAGATTATGTGGTGGCAAAC
CTCGAATTTATCGCACCGATAATGGCAAAACAGGCGAAGTTGTTTAACTTTTTCAGTGCC
AACAAACTGGCTGAAACCGTTGCAAGTAAAACCATCGGAATGGTCGATCTGCCAGCGTTA
TCCGTGCCGACCTTACAGCAACAGTTAGTTAAAATCGGCTATCAAGGCAAAACCTTAGAA
GAACTAGAACAGCTTGCGACAAGCGGTCAGTTAGACACAGAAATTTGCAAATATGTCCTT
GTGGTACAAGATCCCTTCACCTCTTATTATGATGCCAAAGTGGTGGCGGACTTTGTTCAG
CTCGCCCAAAAACTCGGCTTCAAAGCGATTGTGTTGCCGTTCAACCCAACGGGTAAAGCT
CAACATATCAAAGGCTTTTTACACAAGTTTGCCAACACCGCTCGTACACAAGCCGAATTG
TTAAACCGTGTTGCCAAATTAGGCATTGCAATGGTTGGCGTTGATCCTGCCTTAACCTTG
ATTTACCGTGAAGAATACCGCCAAATTTTAAAAGACGACTGTGGCGAATTTAAGGTGTTG
CTGGCTCACGAATGGCTGTTGGCTCAACTGAAAAACGGCACTCTCGACCATTGCAAAAAA
TCAGCTGAAACCAACCGCTTACCGTGGCACTTATTTGCACACTGTACCGAAAGCACCTCG
CTGCCAAACAGCTTGAAAGAGTGGCAACAGATTTTCGCCCATTTCGGCGAAACCTTAACG
GCGGAAAATATCGGCTGTTGCGGAATGGCAGGCACATTCGGGCACGAAACCAAACACCTT
GCAATGTCAAAAGAGATTTACGCACAATCGTGGCAAGTGAAGTTACAAGGCAAAACCTTA
TCCCGTTGCCTTGCCACCGGTTACTCTTGCCGTAGCCAAGTGAAACGAATGGAACATCAG
CTACTCAAACACCCTGTGCAAGCGTTGTTGGAAGTGATTTGACCTAGATAAAAAATAGGC
ATAAAATAAAAACAAGGGACGGCGGTCACCGTTCCTACTCGGTTTCACTGCTTAGCCCGC
GCTACCCTTAAGTAACAGGCATAGCAGAATAACAATTAACCACAAAAGAATGCGTTTCAT
TGTTTTTATCTCCACGGATAACATTAAACGTAAAGATCTACTAAAACAGCCCGCTAGGTG
CTTACTGGCGGACTGATTTTTCGCAGATCCGCCTCTGTTTTATTATGTTTAAACAATAAA
ACATTGGGAAAAATTATACACAAGGCCTGTTTATTTGAACAGGCTTTTGTTTTATCTATA
TACGGAAAACACAAAATGATTTGGAAAAAAAACACAACGATTGAGCAACTTAATCAACTC
TGCCAACACTCTGCTATTTCGCATTTAGGCATTGAATTTACCGCTCAACAAAACGATAGT
CTAGAAGCGACCGTACCTGTCGATCATCGCACAACACAGCCATTCGGCTTATTACACGGT
GGTATTTCTGCGACTTTAGCGGAAACCTTAGGCTCTGCAGCTGCATTACTTTATTGTGAA
GAAAATCAAATCCCTGTCGGCACAGAATTGAATATCAGCCATTTAAAAGCGATAAAAAGC
GGAAAAGCCACGGGCAGAGCAACACCGTTACATTTAGGCAAAGAGAGCCAAGTGTGGCAA
ATAGAAATTCGAGATGATGCGCAACAGTTATGTGCCGTGGCAAGATTAAGTACTAAGCTA
CTCTCCCAAAGATAAAACAACCCCCCAAACCTTTCGATTTGGGGCTTTTCATTTCTCATA
ATGGTGGGGAATCCCCACCTATAAATGATTACTCTTCATCACCATCAAACCCAGTATTTG
GCATAGTAGACAAAATAGTTGCTGATTCCTCAAAAACTATGCCAAGTGGACAAAACAGTT
GCTAATGTTTATTTTCTTTAAATGTTAGCAACTCTTTTTATTTAAAAAATCCTGTATAAA
CATAATCTTACGCTTTTTCGTTAATCCATTATGATTATTTAATTTTCGTTTAAGTTCACT
AAATAACCCCTCTAAACGATTTGTCGTCTTTTCTATATTTAATTCAGAATGTTTTTCATA
GATAAAAATAAAAATCCATATAACGTTTTAAACTGGCATAAGCACTTCTTACATTACGAT
GTTTATAAGGAAAATAGCCTTTTTCATTCGCTTTATCACTCCTTTCTTTTAAAAAATCTT
GATGTTTTATGAACCAAGAGTGTAATCACCGATAAATTCATTTTTTGAGCTTTTTGTGAG
TGTTTTTGCAATTATTTTTAATTCTTTACCCGCTTGTGATTGATGTTTTTTTCTTAATTT
CCGCATCACAATTGCCACCATATGAAATTGACGCATCTGTACCGGCGTATTAAATAAATC
TTTCATCAAACCACGTCTACCATCACAGGTAATCGATTGAATTATATAGCCTTTTTCTCT
TAACCTATTTAGAGCAAGTTTGTAGTAAATATCTTTTTCGGTTCGCACAAAATAATGGGA
AATGACGTTGTTTGAATTTGAATCCATTAACACCAATACACCAAAATAACGACCGAAGAA
TGTCGTATCCATAATGATGTTCAAGTATCGATTTAAAGGTAGTTTTAAAGCTGTTGTAGG
GGCTTTATCAATATATCTTTGAATAGTTCTGACTGAACAATGATATTTAACGGCAAGTTG
TTGATAGGTTTGTTTTCCGGATGTGTAATCAGTCCAAATTTTTATTGGATCTAATTTATT
CTTAAGGGAAAATGTTTTATGACCCTTATGACAAAATATCGTTGAATATTATTTGATGTA
CCACATTTCTTTATTTTCAGACTTTGGCAAAATGGGCAGTTTTTTGTTCATATTTCAAAA
AGAGGGCTTAAGGCCTTGTACTATAAGGCGTTAAGCCTCTTTTTAGCAACAAATTTGTCT
ATTACACCAGTAAATATCGCATAGGACATTAAAGAAACTGCAACCTTATTGAGGAGAATT
AATTATCCCTCTTATACAGTAATGATTTGATTTTTTAATGTCTGCTATTAATCTCACGGT
TAGAGCAATCTAACCGTGAGATGTTAATAGCTATACTCAGAAAGACTCTAAAATATAGGA
GTTTTTAATATAGAAACTAAGATAGATGTTCTAAAAATGCTGGCAAATTTTGAGCCCCTA
CTTGTTGAGCTACGACTTCTCCATTTTTAAAAATCAATAAAAATGGAATACTACGAACAC
CAAATTCTGCTGGAATCTGCTGATTTTCATCAACATTCATCTTCACAATACGAGCCTTAT
TTCCAAGATTTATGGCTAAATCATCTAATACTGGACCAATTGCTCGGCAAGGACCACACC
AAGGAGCCCAAAAATCTAATAATACTGGGACATCCGATTTTAATACATCTTGTTCAAAAG
ATGCGTCAGTTGTATGAATTACTCTACTCATAATTTTTCCTTAACTAAAATAAAAAAGAA
ACGCTTCTATAACATCTAAAGCGTTAAGACGTGCACAAGATAGTGCTTTATTCCTGACTT
TTCAAGTAGGAATTAAGTATTAATGTAATTAATTTTACCTAGCGTGCTATGAAGTTTTAT
ACTTAGGGAAATTTCCACTATGTATAAGAATACTAAACGGCAAATCCTCATATAGTTCGG
TGAATAACTAACACATTGATACATTATATCTTATTTACAGCATTTTTATGGGACATACCT
GTTGATGCCTTTGTCTACCTCACAAATTTAGGAGAATATCCATAGGCTAAATACCCCCTC
ATACACCAATTTCCCCCCAAATAAAATAAACACTGCCCCAGCAAAATTATCTAGATAGCG
GTTATATTTGGCATAAAAATAGCGAATAGCTGGTCGAGAAAATAGCAAAGCGACAAGCCA
GAAATAAACCACTGCACTGCCCACTAAAATGGCAAGTACCGCAAGTAAGTCCGCTAATGC
AGAGAGATTAGCAACGTAACCGGCTAACACACTGCTGAAAAATACCACAATTTTAGGGTT
GGCAAGGTTAATCATTAATCCTTTTAGAATTTCTTTAACGGTTGAAGTTGCTTGTGATGT
CGATGTTGCCGAGCCAATTTCCGCATTTTTCGTGATTTGCACCATTTGAATGCCGCTATA
AGCAAGATAGCTTCCGCCACAAATCATCAGCACAAATTGAAATGAAGGGAAATGTTTATT
GAGAAATGCCAAGCCAAACAAAGTGAGCAATGCCCAAAATGCAACACCGATAGAGATACC
GATAGCACCTAAAATCGCATTTCGGCGAGTATCTGCCATTGCTTTACGGCTGACATAGAA
AAAATCAGGACCAGGGCTAATTAAGCCCAGTAATTGTACGAAAAAAATTGTCCACATTTT
AAATGCACCAAGAGATCAAATAGAGAGTAATAATCGAGTAGATTGCCGCTAAAATATCAT
CAAACATAATGCCTAATCCGCCTTGCAGATGTTCATCAAAATAGCGGATAGGGTAGGGTT
TGAGAATATCAAACAAGCGGAAAGTGACAAAGGTCAGCAGATAATAGAGCCAGTTGTGTT
CAGGCAGAAAACCGAAGATCACAAACACCGCAACGATCTCGTCCCAGACGATCCGCCCAT
CATCGTGTACGCCAAGATCGTGACTGGTTTTGTCGCAGATGTAGCACCCAGCAATAAAAG
TGATCAAGCTCAGTAACACAAAAAAGAGCGTGCTTTCTGTGATGTGCCACAACAAGATCG
CCCCCCCTAAACCAGCCAAAGTTCCCCAAGTACCAGGGGCAGGTTTGATTAGCCCTGAAC
CAAAGCCGAATGCGAGAAAATGAATAGGATTTTTTAAATTTATCTTCATTGTTAATTAAA
ATGATCAAAGCCAACTTGATTAGGCTGTGGATAAACAGTGCCGTGTTTTAGTAAGGTTAA
ACGACCGCTTGTTTCGGTGATTTTACCAATGCAATGACAAGAAATGCCTAAATCTGCAAC
GGCTTGTTCCATTGCAGAACGATTGTCTTCCGATACGGTAAAACAGAGTTCATAATCTTC
CCCACCCGTTAAAGCAAATTGTTCTGCCTGTTCTTGTGAATAAGTTTGTAACAGTGGTGC
TGAAAGCGGTAACTTATCCACATTAATTTCCGCTCCGCAACCACTTCGCTCTAAAATATG
CCCTAAATCTGCTAACAATCCATCGGAAATATCAATCGCACATTGTGCATAGTTGAGCAA
ACACTGTCCTAATGTCACTCTAGGTGTTGGGCGTAAATGGCGTTGAATTAAATAGTGTTG
AGCGTCGGTCAATGTGGCTGGCGGATTGAGCAACAGGGCTAACCCTGCCGAGCTATCGCC
TAAATGCCCTGAAACATAGATAAGATCCCCCACCTGTGCTTTATGGCGGAATAATCCTTT
GCCTTTAGGCAGAAAGCCTTGTGCGGTCAAGGTGATCGCCAAGTGACCCTTGGTGGTATC
ACCGCCGATTAAAGCGGTTTGATGCTCGGCTAAAATAGCAAAAAGTGATTGGCTAAAGCT
ATCAAGCCATTGATGATCAACGTCGGATAAGGTTAATGCCAAGGAAACCCAAGCGGGTTT
TGCCCCCATTGCTGCGAGATCGCTCAGATTAACCGCAACGGACTTATAAGCTAAATCAGC
AGGGGAAATCGTAGGAAGAAAATGTGTACCAAGCACTAAGGTGTCTGTGGTAATGGCGAG
CTGATGATCCGTTGGAATTTCTGTCACCGCACAATCATCGCCCACGGAAAGTAAAATATC
GTGGCGCTCTAACCGCTTGTCACGACTAAAATAGTGCTTTATCAAATCAAACTCGCCCAT
TGTAATCCTTATTTGCGGTTCAACGCAGGGGCTAATTTATCTAATACGCCATTGACATAT
TTGTGGCTATCGTCAGAACCGAATACTTTTGCCACTTCAATCGCTTCATTAATTGCCACT
TTGTAAGGCACATCTAATTCAAATTTTAGTTCATAACCGGCTAAACGTAAGATAGTACGT
TCAATCGGATCTAATTCATTATCTGCACGATCTAAATATGGACGAAGAATATCATCAATA
ACATCTACATTTTCTACCGTACCGCGTAACAATTTACGGAAATAAGGCATATCTACGCCT
TGCATATCTTGATCGGTCACAAAGGCTAATTCAACTTGTTCAATGCTATTTTGCGAAATG
TACCAAGAATAAAGTGCTTGCACCGCACATTCTCTCGCACGACGACGGGGAGAAACTTTC
ATAAAACCTCAATTTATCGAAATAAAAATAGTCGGCAATTCTAACACATTGTAGCCTTTT
CCCGCAAAATAAAGGTGAAGTTATTTCTGCTTTTCCGCTCCCATTTTTTCAGATTTTACA
ATATAAGGCGTAACAAAAATAACCAGCTCCCGTTTAGAGATTTTATCTCGGTTTTGGCTA
AATAAGCGTTTAATCACGGGGATACTGCCTAACAGCGGGACTTTATCTTCGCCTTTGGCG
ATCAGATGTTGAAAAATACCGCCTAATACGATGGTTTCGCCGTGTTTAGCAAGGACTTGT
GTATTAATTTCTTGTTTATCAATCGTTGCCATCATATTGTTCATCTGGTTATTTGGCGAA
TTTTGGCTAATGGCAAGATCTAACAAAATCTGATTTTGTTTAGAAATATGTGGCGTGACT
TCTAGCCCCAAAACCGCTTCACGAAATTCAATATCGGTGATTTCCTTTTTCTTACTGTAC
ATTGCATAAGGAATCTCTGTACCTTGTTTGATACTCGCTGGTTTTTTATCTGTTGTGAGT
AAGCGAGGGCTTGCAATGATCTCTATGTTATTTTCGCTTTCTAATGCGGTGAGTTCTAAA
TGAAGTACACGGCTGTTGATAGCGGCAATTTGTAAGGCAACAGAAGCGGACGGATTTACT
GGAAAATTTACGTTTAAGTTGTTGGTAGTTAATCCGTTGCCTTCTAAATTGCCTGCCAAT
TTGTAGTGATTTTCGTTAGGGGAAAATAAGCCCCAACGCACGCCAAGTTGTTGTAAATGT
TCACTGCTGATCGTGACAATTCGGGCTTCAATTGCAATTTGTTCCGTTGGTTTATCTAGG
CTTTCAATAAGTTGAGTAAAGTTTTTAACCGATGCGGCACTGTCTTTGACGATAATACTA
TTACTGCGATCATCAAAATGAAGATAACCATTCTCTGATAGCAAGTTGCCTTGCCCTTTT
GTCAAAGACTCTATTACTTCAGAGGCTTTGGAATAGTGTAACTTGATTGTTTTGGTGATT
AATTTAGGCAGAGCATTAACTAATTGTGCCGTAGTATGTTGTTTATGTTCTTGGGCTTGA
TGAATATAGTAAATGCCATTTTCTTTTTTTAAATTTAATTGATGTGTTTTGATTAAACTA
TTTAATATCTCATCAAAATGGCTTTTTTCTACTCTGAAATTTTTTGTATCTTTAATTTCA
TCCGAAATTGTAATATTCTTTCCAGTTTCCTCCGCCAAATAACTAATAATCTCTGCCGTA
GGGGCATTTTTTATAGAAAGCGAAATTTGTTGGTTTGCTAATACAGGAAAAGTAGCAAAG
AATAGCAGGAATAAATAACGCATAAGATACTCCTAAAATTTTGAAGTAAACAATTTAGGG
GATTGGCAATTTTCTGTTTTTTGCCAATCAATATAACTAACCGATTTAAAATCAATCTCT
TTAATTTGAATAAAGGAATGGCTTAAATAGTCGTTAGGATATAAATCTATAAGCTGTTTT
TTATCATCTATAAAAATCGCTCGAATTTTATCGTCGATCTGAATAATGCCGATAAGCTGT
AATTTATCAAAATCTGTGGTGAGGTGAATTTCGTTCACCTTCTCTGTTGGCGTACAAGCG
GTCGTTTTGTTTTGATCTTTTGCCGTTTGTGGCTGATCTTGGGTATTTTCCTTGGCATAA
AAAGGATCTGCCATAGTAACAGCACTTAGAAAGACAAAATAGAAAAAGCATAATCGCATT
ACGGTTCTCCTGTGTCAGCTTGAAAAAGTAAAGTGGCATTGAGTTGAATATATTTCTGTT
TTGTTTTTTTAGTTAAATGAATTTCCTGAAATTTAACTGTTGTTAATTGATTAAGCTCAG
CAATCACATTAAATACCTTTTGTGTAGATTGGCTAATTAATAAATAGATTTTTCTTTCTT
CCATATTCCATTGAATACTGTCAATTTCTACGCTATTTTTATCTAAAATCAGCTGAATTT
GTTGATTTATTTTGGTTAATAATTCACTTTTATCTTGAGCAAGTTGATAGCGTTGTTGTA
ATAATTTTAATTGTTGCTGTTTATGCTCAATAATCTGTTTAACTTCAGTGAGCTGTTTTT
GTTGTTGTTCTATTTTCTGATTAAGATAAAAATAATTTCCTACTGGAAATGCCACAATCA
ATAAAAATATTCCCGATAGAATAAATCCTTTATTTTGGTTTAAATAATATAAGCCACGAT
ATAATGGATGTTCTGGCATTAAATAATACTTGGCTAAGGACAATTTCATTCTTTTTCCTT
TAAATCAATATGTAGGCTAAATTCAATCTCGCTTTTTTCACGCGTTTCAAATTGTTCTAT
TTGATAAATGTAATTCATTGCTTTTAATTGTTGTTCAAGCTGGCTAAATTGAGTAGGGCT
AGACACCTTGCCTTTGAGTTTAAAGACGGTATTTTCTGCTTGGTATAGTTGGGCTATCTC
AATAATCCCTGATAATTGAATGCCTAACAGATAATTCAAAAATGCGGTAATCTGTCTGTT
CTCTAGGCTTTGTGTGCTTTTATTTTGTGATTGCAAAGTCAGTTGTTCAATCTGCTGGCT
TAATGCGGTTTGTTGCTCTTGGCTTTGTTGTCGCTGTTGAGCCAAAGTGTGAAATTGATG
TTGTTGCTGTTGATTTTGCCAACTGATAAGTAACGCCAGTAGTGCGCTAACCACAAGACA
AGCAGTGAGATGCTTGAGGTTTTTTTGCGACTGTTTCAACCATTGCTGTTGGCGGTAGCC
ATTTAGATTGATGCCTTGCCATTCCATAAACTTGCTCCTAATGCAATGAGATAAGGATAA
AAGTGGGGAAGATGTTGAGCTTGGGGCAAGCCGTCCACTTCAATGATTGGTTTGGTGCTA
TTATTCTGCTTTTCGACGATAATTCGTTGATTTTGAAAGTGAATAAATTTGTCTTGAATG
TGGAAACTGTGTTCAAGAATTTGCGTTTCCGTTATTTTTGTCAGAAATCCTACCGCTCGT
AGTAGGCAGTAGAGTTCGCAATCTAAAATAGCCGTTGGGTCAAAGCTGTTGCTTTTTCTT
AGAGCATATAGATTAAGCTGGCAAAGGTGGCTTTCGGCTAAAGGGGTAATGTGGTAATCA
ATGTTTACTTCAGATAAAGCTAAAGGTAGGCTCTGTTTGAGTACACGAATGATTTGCTCA
GCTTGTTTTAAATGGGAATGTAGCTCTGGCAGTATCAAGGTTTTTCGCCAAATATGCTGA
TGAGAAATGCCTTGAATAAGCTGATAGTTAAAGGGAAATTGTTGTAGGAAACTATCCGCT
TCTACTTTGCTTGAAAAGTAAAAAGAGTGGGGCTGTTCTTGTTCAAAATAGACGATACAA
GCGGTATTTTCTTGCCAGAAAAAGCCAACTTGAATAGGTTTGAGTTGCGGTGTTGTACGA
AATTGAAAGAATTTACCCATATTTCCCTCGAATAAAAAATAGATTATGAGGTCAATTAAA
ACTATAATTACTCGTTTCTACCCCACTGATGTATAAGCAGGGGGCAGTTTTCGGATTTAG
GTTATCTTGACCTAGAATTATCCTTTCGTCATTTAGCAAAAGAGAATTTTTCGATGAAGA
TCGTAAAAATCATATTTAGTGCTTTACTTACACTAATAATTGTGGGTCTAGTTGCTGTAG
GTTTTCTTTATGTTCATTTAAAAGAAGATTTACCTGATGTAGCAAGCCTAAAAACCGTTG
AACTTCAACAACCTATGCAGATTTTTACCGCTGACGGTAAACTCATTGGGGAAGTCGGGG
AGCAACGCCGTATTCCTGTGAAACTTGCCGATATTCCGCAAACCTTAATTGATGCGATTA
TTGCGACAGAAGATACCCGTTTTTATGAACATAAGGGGATCGATCCTAAAGGCATTATGC
GTGCCGTTTGGCGTTCAAGCCAAGGGGATACGCAAGGGGCGAGTACCATTACGCAACAGT
TAGCGCGCAACTTTTTCCTTTCGCCAGAACGCAAACTTGAGCGTAAATTAAAAGAAGTGA
TTTTGGCGTTAGAAATTGAAGAAAATCTGTCTAAGAATGAGATTTTAGAGTTATATCTTA
ATAAAATTTACTTGGGGTATCGCTCTTATGGGGTGGTGGCTGCGGCTAAAACCTATTTTG
GTAAAAAGCTAGAAGAATTAACCTTATCGGAAATGGCGATCATTGCAGGGCTACCAAAAG
CCCCTTCCACGATGAACCCTCTTTTCTCGCTTAAACGAGCAGAAGCACGCCGTAATGTAG
TGCTTGGGCGTATGTTAGAAGTCGGAAAAATCACCAAAGCTCAGTATGAACAGGCTAAAG
CAGAACCGATTAAAGCCAAATATTACGGTGCTGCGTTAGAATTTCGCGCCGACTATGTGA
CAGAAATGATCCGTCAAGAAATGGTAAAACGTTATGGTGAAGAAGTCGCTTACACCAAAG
GTTTCCAAGTGTTTGCAACAGTGTTATCAGCTGACCAAAAAGAAGCACAAGATGCACTAC
GCAATAACTTGATTGACTACGACCGCCGTCACGGCTGGCGTGGAGCTGAGAAACTGTGGA
ACCCTAAAGAGAAAGCGTGGGACGAAGAAAAGATCATCGATCACCTAAGCAAATTGCCAA
GCTCTGAGCCATTTACGAGTGCGGCAGTATTGGCAATTTCAAAAGATAAAGCGAATGTGA
TGTTGCCAACAGGGGAACGTGTTGAGCTTAAGATGTCTGGAATGCGTTGGGCAAGAAAAT
TTATCAATGACTCCGCCCAAGGCAAAGCACCTACTCAAGTAAAAGACGTGATCAATGTTG
GTGAACAAATTTGGGTGCATCAAAATAGTAAGGGTGAATGGGAATTAGGGCAAATTCCAG
ATGTAAACTCTGCACTGGTTTCACTAAATAGTGATAATGGGGCGATAGAAGCGATTGTGG
GCGGTTTCAGTTTTGAACAAAGCCGTTTTAATCGTGCAACACAATCTTTAGTGCAAGTGG
GTTCTTCGATTAAACCTTTTATCTATGCTGCAGCATTAAATAAAGGATTGAGCCTTTCAA
CCACTCTAAGCGACACGCCTATTACTATTACAAAAGCAGGACAAAAACCGTGGACACCGA
AAAATTCACCGAATGTGTATGAAGGTCCGTTACGTTTGCGAGTAGGCTTGGGTAAGTCGA
AAAATGTGATGATGGTGCGTACAGTTCAGATGGCTGGCGTAGAGTATGTAGCGGATTACT
TACAACGCTTTGGCTTCCAAAAAGATCAATATCAAGCGACAGAAGCATTGGCATTAGGGG
CAGCGTCCTTCACGCCGTTAGAAATGGCTAGGGGATATGCTGTGTTTGATAATGGTGGCT
ATTTGATTGAACCTTATATCATTGGTCGTATTTTAGATAGTACAGGCAATGAACTCTTTA
AAGCAAACCCTGCAATTGCCTGTTTAGAGTGTGATGATAAGCCAGTCATTTATCCAGAGC
CAACCTATTTTGATTTTGTCAAAGTAAAGGAAACTACAGAAGAAACCGCAATTCCTAAAG
ATGATGAAAGTGATGTTATTCCTGAACTGGATATTGCCACTAAAACCAAACAAAATGCCC
CAAGCTTGATGGCAGATGCCATAGCTGTTAATCGAGAAGTGCATTATGCCCCAAGGGTTA
TCAGTGGGGAAATTGCATTCTTAATGCGAAGTGCATTGAAAACAGCTATTACAGGTGAAG
CTAGTCAAGGTTGGAAAGGAACAAGCTGGCGTGTGGCAAATGAGATCAAACGCAGTGATA
TTGGTGGAAAAACAGGGACTACAAATAACGCCAAGATCGCTTGGTACGCAGGCTTTGGCT
CAAACCTCGTGACGACAGTTTATGTTGGTTTTGATGATAATAAACGTGAATTGGGACGTG
GTGAGGCTGGCGCTCAAACAGCGTTGCCAGCGTGGATTAAGTATATGAAAGTGGCTCTTT
CGGATAAAGAAGAGCGAAAAGAACAGTTGCCACCTAATATCATAGAATTACAAATTGAGC
CTACAAGCGGTCTATTAGGGGGAAATATGAGCGAATATTTCATTAAAGGAACTGAACCTA
AGAAACGTTATATTGTAGAGAAGGCACTTGAACAACCTCTAGGTACAAATCCTGAAGGAA
CTGAAAAAATCAGTAAAGAATTATTCTAAAATTCGATAATTCTCTTTGTTCCAGTTGAAA
AGTAGGACGATTTATTGAGATAATATCGCCCATCTTTATTTTGGGCGATTTGTGGTAAAT
TTATAAGATAAGTGTTTTAATTTTAATCACTTTTACAAAATTCAACATAAAACAGACCGC
TTGTATGTGCAAGCGGTCTGTTTTTTCTAAAAATTCACAAATCAATTTTTCACTCTATTT
TTATTTATAGAACAAATAATGGCAGAAAAACGTAATATCTTTCTAATTGGCCCTATGGGT
GCAGGTAAAAGCACGATTGGTCGTCAATTAGCACAAATGTTAAATATGGATTTTTTAGAC
TCAGACGCTGTGATTGAAGAGCGTGCTGGGGCAGATATTGATTGGATCTTCGATATTGAA
GGCGAAACGGGGTTCCGTAAACGTGAAGAGCGTATCATTAATGAGCTGACACAATCTCAA
GGCCTTGTGCTTTCGACGGGCGGTGGTTCGGTGTTGTCTAAAGATAACCGCAATGTGCTT
TCAGCTCGTGGTATTGTGGTTTATCTTGAAACTACGGTGGATAAACAGTTTGAACGTACT
CAACGTGATAAAAAACGTCCGTTATTACAAACGGAAGATCCATATCAAACGTTAGTTGAA
TTGGCGAAAATTCGTAATCCGCTTTACGAAGAAATTGCGGACATTATTTTGCAAACTGAT
GAACAAAGTGCAAAAGTAGTCGCAACGCAAATCATTGATATGATTGATAATTTACAGTAA
TCAGGGAAGTCTATATGTTGCAAGTTAATGTGGAATTAAAAGAACGTCGCTATCCTATCG
CAATAGGGGCAGGGTTATTAACGGATCCGATGAGTTATCACCCGTTAAAATCAGGGGATA
AGGTGATGATCGTCTCTAATCCAACGGTTGCTTCCCATTATCTTGCAACAGTAGAACAAA
CGCTAACAGCTATCGGTTGTAAAGTTGATTCGGTTTTAATTCCCGATGGAGAGCAATATA
AAAACCTTGACTCACTCAATCTTATTTTTACCGCATTACTTGAAAAAAATCACAATCGTG
ATTCGGTATTAATTGCGTTAGGTGGTGGTGTAATTGGCGATGTGGCTGGCTATGCTGCTG
CGTCTTATCAACGTGGTATCCGTTTTATTCAAATTCCAACCACCTTATTAGCTCAAGTGG
ACTCTTCCGTTGGGGGAAAAACGGCGGTAAACCACCCGCTTGGCAAAAATATGATTGGAG
CGTTTTATCAGCCGATTTCAGTCATTGTTGATACAAATACCTTAAAAACCTTGCCTAAAC
GTGAAGTGAGTGCAGGCTTAGCGGAAGTGATCAAATATGGTGCAATTTTTGATATTCAAT
TTTTTGAATGGCTTGAACAGCATATTGACGATCTCGTTGCCCTTGAACAGTCTGCATTAG
AGTATTGTATTCAACGTTGTTGCCAACTGAAAGCCGATGTGGTGGCTCGTGATGAAACAG
AAAAAGGCGACCGTGCTTTGTTAAATTTAGGTCACACCTTTGGGCACGCGATTGAAGCAC
ATCTTGGCTACGGTAACTGGTTACACGGGGAAGCGGTTGCAGTCGGTATGCTTGAAGCAG
CTGCCTTGTCCCATATTCTAGGCGATCTTACGGAACAAGATGTGGCTCGTTTAGAAAAAT
TGATTGCTCGTGCAACCTTGCCAACCATTTCACCAGATGGAATGATGCCTGAAGAATATC
TGCCTTATATGTGGCGAGATAAAAAAGTACTAAGCGGTCAGTTGCGTCTGATTTTATTAA
AATCACTTGGCACAGCTTATGTCACCGCTCAAGCGACCGAAACTCAAGTGTTAGATGCTA
TCCGTCGATTTACTCAATCCTAAGTTTTAACAATGAAACAGCGAGCCTTTTTAAAATGGG
CAGGTGGGAAATTTCGCCTGACCGATGAAATTAATCGGCACCTACCCCAAAAGGCTTGCC
TAGTTGAGCCTTTTGTTGGGGCTGGCTCAGTTTTTCTTAATACACATTTTGAACGCTATA
TTCTTGCTGACATTAACCCTGATCTGATTAATCTCTTTAATGTGATTAAAGCTGATGTGG
AAAGCTATATCCAGCAATCGCAAGCCTTGTTTAATGATCCACAAGCAAATACGGCAAAAT
TTTATTATGAGCGACGTAAGGAATTTAATGCTTGCCAAGATCTGCTACGTCGTTCAGCAC
TGTTTCTTTATCTCAACCGTTTTGGTTTTAATGGTTTATGTCGCTATAACCAAAAAAATG
AGTTCAACGTGCCATTTGGCGATTATAAAACCTATTATTTCCCTGAAAAAGAGTTACGCT
TTTTTGCGGAAAAAGCTCAGAAAGCGGTATTTATCTGTGCCGATTTTCATCAAGTCTTTC
AATATCTATTAGATAATCCTGATGATTATGCGGTCTATTGCGATCCACCTTATGCCCCGT
TGAAGCAAGAAACGAATTTTACCCATTATGCTGGGGGCGGTTTTTCCCTTGAGCAACAAA
TTGCTTTAGCAGACAGAGCAAAACAAGCTCAACAGGCAAAAATCCCTGTCTTAATTTCAA
ATCACGATACCGAGTTTACTCGGCAAATCTACCGTGGAGCAAAAATCAAAAAACTGAAAG
TTCAGCGTCACATCGGTCAATCCATTGATTCTCGAATTAAAGTCGATGAACTTTTTGCTC
TGTTCTCTTAACTTCCTTTTGTATGCAGTAGGAAAAAATATGAATACACAACCCCAAGAA
CGCCAATCGTGGTCAAATCGATTGGCATATATTATGACCGTAGCAGGTGCAACCGTTGGT
TTTGGTGCAACGTGGCGTTTCCCTTATTTAGTCGGTGAAAATGGTGGTGGAGCTTATGTC
GCGCTATTTTGTATCGCAATGATCGTGATCGGTATTCCGATGATCTTGGTTGAAAATGTG
ATTGGTCGCCGTATGCGAGTAAATGCCATTGATGCCTTTACGGGAAAAGCGAATGGTAAA
GCCATTCACCCTGCGTGGAAAATCTTGGGCTATATGGGATTATTAGGATCTTTTGGTATC
CTTGCTTACTATATGGTGCTTGGTGGTTGGGTATTAAACTATATCGGCAGTCTTGTAACG
GGCAGTTTAGATCTATCATCACCTGTTACCGTAGAAACTACATCTACTTATTTTAAAGAG
AGTATTTTTAACAGCCCAGTTACCATTTTGGCTTATACTGGCTTGTTTGTCTTAGTAAAC
TACTTCATCTTAGTCAAAGGCATTGTTGATGGTATTGAGCGTTCAGTTAAATATCTGATG
CCGATACTCTTTATCTTCTTGATTATTATGGTGATCCGTAATGTCACTTTACCAGGGGCA
GCGGAAGGGATTAAATTCTATTTAATGCCTGATTTCTCAAAAATTACACCGCAATTGTTT
GTCTTTGTATTAGGGCAAGTCTTCTTTGCACTTAGCTTAGGTTTCGGTGTATTAATTACC
CTTTCTAGCTACTTAGATAAAAAAGAAAATCTAGTGAGAACCGCGACAATCACAGGGGTA
TTAAATACCGTGATTGCAGTCATAGCAGGATTTATGATCTTCCCATCACTCTTTAGCTTT
GGCATTGCCCCAAATTCAGGCTCAACTCTCGTCTTCCAAAGCCTACCAATTGTCTTCTCT
AATATGTGGAGCGGTACGATCTTTGCTATTATTTTCTTTGGATTATTAGTGGTCGCAGCA
TTGACGACCTCATTAACCATCTATGAAGTGATCATCACCGCTTTACAAGAAAAAACCAAA
ATGAGCCGTAAAGCAGCGATTTTCTGGACACTTACCCTGATTTTCATTTTTGGAAATATT
CCATCTGTACTAGGCGATAATGTCTGGAAAGATGTCACCATTATGGGCAAAAGTATTTTT
GATGCCTTTGACTATATCAGCGGTAACATTTTATTTATTCTCACCGCTCTTGGCAGTGCA
ATTTTCGTTGGTTTTGTCTTAAAAGATGAAGCGAAGGAAGAATTAGGGGCAGGGAAAACA
TTAACGAATTTGTGGTTTAACTATGTTAAATATGTGATACCGCTTTTGATTTTAGTGGTA
TTTTTTAGCTCGCTTTAATTTAAACTGACTTAACAAGTGAGCATTTACATAATAAAATTC
ACAACTCAAGCAGTAATCAATAGGGTTACTAATCTACTCCACTATTTTTATTTTAAGAGG
TCTTACTATGAAAATTATCTTATTAGGAGCACCTGGTGCAGGCAAAGGTACACAAGCCCT
ATTTATGATGAAGAAATTTGGTATTCCACAAATTTCAACAGGGGATATGTTCCGAGCTGC
CATTAAGGAAGGAACAGAGTTAGGTAAACAAATCAAAGCATTAATGGACGAGGGAAAATT
AGTTCCAGATGAATTAACCGTTGCCTTAGTTAAAGACCGAATTTCTCAACCAGATTGTGC
AAATGGTTTCCTGCTAGACGGTTTTCCTCGCACTATTCCACAAGCAGATGCACTAAAAGA
AGCTGGTGTAAAAATCGACTTTGTATTAGAGTTTGATGTGGCAGATGAAGTAATCGTTGA
GCGTATGAGTGGACGTCGAGTTCATCAGCCATCTGGTCGCACATATCATGTTGTATATAA
TCCACCGAAAGTAGAAGGTAAAGATGATATAACTGGCGAAGACCTAATTATTCGTCAGGA
TGATAAACCAGAAACTGTACTAGAACGTTTAACGATTTATCATAAACAGACTAAACCATT
GATAGCGTACTATACTACGGAAGCTGAAGCAGGAAATACTCAATATTACCGTTTAGATGG
TACTCAATCTGTAGAATCTATAAGCGATGAACTCAATAAAATTTTAGGGTAATTTCCTTT
CTACATATAGAATCAAAAATAGTTGCTAAGAACCAATACGATCTTAGCAACTATTTATCT
CAACGTTTTATTATTTAATATGTCTTTCTTGATACCCCGTATAAATTTGTCTTGGACGGA
CAATTTTGAGGCTCTCTTCGCACATTTCTTTCCAATTTGCAATCCACCCGACTGTTCTGC
CTAAGGCAAAAATAACAGTAAACATGGAAGTTGGAATGCCTATGGCTTGTAAAATAATAC
CTGAGTAGAAATCAACATTAGGATAAAGTTTGCGTTCAATGAAATAAGGATCGCTTAAGG
CAATGCGTTCTAGTTCCATTGCAACTTCAAGTAATGGTGTTGTTATTCCTAATTCTGCAA
GGACTTCGTGGCAGGTTTCCCGCATAACTTTTGCCCTTGGATCGTAGTTTTTATATACTC
GGTGACCAAATCCCATTAGACGAAATGGATCATTTTTGTCTTTGGCTCTTGCGATAAATT
CAGGAATACGGTCAACCGTGCCGATCTCCTGTAGCATTTTGATACAAGCTTCGTTTGCTC
CGCCATGAGCTGGCCCCCACAGTGATGCAATCCCTGCCGCAATACAAGCAAATGGGTTTG
GCCCGGAGGAAGCAACGCCTCTTACTGTTGATGTTGAAGCGTTTTGTTCGTGGTCTGCGT
GAAGTGTGAAGATGCGATCCATAGCTCGTTCTAGTACAGGGTTAACCACATAAGGTTCAC
AAGGTGTTGCAAACATCATGTGTAGGAAGTTGCCTGCGTAGGATAAGTGATACTGCGGAT
ACATAAATGGGCGGCCGATGTTGTATTTGTAACACATGGCTGCAAGGGTTGGCATTTTGG
CTAAGAGGCGAATGGCGGTTTTTTCTCGATGTGCTTCGTCATCACTGTCTAGCATGTCAT
TGTAGAATGCGGCTAAAGCACTACTTGCTGCACACATAACCGCCATTGGGTGCGAATCTC
GGCGGAAACCTTGAAACAAGCGGGTAAATTGTTCATTTACCATGTAATGTGAACAGATCT
CTTTTTTGAACTCAGCCAATTCTTCTTCTGTAGGCAGTTCGCCATTTAGAAGAAGATAGG
CGATATCAAGATAGGTTTTATTTAAAGCAAGCTCGTCAATCGGATAGCCACGGTGCAGTA
AGACACCTTGTTCGCCGTCAATGTAGGTGATACTGGATTGGCATAGTGCGGTAGAGGTTA
GCCCTTGATCGTAGGTAAAGAGTTGGTGCTTTTGTAATGCCTCAACGCCAATTGCATCAA
AACCTAAGTTACTCTGATAAACGGGCAATGGAATTTTACGCCCATCGTTAAGGTGAAGTT
CTGCAGTTAAAGTCGGGTGTAGTTTAGGCATTTTGTCCTCCCTGTTATCGTAAATTTTAT
GCAAAATCAAACCGCTGTTTGAAAAATGAGGTTATCCGCTTTTTGGGTATAACGTTGAAT
TTGGTCAAAATTCATGTAGCGGTATGTATCCGTTTTATCTGCCTCTAGGCGTTGTACATA
ATCTAAATACTCTTTCCATGTAGGAATGCGTCCTAGTAATGCACAGACTGCCGCAAGCTC
TGCAGAAGCAAGATAGACAAAAGAGCCTTTACCCATGCGATTTGGGAAATTGCGTGTAGA
GGTTGAAACAACGGTTGAGCCGTCGGCTACACGAGCTTGATTTCCCATACAAAGTGAACA
ACCTGGTATTTCAATTCTTGCTCCACTTTTGCCATAAATGCTGTAATAGCCCTCTTCACT
AAGTAGTGTTGCATCCATTTTAGTTGGTGGAGCAATCCATAAACGTGTTGGGATCATGCC
TTGATGCTGGTTAAGCAATTTACCTGCGGCACGGAAATGACCTATGTTCGTCATACAAGA
GCCAATAAAGACTTCATCGACTTGTTGACCTTGCACTTCGGAAAGTGTTCTAGCATCATC
AGGGTCATTTGGGGCACAAAGAATAGGCTCTTTGATGTCATTTAAATCAATTTCAATGAT
AGCGGCATATTCAGCATCGCTGTCTGCTTCTAATAATTGTGGGGCAGCCAGCCACTCTTC
CATGGCTTTAATTCTGCGTTCAAGGGTTCGTTTGTCGCCGTAACCCTCGGCAATCATATA
TTTTAGTAAGATGATATTAGACTGAAGATATTCGATGATCGGTTCTTGATTTAATTTGAT
GGTACAAGCCGCAGCAGAACGTTCGGCTGAGGCATCTGAAAGTTCAAAAGCCTGTTCAAC
TTTAAGGTACTCTAATCCCTCAATTTCTAAAATGCGACCTGAGAAGATATTTTTCTTACC
CGCTTTTTCTACCGTCAATAGCCCTTGTTTAATAGCATAATAGGGAATCGCATGTACGAG
ATCTCGTAAGGTAATGCCTGGTTGCAATTCGCCTTTAAAACGGACTAAAACAGACTCTGG
CATATCTAATGGCATTACGCCTGTTGCAGCCGCAAAGGCAACTAAGCCTGAACCTGCAGG
AAATGAGATGCCAATCGGAAAACGTGTATGTGAGTCGCCACCTGTACCTACGGTGTCGGG
CAATAGCATTCGATTAAGCCAAGAGTGAATAACACCATCACCTGGACGTAGTGAAATACC
GCCTCGGTTCATAATGAAATCAGGTAAGGTATGATGTGTCACAACATCTACAGGTTTAGG
GTACGCGGCCGTGTGGCAAAATGATTGCATCACTAAATCAGCTGAGAAACCTAAACAAGC
GAGATCTTTAAGCTCATCACGGGTCATTGGGCCTGTGGTGTCCTGTGAGCCAACACTTGT
CATTCGAGGTTCGCAATACTGTCCTGGGCGTATGCCCTCCACGCCACAAGCTCGCCCAAC
CATTTTTTGTGCAAGTGTGTAGCCGACTGTTGTTTTAGCCTGTATTTGAGGTTTAACAAA
CACTTCACTTTCTGGCAATCCTAGTGCCATGCGTGCTTTATGTGTCAAACCTCGACCAAT
AATCAATGGAATACGTCCGCCTGCACGAACTTCATCAAGAAGCACATTCGTTTTAAGACT
AAACTGGGCTAATACTTCGTCACTGCCATGCTTACAAATTTTGCACTCATAGGGATAGAG
GTCGATTACATCGCCCATATTTAATTGGCTTACATCCACTTCAATGGGTAATGAGCCTGC
ATCTTCCATCGTATTGAAAAAAATAGGGGCAATCTTACCGCCTAATACCACACCGCCAGC
CCTTTTATTAGGAATGTAAGGAATGTCATTTCCCATGAGCCATAAGACCGAATTTGTAGC
CGATTTACGTGAAGAACCTGTTCCTACAACATCGCCAACATAAACAAGTGGAAAACCTTT
TTGTTTAAGGGCTTCAATCTGTTTCATTGGACCAACTACACCAGCTTGGTCAGGTTCAAT
ACCCTCCCGTTCATTTTTAAGCATAGCCAGTGCGTGCAATGGAATATCTGGGCGTGACCA
AGCATCTTGTGCAGGCGAAAGATCATCTGTATTGGTTTCTCCTGTCACTTTAAACACGGT
CAGTGTGAGTTTTTCGGCTAATTTTGGACGAGATAAAAACCAATCAGCATTGGCCCAAGA
GGTTAATACTTCTTTAGCAAAGCGGTTTCCTTGCTTCGCTTTTTCTGCCACATCATGAAA
ACTGTCAAATACTAAGAGCGTATGAGAGAGTGCTTTGACGGCAATAGGAGCAAGGCTTGG
ATCATCAAGTGCTTCAACAAGCGGTTCAATGTTGTACCCCCCTTGCATTGTGCCTAGCAA
GCTGACGGCTTGTTGTGGGGAAATGAGCGGCGAAACTACTTGCCCTTTTACTAAGGCTGC
TAAAAAGCTGGCTTTAACATAGGCTGCTTCATCAACCCCTGCTGGTATTCGATTTTCAAA
GAGGTGCAAGAGTAATGCTTTATCTGCATCAGCAGGTTCTTTAAGTAATTCAATAAGCTC
TGCTGTTTGCGCTGAATTTAATGGCAGTGGCACAATACCTTGTGCAGCTCGTTCAAAAAC
GTGTGTTTGGTATTCAGTTAAGAAAGACATAATGATGATCCCCACTTCAATATAGATAAA
AAATGAGCGATGAGATAATCATAACAGAGAGAGTAAAAACGACAAGAAATAAATTTAACA
AATTTTACATTTTGTTAACAAGATCACAAAATTGCATGATTATCTCTATGTGTATAAGTG
GTTACATATTGGCGACAATATCTTGGGCAAATTCCGAAGTTGTACGGAGTGTTGCCCCCT
CTAATGTTTCCGCAAAATCAAAGGTCACTGTCTTATTTGAGATGGTTTTGGATACTGCGT
TTACCACTAAATCTGCCGCTTCAGTCCAACCTAAATGGCGTAGCATCATTTCGCCACTGA
GTATGATCGAGCCTGGATTTGCTTTGTTTTGACCTGCGATTTTAGGCGCTGTACCATGCG
TTGCTTCAAAAATAGCCGCCTCTTCCCCTATGTTTGCACCAGGTGCAATACCAATACCGC
CAACTTGTGCCGCAAGTGCATCGGATATGTAGTCACCATTAAGATTAAGCGTTGCAATCA
CATCGTAATCACTTGGATGTAATAAAATTTCTTGTAAAAAAGCATCAGCAATGCAATCTT
TGATGATGATCTCTCGTCCTGTATTTGGATTTTTTAAACAATGCCAAGAGCCATTATCTA
TTGGCTCTGCACCAAAGTCTTTGGCAACTTGGTATCCCCACTCTTTAAATGCCCCCTCGG
TAAATTTCATGATGTTGCCTTTATGCACTAAAGTGAGTGATTTACGATCATTATCAATCG
CGTACTGTAATGCAGCCCGCACTAAACGCTGAGTCCCTTCTTTTGAAACGGGCTTAATAC
CAATGCCACATTCTTCCGTAAAGCGAATTTTTTTCACGCCCATTTCCTGCTGTAAAAAAG
CGATTACTTTTTCAGCTTCATGGGAACCTGCCGCCCATTCTACCCCAGCATAAATATCCT
CTGAATTTTCACGAAAGATCACCATATCCACTAATTCTGGATATTTCACAGGACTTGGCG
TACCTTGGTAGTAACGGATTGGACGCAAGCAATTATAGAGATCTAACTCTTGACGCATTG
CTACGTTTAAAGAACGAATCCCCTTACCGACAGGGGTCATCAATGGGCCTTTGATCGCAA
TATGATACTGTTTAATTGATGCTAATGTTTCTTCGGGTAGCCATGTGTTTTCACCGTAAA
GTCGGTTAGCTTTTTCCCCTGCATAAATCTCTAACCAGTCAATTTTTCGTTGACCTTGAT
AGGCTTTTTCTACCGCAGCATCAATTACAAAACGCATGGCTGGTGTGACATCAACGCCAA
TTCCATCTCCCTCAATAAAAGGAATAATTGGGTAATTTGGAACAGACAATGAACCATCAT
GATTTAGTTGAATAGCTTGCCCTTTTGGTGTAGTGAGTTGAGATAGCATTATTTCCCCCT
TAAATGCGACCTGATACCGCTTAATTGAGTTTGAAAATAAAAACAGCAGATGTTGTATTT
TTTACAAGCAACGGGATAATACCATCAGATAACAAATTTAACAAAAAATTTACATTTAAA
AATTTTCATCATTATCTGCAAGTTACATAAATTAAATTCATGAAATAATGAAAATAATTT
TATTGACATCATATCGCTGGCATTTTAAAGTTTTAGCCATCTAAACGTCTAAAAAAGACG
GCAGTATGCAAACTAAACATTATACAAATAACAACAATAGAAGCTCGATAGAGGTGTTGA
ATGAGTTATGCAAAAGAGATTGATCTTTTAAATCAAAGTGTTGCCGACTTAAATGGCAAA
ATTAATGTGTCTTTTGAATTTTTTCCGCCTAAAAATGAAAAGATGGAAACGTTGCTATGG
GACTCTATTCACCGTTTGAAAGTGCTTAAACCGAAGTTTGTTTCTGTGACTTATGGTGCA
AACTCTGGGGAACGTAATCGCACGCACTCTATCGTAAAAACCATTCAACAAGAAACAGGG
ATTGTCGCTGCTCCACATTTAACAGGTATTGATGCAACCCCTGACGAACTTCGTGCTATT
GCAAAAGATTATTGGGACAGTGGCATTCGTCACATTGTGGCTTTGCGTGGCGATGAGCCT
ACTGGCTATGCGAAGAAACCTTTTTATGCGTCGGATTTAGTAAAACTGTTAAAAGAGGTT
GCCGATTTTGAGATTTCTGTTGCCGCTTACCCTGAGGTTCACCCTGAAGCAAAATCAGCC
CAATCTGATTTGCTCTATTTGAAACAGAAAGTTGACGCAGGTGCAAGCCGTGCTATTACT
CAGTTTTTCTTTGATATTGATAGCTATCTTCGCTTCCGTGATCGTTGTGCAACGGTGGGG
ATTGATGTTGAAATCGTGCCTGGCATTTTGCCTGTGTCGAACTTTAAACAGCTAGAAAAA
ATGGCAAAAATCACTAATGTGAAAATCCCTAGCTGGATGGCAAAAATGTATCAAGGTTTG
GACGACGATCAAACTACCCGTAACCTTGTAGGGGCAAGTATTGCAATGGATATGGTGAAA
ATCCTCTCTAAAGAGGGAGTAAAAGATTTCCACTTTTATACCTTAAACCGTTCAGAATTA
AGTTATGCTATTTGTCATACTTTAGGGGTAAGACCTGAATAAGCTATTCACTATAGACCA
ACCCGATCTTCGCAGATCGGGTTGTCTCTATTTGGATGCTTATCTTTCTGTATTCAAAAA
CGTAACTTTCTTGTAAAATCCAACCGCTTATCACGACATTTTATAGAGGATTTATAATGA
CATTAAAAATTGGCGTTGTCGGTGCTGGTGGCAGAATGGGTCGTCAGTTGATCCAAGCCG
TAAATAACACAGAGGGCGTAGAATTAGGTTCAGCATTTGAACGTAAAGGATCATCATTAG
TCGGGGCTGATGCTGGCGAGTTGGCTGGTATTGGGCATTTAGGCGTGACTGTCACGGACG
ATTTAGCTTCACAGCTCAATCATTTTGATCTATTAATTGATTTTACTCGCCCTGAAGGGA
CGTTGGAACACATCGCTTTTTGTGTCGCACATAATAAAAAAATGGTGATCGGCACAACTG
GTTTTGATGATGCGGGCAAACAGGCGATTAAATCTGCATCAGAGGAAATCAGTATCGTCT
TTGCTTCAAATTACAGCGTTGGGGTGAACTTAGTATTTAAACTGTTAGAAAAAGCGGCAA
AAGTGATGGGCGATTATTACGATATTGAGGTGATTGAAGCTCACCACCGCCATAAAGTTG
ATGCGCCATCTGGCACAGCGCTTTCAATGGGTGAGCATATTGCCAAAACCTTAGGTCGTG
ATTTAAAAACGCACGGCGTATTTGCGCGTGAAGGGATCACAGGGGAACGTAAGCGTGATG
AAATCGGTTTTGCGACGATCCGTGCAGGTGATGTAGTCGGTGAACACAGTGTTTGGTTTG
CTGATGAAGGCGAACGTATTGAAATTGCCCATAAAGCTTCAAGCCGAATGACTTTTGCTA
ACGGTGCTGTGCGTGCAGCAAAATGGCTTCAAACCAAACAAAACGGTCTATTTGATATGA
CCGATGTGTTGGATTTAAATAATTTATAATAAAGAAAAGCGGTCAAATTTAATCAAAATT
TTGCAAAAGGATAGATATGAAATATAACAACATTGAAAGTACTTTAGTCCAACTGGGTAA
TCGTACTGATGAGCGTACTGGTGCGGTGGCGACCCCGATTTTCCTTTCGACTGCCTATGG
ACATATGGGGATCGGCGAGTCCACAGGCTTTGACTATACTCGTACCAAAAACCCAACTCG
TAGTGTACTTGAGCAAGGCATTGCGGACTTAGAGGGTGGCGATGCAGGTTTTGCATTAGC
GTCAGGTATGGCGGCAATTCAATTAATTATGTCGCTCTTTACTGCCCCTGACGAGTGGAT
TATCTCTAGCGATGTTTATGGCGGAACTTACCGCTTGTTAGATTTTAGCTACAAAAATAA
CAATACCGTGAAGCCTGTTTATGTGAACACGGCAGATCTAGACGCGATTGAGAAAGCGAT
TAACCCAAATACCAAAGCGATTTTTGTTGAAACACCGTCTAATCCGTTGATGGAAGAGTG
TGATGTTGCAGCGATTGCGAAAATTGCTAAAAAGCATAATTTACTGCTGATTGTCGATAA
TACTTTCTTAACACCAGTATTATTCCGCCCGATTGAACTTGGGGCAGACATTGTTATTCA
CAGTGCAACCAAATATTTGGCAGGACATAATGATGTGTTAGCAGGTTTGGTGGTAGCAAA
AGGGCAAGCGTTATGTGACCGCTTGTTCTATTTGCAAAATGGTGCTGGGGCGGTGCTTTC
ACCGTTTGACGCTTATATGATTATTCGTGGCTTAAAAACCCTTGCGTTGCGTGTTGAGCA
TCACCAACAAAATGCCACTGAACTCGCTAAATTCTTATCGGAACAACCGCAAGTGCAAGA
TGTGCTTTATTCTGGTAAAAGCGGTATGTTATCTTTCCGCTTGAAAGATGAAAACTGGGT
TAATCCATTCTTAAAAGCGATCAAGATGATTACCTTTGCGGAAAGTTTAGGCGGTACAGA
AAGTTTTATTACTTACCCTGCAACCCAAACCCATATGGATATTCCTGAAGCAGAACGTAT
CGCTCGTGGTGTGTGTAATAAGCTCTTGCGTTTTTCGGTGGGGCTTGAACACGTTGAGGA
TATTAAAGCAGACTTGCTACAAGCCTTTGCTCAGTTGAAGTAAATTGGTGTAATAGACAA
ATTTGTTGCTAAAAAGTGGCTTAAAGCCTTATAGTACCGGTATTATGTAGCAGTTGCACA
AAGACCGCTTAACTAAATTTTACTACAATCCTTGTGAGTTTTACTAACCACAAGGATTTT
TATTTATGGTAAAAGCAAGTGATATGAGTGCTATTCAGCAGAAAATCGCTAAATTAACAC
AAGACGTTACCTATTTCGAAAGATGTATTGAGGTGGCTAAACAGCATATTGCTACGTTAC
AGCAAGCCTTGATAGCATTAAATAGTGAGCCATTTTCATTAGCGACAAAACAACGGGGTG
AGAAATCTAAATCTTACACTTATAGCCCTAATGAATTTATTGCTAAAGTTTTTAAGCGCT
TTCCAAATCAGTGGTTATCAACAAATGAGATTATGATTAAGGCTTTTGAATTGGAAGGCT
ATACGCCTGACAAATCGGATTTCCACTCGATTGTTATCGCATTTGCTCACGCATTAAGAC
GATTACATCGTCAGGGGATTATCGAAAAGCATTCTATTGCAGGGAGTGGTCAAAATCCGA
AGATTAAATGGAAGTTAAAAGAGATTGGGACATAAAAAATAGCGGTATTCTACCGCTATC
TTTGTTTCCATTTCCATTGAATCACTTTGTATCGAACAACTTCAACTCTCTCTATTATCT
CTCGTCTTGCAAGGCGTTCACAAGCGGAGCGGACAGACTCAATATAATCTTTAGTAATAG
GACGATAGGCTTGTTTATCTGCAACAAGTACCGCTTCTGTTATTTCTTCCGCCCGCCAAG
AACGATGTGGTTCAGCTTTCATTACTTGTTGGATAAGTTGGCATAATTTGCCGTTAAAGC
GTTTATGGTAAACTCGATATTTAAAATGTTCGGTGTTGTGTTGATGAACTTCATCTTCAC
TGATGTTCATTACGTCTAAGGCTTGATGAAGTAAAGCAATACGGCGTTCAACTAGAGCTA
GATGAGCCTGTACCTGCTCTTTTTCTCGCTCAAACTGAGCGATTTTTTGTTTAATTTGTG
TATAGTAAATTGGATCTGCCATATTACATTATTAACCTTTCTACTTGTCTATGATTACCT
TGCCAATAGCCTTTCCAAGCATTTTCTGATGGTGTAGAAAGGCATTTACTGGTGATATCG
TTGAAAATCGTTAAATTATCCAGTTTACGAGTATCTTCACGATAAGCGACTTCATTGGCA
TAGTTATCAAGATAGATGTTACTCATCTTGTGGACTTGTCCGTAATACATTCGTTTGAAA
CGTGCAAAGTAACTTTCGGCAAGGTTATTGGTAATCCCTTCATCACTACGATATTCTTTT
TGATGGTTTACACGTTGTAAGTCGTAATCCACGATTAATTCATCATAAGCACTGTTTTCA
TCGGTATGAATACGGCTGTTTGGCTCAATATATGCAGTGGCCAATTTCTTCACGGTTTCT
GAATTTTCTGACAAAATAGGAAACGTGATGGTTCTCTTTGCGCCGACTAGTTGCGGATTA
GACAAAGTGTCCTGTTCAGTGTAACGTTCACGCATAACCAGTACGCCACGTTTATTTGGA
TTGGCATTTTGTTTTAAACGTCTATCCACACGTTCTGCTTTCTTATTCTTTGGACGTGGA
GCAGAATGCACGTAAGTACCATCAATATGGATTTCGCCTGATAATGGGAAAAGTTCACGT
TGAATAATCAGACTTTCTCGGATTTTATGTGATAAGGTAAAAGCGGTTTTGTACTGCACG
TTTAAATCTCGAGAGAGCTGACAGGCTGAAATTCCCTTAACTGCATTGACAAATAAGGCA
ATAGCGAATAAATAGGTTTGAATTGGCAACTTATGGTTTGCAAAAATCGTACCTGACGTA
ATGCTAAACGTGTGTTTACAATGTTTGCATCGCCACTGCTTGCGAGTAGAGATGAAATAG
GCTTGATGTTGTACACCACATTTAGGGCAAACCACCACTTCTTTACTTCCCCAGCGTAGC
TCGCATAATAAGCTAAATGCTTCATCGTCAGATAGGCGAGCTATCTTAATAGATGAAAGC
GTGCGAGCTTTGCTGGTTAAAAGAAAGTGCTGGGTCATTGTAGTTATTTCTGATGATATA
TGTCTGATTAGGTTAATAATTTAGATTGCAAATTTAAATTGCCGTAAAACTTTTAATTGC
CAAAAAATTATGTTATTAGAGTATTTCATACACGCTCAAACGTGATAAAATACTCCTCAT
TTAATGTCAAATATACGCTCATTTGCGATATTTGTCAATCTAGTATTGAAAATGGAACGC
TCAAATGTGCATATCAGAAAGACTAAGACAAATTTGTGAAGCGAAAAACTGGAAAATTAA
AGATTTTGCAGAACAGACTGGCATCGCTTACCGCACACTACAAGGTTATGTTGGCGGTGA
ACGTGAACCTAATGCAGAAGGAATGACTGCCATTGCTAAAGCTGGAGTGAATTTGAACTG
GCTGGTAAGTGGTGAAGGCGAAATGTTTCAATCTGAACAACAAAAAACTGTAATGTCAGA
GCAAGAAACGAAATTAATTTCAGATTACCGCACTATGCCTGAAAACTTAAAAGATGCTTT
CTCAATTTCTTTTAAAGAAATTTCAGAGAAACAGTAATTATTACTTGACTTACTAAAATA
AGGATCTCAAAAATGTTCAACGCAACGCAACGCAACGCAACGCAACGCAACGCAACGCAA
CGCAACGCAACGCAACGCAACGCAACGCAACGCAACGCAATAATTTACGTTTATTCATTC
AACCTTGCAAATTTACTTTTGGAGGTTGCAAATGAAATCTAAGTATTCAGAAACAGAAAC
TGAATGGTTATTCAAAGATCTTTTGAATGAGAATGGATATTTAGGTGATGACGATTTAAT
CGTTGAATTTAAAGATAAAACAAAAAATGAAAAAGTAAAGAAATTACTATCCAATGCAAG
TAAAAAAGGCAATCGAAATGGTATCCCTGACTTTATCATTAGATCACATAAATATCCCGA
TATTATCTTTTTGATTGAATGCAAACCAGATATTCGCTTTCATGAAAGTAAAAATAGAGA
TAAATATGCTGGATATGCAGTTGATGGAGTTTTGCTTTATTCATCTTTTGTATCAAAGGA
ATTTGATGTTTTATCTATTGCAATCAGTGGAACTCCTAGTGATTACAAAGTAGATGCTTT
TTGGCAGCTAAGAGGAACAGATAATGTTAATCATGTTGATGCAGATAAACTTTTACCATA
CAAAAATTACTTACGTTTAATTTTGGAATCAGACGAAGCATTTCGTAGAGATTATAATAC
TCTTTTATCTTATGCTAAAACATTAAATGCTGATTTACACAAAAAGAAAATTAAAGAATC
TAATAGGGCTTTATTAATTAGTGGTATTTTAGTTGCATTACAAAATAAAGTTTTTAGAAT
TTCTTACAAAGAAAATAAAACACCAAAAGATTTAATAACATCTTTATTAAATGCTATTTC
TTCCGAACTAAGATCAGATGAATTAAAAAATAAAAATGCTGATACTGTATTAGGGGCTTT
TAATTTTATTAAATCTAATAAAACATTTGAAGATAAAGTAACTGGCTTATCTAATCTTCT
ATCTGTAATAAATTCAATTAAAGATAATGTGTACACATTTCTTGATAAATATAAATATAT
AGATACATTAAGTCAATTCTATATTGAATTTTTAAGATATGCTAATACCGATAAAGGTCT
GGGCATTGTATTAACTCCATTACATATAGCCCAACTTTTTGCAAAAATGGCAGGAATAAA
TAAAGATACTATCGTATTAGATAATGCTGCTGGAACAGGTGGTTTTTTGGTAGCAGCAAT
GGGTGAAATGATCTTAGATGCTGGAGATGACGAAGATAAGATCTTAGATATTAAGAAGAA
TCAAATTTATGGCATTGAATATGAAGATAGTATTCTTGCTTTATTAGTATCTAATATGAT
TATACATTCAGATGGTCGAAGTAATATTTTTTGGGGGGACTCATTTGATATTATTCCTAA
TAAGTTATTAACTCATAAAGATAACAACGAAAACGATTCTAAATCGGAGAAAAAGAAAAT
CATAAACTATGAAGATATAGATATTGACAAAAATAAAATAGATGTTGGACTTTTAAACCC
TCCATTTAAGATGGCTTCAGATGATATTGAGGAATTTGATTTTATTTTTTCAAATCTAAA
CGCAGTGAAAAAGAATGGTACTGTTATTGCATTAGTTCCAGTTAGCGTTGTTACTGATAC
GACAGGAATTAATTATGAAAATAAAAAGAAATTATTAAAGAACCATACGTTAGAAGCCGT
AGTATCACTCCCTGAAGATCTATTTTCAAATAGTAAAACATCTGTTGTCACTGTTGGAAT
CGTAATAAGAGCACACGTCCCTCACTCAAAACTAAAAGAAACTTGGTTTGGGTATTGGCG
AGATGATGGTTTTGTTAAAACTAAAAATCTAGGTCGGTCTGATATAAATAAAAAATGGAT
AGGTGAAAATGGATTAGAGAATAAATGGTTATCTGCATTTATGAATCGTAAGGAAATTTC
TCAATTTAGTATAAATAAGCAAGTTACAGCTGATGACGAATGGTTAGCAGAAGCTTATTT
AGATACTGATTATTCAAATATCTCTATAGAGAGCATCATTAAACCATTTTTACAATATGA
AGCATTCAAAATGGAGAATGGATATGAAGAATAACTATGTGTTATTAGGGGATCTTTTTT
ATATAGAAAATGGTGTATCTTCAACTGAATATAATATAAGTGACTACAAAATTAATACTA
ATTTTTTACCATATGTTAGACCATCTAAAAAGCAGTCTACAAGTTATTCTGGATTTATAG
ATGCAAATAGCGTTCCAAAAGATAAAATATTTCCAGAAGAAACTCTATATGTATCAACAA
ATGGAGCCGGAAGCCATACTTATACTTATGTATCTATTGAGAAATTCATACCTAATTCAG
ATGTTGCTGTTTTAATTCCTAAAGAAAATTTGACTTTAGATGAAAAATTTATATATGCTG
CGTTAATAACAAAAAATAGATTTAAATTTTCTTATGGTAGAAAACCTAAAGGAGAACGAT
TACTTAAATTAAAACTACCTAATAGGAATTATGTTTCTAAATTAGTTGAAAAACTAGGCA
GTGAAAGAACAAATTTTATTACAAAAAACAAAAAAATATAAATAGAGATTTTATCAATAA
GAATATTACTAGTTTCAACTCAAATAAGCTTGTTAGATTGAGCAGTATATTTAACATAGT
CAATGGACTATCATCTAATAATGTAGAAATACAAGATGATAAAATATCCAATACATTCAT
TCCTTATGTTAGACCATCAAAAAGGCAATCTACCAGTTACGCAGGATTTATTGATAAAAC
TAGCATTCGAGCTGATAAAGTATTTCCAGCAGAAACGTTATATGTTTCTACTGATGGTGC
AGGAAGTCATACATATTCTTACGTTTCTATAGAAGAGTTTGTTCCGAACAGTAATGTTGC
AGTTCTTATTCCTAAAGAAAATATGGATCTAGAAACTAAATTATTATATGCAGCGTATAT
TACAGCAAATAGATTCAAATTTTCCTATGGAAGAAAACCTAAAGGAGATCGTTTAGCAGA
ACTATTTCTACCTATTCTATAAGAATTTAGTATCTATTAGCAAAGGGAGTATTCCTAACC
AAACCTTAGCTGCGAATCAATTATTCGCCTTTGCTTTCTTTAAATGAGAAAGATAGACAA
CCAGTAAAATTGAGCATCTCGCCTATTATTGGGCAAATGTCGCAATTAGTTTATCTAGGC
GTTTAGTCCACGTATTTCTTGTGGCAGTACGGTATTCAAGGCAAAACGCTTTGAGCCTAC
CTGAAAATTCAGGTGGGCGATTTTTTATGTCTGGCGTTTAGCTTTGAGTACCTTGTACAC
ACAAGGAATACTTATGGCGCAGCATTATCTGCTTTCAAGCAAATCTAAAAATTTAAATCT
CAAACAAATCTTTCGTTTAAGTGAAGATGAAGCCTTTCAACTTTTAAAAGCCAATCGTTG
GGGAAATCCTAACGATATTACGGACGTAGTATGTCCACATTGCGGAATCCGCCACAATGC
TTATTTTCTCACTTCTCGCAAACGTTGGTGTTGCAAACATTGCCAACGCCACTTCTATAT
TACGACTAATACAGCATTTGCTTTTCATAAATTACCGTTTGTTGATATTTTGGCTGCCGT
TCTTCTCTTTGCGAATGAAGTTAAAGGGATTTGAGCAATAACAATGAGCCGTCACCTTAA
TATTAGTTATAAAACGGCTTTTGTCCTTTGCCATAAACTGCGTGAAGCCCTATTCAAAAC
TCGAGATTTAACGCCATTGCAAGGGGAAATTCACGAAGATGGAACGTTGATTAACTATAA
GCTACGCAAAGCAAATTTTAAAAAGAATCAACATAAACAACGAGATAAAAAGACAAATTA
TCCTAAATTAAGACCAACTAAACGTTTCATTATCAGTCTAAATCAACGTGCTTCTAATGA
TGAAACATTGTGGGGTTCAAATAGAACTATTGTGGCAATGGATTACACCGAAAACGCTAA
CATCGTTCTCGCCTTAAACCACTGTTTTGTAAAAGCAGGTAGCGATATTATGTGTGATGA
AAACCTAGCCTATAAAGGTTTGGATTTTCACTACACTCGTTGGAGTGTTAATCATAAAGA
ATGTTATAGTGCCAAAGGTGTGAGTAATAATCTCGCCGAATCCTTTAACGCTCGTTTCCG
TGATTTACATCGTGGCGTACATCACAAATGTGATAACAAATACGCCCTACATTATGCTAA
CCAAGCAGCGTTTATGTCAGATAACCGTCAAAAGTCTAATGGCGAACTGTTTAGTGATAT
TCTCAAACGTTGTTTATGGGTATTACCATTAAGGGAATGGGTGGGTTACTGGCAAGGGAA
TCATCGCACGCAAGAGCTTATCGGTATGACTGCATTTAGCCCTGAAGAAATTTCCCAGTC
CTACTTTAAAAATCTCAATGAAAGAATGAAGTACGAACAAGAGTTACTGGCAGCCTAATT
CGTTTAACTAAAAACGAATTGAAATGTAAGTACAGGGAAATCAGCTCACCTTTGGCAAGG
TTGAGCGGATTGGCTACGCCCATTGATGGGAAAATTTACATCGCAAGCCAATAATATTGG
CAAACAAGTGGGGAAATCAGCTAAAATTTGCCAAAAGAAATGCCCTTAACCCTGTTTTGA
AGTTAAGAGCATCGAAAATTTTACTGCGGTTACGATTGCATTTTAGGTTTTGTGCAACTG
CTACATAATACCGTATAGTACAAGGCTTTAAGCCACTTTTTTTTTGAAATATAAACAAAA
ACTACCTATTTTGCCAAAGTCCGAAAATAAAGAAACATGGTATACAAAATAATACTCAAC
CTTACTTTTGTAATGAATGTCATAAAACGTTTATCTTAAAAAATGAATTTTATTAGCGAT
TACGTCCTTAGTTTATAAAACGCCAAACGTTTTTAAAAGAATGAAGTGATAAAGCCAATA
AAAAAGACCATTTCCCTTATAAACGTCGTAATGCAAGAAGTGCTTATACCAGCTTAAAGC
GTTATATGGATTTTATTTTTACCTATGAGAAATATTCTAAATTAAATATAGAAAATACAA
TAAATCGCTTAGAGGGATTATTTAGCGAGCTTAAGCAAAAATTAAATAATCATAACTGAT
TAACAAAAAGGCGTAATATTTTGTTTATACAAGATTTTTTAAATAAAAAGAGTTGCTAAG
AATAATTAAAAATACCCATTAGCAAGTATTTTATTTATTATACCTATCAATTAGACAATC
TGTTTTTTTGCAATGCGCGATGTTTTACTTGATGTACGATATTTGTAATCACCCCAGCGA
TATTTACATCACTCCATTCTTTAATGCGTAAATTAGGTTCTGAGGTGTCTAAAGAAAATA
AAATCTTCTCTCCATTAATCTCACTGAAAAATTGGTAGAACTTATACTCTTGATTTTTCT
CTAATACCAAAAGATCGTTAATTTCAGCAGATTGATTATTCTCTACAATTAACAAATCAT
CTAATTCGATCCCCCATGCAATTAAATTAGGGTTTTTCACATGAACCAGAAAGGTTTCAG
AAGGACGACGAACATAAAGAGAATAGAGATCCAGTTTGATTGGGTGCTTTATATTAGAAT
CTCGATAAAGGGGTAAAGGCTGATGGGATTGTGCCAATGTTAGTGATCTAAGATACGCCA
TAAAAATCCTCTAAAATAAATCTGTGTGTTTATACAGTTATTTTACTGTTTAAACACACA
GTGTCAATAGGAATTTTGCGTTTTAGTGTAAATTTTTACAGGTAAATCATCAATCAATAT
TTTTTAGCTGTTCTTCAGATAATGTTTCTTGCTCACTATTTTCTGTTTTACCATCTTTTA
CTTTAAACTCTAAATTTTGAAAATAGGCTTCTCGGAAAGTAATGTAAGGATCTTGAGATT
GCTTCAATAACGCTTCTTGTCCTATAAGCTGTGCACGGGAATCTACTCCTTGTACGACAT
ATTTTGTGATACTCCAAGGTGTAGCGAGTAAAGATAAAACTGGATAACTAGTATCTACTA
ATCGACCTAAATCTTGACGAGGCGTTGCGGGTCCATACATTGGTAACATCACATAAGGTC
CTGTAGGCACATTATACGCGCCTAGAGTATCCCCAAATTCTCTACGTTTATCAATTTTAA
GATCATTGGTCATACTCGCGAAGTCAATTAACCCGCCTAATCCAAAGATAGAGTTAAACC
AAAAGCGAGTAAAGTGGACCATCGCTTTTTGTCCTTCCCCTTCAATTAATCGGTTTACAA
AGCTGGCAGGTTCATCAAGGTTATTTGCCACATTGACTAAACCTGTTTTAATTGGGCTAG
GTACATAATCTCGCCAACCTTTTGCCACAGGTTCAAGAATATAAGGGTCTAGATATTCGT
AATTGACTTTCCACATGGCACGGTTAAATCCTTCCAACGGATCTGAACGGGTGCCAGTTT
CAGGATCAATAGAAGCAGTACAAGCGGTTAGAAAAGCGGTATTGAGAACTAAAAATAGAA
GTTTAATTTTTTTCATATGACTACTTTAAAAAAGGGTTGTGTTGTTTTTCACGTCCTACT
GTGGTATGAGATCCGTGTCCAGGAATAATGATAAAATCATCTTCTAAATCAAATAGTTGT
GTTTTTATTGTATAAATGAGCTGCTCAAAATTACCTTGGTATAAATCGGTTCTTCCAATA
CTATCTTTGAAAAGCACATCGCCACTAAAGGCAATTTTATTCTCAAAATCAAAAAAGCCG
ATATGACCTGGTGAATGGCCTGGTAAATAGCGAATATGGAATGTTAAAGCCCCAATTTGA
ATTTTATCACCTGCATTTAACCAGTGATCTGGTAGAAAAGCGGGCGATGCAGGAAGCCCG
TAGCTCTGACAAATATTAGGAAGTTGTTCAAAAAGAGGTTGATCGTTTTGATGAGAACCA
AAGACATCAACATTAAAATGTTTTCTCAGTCGATCGACAGCCATAATATGATCAAGATGA
CCGTGAGTAATCAACAATTTCTGCACATTTAATTGCTGTTCTTCCACAAACCGAATTATT
TTGTCTGCATCATCACCAGCGTCAATAATAACCGCATTCTTTTCGTTATCCCAAACGACA
GAACAATTTTGTTGGAAAACACTTACAGGGATAATTTGCAAATTAAACATAAAATCAAAC
CGCTTATGAACCACGCCAAGTACGAACAGGGCCAGTGTCGACGTGGACAAAATTACTGTG
AGGATAATAACCAACTCCCCCGTTATTCAGGCTTTCTGCTGCCGCTTTTATGCGGGCAAG
AGGAACACCTTCAATACGGAAATCAATGGCTTTACCTAAAATATGGTAGCTATTGCTAGC
AACGCCTCGACTACGACGGCGTAATCTAGCATTTGTTTGAGCAGAACGATATCCGCTTAC
AATAAGAATTTCAGATTTACGAAGACCCAAGCGAGCTTGAATTTGAGTTAATTTTACGAA
TAGTTTTGGGTCAATTCGCTTAATTCTGTTGATATGCACATCGCGCATAATATGATTTAA
TTTGTTAAGATCCTTTGCAGCAAATCCGTTAGTGTGATAATTAGCAGATAAGGTCTCGCC
TGTACTTAAGCGTTTTAAACGTAGAATAAGAGGTTTTGGAGTTGACGTTACCGCATGAAC
TAAATTAGGTAACAAGGTTGCACCCAAAACTATTCCGCCTAATGCAAGCCATCTTCGGCG
TTGTAAATTTGTTTGTTCCATTTTATCCTCGCATTTGGGTTATTTACCGACAATCTCTCC
TTTAATCTCTTGAAGGTAAATATATTCAACCTAACGTCGACATTTTATCAAAAAGGAAGT
TCTAAAAAATAGCCTATCGTTTTCGGAAATTTTTTATTTTGTGGACTAGATCACACTTTT
TACTTTTTCCCAATCTAAGTTGATTTTAGGTAATGATTTATCAAATTGATAAATATCAGG
TAAGGTGTATATTTTACCGCCTTCAATCCAGGATGTTACATAATATAAATAAACAGGATT
ATCTGAACGAATAGGTGCAGAAGTTGTTTTTTTGCTTGCAAGAACGTCCTGTTTTCTCTG
CGCTGACCACCCAGCTTCTGCTAATAATAACGTAGCTAGTTCATCTGCTTTAGCTACACG
AACACAGCCAGAGCTTAACGCACGATTTTTTTTACTAAATAACCCTCTATTTGGTGTATC
GTGCAAATAGATTGCATCGGAACTTGGCATATTAAATTTATAACGCCCTAAAGCACTATC
ATCTCCCGCTTTTTGACGGATATGATACGGGAAATTATTTTTTCCTTCATAAGCTGCCCA
GTTGATACTATGAGCACTGAATTTATTCCCTTTCCCATCTAAAATTTCATAGCCTAATTT
ATCAGCAAGGATTGGTTCTTTACGAAGTTTTGGTACTAAATCTTTATTCTTAATTGTTGA
TGGAACATTCCAAGGCGGATTGACGACAACGTTGCTCAGTTTGCTGTACATGACAGGTGT
TTTGCGATCATTTCTTCCCACGATTACTTTAGACTGTAAAACAAGTTTGCCCTCTCTGAA
ATAATAGAGCTGATAGCTTGGGATATTGACAAAAATTCCATTATTAAAACTTGGAATAAG
ACGTAAACGCTGCGCATTAAGTGCTAATTGAGTAAATGAAGGCGTGTTTACACTACCTTT
ATTCTCTTTTGTAGATTTTGCTGATTTATTACCACCCTGATTGAGAGCATCATTAGATGA
TATTTCAAATAATTTTTGTACGGTTTCTTGGTAAATATGGTTTTTAGGTATTAGATCCGT
GACAAACTGAGCGTAGCGATCTTGCTTAATCGCTTCCAACCAAGTAGCAATACGATATTC
TGTTGGTGTTTTAATTGAATAACTTCCTAAATGATATAACCATTGATTTGCAAATTGATC
GACATTTTCTGTGTAATAGAGATAGTCTAAGAAACTATCTGTGAGTAGAATATCGCGAGC
AAATCCCTCATTCATATTTAGAATTTGTTGTAACGCATTAGCCGATTTAGGCGAAACGCC
GCTTACAGCGAATACTGCATATTCTTTTAAAAACTGTTTTTCTGCCACTTTATCTTTCCA
CAAAGGGGCAAACTCATTATTGAGATAGACTTTTGCTGTCGTATTGGATAATAGTAAATG
ATAGCCTAATGTTTCTTGTTGAATACGTTGTTCGGCATGAATTAATTTTTCGGCTTCAAT
GCGTTTTCTTTCAGCCAATTGAAATTGATATTCTGCATCTTGTGTCAGTTCAGCAATACG
GACTAATTGCGCTTTAAAACTTAACTGAGGCAAAATTTGTTCATCAGGAACAGGCGTTGC
AGCATTATGTTGAGAACTAACATTCAACGCACTTCCATTTTCAGCAACCACAGCACTAGA
AAACAATATTACTGACAAAAAAGTTAAACTTTTCATTCAATTTAATCCATTAGGAAAATG
AGTAATAAATCAGACCGCTTAAACAGCGGCCTGATAAACTTCCACATTATAAACGTATTT
ATTATTTTTTATCAAATTGTAACCAATCAACCATCATCTGCTCCGTTTCTTTTAAGAAGA
AATCTGGGGCTTCATAGTCTTTTGGTAACTGTTCAAGATCTTTGATCTGTTTTTTACCTT
CACGTTTAAAGCGGGCATTTAAATCTTTCAAACGACGAGCTTCATCAGATTTACTCTCTT
CTTGACGAGAAGCCAAATTAAGTGAGGTAAATTTACGATCATCTCTTTCCTTATTAATTG
CGATAGTTTCATTTAAAGCAATAAATTCAGGATTTTTAGCAATACGTTTTTCGTGATTTT
CAGTGAGTTGTGCAACTACATCTCTAGCTTTTGCGACTTCTGAATAAGTTGCTGCAGGAA
TTTTATCCCAAGGCAAAGCATTATCTTCAAATCCTTCCCCTGTTTTTTCTGCATTGATAA
TTTCAGGGAAACGAATATCTGCTTCAACCCCTTTAATTTGGGTGCTGCCACCATTAATTC
GATAGAATTTTTGGATTGTATATTGGATAAAACCTAACGGCTCTTGATCCAAATCATAAA
CCATATTTAAAGAACGGTTTTGTTGAACAGTACCTTTACCAAAACTTTGCTGCCCGATAA
TAATCGCACGATTGTAATCTTGCATTGCAGCCGCAAAAATTTCAGAAGCCGAAGCACTAT
GACGGTTAATCATCACTAAAATGTTGCCATCATATAATGTTGTACTATCGGTATCTTCGT
GAACACGAATACGATTAAAAGCATCTCTAACCTGAACAACAGGACCATCTTTAATAAATA
ATCCCGTTAATTCCACGACCTCAGGCAAAGAACCGCCACCATTTTCACGCAGGTCAATAA
TCAACCCATCTGCTTTTTTGGTTTTCATCTGTTCGAGAAGTTTACGCACATCTGCAGTCA
AACCAATATAGAAACTTGGAATTTTGATCACAGCAATATTTTTTCCGTCTACTTTATCAA
CAGTTAATTTCGCCGCACTGTCTTCAAGACGAATTTTATCCCGAACTAAACTAATAATCT
TGGTTTTGCCGCCTTTAGCAGGTTCAATTTCAAGATAAACCGTCGAACCTTTTTTACCTT
TGATATTATCGACAACATCATCTAAACGCCAGCCAATCACATCTTCGATTTTATCTTTTG
ATTGCCCCACACCAACAATTTTGTCACCTGCTGCAATTTTTTTACTACGTGCTGCTGGCG
CACCAGGTACCAAAGATTTGATGATCGTAATATCATCTTCCATTGAAAGCGTCGCACCAA
TGCCTTCTAAAGACAAGTTCATACTCTCTTGGAAACGTTTAGCTGCACGAGGTGAAAGAT
AACTTGTATGCGGATCAATTTCTCTTGCAAAAGCGTTGAGATAAGTTTGCAGAATATCAT
CGGCTTTATTTTGTGTTAAACGACGAATTGCCAAGTTATAACGTTTAGTCAGTGTTTTCT
TGATTTCAGGCCATTTCTTATCTTTCAAATAAAGATTAATAATATCGTTTTTTACTCGTT
GCAACCAAAGCTCATCAGCTTCTGTGGTAGTTTTCGGGAACGGTGCTTTTTCACGATCAT
TTTCAATTTGATCCTGCCCTTTTAAATCAGGCTCTTTATCTAACAAAGACAAAGCATATT
TATAACGTTCATAACGACGTTTTGTCATTAACTCATACATTTCAAAGGCAATATCTAGTT
TGCCTTCATAGAGTTCTTCATCTAACTTGGTTGCATACTTAGCACGCAATTCATCAATAT
CAGACTGTAAAAAGGTATTGTGAGAACCATCAAGCCAATCAATATAACGATTAAAGATTT
TCTCAGAAAAAGCATCATCTAGTTGAAACTTATGATAATGCGATTGTGTTAAACGAGCTG
TAACACGTTTAGTTGAAATACTATGTTGTTCTGTTGGTTTTGGAATGATTAATTCACTTT
CTTTTATTTGAGGTTCTGCAGCAAAACTATTTATGCTACAAACTCCCAAACATAACCCAA
GTAATGTGGTGAATTTATTATATTTCATATCAATCCTATAAATGCGACTATTTCTTGCCT
TTGGCAAATTTGCTTTCTAATGCGGACAAACTTTCTAAAGATGCTTTTGGCATTTCTTGT
TTTTTCGTTTCAGCCCGTTTTTTGGCATGTGCTTCACGTGCTTTTTGTTTAAAGAAAGTT
TTACGCTCTTCCTTGCGTTTCTCTTTTAATTGTAGAGCTTTACGTTCTGCATAAGCTGCT
TTTGCTTCGGCTAAAGATTGCGCTGCATGTTCTGCTTGTGCAGCTTCAACAACACCCGCT
TCTTCTCCTTGAAGACCGACACGTACAGCACCTTCTTTACATGCGTGTAAGTAACGCCAG
CTCATTGTATAAACGCGTAATGCTTGACGAAGCCCCGTTTTACTGATTTTTTCATCATCA
CTCAGCGCTTCAACTAAATCTTGGAAAAGTCCAATTTTTAGAGGTTTAGCTTCGCCTTCT
AAACTAAAGCAAAGCGGAAATTTTTCAGCCAAATAAGCAATGATTTCTTTTGTAGATAAA
GCGGTTTTTAGGTTTTGAATGGTATTAAGTTGTTGTTCAGACATAAAATGTTCCAATCTA
AAAAATGAATGTTAGGTAAGCGAATAAAAATGCTACCTACTATATTTTATTTAGTTACAG
TAGTCCATAGACTTTCCAATAAGTTCCTTATTCTTTAGTAAAAATTTTATTTTTTAAAAT
AATATTTGCCTTATACAGTGATAAATGTTGTAATGCTGCCCGTTGAAATTTTCAACCATT
TTTAGGGGCTGACGCAGATTAGCTCTAATTTTCACACCATTTTCTCAATGTTTTTAACTG
CTCTTTTGGTATCCCAAAGTTAAACCGAAATTCATATTCTTTCAAGAATAAAAGGAAACT
TTTTCGGTCAATTCCATTATATTTTCGGAGTATCCGCTTGGATTGACTCCAAAAATTCTC
AATGCCGTTGATGTGATTTTGTTTCACTGTAAACAGCTCCGAATGGCTAATTCGTTCGTG
GTGAAATTCACTTACATCAAGGGCATCATAACTATGGTAAGTATCTGTATAAACCCAGCT
GTCGGGCTTGATTTTCCTTGATATAACAGGCATTAGCGTTGTTGTCTTCGTATCATTGAC
TACCACAGTAAATACTTTTCCTTGCCGTTTCAATATCCCAAAGACAGCCACTTTTCCTGC
CGCTCCACGACCTCGTTTTCCTTTACGATGTCCACCAAAATAGCTTTCATCCAACTCAAT
TTGTCCGTCAAATACTTCATCCACTTCAAGTGCTAAATGATAGCAGATGACCTCGCGGAT
TTTGCGATAAAACAGGATTGCTGAATTGGGCTGAATACCGAGTAAATCTGCGGCTGATCG
AGCAGTTACTTCTAACACAAAAAATTCAAGTAGCTTTTTCTGTATAGATTTCTTTAATTT
ACAATGAGTTATCTTCATTTTTGTAGGTTAGCATGCTAGCTAATCTACGTCAGCCTCTAA
ATCTTTCATCAAACCACGTCTACCATCACAGGTAATCGATTGAATTATATAGCCTTTTTC
TCTTAACCTATTCAGGGCAAGTTTGTAGTAAATATATTTTTCGGTTCGCATAAAATAATG
GGAAATGACATTATTTGAAAGCGTATCCATTAACACTAATACGCCAAAATAACGTCAGAA
AAACGTTGTATCCATAATGATATTCAGGTATCGATTTGAAGGCAGTTTTAAAGCCGTTTT
AAGTGCTTTATCGATATATCTTTGAATCGTTCTGACTGAACAATGATATTTAACGGCGAG
TTGTTGATAGGTTTGTTTTCCGGATGTGTAATCAGTCCAAATCTTAATTGGATCTAATTT
AGTTTTTAAGATAAAGGTTTTATGACATTCATTACAAAAATAACGTTGAGTCTTATTTTG
TATTCCATGTTTCTTTATTTTCAGACTTTGGCAAAATGGGCAGTTTTTTGTTCATATTTC
AAAAAGAGGCTTAAAGCCTTGTACTATAGGGCTTTAAGCCACTTTTTAGCAACTATTTGT
CTATTACACCTATTTAATTTTCGCTTAAGTTCACTAAATGATCCCTCTAAACGATTTGCC
ATCTTTTCTATATTTAATTCAGAATGTTTTGTCTGTTACATGAATTTCCTACTCCGCCAA
CCCCTGATCCCACTCTAATGCTTCTTCAGGTAATTTACGTTGTAATAAAAATCTGCGGTT
AGCTTCTGCCTGAGGTTGAACAACCTTACTTGATGGGGTTGAGAAACTAATTCCGCCGTT
AAATAATTGAGACATTGTGCCTGAGTTGATACTGACACCATTGAGGCTAATATCCATTGT
ATAGCCTGACGAAGCCCAGAACTCGCTATTTTTACGGACAAGGTGTTTATATTGGTTGGC
TATGCGTAAATGGATCAGCACTCGGTCGCTGAGTTCGCTTAAACTGAGCTGTTGTACCAT
ACCCACTTGCATTCCTCGATACATTACAGGGGCTTGAGGGGTGATGCCATTTGCGTCTGT
GGTTTCCACAATGATTGGGAAGCCGTTGCCGTATTGTGTATCTGAGGTGTCCGTTGCCCC
TAATTTGAACTGTGTTTTTCGTTTGCCATTTCCGGCTTCTACGCTGATGTAGTTTTGAAT
AACGGCATCAAGATTTTTGAAGCCTGTTGTGTCAATTTCAGGGGAAACGGCATTAAATTT
GCTACCTGCTTTGGCAACGATGGCATAATATTGTCCTTCGATGTAAGCGGTGGCTTTAAC
CTGTTTTTTTGCATTGTCTAGCTGTAGCGTTTCAACATTGCCGATGGTTAATCCCATATA
CTTAATCGGCATTCCTTTGCTTAATTTAGAAGCATCTTGAGCAATCAAGGTGATATAAGT
ATTACCAGAAGTCGCTTTCGTGTAACTGCTGTATAAGGTTTTGTTACCTTTAGTTCCTTG
ATTATCAAAGCTAATCGCCCCTTTGAGTGTTCGCATTAGTGAACCCATTTTGAGATTAAC
ACCGTTGGTAGACACGTTTACCTCTACCGCAGGCTCAACCCAAAATCGACTAGTTTCCGT
CAGCAGATGGCGATATTTAGGTTCAATAAATAGATCAACTTCAAACTTCGTTTTTTGTGG
GCGAATATTAAGTACTTCACCTATCGGGAAGTTGCGATAAAGCACTTGTGAGCCTTTATC
AATGCCAGATAATTCTGTAGCAGACAAACTCAGCGTTGCCTTTTTCTCACCGCTTACAAT
ACCAGCTTCAGCACTCTCAAGATCTTTGTATAACGGATATTGTTTTTTCGCTTCCCCTTG
AGCTTTATCTGAGAGAATACGAATACCGCCAGCAAGCCATTCAGATGGAGAAGCAGATTG
TACTCTTAGACCATCTAAGCCAACAGCAATATCTAAGTGTGAAATCGCCACAAATTTGCT
GTTCCCTGCGACAAGGGTACGATAAGGCGGATAGATGATGCCTTGAAATTCTACGCCGTT
AAGCGATAACTGGCGTTTCACAATTTCGCCAATTTGTATATCGTTATAATAAATGCCCTG
CCCTTCGCTTACACCATAAGATTGCGGCGATGAAAGGGTAATTGCTAAAACGTTAGGACG
AGTGAGCAAATAATCAGCTTCTTTTTGTACATTAAACGTCAGTTTAGGCTCGCCATCACC
CTTTTCAATTTCAAAGTAAGCCCCTCTCAATAGCTCACCCACTTTACTCAATTGTTCTTT
ATTGAGTGCAAATTTAGGTTCTTTCAGGAGAATTTGACTGCCTGAGCGTAATAAATCCGT
ATGTGCAGGGTCGATCAATAATTTACCTTGAGTTGTCGCTTTGGTTGGTTTGGTTTCAAA
GTAATCTTGTTCGGTTTCATTCAGTTCGAGGTGCGAAAGTACGCCAACTTGCAGGTTTTG
GAAATATACCGGCGTTTCATTTACTTTTAAATTCGGCATCATTGGCAAGGTGATATTGAC
TTCCGTCCCTCGTTGAGCCAATTTTAAGTTATCGAAAAGTTGAAAACGTTCACCCTGTTT
GGCATTTGTTGCCATCTCAGGCGAGTCAAAAGCAACAGCCCCTTGCACCATTGAAGCAAG
GCTATCTACATTGAGATTTACGCCAGTAAGATTGGCATTAAATTGAATACCGCTAATGTT
CCAAAAGCGACTTTCTTTTTTGACGAGATTGGCGTATTTTTTATCAATAACTACGTCAAT
TTCGACATTCTTTTGATCTGGAGTAAAGCGGTAATCGGCAATGCTTCCCACTGGCACTTT
TCGATAATACACGCTTGCCCCCACAGCCATTGAGCCTAAATCTGAGGCAATTAATTTCAC
CAATAAATCGCCATCAGCAACAGTTACCGCAGGCGGTTCATCTTCAGCCACAAATTCATC
TTCACTAGAGGCATCTTCATCATCATTCGGCAATAAAGTGATGTAGTTACCTGAAACAAG
TGCATCTAACCCCGACACCCCAGCTAAAGAGGCACTCGGTTTGACTAGCCAGAACTTTGT
TCCTTCTTTTAATACCGATTTCGCTTCGGGATTAACTTCCGCCTCCACCTCAACCTCTTT
TAACTCATTGATAAAATAGACTTTTTTTACTTGACCAATTTGCAAGCCTTGATAACGAAT
AGCGGTTTTTCCTGCAGTAATCCCATCGCCTTTACTAAAACGAATGGTAATTTTCTGTCC
TTGCTCTTGAAGAATTTGGAAAAAAAGCAAACAACCAATCACAAAAGCGACAATTGGCAA
TAACCAAAATGGCGAAATTTTACGAGGCTGTCTAATTTTAGCAGGAATACTGTTTGGCAT
ATTTTCAGACATCATTTTATCACTTTTAAATACAAGCAAGCGGCGAGATTTTGCAAAAGG
TTTGCGAAATCTCACCGCTCTTGTGTTTATTAACTCATTGAAAAAGAAGAATTATTTTTT
GTCTTTCTCATCACATTTTTGAATATTGCTACATTTACCATACAAATATAAGCTATGGTT
TGCAAGCTCAATTCCGTGTTGTTGGCTGATTTCACGCTGACGGCGTTCAATTTCAGAGTC
TTTAAATTCAAACACTTTACCACAATCCATACAGATAATATGGTCGTGCTGGTGGTTCAT
ATTTAATTCATAGACGGCTTTATTCGCATCAAAATTATGGCGAGTTAAAATGCCAACTTC
TTCAAATTGATTTAATACACGATAAACTGTTGCTAATCCAATTTCAGACTGACGTTCTAG
CAATAATTTATAAATGTCCTCAGCAGAAAAATGCTGCATACTATCACGGGTGATTTGCAT
TAACTCAAGGATTGTTAAACGTGGCCCAGTAACTTTTAAACCTACTTTTTTCAACAATTT
CACATTTTCTTCAGACATATATCCTCCAATAGATATATTAAGCTAATTCCGCTAAATACA
TTTCATCAAAAATTTGTTTACACCAACGGTTTACACGTTCTTCGGTGAGTTCTGGCTGGC
GATCTTCATCAATACATAAACCAACAAAGGTTTCATCATCAATTAATGCTTGTGAAGCCT
CGAAAGTATAACCTTCCGTAGGCCAGTGACCGACAATTGTACCGCCATTAGGTTCAATAA
CATCACGCACAGTTCCCATTGCATCACAGAAATATTCTGCATAGTCTTCTTGGTCGCCAC
AACCAAAGATACCCACGATTTTTCCTGTAAAATCAATTTCTTTTAATGTCGGCATAAAAT
CGTCCCAATCTGCTTGAGATTCACCGTAATACCACGTTGGAATACCAATTAATAAGAAAT
CGTAGGCTTCAATATCTTCCTTCGTGCTTTTTGCAATATCACGAATATCCACTAGATTTT
CACCTAGTTGTTTTTGAATCATTTTAGAAATGTTTTCTGTGTTTCCAGTATCACTACCGT
AAAATAAACCGACAAGTGCCATTTGAAATACCTATTTACTTAATTCAATGGAATCTCCAT
TGAGATAATCGTTTAAAATGAGTTCAATTAACTGCCCTCTAGACAGCCCTTTTACCGCAG
CTTCTTGTTCCAATGCCGCTACCAAATCCGAATGCAATTTAAGCTCAATCCGTCTTAATC
CTGACGAACGATCTCGCCTGAGTTGATTACGTTTATTAATTCTAACTTGTTGCTCTCCGC
TTAGAGGATTTGTGCGAGGTCGCCCAACCTTTGGCATATTTTCAAACAGATCAAGCGTAA
TACAATCCGAATCTTGCTTTGCCATTACTACAATTTTTGGGCTGAGTGCTTCTTACTCAG
ATGCGAATGAGAAGCTAATTATTAAAGTGCGAACTATAGCACAATATAGAATTATTGGAA
ACGCCCTATCAAAATATTCATTATAAATTGAGATTACCTAAAACATAATTAGCTATTATT
CTGCTGCCATATAACTAAATAAAAAATGTAAACTAATTTTATTTAGTCATTACTTAACCT
ATGTCGGTAATAAGCCACAACCATAATCACCAATCCCCCGATAATCATTGGCAATGAAAG
CAACTGCCCTCGTGTGATTAAATCCGCTGCCGTATTTACATTTGGATCGAACTCTCGGAA
GTATTCAACGATAAAACGGAACACCCCGTAGCCAACTAAGAACAAGCCTGCCACCGAGCC
TGTCGGTCGAGGCTTACGGATATAGCCATTGAGGATAAAGAACAGCACTAAGCCTTCTAA
AACCGCTTCGTAAAGTTGAGAGGGGTGACGAGGCAAATAACCGCCACTTGGAAACATTAT
CGCCCAAGGCACATCTGTCACACGTCCCCAAAGTTCATCATTAATAAAGTTACCAATACG
TCCTAATCCTAAACCAAAAGGAATAAGCGGTGCGATAAAGTCAGCGGTTTGCCAAAAGTT
GCGATTTTGACGGCGAGAGGTCCAAAGCATTGCGACAATCACACCAAGTAAACCACCGTG
GAACGACATTCCCCCTTCCCAAATACGAAATAAATAGAGAGGATCTTGTAGGAAACGGTC
AAAGCTATAAAAGAACACATCACCAATTCTTCCCCCTAGAACAACGCCCCAGAAGCCATT
AAACAGCAGTTGATCGACCTGTTCGACACTCCATACCCCATTAGAATTTTTCGCACGTTT
GGTACCAAGCCAATAGGCAAAGCCAAAACCAAGCAGGTACATAATGCCGTACCAGTGTAA
AGAAACCGGACCTAACTGCAACGCAACGGGATCGATATTAGGAAAAGTTAAAAACTGTTC
AGACATAAATTTCCTTTATTTTAAAAACATATTCACGGCAACACACATCAAGAAAACGGC
AAAAGCACGTTTTAAAATCGGCACAGGCAATTTGTTCGCTGCCGTTGCCCCTAATTTTGA
GGTAAAAATAGAGGTCAGCGTAATTCCCAACAACGCAGGTAAATACACATAACCTACCGC
ATATTGTGGCAAATTCGGATTATCCCAACCACTAATCACAAAGCTAATCGCTCCAGCTAA
TCCTAATAAACCACCACAAAAAGAAGAAGTGCCAATCGCTTTTTTCAGCTCAATCCCTCT
GCTATTTAAAAATGGCACAATAAAAGCACCGCCTGCAATGCCAGCAAAACTGGATAACAC
CCCGATTACCCCTCCAGCAATCAACGTAGATTGAGTAGTCAGAGGCTTAGGCTCTGCTTG
CTTTGGCTTGAGCGATAAAAACATCTTCAGCGAAAGATACAGGATCATCACCGCAAAGAT
TTTTGTCATTACACTTTTTGGCAGATCACTCACAATCAAGCCTGAAATAAACACCGCCAC
CATCAACGCAGGTACAAAAAACTTCACAACTGACCATTGCACATTACCAAGTTTATGATG
GCGTTGTGCTGCCGAAAATGTGGTTAGCACAATCGTTGAAAACGACGTACCCAATGCAAT
CGACATCAACAAATCATCTGGCACACCAATTTGAGGCAACAAATACACAAGGGTTGGAAC
AATAATCATACCGCCACCGATACCAAACAACCCTGCTAAAAAACCAGCAACTGAGCCTAA
AATCAAGCAACAGACAAACATTTCCACCATCATTTTTTCCCCTTAAACACCCGATATGGT
TTACGAAGCTCACGTTTTGGCTGAGTACGAAACTCTTTTCTCTCGTGGGTAAACTCTTTG
TTATCTCGATTTTTCTCGCTTTCGACTTTTTTCTGCTCACCCATCAACACCTGAGCAAAC
TCTTTCATCACCTTGCGGTACACATCACGTTTAAACGACACCACCTGTCGCACAGGATAC
CAAAAGCTCACCCACCGCCAGCCGTCAAACTCTGGCGTTTTACTGGTTTTAAGATTAATA
GCCCCCTCGTCTGCCACTAACTGCAACAGAAACCAACGCTGTTTTTGACCAATACATACA
GGTTGAGTTTGCTCATTACGAACTAACCGTTTTGGTAATTTATATCTCAGCCAATACTTC
GATGCCCAAAGCAATCGCACATCTTTTTTCGCTAAGCCGACTTCTTCATAAAGCTCACGG
TACATTGCTTGTTCAATGTTTTCCCCCTCATTAATTCCCCCTTGAGGAAATTGCCAAGAG
TTTTGACCAAACCGCTTCGCCCACAGAACTTGCCCTTGCTTATTACAGATAACGATACCA
ACATTCGGGCGGTAACCATCGAAATCGATCAATTTAGACCGCCTTATTTAATCAATTTGA
AAATGGTGTGATTGTTTCATATTTCGGCTATTTGAACAACTAGCAAGGCAAAAACAAGCG
GTGAGATAGCCAAATTTTTTCGCAACCGTGGATAACTCTGTGGATAACTTGAAAATTTGT
TGATAACTTTTTTGGGATAAGTTATCTAACCGCTTGATCTTAATTCAGATCTTACTTCCT
GCCATCGATCATTTTCGATCCCTTTTCACTGTATAAGCACACATTTAATCGCTCATTTTA
TTTTCTTTCTAGGATAACTTAACCACTTTTCAGACTAAATTGCCATTCTATTCACATTTG
ATGTGCTTTTATCCCCATTCCCTGTGGATAAAATTGTGATAGATCGGGATAATGATCGTG
TATAACCTAAAATCAGCCCAGATATTTTGCTTTTTTCCTTTAAAAAACAAAATGTTATTT
TATTCTTCTTATCGAAAAAAACAAGTGCTCATTTATTAAACATAATATAAACATTAACAA
CTATCAAAATAGTGAATTTGTGGGAAAATCATGTTTAATGTTAGAATCCAGCCCGTTTTT
CTAATTGTTCTACAAAATTTTCGTTTAAATTTAGCTTCTCGGCTAAGTGGGATAAAAATA
CGATCTCTTTTCTAGAGAGCTCTTGACAGACCAAGCGTGCAGCAAGGTAAACTTGTGCCG
CTAAAGCGGTGTCGTTTCCGACAGTTTTTGCAATTTCATTCACGGATACTGGCTCGTGCA
TTTCATGCAGTAACCATTGTTGTAATTCAGGGTCATTACCGCCCTCTTTTAAGATTAAAG
CTTCTTCGTTCTCATCCAGCTCACCGTCTGCTAATGCAGCTGCAAGCATTGTACGTAAAA
TAATTGCTCCCTTCTCTTCCGAACTATCCGCTTCAAAAGCTGTTTGGCTTAGTTCTGTCG
TTTGGCTTGTTGCCTGGTTCTTTTGATAATCTTGATAGGCTTTGTAAGCCAATCCACCAA
GTGCGGCTAAAGAGCCGAGCTTAGTCAAATTAGCTCCGCCGTTTCTGCCTAACACCATTG
ATAAAATACCGACCAATGCTGCCCCACCACCAACTTTGGTAATAGTATCTACGTTGCCCG
ATTTGATCTCACCAGCAGTATTTTTGGCAGAACCCAATACAGAGCTTAATACGTTACCTA
AGTCCGATTTACTTTGATTAGCTGTGTTGCCGACAGATTTTAAAACGCCGTTTAAAATGC
TATTAAAATTCATATTGCCTTCCTTTTGGTTAATAAAAAATAGTTAAGAGTAGACATTAT
GTTATCAAAATAATTCAATTTTTTTCTGCAATAAATTTCTTTGCCAACGCCGACAGTGCA
TCGGTCACATAAACTAACAGCAAATAACAGAGCAGATAAAGGGTAATTTCAGAGTAATGG
AAAAAACTCATCGCCAGTTTAAACTGCATACCTAAACCACTTGCCCCAACAAAACCGACA
ATCAGCGTTGCCCGAATAATGTTTTCCATACGATAAAGAATGTAATTGAGAAAAGCACGC
ATCACCGCAGGATAGATCCCGTAAAACAAAATTTGGTTTTGTGAAGCCCCATTTTGCATT
AAATGGCGGATCGGTTTCTCGTCCACATCTTCAACCACTTCGCCGCACAGTTTGCCTAAT
ACACCGAAATTGTGAATGGCTAATGCTAATGCACCTGGAATGATCCCTGGTTTGAAGATA
AAGACTAAAATCATCGCCCACATCAATTCCGGTACGGATCGACTAAACAGAAATAGCCCC
CGACTGATATAATAAGCGACACGATGATACCAGTATGTTCTGTGGCGAAAGTGTCCCTGT
GCCACGTTGCGAGCGGACGGCAGAACCAAAAGGAACATCGCCATGCCTGCAATGCCTGTT
GCCAGAATACTCATCACAAAGGTTTCCCACGAGAGCCATAGGGCTTTTTGCCACATTTCA
GGGTCAAGATAGGCAGGTAGCTCTTCACCCACACCAGCCATTCCAACTAAAAATTCCGTG
AGATAATCCCAATTTTCCGCTCGAAACAGTTCACTAAGTGCAGTGGGTTGATCTTTAAGA
ATATAGCCCCACGACAGCCCGATAAGTCCTAACACAGCCCAAAATGAATAGCGGATAAAA
TAGCGGTCGATATGTTTTCTCATTTTACTCGGCTCCTGACAGCATAGCTCCAGCGGTCAA
CCAGAACGATTAACCCGATAAGGAAGATCAAGAATGTCCAAACCTGATCATATTTCAGAT
CTTGTAAAGAAAGCTGAATTTGCATACCGATCCCTCCTAACCCAACAAAAGAAAGTACCG
ATGAAGAGCGGATCGCACATTCAAGGCGATACATGGTATAGCTCAACATCGTCGGCAAGG
CTTGGGGCAAATAGCCATAAATCAGACATTGTAACGGCGTTGCCCCTGCTTCTTTTAGTG
CAAAAATCGGCTTAGAAGGCACCGCTTGTAACGTATCTGCATAGATTTTGCCTAAGTAGC
CAGAATAAGGAATAGCAAGGGCAAACACTGCACCTATCGGATTTAACCCGACAGCCACAA
CAAAGAACCATGCCCAAATCAATTCGTGAATAGCACGTAGAAAACCCAATATCGCTCGAG
CTGCCCCCTGCAAAATGAGTGAACGAAACAGCACACCGGATGCAAAGGTGCTTAAGCAAA
ATCCGCCAAGCATAGACAAAGAGAGTGTAATCAAGGCATAAGCAAAAGTGAGCCAAGTGG
ATTGCAAGGCGAGTTTCAGTAAATCAGTAGAAAAGTCAGGGGACAATAAACTGGAAAATA
GTCGATTAAGCGTTGCCCAACCACCAGAATGCATCAACCCTTTGTCGTTATCCACAGCAA
ATAGGCTCAACAAAAATGCAAGCAACAACATGCCCGTCAGCAAATTTCGCCGTTCATTTA
GTCCAAGCGGTCGGTTATGTTTCATTTTTTACCAATCCGTATAAGACATTGAGTTGCTCT
TGAGTGACTTGTTCTGTTTGCAAATCAAACACAATTTTTCCCTGTTTAATGCCGATCATA
CGATCAAAATAGGCTTTGGCATATTCCACCGAATGCATACTGGCAATCAATGTTTTCCCC
TGCTCTCTCACCAGCCCAGTCAATAATGCCAAGACATTTTGTGCATTAACAGGATCGAGT
GCGGACACTGGTTCATCGGCTAAAACCAATTTAGGGTTTTGAACTAACAGACGAGCTATT
GCAACACGCTGCTGCTCACCGCCCGACAGTTCAGCTGTCGGCTGATCGATTTTATCCAAT
AGCCCGACGGCAGCAAGTGCTTGCTCTGCAATCTGTTTTTCTTGCGGTTTAACCAAAGAG
AACAGAGATCGCCAAAAGCCCCACCGGTTCAGCCTGCCAGCCAAGACATTGTGAATAACT
TCCAGTTGTTTGACTAAATCATACTGTTGATGAAGCATACCGACTTGTTGAGCAAACTGT
TTGTTATCTGGGTAATCTTGAATATTGCAATTTTCCAACCAGATCTCACCGCTTGTCAAA
GGTACGGCACGCATAATGCTATTCATTAATGTCGATTTACCCGATCCACTCGGCCCGACT
AACGCCACGATTTCACCTGAGCGAATGGTTAAACAGATGTCGTCTAAAACGGCTTGCTTG
CCGAAATGTTTGGTGGTGTGGTGGAATTGAAGAAGTGGGGTTTTCATATTTTATCAATAT
CAATTCAGTGTTAAAAAATTGTCTTCTATATTACGCTCTCACTTCGCTATTTTAGTCTGC
CAAATCTCCCCTAGCCCCTCTTTGCTAAAGAGGGGGAACAGATCGAAGGAAATATACATT
CATCTGAAAAATCAAATACTTTACGTTTATGAAGTACTTCGATCTTAAAATTTACGATAA
ACAAATTCCCCTCTTTAGCAAAGAGGGGCTAGGGGAGATTTGGCAGAAGATTTTCACGAA
GAAAATAAGCGATTACTTAATCAACTTCAACTCTTTCGCTACTTTCTCAATATCTTGATA
GTTGCTGTTTTGCGTTGGGATAAACTTCTCGGCAGAGAGTAAATTCATCACCTGCGAGCT
TGACGCATCGGCTTTTAATAATGCCGCTTTGACTTTCTCTTTGGTACCGTCACCAAATTT
TTTATCAACAAGATTAATGGTCCAGTTGTAATCATAGTAATCTGGTGTGGTGTAGAAAAG
CTCGACTTTATCGTGATTAACCTTGCCTTCTTTCACCATTTTATCCCAGTACTGCTTATT
CACCGCACCGATTTGTACAGAACCTGCTTCTACTAAGCCGTAGGTTTTATCATGCGAACC
GCTGTAAGTCGGTTGAGCGTCTAAGTCTTTTTCAGGGTTAACTCCGGCTTCTGTTAAGAA
AAAGCGTGGCATTAAGTGACCCGATGTCGAACTTTCGCTACCAAAAGCAAGGGTGTGACC
TTTGACATCTTTAATCTCTTTCACGTTATCTAAGCCTTTTTGCTTGATAAAGACGGACTT
AAATTTTTCATCTTGCGGACGTTGTGCGATAGCTTCAGCACCTTGTACTTTGGCACGAGC
TTGTACCCCCGTTAAACCACCGAACCAGACTAAATCAATTTCACCACGACGGAATGCGGT
GACTACGGCAGCATAATCGGTAACAGGCACATATTGCACCTTTAACCCCGTTTCTTTGCC
TAAATACTCTGCAAAACTGTCGAACGAACGGATCATTTCGGCAGCGTTATAGTCAGGAAT
AGCACTGATTTTAAAGGTTTTATCGGAAGGTGATGCGATAGCAACTGAGCTAAACAGCAC
ACTGAGAGCGGTGAAAGCAGTTGCAAAACTTGCAAAAAGCGGTTTCATGGTGTTCTCCAA
AAGAAATGTAAATAAATTGTGATGTTCAAAATGAACGAGCGAAAGATACGCTATTTTTTA
TAAAAAACAAGAGATTTCTGTGATTCGTTTGGGAAATCATTTTATCTTTGATAATATCAT
TACCGTTTTTACTAAATATCAAAAATACAATGGCATTAATCGAATACAATCCCCCTGTTG
AACCTTGGCTTGACGAAGTTTATCGTGATAATCATATTTTAGTGATTAATAAACCAAGTG
GCTTACTTTCTGTTCCTGGAAATCGCCCTGAATATCAAGACAGTGCGATGGTGCGTGTAC
AACAGAAATACGGTTTTACTGAGCCTGCTCACCGTTTAGATATGGCGACAAGCGGTATTT
TGTTGTTTGCATTAAGCAAACAGGCGGAAAAAGAACTCAAACGTCAATTTCGTGAACGTG
AGCCGAAAAAGCACTATCAAGCGTTAGTTTGGGGCAAATTAGGCGAAAAAGTTGGCGATA
CGGGAACAATGAATTTTCCGTTAATTTGCGACTGGGAAAATCGTCCACGCCAAAAAATTT
GCTACGAACGAGGCAAACAAGCGGTTACTTTCTATGAAATTCTTGCACATTATCCCAATA
ACACCACAAGGGTGAAATTAACCCCTTATACTGGGCGTTCACACCAATTACGCGTACACT
GTTTAGCCTTAGGGCATCCAATTGTAGGGGATAAATTTTATGCAAATCCGTTGGCAAAAA
GTCTATCGCCAATGCTCTGTTTACACGCAGAAGCATTAACCATTACACACCCAGTTACGC
AAGAACTGATGACATTTGAAGCGAAACCTGAATTTTAAAAGGTAGATAGAATGAACTTTC
AATGGCAGAAATATCCTGAAAATACGCAAAAATTATTCAAACTTTCGATCCCGATTTTCA
TCTCTCAATTAGCTGCTTCGGGAATGGGGCTGGCGGATATTATTATGGCTGGGTTAGTCA
GCGATGATGATGTGTCGGCGATAGCGGTCAGTAATTCGATCTACTTTCCCTTGTTTTTAT
TTGTGTTGGGGATATTAAATGCGATTACTCCAACAGTTTCTTATCTAAACGGTTCGAGCC
AACGTTCCTTGATTGCACATCAAATCCGTCAAGGCGTTTGGATTGTGTTGATGCTCAGCC
TGCCGTTAATTTTTATCTATCTCAATGCCCATTTGATTTTAGATCTAATGGATACCCCAA
AAGCCTTTTCAGGAAAAGCACAAGATTATCTTACCGCTTTAAGTGTCGGGATTATTCCAG
CTTTGCTTGCGGTGAACTTACGCTGTTTTAACGACGGACTATCCAACCCTAAACCAGCGA
TGTATATCACCTTTTTTGGCTTAATTTTAAACATTCCGCTCAACTATATTTTTATTTTCG
GCAAACTGGGTATGCCTGAATTAGGGGCGGTCGGTTGTGGTGTGGCAACGGCAATCGTAA
ACTGGGTAATGTTTGGGCTGATTTTACACTATTGTTATACCAACCCAGCACAAAAGGATA
TTCGTCTATTTGAAAAATGGATCGAAAAACCCTGTAAAGCAACCTTAAGCAAACTGTTCA
AACTTGGTACACCGATAGGCTTTGCTCTGTTTACCGAAGTGATGCTATTTGCGGCATCTT
CCTTGATTATCTCACCACTTGGCTCACAAGTGGTGGCAAGCCATCAGGTTGCCTTACAAA
CGAGCTCGCTCTTTTTTATGATCCCACTCTCATTTAGCATTGCCACAACCATTTTAGTTG
GGCAAACGTTGGGAGAAAAGCGTGTTGCAGAAGCAAAATATCTGACTTATCACGCCATTT
TTACGGGTGCAATGGTCGCAATGGGGCTGGCAATGGTGATTTTACTGCTCAAAGATCTGA
TCCCCTATGCCTTTACCAGTGATCCGACTTCTATTGTAATCGCATCTAGTTTATTGATTT
TTGCAGCGATCTATCAAATCCCCGACTCTATCCAAGCGGTATGCAATGGCATTTTGCGTG
GTTATAAAAATACCAAACCTATTTTGCTAACAACCTTAATTTGCTACTGGTTAATCGGAA
TGCCACTAGGTACTATTTTGGCTCGTACCGATTGGATCGTTCAGCCGATGGCGGCGGCAG
GATTTTGGCTGACATTCTGTGTCTGCTTAAGTTTAGCCGCAGGGCTATTTTTCTACTTTA
TGCGAAAAATTCAGGCTATGCCAGAAGAGATTTTAATTAAAAAACTAGAGTCTATTAAAT
AGCACTTAAAGTTATGTCTATCCTTTATTGTACCAGATGGGGATAGACACAACTTTACTC
ATTGTCATTTTATATTAGGTATTCATATATAGCTGAATTATCCAGCTTATCTCTTTATCA
TTTATCCGATACCCCTCTTTCAAATTCGGTTCACAAGAGTTCGAACCAATACCACTCATT
TTATAATCGACACACAGAATGTGATACGGCGATTTTTCTAGTTCGTAATGATGTTTTTTC
AGGGTCAATTCTTCCTGTGTATAAGGGGAAAAATTGAAGCTGAACGGCTGTGGTGCGGTA
ATCTCGAGATCTTGGGTATGAAGATATTCACAACCGTAGTGACTGCCGTTTTCCTGTGGT
TTGACGTAGTCTTGATAATTTTGCTCGGCAGTGGTTTGGTATAGACCTAGTCGGATTGTG
TGGTGTTTGTCGATGTAACTTTCACTCTCGCCATAGCCGAAATGTCCTGATCCATCAGGA
AGATATGGGGCGTGGTCGCACCATTCCCAGATAAAACCACCGCAAGCCCCTGCATATTTT
TCAAAGGTTTGGAAATAATCTTCTAAATCACCGTTAGAGTTCCCCATTGCGTGCGAGTAT
TCGCAGAGTAGGAATGGTTTGGTTTGTGGCTGTTCAAAATAGCGATCCATATCTTCTGTG
CTGGCATACATTTCGCTATGAAAATCTAACGGGGTAAGATCATTGCGATGTTCAGAATGT
TGATAAATGGTACTTTCATAATGAACCAGACGGCTTGGATCTCGCTGTTTGATCCATTTT
GCACTGGCTTCAAAATTTTCCCCGTAACCTGCTTCATTACCCAACGACCAGATCAGTACC
GATGGGCGATTTTTATCTCGTTCTACATTAGCGTAGGTACGGTCTAAGATTGCTTGTTTG
TAGTCTGGGTGTCGGGCAAAATAGCAGAAATTATCTATCGTTTGTTGCTGAATACGTTGG
TTATCATCTTGTTTTGCTACATTCAGTAAAATGCTGTGTTCTGGCGTTGGAACGTATTGC
ATACTGGCACCGTGGCTTTCTATGTCACTTTCGCTAATCAGGTAGAAGCCGTAGCGGTCG
CATAATTCGCTAAACCAAGGGGCATTCGGGTAGTGGGCGGTACGAATAGCGTTGATGTTA
TGTTGTTTCATCAGCCTAAAATCCTGTTCTGCTTGCTCACGGCTGATAACATAACCCGTT
AGGGGATCGCTGTCGTGGCGGTTTACTCCGCGGAATTTGATCGGGTGGTTGTTGAGCAAG
AGTACACCGTCTTTGACTTCGATCCGACGAAAACCGACCGCTTGTTCAATCACTTCGTTT
CCATAGGCAAGGTGTAAGGTGTAAAGTTGTGGCTGTTCGGCATTCCAGAGCTGTGGTTTG
TCAATTTTTACCTTAAAGTGATCGCTTGTCTGTTCGGCGATTAGGCGATGTTGTGGATCA
CATAGTTGGAAAGTGAGCTGTTGTGGCGATTGCAGAAAGGTACATTCGACCGATAAATCC
GCTTGATCTAATGCTTCAGACAGGCTGGTTTTGATAAAGAAATCTTGTAGATAATTTGGT
TCTCGTTCCAGCAGATAAACATCTCGGAAAATCCCTGACATACGGAATTTGTCCTGATCT
TCCAAATAGCTACCATCACACCATTTAAGCACCACGACATTGAGCTGATTTTCCCCAGAG
ATTAAAAAGTCGGTGACATCAAATTCGTTTGTGCAATGACTGACCTGCCCATAGCCAACA
AATTGTTGATTGAGATAGAGATAAAGGCAAGCGTCCACCCCTTCAAAATTCAGTAAATAG
CGTTTTGTCGATTTAGGCTCGTAGTGGAATGTCCGTTGATATACACCGCAAGGGTTATCG
TGTGGCACATAAGGCGGTTCGAAAGGGAATAGGTAGTTGATATTTGTATATTGATGCTGA
TCGAAGCCTTGTGTCTGCCAGTTTGATGGCACAGGAATGCGATGCTCAAAAGGCTGAGAA
AGAAAATCTTCAGGCAAATCCATCACGCTCGTAAAATAGTTAAATTGCCATTCACCATTG
AGTAGGGTAAATAGGCTAGATTGTTCACGCTCAAGGGGGGCGAGCTTATCTTGTGTCGCA
AAGGGAATAAAATAGGCGTGATGGGGTGTGGTGTTAATGTGAAATAAAGTGGGATCTTGG
TGATAATTTGGTAACGGCATAACATCAATTCCATTGCTAAGAAATGGCAAAATGCTATCA
CTCGCAATCCCTGACTTCAATCCATTGCAATGTAACATTTTAGAAATGTGATGAAGCTCA
CAATTATTTTTATGTTCATTTCTAAAGTTATAGTTTACAACCACATTTTACCAATTCTTA
AACTCATATATACAACTGCTTTCAATACAAAAAACCATTAATTTCTTAATATTTGGTGAT
CACAATCTCACCGCTTGCAAAGCTGACTTTAAGTGTATTACTGCGACATTCTACCTTAAA
TATCTGTTCATTTTGGCGGATTTCGTTTTCACAGGGCTTCCCTGCCATTAGTAACGCAAT
CTGATTTTCGGCAATTTGTAGGGCTTGCTGTTGCTGAAAAATAAGCACGCTTTGCTTATT
TTGCGTATGTTGCCAACGGCTATAAGCTAAATATATCACTGAAAAAATCAACATAACGAC
CATTAATGATGTCAGGCTTTCTGCTTTAATGAGCTTATTCATTTGCTAATATATTCCGTG
AATAAGGCAAATAGTGCCAAGATGAAAATTTATTTTCCAGATGTTGAATAACTTCTTTTT
TATAACTGAGATTTCTTTCTTCTCGTAAATTATCATAGGTGGAATAAAGTGTACCATACA
TTCTTTTTCTTCCTGTAAGATCAAATAAATAATCGGTAATGACAATACCGTAAAAATCTT
TTTCTAACTTTTCATTAATATCTTGTAATGCAATCACAATTTTTGGATTCTCTAGACTAC
TTTCTGGCAACTCCACTAAATGATTGATTTTATATATTTCCGATTGATAAGGTAATAAAT
TCAACCAGTTTTCAATTTTATCCACTTGAATATATTTTTCTTTGGTTGGTTTAAAAGGAT
CAAAAATAGATGAAAATTGACAATGAAAACTGTATTTCATTACCTTAAACTCAAAAATAA
CATTTGTCTTTTTTTGTTTTTGACACTCTATTTCAGGATCTATTGCTAACTTTTCAATAA
GTTGATATTTATCGGTAAGATATTGCTGATAATAGAATAGGCTCACTTTTTCTTGTTTTA
ATAAGCTATCTTTATTGAGAAAAATGACTGCAAACAGACCGCTTAATAATATCAAGGTAA
TTAATAAACTACTGGCTGAATAATAACGTTTCATTTATCACTTCCATTTAATAGGTAACT
ATAAGCGGTAGCTTTATATCTTAGTTGGTTATCTTTGCTAGACGAGAGAGCCAGTTCTAT
TTTCAATAATCTATTCTGCTCAAGCCACTCAAAAGATAAATTTTCGACATTATAATCAGA
CATATCTGACATTTTTCGCCAGTTGCCTTTTTGACAATTTGTTAGGATTTTTCCACAATC
TGCTTGGTGACAGAACTGAATTTGACTATCTTCATAAATAAAAATCGCTTTTTTCTCAAA
TTTAAAACCAAAAAATTCTCGGCTTACCTCTTTGGTATTATTTACACCATTTATTTCGCA
AGATTGTTTTTTATTTCGATTACCTACACAGCCATCACTACTTAAATCATAGAAAAACAT
TAGACAATTTGGATTGTTCAGTGAATAACGCTTATTATCGTTTACAAATAAACTATAATT
GGTTTCTTTTCTATTTTGTCCTTGATAATTAAAATGTTGAATATGTTGTTGAAAATACTC
AAGTAATTGGTGAGTATGCTTTTGTAAATTCAATAATTCCCGTTGTTTGATTTGATTGCG
ATAGCTATCACTATAAAAAGAAGATAAACTCCATAAAATAATGCAACCTAGAAATAAAGA
TAATAATATTTCAACCAAACTAAAGGCGTGATTAACAACTGGTGCGTTTGCCTTTTTGAA
TAACATTAATCACTCCATTTTGTTCTACTTGTAAGATTTCATAGATTTTATTTACCGTAA
CCCTTAAGCACTTTGACTCTAATCGCCCAGACTTTCCATCAACATTAATAAAAACTTTGG
GATATAAACTATTATTTTTAACTACGGCATTTTCTGTTTGATAGAGATAATAACTTTTTT
GAATATCACAACTTGCGATATTCAAACAGTTACAAGCGATCTGTTTATCACTGATTTTTT
CAATGGCGACCATACACCATTTTTTATCTGCTACATTTTGGCTGATAGAAATAGAATAAT
TCTGTTTTTGATAGCGTGCTTTAGCTTGAATTTGATAAATAAAAGACTTTATCTGATCGA
TTTCATTATTTAAAACGATATGATCTTGTAAATAAAATAAGATGGGGGAAAAGAAATAGA
GTGCGATTGCCATTATGCTCATCGCAAATAGAGTTTCAATAATAGTGATCGCACGAAACA
TAATATCTCTCCCAAAGTGAGAGAGATATTAGATGTTGAAAGGATTTTGTAAATAGGCAA
TTTTTATTTTTTCGACATAGATCGAAAAATTAGAAAGATGTTGTATCTTGGAATAGACCT
ACTTTTAAGTCTGTGGCAGTATAGATAATTCTGCCATCAACTTCGACTTCGCCATCAGCA
AGCCCCATCACGAGCTTACGGTTGATCACACGTTTCATATTGATACGATAAATCACTTTT
TTGGCAGTCGGTAGAATTTGCCCTGTAAATTTCACTTCGCCAACCCCTAAGGCTCTGCCC
TTGCCTTTACCGCCGACCCAGCCTAAGTAAAAGCCAACCAGTTGCCACATTGCGTCTAAG
CCTAAGCAACCCGGCATTACAGGATCGCCGATAAAGTGACAGCCAAAGAAAGGCAGATCT
TGGTTAATATCTAATTCCGCTTCAATATACCCTTTCTCAAACAGACCTTCTTTGTCGGTG
ATTTTGGTAATTCTGTCCATCATCAACATCGACGGTGCTGGCAGTTGTGGACCTTCGCTA
CCAAAAAGTTCGCCTCGTCCTGACGCTAAAAGATCGTTGTAATCATAACTTGGTTTGATG
TTAGGTGTACAAGTGTTCATTATTTTGTTCCTGTAATAAAGTAGAAAAGTCCGTTATTGA
CGGTTTATGTTACGTTTGCTTGATGAAGACATCTTAACAGACTTTTAAAATAGCTAACAG
TTGTAAGCTGACTTGTCGGATCAGTGCCCCTTTAACAGTTTGCGAATTTTTTGGAAAATC
GAACCGCTTGTATCTTCATTTTCGCTCTGTTCGATCCCTTGATGAACTAACGCAAAAATG
GATTTTTTCTCACTGTTTTCAGGCAGATCTTCATCATAAAACGGGTGTTGCAACAGAATT
TGCAAGGCTTCAAAGACATCTTCGACCGCCCAAATATGAAATTTTCCTGCTTCAATCGCC
GATAATACCGCTGGTTTTAAGCTCAAATGAGAAACGCATACCGCCGGAATAATAGCCCCT
TGTTTCCCCGTTAATTCCCTTGCTTCACAAACATTGAAGAAGCCTTCAATTTTCTGATTA
ACGCCCCCTACGCTTAATACATTCCCAAATTGGTCAATCGCCCCTGTCACCGCAAGGGAT
TGTGGCAACGGCAACTTGGTTAAGGCACTGATAAGCACGCAGAAAATGGCTAACGATGAA
CTATCCCCATCAATTTCACCATAAGATTGCTCAAAGGCAACGGACGCTGAAAACGGAAGC
TGTGTCGGTAATTCCAGTAAATTTGCCAAGCAAGATTGAGCGATAATAATCCCTTTAGAG
TGAATATTGCCCCCCAGCTCCACTTTGCGTTCAATATCGTGAATTTCTCCATCACCATAT
TGCACGTTACAGCTAATGCGTAATGGCTCACCAAAACTATGGGGAACACCATCAAACTCG
ACCACAGATAAGCCGTTAATTTGCCCGATGGTTTCTTCTTCCGTTTCAATATAAAGCTGA
TGATTTAAAATATCATTTAAAACAAATTTATTTAATACACCAGATTGTTTTTCTAAATAA
TCAAAATAATCTTGAATATGGTTAAATTGGGTTTGTTTTGGATAAAAATGTTGTAATCCT
AATAAATGTTTTTTTAATAATGTCGGTGAAATAGAAATTAATGTTTGGTTTTCACTTTCA
CGAATATAATAATGTAAAAGCTGATTTAAACCTGTTTTAGAAAAGGTTCTATTTAGATAT
TTTTTAGCTGAAGATTGAATATAGCTTCCCCATTGTTCGCTATTTTCTTCATCAATATTC
AAATACGACTCGATTTCAGCATATTGGCAAAATTGATATAAATCTTCATCATAATTATGT
AACGTTGCAATATCATCTCGACTACCCACTAATATCAATTTGAATTGAGATTGAATAGGC
ATAATTGCTTCAGGTAATTTACCTGCAATAATAGGATCAAACTGCCCAAATAACAGAGCT
TGTTTTAATTTATCCCATTGCACAATATCTAATAATAATGCACTCACATTTAAAATAAGA
ATACCCTGATGAGCTTGCTCAATCGCCCCTGCCACCGTTTTAATCTGATTTTCTTTTTCT
AAATAAAGACTATATCCAAATAAACTTTGGCGATTAAATTCTGTTTTTAGCACCGTTTGG
CAATGCAAATTTTCAAAATAGTCCGTGATTTCATTTAAAAATTCGGGAAATAATTCCGTT
TTCAAAATGAGTGCCGAACCAAATTCACTCAGGGCAAATTGTTGCATTGCCTGCTGTGTA
TTTGGTTGAAAATCCAAAAATCTCACCGCTTGATCGGTCTGTTTGAAAGGATAGTGAACG
CTTAATGATTGCAACGATAATGGAGATACTTGCACAAATTTGCCTCTTTATAGAAATTTG
CTTCATTATACCTATAATTACGCTATACTTCACAAATAATTCGGAGGCAAAATGCGATAC
CAAAAACTTGAAATTCAAGAAGCAAGTTGGAAATGGAAATACTTGCTGAAAAAATATCGT
GAAGGCGAAAATATCACCAAATACGACGAACAGAGCTTGATCGAATTGAAAGTTCAATTA
TTAACCACCTTACAAAACTCGCCCGAAGAGATCGAGCAATGGATTAAGGCGGAAATGACA
TCTGAGCAACGCAAGAAAATGCGTCAATCTATTCGAGCAAGACGCAAGCGTTTTTTCAAT
GCCGAAAAGCAATCTACCCGTAAAAAATCTATCGATTTAGAATACGCCAGCTGGCAACGC
CTGTCCAAGCAAGCCAAAGAAATGGATCTGACCTTGTCTGAAACCATTCACTATTTGATT
GATGAATTAGAGAAGAAACAGATTTATGCAGAGCAAGTGGATAAGATGAAAGCAAATTTG
AAGGCGTTGTTGGGATAGCGTCATTTAAAACATAGGGAGTAACAGGCAAAATGGCCCCTA
AAAAGTAGCCTTAAATTGTGCTTTGTGTAATTACTTCCCTTTCACCTCAATAATCATCAC
TTCCGATTGTGAACCTAAACGCATCGGAATCCCCCAAAATCCGTATCCCGAAGTGACAAA
AAAATGTCCATTGCCGATTTTTTCATAACCGTGAGCAAGTCGGTAAATAAAGTGAGTAAT
GATATTCGCTGGGAAAATTTGCCCATTATGGGTATGTCCCGACACTTGAATATCAATAGG
CAGTTGAGCGTGTTGCTCAATTTGTGTTGGGCGGTGATCCATTAGGAATACAGGTAAATT
TGTATCCACCTGAGCCAATAACTCTGCTGTTTCAGGGCGATTTTTCACTAATTCATCATT
ACGCCCAATAATGGTAAATTTTCCGTCTAAGGTGACCGCTTGATCCCATAGCACCGTAAT
ACCAGCTTTAGTGATTTCTTGATAGATTTCAGCTTCAGCCCCAAAAAAATCGTGGTTTCC
CATTGTAGCATATACCCCAAGCGGTGCTTTTAACTTTGCCAAATGCGGTTGCATATTTTC
CGCCAAATAGGCTTCAACATTATCGTCCATAATGTCGCCAGGGAGCAAAATTAGATCAAC
TTGTTCTTGATTAAAGATGGTTGCTAACTTATCTAGCTGTTTCCCCCCGAAAAATTTCCC
TAAGTGGAAATCGCTGGCGACGCCAATTTTAAGTGGCTGTATAGGTTTATCTAATGTGAC
TTGATAATGCACCACTTTGGTTGAATAGGCGTTGTAAATAGTCAGCCCAATTAACCCGAA
TAAAACAGGGATATAGCTTATTTTAAGCCAGCGATTAAGGTTATTTGGCGAGAATATCTG
TTTGCCGACAGTATAAATTCCCCCAAAACAGAAGCTGATAAAAAAGATAAATAGAAGTAA
TGTGAGTATTAAAGCAATTAAGCGGAAGTTTGGCAAAATGCGTGTAACGTGCAATATCAT
CAATAGATTTGCTGCGATATAGACAGAAAATGTGATGATCTTGCGACTTTTATTTGATAA
ATCGCATAGCAAAGTTACTGTTTTAGAAAAACTAAAGAGCAGAAATTGAAGTGCGATAAC
TGAAACGGCGGTGATAATGTAATAGCGATATTCCATATTTATTCTTTCCAAGAAAAAAAG
CCCAACCAAAACGGCTGGGCTTAAAGTATAGCAAATACAAGTGTAAGGAGAAAATAGGTC
TTTAATTAGCTTATTTTGCTAATTTTTGACGAATCGCATTTGCTAATTCCGGGCTAACTT
TTTCAAAGTGAGCCATTTGTCTTTCTACGATTTCAGGGATAGTCACACCTGATAAACCTG
CAGCAAAGTTACCTGCTAAGCGATCTTTTTCTTCCGCTGTAAACAAGTTATAAAGTGCTG
CCGGTTGTGAGTAGTAATCTTCATCGTACTCACGGAAGTTAAAGTGTGCAGCTTCACGCT
CAATTTGTAATGGTAATTGATCGTGGGTTGGCACATAAGTATCAAAACGGTTCGGAGCGT
AGTTAGGGTGGTTACCACCGTTTGCATCTACACGCATTGCACCATCACGGTGAGTCGTGT
GGTATGAGCATTTTGGTGCATTTACAGGGATTTGGTGGTGGTTTACACCTAAACGGTAAC
GCTGTGCATCTTGGTAAGAGAACAGACGACCTTGTAACATACGGTCTGGTGAGAAGCCGA
TTCCCGGAACGATGTTAGATGGTGCAAACGCTGCTTGCTCTACTTCTGCGAAGTAGTTTT
GTGGATTGCGGTTTAACTCTAATACACCCACTTCGATCACAGGGTAATCTGCGTGTGGCC
ATACTTTAGTTAAGTCAAAGGCATAGTTATGTTTGTGAGCATCTGCTTCTGGCATAATCT
GCACTTGAACAGTCCAACGCGGGAATTCACCACGCTCAATCGCTTCATATAAATCTTTTT
GGCTAGATTCACGATCTTCACCTACAACTTTAGCCGCTTCTTCGTTAGTGAAGAATTTGT
GACCTTGTTGTGTTTTGAAGTGGAATTTCACCCAGAAACGCTCGTTGTTTGCGTTTACAA
AGCTATAAGTGTGGCTACCGTAACCGTTCATATGACGTAAAGTCGCAGGAATACCACGAT
CTGAGAACAATGTCATAATTTGGTGCATTGATTCAGGGTGACGTGACCAGAAATCCCACG
CTGCATTCGCGTCACGCAAGTTAGTTTGTGGATTACGTTTTTGTGTATGGATAAAATCTG
GGAATTTTAATGGATCACGGATAAAAAATACGGGTGTATTGTTACCCACTAAGTCCCAGT
TACCTTGTTCTGTATAGAATTTTAATGAAAAACCACGCACGTCACGCTCTGCATCGGCAG
CCCCACGCTCACCAGCAACAGTTGAGAAACGTAATAATACTTCAGTTTGTGCTCCCGGTT
TAAATACTGCAGCTTTTGTGTATTTGGTAATATCTGCAGTGACAGTGAATGTACCGTAAG
CTGCTGAACCTTTAGCGTGAACCACACGCTCAGGAATACGCTCACGAGCAAAGTGTGCTA
ATTTCTCTTGAAACCATACATCTTGTAAAAGAAGTGGACCACGTGGGCCAGCAGACATTG
TGTTGTCATTATCAACAACAGGGGCGCCTGCTGCTGTTGTTAAGGTTTTTGATCCGTGAT
CAAATGGACATTTATACATAGTGAATTTCCTCCAAAAATAGCTTATTAATAGGTTACGAG
TATTATCATTGATAGTTATAAGTTTGTAAAACTATTGAATTAATAAAAAAATACTATTAA
TTTTCAACGCCAATCTTTATTTGGTTTATTTATAAATCCGCCTCATCACCACGATCTTGT
AACCATTGTTTGCGATCTTCAGCCCGTTTTTTAGCAAGCAACATATCCATTAATTCAAAG
GTTGAAACCTCTTCATCATCGCTATTATCTTCTAAGGTTAGCTGAACTAGACGTCGTGTA
TTTGGATCCATTGTCGTTTCACGCAATTGACTTGGGTTCATCTCACCTAAACCTTTAAAG
CGTTGAACATTTGGTTTTCCTTTTTTCTTTGCAAGACGAGCTAAAATAGCCTCTTTTTCA
GATTCATCTAATGCGTAATGCACCTCATCTTTACCAATATCAATACGGTAAAGTGGCGGC
ATTGCAACATAAACGTGGCCATTTTTTACTAATGTTGGGAAATGGCGGAGGAACAAAGCA
CACAATAATGTGGCAATGTGCAAACCATCTGAATCCGCATCAGCAAGAATACAAACTTTA
CCGTAACGTAGTTGGCTTAGATCTTCATTGTCAGGATCAATGCCCAATGCGACAGCAATG
TCGTGTACTTCTGTAGACGCGAGAACTTGATCAGGTGATACTTCCCAAGTGTTGAGAATC
TTACCTCTAAGCGGCAAAATCGCTTGAAACTCTTTATCTCTCGCTTGTTTTGCAGAACCG
CCCGCAGAATCCCCCTCTACAAGGAATAGCTCAGTACGTGTTAAATCTTGTGAGATACAA
TCTGCCAATTTTCCAGGTAAGGCAGGGCCACTAACCAATTTTTTTCGTACGACTTTTTTT
TCGGCTCTAAGGCGATTTTGTGCAGAACTGATTGCCATTTCAGCCAGTTGTTCAGCAACC
TGTACGTTTTGGTTTAGCCATAAACTAAAAGCATCTTTTACACTATTTTCAACATAACTC
GCCGCTTGTCGTGATGATAAACGCTCTTTGGTTTGCCCTGCAAACTGTGGTTCTTGCATT
TTAAGTGATAGCACATAGCAACAACGCCCCCAAACATCGTCGGCAGTTAATTTGACACCT
TTAGGCAACAGATTTCTAAAATCACAAAATTCAGCCATTGCCTTAAATAAACCTTGGCGC
AAACCATTGACGTGTGTGCCGCCAAGTGCAGTTGGAATCAAGTTTACATAGCTTTCATTG
ATCTGCTCGCCACCCTCTGTGAGCCAGCTTAACGCCCAACTCACAGCTTCAGTTTCCCCA
ATCACTTCACCAACAAAAAGAGGATTTGGCAGATATTCATATTCTTTCAATGCATCTGTT
AAATAATCACGCAAGCCATCTTCGTAGTACCACGTTTCTTGGGTATTATTGATATGGTCG
GTAAAATTGATCGTTAATTTCGGACAAAGTACCGCTTTGGCTCGCAATAGATGACGTAAG
CGACTAACCGAAAACTTCGGCGAATCAAAATATTTTGGATTTGGATAAAAGCGAACCGTT
GTGCCTGTTTGGCGTTTTGGACAAGAACCGATCACTTTCAGCTCTTCCACTTTAACGCCA
TTTGCAAAAGCAATGGTATAAATCTCGCCATTACGTTTAATGGTGATCTCAACACTTTCA
GAAAGGGCATTTACAACCGAAATCCCTACACCGTGCAAACCGCCTGAAAAGGTGTAATTT
TTATTAGAGAACTTACCGCCTGCGTGCAGTTTTGTTAGGATAAGTTCCACCCCTGAAATT
TTTTCAGTCGAGTGAATATCCACAGGCATACCCCGTCCATTATCAACGACTTCAAGGGAA
TTATCGCTATGTAAGATAACATCAATTTGATTAGCAAAACCTGATAACGCTTCATCGACA
CTGTTATCAATTACTTCTTGCCCTAAGTGATTTGGACGGGTGGTATCAGTGTACATACCT
GGGCGAAGTTGCACAGGTTCAAGATCTTTGAGAACGGTAATTTCATCAGCACCGTAGCGT
TTTTCTGACATAAGTATCTCTTTACAGCCTATAGGAAAACAGAGAAATCACTCTAGTAAG
GTTGAGCGATTAGATTCAATGAAAAGATTCTTTATATTGATTAAATGAAAGAAGATCTAT
ATGGAAAATCAATCACGAAAATTATTAAATTGAAGAGGCTGCCCTAATTCAGCATTTTTC
ACAAGCTGTATTGTCGATTGTAAATCATCACGGGATTTTCCTGTTATGCGTATGGAATCT
CCTTGAATTTGAGCTTGTACCTTGATTTTAGAGCCTTTAATAAGTTTAACAAGCTGCTTA
GCCATATCGGACTTAATCCCTTGTTTTAATTTAATTTCTTTTGTGTAAAGTTTACCATGA
TGTTCACTTTCAGAAGGAATATCTAGGGAAGTATGTTGAATACCACGTTTAATACAGCAT
CCTATTAAAATTTCAATTAACTGTTCAAGTTGAAAATCAGATTCTGTAGTAACCCGTATA
AGTTCATTTTTTTCATTAAGTTCTATTGTGGCATCAACTCCTCGAAAATCATAACGTGTA
CTTAATACCCTATTTGCATTTTCTACTGCATTGCGTACTTCATGTATGGTAAGTTCAGAA
ACAATATCAAAAGATGACATCTTATTCTCCTTCTATGAAATCAAATCAGAGTTTTTTCGC
AATTCTACCATAGCATTCCACAAACTATGAAATTAATTCTTATAAGATTTCTTGATGTAT
TTTATTAGATTGAAGAATTGTTGACGTCCAAGTCTTTAAAGACGAAGGCTCCAACTAGCT
CCGATTGATTGTTATAGGCTACCCTCGGTGAGCTCTTTCTGCTGAACGCTTATTATCAAG
TAATCACAAACTTAACAAGATTGAAATAACTTACGCTATTTGTACCTTATATCTCCGCCC
GAAAGGGTAAGTTTTATGGCACATAGCTGATAAAAGCCAAAAGCCACCTCAATTTCTCAA
GGTGGCTATATTCAATAAATCAACGCAAATTACGCTTGACCTTTCACTTCTTTACGACCG
TTGAAAGGTGCTGGTGTACCTGCTGCAGCTAATGCTTCTTCGATACGGATTAATTGGTTG
TATTTCGCAACACGGTCTGAACGGCTCATTGAACCCGTTTTGATTTGACCTGCTGCTGTA
CCCACCGCTAAATCAGCGATAGTTGCATCTTCAGTTTCGCCAGAACGGTGTGAAATAACC
GCTGTGTAACCTGCATCTTTAGCCATTTTGATTGCTGCTAACGTTTCAGTTAATGAACCG
ATTTGGTTGAATTTGATTAAAATTGAGTTTGCGATACCATTTTCGATACCACGGCTTAAG
ATCTTAGTATTGGTTACGAATAAGTCGTCACCTACTAATTGAACTTTGTCACCTAATACT
TTAGTTTGGTATGCAAAACCTTCCCAGTCTGACTCATCTTGACCATCTTCGATAGACACG
ATTGGGTACTCTTTGCATAAGCCTTCTAAGTAGTGAGTAAATTCTTGAGAAGTGAATGAT
TTACCTTCACCTTTCATTTCGTATAAACCGTTGTCTTTGTTGTAGAACTCAGAAGACGCA
CAGTCCATCGCTAAAGTGACATCTTTACCTAAAACATAGCCTGCTTTTTCTACTGCTTCT
TTGATACACGCTAAAGCGTCTGCGTTAGAAGCAAGGTTTGGTGCGAAACCACCCTCGTCA
CCCACAGCAGTATTTAAGCCTTTCGCTTTTAATACTTTAGCAAGGTTGTGGAATACTTCA
GCACCGATACGAAGTGCTTCTTTTAATGTTGATGCACCCACTGGTTGGATCATAAACTCT
TGGATATCAACGTTGTTGTCTGCGTGCTCACCACCGTTGATGATGTTCATCATTGGTAAT
GGCATAGAGTACACGCCTGGAGTACCGTTAAGCTCTGCAATGTGAGCATAAAGTGGTAAA
CCTTTTGATACTGCAGCCGCTTTTGCGTTTGCTAAAGAAACCGCTAAAATTGCGTTTGCA
CCAAATTTAGATTTATTATCTGTACCATCCAAGTCGATCATAATTTGGTCGATTTCAGCT
TGGTTAGATGCATCTTTACCTACGATTGCATTAGCAATTTCGTTGTTTACTGCAGAAACA
GCTTTTAATACACCTTTGCCTAAGAAACGTGCTTTGTCGCCATCACGCAATTCTAATGCT
TCGCGTGAACCTGTTGATGCACCTGATGGCGCTGCTGCTAAACCAACAAAACCACCTTCA
AGGTGAACTTCTGCTTCAACAGTTGGGTTACCACGTGAGTCAATGATTTCACGACCAATT
ACTTTAACGATTTTTGCCATTGTTAATATCCTCTATGAGAGTTAATAGTTAATGTTGAAA
AGACTTGCATATAGTAATGGGATTTTACAAATTTGTCTTGTAAAAAAGTGATGAGCTTCA
CAAAAATTTAAGGGATATTTGATCGAAGAGGGATTTTTCTAAATTAAGACCAATTATATA
TTCAAGTATTAAATACCGATATAGACTTTTTTCTATCATCATTAATATGGACTAAGCTAT
ATAACATCTAATCTACTTTTACGATCACTGGCACAAATTCTTCCTTGCGTAAGAAATTTT
GTTCTCTAAAGTTAATCGGAAAATGGCAGGCAAATTCGTGTTGGCGGAATTTGCGTAGCG
GTGGTTTAACGACACATTTTTTCTGCGCAAAAGGGCAACGAGGCCCAAGACGGCAACCAA
TAGGCATATCTTGTAACATTGGAACTGAGCCTTTAAGGGTATTCAAGCGACCTTTAAAAG
GCAAAGGTTTAGAAAAATCGGGTACGCTATGCAGTAGTACTGCGGTATAAGGGTGATAAG
GGGTTTCCATAATGGTTTCTTTCTCTGCAATTTCAACGGTTTGCCCGCAGTACAAAACGT
TAAATGAATCTACCCACTTGTAAATACTGAGCATATCGTTACTCACTAGAATAATAGACG
TACCAAGATTTTTGTTCATACTGGAAAGCAAGCGATAAATTTGTAGCTGTGTAGTTGATT
CCATTGTATTGGTTGGTTCGTCAGCCACGAGCAAGCGAGGCTGATTTGCCACTGCCATTG
CAATCATCACTTTTTGTGCTTCACCTTCGGTAATATCCGTTGGATAGCTTTGCATAATAT
CTTTATGATCTTTTATCCCCACTTTGTGTAGTAATTCAATGGCTTTTTTCTTTTTCCAAC
CAAAACGTTCCCACCACTTGCCTTTAAAGCGGATAGTTTCGATTAATTGTTTACCAATAC
GTTCGCTTGGATCTAAGCAAGAGAGTGGATCTTGGAAAATCATTGAAATCTGATCACTAA
CCAGTTTTCGGCGCTGATAGGGGGAAAGTTTCAGTAATTCAATATCGTTAAAGCGAAAGC
GGTCGGCAGTAATGATCCACTCGTCTTTGACTAATCCGCAGATCACTTTAGCAATTAAAC
TTTTTCCTGACCCTGATTCGCCAACTAAACCACATATCTCACCGCTATCAAGGGTAAGAT
TGATATTATCTACCATTTTTATACGCCCGTTTGGCGTGTCAATTTCGATACTTAAATGTC
TAATATCCAGTAATGCCATTGTTTCCCTTCCCTAATAACGATATTTTTCAAGCACCCGTA
TAATGCTGTTTCCAAGCATTGTAATGATAAGTAGAGTAAAAATGATAGCAAATCCAGGAA
GAATGACCGTCCAAGGGGCAACATAAATTAATTCAAGAGAATCGCGGATCATCGCTCCCC
ATTCTGGCGTTGGGCTCGTTGCCCCCAGTGAAATAAAGCTCAATGCACTGATGTCTAACA
CGGCAATAACAAAAATATGCGCAAGTTCTTTGACGGCAATCACAGTTAAATTAGGTAAGA
TCACTTCACGGATTAAATATCGTTTTCTTGCTCCCTCTAGTTTTAAAGTGATGACATATT
CTCTCGCCAGCTCCCGTTGGGTCATTTGATAAATTTTATGGATAAAGTGAGGCAACATAG
CAAGAAAAATGGCCAACATTGCATTAATGAGCGAGGCCTCCATTAAAGTTGCAATGATTA
TGGCAATCAGCAAAATCGGCGTAAATAAAAAGGTATCAAAAAGATGACTGAGAATAAAAA
TAGATCCACTCCGTTTTGTCCCTGCAATCACGCCAAGAATGCCACCTAAAATACCGATAG
CAATAGTAATGACCAATGCTGAGCCAACGGTATAGTAGAAGCCGTAGAGGACGCGACTGA
AAATATCTCTTCCTAGATCGTCTGTGCCAAAAAAATGGCTAATCTGACCGCTATCACTCC
ACGATGGTGGCATTAATTCCATACCGATAAATTGCCGATCGGCAGCATAAGGGGCAAGTA
AATAGCCAAAAAAAACCAATCCCATCAGAAGAATAAAGAGATTAAGGCTGATGAGTGCAA
AGGTATCTTTCCTCAACTCTATCCAAAATTGGCGTAAATACGCAGATTCTCGAAACTGTT
CGGGGTCTTGTGCGAGTAGCATTCTTTATTACCTTTTTACTAATACTGAATATAACAATA
ACATCTTTTACTCTTAATTCATTTTTTGATAGACAGTATAGCATTCTATTCTTGTTCTAA
CATCGCCAACAAATGTTGTTTCAACATCGCCTGTTCTTCCTCCGCCAACGCCCCATTTTG
CTGATTGCTCACCACAAAAAAATCCTCCACCCGTTCACCAATGGTCGTAATTTTAGCGTT
AATCAAATTCAACTTAAGCTGCCCGAAAATATACCCAATTTGAGCCAACAACCCCTCTCG
GTCTAAGGTAAATAGCTCAAAAGCGGTCTGATTTGGCTGGGAATTTGCTAAAAAACGGAT
CTTGGTTTTTCGCTTAAACGCCTGATGTTTAACGGATTTTTTACTTGGATTAAACACTTT
CTCCGTATTCGCAAGCAAGGTTTTAACCAATGCCGACTGAATTTGTTCACTTCGCTCATC
ATCGAGTGGCTCACCGTTCATTTCCGTAATAATAAAACTATCCAACACCAAACCATGATC
GCTCGTAAGGATTTGAGCATCGTGGATACTCACTTTCTTCTGACTTAACGTCTGTGCAAT
TCTCGCAAAAAGCTGGGCTTGGTCTTGGCAATGCACAAAAATTTCTGTCGCTCCCCGTGC
ATACTGATTGCTAATCAACACCATCGGCAACGCAGGATCTTTTAAATAATGCAAGGCGTG
CCAATAAAGCTGTGTCGGGCTGTTTCGCACAAAATAGCTTTCAGGACAGGATTGCCAAAA
TTGCAACAGCCGTGTTTTTTGTTCCGCCGAAATTACCCCCTCAAGCTCTGCATAGGCTTG
CTGCTGATGGGCTTGGCTCAGTTGCTGATGATTAATCGTTTCCTCACTGCCTAACTGCAA
CTGCTGTTCGGTAAATTGAAAAAGTTTAAGGAAAAGCGACCGCTTCCAATCATTCCAAAG
GGTTTCATTCGTCGCACAAATATCCGCAACGGTTAAACAGGTTAAAGCAGCTAAAGCGGT
CGGATTTTTCACCACATTTGCAAAAGTTTTCACCACATCGGGATCGTGAATATCCCGACG
TTGTGCCGTAATTGACATCGTCAAATGCTCTGCCACCAACCACGCCATATAATCACTTTG
CTCTTGAGAAAAGCCGTGTTGTTGAGCAAAAGCACGCATATCTTCCGCCCCAACTTTAGC
GTGATCGCCCTCTCTGCCTTTAGCAATATCGTGGAACAAGGCTGACAAATAGAGCAACGG
ACGGTCTGCCAGTGTCGGAAACAGACGACAACAAAGCGGATGTTTTTCGGCATTTTCCTG
TTGCAGAAAACTTTCTAATTTAAGCATCACCTGAACCGTATGCTCGTCCACCGTATAAAT
ATGAAAAAGATCAAACTGCATCAAGCCTTGAATACCAACCCATTGCGGTAAGTAAGCGGT
TAAAACGCCCAACTGATGCATTGGCATAATGGCTCTTTTAACCACATCAGGCTGAGAAAA
CAGCCGAATAAAGCGATGTCGAGCTTGAGGCAGTTCACACAACGGCTGGTTTAAGGTCTG
TAACGCCAGCCGAAGTTGTCGCAACGTCGTACTGGCTACACGCACCTGCGTATGCTGAGT
GAGATAGAAGAAAAGATCCAAAATCCGCTCAGGTTGTTGCTTAAAAATCAAAGTGTTACT
ACAAATTAGCTGTTCCCCTTGCAAATAAAAATAGTCATCAAGCGGCTGTTTTTGCTGTAC
ATTTTGCAAAGCCTGTAGCACCTCTTGATGAAAATGATTGAGCAACAATTGCGTTAATTG
CGAAATAGATTGCGTCGCCTGAAAGAAATCTTTCATCATCGCTTCCACAGGCTGATTGCC
CTCGCCCTGATAGCCTAACTGCTCACTCAGTTGTAACTGGCGATCAAACCGCAAGCGGTT
ATCGTAACGCTTTAATTGCAAATGCAAGGCAAACCGCATTCTAAATAACGTATGTTGAGC
CTGCTGAAGCTCAATAAATTCTTCAGGATATAGCAAACCCCGACTAAACAAACTCTCTAG
GCTATACAGCCCATAATGGCGTAACATAATCCAAGAGAGCAAATGCAAATCCCGTAGCCC
CCCCGGACTATGTTTTAAATCAGGCTCAAGGTTATAACTGGTATTATGATAACGGGCATA
ACGTTCATTTTTTTCCGCCATTTTTGCCTCAAAAAAGGCTTGGATAGACCAAAACTCCGC
GTGGAACAGCTTGCTCATCAGCTGTTGCCACAAGGCTTCATTGCCAAGCAAAAAACGGCT
CTCAAACATATTCGTTGCCACAGAAATTTCCGCTCTGCCCACCTCAACACACTCCGCCAA
GGTTCGCACACTCGCCCCCAGCTGAAATTTGCAATCCCACAAGAGGTTAAATAGTTGATT
TAATTGATTTTGCGTCTGTTCATCTAAAGGCTGTTCACTCAACACCAAAATATCCAAATC
AGACAGCGGAAACATCTCCCTCCGCCCATATCCCCCGACTGCCACTAAAGCCAAGTCCTG
CCGCTCCATCAACCCAAATTGTTGCCAGAGCGTTGTCAGTAAATCATCATAAAAATGGCT
ACGTTGTTCGAGTAAATTTTTGATATCTTCAGTACTAAAAAGGGATTTTTGTGTGCTATT
AAATTGCTGAAGTTCTGTTTTTAAAGTTTGTGTATCAATCATAGCGGTGAGTTTTAGCAT
TATTTTACGAAGAATTGTAATGGATTTCTGAGCGTCCACCAAAGAGGATTTTTAAAGTAA
ATTGTATGAATAACAAAATTTCTTTTTAGGCTGAAATTCCCAAAATCTCACCACTTATTC
TATGTTAGAATTCTAGCAAATTTTCAGACAAGGATTTTCAATGAGCAAACAGGGTAAACC
ATTTATTTTACATTCCCCCTTCAAACCCTCAGGCGACCAACCGACTGCGATTGCCAAATT
AGTCGAGGGATTGAATGATGGCTTGGCACATCAAACCTTGCTAGGTGTAACAGGATCGGG
CAAAACCTTTACCATTGCCAATGTGATTGCGACTTTAAACCGTCCAGCAATGGTGCTTGC
CCCGAACAAAACCCTTGCGGCACAACTTTATGCCGAGATGAAAGCCTTTTTCCCTGAAAA
TGCGGTGGAGTATTTCGTTTCCTACTACGATTACTATCAGCCCGAAGCCTATGTGCCTGC
TAGCGATACTTTTATTGAAAAAGATGCTTCTATTAATGAGCAGATCGAACAGATGCGACT
GTCTGCCACCAAATCTTTTTTAGAAAGACGGGATACGATTGTAGTCGCATCGGTGTCGGC
AATTTACGGCTTGGGGGATGTTGATGCCTATATGCAGATGATGTTACATCTGCAAGTGGG
GGAAATGATCGACCAACGCAAAATTCTCTCTCGCCTTGCTGAATTACAATATACTCGTAA
CGATCAAGCCTTTCAGCGGGCGACTTTCCGTGTGCGTGGTGAAGTGATTGATATTTTCCC
TGCCGAATCGGACGGTGTCGCTCTGCGTGTGGAACTGTTTGATGATGAAATCGAAAATCT
GTCCTTATTCGATCCGCTTACAGGGCATAATTTAGGGCGAGTTCCCCGTTATACGATCTA
CCCAAAAACTCACTACGTTACGCCGAGAGATCGGATTTTAGAAGCGATTGAGCAGATCAA
AAAAGAACTTGCCGAGCGTCGAACTTACTTTATCAAAGAGAATAAATTACTCGAAGAACA
GCGGATCGCCCAGCGTACCCAGTTTGATATTGAGATGATGAACGAGTTGGGCTACTGCTC
AGGCATTGAAAACTACTCACGTTATTTATCGGGCAGAAAAGAGGGTGAACCGCCACCGAC
CTTGTTTGATTATATGCCGTCTGATGGCTTGCTGATTATTGATGAGTCCCACGTTACCGT
GCCACAAATCGGCGGTATGTTTAGGGGTGACCGAGCAAGAAAAGAAACTTTGGTGCAATA
CGGTTTCCGTTTGCCATCTGCTTTAGACAACCGTCCGTTGCGTTTTGAAGAGTTTGAACG
CTTATCGCCACAGACAATCTATGTATCGGCAACCCCTGGACCTTACGAATTAGAGAAAAA
TCCAGATGTAATCGACCAAGTGGTTCGCCCGACTGGCTTACTTGATCCGATTATCGAAGT
TCGTCCTGTGGCAACGCAAGTGGACGATTTATTATCGGAAATTCATAAGCGTGTAGCAGT
GGACGAACGAGTGCTAGTCACAACGCTGACCAAAAAAATGGCGGAAGATTTAACCGACTA
CCTCGATGAACATGGCGTGCGAGTGCGTTATCTACACAGCGACATCGATACAGTCGAGCG
GGTCGAAATTATCCACGATTTACGAATGGGAATGTTTGATGTGTTAGTCGGGATCAACTT
GTTGCGAGAAGGCTTGGATATGCCAGAAGTATCGCTGGTGGCGATTTTAGATGCCGACAA
AGAAGGCTTTTTACGTTCCGAACGTTCTTTAATCCAAACCATCGGACGTGCCGCCCGAAA
TCTCAACGGTAAAGCAATTTTATACGGCGACCGCATTACCAACTCAATGCAAAAAGCGAT
CAGCGAAACCGAACGCCGCCGAGAGAAGCAGCAAAAATACAACGAAGAACACGGCATTGT
GCCACAAGCGTTGAACAAAAAAGTCGGCGAGTTGTTAGATATTGGGCAGACGGATAAACC
AAAACGCAGTAAAAAATCTGCAAAATCAAGTGATGATCAGACCGCTTATATTCCGAAATC
TCGCAAAGAGTTAGAAAAAGAACTGAAAGTGCTTGAGCAACAGATGCGAGATTTTGCTAA
AGATCTTGAGTTTGAAAAAGCGGCTGCGGTGAGGGATAAGATTCATCAGTTGAAGGCGTA
TTTGTTAGAACTTTAAAAGTAATTTAAATTACTCATAAAGAATACTAACCATATTGAGAT
TTATACAGTATCAATCACAAACTCAAACCAATCAATCACATCTTTTTCGTGAATGCCGTT
GGGGATTAACACCCCTGCTCTTTTCACTGAATTAGGATCTTGTGAAATCAGTGGGTGCCA
ATCAAACAACGGCTTGCCTTCATAAATCAGTCGATAGGCACAGGTTTTCGGCAACCAGCC
AAAATCGGATAGGTTCTTTTTGGTGAGCTTGGTACAATCTTTTTCGATTTTGCAACGCTC
CGCATAGTTGCTACACCGACCTGTATTCACATCAAGCAAATTACAGGCAACAGAGGTGTA
ATACAGCCGTTCCCGCTTGCCTCTGCCTTGAATATATTTGCGGTAGCAACACTTACCACA
GCCGTCGCACAGGGCTTCCCACTCTGCTTCATTCATTTCAAGCAGAGTTTTGGTTTGCCA
AAAAAGCGGTGTGATTTGAAGATTTTTTTGCAACATTAACGAATAACAACCGCTGTGCCA
GTCGCAACCACAATAAACATTCCTTTATCACCGCCCATAGACTGATATTCCATAGACACC
CCGACAACGGCATTTGCATCTGACACGACTTCACCAAAGACTAAGCCTTTGTACTCAACG
ATTTGATGATTTTCAATATTTGGAGTTGTGGTAATAATCATAATGTTCCTATTTCAATTG
CTGTTTCAGGGATTGTAATGCAATCGCTCTATGGGAGATTTTTTTCTTCTCAACAGTTTC
AAGTTCTGCAAAGCTGCAGTTTTTAGGCGGATAGAAGAATAGTGGATCGTAGCCAAAACC
GTTTGAACCACGTTCTTCACGCAAAATTTGTCCGTAGCATTCCCCTATCGCAATTTTCGG
AGTCGGATCAGTCGGGTGCTGTAACATCACAATGCAACTGACAAATTTTGCCGTGCGATC
TTCATCGGCAACATTTGCCATTTCAGCCAATAATTTTTGGCGATTGGCTTGATCGTTTCC
TTCTTCACCTGCATAACGAGCAGAATAAAGCCCCGGTTCACCACCCAATGCTTCAACCGC
TAAACCAGAGTCATCGGCAATCGCCGGTAAACCTGTCATTTGTGAGGCATAACGGGCTTT
AATCAATGCATTTTCTACAAAGGTTAAGCCTGTTTCCTCTGGGCTTTGAATGTCAAATTC
ACTTTGGGCAATCACGTCAAAGCCAAATTCAGCTAACACATCAGCCATTTCTTTCACTTT
TCCTTGATTGCCTGTGGCAAGGACAATTTTGGTTTTGTTCACTATCTCTTTCGTCATATT
GAAATTTCTGAAACTATGAGCATTCACAAACACAGTTGCTACCTTAAAAATTGTTTTCTA
GGACGCCAAGCGTGGCGTCCCTACTAGGTTTAATGTCGGCGGTTTAATACAAACTCGGAT
CGCTCTCATTCGGTCGGGTTTTAAAACGACGATGTAGCCACATATATTGGCTCTGAGCTT
GCATAATCTCGCTTTCTACGACCTTGTTCATTAAGGTTGCAGTATCAACGTCATTTTTGC
ACTGGCTAAAATCTACTGCAGGCCTGATTTTGACGGTATAACCTGAAAAATCGTCGTTTC
GCATTGGGGTAAATGGCACAACGATACTATTTGGGGCGGAACGTAATAACATTCTCGTTC
CAGCTGTTGTACACGCTTCTTTCACCGCAAAAAACGGCACAAAAACACTGTTTTTGCGTC
CGTAATCGTGATCGGGAGCATACCAAATGGTTTCCCCTGCACGAAGAGCTTTAATCATAC
CGCGTAAATCTTTGCGATCTAGCATGGCTTTGTTAGAACGTACTCGCCCACGAAATTGAA
TCCAATCTAACAGCGGATTATCATTCGGACGATATACGCCAATCCCTTGATGATGAAGCC
CGACAATTCTTGCCCCAAGTTCAAGGGTCAGAAAATGAACACCGACAAAAATAATCCCCG
AACCCTCAGGCTGATTTTTCAGATGTTCCAATCCTTCTATTTTCGACCATTTAAGAATAC
GTTCATCTGACCAAAACCACGCCATCCCTGTTTCAATAATTGCCATTCCGACAGATTCGG
CATTTTGAGCTAAAATTTCATCAATTTGACAAGCGGTATAATCTGGGAAGCAAAGTTCCA
AATTCCGTTTGGCAATTCGCATACGGCGTTTATCCAAACCTAATCGGGTAAACAGTTTAC
CTAAGCCCTTACCGACTTTCGCTAAAATAGGGTAAGGTAAGCATAAAATCAGTTTGAAAA
TTCCCAATCCTAGCCATAAACCCCAATACTTTGGATGTAAAAAGGCTCGCTGAAAAGGAG
GAAGTGGTTTATCTATCATTATGTTGTTTCCATTGATTTCACTGACAAGCGAATCCACTC
CAGTGCGATTTCTCGATGAGCAATGAATAAATTATACACGGCATCTTCACTTAATACGCC
TCGAATCATCTCTGAGGGAATTTCCCCTCGTTCATCAGCATTATAATCTTCTTGCCACTG
TTCAGCATAATAATTTTCTAGCTCTCGGATTTTTGGTAAAAGAACTATCCACGACTGTTG
AAGCTGTTCCATTTTATTCATTAGGCTATTTGCTTCATTTAAAATCTGTTCCATTTCATG
AATTTTTGCCAAGCGAGTTTCTGATAACATAAATACCTCTCACAAATATCGTTGGAATTA
TAGTCAAAAAAACCAGAAAAGTGTTAAGTAGATCAAGTTTTTGAAAATTGTTTAACTTTA
GGGGTTGAAATTTTAGGGGGAAAGGCATAATTTGAAGTCATCCATTCAACGACCAACAAG
GTCATAATAAAAGAGGTACATGCTATGACAATCAATATTTCAAGCAAACAAATGGAAGTG
ACCCCTGCAATTCGTACGCACATTGAGGAGCGTTTGGCTAAACTGAATAAATGGCAAACT
CAGTTAATTAACCCTCACTTTATTATCCACAAATTACCAAATGGTTACGAAGTTGAGGCT
TCTATTGGAACCCCTGTTGGCGATTTATTTGCAAAAGCACATGATGAAGATCTCTATAAA
GCTATCAACGAAGTAGAATCAAAACTTGAAACCCAGTTAAATAAACAAAAACATAAAGGT
GAAGCACGCAGAGCAGATGATAGTATTAAAAAAGCGAATGAAGCATTATAGATGGCGTAA
ATATTTGTATCTGAGATAACATATCCAAGCGCTGTTATTTGTACATCTATCTCTAATTCT
AAGTATCTTCATTTTAAACTTATGGTGGTCGCTTAGGCGATCACCAAAATCAATAAGCTG
GCTGTTTCTAGTTTAGAGTTAGCATGCTTCATTTTTGCCATCTTATTAATTGCGGCAAGT
AGGCAAATTTGTTTGCTGATCTGCCAAAAACTATGCTATTTAAAATGTCACATCATCAAT
TGGAAATACGTTTCTTTCCTTAATTACTCGACGGATTACATCACCTAGAGATTCAATAAC
ACTTGTCGTATAATATGCCGAATTCCTGCTCACCTATAAAAATACCTGTATCTAGATGTA
TTATCACAGAAACAGGTATTTACACAAATTTATTCCATGCTCTATAGAAAGTTAGAACTT
CATCTCTACTGAAAGGACATAGTTTCTACCAGGGGCTGCATATCTTGCGTAATCTTTCAC
ATTAGTATGCTGATGAATCGCATTAAGCGAAGATTGACGTACGGATTCCCAAGTGGTGTA
ACGGTAATTCATCAGATTATATACACCCGCTCGTACCGTTACATGTTTCCAAGGGGTGAT
ATATCCCGTTAAGTCAAAGGTATGCCAAGAGCGTGTTCTTTTTTTCGTAGCAGTTCGTTC
ATAATTGGCAAAACCGACTTGTTCATTACCTCTTAACTCATCTGGATTTTTTCCGCTGGA
ATGAGTCATTGTTAGATTCACGCCCCATTTTTCATCTGGTTGATCGTAACCGATCCCTAC
GACATAGCGAGCAGGCTGGATGGTGTCTAACAATGGGGTACGAATGTTCATATACCCAGG
ATAATTTTTCACCTCTTTTACTCGCATTTTGCTATAAGCTAATGTTGTGTAAATGCCCTC
AGGAATTTTATCAAATACCCCATTCCAATCTAGCTTACCAATAAGATTAATGCCGTCCAA
TTTAATATCTTGCACATTAAAATAGTTAATCATTGATTGAGTTTGGTGCATTCTTTCTGC
TGGAGCAATCAACTGCTTATAGTCATTTTTGAAATAACTGACTTCAACGATACCAAAATC
ACCTTTGAAAGTCGCAGCAACCTCTTGGTTTAAGGATTTCTCAGGGGATAACTTCTCTGT
TTTTTGGTAAACATCGCTGGAGCCTGCCATTGCACCATCATAGCGTAAGCCAAATAGCTC
TTGGAAACTTGGCACTCTAAAGCCTGATGATGCTCGATAAGAGAGCGATAGGAATGACGT
TGGTTTAGCGACTACGCCGACATTCCACGCACTGTTTTTATAATCACCTTGATTTGCCCA
GCGATGAGTGCTACGGAATTTATGCTTATCGAAACGGTAACCCAAACCAATATCCAAATA
CTTGGTTATAGCAAAATTATCTCTCAGAGCGATGTAGTGATTATGCCCTTTAATTTTACT
TGTAGCACAATCTGCTCTGCCTGCAATAGTGCCACTATAATCACATTCATTTTTACTATA
AATTGCTTGATCAATTAATTCATAAATATAAGGGTTGCTGTAAGTATTACTGCCCCCTAT
ACGATTCCAAGTCCCCACAGAATATTCGCTCAAAATCTCGTGGCGTTTTAAGGTGGAATT
AAAACGGTCTGAACCTAATAACATATTTAATTGATGTTTGCCTAATCCCGTTTGTATGGT
TTTATCTAACGATAGCTGAATGGTGTCGTGTTTTTCTTCATAAGAACTTTGCTCATTTTT
AGTGGAAGACCAAAGTTTATCAAGGGTTGCACGGCAATTCTTATCTACGGTTGGATATTC
CGAACAGTTGTTCTCTCTCAAGCGGGTAGATAAATCAATTTTTTGCTGATCGAAACTCAA
AGAGAGGCTATCAATCAGACGATCTTTATCTTGATTGGTATAGCGATATAAAGCACCTAA
CCGATCACGAGTGTGCCACTCATCAATAAAACGAGCTTTTGCCCAACGTAATCCTTTTGA
GGATTTCACACCATCTTCTGTAAAGTAATCAATAGCAACACCATCTAAAGCATTACTACG
ATATAACCCTTTAGCATTATTCATTGGATACCACGTATTACCATTTTTTAAATCTGATAG
CTGCCAATAAGCAGGATAGGTCATATCGCGAGTATCATAGCGTTGCTTGCTATGTTCATA
AACACCAGCCACATAATGTTTTGGTGAAAGGCTATAACCTAATTTAACCAACCAAGAATC
AGATTTATATTTCACTGGATCAGGCAAAGCTCGTTCTTCACCTGTATATTCTTTAGCACT
GAGTTGCTCTGTTATATACTTCTGACCATCATAAGACACTCCAACCTGCTGGCGTGGCTC
GCAGTTCAAACTTGGACAATCATTCTTAACTTTAAACCAATTGCTACCTTGAGGATTATT
ATCTGCGAGAGCCACTCTCTGAATACTCTTAGAACGGCTTTCTGCATCCTTATGAGCTTT
CGTTTCCTTACCATCACGGTGAGTGTAAATCACAAGAGCATCAAAGCCATTGTGACTACC
CGCAAAAGCAAGTGAGTTTAGCCATTGTTGATTTTTACTACTGTAAGCACTTTTGGTATC
TAATCCCCAAGATTGCCCTGGCTTAATAATGTCGCTTACCTCTTTGGTACGGAATTGCAC
CGAACCGCCTAGCGAGCCACTACCAAACTCAGAAGAACTAGCTCCTTTACTAATTTGGAT
CGAACGCAGATTTTCGTATTCTATTTCATTAATAGCACCGCTTGAGGAACGTGAATATTG
ACTTACATAGGATTGAATCTGTGGCAAACCGTCTAATGCCAAGCCCACACGATTACGATC
TACCCCGCGAATTGAGTAGCCTGTTGTTGCACCTCGCCCTTGTTCTACCACTGAAATACC
AGGATCGTAACGAGTCAGATCTCGCATCCCTAACACTTGATCTTTACTGAGTGAGTCTGG
CGTTTTCACCACTTTCCCTAAGCCTGTCACTTCGTTCTCTTTTTTATGCACTTTCTTTTT
GGTACCTGTGACATAAACATCGTTCAATTGTACCGCTTGTTCTGCATAGCTTTGTGCGGC
AAAGAGGCTAAGAAGAGCAAGGCTAATAAGATTTAATTTATTTTTCATAGCAAATTCCTT
ATTATTTTTTTACTTGTTGTTTTGCACCAAAGACAGCACCTACACTGCCATTGTCTGATT
TATGGAAGAATTGTCCGCCAAGCTCTGCTGCCGTTGGACCATAGAAGCCACCATTAACTG
CTACATCGCTAAATTTCACATTGTCATAACGTGAACTGCCTGAGTCTAGAGCGAAGCCAG
TATCTGAGGTTTTAGCTTTTCCGGTAAAACCATTACCATTAATTTTTGCATCTACGGTAA
ACACAGGATTTACACCGCCTTTATCAAATAACTTGCCGCTTACTTTTTTATCACCAAAAT
TAACATCAAATTCTGAGCGATAGCCCGATTCTCGATTATTATCCGCTTCCGCGATCCAGT
TCGTCCCTTTAGATACGAGTGCATCCCAAGTACCAATATATTTATAGTTTCCGCCTTTTG
GCATCTTATCTGTTGCAGTACGTTCGCCTTGTAGGAATAAACTATTATCTTTGGCTTTTT
CGCCCTCTGTTTGCTGCCATAATTGACCAAATTTCATATATTCCAAATTACTACAGCAAG
CTACTGCTACCATTGTTTTACCGTTGATTTCAACAATGTGCTTATTTTTAAACTCGCTAC
CTGCCAGATCCATTTTTTTCCCATCAATAATTAAAACGGAAGCATCGCCAAAATTGGTAA
GTTCTGAAGAATTAAAATGAGTTAAATCAATTTTTGAGGCATCAATAATACGAACGGTGT
CAACATTAGAGCCATTGTGTTTTGCTGAAAAAACGGCAAAAAGAGATTTGTCGTTGGCTA
CAAATTTACCGGCCATTTCTTCCGCTTTTGGACCATAGAAACCACCTTCTAAAGACTGAG
AATCGACACTAAAGAAGTTATATGATTCACCTTTCCCTTTGTTTTTATCACTTGCTGTAG
CAGAACCCGTAAAACGATTGCCTCTAATATCAGCATTGACTGTATAAATCGTTTTCTCTT
TATCGGATAACTTACCTGTCATTTTTTTAGTTGCAAAATCAACTTCAAACTGGCTAGTGT
ATTTATGCTTTGAAGGTTTCGCATCTCCTGAAACCAACCCTGCCCGTTTACCTATAAAGT
TAGTATAATAATCATCGTTTAAATAATTAGGTCTTCCCTCTTCATTATTTAAATTCGCAT
TGGAAGTAAAATCCCAACTTCCTTTATAAGTTAAAGGCTGATTAACGGGTAATTCTTTTG
CAGGTGAATTACCTTTATAATACACATATCCCTTTTCATTAAAACCAGAGTGTTCCCCAT
CAATAACATATCCTGAGCGAACGTACTGAAGAGAAGAATCTTTTGTTTTTACATCTGGAT
AGCTATATTTAGAAGAATTTGCTTGATATGGCACATCATCCAAATTTCCGTTCGTAATCA
CTTCTATATCTGAAATATCAACTTTCTTATTTTCAAAAGAACTCACCGGAACTTTTACAA
CATACCCCAAAGCAGGTTCCATCAATTCCCCTAACTGTTCTTTTACTTTCTTATCCGTTT
CCACATCCTGATACTCTTCTTTAGACACGCCCGTTGTCTTATTAGGCTGAACATCTTCTA
AATCAAAACTTCCTTTTCCGCCAGAGCAGGCAACAAGAAACAGCGAAGTAAACGCTAACG
CACAGGGATTAAGTTTAAAATGCATATTTGCCTCCGATATAAAACACTGCATTTATTTTG
TAGGTTGGGTTATAAAGCCAATTTTGGTTAGCCCAACATTTTGAGCTAATTCAAGGACTT
TCACGATATGTTGATATTCCACGGAAATATCCGCAGAAATAGCAATAACGGTATTTTTAT
TTTCCTGATATTTTGTCAGAAAAGATTGTTTTAATTCTTCTTCATTCACTAGCTTTTCGC
CTAAATAAATGCCAGTAGGATTAATCGCCACCCTGAAAATATCTTTTGCTTCATCTTTTT
TCTCAACATTGGCGGTTGGTAGTTCAAGCGGGATAGATTGCGTTAATATAGGCATTGTGA
TCATAAAAACAATTAATAACACCAACATTACATCTACTAATGGCGTGACATTAATTTCTG
ACATTACCGAATTTTCATTTTTATCAAAACTTCCAAATGCCATTATTTATTTTCTCCATA
GTGATGTAATAAATAGATAAATAACTCGTTTGCGTAATGATCTAAATCTTGAGAAAGATT
ACGATTAAGGCGAGTAATTAAGTTATAAGCAAGCACCGCAGGAATGGCGACAAATAATCC
CATTGCCGTTGCAACTAAAGCCTCACCTATAGGGGCAGATACGGTTGCAATACTGACTTG
CCCTTGCTGACTAATATCCATAAGTGCATTAAAAATTCCCCAGACTGTGCCAAATAATCC
AATAAACGGCGCAACTGCACCAATAGAAGCGAGTGCAACTAAACCGCCATCATATTTACG
CAACGATTGAGTGATGGCATTTCGCAAATGCAATGTCAGGAAATCTTTAAATGGAAGTTG
ATGAGATAAATGGTTCTTTTCTTTAGCTTGATATAATTCACATTGTTTAAAAGTTAGCTG
TAAAATATCTGCAATTTCAGACCGCTTGTTTTGAATATATTGCTCTGCTTGAGTAAGATT
TTCAGCAGATTTTACTAATTTAAAACTTTGTTGGTTATTTTTTCTTATACCAATCATTTT
AATTAAACGAATTAAAATAATAGTCCAAGATAAAATACTCATTACAACTAAAATTCCAAA
GGAAATGGAAAGTACAATATCTTGTTGTTGAAGAAGTTGAATTAAATTCATAAATTACCT
CAAATAATTTAGGCTGCTGCCCCACATTTAAAATGAATACTAAAAATCACACTGCCTACC
ACTGCACTATTATTTATTTTGGCTGGTTGATAGGTGTGTCCCGATGCCATTCTGCTTGCT
TGATTATCCAAACGTTTAATACCTGAAGAAGATAAAATCTCTACATTTGTCGCTTTACCA
TTCGTTCCTATTGTTACCTTTAATTTCACACTGCCTACATCATCAGATTCATCAGAAATA
TCTGAACAACGCCCTCGCATTGCATTGCCATAACCCGCACCAAGAGAAGCATCTACTTTG
GCGTTTCCAGTGACAGACTTACTCCCTTCAACACCATTTTGATTTCCTTGTTGATGATTT
TGGGCAACTTGGATTGTGTTTGTTTTTTTATCTGATAGAGGTTTAGGCGATAACTCTTTC
TTTTTCTCTACTTTTTTGGTGAGCTTTTCTGGGGATTTTTTTATCTCTTTTTTCACTTTT
ACTTCAGGTTTCTCCTCTTTTTTAACGAGATCTGCTTGTGAAACATCTGCTACTTCTGTA
CTGAGTATTTGCTCTGGCTCTTGTGTCACCTCTGGCTCACTTTCACTTTTCACTTCAATG
GGTTCTTCGCTTCCTAAATTTACTTCAACCATTTGTAAATTTTCTAAGACCCCAAAATGA
TTGAGATCTCTATCCCAAGATAGTTGTGAAATCATATATGCCAACCCGATATGAACAAGA
GTTACAGATAAAAAAATCGAAATGTTATAAAACCTGTTATAAAACCATTGCAACATAATA
TATGAGTATATTAGAATAAATCCAGTAATCAAATAAAAATCATTATCAATATGATATCTG
ATAAGTTTGACAATTACAACATTAATTCAAACAATGTAAGCGCCAGTTAAGTTATTGTTA
ATAAAAATCAACAGTCTTGACATTGCTTCATGCTTTTATAGGAACGTTATGAATCACTCG
TTTATTAGTGCAACACTTTTATTAGTCTTAGCTAACTACTCTATAGCAAAACTATCTCAG
GATAGTATTACTGAACATCTAAATGATAATAGAGTCCAAGCAGAAAAAGCCGATATCCTC
ATTCACAGCCATCAATTTAAAGTTCATCAAATCGCTAAGGAGGAAACGGATAAGAGTAGT
ATTACAATGACTTCAAAAGAGTTGGTAAAATATCCAGATTTAGTGATAAGAGCATTATTG
CCTGCGGTAATGCAAGGTAATATTGACAATGTCGAATTGCTTTATCCCATTTACCAACAG
CTTCCTGCACAATTTCACGATCCAATTCTCACCAAATGGGCATCGGCAATTGTGGCAAAG
AAAAATCAGCAATATACGGAAGCGATCAAGTTATATCGTCAGATCCTTGCCGAACAAGCA
GATATTCAGCCTGTTCGTTTACAACTTGCGGTAGCCCTATTTGAAAATAACGAATTAGAG
GCTTCAGAAGATCAGTTTAAAAAACTGCGTTCTGAACCGCTTATCCCCGAAATTACCCAA
CTTATCGATCAATATCTTAATGCGATAAACCAACGAGATCGTTGGACGTTTTCGGGTGGC
GTGACTTATCTTAACGATCCTAATATCAATAATGCACCGAAAGCAGGAACAACCTACGGC
AACTGGCACGCACCAAAACGAGAATCGGCAGAAGGTGCTGGTTTTAACTTCGATCTCGGT
AAAAAATGGTCGTGGGGAAATGGTTTCTTTAATGAACTACGTCTTGCTACCAACGGCAAA
TACTACTGGGATAATAAAAAATACAACGAAATGAGCTTACGAGGCAGTGTGGGGCTAGGT
TTTCAAAATGCAAAATATAACCTGAGGCTGTTGCCATTTATGGAACAAACACTTTATGCA
GGTGGCTCTAATCAAAGTGATACATTAAGACGTTTTTCTAAATCAGGCGGTTTAACCCTT
GAAACAAACTATTGGTTATCACCTAAATGGCAACTCAACACTAACTATGAATATGCCGAA
CAACGCTATACAAGTCGCTTGCACCTCAATGGCAATTATCACTTTATCTCTGGTGGGCTA
GTTTATTTAGCCAATGCAAACCAATATTGGTTTGCAAATTTAAACTACAATCGCACCGCT
ACTCGTGATAAAGATGATAGCTTTTTCCGTCGGGGGATTAGTTTAGGTTGGGGACAAGAA
TGGGGCAAGGGGCTTTCTACTCGCCTCTCCGTAAGTGTAGCTCAAAAACGCTATAAAAAA
GAGGCGATTTTCCGCATTATTCAACGTAATAAAGAATATGGCTTCAATGCATCAATTTGG
CATCGTGCCGTGCATTTATGGGGAATCACCCCTCGTTTAACCTACAATTTTACTAAAACG
CAAAGTAACCACGTTCTTTATAGCTATGATAAACATAGGGTGTTTATTGAGTTGAGTAAA
CAAATTTAAACTTATTGTTTGTTATACCTCTGCACCTCACTCTGCAAATCCAACCCTTTC
AACCACGCCATTTTTTCTTTGATCTGCTTTTCCATTCCACGTTCGGTTGGGAAGTAGAAT
TGAGTGTCTTTTAGTTCAGGTGGAAAATAATTTTCCCCTGCAGCGTAGGCGTTAGGTTCG
TCGTGGGCGTAGCGGTATTCTTCGCCGTAGCCTAAGGATTTCATTAAGCTAGTCGGTGCG
TTTCGCAGATGTTCGGGAACGTCGTAATCCTTGCCTTCTTGAGCTAGGCGTTTGGCTTGC
TTGAATGCGGTGTAAACGGCATTACTTTTTGGGGCAACGGCAAGGTAAATCACCGCTTGG
GCGATAGCCCGTTCGCCTTCGTAAGCCCCTACTCTGGTATAACAATCCCACGCTGCAAGG
GCGACTTGCATTGCCCTTGGGTCGGCATTGCCTATATCTTCTGAGGCTATCGCAAGTAGT
CGGCGAGCAACATACAGTGGATCGCCTCCAGCGGTTAAAATACGAGCATACCAGTACAAT
GCACCGTCAGGGGAAGAGCCTCGAATGGATTTATGTAAGGCGGAAATCAGGTCGTAATAG
CGGTCGCCACCTTTGTCAAAACGGGCTTGGCGTTCGCCTAACACTTCGGTGAGCAAGGCT
TTATCCAGTAATTTTCCTTGTGGTAATTGCTCTGCCATATCGCACATTAATTCAAGGCAG
TTGAGAGAAAAACGCCCGTCGCCATTGACATAATCCGCCAGCAGTTGAAGCACATCATCT
TGAATAATGAGTTTTTCATTGCCTAGTCCACGTTCTTTGTCTGCAATGGCATTTTGCAAA
ATTTTTAGAATATCGACCGCTTGTAATGGTTTGAGAATGTAAATTCTTGCCCGTGACAGC
AAGGCGTTATTCAGTTCAAAGGACGGATTTTCAGTGGTTGCACCGATAAAAATAATGGTG
CCGTCTTCAATGTGGGGTAAAAAGGCATCTTGTTGGCTTTTGTTAAAACGGTGAACTTCA
TCAACAAAAAGTAACGTGCGTCTGCCGGATTGTCGGTTGAGTTTGGCTTTTTCGATGGCT
TCTCGGATCTCTTTGATACCGCTGGTGACGGCGGATAGGCGTTCAACTTCGGCATCAAGT
TCGTTTGCGATAATTTCTGCAAGGGTGGTTTTGCCTGTTCCTGGTGGGCCCCAGAAAATC
ATTGAGTGGCTATGTCCTGCTTCAATCGCTCGGCGTAGGGGCTTACCTTCGCCGATCAGG
TGTGATTGTCCGACATATTCAGCTAAAGTGCGTGGTCGCATTCGAGCGGAAAGGGGACGA
AAATCCGCAGAAAAATCGAAAGATAAGCTGTTCATTAGCGTAAATGCAGTCCTCGGCGTA
TATGTCGCATCAGTAAGAAAATCCACGGCCATAAGATACCGCTTATGATCGCCCCGATGA
TTTCTTGGGTGTTAAATTCTGCACTATGTAGCACTAGTTCGATAAAGAAGATAAAGAAAC
GAATAAGTGCGATATATGCCATCACAAGTAAGCTCTGTAACCATAACGAGAGATTACGCA
AGATAAGATGATATTTAGCAACAAAATAGATTGCAATTGACAATACTAACGTGTGAATGC
CTAAAATTGAGCCTAAGATCAGATCCCAAACAATTCCTGCTAAAAAAGCGGTGCCGACAC
TAACTTTATCAGGCAGAGCTAATACCCAGTAGATAAGCACTAATACAACCCAAGTTGGGC
GTAATCCTTGTAAATCCACAGGCCAAGGCATAATCTCTAGGACAAAAGCGATGACGAAAA
TGAAGGTCAGCACTAACATTTGGAAGATCATATTTTCACGCATTATTCTGCCCCTTGCTC
TGTGCTGTGATTAATACCGTTATCGACTTCTGGCTGTGTTGCTGGATTTACAGTTTCTTC
AGGTTCGACAGTTTCTTCTTTTTGTTCATCACTACTTACTTGTTCTTTTTTACTATTTTT
CAAGCGGTCTAATGGGTTTAGACTTTTACGTCTTTCTTCCACAGCATCACGCACATCTTG
CGGTGAAAGGCTTGATGCATTGCGGATTTCTTCGCTTGTTGGCCATAACAGTAATAAATA
ACGCAGGCGATCAAGTGAGGCGAGCGGTCTAGCCGTTGCTCTGGCAAAATGGTTTGAACC
ATCATTTTGTACGGTTTCAATTACGGCAACGGGATAGCCCTCAGGGAAACGTCCGCCTAA
GCCAGAGGTGACAAGTACATCGCCTTTGGCAATATCCACGGTTCTTGGTAAGTTATCCAA
AATCAATTCATTGCTGTGTCCGTTGCCATTGGCTATTGCTCGAACATCGTTACGCAAAAT
TTGTACGGGAATGGCGTGAGTGACATCGGTTAAAAGTAATACTCGACTACTGTTTTTCCC
GACAGAAATCACTTGCCCCACAACGCCTCGTTCATCAATTACGGGCTGACCAACAAAAGC
ACCGTCACTTTGTCCCTGATTTATTACTACTTGTTGGCGGTAAGCGTCCATTTCTGCGGT
CAGCACTTCAGCTACTTTTTTATATTCATCTTGGCGTAAAGGGGAACTGAGTAGTAAACG
TAAACGTTGGTTTTCCACTTTGAGTTGATCGAGTAGCAATAAGTCTGCGTTCTTTTCACG
CAGTTGTTCTTTTAATACTCGGTTTTCAACTTGCAGTTTTTGACTGTCGATAAAGTTGTT
ACTTACACCGTCTAATACGGTGCGAGGGGTATTTGCAAAATAATACAAGCCACTGACCGC
TGTTTCGAGGACATTACGCATTTGGATCATTGCACTGCTTCTACCATCAAGTAAAATCAG
GCTGATAGAGATCGCAATTGCAAAGAATAGTCTTACGCCGATAGGTGGTGCTTTCGCAAA
AATTGGTTTCATATTTCAGTTATATTTAATGGATCTTGTTAAATGCAAAATGGACAATAG
CCGTTGATATTGTCCATTTTTATGCTAATAACTCAAGGTTGAATTAGTTGTCGTCACTAA
AGAGATCGCCACCGTGCATATCGATCATCTCAAGTGCTTTACCGCCACCACGAGCTACAC
AAGTTAATGGATCTTCGGCAACGATAACAGGCACGCCCGTTGCTTCTGAAAGTAATACAT
CAAGATTTTGTAATAAAGCACCGCCACCTGTTAATACCATTCCACGTTCAAAAATATCGG
CAGCCAACTCTGGTGGACATTGCTCTAGAACCCCTTTTACTGCATCAACAATGCCTGTTA
AAGGTTGTTCAATCGCTTCTAACACTTCTTTTGAGCTTAACACGAATGTACGAGGCGCAC
CTTCTGCAAGATTGTGACCGTGAACTTCCATTGTGCGAATTTCATCTTGATTTTGAATAT
AAGCTGTTGCTATCTCTTTTTTGATACGCTCTGCAGTTGTTTCACCAATCGCAGAACCAT
AGTGACGGCGAACGTAAGCGATGATTGCTTCATCTAATTTATCACCACCAATACGCACCG
AAGCAGAATGAACGATACCGTTTAATGAAAGTACCGCAACTTCTGTTGTACCACCGCCAA
TATCAATTACCATTGAACCAGCAGCTTCTGCTACAGGTAAGCCTGCACCAATCGCAGCAG
CCATAGGCTCTTCAATTAAATAAACTTCACGAGCACCAGCACCAATCGCCGACTCTTTAA
TTGCCTTACGCTCTACTTGAGTTGCCCCTGCTGGTACACACACTAACACTCGAGGACTTG
GACGCATAAAGTTATTGCTATGCACTTGTTTGATAAAATGCTGTAACATTTTTTCTGTCA
CATAGAAATCAGCAATCACCCCGTCTTTCATCGGACGAATAGCCAAAATGCTTTTTGGTG
TACGACCTAGCATTGATTTTGCATTACTACCTACTGCTGCAATACTTTTTGATGAACCAG
CACGATCTTGACGTACCGCAACTACTGACGGCTCATCAAGCACGATACCCTGCCCTTTTA
CATAAATTAACGTGTTTGCAGTACCAAGGTCAATTGAAAGGTCGTTTGAAAATAATCCTA
GAAATTTCTTAAACATAAAAGGGATCCATTAAATTTAGTTAAAAGCAAAATAAGCCCATA
GACTTAGGGCAAAAAATTGGGCATAAATATAGCAAAAAAGTCCTAATAACTCCAATGAAT
AATTTATCTTTTGCAAGTTTTATTACTAAATCCTCCGCTTGTAAAAAATCGGTTAAATGA
TTTTAAGATTTCTTCAAAATAAACGTGAAAAAAATCCCCCAAGAAGTTAAATAAATGGTA
CATTTGCAATGTTTTAATTCATTATTATTTTAACCACAACCTACAGGAGTCTTTATGCTT
ATTGGTGTACCAAGAGAGCTGTTAGACGGTGAAACTCGTGTGGCAGCAACGCCAAAAACC
GTAGAACAGATTAAGAAACTTGGTTTTGAAGTCATCATTGAAGAAAATGCTGGCTTTAAA
GCAAGTTTTGAAGACGATGCTTTCGCTCAAGCAGGTGCGACTATCGCCAACGCACAAGCC
GTTTGGAATGCAGACATTATTTTTAAAGTCAATGCACCAACCGATGCGGAAATTGCATTA
ATCAAGGAAGGGGCAACGCTTGTGAGCTTTATTTGGCCTGCTCAAAATCCTGAATTAATG
CAAAAACTTTCTGCGAAGAAAATCAATGTGTTAGCGATGGACGCAGTGCCGCGTATTTCT
CGTGCGCAAGCCTTAGATGCTTTAAGTTCTATGGCGAACATTGCTGGTTATCGTGCCGTT
GTTGAAGCCGCTCACGAATTTGGTAGCTTCTTTACAGGTCAAATTACCGCAGCAGGTAAA
GTGCCACCTGCGAAAGTACTTGTGATTGGTGCAGGCGTTGCAGGTTTAGCCGCAATTGGT
GCAGCAAACAGCCTTGGTGCCATCGTGCGTGCGTTCGACTCTCGTCCTGAAGTAAAAGAA
CAAGTACAATCAATGGGTGCAAGTTTCCTTGAAATTGATTTCAAAGAAGAAGGTGGCAGT
GGCGACGGCTATGCGAAAGTGATGTCGGAAGAATTTAACCGCCGTGCATTAGCACTCTAT
GCTGAACAAGCAAAAGAAGTGGATATTATTATTACCACCGCACTTATCCCAGGCAAACCA
GCCCCACGCTTAATTACCAAAGAGATGGTTGCCACAATGAAACCAGGTTCGGTGATTGTG
GATTTAGCGGCTGCAACGGGCGGTAACTGCGAATTAACCCAAGCAGGTAAAGTGGTTACC
ACAGAAAACCAAGTGAAAATTATCGGTTATACCGATTTACCAGGTCGTTTACCAACTCAA
TCATCTCAACTTTACGGTACCAACTTAGTCAATCTCTTGAAATTACTCTGCAAAGAGAAA
GATGGCAACATCAATATCAATTTTGAAGATGTAGTATTGCGTGGCGTTACCGTAATCCGT
GATGGCGAAGTCACTTGGCCGGCACCACCAATTCAGGTATCTGCACAACCACAACAAAAA
GCGGCAGCAAAACCTGCGGAGAAAAAAGAAGAAAAACCGGCGGATCCACGCATTAAATAT
GGCTTATTAGCCTTAGCGGTGATCGCATTCTTATGGTTAGCCTCTGTTGCACCAGCGGCA
TTCTTATCTCACTTCACCGTCTTCGTTCTCTCTTGCGTAGTGGGTTACTATGTAGTTTGG
AACGTCAGCCACGCATTACATACGCCATTAATGGCAGTAACTAATGCGATTTCAGGTATT
ATCATTGTCGGTGCGTTACTACAAATCTCTCAAGGCAGCTTCTTTATCAGCGTACTTGCC
TTTATTGCGATTTTAGTGGCGAGTATCAACATCTTCGGTGGCTTCAAAGTTACCCAAAGA
ATGTTAGCGATGTTTAGAAAAGGTTAAGGAGAAAGAGTATGTCTTTAGGTTTAGTACAAG
CGGCATATATTGTCGCAGCCGTTCTCTTTATTATGAGCCTTGCAGGGCTTTCTAAACACG
AAACGGCAAAAGCAGGTTGTTGGTACGGCATTGTGGGTATGACCATTGCCCTTATCGCAA
CTATTTTTGGGCCACAATCACAAGGAACCATTTGGATTTTAATCGCAATGGCAATCGGTG
GTGCTATCGGTATTCGTCAAGCATTAAAAGTTGAAATGACCGAAATGCCTGAGCTTGTGG
CAATTCTTCACAGCTTCGTAGGTTTAGCGGCGGTATTAGTCGGCTTTAACAGCTACGGTC
TTGCACACGAAACGGATCCAGTGCTACAAAATATCCACAATGTTGAAGTATTCCTTGGTA
TCTTCATCGGTGCGGTGACTTTCACAGGTTCTGTGGTTGCTTTCGGTAAATTACGCGGCA
TTATCAATTCAAAAGCATTAATGTTGCCACACCGCCACAAATTAAACCTTGCGGCACTTG
TAGTTTCTGCATTATTAATGGTTGCTTTCTTAAATAACCCAGAAAATATTTTCCCTGTGT
TAGTGATGACTGCAATTGCTCTAGCCTTCGGTTGGCACTTGGTGGCTTCTATCGGTGGTG
CGGATATGCCAGTGGTTGTGTCTATGCTTAACTCTTATTCAGGTTGGGCGGCGGCAGCGG
CAGGCTTTATGTTGAGTAACGACTTGCTTATCGTCACAGGGGCATTGGTCGGTTCTTCAG
GTGCAATCCTCTCTTACATTATGTGTAAAGCAATGAACCGCTCGTTCATCAGCGTTATCG
CAGGTGGCTTTGGTAACGATGTTCAAGTCAGCTCAGATGAAGAACAAGGTGAACACCGTG
AAACTACCGCAGAAGAAGTGGCAGAATTACTTAAAAATGCAAGCTCTGTGATCATCACGC
CAGGATACGGTATGGCAGTGGCACAAGCACAATATCCTGTTGCTGAAATCACACAGAAAT
TACGCGACCGTGGCGTCAATGTTCGCTTTGGTATTCACCCGGTTGCAGGACGTTTACCAG
GTCATATGAACGTATTGCTTGCTGAAGCGAAAGTGCCTTACGATGTAGTATTAGAAATGG
ACGAAATCAATGATGATTTTGCAGATACTGACGTAGTCTTGGTTATCGGTGCAAACGACA
CAGTAAACCCAGCGGCAATGGACGATCCAAACAGCCCGATTGCAGGTATGCCAGTACTTG
AAGTTTGGAAAGCACAAAATGTTATCGTGTTCAAACGCTCAATGGCAGTAGGTTATGCCG
GCGTACAAAATCCACTATTCTTTAAAGAAAATACCCAAATGTTATTTGGTGATGCAAAAG
AACGTGTGGACGACATTTTAAAAGCCTTATAAGTAGCAAAAAAATAACCGCAACTTATAA
CAATAAGGTGCGGTTATTTCTACCTATATTTATGTTCAAAAACAAGCAATTCTTGCTTCT
CTCTATGTTTGGCATCCCCTAAAGTACACAAGTAACATCGAAAGAGGCAGTATAATTTCT
TGGACTTTAGGATCAACCGTACCTAATCAAATACATTCTCAATTAGAGAATGTTCGACCA
TTTCCTGTCTTAGGGTAGACATGATTTTTATATACTAAAGAATAAAATAATCGAATATTT
AACGATTCTTATCAGATTTTTTGTTAGGATAGCACTTTAATTTTTCTATTTGTTTTTTGA
GTGATTACAACGAGGTTTTTATGAACCCAAGACGCAAATCTAGACTGAAAGTGGTGATGG
CAGTGTTAAGTGGGCTTGCCGTTGCTGTTGGTTTAACCTTATATGCGTTAAGCCAAAACA
TTGACTTATTCTATACGCCATCAGAGATTATCTATGGTAAAAATAATGATCCAGAAACCA
AGCCTGAAGTTGGGCAACGTATTCGTGTAGGGGGTATGGTGGTTGATGGGTCGGTAAAAC
GTGATGACAAGACCCTTAAAGTGACCTTTGATCTCAATGATATTGGGCCTGCAATTCAGG
TGGAATATGAAGGGATTTTGCCTGACTTATTCCGTGAAGGGCAAGGGATTGTGGCACAAG
GTACTTTAGTTGAGCCGACAAAACTGAAAGCAACCGAAGTGTTAGCTAAACACGATGAAA
ACTATATGCCACCTGAATTAGGCGATCAGATGAAAAAGCAACATCAGCCGATGGGGATTT
CAGAAGCAGATCTCAAAGGAAAATCAGAACGTGATGCAACGCAGATCTCTCAGCCGTTTG
GAGAAAATAAATGATTGCTGAATTAGGTAACTATACCCTTGCTCTTGCTCTCTCATTGGC
AATTTTATTGGCGATCTTACCGCTTGTTGGTGCTTATAAACAAAATGCTAGTCTGATGGC
ATTGGCTCGTCCGATGACGTGGGCGGTTTTTTTAGCATTATCAATCTCGTTTGGCTCGCT
TTTTTATCTGTTTGCGGTCAATGATTTCACTGTGCAGTATGTGGTGAATAACTCAAACAG
TACGTTACCGTTAGAGTATCGCCTTTCCGCTGTTTGGGGTTCTCACGAAGGATCTTTGTT
GCTTTGGATTTGGCTACTTTCCCTTTGGAGCGTTGCCGTTGCGACATTCAGCCGACAAAT
GCCTGAAGAAGCCATCGCTCGTGTATTGGGGGTAATGGGCTTGGTTAGCATTGGCTTTTT
AGTCTTTATTCTGTTTACTTCTAACCCGTTTAACCGAACTTTCCCTGATTTTCCTGTTGA
TGGTCGAGAGCTTAATCCGATGTTGCAAGATGTTGGCTTAATCTTCCACCCTCCGTTACT
GTATATGGGCTATGTGGGCTTTTCTGTTGCCTTTGCTTTTGCTATTGCGTCGTTGATGAC
AGGTCGTCTTGACACTGCTTGGGCGAGATGGTCACGTCCTTGGACTATGGCAGCGTGGGT
ATTTTTAACATTAGGTATCGTACTCGGCTCTTGGTGGGCATACTACGAGCTTGGCTGGGG
CGGTTGGTGGTTCTGGGATCCTGTGGAAAATGCCTCGTTAATGCCGTGGATTGCAGGTAC
TGCATTAATTCACTCTTTAGCGGTTACGGAAAAACGTAGTACTTTCAAAGCATGGACGGT
CTTGCTAGCTATTCTTGCTTTTTCACTCTGCTTACTCGGCACATTCTTAGTGCGTTCAGG
GATTTTGGTATCGGTTCACGCTTTTGCTTCTGATCCAACTCGGGGCTTATATATTTTGGC
TTATCTCGTGGTGGTTATTGGCGGTTCGCTACTGCTTTACGCTTATCAAGGCAGTAAAAT
CAAGAGCTTAGACAATTCCGAACGTTACTCACGAGAGTCAATGTTATTACTCAATAATGT
ACTATTAATGGCGTTCTTATCGGTGGTCTTTTTAGGCACGATTTTACCGTTAATTCATAA
ACAAATTGGTTTAGGGACAATTTCTATCGGAGCACCTTTCTTCGATCAGATGTTTATGAT
CTTAATGGTGCCTTTTGCATTTTTATTGGGAATTGGACCGCTTGTAAAATGGCGTCGAGA
TCAGGTTTCTGCTATCCGTAGGCCAGTTCTCATTTCATTAGCCGTAATGATATTGCTTGG
CTTTGGCTTACCTTATCTTTTTGCCAGCAAAATTACTGTCAGCGTGGTATTAGGGACAAT
GATGTCCGTCATTATCGTGGCATTGAGTTTGTATGAACTACATCAACGAGCAACGCATCG
TCATAGTTTCTTGCAAGGCATTTTGAAACTTTCTCGTTCCCATTGGGGAATGGTGTTGGC
TCATTTAGGGGTTGCAATGACTGTGTTTGGTATTGCCTTTAGCCAAAATTACAGTATCGA
AAAAGATGTACGAATGAATGTGGGCGACAAAGTTGAAATTTTAGATTACAACTTTACCTT
CAAGGGTATTCGTGACTCAAATGGGGCAAACTATATTGGTGGCACAGCGGATATTGAAAT
TCATCGAAATGGTAAATATGAAGCCACACTACACGCAGAAAAACGCTTTTACAATGTCAG
TAAAATGGGTATGACTGAAGCTGCGATTGACTGGGGATTTAGTCGAGATCTCTATGCAGC
CTTAGGTGAACGTTTAGAAGATGGCTCTTGGGGCGTACGTTTATACTACAAACCGTTTAT
CCGTTGGATTTGGTTCGGTGGATTGTTTATGGCGATAGGTGGCATACTTTGTATGATGGA
TAGACGTTATCGCTTAAAACAGAATAATTAACTATGTTTATCGCTCTTCATAAGGAATAA
TCGGCATGGTAGACAAAATAGTTGCTAATATTTATTTTCTCTAAATATTAGCAACTATTT
TTATTTGAAAAATCTTGTATAGACAACATATTACACCTTTTATTTACGAAGTAATTTATA
AAACTGAGTAAGTAAGACTGTTGGCAACAATCTCGGTATCACTCGCATAGTAAAAGTGAT
AAAACCTGAAACAACATTTTGCATACCCACTTGGTGTTTTAATTTAAATAAACGCCATTC
TGCCTTAGCCTGAGCGATACCACAACGGCGACCGACCATACCATTTCCAACACGGGCATA
AACCAAAACCTCAGGCAAATTCGCTACTTTTTTGCCTAATGCGACCAATTTAATCCAGAG
ATAATAATCTTCTTGTAAGTCTTGATAGCCACCACATTTAAGCACGGCACTTTTTTGGTA
GGCGACCGTCATATGATTAAATGGGCAACGTTTCTGCGTAAATTCCACAATGGCTTTGGT
TTCCGTTGGTACACGGCGGTAGCTGACAATATCATTAATATCTGAGCCAAATTCAGCAAT
TTGTCCGCCAAAAATAATGGTATCGGGGTTTTGTTCAATAAACGCCACCTGTTTTTCAAA
ACGTTCTGGAATACAAATATCGTCCGTATCCATACGGAATACCCATTCATTTATGCAGTG
GATTAAGCCATGATTGAGTGCTTTTCCTAACCCTTGATTTTGCTCAAGTCTAACGATATT
AAGCGGTAAGATCTCCGCAAAATTTTGCATAACTTGTTCTAATTCAGAGGTAATAGCTCC
GTCAAATACAACAACAATTTCGTCCGCTTGAACCGTTTGATTTTTTAAACTTTCAAAACA
TTCGGTTAAATATTCTGGTTTTTCCTTAAAATATAAGGACATTAATACGGAAAATTTCAT
TAAATAAACCTTTTCATATTGATTGCAAGTTTTGGTGAAATAAATATTAGAGTAGCAATC
ACCAAATGTTTAATATTTTTACTTTGTAAGAACATCTGCCAATAATAACAAGCCGCTTTA
CGAGATAAATTCATTATATGTGGGTAAGAAAGCATATATAATGCATTAAAAGCAAAGTTT
TTTGTTGAATATCTGTTTTTACATATTTTTGTTTAATAGCTTCAATCGCCAATTCAGTAT
TTTGTGTATTTGTCGATACACTCGCTCGTTTAGTATGGAAAGTACAGGTTGTTAAGGCTT
GAGAAACATGTTTTGGTTTAAATTCGTTATGCGAAATGACTTTCAAAATAAAATCATAGT
CTTCTAGAGATTTTAAATCCGTTGATAATCCATTGACTGCAAAGAAAAATGATTTTTTAA
TCGCAATCATCGGCATTCCACCTACTTTATTTGCCAGTAAAATATTCTCTAAAGTGACCG
CTTGTTCATTTTCATAGGGGCGAGTGATATAACTAAACCCTTCATTTACCATCACACATT
CAGAAGGGTGATAAATAAAATTAATCGTCGGGTTTTCATTAATTGTTTTTGCCAGTATTT
CACATTTTGGATGAGCAAAACGATCATCATCATCTAAAAAGAGTAGCCACTCGTTTTCAG
CAAATCTTGCTCCTACATTACGACTTTCTGCTGCTCCTAAATTCTGTTCATTCCTAATCA
CATTGACAGGAAATGGGTAGAGATGTTTAATTTCTACTGGCTCAACAGAGTGATCATCGA
CAATAATCACTTCAAAATTATATTCCGTTTGATATTCCAAACTTGTTAATAATGCAGGAA
TTTCATTTTTTCGATTATAAGAAGGAATAATAATACTAAACATTTTCTGTCTTGTTATTT
AAAAATAGAATTTTATTTTTACCTTCATTGCCAAATAAAGATAAAAACATTAATAACACT
AACATAATTAATGAAGGTAACGGAACAATGGCTAAGGAATAAAATGCCCATTTTGCGTTT
GTTTTAAATTAATTCGACCTTGTTTTAATCCATCAAAAAAATAGGGAGTGAGTGCTTTAT
TTACTGCTTGTAAAATAATCATCAATATCGCAGCAATTTGAGCCCCCATCGCATATAAAC
CTAAATCAACTTGATTAAATTGATGATAAATAAATACACGATCTAACTGCCCTTTTAAGA
AAAAACTCACATTATGCAAAATTAATGGCGTACCAAAAGCAAGCACATAAAAAAGTGCTG
ATTTATATTGCTTCCATTGATATTTTTTACTTACCGTCTTTTTGCTATAAATCAGGTAAG
CTAATAAAAATACCAGTACATTGCCTAATAAAATCCCAAATAATCTTTTTTCGACCAATT
CCGTTTGATAAAGTTCGAGAAGTAATACCGTAAAAACAGCAGTGCCTAAGCTAGAAGCAA
ATTGCAAAATGGCATAGGAAATCGCCTGTTTTTGACACTGTCGAATGCTCAGCTGAACAC
CTAATAAGGCTTGGAAAATGGCATTGCCCGTGAAGTCAGTTCACCGATTAAATAAACTGC
ACTGTCTTTGATGGCTCTCATTGCATCTCTTTCTCAATCAAGCTATCCGCCAGTTGCAAA
TCTAATGTGGTATCAATATCGACTGAGCGATAGGTTGGCATTAAATAGAAACGCACAGGT
GGAATAAAAAAGTATTTTTCTTGAAGTAGGCTGGCGATATCGTTGATATAAATCGCCCCA
TTCGCACGGTATGCTTTTGGTAATTGCTGACGTGGTGCTTCAAAATCTTTGATTTCATTC
ATCGGGAGAATATCATCTCCATTTAAAACAAATGATTTATACGGGTGGTGTTCACATTCA
CAAGCGGATACCACAGACTTACTTTTTCCACCTAAAAAGATTTCCATCGCATTGCGAATA
TCTAACGCATTGCGAAGTGGGCTAGTGGGTTGGAAATGAGCGACAACGCCTTCACGGATA
TTTAAGGTTTCTAAACAGTGCAAAATAACATCAATAGTACGAGTATCACTTTGAGCCAAT
TCAGCAGGGCGAAGTAGTGGTGTTGCACCATATTTTTCACCTTCCTGTAAAATACGTTCG
CCGTCTGAAGTGACAACGATTAAGTCAAACATTCCAGACTCTTTTGCTGCAAGAACTGCA
CGCCCTACGAGCGAAATTCCACCGACTAATTGTAAGTTTTTATCTTTAATCCCTTTCGAG
CCTGCTCTGGCTGGAATAATTGCAATTTTTTTCATAAATCTAACCGCTAGTAATATGGCT
AATAAGAATCGCTATTTTAATTTTAAAGAGCGAGTTAAACAATAGACAACGGAAAAGGAA
TGAGGAATAATAAATCTCTTTTACTTACTTGACAAAATTGCCTACTCATTATGTTTGCTA
TCACAAAATTTATTACTGCGGTCATTCTTCCACCATTTAACATTCTGATTTTATGGTTGT
TTTCTTTAATTTGTTTCCGCTTAAAATGGAAAAAATTAGGTTATCTCTCAACTTTTTTAG
GTGTAGCAATGCTCTATATTTTCAGTATTCCCTATACTTCGCAAAAATTGCATGATTCTC
TGGTAACGGAAGATAACCTTAGTATTGAAGATTATAAATCGGCTCAAGCTATCGTTTTAC
TTAGTGGTGGCTTGCGTGATAGTAAAGAGTTATTTGGCAAATTAGCGATCAGCGAAATAG
CATTAGAGCGGGTACGTTATGCTGCTTTTTTACAAAAAGAAACGGGCTTACCTTTATTAA
TTACGGGAAGTAGCCCAAAAGGGACTTCAGAAGCTGCCGTCATGAAAAAAGAGCTCGAAC
AATTTTTCCATATTCCAACACAATGGTTGGAAGAAAAAGCCAAAACGACGGCTGAAAATG
CGAAGTTTTCTAAACCGATTTTAGAAAAAGAAGGTATTAATAAGATTGTGCTAGTGACAA
ACCAGTGGCATATGCAACGAGCAAGAATGCTATTTGAGCGAGAAGGTTTTAAGATATTAC
CTGCAAGTGTTGGAGCAGGAAAAATGCCTGAAACCTATGGATTAAATGTATTTTACTTTA
TCCCACAATCAGGAGCATTACATAGCAATATGCACGCCCTGAAAGAATGGATTGGATATT
GGAAAGAGAAATAACGGATATTATTAGGTTAATACATTTAGTAGATCAGCCCTAGTGTAA
AAACAAATATCACTAAAAATTCAAATAGGCCGACTTGTTTAATTTTCCAGTTTCTTTTTG
GCACAATAACCGCTCTAATTAACCCAATGAAATAGGCAAAGCTAATGCCATAATCGCCTA
AGGCGAGATAAACAAAGATAAATATACAATGAAGTCCTATACTGAACTTACAGTAAAGAG
GATTTTTCCGCTCTCGAGCAACGCTTTTTACATAAATTGTTGTCCCAATAAAAAATAACG
TAGGGTGGAGTAAAATCTCAAAATTATATTGGTTCGTTGCTAAATAGAAACTTGCCATTC
CAATTATGCCGAAGGTTAAAATACCTGCAATATCATTGATTAAGTTTCGTTCATCTTTTT
GTTTTGCATAGTAAATTTGGACCCCTGCAAGCGGCAGGATTAGGATTATAAATTGCAAAA
TAGAAAAATGACTTAAGAGTACGGGAAATATAAATATGCCGCTAAATACGGCATAAATAA
TCATCCAGCGTTTATATTTTTCATTTTGTTTTTTACTAACAACGGAGAAAAAAGGATAGG
AAAAGAGATAAGTAAAAAGCCAGCTAAGCCCAAGCCAAAAATGATTCATTACAAAATGGC
TAGCAGAAATACCATAAATAAATGGTACAAATGCCATCACTAATGCTCCGTGCTGATTAG
AAATAATCGGCTTTTCTTTAAATATCATGCTTATTTATCTACTATTTTGTCTAGGTTCCC
ATATCCAGTTTTAAATTTTATACTCTACTATATTGATTTACTTTACTTGCAGCTTCTTCC
CTACAAAGATTTTATTTTGTTTTAAACCATTTAGCTGCCTCAATTTTTCAGGTGTTGTTT
TATACATGCGAGCAATGGAATAAAGTGTTTCATCTTTCTGGACAACATGATATTTCGCAT
TGAGATTAACCGTTTTTTCTGACGCTTTAGACGATTGTTCTTGCTTAGTTTTCGTCGTTA
TTTTTGCTTTCTCTTTAGTTTTTTCCTTAGGCGAAGTCACCGCTACTTTAGCTTTTTTAT
CTTCCTTAGAGCGATTTTCTACCTTTTTTTCAGCCTTCGATTTCTTGGTTGATTTTTCAT
CATTAACTGCTATTTGATTTGGCTGTTTTGGTAATCTATTTTTATATGCAATTAACCCTT
GATAAATCGCCTTTGCAATCTGACGGCGATAAGCCTTTGTAGCTAAACGTTGTTCTTCCG
TTGCATTAGATAAAAAGCCTGTTTCCACTAGAATTGAAGGAATATCAGGGGAACGCAATA
CGCTAAGGCTGGCGTGTTGTGGCGAACTTTTCGCTAATTGCGTAACATTTCGCAGTTTGT
CTAAGACTGTTTTACCTAACTCATAACCTGAACGTTGTGCGTGAGAAAACTGCAGATCAA
GCACTGTCTGGTTCAAGTAACGTTCATTATTATTTGCTAAAACCGAACCTGCCCCACCTA
ATAATTCCGATTGCTTTTCGTGATCTTCCAACCATTTTCCTAATTCATCATTTGCACGGC
GATTAGATAAAACCCAAACCGAAGCCCCTTTTAGATTATCTGAACTTGGTGAAGAATCAG
CGTGAATTGACACTAGATAATGTGCCTTATTTTTACGAGCAATTTCAGTTCGATTAGGTA
ACTGGATAAAATAGTCGCCATTGCGTGTCATTACTGCCTTGAAATTTGGATCTGCATCTA
ACAACGCCTTTAGTTCTCTGGCAATCGCTAAAGTCACTTCTTTTTCTTTAACCCCTAAAT
TTTTACCGATAGCCCCTGGATCTTTGCCCCCGTGTCCAGCATCAATGGCAATGGTTAATT
TTGCTTGTGCGGAAAGAGCAAGAAATAAACTCATTACCGTAAAACAAACATAATGTCGTA
ATTTCTGCATAGTATTACCCTAAGCGGTCTGATGTTCTAAATAATCTACAATCTGTTTTG
CTGAGTTGTTTTGAGGCATAAGAGCTAGGTTTCGCCCTGTTTCTGCATAGTCAATTTGAA
TAATAAAGTCCGCAGATGGGATCATTCCTTCCCCTCGACTTGCCCATTCTAGTAAGCAAA
CCGTTTGTGGACGGAAGTAGTCCCTAATTCCCATAAACTCCAACTCTTCAGGATCACTCA
AACGATATAAATCAAAATGATATAAAGCATAAGGGGGAAGCTGATACTCTTCAACTAAAG
TATAAGTTGGACTTTTTACATTCCCATTATGCCCAAAAGCCCTCACAATGCTACGTGTCA
GTGTCGTTTTTCCAGCCCCTAATTCTCCGTTTAGATAAATCACAACGGATTTTTCATTAT
GATTGTCTAAATAGCGTTGAAGTTGCTGGGCAAAACGCTGACCAAAATTAAGCATTTCTT
CTTCGGTCGCAAAATAAAATGATTGCATTATTGTTAATCTAAATTAATAAAATGGTGACG
ATAAAACTTCAACTCTTCGATGGACTCTTTAATATCATCTAAAGCTAAGTGACTGTTTTT
CTTACTAAATTGTTTAAGCATTTCAGGCTTCCAACGACTTGCAAGCTCTTTTAATGTACT
CACATCTAAATGGCGATAGTGGAAGTAATCCGCCAAATTCGGCATATATTTATAAAGGAA
ACGCTTATCTTGTGCAATGCTATTACCACAAATCGGCGAAGCCCCCTTCGGCACCCATTT
CTTCAGGAAATCTAATGTCTGTAATTCGGCAGCACGTTCGGTTAATTTACTCTGCTTCAC
ACGCTCAACCAACCCATTTGCAGTATGGGTTTTCACACACCATTCGCTCATTTTATTTAA
TAATTCATCGGGTTGATATACGGCAAGCACAGGGCCTTCTGCCAAAATGTTCAGATCTTT
ATCGGTGATAATGGTAGCAATCTCAATAATTCGCTCTTTTTCAGGATCAAGCCCTGTCAT
TTCGAGATCGATCCAAATTAAATTTTGTTTGTCTTGTTGGCTCATCTTTTTCAATTAATT
ATCTAAAATTCCACAGGATATTATTTATTGTAGCATTTCATGCACCACTTTCATAAACCC
ATCAGCAGTAGCATAAACTTCTTCTTTGCCTTGAGCTTTTAAAATCATATCGGAAAGCTC
ACGGAATGCGGAATATCCGCCTTTACGTGTTAAGACTAAATCAGCTTGATTTTTGACATA
ATCAAAGGCATCGCCCACGGCAACCGCTAGTCCACAGACTTCAAATGCAGGCAAGTCCAA
CGTATCGTCGCCTAAAAATGCAGTTTCTTCGGCTGAAACCCCCGCTTGTTGCATTAATTC
AAAACAAGCATCTCGCTTAGACATTTTGCCAAGTTGGAAAAGGGGAATGCCTAAATCCTT
AATTCGACGGCGTAAAATCGGGGTGTCGCCACCTGATAGCACGGCAACTTGAATACCACA
AGCAAGGAGCATTTTAATCCCTAAACCGTCTTTCACATTGAAGTATTTTAATGCTTCGCC
ATTTTCGGTGTAATAAAGGCTACCATCAGTAAGAACACCGTCCACATCGGTAATCACAAG
TTTAATTTTTGTTAGTCTTTGCATAAGTATCCTTGATTTCAGTTAAGTGGAGTTTTATGA
TCTTGCCCATTATAGCCTTTTGGAGTAGCCAATGTCGATTTCTCAAAATTTAGCGATAAT
TTCTCAACAAATTCAACAATGTTGTCAGCAAGCTAATCGCCCTGAACAGAGTGTTAAACT
GCTTGCGGTGAGCAAAACTAAACCCATTTCAGCCATTGCCGAAGCCATTGAAGCAGGACA
ACGTGCTTTTGGCGAAAATTATGTGCAGGAAGGTATTGAAAAAATTCAGCATTTTGCGGA
GAACGACACATTAGAATGGCACTTTATCGGTTTATTACAATCGAATAAAACGCGTGTAGT
GGCGGAGCATTTTGACTGGGTACAAACGATAGATAGGCTCAAAATTGCACAACGTTTAAG
CGAGCAACGTCCTGAACACCTGCCTGTACTGAATGTTTTAATTCAAATTAATATCAGTGA
TGAAGCATCTAAATCGGGTATTTCTGCGAAAGAAATGCTAGAATTAGCCACTCAAATTAG
CCAACTGCCACGTTTGAAATTGCGTGGTTTAATGGCAATTCCGAAGCCTGAAAGTGAGCC
TGAGCAACAGAAAATCGCCTTAGCTCAAATGAATGAACTGTTTCTTCAATTACAATCTCA
ATTTGAAGGGATTGATACGCTATCAATGGGAATGTCTGATGATATGCCAAGTGCAATTGA
ATGCGGTTCGACAATGGTGCGTATTGGTACGGCGATTTTTGGGGCAAGATCTTAAATTTG
ATTGCACTTAAAGACAAATACTCTTATCCTTTCCATATTCAAAAAAACCTAAGGGAAAAG
CTATGCAACCTAAAGCAAAATTTAGAAAAGATTACCGGCAGCCTGATTTTACGATTCATC
AAATTTATCTTGATGTTCAGCTTGATCCTGAGCAGACGATTGTCACATCGACGTTGTCGG
TCATGCGTAAAAATGCAGAAGCGACTACGTTACGTTTAGATGGGCATAGCTTTGAATTTT
TATCGATTAAATTTAATGGCGAGCCATTCAAAGAATATCAAAAAGATGATGAGGCTTTGA
CTTTAAATTTAGCCGATTTCCCTGCGGATCAATTCGAGCTGGAAATTCAGACAAAACTCA
ATCCATCAACAAATACATCACTACAAGGGTTATATCAATCAGGCGAAGGGATCTGCACGC
AATGTGAAGCGGAAGGTTTCCGTCAGATTACTTATATGCTTGATCGCCCTGATGTGCTTG
CAAAATATCGCACCAAAATCACCGCTTGTAAAAGTAAATATCCATACCTGCTTTCTAACG
GCAACCGTATTGCTCAAGGGGAGCTGGACGATGGTCGTCACTGGGTGGAGTGGGAAGATC
CGTTCTTCAAACCAAGCTATTTATTTGCCTTAGTCGCAGGGGATTTTGACCTGTTGCAAG
ATAAGTTTATCACGATGAGCGGACGTGAAGTCGCCCTTGAAATCTATGTGGATCGTGGAA
ATCTTGATCGTGCAACTTGGGCGATGGAGAGCTTAAAACGTTCAATGAAATGGGACGAAG
AGCGTTTTGGGCTGGAGTACGATTTAGATATTTATATGATCGTGGCGGTCGATTTCTTTA
ATATGGGGGCAATGGAAAATAAGGGGTTAAACATTTTTAACTCGAAATTTGTGCTGGCTA
ATCCGCAAACTGCAACGGACGATGATTATTTGAATGTTGAAGCGGTGATTGCTCACGAGT
ATTTCCATAACTGGACGGGCAACCGTATTACTTGCCGTGACTGGTTCCAACTCAGTTTAA
AAGAAGGTTTGACGGTTTTCCGTGACCAAGAGTTTACTTCAGATTTATGGTCAAGATCGG
CAAAACGGATTGAAGATGTGCGTTTGTTGCGTACGGTACAATTTGCCGAAGATGCAAGCC
CAATGGCTCACCCTATTCGCCCTGAAAAAGTGATTGAAATGAATAATTTCTATACGGTTA
CCGTCTATGAAAAAGGGGCTGAAGTTATTCGTATGATCCACACCTTACTCGGCGAAGAGC
GTTTCCAAAAAGGAATGAAACTCTATGTGGCAGAAAATGATGGCACGGCGGCAACCTGTG
AAGATTTTGTGTCTGCAATGGAACGTGCTTCGGGAGTTGATTTAGATCTGTTCCGCCGTT
GGTATAGTCAATCGGGTACGCCTGAATTAACGATTGCTGATGAATATGATGAAAAACGTC
ATACTTACCGCTTGCACGTTTCTCAAAACACACCACCAACCGCTGATCAGCTAGAGAAAG
TGAATTTACACATTCCGTTGAAAGTAGCGTTATATGGTCAAGATGGTAAGAAAATCAAGT
TACAACACGAATTATTAACTGTCAGTGATGTGTTAGATGTGGTCCACGAACATCAAACCT
TTGAGTTCCATAATGTGCAACAACGTCCAGTGCCTGCCTTGTTATGTGATTTCTCAGCCC
CTGTGCGTTTAGATTATGACTATTCAACAGAACAGCTTTTAACGCTCTTGAAGTTTGCTG
AGAATGATTTTGTGCGTTGGGACGTGGCACAAATGTTGTTTAACAACGAATTGCGTGAAA
ATCTAAGTCGTTACCAACAGGGCGAAGCAATGGCATTCTCACAAGGTCTGTTAGAAGCGC
TCACCTTTGTGATCGACAATGCAAATAAAGACCCAGAACTTGCCGCTTTAACCTTAACCT
TGCCAAAAGAAACGGAATTTGCGGAGTTGTTTAAAGTGATCGACCCTACGGGTATTGCAG
CTGTACGTCACTTTATGCAACAAGCGATTGCTGATGAACTAAAAGATCACTTCTTAGTCG
TTTACAACCAAAATAAATTAACGGAATACCGTGTGGTTGCCGAGGATTTGGCAAAACGTG
CATTACGCAATGTCTGCTTGTCTTACCTTGCCTTTACTGAAGTAGGGAATACCTTGGTAC
ACAAACATTATCATCAAGCAAACAATATGACGGATACTTTGGCGGCACTCTCAGCTTCGA
CCAATGCACAACTTGCTTGCCGAGATCAGCTTCTTGCCGATTTTGAACAAAAATGGCAAC
ACGATGGCTTAGTGATGGATAAATGGTTTGTTTTACAGGCAACACGCCCAGATGAAAATG
TACTTGAAATTGTGCAAGATTTATTAACGCACCCAAGTTTTAACTTCAAAAATCCAAACC
GTGTACGTTCATTAGTTGGGGCATTTGCAAGCCAAAACCCAAGTGCGTTCCACGCCATTG
ACGGTTCAGGTTATCGTTTCTTAGTCGATATGTTGATTAAGATGAATGAAAGCAATCCGC
AAGTGGCGGCACGTTTAATTGAGCCGTTAATTAAACTTTCTCGCTATGACACTCAACGTC
AAACCCTGATGCGTCGTGGCTTAGAGCGTTTGAAAGGTTTAGATAATCTTGCTCGTGATC
TATTTGAAAAAATTGAAAAGGCGTTGCAGTAATGATTTGGCATAAAGCATTATTTTCCTT
TCACGGAAGACTAAACCGCAAAGGCTTTTGGATCGGCTTTGGGATTAATTTTGCATTTTT
GTTTATTTTTGCAAATTTTATCTTAAATCTGACCGCTTTCAGTTGGATCAGCGTTCTACC
TTTGACTGTTTCCCTTTATAGTTTATCGGCGGTTATCGTTAAACGCCTACACGACCGTAA
TCGTTCAGCGAAAGCCTTATTGATGGTTGCTGTGCCGATATTGTGCTATCTCAGCTCATT
AGGGGCAGAAGGAACAATGGCATTTGTGCTAGGCGTTATGATGCCGATGTTTATCGGGAC
GATTTTACTGATGGAATGGGGCGTGTTTGTAGGAAATCCTGAAGCAAATCAGTATGGTGG
GAAAGGATTGAGTGTGAGATTTAGATAATTGTAGGGTGGGTCTTGACCCACCGTTTCGTT
GTAATATCTTGAATTTATTGGTGGGTTAAAACCCACCCTACAAAACTGTTTTTTAAATCT
CCCCCAGCCCCTCTTTTTCAAAGAGGGGAGTTTACAAATTTTAATAACAAACAAATACAA
AATGACCGAAATAAAACTTAACTACCACAAAACCCATTTTTTAACCTCTGCACCTGATAT
TCACCATTTACCAGAAGACAGTGGCGTGGAAATTGCCTTTGCAGGGCGTTCAAATGCAGG
GAAATCGACGGCATTAAATGCCTTAACTAATCAAAAAAACTTGGCTCGTACCTCTAAAAC
CCCAGGGCGTACGCAGTTAATTAACTTATTTGAAGTAGAACCAAATTGTAAATTAGTCGA
TTTACCAGGCTATGGTTATGCGGCGGTGCCTGAGCAGATGAAACTTCAGTGGCAACGTTC
TTTAGGTGAATACTTGCAGAAACGTGAATGTTTACGGGGCGTAGTGATTTTAATGGATAT
TCGCCACCCATTGAAAGATCTCGATCAGCAGATGATCGAGTGGGCGGTATCTGCGAAGTT
GTCTGTATTATTGCTACTTACCAAAGCGGATAAGCTTAGCCAAAGTGCGAGAAGCAAAAC
CGTTAAAATGGTGCGTGAAGCAATTTTACCGTTTCAAGGCGATGTGCAAGTTGAAGCCTA
TTCTGCGTTAAATCGTATTGGTATTGATAAACTTGCGACTAAATTAGATAGTTGGTTCGC
CGAAATTTTTACACAAACCCAAGAGGGCTAATCTTATGTACAACTTAACCGAATTACGCC
AAGAAACCGATGAAATCATCAAATCTTTATTAGACGATGGCAGCGATCCTGAAGCCCTTT
ATATTATCGAACACCACGTTGCTCACCACGATTTCGATAAACTCGAAAAATTAGTGGTAG
ATGCTTATAAGTTGGGCTATGAGATTTCTGAAGCGGAAGAAGTGGAAGAAGAAAATGGCG
ATCTTGTGTTTGTGTGCGATATTGTTAGCGAAATTAAATTAGATGCGGAACTTATTACCG
CTCAACAAAAAGAGCTACTGCCGTTAATCGAAAAATCGGGTGCGGTCTACGAAGGCTGGG
GAACTTATTTTGAAGATCCGAACAGTGATGAAGATGAATATGGTGATGACGGCGAATTTT
TCGATGACGAAGATGATGATTTTGATGATGAAAGACGTTAACCATTAGCAGAATTATGAA
AATAAATGATAACCCTATGTAGAATATTTACCATGTAAGAATCAAGTAATAAGGAGGAGC
AATGCTAACAAATTGGTCAGAAGGTTATGTTAATGATATTAATTATACGACAGGTTATTA
CGATGGATTAAATAGCCACCAATTAATTTGTCCATTCTTAATAGCAAATTTACAGCCGCC
AAAAGTCATTAATGCGTGTGAGTTAGGTTTTGGGTTTGGTGTATCGCTTAATATTCATGC
AGTAGCAGGAACAGTAAAATGGTACGGGACTGATTTTAATCCTTCTCATGCGTTCTTTGC
TCAACAATTAGCAAACCAAGGCAATCCAGATAAAGTCGTTATTGCAGATCAATCTTTTGC
CGAATTTTGTCATCGAGATGACTTACCTGATTTTGATTTTATTGCTCTACATGGTATTTG
GTCTTGGATTTCACCACAAAATAGAGAAACTATCGTTGATTTTATTCAACGTAAATTAAA
AGTAGGTGGTGTAGTCTATATTAGCTATAACACATTACCAGGATGGGCAGGAAAATCACC
AATTAGATATTTATTAAATCAATACTATAGTAAATTATCTGCTACTCTAGAATCAAAAGA
TCAAGCGATTAAATCAGCATTAGAACATACAAAGAATATGCTTTCAGTGAGTAATAGTCT
CCTTTCTCTCTCACCTTATTTGTTGGAACAAGTTGAACAGATCAAAGAACAAAATTCTAA
TTACGTCATTCATGAATTTACTAATCAGAATTGGTATCCAATGTATTTTTCAGAAATTGA
ATCCTGCTTGAAACAAGCTAAATTAAGTTACGCATGCTCCGTTTCTTATTTAGATGATTT
TGATGAGGTTTTATTTGATGAAGAGCAACAAAAATTATTATCTAGCATTCAAGATCCTTC
TTTATTTCAAACAGCAAAAGACTTTATTTTAAATAAACAATTCCGCCGTGATTATTGGGT
TAAAGGAAAATCTCAACTTACTAATCAACAAGGAGAGAAAGAATGGAAGAAATTAAATAT
ATTACTTGTTTCATCTACAACAAAAATTTCGACCACGATTAAAAACTACCGACAAACGGA
ATTTAAAGAAGAATTATTAAAACCTATTATTGAAAAATTATCTGATTATAAGATTCACTC
GTTAGAATCTTTGTGTGAAGCCTTAAAAGGGGATATGCCTCCAAATGCATTATTTAGAAT
AATTGCCCTATTAGTAGCTCGAAAAGAAGTTGTCATTACTCAATCGGCTGAAACAATAGA
AGCAGCTACAAATTCCTGCCAGAAATTTAACCGAGCTATATTGGATAATCCTTTTGCTTT
TAATAACGTTAACTATCTGGCAAGTCCTGTGTCAGGTGGTGGGATTTATTATTCTAATAT
TGAATTACTCTTTTTATCTGCATATGTACAGAAAATTCCAGAGAAACAGTGGGAAAAATA
TGTACGTACTATTTTAACAGCACATAATCAACTATTACGTAAAGATGATAATATTCTATC
TTCTGAAGAAGAGATACTTGGAGAAATATCTCGTCTGAAGAAAGAATTTTTAGATGATAG
ATTTGAAATTACAAAAAGTTTAAAGGTGGTCTAGCCCCTTTTTCACCCAATATTGATACG
GCTTAGTGTCCGTTTGACTTTTTAATAGCTGATGATCCATAAATTGACAAAAACTCGGAA
TATCACGAGTAGTTGCAGGGTCGTCAGCAATAATTAGCAATACTTCACCATCTGCCATAT
TGCGAATGGTTTTACGAGTAAGCATTACGGGTTCAGGGCAACGTAGCCCTAGGGTATCTA
AAGTGTGGTTAATGGTTAGTTCGGTCATCGTTATTATTCAAAATTAAAAATTACAGGATA
TATATGCAACAGCTTTTCTCTCAACACATCGCACGTATTCAACAAATCGTACAGCACGCC
TTAGAGCTGGCTCGTCTTGACGGGCTTTGGATTTATGCAGGGCAAGCAAAATATCATTTT
TTAGACGACCAAACATCGCCATTTAAAATCAATCCGCATTTTAATTATATTTTCCCTGAT
CCCACCGTAGAACAAAGTTGGCTTTTTTTAGACGGTAAAAATAAACCGAAACTCTATTTT
TATGCACCGCAAGATTATTGGCATTGTACGCCAAATCCGCCGACATCGGCATTTTTTGCT
GATGAGTTTGAATGGCAAATGCTCACGGATAGCCAACAAATTCAACAATATATCATTAAT
CCGACCCATTGTGCCTTTATTGGCGAACAAACGGAGTTGGCAAAATCACTAGGTTTTGAG
CATATCAATCCACAGAAAGTGCTAAATGTACTGCATTTTGAGCGTTCGATCAAAAGTGAA
TTTGAAATTGAGTGCATATATCAAGCTCAACTCACCGCTTTAACAGGACATCACGCGGCA
AAAGAGGCTTTCTTTGCCGGTAAAAGTGAGTTTGAAATTAATCTAGCCTATCTTCAAGCG
ACCAAGCAATCGGATAACAATGTGCCTTATGGAAATATTGTTGCCGTCAATCAGCATAGT
GCGATTTTACATTACACAAAATTGGATTTCACGCCACCTTGCGAACGCCACAGTTTTTTA
CTTGACGCTGGCACAAGCTATCTTGGTTATGCGTCTGATATTACTCGAACTTATGCCTTT
GATCCACAAAGTGAATTTGCCACAATGATTGCTCAAATGGAACAGTTTAAACTGGATACG
ATTGCCGATATGCAAGTGGGGATTAATTATCTAAGTTACCATACCCAAATGCACCGTTGG
ATCTCGCAAATGCTTCATCAGTTTGAGTTTGTGAAATTACCTGCTGATCAAATTTTTGAA
GAGGGTATTAGCCGTACTTTCTTCCCACACGGTTTAGGGCATCAGCTTGGTTTGCAAGTC
CACGATGTTGCAGGTTTCCAACAAAATCACCGTGGCACACGCAAAGCTCCGCCTGAGATT
TATCCAAGTTTGCGTTGCACTCGTGATTTAGCCGAAGGTATGGTGCTTACCATTGAACCT
GGGTTCTATTTTATTGAGATGTTGCTAAATCAATGGAAAAACCACCCGCTTGCTCGTTTC
TTTAACTGGCAGAAAATCGACGAATTTAAACGCTACGGCGGTATTCGGACGGAAGATAAC
ATTGTGATGAGAGCGACGGGGGCAGAAAACTTAACGGCAAAAGCTGAAAGTATCAGTAGC
AGATAAGTAATTATTACAGATCCCATTTAGCTTAAAATATCTAAATGGGAAGTTGGTGTA
CTCATAAATAATATTTCTAATCTAAAGAAAATAGATCTAATAATGTGGCAAAGCTTTGCG
ATTTCACTATATTGTGAAACTCTTCAATGTAAACTTTATCTAGATCTGTTTCCCTGATTG
CTGCGTATAAATTGCTATATAAGCCATTAGAAGTGATTTTTCTTGCAACAACATAGCCTT
TTTCTAAATATGGTTTTACAGCCCAATAAGGTAAGGCTGCAATACCTCTTTTACTGGCAA
CAAGCTGAATGATTGCGATAGTTAATTCACTAGTGCGTCTTGTTGGGTTTATTCCTACTG
GTTGTAAGATTTTTTTCAATAAATCTAACATATTGTCGGGAACAGGATAATGAATTAGTG
TTTCGTGACGAAAATCTTCAGCTTCCCAAATTTCTTTTTGTGCCAAAGGGTGATCTTTGG
CACAAATAGCAACCATTTCATAAGAAAATAAAGGTTTATAAATAATACCAATGGACTCTT
CTATTTCTGATACAACAGCCCAGTCTGCTCGGTGAGCAAGCAATAGACCAACAGTATCAG
TATGAAAACCAGACACAATATCTAATTCTATTCCCCCCCAATTTTGTCTAAAAATATCCA
TTGCTGGCATTAACCAATCAAAACAAGTGTGGCATTCAACAGCAATCCGTAATTCTCCAA
CTTCTCCTTGTTTAATTCGGGTTATATCTGATTCAGCTTCTATTATTTTAGGTAAAATTT
CATAAGCGAGCTGTACTAAACGTTCTCCAGCTGGAGTAAAATGGATTGGCTGAGTTTTAC
GTTCAAATAGAGTTAGATCATATTGATTTTCTAACAATTTAATTTGATGAGATAATGCTG
ATTGTGTTAAATGAATACATTTGGCGGCAGCTGAAACACTGCCGCTTTCTTTTAAAGCAA
TAATAGTTCGTAAATGACGAAGCTCTAAGAAAATTGGTTTCATTAGTCTGAATTTTGAAT
GTAACAACTACAATTGACCTAGAATAGCATGTATTTACTATATTAGAAAATCGTTTTCCT
AATCAGCATTACTTTATTTTTTATTAGCATGCTGGGTTAAATACATAGTTTCTATTATCT
ATATCATTTTATAAATGGCAAATAGCCTTCTATTTAAATATTACTTAAAATATGAAAAAA
ACTATTTACTTCCATAAATTAGCAATATTACTTTCTCTATTTTTTTCAAATGAACCGATT
GTTGCTAAACATATAGCACAGAAAATATGTATAGTTGTAGGTATTTATGATGGCGATACT
TTAACCTGCTTGCACAATCGAACACAACTCAAAGTACGCCTGCAATATATTGATGCGCCG
GAATTTGCCCAGCCTTTTGGTAATAAGGCGAAGCAATCATTAGCTCAACTGGCATTTAAA
AAAGAGGTTGAACTTGAGATTACGGGGTATGATAAATATCAACGGCTGTTGGCAGTGGTT
TATGATCAGAGGGGTGAAAATCTTAACTTAATTCAGGTGCAACGAGGAATGGCGTGGGCG
TATCGCCAAACACAACCTGTGTATCTGCAAGCTCAACAACTTGCTCAACAGCAAAGAATA
GGTTTATGGCAAGATAAAAATCCGATCAATCCTGCGGACTGGCGTGCAAGTAAGCGGTCG
GATGAACATTCATTTTGGCAAGGTTTTTCGCCTAAGGCACCGCTTGCCACTATAGATTGT
AATGTGAGGAAAAGTTGTAACGATCTTCCCGATTATGACACGGCGAAACGCTACTTTAAA
CAATGCCGTTGGCGAGAGCTAGACGGCAATAATGATGGTATCCCTTGTAATAAACTTTAT
AGAAAGGCTCAGCGACAATGATTAATCATACTTTTCGTTCCCATTTCCCTTTTTTTCAAG
ATAATCCCGATGCGGTATATTTAGACACTGCCGCAACAACACTCAAACCGAAAGTGTTGA
TAGACGCAACGCTCAATTTTTATCGTTCATCTGGTTCGGTTCACCGTAGTCAATATGATT
TTCTTCAAACGCAACGTTATGAATTAGCAAGGGATTTAGTGGCAAAACGTTTCAATGTTG
CAACACGAGATGCGGTTATCTGGACAAGTGGCACAACCCATTCACTTAATTTGGTCGCAA
ATGGTTTAGCTGACAGTATTGAAGCTAGTGATGAAATTGTGATTTCTGTGGCAGAACATC
ACGCTAATTTTATTCCGTGGCAACAACTTGCTGAGCGTAAACAAGCTAGATTGATTGTGC
TACCGCTTAATAGCAACTACCAAATTGCCCCTGAAACGCTACAAACAGCCTTATCAGAAC
GCACTAAAATCGTTGCGTTTAATTTGGTGTCAAATGTAACAGGGATTAGACAGCCTGCAG
AGCAATTGATACCGCTTATTCGTCAGCAATGTTCAGCCAAAATTGTGCTTGATGTTGCAC
AAGCGGTCTGTTGTGAACAAATTGATGTACAAGCACTTGATGCCGATTTTTATGCGTTTT
CTGCACATAAGATGTACGGACCAACTGGGGTTGGCGTATTAACAGGGAAATTGAGTAGCC
TTGAGCAACTCCGCCCTCTTTTATTTGGCGGAAAAATGTTACAAGAGATTACTGAGCAAA
AGCTCACGATGGCAACATTGCCTTATCGTTTAGAAGCAGGAACACCAAATATCGCAGGAA
TTATCGCTTTTGGTGAGGTGCTGGAGTGGTTGGAAAAATGGGATTTTTCAGCCTTAAACT
CACCGCTTTATCAGCTTGCTAAAGAGGCTCGCCAACGGTTAGCAGCTTATCCAAATATAC
GCATTTTAGCGGAAGGAAGTTTAAGCCCAACGATTAGCTTTGTCTTTCATCATCAACATC
ACGCAGATATTGCGGCGATTTTAGCCGAGCAACAGATCGCATTGCGTAGTGGTGAACATT
GTGCCAAACCCTACTTACGTTATTTAGCACAAAATGGCACCTTGAGAATATCTCTTGCTC
ATTACAATGTTCAAGCGGATCTTGACCGCTTTTTTACCGCATTAGATTTTGCTCTCGACA
TTTTAGAAAATTAATATCAACTTAGATCAAAAAATCGTAAATTTCCCGATTTTCTGCTAG
AACGAAAGGGCGTTATAGGGTAATCTTTGCAAGTTTTTTGATTTATTTTTTAAAATTAAA
TTTATAGGTATTGATATGGTAAAAAAAATTGCAGTATTAACCAGTGGCGGTGATGCTCCT
GGTATGAATGCAGCGATCCGTGGTGTTGTGCGTGCGGGTTTAAGTGAAGGTTTAGAAGTA
TATGGTATTCAAGACGGTTATTACGGTTTATATCACGACCGTGTTATCAAACTTGAACGC
CGTTCAGTGTCTGAGGTGATCAACCGTGGCGGTACATTCTTAGGTTCTGCACGTTTCCCT
GAATTTAAAAATCCAGAAGTGCGTGCAAAATGTGTAGAAACCTTGAAAAAATATGAAATT
GATGCGTTAGTAGTTATCGGCGGTGACGGCTCTTATATGGGGGCAAAACTATTGACCGAA
GAACACGGCATTGCGTGTATCGGTCTACCTGGCACTATTGATAATGACGTTGCAGGCACG
GATTACACTATCGGTTTCCAAACAGCACTTGAAACCGCATTAGAAGCAATTGACCGCTTG
CGTGATACTTCAACTTCTCACCAACGCATTTCTATCGTTGAAATTATGGGGCGCCACTGT
GGTGATTTAACCTTAAGTGCGGCATTAGCAGGCGGTTGTGAATACATTATCATTCCAGAA
AAAGGTTTTGATAAAGAGTCACTAATACGCAACATCGAAGATGGTTTCAATAAAGGAAAA
CGTCACGCAATTATTGCGATTACAGAATTAATGACAGATGTACACCAATTAGCGAGAGAG
ATTGAAGAACGCTTTGGCCACGAAACCCGTGCTGCTGTGTTAGGCCATACCCAACGTGGT
GGTGCGCCTTGTGCATTTGACCGTATTTTAGCTTCTCGTATGGGCGTTTATGCAGTAGAA
CTCTTGATGCAAGGCTACGGTGGTCGTTGTGTGGGTATTCAAAATGAAAAATTAGTTCAC
CACGATATTATTGATGCAATCGCCAATATGCGTCGTCCGTTTAAAGAAGAAATCTTTAAT
ACCTCTAGAAAATTATTCTAATAAAAAGTGGCGCTAAGCCACTTTTTTATTATCCGTATC
TTTAACCAAATCACTGAATGAGTCGGTGTTCTATTCGGCTTTATCCCAAAATACTAATTG
CTTTATTTACTCATAGGTAATTTGTCAATTTTGTGCTTTAAGGAAAGGCAATAGCAATAA
TGCGATGCCAGAGGCTGCACAAGCAATCACGACAAAAAATCCGGACCAGTGGTGTGATTC
CATCACTAATGCTAAAGGATAACCAGCTATGGCAGCACCTAAATATGCAAATAATCCCAC
AAACCCTGTTGCTGAAGCTGGAGTTTTTTTATGGGAACATTCAGCAGCTGCCATACCAAT
AAGCATTTGAGGACCAAATACGAAAAAACCTACTGAAAAGAAAATTCCTGCTTGTAATAT
GAAATTTTCTTTTGGCATAAGCCACATTGCAATAATGGAGAAAAAAATACCAATAGCAAA
TAACAATGCCATTGGACCACGATTGCTAGCGAATAATTTATCTGATCCCCAACCAGCAAC
TAGAGATCCTATAAATCCTCCTACTTCAAAGAGTGAAAGTGCACTATTAGCAGAAACAAG
ATCATAGTGATATTTTTCAGTTAAATAGATATTTCCCCAATCGTTAATGGCAGTTCTAAC
CACATAAACAAGAGCATAACTTAATGCTAATAGCCAAATGTATTTATTAAAAAAAACATA
TTGATGTAAGATCTTATTCCATGTGAGATATTTACCCTCTTTCTCTTGAGCAAGCTCTAA
GTTATCATTGCGCCATTTTCCTATGCTAGGTAATCCCATGGTTTCTGGAGTATTCTGTAA
TCGAAAAAATAGGAATATACTGATTAATATTGCTAAGCCCCCAGCGGCGATAAATCCATA
TCTCCAACTATAATGTAAGGTGAGATAACCAATAATTAATGGGATCATCGCTCCACCAAC
ATTGTGCGCAGTATTCCAAATAGACCACCATAAGCCTCTTTCATTTCTTGAATACCAAGT
TGTTAGTAACTTAGAACAAGAGGGCCATCCCCATCCTTGAAACCAAGCATTAATAACCCA
CAATATAGTAAACATGAGAACAGAGCTAGATAGGCCAAATAATATATTTGTGATTCCTGT
AAGAAATAATCCATAAGCCATAAAATGTTTAGGATTTTCTTTATCTAGGTAAACACCTGA
AATAAATTTTGAAATACCATAGGTTATGTAGAATAATGTTGAGATTATCCCTATATTATT
TTTATCAATGCCTAAATCAGTAATTAGAGTAGGAACGACATAATTAAAGCTTTTCCGAGT
CAAATAGAAGCCAGCATAACCAATATACATTCCTATCATAATATGTAGTCGCCAGTAGTG
ATAAATTTTATGACTTTGATTTTCCATTATTTTTATACGTAAGGTAAATTAACTTTAAGT
GTTGTTCCATGTTGAATTGGATTTTTTTCAATAGGAATAGAGATAATTTCAAATGTACCA
CATAAAATATTCACTCTCTCTTGCATTCCACGAATTCCAAATCCTGTTAATATCTGATAT
GTATCAAATCCAACCCCGTTATCTGTAATAATAATATGTATATTATTTTTTATTTCAATT
TCTATTTTTACCTTATTTGCTTTAGCATATTTTATAATATTATTCAAACTTTCTTGACAT
AATCTATATATAGTAATTTCAAGAATATGTTCTAATTTTAAATTTTGATCATTTTTCCAT
ATTAATTCAGTATCAATTTGATTATCTTGAAAATTTAGTTCAATAAATAGATTCTCAATA
GCTTGGGGTAAATCTAAATCATCAAGTAGACGAGGTCGAATTCGATTTAGTAGTACTTTT
GTTGTATCATAAATATTAAGAGATAATTGCTCTATTGTGGTTGATATTTTTTCATAATCA
GGTGCAATCCTTTTTAAAATATTTGCTTGAGTTCTAATGGCTGTAATATTTTGCCCGACC
TCATCGTGTAATTCTCTAGAGATTTCTTGACGAATAGTTTCTTCAGTATTAATCAGCTGC
CGAGTGAGTAATCTATTTTTATTTAATTCTATTGATAAACTCTGGTTCAAGTTACGCTGA
TCTTGAATCGCAAGTCCTAGAAATATTCCTGTGATAGTTTGGGTTGAAATAGATAGTAAT
AAATCAGCTATAGTGAGATTAGAAAAACTATGTGTAGTACCAATAAGTGCTATACTATTA
AGCAGGACTCCTAAAAATGCACCTTGCCAACCATACTGAAAAGCTAATAATATAATAGGG
ATTGCAAGGTAGAATAAAGCAAACCTATAGAAGGTATCTGGCAATTTCATTTGAATATAG
ATATTTAAAACAAATAGTAAAATATAAATAAAAATGTGCTTTATTCTTAAAGTTACCGGC
TTCTTTATTAGAGAAGAAGTAAGAGGAAGCCATTCAGTCTTAAATAAAAACTCATTGATT
AAATAGCAAGCAGGAACAATCAATACCCCACCAGTAAAACTTACAAGAAATGTGAAGTAA
AATTCTGATGAGGAAATGACTACAGCATTGATCATACTAACTGAAACTATAGTGCTAAGT
TGAATTGATAATTTTTTCCATTGATTTCCACTATAGTATAAATATGATAAGTAAATAATT
GGGATACTACATATACTTAAAATAAAAATAGAATATTGATATATTTCTGGAAATAAATAG
TTTAATAAAATCAATATACTAATTTCAGAACAATATACAATAGGCCAGAATTTAAGTTGA
ATATGCAATATAATACCACTACGTAAGGCAAACGGCAAAAATAGACAGGCCAAAACAATA
TCTGAAAGTAAATAATCTGAGATTATCCATAAGCAGAAATAAGAACAAGTTATCAAAAAC
CAAGTGTATAATGTAGTAAATATAATTTTCATTTTAGTTGTGAATTTAATAAATTCGCTA
ATTCAACATTATTTTTGACATTGAGTTTATTTATTGCATTAGATCTATGAACATGTACTG
TCTTAAAACTCAAATTAAGTTTTTCGCCTATTTCCTTTGGTTCAAAACCTAAGATTAATA
ACTCACAAATTTCCCTTTCTCTTTTTGTTAATTGCCCTACCGGATTAGACTGTTTAGATG
AAACTAATTTTGTGGTTAGTTCTGGCATTGAAATATCAATAATACATACATGAGGTTTTA
AATAAGGTAAATGTTGACGAGCTTCTTTAGCAGAAGAAAATTCTCCAATAACAGTAACGT
CACTCTCTAAAGAAAGAAGTTGAGAAAAACCAGAGCGTACAATGACATGATCATCAATAA
GAACAACATGAATCATAAAATCCTTCCAATTAATAATAGCGTATTTCTATAAAAAATACG
GTGGAAAAGTCCACCGTATTCTTGTTACTCAGCATATTCTATCTTTTACGAATTTTTTCT
CTTCTGCGATTGCAACGAAGGCTAACAATCCAATACAAGTAATTGCTGATGCATGAAGTG
CTGCAAAAGTACCACTCCATCCGGTTAGACCAAAAATTGGAGTACCGTCAGCAATCATTC
CTAATCCTAGTTTTGCAAAACTATCTCCAATTAAGTAAGCAAAGGTACCTTTTACACCAT
CAGCAACAGCAATTGCTTTTTTAGGGACAAACCCAACAGCAGCCACGCCAATCAGTAATT
GAGGACCAAATACTAAAAAGCCTAAAGCAAACAATGCCGTTAAATACATAAATTCATTAG
TTGCAAACTGATAGAACTCAAGAGTAAAAACAATCAGACCTAGGGCGATACAAGCGGTTA
AGGCACGACGACCATTTGCTAAATCAGATAAATATCCCCATAAGAATGTACCCACTAATG
CCCCGACTTCAAATAGAGCAAAACCGGAAATAGCAGCATCTTTTGAAAATCCTAATTCTT
GATAGGCATATACTGGGGACCACTGATCAATACCAATACGAACAATATATAGAAAAATGT
TAGCAAAGCATAGTAGCCAAATAACTTTATTTCTTAATACATATTGAACAAATATCTGCC
ATTTGGTCAGTTGATTTTCTTCAGTATTACGATCTTCCTCACTAATTTCCTCCCCAAATA
ATTCTTCCGCTTTACCTAAACCATATGCCTCAGGAGAATCAGAACCATAGCGTAATCCTA
TAAATCCAATAATTAATGCAATAATTGATGGAAATACAAACATTCCAATGACATGTCCAT
TAAAGAAGACATTAGCTCCGAATAATGCAACTCCAGCAGCTGCCGCACCACCTACATTGT
GTGATAAATTCCAGAAACCCAAAAATGTTCCTCGTTTCTTTCTAGGCGTCCATTTAGTAA
TTGTGGAGTAGCTAGATGATCCCCCTGTACTTTGGAAAAAGCCACTAAGTGCATAGAATG
AAATCATTAAGAACAGTGCAATGCTCCCTCCTCCCATACTAGCACTAAAGCCAAGCATAC
AGATAGCTGAAAGAATAAGCATAAATGGTACAAATTGTTTTGTATTTTTACCATCAGCAT
AATAAGAGACTACGGTTTTCCCAATACCATAAGTAATTGAAAAACCTAAGCCAATAAGTC
CTAAATCTGTTTTAGTTAAACCGTAAGTTTCGATCATATCATTTTGTGCGATGTTGAAAT
TCTTACGAATCAAGTACATTGCCATATAACCGATAAATACAACTAAATAAGATTGCATAA
AAGGTTTGAACCACATTTTCCGTCTTTCTTCTAGGGGTAGATCTAAGACTGGGCGTCTAA
CTTCAGCTAAAAATGAAAACATAATTTCCTCTGATATTTTTAAAAAGATGTTTAAATTTT
AAGAAAATTATTTCATTGCTCCTTGAGAGAATCCCCTAAATAGAATAAGAAAATTTCCTA
GTTTAGATACCGTTAACTGTATTTTGTGACTAAGATCACATTTTAGGGTTTATTGTGAAT
TTCTAGGAACAATAACGGACAGATGGCTTTTTCCTTCAACCTTGGATATTTCTGCTATAA
CCGCAGGAGAAAAATGTACTCTCTGCTGTGTTAGTTGATAGACTAAGTCAAAGACAAGGG
GCAAGTGAGAGATAATCAGCACATGCTTTGCTCCCTCTTCTCGTAGGAATGCAAGATAAT
CAATCACTGTGTCGGGATTTCCGTCAGGGGTAATCTCTTCCCATGTTTCCGCAAGATTTG
CAAAACTTTGCATAGTGTTGACCGCTTGCATACCTTGTTCTACGGCTTGTGCCGTTTGCT
GCGTGCGAAGGTAGGGGCTAATAATCACTTTATCTAATTTAATTTGTTGATTTTCAAGCC
TTTTTGCAAGCCATTGCCCTTGTTGATATGCCATCAATTTACCCTGTTCAGTTAAGTTTC
TCTGTGCATCAGTTGGGGCATTGAAACCTGCTTCACCGTGTCGCATTATCCAAATATTCA
TCGGTTTATCCTCTTCGTGGTTTAAACAGAACGCTTTTAGGCGTATAATGCACCTCGTTT
TTTGTTGTGGCAAGCAACAGATAAAAGATTTCTATTTTTCATAATTTAAACAATGGAGTA
ATAACTAATGTCTCGTAAACTCAGAAGAACCAAAATCGTTTGTACAATGGGTCCAGCTAC
AGATCGTGGCAATACGTTAGAAAAAATCATTGCTGCTGGTGCAAATATGGTTCGTATGAA
CTTTTCTCACGGTGTGCCTGAAGATCATATCTCTCGTGCAGAAAAAGTGCGTGAAATTGC
AAAACGTTTAGGCAAACACGTTGCGATTTTAGGTGACTTACAAGGCCCTAAAATCCGTGT
TTCAACCTTCAAAGAAGGCAAAATTTTCTTAAACATCGGTGATAAATTTACCTTAGATGC
AGAATTACCAAAAGGCGAAGGTCATCAAGAAGCGGTTGGTTTAGACTATAAAAACCTACC
AAACGATGTCGTTCCAGGCGATATTCTTTTATTAGATGATGGTAACGTTCAATTAAAAGT
GCTTTCTATTGACGGCGCTAAAGTATTTACTGAAGTTATCGTGGGCGGTCCATTATCAAA
CAACAAAGGTATCAACAAATTAGGTGGCGGTTTATCTGCTCCAGCATTAACGGACAAAGA
TAAAGAAGATATTAAACTTGCAGCGAAAATTGGCGTGGATTACCTAGCGGTATCTTTCCC
ACAATCAAGTGCAGATTTAAACTATGCTCGTCAATTAGCAAAAGAAGCGGGATTAGACAC
TAAAATTGTCGCTAAAGTAGAGCGTGCTGAAACCGTTGCAACTGAAGAAGCAATGAACGA
CATCATTTTAGGTGCAGACGTTATTATGGTGGCTCGTGGTGACTTAGGTGTGGAAATCGG
TGATGCAGCATTAGTTGGCGTTCAGAAAAAACTTATCCGTCGTTCACGCAAATTGAACCG
TGTTGTAATTACCGCAACGCAAATGATGGAATCAATGATCAAAAAACCAATGCCAACCCG
TGCAGAAGTTATGGACGTAGCAAACGCAGTATTAGATGGCACTGACGCGGTAATGCTTTC
AGGTGAAACGGCAAACGGCGACTACCCAGTTGAAACAGTAAAATCAATGGCGGAAGTCTG
TTTAGGTGCTGAAACAATGCCAAGCATCAATGTTTCACGTCACCGTATGGAAGGTAAATT
TGCAAGCATTGATGAAGCAACGGCGATGTCAGCAATGTACACCGCAAACCACCTTGAAGG
TGTTTCTGCAATCATTGCATTAACCCATTCAGGTGAAACCGCAAAATTAATGAGTCGTAT
TAGCTCTGGTTTACCGATCTATGCACTTTCTCGTAACGAACAAGCGTTAAATCGTTGTGC
ATTATACCGTGGTGTAACGCCAGTTCATTATGAACATGACAGCCGTACTATTGAAGGTGC
GAAAAAAGCATTATCTTTATTAAAAGCACAAGGCTATTTAATGTCTGGTGATTTAGTGCT
ATTAACTCATGGTGATGAGTTAAAAGAAGGTGGTACAAATACTTGTCGTATTCTTCGTGT
AGAATAATTCTACTCATTAGCAAAAAATCCACGCAAATGCGTGGATTTTTTTATGTATTC
AACAAACAAATACCTATGTCTTCTCGATTTAGTCTAACGAATTTCACCTACCGAAACTTT
AGCATCGGTATGTTTATTGCCGATAATTCGATCTTCACATTTATTGTTTTCATCACAAAT
AGAGACAACAACGCTCTTCTCATCTTCTAGTGTTTCAGGTTGTAGAGATTTAACTCCGAA
CTTATTATTTTCAACTAAATTACTCTGTTCGCGAGATAGATAAGTTGGCTTGAGTCCGTT
AAGTTTATCTAATATCGTATTTAATTGACGCTCATTAAGTCTTTTGATATTTCCTTCTCC
GGCTAGCTCATCATCACCGTAGTTTGTTCCTCTCGGTTGCTCATAAAATGTAAAATCAGT
ATTTTTCAACACGATAGGCATATCTTTATGGCTGTAATAGGCTTTAGCACCATTTGGAGC
TAGTGCAATAACCGTGGCATTCTCAATCGTAGTCTTTGTAGCATCGCCAAGGGCTAAAGC
AAAGTTAGCTGCATTTGCATCATTATCCGCAGAACCTGTAATACCAATTTCAGGTGAAGG
TTTAGGACCAGTATTTAACAAGGTAATAGTTAAATCATTTTTTGATTTTTCACCGCGTAA
TGTTGCATTTTTATCTGTCATCAACGTATAACCTTGATGGCTTTTCAGGTTAATTGAACT
TTTATTTCGCCCTTCTAAATCACCAACGACATACATTGTTGCCGCTTTCATTTTTGAACT
TGGTGAAACATTCAGTTTTTCAGCCCCCTGAATATTTAATGACGTGTGATCTAAAATCGT
TTTATCTGCACTTAACCCAATTTTATGGATACGATCGTAATCAGATTCAAAAGACATATT
TCGGTCAAACGTAACATTAAATTGACTATCGGTTAAATTAATATTTTTTGCCATAAGATT
AATAAAACCATCATGCGTTTTTATATTACTATTACGAATATTAATTGTCGTTTCTAAATG
ACTTTTAGGTGTTTTAATAACTTCTTGTTTAATTTTGTCATAACTATTATTTGTGGCAGT
CCACCAATCAAATGCATATAGGAACTCATTATTAATCCATTGACGTAAATTATTATTGAA
TTTCCATCGTCTTTGAGTATGATTTCGTTCTGTACGCAACGCTCTATCTTTGGTATTGAA
AATCGCATAGTCATAGCTTGGTTTTTCTTTATTATAGGAATATCCCCCATAAATATAGAA
ATTACCTCTTCCTATATGAGTAAGACGATCAATATCAACATTATTAAAGCCACCAACAAT
GACAAAATCATCTACTTTATCAAGTTGCAAATTACTAATATTTACGCTAAAAGGCGATCT
TTGAGTATCTTCTAAACAATAGGCAAGATTAATACAAGTTCTAGAATCTTCTAAATTTCT
TCTTAAACCATTTCTACCTAAAACAATAGCACCATTATTAAAATTAAATTTACTATCTAT
AATCTTAATATCTGAAATGCCTTTATCCGCAAAATGTTTATCCATTAAATCTGTCGCAAT
AAATAAACGCCCATTTTTAGTATCTATATTTGCTTTATTAAAACGAATATAGCTAGGATT
AGTATAATTTAATTGTGTATTTAATAATAAAACTGAATCAGTATCTTTATATGAGTCTAT
ATTTATATCACCTGAAATATCAAAATTATGCGCATTTAGATTTACTTCTCCTGAAATACC
CAGTAAAGAACCTAAAAAATTACTGCTGATAAAAGAATTTTCACCTACTTTTTTATTACC
AACATCAAGATTATCTGCCAGCTTTAGATTAACTTTTGTTTTTAGTTTTTTAGAGCCGTC
ATCATAATAATTTTTATCTTCCCGACTTAAATCACCACTAAGATTAACTTTCTTTATAGC
TGGGTCTAGATAGCTACTGACTGCAAAATCAATACTATCTTTAATTGTAAGTTTTGCACC
TTTTTCAGCATTTAAGTTAATTTCATTCTTTTTCGCTTTTATTGTTAAATTTTCGGCTTG
AATATCACTATTTTTTCCAAATTTAATATCATCAGAAAATAAAGTTATTTTTCCAGATCG
AGACATTACAACATTATCCGCCTGTAATAAGCCATCGTTATTCACAAGGTTATTAATTAA
TTCATTTTTTCCCTTAGCAGTTAGCTCAATATAACCATCTTCGGTAATAATAGAACCTGA
ATTTTTCACAATACTATTTACTGTATTTTCATCAATATCTAAATCAATAGATGTTGCCTC
TAATTCTAAGCTAAATGAGCTACCCGCTCCTAAGACAACTTGTCCAGGGCTTTCAATAGT
TTCATCACGTTCAAAATCAATCCACTTAAATCCCCAATGATTACCTTCATAACAATCATT
TGGATTGCTCCAACTACTATTACAATAGCGACCCTTAACTTTTTTCTCTTGTTTAAAGTA
TTTAGCTTCAATTGTCCCCTTATTTTCAACATCATTTCCAACTAAAGCGACAAAAGCATT
TTCACCATTTGCGATAATTTTACCTTCATTAATAATTTTTCCTTCGGCGGTTTTATGATT
TTTACGTGGAGTAAAATTGAACTTATTACTATTACTAATTTTTTCAAGATCCTTAGTTGT
AGCAAGTAAGCTACCTACATTCACTTGAGCATCTTTTGTAATAATAATGCCGTTAGGATT
AGCGAGAAATACACGCCCATTTGCTTGCAATTTACCTTGTATTTGACTTGCATTTCCGCC
CATAACACGATTATAAGCAATAGCGGTTGAATCAGGCTGCTTAAATTCAACACTATTTTG
TTTTCCAATATCAAAACTTTCCCACTCAATACTCACTCTAGGTGATTCTTGAGTAATGGT
CATTGCCTTATTTAAGGTATTAATTTTTGCATTGCCGTCTGTAATTTTATGGTTTTGAGG
TAAATCAGCAGCATAAAGATTTGTTGTGCTAAGTGCTGTTGAAATAGCTACGGAAAGTAA
AGTTTGTTTACGCATTTATGTACTCCTTAATTAAAATGTTTTAATTGCAGATAACCAAAA
TTGATTTTTATCTACATTGTTATATTTCTTACCGATAGGTTTTGCATAAGCAAAATTAAT
AGAATAATGATTAGGTTCAATTAAATTCAAACCAACACCGATACTTTTTAAACGAACTTT
ATTTTCAACAGATTCGGATAATTTCTCAGTATTTTTATATTGTTTTCCAAAACCCTCATC
ATAAAAGAGTGAGCTTACTAATATACTTTTTGAGAAAACAGGTAAGTAGTGTTTTAGTTC
CGCTTGGATAATATGCCCTTCATCAACAGAAACAGTACCTGCTTGATATCCTTTTACCCC
TGATAATCCACCTAGTAGGAATTTATTTCCACTATCTAGATTTTTATCAGCAAATTGCCC
ACTGGCGGCAAACGTAATACTGAAGGATTTAGGTAAAAATTGCTCGTGAGATAATGAATA
ATTAAATGTCGTAAATGTACGTTTAGGCTGGTAATTCTCTGATAAATAGTGTTTTTTCTC
ATTGGTCGAATGACTTTCTTTCCCAAAAATAGTATTGAAAGAAAAATAGGTAACACCTTC
TTTTATACTATTCCAAGAACCACTCACTCCTATGCTAGTCGTATTTACTTTCCGTTTTTG
TTGTAAATCAACAGATTTTTGTTCATCTGACAATTTCTGATGATTAAATGCTAATTTACT
ATCTAATCTTAAACTTGCAGTTCTAATAGTAGGGTGAGTAATATAACCACCTAAATTATA
AGTACTCCCTTGAGCATTAAGATCTTTAAAATTCGCACCTAATTTATATTTTAAATAGTT
TGAATTCACGCCAACTCTTGTGCCATATCCATCAATAATAAAAGAATAGTCCGCTCTTAA
GTTATATAAATCGAAGGTGTTAGAAGCAAGCACATCAAAATGTAATTCATCACCAAGCCC
AACTAAGTTATAAATTTTATTTCCCAATGTTGTTCTATATTTTCCAGTATTATCATTTCC
TTGATTATCAATGGAAATATATCCATTCCAACGTTTATTATCTTTAAGATTAACAGTAAG
ATCTGTTTTACCCGTATTTTGTCCTGCTTTCAAAGATAACGCTGAGGTAATTCCTTTAAT
GTCATTAAGTAATAGAGCTAACTTTTCTAGTTCATTTTTAACCAAATACGAATGGCTTTT
CACAGTAGTATTCACCATCCGCATAACCAAGTCTTCTTTTAAACGGCTTCCATTTCTAAC
AACTACCTGATCAAGCGATCCCTTTATCACGAAAATTTGCAATTCACCATTATTAATTTC
TTGTGGTGGAATAAAGGCTTTAGCAACAAGATAATTGTTGTCACGATAGTAGTTAGTAAT
TTGTTGCGATAACCGATTTAAGTCATCTAAGGTGATTTCTTGATGAAGATAAGGAGAGGT
AATAGATGTCAGATTATCTTGAATTTCGTTTCCGTCCAACTCCAGTAATTTGATTGAATC
TAAACGGAATTTAAGACTTTCTTTGTTGGCGGGAAGATTCTCTTCCTGTGTTGGTGTTTT
GAACAGTTCTCCAGATGGTTTTACTTTTGCTACTTGTATCTGGCGTGTCTGTTCCAACTG
TTTGTTCAATGTTCCTGAATCTGGTATTGGATTTGCATAAGTAAAGCCAGATACACATGA
AAGAATGATTCCAGTAATTACATTTTTTCTACGAAAATGTTTCATTTTGATAGGTCTCCT
TTATTAATAATGTATTAGAACGCTTTTTCTATTTATTTTTAACTAAATGATAAGAATTAT
CAATATCATTATTGATAATTTACATTATCTTTTGTAGGATATTTATTAGTCAGACTAAAG
GAGCAACTAAAATGAGACTATCAAAAATTTATACAGCACTCTTTCTCTCTTTGCCTACCG
TATCCCTTGCAGATAGCAATGTTTCAGCTGAGCTCGCTGAAATCTCTGTGATTGCAAGTA
GGGATGCATTTCATTGGGCAAATCACACAAGTGAGAAAGCAACCCTAAATAAAAACCAAT
TATTAACTCAACAACCCATAAGTACAGCGGATGCGATTAAAAGGATTACAAACGTGGATA
TTGCTGGCGGATCAAGGGGAATTGCACAAAAGCCGATTATTCGGGGCTTAAGTGGTAATC
GTGTTGTTCAAGTGATTGATGGCGTTCGCCAGAATTTTGACTTATCTCACCGTGGTTCAT
ATTTTCTACCTATGGCACTAACCCAAGAAATAGAGGTGATTAAAGGCCCTACAAGTACTT
TATGGGGTAGCGGTGCATTAGGGGGAATTGTTGCGATCAGAACGCCAAATGCCCTTGATT
TATTGAAAGATAATCAGCAAATTGGAGCAAAAATTCATCAAGGATACCAATCTGCTAATT
CTCTCTCTGAAACAGATGTCAGTGTCTTTGCCGCAAATGACAAGTTTGATGGATTAGTGA
GTGGCTTTTATAACCACGCTGATGATTTACGTTTAGCGGACAGTAAAAAATTAGTAGACA
GTCGCTATACTCAAAAAGGCGGACTTTTTAAATTTGGTTGGCAAATTAATGATGAAAATC
GCCTTGAGCTTTCTCATCGTTTAAGTCATTTTGAACAAATTGCCCCAACCAACAATGAAG
TTGCTGAAGAATTTACCAACCAAGATGTGAGAAACCTTATTAGAAACTGGCATAGAAATA
ATCCAACAGCTTCTTTTGCTGAAATGACTCGTTTCTATAAAGGACTCACATCAGTACTAG
GAAGTGTAAGTTATCGAGCTAAACAAAAAATCACAGACCAAAGTAGTGCCTTACACTATT
ACTTTAACCCTAAAGACAATGATTATATCAATAGTCAATTGACGCTATACCGTAACAGTA
CAAAAGAAAAAGAGCAGCGTATTGCAAGCGGTTTGCAAGATCAAACTAAACTCAGCACTA
TGGGTTTAAACATACGAAATTCGACGGATCTAAATTGGTTAGCCCTAAACTATGGTGTAG
ATTTTATTTCAGACCGAGTAGTAACACAGCGTGAGAAAAATGCCACAACACCATTCCGCC
CTAATAATTATGACGCTAAATCTAAAAACAGTGCATTTTATCTTTTAACACATATTCCAT
TATGGAATGAACGCATTATTGTCTCGCCAAGTGTTCGCTACGATCACTTTAAAACACAAA
GTGACGAAGCCAAATATAGTGCAAGCCGTTGGTCTCCATCCATCGCTGCAACTTGGAAAG
CAACAAATTGGCTAGATCTTAGTACTCGTTATAATAAAGCATTCCGTACACCATCAATGC
AAGAACGCTTTGTCAGCGGGTCTCACTTTGGCACAAATTTAATGGGACAATCATTTAATA
ATACCTTTGTAAGTAATCCAAACTTGCGCCCAGAAACTGCGAAAAATAAAGAAATTGCGG
CGAAAGTTCATTTTGATAATCTCTTTGTGCATCAAGATAAATTCATCTTCAATGCCGCTT
ATTTCCAAAATGATGTAAAAGATTTTATTCATCTTGATATTTTCCGAGCTTCACAAAGAG
AGAGGATTCCATCTCTCTCGCAGTATCGAAATGTAGAAAATGCTCGCTTAACAGGGTATG
AACTAGAATTTGCTTACCAGCAAGAACGTTTAGCATTGGGATTGAATTATGCTCAAACAA
AAGGCAAAAATCGCCAGACACAGGAAGCCTTATCCAACATTCCAGCGAATAAATTAGGCT
TTACTATTGATTACGCGATAGTGCCTCAAACATTTATGGTTGGAGCGAATATCACTTACT
ATGCAAGTCAGAAACGAGTGCCTAAAACACACGCAATGACTTATCCAAGTTATACTCTCA
CAGATTTAAAAGCAAGTTACACCCCTTCTGGCGAATGGCGTAATTTACGTTTGGATATGA
TGATCGAGAATGTCTTTGATAAAAAATTCCAACCTGCATTTAGCTTAATGGAAGGGGCTG
GGCGCAATATTAAATTGAACGCTTCTTATCAGTTCTGATTTTTAACAAATATTGTCTTAA
AAAATCCACGCAAATGCGTGGATTTTTTTATATACTGCTTCCATCAATTTCTATCAAAAT
TTTGCTTATGTTATCCCTACTTTATGCCTTAAAAACGGAGAATGTGATTTCTGAATTAAA
CTATCAATTTGCAAAGATGATTGATCAGAAACAGCAGGATTATAACTATACAGCTCAACA
GCAGAATTTAGCTATCTTTCTGAGTGCATTAGTTTCTTTTAATGTGATGCAAGGACATAG
TTGTGTTCGTTTAAATTCTGATTTAACAACCAATCCTTTTGGCTTGCAAAAAAAGAATTT
CAGCAGTGATTTTCATACGGAGATTTTGCAAAAAATTGAGGGAATTTCACCGCTTAAGTG
GCAGTCGTTGCTACATAACCATATTGCTTTTAGCCAAGATCCTACACAGGTTGCCCCTTT
ATTATTTCAACAGGGGCGGCTGTATTTTTATCGCTATTGGCAGGCAGAGTATCGTATAGC
ACACTATTTACAACACGCGGTAAGTTTGGATTTAAAAAAAGCAGATATCGATCTTCATCG
TCAAATTCTACAACGCTTTTTTCCAAAACAAGCTGACACGGATTGGCAAAAAGTTGCTGT
TGCAACGGCATTAACTAAACGCTTCTGTCTGATTTCAGGCGGGCCAGGTACAGGCAAAAC
CCGAACAGTTGCCATTTTACTTGCAGCATTACAGCTTAAACAGTTAAAACAGAACCAACC
GCTTTTAAAGATTGCCCTTGCTGCTCCGACAGGAAAAGCTGCGGCTCGTTTAAAAGAAGC
TATTTCAAATAATCTCGCTAGCCTTGATATTCCTGACAGTTTGAAAGCAGAAGTACCAAC
CAGAGCCTCAACAATCCATTCGTTAATCGGCATTAATCCCCATAGTGATCTACCTCGTCA
TCACGCTCAAAATCCACTGCATTTAGATCTGTTAGTCGTGGACGAAGCGTCAATGATCGA
TCTCTTCATACTGGAAAAACTGTTGAATGCCTTAAAACCAGATACCCGTTTGATTATGCT
TGGGGATAAAGATCAACTTGCTTCTGTAGAAGCTGGAAATTTAATGGGGGAGTTGGGTAG
TTTGATCAGATTTGGTTATAGCAATGAGCATAGTGACTATCTAACTGAGGTAACAGAACA
TCAAATTTATCCTACAGTGGAAAATGTCCCCGCAATTTGTAATTCATTATGTCATCTTCG
TCGAAGTTTTCGTTTTGACGAAAATTCAGGGATTGGGCAGTTAGCTAAACAAGTGAACAC
CCAACAAGCGGTGAAATCGTGGCAGATTTTAACGAATAGAGCTTATGATGATTTAACATT
AGCGTGTTACCCTAAAGTCACGGATTTTCCTGAAAAATCACAATGGATACAACACTGTGT
AAATAGCGTGGTAGAAAAAGCGGTGGAGTTATATTCCGATTACTTGAACAAAGTGAAAGC
TCGAGTACTTTCCCCAGAAGCCGTGTCTATCGGTGAGATATTTAAAGCATTCCAACAAGT
ACGCTTTTTGTCAGCCTTACGCGTCAGTGAATTGGGCGTAGAACGATTAAATCAAACCAT
TGCAGAAGCCTTATTACAAGCACGTTTATTACATTTTAAACATAGCCGAGACAGCTACAT
TGGCAAGCCAATTTTGATTACCGAAAATGCCCCTCAACTTCATATCTTTAGTGGTGATAT
TGGCTTAATTCTTCCAGATGAAGCAGGAAGATTGAGAGTATATTTTGAAACAGAACAAAA
TGGAAAACATTTAGACATTTCCCTTAGTCGTTTGCCAAGTTATGAACCCGCCTATGTAAT
GACCGTGCATAAATCACAAGGTTCTGAATTTGATCATACTTTATTGGTAATGCCACTTTC
TCATTCGCCAGTATTAACAAAAGAACTGATTTATACGGCGATTACCCGTGCTAAAAAACA
GTTTACCTTGTTTAGTGAAGAAAAAATTTGGAAACAAGCAGTAAAAGCAGAAATTCAACG
ACAAAGTGGATTAAAAGAACAAATATTGGCAGATATTTTAATGAAATGATTTGGAATAAG
TGGACTATAATCCACAGAAATACTTTAGAAGATGTTAATGGCAAATTGCAGAAAATTCTG
TTTCACATTAGAATAGGGTACATATTCTTATTGATCAATGAGGAAAAACATGGAAACTAT
AGAAAAAATCCAAAAACAAATCAGCGAGAATCCTATTCTTCTTTATATGAAAGGCTCTCC
TAAATTCCCATCCTGTGGCTTTTCTGCTCGTGCTTCAGAAGCTATTGTAAATTGCCAAGT
TCCATTTGGGTATGTTGATGTTTTATCGAATCCAGATATTCGAGCTGAATTACCAAAATA
CGCAAATTGGCCAACATTTCCTCAATTATGGGTAGATGGAGAATTAATTGGTGGTTGTGA
TATTGTTCTCGAAATGTTCCAAAAAGGTGAATTGCAGACCTTGTTGAAAGATACTGCAAA
AAAATATTCTCTATAGCGTCTAACAATCACATTATTTTGCAGAGCTTGTTGTATAAAACA
GCTCTGCCCTCAATTAACTTCTTGATTTTCTTTCAATTACTGATCATAGTATCGCTCTAT
AATACTTATTTCAAATAATACTTAATTTTGGCATCATGATTAAACGTCTCATTTAATTAG
AGATTATTCCTTTCTATACTTTTTAATTATTTGTTAAAAAATTAGAGCTATATCACAATA
TTCCTCCCAAAATTTAGGTAGAATACTGATGATTTCATTTATTCAATTGTATAAAGGACA
CAACTATGGATGACAAATCTCAATTACGCCAAGCAGCACTTGATTTCCACGAATTTCCTA
TCCCTGGTAAAATTGAAGTTACCCCGACTAAATCCCTCGCAACGCAACGTGATCTTGCAT
TAGCTTATTCACCAGGGGTTGCAGAGCCTTGTTTAGAAATTGAAAAAGACCCAGCGGCTG
CCTATCGTTATACTTCAAAAGGTAACTTAGTTGCCGTGATTTCAAACGGAACTGCCGTGT
TAGGTTTAGGCAATATCGGTGCATTAGCAGGTAAGCCTGTGATGGAAGGGAAGGGCGTTC
TGTTTAAGAAATTTGCAGGAATTGATGTATTTGACATCGAAATTAATGAGAAAGATCCTG
AAAAATTAGTTGAAATTATCGCTTCTCTTGAACCTACCTTTGGTGGTATCAATCTTGAAG
ATATTAAAGCACCAGAATGTTTTTATATCGAACAAAAATTGCGTGAACGATTGAACATTC
CTGTATTCCACGATGATCAGCACGGTACGGCAATTATCAGTGCTGCTGCGGTGATTAATG
CGTTGCGTATTGTGGATAAAAAAATTGAAGAGGTGCGTTTAGTTGCATCAGGTGCAGGGG
CGGCTTCTATTGCTTGCTTGAACTTGCTTGTATCCTTAGGTATGAAGCGTGAAAATATCG
TTGTCTGCGACTCAAAAGGGGTGATCTATAAAGATCGTGACGATCGTATGGACGACACCA
AGAAACATTATGCGATTGATGATAATGGCTGGCGGACATTAGGCGATGCGATGCCAAATG
CAGATATTTTCTTAGGCTGTTCTGCAGCGGGTGCTTTAACGCAGGATATGGTTAGAACAA
TGGCGGCTCACCCGATTATCTTAGCATTAGCTAATCCAAATCCAGAAATTACACCGCCGG
AAGCGAAAGCTGCTCGTCCAGATGCGATTGTTTGTACAGGTCGTTCAGACTATCCAAACC
AAGTTAATAACGTACTTTGTTTCCCATTCATTTTCCGTGGTGCTTTAGACGTAGGGGCAA
CAACGATCAATGAAGAGATGAAACGTGCGGCGGTTTATGCGATTGCTGATTTAGCCCTTG
CAGAGCAAAATGAGGTGGTCACTTCTGCCTATGGTGGAGAGGGGACAACCTTTGGTGCGG
ATTATATTATCCCACGTCCATTTGACCCTCGTTTAATTGTACGCATTGCCCCAGCAGTTG
CAAAAGCAGCTATGGAATCAGGCGTTGCCACTCGTCCAATTACGGATTGGGAAGCCTACC
ACGAGAAATTAACTCAGTTCGTCTATAAAACCAACCTCTTTATGAAGCCGATTTTCAGCC
AAGCAAAAGCAGAGAAAAAACGTATCGTGCTTGCAGAAGGGGAAGAGGACAAAGTATTAC
ACGCGACACAAGAAGTGGTTTCTATGGGCTTGGCATATCCAGTCTTAATTGGACGTACGG
AAATTATTAAAGCCAAAATCAAAAAATTGGGACTACATATCGTTGCAGGGCAAGATTTTG
ATGTTATTGATAATGAACATAACAGCCAACACGATGAGTTATGGAAACGTTATTACAGCA
TAATGAAACGCAAAGGGATTACCGAAGCGATAGCTAAACGTGTTGTAACCTCAAATACAA
CAGTCATTGCTTCATTGCTCGTTGAAATGGGTTATGCTGATGGATTAGTGTGTGGCTTGT
TTGGCACATATAGTCGCCATTTAGAAGCTATTCGTGACATTATTGGTGTAAAAGAAAGCG
TAAAAGTACCCGCTGCATTAAACAGTTTGGTTTTACCGACAGGAAACGTTTTTATTACTG
ATACCTATGTTAATGCAGATCCAACGGCGGAAGAACTCGCTGAAATTACCTTAATGGCAG
CAAGAGAAATTCGTCGTTTTGGTATTGAGCCTGCGGTGGCACTACTTTCACACTCTAATT
TTGGTTCATCAAATATGCTAGGCGCACCAAAAATGCGTAAAGTGTTAGAGATTGTGAGAG
AGCGTGATCCTGCGTTAATGATTGATGGTGAAATGCACGGTGATTTAGCCTTATCGGAAA
AATTACGCCGTGATTATATGCCAGATAGCCCATTAAAAGGTTCGGCAAATTTACTTATAA
TGCCAAATATGGAGGCTGCTCGTATCAGCTATAACCTATTAAGAGCGACGACAACAGCAA
TTACCGTAGGACCTATCCTATTAGGTATGAATAAATCAGCACATATTCTTAACCCAGTGT
CTTCTGTTCGCCGTATTATTAATATGGTGGCGTTCGCGGCAGTGAAGGCTTAGTAAAAAT
GAAATGAGCGTGATTTTTCACGCTCATTTACTTCTTATTCCTCAAGTATTTTTCTAAAAT
TGTTTTTGATAATTACGGCTGCCTTGTTTTTATAATCGCTTTGGATTCTTTATCCATGGT
AACTTCAATTTTATGATCTACAACCACATTCATATTAATCGTAATACCTTCAGGTGGTGT
TTCAAGTCGCACTTTGGGAGTGCAAGCGGTCAAATTTAAGCAAAAAATTGTAAAAAGTGA
GTATATAGCTTTCATTCTTAGAAGGGATTTGATTTATTAGGTTTATCTTATTTAATCATC
TTTTTTCTTTAACAATGAAATAATCTCTTTCAAAGCAATGATTTCTTCATTTTTCTGAGC
CAACATCTCGTCTTTATGGGCAATAGTGAGTTTTAATTTTTCGATTTCGGCGGTGAGATT
TTCATCGTAGGCGGGGTATCCCCGCCTAAAATCTAAGCTATTGCAGAAATGCCTTTATGT
TGTACTAAAGAAAGCAGTTTCAGTGCGGCACCACTTGGTTTTTTGACACCTCGTTCCCAT
TCGGAAACTAGGTTGCTACTTACATTTAAGTAGTGAGCAAAGACAGATTGAGAAAAATTT
TCTTTCTCTCGGATTTCTCGAATCTCATTGGGAGTGAGCGTTTTAACTGGCGTTAAACAA
CGTTTGTCAAAACTCTGCATTGTTGTTTTATCAACCAAACCAATGTCGTGTAAATCACTC
ATCAATTCGTGGATCGCTGCATTTGCCGGACTGTTGTATTGTCTCATTAGATACCTCTAT
AAATGCTTTGCCATCAAGGGTTTGTTGAATTTGTTCAGGGCTAAATGCCAAAATGGTTTT
GGCTGCTGCTTTAAAGTTTTCTTCTTCATCAGCAGTAATATTAGTCCGATCATTCTTATC
AAATCCATAAATAAATAGGCTAAATTCTGCAAATTTGTACACAATGATAGAACGATAACC
TTTAGATTTGCCTCTGCCCTGTTTGGGTAAACGCTGTTTGATAACACCTGAACCTAAATC
GGCATCAATCAGACCATTTTCAATGTCGTTAATGGCATTTCTTAACGTGTCGTCTGAAAT
ACGTTCTTTACGGGCAAATTTATCAAAATGTTTAGATTTAAAAATTCGCATTAAATTTAT
ACCACTATCATCTTTAGCGTGATAGTAAAAAAATGAACAGAAAAAGTCAATAAATCTATC
TTATGAAAAAATATCTCCCCCTTACCCTTTTTATCCCCCTAGTAGCAAACGCTACTCCCG
AATTGGAAATCAAATCCGCCGAACCAACCTTGACAACACAAGCGGTTATTTTTTCAGAGA
AATCTGCAAACAATGGGGAAATCACTTTAACCCAAGAGCTTATTAGTAAACCTGAACTGA
CTCGTCAAATGTTAAATCGGGCGATTGATAGCCGACAATTTCATTTGTTGCCTGAATTGG
TGCGGATTTATCAACAAACGCCTAATCCCGATTTGGTGCTGATTGATTATGCCAACGGCA
TTATTTTGGCAAGTCAGGGGGATTATAAAACGGCAATCGATCTCTATCGTGGCATTATTG
CGAAGCACCCTAATTTTCAGCCTGTGCGTTTTCGTTTGGCACAAATGCTATTTGAAGATC
GGCAAAATGAAGCCGCACTTGCACAATTTCGTAAGCTACAAGCGGACGGATTGCCACCAC
AAATTGCAAATGGGGTTGAACAATATATTGCTGCCATTCAAAAACGTTCGGATTGGTCTT
TCGACTTTGGCATTAATTATTTGCACGAAAGCAATGTCAATAATGCTTCAAGCTCGCCTT
ATGTTCGAGTGGGGAATGTACCATTTAAGAAAACGGAAGAGTCGTTACCGCAATCGGCAA
ACGGGCTAAGTTATCATCTCAATTTAGCTAAAAATTGGAATATCAGTGGCTCCCATTATC
TGCATTTTGAGAACCAATTTAGCGGGAAATCCTATTGGAATAACCATCAATTTGACGATC
AGCAAAACCGCTCAAGCCTTGGCTACCAACATCAGCGAGTGAACTCAAATTTAGTGGATC
TTTATTCGTATAAACGAAATCGAGTTTATTTGAGTTTTGAGAAAAGTTTCTAGTAAATAA
GTGGCTTAGATAATTCTGAGCCCTTAGCATGTACTGAGTGCGGTTATTGTTTATCTAATT
GTTTATAGATTGAGTGCTCAATATTCTGCTCAAACTGAGAACCGTAGTTAATCAATTTCC
ACAGGTCGAACATATTCTCTTTATGGTTATAATTCAAATTGACTTTCGCTTGTTTATGCT
CAGTCAATCTAGAATGGATTTTAGCTGATAAATCCATATCGCCTTTACTGTCTAAATTCA
CCGTTGCGGTGAAATCGTCAATCTCACTTTTATTGACCATATAAGCCAAAATCTGTTCCG
TATAGCCCCCTTGTTTAATCGCTTCAAGCAATTCAGGGGTAAATTTTAGGTAAGATCTAT
CCGCTTGTGTCAATGTTCCATTGCAGATGTAGCAAGGTTTACCCGACAGCCAAAACGGAA
AGATACCGTTGAATTTGCCAGTTAAATCCAGTTGGTGATACTGTGCCAATTCTAAAATGC
GTTCAAAACGAATATCAAACAGCTTTAAATAAGCGATTTTCGTTTGTGGCAGGGCAAAGT
GTTCGATATTTAAACGTCCATCAAGCAAATTTAAACTTAACTCTCGTAAAAACAGAGGCT
TACGTTTAGTGTAAGGTAAGTGTCCTTGAATTTTTACTTTGACATTGGTTATCGGAATAC
CCATATTCACTTCATCAATATTCACATCAAGGGCTTTTTTCACACCAATATCTACTTCGC
CCTGTTTGTATTGATAAGGGAGTGAGAAATCAATGCCCTTGATCTCACCGTTTGGTAGAG
AAACCGCACCGTTGCGAATAGCAAAATGCCCGCCAGCCATCAACCCACGAGCTGCATTCG
CACTAAATGACGTTTCACCTTTGATGGTACCGTTTGTGATGACCCATTGGTTTCTAAAAG
GAAAAAGGCTTTGGAATACATTTGCAGGTTGCTCTGACCAATATAGCTTACCGATTAAAT
CACTGGCATTATTGGTTAATTTTCGGCGAGCAAAGAGCTTAATCGGGCCGAGTTTATTCG
CCGTCACATCGCCCCTAAAGTTAAGATTTTCTACTTCGCCGTAAAATTTTAAGTTAGCTG
TTGGTTTTTCTAATAATCCACCATAGGCGAAATCCATTTGTGAGGCTGAAAGCTTTACGC
CACCTGTAAGATGAAATTTCTCATAATCAAATTTTATTGGTTCATTTAATACCAGCTCTA
ATTTTGGAATAAATACCCCATTTTTCCGAATATGCTCCAGACTGCCTTTAAATTCAGATA
GTTGCACTAAATCTTTATGCCACACACCACGCCCAGACACCGCAAGCGGTCGGTTTAAGG
CTTTTATTTGCGAACTGCCCCAAAAACGCCAATTCCATTGATCTTTCACCGCTTTTTTAT
CGGTTGGATCTTGGAAAAAGTGTAATGATCCCGCTTTGAAATTGTTGGCATAACCGTCCA
ACCGCATTTCAATATTTTTAAAGTCAGGGCTTTCTCCACGGAAAATCGCTTGCAATCGAC
CATGAATGCCCTGCTTATCTACCCGTACGCCAGCAAGGGGAAAACGCAAATCGTTGATGG
TAAGAAAGCGTTCAGTCCCAGTTAGACGTAACAAAGCACCTGGCAAAAAGCGTAAGGTGA
GATCATCAAATTTTCCCCTTACATCTAAAGGAATAGTGCTATATAAAATATGCTCACCTT
GTTTGATATTACCTGTAATTTGTAGTGGCAAAATCAAACTGTCTTGCTGAATTTCCCCTT
GTGGACTACTGATCACAACATTGCCTTTCCCTTTGGCATTTTGAGTAAGTAAGCTGATAC
GCACCGCCGTTTTTATCGGATAAAGCTCATCTAAGGAAAAACGGTTAGGACTAATCGTAG
TTGTCAGATATGCATTGAGCGGAAAATCATTTGAGAGTTGCCAATCAATTTTCCCTTTTT
CAATCGTCAGGCTTTGCGTATCAAAATGAAACGGCAAGTTGAACTGATTTTCAGGTGTTA
TGGCGGAATTTAACTGCCAATTTCCGTGAAGTTGCTGATCTTGTTTATGCCAGCTGAGCG
TTGAATGACCTTGTTGCAAACTTGGTTCAGCGATCAAGGTTTTAGGCAAATTCCATTGAT
AATTTAAACTCAGTTGTTGGGGCAACGCTAAAAAATGTTCATCTAGCTGTGCAGAAAGTG
TTGCAAGATGTTGCTCATCCTTATTCGGCTGATAGCTAAGTTGTGCACTGAGTTGCTGAT
TTGCAAAATTCGCATCTAATGTGACCGCTTGTTGCTTAATGTAAGCGGTCAGTTTTTGCT
GAAAAAATGCAAATTTAATTTCACTTGGTGATTGCAGTAATCCCTTCAAACGTTCATGCA
TTTCGTTGGGAAGATTTTTCCACGCCAAAGATTTGATTTCTATGTTACCTTCTGGCAGTA
ACGCAAGGATAGTTTTAATGGTTTCTGTGGGATCGGTTTGGCTTTTTTCCGATTTAGGAA
AAAGCGTTAAGCAGGCATAATCAATGGTTGCTTGATTAAGACGAATACTCCGTTCATCAA
TCCATTGCACCGCAAGGCGATCTGCCGAAACAATCGGACAATTTTGATAGTAAAGGGTAA
ATTGTGGCAAGATGGCTTTTTCTAAATGTGGCTCAATGCCGTCGGGTGTTTCTATTTTCC
AGCCCGTTGGCAATGACAAATTAATCGCAGAAGCTAATTGAGAGCCTGAAAGCAATGATG
CACCACCAGCCATTAAAATGGCAAGTACTGCACCGATAATCAATAGGCTTCTGCGTAACA
TTTAGAGAATATTTGTCAAAGGATAAAGCATTGCAAGGAAGGTAGCGACCGTCCAAGCGG
TTGGATTTTTGATGTTTTTTCCCTGTTTGCCGAGTAGTAACCAAGCTAACATTATCAAAA
TCACAAACTGAACCCCAAAGAAGATAAAGTAAGGATAAATCACCATCTCAGGCATAATAG
CAAGTTGTTGATATAACACGAAAATCACCCAAACATAGTTGATGATTAATACCACAAGTG
CCAGCAATACCAACAGTTTTAAAAAGCCTTCCAAACGGCTTTTCGCTAGCATTAAATACC
AGCCACTTAATAAAATACCGAGTAAAATCTGGGCAAAATTATTGGCTCTAATCCAGTTAA
ACAGCGACGGTACTTCATACCAATAAATCAGCAAATATTGCACCATACCAATGGCGGTGA
TGCCTAAGCCACAATAAATCACCGTGCGATAAATATCTTCATCTTTGGGTAATTTCCAAT
AGATAAACGGCAGAATAACAGAAGCAAATCCAGCGACTAAAGCAGGGGAATGTTTCGGGG
TAAAGGCAAGGGAATAGAGAAAATTTCCTACCGCAAAGACTAAAAGCCACGGCAAAATAG
CCGTTAAACGCCCTTTTTGCCCTGGGCAAATTTGCCCTTTCCACAGCACCACGAAGCTAA
TCAAGCAAACAGTAAAAAAGGTGAGCAGATAAGGCGAAACAAAGATTGCATTTTGCGGTG
CAAAATAGTGATTGAGCGACATCTCAATCAATAACATCGTCACCAACGGCAAAATAGCGT
GCGTGGCGATTTCTAATTTAGAAGGAGTATCGTGATCGTGAGCCATAGTTTCAATTCAAA
AATGATTTTAGGGCGAGATTATGCCATAATATCGCCACTTTTTTCTATTTTTAAGAGGAT
TTTACGATGCGAATTTTACATACAATGTTGCGAGTAGGAAACCTAGAACGTTCTATCAAA
TTTTACACAGAAGTGCTTGGTATGCGTTTATTACGCACCAGCGAAAATGAGCAATATAAA
TATACCCTTGCATTTTTAGGTTATGCAGATGAAAGTGAAAGTGCCGTGCTTGAGCTGACT
TATAACTGGGGAGTTGAGAGCTATGAGTTAGGTACTGCTTATGGTCATATTGCGATTGGG
GTGGATGATATTTACGCAACCGTTGAAGCGGTTCGTCAAGCAGGTGGAAAGGTCACTCGT
GAGGCTGGTCCTGTGTTAGGTGGCAAAACTGTGATTGCGTTCGTAGAAGATCCTGATGGT
TACAAAATCGAATTTATCGCTAACAAAGATGCACAAAAGGCGTTAGGTTAATGGCTGAAA
CAGAAGCAACCAATTACAATCTATTGAAAAATCGCTTTCGTGGCTATCTTCCTGTTGTGG
TTGATGTCGAAACGGGGGGATTAAATGCTCAAACGGACGCATTGTTAGAAATTGCGGCAA
TTACGCTAAAAATGGACGACGACGGCTATTTGCATTTAGATGAAAAATTTCATCGCCACG
TTAAACCTTTTGAAAATGCCAATATCAATCCAGAGGCATTAAAAGTAAATGGAATTGATG
TAGATAACGCCGAGCGTGGTGCTGTGCCAGAAGATATTGCCATTACCGAGATGTTTAAAA
TGGTACGCAAAGCGGTAAAAGACAACGGCTGCCAACGTGCTGTGATTGTGGCACATAATG
CGACTTTTGATCAGGCATTTTTACAAGCGGCGGTAAAACGCATTAATACCAAACGAGATC
CGTTCCACCCTTTTGCAATGTTTGATACTGCAACCTTGGCTGGTTTTATGTATGGACAAA
CGGTCTTAGTCAAAGCCTGCCAAATGGCACAAATTCCTTTTGACGGCAAACAAGCCCATT
CTGCCTTGTACGATACGGAACGCACTGCAGAGCTGTTTTGTGCAATGGTGAATAAGTTGA
AGGATTTGGGTGGGTTTCCTGATTTAAAGGCTAGAATGTAGTAAAAGGTGAGAAATTAGA
GGCGCAGCTTAATTTCTCACTGCTATTATACTTAAATATACTATTTGCGATATTTCCCAG
CCATTGCCTGATAAATGGCATTCTCATTTTTGAGCAGGGTGTATTTATTTTCAAGCAATG
AAAGTTCTGAGCTACGTTCGGTGTTCATTGCACTTAGCCATTCACGCAATTCAGAGATAC
CTTGATCGTAGCGGTTTTTATAATATCCGCTGATTTTTCTATCGTACTCATATTTTTTCT
GTAAATTCGCATAGCCACTTTTTGACAGTTGGTAAGTGGAATAGTAGGTGTCGATTTCAT
TTAATGCGGTTGTTACTGTCTGTTCATAGTTCAATTTAGCCAGCTTATAACCCTCTTCTG
AAATCTTAATGTTATTTTGTACTCTGTTCCAATCTAAGAACGGCAAATCAAAAGACACCA
CGCCACCAGCGACAGGGTTATCTGACGTATTGTTAAACTTCGTTGAACTTCCTGTTAGGC
TTCCCCCTAACGTGACCGTTGGGAACCAGCTATTTTCAGTTGCAGTAAGGTTTTTAAATG
CCCCTTGTAAACGTTTTAGGCTTGCCAGTACATCTGGACGATTAGCAATGGTTGAAACAG
GAACATTCACATCAACATCTTGTAATTTGACCTTAAGAATACTCGGATAATTGACTACAA
GCGGTTCGTTCGGTTTTAAATTTAGCAAATTACGCAAAACTTGCTCACTGGATTTTTGAG
CCGATTGTAAGTTGATTAAGGTATTTTGTGCAGAAAGCACCGCTTGCATTGATTGATCTA
CGCTAAGCTGGTCGATTAATCCCTGTTTGAATTTATTGCTTAAAATGCGGTTGATCTGCT
CATAGCTTTTTATGCTTTGTTGAGTAATGCGGATTGCGTCTTGATAATAGGCAAGATTGT
AATAGCTACTCACAACGGCATTAATTAAAGATAATCTCGCCGCTTGTAAATCTTTTTGGG
TAGCTTTGTGTTCCCATTCTGCCGCACTTGCGGTATCTCTTAAACGCCCCCATAAATCAA
GGGTATAACTTAGGTTTAAGCTAATTTGATGTCCAATACTTGATGTGCCAGTCGAGTTTA
GGTTACTGCTAGAACCAACACCTTTTGAAGCAGAAGATTTTTCCGAAGCAGTGAAAGTTG
GGACTAAATTTGCCCCCACTAAGTTTGCATTATATAAGGCTTTATTCACGGAAATTGCCG
TTTTTGCCAAATTGATATTATTGGCAAGTGCCGTTTCAACTAAGCGGTTAAGCTGGGTAT
CATTATAGCCAAGCCACCATTGCTCATTGATTTGATATTGTTTCGTAATGTCTTGATATT
GTTGATAATCTTGCTGTGCTTTTTGTAGAGAGCCATCGTTGCTCATATTGGTACAAGCTG
AAAGTACCAGTGCAGAAAGTAATGTAAAAGTAAGTTTTGACACTTTCATTAGAAATTCCT
TGATTAAAAAATGATGGGGCGTATTTTAAAGAAAACGCCCCATTTCGACTAGCTCTAAAC
TGAACGATCATTCATTTTTTGCAAAAATTTACATAATGTATTGACTTGTTGATCAATTTC
TATCGTTATATAATTTTAAATATAATGATTTTGTCTTAATCACAGAATCTAGATTATGAA
AAAATTTCTTTCTGCATTCGCTTTATTGGCGTTTGTGACAAGTGGTGTGTCTGCCAATGA
GCAGCCGATCAGTACCCATTTTGGCAATTTACCCAAAGCTGAGCATGTACAAAAAAATTA
AATGGAACAGCTTTTGCAATGGAACCCTGACATCATTTTTACGCAATTTACTGATATTGA
GTTTGCTCTTATTACTGGCTATTTTGTTTTCGCTTAATCTCGGAAAGTATCCGATTTCGC
CAACAGCAGTGTGGCAAGCGGTCGTTTGTGCTTTCTCTGTTGAATGCGAAACCAACCAAA
TTCAAACGGTGTTATGGCATATTCGAGTACCACGGATTATTGTTGCTTGCTTAGTCGGGG
CTGCACTAGCTTGTGCAGGGGCAATCTATCAGGGGATGTTTAAAAACCCGTTGGTTTCTC
CCGATATTTTAGGTGTATCGGCAGGGGCTGGTTTGGGGGCTTCGTTGGCGATTTTTTGCA
ATTTGCCGATGTGGTATGTGCAACTTTTTGCATTTGTCGGCGGTATTAGTGCGGTATTGT
TGGTAACTGTGATACTGGAAACAAAAAACCTAACGATTGGCTATGCCGGTCAGCCTTTGA
TCTCAGGGATCGATTTTCGTCTGGGAACAAATGACATCTGCTGTGTGTTAGGGGCAAATG
GGGCAGGGAAAGTACCTTTTTACGCACGTTATTGGGTACTCAAGCAAAATTGCACGGGGA
AATTTTCTTTGCAAACCAACCGCTTGTTACCTATTCACCACAACAGTTAGCCCAACAAAT
TGCCTATGTGCCGCAAGCGCATCAAAGTTTATTTCCCTTTACAGTTGAAGAGATGGCATT
ACTGATCACCACACATCACCCACAGCACGCCGATTACCTTGCAGATAGCGTTGTGATTTT
AGATAAGCAACATCAGCCAGCCTTTCAACAAGGGAAAAAAGCCGCTATGCTCACTCTTCA
TCAACTAGCCAAAACCTATCGTATTGATATGACAAGTTTGGCTCAACATTTACCTTTTAA
GGAATAACATGAATTCATTCTACGACATTGATTTTGCTCAACTTTATAAACAACATCTGA
TTGCATATCGTTATCATGATGTTACCGCTGAGAAATGGGATAAGAAAGCGGTTAGATTTG
CCGAAACTTTGTTGAAAAAGAGAACAGTTATACCCGTCAATTTCTAGATAAAATGAAGAT
TGAACCGACAGATAGTGTATTGGATATTGGCTCAGAGCCGGGAACGCTTGCTATTCCCCT
AGCCCGTTTATGCAAACAAGTTTACGCCTTTTATATCTATCTGTTAAACCGTCTTTATCA
GCGTGGTATTCAGGCAGAACTGACTTTTTTACAGGGAGAAACAGGGGGCTTTCAAGGGGA
AACATACCAAGATCTGCAAAATGCCGTAGAGTTTTCGCTAGGGACATTAACCGAACTAGA
ACGACAAAAATTACAGGCCTTCTATCAGCAAAAACAGCAATCTCAACAAAAAATCAGCCA
CGATCAAGCCCGTTGGGCGTTTATTTCGTGGCAGGTGTAGAATATCGACAAATATAAGCG
GTGTGATTTTGCAGAATTTTCTATATAACCTAATTGCGATGGTATAAAGAAAAAGTCTTC
ACCCTAGCTCAAATCCTGAGACATTCCTTTAAGAGAATATATCAGGATTTCCAAAACAAT
ATTGCCCTAATTACATGTTCAATACTTTCATTTTGCATATTAAAAAACAGTGGCAATCTC
ACTAACCGCTCGCTCTCTTTAGTCGTCCATTTGTCTTCTCCACAAAATCGGCCAAACTGC
TGCCCTGCAGGGCTTGAATATAATGGCACATAATGGAAGACCGTCAAAATTCCTTTTGAT
TTCATTGCATTAATAAAATCCGTTCGCACCTTGAGATTTTGCCATTTTATATAAAACAGA
TGGGCATTTGCTTGGCACTCTTGGGGAATGTAGGGCAATTCCACAATCCCTTTCTCTGCC
AAAGGCTGTAATGCGTCAAAATAACATTGCCAAATCATCTGCCGTTTTTGTTGGATTTGT
TCTAACCCTTGTAACTGAGCATAAAGGTAAGCCGCTTGTATTTCTGACATTAAAAAACTT
GAGCCGAGATCTCGCCAACTATACTTATCTACTTCGCCACGAAAAAATTGCTGACGATCT
GTGCCTTTTTCTCGAATAATTTCAGCACGAGCGGTCAGTTCAGGCTGATTAATGACAATC
GCCCCGCCTTCTCCCCCTGCGGTGATATTTTTCGTTTCGTGGAAACTGTAACAGCCAATA
TGCCCAATCGTGCCAAGTGCTTTCCCTTTATAAAACGCATTAATCCCTTGAGCCGCATCT
TCTACCACCCATAAGCGATATTTCTGTGCCAATGCCATAATGCTATCCATTTCACACGCC
ACACCCGCATAATGTACAGGGACAATTACCTTCGTTTTGGGGGTAATCGCTTGTTCTATC
AAGGCTTCATCGATATTCATCGTATCCGGTCGAACATCTACAAACACGATTTTCGCCCCA
CGCAGTGCAAAGGCATTTGCCGTAGAAACAAAGGTATAGCTTGGCATAATCACTTCATCA
CCCGATTGAATATCAAGTAAAATCGCTGCCATTTCTAGCGCCGCTGTACAAGAAGGTGTC
AGTAACACTTTATGGGCGTGAAACCGTTGTTCAAGCAATTGCTCACATAGACGGGTAAAG
TGACCATCTCCAGATAGCTTATCTGAACAGATCGCTTGCTGGATATAATTTAGCTCTGTA
CCTAATACAGGCGGTTGGTTAAAAGGAATGTTTTGCATCATCGATAAAACCAATAATAAG
TGCCGCTGATTTTTCCGTTTAAGCGTTGATAAAGCCGAATTGCAGCTAAATTGCTCAGCT
GGGTGGTAATCACCATTTTCGTCGCTTGCTGACGTTTCGCCCAAGCGATCGCATTCATTA
ATAAGCGATAGCTAATCCCCTGCTTCCGCCATTTTTCTGCGACCGCCAACAAGCCAATAT
GTGCCGTAGTCTCTTTTACTCGAAGGGTAATCATCCCTTGTATTTCACCGCTTGTGGCTT
CACTGAGTAAACAAATATCGTCAAATTCTCCCTTAACTGCATTTTTAATCCATTGCCAAT
AAAATCGACGATTTTCTAACAATGAAAACCAAGGCGAACGAAAACGCGTTTGTGAAAACA
AATGCGAAAAGGGTTCAAGTTGAACCAAATCCTGTTCCGTTGCCACACGACAAGCGGTCA
GTTCAGGTGAAAAATGTGCAAGATCATATTCAAAAACAATCTCACCTTCTACAAACTGAA
AATCTTGCTGCTGCACCCAAGCTATTTCCGTTATTGCCCAGCTTGGCAATTTTGTTTGAA
TGAGAGAGAAATCAGCGAGAACTAAATCCGAGTTGCTCCCTTTACTAATAAGATCCAGAT
CAGCGATATTTCGACCAAAAAAATTAGAAAGCCAAAGGTGCTTATACATTTTTCCTCTCT
TATTCATTAATTATCTTTCACATATTTAAACTAGGCTGATTTTAGTCATGTTTTTTCATT
ATATTGAATAGGAGCAAACATATATCCGATATTTTTTATTGTACGTTATATATTGATAAG
TGACGATAAAATAATTTACACATTCAATCTAGCCAAAAGTTTTGTAAATAGGTACAATCA
AACGCTTGCATTTTATTAACATTTGCGAAGAAAAATTTAACTTTGGAGAACGTTATGTCG
TGGAACGAATCAGGCAATCAGCAAGATCCTTGGGGTAAACCGGGGCAAAAGAAGCCTGAA
CAAGAACAACCTTCGGGTCAAGAAAAAGAGCCTAATAAGCAATCAAATGAACCGCAACCA
CCTGATTTAGAAGAAGTTTTTAATAGCTTATTGAGAAAAATGGGTGGCGGTAAAGGCAAT
GGCTCAAACCAAAATAACCGTCCGCCTGTTTCTGCAGGGAAATTCTTGCCTGTCTTACTC
GGCTTAGGCTTAGTGGTATGGGGAGCTTCGGGGTTCTATACTGTTCAAGAAGCAGAACGT
GGCGTAGTTACCCGTTTTGGCAAATTACACGAAATTGTTTTACCGGGTCTAAACTGGAAA
CCGACTTTTATTGATAATGTAACGCCAGTGAATATTGAACGTGTGTTAGAACTGAGAACT
AACGGCTCTATGCTGACCCAAGATGAAAATATGGTGTTGGTAGAAATGACTGTTCAATAC
CGTATTGAAGATCCTGCGAAATATCTCTTTAGCGTAACTAAGCCTGATGATAGCTTGAAA
CAAGCGACCGACAGTGCATTGCGTTATGTGATCGGACATATGACAATGGACGACATTCTA
ACCACAGGGCGTGCGATTGTGCGTGAAAAAACGTGGAATGCTTTGCGTGATATTATCAAA
AATTATGATATGGGATTATTGATCACTGACGTGAACTTCCAATACGCACGTCCACCAGAA
GAAGTAAAAGCGGCATTTGATGATGCAATCAAAGCTCAAGAAGATGAACAGCGTTTAATT
CGTGAAGCCGAAGCCTACGCAAGAGGGCAAGAGCCAATTGCTCGTGGTCAAGCACAACGT
ATTTTAGAGCAAGCAAATGCCTACAAAGAGCAAGTTGTGTTAAATGCTCAAGGTGAAGTA
CAACGCTTTACTCAATTATTGCCTGAATATAAAGCCGCACCAGAAGTCACTCGTGACCGC
TTGTATATTCAAACAATGGAAAAAGTGATGAAAAATACACCGAAGTTAATGGTAGATAGC
TCAAACGGCAATAATCTAACGGTGTTACCTATTGATAAATTAATGGCTAAACCGACAGTA
AATGAAGCAGTAAAAACGCCATCATCACAACCTGTTATTCAACAACAGCCGCAACTTGCT
CAACCTGTCAGCCCTGCACAATTGCCAGCGGTGGAACAGAGTGAGCCTGTGCGTAAAGGG
AGATTTTAAGAATGCGTAAATTACTTTTACCTGTGCTATCCGTTGTTGCATTTATCCTTT
TCCAATCGGTTGTCGTAGTACAAGAAGGTCAGCGAGGCATTATGTTGCGTTTCAACAAAG
TGCATCGTGATGCCGATAATAAAGTGATTGTGTATGAACCAGGTTTACACTTTAAAGTGC
CTGTTATCGATCAGCTAAAAACCTTAGATGCTCGTATTCAAACCCTTGATGGACAAGAAG
ACCGCTTTGTCACCGTCGAGAAAAAAGACTTGCTGGTGGACTCTTATGTGAAATGGAAAA
TCAGCGATTTTGGTCAATTTTATACTTCAACTGGTGGCGATACACAAAAAGCTTCAACCT
TATTACAACGTAAAGTCAATGACCGTTTACGTTCAGAAATCGGTTCTCGTACAATCAAGG
ACATCGTTTCAGGCTCTCGTGGCGAGCTGATGGCTGGCGCTCAAAAAGCCTTAAATGACG
GCGAAGATGGTGCAGAACGTTTAGGGATTGAAGTGGTTGATGTGCGTGTAAAACAGATCA
ACTTACCAAATGAAGTATCTGCGTCAATTTATCAACGTATGCAAGCTGAACGTGCTGCCG
TTGCTCGTGAACACCGTTCACAAGGTGAAGAAAAAGCAGAATTTATTCGTGCTGATGTTG
ATAAAAAAGTGGTGCTGATTTTAGCCAATGCAAATAAAACCGCCGAAGAGCTGAAAGGTC
AAGGTGATGCAGAAGCGGCTAAAATCTATGCTGAAGCATTTAAACAAGAACCTGAGTTTT
ACAGTTTTGTGCGTAGTTTGAAGGCTTACGAAGAAAGTTTTGCCGCAGGCTCAAACAATA
TGATGTTGCTTAAACCAGACAGCGAATTTTTCCGCTTTATGAAAGCACCTACAAAATAGT
TATATCCAAAGACCCGATAAAGCGGGTCTTTTTTATCTTTAAAATAGAAAGCTACAACGA
GGTTGTAAAATTTTAGGTTGTTATATAACAGTTTATATTAACCAAAATGTAGGGACACAC
TGAGTGTGTCCGCTCATAAAAGATCATATTGAGGACACACTCAGTGTGTCCCTACAGTAT
GCCTGAAAGATTGAGGTTTAGCGTAACTGTAACAACCAAAAAAATCTAATCGCTTGTATG
CTTTTGACATTCACTAAACCTAACTAAAAGAGGCAATTTATTATGGGTAAAAGTGTTGCA
ATCCTTGGGGCTCAATGGGGCGATGAAGGTAAAGGCAAAATCGTAGATTTATTAACGGAT
CGTGTGAAATATGTGGTTCGTTACCAAGGTGGACATAATGCAGGTCACACCTTAATTATC
AACGGCGAAAAAACCGTACTTCGCCTTATTCCATCAGGTATTTTGCGTGAAAACGTGACC
TGCTTAATCGGCAACGGTGTAGTCCTTTCTCCTGCGGCATTAATGCAAGAAATGGGCGAA
TTAGAGTCCCGTGGTATTAATGTGCGTGACCGTTTAAAAATCTCTGAGGCTTGCCCATTA
ATTCTGCCATATCACGTTGCAATGGATCACGCTCGTGAAGCGGCGTTAGGTAAAAACAAA
ATCGGCACAACAGGTCGTGGTATCGGTCCAGCTTACGAAGATAAAGTCTCTCGTCGTGGT
CTGCGTGTCAGCGATCTATTCAACCGTGAAGCCTTTGCGGAAAAATTAAAAACTATTTTG
GAATACTACAACTTCCAACTGGTTCACTACTACAAAGTTGAGCCAGTCGATTACCAAAAA
ACCTTAGATGATGTTTTTGCGGTAGCAGACATCATCACAGGTATGGTTGCAGATATTACA
ACCCTATTACACAAAGCTCGTGCCAACGGCGACAATATCCTATTTGAAGGTGCGCAAGGC
ACAATGTTAGACATTGACCACGGTACTTATCCATTTGTAACCAGTTCAAATACCACCGCT
GGTGGTATTGCAACAGGTTCTGGTTTCGGGCCTCGTAATTTAGATTATGTATTAGGTATC
ATTAAAGCTTACTGTACCCGTGTGGGATCTGGTCCATTTACGACCGAACTGTTCGATGAA
GTCGGTGCAGAAATTGCTCGTAAAGGTAACGAATTTGGTGCGGTCACAGGTCGCCCACGT
CGTTGTGGTTGGTTTGATGCCGTTGCTGTTCGCCGTGCAATTCAAATTAACTCAATCTCA
GGCTTCTGCATGACTAAATTAGATGTACTTGATGGCTTTGAGGAATTAAAAATCTGTGTC
GCATACAAATTACAAAATGGCGAAATCGTAGAATACTCACCGCTTGCGGCGGCAAACTGG
GAAGGGGTTGAACCGATTTATGAAACCTTACCAGGTTGGAAAGAGAATACTTTCCGTGTA
ACTAAATTAGAAGATTTACCGCAAAATGCGATCAACTACATCAAACGCATTGAAGAAGTG
TTAGGTGTACCAGTCGATATTCTTTCAACAGGCCCAGACCGTGTTGAAACCATGATTTTG
CGTGATCCGTTTGCGGCGTAATTAATACCTAAAAATTCTTGCCCAAAGAACAAGTTGCTA
AGTTTTATATATAAGACAAAGCAACTTGTTTTGTTTAAAATAAGGCATGATTTCTTCTTA
TTGATCTTGTCCTATGAAAATTATTGATAATATTAACTCTATTCTTGGTGAAGATATTCG
TTCTCAAATAAATAATTACAGGAGTTATTTTTACTCTAAAATCTCGCCATACAGACAACC
AACATAACAATCCAAATCGCCTTTACCCTTATTATATTGTTTATATTCAAAAAAACGGTA
AAGTAGTTTATGATTACACTAAAGCTAAACACCTGTTAGATATTGCCCGCAAATTCAACG
CCCATTGCTGAAGCTTATGAAGCTTTTAATAAGCGAACAAAAGACGGTAGAGATATGCGT
CAACAGTTACTTGATATTGTGATAAAGGAAATCCAACAAATAAATTGAAAACAGTCATAG
GCAGTTATTATCGTTCAAAATGGTTTGAAGAAAATGAACGTTCTAACCTGCCACTGTTTT
TACATTTAGTTGATTTATATGAGCATATCATTTCTGAATTATTACCAATTAATACAGATA
CATTATCATCTATTGAAGAGAAATTAGCATTAAATAAAAAATTGGAACAGACACATCAAG
AAATAAATCAACTTAAAAAGAAACTTAAAGCTGAAAAGCAGTTCAATCGTAAAGTAGAGA
TTAATTTAAAATTAAAAGAACTTGAAAACAGCTTTCTTATTTTTGATTAAATAATATTGT
TTAGACTAAAAGAATATGGAGTATTTATGTCCACTGAACTCAAAATGCACACCGAGAATT
TGGTTGCAAAAAATATTGAAAAACTGACCGCTCTTTTTCCAAATTGCATTACTGAAATGC
GTAATGAGCAAGGAGAAATAATAAAAGGCGTAGATTTTGATTTACTTCGACAAGAACTTT
CTGAAGTCTTAGTCGAAGGAAATCAAGAGCGTTATCGCTTAGACTGGGTTGGAAAAAAAC
AGGCTATTTTGGCTGCCAATGAACCAATTGCAAAAACTCTTCGCCCTTGCAGAGAAGAAA
GTGTTAATTTTGATACCACACAAAATTTATTTATTGAAGGTGATAATTTAGATGCCTTAA
AACTACTACAAGAAACCTATCTTGGCAAAATAAAAATGATTTATATTGATCCGCCTTACA
ACACTGGAAATGATTTCATCTATAACGATGATTTTACAGAAAATTATAATGATTTTTTGG
AAAGATCTAACCAAATTGATGAAGAAGGTAATCGTCTAACTGCTAATACAGAAAGCAATG
GACGTTTTCACTCCGATTGGCTATCTATGATGTACAGTCGCCTTAAATTAGCTCGAAATT
TACTGAGTGATGATGGTGTTATTTTTATTTCTATTGATGAATGTGAATATGATAATCTAA
GAAAATTATGTAATGAAATATTTGGAACTAATAATTTTGTGGACTCCTTGATTTGGAAAA
AATTATATGGTGGAAAAAATGATAGCAAGTGGTTCTTGAGATATCACGACTATATTTTAG
TTTATGCTAAAAATAAAAATCTTTGGTATCCGAATCTACTACCAAGAACAGATAAACAAA
ATGATAGATATAAGAATCCAGATAATGATCCTAGAGGCCCTTGGAAAAGTGGAGATTTTA
CAGGAATAGGTGAAACTCAGAGTTGTCGATACAAAATAATATCTCCATCAGGGGCAGTTT
TTTATCCAAAAGAAGGAAAACGCTGGATTGTAAACCAAGAAAAATTTAATGAATTATTAG
AAGATAATCGAATTTGGTTTGGCAGTAATCAAGATAGTACTCCATCAATAAAACGTTTTC
TTTCTGAGGTTAAAAATGGGATATCTCAATCTACGTTTCTAGATTATACTGAAGTTGGAC
ATAGTGATGGAGCAAATAGAAAGTTGGCTGAATTACTTGAAGGTAAATTCTTCGATTACC
CAAAACCTGTTGAACTTCTACACAGACTATCTCATTTAGGTAGTAATAAAAATGCTTTAA
TTCTAGATTTCTTTGCAGGTAGCTCAACCACTGCTCACGCAGTTATGCAACTTAACGCCG
AAGATAACGGAAATCGCCGTTTTATTATGGTACAATTACCTGAAAAAACAGACGAGAAAT
CAGAAGCTTATAAAGCTGGCTATTCAACTATTGCCGAGATTTCCAAAGAACGCATTCGCC
GTGCAGGAAATAGAATTATCGCAGAGCAGACGGATCGGATCGGATCGGATCGGATCGCCA
AGATTATGCTTTAATAAATTCAACTCCACAACTAGATATTGGCTTTAGAGTCTTAAAAAT
TGACTCTACTAATATGAAGGATGTGTATTACACACCTGATAAACTTTCCCAATCTCTGCT
TGATCAAATGACTTCTCATATTAAAGAAGATCGTTCGGCGGAAGATCTCTTATTTCAAGT
GATGCTTGACTGGGGCATTGAGCTTTCCCTATCCATTACGCGTAAAACTATTGATAACGC
AACGATCTACTTTGTAGGAGAAAATAGCCTTGTTGCCTGTTTTGATCCGCTTACTCGTGA
GATAATCAATGAGATTGCTCAAGCGATGCCTTTACGAGTAGTCTCCTGCGAATCTGCTAT
TATTGCCGATCACGATAAAACCAATATTAAAGAACGGTTTAAACAACTATCACCAGATAC
AGAAGTACGTTTTTTATAAAGGGGGAATAAAATGAAACTTCAATTTAGAACCCTAGGTTA
TCAACTTGCAGCAGCCAAAGCAGTGGTAGATTGTTTTACAGGTCAACCTAAATCAACAGG
TCATCGCTATCAACGAGATAAAGGCTTAAATAAAGGCTCTAAAATTCAACTTAGCTTAAA
TATGCCATCACAAGCGGGAAGTTTTGACGAGGATATCGCAAATGGTGATATCGGATTTCG
TAATGCTCCTATCACTCATTTAAACAATGTACTGAGTAATATTCAAAAAGTACAAGGTGA
AAGTGGTTTAACCCCTTCCGATAAACTTATCACTGACGATAATGGTAAAGGCAAAAATTT
AACTTCTAGCCAGCTCAATATTGATATTGAAATGGAAACAGGAACCGGGAAAACTTATTG
TTATATCCGTACAATGTTTGAACTAAACAAACACTATGGGTGGTCAAAATTTATTATTGT
CGTACCAAGCATTGCGATTCGTGAAGGTGTAGATAAAAGCTTTAAACTGATGGAAGAACA
TTTCCAGCAGGAATATGGCAAAAAAGCTCGCTGTTTCATTTATGATTCAAAATCATTACA
TCATTTGGAAAATTTCAGTGCTGATAGTGGCATTAATGTAATGATTATTAATGTCCAAGC
TTTTAATGCAACAGGTAAGGATCAACGCCGAATTTATGAAGAATTGGACGAATTTCAATC
TCGCCGTCCGATTGATGTTATTCGCAAAAATCGTCCAATTTTAATTTTAGATGAACCACA
GAAAATGCAAGCGGATAAAACGTTGCAATCATTAGCAAATTTTAATCCGCTATTTATTTT
ACGTTATTCTGCAACACATAAACGTAACTATAACTTAGTTTATTGTCTTGATGCTCTTGA
TGCTTATAACCAAAAATTAGTTAAAAAAATTACTGTAAAGGGAATTGAAGTCCAAAATCT
TTCTGGTACAAGCGGTTATTTATATTTAGAAAATATTGAAATTTCGAAATCTTTACCAAT
TGCCCGCTTAGAATTAGAAATAGCAACTAAAAATGGTTTTAAACGAGAAATTCGTAAAAT
CAGTAAAGGCGATAATTTATTTGAAATTACCAAAGCACAACAATATCACCGCTATGTGGT
AGAGGATATTAATTTTCGAGAAAGCACCGTGTATTTTACTAATGGCGTTAAAATTCATAT
CGGTGAAGCGTTGGGAGATGTCAATGAGACAGCTGTGCGAACCATTCAGATTCGTGAAGC
TATTCGCTCACATTTAATAAAAGAACGCCAATTATTCGATCGTGGCATTAAGGTACTAAG
TCTATTCTTTATTGATGAAGTTGCCAAATATCGTCAATATGATGAAGACAATAACCCTAT
TGATGGTGAATATGTTCGTATTTTTAAAGAGCAATATAAGCAAGTTATCAATGAGTTTTC
TGAATTGGATTTAGATGGATACGGATATTGGAACTATTTGCAAAATATTGATGTGAATAA
AACCCATAATGGCTATTTTTCTATTGATAAAAAATCAAAAAGAATGGTTGATCCAAGCTT
AGATAAGAAAGCTGAAGAGGCACAGATTTCTAATGATAGCGATGCTTATGATTTGATTTT
GAAGGACAAAGAACGATTACTTTCCTTTGAAGAACCTACTCGTTTTATCTTCTCTCACTC
CGCTTTGCGTGAAGGGTGGGATAACCCCAACGTATTTACCATTTGTATTTTAAAATATTC
TGATAATGATATTTCCCGCCGTCAAGAAGTCGGACGAGGATTACGTTTAGCAGTGAATAA
TAAAGGGGAACGAATGGATGCTAAATATTTGGGAGAAAATAGCCGAGAAATACATCAAAT
CAATAACTTAACTGTTGTCACGAATGAAAGCTATAAAACCTTTGTGAAAAATTTAGAAGC
AGAAATGCTAGAAGCAATTTCAAGCCGTCCGAGCAAAGCGGATGAAGCTTATTTTACAGG
CAAGGTTATTATTCTCAACGATGGCAAAAAACATCAAATTAGTGAACAAGAAGCAAAACA
GATTTATCGCTATCTATTAAAAAATGATTATATTGATGATAACGATCAGATTACCGATAA
CTATCATCAAGCTAAGCAGGAGCAAAATTTTGCAAAATTACCAGATAATTTAACCGCGTA
CCAAACACATATATTTACATTGATTGATGGAGTGTTCGATCCAAAAGCCCTTGAAGGTAT
GGTTGAAAACAGTAGTCAAAAAATAATGAATCCTATTAATAAAACAAATCTACAACGAAA
AGAATTTCAAGCATTATGGCAACGAATCAATCATAAAGCTGTATTTGAAATTCAGTTAGA
TAGTGAAAAATTAATTGCTGATAGTATATCTCAAATTACCCGAATCGCTTGTGAACGGGA
TAATCGTTTTGTTGAATCAATTAGTTATAAATTGGGTACAACAACACAAAAAGAACAAAT
TGACTATAATGACTTAAAAGTAAAAGAGAGTTTTGGGGAATATCGTACTCAAACAGAAAA
AACAGCAATGTCGGCAAACTCGCAAGTTACTTATGATTTAATTGGGGAAGTTGCCAATAA
AACGAATCTGACTCGCCGTACTATTGTTGAAATTTTAAAAGGTATCAATAATGCAATTTT
TGCACAGTATAAATATAACCCTGAGGCCTTTATTCGTGAAGTCAGCCGAATTATTAATGA
GCAACAAGCCAATATGGTCATTCAAAATCTGACCTATCATCCGTTGCAGCAAGGTTATCC
TGACAGCGAGATTTTTATTAGCAATGAGATAAAAAAAGAGGCATTTAAAGCTACACGACA
TATTTGGGAATATGTTCCGACAGATTCTGTCATTGAAACTACGTTTGCTGAAGCTTTGGA
TAATGCTAGTGAAGTCATAGTTTATGCGAAATTACCAGACAGTTTCCATATTCCAACACC
TTTCGGCAATTACAATCCTGACTGGGCAATTGTGTTTGAGCAACAACAAACTCGTCAGAT
TTATTTTATCGCTGAAACAAAAGGCACAAGTGAAGAAGGCGAACTCCGTTTTAATGAATA
CAATAGGATCAAAAGTGCTAAACGTTTCTTTGACATACTTAACCAAAATACTACCGAACA
AAAAATCCGCTATGATGTAGTGAGTAATTTTGATGAATTGATGCAAATTGTTAAATAATT
AGACTTCAATGAAGAGCATAAGCTCCCAGGTTCCTGCTTTTTTTGTATAAAACAGATCGG
ATCTGACCGCTCGTTTACATTTATATTGCGAACTTAGTGGCAAAGTAGTGTAAAATAGCC
AAGTTTTCGTGATTTATATTCATAGAGGAAAAAGAATGAAAAGAGTAGTCATCACAGGTA
TCGGCATTATTTCGAGTATCGGTAATAACAAAGAAGAAGTATTAGCTTCATTAAAAGAAG
GTAAATCAGGCATTGAATTTGTACCTAAATTTGCTGAAGTGGGTATGCGTAGCCAAATTG
CAGGGACGATTAAATTAAACCCAGCAGAATTAATTGACCGTAAAGTATACCGTTTTATGG
GCGATGCTGCAGCTTATGCTTACCTTTCAATGAAAGAAGCGATTGAAGATTCAGGTTTAA
CCGAAGAGCAAGTGTCTAACGACCGTACCGGTTTAGTTATCGGTGCAGGCACAGGCTCTG
CACATAGTCAATTAGTGGCTTGTGATGCAGTGCGTGGTCCTCGTGGCGTAAAAGCAGTTG
GTCCTTATGCCGTAACTAAGACAATGGCTTCAAGTGTATCTGCTTGCTTAGCAACCCCTT
ATAAAATTCGTGGTGTAAACTACTCTATCAGCTCTGCTTGTGCAACCTCTGCACACTGTA
TCGGTCACGCAATGGAGTTAATCCAATTAGGCAAACAAGATGTGGTTTTCGCGGGTGGTG
CTGAAGAGCTATCTTGGGAATGTGCAACGGAATTTGATGCAATGGGTGCAGTTTCAACTA
AATACAACGAAACCCCAACTAAAGCTTCTCGTGCTTACGATGCCAACCGTGACGGCTTCG
TCATCGCAGGTGGTGGTGCTGTTGTTGTGGTTGAAGAGCTTGAACACGCCCTTGCTCGTG
GTGCAAAAATTTATGCGGAAATCGTAGGCTATGGTGTAACATCAGACGGTTACGATATGG
TTGCCCCAAGTGGTGAAGGTGCGGAACGTTGTATGAAACAAGCGATGGCAACAGTTAAAG
GCGAAATCGAATACATCAACGTACACGGTACATCAACACCAGTGGGTGATGTGAAAGAAT
TAGGTGCAATCAAAAATGTCTTTGGCGATAAAACCCCAGCGATTTCATCAACTAAATCAA
TGACTGGTCACTCATTAGGTGCAGCAGGTGCTCACGAAGCGATCTACTCGCTATTAATGT
TAGATAACGATTTCATTGCACCAAGTATCAACATTGAAGAACTTGATGAACAAGCACAAG
GTGTGAATGTCGTGACAGAACGCCAAGACAAAGCATTAACAACCGTAATGTCTAACAGCT
TCGGCTTTGGCGGTACAAACGCTTGCTTAGTTTTCCAAAAATATCGAGGCTAATCTTGCT
TAATTTTTGAAATCTGATATAAGGGAGTGGGAATTTTCCCACGTCTTTTTTATTTATTTG
GAGTGAATAATGTTAAAGTTTAAACATTTATTATCTATTTTAGTATTGGCAGTTTCAGCA
AATGTCGTGGCAAGCGGTGTATCAATGGAAATGTTTCAAATGAAACGCCAAATTAACCTA
TTAACGAATGCCCAAACAGCTGAAGAATTTACGCAAAATGCCGATAAATTTATTGAAGTG
TCTAAAAAAGCCCAAGCAACTATGCCAAATAGCTTAGATGGCGATCAAGAGAAATTCAAA
GGCTATCAACAAGGTATGCAAGAAGTCATCGATGTGGTTGCTCAAGCAAAAAACTTAGCA
AGTCAAGGTAATTTAACGGAAGCAAAAACAGTTATTGCACGTTTAGATAGTTTAAGAAAA
CTGTATCATTCGGTATATAAATAAACATCTAGCCTAAAGTTAAATGGACGAAAATGGTGT
AATAGACAAATTTGTTGCAAAAAAGCAGCTTAAAAAAGTCTCTCCCACAAATTGTGGGAG
AGGCTCGTCAGTCAATTTAGCTGATCAAACTGCCTTTGTACAAGGTAAGGTCACGGCTGA
TGCGGTAGTACAAGCGGTGACAAAAATCGGTTTCGGTGCAGAATTGCTAGAAAGCGAAGA
AATTCGTCGGGCAAAGCAGCAAGCCCAAACTGCAGCAGCCTTAACCCAGAAGCGTCGTCA
ATTTACTGTTGCATTAGCGGTTGGGGTAATGTTAATGGCATACGGAATGTGGTTCGGTAC
GTCGCCAACTGTAGAAAATCGTCCGCTTTGGTTTGCTTGGGCGGTCATCACCGCCAGCAC
TATGTTTTTTAGCGGCAAACACTTTTTTACAGGGGCGTGGACAAGTCTAAAACATCGTGC
AGCCACGATGGACACCTTAATTGCAATTAGCACAGGCGTTGCCTTTCTTTATTCGCTGTA
TTTAACGCTATTTCCTCAATCCCATTCCCATTTGTACTAGAAGCCAGTGTGATGATCATC
GGCTTTCTCAATCTAGGAAAATATCTTGAGTTAAAAGTAAAACAGCGTTCATCGCTTGCC
TTAGAAAAATTGCTGGATTTAGCACCGCAGCAAGCGGTTGTTTTTGACGGAGAAATTACA
AAAACCATTTCAACTAAAGGTATCAAACCACAGATGCGGATTCAGGCTCTGACAGGAAAC
AGATTTGCCGTGGACGGCGTGTTGCAGAGCGGTTCATTATGGGTAGATGAATCAATGCTC
ACAGGCGAAGCGTTACCTGTTGAGAAACGAGTAGGCGATAAAGTGCGAGCTGGAACCATT
GTTCAAGATGGTGCTGGTATTTATCTTGCCGAGCAAGTGGGTTCGCAAACTGCACTAGCT
CGGATTATTTCCGCAGTCCGTCATGCACAATCCTCTAAACCACCATTAGCACAATGGGTC
GATAAGGTTGCGACGGTGTTTGTGCCTATTGTGGTGAGTATTGCCTTGTTCAGTGCATTA
GTTTGGTTGGCATTAGGTCAGGATTTTGCCTTTGCATTATCTATTTTCACAACAGTTTTA
ATCATCGCTTGCCCTTGTGCCTTAGGATTGGCTATTCCACTTTCCACCATTGCAGGCGTC
GCTCGTTCGGCTGAATTGGGTGTATTAGTAAGAAATATTGAAGCACTACAAGCGAGTAGT
GAAATTGATACTTTGGTGTTTGACAAAACAGGAACCCTTACCACTGGCGAAATGCAGGTT
ACACAGATTAACACTTTAGGCAATGTATCTGCTGACGAAGTACTACGTTTAGCCAAAAGC
CTTGAACAGCAAACGGCTCACCCGATTGCTAAAGCGATTGTAAAATATCACCCTGATCTG
ACCGCTTATCCTGCGAGTAACATAAAAGTTGCCAAAGGTTTAGGGATTTCAGCTCAAGTG
GGAGAAAACAATGTAAAAGTAGGCAATCGGCAATTTGTTGCTTCTGACTTTTGTGAAGAG
CAAGATTTGACTACGCAAGTTTTCGTTTCACTCAATGAACAGCTCATTGGCGTGATCTAT
TTGCAAGATCAACTTCGCCCTAAAAGCCAAGCGGTTATTACACAATTTAAACAGCAGGGC
TATCGCTGCATAATGCTCACAGGCGACCGCCAAGCTACAGCAAACTATTATGCCGAAACA
TTGGGTTTAGATGAAGTGATTGCAGAAGTGTTGCCGGAGCAGAAAGCTAAACAAATAACG
AAGTTACAGCAGCAAGGGCGGAAGGTGGCAATGATCGGTGATGGGATCAATGATTCTCCC
GCATTAGCTCAAGCGAATGTCGGTGTTGCAATGTACAATGGTAGTGAAATTGCGATAGAA
ACTGCGGATCTCTCATTAATGCAATCGGGATTACAACCACTAGCAGCAATTTTGCCCTTC
TCAAAACAGGTTGTACAGAATATGAAACAGAGCCTATTCGGTGCATTTATTTACAATATT
GTTGCCATTCCGATCGCCTGCGGTGTGCTTTATCCTTTTACTGGTTGGCTATTAAATCCG
ATGATTGCAGCAGTAGCTATGGCATTGTCGTCTGTGACTGTTGTGTTAAATAGCCAGAGG
TTGTTAAGATAAAAGTAAAAAATAGAGAGCAAAAAAGAATTCTATTTACCATCGTGTCAT
TACCAGCCCCAACCATTCAAAGAGTGATAGAGGATCACTATTTAGGTGTCTGCGTTACTG
TTAGATTCATCTATTTCAGTATTTTTGAGTAATGTTATTATGCTGAAGCATAACAATCTT
ATTTTATTGCTTACAGCTCCGTGCCGTAAAACTCCGCTATTTTTGTTCACATCCAACGAA
AAAAGAGAAATATAAAAGCCTTGAAGTTTTTACATTTCAAGGCTTTATATTATGTTTGTC
TAGATCTGCTGAAATCAATTTGGTGGAGATAATCGGGATCGAACCGACGACCTCTTGAAT
GCCATTCAAGCGCTCTCCCAACTGAGCTATATCCCCAAAATTGCGAGAGATGATATGCTC
TCGCTTTTTTTCTGTCAATCTGAAAACAATGGAAATAGATTAATTGATTAAAAACTAACT
AGTTCTGAGCTTCAATAAACGCAATCGCTTTTTGAATACGCGCAAGCGTTCTCTCTTTAC
CAACTAACTTCGCAGTAATATCCATAGATGGCGACTGCCCTGAGCCTGTTACTGCAAGGC
GGAATGGCATACCCACTTTACCCATACCGATGTCAAGCTCTGCGGCAGTTTGGTTCATTG
CATCGTGGATATTTTCAACACTCCAATCATCACAAGCGGTCAGTTTTTCCAATAATTTTG
CAAGTGGTGCCACTGCTTCTGCTTTGAAGTTTTTCGCTACCGCTTTTTCATCATAGCTAT
CAAATTCTTGATAGAAATAACGGCTTTGGCTTGCTAATTCTTTTAAGGTTTTTGCACGTT
CGCTTAAGACTGGAATGATCTCTGCTAATGCAGGTCCTTGAGAGAAATCAATCCCCTGAG
CATTCATATGCCATTCAAGGTATTTTGCCACATAGACTGCAGGCAAACTACGCATATAGT
GTTGGTTTAGCCACTGTAATTTTTCCGTGTTAAAGGCACTTGCCGATTTGCTGACAGCAT
GAATGTCGAATAACTCAATCATCTCTTCACGGGTGAAGATCTCTTGATCGCCGTATCCCC
AGCCTAAACGTACGAGATAGTTAATTAAGGCTTCGGGTAAATAGCCATCATCACGATATT
GCATTACGCTAACTGCACCGTGACGTTTGGAAAGTTTTTGACCATCATCGCCGTTAATCA
TCGAAACGTGAGCGTAAGTTGGAATTTCTGCCCCTAACGCTTTTAAGATGTTGATTTGGC
GTGGTGTGTTGTTAATATGATCTTCACCTCGAACAACGTGGGTAATGCCCATATCCCAGT
CATCGACAACCACACAGAAGTTGTAGGTCGGTGCGCCATCGGTACGGCGGATAATTAAGT
CGTCTAATTCGCTGTTGCTGATTTCAATGCGTCCACGCACCGCATCATCAAAAATCACTG
ATCCTTCCGTTGGGTTTTTAAAACGAACAACGTGTGGTTCGCTCGGATCGTGTGAATGAT
CGCCTAAGCAGTGGCGGTCATAACGAGGTTTCTCTTTATTCGCTTCTTGGTTTGCACGCA
ATTCATCTAAACGCTCTTTTGAGCAGTAGCAACGGTATGCCGTGCCTTCTTCAATCATTT
GATCGATCACTTGGTTATAACGATCAAAACGTTTTGTTTGGAAATAAGGGCCGTGTTCCC
ACGCTAAGTTAAGCCATTCCATGCCTTCGATAATCGCTGCGGTTGCTTCTGGGGTAGAAC
GCTCAAGGTCGGTATCTTCAATGCGTAATACAAATTCGCCGTTGTTATGTTTAGCATATA
ACCAAGAATAAAGTGCCGTTCTAGCTCCACCAACGTGTAAATAGCCTGTCGGACTTGGTG
CGAAACGAGTACGCACCTTCACATTTGGATCTAAAGGGAAAAGGGTTTCAATTTTCATAT
TATCGCCTATATTTTTTCAGAATTTTCTAAACAAAAAGGTTTCGGTATTTTACCCCTCTT
GAGCGGAAATCATAGTGAAAAGTTGACAGTTTAGGTGAATTTTTCAACGAATAGCCAAAA
AATAGCAAAAATGGATTGACTGAAAATTTTTGAACTCTATAATGCCAACCCACAACGACG
GGCGATTAGCTCAGTTGGGAGAGCACCTCCCTTACAAGGAGGGGGTCACTGGTTCGAGAC
CGGTATCGCCCACCACTTCAACTTTTGAAGTCTGTTGTTACAATCTAATTTAGTTTGAAA
AGGGCGATTAGCTCAGTTGGGAGAGCACCTCCCTTACAAGGAGGGGGTCACTGGTTCGAG
ACCGGTATCGCCCACCACTTTTTTAAAGTACCAGCCTTTCAAACTTCCCATTGGTTTAAA
TGCTTATCTTAAGTGGGCGATTAGCTCAGTTGGGAGAGCACCTCCCTTACAAGGAGGGGG
TCACTGGTTCGAGACCGGTATCGCCCACCACTTAATCCAAGTGTTTAAACTAGTCGAAAC
CGCAAGGTATTCGGGCGATTAGCTCAGTTGGGAGAGCACCTCCCTTACAAGGAGGGGGTC
ACTGGTTCGAGACCGGTATCGCCCACCATTTCACTTTTCATCAATCTCCTTCTTATTTTG
CAAATTTTTTGTTTGATCTGACCGCTTATCTTTGACTTTTTACTATTTTTTCGATCTCTG
TCGAAAAATTTATCTCTTGTCCTTTCTCTTTTTTATATTTCAATTAGGCTTTTTCTGTTT
TTCCCTAAAACTATACGTTTTAAACGTATATTTAACTTAAAAATAGGAGTAGAATAATGA
ATGTCGCTTTTGTGGAGTTGCCGCCTTTTGAGGAATATAGAAAAAAGTATCTTGACGATG
ACTCATTTAGATTATTACAAAATGAGTTACTAAAATTTCCCGATAAGGGAGAGCTTATTC
ACAAGGTACTGGGGGACTAAGAAAATTGCGTATTGTGGATATTATTAGACAAAAAGGAAA
AAGAGGCGGAGCTAGGGTAATCTATTACTATTACGTGCGAGGGAAACAAGTTTGGTTGTT
CCACGCCTACAATAAAAACCAACAAGACGATTTATCTAATGAAGAACGTGTGGTTTTGGC
GAATACATTAAGCTATTTAAAATCTTTAGTGAGGTAATATATGGGAAAATTATTTAATGA
ACTAATGGAAGGGATGCAAGCATTAGAGTTACACTTACAAGGCAAAATTACACTAAAAAC
CACTGTTGTGGAAGTTCCTGATCCGATAGTGATTACCCCCGAAGAAGTGAAAGCTATTCG
TCAGAAATTAAATCTTTCACAAGCCGTTTTTGCTCGTAAATTACACACTTCGGTGAGAAC
TTATCAAGGCTGGGAGCAAGGAAGAACAAAACCTAATCCACAAGCGGTTTTATTATTAAA
AATGGTTGAAAAATCACCAAAAACATTTGAGCAGATTGCGAGCATTTAAGTGAATATCGG
CTTGTTTATCGCAAGCCGAACTATTTTTGTGATCCCCGTCGAAAAATTCATTATTTCAAC
TTTTCAAATCTTGCAAAAATCACTAGCCTAAACGAGCAGACAACAGTAGAATTGCCGCCT
TTAATTTAACTAAATTCCAGCAAAACTAACCTTTTGCCACAAACCGTGTAACAACGAGGC
TTTCAAACAATGTCTGAACAAATTCAAGCAACGGACGCAAGTTGCAATTCAACCAAAACT
GAAAAAATTAACTTATTAAACTTAAATCGTCAGCAGATGCGTGAACTATTTGCGGAAATG
GGCGAGAAGCCATTTCGTGCTGATCAGCTGATGAAATGGATTTATCATTTTGGTGAAGAT
AATTTTGATAATATGACCAACATCAATAAGGTGTTGCGTGAAAAATTAAAACGGATCGCT
GAGATTAAAGCGCCTGAAGTTGCAGTAGAACAACGTTCTGCCGACGGCACAATCAAATGG
GCGATGTGGGTTGGCGATCAGCAAATTGAAACGGTATATATCCCAGAAGATGATCGTGCC
ACCTTGTGTGTTTCTTCGCAGGTGGGTTGTGCCTTGGCTTGTACTTTCTGTTCAACGGCA
CAGCAAGGCTTTAACCGTAATTTAAGCGTATCTGAAATTATCGGGCAGGTGTGGCGTGCA
TCAAAAATTATCGGTAACTTTGGTGTAACGGGCATTCGTCCGATTACCAATGTGGTGATG
ATGGGAATGGGTGAACCATTGTTGAATATGAATAACGTTATTCCAGCAATGGAAATTATG
TTAGACGATTTTGCTTATGGTCTATCTAAACGCCGTGTGACTCTTTCAACATCAGGGGTT
GTACCAGCGTTAGATAAAATGCGTGAGCAGATTGATGTTGCATTAGCGATTTCATTGCAC
GCACCAAACGATGAACTGCGTAATGAATTAATTCCACTGAATAAAAAATACAACATTAAA
ATGTTAATTGATTCTGTGAATAAATACTTAGAAGTATCAAACGCTAATCACGGTAAAGTG
ACGATTGAATATGTGATGCTAAGCCACGTCAATGATGATGTGGAACACGCTCATCAGTTG
GCAGATGTATTGAAAAATACCCCAAGTAAAATCAACTTGATCCCGTGGAACCCGTTCCCA
GAAGCACCCTATGCGAAGAGTTCAAATACGCGTATTGATCGCTTCCAAAAAACCTTGATG
GAATATGGCTTTACGGTGACAGTGCGTAAAACTCGTGGTGATGATATTGATGCTGCCTGT
GGGCAACTTGCGGGTGATGTGATTGACCGCACTAAACGCACCTTTGAAAAACGTAAATTC
GGCGAAGGGATTGCGGTTCAAAATCAGTAGTATATTTCAAGGTAGAGACACACTGCGTGT
GTCCGTTCCAACAATCGTAATTCGTATCGGCGGACACACGCGGTGTGTCCCTTGTATATT
AAAATTATAGTAAACTAGCAACATAAACCATAACGTTATCCACAGCTTGGGTGTCCCTAG
AGCTAAAACTCGTTCTGTAGCGTAG
>H100 Scaffold2
ATAAAATCAATATGTTACGGCTACATGGTGGGTCAAGACCCACCCTACAAGCTGTTTTTC
CTAATAAAACATCGTAAACCTTTATTTACATTTTCAGGATGCACAAATGTCCCCGCACGC
TATTGTAAAAAAAAAAAAAAAACAAGAGTTACACAAAACTAAAGATAAAATAACAAGAAT
TTTTCAACTTTTATCAATAAAAGTTAGAAATAATAGGCGGAAATCTAATGAAAGCGGTGA
TTTAGATAGGATATTTTGCATAGTAGACAATGTTGGTAAAAAGTGGGCTAAAGCCTTATA
GTACAAGGCTTTAAACTCACTTTTGAAGAATATGCTCACCTAAATATAGAAAAAACAACA
AATAGGTTGGAAGGGTTATTTAAAGAACTGAAGCAGAAATTATCGGTTCATAATGGATTA
ACGAAAAAGCATAAGATTATGTTTATAAAGGATTTTTTAAATAAAAAGAGTTGGTAATAA
TTAGGAAAAATAATTAAAACCAACTCTTTTGTCTACTTATATTGCATTGGTATATCCTCT
TCCATTTTAGAACGCTATCAATTATACAACATCATTATGTAGATGAAATGCTAAAAATCA
AACGAAAATCTGAGAATAAAGTGAAAGATATTTCCGTATTAAATGCTCAAATATCCTTAA
AAATCACCTACTTAATGAGATTAATTATCACTACATAGCATTCTGAAAATTATTTTTTGA
GATAGATCACAAAACTATTTTTTTTGTGTTACAAAATTGTAAAAATTCATTATAAAATAT
CCAAATTAATGGCAAAATGCTTCCATATTAGGTTTATATACTTTACTTTCCCAAGGAGGA
AATCGTGCAAACTGTCAATGTAGATGTTGCAATTGTGGGTGCAGGTGGCGGTGGTTTAAG
AGCCGCAATCGCAGCAGCAGAAGCTAACCCGAATTTGAAAATTGCATTAATTTCAAAAGT
TTATCCTATGCGTAGCCATACGGTTGCTGCAGAAGGTGGGGCGGCGGCAGTCGCTAAAGA
GGAAGACTCTTACGATAAACACTTCCACGATACTGTGGCAGGTGGCGACTGGCTTTGTGA
ACAAGATGTTGTTGAATATTTCGTAGAACACTCGCCAGTTGAAATGACGCAATTAGAGCG
TTGGGGCTGTCCGTGGAGCCGTAAAGCTGATGGTGATGTGAACGTTCGTCGTTTCGGTGG
TATGAAAATTGAACGTACTTGGTTCGCAGCCGATAAAACAGGTTTCCACTTATTGCATAC
CCTATTCCAAACCTCAATCAAATATCCGCAAATTATCCGTTTTGATGAGCATTTTGTCGT
GGATATTCTCGTTGATGATGGTCAAGTGCGTGGCTGTGTTGCAATGAATATGATGGAAGG
AACTTTCGTTCAAATCAATGCAAATGCGGTAGTTATCGCAACAGGTGGCGGTTGCCGTGC
TTATCGTTTCAACACCAACGGCGGTATCGTAACGGGTGACGGTTTATCAATGGCGTATCG
CCACGGCGTGCCACTTCGTGATATGGAATTTGTACAATATCACCCAACAGGCTTACCAAA
CACAGGTATCTTAATGACCGAAGGTTGTCGTGGTGAAGGCGGTATCTTAGTCAATAAAGA
TGGCTACCGTTACTTACAAGATTATGGTCTAGGCCCAGAAACTCCAGTTGGCAAACCAGA
AAATAAATATATGGAATTAGGCCCTCGTGATAAAGTTTCCCAAGCATTCTGGCAAGAGTG
GCGTAAAGGTAACACCTTAAAAACTGCCAAAGGTGTTGATGTGGTTCATCTTGACCTACG
TCACTTAGGTGAAAAATATTTACACGAACGTCTGCCATTTATCTGTGAATTAGCACAAGC
CTACGAAGGCGTAGATCCAGCGAAAGCACCAATTCCAGTTCGTCCAGTTGTTCACTATAC
AATGGGTGGTATTGAAGTTGATCAGCACGCAGAAACCTGTATCAAAGGCTTATTTGCAGT
GGGCGAATGTGCATCTTCTGGTTTACACGGTGCAAACCGCTTAGGTTCTAACTCATTAGC
AGAACTTGTGGTATTCGGTAAAGTTGCAGGTGAAATGGCTGCAAAACGTGCTGTTGAAGC
GACCGCTCGTAATCAAGCCGTAATTGACGCTCAAGCAAAAGATGTCTTAGAACGTGTTTA
TGCCTTAGCCCGTCAAGAGGGTGAAGAGTCTTGGTCACAAATCCGTAACGAAATGGGCGA
CTCAATGGAAGAAGGCTGTGGTATCTACCGTACTCAAGAAAGTATGGAAAAAACCGTAGC
GAAAATTGCAGAGTTAAAAGAGCGTTACAAACGTATCAAAGTGAAAGACAGCTCAAGTGT
ATTTAATACAGACTTGCTCTACAAAATTGAACTTGGTTATATCCTTGACGTAGCACAATC
TATCTCATCTTCTGCGGTAGAACGTAAAGAGTCTCGTGGTGCACACCAACGTTTAGACTA
CGTTGAACGTGATGATGTGAACTACTTAAAACACACCCTTGCATTCTACAATGCAGACGG
CGCACCAACAATCAAATACAGCGACGTGAAAATTACCACATCACAACCGGCTAAACGTGT
TTATGGTGCAGAAGCAGAAGCTCAAGAAAAAGCAGCGAAAAAGGAGTAACAGAAGATGAC
TAACCAAAGTAAAATGACGGTAGAAGTACTTCGTTATAACCCTGAACAAGATAACGAACC
GTACTTATCAAAATATGAAGTACCTTACGATAGCCAAACTTCGTTACTTGATGCACTTGG
CTACATCAAAGATGAATTAGAGCCAGAGCTTTCATACCGTTGGTCTTGCCGTATGGCGAT
CTGTGGCTCTTGCGGTATGATGGTAAACGGCAAACCAAAGCTTGCATGTAAAACATTCTT
ACGCGATTACAGGGGTTATATGCGAATTGAACCGCTTGCAAACTTCCCGATTGAACGTGA
CTTAGTTGTTGATTTAAGCCACTTCATCGAAAGTTTAGAAAGCATCAAGCCATACATTAT
TGACAACAAAGCGCCTGAACTTGATGGCAAACCACACCCATCAGCAGAGCTTGCGAAAAG
CCGTACCAAACAAACCCCAGCACAACTTGAGAAATACCGTACCTTCTCAATGTGTATTAA
CTGCGGTTTATGCTATGCCGCTTGCCCACAATTTGGCTTAAACCCTGAATTTGTTGGCCC
AGCAGCATTAACCTTAGCTCACCGTTACAACCTAGATAACCGTGATAATGGTAAAGCGGA
ACGTATGAAAATTATCAACGGCAAAAACGGTGTATGGAGCTGTACATTCGTCGGCTATTG
CTCTGAAGTTTGTCCGAAGCATGTTGGTCCAGCCTCTGCGGTAAACCAAGGTAAGATCGA
AAGTGCTAAAGATTATGTCTTTGCAATGTTAAAACCGCAAAAGTAAGGAGAGAGTAAAAT
GACAACAACAGCAAGTAAACGCAAAAAATATGTGCGTGAAGTGAAACCAACTTGGTGGAA
AGCGTTAGATTTTTACAAATTCTACGTTTTGCGTGAAAGTACCTCTGTTCCTACCATTTG
GTTCTGTTTAGTGCTTTTCTACGGCTTAGCATGCTTAGGAAAAGAGAACGGATTTGTAGA
GAATTTCATTCCATTCTTACAAAATCCATTAGTGGTAGTTTTAAATATTATTACCCTTGG
TGCAGTATTATTAAATAGCTTTACCTTCTTTGGTATGGCACCTCAAATGATGAACGTTAT
CGTGAAAAATGAACGTATTGACGTTAAACTCGTTTCTCGCGTATTTTGGGGTATTACTGC
TTTCGTAAGCCTTTTAGCTTTAATCTTGGTATAGGGAGAGCATAAAAATGGATAAACTTA
ATCCTCCACGTTCAAATGAACCTGCAGTATGGCTACTTTTCGGTGCTGGCGGTGCTATTA
GTGCAATCTTCTTCCCTGTGCTTGTATTAATCTTAGGTTTCTTACTGCCATTCGGACTGA
TTACACCAGATAATATTATTGCATTTGCACACACTTGGATCGGTAAATTAGCAATTCTTG
CATTACTGATTTTCCCAATGTGGTGTGGTATGCACCGTGTTCACTTAGGTTTACACGACT
TTAAAATTCACGTTCCTGCAGGCGGTTGGATTTTCTATGGTTTATCTGCACTTTATAGTG
TATTAGTGATTTTTGCGGTGATTAATTTATAAGTTAAAGTCTTGTTGAACAGCTATTCCC
TGTAAGAAATAGCTATTTATAGTAGACATTTTTCTTGTCTTCTTTGAGATAAGCTCATAT
AATTAGGACATCTACAGTATAAATGTAGATGTCTTTCTATGAGGAAACTTTGGGCTTCTC
GCAGTAGTCTTTAATTTACTTGGTCAGGTTCGGAAGAAAGCAGCCAGAATTAGAATAGCT
AAGTGCCGAGTCTATGCTTAAAGTTTCCTCTCCCTTAACTAGTCTTTTGGGAGAAGAAAA
CATACGCACTGCTTTATAAGATTAGTTCCTCTGTTAATGTCAGCTTTCCGTTAATCATGC
AGAGCTCTTTTGTACTCATTAACCCACATTGCTGTAGCACCACACACGGCAACAGGCATT
ACCACTAAGTTAATAAATGGCAACATCGTAAAAATACTTACCAAAGCCCCAAAAGTAAAA
TTCATTGTACGATATTGTGCTAATGCATTTCGCATACGTTGAAATTGAATTTTATGGTTA
TCAAAAGGGTAATCGCAATATTGAATTGCAATTAACCAAGCCCCGAAAATAAATGCCAAG
ATAGGGATAATAGTCTGCCCTAAAACAGGTATAAAACCTAATAAAAATAAGGCAACCAAA
CGTGGAATGCTATACCACATTTTTTGCCACTCACGTTTGAGCATACGAGGTATATCTTTT
AGCATTTCATTAAAACTCATTTCCATGAGATTTTTCCCCGTGAGTTGTTGCTCAACTTTT
TCTGCGAGTAACGCATTAAATGGGGCAGCAATAAAATTCGCTAAAGTGGTGAAAGCAAAG
TAGAAAGCAACTAAAATCATTAAAAAAGCCAATGGAATAAGGATAAAACTCAACCATTCT
AACCACGAAGGCAAGAGCGAATCTAACATTCCCCCTACATTGGCAAAAAAGAGCCAAATT
AGGCTAATCATCAACACTGCATTGATAATTACAGGAAAAATAATAAATGGCATTAACTGA
CGCTGTAACATTAATCGCCAACCATAGATGAAATAGTGAAAACCAGCACCAATTTGTGTT
TCTGGGGTAGAAAATAGCGAAGACATAATTAACCTTTCTATTCAAATTTTTAGAAGAAAT
ATGGTAAGCTATGCACACATTTTCACAAAGTGTTAAATTTCAATTTTGATGATTTTATGA
GCTAAAGAGGGCAAAATGGAAACTCATATTCTTTTCTTTATTTTAGCAGGATTATTAATC
GCTGTTTTAATTGGATACAGTATTTGGTCTGCACGCAGAGAAAAATCTCGTATTTTTTCA
AATACCTTTTCCACTCGTCCACCTTCGTCTCCAATTAGCAATGAAATTACAGCAGATATT
CCAACAACGCTAAATGTCGTAGCTCAGCAACCATTCAATACTGAAACACCTGCTGATTTT
ATTCAATCTCAGCAAGAAGTTGAGAATAGTGTCAAAAATATTCGTATTAGTTTACAAACT
CAAGAAATATCTCAACCTTTATATCAAGAGTCTATGCCAGAATCTCAATCTGAAGCATAT
CAACAAAATCAGATACAAGAACAGACTGTCCAAGTAGAGCAAGTTGAAACAATAGAACAA
ACTACGGAGCATAATATAATCACTTTGTATGTTGTTGCACCAGAAGGCGTTCAATTTCAA
GGTAATGCCATTGTACAAAATTTAGAAATGTTAGGTTTTCATTTTGGTGAATACCAGATC
TTCCACCGCCATTTAGATAATCCTGCAAGTCCTGTATTGTTCAGCGTGGCGAATATGATG
CAACCAGGAGTCTTTGATTTAGCAAGAATGGAACAGTTTTCTACAGTGGGATTAGTATTC
TTTATGCACTTACCTTCAGTAGGTAATGATCTAGCTAATTTAAAATTAATGATTCGTACC
GTAGAGAGCTTTGCTCAATCTGTTGGCGGTTTTGTCTTAGATGAACAACATCAAATTTTT
AACGAGGAATCTCGCCAAAATTATCTACTACGAGTAGCCAATTAATTTGCAGTACATTGT
TTAAATATGACCGCTTGCAAGCGGTCTTTTTTATCGAGAAATTTACAGATGCCACACTCT
ATTGAAACCCAACTTGAACATTTGCGTGAAAAATTGCGTGAATATGAATACCACTACCAC
GTTTTAGATAATCCACTTGTACCCGATGCAGAATATGATCGCTTGATGAACAAGTTAAAA
AATCTGGAATGGCAATATCCTGAATTAATCACGTCCGATTCACCGACACAACGGGTTGGT
GCTAAGCCGTTAGATGGTTTTGCTCAAATTACCCACGAAATTCCAATGCTTTCTCTGGAT
AACGCCTTTTCAGATGATGACCTCACAGGCTTTTTGCGTCGTATTGAAGATCGTATTGCA
ATCAACAGTAATCAAATTGAATTTTGTTGTGAGCCTAAACTTGATGGCTTAGCGGTGAGT
ATTCTTTATGTTGATGGAGTACTAACTCAAGCTGCAACCCGTGGCGACGGAACAACAGGG
GAAGATATTACCGCCAATATCCGCACGATCCGCAATATTCCGTTAAAACTGAAAACCAAT
AATCCTCCGCATCGTTTAGAAGTGCGTGGTGAAGTTTTTATGCCACAGCAAGGATTTGAG
CAGTTAAATGAAAAAGCACTGGCAAAAGGTGAGAAGACCTTTGCTAACCCTCGTAATGCA
GCGGCAGGTTCACTTCGTCAGCTCGATCCGAAAATCACTAGCCAACGCCCGTTAATGTTG
AATGCCTATAACATTGGGGTTTATGAAAGTGATGATGAACTCCCTACGACACATTTTGAC
CGCTTGCAGTGGTTAAAAACCTTGGGGATTCCTGTCAATGCTGAAATTACCTTAGCAACG
GGTTCTCAAGCCTTGACTGCGTTTTATCAAAAAATCCAAGCCAAACGTAGTTCGCTGGGT
TACGACATTGACGGCACGGTGTTGAAAGTCAATGAGATTACATTGCAAGAACAGCTTGGC
TTTATCTCAAAAGCACCTCGTTGGGCAATTGCTTACAAATTCCCTGCACAAGAAGAGATG
ACGATTCTGAACGATGTTGAATTTCAGGTCGGCAGAACAGGGGCAATTACCCCAGTGGCA
AAATTAGAGCCCGTCTTTGTAGCTGGGGTAACAGTGAGCAATGCTACCTTACATAACGGT
GATGAGATTGAGCGTTTAGGGATCGCAATTGGGGATACCGTGATTATTCGCCGAGCAGGT
GATGTTATTCCGCAAATTGTGGGCGTTGTGGCTGAACGTCGTCCTGACAATGCAAAAAAA
ATTGCTTTTCCAACCGCTTGTCCTGTGTGTAACTCAGCTGTAGTACGTGTTGAGGGCGAA
GCTGTTGCTCGTTGTACTGGGGGATTATTCTGCGGAGCCCAACGTAAAGAGGCGTTAAAG
CATTTCGTTTCACGCAAAGCAATGGATATTGACGGCGTGGGTGAAAAACTGATTGAACAA
CTGATGGAACGTGAGCTGATCCATACCCCGGCAGATCTGTTTAAACTCGATCACACCACC
TTGATGCGTTTAGAGCGAATGGGGGAGAAATCTGCCAATAACGCACTACAAAGTATCGAA
AAGGCAAAAAATACCACCCTTGCCCGCTTCTTATTTGCTTTGGGTATTCGAGATGTGGGC
GAATCTACCGCACAAAATCTCGCAAATCACTTTGGTACGCTTGATGCGATTCGCCAAGCG
GATTTAGACACGCTAAAACAGGTACAAGATGTAGGGGAAGTTGTGGCAAACCGCCTATTC
CAATTCTGGCAAGAACCACATAATGTTGAAGTCGTGGAGGATCTGATTGCTCAAGGGGTG
ACGTGGCAAGATGTGGTGCCACAAGAGATTGCTGACAATCCATTAAAAGATAAAACAGTG
GTACTAACAGGGACATTAACACAGCTCACCCGTGATCAAGCAAAAGCCTTGTTACAGCAA
CTCGGTTGTAAAGTATCTGGCAGTGTATCAAGTAAAACGGATTATTTGATTGCAGGGGAA
AAGGCTGGTTCAAAATTGGCAAAAGCACAGGAATTGGGAGTGAAAATTTTGAGTGAGGAC
GAGTTAATTGGATATTTTACGACTATAGTATCGTAATATGTGAAGCAAGAGTTTGATTTT
AACTTTAGGGCTAATCTAATACAGCCCCTAAAGTTAATCACAAACAATACTTTCTATATG
ATATAAATGCTCTCTAATAAGCCCTAAAAACGCCTCTCCAAACCTCTCCAGTTTTCTCTC
ACCTACCCCATTAATGGAAAGCATTTCATCTGCCGTCGTTGGCATAAATTCTGCCATTTC
TTGTAGGGTAGCGTCATTGAAAACCACATAAGGAGGGATATTTTCCTTATCGGCAATCTG
TTTGCGTAAAAAGCGTAAACGGGCAAAAAGATCTTTATCATACCGCTTGCTAGCTTGCTG
TTTCTGCACATAAGTTGTCGCCGAAAAACTTAAACGTGGGGAAGCCAGTGCCAAGGCTGT
TTCACCGCGTAAAATGGGGCGAGCTTGTTCTGTGAGTTGTAGGGCAGAATGATTAACAAT
GTTTTGGCGAATAAAGCCAAGATGAATGAGCTGGCGAGTTACGCTAATCCAATATTCTTG
CGATTTATCCTTGCCAATCCCATAGACAGATAGAGTGTCGTGTTGATATTCACGGATTTT
TTGCTGATTTAAGCCCCGAAGAACTGCAATAATATGATGTAAGCCGAAGCGTTGTCCTGT
GCGGTAAATAACGGACATCACTTTTTGGGCATCAACTAAGCCATCATACTTTTTCGGTGG
ATCAAGGCAAATGTCACAATTTTGACAAGCAACTTGGCGTGTTTCACCAAAATAGTTGAG
TAACACAAGGCGACGGCAAGTTTGTGATTCGGCAAAAGCCCCAATGGCTTGCAATTTATG
TTGCTCAATTTGACGTTGTTCACTTTCTGGTTTTTCTAGTAATACCTTGTGTAGCCAACC
ATAATCCGCAGGATCGTAAAATAACACCGCTTCCGCAGGAAGATCATCTCTCCCTGCTCG
TCCTGTTTCTTGATAATAGGCTTCAATGCTTCTTGGCAGATCAAAATGCACAACAAAACG
CACATTGGATTTGTTGATCCCCATTCCAAAGGCAACAGTAGCAACGACAATTTGAATATT
ATCTCGTTGAAACGCATTTTGAACGGTTTCCCGTTGTTGCATCGTCATTCCTGCGTGATA
GCCCATTACAGAAAAACGGTGAGAAGAAAGTTTTTCCGTGAGTTCTTCAACTTTCTTACG
GCTATTACAATAAACAATCCCACTTTTCCCTTGCTGACTGCTGATAAATTTGATCAGTTG
ATCCACAGGTTTAAATTTTTCTTGCACCGTATAGCGAATGTTAGGACGATCAAAACTTCC
TAAATAAGTATGGGGATCTTCTAACTTAAGATGATGAATAATATCAAAACGGGTTGTCGG
ATCGGCAGTTGCAGTCAGTGCAACAAGCGGTATGTTTGGGAAAGTTTTTCGCAAACCGCC
TAACAAGGTGTATTCAGGGCGAAAATCGTGTCCCCATTGAGATACGCAATGTGCTTCATC
GACTGCAATCAGGCTAATTTTGCACAATGAGATAAATTGAAAAAAATTTGATGTCATTAC
CTTTTCGGGTGAAAGGTAAAGTAGCTTGAGTTGTCCCGAAATCGCTTTTTGTTCAACCGC
TTGCTGTTCTTCAATCGTTTGGGTGGAATTGATATAGCCTGCTTCAACACCATTGGTGAG
CAGTTGATCTACCTGATCCTTCATTAGCGAAATTAAAGGTGAGATCACGAGAGTTATGCC
TTCAAAACAGAGGGCTGGCACTTGATAACAAAGGGATTTTCCGCCCCCTGTCGTCATAAT
CACCAAGCAATCTTTGCCCGACAAGATCGCTTCAATCACTTCTGATTGACCTTGTCGGAA
AGATTGGTAGCCGAAAACGTTATGTAAAACCGTTTCAGCTTTGGCAAGCGGTATAACTGA
CATTAGCTAAAAGAGATCTTTTCGCCGTGACGAGCGACTGCCTCTTCTAAATGTGTCCAA
AATGAACGCCCTTCCGCACTGACCCAATCGCCATCACGATGGGCAAAGTGATAACCTCCT
AATTTACTTGCCAGCCAAAGTTCAAGCATAGCTTCTTGCTTGTTAATGACAATTTGTGAA
TCATCATCAAAAGTAATAGTAAAAACAGCCCCTTGTGTTTCACAATCGACATCGCAACCT
TGTTCTTCAAGTTGTTCTTCAATATGTTCCCACACTTGTTCAATCGCTTGATGAAATTCT
GCTAAATTCATAAATAATCTCTTCGTAAAGCCAAAATTTGAAAGGCGTTATTTTGGATTT
TTCTGAACATTTTTTCAATCGAAATCTGAAGGATTACATCCAAGCGTTGCTACGAATAAC
GCCGACAGCAATGCCTTCGATTTCAATATAAGATTGACGAGGATCGATGATAATCGGCTC
TAATTCATCATTTTCTGGGTGTAAATAGATTAAGTCACCTTTTTTCTCTAAGCGTTTGAC
GGTCACTTCATCATCAACACGAGCGACAACCACTTGCCCATTACGAACAGATTTGGTTTT
ATGCACTGCGAGTAAATCACCATCTAAGATGCCAATTTTCTCCATTGAGTTCCCATTCAC
CTTAAGAAGGTAATCAGCGGCTGGTGAAAACATTGCTCCATTCACAGGATAATGTTTTTC
AATATGTTCAATCGCCTCAATCGGCGTACCTGCTGCAACTTTACCAATTAAAGGCAAACC
CTCTTCATCATTTGCGGCTTCATCTTCCACTAAAATACGGATCCCACGCGAAGTTCCTGA
AAGCATTTCAATATAGCCTTTACGAGCAAGAGCTTTAAGATGTTCTTCTGCGGCATTTGG
CGATTTAAACCCTATTTCGCGTGCAATTTCTACACGAGTTGGCGGCATCCCCGTACTTTC
AATATGATTTTTTACAAATTCAAAGATTTCTTGCTGACGAGCCGTTAGGTGCTGACGTTT
CATAAGTTCCTCACTGTCTTTATATACAGAAATTTATGACATTATATACAGTAAAATTTC
ATTTGCAACGAAATAATTTTAGATTTATGTAAGAAATTCAAACACAGTAAACTAAGTTTT
ACCCATACCCCAAACTGACTTTTCACATATAAAGACTATATTCCCTAAATATCTAAAAAT
ATTTTGTCAGAAATCTCTGTTATCTTCGTCTAATCAATAAAACCACAAAACAAAAGGGAC
ATTATGATTAAAAATGTATTGGCAGGATTTGGTTTACTAGGCTTACGTTTATTTATTGCT
TATGAATTTTTTGAAGCAGGGTTAGAAAAATGGTATGGGCAAAATTGGTTTGCTGATATT
CAAGAGCAGTTTCCGTTTCCATTTTATTTACTACCTTCTGAAATAAACTGGGCATTTGCT
ATGGGAGCAGAATTGTTATTCCCACTGTTATTAGTAGTAGGGCTATTTACTCGCTTTAGT
GCTTTAGGTTTATCTGTACTCACTATCGTAGCTTGGTATGCAGTACATTCTGGTATGGGG
TATAACGTCTGCCAAAATGGTTACAAGATGGCACTGGTTTACCTAGTAATTTTAGCACCT
TTGATGTTTCAAGGTGCAGGTATGGTTTCTGTGGATTTTTGGCTACAGAAAAGGTTTTCA
GCCAAACTAACTTGGTTGAAATTTTGTTAATCATTATAAAGGTGATCTCAATGAAAAAAA
CAACATTAATGGCACTTGCAGGTGCATTATCAATGGCAGTTTCAGCTCAAGCTCAAACTG
ATAAGACAGCAGAAACTTGTGTGGAAATGCAAGGTGAAAAGTGTGTCAAAACTAAAGCGA
CTGAAGGGAAATGTGGTGAAGGGAAATGCGGTTCTGATGCCAAAAAATCAACTACACCGA
AGTCTGCAGAAGGCAAATGTGGGGAAGGTAAGTGCGGTGCTGAAGCGACTAAAATGCCAG
CTACAAAAACAGCAGAAGGCAAATGTGGCGAAGGTAAATGCGGAAGTAAATGATGGGAAA
ATAATGGTGGGGTTAACCTACCATTTCACTATTTTTGAATAAAATTGAATTATAAGGAAT
GATGATGTTAGTGGGTTCAGGCTTGGGCTATCGCCGTGATCTTGCCAATGGTTTTTTACA
ATTACCTACACAAAGTGCGGTTCAATTCATTGAAATTGCTCCTGAAAATTGGGTCAAGAT
GGGTGGTTCAGCTCGCTATCAATTTGACCAGGTTGCGGAACGTTTTCCTGTTGCGGTACA
TGGTTTATCTCTTTCTTTAGGGGGGCAAGCACCTCTTGATAAGGAGTTATTAAAGTCAAT
TAAAATATTGATGAAGCAATATGGATCAACATTTTTTTCAGAACATTTGAGCTATTGCGA
ATGTGAAGGGCATTTATATGATTTATTACCTATGCCTTTTACTGATGAAGCTGTATTGCA
TACGGCACAACGTATTCGTGAAGTCCAAGATTATTTAGGTTTAAAAATTGCACTTGAAAA
TACCTCATATTATTTACATTCACCCACTAGCACCATGAATGAAGTCGAGTTTCTAAATGC
GATTGCTCAAGAAGCAGATTGTGACATTCATCTTGATGTAAACAATATTTATGTAAATGG
GGTCAATCATGGTTTGTTAGACCCTTATCAATTTATTGATCAAGTGGATCATAAAAGGGT
AAGTTATATCCATATTGCAGGACACAATGAAGAACAAGAGGTGTTACCCGAAGTAAATAC
AGGTGAGGAAGCCTTTAATAAAGTTCAAGGTGAATTTCGTCATTTACCGCAATTGTTAAT
TGACACTCACGGAGAGAAGGTTAAAGGTTCTGTATGGGATTTGCTTGCTTACACTTATCA
ACGTTTACCCCATATTCCGCCAACATTATTAGAACGTGATTTTAATTTTCCACCGTTTAT
GGAACTTTATGCTGAGGTGGAACATATCGCTCGGTTACAACGACAATACGCTAAGTAGAG
GAAAAAATGACCGATAAACAGACTGCTCTTGCACAAACACAACGAGCTTTTGCCAATGCA
ATAAGAAGAAAAGATTGCACTTTGCTTCAGGGTGTAGAGCCTCATCGTTTACGTATTTAT
GCGCAGTTAGTTCGTAACAGTATTTTAGGATTTATTCAGCGTTGTTTTACTGAAACACCA
AAGCACTGTGATCCTGAGCAATGGCAACAGCTTCAAGAAGATTTTATCCAAACGGGACAA
GCTCATTCACCATATTTCCAAGAAATTGCACTTGAATTTTTGCATTTTTGTCAGCAACAA
CAGAGAGTAAGTGCTGATATTTTAGCATTAATGGATTTTGAATATTCTCAGCTACTTGCC
GAAGTGGCGTTTGCGGAGATCCCTACACATTTTTCTTGGGATGCCGACACACTAATGCAA
CTTTCACCTGTTACTTACCTCAAACATTATGATGTAAGTTTTTTGAAAAATCAGTTTGAG
CAAATAATTTCCCAACCAAGTTATCTTATCATTTGGCGAAATCGTAAATTTGATGTTTAC
TACCAAGAAATAAGTGAGTTGGATTTTTATTTATTATCCTGTTTACAAGAGCAACCCTTA
AGTTTAAATCAATTAATGGAAGAGCTAACTCAATTGTTATCCGTAGAACAAATCTCCATA
CCTTTAATTCAGAATATTTGGCAAAAGTGGATTAACGCACAGGTGATTTTTCCTTCTCAA
ATTAAGCAACAAGCCGAGTAAAAAATGCAAACTGACTATTTAACATGCATTCCCTCTGAG
CAACTAGGAAAAATTCGCAAGCAAATGTTGCAATTTGCCCGCTTGCAACTTAATGATCAA
TCTCTCGCTGAAGACATGGTTCAAGAGGCATTAAGCAGTGCCTACCAATATGCCGATAAA
TTTCTAGGAGAAGCCTCTCTCAAAACTTGGATTTTTGCTATTTTGAAAAACAAAATCATA
GATAATCTAAGACAGCGACAGAAATGGGTGACTGAAAGCGACTTAGAGTACGATAATATT
CATCTTGCAGAGCAGATTTTTAAGCAAGGGAAATGGGACGATAATGCCTTTCAACCAAGT
GAATGGCAGGGAGTAGAACAAAGTCTTTATCGCAAAGAGTTTTGGATAATTTTTGAGTAT
TGCATTAATCAGTTGCCTGCGATACAAGCTCGTGTATTTATGATGCGACATCATTTAGAG
TTAGATAGCCAGATGATTTGCCAAGAGTGTGATATTTCTACCAGCAATTTACATACCTTG
TTATATAGAGCTAGGCTACAACTACAAGTCTGTTTATCACAAAAATGGTTTGGAGAATAA
AATGCTTAATTGTCAACAAATTAGTGAATTAATCTCTTTACAACAAGAGCAATCTCTTCG
TAAAAGCCAGTATATTCAACTAAAAATCCATTTGATGCTTTGTCCTTATTGCCGAGCCTT
TAAACGTAATACGGATAAGTTAAACCTATTTTTAAAAGGCTTTTGTCAAGGTTACGAAGG
TGATGGATTAAAAGTAGAAAAATCAACGAGAGAGTAATCTGTTAGTATGAGAGAAATGGG
AATGAGGCCTTGTCATTTCATGTTATAAAACATCGTATTTGAAGAAGTACGATGTTTTTT
TATTCCTCAACTTTTATGAATAAACTCAGATTTCCTTAAGAAATTTATGCTAAACTGCGC
ATCGTTTTAATCCGATCATAACTATAAAAGGATATAAAAATGTCTATGCTATTAAACCTG
TATCGTAAAGCATTGAACCTACCGCTTTCGCTGTTAGTGAAAACACGTTCAATTCCTACA
GATCCTGTGAATGAATTAGGGCTGAAGTTAGATCAACCTATTGTGTATGTGTTGCCCTAT
ACCTCACAAACGGATCTGTTAATTTTGCAAAAAAACTGCCAAGCTCTGAACTTGCCTGAT
CCGCTGGTAAATAATGATATTCAAGGGGTATCTTTGCCTCGTTTTGTCTTTTTAGATGAA
GGGCGTCGTTTCTTTAAATCCAAAGGGGCGAAAAGTGAAACAGAGTTGGTTTTCTATCGT
TATTTAGATTTAAACCGTAATGATGAGCAGTTAGACATTCAAGTGGTGCCTGTTTCTGTG
CTGTGGGGACGCGCACCGGGTAAAGAGAAAGGTTTGCCAGTATTACGTCTGCTGGGAACT
TTCCAACGCTTAGTGACAATGCTTTGGTTTGGGCGTGATAACTTTATCCGTTTTTCACAA
GCGGTTTCTTTACGCTATATGATTACCAATCACGGAACCGATAAAAATCTGGCTCAAAAA
TTGGCTCGTGTGGCAAAAATGCACTTTGCTAAACAGCGTTATTCGGCAACAGGCCCTCAG
TTGCCTGATCGTCAAGCGATGTTCAATAAGTTACTGCAATCCCCTGCAATTTTAGCAGCG
ATTGAAGATGAAGCGAAAAAACCAAAAAGTTCGCTTGAAAAAGCTCGCAAAGAAGCTGAG
AAAATTCTGGATGAAATCGCTGCAAATGTTCGTCACGACAGTTTAAGAACCGCAGATCGT
GTGTTAAGTTGGTTGTGGAATAAACTCTATCAAGGGATCAACGTGCAATATGCAGAGCGT
GTGCGTAAATTGGCATTAGAAGGACACGAGTTAGTATATGTGCCGTGCCACCGTAGCCAT
ATGGACTATCTGCTTCTCTCTTATATTCTGTATCATCAAGGCTTAGTGCCGCCACATATT
GCTGCTGGGAACAACCTAAACTTCTGGCCTGCAGGTCCTATTTTTAGAAGTTGGGGAGCG
TTCTTTATTCGTCGTACTTTCAAGGGCAATCGTCTGTATTCTACGATTTTCCGTGAATAC
CTTGCGGAGCTGTTCTACCGTGGTTATTCCGTGGAATACTTTATCGAGGGCGGTCGCTCA
CGGACTGGTCGTTTGCTTGATCCAAAAACAGGAATGATGTCGATGACGTTACAAGCATTG
CAACGTGGCTTAACTCGCCCGATCAGCATTGTGCCTGTTTATATTGGTTATGAACACGTT
TTAGAAGTAGATACTTACGCTAAAGAATTACGAGGTGCAGAGAAAGAGAAAGAGAATGCT
GGCTTGGTGTTACGTGTGATTAAGAAACTGAAAAAACTAGGGCAAGGCTATGTGAATTTT
GGCGAACCTATTCCACTTAATCACTATCTCAATCAGTATTTTCCTGAATGGAAAGAACCG
CTTACAGATGAAAATGGTCGTCCAAAATGGTTAAATAGTGCCGTTGAAGCGGTATCTAAA
CAAGTGATGGTGCATATTAATAATGCCGCCGCAGTCAATGCAAAAAATCTCATTGGCTCT
GTGTTGCTTGCTTCACGCCAACGTTCTTTAACGCGTGAACAGCTTATTGAGCAGGTTGAA
AGCTATATGCAACTGTTCAAAAATGTACCTTATACAGCGGAAGTCACTTTGCCAACGGAT
ACAGCTGAAGCGATGTTAGATCACGTTATTAATTTACCTCGTTCAGGTGTTATCTCAGAA
AAAGACAACTTTGGTGAAATTATCCGTTTAGATCGTCAATCTGCAGTATTAATGACCTAT
TATCGCAATAACATTCAGCATTTATTTGTTTTTCCATCATTGGTCGCAAGTATTGTGTTA
CATCACGAGACGGTATCTAAAGATTTGATTATCCAGAGTGTTAATCGCATTTATCCGTTC
TTACAAGCAGAACTCTTTATGCACTTTAAAACAGAGGAAGTTCGTGGGCATATTGAGGCA
ATTTTAGCGGAATTTGTTGCTCAAAATCTGATTAAAAATGAAAGCGATATGTTTGTGATT
AACCGCCAACGTATCCGTTCATTACAGTTACACTCTTCAGGTGTCCGTGAGTTATTACAA
CGTTATTACATCAGCTTGAGTATTTTGATTGAGCAACCTGAAATTAGTCGAAATGAGCTT
GAACAAGAAAGCCGTTCAATTGCACAACGTCTGTCTGTGCTACACGGTATTAATGCTCCA
GAGTTCTTTGATAAAGCATTGTTCTCGACCTTTAGTGCCACATTGAAAGAACAGGGGTAT
TTTGATGAAGAAGGGGATACGATCGTATCAAAAGTTCAATCTACTGAAGAGTTGATCAGG
GGATTGATCTCCGTTGAAATTCAACATACTGTTCAAGGAGCGATGGTCAAGTTGGAAGAG
GTAAATAATATATAAATATAGGGCGCTTTCTAATTAAATATTGTAGGAATACTTGGTGAG
TTGTGTTCCTACATTTCTTTTCTTGTGGAACAGCTACAAAATATAAAATTTTTTGCAATA
ACCGACCGCTTCTATCATTTTTTCCTTGTAATTCCTGCAAATTTTGCTACATTCCACAGG
TTATTTTTCTTGTTTAAAAGGTCAAAAAATGAACCAACAACTTGAGTTAATCAAATCTTC
CATTAAATCTATTCCTGACTATCCAAAAGCAGGCATTATCTTCCGTGATATTACTTCTTT
ATTAGAAGTGCCTGCCGCATTCCAAGCCTCTGTTGATGCAATTGTGGCTGAGTTTAAAGA
TAAAGGGATCACCAAAATTGTGGGGGCTGAATCTCGTGGATTTATCTTTGGTGCGCCAGT
GGCATTAGCTTTAGGTGTGCCTTTTGTACTTGTGCGCAAACCGAAAAAATTACCTCGTGC
GGTAATTTCGCAATCTTATGCCCTTGAGTACGGCGAAGATACCTTAGAGATCCATACAGA
CTCTGTTCAAGCTGGGGATAATGTGCTTGTCATTGATGATTTACTTGCAACTGGCGGTAC
GGTGGAAGCAACAGTACAACTTATTCGCCGTTTAGGTGGTACAGTTGAGAATGCAGCCTT
TGTGATTTGGTTGCCTGATCTTGACGGTAAAGAACGCTTAGAGAAAATCGGTGTCAATTC
TTATACCTTAGTGAGCTTTGAAGGTCACTAATCTTATATTTCTCCCTTTGCAATCCCCCC
TTTGTAAAAGGGGGGGTAGGGGGGATTTCAAGAGCTACGCAACATCTAAAGAGGTCAAAT
GTCCTATCAAGTTCTAGCACGCAAATGGCGACCACAGCGGTTTAGCGAAGTGGTCGGGCA
ACAACACGTTTTATCCGCTCTCGAAAATGGTTTACGAGAAGGGCGGTTACATCACGCTTA
TCTTTTTTCGGGAACGCGTGGCGTAGGGAAAACCTCGATTGCTCGTCTATTTGCAAAAGG
CTTGAACTGTGAAACAGGGATCAGTGCTGATCCTTGTGGTCAATGTGCGAACTGTAAAGC
CATTGAAGAAGGGCGATTTATCGATCTGATTGAAATCGACGCGGCTTCACGCACGAAGGT
CGAAGATACCCGTGAATTGCTCGACAATGTGCAATACAAACCAACCGTCGGACGTTTTAA
GGTCTATTTGATTGACGAAGTGCATATGCTCTCTCGTCACAGCTTCAATGCGTTATTAAA
AACCCTTGAAGAACCGCCTGAATATGTCAAATTCTTACTTGCGACCACGGATCCGCAAAA
ACTGCCGATTACCATTCTTTCTCGTTGTATGCAGTTCCATTTGCGTGCGTTGGAACAATC
GCAAATTCAGCAACACCTTGAATTTATCTTAACCCAAGAGCAAATTCCCTACGAATTGTC
AGCACTTGCTAAACTAGCAAAAGCGGCACAAGGCAGTATTCGTGATGCGTTGAGCTTAAC
CGATCAGGCGATTGCCGTTAGCAATGCGAATATCACCTTGCCGATTGTAAGCCAGATGCT
CGGCTTAATTGACGATCATCAACCGTTAGAATTGGTGCAAGCCCTTGCGAATGCCGACGG
TGAAAAAGCAATGGCAGTGATTCAGTCCGTGGCGGAAAAAGGTGTCGATTGGCAACAACT
GTTAAGCGATACGGCAGAAACCTTGCACCAAATCGCGATGTTGCAGTTGTTGAAACACCC
TCATCAAGAAGAAACCCCACTGCATTTTTTAGCAAAACAGATCTCGCCAGAAGATGTGCA
GTTTTTCTATCAAGTAATGCTTACAGGCAAAAAAGAGTTGCCTTTTGCCCCTGAGCAACG
TTCAGGCGTGGAAATGACTATTTTAAGAGCCTTGGCTTTCCACCCTAAAAATATGGCAAC
CACGATAAAAGTTGCTACACCTACACCAACAACGCCCGTTGCACCTATGCAATCGCCAAA
TAGCATTAGCCAGTTAAGAGAACGTTTAGCTCAACAGCAAAATTCAGCTCAAACAGTGAC
AACACAAGCGGTCGAAACTGAACAACAGTTTGCAAAAAATCTCGCCCAACAACCCGCTAC
CCCAACTGAAGTGAGTGCAGAAAGTATATCGCCAGCCTTAAAAGCAATGCAGGCTCGTCA
GCAATTAAAAGCGAAACAAGAGCAACAAGACGAAAAAAAAAAGTCTGATTTAACTCCCAT
TCAACCACCAAAAACGATGAATAAAAAGAGCGTTCAGCAAGGTTTAATGAACCTAGTGAC
CGCTCAAGATCAACGGCAACAAGTCGAAAAAACACCTCAAAAAACTATCGCTTCACAAAA
TGATGAAGACTACCGTTGGACTTGGCTTAATCCTGAGTTAGAAAATCAAGAGGAAGCCCC
GAAGCCTTCAGAAATTAAGCAAGCCATTTTGCAAGAGCGAACACCTGAGCTAGTTAAAAA
AACGATTGAGCTTGGTTGTGAACGAGATAAATGGAGCCGAATTGTAAACAGTTTAAAACT
GGGCGGAGTTTCTCGTCAGCTCGCTTTAAACAGCTATTTAGAAAGCCATAACAACAATCA
TCTTTTGTTGGTTTTAAACCCCACAATGGCACATTTAAACAGCAATGAAGCGACCCAAAG
TTTATACAATGCCCTCTCACAACAAGGCTTTAGTAGTGAAATGCGAATAGGCGAAAGTGA
TGAGTTCCAAACCCCATTAGAAATTCGTCGAGTTATTTTTGAACAGCTCACGCAAGAGGC
TAAACAAGCACTACAAGCGGACGAAAAGTTAAAACTTTTACAACAAGCCTTTGATGCTCA
AATGGACGAAGCAACTATTCGGGCAGTAGCGGAGTAGAAAATATGTACGCACTCGAAATA
AAAAACCTAATCAAACAATATCCAACAGGTGTTCAAGCCCTTAAAGGCATAGATCTCTGT
GTTGAACAGGGAGACTTTTATGCATTGCTTGGGCATAATGGTGCTGGCAAGTCCACGACG
ATTGGAATTATTAGCTCACTAGTGAATAAAACAAGTGGGACAATAAAAGTGTTTGGCTAC
GATCTTGATAAACAAAAAATTCAATTAAAACAACAGATTGGATTAGTTCCCCAAGAGTTT
AATTTCAATCAGTTTGAAAAAGTGATCGACGTTTTAATTAACCAAGCAGGATTTTATGGC
ATTAAGCGTAGTCAAGCCTTAATCCAAGCGGAAATTTGGTTGAAAAAATTAGACTTATGG
GAAAAACGTGATCATTTTACCCGTGAATTATCAGGCGGTATGAAACGCCGAGTGATGATT
GCCCGTGCATTAATGCATAACCCTAAACTGCTGATTTTAGATGAACCAACAGCAGGGGTA
GATATTGAACTTCGCCGTAGTTTGTGGGATTTTTTGCGAGAGCTTAATCAGCAAGGGACA
ACCATTATTCTGACTACGCACTATTTAGAAGAAGCGGAAACTCTGTGCCGTAATATCGGA
ATTATTCAGCAAGGGCAAATCATCGAGAATACCTCAATGAAAGCGTTATTGGCAAAACTC
GAAACGGAGATCTTTTTGCTAGATTTAAGTGAAAACCGACCGCTTGTTATTGACGGTTAT
CCGTTTAAATGGGTAGATGAAACCACTATCGAAGTAGAAGTAAACCGAAAACAAGGGTTA
AACAACTTATTCCAACAGCTTAGTTCACAACATATTGAAGTGTTAAGTATGCGAAATAAG
TCCAACCGCTTGGAAGAGTTGTTTATGCAATTAAAATAGCCAATAAAATTAGATAAATAT
ATGATCGGATTTTCAACACTCGCAATAAAAGAAACAAAACGTGTCTTACGCATTTGGCGA
CAAACATTAGTACCGCCAATTATTACAACGACACTCTATTTTTTAATCTTCGGTAAACTT
ATCGGACACCGTATCGGTGAGATGAGCGGTGTAAGCTATATGCAATTTATTGCCCCTGGG
TTAATAATGATGTCAGCAATTACCGCTTCTTACACCAACACAGCTTCATCATTTTTCCTA
AGCAAATTTGTTCGCAACATTGAAGAGTTGCTTGTGTCACCGCTATCTACCCATACGATT
ATTTGGGGATATGTGGCAGGCAGTATAATGCGAGGCGTAATGGTCGGTATCCTTGTGACA
GCGGTGACATTGTGCTTTGTTTCTTATCAAATATACTCTTGGGGCATCATTATCCTTACG
ATGTTGATGACGACTATTGCCTTTGCTCTAGGGGGATTGATTAATGCGGTATTTGCGAAA
ACCTTTGATGACATTGGCATTATCCCAACCTTTATACTAACCCCCTTAACCTATCTTGGC
GGTGTGTTTTATTCCATTAGCTTATTGCCTGAATTTTGGCAACAAGTGTCCCAGTTTAAC
CCGATTGTTTATATGATCAGCGGTTTTCGCTATGGTTTTTTAGGTATTAGTGATGTGTCG
ATCTACTATACTTTTGCAGTGTTAATCTTATTTATCCTAGCGCTTTACACTTGGGCTTAT
CGCTTAATTGAGAGAGGGGTTGGGTTAAGATCTTAAGAGCCAACAAGACAGATACCCAGA
ATAATCTGTTGTTTATCTTCTCTCTTTATGAATAACCTTAACAAGACCGATAAAAAGAGA
GATAAATGGCACTAAAAAAAGGAAGGATTATTATGCCAAGTGTTATTTTAACCAATACCG
TTGCGAGTATTACAGAACTAAAGACAAATCCAATGGCGACATTCAATGCGGCAGGCGGTG
AGGCAATTGCAATTTTAAACCGAAATGAACCCGCTTTTTATTGTGTACCACCGCATATTT
ATGAATATCTCATTGAGCTTGCTGATGATGCAGAATTAGCAAAATTAGTGGAAGAACGCC
AACACGAAAAAAGCTACAAAGTGGATTTAGCGGATTTATTAAAATGAGCTATACCATTGA
ATTTATCCCATCAGCAGAAAAAGAGTTCCGTAAACTAAGCTTAGATTTAAGAAAACAATT
TATCGAAAAACTTAAAGAAAGAGCTGAAAATCCGCGTGTAGAAAGTGCTAAACTTCGTGG
AATGAAAGATTGTTATAAAATCAAATTGCGTAATGCAGGCTATCGTTTGGTGTATCAAGT
GATTGATGAACGTATTGTAATCAAAGTGGTTGCACAGGGAAAAAGGGAGCACAACGACGT
TTACCAAAAAGTACAATTACGTTTATAAAAATATAATTTGAAACCATAAAAAAACCCGAT
ACCAAAAAACAGTATCGGGGGAGGTCTTACCTAAGGAAATGAAAAATAAAACTAGCACAT
TATGCGTATTCTAAGACTACCCCAATAAAATTTAGTTCAATAAAATGCTAAAAAATTTAA
AAAAATTATATCTTATTGAAATAATTAATAAATTAATGAGATAACGAGGCGAATAAATGG
TTCAAACCACCTTTTTTATTTACGATTACGAAAGTTTTGGTGTCGATCCTGCTACAGATC
GTCCTGCACAATTTGCAGGGATCCGCACCGATAGCGATTTCAACATTATCGGTGAACCCG
TGATGTTCTACTGCCAACAAACAGAAGATTATTTGCCTTCACCAGAAGCTGTGATGGTAA
CAGGGATTACACCACAGCTTTGTAATCAACAAGGGCTACCTGAACCTGAATTTGCCGCTC
GTATTCACGCCGAATTTAGCCAACCTAACACCTGCGTGATGGGATATAACAACATTCGCT
ATGATGATGAAATGACCCGTTATACCTTTTTCCGCAATTTTTTCGATCCTTATGAATATA
GCTGGAAAAACGGCAATTCTCGTTGGGATCTTCTTGATGTTGTGCGTGCCTGTTATGCTT
TACGTCCAGAAGGGATAGAATGGGCGTATGATGATGAAGGTATGCCGAGCTTTAAATTAG
AAAATTTGACCAAAGCAAATGGCATTGCTCACGACAACGCTCACGATGCAATGGCTGATG
TGTATGCTACCATTGCAATGGCAAAGTTAATCAAACAAAAACAACCTAAATTATTCGACT
TTTTCCTGCAAAATCGAGGTAAAAAAGCCCTAGAAGAGATGATTGATGTCGGTGAAATGA
CACCGCTTGTTCACGTTTCTGGAATGTTAGGCAACTATCGAGGTAACACCGCTTGGGTTG
TGCCATTGGCTTGGCACCCGACTAATCGAAACGCAGTGATTGTATGTGATCTATCGGGGA
ATATAAACGACCTATTGAATGAGCCAAGCGAAATATTGCGTGAACGCCTTTATACCAAAA
AAGCAGAATTAGAAGCTCAAGGGCTTTATACTGTTCCACTAAAACTTGTGCATATTAATA
AATGCCCGATTTTAGCTCCAGCCAAAACGTTACTGCCTGAAAATGCAACACGTTTAGGCA
TTGATCGTCTAGCCTGTTTAGAAAATTTAAAACGGCTAAAATCACAAAAAAACCTTGTGC
GAGAAAAGGTTCTCGATATTTTTTCTGAAGAAAGAAACTATCCAACGTCAAATAATATAG
AAACCACGTTATACGATGGCTTTTTTGAACCTGCAGATAAAAACAATATGGCAATCTTAC
GAAGCCTAAAACCTGAAGAGCTTGCACATCACGGTTTGAAATTTAGCGATCCTAGAATTG
AGCCTCTGCTTTTCCATTATCGAGCAAGACACTACGCAGAAACCTTAACACGGGCAGAAC
AAGTACGTTGGCAAAAGTATTGCTATCAACAACTTGAAGCAAAAGCAGAGGCCTTTGAAC
AAGCACTTGATCTGTTATCGGCTCAATATCACGATAATCCTGACAAGATAAAATTATTGA
CGGATCTCACCGCTTACGCAGCACAATTAATGCAGCCTAAAGCCACCAAATCCGTCAATT
CACCAGCTTCAGAGCTATTAGTATCGGAATTAAATCAACTTGCTGATCAAGGGCTGAGTA
AAGCGGATAAATTAAAAGCGATTGGGGCTTTGCTTAATAAAAAATAAACTTATTCTCGCT
ATAGACAATGGCTAGGCAAACGATTACTATCACTCCAATTTTTACAAACACGACGATAAG
GAAAACGATATGAATAAAACATTACTTGCTCTTGCCCTTGTGGCTTTTTCTGCAACTTCT
TTTGCAACAACAAACGGAAAACAAGCGGTCGCTTCTAAGGAAACAAAAGCTGCAAATGCC
CTCGTATTACAAACAGACTTCGGTTTAAAAGATGGTGCAGTATCTGCAATGCAAGGGGTG
GCTTTTGGGGTTGATCGCGAGTTAAAAATGTTTGACTTAACTCACGAAATTCCTGCATAT
AATATTTGGGAAGCCTCTTATCGTTTATACCAAACCGCAACCTATTGGCCTGCTGGCACC
GTTTTTGTGAGCGTTGTTGATCCAGGGGTTGGCACAGATCGTAAATCGGTCGTATTAAAA
ACCAAAACAGGACACTATTTTGTGACCCCAGATAATGGCACATTAACGTTAGTGGCAGAA
TTTTTCGGGATTGGGAGCATTCGTGAAATTGATGAAACAAAACACCGCTTGGAAGGTTCT
GAAAAATCTTATACTTTCCACGGTCGTGATGTCTATGCTTATACAGGGGCAAAATTAGCA
TCCGGGCAGATCAGTTTTGAAGAAGTCGGTGCAGAGTTACCTGCCAAAGTCACCGAAATT
GGCTACCAAAAACCTGCTATTGAAGAAGGTACATTAAAGGGCAACATTCCTGTACTAGAT
ATTCAATATGGAAATGTCTGGACAAATATCAGCCACGAATTACTTGAGCAATCAGGTATT
CAAAAAGATGGTAAGGTCTGTGTTGAAATCAAAGAAACAACGGCAGATGAGGTCAAAGTC
CGTTATAGTGGCTCAATGCCATATAAGAGCAGTTTTGGTGATGTTGAAGAAGGCAGACCA
TTGATGTACCTCAATAGTTTATTGAATGTTTCTTTTGCCTTAAATATGGATAATTTTGCG
GGAAAATACAAAATTAAATCAGGGGCAGAATGGTCTGTTTCTGTGAAATCTTGTGAAAAA
CAACAATAAAGAAAATAATCGTAGGGACACACTGCGTGTGTCCGTCAACGTATGTCTGTT
GATACGAATTGCGGTTTTTGTTGGAACGAATGGACACACGCAGTGTGTCCCTACAAAATG
GTATATTGTTATGGTTGGAAGGATTAAGGATAATTAAATGAAATATGATTTACATAGCCA
TAGCACTGCGTCCGACGGCGTGCTTACCCCCACGGAACTCGTTAAACGAGCGGTAGAACA
AAATGTAACAATGCTAGCCTTAACCGATCACGATACCGTCGCAGGTATCACCGAAGCGAA
AATGTTTGCCCAAAACCAACCGCTTACCTTTATCAGTGGTGTAGAAATTTCTGTGTTATG
GGAAGGGAAAAGCCTTCACCTCACTGCCTTAAATATTGACGAAACCCACCCTGCTATCGT
CAATTTACTTGCTAGCCAAAAACAATTACGCCAAGAACGTGCCGAATTGATTGGCGAAAA
GCTCTCCAAAGCAGGTATCCCTAACGCATATCAAGGGGCAAAAGCCATTGCAAGCGGTGA
AGTTACTCGCGCTCACTACGCCCGTTTTCTTGTGGCAGAAGGCTATGCACGCAATGATGA
ACACGCCTTTAAACGCTATCTAGGGATCGGCAAAACAGCTTATGTAAAGCCCGTATGGTG
CAGCACCGAAGAAGCCATCGCAGCGACGCACCAAGCTGGTGGCGTTATCTGTTTTGCACA
CCCATTACGCTATAAATTAACAGCGAAATGGATCCGCCGTTTTATTGAAGAGTTTAAACA
GGCTGGCGGAGATGGCATAGAGGTAACGGGAGCCGCCCAAACGCCAGACCAGCGTCAGCT
TCTTGCTCGTTGGGCAAAAGAGTTTGATCTCTATGCCTCTGTCGGCTCAGATTTCCACTA
CCCGACAGGCTGGGTTGAGTTAGGGAAGGATTTGATATTACCTTCAAGCTGTAAGCCGAT
TTGGGCATTGTTTAGTTAATTGATTTATATTAGGTGAAGTGCATAGTAGGAAATGATTTT
AACTCAAAGTGTGTGTACTCACATTGATTGATGTTGTATCTACTATGCTATTTATTTAAT
CAATTTTATAAACTGTTTTTTTCCCCTCGAGCCAAACTAATCACCCCAGAACGAACGATT
TCAATAATTGTTGTTTCTGCTTTCACTGTTTCAATAAAAGCATTGAGTTTATCACTAGCA
CCAGAGAGCTGAATGGTATATTGTTTTGGCGTAATGTCCACGATTTGTCCACGGAAAATG
TCAACCATTCGCTTAATTTCATCTCGTGTACTACCTACAGCTCGAACTTTTAGTAGAAGT
ACTTCTCGCTCAATATGTTCGCAATGGCTAAGATTTGTCACTTTGAATATATCAATTAGC
TTATGCAGTTGTTTTTCTATCTGCTCCAAGACTTGTTCATCACCTTGTGCCACAATGGTC
ATTCGAGATAAACTCGGATCATCCGTTGGGGCAACCGTAAGACTTTCAATATTAAAACCA
CGTTGAGAGAATAGCCCAACGACACGGGATAAAGCTCCCGATTCATTTTCTAATAGGACG
GATAATATTCTACGCATCTGTTCTCTCCGTTTTACTTAACATCATATCTTTCATTGATTC
ACCACGAATTTGCATTGGGTAAACGTGTTCTGTTTCATCTACTAACACATCAACAAAAAC
AAGTTTATCTTTAATTGCAAAGGCTTGTGCTAATTTTTCCTCTAATTCATCAGGGGTGTT
AATTTGAATACCGACGTGTCCATAAGCTTCTGCCAGTTTGACAAAGTCAGGTAGTGAGTT
CATATAAGATTGAGAATGGCGACCTGCATAAATAATATCCTGCCACTGTTTCACCATACC
TAAGAAGCGGTTGTTTAAACTCACAATCACCACAGGGGTATCATATTGTTTTGCTGTAGA
AAGTTCTTGAATATTCATTTGAATACTGCCGTCACCTGTGACACAAACAACCGTTGCTTC
AGGGTGTGCAAATTTCACTCCCATAGCCGCAGGTAAGCCAAAGCCCATTGTGCCTAAACC
ACCAGAGTTAATCCAACGACGCGGTTTATCGAAAGGATAATGTAACGCAGCAAACATTTG
ATGTTGTCCTACATCAGAAGCAATATAGGCATCGCCATTTGTTAATTTATAAATGGTTTG
AATAACCTGTTGAGGTTTAATCACATCACTTTGCTCAAAACGTAAACATTGACGAGCTTT
CCACTCATTAATTTGTTGCCACCAAGCGGTCAGATCTGATTGACCTTTTGCCAGATTTTC
TTCACCTAACAATGCTAAAAATTCTTCTAATACAAATTTTGCATCGCCGACAATGGGAAT
ATATGCAGGGACGGTTTTAGAAATAGAGGTAGGATCAATATCAATGTGGATCACTTTAGC
ATTTGGGCAGTATTTTGCGAGATTATTGGTAGTACGATCATCAAAACGCACACCGATACC
CAAAATTAAATCACTTTCGTGCATTGCATTGTTAGCTTCATAGGTACCGTGCATACCTAA
CATACCTAGGAATTGCTTATCTGTACTTGGATATGCTCCTAATCCCATTAGAGAACTTGT
GACAGGTAGATTTAATTTCTGAGCAAATTCGATCAACTCTTTATTTGACTCCGAAATCAC
TGCACCACCACCCACAAAAAGTACAGGTTTTTTAGCCACTAAGAGCACTTTTAATGCCTT
CTTAATTTGCCCTTTGTGTCCTTGTAGCGTGGGGTTGTAAGAACGTAATGATACAGAATC
AGGGTAGTAGTAACTGAATTTATTTGCTGGATTTACCATATCCTTTGGCACATCAATAAC
GACAGGGCCAGGGCGACCTGTTGAAGCGATATAAAATGCTTTTTTTATGATCTCAGGAAT
TTCTTCTGGATTGGTGACGAGGAAACTATGTTTAACCACAGGGCGAGAAATACCAACCAT
ATCACATTCTTGGAAAGCATCTGTTCCGATAAGGCTTGAAGGCACTTGTCCTGAAAAAAC
GACCAGTGGAATGGAATCTGTGTAGGCGGTTGCAATCCCTGTGATCGCATTTGTTGCCCC
TGGGCCAGATGTGACTAATACACAACCGACTTTACCTGTAGAACGTGCATAGCCATCAGC
CATATGTACAGCTGCTTGTTCGTGACGGACAAGAACGTGTTTGATTCCCCCTAAGGTGTG
AATTGCATCATAAATATCGAGGACTGAGCCACCTGGGTAACCAAAAACGTATTCCACGCC
TTCGTCACGCAAGGATTGCACAATCATTTCCGCTCCTGAGAGTTTTTTCATTGAATCCTC
CAATAAAATTAACATAAGGTTTACACCATAAAAACAATGTTGGGCATTTTGCAAAAAATC
TGACCGCTTGTCTAGCCATTAAAAACAATGTTTTCTTTAATTTTTAGATTTAAATTCTAA
AAAATAATAAAAATTGATTTTTTTATAAAAAAATGTTGTTCTTTTATTTATTTTTATTAA
TATAACTTATATTTTATAAATTTTTATAGGTTTATTGTTAGGTCTTTTTACTAAAAAGCT
CCGTGTGAGATTAAAAATCTTGTACACTGAAATACATTTCTATTTTCAAATATTGAGGTA
TTTATATGCAAAACTACAACATTGCCGTGTTAAGTGGTGACGGGATTGGCCCTGAGATTA
TGGCTCAAGCGATTAAAGTGCTTGATACTGTTCAACAAAAGTACGGGTTTAAATTAAATT
ATAACTATTATGATATTGGTGGCGTTGCCATTGATAATCACGGAAAAGCATTACCAGAAA
GCACATTAAAAGGGTGTGAAGAAGCCGATGCTATTTTGTTTGGCTCTGTAGGCGGTCCAA
AATGGGAACATCTTCCACCAAATGAGCAACCAGAGCGTGGTGCTTTGTTACCACTTCGTA
AACACTTTGCATTATTCTGCAATCTTCGCCCTGCTACACTTTATAAAGGCTTAGAACAAT
TTTGCCCATTGCGTGCGGACATTGCAGCAAAAGGCTTTGATATGGTAACAGTCCGTGAAT
TAACGGGTGGTATCTATTTTGGGCAGCCTAAAGGTCGTGAAGGCGAGGGAGAAAATGAGA
AAGCTTTTGATACGGAAGTTTATCACCGTTATGAAATTGAACGTATCGCAAAAGTGGCAT
TTGAAACGGCAATGAAACGCACCAAACATGTGACTTCTGTCGATAAAGCCAATGTGTTAA
TGAGTTCAATTCTTTGGCGTGAAACCGTAAACGAAGTAGCAAAACAATATCCTGAAGTGA
AGCTGGATCATATTTATATTGACAATGCAACAATGCAGTTAATCAAGCAACCTGATTTCT
TTGATGTGTTGCTTTGCTCTAATATCTTTGGCGATATTATTTCTGACGAGTGTGCGATGA
TTACTGGCTCTATGGGAATGCTACCTTCTGCGAGTTTAAATGAAAAAGGATTTGGTTTAT
ACGAACCAGCGGGTGGTTCAGCGCCAGATATTGCAGGTAAAAATATTGCTAACCCAATCG
CACAAATTCTTTCTGCAGCGATGATGTTACGTCATAGTTTTGGTTTGGAAGAATCTGCGA
AAGCGATTGAAAATGCGGTTCAAAAAGTATTAGCCGAGGGTTACCGCACGGCAGATCTTG
CTGATCATACTACGATGCCCGTAACTACCTCGGAGATGGGAAATTTGATCGAACAATATA
TTGGATAAGGTTATACCATTTTATTTATGGTTAAGAAGGTACATGAGTTCTTCTAAAAAC
AGTATCCAAAGTCACGATAAATTGGCATAGTAGACAAAATAGTTGCTAATATCTATTTTC
TTGAAATATTAGCAACTCTTTTTATTTAAAAAATCCTGTATAAACAACATCTTACGTTTT
TTAGTTAATCCATTGTGATTATTTAATTTTCGCTTAAGTTCACTAAATAACCCCTCTAAA
CGATTTGTCGTCTTTTCTATATTTAATTCAGAATGTTTTTCATAGGTGAAAATATAATGC
TTTAAACTGGCATAAGCACTTCTTACATTGCGATGTTTATAAGGAAAATAGCCTTTTTCA
TTCGCTTTATCACTCCTTTCTTTTAAAAAATCTTGATGTTTTATAAACCAAGAATGTAAT
CGCCGATAAAATTCGTTTTTGAGCTTCTTGTGAGTGTTTTTACAATTATTTTTAATTCTT
TACCCGCTTGCGATTGATGTTTTTTTCTTAATTTACGCATCACAATTGCTACCATATGAA
ATTGACGCATATGTACCGGCGTATTAAATAAATCTTTCATCAAACCACGCCTACCATCAC
AGGTAATCGATTGAATTATATAGCCTTTTTCTCTTAACCTATTCAGGGCAAGTTTGTAGT
AAATATCTTTTTCGGTTCGCACAAAGTAATGTGAAATCACATTATTTGAATTAGAATCCA
TTAGCACTAATACGCCAAAATAACGACAGAAAAACGTTGTATCCATAATGATGTTTAGGT
ATCGATTTGAAGGTGGTTTTAAAGCTGTTTTAGGGGCTTTATCAATATATCTTTGAATAG
TTCTAACCGAACAATGATATTTTTCGGCAAGTTGTTGATAGGTTTGTTTTTCGGATGTGT
AATCAGTCCAAATTTTAATTGGATCTAATTTAGATTTTAAGATAAACGTTTTATAACATT
CATTACAAAAATAACGTTGAGTATTATTTTGTATATCATGTTTCTTTATTTTCAGACTTT
GGCAAAATGGGCAGTTTTTTGTTCATATTTCAAAAAGAGGGCTTAAAGCCTTGTACTATA
AGACTTTAAACCACTTTTTAGCAACAAATTTGTCTATTACACCAATAAATTACATCTTTT
ATTAAAAAAGGTTAAAGCTTCATCAGGCTTTAACCTTTTTACTATGTCGCTATGTTTTGG
CTACTGCACTGTCAAAAAAATAAGCAACCCTTACCGAGTTGCTTATTAATTTTACCGCTA
CATCAGGAATTAAAGTTTAATCCTTAGCATATTTCGCTTCATCAAACTCTCTCAACGGCT
TATGCTCACTACCTAAATAGGTATAGATCACAGGCAATACAAACAGTGTAAAGAGTGTAC
CGATAGCTAAACCTGCGACAATCACTATACCAATACTAAAGCGAGCAATCGCACCAGCCC
CTGAAGCATAAAGCAGAGGAATAAGACCTGCGATCATCGCGGCAGTCGTCATCATAATCG
GACGCAAGCGGATAGTTGCAGCGTGGAAAATAGCATCACGGCGAGATTTTCCGTGAAGCA
ACTGCTCTTCTTTTGCCACTTCACACATCAAGATACCGTGTTTTGTTATCAAGCCTACGA
GGGTGATTAAGCCGACTTGAGAATAAATATTCAAGGTTGCACCTGATACTTTCATAATAC
CCAAAATATTCATCACCAATAACGCCCCACTGATTGCTAGCGGAACAGAAACTAAAATCA
CCAACGGATCACGCCACGATTCAAACTGAATAGCTAAGACGATATAAATCATCACAACTG
CCAGCACAAAGGTAAACATTAATGCGTTACCCTCTTGGATATATTGACGAGATTCAGCTT
TAAAATCATATTGATAGCCTGATGGCAAGGAGCGAGCTAACTCAGCTTCAGCCCATTTTA
CGGCATCACCAATAGAACCCGACACCACACCGCCAATTGTTGCCGAGTTAAGCTGGTTCA
TTCGGCTGAGGGAAGCTGGTTCTGTACTTAATTCCATTGTGACAAAAGAACCCAATGGGA
TAGATTGTCCGCTCGCTGTTGTCACATAGTAGTTCATTAAATTTTCTGGATTTAATCGGT
CATTTCTCACCGCTTGCGATACAATCGGATAAGCTCTGGAATCAATATCAACACGAGTAA
CTATAGCCCCCGACAAGAACGAACCTAAAGTGCCACTCACCTGTTGCATCGTTACGCCAT
AAGTCCCCATTTTTTCACGGTCAAACTTCATCTTCATCGTTGCCGTGTTAAATTTAAGGT
CTAAGTTAGCGAAGAAAAATTGCCCTGACGCTTGTGCTTTGGCTAAAATTTCACTGGCGA
CTTCTGCAAGTTTTTCATAGCTATCTGCAGTCGTAATAACCAGTGAGAACGGCAGCCCAC
TTTCACCTGTCTGAATTTCAGGGAAAGCAACGGCGTTAATATCCATACCAACCACTTGTT
TTGCCATACCTGCAACAATGTCTTTCACTTCAAACTGCGATTTGCTACGTTCAGACCAAT
CTTTTAAAGAGATAATCGACAATGAACTGTTGCCACCGTTAAAGCCTGCAATCGACATTG
CGCCGTGAACCTCAGGCAATTTAACCACTTTCTCATTAAAAGGTTTCATCACTTCCTGCG
TATAGTCCAAGTTAGTATTTGCAGGACCAGATCCAAAAGCAACCACAACACCACGGTCTT
CAGAAGGTGCAACCTCACTAGACAATGAAGTAAACAAGAACGGTAAGCTCGCAAAAATAG
CAATCGCAAAGAACAGCATAAAGCCACGCACTGCCATCACTGCTGAAAGCATATTTTGAT
AACAGCTTGTCATCTTATCTAACATAGCGTGAATGCATTTGACTAAACGCCCTTCTTCAC
CCCCTTTATGTTCTTTTAACACACGGCTAGACATCATCGGCGAAAGGGTTAATGCTGCAA
TCCCCGAAATAAATACAGCACCAGCAAGGGTTAAAGCAAACTCTTTAAACAGAGATCCTG
TAACCCCTTCCATTAATGCCATCGGTGAATATACCGCCGCAAGAGTAATGGTCATTGAAA
TGACAGGCAATGCAATCTCACGCGTCCCAATAATTGCCGCATCGAAAGGCGTTTTACCCT
CTTTAACGTGACGCTCTACATTTTCCAATACCACAATCGCATCATCTACCACCAAACCAA
TTGCCAAAATCAATCCTAGCAAGGTGAGCAAGTTGATCGAGAACCCAAGCATCTGTAATA
AGAATAACACCCCAATCAATGAAATCGGGATAGTGATAACAGGGATAATCATCGCACGGA
GTGAACCTAAGAATAGGATAATCACAATAAGCACAATGATTGTTGCTTCACCAATGGTTT
TAATTACCTCAGAAATAGAGCTATTAATCGCAATAGTACTGTCATACAAAATCTCAGCTT
TAATGGAAGCGGGCAGATTCTTCTCAATTTGTGCAAATAACGGATAGATATTTTTGGCAA
CGGTTAATTTGTTTGCCGTTGCTGCAGACTCAACAGCAATCACCACTGCATCTTTGCCAT
TTGCTGTAGCTCGAGCATTATCTGAAGATTTATTCAGTTCAACGGTCGCAATATCTTTTA
ACTTAATTTGCATACCATCTGCTTTGGTTGCCACAGTAATATTTGCCAGCTCTTCTACCG
TTGGAGTTGTCGATAACACCTTGTTTTTATAGACAGTGTAATAACCATTTGCACTGCCTG
CCGCCGTCGAAAGGTTATTTGCACTTAATGCCGATAACACATTCGCACCTGAAAGGTTAT
AGCCAGCCATTCTATCTGGATCTAACCAAATGCGTAAGCCAAAGGTTGAACCACCAAAGA
TACCAACGCTAGACACCCCATTGATCGTAAAAAATTGCGGTTTCACCACGCGATTTAGGT
AGTCCGTAACTTGTGGAGATGAAAGATCATCAGAGGTAAAACGAATATACATAAACGCAT
CATTTGATCCCGATGATACGCTGATCGCAGGATCATCAATGCCACTAGGCAAGCTTCCAC
GAATTGCATTTACTTTAGAAGAAATATCCGATAACGCCTCTTGAGGATTGGTATTTAACT
TCATCTTTGCCGTTACCGTCGTAGTACTTGGTGAACTTGATGAAGTCATATAGTCGATGT
TATCTGCCTGTGCAACAGCTTCTTCAATTTGTGACGTAACAAGTGCTTGCATTAAACTTG
CATCTGCACCCGCATAATTAACACTCACAGTAACAATTGAGATCGTCATCTCAGGATATT
CACGCACTTGTAGCTTGCTAATAGACTGTAAGCCTAAGATTGTAATCAATAGGCTAATAC
AGATAGCAAGTACGGGGCGTTTGATAAAAATGTCGGTAAATTTCACAGCTTACCCCATTA
CAGTTTTGTTTTTGTCGCTGGTGCAATAACCCCAACAGGTTGTACATCAGAAATTTGAAT
TAAGGCGTTATTTTTTAAACGTTGTAAGCCACCAGTGACAATTACATCACCGGCTTTTAA
GCCTTTGTTCAAATGAGAATAGACTCCACTGCGTTCAGCCGTCGTAACTTCCATCTGTTT
AGCACGATAGATTTTATTGATGTCTAAACTTTTGTTCATTTCAGCCATTTTAGTCACTTT
TTCCTTATCTTCATCAGATAATGGTTGAAGCACATAAACAGTTTCGCCATACATTGTATA
AGTAACCGCAATTTGTGGCACAACAACCTGATCGTATAAGGTTGGTAATGCAACATTTAA
GCGAGCAAACATACCTGAAAGCAACTTATCTTGCCCTTCTGTGACCACTGCTTCAAGATT
AATCAAACCAGTTGATGTATCCACCGCAGGATCGATAGCGGTAATTTTCGCAGGGAAAGT
ACGAGCAGGTAGAGCATCAATGGTTGCGGTCACTTTTTGCCCAACAAAAATATCTTCTAA
GTTAGTCTGAGGTAAGGTAAAACGAATTTTCATCGCAGACTGATCTTCCACACGCACAAT
TCCTGTGCCAATCGTCACATATTGCCCTACATTCACATTCACAATACCCGCTTCACCGTC
GAAAGGCGCATAAATTTGACGACGCTCAATCTGAGCTTTTGTCGCCTCAATAGTCGCCAC
AAGTTGCTCATAAGTTGCTTTGGCATTATCAAATTCCGCTTTTGAAGCACTGCTTGACGC
TACTAAGTTACGATAGCGATTATAGTTTGCTCTCGCTGTCGATAACTGAGCTTCTGTCGC
TTTCAAACTGGCTTGTTCCGCACTGCTATCAATTTCAACTAATAGCTGACCTTTTTTCAC
TTTATCGCCAGACTTCACCAAAACTTTAGTGACCGTGCCAGCCGCCTGTGAACTTAACAT
AGCCCCTTGATTCGGACGAATAGAACCAACCGCAGAAATAACAGGTGTCCATTCTCTATT
TTTAACGGTCATCACTGTTACATTGCTCACAGGCTCAGGCATATTCGCCGCAGCTTCAGC
CTTTTTCATCGAAATAAACTGTTGCATACCAACAACACCACCAAACACGATAAGCACAAC
CAATAAGGTCACAACAATAGCAAACTGCTTACCCTTCGTTGTCTTTTTCATATTTATTAT
CATATTTTCTCCATATCAATTTTGATTAAATCGTAATCGCTTTCCAAGTACGGATAATCA
CTTCTTCAAGCATCTCTTGAGCATAAGGTTGATTTAACATTAACTGCTGATACATCAACT
CCCACGCCGTTTTCATACTAATTGCAAATAAAATAAAAGGCGGTAAGTTCGCAATAATAT
TTTGCGATTGCCCCTGCTTGACAAATTTATTCCACGTCACCCAATCCGCATTCAAACACA
CTCCACCATTGTCGCTTGAAATTGTGGTAGCGACTCGTACTGATGCATATTTTTAACAAT
ATTAGGGTTATCCAACATAAACTGCCAAATTGCATTCCACAATTTTTTATATTGCTCAAA
CAGAGGCAAATCAGGATCATATTCCCGATCTACCGCAGAGTGAAACGTATTAAACAAATA
CAACACAAGCTGATTAAGCAAAGTCTCTTTATCCTTAAAATAAAGATAGATCGTACCCAC
AGATACCCCAGCTTCTTTTGCAATTTTGTGGGTCGAAAGATTTTGAACCCCTTCTTTTGC
CATCAACCTATCTGTTGCATTGAGAATACGTATTGCCACCTCATTTTGAGGAAAAATATC
CTTAAACATAAAAAAACAAATTAGTTACTGAACGTTCGTTCATTTTACTGAGAAAAAAAG
ATTTTCGCAAAATCTAAAGTTCAAGTTTTGTAAATAATGGATTTACGCAAACGATTGCGT
TATAATTTAACCGAAAATATTCCACAGATCGGATCCCCCTCTTTAGCAAAGAGGGGTTAG
GGGAGATTTGGCAGACGACATAATCGAAGTGAGAGAGTGAAACTTCACAATATAAAAAGC
AAGTATTCCTTTTCTTTAATTACTTATTTTCTTCGTCATTCACTTCTGCCAAATCTCCCC
CTGCCCCTCTTTGCTAAAGAGGGGAGATCGATGATTAACGTTCAATCAATACACAAAGGA
ACCCATAATGGCTCATCGTCCAATCCAACAAGCATTATTAAGTGTGTCTGACAAAACAGG
CATTGTCGAATTTGCTCAAGGCTTAGTTCAACGTGGTGTAAAACTACTCTCAACCGGCGG
AACAGCAAAATTACTCGCAGACAACGGTTTACCTGTAACCGAAGTATCGGACTACACAGG
CTTCCCAGAAATGATGGACGGACGTGTTAAAACCCTACACCCGAAAGTACACGGTGGGAT
CTTAGGTCGCCGAGGCACAGACGATGAAATTATGGCACAACACGGCATTGAACGAATTGA
TATGGTCGTGGTTAATCTCTACCCATTTGCCGCCACCGTTGCTAAACCGAACTGCACCCT
TGAAGATGCGGTCGAAAATATCGACATCGGAGGGCCAACAATGGTGCGTTCTGCGGCGAA
AAATCATAAAGATGTAGCGATTGTCGTCAATAACAACGACTTTAATGCTATTCTTGCTGA
AATGGATCAACACCAAAACTCACTCACCTTAGAAACCCGTTTCAACCTTGCAATCAAAGC
CTTTGAACACACCGCTCAATACGACGCAATGATCGCCAACTACTTCGGACAAAAAGTACC
ACCATATCAAGGTGCTGAGGAAGAAGATATTACCCAAGTGTGCGGACAGTTCCCACGCAC
ATTAAACTTAAATTTCATCCGTAAACAGACAATGCGTTACGGTGAAAACAGCCACCAAAA
CGCCGCATTCTATGTTGAAAACGAACTGAAAGAAGCGTCTGTAGCAACCGCAGTTCAACT
ACAAGGCAAAGCCCTTTCTTACAACAACATTGCTGATACTGACGCAGCCCTTGAATGTGT
TAAAGAATTTAACGAGCCAGCTTGTGTGATCGTTAAACACGCTAACCCTTGCGGTGTCGC
TCTTGGCAAAGATATTTTAGAAGCCTACAACCGAGCTTACCAAACCGACCCAACGTCTGC
CTTTGGTGGCATTATCGCCTTTAACCGTGAATTAGACGGCGAAACGGCACAAACAATCGT
AGATCGCCAGTTTGTCGAAGTGATCATCGCTCCAACAATCTCTGAAGCAGCCAAAGAAGC
ATTAGCAAAAAAGAAAAACGTTCGTGTATTAGCGTGTGGCGAATTTAGCGAAGCACAACC
ACGTTTAGACTTCAAACGTGTCAATGGTGGCTTACTAGTCCAAGATGCCGACCAAGGACA
AGTTGCTGTTGAAGATTTACAATTTGTGTCTGAACGCAAACCAACCCAAGAAGAATTAGA
CGATTTACTCTTCTGCTGGAAAGTAGCGAAATACGTTAAATCCAATGCGATTGTCTATGC
GAAAAATAAACAAACGATTGGTATCGGTGCGGGACAAATGAGCCGAGTGTATTCTGCGAA
AATCGCAGGGATCAAAGCGGAAGACGAAGGTTTACAAGTGGCAGGCTGTGTAATGGCATC
TGATGCCTTCTTCCCATTCCGTGACGGCATTGATGCCGCGGCAAAAGTCGGTATTACTTG
CGTTATCCACCCAGGTGGCTCAATGCGAGATCAAGAAGTAATTGATGCTGCCAACGAACA
CGGAATGGCAATGGTACTAACTGGAATGCGTCACTTCCGTCATTGAAATCCCTATCAGCC
TTTTGGGAACCTTCCTCCGTAAGCGGGGGAAGGTATGAAAACAAATATATTCTGAAGATA
TTTATGATGTAATTCGCTCGAATCCAGCTTCAAGATCAGCAATCAAATCTTCCACATCTT
CCAAACCAATATGAACACGAATCAGCGTCCCTGTTAATTTACGTTCAATGGCTGGGCGAA
TACGTTCAATCTCTTTAGGTTGATTAGCCAAAATTAACGACTCAAATCCCCCCCAAGAAT
ATGCCATTGAGAAAACCTCAAAATGGTCGAGAAAATTCGCAAGCTCTTCATCAGATAAGG
TTTTGCAAAGTTCAAAGGAAAATAGACCGCTTGAACCTTTAAAATCACGTTTAAAATATG
TGTTTCCTGGACAGCTAGGCAGAGCAGGGTGATAAACCGCTTTGACTTCAGAGCGTTGAG
CCAGCCATTGAGCCACAATAAGACTACTTTCTTCGTGTTGTTTTAAGCGAATACCTAAGG
TACGTAAGCCACGAGCGGTGACATAGGCAGAATCAGCATCAACCATTTGCCCCATTAAAT
AAGAGTGTTCGCGTAGCTGATCCCAACAACGAGCATTTGAAACGGCAGTACCAATCATTG
TGTCAGAATGCCCCACAAGGTATTTTGTTCCTGCTTGGATTGAAATATCAATGCCGTGTT
CAAGAGCTGGAAAAAGAATGCCTGCAGACCAAGTATTGTCAATCATAATCACAATTTCAG
GGTTGATTGCTCTTGCAGTACGAACAATCGTTGGAATATCAGGAACTTCCATGGTTAGTG
AACTTGGCGATTCGAGAAAAAGCACTTTGGTATTCGGCTGAATTAGCGTTGCAATTCCTT
CTGCCATTAATGGATCATAGAAAGTGGTTGAAACCCCCATTTTCTTTAATACGATACGAC
AAAAATCTTGCGTTGGTTCATAGGCTGCTCCAGTCATCAGAACGTGATCGCCTGGTTGTA
CAAAGGATAAAATCGCATTACTGACTGCCGCTGCACCGCAAGGGTACAGGTAGCAACCAG
CTCCATTTTCTAGTTCACACATTGCATCTTGTAGAGCAAAATGAGTTAGTGTGCCACGTC
TGCCGTAAAATAAAGCCCCTTTATAGCGGTTTTTGGTGGCTTCTTTTTTGTCTGCAACAG
AATCAAATACAAGGGAAGAGGCTCGTTGAATAACACTATTTACAGAACCTTGGGTGTAAC
GTTTTTTTCGCCCTGCGTGAACAAGTTGAGTTGCTAAGTTGTGCTTTGTCATATTGATGT
CCATTTTTTATGTTTTGGGTTTACAAATTCAGTGCCTTTATTTTGATAAGAAATACCTTC
TAATTCAAGTAGATAACGTTTAGCAGGAAGCCCACCACCAAAACCAGTAAGCGCTTGCGT
TTTGCCTAACACTCGGTGGCAAGGTATTAAAATCGAAATCGGATTGCGTCCAACAGCTCC
TCCAACAGCCCTAACAGCGTTAGGATTATTTAACTGCTTGGCAATATCTCCGTAGCTTAC
TGTTTTACCATAAGGAATCTCAAGCAATATTTTCCAAACAGCTTGCTGAAAAGCAGTACC
CTGAGGGTTTAAAAAATCTAGCTGACAAAACGCCACGTTTTCCCCTGAAAAATAGCGGTT
TAATACTTGCACTGTTTTGCAAAATAGTTGTTGAATTTCACCGCTTGCCTGTTCTGAACT
TTTCCATTGTTGAAAGTTAAGTGTTTGTTGCTCTTGTTCAAATTCAATGCCAAGTAAACC
TGTTTGGTTTGCAATAAGAAGCAATTTCCCCACTGGCGAATCATAAAATTGATAGAATAT
CTGAAATTTCATAGGATTATCCTAAAACAAAAGGCGTGTCACTTAGTGTACACGCCTCAG
GTTGCTGACAAACCATATATTAGATGGATTGAATATTGTAGGGTGGGTTTTAACCCACCA
ATAAAATCAATATGTTACGGCTATATGGTGGGTCAAGACCCACCCTACAAGCTACTTTAG
CAATAATCTGACGCGTGTCACTTAGTGTACACACCTCAGGCTGCTGACAAACCATATATT
AGATGGATTGAATATTGTAGGGTGGGTTTTAACCCACCAATAAAATCAATATGTTACGGC
TATATGGTGGGTCAAGACCCACCCTACAAGCTACTTTGGCAATAATCTGACACGTACCAC
TTAGTGTACACGCCTTTGAGGTTACATCAAATGAAAATTAGAATTTATAGTTTACGTTTA
AGCCGTAAAGGTTAGCAGTTGATTTAACTTTAAATTCACCCACTGCACTTGTAACTTGGC
TCTCAGTAAAGGTATTTTTGCTACCACGCAAATGTGCATAAGCGAGGTCAACAGATAAAT
TCGGGGTAAAGCGATAAGTTGCACCTAAAGTGTACCATGTACGATCTGTATCAGGGATTG
AGATAGATGGATGTGCCACACTTGCACTTTCATCATAAGCAATACCTGCACGTAATGTTA
ATGCCTCAATCACATCATAAGACATACCTAACGCAATGCGAGAGTTATTATTGAACTTCT
CATCTTTTTGTAACAACACTTTACCGTTGTTATCTGTTGCACGAAGTTCTTGGAAGCTAT
TCCAATGTGTCTTTTTATAGCTATATTGTACAGCCAATTTCTCAGTAAGTTTATGATAAC
CTGAGATTTCCCAATATGCTGGTAACTCAAGATTTAAGCGACCTGGAATTTCAACATTGG
CACTTTGAGTACCCACATATTTCCCTTTGAAACGTAAATCCACTGGAGAATGGTATGCAA
CACCAAGACGGTTGTTTTCATTAATATCATAGCTTAAGCCCACATTCCAACCAAAGCCCC
ATTTATCGCCTTTTAATCGACTTGCTGTCGCTGTCGGTGCCATAGGATTTAAAGCACCAA
AATGGCGCTCTAATGTTGCTTTTGCATGTACTGCATTTAAGCCAGCACCAAAGCTAAATC
CGTAGCCAAGATCATAAGCACTGCTGAAGTTATAGTTTACCGCACTAAGTTCTGTTTTAC
CTGCTAATACGCCAGCACTATAGGTTTTCTCAAATTCTGATTTTAAGCCATAATTAACAT
TAACACCGCCACCCACAGCAAAACGCTCAGAGATTGGGGCAACAACATATAAATTAGGGA
CAATTGCACTTGGAATAATATCTTTTGCATTTGCATTTCCTGTTGCTGATGATGGAATCG
CTCTTCCATTAAAAGAACCTTCAACATCAACATTAGCATCAACATAAATCCCACCTGCAG
AAATTTCTACTTGTTTGAATTTGGTCATTAATGCTGGGTTTGTTGCCACAACAGAAGCAT
TATCTGCAACTGCCGCATTACCAGCATACGCCATACCCAAACCAGAAGTTGACACTTCAG
CTAATTGGAACGCTGCCGCAGAAGCACCAGCTGCAGAAAAAGTAAAGATAGAAGCAAGAG
CTGTTTTAGTAAATTTATTCAATTAGGTAATCCTTTATAGAATCGACTGTATCAAAATTA
ATTTATTTCACGTAAAAAATAAATTAAAGAACTGAAATGAAAATATGTTGTCATTTTACG
TAGCTTAATCATCAGTCGCAATAAAATTCCTCTAAAATACAAAGAGTTCCGACCAGTCAA
ATAAAAAGATGACATCTTAAAATGGATGTTTTTTAAACTAAAAATTGTTGTTGTTGTTGT
TGTTGTTGTTGTTGTTGTTGTTGTTGTTGTTGTTGTTGTTGTTGTTGTTGTTGTTGTTGT
TGTTGTTGTTGTTGTTGTTGTTGTTGTTGTTGTTGTTGGAAAAAGGTAGTACAATCAGTG
GTATAAGAATACAGTTTGCCAGTTTCGAGAGGTAAAATATGTCCGAATGTAATTCAAGTT
CCTGCTGTTCTATTGATGTGGGAACTATTATTGATAACAGTGATTGTGCTGTAAATTTTA
CTCAACTTTACACTACTAAAGCAGAAGCTGAAGATGCTTTAGCATTTTTAACCAGTAAAG
CTCGATCAACAGAATCTGAGCCTTGTGAGATTAGCAGTGAAATTATTTCTACAGAAAATG
GCTTCCAACTTACCGCTTGTTTCAAGTTTAGCTACCAAGTTGAATCAATGATTTTTGAGT
TGGGAATAAGATAGCGAAGCGCTAGATAAAACTCACATAAACAGCTAGGCAATTCGGAGC
TTAATATGAATGAAATCACAAGTCTTAGCCAATTAGATTTAAATGGCAGTTATAGCTATG
GCGATTATTTAAAATGGAAATTTCAAGAGCGAGTTGAAATTATCAAAGGCAAAATAATGG
CAATGTCGCCAGCGCCTAATCGATTACATCAACGGATTTCGATGAAATTAACAAAAGCAT
TCTTAGATGTTTTTGATAGTCATCAGTGTGAATTATATGTTGCTCCCTTTGATGTTCGTT
TTCCAGACAGCAATGGCAAAATCAAAACGGTAGTGCAACCCGATTTGTGTGTCATTTGTG
ACCCGAATAAATTGGACGAAAAAGGCTGTATTGGCGCGCCAGATCTAATCGTTGAAATTC
TCTCCCCTGGTAATTCAAAAAGAGAGATGAAAGACAAATACGAACTCTATCAAGAACAAG
GCGTAAGTGAATATTGGATAGTCCGCCCTGAAGAACAACATATCCAAATTTATGTGCTAG
AAAACGGACGCTACATAGGCGTGCAACCTGTCGTGGAAGGCGATGTAGTTACATCAATAA
AATTTCCAGCGTTGAGTTTTGATACGAGTGGGTTGTATGAGTTGTGATTGAAATTAGGGG
AATGTATACAAATATACAAAAAGATTTCCCCCATCCGCCCTTCGGGCACCTTCCCCCGTA
AACGGGGGAAGTATTAAAAAAGTAATGTAGTCTGAAGATAAAAATTCTTCCCCCATTTGT
GGGGGAAGTCCCCGAGTGATAGCGAGGGGGATGGGGGCATGTAAAGGAGATAAATATGAA
AAAAGTAGCCATTATCCCAGCAAGAGCTGGTTCAAAAGGAATCAAAGATAAGAATCTACA
ACTTGTTGGAGGAATATCTCTAGTTGGGCGAGCCATTTTAGCCGCTCAAGAATCAGAGGC
TTTTGACGAAATTATTGTAACCTCAGATGGCGACAGAATTCTTGCTGAAGCAGAAAAATA
TGGCGCAACAGCATTTCGCCGCCCTGTAGAATTGGCTCAAAGTGATACTAGAACAATTGA
TACCATTTTACATTGTGTAACAACACTTGGATTAACAGAGGGTGTTACCGCACACTTTCA
ACCTACCAGCCCATTGCGTTCAGGTTTGGATATTCGTAATGCCATGGAATTATTCTTGGC
AGGAAATTGTAAATCAGTCGTGTCAGCATGTGAATGCGAACACCACCCTTATAAATCGTT
TATTTTGGACGAAAATCATAAAATTCTGCCTATTAATCAATTAAGCGATTTTGAAGCTCC
TCGTCAGTCGTTGCCTAAAGCTTATAGAGCAAATGGTGCGATTTACATCAACGATACCGC
AAGTTTATTAAAAGAAAAAAATTTCTTTATTCCTGAAGTGAAGTTTTATTTAATGCCAAG
TTACCGCTCTATTGATATTGATACAACATTGGATCTGCAACTTGCTGAAAGTTTGGTAAA
CAATGAAAGTTATTAAAGATAGTGCAATCTATCTATTTGGAGAGTTAGTTTCAAAATCAA
TTCCTTTTCTTTTACTGCCCTATTTATCTAGAAAATTAGGAGTAGAGGGATTCGGAGAAC
TCTCTTATTATCAAACATTTTTAGCATTATTTGCTATTTTTATTGGACTAAGCCAAGATG
GTGCTGTTGCCCGCTATTTTTATCGATATGGAAAACGTTCTTTAGATTTAGTGGTAACAA
CGGGGTATGCTTATACTATTACGATAGGAGCTTTAGGGCTAATTGCCTGTTGGGTAGCAA
AATCTGAAATTATGTTTTATTTAGTATTAAGTAGCATATTTCAGGTATTTCTTGCCGTGC
AACTTAGTATAAGGCAATGCCAAAAACAAGCGCTTCCTTATACGCTGATTCAATTAGGCT
CTGCAATAACCAATGCAGTATTTACAGTATTAATGTTAGAAATCTATGAAACAGCGTTGG
TAGAAAAGCGTATTTTAGCAGTACTATGTAGCAATATTTTTATTGCTGCTCTAGCTTATG
TTATTTATAAGCGAAAGACGGTTACTAAAATTTTTAATATCGCACAATATAAGCTCGCAT
TATGGTATGTAATTGCTTTCGGATTTCCAATGATATTTCATCACGGAAGTTTCTTTATAA
AAGGACAGTTAGATAGAATATTTATTTATCACAGATTTAGCGAAGCTGATCTTGGTTTGT
ATGCGATGGGGGTACAAATTGCGAGTATTTTGTCGGTAGTCATTTTGGCAATAAACAAAG
CATTGGTTCCTTATTTATTTGAAAGATTAAAGCAAGGCACAGTAACATTAAAACATTTAC
AAAAATGGGTAATATATTCATTATTTATTGTGCCAATACCTTCATTGATAACACTATTAA
TCCCCGAACAACTCTTTTTATGGTTGTTAGGCGAACAGTTTCAGGGAGTGAAATACTATA
TCGTATTATTCTTGCTTTCAACAAGTTTGATTATTCCCTATTTGTTCTTAGTAAATTATT
TGTTCTATCACGGAAAAACAAAACAGATTTCATATTGCTCTGTTTTATCGACAGGGATTT
ATTTAGTAGCACTAGGTGGATTAATGTTTACGGAGATTAGTTATATTCCTTGGGCGAGTG
TTATTGGAGCTGGTGGGATTTTGCCTGTGTTATTTTTTATGACAAAGAGAGTTGGTTAGA
TGAATTTGATTATTTGTACGACACCGTTTCAGATGTTGATTGCTGAGAAAATACTTGATT
TATATAAATATGAAGACTTTGAGTTACATCTTTTTTGTAACGTGAAAAATGAGAAGTATA
AATATTACTATAATAGATTAAAAAGAAAAGTTAAAGTCTCAAAAATTTACTTATTTAATA
GAGAAAGTAGTGCAAAATATCTATTATTTCTAATTAAATTAAAATTAGCCTCTTTTTTAA
TGAAGAAAATAGATCGGATATTTGTGGGTAGTATAGATAATGCTCACATTCACATTCACA
TTCACAATTATATAGAGAATGGAACTAAATTATATACTTTTGATGATGGAACAGCAAATA
TTTTTTATGATAGTTTTTTTTATAAAGATATTAGTTATTCTTATAAAAAATCTCTTGTTA
GATTTCTTATGTGTAGAAATATTAATTTAAATAAAATTAAGTCCAAATCCTTACTACACT
ATAGCGTGTTTAAAAATAAGAAAAATATTATAGATAATATTGAATATGTAAATTTATTTG
ATAATGATAAAAAGAAACGGTTTTCTTCTAACAGTATGGTTAGTCATGCAAAGGATATAA
CAATATTAATTGGTCAGCCTATATATGAGTCGATACACTCATTTTCTTGTGATAAGGGAA
AATATAAGGAAGTTGTTAAGACGTTAATGGTTAAATATGATATAGATTATTATTTCCCTC
ACCCAAGAGAAGATTTTGTTATTGCTGGGATTAATTATATTAATACTGAAAAGATTCTTG
AGGATTATATTATTAGTGGCCTTGAAAATGGTTATAGATATGTCGTGTATACTTTTTTTA
GTGGTGCTGTCATTGCTCTATCTAACATGGAGTCCGTGGAGATTATTTCGTTAAAATTAA
ATGCTCCAGATTTGGAAAAATACTATTCTATTATGATCGATATTGAAAATGTCAAAATTA
TAGATGATGATACGGTTATTAATTAAAGTTTTAATTAATTCCAAGATATTGATATAGTTT
ATCTTAAAAAATTTTTAAGATATTAATTAGTCAATTATGGGTGAGGTTAGTATCCTTACA
TTTTATTATCTAATTAGTAAATTTTATGGATTTGAATATGAAAAATATTGCTTTCTTCGT
TTTATCTTTAGATGTTGCTGGAGGAGTTGAAAGAGTTGTTACAACTATTACTAACTCAAT
AGTGTCGTTAAATACATCGAATATATTTGTATTGAATTTCTATGGGAATTCACAACCGTT
TTTTCATTTAGATAAACGGATTAAATTTACATATTTGTATGATAAGAAATCCAGAATGAG
CGATAATTTTGTTGATTCGATTTCGAAAATCAGGGTCTTTTTGAAAGAAAATAATATTGA
AGAATTAGTAGTAGTTGATATAGGTTTAACTATTCAGGCTAATTTAGCTTGCTTTGGTTT
AAATATAAATAAGATATTTTGGAATCATGGTAATTATCTACCTTATAATAATGAACGTAT
TCCGTTTAGAATAAAATTAGCAAGATGTCTCGTTAAGACATATTTTTCTCATATAATTAC
TTTGACAGAAAGAGATAAGTCAGAATGGATTAAATTTTACTCTGGCAGAGCAAAAGTAAG
TGTGGTATTAAATCCGTCAAGCTATGATATTACTAATGTCAATCCAGATATTGGTAATAA
GGTTATATTAAGTATAGGTAGGATGGAATATCAGAAAGGATTTGATTTATTGATCGAATC
TTGGGCGAAAATAAAAGATAAAAAGGGATGGAAATTACATATAGTTGGAGATGGTAAAGA
AAAAGATAAGTTGTCTTTCTTAATAAAGAAATATAATTTAGACGATAGTATAGTTATATA
TCCATTTTCAAGCAATGTTTCTGACTTGTATCGAAGTTCTTCTGTGTATTGTATGTCTTC
ACGATTTGAGGGACTTCCATTGGTGTTAATTGAAGCAATCTCTTTTGGGCTTCCTGTTGT
TTCATTTGATTGTTATATGGGACCCGCTGAAATTATCAAAAACTCAGGAATACTATGTGA
ACCAGAAAATATTGAGTCTTTATCCAAGGCTTTATCTTACTTTTTATCTATTTCTGAGGA
TGAATATAACCTATTTAGTAAGAATGCTCAAAAAGATGCAGAGAGGTTTTGTTTGTCAAA
GATTATCAATGATTGGAAAAATATTTTAGATATATAGTTCCTAAGGATCTAATTGAGATG
AAAATAGGAATAACAAAAAAAGAGTTCGCATATATTCCAGAAGCATACGCATATACAAAT
TATTTACAAAAATTTGGTCATCAGATACAGTTTGATTTTGAACATAATTTAGATCCAGAT
AATGATGTGAATATTTATTTTATGGGAGTAAAACCATTTTGGAAAAAAAAGCAAGGTAGT
GCAAGAGAAATTCATGAGTATCAGAGTTTATCAACTGGAAACTATCCAATAATTAAGAAT
TATGTAAAAAAATTAGTTAATTCTAAGCCGAATAAGAGAATATTTCTTAATGAGGTAGTC
GATAAAGGATTTAACTTCCAGGATAATATTCCTTCCATCTATCGTGATATGGGTGTGGAT
GAATCTTTTTTTATAGAACCTAGTCTAACGTATGAGTTTGATATCGTCTACTGTGGGTCT
ATAGAAGGGAGAATAGGATTAGTAGAAACTATTCTTAAATTATCAGCTAAGTATAAAATT
ATTGTTATTGGAGATGTCAATTCAGAGCTTCAAAGGTTATTCAAAGCATCGGGAGTGTCT
ATGACGGGACGTTTGGATAGAAAATATATCCCCCAGATATATGCAAAATGCAGGTTTGGT
TTGAATTATACACCAGATGTTTATCCGTATAATATTCAAACTAGTACAAAAACATTAGAA
TATTTAGCCACAGGATTAACAGTGATATCAAATAAGTATCATTGGATAGAAAAATTTAGT
CAACTTAATTCTATTAGGATTAATTGGTTAGGTGAATTAATGGAAGAATTAGAGTTTGAT
TCAAATGAAAAAAGAAATAATATGGAAATTATGATGAAGTATGAGTGGTCTAATATTTTA
AATGGTATTGGTTTTATTAAATTTATTGAAAGTTATGAGTAGTTATATAAATAATAAACT
GGAATGTCTTGTAGTGTTTTTTTCTATTGCAGTATCTTCTTTGGCATTAGAGTTTCACCT
ATTCAATTGGTATATGGAGTTATCTTTTGCGGGTTTTTTTTTGTTGATGTTTTATGCGTT
TACAAGGAACTCGCAGATTAAACTGATCAGGATTAAAATTGATATATATTGGCTATTATT
ATTTTGTTTTTCATTCAGTGGTATGTTCTTTTCAGTATTTAATATCGATTATATATATTT
TTTAAAATTTATACTGGTTACACTGGTTTTTTATGTTTGTTTTATTTTATATCATACGAA
GAAAGATAAATTGCTTTTTTATGTCTTTCTGTCTTTTTCTGCTTCTTGTGCTTTAATTTC
CATACTTTTAGAAATATTCAAAGGAAGTTTCATGTACTGGGATTTTACCTTTGCACGAAA
TGCTTCTATATTTTTTGATCCTAATTATGCTTCTGCCATATTTAGCACATCAATTATGTT
GACTTTTATTTTGATCAATAAGTTTATTTTAAAGTTAATGCTAGGCTTACTATATCTTGT
TGCTATAATTTTTACTTATAGTAAAGCAGGGGTTTTAGCATTTGTATTCGGATTTTGTGG
TTATCTATATTACAGATATTCATACAAATCTATTGTCTATCTTGTTCTATTTATTATTTT
ACTAGTTTTATGTTTTAAGATTATAGATGTTGATATTTCTATGTTTAGAGTTGAGCAAGG
AGCGAATTTTAGAGATGAGTATTTTTATCTAGTAATAGATTATGTTTATAACCAGAATAA
TTTTTTTGGAGGTGGATATGAAACCATAGGAAAATTAATTAAGAATGCTGGGTATGCTAA
TAGTAGTACTCATAACTATTACTTAGATTTATTAATAGCTAATAGTGTTTTAACTTTCAT
ATTTTTAATACCTATCATTTCTGTTGTTATTGTTTTGGGGATAAAAAAACGATCTATGTA
TTTCCCAGTATTTATTACATTATTTATCTTATCTAATACAATTAGTATTTCGATAGGAGG
AATAGGTATTTTATCATTTATATTTAGCTATAGTATTATTGATATTTTATATGGTGATAG
TTACGATAGTAAGAGAGTATAAAGATATATCAAAATAGAAATTAATATAATACATAGTAA
GAATTAATTTATGAAAAAAAGAATCGCAATTATTGTTAATGAAGTATCCACCTTATTACA
CTTTAGAAAAGAACTAGTTAAAGACCTAGTAAAAGAGCAATATGAAGTTTTTTGTATTGC
AGAGGGGTATTCATCACAAACAAAAGATATTATTCGTAGTTGGGGAGCGGAGCCTGTTGA
GTATAATTTAAAGAGAAGTAATCTAAATCCTTTAAATGATTTGGTTCAGGTATTTAAAAT
TAGAAAAAAATTAAAACAAATTTCACCTGATATTGTGTTAACCTGTTTTGTTAAACCTGT
TATTTTTGCTTCAATTTCGGCTAAATTAGCTGGGGTTAAAAGAATAGTTGGAATGATTGA
AGGCTTAGGCTATGCTTTTACACCATCTCCAACACCGAAAGGTTTTAAGTCAAAACTTAT
TAAATTTCTACAGATCTTTCTCTATAAAATATCGTTACCTACTTTAGATAAAGTATTATT
TCTTAACCCAGATGATAAAAGTGAGTTATTGGAAAAACATAATATTTATGTGAAAGACAG
TGAGGTTATTGGTGGAATTGGGGTTAATTTAGATGATTATTTTTATACTGAGCAAAATAT
CTCAGATAATGTTTCATTTATTTTCTTAGGTCGTTTACTCAAAGAAAAAGGCATTTTTGA
ATTTCTAAGTGCAGCAAGAAAGGTAAAAGAAAAATATAGTCAAACTAAGTTTTTTATTCT
TGGTCAAATAGATAAACAAAATCCTACAGCAATGTCAGAAGAGATGTTACAGACTTATAT
TGATGATGAAATCATTGTTTACCCTGGATATGTGACTAATGTGCAAGAATATATTGTCAA
ATCAAATGTTTTTGTTTTGCCTTCTTATCGAGAAGGTGTACCTAAAAGTACACAAGAAGC
AATGGCTATGGGGAAAGTTATTCTTACTACTGACGTGCCAGGGTGTAAAGAAACAGTAGT
TGATGGTTTAAATGGTTTTATTGTGCCGGTATTTTCTACACATGAATTAGCAGAGAAAAT
GATTTATCTTATCGAAAATAAATCTGAATTAGTTCAAATGGGATATAACAGTCGCAAAAT
TGCTGAGAATAAATTTAATGTAAGAAATATAAATAAGAAAATTATCTCGATATTAGATGA
ATAATTGATATTGGAGCATTATTGTTTATGAAAAAGGTTTTAATCACGGGTAAAAATAGT
TACATTGGACAGGCTGTTGAATCTTGGTTATTACAAGATTCGGGAAAGTATCAGATTTTT
ACCTTAGATATGAGAAATAGTGAGTGGGTGAATACTGAGTTTACTGATTTTGATACAATA
TTTCATGTTGCTGGGATTGCTAATTTTTCCAAAGACATTTCTCAAAAAGAATTATATAGA
CAAGTTAATACTCAATTAGCTGTAGATGTGGCACAAAAGGCCAAATTATCAGGGGTTAAA
CAATTTATCTTTATGAGTAGCATAATTGTTTATGGTGATAGTACATTAAATAATAGAGTT
ATTACAGCATCGACCGAACCATCTCCAAATGATATTTATGGAGACAGTAAATGGCAAGCA
GAACAGGGATTAAGTCAACTAGCTGATGATAATTTTAAAATTGCTATTCTTCGTCCTCCA
ATGATTTACGGTAAAGGTTCGAAAGGAAATTACCCTAAGTTATCTAAACTTGCTAAATTG
CTTCCAATTTTCCCTGATTTTTATAATCAGAGAAGTATGTTGCATATTGATAATCTTTGT
GAGTTTATCAAGCAAATTATTGATAAAGAGAAAAGCGGTTTGTTTTTTCCACAAAATAAA
GAATATGTATCTACTTCAGAGTTGGTTAGAGAAATTGCAGAAGTTTCTCACAGAAAAGTT
TTTTTGACAAAAGCATTTAATCCGGTTATTAGATTAATGTTTAAATTGGATATTGTGAAA
AAATTGTTTGGTAATTTGGTTTATGAAAAATCAATGAGTCAATATGATTTTGAATACCAA
ATTAGGGATTTTAGGGAAAGTGTTAGATTGACTGAATCAAAGTAAGGAAGGAAATATGCA
AATAGATCTCAATATTTCACCACAAAAGATAGAGCAATTACTGTTAGTAACGAAGCCTGG
CGAAGAAGTGCTATTTACTCATGGCGGTAAAGTTATTGCTCAGTTAAATATGGTTCAAAC
AGGTGTTAAGAAAAAACGCCAAGCGGGAAGATTAGTTGGGCAAGGGATTAAATTAGATGA
GCGTTTCTTTGAGCCATTAGATGAAGAAGAATTAAAGCTATGGTAAATAGATATTTATTG
GATACTCATACGTTGATTTGGTGGTGGGCTGAGCCAGAAAAACTATCACCAAAGGTTATT
CAAGCTATTTCTAATCCTAGTTCTGAAGTATATGTGAGTTCAGCAACTATTTGGGAAATT
GCAACGAAATATCGAAAAGGCAAGTTAACACAGGTGGAAGGTATATTTAACCATTATGTA
AAATTATTGGAAGATGATGATTTTACAGCTTTAGATATAACGTTAAGCCATGCCGCAATA
GCTGGGTTATTTTCCCAACAACATCAAGATCCTTTTGATAGAATGTCAGCTGCTCAGAGC
ATCTTAGAAAATTTGACTTTAATTAGCTGTGACTCTGCATTGTCTCAATTCCCTGTTCAA
ATATATTGGTAATATTGGCTTATAGGAAAATTTATGATCAGAATTTTAGATTTTTTATTC
TCTATTTTAGGTCTTGTATTTACATTTCCTATTCTTGTTATAGTAACTATCTTAGGGTAT
TTTGATACAGGTTCGCCTATTTTTATTCAAGAACGTGTTGGTAAAAATAAGAAACCATTT
AAACTCATTAAATTTCGTACTATGAATGTTAATACCGCATCAGTGGCGAGTCATCTTGCA
GGTTCATCTTCTATTACTAAATTAGGTCGTTTTTTAAGAAAAACTAAAATTGATGAACTC
CCTCAATTAATTAATGTTTTAAAAGGCGAAATGAGTTTAGTAGGTCCTAGACCCAATCTT
TTTAATCAAAAAGAGCTTATTCAAGAAAGAGAAAAATATAGTGTATATGACGTTCTACCA
GGTATTACAGGATTAGCTCAATTAAGTGATATTGATATGTCTACCCCAGAATTATTAGCA
AAAACCGATTCTGAAATGATCAAAAACCTGAATTTGAAATATTACTTTAAATATATAGTT
TTAACAGCCTTAGGAAAAGGTTTTGGAGATCGAGTGAAATAATAATATGTTAATATCATA
TATATTCCAAGAATATACAAAATAAACTTGTTTTATTATGTGTTGTTTTTATATGTTTCC
ATTTTAAATGTAGGGGCTATTCTAAGTTTAGTGTATAATGAACCGATGATTTTAGGTAAA
TATTGAAGCATTACCACAAGATTGGAATAGGGATCGTATTATGAATGCGATTTGTGAATT
GGGCACACCTTGTTATAGTGGCTCTTGTTCTGAAGTGTACTTAGAAAAAGCATTTGATAA
TACGCCTTGGAGACGCTGAACAGCGTTTAGAAAATGCGAAAAAATTAGGTGAAACGAGTT
TAATGTTTTTGGTTCATCCTACTTTGACTGAAGATAATTTAAAATACATATTAAGTAGTA
TTAAATCAATTATTCAACAGATTGGGTAGATATATCATTAGGTAAAATCAAATGGATAGA
AAGGTTAGATTGCATAGGTATTTACAATTTTTTGTTGCTAACTTTTAGGAAAAGAAGTGT
AGACAGGGTAAGATAACAATATGTTAATGTCATTTATTTATTCATCAATATATATTCCAA
GAATATATAAAAAATTTATTTTATTATTTATTGATTTTTGTATTTTTCCATTTTTAATTT
GGATAGCTTATGCTTTACGTCTCTTTGATTTAAATGCAGAAGCTATTCCAAATTTGCCTT
ATGGTGAAATTTTAGTTTCAATTATTGCTGTAGCGAGTTTAGCCATTTGTGGGGTTTATC
ACTTTGTTATTCATACATTCTCTGAAACGTTAATTTTCCAGCTTTCTATTGCAACGTTGA
TCACTGTTATTGCACTATTTTTGTTAGGCGATAGCACTCCAGCGGTTATTCCGACATCAA
TTCCTTTGATGTTCGGTTTTTTTATGTTTGCTTGGGTATATTTGAGTCGAGGTGTTATTA
GAGCTTTGGTTAAAAACGCCTTACAAGCGGATACTCCGCGTAAGCGAATTGCAATTTATG
GTGCGGGTGCTGCAGGACAGCAGTTGGCAGTATTGCTATTTCGTTCCCATGATTATTTGC
CTGTATTTTTTATTGATGATAATGAAAACCTTGCCAATACTCGTGTTGAGAGTTTAAAAG
TGTTTTCGGCTCGGAATGTGTTTGACAAATTTCGAGATTATCAAATTGAGCAAGTTATTA
TTGCATTACCTTCTGTTGAGAGATCAAGAAAAAATGAAATTGTAAAATTTTTATCTGGTT
CAAAAGTAAAAATTATGGAGATTCCGAGACTGACGCGAATTGTCGAAGGGAGTGTTTCTA
TCAATGATGTTAAAGAGGTTAATATCATTGATTTGTTAGGTAGAGAACCCGTTGAACCTA
TTCCGGAGTTATTCTGTAAGAATATTCAACATCAGATTGTGATGGTGACTGGTGCTGCTG
GTTCTATCGGTTCTGAGCTTTGTCGGCAGATTATTCGCAATCAGCCTCGTAAATTACTTT
TATTTGAGATTTCGGAATATGGATTATATTCAATTGAAAGGGAATTAAACAAACTGGTTA
AAACTCAGCAGTTAGGCCATATTGAAATTATTCCGCTCTTAGGGAGCGTTCGGAACTTTA
AGCATTTAGTTGAAATTATGCGGGTTTATCAAGTGGATACGGTATATCACGCGGCAGCTT
ATAAACACGTTCCAATGGTTGAGTACAATATGGTTGAAGGTGTGCGGAATAATATTTTTG
GTACTTACTATACTGCTCGTGCTGCGATTGAAGCTCAGGTCAAATCTTTTGTACTGATTT
CAACTGATAAAGCAGTGCGTCCTACTAATGTGATGGGGGCAACAAAACGTAGTGCTGAGT
TGTGTTTACAAGCGTTGGCAATGGAAAAAGGAAATTGTTTAGATGGCATTGAACATCAAA
CACTTTTCTCAATGGTTCGTTTTGGTAATGTGTTAGGTTCATCTGGCTCTGTGATTCCTT
TATTTAAGGAACAGATACTGAAGGGGGGGCCAGTAACTGTGACTGATCCAAATGTTATTC
GTTATTTCATGACCATTCCTGAAGCTGCTCAATTGGTCATTCAAGCTGGAGCGATGGCGA
AAGGTGGCGATGTATTTATTTTGGATATGGGGGAGCCTGTTAAGATTGTTGATTTGGCGA
TAAATCTAATTCAATTATCAGGCTTAGTAGTAAAAAATCAGGATAATCCAAACGGCGATA
TTGAGATTTTGTTTACTGGGCTTAGACCTGGTGAGAAACTCTATGAAGAGTTATTAATTG
CTGGAGATAATGTTGAAACAACAGCTCATCATCGGATTATGACAGCAAAAGAAGATTTTC
TGCCGTTAAATGAGTTACTAAGTTTACTTAGTAAATTAGAATTGGCTTGTCAGCATAATG
AATGCGATAAAATTCGTGATATTTTGTTGAATTTTCCAATTGGGTATACTCCGGTAAGTA
AAATAGTGGATTTTGTTTGGCGGATGCAAGTAGATAAATAGTATATTTAGATTAGCCTAT
TCCTTTTTGATATATTCAGTGAGAATAAGAATTGGGTAGTAGAATGCATAGTAGAATAGT
GAAGATTTATTACTCCTCAACATGTGTGAGTCAAATCAATATTTCTTTTTGGGTTTTTCT
GTGCAAATAAATGTGGTTTGTTGTATACTAGGACGGTTTTTATCAAGTTCAATTCGACGT
TTGGTGTGTGAGTTTTGGACTATTCTGATGGATTTTGTTAATTATAAAATGAGTAAGATG
GATTATGTGTAAGTTAACTAAAGCTCTTGTTTTTACTGGTGTGATTTTATCTCTTTCTGG
GTGTGGGATGATTTTCCCTGCAACGCATTCTCCTATTGTTGATACGGAAGTGAGGGGAGA
GAATGTGGACTTTAAGAAGGTTGTGGATGCTTATTTAATTACGCCTCAGTTAGTAAAGCA
ATTAGCTCCTCGTACGGTGAAAGCAAGTGATAACATTGGTTTAGAACAACAAATTAAGCG
TTATCAATATAAGATAGGTGTTGGCGACATATTAAATGTCACAGTTTGGGAGCATCCTGA
ATTGACAACTCCTGCGGGTGCTTATCGTTCTGCCGCTGAATCAGGTAATCAAGTGCATGC
TAATGGAACTATCTTTTATCCATATGTTGGGCAGCTTAATGTTGTTGGCTTAACAGTAAA
TCAAGTTCGTGATAAATTGGCAAAAGCTCTTTCAGCCTATGTCACTGATCCTCAAATTGA
GGTAACAATTGCCTCATACCAATCTAAAAAAGCATATATAACAGGCGAAATCAAGAATCC
AGGACAGCAATTTTTAACTAATATTCCGCTCACCTTGTTAGATGCTGTAAATAAGGCTGG
AGGATTGTCTGATAATGCGGATTGGCATAATGTGACTATTACTCGTCATGGCAAAGAGGA
GAAAGTCTCTTTAGCAGAATTGATTCAATTTGGTAATTTAACGCAGAATCGTTTGTTATC
TGATGGCGATGTGGTTCATATTCCACGCAATGATGCGAATAAGGTGTTTATTGTGGGGGA
AGTGTCAAAACCTCAGATGTTGAAAATTACTCATTATGGTATGACGTTAACTGAAGCAAT
TGCTCAAAGTGGGGGAATTGATAAATTATCTGCAGATGCAACGGGTATTTTTGTTATTCG
TGGTCAACGTGATGTAAATAAGTCAACGGTTTCAAATGAAGCTGAAAAAATAGATAAGAT
TGCAGATATTTATCAATTGGATTTGACTAATGCAACTTCCTATGTATTAGGAACAGAGTT
TTATTTAAAACCTTATGACATTGTTTATGTGACAACAGCGCCAGCAACTCGTTGGAATAG
AGTGATTGCCCATGTTGTTCCGCCATTATCTGGTTTCAATAATCTAACAGAGTCTATCTT
AAGAGTGAGGAATTGGTAATTAATGTTTGGAAGTATTTTAGTTGTTTGTATCGGTAATAT
ATGCCGCTCCCCCGTCGGAGAAAAATTATTAAAACAATATTTTCCTGAAAAGCGTATTTT
TTCAGCAGGTATTTCAGCTGAGCGTAGCCATTTAGTTGGAAAAGGTGTAGATCCAACAAT
GCAACAAGTTGCTATTTCTCGTGGAGTGGATCTTTCTGAACATCGTTCACAGCAATTAAC
GTCTGAACTATGTAAGAATGTAGACTTGATTCTTGTCATGGAAAAAGCTCATATTGACTT
GGTTCGACAAATTTCACCAGAAAGTTCTGGAAAAGTCATGTTATTTGGTCATTGGTTGGA
TAGCAATAAAGATATTCCAGATCCTTATCGTCAAAGTGAAGATATGTTCCGAGAGGTTTA
TGCATTGATTGAGGATGCAGCATTGAGATGGAAATTGAAACTCTAATTTTAAGGCAGTTA
AAAGATGAATGAAAATAATCATGATGAAATTGATTTAGTAAAGTTGTTGGGGGCTTTATT
AGATTATAAGTGGTGGATAGCTCTTTTTACATTGTTGGTGACGTTATTTGGTGTTGCTTA
TGTTTTACTAGCTCCGCCTGTTTACACTGCGAATGCTTCAATTCAAGTAGAAAGTAAATC
TTCAAGGGGGCTTTTAAACGATTTTCCAGGAATTTTAGAGGGTGAATCATCTTCAAGTAC
TGAAATTGCAATTTTAAAATCAAGAATGGTTTTATCTAATACTGTTGAGCAACTTAATTT
AACTACGGTAGTTGAACCTCAATTCTCGATCCCTTTTCTTAGTAAAGGTCTTCATCGTTT
GATGGGATATGAACCACAATTGTCGCTCTCTTTATTTGAGCCTAAGAATCCTCAGATGAA
AGAGATGATTTTGGAGGTTGGGGAGAATGCTGGAGAGTTCTCATTATTTTTCGCAGATGA
AAAAGTTCTTGAAGGGAGCATTGGGAAAAAGTATCAAACGGAAGATTTTTCGTTTGCGAT
TTCTGAATTAGAGGCTAAGCCAGGACAATTATTTAAAATTAAAAAGAATGATGTGTTGTT
AGCAATTAACTCTTTACAAAAACAAATTTCGGTAACAGAGAGTGGTAAGCAGACAGGCAT
TATTGAAATTTCTATTAATGGAGAGAATAAAGCTCAAATTAAGAAGATAGTAAAGAGTGT
ATCTGAAAATTATTTGCTGCAAAATATTGTTCGTAATTCTGCAGAAGCGTCTAAGAGTTT
AGAGTTTTTGTCTAAACAATTACCAGAACTTAAAGCTCGTTTGGCAGAGTCTGAGAATAA
TTTGAATGAATTCCGCTTAAAAAATGAATCAGTAGATCTCAGTCTAGAAGCTAAATCAGC
ATTAGATACTATAGTTCAGTTAGAAGCAGATTTAAATGAGTTAACATTAAAGGAGAGTGA
AATTTCTCAGAAATTCACTCGAAATCACCCTGCTTATGTTGCTTTGATTGATAAGCGTAA
AGTATTAAATGAGGAAAAAATTCGTTTAAATAAACAAGTAGAACGTTTACCTAATACTCA
AAAAGAGGTTATTCGGTTAACTCGAGATTTGGAGGTAAACCAGCAAATTTATATTCAATT
GTTAAATAAAATGCAAGAGTTAGAAATTGTTAAGGCTAGTACGGTAGGAAATGTTCGTAT
TTTAGACGAGGCGCAAGTTTTTCCTAATGCCGTTTCACCTAGAAAAATGATTGTGGTTGC
CTTGGCATTTATGTTAGGACTTATCTTTGCCTCAATTACTGCGATAGCGAAAACGCTACT
ACATAGAGGTATTGAGGGAACATCTGAATTAGATGTGTTAGGCTTGCCAACGTATGCTAC
GATTCCATATTCAAATGAACAGCCTATTTTTTCTAAGCATAAGGTTCAGCATTTTAAATT
ATTGTCGGAGTCAACGCCTACAGATCCAGCAGTTGAGGCTTTGCGTAGTTTGCGTACAAG
TTTGCATTTTGCAATGTTAGAAGCTAAAAATAATATATTAATGATTTCTGGAGCTTCTCC
GTCTGTGGGAAAAAGTTTTATTTCAACCAATTTGGCTAATGTTCTTGCTAAAGCTGGGCA
CAAGGTGTTGTTAATTGATGCAGATTTAAGAAGGAGTTATTTGCGTCGATTATTAGGTTT
AGCAAAAGAGGTTGGATTGAGTGATGTGATTGCACAGCAGATTCCTTTTGAACAAGTGAT
TCAACATTATGATAATTTTGATATTATTGTTAAAGGAGAAACTCCACCAAATCCATCTGA
ATTACTATCTAATGCTCGTTTTCAGGCACTATTAGAATGGGCGACAAAAGAATATGATTT
AGTGATAGTGGATACAGCGCCTATTTTGGCTGTTACAGATGCAGCTATTATTGGTAGGTA
TGCAGGAACATCTTTACTTGTTGGGCGTTTTGGTGAAACTACACTTAAAGAAGTTGGATT
AGCTAAAGAACGTTTTGAACGTGCAGGGGTCTTTATTAAAGGTTTTATTTTGAATGGTAT
AAAACGTAAGGCTTCTAATCGTTATGATTATTATCAATATGATTACAAATAGTTGCTAAC
TTTGTAATCTTGATGTAAGCGGTGGGATTTTAACTATGGTTATAAAAATAGTTTAGAATT
TCGCCGCTTAGTGTTTTATCTAAACTTTAAAATAATGTTTATGTGAATAAGATTAGCAAA
TTGATTAAAAAAACCTTTTGATTTAATTTGTGTAAAAATATTGACTAAATTAGTAGGGTA
TATAGAATTCTTTCTTAACAATCGAGCATTTTTAAAAGGTTTGAGTATGAAATTAACTTC
ACGAGGACGTTATGCTGTAACTGCAATTTTAGATATTGCGTTGCATGGCAAAGATATGCC
AGTGAGTTTGGTAGATATTTCAGATCGCCAAGCCATTTCACTTTCTTATTTAGAGCAACT
TTTTGCACAACTTCGCCGAGAAGGTCTTGTGCATAGTGTGAGAGGCCCTGGCGGTGGCTA
TCAGTTAGCAAAAACGCCTGAGGAAATTAATGTGAGCTTGATTATTGCCGCTGTGAATGA
AAGTGTTGATGTATCTAAATGTAAAGGCAATGGGAATTGCAGTAATAACAGTCGTTGTTT
AACCCATTCGTTGTGGGAGCGTTTAGAAAATCAAATCGAACAGTATTTACATACGATAAC
TTTAGCCGAATTAGTTGAAGAAAATAGCGATCACGATTGTGAGAGTTCTCACTGCCACGA
TCATCACCATTAATCTTATAAAAATCTCTTAGTTAGGAGTAACAATGAAATTACCAATTT
ATTTGGATTATGCCGCAACTACGCCCGTTGATGAGCGTGTTGCAAAAAAAATGATGGAAT
ATATGACAAAGGACGGCGTGTTTGGTAACCCTGCATCTCGTTCTCACAAATTTGGTTGGG
AAGCAGAAGAAGCGGTTGATGTAGCTCGTAATCAAATCGCTGATTTAATCGGTGCAGATG
CTCGTGAAATCGTATTTACTTCAGGTGCAACCGAATCAGACAACCTTGCAATTAAAGGTG
CAGCACACTTCTACCAAACCAAAGGTAAACACATCATCACGGTTAAAACTGAACATAAAG
CGGTATTAGATACGTGCCGTCAGTTAGAGCGTGAAGGTTTTGAAGTGACCTATTTAGAGC
CTGAAACAACAGGTTTAGTGGATATTGCAAAATTCGAAGCTGCAATTCGTCCAGACACAA
TTTTAGTCTCCGTAATGCAGGTGAACAATGAGATCGGCGTTATTCAACCAATCGAAGAGA
TCGGTAAAATCTGCCGTGCAAAAAAAATCATTTTCCACGTGGATGCAACACAATCAGTAG
GTAAAATCCCTGTGGATGTTCAAGCATTAAACGTAGATTTAATGTCTTTCTCAAGCCATA
AACTTTACGGGCCAAAAGGTATCGGCGGTTTATATGTTTGCCGTAAGCCTCGTGTACGTT
TAGAAGCGATCATTCACGGTGGTGGCCACGAGCGTGGTATGCGTTCAGGTACATTACCTG
TTCACCAAATCGTTGGTATGGGGGAAGCATATCGTATCGCAAAAGAAGAAATGGTAACTG
AAATGCCACGCATCAAAGCACTTCGTGACCGTTTATACAACGGTTTCAAAGATATGGAAG
AAGTGTATGTGAACGGTACAATGGAAGCAGGTAAACGTGTTGATAGTAACCTGAATATCA
GCTTTAACTTTGTTGAAGGCGAGTCAATGATGATGTCATTAAAAGACATTGCGGTATCTT
CAGGTTCTGCTTGTACTTCTGCAAGTTTAGAGCCATCTTACGTACTTCGTGCATTAGGCT
TAAACGATGAATTAGCACATAGCTCAATCCGTTTCTCAATCGGTCGTTGGACAACGGAAG
AAGAGATCGATCACACTATCGAAATCGTGAAAAAAGCAGTAACAAAATTACGTGAACTTT
CACCACTTTGGGATATGTTCAAAGAAGGTATCGACTTAAACTCAATTGAGTGGTCGCATC
ATTAAAATGAAATTCTTCCCCCATGTAATGGGGGAAGTACCTTGCGAAGCAAGGTGATGG
GGGCAAATAATCAAGTAAATTTTTCTATATATTCAATCCCCCTTCGGTTTCGCTTCGCTC
AACCACTTCCCCCGTAAACGGGGGCAGAATAAAACAGAGGAATTAAAAAATGGCATACAG
CGATAAAGTTATTGATCACTATGAAAACCCACGTAACGTAGGTTCATTCGACAAAAAAGC
ATCAGATATCGGTACAGGTATGGTGGGTGCACCAGCCTGTGGTGACGTAATGCAACTTCA
AATTAAAGTAAACGAACAAGGTATCATTGAAGATGCACGTTTCAAAACTTACGGTTGTGG
TTCGGCGATTGCATCAAGCTCACTTATTACTGAATGGGTAAAAGGTAAATCATTAGATGA
AGCTCAAGCAATCAAAAACAGCGACATCGCAGAAGAGCTTGAATTACCACCAGTAAAAGT
ACACTGCTCAATTCTTGCAGAAGATGCAATCAAAGCAGCGATTGCAGATTACAAAGAGAA
AAACGGTAAGTAATCTTTAACAAGCGGTTGGTTTTTGCGAAAAATTTGCAAATCTGACCG
CTTGTGTTTTCGTTTATTGTTAATTTTAAAAAGGTTTTATTGTATCAGACGAATGAAAGA
AAATTTACTTCGCTCTGCTCCCCTCTTTACTAAAGAGGGGAATGAGATCTTTTTAAAATT
AACTATATTCACAAGGAGAAAAAATGAGCATCACCCTAACAGAAACCGCAGCAGATCGTG
TTCGTACCTTCCTTGAAAACCGTGGCAAAGGCATTGGTTTAAGGTTGGGTGTTAAAACAT
CTGGCTGTTCAGGGTTAGCTTATGTCCTTGAATTTGTTGATGTATTAAACGAAGATGATC
ACGTTTTTGAACAACAGGGTGTTAAAATTATCGTCGATGAAAAAAGCCTTGTTTACCTAA
GTGGTACAGAATTAGATTTTGTCAAAGAAGGATTAAACGAAGGATTTAAGTACAACAACC
CAAATGTGAAAAACGAATGTGGTTGTGGTGAAAGTTTTAACGTCTAAGAGGTTCTGATGT
CAAATCCATTTACGCTTTTTGATCTGCCAGTGCAGTTCCAAGTAGATAATGCTCAACTCT
CTGAGCGTTATTTAGCCTTACAAAAATCACTTCACCCCGATAATTTTGCGGCAAGTTCTG
CGACAGAACAGCGTTTAGCAATGCAGAAATCGGCGGAAATTAATGATGCGTTACATATTC
TCAAAGATCCGATTTTGCGTGCTGAAGCGATCATCGCTATTCATACGGGTGAACAGCAAG
ATATTGAGCAAAAAAGTAACCGAGATATGGCGTTTTTAATGCAACAAATGGAATGGCGTG
AAACCTTAGAAAGCATTGAAACCACAAAAAACGAAGCGGATCTCACCGCTTTCACCCAAG
AGATTGAGCAACAGCAAAAAGTCATTTTGCAACAACTTGAACAGGCTCTCAGTGCTCAAC
AATGGACGGACGCACTAGCCATTAACGATAAACTTCGTTTTATTAAAAAATTATTGGTAG
AAGTTGAGCGAGTAGAAGAGAAGTTGTTTGAGTTTTAATTGTGTGGTATTCGCACAAAAG
AAAGTAGGGACGCCACGCTTGGCGTCCATTGAATATAGACTTTTCACTCATCTAAAGAAT
GGACGCCAAGCGTGGCGTCCCTACATAGAAAAATAAATATGAAAACCCTCGAAGAACTGA
ACGATAAACAAAAATCCGCTTGGCCAATTATGCAAGATTGGTTCAAGCAAGCGAATAACC
ATTATGAAATCCTGCCGAGAGATGTGGAAAATGCAGGGGCAGAATTGGTGGGAATGCAGT
TACCGACAAGTACGCCACTGGGTGCGGTAATTTATGAAACGGGCGGTATTTTAGTCGATC
ACGGCTGGTTACGCATTTTAGGTTCGGGTAATGAGAAACTGCCACGCGGTTTGTTTGAGT
GGAATTTTGGTAAAACTTTTGAACAATCGGGCGAAAGACCGTTTCATTTACTGATTGCTG
ATGATGCCATTGGTGGTTATTTTGCGGTGAACGGGGGCGGATTAGGCGAAAAAGTCGGTT
TAGTTCATTATTTCCACCCGAAAAAGCAGAAATGGGAAAGTATTGGCTTAAATTATTCAC
AATTTATCGGCTGGGCATTAACTGCCGATATTGCTAGTTTTTACCACAGCCTGCGTAGTG
AAAATTGGCAAGCTGAGATTGCAGATTTAAACGGCAATCAAGTGATAAATTTAGACACAA
AACAAAAACAACCGATTGAACGCCATTATCAAGCGACATTTGAGCCTGATGATATGGGGT
ATGCGGTGAATTAACATAATCCCTTCCCCCGTAAACGGGGGAAGGTGCCGAAGGCGGATG
GGGGGCAAACGAAGTTTGCAAAATTTTTTCAAAATCAAACCGCTTGTAGTTGTCCTAACG
GACAATCCCCCCTCCCTAGCCCTCCCTCGTAAACGGGGGAGGGGAATGAGTTATAGAGAG
ATAATAAAATGGCATTACTTCAAATTGCAGAACCAGGGCAAACGGCAGCGCCGCACCAAC
ATCGCTTGGCGGTGGGGATTGACCTTGGGACGACAAATTCTTTAGTAGCAACGGTGCGTA
GCGGACAAGCTCAGGTATTACTTGATGAGAAAGAGCGTGCGTTAGTGCCGTCAGTAGTAC
ATTATGCTGCTGAGAATAAAGTTGTTGGTGTGGAAGCCTTTGAGCAAGCAGCAGCTGATC
CGCAACATACAGTGATTTCTGTAAAGCGTTTAATTGGTCGTTCTTTGGCAGATGTTGAAC
AGCGTTATCCAAATTTACCTTATCAATTTGTTGCGACGGATAACGGCTTGCCGTTAATTC
AAACGCCACAAGGCAATAAAAGCCCGATTGAAGTGTCTGCCGATATTTTAAGTCACTTAA
ATCAATTTGCAGAAAAACGCTTGGCGGGTGAATTGGCTGGCGTGGTGATTACTGTGCCTG
CCTATTTTGATGATGCACAACGTCAAAGTACCAAAGATGCCGCTCGTTTGGCGGGGCTTA
ATGTATTGCGTTTATTAAATGAGCCAACTGCTGCGGCTATTGCTTATGGCTTGGATAGCG
GTCAAGAAGGCGTGATTGCTGTATATGACTTAGGTGGCGGTACTTTTGATATTTCGATTT
TACGCCTGAGCCGTGGTGTATTTGAAGTTTTGGCAACAGGTGGCGATACCGCTTTAGGTG
GCGATGATTTCGATCATCTGTTAGCGAATTGGATTGCGGAACAAGCAGGTATTCAGCCAA
ATACAGTAAGTCAGCAACGTGAACTACTTACTCTTGCCACTCAAGTGAAAATTGGCTTGT
CACAAGCGGAGAGTTTTACTGCAAAATTTGCAAATTGGCAGGGTGAAATCAGCCGTTTGC
AATTTAATGAGCTAATCCAACCGCTTGTAAAACGCTCGTTAATGACTTGTCGCCGAGCCT
TGAAAGATGCTGGGGTAGAAGCTCAAGAAGTGCGTGAAGTTGTGATGGTTGGTGGCTCAA
CGAGAGTACCTTTTGTGCGTGAACAAGTAGGCGAATTTTTCGGCAAAACGCCATTAACCT
CTATTGACCCCGATAAAGTGGTGGCGTTGGGGGCGGCTATTCAAGCGGATATTTTAGTCG
GCAATAAGCCTGATGCAGAAATGTTGTTGCTAGATGTTGTACCACTTTCGCTAGGGATCG
AAACGATGGGCGGATTGGTGGAAAAAATCATTCCTCGCAATACCACTATTCCTGTGGCAA
AAGCACAAGAGTTCACCACATTTAAAGATGGGCAGACAGCGATGACGGTTCACGTTGTAC
AAGGTGAACGTGAGTTAGTCGATGATTGCCGTTCACTTGGACGTTTTACCTTGCGTGGTA
TTCCACCGATGGTCGCTGGTGCGGCACACATTCGCGTGACTTATCAAGTCGATGCGGACG
GGTTACTGAGTGTCACCGCAATGGAAAAATCAACCAAAGTGCAAGCCTCTATCCAAATTA
AGCCGTCTTACGGTTTAACGGACGAAGAAGTCACTGAAATGATTAAATCGTCAATGACGA
ATGCGAAGCAAGATATGGAAGCCCGTCAGCTGGCGGAACAGCGTGTGGAGGCAGATCGTG
TGATTGATAGCGTGATTATTGCGTTGCAAGAAGACGGTGCAGAACTACTTTCGGTTGATG
AATTTAAAAGGATTGAAGCGGAATTACAGAAATTGATTTCCGCAAAACAAGGAGCAGATC
GCCAAGCTATCCAGCAAGGTATTAAAGATCTTGATCTTGCCACCCAAGAATTTGCCGCCA
GACGAATGAATTTATCCATTCAAAAAGCCTTAGCAGGTAAGGCGGTTGATGAGGTGATGG
GATAAAATCCAGTAGGGACACACTGCGTGTGTCCGCAAAATAAATAACGGACACACGCAG
TGTGTCCCTACAAATAAACAGAAGATATTAGAGGACATTATGCCAAAAATTGTTTTTCTT
CCACACGAAGAATTTTGCCCAGAGGGTATGGTTGTTGAAGCTCAAACAGGTGAAAACTTA
TTAGAAGTTGCTCACAATGCAGGAGTTGAAATTCATCATGCTTGTGACTGTTCTTGTGCT
TGCACTACTTGTCACGTTGTAATTCGTGAAGGTTTTGACAGCTTAAATGAAACATCAGAT
CAAGAAGAAGATATGTTAGACAAAGCGTGGGGCTTAGAAATCGACAGCCGCTTGTCTTGT
CAATGTATTGTGGGTGAAGAAGATCTCGTTGTTGAAATTCCAAAATATAACTTAAACCAC
GCAAATGAGGCAGCACACTAATGAAATGGACAGATGTAAGAATGATCGCAGAAAATCTGT
ATGATATGAACCCAGATTTAGATCCAACCACTGTGCGTTTTACTGATATGCACAAATGGA
TCTGTGAGATGGAAGATTTTGAGGATGATCCAGAAGCGTCAAATGAACATATCTTGGAAG
CGATTTTAACGATTTGGTTAGAAGAGTATGAATAACCCCATAGGGCTGTAGAACAAAAAG
TTGGTAATAATTATATTCCTGATTCTTACCAACTCTTTGATTTAAATAGTTCTTCTATCT
TATATATCGTCCTGTAATTCCTGCAAGAACCCACCACTTTGATGAGCCCACAGTTTTGCA
TAGACACCATTGAGAGCTAATAATTCCTCGTGACTACCTTGCTCAACAATTTCGCCTTTA
TCTAATACAATCAAGCGATCCATTGCCATAATGGTCGATAAACGGTGTGCAATGGCAACG
ACAGTTTTCCCTTCCATTAATTCGGTCAAATTTTCTTGAATAGCGACTTCCACTTCAGAG
TCTAAGGCGCTGGTTGCTTCATCTAATAATAAAATCGGTGCGTCTTTCAACATTACACGA
GCGATCGCAATACGTTGCCGTTGCCCACCAGACAGTTTAACCCCTCGCTCGCCAACATGT
GCATCATAGCCTGTTCTGCCTTTAGCATCACTGAGAAGCGGAATAAAATCAGAGGCGGAG
GCTCGCTCAACCTCGTCCTGATAAAAGCTCATACTTTGTCCGAGTATCAAACGCCACAAA
ATAGCTTCTCATTCCTTTGATGCTTTCAAAAATAAAAGAAATAACCTTTGCTCGAGGCGT
ATTCGGCATATCTTCTGGATAAGGATTAATGCGATTTTCAAACCAATCAAATAATTTATT
TAACACGGGCTTTTCTCATAAGTACGGTGGGTAAAAATTGCAAGGTAATAAAATGTAGCG
GACACACTCAGTGTGCCCCCTACCATTTGAAAAGAAACTATTGTTAGTTCCGTAGCAATA
ACTATGGATTTAGCAATTTCTCATCTAATGCTAAATCTTTGTTACGGTTAATACCAATCG
GTTGTTTTAACACATTACGCGCAATTTCGTGTGCATCAGCAAGAGAATGTTCCTTATATG
AACCACATTGAAACTCATTTAACTCAGGAATTTTAGTTTTATCAGGCACTTTCTCTAACG
CATCACGCATAGAGGCTTCCCAAGCTTTTGCCACTTCTTCAGCTGAAGGTGAACCAATTA
ATGACATATAAAATCCCGTACGGCAACCCATCGGGGAAATATCAATAATTTCAACGGTAT
CGCTATTGAGATGATCACGCATAAAACCAGCAAATAAATGTTCCATCGTATGAATACCAC
GAGGTGATAAAATCTCAATGTTTGGACGGACAAAACGCAAATCAAACACAGTAATCGTAT
CTCCCTTCGGGGTTGTCATTGTTTTTGCAACACGCACCGCAGGAGCGTTCATACGAGTGT
GATCCACTTTAAAGCTATCTAGTAAAGGCATAACGATTCTCCAATAAATAAAATTACGTG
GGGATTATAGCCTATTTAAGCCTGAGTTTTCATACAAGCGGTAAGTTATTCGAAATAATT
TGCAAATTTTTACTTCAAACAAACCGCTTGCTTTCTAGTCAGTTCAATCAAAATTCTGTA
TAATCACCCGTCTTTTTGTGATCTTCATCACAATTTTGGATTTCGTCAGATGAGCTTTAG
CTCATCATTTTTATTCTCGGTGGGCGAGCCCCACCCTACAATTAAGTTATTTCAATGCAA
CAATTAGATACTCAAAAACTGCGTAATATCGCAATCATTGCTCACGTTGACCACGGTAAA
ACCACGCTGGTTGATAAATTATTAAAACTTTCAGGCACATTAGATACCTCTCGTGGTGAT
GTAGATGAACGTGTAATGGACTCCAACGACCTTGAGAAAGAGCGTGGCATTACCATTCTT
GCGAAAAATACCGCAATTAACTGGAATGGCTATCGTATCAATATCGTAGATACCCCAGGA
CACGCAGACTTCGGTGGTGAAGTTGAGCGTGTACTTTCAATGGTGGACTCGGTATTACTT
GTGGTCGATGCTTTTGATGGTCCAATGCCACAAACCCGTTTCGTAACACAAAAAGCCTTT
GCTCACGGGTTAAAACCTATCGTGGTTATCAATAAAGTTGACCGCCCAGGTGCTCGTCCT
GACTGGGTTGTGGATCAAGTTTTCGATTTATTCGTGAACTTGGGGGCAACCGATGAACAG
CTAGACTTCCCGATTATTTATGCTTCTGCATTAAATGGTGTCGCAGGTTTAGATCACGAA
GATCTTGCATCAAATATGGATCCACTCTTTGAAGCCATTGTAGGGCAAGTTTCTCCGCCA
GATGTTGAACTTGATGCACCGTTCCAAATGCAAATTTCACAGTTGGATTACAGCAAATAT
CTAGGCGTTATCGGTATCGGTCGTATCAAACGAGGTACGGTTAAACCTAACCAACCTGTG
ACTGTCATTGATGCAGAAGGTAAAACCCGTAATGGTCGTGTTGGTCAAGTGTTAGGTCAC
TTAGGCTTACAACGCTATGAAGCAACCGAAGCCTATGCTGGTGACATCATTGCTATTACA
GGTTTAGGCGAATTAAACATTTCAGATACCTTATGTGACATCAACAATGTTGAAGCACTT
CCAGCTTTATCTGTTGATGAGCCGACAGTAACAATGTTCTTCTGTGTAAACACATCACCC
TTCTGCGGTCAAGAAGGGAAATTCGTTACTTCACGCCAAATTTTAGAGCGTTTGAAGAAA
GAGTTAGTGCATAACGTCGCATTACGCGTAGAAGAAACTGATGACTCTGATGTTTTCAGC
GTATCGGGTCGTGGTGAATTGCACTTGTCTGTATTAATCGAAAATATGCGTCGTGAAGGT
TATGAATTAGCGGTATCTCGTCCAAAAGTAATTTTCAAAGAGATTGATGGTTGTAAACAA
GAACCGTTTGAGCAAGTGACCATTGATATTGAAGAACAACATCAAGGGGCTGTGATGGAA
GCTCTTGGTATCCGTAAAGGTGAAGTGCGTGATATGATCCCAGATGGTAAAGGTCGTACT
CGTTTAGAATACATTATTCCAAGCCGTGGCTTAATCGGTTTCCGTAATGAGTTTATGACG
ATGACATCAGGTACAGGCTTACTTTACTCAAGTTTCAGCCACTATGACGATGTAAAAGCA
GGTGAAATCGGTCAGCGTATTAACGGCGTATTGATTTCAAACGGCACAGGTAAAGCCCTT
GCTTACTCGCTCTATGCACTACAAGATCGTGGTAAATTAATGATCGATCACGGTGCAGAA
ATTTATGAAGGACAGGTAATCGGTATCCATAGCCGTTCAAATGACCTAACCGTAAACCCG
CTTGAAGGGAAAAAACTCACCAATATGCGTGCGTCAGGTAAAGATGATGCTTTAACCTTA
ACAACGCCAGTTAAATTCAGCTTGGAACAAGCGTTAGAATTTATTGATGATGACGAGTTA
GTGGAAGTAACACCAAAATCAGTGCGTATTCGTAAAAAATTACTCACTGAAGTAGAACGT
AAACGTGCAAGTCGTACCACGACAAGTACCAGCACGAAGTAATGAGAAGTAGGGGCAACA
ATGCCCCTAATAATTTATAGGAGATTAAAAATGTTTGTAGAAATTTACGGCAGATTAAGT
TGCCCTTATTGCGTTCGAGCAAAACAGCTTGCAGAAAAAATGAAAGCAGAATTACCTGAT
TTCGATTTTAAATTTGTCGATATGATCGCTGAAGGTATTGAAAAACAAGATTTAGAACCG
CGCGTGGGTAAACCCGTTGCGACTGTGCCACAAATCTTTTTAGATGAGGTTCACGTTGGC
GGTTATTCGGATTTTGCTCCTCTTATAGAAGAGAAGTTTGGAATTAAATTATAAGAAGAT
TTTAACTTACCTATTTGGAATTCGGTTAGTTAATCTGTAGCATTGCCTATAATAGGCTCC
TGACATATGAGAGAGCTTTTTAAGGGATTGTATACAAAAATTTATATAAAAATTAGGTTA
AAGCCTTATTGTTATAAGGCTTTAACTTTCTAATCAACAAAAATTATTCATTATTTTAGT
CTATTAAAAATCGTTATATTTAGATATGAGATCAGTTTTTTTATGAATTTAGAATACTTA
TTTCATATGGAAACCTATTATGATGAATAGAATTATCAATATAGGAGCTGGTGTAATAGA
CAAAATAGCAATTAAGAAATCATTATAAATATTTAGACTGTCGGGAGTAATATCGCAGGG
TATGAGATCACATAGATCGTGTTCTTTACTCTCCATTGCTATTGTGTTTCAGTCCATTAA
GCGCAACCAGCCCTTTATTACAACTTTTTTTCTGCATGATGAGATCTAATTTGAGGATCT
GTTGTTTTGATGAAGAGAGTTTGTTCTTCATTGTCTGCATTTGAGTATGTGTACCAGGTT
GTTTTTCTGCATCAGCAATCAGTTTATCAACTTCTTGAAACATTTTTTGGCACTGTTCAG
GTAATATGCCATTGGTTTGAGGTTTGGTCATTACCAGTGAAGATGTTTTCAATTCAGTAG
TGAAACCACTTATCGCAATGAATAACGCACCAGTTGCGATAATCATTGAACGTAAAATAG
CGTTTTTCATAGTGTTCCTAATGATTAGTTTAACTGTTAGATGAAAGTTACGCATATTAA
CATAGATCTCAAGGTATCGTCACGTACTATTTAAGGATCTTTATCTACGGTGTAAATAAT
TTGTTAAATCTAGAAATTCTATTCACAAATAATTTACAAAGCTGCTAAGCAGATAAATGA
GTGGTATTTTGCCTAACTTGATTTATATCAAGTTGTAACAATATAAATTTCATATTTTTT
AAATATTTAGCTCAAAAATGTGATCAATGTAATAATTTTGCTATTTTTTATTTGCTTATT
TACGAGTAGAATAGATTCTTGACATTATTGCTACTTATTAATCTTTGATTGGTAACTGTG
CAAAAACAATGTTGATTGGGGGATTACTTGGTATTCTTGTAATCAATAATTCAGACTTGT
ATATATAAAGAGGTTTGAGATGTTAGACGTTGTTGAACTCTCACGTTTGCAGTTTGCTTT
AACTGCTCTCTATCACTTCTTATTTGTACCGCTTACATTAGGCCTTTCTTTCGTTCTTGT
GGTGATGGAAACCTTATATGTAACAACAGGTAAAGAAGTGTATAAGGATATGACAAAGTT
CTGGGGTAAGTTATTTGGTATTAACTTTGCTCTAGGGGTAACGACAGGGATTACAATGGA
ATTCCAATTCGGTACTAACTGGTCATATTATTCTCATTATGTGGGTGATATTTTTGGTGC
TCCATTAGCGATTGAAGGCTTAATGGCGTTCTTCTTAGAATCTACCTTTATTGGTCTTTT
CTTCTTTGGTTGGGATCGTTTATCAAAAGGTAAACACTTACTAACGACTTTTGCGGTCGC
ATTTGGTTCTAACTTCTCTGCTTTGTGGATCTTAGTTGCTAACGGTTGGATGCAAAGCCC
TGCAGGTTCAGAATTTAACTTTGAAACAATGCGTATGGAAATGGTCAGTTTCTCTGACTT
AGTGCTAAACCCAGTAACACAATCTAAATTCTTACACACTGTTTCAGCGGGCTATACCTG
TGGTGCGATCTTCGTATTAGGTATTAGTGCATACTATATCTTAAAAGGTCGTGATCTTGG
ATTTGCTCGTCGTTCATTCTCAGTAGGTGCAAGTTTCGGTTTAGTCGCCATCATTTCTGT
ATTAATCATGGGTGATGAGTCAGGCTATGAAATCGGTAAAGCACAGCCTGTGAAATTGGC
GGCAATGGAAGGTGAATTTGAAACTCACCCAGCTCCAGCTGCGTGGAATGCGTTTGTTAT
TCCTAACACCGCTGAAATGAAAAATGAAATGGCAATTTCAATTCCTTATGCTGCAGGTAT
TATCGCAACGCGTTCTTTAGACAAAGAAATTAAAGGTTTGAAAGATCTTCGTGAAGAGAA
TGTACAACGTGTACGCAATGGTATTGTTGCTTATGGTTTATTAGAAAAATTACGTTCTGG
TAACTATACTGAAGCAGATAAAGAAGCATTTAAAGCGGTTCAAAAAGATCTTGGCTTTGG
TTTACTTTTAAAACCATATACAGATAAAGTTATTGATGCAACAGAAGAGCAAATCTTAAA
AGCGGCAGCGGATACTATTCCAAACGTAGGTCCAACATTCTGGTCATTCCGTATTATGAT
GATTGCCGGTGGTTTAATGTTATTACTCATTATCGCAGCATTTGTTCAAAATGTACGCGG
TACAGTAGGTACTAAACCATTGTTATTAAAAGCATTGTTATGGGGTATTCCACTTCCTTG
GATTGCGATTGAAAGCGGTTGGTTCTTAGCTGAGTATGGTCGTCAGCCTTGGGCAGTGTA
CGAAGTATTGCCAACAGGGGTTGCGAACTCTGCATTAACAGCGGCAGATCTTTGGATCTC
AATCGGCTTGCTATGTGGTTTATATACCGTATTCTTGGTAGTTGAAATGTATTTAATGTT
CAAATATGGTCGTCTTGGCCCAAGTGCATTAAAAACAGGTCGTTACCACTTTGAACAATC
TGCGAAATAAGTAGGAGTAAAATATGTTAGATTATGAAGTTCTACGCTTTATTTGGTGGA
TTTTAATTGGTGTACTTTTAATCGGCTTTGCGATTACCGATGGTTTCGATATGGGAGTAT
TAACCCTATTACCAATGGTAGGTAAAAGCAATGTTGAACGCCGTGTAATGATTAACTCAA
TCGCTCCGCACTGGGACGGTAACCAAGTTTGGTTATTAACTGCAGGTGGTGCGATCTTTG
CAGCCTGGCCAACGGTTTATGCAGCATCATTCTCAGGTTTCTATTTGGCGATGATCTTAG
TTCTAGCGGCATTATTCTTCCGTCCAGTGGGCTTTGAATACCGTGCGAAAATTGATGATC
AAAAATGGCGTAATACTTGGGACTGGGGATTATTTGTGGGAGGTTTCGTTCCATCATTAA
TCTTTGGTGTTGCATTCGGTAACTTATTACAAGGCGTACCATTCCACTTTAACGAGTTAA
ACCAAGTAACTTACGAAGGTTCAACCCTTTGGAAATTATTAGGCTTATTAAATCCATTTG
CATTACTTTGCGGTGTGGTAAGTTTAATGATGCTCACCACTCAAGGTGCAACTTGGTTAC
AAATGAAAACAACGGGCGAATTGCGTAACCGTGTAAGAAATGTTGCTCAAGTGACCGCTT
TAGTAGCGTTAGGTGCATTCTTACTTGCAGGTGTTTGGGTTTACTTCAAAGATGGCTTTG
TGATTACCAGTGCTTTGGATCACAATGGTCAATCTAGTTTAGTGAACAAAACAGTCGTAT
TAGAAAGCGGTGCTTGGTTCAAAAACTACTTTGAAATGCCTGTATTATTCATCATTCCTG
GTTTAGCGGTGATTGGTGCATTAGGTACTGTGGTTAGCTCTAAAGCAAATAATGGTGGAC
TTGCATTCTTATGTTCATCAATTATGCAAGCGGGCGTGATCTTAACGGCAGGTGTTGCAA
TGTTCCCATTCGTAATGCCATCAATTACTCACCCAGAAATGAGTTTAACAATGTGGGATG
CAACTGCAAGCCATAACACATTAACAGTAATGTTTATTGTGGCGTGTATCTTCGTTCCAA
TCGTATTAGCTTATACTGTGTGGACTTACTTCAAAATGTTTGGTCGTCTTGACGCTAAAT
ATATTGAAGAGAAAAGTGCAAGTTTATACTAAGGAGAACCAATATGTTTTATGTAACTTG
GGTACTAGGTGTGTTACTTGCTATTCTGTTTGCAACAGTAATCACTGTAAGTATTGAAAA
AACAGGTAAGTTTGACGAGTAAGATGGTTAATTCACTCTATCAACTCACAAGAAAGGGCT
GGCTACAAGCCCTTTCTTTTATCCTTTCTATTGCAATGTTTGCAATGATATTGCTCTATT
CCAACACCTTTGCTCTCTACTTTGGTGGAAAAATTCCTTATTTAGTAGCAGGCGTTTTCT
ATGGTATGTTGATTTTATTTGTTCACGGTTTTGGCTTTGAGATTAAATCAACACGATGGC
AAATGGTTTTTATGCCGTTGTTGGGATATGCCATTATCTTACCTTCATTAATTGCATTAG
TCGTGCTGCATTAGCCTTTAAATTAAGAACCCAAAGCAATGGGTTCTTATCATATTGCTT
GTTTTATATTTAATTTATTTCTAAAAATACTTGCACAACGATTTTTCTCTCTCTAAAATG
GCGAGTAATTTACGCCTGATTTTTGGGCGTTTTTCGTTTTGGAAAGATAGATAGGGCATT
GCAATGGATTTTCCTATTCGTGTGTATTATGAAGATACTGATGCAGGTGGTGTGGTTTAT
CACGCGCGTTATTTACATTTTTTTGAGCGTGCAAGAACAGAATTTTTACGTCAATTAGGC
TTTTCTCAACAGCTATTATTAAGTCAATCAATGGCTTTTGTTGTGAAAAAAATGGATATT
GACTATAAAAAACCTGCTTATTTAGATGATTTTCTCACAGTTAAAAGCATTATTTCTGAA
CTAAAGGGTGCAAAAATAGTCTTTAAACAGACATTATGGCGAGATGAGGAGTGCTTGTGT
GAAGTGAGTGTGGTTGTCGTGAGTGTTGATCTAGCAAAAATGAAAGCAATCGCCATACCT
GAAGATATTAAGCAGGCTTTTAACGCTATAATCTCAATGTAATTGTTTTATTTGGAGTTT
TTATCAATGGCAACTGAATTTAATTTAGTTTCATTATTTATGGAAGCGAGTATTGTTGTT
AAGTTAGTTATCTTAATACTGATCTCTTTTTCCGTGTTATCTTGGGCAGTGATTATTCAA
CGTAGCCGCGTATTAACAAGAGCTAAAAAAGATTCTTTAAACTTTGAAGATCGTTTTTGG
TCTGGCGAAGATTTACATCGTTTACACGAAGGGTTAGAACATCGTCGAGATGGTTTAACT
GGAGCTGAACAAATTTTCTACGTTGGTTTTAAAGAATTTAACCGCTTACAGCAAGCAAAC
CCAGATTCGTCAGAGTCAATTATTCAAGGTTCTAGCCGTGCAATGAATCTTGCATTAAAC
CGTGAATTAGAAGAACTTGAAAATTACATTCCGTTCTTAGGTACTGTTGGTTCGATCAGC
CCATATATTGGTTTATTTGGAACAGTTTGGGGGATTATGCACTCATTTATGGGACTAAGT
GCGGTAAAACAAGCAACCTTACAATCTGTTGCACCAGGTATTGCCGAAGCATTAATTGCC
ACAGCGATTGGTTTATTTGCAGCAATTCCTGCAGTAATGGCATATAACCGTTTGAACTTG
CGTGTAGGCAAATTAGAGCAGAATTATGTGAACTTTATTGATGAGTTCACCACAATTCTA
CATCGCCAAGCGTTTGCGAAAAAATAAGTAAAAATTAAGTGAAATGCTACCGCTTGTTGT
GGTAGTTTGAATGGATAGATAAAGAGGAAACTATGTCTTACCGTCGTCGTAAACGTAATG
ACATTAAATCTGAAATTAACATCGTGCCATTTTTGGACGTGTTACTGGTGTTATTGCTGA
TTTTTATGGCAACAGCACCGATTATTAGTCAAAGTGTGGAAGTGGAATTGCCTGAAGATC
GCCATAGTCAATCCGTTTCAAATGAAGATAAAACCCCTGTTATTTTAGAGATCGCTGGGG
TCGCTTTGTACAAATTGAAAATTGACGGAAACTACATTCAAGTTAATGAACAAGAGAACT
TAGCGGAGCAAGAAGTCATTGCTTATGCTGGTGAGGCTTTCCAAAAAGACAATAATACCT
TATTCCTTGTGGCAGGTGGTAAAGACGTACCTTACGAAGAGGTAATGAAAGGGATCTCAT
TATTAAAAGATGCAGGGATCAAAACCGTAGGTTTAATGACCGAAGGTAAATAGTCAGCGA
GGATAGAGCGTGAAATATCAAAATGATAGATTAGAACTCGCTATAATTGTGTCAGTTTTA
CTGCATTTATTGTTGATAGGCTTATTAATACTGGGTTCTTTTTTCACTAATACTCACTTA
GCTTCTGCTGGCGGAAGTGGCGGTGATAGTGAATCTCTTGAAGCTGTGATGGTTGATACT
GGACAGGTAGCCGCTGAATATGGGCGATTAAAAGCTGAAAAGCAAGGGCAAGCGAAGGTT
GAACCTAAAGAAGAGCCTAAAGAGGAAGTTAAGGAAGAGGTTGAAGATAAACCTACCCCA
GAAGAAATTGCTGAACAACAAGAACGTGAGAAGGCAATTCAGTTAGCTCAGCAGAAGCAA
CAAGAAGAAAAACGTCAGCAAGAATTGGCTCGTCAAGAAGCATTGAAACAAGAGCAAATT
AAACAAGAACAGTTGAAAAAACAGCAGGAAGAAGCAACACAACGTAAACTTGCAGAAGCT
GCTCGTTTGAAAGCTGAAGCCGAAGCAAAACGTTTAGAAGCCCTTGCAAAGCAAGCGGAA
GAAGAACGGAAAATAAAAGAAGCAGAGCAACAAAAACGACTTGAAGAGCAGAAAAAGCTA
AAAGCAGAACAGCAAGCTAAAGCACAAGCAGAAAAAGAAGCAAAAGAGAAAGCAGAACAA
GAAGCGAAGCTCAAAGCCGAAAAAGAGGCTAAAGAAAAAGCAGAGAAAGAAGCGAAGCTC
AAAGCCGAAAAAGAGGCTAAAGAAAGAGCAGAGAAAGAAGAGAAGCTCAAAGCTGAAAAA
GAAGCAAAACTAAAAGCGGAGAAAGAAGCTAAGGCAAAAGAGGAAAAAGAAGCGAAAGCT
AAAGCTGCTGCAGAGGCAAAAGCGAAAGCTGAAGCGGCTGCAAAAGCTGAAAAAGCGAAA
AATAATAAAGCGCTTGATGATTTTTTAAGTGGCGGCGAAGTTGGCGGAGGCACGAGCAAC
GGCGGTAATAAAAATAGTGCTGGCTCACAAGGCTCTGGCGGTACAAAAGGTTTAGGTCAG
GGTGCTAATGTTGATGGCAATGCCTATGGGCAGCGAATTAAAAAACTTATTCAGTCAAAA
TACCGTGTTGATCCGAGTTTTGCAGGTAAACAATGTGATGTGAAAATTTTCCTAGAGCGA
GATGGTACTATTACCAACTATCAAGTCGTTTCAGGGGATAAAGCAGTGTGTGATGCGGCT
GTAAGTGCAATTGTGGCAACCCGTAAAGTGCCACCAGCACCATCAGATGCAGTTTATCAG
CAATATAAGTCACCAACATTAGATTTTAGTTTAAAAGTTCAATAGTTCAACCTAGAGGGT
TAAGATGAAATTAGTATCTCGTTTAACGAGTATTCTTGGTGTTATCGGATTATTTTTTTC
TGTTAGTGTAAAAGCTGAGTCAGATGTTAGAATTTCGATTGACCAAGGTGTGAGTATGGC
TCAACCGATAGCGGTTATCCCATTTAAAGCAATGAGGGGCGTACCTGATGATGTCGCTCA
AATTATCGCTGATGATTTGAGAAATAGTGGCAAGTTTACACCGCTTGATCGTGCGAGTTT
ACCTGCACAACCAAGTTCAGCGGTAGAAGTTAATCCTGAACAGTGGACGAATATCGGCAT
TGATAATGTGGTTGTTGGGCAAGTATCTGTGGTAGGTGGTGGCTATAACATCGCTTATCA
ATTAGTGGATACCCTAGGAACGTCAGGGGCAGCAGGCAATGTGATTGCACAAGGTTCATT
TAATGTTCCAGCAGCTCAAATGCGTTTAGGGGCTCATACGGTAAGCGATCAAGTATTTGA
AAAATTAACACAGATCCGTGGTGCATTTAGAACTAAAATCGCTTATGTGGTACAACGTGG
AGTGTCCTCTTACGAGTTGCGTGTATCAGATTATGATGGTTTTAACGCCTTTACCATCGT
AAAAAGTAAAGAGCCTTTGATGTCACCAGAATGGTCACCAGATGGTTCAAAATTAGCTTA
TGTGACTTTTGAAAACAAAAAATCACAGGTTGTTGTTCACGATATTCGTTCGGGAGCAAG
AAAAGTGATCGGATCTCTTAGAGGGCATAATGGGGCGCCTTCATTCTCACCAGACGGTTC
AAGAGTGGCGTTTGCTTCTAACCAAGATGGTGTATTAAATATTTATGTAACAGGGGTGGG
CGGTGGTTCACCAAGACAATTAACCAGTAACGCAGGAAATAACACCGAACCAAGCTGGTC
ACCAGATGGTGGTTATATCCTGTTTACATCAGACCGTGGTGGCTTACCACAGGTTTATCA
AATGAGTTCATCTGGTGGCGGTGCTAGCTTAATTGGTGGCAGCGGCAGTGGTAAAATTTC
GGCAGATGGCAAGAATTTAATCATGGTTTCAGGTGATAGAATTGTAAGACGAGATCTTGT
TTCAGGTAGCACAGAAGCAATCAGTTCTACGTTTTTAGACGAAAGTCCAAGTATTTCACC
AAATGGAACAATGGTTATTTATAGCTCTACCAAAGGTGTGAGTAAAGTGCTACAATTGGT
GTCCGCAGATGGGCGTTTCAAAGCTAATTTGCCGGGAGCAGGTGGACAATATAAATTCCC
TGCTTGGTCACCTTATCTGACTAAACAATAATTCTTTTTGGAGAAAAAAATGAAAAAACT
AGCTAAAGTTTTAATGATTGCGGCACCAGCTTTCGTTTTAGCAGCATGTAGCAGCTCAAA
CGACAATGCAAGTGCTAATGCAAGTGCTAATGCAGGTCAAACATTCGGTGGTATGTCTGT
TCAAGATTTACAAACCCGTTACAACACTGTATATTTTGATTTCGACAGCTACACACTAAA
AGCTGAAGATCAACAACTTTTAGATGCACACGCACAATACTTAGTTGCATCTAAAGGCAA
AGTAACTGTTGCAGGTCACGCTGATGAGCGTGGTACTCCAGAGTACAACATCGCCTTAGG
TCAACGTCGTGCTGACGCAGTTAAAGATTTTTTAGCAACTAAAGGTGCTAGCAACGTGGC
AACAGTTTCTTACGGTGAAGAAAAACCAGCAGTATTAGGTCACTCAGAAGCTGATTACTC
TAAAAACCGTCGTGCAGTGTTAGAGTACTAATTTTTAGTTTTCTAAAATGCCAAATAGTA
AGGCCCCGAATTTTCGGGGCTTTATTTTTATGTGTAAATTCATCATTCCTTAATTATTTT
TTAAGGATTTTCCGTTAAAATGCTCACAATTTTGAATAAGTAAATAAGGGCAATAGATGC
AATTTATTGGGAAAATTCTCGGTTTCATTTTAGGTTATAAGTTTTTTGGCGGATTTTTTG
GCGGTTTGCTAGGGCTTATTATTGGGCATTGGGGCGATAAAAAACTGCATGAGCTAGGTA
GCGTATCTTCAACTATGTTTGGCAAAGCACTAACTCGTCAGTCACTCTTTATGCAGACAA
CTTTTGCGGTATTAGGACATATTTCCAAAGCAAAAGGACGAGTAACGGAAAATGATATTC
AGCTCGCCCGTCAGCTTATGGCAAATATGAAACTCGATGCGAATAATCAACAACTTGCTC
AAAAAGCCTTTACTTTAGGAAAAGAGGCTAATTTCCCGTTACGCCAAGTTATGCAAGAGT
TTCGTGAAGCCTGTGGACAACGCCGTGATTTATTGCGTTTCTTCGTAGAAGTCCAAATGC
AAGCCGCATTACAAGATGGCAATTTAGATGGCAATGAGCAGCAAATTTTATTCACTATTG
CTGAAACATTGGGAATGTCCCGCTTGCAGTTTGAACAGATGATCGCAATGGTGGCGGCGG
CTCAACGTTTCCGCTCAGGCTATTATCAATATGAACAGCAAGGCTCAAGCCAACAAGGAC
AATATCAAGGAAATTATGGCGGTTATCAGCGTTCGAGCGGGCCAAGTTTAAAAGACGCTT
ATAGTATATTAGGGGTATCAGAAAGCGACGATCAAACCACGGTTAAACGTGCTTATCGTA
AATTAATGAATGAACATCACCCGGATAAATTAGTCGCAAAAGGTTTACCGCCTGAAATGA
TGGAAGTGGCAAAAGAAAAAGCACAGCAAATTCAAGCCGCTTATGATCTTATTTGTAAAT
CAAAAGGATGGAAATAATGCAAACCCGTTCTCATATTGTTCCGCTTTTTTTAGCTATTGT
AATCATCGTAATTGCCGTGTGGTCAGGACTTAATCCGACTGATCGTGCGGTGTGGTATGC
CGAAGTTATGCCGATTTTTGTGGTGTTCGGCTTATTGGTGGTGACTTATCCTCGTTTTCA
ATTTAGTGGACTTGCCTATGTGCTGATGTCACTGTGGATGATTATGCACCTAATCGGTGC
AAAATATACCTTTGCGAATGTACCGTTTGATTGGGCGAATCAGTATTTGACCTTTTTAGA
CGAAGATCGTAACCACTTTGACCGTGTGGCTCACTATATTATCGGCTTTTATAGCTTCCC
GATGGCGGAATGGTTATTGCGTAAACGTAAATGCGGCTTGGGCGTAGCATTCTTCTTTTC
GCTCTTTTTTATTATGTCGGTTGCCGCTGCCTATGAAATTATCGAATGGCAATATGCGGT
AATTGAAGGGGGCAATGCGGGCATTGAATTTTTAGGTTCGCAAGGCGACATTTGGGACAC
TCAAAAAGATATGCTCGCCGATACGCTAGGGGCAATTACCGCATTAATCATCTACTTAAT
TGCTCGCCCTGACCTACGTTTACGCCATTTTTCTTACTAATAGCGGTCGGATTTTGTGGA
AAATTTACCAAAAGTTATCCTTGCACCTATGCAAGGGGTGTTAGACCCTTTTGTGCGTCA
ATTATTAACGGCAGTCAATGATTATGATCTGTGCATTTCAGAATTTGTGCGAGTGGTCGA
TCAAAAACTGCCGAAGAAAACCTTTTATCGCCTTTGCCCTGAATTACATAATAACGGTTT
TACCCCATCGGGTACGCCTGTGCGTGTACAACTTGTAGGACAACACCCACAATGGTTAGC
AGAAAACGCAGCACTTGCCGTTGAACTAGGCTCGTACGGGGTTGATCTCAACTGCGGTTG
CCCGTCTAAAACAGTGAATGGCAGTAACGGCGGTGCGTCCTTGTTGAAACAACCTAAATT
GATTTATCGAGCAACAAAAGCAATGCGAGAAGCGGTACCTTGCCATCTTCCCGTGTCGGT
CAAAGTGAGACTGGGCTGGGATAGTAGCGAACAAGCCTTTGAGATCGCCGATGCGGTGGT
GCAAGGAGGTGCAACGGAAATTACCGTACACGGCAGAACTAAAATGGACGGCTATCGAGC
GGAACGCATTAATTGGCAAGCAATCGGCGAGATAAAAAAACGGTTGCCTATCCCCGTGAT
TGCGAATGGTGAAATTTGGGATTATCTCTCTGCAAAAAAATGCCGTGAAGTGACCGCTTG
CGATGCGTTAATGATTGGGCGTGGAGCGTTAAATGTGCCAAATTTAAGCAAAGTTGTGAA
ATATAACCAGCCTAAAATGGCGTGGAACGAGGTATTACAGCTCTTATTTCAATATGTGCA
TATGGAAAACGAACTGGATACCGGCTTTTATCACGTCGCACGCATTAAACAGTGGTTACG
TTATCTCGATAAAGAGTATCCCGAAGCGGTGCAACTGTTTGATATTCTCAAAACAGAACA
CGGCTATGAAGGGTTAAAACAGCATATTATACAAGCGGTGAAATTTTAATGGAAAAACGT
ATTTTTACTGAAGAAATAGTTGAAAAAGACGAAAAACATCAACCTAAACAAGAGTTTAGC
AATGCCGATATTCAGCTTGACGAAGAGCCAAAAGCGGTTGAAGCAGAACTGATTATTGAA
GAAAGTTTAAAACCATCTCGCTTTTGGCTAAGGTTATTTCTGGCGGCATTAGCCTTGTTT
GGCATTGCGACTATTGCTCAATCGGTACAATGGTTAATTGATACTTGGCAAGCAAATCAA
TGGATTTACTTTGCCTTTGCCGTTGCCTTTTTTGGTATCAGCTTGGTTGGTGTTGGTGCT
ATCATCAATGAATGGCGGAAGTTACGTTGGTTGCGTAAACACAATTATAATCAACAAGTG
AGCCAACAATTACTACTGGAAACAGCCGATACAAGCGGTGAAAAAGCACGAGAATTTTGC
AAATTGGTGGCTAAAAATTTGGCTCAAACACCGATGAACGTTGGCAGTCTCAGCTTGATG
AAGCCTATAACAGCAAAGAAGTGCTGTATCTTTTCAGTGAAAATGTGTTAAGCCCGATTG
ATAACCAAGTCAAAAAGATGATTAGCAAAAATGCGGCGGAAAATGCAATTATCGTTGCGG
TAAGCCCTTTAGCATTGGTGGATATTTTAATGGTGGCGTGGCGAAACATTGCTTTAGTCA
ATAAAATCACCAAAGCCTACGGAATGGAATTGGGCTATATCAGCCGTTTGAAACTGTTCC
GAATGGTGATGACCAATATGGTCTTCGCAGGAGTGACAGAAATTGCCAGCGATGTTGGAT
TAGATTTTTTCTCACAAAATCTCACCGCTCGTTTATCAGTTCGAGCAGCACAAGGGATTG
GTGTGGGACTGCTCACTGCTCGTTTAGGCATTAAGGCAATGGAATTTTGCCGCCCGGTGA
CGTTCCAACAAAATGAACGTCCAAAACTTTCTGTTGTCAGACAAGAGCTGATCGGCGTTC
TAAAAGAACAAATGTTCAGTAAAAGTAGGGAAGAATTTGAGTTTTTCCACAATAATTAAT
TTTACAATATCTGCATGAGTTTACTGATGTTGTATTCTATTCGGGGGCAAAATTGTGTAG
TTGTTTTAAATTAAATACTAATTTGGCATAATGCCCGAAGAGCGAATTAATCTCTGAATA
AAATGATTTACTGGCTGTTTTTGTTTGGATGTCAATCATTAAATGATACGGCCAGCGGTA
TAAATAATACGATTTAGCTATAGTAACTTATCAAGTTACTTTCTTATGAAAAAAAAGAGT
TAATCAGATTAATTAAATGTTTTAGGTTGTCTAATGAAAATTGCCCTTGGAATTGAGTAC
GATGGTTGCCGTTATTGTGGGTGGCAGCGCCAACAATATGTTGATTCAGTACAGCAAAGA
TTGGAAGAAGCCTTATCAGTCATTGCAAATTCATCTTGTGAAGTGTTTTGTGCAGGGCGA
ACTGATGCTGGAGTACATGCTACTGGGCAGGTTGTACACTTTGATACGGATGTAAATCGA
CCTATGCAGAGTTGGTGTTTAGGGACCAATGCTCATTTACCAGAAGATATTGTGGTGAAA
TGGGCTATTGGAGTAAGTGACGATTTTCATGCTCGTTTTAGTGCTCTTGCTCGTCGCTAT
CGTTATGTTATTTATAATAATAAATTACGTTCAGCCATATTACCGAAAGGGATTTCTCAT
TATCACTATTCTCTGGATCATGAAAAAATGCATGAAGCAGGGCAGTTTTTATTGGGAGAG
AATGATTTCAGTTCATTTCGAGCTGCGAAGTGTCAATCACATACGCCATGGAGAAATGTT
CATCATCTCATTGTGAGTCGCCATCAAGACTATATTATATTGGATATTCAAGCGAATGCA
TTCGTTCACCACATGGTAAGAAATATAGTTGGTAGTTTGATTGAGGTTGGAAGAGGCGAT
AAACCTGTTGAATGGATTAAATGGCTATTAGAAAAACGAGATAGGACGTTGGCTGCACCA
ACAGCGAAAGCTGAGGGACTATACTTGGTTGAAGTTATTTATCCTGAGAAATTTAGTATT
CCTCAGATGCCATTAGGACCTTTATTCTATTATGGTAAATAACTATTTATGTATATTTTA
AGAAAATCAGTACTAGTATCTTTGTAAATGATTCTAGGGATAAATTTAAGATGAATTGTG
CAGAATTATTAGTCAATGTAACCCCAAGTGAAACGAGGGTAGCATTGGTTGAAAATGGTG
TGTTAAAAGAAGTCCATATTGAGCGTGAGGCAAAGCGAGGTGTTGTCGGTAATATCTATA
AGGGACGAGTGACACGGGTTTTGCCTGGTATGCAGTCGGCATTTGTTGATATTGGCTTAG
AAAAAGCGGCATTTTTACACGCATCAGATATTGTTTCTCACACTGAATGTGTTGATGAAA
GCGAGAAAAAGCAATTTGTTGTCAAAAATATCAGCGAGTTAGTGCGAGAAGGGCAGGATA
TTGTGGTGCAAGTGGTCAAAGATCCTTTAGGTACTAAAGGGGCAAGATTGACGACAGACA
TTACATTGCCCTCTCGTTATTTGGTTTTTATGCCAGAAAATAGTCACGTTGGCGTGTCGC
AACGCATTGAAAGTGAAGAAGAACGTAATCGCTTAAAATCGTTAGTTGAGCCGTATTGTG
ATGAGCTAGGCGGTTTTATTGTAAGAACGGCTGCTGACAGTGTGAGCGAAGAGAGCCTTG
AACAAGATGCGGCTTTCTTAAAGCGGTTATGGCGAAAAGTACTAGAGCGAAAAGGAAAAT
ATCCTGCGAGATCTTTACTTTATGGGGAATTAGCTTTGGCACAACGAGTGTTGCGTGATT
TCGTTGGAACGCATATTCATTCAATTCAAATTGACTCAAAAATGACCTATGAGCAGGTAA
AAGAGTTCTTAGCTGAGTTTATGCCAGAGTTAGCCAAGAATGTGAGTTTATATAGTGGGA
CTTTACCCCTCTTTGATGTTTATCGCATTGAAGATGGTATTCAAAAAGCCTTGGATAAAC
GTGTTGATCTAAAATCAGGTGGGTATTTAATCATTGAGCAGACAGAAGCAATGACCACCA
TAGATATTAACACTGGGGCTTTTGTCGGACACCGAAATCTTGCACATACGATTTTTAATA
CTAACATTGAAGCAACACAGGCAATCGCACATCAATTACAACTGCGAAATTTGGGTGGTA
TTATCATTATTGATTTTATTGATATGCAGGAAGAAGAGCATTGTCAGCGTGTGCTAGAGT
CCTTAGAGCTTGCCTTAAAAGGCGACCGAGTTAAAACAAATGTCAATGGCTTTACCCAAC
TTGGTTTGGTTGAAATGACGCGTAAACGTACCAGGGAAAGCCTTGAACGAGTGTTATGTT
GCGATTGTTCTTCGTGTAAAGGGCGAGGTACGATAAAAACCGTTGAAACAGTCTGTTATG
AGATTGTTCGAGAGGTGGTTCGAGTTCATCATTTATACAAATCGGAACGTTATGTAGTAT
ATGCTTCTCGTAGCGTGGCGGAATACTTGATTAATGAAGAATCTCACGCATTGCTTGCGG
AATTAGAAGTTTTTATCGGTAAAAAAGTCGAAATTAAAATTGAGCCGTATTATCACCAAG
ATCAATTTGACGTAGTGGTAATGTAATATTAGGCTTGATAGCTTAAAAAATAATCTATTT
TGAAATAAAGTTGTTGCAAAATACAGGGGGGGGCTTAGAATTCCCCCGTCTTTTATTTGA
AAGACTTGGTTTTTTTGGAGTAATCCAACCTCTTCTTTATTTTACTCTTTTAGGAGAACA
CATTGATGAAAAAATGGGCTGTTGCATTCGCTTCGGGTATGGTGATGTTAGGGGCAAATA
GTGCATTAGCAAATGACACTGTACATCTTTATACTTGGACAGAATATGTGCCAGAAGGTT
TGTTAGAAGAATTTACTAAACAGACAGGTATTAAGGTTGTGGTTTCAAGTCTTGAATCAA
ATGAGACAATGTATGCGAAACTCAAAATTCAGGGTAAAGATGGTGGTTATGATGTAATCG
CACCAAGTAACTACTTCGTGTCAAAAATGGGTCGTGAAGGTATGTTAATGGAACTTGATC
ATAGCAAATTACCTGTGATCAAAGATCTTAACCCAGACTGGTTAAATAAACCTTACGACA
AAGGCAACAAATACTCTTTACCACAATTATTAGGTGCGCCAGGTATTGCATTTAATACTA
ATTCATACAATGGTGACAATTTCACCGCTTGGGGTGATTTATGGAAACCTGAGTTTAAAG
GTAAAGTTCAATTACTTGATGATGCTCGTGAAGTATTCAACATTGCTTTATTAAAATTAG
GTCAAGATCCAAATACTAAAGAACCAGCAGTAATTAAAGCAGCTTATGAAGAGTTATTAA
AATTACGTCCAAACGTATTAGCATTTAGCTCTGACAATCCTGCAAACTCATTTATTTCAG
GTGAAGTAGAAGTGGGTCAATTATGGAATGGTTCTGTGCGCATTGCGAAAAAAGAACAAG
CCCCTGTAAATATGGTGTTCCCGAAAGAAGGCCCAGTATTATGGGTGGATACGCTTGCAA
TTCCATCTAATGCGAAAAACCCAGATGCAGCTCACAAGTTAATTAACTACTTATTGAGTG
CACCTGTGGCTGAGAAATTGACATTAGAAATCGGTTATCCAACTTCAAACGTAAAAGCGT
TAGAAAAATTACCAAAAGAGATTACCGAAGATCCAGCAATTTATCCGACCTCTGAAGTGC
TACAAAAAAGCCAGTGGCAAGATGATGTGGGTGATGCGATTGAGCTCTATGAAAAATATT
ATCAAGAGTTAAAAGCTGCGAAGTAATTCCATAGACATCGCTTAAAAACCTCAAGGCTTA
CCTTGAGGTTTTTTGTATGAACTTTTCTTGCAATTTTCGTTCTATATTGCCGTAGAAATT
TATGTTAAAATTCTCAGCTGTATCTAAACGAAGAAGAGATTGTATGAATATCCGTTTAAA
TATTATTCTAGCCACATTAGCAGCAGTACTTGCTGGTTGGTATTATAGTCAACAAAGCGA
TGATACTGGATTATCTCAGCTAATAAAAAAGGAAGGAAGTGCAGAGTATATAGGGCAAAA
GATTTCTACAAGTGCTTATGATTTAAATGGAAAGCCGCAATATTCTGCTCAAGCAGAGGA
GGTTAAACGTTACGAAAATACGCAACGAACAGAATTTCTAAAGCCATTACTAAATTTATT
TGATGCAGAAAGTGCATTAAAACAGTGGCAAGTCGAAGCCGATTATGCAGATGTTACCAA
AGACAAAATATTGAATTTGCGTGGAAATATTAAAATTAATAGCTTAGATCCGACTTCTCG
GTTACAGAAAATCGAAGCAGAAGTATTAAGCATAGATTTAAATACTCAAGATATTTTTTC
AGACAGTATGGTGAAATCAACAGGCATTGGATTTACAAGTACTGGAATTGGCTTAAAAGG
CAATTTGAAAAAACAAACGGCAACCTTAACCAAAGATGTGAAAACTTATATTGAACCAAA
ATTTATTAATGTTGATAAATAATTAGAGTTTTACATAGGGATATAGAATGAATTTTAGAA
CTAAACTTGTATTAATAATTGCATTGTGTCTTGTAAATCTATCGGTTAAGGCTTTGGAAA
CAGATAGAAATATGCCCATCAAAATTGATTCAGGTAGCCAGTCATTGGATATAGAAAGAA
ATATTGTGACATTTAGCGACAATGTTGTTATTACTCAAGGGTCAATTAAGCTTAATGCAG
AAAAAGTTACAATCATTAGAAGGGATACTCAAAAGGAACTTATTGAGGCTTTTGGCACAC
CGGTTGTTTTTCAGCAGACCCTTGATAATGGTAAGATTGTTAATGGTACGGCTAATTCTG
TACATTATGATTTAGATTCTGAATTTTTGATATTAAGAGGCAATGCCGAATTAAAGCAGC
TAGATAGTGCCATTAAAGCAGAAAAAATTACTTATGATGTCAAAAAACAGAACCTTAAAG
CGACGAGTAATGACCGACAAAGAGTAAAAACTGTATTAATTCCAAACCAATTGCAAAGTG
ATAAGAAATAGGAATTCTGTATGCCAACATTATATGCTGAATATTTGGCTAAAAGTTATA
AAAGTCGCCAAGTTGTTAAAGATGTAAGTTTAAATATTAAATCAGGCGAAATAGTTGGAC
TATTAGGTCCTAATGGTGCAGGAAAAACGACTACTTTTTATATGGTAGTGGGCCTTGTGC
GTCACGATCATGGTAAAATCCGTATTGATGATCAAGATATCAGTGTTTTACCTATGCATG
ATAGAGCAAAACAAGGTATTGGTTACTTGCCTCAAGAAGCCTCTATTTTTCGTCGCTTAA
GTGTTTATGATAACTTGATGGCGGTGTTACAAATTAGGAAAGATCTAACCGATGCAGAGC
GTCAAGCAAGAGCAGATGAATTAATCGCAGAATTTCATATTGAGCATATTCGTCACAGCT
TAGGGCAATCTTTATCTGGCGGTGAACGCCGTCGAGTAGAAATTGCACGTGCGTTGGCAG
CTAATCCTAAGTTTATTTTGTTGGATGAACCTTTTGCTGGGGTTGATCCTATTTCAGTGA
TCGATATTAAGAAGATTATTGTGAATTTAAAGGAACGAGGATTAGGTGTTTTAATCACAG
ATCATAATGTAAGAGAAACCTTAGATGTTTGTGAGCGTGCTTATATTGTGAGTAATGGTC
AGATGATAGCTAGTGGGATTCCTCAAGAAATTTTACATAATGAGGATGTGAAAAAAGTTT
ATTTAGGTGAGCAATTTAGGCTGTAATATAAAATTCTTAAGATATTTTTTTGTCGTTTGA
TTTTTTATGATGCAATTAACCACATTTTTAGACATTAATAATATTTATTACAATGTTCCC
ATTTCTAATAAAAAACAGGCTTTAGAGTTTCTGGGGAAGGCGATGGCAGAAATATTAAAT
AATAGCCTTTCACCTACAGATAAACTATGTATTCATCCAGCAGAATGTTTTAGCTATTTC
TTTAAACGTGAAAAATTAGGTTCTACCGGAATTAATAATGGAGTGGCTTTACCTCACGCA
AAATTGTTGATGAGTCAAGAATTTCAGCTAGAGAAACCAATTGCTATTTTCCTGAAACTA
GAGGCAGGAATAAATTTTGAATCAATAGATCATAAGGATGTGGATATTATTTATGCCATA
TTCTTTTCAGAAAAAATTTGTGTAGAATATAAGGATTCTTTGAGAGAAATAGCACAGCAA
TTAAGTGATAAGAATTTGTTAAAGCATCTAAGAGCTGCATTATCCAGAGAAGAAATTTGG
CAAGTATTGAGTTATTATGATTATTCGGTAAACAAAAATTTAGAATCGAGGAATGTAATG
TGGAATTGATTATTATGAGCGGGCGATCTGGTTCAGGAAAGTCTGTTGCGTTAAGAGCGT
TGGAAGATTTAGGGTATTATTGTGTGGATAATATTCCTCTTGCTTTAATTCCCCAGTTAA
CAGATTATTTAGAAAAATTGAAGAGATCTGTTGTTGTTAGCCTTGATGTGAGAAATTTAC
CAGAAGATCCAGATGTGCTTGAGCAAGTATTACATGCGTTTCCCTCTCACATTTCAAAAA
CTTTAATCTTTCTTGATTGTCAGCGTAAGGCTTTAGTCCGTCGATATAGTGACTCTCGTC
GTTTACATCCATTATCTACCCATGATTTATCTTTAGAAAATGTGATTGATTTAGAAAATC
ATCTTCTTGAACCATTATTTCAGCATGCGGATTATATTATTGATACAACGTACTTTTCTT
CACATGAGTTAGCAGAGAAATTAAGAGAATTATTAAATGGATCATCGGAGAAAGAATTAA
ATATTATTGTTGAATCTTTTGGTTTTAAGTATGGCATTCCTGCCGATGCAGATTATGTTT
TCGATGTCCGTTTTTTACCTAATCCCCATTGGAATCTTGAGCTCCGTCCTATGACAGGAT
TAGAAAAACCTGTTATAGATTTTCTAGAAAATCAGTCAGAAGTCCATCAATTTATTTCTC
ATACTTGTAATTATTTAGAAGTGTGGTTGCCTTTATTGGAGCAAAATAATAGGAGTTATT
TAACGATTGCCATAGGCTGTACAGGCGGAAAGCACCGTTCTGTATTTGTTGCAGAGAAAT
TAGCCAGATATATTGAAAGTAAAGGCAAAAAAGTAAGAGTTCGTCACTGTAGTTTAGAAA
AACATTATAAGACATCGTAGAATGAAAACAGCAGATATTACCATCATTGGTGGAGGAATG
GTTGGCTTAGCTTTAGCAGGATTACTTGCAAATAGTAATTGTCAAATCAAGATTATTGAT
AAAACAGTTCCCTATTTAAGTAAGTCAATCAGTAATAGAGTAAGTGCAATTAATTTTACT
AGCCAAAGAATGCTTGAGGAAATAGGTGCTTGGTATCATATTTCTGAAGGTGATTTATCT
CCTTATGACCAAATGTATGTCTGGGAAAAGGATAGTTTTTCAAGTCTCTGTTTTGACAAT
AAAGATCCCGTAATCAAAGAACTTGGACTAGAGCAGCTAGGATTTATTATTGATAATCAG
CAGATTCGTTATGCTCTATGGAAGCAAGTCATTCATCAGCATAATGTAGAAGTGATATTG
GATGCTCCTAAATTTTTAGGCATTAATGATAACTGCGCTTTTTTAACTCTAGAAAACGGA
GAGATGATTACAAGTAAGTTAGTTATAGGTGCAGATGGAGCTCATTCTTGGGTTCGTCAA
CAAGCTAAAATTCCATTGATTAGTAGAGATTATCAACACACTGCATTAGTATGTAATGTG
AGAACAACAGAAATGCATCAACAAGTGGCTCGTCAAGTTTTTTCACCTGATAGTATTTTA
GCTTTCTTACCTTTAAAAGATGAACATCTTTGTTCTATTGTTTGGTCTTTGCCTACACTT
GAGGCTAGTAGACTAGTTAATAGTGATGAAAAATCTTTTCTCAAACAATTGAATATTGCT
TTTGATAATCAATTAGGAATATGTGAGTTACAAAGTGAAAGGGATGTTTATCCTTTGACC
GCACGTTATGCTCGCGATTTTGCCCAGCAAAGGATTGCTTTGATTGGTGATGCAGCTCAT
ACGATCCATCCTCTAGCGGGTTTAGGTGTTAATTTAGGTTTTGCAGATGCTATTCTATTG
GCAAAAGAGCTACAGAAATTACTCTCCTTTGGAAAAGATATAGGAGAGTACCGTAATTTA
CGTCAATTTGAACGAGTTAGAAAGTTAGAAGCTATAAAGGTTTTAGTTGCAATGGAGGGC
TTAAAGCACCTTTTCTCTGGCAATAATCCATTTAAAAAATTAGTTAGAGGTGTTGGATTA
TCTGCAACTAATCAAAATAGTTTTGTAAAAAAGCTACTTATTCAGCAGGCAATAAGTGTG
TAATAACTGGATAAGAATGATTTATATGAATATATTTAATAAAGATTTTTTAGTATTATT
TGGATATTTTGAAATAAATAAGTTTATTAAAATTATTACCTTAGTATTATGTATGATGTT
TTTATCTTCTTGTGATAATGTCGGAAAGCATGAGAGTATCAATAGTACTTCTTTAGAAAA
AACATCAAAAGAAGATGTGCATACAGTGGAGAGTTCGGCTTCTATTGAAGCTGTGGAAGA
CTTTAATAAGTTGGTATTATGGAATATTAAGCAAGAACAGGTATTAGCAGAATTGCAACA
AAAGCTGAGCAGTCAAGATAAATCTGAAATTGAAGATGGATTGAATATCTTTAAAACTAG
AATATCTTCTATTATACAAAATCTAGAGATGATAGAGGTTAAAAATACGGATATTCAGTT
ATTGAAATTAAGGATTAAAGAAAATCTGATTTTATTAAATGATTTTATTATTGAATCAGT
AGAAACTATGCAAAACCCGACTTTAGAAGGACAGGAAAAAATTAAAGAAAAGTCGGATAG
ATTATTGTTACTGAATAAAGAACTACAGAAATTTGAAAGCGATTTAAAAGAGAAATTTGG
TATTAAATGAAGAATATAAATATAATTTTTTATAATATTTCCTCTTATTTTCTTAGATGG
ATTGACAATTTTTTATTAAATAATAGAGGAAATAATGCTCAAAATTTATAACACCTTAAA
ACGTGAAAAAGAAGAATTTAAACCTATCTACCCTGATCACGTTGGAATGTATGTCTGTGG
TGTCACGGTTTACGATCTCTGTCACTTTGGGCACGGACGGACTTTTGTTTCTTTTGACGT
GATCGCACGTTACCTTCGCTATCTCGGCTATAACTTACGCTATGTGCGTAACATTACCGA
TGTGGACGACAAAATCATCAAACGTTCGTTAGAAAATAATGAAACTTGCGATCAGCTTGT
TGATCGTATGATCATCGAAATGCACAAAGATTTTGATGCGTTAAATATCCTTCGCCCTGA
TGTTGAACCTCGTGCAACGCAACATATCCCTGAAATTATTGCGATTGTCGAAAAACTCTT
AGCGAAAGGTCACGCTTATGTAGCGGAAGATGGTGACGTGATGTTCAATGTCGAATCTTT
CCAAAAATACGGTGCCTTATCTCGCCAAAATCTTGAACAGCTTCAAGCAGGGGCAAGGGT
TGAAATTAAATCGGTCAAACGCAACCCGATGGATTTCGTATTATGGAAAATGTCGAAAGA
GAACGAACCAAGCTGGGACTCCCCTTGGGGCAAAGGTCGTCCAGGTTGGCATATTGAATG
TTCAGCAATGAACAGCAAAGAGTTAGGCAACCATTTTGACATTCACGGTGGCGGTTCTGA
CTTAATGTTCCCACACCACGAAAACGAGATTGCACAATCTTGCTGCGCTCACGGTGACGA
TTATGTGAATTATTGGCTACACACTGGAATGCTTACGATCAACGAAGAGAAGATGTCAAA
ATCGCTCAATAACTTCTTCACCATTCGTGATATTTTAAACAAATATGATTGTGAAAGTGT
TCGTTACTTCTTCTTAACCGCACAATACCGTAGCTTGTTGGATTACAGCGAAGAAAATAT
CGGCTTGGCTCGCAAAGCGTTAGAACGTTTATATACGGCACTGCGTGGCTGTGACTGGAA
TGTTGAACTTGCAGAAAACGATCAGTATGTGACCGCTTTCAAAGAGTCTATGGACGATGA
TTTTAATACCCCTGGAGCACTCGCGGTGTTATTTGAATTAGCTCGTGAAGTCAATAAACT
CAAAGCAGAAAATCAGGCGGAAGCGAACAAACTTGCAGCTCGTCTGAAACAACTTGCAGG
CGTGCTAGGTTTGTTAGAGCAAGATCCAGAAACCTTCTTACAAGGCGATGCCAATAATGA
TGAAGTGGCAGAAATCGAAGCCTTCATTAAACAACGTAACGAAGCGAGAGCCAGCAAAAA
CTGGGCGGTAGCCGATGAGGCACGCAATAAACTCACCGCAATGGGCATTGTGCTTGAAGA
TGGTGCAAATGGTACAACGTGGCGTAGGGCTTAATTGATTAACAAGCGGTGGGATTTGAC
GAAAATTTTGCAAATCCGACCGCTTTATAAATTAAATGTATTATTTACCCCATACCTCTT
CAGCGATGTCTCGGATAAATTTTAATTTATTCCACTGTTGCTCTTCTGTTAGAATGTTAC
CTTCTTCAGTTGATGCAAAGCCACATTGTGGACTAAGACAGAGTTGGTTAATGTCTATGT
ATTGCGTAGCCTCTTTAATGCGCTCAATAATCTCATTTCTATCTTCTAATGTGCCATCTT
TAGATGTAATAAGCCCAAGTACAACTTGCTGATTTTTAATAAAGCGTAACGGTTTAAAAT
CCCCTGAACGATCGCTATCGTACTCTAAGAAAAAGCCATCAACATGACAGCTTCCAAATA
GTGTTTCGGCAATCGGTTCATATCCTCCGGAGGAGAACCATGTGGAACGAAAATTCCCTC
GACAAATATGCATAGTAATTGTCATGTCAGCAGGTTTTTCTGAAATGGTGCGATTGACTA
AATAAACATAGTCTTTTGCGAGTTGTTCTAAATCGAACCCTCGAGCTTGATAAGCAGCTC
GCTTCTCTTCTGAACAAAGCTCTCCCCAACTTGTATCATCTAATTGTAAATTACGGCAAC
CTAATGCATAGAATTTTTCTATTGCCTATTTATAAGCATCAGCAATATCATCTAATAGCT
GGCTATTATTATTTTTGTTGCTCAACTAATTTTGTAATTTCAGCATCTTCAATTTGAGTC
AGTTCACTACAAGATAAATTGCCACATTGGCATTGTTGGCGAGCATGTTTTAAGCTTTCA
GGACGTAGAAAACTTCCCACAATATCAAAACGATAAGGGGCTTGGGTACGAGGTTGTGCA
TTGGGAAAGAGTTTAGACATAATATTTCCTTATTTTTAGTGTAGATATGAAAGGATTCTA
TCAACTGTGGATCAAAATAGTAAGTAAATGATGTAAACGATTTATTTTTAGAAAGACTTA
TATAAGGGAGCTTAATATTTTAAGCTCCCTAATAGATTAAGGCTTCAGACTTACGCCATA
AAATGCGGTATAGCCAAACGGATTTTGAACAAAGCCTTGTACCCGTTTATTTAACGGTAC
GTAGTTAATGGAGTGGGCAAACGGAATGATCGGGCTGTTTTGTTGGAAAATTTCGACTGC
CTGTTGATATAGTTTTGCACGTGTTTGTGTGTCTTGAGTTTGTACCGCTGAGGCGAGTAG
CGCCTCAAATTTTTCATCTGTCCAGCGAGAGTAATTGGTGCCGGGGATATTTGCTTGGCT
AAATAAAGGGAATAGGAAATTATCAGGATCACCGTTACGACTTGTCCAACCATAAGTACC
TGCGGCAAATTCGCCTTCACGGGTGCGTTTATTAAAATCCGCCCATTCATGTGTGACTAG
TTTTGCTTTCACGCCAATTTTAGCCCAGTCTGCTTGAATAATTTCAGCCGTGCGGCGAGG
GTTCGGATTGGATGGACGAACCACAGGTTGCACCCAAATTTCCGTTTCAAAACCGTTTGG
ATAGCCAGCTTCTGCCAATAATGCTTTTGCTTTTTCCAAGTTAAATTCATATTGTGGCAA
ATGCGGGTTATAACCTAATACTGCATCAGGGAACGGATTGGTTGCAACCGTTCCGCCGCC
TTGATAAACCGCATCAACAATCGCTTTTTTATCGGTAGCATGGTGAAGGGCTTGGCGAAC
TTTTACGTTGTTTAGTTCAGGTTTGGTGGTATTTAGCCCAATGTAAGCTAAGTTTAATCC
CTCACGCTCAAGTAGATTGATTTGAGGATCTTTTTTCATCTGAGCAATGTCCGAGATATT
CGGAAAATCAATCACATCACACTCGCCGGCTTTTAACTTGGCATAACGTGTTCCGGCATC
AGGGGTAATGCTAAAAATTAAACGTTCAATGTCTGCTTTGCCTTTCCAATAATCTACGTT
AGCAGTGTAACGTACTGCGTGGTCGGTCTGATAAGTTTGGAAAATAAAAGGCCCCGTTCC
AATCGGTTGTTGATCAAGAGTTTCGGGCTTACCCTGGGCAAGAAGCTGATCGGCATATTC
TTTTGAATAAATAGATAAAAAGTCCATGGCAACCGTGGTAATAAACGGCGTATTCGGTTT
ATTCAGCGTAATTTTAACGGTGTAGTCATCCACTTTTTCAACGGATTTTAAGATACTCGG
TAAGTTCATCCAGTTAAAGTAGAAGTAGGTTCCTGCCGAAACATTATGATAAGGATGATT
TTTGTCCGCTTGGCGTTGGAATGAGAACACCACATCATCGGCATTTAACGGGCGGGTTGG
GCTAAAGGTTTTGTTGCTGTGGAATTTCACATTTTGGCGTAGATAAAATGTATAGACCAA
ACCGTCTTCACTGATTTCCCAACGTTCGGCTAGACCCGGCTCTACTTCAATTTTACCGGC
TTTGAATTCGACTAAGCGGTTATAGACTTGTTGTGAGCTGGCATTGAAGTCATTAGCATC
ATTTGTAATTGCCGGACTAAGTTTCATCGGTGCTGTCGCAATACAGTTGACCAATGTATT
TGTCGGTGCCGAAATCGCGGCACATGAAGCAGAAAGAAAACCCAAGCCGAGAAAGAGTTT
TGAATATTGCATAATAAGTTCCCTAAGTTGAAAATTCCAGCTCAATCTACCGTTTTTAGT
GAAAAAATTAAAATAACTGAAGGCTCTAACTTATAACCAAAATGATATACATAAATCGGT
AACATTCCTCTTATAGAGAACTTACGCTAAAATATGTCTTGAGTGGCTTATGTTTGAGTG
TGTTTATGATTAGTGTCTTTGATATGTTTAAAGTGGGAATTGGGCCTTCAAGTTCCCACA
CCTTTGGTCCGATGAAAGCGGGTAAAGAATTTATTGATCATTTAATTGATTGCAAAAAAT
TGGCAGAAACTGACCGCTTGCAAGTCGATGTTTATTGTATTGAACGCAATGCGATTGCTT
CGGTAAAAGCAATCAATGCAAGCCGAATGGCATTACGCCGAACGACACAACCAAGCGTAA
CCCTAGATAAAGTGATCGAAACGATGTATGAAATAGGGAAAGATATGAACGCGAAATACC
GCGAAACTTCAACAGGTGGATTAGCAATTAAGATCTTGCCTTGTGAATGATAGATAGTAT
CTAGTGAATGTGTAAACACTAAAGGTAAAAGTTGAATTAAGTAATTTGATTTTGAAGATT
AGCAGAGCTTACTCACCCATTCCATCAACTCATCTTTCGGCAGTTTTTTCAATTTCGGGC
AATTGCCACAGTAATCATTTTTGCTATCCAAGTGGGCGTGGCAACAGACTTTTCGTAAGC
GGACGGGCTGTGGAAAAGGCAATTCGGGGAAGGAAATATATTCAACGGCGTTATAAAAAG
GCGACCATTCATATTCTGTCCATTTCTTTTCAAGCAGAATTTGACGGTAGGTTTCACTCA
CATCAATGCCTTCCGCGTCCAGCTCTTTCAAGCTAAATTCAATCAAGTTGGCACAATTAT
GCCAAAATACCGCTTCATTTAAGCGGTTAAAAATCGGTGAAAGAAATTGTTTTAACTGTT
GGTAAGCGTGGAGAATATCGGTTTGATTGCGTACCTGTCGCACTGGCGTGTAGCTTAAGT
TGATAAAAAATCCTTTGATCTTACCACTTGTTGTTAGATCTAAAGCTGTTCCTTGCTCGC
TCAACACAAGATGTAACTGGTGTTTATGTAACAACCAAACCCAATGCATAATAAAACCAT
TAAGCCAATAGCGTTGCCAGATTGAAATAGTAGCTTTTTGGGGTTCGGCTAACAGTGCTG
AAAAAGTCTTTGGCAGTGCAGAATGATAAAATTGTTGGAAAAACATTGCATTAGAGATCT
TTTTAGGCTTTTCCACAAAAGTAAGCAAATTACGGCAATGTTTTAGGCGTTCTGAAAATA
AGTTTTGACGAAGTGCATTAAGCTCTACACAATTAAAAAGTATATTCATAAAAAGATAAA
TAAGTAAATCTATTTTATAAATTTACATTTCACTCGGATTTTTATGTTTGTGGTTAAACA
GGCAAGTTTTGCCATTCCAAATCGTACGTTGTTACAGCCGATTTCGGTGCAATTTGAACA
AGGAAAAGTGTATGGATTGATCGGGCATAACGGTTCGGGCAAATCCACGTTAATCAAATT
ACTTGCCAAACAGCAACTGCTTTCATCGGGTGAAATTCTTTTTGATAACCAACCGCTTGA
CGCTTGGTCAAACCGTGAGTTTGCCAAACGTGTCGCTTATCTTCCGCAACATCTTCCCCA
AGCCACTAACCTAACCGCCAAAGAGCTGATCGCGATGTAGGCACGCCAACAACAGCATTT
TTCCCACCATATAAGTTAATCAAAGCCTATAATATTTCTCCACGAACTAACTACGGAGAA
CACGACGGTAACTATGTAAGTAATAAACAATATGCTATTGGATATGAATTTACTCATAAA
TTTACCGATGACTTAACTTTCTCACAAAACTACCGCTTTGCCAAAACAGATAAAGAGCAA
TTTGTAACCTATTACTACGGCATGGAATGGGATCCTACAACAGGTGGCGCAAGTAATACT
ATGGCTAAAAAAGGCTTCCTATTTGCTGATGGTAAAACATATTCCCATACTATTGACACC
CGTTTAAGCAAAGAATGGAAATCAGATAATATTTCAAATACCCTAACTGGTGGTTTTGAT
TATCAACACAGCAAGGTTGATGGGGTATATGATTTCCCTTGGCCTGCTACAAGCTATCAT
ATTACTCAACTTGTTACCGCTCCAGTTACCTTGACTGATGTTCCAGTTTATAAAGATAAA
CAACGCCAGCTAGGCTTGTACTTGCAAAATCAATTACGTTTAAACGAAAAATTAACTGTA
ACTGGTGGCGTAAGACGTGATTTTGTTAAAGGTCACAGCGATATTCGAGGAACAAAATCA
GAAAATAAAGTTAATAATACTACCTATTCAGCGGGTTTAATGTATATGACAGATTTAGGG
TTAGCACCTTATTTTAGCTATTCTGAATCTTTTAGGCCTCTTTCAGGTAGTTTAGATAAT
GCTACAAACGGTTCATCAATTTATAAGCCTTATGAAGGTAAGCAATATGAAGTTGGCTTT
AAATATTTGCCATCATTTATCAATGGGCAGATTTCTGTGGCTTATTTTGACTTAAAAGAG
AAAAATGCTCTTGTCGCGGCTCGTAGTGGGGATGTCACCACAATGGCTCAGGTTGAAAAG
CAAAAAAATCGTGGTATAGAAATTCAAGCTGATTTAAATATTACTGAATCGTTATCTACT
TCTTTAGCTTATAGTTATATATTTGCTCAATCCCATCGCTTAGATAAACCTCGTATTGAT
ACTCCATTACAACCAAACCATACTTATTCTGCATTAGTTAATTATGCATTTAAGGATAAT
GTACTTAACGGCTTAACATTAGGGGTTGCGCCTCGTTATACTGGAACAACTCCAACAGAA
ATGGATGGCTACAATAATGCCAATATTCGCGTTCCAGCAAGAACACTAGTGGATCTGATG
GCGAAATATAGCCTTTCAGAGAATTGGGAGACAAGAGTAAACGTAACGAATGTTGCGAAT
AAAAAATATATCAGTGGTTGTAGTTACGCTTGCTTCTTTGGCGAAGGACGTAAAGTCACT
GCGAATTTAACCTATAAATTCTAATAATATCTAAATTAATTGGTGCGAGTATCTAGCTCG
CACCAGTATTAGCAGCATATAAAAAAATAGGTGTAATAGACAAAATAGTAGCTAAAAATG
ACAAAAATCATTTTTAGCTACCATATCTCTATTTCTTCCAAATCCGTGTCTGATAATCAC
GAATTGAGCGGTCAGAGCTGAATGTACCCAAACGAGCCGTATTAAGAATCGCAGATTCAA
CCCAAGCGGTTTGATCTTGATAACGTTTTGCGACTTCTTTTTGAGCTTCACGGTAGCTTG
CAAAATCCGCCAACACACAGAAATAATCTTTGTTTAACAGATCATAAACTAATGGTTCAA
AGGTATCTTTATTACCACCTGAGAATGTGCCGTCCGCTAATGCATCAATTGCTCGTTTTA
ATACAGGATCTTGCTCATAGTACGTTTTAGACACATAACCTTTTGCACGCAATTCACGCA
CAGATTCAACGGTATGTCCGAAAATCACGATATTTTCTTCCCCTGCAAATTCTGCAATTT
CTACGTTTGCACCGTCTAATGTGCCAAGCGTAATTGCACCATTGAGAGCTAATTTCATAT
TGCCCGTACCTGACGCTTCTTTACCCGCAAGAGAAATCTGCTCAGAAACATCTGCCGCAG
GAATGATTTTCTCCGCAAGGCTTACACGGTAGTCTGGTAAGAATGCTACTTGTAATTTAC
CTTGCATATCAGGATCGTTGTTAATCACTTTTGCCACAGCGTTGATGGCTTGAATAATTT
GTTTCGCCATAAAGTAACCTGGTGCCGCTTTACCTGCAAAGATAAACAGGCGTGGTACAA
CCTCTTGTTGTGGGTTCGCTTTAAGCTCTTGATAAGTGGCGATGATATTCAACAGGTTCA
AATGTTGGCGTTTGTATTCGTGGAAACGTTTAATTTGAACATCGAAAATCGCATTGCAAT
TCACTTTTAAACCAAGTGATTGCTCAATTTCTTTCGCTAATAGCTGTTTGTTTTGCTGTT
TGATGTGATTGTAATCTGCTTGGAACTGTGGATCTTTGGCAAATTTCTCAATTTGAGCCA
ACAATTCAAGATCTTTCGTCCAGTCACCTTTGATATATTTATCTAACAACGTACTTAGTA
ATGGGTTTGCTTGGCGGATCCAACGACGAGGGGTAATACCGTTAGTTACATTATGGAAGC
GACCTTTAAACAAGCGGTTATAAGCTGGGAATAAATCGCTTACCACTAAATCTGAGTGAA
TTTGTGCCACACCATTGACAGCAAAAGATCCTACAACACAAAGGTTTGCCATACGCACAC
GGTGGTTCATTAAGACCGCTGTTTCGTCCCACGCATCTGCAAATTCTGCTTCGCTAAATT
CCGCTTTCACTTGTTGATAAAGCTCGTGGTTAATGCGATCAATGATGATTAAATGGCGTG
GCAACAATTTCGCCACGAGATTTTGATCCCACTGCTCTAATGCTTCAGGCAATAAAGTAT
GGTTGGTGTAAGCAAATGTTTTTGAACAAATTGCCCAAGCTCGATCCCAACATAAACCGT
ATTCGTCAATCAAAAGACGCATTAATTCAGGAATTGCAATCGCAGGGTGCGTATCGTTTA
ACTGGATCACTTCAAATTCAGGCAACTGCTCTAAGGTTCTGCCTTGTGCAAGGTGATTTT
TTAGAATATCGGCAACAGAGCAAGCACAGTGGAAATATTGTTGCATTAAACGCAACTCTT
TACCTTCTTGATGATTGTCGTTTGGATATAACACTTTAGTCAATTTTGACGCATCAACCA
CTTTGCTTTCAGACTCAAGATAGTCGCCGTCGTTAAATTGAGCAAGATCGAAGGACGTTT
CGCTATAACCTTGCCATAAACGCAACGGCTGTTGAACCCCTTTATAACCCACTACAGGTA
AATCAAAGGCTTTACCATAAATTGTCCACGCTGGTTTCCATTCATATTTATCACCGTCAC
GGTGCCATACTTCGCCACCAAAGCCAACGGTTTGACGGAAATCAGGGCGATGATATTGTT
GAGCGTAGAAATCACGGCTCCACGCATCACCTTCTTCACGCTGTTCACCTGCCCAGCCAA
AGCTCTGTTTGAATAAGCCGTATTGATAGTGTAATCCGTATCCCACTGCTGGCTGAGCAA
GGCTTGCCATTGAATCTAAATAACAGGCAGCCAAACGACCTAAACCGCCGTTACCTAACG
ATGGATCACGTTCTTCTTCGAGAATATCGACTAAATTTTTACCATATTGAGCTAGGGTTA
AATGCACATATTGATAAACCCCAAGGCTCATTAAGTTGTTACCCAGTAAACGTCCGATTA
AGAACTCCATTGAGAGATAGTTTACTTTGCGAGTGTTTACAAGCGGTGCGTTTTTAGAAA
AATTTTGCAAAATCGCCTGTTGGCTGACTTCGGCAATGAATTGATACCATTGTTGTGTAG
AAAGTTGTTCAGGTTTTAAAAAACGCTCTTCACAGTAGTTTTTCAACGACTGTTCAAACA
GCGTTTGGAATTGTTGAGTAGATGACATAAAGACTCCAAATAAAAATTTTCAAATGGTAT
AGAGATTATGAATAAAATTGCGAGAGTTAAATCATTCTTTTAGAAATGAATGGGGGGGGA
CATCATAGTATGACATGTTTAGAACGGATAAATGGGATAGATTTTTCTCTATCCCATTTA
AGATAATTTAAACATCTTTTGTTTTTTCTCCAGATTTATCATCTTGTTCGGGATCAAATT
TTACAACGGGTACACAGCCTCGACAAGCACCTTGGTCAACGCCAAGATCTTTACAAAGTT
CATTGTATTTGTCTAATAAGTTTCGGAAAAAGCCTTTGTTTTCATTGTTCATATAACCTC
TTAGCGAAATAGATTACGAGATGAGTGACTACGTTTAAATTGGCTTAATATAATCACAAT
AAAAACAGCCAAATATGCCGAAAAAATCGCAATTAACCATTGTGGCATAGAGAGATCTAA
AAATTGCCAGACCACTTTTCCACAATCGCCTTTACCTGTAGCTTCAAAGAGATCAGGGAA
CCACTTATTCAATGGCAATGTTTCAGGGAAATCCACAAAAGGTGAGCATTGGTTCCACGG
AGCAGGATTGAGCTGATAATCCGTATGCTTAATTGCAAGGCTTAAACCTTTTATTGAGCC
AAATAAACCAAGTAATAATGCAAGCCAACGTACGAGCGTTTTGCGGGGGGCTAAAAAGCC
GATAATCCCCGCAATTAAAATCGCCAATAGAGCTAATCGTTCATAAATACACATCACGCA
AGGGTTTAGTCCCATTCCGTGTTGAAAATAGAGCGCAGTAGCTTCTAGTGCTGTACAGCT
TGCAGTGAGAAGTAGCCAAGCACTACGGCTTATTGATAGCTCTTTAAAATAAGTTAGCAT
ACGGTTCCCTTTATTTTTAACGAGTGATTAACCAGCCCCACTCCGTCATTAATTTTGTTA
ATTGTGGCAGTAAAAATTCTAATGCAAAGAACCCTACTCCTGATAAAACTACGGTATATG
GTAATGCCATATAGACCATTCGTCCATAGGATAAACGAATTAATGGTGCAATAGCAGAGG
TCAATAAGAATAAAAATGCAGCTTGTCCATTTGGAGTAGCAACTGATGGTAAATTGGTTC
CTGTGTTAATTGCGACAGCAATCAGGTCAAATTGTTCCCGACTAATAATGCCAGCTTGGA
AAGCCGCTTTTGCTTCGTTAATGTAAACGGTTCCAACGAAAACGTTATCCAAAATCATTG
AAAGCAATCCATTAAATGTATAGAACAGCGCCAATTGTGAGCTTGGTTCAGCGGGCAGAA
CAAATTGAATAATTGGATCAAAGAGTTTCAAATCTACAATCACGGCAACGATAGAGAAGA
AAACCACAAGCAATGCGGTAAATGGTAGAGACTCTTGGAAAGAACGTCCTAAGGCGTGTT
CATCAGTGATACTACAGAAAGCTGTACAGAAAATAATAACAGAGAGACCGATTAATCCTA
CTTCTGCTAAATGCAATGCCAACGCAATGACTAACCAAACACCTGCTATGGCTTGAATAA
CCAATTTCATTCGGTCTTGTTTTGTCATCTCTTGCTCTTTACGCAAGTTATAATGGGCTA
ATACCACCCAAACTTTACGAGGCAAGCGGTCGCCATAACCAAAAAGTTTGTATTTTTCTA
CGAGGTAACAGGTTGCAATACCTGATACAAGCACAATGATACTAATTGGAGCTACCCGTA
AGAAAAACTCCCCAAATCCCCAATTAGCTTGAGCAGCAATGATTAAATTTTGCGGTTCAC
CGACCATTGTCATCACGCCACCTAATGCACTACCCACTCCAGCGTGCATTAATAAGCTAC
GCAAGAAACCACGAAATTGTTCTAAAATTTGTTTGTTCGTAATTAATTTATCATTTGAAG
CATCACCAGATTCATCATCGTCCAAAAGCCCACCTGATGCGACTTTATGATAGACTTTAT
AGAAGCCCATTCCAACGCTGATAATTACTGCGATTACAGTCAATGTATCAAGGAATGCGG
ATAAGAATGCAGCACTTAAACAGAAAGTGAGCGCAAGTATTTTTTTAGAATGGATAGAAA
TCAGTAGCTTAGTGAATGCATAAAGTAACAAGCGTTTCATAAAGTAAATACCTGCCACCA
TAAAGATCAACAGTAAGACAACTTCAAAGTTAGCGAGGATTTCTTTTTTGATATGTTCAG
CACTCGTCATTCCAATAGCGACAGCTTCAATGGCAAGTAGACCACCTGGTTGTAGAGGAT
AACATTTTAATGCCATTGCTAACGTAAAAATAAATTCAGCCACTGATGCCCAACCAGCAA
CAAATGGACTAATGAAAAAATAGAGCAATGGATTGATAATTAAGAAGGCAATAATACAAG
CCTTATACCATTCTGGTGCGTTACCGAGAAAATTTTTATAAAAAGCGTCAAGATTATTCA
TAGATTTAACTAAAAAAGTAAAAATGATTGTGGATTGTAATCTAGTTTAGATTAAACGAT
AATAGCCCAAGAGCCATTATATGGAAGGCAATATCATTTTTGATAAGTACATCACACTTT
TTATTATTTATTTGAAGTATTTCTTCATTTTTTGAGATAAATCAATGAATCAATCAGACA
TTTTAAGAGCCCAAAGCCCAGCAGCCCTTGCTGAAGAATATTTAATCAAAAGTATTTGGA
GTAACCGCTTTCCTGCTGGTTCAGATTTACCTGCAGAGCGTGAACTTGCAGATATTATTG
GTGTTACGCGTACAACGTTAAGAGAAGTTTTACAGCGTCTTGCGCGTGATGGTTGGTTGA
GTATCCAACACGGTAAACCAACCAAAGTAAATAATATTTGGGAAACAGCGGGTCCAAACA
TCATTAGTACATTAATTCATTTAGATGAGTCTATCACACCTACGATTATTTCAAATGTTG
TTTCGTTGCGTACTAGAATGGGGGAATACTTTATTCCCAAGGCAATTAAAGCTGATCATT
TAGCTTCTTCGTCACTTTTAAAAGATCTTGAATCGCTTCAAGACACGGCACAAGCTTATG
CTGAATTTGACTATAAGCTATATCGGGAATTTACCTTTATTGCCAATAAGCCTGTTTATG
GGTTGATTTTAAATAGTTTTAAAGATCTCTATTTAAAAACGGCATCTTTATTTTTCTCCA
ATCCTAGCTCTCGTCAATTAAGTTTTGCATTTTATCAAGCACTTCGAAGCGCTTGTGAAA
CTAATGATTATGAAAAAGCGGTAGAATGTTTAGCAATGAGTCGTCAGCGTAGTGCAGAAA
TTTGGACTGAAATGTTAAAAATTTTACCGAAAAATTTTGGTGAATAAAACTGCTAAATAG
TAAATTTTATATCATAAAAATCTATTGTGTTTTACAAATGGAGCATTTTCCACATACTGA
ATCTAATAGATTATGCTATAATTCTATGTAGGGTATTAACAATCCAATAATGGAAAATAG
ATAAGGAAATCGCCCTTGTCTATTTTCCATTATTAATTTAATTATTTGTTTTGGGAGGAT
GTATGAAAATCAAAACGTTACTAATGTGGGCAATTTCGGCATTTTTCGCTGTAATGCTTT
CTGCTTGTAATAAAGAACCCCAACAAATTGCCTTTGAAGGTAAAACAATGGGAACAACCT
ACCATATCAAATATATTGATGATGGTAGCTTAACAAATTTACCTAAACCAGAAGAAGTTC
AACGTCAAATGGATACGTTGTTAAAAATGGTAAATAACGAGATGTCCACCTATCAAAAAG
ACTCTCAAATTAGCCAATTTAATCAAATGAAAGAGGCAGATAAACCGTTTGAAATTGCCT
CTGATTTTGCCAAAGTGGTCAAAGAAGCGGTACGTCTAAATAAAGTGACAGAAGGTGCGT
TAGATGTGACCGTTGGGCCTTTCGTTAATTTATGGGGATTTGGACCAGATAAACGCCTAA
ATAAAGCACCAACGGAAGAACAAATTGCAGAACGTGCCACTTGGGTTGGTATTGAAAAAT
TAGTCTTAGATGATAATGCTACAAAAGCCACATTAACAAAAAAAGTACCAGAGCTTTATC
TCGATCTTTCAGCAATTGCCAAAGGATTTGGCGTAGATAAATTAGCGGATTACCTTGAGC
AATTAGGGGTACAACATTACCTTGTTGAGATCGGCGGTGAATTACGCGGAAAAGGGCTAA
ATTTAAAAGGGCAACCGTGGCGTATTGCAGTTGAAAAACCTGAATTTGCTCAAGGAACAT
CAAGTCAAATTGTTGTGCCATTGCATAATTTAGGTATGGCGACTTCGGGTAATTACCGCA
ACTATTTTGAAGATGAACAGGGTAATCGCCTATCTCACATTATCGATCCAAAAGCGTTAC
GTCCGATTAGCCATAACTTAGCCTCAATTACTGTATTTGCACCAACCACAATGACTGCAG
ATGGACTTTCAACAGGCTTATATGTGTTAGGAGCAGAAAAAGCACTGGAAGTGGCAGAAC
GTGAAAATTTAGCAATTTTCTTAATTATCAAAAAAGGCGACGGATATGAAACTAAAATGT
CGAGTGCCTTTGAAAAATTAATTAATCAAAAATAATAGGACAAAAAATGGAAACAATTTT
ACTGACCTTTGCTTTCTTTGTAGCCATTGTATTTATGATGTCAATCGGCTTTATTATCAA
AGGTAAAACAATTAAAGGTAGTTGTGGCGGTATTTCTGCACTAGGAATGAAAAAAGTCTG
TGACTGCGATGAGCCTTGTGATAATTTAAAAGCAAAATTAGAAGCTGGCGATGAAGCTGC
TAAAGCCGAATATGAAGAAAAATTTGCCAAGAAAGAGGCTCAGTTTTACGAAGTAAAATA
ATTTTTTCATCAATAGGAAGGAAAAATGGAGCAACAAGATATTCGCTGGAAACAGCGTTT
TGAAAATTATCAACAGGCTGTTGCTTATCTAAAAGATGATGTAGAAAAGTATGCAGATAC
TGATCTTGATATTATCAAAAAAGGGATTATTCAAAGTTTTGAAATCGCTCACGAACTTGC
TTGGAAAGTAATGCAAGACTATTTGAAATATCAAGGTCTTTTAGATGCAAATGGACCTAG
AAACGTAACTCGAATAGCCTTTCAATATGAGCTTATTTTTGAGGGGCATCATTGGATGGA
AATGTTGAATAGCCGTAATATGACAGTTCATACTTATGATGCTCAAATTTTGTTGAAAGA
ATTTGAAAAAATTGTTCACATTTATCTTCCCCTTTTCCTTGCATTAGAAAAGAGAATGAT
GGAATTATGGCAGAAAAGTTTGGATTAAATGAACAATCTATTAGGGTAATTACTGATATT
CTCAAGAAATACCCCGAAATTGAGCAGGCGATTATTTATGGTTCTCGAGCAAAGGGCAAT
TATCGGATAGCTTCTGATATTGACTTAACTTTTAAAGGACCAAATCTTAATCAGAGCATA
TTGGGTAAAATCAGGTTAGATTTAGAAGACTCTAGCCTACCTTATCTGTTTGATCTTTCA
ATTTATCACGAACTGGCTTACGAAAATTTTATTCAGCATATCGACAGAGTGGGACAGCAA
TTTTATCAACGGACAGAACAACAATAATGAAATCAAAAACTTACCTACAACATTTTCCTG
CACTTACCGATGAACAATTAGCGGAAAATGCAAAGAAAAAAGTGATCTGCGGAATGTCAG
GAGGCGTAGATTCTTCGGTTTCTGCCTTTATTCTTCAACAGCAAGGCTACCAAGTGGAAG
GCTTGTTTATGAAGAACTGGGAAGAAGACGATGATACGGATTACTGCACGGCGGCGGCAG
ATTTAGCCGATGCACAAGCCGTTTGCGATAAGCTGGGTATTAAACTGCATAAAATCAATT
TTGCCGCAGAGTACTGGGATAATGTGTTTGAGCATTTCCTTGCAGAATATAAAGCTGGAC
GTACACCAAATCCTGATATTTTGTGTAACAAAGAGATCAAATTCAAAGCCTTTTTAGAAT
ATGCTGCAGAGGATTTAGGGGCGGATTTTATTGCCACTGGGCATTATGTCCGTCGTCCAC
CGCTTGAACAACAGCCAAAATTATTGCGTGGACTTGATAGTAACAAAGATCAAAGTTATT
TTCTCTACACCCTAAGTGAGCAACAAGTCGCACAAAGTCTTTTCCCTGTGGGGAATATTG
AAAAACCGATTGTGCGAGCCATTGCAGAAGACTTAGGTTTAGCGACGGCGAAGAAAAAAG
ATTCGACAGGTATCTGTTTTATCGGTGAACGTAAATTCAAAGATTTCCTTGCTCGTTATT
TACCTGCACAAGCTGGGGAGATTAAAACCGTCGATGGGCAAGTGATTGGTCGTCACGATG
GCTTAATGTACCACACCTTAGGACAACGCAAAGGTTTAGGTATTGGTGGTGTCAAAGGGG
CGAGTGAAAATGCGTGGTATGTAGTGGAAAAAGATCTGGTGAATAATGTGCTAATTGTCG
CTCAAGGTCAGGATAATTCCGCGTTGCTTTCAAGCGGTCTGATTGCAAGCCAACTTCACT
GGGTAGATCGTCAACCGATCCGTGAAAAACTACGTTGCACAGTAAAAACACGCTACCGCC
AAGCGGATATTTTATGTGAAATCCAACCGCTTGATGACGAAACCATTCGAGTGATCTTTG
ATGAGCCACAAATTGCTGTTACCCCAGGACAATCCGCCGTATTTTATCAAGGCGAAGTCT
GTTTGGGTGGTGGGATTATTGAAGAGCAGTTGAAGTAATATCTCCTAATAGTGATATTGT
GGAAGATAGATTTATGGCATAAGAATGGGGATAATAGACAAATTTGCTGCTAATATTTAG
AAAAAATAAACATTAGTAACTAGTTTGTCTACTGTGCCCATTTGTCTGCCATGCCTAAGA
ATGGGCAACTTAGGTTTAGTATCTTAGCTTTTTAATGAGATTTGGAAATTAACTCATTTC
ATAGATAGAATCTTCTGCTCAATCCCTTTCGCATCTAACCCTAAATCCGCATAGGATTCG
GCTTGCGTAGCTTGTGGGATAAAGAAATCAGGGATACCCAACATTAATAGCGGTTTGATT
TTGCCGATATGTTGCAAGTATTCGTTTACTGCACTACCAGCCCCACCTTGAAGGGCATTT
TCTTCAAGGGTGACTAATAATTCGTGGCGGTCGACAAGCTCTGCAATTAAGGCTTCATCT
AGCGGTTTTGCAAAACGCATATCAACGAGGGTGTAATTATGGGCTTCTGCCACTTGTTTG
GCTTCGTTTAATAATGCTCCGAAATTGAGAATAGCGACCTTTTTCCCCTGTTTTAACACT
TTGCCTTTGCCGATTTCAAGGGTTTGCATCGGTTGAAGCTCAACGCCTTGTGCATTGCCA
CGCGGATAACGCACGGCAACAGGGCTGTTCATTGTGTAAGCAGTGTAAAGCATTTGACGC
ATTTCATTTTCATCACTTGGACACATTATCGTCATATTTGGGACACAACGCATAAAACTT
AAATCAAATGCGCCTTGATGGGTCTGCCCGTCTGCTCCCACAATACCAGCACGGTCAATT
GCAAAAATGACAGGCAAGTTTTGAATAGCCACATCGTGAATAAGTTGGTCATAAGCACGT
TGTAGGAAGCTAGAGTAAATCGCCACTACAGGCTTGTAACCTGCAATCGCAAGCCCTGCC
CCAAAGGTCACGGCGTGCTGTTCGGCAATCGCTACATCAAAATATTGTTGTGGAAAGCGT
TTAGAAAACTCAACCATTCCCGATCCTTCACGCATTGCAGGGGTAATGCCGATAATCTTC
GGATCACGCTCTGCCATTTCGCAAAGCCAGTCGCCAAAAATGTTGGAATAGGTCGGTACG
GATTTGGTTTGTGGTAACTTACCGCTTGTGTGGTCAAATTTCGGTACACCGTGGAAACCG
ATAGGGTCCTGTTCCGCTGGGGTATAGCCTTTGCCTTTTTTGGTTTTAATATGTAAGAAC
TGTGGCCCTGACATATTTCGCATATTTTTCAGGGTAGAAATCAGTTCTTCAATATCGTGT
CCGTCAATCGGGCCGATATAGTTAAAGCCAAGGGTTTCAAACATTGTGCCAACAGGCGAA
ACAAAGCCCTTAACGTGTTCTTCTGTTTTTCGCACAAACTCTTTGATCGACGGAATGCCT
GAGAGCAGTTTTTTGCCCCCTTCACGTAAAGTACCATAAAGCGAACCAGTGAAAAGGCGA
GCTAAGTGATTATTTAATGCTCCCACATTTTCTGAGATGGACATTTCGTTGTCATTTAAG
ATAACCAGCATATTGGTATGAATTGAACCTGCGTGGTTAATCGCTTCAAATGCCATACCT
GCAGTGATTGCGCCATCACCAATCACACAGACCGTTTTACGCCCTGCGTTCTCTTTTTCT
GCGACAACGGCAATGCCTAAACCAGCACTAATAGAGGTAGAAGAGTGTCCAACGCTCAAT
ACATCAAAAGGACTTTCTTCACGCCAAGGGAATGGGTGTAAGCCGTCTTTTTGACGAATA
GTATGCATTTGGTCACGGCGACCCGTTAAAATTTTATGTGGATAGGCTTGGTGTCCTACG
TCCCAGATAAGTTGATCGAATGGGGTCTGATAAACATAATGCAAGGCAACGGTCAATTCG
ACCACGCCTAATCCAGAGGCTAAGTGACCGCTTGTTTGACTGACGGACTCTAACAAATAG
GCACGCAGTTCATCACAAAGAGGTTGAAGTTTATCTTTTGGTAATAAACGCAAATCATCA
GGTGAGTTGATTTGACTGAGCAATGGATAGGTCTTTTGCATAAGCTTATCTTTAATCGTT
GGGTGGGCAACTGCCCATCAAAAAAATCTATTATTAGGCTTTGAGTTCTTCAGTTAAGGT
CGGTTGAATACTGTTTAAAATTTCTTTTACAACACGACCGCTACCTGCCACTACATTACC
TGATTTTAAGTAATCTGTACCACCAACAAAGTTGGTCACTAACGCACCTGCTTCACGAGC
AATTAAATCGCCTGCAGCACAATCCCACGGTTTTAATCCGATTTCAAAGTAACCATCAAC
ACGACCAGCAGCCACATAAGCTAAATCTAATGCTGCAGAACCAGTACGGCGGAAATCTGC
TACGCCATTGTTCATCAAGGCTTCAATCATATTTAAGTGAGCAGTACGATGTTTTGCGAC
TTTAAACGGGAAACCTGTTGCTAACACTATGCCTTGTAAATCACGGCGTTCGCTGTTAAT
GCGTAAACGAAATTCATTTAATTTTGTACCTTCGCCACGCACAGCGGTAAATAATTCGTT
ACGAATAGGATCATATACAACACCTACCTCAGTACGACCATTCACACGAATAGCAATCGA
CACCGCAAAATGTGGCAAGCGTTTAACAAAGTTTGTTGTGCCATCTAATGGATCAATCAC
CCATTGTACATCGTTATTTGTGCCAGCTAAAACGCCTGATTCTTCGCCAACAATAGCATG
ATCAGGATACGATTTACGGATCACTTCAATAATGGCTGCTTCTGCTGCTTTATCAATTTC
GGTAACATAGTCATTTGCGCCTTTTTGAGCAACTTGAGTGTCTTGAGGCGCTTGCTCATA
GCCTTTAGCAATAATATTGCCTGCTTTTCGTGCTGCACGAATAGCGATATTTAACATTGG
GTTCATAATTCCACCAGATTTTAAAGAACGTAAGAGGATTAGGATTATAGAGAAAGTTAG
GGAATAAAGGAATAGGGCGACGAGATCAATTTGTTTTAAATAAGATTTTATCTGGTGTTG
TGTAGCAGCTGCACAACAGCTAATTTTAAGAAAAGTTATGTAAGAGGGGATTTTCGCTTG
TTTCCTCGTTAGATTGGTCAAAGGCAAGGAAATAGAGATAGAAGGGGATAGTCCCTATCC
CTACAATTTAAAACTGGCTTTCAACTAAGATATTGACGTTTTTATCCGTACAGGAATAGA
GCGTTGGCAAATTACTATTTTGCTTACGATAGGTAAATTGTAGCCCTAGGTGTTACTCCT
AACCAATACCAATTGCGCTTCCATAGCGTTAAATTTAAGCTATATACTTTGTCAGAACGA
ACTTTGTCTAAATTGATGATTCCACCGAACTCTGTTTTTCATGTAAATAAGCTTAAAAAG
CTCTCCTATTGTAAAAACGTTTACAAGTAAATGTACTGTGTTTTACAACAATTACAAATG
TTTTCGTTTGCTTGATTTTGAGGCAATGTAAAGAAGTTTGTTGTTTTTGCTGCGGGTAAT
GAATTCTATTTATAATTAAATATATTCGTATTTTTCTGACAAATTTCTTGCCCCTAATCT
ACGAAAACTATAAAATTCTCCAATTAAAGTGGGAAAAAGTGGTGTTTTGTGGAATTTTTT
CCAAATTTCCGAATCTCTAAGGTTAAGTGAGCAAAAAAATGTTTCGTGGAGCAACTTCAA
TCAGCATTGATAGCAAAGGGCGGATCGCTATTCCGACCCGTTATCGTGCCGAGCTTTTGG
AGAGTTACCACGGGTCATTTGTTTGTACCGTAGATATTCGCCAGCCTTGTTTATTACTGT
ATCCGTTGCACGAATGGGAAATTGTCGAGCAAAAATTGCTCGCTCTGTCTAACTTCGATC
CTGCACAGCGTCGTATTCAACGGGTTATGCAAGGTTTTGCGACAGAATGTGAAATGGATT
CTGCTGGACGGATTTTACTTAGCCCGACTTTGCGTCAGCACGCTCAATTAGAACAGCAGA
TTATGTTGGTTGGGCAGTTAAATAAATTTGAAATTTGGCAAGATCAACAATGGCAGAAAC
AGATTAGCGAAGATCTTGCAATTGGTAGCTCAGAAGAAATGCTTCATTGTGAGGCATTAA
AGAACCTTTCTTTATAACAATAACGGATAATCAAAATGAGTGACTCACCCAAACATATTA
CGGTGTTATTACACGAAGCAGTTGATGGTTTAGCCATTAAACCAAACGGTATCTATATCG
ACGGTACTTTTGGGCGTGGTGGGCATTCACGTCTTATTTTAAGCAAATTGGGTGAACAGG
GTAGATTGATTGCGATTGATCGTGATCCGCGTGCGATTGCAGAAGCGAACACGATCACTG
ATCCCCGTTTTCAAATTGTTCACAGTGCTTTTTCATCCATTCCTGATATTTGTGACGAAC
TTAATTTAGTCGGCAAAATTGACGGTATCTTACTCGATCTTGGCGTATCTTCCCCACAAC
TTGATGAAGCAGAACGTGGTTTTAGTTTTATGCGTGATGGACCATTAGATATGCGAATGG
ATACCACCAAAGGCTTGTCAGCAATGGAGTGGTTAGCACAGGTGTCTGTTGATGATCTCG
CTTGGGTGTTAAAAGAGTTTGGCGAAGAGCGTTTTGCCAAACGCATTGCACAAGCGGTCG
TTTCTTACAATAAATCTGCAACTGAAAAAATTTCCCGTACTTTGCAACTGGCACAAATTA
TTGCAGATGCCGTGCCGTTTAAAGATAAGCATAAACACCCAGCAACTCGCTCTTTTCAGG
CAATCCGTATTTACATTAATAGTGAGTTAGATGAATTAGAAAAGGCATTAAATTCAGCCC
TAACTGTACTGGCACCTGAAGGGCGTTTGTCTATTATCAGCTTCCATTCTCTAGAAGACA
GAATGGTGAAGCAGTTTATGCGTAAGCAGAGCAAAGGCGAGACGGTGCCGAAAGGTCTGC
CGATTTTAGAAAGTGAGTTAAATAAGAATATTCCTTTAAAAACCGTCGGCAAAGCGATTA
TGCCAAGTGAAGCGGAGATTGAAGCCAATCCACGCTCACGCAGTGCGGTGTTAAGAGTTG
CGGAGAAAAGATAATGTCGAGTGAACGCTATCCTTTACGTCAAGTGATTTTAGACGATTT
AACTAGCCATAATAAAGTGGCGTTATTGCTACTTGTTGGGGTGGTGATTAGTGCTGTTGC
AACGATTTGGATTACGCACCAAACACGTTTATTAACAGCAGAGCAGGGAAAATTATTGCA
AGTAAAACAGAAGCTTGAAAATCAGTATGTTCATTTGCAATTAGAAGAAAATTCAAAAAG
TCAGAAGTTTTTAGTCGAAGCTGTTGCTGAAAAATTTGGATTACAACCAGTTAAAAAAGA
ACAAGAAATCATTTTAGTGGAATAAAAATGAAAAAATCAGTGAAATATAACCCTAAAAAT
AAAAATACGATGGGAGATGAATTAAAAGAGGTAGATATTTCACCCCAGCCTAGTTTTTTG
CCTGCCCGATTTGGATTTGTTTATCTGTTTATCGGTGTAATGGTCTGTGCCTTGATCGGT
CAAAGTTTTTTCTTACAAGTCACTGATTCAGAACGTTTAATCAAAGAAGCAAATGATCGC
TCTTTACGGACAAAAGAGCTTCCTTTTACAAGGGGGAAAATTTTAGATAGAAATGGGCGA
GTGCTTTCAATTAGTGTGCCGATGTATTCAATTACGATTGATCCTAAAGAATATTTTGAT
ACTAAACTTCGTCGTAATAAATCGTTATGGCGAGTTTTGGCTATGGAAATGGAGGCTTCA
GCCAGTAAAATTGAAGCTAGTGTGAATCGTTTTATTAAAGAAAAACCACAGAATAAAGAA
AATAAATATGATCCTAGAGCGATTTTAAACAATAAAAATGAGGATTATTGGACATTACTC
GCTCGTGCAACTGCATTAGATTACAACGTATTAATTCAACGCATACGCAATAATCCAAAT
TCTATGTTTTTACATTTGGAAAATGAGTATGCTCAGCTTGAACACCAAAAAATGCAAGAG
TTAGCCAAAGCATTAGATATGAAATACAGCGTAATGATGGATAAACTTTATGCTTCAGCA
AATCAACGTTTTTTATATATTTCTCGTCACGAATCAGATGTGATAGGAGATTATGCTCGA
GCATTAAAAATTGATGGGCTTGTATTAAAAGCAGAAACTCGCCGTTTTTATCCTCTTGCA
GAAGAAATTTCCCAATTAATCGGCTTTACCGATGTTGATGATAAACAAGGCTCGGAAGGA
ATAGAACGTAGCTTTGATAGCTTGTTGGTTGGTAAAAACGGTAAACAGGTTATTCGTAAA
GATGCTCGTGGTAATGTGATTGAGCATATTCGCGATGAGAAGAAATATGATCCGCAAGAT
GTGATGTTGAGCATTGATGAAGAATTGCAATCCATGGTTTACCGTGAAATCAAAAAAGCG
GTAATTGAAAATAAGGCAGAATCAGGAACAGCTGTTTTAGTGGATATTCAAACGGGTGAA
GTGTTAGCGATGGCAAATGCACCATCTTTTAACCCAAATAACCGTGCAGAATTCAAATCA
GAATTAGCGCGTAACCGAGTGATTACCGATACTTTTGAACCAGGTTCAACAGTAAAACCA
CTCGTGGTATTGACAGCGCTACAAAATAAAGTGACTTATCCAAGTGAAGTCATTAGTACA
AGACCTTTTGTCGTTAATGGGCATACAATTAAAGACGTAGCGCCAAGAGAGAGTTTGACA
CTTACAGGGATCTTACAAAAATCCAGTAACATAGGTGTAAGCCGTTTAGCGTTAAGAATG
CCATCAACCGCATTAGTCGAAACTTATAGCAAGGTCGGTTTTGGTAAAGATACAGGCTTA
GGGCTTGGTGAACAACGTGGTACAAACGGCGATCGTAAACGTTGGGCGGATATTGAACGT
GCGACAATGGCGTATGGTTATGGTTTAAATGTAACGCCATTACAATTAGCCCGAGCTTAT
GCAACTTTAGGGAGCTTTGGGGTTTATCGCCCTCTTTCTATTACAAAAGTCGATCCGCCT
GTGTTAGGCGATCGAGTATTACCGGAAAAGATAACACGCGATGTCGTGAAGATGATGGAA
AGCGTTGCGCAAAAAGGCGAAGGCGGACAACGAGCAATGGTTGATGGCTACCGTGTGGCG
GTAAAAACAGGTACAGCCCGTAAGTTAGAAAAAGGGCAATACGTTAAAAAATATTTTGCC
TACACTGCAGGTATTGCGCCTGCAAGTAATCCACGCTTTGCACTAGTGGTGTTGATCAAC
GAACCTAAAGCTGGCAATTATTACGGCGGTGCGGTATCTGCCCCACTGTTCTCAAGCATT
ATGGGACATACTTTAAAAGCAAGAAACATTAAACCAGATAATCTTACTGAAGATACAAAA
AGTGCAGTGAGAGAGATGAAAACAAATTCGACAAACTAAGAGGCAATAATGAACCCTTTA
CTTTCCTTTTTCCCTGAACTTAACCATTGGGGCGAATTAAAAGAATTAAACAAAATGACC
TTGGACAGCCGTCAGGTTGAAAAAGGCGATCTATTTGTTGCCTTAAAAGGACATCAAGTC
GATGGTCGTCAATTTATTGAAAAAGCGATTGAACAAGGTGCTTCTTTAGTTTTAGCTGAA
GCGGACGATGACGTTCAAGCGGTGAGATTTGCAGAAAAATTTGCAAATTCGACCGCTTGT
GTACTGGAAGTACCAAATTTACCGAAACAACTTTCGGCGATAGCAGGTGCCTTCTATGGC
AATCCATCAGAAAAATTAACCCTTGTGGGTATTACAGGCACTAACGGCAAAACCACTACG
GCACAGCTTTTTGCACAATGGCGAAACTTGCTTGGCGGTAAATCTGCGGTGATGGGTACT
ATTGGCAACGGACTATATGGGCAAGTGCAAGAAGCGGTAAATACCACAGGTTCTGCCGTT
GAAATTCAATGCAATCTGGAGAACTTTGTTGAATTAGGGGCGGATTTCTGTGCAATGGAA
GTCTCTTCTCACGGTTTGGCTCAATATCGTGCCGAAGCGCTAGACTTTGACTTGGCGATT
TTCACTAACTTAAGCCGTGATCACCTTGATTATCACAACACAATGGAAGAGTACGCCCAA
GCGAAGTTCCGCTTATTTGGCGAGCTTTCATCAAAACAACAAGTGATCAACGCTGATGAT
GAAATCGGGCGTGAATGGTTGGTAAAATTGCCTGAAGCCGTCGCTGTCAGCACCGACAGT
CAGTTCCAACCACAACAAGCCCGTTGGATCAAAGCGAAAGCGGTGCAATTTACCCTACAA
GGTGCAACTATTGAATTTGAAAGTAGCTGGGGTAATGGCGAAATTAAAAGCCGTTTAATC
GGCGCGTTTAATGTCAGCAACTTATTAACCGCTTTCGCTGGTTTATTGGCGTTGGGCTAC
GATTTGCAAAAATTAGTCGAAACCGCACCGCTGTTAAACGGTGTATGCGGACGTATGGAG
TGTTTAATCAGCGAAGAAAATGCGGAAGAAAGCCCGATGGTCATTGTCGATTATGCTCAT
ACCCCTGATGCCTTAGAAAAAGCCTTAGATGCCGCTCGTTTGCATTGTGAAGGCGAGCTA
TGGTGTGTGTTTGGTTGCGGTGGCGACCGTGATACAGGTAAGCGTCCGCTAATGGCTCGT
ATTGCCGAACAGTTGGCGGACAGAGTGATTGTGACTGATGACAACCCACGCACCGAAGAT
CCTGATGTGATTTTTAATGATGTTATGAAAGGTTTCCGCAAGCCAAAAGCGGTGCAGTCT
ATGCATATTCGTCAATATGCGATTGAACAAGCAATTGCCCAAGCCGAACCAAAAGATGTG
ATTTTAATTGCAGGTAAAGGACACGAAGATTACCAAATTATCGGCACGAAGAAATATCAC
TTTTCGGATCAAGAGTGGGCGAGGAAGTTTTTGGGGTAGTTGGAATTTAATCTATTGCAC
AAAATAATTTGTAGATACCATAAGACACAACAAATTTTATTTCATAAATGTGTCTAAATT
AAATGCTGTCTGTTTTTGCAAAACAGCCTGTGCAATAGTGACTAATTTACGC
>H100 Scaffold3
CCATATATTAGATGGATTGAATATTGTAGGGTGGGTTTTAACCCACCAATAAAATCAATA
TGTTACGGCTACATGGTGGGTCAAGACCCACCCTACAAGCTACTTCCCCCGCAAGCGGGG
GAAGTTAACTCCTTGACAAACCATATATTAGATGGATTGAATATTGTAGGGTGGGTTTTA
ACCCACCAATAAAATCAATATGTTACGGCTACATGGTGGGTCAAGACCCACCCTACAAGC
TACTTCCCCCACAAGTGGGGGAATCTCAAAAATACCTGCCCCCCACTCCATTGTAAAAAA
AAAAAAAAAAAAACAATGGGTCACACAAAACTAAGAATAAAATAACAAGAATTTTTCAAC
TTTTATCAATAAAAGTTAGAAATAATAGGCGGAAATCTAATAAGTGCTAAAATCATTTAG
ACAATATATTGATTCTGAATGGATTTTTATTGATAGCAGTGTCATCAAGGCTCACCAGCA
TGCAACAGGTGCAAGCGGTCAAAATCCGCAAGCGATTGGCAAAAGTGTGGCAGGTAATAG
CACAAAAATTCATTTAGCAGTAGATAGTTGTGGAAATCCTATTGATTTTGTTCTGACGGG
GGGGACTTTGAATTTACATAAACTGACACTTTTTCCACTCTTAAAGGATACCAGTAATGT
CATTTATCTAAGGTAAGAAGCTGTGGGTAAATTAAAAGGCGGGTGAGCTGAATAATCGAC
TATTTTTATTCGATCACTAAAACGCTGATAATGCAGCACATATTCAGACGTTCTATCGCC
AAAAGGTTTACTTAAATCAAAGGCAAGGATACCAATGTGGTAATGCCATAGATGATTTTC
TCGTGCATATTTTACTTTTTGAGCAAAGTGCGGATCGTTTTTATGCACGTTGTCGGAAGA
TTTATTCCTGCCTTCAAGGTTGGTAAAGCCAAAATTTTGAATATGCTCAACGAATTCAAC
GATCGCATCTTGGTCTTTTACTGGAAAATTGGCAAATTCTTTACGAAAAAGTGAGCCATA
TTCAATTGTCAAGTTAGCCATTAAGTAACCACTCCTTAATTGCTTTTGCACTTGTTAAGT
CCGAAGGCATTTCAATAGTTTCACTTTCAACGTGTGCTTTCATTCTTTCTAGATCGTAGT
TAAATGCAGGCTCTTCCACCTTATCGGCAATTTGTTTTTCTACGTTTTGAACGTAAGAAA
TTAGTGCTTGTTTTTCCATTCCTGATTGAATTGCTTGCACAATACACGCCATTTGTTGAT
GAAAGTAATCCGATTGAATATAAATTTGAGCCATATTACCTCCAATGCTGAATAGGGTTG
CATTTATTCTAACAGAAATTTTTGTTGGAAGAATAAAAAAATAACGGCATAACGAGAAAT
CATTATGCCGTTAAATTTGTAGGGGCAAATGACATTTGCCCTAATATCAATAGATTAAAT
CGAACGTTTAATCTCAACCACTTCGAATACCTCGATTTGGTCGCCGACTTTTACATCATT
GTAGTTTTTCACGCCGATACCACATTCCATACCGTTACGGACTTCTGAAACGTCGTCTTT
GAAACGACGGAGAGATTCTAACTCGCCTTCAAAAATTACGACGTTATCACGTAATACACG
GATTGGGTTGTTACGTTTGACGATACCTTCAGTGACCATACAACCTGCAATTGCACCGAA
TTTCGGGTGACGGAAGACATCACGCACTTCTGCCAAGCCGATGATTTCTTGTTTAAATTC
AGGTTGTAACATACCGCTCATTGCTGCTTTGATTTCGTTTAATAGCTCATAAATGATTGA
ATAATAACGTAAATCAATGTTTTCGCTTTCGATAATGCGACGTGCTGAGGCATCTGCACG
GACGTTAAAGCCAAGTACAATAGCGTTAGACGCTGCCGCTAAGGTTGCATCGGTTTCCGT
AATACCACCTACGCCAGAGCCAACCACTTTCACTTTTACTTCTGCCGTTGAAAGCTCGTG
TAAAGATTGAACAATCGCTTCTACAGAGCCTTGTACGTCTGCTTTCACAATCACGTTCAA
TTCTGCAACATCGCCTTCCGCCATATTGCTAAACATATTTTCAAGTTTCGCTTTTTGTTG
GCGAGCTAATTTCACATCACGGAATTTACCTTGACGGTATAACGCCACTTCACGCGCTTT
TTTCTCATCACGCACCACTGTCGCTTCATCACCTGCGGCTGGTACGCCTGAAAGTCCTAA
TACTTCCACAGGAATTGATGGACCGGCTGATTCAATGTCTTTACCATTTTCATCACGCAT
TGCACGAACACGGCCATATTCAAAGCCACAAAGTACGATGTCGCCTTTGTTTAACGTACC
TGATTGAACAAGGATAGTTGCAACTGGACCACGACCTTTATCGAGGTAAGATTCGATAAC
CACACCGCTTGCCATACCCTCTTTTACCGCACTTAATTCTAATACTTCCGATTGAAGAAG
AATGGCTTCAAGTAAGTCGTCAATCCCCATTCCTTTTTTCGCTGAAACAGGAACAAATTG
AACATCACCACCGAATTTCTCAGAAATCACTTCGTGTTGTAATAACTCTTGTTCTACACG
CTCTAGGTTTGCTTCTGGTTTATCAATTTTGTTTACCGCAACCACGATCGGCGCACCAGC
TGCTTTCGCGTGTTGGATTGCTTCAATGGTTTGTGGCATTACGCCATCGTCAGCTGCTAC
TACAAGAACAACGATATCTGTTGCTTTCGCACCACGCGCACGCATTGAGGTAAATGCCGC
GTGTCCTGGTGTATCTAAGAAGGTAATCATCTTACCGTCGTCGGTTTCAACGTGATATGC
ACCGATATGCTGAGTAATACCACCAGCTTCACCTGCTGCTACTTTCGCTTTACGGATATA
GTCTAATAATGAGGTTTTACCGTGGTCAACGTGTCCCATAATGGTCACAACTGGCGCTCG
GGTTACTTTTTCTGCGTGTAAGTCACGATCTTCTAAGATCGCTTCTTCTAACTCATTTTC
TTTACGCAGAATAACTTTGTGTCCCATTTCTTCTGCAACAAGCTGTGCAGTTTCTTGGTC
AATCACTTGGTTAATGGTCACCATTTCGCCCATTTTCATCATTGTTTTGATGATTTCGGT
CGCTTTTACTGCCATTTTGTTCGCAAGTTCTGCCACAGTAATAGTTTCACCGATCACCAC
ATCACGCGTAACTGCTTGAGCTGGCTTAGTGAAGGCTTGTTGTAATGCACTGCCTTTCTT
CGCGTGTTTACCCTTGCCTTTGGTATCTTTTTGGTTACGGCGGTCAGATTGACGTTCATT
TTTACTGCCGTTTTCATCATCACGTCCGCCTTTTTTGGTTTTCGCTACACCGCCTTTGCC
ACGTCCACGATTGCCTTCACTACGACGCTCAGAATCACGTTCTGCTTCTAACGCATATTT
AGAAGTAAAGCGGTCATCTTCATAGTCTTCACCATTTTCAATCGCTTCTTCACGGGCAAT
TTCTGCTAAACGACGAGTATTTTCTGCTAAACGGCGAGCATTTTCTGCTGCACGTTTTGC
GTCCATTTCCGCTTTTTGGCGAGCCACTTCTTCTTGCTTACGACGCAATTCAGCTTCTTC
TTTACGTTTTGCCTCTTTTTCAGGATCAACCGCTTTTTCTTGTTTTGGTTGAGCTTCTGC
TTTTGGTTGCGCTGGTTTTGGTTGTTTATTTGGCATTACAGGCACTTGATGTACCGCTTT
TTTTGCTTCTTCGGCTTTGGCAGCTTCTGCTTTTTTAGCCTCTTCTTTCGCTTTAGCTTC
CGCTTCTTGTTTCGATTTCAGTGCTTCTTCTTGGGCTTTTTTAGCTGCTTCAGTATCCAC
TTTGCGAGATTTACGCACTTCCACTTGCACTTCTTTTGCTTTACCGCCTGCAGTCGTACC
GCTCACGGTTGTTTTAGTACGACGCTGTAAACTTAATTTCTTCGGTGCGTCTGTTTTGAT
TTCATTTTCACTCATTCTTTCTCTCCCTGTTTTTAGCTAAACCAGCAAATTTGACGAGCA
GCCATAATTAATTCTGCGGCTTTTTCTGCGGTTAATTCTTCAATATCAGCTAAATCATCA
ACACCTTGCTCTGCAAGGTCTTCAAGAGTGGTAATCTGTTTTTCTGCTAATTTAAAGGCG
ATATGGCGATCCATACCTTCAAGATTTAACAATTTATCTTCAATATGTGCCTGTTTTAAT
GCTTCTTCTTCCGCTAACGCTTTAGCTGTGATCGCATTTTTAGCACGCACTTGAAGTTCT
TCAACTAGATCTTCATCTTCTAAGCCATCAATTGCTGTCAGTTCCTTAACTGGTACATAA
GCAATTTCTTCTAATGAGGTAAAGCCTTCTTCAATTAAAAGATGAGCAAATTCTTCATCA
ATTTCTAAAGCGTCCATAAAGAGATTAATCACTTTATTGTCTTCTGCTTGATGTTTTTTT
TCTAACTCATCGGTTGTCATCACATTTAATGTCCAACCTGTTAATTGGGTGGCTAAACGT
ACATTTTGACCATTACGACCGATAGCTTGTGCAAGCGCGTTTGCTTCAACAGCAATATCC
ATTGAGTGATTGTCTTCATCAACAACGATTGAGCTAACATCAGCAGGTGCCATTGCGTTA
ATCAAAAATTGTGCTGGGTTGTCGTCCCACAACACGATATCTACACGCTCACCGCCAAGT
TCGTTAGTAATTGCCTGTACACGCGCACCACGCATACCGACGCAAGCACCTACTGGATCG
ATACGTTTATCATTGCTTTTCACGGCAATTTTGGCGCGAGAGCCTGGATCACGAGAAGCC
CCTTTGATTTCAATCACTTCTTCACCGATTTCAGGTACTTCAAGTTTGAATAACTCTTGT
AACATCACTGGTTTTGCACGAGTAACGAATAGTTGAGGACCTTTTGACTCGGGCTTAATT
GCATAAAGTACACCACGCACTCGGTCACCTGGGCGGAAGTTTTCACGCGGTAACATATCT
TCACGCACAATCACTGCTTCAGCTTTAGTGGTATCGTCCTTTTTACCTGCAAGCTCAAGA
ATAATACTTTCACGACTTACTTTTTTTACAGTACCGATAACAATTTTGCCTTCTTCTGAA
CGGAATTGTTCAATCACTTTATTACGTTCCGCTTCACGAATTTTCATGGTGATCACTTGG
CGAGCGGTTTGCATTGTTATACGGTCGAATGCGATAGACTCAATCTCATCTTCAACATAG
TCACCTAATTGAATGTTCGGGTCTTCAAATTGAGCCGCTTCTAAAGTAATTTCACGAGTG
TGGTGATGCACTTTTTCTACCACTAACCAACGGCGGTAAGTAGTAAATGCTCCTGTTTTA
CGGTCAATCACTACACGCACATCAATATCAATGCCGTTGCCCGTTTTACGATCTTCACGT
TCTGCAGCCGCTTTCTTTTTCGTTGAAATGGCTAATGCGGTTTCAAGTGCCTCAAAAATG
GCATCTTTTGGTAATAATTTTTCATTGGATACCGCTTCTGCGGCTAATAAAATCTCTTTA
CTCATTGGTTTTGATTTCCTTAGAAATTAAAAACGGGGATTAAATTTGCTTTTTGAATGT
TGCCAAAGGCAAAAGCCTGTAAATTGCCATCAACTTTTAAGGTAATTAAATCACCTTCAA
CACTCACTAATTCACCTTGCCATTTACGGCGATCTAACATTGGAATGCGTAAATGAACAA
CAATTTCACGCCCAACAAAGCGTTGATAGTGGGCTAATGTAAATAATGGACGATCTAACC
CAGGGGAAGATACTTCTAGGTTATATTTATCCGCAATCGGATCTTCCACATCAAAAATCG
CACTCACTTGACGGCTAACATCGCTACAATCATCAACCGTAACACCGCCTTCTTTATCAA
TATATAAGCGTACAGTTAAAAAACGACCTGCACGTTGGCACTCAACGCCGACAAGTTCAA
ATCCCATTGCATCAATGGGATCGGCGACAAGCTCTTGTAATTTTTGTTCTAATGTTGCCA
AGGAAACCTCCATTTGACAGATATAAAAAAAGGACTTGAAAAAGTCCCTTTAACACAACA
AAGCTGACTATGTAGCCACAAAAAAGCCTCAAACTACAACAGTTGAGGCTTCAAGCGGTT
TGTTTTATCTAACATTTTACAATTTCAAATGCCTAGATAGAACAAAACTCATCGTCTTAA
CCAAAACAATGAGCCTTAAAACTGGTTGCGGGAGCCGGATTTGAACCGACGACCTTCGGG
TTATGAGCCCGACGAGCTACCAAGCTGCTCCACCCCGCGTCTGATGTGGTGCATTATAGG
GGATAAAAAAATCCGTGCAACTCTTTTTTTTAGAAATTAAGAATGAATGCTAGATTTTTA
GTCAAAATATGCTTAAGCATTATCTTTCAACAAAAACACCCCTTTATTTTTTATTTCTAT
ATAACAATTTCTTTGGGATTCATCATAATCTTCTGGGTTAAGGTTAATCATTAATGTTTT
CCCTTGCCAAAGTGCGGTAATTTCCCAATGGTTTCCCATATAGACAGCCTGCTTAATTTC
ACAATATTGAGCTGCAGTTCCATCACTTAACAAGCGAATACTTTCTGGTCGTAATCCGAC
AAGACAATCCCCATCAGGTACTTGAAAACGTGCTGCATTTTCAAGGGTAAAAGAAAACTC
ACCGATATTAATTTGATTGCCTTGTCGTTTTCCTGAAAAAATGGTTGATTCCCCCATAAA
ATGAGCAACAAAAAGAGAGTTTGGCTGTAAATAGAGATTTTTAGCCGTATCTTTTTGCAT
AATGCTACCCTGATCCATCACAATCACTTCATCAGACACTGCAAAAGCTTCACTTTGATC
GTGAGTAACATAGAGTGAAGTAATATTGAGCCGTTGTTGTAACTCGCGGATTTTTTCTCG
CATTGAACGGCGTAAATTCGCATCTAGACTACTTAGAGGTTCATCAAATAAGAGAACTTT
AGGCTTGAGAATTAACGCTCTTGCTAATGCCACTCGTTGTTGCTGTCCGCCTGAAATTTG
ATCGACATAGCGATCTTCAAACCCTATCAGATCGACTAACTCTAATGCTTCTTTTACTCG
CTGTTTTCGCTCTTCTTTGGATACACCCTGCATTTTTAGCCCATATTCCACATTTTCACC
AATCGACATATGTGGGAAAAGTGCGTAAGACTGAAATACGATACAAATATCTCGCTGTTG
CGTTGCGTTGTGGGTAACATCTTCGCCGTCAATAAAAATTTGTCCTGCTGTGGGGCTTTC
TAAACCTGCAACTAAACGTAACACAGTGGTTTTGCCACAGCCAGAAGGACCGAGTAACGT
GACCATTGTGCCTTGTTTAATTGAAAAGTTTAAGTTATCTATAACCCTATGTTTACCAAA
AGATTTGCTGATATTTTTCAACACGAGAAAATCATTTTTTTGTTCCATTTTTCTCTCCAA
ATTCATCTTTTTGCTTTGAACGGGCTGTATGCGTATCGCCAACAAGCCAATCAAATAAGA
AAATCATTGCCAGCATAACTACAATCAACATTGAGCCATAGGCAATCGCCATTCCATATT
CCCCATCCTCTACTCGATTTAAAATATATGAGGTTGCGACGCGTGTGTCTGCTGTAACTA
AAAAGATGATCGCACTGACTGTTGTCATTGATCTAACAAAACTAGTAACTAAGGCAGAAA
GTAACGCTGGTTTTAAAAGCGGTAAAGCGACAAAGCAGATGGTTTTTAATGTTCCAGCTT
TCAGTGAGAGCGAGGCTTCATCTAAGGCTTTATCTAACTGTCTTAATCCAGCGATAGCCG
CTCTCATTCCTACTGGCATATTCCGCATCACCATAGACAAAATAATAATAAGCCCTGTTC
CTGTCAGGTAAATAGGTTGATGGTTAAAAGCCAGAATATAGGATACCCCAGCCACTGTTC
CTGGTACGGCAAAACAAAGTAACGTCAGAAATTCTAAGGTTTTTTTCCCTTTAAAATCAC
GGCGAACGGTAATGTAAGCGATCAACAAACCAAAAATAGCCGTAATCGGGGCGGCACTAG
CAGCAAAAATAACCGTTTGGATTAAAGATGGCCACGCTCCACTATTAAACCCTTGTCCAA
AAAGATTGAGGTAGTTATTGAATGTCAATGTGTGGTCTATTCCCCAACTTACGGTAAAGC
TACCGTAAAAAATACTACCGTATAGCACGAAATTAAAGAGAACCCAAAAACCTAAAGTGC
AAATAATTGCCCATTTCATACCGCTTGGTAACTCTTGCACATCGCCTCGATATGATTTAC
CTGACACGGTGATATAAGATCGATTGCCAATCCAGAGATATTGCACCACAAAAATCGTAA
GGGAAAAGAGTAACAAGATCACGCCTAAGGTGCTTGCCGAAGCATAATCTAACTGTGAAC
CAGCAATATAGAAATAGATTTGAGTGGCAATAACGTCAAAACTTCCACCTAAAACTAAAG
GGGTGCTAAAGTCTGCAAGCGATTGGATCACCACAACTAAAAACGAGTTGGCTAACGCTG
GCTTGAGTAATGGAAAAATAATATAGAAGAAGGCTTGATAGCGGTTAGATCGTAAAGTAT
AAGCGGCTTCCTCAACAGATGGGTGAATAGATTTTAATGCACCGTCTAAAATCATAAAAG
ACATTGGGGTCAGTGCGAGGGTATGGGCAATCACTATCCCTGTAAAACCATAAAGCCAGT
TATTACTAAAGCCAAGATGATCGACTAAAAAAGCAGTCACATAGCCCGAACGTCCTAACA
TAAGGGTGACACCTAAGCCAACAACAAATGGCGGTGTTACAATGGGTAAGATAGAGAAAA
TTTTTCCAATAAACGCCGTGCGTTTTGCAATCCGTGTGGTATAAAGAGCAAAGGCTAAAC
CAAACAACGTAGATACAATCCCAACGGTTGTCGCAACACTTAATGAATTACCAATCACTC
TTAATACATAAGGCTGTTGTAAGATAGACAACACTTGACTTGGTACAAATTCACTGCCGT
CGTAAAACATTGAGATGAAAATTGCCAGTGTTGGATAGACCATAAAGAAAAAGATCAACA
AAATAATGCTAATCAATGAGGCAATAATAAATCTGTCACCCTGCATTATTTTTAATTCAG
CAAGGGCATTTGTCGCTAACGCAATCAACGCAACAATTAAGAAAAAAACCGCATAACCTA
AGCTGATTTTTGCTAAAATTGCGGAAAGAAAGATAAAGAGAAACAGCCCAACTGCCCCGA
ATAACTCACATTTACTTCGTAATGTTGAAGGTGTTTTGTTCGGATACAGATAAAGCAGTA
GGGGAAAAAACCATATCCAAGTAAGGTTAATATCATTCCACCCCATAGCCTGTTGAAATT
CGGCTGAAGTTGCTCCAAACAGTCCATATTGCAATGCTTTTACTGGGAAAAAGCAAAAGC
CTAAAAAAGCAAAAATAACCCAAGTCAATGAATGACGAAAAAAAAATGTTTGCATAACCC
TCTATAACATCTATTCCACAATCTTTCATCATTCTACTATTAAACAAAATGATAGAATAG
TTAAATTATAATTTAGCGCCAACTAAAGAATAATCAACCCGATCTTCAAAAAAAGATCGG
GTTTGAGTGTCATACTTTAAGAACGCCCAGCAAAAAAAGCGAATCGTTCTAAAATAGAGC
CATTCTAGCTCGAAAAAAACAATCAAGTTTCCAAATAAAAAAATATTGGCTGAGAAATAG
TAGACCAGCTAAAAAGATAACAAGGAATTTACCCCCCCAAACTCTTCCGTCAATTTTTCT
GTAAACAGACGTAATTCTTCCGTCATTAACAGAAAATCCGCATCGAAACGTTGGGCTTTA
TCTTCTTTCAAAATATTATCGTTCTTTTCACGCACTTCATCGGCGAATTTGACACGGGCA
AGGGTGGCATCTTCGTTCAACACAAAAGAAAAATGATTTTCCCAATCTAACGCAAGTTTT
GTGACAAATTTACCCGCTTGTAAATGTTGGCTGATTTCGTCGCTTTCTAAATCTTGGTGT
TTACAACGGATTACACTGTCGGTATCAAAAGATTTTAATTCTGCTTCTTCCAGAAGTGTC
AGCCAGCTTGGTGTATGCCCTTTTGCCACCCAATTTGTCATCACTTCGCTCGGTTGTAGC
GTGAAGGAAATCGGCACAACAGGCAAAGAACCAAGGGATTTGCGTAACAAAGCAAGGGTA
TCTTCGGCACGTTTTGCCGAGCCACTATCTACATAAACGAGCTGTTTATCTAAGTCTAGC
CAAATCGCCGTAAATTGGTGTTTACTAAACGCACGAGGCAACAACATTGCCACAACATCA
TCTTTGATCGCCTGCTTTTCCGTTTTTTTCAGCTTACGTTGTTCCTTTTGTTCTAAGGCT
TCAATGCGATTTTCCGTTTCTTTTTTGACGACGTGAGCTGGCAATAATTTTTCTTCTTTA
TGAGAAACCAGTAGGAACTGCTGACCCTGTGCAAAGTGCAACAGTTCACTTCCTGCAAGC
GGTGACGACCAGCCAAATTTTTGCATATCGCTTTGTTGGCAAGGGGTGAATTTTGTTTGC
TGTAATTGTGCGTCTAATTCACTACTGGTGAAGCGTAATTCACTAGTTAAACGGTAAATC
ATTACATTTTTGAACCAATATGTCATAACATCTCTCTTTATCTAAAATTCATTATCAATC
AATAAGTTACTGAAAGTTCATCATTCATTACTTTGATTATATCACCATAACTCAAAATGA
TAGTAACCATTTTGAGCACGAATACAACAATCACTTATTCGTGGTATAGAAGTATAGTAG
GAAACTTTCCAAGCCCAAATTACTATAAACGTGACAAAACATTTTCTTGCTTAAAACACC
AAATGTAAATTTTGTGATCTTTATCTCATTTTCGAATATTTTCGATTGTTTTTGTTTTTA
AGGGGTATAAACTTACTTTCGAAAGCAATCGTAGTATGCAGTGGTTGTTTTGATGTAGGA
GAGAAAATGAAAAGTAGCGTAGAAAGACGTTCTGATATTTTGGCGTTATTGCAAAAAACA
GGCAGTCATCGAGTTGAAGCATTGTCTCAGCATTTCGGGGTTTCGACGGTTACTATCCGT
TCGGATCTTAATGTGTTAGAGCAACAAGGCTATATTACAAGATCGCACGGTTTTGCAGTG
TTAAACTCCAGATTAATAGCGGAACTTTCTATTGCGGATAAAAGTAATAATTATCCCGAA
CTCAAACAACAGATTGGTCATCTTGCCGCTTCTTTGTTAAAAGAGGGTGAGAAGGTGATT
TTGGACTCTGGAACGACAACGAAAGCAATCGTAAGTGCTATCGGTGATCTTAACTTGACA
GTATTGACAAATGGGCTTGATGTCGCAATGGCGTTGGTTTCTTGTCCGAATGTGGAAGTA
AGAATGACGGGTGGGGTTTTACGGAAAAATGCGATGTCGTTTTCGGGAGTAATGGCGGAT
AATAATTTGCAACATTATCGCTTTGATAAAGTCTTTTTGGGTGTTGATGGTTTTGACTTA
CAAAAAGGGGTCACAACCTTTAACGAGCAAGAGGCTCAGCTAAATCGCTTAATGTGCGAT
GCGGCGGATCAGGTGATTGTGGTGACGGATTCGAGCAAATTTGGTCAATATAGCCATTTT
GTTATTTGCCAAGCCAATCAAATAGATGTGTTAGTCACGGATAATAAAATTCCTCTAAGT
TATCGAGAGTATCTCGAAAATGTTGGGGTGCAAGTGTTAATTGCGTAGTTTCATTCTCTT
TCCTTATAAATAAATCCATTTATTTGTGAGGGAAATGCAATGATCCTCAATATAGCTAAC
CAAACATTAGAAAAACAGAACGCTTTTTGGACGGCAAAGGAAATTGCCCAACAGCCAGCG
ACCTGGCGTGAAACGGTTTCTATTGTGAAATCGTCACTTGTTATTCCATTTCTTCAGCCT
CTTGTTGAATATGCAAAACAAGGCGAACTTCGTGTTATTTTTACGGGGGCTGGTACTTCC
GCTTTTATTGGTGAGGTTGTTGCACCGATATTAAGCCAGCATTTAGGCTGTGCTGTCGAA
GCGATTGCAAGTACCGATCTTGTATCCAATCCTTATCAATATCTTTTTTCAGATAAACCA
ACACTTTTAGTCTCTTTTGCTCGCTCTGGTAATAGCCCTGAAAGTATTGGTGCAGTAGAG
CTTGTCGATGAGATTGTCGAGGAAGCGTACCATTTAACCATAACGAATAATGTCAATGGG
GCATTATTTAAAAAATGTCAGCAAGATCCGACCGCTTACCCATTAGCATTACCAGAATCA
ACCCACGATAAAGGTTTTGCAATGACCTCCAGTGCCAGCAATATGATGTTAGCCGCATTA
GTAGCATTTTTACCTGATGTGTTTGATGATAACTGGGTTGAAGGTGCTATATCGGTAACA
GAGCAGTTATTAGAACAGGATCTTCTCGAAATCCAACGTTTAGCCCATCTGCCATTAAAA
CGGATCGTCTATTTAGGCAGTGGGCATTTCCAAGGGCTTGCCCGTGAAACGTCTTTAAAA
CTGCTTGAACTTACCGCTGGTGAACGTCTTGGCTTCTTTGAGTCGTCAATGGGCTTCCGC
CACGGACCAAAATCCCTTGTTCAAGATGAAACGCTCATTTTTATCTTCTTATCTCAGCAA
CCTTATACCGCACAATATGACCGTGACCTGTATCAAGAGTTAGTCAGAGATAAAAAAGCC
AGAGAAGTGGTGTTATTAGGCGATACAAGCGGCTCGATCCAGGCTGAAATTCACAAATTA
GATGACGCAGCACGGATTTTCCCATTCTTAGTAATCGGGCAACTTTACTCGTTTTATAGC
TCGCTCTATCTCGGCTACACCACGGATAACCCTTGTCCGACAGGCGAAGTTAATCGTGTG
GTGCAAGGTGTAACCTTATACCCATATCAATCATAGGAGGAAACAAATATGGCAATTTTA
AACGTACGGATTGATGGTCGTTTAATCCACGGGCAAGTGGCTAATTTGTGGACATCATAT
CTCAATATCACTCGCATTATGGTTGTGGACGAAATTGCTGCAAACAGCGATATAGATAAA
GCAGGCTTACGCTTGGCTTGCCCGGCAGGGGTGAATTTAAGCGTGTTGCCTGTGGAAAAA
GCAGCCGCCAACATTAACGAAGGGCGTTATGACTCTCAACGTGTTTTGTTGGTAACAAGA
ACCCCACAAACGATCTTACAGCTTGTGGAGGCAGGCGTAAATCTGCCGGAAGTCAATGCA
GGGAATATGCCTAAAACGGATCTAACACGTCCTATCAGAAAAACAGTACACGTGACTGAA
GACGATGTGGAAGTGTTTAGAAAACTTTCTGAAAAAGGCGTGAAGCTCACCGCTCAGTTA
GTGCCTAATGAAGAAAAAGTCGATTTAATGAAACTTTTATAGAGGAGTAACGATTATGAT
CGAATGGTGGCAAATACTTTTGATAACGCTTTATGCGTTCTATCAAATCCTAGATGAAAT
CACGATTGTATCTAGTGCTGGTTCACCTGTGTTTGCAGGCTTTATCACAGGTTTAATTAT
GGGCGATTTGACAACTGGATTGTTAATCGGTGGTTCAATGCAATTAACCATTTTAGGTGT
AGGTACCTTCGGTGGTGCATCTCGTATTGATGCAAACTCAGGTACTGTTATCGCAACTGC
ATTCTCTGTTGCAGCTGGAATGGATCCACAATTAGCCTTAACAACCTTAGCTGTTCCAAT
CGCAGCGTTAATGGTTTATACCGATATTTTAGCGAGAATGTCTAACGTATTCTTCGCTCA
CCGTATCGACAAAAATATCCAAGACCACGCTTATAGTGCAATCACAGTAAACTATCTCTG
CGGTGCAATCGCTTGGGGTCTATCTCGTGCATTACCAATCTTCTTAGCGTTAGTGTTTGG
TGGTCCATTTGTGGCAAGCCTAGCAGAAGCAATGCAAACAGGCTTCTTAAAAGTTATCGC
AGATGGCTTAACCCTTGCAGGTGGCGTATTACCGGCGTTAGGTTTCGCAATCTTACTTCG
TTACCTACCGACAAAACGTCACATTGCATACTTAATCCTTGCATTCTCACTCACAGCAAT
CTTCATTACTCTCTTCGGTAACATCAATGCTGTCGGTGCATCAACAGGTGTAAGCAACTC
AATCAGCAGCGTACCAATGCTTGCAATGGCAGCAATCGGATTTGCATTCGCCTACATTGT
TTACCAACGTAGCGTAGAAGGTGGCTCAGCCCCAGTTGCAAAACAAAATACCACTTCTGA
CAAAGGAGAAATTGAAGATGACGAACTCTAATCAACAAGTCGGAAATCCAAAAGGCTATA
AATTAACAGATGCGGACTTCCGCCAAATCAATATCCGTAACTTATTCTTCAACCAAGTTG
GTTGGAACTATGAACGTATGCAAGGCTCTGGCTACCTATGGATTATGTTGCCACAGCTAC
GCAAAATGTACGGCGACAACACACCTGAATTACAAAAAATGATGGTGATGCACAACCAAT
TCTTCAACACCAGCCCATTCTTTAACACCATTGTTAAAGGTATCGACTTGGCACTTGAAG
AAAAACAAGGGGTGAAATCACTTGAAGCCGTTGCAGGTATCAAATCAGGTTTAATGGGAC
CATTTGCCGCTATCGGTGATGCCCTATTCGGCTCACTTGTCCCAGCAATTATGGGTGCGA
TTGCCGCAACAATGGCAGTAAACGGCAATCCGCTAGGTGTTGGCTTATGGGTTGCGGTAG
CGATTGCCACAATGGTATTCCGTTGGGTGCAACTCAAAATCGCTTATCGTGAAGGGGTAA
ACTTAGTCACCAACCTAAGTCACCGCTTGAACGCACTAACCAACGCCGCAACAGTGCTTG
GGGTATTCGTTGTGGGGGTAATGTGTGCCACGATGGTGAATGTCAAAGTACCGTTTGTCG
CCACTATCGGTGAGAAAGTCGTTTCCGCCCAAGCGAACTTAGATCTTATCTTACCAAGAT
TAGTCCCTGCGTTAGTGGTGTTCTTCATCTACTGGTTACTCGGCAGACCGAAAATGAACT
CTAACAAAGCGATTATGATCATCATCGCACTCTGTATCTTGCTCTCTTGGGCTGGATTGT
TGGCGAAAGGGTAATTTGAACGGGACACGAAGCGTCGTGTCCCTACAATTCCATCGAATG
TAGGGACGCCACGCTTGGCGTCCTAAAACAAGCGGTCAAATCCACCCAAAATTTTACAAA
TAACTAAGATCTAAAACCCAATCACTCTTTCCTAGATTTATTCGGTTTTATATCTTTTAA
GCGAGGTGAACTATGCCTTTCCAAATCGGCGAAAAGGATTTCCTACTCAACGGAAAACCG
TTCAAAATCCTGTCAGGTGCAGTACATTATTTTCGTATCGTGCCGGAATACTGGTACAAA
ACACTCTACAACCTAAAGGCAATGGGGTGTAACACGGTAGAAACCTATGTGCCGTGGAAC
TTACATCAGCCACAGCCTGATCAATTTAACTTCAGCAAGCGGGCGGATTTAGTCAAATTT
TTGCAAACGGCAAAAGATCTAGGGCTGTACGTTATTCTTCGCCCAACACCTTATATCTGT
GCGGAATGGGAGTTTGGCGGATTGCCTGCGTGGTTACTCAATATCCCGAATATCCGCTTA
CGCCAAAACGATCCGCTGTTTATCGCTGAAATCGACCGCTATTTTCAAGAACTACTTCCA
CGCATTGCCCCTTATCAAATTACCCAAGGCGGTAATATCCTAATGATGCAAATCGAGAAC
GAATACGGCTCGTTCGGCAATGATAAAAACTACCTAAGAGCTATTCGGGCGTTGATGTTA
ATTCACGGGGTGAACGTACCGCTTTTCACGTCAGACGGTGCGTGGCAGAACGCCTTAGAA
GCAGGGGCGTTGATCGAAGATGATATTTTGCCGACGGGCAACTTCGGCTCTCGTTCCAAT
GAAAATTTAGATGAGTTGCAACGTTATATTGATAAGCACGGCAAATCTTACCCGTTGATG
TGTATGGAATTTTGGGACGGCTGGTTTAACCGCTGGAAAGAGCCTGTGATCCGCCGTGAT
GCTCAAGATTTGGCGAACTGCACCAAAGAGCTACTCGAACGGGCAAGTATCAATTTCTAT
ATGTTCCAAGGCGGAACGAATTTTGGCTTTTGGAACGGCTGTTCCGCACGGTTAGACACC
GATTTACCGCAAGTAACCAGCTACGACTATGATGCCCCTGTTCACGAATGGGGCGAGCCG
TCAGAGAAATTCTACCTGCTACAAAAAGTGTTAGGGCAGTACCCTGATGCTAGCCCGATT
GTCGATCCGATTTTGCCAAATATCACTGCTTACCCACCGCTTGCTGTGCAAAATGAAGTG
TCGCTGTTTGGTACTTTAGACACAATCAGCGAATGCTACGAAAGTCCGTTCACTCAAACA
ATGGAACAGCTAGGGCATTACTACGGTTATCTGCTTTATCGAGCCAAACCGACGGCATAT
AGCGGTGAGATCAAGCTGAGAATTTACCAAGGTAGAGATCGTATCCAGATTTTCAACGAC
AAACAGAAAGTCGCCACCCAGTACCAACACGAGATCGGCAATGAAGTGATGTTACAGACA
CCCAATGGCGAGTTCCAACTTGATCTGTTAGTGGAAAATATGGGACGGGTTAATTACGGC
GGTAAGCTACTTGCACCGACACAACATAAAGGGATCGGTGCAGGGGCAGTGCTTGATCTG
CATTTCCACACAGGCTGGCAACAGTATGCGATTGATTTTGACCGCTTGGAAGAGATTGAT
TTTGATGGCGAGAAAGATAGCCAAACGCCTTCGTTCTATCAATTTAAGTTACACCTAGAC
CAAGAACCGCAAGATACCTTTATTGATACTCGTGAGTTCGGCAAGGGGGTGATTGTGGTA
AATGGTGAGAACTTAGGGCGTTACTGGAATGAAGGCCCGACTTGTTATCTCTATCTGCCT
GCACCGTTACTGCATAAAGGTGAAAATGAGATTATCGTCTTTGAAACAGAAGGGGTGAAG
ATCGATAGCTTAACATTTAGTGATAAGCCGATTTATAAAGAGTTGAATACGAAGAACTTA
TAAGGACAACCCAAAAAATATCGTCAAACTTCCCCCTTTGAAAAAGGGGGATTGAGGGGG
ATTTAAAGATCTAAACAGTTAATCGCACTATCTTAAAATCCCCCCTAGCCCCCCTTTTTC
AAAGGGGGGAATAAAAAATTCAAAACTACCAAAAGGAGCAACTATGAGCTTAATTTTAAT
CAGTCACGGAGAGTTTGCGGAAGGCTTACTGGATACTGCCGAAATGATTTTAGGCAAAAT
CGACAATGCTCAAACCGTCTGCTTATATCCACACGAAGGCAATGAAGATTTCCAAGTGAA
ATTTGAGCAAGCACTGGCGAATGCAAGCGGTGAGATTGTGGTTTTTTGCGACATTATGGG
CGGTACGCCGTGTAATGTGGCAATGCGTTACTTGCCAAAATTATCAGGGTTATATAGCGG
AATGAATTTACCGATGGTGATTAGCTATGTGAGTGAAGAAGACACGGACGGCTTACTGGA
AAATGCCAAAGAACAAATTCACGATGTGGCTCAACAACTTAAAAACTTAGCGTTAGGCGA
TGATGAATAGGAGTAGTAGTATGTCTAAACAAGATTTAATGAAAAAACTTTGCACCAAAG
AGGGCATTATTGCTGCCCTTGCGATTGACCAACGTGGTGCATTACGCCGAATGATGGGCG
ATGATATAACCGCTCAACAGGTCAGCGAATTTAAAACCTTGATTTCTCAAGAATTAACCC
CCTATGCGTCGTCGATCTTGCTTGATCCAGAATTTGGCTGGGCGGCTTCAGAGAAACGTG
ATGCAAATTGCGGATTAATTATGGCATACGAAAAAACAGGCTACGATAAAAGTATTGCCG
GACATTTTCCTGATTTGATCAATGATGCTTCTGTTCATCGCTTAAAAGAAAAAGGCACAC
AAGCGGTTAAATTATTGATCTATTTTGACATTGATGAACCGCACGAAATCAACGACCGCA
AAGCCGCTTTTGTTGAACGTGTGGCTTCTGAGTGTAATGCAGAACAAATTCCGCTGTTCT
TAGAGATCTTGACCTACGACGGTTCAAACGAAGATAAAGTCTATAACGCCAAAGTCAAAC
CTCGCAAAGTAATCGAAGCGATGAAGTTCTTTGCGGATAAACGTTTTGGGGTAGATGTCT
TGAAAGTGGAAGTGCCTGTGGTGATGAGCTATGTGGAAGGCTTTACTGACGGTGAGGTGC
TTTACAGTCAAGCACAAGCGACGGAATTCTTTAAAGAGCAAAGCGAAGCAACGGATCTGC
CGTTTATTTTCCTAAGTGCAGGAGTGTCAGCCAAACTGTTCCAACAAACCCTTGAATTTG
CTCACCAAGCAGGCAGCCGGTTTAACGGCGTACTGTGCGGACGTGCGACTTGGGCTGGTG
GTGCGGAAGCCTACAAAGCCGAAGGTGTTGAAGCCGCTCGCCAGTGGCTTAAAACACAAG
GTAAACAGAATATCATTGAGTTGCTCGAAGTGTTAGAACGCACGGCAACGCCGATTAAGT
AGAAAAGTAAATTGCCCCTTTTGAGTATAGAAAGGGGCAATCTATTTTAAACGTGAGGGT
TACATTCAGGTAGTGTACCTTCAATTTCAAAGAGTACATCGCCATCTTTAAAGAAGACAT
AGCCCCCATTTTTCATTTTTGTCCAGTTCTCATTTTTTGTGAGAGGCTGGGTTGTAATAA
TGGTGACTTTATCACTTTCTTCCGTATATTCACGGAAATCAATCATTACATCATCATCAC
GCAATGCTGTGCCGAATGGGGCTTTGCGACAGACATAATGTAAGTTTGTTGAGCAACGTG
CGATCATCCAGTGCCCATTGGAAAGAATAAAATTAAATACGCCGTGTTTAGCGATTTCAC
TGGCAATATCTACAATTGCGTCAAAAATCTCTTTTTCACTTGGTTTTTGTGGAAAACGTT
GTTTTAGGCTGGCAACTATACAGCAAAATGCGGCTTCAGAGTCCGTTGAGCCTATAGGCT
GATAGTGATTATTCGGGCAAACTTTGACATCAACCGTGCCGTTGTGGGCGAATACCCAGT
TTTCACCCCAAATTTCGCGGATAAATGGGTGGGTATTTTCTAAATTGACATCGCCACAGG
TTGCTTTACGGATATGGGCGATAACGTTAAAGGATTTAATTCGATATTGACTGACGAGAT
CTGCCATTGGTGATGAGGCACCTGGGCAATTGTCTCTAAAAATACGCACACCTTTGCCTT
CAAAAAAGGCAATGCCGAAGCCGTCGGTATGGTGGTCGGTTAAACCTGCACGCCGTCGAA
ATCCTTCAAACGAGAAAGTAATATCGGTCGGCGTATTACAATTCATTCCTAATAATTGAC
ACATAATTTACTTCTTTATTTACTTCAAAAAAATATAAAAATCCCACCGCTTGTTATCAT
TAACAAGCGGTGGGATTTAAGCGAAATTTGACAAAAAATTCAATAGGAAAATTATATTTT
ATTGATCTTAATTCGCCTCTTTTTTAATTAATGAGAGTAAAAAGAGTGTTCCTGCACAAA
CAACCACTGAAGGACCTGCTGGTGTATCTTTGAGGGCGGAGAGTAATAGTCCGCCACTGA
CCGATAATATGCTTAATCCGATGGCGTAAATAACCATTGTTTCAGGTGTTTTGGCAAAGC
GTCTTGCGGTTGCAGAGGGGATAATCAGTAGTGAGGTGATGATTAAAGCCCCGACAAATT
TCATACTTAATGCAATGCTTAATGCGGTAAGCAACATTAATAAGAGGCGTAGGCGTGCGA
CATTTAGGCCTTCAATTTGAGCTAATTCAGGGCTGACTGTGATGGCGAGTAGCTTTTTCC
AATACAGAGCCAGTAGTGTCGCAATGCCGATAACCCCAATGCCGATAAAGAGTACGTCGT
TAAAACCAATTGCAAGAAGATCACCAAATAGGTAGGACATTAAATCAACACGAACATTGT
CTAATAGGCTGATGGTGATAACGCCTAAGGATAAACTGCAATGGGCGATAATGCCTAATA
GGGTATCGACTGAGTGAGTAGAGCGCTGTTCTAACCAGACGAGGCAAAGAGCGAGTATGA
CGGTCATTAGAATAACAGCAATATAGGGATCGATTTGTAGGAAAATCCCTAATGCAACCC
CAAGTAATGCGGAGTGAGAGAGGGTATCACCAAAATATGCCATTTTTCGCCAGACGACAA
AAGCCCCAAGCGGTGCGGTGATGAAGGTTAAAAATACGCCTGCTAACCACGCAGGAAATA
AAATCTCAAACATATTGCCTCAATTAGTGATGTCCGTTACAACGACATACATTGCCTTGT
AAGTCGTGGTGGTGATTATGGTGATGAGAATAAAATGCCACGTTTTTCGCAAATTGATCG
CCAAAGAAGTAGATAAAACTTGGGTCACTTGAAATTTTTTCAGGTGTACCAGCACAGCAG
ATATGGCGATTAACGCATAGCACTTCGTCCGTATTTGCCATTACAATGTTTAAATCGTGA
GAAACCATTAAAATAGCACAGTTTAACCATTCACGAGTTTTATTTAATAGTTGATAGAGT
TCCGTTTGCCCTGTAATATCCACCCCTTGCATTGGTTCATCTAAGACAAGCAGTTGTGGA
CGGTCTAAAATTGCACGGGCAAGCAGTACTCGTTGTAACTCACCGCCAGATAATTTTTGC
ATACTATGCTTAGCAAGGTGAGTGATTGCAAATAGGGACAATGCTTCATCTATCAAGGGT
TTAGTGCTGTTAGGCTTGAGATATAGAAATTTTTCAACGGTAATAGGAATAGAGTGATCC
AGATGCAATTTTTGTGGCACATAGCCAATTTTTAGCTGTGGTTGGTGAATAACCTGCCCT
GATGTTGCTGGCTGTAATTTCAGCAATACTTTTAATAGGGTAGATTTACCCCCCCCATTA
GGACCAACGATAGTTGTGATAGAATTGGGGTAGATGTTTAAATGAATATTTTCAAGGGCA
ACTTGTGTACCAAAATTCACATTAATCGCTTTCAGTTGCACAAGGGGCTTCGTTAAATTG
TGGATCGGCTTAATTTGCTTGATCTGCATAACATTAATAAATTTAAGGATTTAAGGAATT
AAAATTAGCGGATTTTTTTCAGTTTTACAAGAAATCTATGGGAATTTTTTGCCTATTCCT
TTGTCTATAACAAGTTCGCACTAGAAGAAAATTATTTAGGATAGAATTTTGCAACACGTT
ATTTTTGCTAGAGATCGCCGTCGTAAGAAGAATAGAGTAAAGGCATTTGTGTTTTTGGTG
ATTATATTATCTATCTTTATTGGTATCGTTTTAATCTTAAAAAAACAGGGCTCAAATTCT
TCAGAAACGCAAGAAATTCCGATTGCATTGGCGACCCAGTCGTTACCTGAAGTCAATCAA
GAGAGTGAAAAACTCGCTGTTCCTACTCAAACAGAACAAGCGGTTGGATCTGTCCCTGAA
GTTTCTACTGCTTTATTTCATGGTGAACCTAAGTACATCAATATTGACTTCACTGCCTCG
GCTAAAGAGGAACAGGAACAAGTAAATGCTGAGCCTGTTGATGAAAATGCAACCTCTTAT
GAAGATGAATTGAGTGATGTTGATGATGAAATAGAAGGGCAACCTAAAGCAGCTGTTCCT
GAAAGTGAAAAATTATCGGAAGAAGCAGAAAATGTATTAGAAGATGTGTTAGATATTGCA
GATCAAGCATTACGTATCCAAAATCAGTTTAGTTATACCGTAACTCAAGGCGATCAGCTA
AAAGATGTACTAGAACAGTCAGGATTAACACATGCCACAGCAAAAGCCTTAGAAAAAACC
TTTCCACAGTTAGCCGATCTTAAAGTAGGACAACAATTCTACTGGATTTTAGACAATAAC
GGTGAGCTAGAATATATGAACTGGCTCATCTCAGAAAAAGAAGAGAAAATTTTTGAGCGT
AAAGCTCAAGATCAATTTGCGGTACAAACAATTCAGAAAAAAGGCGTTTGGCAACAAGAT
GTGATTAAAGGCACCATTAATGGCAGTTTTAGTGCAAGTTTAAAAGCGGTAGGTTTATCT
CAACGTCAAATCAATCAGTTAGCTAACGGTCTGCAATGGCAGATTGCCACCAATAAATTG
AAAAAAGGCGATAAATTTGCAATTTTAGTAAAGCGTGAGTATATCAATGGCAAGGTCACG
GATTTAGGAAATGTCGAAGCTATTCATATCATCAGTGGCAAGAAAAGTTATTATGCTATT
CAAGCAGATAATGGACGTTATTATAACCGTCACGGTGAAACGTTAGGTAAAGGCTTTGCT
CGCCACCCATTGCCATTCACACCAAGAGTTTCATCACATTTTAATCCTCGTCGCTTACAT
CCGGTAACAAGACGAGTTGCCCCTCATAAAGGGGTGGATTTTGCTGTTCGATCTGGAACA
CCGATTATTGCCCCTGCAGATGGTGTGGTTGAACATATCGCTTATCAAGCAAACGGCGCT
GGTCGTTATATTAAACTACGCCATGGGGGGCAATATACTACGGTGTATATGCACTTAAGC
CGTTCGTTAGTTAAAGTTGGGCAAAGTGTTAAAAAAGGACAACGCATTGCGTTGTCTGGA
AATACAGGGCGTTCAACAGGTGCACATCTGCATTATGAATTTCATATCAATGGGCGACCG
GTTAATCCAATGACAGTAAAATTGCCAGGTATAGGATCTGGTATGCCCGATAAAGAACGT
AAAGCATTCTTAGTGAAAGCACGGAATATTGAAACAAAACTTAAACTCTAGAAGGATTTA
TAATGAAAAAAAGTCTATTGACCCTAATTAGCCTTGCAATCTTAGGTACGGTACAGGCGA
ATGATAAAAACTTACAGCAACAGCTTGAGAAAATTGGGGCAACCAATGTGAAGTTGTCAG
AATCTGCCTTGCCAGGTTTTAAAACAGCGATTTCTGATCAAGGTGTTGTGCAAATTAGCA
ATGATGGACGCTATGTAATACACGGGCAGATTTTTGAATTAAAAGATGGCAAAATCACGG
ATATTACTAATCGTGCATTGCTCTCAGAACTTAATAGTCTAGCAAAAGAGATGATTGTTT
ATCCTGCAAAAAATGAAAAACACGTTGTCACTGTTTTTATGGATATTACCTGCCATTATT
GCCATTTATTGCACTCAAAGATCAAAGAATATAATGATTTAGGCATTACTATTCGTTATT
TAGCCTTCCCTCGTGGGGGTATGAATACCGAAACTGCAAAACAGATGGAAGCGATTTGGA
CAGAAAAAGATCCAGCCTTTGCATTAAACGAAGCGGAGAAAGGTAACTTACCAAAACAGG
TGAAAACACCAAACATTGTGAAAAAACATTATGAACTTGGGATTAAATTTGGGGTTACGG
GTACGCCAAATATTGTCACAAAAGAAGGTGAGTTAATCGCTGGCTATGTTGAGCCAAAAG
AGTTGCTCAAAATGTTAAGTCACTAATCCTTAATTTAAACTACAAGCGGATAGGTTTTAT
TCTGATATCCTCCCCGCCTCAAGAGGCGGGAATTCCTAAGTGTAAATTTTAAACGTATTT
AAAGACCTATAATTTCATCGTTTGAATACTGATAAAAATTGACCATGCATTAGCTTCTTG
AAAGCTGCCCTCCCCCAATAGATTTCATAATTTTGTGATCTCTTTCACATTTTCTCTTGA
AATCCCCTTGACAATCCCAATTTATAGTTTCGTCAAGCGAGAGTAATCTCGAAGTCAGAA
CATTTAATAACAGAATTTAGAGGAAACTATGAATATTGATAAATTTACCAGCAAGTTTCA
ATCAGCAATTGCCGATGCACAATCTTTAGCCGTTGGCAAAGATAATCCCTATATTGAACC
GGCCCATTTAATGCTTGCCTTGTTAAAGCAAAATGATGGATCAATCACACCGCTTGTCAC
CAGTTTAAATGTGCAACCGAACCGTTTAAGCAGTGAACTTGATGGCATCATCAGCCGTTT
GCCACAGGTGCAAGGGGGCAATACACAGCCGTCACAACAACTTTTCCGTTTGTTAAATCA
ATGCGATAAGTTGTCGCAACAGTTTGGCGATAGCTTTATTTCATCAGAGCTGTTTGTACT
TGCGGCACTTGAAGATAACGGTGATTTAGGCAAGTTATTGAAAAACTTAGGTTTAACCAA
AGAGAAGGTGACAGCCGCCATTCAACAAATTCGTGGAGGGGAGAGCGTGAATAATCAAAA
TGCAGAAGAAACGAGACAAGCGTTACAAAAATATACCATTGATTTAACTGAACGGGCTAA
AGCAGGCAAACTTGATCCTGTGATTGGGCGTGATGAAGAGATCCGCCGTACGGTGCAAGT
GTTGCAACGCCGTACTAAAAATAACCCCGTGCTTATCGGTGAACCTGGTGTGGGGAAAAC
GGCGATTGTCGAAGGTTTAGCACAACGTATTGTCAATGGCGAAGTGCCTGAGGGTTTGAA
GAACAAACGGGTATTGTCGTTGGATATGGGAGCGTTAATTGCAGGAGCAAAATACCGTGG
TGAGTTTGAAGAACGTTTGAAAGCGGTATTAAATGAAGTTGCCAAAGAAGAAGGGCAAGT
GATCCTGTTTATTGATGAAATTCATACGATGGTTGGGGCAGGTAAAACCGATGGAGCGAT
GGACGCTGGTAACTTGTTGAAACCGTCCCTTGCCCGTGGTGAGTTGCACTGTGTCGGGGC
GACAACCTTAGATGAATACCGTCAGTATATTGAAAAAGATGCGGCTCTGGAGCGTCGTTT
CCAAAAAGTGTTGGTTGATGAACCAACGGTGGAAGACACCATTGCGATTTTGCGTGGTTT
GAAAGAACGTTACGAAATTCACCATCACGTTCAAATTACCGACCCTGCGATTGTGGCGGC
GGCAACTCTTTCGCACCGCTATATTTCAGATCGCCAGTTACCCGATAAAGCGATTGATTT
AATTGATGAAGCGGCTTCCAGCTTGCGTATGGAAATCGACTCTAAACCAGAGCCGTTAGA
TAAACTTGAACGCCGTATCATTCAGTTGAAATTAGAGCGTCAAGCGTTACAGAAAGAAGA
AGATGAAGCCAGCCGTCAGCGTCTTGCAAAATTAGACGAGGATCTGACCGCTCGTGAACG
TGAATATGCGGAACTGGAAGAAGTATGGAAAGCAGAAAAATCCGCTCTGTTAGGCACGCA
ACACATTAAAACCGAGTTGGAAAATGCCCGAATTGAAATGGATCAGGCTCGCCGTGAGAA
TAACTTTGAGAAAATGTCGGAGTTGCAATACGGAAAAATCCCAGCCCTTGAAAAACAGTT
ACAAGAAGCAGTAAAACGTGAAGAAGAGGGCGGTGAAAATCATCTACTTCGCACCAAAGT
GACCGATGAAGAAATTGCCGAAGTGCTTTCTAAAGCCTCAGGTATCCCTGTATCCAAAAT
GATGGAAGGGGAAAAAGAGAAACTATTACGAATGGAAGAGGTGCTACATAAACGGGTCAT
CGGTCAAAGTGAAGCCGTTGATGCAGTGGCAAATGCGATCCGTCGTAGTCGTGCAGGCTT
GTCTGATCCAAATCGCCCTATCGGTTCATTCCTATTCTTAGGACCGACAGGCGTAGGGAA
AACAGAGCTTTGCAAAACATTAGCCAACTTCCTATTTGACGATCAAGATGCGATGGTGCG
GATCGATATGTCCGAATTTATGGAAAAACACAGCGTATCTCGCTTAGTTGGCGCACCTCC
AGGATATGTTGGCTATGAAGAAGGCGGATACTTAACCGAAGCAGTTCGCCGTCGTCCATA
TTCGGTTGTATTGCTCGATGAAGTAGAAAAAGCACACCCAGATGTATTCAACATTTTATT
GCAGGTGCTTGATGATGGTCGTTTAACTGACGGACAAGGTCGTACGGTAGATTTCCGTAA
TACGGTCGTAATTATGACATCAAACTTAGGTTCGCACTTAATTCAAGAGAATGCGGAAAA
TATGAGTTACGATGAAATGAAAACTATCGTGATGAATGTGGTTGGGCAACATTTCCGCCC
TGAATTTATCAACCGTATTGATGAAACTGTGGTATTCCACCCATTAGATAAAGAAAATAT
CCGTGCGATTGCAAGAATACAGCTTGAACGTCTAATTAAACGTATGGCGGAGCGTGGCTA
TGAAGTGACGGTGACCGATGCGGCAGTTGATCATATCGGCGAAGCAGGCTTTGATCCACT
CTTTGGGGCAAGACCGCTTAAACGTGCAATTCAGCAAGAGCTTGAAAACACCTTGGCACA
GCAAATTCTCTCTGGCAAATTGTTGCCGAATAGTCCTGTGACAGTGGATTATCAAGAAGG
AAGGGTTGTGGCAGTTCAGTAAAAGAGTAAGAGCGTAGAGATACGCCCTTTGTTTTGTGA
AATACATTGACTTTTCTATGATTTCTCGCTAATTTGTGGGCGTTTTTAACACAAAAACTA
TTTATTTACAGGAGATTCTATGCAAGATCGTTTAGTCACTTCCACAAGAAGTGAATCCCT
TCTTAGCACACATAAAGTATTACGTAATACTTATTTCTTACTTGCGTTAACGCTTGTATT
TTCGGCAGTGGTTGCATCTGTCACAATGACACTTAATTTACCACGTTTACCTTGGTGGGG
AATGTTAGTCGGTTTCTATGGCTTACTTTTCTTAACTAATGCAACGGCAAATAGTGCAGC
AGGGTTAGCAAGTGTTTTTGCGTTAACGGGTTTCTTAGGTTATAGCTTGGGTCCAATTTT
AAATGCATATATTAGTAACGGCTTAGGCGATGTGGTTGCATTAGCTTTAGGAGCGACTGC
GTTGGTGTTCTTTGGCTGTTCTGCTTATGTATTAACTACCAAACGTGATATGTCTTTCTT
ATCGGGAATGATGATTGCATTGTTCGTGGTGTTATTAGTGGGTATTGTGGCAAATATCTT
CTTAGCAATGCCCGCGTTAAGTTTAGCGATCAGTGCATTATTTGTAGTGTTCTCAACGGC
TGCAATTTTATATTCAACTAGCAACATTATCCACGGCGGTGAAACAAACTATATCCGTGC
AACCGTTGATTTATATGTGTCTATCTACAACCTATTTGTGAGCTTATTACAGCTTTTAGG
AGTATTTAGTAGTGATGACTAAATAAATTTAGCTCATTGGATTCATTAAAAATAGTTATA
AGGGGACGCTAATTTAGTCCCCTTTATTATCAATGCGCCTTATCCCAATTGCTTCCAACT
CCAACTTCCGCAATCAATGGTACTTTAAGCTCAATTGCTTTTTCCATTTCGGCTTTAATC
AGTTGGGTGTAATGCTCTACTCTGTCGGCTTTGACTTCAAAGACTAATTCATCGTGTACT
TGCATAATCATTGCAATATCTTCACAGTTTCGCACCGCTTGATCGATCCCGATCATTGCC
ACTTTGATAATATCTGCCGCCGTGCCTTGCATTGGGGCGTTGATGGCAACACGTTCTGCC
GCTTTGCGTCGCATTTGGTTGCTTGAGTTAATTTCAGGCAAATATAAACGGCGACCAAAT
AGGGTTTCGACATAGCCTTTTTCAGCGGCTTTTTCACGAATGTCTAACATAAACTGTTGC
ACCGCAGGATAACGCTGGAAGTAAAGTTCCATATATTTTTTCGCATCGGTACGAGAAATG
CCCAGTTGATTTGCCAAGCCAAATTCAGACATTCCGTAAATCAAGCCGAAGTTAATCGCC
TTGGCACTACGGCGTTGTTCACTGGTCACCGCTTTCAACGGCACGCCAAAAATTTCCGCC
GCCGTAGAACGGTGAATATCTTTACCTTCGGCAAAGGCTTTGATCATATTTGCATCATTA
GCAAGATGAGCCATTATGCGTAACTCAATTTGCGAATAGTCCGCCGCCAAAATCACATAG
CCATCACGGGCAATAAAGGCTTGACGGATACGTCTGCCCTGCTCGTTGCGGATCGGAATG
TTTTGTAAATTCGGATCGCTTGATGAAAGTCGCCCTGTTGCCGTGACCGCTTGATGATAT
GAAGTATGCACACGTCCTGTTTGTGCATTAATCATCTGCGGTAGTTTATCGGTATAGGTC
GATTTCAGCTTGCTCAAGCCACGATGTTCCATCAACAGCACAGGCACTTGGTGTCCCATT
TGAGCCAGTTCTTCCAACACTTCTTCGTTGGTTGATGGCGCACCTTTCGGGGTTTTCTTT
AAAATCGGTAAGCCGAGTTTGTTAAATAAAATCTCTTGCAGTTGCTTAGTGGAAGCAAGG
TTAAACACTTCTCCTGCTTCTTGATGTACAAGGGTTTCAAGCTCTTTTAAACGCTGTTCA
ATCTCTACCGAATGTGCCAACAGTTTGGCAGGATCGATTAATACGCCGTTTCGTTCCACA
CGGGAAAGTACGCTCACCAACGGCATTTCGATTTGCTCAAACAGTTTCACCAATTCAGGC
GTTTTTTGTAGTTCAGACCATAAGAGTTGATGTAATTTCATTGTAATTTCGGCATCTTCC
CCTGCATATTCTGTTGCTTTATCCAGTTCAATTTGATCGAATGTAAGCTGATGTTTGCCC
TTACCTGCCAACTCTTCAAAAGGAATAGTTTGATGTCCCAAATAACGCTCTGCCAAATTG
TCCATATTGTGACGACCTGTGCTGTCTAGGGTGTAAGATTGCAACATCGTATCAAAGGCA
ACCCCTTGTAGCTCAATGCCGTTGCGAGCAAAAATTGTTAAATCGTATTTGATATTCTGC
CCGATTTTGCGGATATTTTGGTTCTCTAAAATCGGTTTTAACTGTACCAAACAGTCCGCC
TTGTTCAACTGGTTAGGCAGTAACGCTTCGACTTCATCGAGTTCTGCTTCACTTTCACCA
AACAGATCCACTTGGGTCGACTGTGTAATTTTGCCTTTATGCGCCAACGGAATGTAGCAC
GCTTCGCCATTTTCCAAGCCAAATGAAATCCCGACTAAATTTGCTTGCATTGCATCTAAA
TTATCCGTTTCGGTATCCACCGCCACAAGCTGTGCCATTTGCAATTTTGCCAGCCATTTG
GTAAACAGCTCAGGGCTGTTCACGCAATCGTAAGCGGTGCGATCTATCGAAATTTTTACA
AAAGGTGCAGATTTTTGTTCTGAACTGACCGCTTGTGTGGCTTGATAATTGTTCGGGATT
TTCTCTGCTGACGTTTGTGTCACAGGGTTAGCGTCATTCATCACTTCGTTCAGCCAACGT
TTAAATTCATAACGACCAAAGAGTTCTACCAGTTGATCTCGCTGTTGTGGTTGAGTAACA
AGCTGATCGTAAGTGACATCAAGAGCAACATCGGTTTTGATTGTCGCTAATAGATAAGAG
AGATCGGCTGTTTCTTTTTCTGCTTCCAGTTTCGGTGCAAAGGTTTTTGCCCCACGAAAT
GATAACTCTGCAATTTTGTCTAAATTCGCATAAATCGCTTGCATTGAGCCAATACCTTGC
AACAACGCAATCGCCGTTTTCTCACCCACACCTTTTACCCCGGGGATATTATCGGACGAG
TCGCCCAATAAGGCTAAATAGTCGATAATCAACTCAGGCGGAATACCATATTTTTCAATC
ACGCCTTCACGATCTAACAGCGTATTGTTCATCGTATTAATCAGCATAATATGATCGTTC
ACCAGTTGAGCCATATCTTTATCGCCCGTACTGATTAAAACGTGCTTACCTGCTTGTGAA
GCCTGCACCGCAAGCGTGCCAATCACATCATCAGCTTCCACCCCTTCAATCGACAACAGC
GGAATACCCAATGCCTTAATTATTGCGTGTAACGGTTGGATCTGCGAACGAAGTTCATCG
GGCATCGGCGGACGGTGAGACTTATACTGTTCAAACAGCTCATCACGGAAGGTTTTCCCT
TTCGCATCAAACACGACGGCAATATGGCTTGGCTCAACCTGTGCAATCAGGCTTTTTAAC
ATATTCAGCACCCCATACATCGCCCCTGTTGGCTCACCTTGTTTGTTAGTTAAAGGGGGA
AATGCGTGGAATGCACGATATAAATAGGACGAACCGTCCACTAAAACGAGCAGATTTTTT
GCAATTGTTGCCATTTGAATTCTCTTTGATCTAAATAATTTGGGCTATTATAGCGAAAGT
GGGGGGATTAAAGAAAAAGTTTTGAGAAATTATGTCTATCCATATTTTTCCCCAAAACGC
TCCCCATACAATAGGGGACTTTACGATTTACATCAAACCATTACGATTCTATTAACATCG
GTAATTCTGACATACTCACTAATTTATAATCAGCCAAAGCCCAGCGAGGGTCGTCCCATT
CCGATTTTTCAGGAATAACAACGGTTTTCATACTCGCTGCTTTACCTGAAATCATACCTA
AAACCGAATCTTCTACGGCAAAACAGGCAGATGTTGGAACGCCAAGTTGTTTTGCTGCGT
GTAAATATACAGCGGGGTGTGGCTTGTTGTACTCCAATTCCTCAGCAGAAGCTAAATAAT
CAAAATATTCAGCTATACCACAGCTATCAACAATGCCTTGTAGCATATTTCTTGGCGAAG
CCGAAGCAACTGCGATTTTAATCCCCCGTTGTTTTAATGTAGATAAAACCTCTTTCACAT
TTGGCATTAATGGCTTCGCTTCAAGCACCTTTCCAACTACATATGCCATCAACTCTTCTA
TTAACTGAGTACGACTCTTTTCTTTTTCACCATATTTTTGTAGCACATAATCAACCAGCG
TACCAATAGGCGACCCTGTAAGAGTCATCATTTCAGCTAAGGTTACAGGAAATTGATTTT
TCTGAAAAAATTCAGTACTTGCTTGATACCAAATAGGTCGGGAATCAATTAACGTACCGT
CCATATCAAAAATTACAGCTTCGATCATTTTACATTCTTCCGTTATTAATTATTACAAGT
GCTTCCCCTAAAACAAAGCAATCACTGTATCCTACATGCTTTTCACCTTTGAAATATAAT
TGGCAATTCATTCCTATTCAGATAAATAGATAGAAACTAAGTTATATCCCCAATTTTTCC
TTATAATGCAAACGGCATACAGAAAGATAGCTATCGTTTCCACCGATTTGAATTTGATCT
CCATCTTTTACCGCTTCACCTTTCTCATTCATACGAATAACAAAGCCTGCTTTACGCCCA
CAATAACAGATGGTTTTGAGTTCTTCGAGCTGATCAGCCCAAGCAAGTAGATAGCGACTT
CCCTCAAATAATTCAGACTGGAAATCGGTGCGTAAGCCGTAACAAAGCACAGGGATTTTT
AATTTATCGACCACTTCAGTCAGTTGATAAACCTGTTGCTTGGTAAGAAATTGTGCTTCA
TCAATCAGAATACAGTGCAATTTTTCATCGGCAATGTAAGCGGTGATTTCATCAAATAAA
TTGCTATCATTTTTGAACAAGCGAGCGTCTTGTGAAATACCAATTCGAGAGGACACTTTC
CCTACGCCATAACGATCATCTATCGCCGCAGTATAAACAAGGGTATTCATTCCTCGTTCT
TGATAGTTATAAGATGATTGAAGTAAAGTTGTGGATTTCCCTGCATTCATCGCAGAGTAA
TAAAAATAGAGTTTAGCCATAATAAATGAAGTAATAAAAAACGGCTAATCAAAAGTATTA
GCCGTTTATTCAAACAAAGATTAAACGTTGTCGATTTGCCCTAACAGAGAGCGTAAACGA
TCTTGGAAGTTTTGATGTTCAGTTTTTAATTGCTCGTGTTCTTGACGCAGAGTTTCGCTT
GAACGATTTGCTTCCTCGTTTTTACCTTTTAACTCTTCAACTTCTAATTGAAGTAATTGA
ATGGTTTCAACAGCCTGTTTAATTTTTTCTTCAAGTTGGTCTAAAATTGCGACTGACATA
ATATGTTCCTCTAGTGAGTAGTAATGAAAGTGTAAAGATTTTACCTTACTTAGAAGAAAT
TTTCATTATAAAGTTCGGAGTTATAGATAAAAAAGCACATTGTTAGACATAAACTTTTTG
TAACTTTCTCAATTAGGGGTAGTATATGTCTATCAAAAATTAGATATTAGATTAGTGGTA
AAGTAGCTTGTAGGGTGGGTCTTGACCCACCATATAATCGTAACATATTGATTTTATTGA
TGGATTAAAACCTACCCTACAATATTTAACCTATTAATATATGGTTTGTTAGCGGTCTAG
TACCTAGTACGGAGATGAGATGAAATGAAAATTGAGAAGAAAAGTAATGAGGCAATTATT
GAGCCAATTGAAGATAATTGGAATTGGTTAGATGAATTGGGAGAGCCAGATCCTACGTTT
AATTATCAACATATCAAAGAATTTAAACGTGTACCATTATTAAATTACGAAGATTGGCTA
GCTGAAGATAAAAAAATCCCCTAACAAATTGTCAGGGGATTGCGAGATTATTTCACGCGA
GAAACATATTCGCCTGAACGGGTATCCACACGAATAACTTCGCCGATTTGAACGAAAAGT
GGAACACGAACTACTGCACCTGTGCTTAATGTCGCAGGTTTACCACCTGTACCAGCGGTA
TCACCTTTTAAGCCTGGATCAGTTTCGATAACTTCTAATTCAACAAAGTTTGGTGGAGTA
ACGCCGATTGCAGAGCCATTCCATAATGTAATGATACATTCTGCTTGATCAACTAACCAT
TTATCGTTGTCGCCTAATGCTTTTGCATCTACAGAAATTTGTTCGAACGTTTCCGGGTGC
ATAAAGTACCAGAAATCTTCATCTTTATAAGAGTAAGTGTAGTTGTAATCTACAATATCA
GCCGCTTCAACAGTTGAGCCTGATTTGAAGTTGATCTCTAATACTTTACCAGAGATTAAT
TTACGGATTTTTGTACGGGTAAATGCTTGACCTTTACCTGGTTTTACAAATTCATTTTCA
ACGATAACGCAAGGTTCGCCATCTTGGATAAATTTTAAACCTGGTTTGAAATCATTAGTG
CTGTAACTAGCCATTGTGATCCTCAGAATTTAGATAAAAAGTAACGCCCAAAGGGCTAAA
TAAAAAGACGTATATAATACACTAAAAACGGCAGGCAAAAAATTAAAATTTTTCTGAAGT
ATGGCAGATAAAGTCGTTTCAGGTATAATCTGTTTTTTCAATCAATGAGGAAATAAAATG
AAAAAAGCAGTGTTAATGGGATTAGTTCTTGCCCTTAGCGTTTCAACCGTTCAAGCGAAA
AAAGCAGGTGGAATGAAATTTTCTTCAAGTAAAAAAACACCAGCAACGGTTCAGCAGTCC
ACAACACAACAAAAAGCCGATGCGGACTTTAATAATACGCCAAATCAAACAATGCCAAAT
GCAGGGGCGGCTCAACAAGCTCAAGGCAACCGTTTAGGCAATTTTGTGACAGGGGCGGCG
GCAGGTTACTTATTAAGTGAAGCTCTTTCCCCAACGGAAGCACAGGCTCAAACACCAGCA
ACCAATCCAACGGAACAATTAACCAAACAGGTACAACAGGCACCAGCCGTGCCAACCTTT
AAAGCAATCGATCCGCAAAACGACCCTTACCTTATTGAGAAAACACTGGGTTATTTGCGT
TACTGCTTAAATGGTGTGCAATATATGGTAGGAACCAACAACAGCCAATTACCACCGACA
TTGATGGTAGATAAAACCAACGCACCAATGCAGTGTGTGATTAGCCAGTAAATCAACAAA
AAATGAAATTATGTAGCACTGAGTAGGGACACACTGAGTGTGTCCGCAAGATATTAATTA
AATCAAAAATATTGGTAACGGACACGCTCAGCGTGTCCCTACTGAATATGGAAAGTTTGT
GTATTTGCTACATAACATCAATAAAAACAAAAGGGGTAAATTTGAACATCTCATTTTACG
ACGCACCAACAAAAGCACAATGGCTACAAGATCTGGCTGAAGCCTTTAATCGACCAGAAG
ATTTATTGAATTACCTTGAGCTAAACATTGCAGATTTTGAGCAAGATCTTACCGCTCGTA
AACTGTTTGCGTTAAGAGTGCCACGCCCCTTTGCCGAAAAAATGAAAAAGGGGGATCGGG
CAGATCCCCTTTTTTTACAAGCGATCACATTACAAGAAGAATTTACCAATGTTGATGGCT
TTGTCCAAGACCCACTGGAAGAACAGCATTCGCCAGCCCCTAACATTTTGCATAAATATC
ATAACCGCTTGTTATTTATGGTAAAAAATAGCTGTGCGATTAACTGTCGCTACTGTTTCC
GTCGCCACTTTCCCTATGATGAAGTCAAAAGTGGCAAAGCAACGTGGCAGAAAAGCCTCG
ACTATATAAAAGCACATTCCGAAGTGGAAGAAGTGATCTTATCAGGAGGCGATCCCTTGA
TGGCAAAAGACCACGAAATTGACTGGATTTTCACCCAACTAGAACAGATTTCCCATATCA
ACACCGTGCGTATTCACAGCCGTTTACCTGTGGTTATTCCCAACCGTATTACAGACGAAT
TATGTGAACGGCTATTACAAAGTCGTTTGAAGGTCGTGTTAGTGACGCACATCAATCACG
CCAACGAAATAGATGACATTTTTGCGGAAAAAATGCAGAAGCTAAAGCAAAGCAATGTTG
TGTTGCTCAACCAATCTGTCTTGCTCAAAGGGATCAACGACAACGCCCAAACACTCAAAG
CCTTGAGTGATAAATTATTTCGCAATGGCATTTTACCCTATTATTTGCACCTATTAGACA
AAGTGGCAGGAGCGAGCCATTTTTATATTGAAGACAGCAGAGCCTTTGAAATTTATCGTG
AATTGCAACGCATTACATCGGGTTACTTAGTGCCGAAATTAGCACGAGAAATGGCGAAAG
AGCCGAATAAGACATTGATGGGTGTCTCTGCTTAATTGATATTCAGTTCCTTAATCGCTC
AATCTCTTTACTAAATTCTTCTACATCATCAAAACTTAAATAAACTGACGCAAATCGAAT
ATAAGCGACTTTATCTAAGGACTTTAATTCACCTAACACCAAGTCCCCGACAAATTTACT
CGAAACTTCCCTTTCCCCTGTGGCTTGAAGCTGTAACACAATGCGGTGGATCGCTTGCTC
AACATCGTCCGTGCTGACGGGGCGTTTTTCTAATGCACGAGATAAACTGGTTCTTAATTT
ACGTTCATCAAAAGGTTCTCGGCTACCATTATTTTTAACAATATGCGGAATGAGTAATTC
AGCACTTTCAAAGGTTGTAAAACGTTCTTTACAGACTGGGCATTCTCGTCTACGACGAAT
TTGGTAGCCATCTGCGGTTAAACGTGAATCTACAACTTTAGTATCATCAGTAGCACAAAA
CGGACAACGCATTATTTTAACCCTTTTTGTCTTGCTACAAATTCAGCGTGTAAGTTTTCA
GGGGGCGGAGGCATTTGCAAATAGAACCCTTCATTTTGGATTTTTTGCAAAACTTCTTGA
TTACCTACCCGCTTGAGCTGCTTTTCACCTGCTAAATTAAACAGCATTACAAACTCAGGT
TTACCAAAAATTTGGCGAAGTTCTAGAGGTATCGCCTCAAATTTATCCCGTTTTTCCACA
TAAAGATACATTCCTTCTTTTTTGGGGCTTTTATAAATTGCACATAACATCTTATTCGTC
CTCTAGTCTGTAGCTACCTTCGTAATTGGTGAAACGTGAATATTGTCCTTGGAAACCTAA
CGGCACTCGTCCGATTGGACCATTACGCTGTTTACCAATGATGATCTCCGCGATTCCTTT
TGTATCTGGATTATCGTGATAAACCTCATCACGATAAATAAACATAATTAAGTCTGCATC
TTGTTCAATCGATCCCGATTCGCGTAAATCAGAGTTTACAGGGCGTTTATCTGAACGTTG
TTCTAAACTACGGTTGAGCTGAGAAAGTGCCACTACCGGTACTTGTAACTCTTTAGCTAA
GGCTTTCAGTGAGCGAGAAATTTCCGCAATTTCAAGGGTTCGGTTATCCGCAAATCCAGG
AGCGCGCATTAATTGTAGATAGTCCACCATAATTAAACTTAATCCACCGTTTTCCTTGTA
CACACGTCTCGCGCGTGAACGTAATTCCGTTGGGGTTAAACCTGAACTATCATCAATATA
AATATTACCTCTGGATTGCAACACTCCCACTGTACTACCAACCCTAGACATTTCCTCATC
ATCTAGTTGCCCTGTACGAATACGCGTTTGATCGACCGTTGAAAGCGAAGCAAACATACG
CATCATAATTTGATCTGCTGGCATCTCAAGACTAAAAATTAATACAGGCTTATTCGGTTG
CTTAACTTTATTGCCGTTCTCATCTTCGACCTCAACATCACCCATTGCTGCATTTTCACA
CAAATTCATCGCAAATGTTGTTTTCCCCATTGATGGACGGGCTGCTACAATAATTAAATC
TGAAGGCTGAAGCCCTGCCGTTTTTCGATCTAAGGCAGCAAAGCCCGTTGATATACCTGT
TACACCGCTGTTATTTTGAGAACGAGAAAGTAATTCTATGCGAGCTAAAGTTTCCATTAA
AATATCATCAATTTTTTTCGGTCCTTCGTCAGTTGCAGTTCGCATCTCTGCGATATGGAA
AACCGTTCTTTCCGCTTCATCTAAGACTTCTTTAACCGTCAATCCCTTAGGATTGTAGCT
GATTTCTGCAATTTTATTACCCGCAGCAATCAATTCACGACGAATAGCCCGTTCACTAAC
AATCTCTGCATAAGCTAAAATATTCGCCGCACTTGGGGTATTTTTAGATAGTTCCGCAAG
ATAGGCAAAACCGCCTATATCTTGCAATATGCCTTTATTTTTAAGCACTTGATCAAGCGT
GATAATATCAATAGGCTGATTATTGCGAGATAGTGAAACCATTTCTTCAAAAATCAGACG
ATGAGCGTGATTGTAAAAATCGGTACTCTGAACACGCTCAGCAACGCTGTCCCAGTACTC
GTTACTCAGCATTATCCCACCCAATACCGCTTGCTCTGCTTCAATTGAGTGAGGGGCAAT
GTTTATCTGTTCAATCTGTTTATCTTTTTGAGGATCTTTATTTTTTTGATATTCAGCCAT
TGATGAAACTCTTTTCAGGGAAATGATAAAAGGTAGTTTACCGAATTTGCCAAAAATTTT
CAGCTGGTTTACCCCGTACAAAAATAGCGAGACACAAAATTTGTTGATAATCTGCTTCAA
CTACACTAATTTCATTATTTAATAGTAATCATAGAACCAAAGTTAAAGCACTGAAACCAC
AGATCTACTTGTGAAAAACCTGCTTCTTTTAGGCGTGCTTTATGTGTATCAATACTATCT
GTCCGCATCACATTCTCAAGGGCTGTACGCTTTTGGCTTACTTCAAGCTCACTATAGCCA
TTTGCACGTTTAAACGTGTGGTGCAAATCAATAAGAAGTTCATTTATTGTGTTATCTTCA
AAAGTAAATTTTTCCGATAACACCAACACACCATTTGGATTTAACCCCTGATAAATTTTA
CGTAAAAGAGCAAGCCTGTCTTCTCTTGGCAAAAATTGCAACGTGAAATTTAGGACAACC
ATTGATGCATTTTTAATCTCAACGTGACGAATATCATCACATAAAATTTCCACAGGAATA
TCCGAATGATAGGCTTCCAAATGGCGACGACAGCGTTCTACCATAGGTTCAGAATTATCC
ACACCAATAATTCTTACTCCTGCTTTTTCCACATTACGCCGAATCGATAAAATCCCAGCC
CCACGAGAACAACCTAAATCATAGACATTTGACTGATCAGTCACAAAATGAGAAGCAAGC
ATACCAATCGCTGTAATGATATTAGAATAGCCCGGCACAGAACGTTGAATCATATCTGGA
AAAACTTCCGCAACAGATTCATCAAAAGTGAAATCCCCTAATTTCTCAATAGGGGCTGAA
AATAGAGTATCTTTAGACATAAACAATATTATTGATAGTAAATGGTGTATTCTACTCGCA
ATTTATAAAGATTGTAGAAAATAATTTATTTAGCAACATTCCTAATTTAGTGAATACGTA
TAAGTACGATATAAAAATGCGCAAATCAGGACAAATAACATCACAATAATTTGAATTAAT
CTCTTTTTAGTCAATTTCTCTGCCGCCATTTTCACTCCAAATCTAAATAAACCTTGTTCA
TTATTCCCTAAAAAAATGTTAAAATTTGCCTTAAATCAAATTTTAGGATGGTTTCGTATG
AAAATTGTATCTGATTTTAAAGCAAATGGAAGAACAGCCTGCACAATTCACTGTCAAAAT
TGCAGTATTAGTCAATTATGTTTACCTTTTACTCTCAATGAACATGAATTAACTCAATTA
GATAATATCATTGAACGTAAGAAACCTGTGCAAAAATCACAAATCATCTTTCAGTCAGGT
GATGAACTCAAGTCCATCTACGCAATCCGTTCAGGTACAATTAAAAGCTATACCATCAGT
GAAAATGGTGAAGAGCAAATCACCGCTTTCCATTTACCGGGCGATTTAGTTGGCTTTGAT
GCGATTATGGATATGAAACATATCGGTTTTGCTCAGGCTCTTGAAACGTCGATGATCTGC
GAAATTCCTTTTGATATTTTAGATGATTTAGCTGGCAAAATGCCAAAAATCCGCTATCAG
ATTATGCGTTTGATGAGTCATGAAATCAAAAGCGATCAAGAGATGATTTTGTTGCTTTCT
AAAATGAGTGCGGAAGAGAAACTTGCGGCGTTTATTTACAATCTTTCACAACGTTATGCC
GCACGCGGTTTTTCAGCAAGAGAATTTCGCTTAACAATGACCCGTGGTGATATTGGAAAT
TACTTAGGTTTAACCATTGAAACTATCAGTCGCTTGCTTGGTCGATTCCAGAAAAATGGC
ATCATAACGGTACAAGGTAAATATATTACCATTAATCATATGGATGAATTAAGTGAAATG
GCTGGTGTTACAAAACCTAAACTGTCCCATTGCAATCCAAACTTATAATTCTTTACATAC
TACTTATCTTGACGTTCTCCCCGTACCTTACGGACAGGGCTGAAAAAATACTCTTCTATC
TTAAAAAGATAATTTATGCCCTAGTCTCCGATCTATGAGAATGAATACTAGGGCTCATCT
CTAATGAAAATATCCCTTCCTTCTATAAAGAAGATCAATTCGATAATTTGATATTAAAGA
GCCATTTGTCTACCAAACGCTTCCCTTCCTCGCTTGAACCAAAACGGGCATAATCCACAT
CAACCAATTTCACCCCATCTATTTTAGGTGATTGTGGGGCAACTTCTGCTTTCACATTGG
TTGGTGTTTGATAAAGTCCGTGGTCACGCCAAGGAATTTCTTGAACCTCTTTAGACAGAA
CCCAATCCATAAACAATTTCGCATTATCAAGGTTTCTCGCACCTTTAATAATACTTGCAG
CCCCTAAAGCATAACCTACCCCATCTTTAGGTAACACATAATCAACCGGTGCACCTTTCT
CTTTTTCTGAAGCATAGCCGTGAGCAAAGCCAACTGTCACAGCACTCTCTCCACGAGAAA
GGTTAGAGGTCACTAAGGTACTTTTCACATATTGAGAAATGTTGCCATCTAATTTTTTCA
AGTACTCAAAGGCTTTTTCCTCGCCCATTAACTGAATAAGCGTAATCATCGTCGTGTACA
TTGTTCCTGAAGTGCGAGGATCAGCTAATTGCACTTCGCCTTTTAAGCGAGGATCAAGCA
AATCTGCCCATTTTTTCGGAGCATCAATCCCTAACTGCTTTAATTTTTCGGTGTTAATAC
CAAAACCAAGCACCATCAAATACGCAATCGAGGTATATTTACCTGCTTCGCTCTCTTGCA
ATGCTTTAAATTGAGGTAAAACCTCCGCTTGTAAAGGTGAACGATAGGCTTCTAATAGCC
CCATCTGCCCTGCTTGGAAATGTGGCTCAATAGTGCCGCCATACCAAATATCCGCTTGCG
GATTATCTTTTTCCGCTTTCAGCTTACCTAAAATTGTCCCTGTTCCACCGTGAATAAACT
GAGTTTCCACATTATATTTTTGTGAAAAACGCTTCGTCAGATCTTCACACACCTTGTTTT
GCACGCCACAATAAACGGTCAGCTTTCCTTCAGCCTGAGCATTAGAAGCTGCAAAGACTA
ATGGTGAAAGGAGAAAAAGGCTTGAAAACCATTTTTTTAATTGCAATTTTTTCATTTGTT
CCACATTCCTAAGTTAAAAAAGAATCTTAATTGTAACATTTACGCTACATAAAGCAAGAA
TAAGCGGTTTGATTTTATGCTAAAATGGCATAACACTATCCTATTATATTGATATAAAAA
ATGTTACTTAATCAAATTCAAATAATCCTGATCGAAACCTCTCACAGCGGTAATATCGGC
TCAGCTGCACGAGCAATGAAAACGATGGGACTAAGCCGGCTAAGGCTTGTCGCCCCAAAA
CAAGCGATTGACGAACAAGCAATAGCCCTTGCCGCAGGGGCAAAAGATGTATTGGATAAT
GTGCAAATTTATCCAGATTTCGACAGTGCAATCGCAGATTGCCAGCTTGTTATTGGCACA
AGTGCCAGATTACGCCATCTACAAAATTCACTGGTCGAACCACGTCAATGTGGCAAATTA
GCTATTCAACGTGCTGAACAGGGTAAAGTAGCGATTGTATTTGGACGAGAACGGGTGGGC
TTAACCAATGAAGAATTATTAAAATGCCATTATCACTTAAACTTTCCAACCAACCCCGAC
TATGGCTCGTTAAATCTTGCAATGGCGGTACAACTCGCCTGTTATGAACTCCGAATGGCT
TGGCTAGATTTGCAAGAAAAAACCGATATTCAACCGCTTGCAGAATACCCGACATCAGAA
GCCTTAGAACATTTCTTTGCCCATACCGAACGTTTATATAAAGAACTTGGCTTTATTCGC
AACGAAGCAGTTATGCTGAAACTACGCCGGTTATATCAACGAGCCGAATTGGAAACCAAT
GAATTAAATTTATTAAGAGGAATGTTAACTGCAGTAGAAAAGTACTCGCTAAAGCAGAAA
AATGACTAATAATAAAGGGATAAGAAATTACATCTCTTATCCCTTAAATCATAGCTAATT
AACTATAGTACCTAACTATCTAGATTACCATAATACACGTAAACCAACACCAAGTGCTTG
GTCAGTAACTTTTTTGTTATTACTATCTTTGTTCTTGATTAAACGACCTTCAACAAAGGT
AACAACTTGTTTATGTAATTTATAGTCTGCACCTAACATGAATTGATGAGCTGTTGCTTT
GTAAGCTTTATCTTTGTAAGTACCATAAGAGTAGTTTCCATACACGCCAGATTTTGGAGT
AACATCAAATCTTGCACCAGTTCTTACGAAGTCAATTTTCTCTTTAACATTATCTGTTTT
TACAACACCATGACCACCATCAACAGCTACAGTAAATGGAGCGTTGACATATTTAAGACC
AAAGTATACACCATCTTTGTCTTTCTTATTAAATGACACAGATCCAGAAGATCCAGATTT
ATAGTCATCATGAGTATAACCTGCTGCCACAGTTACAGATTGACTTTCCGCAATCTTAGC
TGTGTATTCAGCACCTAAACCAAAGCCAGATTTAGCAGAATCTACTTTTACTTCTCCCTT
ATTATTACGCTCATTTGCAACATTATAGTTAGCACCTAACGTCAAACCTTCAATGCCTGT
ATAGGTATAGTTAATTGCTGAATCAGAAGAGTCAGTAAGGATATCAAAACCTTTTTTGTT
TGTGTTGTTTGCTGAATATTTAATTCCACCAGTACCAACACCGTATACTTTATCAAAACC
AGCTTGACCAATGCTATCACCGATTACAGCTTGTTTACCAAAAGAAATTTCATGACCATA
GCCGCCTAAACCGACGTAAGCCTTTTCTGTTGTAACATCCCCCCATCCTGCATCATTTTT
AGAATTACGGCCAAGGCGAGTCTCATAACGACCAAAACCGTAGAGATTCTCATTGATATT
ATGTTTGATAGAAATACCGAAACGAGAACCATTATTCTTTAAGTTAGTGTGACCACGTGT
TGAAGATTGACCTTTCTCTTTTGTGGCTTGTTCTTCTAAAAGAAGACGCAATTGACCATC
AAAATCAACTTTTGTACCTTCATTTTCATAAACTGTTACAGCTGATGCTGATGCTGCAAA
TGCCGCTACTGCTAATGCTACTAGTGTTTTTTTCATAATGTTCACCTTAAGTTTTTAGTT
TAGCTAAGATTACTCTTATTAAGGTATAAGAGTAACCGATCCATATCTGCCATTACCTTC
CCATGTAAGTTTGGTAAATGCCGATTGCGTGCGTATGATTGCAAATTTGTAGAGTAGTGT
CAATATCTTACATAAAAAAAACAAAAAAAACATTTTCTTTAAAATCAATAAGTTAATAAA
TCCCCACCCCAAAACAAGTATTCAGAGATAATTTTTTAAAATATTGCTCCTATTGCAATA
AATCACATAACTATATGATTTAAAAATAAAAAACTCATAGCAAATAAAGATTTATAACCT
TTTTTCTAAAAATGTGAGTTTCATCACATTTTTAGAAAAAATAGAAAGATTATTTTTATC
AAAAATAAATTTGAAAAGAGATGTACATACATTAAAATATCTATACGCTTAATACAGAGA
ATAAAAAATGGGTAATTTTACAGATACAATCATTACAAAATTAAACGACTTTTCTCCCAT
CTTGTCTCTGCAAATCTCTATCTATAGCCACTGCTTTAAACTTACTCATGGCTCCGTCAA
AGAATTCATACAAGAAATACTAGAAACATGTTCACATATTGAGCAGTCAACTTCCCCTGA
AATAACTGAAGTTTATACTCAACGTTTAATTGAACAATATGATGCTCTACAAAAAAGTAT
TCACCTCAAGGATAAAAAGTCAGATTCCCCTATTTTCTCTCAATATAAATTTACTAAGAG
TATTCATACATTATCAAAGAAACAGAAGTTACATGAATACTATAAAGCGTTGCGTGCATT
GAATGAAAAACTCTCATGGCTCATTGAACAAAATTACCATTACCCTGAGTATAGGCATAT
GCTCTCAATAAAGATACAAGAAACAGAGAATAGAAAACAAAAATGTTTAAAGGCGATTGA
AGAATTGAGCTTTAATCAGGAATGACGGGAGAAGATTGACAATATATTGTTGCTAATCTT
ATCAATCTCTAGTAGTGTCTAAACATAACACTATATCTATATATGCTATGCTCTAAACAT
ATACATCATACTAAAAAGAGCCCATAGAAAATATCCTCTCTTAATAGAGAGGATATATAA
AATTGTAATACTAACGTTTTGAGTATTGTGGACGACGACGTGCTTTGTGTAAACCCACTT
TTTTACGTTCAACACGACGAGCATCACGGGTAACAAAGCCCGCAGCACGTAACGCTGGAC
GTAAAGTTTCGTCGTATTCGATCAATGCACGAGTAATACCGTGACGGATTGCACCTGCTT
GACCAGAAATACCACCACCTTTAACAGTGATGTATAAGTCTAATTTATCTGTTAACTCAA
CTAATTCTAATGGTTGACGAACGATCATGCGAGCTGTTTCGCGACCGAAGTAAACTTCTA
AAGAACGTTGGTTAATGGTGATGTTACCATTGCCCGGTTTGATAAATACACGAGCTGAAG
AGCTTTTGCGGCGACCTGTGCCGTAGTTTTGATTTGCTGCTGTCATTTTTATGCTCCGTG
ATTAGATATCTAAAACTTGTGGTTGTTGTGCTGCGTGGTTGTGTTCGTTACCTGCATACA
CTTTTAATTTACGGAACATTGCACGGCCTAATGGACCTTTTGGCAACATACCTTTAACCG
CAATTTCAATCACTGCTTCTGGACGACGAGCAATCATTTCTTTGAAGGTTGCATCTTTAA
TGCCACCTACATAGCCAGTGTGCCAGTAGTAGATTTTATCAGTTTCTTTTTTGCCTGTTA
CCGCTACTTTTTCCGCATTGATAACGATGATGTAATCGCCTGTATCAACGTGTGGAGTGT
ACTCAGCCTTGTGTTTACCACGAAGACGATGTGCTAATTCAGTAGCTAAACGACCTAAAG
TTTTACCTGTCGCATCTACTACATACCAGTCACGTTTAACTGTTTCTGGTTTTGCTACAA
AAGTTTTCATTAATTAAATACCAAAATTTAAAGTTTAAACCCAATATCCTAATGGATATT
ACCTATTAATACGGTAGAATCTGACCCCTTCGAGTCCTATTCAGACCAGACTTACATGGC
GGGAATACCATGCAAAAACAGGGTGGCGAAATTATACAGATTTATTTACTAAAGATCTAA
TTCTTTTTTAAGAAAGAGTGGTTTTTGCGGTATATTTCAAAATTCCAACAAATTTTTATA
GGTTTTACTTCTCATCAAATTGAGAAAATGATAAAAAACAGCTACATCAAGCTAACTAAC
TGTAAAGGAGTGAACTATGGAACAATGGTCTGGTAACGTATGGACTGCAATTATTGCAGC
ATTTATCATAGGTTGTATCATCAGTTATGTTGTTGTTCGTGCGACAAATAGCAATGTGAA
AAAACAACTACAACTAGAGGCTGATTTAAAAGATACTGCTAAGAAAATGGACGAGCAAAA
ACAGCAATTAGAACAACACTTTGAACAATCTGCAGCTCTACTTGCAATACTTGCTGAAGA
CTACAAAAAACTTTATACGCATTTAGCACAAGGGTCTGAAAAATTATTGCCTGCTGAATC
GGCAAAAATTGAATTTTTCCAACAACCTAAAATTGAAAATAAACCTAAATCTGAAGATGA
CCAACCTAAAGATTATTCAGAAGGCTCCTCTGGTTTACTAAAATCCTAGTATTCATATAT
TATTGAATTTAAGAGGAGGGAATCCCCTCTTAAATTCTCTTTAACTACATTTTTCTTAGA
ACATATTGTCTTTATTATCAGAAAATTTGATCGAAAACATTATATTAAATTTAATTTCAG
ATTAGAATTTGAAAAATTTTTTTAACTTATCATTAACAGGAAAATACAATGTCTTGTTTA
TTTATTGCAGGCACAGATACAAATGTAGGAAAAACTATCGTTACAAGGGCTCTATTACAA
ACAATATCTAAATATGAAATTCCCATTGTCGGTTATAAGCCTATTGCGTGTGGTGGCGAT
GATTCTTTACCCACAGAACCCAATCAAGATGATTATGCCTGTGAAGACAATAGTGATGTC
CTCATTATACAGAACAGCTGCCCTTGTCCTGTAAAATACAGAGAAATTAATAGCTATTCT
TTTATCCATTCTAGTACGCCAGTATTTGCAGCGCTAGACGCAGTACGTCATATTTCTGTT
AATAAACTGGATCACGATCTTCAACGTTTACACCGACAATATGCAAATGTTCTTGTTGAA
GGCACGTATGGCTGGTTAACACCTATTAATAAAGACCTAAGTTTTGCTGATTGGGTTAAG
AAAAATAGAATGCCAGTCGTACTTGTTGTGGGAATAAAAGAGGGTTGCGCTAACCATGCA
CTTTTAACAGCGGATGCGATTCAACAAAGTGGGGTTAATCTTATCGGATGGATTGCAAAT
CGAGTAAATCCTGGGCTACGTCACTACGCTGAATTAATTGAACTCCTTAGCAAAAAAATC
AATGCTCCATTACTAGGACAAATTCCTTATATTGGTTATCCTAGTAAAAAAGAACTATCT
GAGTATATTCAGAACCCAGAGCCTCTATTAAGTTTTTTCCATAAATAATCTAATTGCTGG
CTCTTGAAGAGCTAAGCTCATACTGAAATATTAAGCTGGCTCTTTATTGATAATAATAGA
CTAACAATCATGACTACAAAGGTTGCTATATAATTTTAGCAACCACTCTGATTTCTATGC
TATTTTAGCTAGTTAAATAATTCATAAATGCTGTAATTACACCTAAGTTAACCACATCCA
CAAAGAATGCACCTACAAGCGGTATGATTAAGAATGCTTTATGTGATGGTCCAAAAGTTT
CTGTGACAGATTGCATGTTCGCGACCGCAGTTGCAGTTGCGCCTAAGCCAAAACCGCTGT
GACCTGCTGCAAGAATGGCTGAATCGTAATTACTTCCCATTACTCTAAAGGTCACAAAAT
ATGCATAAAGTACCATAACTATGGTTTGAGCAATAAGGATAATTAACATTGAGCCAGCAA
GGTCTGCTAATTCCCAAAGTTTAATGCTCATTAATGCAATTGCTAAGAATAAGCTTAATG
ATGCGTTACCAAATACGTCAATAGCACGGTCAAACATATCAAATTTAAACACTAACGTTA
ATACGTTTCTTAATACTACACCAAAACCTAATGCCCATACGAATTGAGGTAAACCTGAAT
CAGGGAATACTTTAACCATAACTGATGAGAATGCTAGACACGCTGCAAATAATGCCATTG
TTTCGATCGTTGATGTTGCTGTGATTAAGCGTACATTGTCAGCATCTTCAAATGTATCAT
CAGCATATTTTGCTTCTACGCTTTCAACTTTTACACTGTGTTTAGATGGGGTAATTTTCA
TTTTGTTGATAAGACGGCGTGCTAATGGGCCACCGACTAAACCACCAGCTACTAAACCAA
ATGTAGCAGATGCCATTGCCATTTCCATTGCACCTGCAAGCCCATGTTTTTCAGCAAAAA
CAGTTGCCCAAGTTGCACCTGTGCCGTGTCCGCCAGTTAAAGTAATAGAACCTGTAATTA
AACCAACAAGTGGATCAATACCAAGTAGCATAGCTAAACCAACGCCTACACCATTTTGAA
CAAGGATAAATATACTCACGATAACGAGGAAAATGACAAGTGGGATTCCACCTTGTTTCA
AACGGGAAAAATCTGCGGATAAGCCGATAGATGAGAAGAAGGCTAACATGAAAGCTGTAC
GTAAAGAGCTTTCAAATTCAAAGGTAATTCCAGCGAATTTATATAGACAAAAAATGATAC
AAGCGATAAATGTCTTTTTAAACAGATATTTATTGTAGTTTTTTTGAGTTAGATCTGATT
TTTTATATGTAAATTTTGGTAAAATTATAGCAATTTTATTTTTATGTGAGGCTTTTATGA
GCGAAATTGCATTAACAGTGAGCCTATTATCCTTAGTTGCTGTCATTGGACTATGGATAG
GGCATATTAAGGTGCGGGGCGTAAGCCTTGGTATTGGCGGTGTGTTATTTGGTGGGATAC
TGGTTTCCCATTTTATGACGCAATATGGTGTCAAACTTGATGCTCATACCTTGCACTTTA
TTCAAGAGTTTGGTCTGATTCTCTTTGTTTATACCATTGGTATTCAAGTTGGTCCGGGTT
TCTTTGCTTCATTACGCCAATCAGGATTAAAGCTCAATGCTTTTGCTGTGATGATTGTTG
GGATAAGCGGTATTTTAGTGATTTTATTACACAAAATATTTGATGTTCCTCTTCCTGTGA
TATTGGGTATTTTCTCTGGTGCGGTAACTAATACACCATCATTAGGTGCTGGACAACAAA
TCCTGACGGAATTAGGCGGTGAGTCCATTACAGCTGTGATGGGGATGGGGTACGCAATTG
CCTATCCTTTCGGGATTATCGGGATTCTATTAGCGATGTGGCTTATCCGTATTATTTTCA
AAATTAATGTGGATAAAGAAGCCGATGAGTTTGATTCTGCAACCAACAATAAAAAAGATG
GATTAAGTACGATGAACGTTCGTATTACAAATCCAAATTTGAATGGGTTGATGCTTCAAG
AGTTTCCTGATTTTGAACTGCACGAAGTGGTTTATTCTCGTATTAAGCGTAATGATGAGT
TGTTTGTGCCTAAAGTGCATACCCAAATCCAAATAGGCGATATTCTGCATCTTGTGGGAA
CAAAAACTGCGTTGCATAAAATGCAACTCATTCTTGGTGAAGAAGTGAATGTTTCACTTT
CGACAAAAGGCACAATGTACCGCACAGAACGTGCTGTCGTTACCAATGAAAAAGTATTTG
GGAAACAAATTCGCCAATTGATGTTAAAAGGGAAATACGATGTAGTGATTTCTCGCTTAA
ACCGTGCGGGGGTTGAGTTAGTTCCTAACGGGCAAATGACATTGCAATTTGGTGACGTGT
TGAACTTGGTTGGTCGCCAAGAAGATATTGAGGCTGTGATGGCGATTATCGGTAACGCTC
AACAAAAATTACAACAAGTACAAATGTTGCCTATCTTCATTGGGATTGGCTTAGGGGTGT
TATTAGGCTCTATTCCAATTTATCTGCCAGGTTTCCCGGTTGCATTAAAATTGGGATTAG
CAGGCGGGCCGTTGGTAGTTGCGTTAATTTTAGCAAGAATAGGAAGTATCAAAAAACTCT
ATTGGTTTATGCCGCCAAGTGCAAACTTGGCATTAAGAGAAATTGGTATCGTGCTTTTCC
TTGCGGTTGTGGGTTGGAAAGCTGGTGGAAACTTCCTGAATACTTTATTAAGTAATGATG
GTCTAGCGTGGATTGGCTATGGTGCAATAATTACTTTTGTTCCATTAATTGTTACAGGGT
TAGTTGCTCGTATTTATGGTAAATTGAATTATCTAAGCCTATGTGGATTGCTTGCAGGTT
CAATGACGGATCCACCCGCTTTGGCATTTGCAAATGGTATTAAAGAGGGTAATGGTGCAG
CAGCACTCTCTTATGCGACGGTATATCCATTAGTGATGTTCTGCCGAATTATCTTGCCTC
AAATTCTCGCTATATTATTGTGGGTAGCTGGCTAATCGTAACTAAGCAATCTAGTTATTG
ACAGTTCAATAGACTAGATTGCTCAATTTCAATAAAACGCAATAAGTTTCCAACAATATT
TAGGATCCATTCACGCCATTTTTATAGGATTATAATTTATTTTCTATGATAAATAATAGG
ATGTCTTAATCATGGATTTAACGTTATAATGAGAAATAAATCTGTTTTTTAATGGAAATA
CTACTTTATGTATCGCTTAACCTTTTTTTTGATATCTACTTTGCTGTTTAATTCCTCCCT
CTCTGCCAAATGGCTAAAGATCAATGATGTAGACTATATCTGGGGACCATTTAAAATCTA
TAATATTTCATTATTCTCTGAAACTGGCAGTTATACTAATAGCACACGCCCATTAATGCT
GACTCTAAAATATCAAAAGCCCGTTGAAGGGCGTGATTTTGCAATTTCTTTAGCTAGATC
TTGGTCTAATTTAGGCATCACTCTGCAAAATCAAGATAATGTGGTTGATCGTTTGCGTAA
AATTTTACCTAATATCAAGAAAGATGATTCTCTCAGTTACATTGCTTTAGAAAATAAAGG
ATATTTCATATTAAATAATATTGTTATTCCTGAAGAATTTAACAAAGAATTTAATGATGC
TGTAGTAGCAGTATGGCTAGATCCTCGTGTAGAAATTGGGCGTAAACTTGTCAATAAAGA
AGAAAAAATCTTCATTGCAAACATCCCTAGAGTTTTAGAGACACAAAAACCACAAAATAT
AGAAAATAATATAGGAGTACATGAAGAATCAATAGATCCTGTGGTGGACTCAAGCAAAGT
ATCTAATGATATCAAACAGAACTTAGACTCTTCAATAATGCCTAGAGTACAAGATAAGCC
TTTAACACAGTCAAATGAAGAGAATATGAAAGAAGCAGAAAAACCACTTGAAGATTCAGA
AATTGATATTTCTCCTCCTTTAGATCCCATACCAGAAGGCAAATATCTAAATATATAGCT
GATTATTAAAGTGTTTATAGCATTCATAATAAATCGACAATGCCGATTCAGAACTGGAAA
CTGGCGATGAATCGATTTATGATTGATTTTGGTGATCGCCTAGACGATCACCGTTAAGTT
GAAATGGGTGTTTACACAGAATTTGGGATAGGGTCAAGCGCTAATACTTCACCGTATGCC
CATAGCTTTCAATAATACCTTTAATATGCTCTAACGATTCTTTCGTCGGTGGCATCACAT
CTTCTAATTCATATTCTAACCCTAAGATTTTCCATTTATGTGCGCCTAAACGGTGATATG
GCAGAAGTTCGACTTTTTCTATGTTGTCCATACCTTGAATAAACTGACCCAATAAATGAA
TATCTTCATCGGCATCCGTATAACCTGGTACAACCACATAGCGGATCCAAGTACGTTGAT
TACGTTTATGCAAATAACGAGCGAAGTCTAAGGTACGTTTATTAGAGACACCGATAAAAT
CTTTATGAATTTCTTCGTTCAGCTGTTTTAAATCAAGCATAACGAGATCGGTTACATCTA
GCATTTCATCGACTAGCTCTGAATAATTCCGCACAAAACCATTTGTATCTAAACAAGTAT
CAATACCCTCAGCTTTACAAGCACGGAACCAATCACGCACAAATTCCATTTGTAACACGG
CTTCGCCACCTGATGCTGTTACGCCCCCGCCCGTTGCTCTCATAAAATGTTTATACGTCA
CAACTTCCTTCATTAGATTTTCTACGGAGATCTCTTTCCCACCTTCAAGATCCCAAGTGT
CACGGTTGTGGCAATATTTACAACGCATTAAACAGCCTTGTAAAAACAAAATAAAACGAA
TCCCAGGCCCATCTACTGTGCCACACGATTCGTAAGAGTGATAACGTGCTAAAACAGTCA
TTCTTTTTCCTTTAAATAAAGTACGATTAGGACAAATGTCCTTAAACATTTCTGCTAATC
GCAATTAATGCGTAAGATACAATAAGCGGTCAGTTTCTGCAAAAGTTTTGCAAAATCTGA
CCGCTTATTAGTTTAAACTAAATTACATCGACTGAGTGAAAGTACGAGTAATTACGTCCA
TTTGTTGCTCTTTAGTTAAAGAGTTGAAACGCACTGCGTAGCCTGAAACACGGATTGTTA
ATTGTGGATACTTCTCTGGGTTTTCCATCGCATCTAATAACATTTCACGGTTCATTACGT
TTACGTTTAAGTGCTGACCACCTTCGATGGTTGATTCGTGGTGGAAGTAACCGTCTATTA
AGCCTGCAAGGTTACGTTTTTGAGATTCAAGATCTTTACCTAACGCATTTGGTACGATTG
AGAAGGTATAAGAAATACCATCTTTCGCGTAAGCAAATGGTAATTTCGCAACAGAAGTTA
ATGAAGCTACCGCACCTTTTTGGTCACGTCCGTGCATTGGGTTTGCACCTGGTCCGAATG
GCGCACCTGAACAACGACCGTCTGGGGTGTTACCTGTTTTCTTACCGTAAACCACGTTTG
AAGTAATGGTTAATACAGACTGTGTTGGTGTTGCATTACGGTATGTTTTGAGCTTCTGAA
TTTTCTTCATAAAGCGTTCAACTAAATCAACTGCAATGTCATCTACACGGTTATCGTTGT
TACCGAATTGTGGGTATTCACCTTCAATTTCAAAGTCAAGTGCTACGTTTTTCGCTACGC
CAACCACTTCTCCTGCTTTATTTTTGATTTCGATGTCGCCACGGATTGGTTTTACTTTCG
CATATTTGATTGCAGAGAGTGAGTCTGCTGCAACAGAAAGGCCTGCGATACCACAAGCCA
TTGTGCGGAATACATCACGATCGTGCAACGCCATTAATGCTGCTTCATAAGCATATTTGT
CGTGCATAAAGTGAATGATGTTTAACGCTGTGACATATTGTTTCGCTAACCAGTCCATAA
AGCTGTCTAAACGGGTCATTACATCATCGTAATCTAAGTATTCAGACATAATTGGCTCAG
TTTTCGGTCCAACTTGGTCACCTGATTTCTCATCAACACCACCATTGATTGCGTATAGTA
AGGTTTTCGCTAAGTTTGCACGAGCACCGAAGAACTGCATCATTTTGCCTACGATCATCG
GGCTTACACAGCAGGCAATCGCATAGTCATCGTTTTGGAAATCTGGACGCATTAAGTCGT
CATTTTCGTACTGAACAGATGAAGTTTCGATAGACACTTTCGCTGCATAGCGTTTGAAAC
CATCTGGTAAACTTTCAGACCAAAGGATTGTTAAGTTTGGTTCCGGTGATGGACCCATTG
TGTAAAGGGTGTGTAATAGACGGAAGCTGTTTTTGGTTACTAATGTACGACCATCTAAGC
CCATACCTGCGAAAGTTTCTGTTGCCCACATTGGGTCGCCTGAGAATAATTGATCGTACT
CTGGGGTACGTAAGAAACGAACCATACGGAGTTTCATTACTAAGTGATCCATTAATTCTT
GAGCTTCTTTTTCAGTGATTTTGCCTGCTTTTAGGTCACGTTCAATATAAATATCTAAGA
AGGTTGAAACACGACCGAAAGACATTGCTGCACCGTTTTGTGATTTCACTGCTGCAAGGT
AAGCAAAGTAAACCCATTGTACCGCTTCTTGTGCGTTAGTTGCTGGGTTTGAAATGTCAA
AGCCATAAGATGCTGCCATTTCTTTCATTTTGCCTAAAGCACGGTGTTGTTCTGCAATTT
CTTCGCGTAATTGGATTGTCGCTTGAATATCTTCGCCACGCTCTAACTGCTCTTGTAAAG
AGGTAAACTGTTTTACTTTATCTTTCATTAAGAAGTCAGCACCGTAAAGAGCCATACGAC
GATAGTCACCGATAATACGACCACGACCGTAAGCATCAGGAAGACCTGTAATTACGCCTG
ATTTACGGCAACGTAAAATGTCTGGAGTATAAACATCGAATACACCTTGGTTGTGGGTTT
TACGATATTCAGTAAAGATTTTCTCTACTTCTGGATTTAATTCACGGCGATAAACTTTAC
AAGAGCCTTTCACCATATTGATACCGCCAAACGGCATAATTGCACGTTTTAATGGTGCAT
CTGTTTGAAGACCTACTATTTTCTCTAAATCTTTGTTGATATAACCTGGTGCGTGTGAAG
TGATGGTTGATGGAATATCGCAATCAATGTCATACGGTTCGTGGGTTTTGTTTTCCACTT
TGATTTTTTCCATCACATCTGCCCAAAGCGTTGTAGTTGCTTCGGTTACATCTGCTAAGA
AAGATTCGTCACCTTCATACGGCGTATAGTTTTTTTGGATAAAGTCACGCACGTTTACAT
CAGTTTGCCATTCACCTGGTGCAAAACCTTCCCACGCTTTCTTTTGAGCTTCGGTTAGTT
GAGTCATTTTAAGTCCTCGTTAGTTAATGTAATAAATTGGAACGCAAGCGGTGCGATTTT
GCAAAAACACTGCGAAAAGTGACCGCTTACAAGTTTTGAATTAATGTTTTTTTAGATGCA
AAAACCACTGCACCATACCGATAAAAAATGCACCACCAACAATGTTACCTAAGGTCGCTG
GAATTAAATTTTTCACCACAAAATTTGCCATTGTTAAATCAGCGAATTGACTAGGATCAA
CCCCTATCGCTGTCCAAAATTCAGGGCTTGCAGAGCCGTGAATTAACACGCCCATTGGGA
TCATAAACATATTCGCCACGCAGTGTTCAAATCCAGATGCCACAAACATTGCTATCGGCA
AAATCATAATGAACGCTTTATCCGTCAGGCTCTTACCTGCATACGCCATCCATACCGCAA
TACAGACCATCAGATTACAGAAAATCCCCAAGCTGAATGCTTCAATCCAAGTATGATGGA
GCTTATGTTGGACTGTTTTTAAAATAGTCAAGCCCCACTGCCCATTTGCAGCCATAATTT
CACCGCTAAACCACACTAACAGCACAATAAAGGTCGCACCGATGAAATTACCGCCGTAAA
CAACAAACCAGTTTTTAAACATCTGAGCCAAACTAATTCGCTTACTTGCTTTAGCTACAA
TGGTCATTGTCGTAGAAGTAAAAAGTTCAGCCCCGAAAACAACACACATTATAATGCCAA
GAGAGAACACAACACCGCCGATCAGTTTTGCAACGCCCCACGGCAGTTCCCCTGCACCGA
CTTGTGTTGTTGCATAAAACACAAAGGCAATTGAAATATAAGCACCTGCGGTAATTGCTG
AAATGAAAGAATAAAATTGATTTTTTGTCGCTTTATAAACCGCACCATCTTCGGCGATTT
TAGCCATCTCTGCTGGAGAAAACATCACTATCCTTAAATGAAAATTTGAAAATTTACAAA
ATTTGTTGAGAATTATAGACCTGTTGAAGTGATCATCAAATAAATTTTCAACATAAACGG
AATAAAGTAGAATTATTTCTTGACCCACATCAAGTTTTAACATTGATTAAAATTTAACAA
AACACAAATTTAACAGAACAGTTACAAAAATGTCCGATTATTTGACCGCTTTACTTGGGA
TTTTCCTTGACAAAGAAAATCAATGTTTAATTATGTTTGCCAGCAGTTTTTTAAGTTCTA
CGCTACTGCCTGGCAACTCAGAAATCATCTTCAGCACCTTTGCTACACAAGCCTTTGCGA
ACAACCATTCCTTATATGGATTGTTTATCAGTGCCACATTAGGCAACAGCTTAGGTAGCC
TAACAACCTATTTTCTAGCAAAACTTTTTCCACCCCCAAACTATCACGAACAGCAAAATC
AACGTATTCGATTTGCACTTAAATTTAGCCAACAATACGGCGTTTGGGTGTTACTGTTTA
GCTGGCTACCTATTGTGGGCGATCTCTTTTGTGGTGTCGCAGGTTGGTTACGTTTTGATT
TTTGGAAAAGCCTATGTTTCATCGTATTAGGCAAAGCTATTCGTTATGCATTATTGCTTT
GGAGTGTTTATTTGGTTGTTGGTTGAGAATGAATAGTCTAGAATATCGCAAATCTATTCT
TGTTGAGAAATTTTATGTCAAAACAACTGCCTGAAATCAAATCTGTTTCAGTGATTGCCA
AAACACGTATATTTGAAGTGCAATCCGTCGATTTACGTTTTTCAAATGGCGAAGAACGTA
CTTACGAACGTCTAACTCCACAACGCCGTTCTTCCGTAATGGTCGTGCCGATCTACCAAG
ATCAACTCATCTTGGTAAAAGAATATGCCGTAGGGCCTGAACGCTATGAACTCACCTTCC
CTAAAGGCATTGTGGATAGTGGAGAAGATCCTGCACTGAGTGCAAATCGAGAATTACAAG
AAGAAATAGGCTTTGGAGCAAAAACAATCGAACCACTACGTTCATTATATAGTGGACCTA
GCCATATGTATGGTTTAATGCACCTTTTTGTGGCACAAGATCTTTACCCATCACAGCTAG
AAGGTGATGAACCAGAGCCACTTGACATCATCTATTATCCATTAAACAAAATTGACGAAC
TGCTTGCCGACCCTAATTTTGCCGAAACACGCAATTTATCCGCCTTATTTTTATTAAGAG
AATACCTCAATGCAAAAAACTAGCCTACACATTTTATGGATTTATCCACTACTTACCCAG
TTACTCGGCTCTGCCCTATTACCCCTTTTTAGCGAATTTAGCCAAGGGGGAATGTTGGTT
GTTTTTGTCTTATTTACCGTCCCAGCTTTTCTATTTGCATTAGTCAGCTACAAACAACAG
TATCACCAACGAAACATCATTCAAATTGCCTTTTTCTCAGGGGTAATAATGTTCATTTAC
AGCCTTTTTTCATTTTCACTAATGTTGGCTTTTGATGAATACACCAGCCTTGAAGATCCT
ATCCCCCTATGGGAACAATCCCTTGCCGTGATCTTATTTGCTCTGACCTTTGCTTTAGCA
AAAGTAATGTACGCACTGTTGGTGTTGAGATTGTTTTTGCCGAAGGTGTAAGTCGCTTAC
ATTAATAGAATGGAGCTAGACACTTCGGGTTTAATAATGGCGAGAGTTTTTTAGATCATT
GGTTATCCTTATATTCAAGTTAAGGCAGGGTGAGAAACTTCCTCCTAATAAATTTATAGG
TCTCTCCTAGATAACGACTAAAATCCCTATTTAGGTTAAGATAACCCAATAAGCAAAAGT
TATCTAAGTCAGTATAAACAAAATAAACTTATTGAGCTGTTTGTAGCAGATATCACTGTT
CGAACAGCTGCTGAGTTGATAAATGTAAATAAAGCTACCGCAGCCTATTATTTCCATCGT
CTGTGATTGCTTATCAAGCAAAACAGTCTACATCTTAAGAGGTTCGATATTCAAGAACAA
GTGAAGCCCGGCAGTATTGTTTACACCGATTTCTACCGAAACTATGATAAGTCTGATGTA
ACTGAGTTTAATCATTTTCGCATCAATCACAGTACCTACTTCGCAGAAAAACAAAACCCC
AAACGAAAAGGACTAAGTCCGATACAATATCGAAATCAGTCCTTTGAATAGCTGTATAAC
TTTTGAAGGTCAGATCATTTTATTCATATTTTAAAAGGTAATTTGAAGCCTTTTACCATA
AAACTTTAGGGGCTGTATTAGATTAGCTAGTATACCAACCTACATCAGCCCCTATAAATA
AGGTTGTAAGAGCAAATTACATTTGCCCCAAAATGATTGCAGGAATGTCAGGGCGAAGTC
ATTCGCGCCTACATTTTATTTACACAATCTCACTCGGCGTAAAGAAATAGGCAATTTCAC
GTTTTGCAGATGTTTCAGAGTCTGAGCCGTGTACTGAGTTTTCACGGTAGCCTAAACCAA
ACATTTTACGAATAGTGCCTAGTTTGCGTTCTTCAGGTTTGGTTGCCCCTATTAACAAGC
GGTAGTTTTCCACGGCATTTTCGCCTTCTAACACCGCAACAACGATAGGCTCAGAAATCA
TAAATGCCACGAGCGGATCAAAAAAGTCTTTGCCTTGATGTTCTGCATAAAAACCTTCCG
CTTGTTCTTTGGTTAAGTGAAGCATTTTTAACGCTTTGATCGCTAAACCATTTTTTTCCA
TATAACTTAAAATTTCACCGATAAGATGGCGTTTAGTCGCATCGGGTTTAATAATGGCGA
GAGTTTGTTGGATCACTTGTTGTCCTTATTATTGGGTTAAGACAGGGTGAGAAATCTCAC
CCTGAGTAAATTTATTTCACCTGCATACCAGCCGTCACGCCGCTATCAGCAGAGAGCAAG
TAGAGATCTGCACCGCCTGTGCCAGCAGATAAAATCATTCCTTCCGACATACCAAACAAC
ATTTTGCGTGGGGCAAGGTTGGCAATCATAATCACAAATCTGCCTTCAAGCTCTTCAGGT
TGATTGTACGCCGCTTTGATACCAGAGAAGACTTGGCGAGTGTGATCGCCTAAATCAAGT
TCAAAACGTAACAATTTATCCGATTTCGGCACAGCTTCACATTTCAATACTTTTGCCACA
CGCAGATCGAGTTTGGCGAAGTCGTCAATGGTGATTTCAGGGGCAATCGGTTCAACTTTG
GTTTCACAAGCGGTCATTTCTTTTCCTTTTTTTGCAGTTTCTGCTTTTACGCTTTCGGCG
AAAAGTGCTTTGGTTTCTTCAATCACAGCGTCAATCTGTTTTTTCTCTAAGCGAGAGAAG
AGCGATTTAAACGGTGCAATGCTATGGGCAAATAGTGGCGAACCGATGTTGTCCCAACGT
AGTTCCGTTTGTAAAAAGGCTTCGGCACGTTCTGCGAGTTTTGGTAATACTGGTTTGAGA
TAGCTCATTAATACACGGAATAGCTCTAAGCCCATTGAACAGACCGCTTGTAATTCGGCA
TCTTTGCCTTCTTCTTTGGCAATTACCCAAGGGGCTTTGTCGTCAATGTATTTATTGGCT
TTATCCGTTAATGCCATAATTTCACGGATCGCTTTGTTGTATTCACGCGTTTCAAAATAA
GTGGCGATCTGCTCCGATTGTGCAACAAATTCATCGAAAAGCGCTTGATTTTCTAATGTT
GAAGCGAGTTTGCCTTCAAAGCGTTTTGTGATGAAACCTGCGGTACGAGAAGCTAAATTA
ACTAACTTATTGACGATGTCGCTGTTTACTCGTTGTACAAAATCTTCTAAATTGAAATCG
AGATCTTCAATGCGATCATTCAATTTCGCGGCATAGTAATAACGCAAACATTCAGGATCG
ATATGTTTCAAATAAGTACTGGCTTGAATGAAGGTACCACGGGATTTAGACATTTTATGC
CCGTCCACCGTCACATAACCGTGTGCAAAGACGTTTGTTGGTTTGCGGTATTCGCTTCCT
TCTAACATCGCAGGCCAGAATAGACTGTGGAAGTAAACAATGTCTTTACCGATAAAATGA
TACAACTCGGCATCACTCTCTTTTTTCCAGAAATCATCAAAGTTCAAGCCCGTGCGGTCG
CAAAGATTTTTAAACGAAGCCATATAGCCGATAGGGGCATCAAGCCAAACATAGAAGAAT
TTGTTTTCGCTATCTGGAATTTCAAAGCCAAAGTAAGGTGCATCACGGCTGATGTCCCAT
TGCTGTAAACCGCTCTCAAACCACTCTTGCATTTTATTGGCAATTTCAGGTTGAAGCGAG
CCAGAACGTGTCCACGCTTTCAGCATTTCTTCAAAGCTTGGTAGGTCAAAGAAAAAGTGT
TCCGACTGTTTTACCACAGGGGTAGAGCCTGACACTACTGAACGTGGATTGATTAAATCC
ATCGGGCTATAAGTAGAAGCACAGACTTCACAGTTATCGCCGTACTGATCTTCCGCTTTA
CATTTCGGACAAGTACCTTTAACAAAGCGATCAGGCAAGAACATATTTTTTTCAGGGTCA
AATAGCTGTGAGATTACCTTACTCTTGATAAAACCGTTCGCTTTTAATTTTTTGTAGATA
GCGGAAGTATATTCACGGTTCTCTTCGCTGTGGGTGGAATGGTAGTTATCGAAACTGATA
TTAAAACCGGCAAAATCCGCAATGTGATCGGCTTTGGCTTTTTCGATTAACTGTTCAGGG
GTAATACCGAGTTTATCCGCATTCAACATAATCGGCGTGCCGTGAGCATCATCAGCACAG
ACAAAGTGAATTTCGTTGCCACGCATACGCTGAAAACGCACCCAAATATCCGCTTGAATA
TGTTCAAGCATATGCCCTAAATGGATCGCACCGTTAGCATAAGGCAAAGCACAAGTGACC
AGTATTTTTCTTTTTGGATTTGACATTCTAAATCTCTCTAAAATATAGCAAAAAATTATA
GGGATTGTAGCGGAAAAGGGGGGGATTGTGTAGTTAAGATTTGGAGAGAGAGGGATTTTT
CAACGCTGTTTCTGGCGTTTCTCTTATTTCTAAAAGTTATAAATAACTAATAGCACATTA
TCTTTTGAAAAAATTAATTTTTTTAGATAAAATACCCCAATAAGGGCTGGTGCAAAGTAA
TCTTCGTTATCCGCTAATGCTCGCCTACATAAAATTAATTACGATCTTTATAAAGAGTAT
TAAGCGAGAAATTACTCCACCCAAGTTTCATAAAATAAATTATTTTAAATAAGTGGTACA
AATTATGAACATCAAAAAATCAATATTATCCACTATGCTTTTATCTTCTGCTGTGTTGAT
ATCCTCTTGTAAGAAAGATGGCACTGGCGGAAATTCTCCCCAACATAATAAAGAACAAAA
TCCAGTTAATTCGTCGATAGGTAGCCATTCTAGTGCTGAAAGTAGTGGAACTACAAATAA
TGGATTTAATAAACTCCCTGACAGACAGACAGACAGACAGACAGACAGACAGACAGACAG
ACAATCATAACTCGACTACCTCTCATTCTTCCAACACTAATCAACGTTTAAATGGCTCTA
GCGATTCTGCCTCGTCAAATAATTCGCTAACTTCTGATAATCAAACGCCGTCTGATGAGC
CAAATAAGGTAGATAGCTCAAGTTCTGCTGATAGTTCAACAACTTCAAATGAACCAACCA
TTTCGGATAATCAAACAACTTCGGACAGTCCAAATGCTACAGATAAACCTAGTACGGAAA
ATACTAACAATGAACAAGCTACAGCAGAGACGACAGATAAGCAAGAAGTAGCAAAAGAGG
ATAGAAAAGAAGAAGTCGTAGAAGAGCCAAAAGTAGAACATCAAGAACAACCACAAACAG
AAACTGAAAAACAACCGCCTAGAGAAGAGGAAAATCCACAAACAGAGGAAAATTCACAAG
CAGAAGAAGATCCTCAAGCTAATGAATTGCCGAAAGTTGAAGAACAGCCTGAAGCCGAAG
AAAAGGCTGAAGAGGAAAAAGAATCTCAAAGCTCTGAAATTCAAACTGCTCCAGAAACCC
AAACTAACAGTAATGAAATACCAATAAATAATGAACCGACTAATAATGAAATATCGAGTA
ATAATGATCCAACAAATAATATTACTCATAATGATAATTCTTCTGGAGAAAATATAAATC
AAGAAAATAATGAAACCGGCAAAGAAAACAGTTCAGAGGATTCGCCTTCTTTCAATCAAG
ATTTAACTACAATAATTCCAGAAAATAATAATTTATCTGCTGGAAATAGTGATGATAATA
AAAATACTGATACGGAAAATAATGTATCTGGAAATAATTCGCTAGAAAATAATGATGTTA
CTTTAAATTTAAATAATAATTCAGAATCTACAACTCCAGAAAATAATCCTTCTACGCAAT
CTAATTCATCAATAAATCCTGTGGATAATCAGCCTTGGGTTAATCCTGAAGTTGAGAGAT
TAGATAAAAATAATTACCAGCAAACCGCCCAAGAAACAAAATTTACTAATAGAATTGGGA
TTGTTGATATGGATTTTAATACACGTGATGATCTTGGCAAAGCCTTTAAATTTGAGAATG
GGCTAAGTCGTATAGTTTTAAATGCGGGTTTATATACGTCAGCAAACGGACATAAAAGCT
CTCATGGTACGATGGTTGCTGGTGTTATCGATCAGAAAAATAAAAATGCTACGCTTTATG
CTTATACTGCAAAATCCGCTTATATGGAAGCTGTAAGTGCATCTAATCAGCATTACAATG
AAGCATACGATCATAAGGTTAGAATATTTAATAACTCTTACGGTAATAATCCACATAGAG
ATAGTGTAAAAGAAAAAGGATGGGAAAAGTTAGCAGGCTTAGACCTATATAAGCAATTGG
CTGCAATGGCAGAAAAAGACAGTATTTTTGTATGGGCATCTGGCAATGATGGCAAAAAAA
GAAATACAGGACAGAATGAATATGCAACCATAGAAGGACACGTTCCTTTAATTAGAGATG
GAGCAAGAAAAGGCTGGATTGTTGTAACCTCGGTAAATCCACAAAATAATGGGCTTATGG
ATTATGCGAGCCAAATAGGAGATAAAGCAAAAAACTGGGGGATTGCTGCACATGGTGAAT
GGTATTTATTTGATAAACAAGTACGAACAGAAGGAACTTCTTTTGCTACACCTGTTGTTA
CTGCTGCCGCGGCTAATGTTTGGGAAAAATTTGATTGGATGGATCATCATTTAGTTACTC
AAACCATATTATCTACCGCTAATAAATTAAATTCGTCAGATGTGACCGAAGAACCGAATG
AACGTGTAGGTTGGGGCGTGTTAAATCAAGAAAGGGCATTAAACGGGCCAGCTAGATTTG
ATACAAAACTTTTAACCAATGATAATAAAACCTATGTTGTAGCAAAATTAGATTATAAAC
ATCATACCGACCGCACTAAATACACTTGGTCCAATAATATTCAAGGTGATGCTGGCTTTA
AAAAACAAGGTACTGGAACACTTTATCTCACGGGTTCAAATTCTTATAGTGGAAATACAA
TTATCGAAAACGGAACTTTGGTAATTGGAAATGAATTAACACAATCTGCGGTAGAAATTC
AATCACAAGGAACATTATTAACGAAAAATTTAAATAACTCTCAAACAGAAGTTAAAATAG
TAAAAAATGTAGATAATAAAGGTTCCTTGGAGGTTTATGGAAAGGGGTTAATTATTGAGG
GTAATTATACTACTTCAAATAATACCAGAACGGTTATTGATATAGATAAATCTAAATTAA
CAGTAAAAGGCAATGTCAATTTACAAAATTCTCGTATTGTAGCCGATGTTGAAAATATTA
ATGAAGTGGTTTCAAGAGATCCTCAAACAAAAACCATTATTGAGTCTCAAAATCCTATTC
AAAATTATAATGGAGATTACAAAATATCGGATCGTGCTAACCCTTATATTGATTTAAAAG
AAATTAAATTAAAAGAAGGGAATAATAAAGAAATTATTGCAACCTATAAACGAAATGATA
CAGAATTTGTATTAAAATCTGCCAATGAAAGTTCATTAAAGAATGTTTATACTGCGAGAA
GTTTAGATCTTATTTTAGATAGTGCGAGTGATTCAGGAAATACAAATAGAAATCTCAGAA
GTGCAGCATTATCTTTTATTAATGCTAAACCACAAGCGGTAGCTTCCGCACTAGATTCTT
TAAGTGGCGAAATATATCCCGCAGTACATCAGGTAGCATTAAATAGTATCAAGACCTTGA
ATAGACAAATCGCTAAACAGCAATTTTTAAATATTCAAGATATTAAGCCTTATCATATTT
ATACCCAGTTAGCTACACAGAATTTAAAACTTTATCAGAATGATAATTTTGGATTTGCAG
ATTTAAAAAATAGTGCAGATTCACAATTAGTTGGTATAGATAAGCAATTTAATGCCTTTA
CATTTGGTATGGGATTGCAACGAGTTCATCAAAAATTATCTCCTTTATCTAATAAAGATC
AACAAGTTGGAAAAGTAGATTTAAAACAACACAGTTTCGCCTTATACGGAAAATATGATT
GGAATAAATGGTATTATCTCAGCCAAATCAGTTTTACTGATATTAAAGGGAAATTAGATA
GAACATTGTTATTGCCTAATGGCACACAGACAATTAAAGCTGATTTAAAATTACAAAATT
ATTCTTTTTATAATGAAACCGGATTAAATCTACAATATGAAAAATTAAGATTTAATCCAT
ATGTTGCGTTACATATTAACCGTTTAAAACAGGATTCCATTAATGAAAAAGAAGATTTAG
CATTAAGTATTGATAAATATCATAAAACCCATTATGGATATGAATTGGGCTTAAGATTAA
ATCAATCATTATCTGAAAAACTTAATATAAATCTAGATGTTTCTTATCTTTATAATAAGA
ACAGTATGAATAATATGTTAAGTGGAAAATATATTGTTTCTAGTACTGAAACAAAATTAT
ATGGAATGAGATTGCCAAAATATGAATTTAAAACTAGTTTAGGTATGGGGTATTATCTTA
CTGAAAACTTCAATATTTATGCTAACATCGCTTATTATAGATTATGGAATAATCCAATGA
AATCCTATTACAAAGAAGGAAATATTGGTGCGAAGTACAATTTCTAATTGTAATCCGATA
AACAACTACTTGAAAGCACATTCATAACCCCGTGGAACGCCCACGGAGGCTTTTTGCTTA
ATCATTGCTATATTCTTTATTTTCAGACTTTGGCAAAATGGGCAGTTTTTTTTGTTCATA
TTTCAAAAGAGGGCTTAAAGCCTTGTACTATAAGGCTTTAAGCCACTTTTTAGCAACAAA
TTTGTCTATTACACATTTTTTGCCGAATCAAACCGCTTGTTGTATGGATTATTTATCGAA
TTTCTTCCCTTCCATCACATTAATCCGATATTTTATTTATCAATACAAGCGGTGAAAAGA
TAATGTAAAGAGGAATGAAAACCACGCTTCCTATACCCCACACAAGAACCATTCCAGTAC
CTTCACCATCTAAAACTGTTTTTTCTGAATATGCTACAAATTTGGTTTGTAATGGCTGTG
CTAATTTGGCTTTACTTAGGACTGCATCATGGTTTTCAATTTTGATCAACTTTCCATAAA
TGTCATAAAACTGATCTGAGGATTTATTATCACGCACAGAAGTGAGTTTTACCCTAAACT
CAACATTAGGGGTGTTTACTTGATTTCTAATATAAATAATCTCTGCTTTAGTAACAGATT
TCATTTTTTCAGATTGAAGCAAACGGATAAATTCGGTGGTTTTCCACTCTTGATAATCAG
CATTCTCCTTGTTACTGCTTTCAAATTGATAACTATGCAAATCTCCGACAACATATAATT
TATTATCAGCAATAAAAAATGCTCGGATTGTTTCTGTCTTGGCACTTTCATTTTGATACT
CTGTTTTAGTACAAGCGGTCATAAAACATAAAATCAAGTAGTAACAGAAAAAGCGTTTTA
AAATTTGCATAGTTTTCTCCTCAGAATAACTATGAAATAGTCACCACATCTGGCAATTTC
ACTAACTGATTAAGTAGTAATTCCATCGCTCTTTCACTCTGAACGGTGACATTTAACATA
ATTCCCGAACCATTATTTTCTGCATTGAGTGATAGCACTTCAAACCCACGGTGGCGGATT
ACTCTGAGTAAACGCTCAAGGGTTTCAGGGCGTTTATTAGCTTTGATAACGAATTGATAT
TGTTGCATTTTTCTTCTCCTTAAACCCCGATGTCTTCATCTAACATATCTGTATTACACG
CATTTGGCGGAACGAGCGGCCATACATTTTCTTCATTTGGGATACAAACGTGCAATAAAT
ACGCTCCTTTGCTGTTGAGTAAGCGGTCTAATGCGGCTGAAACTTCCCCTGCTTTTTCAA
TGCGTTCTGCTGGAATATCAAAAGCGTTAGCAAGCATTACGAAGTCTGGGTTGTCATCTA
AAATGGTTTGGCTGTGGCGGCCGTGGAAAAAGAGTGATTGCCATTGACGCACCATGCCTA
AACGTTGGTTATCCAACAATAGAATTTTGACAGGTAAATTGCCACGTTTGATTGAGCCAA
GTTCTTGGACGTTCATCATAAAAGAGCCGTCCCCCGTAATCACAATAGTTGGATCTGTTG
GGCGAGCTTTGACTGCTCCCACTGCAGCAGGCAAGCCAAATCCCATTGTGCCGAACCCTG
CAGAAGTGATGTAGTTTTCAGGAGCATAATGCTGCATATGTTGTGCTGACAACATTTGGT
GCTGACCAACATCAGTAGTAATAATCGCATTTTGAGGTTTGCGTTGCGACAGGGTGTGTA
ACAATGCCCAAGGATCGATTTCGCCTTCGCCTGCATTTTCTTGATAAGTAAAATCAAAAT
CTGCTTTCATTTTACGCACATCAGCTCGCCAGTTTTCGATCTCTAGCGGTTGAGTAAGTG
CGGTCACTGCCTCGATTAAATCTCCCTGCAATGCCACATCTGCTTTGCGTAGCTTGTTGA
TTTCAGCCACATCAATATCAATATGAATCACTTTGGCGTGCGGTGCGAAGGTATCAAGTT
TGCCTGTCACACGGTCGTCAAATCTTGCCCCACAAGCGATGAGTAAATCACATTCTTGTA
CCGCATAGTTCGCTGCTTTTGTGCCGTGCATACCGATCATTCCCATATAGAGTGAGTGTT
GTGGCGGAATTGTGCCTAAACCTTTTAATGTGGAAACAGAGGGCACATTGGCAATTTCTA
GGAAAGATCTGACCGCTTGCACACCGCCAGCCATACCCACGCCACCGCCGACATAAAGTA
CAGGGCGTTTTGCTTGTGCTAACAAGGCTTTGGCTTGTCCAAGTGCGGTTGGATTTTGAG
CCTTCGCCGCCACTTTTTCATAGACGATAGGGGAAAGTGATGTCGGGGCGAATTGCACAT
CTTTAGGAATATCAACAAGCACAGGGCCAGGGCGACCACTTTGTGCAATTTGGAATGCTT
TGGCGATAATTTCAGGTAGTTCATCAATGTTTTGCACGATGAAACTGTGTTTGGTACAAG
CAAGGGATAAGCCTAATACATCTGCTTCTTGGAAAGCGTCCGTGCCGATAAAGGCTGAAG
CGACTTGTCCTGTGATTGCTACGATAGGAATAGAGTCCATTAATGCATCGCCTAAGCCTG
TGACTAGGTTGGTTGCACCGGGGCCTGAAGTTGCAATACAAACACCTGTTTTGCCTGTTG
CTCGAGCATAACCGATAGCAGCCATTGCAGCACCTTGCTCGTTGCGGCAAAGTAGATGAT
CTAAACCTGAATCGTAAATCGCATCATAGACAGGCATAATTGCCCCACCTGGATAGCCAA
AAAGAGAAGTGACGCCGTGAGCTTTCAAACACTCAACGACTAAATTTGCACCGTTCATAA
ATTACCTTTTAATGTTGTGTCGCTATTTAGTTAAGGCTTTTATGCAATAAAAAACCCTCA
CTAAAACTAGCGAGGGTTTGTGGATCTCATTATACAATTCTAATTGCGAGCCAACTTAAC
CCCCGCGGTGATAATAATCACCACGAGGTTAATAATAATCAGGCTAACAAGAGAACGTAA
TGTCATTTTCATTTATCAATAAAAGCTGAATGGCTATATAAATAGCATATTTTTTGCATA
AAACAAATGAATTTTTTATCTCTAGATGAAAAAAGCAAACGATTAGCTTTAAATAGATTA
AATTTACTTGAGTTGTGGGGGGCTAGGGTTGAAAATGTTCAAATTATCACTATCTAATCG
GCGATTAACTTCTATAAGGAAATTTCTATGCCATTACTTCTCTTTTTAGCTGGGCTATTT
TTATACATCTACATTGAAATCTCTCTGTTAGTAAGCGTCGGCTCTGCTATTGGGGTTTTA
CCCTTGATTTTATTAATGATCACTATTTCTGCGGTCGGTTTGTGGTTAGTGAAATTAAGA
GGAATAATGACCATAATGCAGATCCGCCAAGAGATCGCACAAGGAAAGATCCCGGCACAA
GCGGTCACCTCTTCGATCTTTTTTGCAATCGCAGGGGTATTGTTGATTATTCCAGGTTTT
CTAAGTGATATTGTCGCTTTGCTACTTCTTTTGCCCATCACTCGCCAATTGCTACAGGCA
ATTTTTATGAAACTCTTTGCAAGCCGTGTGAAATTTATGTCCTTTGGTTCAATGAACAGG
ACTTCCTCTCAAAATAATACAACGTTTGAAGCGGAATTTGAGCGTAAGCAAGATGAAGAT
AAGTGGTTGAAATAATGATAAATTTCATAATGATACATATCAAAGATTCACGACATATAA
TGAGATTCAAAAATCAATATCTGAGGTCTATTTTTCCTTTCGCAATCGCGATAAAAAAGA
GTAAAATTAGCCTTTATTTTGACGAGAGAGAAACAAAATGGCAAACATTCGTTTAGCAAT
TGCAGCAGATTTTTTATTAGCCGAGAAATTATTAGAAGCCTTAGAACAAAGTAGTTTAGA
TTTTGAACAAATTTCAGCCGTTGAATTGGAAAGTTTTGGCGAAGAACATTCTCTGCGTTT
CGGTGCAAAAGCTGTTGAGCAAATCGCTGTTGAAGATGTCAATTGGTCGCAATTTAGTCA
CGTTCTCTTTGCAGGCAAAATGGCAAATGCTGAATTGCTGGCTCAAGCGGTACAAGCAGG
TTGTGTGATTTTAGATCTCTACGGCATTTCTGCATTAATCGGCAATGTGCCTGTGATTGT
GCCAAGTGTAAACAATGAAATGATCGCCAATGTGCGTGAGCGAAATATTGTTGCGTTAGC
AAATCCACAAATCAGCCAATTAGCACTTGCCTTAAAACCGTTGTTGGACCAGCCTATTCA
ACATATTTTTGTCACATCACTGTTGCCATCGGCGTATTTTGGTGATGAAAAAGTGCGTGA
GTTAGCAGGACAAACCGCCCAGTTGTTAAACGGTATTCCCCTTGATGATGAAAAGCCACG
TGTGGCGTTTGATGCCGTGCCTGCAAATGTGCAAGGTGATGAAAAACACCTGTCGTTCTC
TCGTGCCTTCGAGTTACAACTTGCAAAAGTTCTGCCAAATCTAACCGCTAGTGTGACTTT
CCATTCCGTGCAAGTGCCTGTTTTCTATGGCATTTCACAGATGATCAGCGTGCAATCTGA
GTATGCTTTAGATGCCACCGCATTAAGTGAGCAGTGGCAACAACAAGCGTGGGTAAAATT
TAACTCTGACAATGTGGTTACTCCTGTTAAAAATGGCGAAGATGAAGAGGTAAATCTCTT
ACAAATTAGCCAACTACTCAATAAAAATGAAAACGCACTACAATTCTGGGCAGTGGCTGA
TGAACAGCGTTTTAGCTTAGCGTTCTTGGCGGTGGAGTTGTTGAAAGAAGTAATCACTAG
CTATTAACATAGTTGGATCTAAAAATACAAACATTTGATATACCATCACTCAATCACATA
GCAATATATTCTCGTAGATATGGAACAAAATTCTTCTTTAACTCAGATTCTGGTAGCTAC
TGCTGCTCTTGTAATTATTTTGGCGGGTATTAAATTATCCGTTGAGATCGTTATTCCTTT
CTTATTATCTCTTTTTATTGCAATTATTTGTTCTCCTATTATCAAATATCTAACCTCTCA
TAAAGTCCCTTTGTGGCTGGCAATCACTATACTCTTTATTTTATTTTTACTTGGATTCTT
TTTTCTGGCAGGACTAATCAACAGTACAGTACAAGAATTTACAGCATCAATTCCACAATA
CAAAATTCTTCTATCTGAACGTATTGCTGCCGCAATGCTCCTTGTTGATAACTGGAATAT
CCCGGTTTCAATATCTCGTGAACAGATCCAAGAACAGCTAGACCCAAGCATTATTATGAA
CTTTGTTAGTCGCTTATTACTTAGCTTCTCAGGTGTCGTTACAAATATTTTTGTACTCTT
ATTAGTCGTTGTGTTCATGTTATTTGAGGCCCCAACCGCTAAACATAAACTTATCGTGGC
TCTTAAAGGCAATAGAGATGTGGAATCGGAAGAAAGCCATATCAACCGAGTATTACAGGG
AGTTATTAGCTATCTTGGCATAAAAACGATTGTAAGCCTGCTTACTGGAATATCTATTTG
GGTGTTACTTGAAATAGCTGATGTACAATATGCTGTATTATGGGGCACATTAAGCTTCCT
ACTCAACTATATTCCAAACATAGGTTCAATCATTGCTGGTGTACCTATTGCTGTACAAGC
ATTTCTATTGAATGGTTTTTCTGTTGGATTGGGAGTATCCGTCGGTATCATTGCAATCAA
TATGGTAATTAGCAATATTCTAGAACCTAGAATGATGGGGAGAACCCTTGGTCTCTCAAC
TCTCATTGTATTCTTGTCACTACTTTTCTGGGGATGGTTACTCGGTACAGTAGGAATGCT
ACTTTCTGTTCCATTGACAATGGCTCTCAAAATTGCATTAGAATCGAGCCCTAAAACGAT
CCATTATGCAGGCTTATTAGGAGATATTAATAAACGCTAATGCTCTTATTTTTGCACTTT
AAATACATTAGATAACCTATATGTTTCTTATAGCACTCAACCTAAATATTTTCAACACTG
GCAGCGCAAACGATTGCTTTTTGGTTTATCTTTGTGTAGAATCCTCGACCCTTTAATCAT
ACTATATATTTCTTGAGGTTTTTTCCATTATGTCTCTTCTTTCTCGTTTTCAACTGGCAG
AACGTGGTTCTAACGTTCGTCAAGAGGTTATTGCTGGTTTAACTACTTTCCTGGCAATGG
TTTACTCCGTTATCGTTGTGCCAAATATGTTAAGTGCGGCTGGCTTTCCTGCTGATTCAC
TATTTATTGCAACCTGTTTGGTTGCTGGTTTAGGTTCAATCCTCATTGGCTTATGGGCAA
ATGCTCCAATGGCGATTGGTTGTGCTATCTCATTAACAGCTTTTACTGCATTCAGTTTAG
TGCTAGGTCAAGGCATTAGTATTCCTGTTGCATTAGGTGCAATCTTCCTTATGGGTGTTT
TATTTACCATTGTTTCTGTAACAGGTATCCGTGCGTGGATTTTGCGTAATCTGCCATCTA
GTATTGCTCACGGCGCTGGAATTGGAATCGGCTTATTCCTTTTATTGATTGCAGCAAGTG
GCGTTGGTTTAGTTGTCAGCAACCAAGCGGGTTTACCGGTAAAAATGGGTGAGTTCACTT
CTTTTCCTGTAATGATGTCTTTAGTTGGTTTAGCTGCTATCATTGGTTTAGAGCGTTTAC
AAATTAAAGGTTCTATTCTTTGGGTTATCATTGCAATTACAATCATCGGTTTAATTTTCG
ATCCGAATGTAAAATTTGGCGGTGAAGTATTCAAATTACCGACCTTTGGTGAAAATTCTC
AATTCTTAAATTTAGATATTGTCGGTGCATTGAATGCAGCCATTTTACCTGTGGTCTTTG
CCTTAGTAATGACTGCCATTTTTGACGCAACAGGTACCATTCGTGCTGTAGCAGGTCAAG
CAAATTTATTAGATAAAGATGGGCAAATTATCAACGGTGATAAAGCACTTACTTCAGATT
CATTAAGTAGCGTACTTTCAGGTTTATTTGGTACCGCGCCTGCAGCAGTATATATTGAAT
CAGCAGCAGGAACAGCTGTTGGTGGTAAAACAGGTTTGACTGCGGTCGTTGTTGGCGTGT
TGTTCTTATTAATGCTTTTCTTCCAACCACTCGCATTTTTAGTTCCAGGTTATGCTACTG
CCCCTGCATTAATGTACGTTGGTTTATTAATGTTGAGCAATGTATCTAAATTAGACTTTG
ATGACTTTATCGGCGCAATGTCAGGCTTAGTTTGTGCTGTGTTTATTGTTTTAACTGCAA
ATATCGTAACAGGTATTATGTTAGGTTTTGCAACCTTAGTGATTGGACGTACCATTTCAG
GCGAATTTAACAAATTGAACGTTGGTACAGTAGCTATTGCTATTGCATTAGTTGCATTCT
ATGCCTTTGGTTTTGCAATTTAAGTCCTCAATAAAGATATTTTCCTCTTTTTAAGAAAAA
TATTTAACAGAAATAGCTCATTGTATGAAAGATAGGATACTAAATTTATCCCAACATCAT
CCTTAGATGCTAGAATGAAATAGAAAGTCAAACGCCTACAAATAGAATCTATTCATAGGC
GTTTTCATCACACTACATTTATCAATGTAATTTCTATTATTTTACTTTTTGTAGCTTATG
GTATGCATCTAGTAATTTTTGATGAGCTGACATATTCCTCAAAGTTTCATCAGAACCAAT
TAAACCATGGAACGGATTTTCTCCCTGCATTATATTCCAAACAAAATCTACAGCATCTTT
CCCATACATTCTGTTAAATATCATTCTATACTGCTCAGGTTCCCTATCCCCATCCAAAAA
TAATTCAATTACACTAATTAAACAACGATAGTAATTGTTTCTTTCTGCTGAAAATACAGA
AGCATTCATATTAACTGTCCAAGTTGCCCAATCTAATGCCTCTTCAAGATTCCCTAAAGC
CAAATGAAGCATAGATTTTAATTCACCAATACGTAAAGTTTGTAGTGCGCTTCCTTTTTC
AGCTACCACTCCAATAAATTCACGTACCCGTGTCATATCATCAATACCTTGCTCATCCAG
CTCATCCAATAGCTCTTGATAAATTTCTTTCTCATGATGGAAATAGGGTAAATCAAGCAA
CATTTCACGCCATTCCATTCCCATATTATTATTCGCATAGATCAAATCGTCAGGAGGATA
AATATTAGACATTCCAGGAGCAATTATACGGCAAGCGTATACACCTAAATGTTCATAGTC
CATAATATAAACCTCTTGTTTATACCGGCTGAAAATTTCCATCAAATTAGCAAATTCCTG
CTCTGTTGTGCCTGAAAAATCCCAGTGAGTAAATTTATAATCTGGTTCTGATTTAAAAAG
ATCCCATGAAATCTGACCACTTGAATCAATAAAATGAGTTTCCAAATTCGCATAATCTGC
CACATCATCATTATTAAATGATGGTGGAGAAAACACATCCAAATCTTTTAAACTACGCCC
CTGCAAAAGCTCAGTTACCGTACGCTCAAATGCGACTTGGAAATTAGGATGAGCACCAAA
AGAAGCAAAACACGTACCATTCCTAGGATTAAGTAAAACTACACAGATAACTGGAAATTC
GCCACCTAATGAAGCATCATAGCAGAGAATCGGAAACCCTTCTTGCTCCAATTGCTCAAT
CGAACGTTTAATCGTCGGATAACCATCAATAATACACTGCGGAATTTCAGGCAAGCTGAT
TGCTTCAGTGATAATACGATTTTTGATAAAGCGTTCAAATACTTCCGATAGTCCCTGCAC
TCTGGCTTCATTCTTAGTATTGCCAGCTGACATCCCGTTAGATACAAATAAATTTCCAAT
AATGCTTTGTGGAATATATACCGTATGACCATCAGACTGACGAATATAAGGTAATGCAAC
TATTCCTCGTTCTGAATTGCTAGACTGTAGATCTACCAGAAATTCTGGTGTCAATTCTCC
ATTGGGATTAAAATAGTCATGTAGAAATGGATCCAATATTCCTTCAGGTAATTCCGTTTC
ATTTTCAATAGGAAACCATTTTTCATTTGGATAGTGAACAAATTCACCTTCAGCAATTTC
CCTTCCTAAATAAAAATCAGCCCAAAAATAATTAGTCGATAAACGCTCAAAATACTCCCC
CAATGCGGAAGCAAGAGCTGCTTTCTTACTTGCTCCTTTACCATTTGAAAAACATTGTGG
ACAATCAACATCACGAATATGTACTGACCATACATTTGGTACAGGATTAAGCCAAGAAGC
CTCCTCAATATTAAATCCTAATTCTTTCAACTTAGTCTGGAATCTTTCGATGCTTTCTTC
AAGGGCTGCATCTTTCCCCACAATAAAGGTTTTTTCTATCATTTTTTCTCTTAAAATGAA
ACGGTTTTACTCTATTTATATAGGATGTAGACATTGGAAACCAATAAAGAAATTCATAAC
AACATCTTAAATCTCTTCTACCAGTTAGAATAAATTGAGCGGAAAATTTCCGCCCAATTC
ATATGTTAAAAATCCATTAATTCTTTCTCTTTGTCTGCTAAAATCTCATCCACTTTTTTG
ATATAAATATCTGTAATCTTTTGGATATCATCTTGAGCTTTACGCTCATCATTCTCACTA
ATCTGTTTTTCTTTCTCTAAAGTTTTAATTTTATCATTTGCATCACGGCGAATATTTCTA
ATTGAAACTTTACCTTGTTCTCCCTCACCTTTTACAATTTTAATTAAATCTCGACGACGT
TCTTCCGTTAATGGAGGAAGAGGAACACGAATAGTAGTTCCAGCCGAAGAAGGATTTAAC
CCTAAATCCGAAGTTAAAATCGCCTTTTCTACCGCACTAATCAACGAACGATCAAATACA
GTGACTGCTAATGTACGAGCATCTTCTGCGACAACATTAGCTAATTGACGTAATGGTGTT
GCTGACCCGTAATATTCCACTTGAATAGCATCTAATAAACTAGGCTGAGCTCTACCTGTA
CGGATTTTAGAAATATGTCCTTTTAAGGCCTCAAGGCTTTTTTCCATTCGTTCTTGAGTA
TCTTTCTTAATTTCATTAATCATAGTATTTTCCTTTGATTGAATAACATAAACCTATTGA
TTTTACCCAATTTCATTCTATTTTCCTAGTACTAAGTTTATAGGGTTTGTGGTAGACTTA
TTTGACTTAACTCATCACAAGAGGGAATCCTTATGTACCAACAACAAATTTTAATAGAAT
TACAAGAAGCGCAACAAGTATTAAATGACTTTATTAATAACCAACATAATCTTAAACTAA
TTCAAGAAGCAGCTTTACTGATTACTGATAGTTTTAAGAACGGGGGAAAAATACTTTCCT
GTGGGAATGGTGGCTCACACTGTGATGCTATGCATTTTGCTGAAGAGTTAACTGGACGTT
ATCGTGAAAATAGACCAGGATATCCAGCCATAGCAATCTCAGATCCAAGCCATTTAAGCT
GCGTAAGCAATGACTTTGGATATGAATATGTCTTTTCTCGTTATGTTGAGGCAATCGGAC
AAAAAGGAGATATCTTGTTTTGCTTATCAACATCAGGAAATTCTAAAAATGTTATTAATG
CAATCATAGCTGCAAAAGCCAAAGGAATGAAAATTATTGCAATGACAGGCAAGGATGGAG
GAAAAATAGCAGAACTAGCTGATATTGAGATTCGGGTACCTCATTTTCGTTATGCTGATC
GTATTCAAGAGATACATATTAAAGTAATCCATATTCTCATGATGTTAATTGAATTTGAAA
TGGCAAAGTAAAGAATAAAAAATCCAACTTAAATAAATAGTTAAGTTGGATTAATTCGTT
GAATAGCGTTAATTAAGCAATCGTCGTACCTTCCGTTGTACCCGTCACAACTTGTTTCAA
CGCACCAGCTTTACCCATATTAAATACACGAATTGGCATATTATGGTCACGGGCAAGAGT
AAATGCGGCTAAGTCCATCACTTGCAATTCTTTTTCAATCACTTCAGCATAGCTTAAATG
TTGATAAAGTTTTGCATCTGGATTTTTCGCAGGATCGCAATCATACACGCCATCGACTTT
GGTTGCTTTTAATACAACATCAGCTTCAATTTCAATACCACGCAAACAAGCCGCAGAATC
TGTTGTAAAGAATGGGCTTCCTGTACCTGCTGAGAAAATCACGACACGTTTTTCGCGTAA
CATTTTAATGGCTTCAGACCAGTTGTAAGTATCACAAATACCGTTTAACTGGAATGCAGA
CATTAATTTTGCATTAACATCAGCACGGTGTAAGGCATCACGCATTGCTAAACCGTTCAT
TACTGTTGCAAGCATACCCATATGGTCGCCGACAACACGGTTCATACCCGCTTTAGCAAG
TTTAGCACCACGGAATAAGTTACCGCCCCCAAGAACTACGCCGACTTCGACACCCATTGC
AAGCAATTCTTTGATCTCTAATGCCATTCTATCTAAGATAGATGGGTCAATACCAAAACC
TTCTTCACCTTGTAATGCTTCACCACTTAACTTTAACAAAATACGTTTATAAATAGGATT
GCTCATTTTGACCTCTGTGTAACGGTTGGGGAAAAAAATCGAAATATTATAGATTATCTT
AAGAACAGATCAAAGTAGGCAAGCGGATAGAATTTCCACTTTATTTTCGGTAAAATCGCT
ATCCCTTTATTTTCGTTTTGCTCATAATGAATATAACAAAGATACTCGCTACTCTCATTA
GTTTTGGTTTATCTTATTTAGCAAGTTACCTAATGTTACTTGGCTCAGGCTTTTTTTCCT
ACTCCTGAAATCAGCAATGTGCTACTGCTGGTTCTCGTTATTTTATTTGCTAATGCCTCT
AAAAAAGCGTTCTTTTATCTGCTTTTGCCGATTGTCACTTTATATGCCCTTTACACGCCA
GTTGGCTTGACCTTTGGCCCACCATCGTACCAATACCTTGCTTCGGTTTTTGCCACAGAT
ATACAAGAAAGCAAAGAGTTTTTCAGCCAAATCCCCCTGATTAACTTTGTTGCTTGTACT
GGCATTTTTATATCACTGTTAGGTTTTCGTTTTATTAGCCAAAAATGGCAAATTCAGTTC
CACAAAAATAAAACCTTTCTTGCCTTAGGGATTGCATTAGTTTTTATCTCTACTCCGCCC
TTCAAATTTCTACAAGAAGGAAGTAGTGCAATTAGTAAAGTAAAAGCAGAATTAGACCGC
TTGAATAGTATGTCCATTCAAAGTGAATGGGGAACGTCGCAACTCAATGCGGAAAGCCGT
TACGATGATTACATTTTAGTGATCGGCGAAAGTGCTAGAAAAGATTATCACCACGCTTAT
GGCTACCCTGCTGAAAATACGCCGTTTATGAGCAGTGCCAACGGCATTTTAATTGATGGG
CTGACCGCTGGTGGAACAAATACCATTGCTTCATTAAAATTAATGCTCACTAAGCCTGAT
ACTGAAAAGTGGGAAGGGGAATACAGCCTTGGTATGATCGATTTGATTAAATCCGCAGGA
ATTAAAACCTACTGGCTATCAAACCAAGGTTATCTTGGTACTTTTGATACACCTGTTTCC
TCCCTTGCTAACAAAAGTGACGAAAAATTATTCTTAAAATCGGGGGACTCTTTCCATCAA
AATATCAGTGACTTTGATTTATTGCCTAAATTTGAACACATTATTGAGCAAAAAACTCAT
AGCAAACGTTTTATTGTGGTGCATTTATACGGTTCACACCCCATCAGCTGTGATCGTTTA
ACTGATTACCCTAAAATGTTTGATGATGAAAAAATAGGCAAAAAGTATTTCAACGTAAAC
TGCTATGCATCGTCCATCAAAAAAAAACGACGAAGTGTTAAAACGCTTATATGAAACCCT
TCGCAAAAATGAGCAACAATCTAACCGCTCGTTTTCGGTGGTCTATTTTGCCGATCACGG
TTTAGCTCACCATATCACTGAAAATGACATTGCAATCCACAACAGCAGTGGCAAAAGTAA
GCTACACTTTGATTTCCGCTCTTTAAAATATCTAGCGATGATACCGATAGAAAAGTCTAT
AAAGCGATGAAATCTGGCTTAAACTTTACCGATGGCATTGCAAAATGGGTGGGAATTAGT
AATCCGAAATTGAATACAGAAGTCGATTTATTTAGTCCTCATTCAGACAAGGAAGATTAT
GGGCTAAAAAAATTGATTGATGGTTTTGAAGGGAAAGTGGATCCTGCTGTGGTTATTCCT
AAGGATGAGTAATTCTATATCCCAAAATGATTTTCTGACAGCATAAGTGCCCATAGTAAT
ACAATAATTAATTTAGCCATTTAAAAATCTAGACGTTTAGATGTCTAAAATTTCTTGACG
AAACGATTTCCTATTCGTAAACTTGAAACCATTCAAAGACAAGCGGTCGCTTTTTTACCG
TTTTTTGCAAGGATTTTATGGCACAGCAGATTACTCTTTTTGATGATATTCCCCTTGAGC
TTGCTTTAGGCGGAACACTTTCGCCTATCAATGTCGCTTACCAAACCTATGGCACATTGA
ACGCTGAAAAAAGCAATGCTGTGCTGTTGTGCCACGCCTTGACGGGTGACGCTGAACCCT
ATTATGCACCGCCTGCGGATAAAGGCTGGTGGCAAGATTTTATCGGTGCAGGATTAGCTT
TTGACACCGATAAATACTTTTTTATCTGCTCGAATGTGCTTGGCGGTTGCAAAGGTACGA
CAGGCCCTGCGTCTATCAATCCAAATACGAATAAACCCTACGGCAGTCAATTTCCCGTTA
TCACCGTGCAAGATATTGTGAAGGTGCAAAAAGCCTTGATCGATAAACTCGGTATTACTC
AGCTACAAGCGGTCGTGGGTGGCTCTTTTGGTGGAATGCAAGCGACACAGTGGGCGATTG
ATTATCCGGAACAAGTGAGAAATGTGGTTAATCTCTGTTCTTCGCTTACCTTGAGTGCAG
AAGCAATCGGCTTCAATCACGTTATGCGACAAGCGGTGATAAACGATCCCCATTTTAACA
ACGGCAATTATTATGAGAGTACGCCCCCAGATAACGGCTTAAAAATCGCTCGAATGCTTG
GTATGCTCACCTACCGCACCGATGTACAACTTGCCAAAGCCTTTGGGCGAGAAGTGAAAC
AGACGGGAACGATTTGGGGCGATCACTTCCAAGTAGAATCGTATCTCAGCTATCAAGGGG
TCAAATTTCTAGATCGCTTTGACGCCAATAGTTACTTACGCCTGTTAAGAGCCTTAGATC
TCTATGATCCTGCTTTAACCTATGCAAACGAGCAAGAAGCACTCAGTCGCATTAAAGCGA
ATTACACCCTTGTCGGCGTAACGAGCGATCAACTGTTTAAACAGATTGACCTACACAAAA
GCAAACAACGTTTAGAAAATGCAGGCATTGCCGTCGATTTTTATGAATTTCATTCCGACT
TTGGACACGATGCATTTTTAGTGGATTATCCGTTTTTTGAAGAGATGATTAAGAAAGGAA
TATTCAAGTAGGTCGGGCATTTATGCCCGACAAGCTCATCCCTTTTATATCTAAAAACAT
AGAAATTGTAGGAGATATAATGCAATACCGAAGACTTTATCAACCAGGAGCACAATATTT
CTTTACCGTAGTCACCTATCAGCGCCGCCCAATATTAACAAACGCTGATGTCCTTCACAC
TCTTAAGACCGCTATAAAAAGGGTACAACAAAATATCCTTTTAAAATTAACGCATTAGTA
ATTTTACCCGATCATTTACATACTATTTGGCAATTGCCCGACAATGATTCAGACTTTTCA
ATGCGTTGGAATCAAGTAAAGCGTTATGTAAGTCACCATTGCCAACATTATGACAATATA
GAAAAAACCAACAATGAACTAAGAAAGCGGCAAAGTAGCATTTGGCAACAACGATTTTGG
GAACACTGTATAAAAAATGAAGAAGATTTCGAAAAACATTTTGACTACATTCACTATAAT
CCTGTAAAACACGGATACGTTTCATCAGTAACTGATTGGAAATACTCAACCTTTCACAAA
TACGTTCATCAAGGTATTTATCCAAAAGATTGGGCTGGGGTTAATCAAGATTTTGATTAT
GAGTAGTGCTATATTTCGGGATGTCGGGCATAAATGCCCGACCTACCCTTCTAATTTATT
TAGTTTTGAATAGCGCTAGATTTCGAGATGTCAGGCAATAAATGTCCGACCTACCCTTTT
AATCTGTTTGGTAAAACAGACTGAAACAGCTCTCTGCTTTTCAGCGGTGCTGATCCCAAA
TAAGGCTTTAAAGCAATACGGGTGAAACGTTTTGCCGATTGTAAGGTTTCTTTCTCTGAA
AAATCCATTTCCGCAAAAGCTAATAAATCCTTGCCGATAAAGGTATAGTTATTTTGTAAT
AAAGAGGCAATAAAGCCTTCATTTTCTCTAAATTGATAGCTCATTTTTGGATCGACAGGC
TTACCTGTTGCGGCACAATGGCAAAAATCCACCCCATAACCTAACGCTTTAAGTGTTTGA
AATTCAAAGGTGCGTAAGATCGGTTCGATCTCGTTTGGCTGGCTTGCCAACTTTGTCATA
CAGTGCAGATAATGCTGAAATAATTCAGGGTAAGCGGTGTGATTTTCCAATACTCTTGCA
AGCACTTCATTGACATAAAAACCGCTATATAGTGCCAGTGTTTGCATAGGTAAGGTCAAG
GAAGCTGGTTCGGCTTTGGTGAGTGTTTTTAAGTCCCCTTTGCCCGTCCATTTCAGCAAT
AACGGGGTAAAGGGTTGAAGAACAGATTTCAATGGCGAACGTGGTCGTCTTGCCCCTTTG
GCAAGTAAGGTAATCCGCCCGTGATTTTCAGTGAAAAAATCAACGAGCAGACTGCTTTCA
CTGTATTCTCTGCGATGTAGCACAAAGCCACGTTGCCACTGTTCGATCATTATTCGTCAA
TATAACCCAAACTTCTTAACGCACGTTCATCGTCAGCCCAGCCGGCTTTGACTTTCACCC
ACAGCTCAAGGTGGACCTTATTATCAAACAAGCGTTCCATATCCGCACGAGCTTCAGTGC
CGATCACTTTGATCTTCTGACCTTTGTTGCCGATCACCATTTTTTTCTGCCCTTCACGTT
CCACTAAAATCAAACCATTGATTTCGTAAGTGCCACGCTCGTTAGTTTTAAACTGCTCAA
TTTCGACCGTTACAGAGTAAGGCAACTCTTCACCCATAAAACGCATTAATTTTTCACGGA
TAATTTCTGACGCCATAAAACGTTGCGAACGGTCGGTGACATAATCTTCAGGATAGTGAT
GAATGCCTTCTTTTAGTGACTCACGCACAAATTTCTCTAAAATATGTACGTTTTTGCCCC
GTTGAGCTGAAATCGGAATGATCTCTTTAAACGGGAATTTCTGCGATAAAGCGGTCAGAT
GTGGCAATAATTCTTCTTTTTCCTTGATATTATCCACTTTGTTAATCGCTAAAATCACAG
GGGCTTTGGTCGAACGCAATTTATTGAGTACCATCTCATCATCATCGGTCCACTTCGTGC
CTTCTACCACAAAAATCACCATATCGACATCACCAATCGCACTGGCTGCCGCACGGTTCA
TCAAGCGGTTAATCGCTCGTTTTTCTTCAATGTGAAGCCCTGGGGTATCAACATAAATCT
CTTGATACGCCCCTTCGGTTTTAATCCCTAAAATGCGGTGATGTGTCGTCTGAGCTTTGC
GAGATGTAATCGAAATTTTCTGTCCTAAAATTTTGTTTAATAGCGTTGATTTCCCTACGT
TTGGGCGACCAACAATGGCAATAAAGCCGCAATATGTTTTTTGATCTGTCATTGTGTTCT
CTTAAATAAATACAAATTGAAATGGTGGGTCAAGAGCCACCCTGCATTAGGCTATTTTAT
TCCCAACACCTTTATCACCTGCAATGCCGCATCTTGCTCGGCTTTGCGACGGCTTGTGCC
GTTACCGATAAAGATTTCATCAACTTTTTCGACTTTACAACTGACTTTAAAAGTTTGATT
ATGGGCTTCGCCTTTAATATCAATCACTTCGTAAGTTGGTAAGGGTAGCTTACGCCCTTG
TAGATACTCTTGCAGACGAGTTTTCGGATCTTTTTGTGCTTCCCCTAGTTGCATGTCATT
TAGAAGTTGCTGATACCAACAATGCACACGTTCCATCGCCCGATCAATCCCAGCATCTAA
ATATACCGCGGCAATAATCGCTTCCACACAATCGGATAAAATAGACTCTCGGCGATAGCC
ACCACTTTTTAATTCTCCAGCCCCTAATTTCATATATTCGCCTAACTCAAACTGACGAGC
GACAACCGCAAGGGTCTGTTCTTTCACCAATGCCGCACGCATACGGCTTAATTCCCCTTC
ATTCGCTTTTGGGAATTTTTCATATAGGGCTTTACCAATGGCAAAATTTAAGATGGAATC
GCCAAGAAACTCAAGGCGTTCATTATTTTTGGAAGCAGCACTACGGTGAGTGAGGGCTTG
GGTGAGGTAATCAAGGTTAGCAAATTGATAACCTAATTTTTTCTGTAATCGTTCTAGTTG
CATTTTAGTTTATCTTCGTGGAATACCCCCCTTTGAAAAAGGGGGGCTAGGGGGGATTTT
GCTAACATTGAATAAAATTCACCCTTTAAAAACCCCCCTTAATCCCCCTTTTTCAAAGGG
GGAAATGTTCTCTTTATTTAATCGCCGTAAACATTCTCTCAAAACGTAATCCGCTTGGAA
ATTCATTCGGTTTCTTATCAAGGCTTAACCAAATAACACTTGCTTTACCGACCATATTCT
TTTCAGGGACAAACCCCCAAAAACGGCTGTCTTCGCTGTTATCACGGTTATCTCCCATTA
CAAAATAATGCCCTTCTGGCACTACCCATTCCCCAGCAGGAATACCGTCTTGTTTGAAGA
AATAAGGCTCGTAGTTAAAAGCGTGCGGATTATTTAAAATTTGGTGGGTAACATCACCAA
TTTCAGTGCGTTCAACTTGCATTTCACCGTGGTAGAAAAAGTCAGGATTTGGTGCACTGC
CTTCGTATTTAAACACCACTTCTTTGCCTGAATCGCCGTGAACAACGGTTAAATTACGGG
TATGGAAATCATATTTCACACGGTCGCCACCAACACCCACAACACGCTTAATATAATCAA
CGTGTGGCTGTTTTGGAGCTTTAAATACCACAATATCCCCACGTTCAGGCTTACCCATCG
GAACAAGCGTATTTTGCCAAATCGGGTCTTTAATTCCATAAGTAAATTTATTCACTAACA
GAAAATCACCCACGCGTAACGTTGGCTCCATTGAACCGCTTGGAATTTGGAACGGCTCAA
AAATAAATGAACGTAAAATAGTGACTAATGCTAACACCCCAAATAGTGACGCAAAAAAAT
CCCCCACTAATGAACGAGGTTGAATTGTGGCTTTTTCTTCTGCTGAGAGCGGTTTGCCTA
AACGCTTTTCTTCACGCTCAATCGCACGCAAGCGGCGAGGTTCAGCACTAAATTTGTAAA
ATGACCAAAAGCCACCACAAATAACAACTAAACCTACTAATATAATGGAAATCGTGTTTG
GTAGCTGCATTGAGTCCAACACTTTCCAAACACCGTACAATACTGCAATAAAACTAATGG
TTAAAATATTGCTCATATTTAAAATTCACTCCTTTTGGAATTTATTTACTATCCAAAATG
TAGGGACACACTGAGTGTGTCCATTGCAACATTTATCAATAGAATAGATATGAATGTTGT
ATGCGGACACACTCGGTGTGTCCCTACAATATCTATTCACTAATCCTTCCCAACGTGCAA
AATCGCTAAGAACGCTTCTTGTGGCACTTCCACGTTACCTAAAGATTTCATACGTTTTTT
ACCTTCTTTCTGCTTCTGCAACAGTTTTTTCTTACGGCTTACGTCACCACCGTAACATTT
CGCCAATACGTTTTTACGCAACTGCTTCACCGTCGAACGAGCGATAATATGGTTACCAAT
CGCCGCTTGGATCGCAATATCAAACTGCTGACGTGGAATTAACTCTTTCATTTTTTCCAC
TAACTCACGACCACGATAAGGGGCATTGGCTTTGTGGACGATTAACGCTAACGCATCGAC
ACGCTCGCCGTTGATCATAATATCTACACGCACCATATCTGCCGCTTGGAAACGTTTGAA
ACCATAATCCAACGACGCATAACCACGCGAAGTCGATTTTAAGCGGTCGAAGAAATCTAA
CACCACTTCACCCATCGGGATTTCATAAGTCAATGCGATTTGGTTACCGTGGTAAACCAT
ATTCGTCTGTACACCACGCTTCTCCACACATAAGGTAATCACATTACCTAAAAACTCTTG
TGGTACAAGCATATTACATTCTGCAATCGGCTCACGAATTTCCGCAATATTGTTAATCGC
AGGCAACTTCGACGGGCTATCTACATAGACAATTTCGCCATTCGTTTGTTCCACTTCATA
GACTACCGTCGGTGCTGTGGTAATGAGATCCAAATCATACTCACGTTCTAAACGCTCTTG
AATGATCTCCATATGCAACAAGCCTAAGAAGCCACAGCGGAAGCCAAAGCCTAATGCCGT
TGAGTTTTCTGGCTCATAGAAAAGCGACGCATCATTTAAGCTCAATTTTGCCAATGCATC
ACGAAACGCTTCATAATCATCTGAGCTAATCGGGAATAAACCTGCATAAACTTGCGGTTT
TACTTTTTTAAAGCCGGGTAACACTTCGCTTGCAGGATTGTGATGATGGGTTAAAGTATC
CCCAACAGGTGCGCCTAAAATATCTTTAATCGCACAGACTACCCAACCTACTTCGCCTGT
TTTTAATTCCGTAGTATCAACTTGTTTTGGCGTGAAAATACCAAGACGATCCACTTGATA
AGACTGTCCTGTACTCATCACTTTGATTTTATCGCCTTTTTTCAACACACCATTTTTGAC
ACGCACAAGGGAAACCACGCCTAAATAGTTATCGAACCACGAGTCAATAATCAAGGCTTG
CAACGGTGCATCAGGATCACCTTCAGGAGCTGGAATTTTCGCCACGATTTCTTCTAAAAC
GAGATCGATCCCCACGCCAGTTTTCGCCGAGCAACACACCGCTTCCATCGCATCAATCCC
GACAATATCTTCGATCTCTTCTGCAACACGCTCAGGATCAGCCGCAGGCAAGTCGATTTT
ATTTAAAATCGGCACTACTTCCAAATCCATCTCAATTGCCGTGTAACAGTTAGCAAGAGT
TTGTGCTTCCACCCCTTGCCCAGCATCAACAACCAACAACGCCCCTTCACAGGCGGCTAG
GGAACGAGAAACTTCATAAGAGAAATCGACGTGTCCTGGCGTATCGATAAAGTTTAACTG
ATAGGTTTGACCATCTTTTGCTTGATAATTTAAGGTAACACTTTGTGCTTTAATGGTAAT
ACCGCGCTCACGCTCAAGATCCATAGAGTCTAACACTTGAGCTTCCATTTCACGATCTGA
CAAACCGCCGCAAGTTTGGATCAAGCGGTCAGATAAAGTCGATTTACCGTGGTCAATATG
AGCAATAATAGAAAAGTTACGAATGTTCTGCATTTTCATAAGGGCAGTAAATGTCCTATT
GTATTGTTATTGATAAAAGAAAAATAATCGGCGGATTGTACCTGAAAATTACAGGAAAGG
GAAAAGGAAAGGAGAATATTAGAATGAAAATTTATAAAATAGAGAAAAATCTAGACCTAG
TAAACGACTATAGCCTTCAATATAAGACTATAGTCAATTTTATAGCAGCTATTTTTCTGC
TTATCTAAAATACTTGACTGATGTAGTTAAGTCTTTTACTAGTGTTTAACTATTAAAAGT
ATACAAGAATTCTAGTTATTCTTCTCATCAGACATACTTGCCGCTGCGGTAAATAGTACG
TCAGTTGATGAGTTAAGTGCTGTTTCTGCTGAATCTTGGATAACACCGATAATGAAGCCA
ACGCCGATAACTTGTGCTGCAACATCGTTTGGAATGTTGAATAAGCTACACGCAAGTGGG
ATTAATAATAATGAACCACCCGCTACGCCTGATGCACCACAAGCACATACTGAAGCAACA
ACACTTAATAATACTGCTGTTGAGAAATCTGGTACGATACCTTGAGTATAAGCCGCAGCT
AATGTTAATACGGTGATGGTAATTGCTGCGCCAGCCATATTGATGTTAGCACCAAGTGGA
ATTGCGATAGAGTAAATTTCTTCTTTGATGCCTAAACGTTTTGCTAATCCCATATTTACA
GGGATATTTGCCGCTGAGCTACGAGTAAAGAATGCTGTCACGCCACTTTCACGTAAACAG
GTGATGGTGAGTGGGTATGGGTTGCGGCGAATTTTCCAATACACTAATAATGGGTTTAGG
ATAAATGCCACAATTGCCATTGCACCTAACAATACCGCTAATAAACGTGCATAACCGATA
AAGGCATCTGCACCGTTGGTTGCCATGGTTTCTGCTACTAAGCCGAACACCCCGATTGGA
GCAAAGGCGATTACCACTTTTACCACGAAAGAAACAGCATCAGAGATGTCGTTTAACATG
ACTTTGGTGCTTGGTGCTGCGTGGCGTAATGCGATACCTAAACCGATAGACCACGCAAGA
ATACCGATGAAGTTACCGTTCGTAATTGCACCAAGTGGGTTATCGACTAAGTTGAAAACA
ACGGTTTTTAATACTTGACCAACGCCTTGTGGCGGTGCAAGCCCTTCCGGGCTGGTAACA
AGTTCAAGTGTCGTTGGAAATAAATAGCTTAAAATAACCGCTGTTACTGCTGCAACGAAA
GTACCTAAGACATACATCACTAAGATAGGTTTTAAGCGGCTATCGCTGCCAACTTCTTTG
TTAGCAATGGAAGCCATTACAAGAACAAAAACTAAAATCGGTGCAATTGCACGTAATGAT
TTTACAAAGAATTGTCCGAGAACCCCAACGCTTTTGGCTGCATCTGGGCTAACTAATGCT
AAGCAGATACCTAGCATTAAACCTACGGCAATGCGTAATACTAAATTACCGCCAAGGATT
TTTGAAGATAAAGATTGGTTACTCATAAAATTTCCTGTAAGACAAATAAAAAAAGACTTC
ATTTACCAAGGTAAATGAAGTCTGCGAGATTAGCCGAAAATGTAGAATAAGGGAATAGCA
AGCGGCAATTTTTCTGCAAAAATTTTTAAAAATTAGAATTTTAAGAAAAAACACCTTAAA
AATTTAATAAAAATCTCCGAGAAATGATAATAACTATTAAATAAACACCTGTTCTGTCAC
TTGATAACCTTGCGGAACCTCTGCTTTATCATCAAAGGTTACAAATTCCCAAGCATTTTC
ATTCGCTAACACAGCTCGTAATAATTTATTGTTTAAGCTGTGACCTGATTTATAGGCTTT
GAAATCACCTAAAATATTGTAGCCACACATAAATAAATCACCGACAGCGTCTAACATTTT
ATGACGAACTAGTTCATCTTTAAAACGTAACCCTTCTTCATTCAAAATGCGGTATTCATC
TAAAACAATTGCGTTATCTAAACTTCCACCTAATGCAAGACCAATAGATTGAAGATATTC
AACATCTTTCATAAAGGTAAAGGTTCTAGCACGGCTTAATTGTTGAATAAAGTGTTGTGC
TGAAAATTCCATTTTGTAGTTACGCACTTCTTTGGTAATCATTGGGTGCGTAAAGTCAAT
AGTAAAGTCTAATTTCAGACCGTGGCTATAAGGTTTAAACTCAGCCCACTTATCCCCTTC
TTCTACTCGTACACTTTCTTTAATACGAATAAATTTTTTCGGCGCATCTTGTTCTTCAAT
CCCTGCATCTAATAAGAGATAGATAAAAGGACTTGAGCTACCGTCCATAATTGGAATTTC
GGCTGCATCAACTTCTACAATTAGGTTATCTAAACCTAACGCAGACATTGCTGCGTTTAA
GTGTTCTACTGTTGAAATACGCACACCTTCATCATTGATCATACAAGTACAAAGTTGTGT
ATCACGGATAGATTCAGCACTTGCAGGGAAGTAAACGACAGGATCAAGATCTGTTCTTGC
GTAAATAATCCCTGTATGTGCCGGTGCTGGACGCAACGTTAAGGTTACTTTCTTGCCACT
GTGCAAGCCAATACCTGTTACTTTTGCTGCTTGTTTAAGGGTTCTTTGTTTAATCATATC
GTTTCCTTATTTCCCGAAATGGTTATTGACCATTTCTCATAAACCCTGGGATTGAGTTCG
GCGAAAAGACCTGTGCTGTATCAACTTTCTGTGGTCTTGGCGCTGTTTGCTGAACCTGTT
GTGGTTGCTGAGACATTTGATGCGTTGTATATTGGTTTTGGTTTGGGTAACCGCCCATAT
TATTTATAAATTCAGGCTGACGAGCACCACCAAATCCGTTATTAATAATAGATTGTTGCG
AAATATCGGTTCTTCCTTGCACACTTGGAATTTTTGGCATTTCTTCTGGTTGTCCGATAC
CTGTAGCAACCAATGTTACACGGATCTTACCATCCATTTCTGGATAGAATGCAGAACCAA
AAATAATAGCTGCATCAGGATCTGCGAAGCTAGTAACATATTCCATAATGGTATTGACTT
CTGCAAGTTCAATATCATAGCCAGAAGAAATATTCACAAGAATGCCTTTAGCACCTGATA
AATCAACATCTTCCAATAACGGGCTTGCTACAGCTTCTTTTGCTGCATTTTCTGCACGGT
TTTCACCCTCTGCAATGCCTGTTCCCATCATTGCTCTACCCATTTCCGACATCACTTTTT
TCACGTCTGCAAAGTCAACGTTCACAAGACCTTCGGAAGTAATCATATCCGTAATACCTA
ATACCGCATTGCGTAAGACGTCATTTGCAACGCCAAAGGCTTCATTAAATTTTACACTTT
TAGGTAATACTTTTAGTAATTTATCATTTTGGATAATGATGAGTGAATCCACATGTTTTG
CAAGTTCACGGATCCCTTGTTCCGCATAGTTAGAACGTTTTCTACCTTCAAAAGAGAAAG
GTTTAGTAACAATACCAACTGTTAATGCTCCTTGGCTTTTAGCAATTTCAGCAATTACAG
GAGCTGCACCAGTACCTGTGCCACCACCCATACCAACAGCAATGAAGACCATATCAGCAC
CTGTAAGCATATTCGTTAATGCTTCTCTATCTTCTTCAGCTGCTTGATGACCAATGTTTG
GATCTGCTCCTGCCCCTAAGCCTTTTGTTACACTTGCACCTATTTGAATCGTATTGCGAA
CGGCACTACTACGTAATACTTGTGCATCCGTATTAACCGAAAAGAATTCAACACTACCAA
CATCAGATTGGTTACTAACCATATGATTTAGTGCGTTACCACCACCGCCACCGACACCGA
TAACTTTGATAACCGCATCTTGCGTTGCTTCATAAATAGGTTCAAACATTTGTGATTCTC
CCTCACGGCTTAATATTGTTATTAATGCCTATTAAAAACTTGATTTTATCCAATTATACG
CTTTTTTAGCACTATGACCTAATGTATCAATAATGCCGCCCACCTTATGACTAATTTCTC
CACTTTGGCTACTATCAACGTCATTATAATGACTATACTGTAGCAATCCTAATACGGTTG
CATAAGAAGGTTTGTTTACATAATCCGTTAATCCTGTAATGTTCAATGGATTACCAACTC
GAACTTGAGATCCAAAGACAGATTTTGCACATTCTACAATATCTTCAACCTGAGAGCCAC
CACCTGTTAATACAATTCCAGCAATTAATTCTTGTTTTATGCCTTTTTGATATAGTTCAT
TGCGTAATTGGGATAATTCCTGATTAATTACGCTCAGTAAATCGTGGTAGCATTGAGATG
TAACATTAGATAATTGGCTTTTTGTAAAAGTTCTTGGCATTCGTCCACCCAAGCCTGCCA
CCTCAATTTTTTTCTCTGGAAAATGAGTTGGGGGTGCAATAGCACATCCATACTGTACTT
TAATATTTTCTGCATCTTGGCGAGAGGTTGTGAAAACATGAGCAATATAGTCCGTTACAT
TATTCCCACCAAAAGGAATAACTTTACTAAAACGCAAAGCACCATCTGTATAAACAAGAA
CATCCATAGTGCCACCGCCAATATCAATTAAACAAACCCCAAGTTCTTTTTCATCTTCTG
TTAACACAGAATAACTTGAAGCAAGCCCCGAAAAAACGATTTGATCAATTTTTAATTTAC
TTCTCTCCACTGCATTTTTTAAATTACGTAGCCAATCGTTATGACAAGCAATTAAATGAG
CTTGAGCCTGCAAACGCATACCAGATAAACCAAGGGGATTTTTAGTAGCAGGTAATCTAT
CTACTCTATATTCCTGAGGAATAATGTGTAATGTTTCCAGCCCATCGGGTAATTTAATAG
AACGCGCAATATGAATAGCATTATCCAAATCTTCATTTCTTACACTACCAGACAACGGCA
CAGTTCCACTTTCATTAAAAGCTGTAATGTGAGATCCTGAAAGGGCAAGAGTAACACATA
CAATATCATATCCAGAAATCGATTCAGCTTCTTCAATCGCACGTTGAATAGCACTTGTTA
CAGCATCTAAATCAACAACGCCACCACCTTGAACACCTTTAGACGGGCTAATTCCAGAGC
CAATCACATTAATCACCCCATCAGGCAATACCTCACCTACCACAGCAACTATCTTGTGTG
TTCCAATTTCTAAACCTACTCTAATTCTAGATTCTGCTACTTTTGTCATATTAATTATGT
TTGCAAGTTAATAAATTATTGATTATTAAATCCAACGGAAGCCCCGTGTTCATAACGTAA
ATCTACGTAGGATAAACGTTTCCCCTCAGGAATATCAATTTCAGGAAAAATAGTCACAAA
ACGATCGATTTTTGATAGCCATTCCCCTCGCCCTAATTTTAGTTCAACGCCATTATCAAG
TCGAATTGACCAAGCTCCTCGACTATCCATTGCAATGGAATATAATCCTAAATTACGTGA
TTTTAAATCTGCTTTTATTTTATCCCAAGCCTCAAGCACAACCTTACTTTCTGTGTCTGG
TCCGTATAAAATAGGTAAGCCTGTGTTATCAAACCTATCTTTCGGCAAACTGAACACTAC
TCCATGTTCAGAAACATACTGACTATTATTCCATACAGCCATTGGACGATGTTCAAGTAA
CGTAATACTTAATTTATCGGGATAAACTTTTCTCACAGAAACATTACTGATCCAAGGAAT
TGTTAGAAATTTCTCTTTAATTTCTTGAATATCCTGTTCAAAATAGCCTTTTAACAGGGG
TTCTTTAGCTAAAACTTCACGAATATCATTATTCGTCGTAAATTGTGTTTTATGCGTTAA
TGCATAAGAACGGATTGGCGTTCTATCCAGTGATGCAAGCAAACTAGACCAATTGGTATA
AATTGCATAAACCATACCGAAACATAATAACACAACGATAGGCTTAACAAAAACAAACCA
ATTAATCGGATACTTCGGCTTACTTGCTTGTGTACGAATTACCGAAGTCGGTTTCTTACG
TATTACCGCAACCATTACGCACTTAACTCCAATACACGCTCAACTAAACGCTCGAAACTA
TAACCCACAGTCGCCGCTGATTTTGGGAAAATACTATGACTGGTCATACCTGGGCAAGTA
TTCACTTCAACTAAACGGAAGTTTCCTTCGCCATCTTCCATTACATCAATTCGGCTCCAA
CCACGACAGCCCACCACATCATAAGCCTGTTTCACTAACTTAGCGACTTCCGCTTGGCGA
TCAGCATTTAACGCTGGCACAACATACTGGGTATTATCCGAAATATATTTTGCGTGGTAG
TCATAAAACTCGCCGTCTGGAATAATTTGCACCGCAGGCAACACTTCACCATCAAGTACT
GGCACAGAGTATTCCGCCCCTGCTAAATTTTCTTCCACCAACACAATTGAATCATATTTT
AATGCTTCTTCGATTGCAGGTAATAACTGTTCTGCGGTTTTCACTTTGCTTACGCCAACA
CTTGAGCCTTCACTCGCAGGTTTCACAAATAATGGTAAACCTAATTTTGCAATAATTTCA
TCGGAGTTGACCGCTTGCCCACGGCGTACCACTTCCATTGCCGCTGTTGGTAAGCCCACT
GCATTCCACAATAGCTTGGTGCGGAACTTATCTAAAGTAATCGCCGAAGCCATTACGCCA
CAGCCTGTATAGGGAATACCGAGTTGCTCTAACGCCCCTTGAAGCACGCCATTTTCACCA
ATACCACCGTGAAGAATATTAAATACACGCTGAATGCCTTTTTCTTTTAATTTTTCAATC
GGAAATTCTTTTGTATCAATCGCTTCAACGTTATAGCCTAAACTTTGTAATGCTTCAAAC
ACCGATTTGCCTGAATTGAGCGAAATTTCACGTTCTGCTGAAACGCCGCCAAATAACACC
GCAATTTTTTCGTTTTTTAAGCTCATTATTTTTACCTTATTTGGTTTATAAATTTATCTA
TTCCCCCCTTTGAAAAAGGGGGGCTAGGGGGGATTTTTAATTAATTTTTGGGGAAATATA
CATTTTAAAATCCCCCTTAATCCCCCTTTTTCAAAGGGGGAAACTTATGTTCTTTATGCC
TTCCAACTTTCCGCTAAATCACACGAAAGCTTGCTCACGTTGCCCGCACCTTGTGCCAAA
ATTAAATCACCATCTTGAATAATTTGATCTAACACTTCGCCAAGTTGTGAAGTATCTGAC
ACTAAAATCGGATCAACTTTGCCAAGATTACGGATTGAACGACACAGATCTTTACTCTCT
GCCCCCACAATCGGTACTTCACCTGCGGCATAAACATTGAGCATAATCAATGCATCAACC
TGCGACAGCACTTGCACGAAATCGTCGAATAAATCACGGGTACGAGAATAGCGGTGCGGT
TGGAATACCATTACCACACGTTTATTTTCCCAGCCTTGGCGAGCGGCTTTAATCGTCACA
TCTACTTCCGTTGGGTGATGTCCGTAGTCATCGACTAACATCACCTTACCATTTGGACGA
ATAAACGACCCCAACTGGTCAAAGCGACGACCTGCACCTTGGAAATCTGCAAGAGCAGCC
AAAATCGCCTCATTCGCAATACCTTCTTCTTTTGCAACCGCTAATGCTGCCGTTGCATTC
AGTGCATTGTGTCTACCCGGCACGTTTAGTAAGATCTCAATACGCTCACCCGTTGGGCAA
ACCACCGTATAATGCCCTTGGAAGCCTGTTTGTTGATAATCTTCAATACGGTAATCGGCT
TTTTCACTAAAACCATAGCTAATCACTTGGCGACCAACTTTTGGGGCAATTTCCATCACT
GTTTCATCATCAGCACACATCACTGCTAAACCGTAGAATGGTAAGTTGCGTAAGAAACGT
ACATAGGTTTCTTTCATTTTCTCGAAATCGCCACCGTAAGTATCCATATGGTCTGGTTCA
ATGTTGGTCACAACAGAAACCATCGGCTGTAAATGTAAGAATGACGCATCACTTTCATCG
GCTTCTGCAATTAAGTAACGGCTTGCACCTAAATGAGCATTTTTACCCGCTGATTTTACT
AAACCACCATTTACAAAAGTAGGATCTAATCCTGCTTCCGTATAAATCATTGAAATCATT
GCGGTTGTGGTCGTTTTACCGTGAGTTCCTGCAATCGCAATACCGTGACGGAAACGCATA
ATTTCTGCTAACATCTGCGCACGTTGAATCACAGGAATACGTGCTTCTTTTGCAGCCGCA
ACTTCGGGATTGCTTTCATTAATTGCACTGGAAGCCACAACAACACTTGCCCCTTCAATG
TTTTCAGCTTGATGTCCGATAAAAACTTTTGCACCTGCTTTTGCTAAGCGTTGCGTGACT
GCACCATCAGCAATATCCGAGCCCGAAATTTGATAACCTTCATTTAATAATACTTCAGCA
ATCCCAGACATACCTGCGCCACCAATCCCAATAAAGTGGATTTGATTTACACGGCGCATT
TCAGCGACTAATTTTTTAACTTTATCTTGGAAATTTTTCATTTTTATTCCTTATATTCGA
TCATTTTGCAAAAAAACTACAAAATCTGACCGCTTACAAACTATTTTCCACAATCACTTC
TGCCACTCGTTTTGCGGCTAATGGTGTGGCTTTCGCTCTTGCTTTTATTGCCATTTCCGT
CAGTTTTTGACGGTCGGCAATTAACGGCTCTAATGCTTTTAATAAACTTTCAGGGGTAAA
ATCCTGCTGTTCAATAATCATTGCAGCACCTACTTGTGCAAGGTACTCTGCATTTAAAAA
TTGTTGGCGATCTTTATGTTGAAACGGCACAAAAATCGCAGGCAATCCTGCTGCAGCAAT
CTCGCATACAGTTAAAGCACCAGAACGGCAAATCACCAAATCCGCCCATTCATAAGCGGC
TTTCATATCATCAATAAATTCGCTAGCAATGCCGTTACCTGTTGCTTGATAAACTTCTTC
CACACCGGCTAATTTGCCTTTGCCGACTTGATGACTAATAAATACGTTTTGTCCTAACAC
TTTCGCTACTTCCAGCACGGTTTTATTGATCACCAATGCCCCCTGACTACCGCCCATCAC
TAAGATATTGATCGGATAGCCTTTTTCAGCAAAACGTTGTTCAGGCGGTGCAATTTCAAA
TAGATCTTGGCGAACAGGATTTCCCACCACTTCCGCATTTGGAAACGCCGTTGGAAATGC
TTGTAAAGTACGTCGAGCAATTTTAGAAAGCCATACATTCGTTAAACCTACCACCGCATT
TTGTTCGTGCAAAATCACAGGCACACCACATAATTTCGCTGCAATACCGCCAGGTCCGGA
TACATAACCGCCCATTCCGAGTACTGCATCGGGCTTGTACGCGTTAATAATTTTTTTCGC
TTGAAGTACCGCCCTTAAGATCGCAAAAGGGGCAGTAAGTAATGCTTTGATCCCTTTGCC
CTTTAATCCTGAAATTTGAATAAACTCAATCGGAATACCGTGTTTTGGCACAAGATCTGC
TTCCATACGATCTTTGGTACCAAGCCAACGGATTTCCCAGCCTTGTTGTTGTAATTCTCT
TACCACAGCAATCGCCGGGAAAACATGTCCGCCAGTTCCGCCAGCCATTACCAATAATTT
TTTTGTCATATTATTTTCCAATATTAATCATCGCTGAAATGTGCATGACCAATTCGATCC
AAGCGGTTTTCGTAATCAATCCGAATTAATACCGCAATTGCAATCGCCATAATCACTAAA
CTTGAACCACCATAGCTTACCAATGGGAAAGTTAAGCCCTTGGTCGGCAGTAACCCCGAA
GCAACACCAAGGTTTACAAAGCCTTGAATAAAAATCCAAATTGCAATACCAAAAGCAAAA
AAACCTTTAAATCGCTCTTCTAACATTAACGCTTCCCGACTAACCTTTAAAGCTCTAAAA
GTTAAAGCGAGTAATAATAGCACAACGACAACAATTCCAACTAATCCAAACTCCTCAGCA
ATAACAGCCATTACAAAGTCAGTGTGTGCTTCGGGTAAATATTCTAATTTTTGTACGGAG
TTACCCAAGCCTCGTCCCCAAATCTCACCTTGCCCGAAAGCCATTTGTGAGTTAGATAGT
TGGAAACCATCGCCATAAGCATCAGCAAAAGGATCCATAAAAGAAGTTACGCGTTTTAAG
CGATATTCCGATGTTAAAACTAATAGAGCAAAGACTACAACGCCTGTGATACCAAGAAAA
ATAAACTGTAAGACTTTCGCCCCCATAATAAAAAGCATTGCAAATGTCAGCACAAAAAGC
ACCGCTATACTTCCCAAATCAGGTTGAGCCAGCAACAAGCAGCTAAATAAAATCAGGATT
ACCATAGGGCGAATGAAACTAATGCTTTTTTGTCGCATTTCATCAAATTTTCTTACATAG
AAGCTCGCAAAGTAACAAATCACCGCAAATTTTGCTAATTCTGCAGGCTGGAAATTAATA
GGACCGATAGGGATCCAGCGTGTTGCCCCATTTACTGTTTTTCCAACAAACAATGTAATT
GCAAGCAAAAGTAGGGCTGAAATAAATAACCAACCATTATACTTTTCCCAATATTTACTT
GGAATTTGAACAAAGAAAGCACAAGCACAAATAGATGCGATAACATAAAAACCATCTCGC
ACCGCAAAATAGAAGGGATCTTCGTGTAGCCGACTACTCACAGGAATAGAGGCTGAAGTC
ACCATAACAAATCCAATGATCAGCAATGCGAGAAATAACCACACCAATGTTCGATCATAG
AGTGCATTAACAGGCGTTAATCTTGTCCACTTATCCCACTCAATCCGAATTTTTTCTAGC
ATTAGATAACCCCTTGAGCCAACGCCACAAACTGTCTGCCACGCTCTTCAAAATTTTTAA
ACTGATCTAAACTTGCACAAGCTGGTGAAAGTAGCACCATATCGCCCGCTTTTAATCTTA
AACGAATTTGTGCGACAGCTTGTGCCATTGTTTCCACTAAAACGCTATTTTGAGTTAAAG
CGGCGAGTTCCGCCCCATCTTTTCCGAAGCAGTAACAGACTGTATTTGGTTGATTAATAA
AAGGTTTTAACTCAGAAAAATCAGCATCTTTTCCGTCACCGCCCAACAACAGATAAAGCG
TTCCTTCGACTTGCAAACCATTTAATGCCGCCACAGTACTGCCGACATTCGTGGCTTTTG
AGTCGTTAATCCAGCGTACGCCATCATTCGTCGGTACTAGCTGGAAACGGTGATCTAATC
CTGAATAGCTTTGTAGCGCTTTCACAATACCCGAACGATCAACGCCTGCAGCTTCCGCCA
ATGACATTGATGCTAAGGCATTCATCACATTGTGGCGACCAGTAATTTTCAACTCATCAA
TCGCAATGACGGCTTCATCGCCAGAATAGAGTTCTCCATTACAAGCGGTATATTCTGCGT
CTTTTTCTGCAAATTTTTTCAAAGATCCGACCGCTTGTTCAGGGAAAGTTTGCGGATCTT
CGCCATTCACAATTACATTTTCGGCATGGTGATAAATTTTCAATTTCGCTTGGCGATAAT
CTTCAATGCTCTCATAGCGATCCATATGATCTTCGCTGATATTTAAAATGGTCGCCGCTT
TTGCTTTTAAAGAATAGGTCGTTTCAAGTTGAAAACTCGATAATTCCAACACATAAAGCT
CGTAATCGCCTTTCAATAAACTCAATGCTGGCACGCCGATATTGCCACCCATTCCAACTT
TAACTCCGGCTTGTTTTGCCATTTCAGTCGTCAAAGTCGTGACGGTACTTTTACCGTTCG
AGCCTGTAATCGCAATAATCGGCGCTTTGGCTTCACGACAGAACAACTCAATATCGCCAA
CCACCTCCACACCGGCTTGAATAGCTTGCTGAATTTCAGCAGTTGCTAAAGCAAGTCCCG
GGCTAATCACAATTAAGTCGGAGCTTAATAGCCACTCAAGGTTTAAACTGCCTGTGTGTA
GTGGAATATCCTTCGACAACTTATCCGCCCCTGCAGGATTTGCTCGGGTATCAATCACTC
GCACTTGAGCCTGTTTGTCCGCAAAAAATTCGACACAAGATAAGCCTGTTGTGCCTAAGC
CGATAATTGTGATAGTTTTGCCTTGATATTGATTTTGCATTTTGTTGTTCTCTAGAAACG
GTATTTTCAGATGTAGAGACACACTGCGTGTGTCCGCTTTATTTTCATTATTCCTCGGTT
GGTAAAACTGTAGCGGACACACGCAGTGTGTCCCTATGTCCCTACATTAATTAACGTAAC
TTCAACGTCACCAATCCAATTAACACTAACATTAAGGTAATGATCCAGAAACGCACGATA
ACACGTGGTTCCGGCCAGCCTTTAAGTTCAAAGTGGTGGTGGATCGGTGCCATACGGAAA
ATACGCTTTTGGCGAAGTTTGTACGAGCCAACCTGTAAAATAACCGATAAGGCTTCAACC
ACAAACACACCGCCCATCACCACTAATAATAATTCTTGGCGAACTAACACGGCAATTACA
CCCAATGCACCGCCAAGTGACAGTGAACCGACATCGCCCATAAAAACTTGTGCCGGATAA
GTGTTAAACCATAAGAAACCTAACCCAGCCCCGACAATCGCCGTACATAAAATCACTAAT
TCACCGCTATATTTGATATAAGGAATGTGCAAATATTGTGCAAAATTATAGTTCCCCGTT
GCCCACGCAATTAATGCAAATGCCCCTGCGACCATAATAAGCGGCACGATTGCCAAGCCG
TCTAAGCCGTCGGTTAAATTCACCGCATTACTTGTACCGACAATCACAAAATAGGTTAGA
ACAATATAGAATAAGCCGAGCTGTGGCATCACATCTTTAAAGAAAGGAACAACTAACTGG
GTGGCCGCGGTATCTTTACCAATCGCATACATACCAAAAGCGGACACTAAGGCGATCACC
GATAACCAAAAATATTTCCAACGAGCAATCAAGCCATCGGTATTTTTACGAGCGATTTTC
CAATAATCATCAACAAAACCGACAACCCCATAGCCAAATAGGATAAATAGCACAAACCAG
ACATAGGGGTTACGTAGATCCGCCCATAACAACGTACTCACACCGATAGCGAATAAAATC
ATAATACCGCCCATCGTTGGCGTGCCCCGTTTTTTGTAGTGGCTTTCAGGGCCATCGTGG
CGAACTTCCTGTCCGAATTTGAGAATTTGTAAACGGCGAATGACCGTCGATCCAATCCAT
AAGCCGATAATTAACGCCGTCAATAACGCCATAATGGAACGGAAAGTAATGTACGACACC
ACGTTAAACGCTGTGTTGTATTGCACCAGATATTCAGCAAGCCACACTAACATAAGCTAA
TCCTTAAAAAGAAACATCAAAAGAACGACATAAGGAAGCAATTACCTCTTCCATTTTTTG
GCTACGAGAGCCTTTTGCCAAAAGAACAAGCGGTTGGTTTTGCTCGATTTTTTGCAAAAT
AATCGGAAGCAAAAACGCCGCCATTGCGGTTTTGTCATTAAAGTGGTGAGCTGAATTACC
GCTAATCACCTCACTCTCTTTGCCGAAGCTGACCACTAAATCTAACTTCGCCTGTTTAAC
GAAATCGGCGACTTCTTGATGACAAGCAGGGCTGTCTTTGCCAAGCTCCGCCATATCTCC
CGCCACAAAAATGCGGAAAGCCGGATACTGTTTTAACACTGATACCGCAGATTTCATTGA
ATCCACGTTTGCATTATAACTGTCATCAATAAACAGCACATTCTCTTTAATTTCAATCGG
ATACAAACGCCCTTTAACCGCTGAACGCTGTTCTAATCCAGCTTTAACCGCAGTTAAATC
CGCCCCGACTGCCATTGCGAGTGCCGTTGCTGCTAACGCATTACTTACATTATGTTCGCC
CAAATAAGGCAGATTGATCTCAATTTCGCCTTGTGGGGTATGCAAAGTAAAGCGTGAACC
ATTAAGATGTAGTTCAACATTTTTCGCCCAAAAATCTACATAACTGTCTTTATCTTCGCC
TGTGTAACAGAACGATTGCAACTCGTGATCGCCAATCTCTTTTTGCCATTCAGGGTAGTA
ATGAGCTAAATTCACAATCGCTTTACCGCCTGTTTTCAAACCACGATAAATCTCGCCTTT
CGCTTGAGCCACGCCAGCCAATGAACCAAAGCCCTCAAGGTGAGCGGACGCTACGTTGTT
CACTAAACAAGCATCAGGTTGTGCTATTTCGGTGGTGTAAGCAATTTCGCCGATATGGTT
CGCCCCCAGTTCCACCACGGCAAATTTATGCTCAGGGGTTAAACGTAATAAGGTCAATGG
CACACCTAAATCATTGTTTAAATTGCCAAAAGTATAAAGCACCTGATCTTCACAAGCGGT
TACTTTTTGCAAAATTTTTGCAGTCATCTCTTTGACGGTGGTTTTGCCTGAAGAGCCCGT
CATTGCCACAGTTTTTGGGTTAATTTCCGCTTTCAGCCATTTTGCTAACTGCCCTAATGC
CAAGCGAGTATCTTCCACAATAATTTGCGGTACATTCACCGCCAATTCACGCTCAACGAC
TAACGCCACACAGCCTTGTTCTATCGCTTTTTCTACATAATCGTGAGCATCAAATTTTTC
GCCTTTTAATGCAAAAAATAAGCCTTTTTCAACCGCTTGACGCGTATCTGTACTGATGTT
TTCAGCAACAACCTCGCCACTACCGAGTAGTTTACCCTTTAGGGTTTGAGCGAGTTGTTG
GGTGGTTTGTTTTATCATCTTTATTTACTTATAAATTATTTTTACTATTTAAAATCTACT
TTTGTAGGGGCTAATTACATTAGCCCCTCTTCCTTATGATTGCTTTTGGGGCAAATGTCA
TTTGCCCCTTGTATTAGAATATGGGCAAAAGAAAACCCCATTACGAGTACCTTCATAATG
GGGTTATAGAGAAAGTAGAGTTGCTTCGCCCCTTGTGCCATTAAG
>H100 Scaffold4
TAGACATTACGCGGTATTAGCGACAGTTTCCCGTCGTTATCCCCCTCCATAAGCCAGATC
CCCAAGCATTACTCACCCGTCCGCCACTCGTCAGCAAAGAAAGCAAGCTTCCTTCCTGCT
[truncated: 1,866,298 more chars]
