# Supplementary material for: Whole-genome sequence analyses of Glaesserella parasuis isolates reveals extensive genomic variation and diverse antibiotic resistance determinants
Source: PeerJ. 2020 Jun 22;8:e9293. doi: 10.7717/peerj.9293 (PMC7316082; doi:10.7717/peerj.9293)
Supplement: Supplemental Information 11 [file peerj-08-9293-s019.fasta]

>H61 Scaffold1
TCATTCCAAATACTTATTGGATTTAATTTCTTTTTAAGGGTAAATGTTTTATTACAGGCA
TTACATTTATAGCGTTGAATATTATTTCTTATACCATGTTTCTTTATTTTCAGACTTTGG
CAAAATGGGCAGTTTTTTGTTCATGTTTCAAAAAGAGAGCTTAAAGCCTTGTACTATGAG
GCTTTAAGCCACTTTTTAGCAACCATTTTGTCTACTATGCCGATATTTTTGTTGGCATAG
TAGACAAAAGTGTTGTTTTTTACGGACTATGCCTTACATCTTCTCAACCGTCTTAATACC
CAACAGATCCAACCCTTGTTTTAAGGTTTTTGCCGTTAAGTGAGCGAGTTTCAAGCGACT
TTGCTTAATACTTTCTTCGGCATTAAGTATCGGGCAGGCTTCGTAGAAGCTAGAGAAAAT
ACCTGCTAATTCATAGAGATATTGGCAGAGAACGTGCGGTGTGCCGTCTTTGGCAACCAC
CGTCACGGCTTCTTCAAACTGCAATAATTTAATCGCAAGGTTGCGTTCTTTTTCGTCGAT
TAAAACGATATTGGCCGTTAAGCTGTTCGGGTCGATCCCTGCACGACTGAAGATCGAACG
CACACGGGTATAGGCATATTGCATATAAGGTGCGGTGTTGCCTTCAAAGCTCAACATATT
ATCCCAGTCAAATACATAGTCTGTGGTACGGTTTTTGCTGAGATCGGAGTACTTCACCGC
CCCGATTGCCACGGCTTCCACTACAGCTTGTTTTTCGCAAGCGGTTAAATCTGGATTTTT
TTCTGCAATTAATTTTTCTGCACGCTCAACGGCTTCATCAAGTAAATCCGCTAATTTAAC
CGTGCCACCTGTACGGGTTTTGAATGGTTTGCCATCTTTGCCTAACATCATTCCGAAGTT
GTGATGTTCAAGGCTGAAGCTGTCCGGCACATAACCTGCTTTACGAGTGATTAACCAAGC
CTGTTGCATATGTTGGCTTTGGCGAGTGTCGGAAAAGACTAACGCACGATCTGCTTTTAA
GGTCTCAAAGCGGTATTTGGCAGCAGCAATATCGGTGGTGGTGTAAAGGAAACCGCCATC
TTTTTTCTGCACGATCACGCCCATTGGGTCGCCGTCTTTATTTTTAAATTCGTCAAGGAA
AACCACTAACGCCCCATCATCTTCAACGGCTAAACCTTGAGCTTTTAGATCCGCCACAAT
TTCAGGCAACATTGGATTGTAAAGGCTCTCGCCCATTACATCGTTTTCAGTAAGCGTCAC
ATTCAAGCGGTTGTAGTTATGTTGGTTTTGTTGCATTGTGATGTTTACCAACTTCTTCCA
CATCGTACGGCAATAATCGTCGCCACTTTGCAATTTCACCACATAATTTCGAGCTTTTTC
CGCAAAGACTTCATCACTATCATAATGCTCTTTTGCTGTGCGATAAAAGGCTTCAAGATC
GCTCAATTCCATTTCAGACGCATGTTCGTTTTCCATTTTTTCTAGGTAAGCAATCAGCAT
ACCAAATTGCGTTCCCCAGTCGCCGACGTGGTTAGCACGAATAACTTTGTTGCCTAAAAA
TTCTAAAGCACGCACTACACTGTCGCCGATAATGGTGGAACGTAAATGCCCAACGTGCAT
CTCTTTAGCAACGTTTGGTGATGAATAATCGACCACTACAGTTTGAGCTTGATTTAAGTT
AATGCCTAATTTATCGCCACTGAATGCGTTTTCTGTTTGTTGAGCTAACCAAGTTGGGGC
TAAGAAAATGTTGATAAAACCTGGGCCTGCGATTTCTAATTTTTCTGCAATGCCGTTTAA
ATCAACGTTATCCACTACTTTTTGAGCAAATTCACGCGGGTTTAAGCCTAATTTTTTTGC
TGCCCCCATAATGCCGTTCGCTTGATAATCACCGAATTGGACTTTGCCTGATTGACGCAC
TAATGGCTCAACATTTTGCTCTGCCCCTGCGACAATCATTGCTTGCTTGATTTTTTCCGA
TAGAATGTGTTGAATATTCACGTTTATACCTATTTCTAATACTAAAAAATGTGTGCAATG
ATACTAAAAAATACTGATAAATGCTCCGAATTTGCAAACTTTTTCACAAATTTGACCGCT
TGTTTTGGTGATCTTGCTGAGTTTGAGCGAAAAATAGCGCAGATTGCAGGGATTGCTCAG
ATTGATTTGAGCCAATATCAGATAGATCATCTGGCAGTACGAATGAATAGCAATGAGCTT
GCTAAACAATGGAAAGCAATGCTACTGACTGGTTCAACGCTATTAAAAGAGAGTGGAGTT
AATGGTCGCCCGATAGGTTTGTTTACTCTAAATCAGCCAGTGCATTTTTGCGGACAGGCA
GTTTCCGTGATTGAGTTGCCGTTCCCTAAAGGTAAAAGCTATCCAGAAGAAGGCTGGGAG
CATATTGAAATTATTATCCCAATGTACGAAAACGAGAACGTTGAGCAGTGGTGTAAGCGG
ATAGATGAGCAATTTTCTTTGCAAGCTAATCCCGAATTAAAGATCAAAATCAGCCAACCA
CAAGTCGAAGGCGAACGTTTACCTAATCCAAGTGTGGCAATTTCACTCAAAAATGCAACT
TATCAGAATTTTTGCTGTCTTAAGTTGCACCCTTATGATTTAAATGTGTCACTTCTTTAA
AATTGGCTTATTTTATACAAAGGGCTTATATGAAAAAGTTATCTAGTATTTTATTAATAG
GCATTATATCAGTAGCGTGTACGGCTGAAAAATATACATCTGAAGGTAATGCAACTATTG
TAACCAGCGAATATCTATCTTTTGATTCAGTTAAACTTACTATAAAAAAAGACAATGGTG
AATTAGTAACAATAAATAGGAAGTACGATGCTCATGCAACAGTGGGGGGCCGTGTGCATA
TAAATGAGATGAATAGACTAGAAACAATTCCTCGTTATGAATTTAAATGAATCTTATATC
AATCACATACTTTGTCTGTTAAATTCTTTTTACTCATGTTGAACACATGGGCGGATGAAA
TAGTTGCTAATGTTTGTATTCCTTAAATATTAGCGACCACTTTGTCATATAGGCATAGTT
TTCACGAAATTAGCAGCCATTTTGTCTACTATGCCCTAGCATAGCCGCAGAACTGTTTAA
TTATGCGGATTTCCTCGCCGTTGGGCATTATCTCGAACTTAAAGGCTTTGCGTAATTGCA
TTAACAAAGTTTAGAGCGTGATTTTTCCACATTTTATATTTGATCTATGAAAAGAAGAAA
CTGAAATTAAACACGATTTGCTGGCAGCCGCGGTGGTTCCCCCATTCGATTATTCACCAA
TACATCAAGCAACAACAAATATCTGATTAATTAGATTTGAAACGACCCACACCGTTTATA
TCTTATATCTCCGCTCTGAAGGAGAGAACTTTACGGCACAGTTATGATAAAATCCGCATT
CTTGTAATACTTCATTTCACAAAAATGCGGATTAATCAATCAGGGGGTATGCCTTTAATT
AACCTTGCTGATCACCAATCAACACAGACTCTAACGCAATTTCAATCATATCGTTGAAGG
TTAATTGACGCTCTTCTGCGGTAGTTTGTTCGTGCGTACGGATATGGTCTGAAACAGTAC
AGATGGTTAATGCTTTTGCACCAAATTCTGCAGCAACGCCGTAGATACCAGCCGCTTCCA
TCTCAACACCTAAGATACCGTATTTTTCCATTACATCAAACATTTCTACATCTGGAGTGT
AGAAAAGATCTGCAGAGTAAAGGTTACCTACACGCACATTGATGCCTTTCGCTTTTGCTG
CTTGTACAGCCGCTAAAGTAAGATCAAAGTCAGCAATTGCCGCAAAGTCGTTGTCTTTGA
AACGGATACGGTTTACTTTAGAGTCAGTACAAGCACCAACACCGATAATGACTTCGCGTA
ATTTCACGTCTTGGCGTACTGCACCACAAGAACCTACACGAATAATTTTTTTTACACCGT
ATTCGGTGATTAATTCTTTCGCATAGATTGAGCAAGATGGAATACCCATACCGTGTCCCA
TTACAGAAATACGACGACCTTTGTAAGTTCCAGTATAACCGAGCATATTACGGACATTAG
TGACTTGTTCTGCATTTTCTAAGAAAGTTTCAGCGATATATTTAGCACGAAGTGGGTCAC
CTGGCATTAATACAACATTGGCAAATGCACCTGCTGGTGCATTAATATGTGGAGTCATAG
TCTGTTCCTCGTTGTTTGTTGAGAGATTAATATCCCGTTACATTTTGATTTACTTGTTCA
TCGTTTAATGTAGCAAGTAAATTCGCTAATAAACTAGATGCACCAAAGCGGAAATGAGCT
TGGTTAATCCAATCTTGTCCTAAAATTTCAGCAGTTAATGCGAGGTACTGCTCTGCTTCT
TCGGTGGTTTTTACACCGCCAGCGGCTTTAAAACCAACGCTATCTGCAACACCTAAATCA
CGAATGGTTTCTAGCATAATATGAGCAGATTCAAGGGTAGCATTCACAGGCACTTTACCC
GTTGATGTTTTGATAAAATCTGCCCCTGCTTTAATTGAAATCTCACTCGCTTTACGAATT
AATTCCGCTGTTTTCAGCTCGCCTGATTCAATAATCACTTTTAATGCAACATTATTGGCA
GAACAGGCCGCTTTACACTGTTTGACAAGCTCAAAACCGACTTGTTCATTACCTGCGATC
AATGCACGATATGGGAAAACCACATCGACTTCATCAGCACCATAAGCCACCGCAGCTTTG
GTTTCTGCCACTGCAATGTCAATATCATCGTTACCGTGAGGGAAATTGGTGACAGTCGCA
ATTTTAACTTGTTCTGTACCTTGTGCTTTTAAGGTTTTGCGTGCAATAGGCACAAAACGT
GGATAAACACACACCGCCGCAGGCGTACCAAATGGCGTATTCCCTTGTTGGCATAATGTT
ACCACTTTTTCATCGGTGTCATTATCATTTAATGTGGTTAAATCCATTAAAGATAAGGCT
TGTTTTGCAATAGATTTTAAACTCATTCTTTATTCCTTACTTAAAGCAATCGTTTAACTT
TGCCATAAACGACAACACCACAGTTTCCTGTGGTGTTTCGTTCAAGAATTGAGAGTGTTA
AACCGCACCACCAATTCCGATAAATAGACCTGCAATCGCAGCACTCATTAAGTTTGCAAG
AGAACCTGCAATTACCGCTTTGATACCTAAGCGAGCTACATCACCACGACGATTTGGTGC
CATAGAACCTAAACTACCGATTAAGATTGCGATAGAGCTAAAGTTTGCAAAACCACAAAG
TGCGAAAGTAACGATAGCTTTAGTTTTGTCTGTTAATGCCATTGGAGCTTCGGGGCCTAA
GTATTTAGCAAATTCTAAGTAACCCACGAACTCATTGATCGCTAATTTAAGACCGATCAT
TTGACCAGCGACTTCAGCTTCATTCCAAGGAACACCGATTGCCCAAGCTAATGGTTTAAA
TATCCAACCAAGAATTAGACCTAAGTTTAGACCTTCATAACCGAACCAGCCACCGACAGC
GCCTAAAACACCATTGATTAATGCAATTAATGCAATGAACGAAATTAACATTGCACCTAC
GTTTAATGCTAAGTGCATACCTGAGCTTGCACCAGCAGCAGCTGCATCTAATACGTTTGC
TGGTTTTTCTAATTCAACGTTCTCAATGCTGTCATTGAATTTTTCTGTTTGTGGAAGAAT
AATTTTAGCGAATAAAAGACCTGCAGGTGCAGCCATAAATGATGCCGCAATCAAGTATGT
AAGTGGAACCCCCATACCTGCGTAACCTGCCATTACAGAACCTGCGATAGAAGCTAAACC
ACCACACATTACTGCAAAAAGTTCTGACTCAGTCATTTTGCTGATGTAAGGTTTAACCAC
TAATGGTGCTTCTGATTGACCTGCGAAAATATTCGCAGCTGCTGACATTGATTCCGCTTG
AGATGTACCAAGTACTTTTTGTAAGCCACCACCAATGATTTTGATGACCCATTGCATAAT
TCCAACATAGTAAAGTAATGAAATTAATGCAGAGAAGAAGACAATGATAGGAAGAATTCT
GAATGCGAAGACGAAACCACCGCCTCCAAAGACTTCAAACATTTTATCGCTAACAAGACC
GCCAAATAAGAAAGCAACGCCTTCGTTACCATAGCTAATCACTTTAGCAACCCCCTCTGC
CATTGCACCTAATGCATTACGACCCACTGGAACGTAAAGAATTAATGCGGCAATACCGAT
TTGTGAAGCTAATGCACCAAAAACTGTGCGGAAGTTAATTGCTCTTTTGTTATTTGACAA
AAGAAAAGCTATTCCTAGTAGAACAACTATACCCAATAAACTATTTAACGTACCCATTTA
AGGACTCCATTCAAAGAAAGAGAAGAGATATATGATAAATGTTATAGTGATTATAACAAC
TAACTCATCAAAAATGATGGGCTGCACAATATACCAAGTTTTCAAACTAAGATCTTTAAC
TTTTTACATAGTTAAAAAATAAATTGACAGAAAATGGACTTTATTTATCAAAAATGTGAA
GTAGCTCTCATTTTTTCACGCCAGCTTCTTTTACACCTTATAGAGTTAGAGTTATTGTAG
TTTACCCACGGTAATTTTTACTGAACTAAAGGAAGATAATATGCGTAAAAAAATTATTTT
GGATTGCGATCCTGGACACGATGATGCTATTGCCATTTTGCTTGCTTACGGCAATCCAGA
TATTGATTTACTTGCGGTAACGACAGTTGTTGGCAATCAAACCTTGGAAAAAGTTTCTCG
AAACGCTTTAGCCAAATTTGTGGTGGAGCTGTTAGACTTCTTCGGCAAAATGTATAAACA
GGCCCAAGGGTTTGATTATCCACCTGTTCACGATCCTTGTGCTGTAGCTTATGTGATTGA
TCCGACGCTTATCGAAACACAAAAAGTCCCTGTGAATATTGAATTAACAGGAACACATAC
ACTTGGAATGACGGTAGCAGATTTCCGTTATCCGCCAAAAGAATGTAACACTTATGTGGC
AAAAGTTTTAGATCGAGAACGTTTTTGGGATCTCGTGATTGATGCGATTAAACGACTTCA
ATAATACAAGCGGTAAGATTCTTCAAATTTTTTGCAATACTATAAGGCTGAACGGGATTC
AGCCTTTATTTTTGTGAGCTTGTTCACAAATTTTTGAAAAAGACATTGACGCTATGTCCA
ATGAATTTAATAATATGACAAATGTCCTTTCATTAAAACATTTGTCCTAATGGAGTTCGG
CAATGAATCAGAATGAAAAAACGATTTTAGATTTAATACGTCAAAACCCTTTCATTTCAC
AGCAAGAACTCGCTGAATATATGGGATTATCTCGTTCAGCGATTGCCAACATCATTTCCG
CCCTAATAAAGAAAGAATATTTATTAGGCAGAGCTTATGTTCTTAATGAGCGTAGCGCTA
TTTTATGTATTGGTGCGGCGAATGTTGATAAAAAAATTAAAACGGACGAAGAACTTCGAG
GTTATACGTCAAACCCAGTAAATTCCACAACAACGATTGGCGGTGTTGCTCGTAATGTGG
CTGAGAATTTAGGCAGACTCGGGCAGAAAGTGAGCTTTATTTCTACGGTTGGCAACGATC
CTGAATGGGAGAGAATTAAATCCTTCTCGTCTGAGTTTATGGATATGAATAATGTGATTG
CCGTAGAAGGACAATCTACAGGCTGTTATACCGCATTACTAGACAAAGAAGGCGAAATGT
ATCTAGGCTTAGCGGATATGTCGATTTATGACAGCTTAACCCCTGAAGCCCTGAATAAAC
ACACTGCATTAATTAAAAATGCTCGTTGTATTGTGGCTGATCTGAATTGCCCAAAAGCGA
CCATTGAATACCTTTGCAAAAGTGCCGAAGGTTATCACATTCCTTTGGTGTTGATTGCCG
TTTCCGAACCGAAAATGGATCGTCTTCCTCAAGATTTACAAGGTGTAAGTTGCTTAATCA
TCAATAAAGGGGAACTTGCAGCCTATTTAGATATGCTATTAGATACCGATCAAAAAATTG
AAGAAGCCGCTAAAATATTGTTAGCAAAAGGCGTAAAACAAATTGTATTAACCGCAGGTT
CTAAAGCTATTTTGAGTGCATCTCAGGATGAAACCCGTTGGTATTCCGTTAAAAAAATGG
ATAGCCACAAAGTGATTGATGTCACAGGTGCAGGCGACTCTTTTAGTGGAGCATTTATTT
ATGCTTGGCTTAATAATTATGAGCAAGACAAAGCGATCTTAGCTGGTTTAACCAACGCCT
ATCATACAATTCAGTCGGAATTTACTGTTCGACCAAATTTAACCAAATCTCAATTAGAAA
CCGAAATGGAGCATTATTATGAATAACTACCTTATTTTATCTGATGAAGTGCAACGTGGT
ATGGCTCAAGACTTGCCGATTGTTGCCTTAGAATCGACCATTATTTCTCACGGTATGCCA
TATCCACAAAATGTTGCAATGGCAAGGGAAGTTGAGCAAATTATCCGTGATAACGGTGCT
GTACCTGCGACGATTGCAATCATTGACGGCAAAATCCGTATTGGTCTTTCTGATGATGAA
TTAGAGTTATTTGGTAGCAGCAAAGGGATCGCAAAAGTTTCTCGCCGTGATTTACCACAG
ATTATTGCGTCTAAAAAATTAGGGGCAACAACGGTTGCTTCTACAATGATTTGTGCTCAC
CTTGCAGGTATTAAATTCTTCGTAACAGGAGGATTAGGTGGCGTACATAAAGGCTGGGAA
ACCACATTAGACATTTCTGCTGACCTTGATGAATTAGCACAAACAAGCGTAACCGTTATT
TGTGCAGGGGCGAAATCTATCCTTGACCTTGATGCAACCTTAGAATATTTAGAAACCAAA
GGCGTGCCTGTCGTTGGTTATAAAACCAAAAATCTACCAGCATTCTTTACTCGTGATAGC
GGTTTACCATTGGCATTATCGTGTGAAGAATTAACTGAAATTGCTGAAATGATCAAAGTG
AAATGGCAGCTAGGCTTAGAAGGTGGCGTGGTCGTTGCAAACCCAATTCCACAAGAAGAT
GAATTAGCACCAAGTTATATCAACGGTATTATTGATACAGCAGTAAAAGAAGCCGAAGAA
AAAGGCATTATAGGTAAAGATATTACGCCATTCTTACTCGGTAAAATCGTTGAAATGACC
GAAGGCAAGAGCTTAGAAGCGAATATCAAGCTGGTGAAAAATAATGCGAAAGTCGGTGCT
CGTTTAGCCGTTGAATTTTTTAAATAATCGATTAAAACTCGTTTTATAACGACTTATCTT
GAACGGTGAATTTGTAATAAATTCACCGTTTTGTTTTTTATTTGTAGAAAAATTTGATCT
ATCTCTCACTTTTTAATGCTATTGATTGCATTACTTCATTTGTAGGGGTATGCTTTGGAG
TAAATTTTCTTTTTGTTTAATGCTAATGGAGTTTTTATGTCGAGATTAACCAAACAACAA
ATTTTAGAACAATTAAAAAATGGTTTAATTGCTTCTTGCCAACCTGTTGATGACGGTCCG
ATGGACTCGCCAGAGATTGTAGCGGCAATGGCAAAAGCATCAGTCATTGGCGGAGCGGCA
GGGCTTCGTATTGAAGGCATTGATAATTTAAAAGCGGTGCGTAAAGTCGTTGATGTGCCG
ATTGTAGGTATCGTAAAACGTGATTTACCTGACAGCCCTGTTCGTATCACGCCATTCTTA
CAAGATATTGACGATTTGTATCACGCAGGGGCAGATATTATTGCCTTTGATGGTACAGAT
CGTGTTCGTCCAACCACGATTAAAGCCTGTGCAAGACGTATCCAAGAGTTAGGGGCAATG
TCAATGGCGGACTGCTCAAACTACAAAGAAGGTATGTACTGCCAAGAGTTAGGCGTAGAT
TTAATCGGTAGCACAATGTCAGGCTATACAGGCGGTGAAACCCCTGATGAACCAGATGTT
CAACTGGTGCGTGATTTAGTCGCCAGTGGTTGTCGTGTAATGGCTGAAGGGCGTTACAAT
ACCCCTGAACTTGCTGCCGTTGCGATTGAAAATGGGGCTTATGCTGTAACCGTTGGCTCA
GCTTTAACTCGTCTTGAGCATATCGTAAGCTGGTTTGTGACCGCCATTGATAATCGCAAA
ACAGGAGCCTAATATGACCGCTTGTTTAGCCATTGATGTGGGTGGAACAAAAATCGCTGC
TGCTCTTGTTACCTTAAAGGGAAAAGATGCGATTGTGGCGGAACGTACACAAATTCACAC
ACCACAAAATCCAAGTGCAGAAGCTCTAGACAGCGCTTTGGCACAAATTTTAACGCAGTT
CAAAGGGAAATTTGATCAGGTTTCGGTGGCTTCAACGGGAATTATTCAAAAGGGTATTCT
AACCGCACTTAACCCGAAAAATTTAGGCAATCTGGCATTCTTTCCTCTTGAGCAAAGCGT
TGCCAAACACACGGACAAGCCGATTACGCTGTTAAATGATGCCCAAGCGGCGGGTTGTGC
TGAATTTTTACGTCAAGATGACATTGAAAATTTTGCCTTTATTACCGTTTCGACAGGTGT
AGGGGGCGGTATTATCTTAAATCGCAAACTCTTTACTGGCACAAACGGCGTAGCTGGACA
TATCGGACATAGCCTTGCTGATCCAAATGGGGAAGTGTGTGGCTGTGGACGTGTCGGCTG
TGTCGAAGCGGTTGCTGCAGGGCGTGCGATTGCTCGTGATGCAGCCAAATGGGATAACCC
TTGCGAACCGCCAGAAGTGTTTGCACGCTTTAGAGCAGGCGATCCACAAGCGGCTGCTTT
AGTGGATAAATCTGCAAAAGCGATTGCTCATTTAATTGCTGATCTCAAAATTAACTTAGA
CATTCAACGAATTACCCTTGGCGGAAGTGTTGGATTAGCAGAAGGTTATTTAGCCAGAGT
AACCCATTTCCTTTCCGAAATGCCTGAAATTTATCGTCCTGAAGTTGTTCCTGCTTATTA
TGCTCAAGATGCAGGATTGATAGGCGCAGCTTGGTGGGCTGAAAATCAAAAACAGATATA
ATGATTATTACATTATTAAATGTTTTACCACTGATATCATTAGATATGATTAGGCATAGT
AGACAAAAGCGTTGGTAAAAAGTGGCTTAAAGCCTTGTACTATAAGGCTTTAAGCCACTT
TTTGAAATATGAATAAAAACCAGTCCTTTTTGCCTTAAGAACAATATCCAAAAGTATGGA
AATAAAAATAATATTCAGAGATACTTTTGTTCGTCCTGCCATAAAACATTTTCTTCCACA
AATAAATTAAATCCAATAGATGATTACACAATAGGAAAACAAACCTATAAACACTTATCC
GAAAAATATCACTGTTCCATTAGAACTGTTCAACGTTTGTCCATTAGAGGCATAGTTTGC
AAAAAAACACTCTTGTCTACTATGCCTATTATTCAAATGCTACCTTATTAGTTATTGGCG
TATGACTTTCAAAATCTCAGCAAAATCTTCACAAACATAATCAGGCTCAGACTCACTAAT
GGGAATGTTGTAGTTATAGCCATAGGTTAAACCTACGCTTTTACAACCAGCTGCTTTCGC
CGCCAAAATGTCATTTTTAGAATCGCCGATAAATAATATCTCATGGGGATATAAACCAAA
TTTGCCGCAAAGGTAATAAAGTGGGGCTGGGTGAGGTTTAATTTGAGGTAGCGATTGTCC
GCCAAGGGCTTCAGAAAAGAGATGATCGATTTTAAAGGCTTGCAACACAGGCAAAACATG
TTTAGTTGGTTTGTTTGTGACTACGGCTAAAATATAGCCCTGTGCTTTAAGTGTTTCTAA
TGTTTCTTTAACATTTGGATAGAGTTTGCTGATGTTGCAGACATTTTCGCCATAAAAATA
TCCAAATCGGCGTTTAATTTGGGCTAATTCTTCCTGTGAAAATTCATCTGCTTTTCCTGT
CCATTCCATTCCTTTCGCAAAAAGCACATCAGCTCCATTGCCGATCCAAGTCAGAACCAG
CTCTTCAGAGGCTTGTGGCAAGCCAACTTCGGCGAAGGCAGAGTTAAGCGATAAGGCTAA
ATCGGGCAAGCTATTGACTAGGGTTCCATCTAGGTCAAAACCGATTAATTTGAATTGTTT
CGTCATCTTATTTCCTTAACCAAGCGGTGAGATACGCTCGATATTTTGTTTTTAGGTCAA
TATTAACTCTCTGCTTCCCATTGTGCAAACTCAACAAATTCCGTTAGTTCAGGGTATTGT
TTAAGCCACTTTTGCCATTGAATTTTATCGACTTCAATTTCCACTAAACGATCGCCAAAT
TCGGTGAAACGCTCTGATTTGATACATTGCTGTTGGTAAAATTTAGTGTAAATCTGACCG
CTTGTTGTGGGTAACAGTACTCTTTCACAGACCAGCTCGTTTTTAAGTCTGACTCGCATT
GCTTCAAATAGCAGATCAATGCCTTGATTTTGTTGTGCCGAAAGATAAACCGCCACAGGT
TTGCCGTCATCGTTGTATTCGATATGTGGCTTAATACTGTCCAAGCGATCCACCTTGTTA
TACACGAGCAAGGTCGGAATTTCTAATGCTTCAATCTCATCTAACACTTGATTAACTGCA
TCAATATTTTCATTTTTACGGTCGTCTGCACCATCAATAACGTGTAGCAACAATGTCGCA
TCTGTGGTTTCTTGCAAGGTGGATTTAAACGCAGAAACTAAATCGTGAGGCAAAAAGCGA
ATAAAGCCAACAGTATCTGCCAAAATCGCTGTGCCAACATCTTGAATTTGAATTCGTCTT
AATGTCGGATCAAGGGTAGCAAACAGTTGATCTGCCGCATAAACACCTGCATCAGTAATC
GCATTAAATAGGGTTGATTTACCTGCATTGGTATAACCCACAAGGGAAATGGTTGGAATG
TCTGCTTTTTGACGAGTTTTGCGGTTCTGATCACGCTGTTTACTTACCTTTTCCAAGCGG
TTTTGTAACTGCTGAATACGCACTTTAATTAAACGGCGATCTGTTTCTAACTGGGTTTCC
CCTGGGCCTCGTAAGCCTACCGCACCGCCTTTTTGTTGATCTTGGTTACCTAAACGGCGG
ACTAAGCGAGTGGATAAATGGCGAAGCTGTGCCAGCTCGACTTGTAACTTACCTTCGTGA
GATCTTGCTCTTTGGGCAAAAATATCCAAAATCAAGCCTGTACGATCCACCACTCGGCAA
TCGCAAAGGGATTGTAGATTACGTGTTTGAGCAGGGCTGAGTTGGTGATTAATTAAAACG
ACGGTCGCATCAAAATCTTTGATTGCATCCGCAATTTCTTGGGCTTTACCTTGACCAACA
TAGTATTTGATATGGGGTGCGGAACGTGTGGTTGTCAATGTAGCGACAACCTCTACCCCT
GCGGACTCGGCAAGAGTTTGAAATTCCATCAGATTTTCCACATCTTTAGTTTGAGAGAGA
TAAAGATGTACTACAATAGCACGCTCTTTGTCAGGCGTGTTTTGTGTTTTTTCAGGCAAC
GGAAAACCAAACACAGAATTTGCTGTGTTTGGTTCATTCAAGAGGTCTAATGTAGTAATA
AAATTATTCCACTTTCTCTACCACTTCAGCAGATTGCACTGGTGCGGCTTGATGAGCGTG
GTTAGAGTTATTGTTGTGAGAAATCGCACGAGCTGGCACAACGGTTGAAATTGCGTGCTT
GTAAACCATTTGACTCACTGTGTTTTTTAATAAAATAACGAATTGATCGAAAGACTCAAT
TTGACCTTGTAATTTAATGCCATTCACGAGGTAAATGGAAACTGGAATCCGTTCACGGCG
AAGTGCATTTAAGTATGGATCTTGTAAAGATTGACCTTTTGCCATTTTATGTTCCTTCTA
ATTATTGTTGTTTAATGCTTTGCCAAAGACATTGCGATATTACCACAGTTTCAAATGCTT
TTGCTGTACTTTTTCGATCATTTTTTTATAAGAATTTTCAGGATCTAAACTATCAAGCCA
TTCTAGCTCACTCGTCCAACCTCTTAGCCAAGTGATTTGGCGTTTAGCAAGCTGACGAGT
TGCACAAATTCCCTTAAAGATTGCTTCATCAAGAGAAATTTGACCTTCCAAATATTCCCA
CATTTGTCGATAACCGACACAGCGAATAGAAGGCAGATCAACATTTAAATCGCCTCGTTG
ATAAAGCCGTCGAACTTCTTGTTCAAAACCTAAATTGATCATTTTATGAAAACGTTGTTC
AATCCGTTGATGTAGCACAGCTCGCTCTTGGGGAGCTATCGCAAACTGCATTATCTCGTA
AGGAATAGCCTCACCCTGTTGAGCGGTGAGTTCCGTCATTGTTTTTCCCGAAATATAAAA
GACCTCTAACGCCCGATTAATACGCTGGCTATCATTAGGGTTGATCCGCTCAGCTGAAAT
CGGGTCGATATTAACCAGTTCTTGATGTAAACCTGCCCAACCGATTTGCTCTGCTTTTGC
TTCAATTTCTGCCCGAATATCTGGATCTGCCGAAGGCAATGGCGACAAGCCATCAAGTAA
TGCTTTGTAATAAAGCATTGTGCCACCCACCAACAAGGGGATTTTACCTTGAGCCGTAAT
ATCTGCCATTTCTCGTAACGCATCTTCACGAAAATTCATAACAGAATAACTTTCTGATGG
GTCAAGAATATCAATTAAACGATGGGGGGTAAGTTCGAGTTCAGCCTTACTCGGCTTAGC
CGTGCCTATATCCATACCTTTATAAATCAAGGCGGAATCAACACTGATTACCTCAACAGG
AATCTGCTGGCGTAGGGCAATGGCAAGATCGGTTTTCCCCGATGCCGTTGGCCCCATTAA
AAAAATTGCGAGAGGTTTTTGCATTACATCTAGTCTATAAAATAACAAGCGGTGAGTTAG
GGGGCTTTTATTTCTCCTGGTTTTATCATCGACAACGCAGATTGAATACTACGCTCAATC
GTAGGGCGACGAGGATCATCTTCAGGCATTAACTTCAACATCATTCCCCACGTCATTGCC
GCCATTTTATAGTCTTCCTGTTCAAACGCACGGAAAGCCAATAAGCTCAAGGCATTGGTA
TTTGTATGATCTGCCCTAATCACTTCTTTGAGCAATAACTCACCTTGCGATTTATCTTTT
GGGTCTTCAGAGAACAATAAAATTTCAGCGTGACGTAACTTATACTGCATATTCTCTGGT
TTTAGCTTGCTCGCTTTAGCAAAACTATCAAGAGCTAGCTGTCCATTATCCAACGCCATT
CCTAACTGACCTAGCATAAACCAATGTTTATCGTCATTCGGATTTTTTTGTAGTTCAACA
CGCAGCGCCATTGCAAATTGGTTAAGCTCTTGTTCTGAAAGGGGATCGGTTTCTTCCGTT
TTTACTCTTTCATAAAAATAATCAAGCTTTTTGTGGCTCATTTCAAGCATTGTGCCACTA
AACCACGAACCGATGTTCCAATAGATCCCAGCACTAATACCGCCAATCAATAAGATCAAG
GTGATAAACCATAATTTGCCAAGATGTCCAAATGATCTCGCCGAACTTACCGCTTGTGCT
TGATGTTCAGGAATATCATCAAGCAGGCTTTGTTGAAGTTCGAGCTTCGTCTGCTCGTTA
TCTTCAATAATCCCCGCTGCCGCTTCTTGTTCCACTTCTTTTAAACGGTCAAAATAGAAT
GCCTTATTCAGGTTATCACGCTTTTGTGCACTTAAATTTTGACGCTGTTTCAATAAAGGG
TAGAACGCCACCACGCCAATCATCAGCGTAATAATCGTGACTAAAATCCAAAAATTCATC
ATTTATCCTTTTCGTTTAAAATCTGATTAAGGCGAGCTGTATCGACCACATTTGCATTTT
TTTGCTCAGGACTGACCGCTTGTACACGCTTTTTACGTTTAAACATAATGCCTAAACCTA
CCCCAATTAACAATAACGGCATAAGCCAGAGTAGAATAGTTGCTGGTGTGATAGGCGGAT
CATAAGTCACGAAATTACCATAACGTTCTACCATATAACTAACGACTTCATCTTTGCTTT
TACCTTGTTTCAGTAGCTCAAGGGTCTTGTTACGCATATCTGTCGCAATGGTTGCATTTG
AATCTGCAATATTGTTATTTTGACATTGGGGACAACGTAGCTCTTGGATTAACGCACGAT
AATCAGATTCTTGCTGTGCATTATCAAATTGTTGCATATCCGTCGAAGCTATACTTAATA
CAGGGACAAGCAATAAGAGTGCAAATAATTTCTTCATAGCCATTACTTCAATTTCTCATA
AACGGGTTTTAGCACTTCATTCCACACTTTTTCATTCACATCACCTGTATGGCGGTAATG
AATTTTGCCGTTACCGTCAATAATAAAGGTTTCAGGTGCACCATAAACCCCTAAATCTAA
CCCTAAAGAGCCTTTTGGATCATAAACAACGGCTTTGTAAGGATCACCATAATCTTTTAA
AAATTTTAATGCCTTAGCACGCTCATCTTTGTAATCTATCCCGACAATTTCAATCCCTTG
TTTAGCAAGAACAGTTAAAAATTGATGTTCCGCAAAACAAGTTGGACACCAGGTTGCCCA
TACGTTTAATAAGCGTGGCGTTCCTGTTTTAACCACAGATGAATCTAACATCTGTGTTGC
TTCGTGTAACGACTCTAACTTAAATTCAGGGATCGTTTTACCTATGAGTGCAGACTCAAG
AGCTTTGGGATCTTCCCCATTGGCATTGCGTTGAAGCTGAATAGTAAAGGTGATAATTAA
CCCCAAAAAAACAATCAGCGGAATAAGTAGTTTGGCTTTCATCTGTTTTCCTTACACATA
ACAAAGGGCGTATATGAACGCTCTACTTTTAAAGATTGATTTTACCTAAACGTTCACCCA
TTTTGGTTGGTTCGCCTGCTTTTAAGTGAGCTTCCAACTCCACAGCACCTTTCGGGAACA
AATTAATCACCGTAGAGCCTAAACGGAATGCCCCCATTTCTTGCCCTTTTTTCAAATGTA
CTGCGGTTTCGCCTGTAGGGAGATATTCGTAAACTGCCACTTCTTTTGCTCTTGGCGGAT
TGATAACTCCTGCCCAAACAGTACTCATACTGGCGGTAATAGTTGCCCCTACAAGGATTT
GCACCATAGGCCCAAATGCCGTTTCAAATTCACAAATCACACGTTCGTTACGCGCAAAAA
GATTTGGAACGTGTTCTGCTAAAAATGGATTAACCGAAAACAGCTCACCAGGCACATAGA
TCATCTTACGCAACGTTGCATCGCACGGCATATGCACACGATGATAATCTCTTGGCGATA
AATAAGTGGTAATAAAATTGCCATTTTTGAACTTATCTGCCAGATTAAGATCATTAGCAA
GTAATGTTTCTAAACTAAATTGGTGACCTTTCGCTTGTAATAATTGGTTCTCTTCAATTT
TACCCAACTCACTCACTCGACCGTCTGCAGGTAAACAAAGTGCTTGTGGATTTTGGTTAA
TTGGGCGAGCATTTTCCTTTAATGGACGAATAAAAAATTCATTAAATGATGCATAATCAG
AAGCCTTAGTTTTTTCTGCTTCTGCTAAATTGACTTGGTATTTTTTCGCAAAAACATTGA
TGATGAAATGAGTGATTACTCCCCATTTACGTTCCGCAAGCCAGCCTGCTGCTTGGGTTA
AGTACAGCTGTGGCATCATATATTGAAACGCGATTTTGGCACGTTGTGCGTAGGTTGGCG
CTGGGTAGGATTTTAATTGCATTGCAGTATCCGATGAATAAATAAGTTAAAGGGATAAAA
GTATAGCAAATGCACGGAAGAATGAGTAGATACAATGAGACACAACAAACTTTATTTTCT
AAATTAAATGCAGAAAACAAAGCGTATTAGCAGAGTAAAAAATGTTTAACAGCACGAGAT
ATAGCACCCCTAAAAGTCCCCATTGTTTCTTATACCTTGGCATACCAATCTTTTTTCTGC
GATGGGTCAAGTAGGGTAGTTAATAGGCTTGCCAGTAAATCCACACTGAGAACAAAAATA
CCAATCGCAAGCACGCCTGCGGAAATCGCATTGTAATCTTTTAGTGCAAGGGCATTAACT
ATCCAACGTCCTACGCCTCCCCAGCTCACCACATTTTCGACAAGCATAGCAAAGGCGAAA
ATTAAAGTGATATTTCTTGCGATCATCGGAATAAGTGGAGGCAAGGTATTGCGTAAAATA
TGCACCCACCAGATTTTAAGTGGCGACCAGCCTCGTGTACGAGCGACTTTGACATAATTT
TGTTTCAGCACATATTCCGTACGTTGTTTTGTCATTCGGATAATTTCTAACGTCGCTGGC
ACAGCTAATACAAGGGTGGGCAGTGCAAGATGATGCAAGGCGCTTTGCATCATTTTTAAT
TTATGTGGTGCATCTGAAAGAAAAATATCTAAAATTTTAACGCCTGTGATTGTTGGCACC
GCATAAATGGGGTGGAGTTCGCCGACAGCTGAAATTGCCCAATGATGGCTAGAAGCATAC
GCCAATAAGACAATGGCAAGCCAAAATACAGGCACAGCAAGGCTTAATGATCCCAGTGAG
CCTAACAGTTTGCCAATCATATTTTGCCGTTGTAGCGCCGCAAAAAAGCCAAGCGGAATG
CCTAGCATCAGCGAAAGTAACATAGCCGATAAACAGAGCGAGATCGTGGCTGGAAAGACA
TTTAAAATTAATTTCGTTAAAGGCTCACCTGTCATTTCGCTAACGCCTAAATTCCCTTCA
AGCAATTGTTGCAAATAAATTGCATAGCCTGAGAAGCCTTGTTCAATGACAGAATAATGC
GGATTTCTCAGCAAAATAAAATAACTGATAAGCGATAAAATCATCAGTGAAATGATGATT
AACAAGAGCTTACGAATAAGAACGAACAACATTTTATTTCACCTTAATGTCAGATAATTT
AACCTGCCCAAAGGCACTGATTTTGACATTCTTAACGCTGTTATTGGCAACTAACAATCG
TTTGACATTCACCAAAGGTAACAGCGGTAAGCGTTCTTCAAGTAGAGTTTGAAGTTGTTG
ATAATATTGCATTCGGCTTTGTGGATCTTCAGCGGTTCTTGCTAATTTAAGCAATTCATC
AAATTCCACGCTACACCAATTCGATAGATTGGTCACCGCATCTTGCAAGCGACAACTTAA
AATCGAAGAGAGAAAACTATCAGGATCAAAATTATTGGCTAACCAACCACTTAGAATTAA
ATCATAGTCTGCCTGATGATTTTCAAGTTGCTGAGTTAAGTAGGCTCGGCTCACTTGGCG
AACATTGAGCGTAATTCCCACTTTCGCTAACTCTGCTCGCAGATATTCCGCCATTTTTAA
CGGGTGCAAGTGATAAACACGTTTTTCATCAATTACCCACAGTGTTAAGCGGTCTGTTTC
CTCCACTTTTTTACTCGTATCAGGCGGATAATAGGGATAACTTGTTGGATTTGCTTGAGC
ATACAACGCTTTCGGTAGTACATTCTGTGGCACTTCAGCAACACCGTAGAACAGAATACG
CGCTAGACGCTCACGATCAATACTTGTCGCAATTTTCTGGCGTAAAGCAGGATCTTTCAT
TTTATCTTGGCGGAAATTAAAGGCTAAAAAAGCAAGATTTGCTCCAGCCGTTTCAATCAC
ATAGCCTTGCGTTTTATCCAAAATAGAGAGCTGACTTGGTTCTGGAAAGGCAGAAATGTC
GCACTCGTTATTCAAAAACTTTGCCATTCGCCCTGTGCCAGAGGTAGAGAAATCTACCAC
TAAATTGCTGATATTAGCTTTTTTACCCCAATAGCGAGGATTAGGCTGCAAGCGAACAAA
ATCGTTTTGTACATAATTATCAAGCTGATATACCCCCGTGCCAACAGGCAAAATATCCAG
TTGCATTAAGTTATCATCAGCATTGAGTTGTAAGGCATACTCTTTCGATAAAATCACCGC
ATACTGACTGGCAAGATGAGCCAAAATTGAGCTATCCGGCTGTGCCAAACGAATTTTGAC
AATATGCGATGAAGGCGCTGAAATCTCGACGATCTGATTAGCGAGATCGACACTTTCAAA
ATAAGAGAAATGGGTGCGGTCTGCAATTCGGTGACGAACTTGATGTTGCACTTCTCGATT
AAGCTCAGGCAGTTCATCAACTTTGCCCAAAATTCGATTTAAGGAAAAGATCACATCTTC
GCTTGTCAAATAGCGTGTCGGCGTAAACCATTTTGTATGATGAAAAGAGACTTTTTTGCG
TAAATATAGCGTAATGGTTAAACCGTCTTCACTGATTTCAAAGCGTTCTGCAAGGGCTGG
TTTCAGCTGGTTTTGTTCAGGATCAAATTCAATCAGTTTGTCGTAAATCTGTTCTGTAAC
GATATTCATATTTGAGCCAACATCGGCTTTTTGAGGATTAAAAGAAAAACCAGAAGCACT
GGTACAGTAAACCAGACTGTTTGTTAGCAACGCTTGTGGAATTTTAGGCGAAGCGTAAGC
GGTGGGATATGCACCTAAAAATGCAAATCCCCATAGCATAAGTTGCGTAAAAATCAGGTT
AAACCCTTTCATCATTTGCTAATCCCATAACTCCGCAATTTATTGGCAATGGCAGTATGT
GAAACCCCTAAGCGTTGAGCCAATTTACGCGTACTTGGATATTCCGCATAGAACTTGCGT
AGCAGTGAGGCTTCAAAACGATTAACCAGCTCTTCTAATGAACCTTGCTCTAAATGTGAG
ATTTCAAAATGGCTTGGCACCGTTTCAGGCAAGTTAAGATCACTCGCTTTAAGTTGATCG
GTAGCTAAAGAGCAAGCTCGATAAATGGCATTATAAAGTTCGCGTAAATTTCCAGACCAA
TGATAGGCTTGCATAGCTTTGATAAAATGTTCATCGTAAAGCGGTTTACGAATGCCTAGT
TGCTGACTGATTTGGGTAATAAAGTGATCGGTCAGTAGCATTAAATCCCCTTGTCTTTCA
CGCAACGGCGGTAAATTCAAGGTAAGCACATTCAAGCGATGGTATAAATCTTCGCGTACT
TTTCCTTCCGTAACTAAGGTCGCAAGCGGTTTTTGTGATGTACAAATAACACGCACATCA
ACTTGAATTTCTTTATCTTCACCTACGCGGCGAAATGATCCATCATTCAAAAAACGTAAT
AATTTGCCTTGCATTTCAAGGGATAGTTCTGCAACCGAGTCGAGCAATACTGTTCCGCCA
TTGGCATACTCAAAAAAGCCAACGTGCGTACGGTCGCCACCGTGATGTCCAAACATTTCG
CTCTCAGCCTCTTCTTCAGGCAATCCAGCACAATTAACGGCAATGAATTTTTGATCCCGA
CGAAAACTAAATTGGTGGCACGCTTTGGCAAACAAATCTTTACCTGTTCCCGTTTCGCCT
TGAATAAGCAAAGGCACATTGAGTATCGCAAATTTCTTGGCTTGTTCAATCACCGCTTTC
ATTTTGGCACTCTTCGTCAAAATATGATCGAAATCACTGTTTTGATTTGCCATAAATTGA
CGTAAATCGAGTTGCATTGTTTGCTGAGATTGCAGAGTAACAACATACCCAAGCGGTCGG
TTTTGTGCCGCCTCCCACAATTCAATCGGCAGTAAATCCATTCGCCATACTTGATCATTA
AATTGAATAGGGTGAGAAATTGGCTGTAACGTTGTCGGTAAAATAGAACGACCTTGTTGC
AAAACCCACTGATACCATTTGGTGCGATTGAGATTGACGATAATTTCGTTGAGATCAACG
CCTTCAAGAGAAAGAATTTGCTCTTGTTTTTTCTTAGGTAGCGACTGGCGATAAATCGGT
AATAAAACTTTACAGGCTTGAGAATTAGCAAAGGCAATTTTACCGTTGAGATCAAGCGAT
AAAACAGGATTAGGCAACGCCTCAATTAAGGCTCTCAACTCAAGATTTTTACGTTCTTGT
GGAAGATGATGAATTTCTTGAACAGCAGTAATACTTGGAATTTTCTTCAACTGTTTGACA
AAATTAGCTTGCTGGCTAGTCTCCATTGCTTCAGTACGCAAATAAACAAGCCCTTTTTCG
CCTAATTTTTGCAGTTCGATCCCTTCTAAATTTATGCCTTGCGTTGCCAATAAACTTAAA
ATATCTTGAGCAACGCCCACACGTTCAATACACTCAATCGCAAATCGCATCTTCTCTTCC
TTTTGTAAAATAAGCCTTTGATCTGTCCGCTTATGATACTCCGAAAAAAGAATTTTGGAA
ATTTTTGTTTACAATATAGTAAGACAAGAATGGATTAACTATTATTGTAGGGAGAAAAAT
CTAGGCTATACTTGTAATCATCTTATCTTCTCCAAATAATTTCACATTCTACTTTTAACT
GCTCCATTGGCTTTCCTTGCAACTTTTGGCGTATCAGATTAAACAGCGAAAATGCAATTT
GTTGATGATTCTGTTTAATCGAATGAATATGAAACGGCAGAGCGTTAAGTAAATCGTGAT
CATCAAAAGTGGCTAAATGTAATTGACCGTTCAACAGTTTATCCATTTGCTTGTGTTCAG
TGAGGTAACGTAGAACACCTTCCAAAATGGTATAAGACGCGGTAAATACTGCTTCAGGCA
AACGCCCTAAACGTTCAACCAGCTCTGCCATCAACTGATAACCTGATTCAGGTTGGTAAT
TTTTATGTAAAATCCAACCGCTTTCTTCTTGTAAGTTACCTTGCTTTAAGCCTTGGCGAA
AACCAGCTAAACGAGATTCACTAGGAGAAAGTGAGCATTGACCGCCAAAATAAAAATATT
CTTTAAGTTGATAGCGTTGGATCGTTAGAGATACTAGTTCTGCAATTTTTTCGGTATCAG
CACTAATCACATAACCTAATTCAAGTTGAGGAACATAGCGGTCAAGTTGTAATAGAAGAG
TATGCTTTAATACGGATTTATAGTATTTTGGATCTTGATGTGTTGGAGCGGTAATTAGGA
GATCAATTTGACGATCAAGCAAACGATCTATCGCTTGTTTCTCCTGTTGAGGATTATCAT
CAGAACAAGCAATGACTAAGTACAAACCATTCTCTCGGCACAATTTCTCTAAAGTCTTTG
CTGTAGAGGCAAAGCCATAATTGGTTAAATCAGGAATGACCAGACCAATAACATTGGTGC
GACGTAGTTTAAGTGCTTTTGCATAAGCATTTGCACGATAACCGTGCTGTTTTGCGATTT
CTTCAACTTTTTGGCGGGTTTCAGGCTTAATGCGAAATTGTTCTGCCTGCCCATTTAAGA
TCATACTTGCTGTGGTTTTTGATACACCCGCAAGTTGTGCAATATCATTGAGGGTTAAGC
GTTTCCGTGACGACTTAATTTCCATATATTCTCCCTTATTTAAGATGTGTATTTTATTTC
TTTATTTTTGGGAAGAATTATAGCTGATTTATCTTCTCATCGGTAATGAAATGAAAAAGG
AAGCTTATTGCTTCCCTTTCCTGTTAAGACAGATTAATCCGCCAACTTCGTACCATATAA
GTAAGTATAACCAAATGGGCTTTGTTTATAGTCTTGAACACGTTTACTTGTTGGGGCAAA
GTTAATTGAGTGTGCCACATTGATCCAAGGCACTTGTTCTTTCAACAATACTTGTGCTTG
TTCATAAATTTTTGCACGCTCTGCCTTGTCAGATAAACCAACCGCTTTGTGTAACAACGC
ATCTAATTCAGGATTTTTAAAGCGAGCGTAGTTACTGTTACCCACGTTTTCACTGCCGAA
TAGTGGCGATAAGAAGTTATCCGGATCGCCATTATCACCCGACCAACCGTAAGTCCCCGC
AGTCAATTCACCTGCTTTGGTACGCTTGATGTAGTCGCCCCATTCGTAGCTAACCAGTTT
TGATTTCACGCCTACTTTTTCCCAGTCGCTTTGCACTAATTCCGCCATACGACGTGGGTT
CGGGTTAGAAGCACGCACCACAGGCTGTACCCAAATATCCGTTTCAAAACCATTTTCAAA
GCCAGCTTCTTTTAATAACTGTTTTGCTTTTTCTGGGTTATATTCATAACCAGTGATTTC
GTTGTTATAGCCCCAAATTGTTGGTGGAAGTGGGTTTTTCGCCGCCACACCTGCACCACG
ATAAACGGCATCAATGATCGCATTTTTATCCACCGCATAGTTTAACGCTTGGCGTACTTT
CACATTATCGAACGGTGCTTTTTCAGTATTGAACGCAATATAAGCAATATTCAACCCTGA
TTGAGAAAGTAAATTCACTTTCGGATCGGTTTTCATCTTCTCAAGATCTGCAGCATTTGG
GAAGTCAATTAAGTCACAAGCACCCGCTTGTAATTTTGCATAACGAGCCGTTGCATCAGG
GACAATTTCAAAGATCAAGCGGTCAATATCAGCTTTCCCTTTCCAATACTCTTTATGTGC
GAAATAGCGACTTTTTTGATCCACTTGATAGCCTGCAAACACAAACGGACCAGTACCAAT
AGGTGTTGTATCAATGGTTTCTGGTTTGCCTGCCGCTAACATTTTATCCGCATATTCCGC
TGAATAAATCGAGATAAAGTCCATACCTAAACTCGCTAAGAATGTTGCATCTTGACGGTT
TAAGGTAATTTTCACTGTATGATCATCAACTTTTTCCACTGATTTCAACAATGTTGGGAA
TTTCATTGCTTTGAAATACGGATAAGTTGCTTTAGATACATTGTGATATGGGTGATTTGG
ATCTAACTGACGTTGGAATGAAAACACCACATCGTCCGCATTAAAATCACGGCTTGGGGT
AAACTCTTTATTTGAGTGGAATTTCACACCTTTACGCAAATTAAAGGTATAAGTTAAACC
ATCATCACTCACTGTCCAGCTTTCTGCAAGGGCTGGTTCAATATCTGTTGAACCACGTTT
AAACTCAACAAGACGGTTATAGACTTGTTGTGAACTTGCATTATAAGAAATACCGTCCAT
CACTAATGCAGGGCTAAAACCTGTTGGTGAACGGCTAACACAGTTAATAAACGTTTTATC
TGCTGCTTGAGCAACAGTTGAAACCAATAATGTCGTGGCTAAGAGAGAGAATTTAGTGTT
TAGTTTCATAATATCTCCAATAAAGAGTGAAAAATTGCAAGCAAGATACCGATTATTTTG
CTGAAGGTAAAGAACAAAAATGTGGTCTTTATAACAAAATGATATAAAAAACTCACCGCT
TGCGTAAACAAGCGGTGAGTTTCTTTCCATTATTTACTAGCGAAATTCAGCCATTAACTC
GCCCGCTTTTTGTACCATTGCTGTTGAACCCACAAAGAATGGCACACGTTGATGTAATTC
AGTTGGTTTAATGTCTAAAATCGGATTAAATCCGTCTGTCGCCATACCACCAGCTTGTTC
AGCTAAAAATGCCATCGGGTTGCCTTCGTAAAGTAGGCGTAATTTACCGTTCGAGTGGCT
TTTCGTACTTGGATAAATGTAGATACCGCCTTTTAACAAGTTACGGTGGAAGTCTGAAAC
CAATGAGCCGATATAACGAGAAGAGTATGGGCGCCCCGTTGCTTTATCTTCTTCTTGGCA
GAATTTAATGAATTTCTTCACGCCCTCTGGGAATTTGAGATATTGCCCTTCGTTAATCGA
ATAATATTTGCCTTCAAACGGCATTTTCATATTTGGGTGAGAGAGAATGAACAAACCTAA
AGAAGGATCATAGGTAAAGCCGTTTACGCCATTACCCGTCGTATAAACTAACATTGTTGA
TGAACCATAGGTCACATAGCCTGCTGCAACCTGTTTACGTCCAGGCTGTAAGAAATCATC
CATCGTCACTGGTGTACCAATCGGTGATACACGTTTGTAGATCGAAAAGATTGTTCCGAC
AGACACATTCACATCAATGTTGGACGAACCATCAAGGGGATCTGTCATTAGAATGTATTT
TGCATTTCGACCACGTTCTGTATCAAACGCCACGAAAGTATCATCTTCTTCAGATGCAAA
TCCTGCCACATCGCCACGAGCAATTAATGCTTTTTTCATTGTTTCGTTGGCAAATACATC
GAGCTTCATCTGGGTTTCGCCCTGAATGTTTTCATCGCCAGATACACCTAAAATATCTTG
GGTTAAACCTGCTCGGTTAATATCACGGTGAATGATTTTGGCTGACAAACGAATGGACGA
TAGAATACCACTGAGTTCCCCCGTAGCTCCTGGATATTCTGCTTGGCGTTCAACAATAAA
TTCGCCTAATGTTTTCATTTTTTATCTCCTTATTAGCTATTCAATGCAGTTTGCTTTATT
ATACTCGCCCATTGAAGCTCTGTTTTCGAGTAAAGTTTTGTTTTGTGATACTGTTCACAA
TTTTTATGTAAGGAATGCTATGAAACAGCAACATATTCATATTTTAGGGATCTGTGGAAC
CTTTATGGGTGGCGTGGCGATTATTGCAAGGGAGTTAGGTTATAGAGTCACAGGGTCAGA
TACCAATGTTTATCCACCAATGAGTACCTTTTTGGAAAAAAGTGGCATTGAAATTATCCC
CCATTACGATATTGCACAGCTCGATCCTGTTCCCGATATGATTATTATCGGCAATGCGAT
TAGCCGTGGTAATCCTTGCGTAGAACATATCTTAAATCACCGCTTGCCATACACTTCAGG
GCCACAATGGCTAAGAGATCATTTACTCAAAGATCGTTGGGTGCTTGCCGTTTCAGGCAC
ACACGGCAAAACCACCACAACGGGAATGTTAAGCTGGATTTTAGATCAAGCTGGCATTGA
TACGGGTTTCTTAATCGGCGGTGTGGCAGGCAACTTTGGTATTTCTGCTCGTGCAGGATC
AAGCGATTTCTTTGTGATTGAAGCGGACGAATATGATTCAGCCTTTTTTGATAAACGTTC
TAAATTCGTACATTACAATCCAAAAACCTTAATTATCAACAACATTGATTTTGACCACGC
AGATATTTTTGATGATTTAAAAGCAATTCAACGCCAGTTCCATCATCTTATCCGCACAAT
GCCACAAAATGGCTGCATTTTGTCTGCAACATCAGATGAAAATGTCCAAAACACCTTAAA
AATGGGCTGTTATAGCGAGCAGCAATTTATCGGGCAAGATCAAGATTGGTACGCCGAGCC
GTTAAGTTCAGACTATTCTCATTTTGCGATTTACCATAAACAGCAAAAAGCAGGAGAAGT
GAAATGGAACTTGCTTGGTGCTCACAATATGCACAACGGCTTAATGGCGATTGCCGCAGC
ACATCACGCGGGGGTAAGCGTTGAGCAAGCCTGTTTAGGTTTAAACAGCTTTATCAATGC
CAACCGTCGTTTAGAAGTCAAAGGGGAAGTAAACGGCGTTACCGTTTATGATGATTTTGC
TCACCACCCAACCGCTATTTTAGCAACCATCGACGCACTTCGTGGCAAAGTAGGTAAAGA
ACAACGCATTTTAGCGGTATTAGAGCCTCGTTCAAACACAATGAAAATGGGCGTTCACAA
AGAGGAAATTGCCCCATCGTTGAAAGACGCTGATGCCGTCTTTGTTTATCAACCCGATAC
CATTCCGTGGCAAGTCAGCACGATTACAGATGCACTAAGCCAGCCGGCACAATGGTCGGC
AAGCCTAGATGAATTAGTGGAATTGATTGTCAAGGAAGCTAAACCAACGGATCATATTTT
AGTGATGAGTAATGGGGCATTTGGTCAGATTCATCAGAAGTTATTAGAGAGACTACCTTT
TTCGTTAGCAGCCGCAAACATTGTATAAAATACATTCAATATTATTTATGGTACGTTATT
TACTTTTGCCTTTCTATTTTTCTCTTAAAATGCCATAATGACTCGCTTTTTCTGTCTATT
GAATTTTACTGAATAAAATTGTGGAAAATCAGACAAAAGTACCGCTTGCAACGGTTAAAA
ATGCAAATATCGTGATTGATTATGCGGTCAGATTTTGAGTGTAAGACATAAAACAGATCA
CCTTAGATCATAGGGTTCACGTCAGTTTGTCCTTAGACAGTCGGGAGATTGACAGATTAG
CAAAAATACAAACCCAAACCCCATGAATAGCACTAACAAAAATAAAATGAGAAAACACAA
TGAAAAGAATGTTAATCAATGCAACTCAAAAAGAAGAGTTGCGTGTTGCCCTTGTTGATG
GGCAACGACTGTTCGACTTGGATATTGAAAGTCCGGGACACGAACAAAAGAAAGCAAATA
TCTACAAAGGTAAAATTACCCGTGTTGAACCTAGTCTTGAAGCAGCATTCGTTGATTACG
GTGCAGAGCGTCACGGTTTCCTTCCGTTAAAAGAGATTTCTCGTGAATACTTCCCTCAAG
GTTATGTATTCCAAGGTCGCCCAAACATAAAAGATATTATTCAAGAAGGGGCGGAAGTTA
TTGTTCAAGTCAGCAAGGAAGAGCGTGGTAATAAAGGGGCGGCTTTAACGACCTTTATCT
CTTTGGCTGGTAGCTATCTTGTTTTAATGCCAAATAACCCTCGTGCTGGCGGTATTTCTC
GTCGTATTGAAGGGGACGAGCGTTTAGATCTGAAAGAAGCGTTAGATTGCTTAGATGTAC
CTGAAGATGTGGGTTTAATTGTGCGTACTGCTGGGGTGGGTAAATCCCCTGAAGAGCTAC
AATGGGACTTAAAAGTTTTATTACATCACTGGGAAGCAATCAAAAAAGCGGCAGAATCTC
GCCCTGCACCGTTCTTAATTCATCAAGAAAGTGATGTGATTGTGCGTGCAATCCGTGATT
ATCTTCGTCGTGATATTGGTGAGATTTTGATCGATAATCGTAAGGTATTTGAGAAAGCAA
AAAATCATATCCGCCTTGTGCGTCCTGATTTTATCAACCGTGTTCGCCTGTATGAAGGTG
AAGTACCGTTGTTCAGTCACTATCAAATCGAATCCCAAATCGAATCAGCATTCCAACGTG
AAGTGCGTTTACCGTCAGGCGGTTCTATTGTGATTGATGTAACCGAAGCATTGACAGCTA
TCGACATCAACTCATCTCGTGCGACCCGTGGTGGAGACATTGAAGAAACAGCATTAAATA
CCAACTTAGAAGCGGCAGACGAAATTGCTCGTCAGTTACGTTTGCGTGACTTGGGCGGTT
TAATCGTGATCGACTTTATTGATATGACTCCAGTTCGTCATCAACGTGAAGTGGAAAATC
GTATCCGTGAAGCGACACGCCAAGATCGTGCAAGAATCCAGTTTGGACGCATTTCTCGTT
TCGGATTACTTGAAATGAGCCGTCAGCGTTTAAGTCCATCATTAAGTGAAGCGTCATCAC
ACGTTTGCCCTCGCTGTCAAGGTACAGGAAAAATTCGTGATAACGAGTCGATTGCACTCT
CCATTTTACGTTTATTAGAAGAAGAAGCGATTAAAGAAAACTCAGTACAGGTTCACGCTA
TTGTGCCTGTGGAAATTGCTTCGTACTTATTAAATGAAAAACGTAAGGCGATTAGCGACA
TTGAAAAACGCCACGATGTCCAAGTGATTGTTGTACCAACCGAAAGTATGGAAACCCCAC
ACTTTAGCGTATATCGCCTGCGTGAGAATGAGATCGTTCCAACCTTAAGTTACGATTTAG
TGAAACGCTACCAAGAACAAGATGAAGAAAATCACATTCATCATCACCATTCGGAAGAAG
CGTTGGTTAGCCGTAATAAGCCAGTGATTACCGTTGAATCAGTATTACAAAGTTCAGAGT
TAAATTTACAGCCTGCACCAACACCAGTTGAGCCAGCAAAACCTTCGTTAATCAGTCGAA
TTATTGCGAAAATCAAAGCAATGTTTGCAAGCGAAGAGAAAGAACCTGAGAAGAAGCAAG
GTAAAGGTAAGGCTCGTAACCAGCGTGAACGTCGTCAGCAACGCCGTGAAAAACCAAACC
GCAACGAACGCCAAGAGCGTAAAAACACGGTCGTTGAAGCAACGAAAGAAGCTGAAGTCG
TTCCAGTAGAGCCTAAGAAACGTCGTGAAATTGTAGAAGAAGTGGTAGGTGTTTCAGTTC
CGCAACAGCGTGAAGCGAAAGTGGCTGAGCGTCGCCAGCGTCGTGACTTACGTAAGAAAG
TGCGAATTGAAACTGCAGAACATTCAGCGGAAATTACCGCTTCTTTACCACCAGCAGAAG
AGAATGCGGCTGATTCATTTGTGGCAGAGCCTGTGGTGACTACAGTAAATGCAGAGATGC
CTTTGGAAACTTCAGAGCCTGTAGTAGAAGAGCGTACAGAGCAACGTGAGCCTCGCCAAC
GCCGTTTACCTCGCCATTTACGCGTAGGCAATCAGCGTCGTCGTGAGCGTCGTGAGGAAG
TAAAAGCAGTAATGCCATTAACTTCGGCTGTCGCTTCGCCTGAACTTGCAAGCGGTAAGG
TTTGGATTAAATTTAGCGAAATGCCAAAAGCTGTTGCGGAAGAGAAACCTCGTTTCTTAT
CTGTTGATGAGATGTTACAACAGCAAGAACAGCCAGTTCAATCTGTAGCAAGAGAAGTAG
CTGAACCCGCAAAAGAGGAAGCTAACACTCAGGCTCATCAAGATTCAGCGGTACCATTTG
GTTATTTCGTAACTCAAAGTTCAGATCGTGATTTAGTCAAAGACAACCACAAACGTCGTA
CGAAAGTTGAAGCAGAATCCGCAGAAGTTGATCCGAAAGCAGTGGCTTTATCGGCTAAAC
CATTCGGACTTGTGGTTTCTCAACCGACTAACCGAGATTTAGTTAAAGAAAATCACGAAC
GTCGCCATATTAAATTGGAAGAGCTAGGGCCTCAAGCGGTCGAATCTGAGCAGAAAGTTG
CAGCTCCGATTCCAAAACCGATTAAGGTTTATCAAAGTCAATATCAGTTTGAAGGGAAAC
TAGGCACATTCTCTCGTGTTGCACATACGCAAGTAGAAATGACGGTTGCAGCAGCACCAG
CGGAAGAAATTGCCTTAATTCAAGCAAAAGAGTGGCAGAACTCAAAATACTATTTCTACG
GAAAAGGCTTTGGCGGACATAGTAGTGCAGTGAGCCACGTTTATTCTGCACCGAGGGGGG
CAAAAATAAAAGGTTGATCTTTAATCACTTGTAAATGCTTAGGGAACTAATTCCTAAGTA
TTTACTCTAAATGTGGCAATTTAAACCTTAATTTATAGGAATTATTTTTATGAAAAAATC
TTTATTGGCCGCTTTAGTTTTAGGTGCAGCAACACTTTCTTTAACCGCTTGTGATCAAGC
AAAAGAGAAAGTTGCTGAGGTAAAACAAACAACAGAAACTAAAGTAGAAGAAACTAAACA
ATTAGTTGAAACTAAAGTGGATGGGATAAAGGACGCAGTGTCTTCTCAGACTGAAGAAGC
AACACCAGTCATAGATACTAAATAATATTTGTCCATTTCGTATAATTGAAATGAAATATA
CTTCTCTATAAACAAAATTCAATAAGATTGATATTTAGATATTGAGGAGTAATTTATGTA
AATACCGGTTTTTGAGATTATTAGAAAATCGGTATTTTTTCTTTACAAGAATAAAAGTAT
TGAAGTATTTTTAAGAATTTATAGATACTTCGTTTTTATACATGTTTTCTAAAACCAAGT
TACCAGTTGGTGATGGAGTAAGATTGTAAATATATAGGAAAATGGTTTTCTATTTCATTG
GATACTTTGCCTCAGAATATACAGGATAGTTTTAGAAATAATATTGCATTAAATGCAATT
TATGAGGCAAGAAGCATCGTATTTTCTAATGGTTCCAAGATTATTGTTCAGTGAATACCA
AAGTAAAGTTATTTTGGAAAAGCTGTATGTTTGTAGATTATTTTGACAAGGTGCTCTTTA
CTTATTAGTTAGTCTAAGCTAAAATGCCTCACCTTTTTTAGTTCTATGCCGCCACCAATT
TGTGCGGCTTCATTTAAACATATATTTCCTGAGGTGATGGCTTATGCCAGTAATTAAAGT
TCGTGAAAATGAATCATTTGACGTAGCATTACGTCGTTTTAAACGCTCTTGCGAAAAAGC
AGGTCTTTTAGCTGAAGTTCGTGCTCGTGAGTTCTATGAAAAACCAACTACAATTCGTAA
ACGTGAAAAAGCGTCTTTAGCAAAACGTCATGCTAAACGTAACTTCCGTGAGAACGCGCG
TAACACTCGTTTATACTAATTTTAAATTAGGTAGCAGAAGTTAAATTGGAACCGTGAAAC
CTTTAAGGAATCACGGTTTCAATGTTTATACCGTCCATTATAAGCGGTCTGAATTGTAAA
AAAATTTGCAAAACTATCCGCTTGCTAGCAAGGAGATAATCAATGAAAGGCTCTATTCCT
CGTTCATTTATTGATGATCTTGTTGCTCGAACCGATATTGTCGAGCTGATCAATAGTCGT
GTTAAACTCAAAAAAGCAGGGCGAGATTACCAAGCCTGTTGTCCTTTTCATCACGAAAAA
AGTCCCTCTTTTACAGTGAGCCAATCTAAACAGTTTTATCACTGTTTTGGTTGTGGCGTA
CACGGTAATGTCATTAGCTTTTTAATGGAATATGACAAGTTAGAGTTTCCTGAAGCAATT
GAGGAACTTGCTGCATTGCACGGGTTAGAAGTGCCTCGTGAAAATGTGATCAATAGAGAT
GGCAAACCACAAGCCAGTTATAAAACTCGGCGTAATCTTTATGAATTGTTAGATTTGGTC
GCTAAGTTCTATCAACAGCAATTAACGCAAGATAGTGCTAGTCAAGCCTATTTGCAGCAA
CGAGGTTTATCTCAAGAGATTATTGATCGTTTTGAAATCGGTTTTTCACCAAATGCGATG
GACGCAGTGCTTCGTCGCTTTGGAAATAATCCTGAAGAAGTTCAAAAGTTGCTTGATACG
GGTATGCTCTCTAAAAATGATCGTGGCAATGTGTATGATCGTTTCCGTAATCGTGTGATG
TTTCCAATTCGAGATAAGCGTGGTCGAGTGATTGCTTTTGGTGGGCGTGTATTAGGCGAC
GAAAAACCCAAATATCTTAATTCCCCTGAATCTGCCACTTATCATAAAGGCAATGAGCTT
TATGGTTTGTATCAAGCCTTACAACATAATGAAAACCCTGACTTTTTATTTGTCGTTGAG
GGCTATATGGACGTAGTGGCTTTAGCTCAATTTGGGGTGAATAATGCTGTTGCCTCTTTG
GGAACGGCGACAACAGGTGAACAAATTCAGTTAATGTTCAGATCAACAGAGCAAGTGATC
TGTTGCTACGACGGCGACCGTGCAGGGCGAGATGCTGCGTGGCGAGCATTAGAAAATGCG
TTGTCTTATTTACACGATGGCAGACAACTGAAATTTATTTTCTTACCCGATGGGGAAGAT
CCTGATACCTTTATTCGCTCTCAGGGTAAAGAGGGTTTTGAACGCTATTTGGAACAAGCA
TTGACATTGAGTGAATTTTTATTTGATTCTTTGCTTACGCAGGTCGATCTTTCTACTAAA
GAGGGAAAATCTAAGCTCGCTTCATTAGCATTGCCTTTGATCAAGCGTATCCCAGGTGAA
ATGCTACGTTTGTATTTACGAAATATATTGGGGCAAAAACTAGGTATTCTTGATCCAACA
CAATTAGAGGTGATGTTGCCTCAGAAAAGTGTTGAAACTGCACCTAAACGCCACAATATG
CCACATATTGAAAGGACACCGATGCGGTTACTGATTGCGTTACTACTTCAAAATCCTCAT
TTGGTTCAAAATGTGCCTGAAGATGTGACATTTTTACAGAGTTTGCAGGAAAAAGGTTTC
GATCTTTTTCTGGAATTAGTCAATATTTGTCACGCTAATCTGGGTATTTCGATGGGCGGT
TTATTGGAACATTTGCGAGAGAGTCCAAACTATCGCCACTTGGAACTGCTGGCAAATTGG
GATCACTTGGTATCCCCTGAAAATGTCGAAAACACTTTTATTGATACGCTTGATTTTTTC
TATAAGAAACTGCTTGATCGACAAATTGAAATTTTAATGGCAAAAGATCGTACAACAGGT
TTAAATCAGCAGGAAAAACAGGAATTAATGATGTTATTGACTGGGCGGTAAGCGGTCAAA
TACTTATAATTTTTTGCAAAACTATTTATCGCACCTCAAGCAGTGGTATAATCCACTACT
TATTTTTGCTCTTAAGAACGGATAAAGCTATGGAACAATACTCTCAATTAGAAGAACAAC
AATCTCAGTTAGAACTTCTTATCGCTCAAGGGCGTGAGCAAGGATACTTAACGATTTCAG
AAGTTCACGACCACTTACCAGAAGAACTTGTCGATGCAGATCAGATTGAAGACATTATTC
AAATGATTAACGATATGGGGATTAAGGTGCTGGAAACTGCCCCTGATGCCGATGATTTGA
TGCTTGCAGGCAATATTGCCGATGAAGACGTAGTGGAAGAGGCGACTAAAGTACTTTCTA
CGGTAGAATCTGAAATTGGTCGAACTACCGATCCTGTTCGTATGTATATGCGTGAAATGG
GAACGGTTGAGTTGCTTACACGTGAAGGTGAAATTGATATTGCAAAACGCATTGAAGAAG
GAATTAACGAAGTTCAGTGTGTCATTGCAGAATACCCTGAGGCCTTAAGTGAATTAATTG
CTCGTTATGATCAAGTTGAAGAAGGCACTGTACGTTTATCCGATCTTGTAACCGCTTTCG
TTGATCCGAATGCGGTAGAAAGTACCCCTGTAGATGACCTCGATGCCGATCTAGATGAAG
AAAGCGAAAGTGATACCGTTGCAGATATTGATGATGAAAGTGAAGATGGTGAATCATCAG
GCGATGGTGGTGATGATAATAGCATTGATCCAGAACTTGCTCGTGAGAAATTTACGCTAT
TAAAAGAGCAACATCAAAAAGCCTTACAAGCAATCCAAAAACATGGACGTACTAGCAAGC
GTTCAAGAGATCAAATTCAAGCACTTTCCGATATTTTCCGTGAATTTCGCTTAGTGCCAA
AACAATTTGATTTGTTAGTGGAAACGATGCAAAAAATGATGAAGCAAGTGCGAGCAGAAG
AACGTCAAATTCAACGCTATGCTGTAGAATATGCAGGCATGAAAAAGACGGATTTCATCA
AAGTATTCCAAGGTAATGAATTATCTGAGGCGTGGATTGATAAAGCGATCAATGCTAAAA
AGGGTGGTGTGCCAAAATTAGCCAACTATGTAGATAATATTCGTGTAAATATCGCAAACT
TGCAGAAACTTGAGGAAACAACAGGTTTAACCATTACGCAAATCCGTGAAATTGGCGGAC
GCATTGCAGATGGCGAATTAAAAGCACGCAAAGCGAAGAAAGAGATGGTAGAAGCCAACT
TACGTCTTGTTATCTCTATTGCTAAAAAATATACCAACCGTGGTTTACAATTCCTTGATT
TAATTCAGGAAGGTAACATCGGCTTAATGAAAGCAGTAGATAAATTTGAATATCGCCGTG
GTTATAAATTCTCAACTTATGCGACTTGGTGGATTCGCCAAGCGATTACTCGCTCAATTG
CAGATCAGGCTCGTACTATTCGTATTCCTGTGCATATGATTGAAACGATCAACAAATTAA
ATCGTATTTCTCGCCAATGCTTACAAGAGATGGGACGTGAAGCAACACCTGAAGAGTTAG
CAGAAAAAATGGGAATGCCAGAGGATAAAATTCGTAAAGTCCTCAAAATTGCTAAAGAGC
CAATCTCAATGGAAACACCAGTGGGGGATGACGATGATTCACATTTAGGGGATTTCATCG
AAGATAGCTCTCTTGAGTTGCCTCTTGATTCTGCAACAGCAGAAAGTTTGCGAATTGCAA
CGAATGCTGTATTAGAGGAAGGATTAACACCTCGTGAAGCAAAAGTATTGCGTATGCGTT
TTGGTATTGATATGAATACCGATCACACCCTTGAAGAAGTGGGTAAACAATTTGATGTAA
CTCGTGAGCGTATTCGTCAAATTGAAGCAAAAGCGTTACGCAAGCTCCGCCACCCTAGCC
GTTCCGAAACTCTACGCAGTTTCTTAGATGATTAATGGTTAATCCGGTATAGTAGATAAA
GGGGCATAGTAGACAAAATGGTTGCTAATGTTTATTTTCTTTAAATGTTAGCAACTCTTT
TTATTTAAAAAATCCTGTATAAACATAATCTTACGCTTTTTCGTTAATCCATTATGATTA
TTTAATTTTCGTTTAAGTTCACTAAATAATCCCTCTAAGCGATTTGTCGTCTTTTCTATA
TTTAATTCAGAATGTTTTTCATAGATAAAAATAAAATCCATATAATGTTTTAAACTGGCA
TAAGCACTTCTTACATTGCGATGTTTATAAGGAAAATAGCCTTTTTCATTCGCTTTATAA
CCCCTTTCTTTTAAAAAATGCTTGGTGTTTTATGAACCAAGAGTGTAATCGCCGATAAAA
TTCATTTTTTGAGCTTCTTGTGAGTGTTTTTGCAATTATTTTTAATTCTTTACCCGCTTG
TGATTGATGTTTTTTTCTTAATTTCCGCATCACAATTGCCACCATATGAAACTGACACAT
CTGTACTGGCGTATTAAATAAATCTTTCATCAAACCACGTCTACCATCACAGGTAATTGA
TTGAATTATATAGTCTTTTTCTCTTAACCTATTTAGAGCAAGTTTGTAGTAAATATCTTT
TTCGGTTCGCACAAAATAATGGGAAATCACATTATTTGAATTAGAATCCATTAACACTAA
TACGCCAAAATAACGACAGAAAAACGTTGTATCCATAATGATGTTCAAGTATCAATTTAA
AGGTAGTTTTAAAGCTGTTGTAGGGGCTTTATCAATATATCTTTGAATAGTTCTGACTGA
ACAATGATATTTAACGGCAAGTTGTTGATAGGTTTGTTTTCCGGATGTGTAATCAGTCCA
AATTTTTATTGGATCTAATTTATTCTTAAGGGAAAATGTTTTATGACCCTTATGACAAAA
TATCGTTGAATATTATTTGATGTACCATGTTTCTTTATTTTCAGACTTTGGCAAAATGGG
CAGTTTTTTGTTCATGTTTCAAAAAGAGGGCTTAAGGCCTTGTACTATAAGGCGTTAAGC
CACTTTTTATCAACAAATTTGTCTATTACACCTGCAATAAACCATAAGCACCTGAGTCGT
TAAGTATTTAATAGATTTTGCAACTAGTAAGGCAAAAAAGATAATGCTTGTTCAACCACT
TCTACACCCGCCCCTTGTTTGCACGCATTTTCACTTAAATGCCTACGCCACTGTCTTGCC
CCTTTACAGTTTTGGAATGCTCCAAGAATATGGCGGACAATATGATTGAGATAAACGCCT
TGTGAAAGTTGCTGTTCAATGTAAGGTAGCATTTTTTCAACGGCTTGTTTTGGTGTAACA
ATCTCGGCGTTTGGATCAAACAGTTCTTGATCAATATAACCAAGCAAGGACGGATTTTGA
TAGGCTTCACGCCCGACCATCACGCCATCAACAAATTGCAAGTGATGTTTGATCTCTTCA
ATCGTTTTAATCCCGCCGTTAATGCTCATTTTAAGATGTGGAAAATCCCGCTTGAGTTGA
TAAACTCGTTCATAGTCAAGCGGTGGGGTTTCACGATTTTCTTTCGGGCTTAAACCTGAC
AGCCACGCTTTACGCGCGTGAACAATAAAATCGTTACAATAAGGCTGAATTTTCTCAATA
AAATCGCATAAAAATTCATAGCTATCTAGATCGTCAATGCCAATACGATGTTTAACGGTA
ACAGGAATACTCACTTCTTTTTTCATTGCTTCTACACAGCGAGCGACTAAATCCGCTTTT
CCCATTAAACAGGCACCAAACATACCATTTTGAACACGATCTGATGGGCAACCGACATTC
AGATTGATTTCCGCATAGCCCCGTTCTTCCACTAATTTTGCACATTTCGCTAACTGTTCA
GGATCACTTCCCCCTAATTGCAACGCCACAGGGTTTTCTGTGGGATCGTAAGCAAGCAGA
TCATATTTCGCGTGCAAAATTGCGGGTGCGATAATCATCTCACTATAAAGTAAGCTATGT
TGAGTAAATTGACGGTGAAAATAGCGACAGTGGCGAGTTGTCCAATCGAGCATTGGTGCA
ACGGAAAAACGCCCGCGATAGTAAGGTTCTTGCATTGATAAAATCCAAATAATGTATAAA
ACGAAGAATCTATTGTTATTGATAACAATAGATTCAGATTATTTACAAAGTAGCTTGTAG
GGTGGGTCTTGACCCACCATATAGCCGTAACATATTGATTTTATTGGTGGGTTAAAACCC
ACCCTACAATATTCAATCCATCTAATATATAGTTTGTCAATGGTCTAAATCTATTGTCAT
TGATAACAATAGATTCTTATAAAGATCCCATTATGCCATAAAATTGAGTTGAAGATTAGA
ACTAGGCGATCTACCCCAACTTCTTCGCCAACATTGTCACAAAACGTAGCTGAATACAAT
TGCCGTGTTCATCGGTTTTATGTAAATGCCCCAAATCTTCATTGTATTTAACAAGTTCCC
AGCCTTGATAATACTGTTTCAGTTCATCTTCTTGGAATGTAAATGAAAAAGGCATTGGAC
AAGGGAAATCCTGCGTGTTCATTGCACAGACAATAAGATTATATCCCCCGACTTTGGTAT
TTTTTTGCATATTTTCGATAATTGCAGGGATACAATGACGATTTAGGAACATCATTACGA
CAGTGGAAACAATAAAGTCAAATTCACCTTGTATATTAGCTTGGTTGATGTCGTAAATAC
CCGTTTGGATATGTTGTGCATCTTCTTTTTCGATGATTGAATTGAGGAAATGGATACTTT
CTTCATTCTGATCAACTGCGGTTACATCAAACCCTTTTAAGTTAAGATAAAGTGCATTTC
GTCCTCTTCCACAGCCAAGGTCTAACACTTTGCCTGTCGAAAGATAATTCATCGCATTTA
ATACTTCAGAATGTGTTGCAGTGAGATTATATTTTTTAGCGAAATAATCTTCGGGTGTAC
AATAAAAAGCGAGTTGGCAAGCTAGATCTTCGCTTAGTGGCTCAACTTTATGCCAAATTT
GTGGCTCCACAAAAGGTGGCTGGTTTTGTTCGTCGAAAATCATTTCTCTGACGATTTCAC
CTTCCTCAGTTAATTCATAGTATTTCAATGATCCCTTTAAGATTGTTAATTTCGCCCAAG
TTCCTACTTTAGTATTATGTTTCTCTTGAAACATCTGTGGTAGGCTTTCCTTATCCCAAA
CTGGCATCTGTTTATAGCAAATTAAGTTGTCCATATTTTTCTCCAAAGTTGCACTACGTT
GGAGATGTTATGCTTTTTTTAACTAAAGGCAACAAAAAACCGACTATTTTAGTCGGTCTT
TATTAACTATTTGATTAATATCAAATAGTTAATGATGGTGGGTGCTCTCTGTTTTTCCGT
GCTGTTCAAAATAAACGGCTAAATCATTTTGCAATGTAGCGTGAATATCCATTTCGTGAA
AACGTTTTGCAAGGTTATGCAAAAAGTGACAATAAGAGCGATAAACTATCGCTTGCCATA
TGCCCGGCATCAGCAAGTAAGGCAAGGCTATTAAAGAAATAGCCAGAGATTGCTTCAACA
ACCATAAAAGTCGTTATAATAGCTAAACTAATCAATAGGATAGTCTTATTTTGTTGGGCG
TGCGTCTCCATATAAGAATGTGAATGGGACATAGGTTTTAACTCCGAATAATAGAAATAT
TAAAATGCAACAATTTATTCAACTAGCCAATCAGTATGGAAAAATGCGTTTGCCTTTTTT
CTTTTTAATTGATTTTGAAAAACAGAAACCATTAATTTATCCTTTATCTGAAATTGAAGA
TAAAAGGCTTTATTTTGATTTTAATGGACAACAAAAGTTCATTCAACCATTAAAAATAAA
TGGAAATTTTGAGTTAGAGATTATTCCACCTGATTATCCACAATATAAAAAAGCCTTTGA
TTTTGTTCAACAACAGATCCAAATTGGGAATAGTTATCTTTTAAACTTAACTCAGCAAAC
TGAAATTAAAACAAATTATCATTTAGCACAAATTTTTCAGCAAAGTAAAGCTAAATACAA
ATTGTTATTAGATGAAAGATTTGTCTGTTTTTCCCCTGAGTGTTTCATTCGTATTAAAGC
GAATAAAATCTATTCTTATCCTATGAAAGGAACAATAAATGCAAATGAAGAAGATGCGGT
AAACAAATTATTAAATTCAGAAAAAGAGTTTACCGAACATAATACCATTGTTGATTTAAT
TCGGAATGATTTAGCTTTAGTATCAAAATATATTCAGGTCACGAAATATCGCTATGTTGA
AAAAGTGGAAACACATCGTGGGGCGATTTATCAGACGAGTTCTGAAATTTGTGGGGAACT
TGATGAAAATTGGCAAGAAAATATTGGCACAATGTTGGATAAACTCTTGCCAGCAGGCTC
AATTAGCGGTGCGCCTAAAGTGAAAACCGTTGAAATTATTCAACAAGCAGAACAACAAGA
ACGTGGTTATTATACGGGGATTTTCGGTTATTTTGATGGTGAAAATGTAGAGAGTGCGGT
GGCTATTCGCTATATTGAAAAACAAGGGGATACATATTATTTTCGTAGCGGTGGCGGAAT
TACTGCATTAAGTCAGCTAGATGGAGAATATAATGAAATTTTAGAGAAAGTTTATGTGCC
AATATCCACTCTTTGAAACGGTAGCAATTATTGATGGTAAGATACAAAATATTTTTTATC
ATCAACAACGAATGAATAATGCATTTATATATTATTTTAAGCACGAAAATAGTTTTGAAC
TGTTAGATATTATTAAAGTGCCTGAAGCATATCAAAAAGGATTAGTACGTTGTCGTATTG
ATTATAACACAAAAGAATATCAAGTTCAGTTTTTCCATTATATACCTAAAGCAATAAAAA
ACTTTCAATGCGTTTATGTAGAAAATTTTGATTATCAATTCAAATATACTGACCGAGTTG
AATTAGATAAATTAAAACAAACCGCTGGTGATGAAATTATTCTTGTTAATAATGGCTTTA
TTAGTGATTGCTCTATTGGTAATTTACTTTTTTTAAAACAAGGAAAATGGTATAGCCCAA
ATCATTATTTATTAAAAGGTACACAACTAAGTTATTTATTAGACGAACAAAAAATTAGCT
TAATTGATATACCTGTAGAAGCACTTTTTGATTATGAACAAATAATGGTGATTAATGCCT
TAAATCCTTTTGATCTTCAAAGGGCAGTGCCGATTACAAGCGATAGGATTTTTCGATAAA
GTTGTAAATTTTGTGATATAGATCGAAAAACTGAAAAAAATAGTTGCAACTGTATGGTTA
AACAGTATAATAATTTACAGTTTTATGGCAATGCATTTGCCCTATCCAAACAATGAACAA
AGGAAAGCATTATGGCTGAGAATAAAAAATCTTCAAAAAACAATACCGTCATTAAACAAG
TTCCACCAGAACAGAAACAACAAGCCTTAGATGCGGCACTAGCTCAAATTGAAAAACAAT
TTGGTAAAGGCTCTATTATGAAATTAGGGCAGACTGAGCAATTAGATATTGAGTCTGTTT
CAACAGGCTCACTAGGGCTAGACCTTGCTTTAGGTATTGGTGGCTTGCCAATGGGGCGTA
TTGTTGAAATCTATGGGCCAGAATCGTCAGGTAAGACAACATTAACACTTTCTTTAATTG
CTCAAGCTCAAAAAGGCAATAAAACCTGTGCTTTTATTGACGCTGAACACGCTTTAGATC
CTGTCTATGCTCGCAATTTAGGGGTAAATACCGATGAATTACTAATTTCTCAGCCAGATA
ACGGCGAACAAGCTCTTGAAATCTGTGATGCGTTAGTGCGTTCAGGGGCAGTTGATGTCA
TTATTGTGGACTCTGTCGCTGCACTCACGCCAAAAGCTGAAATTGAAGGGGATATGGGTG
ACTCGCATATGGGCTTACAAGCACGTTTAATGTCACAAGCGTTGCGTAAACTTACTGCGA
ACATCAAAAATACCAACTGTTTAGTTGTATTTATCAACCAAATCCGTATGAAAATTGGTG
TAATGTTTGGTAATCCAGAAACCACCACAGGCGGTAATGCACTGAAATTCTATGCCTCTG
TTCGTTTAGATATTCGTCGTTGTGGTGTAGTCAAAGATGGCGATGAAATTATTGGTAGTG
AAACAAAAGTAAAAGTAGTAAAAAACAAAGTTGCACCGCCATTCCGTGAAGTACAATTTG
ATATTATGTACGGCGAAGGGATTTCTCGTATGAATGAGCTACTGATTTTAGCTGAAGCAA
ATGGCTTTATTAAGAAATCAGGTGCTTGGTTCTCTTACGACGGAACGAAAATTGGACAAG
GTAAAAATAATGCAGTGAAATGGTTAAAAGAGAACCCTGAAATTGCAGATAAACTTGAAC
AAGAGATCCGAAATACATTGGCGTCAAACCCAAATAGCGTATTAAAAGCGACGGCAAGCG
ACAGCAATGATGAAAGCGATGTCGAAGAGTTTAGCGAAGAAGAACTATAATAACTTAATG
CGGTTTGTGAGAACCGCATTTTTATTTTACTGCGGTAAATAAATGACACATAAATATTCT
GCGAATAGCTATTTGCTTTATCTACTTTCTAAACGAGAATATAGCGAAGCTGAAATTCGC
CACAAATTACAACTTAAAGAATATAATACACAAGAAATTGAGCAAGCCATTGAACAGGCT
CAAGCGAATAAATGGCAAAGTGATGAACGTTTTGCCATCAGTTACGTTCGCTATCGTTCA
CAACAAGGCTATGGGCCACGCCGTCTAAAACAAGAGTTACAGCTCAAAGGTATAAAAGAG
TGGGTAATTAGCCAAGCCATTGATGAAGCGGAAGTCGATTTTTTTGAACTTGCCGAACGG
CTTTTTGAGAAAAAAAGACCATCACATTGGGATATAAAAGCGAAACAAAAAATGTGGCGA
TATATGGTGAGCCACGGTTTTTATAACGATCATTTTAGGCATTTATTGGATCTAGATTAT
GGTGACTACGATGAATAAGATTACTTTTTTTAGTCGTTTTGAAGCAGACATTGTCAGTGG
TAAAAAGACCGTTACCATTCGTGATAAGTCAGAAAGCTATTTTCAAGCGGGCCAAGAGTT
AAGTGTTTTTACAAATGAAACAGACCACTTGTTTGCTCATATTCGTGTACTATCTGTTAC
CCCTATTCAGTTTGAACAGCTCAATGATACGCACGCTAAACAAGAAAATATGACACTTGC
CGAACTAAAACAAGTAATCAAAGAGATTTACCCGAACGATAACGACTTTTTTGTGATTGA
ATTTGAGTTAATTTAGTTTAAAAATGAGCCTTTTTAAGTCCACGAAACAGACAGAATTAT
GTCCGCAATGCCATTCTCCATTACAACTAAAACGGGGAAAGCAGGGGCTTTTTTTAGGCT
GTAGTAGCTATCCGCAATGCGATTACCTCAAACCTATCCACCAAGCAAGCCATATCATCA
AAACCCTTGATGAACAATGCCCTAAATGTCAATCGCCATTGCAATTAAAACAGGGGCATT
TTGGTATGTTTATCGGTTGTAGCCAGTATCCAGACTGCCATTTTACGGTACACGAAGAAG
CTGAAATCGAGGAAGAATTTGACTGCCCTGAATGCCAGAAACATAAATTAGTGGCACGAA
CAGGGCGTTCAGGTAAAACATTTTATGGCTGTTCAGGCTTTCCTGAGTGTAAATTTACCT
TACCCACCAAGCCTATAAAGCAACAGTGCCCACAATGTTTAGGTGAATTAGCCACCATCA
AAAAAGTGCGTGGGAAATCCTATTTTCTCTGTGCAAACAGAAAATGTCAGCATCTATTTA
GTGAAAGCGAATAATGTATTCTTTTAATCAACTTATTGAAAAACTTCAACAAAATCAAGT
CATTGCCTATCCTACTGAAGCCGTTTTTGGATTAGGTTGCAATCCTCAAAGCGAGCAAGC
GGTAAGATCTCTGCTTCAATTAAAAAATCGTCCAGAAGAAAAAGGGCTGATTTTAATTGC
CCATAATAAAAAACTGCTTCTGCCCTACATTGATGATACACATTTGACAGAGGTCGAATG
GCAACGTTTTGAAACGCTAGGCGAACAGGCAATTACTTGGATAATGCCAGCCAAAGCCAC
AGTTCCACGTTATCTGAAAGGGCAGTTTGACACCATTGCTGTGCGATTATGCCAAGTGCC
AGCCGTTGTCGAGCTTTGTACAGCGACGGGCTTTGCACTCACTTCTACGAGTGCAAATTT
AACGACACTCCCACCTTGCCTAACTGCCGACGAAGTACGACAGCAATTTGGCAAATCGTT
CCCAGTATTAGATCAAGCCACAGGCGGAAAGTCAAATCCGTCTGAAATCCGTGACATTTT
TAGCCAACATATTTTTCGACAAGGATAGACAATGAACCAGTACGCAGTTTGGGGAAATCC
GATTGCACAAAGCAAATCCCCAAGAATACATACACTTTTCGGGCAACAAACGGGCAAAGC
GATTTCTTACGTAGCGAAATTAGGCGATGAACAACAGTTTGAACAGCAACTCAAACAATT
TTTTGCGGAAGGTGCTAAAGGTGCAAATATCACAGCCCCTTTTAAAGAGAGAGCCTTTGC
CCTTGCGGATATTTATAGCGAAAGTTGCTTACAAGCCGAAGCTTGTAATACGCTCAAGCG
GTTAGATGATGGGCGTTTATATGCGGACAATACCGATGGTGTTGGATTAGTATCCGATCT
TGCCCGTTTAGGCTGGCTTAACCCACATCAACGCATACTGATTTTAGGGGCTGGTGGAGC
AACCAAAGGCGCGCTTTATCCCTTATTACAAGCTCAACAGCAGATCACCATTTACAATCG
AACGGCAGATAAAGCGGCCAGTTTAGCTGAAAAGTTTGCAAAGTTTGGGCAAATTCAATC
CGCTTGTTTCGATGAACTTCCCGAACAGTCGTTCGATTTAATTATCAATGCGACATCGCT
TGGATTGCAAGGCAAGTGCGTCGAATTGCCAGCACGATTACTTACACAAGCCAACATTTA
TGATATGCAATATGCTCCAAATATGCAGACCCCATTTCTTGAATACGCCCGTTCACAAGG
GGCAACACAATACCAAGATGGTTTAGGAATGTTAGTTGGACAAGCGGCTTATGCGTTTCA
GTTGTGGGAAGATGTATTACCAGATGTTGAACCTATATTAAAACAGATAAAACAAGAAAT
GGAATTTTAAAACGGCAATCGTTAACTTATTATAAAATCAGTCTTTTATAGAGATTATTG
TTGTTTTTTCTGACAATTTGCCGAATCTCTAGTCAAACAAGCAGAAAAATTTACTTTTTT
CAAAAAAGTATTTGACGAGGTAGAGTGAAATCAGCATAATACGCCCCGCAAAGCCGATAT
GGTGACGCAAATGGCTACATAGCTCAGCTGGTTAGAGCACAACACTCATAATGTTGGGGT
CACAAGTTCGAATCTCGTTGTAGCCACCATTTGCGGGACTGGCGAAATTGGTAGACGCAC
CAGATTTAGGTTCTGGCGCCGAGAGGTGTGTGGGTTCAAGTCCCTCGTCCCGCACCATTT
TAAGCTTGCAAATAAAACGACTGGAGTATCGCCAAGCGGTAAGGCACTGGGTTTTGATCC
CAGCATTCCTAGGTTCGAATCCTAGTACTCCAGCCATCTTATTTCAAATCGAATGAACTA
ACGCAAGTTAGTTTTTTTCTTTTGGGGTATCGCCAAGCGGTAAGGCACTGGGTTTTGATC
CCAGCATTCCTAGGTTCGAATCCTAGTACCCCAGCCATCTTCTTATTTCTCTAGATAAAA
TAATTCTCTAATTTTTTAAATTCTCTCTATTCTTTGCTTTTTATCTTTACTGAAATTCTT
TAGAATTAATGCCCTAATTTACAAGGGGAACATTATGCTTAATCCAAAAAATTTAGAATC
TCTCGCACAGCAACTTCACAATGCATTACCACAAGGTTTAAAAAATGTGGGCAATGATTT
AGAAGAAAAATTTAAACAAATCTTACAAGCCCAACTCGCTAAACTTGATGTAGTTACTCG
TGAAGAGTTTGAAGTTCAATCTCAAGTTTTACTTCGCACCCGTGAAAAATTGAATGAATT
AGAAAAACGCTTAGATGAACTAAGCTCAACACCATCAACTGAATCACAAAATTAAATTTT
AGAGGATAATTCAATGCAAAACATCAATCCAACCCAAACTTTCGCTTGGAATGCCCTTGA
ACAGCACAAAGCTGAGAATTTGACGATTCCACAGCTATTCAATGAAGATCCAAAACGTTT
TGATAAATATTCATTACGTTTTGAAGATCAAATTCTCGTTGATTTTTCTAAAAATGCGAT
CAACCAACACACCCTTTCCCTATTGCGTAAATTGGCCGATGAATGCCAAGTTAAATCAGC
CACTTACGCAATGTTTAATGGTGAAAAAATTAACCGTACAGAAAATCGAGCAGTACTTCA
TACCGCTTTACGCAATCGCTCAAATACCCCTGTTGAAGTAGATGGCAAAAATGTGATGCC
AGAAGTGAATGCAGTTTTAGCGAAGATGAAAGGCTTCTGTGGGCGTGTGATTTCAGGCGA
CTGGAAAGGCTACACAGGCAAGGCGATTACTGATGTGGTAAACATTGGGATTGGCGGTTC
AGACTTAGGTCCATATATGGTCACTGAAGCATTACGTCCATACAAAAATCACTTAACAAT
GCACTTTGTTTCTAATGTCGATGGCACGCATATTGCTGAGACCTTAGCGAAAATCAATCC
AGAAACAACCCTTTTCCTTGTGGCATCAAAAACCTTTACTACTCAAGAAACAATGACGAA
TGCTCTTTCAGCACGTCAATGGTTATTGGATACTGCAAAAGACGAATCTGCTGTGGCGAA
ACATTTCGTAGCTCTTTCAACGAATGCCAAAGAGGTCGCTAAATTTGGTATTGATACAGA
AAATATGTTTGAATTTTGGGATTGGGTTGGTGGACGCTACTCACTCTGGTCTGCGATTGG
GTTATCTATTGCTCTTTCTATCGGTTTTGAACACTTTGAGCAACTACTTGATGGTGCTCA
CGCAATGGATAAACATTTCCTTAATGCTCCAACAGAGCAAAATATCCCATTAACACTCGC
CCTTATCGGTATTTGGAACAATAACTTCTTAGGTGCAGAATCAGAGGCGATTTTACCTTA
TGATCAATATCTGCACCGTTTTGCGGCTTACTTCCAACAAGGCAATATGGAATCTAACGG
TAAATATGTTGGGCGAGATGGAAAAGTTGTCAATTACCAAACAGGGCCTATCATTTGGGG
TGAACCAGGTACAAATGGACAGCACGCCTTCTATCAATTAATTCACCAAGGTACAAAATT
GATCCCTTGTGATTTTATTGCACCTGCACAAACCCATAATCCGATTGGCGATCATCACCC
TAAATTGCTTTCAAACTTCTTCGCACAAACTGAAGCACTTGCTTTTGGTAAGTCAAAAGA
AGTAGTGGAACAAGAGTTCTTACAAGCGGGTACATCTTTAGAAGAAGTTGTAGAAATTGT
GCCATTTAAAGTATTTACGGGCAACAAACCAACGAACTCAATTCTAGTCCAAAAAATCAC
CCCATTCACCTTAGGAGCGTTGATTGCAATGTATGAACATAAAATCTTCGTTCAAGGCGT
AATTTTCAATATTTATAGCTTTGATCAATGGGGTGTTGAGTTAGGTAAACAACTTGCTAA
CCGTATCTTGCCAGAGCTAGAAAATAACGAAACCATTACTAGCCACGACAGTTCAACGAA
TGGTTTGATTAATCAGTTCAAATTATGGAAACAATAATGGCAAAATCTGACCGCTTACTC
CACCAAGATCAGATAGTCTCCGAAAATTTTAGTAGAACCGCAGAGAGGTAAGTTTGAGCT
TTGTAGTCGGACAACGTTGGATTAGTGAGTCGGAAAATAACTTAGGATTAGGCATTGTCA
CTGCAGTGGATAACCGCACTGTGACCCTTTCATTTCCTGCATCGGACGAACAACGTGTGT
ACGCTGTTGCCGTTGCCCCTTTAACCCGTGTGCAATTCCAAAAAGGCGATCGTGTTACCA
GTATTGATGGCTGGCAGTTAGATATTGAAGATGTCGTTGAAAATCAAGGGGTTGCACTCT
ATTTAGGTAAACGTGTCGATACTCAAGTAGAGAGCGTTCTGCCTGAAATGCAACTCGATC
ATAAAGTGAGTTTTAGTAAACCGCAGGATCGTCTATTCTCTGCCCAAATTGATCGCAGTG
ATCGTTTCGCCCTGCGTTATCGTGCTTTGAAGCATCAACAAGCCCAGTTTCAATCTGAAC
TGCGTGGAATGCGTGGTATTCGTGCAAGCCTAATTCCCCATCAATTACATATTGCCAAAG
AAGTCGGGCAACGTCTTGCTCCCCGTGTGTTACTTGCAGATGAAGTGGGGTTGGGTAAAA
CCATTGAAGCAGGTATGATTTTGCAACAACAGCTTTTCTCCGGACGAGTAGATCGTGTAT
TGGTGCTTGTGCCGGAAAGTTTACAGCATCAATGGCTGGTTGAAATGCTTCGTCGTTTTA
GCCTGAATTTTTCGCTGTTTGATGAGGAACGTTGTGCCGATTTCACTAAGAAAGATGAAG
ATAATAACGACATCAGTGAAAATCCGTTTGAAACGGAAGCCTTAGTGATTGCCTCTATCG
ATTGGTTATCGGCAAATCCACAGCGTGCAAAACAAGTGCTTGATACCGATTGGGATATGT
TGATTGTTGATGAAGCTCACCATTTGGAATGGGACGAGCAAAATCCAAGTATGGCATATC
AGTTTGTCGCACAGCTCTCCAAGCAGATTTCAGCAGTCTTGTTACTCACGGCGACCCCTG
AGCAATTAGGACAAGAGAGCCATTTTGCTCGTTTAGCCTTGCTAGATCCTGACCGTTTCT
ACGATTATCAAGCCTTTGTGGAAGAGCAAAAACAGTATCAGCCAGTCGCCGATGCGGTCG
CTACCTTGCTTAACGATAAGCCGTTAAGTGCCAAAGAGCAGGAAAGTATCAGCGAATTGC
TGGCGGAAGAAGATGTTGAGCCGATGTTCCGTATTATTAATTCGGATGCTAGCGAAGAAC
AGAGTCGGGAAGTCCGCCAAGAGTTAATTAGTGAGTTAATTGACCGACACGGAACAAGCC
GTGTGCTATTCCGCAATACTCGCCAAGGCGTAAAAGGCTTCCCACATCGTATTTACAATG
AAATTGTGTTGGAAATGCCTACACAATATGCAAATGCTTTGAAAGTAATGTGTATGATGG
GGGGAAATAAGATGGAAGATCTGCTCTACCCTGAACGCCTATTCCAACGTATGAACCCAA
ATGCGAAGTGGCACGAGTTTGATCCACGCATTGAGTGGTTAATTACATTCTTGAAAAATC
ATCGTGATGAAAAAATTCTGGTGATTTGTAAGCAAGCGGATACCGCCATTCAGCTAGAAC
AAGTGTTGCGTGAAAAAGAAGCTATTCGCTCTGCGGTGTTCCACGAAAAAATGTCGATTG
TGGAGCGAGATAAAGCCTCTGCATACTTTGCTCAACAAGAAGATGGCGCGCAGGTTCTGA
TTAGTTCAAGTATCGGTTCAGAAGGTCGAAACTTCCAGTTTGCACGCCGTTTAGTACTGT
TTAATTTGCCTGATAATCCAGACTTACTTGAGCAGGGTATCGGGCGTTTAGACCGTATTG
GGCAAAAACACGATATTGAAATCTATGTGCCTTGTTTCAATCACTCCACCCAGTTGATCT
TGGCGGAATGGTATCATCGTGGCTTAAATGCCTTTGAAGAAACTTGTCCGATGGGGGCAA
CGTTATTTAGAGAATTTAATGCGGAACTCACCGCTTACCTACTCAATCCTGAACGTAGCG
AAGCCTTCGAAGCCTTTGTGGAACAAACCCATAAACGCCAACAACAGCTTAAAGTGGAAT
TAGAAAAAGGGCGAGATCGTCTGTTAGAACTCAACTCGAACGGCGGTGAAACTGCTCAAC
AATTAGCTCAAGCTATTGCTGAACAAGACGACAATCCGCAGTTGGTCAATTTTGCCTTGA
ATTTATTTGATGTAATTGGCTTAGAGCAGGAAGATTTGGGCGAGAAAAGCATTGTGATTA
GCCCGACAGGACATATGCTTGTGCCTGATTTCCCAGGGTTGTCTGAAGAAGGCAACACAG
TGACTTTTGATCGTGAACTTGCCCTAATGCGAGAAGATGTGTTGTTCTTAACGTGGGATC
ACCCTATGATCCGCAACGGTATTGATCTTATTACGTCCGCCGATATTGGTAAGTGTGCTG
TTTCATTACTCGTCAATAAAAACTTGCCGGCAGGCACATTACTGCTTGAAGCGATCTATA
TCGTAGAAGCCCAAGCACCAAAAGATTTACAGCTCACCCGTTTCCTACCGCCAACGCCTG
TGCGTATCTTGCTGGATAACAAAGGCAACGATATGGCATCGCAGGTGTCGTTTGCAGGGT
TGGAAAAACAGCTCAAGCCGGTCAATAAACAGATGGCAAATAAAATTGCGAAGATGGCTC
GTGGTGATATTGAGAAGCTGATCGCATTCAGTGATGAAAAAGTTGTGCCACAGGCACAAT
CCTTAATTGAACAAGCAAAACAGAATGCGGATCACACTTTAGGTACAGAATTACACCGCT
TGACATCACTACAAGCAGTGAATAAAAACATTCGTGCTGATGAAATTCAAGTCCTAGAGC
AGTTGCGAGAAGCATCACTGAAACATCTAGACCAAGCAAATTGGCGATTGGATAGCTTGA
GGGTGATTGTGAGTAGTTAACTTAAAAGGCATAGTAGACAAAAGTGTTGCTAACATTTAG
AGAAAATAAACATTAGCAACTGTTTTGTCGTCTTGGCATAGTTTTTGACGAATCAGCAAC
TATTTTGTCTATTACACCTTCTTTTTTAGATAAAGGTTAGAAACTCATTGATAAATATAA
GATTTTTCTTTCTTCAGCTGACCTCAGGACTACCTTTTTTATAACTCTTTTATTAGCATA
AAGGTCATATGGCTGTATTCTTTTTTTATCCAATGAATAATGTTTGTTATATATTCTTGT
TAGCATCTTTATCGCCAATAAAATTCACAATATCCCCAGCCGATCCACCACTACGAATAA
TATCTCGCATTTTTCGCATAAATGGGGCGGTTTTTCGGAAAAAGAGTTGATAGGATTGGC
ACAGGTAGTTGTGTTTGTTTGCTTCATTTGGCAAGCTAATTATTCGATGTTTCGGGCAAC
CGCCGTGACAAAACGTTCGCACATCACAAGCCAAGCAAGCCTGCGTGAGTGCGGTTCTTT
TTTGTTGTCCAAATTGGTATTGAGGTTGGGAATGCACAATCTCGCCCAACGGCTGTTCGT
TTAAATTACCCACTTTATAGGTTGGATAAACAAAATGGTCGCAGGAATAAACATCACCAT
TTGCTTCCACAATCAGTGATGTGCCACAGCTCTCCTGATGAACACAACTACTTGACGGGT
AGCCAAGCCATTGCCCAAGCAGATTGTCAAATTCCAACACATAAATTTTGCCGACATCCT
GTTGCACCCACTCTTTAAACACTTCAAGCAAAAAATGCCCATAACCTTGCGGTGGCACAG
AAAAAGCGGTCGGTTTTACTTCCTTTTTTGCAAAAGGTGCTGTGCCACAGCCTGTTTCGA
CAATCGGGATAAATTGCATAAAGGTTGAACCCAACTCTTTTAAAGCAAGGTAGGTTTCTC
TGCCTTTATGCCAATTTTGATCGTTAATCACCGTCAATGTATTAAACTCCACACCGTAGT
CTTTCAATAAATCTACCGCTCGTTTGACCCGTTCAAAAGTCGGCTGACCATTGACTGATA
TGCGATATTTGTTATGTACTTCGCTCAAGCCATCAATCGAAATACCAATCAAAAATTGAT
GTGTTTTGAAAAATTCTGCCCATTGGCGATTTAGGGCGATGCCATTGGTTTGAAAAGCAT
TGGTGATCGTTTTACCGTTTGCAAATTCTTGCTGAAACTTGACCGCTTGTTTGAAAAAAT
CCAAGCCTAATAACGTTGGCTCCCCCCCTTGCCACGCAAATTCTACTCGCTGTCCTGCAC
TGGATTGAATGTAATTCCGCACATAATTTCGCAAGGTGTCTTCATTCATAAAACGTACAT
CTTGCTCAATGGTATGTGCTTTTTCAAGATAAAAGCAGTATTCACATTTGATGTTGCATT
GAAAGCTACTTGGCTTTGCCATCAAATGAAAGTGGGCTTTGGGGGCGTTTTCAAACATAG
CGACCTACTTCTGTTTATGCCAATCTTGCAATAACCCGCTGCGTTTCAACTCTTTAGTAA
TGCGGATCGCCGTTTCCGTTTCACAACCGGCATATTCTGCGATTTCACGGTGCGTCCAGT
TATAGTAAGGGAAGTTTTCCGTGAGAAAATAAATGCTGTCGATAACACGATCAAGGGTGC
GTAAATAGGCACTTTTTGCCAAGCGTTGTTCCGCTTCTCGCAGTTCATTTGCAAGGGATT
GCAACAAAAATTTGCTCATCTGTGGATTTTCTACGAAGAAAGTATCAATGTCTTTGGGCT
TAATCCGAATGATCTCTGCTTCAACCAAAACTTTGGCGTTGCAATGGTAGCCATTATCGC
CAAACAAAGTTCGATAACCGAAGTAGTCGCCCTTTTGATATAGGCGAACAAGGCTCTCTT
TGCCGTTATCTAAGGTGTGATAAAGCCCGATAAGCCCACTATTGACGTAATAAAACTCTT
TAGCGGTTTCGCCTTGCTTATATACGGTCATTCCTTTAGTGAAGGAATGAAGATGAGTGA
GTTGGCACTGTTTTAAATCGGTTGGATGTAGCAAATTCATAAGCATTTTATTTCCTGACA
TACCAGAATTTTTATTAATTCATTTAATTATTCTACCCAATATTCAGATTGGAAAAATTT
TACATTCCATCAATCATAAATAATAGTATAGAGTTAAAAGCAATATAGGGGCAATGTCCA
GTAATTCTACTTCAAAATTAAAGTTCCATATGGAAGGTATTGGAATAGTAGCGCCATGTT
CTCCGTAACTCAGCTCATTTATACTTTTCTTGATACAACCACTCTGCTACCTGTTTCGCA
AAATAGGTCAAAATCCCATCTGCCCCTGCACGTTTAAAACAAAGCAGTGATTCCATAATG
CACTCTTTTTCTTTTAACCAACCATTTTGAATCGCAGACATATGCATTGCATATTCCCCC
GATACTTGATAGGCAAAAGTTGGCACACCAAACGTCTCTTTTACACGATAAACTAAATCC
AAATAAGGCATACCTGGCTTGACCATCACCATATCTGCTCCTTCTTGAATATCAAGAGCG
ACTTCGTGCAGACCTTCATTTCCATTTGCAGGATCAAGCTGATAGGTTTTCTTGTTACCA
CCTTTTAAGTTACCCGCAGAGCCAACAGCATCACGGAAAGGTCCGTAATAGTTTGACGCA
TATTTTGCAGAATATGCCATAATTTGGGTATTGATAAAACCGTGAGCTTCTAGCACTTGG
CGGATTGCACCAATACGCCCGTCCATCATATCACTTGGTGCGACAACATCTGCGCCTGCT
TGTGCGTGAGAAAGCGCTTGCTTCACTAGGATTTCAGTCGTAATGTCGTTTACCACATAA
CCATCTTCATCAATAATGCCGTCTTGTCCGTGAGTCGTAAATGGGTCAAGCGCCACATCT
GTAATCACGCCCAATTTTTCTCCAAAGGCTTGTTTTAACGCTCTTACTGCACGTTGTGCC
AAACCGTCAGGATTATAAGCTTCTTCTGCCATCAGTGATTTTTTTGCATCGCCAACTACA
GGGAAAAGTGCGATAGCTGGCACACCATATTTGACTAATAATTCCGCTTCAATCAGTAAT
TGATCTAAAGTTAAACGTTCAACACCTGGCATTGAAGGCACTCTTACACGTTGATTTTCC
CCTTCAATGATAAATACAGGGTAAATTAAATCACTCGTAGTTAAGCTATTTTCAGCAACT
AGACGGCGACTAAAATCGTGTTTGCGTAAGCGGCGAGGGCGGTGAGCTGGAAATGAAGTT
GAAAGATATTGGGTCATATAAAATCCTATTTGTAAAAAACGATAGCTTGTATATAGGCAA
GGCTATAATAGTGGGCTATTGTAGCAATTTTTTATATAGAGCACAGCTGTCCCATTCTGA
CTCTACTTTTCCCCCTTGCTTTTTAACAGCAAAACTCGTTAAAATAACACTAGTTATTTT
TACAGTATATATTCCTATGAATCTCGACCCAATTTGGCTTTATGCAACGATAGCATTACT
CTTATTGATCTCACTTTGGCTCTTTTTTAGCTATTCCCGTTCACAACGAGATAGTCAAGA
ACGACAACAGGATCTTGAACAATTGCAACAGCAGTTTTCAACGCTCTCGCAAAAATATGA
GCAAATTTCCCTTGAAAAAAATCAAGTAGAACAATTTGCCGTTCAGCAACAGACAAAAGC
AGAATCAACCCTTGAGCGTTTAAATGAACGAGATTTAGCGATTCAAAAACTTCAGCAACA
GCTTGAGCAGGCAGAATTACAGGAAGACCAACTAGAGCGTTATATTAATGAATTAAAAGA
GCGGTTCGGTTCGGCTCAGACTAAAGCGGAAAGTTTGGAAGAACAGTTACAACAAACTCA
GTTACAGTTACAACATCAGCAAGCAGAAAGCGGTCAGTTACAGGCTAAATTTTCCCAATC
ACAACAAGAATTAACGGAATTACGCACGACACTTTCGGAAAAACAGGCAAACTTTGAAGC
TCAACAGCGGAATTTCTTGGAAGTCCGTCAGCAGTTAAATGTTGAATTTCAACATCTTGC
CCAACAAATTCTGGAAGAAAAGAGTAAATCCTTTTCTGAGAGTAATCAGTCGGCGCTCGA
CCTACTGCTCAAGCCTTTTAAAGAGCAGATCGAAGGTTTCCAAAAACGTGTCAATGAGGT
GCATAGTGAAGCGATAAAAGGCAATGCAGATTTAGGGGCTGAGATCAAACGCGTGCTTGA
GATTGGGCTGTCAATGTCACAGGAAGCACAAAATCTCACTACGGCATTAAAAGGCAATAA
TAAAATTGCAGGAAACTGGGGAGAAATTCAGTTAGAAAGTGCGTTACAAACAGCAGGGCT
TTTGGCTGGGGAACATTATATTGCCCAAGAGAGTTACCGAGATGAAGAGGGAAAACGCTT
TGCTCCTGATTTTGTGGTGAAGTTGCCTGACGATAAGCATTTGATTTTAGACAGTAAAGT
TTCCTTAATTGCCTACGATCAAGCGGTACGATCCGAAGATAATTTTGCAATTCAACAAGC
ACTTGATGAACACTGCCGTTCACTTCGTACTCACATTGATGGATTGTCTAAGAAAAATTA
TAGCCAGTTGATTGGGATAAAAAGTCCTGATTTCGTGTTGATGTTTGTACCGATTGAACC
TGCTTATATTGAAGCAATGAAGCACGATCCACAGCTCTTTAATTATGGCTATGAACGTGA
TGTCATTTTGGTTTCTCACACAACATTAATGCCGATTTTACGCACAGTCGCAAATTTATG
GCGAATTGAGCGAGGTAATGCAGAGGCACGAGAGATCAGTGAAAAAGCAGGGGATATTTA
TAACCAGGTTTGCGTCATTGCAGAGCGTCTTGCTAAATTGGGTAATACCTTGAATACTGC
AAGCAATCAATATAACCAAAGTGTAACAGCACTGGTCGGTAAACAGGGATTGCTAGGCAA
AGTCGAGCGTTTCCAACAGCTTTCTGCAAAAGCACAGCAAACTACCCCACAAGTTGAATT
GCTTGAAACTGATTGGGATACGACTCGTTTACATTTACTGGTTGAAAAACCGATAACACA
GGATAATGTTTAATGTTGCTTATTATTGATAATCACGACTCTTTTACTTTTAACCTTGTT
GATTTATTACGCAAAATCGGGGTTGAAATGCAGGTGGTGTCGGTGGAAGAGTTAGATTTA
GACGATGTGGAACGTTTTAGTCATATTATGATTTCACCAGGTCCTGATGTACCAAGAGCA
TATCCACAACTATTTGCAATGCTAGAACGTTATCACCAACATAAGTCAATTTTAGGGGTT
TGTCTTGGACACCAAACTTTGTGCGAATTTTTTGGCGGTGAACTTTACAATCTTAATCAA
GTTCGCCACGGACAGCAACGCCCATTAATTCAGCAACAAGCCAACCCATTGTTTAAAAAT
TTACCGAAGCAATTCAATATCGGCTTATACCATTCTTGGGCAATTTCGCAAAAATCATTA
GAAAACACACCGCTTGTTGCTACTGCAACTTGCGATCAAGGCGTATTAATGGCAGTTAAA
CATCGCTCTCTTGCGATCTATGGCGTGCAATTTCACCCTGAGTCTTTTATTACGGAATAC
GGGGAACAGATGTTGAGAAATTGGCTGGGGCATTAATCATACAAAAAAATTTACATTTTC
TATCCTTTTGATTTTCTTCCTTTTCTTTTGAGCTTATCAAAGTGATTTCACTCACTTTGA
TTTTTATCAATTCCCTTTACATTAAAATGCATAAACTACTACATATTGTGTTTTTAATGG
TTTAAAACCACAAGATATAGTGGTTATATAATGAAACAGATCCGTTTTATTTCAGAACAG
ATTGTGTGGCAAGAAGTCCCCAATGAAACCTCTTTAGCTTTTCTAATTTCAGGTTGTCCT
TTAGGTTGTAAAGGTTGCCACAGCATAGAAAGTTGGAAACTTGGAAGCGGTCAGTTTCTC
TCAGAAATTTACTTACAACAGCGATTAGCGCAATATCAAGGGCTGATTAGTTGTGTGTTG
TTTATGGGGGGAGAATGGTTGCCTGAATTGTTATTGCAACGGTTACAGCTTGTTCGTCAG
TCTGGTTTAAAAACTTGTCTTTATACAGGATTAGAGCTTGAGCAACTGCCACCAGAGATT
TTAGCAGTGTTGGACTATGTCAAAACAGGTCGCTGGATTGCTGAACTTGGCGGGTTAAAT
TGTATTACCACAAACCAACGATTTATTAATCTTCAAACAGGTGAAGTGCTAAATGCACAT
TTTAGACAGGATAAACAATGATTAGACTTGAACACTCGCAACTACTCGGCAAATTAAATT
TTATCGACCAATACATTCACGCTAAAAATGCGGCGGACGGTTCAAAAATGGACGCTAACG
CTAATGTTACCCAAAAGAATTTAGCAACAATGGAACAGGAATTGATGAAGGATTTCTTTG
TACAAATCAATCGAGCCAAAGTAAGCGGTAAAATTGCAGAGATTTTTGGTCAATCCCTTG
CGGACGAATATCTGCGTCAAATTGAAGCACACGAAATCTATGTTCACGATGAAACCAGTC
TGAAGCCTTATTGTGTATCGGTAACACTTTATCCTTTTTTAAGAGACGGTTTAACCAAAC
TGGGTGGGGAATCTCAAGCACCACAACACCTTGCCTCTTTTTGTGGATCTTTTATTAACC
TTGTCTTTGCGATTAGCTCTCAATTTGCAGGGGCAGTGGCAACCGTCGAGTTTTTGACCT
ATTTTGACTATTTTGCTCGTAAGGATTATGGCGATAATTATCTTCAAACACATCAACACG
AAATTGCCAACCATTTACAGCAAGTGGTGTATAGCATTAATCAACCTGCTGCCGCTCGTG
GTTATCAAAGTGTCTTTTGGAACATTTCCATCTACGACCATTACTATTTTGATGCGATGT
TTGGCAATTTTGTTTTTCCTGATCTCACAGTGCCAAATTGGCAAACCACATCAGCGTTGC
AAGATTTCTTTATGCAGTGGTTTAATCAAGAGCGGACAAAAGCGATTTTAACCTTTCCAG
TCGTGACAGCGGCAATGCTGACTGAAAATGACAAATGCAAAGACAGTGATTTTGCCGATA
AAATGGCAAAAGCCTTAGCCGAAGGAAATTCCTTCTTTATTTATCAATCGGATAATCCTG
ATTCGCTTGCATCTTGTTGCCGTTTACGCAATGAAATTGCCGATCACTCTTTTTCTTACT
CCTTAGGGGCTGGTGGTGTTGCAACTGGCTCAATTAATGTAATTACACTCAATATGAACC
GTTTGGAGCAAGATGGACGAGATTTAGTGACAGAAGTCGGTAAGATCCATCAATATCAAT
ATGCTTATCGAAAGCTAATGGAAGATTATCTTAAAGCAGGAATGTTGCCCGTTTATGACG
CAGGGTTTATTTCATTAGATAAGCAGTTCCTGACTATTGGCATTAACGGAATGGTCGAAG
CGGCTGAGTTTCGGGGAATTAAGGTAGGTTACAATTCAGCGTATATTGATTTTGTGCGTG
AGCGACTATTTGCAATTTATCAAGCCAATCAGACCGCTTATAAAACCTACGGCGTGAAAT
TTAATACCGAATTTGTCCCTGCGGAAAATTTAGGGGTGAAAAATGCGAAGTGGGATAAAG
AAGCGGGCTATGTTGTACCGAGAGAGTGCTATAACTCTTATTTCTATGTGGTAGAAGATG
AACAAATCAATGCGTTAGATAAATTTCTATTACACGGAAAAGCGTTGGTTGAATACCTTG
ATGGCGGTTCAGCATTACATCTGAATTTAGAAGAAGCCCTGAGCCAGCAAAGCTACCGCT
CACTATTGGACATTGCGGCAAAAACGGGCTGTAACTATTTTTGTATCAATGTGAAAATCA
CCTTATGTAACACCTGTGACCATATTGATAAACGCACCCTTTCACAATGTAGCTGTTGCG
GTTCTAAAGACATCGATCACGCCACTAGAGTTATCGGTTATTTAAAAAGGATTTCATCTT
TTAGCTCAGCCCGTCAAAAAGAGCAGGCGTTAAGGCATTATCATCGCCAAGCGGCATAAT
AAAAGGGGCGTATGCCCCTGATATTAATGAACCTTTGGTTTTTCCGCCATTTTAGGTTTG
GCGAAATGGCTATGTAAAAAGAGTGTGACGACTCGCAGATACTCAATAATTTCTTCGCCT
GAGTCAAGCAATTCATCATTTTTATCTTCTTCACTATAACCTAATTTGGCGATTTCATCT
AAATCATCAATGGCTTCACCAACTTCGTCAGTTTCTTGCTGCAAAGTGGGCTGTGCTAAA
CCTAACCCAAGTAAAAAATGCCCAGTCCATTCTGCAATACCATCTGCCATTGCAAAACCA
TCTTCTTCATTTAACCATAATGAAAAGAGTGTGTTAGCTTCATCAAAACTATCGCTAAGT
TGTTGATAAAACTCGGTTAATTTTGCAAGTGGAGCTTGAGAAAATGCGTGTCCATCATTG
GTAAATTGATAGGTTAATGTTTTCCAAGACTCATCTTGAATACCGCCAGCGATTAATCCG
CTTAAAAAACCGTGAAACTCAGCAGGGGTGTAGTCGATTTGTAACTCAGAAATCAGTTGT
TTAAAGTCGTTTGATTGTGAAATTGCCATATTAGATTATTTGTGATTTGTTCAAAGGGTG
GCATAATAGCAAAAATTTTTGTGTTCGTAAGGATTTCTCAACAATGTCGAAAAATAACAT
TGAATTATCGCTCTTTGGACAAGTGCTACGTTTATACTGCCCACCAGAACAACAAGAAGC
GTTATTGGCTTCAGCCAAGCGGTTAGAAGATCGAGTTGCAGTGCTAAAAGAGCAATCTGG
TATTATTCAGCTTGAAAAAGTGTTGTCGATCGTTGCCTTAAATCTCAACTATGAATTAGA
ACAAGAACAACGCAAAAATGCTGAAAACAAAAATGTGTTAATGGCGTGCGTAGAGCAACT
AGATAGTTCTCTTGCAAAATTCCAATCTAGTGGGATGGATTCGGTTTCTGTTGGTCAAGA
AAATAACGAATAAAGCGAATTTCTATGATTTTATTGATCTGAACACTAGGAAAAATTAGC
AAATTCCGTTAGTATTCTCTTTGCCTGAGGTGTGCGTTGTTAGTTACGTCCCTGAGCCGA
TATTTAAAACACTTTGAGTTGAGCTCTTATATTGTTGGTGAGCAGGCTCGTTTACGAGAA
GCCTAAAAACGATAATGTTCGACTCCCTTGGACCGTCTGGTTCAAGGACCACAACTGATG
ACGGCACTTCGGGTCTTTTTTATGAACGATATTTCTCCACTTTCTATAAGCGAACAACGC
TATCAACTTCGCAAGCAGATGCGAGCCAAACGTCTAGCCTTAACCGCTGATGAACAAGCC
TTTGCGGCACAAGATATTATCCTAAAATCATTAGAACTCATTGAACGTTATTCCGCTCAA
CATATTGCTTTTTATTTGCCATTTAATGGCGAAATCTCACCGCTTGTGTTAATGGATAGA
CTTATCAAACAAGGCAAAAAGATCTATCTGCCCGTGCTACACCCCTTTTCAGCCAACCAA
CTGCTTTTTCTCCAATATCAAGGGGAAGCACAGTTAGAACGAAATCGCTTTGGGATTTTG
CAACCGAAATTAGATGTACGAAATGTGTTGCCACTCAATGAGTTAGAGATGATCTTCGTC
CCACTGGTTGCCTGTGACACACAAGGCAATCGGCTGGGAATGGGTGGCGGCTTTTACGAC
CGCACCCTTTCTCAAGCTAAACAGTTAATCAGCGTTGGGCTAGCTCATCAATGTCAGCAG
TTGGAATATTTGCCGTTGGAGAGTTGGGATGAGCCGTTGGATTATGTGGTGGTAGGAAAT
CAAGCCTAAAACCGTTTTTTCACCGTCAAAAACCATTCTCCATTTTTTCTTGAATAGAAA
TCAGGTATATTGCTTTGAATTTTCACATAACTAAAATTCAGCTTCGGCATTAACCCTTTC
CATGCCCACTGCTCATTCCACAGCGACCAATTCGCCCGATATTCATTATCTACACGCTTA
TAGCCGTAAAGGTAATGTTTCCCTTCAAAATTGCGTTTGGCATAGCCTCCACTGAGTTCG
CTGCCCCAATGTTTCCAACGGTAAATAACACCAAGCGTTCCCCCAATTTTATGGGAAGAA
GAGGCTTTTTCTTTAGTTTGCTCTCGATTGGCTTCAATACTTGCAAAAATTTGCCAAGAT
CTGACCGCTTGCCAACGTAATGTCAAAGCTCCACTGTTTTTAAAACCGTCATAACGGCTT
GCAGTTAAACTGTCGTGATAACGTTTTTGACTATGCGTTAAACGAGAGGAAGCGATCCAT
TTTGGCGTTAAGTAGCGATAACCGTGTAAGGTTGCACCGAATAGTCTGCTATAACGTGGG
CTACCCAACCAATTTTGCTCAATAAAAGGCGTAATGCCTAAGCCCATTTTGGCATTGCGA
TATTGATAGCCCAAGCTAAAACGGAGCGATTGTTCGCTGTAATCCTGATTATCCCAGTAG
TAAACACCGCTGTAATGAACCGAACCGTTAAAGTAGTGATTACCGGTTAAATTATGGGCT
TTTGATACGCCAATACCATAGCGAAAACCTTCTGCTGATTGCGGTAAGGAGGCTTGATCT
TTGACAAATTGCCGTCCGTTGATATTCACCACAGGCGAAGATGACGCATTATTTACATTA
TCGGTACGCACATATTGTAGGCTGAAATCCGGTTGCCAACTCTGCTCTTCCTCCATTCTA
GCCAAATAACGTTCAGTCAGCTGTTGCATTGACGGGTCTAAATTTGCTTTCGTCATTGTC
AGCTGTTCAGTGGCTTGGCGGTATTGCTGATTTTCGTAAAGCATTACCCCTAAATCAAAA
CGAGGGTAAGCCAATGTCGGCTGTTGCGCTAAAACCGCTTGATAATGTTCAATTGCCTCA
GGATAACGTTGCTGCCCGTAATAAAATGCCCCTAAAGCATAATGAACAAGGGTTATATCG
TAATGAGATTGTTGCTGATAAGCCTGTAACAATGTCGGTAAACGCTGCCACTGTTGTTCG
ATAATCGCTTGGTTTATTTGAGCTTCAAGGCTTTGCGGATTCGCCAATGGCAAAGAGGTT
TTAGGGGAAGCGGTCAGATCCGCCGATTTTTTTGCAAATTTTTGCTCAAAACCGACCGCT
TGTGACAACCGTTCAAAGCTAACAGGATCAGCAAAAGGATTTGCCAGAAGTATCGGGCTT
GTGAGTAAAAAAATAAAAGGGAATTGAGATGGTTTCATAAAATGTAGGTCGGGCATTTAT
GCCCGACAAATGGTTATTGATTGGGGTGTCGGGCATAAATGCCCGACCTACAATATCAAA
TTATTTTTGGATTTCGCCGCGAGTGCCTGCTAAGCCGTAGTTATTACCATCTAATGACAT
TTTACCGCCAATTTCTTCAGCGTTTGGTCCAAAGAAGCTTAAGTTATATGAACCGTTAGT
AAATGATTCTGTAGATGCTTGACCAGATAAGGAGCCTCTCCCACAATTTGTGTAAATACC
TGTTTCTGAGATAATACATTCAGACACAGGTATTTTATTATGAACGAAAAACAACTTCAC
GCCTTGGCAGCGGAATTTGCCAAAAACCTAAAAACATCAGCCTAAAAAAGGTAAAAATGC
ACGTAACGGTTACACATCTAAGACCGTCATTTGTGATGAAGGTGAGATAGAAATTGAGAC
GCCTCGTGACCGTGATTGGATTGCTGAAAATGAAGGTGTGAAGTTCTGGGCGAATGTGCT
GACAGAGCTTCAAAATCGAGGCTTAAAAGACATTTTTATTGCCTGTGTAGACGGTTTAAA
AGGCTTCCCAGAAGCCATCAATGCAGTCTATCCTAAAACGAAGATTCAGCTTTGCATTGT
GCATTTAGTGCGTAACAGCTTGAAATTCGTTTCGTGGAAAGATTACAAAGCCGTCACCGC
AGATTTAAAGCAGGTTTATCAGGCCCCGACGGAAGCACAAGCTCGCGAAAATCTGACCGC
ACTTTCGCAAAAATGGCAGGCAAAATACCCGCTTGTGGCGAAAGGCTGGGAAGATAACTG
GGCAAATATTGCCACATTTTTTGATTATCCGGCTGATATTCGTAAAGCGATTTATACCAC
GAATGCCGTGGAATCGCTTAATAGCGTGATTCGTCGCGTGATTAAAAAACGAAATGTATT
CCCGACGGATGATTCAGTTTTCAAAGTGATTTGGCTTGCGATTAAAGATGCACCAAAAAA
ATGGACAATGCCGATTCAGAACTGGAAACTGGCGATGAATCGATTTATGATTGATTTTGG
TGATCGCCTAGACGATCACCATTAAGTTGAAATGGGTGTTTACACAGAATTTGGGATAGG
GTCTGCTAATGTTTATTTTCTCTAAATGTTAGCAACTCTTTTTATTTAAAAAACCCTGTA
TAAACAACATGTTACGCTTTTTCGTTAATTCATTGTGATTATTTAATTTTCGCTTAAGTT
CACTAAATAATCCCTCTAAACGATTTGTCGTCTTTTCTATATTTAATTCAGTATGTTTTG
TCTATTACACCTAAAATTATGGTTATACTTTATAACGTATATTTATAATTCTTCTGCTTG
TTCTAGGATTTTATCTTGCTCTTTTATTAATTTTTCTAATTTCTTTTTTTCTCGGTTAGC
CTCATCTTCTGCTTCCCATACATCATAAGCTTGAACAATTTTTGCAACGACAGGGTGGCG
AACAATATCCTTACTGTCAAAAAAGTTAAAACTTAACTCTGGAACCTCTTTTAATACTTC
CATTGCGTGTTTTAAGCCAGATTTTTGGCTACGCGGTAAATCCACTTGAGTAATATCGCC
CGTAATGACTGCTTTAGAATTGAAACCAATACGAGTTAAAAACATCTTCATCTGCTCAAT
GGTTGTATTTTGGCTTTCATCTAAAATAATAAAGGCATCATTCAGTGTTCGCCCACGCAT
ATATGCAAGCGGTGCGATTTCGATCACATTTCGCTCCATCAGCTTTTGTGCCTTCTCGAA
ACCTAACATTTCAAACAGTGCATCGTAAAGTGGTCGAAGATAAGGCTCGATTTTTTGCCC
TAGATCCCCTGGTAAAAAACCGAGCTTCTCACCAGCTTCCACTGCGGGACGAGTGAGCAA
AATACGGCGAATCTCTTGGCGCTCAAGAGACTCTACTGCTGCAGCAACAGCTAAAAAGGT
TTTTCCCGTTCCTGCAGGCCCAATACCAAAGCTAATATCGTGACTTAGAATATTACGTAA
ATAGGCTTGTTGATGTTCGCCACGTGGTTTAATTACGCCGCGTTTTGTTTTAATTGCAAT
TTCATGAGCCGAACTTGTCCACTGATTTTGCAACAACATTCGGCTTTCTTGAATCGCTAA
ATGAACATCTTCCAAATCTAGTTCTTTTACTTTTCCTTTAATTGGAGCAGTTTCGTTGTA
AAGTTGCTGAATTAATTTCGCACAATTTTTTAATAATGTTGCAGAATAATGATTTTCTTC
AACTGCTTGAATAGTAAAGGTAAATGCATTACGCGCAACAATAAGGTTAAAACTTTTTTC
AATAAGGGTAAGATGCTCGTCAAAAGAACCGCATAACGATTGAAGACGAGCATTGTCTTG
AGGCTCAAGAGTGAAAATAAGTTCGTTCAAAGGATTTCCTCTATTTTGTACTGATTCTCA
GCGACTTTTAAAATTCGCCATATTTTAAGTGATCTTAGCACAAAATTATAGTAGAATACC
TCTGTTCTCATCGGGGTGCTTTGTATAGCAAGGCTGAGAAATACCCATAGAACCTGATCT
GACTAATATCAGCGTAGGGATTTGAGACAGACAATCTATATCCGCCTGTTTTAGATCCTT
CTATTTTCACTTTTAGAAGGAATATTCAATGAAATTCAATCTTTTCACCCTTTCTGCGTT
AGCCGTTGCAACCACCACTTTTGCTCAACAGCCAACACTCACGGTTTATACCTATGATTC
TTTTGCTTCAAAATGGGGGCCTGCTGCTAAACTTGAAGCGCTATTTGAAAAACAATGCCA
ATGCGATTTGAAATTTATGCCTTTTGAAGATGGGGTAACAATGTTCAATCGTATTCGTTT
GGAAAAAAATAAGACTAAAGCCGATGTAATGTTAGGTATCGATCATTTCTTAATGCCCGA
AGCTGAAAAATCAGGCTTATTTGTAGAACACAATCTGCAAAACAATGCCAATAACTTACC
GCTTGAATGGCGAAGCAAAATATTTTTACCCTATGATTTTGGAGAATATGCTTTTATCTA
CAACAAAGAAAAAGTCAGTAATCCACCAAAAAGTTTAAAAGAACTTGTTGAACGCCAAGA
TCTTAAAGTGATTTATCAAGATCCTAGAACTAGCACCGTTGGACGAGGATTGCTCTTTTG
GGTAAATCAAGTTTATGGCGAACAGGCAGAATCAGCGTGGCAGAATTTAGCCAAACATAC
CGTCACTGTGGGAAAAGGCTGGTCTGAAACTTATGGTGCATTTTTGAAAAACGAAGCAGA
TTTGGTGTTGAGTTATACAACATCTCCGCTATATCATCAATGGCACGAACAGACGGATAA
ATACGTCGCGGCAGATTTTGCAGAAGGACATTTAGTGCAGGTGGAAGTAGCCGCAATCAC
AAAGAGCAGCAGACAACTCAAATTAGCTCAACAGTTTCTAAGCTTCCTACAACAACCAGA
ATCGCAACGAATTATTTCTTACTATAATGTAATGAAGCCTGTTGTGACTACTAAGGCAGA
TCCTTTATTTAACACATTGCCAACTTATCAAACTATAAGTTTCACTCTTCCTGATAACAG
TGAGATAAAGCGCTGGATAAATACTTGGTTAAATACTGTTAGCCAATAGTTTTTAGAATG
GCTAAATAAGCTCAAAGGTCACAATAACCTACCCCAACTCCTGCGGATCAATATCCACCG
TCAGTCGAATATCGTTTCGCAGGAACTGTTCTTTTTGCTCATCAAAACGATCTAACAACT
GTTGGATCGCACTTCTTGCCGAATGTTGAATTAATAACTGCCAGCGATAATGCCCTGCTT
TTTTTGCCATCGGGGCGTTGAAAGGCCCAAGTAACTGAAAGCCTTGCCAGCCGTTTTCGC
TGATAATTTGGTGTAAACAAGCGGTCAAATCTTGCAGAAAATTTGCAACTTTGTCGTTAT
CTCTACCCGTTGCACGAATAAGCACTTGCGAAGAAAACGGCGGTAGGCTCATTATTTTTC
GCATTGCTAAGGCTTGGCTGGCAAAGGCAAGGTAGCCGTCGTTGAGTAAGCTGGTGAGTA
ACGGGTGATCGGGGTAATGCGTTTGTAACACTACTTCCCCTTGCTTTTCCGCCCGTCCTG
CTCGCCCTGACACTTGTACATAAAGCTGTGCCAAACGTTCTTCTGCACGGTAATCGGTGG
AAAACAGGCTACTATCCACATTCACGATGGCGACTAAAGTCACATTCGGGAAATGGTGTC
CTTTGGCTAACATCTGTGTGCCGATCAAAATTTGGCTTTTGCCTGCTTGGATTTCGGCAA
GGTGTTGTTCCAACGAGCCTTTACGGGCAGTGCTGTCACGGTCAATACGAGTAATGCTGT
ATTGCGGAAAACGCTGTGCCAGCACTTGTTCCAGCTGTTCCGTGCCGATCCCTGTGGTAA
TCAAATTGACTGAGCCACAATGTCCGCACTGACGTGGAATGGCTTTTTGCGAAGCACAGT
GATGGCAACGCAATACTCGCTGTTTTTGGTGATAGGTAAAGGGCTTATCACAGGACGGGC
AATCGGCAATCCAGCCACATTCGTGGCAAAGTAAAACAGGGGCAAACCCCCGTCGGTTTA
AAAACAACATCACTTGATTGCCTTTTTCCAAGTGAGCTTGCATCATTGCTAACAACTTTT
CCGATAAGCCCGAATAAATCCGCTGTTTTTTCAAATCAATTAAGGTTTGTTTGGAAAAAT
GTGCATTACCAGCCCTTGCAGTAAGCTGAAGTTCGATAAATTTACCGTTTTGCACATTTT
GCAAACTTTCAAAACTTGGCGTTGCCGAGCCGAGAATAATCGGAATGTTGTTATTTTTCG
CTCGAAGCACCGCCAAATCCCGTGCGTGATAACGCCAGCCGTCTTGCTGTTTGAACGAGC
CATCGTGTTCTTCATCAATAATGATTAAGCCAAGTTGCTGAAACTGGGTGAACAAGGCGG
AACGTGTGCCGATCACAATTGCACTTTCGCCGTTTTTTGCTCGAAGCCACGCATTGAGCC
GTTGAGTGTCGTTAAGATGCGAATGCAATGCGTCAATTTCCACGTTAAAACGAGCTTGGA
AACGTTGAATAGTTTGTGGGGTCAGCCCGATTTCAGGCACAAGCACCAACACTTGCTCGC
CCCGTTTCAGCACTTCTTCGATCACTTGCAGATAGACTTCCGTTTTCCCTGAGCCAGTGA
CCCCATTGAGCAAAAACGCTCCGAAGCCTTGTTGATAATGCAAACGGCTGACGACAAGGG
TCTGCTGTTTATTCAACGTTAAACGGTTTTGAGTGTTGCAAATCGGCTGTTCGCCTAATT
TTTCCTGCCAGCTTTGCACGTTAAAAGGGATTTCCAGCTTTTCCAGATACCCTTTTTCAA
ACAAAGCTTTCCATACCGCAGGGCTACAAGCGGTCGGTTTTTCAAAGAAATTTGCAAATT
CCGCCAGTTTGCTTAATAGCTCTTGTTGTTTTTTTGCCTTTTGAACCACGCCGTTGGATA
GAGCTTTTCTGCCGTTTTCCGTGACAACAAAATAGTCGGGAGCAGTGCGTTCACTACTTT
CCCCTTGTCGTAGTTTGACAGGCAAAGCACTTTGTAGCACTTCGCCGAAAGGGGCGTGAT
AATAACGGCTTGCCCACTGTAAAAGTTGCCACATTTCAGTGTCAAACAGAGCTTGTTCAT
CTAACAGTTGCTCAATCGGTTTCAGTTTTTCGGTGGGAATATCTGATGTGGTTGGGAAAT
CCACCACAATCCCGATTTTACGCTGGCGACCAAAAAGCACAACAACCCTAGCCCCCTTCA
CCACATTTTCAAAATGCGTTGGAAGCAGGTAATCGAAATAACGTGCCAACGGCACAGGTA
GAGCAATTCGGATGAGGTTCATTAGGGTTTCACTTTGCGAAAACTATCAACACTTAATAA
GATAATGGATACCGCCAAACACGCCATTAAAATATAGGATTTGGCATCTAAAACTTCACC
GATGGCAAAGGAAATAAATAACATCACCAAAGGTTCGGCATAGCCAAGCAAGCCTAATAC
ATTAATCGGCAGTAAATTACTTGAAGCGATATATAAAATAAATGCCATTCCATTTACTAG
CCCTAATAATGCTAGATAAAAATAGAGATATTCATTTTGCATTAAAATAGAGGCTTGATC
AACTTGAGCAATATAATAAATGGCAAAGGGTAATAACAATAATAATTCTACAAAGAAAGT
GGCTAAATTATTAATATGAAAATAGCGACGTAAGACAATATAAATAGGGTAGCCAAAACC
GGCAACAAAAGTTGCCCACGAAATACTTGCGGTTAAAAAGATATTAATTGTGACACCAAT
AGTTGCAAAAAATAAAGCAAGCCATTTTAATAAAGTAAAATGCTCTTTAAAAACCAGTTT
GCCTAAAGCAACGGCGACAATCGGTAATAATAGATAACCGATAGAAACTTCAATAGCTTG
ATTATTATTCGGTGCCCAGAGAAATAACCAAAGCTGAATAGCTGTATTTAATGCTAAGAG
CAGAAGAATAAAAATAAGATAAGGTGTCTGTTTTACTCTATAATATAAATCTTTAAAGGC
TTTTTGTTGATGAAATAAAAAGATCGCCAGTAAAATAAATGGCATTAATACTACAATACG
AAAGCCAAAAATACTATCGCTTTCTAAAGGGCGAAGTAAAACCGCAAAATAATAGCCAGC
ACCGAATAAGATATTTGCAGAAAGTGAAAATAAGATCCCTTTTAACATTATTCCCTCCGA
CGCTGTTTACGAATAGTAATAATGCCATCAAGCACTAATAGACATATCGACAGCATCAAA
CACGCCATTAAAATATAGGAAGATTGATCTAACACTTCGCCAATAATAAAAGCAACAATT
AGCATTGCAAGCGGTTCAATATAGCTTAATAATCCCAAAACATTAATCGGCACAAGGCTA
CTTGCCATTATATAGCCAATTAATGCCGTACCACTGACAATGCCTAATAACACTAACCAA
AAATAAAAATTCGGATTATTTTCGGTGACAAATTGCATATCGGTATTGAGCATAAAATAA
GTGGCTATCGGCAACATTAATATAATTTCGCAGACAAAGCTGGATAAATGCGACATATCA
AAATGTTTACGCAAACTGAAATAAACAGGGTAGCCGATTAATACCATTGAGGTAGCCCAA
GAGAGTGAGCCTGCGGTCATTAACGTAATGAATACTCCAACAGATGCGGAAATAATTGAG
ATAATTTTTAAGAGAGATAAGGTTTCATTAAATAAAAATCGCCCAACGGCAACCATTGCA
ATCGGCATTAACAGATAACCAATAGACACATCAATGGCATAACCGTTGTTTGGGGCATAC
AGAAAAAGCCACATCTGCGAGCCTGTGACCGCAGTAGTTGTTAATAATACCAAAATTAAA
TGGGGGTGCTGTTTTAGGCGTTTTAAATAGCGGTTAAATTCGTCGTTTTTTTTGAAAATA
AAGAGTGCAGAAATCACAAAAGGCAGGCTTACCCACATTCTAAAACCGTAAATTTCTTCA
CCAGAAAGTGGTTTTAAATGGGTGGATAAATAATAGAGTACACCGAATAAAATAGATGCG
GTGACGGAAAATGTGATGCCTTTTATCATTGTGAAATTGAATTTTGGGTTGTTCAACTCA
AATATCATTTAGACATTTCCCTTCCCCCGTTTACGGGGGAGCGAAAATAAATTAATCCTG
ACGATAACTCTGCAAAAACTTCGCTAATCGTCCAATCGCTTCTTCCAGCTGATCAACATA
CGGCAATGTCACCACACGGAAGTGGTCTGGTTTATGCCAGTTAAAGCCTGAGCCTTGAAC
CAGCAACACTTTTTCCTGTTGAAGCAGATCGTAAACAAATTTTTGATCGTCTTTGATACC
GTACATTTCCGTATCAATTTTCGGGAACATATACATCGCCCCTTTTGGTTTCACACAGCT
AATCCCTGGGATTTTGGTGAGCAATTCGTGAGCCTTATTACGTTGTTCCAATAAACGACC
ACCCGGTAAGATAAATTCGTTAATGCTTTGATAACCGCCTAACGCTGTTTGAATAGCGTG
TTGCATCGGGGTGTTGGCACATAAACGCATTGACGCAAGCATATCTAAGCCTTCAATAAA
GCCTTTTGCCTGATTTTTCGGGCCGTTTAACACCATCCAACCTTGACGGAAACCTGCCAC
ACGGTATGCCTTTGACAAACCATTATAAGTCACCGTTAAAAGATCAGGGGCAAGAGGGGC
AAGATGATGATGTACCGCACCGTCATAGACAATTTTCTCGTAAATTTCGTCTGAGAAAAT
AATCAAGTTATGTCCACGGGCAATCGCCACAATATCCAATAATAACTGACGGCTATACAC
TGCTCCCGTTGGGTTATTCGGGTTAATCACCAAAATTGCTTTGGTTCTTGGGGTGATTTT
CGATTTAATATCTTCAATATCTGGAAACCACTCATTTTCTTCATCGCAAAGGTAATGAAC
CGCTTTACCGCCTGCAAGGGTTGCCGCCGCTGTCCAAAGTGGATAATCTGGCATCGGAAT
TAAAATCTCATCGCCATCATTTAACAAGGCTTGCATTGACATTGTGATGAGTTCAGATAC
GCCGTTACCAATGTAAACATCACCGACATCTAAATCACGCATACCTTTTAATTGATAATA
TTGCACAATCGCCTTACGAGCAGAGTACAAACCCTTAGAGTCGCAATAGCCTTGAGCGGT
TGGTAAGTTACGAATAACATCAACTAAAATTTCCGCAGGGGCTTCAAAACCGAATGGGGC
TGGGTTACCAATGTTTAATTTTAAAATCTTATGTCCTTCTTCTTCCAGACGGGTCGCTTC
CTTATGTATAGGCCCACGAATATCGTAGCGGACGTGAGCTAATTTATCGGTTTTTGCAAA
ACGTTCCATTGTTTCTCCCTAAAATAGAGGGTTAATTATCTGTTAATTTATAAAAATCAC
TCTACTGTACTCCGATTTGTTAGGAAAAAAAAGTGGAAATAGGCTAAAATAGACTTCTTT
TTGTCAAGCGGTGAGATTTTTAGGATTTTTTGCAATGTCTGTGTTTAGTCAGTTAAAGCA
ACAACTTTATCAACAACTACAACAAAAGCCTGTGGCACAAGGCTTAGTACAGTTGCAAGC
AGAAATTGCAATAGACCTTGAAAATCAACAATTACTAGCTTGGCTAAAAGCACAACCGCT
TTTCCCCCACTACTACTGGCAAAATCGAGATACAGAACAAACGATAGTGGCAGTCGGTGC
GGTACAAACCTTTGAGCATTTAGACGATGTAGAACAATTTAGCAAACAGTCTGATTTAAT
GGTCGTCGGCGGAATAGAATTTGAAGGACAATGCCATTTTGTGTTGCCACGCTTACTGTT
AGTAAAAAATGAGAAGAAAATCACCGCTTGGTTAAATCTAGATGGTCGCCATTTTGAAAG
CGAACAAAAGGAATGTATCGCTTTGTTAGCTCAGTTTGAGCAGACAGCCGAACTTCACCC
CATTGAAAATAGCTTGTTAAGCACAAAAGTTGCCTGTGATTTTTCACGTTGGCAACACAA
CATTGAATTAGCGATAGAACAAATTCAACAACAGCAAATGAATAAAGTGGTGTTAGCCAA
TGCGACCATCAAAACTTTTACACACCACATTTCCCCTTACGTTCTGCTTTTTGCCAGCCA
ACAAAAAAATCTAGGCTGTTATCATTTCTTATGGTCGGAAAAACAAGGGGAAGCCTTTAT
CGGCTCGACACCCGAACGGCTCTACTTACGCCAGCAACGTCAATTTTTTACCGAAGCCCT
TGCAGGCACAGTGGCGGTGACGGACGATCCTGTTCAAACGGAACAAAATGCCCTATGGCT
ACTCAACGATCAAAAAAATATCTATGAAAATTGGCTGGTCGTGGACGATATTTGTAGTCA
TCTGGCGGATTGTGCAACGGATATTCAAGTCAGCGATGCAGAGATCAAACGGTTACATAA
CGTGCAGCATTTACGCCGAAAAATCCAAACGCAACTGACAGAGCAGGTCAGCGACGCAGA
TTGCCTTGCTCGTATTCACCCAACCGCCGCCGTCGCAGGACTGCCACGCCCTAAGGCGAA
GCAGTTTATTCAACAACAGGAATGTTTTGAGCGGGGCTGGTATGCAGGGGCATTAGGCTA
TTTCACCCCTGAACAAGCCGAGTTTTGCGTAATGTTACGTTCAGCCCTTATTCAAGCTAA
TCAAATCACCTTTTACGCAGGGGCAGGAATTGTCGAAAAATCTGATCCTCAATCAGAATG
GCAAGAAATTGACCGCAAAGCTCAGGCAATGGCAGGGTTAATGGAGTAATTTCTTTTTCA
TATTTTACTTCTGCGCCTTAGATTTTCTTCACAATAGTCATAATGTGGTAGTCGAAATTA
GAATAAACAGACTAGGATATATCTGTTGAGCTTAATTAGAAGTCAGCAATAAGAAACCAT
TGGGGAGGGTAGCACATAACAATCAGTAGGGGTGGTGGGACTCTACCTTTTAGTAAGCAG
GTGCTAATTATTCATTATATTACAGAAACATTCTATTTATTTTACAGGTATATCACGTAG
TTTTTTAATGAATACAATTTAATATTGCATAGGATTTATAATATGGTAAAGAAACTTTCA
TTTTTGACGTTATTAATGTTGTTCATTCCAGCTACAGCGTGGTTAATTGGGTGGCAATGG
AATTTGCAAACTAATCTTGGTGTTAATGTTTTCGATTGGGCGTTGTTTATTTTAACGGAA
ACGGGTTCAACGCCTTATGCGTTAATCACTTGCGTGCTGTTTATGTTGTGGCTGATGTGG
CTTGCGCGCACTCGCTATTCGTGGTTTTTAGTAGGCTTTATTTGTGCAACGTCGGTAGTT
GGAACACAGGCAATTAAAGAGGGGGCGAAAGCGGTCTTTAAAGAGCCTCGTCCTTTTGTG
ACACAGATGTTTCAGGCGGATACTGAGGCATTTTATGCTTTACCTAAAGCTGAACAGGAA
ACGGCGGTATTGAAATTTGTGCAACCTGAAAATCAGTTTGTGATTGAACATCAAGCAGAT
GAGCTGGGCTACTCTTTCCCGTCAGGGCATACGATTTTTGGGGTATCTTGGCTATTGATG
TTTGCAGGGTTGCTGTTTGGTATTCGTGGACAAGCGGTGATTTTTGCTCAATTTTTTGTG
ATTTTGTGGGCTGGTTTGATGTTGATCAGCCGTTTGCGGTTAGGAATGCATTATCCTATC
GATCTGTTTGTCAGTACTTTGATTGCGTGGGTTTTCCACTTGATCATCTTCTTATGGGTA
ATCCCACTCTTAGAAAAATGGACATTATTTAAAAAGCGAGGCTAACTATGGTTTATTACG
GTTTGGATATTGGCGGTACAAAAATTGAATTGGCTGCCTTTAATGAGAAATTAGAGAAGT
TACACAGCGAGCGAGTGCCAACCCCACAAACGAGTTATGAGGATTGGTTAAGAACAGTGG
AAACCTTAGTGCGTAATGCCGATGCAAAATTTGGCGAGCACGGCACTGTGGGGCTTGGTG
TACCAGGTTTTGTTAATCATAAAACTGGGTTAGCGGAAATTGCCAACATTGCGGTGGTTC
ACGGCAATAAAATTATTCAAGATTTGGAAGCGCGTTTAGGGCGTGAAGTGCGTGTTGAAA
ACGATGCGAACTGCTTGGCTTTATCGGAAGCGTGGGACGAAAGCAATCTGCAATATTCAA
CGGTGTTAGGGTTGATTATTGGTACAGGTTTTGGTGGCGGTATTGTGTTGAACGGTAAAG
CTCACTCAGGTCAAATCGGTATGGCTGGCGAAGTGGGGCATATTCAGCTTAACTATCACG
CGTTGAAATTGCTTGGTTGGGATAAGGCACCGATTTATAAATGTGGCTGTGGTAATATGG
CTTGTTTGGATAGCTATATCTCAGGACGTGGTTTTGAGATGCTTTATAATGATTTAGTCG
GCGAAAAAGTTGATGCAAAAAACATTATTCAGCGTTTTTACGATAAAGATGAGAAAACCG
TTGAGTTTGTTGAGAAATACATTGAGTTAATGGCAATTTCGGTGGCAAATTATATTACGG
TACTTGATCCAGATATGATTGTGTTTGGTGGTGGTTTGTCTAACTTTGATTATATTTATG
AAGCCTTGCCAAAAGCCTTACCAAAATATTTATTGCGTAATACGGAAGTGCCAGTGATTA
AAAAAGCGATCCACGGTGACTCAAGCGGTGTGCGTGGGGCGGCAGCGTTATTCTTGAAAT
AGTAGGTCGGGCATTTATGCCCGACAATCATTTATAAAATACCGCAAAGTTAGGCATTTA
TACCCGACAATTTTTCATAAAATATGGCAAAGCAGGCATTTATGCCCGATAATTTTTCAT
AAAACACGGCAATGTCGGGCATAAATGCCCGACCTACGGAAAATAAATATGCTTCAAATC
ACCCCAATTCCAGCCCTTTCTGATAATTACATTTGGATTTTACAAAAAGAGTGCCAAGCG
ATTATTGTCGATCCAGCAGAGGCTCAAGCTGTATTCGCTTTTCTTGCAAAACATCAGCTT
AATCCCACCGCTATTTTGCTTACCCATAATCATCACGATCATACTGATGGCGTGGCTGGT
TTAGTGGCACAATTTCCCGATATGCTTATTTATGGCTCAGAAGAAGTGAGCCAATTTGCC
AATCAGATTGTTTACCCTGAGCAACAGTTTGAACTGTTAGGGTTAAAGGTGCGAGTGATT
GAGAGTGCAGGGCATACGGCGCAACATATTAGCTATTTGGTTGATAATGAATATCTCTTT
TGTGGTGATGCGTTATTTTCAGGCGGTTGTGGGAGAGTGTTTACAGGGGATTACCAAGCT
CAGTTTGATGCCCTACAACGTTTTAAAGCCTTGCCTGATTTTGTGAAAGTCTATGCTGGT
CACGAATATACTCAAAGCAATTTGAAATTTGCCGAAGCGGTAATGGCAACAAGCTGTAGT
TTAATGGAACATCAAGAGCGAGCGGATATTTTGCGTTCACAACATAAACCAACGCTACCG
AGTACGATTGGTGTTGAAAAACAGATTAATCCATTTATGCAAGCGGTGACTTTAGATGAA
TTTATTATATTAAGGCAGAAAAAAGATAATTTTTAATACATATAAGCTAAATCCTATCTA
GCACATCATTCTTAATTTCCCCTATCTCTCATCATATGATATAGTTAAAAACGTTTTCAT
GTTTATTGTTCAAATAGGTAAGTTGCTGTGAATATAGATCTTCAAAATATGCCTCAGCAT
GTGGCGATTATTATGGATGGTAATGGACGTTGGGCTAAGCAACGAGGGAAATTACGAGTA
TTTGGTCACATAAAAGGGGTAAAAGCTGTTCATTCAGCTGTTAATTTTGCCTTAACGCAA
GGAATTAAGGTATTAACGCTATACGCATTTAGCAGTGAGAATTGGTCTAGACCGAAGTTG
GAAGTTGCCGCATTAATGACACTATTTGTAAAAACATTGGATTTAAATATAAAAAAACTA
CACAGCAATAATATTCGCTTAAAAATTATTGGTGATAAAACTGCTTTTAGTGAAGCACTG
CAAGAAAAAATTGAACTGGCTGAACAACTGACAAATAAAAACACTGCATTGACTTTAAAC
ATTGCTGCAAACTATGGCGGACAATGGGATATAGTCCAAGCAACCAAACGTATTGCACAT
CAAATAAAAAATAATGTCATACCTATCGAAGATATTACAACTGATTATTTCCAGCACAAT
TTATCTACTGAGGATCAACCACAGGTCGATTTATTAATTCGTACTAGTGGAGAACAGCGA
ATTAGCAATTTTTTATTATGGCAAATTGCTTATGCCGAGTTAGTATTTAGTCCAGTTTTA
TGGCCAGATTTTGATGAAAAGGCATTTACAGATGCCGTTATTGCTTATCAACAACGTGAT
CGCCGTTTTGGTGGTTGTTAATCTATAAGGAAAATTCAATGCTTAAAGAACGCATTCTTT
CGGCAATCGTGATGATTATTTTAGCAGTGGTTGCATTGTTTTGGCTTTCACCCTTAGCTT
TTACGATTGGCTTATCCGCTATTGTTGTGTTAGGTATGTGGGAATGGGCTCAGTTTGCGG
GTTTTAAACGTCCGATAGCACGTGCTATTGTTGCTTTTGTGGTGACCTGTTTATTGATTT
TTCCTATTATGGCAGAAACAAGTTATATTCAAGCTACACGTTTTTTAACAGATGAAACAA
TACCACTATTATTTGTAGGTTGTTTTTGGTGGTTCATCGCATTTGGATTGGTTATTACTT
ATCCTAATTCAGCTTCAATTTGGAGTAAGTCAGTAGCAGCCAAATTTATTTTTGGTTTTT
GTACACTCGTCCCATTTTTAATCGGTACTTTAGCGTTACGTTTTTATCAATATAATCTTG
AACAATATCAGGGAACTTATTTACTTCTCTATGTGTTTTTATTGGTCTGGGGAGCGGACT
CAGGCGCCTATTTTGTAGGTCGTGCATTTGGTAAACATAAACTTGCACCTAAAGTTTCTC
GAGGTAAATCTTGGGAAGGGGCTATTAGTGGTGTGATTACATCGACTATTATTGCCGCTA
TTTTCTTGAGTCTTGCACCAAACAATGTATTTGGTCGTGAGTTGAATACATCTGCGTTTA
TCGTGCTTTCCGTGATTACTGTGGCTGTTTCGATTTTGGGTGATTTAAGTGAAAGTATGT
TTAAACGCCAAGCTGGTATTAAAGATAGCAGTAATTTGATTCCAGGACACGGAGGAATTT
TGGATCGTATTGATAGCTTAACAGCGGCTGTTCCTGTTTTTGCTACTGGTTTCTTCTTCC
TTCTATAGAGGTTATTTGTGCTATCAATCTTTGCCTTTTTTATTTTAATTTGCGTCTTGG
TGTTTGTTCACGAATATGGACACTTTTGGGCTGCTCGTAAATGTGGCGTAAAAGTTTTGC
GTTTTTCTATCGGTTTTGGAAAAGTATTATGGCGTAAGAAAGATAAACAAGGGACTGAAT
TTGCATTTTCATTAATTCCTTTAGGCGGTTATGTGCAAATGCACAATGGCGAAGCAGAAC
ATCAATTGCCAGATTCGCAATCTTTGCATACAAAGACTGTTTTGCAGCGTGCTTTTATCG
TTCTTGCAGGCCCAGTGGCGAATTTTTTATTTGCTATTTTGGCGTATTGGGCGGTTTTTG
TTATTGGAATTCCAATGGTAAAGCCTGTTATTGGTTCTGTGATTCCGAATTCTATTGCTC
AACAAGCTCACTTGGTTTCTGAATTTGAGATTAAACGTGTTGATGGGCGTGATGTGCAAG
ATTGGGAAGATGTCACGTTAGCTTTGCTTGGCAAAATTGGAACTAAGGAAATTAGTGTAG
AGGGAAGTTTAGTCAATGAAGACTTCCCGCGTCAGTTTTCACTTGATTTAAGCCATTGGA
ACGTTAATGGAAATAAAGAGAATCCTTTGACTTCATTAGGAATTCGTCCAAAAAGTGCAA
CGGTTGAACCAATTATTAAAAATGTAGTCGAAAATTCAGTTTCGGCAAGAGCCGGGATTT
TAGCTGGCGATAGAGTTATTTCGGTAAATCAGCAACCTTTTGAATGGCAAGGATTGCTTA
AACAGGTTCAATCGGGAACAACTATTGAATTAGTGGTAGAAAGAAATAATCAACAACTTG
TTTTTAAATTAGAACCTGAATATTCTAAAAAAGAGGAACGTTATTTAATAGGCTTAGTGC
CAACGTATCAACCATTAGAATCAAAGTATCAAAGTGAATTAAAGTATGATATTCTTTCTG
CGCTTGGAAAGAGCTTAGAAAAAGTCGTATCATTAAGTTATACGATTTTACAATTTATTG
GAAATTTAATTACAGGCGAGCTTTCTCTTAGTAATATGGGCGGGCCAATTTCAATGGCAA
AAGGGGCTGGGGCAACGGCTGAAATTGGTTTTGTCTATTACTTAGGATTTATGGCATTGA
TAAGTGTGAACCTTGCAGTGATGAACCTGTTCCCTATTTTGCCTTTAGATGGAGGACAGT
TGATTTTACTAGCAGGGGAAGCAATGAGAAAGAAACCTATTTCTGAACTATTTCAATTGC
GATTTCAACAGATTGGTGCAATGTTTGTTATAGGTTTGATGTTATTTGCATTATTTAATG
ATTTAGTCCATTTATAATCAAGTGGTTAGATTTCAATATTATTTTACCAACGAATAGGAT
CATTTAAATGAAAAAACTATTACTTTCAACATTATTAGTTGCAAATGGTGTTGCTTTTGC
TTCACCTTTTGTGATCAAAGATATTCGTATTGATGGTATCCAAACATCTGTAAGCCAAAC
AATGATCCCTACATTACCTGTAAAAGTAGGGCAACTAGCGACTGATAATGATATTGCAAA
CGTTATTCGTCATTTATTTGTACAAAATCGTTTTCAAAATATTAGTGCAACCCGTGAAGG
AGATATTTTAATTATTAAAGTGGTAGAGAATCCAGTCATCAATAATGTTGATATTGAAGG
TAATTCTGCAATCCCCAAGGAGCCACTGGAACAAAATCTAAAAGCGAATCTCATCACTAA
AGGAGAATTATTTAATTCTACAAAGTTAGACGCATTTAAATCAGCACTTATTGAGCATTA
CCACTCTATAGGTCGTTACAATGCTACCATTGATACTGTTATAACAAACTCAGACAATGG
AGGTGTAAATATTAAATTAGATATAAAAGAGGGAGATGTTGCCTATGTAAAAGCTATTAA
TTTTGAAGGAAATCAAGCTTTTACATCAAAAGTATTAATGAAACAACTGGATATTCAACC
TGATGTTTCTTGGTTCAATATTTTTCAAAGTAGTAAATTTGAACAAACAGCATACAATCA
AGATTTAGAAAATCTACGTAATTTCTACATGAACCAAGGATATGCAAAATTTAATGTTGA
AGCTGAACAACCCGTATTTAGTGATGATAAAAAAGAAGTATCTTTAACATATAAAATCAA
TGAAGGAATACCTTATACTGTAAGTGAAATACGTATTATTGGTAATACTGCAAAATTAGA
CAACGAGTTAAATGAACAGCTCAAATATTATAAAACAGGCGAGCTCTTTAGCAAAAATGA
ACTTTCAAAAATTGAAGACAATATTAAACAAGTATTTGGAAATAATGGTTTTGCTTCCGC
TAAAATAGAGCTTCATCCAACCTTCGATGATACAAATAAAACAATTCGTCTCACATTTGT
TGTGGATGCAGGGCAGCGTGTTTATGTAAGACAGATTCGTTTTGAAGGAAATGATGTGAC
TGCAGATTCAACGTTACGTCGAGAAATGCGTCAGCAAGAAGGAGCATGGTTGTCAACAAG
TCTAGCTGCTTTGGGGAAGGCTCGTCTAGAAAGAACGGGGTTTTACGATAGTGTGGAAAT
GAGCTATCCAAATGTCCCAAATACTGCGGATCAAGTTGATATTGTATATAAAATAAAAGA
ACGAAATACAGGAAGTATTAATTTCGGTGTTGGTTATGGAACAGAAAGTGGTTTAAGTTA
TCAAGCTGGGATAAAACAGGATAATTTCTTAGGTATGGGCTCTACAATTAGTTTAAATGG
TACCCGTAATGACTATGGTACAAGTATCAATTTAGGGTATACTGAACCATACTTTACTAA
GGATGGAGTAAGCCTTGGTGGAAATATCTTCTACGAGGATTATGATAATTCAAAAAATAA
TAGTGTCGCAAGTTATAAACGACAAACCTATGGAGTCAATAGTACTTTAGGATTCCCTGT
AAATGAATACAACTCCTATTTCCTTGGTCTAGGCTACACTCAAGATCTGATTAAGAATGC
TCAACGTGAATTTAATCGTGAACTTTATGTACAATCCATGAAATTCCCGATTGATAATGA
CTTAAATGTCTATAAAAAAATTGAAGCAAATGACTTCGATTTTTCTTTTGGTTGGAACTA
TAATAGTCTAAATCGAGGTTTTCTCCCAACAGAAGGGACTTTAACAAGCATTAGTGGACG
TATTACCACACCAGGTTCAGACAATAAGTATTATAAAGTTAGTATTGATTTTAAAAACTA
TTTACCAGTCAATCGCGAACATAAGTGGGTTATATCAACTAAAGCGAATATTGCTTATGC
AAATGGTTTTAGTGGTAAAGAATTACCATTCTATCAAACTTATACTGCAGGAGGCATCGG
CTCTCTTAGAGGTTTTGCTTACGGAGCTATTGGACCAAAAGCAATCTATCTGGGTAAAGA
TAACAATGGTAATATCCGATTCAATTCCGTAAATGGAGATATTGTTGGCGGTAATGCAAT
GGCATCTGCAACTTTAGAATTAATTACTCCAACACCATTTGTAAGTGAAAAATATCAACA
TAATGTAAGAACTTCATTATTTGTGGACGCTGCAACAGTGTTGAATACAAAATGGAAAAC
TAATCCAGTAGTAAACGACATTCAATATAATTATTCTAGTTTAGAAAACTTTAAAGATTA
TAAACGTTTTCGTGCATCTACAGGTATCGCATTCCAATGGAATTCCCCGATAGGTCCATT
GGTATTTTCTTATGCGAAACCAATTAAAAAATATCAAGGTGATGAAATTGAACAGTTCCA
ATTTAGCATTGGTGGTTCATTCTAATCTTATAAACAAGCGGATAGATTTGTTCATTTTTT
TACGAGTCTATCTTTCCTAACTTCAGAAAGGACATTTTAATGAAAAATTTATTTAAACTT
GCCGCAGTTGCTTCAGCTTTAGCTTTTAGTGCGAATACAGTAAATGCAAATGAAAAAATT
GGATTTGTTGATCCTAATTTCTTGATACAAAATCATCCACTTACCATTGAAGCAAATGAT
AAATTCACTAAATTTATGAAAGACACTGAATCTAAATTTGCACCAAGGGAAAAACAATTA
GCAGCAGAAAATAAAGCATTATCTGATGAAGAAAAAGCATTATTGGATGAGCGTAAAAAA
ATTGAAGAAGATGCACAGAAGTTACAAAAAGAACAAGTAACCTTAGAAGCTGCAATGAAG
AAAAAGGTAGCCCAACTTGAAAAAGATGCACCTAGGTTAAAAGCGAAAGAGATCCAAGCA
CGTCAGGATAAAATTAACGCAGAAGCTAAACCATTCCAAAATAAAGTTTCTGCATTGCAA
CAACGTGAAGTAGAATTTGGAAAAAAAGCAGAAGAGTTCCAAAAACGTGCTGATGAGTTT
CAAAAGAAAGTAGCGGCTTTCCAAGAAGAAATTGCTAAGGTACAAAAAGAATCTGGTGTA
ATAACTCCTGAACAAGTACAACAAAAAGTCGTTGAAGATATTAATGCGAAAATTAAACAA
GTCGCGGAATCTAAAGGCTATACTTTAGTTCTTCCTCCATCGGTCGCATTATATGCTAAA
GATGGAAATGCAGCAGATATTACAGAAGAAATTCTAGTTGCAATGGGTGGAAAAATGCCA
GAGGCTCCAAAAACTGAAGTGCCTGCAGCGGAAGTCACAAAACCAGAAGAAGTGAAAAAA
TAATGGCTGAATTCCGTTTAATTGAATTAGCGGAGCAGATCGGCGGTACTCTAAAGGGTA
ACGCCGATTTGGCTATTTTAAGCATTGCTCCTTTAGATAAAGCAACTTCTAATCAAATTA
CCTTTATCTCTAATGCAAAATATCGTCCACAGTTAGCTCAATGCCAAGCGGGAGCTATTA
TTGTTTCTGAAGCTGATGTCGAATTTTGTGCCGAAGGTCAAAACTTGATCGTGGTTGGAA
ACCCTTATGTTGCTTATGCGATTTTAGCTCAATATATGGATACAACCCCAAACCCTGCCG
AAAATATCGCTGAAAGTGCCGTGATCTCACCTGATGCTAAATTGGGTCATAACGTTTCTG
TCGGTGCAAATGCTGTGATTGAAAGTGGTGTTGAAATCGGTGATGATGCGGTGATTGGTG
CTGGCTGTTTTGTCGGAAAAAACAGTAAAATTGGTGCAAGAACCAAATTATGGGCAAATG
TGTCGGTTTACCATAATGTACAAATCGGCTCAGATTGTTTAATTCAATCTTCTGCCGTTA
TTGGTAGTGACGGTTTTGGCTATGCAAATGAGAAAGGTCAATGGATTAAAATTCCTCAGA
CTGGTGGCGTGATTATCGGTAATCGTGTTGAAATTGGGGCTTGTACCTGTATTGATCGTG
GTGCTTTAGATCCAACGGTGATTGAAGACAATGTGATTATTGATAACCTATGTCAAATTG
CACATAACGTACATATCGGTTATGGCACTGCGATTGCTGGAGGTGTCGTAATGGCTGGTA
GCCTGAAAGTAGGACGCTTCTGCCAAATTGGTGGGGCAAGTGTAATCAATGGGCATATGG
AAATTTGTGATGGGGCAATCATTACTGGAATGGGAATGGTAATGCGACCAATCACAGAGA
AAGGAATTTACTCATCGGGTATTCCTTTGCAAACTAATAAAGAATGGCGTAAAACAGCTG
CTCTTGTAATGAATATTGATGAAATGAATAAACGTTTGAAAGCATTGGAAAAACGTTTAG
CTGAATAATTGATTGAGGTCTTAGTAGTGACAACCAAATTACAAACAGAAAATCGTGAAC
CAAGAATTATTGAAGTAACTGAAATTATGGAAATGCTTCCACATCGTTATCCATTCCTAT
TAGTTGATCGTGTGGTTGATTTTGAAGAAGGAAAATGGCTCCGAGCTGTAAAAAATGTGA
GTGTAAATGAGCCTTGTTTTACTGGGCATTTTCCAAATCAACCCGTTTTCCCAGGTGTAC
TTATTTTAGAAGCAATGGCTCAGGCAACAGGGGTTTTAGCAATTAAAAGCTACGGCAAAT
TGAAAGACAATGAACTTTACTATTTTGCGGCTGTAGATAATGCACGTTTTAAACGCCCTG
TAGTACCAGGTGACCAAATGATTATTGAAGTGACCTTTGTTAAAGAGCGTCGAGGTATTA
CGGCATTTACAGGTAAAGTTTATGTAGATGATACGCTAGTTTGCGAAGCAGACCTAATGT
GTGCACGTAAATAATCTTGCTTGAATAAAGAGGAAAATACTATGCCATTAATTGACGCTT
CAGCCAAAATTCACCCAACAGCCTTGATCGAAGAAGGTGCTAAAATTGGTGCAAATGTAG
AAATCGGTGCATTTTGTGTTATCGGCAAAGATGTTCGCATTGGGGCTGGTACAAAAATTC
ACTCTCACGTTGTTATTCAAGGTGATACAGAAATTGGTGAAGATAATCAAATTTTCCAAT
TTGCAAGTATTGGTGAAATTAACCAAGATCTTAAATATCAAGGTGAACCAACTAAAACCA
TTATTGGACATCGTAACCGTATCCGTGAAAGTGTGACTATTCATCGTGGTACGGTTCAAG
GCGGTGGTGTTACGCGTGTAGGTAACGATAACTTATTTATGATTAACTGCCATATCGCCC
ACGATTGCTCTATCGGTAATCGCTGTATTATTGCGAATAATGGCACTTTAGCAGGACACG
TTACTCTTGATGATTTTGTGATTGTTGGCGGAATGTCAGCTATTCATCAATTTGTCGTTG
TGGGTTCGCACGTTATGTTGGGTGGTGGATCAATGGTTAGCCAAGATGTGCCGCCTTATA
TAATGGCTCAAGGCAACCACGCACAACCGTTCGGGGTTAATCTTGAAGGGCTAAAACGTC
GTGGTTTTGAGAAAGCGACAATGCATGCAATCCGCAATGTGTATAAGCTAATTTACCGCA
GTGGTAAAACCTTAGAAGAAGCTATTCCAGAAATTGAACAGTATGCAAAAACAGAAGCAG
CGGTCAGTTTATTCTTGGATTTCTTTAAACGTTCTACGCGTGGCATTATTCGTTAATTTG
TTCATGCTCTCTTATTGAGGAATTAAAATATTCGAGCATACATTCTGTATCAATAGCAAA
AATGTATCCATATAAGACGTTGTTCTAAAGAATATAGATACATCGATTTTTAATCTGACA
TATTAAATAGTAGTTATTCTATAAAAACCTGTTGACAAATGTTCTATTTTAGAGGATTCT
CCCACTTGTCTTTCATGCTTAACATTTAGAGAATAGCGATGAACCGTTTTTCTATGATTA
TTACCACGACGATGACCATTATGTGCAAACATAGTGCGGGTGTTCGTGGCTAGAAAACGG
AACAATATTCAACGAAACCCGCTTTAACAAGCGGGTTTTTTTGTAACAAAATTTGCAAAC
ATTAACTATTATCTTCAGGAGAAATTATGCGAGTTCTAAAATTTGGAGGCACTTCTTTAG
CCAATCCAGAACGCTTTTTACAAGCCGCTGACATCATCGAAAAGGCACATTTGGCAGACC
AAGCCGCAGGCGTACTATCCGCCCCAGCTAAAATCACTAACCATCTTGTCGCTATTGTCG
ATAAAGCCCAAACAGGCGAATCCTACGAATCTCATCTCACCGAAGCCACCGACATTTTCA
ATAACATCATCAACGGATTATATGCCGTCAATAACAATTTCGACCGTGAAGGATTAAGTG
CCTTTATCAAAGCAGAACTAGACGACATCTGCAATATTGCAGCTGAAGCAGCAAAAAATA
AATTCTGCCCAGATAATATCGGTGCAACAGTGCATAGCCGTGGGGAAAAATTGTCGATTG
CGATGATGAAAGCGTGGTTTGAAGCGAAAGGTTATGAAGTTACTCGCATTGATCCTATCG
AAAAATTATTAGCACACGGGAGCTATTTAGAATCTTCTGTGGATATTGCTGAATCGACCA
AACGTATTGAAGCTCTTTCTATTCCAAAGAAAAACGTCGTATTAATGGCGGGCTTTACGG
CAGGTAACGAACAAGGTGAATTGGTGTTACTTGGTCGTAATGGTTCAGACTACTCTGCTG
CCTGTTTAGCCGCTTGCTTAAAAGCGGATGTGTGCGAAATTTGGACGGATGTGGATGGTG
TTTATACTTGCGATCCTCGTTTAGTACCAGATGCGATCTGTTTAGAGTCTATGAGCTATC
AAGAAGCGATGGAGCTTTCTTACTTCGGTGCGAAAGTGATCCACCCTCGCACTATTGGTC
CGTTAGTACCGTTAAACATTCCATGCTTAATTAAAAATACCCATAATCCAGAAGCACCAG
GCACAATCATTGACAGTAATGTAGTCAATGATAATTTAAAAGTGAAAGGGATCACGAACC
TTGATAATGTGGCAATGTTCAATGTTTCAGGCTCAGGTATGCAAGGTATGGTTGGTATGG
CTGCTCGTGTGTTTACTTCGATGTCGCAAGCGGGTATTTCCGTGAACTTAATTACACAAT
CTTCTTCTGAATATAGTATTAGTTTCTGTGTGCCTGTAAAAGCGGTCGAAAAAGCACTCT
GTGCGTTAAACAATACTTTTGCTCAAGAGTTAAAAGATGGCTCGCTTGATCCTGTGGAAG
TGATCAAAGATCTCTCAATTATTTCTGTGGTTGGTGACGGTATGCGTACCGCCAAAGGGA
TTGCGGCTCGCTTCTTCTCTGCACTGGCTCAAGCAAATATCAGCATTGTGGCGATTGCAC
AAGGTTCATCAGAACGTTCCATTTCTGCTGTTGTGCCGTTAAATAAAGCGATTGAAGCGG
TTAAAGCTACACATAAAGCGTTATTCAATAACAAAAAAGTGGTCGATGTCTTTTTAGTGG
GTGTTGGCGGTGTGGGTGGCGAATTGATCGAACAGATCACAACCCAGAAGGAATATCTTG
CAAAGAAGGATATTGAGATCCGTGTTTGTGCATTAGCTAACTCAAATAAAATGTTGCTCA
ACGAAAACGGCTTAAGCCTTGATAACTGGCGTGCGGATTTAGAGTCGGCGACACAGCCAT
CTGACTTTGATGTGTTGCTTTCATTCATTAAATTACATCACGTTGTTAATCCTGTTTTTG
TCGATTGCACGACAGCACAATCGGTGGCAAATCTTTATTCTCGTGCATTAAAAGAAGGCT
TCCACGTAATTACACCAAATAAGAAAGCGAATACCTCAAGCTATGCTTATTATCAGGAAA
TGCGTGAAAATGCTCGTCAAAGCCAACATAAATTCTTATATGAAACCAATGTGGGCGCAG
GCTTGCCTGTAATCGAAAACCTACAAAATTTGCTTGCTGCCGGCGATGAAGTCGAGAAAT
TTGAAGGGATTTTATCTGGTTCGCTTTCTTTTATTTTCGGTAAATTAGAAGAAGGTTCAA
GTTTGTCTGAAGCAACCACCATTGCTAAAGAAAAAGGCTTCACAGAACCTGATCCACGTG
ATGATTTATCAGGGCAAGATGTGGCTCGTAAATTGCTGATTTTAGCCCGTGAATGTGGCT
ATCCATTAGAGCTGGAAGATATTGAAGTGGAAGGTGTTTTACCAAAAGGTTTCTCTGAAG
GCAAAACTGCAGCAGAATTTTTAGCGATGTTGCCGGAGATTGATGTGGAATTTGCAAAAC
GTGTGGAAAACGCGACCGCTTGTGGCAATGTGTTGCGTTATGTGGGCTCCATTGAAAACG
GTAAATGCCGTGTCGCAATCAAAGAAGTAAACGGTGATGATCCACTTTATAAAGTGAAAA
ATGGTGAAAATGCCCTTGCGTTCTATACCCGTTATTACAGCCCGATCCCACTGTTACTGC
GTGGCTACGGTGCGGGTAATGATGTGACGGCAGCGGGTATTTTTGCGGATATTTTGCGTA
CACTGAATTAAATCTACATTTGCAAAATTTTGTTCCAAACTAACCGCTTATAACGGATGC
CAAGCGTGGCGTCCCCACAAAAATGGTTATAAAAACAAAGGAAAAAAATGACATTACGAA
TTTATGCTCCAGCTTCAAGTGCAAATTTAAGTGTCGGGTTTGACTCTCTTGGCACAGCCA
TTTCGCCGATTGATGGCTCATTACTCGGCGATGTAGTACAAATTGAAGAGTGTGATCAAC
CGTTTGAGTTGGAAAGTGTCGGTTATTTTGTGCGTAAACTGCCGAAAGAACCGCAAAAAA
ATATCGTCTATCAAGCTTATGTACTGTTTAGCGAACGCTTGAAATTGCGTGGTGGTGTAG
TGAAAAATCTACGCCTAACCCTTGAGAAAAATATGCCGATTGGATCGGGCTTAGGCTCAA
GTGCTTGCTCAATTGTGGCTGCACTCGTAGCGCTGAATAAATTCCACGATGAACCGTTTT
CAAAAATGGAATTGTTGGAAATGATGGGCGAACTAGAAGGTAGAATTTCTGGCTCAATCC
ATTACGACAACGTTGCACCTTGCTATTTAGGCGGTTTGCAACTGATGACTCAATCTCTCG
GCAATATCTGCCAGCCGATTCCGTTTTTTGACGAATGGTATTGGGTGCTGGCTTATCCTG
GGATTGAAGTTTCCACCGCAGAAGCCCGTGCGATCTTGCCGAAAAGCTATACACGCCAAG
AGATGATCTCACAAGCTCGCTATTTAGGCTCTTTCGTTCACGCTTGTCACACTCGTCAAG
ATGTACTTGCCGCAATTATGATGAAAGATCTTATTGCTGAGCCGTATCGTGAATCATTAC
TGCCAAACTTTGCCGAAGTCCGCCAAGGTTGTAAAGATTTGGGGGCGTTAGCGGTGGGTA
TTTCGGGGTCAGGCCCAACTATGTTCGCCATTGCACCAGATTTAGAACACGCTCAAAAAC
TGGTCGATTATCTTGAAAAAGATTATCTACAAAATAATGAGGGTTTTATCCATATTTGTA
AGGTGGATAATTTAGGAGCGAGAGAGTTGAAGTAAGCTCGGCATACATAATTATTCTCAT
AGACTCCGCCCTTATTAAGGGCGGAAAAGCAAGAGAAAATATAAAATGTCTTAGTAAAGT
AAATTCCTACCCCCTCAAATCATTCGCCTGTTGCAATAAATTACGGCTCTCTTTAAGGAA
CTGTTCGGAATAATCGCCAAACCAACAATGCACTTTTTCAAAGGCATCAATAAAGCCCTG
TTTATCGTTTTGCTGAAAGAATGCCAAGCTCTTTTCAAAACTCTGTTGTAGCGAGGCAAT
GACATCTAAATTTTCAGGCTTATCGGCAATAATTTCCGCATACAATTTCGCATCTTGGGC
AAATAGACGACCGATCATCGCCAGCTCTAAACGATAAATCGGTGACGAAAGTGCAAGTAA
TTGTGGTAATTTGACCGCTTGTTGCGATAAATGTAAGCCATAAGCAAAGGTGGAAAAGTG
GCGTAGTGCTTGAATGTAGGTCATTGCGTGATCGTGTTCTGTGGCATCGATCTCTTCAAT
CTTCGCTCCCCAAATCCGCATTTGGTCAAGCAACCATTGATAACGTTCGGCAAAACGCCC
GTGACAACAAGCGATCACTTGTTTGGCAAAACTTGCAATATCAGGCCCAAACATTGGATG
AAGCCCGACGACGGCTCCGGAATGCACTTCTAACATCTTCGCTAACGGCTGTGCTTTGAC
TGAGGTGAGATCAGCTAAGATCATCTGTTCGTTCAAATACGGCTGTAAACGCTCAAGGGT
GTCTAAGGTGTTGGCTATCGGCACACAAACCACCACTAAATCCGCTCCGTGCATAATCTG
TTCGGCTTGCTCCCAGTCATCTCGATCAAGGCGTTCGACCGAGTAGCCCGATAATTCAAA
ATAGCGGGCAAACAGTCCGCCTAACTTGCCCAAGCCACCAACAACCACGATTTTCCGCAT
TTGCTCATTTGTCGCTTTAAAGCCGTGTTTATTCTCGTTGGCATAAGATTCCCGCATTAG
ACGACGCAACACATCTTCAATCAAATCAGCAGGAATGCCCTGACTTTCTGCTTCTTGACG
GCGAGCGGCAATCATTGAGGCTTCACGTTCAGGGGCATAAATCGGCAAACCGTGCTGGTG
CTTAATTTTGCCAACTTCTGCCACCAGTGAAAGACGTTTTGACAATAATTCAATTAACTG
TTGATCGACTTGATCGATCTGTTCACGAATAGGATTTAATGGGTTCATACTACTTTCTTA
GGGTCTCTGCAAAATCGGTTAATAAGGTTTCCGTTGTCTGCCAATCAATACAAGCATCTG
TAATAGATACGCCATATTTCATCTGTTCAAAAGGTTGCTCGGATGATTGATTGCCTGCAA
ACAGGTGGCTTTCGATCATTAAGCCGATAATAGATTGATTGCCTGCGACAATCTGTTGTA
GCACATTTTCCGCCACCAACGGCTGACGGCGGTAATCTTTATTAGAGTTGCCGTGGCTAC
AGTCGATCATAATCGCTTCAGGCAAGCCGGCTTTGCGTAATGCTTGCTCGCACTCTTGCA
CATATTGTGCTTCAAAATTCGGGGATTTTCCACCACGTAAAATAACGTGTCCATCAGGAT
TGCCTTTGGTTTGCAATACCGTCACTTGCCCCTGTTGGTTAATGCCAATAAAACTATGCC
CCATTGCAGAAGCCTGCATTGCATTAATCGCCACGCCCAAATTTCCGTCCGTGCCGTTTT
TAAATCCCACCGCCATTGATAAGCCAGATGCCATTTCTCTGTGGGTTTGAGATTCCGTTG
TTCTTGCTCCAATCGCTGACCAACTAAACAGATCAGCAAGATATTGTGGGCTAATCGGAT
CTAAGGCTTCGGTTGCAAGTGGCAAGCCCAGTTCAGCTAAATCCAACAATAATTTACGTG
CAATGCGTAACCCTTTTTCAACATCGAAGGTGCCGTTTAAATGTGGGTCATTAATTAAGC
CTTTCCAACCCACCGTAGTTCGTGGTTTTTCAAAGTACACTCGCATTACAATGTAAAGTT
TATCTGACACTTTGTCAGCTAACACTTTTAATTTTTTGGCATATTCTAATGCAGATACAG
GATCGTGAATGGAACAAGGGCCGATAACAATAAGCTGGCGTTTATCACGTTTATGAATAA
TATCTGAGATCACTTTTCTTGATTCTTCAATCTGTTTACGCAGATGCTCCGGCAACGGAA
ACTCTTGTTTTAATCCCTTTGGCGTTAGCAAAACTTTTTCATTACAAATGTTTACGTTGT
GTAAACTATCCTGATTAAATACAGTGTTCATTTTTATTTCCTATAATTGTAAAAAAATCA
ATACAGAGGTAATTTACAACGTAATTGGCAAAGTTTCAATGGTTTTTTGAGTTTAATCTA
TCAAGCTGTCAAAGCCCTATAATATTTCGGGCGGACACATCGGTCCGCCCAAACAATGAT
TTTATAAATAATCTTGAATTTTCTGTTTCACCTGCTCTACTGAAATTCTCTCCATCAGTC
CATCACCTTTCGCACTTGTCGCCCAAGGCAACTGATCCCAAGGTTTTCCACGACTTTCTA
ATACAACCTGATCATAAACAGACACCACTTTATCTAAATCTAAATAAGGGCCTGTACGGC
GTGGGTTATGAATCGCATATAGACCAATCACCTTCGTATTTTGAGTTGTCGCAATATGAG
CTGGCCCCGAATCCGAAGATAGCACCAAATCCGCTTGACGAATTAATGCGGCAAGTTGTT
TTAAATTGGTTTTTCCTGCAAGATTAAGGCAATTCGGTGCAAGTTGTTGAATTTTTGCTG
CTACTTCCATCTCATAAACCGACGGAGATCCTGCAATAATCACATTGATGTTTTGTGCTA
ATGCAAACTGTGCAATTTGCCCATAATTTTCAGGCAACCAATCTTTCTCTTTTTTGCTAG
AACAAGGGGCAATGACTAAATTTTTTCTTTGTTTATCAATAAATTGTGACGTATAGGCTA
AATCTGCTTCACTTACAGGCAAGTCCCAAGTTGGACGTAGATCTTGCACACCAATCGCTT
TAGCAAACATCATCTGACCGTCTAAAACGTGAGGGGAAGCGGTCTGTTCCACCTTTTTAT
TTGTAAATAACCACTGCCCTTCTCTTGCACGATCTCGATTAAAGCCGACCTTTTGTTTTG
CTCGAATACCTAAGGATAAAATAGAGGCACGCAATGCCGTTTGCATATTTAACAGATAAT
CGAACCTCTTACTGCGAAGCTGTTTCCATAACGCCAAAATCCCTTTCCATCCCGTTTTTT
TATCATAAGGCACAAGGGTTACATTCGGAATGCCTTGCATTAACATCGACTCCGTTTTAC
CAATGATCCAAGTGATTTCCGCTCGCGGATATTGGCGTTGAATGGCTTGCACGACAGCAA
GGGTATGGCAAACATCACCAATCGCAGAAAGGCGTAAAATACAGATTGATTGTGGGCTGT
TCATCTTCATTCCTATAAACATTTCGCAGGTTTTGGCAAGCCTGCAATTTTGGTTGCCTG
TTTTGCTGGGCCTTCGGGGAATAAACGTTGTAAATAACGGCCACTGCCTTTTTCTTCACC
AAATTTCTGTGACAAGGCTTTTACCAGCATTCGGATTGCAGGGGATGTTTTGTATTCTTG
ATAAAATTCTCGCACAAAATAGACGATTTCCCAATGGGCTTCGCTAAGTTCAAGGTTATC
TTTTTGAGCGATAACTACGGCAAGTTCAGGCGACCAGTCGTCTAAATTTTTCAAATAGCC
GTGTTCGTCTGTGGGGTATTGTTGATGATTGAGTTCGATAAAATGAAGCATACAAGATGG
GGTGTAGGATGAAAACTCTAAAAAAAGAGCCCAGTATTCTAAAAAGAACTTAATTAAAAT
GCTTGGCTATAAATATATTACTTCGTCAAATCAATCTGATAAATCGCAAAGCCTGTTTCA
TCAGTGCCAACGAATGACATTGGATATTGTGCTTTTTCTACAATAAAGGCTTTCGCTTTA
TCGCTTGGCGACGTTTCAAAATAAGGCTCATCAGATGGGCCAGTGTGAGCAAGTGCTACG
ATTAAATCCGCCCCCGCTTTTTTCACGATTGGCACATATTTTTCAGCCGTTTTCACAATA
TCACGAGCTTCCACTTTGCCGTCTAAATGGGCTTTATCCCAAACCATTACTTGTGGTGGA
ACGAAACCGATATAACCGACATTTAAAGTATGTTTCACGCCATCTTCATCAACCACTTCT
TTTTTCTGAATGAAGTATGGTTGGTAAACTGGCTCATCAGTACCTGGTTTAACGCATCAA
TCGCAGGGTTAGATTTACCCTCTTTATAACCGACCGCAGCTTGATAATCCGCAATCGGAT
TACCTTGAATTAAGTCACCATTATCAACAAGTACACTATTTTAAGCTTCTTTTCGAGCTT
GTTCAATTAACGTTGCGGCACGAGTAAAACCAAATTTTGTTGTTGGCGCATCTTTATAAT
AGTCAAAATCCGTTAAAAAACTGTGAATATCCGTTGTGCCAATGACACGTAAGAAACTTT
GCTATCACCAGCTGCAAATGCAAAGCGATTTGCACTAATGGCTAATACAGTGGTCGCACC
AATTTGAAGAAAACGTCCTCTGTTCATCATAACAAGTATCCTCATTGATATAAAAAAAGG
GAGAGTATTATAGTCAATAATACTCTAAAATGCCTTAATCCTTTTATCAAATCTGTGATC
GACTTCACAAAATAGATAAATTAAGGCTGTATAAAAACCGCTATTCTAATTTCTGAAGCG
GTTACTTTAGGGGGAATATAGAACAGATAAAAACTAGATTATCTATGTAATTAGAAATAA
ATAATACATATAAATCTACTTAAGATCCCTATACCTCATAAAAATCCCTGCATGATAAGC
AGGGATCTTATTAGATTAAACTTTTAATAGGTTACTCTTTTAACTTCCAAATTAACGGAT
CAACACCACGGCGAATAAGCTCTGGGTGATCTTCAATTTTGAATACAGGCTGCTCTACCC
CTGCTTTCACTTGTTTTTGGTAATCTTTTAAGATAACCCAAACAATTGGAGCAAGTAAAA
CGATAGACACTAAGTTGATCATCGCCATTGATGCCATTACGGTATCGGCAAACGCCCAAA
CAATACCGCCATCACGCACAGCACCGAAGTAAACGAAAAATAACACGATTAAACGGAAGG
CTAATACGAAACTTGGTTTGTTACGGATATAGCGAATATTGCTTTCTGCATAAGCATAGT
TACCGATAATTGAAGTGTAGCAGAATAACAATAAGATAAAGGCTAAGAAGTGTAAGCCAA
ATTCACCGACGTGGAACTCTAACGCTTTTTGGGTTAAAGATACGCCACGCAATGATTCGC
TACCATAATCGTTAGACATTAAAATAATGATTGCGGTACAAGTACATACAATAATGGTAT
CCACAAATACCCCTAACATTTGAATTAAGCCTTGACTTGCAGGGTGTTTTGCATCTGACG
TTGCCGCTGAGTTTGGTGCAGAACCCATACCCGCTTCGTTTGAGAATAAACCACGTTTAA
TCCCCATTAACATCGCTTGTGAGAATAATGAACCAAAGATACCGCCAGCCATTGCAGAAA
AGTCAAAGGCACTGGTAATAATTTTATTTAAAACTTCAGGTACTCGCTCAATATTCATCC
CTAAAATGATCATTGCCATAATTAAGTAGAATAACGCCATCATCGGCACAACTTTCGCTG
AAACCTGACCGATACGTTTAATCCCACCGAAGATAATCGCTGCAGTCACAATCACTAACA
CAATGCCCACATAATGCGGATCCCATTCCCACGCATTACGCGTTGCTTCAACGATAGAGT
TTGCTTGAACCGCATTGAACGCAAAACCGAAGGTAAAAATTAAGGTAATTGCAAAGGCAA
TCGCAAGCCAAGGAGCTTTTAAACCACGCTTAATGTAATAAGCTGGGCCACCACGGAACA
TACCGTTTGGATCACGCACTTTATAAACCTGTGCCAATGATGATTCTGCAAATGCACTAC
TCATACCTATTAACGCCGTGATCCACATCCAGAACACTGCACCTGGTCCGCCTAATGCGA
TAGCAGTCGCAACTCCACCGATATTACCCACGCCCACACGGCTTGCCAAGCCTGTTGCAA
AGGCTTGGAACGGGGTTAATGACTCGCCCTCTGCAGCACGACCAGACCACATTTCACGGA
TACTACGAGGTAATAAACGTAATTGAACTAAGCCAGTGGTAATGGTAAAGAATAAACCAG
CACCTAAAAGGGTTAATACAGTAATATCCCAAAGTGGACCGTCAATCGTGTTCACGATCC
ATTTTAAAACATCTTCAAAAATTGAAACGATGCTATCCATCGAAAAGACCTCATAAAAAA
GTAAAACAATTTCGCCATTTTAACGATTTTTTATCTTTTGAAAAGATTTTTTTAATTAAA
ATGATAAAAAAAGTTAATGATTAGTTATTTAGCGAGCTGGACTGGTTTAAATAACAAATT
CTGTCTAATTAGCAAATAATACAAGGGACACCACGCTCGGCGTCCATTGAATATGACATA
ACTTAACGCTTAAACAAAAGATTTTGGCTTGTATCTAACAAACTACTGTGGAATAAGGTA
AAACCAAAACCGATCAAAAGTAATCCAATCAGCAATTTTCCGAATAAAACAGACCGCTTG
TGAGCAGAAAATGAAAGATACCAATGGCTAATATGCACCGCTTTACGGCGAGCGAAAAGT
ACCAAACAGGCAAAAAGCGTTAGCGTTAGCCCCGTTCCCGTTGCCATTAATAACGCAGAA
GCTACCCCCCACAGGTACAAATCCAAGGTATAAGCTAAAAACAGCACTAAAATTGCCCCT
GAACACGGGCGTAAGCCAATGCTAAAAATCAACATCAGCGTGCTTTTCCAATCCGTTGCA
GTTGCCATTTCAGATGAACTTGGCAAATGTTTATGCCCACAGCCACAATCTGCAGAATGT
TGATGATGAGCAGTAATAAGCGGTGATTTCTGCTCTATTTTTTGCAAATGGCGAATTTGA
AAGCCCTTTGGCTTTGCTCTCACGCTTTTTAACGCTTGATAACACCAATAAAGCCCAAAC
AACATCATTACAACAAAACTGCCTCGCTCAACCCATTTTAACGCTAGATTAAAATAGCTA
CGAGAAAGGGTAAAAATCACCACAATAATCGTCACTAACCCAATCGCCACCAAGCCTTGC
ACTAACGCAGACAACAACGTGATTTTCACCGCTTGTGGCAGTTTGGTTTGTTCAAAAGAG
AGATAGCTGGTCAGAATAAACTTACCGTGACCTGGGCCGACGGCGTGAAACACGCCATAG
ATAAAACTCACCGCCATTAAGCTCAGCCCTGCCTGTTGCTGGTTTTCGTTTAGACGATTT
AACGCCCCTGAAAGGGCAAAATTAAATTCCCTCTGCCACTCGCTGACTTTAAATAAGAGA
TAGGGATAAGCCTGATAAATCGCAAAAAGAGCCACCAATCCGACCGCTATCCCAGCCCAA
TACTTTGCCTTTATTGACATACAATACTCACTTTTTGCGCAAATTGTGCGCCTAAAGACA
AGCCACGTTCTGCTGGCATATCGGGGGTTTCATTTTTATCTAATGTCGATGCATACAACC
GCAAAGATTGATTTACCGTCGGCTCAATCATCTCAACTTTACAAAGATTTTGCTCTGTGC
TACTGACATCACTCGCTTTTTCGTAATTCATTGCTAAGTAATAACTTGGCTCAAAGGTAA
AAAAACGGAATGACTGCCCTTTTACCGCTTTAGGCTCGGCTAGTAGCAAGGTGAAATGGT
AAATAATACGATTATGCTGAATTTCAACGGACGAGTTATGCGGTTTAGCTTTAAACTTAA
TCGGTTCATTTTGCTGATTATAAAGCTCGCTAAAATAGTGGGTACTCACCGCAGATTCAT
CTAACTCACGCAAAATTTTATTCATTGCCTGTTTTTTATCCTTACTGCTGTTGATTTCAT
AGATCAGTTCAGCTGATGTAATCTCATCAAGTGTCCAGTACAATTCAAAACCTTCCAGCT
TACCTTGTTGAATTAACACTTTATTTTTCATATCAAGGAAAGAATGTGGGTGGGCAAATA
CAGAAAAAGAGAGTAATAACGAAATCGTGCCGATAAGAAAACGCTTAAGCATTTGAAATC
CTTATAATGAAATCAATTTTAAAATCATTATATCAGACTTTTATAAGGGCTTTTTGTTCC
GACATGCTTCAATAAAAAAGCGAACAGACAAAATCTGTTCGCTCTTAAAAATTAGGCTGA
GTCGGTCGATAAGCCGAGTTCTGTCGTGGACAATCATTCCTCTAGGCGTACATTCACACA
TACGCTCGAGCAACCTACCCGAATCCCAAGCGGGCAACTCGTTGGATTCCTATTTGGTCT
TGCTACGAGTGGAGTTTACCGTGCCGTGAAATGTTACCACTCACGCGGTGCGCTCTTACC
GCACCCTTTCACCCTTACCAGCAGAAACTGGCGGTCTGCTCTCTGTTGCACTAGTCGTAG
GCTCACGCCTCCCAGACGTTATCTGGCACTCTGCCCTGTGTAGCTCGGACTTTCCTCTCG
TTTACTTGTCCCACTAGGTCGTTCTTACGAACGGTTAAGGGCTTCAATAAACCAGCGATT
GTCTAACCAACTCAGGCTGGCGAGTATAGCGGATTTATGAACTTTTGCAACAAAATGAAT
TGTCTCATCCCTATTATCAACGTTGATTGAATCACTTGGAATATATGATTTATATTCAAC
AATTTTCAAATTAATGCATACAAGCCAGCTCTTTTCTTTAATGTATTATGCTACCAAGTC
TTATCCTCTTGACGAGCAATCCCCTTATGTCTTAACAACGCATCTAACGTAGGTTTGCGA
CCACGGAAGCGTTCAAACAAGACCATCGGCTCTTCTGAACCGCCACGGGTTAAGATATTA
TCTAGGAAAGACTGCCCAACCTCACGATTAAAAATACCTTCCTCTTCAAAGCGTGCAAAG
GCATCTGCCGATAATACTTCTGCCCATAAGTAGCTGTAATAGCCTGCGGCATAGCCCCCT
GCGAAGATGTGGGAGAAGCTGTGTGGGGTACGCACGAAAGTCGGTAATTCCACCACTGCA
ACCTGTGCTTTTACCGCTTTTAGCGTATCTAACACAATATTTTCTTTCGGCTCACTCATA
TGTAAACGGAAATCGAATAAACCAAATTCTAACTGGCGTAACACAAACATTGCTGCTTGG
AAGTTTTTCGCTTTCAGCAACTGGGTCAATTTCTCTTTTGGTAGTGGCTCGCCTGTTTGG
TAATGTCCTGAAATAAAGGCAAGGGCATCTTCTTCCCAGCACCAGTTTTCAAGGAATTGA
CTTGGTAGCTCAACTGCGTCCCACGGCACGCCGTTAATCCCTGAAACGTCACCCACATCA
ATTTCGGTCAGCATATGGTGAATACCATGCCCAAACTCGTGGAACAGCGTAGTAACTTCA
TCGTGTGTAAACAGAGCTGGTTTATCGCCAATCGGTTTATTGAAGTTACAGGTTAAGTAG
GCAACAGGTTTTTGTAATGAACCGTCCGCTAGACGTTTTTGATTGATACAATCGTCCATC
CAAGCACCGCCACGTTTATTTTCACGGGCATATAGATCCAAATAGAATGAGCCACGCAAG
CGGTCAGTTTCATCGAAAATATTGAAAAAACGGACATTCTCGTGATAGCTATCAAATTCT
TTCTGCTCCTCCACCCGCATACCAAAAATGCGTTTCACCAGTTCAAATAACCCCGAAAGC
ACACGTTCTTCAGGGAAATAAAGGCGCAACTCTTCATCGTTGATCGCATATAAGGCTTGT
TTCTGTTTTTCACTATAAAACGCAATATCCCACGGCTGTAATTCGCTTACGCCATAGCTC
TCTTTTGCAAAGGCTTTTAGCTCAGCTAACTCTTTTTTGCCTTGCTCTTTAGAACGATTT
GCTAAACCTTCCAAGAAATCAACCACTTGCGTTGGGTTTTCCGCCATTTTGGTTGCAAGG
GAAAGCTCGGCATAGTTTTCAAAACCGAGTAATTTAGCTAACTCTAAGCGTAACTCAAGG
GTTTCCGCCATAAGTGCAGAGTTATCCCATTTACCTGCATTTGGACCTTGATCTGACGCT
CGTGTGTTATAAGCTTCATACATTTTCTGGCGAAGCTCACGGTTTTCACAATAGGTCATC
ACAGGCAAATAGCTTGGAAATTCAAGGGTAAAGCGGTAGCCTGATTTCTCTTTACTTTGT
GCTGAAAGTTTCGCCCCTTCAAGTGCTGACTCTGGCAAACCTTTTAGATCCGCTTCGTCT
TCAATCACAATATCCCAACCCATTGTTGCATCAAGGACATTGTTGCTAAATTGTGAGCTA
AGTTCAGATAAACGAGCAGAAATTTCGCCATAGCGTTTTTGTTTATCTGCTGGCAATGAG
ATCCCTGATAACTCAAAATCACGCAAGCTGTTTTCAATCGCTTTTTTCTGAGCGAGCGAA
TAAGTGGCAAACTCAGGGCTATTTTTCAGTTTGACATAGCCTTGATACAACCCCTGATGT
TGCCCAACCCAAGTGCTGTATTCGGATAACATCGGCAAACACGCTTGATAAGCTTCACGC
AATTCAGAGCTATTTTTTACTGAATTGAGATGCCCAACAGGCGACCACGCACGAGAGAGT
TTATCCCCTGTGATTGCTTGCGGTAGGTAGAAGTTTTCCCACGTTGGTGTATTAATTTGA
GAAACTTGTTCAATCGTATCACGGCATTGTTGAATTAACTGCTCAATAGCAGGCACAACG
TGTTCAGGTTGAATTTGAGAGAATTTAGGTAAACTTGTGTTGTTTAAAAGTGGATTTGAC
ATTCGATTTCCTCTTTATTTGATAAAAGTGCGACATCTTACCATTTTAGCGATTATTTTC
ATTAGTTGATTGTGATTTATGGGGGAAGCCGTTAAAATTTCAGTTATATACAAACTGCAA
ACTGCAAAAAATTAAACACAACCGACCGCTTAGGAAAACGCAATGTCTTTAGATTTATCG
GATATTCGACAACAAATCATTCAAATTGACCGCAACTTATTGAAATTATTATCGGAGCGT
CATCGACTTGCGTTCGATGTAGTGAGAAGCAAAGAGATCACGAAAAAGCCTCTACGAGAT
ATCGAACGTGAAAAACAACTGTTACAAGAATTGGTTAGTTTTGCTCAAGCGGAAAATTAT
CAACTTGACCCACAATATGTTACGCAAATTTTCCAACGTATCATTGAAGACTCTGTCTTA
ACACAGCAACATTACTTGCAAAATAAACTGAATCAGAATCAAGAAAATGCCACCATTGCA
TTTTTAGGTATGCGTGGCTCTTATTCTCATCTTGCTTCTCGCCAGTTTATGAAAAACAGC
ACGGCTTCTTTAGTGGAACTCAGTTGCGAATCTTTCGATTCAGTTTTTGAAAAAGTTCAG
CAAGATGAAGCCGATTATGGCGTGTTGCCGTTAGAAAATACCACATCAGGTTCTATCAAT
GAAGTTTATGATTTGTTGCAACATACAGACTTAACCCTTGTAGGCGAATTAGCTTATCCT
ATTAAACACTGTGTTTTAGGAACAAACAATGCTGATTTTGCCCAAGTGGATACCATTTAT
ACCCACCCACAACCTGCACAACAATGTAGCCAATTTATTCATAGTTTAGATAAAGTGCAT
ATCAAATACTGTGAAAGTAGTTCTCACGCTATGCAGTTAGTGGCTCGTTTAAATAAACCA
AATTGCGTTGCGTTAGGTAATGAAGATGGCGGGAAATTGTACGGTTTAAGCGTGTTAAAA
AGTGGTATTGCGAATCAAGAAAACAATATTACTCGCTTTATTGTAGTGTCTAAAAAAACT
ATCAATGTTTCGCCACAAGTACAGACCAAAACCTTGTTATTAATGACGACGACTCAACAA
GCGGGTGCTTTGGTTGATGCGTTGATGGTGTTCAAGCAACACGGCATTCGTATGATTAAA
CTTGAATCTCGACCTATTTATGGTAAACCGTGGGAAGAGATGTTCTATGTGGAATTAGAT
GCCAATATTCACAATGAAAATACCCAAAATGCCTTGAAAGAACTTGAAACAGTGACGAGT
TTCTTAAAAGTATTGGGTTGCTATCCAAGTGAAATTATTGAGCCAGTCCAAATCAACAAT
ATAAGTTAGGAAATCTCTTAGATATTCCTAGCATGTTACTTATAATGGCAGCTGCCAATT
AATTTCTTCGACTCCGTGAGAACGAAGGTAATCATTGGTTTTTGAAAAATGGCGACAGCC
TAAAAAGCCACGATGTGCAGAGAGCGGTGATGGGTGAGGGGCTGTGAGAACGCAATGACG
AGAACGATCAATAAATTGCCCTTTTTTCTGAGCATGGCTTCCCCAAAGCAAAAATACCAG
ATTTTCACGATGTAGATTGAGTTGATGGATCACCTTATCAGTAAAGGTTTCCCAACCGAT
ATTGGCGTGTGAATGTGCTTTTCCTTGCTCAACGGTGAGAACCGTATTTAACAATAGCAC
CCCTTGTTTTGCCCACTCAATGAGATAGCCGTGTGATGGTATTTGAAACCCAACATCTTG
GGATAATTCTTTGTACATATTAACCAGCGAGGGAGGCGGAACAATTCCTGGTTTTACTGA
AAAAGATAAACCGTGTGCCTGATTGGGGCCGTGATAAGGGTCTTGCCCTAAAATAACTAC
CTTCACATCTTTGAATTCAGTTAAAGCAAAAGCACTAAACACTTCATTTTGAGGTGGGTA
AATTACTTTTCCAACTAAACGTTCTTGATGTACATATTGCAAAATATGTTGAAAATAGGG
TTGTGTTTTTTCTTCCCCAATGGCATCAGTCCAACTGTTCATATTCTATCCTATTATTAA
ATTGTTAAAAATTAAAATGAACTGTTAACTCTTGTCTATTTTTTAAGCCATCATCAGTTT
TTTTGATAAAAATGCTTAAATTTTTCTCGCTTTTTAAAGGATTAAAGTTAGAATACTCAA
AATTTTTTTGAAACTTTAAACTTTTTTTATAATTTACCCAACATACTAGGAGCTAAAAAT
GATCAAAGGTGTACAAATCACTGAATCTACCAACAAAAACTTATTAAACTCTTTCTGGTT
ATTAGATGAAGAGAAAAATGAAGCACGTTGCTTAGCAGCTAAAGGTGATTTCCAAGAAGA
CCAAATAGTTGCAATCAGCGAATTAGGTCAAGTTTCATACCGTGAAGTCCCAGTTAATGT
TGCACCAACCATTAAAGTTGAGGGGGGTCAGCACTTAAACGTAAACGTATTACGTCGTGA
AACATTAGAAGATGCAGTGAAAAACCCTGAGAAATATCCACAATTAACTATCCGTGTTTC
TGGTTATGCAGTTCGTTTTAACTCATTAACACCAGAACAACAACGTGATGTTATTACTCG
TACTTTCACTGAAAGTTTATAATTACATCTTTTCTCAGGCCCTACCGTAAGGTAGGGCTT
TATTGTATCTATTTTGACATAGTAGCAGATATGTTTTCTACTATATCATTATTTTAAACC
CAATTTCTTCTCAAGATAGTGGATATTCGTTCCACCCTTGCAGAAGTTTTCATCAGAAAG
AATCTGTTTATGAAGTGGGATATTGGTTTTAATTCCTTCCACGATCGTTTCTGACAATGC
ATTTTCCATACGACGAATTGCAATATCACGATTTTCAGCAAAGGTAATCAATTTACCAAT
CATTGAATCATAATGCGGTGGGACTGAATAGCTAGCATAAATGTGAGAATCCCAACGAAC
ACCTAATCCACCTGGAACGTGTAAACGGGTGATTTTACCCGGTGATGGTAAGAATGTACT
TGGGTCTTCCGCATTAATACGGCATTCAATCGCGTGACCACGCACTTTAATATCTTCTTG
TTTAACTGAGATTGGTAAACCTGCAGCAACACGAAGCTGTTCTTTTACAAGATCAATACC
TGTAATCATTTCTGTGACAGGGTGTTCTACTTGTAAACGGGTGTTCATTTCAATGAAATA
AAACTCGCCATTTTCAAATAAAAATTCAAATGTACCTGCACCACGATAGCCGATTTCACG
GCACGCATTCGCACAACGTTCACCGATAAACTGACGTAATTCAGGGGTAATGCCTGGCGC
TGGTGCTTCTTCCACCACTTTTTGATGGCGACGTTGCATAGAGCAATCACGCTCTGCCAA
ATAAACCGCATTGCCGTGTGTATCTGCAAGCACTTGGATTTCGATATGGCGTGGATTTTC
AAGGTATTTTTCCATATAAACCATATCGTTATTAAAGGCTGCTTTCGCTTCTGCTTTGGT
CATCGCAATAGATTCTTCCAAATCTTTTTCGTGATGAACCACACGCATACCACGACCACC
GCCGCCACCAGATGCTTTAATGATCACTGGATAACCAATCTTCTGTGCAATTTCTTTATT
TTTGGCGACATCATTACCGATAGGGCCACCAGAACCAGGCACACAAGGTACGCCTGCTTT
TTTCATCGCATTAATTGCAGAAACTTTATCGCCCATTAAACGAATTACATCTGCTGTTGG
ACCAATAAAGATAAAGCCTGAATTTTCTACTTGTTCTGCGAAGTTTGCGTTTTCAGATAA
GAAACCATAACCAGGGTGAATCGCATCAGCACCAGTTACTTCTGCAGCGGCAATAATCGC
AGGAATATTTAAGTAACTTTTTGTTGATGGCGCAGGACCGATACATACTGTTTCATCCGC
AAGGAGAACGTGTTTCAACTCACGGTCTGCCGTTGAGTGAACAGCAACCGTCTTAATGCC
AAGTTCACGGCACGCACGCAGAATACGCAATGCAATTTCGCCACGGTTTGCAATGACAAC
TTTTTCTAACATAAGAGATACCCTTAATTGAAAGCGGTCTTTTTCGTGCAATTTTTTGCA
AAAATCTGACCGCTTGTAAGAAATGGATTATTCAATAATGAAGAGTTTCTGATCAAATTC
AACCGCTTCGCCGTCGTTTACAAGGATTGCTTTGATTACCCCTGCTTTGTCTGACTCGAT
ACGGTTCATCATTTTCATTGCTTCAACGATACAAAGTGTGTCGCCTACTTTCACGGTTTT
ACCCACTTCAACAAATGGAGCTGCTTCTGGGCTTGGGCTACGATAGAATGTTCCTACCAT
TGGTGAAAGAATCGCGTGACCAGATACTTCCGCTGTTGGTGCTGGCGCTGCCGCAGGTGC
TGTTTGAGCTGCTGGTGCAGGGGTTGCTGCAGGTGCTGGCGCTGCTTGTGGTGCAGCAAC
ATATTGTACTGCCGCAGGTGCAACTGCTGGTGCTGCACGGCTAATACGTACTGTGCCTTC
TTCTTCAGACACTTCTAATTCAGTAATGCCTGATTCTTCAACTAACTCGATAAGTTTTTT
AATTTTGCGAATATCCATAATGAGATCCGTATTTGAATGTAAAAATAAACAAACTCCATG
TTCAAAGAACATAGAGCAAAATTTTGCGTAGATTACCTGAAATTTTATTAATTTGCGACG
AAAATCTGATAAATTTGCCGAATTTATTAGCAAATTTGCCACTAATCGTAGCAGTTCAGT
TTTCTTTTTTTACTTCAGACAACAAAAAATGGATTTATTTCCCACTCTTTAGAAATTGAA
TAGCATAATCTAAGGCGTAATCGTAACCTTTTGCCCCTAATCCACAAATCACGCCTTTTG
CGACATCACTTAAATAGGAATGATGACGGAAAGGTTCACGGGCGTGTACGTTGGATAAAT
GGACTTCAACAAAAGGAATAGCAACTGACAATAAAGCATCACGCAAAGCAACGCTGGTAT
GAGTAGACGCACCGGGGTTAATGATAATGAAATCGGTATTTTGGAATGATTGATGAATAC
GGTTAATAATCGGCTCTTCGCCATTTGCTTGAAAATACTCTAGACAATAGCCTCTTGCCT
TCGCTAATTGTTGGAGGTGGTTTTCAATATCGGCTAAGGTTTGTGAACCATAAATATGGG
GCTCTCGTTTCCCTAGCATATTTAAATTAGGTCCGTTTAATAACAAGATTTTTTTCATTA
TATTATCCTTACAAGCGGTTAAAAATGAGCAAGATTTTGCAATGTTATCAAATTCTAACC
CTCGCCCCTTGTGGGAGAGGGGCAGTTTTTGCTTCGTTTACAAGAAAAAACAGGGAGAGG
GGAGAGAATTTAGCTACTTATGTTGTAATTACTTTTATCATTCAACATTCGAACAACTTA
ATGGATATAAATTCAATTTTTCCATCAGCACTCTATCGCCATCTTCTTCTGGGTTTTCCG
TCGTTAATAATTTATCCCCATAAAAGATCGAGTTTGCGCCGGCCATAAAACACAAGGCTT
GCATGGCTTCTGGCATATTGCTACGCCCGGCTGAAAGGCGAACATAACTTTTTGGCATCG
TAATACGCGCAACAGCAATGGTTCTCACGAATTCTGTCCAATCGAGATCTTCTGCATTTT
CAAGTGGTGTGCCTGCCACTTTAACCAATTGGTTAATCGGCACGCTCTCTGGTTGAGGAT
CAAGATTGGCTAAGCTGGCGATAAGTCCGGCTCGTTCAGCTCTTGTTTCATTCATACCAA
CAATACCGCCGCAACAGATTTTTAACCCTGCGGAGCGCACTTTACCTAAGGTATCCATTC
GATCATCGTGAGAACGAGTGTGAATGACCTGATGATAGCGTTCCGGATCGGTATCTAAAT
TATGATTGTAGTAATCTAATCCGGCTTCTTTTAAATCTTCCGCCATACCTTCTTCTAACA
TACCGAAAGTACCGCAAGTCTCTAAACCTAGGGATTTGACCGCTTTAATGATGGCGGAGA
CCGTCTCAATATCTTTAGGTTTAGGACCTCGCCACGCTGCTCCCATACAAAAACGGCTTG
CTCCTCGAGCCTTGGCAATTTGGGCTTTCTCAACAATATAGTTCACATCAAGCATACTTT
GCTTTTCAACACCCGTGTCATAGCGGGCAGATTGTGGGCAATACTCACAATCTTCAGCGC
AACCGCCCGTTTTAATGGAAAGTAGCGTAGAAAGTTGAATGGCATTTGGATCAAAATGTT
GTCGATGAATTTCTGCCGCCCGAAAAACTAAGTCCATAAAAGGCAAATCAAAAAGTTCTT
CAACTTGGCATTTACGCCAATATTGTGCCGTTGGATGCGGCGTGAGCTCATTTTTGGCTT
TTAAACGTAGCGAATAGGTCGTCATACAAGATCTCCAAAAAAGAGGCACAAGCCGTTGCT
TGTGCCATTCAGTGCGAAAATTACTCTTCGATAGAACGTAATAAGTCGTTAAGACCCACT
TTACCTAATGTTTTCGCATCCACTTTTTTCACGATCACTGCACAGTATAAGCTGTGTGAA
CCATCTTTTGCAGGAAGACTACCTGAAACCACCACAGAACCGGCAGGAACACGACCGTAA
TGGATTTCGCCTGTTTCACGATCATAGATTTTGGTTGATTGACCGATAAACACGCCCATT
GAGATCACACAGCCATCTTCAACAATCACACCTTCTACGATTTCAGAACGTGCGCCAATA
AAACAGTTATCACCAATAATCGTTGGGTTAGCTTGTAACGGCTCTAACACACCGCCGATA
CCTACGCCACCTGATAAATGCACGTTTTTACCGATTTGCGCACAAGAACCCACCGTTACC
CAAGTATCCACCATTGTACCTTCGCCAACATAAGCACCGATGTTCACAAATGATGGCATT
AACACCACGTTTTTCTCGATGTGTGAACCTTGACGCACAACGGCACCTGGAACAGCACGG
ATACCATCTGCTTTGAACTGCTCTTCGCTATATTCACCGTATTTGGTCGGCACTTTGTCG
TAGTATTTAGTTTCTGCACCATCAATGATTTCGTTTTCGTTGATACGGAATGAAAGTAAA
ACCGCTTTTTTCACCCATTGATTAACAACCCATTCACCATCAATTTTTTCTGCAACACGC
AGTGAACCATTATCTAATCCTTTAATCACTTCTTCGACAGCCGCACGAGTTTGTGCATCA
ACAGTTTTTGGAGTAATTTCAGCACGACGCTCGAACGCCGCTTCAATAATTGCTTGTAAT
GACATTTGCATTTCCTTCTTGTAAGTTAAATAAAAACGGCGAACGTTTTAACATATAAGC
GATGGGATTGCTACTAAATTTCACAAAATAATGTAATAGATACATATAAGCGGCATGATT
CTACGGATTTTTTACAAATCCAGATTTTCTCTTTGACTAGTTACTTCAAAATCTGTAATA
TTCGCACCCTATGCAAAAGGTAAAACTACCCCTAACTATTGACCCATATAAAGACGCTCA
GCGTCGAATGGACTACGAAGGCTACATTTCTGCGAACCTACTTAGCCGTTTGGGTGAATC
TGTTGGTCAAATGCTGGGCGATGCACAAGTTACTTTATCGTTATATGTTGATCCGCAAAA
ACTCACAGTGGTTAAAGGCACTGCGAAAGTTGATGTGGAGCTAGACTGTCAACGTTGTAG
TAACCCATTTACGCAAACACTCGACTGCACATTTTGTTTCAGTCCAGTGTCTAATATGGA
TCAGGCGGACAATTTGCCCGAGATTTATGAACCAATTGAAGTTGATTCTTTTGGTGAGAT
AAATTTGCTAGATATGATAGAAGACGAATTCATTCTGTCATTACCCCTAGTGCCGATGCA
TACCGATGAACACTGTGAAGTGTCCGAAAGCGAATTAGTTTTTGGCGAATTACCAGAAGA
ACTGGCAAAGAAACCAAATCCTTTCGCAATATTAGCTAATTTAAAGAAAAACTAGATCTA
GTAGGAGTATAGCCAATGGCTGTTCAACAAAATAAGAAATCTCGTTCACGTCGTGATATG
CGTCGTTCACACGATGCATTAGCCACAGCTGCAGTATCTGTAGATGCGCGTGGCGAAACC
CACTTACGTCACCACGTTACCGCTGACGGTTATTACCGTGGTCGTAAAATCAAATAATCA
ATTGGATCTCGTAGAGGTTTAAATTGACTCATCTAACTCTCGCGTTAGATGCGATGGGCG
GGGACTTTGGTCCCCGTATTACTATCCCTGCATTATCACTTGCGTTGGCTCAACATCCAA
TACTCAGTTGCATCTTGTTCGGCGACCAAGCTGAAATATCCCCCTATCTCAATAAACTTT
CTCCCGATATTCAACAACGTATCGAATTAGTCCATACAACAAAAGTGATCGAAGCAGACT
TGCCTTTTGTGCAAGCGATTCGTCAAAGTAAAGGCAGTTCAATGCGTTTAGCGATTGAAG
CGGTAGAAAATGGAAATGCTCAAGGCTGTGTAAGTGGCGGAAATACAGGTGTACTGATGG
GACTAGCAAAACAATTGATTGAACCCTTGCCAAACATTGATCGTCCCGCATTAACATCTT
TGATTCCAACAATTAACGGCAACTCAAGTGTGATGTTAGATCTTGGTGCAAACGTTGAAG
CAGATAGTGAACTATTGCTTCAGTTTGCGGAAATGGGCAATGTGTTTGCAGAAGTGATGT
TGGATTTGGTCTATCCACGTTTAGCGTTGCTGAATATTGGAACAGAAGAGCATAAAGGAA
CACAGCAAATTCGAGATGCTCACCAGCAATTAAAACAATGTAATCATCTAAATTACATTG
GCTTCTTAGAAGGGGATAAATTAATGAATCATCTTGCTGATGTGATTGTCTGCGATGGAT
TTAGCGGTAATGTTGCACTTAAAACACTTGAAGGTGCGGCAAAAAATATCCTTTCACTCT
TTAAAAAAACAACGGAAGATTCACATCTTTGTCGCAATACCAAACGTTATTTACTACGTT
TAATCTTTTATCGTTACTATAAAAAGCTACAACAGATCAACCCTGATCGCCATAACGGTG
CCACACTGCTCGGCTTATCGTCCGTGGTTGTAAAAAGCCATGGTGGGGCAAGTGAGCGAG
CGTTTTTCTATGCAATTGATTACGCCAAACAACAAATTAAAAATAACATCCCTACAAAAA
TCTCCCAAAGACTTATTCTAAACAATTAAGCTCGCTGTATCACAGGTAAAGTTTTATTCA
GAAAAAACTTTTCTTTTTTTTAAAAATCGCTACTATACGCCGTCCTCAAATATAACCCAA
CATTTGAGGCGTTGTTTCCAACCTATCCAATCCTAGGGAGCAATAGGGTAAAAACAAAAA
AGCTGAAACGCTTTTTTTAATAAGTAGCGAGTCAAATGCCCCAAGGCATCTTATCTTTCA
GGATAAGAAAGCTTAGGCTTCCCGCAAGGCACCCGACTTATTTTTTTAACCTCTTATAGA
AGGTCTATTTTCAAATGACAACAACTCCTGTAAATCCGATCAATCAAGCAACTAACGAAT
ATTACTTAACTCGTCAAAACGAAATGGAATCGAATGTTCGTAGTTATCCTCGTAAATTAC
CGCTTGCAATTGCAAAAGCACAAGGTTGCTGGGTCACTGACGTTGAAGGTAACGAATATT
TAGATTGCTTGGCTGGTGCAGGTACTTTAGCACTCGGACATAATCACCCAGCCGTTATTC
AGGCTATTCAAGATGTATTAGCAAGTGGTTTACCGCTTCATACCCTTGATTTAACTACGC
CGTTAAAAGATGCTTTTACCGAAGAACTACTCTCTTTCTTCCCGAAAGGTGAATACCGTT
TACAATTCTGTAGCCCTTCTGGTGCGGACGGCACAGAAGCAGCAATTAAATTAGCGAAAA
CCTATACAGGTCGCGGTAATGTAATTGCATTCTCAGGTGGCTACCACGGTATGACCCACG
GTTCGCTCTCAATGACAGGTAACCTTAATGCGAAAAATGCCGTGCAAAACTTAATGGCAG
GCGTACAGTTTATGCCATATCCGCACGAATACCGTTGCCCGTTAGGTATCGGTGGCGAAG
CAGGTGTTGATGCTTTAACTTACTATTTTGAGAACTTTATCGAAGATGTTGAAAGCGGTA
TGGTAAAACCAGCAGCCGTTATTCTTGAAGCAATTCAAGGTGAAGGCGGTGTAGTGACTG
CACCAGTGAAATGGTTGCAAAAAATCCGTGAAGTAACGAAAAAACACGGGATTGTGTTGA
TTTTAGATGAAGTCCAAGCAGGGTTCTGTCGTTCAGGTAAAATGTTTGCCTTTGAACACG
CAGGCATTGAGCCAGATGTTGTTGTGATGTCAAAAGCTGTAGGTGGTAGCTTACCGCTTG
CTGTACTTGCGATCAAAAAAGAGTTTGACGCTTGGCAACCAGCAGGACACACAGGTACAT
TCCGTGGTAACCAATTAGCAATGGCAACAGGTTCAAAGATCAATGGAAACTGCCGTACAA
GCGGTGAGTAACTGGCTACAAAATGAAAAAATGTACACTGGCGGTAGCATTAAACAGCTA
CGCTCAGAAATTGCCTTTAACCCGCCAAAAGAAGGCTTAGGCGTTGCTAAATCCCTAGAT
CGCTTAATTGAATTATTCCTCAACAAAAGTTTAAAAGTACACCACCCACACTCTTTGGCT
CATTTACACTGTCCAACAATGGTCACCAGCCAAATCGCCGAAGTATTAATCAATGCCACC
AATCAATCAATGGACTCTTGGGATCAAAGCCCAGCAGGTTCATTAATGGAAGTGCAACTC
ATCGAGTGGTTGCGTGAAAAAGTGGGCTACGACAAAGGACAAGCGGGGGTTTTCACCTCA
GGTGGTACGCAATCTAACCTAATGGGCGTATTACTTGCCCGTGATGCGTGCATTGCAAAA
TACTGGAAAAATGCGGACGGCACGGAATGGTCGGTGCAACGTGACGGTATTCCGCCTGAT
GCAATGCAAAAGGTGAAAGTGGTTTGCTCAGAAAACGCACACTTCTCCGTGCAAAAAAAT
ATGGCAATGATGGGAATGGGGTTCCAATCTGTAGTGACCGTACCGTGCAATGAAAATGCC
CAAATGGACACCAATGCGTTAGAAGCAACCTTAGCCAAACTTTATTTAGAAGGCAAAGTT
GTGGCTTGCGTTGTGGCAACAGCAGGCACAACGGACGCAGGGGCGATCGATCCACTTAAA
GCCATTCGTGCGATTACCAACAAATTCGGTGTTTGGTTACACGTTGATGCGGCGTGGGGC
GGTGCATTACTGCTATCCAATGAATATCGCCACTTCCTAGACGGTATCGAGCTCACCGAC
TCAATCACCCTTGATTTCCACAAACACTTCTTCCAAAGTATCTCTTGTGGAGCGTTTTTA
TTAAAAGATGAAAACGAATACCGCTACATCGACTACAAAGCAGATTATCTCAACTCAGAG
TACGATGAAGAACACGGCGTGCCAAACTTAGTCGCAAAATCACTGCAAACCACCCGTCGT
TTTGACGCATTAAAATTATGGTTTACCGTGGAAGCCCTTGGTGAAAATCTTTACGGTTCA
ATGATTGACCACGGCGTAAAATTGACCCGTGCCGTTGCAGACTACATCAAAGCGACCGAC
AGCTTAGAGCTATTAGTTGAACCACAATTCGCTTCCGTGCTGTTCCGTGTTGTACCGCAA
GGCTATCCGACAGAGTTTGTCGATGCCTTGAACCAAAACGTCGCAGATGAACTCTTTGCC
CGTGGCGAAGCGAATATCGGCGTAACCAAAGTGAACAACATACAATCGCTAAAAATGACC
ACCTTAAGTCCAATTGCGACCTTAGAAAACGTTCAGGCTTTATTAGCTCAAGTATTGAGT
GAAGCAGAGCGTATCAAAGATGCAATTGCAAAAGCTGAATATACACCGGCGATTGATTAA
ACATAAAGAGTTTCTAGGATGATGAATAAAAATTAATTTATACGCTATAAAACGAATAAG
AAATCATCAATAACTCTTTTATTTAGTTCATTTTTAGTTAAATTCATGCTAACCCTATAA
AATAGATAACACCCTATTTTATAGGGTAATTTTTTATTTATCCCTAAGATTTAAACAATC
AGTAAGCTGATAGGAAAAAGATGACAAACAGCAGATTGCGTACTACCATATAGCCCAATT
TTATTGGATAACGAGTTCAAATGATGCACCGTAGATTTCAAACCATTGCGATTGTCGGCA
AACCTCGTCACGATATAGCTTTAGAAACGCATTTAGCTGTGTATAACTGGCTAAAAGATC
GTAAATATAATGTGTTAGTCGAAGAAAAAATTGCCACTCAACTCAATTTAGCTAACCCGA
TGAGCATTGCAGAAATTGGAAAATGGGCGGATTTAGTAATTGTGATTGGTGGTGATGGTA
ATATGCTGGGTATGGCTCGGCAATTAGCGAAATATCGTGTACCACTGATTGGCATTAACC
GTGGAAATCTTGGTTTTTTAACAGATATTGCCCCTCAAACAGCCTTTGAGCAACTGCATA
GTTGCCTTGAGCGTGGCGAGTTTATGATTGAAGAACGTTTCTTACTTGATGCGAAAATTG
AGCAAAATGGTAAGATCATTGAAGCAAATAATGCCCTCAATGAAGTTGTCGTTCACTCTA
GCCAAATCGCTCGTACTATTGATTTTGAAGTGAGTATTGATGGCAAATTTGCTTTTTCGC
AACGTTCCGACGGGTTAATTATTGGAACACCTACAGGTTCAACCGCCTATTCGCTTTCCG
CCGGTGGCCCAATCTTAACCCCTAATTTAAATGCGATTGCTCTTGTTCCGATGAACCCGC
ACAGCCTTTCTTCTCGTCCTTTGGTTGTCGATGGCGATAGTGTTATTTCAATGCGTTTTG
CTGAGTACAATCAGTCAAATTTAGTGATTAGCTGTGATAGCCAACGTTTACTGCCGTTTA
GCCCTGATGAACGTATTCTTGTGCAAAAAAGCCCGGATAAGTTGCGTCTATTGCATTTAA
AAGATTACAACTACTTTAATGTTTTAGGTTCAAAATTGGGCTGGTTGAGTAAGTTATTTT
GACATAATATGTTTCAAAAAATTGGCATAGCGACTATTTTGTCTACTATGCCCCAATATT
GCTGGGAATAATCCCCTAAATGATTTCTTAAAATTTTAATTTTTGTACGACTATCGTATA
ACATCAGAAGTTGCATTTAGCGCCTGACGCTGTGCTTCAAACAACTGCTCAATCCCTTTC
TGTGCTAAATCAAGGAGTTGCAATAATTCCATATGGCTGAACGGTTCACCTTCGGCAGTG
CCTTGTACTTCCACTAAACGACCGTCTTCAACCATCACCACATTCATATCGGTTTCTGCG
TTAGAGTCTTCCACATATTCCAAATCACAGACCGCTTGCCCATCGACAATCCCTACAGAA
ATTGCCGCCACTAATCCTTTCATCGGATTTTCTTTCAATAAGCCATCGGCGATCAATTTG
TTAATCGCATCGTGTAACGCAACGCAAGCCCCTGTGATAGACGCTGTGCGTGTACCGCCG
TCGGCTTGTATCACATCACAATCTACCGTAATTGTACGCTCACCTAAGGCTTTCAAATCA
ACGACTGCACGCAAAGAGCGAGCGATTAAACGCTGAATTTCCATTGTACGACCGCCTTGT
TTGCCTTTCGCCGCTTCACGTTGGGTTCGGCTATGGGTTGCTCTTGGCAACATACCGTAT
TCGGCTGTCACCCAACCTTGTTGTTGCCCTTTGAGAAAACGTGGTACAGTTTCTTCGACA
GTGGCATTACACAGCACTTTGGTTTCACCAAATTCCACCAACACAGACCCTTCGGCATAG
CGAGTATAGTTACGAGTGATTTTTACAGGACGAGTTTGATCAACAGGACGATTATTTGGA
CGCATATTTATTCCCTTTCTCTAAAAAATTTCCCCTATTCTAGCAGAATACCAAGTACAA
TATGCCAAATTTTGTAACAAAGAGAAAAGAGTACAATGATTTACAGTATGACCGCTTTCG
CCCACCTTGAGCTTAAAAAAGAGTGGGGTAACGCCGTATGGGAAATCCGTTCGGTTAATC
AACGTTTTTTAGAAACTTATTTCCGTCTGCCTGAAGCCTTTCGCAATTTGGAAATGACCT
TGCGTGAACGTCTGCGTACGACACTAACCCGTGGTAAAGTAGAGTGTAGTTTACGCATTG
AATTAAATGCTAATCAAAACAATGGCTTAGCTTTAAATCAAGAGTATGCCAAACAGGTGA
TAAGTTCATTACAATGGCTAAAAGAAACGGCTCAAGAAGGCGAAATTAACTTGGTGGATA
TTCTGCGTTTCCCTGGGGTTGTCGATAACCAAAATCAAGATCTCGACCAGATCAGCCAAG
ATTTATTATACGGTTTTGAGCAGATCCTTACAGAATTTATCGCAATGCGTGGACGTGAAG
GGGCGAATTTACAAGCCTTAATTCAACAACGTTTAGACGCTATTGCCACAGAAGCGACAA
AAGTACAGGCTCAAATGCCGAGCGTTTTACAGTGGCAAAAAGACCGCTTGCAACAGCGTT
TTGATGAACTGAACTTGCAACTTGATCCACAACGTTTAGAGCAAGAAATGGTACTACTGG
CTCAAAAAGTCGATGTGGCGGAAGAGTTAGACCGCTTACAGCTACACGTCAAAGAAACCA
CGTCTATTTTGAAAAAAGGCGGTGCAGTTGGACGTAAATTAGACTTTATGATGCAAGAGC
TAAATCGTGAAGCGAATACGCTGGCATCAAAATCGATTAACGCTGATGTCACTAATTCTG
CCGTTGAGTTGAAAGTGTTAATTGAACAGATGCGTGAGCAAATTCAGAATTTGGAGTAGT
CAATGAGTCAGACCTTAACCCCATTTCATACCTTTCATTTGCCTGCAAAAGCATCGGTCA
TTATCGAGTTCAACAGTATTGAACAACTATTAACCGAATGGCAAAAAGCTGATCACGCAC
AACAACCGATTTTATTGTTAGGGCAAGGCTCTAATGTGCTGTTTTTAGATGATTTTGACG
GCACAGTATTAGTCAATAAGCTCAAAGGGATCGAGCATCGTCAAGACGACCACTTTCACT
ATCTACAAGTTGCTGGTGGTGAAAATTGGCACGAGTTAGTGCAATGGACATTGCAACAAG
GAATTGGCGGGCTTGAAAATCTGGCGTTAATTCCTGGTGTTGCTGGCTCTGCACCGATTC
AAAATATCGGGGCTTACGGGGTAGAATTTGAGCGTGTTTGCGATTATGTCGATGTACTAA
ATCTCAAAACGGGTGAGCTGTTCCGTTTAACGAAAAACGAGTGTGAGTTTGGCTATCGAG
AAAGTGTATTCAAGCATCAATATCGTGAGCATTATGCGATTGTGGCTGTCGGTTTGAAGT
TAGCAAAGGCGTGGCAACCTGTTTTAAATTACGGTTCTTTGGCACAATTTGATCCAAACA
CAGTAACGCTACAGCAAGTGTTTGATGAAGTCTGTGCCGTACGCCGAGCGAAATTACCAA
ATCCTGATGAGTTTGGTAATGCAGGCAGTTTCTTTAAAAATCCTGTGGTGGACTTTGCAA
AGTTTCAGCAGATTCAAACCGCTCACCCGAATATTCCACACTATCCGCAAGCGGACGGTT
CGGTCAAATTACCTTCGGGCTGGTTGATTGACCAAGCAAATTTAAAAGGCTTCCAAATCG
GTGGAGCGGCAGTTCATACCCAACAAGCGTTGGTGCTGATTAATAAAGAGAATGCTACTG
GGACTGATGTTGTGGCACTAGCCAAAGAAGTCCGTCGTCAAGTCCGTGAAAAATTTGGCG
TGGAATTACACCCAGAAGTACGTTTTATGGGACGACAGGGCGAAGTGGATAGTGAATTTG
TGACAAGGTGATCGGTAATGGGATTTGATCAACATTTAATTACATCGGCATTAACGCAAG
GACAAACTCTTGTATTTAAAGAGATTGACTCTACTAACGAATATCTACTGACGCACTATA
AAACCTTACCGTCAGGCTCACTTTGTGTTGCAGAGTCCCAAACGGCGGGGCGTGGCAGAC
GTGGACGGCAGTGGTATTCACCTGAAAGTCAAAACGTTTATTTTTCAATGTTATGGCACT
ATCCTTCATTGGATATTCCACAGCTCTCATCACTAAGTTTAGTGGTCTCAGTATTAATTG
CCGAGACCTTCCAAACACTGAACGTACCGCATATTCAAATTAAATGGCCCAATGATATTT
ACTATCAAGGTAAAAAAATGGGGGGCATTCTAATTGAGAGCCGTGTCGATAAAACGGGAA
TTTACCTTGTGATTGGCATCGGCTTGAATTTAGGAATGAACACTGTCGATAAAAATGTGG
TAACGCAGGCTTGGAGCGATCTCTCAGAACATCAGATAGATCGTTCCCAACTGGTTGCTG
AGCTAGCTAAACATTTACAAAATGCCCTAGTGACTTACCCACAAACCACCTTTGAACCCT
ATGCGGAACGTTGGCAACAGTTTGATATTTTCCGTCATCAAGCGGTTAGATTAATCACTG
AAAATGAAGAAATTCATGGGATCTCCCTTGGGATTAATGAAGAAGGGGAATTGATTTTAC
AGCAAGGAGAAATTATCCGCCGTTTTGCGACAGGTGAAATGTCATTGAGAGGAAACTAAT
CGTCCCTATCTCAATTCATATTTTAGGGATGCCGTAATCAAAAGAGTTAGTGAAAGTTAG
AAAAACAGAACCAACTCTTTTGTCCACTATGCTTTTTTAGGCTGTAAAAATAGTTATATA
CTTTCTAGTTGCTTGCTTCGTTGAAAAATGAATTGAATTAACGTATTATCAACATCCATC
ACTACTTTTCCCTTAAATACATGAAAGCACTATTCATCTTACTCGGTTTTATCTCAATGA
TATTAGGTTTAATCGGTATTATTGTACCTGGGTTACCAACCACTCCGTTTTTGCTTTTAG
CATTATATTGCTTTGGCAAAGGTTCTAAACGACTAAAACAGTGGTTCTTATCTACCACTA
TCTATTCCAAATATCTCAAGTCTTTCGATCAAACACGAGCCATGACACTTAAACAGAAAA
TCAGTATTTTGGCGTTTTCTGTGCCATTCTGTATTTTTGCTTTCTTTGTAATCCCTCACA
TCATCGGCAAACTGATCTTAATTGCCGTTATTATCTTTCAATATTATTACTTCATCTTTA
AGATTAAGACTTTAGAAAAATAGGCTCTCAAGGTAAAATAACAAGCTGTCTAAATTTGCA
AAAAGAGAAAGAAAATGACCGCTTGTTTAAGCAAAGAAATCTTAAAAATTGGCTTAGTTT
CCGTGTCTGACCGAGCTTCTGCCGGTGTTTATGCCGATCAAGGCATTCCTGAATTACAGG
CTTGGTTACAAACTGCCATTACCACACCTTTTGAGCTTGAAACTCGCCTAATCCCTGATG
AACAAGCACTTATTGAGCAAACATTGATTGAATTAGTCGATAACCACGCTTGCCATTTAG
TCCTAACCACAGGCGGTACAGGCCCTGCTAAACGTGATGTTACACCCGATGCGACCTTAG
CTGTTGCCCATCGAGAAATGCCTGGCTTTGGCGAACAGATGCGACAAGTGAGCCTACATT
TTGTACCAACCGCCATTCTCTCTCGTCAAGTGGGGGCAATTCGACATAGCTCACTGATTT
TAAACCTACCAGGACAGCCAAAAGCAATTAAAGAAACTTTGGAAGGGGTGAAAGATCAAG
ATGGAAAAGTGCTTGTTCGTGGTGTTTTCAGTGCAGTTCCCTACTGTTTACAACTTTTAA
GCGACATTTATATTGAAACTTACCCTGAAATTTGTGAGAGTTTTAGACCGAAATCAGCAA
GAAGATAGGATAACTTATGAAAAAAATTGAAGCCATTATTAAACCATTCAAATTAGATGA
TGTCCGTGAAGCATTGACGGACGTGGGCATTACGGGAATGACGGTTACTGAAGTGAAAGG
CTTTGGTCGTCAAAAGGGGCATACGGAGCTTTATCGTGGGGCAGAATATGCGATTGATTT
TCTGCCGAAAGTAAAATTAGAAATTATTGTGGCTGATGAGCAAGTTGATGAATGTATTGA
AGCGATCATTGATACGGCACAAACAGGCAAAATCGGCGATGGTAAGATTTTCGTGTATGA
TGTAGAACGTGTTATTCGTATTCGTACGGGTGAAGAGAACGAAGAAGCAATTTAAGGAAT
AAAATGAAAAAAACAGGTTTATCGTGGTTGTGGTTAAGTGCCGTGGTATTAATCACAGAT
TTATTGAGCAAATACATTGTGGTACAACGCTTTGAGCTTTATGAAAGCGTGAATGTTCTG
CCGATCTTTAATCTTACGTATGTGAGAAACTATGGGGCGGCGTTTAGCTTCTTAGCGGAT
CACTCAGGCTGGCAAAAATATTTCTTTTTAGGTTTAGCTATTGTCATTTCTATTGCATTG
ATTGTAATGCTGTTTAAAAATAAAGCAGAACTTAAACTGCAAAATGCGGCTTATGCTTTG
ATTATTGGTGGGGCAATCGGCAATGCGGTTGATCGTGCTTATAATGGCTATGTGGTTGAT
TTCTTAGATTTTTATTGGGACATTTATCACTATCCTGTATTTAACATTGCCGATATTGGT
ATTGTGGTGGGGGCAGGATTGCTGATTTTAGAATCCATTTTAGAACATCGTAAAAGTAAA
AAGAGTAATTAAATGAACATTATTTTAGCGAACCCAAGAGGGTTCTGTGCAGGTGTAGAT
CGTGCCATTTCGATTGTAGAGCTTGCCTTAGAAATTCACGGTGCACCGATCTATGTGCGT
CACGAAGTGGTACATAATCGCTTTGTGGTGGACGGATTAAAAGCCAAAGGGGCGATATTT
GTTGAAGAGCTTGATGAAGTGCCAGATGGTGCTATTGTGATTTTCTCTGCTCACGGCGTT
TCTCAAGCGGTTCGCCACGAAGCCAAACGTCGTGAATTGAAAGTTTTTGACGCAACCTGC
CCGCTTGTAACCAAAGTCCATATGCAAGTCGCTCGTGCGAGCAAAAAAGGCACAAAAGCG
ATTTTAATCGGACACGAAGGACACCCCGAAGTCGTCGGCACAATGGGGCAATATGATAAT
GAGAAAGGTGGCATTTTCCTTGTAGAAGATGTGGAAGATATTGCTAAACTTGGTTTAAAA
GAAGATGAAGATCTCACCTTTATGACCCAAACCACCTTATCTATTGACGATACAATTGAT
GTGATCGAAGCCTTAAAACAGAAATACCCTGCAATTCAAGGTCCGCGTAAAAATGATATT
TGTTATGCCACCACGAACCGTCAGCAAGCGGTAAGAGAATTGGCAAAATTAGCACAGTTA
GTGCTAGTAGTTGGATCTAAAAACTCGTCCAACTCAAATCGCTTAGCCGAGTTAGCTTCT
CGAATGGGAACACCTTCACAGTTAATTGATGGGCCACAGGACATCGATCCAAACTGGCTA
CAAGGGGTGACAACGATCGGCATTACCGCGGGTGCATCTGCCCCTGAAGTGTTGGTGCAG
TCTGTGGTTGAGCATTTAAAAACATTGGGTGTTACCAAAGTTGAAGAACTGGAAGGTTGT
GAAGAAAATACCGTATTTGAAGTGCCAAGAGAGCTACGCATTACGGAGGTAAACTGATGA
ATCGTTTTAGAATTGAATGGGAATGCCGTCGAGGTATGCGTGAATTAGATAAAATGATTA
TGCCGTTTTATCAAGAACATTTTGATAGTTTAACCGCTGAACAACAGCGCACTTTCGTGG
AAATGCTTCGCTATACCGATCCCGAACTGTTCCGCTGGTTTATGAATCAAGACACACCGC
CAACAGAGGCATTGCAAGAGATGGTGAGATTGATTCAATCGAAATTGGTCTATTGAGTAA
TGATATGTAGGTAAAGTATTTAGCATGTTAGATAAAATGGTTGTTTATAATCCCTGTTTG
TGTGTGGGAAAACCCAAAAGAACTATAGAAATATTTTCTTTGGAGCTAACGTTGATCAGC
CCCTATTATTAAGACTTATATCATTATCTAAATGAAAAAAGAAAAATCCGAATTTCCCTT
GGCACAATCTCGTGTCGATGCCCCTTTTGCCAAAGGCGTATTGGCGTGGTATCAGCAATA
CGGGCGTAAACATCTGCCGTGGCAACAAAATAAAACCTTGTATGGCGTTTGGTTATCCGA
AGTGATGTTACAGCAAACCCAAGTGGCAACGGTTATTCCCTATTTTGAGCGTTTTATTCA
ACGTTTTCCCACTATTATTGATTTAGCGAATGCACCCATTGATGAAGTGTTGCATTTATG
GACGGGGTTAGGCTATTACGCAAGAGCAAGGAATTTGCATAAGGCTGCACAACAAATTAG
AGATGAATTTGGCGGTCAATTCCCGACAGATTTTGCTGATGTGTTTGCACTTTCAGGTGT
CGGCAGAAGTACGGCTGGGGCGGTACTCTCTTCGGTACTTGATGCACCTTACCCGATTTT
AGATGGCAATGTTAAGCGTGTGCTGTCTCGTTATTTTGCGGTTGAAGGTTGGTCGGGCGA
AAAAACGGTTGAAAATAAATTGTGGGATCTGACCGCTCGTGTTACACCAACTTCGCAAGT
GGCGGATTTTAATCAGGCGATGATGGATTTAGGGGCGATGATTTGCACACGATCTAAGCC
GAAATGTTTCCTTTGTCCGTTAGAAAAGGGCTGTCAGGCAAATGCTCAACAGGCTTGGGC
GGATTTTCCAGCCAAAAAACCGCAAAAGGCGTTGCCTGAAAAACAGAGCTACTTTTTGAT
TTTAAAACAGGGGACAAAAGTCTTATTGGAAAAACGTGAAGCAAAAGGACTTTGGGGCGG
ACTTTATGTCTTTCCGCAATTTGAACATTTAGACGATCTCAAGCGGTCAGTTTCGGGCAA
AAATTTGCAAATGACACAATTAATTGCCTTTCGGCATACTTTTAGCCATTTCCATTTGGA
TATTTATCCTATTTTGGCGGAACTTAGTTTACAAAAAAATGCCGAAGTCCTACCGCTTGG
GGTGGCAGAAAATCAGGGAAATTATCATTTGCGTGTATCTTCAACAGCGGATTATTGGTA
TGATTTAACTCAACCTAGCGAAGTGGGTTTAGCAACCCCGATAAAACGCATTTTAGACGA
ATTAACTTTGACATTAGGACAGAAAAATGGCGCGTAATGTATTTTGTGCATATTTGAAAC
AAGAAGCAGAAGGTTTAGATTTTCAACTTTATCCTGGGGAATTAGGTAAACGTATTTTTG
ATTCAATCAGTAAACAAGCGTGGGCAGAGTGGATCAAAAAGCAGACAATGTTAGTCAATG
AGAAGAAACTCAATATGATGAACCCTGAACATCGTCAGCTTCTGGAAACAGAAATGGTGA
ATTTTTTGTTTGAAGGAAAAGAAGTCCATATTGAAGGTTATGTGCCTGTAGAGTCAAAAT
AGAGATAACCTAATGAACAAATATAAAAAATTCCTGCCGTTATTGGTACTGATCCCTTTT
TTAGCATCTTGTGGAAGTGATACGCCGACGAGAAAAGGTTCTAAAAAGCCTCGCCCTGAT
TATTCTAAAAATACCAATGGTTTAGATATTTTGATGGGGCAATTTTCACGTAATATCGAT
CAAATTTGGGGCGTTAATGAACTGCTCCAAGCAAGCCAGAAAGACTATGTAAAATATACG
GACAAATATTACACCCGTAGCCATATTAGTTTTGAAGATGGTCAAATTACCATTGAAACT
TTGGCGGATCACAACCGCTTGCGTAATTCGATTATTCACACATTATTGATGGGATCAGAT
GCTACAGGGATAGATTTATTTGCTTCGGGTGATGTTCCTATTAGCAATAATCCTTTTTTA
GCAGGTCAAGTTGTGGATCAATATGGGCGTTCTGTAACCAATGTGGCGGTTGCTAATGAT
TTTGCAACTTACCTATTGCAAAATAAATTAAAAACACGCCGCTTGAAAAATGGACATACC
GTTACTTATGTCACGATTCCAATGATTGCAAACCACGTTGAAGTTCGTGCAAGACGATAT
TTGCCATTGGTTCGTCAAATGTCAAAACGCTATGGCATTGATATGAGCTTAATTCTGGGT
ATTATGGAAGTTGAATCAGCATTTAACCCTTATGCAGTAAGTTATGCGAATGCGATTGGT
TTAATGCAAGTTGTACCTCGTACAGCTGGACGGGATATTTTTGCGCGTAAAGGTTTTGGT
GGCCAGCCTAATCGTGATTATCTTTATAACCCAAGTCAGAATATTGATGCAGGCACAATG
TTCTTAACGATTTTGCGTGATGAGTATCTAGAAGGAATAACTGATCCTACATCAAAACGT
TACGCAATGATTTCAGCATACAATAGTGGGGCTGGCGCAGTACTGAGAGTGTTTGATAAT
GACAAATTAATGGCGATTGAGCGAATTAATAACTTAGATCCATCGGCAATTTATAGAATT
TTAACCACAGCACATCCATCTTCTCAAGCAAGAAATTATCTTGTGAAGGTGAATAAAGCT
CAACAAAAATACCGTAACGTGAGATAACACGTTGTTTTTTAAACAAATTGAATAAAAAGC
GATCCGTTAAACAGATTTTTTTATTTTTTTGAAAAAAACGTTTGACGAGAGGGGCGGAAA
TCAGCATAATGCACCCCGTAACGACGAGATGCCTCGATAGCTCAGTCGGTAGAGCAGGGG
ATTGAAAATCCCCGTGTCGGTGGTTCGATTCCGCCTCGAGGCACCATTTATGTTACAACT
CTTTTCCTCCTTAGTTCAGTCGGTAGAACGGTGGACTGTTAATCCATATGTCGCAGGTTC
GAGTCCCGCAGGAGGAGCCATATTTTTAGCCCCGATGAGAAATCATCGGGGTTTTTCTTT
TTCTCTATATATCTAGGCATAGTAGACAAAATGGTTGCTAAAAAAGTGACTTAAAGCCTT
ATAGTACAAGGATTTAAGTCCTCTTTTTAAATAATTGTCTGTCTTCTTTCACAAAGAAAT
TACGTCTGATAGATATTTAGATTGATTACACAAGTAAAACAAACCTATAAACAATTAGCA
GAAAAGTATCAATGTTTCATTAGAGCTACTCAACATTATTTTGCATAAAAAGAACAGTAG
ATACCATAATGTTAAATTTTCCCCATCCGTCTTTCGGGCCCTTCCTCCCGTTTGTGGGGG
AAGGGGTTAATGAGTAATAAACTAAGGTTCGATGAAAGTACGCAGGAAGTTTGGTAGAGA
GGGAACTATCTCTCCAACGCCATCGCCAACAAAGTAATCGGGTGTAGGCAGGTTAAGTTG
GTGGACATATCAATTTGCCATTTACAGGTTTCGCACTCCGAAACGACATAATCAAAACCG
CCGTTGTTGATGTGTTGGAATAACGGATTGCCAATGGCTTGTGAAGTTTCATAGTTTTCC
GCTTTGAAGCCGTAAGTCCCTGCAATACCGCAACATTGTGATGGTAACATCACAATTTCA
ATCCCTGGGATATGTTTTAATACATCAAGGGTGTAAGGCGCCCAACCTGCTTTATCAACG
TGACAAGCGGTGTGATAGGCAATGCGTAATGGCATCTGTTTGAATTTTGGTTTTTTGCCT
TGATTAAACAGTTCATAGAGATATTTGGTGACGATATGAACGTGTGGGCGGACTTTGGCG
TTGTCCATTCCTAAAACGTGATGATATTCGTCACGCAAATTCATTGTACAGCTTGATGAT
GTCCCTACTACGTCAAGCTCTCGGTTCATCACCACTTTTTCAAGTTCTGCAAGGTTGAAT
TTCGCTTGTTGCTTCGCTCTATCTGGGAAGCCGTTTACCATTAATGGCAAACCACAGCAC
TTCTCTTTTTCAAGTAGCATTACGCCGATGTCCATCGCGTTAAACACATCAATCAACTCT
TTACCAAGTTGTGGATTGTTGTAGTTCACATAACAGCCGTGATAGTACGCCACTTTTTCA
CGATAAAGGGCTTGGCGTTCTTGCTCTTTTTTCATATACCAGTTGCGGAATGAACCAAAA
GCGTATTTTGGCAACGAGCGATGACGGCTCACTTTGATGGTTTTTTCAAGCAAGAATTTG
GTTGCTTTTAGACCTGTGATGGTATTGACAATCGGGGCTAATGGGGTGTTCATTTTGCCC
ATAATGTCGGTGTTGCTCAAAATAGCATCACGCAGTTTGTGCATTAGCGGTTTGTTTTGG
CGATCTAAATGACGGTTTCTCGCTCGCACAATAATGTCACCAATTTTGACATCAGACGGA
CAAGCTACTTCGCAACGTTTGCAGTTGGTGCAGTATTTGAGTGCTTCATCATAAAGTTCA
GGGCTTTTTAAGCGTAAACGCTCACCATCTGGGCCTGATTGTTTCGGACCTGGATACATC
GGGTTATTACGCGAAACAGGGCAAACCGCCGTACAAGCGGTACATTTAATGCAACTTTCA
AAGGACTCATCAAAACCGTGATGAACAACGGCAGAATGGGTATTTTGTTGAGCTTGTTCG
ATTAAACGTTGAATGTTGTTCATATTATGCCCCCACAATTTCTTCTGCAACGGCAAGTGC
CGTTACCACTGCCACACCTGAGCCACAGCCTAATTCAAGGCTATTAAAACCGCCAATGAC
GTTGCCAGTTGCATATAAATTCGCCATAAATTGCCCATCTTTGCGAACTTGGCATTTTTC
GTTGATCGCAACCCCTGCCGATTGATACGGCTGTGGCGATGAAAAGCGATTAGCCGTCCA
CGACAAGCGGTCGGTTTCATTGAAATCTTTGCAACCGATAACATCGGCTTGGAATACCGG
TTCAAAAATGCGATCAAAGTCGGCTTTCAAGCCGTTGCTGAAATAGCTTCCTGTGGCGAG
TACAAAATGTTCCGCACTGATCGCATTGTCTTGGTGAAGCTGAGTATAAATTCGTTGTAC
TTTGCCGTTTTCAATATCGGCTCTTAATGCTCTGTCGCCGTTTAACATCAAACCGCCCAA
GCGTTCAAAACGGTGGCGAAGTTGTTTATGTTGGCGAATACCGAGCAATGATGGCGGTAA
GGTTGGTAATTCAAAAATCGTTGCTTCCACCGCTTGTTGTAACTGGTTGAAGAAACTTTG
ATCGTCCAAGCCAAAACAAGCTGGTAAGAAGATCGCTTCTGCCCCTTTGGTTGCCGTTTT
GATTTCTGCCACAAGATCACGGAAAGCCAATTTGTGTTCTAACACTTGAGCGATATTCAC
ACTACGGAACTCACGGGCATTGTTACGCAGTTGGTCAAGCTCTGGAATATTGAGATAGCC
AGTGCTTAATTCGCAGTGGGTAAATTGTGGATTTTGTTTTAGGTTATCGGCTAACAGTTG
TGGCTGGAAGTCGTGATAGCCTTCGATCCCCAATATCGCAATTGTTTTATAGGGGAAAGG
TTCGCTACCTTTGACTGTTGGCACACTGTTTGGCGATAACCACGCTCCACGCAAGCCACC
TAAAGGAGTTACTCGTAGGTGATTTTGTGCGGTAGAGCCGACCAAATCGAGCTTGAGCGA
TGTGGCGAGTTGTTCAAATTGTGTCGCTTTGGCAAGGACTTTCTCTTTGCCAAGTAAGCT
GTAAGGGTGTTGTGGCAACTGTTTTGCGAAAGTTGCATAGGATTTGTAAAAATCAGCGAC
AAACTCACCGCTTGGCAAACGGCTGAGTAAATCCATTGAACCCGATGAGAAATCAATCGC
TGCTTGACCATTGTTGATAATCACACAACGTTTACCCTGTTCTTGTAGGGCAACCCCACA
GGTTAAGCCTGCAAGACCGCCACCGATAATGACTACATCAAAATTCATTGCTATCTGTCC
CCTGTTGAGCTTGCTCTGCAAGCGGTTGCACATCATTTAGACCTAATAAACTGTAATAGA
TCCAACTGGTAAAATCGGCTTCTCGAATGGCATCGCCCCACGCAATCGGCTCAATCCCAC
GCCAGCGTTCTTCCATAAAAGAAGCCAGTTGAGTGGTGGATTGCCGTGGTGTTGCCACTT
CAAAACGGGTCATCAGCCCTGCGGCACGGCAGGCACAGAGTTCTGCTTGGCAAGTTCCCA
TTCCAACACGGGTACGGCGACGTAGATCGACAAGATTATTGACACTTAACTCGTCCACCG
CATAGCGAACTTCCCCTGCGGTGACCGCTTCACACTCACAAACCAGAGAGCGGTCAAGAC
GTTCTTTATCCAACAGGCGAGTAGCTCGAGAGCCGTGACGATAAACCGCAGAATAGCGAA
TGGTACTTGGCAGTGAAATGACTTTGCTGTTGGTTTCTGCTCGGCTTTCACTTGAACCCG
GTAAGGCTTTTTCTGCAGTAACACAGCGGTCGGTTTTGTTTAATTTTTTGCAAACGAGAT
CCGTTGCCCACTCAGCCATTAAGCGATAGGTCATTAACTTACCGCCTGTAATAGTAATAA
AGCCTTCTAAGCCATCACGCTCTTGGTGATCGAGCAAGACGATACCACGGCTGACATTAC
GTCCTGATGGATCATCATCGGTAGCCACTAACGGGCGAACCCCAGCGTAAGCACGCAATA
CACGGGTATGTATTAAACTTGGTGCAAGTTTTTCGCCTTCTCTAAAGAGAATATCGACTT
CTTCAGGGGTGACGATCATATTGTCGATTTGATCGTAAGGAATACGGCTTGATGTTGTTC
CGATAACGCTGATAGTGTCGCCTGGAACAAGAATATCCGCATCGGCAGGCTTACGGCAAC
GGTTGATCACCATTTTGTTGATACGGTGTCCCATCACCAGCAATGCGCCTTTGGCAGGGA
ACATTCTGATTTTCAAATCGGCATATTCAGCAATGCCTTGTCCCCAAATACCGCCAGCAT
TCACAACCACAGGGGCAAAGAATTGACGTTCCACTCTGTTTTTATGGTCGTAAACGTTCA
CGCCAATCACTTTACCACCTTCACGAATTAACCCTTTCACTTCGCAATAGGTAAAGACTT
TCGCACCATTCTCTGTGGCATCTAACATATTTGATGCTGTGAGGCGAAATGGATCAATGG
AACCATCAGGCACAACCACTGCACCGACAAGGGCTGGATTTACCGAGGGCTCCATTTGCA
TCGCAAGTTTTGGATCGATAGCCACCGCTTCAATGCCTGACTCCGTACAGGCTTGAATAA
AGGTTTTTTGATAGGCGAGCTCATCTTCAGGCAAAGTAATAAACAACCCTTCCGTTTCAT
CAATACAGTGACGAGCAATCCGACGTAAGATTTTATTTTCTTCAATGCACTCCGTTGCAG
ACTCACGATCATTTACCGCATATCTTGCTCCACTCTGCATCAGCAGTGGTTGGTTGGGCA
GCAGAGTACTACGGCTGGGACGGTGGCTTCTATGTAATGATCGCAGGTGGCGTATTAGCA
GTATTGTTAATGTTCATCACAATGCTTGAAGAAGGCAAACATAAAGCGAAATTAGAAGAT
AGCTATGGTAAATAATTAATGATTAAAAGGAAGACATTTTGGTCTTCCTTTTTTATATCT
ACAAAAAGAGGAAAACAGTATGAAACTCACAAAATTTGCATTAGGTTTAGTCGCAACAGC
AGTATTAGCAGGTTGCTCAACATCAACCTCAGTTGCAACACAGTCAGATAAACTGATTAT
CGCACACCGTGGTGCTAGTGGTTATTTACCAGAACATACCTTAGAAAGTAAAGCTCTCGC
ATTTGGACAACAAGCGGATTATTTAGAGTAAGATCTTGCAATGACCGAAAACTTCAAAGT
AGAAGATGGCAAACAAGTTCAAGTCTACCCAAACCGCTTCCCAATGTGGAAATCTGATTT
CAAAATTCACACCTTTGAAGACGAAATTGAATTTATCCAAGGCTTAGAAAAATCCACCGG
CAAAAAAATCGGCATCTACCCTGAAATCAAAGCCCCTTGGTTACACCACCAAGAAGGTAA
AGATATTGCACTGGAAACTTTAAAAGTGTTGAAAAAAAAAATACGGTTATGACCAAAAAT
CAGACCTTGTTTATCTACAAACCTTTGACTTCAACGAGTTAAAACGTATCAAAACTGAAT
TGTTACCAAAACTTGGTATGGACGTAAAACTTGTACAATTAGTGGCTTACACTGACTGGC
ACGAAACGGAAGAAAAAGACAAATCAGGTAAATGGGTAAATTACAACTACGACTGGATGT
TTAAACCAGGTGCGATGGCAGAAGTAGCGAAATACGCAGACGGTGTTGGACCAGGTTGGT
ATATGTTGATCGACAAAGAGAAATCAAAAGTAGGCAACATTGTTTACACTCCATTAGTTA
AAGAGTTAGCCCAATATAAGATGGAACTTCACCCGTACACAGTACGCAAAGACGCACTAC
CTGAGTTCTTCACCAACATTGATGAAATGTATGATGCCCTACTCAACAAAGCTGGTGCAA
CAGGTGTATTTACTGACTTCCCTGATACTGGGGTGGAGTTTTTAAAAAAAGGTAAATAAA
AACGGGTTAGACTATAAATTTTTTAATAGACCTCACTATCTATGGATGTAGTAGTGAGGT
TGATTAGATTATTTTACTCTCAACTTCGCCAACACGGCTTTTAGTTGTTTATCCAACGGT
GCTGTCACGACCATTTCTTCGCTCGTTTTGGGGTGAACAAATCGAATAGAATGGGCGTGT
AAAAATAAACGGTTTAAACCCGCTTGTTGCATTTTTTGGTCAAATTCACGGTCGCCGTAT
TTATCATCAAGGGCAATTGGGTGTCCTGCGTATTGAGTATGTACACGAATTTGGTGCGTT
CTACCTGTCACAGGCGAAGCCTTGACTAAGGTCGCTATCGGATAACGTTCTTCAATTACA
AATCGGGTCTCGGACGGTTTGCCTTCTTCACTTACTCGTACAATACGTTCACCACTGGCT
AATTCGTTTTTCAATAGCGGTGCTTTAATCACTTTAACGTGCGATTGCCACTGCCCACGC
ACGAGCGCGAGATAATCTTTCTGTACCACTTTTTCACGCAACTGTTCGTGCAAACTACGC
AATGCGGAACGTTTTTTCGCTACTAACAACAGCCCCGATGTATCTCGGTCGATACGGTGA
ACTAGCTCTAAAAAACGGGCTTGTGGGCGTAACGCTCGTAAGGCTTCAATCACACCGAAG
CTCAAACCGCTACCACCGTGGACGGCAATGCCTGACGGTTTGTTAATCACTAACATCACT
TCATCTTCATAAAGAATTTGATGTTCAAGCTCTGCAACTTTGTTGAGTTTGGTCGAAATC
GGTGCTTCATTTTTTTCTGCCACACGCACAGGCGGAACTCGCACAATATCGTCCGCTTGC
AACTTATATTCGGGTTTAATCCGCCCTTTGTTTACTCTCACTTCGCCTTTACGCACAATA
CGGTAAATCAGGCTTTTTGGCACGCCTTTGAGCTTGGCGAGTAGAAAGTTATCCAAACGT
TGCCCAGCTTCATCATCACTGATCGTAAAAAATTGAACGCTGGCACTAATTACTTTTTCT
GTTGTCATTTTGATATAAAGAAAGGAAAAATGAATTGGATTTTATCACAAATTCTGTCTC
GTGTTAGAATAGGCTGAAATTGATATAGGAGAACATAATGAGTACCACAGAAAAAACAAA
AGAAATCATACCTGAAATCACTTTACCCCCTGAAGCGAAAGAGATTATTACTGATGTAAA
AAATCTTGAACTTCAACAATTCCTGGAAAATTGGATTATTCCCTATGGCACTAAATTGTT
AATTGCAATTGCGATTTTTGTTATCGGGCGTTATTTGGCAAGGGCTATCAGTACCCTTAT
CGGCAAAGCGGTATTAGCATCAAGCAAAGATGAAATGCTACAAGGTTTTGTTCGATCTAT
CGCTTATTTTCTGTTTTTGCTGATTACAGTGATTGCCTCACTTTCACAATTAGGCATTAA
TACGAGTTCGTTAGTGGCATTGATAGGTGCGGCTGGTTTAGCCATTGGTTTAGCCTTGCA
AAACTCATTACAAAACTTTGCTGCTGGGGTAATGCTATTAATCTTTAAACCATTTAACAA
AGGCGATTTTATTGAAGCTGGTGGTAAATCAGGCAAAGTTGAGCAAATGGGGATTTTGAT
GTTAGAGCTAAGAACGGTCGATAATAAAACGGTGTTGATCCCAAACGGTAAAGTATTTGC
CGACAGTATCACCAACTACTCCCGCAATGAAACTCGTCGCATCGACTTCATTTTCGATAT
TAGCTATGAGTCCGATATTGAGAAAGCTAAAGAGATTATTGCTCAAATTCTGTTTGAAGA
TGAAAATGTTTTACACTATCCAGAGCCTACCATTGCAGTCGGTAACTTAGCGGCAAGCAG
TGTGCAGTTATTTGTGCGTCCGTGGGTACAGACGAATAACTATTCAACTACACAATTTGC
GATTTTGGAAAAAGTAAAAATTGGCTTTGATAAGGCTGGGATTTCGATTCCGTATAATCA
GTTAGATTTACATTTGCCTGAGCAGACCTCGGTAACCTTTACTAAATAGTGAATCCTAAT
AATTAGGGGAAAAAATATATTCTGTTTTCCATAAATAGAATATTATTTTGTGAGTTCCCC
GCTATTTATAGTGGGGCTCATAGAATTTTTCAGGTTATTTAGGTATTATTTTTTCCGATT
ATAAATTTCCTTAGCCTTAGGCACTAAACGTGCTAAATTCGCTTGGCGATCTTCGTTTGA
CGGGTGAGTAGAAAAAATAGACAAACCTGAACTGCCGTTCGCTTGGCTCATTTTCACCCA
CACATTTGGTGCTGCTTCGGGGTTATAACCTGACTCTGCCATTAACATCAAACCGACTTC
ATCGGCTTCTGTTTCTTGACTACGAGAGAAGGGTTTATTGGCAACTAAATCCACCCCTGC
ACTGAGCAGACCCTCTGTATCTACCCCTGTTGTTGCGGTCACTGCAACATCAGCAAGTAC
ACCAACAATACCTGTCACTGCGCTAACAGTACGATCTGATTTGCCATGTTCTTGCAAAGC
GTGAGCCATTTCATGTCCCATCACAACCGCAATCTCGTCATCAGATAAATTCAACTTATC
CACCAGCCCTGTGTAGAATGCCATTTTTCCACCAGGCATCGCCCAAGCATTCAATTCACT
TAATTTCAGCACAATGATTTCCCATTGAAACGGCACACCTGTTTTATTTGCTCGTTCCGC
ATAAAGCTTCATCTTATTGAAAACCGAATGAATGCGATGAGCTGTCGTTGAGCTAGTATC
TAACATACTTTTTGCTCTTGCTTCCTGCTTCACTTTAGCATAATTACTTTCTGCTTCTTG
ATTAATTTGGGCTGTGCTAACACAAGCGGTTAAAAGTAGTGAACAAATTGCTATAACGCT
AAGATTCTTGAAAAATTTCATACTTAATTCCTATCATAAAAAATGCCAAAGCGTTTACTT
TGGCATTATATTCGGTTAATAGTTTAATTATTTTTTCGCACGTTCGAAAGACTCTAAGAT
CTCTTGACGAGCTTCATTCACATCGCCCCAACCTTCAACTTTCACCCATTTGCCTGCTTC
TAATGCTTTGTAGCTTTCGAAGAAGTGTTGGATTTGTGCTTTTAATAATGCTGGTAAGTC
GCCTACATCTTTAATGTGATCGTACTCTTTGGTTAATTTGCTGTGTGGAACTGCAACTAC
TTTCGCATCGCCACCTGCTTCGTCAGTCATTTTTAACACGCCAACTGGACGGCAACGAAT
CACTGAACCTGGTTGAAGCGGGTATGGCGTTGGAACTAATACGTCCACAGGATCGCCATC
AGAAGAAAGGGTATGGTTTACATAACCGTAGTTCGCAGGATAGAACATTGCTGTTGCCAT
AAAACGATCCACGAAAATTGCACCACTTTCTTTATCCACTTCATATTTGATTGGATCTGA
ATTTGCAGGAATTTCAATTACAACATAAATATCATCTGGTAACTCTTTACCAGCAGGTAC
ATTTTCTAAGCCCATTTTGGTTTCCTTCTATTAAATAAGGGTGAAAAATTGGCAAGATTA
TAACGGATTCATTGCCAATCAGCAAAGCAAGCGGTGAGATTCTCACAAAAATTTGCAAAA
AATAATAGGGTTCTGACCGCTTGTAGTAATCAAGTAATTACCCACCTTACCGCAAACAAA
TGTTCAACCTTACGCTGTTGTTCTAATTTATCTCGGATACGAGCAAATAACCTATCTCGC
TCTTCCTCAATTTCCTCTTCCACATCAAAAATATTTGCCCTTAATTGTCGGCGTTTTTTC
TCTAAATCTTTCAATTGTGTTTCAAAATTTGCAAGTTGTTCTAAATTTGCTGCTTGGTTT
TTCTCACGTTTGACTTGTTTGATTTTTTCACTCACTTCCACAATGGCTTCCTGAGCAGCC
TTGATTTTATCTTCTGCCCATTTATCCAAACGTTCGCTTTCTTGTTTTAATAACGCCATT
TGTGTTTCAGCCTGTTTTGCACTTATGCCCTGAATAGCTTGATTGGCATTGCTTTGCAAG
TCATCGGGTAAAGCAACATTATCTGCGTTTATCTGAGCCGATACGCTAAACAATTTTCGG
CAAAAATCCTCATCTAACCATTCACCTGTATCGGTTCTGGCGGTAAAAACAAGCTGTTCC
TGTGTTTGGTTTTCTCCATAAAAACCGAGCTTATCCACCCATAGCCAACCTGATTGCCGT
TGGTGTTCCGCTAACACAGATAATTTCGTTGGGTGCCGGCTATAATCAAACTGTACACAA
GCCACATCGGTTTGAACTTGCTGACAATACTCTAAACACCATTCGCCTAAAGGATGGTTT
AAGCGATAATCGTATCCTGTCTGCCCCTCTCGTTGTTGCAATTGATAGCGTCCCGTTTGA
GCTGTTTCAATAGGCGATTGTTGCAAGTAAAAGGATTTTTGGGCTTCGTCAAATTTCGCA
TAATCTTGTAATGCAAATTGGCTTGCATACCAAAAATAGCGGCTGGTTTTATCCAATAAT
TGTTGGCTTTGGGAAAGCTGTAACTTCAAGCGTTCGTGCACATCTTCATCAAAATGGTCT
AACAAAGCCGAACTTGCCGTCTGCATTGCCTCTTGGATTTGTGTTTCCATTTCTTTTTGT
AAATCATCAAAGGCTTGTTTGATTTCTTCCGCACTGCGGCAACTATCGTAAATATGAGCA
ATACGTTTTTCAAAATCCAAACCTGTTTCAATACGCCCTAGAATTTCATCAGATGCACCG
AATACGCCATCAAATAACTTAAATTTTTCGCTTAACAGTTCTAAAACTCGTTGATCGGCT
TCATTGCGTTGGTTCAAAAAGTTAATTACTACCACATCAAATTTTTGCCCATAACGATGG
CAACGACCAATGCGTTGTTCCACTCGTTGCGGGTTCCAAGGCAAATCGTAATTGATAAGC
AAGGAACAGAATTGCAAGTTTACCCCTTCGGCTGCTGCTTCAGTGGCAATCATAATCTGT
GCATTGTTCTTAAAGTGATCAATCAACGCCGTACGCATATCCACTTGTGGAGAACCTGTT
ATTCGACCGGCATTATTTTCATCAGCAAGCCACTGTTCATAAACGCGTTTGGCATCAGTG
TGATGATTAGCACCTGAAAAACTCACCACTTGATTGGCATAGCCATTGGCAATCAAAAAG
TCATATAAATAGGCTTGCGTTCGCACACTTTCTGTAAAAATAATCGCTTTTTGAGCTGCA
CCAAGTTCCGCCATTTTGGCAAAACCGGTTTGTAGTGCGGTTAAAAGTGAACTTGCTTTA
CTATCGTGGCGTAATTGTTTGGTTTGTGCGATAAAACCTTCAATTTGAGCGATTTCATCA
TCTAGTGTTTGACGATCATCCGATGTTAATCCTTCATCATCATTTGACTCATCATCTTCC
CACTCTTCATCCAACTCATCGGCTAAGTCTGCTTCACTCTCTCTCAAATCAAGTAATAAA
TATTCTTGTTTAGCCTGTTGTTCTTTGAGTGTATAAAGGCGTTTTAAGATAATGCTAAGC
GTATCCGCCACGGCATAAGGGCTGGAAGCCAATAATTTACGCAAAATCAAGCCAATCAAA
TGACGTTGTCGCTTCGGTAACGCCAAGCTATGTTCTTTGCTGATAAAATCCGATACAGCT
TGATATAAAGCCTGTTCTTCATCGCTTGGATAGAAATTTTGGGTAAGCGTATGGCGTTTG
GTATAGCGGATATATTCCAACACATCTTTGCGTAACGTTCGCTTTACCACAGTTTGCAGA
CGGCTTTTTAATTCCGCCATATTGTGCTCATTGACAAACTCACGGCGAAACACCTTTTCA
TCACCAAATAAATATTCGTCAAGCAAGGTAGATAAACCATAAAGTTCCATCAAACTATTT
TGCAATGGTGTTGCAGTGAGTAGTAACTTTTTACGCCCATCAAATGCCGAGCGTAATGTT
TGCCCCATTTTATTACTGGTACGATGGGCATTACGCAGTTTATGCGCCTCATCCATCACG
ACGCAATCAAACAGTTCTCCGGCCAAAAAATTCGCGAATTTGGTTGCATATTGGTAAGAA
ATAATTATGACTCTCTTGCCCATGTTGGCTTGCAAAAAACTTGGCAAGCTGCCTTGATAT
TCTTGTTTTAATAGCGATTTATCCAAAATCACACAAGGTAAACCAAACTTTTCAGCCAAT
TCATTTGCCCACTGTTTCCGCAACACCGCAGGGCAGATTACCAACAAACGGCGTTTTCGT
TCCGCCCATAATTGGCAAAGCACCAAACCAGCTTCCACCGTTTTGCCCAAACCCACTTCA
TCGGCAAGCAATACGCCACGCCCAAGCGGATTTTTCAGTGCAAATAACGCTGCATCAATC
TGATGGGGATTAAGATCTACTTTAGCATTAAATAAACCGTCTGAAATACGAGCCACTCCA
TTTTCGGAACGACACAAAATTTCATTGGCAAAATACTTCGCTTGATACGCTGTGATATTC
ATACAAATTTTCCAATTACCTACTGCATCAACAAATGAAACAATTCAACATTAATATAAA
AATTTTCTTTTCCTATTTTGGTTTTCGCTAAAACACCTAAAGCAACCAATTCGTCAAGAC
GCTTAACGGCTGTATTACGATGGATTTGACAATCTTCCATTACAAAGTCAATTTTTGTAT
AGGGATATTTGAATAAATTATTTAATAATTCATGACTATACACTTTAGGTAAATTTTCAC
GAATCATCTGTTTTTGCTTCATCATTAGAGCTTTGATTTCATTAATCAATTTAACCGATT
GAATAGCCGTTTCAGCAATACCATTAAGCATAAAAATCAGCCAAGGTTCCCATTGTTGGG
TTTCTCGTACTGCTTGTAACAATTGATAATATTCACCTTTGTTGCGATTAATGTATCGTG
ATAAATACAAAACAGGCGTATCTAACAATCCTTGCTGAATCAAATACAAAATATTGATAA
TTCTCCCTGTACGACCATTTCCATCGTAAAAAGGATGAATACTTTCAAATTGATGATGAA
TTAATGCCATTTTAACCAAAGGGTCATAATCCATTTGTTCAGAATCGTTGATAAACCTTT
CTAAACCAGCCATCAGATTTTCGATTTCATCATAGGTTTGAGGTGACATATACACCACTT
CTTGCGTGGTTTGATTCACTAAACCAGTTCCTGCTTGTTTGCGGAAGCCTGCGTTATTAC
CTTCCAACTCACGCTGTATCTCTTTAATTAAATTTAGGGTTATCAAACCACTCTTTTGTA
CTTCATGAAATCCTAAACTCATTGCCTGAACATAATAATGAACTTCTTTAGCTGCCCCAG
AAGCAAATTGCTGTGTGGCGTAATTACTCTGATATAAGTCATCTTGTGTGGTTACAATAT
TCTCAATTTCTGAACTTTCTTTTGCTTCTTGCAAAGGCAAAGTACCAAGCAAAATATTGG
GATTTGGCATCGTATGCACGACACCTTTTAACTCCCCCAATGCACGATGTGCGTGGGTAC
AGGCTTTAAAAACAGATTTGCTTTCCAAATCTCCCAACGCGAATAAATCAGGAATGACGT
AATTCATACTTCGTTCTCATCAACATAAAAATTAGGAATAACGTGTACATTCACACAACA
TACACAAGAAAATGGGATTTCTTGTGTATGTTATTCCGATATGCACACAAAATCCACTTT
TCTTGTGTACGTTATTCCTACTTTACCATTTCAAGTATATACACCACTATTGCAGCATCA
TCTTAAACATCTGTTTGAGATAAACCTGATTGCCGTCCATAAATAAAATATGTTTCTCGG
CGAAATCTTGTGTTGTTAAATGCCCCACATTGAGCAAATCTGCCTGTTTGGTAATGGACA
AAATAAAGGCAGATAAAATCGGGGTCTCAATCTTCAATTCACGAGCTAATTTTTGCAACT
CATCGTATAACCCAAATTTGGCATTGTCTAAATCCATATTGCGAATGCCTTTCGGATCAA
TCAAGCTAAGCCATTGTTTACCTGTTTGATTGTCCACAAGCCACAGCAAAAAGTCGGGAT
AGAAATTGCCCGCCAAAGCAAAACCCAAGCCTTTGGACTTATTGGCAGCATTGCGTAATA
GATACAAATCTTTGCCTTGTGTCCACTCGCTCAACTTGCCACTTGCTTTGGCATTGACTA
AATCACTGATTAAACGCAGTTCACTTTCATCGCCAATGGCAAGCGGTTGAATACTAAACG
GCAAATCTTGGCGTTCTAAGCAAGCAAAAATGGGTGCATACAAATGTCCATCAAAACAGA
GCATTTGCAAACCTTTGTCGCCACCATAAACAGGTTTTACCCCATTGCTAAACTCGCTGA
TGCCGTCTGCTAAGGCTTCTAATCGTTGTTTGATTTCATTACCTTCGTCATTATCAGGCA
AACTAAATTGGTATTTATCCAACATAGAGCCATTGCTGTCATCCACCGTAACCACTTCAT
AAAACTGCCCTTCGTAGGCAGCTTTTAAGCGGTTATAAAAGGCTTTTACATATTCCAACA
ACAAATCCGTCAAAATCTCTTGCTGCAACGCCACTTGAGCAAAACTATCCATCTTTAACG
TCGCTTTTGGCATATACAACCGATACCAATGACTTTGCTCGGCAAATTGGCGTAACTTCG
CTTTATCTAATCGCAAGTTATACCAAGATTGCTGATGTTTGAAACGTGCCACTTGCAGAT
AAATCTTATCCCAATCAAAAAAATCAAACAGTGCCGAATTTAACTTCACTTCATCACGCT
GTTCGCCTTGCACTTGAGTGATTGCCGTGCCTTTGGTGGCAAAACTTTGCACTTTTGGAT
AGCGATCTAGGCTAATTTCAATCCCTTTAATTTTGTTCTGCCATTTTTCTGGAATTTCAA
ACAGATAAATCTGCTTTTCTACTCGCTTAAACGACTGCTTACGATTGCCTTTGACTTCTT
CTTTGAGTTTTAAGGTTTTCAGTTTGATGGCAGGCAAGCGTTTTTGTACAGGGAAATCCA
ACGTCAGCATTTCATCGCCGGTTTGGATATCTTCATCGTCCAAATAGCCACGGAACACTT
CCATATAATCGGCATTGATACCAAAAATATTGAGCGTTTCCAGTTTTTCTAAAAAGACAC
CTTTCGGGCGAACGCTTGGCAATGAACGTTTGAGCGACCATTCACGCCCTTTTAATCGCA
CGCCACGCCCAAATAACTGAATAATCTGGCTACCTTCGCCTTTGCCCATATTGAGCAAGC
CCATCGTAGAAACACGCCAGCTTGACCAACCTTCAGTAAACTTACGTGAACCAATTAAAA
TATTCACAGGGGATGTTTTATGATTAATTTCAGCAAATAAACCGCCATTAAACTCATCGC
TCACCGCATCAAACTCATCGGCAAAATTTTCTTGTGCGGTTTTCAGCAAACCAGAAGCAT
CGCCGATATTGATAACACCAAATTTCTCGCCTTGTTCGCCAAGGGATAATGCCAGTTCGC
CATCGCTTTTTTTCAAATGGGTTAAACGCAGACGGCTTGAATGTGTCGCCCCAAAAATCT
TACGCAACATATCTTGATACAAAGCATCCACGTCATCGACAAAAGAGAGTAATGGCACAA
AACGCCCTTTGAAAAGGTGTTCATTATTCTTACCCAATATTTGAGGATTATCTAGTATGA
GTTCTTTCAACCACTTTTTTACCTGTTGAGATTGATTCACAAAGAAAGCCAGCTGTCGAA
TAACAGTTAAAATATCAGATTTTTCTACTTTTTGTTCTTCTGTTTCTTTATTACTTTCTT
TAACACGATGCCCCACAAACACCATCAATGGCTTTTCAATATTCCATTCCGCCAATGTCG
ATTTGTGTTGTTCAAACAAATAAAGTTGTTGATAAAACGACAACAAACCTGCCACAAAAT
AAACAGGCAAATGCTCATCAAAACCTTGTTTTTCAATATTTAAAATCAGGCTCTCTTTAC
CATAGCCATCGTGATAAAAATGCTTATAGGAATAATCAAACAACACCGATTTAGCATAAG
TTTCAAGCACTGCAGTGGTGCGAACCTTTGCCATTTCCAGCTCATCAAGGGTTAATTTGG
CTAAGTCGTCTTCTGATAAACCTTTTAACGAACCTTTATTAAACAATAACTTGGCTTTTG
CTTTTTGCTTGTCTTCCACTTGTTTAGCAATGGTTTTGCGGCCTGCCACCGCTTGCCCAA
GCGTTGCCGAATATTCAAAGGCAAATCCGCCTTTGACTAAGGCTTCACGGCGTAACAGCC
ACTGTTCGCCCGATATGCCACGATGCCCTTCGTCCACCAACACCAAATTATTGCCTTCAA
AGGCTTCTACCGACACGGTTTTATCGCCCGATTTGTCGGCAAGTTTATTGACATCAATGA
TTTCAACGCCCAAGCCAATACCCACCTCATCTTGGCTAAAATTAAATGCCGTCTGCGAGA
TAACATTTTTATCAAAAAAACTGGCTTGAAAGCCTGACAATTCAAGCTCTTCTTTATGCT
GACGGCTTAAACCTTCGTTTGGGGTAAGCACAATCACTTTATCCGGGCGTACAAGCGGTT
GGTTTTTGCCGAAATAATGCAAATACTGCAAAATATTGACGTGCATTAACAAGGTTTTGC
CCGAACCTGTGGCGTTCCAAAAAGCGATTTTATTTAAATCATTTAAGCGATACTCTTCAA
AATCTTGTGCTTCTTTGCCCATCTCTTTGGCGTATTGCACTAACTGCTGATTAAGTGCGG
TCTGTAATTCGGCTTTTTTGTTGAAATACCAATCCAAATAAATTTCGGTAAACAGTAACG
ATAGATACTGGAAGTATTTTGGTCGCAAAATATGACCGCTTGTGCGATTACGCTTTTCCG
TAATTTTTTGCCAATAATGCACCAACCGCAAATCATAAGCAGCAAGCTCCGCAAGGCTTA
GCGGATTATCGTGTTCAAAAAACAGCTCATTGCTTAGGCGATGATAAAAATGGCTCTGTC
CATCGCTGGCGATATGGTCGTCATTTTCTACGCTTTCCAACAGGCTTTTAAACTCATTTA
ACGATGTTTTGTGAAATAACGAAAACAGCCAACGATTTAAAATTAAATGCTCATCAAAAT
GGAATTTGGTATTTTGGGGTGCTTTTGCCATTATGCATCCCCCTCAAACATCAAGGATAA
AAACGCATCTTCAATGCTGATAATCTTCAAGCTACCACTTTGCTCGCCGTCCCACACCGT
TTCTAGCGTATGGTCGCCATTGACATAGACTTGGCTATACTCACTATCAGCAGGGTTGAT
GCCCAAACGGTCGAACTGCGCTTGCAAACCGTCATAATCGACACGTTCACAATCACGCCA
GAAAATCAGTGTTTTTTCGTCCGCACTTTGGTTCGGCAGACGGCATTCAATCGCCACAAA
ACCTTGCTCGGCACGTTTATCATCCACATTGATAACCTTCGCCCCAATCAGGTAATTAAA
GGTTTCTACCAAATCCACTTTTTGCCATTCATAGGCACCGGCACTGGTGGTGCTAATGTT
TAAGCCATAATCAAAGGGTTTCTCAAAATGCGAAATATTGAGCAAACTACCCCGGCTGTC
GATATTCAGCATATAGTTCAGCAGATAATCTTGTTGTGCATTTTCAGGCAAGTGGTCAAA
TAAATCACTGCGGCGAAGTTCAAGGTTATTCAGCGTATCTTCATAGCTTTCCAGTTTCAG
TACTTTCACTATTTGCGGTACACCGTTCAGGCTGCCTGAAACTTTGTCGGGAACGGGTTT
GCCGTCTTTCCATTCTTGGCTGTAAATCACTTTTTGCACACGCGGTTTGAGTACCGTATC
AAAATATTCACCTTGTTCCACAAGAATATATTGACGGTTGCCCTTATCTTCACGGTTTAG
GTTAATTACAGCGTGAGCGGTAGTGCCTGAACCTGCGAAGTAGTCTAGGATTAAAGAATT
TATTTCTGCACCTATGCGAATAAAATCACTAATTAAAGATATTGGTTTGGGATTATTAAA
AATACGGTCTATAAACAATGATTTTAATAATCCTGTACCATTTGAACTACTGTATTCTGG
TTTATAAAATAAAGACTTTGCTTTTTTTCCTGCAGCCAAGTCATCTTGTAAGCGCTGTTT
TTTATAAAATGAAATTCCGTGTCTGGTTTGCTTGATAATAAACTCATTACTTGTTTGACT
TAATTTTTCAGGAGAGCGCCTCCAAGACATATCTTTGCCATTTTTAGATCTTGGAAATAT
TTCATAATCATCAGCAGATAATCTTTCTACAGAAAGTCTTGTCAAATCTTTACTAACATA
AATTGGGTAATATCCTTTTGGTCGGTGAATTCTTTCTCCTGCCTCACCAGTTCTCATCAA
TGTTGCACCTTGCTTATATTGACCTAATTCATCATATTCTGAATACTCCAAAATATCTTC
ATCCGTTAATTGAATACCATTTAAGTCATCTAATGAATTTTTATTTTTTGTCCATACCAA
TGTATATTCATGAGTACCTGAAAATCCAAATTCATCATTATTACCTTTTAAATTCATGAT
AGTTGGTAGACAAGCTATAAAATTTTCAGAACCCAAAATACTATTGGAAATAAATTTCAA
ATTAGCCTGTTCATTATCATCAATACTTTGAAAAAGTACGCCTGCTTGATTTAATAGTGG
TTTAGCAAGTAACAAACGACTATGAATAAGGCTTGCCCATGTAGAGCTAGGATATCCATC
TTTGTAAATAAATTTACCTTTTGCACGGTCATCTTCGGTGTTATACGGCGGATCAATATA
AATACATTTCACCTGTTCACGATAACGGGCTTGTAATAAATTTAAGGCTTGGAAATTATC
TGAATGAATAAGTGTGCCGTTGATATGGCTATCAAAGTCGCCCAGTGAGCTTGAAAGTGC
GGAAATCAGTGCGGATTGGAATGTGGCAGAAAAGAGTGAAGTATCTACAACAAGATGTTG
TAAATCATCGTAACTATTTGAATTTAAAGGCGTTTTACCCCCCCCCGCATTGTTTGCTTT
TTGAGCATTTAAAAATACTTGAGCATCCGCAGACGGCAGGTTAAATAGGCTTTGCCATTG
GGCAAGCTGTTTGACGTTATTGGCAATTTCTTCAATAAATTTGCCCGCTTGTTTGAGCTG
CAAAATATGGTTGAGAGTAATTAAATAGTGATGCCCTGCCACAAATTTCTTTTTCAACCA
CAGTTTCTTTTGGAAATTTTCCAACTGAGCCAAAAAGGTAATAAGCTCCAAAGCAATGCT
GCGTAAGGTTTGGATTAGGCGTAAATTCGCTTCAAGCGGTGCGAAATGGCTAATATTTTG
CACATCGTCCAAATTCATCACTTCGTTTTTGATATAAAAATCCAATTCACGGCGTAAAAA
ACCGCCTAAATCTTTATGGATAAAATAGTCGGCACTGTTTTTCTGGGTGTAGTCGCTTAA
ATGTTTTTCCAATAAAGTGCGGTTAGGATTTTTCTCGGTTGGGCAACGCTCGGCTAAGGC
AATCCACTTGGTTTGCAACAAGTCGTGAGCTTGCAACGTGGCTAAATCTTGTTCCAAAAT
TTTCTCTTGTTTTGCCGATTTTTCAAACGGTTTGTAATCAAACAAAATGGTTAAGGTGTT
GCCGTCTTCGCTTTGTGTAATCGGGTTAATATCGATAATTTCTAACTCGCCATCTTCATT
TTCACGCTCAATGGTTTGTGCGGTGGCAAGGGTAAACAAACGCTTCGCATCGTTATCTTT
GCGGTTGTCTTTGGCAATATCGGCACTGTTTAAACGGAAAAAGACGGTACGACCATCATC
AAGGCTAAAACGATAATTGCTGAAATTCTCGCCCGATTTGGTGTAGTACTGATCTTTATT
CGCCCAATGTAGCAATACTTCTTCGCCTGCATAAGGCACGGCATAAGTATCGCCTTTATA
ACGGCGTTGGCTGATAAAATCGCCTTCTTCGTAATAGCGACTGAAAAAGGTTAAAAGATG
GCGATAAACCGCAGTCTCGTGATCAGCACTGCCTTTTTTGGCTTGTTCAATTTTGCTTTG
CAGTTCTTGGACTTTTGGCGATTGGTTTGGGTCAATGCCTAGCTCTTGGGCTTGTTTTTT
GGCTTGCTCCAGTTCCGCCTGCCAACCTGCGATTTGCTCACTTTGGTTATCGCCCAACGC
CTGCTTCACTTTTTGTGGCAAGGTTTGTGAAAGATACTTTTCAATCTCTTGGCTACGGGT
GTTTAAAATCCGATAAATCCCAAAATCCAAATCTGCACGGTTGATTTGGAAGATTTCTTT
GAGTTTATGAGTGAGTTCGATAAGTTGGGACATAAGAATTCCTTCAATTTTAGGTAAATT
TGGGGAATTATAGCAAAGATAACTTGAGTGTTAAGGCTCTTACTCCGCAAAAATTTGCAA
AAAATAATAGGGTTCTGACCGCTTGTGATTTTATTTAGTGCAATGATAAATTCTAATAAT
GTCAATTTACGCAATAACAAAAACAGCTATAATCAAACTCGCAAAAACAACTACAGTATG
TAAACACAACATCAAACATTCAACATTAACAACACAGGATTTTTATTATGGCTAACTATT
TCAACACATTAAACTTACGTGAAAAACTTGACCAATTAGGTCGTTGTCGTTTTATGGATC
GTAGCGAGTTCGCGGACGGTTGCAACTTCTTAAAAGGCAAAAAAATCGTGATCGTAGGTT
GTGGTGCGCAAGGTTTAAACCAAGGTTTAAATATGCGTGATTCTGGTTTAGATATTGCTT
ATGCATTGCGTGCAGAAGCGATTGCAGAAAAACGTGCTTCATTTACTCGTGCAAGCGAAA
ATGGTTTTAAAGTTGGCACATACCAAGAGTTAATCCCAACTGCAGATTTAGTGATTAACT
TAACCCCGGATAAACAACACTCAAAAGTGGTTGCAGATGTGATGCCATTAATGAAACAAG
GTGCTGCATTTGGTTATTCACACGGTTTCAACATTGTTGAACAAGGCGAGCAAATTCGTA
AAGACATCACTGTGGTGATGACAGCACCAAAATGCCCGGGTACAGAAGTGCGTGAAGAAT
ATAAACGTGGTTTCGGTGTGCCGACATTAATCGCTGTTCACCCTGAAAACGACCCGAAAG
GCGAAGGTATGGCGATTGCAAAAGCGTGGGCAAGTGCGACAGGTGGCGACCGTGCGGGCG
TGTTAGAATCTTCATTCGTGGCAGAAGTGAAATCTGACTTAATGGGTGAGCAAACCATCC
TTTGCGGTATGTTACAAGCAGGTTCTATCGTGTGCTACGACAAATTAGTGGCAGACGGTA
AAGATCTGGCATATGCAAGCAAATTAATTCAATACGGTTGGGAAACCATTACTGAAGCGT
TAAAACAAGGCGGTATCACATTAATGATGGATCGTCTTTCTAACTCAGCAAAAATCCGTG
CCTTTGAATTAGCGGAAGAAATTAAAGTCCAATTAAACGATCTTTACTTAAAACATATGG
ACGACATCATCAGCGGTGAGTTCTCATCAACAATGATGGCTGACTGGGCAAATGGTGATG
CAAACTTATTAAAATGGCGTGAAGAAACAGGCAAAACTGCTTTCGAAAATTCACCAAAAG
CAGAGGGTATCAAAATTTCTGAACAAGAATACTTCGATAACGGCGTAGTGATGGTTGCAA
TGGTGAAAGCCGGTGTTGAAATGGCATTCGATGCAATGGTTGCAAGCGGTATCTATGAAG
AGTCTGCATACTATGAGTCACTACACGAGCTTCCGTTAATCGCAAACACTATCGCGCGTA
AACGTTTATACGAAATGAACGTGGTTATTTCAGACACTGCGGAATACGGTAACTACTTAT
TCTCACACGTTGCAACGCCAATTCTTGCAGAGAAATTAATCCCAATGTTACAAAAAGGCG
ATTTAGGCGAACCAACACCAACCGTTGAAATCGACAATGTGTACTTGCGTGATATTAACG
ATGCAATCCGCAACCACCCTGTTGAGTTAATCGGTCAAGAATTGCGTGGTTATATGACAG
ATATGAAACGCATTGCTGTTGGCGACTAATTTTTAGTGATAAAAAAGCCTGCTATGGAAA
TAGCGGGCTTTTTGTGTTTGGTTTAATTAATATGAGGCTTTGGTATTCTACAACTAGCCC
TTACGTTCGCAAAGCAAGAGCAGTAGCGCATTATCATAACTTGCAAGATTAAATTGAATT
AGGGGCTGACGTAGATGATCTGCACCCCAAAAGTTGGGCTAAACAACCAACTAATTAAGG
TGCAGATTTTTATGACTAAATACACCCAATCTTTCAAACAAAAAGTCATCGAATTTTATT
AAAACAAAGCGACATAACTACAACAAAAAAAGCAAGATAAATAACAATTTCGCTTTTTTC
ACATACAGCAATAAAATTTCATTTTTTAGAGAAAAGGGCTTTAACTATTCCACTAGCTAA
AGCCCTTTTAGTCTTTTTTACGTCTTTAGTGACGTTTTCAATCAATCAGAAAACCGTTTT
TTGACGGTGCAAGCAAACAATCTGATTGAAAGGTAAAACCTATTTACTTAATACAACCTT
GAATTAAATAACCTGCTGATTTTCCAACAAGGAAAGGGGCGTTAATATCCGTGCAACGAA
TAATTTCCACTTTACCGCCTTTCTCTTGGTAAGTATCAACAAATAAGCCGTCTTTACGTC
TTACCGTGTAACCGTACGGTTCAAAAATATTGCCTTTTTTGCCTTTATCTTTACCGTTTG
CAACATAAGCCAAAACAATGCTATTTGACCAGATTTTTTCTAAATTGCCGTCTTTTTCTT
GCGAAGCAGCACCGATTTTTACCGTTTCAACGCCAATCAATTCAGCAAAAATTTCAGGGG
TTAAAATGCCTGTGCGAGTGTATTTGATACGTTCTAAAAGGTTTGTATTTTCTTTTAAAA
TTTTCCAAACATCTGAAGCAATTACACAAACATTAGGCAAACGCCCAATAGTAGCAGAAA
CAGCTTCTAAACCATCATTGATGAATTTTAAAGGGCCAGATTTTGCATTTGTGAAACGTT
GTGTTTCAGTCAGTGTAACAACATTTTCAGCTGAATAATTCTCTGCATTTTGTGCAATTT
CAGCAACAGCCACTTCACGCCCTAACGCAATGACATCTTGAACAACAGAAAGAGCGTATT
TTTTCAAAGGATAGCTGGCATCATTATCTTCACGATAATCAATAGGGTATTCAATATCGT
GTTCTTTTAATTCTACGCTTAAACTTGTTACATCTTCAGGCGTTAAGCGGTTAGAGTCGC
CGTGTAATTCTCGAACGGTTGAACGAGTGCGAAAAGCTAAACGCCCAAACTGTGGGATTT
TGCCCGCTTCTTTTGTAAGGTTATCAAATTTAGGAATATACAAATTTAAACCTCCATTAA
ATTTCCCAAATAATTCTAAAAAATGAAACCTAAACTTTGCTTTATCACCTTGTGCCTTTT
CGTAAGCTTGTTCAATACAACTGTCTAAAGTTTCGATTAAATTATTGTAAGCAACTTCAG
CATTGTTCATATATCGCTCTGTTTTAATCATTCAACCAATACCGCAAACTTTAAACTGAT
TTATAAAACTGCTCTTTTAAACTACTTTAATAAAACACTTATACTGCAATACATAACTAA
TGCCAAATACAACAAGCAAGAATCAAATTTAAGGCGTTTACGAGCGTTTATAAACACACT
AAAAGACAAAAGAGCTACACTTGTTCGGCTTAAACAGAAAAAGGGCTTAAAAGGGCGTTT
TTGTGGGGATTGGTAAAATTTAGGGGAAATTTGACCGCTTGCAAGAAAAGATTTGAATGG
TTCAACTTAATGAAAGAAATTCTATTTTATAAAAATCAAATAGTTATGAGTAAACAACAA
TGATTTTAAAGTTGAACATTCAATTTTTTAATTAAACACTTGCTATTTATCTTAAAACGC
GTATGACTGTTCTCAAGGTGTCGTAACCTTACACAAAGCGGATAACCGCACCCGATAGAT
CAAGCGGTTTTTTTTACCTAAAATTTGCGATTTTAGGGCAAAAAGTACAATTTATTCAAA
CTCAATGCCGAGAGGGCGAGGAATACAACACCCGAAAGGGGAATAACTCCAGCCTACTTT
ACAAGGCTTTCGAACCCCTTGGCACCCTATTTTATAGGGTAAAATTTCGTAAATACACAA
AGGAGTTCATTATGAACGCTCAACAGTTCCCCTTTTCTCTTCAAACAAAACTTATCAATA
ATCGCCAACAATCTTTTATTTCATTAAAAGAGCTTGCACACGTTGCTTTTAGCTGGCATC
CAACCACTAAAGAAAGCCAACAACATTTAACTAAATTAGGCTTTCAGGCTGAACAAGATT
ATTTGATTATTCAAAATAAAGCACGGAATGAAACGCTTGATTTTTGGCTTTCCATTGAAA
CCGCCATTAGCTTTATAGATAAAACAACAGACTGCTGGACACCAATTATCAAACGTTGCT
TAGAAGCCTTGGGCGAATTACGCAAAATGAATAAATCAGCCGTAAACGAGCTACGACCAG
CGATAAACCAACAACGTTTTATTGTAGAAACCAATGCTTTTTTAAATACTTATTTTCAAT
ATGACCATCATTTTTTAATTAGTGAAGATGATTTTGTTGCACTTGAACGAATGAAAGGGG
CTTGCACCGCTTTTGAGCAAATGCTACTTGAAGTGAATAATAACCGTTCATTAAGCTATG
AAGCCTTAGCCGATTTATTTTCTTGTTGTACCGCTCCTCTATTTGACGTGCTGAAACGTA
TAAAAGACGTAGGCGATGAAACCAATACAATTAAAGCCTTAGGGGCTGTTGATTTTTTGA
GTTTAAATCTTAACCAAACAACAATTTCCCCCAGCGAATACAACAAATCATTGCTAGCGA
TGCCGCATAATTTCTTGCTAACTTATCGTACCGAG
>H61 Scaffold2
GGCTGATGTTTTTCATAACCAAGATGGTCGGTCAGTTCACCATTTAACGCAGCCTCGACG
GTGATTTTCTTGAGCATCCGTGAAAATTGATTGAGGTCTTCCGGTGTTTTTAGATTTTTG
GCAAATTCCGCTGCCAAGGCGTGAAGTTGTTTTTCGTTCATAATAAAATACCTGTGTCTG
AATGTATTATCTCAGAAACAGGTATTTACACAAATTGTGGGAGAGGCTCCATTAGCAAGT
ATTTTATTTATTATACCTATCAATTAGACAATCTGTTTTTTTGCAATGCGCGATGTTTTA
CTTGATGTACGATATTTGTAATCACCCCAGCGATATTTACATCACTCCATTCTTTAATGC
GTAAATTAGGTTCTGAGGTGTCTAAAGAAAATAAAATCTTCTCTCCATTAATCTCACTGA
AAAATTGGTAGAACTTATACTCTTGATTTTTCTCTAATACCAAAAGATCGTTAACTTCAG
CAGATTGATTATTCTCTACAATTAACAAATCATCTAATTCGATCCCCCATGCAATTAAAT
TAGGGTTTTTCACATGAACCAGAAAGGTTTCAGAAGGACGACGAACATAAAGAGAATAGA
GATCCAGTTTGATTGGGTGCTTTATATTAGAATCTCGATAAAGGGGTAAAGGCTGATGGG
ATTGTGCCAATGTTAGTGATCTAAGATACGCCATAAAATCCTCTAAAATAAATCTGTTTG
TTTATACAGTTATTTTACTGTTTAAACACACAGTGTCAATAGGAATTTTGCGTTTTAGTG
TAAATTTTTACAGGTAAATCATCAATCAATATTTTTTAGCTGTTCTTCAGATAATGTTTC
TTGCTCACTATTTTCTGTTTTACCATCTTTTACTTTAAACTCTAAATTTTGAAAATAAGC
TTCTCGGAAAGTAATGTAAGGATCTTGAGATTGCTTCAATAACGCTTCTTGTCCTATAAG
CTGTGCACGGGAATCTACTCCTTGTACGACATATTTTGTGATACTCCAAGGTGTAGCGAG
TAAAGATAAAACTGGATAACTAGTATCTACTAATCGACCTAAATCTTGACGAGGCGTTGC
GGGTCCATACATTGGTAACATCACATAAGGTCCTGTAGGCACATTATACGCGCCTAGAGT
ATCCCCAAATTCTCTACGTTTATCAATTTTAAGATCATTGGTCATACTCGCGAAGTCAAT
TAACCCGCCTAATCCAAAGATAGAGTTAAACCAAAAGCGAGTAAAGTGAACCATCGCTTT
TTGTCCTTCCCCTTCAATTAATCGGTTTACAAAGCTGGCAGGTTCATCAAGGTTATTTGC
CACATTGACTAAACCTGTTTTAATTGGGCTAGGTACATAATCTCGCCAACCTTTTGCCAC
AGGTTCAAGAATATAAGGGTCTAGATATTCGTAATTGACTTTCCACATGGCACGGTTAAA
TCCTTCCAACGGATCTGAACGGGTGCCAGTTTCAGGATCAATAGAAGCAGTACAAGCGGT
TAGAAAAGCGGTATTGAGAACTAAAAATAGAAGTTTAATTTTTTTCATATGACTACTTTA
AAAAAGGGTTGTGTTGTTTTTCACGTCCTACTGTGGTATGAGATCCGTGTCCAGGAATAA
TGATAAAATCATCTTCTAAATCAAATAGTTGTGTTTTTATTGTATAAATGAGCTGCTCAA
AATTACCTTGGTATAAATCGGTTCTTCCAATACTATCTTTGAAAAGCACATCGCCACTAA
AGGCAATTTTATTCTCAAAATCAAAAAAGCCGATATGACCTGGTGAATGGCCTGGTAAAT
AGCGAATATGGAATGTTAAAGCCCCAATTTGAATTTTATCACCTGCATTTAACCAGTGAT
CTGGTAGAAAAGCGGGCGATGCAGGAAGCCCGTAGCTCTGACAAATATTAGGAAGTTGTT
CAAAAAGAGGTTGATCGTTTTGATGAGAACCAAAGACATCAACATTAAAATGTTTTCTCA
GTTGATCGACAGCCATAATATGATCAAGATGACCGTGAGTAATCAACAATTTCTGCACAT
TTAATTGCTGTTCTTCCACAAACCGAATTATTTTGTCTGCATCATCACCAGCGTCAATAA
TAACCGCATTCTTTTCGTTATCCCAAACGACAGAACAATTTTGTTGGAAAACACTTACAG
GGATAATTTGCAAATTAAACATAAAATCAAACCGCTTATGAACCACGCCAAGTACGAACA
GGGCCAGTGTCGACGTGGACAAAATTACTGTGAGGATAATAACCAACCCCCCCGTTATTC
AGGCTTTCTGCTGCCGCTTTTATGCGGGCAAGAGGAACACCTTCAATACGGAAATCAATG
GCTTTACCTAAAATATGGTAGCTATTATTGCTAGCAACGCCTCGACTACGACGGCGTAAT
CTAGCATTTGTTTGAGCAGAACGATATCCGCTTACAATAAGAATTTCAGATTTACGAAGA
CCCAAGCGAGCTTGAATTTGAGTTAATTTTACGAATAGTTTTGGGTCAATTCGCTTAATT
CTGTTGATATGCACATCGCGCATAATATGATTTAATTTGTTAAGATCCTTTGCAGCAAAT
CCGTTAGTGTGATAATTAGCAGATAAGGTCTCGCCTGTACTTAAGCGTTTTAAACGTAGA
ATAAGAGGTTTTGGAGTTGACGTTACCGCATGAACTAAATTAGGTAACAAGGTTGCACCC
AAAACTATTCCGCCTAATGCAAGCCATCTTTGGCGTTGTAAATTTGTTTGTTCCATTTTA
TCCTCGCATTTGGGTTATTTACCGACAATCTCTCCTTTAATCTCTTGAAGGTAAATATAT
TCAGCCTGACTTCGACATTTTATCAAAAAGGAAGTTCTAAAAAATAGCCTATCGTTTTCG
GAAATTTTTTATTTTGTGGACTAGATCACACTTTTTACTTTTTCCCAATCTAAGTTGATT
TTAGGTAATGATTTATCAAATTGATAAATATCAGGTAAGGTGTATATTTTACCGCCTTCA
ATCCAGGATGTTACATAATATAAATAAACAGGATTATCTGAACGAATAGGTGCAGAAGTT
GTTTTTTTGCTTGCAAGAACGTCCTGTTTTCTCTGCGCTGACCACCCAGCTTCTGCTAAT
AATAACGTAGCTAGTTCATCTGCTTTAGCTACACGAACACAGCCAGAGCTTAACGCACGA
TTTTTTTTACTAAATAACCCTCTATTTGGTGTATCGTGCAAATAGATTGCATCGGAACTT
GGCATATTAAATTTATAACGCCCTAAAGCACTATCATCTCCCGCTTTTTGACGGATATGA
TACGGGAAATTATTTTTTCCTTCATAAGCTGCCCAGTTGATACTATGAGCACTGAATTTA
TTCCCTTTCCCATCTAAAATTTCATAGCCTAATTTATCAGCAAGGATTGGATCTTTACGA
AGTTTTGGTACTAAATCTTTATTCTTAATTGTTGATGGAACATTCCAAGGCGGATTGACG
ACAACGTTGCTCAGTTTGCTGTACATGACAGGTGTTTTGCGATCATTTCTTCCCACGATT
ACTTTAGACTGTAAAACAAGTTTGCCCTCTCTGAAATAATAGAGCTGATAGCTTGGGATA
TTGACAAAAATTCCATTATTAAAACTTGGAATAAGACGTAAACGCTGTGCATTAAGTGCT
AATTGAGTAAATGAAGGCGTGTTTACACTACCTTTATTCTCTTTTGTAGATTTTGCTGAT
TTATTACCACCCTGATTGAGAGCATCATTAGATGATATTTCAAATAATTTTTGTACGGTT
TCTTGGTAAATATGGTTTTTAGGTATTAGATCCGTGACAAACTGAGCGTAGCGATCTTGC
TTAATCGCTTCCAACCAAGTAGCAATACGATATTCTGTTGGTGTTTTAATTGAATAACTT
CCTAAATGATATAACCATTGATTTGCAAATTGATCGACATTTTCTGTGTAATAGAGATAG
TCTAAGAAACTATCTGTGAGTAGAATATCGCGAGCAAATCCCTCATTCATATTTAGAATT
TGTTGTAACGCATTAGCCGATTTAGGCGAAACGCCGCTTACAGCGAATACTGCATATTCT
TTTAAAAACTGTTTTTCTGCCACTTTATCTTTCCACAAAGGGGCAAACTCATTATTGAGA
TAGACTTTTGCTGTCGTATTGGATAATAATAAATGATAGCCTAATGTTTCTTGTTGAATA
CGTTGTTCGGCATGAATTAATTTTTCGGCTTCAATGCGTTTTCTTTCAGCCAATTGAAAT
TGATATTCTGCATCTTGTGTCAGTTCAGCAATACGGACTAATTGCGCTTTAAAACTTAAC
TGAGGCAAAATTTGTTCATCAGGAACAGGCGTTGCAGCATTATGTTGAGAACTAACATTC
AACGCACTTCCATTTTCAGCAACCACAGCACTAGAAAACAATATTACTGACAAAAAAGTT
AAACTTTTCATTCAATTTAATCCATTAGGAAAATGAGTAATAAATCAGACCGCTTAAACA
GCGGCCTGATAAACTTCCACATTATAAACGTATTTATTATTTTTTATCAAATTGTAACCA
ATCAACCATCATCTGCTCCGTTTCTTTTAAGAAGAAATCAGGAGCTTCATAGTCTTTTGG
TAACTGTTCAAGATCTTTGATCTGTTTTTTACCTTCACGTTTAAAGCGGGCATTTAAATC
TTTCAAACGACGAGCTTCATCAGATTTACTCTCTTCTTGACGAGAAGCCAAATTAAGTGA
GGTAAATTTACGATCATCTCTTTCCTTATTAATTGCGATAGTTTCATTTAAAGCAATAAA
TTCAGGATTTTTAGCAATACGTTTTTCGTGATTTTCAGTGAGTTGTGCAACTACATCTCT
AGCTTTTGCGACTTCTGAATAAGTTGCTGCAGGAATTTTATCCCAAGGCAAAGCATTATC
TTCAAATCCTTCCCCTGTTTTTTCTGCATTGATAATTTCAGGGAAACGAATATCTGCTTC
AACCCCTTTAATTTGGGTGCTTCCACCATTAATTCGATAGAATTTTTGGATTGTATATTG
GATAAAACCTAACGGCTCTTGATCCAAATCATAAACCATATTTAAAGAACGGTTTTGTTG
AACAGTACCTTTACCAAAACTTTGCTGCCCGATAATAATCGCACGATTGTAATCTTGCAT
TGCAGCCGCAAAAATTTCAGAAGCCGAAGCACTATGACGGTTAATCATCACTAAAATGTT
GCCATCATATAATGTTGTACTATCGGTATCTTCGTGAACACGAATACGATTAAAAGCATC
TCTAACCTGAACAACAGGACCATCTTTAATAAATAATCCCGTTAATTCCACTACCTCAGG
CAAAGAACCGCCACCATTTTCACGCAGGTCAATAATCAACCCATCTGCTTTTTTGGTTTT
CATCTGTTCGAGAAGTTTACGCACATCTGCAGTCAAACCAATATAGAAACTTGGAATTTT
GATCACAGCAATATTTTTTCCGTCTACTTTATCAACAGTTAATTTCGCCGCACTGTCTTC
AAGACGAATTTTATCCCGAACTAAACTAATAATCTTGGTTTTGCCGCCTTTAGCAGGTTC
AATTTCAAGATAAACCGTCGAACCTTTTTTACCTTTGATATTATCGACAACATCATCTAA
ACGCCAGCCAATCACATCTTCGATTTTATCTTTTGATTGCCCCACACCAACAATTTTGTC
ACCTGCTGCAATTTTTTTACTACGCGCTGCTGGCGCACCAGGCACTAAAGATTTAATGAT
CGTAATATCATCTTCCATTGAAAGCGTCGCACCAATGCCTTCTAAAGACAAGTTCATACT
CTCTTGGAAACGTTTAGCTGCACGAGGTGAAAGATAACTTGTATGCGGATCAATTTCTCT
TGCAAAAGCGTTGAGATAAGTTTGCAGAATATCATCGGCTTTATTTTGTGTTAAACGACG
AATTGCCAAGTTATAACGTTTAGTCAGTGTTTTCTTGATTTCAGGCCATTTCTTATCTTT
CAAATAAAGATTAATAATATCGTTTTTTACTCGTTGCAACCAAAGCTCATCAGCTTCTGT
GGTAGTTTTCGGGAACGGTGCTTTTTCACGATCATTTTCAATTTGATCCTGCCCTTTTAA
ATCAGGCTCTTTATCTAACAAAGACAAAGCATATTTATAACGTTCATAACGACGTTTTGT
CATTAACTCATACATTTCAAAGGCAATATCTAGTTTGCCTTCATAGAGTTCTTCATCTAA
CTTGGTTGCATACTTAGCACGCAATTCATCAATATCAGACTGTAAAAAGGTATTGTGAGA
ACCATCAAGCCAATCAATATAACGATTAAAGATTTTCTCAGAAAAAGCATCATCTAGTTG
AAACTTATGATAATGCGATTGTGTTAAACGAGCTGTAACACGTTTAGTTGAAATACTATG
TTGTTCTGTTGGTTTTGGAATGATTAATTCACTTTCTTTTATTTGAGGTTCTGCAGCAAA
ACTATTTATGCTACAAACGCCCAAACATAACCCAAGTAATGTGGTGAATTTATTATATTT
CATATCAATCCTATAAATGCGACTATTTCTTGCCTTTGGCAAATTTGCTTTCTAATGCGG
ACAAACTTTCTAAAGATGCTTTTGGCATTTCTTGTTTTTTCGTTTCAGCCCGTTTTTTGG
CATGTGCTTCACGTGCTTTTTGTTTAAAGAAAGTTTTACGCTCTTCCTTGCGTTTCTCTT
TTAATTGTAGAGCTTTACGTTCTGCATAAGCTGCTTTTGCTTCGGCTAAAGATTGCGCTG
CATGTTCTGCTTGTGCAGCTTCAACAACACCCGCTTCTTCTCCTTGAAGACCGACACGTA
CAGCACCTTCTTTACATGCGTGTAAGTAACGCCAGCTCATTGTATAAACGCGTAATGCTT
GACGAAGCCCCGTTTTACTGATTTTTTCATCATTACTCAGCGCTTCAACTAAATCTTGGA
AAAGTCCAATTTTTAGAGGTTTAGCTTCGCCTTCTAAACTAAAGCAAAGCGGAAATTTTT
CAGCCAAATAAGCAATGATTTCTTTTGTAGATAAAGCGGTTTTTAGGTTTTGAATGGTAT
TAAGTTGTTGTTCAGACATAAAATGTTCCAATCTAAAAAATGAATGTTAGGTAAGCGAAT
AAAAATGCTACCTACTATATTTTATTTAGTTACAGTAGTCCATAGACTTTCCAATAAGTT
CCTTATTCTTTAGTAAAAATTTTATTTTTTAAAATAATATTTGCCTTATACAGTGATAAA
TGTTGTAATGCTGCCCGTTGAAATTTTCAACCATTTTTAGGGGCTGACGTAGATTAGCCC
TAAATTTCACACCATTTTCTCAACGTTTTAAGTTGCTCTTTTGGTGTTCCAAAGTGAAAC
CGAAATTCACATTCTTTCAAGAATAAAGGGAAACTTTTTCGGTCAATCCCATTATATTTT
CGGAGTATCCGCTTGGCTTGATTCCAAAAATTTTCAATGTCGTTGATGTGATTTTGTTTC
ACTGCAAACAATTCCGAATGGTTAATGCGTTCGTGGTGAAATTCGCTTACATCAAGGGCA
TCATAACTACGATAAGTATCTGTATAAACCCAGCTATCAGGCTTGATTTTCCTTGCTATA
ACAGGCATTAGCGTTGTTGTCTTCGTATCATTGACGACCACAGTAAATACTTTTCCTTGC
CGTTTCAATATCCCCAAAACAGCCACTTTTCCTGCTGCTCCACGACCTCGTTTTCCTTTA
CGAGGTCCACCAAAATAGCTTTCATCCAACTCAATTTGTCCGTCAAATACTTCATCTGCC
TCAAGGGCTAAATGATTACTGATGACCTCACGGATTTTTCGGTAAAACAGGATCGCTGAA
TTGGGCTGAATACCGAGTAAATCTGCGGCTGATCGAGCAGTTACTTCTAACACAAAAAAT
TCAAGGAGTTTCTTCTGTATAGATTTCTTTAATTTACAATGAGTTATCTTCATTTTTGTA
GGTTAGCATACTAGCTAATCTACGTCAGCCCCTAAATCTTTCATCAAACCACATCTACCA
TCACCGGTAATCGATTGAATGATATAGCCTTTTTCTCTTAACCTATTCAGGGCAAGTTTG
TAGTAAATATCTTTTTCGGTTCGCACAAAATAATGGGAAATGACATTATTTGAAAGCGTA
TCCATTAACACTAATACGCCAAAATAACGTCCGAAAAACGTTGTATCCATAATGATATTC
AGGTATCGATTTGAAGGCAGTTTTAAAGCCGTTTTAGGTGCTTTATCGATATATCTTTGA
ATCGTTCTGACTGAACAATGATATTTAACGGCGAGTTGTTGATAGGTTTGTTTTCCGGAT
GTGTAATCAGTCCAAATCTTAATTGGATCTAATTTAGTTTTTAAGATAAAGGTTTTATGA
CATTCATTACAAAAATAACGTTGAGTCTTATTTTGTATTCCATGTTTCTTTATTTTCAGA
CTTTGGCAAAATGGGCAGTTTTTTGTTCATATCTCAAAAAGAGGGCTTAAGGCCTTGTAC
TATAGGGCTTTAAGCCACTTTTTAGCAACTATTTGTCTATTACACCTATTTAATTTTCGC
TTAAGTTCACTAAATGATCCCTCTAAACGATTTGCCATCTTTTCTATATTTAATTCAGAA
TGTTTTGTCTGTTACATGAATTTCCTACTCCGCCAACCCCTGATCCCACTCTAATGCTTC
TTCAGGTAATTTACGTTGTAATAAAAATCTGCGGTTAGCTTCTGCCTGAGGTTGAACAAC
CTTACTTGATGGGGTTGAGAAACTAATTCCGCCGTTAAATAATTGAGACATTGTGCCTGA
GTTCATACTGACACCATTGAGGCTAATATCCATTGTATAGCCTGACGAAGCCCAGAACTC
GCTATTTTTACGGACAAGGTGTTTATATTGGTTGGCTATGCGTAAATGGATCAGCACTCG
GTCGCCGAGTTCGCTTAAACTGAGCTGTTGTACCATACCCACTTGCATTCCTCGATACAT
TACAGGGGCTTGAGGGGTGATGCCATTTGCGTCTGTGGTTTCCACAATGATTGGGAAGCC
GTTGCCGTATTGTGTATCTGCGGTGTCCGTTGCCCCTAATTTGAACTGTGTTTTTCGTTT
GCCATTTCCGGCTTCTACGCTGATGTAGTTTTGAATAACGGCATCAAGATTTTTGAAGCC
TGTTGTGTCAATTTCAGGGGAAACGGCATTAAATTTGCTACCTGCTTTGGCAACGATGGC
ATAATATTGTCCTTCGATGTAAGCGGTGGCTTTAACCTGTTTTTTTGCATTGTCTAGCTG
TAGCGTTTCAACATTGCCGATGGTTAATCCCATATACTTAATCGGCATTCCTTTGCTTAA
TTTAGAAGCATCTTGAGCAATCAAGGTGATATAAGTATTACCAGAAGTCGCTTTCGTATA
ACTGCTGTATAAGGTTTTGTTACCTTTAGTTCCTTGATTATCAAAGCTAATCGCCCCTTT
GAGTGTTCGCATTAGTGAACCCATTTTGAGATTAACACCGTTGGTAGACACGTTTACATC
TACCGCAGGCTCAACCCAAAATCGACTAGTTTCCGTCAGCAGATGGCGATATTTAGGTTC
AATAAATAGATCAACTTCAAACTTCGTTTTTTGTGGGCGAATATTAAGTACTTCACCTAT
CGGGAAGTTGCGATAAAGCACTTGTGAGCCTTTATCAATGCCGGATAATTCTGTAGCAGA
CAAACTCAGCGTTGCCTTTTTCTCACCGCTTACAATACCAGCTTCAGCACTCTCAAGATC
TTTGTATAACGGATATTGTTTTTTCGCTTCCCCTTGAGCTTTATCTGAGAGAATACGAAT
ACCGCCAGCAAGCCATTCAGATGGAGAAGCAGATTGTACTCTTAGACCATCTAAGCCAAC
AGCAATATCTAAGTGTGAAATCGCCACAAATTTGCTGTTCCCTGCGACAAGGGTACGATA
AGGCGGATAGATGATGCCTTGAAATTCTACGCCGTTAAGCGATAACTGGCGTTTCACAAT
TTCACCGATTTGTATATCGTTATAGTAAATGCCTTGTCCTTCGCTTACGCCATAAGATTG
CGGCGATGAAAGGGTAATTGCTAAAACGTTAGGACGAGTGAGCAAATAATCAGCTTCTTT
TTGTACATTAAACGTCAGTTTAGGCTCGCCATCACCCTTTTCAATTTCAAAGTAAGTCCC
TCTCAATAGCTCACCCACTTTACTCAATTGTTCTTTATTGAGTGCAAATTTAGGTTCTTT
CAGGAGAATTTGACTGCCTGAGCGTAATAAATCCGTATGTGCAGGGTCGATCAATAATTT
ACCTTGAATAGTCGCTTTGGTTGGTTTGGTTTCAAAGTAATCTTGTTCGGTTTCATTCAG
TTCGAGGTGCGAAAGTACGCCAACTTGCAGGTTTTGGAAATATACCGGCGTTTCATTTAC
TTTTAAATTCGGCATCATTGGCAAGGTGATATTGACTTCCGTCCCTCGTTGAGCCAATTT
TAAGTTATCGAAAAGTTGAAAACGTTCGCCCTGTTTGGCATTTGTTGCCATCTCAGGCGA
GTCAAAAGCAACAGCCCCTTGCACCATTGAAGCAAGGCTATCTACATTGAGATTTACGCC
AGTAAGATTGGCATTAAATTGAATACCGCTAATGTTCCAAAAGCGACTTTCTTTTTTGAC
GAGATTGGCGTATTTTTTATCAATAACTACGTCAATTTCGACATTCTTTTGATCTGGAGT
AAAGCGGTAATCGGCAATGCTTCCCACTGGCACTTTTCGATAATACACGCTTGCCCCCAC
AGTCATTGAGCCTAAATCTGAGGCAACTAATTTCACCAATAAATCGCCATCAGCAACGGT
CACTGCAGGTGGTTCATCTTCAGCCACAAATTCATCTTCACTAGAGGCATCTTCATCATC
ATTCGGCAATAAAGTGATGTAGTTACCTGAAACAAGTGCATCTAACCCCGACACCCCAGC
TAAAGAGGCACTCGGTTTGACTAGCCAGAACTTTGTTCCTTCTTTTAATACCGATTTCGC
TTCGGGATTAACTTCCGCCTCCACCTCAACCTCTTTTAACTCATTGATAAAATAGACTTT
TTTTACTTGACCAATTTGCAAGCCTTGATAACGAATAGCGGTTTTTCCTGCAGTAATCCC
ATCGCCTTTACTAAAACGAATGGTAATTTTCTGTCCTTGCTCTTGAAGAATTTGGAAAAA
AAGCAAACAACCAATCACAAAAGCGACAATTGGCAATAACCAAAATGGCGAAATTTTACG
AGGCTGTCTAATTTTAGCAGGAATACTGTTTGGCATATTTTCAGACATCATTTTATCACT
TTTAAATACAAGCAAGCGGCGAGATTTTGCAAAAGGTTTGCGAAATCTCACCGCTCTTGT
GTTTATTAACTCATTGAAAAAGAAGAATTATTTTTTGTCTTTCTCATCACATTTTTGAAT
ATTGCTACATTTACCATACAAATATAAGCTATGGTTTGCAAGCTCAATTCCGTGTTGTTG
GCTGATTTCACGCTGACGGCGTTCAATTTCAGAGTCTTTAAATTCAAACACTTTACCACA
ATCCATACAGATAATATGGTCGTGCTGGTGGTTCATATTTAATTCATAGACGGCTTTATT
CGCATCAAAATTATGGCGAGTTAAAATGCCAACTTCTTCAAATTGATTTAATACACGATA
AACTGTTGCTAATCCAATTTCAGACTGACGTTCTAGCAATAATTTATAAATGTCCTCAGC
AGAAAAATGCTGCATACTATCACGGGTGATTTGCATTAACTCAAGGATTGTTAAACGTGG
CCCAGTAACTTTTAAACCTACTTTTTTCAACAATTTCACATTTTCTTCAGACATATATCC
TCCAATAGATATATTAAGCTAATTCCGCTAAATACATTTCATCAAAAATTTGTTTACACC
AACGGTTTACACGTTCTTCGGTGAGTTCTGGCTGGCGATCTTCATCAATACATAAACCAA
CAAAGGTTTCATCATCAATTAATGCTTGTGAAGCCTCGAAAGTATAACCTTCCGTAGGCC
AGTGACCGACAATTGTACCGCCATTAGGTTCAATAACATCACGCACAGTTCCCATTGCAT
CACAGAAATATTCTGCATAGTCTTCTTGGTCGCCACAACCAAAGATACCCACGATTTTTC
CTGTAAAATCAATTTCTTTTAATGTCGGCATAAAATCGTCCCAATCTGCTTGAGATTCAC
CGTAATACCACGTTGGAATACCAATTAATAAGAAATCGTAGGCTTCAATATCTTCCTTCG
TGCTTTTTGCAATATCACGAATATCCACTAGATTTTCACCTAGTTGTTTTTGAATCATTT
TAGAAATGTTTTCTGTGTTTCCAGTATCACTACCGTAAAATAAACCGACAACTGCCATTT
GAAATACCTATTTACTTAATTCAATGGAATCTCCATTGAGATAATCGTTTAAAATGAGTT
CAATTAACTGCCCTCTAGACAGCCCTTTTACCGCAGCTTCTTGTTCCAATGCCGCTACCA
AATCCGAATGCAATTTAAGCTCAATCCGTCTTAATCCTGACGAACGATCTCGCCTGAGTT
GATTACGTTTATTAATTCTAACTTGTTGCTCTCCGCTTAGAGGATTTGTGCGAGGTCGCC
CAACCTTTGGCATATTTTCAAACAGATCAAGCGTAATACAATCCGAATCTTGCTTTGCCA
TTACTACAATTTTTGGGCTGAGTGCTTCTTACTCAGATGCGAATGAGAAGCTAATTATCA
AAGTGCGAACTATAGCACAATATAGAATTATTGGAAACGCCCTATCAAAATATTCATTAT
AAATTGAGATTACCTAAAACATAATTAGCTATTATTCTGCTGCCATATAACTAAATAAAA
AATGTAAACTAATTTTAGTTAGTCATTACTTAACCTATGTCGGTAATAAGCCACAACCAT
AATTACCAATCCCCCGATAATCATTGGTAATGAAAGCAACTGCCCTCGTGTGATTAAATC
CGCTGCCGTATTTACATTTGGATCGAACTCTCGGAAGTATTCAACGATAAAACGGAACAC
CCCGTAGCCAACTAAGAACAAGCCTGCCACCGAGCCTGTCGGTCGAGGCTTACGGATATA
GCCATTGAGGATAAAGAACAGCACTAAGCCTTCTAAAACCGCTTCGTAAAGTTGAGAGGG
GTGACGAGGCAAATAACCGCCACTTGGAAACATTATCGCCCAAGGCACATCTGTCACACG
TCCCCAAAGTTCATCATTAATAAAGTTACCAATACGTCCTAATCCTAAACCAAAAGGAAT
AAGCGGTGCGATAAAGTCAGCGGTTTGCCAAAAGTTGCGATTTTGACGGCGAGAGGTCCA
AAGCATTGCGACAATCACACCAAGTAAACCGCCGTGGAACGACATTCCCCCTTCCCAAAT
ACGAAATAAATAGAGAGGATCTTGTAGGAAACGGTCAAAGCTATAAAAGAACACATCACC
AATTCTTCCCCCTAGAACAACGCCCCAGAAGCCATTAAACAGCAGTTGATCGACCTGTTC
GACACTCCATACCCCATTAGAATTTTTCGCACGTTTGGTACCAAGCCAATAGGCAAAGCC
AAAACCAAGCAGGTACATAATGCCGTACCAGTGTAAAGAAACCGGACCTAACTGCAACGC
AACGGGATCGATATTAGGAAAAGTTAAAAACTGTTCAGACATAAATTTCCTTTATTTTAA
AAACATATTCACGGCAACACACATCAAGAAAACGGCAAAAGCACGTTTTAAAATCGGCAC
AGGTAATTTGTTCGCTGCCGTTGCCCCTAATTTTGAGGTAAAAATAGAGGTCAGCGTAAT
CCCCACCAACGCAGGTAAATACACATAACCGACCGCATATTGTGGCAAATTAGGATTATC
CCAACCACTAATCACAAAGCTAATCGCTCCAGCTAATCCTAATAAACCACCACAAAAAGA
AGAAGTGCCAATCGCTTTTTTCAGCTCAATCCCTCTGCTATTTAAAAATGGCACAATAAA
AGCACCGCCTGCAATGCCAGCAAAACTGGATAACACCCCAATTACCCCTCCAGCAATCAA
CGTAGATTGAGTAGTCAGAGGCTTAGGCTCTGCTTGCTTTGGCTTGAGCGATAAAAACAT
CTTCAGCGAAAGATACAGGATCATCACCGCAAAGATTTTTGTCATTACACTTTTTGGCAG
ATCACTCACAATCAAGCCTGAAATAAACACCGCCACCATCAACGCAGGCACAAAAAACTT
CACAACTGACCATTGTACATTGCCTAACTTATGATGACGTTGTGCCGCTGAAAAAGTGGT
TAGCACAATCGTTGAAAACGACGTACCCAATGCAATCGACATCAACAAATCATCTGGCAC
ACCAATTTGAGGCAACAAATACACAAGGGTTGGAACAATAATCATACCGCCACCGATACC
AAACAACCCTGCTAAAAAACCAGCAACTGAGCCTAAAATCAAGCAACAGACAAACATTTC
CACCATCATTTTTTCCCCTTAAACACCCGATATGGTTTACGAAGCTCACGTTTTGGCTGA
GTACGAAACTCTTTTCTCTCGTGGGTAAACTCTTTGTTATCTCGATTTTTCTCGCTTTCG
ACTTTTTTCTGCTCACCCATCAACACCTGAGCAAACTCTTTCATCACCTTGCGGTACACA
TCACGTTTAAACGACACCACCTGTCGCACAGGATACCAAAAGCTCACCCACCGCCAGCCG
TCAAACTCTGGCGTTTTACTGGTTTTAAGATTAATAGCCCCCTCGTCTGCCACTAACTGC
AACAGAAACCAACGCTGTTTTTGACCAATACATACAGGTTGAGTTTGCTCATTACGAACT
AACCGTTTTGGTAATTTATATCTCAGCCAATACTTCGATGCCCAAAGCAATCGCACATCT
TTTTTCGCTAAGCCGACTTCTTCATAAAGCTCACGGTACATTGCTTGTTCAATGTTTTCC
CCCTCATTAATTCCCCCTTGAGGAAATTGCCAAGAGTTTTGACCAAACCGCTTCGCCCAC
AGAACTTGCCCTTGCTTATTACAGATAACGATACCAACATTCGGGCGGTAACCATCGAAA
TCGATCAATTTAGACCGCCTTATTTAATCAATTTGAAAATGGTGTGATTGTTTCATATTT
CGGCTATTTGAACAACTAGCAAGGCAAAAACAAGCGGTGAGATAGCCAAATTTTTTCGCA
ACCGTGGATAACTCTGTGGATAACTTGAAAATTTGTTGATAACTTTTTTGGGATAAGTTA
TCTAACCGCTTGATCTTAATTCAGATCTTACTTCCTGCCATCGATCATTTTCGATCCCTT
TTCACTGTATAAGCACACATTTAATCGCTCATTTTATTTTCTTTCTAGGATAACTTAACC
ACTTTTCAGACTAAATTGCCATTCTATTCACATTTGATGTGCTTTTATCCCCATTCCCTG
TGGATAAAATTGTGATAGATCGGGATAATGATCGTGTATAACCTAAAATCAGCCCAGATA
TTTTGCTTTTTTCCTTTAAAAAACAATATGTTATTTCATTCTTCTTATCGAAAAAAACAA
GTGCTCATTTATTAAACATAATATAAACATTAACAACTATCAAAATAGTGAATTTGTGGG
AAAATCATGTTTAATGTTAGAATCCAGCCCGTTTTTCTAATTGTTCTACAAAATTTTCGT
TTAAATTTAGCTTCTCGGCTAAGTGGGATAAAAATACGATCTCTTTTCTAGAGAGCTCTT
GACAGACCAAGCGTGCAGCAAGGTAAACTTGTGCCGCTAAAGCGGTGTCGTTTCCGACAG
TTTTTGCAATTTCATTCACGGATACTGGCTCGTGCATTTCATGCAGTAACCATTGTTGTA
ATTCAGGGTCATTACCGCCCTCTTTTAAGATTAAAGCTTTTTCGTTCTCATCCAGCTCAC
CGTCTGCTAATGCAGCTGCAAGCATTGTACGTAAAATAATTGCTCCCTTCTCTTCCGAAC
TATCCGCTTCAAAAGCTGTTTGGCTTAGTTCTGTCGTTTGGCTTGTTGCCTGGTTCTTTT
GATAATCTTGATAGGCTTTGTAAGCCAATCCACCAAGTGCGGCTAAAGAGCCGAGCTTAG
TCAAATTAGCTCCGCCGTTTCTGCCTAACACCATTGATAAAATACCGACCAATGCTGCCC
CACCACCAACTTTGGTAATAGTATCTACGTTGCCCGATTTGATCTCACCAGCAGTATTTT
TGGCAGAACCCAATACAGAGCTTAATACGTTACCTAAGTCCGATTTACTTTGATTAGCTG
TGTTGCCGACAGATTTTAAAACGCCGTTTAAAATGCTATTAAAATTCATATTGCTTTCCT
TTTGGTTAATAAAAAATAGTTGAGAGTAGACATTATGTTATCAAAATAATTCAATTTTTT
TCTGCAATAAATTTCTTTGCCAACGCCGACAGTGCATCGGTCACATAAACTAACAGCAAA
TAACAGAGCAGATAAAGGGTAATTTCAGAGTAATGGAAAAAACTCATCGCCAGTTTAAAC
TGCATACCTAAACCACTTGCCCCAACAAAACCGACAATCAGCGTTGCCCGAATAATGTTT
TCCATACGATAAAGAATGTAATTGAGAAAAGTACGCATCACAGCAGGATAGATCCCGTAA
AACAAAATTTGGTTTTGTGAAGCCCCATTTTGCATTAAATGGCGGATCGGTTTCTCGTCC
ACATCTTCAACCACTTCGCCGCACAGTTTGCCTAATACACCGAAATTGTGAATGGCTAAT
GCTAATGCACCTGGAATGATCCCTGGTTTGAAGATAAAGACTAAAATCATCGCCCACATC
AATTCCGGTACGGATCGACTAAACAGAAATAGCCCCCGACTGATATAATAAGCGACACGA
TGATACCAGTATGTTCTGTGGCGAAAGTGTCCCTGTGCCACGTTGCGAGCGGACGGCAGA
ACCAAAAGGAACATCGCCATGCCTGCAATGCCTGTTGCCAGAATACTCATCACAAAGGTT
TCCCACGAGAGCCATAGGGCTTTTTGCCACATTTCAGGGTCAAGATAGGCAGGTAGCTCT
TCACCCACACCAGCCATTCCAACTAAAAATTCCGTGAGATAATCCCAATTTTCCGCTCGA
AACAGTTCACTAAGTGCAGTGGGTTGATCTTTAAGAATATAGCCCCACGACAGCCCGATA
AGTCCTAATACTATCCAAAAAGAATAGCGGATAAAATAGCGGTCGATATGTTTTCTCATT
TTACTCGGCTCCTGACAGCGTAGCTCCAGCGATCAACCAAAACAATTAACCCGACAAGGA
AGATCAGGAATGTCCAAACCTGATCGTATTTCAGATCTTGTGGAAAGCTGAATTTGCATA
CCGATCCCTCCTAACCCAACAAAAGAAAGTACCGATGAAGAGCGGATCGCACATTCAAGG
CGATACATGGTATAGCTCAACATCGTCGGCAAGGCTTGGGGCAAATAGCCATAAATCAGA
CATTGTAACGGCGTTGCCCCTGCTTCTTTTAATGCCAAAATCGGCTTAGAAGGCACCGCT
TGTAACGTATCTGCATAGATTTTGCCTAAGTAGCCAGAATAAGGAATAGCAAGGGCAAAC
ACTGCACCTATCGGATTTAACCCGACAGCCGCAACAAAGAACCATGCCCAAATCAATTCG
TGAATAGCACGTAGAAAACCCAATATCGCTCGAGCTGCCTCCTGCAAAATGAGTGAACGA
AACAGCACACCGGATGCAAAGGTGCTTAAGCAAAATCCGCCAAGCATAGACAAAGAGAGT
GTAATCAAGGCATAAGCAAAAGTGAGCCAAGTGGATTGCAAGGCGAGTTTCAGTAAATCA
GTAGAAAAGTCAGGGGACAATAAACTGGAAAATAGTCGATTAAGCGTTGCCCAACCACCA
GAATGCATCAACCCTTTGTCGTTATCGACGGCAAATAGGCTCAACAAAAATGCAAGCAAC
AACATGCCCGTCAGCAAATTTCGCCGTTCATTTAGTCCAAGCGGTCGGTTATGTTTCATT
TTTTACCAATCCGTATAAGACATTGAATTGCTCTTGAGTGACTTGCTCTGTTTGCAAATC
AAACACAATTTTTCCCTGTTTAATGCCGATCATACGATCAAAATAGGCTTTGGCATATTC
CACCGAATGCATACTGGCAATCAATGTTTTCCCCTGCTCTCTCACCAGCCCTGTCAATAA
TGCCAAGACATTTTGTGCATTAACAGGATCGAGTGCGGACACTGGTTCATCAGCTAAAAT
CAATTTAGGGTTTTGTACTAACAGACGAGCTATTGCAACACGCTGCTGCTCACCACCTGA
CAGCTCGGCAGTTGGCTGATCGATTTTATCCAATAGCCCAACGGCAGCAAGTGCTTGCTC
GGCAAGATGTCTTTCTTGCGGTTTAACCAAAGAGAACAAGGATTGCCAAAATCCCCACTG
GTTCAGCCTGCCAGCCAAGACATTGTGGATAACTTCCAGTTGTTTGACTAAATCATACTG
TTGATGAAGCATACCGACTTGTTGAGCAAACTGTTTGTTATCTGGGTAATCTTGAATATT
GCAATTTTCCAGCCAAATCTCACCGCTTGTTAAAGGCACGGAACGCATAATGCTATTCAT
TAATGTCGATTTCCCCGAACCGCTCGGCCCAACTAATGCCACGATTTCACCTGAATGAAT
GGTTAAACAGATGTCGTCTAAAACGGCTTGCTTGCCGAAATGTTTGGTGGTGTGGTGGAA
TGATAAGAGAGATTGCATACAGGAATTATTGTCTATGTTGCTTACAGGTCAATATTGTAG
GGTGGGGCTTGACCCACCACATGAATGTGATTTTAAATGGTGGGTCAAGACCCACCCTAC
AAAATAACATTATTTAATCAACTTCAGCTCTTTCGCCACTTTCTCAATATCTTGATAGTT
GCTGTTTTGCGTTGGGATAAACTTCTCGGCAGAGAGTAAATTCATCACCTGCGAGCTTGA
CGCATCGGCTTTTAATAATGCAGCTTTGACTTTCTCTTTGGTACCGTCACCAAATTTTTT
ATCAACAAGATTAATGGTCCAGTTGTAATCATAGTAATCTGGTGTGGTGTAAAAAAGCTC
GACTTTATCGTGATTAACCTTGCCTTCTTTTGCCATTTTATCCCAGTACTGCTTATTTAC
TGCACCGATTTGCACTGAACCTGCTTCTACTAAGCCGTAGGTTTTATCGTGCGAACCACT
GTAAGTCGGTTGAGCGTCTAAGTCTTTTTCAGGGTTAATTCCAGCTTCCGTTAAGAAAAA
GCGAGGCATTAAATGACCTGATGTCGAACTTTCGCTACCAAAAGCAAGGGTGTGACCTTT
AACATCTTTAATCTCTTTCACATTATCTAAGCCTTTTTGCTTGATAAAGACGGACTTAAA
TTTCTCATCTTGCGGACGTTGTGCGATAGCTTCAGCACCTTGTACTTTGGCACGAGCTTG
TACCCCCGTTAAACCACCGAACCAGACTAAATCAATTTCGCCACGACGGAATGCGGTGAC
TACGGCAGCATAATCGGTGACAGGCACATATTGCACCTTTAACCCTGTTTCTTTGCCTAA
ATACTCAGCAAAACTGTCGAATGAACGGGTCATTTCGGCAGCGTTATAGTCAGGAATAGC
ACTGATTTTAAAGGTTTTATCGGAAGGTGATGCGATAGCAACTGAGCTAAACAGCACGCT
GAGAGCGGTGAAAGCAGTTGCAAAACTTGCAAAAAGCGGTTTCATGGTGTTCTCCAAAAG
AAATGTAAATAAATTGTAATGTTCAAAATGAACGTGCAAAAGATACGCTATTTTTTATAA
AAAACAAGAGATTTCTGCAACAGATAGAAATTATAGAAAAAGTTGGCAAATGGCGACAGT
TTCTCTATAATCCGCAGAGTTATACTTTGTATAATTTTAAAGGAACCTATATGCAAGTGG
CTGTCAAAAAATGGGGAAATAGCGTAGGCATTCGCATTCCTGCTTTATTATCTAATTCAT
TGAAATTACAGGCAGAGAGTTTAGTCGATATTCAAGAAGTTGATGGTCGCCTAATTATTG
AGCCGATTAAACCTAAATATAATTTAGAGCAACTTCTTTCAGGTATTACTGAAGATAATT
TGCACAATGAAGTCGATTTTGGCAAGCCTGTTGGCAAGGAAATGCTATGACTACTCAAGA
GTATATCCCTGACGTTGGTGATATTATTTGGCTTGATTTTGATCCGCAAGCAGGACATGA
ACAAGCTGGCCATCGTCCAGCATTAGTGTTAACGCCCACGATTTATAATCGTCAAACAGG
GTTGTTAATTTGCTGCCCGCTCACAACAAAAGTAAAAGGCTATCCTTTCGAAGTCAATAT
TGCAGGTACCCCCCAAAATGTTGTGCTTTCCGATCAAATTAAAAGCCTTGACTGGCGTAT
TCGTCACGCTAAATTTAAAGGTAAAATTAACCATCATCAGTTAAGCGAAGTAAAAGCTAA
AATTGCGACTTTGCTACAAATCAGTGAATAATTTCTATGGCATTAATCGAATACAATCCC
CCTGTTGAACCTTGGCTTGACGAAGTTTATTGTGATAATCATATTTTAGTGATTAATAAA
CCAAGTGGCTTACTTTCTGTTCCTGGAAATCGCCCTGAATATCAAGACAGTGCGATGGTG
CGTGTACAACAGAAATATGGTTTTACTGAGCCTGCTCACCGTTTAGATATGGCGACAAGC
GGTATTTTGTTGTTTGCATTAAGCAAACAGGCGGAAAAAGAACTCAAACGTCAATTTCGT
GAACGTGAGCCGAAAAAGCACTATCAAGCGTTAGTTTGGGGCAAATTAGGCGAAAAAGTT
GGCGATACGGGGACAATGAATTTTCCGTTAATTTGCGACTGGGAAAATCGTCCACGCCAA
AAAATTTGCTACGAACGGGGCAAACAAGCGGTTACTTTCTATGAAATTCTTGCACATTAT
CCCAATAACACCACAAGGGTGACATTAACCCCTTATACTGGGCGTTCACACCAATTACGC
GTACACTGTTTAGCCTTAGGTCATCCAATTGTAGGGGATAAATTTTATGCAAATCCGTTG
GCAAAAAGTCTATCGCCAAGGCTCTGTTTACACGCAGAAGCATTAACCATTACGCACCCA
GTTACGCAAGAACTGATGACATTTGAAGCGAAACCTGAATTTTAAAAGGTAGATAGAATG
AACTTTCAATGGCAGAAATATCCTGAAAATACGCAAAAATTATTCAAACTTTCGATCCCG
ATTTTCATCTCTCAATTAGCTGCTTCGGGAATGGGACTGGCGGATATTATTATGGCTGGG
TTAGTCAGCGATGATGATGTGTCGGCGATAGCGGTCAGTAATTCGATCTACTTTCCCTTG
TTTTTATTTGTGTTGGGGATATTAAATGCGATTACTCCAACGGTTTCTTATCTAAACGGT
TCGAGCCAACGTTCCTTGATTGCACATCAAATCCGTCAAGGCGTTTGGATTGTGTTGATG
CTCAGCCTGCCGTTAATTTTTATCTATCTCAATGCCCATTTGATTTTAGATCTGATGGAT
ACCCCAAAAGTCTTTTCAGGAAAAGCACAAGATTATCTTACCGCTTTAAGTGTCGGGATT
ATTCCAGCCTTGCTTGCGGTGAACTTACGCTGTTTTAACGACGGACTATCCAACCCTAAA
CCAGCGATGTACATCACCTTTTTGGGCTTAATTTTAAATATTCCACTCAACTATATTTTT
ATTTTCGGCAAACTGGGTATGCCTGAATTAGGGGCGGTCGGTTGTGGTGTGGCAACGGCA
ATCGTAAACTGGGTAATGTTTGGGCTGATTTTACACTATTGTTATACCAACCCAGCACAA
AAGGATATTCGTCTATTTGAAAAATGGATCGAAAAACCCTGTAAAGCAACCTTAAGCAAA
CTGTTCAAACTTGGTACACCGATAGGGTTTGCACTGTTTACCGAAGTGATGCTGTTTGCG
GCATCTTCCTTGATTATCTCACCGCTTGGCTCACAAGTGGTGGCAAGCCATCAGGTTGCC
TTACAAACCAGCTCGCTCTTTTTTATGATCCCACTCTCATTTAGCATTGCCACAACCATT
TTAGTTGGGCAAACGTTGGGAGAAAAGCGTGTTGCAGAAACAAAATATCTGACTTATCAC
GCCATTTTTACGGGTGCAATGGTCGCAATGGGACTGGCAATGGTGATTTTACTGCTCAAA
GATCTGATCCCCTATGCCTTTACCAGCGATCCGACTTCTATTGCAATCGCATCTAGTTTA
TTGATTTTTGCAGCGATCTATCAAATCCCCGACTCTATCCAAGCGGTATGCAATGGCATT
TTGCGTGGTTATAAAAATACCAAACCTATTTTGCTGACAACCTTAATTTGCTACTGGTTA
ATCGGAATGCCACTAGGCACTATTTTGGCTCGCACCGATTGGATCGTTCAGCCGATGGCG
GCAACAGGATTTTGGCTGACATTCTGTGTCTGCTTAAGTTTAGCCGCAGGGCTATTTTTC
TACTTTATGCGGAAAATTCAGGCTATGCCAGAAGAGATTTTAATTAAAAAACTAGAGTCT
ATTAAATAGCACTTAAAGTTATGTCTATCCTTTATTGTACCAGATAGGGATAGACACAAC
TTTACTCATGTCATTTTATATTAGGTATTCATATATAGCTGAATTATCCAGCTTATCTCT
TTATCATTTATCCGATACCCCTCTTTCAAATTCGGCCCACAAGAGTTCGAACCAATACCA
CTCATTTTATAATCGACACACAGAATGTGATACGGCGATTTTTCTAGCTCGTAATGATGT
TTTTTCAGGGTCAATTCTTCCTGTGTATAAGGGGAAAAATTGAAGCTGAACGGCTGTGGT
GCGGTAATCTCGAGATCTTGGGTGTGAAGATATTCACAACCGTAGTGACTGCCGTTTTCC
TGTGGTTTGACGTAGTCTTGATGATTTTGCTCGGCAGTGGTTTGGTATAGACCTAGTCGG
CTTGCGTGGTGTTTGTCGATGTAACTTTCACTCTCGCCATAGCCGAAATGTCCTGATCCA
TCAGGAAGATATGGGGCGTGGTCGCACCATTCCCAGATAAAACCACCGCAAGCCCCTGCA
TATTTTTCAAAGGTTTGGAAATAATCTTCTAAATCACCGTTAGAGTTCCCCATTGCGTGC
GAGTATTCGCAGAGTAGGAATGGTTTGGTTTGTGGCTGTTCAAAATAGCGATCCATATCT
TCTGTGCTGGCATACATTTCGCTATGAAAATCTAACGGGGTAAGATCATTGCGATGTTCA
GAATGTTGATAAATGGTACTTTCATAATGAACCAGACGGCTTGGATCTCGCTGTTTGATC
CATTTTGCACTGGCTTCAAAATTTTCCCCGTAACCTGCTTCATTACCCAGCGACCAGATC
AGTACCGATGGGCGATTTTTATCTCGTTCTACATTAGCGTAGGTACGGTCTAAGATTGCT
TGTTTGTAGTCTGGGTGTCGGGCAAAATAGCAGAAATTATCTATCGTTTGTTGCTGAATA
CGTTGGTTATCATCTTGTTTTGCTACATTCAGTAAAATGCTGTGTTCTGGCGTTGGAACG
TATTGCATACTGGCACCGTGGCTTTCTATGTCACTTTCGCTAATCAGGTAGAAGCCGTAG
CAGTCGCATAATTCGCTAAACCAAGGGGCATTCGGGTAGTGGGCGGTACGAATAGCGTTG
ATGTTATGTTGTTTCATCAGCCTAAAATCCTGTTCTGCTTGCTCACGGCTGATAACATAA
CCCGTTAGGGGATCGCTGTCGTGGCGGTTTACTCCGCGGAATTTGATCGGGTGGTTGTTG
AGCAAGAGTACACCGTCTTTGACTTCGATCCGACGAAAACCGACCGCTTGTTCAATCACT
TCGTTTCCATAGGCAAGGTGTAAGGTGTAAAGTTGTGGCTGTTCGGCATTCCAGAGCTGT
GGTTTGTCAATTTTTACCTTAAAGTGATCGCTTGTCTGTTCGGCGATTAGGCGATGTTGT
GGATCAAACAGTTGGAAAGTGAGCTGTTGTGGCGATTGCAGAAAGGTACATTCGACCGAT
AAATCCGCTTGATCTAATGCTTCAGACAGGCTGGTTTTGATAAAGAAATCTTGTAGATAA
TTTGGTTCTCGTTCCAGCAGATAAACATCTCGGAAAATCCTTGACATACGGAATTTGTCC
TGATCTTCCAAATAGCTACCATCACACCATTTAAGCACCACGACATTGAGCTGATTTTCC
CCAGAGATTAAAAAGTCGGTGACATCAAATTCGTTTGTGCAATGACTGACCTGCCCATAG
CCAACAAATTGTTGATTGAGATAGAGATAAAGGCAAGCGTCCACCCCTTCAAAATTCAGT
AAATAGCGTTTTGTCGATTTAGGCTCGTAGTGGAATGTCCGTTGATATACACCGCAAGGG
TTATCGTGTGGCACATAAGGCGGTTCGAAAGGGAATAGGTAGTTGATATTTGTATATTGA
TGCTGATCGAAGCCTTGTGTCTGCCAGTTTGATGGCACAGGAATGCGATGCTCAAAAGGC
TGAGAAAGAAAATCTTCAGGCAAATCCATCACGCTCGTAAAATAGTTAAATTGCCATTCA
CCATTGAGTAGGGTAAATAGGCTAGATTGTTCACGCTCAAGGGGGGCGAGCTTATCTTGT
GTCGCAAAGGGAATAAAATAGGCGTGATGGGGTGTGGTGTTAATGTGAAATAAAGTGGGA
TCTTGGTGATAATTTGGTAACGGCATAACATCAATTCCATTGCTAAGAAATGGCAAAATG
CTATCACTCGCAATCCCTGACTTCAATCCATTGCAATGTAACATTTTAGAAATGTGATGA
AGCTCACAATTATTTTTATGTTCATTTCTAAAGTTATAGTTTACAACCACATTTTACCAA
TTCTTAAACTCATATATACAACTGCTTTCAATACAAAAAACCATTAATTTCTTAATATTT
GGTGATCACAATCTCACCGCTTGCAAAGCTGACTTTAAGTGTATTACTGCGACATTCTAC
CTTAAATATCTGTTCATTTTGGCGGATTTCGTTTTCACAGGGCTTCCCTGCCATTAGTAA
CGCAATCTGATTTTCGGCAATTTGTAGGGCTTGCTGTTGCTGAAAAATAAGCGCGCTTTG
CTTATTTTGCGTATGTTGCCAACGGCTATAAGCTAAATATATCACTGAAAAAATCAACAT
AACGACCATTAATGATGTCAGGCTTTCTGCTTTAATGAGCTTATTCATTTGCTAATATAT
TCCGTGAATAAGGCAAATAGTGCCAAGATGAAAATTTATTTTCCAGATGTTGAATAACTT
CTTTTTTATAACTGAGATTTCTTTCTTCTCGTAAATTATCATAGGTGGAATAAAGTGTAC
CATACATTCTTTTTCTTCCTGTAAGATCAAATAAATAATCGGTAATGACAATACCGTAAA
AATCTTTTTCTAACTTTTCATTAATATCTTGTAATGCAATCACAATTTTTGGATTCTCTA
GACTACTTTCTGGCAACTCCGCTAAATGATTGATTTTATATATTTCCGATTGATAAGGTA
ATAAATTCAACCAGTTTTCAATTTTATCCACTTGAATATATTTTTCTTTGGTTGGTTTAA
AAGGATCAAAAATAGATGAAAATTGACAATGAAAACTGTATTTCATTACCTTAAACTCAA
AAATAACATTAGTCTGTTTCTGATTTTGGCATTCTATTTCAGGATCTATTGCTAACTTTT
CAATAAGTTGATATTTATCGGTGAGATATTGTTGATAATAGAATAGGCTCACTTTTTCTT
GTTTTAATAAGCTATCTTTATTGAGAAAAATTACTGCAAACAGACCGCTTAATAATATCA
AGGTAATTAATAAAATACTGGCTGGATAATAACGTTTCATTTATCACTTCCATTTAATAG
GTAACTATAAGCGGTAGCTTTATATCTTAGTTGGTTATCTTTGCTAGACGAGAGAGCCAG
TTCTATTTTCAATAATCTATTCTGCTCAAGCCACTCAAAAGATAAATTTTCGACATTATA
ATCAGACATATCTGACATTTTTCGCCAGTTGCCTTTTTGACAATTTGTTAGGATTTTTTC
ACAATCTGCTTGGTGACAGAACTGAATTTGACTATCTTCATAAATAAAAATCGCTTTTTT
CTCAAATTTAAAACCAAAAAATTCTCGGCTTACCTCTTTGGTATTATTTACACCATTTAT
TTCGCAAGATTGTTTTTTATTTCGATTACCTACACAGCCATCACTACTTAAATCATAGAA
AAACATTAGACAATTTGGATTGTTCAGTGAATAACGCTTATTATCGTTTACAAATAAACT
ATAATTGGTTTCTTTTCTATTTTGTCCTTGATAATTAAAATGTTGAATATGTTGTTGAAA
ATACTCAAGTAATTGGTGAGTATGCTTTTGTAAATTCAATAATTCCCGTTGTTTGATTTG
ATTTCGATAGCTATCACTATAAAAAGAAGATAAACTCCATAAAATAATGCAACCTAGAAA
TAATGATAATAATATTTCAACCAAACTAAATGCGTGATTAACAACTGGTGCGTTTGCCTT
TTTGAATAACATTAATCACTCCATTTTGTTCCACTTGTAATATTTCATAGATTTTATTTA
CCGTAACCCTTAAGCACTTCGACTCTAATCGCCCAGACTTTCCATCAACATTAATAAAAA
CTTTAGGATATAAACTATTATTTTTGACTACGGCATTTTCTGTTTGATAGAGATAATAGC
TTTTTTGAATATCACAACTTGCGATATTTAAACAGTTACAAGCGATCTGTTTATCACTGA
CTTTTTCAATTGCGACCATACACCATTTTTTATCTGCTAAATTCTGGCTGATAGAAATAG
AATAATTATGTTTTTGATAACGTGCTTTAGCTTGAATTTGATAAATAAAAGACTTTATCT
GATCGATTTCATTATTTAAAACGATATGATCTTGTAAATAAAATAAGGTGGGGGAAAAGA
AATAGAGTGCGATTGCCATTATGCTCATCGCAAATAAAGTTTCAATAATAGTGATCGCAC
GAAACATAATATCTCTCCCAAAGTGAGAGAGATATTAGATGTTGAAAGGATTTTGTAAAT
CGGCAATTTTTATTTTTTCGACATAGATCGAAAAATTAGAAAGATGTTGTATCTTGGAAT
AGACCTACTTTTAAGTCTGTGGCAGTATAGATAATTCTGCCATCAACTTCGACTTCGCCA
TCAGCCAGCCCCATCACGAGCTTACGGTTGATCACTCGTTTCATATTGATACGATAAATC
ACTTTTTTGGCAGTCGGTAGAATTTGCCCCGTAAATTTCACTTCGCCAACCCCTAAGGCT
CTGCCCTTGCCTTTACCGCCGACCCAGCCTAAGTAAAAGCCAACCAGTTGCCACATTGCA
TCTAAGCCTAAGCAACCAGGCATTACAGGATCGCCGATAAAGTGACAGCCAAAGAAAGGC
AGATCTTGGTTAATATCTAATTCCGCTTCAATATACCCTTTCTCAAATAGACCTTCTTTG
TCGGTGATTTTGGTAATTCTGTCCATCATCAACATTGACGGTGCTGGCAGTTGTGGACCT
TCGCTACCAAAAAGTTCGCCTCGTCCTGACGCTAAAAGATCGTTGTAATCATAACTTGAT
TTGATGTTAGGTGTACAAGTGTTCATTATTTTGTTCCTGTAATAAAGTAGAAAAGTCCGT
TATTGACGGTTTATGTTACGTTTGCTTGATAAACACATCTTAACAGACTTTTAAAATAGC
GAACAGTTGTAAGCTGACTTGTCGGATCAGTGACCCTTTAACAGTTTGCGAATTTTGTGG
AAAATCGAACCGCTTGCGTCTTCATTTTCATTCTGTTCGATCCCTTGATGAACTAACGCG
AAAAGTGATTTTTTCTCACTATTTTCAGGTAGATCTTCATCATAAAACGGATGCTGTAAC
AGAATTTGTAAGGCTTCAAAGACATCTTCGACCGCCCAAATATGAAATTTTCCTGCTTCA
ATCGCCGATAATACTGCAGGTTTTAAGCTCAAATGGGAAACGCATACCGCAGGAATAATC
ACCCCTTGTTTCCCTGTTAATTCCCTTGCTTCACAAACATTGAAGAAGCCTTCAATTTTC
TGATTAACACCGCCCACGCTTAACACATTTCCAAATTGGTCAATCGCCCCTGTCACCGCA
AGGGATTGTGGCAACGGCAACTTGGTTAAGGCACTGATAAGCACACAGAAAATGGCTAAC
GATGAACTATCACCATCAATTTCACCATAAGATTGCTCAAAGGCAACGGACGCTGAAAAC
GGAAGCTGTGTCGGTAATTCCAGTAAATTTGCCAAACAAGATTGAGCGATAATAATCCCT
TTAGAGTGAATATTGCCCCCAAGTTCCACTTTGCGTTCAATATCGTGAATTTCTCCATCA
CCATATTGCACGTTACAGCTAATGCGTAATGGCTCACCAAAACTATGGGGAACGCCATCA
AACTCGACCACAGATAAGCCGTTAATTTGCCCGATGGTTTCTTCTTCCGTTTCAATATAA
AGCTGATGATTTAAAATATCATTTAAAACAAATTTATTTAATACGCCAGATTGTTTTTCT
AAATAATCAAAATAATCTTGAATATGGTTAAATTGAGTTTGTTTTGGATAAAAATGTTGT
AAGCCTAATAAATGTTTTTTTAATAATGTCGGTGAAATAGAAATTAATGTCTGGTTTTCA
CTTTCACGAATATAATAATGTAAAAGTTGATTTAAGCCTTTTTTAGAAAAGGTTCTATTG
AGATATTTTTTAGCTGAAGATTGGATATAGCTACCCCATTGTTCGCTATTTTCTTCATCA
ATATTCAAATACGACTCGATTTCAGCATATTGGCAAAATTGATATAAATCTTCATCATAA
TTATGCAAAGTCGCAATATCATCTCGACTACCCACTAATATCAATTTGAATTGAGATTGA
ATAGGCATAATTGCTTCAGGTAATTTTCCCGCAATAATCGGGTCAAACTGCCCAAATAAA
AGAGCTTGTTTTAATTTATCCCATTGCACAATATCTAATAATAATGCACTCACATTTAAA
ATCAGAATACCCTTATGAGCTTGCTCAATTGCCCCTGCCACCGTTTTAATTTGGTTTTCC
TTTTCTAAATAAAGGCTATATCCAAATAAACTTTGGTGATTAAATTCTGTTTTCAACACA
GTTTGACAATGCAAATTTTCAAAATAGTCCGTGATTTCATTTAAAAATTCGGGAAATAAT
TCCGTTTTCAAAATGAGTGCCGAACCAAATTCACTCAGGGCAAATTGTTGCATTGCCTGC
TGTGTATTTGGTTGAAAATCCAAAAATCTCACCGCTTGATCGGTCTGTTTGAAAGGATAG
TGAACGCTTAATGATTGCAACGATAATGGAGATACTTGCACAAATTTGCCTCTTTATAGA
AATTTGCTTCATTATACCTATAATTACGCTATACTTCACAAATAATTCGGAGGCAAAATG
CGATACCAAAAACTTGAAATTCAAGAAGCAAGTTGGAAATGGAAATACTTGCTGAAAAAA
TATCGTGAAGGCGAAAATATCACCAAATACGACGAACAGAGCTTGATCGAATTGAAAGTT
CAATTATTAACCACCTTACAAAACTCGCCCGAAGAGATCGAGCAATGGATTAAGGCGGAA
ATGACATCTGAGCAACGCAAGAAAATGCGTCAATCTATTCGAGCAAGACGCAAGCGTTTT
TTCAATGCCGAAAAGCAATCTACCCGTAAAAAATCTATCGATTTAGAATACGCCAGCTGG
CAACGCCTGTCCAAGCAAGCCAAAGAAATGGATCTGACCTTGTCTGAAACCATTCATTAT
TTGATCGATGAATTAGAGAAGAAACAGATTTATGCAGAGCAAGTGGATAAGATGAAAGCA
AATTTGAAGGCGTTGTTGGGATAGCGTCATTTAAAACATAGGGAGTAACAGGCAAAATGG
CCCCTAAAAAGTAGCCTTAAATTGTGCTTTGTGTAATTACTTCCCTTTCACCTCAATAAT
CATCACTTCCGATTGTGAACCTAAACGCATCGGAATCCCCCAAAATCCGTATCCCGAAGT
GACAAAAAAATGTCCATTGCCGATTTTTTCATAACCGTGAGCAAGTCGGTAAATAAAGTG
AGTAATGATATTCGCTGGGAAAATTTGCCCATTATGGGTATGTCCCGACACTTGAATATC
AATAGGCAGTTGAGCGTGTTGCTCAATTTGTGTTGGGCGGTGATCCATTAGGAATACAGG
TAAATTTGTATCCACCTGATCCAATAACTCTGCTGTTTCAGGGCGATTTTTCACTAATTC
ATCATTACGCCCAATAATGGTAAATTTTCCGTCTAAGGTGACCGCTTGATCCCATAGCAC
CGTAATACCAGCTTTAGTGATTTCTTGATAGATTTCAGCTTCAGCCCCAAAAAGATCGTG
GTTTCCCATTGTGGCATATACCCCAAGCGGTGCTTTTAGCTTTGCCAAATGCGGTTGCAT
ATTTTCAGCAAGATAGGCTTCGACATTATCGTCCATAATGTCACCTGGAAGTAAAATTAA
ATCCACTTGTTCTTGATTAAAGATAGTTGCTAACTTATCTAGCTGTTTACCGCCAAAAAA
TTTCCCTAAGTGGAAATCGCTTGCAACACCAATTTTGAGTGGCTGTATGGGTTTATCTAA
TGTGACTTGATAGTGAACCACTTTGGGTGAATAGGCATTGTAAATGGTCAGTCCAATTAA
CCCTAATAAAACAGGTACATAGCTTATTTTAAGCCAGCGATTAAGGTTATTTGGCGAGAA
TATCTGTTTGCCGACAGTATAAATTCCCCCAAAACAGAAGCTGATAAAAAAGATAAATAG
AAGTAATGTGAGTATTAAAGCAATTAAGCGGAAGTTTGGCAAAATGCGTGTAACGTGCAA
TATCATCAATAGATTTGCTGCGATATAGACAGAAAATGTGATGATCTTGCGACTTTTATT
TGATAAATCGCATAGCAAAGTTACTGTTTTAGAAAAACTAAAGAGCAGAAATTGAAGTGC
GATAACTGAAACGGCGGTGATAATGTAATAGCGATATTCCATATTTATTCTTTCCAAGAA
AAAAAGCCCAACCAAAACGGCTGGGCTTAAAGTATAGCAAATACAAGTGTAAGGAGAAAA
TAGGTCTTTAATTAGCTTATTTTGCTAATTTTTGACGAATCGCATTTGCTAATTCCGGGC
TAACTTTTTCAAAGTGAGCCATTTGTCTTTCTACGATTTCAGGGATAGTCACACCTGATA
AACCTGCAGCAAAGTTACCTGCTAAGCGATTTTTTTCTTCCGCTGTGAACAAGTTGTAAA
GTGCTGCTGGTTGTGAGTAGTAATCTTCATCGTACTCACGGAAGTTAAAGTGTGCAGCTT
CACGCTCAATTTGTAATGGTAATTGATCGTGGGTTGGCACATAAGTATCAAAACGGTTCG
GAGCGTAGTTAGGGTGGTTACCACCGTTTGCATCTACACGCATTGCACCATCACGGTGAG
TCGTGTGGTATGGGCATTTTGGTGCATTTACAGGGATTTGGTGGTGGTTTACACCTAAAC
GGTAACGCTGTGCATCTTGGTAAGAGAACAGACGACCTTGTAACATACGGTCTGGTGAGA
AGCCGATTCCCGGAACGATGTTAGATGGTGCAAACGCTGCTTGCTCTACTTCTGCGAAGT
AGTTTTGTGGATTGCGGTTTAACTCTAATACACCCACTTCGATCACAGGGTAATCTGCGT
GTGGCCATACTTTAGTTAAGTCAAAGGCATAGTTATGTTTGTGAGCATCTGCTTCTGGCA
TAATCTGCACTTGAACAGTCCAACGTGGGAATTCACCACGCTCAATCGCTTCATATAAAT
CTTTTTGGCTAGATTCACGATCTTCACCTACAACTTTAGCCGCTTCTTCGTTAGTGAAGA
ATTTGTGACCTTGTTGTGTTTTGAAGTGGAATTTCACCCAGAAACGCTCGTTGTTTGCGT
TTACAAAGCTATAAGTGTGGCTACCGTAACCGTTCATATGACGTAAAGTCGCAGGAATAC
CACGATCTGAGAACAATGTCATAATTTGGTGCATTGATTCAGGGTGACGTGACCAGAAAT
CCCACGCTGCATTCGCGTCACGCAAGTTAGTTTGTGGATTACGTTTTTGTGTATGGATAA
AATCCGGGAATTTTAATGGATCACGGATAAAAAATACGGGTGTATTGTTACCCACTAAGT
CCCAGTTACCTTGTTCTGTATAGAATTTTAATGAAAAACCACGCACGTCACGCTCTGCAT
CGGCAGCCCCACGCTCACCAGCAACAGTTGAGAAACGTAATAATACTTCAGTTTGCGCTC
CCGGTTTAAATACTGCAGCTTTTGTGTATTTGGTAATATCTGCAGTGACAGTGAATGTAC
CGTAAGCTGCTGAACCTTTAGCGTGAACCACACGCTCAGGAATACGCTCACGAGCAAAGT
GTGCTAATTTCTCTTGAAACCATACATCTTGTAAAAGAAGTGGACCACGTGGGCCAGCAG
ACATTGTGTTGTCATTATCAACAACAGGGGCGCCTGCTGCTGTTGTTAAGGTTTTTGATC
CGTGATCAAATGGACATTTATACATAGTGAATTTCCTCCAAAAATAGCTTATTAATAGGT
TACGAGTATTATCATTGATAGTTATAAGTTTGTAAAACTATTGAATTAATAAAAAAATAC
TATTAATTTTCAACGCCAATCTTTATTTGGTTTATTTATAAATCCGCCTCATCACCACGA
TCTTGTAACCATTGTTTGCGATCTTCAGCCCGTTTTTTAGCAAGCAACATATCCATTAAT
TCAAAGGTTGAAACCTCTTCATCATCGCTATTATCTTCTAAGGTTAGCTGAACTAGACGT
CGTGTATTTGGATCCATTGTCGTTTCACGCAATTGACTTGGGTTCATCTCACCTAAACCT
TTAAAGCGTTGAACATTTGGTTTTCCTTTTTTCTTTGCAAGACGAGCTAAAATAGCCTCT
TTTTCAGATTCATCTAATGCGTAATGCACCTCATCTTTACCAATATCAATACGGTAAAGT
GGCGGCATTGCAACATAAACGTGGCCATTTTTTACTAATGTTGGGAAATGGCGGAGGAAC
AAAGCACACAATAATGTGGCAATGTGCAAACCATCTGAATCCGCATCAGCAAGAATACAA
ACTTTACCGTAACGTAGTTGGCTTAGATCTTCATTGTCAGGATCAATGCCCAATGCGACA
GCAATGTCGTGTACTTCTGTAGACGCGAGAACTTGATCAGGTGATACTTCCCAAGTGTTG
AGAATCTTACCTCTAAGCGGCAAAATCGCTTGAAACTCTTTATCTCTCGCTTGTTTTGCA
GAACCGCCCGCAGAATCTCCCTCTACAAGGAATAGCTCAGTACGCGTTAAATCTTGTGAA
ATACAATCTGCCAATTTTCCAGGTAAGGCAGGGCCACTAACCAATTTTTTTCGTACGACT
TTTTTTTCGGCTCTAAGGCGATTTTGTGCAGAACTGATTGCCATTTCAGCCAGTTGTTCA
GCAACCTGTACGTTTTGGTTTAGCCATAAACTAAAAGCATCTTTTACACTATTTTCAACA
TAACTCGCCGCTTGTCGTGATGATAAACGCTCTTTGGTTTGCCCTGCAAACTGTGGCTCT
TGCATTTTAAGCGATAGCACATAGCAACAACGCCCCCAAACATCGTCGGCAGTTAATTTG
ACACCTTTAGGCAACAGATTTCTAAAATCACAAAATTCAGCCATTGCCTTAAATAAACCT
TGGCGCAAACCATTGACGTGTGTGCCGCCAAGTGCAGTTGGAATCAAGTTTACATAGCTT
TCATTGATCTGCTCGCCACCCTCTGTGAGCCAGCTTAACGCCCAACTCACAGCTTCAGTT
TCCCCAATCACTTCACCAACAAAAAGAGGATTTGGCAGATATTCATATTCTTTCAATGCA
TCTGTTAAATAATCACGCAAGCCATCTTCGTAGTACCACGTTTCTTGGGTATTATTGATA
TGGTCGGTAAAATTGATCGTTAATTTCGGACAAAGTACCGCTTTGGCTCGCAATAGATGA
CGTAAGCGACTAACCGAAAACTTCGGCGAATCAAAATATTTTGGATTTGGATAAAAGCGA
ACCGTTGTGCCTGTTTGGCGTTTTGGACAAGAACCGATCACTTTCAGCTCTTCCACTTTA
ACGCCATTTGCAAAAGCAATGGTATAAATCTCGCCATTACGTTTAATGGTGATCTCAACA
CTTTCAGAAAGGGCATTTACAACCGAAATCCCTACACCGTGCAAACCGCCTGAAAAGGTG
TAATTTTTATTAGAGAACTTACCGCCTGCGTGCAGTTTTGTTAGGATAAGTTCCACCCCT
GAAATTTTTTCAGTCGAGTGAATATCCACAGGCATACCCCGTCCATTATCAACGACTTCA
AGGGAATTATCGCTATGTAAGATAACATCAATTTGATTAGCAAAACCTGATAACGCTTCA
TCGACACTGTTATCAATTACTTCTTGCCCTAAGTGATTTGGACGAGTGGTATCAGTGTAC
ATACCTGGGCGAAGTTGCACAGGTTCAAGATCTTTGAGAACGGTAATTTCATCAGCACCG
TAGCGTTTTTCTGACATAAGTATCTCTTTACAGCCTATAGGAAAACAGAGAAATCACTCT
AGTAAGTTTGAGCGATTAGATTCAATGAAAAGATTCTTTATATTGATTAAATGAAAGAAG
ATCTATATGGAAAATCAATCACGAAAATTATTAAATTGAAGAGGCTGCCCTAATTCAGCA
TTTTTCACAAGCTGTATTGTCGATTGTAAATCATCACGGGATTTTCCTGTTATGCGTATG
GAATCTCCTTGAATTTGAGCTTGTACCTTGATTTTAGAGTCTTTAATAAGTTTAACAAGC
TGCTTAGCCATATCGGACTTAATCCCTTGTTTTAATTTAATTTCTTTTGTGTAAAGTTTA
CCATGATGTTCACTTTCAGAAGGAATATCTAGGGAAGTATGTTCAATACCACGTTTAATA
CAGCATCCTATTAAAATTTCAATTAACTGTTCAAGTTGAAAATCAGATTCTGTAGTAACC
CGTATAAGTTCATTTTTTTCATTAAGTTCTATTGTGGCATCAACTCCTCGAAAATCATAA
CGTGTACTTAATACCCTATTTGCATTTTCTACTGCATTGCGTACTTCATGTATGGTAAGT
TCAGAAACAATATCAAAAGATGACATCTTATTCTCCTTCTATGAAATCAAATCAGAGTTT
TTTCGCAATTCTACCATAGCATTCCACAAACTATGAAATTAATTCTTATAAGATTTCTTG
ATGTATTTTATTAGATTGAAGAATTGTTGACGTCCAAGTCTTTAAAGACGAAGGCTCCAA
CTAGCTCCGATTGATTGTTATAGGCTACCCTCGGTGAGCTCTTTCTGCTGAACGCTTATT
ATCAAGTAATCACAAACTTAACAAGATTGAAATAACTTACGCTATTTGTACCTTATATCT
CCGCCCGAAAGGGTAAGTTTTATGGCACATAGCTGATAAAAGCCAAAAGCCACCTCAATT
TCTCAAGGTGGCTATATTCAATAAATCAACGCAAATTACGCTTGACCTTTCACTTCTTTA
CGACCATTGAAAAGTGCTGGTGTACCTGCTGCTGCCAATGCTTCTTCGATACGGATTAAT
TGGTTGTATTTCGCAACACGGTCTGAACGGCTCATTGAACCCGTTTTGATTTGACCTGCT
GCTGTACCCACCGCTAAATCAGCGATAGTTGCATCTTCAGTTTCGCCAGAACGGTGTGAG
ATAACCGCTGTGTAACCTGCATCTTTAGCCATTTTGATTGCTGCTAACGTTTCAGTTAAT
GAACCGATTTGGTTGAATTTGATTAAAATTGAGTTTGCGATACCATTTTCGATACCACGG
CTTAAGATCTTAGTATTGGTTACGAATAAGTCGTCACCTACTAATTGAACTTTGTCACCT
AATACTTTAGTTTGGTATGCAAAACCTTCCCAGTCTGACTCATCTTGACCATCTTCGATA
GACACGATTGGGTACTCTTTGCATAAGCCTTCTAAGTAGTGAGTAAATTCTTGAGAAGTG
AATGATTTACCTTCACCTTTCATTTCGTATAAACCGTTGTCTTTGTTGTAGAACTCAGAA
GACGCACAGTCCATCGCTAAAGTGACATCTTTACCTAAAACATAACCTGCTTTTTCTACT
GCTTCTTTGATACAAGCTAATGCATCTGCGTTAGAAGCAAGGTTTGGTGCGAAACCACCC
TCGTCACCCACAGCAGTATTTAAGCCTTTCGCTTTTAATACTTTAGCAAGGTTGTGGAAT
ACTTCAGCACCGATACGAAGTGCTTCTTTTAATGTTGATGCACCCACTGGTTGAATCATA
AATTCTTGGATATCAACATTGTTGTCTGCGTGCTCACCACCGTTGATGATGTTCATCATT
GGTAATGGCATAGAGTACACGCCTGGAGTACCGTTAAGCTCTGCAATGTGAGCATAAAGT
GGTAAACCTTTTGATGCTGCAGCTGCTTTTGCGTTTGCTAAAGAAACCGCTAAAATTGCG
TTTGCACCAAATTTAGATTTGTTATCTGTACCATCTAAGTCGATCATAATTTGGTCGATT
TCAGCTTGGTTAGATGCATCTTTACCTACGATTGCATGAGCAATTTCGTTGTTTACTGCA
GAAACAGCTTTTAATACACCTTTGCCTAAGAAACGTGCTTTGTCGCCATCACGCAATTCT
AATGCTTCGCGTGAACCTGTTGATGCACCTGATGGCGCTGCCGCTAAACCAACAAAACCA
CCTTCAAGGTGAACTTCTGCTTCAACAGTTGGGTTACCACGTGAGTCAATGATTTCACGA
CCAATTACTTTAACGATTTTTGCCATTGTTAATATCCTCTATGAGAGTTAATAGTTAATG
TTGAAAAGACTTGCATATAGTAATGTGATTTTACAAATTTGTCTTGTAAAAAAGTGATGA
GCTTCACAAAAATTTAAGGGATATTTGATCGAAGAGGGATTTTTCTAAATTAAGACCAAT
TATATATTCGAGTATTAAATACCGATATAGACTTTTTTCTATCATCATTAATATGGACTA
AGCTATATAACATCTAATCTACTTTTACGATCACTGGCACAAATTCTTCCTTGCGTAAGA
AATTTTGTTCTCTAAAGTTAATCGGAAAATGGCAGGCAAATTCGTGTTGGCGGAATTTGC
GTAGCGGTGGTTTAACGACACATTTTTTCTGCGCAAAAGGGCAACGAGGCCCAAGACGGC
AACCAATAGGCATATCTTGTAACATTGGAACTGAGCCTTTAAGGGTATTCAAGCGACCTT
TAAAAGGCAAAGGTTTAGAAAAATCGGGTACGCTATGCAGTAGTACTGCGGTATAAGGGT
GATAAGGGGTTTCCATAATGGTTTCTTTCTCTGCAATTTCAACGGTTTGCCCGCAGTACA
AAACGTTAAATGAATCTACCCACTTGTAAATACTGAGCATATCGTTACTCACTAGAATAA
TAGACGTACCAAGATTTTTGTTCATACTGGAAAGCAAGCGATAAATTTGTAGCTGTGTAG
TTGATTCCATTGTATTGGTTGGTTCGTCAGCCACGAGCAAGCGAGGCTGATTTGCCACTG
CCATTGCAATCATCACTTTTTGTGCTTCACCTTCGGTAATATCCGTTGGATAGCTTTGCA
TAATATCTTTATGATCTTTTATCCCCACTTTGTGTAGTAATTCAATGGCTTTTTTCTTTT
TCCAACCAAAACGTTCCCACCACTTGCCTTTAAAGCGGATTGTTTCGATTAATTGTTTAC
CAATACGTTCGCTTGGGTCTAAGCAAGAGAGTGGATCTTGGAAAATCATTGAAATCTGAT
CACTAACCAGTTTTCGGCGCTGATAGGGGGAAAGTTTCAGTAATTCAATATCGTTAAAGC
GAAAGCGGTCGGCAGTAATGATCCACTCGTCTTTGACTAATCCGCAGATCACTTTAGCAA
TTAAACTTTTTCCTGACCCTGATTCGCCAACTAAACCACATATCTCACCGCTATCAAGGG
TAAGATTGATATTATCTACCATTTTTATACGCCCGTTTGGCGTGTCAATTTCGATACTTA
AATGTCTAATATCCAGTAATGCCATTGTTTCCCTTCCCTAATAACGATATTTTTCAAGCA
CCCGTATAATGCTGTTTCCAAGCATTGTAATGATAAGTAGAGTAAAAATGATAGCAAATC
CAGGAAGAATGACCGTCCAAGGGGCAACATAAATTAATTCAAGAGAATCGCGGATCATTG
CTCCCCATTCTGGCGTTGGGCTCGTTGCCCCCAGTGAAATAAAGCTCAATGCACTGATGT
CTAACACGGCAATAACAAAAATATGCGCAAGTTCTTTGACGGCAATCACAGTTAAATTAG
GTAAGATCACTTCACGGATTAAATCTCGTTTTCTTGCACCCTCTAATTTTAAAGTGATGA
CATATTCTCTCGCCAGCTCCCGTTGGGTCATTTGATAAATTTTATGGATAAAGTGAGGCA
ACATAGCAAGAAAAATGGCCAACATTGCATTAATGAGCGAGGCCTCCATTAAAGTTGCAA
TGATGATGGCAATCAGCAAAATCGGCGTAAATAAAAAGGTATCAAAAAGATGACTGAGAA
TAAAAATAGATCCACTCCGTTTTGTCCCTGCAATCACGCCAAGAATGCCACCTAAAATAC
CGATAGCAATAGTAATGACCAATGCTGAGCCAACGGTATAGTAGAAGCCGTAGAGGACGC
GACTGAAAATATCTCTTCCTAGATCGTCTGTGCCAAAAAAATGGCTAATCTGACCGCTAT
CACTCCACGATGGTGGCATTAATTCCATTCCGCTAAATTGCCGATCGGCTGCATAAGGGG
CAAGTAAATAGCCAAAAAAAACCAATCCCATCAGAAGAATAAAGAGATTAAGGCTGATGA
GTGCAAAGGTGTCTTTCCTCAACTCTATCCAAAATTGGCGTAAATACGCAGATTCTCGAA
ACTGTTCGGGGTCTTGTGCGAGTAGCATTCTTTATTACCTTTTTACTAATACTGAATATA
ACAATAACATCTTTTACTCTTAATTCATTGTTTGATAGACAGTATAGCATTCTATTCTTG
TTCTAACATCGCCAACAAATGTTGTTTCAACATCGCCTGTTCTTCCTCCGCCAAAGCCCC
ATTTTGCTGATTGCTCACCACAAAAAAATCCTCCACCCGTTCACCAATGGTCGTAATTTT
AGCGTTAATCAAATTCAACTTAAGCTGCCCGAAAATATACCCAATTTGAGCCAACAACCC
CTCTCGGTCTAAGGTAAATAGCTCAAAAGCGGTCTGATTTGGCTGGGAATTTGCTAAAAA
ACGGATCTTGGTTTTTCGCTTAAACGCCTGATGTTTAACGGATTTTTTACTTGGATTAAA
CACTTTCTCCGTATTCGCAAGCAAGGTTTTAACCAATGCCGACTGAATTTGTTCACTTCG
CTCATCATCGAGTGGCTCGCCGTTCATTTCCGTAATAATAAAACTATCCAACACCAAACC
ATGATCGCTCGTAAGGATTTGAGCATCGTGGATACTCACTTTCTTCTGACTTAACGTCTG
TGCAATTCTCGCAAAAAGCTGGGCTTGGTCTTGGCAATGCACAAAAATTTCTGTCGCTCC
CCGTGCATACTGATTGCTAATCAACACCATCGGCAACGCAGGATCTTTTAAATAATGCAA
GGCGTGCCAATAAAGCTGTGTCGGGCTGTTTCGCACAAAATAGCTTTCAGGACAGGATTG
CCAAAATTGCAACATCCGTGTTTTTTGTTCAGCCGAAAGTAACGCCTCAAGTTGTACATA
GGCTTGCTGTTGATGGGCTTGGCTCAGTTGCTGATGATTAATCGTTTCCTCACTGCCTAA
CTGCAACTGCTGTTCGGTAAATTGAAAAAGTTTAAGGAAAAGCGACCGCTTCCAATCATT
CCAAAGGGTTTCATTCGTTGCACAAATATCCGCAACGGTTAAACAGGTTAAAGCAGCTAA
AGCGGTCGGATTTTTCACCACATTTGCAAAAGTTTTCACCACATCGGGATCGTGAATATC
CCGACGTTGTGCCGTAATTGACATCGTCAAATGCTCTGCCACCAACCACGCCATATAATC
ACTTTGCTCTTGAGAAAAGCCGTGTTGTTGAGCAAAAGCACGCATATCTTCCGCCCCAAC
TTGAGCGTGATCGCCCTCTCTGCCTTTAGCAATATCGTGGAACAAGGCTGACAAATAGAG
CAACGGACGGTCTGCCAGTGTCGGAAACAGACGACAACAAAGCGGATGTTTTTCGGCATT
TTCCTGTTGCAGAAAACTTTCTAATTTAAGCATCACCTGAACCGTATGCTCGTCCACCGT
ATAAATATGAAAAAGATCAAACTGCATCAAGCCTTGAATACCAACCCATTGCGGTAAGTA
AGCGGTTAAAACGCCCAACTGATGCATTGGCATAATGGCTCTTTTAACCACATCAGGCTG
AGAAAACAGCCGAATAAAGCGATGTCGAGCTTGAGGCAGTTCACACAACGGCTGGTTTAA
GGTCTGTAACGCCAGCCGAAGTTGTCGCAACGTCGTACTGGCTACACGCACCTGCGTATG
CTGAGTGAGATAGAAGAAAAGATCCAAAATCCGCTCAGGTTGTTGCTTAAAAATCAAAGT
GTTACTACAAATTAGCTGTTCCCCTTGCAAATAAAAATAGTCATCAAGCGGCTGTTTTTG
CTGTACATTTTGCAAAGCCTGTAGCACCTCTTGATGAAAATGATTGAGCAACAATTGCGT
TAATTGCGAAATAGATTGCGTCGCCTGAAAGAAATCTTTCATCATCGCTTCCACAGGCTG
ATTACCCTCGCCCTGATAGCCTAACTGCTCACTCAGTTGTAACTGGCGATCAAACCGCAA
GCGGTTATCGTAACGCTTTAATTGCAAATGCAAGGCAAACCGCATTCTAAATAACGTATG
TTGAGCCTGCTGAAGCTCAATAAATTCTTCAGGATAGAGCAAACCCCGACTAAACAAACT
CTCTAGGCTATATAGCCCATAATGGCGTAACATAATCCAAGAGAGCAAATGCAAATCCCG
TAGCCCCCCCGGACTATGTTTTAAATCAGGCTCAAGGTTATAACTGGTATTATGATAACG
GGCATAACGTTCATTTTTTTCCGCCATTTTTGCTTCAAAAAAGGCTTGAATAGACCAAAA
CTCCGCGTGGAACAGCTTGCTCATCAGCTGTTGCCACAAGGCTTCATTGCCAAGCAAAAA
ACGGCTCTCAAACATATTCGTTGCCACAGAAATTTCCGCTCTGCCCACCTCAACACACTC
CGCCAAGGTTCGCACACTCGCCCCCAGCTGAAATTTGCAATCCCACAAGAGGTTAAATAG
TTGATTTAATTGATTTTGCGTCTGTTCATCTAAAGGCTGTTCACTCAACACCAAAATATC
CAAATCAGACAGCGGAAACATCTCCCTCCGCCCATATCCCCCGACTGCCACTAAAGCCAA
GTCCTGCCGCTCCATCAACCCAAATTGTTGCCAGAGCGTTGTCAGTAAATCATCATAAAA
ATGGCTACGTTGTTCGAGTAAATTTTTGATATCTTCAGTACTAAAAAGGGATTTTTGTGT
GCTATTAAATTGCTGAAGTTCTGTTTTTAAAGTTTGTGTATCAATCATAGCGGTGAGTTT
TAGCATTATTTTACGAAGAATTGTAATGGATTTCTGAGCGTCCACCAAAGAGGATTTTTA
AAGTAAATTGTATGAATAACAAAATTTCTTTTTAGGCTGAAATTCCCAAAATCTCACCAC
TTATTCTATGTTAGAATTCTAGCAAATTTTCAGACAAGGATTTTCAATGAGCAAACAGGG
TAAACCATTTATTTTACATTCCCCCTTCAAACCCTCAGGCGACCAACCGACTGCGATTGC
CAAATTAGTCGAGGGATTGAATGATGGCTTGGCACATCAAACCTTGCTAGGTGTAACAGG
ATCGGGCAAAACCTTTACCATTGCAAATGTGATTGCGACTTTAAACCGTCCAGCAATGGT
GCTTGCCCCGAACAAAACCCTTGCGGCACAACTTTATGCCGAGATGAAAGCCTTTTTCCC
TGAAAATGCGGTGGAGTATTTCGTTTCCTACTACGACTACTATCAGCCTGAAGCCTATGT
GCCTGCCAGCGATACTTTTATTGAAAAAGATGCGTCTATCAATGAGCAGATCGAACAGAT
GCGACTGTCTGCCACCAAATCTTTTTTAGAAAGACGGGATACGATTGTAGTCGCATCGGT
GTCGGCAATTTACGGCTTGGGAGATGTAGATGCCTATATGCAGATGATGTTACATCTGCA
AGTGGGGGAAATGATCGACCAACGCAAAATTCTCTCTCGCCTTGCTGAATTACAATATAC
TCGTAACGATCAAGCCTTTCAGCGGGCGACTTTCCGTGTGCGTGGTGAAGTGATTGATAT
TTTCCCTGCCGAATCGGACGGTGTCGCTCTGCGTGTGGAACTGTTTGATGATGAAATCGA
AAATCTGTCCTTATTCGATCCGCTTACAGGGCATAATTTAGGGCGAGTTCCCCGTTATAC
GATCTACCCAAAAACTCACTACGTTACGCCGAGAGATCGGATTTTAGAAGCGATTGAGCA
GATCAAAAAAGAACTTGTCGAGCGTCGAACTTACTTTATCAAAGAGAATAAATTACTCGA
AGAACAGCGGATCGCCCAGCGTACCCAGTTTGATATTGAGATGATGAACGAGTTGGGCTA
CTGCTCAGGCATTGAAAACTACTCACGTTATTTATCGGGCAGAAAAGAGGGCGAACCGCC
CCCGACCTTGTTTGACTATATGCCGTCTGACGGCTTGCTGATTATTGATGAGTCTCACGT
CACCGTGCCACAAATCGGCGGTATGTTTAGGGGAGACCGAGCAAGAAAAGAAACTTTGGT
GCAATACGGCTTCCGCTTGCCGTCCGCTTTGGATAACCGTCCGTTACGTTTTGAAGAGTT
TGAACGCTTATCGCCACAGACAATCTATGTATCGGCAACCCCTGGACCTTACGAGTTAGA
GAAAAATCCTGATGTGATCGACCAAGTGGTTCGCCCGACTGGTTTGTTAGATCCGATTAT
CGAAGTTCGCCCTGTGGCAACGCAAGTTGATGATTTATTGTCAGAAATTCATAAGCGTGT
GGCGGTAGATGAACGAGTGCTAGTCACCACGCTGACAAAAAAAATGGCGGAAGATTTAAC
CGACTACCTCGATGAACATGGCGTACGAGTGCGTTATCTACATAGCGATATTGACACAGT
CGAGCGGGTTGAAATTATCCACGATTTGCGAATGGGAATGTTTGATGTGTTAGTGGGGAT
CAACCTACTGCGAGAAGGTTTGGATATGCCGGAAGTGTCGCTGGTGGCGATTTTAGACGC
TGACAAAGAAGGCTTTTTGCGTTCCGAACGTTCTTTAATCCAAACCATCGGGCGTGCTGC
CCGAAACCTCAACGGCAAAGCGATTTTATACGGCGACCGTATTACCAATTCAATGCAAAA
AGCGATCACCGAAACTGAACGCCGTCGAGAGAAACAACAAAAATACAACGAAGAACACGG
CATTGTGCCACAAGCATTGAACAAAAAAGTCGGCGAGTTGCTTGATATTGGGCAGACGGA
TAAACCGAAACGCAGTAAGAAATCTGCAAAATCAAGCGATGATCAGACCGCTTACACGCC
GAAATCTCGCAAAGAGTTAGAAAAAGAACTGAAAGTGCTTGAACAACAGATGAGAGATTT
TGCTAAAGATCTTGAGTTTGAAAAAGCGGCTGCGGTGAGGGATAAGATTCATCAGTTGAA
GGCGTATTTGTTAGAACTTTAAAAGTAATTTAAATTACTCATAAAGAATACTAACCATAT
TGAGATTTATACAGTATCAATCACAAACTCAAACCAATCAATCACATCTTTTTCGTGAAT
GCCGTTGGGGATTAACACCCCTGCTTTTTTTACTGAATTGGGATCTTGTGAAATCAGTGG
GTGCCAATCAAACAACGGCTTGCCTTCATAAATCAGTCGATAGGCACAGGTTTTCGGCAA
CCAGCCAAAATCGGATAGGTTCTTTTTGGTGAGCTTGGTACAATCTTTTTCGATTTTGCA
ACGCTCCGCATAGTTGCTACACCGACCTGTATTCACATCAAGCAAATTACAGGCAACAGA
GGTGTAATACAGCCGTTCCCGCTTGCCTCTGCCTTGAATATATTTGCGGTAGCAACACTT
ACCACAGCCGTCGCACAGGGCTTCCCACTCTGCTTCATTCATTTCAAGCAGTGTTTTAGT
TTGCCAAAAAAGCGGTGTGATTTGAAGATTTTTTTGCAACATTAGCGAATAACAACCGCT
GTGCCGGTCGCAACCACAATAAACATTCCTTTATCACCGCCCATAGACTGATATTCCATA
GACACCCCGACAACGGCATTTGCATCTGACACGACTTCACCAAAGACTAAGCCTTTGTAC
TCAACGATTTGATGATTTTCAATATTTGGAGTTGTGGTAATAATCATAATGTTCCTATTT
CAATTGCTGTTTCAGGGATTGTAATGCAATCGCTCTATGGGAGATTTTTTTCTTCTCAAC
AGTTTCAAGTTCTGCAAAGGTGCAGTTTTTAGGCGGATAGAAGAATAGTGGATCGTAGCC
AAAACCGTTTGAACCACGCTCCTCGCGTAAAATTTGTCCGTAACATTCGCCTATGGCAAT
TTTTGGAGTCGGATCAGTCGGGTGCTGTAACATCACAATGCAACTGACAAATTTTGCCGT
GCGATCTTCATCGGCAACATTTTCCATTTCAGCCAATAATTTTTGGCGATTGGCTTGATC
GTTTCCTTCTTCACCTGCATAACGAGCAGAATAAAGCCCTGGTTCACCGCCCAATGCTTC
AACCGCTAAACCAGAGTCATCGGCAATCGCCGGTAAACCTGTCATTTGTGAGGCATAACG
GGCTTTAATCAATGCATTTTCTACAAAGGTTAAGCCTGTTTCCTCTGGGCTTTGAATGTC
AAATTCACTTTGGGCAATCACGTCAAAGCCAAATTCAGCTAACACATCAGCCATTTCTTT
CACTTTTCCTTGATTGCCTGTGGCAAGGACAATTTTGGTTTTGTTCACTATCTCTTTCCT
CATATTGAAATTTCTGAAACTATGAGCATTCACAAACACAGTTGCTACCTTAAAAATTGT
TTGCTAGGACGCCAAGCGTGGCGTCCCTACTAGGTTTAATGTCGGCGGTTTAATACAAAC
TCGGATCGCTCTCATTCGGTCGGGTTTTAAAACGACGATGTAGCCACATATATTGGCTCT
GAGCTTGCATAATCTCGCTTTCTACGACCTTGTTCATTAAGGTTGCAGTATCAACGTCAT
TTTTGCACTGGCTAAAATCTACTGCAGGCCTGATTTTGACGGTATAACCTGAAAAATCGT
CGTTTCGCATTGGGGTAAATGGCACAACGATACTATTTGGGGCGGAACGTAATAACATTC
TCGTTCCAGCTGTTGTACACGCTTCTTTCACCGCAAAAAACGGCACAAAAACGCTGTTTT
TGCGTCCGTAATCGTGATCGGGAGCATACCAAATGGTTTCCCCTGCACGAAGAGCTTTAA
TCATACCGCGTAAATCTTTGCGATCTAGCATGGCTTTGTTAGAACGTACTCGCCCACGAA
ATTGAATCCAATCTAACAGCGGATTATCATTCGGACGATATACGCCAATCCCTTGATGAT
GAAGCCCGACAATTCTTGCCCCAAGTTCAAGGGTCAGAAAATGAACACCGACAAAAATAA
TCCCCGAACCCTCAGGCTGATTTTTCAGATGTTCCAATCCTTCTATTTTCGACCATTTAA
GAATACGTTCATCTGACCAAAACCACGCCATCCCTGTTTCAATAATTGCCATTCCGACGG
ATTCGGCATTTTGAGCTAAAATTTCATCAATTTGACAAGCGGTATAATCTGGGAAGCAAA
GTTCCAAATTCCGTTTGGCAATTCGCATACGGCGTTTACCAAAACCTAATCGGGTAAACA
GTTTACCTAAGCCCTTACCGACTTTCGCTAAAATAGGGTAAGGTAAGCATAAAATCAGTT
TGAAAATTCCCAATCCTAGCCATAAACCCCAATACTTTGGATGTAAAAAGGCTCGCTGAA
AAGGAGGAAGTGGTTTATCTATCATTATGTTGTTTCCATTGATTTCACTGACAAGCGAAT
CCACTCCAGTGCGATTTCTCGATGAGCAATGAATAAATTATACACGGCATCTTCACTTAA
TACGCCTCGAATCATCTCTGAGGGAATTTCCCCTCGTTCATCAGCATTATAATCTTCTTG
CCACTGTTCAGCATAATAATTTTCTAGCTCTCGGATTTTTGGTAAAAGAACTATCCACGA
CTGTTGAAGCTGTTCCATTTTATTCATTAGGCTATTTGCTTCATTTAAAATCTGTTCCAT
TTCATGAATTTTTGCCAAGCGAGTTTCTGATAACATAGAATACTTCCCATAAATATCGTT
GGAATTATAGTCAAAAAAACCAGAAAAGTGTTAAGTAGATCAAGTTTTTGAAAGTTACTT
AGATTTAGGGGTTGAAATTTTAGGGGGAAAAGCATAATTTGAAGTCATCCATTCAACGAC
CAATAAGGTCATAATAAAAGAGGTACATGCTATGACAATCAATATTTCAAGCAAACAAAT
GGAAGTGACCCCTGCAATTCGTACGCACATTGAGGAGCGTTTGGCTAAACTGAATAAATG
GCAAACTCAGTTAATTAACCCTCACTTTATTATCCACAAATTACCAAATGGTTACGAAGT
TGAGGCTTCTATTGGAACCCCTGTTGGCGATTTATTTGCAAAAGCACACGATGAAGATCT
CTATAAAGCTATCAACGAAGTAGAATCAAAACTTGAAACCCAGTTAAATAAACAAAAACA
TAAAGGTGAAGCACGCAGAGCAGATGATAGTATTAAAAAAGCGAATGAAGCATTATAGAT
GGCGTAAATATTTGTATCTGAGATAGCATATCGAAGCACTGTTATTTGTACATCTATCTC
TAATTCTAAGTATCTTCATTTTAAACTTATGGTGGTCGCTTAGGCGATCACCAAAATCAA
TAAGCTGGCTGTTTCTAGTTTAGAGTTAGCATGCTTCATTTTTGCCACCTCATTAATTGC
GGCAAGTAGGCAAATTTGTTTGCTGATCTGCCAAAAACTATGCTATTTAAAATGTCACAT
CATCAATTGGAAATACGTTTCTTTCCTTAATTACTCGACGGATTACATCACCTAGAGATT
CAATAACACTTGTCGTATAATATGCCGAATTCCTGCTCACCTATAAAAATACCTGTATCT
AGATGTATTATCACAGAAACAGGTATTTACACAAATTTATTCCATGCTCTATAGAAAGTT
AGAACTTCATCTCTACTGAAAGGACATAGTTTCTACCAGGTGCGGCATATCTTACGTAAT
CTTTCACATTAGTGTGCTGGTGAATAGCGTTAAGTGAAGATTGACGTACGGATTCCCAAG
TGGTGTAACGGTAATTCATCAGGTTATATACGCCAGCTCGTACCGTTACATGTTTCCAAG
GGGTGACATATCCTGTTAAGTCAAAGGTATGCCAAGAGCGTGTTCTTTTTTTCGTAGCAG
TTCGTTCATAATTGGCAAAACCGACTTGTTCATTACCTCTTAACTCATCTGGATTTTTTC
CGCTGGAATGAGTCATTGTTAGATTCACGCCCCATTTTTCATCTGGTTGATCGTAACCGA
TCCCTACGACATAGCGAGCAGGCTGAATGGTGTCTAACAATGGGGTACGAATGTTCATAT
ACCCAGGATAATTTTTCACCTCTTTCACTCGCATTTTGCTATATGCCAATGTTGTATAAA
TGCCCTCTGGAATCTTATCAAATACCCCATTCCAATCTAACTTACCAATCAGATTAATAC
CGTCTAATTTAATATCTTGCACATTAAAATAGTTAATCATTGATTGAGTTTGGTGCATTT
TTTCTGCTGGGGCAATCAACTGTTTATAGTCATTTTTGAAATAACTGACTTCAACGATAC
CAAAATCACCTTTGAGTGTTGCTGCAATCTCTTGGTTTAAGGATTTCTCAGGAGATAACT
TCTCTGTTTTTTGGTAAGCATCGCTCGAACCTGCCATTGCACCATCATAGCGTAAGCCAA
ATAGCTCTTGGAAACTTGGTACTCTAAAGCCTGATGATGCTCGATAAGAGAGTGATAGGA
ATGAAGTTGGCTTAGCGACTACGCCGACATTCCACGCACTGTTTTTATAATCGCCTTGAT
TTGCCCAGCGGTGAGTACTGCGGAATTTATGCTTATCGAAACGGTAGCCTAAACCAATAT
CCAAATATTTGGTTATGGCAAAATTATCTCGCAGAGCGATGTAGTGATTATGTCCTTTGA
TTTTGCTTGTAGCACAATCAGCCCTGCCTGCAATAGTGCCACTATAATTACATTCATTTT
TACTATAAATTGCCTGATCTTTTAGCTCATAGATGTAAGGATTATTTTGATAACCGTTAC
CATTAATGCGATGCCAAGTTCCCACAGAAAACTTACTCAAAATTTCGTGGCGTTTTAAGG
TGGAATTGAAACGGTCTGAACCTAATAACATATTTAATTGATGTTTACCCAATCCCGTTT
GTACGGTTTTATCTAACGAGAGCTGAATAGTGTCGTGTTTTTCTTCATAAGAACTTTGCT
CATTTTTAGTTGAGGACCAAAGTTTATCAAGAGTTGCACGGCAGTTCTTATCTATGGTTG
GATATTCGGAACAGTTGTTCTCTCTCAAGCGGGTAGATAAATCAATTTTTTGCTGATCGA
AACTCAAAGAGAGGCTATCAATCAGACGATCTTTATCTTGATTGGTATAGCGATATAAAG
CACCTAAGCGATCACGAGTGTGCCACTCATCAATAAAACGAGCTTTTGCCCAACGTAAAC
CTTTTGATGATTTCACACCATCTTCTGTAAAGTAGTCAATAGCAACACCATCTAAAGCAT
TACTACGATATAACCCTTTAGCATTATTCATTGGATACCACGTATTACCATTTTTTAAAT
CTGATAGCTGCCAATAAGCAGGATAGGTCATATCGCGAGTATCATAGCGTTGCTTGCTAT
GTTCATAAACACCAGCCACATAATGTTTTGGTGAAAGGCTATAACCTAATTTAACCAACC
AAGAATCGGATTTATATTTCACTGGATCAGGCAAAGCTCGTTCTTCACCTGTATATTCTT
TAGCACTAAGTTGCTCAGTTATATGCTTCTGACCATCATAAGACACTCCAACCTGCTGGC
GTGGCTCGCAGTTCAAACTTGGACAATCATTCTTAACTTTAAACCAATTGCTATCTTGAG
GATTATTATCTGCGAGAGCCACTCTTTGAATACGCTTAGAACGACTTTCCGCATCCTTAT
GAGCTTTCGTTTCTTTACCATCACGATGAGTGTAAATCACAAGTGCATCAAAGCCATTAT
GACTACCCGCAAAAGCAAGTGAGTTTAGCCATTGCTGATTTTTACTACTGTAAGCACTTT
TGGTATCCAATCCCCAAGATTGTCCTGGCTTAATAATGTCGCTTACCTCTTTGGTACGGA
ATTGCACCGAACCGCCTAGCGAGCCACTACCAAACTCAGAAGAGCTAGCTCCTTTACTAA
TTTGGATTGAACGCAGATTTTCGTATTCTATTTCATTAATGGCACCGCTTGAGGAACGTG
AATATTGGCTTACATAGGATTGAACCTGTGGCAAACCGTCTAATGCCAAGCCCACACGAT
TACGATCTACCCCGCGAATTGAGTAGCCTGTCGTTGCACCTCGTCCCTGTTCTACCACAG
AAATACCGGGGTCGTAACGAGTCAGATCTCGCATCCCTAACACTTGATCTTTACTGAGTG
AGTCTGGCGTTTTCACCACTTTCCCTAAGCCTGTCACTTCGTTCTCTTTTTTATGCACTT
TCTTTTTGGTACCTGTGACATAAACATCGTTCAATTGTACCGCTTGTTCTGCATAGCTTT
GTGCGGCAAAGAGGCTAAGAAGAGCAAGGCTAATAAGATTTAATTTATTTTTCATAGCAA
ATTCCTTATTATTTTTTTACTTGTTGTTTTGCACCAAAGACAGCACCTACACTGCCATTG
TCTGATTTATGGAAGAATTGTCCGCCAAGCTCTGCTGCCGTTGGACCATAGAAGCCACCA
TTAACTGCTACATCGCTAAATTTCACATTGTCATAACGTGAACTGCCTGAGTCTAGAGCG
AAGCCAGCATCTGAGGTTTTAGCTTTTCCGGTAAAACCATTACCATTAATTTTTGCATCT
ACGGTAAATACAGGATTTACACCGTTTTTATCAAATAACTTACCGCTTAAATTTTTGCTG
CCAAAATCAACATCAAATTCTGTGCGATAGCCAGCCTTTCTATCATCATCTGCTGTAGCA
ACCCAGTTATTTTCTTTTGAAACCTGAGCATCCCAAGTACCAATATATTTATAGTTTCCG
CCTTTTGGCATCTTATCTGTTGCGGTACGTTCGCCTTGTAGGAATAAACTATTATCTTTA
GCTTTTTCGCCCTCTGCTTGTTGCCATAATTGACCAAACTTCATATATTCTAGATTACTA
CAGCAGGCTACGGCTACCATTGTTTTGCCATTGATTTCAATAGTGTGCTTATTTGTAAAC
CCGCTACCTGCCAGCTCCATTTTTTGTCCATCAATAATCAAAACAGAGGCATCGCCAAAA
TTGGTAAGTTCTGAAATACTGAAATTAGTTAAATCAATTTTGGAGGCATCAATAATACGA
ACGGTGTCAACATTAGAGCCATTGTGTTTTGCTGAAAAAACGGCAAAAAGAGATTTGTCG
TTGGCTACAAATTTACCGGCCATTTCTTCCGCTTTTGGACCATAGAAACCACCTTCTAAA
GACTGAGAATCGACACTAAAGAAGTTATATGATTCACCTTTCCCTTTGTTTTTATCACTT
GCTGTAGCAGAACCCGTAAAACGATTGCCTCTAATATCAGCATTGACTGTATAAATCGTT
TTCTCTTTATCGGATAACTTACCTGTCATTTTTTTAGTTGCAAAATCAACTTCAAACTGG
CTAGTGTATTTATGCTTTGAAGGTTTCGCATCTCCTGAAACCAACCCTGCCCGTTTACCT
ATAAAGTTAGTATAATAATCATCGTTTAAATAATTAGGTCTTCCCTCTTCATTATTTAAA
TTCGCATTGGAAGTAAAATCCCAACTTCCTTTATAAGTTAAAGGCTGATTAACGGGTAAT
TCTTTTGCAGGTGAATTACCTTTATAATACACATATCCCTTTTCATTAAAACCAGAGTGT
TCCCCATCAATAACATATCCTGAGCGAACGTACTGAAGAGAAGAATCTTTTGTTTTTACA
TCTGGATAGCTATATTTAGAAGAATTTGCTTGATATGGCACATCGTCCAAATTTCCGTTC
GTAATCACTTCTATATCTGAAATATCAACTTTCTTATTTTCAAAAGAACTCACCGGAACC
TTTACAACATACCCCAAAGCAGGTTCCATCAATTCCCCTAACTGTTCTTTTACTTTCTTA
TCCGTTTCCACATCCTGATACTCTTCTTTAGACACGCCCGTTGTCTTATTAGGCTGAACA
TCTTCTAAATCAAAACTTCCTTTTCCGCCAGAACAAGCGACAATAAACAGCGAAGTAAAC
GCTAACGCATAGGGATTAAGTTTAAAATGCATATTTGCCTCCGATATAAAAACACTGCAT
TTATTTAGTTGGTTGGGTTACAAAGCCAATTTTGGTTAGCCCAACATTTTGAGCTAATTC
AAGGACTTTCACGATATGTTGATATTCCACGGAAATATCCGCAGAAATAGCAATAACGGT
ATTTTTATTTTCCTGAAATTTTGTCAGAAATGATTGTTTTAATTCTTCTTCATTCACTAA
CTTCTCACCTAAATAAATGCCCGTAGGATTAATCGCCACCCTGAAAATATCTTTTGCTTC
ATCTTTTTTCTCAACATTGGCGGTTGGTAATTCAAGTGGGATAGATTGCGTTAATATAGG
CATTGTGATCATAAAAACAATTAATAACACCAACATTACATCTACTAATGGCGTGACATT
AATTTCTGACATTACCGAATTTTCATTTTTATCAAAACTTCCAAATGCCATTATTTATTT
TCTCCATAGTGATGTAATAAATAGATAAATAACTCGTTTGCGTAATGATCTAAATCTTGA
GAAAGATTACGATTAAGGCGAGTAATTAAGTTATAGGCAAGTACTGCAGGAATGGCGACA
AATAATCCCATTGCCGTTGCAACTAATGCCTCCCCTATAGGTGCAGATACGGTTGCAATA
CTGACTTGCCCTTGCTGACTAATATCCATAAGTGCATTAAAAATTCCCCAGACTGTGCCA
AACAATCCAATGAAAGGGGCAACCGCACCAATAGAAGCTAATGCAACTAAACCGCCATCA
TATTTACGCAAAGATTGTGTGATTGCATTTCGCAAATGTAACGTCAGGAAATCTTTAAAT
GGAAGTTGATGAGATAAATGGTTCTTTTCTTTAGCTTGATATAATTCACATTGTTTAAAA
GTTAGCTGTAAAATATCTGCAATTTCAGACCGCTTGTTTTGAATATATTGCTCTGCTTGA
GTAAGATTTTCAGCAGATTTTACTAATTGAAAACTTTGTTGATTATTTTTTCTTACACCC
ATCATTTTAATTAGACGGATTAAAATAATACTCCAAGATAAAATACTCATCACGACTAAA
ATTCCAAAGGAAATAGAAAGTACAATATCTTGTTGCTGAAGAAGTTGAATTAAATTCATA
AATTACCTCAAATAATTTAGGCGGCTGCCCCACATTTAAAATGAATACTGAAAATCACAC
TGCCTACGACTGCACTATTATTTACTTTAGCTGGTTGATAGGTGTGTCCCGATGCCATTC
TGCTTGCTTGATTATCCAAACGTTTAATACCTGAAGAAGATAAAATCTCTACATTTGTTG
CTTTACCGTTCGTTCCTATTGTTACCTTTAATTTCACACTGCCTACATCATCAGATTCAT
CAGAAATATCTGAACAACGACCTCGCATTGCACTGCCATAACCTGCACCAAGAGAAGCAT
CTACTTTGGCATTTCCGGTCACAGACTTACTCCCTTCAACACCATTTTGATTTCCTTGTT
GATGATTTTGGGCAACTTGGCTTGTGTTTGTTTTTTTATCTGATAGAGGTTTAGGCGATA
ACTCTTTCTTTTTCTCTACTTTTTTGGTGAGCTTTTCTGGGGATTTTTTTATCTCTTTTT
TCACTTTTACTTCAGGTTTCTCCTCTTTTTTAACGAGATCTGCTTGTGAAACATCTGCTA
CTTCTGTACTGAGTATTTGCTCTGGCTCTTGTGTCACCTCTGGTTCACTTTCACTTTTCA
CTTCAATGGGTTCTTCGCTTCCTAAATTTACTTCAACCATTTGTAAATTTTCTAAGTCCC
CAAAATGATTGAGATCTCTATCCCAAGATAGTTGTGAAATCGTATATGCCAACCCGATAT
GAACAAGGGTTACAGATAAAAAAATCGAAATGTTATAAAACCTGTTATAAAACCATTGCA
ACATAATATATGAGTATATTAGAATAAATCCAGTGATCAAATAAAAATCATTATCAATAT
GATATCTGATAATTTTGACAATTACAACATTAATTCAAACAATGTAAGCACCAGTTAAGT
TATTGTTAATAAAAATCAACAGTCTTGACATTGCTTCATGCTTTTATAGGAACGTTATGA
ATCACTCGTTTATTAGTGCAACACTTTTATTAGTCTTAGCTAACTACTCTATAGCAAAAC
TATCTCAGGATAGTATTACTGAACATCTAAATGATAATAGAGTCCAAGCAGAAAAAGCCG
ATATCCTCATTCACAGCCATCAATTTAAGGTTCATCAAATCGCTAAGGAGGAAACGGATA
AGAGTAGTATTACAATGACTTCAAAAGAGTTGGTAAAATATCCAGATTTAGTGATAAGAG
CATTATTGCCTGCGGTAATGCAAGGTAATATTGACAATGTCGAATTGCTTTATCCCATTT
ACCAACAGCTTCCTGCACAATTTCACGACCCAATTCTTACCAAATGGGCATCGGCAATTG
TGGCAAAGAAAAATCAGCAACATACGGAAGCGATCAAGTTATATCGTCAGATCCTTGCCG
AACAAGCAGATATTCAGCCTGTTCGCTTACAACTTGCGGTAGCTTTATTTGAAAATAACG
AATTGGAGGCTTCGGAAGATCAGTTTAAAAAACTGCGTTCAGAACCGCTTATCCCTGAAA
TTACCCAACTTATCGATCAATACATTAATGCGATAAATCGGCGAGATCGTTGGACGTTTT
CGGGTGGCGTGACTTATCTTAACGATCCTAATATCAATAATGCACCGAAAGCAGGAACAA
CCTACGGCAACTGGCACGCACCAAAACGAGAATCGGCAGAAGGTGTCGGTTTTAATTTCG
ATCTCGGTAAAAAATGGTCGTGGGGAAATGGTTTCTTTAATGAACTACGTCTTGCTACCA
ACGGCAAATACTACTGGGATAATAAAAAATACAACGAAATGAGCTTACGAGGCAGTGTGG
GGCTAGGTTTTCAAAATGCAAAATATAACCTGAGGCTGTTGCCATTTATGGAACAAACAC
TTTATGCAGGTGGCTCTAATCAAAGTGATACATTAAGACGTTTTTCTAAATCAGGCGGTT
TAACCCTTGAAACAAACTATTGGTTATCACCTAAATGGCAACTCAACACTAACTATGAAT
ATGCCGAACAACGCTATGCAAGTCGCTTGCACCTCAATGGCAATTATCACTTTATCTCTG
GTGGGTTAGTTTATTTAGCCAATGCAAACCAATATTGGTTTGCAAATTTAAACTACAATC
GCACCGCTACTCGTGATAAAGATGATAGCTTTTTCCGTCGGGGAATTAGTTTAGGTTGGG
GACAAGAATGGGGCAAAGGGTTTTCTACTCGCCTTTCCGTAAGTGTAGCTCAAAAACGCT
ATAAAAAAGAGGCGATTTTCCGCATTATTCAACGTAATAAAGAATATGGCTTCAATGCAT
CAATTTGGCATCGTGCCGTGCATTTATGGGGAATCACCCCTCGTTTAACCTACAATTTTA
CTAAAACGCAAAGTAACCACGTTCTTTATAGCTATGATAAACATAGGGTGTTTATTGAGT
TGAGTAAACAAATTTAAACTTATTGTTTGTTATACCTCTGCACCTCACTCTGCAAATCCA
ACCCTTTCAACCACGCCATTTTTTCTTTGATCTGCTTTTCCATTCCACGTTCGGTTGGGA
AGTAGAATTGAGTGTCTTTTAGTTCAGGGGGGAAGTAGTTTTCCCCTGCGGCGTAGGCGT
TAGGTTCGTCGTGGGCGTAGCGGTATTCTTCGCCGTAGCCTAAGGATTTCATTAAGCTAG
TCGGTGCGTTTCGCAGATGTTCGGGAACATCGTAATCCTTGCCTTCTTGGGCTAGGCGTT
TGGCTTGTTTGAATGCGGTGTAAACGGCATTACTTTTTGGGGCAACGGCAAGGTAAATCA
CCGCTTGGGCGATGGCTCGTTCGCCTTCGTAAGCCCCCACTCGAGTATAACAATCCCACG
CTGCAAGGGCGACTTGCATTGCTCTTGGGTCGGCATTGCCTACATCTTCTGAGGCTATCG
CAAGTAGTCGGCGAGCAACATACAGTGGATCGCCTCCAGCGGTTAAAATACGAGCATACC
AGTACAATGCACCGTCAGGGGAAGAGCCTCGAATGGATTTGTGTAAGGCGGAAATCAGGT
CGTAATAGCGGTCGCCACCTTTGTCAAAACGGGCTTGGCGTTCGCCTAACACTTCGGTGA
GCAAGGCTTTATCCAGCAATTTTCCTTGTGGCAATTGTTCTGCCATATCGCACATTAATT
CAAGGCAGTTGAGAGAAAAACGTCCGTCGCCATTGACGTAGTCCGCCAGCAGTTGAAGCA
CATCATCTTGAATGATGAGCTTTTCATTGCCTAATCCACGTTCTTTGTCTGCAATGGCAT
TTTGCAAAATTTTTAGAATATCGACCGCTTGTAGTGGCTTGAGAATGTAAATTCTTGCCC
TTGATAGCAAGGCGTTATTCAGTTCAAAGGACGGATTTTCAGTGGTTGCACCGATAAAAA
TAATGGTGCCGTCTTCAATATGGGGTAAAAAGGCATCTTGTTGGCTTTTGTTAAAACGGT
GAACTTCATCAACAAAAAGTAACGTGCGTCTGCCAGATTGTCGGTTGAGTTTGGCTTTTT
CGATGGCTTCTCGGATCTCTTTGATACCGCTAGTAACAGCTGATAGGCGTTCAACTTCGG
CATCAAGTTCATTTGCGATAATTTCAGCAAGGGTGGTTTTGCCTGTTCCTGGGGGACCCC
AGAAAATCATTGAGTGGCTATGCCCTGCTTCAATGGCTCGGCGAAGGGGTTTGCCTTCGG
CGATCAGGTGTGATTGTCCGACATATTCAGCTAGAGTGCGTGGTCGCATTCGAGCGGAAA
GGGGACGAAAATCCGCAGAAAAATCGAAAGATAAGCTGTTCATTAGCGTAAATGTAGCCC
TCGGCGTATATGTCGCATCAGTAAGAAAATCCACGGCCATAAGATGCCGCTTATGATCGC
CCCGATGATTTCTTGGGTGTTAAATTCTGCACTATGTAGCACTAGTTCGATAAAGAAGAT
AAAGAAACGAATAAGTGCGATATATGCCATCACAAGTAAGCTCTGTAACCATAACGAGAG
ATTACGCAAGATAAGATGATATTTAGCAACAAAATAGATCGCAATTGACAATACTAACGC
GTGAATGCCTAAAATTGAGCCTAAGATCAGATCCCAAACAATTCCTGCTAAAAAAGCGGT
GCCGACACTAACTTTATCAGGCAGAGCTAATACCCAGTAGATAAGCACTAATACAACCCA
AGTTGGGCGTAATCCTTGTAAATCCACAGGCCAAGGCATAATCTCTAGGACAAAAGCGAT
GACGAAAATGAAGGTCAGCACTAACATTTGGAAGATCATATTTTCACGCATTATTCTGCC
CCTTGCTCTGTGCTGTGATTAATACCGTTATCGACTTCTGGCTGTGTTGCTGGATTTACA
GTTTCTTCAGGTTCGACAGTTTCTTCTTTTTGTTCATCACTACTTACTTGTTCTTTTTTA
CTATTTTTCAAGCGGTCTAATGGGTTTAGACTTTTACGTCTTTCTTCCACAGCATCACGC
ACATCTTGCGGTGAAAGGCTTGATGCATTGCGGATTTCTTCGCTTGTTGGCCATAACAGT
AATAAATAACGCAGGCGATCAAGTGAGGCGAGCGGTCTAGCCGTTGCTCTGGCAAAATGG
TTTGAACCATCATTTTGTACGGTTTCAATTACGGCAACGGGATAGCCCTCAGGGAAACGT
CCGCCTAAGCCAGAGGTGACAAGCACATCACCTTTGCCAATATCCACGGTTCTTGGTAAG
TTATCCAAAATCAATTCATTGCTGTGTCCGTTGCCATTGGCTATTGCTCGAACATCGTTA
CGCAAAATTTGTACGGGAATGGCGTGAGTGACATCGGTTAAAAGTAATACTCGACTACTG
TTTTTCCCGACAGAAATCACTTGCCCCACAACGCCTCGTTCATCAATTACGGGCTGACCA
ACAAAAGCACCGTCACTTTGTCCCTGATTTATTACTACTTGTTGGCGGTAAGCGTCCATT
TCTGCGGTCAGCACTTCAGCTACTTTTTTATATTCATCTTGGCGTAAAGGGGAACTGAGT
AGTAAACGTAAACGTTGGTTTTCCACTTTGAGTTGATCGAGTAGCAATAAGTCTGCGTTC
TTTTCACGCAGTTGTTCTTTTAATACTCGGTTTTCAACTTGCAGTTTTTGACTGTCGATA
AAGTTGTTACTTACACCGTCTAATACGGTGCGAGGGGTATTTGCAAAATAATACAAGCCG
CTGACCGCTGTTTCGAGGACATTACGCATTTGGATCATTGCACTGCTTCTACCATCAAGT
AAAATCAGGCTGATAGAGATCGCAATTGCAAAGAATAGTCTTACGCCTATAGGTGGTGCT
TTCGCAAAAATTGGTTTCATATTTCAGTTATATTTAATGGATCTTGTTAAATGCAAAATG
GACAATAGCCGTTGATATTGTCCATTTTTATGCTAATAACTCAAGGTTGAATTAGTTGTC
GTCACTAAAGAGATCGCCACCGTGCATATCGATCATCTCAAGTGCTTTACCGCCACCACG
AGCTACACAAGTTAATGGATCTTCGGCAACGATAACAGGCACGCCCGTTGCTTCTGAAAG
TAATACATCAAGATTTTGTAATAAAGCACCGCCACCTGTTAATACCATTCCACGTTCAAA
AATATCGGCAGCCAACTCTGGTGGACATTGCTCTAGAACCCCTTTTACTGCATCAACAAT
GCCTGTTAAAGGTTGTTCAATCGCTTCTAACACTTCTTTTGAGCTTAACACGAATGTACG
AGGCGCACCTTCTGCAAGATTGTGACCGTGAACTTCCATTGTGCGAATTTCATCTTGATT
TTGAATATAAGCTGTTGCTATCTCTTTTTTGATACGCTCTGCAGTTGTTTCACCAATCGC
AGAACCATAGTGACGGCGAACGTAAGCGATGATTGCTTCATCTAATTTATCACCACCAAT
ACGCACCGAAGCAGAATGAACGATACCGTTTAATGAAAGTACCGCAACTTCTGTTGTACC
ACCGCCAATATCAATTACCATTGAACCAGCAGCTTCTGCTACAGGTAAGCCTGCACCAAT
CGCAGCAGCCATAGGCTCTTCAATTAAATAAACTTCACGAGCACCAGCACCAATCGCCGA
CTCTTTAATTGCCTTACGCTCTACTTGAGTTGCCCCTGCTGGTACACACACTAACACTCG
AGGACTTGGACGCATAAAGTTATTGCTATGCACTTGTTTGATAAAATGCTGTAACATTTT
TTCTGTCACATAGAAATCAGCAATCACCCCGTCTTTCATCGGACGAATAGCCAAAATGCT
TTTTGGTGTACGACCTAGCATTGATTTTGCATTACTACCTACTGCTGCAATACTTTTTGA
TGAACCAGCACGATCTTGACGTACCGCAACTACCGACGGCTCATCAAGCACGATACCCTG
CCCTTTTACATAAATTAACGTGTTTGCAGTACCAAGGTCAATTGAAAGGTCGTTTGAAAA
TAATCCTAGAAATTTCTTAAACATAAAAGGGATCCATTAAATTTAGTTAAAAGCGAAATA
AGCCCATAGACTTAGGGCAAAAAATTGGGCATAAATATAGCAAAAAAGTCCTAATAACTC
CAACGAATAATTTATCTTTTGCAAGTTTTATTACGAAATCCTCCGCTTGTAAAAAATCGG
TTAAATGATTTTAAGATTTCTTCAAAATAAACGTGAAAAAAATCCCCCAAAAAGTTAAAT
AAATGGTACATTTGCAACGTTTTAATTCATTATTATTTTAACCAACCTACAGGAGTCTTT
ATGCTTATTGGTGTACCAAGAGAGCTGTTAGACGGTGAAACTCGTGTGGCAGCAACGCCA
AAAACCGTAGAACAGATTAAGAAACTTGGTTTTGAAGTCATCATTGAAGAAAATGCTGGC
TTTAAAGCAAGTTTTGAAGACGATGCTTTCGCTCAAGCAGGTGCGACTATCGGCAACGCA
CAAGCCGTTTGGAATGCAGACATTATTTTTAAAGTCAATGCACCAACCGATGCCGAAATT
GCATTAATCAAGGAAGGGGCAACGCTTGTGAGCTTTATTTGGCCTGCTCAAAATCCTGAA
TTAATGCAAAAACTTTCTGCAAAGAAAATCAATGTGTTAGCTATGGACGCTGTGCCGCGT
ATTTCTCGTGCGCAAGCCCTAGATGCTTTAAGTTCTATGGCGAACATTGCTGGTTATCGT
GCCGTTGTTGAAGCCGCTCACGAATTTGGTAGCTTCTTTACAGGTCAAATTACCGCCGCA
GGTAAAGTGCCACCTGCGAAAGTACTTGTGATCGGTGCAGGCGTTGCAGGTTTAGCCGCA
ATTGGTGCAGCAAACAGCCTTGGTGCCATCGTGCGTGCGTTCGACTCTCGTCCTGAAGTA
AAAGAACAAGTACAATCAATGGGTGCAAGTTTCCTTGAAATTGATTTTAAAGAGGAAGGT
GGCAGCGGTGATGGCTATGCAAAAGTGATGTCGGAAGAATTTAACCGCCGTGCATTAGCA
CTCTATGCTGAACAAGCAAAAGAAGTGGATATTATTATTACCACCGCACTTATCCCAGGC
AAACCAGCCCCACGCTTAATTACCAAAGAGATGGTTGCCACAATGAAACCAGGTTCGGTG
ATTGTGGATTTAGCGGCTGCAACGGGCGGTAACTGCGAATTAACCCAAGCAGGTAAAGTG
GTTACCACAGAAAACCAAGTGAAAATTATCGGTTATACCGATTTACCAGGTCGTTTACCA
ACTCAATCATCTCAACTTTACGGCACCAACTTAGTCAATCTCTTGAAATTACTCTGCAAA
GAGAAAGATGGCAACATCAATATCAATTTTGAAGATGTAGTATTGCGTGGCGTTACCGTA
ATCCGTGATGGCAAAGTCACTTGGCCAGCACCACCAATTCAAGTATCTGCACAGCCACAA
CAAAAAGCGGCAGCAAAACCTGCGGAGAAAAAAGAAGAAAAACCGGCAGATCCACGCATT
AAATATGGCTTGTTAGCCTTAGCGGTGATCGCATTCTTGTGGTTAGCTTCTGTTGCACCT
GCAGCATTCTTATCTCACTTCACCGTCTTCGTTCTCTCTTGCGTAGTGGGTTACTATGTA
GTTTGGAACGTCAGCCACGCATTACATACGCCATTAATGGCAGTAACCAATGCGATTTCA
GGTATTATCATTGTCGGTGCGTTACTACAAATCTCTCAAGGCAGCTTCTTTATCAGCGTA
CTTGCCTTTATTGCGATTTTAGTGGCGAGTATCAACATCTTTGGTGGCTTCAAAGTTACC
CAAAGAATGTTAGCAATGTTTAGAAAAGGTTAAGGAGAAAGAGTATGTCTTTAGGTTTAG
TACAAGCGGCATATATTGTCGCAGCCGTTCTCTTTATTATGAGCCTTGCAGGGCTTTCTA
AACACGAAACGGCAAAAGCAGGTTGTTGGTACGGCATTGTGGGTATGACCATTGCCCTTA
TCGCAACCATTTTTGGACCACAATCACAAGGAACCATTTGGATTTTAATCGCAATGGCAA
TCGGTGGTGCTATCGGTATTCGTCAAGCATTAAAAGTGGAAATGACCGAAATGCCTGAGC
TTGTGGCAATTCTTCACAGCTTCGTAGGTTTAGCGGCGGTATTAGTCGGCTTTAACAGCT
ACGGTCTTGCACACGAAACAGATCCAGTGCTACAAAATATCCACAATGTTGAGGTATTCC
TTGGTATCTTCATCGGTGCGGTCACTTTCACAGGTTCTGTGGTTGCTTTCGGTAAATTAC
GCGGCATTATCAATTCAAAAGCATTAATGTTGCCACACCGCCACAAATTAAACCTTGCGG
CACTTGTAGTTTCTGCATTATTAATGGTTGCTTTCTTAAATAACCCAGAAAATATTTTCC
CTGTGTTAGTGATGACTGCAATTGCTCTAGCCTTCGGTTGGCACTTGGTGGCTTCTATCG
GTGGTGCGGATATGCCAGTGGTTGTTTCTATGCTTAACTCTTATTCAGGTTGGGCAGCCG
CAGCAGCAGGCTTTATGTTAAGCAATGACTTGCTAATCGTCACAGGGGCATTAGTCGGTT
CTTCAGGTGCGATCCTTTCTTACATTATGTGTAAAGCAATGAACCGCTCGTTCATCAGCG
TTATCGCAGGCGGCTTTGGTAACGATGTTCAAGTCAGCTCAGATGAAGAACAAGGTGAAC
ACCGTGAAACCACCGCAGAAGAAGTGGCAGAATTACTTAAAAATGCAAGCTCTGTGATCA
TCACGCCAGGATACGGTATGGCAGTGGCACAAGCACAATATCCTGTGGCAGAAATCACCC
AAAAATTACGCGACCGTGGCGTAGATGTTCGCTTTGGTATCCACCCAGTTGCAGGACGTT
TACCAGGCCATATGAACGTATTGCTTGCTGAAGCGAAAGTGCCTTACGATGTCGTATTAG
AAATGGACGAAATCAATGACGATTTTGCAGATACTGACGTAGTCTTGGTTATCGGTGCAA
ACGACACAGTAAACCCAGCGGCAATGGACGATCCAAACAGCCCGATTGCAGGTATGCCAG
TACTTGAAGTGTGGAAAGCACAAAATGTTATCGTGTTCAAACGCTCAATGGCAGTAGGTT
ATGCCGGCGTACAAAATCCACTATTCTTTAAAGAAAATACCCAAATGTTATTTGGTGATG
CAAAAGAACGTGTGGATGATATTTTGAAAGCCTTATAAGTAGCAAAAAATAACCGCAACT
TATAACAATAAGGTGCGGTTATTTCTACCTATATTTATGTTCAAAAACAAGCAGTTCTTG
CTTCTCTCTATGTTTGGCATCCCCTAAAGTACACAAGTAACATCGAAAGAGGCAGTATAA
TTTCTTGGAAACCTTTCATATTGAGATGTAATGAGTTCTGCCTTGCTTATAAACACTCCT
ATCTCTCTAAGTAATAAACTATATGTTGCCCAAAATTATCTGTTAGAATGGCTCCAAACG
ACCCAACTTGTGGGATTTTTGTGTAGTAAATTAAGTTATACTAAGCTCTATATCATTTAT
TTCTTGGACTTTAGGATCAACCGTACCTAATCAAATACATTCTCAATTAGAGAATGTTCG
ACCATTTCCTGTCTTAGGGTAGACATGATTTTTATATACTAAAGAATAAAATAATCGAAT
ATTTAACGATTCTTATCAGATTTTTTGTTAGGATAGCACTTTAATTTTTCTATTTGTTTT
TTGAGTGATTACAACGAGGTTTTTATGAACCCAAGACGCAAATCTAGACTGAAAGTGGTG
ATGGCAGTGTTAAGTGGGCTTGCCGTTGCTGTTGGTTTAACCTTATATGCGTTAAGCCAA
AACATTGACTTATTCTATACGCCATCAGAGATTATCTATGGTAAAAATAATGATCCAGAA
ACCAAGCCTGAAGTTGGGCAACGTATTCGTGTAGGGGGTATGGTGGTTGATGGGTCGGTA
AAACGTGATGACAAGACCCTTAAAGTGACCTTTGATCTCAATGATATTGGGCCTGCAATT
CAGGTGGAATATGAAGGGATTTTGCCTGACTTATTCCGTGAAGGGCAAGGGATTGTGGCA
CAAGGTACTTTAGTTGAGCCGACAAAACTGAAAGCAACCGAAGTGTTAGCTAAACACGAT
GAAAACTATATGCCACCTGAATTAGGCGATCAGATGAAAAAGCAACATCAGCCGATGGGG
ATTTCAGAAGCAGATCTCAAAGGAAAATCAGAACGTGATGCAACGCAGATCTCTCAGCCG
TTTGGAGAAAATAAATGATTGCTGAATTAGGTAACTATACCCTTGCTCTTGCTCTCTCAT
TGGCAATTTTATTGGCGATCTTACCGCTTGTTGGCGCTCATAAACAAAATGCTAGTCTGA
TGGCATTGGCTCGTCCGATGACGTGGGCGGTTTTTTTAGCATTATCAATCTCGTTTGGCT
CGCTTTTTTATCTGTTTGCGGTCAATGATTTTACTGTGCAGTATGTGGTGAATAACTCAA
ACAGTACGTTACCGTTAGAGTATCGCCTTTCCGCTGTTTGGGGTTCTCACGAAGGATCTT
TGTTGCTTTGGATTTGGCTACTTTCCCTTTGGAGCGTTGCCGTTGCGACATTCAGCCGAC
AAATGCCTGAAGAAGCCATCGCTCGTGTATTGGGGGTAATGGGCTTGGTTAGCATTGGCT
TTTTAGTCTTTATTCTGTTTACTTCTAACCCGTTTAACCGAACTTTCCCTGATTTTCCTG
TTGATGGTCGAGAGCTTAATCCGATGTTGCAAGATGTTGGCTTAATCTTCCACCCTCCGT
TACTGTATATGGGCTATGTGGGCTTTTCTGTTGCCTTTGCTTTTGCTATTGCGTCGTTGA
TGACAGGTCGTCTTGATACTGCTTGGGCGAGATGGTCACGTCCTTGGACTATGGCAGCGT
GGGTATTTTTAACATTAGGTATCGTACTCGGCTCTTGGTGGGCATACTACGAGCTTGGCT
GGGGCGGTTGGTGGTTCTGGGATCCTGTGGAAAATGCCTCGTTAATGCCGTGGATTGCAG
GTACGGCATTAATTCACTCTTTAGCGGTTACGGAAAAACGTAGTACATTCAAAGCGTGGA
CGGTCTTGCTAGCTATTCTTGCTTTTTCACTCTGCTTACTCGGCACATTCTTAGTGCGTT
CAGGGATTTTGGTATCGGTTCACGCTTTTGCTTCTGATCCAACTCGGGGCTTATATATTT
TGGCTTATCTCGTGGTGGTTATTGGCGGTTCGCTACTGCTTTACGCTTATCAAGGCAGTA
AAATCAAGAGCTTAGACAATTCCGAACGTTACTCACGAGAGTCAATGTTATTACTCAATA
ATGTGCTATTAATGGCGTTCTTATCGGTGGTCTTTTTAGGCACGATTTTACCGTTAATTC
ATAAACAAATTGGTTTAGGGACAATTTCTATCGGAGCGCCTTTCTTCGATCAGATGTTTA
TGATCTTAATGGTGCCTTTTGCATTTTTATTGGGAATTGGACCGCTTGTAAAATGGCGTC
GAGATCAGGTTTCTGCTATCCGTAAGCCAGTCCTCATTTCATTAGCCGTAATGATATTGC
TTGGCTTTGGCTTACCTTATCTTTTTGCCAGCAAAATTACTGTCAGCGTGGTATTAGGGA
CAATGATGTCCGTCATTATCGTGGCATTGAGTTTATATGAACTACATCAACGAGCAACGC
ATCGTCATAGTTTCTTGCAAGGCATTTTGAAACTTTCTCGTTCCCATTGGGGAATGGTGT
TGGCTCATTTAGGGGTTGCAATGACTGTGTTTGGTATTGCCTTTAGCCAAAATTACAGTA
TCGAAAAAGATGTACGAATGAATGTGGGCGACAAAGTTGAAATTTTAGATTACAACTTTA
CCTTCAAGGGTATTCGTGACTCAAATGGGGCAAACTATATTGGTGGCACAGCGGATATTG
AAATTCATCGAAATGGTAAATATGAAGCCACACTACACGCAGAAAAACGCTTTTACAATG
TCAGTAAAATGGGTATGACTGAAGCTGCGATTGACTGGGGATTTAGTCGAGATCTCTATG
CAGCCTTAGGTGAACGTTTAGAAGATGGCTCTTGGGGCGTACGTTTATACTACAAACCGT
TTATCCGTTGGATTTGGTTCGGTGGTTTGTTTATGGCGATAGGTGGCATACTTTGTATGA
TGGATAGACGTTATCGCTTAAAACAGAATAATTAACTATGTTTATCGCTCTTCATAAGGA
ATAATCGGCATGGTAGACAAAATAGTTGCTAATATTTATTTTCTCTAAATATTAGCAACT
ATTTTTATTTGAAAAATCTTGTATAGACAACATATTACACCTTTTATTTACGAAGTAATT
TATAAAACTGAGTAAGTAAGACTGTTGGCAACAATCTCGGTATCACTCGCATAGTAAAAG
TGATAAAACCTGAAACAACATTTTGCATACCCACTTGGTGTTTTAATTTAAATAAACGCC
ATTCTGCCTTAGCCTGAGCGATACCACAACGGCGACCGACCATACCATTTCCAACACGGG
CATAAACCAAAATTTCGGGTAAATTCGCCACTTTTTTGCCTAATGCAACCAATTTAATCC
AGAGATAGTAATCTTCTTGTAGGTCTTGATAGCCACCACATTCAAGCACGGCACTTTTTT
GGTAGGCGACCGTCATATGATTAAATGGGCAACGTTTCTGCGTAAATTCCACAATGGCTT
TGGTTTCTGTTGGCACACGACGATAGCTGACAATATCATTAATATCTGAGCCAAATTCAG
CAATTTGTCCGCCAAAAATAATGGTATCGGGATTTTGTTCAATAAACGCAATCTGTTTTT
CAAAACGTTCTGGAATACAAATATCGTCCGTATCCATACGGAATACCCATTCATTTATGC
AGTGGATTAAGCCATGATTGAGTGCTTTTCCTAACCCTTGATTTTGCTCAAGTCTAACGA
TATTAAGCGGTAAGATCTCCGCAAAATTTTGCATAACTTGTTCTAATTCGGGGGTAATAG
CTCCGTCAAATACAACAACAATTTCGTCCGCTTGAACCGTTTGATTTTTTAAACTTTCAA
AGCATTCGGTTAAATATTCTGGTTTTTCCTTAAAATATAAGGACATTAATACGGAAAATT
TCATTAAATAAACCTTTTCATATTGATTGCAAGTTTTGGTGAAATAAATATGAGAGTAGC
AATCACCAAATGTTTAATATTTTTACTTTGTAAGAACATCTGCCAATAATAACAAGCCGC
TTTACGAGATAAATTCATTATATGTGGGTAAGAAAGCATATATAATGCATTAAAAGCAAA
GTTTTTTTGTTGAATATCTGTTTTTACATATTTTTGTTTAATAGTTTCAATCGCTAATTC
AGTATTTTGTGTATTTGTCGATACACTTGCTCGTTTAGTATGGAAAGTACAGGTTGTTAG
GGCTTCAGAAACATATTTTGGTTTAAACTGGTTATGAGAAATCACTTTCAAAATAAAATC
ATAGTCTTCTAAAGATTTTAAATCCGTTGATAATCCATTGACTGCAAAGAAAAATGATTT
TTTAATCGCAATCATCGGCATTCCACCTACTTTATTTGCCAGTAAAATATTCTCTAAAGT
GACCGCTTGTTCATTTTCATAGGGGCGAGTGATATAACTAAACCCTTCATTTACCATCAC
ACATTCAGCAGGGTGATAAATAAAATTAATCGTCGGGTTTTCATTAATTGTTTTTGCCAG
TATTTCACATTTTGGATGAGCAAAACGATCATCATCTAAAAAGAGTAGCCACTCGTTTTC
AGCAAATCTTGCTCCTACATTACGACTTTCTGCTGCTCCTAAATTCTGTTCATTCCTAAT
CACATTGACAGGAAATGGGTAGAGATGTTTAATTTCTACTGGCTCAACAGAGTGATCATC
GACAATAATCACTTCAAAATTATATTCCGTTTGATATTCCAAACTTGTTAATAATGCAGG
AATTTCATTTTTTCGATTATAAGAAGGAATAATAATACTAAACATTTTCTGTCTTGTTAT
TTAAAAATAGAATTTTATTTTTACCTTCATTGCCAAATAAAGATAAAAACATTAATAACA
CTAACATAATTAATGAAGGTAACGGAACAATGGCTAAGGAATAAAATGCCCATTTTGCGT
TTGTTTTAAATTAATTCGACCTTGTTTTAATCCATCAAAAAAATAGGGAGTGAGTGCTTT
ATTTACTGCTTGTAAAATAATCATCAATATCGCAGCAATTTGAGCCCCCATCGCATATAA
ACCTAAATCAACTTGATTAAATTGATGATAAATAAATACACGATCTAACTGCCCTTTTAA
GAAAAAACTGACATTATGCAAAATTAATGGCGTACCAAAAGCAAGCACATAAAAAAGTGC
AGATTTATATTGCTTCCATTGATATTTTTTACTCGCACTTTTTTTACGATAAATCAGGTA
AGCTAATAAAAATACCAGTACATTGCCTAATAAAATCCCAAATAATCTTTTTTCGACCAA
TTCCGTTTGATAAAGTTCGAGAAGTAATACCGTAAAAACAGCAGTGCCTAAGCTAGAAGC
AAATTGCAAAATGGCATAGGAAATCGCCTGTTTTTGACACTGTCGAATGCTCAGCTGAAC
ACCTAATAAGGCTTGGAAAATGGCATTGCCCGTGAAGTCAGTTCACCGATTAAATAAACT
GCACTGTTTTTGATGGCTCTCATTGCATCTCTTTCTCAATCAAGCTATCCGCCAGTTGCA
AATCTAATGTGGTATCAATATCGACTGAGCGATAGGTTGGCATTAAATAGAAACGCACAG
GTGGAATAAAAAAGTATTTTTCTTGAAGTAGGCTGGCGATATCGTTGATATAAATCGCCC
CATTCGCACGGTATGCTTTTGGTAATTGCTGACGTGGTGCTTCAAAATCTTTGATTTCAT
TCATCGGGAGAATATCATCTCCATTTAAAACAAATGATTTATACGGGTGGTGTTCACATT
CACAAGCGGATACCACAGACTTACTTTTTCCACCTAAAAAGATTTCCATCGCATTGCGAA
TATCTAACGCATTGCGAAGTGGGCTAGTGGGTTGGAAATGAGCGACAACGCCTTCACGAA
TGTTTAAGGTTTCTAAACAGTGCAAAATAACATCAATAGTGCGAGTATCACTTTGAGCCA
ATTCAGCAGGGCGAAGTAGTGGTGTTGCACCATATTTTTCACCTTCCTGTAAAATACGTT
CGCCGTCTGAAGTGACAACGATTAAGTCAAACATTCCAGACTCTTTTGCTGCTAGAACTG
CACGGCCTACGAGCGAAATTCCGCCGACTAATTGTAAGTTTTTATCTTTAATCCCTTTCG
AGCCTGCTCTGGCTGGAATAATTGCAATTTTTTTCATAAATCTAACCGCTAGTAATATGG
TTAATAAGACTTGCCATTTTAATTTTAAAGAGCGAGTTAAACAATAGACAACGGAAAAGG
AATGAGGAATAATAAATCTCTTTTACTTACTTGACAAAATTGCCTACTCATTATGTTTGC
TATCACAAAATTTATTACTGCGGTCATTCTTCCACCATTTAACATTCTGATTTTATGGTT
GTTTTCTTTAATTTGTTTCCGCTTAAAATGGAAAAAATTAGGTTATCTCTCAACTTTTTT
AGGTGTAGCAATGCTCTATATTTTCAGTATTCCCTATACTTCGCAAAAATTGCATGATTC
TCTGGTAACGGAAGATAACCTTAGTATTGAAGATTATAAATCGGCTCAAGCTATCGTTTT
ACTTAGTGGTGGCTTGCGTGATAGTAAAGAGTTATTTGGCAAATTAGCGATCAGCGAAAT
AGCATTAGAGCGGGTACGTTATGCTGCTTTTTTACAAAAAGAAACGGGCTTACCTTTATT
GATTACGGGAAGTAGCCCAAAAGGGACTTCAGAAGCTGCCGTCATGAAAAAAGAGCTCGA
ACAATTTTTCCATATTCCAACACAATGGTTGGAAGAAAAAGCCAAAACGACGGCTGAAAA
TGCGAAGTTTTCTAAACCTATTTTAGAAAAAGAAGGTATTAATAAGATTGTGCTAGTGAC
AAACCAGTGGCATATGCAACGAGCAAGAATGCTATTTGAGCGAGAAGGTTTTAAGATATT
ACCTGCAAGTGTTGGAGCAGGAAAAATGCCTGAAACCTATGGATTAAATGTATTTTACTT
TATCCCACAATCAGGAGCATTACATAGCAATATGCACGCCCTGAAAGAATGGATTGGATA
TTGGAAAGAGAAATAACGGATATTATTAGGTTAATACATTTAGTAGATCAGCCCTAGTGT
AAAAACAAATATCACTAAAAATTCAAATAGGCCGACTTGTTTAATTTTCCAGTTTCTTTT
TGGCACAATAACCGCTCTAATTAACCCAATGAAATAGGCAAAGCTAATGCCATAATCGCC
TAAGGCGAGATAAACAAAGATAAATATACAATGAAGTCCTATACTGAACTTACAGTAAAG
AGGATTTTTCCGCTCTCGAGCAACGCTTTTTACATAAATTGTTGTCCCAATAAAAAATAA
CGTAGGGTGGAGTAAAATCTCAAAATTATATTGGTTCGTTGCTAAATAGAAACTTGCCAT
TCCAATTATGCCGAAGGTTAAAATACCTGCAATATCATTGATTAAGTTTCGTTCATCTTT
TTGTTTTGCATAGTAAATTTGGACCCCTGCAAGCGGCAGGATTGGGATTATAAATTGCAA
AATAGAAAAATGACTTAAGAGTACCGGAAATATAAATATGCCGCTAAATACGGCATAAAT
AATCATCCAGCGTTTATATTTTTCATTTTGTTTTTTGCTAACGACGGAGAAAAAAGGATG
GGAAAAGAGATAAGTAAAAAGCCAGCTAAGCCCAAGCCAAAAATGATTCATTACAAAATG
GCTAGCAGAAATACCATAAATAAATGGTACAAATGCCATCACTAATGCTCCGTGCTGATT
AGAAATAATCGGCTTTTCTTTAAATATCATGCTTATTTATCTACTATTTTGTCTAGGTTC
CCATATCCAGTTTTAAATTTTATACTCTACTATATTGATTTACTTTACTTGCAGCTTCTT
CCCTACAAAGATTTTATTTTGTTTTAAACCATTTAGCTGCCTCAATTTTTCAGGTGTTGT
TTTATACATGCGAGCAATGGAATAAAGTGTTTCATCTTTCTGGACAACATGATATTTCGC
ATTGAGATCAACCGTTTTTTCTGACGCTTTAGACGATTGTTCTTGCTTAGTTTTCGTCGT
TATTTTCGCTTTCTCTTTAGTTTTTTCCTTAGGCGAAGTCACCGCTACTTTAGCTTTTTT
ATCTTCCTTAGAGCGATTTTCTACCTTTTTTTCAGCTTTCGATTTCTTGGTTGATTTTTC
ATCATTAACTGCTATTTGATTTGGCTGTTTTGGTAATCTATTTTTATATGCAATTAATCC
TTGATAAATCGCCTTTGCAATCTGACGGCGATACGCCTTTGTAGCTAAACGTTGTTCTTC
CGTTGCATTAGATAAAAAGCCTGTTTCCACTAGAATTGAAGGAATGTCAGGGGAACGCAA
TACGCTAAGGCTGGCGTGTTGTGGCGAACTTTTCGCTAATTGCGTAACATTTCGCAGTTT
GTCTAAGACTGTTTTACCTAACTCATAACCTGAACGTTGTGCGTGAGAAAACTGCAGATC
AAGCACTGTCTGGTTCAAGTAACGTTCATTATTATTTGCTAAAACCGAACCTGCCCCACC
TAATAATTCCGATTGCTTTTCGTGATCTTCCAACCATTTTCCTAATTCATCATTTGCACG
ACGATTAGATAAAACCCAAACCGAAGCCCCTTTTAGATTATCTGAACTTGGTGAAGAATC
AGCGTGAATTGACACTAGATAATTTGCCTTATTTTTACGAGCAATTTCAGTTCGATTAGG
TAACTGGATAAAATAGTCGCCATTGCGTGTCATTACTGCCTTGAAATTTGGATCTGCATC
TAACAACGCCTTTAGTTCTCTGGCAATCGCTAAAGTCACTTCTTTTTCTTTAACCCCTAA
ATTTTTACCGATAGCCCCTGGATCTTTGCCCCCGTGTCCAGCATCAATGGCAATGGTTAA
TTTTGCTTGTGCGGAAAGAGCAAGAAATAAACTCATTACCGTAAAACAAACATAATGTCG
TAATTTCTGCATAGTATTACCCTAAGCGGTCTGATATTCTAAATAATTTTCCAAAATCTG
TTTTGCTAAGTCGTTTTGAGGCATAAGAGCTAGATTTCGCCCTGTTTCTGCATAGTCAAT
TTGAATAATAAAGTCCGCAGATGGGATCATTCCTTCCCCTCGACTTGCCCATTCTAGTAA
GCAAACCGTTTGTGGACGGAAGTAGTCCCTAATTCCCATAAATTCTAACTCTTCAGGATC
ACTCAAACGATATAAATCAAAATGATATAAAGCATAAGGGGGAAGCTGATACTCTTCCAC
TAAAGTATAAGTTGGACTTTTTACATTCCCATTATGCCCAAAAGCACAAACAATGCTCCG
AGTGAGCGTCGTTTTTCCAGCCCCTAATTCTCCATTCAGATAAATCACAATCACTTTTTC
ACTATGATTTTCTAAATAGCGTTGAAGTTGCTGGGCAAAACGCTGACCAAAATTGAGCAT
TTCTTCTTCAGTTGCAAAATAAAATGATTGCATTATTGTTAATCTAAATTAATAAAATGG
TGACGATAAAACTTCAGCTCTTCGATAGACTCTTTAATATCATCTAAAGCTAAGTGACTG
TTTTTCTTACTAAATTGTTTAAGCATTTCAGGCTTCCAACGGCTCGCAAGCTCTTTTAAT
GTACTCACATCTAAATGGCGATAGTGGAAGTAATCCGCCAAATTCGGCATATATTTATAA
AGGAAACGCTTATCTTGTGCAATGCTATTACCACAAATCGGCGAAGCCCCCTTCGGCACC
CATTTCTTCAGGAAATCTAATGTCTGTAATTCGGCAGCACGTTCGGTTAATTTACTCTGC
TTCACACGCTCAACCAACCCATTTGCAGTATGGGTTTTCACACACCATTCGCTCATTTTA
TTTAATAATTCATCGGGTTGATATACGGCAAGCACAGGGCCTTCAGCCAAAATATTCAGA
TCTTTATCGGTGATAATGGTAGCAATCTCAATAATTCGCTCTTTTTCAGGATCAAGCCCT
GTCATTTCGAGATCGATCCAAATTAAATTTTGTTTGTCTTGTTGGCTCATCTTTTTCAAT
TAATTATCTAAAATTCCACAGGATATTATTTATTGTAGCATTTCATGCACCACTTTCATA
AACCCATCAGCAGTAGCATAAACTTCTTCTTTGCCTTGAGCTTTTAAAATCATATCGGAA
AGCTCACGGAATGCGGAATGTCCGCCTTTACGCGTTAAGACTAAATCTGCCTGATTTTTA
ACATAATCAAAAGCATCGCCCACGGCAACTGCTAATCCACAAACTTCAAATGCAGGTAAG
TCCAGTGTATCGTCGCCTAAAAATGCCGTTTCTTCGGCAGAAACCCCCGCTTGTTGCATT
AATTCAAAACAGGCATCCCGCTTAGACATTTTGCCAAGTTGGAAAAGGGGAATGCCTAAA
TCTTTGATGCGACGGCGTAAAATCGGGGTGTCACCGCCCGATAGCACTGCAACTTGAATG
CCGCAAGCAAGAAGCATTTTGATCCCTAAACCGTCTTTCACATTGAAGTATTTTAATGCT
TCGCCATTTTCGGTGTAATAAAGGCTACCATCAGTAAGAACACCGTCCACATCGGTAATC
ACAAGTTTAATTTTTGTCAGTCTTTGCATAAGTATCCTTGATTTCAGTTAAGTGGAGTTT
TATGATCTTGCCCATTATAGCCTTTTGGAGTAGCCAATGTCGATTTCTCAAAATTTAGCG
ATAATTTCTCAACAAATTCAACAATATTGTCAGCAAGCTAATCGCCCTGAACAGAGTGTT
AAACTGCTTGCGGTGAGCAAAACTAAACCCATTTCAGCCATTGCCGAAGCCATTGAAGCA
GGACAACGTGCTTTCGGCGAAAATTATGTGCAAGAAGGTATTGAAAAAATTCAATATTTT
GCGGAGAACGACACATTAGAATGGCACTTTATCGGTTTATTACAATCGAATAAAACGCGT
GTAGTGGCGGAGCATTTTGACTGGGTACAAACGATAGATAGGCTCAAAATTGCACAACGT
TTAAGCGAACAACGCCCTAAACACCTGCCTGTACTGAATGTTTTAATTCAAATTAATATC
AGTGATGAAGCATCTAAATCGGGTATTTCTGCGAAAGAAATGCTAGAATTAGCCACTCAA
ATTAGCCAACTGCCACGTTTGAAATTGCGTGGTTTAATGGCAATTCCGAAGCCTGAAAGT
GAGCCTGAGCAACAGAAAATCGCCTTAGCTCAAATGAATGAACTGTTTCTTCAATTACAA
TCTCAATTTGAAGGGATTGATACGCTATCAATGGGAATGTCTGATGATATGCCAAGTGCA
ATTGAATGCGGTTCGACAATGGTGCGTATTGGTACGGCGATTTTTGGGGCAAGATCTTAA
ATTTGATTGCACTTAAAGACAAATACTCTTATCCTTTCCATATTCAAAAAAAACCTAAGG
GAAAAGCTATGCAACCTAAAGCAAAATTTAGAAAAGATTACCGTCAGCCTGATTTTACGA
TTCATCAAATTTATCTTGATGTTCAGCTTGATCCTGAGCAGACGATTGTCACATCGACGT
TGTCGGTCATGCGTAAAAATGCAGAAGCGACTACGTTACGTTTAGATGGGCATAGCTTTG
AATTTTTATCGATTAAATTTAATGGCGAGCCGTTTAAAGAATATCAAAAAGATGATGAGG
CTTTGACTTTAAATTTAGCCGATTTCCCTGCGGATCAATTCGAGCTGGAAATTCAGACAA
AACTCAATCCATCAACAAATACGTCACTACAAGGGTTATATCAATCAGGCGAAGGGATCT
GCACGCAATGTGAAGCGGAAGGTTTCCGTCAGATTACTTATATGCTTGATCGCCCTGATG
TGCTTGCAAAATATCGCACCAAAATCACCGCTTGTAAAAGTAAATATCCATACCTGCTTT
CTAACGGCAACCGTATTGCTCAAGGGGAGCTGGACGATGGTCGTCACTGGGTGGAGTGGG
AAGATCCGTTCTTTAAACCAAGCTATTTATTTGCCTTAGTCGCAGGGGATTTTGACCTGT
TACAAGATAAGTTTATCACGATGAGCGGACGTGAAGTCGCCCTTGAAATCTATGTGGATA
AAGGAAATCTTGACCGTGCCACTTGGGCAATGGAGAGTTTAAAACGTTCGATGAAATGGG
ACGAAGAGCGTTTTGGGCTGGAGTACGATTTAGACATTTATATGATCGTGGCGGTCGATT
TCTTTAATATGGGGGCAATGGAAAATAAGGGGTTAAACATTTTTAACTCGAAATTTGTGC
TGGCTAATCCGCAAACTGCAACGGACGATGATTATTTGAATGTTGAAGCGGTGATTGCTC
ACGAATATTTCCATAACTGGACGGGCAACCGTATTACTTGCCGTGACTGGTTCCAACTCA
GTTTAAAAGAAGGTTTGACCGTTTTCCGTGACCAAGAGTTTACTTCAGATTTATGGTCAA
GATCGGCAAAACGGATTGAAGATGTGCGTTTGTTGCGTGCGGTACAATTTGCTGAAGATG
CAAGCCCGATGGCTCACCCTATTCGCCCTGAAAAAGTGATTGAAATGAATAATTTCTATA
CGGTTACCGTCTATGAAAAAGGGGCTGAAGTTATTCGTATGATCCACACCCTACTCGGCG
AAGAGCGTTTCCAAAAAGGAATGAAACTCTATGTGGCAGAAAATGATGGCACAGCGGCAA
CCTGTGAAGATTTTGTGTCTGCAATGGAACGTGCTTCGGGAGTTGATTTAGATCTGTTCC
GCCGTTGGTATAGCCAATCGGGTACACCTGAATTAACGATTTCAGATGAGTATGATGAAA
AACGTCATACTTACCGCTTGCACGTTTCTCAAAACACACCACCAACCGCTGATCAGCTAG
AGAAAGTGAATTTACACATTCCGTTGAAAGTAGCGTTATATGGTCAAGATGGTAAGAAAA
TCAATTTACAACACGAATTATTAACTGTCAGTGATGTGTTAGATGTGGTCCACGAACATC
AAACCTTTGAGTTCCACAATGTACAACAACGCCCAGTGCCTGCCTTGTTATGTGATTTCT
CAGCCCCTGTGCGTTTAGATTATGACTATTCAACAGAACAGCTTTTAACGCTCTTGAAGT
TTGCTGAGAATGATTTCGTGCGCTGGGACGTGGCACAAATGTTGTTTAACAATGAGCTGC
GTGAAAATCTAAGTCGCTACCAACAGGGCGAAGCAATGGCATTCTCACAAGGTTTGTTAG
AAGCACTCACCTTTGTGATCGATAATGCAAATAAAGATCCTGAACTTGCCGCTTTAACCT
TAACCTTGCCAAAAGAAACGGAATTTGCTGAGTTGTTTAAAGTGATCGATCCTGCAGGTA
TTGCGGCTGTTCGTCAATTTATGCAACAAGCGATTGCTGAGGAATTAAAAGATCGTTTCT
TAGTCGTTTACAACCAAAATAAATTAACGGAATATCGTGTGGTTGCTGATGATTTGGCAA
AACGTGCATTACGCAATGTTTGCTTGTCTTACCTTGCCTTTACTGAAGTAGGGAATACCT
TGGTACACAAACATTATCATCAAGCAAATAATATGACGGACACTTTGGCTGCACTCACGG
CTTCGACCAAAGCACAACTTGCCTGTCGAGATCAGCTTCTTACCGATTTTGAACAAAAAT
GGCAACACGATGGCTTAGTGATGGATAAATGGTTTGCTTTACAGGCGACACGTCCTGATG
AAAATGTGCTTGAAATTGTGCAAAATTTATTAACGCACCCAAGTTTTAACTTCAAAAATC
CAAACCGTGTACGTTCATTAGTTGGGGCATTTGCAAGCCAAAACCCAAGTGCATTCCACG
CTATTGACGGCTCTGGCTACCGTTTCTTAGTCGATATGTTGATTAAGATGAACGAAAGCA
ATCCGCAAGTGGCGGCACGCTTAATTGAGCCGTTAATTAAACTTTCTCGCTATGACACTC
AACGTCAAACCCTGATGCGTCGCGGCTTAGAGCGTTTGAAAGGTTTAGATAATCTTGCTC
GTGATTTGTTTGAAAAAATTGAAAAGGCATTGCAGTAATGATCTGGCATAAAGCATTATT
TTCTTTTCACGGAAGGTTAAACCGCAAAGGCTTTTGGATCGGCTTTGGGATTAATTTTGC
ATTTTTGTTTATTTTTGCAAATTTTATCTTAAATCCGACCGCTTTCAGTTGGATTAGCGT
TCTACCCTTGACCCTTTCACTTTACAGTTTATCTGCAGTGATCGTTAAACGCCTACACGA
CCGTAATCGTTCGGCGAAAGCCTTGTTTATGGTTGCGGTGCCGATATTGTGTTATCTCAG
TTCATTGGGATCGCAAGGAACAATGGCATTTGTGCTAGGCATTATGATGCCGATGTTTAT
CGGAACGATTTTAGTGATGGAATGGGGTGTTTTTGCAGGAAATCCTGAAGCTAATCAATA
TGGTGAGAAAGGATTGAGTGTGAGATTTAAATAATTGTAGGGTGGGTCTTGACCCACCAT
TCCGTTGTAATCTCTTGAATTTATTGGTGGGTTAAAACCCACCCTACAAAACTGTTTTTT
AAATCTCCCCCAGCCCCTCTTTTTCAAAGAGGGGCGTTTACAAATTTTAATAACAAACAA
ATACAAAATGACCGAAATAAAACTTAACTACCACAAAACCCATTTTTTAACCTCTGCACC
TGATATTCACCATTTACCAGAAGACAGTGGCGTGGAAATTGCCTTTGCAGGGCGTTCAAA
TGCAGGGAAATCGACGGCATTAAATGCCTTAACTAATCAAAAAAACTTGGCTCGTACCTC
TAAAACCCCAGGGCGTACGCAGTTAATTAACTTATTTGAAGTAGAACCAAATTGTAAATT
AGTCGATTTACCAGGCTATGGCTATGCGGCCGTGCCTGAGCAGATGAAACTTCAGTGGCA
ACGCTCTTTAGGTGAGTATTTGCAGAAACGTGAATGTTTACGGGGCGTGGTAATTTTAAT
GGATATTCGCCACCCGTTGAAAGATCTCGATCAGCAGATGATCGAGTGGGCGGTATCTGC
GAAGTTGCCTGTATTATTGCTACTTACCAAAGCAGATAAACTTAGCCAAAGTGCGAGAAG
CAAAACCGTCAAAATGGTGCGGGAAGCGATTTTACCGTTTCAAGGCGATGTGCAAGTCGA
AGCCTATTCTGCATTAAATCGTATTGGTATTGATAAACTTGCGACTAAATTAGATAGCTG
GTTCGCCGAAATTTTTACTCAAACCCAAGAGGGATAACTTATGTATAACTTAACCGAATT
ACGCCAAGAAACCGATGAAATCATCAACTCTTTATTAGCCGATGGAAGCGATCCTGAAGC
CCTTTATATTATCGAACACCACGTTGCTCACCACGATTTCGATAAACTCGAAAAATTAGT
GGTAGATGCTTATAAGTTGGGCTATGAGATTTCTGAAGCGGAAGAAGTGGAAGAAGAAAA
TGGCGATCTTGTGTTTGTGTGCGATATTGTCAGCGAAATTAAATTAGATGCGGAACTTAT
TACCGCTCAACAAAAAGAGCTACTGCCGTTAATCGAAAAATCGGGTGCGGTCTACGAAGG
CTGGGGAACTTATTTTGAAGATCCGAACAGTGATGAAGATGAATATGGTGATGACGACGA
ATTTTTCGATGACGAAGATGATGATTTTGATGATGAAAGACGTTAACCATTAGCAGAATT
ATGAAAATAAATGATAACCCTATGTAGAATATTTACCATGTAAGAATCAAGTAATAAGGA
GGAGCAATGCTAACAAATTGGTCAGAAGGTTATGTTAATGATATTAATTATACGACAGGT
TATTACGATGGATTAAATAGCCACCAATTAATTTGTCCATTCTTAATAGCAAATTTACAG
CCGCCAAAAGTCATTAATGCGTGTGAGTTAGGTTTTGGGTTTGGTGTATCGCTTAATATT
CATGCAGTAGCAGGAACAGTAAAATGGTACGGGACTGATTTTAATCCTTCTCATGCGTTC
TTTGCTCAACAATTAGCAAACCAAGGCAATCCAGATAAAGTCGTTATTGCAGATCAATCT
TTTGCCGAATTTTGTCATCGAGATGACTTACCTGATTTTGATTTTATTGCTCTACATGGT
ATTTGGTCTTGGATTTCACCACAAAATAGAGAAACTATCGTTGATTTTATTCAACGTAAA
TTAAAAGTAGGTGGTGTAGTCTATATTAGCTATAACACATTACCAGGATGGGCAGGAAAA
TCACCAATTAGATATTTATTAAATCAATACTATAGTAAATTATCTGCTACTCTAGAATCA
AAAGATCAAGCGATTAAATCAGCATTAGAACATACAAAGAATATGCTTTCAGTGAGTAAT
AGTCTCCTTTCTCTCTCACCTTATTTGTTGGAACAAGTTGAACAGATCAAAGAACAAAAT
TCTAATTACGTCATTCATGAATTTACTAATCAGAATTGGTATCCAATGTATTTTTCAGAA
ATTGAATCCTGCTTGAAACAAGCTAAATTAAGTTACGCATGCTCCGTTTCTTATTTAGAT
GATTTTGATGAGGTTTTATTTGATGAAGAGCAACAAAAATTATTATCTAGCATTCAAGAT
CCTTCTTTATTTCAAACAGCAAAAGACTTTATTTTAAATAAACAATTCCGCCGTGATTAT
TGGGTTAAAGGAAAATCTCAACTTACTAATCAACAAGGAGAGAAAGAATGGAAGAAATTA
AATATATTACTTGTTTCATCTACAACAAAAATTTCGACCACGATTAAAAACTACCGACAA
ACGGAATTTAAAGAAGAATTATTAAAACCTATTATTGAAAAATTATCTGATTATAAGATT
CACTCGTTAGAATCTTTGTGTGAAGCCTTAAAAGGGGATATGCCTCCAAATGCATTATTT
AGAATAATTGCCCTATTAGTAGCTCGAAAAGAAGTTGTCATTACTCAATCGGCTGAAACA
ATAGAAGCAGCTACAAATTCCTGCCAGAAATTTAACCGAGCTATATTGGATAATCCTTTT
GCTTTTAATAACGTTAACTATCTGGCAAGTCCTGTGTCAGGTGGTGGGATTTATTATTCT
AATATTGAATTACTCTTTTTATCTGCATATGTACAGAAAATTCCAGAGAAACAGTGGGAA
AAATATGTACGTACTATTTTAACAGCACATAATCAACTATTACGTAAAGATGATAATATT
CTATCTTCTGAAGAAGAGATACTTGAAGAAATATCTCGTCTGAAGAAAGAATTTTTAGAT
GATAGATTTGAAATTACAAAAAGTTTAAAGGTGGTCTAGCCCCTTTTTCACCCAATATTG
ATACGGCTTAGTATCTGTTTGACTTTTTAATAGCTGATGATCCATAAATTGACAAAAACT
CGGAATATCACGAGTAGTTGCAGGATCGTCAGCAATAATTAGCAACACTTCACCATCTGC
CATATTGCGAATGGTTTTGCGAGTAAGCATTACAGGTTCAGGACAACGTAGCCCTAGGGT
ATCTAAAGTGTGGTTAATGGTTAGTTCGGTCATCGTTATTATTCAAAATTAAAAATTACA
GGATATATATGCAACAGCTTTTCTCTCAACACATCGCACGTATTCAACAAATCGTACAGC
ACGCCTTAGAGCTGGCTCGTCTTGACGGGCTTTGGATTTATGCAGGGCAGGCAAAATATC
ATTTTTTAGACGACCAAACATCGCCATTTAAAATCAATCCGCATTTTAATTATATTTTCC
CTGATCCCACCGCAGAACAAAGTTGGCTTTTTTTAGACGGTAAAAATAAACCGAAACTCT
ATTTTTATGCACCGCAAGATTATTGGCATTGTACGCCAAATCCGCCGACATCGGCATTTT
TTGCTGATGAGTTTGAATGGCAAATGCTCACGGATAGCCAACAAATTCAACAATATATCA
TTAATCCGACCCATTGTGCCTTTATTGGTGAACAAACGGAGCTTGCCAAATCGCTAGGTT
TTGAGCATATCAATCCACAGAAAATGCTAAATGTACTGCATTTTGAGCGTTCGATCAAAA
GCGAATTTGAAATTGAGTGCATATATCAAGCTCAACTCACCGCTTTAACAGGACATCACG
CGGCAAAAGAGGCTTTTTTTGCAGGTAAAAGTGAGTTTGAAATTAATCTAGCCTATCTTC
AAGTGACCAAGCAATCGGATAACAATGTGCCTTATGGCAATATTGTTGCCATTAATCAGC
ATAGTGCGATTTTACATTACACAAAATTGGATTTCACGCCACCTTGCGAACGCCACAGTT
TTTTACTTGACGCTGGCACAAGCTATCTTGGTTATGCATCTGATATTACTCGAACTTATG
CCCTTGATCCACAAAGTGAATTTGCAGCAATGATTGCTCAAATGGAGCAGTTTAAACTGG
ATACGATTGCTGATATGCAAGTGGGGATTAATTATCTAAGTTACCATACCCAAATGCACC
GTTGGATCTCGCAAATGCTTCATCAGTTTGAGTTTGTGAAATTACCTGCCGATCAAATTT
TTGAAGAGGGTATTAGCCGTACTTTCTTCCCACACGGTTTAGGGCATCAGCTCGGCTTGC
AAGTCCACGATGTTGCAGGTTTCCAACAAAACCATCGTGGCACTCGTAAAGCTCCGCCTG
AGATTTATCCAAGTTTGCGTTGCACTCGTGATTTAGCCGAAGGTATGGTGCTTACCATTG
AACCTGGGTTCTATTTTATTGAGATGTTGCTAAATCAATGGAAAAACCACCCGCTTGCAC
CTTTCTTTAACTGGCAGAAAATCGACGAATTTAAACGCTACGGCGGTATTCGGACGGAAG
ATAACATTGTGATGAGAGCGACGGGTGCAGAAAACTTAACGGCAAAAGCTGAAAGTATCA
GTAGCAGATAAGTAATTATTACAGATCCCATTTAGCTTAAAATATCTAAATGGGAAATTG
GTGTACTCATAAATAATATTTCTAATCTAAAGAAAATAGATCTAATAATGTGGCAAAGCT
TTGCGATTTCACTATATTGTGAAACTCTTCAATGTAAACTTTATCTAGATCTGTTTCCCT
GATTGCTGCGTATAAATTGCTATATAAGCCATTAGAAGTGATTTTTCTTGCAACAACATA
GCCTTTTTCTAAATATGGTTTTACAGCCCAATAAGGTAAGGCTGCAATACCTCTTTTACT
GGCAACAAGCTGAATGATTGCGATAGTTAATTCACTAGTGCGTCTTGTTGGGTTTATTCC
TACTGGTTGTAAGATTTTTTTCAATAAATCTAACATATTGTCGGGAACAGGATAATGAAT
TAGTGTTTCGTGACGAAAATCTTCAGCTTCCCAAATTTCTTTTTGTGCCAAAGGGTGATC
TTTGGCACAAATAGCAACCATTTCATAAGAAAATAAAGGTTTATAAATAATACCAATGGA
CTCTTCTATTTCTGATACAACAGCCCAGTCTGCTCGGTGAGTAAGCAATAGACCAACAGT
ATCAGTATGAAAACCAGACACAATATCTAATTCTATTCCCCCCCAATTTTGTCTAAAAAT
ATCCATTGCTGGCATTAACCAATCAAAACAAGTGTGGCATTCAACAGCAATCCGTAATTC
TCCAACTTCTCCTTGTTTAATTCGGGTTATATCTGATTCAGCTTCTATTATTTTAGGTAA
AATTTCATAAGCGAGCTGTACTAAACGTTCTCCAGCTGGAGTAAAATGGATTGGCTGAGT
TTTACGTTCAAATAGAGTTAGATCATATTGATCTTCTAACAATTTAATTTGATGAGATAA
TGCTGATTGTGTTAAATGAATACATTTGGCGGCAGCTGAAACACTGCCGCTTTCTTTTAA
AGCAATAATAGTTCGTAAATGACGAAGCTCTAAGAAAATTGGTTTCATTAGTCTGAATTT
TGAATGTAACAACTACAATTGACCTAGAATAGCATGTATTTACTATATTAGAAAATCGTT
TTCCTAATCAGCATTACTTTATTTTTTATTAGCATGCTGGGTTAAATACATAGTTTCTAT
TATCTATATCATTTTATAAATGGCAAATAGCCTTCTATTTAAATATTACTTAAAATATGA
AAAAAACTATTTACTACCATAAATTAGCAATATTACTTTCTCTATTTTTTTCAAATGAAC
CGATTGTTGCTAAACATATAGCACAGAAAATATGCATAGTTGTAGGTATTTATGATGGCG
ATACTTTAACCTGCTTGCACAAGCGGACACAACTTAAAGTACGCCTGCAATATATTGATG
CCCCAGAATTTGCCCAGCCTTTTGGTAATAAGGCGAAGCAATCGTTAGCTCAACTGGCAT
TTAAAAAAGAGGTTGAACTTGAGATTACGGGGTATGATAAATATCAACGGCTGTTGGCAG
TGGTTTATGATCAGACGGGTGAAAATCTTAACTTAATTCAGGTGCAACGAGGAATGGCGT
GGGCGTATCGCCAAACGCAACCGATGTATCTGCAAGCTCAGCAACTTGCTCAACAGCAAA
GAATAGGTTTATGGCAAGATAAAAATCCGATCAATCCTGCGGACTGGCGTGCAAGTAAGC
GGTCAGATGAACATTCATTTTGGCAAGGTTTTTCGCCTAAGGCACCGCTTGTCACTATAG
ATTGTAATGTGAGGAAAAGTTGTAACGATCTTCCCGATTATGACACGGCGAAACGCTACT
TTAAACAATGCCGTTGGCGAGAGCTAGACGGCAATAATGATGGTATCCCTTGTAATAAAC
TTTATAGAAAGGCTCAGCGACAATGATTAATCACACTTTTCGTTCCTATTTCCCTTTTTT
TCAAGATAATCCCGATGCGGTATATTTAGACACTGCCGCAACGACACTCAAACCGAAAGT
GTTGATAGACGCAACGCTCAATTTTTATCGTTCATCTGGTTCAGTTCACCGTAGTCAATA
TGATTTTCCTCAAACGCAACGTTATGAATTAGCAAGGGATTTAGTGGCAAAACGTTTCAA
TGTTGCAACACGAGATGCGGTTATCTGGACAAGTGGCACAACCCATTCACTTAATTTGGT
CGCAAATGGTTTAGCTGACAGTATTGAAGCTAGTGATGAAATTGTGATTTCTGTGGCAGA
ACATCACGCTAATTTTATTCCGTGGCAACAACTTGCTGAGCGTAAACAAGCGAGGTTGAT
TGTGCTGCCACTTAATAGCAACTACCAGATTGCCCCTGAAATGCTACAAACAGCCTTATC
AGAACGCACTAAAATCGTTGCGTTTAATTTGGTGTCAAATGTAACAGGGGTTAGGCAGCC
TGCAGAGCAATTGATACCGCTTATTCGTCAGCAATGTTCAGCCAAAATTGTGCTTGATGT
TGCACAAGCGGTCTGTTGTGAACAAATTGATGTACAAGCACTTGATGCCGATTTTTATGC
GTTCTCTGCACATAAGATGTACGGACCAACTGGGGTTGGCGTATTAACAGGGAAATTGAG
TAGCCTTGAGCAACTCCGCCCTCTGTTATTTGGCGGAAAAATGTTACAAGAGATTACTGA
GCAAAAGCTCACGATGGCAACATTGCCTTATCGTTTAGAAGCAGGTACACCAAATATCGC
AGGAATTATCGCTTTTGGTGAGGTGCTGGAGTGGTTGGAAAAATGGGATTTTTCAGCTTT
AAACTCACCGCTTTATCAGCTTGCGAAAGAAGCTCGCCAGCGGTTAGCGACTTATCCCAA
TATCCGTATTTTAGCGGAAGGGTGTTTAAGCCCAACGATTAGCTTTGTCTTTCATCATCA
ACATCACGCAGATATTGCGGCGATTTTAGCCGAGCAACAGATCGCATTGCGTAGTGGTGA
ACATTGCGCCAAACCCTACTTACGTTATTTAGCGCAAAATGGCACCTTGAGAATATCTCT
TGCTCATTACAATGTGCAAGCGGATCTTGACCGCTTTTTGACCGCATTAGATTTTGCTCT
CGACATTTTAGAAAATTAATCTCAACTTAGATCAAAAAATCGTAAATTTCCCGATTTTCT
GCTAGAACGAAAGGGCGTTATAGGGTAATCTTTGCAAGTTTTTTGATTTATTTTTTAAAA
TTAAATTTATAGGTATTGATATGGTAAAAAAAATTGCAGTATTAACCAGTGGCGGTGATG
CTCCTGGTATGAATGCAGCGATCCGTGGTGTTGTGCGTGCGGGTTTAAGTGAAGGTTTAG
AAGTATATGGTATTCAAGACGGTTATTACGGTTTATATCACGACCGTGTTATCAAACTTG
AACGCCGTTCAGTGTCTGAAGTGATCAACCGTGGCGGTACATTCTTAGGTTCTGCACGTT
TCCCTGAATTTAAAAATCCAGAAGTGCGTGCAAAATGTGTAGAAACCTTGAAAAAATATG
AAATTGATGCGTTAGTAGTTATCGGCGGTGACGGCTCTTATATGGGGGCAAAACTATTGA
CCGAAGAACACGGCATTGCGTGTATCGGTCTACCTGGCACTATTGATAATGACGTTGCAG
GCACGGATTACACTATCGGTTTCCAAACAGCACTTGAAACCGCATTAGAAGCAATTGACC
GCTTGCGTGATACTTCAACTTCTCACCAACGCATTTCTATCGTTGAAATTATGGGGCGCC
ACTGTGGTGATTTAACCTTAAGTGCGGCATTAGCAGGCGGTTGTGAATACATTATCATTC
CAGAAAAAGGTTTTGATAAAGAGTCACTAATACGCAACATCGAAGATGGTTTCAATAAAG
GAAAACGTCACGCAATTATTGCGATTACAGAATTAATGACAGATGTACACCAATTAGCGA
GAGAGATTGAAGAACGCTTTGGCCACGAAACCCGTGCTGCTGTGTTAGGCCATACCCAAC
GTGGTGGTGCGCCTTGTGCATTTGACCGTATTTTAGCTTCTCGTATGGGCGTTTATGCAG
TAGAACTCTTGATGCAAGGCTACGGTGGTCGTTGTGTGGGTATTCAAAATGAAAAATTAG
TTCACCACGATATTATTGATGCAATCACTAATATGCGTCGTCCGTTTAAAGAAGAAATCT
TTAATACCTCTAGAAAATTATTCTAATAAAAAGTGGCGCTAAGCCACTTTTTTATTATCC
GTATCTTTAACCAAATCACTGAATGAGTCGGTGTTCTATTCGGCTTTATCCCAAAATACT
AATTGCTTTATTTACTCATAGGTAATTTGTCAATTTTGTGCTTTAAGGAAAGGCAATAGC
AATAATGCGATGCCAGAGGCTGCACAAGCAATCACGACAAAAAATCCAGACCAGTGGTGT
GATTCCATCACTAATGCTAAAGGATAACCAGCTATGGCAGCACCTAAATATGCAAATAAT
CCCACAAACCCTGTTGCTGAAGCTGGAGTTTTTTTATGGGAACATTCAGCAGCTGCCATA
CCAATAAGCATTTGAGGACCAAATACGAAAAAACCTACTGAAAAGAAAATTCCTGCTTGT
AATATGAAATTTTCTTTTGGCATAAGCCACATTGCAATAATGGAGAAAAAAATACCAATA
GCAAATAACAATGCCATTGGACCACGATTGCTAGCGAATAATTTATCTGATCCCCAACCA
GCAACTAGAGATCCTATAAATCCTCCTACTTCAAAGAGTGAAAGTGCACTATTAGCAGAA
ACAAGATCATAGTGATATTTTTCAGTTAAATAGATATTTCCCCAATCGTTAATGGCAGTT
CTAACTACATAAACAAGAGCATAACTTAATGCTAATAGCCAAATGTATTTATTAAAAAAA
ACATATTGATGTAAGATCTTATTCCATGTGAGATATTTACCCTCTTTCTCTTGAGCAAGC
TCTAAGTTATCATTGCGCCATTTTCCTATGCTAGGTAATCCCATGGTTTCTGGAGTATTC
TGTAATCGAAAAAATAGGAATATACTGATTAATATTGCTAAGCCTCCAGCGGCGATAAAT
CCATATCTCCAACTATAATGTAAGGTGAGATAACCAATAATTAATGGGATCATCGCTCCA
CCAACATTGTGCGCAGTATTCCAAATAGACCACCATAAGCCTCTTTCATTTCTTGAATAC
CAAGTTGTTAGTAACTTAGAACAAGAGGGCCATCCCCATCCTTGAAACCAAGCATTAATA
ACCCACAATATAGTAAACATGAGAACAGAGCTAGATAGGCCAAATAATATATTTGTGATT
CCTGTAAGAAATAATCCATAAGCCATAAAATGTTTAGGATTTTCTTTATCTAGGTAAACA
CCTGAAATAAATTTTGAAATACCATAGGTTATGTAGAATAATGTTGAGATTATCCCTATA
TTATTTTTATCAATGCCTAAATCAGTAATTAGAGTAGGAACGACATAATTAAAGCTTTTC
CGAGTCAAATAGAAGCCGGCATAACCAATATACATTCCTATCATAATATGTAGTCGCCAG
TAGTGATAAATTTTATGACTTTGATTTTCCATTATTTTTATACGTAAGGTAAATTAACTA
TAAGTGTTGTTCCATGTTGAATTGGATTTTTTTCAATAGGAATAGAGATAATTTCAAATG
TACCACATAAAATATTCACTCTCTCTTGCATTCCACGAATTCCAAATCCTGTTAATATCT
GATATGTATCAAATCCAACCCCGTTATCTGTAATAATAATATGTATATTATTTTTTATTT
CAATTTCTATTTTTACCTTATTTGCTTTAGCATATTTTATAATGTTATTCAAACTTTCTT
GACATAATCTATATATAGTAATTTCCAGAATATGTTCTAATTTTAAATTTTGATCATTTT
TCCATATTAATTCAGTATCAATTTGATTATCTTGAAAATTTAGTTCAATAAATAGATTTT
CAATAGCTTGGGGTAAATCTAAATCATCAAGTAGACGAGGTCGAATTCGATTTAGTAGTA
CTTTTGTTGTATCATAAATATTAAGAGATAATTGCTCTATTGTGGTTGATATTTTTTCAT
AATTAGGTGCAATCCTTTTTAAAATGTTTGCTTGAGTTCTAATGGCTGTAATATTTTGCC
CGACCTCATCGTGTAATTCTCTAGAGATTTCTTGACGAATAGTTTCTTCAGTATTAATCA
GCTGCCGAGTTAGTAATCTATTTTTATTTAATTCTATTGATAAACTCTGGTTCAAGTTAC
GCTGATCTTGAATCGCAAGCCCTAGAAATATTCCTGTGATAGTTTGGGTTGAAATAGATA
GTAATAAATCAGCTATAGTGAGATTAGAAAAACTATGTGTAGTACCAATAAGTGCTATAC
TATTAAGAAGGACTCCTAAAAATGCACCTTGCCAACCATACTGAAAAGCTAATAATATAA
TAGGGATTGCAAGGTAGAATAAAGCAAACCTATAGAAGGTATCTGGCAATTTCATTTGAA
TATAGATATTTAAAACAAATAGTAAAATATAAATAAAAATGTGCTTTATTCTTAAAGTTA
CCGGCTTCTTTATTAGAGAAGAAGTAAGAGGAAGCCATTCAGTCTTAAATAAAAACTCAT
TGATTAAATAGCAAGCAGGAACAATCAATACCCCACCAGTAAAACTTACAAGAAATGTGA
AGTAAAATTCTGATGAGGAAATGGCTACAGCATTGATCATACTAATTGAAACTATAGTGC
TAAGTTGAATTGATAATTTTTTCCATTGATTTCCACTATAGTATAAATATGATAAGTAAA
TAATTGGGATACTACATATACTTAAAATAAAAATAGAATATTGATATATTTCTGGAAATA
AATAGTTTAATAAAATCAATATACTAATTTCAGAACAATATACAATAGGCCAGAATTTAG
GTTGAATATGCAATATAATACCACTACGTAAGGCAAACGGCAAAATAGACAGGCCAAAAC
AATATCTGAAAGTAAATAATCTGAGATTATCCATAAGCAGAAATAAGAACAAATTATCAA
AAACCAAGAGTATAATATAGTAAATATCATTTTAGTTGTGAATTTAATAAATTCGCTAAT
TCAACATTATTTTTGACATTGAGTTTATTTATTGCATTAGATCTATGAACATGTACTGTC
TTAAAACTCAAATTAAGTTTTTCGCCTATTTCCTTTGGTTCAAAACCTAAGATTAATAAC
TCACAAATTTCCCTTTCTCTTTTTGTTAATTGCCCTACCAGATTAGACTGTTTAGATGAA
ACTAATTTTGTGGTTAGTTCTGGCATTAGATATACACCTCCTGAGCATACTGTTTTAACC
GCTTGAATTAACTCATCAGGATTACATCGTTTGCTTAAATACCCTTTTGCTCCTAATTCT
AACGCTTTTTTTATAATTAAATCTGAGTCATTTACACTTAGCATAATACAGTGGATACCT
GACGGTATATCTTTTAATAAATCTAAGCCACTTTCATCTGGCATTGAAATATCAATAATA
CATACATGAGGTTTTAAATAAGGTAAATGTTGACGAGCTTCTTTAGCAGAAGAAAATTCT
CCAATAACAGTAACGTCACTCTCTAAAGAAAGGAGTTGAGAAAAACCAGAGCGTACAATG
ACATGATCATCAATAAGAACAACATGAATCATAAAATCCTTCCAATTAATAATAGCGTAT
TTCTATAAAAAATACGGTGGAAAAGTCCACCGTATTCTTGTTACTCAGCATATTCTATCT
TTTACGAATTTTTTTCTCTTCTGCGATTGCAACGAAGGCTAACAATCCAATACAAGTAAT
TGCTGATGCATGAAGTGCTGCAAAAGTACCACTCCATCCGGTTAGACCAAAAATTGGAGT
ACCGTCAGCAATCATTCCTAATCCTAGTTTTGCAAAACTATCTCCAATTAAGTAAGCAAA
GGTACCTTTTACACCATCAGCAACAGCAATTGCTTTTTTAGGAACAAACCCAACAGCAGC
CACGCCAATCAGTAATTGAGGACCAAATACTAAAAAGCCTAAAGCAAACAATGTCGTTAA
ATACATAAATTCATTAGTTGCAAACTGATAGAACTCAAGAGTAAAAACAATCAGACCTAG
GGCGATACAAGCGGTTAAGGCACGACGACCATTTGCTAAATCAGATAAATATCCCCATAA
GAATGTACCCACTAATGCCCCGACTTCAAATAGAGCAAAACCGGAAATAGCAGCATCTTT
TGAAAATCCTAATTCTTGATAGGCATATACTGGGGACCACTGATCAATACCAATACGAAC
AATATATAGAAAAATGTTAGCAAAGCATAGTAGCCAAATAACTTTATTTCTTAATACATA
TTGAACAAATATCTGCCATTTGGTCAGTTGATTTTCTTCAGTATTACGATCTTCCTCACT
AATTTCCTCCCCAAATAATTCTTCCGCTTTACCTAAACCATATGCCTCAGGAGAATCAGA
ACCATAGCGTAATCCTATAAATCCAATAATTAATGCAATAATTGATGGAAATACAAACAT
TCCAATGACATGTCCATTAAAGAAGACATTAGCTCCGAATAATGCAACTCCAGCAGCTGC
CGCACCACCTACATTGTGTGATAAATTCCAGAAACCCAAAAATGTTCCTCGTTTCTTTCT
AGGCGTCCATTTAGTAATTGTGGAGTAGCTAGATGATCCCCCTGTACTTTGGAAAAAGCC
ACTAAGTGCATAGAATGAAATCATTAAGAACAGTGCAATGCTCCCTCCTCCCATACTAGC
ACTAAAGCCAAGCATACAGATGGCTGAAAGAATAAGCATAAATGGTACAAATTGTTTTGT
ATTTTTACCATCAGCATAATAAGAGACTACTGTTTTCCCAATACCATAAGTAATTGAAAA
ACCTAAGCCAATAAGTCCTAAATCTGTTTTAGTTAAACCGTAAGTTTCGATCATATCATT
TTGTGCGATGTTGAAATTCTTACGAATCAAGTACATTGCCATATAACCGATAAATACAAC
TAAATAAGATTGCATAAAAGGTTTGAACCACATTTTCCGTCTTTCTTCTAGGGGTAGATC
TAAGACTGGGCGTCTAACTTCAGCTAAAAATGAAAACATAATTTCCTCTGATATTTTTAA
AAAGATATTTAAATTTTAAGAAAATTATTTCATTGCTCCTTGAGAGAATCCCCTAAATAG
AATAAGAAAATTTCCTAGTTTAGATACCGTTAACTGTATTTTGTGACTAAGATCACATTT
TAGGGTTTATTGTGAATTTCTAGGAACAATAACGGACAGATGGTTTTTCCCTTCAACCTT
GGATATTTCTGCTATAACCGCAGGAGAAAAATGTACTCTCTGCTGTGTTAGTTGATAGAC
TAAGTCAAAGACAAGGGGCAAGTGAGAGATAATCAGCACATGCTTTGCTCCCTCTTCTCG
TAGGAATTCAAGATAATCAATCACTGTGTCGGGATTTCCGTCAGGGGTAATCTCTTCCCA
TGTTTCCGCAAGATTTGCAAAACTTTGCATAGTGTTGACCGCTTGCATACCTTGTTCTAC
GGCTTGTGCCGTTTGCTGCGTGCGAAGGTAGGGGCTAATAATCACTTTATCTAATTTAAT
TTGTTGATTTTCAAGCCTTTTTGCAAGCCATTGCCCTTGTTGATATGCCATCAATTTACC
CTGTTCAGTTAAGTTTCTCTGTGCATCAGTTGGGGCATTGAAACCTGCTTCACCGTGTCG
CATTATCCAAATATTCATCGGTTTATCCTCTTCGTGGTTTAAACAGAACACTTTTAGGCG
TATAATGCACGGCGTTTTTTGTTGTGGCAAGCAACAGATAAAAGATTTCTATTTTTCATA
ATTTAAACAATGGAGTAATAACTAATGTCTCGTAAACTCAGAAGAACTAAAATCGTTTGT
ACAATGGGGCCTGCAACGGACCGTGGCAATACCCTTGAAAAAGTGATTGCGGCAGGTGCA
AATATGGTTCGTATGAACTTTTCTCACGGTGTGCCTGAAGATCATATCTCTCGTGCAGAA
AAAGTGCGTGAAATTGCAAAACGTTTAGGCAAACACGTTGCGATTTTAGGTGACTTACAA
GGCCCTAAAATCCGTGTTTCAACCTTCAAAGAAGGCAAAATTTTCTTAAACATCGGTGAT
AAATTTACCTTAGATGCAGAATTACCAAAAGGCGAAGGTCATCAAGAAGCGGTTGGTTTA
GACTATAAAAACCTACCAAACGATGTCGTTCCAGGCGATATTCTTTTATTAGATGATGGT
AACGTTCAATTAAAAGTGCTTTCTATTGACGGTGCTAAAGTATTTACTGAAGTTATCGTG
GGCGGTCCATTATCAAACAACAAAGGTATCAACAAATTAGGTGGCGGTTTATCTGCTCCA
GCATTAACGGACAAAGATAAAGAAGATATTAAACTTGCAGCGAAAATTGGCGTGGATTAC
CTAGCGGTATCTTTCCCACAATCAAGTGCAGATTTAAACTATGCTCGTCAATTAGCAAAA
GAAGCAGGATTAGACACTAAAATTGTCGCTAAAGTAGAGCGTGCTGAAACCGTTGCAACT
GAAGAAGCAATGAACGACATCATTTTAGGTGCAGACGTTATTATGGTGGCTCGTGGTGAC
TTAGGTGTGGAAATCGGTGACGCAGCATTAGTTGGCGTTCAGAAAAAACTTATCCGTCGT
TCACGCAAATTGAACCGTGTTGTAATTACCGCAACACAAATGATGGAATCAATGATCAAA
AAGCCTATGCCAACCCGTGCGGAAGTGATGGACGTAGCAAACGCAGTATTAGATGGTACT
GATGCGGTAATGCTTTCAGGTGAAACGGCAAACGGTGATTATCCAGTTGAAACGGTAAAA
TCAATGGCAGAAGTCTGCTTAGGTGCAGAAACAATGCCAAGCATCAATGTTTCACGTCAC
CGTATGGAAGCTAAATTTGCAAGCATTGATGAAGCAACGGCGATGTCAGCAATGTACACC
GCAAACCACCTTGAAGGTGTTTCTGCAATCATTGCATTAACCCATTCAGGTGAAACCGCA
AAATTAATGAGCCGTATTAGCTCTGGTTTACCGATCTATGCACTTTCTCGTAACGAACAA
GCGTTAAATCGTTGTGCATTATACCGTGGTGTAACGCCAGTTCATTATGAACATGACAGC
CGTACTATTGAAGGTGCGAAAAAAGCATTATCTTTATTAAAAGCACAAGGCTATTTAATG
TCTGGTGATTTAGTGCTATTAACTCATGGTGATGAGTTAAAAGAAGGTGGTACAAATACT
TGTCGTATTCTTCGTGTAGAATAATTCTACTCATTAGCAAAAAATCCACGCAAATGCGTG
GATTTTTTTATGTATTCAACAAACCAATACCTGTGTCTTCTCGATTTAGTCTAACGAATT
TCACCTACCGAAACTTTAGCATCGGTATGTTTATTGCCGATAATTCGATCTTCACATTTA
TTGTTTTCATCACAAATAGAGACAACAACGCTCTTCTCATCTTCTAGTGTTTCAGGTTGT
AGAGATTTAACTCCGAACTTATTATTTTCAACTAAATTACTCTGTTCGCGAGATAGATAA
GTTGGCTTGAGTCCGTTAAGTTTATCTAATATCGTATTTAATTGACGCTCATTAAGTCTT
TTGATATTCCCATCTCCAGCCAACTCATCATCACCATAGTTTGTTTCTCTCGGTTGCTCA
TAAAATGTAAAATCAGTATTTTTTAGCACGATAGGCATATCTTTATGGCTGTAATAGGCT
TTAGCACCATTTGGAGCTAGTGCAATAACCGTGGCATTCTCAATTGTAGTCTTTGTAGCA
TCGCCAAGGGCTAAAGCAAAGTTAGCTGCATTTGCATCATTATCCGCAGAACCTGTAATA
CCAATTTCAGGTGAAGGTTTAGGACCAGTATTTAACAAGGTAATAGTTAAATCATTTTTT
GATTTTTCACCGCGTAATGTTGCATTTTTATCTGTCATCAACGTATAACCTTGATGGCTT
TTCAGGTTAATTGAACTTTTATTTCGCCCTTCTAAATCACCAACGACATACATTGTTGCC
GCTTTCATTTTTGAACTTGGTGAAACATTCAGTTTTTCAGCCCCCTGAATATTTAATGAC
GTGTGATCTAAAATCGTTTTATCTGCACTTAACCCAATTTTATGGATACGATCGTAATCA
GATTCAAAAGACATATTTCGGTCAAACGTAACATTAAATTGACTATCGGTTAAATTAATA
TTTTTTGCCATAAGATTAATAAAACCATCATGCGTTTTTATATTACTATTACGAATATTA
ATTGTCGTTTCTAAATGACTTTTAGGTGTTTTAATAACTTCTTGTTTAATTTTGTCATAA
CTATTATTTGTGGCAGTCCACCAATCAAATGCATATAGGAACTCATTATTAATCCATTGA
CGTAAATTATTATTGAATTTCCATCGTCTTTGAGTATGATTTCGTTCTGTACGCAACGCT
CTATCTTTGGTATTGAAAATCGCATAGTCATAGCTTGGTTTTTCTTTATTATAGGAATAT
CCCCCATAAATATAGAAATTACCTCTTCCTATATGAGTAAGACGATCAATATCAACATTA
TTAAAGCCACCAACAATGACAAAATCATCTACTTTATCAAGTTGCAAATTACTAATATTT
ACGCTAAAAGGCGATCTTTGAGTATCTTCTAAACAATAGGCAAGATTAATACAAGTTCTA
GAATCTTCTAAATTTCTTCTTAAACCATTTCTACCTAAAACAATAGCACCATTATTAAAA
TTAAATTTACTATCTATAATCTTAATATCTGAAATGCCTTTATCCGCAAAATGTTTATCC
ATTAAATCTGTTGCAATAAATAAACGCCCATTTTTAGTATCTATATTTGCTTTATTAAAA
CGAATATAGCTAGGATTAGTATAATTTAATTGTGTATTTAATAATAAAACTGAATCAGTA
TCTTTATATGAGTCTATATTTATATCACCTGAAATATCAAAATTATGTGCATTTAGATTT
ACTTCTCCTGAAATACCCAGTAAAGAACCTAAAAAATTACTGCTGATAAAAGAATTTTCA
CCTACTTTTTTATTACCAACATCAAGATTATCTGCCAGCTTTAGATTAACTTTTGTTTTT
AGTTTTTTAGAGCCGTCATCATAATAGTTTTTATCTTCCCGACTTAAATCACCACTAAGA
TTAACTTTCTTTATAGCTGGGTCTAGATAGCTACTGACTGCAAAATCAATACTATCTTTA
ATTGTAAGTTTTGCACCTTTTTCAGCATTTAAGTTAATTTCATTCTTTTTCGCTTTTATT
GTTAAATTTTCGGCTTGAATATCACTATTTTTTCCAAATTTAATATCATCAGAAAATAAA
GTTATTTTTCCAGATCGAGACATTACAACATTATCCGCCTGTAATAAGCCATCGTTATTC
ACAAGGTTATTAATTAACTCACTTTTTCCCTTAGCAGTTAGCTCAATATAACCATCTTCG
GTAATAATAGAACCTGAATTTTTCACAATACTATTTACTGTATTTTCTTCAATATCTAAA
TCAATAGATGTCGTATCTAATTCTAAGCTAAATTTTCCGCCAGCGCCCAAGACAACTTGT
CCAGGGCTTTCAATAGTTTCATCACGTTCAAAATCAATCCACTTAAATCCCCAAGGATTA
CCTTGACGGCAATCATTTGGATCGCTCCAACTACTATTACAATAGCGACCCTTAACTTTT
TTCTCTTGTTTAAAGTATTTAGCTTCAATTGTCCCCTTATTTTCAACATCATTTCCAACT
AAAACAACAAATGCATTTTCGCCATTTGCAACAATTTTACCCTCATTAATAATTTTTCCT
TCAGCAGTTTTATGATTTTTACGTGGAGTAAAATTGAAATTATTACTATTACTAATTTTT
TCAAGATCTTTAGTTGTTGCAAGTAAGCTACCCACATTGATTTCAGCACCTTTGGTTATA
ATAACTCCGTTAGGGTTAGCGAGAAACACTCGCCCATTTGCTTGCAATTTACCTTGTATT
TGACTTGCATTTCCGCCCATAACACGATTATAAGCAATAGCGGTTGAATCAGGCTGCTTA
AATTCAACACTATTTTGTTTTCCAATATCAAAACTTTCCCACTCAATACTCACTCTAGGT
GATTCTTGAGTAATGGTCATTGCCTTATTTAAGGTATTAATTTTTGCATTGCCGTCTGTA
ATTTTATGGTTTTGAGGTAAATCAGCAGCATAAAGATTTGTTGTGCTAAGTGCTGTTGAA
ATAGCTACGGAAAGTAAAGTTTGTTTACGCATTTATGTACTCCTTAATTAAAATGTTTTA
ATTGCAGATAACCAAAATTGATTTTTATCTACATTGTTATATTTTTTACCGATAGGTTTT
GAATAAGCTAAATTGATAGAGTAATTATTAGGTTCAATTAAATTCAAACCAACTCCGATG
CTTTTTAAACGGACTTTATTCTCAACAGATTCGGATAATTTCTCAGTATTTTTATATTGT
TTTCCAAAACCCTCATCATAAAAGAGTGAGCTTACTAGCATACTTTGTGAAAAAACAGGT
AAGTAGTGTTTTAGTTCTGCTTGGATGATATGTCCTTCATCTACAGAAACAGTGCCTGCT
TGATATCCTTTTACCCCCGATAATCCACCTAGTAGGAATTTATTGCCACTATCTAGATTT
TTATCAGCGAATTGCCCACTAACGGCAAACGTAATACTGAAGGATTTAGGTAAAAATTGC
TCGTGAGATAATGAATAATTAAATGTCGTAAATGTACGTTTAGGCTGGTAATTCTCTGAT
AAATAGTGTTTTTTCTCATTGGTCGAATGACTTTCTTTCCCAAAAATAGTATTGAAAGAA
AAATAGGTAACACCTTCTTTTATACTATTCCAAGAACCACTCACTCCTATGCTAGTCGTA
TTTACTTTCCGTTTTTGTTGTAAATCAACAGATTTTTGTTCATCTGACAATTTCTGATGA
TTAAATGCTAATTTACTATCTAATCTTAAACTTGCAGTTCTAATAGTAGGGTGAGTAATA
TAACCACCTAAATTATAAGTACTCCCTTGAGCATTAAGATCTTTAAAATTCGCACCTAAT
TTATATTTTAAATAGTTTGAATTCACGCCGACTCTTGTGCCATATCCATCAATAATAAAA
GAATAGTCCGCTCTTAAGTTATATAAATCGAAGGTGTTAGAAGCAAGCACATCAAAATGT
AATTCATCACCAAGCCCAACTAAGTTATAAATTTTATTTCCCAATGTTGTTCTATATTTT
CCAGTATTATCATTTCCTTGATTATCAATGGAAATATATCCCCCCCAACGTTTATTATCT
TTAAGATTAACAGTAAGATCTGTTTTACCCGTATTTTGTCCTGCTTTCAAAGATAACGCT
GAGGTAATTCCTTTAATGTCATTAAGTAATAGAGCTAACTTTTCTAGTTCATTTTTAACC
AAATACGAATGGCTTTTCACAGTAGTATTCACCATCCGCATAACCAAGTCTTCTTTTAAA
CGGCTTCCATTTCTAACAACTACCTGATCAAGCGATCCCTTTATCACGAAAATTTGCAAT
TCACCATTATTAATTTCTTGTGGTGGAATAAAGGCTTTAGCAACAAGATAATTGTTGTCA
CGATAGTAGTTAGTAATTTGTTGCGATAACCGATTTAAGTCATCTAAGGTGATTTCTTGA
TGAAGATAAGGAGAGGTAATAGATGTCAGATTATCTTGAATTTCGTTTCCGTCCAACTCC
AGTAATTTGATTGAATCTAAACGGAATTTAAGACTTTCTTTGTTGGCGGGAAGATTCTCT
TCCTGTGTTGGTGTTTTGAACAGTTCTCCAGATGGTTTTACTTTTGCTACTTGTATCTGG
CGTGTCTGTTCCAACTGTTTGTTCAATGTTCCTGAATCTGGTATTGGATTTGCATAAGTA
AAGCCAGATACACATGAAATAATGATTCCAGTAATTACATTTTTTCTATGGAAATGTTTC
ATTTTGATAGGTCTCCTTTATTAATAATGTATTAGAACGCTTTTTCTATTCATTTTTAAC
TAAATGATAAGAATTATCAATATCATTATTGATAATTTACATTATCTTTTGTAGGATATT
TATTAGTCAGACTAAAGGAGCAACTAAAATGAGACTATCAAAAATTTATACAGCACTCTT
TCTCTCTTTGCCTACCGTATCCCTTGCAGATAGCAATGTTTCAGCTGAACTCGCTGAAAT
CTCTGTGATTGCAAGTAGGGATGCATTTCACTGGGCAAATCACACAAGTGAGAAAGCAAC
CCTAAATAAAAACCAATTATTAACTCAACAACCCATAAGTACAGCGGATGCGATTAAAAG
GATTACAAACGTGGATATTGCTGGCGGATCAAGGGGAATTGCACAAAAGCCGATTATTCG
GGGCTTAAGTGGTAATCGTGTTGTTCAAGTGATTGATGGCGTTCGCCAGAATTTTGACTT
ATCTCACCGTGGTTCATATTTTTTACCTATGGCACTAACCCAAGAAATAGAGGTGATTAA
AGGTCCTACAAGTACTTTATGGGGCAGCGGTGCATTAGGGGGAATTGTTGCGATCAGAAC
ACCAAATGCACTTGATTTATTGAAAGATAATCAGCAAATTGGAGCAAAAATTCATCAAGG
ATACCAATCTGCCAATTCTCTCTCTGAAACAGATGTCAGTGTCTTTGCCGCAAATGAGAA
GTTTGATGGATTAGTGAGTGGCTTTTATAACCACGCTGATGATTTACGTTTAGCGGACAG
TAAAAAATTAGTAGACAGTCGCTATACTCAAAAAGGCGGACTTTTTAAATTTGGTTGGCA
AATTAATGATGAAAATCGCCTTGAGCTTTCTCATCGTTTAAGTCATTTTGAACAAATTGC
CCCAACCAACAATGAAGTTGCTGAAGAATTTACCAACCAAGATGTGAGAAACCTTATTAG
AAACTGGCATAGAAATAATCCAACAGCTTCTTTTGCTGAAATGACTCGTTTCTATAAAGG
ACTCACATCAGTACTAGGAAGTGTAAGTTATCGAGCTAAACAAAAAATCACAGACCAAAG
TAGTGCCTTACACTATTACTTTAACCCTAAAGACAATGATTATATCAATAGTCAATTGAC
GCTATACCGTAACAGTACAAAAGAAAAAGAGCAGCGTATTGCAAGCGGTTTGCAAGATCA
AACTAAACTCAGCACTATGGGTTTAAACATACGAAATTCGACGGATCTAAATTGGTTAGC
CCTAAACTATGGTGTAGATTTTATTTCAGACCGAGTAGTAACACAGCGTGAGAAAAATGC
CACAACACCATTCCGCCCTAATAATTATGACGCTAAATCTAAAAACAGTGCATTTTATCT
TTTAACACATATTCCATTATGGAATGAACGCATTATTGTCTCGCCAAGTGTTCGCTACGA
TCACTTTAAAACACAAAGTGACGAAGCCAAATATAGTGCAAGCCGTTGGTCTCCATCCAT
CGCTGCAACTTGGAAAGCAACAAATTGGCTAGATCTTAGTACTCGTTATAATAAAGCATT
CCGTACACCATCAATGCAAGAACGCTTTGTCAGCGGGTCTCACTTTGGCACAAATTTAAT
GGGACGATCATTTAATAATACCTTTGTAAGTAATCCAAACTTACGCCCAGAAACCGCGAA
AAATAAAGAAATTGCGGCGAAAGTTCATTTTGACAATCTCTTTGTACATCAAGATAAATT
CATCTTCAATGCCGTTTATTTCCAAAATGATGTCAAAGATTTTATTCATCTTGATATTTT
CCGTGCTTCACAAAGAGAGATGATTCCATCTCTCTCGCAGTATCGAAATGTAGAAAATGC
TCGCTTAACAGGGTATGAACTAGAATTCGCTTACCAGCAAGAACATTTAGCATTGGGATT
GAATTATGCTCAAACAAAAGGCAAAAATCGCCAGACACAGGAAGCCTTATCCAACATTCC
AGCGAATAAATTAGGCTTTACTATTGATTACGCGATAGTGCCTCAAACATTTATGGTTGG
AGCGAATATCACTCACTATGCAAGTCAGAAACGAGTGCCTAAAACACACGCAATGACTTA
TCCAAGTTATACTCTCACAGATTTAAAAGCAAGTTACACCTCTTCTGGCGAATGGCGTAA
TTTACGTTTGGATATGATGATCGAGAATGTCTTTGATAAAAAATTCCAACCTGCATTTAG
CTTAATGGAAGGGGCTGGGCGCAATATTAAATTGAACGCTTCTTATCAGTTCTGATTTTT
AACAAATATTGTCTTAAAAAATCCACGCAAATGCGTGGATTTTTTTATATACTGCTTCCA
TCAATTCCTATCAAATTTTTGCTTATGTTACCTCTACTTTATGCCTTAAAAACGGAGAAT
GTGATTTCTGAATTAAACTATCAATTTGCAAAGATGATTGATCAGAAACAGCAGGATTAT
AACTATACAGCTCAACAGCAGAATTTAGCTATCTTTCTGAGTGCATTAGTTTCTTTTAAT
GTGATACAAGGACATAGTTGTGTTCGTTTAAATTCTGATTTAACAACCAATCCTTTTGGC
TTGCAAAAAAAGAATTTCAGCAGTGATTTTCATACGGAGATTTTGCAAAAAATTGAGGGA
ATTTCACCGCTTAAGTGGCAGTCGTTGCTACATAACCATATTGCTTTTAGCCAAGATCCT
ACACAGGTTGCCCCTTTATTATTTCAACAGGGGCGGCTGTATTTTTATCGCTATTGGCAG
GCAGAGTATCGTATAGCACACTATTTACAACACGCGGTAAGTTTGGATTTAAAAAAAGCA
GATATCGATCTTCATCGTCAAATTCTACAACGCTTTTTTCCAAAACAAGCTGACACGGAT
TGGCAAAAAGTTGCTGTTGCAACGGCATTAACTAAACGCTTCTGTCTGATTTCAGGCGGT
CCAGGTACAGGCAAAACCCGAACAGTTGCCATTTTACTTGCAGCATTACAGCTTAAACAG
TTAAAACAGAACCAACCGCTTTTTAAGATTGCCCTTGCTGCTCCGACAGGAAAAGCTGCC
GCTCGTTTAAAAGAAGCTATTTCAAATAATCTCGCTAGCCTTGATATTCCTGACAGTTTG
AAAGCAGAAGTACCAACCAGAGCCTCAACAATCCATTCGTTAATCGGCATTAATCCCCAT
AGTGATCTACCTCGTCATCACGCTCAAAATCCACTGCATTTAGATCTGTTAGTCGTGGAC
GAAGCGTCAATGATCGATCTCTTCATACTGGAAAAACTGTTGAATGCCTTAAAACCAGAT
ACCCGTTTGATTATGCTTGGGGATAAAGATCAACTTGCTTCTGTAGAAGCTGGAAATTTA
ATGGGGGAGTTGGGTAGTTTGATCAGATTTGGTTATAGCAATGAGCATAGTGACTATCTA
ACTGAGGTAACAGAACATCAAATTTATCCTACAGTGGAAAATGTCCCCGCAATTTGTAAT
TCATTATGTCATCTTCGTCGAAGTTTTCGTTTTGACGAAAATTCAGGGATTGGGCAATTG
GCAGCACAAGTGAATGCTCAACAAGCGGTGAAATCGTGGCAGATTTTAACGAATAGGGCT
TATGATGATTTAACATTAGCGTGTTACCCTAAAGTCACGGATTTTCCTGAAAAATCACAA
TGGATACAACGCTGTGTAAATAGCGTGGTAGAAAAAGCGGTGGAGTTATATTCCGATTAC
TTGAACAAAGTGAAAGCTCGAGTACTTTCCCCAGAAGCCGTGTCTATCGGTGAGATATTT
AAAGCATTCCAACAAGTACGCTTTTTGTCAGCCTTACGCGTCAGTGAATTGGGCGTAGAA
CGATTAAATCAAACCATTGCAGAAGCCTTATTACAAGCACGTTTATTACATTTTAAACAT
AGCCGAGACAGCTACATTGGCAAGCCAATTTTGATTACCGAAAATGCCCCTCAACTTCAT
ATCTTTAGTGGTGATATTGGCTTAATTCTTCCAGATGAAGCAGGAAGATTGAGAGTATAT
TTTGAAACAGAACAAAATGGAAAACATTTAGACATTTCCCTTAGTCGTTTGCCAAGTTAT
GAACCCGCCTATGTAATGACCGTGCATAAATCACAAGGTTCTGAATTTGATCATACTTTA
TTGGTAATGCCACTTTCTCATTCGCCAGTATTAACAAAAGAACTGATTTATACGGCGATT
ACCCGTGCTAAAAAACAGTTTACCTTGTTTAGTGAAGAAAAAATTTGGAAACAAGCAGTA
AAAGCAGAAATTCAACGACAAAGTGGATTAAAAGAACAAATATTGGCAGATATTTTAATG
AAATGATTTGGAATAAGTGGACTATAATCCACAGAAATACTTTAGAAGATGTTAATGGCA
AATTGCAGAAAATTCTGTTTCACATTAGAATAGGGTACATATTCTTATTGATCAATGAGG
AAAAACATGGAAACTATAGAAAAAATCCAAAAACAAATCAGCGAGAATCCTATTCTTCTT
TATATGAAAGGCTCTCCTAAATTCCCATCCTGTGGCTTTTCTGCTCGTGCTTCAGAAGCT
ATTGTAAATTGCCAAGTTCCATTTGGGTATGTTGATGTTTTATCGAATCCAGATATTCGA
GCTGAATTACCAAAATACGCAAATTGGCCAACATTTCCTCAATTATGGGTAGATGGAGAA
TTAATTGGTGGTTGTGATATTATTCTCGAAATGTTCCAAAAAGGTGAATTGCAGACCTTG
TTGAAAGATACTGCAAAAAAATATTCTCTATAGCGTCTAACAATCACATTATTTTGCAGA
GCTTGTTGTATAAAACAGCTCTGCCCTCAATTAACTTCTTGATTTTCTTTCAATTACTGA
TCATAGTATCGCTCTATAATACTTATTTCAAATAATACTTAATTTTGGCATCATGATTAA
ACGTCTCATTTAATTAGAGATTATTCCTTTCTATACTTTTTAATTATTTGTTAAAAAATT
AGAGCTATATCACAATATTCCTCCCAAAATTTAGGTAGAATACTGATGATTTCATTTATT
CAATTGTATAAAGGACACAACTATGGATGACAAATCTCAATTACGCCAAGCAGCACTTGA
TTTCCACGAATTTCCTATCCCTGGTAAAATTGAAGTTACCCCGACTAAATCCCTCGCAAC
GCAACGTGATCTTGCATTAGCTTATTCGCCAGGGGTTGCTGAGCCGTGTTTAGAAATTGA
AAAAGACCCAGCGGCTGCCTATCGTTATACTTCAAAAGGTAACTTAGTTGCCGTGATTTC
AAACGGAACTGCCGTGTTAGGTTTAGGCAATATCGGTGCATTAGCAGGTAAGCCTGTGAT
GGAAGGGAAGGGCGTTCTGTTTAAGAAATTTGCAGGAATTGATGTATTTGACATCGAAAT
TAATGAGAAAGATCCTGAAAAATTAGTTGAAATTATTGCTTCTCTTGAACCTACCTTTGG
TGGTATCAACCTTGAAGATATTAAAGCACCAGAATGTTTTTATATCGAACAAAAATTGCG
TGAGCGAATGAACATTCCTGTATTCCACGATGATCAGCACGGTACTGCAATCATCAGTGC
TGCTGCGGTGATTAATGCGTTGCGTATTGTGGATAAAAAAATTGAAGAGGTGCGTTTAGT
TGCATCAGGTGCAGGGGCGGCTTCTATTGCTTGCTTGAACTTGCTTATATCCTTAGGTAT
GAAGCGTGAAAATATCGTTGTCTGCGACTCAAAAGGGGTGATCTATAAAGATCGTGACGA
TCGTATGGACGACACCAAGAAACATTATGCGATTGATGATAATGGCTGGCGGACATTAGG
CGATGCGATGCCAAATGCAGATATTTTCTTAGGCTGTTCTGCGGCGGGTGCTTTAACGCA
GGATATGGTTAGAACAATGGCGGCTCACCCGATTATCTTAGCATTAGCTAACCCAAATCC
AGAAATTACACCGCCAGAAGCGAAAGCTGCTCGTCCAGATGCGATTGTCTGTACAGGACG
CTCAGACTATCCAAACCAGGTGAATAATGTACTTTGCTTCCCATTCATTTTCCGTGGTGC
ATTAGATGTAGGCGCAACAACAATCAATGAGGAAATGAAGCGTGCGGCGGTTTATGCGAT
TGCAGATTTAGCTCTTGCAGAGCAAAATGAGGTGGTCACTTCTGCCTATGGTGGCGAGGG
GACAACCTTTGGTGCGGATTATATTATCCCACGTCCATTTGACCCTCGTTTAATTGTACG
CATTGCCCCAGCGGTTGCAAAAGCAGCGATGGAATCAGGCGTTGCTACTCGCCCGATTAC
GGATTGGGAAGCCTACCACGAGAAATTAACTCAGTTCGTCTATAAAACCAACCTCTTTAT
GAAGCCGATTTTCAGCCAAGCAAAAGCAGAGAAAAAACGTATCGTGCTTGCAGAAGGGGA
AGAGGACAAAGTATTACACGCGACACAAGAAGTGGTTTCTATGGGCTTGGCATATCCAGT
CTTAATTGGACGCACGGAAATTATCAAAGCTAAAATTAAAAAATTAGGGCTACACATTGT
TGCTGGGCAAGATTTTGATGTTGTTGATAATGAACATAACAGCCAACACGATGAGTTATG
GAAACGTTATTACAGCATAATGAAACGCAAAGGGATCACCGAAGCGATAGCTAAGCGTGT
TGTGACTTCAAATACAACGGTGATTGCTTCACTACTCGTTGAAATGGGCTATGCTGATGG
ATTAGTGTGTGGTTTATTTGGTACATATAGTCGCCATTTAGAAGCTATTCGTGACATTAT
TGGTGTAAAAGAAAGCGTAAAAGTACCCGCTGCATTAAACAGTTTGGTTTTACCGACAGG
AAACGTTTTTATTACTGATACCTATGTTAATGCAGATCCAACGGCGGAAGAACTCGCTGA
AATTACCTTAATGGCAGCAAGAGAAATTCGTCGTTTTGGTATTGAGCCTGCGGTGGCACT
ACTTTCACACTCTAATTTTGGTTCATCAAATCAACTAGGTGCACCAAAAATGCGTAAAGT
GTTAGAAATTGTGAGAGAGCGAGATCCTGCCTTGATGATTGATGGTGAAATGCACGGCGA
TTTAGCCTTATCGGAAAAATTACGCCGTGATTATATGCCAGATAGTCCATTAAAAGGTTC
AGCAAATTTACTTGTAATGCCAAATATGGAAGCAGCTCGTATCAGCTATAACCTATTAAG
AGCAACGACAACAGCCATTACTGTAGGACCTATTTTATTAGGTATGAATAAGTCTGCACA
TATTCTTAACCCTGTATCCTCTGTTCGCCGTATCATCAATATGGTGGCGTTCGCGGCAGT
GAAAGCCTAGTAAAAATGAAATGAGCGTGATTTTTCACGCTCATTTGCTTCTTATTCCTC
AAGTGTTTTTCTAAAATTGTTTTTGATGATTACGGCTGCCTTGTTTTTATAATCGCTTTG
GATTCTTTATCCATGATAACTTCAATTTTATGATCTACAACCACATTCATATTAATCGTA
ATACCTTCAGGTGGTGTTTCAAGTTGTACTTTGGGAGTACAAGCGGTCAAATTTAAGCAA
AAAATTGTAAAAAGTGAGTATATAGCTTTCATTCTTAGAAGGGATTTGATTTATTAGGTT
TATCTTATTTAATCATCTTTTTTCTTTAACAATGAAATAATCTCTTTCAAAGCAATGATT
TCTTCATTTTTCTGAGCCAACATCTCGTCTTTATGGGCAATAGTGAGTTTTAATTTTTCG
ATTTCGGCGGTGAGATTTTCATCGTAGGCGGGGTATCCCCGCCTAAAATCTAAGCTATTG
CAGAAATGCCTTTATGTTGTACTAAAGAAAGCAGTTTCAGTGCGGCACCGCTTGGTTTTT
TGACACCTCGCTCCCATTCTGAAACTAGATTGCTACTTACATTTAAGTAGTGAGCAAAGA
CAGATTGAGAAAAATTTTCTTTCTCTCGGATTTCTCGAATCTCATTGGGAGTGAGCGTTT
TAACTGGCGTTAAACAACGTTTGTCAAAACTCTGCATTGTTGTTTTATCAACTAAACCAA
TGTCGTGTAAATCACTCATCAATTCGTGGATCGCTGCATTTGCTGGGCTGTTGTATTGGC
TCATTTAAACCTCAAATAATTTTGAGACCATCATAAAAAAATAAGTTCAAAATATCAATA
TATCGCCTTATGAAAAAACACTTACCCCTTACCCTTTTTATCCCCCTAGTAGCAAACGCA
ACCCCCGAATTAGAAATCAAATCCGCCGAGCCTACATTACCAAAACAAGCGGTTATTTTT
TCAGAAAAATCCGCAAATAGTGAGGAAGTCACTTTAACTAAAGAGCTTATTAGTAAGCCT
GAACTGACTCGTCAAATGTTAAATCGGGCGATTGATAGCCGACAATTTCATTTATTGCCT
GAATTGGTGCGGATTTATCAACAAACGCCTAATCCCGATTTGGTGCTGATCGATTATGCC
AACGGCATTATTTTGGCAAGTCAGGGGGATTATAAAACGGCAATTGATCTCTATCGTGGC
ATTATTGCGAAGCACCCTAATTTTCAGCCTGTGCGTTTTCGTTTGGCACAAATGTTGTTT
GAAGATCGGCAAAATGAAGCCGCACTTGCACAATTTCGTAAGCTACAAGCGGACGGATTA
CCGCCACAGATTGCAAATGGGGTGGAACAATATATTGCTGCCATTCAGAAACGTTCGGAT
TGGTCATTCGACTTTGGTGTGAATTATTTGCACGAAAGCAATGTTAATAATGCCTCAAGC
TCGCCTTATGTTCGAGTGGGGAATGTGCCGTTTAAGAAAACGGAAGAATCATTACCGCAA
TCAGCAAATGGGTTGAGCTACCATCTGAATTTGGCTAAGAATTGGAATGTTAGCGGATCC
CATTATCTACATTTTGAGAACCAATTTAGTGGAAAATCCTATTGGGATAATCATCAATTT
GACGATCAGCAAAACCGTTCAAGTCTTGGCTATCAATATCAAAATGCTCAAAGTCGTCTT
GCTTTTTTGCCTTATTATGAAATGCGTTGGTATGGTAATCATCGCTATAATCACGGCTAT
GGCGTTCGGGGAGAAGTAGAGCATTGGCTTACATCACAATGGCAGCTTTCTACGGCTGGC
GAAATGGGCAAGCTCAAACATCGGGGCGAAAATCAGCTTGCAGATAGCACAACATTATTT
GGTTCTGCTACGCTACTCTATGCCTTTGATGCGAAAAGTTATCTCTATGGTGGTGTAGAT
TTGTTGCGAGATCGGACGTTAGAACGTTCTTTAGCCTCAAAACGTTATACAGGGCGAATT
GGTTGGGGGCAAGAATGGTGGGGCGGAATTTCCAGCCGTATTCAGCTCAGTTATGGCAAA
CGTGAATTTGACCAAGCTCACCGCATTTTTAATCAGATACGCAAAGATAGAGAGTTAGGT
TTGAATGTTACACTTTGGCATCGTAACCTGCATTTTTGGGGAATTACACCGAAAATCAGC
TATCAATATCAGCGAGTGAACTCAAATTTAGTGGATCTTTATTCGTATAAACGAAATCGA
GTTTATTTGAGTTTTGAGAAAAGTTTCTAGTAAATAAGTGGCTTAGATAATTCTGAGCCC
TTAGCATGTACTGAGTGCGGTTATTGTTTATCTAATTGTTTATAGATTGAGTGCTCAATA
TTCTGCTCAAACTGAGAACCGTAGTTAATCAATTTCCACAGGTCGAACATATTCTCTTTA
TGGTTATAATTCAAATTGACTTTCGCTTGTTTATGCTCAGTCAATCTAGAATGGATTTTA
GCTGATAAATCCATATCGCCTTTACTGTCTAAATTCACCGTTGCGGTGAAATCGTCAATC
TCACTTTTATTGACCATATAAGCCAAAATCTGTTCCGTATAGCCCCCTTGTTTAATCGCT
TCAAGCAATTCAGGGGTAAATTTTAGGTAAGATCTATCCGCTTGTGTCAATGTGCCATTG
CAGATGTAGCAAGGTTTACCCGACAGCCAAAACGGAAAGATACCGTTGAATTTGCCAGTT
AAATCCAGTTGGTGATACTGTGCCAATTCTAAAATACGTTCAAAACGAATATCAAACAGC
TTTAAATAAGCGATTTTCGTTTGTGGCAGGGCAAAATGTTCGATATTTAAACGCCCATCA
AGCAAATTTAAACTTAACTCTCGTAAAAACAGAGGCTTACGTTTAGTGTAAGGTAAGTGT
CCTTGAATTTTTACTTTGACATTGGTTATCGGAATACCCATATTCACTTCATCAATATTC
ACATCAAGGGCTTTTTTCACACCAATATCTACTTCGCCCTGTTTGTATTGATAAGGGAGT
GAGAAATCAATGCCCTTGATCTCACCGTTTGGTAGAGAAACCGCACCGTTGCGAATAGCA
AAATGCCCGCCAGCCATCAACCCACGAGCTGCATTCGCACTAAATGACGTTTCACCTTTG
ATGGTACCGTTTGTGATGACCCATTGGTTTCTAAAAGGAAAAAGGCTTTGGAATACATTT
GCAGGTTGCTCTGACCAATATAGCTTACCGATTAAATCACTGGCATTATTGGTTAATTTT
CGGCGAGCAAAGAGTTTAATCGGTCCTAATTGATTGGCGGTAACATCGCCCCTAAAGTTA
AGATTTTCCACTTCGCCGTAAAAATTTAAGTGTGCCGTTGGCTTTTCTAAAGTGCCACCA
TAGGCAAAATTAATCTGCGGAGAAAAGAGTTTTATTCCCCCAGTGAGATGAAATTTATCG
TAATCAAAGTTAATCGGCTCATTCAAAACCAGCTCTGTTTTGGGAATGGATACCCCATTT
TTACCAATCTGTTCCAGACTACCTTTAAATTCAGATAGTTGCACCAAATCTTTATGCCAC
ACACCACGCCCAGACACCGCAAGCGGTCGGTTTAAGGCTTTTATTTGCGAACTGCCCCAA
AAACGCCAATTCCATTGATCTTTCACTGCTTTTTTATCGGTCGGATCTTGGAAAAAGTGT
AACGCCCCTGCTTTGAAATTGTTAGCGTAACCGTCCAACCGCATTTCAATATTTTTAAAG
TCAGGGCTTTCTCCACGGAAAATCGCTTGCAATCGACCGTGAATGCCCTGCTTATCTACC
CGTACGCCAGCAAGGGGAAAACGCAAATCGTTGATGGTAAGAAAGCGTTCAGTCCCAGTT
AGACGTAACAAAGCACCTGGCAAAAAGCGTAAGGTGAGATCATCAAATTTTCCCCTTACA
TCTAAAGGAATAGTGCTATATAAAATATGCTCACCTTGTTTGATATTACCTGTAATTTGT
AGTGGCAAAATCAAACTGTCTTGCTGAATTTCCCCTTGTGGACTACTGATCACAACATTG
CCTTTCCCTTTGGCATTTTGAGTAAGTAAGCTGATACGCACCGCCGTTTTTATCGGATAA
AGCTCATCTAAAGAAAAACGGTTAGGACTAATCGTAGTTGTCAGATATGCATTGAGCGGA
AAATCATTTGAGAGTTGCCAATCAATTTTCCCTTTTTCAATCGTCAGACTTTGCGTATCA
AAATGAAACGGCAAGTTGAACTGATTTTCAGGTGTTATGGCGGAATTTAACTGCCAATTT
CCGTGAAGTTGCTGATCTTGTTTATGCCAGCTGAGCGTTGAATGACCTTGTTGCAAACTT
GGTTCAGCGATCAAGGTTTTAGGCAAATTCCATTGATAATTTAAACTCAGTTGTTGGGGC
AACGCTAAAAAATGTTCATCTAGCTGTGCAGAAAGTGTTGCAAGATGTTGCTCATCCTTA
TTCGGCTGATAGCTAAGTTGTGCACTGAGTTGCTGATTTGCAAAATTTGCGTCAAATGTG
ACCGCTTGTTGCTTAATGTAAGCGGTCAGTTTTTGCTGAAAAAATGCAAATTTAATTTCA
CTTGGTGATTGCAGTAATCCCTTCAAACGTTCATGCATTTCGTTGGGAAGATTTTTCCAC
GCCAAAGATTTGATTTCTATGTTACCTTCTGGCAGTAACGCAAGGATCGTTTTAATGGTT
TCTGTGGGATCGGTTTGGCTTTTTTCCGATTTAGGAAAAAGAGATACGCAGGCATAATCA
ATGGTTGCTTGATTAAGACGAATACTCCGTTCATCAATCCATTGCACCGAAAGACTCTCT
GCCGAAATAATCGGACAATGTTGATAGTAAAGGGTAAATTGTGGCAAGATGGCTTTTTCT
AAATGTGGCTCAATACCATAGGGTGTTTCTATTTTCCAGCCCGTTGGCAATACAAGATTA
ATCGCAGAAGCTAATTGAGAGCCTGAAAGCAACGATGCACCGCCAGCCATTAAAATGGCA
AGTACCGCACCGATAATCAATAGGCTTCTGCGTAACATTTAGAGAATATTTGTTAATGGA
TAAAGCATTGCAAGGAAGGTAGCGACCGTCCAAGCAGTTGGATTTTTGATGTTTTTTCCC
TGTTTGCCGAGTAGCAACCAAGCTAACATCATCAAAATCACAAACTGAACCCCAAAGAAG
ATAAAGTAAGGATAAATCACCATCTCAGGCATAATCGCAAGTTGTTGATATAACACGAAA
ATCACCCAAACATAGTTGATGATTAATACCATAAGTGCTAACAATACCAACAGTTTTAAA
AAGCCTTCCAAACGGCTTTTCGCTAGCATTAAATACCAACCGCTTAATAAAATACCGAGT
AAAATCTGAGCAAAATTATTGGCTCTAATCCAGTTAAACAGCGACGGTACTTCATACCAA
TAAATCAGCAAATATTGCAGCATACCAATGGCGGTGATGCCTAAGCCACAATAAATTACC
GTACGATAAATCTCTTTATCTTTAGGTAATTTCCAATAGATAAACGGCAGAATAACAGAA
GCAAATCCAGCGACTAATGCAGGCGAATGCTTCGGGGTAAAGACAAGAGAATAGAGAAAA
TCACCCACCGCAAAGACCAAGAACCAAGGCAGAATAGCCGTTAAACGCCCTTTTTGCCCT
GGGCAAATTTGCCCTTTCCACAGCACCACGAAGCTAATCAAACAAACGCTAAAAAAGGTG
AGCAGATAAGGCGAAACAAAGATTGCATTTTGTGGTGCAAAATAGTGATTGAGTGACATT
TCAATCAATAACATCGTCACCAACGGCAAAATAGCGTGCGTGGCGATTTCTAATTTAGAA
GGTGTATCGTGATCGTGAGCCATAGTTTCAATTCAAAAATGATTTTAGGGCGAGATTATG
CCATAATATTGGCACTTTTTTCTATTTTTAAGAGGATTTTACGATGCGAATTTTACATAC
AATGTTGCGAGTAGGAAACCTAGAACGTTCTATCAAATTTTACACAGAAGTGCTTGGTAT
GCGTTTATTACGCACCAGCGAGAATGAGCAATATAAATATACCCTTGCATTTTTAGGCTA
TGCAGATGAAAGCGAAAGTGCCGTGCTTGAGCTGACGTATAACTGGGGAGTTGAGAGCTA
TGAATTAGGCACTGCCTACGGACACATCGCTATCGGTGTAGATGATATTTACGCAACGGT
TGAAGCGGTTCGTCAAGCTGGTGGAAAAGTCACTCGTGAGGCTGGTCCTGTGTTAGGTGG
TAGAACCGTGATTGCGTTTGTGGAAGATCCTGACGGTTACAAAATCGAATTCATCGCTAA
CAAAGATGCACAAAAGGCGTTAGGTTAATGGCTGAAACAGAAGCAACCAATTACAATCTA
TTGAAAAATCGCTTTCGTGGCTATCTTCCTGTTGTGGTTGATGTCGAAACGGGGGGATTA
AATGCTCAAACGGACGCATTGTTAGAAATTGCGGCGATTACACTAAAAATGGACGACGAC
GGCTATTTGCATTTAGATGAAAAATTTCATCGCCACGTTAAACCTTTTGAAAATGCCAAT
ATCAATCCAGAGGCATTAAAAGTAAATGGAATTGATGTAGATAATGCAGAGCGTGGTGCT
GTGCCGGAAGATATTGCCATTACCGAGATGTTTAAAATGGTACGCAAAGCGGTAAAAGAC
AACGGCTGCCAACGTGCTGTGATTGTGGCACACAATGCAACTTTTGATCAGGCATTTCTA
CAAGCGGCGGTAAAACGCATTAATGCCAAACGAGATCCGTTCCACCCTTTTGCAATGTTT
GATACTGCAACCTTGGCTGGTTTTATGTATGGACAAACGGTCTTAGTCAAAGCCTGCCAA
ATGGCACAAATTCCTTTTGACGGCAAACAAGCCCATTCTGCCTTGTACGATACGGAACGC
ACTGCAGAGCTGTTTTGTGCAATGGTGAATAAGTTGAAGGATTTGGGTGGGTTTCCCGAT
TTAAAGGCTAGAATGTAGTAAAAGGTGAGAAATTAGAGGCGCAGCTTAATTTCTCACTGC
TATTATACTTAAATATACTATTTGCGATATTTCCCAGCCATTGCCTGATAAATGGCATTC
TCATTTTTGAGCAGGGTGTATTTATTTTCAAGCAATGAAAGTTCTGAGCTACGTTCGGTG
TTCATTGCACTTAGCCATTCACGCAATTCAGAGATACCTTGATCGTAGCGGTTTTTATAA
TATCCGCTGATTTTTCTATCGTACTCATATTTTTTCTGTAAATTCGCATAGCCACTTTTT
GACAGTTGGTAAGTGGAATAGTAGGTGTCGATTTCATTTAATGCGGTTGTTACTGTCTGT
TCATAGTTCAATTTAGCCAGCTTATAACCCTCTTCTGAAATCTTAATGTTATTTTGTACT
CTGTTCCAATCTAAGAACGGCAAATCAAAAGACACCACGCCACCAGCGACAGGGTTATCT
GACGTATTGTTAAACTTCGTTGAACTTCCTGTTAGGCTTCCCACTAATGTGACTGTCGGG
AACCAGCTATTTTCAGTTGCGGTGAGGTTTTTAAATGCCCCTTGTAAACGTTTTAGGCTT
GCCAGTACATCTGGACGATTAGCAATGGTTGAAACAGGAACATTCACATCAACATCTTGT
AATTTAACCTTAAGAATACTTGGATAATTGACTACAAGCGGTTCGTTTGGTTTTAAATTT
AGCAAATTACGCAAAACTTGTTCACTTGATTTTTGAGCTGATTGTAAGTTGATTAAGGCA
TTTTGTGCAGAAAGCACCGCTTGCATTGATTGATCTACGCTAAGTTGGTCGATTAATCCC
TGTTTGAACTTGTTGCTTAAAATGTGGTTGATCTGTTCATAGCTTTTTATGCTTTGTTGA
GTAATGCGGATTGCGTCTTGATAATAGGCAAGATTGTAATAGCTACTCACAACGGCATTA
ATTAAAGATAATCTCGCCGCTTGTAAATCTTTTTGGGTAGCTTTGTGTTCCCACTCTGCC
GCACTTGCGGTATCTCTTAAACGCCCCCATAAATCAAGGGTATAACTTAGGTTTAAGCTA
ATTTGATGTCCAATACTTGATGTGCCAGTCGAGTTTAGGTTACTGCTAGAACCAACACCT
TTTGAAGCAGAAGATTTTTCCGAAGCAGTGAAAGTTGGGACTAAATTTGCACCCACTAAG
TTTGCGTTATATAAGGCTTTATTCACAGAAATAGCTGTTTTTGCCAAATTGATATTATTG
CCAAGTGCCGTTTCAACTAAGCGGTTAAGCTGAGTATCATTATAGCCTAACCACCATTGC
TCATTGATTTGATATTGTTTGGTAATATCTTGATATTGTTTATAATCTTGCTGTGCTTTT
TGTAGAGAGCCATCGTTGCTCATATTGGTACAAGCTGAAAGTACCAGTGCAGAAAGTAAT
GTAAAAGTAAGTTTTGACACTTTCATTAGAAATTCCTTGATTAAAAAATGATGGGGCGTA
TTTTAAAGAAAACGCCCCATTTCGACCAGCTCTAAACTGAACGATCATTCATTTTTTGCA
AAAATTTACATAATGTATTGACTTGTTGATCAATTTCTATCGCTATATAATTTTAAATAT
AATGATTTTGTCTTAATCACAGAAGCTAGATTATGAAAAAATTTCTTTCTGCATTCGCTT
TATTGGCGTTTGTGACAAGTGGTGTGTCTGCCAATGAGCAGCCGATCAGTACCCATTTTG
GCAATTTACCCAAAGCTGAGCATGTACAAAAAATTAAATGGAACAGCTTTTGCAATGGAA
CCCTGACATCATTTTTACGCAATTTACTGATATTGAGTTTGCTCTTATTACTGGCTATTT
TGTTTTCGCTTAATCTCGGAAAGTATCCGATTTCGCCAACAGCAGTGTGGCAAGCGGTCG
TTTGTGCTTTCTCTGTTGAATGCGAAACCAACCAAATTCAAACGGTGTTATGGCATATTC
GAGTACCACGGATTATTGTTGCTTGCTTAGTCGGGGCTGCACTAGCTTGTGCAGGGGCAA
TCTATCAGGGGATGTTTAAAAACCCGTTGGTTTCTCCCGATATTTTAGGTGTATCGGTAG
GGGCTGGTTTGGGGGCTTCGTTGGCGATTTTTTGCAATTTGCCGATGTGGTATGTGCAAC
TTTTTGCATTTGTCGGCGGTATTAGTGCGGTATTGTTGGTAACTGTGATACTGGAAACGA
AAAACCTAACGATTGGCTATGCCAGTCAGCCTTTGATCTCAGGGATCGATTTTCGTCTGG
GAACAAATGACATCTGCTGTGTGTTAGGGGCAAATGGGGCAGGGAAAGTACCTTTTTACG
TACGTTATTGGGTACTCAAGCAAAATTGCACGGGGAAATTTTCTTTGCAAACCAACCGCT
TGTTACCTATTCACCACAACAGTTAGCCCAACAAATTGCCTATGTGCCGCAAGCGCATCA
AAGTTTATTTCCCTTTACAGTTGAAGAGATGGCGTTACTGATCACTACACATCACCCACA
GCACGCCGATTACCTTGCAGATAGCGTTGTGATTTTAGATAAACAACATCAGCCAGCCTT
TCAACAAGGGAAAAAAGCCGCTATGCTCACTCTTCATCAACTAGCCAAAACCTATCGTAT
TGATATGACAAGTTTGGCTCAACATTTACCTTTTAAGGAATAACATGAATTCATTCTACG
ACATTGATTTTGCTCAACTTTATAAACAACATCTGATTGCATATCGTTATCATGATGTTA
CCGCTGAGAAATGGGATAAGAAAGCGGTTAGATTTGCCGAAACTTTTGTTGAAAAAGAGA
ACAGTTATTCCCGTCAATTTCTAGATAAAATGAAGATTGAACCAACAGATAGCGTATTGG
ATATTGGCTCAGAGCCGGGAACGCTTGCCATTCTCCTAGCCCGTTTATGCAAACAAGTTT
ACGCCTTTTATATCTATCTGTTAAACCGTCTTTATCAGCGTGGTATTCAGGCAGAACTGA
CTTTTTTACAGGGAGAAACAGGGGGCTTTCAAGGGGAAACATACCAAGATCTGCAAAATG
CCGTGGAGTTTTCGCTAGGGACATTAACCGAACTAGAACGACAAAAATTACAGGCCTTCT
ATCAGCAAAAACAGCAATCTCAACAAAAAATCAGCCACGATCAAGCCCGTTGAGCGTTTA
TTTCGTGGCAGGTGTAGAATATCGACAAATATAAGCGGTGTGATTTTGCAGAATTTTCTA
TATAACCTAATTGCGATGGTATAAAGAAAAAGTCTTCACCCTAGCTCAAATCCTGAGACA
TTCCTTTAAGAGAATATATCAGGCTTTCCAAAACAATATTGCCCTAATTACATGTTCAAT
ACTTTCATTTTGCATATTAAAAAACAGTGGCAATCTCACTAACCGCTCGCTCTCTTTAGT
CGTCCATTTGTCTTCTCCACAAAATCGGCCAAACTGCTGCCCTGCAGGGCTTGAATATAA
TGGCACATAATGGAAGACCGTCAAAATTCCTTTTGATTTCATTGCATTAATAAAATCCGT
TCGCACCTTGAGATTTTGCCATTTTATATAAAACAGATGGGCATTTGCTTGGCACTCTTG
GGGAATGTAGGGCAATTCCACAATCCCTTTCTCTGCCAAAGGCTGTAATGCGTCAAAATA
ACATTGCCAAATCATCTGCCGTTTTTGTTGGATTTGTTCTAACCCTTGTAACTGAGCATA
AAGGTAAGCCGCTTGTATTTCTGACATTAAAAAACTTGAGCCGAGATCTCGCCAACTATA
CTTATCTACTTCGCCACGAAAAAATTGCTGACGATCTGTGCCTTTTTCTCGAATAATTTC
AGCACGAGCGGTCAGTTCAGGCTGATTAATGACAATCGCCCCGCCTTCTCCCCCTGCGGT
GATATTTTTCGTTTCGTGGAAACTGTAACAGCCAATATGCCCAATCGTGCCAAGTGCTTT
CCCTTTATAAAACGCATTAATCCCTTGAGCCGCATCTTCTACCACCCATAAGCGATATTT
CTGTGCCAATGCCATAATGCTATCCATTTCACACGCCACACCCGCATAATGTACAGGGAC
AATTACCTTCGTTTTGGGGGTAATCGCTTGTTCTATCAAGGCTTCATCGATATTCATCGT
ATCCGGTCGAACATCTACAAACACGATTTTCGCCCCACGCAGTGCAAAGGCATTTGCCGT
AGAAACAAAGGTATAGCTTGGCATAATCACTTCATCACCCGATTGAATATCAAGTAAAAT
CGCTGCCATTTCTAGCGCCGCCGTACAAGAAGGTGTCAGTAACACTTTATGTGCGTGAAA
CCGTTGTTCAAGCCATTGCTCACATAGACGGGTAAAGTGACCATCTCCAGATAGCTTATC
TGAACAGATCGCTTGCTGGATATAATTTAGCTCTGTACCTAATACAGGCGGTTGGTTAAA
AGGAATGTTTTGCATCATCGATAAAACCAATAATAAGTGCCGCTGATTTTTCCGTTTAAG
CGTTGATAAAGCCGAATTGCAGCTAAATTGCTCAGCTGGGTGGTAATCACCATTTTCGTC
GCTTGCTGACGTTTCGCCCAAGCGATCGCATTCATTAATAAGCGATAGCTAATCCCCTGC
TTTCGCCATTTTTCTGCGACCGCCAACAAGCCAATATGTGCCGTAGTCTCTTTTACTCGA
AGGGTAATCATCCCTTGTATTTCACCGCTTGTGGCTTCACTGAGTAAACAAATATCGTCA
AATTCTCCCTTAACTGCATTTTTAATCCATTGCCAATAAAATCGACGATTTTCTAACAAT
GAAAACCAAGGCGAACGAAAACGCGTTTGTGAAAACAAATGCGAAAAGGGTTCAAGTTGA
ACCAAATCCTGTTCCGTTGCCACACGACAAGCGGTCAGTTCAGGTGAAAAATGTGCAAGA
TCATATTCAAAAACAATCTCACCTTCTACAAACTGAAAATCTTGCTGCTGCACCCAAGCT
ATTTCCGTTATTGCCCAGCTTGGCAATTTTGTTTGAATGAGAGAGAAATCAGCGAGAACT
AAATCCGAGTTGCTCCCTTTACTAATAAGATCCAGATCAGCGATATTTCGACCAAAAAAA
TTAGAAAGCCAAAGGTGCTTATACATTTTTCCTCTCTTATTCATTAATTATCTTTCACAT
ATTTAAACTAGGCTGATTTTAGTCATGTTTTTTCATTATATTGAATAGGAGCAAACATAT
ATCCGATATTTTTTATTGTACGTTATATATTGCTAAGTGACGATAAAATAATTTACACAT
TCAATCTAGCCAAAAGTTTTGTAAATAGGTACAATCAAACGCTTGCATTTTATTAACATT
TGCGAAGAAAAATTTAACTTTGGAGAACGTTATGTCGTGGAACGAATCAGGCAATCAGCA
AGATCCTTGGGGTAAACCAGGGCAAAAAAAGCCTGAACAAAAACAACCATCGGGTCAAGA
AAAAGAGCCGAATAAGCAATCAAATGAACAGCAACCACCTGATTTAGAGGAAGTTTTTAA
TAGCTTATTGAGAAAAATGGGTGGCGGTAAAGGCAATGGTTCAAACCAAAATAACCGTCC
AGCTGTTTCTGCAGGAAAATTTTTACCTGTATTACTCGGCTTAGGCTTAGTGGTATGGGG
AGCTTCGGGGTTCTATACTGTTCAAGAAGCAGAACGTGGCGTAGTTACCCGTTTTGGCAA
ATTACACGAAATTGTTTTACCGGGTCTAAACTGGAAACCGACTTTTATTGATAATGTAAC
GCCAGTGAATATTGAACGTGTGTTAGAACTGAGAACTAACGGCTCTATGCTGACCCAAGA
TGAAAATATGGTGTTGGTAGAAATGACTGTTCAATACCGTATTGAAGATCCTGCGAAATA
TCTCTTTAGCGTGACCAAACCTGATGATAGCTTGAAACAAGCGACTGACAGTGCATTGCG
TTATGTGATCGGACATATGACAATGGACGACATTCTAACCACAGGGCGTGCGATTGTGCG
TGAAAAAACGTGGAATGCCTTGCGTGATATTATCAAAAATTATGATATGGGATTATTGAT
CACCGATGTGAACTTCCAATATGCTCGTCCGCCTGAAGAAGTGAAAGCGGCATTTGATGA
TGCAATCAAAGCTCAAGAAGATGAACAGCGTTTAATTCGTGAAGCCGAAGCCTACGCAAG
AGGGCAAGAGCCAATTGCTCGTGGTCAAGCACAACGTATTTTAGAGCAAGCAAATGCCTA
CAAAGAGCAAGTTGTGTTAAATGCTCGAGGTGAAGTACAACGCTTTACTCAATTATTGCC
TGAATATAAAGCCGCACCAGAAGTCACTCGTGACCGCTTGTATATTCAAACAATGGAAAA
AGTGATGAAAAATACACCGAAGTTAATGGTAGATAGCTCAAACGGCAATAATCTAACGGT
GTTACCTATTGATAAATTAATGGCTAAACCGACAGTAAATGAAGCAGTAAAAACGCCATC
ATCACAACCTGTTATTCAACAACAGCCGCAACTTGCTCAACCTGTCAGCCCGGCACAATT
GCCAGCGGTGGAACAGAGTGAGCCTGTGCGTAAAGGGAGATTTTAAGAATGCGTAAATTA
CTTTTACCTGTGCTATCCGTTGTTGCATTTATCCTTTTCCAATCGGTTGTCGTAGTACAA
GAAGGTCAGCGAGGCATTATGTTGCGTTTCAACAAAGTGCATCGTGATGCCGATAATAAA
GTGATTGTGTATGAACCAGGTTTACACTTTAAAGTGCCTGTTATCGATCAGCTAAAAACC
TTAGATGCTCGTATTCAAACCCTTGATGGACAAGAAGACCGCTTTGTCACCGTCGAGAAA
AAAGACTTGCTGGTGGACTCTTATGTGAAATGGAAAATCAGCGATTTTGGTCAATTCTAT
ACTTCAACTGGTGGCGATACACAAAAAGCTTCAACCTTATTACAACGTAAAGTCAATGAC
CGTTTACGTTCAGAAATCGGTTCTCGTACAATCAAGGACATCGTTTCAGGCTCTCGTGGC
GAGCTGATGGCTGGCGCTCAAAAAGCCTTAAATGACGGCGAAGATGGTGCAGAACGTTTA
GGGATTGAAGTGGTTGATGTGCGTGTAAAACAGATCAACTTACCAAATGAAGTATCTGCG
TCAATTTATCAACGTATGCAAGCTGAACGTGCTGCCGTTGCTCGTGAACACCGTTCACAA
GGTGAAGAAAAAGCAGAATTTATTCGTGCTGATGTTGATAAAAAAGTGGTGCTGATTTTA
GCCAATGCAAATAAAATCGCCGAAGAGCTGAAAGGTCAAGGTGATGCAGAAGCGGCTAAA
ATCTATGCTGAAGCATTTAAACAAGAACCTGAGTTTTACAGTTTTGTGCGTAGTTTGAAG
GCTTACGAAGAAAGTTTTGCCGCAGGCTCAAACAATATGATGTTGCTTAAACCAGACAGC
GAATTTTTCCGCTTTATGAAAGCACCTACAAAATAGTTATATCCAAAGACCCGATAAAGC
GGGTCTTTTTTATCTTTAAAATAGAAAGCTACAACGAGGTTGTAAAATTTTAGGTTGTTA
TATAACAGTTTATATTAACCAAAATGTAGGGACACACTGAGTGTGTCCGCTCATAAAAGA
TCAATTGAGGACACACTCAGTGTGCCCCTACAGTATGCCTGAAAGATTGAGGTTTAGCGT
AACTGTAACAACCAAAAAAATCTAATCGCTTGTATGCTTTTGACATTCACTAAACCTAAC
TAAAAGAGGCAATTTATTATGGGTAAAAGTGTTGCAATCCTTGGGGCTCAATGGGGCGAT
GAAGGTAAAGGCAAAATCGTAGATTTATTAACGGATCGTGTGAAATATGTGGTTCGTTAC
CAAGGTGGACACAATGCAGGTCACACCTTAATTATCAACGGCGAAAAAACCGTACTTCGC
CTTATTCCATCAGGTATTTTGCGTGAAAACGTGACCTGCTTAATCGGCAACGGCGTAGTT
CTTTCCCCATCAGCATTAATGCAAGAAATGGGCGAATTAGAGTCCCGTGGTATTAACGTG
CGTGACCGCTTAAAAATCTCTGAGGCTTGCCCACTAATTTTGCCATATCACGTTGCAATG
GATCACGCTCGTGAAGCGGCGTTAGGTAAAAACAAAATCGGCACAACAGGTCGTGGTATC
GGCCCTGCTTACGAAGACAAAGTCGCTCGTCGTGGTCTGCGTGTCAGCGATCTATTCAAC
CGTGAAGCCTTTGCGGAAAAATTAAAAACTATTTTGGAATACTACAACTTCCAACTGGTT
CACTACTACAAAGTTGAGCCAGTCGATTACCAAAAAACCTTAGATGATGTTTTTGCGGTA
GCAGACATCATCACAGGTATGGTTGCAGATATTACAACCCTATTACACAAAGCTCGTGCC
AACGGCGACAATATCCTATTTGAAGGTGCGCAAGGCACAATGTTAGACATTGACCACGGT
ACTTATCCATTTGTAACCAGTTCAAATACCACCGCTGGTGGTATTGCAACAGGTTCTGGC
TTCGGGCCTCGTAATTTAGATTATGTATTAGGTATCATTAAAGCTTACTGTACCCGTGTG
GGATCTGGTCCATTTACGACCGAACTGTTCGATGAAGTCGGTGCAGAAATTGCTCGTAAA
GGTAACGAATTTGGTGCGGTCACAGGTCGCCCACGTCGTTGCGGTTGGTTTGATGCCGTT
GCTGTTCGCCGTGCAATTCAAATTAACTCAATCTCAGGTTTCTGTATGACTAAATTAGAT
GTACTTGATGGCTTTGAGGAATTAAAAATCTGTGTCGCATACAAATTACAAAATGGCGAA
ATCGTAGAATACTCACCGCTTGCGGCGGCAAACTGGGAAGGGGTTGAACCGATTTATGAA
ACCTTACCAGGTTGGAAAGAGAATACTTTCCGTGTAACTAAATTAGAAGATTTACCGCAA
AATGCGATCAACTACATCAAACGCATTGAAGAAGTGTTAGGTGTACCAGTCGATATTCTT
TCAACAGGCCCAGACCGTGTTGAAACAATGATTTTGCGTGATCCGTTTGTAGAGTAATTA
GATTTTAACGATAACAATCCCCTGGTTTGTAGAAATTAGGCGATTTTTTGTATAAAACAG
ATCGGATCTGACCGCTCGTTTACATTTATATTGCGAACTTAGTGGCAAAGTAGTGTAAAA
TAGCCAAGTTTTCGTGATTTATATTCATAGAGGAAAAAGAATGAAAAGAGTAGTCATCAC
AGGTATCGGCATTATTTCGAGTATCGGTAATAACAAAGAAGAAGTATTAGCTTCATTAAA
AGAAGGTAAATCAGGCATTGAATTTGTACCTAAATTTGCTGAAGTGGGTATGCGTAGCCA
AATTGCAGGGACGATTAAATTAAACCCGGCAGAATTAATTGACCGTAAAGTATACCGTTT
TATGGGCGATGCTGCAGCTTATGCTTACCTTTCAATGAAAGAAGCGATTGAAGATTCAGG
TTTAACCGAAGAGCAAGTGTCTAACGACCGTACTGGTTTAGTTATCGGTGCAGGCACAGG
CTCTGCACATAGTCAATTAGTGGCTTGTGATGCAGTGCGTGGTCCTCGTGGCGTAAAAGC
AGTTGGTCCTTATGCCGTAACTAAGACAATGGCTTCAAGTGTATCTGCTTGCTTAGCAAC
CCCTTATAAAATTCGTGGTGTAAACTACTCTATCAGCTCTGCTTGTGCAACCTCTGCACA
CTGTATCGGTCACGCAATGGAGTTAATCCAATTAGGCAAACAAGATGTGGTTTTCGCGGG
TGGTGCTGAAGAGCTATCTTGGGAATGTGCAACGGAATTTGATGCAATGGGTGCAGTTTC
AACTAAATACAACGAAACCCCAACTAAAGCTTCTCGTGCTTACGATGCCAACCGTGACGG
CTTCGTCATCGCAGGTGGTGGTGCTGTTGTTGTGGTTGAAGAGCTTGAACACGCCCTTGC
TCGTGGTGCAAAAATTTATGCGGAAATCGTAGGCTATGGTGTAACATCAGACGGTTACGA
TATGGTTGCCCCAAGTGGTGAAGGTGCGGAACGTTGTATGAAACAAGCGATGGCAACAGT
TAAAGGCGAAATCGAATACATCAACGTACACGGTACATCAACACCAGTGGGTGATGTGAA
AGAATTAGGCGCAATCAAAAATGTCTTTGGCGATAAAACCCCAGCGATTTCATCAACTAA
ATCAATGACTGGTCACTCATTAGGTGCAGCAGGTGCTCACGAAGCGATCTACTCGCTATT
AATGTTAGATAACGATTTCATTGCACCAAGTATCAACATTGAAGAACTTGATGAACAAGC
ACAAGGTGTGAATGTCGTGACAGAACGCCAAGACAAAGCATTAACAACCGTAATGTCTAA
CAGCTTCGGCTTTGGCGGTACAAACGCTTGCTTAGTTTTCCAAAAATATCGAGGCTAATC
TTGCTTAATTTTTGAAATCTGATATAAGGGAGTGGGAATTTTCCCACGTCTTTTTTATTT
ATTTGGAGTGAATAATGTTAAAGTTTAAACATTTATTATCTATTTTAGTATTGGCAGTTT
CAGCAAATGTCGTGGCAAGCGGTGTATCAATGGAAATGTTTCAAATGAAACGCCAAATTA
ACCTATTAACGAATGCCCAAACAGCTGAAGAATTTACGCAAAATGCCGATAAATTTATTG
AAGTGTCTAAAAAAGCCCAAGCAACTATGCCAAATAGCTTAGATGGCGATCAAGAGAAAT
TCAAAGGCTATCAACAAGGTATGCAAGAAGTCATCGATGTGGTTGCTCAAGCAAAAAACT
TAGCAAGTCAAGGTAATTTAACGGAAGCAAAAACAGTTATTGCACGTTTAGATAGCTTAA
GAAAACTGTATCATTCGACATATAAATAAACATCTAGCCTAAAGTTAAATGGACGAAAAT
GGTGTAATAGACAAATTTGTTGCAAAAAAGCAGCTTAAAAAAAGTCTCTCCCGACCCTAT
CCCAAATTCTGTGTAAACACCCATTTCAACTTAACGGTGATCGTCTAAGCGATCACCAAA
ATCAATCATAAATCGATTCATCGCCAGTTTCCAGTTCTGAATCGGCATTGTCCATTTTTT
TGATGCATCTTTAATCGCAAGCCAAATCACTTTGAAAACGGAATCATCCGTCGGGAATAC
ATTTCGTTTTTTAATCACGCGACGAATCACGCTATTAAGCGATTCCACGGCATTCGTGGT
ATAAATCGCTTTACGAATGTCAGCCGGATAATCAAAAAATGTGGCAATATTTGCCCAGTT
ATCTTCCCAGCCTTTCGCCACAAGCGGGTATTTTGCCTGCCATTTTTGCGAAAGTGCGGT
CAGATTTTCGCGAGCCTGTGCTTCCGTCGAGGCCTGATAAACCTGCTTTAAATCTGCGGT
GACGGCTTTGTAATCTTTCCACGAAACGAATTTCAAGCTGTTACGCACTAAATGCACAAT
GCAAAGCTGAATCTTCGTTTTAGGATAGACTGCATTGATGGCTTCCGGGAAGCCTTTTAA
ACCGTCTACACAGGCAATAAAAATGTCTTTTAAGCCTCGATTTTGAAGCTCTGTCAGCAC
ATTTGCCCAGAACTTCGCACCTTCATTTTCAGCAATCCAAAGCCCCAATAACTCTTTATG
TCCTTCAAGATTCACACCCAAGGCAACAAACACGGATTTGTTGATAATTCGTCCATCTTG
GCGTACTTTCACTACGATACAATCTAGGTAAACAATTGGATAAACCGCATCAAGTGGGCG
ATTTTGCCATTCCATTACGCGTTCTTTCACGGCGTCGGTAACGCGAGAAAT
>H61 Scaffold3
CCACGCCTACGCTACAGAACGAGTTTTAGCTCTAGGGACACCCAAGCTGTGGATAACGTT
ATGGTTTATGTTGCTAGTTTACTATAATTTTAATATACAAGGGATAGGGACTATCCCCTT
CTATCTCTATTTCCTTGCCTTTGACCAATCTAACGAGGAAACAAGCGAAAATCCCCTCTT
ACATAACTTTTCTTAAAATTAGCTGTTGTGCAGCTGCTACACAACACCAGATAAAATCTT
ATTTAAAACAAATTGATCTCGTCGCCCTATTCCTTTATTCCCTAACTTTCTCTATAATCC
TAATCCTCTTACGTTCTTTAAAATCTGGTGTAATTATGAACCCAATGTTAAATATCGCTA
TTCGTGCAGCACGAAAAGCAGGCAATATTATTGCTAAAGGCTATGAGCAAGCGCCTCAAG
ACACTCAAGTTGCTCAAAAAGGCGCAAATGACTATGTTACCGAAATTGATAAAGCAGCAG
AAGCAGCCATTATTGAAGTGATCCGTAAATCGTATCCTGATCATGCTATTGTTGGCGAAG
AATCAGGCGTTTTAGCTGGCACAAATAACGATGTACAATGGGTGATTGATCCATTAGATG
GCACAACAAACTTTGTTAAACGCTTGCCACATTTTGCGGTGTCGATTGCTATTCGTGTGA
ATGGTCGTACTGAGGTGGGTGTTGTATATGATCCTATTCGTAACGAATTATTTACCGCTG
TGCGTGGCGAAGGTACAAAATTAAATGAATTCCGCCTTCGCATTAGTAATGAACGTCGTG
ATTTACAAGGCACAGTGTTAGCAACAGGTTTCCCGTTTAAAGTCGCAAAACATCGTACTG
CTCACTTAAATATGATTGAAGCCTTGATGAACAATGGCGTAGCAGATTTCCGCCGTACTG
GTTCTGCAGCATTAGATTTAGCTTATGTGGCTGCTGGTCGTGTTGATGGTTACTTTGAAA
TCGGATTAAAACCGTGGGATTGTGCTGCAGGCGATTTAATTGCCCGTGAATCAGGTGCGT
TAGTGACCAACTTTGTTGGTGGTACAGATTACTTAAAATCAGGTAATGTAGTGGCAGGTA
GCGGTCGTGTTGTAAAAGAAATTTTAAACAGTATTCAACCGACCTTAACTGAAGAACTCA
AAGCCTAATAATAGATTTTTTTGATGGGCAGTTGCCCACCCAACGATTAAAGATAAGCTT
ATGCAAAAGACCTATCCATTGCTCAGTCAAATCAACTCACCTGATGATTTGCGTTTATTA
CCAAAAGATAAACTTCAACCTCTTTGTGATGAACTGCGTGCCTATTTGTTAGAGTCCGTC
AGTCAAACAAGCGGTCACTTAGCCTCTGGATTAGGCGTGGTCGAATTGACCGTTGCCTTG
CATTATGTTTATCAGACCCCATTCGATCAACTTATCTGGGACGTAGGACACCAAGCCTAT
CCACATAAAATTTTAACGGGTCGCCGTGACCAAATGCATACTATTCGTCAAAAAGACGGC
TTACACCCATTCCCTTGGCGTGAAGAAAGTCCTTTTGATGTATTGAGCGTTGGACACTCT
TCTACCTCCATTAGTGCTGGTTTAGGCATTGCCGTTGCTGCAGAAAAAGAGAACGCAGGG
CGTAAAACGGTCTGTGTGATTGGTGATGGTGCAATCACTGCAGGTATGGCATTTGAAGCG
ATTAACCACGCAGGTTCAATTCATACCGATATGTTGGTTATCTTAAATGACAACGAAATG
TCCATCTCAGAAAATGTGGGAGCATTAAATAATCACTTAGCTCGCCTTTTCACTGGTTCG
CTTTATGGTACTTTACGTGAAGGGGGCAAAAAACTGCTCTCAGGCATTCCGTCGATCAAA
GAGTTTGTGCGAAAAACAGAAGAACACGTTAAGGGCTTTGTTTCGCCTGTTGGCACAATG
TTTGAAACCCTTGGCTTTAACTATATCGGCCCGATTGACGGACACGATATTGAAGAACTG
ATTTCTACCCTGAAAAATATGCGAAATATGTCAGGGCCACAGTTCTTACATATTAAAACC
AAAAAAGGCAAAGGTTATACTCCAGCGGAACAAGACCCTATCGGTTTCCACGGTGTGCCG
AAATTTGACCATACAAGCGGTAAGTTACCACAAACCAAATCCGTACCGACCTATTCCAAC
ATTTTTGGCGACTGGCTTTGCGAAATGGCAGAGCGTGATCCGAAGATTATCGGCATTACC
CCTGCAATGCGTGAAGGATCGGGAATGGTTGAGTTTTCTAAACGCTTCCCACAACAATAT
TTTGATGTGGCGATTGCCGAACAGCACGCCGTGACCTTTGGAGCAGGGCTTGCGATTGCA
GGTTACAAGCCTGTAGTGGCGATTTACTCTAGCTTCCTACAACGTGCTTATGACCAACTT
ATTCACGATGTGGCTATTCAAAACTTGCCTGTCATTTTTGCAATTGACCGTGCTGGTATT
GTGGGAGCAGACGGGCAGACCCATCAAGGCGCATTTGATTTAAGTTTTATGCGTTGTGTC
CCAAATATGACGATAATGTGTCCAAGTGATGAAAATGAAATGCGTCAAATGCTTTACACT
GCTTACACAATGAACAGCCCTGTTGCCGTGCGTTATCCGCGTGGCAATGCACAAGGCGTT
GAGCTTCAACCGATGCAAGCCCTTGAAATCGGCAAAGGCAAAGTGTTAAAACAGGGGGAA
AAGGTCGCTATTCTCAATTTCGGGGCATTATTAAACGAGGCCAAACAAGTGGCAGAAACC
CACAATTACACGCTGGTTGATATGCGTTTTGCAAAACCGCTAGATGAAGCCTTGATTGCT
GAGCTTGCCGACCGCCACGAATTATTAGTCACCCTTGAAGAAAATGCCCTTCAAGGTGGG
GCTGGCAGTGCGGTAAATGAATACTTGCAACATATCGGCAAAATCAAACCGCTATTGATG
TTGGGCATTCCTGATTTCTTTATCCCACAAGCTACGCAAGCCGAATCCTATGCGGATTTA
GGGTTAGATGCGAAAGGGATTGAGCAGAAGATTCTATCTATGAAATGAGTTAATTTCCAA
ATCTCATTAAAAAGCTAAGATACTAAACCTAAGTTGCCCATTCTTAGGCATGGCAGACAA
ATGGGCACAGTAGACAAACTAGTTACTAATGTTTATTTTTTCTAAATATTAGCAGCAAAT
TTGTCTATTATCCCCATTCTTATGCCATAAATCTATCTTCCACAATATCACTATTAGGAG
ATATTACTTCAGCTGCTCTTCAATAATCCCACCGCCCAAACAGACTTCGCCTTGATAAAA
TACGGCGGACTGTCCTGGGGTAACGGCGATTTGAGGTTCATCAAAAATCACTCGAATGGT
TTCGTCATCAAGCGGTTGGATTTCACATAAAATATCCGCTTGGCGGTAGCGTGTTTTTAC
TGTGCAACGTAGTTTTTCACGGATCGGTTGGCGATCTACCCAGTGAAGTTGGCTTGCAAT
CAGGCCGCTTGAAAGCAACGCAGAATTATCCTGACCTTGAGCGACAATTAGCACATTATT
CACCAGATCTTTTTCCACTACATACCACGCATTTTCACTCGCCCCTTTGACACCACCAAT
ACCTAAACCTTTGCGTTGTCCTAAGGTGTGGTACATTAAGCCATCGTGACGACCAATCAC
TTGCCCATCGACGGTTTTAATATCCCCAGCTTGTGCAGGTAAATAACGAGCAAGGAAATC
TTTGAATTTACGTTCGCCGATAAAACAGATCCCCGTCGAATCTTTTTTCTTTGCTGTCGC
TAAACCTAGGTCTTCTGCAATAGCTCGGACAATCGGTTTTTCAATATCACCAACAGGGAA
AAGACTTTGTGCAACTTGTTGCTCGCTCAGAGTGTAGAGGAAATAACTTTGATCTTTGTT
GCTATCAAGTCCACGCAATAATTTTGGCTGTTGATCAAGCGGTGGACGACGGACATAATG
CCCTGTGGCAATAAAATCCGCCCCTAAATCCTCTGCAGCATATTCTAAAAAGGCTTTGAA
TTTGATCTCTTTGTTACACAAAATATCAGGGTTTGGTGTGCGTCCTGCTTTATATTCGGC
AAGGAAATGCTCAAACACATTATCCCAGTACTCTGCGGCAAAATTGATTTTATGCAGTTT
AATACCCAGCTTATCGCAAACGGCTTGTGCATCGGCTAAATCTGCCGCTGCTGTGCAGTA
ATCGGTGTCATCGTCTTCTTCCCAGTTCTTCATAAACAAGCCTTCCACTTGGTAGCCTTG
TTGTTGAAGAATAAAGGCTGAAACCGAAGAATCTACGCCTCCCGACATTCCGCAGATCAC
TTTTTTCTTTGCATTTTCCGCTAATTGTTCATCGGTAAGTGCAGGAAAATGTTGTTGGTA
AGTTTTTGATTTCATTATTGTTGTTCTGTCCGTTGATAAAATTGCTGTCCCACTCTGTCG
ATATGCTGAATAAAATTTTCGTGAGCCAGTTCGTGATAAATTGAAAGATCAAACAGATAA
GGTAGGCTAGAGTCTTCTAAATCTAGCCTGATTTTACCCAATATGCTCTGATTAAGATTT
GGTCCTTTAAAAGTTAAGTCAACATCAGAACCTATCCGATAATTACCCTTTGCTCGAGAA
CCATAAATAATCGCCTGCTCAATTTCGGGGTATTTCTTGAGAATATCAGTAATTACCCTA
ATAGATTGTTCATTTAATCCAAACTTTTCTGCCATAATTCCATCATTCTCTTTTCTAATG
CAAGGAAAAGGGGAAGATAAATGTGAACAATTTTTTCAAATTCTTTCAACAAAATTTGAG
CATCATAAGTATGAACTGTCATATTACGGCTATTCAACATTTCCATCCAATGATGCCCCT
CAAAAATAAGCTCATATTGAAAGGCTATTCGAGTTACGTTTCTAGGTCCATTTGCATCTA
AAAGACCTTGATATTTCAAATAGTCTTGCATTACTTTCCAAGCAAGTTCGTGAGCGATTT
CAAAACTTTGAATAATCCCTTTTTTGATAATATCAAGATCAGTATCTGCATACTTTTCTA
CATCATCTTTTAGATAAGCAACAGCCTGTTGATAATTTTCAAAACGCTGTTTCCAGCGAA
TATCTTGTTGCTCCATTTTTCCTTCCTATTGATGAAAAAATTATTTTACTTCGTAAAACT
GAGCCTCTTTCTTGGCAAATTTTTCTTCATATTCGGCTTTAGCAGCTTCATCGCCTGCTT
CTAATTTTGCTTTTAAATTATCACAAGGCTCATCGCAGTCACAGACTTTTTTCATTCCTA
ATGCAGAAATACCGCCACAACTACCTTTAATTGTTTTACCTTTGATAATAAAGCCGATTG
ACATCATAAATACAATGGCTACAAAGAAAGCAAAGGTCAGTAAAATTGTTTCCATTTTTT
ATCCTATTATTTTTGATTAATTAATTTTTCAAAGGCACTCGACATTTTAGTTTCATATCC
GTCGCCTTTCTTGATAATTAAGAAAATTGCTAAATTTTCACGTTCTGCCACTTCCAGTGC
TTTTTCTGCTCCTAACACATATAAGCCTGTTGAAAGTCCATCTGCAGTCATTGTGGTTGG
TGCAAATACAGTAATTGAGGCTAAGTTATGGCTAATCGGACGTAATGCTTTTGGATCGAT
AATGTGAGATAGGCGATTACCCTGTTCATCTTCAAAATAGTTGCGGTAATTACCCGAAGT
CGCCATACCTAAATTATGCAATGGCACAACAATTTGACTTGATGTTCCTTGAGCAAATTC
AGGTTTTTCAACTGCAATACGCCACGGTTGCCCTTTTAAATTTAGCCCTTTTCCGCGTAA
TTCACCGCCGATCTCAACAAGGTAATGTTGTACCCCTAATTGCTCAAGGTAATCCGCTAA
TTTATCTACGCAAAATCCTTTGGCAATTGCTGAAAGATCGAGATAAAGCTCTGGTACTTT
TTTTGTTAATGTGGCTTTTGTGGCGTTATCATCTAAGACTAATTTTTCAATACCAACCCA
AGTGGCACGTTCTGCAATTTGTTCTTCCGTTGGTGCTTTATTTAGGCGTTTATCTGGTCC
AAATCCCCATAAATTAACCAAAGGCCCAACGGTCACATCTAACGCACCTTCTGTCACTTT
ATTTAGACGTACCGCTTCTTTGACCACTTTGGCAAAATCAGAGGCAATTTCAAACGGTTT
ATCTGCCTCTTTCATTTGATTAAATTGGCTAATTTGAGAGTCTTTTTGATAGGTGGACAT
CTCGTTATTTACCATTTTTAACAACGTATCCATTTGACGTTGAACCTCTTCTGGTTTAGG
TAAATTTGTTAAGCTACCATCATCAATATATTTGATATGGTAGGTTGTTCCCATTGTTTT
ACCTTCAAAGGCAATTTGTTGGGGTTCTTTATTACAAGCAGAAAGCATTACAGCGAAAAA
TGCCGAAATTGCCCACATTAGTAACGTTTTGATTTTCATACATCCTCCCAAAACGAATAA
TTAAATTAATAATGGAAAATAGATAAGGGCGATTTCCTTATCTATTTTCCATTATTGGAT
TGTGTTAATACCCTACATAGAATTATAGCATAATCTATTAGGTTCAGTATGTGGAAAATG
CTCCATTTGTAAAACACAATAGATTTTTTATGATATAAAATTTACTATTTAGCAGTTTTA
TTCACCAAAATTTTTCGGTAAGTTTTTTAACATTTCAGCCCAAATTTCGGTACTACGTTG
ACTGCTCATTGCTAAACATTCTACGGCTTTTTCGTAATCATTAGTTTCACAAGCGGTACG
AAGTGCTTGGTAAAATGCAAAACTTAATTGGCGAGAACTAGGATTAGAGAAAAATAAAGA
TGCCGTTTTTAAATAGAGATCTTTAAAACTATTTAAAATCAACCCATAAACAGGCTTATT
GGCAATAAAAGTAAATTCACGATATAGCTTATAGTCAAATTCAGCATAAGCTTGTGCCGT
ATTTTGAAGTAATTCAAGATCTTTTAAGAGTAATGAAGAAGCTAAATGATCAGCTTTAAT
TGCCTCAGGAATAAAGTATTCTCCCATTCTAGTACGCAATGAAACAACATTTGAAATAAT
CGTTGGTGTAATAGATTCATCTAAATGAATTAATGTACTAATGATATTTGGACCTGCTGT
TTCCCAAATATTATTTACTCGAGTTGGCTTACCGTGTTGAATACTCAACCAACCATCACG
CGCAAGACGCTGTAAAACTTCTCTTAACGTTGTACGCGTAACACCAATAATGTCTGCAAG
CTCACGTTCTGCAGGTAAATCTGAACCAGCTGGAAAGCGGTTACTCCAAATACTTTTGAT
TAAATACTCTTCAGCAAGGGCTGCTGGGCTTTGGGCTCTTAAAATGTCTGATTGATTCAT
TGATTTATCTCAAAAAATGAAGAAATACTTCAAATAAATAGTAAAAAGTGTGATGTACTC
ATCAAAAATGATATTGCCTTCCATATAATGGCTCTTGGGGTATTATCGTTTAATCTAAAC
TAGATTACAATCCACAATCATTTTTACTTTTTAATTAAATCTATGAATAATCTTGACGCT
TTTTATAAAAACTTTCTCGGTAACGCACCAGAATGGTATAAGGCTTGTATTATTGCCTTC
TTAATTATCAATCCATTGCTCTATTTTTTCATTAGTCCATTTGTTGCTGGTTGGGCATTA
GTGGCTGAATTTATTTTTACGTTAGCAATGGCATTAAAATGTTATCCTCTACAACCAGGT
GGTCTACTTGCCATTGAAGCTGTCGCTATTGGAATGACGAGTGCTGAGCATATCAAAAAA
GAAATTCTCGCCAACTTTGAAGTCGTTTTATTGTTGATCTTTATGGTGGCAGGTATTTAC
TTTATGAAACGCTTGTTACTTTATGCATTCACTAAGCTACTGATTTCCATCCATTCTAAA
AAAATGCTTGCACTCACTTTCTGTTTAAGTGCGGCATTCTTATCTGCATTCCTCGATGCT
TTAACGGTAATTGCGGTGATTATTAGTGTTGGAATGGGATTCTATAAAGTTTACCATAAG
GTCGCATCAGGTGGGCTTTTGGACGATGATGAGTCCGATGATGCTTCAAATGATAAATTA
ATTACAAACAAACAAATTTTAGAACAATTTCGTGGTTTCTTGCGTAGCTTATTAATGCAC
GCTGGAGTAGGTAGTGCGTTAGGTGGCGTGATGACAATGGTCGGTGAACCGCAAAATTTA
ATTATTGCTGCTCAAGCTGATTGGGGATTTGGGGAATTTTTCTTACGGGTAGCTCCAATT
AGTATCATTGTGCTTGTATCAGGTATTGCAACCTGTTATCTCGTAGAAAAATACAAACTT
TTTGGTTATGGTGACCGCTTGCCGCGTAAAGTTTGGGTGGTATTAGCCCATTATAACTTG
CGTAAAGAACAAGAGATGACAAAACGAGACCGAATGAAATTGGTTATTCAAGCCATAGCT
GGTGTTTGGTTAGTCATTGCGTTGGCATTGCATTTAGCGGAAGTAGGATTAATCGGTCTC
TCTGTTATTATTTTCTGTACAGCTTTCTGTGGTATCACTGATGAACACGCCTTAGGACGT
TCTTTCCAAGAGTCGCTACCATTTACCGCATTGCTTGTGGCTTTCTTCTCTATCGTTGCC
GTGATTGTAGATTTGAAACTCTTTGATCCAATTACTCAATTTGTTCTGTCCGCTGAACCA
AGCTCACAATTGGTGCTGTTCTATACATTTAATGGATTGCTTTCAATGATTTCGGATAAC
GTTTTCGTTGGAACCGTTTACATTAACGAAGCAAAAGCGGCTTTCCAAGCTGGCATTATT
AGTAGGGAACAATTTGACCTGATTGCTGTCGCAATTAACACAGGAACCAATTTACCATCA
GTTGCTACTCCAAATGGACAAGCTGCATTTTTATTCTTATTGACTTCTGCTATTGCACCA
TTAATTCGTTTATCCTATGGACGAATGGTCTATATGGCATTACCATATACCGTAGTTTTA
TCAGGAGTAGGGTTCTTCGCATTAGAATTTTTACTGCCACAATTAACAAAATTAATGACG
GAGTGGGGCTGGTTAATCACTCGTTAAGAATAAAGGAAACCGTATGCTAACTTATTTTAA
AGAGCTATCAATAAGTCGTAGTGCTTGGCTACTTCTCACTGCAAGCTGTACAGCACTAGA
AGCTGCTGCGCTCTATTTTCAACACGGAATGGGACTAAACCCTTGCGTGATGTGTATTTA
TGAACGATTAGCTCTATTGGCGATTTTAATTGCGGGGATTATCGGCTTTTTAGCCCCCCG
CAAAACGCTCGTACGTTGGCTTGCATTATTGCTTGGTTTATTTGGCTCAATAAAAGGTTT
AAGCCTTGCAATTAAGCATACGGATTATCAACTCAATCCTGCTCCGTGGAACCAGTGTTC
ACCTTTTGTAGATTTCCCTGAAACATTGCCATTGAACAAATGGTTCCCAGATCTCTTTGA
AGCTACAGGTAAAGGCGATTGTGGAAAAGTGGTCTGGCAATTTTTAGATCTCTCTATGCC
ACAATGGTTGATTGTGGTTTTCTCTATTTATATTGTCGTTTTTGCTGTTATTATTATAAG
TCAATTCAAGCAAACTTCTTCATACAGAACATTATTTCGTTAGGTGAAATATGAGTAGCG
AATCTAAATCTTTTTTTTGTACATTATTAGAGAAATACAACGAGTTATGTAAAGATCTTG
GCGTTGACCAAGGTGCTTGTCGAGGCTGTGTACCCGTTGTAAAATTTGATCCCGAACAAG
ATGATAAATCTGGAGAAAAAACAAAAGATGTTTAAATTATCTTAAATGGGATAGAGAAAA
ATCTATCCCATTTATCCTTTCTAAACATGTCATACTATGATGTCCCCCCCCCATTCATTT
CTAAAAGAATGATTTAACTCTCGCAATTTTATTCATAATCTCTATACTATTTGAAAATTT
TTATTTGGAGTCTTTATGTCATCTACTCAACAATTCCAAACGCTGTTTGAACAGTCGTTG
AAAAACTACTGTGAAGAGCGTTTTTTAAAACCTGAACAACTTTCTACACAACAATGGTAT
CAATTCATTGCCGAAGTCAGCCAACAGGCGATTTTGCAAAATTTTTCTAAAAACGCACCG
CTTGTAAACACTCGCAAAGTAAACTATCTCTCAATGGAGTTCTTAATCGGACGTTTACTG
GGTAACAACTTAATGAGTCTGGGCGTTTATCAATATGTGCATTTAGCCCTTGCTCAATAT
GGTAAAAATTTAGTCGATATTCTCGAAGAAGAACGTGATCCATCGTTAGGTAACGGCGGT
TTAGGTCGTTTGGCTGCCTGTTATTTAGATTCAATGGCAAGCCTTGCTCAGCCAGCAGTG
GGATACGGATTACACTATCAATACGGCTTATTCAAACAGAGCTTTGGCTGGGCAGGTGAA
CAACGTGAAGAAGGCGATGCGTGGAGCCGTGATTTCTACGCTCAACAATATCATCGCCCT
GATTTCCGTCAAACCGTTGGCTTTGGTGGCGAAGTATGGCATCGTGACGGTGATAAATAT
GAATGGAAACCAGCGTGGACAATTTATGGTAAAGCCTTTGATTTACCTGTAGTGGGTTAT
AAAGGGGTTCAACAGCCGTTGCGTTTATGGCAAGGTTATAGCGAAACGTCCTTCGATCTT
GCTCAATTTAACGACGGCGACTATCTTGAGTCTGAAAGCAAAGTGGTTGATGCGTCAAAA
TTGACTAAAGTGTTATATCCAAACGACAATCATCAAGAAGGTAAAGAGTTGCGTTTAATG
CAACAATATTTCCACTGTGCTTGCTCTGTTGCCGATATTCTAAAAAATCACCTTGCACAA
GGCAGAACCTTAGAGCAGTTGCCTGAATTTGAAGTGATCCAGTTAAACGATACGCACCCT
GCGATTGCAATTCCTGAATTAATGCGTCTTTTGATTGACGAATACGGTTTATGTTGGGAT
CGAGCTTGGGCAATTTGTTCAAAAACATTTGCTTACACCAACCATACTTTATTGCCTGAA
GCATTAGAGCAGTGGGATCAAAATCTCGTGGCGAAATTGTTGCCACGCCATTTAATCATC
ATTGATCGCATTAACCACGAGCTTTATCAACAAGTGAAAGCGGAATTTAGCGAAGCAGAA
TTTGCAGATGCGTGGGACGAAACAGCGGTCTTAATGAACCACCGTGTGCGTATGGCAAAC
CTTTGTGTTGTAGGATCTTTTGCTGTCAATGGTGTGGCACAAATTCACTCAGATTTAGTG
GTAAGCGATTTATTCCCAGCTTATAACCGCTTGTTTAAAGGTCGCTTCCATAATGTAACT
AACGGTATTACCCCTCGTCGTTGGATCCGCCAAGCAAACCCATTACTAAGTACGTTGTTA
GATAAATATATCAAAGGTGACTGGACGAAAGATCTTGAATTGTTGGCTCAAATTGAGAAA
TTTGCCAAAGATCCACAGTTCCAAGCAGATTACAATCACATCAAACAGCAAAACAAACAG
CTATTAGCGAAAGAAATTGAGCAATCACTTGGTTTAAAAGTGAATTGCAATGCGATTTTC
GATGTTCAAATTAAACGTTTCCACGAATACAAACGCCAACATTTGAACCTGTTGAATATC
ATCGCTACTTATCAAGAGCTTAAAGCGAACCCACAACAAGAGGTTGTACCACGCCTGTTT
ATCTTTGCAGGTAAAGCGGCACCAGGTTACTTTATGGCGAAACAAATTATTCAAGCCATC
AACGCTGTGGCAAAAGTGATTAACAACGATCCTGATATGCAAGGTAAATTACAAGTAGCA
TTCTTACCAGACTACCGTGTAAGCCTTGCGGAGAAAATCATTCCTGCGGCAGATGTTTCT
GAGCAGATTTCTCTTGCGGGTAAAGAAGCGTCAGGTACGGGCAATATGAAATTAGCTCTC
AATGGTGCAATTACGCTTGGCACATTAGACGGTGCAAACGTAGAAATTGCAGAATTTGCA
GGGGAAGAAAATGTCGTGATTTTCGGACATACCGTTGAATCTGTGCGTGAATTGCGTGCA
AAAGGTTATGTGTCTAAAACGTACTATGAGCAAGATCCTGTATTAAAACGAGCAATTGAT
GCATTAGCGGACGGCACATTCTCAGGTGGTAATAAAGATACCTTTGAACCGTTAGTTTAT
GATCTGTTAAACAAAGATTATTTCTGTGTGTTAGCAGATTTTGCAAGCTACCGTGAAGCT
CAAAAAGAAGTCGCAAAACGTTATCAAGATCAAACCGCTTGGGTTGAATCTGCGATTCTT
AATACGGCTCGTTTGGGTACATTCAGCTCTGACCGCTCAATTCGTGATTATCAGACACGG
ATTTGGAAGAAATAGAGATATGGTAGCTAAAAATGATTTTTGGTATTCTTAGCTACTATG
TTCTCTATTACACTGTAAATACTGGTGCGAGCTAGACACTCGCACCAATTAATTTAGATA
TTATTAGAATTTATAGGTTAAATTCGCAGTGACTTTACGTCCTTCGCCAAAGAAGCAAGC
GTAACTACAACCACTGATATATTTTTTATTCGCAACATTCGTTACGTTTACTCTTGTCTC
CCAATTCTCTGAAAGGCTATATTTCGCCATCAGATCCACTAGTGTTCTTGCTGGAACGCG
AATATTGGCATTATTGTAGCCATCCATTTCTGTTGGAGTTGTTCCAGTATAACGAGGCGC
AACCCCTAATGTTAAGCCGTTAAGTACATTATCCTTAAATGCATAATTAACTAATGCAGA
ATAAGTATGGTTTGGTTGTAATGGAGTATCAATACGAGGTTTATCTAAGCGATGGGATTG
AGCAAATATATAGCTATAAGCTAAAGAAGTAGATAACGATTCAGTAATATTTAAATCAGC
TTGAATTTCTACACCACGATTTTTTTGCTTTTCAACCTGAGCCATTGTGGTGACATCCCC
ACTACGAGCCGCGACAAGAGCATTTTTCTCTTTTAAGTCAAAATAAGCCACAGAAATCTG
CCCATTGATAAATGATGGCAAATATTTAAAGCCAACTTCATATTGCTTACCTTCATAAGG
CTTATAAATTGATGAACCGTTTGTAGCATTATCTAAACTACCTGAAAGAGGCCTAAAAGA
TTCAGAATAGCTAAAATAAGGTGCTAACCCTAAATCTGTCATATACATTAAACCCGCTGA
ATAGGTAGTATGATTAACTTTATTTTCTGATTTTGTTCCTCGAATATCGCTGTGACCTTT
AACAAAATCACGTCTTACGCCACCAGTTACAGTTAATTTTTCGTTTAAACGTAATTGATT
TTGCAAGTACAAGCCTAGCTGGCGTTGTTTATCTTTATAAACTGGAACATCAGTCAAGGT
AACTGGAGCGGTAACAAGTTGAGTAATATGATAGCTTGTAGCAGGCCAAGGGAAATCATA
TACCCCATCAACCTTGCTGTGTTGATAATCAAAACCACCAGTTAGGGTATTTGAAATATT
ATCTGATTTCCATTCTTTGCTTAAACGGGTGTCAATAGTATGGGAATATGTTTTACCATC
AGCAAATAGGAAGCCTTTTTTAGCCATAGTATTACTTGCGCCACCTGTTGTAAGATCCCA
TTCCATGCCGTAGTAATAGGTTACAAATTGCTCTTTATCTGTTTTGGCAAAGCGGTAGTT
TTGTGAGAAAGTTAAGTCATCGGTAAATTTATGAGTAAATTCATATCCAATAGCATATTG
TTTATTACTTACATAGTTACCGTCGTGTTCTCCGTAGTTAGTTCGTGGAGAAATATTATA
GGCTTTGATTAACTTATATGGTGGGAAAAATGCTGTTGTTGGCGTGCCTACATCGCGATC
AGCTCTTTGGCGGTTAGGTTAGTGGCTTGGGGAAGATGTTGCGGAAGATAAGCGACACGT
TTGGCAAACTCACGGTTTGACCAAGCGTCAAGCGGTTGGTTATCAAAAAGAATTTCACCC
GATGAAAGCAGTTGCTGTTTGGCAAGTAATTTGATTAACGTGGATTTGCCCGAACCGTTA
TGCCCGATCAATCCATACACTTTTCCTTGTTCAAATTGCACCGAAATCGGCTGTAACAAC
GTACGATTTGGAATGGCAAAACTTGCCTGTTTAACCACAAACATAAAAATCCGAGTGAAA
TGTAAATTTATAAAATAGATTTACTTATTTATCTTTTTATGAATATACTTTTTAATTGTG
TAGAGCTTAATGCACTTCGTCAAAACTTATTTTCAGAACGCCTAAAACATTGCCGTAATT
TGCTTACTTTTGTGGAAAAGCCTGAAAAGATCTCTAATGCAATGTTTTTCCAACAATTTT
ATCATTCTGCACTGCCAAAGACTTTTTCAGCACTGTTAGCCGAACCCCAAAAAGCTACTA
TTTCAATCTGGCAACGCTATTGGCTTAATGGTTTTATTATGCATTGGGTTTGGTTGTTAC
ATAAACACCAGTTACATCTTGTGTTGAGCGAGCAAGGTACAGCCTTGGATCTAACAACAA
GCGGTAAGATCAAAGGATTTTTTATCAACTTAAGCTACACGCCAGTGCGACAGGTACGTA
ATCAAACCGATATTCTCCACGCTTACCAACAGTTAAAACAATTTCTTTCACCGATTTTTA
ACCGCTTAAATGAAGCGGTATTTTGGCATAACTGTGCCAACTTGATTGAATTTAGCTTGA
AAGAGTTGGAATCGGAAGGCATTGATGTGAGTGAAACCTACCGTCAAATTCTGCTTGAAA
AGAAATGGACAGAATACGAATGGTCGCCTTTTTATAACGCCGTTGAATATATTTCCTTCC
CCGAATTGCCTTTTCCACAGCCCGTCCGCTTACGAAAAGTCTGTTGCCACGCCCACTTGG
ATAGCAAAAATGATTACTGTGGCAATTGCCCGAAATTGAAAAAACTGCCGAAAGATGAGT
TGAAAGAATGGGTGAGTAAGCTCTGCTAATCTTCAAAATCAAATTACTTAATTCAACTTT
TACCTTTAGTGTTTACACATTCACTAGATACTATCTATCATTCACAAGGCAAGATCTTAA
TTGCTAATCCACCTGTTGAAGTTTCGCGGTATTTCGCATTCATATCTTTCCCTGTTTCAT
ACATCGTTTCGATCACTTTATCTAGGGTTACGCTTGGTTGTGTCGTTCGGCGTAATGCCA
TTTGGCTTGCATTGATTGCTTTTACCGAAGCAATCGCATTGCGTTCAATACAATAAACAT
CGACTTACAAGCGGTCAGTTTCTGCCAATTTTTTGCAATCAATTAAATGATCAATAAATT
CTTTACCCGCTTTCATCGGACCAACGGTGTAGGAACTTGAAGGCCCAATTCCCACTTTAA
ACATATCAAAGACACTAATCATAAACACACTCAAACATAAGCCACTCAAGACATATTTTA
GCGTAAGTTCTCTATAAGAGGAATGTTACCGATTTATGTATATCATTTTGGTTATAAGTT
AGAGCCTTCAGTTATTTTAATTTTTTCACTAAAAACGGTAGATTGAGCTGGAATTTTCAA
CTTAGGGAACTTATTATGCAATATTCAAAACTCTTTCTCGGCTTGGGTTTTCTTTCTGCT
TCATGTGCTGCGATTTCGGCACCGACAAATACATTGGTCAACTGTATTGCGACAGCACCG
ATGAAACTTAGTCCGGCAATTACAAATGATGCTAATGACTTCAATGCCAGCTCACAACAA
GTCTATAACCGCTTAGTCGAATTCAAAGCCGGTAAAATTGAAGTAGAGCCGGGTCTAGCC
GAACGTTGGGAAATCAGTGAAGACGGTTTGGTCTATACATTTTATCTACGCCAAAATGTG
AAATTCCACAGCAACAAAACCTTTAGCCCAACCCGCCCGTTAAATGCCGATGATGTGGTG
TTCTCATTCCAACGCCAAGCGGACAAAAATCATCCTTATCATAATGTTTCGGCAGGAACC
TACTTCTACTTTAACTGGATGAACTTACCGAGTATCTTAAAATCCGTTGAAAAAGTAGAT
GACTACACCGTTAAAATTACGCTGAATAAACCGAATACGCCGTTTATTACCACGGTTGCC
ATGGACTTTTTATCTATTTATTCAAAAGAATATGCCGATCAGCTTCTTGCCCAGGGTAAG
CCCGAAACTCTTGATCAACAACCGATTGGAACGGGGCCTTTTATTTTCCAAACTTATCAG
ACCGACCACGCGGTACGTTACACTGCTAACGTAGATTATTGGAAAGGCAAAGCAGACATT
GAACGTTTAATTTTTAGCATTACCCCTGATGCCGGAACACGTTATGCCAAGTTAAAAGCC
GGCGAGTGTGATGTGATTGATTTTCCGAATATCTCGGACATTGCTCAGATGAAAAAAGAT
CCTCAAATCAATCTACTTGAGCGTGAGGGATTAAACTTAGCTTACATTGGGCTAAATACC
ACCAAACCTGAACTAAACAACGTAAAAGTTCGCCAAGCCCTTCACCATGCTACCGATAAA
AAAGCGATTGTTGATGCGGTTTATCAAGGCGGCGGAACGGTTGCAACCAATCCGTTCCCT
GATGCAGTATTAGGTTATAACCCGCATTTGCCACAATATGAATTTAACTTGGAAAAAGCA
AAAGCATTATTGGCAGAAGCCGGCTATCCAAACGGTTTTGAAACGGAAATTTGGGTGCAA
CCTGTGGTTCGTCCATCCAATCCGAACCCTCGCCGCACGGCTGAAATTATTCAAGCAGAC
TGGGCTAAAATTGGCGTGAAAGCAAAACTAGTCACACATGAATGGGCGGATTTTAATAAA
CGCACCCGTGAAGGCGAATTTGCCGCAGGTACTTATGGTTGGACAAGTCGTAACGGTGAT
CCTGATAATTTCCTATTCCCTTTATTTAGCCAAGCAAATATCCCCGGCACCAATTACTCT
CGCTGGACAGATGAAAAATTTGAGGCGCTACTCGCCTCAGCGGTACAAACTCAAGACACA
CAAACACGTGCAAAACTATATCAACAGGCAGTCGAAATTTTCCAACAAAACAGCCCGATC
ATTCCGTTTGCCCACTCCATTAACTACGTACCGTTAAATAAACGGGTACAAGGCTTTGTT
CAAAATCCGTTTGGCTATACCGCATTTTATGGCGTAAGTCTGAAGCCTTAATCTATTAGG
GAGCTTAAAATATTAAGCTCCCTTATATAAGTCTTTCTAAAAATAAATCGTTTACATCAT
TTACTTACTATTTTGATCCACAGTTGATAGAATCCTTTCATATCTACACTAAAAATAAGG
AAATATTATGTCTAAACTCTTTCCCAATGCACAACCTCGTACCCAAGCCCCTTATCGTTT
TGATATTGTGGGAAGTTTTCTACGTCCTGAAAGCTTAAAACATGCTCGCCAACAATGCCA
ATGTGGCAATTTATCTTGTAGTGAACTGACTCAAATTGAAGATGCTGAAATTACAAAATT
AGTTGAGCAACAAAAATAATAATAGCCAGCTATTAGATGATATTGCTGATGCTTATAAAT
AGGCAATAGAAAAATTCTATGCATTAGGTTGCCGTAATTTACAATTAGATGATACAAGTT
GGGGAGAGCTTTGTTCAGAAGAGAAGCGAGCTGCTTATCAAGCTCGAGGGTTCGATTTAG
AACAACTCGCAAAAGACTATGTTTATTTAGTCAATCGCGCCATTTCAGAAAAACCTGCTG
ACATGACAATTACTATGCATATTTGTCGAGGGAATTTTCGTTCCACATGGTTCTCCTCCG
GAGGATATGAACCGATTGCCGAAACACTATTTGGAAGCTGTCATGTTGATGGCTTTTTCT
TAGAGTACGATAGCGATCGTTCAGGGGATTTTAAACCGTTACGCTTTATTAAAAATCAGC
AAGTTGTACTTGGGCTTATTACATCTAAAGATGGCACATTAGAAGATAGAAATGAGATTA
TTGAGCGCATTAAAGAGGCTACGCAATACATAGACATTAACCAACTCTGTCTTAGTCCAC
AATGTGGCTTTGCATCAACTGAAGAAGGTAACATTCTAACAGAAGAGCAACAGTGGAATA
AATTAAAATTTATCCGAGACATCGCTGAAGAGGTATGGGGTAAATAATACATTTAATTTA
TAAAGCGGTCGGATTTGCAAAATTTTCGTCAAATCCCACCGCTTGTTAATCAATTAAGCC
CTACGCCACGTTGTACCATTTGCACCATCTTCAAGCACAATGCCCATTGCGGTGAGCTTA
TTGCGTGCCTCATCGGCTACCGCCCAGTTTTTGCTGGCTCTCGCTTCGTTACGTTGTTTA
ATTAAGGCTTCGATTTCTGCCACTTCATCATTATTGGCATCACCTTGTAAGAAGGTTTCT
GGATCTTGCTCTAACAAACCTAGCACGCCTGCAAGTTGTTTCAGACGAGCTGCAAGTTTG
TTCGCTTCCACCTGATTTTCTGCTTTGAGTTTGTTGATTTCACGGACTAACTCAAATAAT
ACTGCTAAAGCCCCTGGGGTGTTGAAATCATCGTCCATTGATTCTTTGAAAGCGGTCACA
TACTGATCGTTTTCTACAAGTTCGACATTCCAATCACAGCCACGCAATGCCGTATATAAA
CGCTCTAACGCTTTGCGAGCCAAGCCGATATTTTCTTCGCTGTAATCCAACAAGCTACGG
TATTGTGCGGTTAAGAAGAAGTAACGAACACTTTCACAATCATATTTGTTTAAAATATCA
CGAATGGTGAAGAAGTTATTAAGCGATTTTGACATCTTCTCTTCGTTGATCGTAAGCATT
CCCGTGTGTAGCCAATAATTCACATAATCGTCACCGTGAGCACAGCAAGATTGTGCAATC
TCGTTTTCGTGGTGAGGGAACATTAAATCCGAACCACCGCCGTGAATGTCAAAATGGTTG
CCTAACTCTTTGCTGTTCATCGCCGAACATTCGATATGCCAGCCTGGACGACCTTTGCCC
CAAGGGGAATCCCAGCTTGGTTCATTCTCTTTCGACATTTTCCATAATACGAAATCCATC
GGGTTGCGTTTGACCGATTTAATTTCAACCCTTGCCCCTGCTTGAAGCTGTTCAAGATTT
TGGCGAGATAAGGCACCGTATTTTTGGAAAGATTCGACATTGAACATCACGTCACCATCT
TCCGCCACATAAGCGTGACCTTTCGCTAAGAGTTTTTCGACAATCGCAATAATTTCAGGG
ATATGTTGCGTTGCACGAGGTTCAACATCAGGGCGAAGGATATTTAACGCATCAAAATCT
TTGTGCATTTCGATGATCATACGATCAACAAGCTGATCGCAAGTTTCATTATTTTCTAAC
GAACGTTTGATGATTTTGTCGTCCACATCGGTAATGTTACGCACATAGCGTAAGTTATAG
CCGAGATAGCGAAGGTAACGTGCGATCACGTCAAAAGAAACAAAAGTCCGTCCGTGCCCA
AAGTGACAGAGATCGTAAACCGTGACACCACAGACATACATTCCAACGTGATCAGGGTGG
ATAGGTTTAAATTCTTCTTTTTCACGTTTTAAGGTGTTATAAATTTTGAGCATTATTTCC
TCTATTATTTAATAAAAAATTGTCAATCCATCTAAGAAAATAAGAGGAAATATTATATTT
ATATTCTTCATTTAATACCAAATTTCTCTTTTAAATCGCTTTCAAATTTCTGTAGTTCTT
TATTCAGTAACAATAATCTATCTGCCTTTTCTTTAATTTTTTCCTGTCCTTCTAAAGTCG
GGTTTTGCATAGTTTCTACTGATTCAATAATAAAATCATTTAATAAAATCAGATTTTCTT
TAATCCTTAATTTCAATAACTGAATATCCGTATTTTTAACCTCTATCATCTCTAGATTTT
GTATAATAGAAGATATTCTAGTTTTAAAGATATTCAATCCCTCTTCAATTTCAGATTTAT
CTTGATCTGCTCAGCTTTTGTTGCAATTCTGCTAATACCTGTTCTTGCTTAATATTCCAT
AATACCAACTTATTAAAGTCTTCCACAGCTTCAATAGAAGCCGAACTCTCCACTGTATGC
ACATCTTCTTTTGATGTTTTTTCTAAAGAAGTACTATTGATACTCTCATGCTTTCCGACA
TTATCACAAGAAGATAAAAACATCATACATAATACTAAGGTAATAATTTTAATAAACTTA
TTCATTTCAAAATATCCAAATAATACTAAAAAATCTTTATTAAATATATTCATATAAATC
ATTCTTATCCAGTTATTACACACTTATTGCCTGCTGAATAAGTAGCTTTTTTACAAAACT
ATTTTGATTAGTTGCAGATAATCCAACACCTCTAACTAATTTTTTAAATGGATTATTGCC
AGAGAAAAGGTGCTTTAAGCCCTCCATTGCAACTAAAACCTTTATCGCTTCTAACTTTCT
AACTCGTTCAAATTGACGTAAATTACGGTACTCTCCTATATCTTTTCCAAAGGAGAGTAA
TTTCTGTAGCTCTTTTGCCAATAGAATAGCATCTGCAAAACCTAAATTAACACCTAAACC
CGCTAGAGGATGGATCGTATGAGCTGCATCACCAATCAAAGCAATCCTTTGCTGGGCAAA
ATCGCGAGCATAACGTGCGGTCAAAGGATAAACATCCCTTTCACTTTGTAACTCACATAT
TCCTAATTGATTATCAAAAGCAATATTCAATTGTTTGAGAAAAGATTTTTCATCACTATT
AACTAGTCTACTAGCCTCAAGTGTAGGCAAAGACCAAACAATAGAACAAAGATGTTCATC
TTTTAAAGGCAAGAAAGCTAAAATACTATCAGGCGAAAAAACTTGACGAGCCACTTGTTG
ATGCATTTCTGTTGTTCTCACATTACATACTAATGCAGTGTGTTGATAATCTCTACTAAT
CAATGGAATTTTAGCTTGTTGACGAACCCAAGAATGAGCTCCATCTGCACCTATAACTAA
CTTACTTGTAATCATCTCTCCGTTTTCTAGAGTTAAAAAAGCGCAGTTATCATTAATGCC
TAAAAATTTAGGAGCATCCAATATCACTTCTACATTATGCTGATGAATGACTTGCTTCCA
TAGAGCATAACGAATCTGCTGATTATCAATAATAAATCCTAGCTGCTCTAGTCCAAGTTC
TTTGATTACGGGATCTTTATTGTCAAAACAGAGACTTGAAAAACTATCCTTTTCCCAGAC
ATACATTTGGTCATAAGGAGATAAATCACTTTCAGAAATATGATACCAAGCACCTATTTC
CTCAAGCATTCTTTGGCTAGTAAAATTAATTGCACTTACTCTATTACTGATTGACTTACT
TAAACAGGGAACTGTTTTATCAATAATCTTGATTTGACAATTACTATTTGCAAGTAATCC
TGCTAAAGCTAAGCCAACCATTCCTCCACCAATGATGGTAATATCTGCTGTTTTCATTCT
ACGATGTCTTATAATGTTTTTCTAAACTACAGTGACGAACTCTTACTTTTTTGCCTTTAC
TTTCAATATATCTGGCTAATTTCTCTGCAACAAATACAGAACGGTGCTTTCCGCCTGTAC
AGCCTATGGCAATCGTTAAATAACTCCTATTATTTTGCTCCAATAAAGGCAACCACACTT
CTAAATAATTACAAGTATGAGAAATAAATTGATGGACTTCTGACTGATTTTCTAGAAAAT
CTATAACAGGTTTTTCTAATCCTGTCATAGGACGGAGCTCAAGATTCCAATGGGGATTAG
GTAAAAAACGGACATCGAAAACATAATCTGCATCGGCAGGAATGCCATACTTAAAACCAA
AAGATTCAACAATAATATTCAATTCTTTCTCCGATGATCCATTTAATAATTCTCTTAATT
TCTCTGCTAACTCATGTGAAGAAAAGTACGTTGTATCAATAATATAATCCGCATGCTGAA
ATAATGGTTCAAGAAGATGATTTTCTAAATCAATCACATTTTCTAAAGATAAATCATGGG
TAGATAATGGATGTAAACGACGAGAGTCACTATACCGACGGACTAAAGCCTTACGCTGAC
AATCAAGAAAGATTAAAGTTTTTGAAATGTGAGAGGGAAACGCATGTAATACTTGCTCAA
GCACATCTGGATCTTCTGGTAAATTTCTCACATCAAGGCTAACAACAACAGATCTCTTCA
ATTTTTCTAAATAATCTGTTAACTGGGGAATTAAAGCAAGAGGAATATTATCCACACAAT
AATACCCTAAATCTTCCAACGCTCTTAACGCAACAGACTTTCCTGAACCAGATCGCCCGC
TCATAATAATCAATTCCACATTACATTCCTCGATTCTAAATTTTTGTTTACCGAATAATC
ATAATAACTCAATACTTGCCAAATTTCTTCTCTGGATAATGCAGCTCTTAGATGCTTTAA
CAAATTCTTATCACTTAATTGCTGTGCTATTTCTCTCAAAGAATCCTTATATTCTACACA
AATTTTTTCTGAAAAGAATATGGCATAAATAATATCCACATCCTTATGATCTATTGATTC
AAAATTTATTCCTGCCTCTAGTTTCAGGAAAATAGCAATTGGTTTCTCTAGCTGAAATTC
TTGACTCATCAACAATTTTGCGTGAGGTAAAGCCACTCCATTATTAATTCCGGTAGAACC
TAATTTTTCACGTTTAAAGAAATAGCTAAAACATTCTGCTGGATGAATACATAGTTTATC
TGTAGGTGAAAGGCTATTATTTAATATTTCTGCCATCGCCTTCCCCAGAAACTCTAAAGC
CTGTTTTTTATTAGAAATGGGAACATTGTAATAAATATTATTAATGTCTAAAAATGTGGT
TAATTGCATCATAAAAAATCAAACGACAAAAAAATATCTTAAGAATTTTATATTACAGCC
TAAATTGCTCACCTAAATAAACTTTTTTCACATCCTCATTATGTAAAATTTCTTGAGGAA
TCCCACTAGCTATCATCTGACCATTACTCACAATATAAGCACGCTCACAAACATCTAAGG
TTTCTCTTACATTATGATCTGTGATTAAAACACCTAATCCTCGTTCCTTTAAATTCACAA
TAATCTTCTTAATATCGATCACTGAAATAGGATCAACCCCAGCAAAAGGTTCATCCAACA
AAATAAACTTAGGATTAGCTGCCAACGCACGTGCAATTTCTACTCGACGGCGTTCACCGC
CAGATAAAGATTGCCCTAAGCTGTGACGAATATGCTCAATATGAAATTCTGCGATTAATT
CATCTGCTCTTGCTTGACGCTCTGCATCGGTTAGATCTTTCCTAATTTGTAACACCGCCA
TCAAGTTATCATAAACACTTAAGCGACGAAAAATAGAGGCTTCTTGAGGCAAGTAACCAA
TACCTTGTTTTGCTCTATCATGCATAGGTAAAACACTGATATCTTGATCATCAATACGGA
TTTTACCATGATCGTGACGCACAAGGCCCACTACCATATAAAAAGTAGTCGTTTTTCCTG
CACCATTAGGACCTAATAGTCCAACTATTTCGCCTGATTTAATATTTAAACTTACATCTT
TAACAACTTGGCGACTTTTATAACTTTTAGCCAAATATTCAGCATATAATGTTGGCATAC
AGAATTCCTATTTCTTATCACTTTGCAATTGGTTTGGAATTAATACAGTTTTTACTCTTT
GTCGGTCATTACTCGTCGCTTTAAGGTTCTGTTTTTTGACATCATAAGTAATTTTTTCTG
CTTTAATGGCACTATCTAGCTGCTTTAATTCGGCATTGCCTCTTAATATCAAAAATTCAG
AATCTAAATCATAATGTACAGAATTAGCCGTACCATTAACAGTCTTACCATTATCAAGGG
TCTGCTGAAAAACAACCGGTGTGCCAAAAGCCTCAATAAGTTCCTTTTGAGTATCCCTTC
TAATGATTGTAACTTTTTCTGCATTAAGCTTAATTGACCCTTGAGTAACAACAACATTGT
CGCTAAATGTCACAATATTTCTTTCCATATCCAATGACTGGCTACCTGAATCAATTTTGA
TGGGCATATTTCTATCTGTTTCCAAAGCCTTAACCGATAGATTTACAAGACACAATGCAA
TTATTAATACAAGTTTAGTTCTAAAATTCATTCTATATCCCTATGTAAAACTCTAATTAT
TTATCAACATTAATAAATTTTGGTTCAATATAAGTTTTCACATCTTTGGTTAAGGTTGCC
GTTTGTTTTTTCAAATTGCCTTTTAAGCCAATTCCAGTACTTGTAAATCCAATACCTGTT
GATTTCACCGTACTGTCTGAAAAAATATCTTGAGTATTTAAATCTATGCTTAACACTTCT
GCTTCGATTTTCTGTAACCGAGAAGTCGGATCTAAGCTATTAATTTTAACATTTCCACGC
AAATTCAATATTTTATCTTTGGTAACATCTGCATAATCGGCTTCGACTTGCCACTGTTTT
AATGCACTTTCTGCATCAAATAAATTAAGTAATGGCTTTAGAAATTCTGTTCGTTGCGTA
TTTTCGTAACGTTTAACCTCTTCTGCTTGAGCAAAATATTGCGGCTTTCCATTTAAATCA
TAAGCACTTGCAGAAATCTTTTGCCCTATATACTCTGCACTTCCTTCCTTCTTTATTAGC
TGAGACAATCCAGTACCATTGCTTTGTTGACTATAATACCAACCAGCAAGTACTGCTGCT
AATGTGGCTAGAATAATATTTAAACGGATATTCATACAATCTCTTCTTCGTTTAGATACA
GCTGAGAATTTTAACATAAATTCCTACGGCAATATAGAACGAAAATTGCAAGAAAAGTTC
ATACAAAAAACCTCAAGGTAAGCCTTGAGGTTTTTAAGCGATGTCTATGGAATTACTTCG
CAGCTTTTAACTCTTGATAATATTTTTCATAGAGCTCAATCGCATCACCCACATCATCTT
GCCACTGGCTTTTTTGTAGCACTTCAGCGGTTGGATAAATTGCTGGATCTTCGGTAATCT
CTTTTGGTAATTTTTCTAACGCTTTTACGTTTGAAGTTGGATAACCGATTTCTAATGTCA
ATTTCTCAGCCACAGGTGCACTCAATAAGTAGTTAATTAACTTGTGAGCTGCATCTGGGT
TTTTCGCATTAGATGGAATTGCAAGCGTATCCACCCATAATACTGGGCCCTCTTTCGGGA
ACACCATATTTACAGGAGCTTGCTCTTTTTTCGCAATACGTACAGAACCGTTCCATAATT
GACCCACTTCTACTTCACCAGAAATAAATGAGTTAGCAGGGTTATCAGAGCTAAATGCTA
ATACGTTTGGACGTAATTTTAATAACTCTTCATAAGCCGCTTTAATCACTGCTGGATCTT
TAGTATTTGGATCTTGACCTAATTTTAATAAAGCAATGTTGAATACTTCACGAGCATCAT
CAAGTAATTGAACCTTACCTTTAAACTCAGGTTTCCATAAATCGCCCCAAGCAGTGAAAT
TATCACCTTTGTATGAATTAGTATTAAATGCAATACCTGGTGCACCTAATAATTGTGGTA
AAGAGTATTTATTGCCTTTATCGTAAGGTTTATTTAACCAGTCTGGGTTAAGATCTTTGA
TCACAGGTAATTTGCTATGATCAAGCTCCATTAACATACCTTCACGTCCCATTTTTGACA
CGAAGTAGTTACTTGGTGCGATTACATCATAACCACCATCTTTACCCTGAATTTTGAGTT
TCGCATACATTGTCTCATTTGATTCAAGACTTGAAACCACAACCTTAATACCTGTCTGTT
TAGTAAATTCTTCTAACAAACCTTCTGGCACATATTCTGTCCAAGTATAAAGATGTACAG
TGTCATTTGCTAATGCACTATTTGCCCCTAACATCACCATACCCGAAGTGAATGCAACAG
CCCATTTTTTCATCAATGTATTCTCCTAAAAGAGTAAAATAAAGAAGAGGTTGGATTACT
CCAAAAAAACCAAGTCTTTCAAATAAAAGACGGGGGCATTCTAAGCCCCCCCCTGTATTT
TGCAACAACTTTATTTCAAAATAGCTTATTTTTTAAGCTATCAAGCCTAATATTACATTA
CTACTACGTCAAATTGATCTTGGTGATAATACGGCTCAATTTTAATTTCGACTTTTTTAC
CGATAAAGACTTCTAATTCCGCAAGCAATGCGTGAGATTCTTCATTAATCAAGTATTCCG
CCACGCTACGAGAAGCATATACTACATAACGTTCCGATTTGTATAAATGATGAACTCGAA
CGACCTCTCGAACAATCTCATAACAGACTGTTTCAACGGTTTTTATCGTACCTCGCCCTT
TACACGAAGAACAATCGCAACATAACACTCGTTCAAGGCTTTCCCTGGTACGTTTACGCG
TCATTTCAACCAAACCAAGTTGGGTAAAGCCATTGACATTTGTTTTAACTCGGTCGCCTT
TTAAGGCAAGCTCTAAGGACTCTAGCACACGCTGACAATGCTCTTCTTCCTGCATATCAA
TAAAATCAATAATGATAATACCACCCAAATTTCGCAGTTGTAATTGATGTGCGATTGCCT
GTGTTGCTTCAATGTTAGTATTAAAAATCGTATGTGCAAGATTTCGGTGTCCGACAAAAG
CCCCAGTGTTAATATCTATGGTGGTCATTGCTTCTGTCTGCTCAATGATTAAATACCCAC
CTGATTTTAGATCAACACGTTTATCCAAGGCTTTTTGAATACCATCTTCAATGCGATAAA
CATCAAAGAGGGGTAAAGTCCCACTATATAAACTCACATTCTTGGCTAACTCTGGCATAA
ACTCAGCTAAGAACTCTTTTACCTGCTCATAGGTCATTTTTGAGTCAATTTGAATTGAAT
GAATATGCGTTCCAACGAAATCACGCAACACTCGTTGTGCCAAAGCTAATTCCCCATAAA
GTAAAGATCTCGCAGGATATTTTCCTTTTCGCTCTAGTACTTTTCGCCATAACCGCTTTA
AGAAAGCCGCATCTTGTTCAAGGCTCTCTTCGCTCACACTGTCAGCAGCCGTTCTTACAA
TAAAACCGCCTAGCTCATCACAATACGGCTCAACTAACGATTTTAAGCGATTACGTTCTT
CTTCACTTTCAATGCGTTGCGACACACCAACATGGCTATTTTCTGGCATAAAAACCAAAT
AACGAGAGGGCAATGTAATGTCTGTTGTCAATCTTGCCCCTTTAGTACCTAAAGGATCTT
TAACCACTTGCACCACAATATCCTGCCCTTCTCGCACTAACTCGCTGATATTTTTGACAA
CAAATTGCTTTTTCTCGCTTTCATCAACACATTCAGTGTGAGAAACAATATCTGATGCGT
GTAAAAATGCCGCTTTTTCTAAGCCAATATCAACAAATGCCGACTGCATACCAGGCAAAA
CCCGTGTCACTCGTCCCTTATAGATATTACCGACAACACCTCGCTTTGCCTCACGCTCAA
TATGGACTTCTTTTAACACACCATTTTCAACCAATGCTACCCTCGTTTCACTTGGGGTTA
CATTGACTAATAATTCTGCACAATTCATCTTAAATTTATCCCTAGAATCATTTACAAAGA
TACTAGTACTGATTTTCTTAAAATATACATAAATAGTTATTTACCATAATAGAATAAAGG
TCCTAATGGCATCTGAGGAATACTAAATTTCTCAGGATAAATAACTTCAACCAAGTATAG
TCCCTCAGCTTTCGCTGTTGGTGCAGCCAACGTCCTATCTCGTTTTTCTAATAGCCATTT
AATCCATTCAACAGGTTTATCGCCTCTTCCAACCTCAATCAAACTACCAACTATATTTCT
TACCATGTGGTGAACGAAGGCATTCGCTTGAATATCCAATATAATATAGTCTTGATGGCG
ACTCACAATGAGATGATGAACATTTCTCCATGGCGTATGTGATTGACACTTCGCAGCTCG
AAATGAACTGAAATCATTCTCTCCCAATAAAAACTGCCCTGCTTCATGCATTTTTTCATG
ATCCAGAGAATAGTGATAATGAGAAATCCCTTTCGGTAATATGGCTGAACGTAATTTATT
ATTATAAATAACATAACGATAGCGACGAGCAAGAGCACTAAAACGAGCATGAAAATCGTC
ACTTACTCCAATAGCCCATTTCACCACAATATCTTCTGGTAAATGAGCATTGGTCCCTAA
ACACCAACTCTGCATAGGTCGATTTACATCCGTATCAAAGTGTACAACCTGCCCAGTAGC
ATGTACTCCCGCATCAGTTCGCCCTGCACAAAACACTTCACAAGATGAATTTGCAATGAC
TGATAAGGCTTCTTCCAATCTTTGCTGTACTGAATCAACATATTGTTGGCGCTGCCACCC
ACAATAACGGCAACCATCGTACTCAATTCCAAGGGCAATTTTCATTAGACAACCTAAAAC
ATTTAATTAATCTGATTAACTCTTTTTTTCATAAGAAAGTAACTTGATAAGTTACTATAG
CTAAATCGTATTATTTATACCGCTGCCCGTATCATTTAATGATTGACATCCAAACAAAAA
CAGCCAGTAAATCATTTTATTCAGAGATTAATTCGCTCTTCGGGCATTATGCCAGATTAG
TATTTAATTTAAAACAACTACACAATTTTGCCCCCGAAGAGAATACAGCATCAGTAAACT
CATGCAGATATTGTAAAATTAATTATTGTGGAAAAACTCAAATTCTTCCCTACTTTTACT
GAACATTTGTTCTTTTAGAACGCCGATCAGCTCTTGTCTGACAACAGAAAGTTTTGGTCG
TTCATTTTGTTGGAACACCACTGGACGACAAAATTCCATTGCCTTAATACCTAAGCGAGC
GGTGAGCAGTCCCATACCAATCCCTTGTGCCGCTCGAACCGATAAACGAGCGGTGAGATT
TTGTGAGAAAAAATCTAACCCGACATCGCTGGCAATTTCCGTTGCCCCTGCAAAGACCAT
ATTGGTCATCACCATTCGGAACAGTTTTAAACGGCTGATATAGCCCAATTCCATACCGTA
GGCTTTGGTGATTTTATTGACTAAAGCAATGTTTCGCCACGCCACCATTAAAATATCCAC
CAACGCTAAAGGGCTTACCGCAACGATAATTGCATTTTCCGCCGCATTTTTACTGATTAG
CTTTTTCACTTGGTTATCAATCGGGCTTAATACATTTTCACTGAAAAGATACAGCACTTC
TTGGCTGTTATAGGCTTCGTCAAGCTGAGATTGCCAACGCTGTTCCGCCTGTTGAACCAT
CGGCGTTTGAGCCAAATTTTTAACCACCAATTTGCAAAATTCTCGTGCTTTTTCACCGCT
TGTATCCGCTGTTTCCAGTAGTAATTGTTGGCTCACTTGCTGATGATAATGATGTTTACG
CAACCAACGTAACTTTCTCCATTCGTTGATAATAGCCCCTACACCAGCCAAACTGATGCC
AAAAAAGGCAACGGCAAAGGCAAAGTAGATCCACTGATTTGCTTGCCAAGTATCAATTAA
CCATTGCACTGATTGAGCAATGGTCGCAACGCCAAACAGAGCCAACGCAGCTAGAAATAA
CCTTAGCCAGAAGCAAGAGGGTTTTAAACTTTCTTCAATAATCAGTTCTGCTTCAACTGC
TTTTGGATCTTCGTCAAGCTGAATGTCTGCGTCGCTAAACTCTTGTTTTGGTTGATGTTT
TACTTCTGTTTCAACCATTTCTTCGGTAAAAATGCGTTTTTCCATTAAGATCTCACCGCT
TGTGTAATGTGTTGCTTTAACCCTTCGTAGCCGTGTTCTGTTTTGAGAATATCAAACAGT
TGCACCGCTTCGGGATACTCTTTATCGAGATAACGTAGCCACTGTTTAATGCGTGCGACG
TGATAAAAGCCGGTATCCAGTTCGTTTTCCATATGTACATATTGAAATAAGAGCTGTAAT
ACCTCGTTCCACGCCATTTTAGGCTGATTATATTTCACAACTTTGCTTAAATTTGGCACA
TTTAACGCCCCACGCCCAATCATTAACGCATCGCAAGCGGTCACTTCACGACATTTTTTT
GCAGAGAGATAATCCCAAATTTCGCCATTTGCAATTACAGGGATAGGCAGTCGTTTTTTT
ATCTCGCCGATGGCTTGCCAATTAATGCGTTCTGCTCGATAGCCGTCCATTTTGGTTCTG
CCGTGTACGGTAATTTCCGTTGCACCTCCTTGCACCACCGCATCGGCGATCTCAAAGGCT
TGTTCGCTACTATCCCAGCCCAGTCTCACTTTGACCGACACGGGAAGATGGCTAGGCACC
GCTTCTCGCATTGCTTTTGTTGCTCGGTAAATCAACTCAGGTTGTTTCAACAAGGACACA
CCGCCATTGCTGCCATTCACCGTTTTAGACGGACAACCGCAGTTGAGATCAACCCCGTAC
GAGCCTAGTTCAACGGCAAGTGCTGCGTTTTCTGCTAACCATTGTGGGTGTTGTCCTAAA
AGTTGTACACGCACAGGCGTACCCGATGAGGTAAAACCGTTATTATGTAATTCAGGGCAA
AGGCGATAAAACGTTTTCTTCGGCAGTTTTTGATCGACCACTCTCACAAATTCTGAAATG
CACAGATCATAATCATTGACTGTCGTTAATAATTGACGCACAAAAGGATCTAACACCCCT
TGCATAGGTGCAAGGATAACTTTTGGTAAATTTTCCACAAAATCCGACCGCTTGTTAGTA
AGAAGAATGGCGTAAACGTAGATCAGGGCGAGCAATTAAGTAGATGATTAATGCAGTAAT
TGCCCCTAGCGTATCGGCGAGCATATCTTTTTGTGCGTCCCAAATATCGCCTTGCGAACC
TAAAAATTCAATGCCCGCATTACCCCCTTCAATCACTGCATATTGCCATTCGATGATTTC
GTAAGTTGCGGCAACTGACATAATAAAAAAGAGCGAGAAGAAGAATGCCACGCCCAAGCC
GCATTTACGTTTACGCAATAACCATTCTGCCATTGGGAAACTATAAAAGCCGATAATGTA
GTGATCTACACGATCAAAGTGGTTACGATCTTCGCCTAAGAAGGTCAAATACTGATTTGC
CCAATCAAACGGCACATTCGCAAAGGTATATTTTGCACCGATGAGGTGCATAATCATCCA
CAGTGACATCAGCACATAGGCAAGCCCACTAAATTGAAAACGTGGATAAGTGAGTAGAAG
TAGAGCAAATACCACAAAAATCGGCATTACTTCTGCATACCAGACGGCTCTGTCTGTCGG
GTTAAAACCAGACCATACGGAAACAACCGTAATCACAATCGCTAAGAAAAGCGGAACGAT
ATGAGAACTTTTTTGCATTATTTCCAACCTTTTGATTTACAAATAAGATCATAGGCAGCT
TGAATTTGCTGTGCTTTTTCTTTTGCCACTTCCATCATTTCAGGCGGTAAACCTTTGGCG
ACTAACTTATCTGGGTGATGTTCATTCATTAATTTGCGATAGGCACGTTTAACCGTCGTT
TGATCGTCACTTTCTGACACCCCTAATACGCTATAAGCATCTTTTAAACTTGGTTCACTT
GAACGCTGATAACCACCATAATTTCCTTGATATTGTCCTTGTTGGTTTGAGCCTTGCTGT
TCATATTGATAATAGCCTGAGCGGAAACGTTGAGCTGCTGCCACCATTGCTATCATCTGC
TCAAACTGTAAACGAGACATTCCTAACGTTTCGGCGATAGTGAATAAAATTTGTTGTTCA
TTGCCATCTAAATTGCCATCTTGTAATGCAGCTTGCATTTGAACTTCCACGAAGAAACGC
AATAAATCACGGCGTTGTCCACAGGCTTCACGGAACTCTTGCATAACTTGGCGTAACGGG
AAATTAGCCTCTTTTCCTAAAGTAAAGGCTTTTTGAGCAAGTTGTTGATTATTTGCATCG
AGTTTCATATTCGCCATTAACTGACGGGCAAGCTGGATATCATTTTCCGTTACTCGTCCT
TTTGCTTTGGAAATATGTCCTAATACCGCAAAAGTTGTCTGCATAAAGAGTGACTGACGA
GTTAGTGCTTTGCCAAACATAGTTGAAGATACGCTACCTAGCTCATACAGTTTTTTATCG
CCCCAATGCCCAATAATAAGCCCTAGCAAACCGCCAAAAAATCCGCCAAAAAACTTATAA
CCTAAAATGAAACCGAGAATTTTCCCAATAAATTGCATCGACTGCCCTTACTTACTTATT
CAAAATTGTGAGCATTTTAACGGAAAATCCTTAAAAAATAATTAAGTAATATAGAATTTA
CACATAAAAATAAAGCCCCGAATTTTCGGAGCTTTACTGTTTGGCATTTTAGAAAACTAA
AAATTAGTACTCTAACACTGCACGACGGTTTTTAGAGTAATCAGCTTCTGAGTGACCTAA
TACTGCTGGTTTTTCTTCACCGTAAGAAACTGTTGCTACGTTGCTAGCACCTTTAGTTGC
TAAAACATCTTTAACTGCGTCAGCACGACGTTGACCTAAAGCGATGTTGTACTCTGGAGT
ACCACGTTCATCAGCGTGACCTGCAACAGTTACTTTGCCTTTAGATGCAACTAAGTATTG
TGCGTGTGCATCTAAAAGTTGTTGATCTTCAGCTTTTACTGTGTAGCTGTCGAAATCAAA
ATATACAGTGTTGTAACGGGTTTGTAAATCTTGAGCAGACATACCACCGAATGTTTGACC
TGCATTAGCACTTGCATTAGCACTTGCATTGTCGTTTGAGCTGCTACATGCTGCTAAAAC
GAAAGCTGGTGCCGCAATCATTAAAACTTTAGCTAGTTTTTTCATTTTTTTCTCCAAAAA
AGAATTATTGTTTAGTCAGATAAGGTGACCAAGCAGGGAATTTATATTGTCCACCTGCTC
CCGGCAAATTAGCTTTGAAACGCCCATCTGCGGACACCAATTGTAGCACTTTACTCACAC
CTTTGGTAGAGCTATAAATAACCATTGTTCCATTTGGTGAAATACTTGGACTTTCGTCTA
AAAACGTAGAACTGATTGCTTCTGTGCTACCCGAAACAAGATCTCGTCTTACAATTCTAT
CACCTGAAACCATGATTAAATTCTTGCCATCTGCCGAAATTTTACCACTGCCGCTGCCAC
CAATTAAGCTAGCACCACCACCAGATGAACTCATTTGATAAACCTGTGGTAAGCCACCAC
GGTCTGATGTAAACAAGATATAACCACCATCTGGTGACCAGCTTGGTTCGGTATTATTTC
CTGCGTTACTGGTTAATTGTCTTGGTGAACCACCGCCCACCCCTGTTACATAAATATTTA
ATACACCATCTTGGTTAGAAGCAAACGCCACTCTTGAACCGTCTGGTGAGAATGAGGGCG
CGCCATTATGCCCTCTAAGAGATCCGATCACTTTTCTTGCTCCCGAACGAATATCGTGAA
CAACAACCTGTGATTTTTTGTTTTCAAAAGTCACATAAGCTAATTTTGAACCATCTGGTG
ACCATTCTGGTGACATCAAAGGCTCTTTACTTTTTACGATGGTAAAGGCATTAAAACCAT
CATAATCTGATACACGCAACTCGTAAGAGGACACTCCACGTTGTACCACATAAGCGATTT
TAGTTCTAAATGCACCACGGATCTGTGTTAATTTTTCAAATACTTGATCGCTTACCGTAT
GAGCCCCTAAACGCATTTGGGCAGCTGGAACATTAAATGAACCTTGTACAATCACATTGC
CTGCTGCCCCTGACTTTCCTAGGGTATCCACTAATTGATAAGCGATGTTATAGCCACCAC
CTACCACAGATACTTGCCCAACAACCACATTATCAATGCCGATATTTGTCCACTGTTCAG
GATTGACTTCTGCTGCTGAACTTGGTTGAGCTGGTAAACTAGCACGATCAAGCGGTGTAA
ACTTACCACTATTTCTCAAATCATCTGCGATAATTTGAGCGACATCATCAGGTACGCCCC
CTATTGCTTTAAATGGAATAACCGCTATCGGTTGAGCCATACTCACACCTTGGTCAATCG
AAATTCTGACATCTGACTCAGCTTTTACACCGACAGAAAAAAATAATCCGACAATACCAA
GAATACTCGTTAAACGAGATACTAATTTCATCTTAACCCTCTAGGTTGAACTATTGAACT
TTTAAACTAAAATCTAATGTTGGTGATCTATATTGCTGATAAACTGCATCTGACGGTGCA
GGCGGCACTTTACGGGTTGCCACAATCGCACTTACAGCTGCATCACACACTGCTTTATCC
CCTGAAACGACTTGATAGTTGGTAATAGTACCATCTCGCTCTAGGAAAATCTTCACATCA
CATTGTTTACCTGCAAAACTCGGATCAACACGGTATTTTGACTGAATAAGTTTCTTAATT
CGTTGCCCATAGGCATTACCATCAACGTTAGCACCTTGACCTAAGCCTTTAGTACCGCCA
GAGCCTTGTGAGCCGGCACTATTTTTATTACCGCCGTTGCTCGTGCCACCGCCAACTTCG
CCACCACTTAAAAAATCATCAAGTACTTTATTATTTTTCGCTTTTTCAGCTTTTGCAGCC
GCTTCTGCTTTCGCTTTTGCCTCTGCAGCGACTTTGGCTTTCGCTTCTTTTTCCGCTTTT
GCCTTAGCTTCTTTCTCGGCTTTTTCTTTCGCCTCTTTTTCTGCTTTGAGCTTCGCTTCT
TGTTCTGCTTTCTCTTTTGCTTCTTTTTCTGCTTTGAGCTTCGCTTCTTGTTCTGCTTTC
TCTTTTGCTTCTTTTTCTGCTTGTGCTTTAGCTTGAGCTTGCTGCTCTGCTTTTAGCTTT
TTCTGCTCTTCAAGTCGTTTTTGTTGCTCTGCTTCTTTTATTTTCCGTTCTTCTTCAGCT
TGCTTTGCAAGGGCTTCTAAACGTTTTGCTTCAGCTTCAGCTTTCAAACGGGCTGCTTCT
GCAAGTTTACGTTGTGTTGCTTCTTCCTGCTGTTTTTTCAACTGTTCTTGTTTAATTTGC
TCTTGTTTCAATGCTTCTTGACGAGCCAATTCTTGCTGACGTTTTTCTTCTTGTTGCTTC
TGCTGAGCTAACTGAATTGCCTTCTCACGTTCTTGTTGTTCAGCAATTTCTTCTGGGGTA
GGTTTATCTTCAACCTCTTCCTTAACTTCCTCTTTAGGCTCTTCTTTAGGTTCAACCTTC
GCTTGCCCTTGCTTTTCAGCTTTTAATCGCCCATATTCAGCGGCTACCTGTCCAGTATCA
ACCATCACAGCTTCAAGAGATTCACTATCACCGCCACTTCCGCCAGCAGAAGCTAAGTGA
GTATTAGTGAAAAAAGAACCCAGTATTAATAAGCCTATCAACAATAAATGCAGTAAAACT
GACACAATTATAGCGAGTTCTAATCTATCATTTTGATATTTCACGCTCTATCCTCGCTGA
CTATTTACCTTCGGTCATTAAACCTACGGTTTTGATCCCTGCATCTTTTAATAATGAGAT
CCCTTTCATTACCTCTTCGTAAGGTACGTCTTTACCACCTGCCACAAGGAATAAGGTATT
ATTGTCTTTTTGGAAAGCCTCACCAGCATAAGCAATGACTTCTTGCTCCGCTAAGTTCTC
TTGTTCATTAACTTGAATGTAGTTTCCGTCAATTTTCAATTTGTACAAAGCGACCCCAGC
GATCTCTAAAATAACAGGGGTTTTATCTTCATTTGAAACGGATTGACTATGGTGATCTTC
AGGCAATTCCACTTCCACACTTTGACTAATAATCGGTGCTGTTGCCATAAAAATCAGCAA
TAACACCAGTAACACGTCCAAAAATGGCACGATGTTAATTTCAGATTTAATGTCATTACG
TTTACGACGACGGTAAGACATAGTTTCCTCTTTATCTATCCATTCAAACTACCACAACAA
GCGGTAGCATTTCACTTAATTTTTACTTATTTTTTCGCAAACGCTTTGCGATGTAGAATT
GTGGTGAACTCATCAATAAAGTTCACATAATTCTGCTCTAATTTGCCTACACGCAAGTTC
AAACGGTTATATGCCATTACTGCAGGAATTGCTGCAAATAAACCAATCGCTGTGGCAATT
AATGCTTCGGCAATACCTGGTGCAACAGATTGTAAGGTTGCTTGTTTTACCGCACTTAGT
CCCATAAATGAGTGCATAATCCCCCAAACTGTTCCAAATAAACCAATATATGGGCTGATC
GAACCAACAGTACCTAAGAACGGAATGTAATTTTCAAGTTCTTCTAATTCACGGTTTAAT
GCAAGATTCATTGCACGGCTAGAACCTTGAATAATTGACTCTGGCGAATCTGGGTTTGCT
TGCTGTAAGCGGTTAAATTCTTTAAAACCAACGTAGAAAATTTGTTCAGCTCCAGTTAAA
CCATCTCGACGATGTTCTAACCCTTCGTGTAAACGATGTAAATCTTCGCCAGACCAAAAA
CGATCTTCAAAGTTTAAAGAATCTTTTTTAGCTCTTGTTAATACGCGGCTACGTTGAATA
ATCACTGCCCAAGATAACACGGAAAAAGAGATCAGTATTAAGATAACTAACTTAACAACA
ATACTCGCTTCCATAAATAATGAAACTAAATTAAATTCAGTTGCCATTGATAAAAACTCC
AAATAAAACAATTACATTGAGATTATAGCGTTAAAAGCCTGCTTAATATCTTCAGGTATG
GCGATCGCTTTCATTTTTGACAGATCAACACTCACAACAACCACACTCACTTCACACAAG
CACTCTTCACCTCGCCATAACGTCTGTTTAAAGACTATTTTGGCACCCTTTAGTTCAGAA
ATAATGCTTTTAACTGTGAGAAAATCGTCTAAATAAGCAGGTTTCTTATAGTCAATCTCC
ATTTTCTTCACAACAAAAGCCATTGATTGACTTAGTAATAGCTGTTGAGAAAACCCTAAC
TGACGTAAAAATTCTGTTCTTGCACGTTCAAAAAAATGTAAATAACATGCGTGATAGACT
ACACCGCCAGCATCAGTATCTTCATAATACACACGAATAGGAAAATCCATTGCAATGCCC
TATCTATCTTTCCAAAACGAAAAACGCCCCAAAATCAGGCGTAAATTACTCGTCATTCTA
GAGAGAGAAAAATCGTTGTGCAAGTATTTTTAGAAACAAATTGAATATAAAATAAGCAAT
ATGATAAGAACCCGTTGCTTTGGGTTCTTAATTTAAAGACTAATGCAATACGACTAATGC
AATTAGTGAAGGTAAGATAATGATATACCCCAACAATGGCATAAAAACGACCTGCCATCT
CGTTGATTTAATCTCAAAGCCAAAACCGTGAACAAATAAAATCAACATACCATAGAAAAC
ACCTGCGACTAAGTAAGGAATTTTCCCTCCAAAATAGAGAGCAAAGGTGTTGGAATAGAG
CAATATCATTGCAAACATTGCAATAGAAAGGATAAAAGAAAGGGCTTGTAGCCAGCCCTT
TCTTGTGAGTTGATAGAGTGAATTAATCATCTCATTACTCGTCAAACTTACCTGTTTTTT
CAATACTTACAGTGATTACTGTTGCAAACAGAATAGCAAGTAACACACCTAGTACCCAAG
TTACATAAAACATATTGGTTCTCCTTAGTATAAACTTGCACTTTTCTCTTCAATATATTT
AGCGTCAAGACGACCAAACATTTTGGAGTAAGTCCACACAGTATAAGCTAATACGATTGG
AACGAAGATACAAGCTACCACAAACATAATCATTAATGTGTTATGGCTTGCAGTTGCGTC
CCACATTGTTAAACTCATTTCAGGGTGAGTAATTGATGGCATTACGAATGGGAACATTGC
AACACCAGCAGTTAAGATCACGCCAGCTTGCATAATTGATGAGCATAAGAATGCAAGTCC
ACCGTTATTTGCTTTAGAGCCAACCACTGTACCTAATGCACCGATTACTGCTAATCCAGG
AATGATGAATAATACTGGCATTTCAAAGTAGTTTTTGAACCACGCACCGCTTTCTAATAC
GACTGTTTTGTTCACTAAAGTAGATTGTGCATTGTGATCTAAAACGCTAGTTACCACAAA
TCCATCTTTGAAGTAAACCCAAACACCAGCAAGTAAGAATGCACCTAACGCCACTAAAGC
GGTCACTTGAGCCACATTTCTTACACGGTTACGCAATTCGCCAGTTGTTTTCATTTGTAA
CCAAGTTGCACCTTGAGTGGTGAGCATCATTAAACTTACCACACCGCAAAGTAATGCAAA
TGGATTTAATAAGCCTAATAATTTCCAAAGGGTTGAACCTTCGTAAGTTACTTGGTTTAA
CTCATTAAAGTGGAATGGTACGCCTTGTAATAAGTTACCGAATGCAACACCAAAGATTAA
TGATGGAACGAAACCGCCCACAAATAATCCCCAGTCCCAAGCATTACGCCATTTTTGATC
ATCAATTTTCGCACGGTATTCAAAACCTACTGGACGGAAGAATAACGCAGCTAAAACCAA
GATCATAGCTAAGAAAAAGCCAGAGAATGATGCTGCATAAACTGTTGGCCACGCTGCAAA
GATCGCACCACCTGCAGTTAATAACCAAACTTGGTTACCGTCCCAGTGCGGAGCGATTGA
GTTAATCATTACACGGCGTTCAACATTGCTTTTACCTACCATTGGTAATAGGGTTAATAC
TCCCATATCGAAACCATCGGTAATCGCAAAGCCGATTAAAAGTACACCAATTAAAATCCA
CCAAATAAAGCGTAGAACTTCATAATCTAACATATTTTACTCCTACTTATTTCGCAGATT
GTTCAAAGTGGTAACGACCTGTTTTTAATGCACTTGGGCCAAGACGACCATATTTGAACA
TTAAATACATTTCAACTACCAAGAATACGGTATATAAACCACATAGCAAGCCGATTGAGA
TCCAAAGATCTGCCGCTGTTAATGCAGAGTTCGCAACCCCTGTTGGCAATACTTCGTACA
CTGCCCAAGGCTGACGACCATACTCAGCTAAGAACCAACCGCTTTCAATCGCAATCCAAG
GAAGTGGAATACCCCATAACAATGCTTTTAATAACAATGGTTTAGTACCTACTGTACCGC
GTACATTTTGAACAAATGCTGCGATAATAAGTAATAACATTAAACCACCGGCAATCATCA
TAATACGGAATGACCAGAATGTTGGACCTACGTTTGGAATAGTATCCGCTGCTGCTTTTA
AGATTTGCTCTTCTGTTGCATCAACAACTTTGTCTGTATATGGTTTTAAAAGTAAACCAA
AGCCAAGATCTTTTTGAACTGCTTTGAACGCTTCTTTATCTTCCACAGTATAGTTGCCTG
AACGTAATTTTTCTAATAAACCGTAAGCAACGATACCATTGCGTACACGCTGTACGTTCT
CTTCACGAAGATCTTTCAAACCTTTAATTTCTGTATCTAAAGAACGAGTAGCGATAATCC
CTGCTGCATAAGGCACTGCGATAGCAACTTCATTTTTCATCTCTGCAGTATTAGGAATAA
CAAACGCATTCCACGCTGCTGGAGCTGGGTGAGTTTCAAATTCACCTTCCATTGCCGCTA
ATTTCACAGGCTGTGCTTTACCGATTTCATAGCCAGACTCATCACCCATAATTAATACAG
AAATAATAGCCACTAAACCGAAACTTGCACCTACTGAGAATGAACGACGAGCAAATCCAA
GATCACGACCTTTTAAGATATAGTATGCACTTACACCTAATACGAAGATCGCACCACAGG
TATAGCCCGCTGAAACAGTGTGTAAGAATTTAGATTGTGTTACTGGGTTTAGCACTAAGT
CAGAGAAACTGACCATTTCCATACGCATTGTTTCAAAGTTAAATTCTGAACCTGCAGGGC
TTTGCATCCAACCGTTAGCAACTAAGATCCACAAAGCAGAGAAGTTAGAACCAAATGCGA
CCGCAAAAGTCGTTAGTAAGTGTTTACCTTTTGATAAACGATCCCAACCAAAGAAGAAAA
GACCAATAAAGGTAGATTCTAAGAAGAACGCCATTAAGCCTTCAATCGCTAATGGAGCAC
CAAAAATATCACCCACATAATGAGAATAATATGACCAGTTAGTACCGAATTGGAATTCCA
TTGTAATCCCTGTCGTTACCCCTAGAGCAAAGTTAATACCAAATAACTTACCCCAGAACT
TTGTCATATCCTTATACACTTCTTTACCTGTTGTTACATATAAGGTTTCCATCACCACAA
GAACGAAAGAAAGGCCTAATGTAAGCGGTACAAATAAGAAGTGATAGAGAGCAGTTAAAG
CAAACTGCAAACGTGAGAGTTCAACAACGTCTAACATCTCAAACCTCTTTATATATACAA
GTCTGAATTATTGATTACAAGAATACCAAGTAATCCCCCAATCAACATTGTTTTTGCACA
GTTACCAATCAAAGATTAATAAGTAGCAATAATGTCAAGAATCTATTCTACTCGTAAATA
AGCAAATAAAAAATAGCAAAATTATTACATTGATCACATTTTTGAGCTAAATATTTAAAA
AATATGAAATTTATATTGTTACAACTTGATATAAATCAAGTTAGGCAAAATACCACTCAT
TTATCTGCTTAGCAGCTTTGTAAATTATTTGTGAATAGAATTTCTAGATTTAACAAATTA
TTTACACCGTAGATAAAGATCCTTAAATAGTACGTGACGATACCTTGAGATCTATGTTAA
TATGCGTAACTTTCATCTAACAGTTAAACTAATCATTAGGAACACTATGAAAAACGCAAT
TTTACGTTCAATGATTATCGCAACTGGTGCGTTATTCATTGCAATAAGTGGTTTCACTAC
TGAATTGAAAACATCTTCACTGGTAATGACCAAACCTCAAACCAATGGCATATTACCTGA
ACAGTGCCAAAAAATGTTTCAAGAAGTTGATAAACTGATTGCTGATGCAGAAAAACAACC
TGGTACACATACTCAAATGCAGACAATGAAGAACAAACTCTCTTCATCAAAACAACAGAT
CCTCAAATTAGATCTCATCATGCAGAAAAAAAGTTGTAATAAAGGGCTGGTTGTGCTTAA
TGGACTGAAACACAATAGCAATGGAGAGTAAAGAACACGATCTATGTGATCTCATACCCT
GCGATATTACTCCCGACAGTCTAAATATTTATAATGATTTCTTAATTGCTATTTTGTCTA
TTACACCAGCTCCTATATTGATAATTCTATTCATCATAATAGGTTTCCATATGAAATAAG
TATTCTAAATTCATAAAAAAACTGATCTCATATCTAAATATAACGATTTTTAATAGACTA
AAATAATGAATAATTTTTGTTGATTAGAAAGTTAAAGCCTTATAACAATAAGGCTTTAAC
CTAATTCTTATATAAATTTTTGTATACAATCCCTTAAAAAGCTCTCTCATATGTCAGGAG
CCTATTATAGGCAATGCTACAGATTAACTAACCGAATTCCAAATAGGTAAGTTAAAATCT
TCTTATAATTTAATTCCAAACTTCTCTTCTATAAGAGGAGCAAAATCCGAATAACCGCCA
ACGTGAACCTCATCTAAAAAGATTTGTGGCACAGTCGCAACAGGTTTACCCACACGCGGT
TCTAAATCTTGTTTTTCAATACCTTCAGCGATCATATCGACAAATTTAAAATCGAAATCA
GGTAATTCTGCTTTCATTTTTTCTGCAAGCTGTTTTGCTCGAACGCAATAAGGGCAACTT
AATCTGCCGTAAATTTCTACAAACATTTTTAATCTCCTATAAATTATTAGGGGCATTGTT
GCCCCTACTTCTCATTACTTCGTGCTGGTACTTGTCGTGGTACGACTTGCACGTTTACGT
TCTACTTCAGTGAGCAATTTTTTACGAATACGCACTGATTTTGGTGCTACTTCCACTAAC
TCGTCATCATCAATAAATTCTAACGCTTGTTCCAAGCTGAATTTAACTGGCGTTGTTAAG
GTTAAAGCATCATCTTTACCTGACGCACGCATATTGGTGAGTTTTTTCCCTTCAAGCGGG
TTTACGGTTAGGTCATTTGAACGGCTGTGAATACCAATTACTTGCCCTTCATAAATTTCT
GCACCGTGATCGATCATTAATTTACCACGATCTTGTAGTGCATAGAGCGAGTAAGCAAGG
GCTTTACCTGTGCCGTTTGAAATCAATACGCCGTTAATACGCTGACCAATTTCACCTGCT
TTTACATCGTCATAGTGGCTGAAACTTGAGTAAAGTAAGCCTGTACCTGATGTCATCGTC
ATAAACTCATTACGGAAACCGATTAAGCCACGGCTTGGAATAATGTATTCTAAACGAGTA
CGACCTTTACCATCTGGGATCATATCACGCACTTCACCTTTACGGATACCAAGCGCTTCC
ATCACCGCCCCTTGATGTTGTTCTTCAATATCAATGGTCACTTGCTCAAACGGCTCTTGT
TTACGACCATCAATCTCTTTGAAAATTACTTTTGGACGAGATACCGCTAATTCATAACCT
TCACGACGCATATTTTCGATTAATACAGACAAGTGCAATTCACCACGACCCGATACGCTG
AAAACATCAGAGTCATCAGTTTCTTCTACGCGTAATGCGACGTTATGCACTAACTCTTTC
TTCAAACGCTCTAAAATTTGGCGTGAAGTAACGAATTTACCTTCTTGACCGCAGAAGGGT
GATGTGTTTACACAGAAGAACATTGTTACTGTCGGCTCATCAACAGATAAAGCTGGAAGT
GCTTCAACATTGTTGATGTCACATAAGGTATCTGAAATGTTTAATTCGCCTAAACCTGTA
ATAGCAATGATGTCACCAGCATAGGCTTCGGTTGCTTCATAGCGTTGTAAGCCTAAGTGA
CCTAACACTTGACCAACACGACCATTACGGGTTTTACCTTCTGCATCAATGACAGTCACA
GGTTGGTTAGGTTTAACCGTACCTCGTTTGATACGACCGATACCGATAACGCCTAGATAT
TTGCTGTAATCCAACTGTGAAATTTGCATTTGGAACGGTGCATCAAGTTCAACATCTGGC
GGAGAAACTTGCCCTACAATCGCTTCAAAGAGTGGATCCATATTTGATGCAAGATCTTCG
TGATCTAAACCTGCGACACCATTTAATGCAGAAGCATAAATAATCGGGAAGTCTAGCTGT
TCATCGGTTGCCCCCAAGTTCACGAATAAATCGAAAACTTGATCCACAACCCAGTCAGGA
CGAGCACCTGGGCGGTCAACTTTATTGATAACCACGATAGGTTTTAACCCGTGAGCAAAG
GCTTTTTGTGTTACGAAACGGGTTTGTGGCATTGGACCATCAAAAGCATCCACCACAAGT
AATACCGAGTCCACCATTGAAAGTACACGCTCAACTTCACCACCGAAGTCTGCGTGTCCT
GGGGTATCGACGATATTGATACGATAGCCGTTCCAGTTAATTGCAGTATTTTTCGCAAGA
ATGGTAATGCCACGCTCTTTCTCAAGGTCGTTGGAGTCCATTACACGTTCATCTACATCA
CCACGAGAGGTATCTAATGTGCCTGAAAGTTTTAATAATTTATCAACCAGCGTGGTTTTA
CCGTGGTCAACGTGAGCAATGATTGCGATATTACGCAGTTTTTGAGTATCTAATTGTTGC
ATTGAAATAACTTAATTGTAGGGTGGGGCTCGCCCACCGAGAATAAAAATGATGAGCTAA
AGCTCATCTGACGAAATCCAAAATTGTGATGAAGATCACAAAAAGACGGGTGATTATACA
GAATTTTGATTGAACTGACTAGAAAGCAAGCGGTTTGTTTGAAGTAAAAATTTGCAAATT
ATTTCGAATAACTTACCGCTTGTATGAAAACTCAGGCTTAAATAGGCTATAATCCCCACA
TAATTTTATTTATTGGAGAAGCGTTATGCCTTTACTAGATAGCTTTAAAGTGGATCACAC
TCGTATGAACGCTCCTGCGGTGCGTGTTGCAAAAACAATGACAACCCCGAAGGGAGATAC
AATTACTGTGTTTGATTTGCGTTTTGTCCGTCCAAACATTGAGATTTTATCACCTCGTGG
TATTCATACGATGGAACATTTATTTGCTGGTTTTATGCGTGATCATCTCAATAGCGATAC
CGTTGAAATTATTGATATTTCCCCGATGGGTTGCCGTACGGGATTTTATATGTCGTTAAT
TGGTTCACCTTCAGCTGAAGAAGTGGCAAAAGCTTGGGAAGCCTCTATGCGTGATGCGTT
AGAGAAAGTGCCTGATGAAACTAAAATTCCTGAGTTAAATGAGTTTCAATGTGGTTCATA
TAAGGAACATTCTCTTGCTGATGCACACGAAATTGTGCGTAATGTGTTAAAACAACCGAT
TGGTATTAACCGTAACAAAGATTTAGCATTAGATGAGAAATTGCTAAATCCATAGTTATT
GCTACGGAACTAACAATAGTTTCTTTTCAAATGGTAGGGACGCACTGAGTGTGTCCGCTA
CATTTATCACCTTTCAATTTTTACTCCCCATCATACTTATAAGGAAAGCTCGTGTTAAAT
AAATTATTTGGTTGGTTTGAAAATCGCATTAATCCTTATCCAGAAGATATGCCGAATACA
CCTCGAGCGAAGGTTATTCCTTTTATTTTTGAAAGCATCAAAGGAATGAGAAGCTATTTT
GTGGCGTTTGATACTCGGACAAAGTATGAGCTTTTATCAGGACGAGGTTGAGCGAGCCTC
TGCCTCTGATTTTATTCCGCTTCTCAGTGATGCTAAAGGCAGAACAGGCTATGATGCACA
CGTCGGCGAACGAGGCGTGAAACTCTCAGGCGGACAACGTCAACGTATTGCGATTGCTCG
TGTGATGTTGAAAGACGCACCGATTTTATTATTAGATGAAGCAACCAGTGCCTTAGACTC
TGAAGTGGAAGTCGCTATTCAAGAAAATTTGACCGAATTAATGGAAGGGAAAACTGTCGT
TGCCATTGCACACCGTTTATCGACCATTATGGCAATGGATCGCTTGATTGTATTAGATAA
AGGCGAAATTGTTGAGCAAGGTAGTCACGAGGAATTATTAGCTCTCAATGGTGTCTATGC
AAAACTGTGGGATCATCAAAGTGGTGGGTTCTTGCAGGAATTACAGGACGATATATAAGA
TAGAAGAACTATTTAAATCAAAGAGTTGGTAAGAATCAGGAATATAATTATTACCAACTT
TTTGTTCTACAGCCCTATGGGGTTATTCATACTCTTCTAACCAAATCGTTAAAATCGCTT
CCAAGATATGTTCATTTGACGCTTCTGGATCATCATCAAAATCTTCCATCTCGCAGATCC
ATTTGTGCATATCAGTAAAACGCACGGTGGTTGGATCTAAATCTGGGTTCATATCATACA
GATTTTCTGCGATCATTCTTACATCAGTCCATTTCATTAGTGTGCTGCCTCATTTGCGTG
ATTTAAGTTATATTTTGGAATTTCAACAACGAGATCTTCTTCACCCACGATACATTGACA
AGACAAACGGCTGTCGATTTCTAAGCCCCACGCTTTGTCTAACATATCTTCTTCTTGATC
TGATGTTTCATTTAAGCTGTCAAAACCTTCACGAATTACAACGTGACAAGTAGTGCAAGC
ACAAGAACAGTCACAAGCGTGATGAATTTCAACTCCTGCATTGTGAGCAACTTCTAATAA
GTTTTCACCCGCTTGAGCTTCAACAACCATACCCTCTGGGCAAAATTCTTCGTGTGGAAG
AAAAACAATTTTTGGCATAATGTCCTCTAATATCTTCTGTTTATTTGTAGGGACACACTG
CGTGTGTCCGTTATTTATTTTGCGGACACACGCAGTGTGTCCCTACTGGATTTTATCCCA
TCACCTCATCAACCGCCTTACCTGCTAAGGCTTTTTGAATGGATAAATTCATTCGTCTAG
CGGCAAATTCTTGGGTGGCAAGATCAAGATCTTTAATACCTTGCTGGATAGCTTGGCGAT
CTGTTCCTTGTTTTGCGTAAATCAATTTCTGTAATTCCGCTTCAATCCTTTTAAATTCAT
CAACCGAAAGTAGCTCTGCACCATCTTCTTGCAACGCAATAATCACGCTATCAATCACAC
GATCTGCCTCCACACGCTGTTCCGCCAGCTGACGGGCTTCCATATCTTGCTTCGCATTCG
TCATTGACGATTTAATCATTTCGGTGACTTCTTCGTCCGTCAAACCGTAAGACGGCTTAA
TTTGGATAGACGCTTGCACTTTGGTTGATTTTTCCATTGCGGTGACACTCAGTAACCCGT
CCGCATCGACTTGATAAGTCACGCGAATGTGTGCCGCACCAGCGACCATCGGTGGAATAC
CACGCAAGGTAAAACGTCCAAGTGAACGGCAATCATCGACTAACTCACGTTCACCTTGTA
CAACGTGAACCGTCATCGCTGTCTGCCCATCTTTAAATGTGGTGAACTCTTGTGCTTTTG
CCACAGGAATAGTGGTATTGCGAGGAATGATTTTTTCCACCAATCCGCCCATCGTTTCGA
TCCCTAGCGAAAGTGGTACAACATCTAGCAACAACATTTCTGCATCAGGCTTATTGCCGA
CTAAAATATCCGCTTGAATAGCTGCACCCAACGCCACCACTTTATCGGGGTCAATAGAGG
TTAATGGCGTTTTGCCGAAAAATTCGCCTACTTGTTCACGCACAAAAGGTACTCTCGTTG
AGCCACCAACCATCACAACTTCACGCACTTCTTGAGCTTCTACCCCAGCATCTTTCAAGG
CTCGGCGACAAGTCATTAACGAGCGTTTTACAAGCGGTTGGATTAGCTCATTAAATTGCA
AACGGCTGATTTCACCCTGCCAATTTGCAAATTTTGCAGTAAAACTGTCCGCTTGTGATA
AGCCAATTTTCACTTGAGTGGCAAGAGTAAGTAGTTCACGTTGCTGACTTGCTGTATTTG
GCTGAATACCTGCTTGTTCCGCAATCCAATTCGCTAACAGATGATCGAAATCATCGCCAC
CTAAAGCGGTATCGCCACCTGTTGCCAAAACTTCAAATACACCACGGCTCAGGCGTAAAA
TCGAAATATCAAAAGTACCGCCACCTAAGTCATATACAGCAATCACGCCTTCTTGACCGC
TATCCAAGCCATAAGCAATAGCCGCAGCAGTTGGCTCATTTAATAAACGCAATACATTAA
GCCCCGCCAAACGAGCGGCATCTTTGGTACTTTGACGTTGTGCATCATCAAAATAGGCAG
GCACAGTAATCACCACGCCAGCCAATTCACCCGCCAAGCATTTTTCTGCAAATTGATTTA
AGTGACTTAAAATATCGGCAGACACTTCAATCGGGCTTTTATTGCCTTGTGGCGTTTGAA
TTAACGGCAAGCCGTTATCCGTCGCAACAAATTGATAAGGCAGATTTGGATAACGCTGTT
CAACATCTGCCAAAGAACGACCAATTAAACGCTTTACAGAAATCACTGTATGTTGCGGAT
CAGCTGCTGCTTGCTCAAAGGCTTCCACACCAACAACTTTATTCTCAGCCGCATAATGTA
CTACTGACGGCACTAACGCACGCTCTTTCTCATCAAGTAATACCTGAGCTTGTCCGCTAC
GCACCGTTGCTACTAAAGAATTTGTCGTCCCAAGGTCAATCCCCACCGCCAAGCGATGTT
GGTGCGGCGCTGCCGTTTGCCCTGGTTCTGCAATTTGAAGTAATGCCATTTTATTATCTC
TCTATCATTTATTCCCCCCTTTGAAAAAGGGGGGCTAGGGGGGATTTTTACAAGATCATT
AAATCCCCCTCAATCCCCCTTTTTCAAAGGGGGAAGTGTAATACTTAATTCACCGTATAC
CCCATATCATCAGGCGCAAATGTCGCTTGATAATGGCGTTCAATCGGTTGTTTTTGTTTT
GTGTCTAAATTTATCACTTGATTGCCGTTTAAATCTGCAATCTCAGCTTGCCAATTTTCA
CTACGCAGGCTGTGGTAAAAACTAGCAGTATCGGCAGTTAATGCCCAGCCGATAAATTGT
GAATAATTTAAGCCAATACTTTCCCATTTCTGCTTTTTCGGGTGGAAATAATAAACTAAA
CCGACTTTTTCGCCTAATCCGCCACCGTTCACCGCAAAATAACCACCAATGGCATCATCA
GCAATCAGTAAATGAAACGGTCTTTCGCCCGATTGTTCAAAGGTTTTACCAAAATTCCAC
TCAAACAAACCGCGTGGCAGTTTCTCATTACCCGAACCTAAAATGCGTAACCAGCCGTGA
TCGACTAAAATACCGCCCGTTTCATAAATTACCGCACCCAGTGGCGTACTTGTCGGTAAC
TGCATTCCCACCAATTCTGCCCCTGCATTTTCCACATCTCTCGGCAGGATTTCATAATGG
TTATTCGCTTGCTTGAACCAATCTTGCATAATTGTCCAAGCGGATTTTTGTTTATCATTC
AGCTCTTCGAGGGTTTTCATATTTATTTTTCTATGTAGGGACGCCACGCGTGGCGTCCCT
ACTTTCTTTTGTGCGAATACCACACAATTAAAATTCAAACAACTTCTCTTCTACTCGCTC
AATTTTTACTTTTTTAGTTTCAATGTCGCTTCTAAAAAATGATTAAAATCACTTCTGTAA
ATACGATCCTGCTTTATTCTAAATTTATCATATTCCTGTTCAGCTTTTAATTTTGCCATT
TCGTGACTTATTTTTCCTTTATCTCGTAAAATCGGATAATTTGATAAAGTTAAGAAGCTA
TCTAAAAAAGTTTCCCATTCTGCCATTGATGTTAAAATTTGGCGAGTAGCTCTATTCTCT
GCTAAATCTAAATAAGCTGAAACCAACTGTTCTAACTCTTTAATATGTTGCTCGCTTAAA
TAATTTTTAGCAATACTGACATCACTCTTTAAAATTTTTCCATCCGGTGCATTTTTCCAA
GTTGTTAATCCCATATTTATAGCTTCTGCATCGGCTTGTGTATAAATCAACTCTGCAGCT
GTTTTGCCTGTAATCGCCCAATGTAATTTATTTTGAACAGTGGAAAAAAAGCGTTTTGTA
TGGGCGGAAGATTTATCATAATCACTGGCTAGAGCATAAATATCGGTAATTTTCTCGTAA
AATCGTCGCTCAGAAGCTCTAATTTCACGAATACGTTCAACAAGATTAGTAAAATAATCT
AAACCAAACTGTTTACCTTGTTTCAAACGCTCATCATCAAGTACAAAACCTTTTAAAATA
AATTCACGTAAAACTTGAGTTGCCCAAATTCGAAATTGTGTTGCTTCCCGACTGTTTACA
CGATATCCGACAGCAATAATTGCATCTAAATTATAAACATTCGTCAAACGAGTAACTTGG
CGATGACCTTCTTGTTGAACTATTTCCATTTTGGAAATGGTTGAAAATTGAACAAGTTCC
CCTGTGCTATAGATATTATCTAAGTGTTTAGAAATAGCCGGAACATCAACACCAAACAAC
TCAGCCATACTTTTTTGAGAAAGCCAAAAAGTCTCATCTTGGTAAAAGACATTCACTTTT
ACTGATTCATCAGGTGTTGTATAGAATAATATATTCGCACTCGTTGGAATCTGTAAGTTA
GACATGTTAATTCACTCGTCAAATAATCGGATATTTTAATTATGGCGAATCTGCCATAAT
TAAAACTCAAACAACTTCTCTTCTACTCGTTCAATTTCTACCAATAATTTTTTAATAAAA
CGAAGTTTGTCGTTAATGGCTAGTGCATCCGCCCATTGTTGTGCATTAAGAGCTTGCTCA
AGTTTTTGTAAAATGGCTTTTTGCTGTTGTTCAATCTCTTGGGCGAAAGCGGTGAGATCC
GCTTCGTTTTTTGTGGTTTCAATGCTTTCTAAGGTTTCACGCCATTCCATTTGTTGCATT
AAAAACGCCATATCTCGGTTACTTTTTTGCTCAATATCTTGCTGTTCACCCGTATGAATA
GCAATGATCGCTTCAGCACGCAAAATCGGATCTTTGAGAATATGTAACGCATCATTAATT
TCCGCCGATTTCTGCATTGCTAAACGCTGTTCTGTCGCAGAACTTGCCGCAAAATTATCG
GGGTGAAGCGATTTTTGTAAGGCTAAATAACGCTCAGACAGTTGAGCATTATCTACTTGG
AACTGCACTGGCAGATCAAAAAGCGTAAATGGATTTGACATCAGAACCTCTTAGACGTTA
AAACTTTCACCACAACCACATTCGTTTTTCACATTTGGGTTGTTGTACTTAAATCCTTCG
TTTAATCCTTCTTTGACAAAATCTAATTCTGTACCACTCAGGTAAACAAGGCTTTTTTCA
TCGACGATAATTTTAACACCGTGTTGTTCAAAAACGTGATCATCTTCGTTTAATACATCA
ACAAATTCAAGGACATAAGCTAACCCTGAACAGCCAGATGTTTTAACACCCAACCTTAAA
CCAATGCCTTTGCCACGGTTTTCAAGGAAGGTACGAACACGATCTGCTGCGGTTTCTGTT
AGGGTGATGCTCATTTTTTCTCCTTGTGAATATAGTTAATTTTAAAAAGATCTCATTCCC
CTCTTTAGTAAAGAGGGGTTAGGGGAGATTTGTCAAACGAATAAACGAAGTGAGAGATAA
TTCAGAACAGAGTTACTGTTATTTGGGAATAAACAATTTATATTCTTCGTTCTTTACTTC
TGCCAAATCTCCCCCAGCCCCTCTTTGCTAAAGAGGGGAGCAGAGCGAAGTAAATTTTCT
TTCATTCGTCTGATACAATAAAACCTTTTTAAAATTAACAATAAACGAAAACACAAGCGG
TCAGATTTGCAAATTTTTCGCAAAAACCAACCGCTTGTTAAAGATTACTTACCGTTTTTC
TCTTTGTAATCTGCAATCGCTGCTTTGATTGCATCTTCTGCAAGAATTGAGCAGTGTACT
TTTACTGGTGGTAATTCAAGCTCTTCTGCGATGTCGCTGTTTTTGATTGCTTGAGCTTCA
TCTAATGATTTACCTTTTACCCATTCAGTAATAAGTGAACTTGATGCAATCGCCGAACCA
CAACCGTAAGTTTTGAAACGTGCATCTTCAATGATACCTTGTTCGTTTACTTTAATTTGA
AGTTGCATTACGTCACCACAGGCTGGTGCACCCACCATACCTGTACCGATATCTGATGCT
TTTTTGTCGAATGAACCTACGTTACGTGGGTTTTCATAGTGATCAATAACTTTATCGCTG
TATGCCATTTTTAAATTCCTCTGTGTTAATTATTCCCCCCTTTGCAAAAGGGGGGCTAGG
GGGGATTTTGCAAGATCGTTAAATCCCCCTCAATCCCCCTTTTTCAAAGGGGGAAGTTTC
TATTAATTAATGATGCGACCACTCAATTGAGTTTAAGTCGATACCTTCTTTGAACATATC
CCAAAGTGGTGAAAGTTCACGTAATTTTGTTACTGCTTTTTTCACGATTTCGATAGTGTG
ATCGATCTCTTCTTCCGTTGTCCAACGACCGATTGAGAAACGGATTGAGCTATGTGCTAA
TTCATCGTTTAAGCCTAATGCACGAAGTACGTAAGATGGCTCTAAACTTGCAGAAGTACA
AGCAGAACCTGAAGATACCGCAATGTCTTTTAATGACATCATCATTGACTCGCCTTCAAC
AAAGTTAAAGCTGATATTCAGGTTACTATCAACACGTTTACCTGCTTCCATTGTACCGTT
CACATACACTTCTTCCATATCTTTGAAACCGTTGTATAAACGGTCACGAAGTGCTTTGAT
GCGTGGCATTTCAGTTACCATTTCTTCTTTTGCGATACGATATGCTTCACCCATACCAAC
GATTTGGTGAACAGGTAATGTACCTGAACGCATACCACGCTCGTGGCCACCACCGTGAAT
GATCGCTTCTAAACGTACACGAGGCTTACGGCAAACATATAAACCGCCGATACCTTTTGG
CCCGTAAAGTTTATGGCTTGAGAAAGACATTAAATCTACGTTTAATGCTTGAACATCCAC
AGGGATTTTACCCACTGATTGTGTTGCATCCACGTGGAAAATGATTTTTTTCGCACGGCA
GATTTTACCGATCTCTTCGATTGGTTGAATAACGCCGATCTCATTGTTCACCTGCATTAC
GGAGACTAAAATTGTGTCTGGACGAATTGCAGCTTCTAATTTAGCAATATCCACTAAACC
TGTTGTTTCAGGCTCTAAATAAGTGACTTCAAAACCTTCACGCTCCAACTGACGGCACGT
ATCTAATACCGCTTTATGTTCAGTTTTAACCGTGATGATGTGTTTACCTTTGGTTTGGTA
GAAATGTGCTGCACCTTTAATTGCAAGGTTGTCTGATTCGGTTGCACCTGAAGTGAATAC
GATTTCACGAGCATCTGCACCGATTAAATCAGCGATTTGATTACGAGCTACATCAACCGC
TTCTTCTGCTTCCCAACCAAATTTGTGAGAACGAGATGCAGGGTTACCAAACACGCCGTC
CTTTGTCATATATTCCATCATTTTTTTTGCAACACGCTCATCAACGGGCGTAGTTGCTGC
ATAATCCAAATAAATTGGTAATTTCATTGTTACTCCTAACTAAGAGATTTTTATAAGATT
AATGGTGATGATCGTGGCAGTGAGAACTCTCACAATCGTGATCGCTATTTTCTTCAACTA
ATTCGGCTAAAGTTATCGTATGTAAATACTGTTCGATTTGATTTTCTAAACGCTCCCACA
ACGAATGGGTTAAACAACGACTGTTATTACTGCAATTCCCATTGCCTTTACATTTAGATA
CATCAACACTTTCATTCACAGCGGCAATTATCAAGCTCACATTAATTTCCTCAGGCGTTT
TTGCTAACTGATAGCCACCGCCAGGGCCTCTCACACTATGCACAAGACCTTCTCGGCGAA
GTTGTGCAAAAAGTTGCTCTAAATAAGAAAGTGAAATGGCTTGGCGATCTGAAATATCTA
CCAAACTCACAGGCATATCTTTGCCATGCAACGCAATATCTAAAATTGCAGTTACAGCAT
AACGTCCTCGTGAAGTTAATTTCATACTCAAACCTTTTAAAAATGCTCGATTGTTAAGAA
AGAATTCTATATACCCTACTAATTTAGTCAATATTTCTACACAAATTAAATCAAAAGGTT
TTTTTAATCAATTTGCTAATCTTATTCACATAAACATTATTTTAAAGTTTAGATAAAACA
CTAAGCGGCGAAATTCTAAACTATTTTTATAACCATAGTTAAAATCCCACCGCTTACATC
AAGATTACAAAGTTAGCAACTATTTGTAATCATATTGATAATAATCATAACGATTAGAAG
CCTTACGTTTTATACCATTCAAAATAAAACCTTTAATAAAGACCCCTGCACGTTCAAAAC
GTTCTTTAGCTAATCCAACTTCTTTAAGTGTAGTTTCACCAAAACGCCCAACAAGTAAAG
ATGTTCCCGCATACCTACCAATAATAGCTGCATCTGTAACAGCCAAAATAGGCGCTGTAT
CCACTATCACTAAATCATATTCTTTTGCTGCCCATTCTAATAGTGCCTGAAAACGAGCAT
TAGATAGTAATTCAGATGGATTTGGTGGAGTTTCTCCTTTAACAATAATATCAAAATTAT
CATAATGTTGAATCACTTGTTCAAAAGGAATCTGCTGTGCAATCACATCACTCAATCCAA
CCTCTTTTGCTAAACCTAATAATCGACGCAAATAACTCCTTCTTAAATCTGCATCAATTA
ACAACACCTTGTGCCCAGCTTTAGCAAGAACATTAGCCAAATTGGTTGAAATAAAACTTT
TTCCCACAGACGGAGAAGCTCCAGAAATCATTAATATATTATTTTTAGCTTCTAACATTG
CAAAATGCAAACTTGTACGCAAACTACGCAAAGCCTCAACTGCTGGATCTGTAGGCGTTG
ACTCCGACAATAATTTAAAATGCTGAACCTTATGCTTAGAAAAAATAGGCTGTTCATTTG
AATATGGAATCGTAGCATACGTTGGCAAGCCTAACACATCTAATTCAGATGTTCCCTCAA
TACCTCTATGCAGTAGCGTTTTCGCTATCGCAGTAACTGAGGCAAAGATAAGTCCTAACA
TAAATGCCAAGGCAACCACAATCATTTTTCTAGGTGAAACGGCATTAGGCAAAACTTGTG
CCTCATCTAAAATACGAACATTTCCTACCGTACTAGCCTTAACAATTTCTAACTCTTGCA
TTTTATTCAACAATTGAACATAAATTTGCTGGTTTACCTCCAAATCTCGAGTTAACCGAA
CAACCTCTTTTTGAGTATTAGGTAAACGTTCTACTTGTTTATTTAAACGAATTTTTTCCT
CATTTAATACTTTACGCTTATCAATCAAAGCAACATAAGCAGGGTGATTTCGAGTGAATT
TCTGAGAAATTTCACTCTCCTTTAATGTTAACTCATTTAAATCTGCTTCTAACTGAACTA
TAGTATCTAATGCTGATTTAGCTTCTAGACTGAGATCTACTGATTCATTTTTTAAGCGGA
ATTCATTCAAATTATTCTCAGACTCTGCCAAACGAGCTTTAAGTTCTGGTAATTGTTTAG
ACAAAAACTCTAAACTCTTAGACGCTTCTGCAGAATAACGAACAATATTTTGCAGCAAAT
AATTTTCAGATACACTCTTTACTATCTTCTTAATTTGAGCTTTATTCTCTCCATTAATAG
AAATTTCAATAATGCCTGTCTGCTTAGCACTCTCTGTTACCGAAATTTGTTTTTGTAAAG
AGTTAATTGCTAACAACACATCATTCTTTTTAATTTTAAATAATTGTCCTGGCTTAGCCT
CTAATTCAGAAATCGCAAACGAAAAATCTTCCGTTTGATACTTTTTCCCAATGCTCCCTT
CAAGAACTTTTTCATCTGCGAAAAATAATGAGAACTCTCCAGCATTCTCCCCAACCTCCA
AAATCATCTCTTTCATCTGAGGATTCTTAGGCTCAAATAAAGAGAGCGACAATTGTGGTT
CATATCCCATCAAACGATGAAGACCTTTACTAAGAAAAGGGATCGAGAATTGAGGTTCAA
CTACCGTAGTTAAATTAAGTTGCTCAACAGTATTAGATAAAACCATTCTTGATTTTAAAA
TTGCAATTTCAGTACTTGAAGATGATTCACCCTCTAAAATTCCTGGGAAATCGTTTAAAA
GCCCCCTTGAAGATTTACTTTCTACTTGAATTGAAGCATTCGCAGTGTAAACAGGCGGAG
CTAGTAAAACATAAGCAACACCAAATAACGTCACCAACAATGTAAAAATAGCTATCCACC
ACTTATAATCTAATAAAGCCCCCAACAACTTTACTAAATCAATTTCATCATGATTATTTT
CATTCATCTTTTAACTGCCTTAAAATTAGAGTTTCAATTTCCATCTCAATGCTGCATCCT
CAATCAATGCATAAACCTCTCGGAACATATCTTCACTTTGACGATAAGGATCTGGAATAT
CTTTATTGCTATCCAACCAATGACCAAATAACATGACTTTTCCAGAACTTTCTGGTGAAA
TTTGTCGAACCAAGTCAATATGACCTTTTTCCATGACAAGAATCAAGTCTACATTCTTAC
ATAGTTCAGACGTTAATTGCTGTGAACGATGTTCAGAAAGATCCACTCCACGAGAAATAG
CAACTTGTTGCATTGTTGGATCTACACCTTTTCCAACTAAATGGCTACGCTCAGCTGAAA
TACCTGCTGAAAAAATACGCTTTTCAGGAAAATATTGTTTTAATAATTTTTCTCCGACGG
GGGAGCGGCATATATTACCGATACAAACAACTAAAATACTTCCAAACATTAATTACCAAT
TCCTCACTCTTAAGATAGACTCTGTTAGATTATTGAAACCAGATAATGACGGAACAACAT
GGGCAATCACTCTATTCCAACGAGTTGCTGGCGCTGTTGTCACATAAACAATGTCATAAG
GTTTTAAATAAAACTCTGTTCCTAATACATAGGAAGTTGCATTAGTCAAATCCAATTGAT
AAATATCTGCAATCTTATCTGTTTTTTCAGCTTCATTTGAAACCGTTGACTTATTTACAT
CACGTTGACCACGAATAACAAAAATACCCGTTGCATCTGCAGATAATTTATCAATTCCCC
CACTCTGAGCAATTGCTTCAGTTAACGTCATACCATAATGAGTAATTTTCAACATCTGAG
GTTTTGACACTTCCCCCACAATAAACACCTTATTCGCATCATTGCGTGGAATATGAACCA
CATCGCCATCAGATAACAAACGATTCTGCGTTAAATTACCAAATTGAATCAATTCTGCTA
AAGAGACTTTCTCCTCTTTGCCATGACGAGTAATAGTCACATTATGCCAATCCGCATTAT
CAGACAATCCTCCAGCCTTATTTACAGCATCTAACAAGGTGAGCGGAATATTAGTTAAAA
ATTGCTGTCCTGGATTCTTGATTTCGCCTGTTATATATGCTTTTTTAGATTGGTATGAGG
CAATTGTTACCTCAATTTGAGGATCAGTGACATAGGCTGAAAGAGCTTTTGCCAATTTAT
CACGAACTTGATTTACTGTTAAGCCAACAACATTAAGCTGCCCAACATATGGATAAAAGA
TAGTTCCATTAGCATGCACTTGATTACCTGATTCAGCGGCAGAACGATAAGCACCCGCAG
GAGTTGTCAATTCAGGATGCTCCCAAACTGTGACATTTAATATGTCGCCAACACCTATCT
TATATTGATAACGCTTAATTTGTTGTTCTAAACCAATGTTATCACTTGCTTTCACCGTAC
GAGGAGCTAATTGCTTTACTAACTGAGGCGTAATTAAATAAGCATCCACAACCTTCTTAA
AGTCCACATTCTCTCCCCTCACTTCCGTATCAACAATAGGAGAATGCGTTGCAGGGAAAA
TCATCCCACACCCAGAAAGAGATAAAATCACACCAGTAAAAACAAGAGCTTTAGTTAACT
TACACATAATCCATCTTACTCATTTTATAATTAACAAAATCCATCAGAATAGTCCAAAAC
TCACACACCAAACGTCGAATTGAACTTGATAAAAACCGTCCTAGTATACAACAAACCACA
TTTATTTGCACAGAAAAATCCCAAAAAGAAATATTGATTTGACTCACACATGTTGAGGAG
TAATAAATCTTCACTATTCTACTATGCATTCTACTACCCAATTCTTATTCTCACTGAATA
TATCAAAAAGGAATAGGCTAATCTAAATATACTATTTATCTACTTGCATCCGCCAAACAA
AATCCACTATTTTACTTACCGGAGTATACCCAATTGGAAAATTCAACAAAATATCACGAA
TTTTATCGCATTCATTATGCTGACAAGCCAATTCTAATTTACTAAGTAAACTTAGTAACT
CATTTAACGGCAGAAAATCTTCTTTTGCTGTCATAATCCGATGATGAGCTGTTGTTTCAA
CATTATCTCCAGCAATTAATAACTCTTCATAGAGTTTCTCACCAGGTCTAAGCCCAGTAA
ACAAAATCTCAATATCGCCGTTTGGATTATCCTGATTTTTCACTACTAAGCCTGATAATT
GAATTAGATTTATCGCCAAATCAACAATCTTAACAGGCTCCCCCATATCCAAAATAAATA
CATCGCCACCTTTCGCCATCGCTCCAGCTTGAATAACCAATTGAGCAGCTTCAGGAATGG
TCATGAAATAACGAATAACATTTGGATCAGTCACAGTTACTGGCCCCCCCTTCAGTATCT
GTTCCTTAAATAAAGGAATCACAGAGCCAGATGAACCTAACACATTACCAAAACGAACCA
TTGAGAAAAGTGTTTGATGTTCAATGCCATCTAAACAATTTCCTTTTTCCATTGCCAACG
CTTGTAAACACAACTCAGCACTACGTTTTGTTGCCCCCATCACATTAGTAGGACGCACTG
CTTTATCAGTTGAAATCAGTACAAAAGATTTGACCTGAGCTTCAATCGCAGCACGAGCAG
TATAGTAAGTACCAAAAATATTATTCCGCACACCTTCAACCATATTGTACTCAACCATTG
GAACGTGTTTATAAGCTGCCGCGTGATATACCGTATCCACTTGATAAACCCGCATAATTT
CAACTAAATGCTTAAAGTTCCGAACGCTCCCTAAGAGCGGAATAATTTCAATATGGCCTA
ACTGCTGAGTTTTAACCAGTTTGTTTAATTCCCTTTCAATTGAATATAATCCATATTCCG
AAATCTCAAATAAAAGTAATTTACGAGGCTGATTGCGAATAATCTGCCGACAAAGCTCAG
AACCGATAGAACCAGCAGCACCAGTCACCATCACAATCTGATGTTGAATATTCTTACAGA
ATAACTCTGGAATAGGTTCAACGGGTTCTCTACCTAACAAATCAATGATATTAACCTCTT
TAACATCATTGATAGAAACACTCCCTTCGACAATTCGCGTCAGTCTCGGAATCTCCATAA
TTTTTACTTTTGAACCAGATAAAAATTTTACAATTTCATTTTTTCTTGATCTCTCAACAG
AAGGTAATGCAATAATAACTTGCTCAATTTGATAATCTCGAAATTTGTCAAACACATTCC
GAGCCGAAAACACTTTTAAACTCTCAACACGAGTATTGGCAAGGTTTTCATTATCATCAA
TAAAAAATACAGGCAAATAATCATGGGAACGAAATAGCAATACTGCCAACCGCTGTCCTG
CAGCACCCGCACCATAAATTGCAATTCGTTTACGAGGAACACCCGCTTGAAGTACATTCT
GAACCAAAATACGAATTATACCTCGGCTCAAATACACCCAAGAGAACATAAAAAAGCCAA
ACATTAAAGGAATTGACATAGGAATAACAGCTTGAGTGCTATTACCCAATACAAACAAAG
CAATTACCGTAATTAATGTTGCAAGAAATAATCTAGAAATTAATGTTTCAGAAAAAGTAT
GTATGACAAAACGATAAATACCACAAACGATCAAACTTGCAACCGCAATAGCAGAAACTA
AAAGTTCACCATACACTAACCTTGGGATTGAATCTACATTTAAATCCAATAAACGCAATA
CATAAGCAATCCAAATTAAAAATGGAAACACACAAAAATCAATAAATAATAAAATAAGTT
TTTTATATATTCTAGGAATATATATCAATGAATAAATTAATGGTATTAACATACTGTTAT
CTCATCCTATCTCTACTGCCTTTTCCTAAGACAGTTAAGACTATATATTTAAAATAATAT
TTCAGATTCAGGTTTTGATCATTTCTAAATCTATTTCTACTTGCATATGCCCCATTACTT
CGACATACTCTTCTGAGGATTCACCTTGCTCAACGAGCTATTTAAACAACTCAGCGTAAG
TTCTTCAGAGTATTTCATCTGAATACCCCGTATCAGAATATTTTTCAATTTTACTTAGAG
AAATATTAAAACACTCAAAAATATCTTCAATATTTCTACCTAAATGTTTATAACTAAATA
TCTTGCTATTATTTACTTCAGTAGCTAAATAAAAGTTAAGTTTAGATGATAATCCTTTTA
CCTTGAAACTATTTTTAAAAATGTTCTTAGAATAAGAACAAAATCACCCCATATATTATG
ATTATTAACATAATCAATATAATATTTAGCTTTCATCGGCATGATAATATCAATATAGGC
TTGACGAGGATTATCATATTTACCCAAAATTTCACTTTCATCAACCATTTCAATAGAAGC
ACTATCTGTAATACCAGGCTTGACGGATAAAATTTTTATTCTATCTTGCTCAGAATACAG
ATTCATAAATTCAGGAATTTCAGGACGAGGGCCTACTAAACTCATTTTTCCAATAAATAC
ATCTATTAACTGAGGTAACTCGTCTAATTTATACTTTCTTAGAACTTTCCCTGCATTAGT
GATACGTTTATCATCTCCAATTGTTAAGCTACTTTGTTTTTCGGTATTAGCCGCCATTGT
TCTAAATTTATGAATTTTAAATAACTGCCCATTTAATCCTACACGAACCTGCCTAAAAAA
GACCTCTCCATCAGAATCTTTTTTAATCCAAATAGCAATAACAACAAAAACAGGAAATAG
GGCGACAAGCCCTAATCCTGAAAAGAAAATATCAAACACTCTTTTTAGCATTACAAAATC
CCAATTAAGCGAGTATTTCACGAATAGCGAGGATAACTCTTTCTTGATCCTCTTCCGTCA
TCGCAGTAAATAAAGGAATCGACACAATTGAAGCATATACTTTTTCAGCAGCAGGGAAAT
CTTCTGGGCTTAAATGATAGGTATCTCGCCATACAGGCTGTTTATGCAACGGGATAAAGT
GTACTGAACAGCCAATGCCTTTTTCTGACATTTTAATAATAAACTCATCACGAGTAATGC
CACAATCTTCCTTCAAACGAATTGGATAAATATGCCACGCATGTGTTGAGTTGTTTTCTG
CTTTAGGTGGCAAAATAATAGGCAAATCAGATAAGGCTTCCTCATATTTTTTTGCCATTA
ACTCTCTCTTTTCCCAGAACTTATCAATCTTTTTAAGCTGTTGTAAACCAATTGCCGAAC
AAATATCAGGCAAATTATATTTGAATCCAGGTTCAATGACTTCATAGTACCAAGCAGGCG
TTTTAGATTGATAACGATCAAATGCATCTCGACTAATCCCGTGTAAACGCATTATCTTAC
TACGCTCAATAATTTGCTTGTTTTTAGAAACGAGCATACCGCCTTCACCCGTCGTCATCG
TTTTATTTGCATAAAAACTAAATACAGTCACATCACTATCTAGAGTTCCGATTAATTTTC
CTTTATAGAACGTAGGGAATGCGTGAGCTGAATCTTCAACAACTTTTAAATTGTATTTTT
TGGCAATCTCTAAAATGGTATCCATATCACAAGCTAGTCCAGCATAATGAACAGGAACTA
TTGCTTTTGTTTTGGATGTTATCGCCTTTTCAATTAATTTAACATCGATATTAAGCGTAT
TTGGATCACAATCAACAAATATAGGGTGGGCACCTAAATATCTCACCACTTCTGCAGTCG
CAGTAAAAGTGAGTGTAGGCACAATAACTTCATCTCCAGCTTTAACACCAACAGCCTCTA
GAGCGAGATGCAATCCAGATGTTGCAGAATTTACTGCTAATGCTTCAACACCATCACCTA
TATATTTAGCAAAATCAGCTTCAAACTGTTTTGTTTTAGGACCCGTTGTAACCCAACCTG
AACGTAAGGCATCAATAACCTCATTAATTTCTTCTTCGCCAATCTCGGGAAGGGCAAATG
GTAAAAATGCTGTATTACTCATTGTTCATTACCTCTAAGAATTTTTTTGCTAACTTGCTA
TAGGTGTGTTCCTTGATAATATGATTATACCCGTTTAATCCCATTTGTTCTCTTTCTGAT
ATAGGCAATTGTGCTAATGTTAAAATAGCTTTCGCAATTTCATTTGAATTATTAGATTTA
ACTGTAATTCCACAATTAACTTCCGTAACTGGGTCATTTCCAGCATTAATTGCACATACA
ATTGGTTTAGCTGCCATCATATAATCCATTAATTTGTTAGGGCTAATACCAAATCTAAAT
AATGACTGATTTTGTAACCCTATATATGCAATATCTATATTCTTTAGTAAATTAGGAATT
TCTTTCTTATTGATGGGATTAAAAAAATACACATTGTTTATATTTTCTTCATTCTTCCTA
GCTAAAAGCTTTGATTTTTCTAAACCAGCTCCAACGAACATAAATACAATTTTCTCATTA
GATAAGTATTTGGCTGATTCTAGCAGAAGCTCCAATGCATTAGGTTGTCCATGAGCCCCT
GTATAAGCTACTATCGTATTACCTAATTCTTTCTGTACATCAAAAAAAGACTTAATATCT
CCATTTGATAGAGAATGTATATTTTCCGTTAGCCAATCTTCCTCAACAATACCATTGGGG
ATTATATGTAGCTTAGATAAATCTAAACCATGTTCTTCCATATGTTTATGTACATTAGGT
AACATAGACACAACAGCATCGGAATATTTGTATGCCGTATTTTCTGCCCACTGGCACCAT
TGAATAAACGGATGATAAGGAGACATTCCTCCTAATTCAATTGGAGATAAAGGCCACAAA
TCATGCACTTCAAAAATTAATTTTGCGTTTGCCTTATGTGCAATAGCTTTCGCAACCCAT
ATATCCATTGGATAAGTGCTTGAAGCAATAACAACATCTGGTCTTAGCTCTTTTACTAAT
TGATTTCTATCTATCCATACATTAAAAAGAAAAGAACAAATATTCTTAACTCTTCCAAAT
CCATTAGAAGAGTAGGTAGGTGTTTTGTACCAAATATAATTTATTCCATCTATATTTTCT
AATGTTTTAACTGTAGTAACATCAGGTTGTAAATTACGCACATGAGAGTAAGAACTTGCC
AAAATCGTAACATTGTGTCCCGACTTAAGCCATTCCTTTGACATATAGTATGGCCGATAT
TCCATACCATATTTAGGAGAACCTGCATAGTGATTAATGTATAAAATGTTCATTGTTTTA
AAATCTCTGCTATTTTTTGAGACGCTCCTCCTCCACCATATAATTGATGAGGATCAGTAA
TAATTTTTCCTAACATTACTTGAGTTAAATGAATAATTTTCTCTGTGTCAGCCCCAGCCA
AAACATTTACTCCGTTCTCAATCAATTCAACCCACTCTGTTTGGTCTCTCATTGTTACAC
ATGGTTTTCTAAAGAAAAAAGCTTCCTTTTGGACTCCTCCGCTATCAGAAAGAACCAAAT
CACAATGTTTAAGTAACCAAATCATTTCTAAATATCCGACAGGTTCAAGTAATATTACAT
TTAATTTTAATCCTAAACTATTGATTACTTTTTGTGTTCTTGGATGTAGCGGTAATACAA
TAGGTAAAATATTCTTATGAATATAATTCAGAGCATTCACAATAGAAGTGAGTTTTTGTG
GATTATCTGTATTTTCTGCACGATGTAACGTAGCAAGAATAAATCCTTTTTCAGGAGTTT
CAGCTAATGATCTACTCCTTTCAGCTCTGTCGGCAAAAAAAAGTAATGAGTCTTGCATTA
CATCCCCAACATTCAAAATTTTAACTGCTTTTTGTCCAAAACCTTCTTTCTTTAAATTAA
TGACAGCAGTCTCAGTTGGGCAAAATAAAATATCACTAACTTGATCCGTCAAAATGCGAT
TAATTTCTTCTGGCATCTGCATATTAAAACTACGTAAACCTGCTTCAATATGTGCTACTG
GGATGTGTAGCTTAGCTGCAGCTAGTGCCCCTGCTAGTGTTGAGTTCGTGTCTCCATAAA
CAACCAGCCTATCTGGCTTTTCTTGGAAACAAATCTTCTCAATTTCTTCCAACATTCTCC
CTGTCATAGAACCATGACTACTACTATTAATATTCAATTGATAGTCAGGTTTTGGAATAC
TTAATTGATTAAAGAAAATATTAGACATATTGGTATCAAAATGTTGTCCTGTATGAATAA
TTTTCTCTTGTAATGTTCCTAGTTGCTTAATTGCCGCGGAAACTACACTTGCTTTAATAA
ATTGTGGACGAGCTCCAATTACTGTTAAAATTTTCACTTTATTTACCTAATAGCTGTTTA
TAAATCTGATTCATTTTATTTACACAAGAATCCCAAGCAAAATGACTTCTAACAAAATCA
TAGGCAGCATTACCCATATTATTCTGTAATTGAACATCTAGAACTAATTTTTCTAGGGCT
TCTGCAGCGGCTTTTGGGTTCTCTCTAGGAACAATAATACCTGTCTCATTATTGCGAACA
ACCTCTGGCAGTCCACCAACATTTGACACTATACATGGTAATCTCATTGCTCCAGCCTCA
ATAATAGCAACACAAAAACTTTCTAATCGACCCAAAGCGACATAAATATCTAATTCTAAG
GGGACTTGTTGATGAGAAACCTGCCCAATAAAAGTTATACTATTCTTCAAATTTAAGTTT
TAAGCTAAATATTCTAATTCAGCTTGTTGTTTTCCACCACCAACAATCCGTAACTTTAAT
TTACTAGCTATTTCGGGATGAGAAGCAGTAAGATTTTCTTTTAAAATTGCAAATGCTTTA
ATGAGAAGAACAATACCATATTTTTAAGAAAGTGTTTTAACTGTTCCTGTCACAATTTTT
TACATTATTTAATATCAAATGATTGCAGGCTTGGGGTAATTGAGTACAAATTCTTTCTAA
TCAACTGATGATTCAACTTAGACTTATATGGAAAATCATAAACATCATGTCTCCAAACAT
TCTTAATGTCTCCCAGTATAATCTTTCTATCATATCTTCACTTCACAAGTGCTTTACTGA
TACTTAATTAATTGGTCAAGTTTTCTTACATCTAATTTATTTCATTTAATATGTCATATG
CATTAGTATCTTTGAATAAATATTCTTCTGATAAAACAACATTCTCAATTATGCTATTGA
GAATGTGCTAAATCAAAGAGCTGAACTTTATATCAGCCTTATCCATCATAATATACCCAC
TAGGGATATTGAGCGTATCATTTATTGCGATTAAAGGAAACTTATTTAATTTTTTTTGTC
TATTAATAAATACTTGAAATAAAATTGTAGAGTAACTACTACATGCTATAGAACACTGTG
ATAACGCTTCTTTGTAATCCACATTTAATATTTTTTTTTCAGTGAATACATCTAATAGAT
GGGGTGTTATATATCTAGGGTGAGGTTTTATATAATACGGCATGTTATATATGCTTTCCA
ACTTAACTAAAACTTCTTTTATATTTTTTAGATTATCTAAGGACTCTATTCCTTGTAAAA
AGAATATAATATTTTTTCCATTGTTAGATATGCAATCTAGCTCAATAAATTTACAAGAGT
CCACATGAAACTTCGCATTTACTCCCATTTCTATTAATAATTGCATGTAATATTCTTCCC
AAACATAGAAATTATCATAACATGAAAAACAATCTCTTAAACATAATACTTTATCTCCGT
GCATACAATTAGATACAGTTTTTTTATTTTTTCTTAAATAGAATGTTAGTATTGAAGAGG
TAAAAGAGTATTCATTTGAAACTAGAACTTCTCTACATTGCATCTTAGATATTAAACTAT
ATTGCAATATAACAAAAGATGCTTTTATACTTAATAGTGGGTATAATGGGTATCTATATA
ATAGGTAAATGCAAAATAAAAGATCTTTGACGTCAAATAACCATCCATTTTTCAAAATAT
TCTCTTTTTTTACAAAAAAGATATTTTTAGTTAACAATGATTTTGGTATGATATCTTCAT
ATGGTAGAACAGCCACAATATCAAAATAAGTATTCTCTACTAGCCTATTTTCCCTTTTAA
ACAAAGAGCATATCCATACCCCTACAAGGAAAAATATAAATAAAGGCAATATAAAGGCTA
ATATTATATTAATGCATATAATACTTTTTTTTCTTCCTGTTTGGGCTTTATATTGTAAAA
GAGATCTGTTAAATAAGGAACTATCATGTTCCAACTTTGAGTGTAATAATTCAAAATAGT
TTTTATCAAACATATGTTTATTATCAAAAACTTTAGACATAAACAATTTGTTCACTTTAT
TTAGTAGTAACATATATACTCCTATTTTATAATACTTATTATTCTATGTTAATTTTAAAT
ATAAAAAGAGATGTAAGATAACTCATTAAAAGATATATAAGAACTGGAATACTGATTAAA
CTAAATATTGTTGTTGAATTTAACCATGATAAAAACACTGCTATGAAATAGATCAACCAC
ATCCCACTTTTAATACGATTCCCTTTATGTAGATTTTTCATAATAAAATGAATACCAGCT
CCCAAGATTAAACCACAAGCAAGAGCATAAATCCAATAGAAACTACCAAAAAGATATATC
GCCTCACCAAAATTTGTTACAGTAACATTAGTAACTCCAGATAAAGCGTTTTCCCAAGCA
GGATAAACCATGTATGTTATTTTTCTTGACAAGTTTGTATTTAATGCATCAAGAGAATTA
AAATCAATTTCAAATAAAATGCTATTTAAGTGTCCACCAAATAAACTATATAGTAGATGT
ATAGATTCTGAAAAATCTGCGCCATCTGGATAATGATTCCAAACACCGATAGAACCAAAA
GCTGTCATTACTGTCATTCTATGCATCAAAAAACCAAATGCAGTTTCATAATCATATCCC
ATTACCATTTTTGTAGTTGTAGTTAGTACTATTAATGTAATTGGAGAGATAAGTAATAAA
ATTTTAACTATATTTTTATTGAACGTCAGTATTAATAATACAGGTATAAAACTATATATT
ATCGTATATTTATATCCAGTAGAAATAGCGCTAGCACAAGCAATAATATAAATATAACCT
AATGTTAATTTACTAATTTTTTTATTTGAAAAATAAATAATAGTTGCAAAATAAAGCAAT
AATGGCACAGCATAAACAAAAAGCCATGTATATAAAAAACCCATTATCCCCAACCCAACT
CTGATCTCTCCCCTATTAATACCGCGAAAGAAATAGTCATAACCAGCAAAATAAAATACA
AAAGAAAAAAATATTGTCATTAATATTAAAATCTTTCTTAAAGTAACTCCATCACGAATG
TTTTCAGAAAATCCTATCTTATTATAAAATTTACGAGTATAAGAATAATATACTAATACT
ATCACATATGTAATTGAAGAATATATAAGATTATGAAAGAATAATTCTAGAGTTACATTG
CCTGCAGGTATTTTATTATCTGTATACCATAAATAAAATTCACCGATAACAGGTAAATAT
AAATATGCCCCAATAATTAGTAGTAACAAAGACATCATATCCTCTTATACGTTTTTTGAT
GAAAAATTATAATATATAATATAAAAATTAAAGTTATATTCCCTAAAACCATTGCATATG
GGATATATTTTATAGATAAAGCCCCAAAAAACCAAACACATAATATATATATTAAACTAG
ATAACACTGAGGAAAAACTAATCCAGAAAGTTTTTCCCAAAAAAAATAAATAATTAACTA
ACAATAAATAGATTGGCAAAAAAGAGAACCCTATAGAGAAAATTAATATATAATATTTTA
TATTGGTAAAAGTTATACCTAATATATAATTATATACATTATAAGGAATAAAATTTATAA
AAACAGGAATAATAAAGCAACCTAGTAGCTTTACCGCACCACATTTGATTTTTTTAACAT
TTTCTTTTTCTTTTTTTAACCATTCAAAATAATACGGTAGCATTGCTTTATTCAAAGCCA
TATAAGCAACTGAAATAACACTAGCAATTTGCAAAGCAATTGAATATTCTCCTAGCATTT
CCATATTAAATCTTTCTGCTATCAGGATCTTGTCAAAATGTCCCCTTATAAAAGAACTTA
TTTGATGAATAATTATAGGAATTCCAAACGAAAAAAGATATATTAAATATAATCTAATTG
TTTTGATATGGAATTTTTTGATAGCAAGCAACTTCTTATTAAATACAATGGATATGAATG
CCATAAAGATGTATCCATATAAATTTGCATCAATCCAGCCATCAATAGTTGAGTTTCCTA
ATTTCTCAAAAAGAAATAATATTAAAAAGTTTACTACAGTTGCATTTAAAATCTGAATAA
TTAAATATCTAAATGCTTTTTTCTGACATTGATTAATAGCAAGCTGAACACTAATTAGTG
ACTGTAGTGATGCAATCAAAACTAATTCAATTGGAATTGATAGTTCAGTATACAAAATAA
CGATAATAATTAAAAAGGTGATAATGCTATTATAAAGAGTCCCAGCTAAAAACAAATTTC
CTAGAGATAATTTTCCATATCTAAAATAATAGCGAGATATTGCTCCCTCTTGACTCAGAC
TAATAAAGATTACCATTAGTAAAATAGCCGTTTGATAAATTGATATTTCACCATATCCTT
CACTACCTAAAGTCCTCGTGAAATATGGAAGCATAAGAAAAGGTATACTCTTTGAAAGAA
TCTCTCCAATTAGATAAATTATTCCTTGTTTGATAATAGTCATAGAATATGCTTAATATA
CTTTACTGAAAGTATTTCTGAATTTTTCGAAATAGTCATTATTAAGATAAGCATGCATCG
GCAAACTCATCACCCTCTCAGCAATCGTATCACCAACAGGTAAAACAACAGAACTATCCG
CTACAGCAGGTTGCTTATTTAACGGAATTGGGTAATGTACAGCTGTTGGAATACCTTGAG
CTTGTAACTTCGTTTGTACTTCCTCACGATTTTCCACCTGAATGGTATATTGAGCCCAAG
CACATTGGTTATGGGATTCAATAAACGGTGTAGTGAAAATACCAATTTCATTAAATAAAC
GCGTATAAGTATCAGCAACCTTTTGACGAACTTGAATTTCTTCATCCAATACCGCAAGTT
TTGGTAATAAAATCGCCGCTTGTAAGGTATCTAAACGACTGTTTACTCCAATCCGAATAT
GATGATAACGACGCTCTTGACCGTGTCTTGCAATTTGGCGAATTACTTTTGCTAGCTCTT
CATCGTTCGTAAAAATTGCACCTCCATCACCATAGCAACCTAGTGGCTTACTTGGGAAGA
AGCTGGTACAAGCAATAGTGGATAAATTACAACTTTTACGTCCTTTATAGGTGGCTCCGA
AACTCTGAGCAGCATCTTCAATCACCGGAATATTATATTTTTTCGCAATAGCATTAATTG
CATCGAAATCTGCACATTGACCATATAAGCTCACTGGTATAATTGCTTTCGTTCTAGGCG
TAATCGCAGATTCTAATTTTGTAACATCTAGATTATAAGTTTTTGAATCAACATCTACAT
AAACAGGTTTTGCACCTAATAAAGCAACCGTTTCTGCTGTTGCAATATAAGTAAACCCTG
GAGTAATAACTTCATCTCCCACGCCAATACCTAGAGCCATTTGTGCAATTTGTAATGCAT
CTGTACCATTTGCACAAGTAATGCAATACTTAGCACCTGTATAAGCTGCTAATTTTGCCT
CTAACTCAGCAACTTCAGGTCCCAAAATATATTGCCCGTGATCTAACACTCTTTGAATGC
CTGCATCAATTTCAGTTTTTAATCTCGCATATTGTGTTTTTAAATCAATAAATTCCATAC
TTCCGCCTATAATCTTGAGACTACATTACCGCTTAGTTGATAAATCACACCAGTGTGTGG
GCAAACCGTTTGTGCTTGACCGGATAAAGGCAAATCTAGCTGTTCTCCAAATTCACTCAT
CCAACCAATTTGTTTCGCAGGCACTCCCACCATCAAGGCATACGCTGGCACCTCTTTATT
AACAACTGCTCCCGCACCAATAAAGGCATATTCACCGATGGTTATGCCACAAACGATAGT
ACAATTAGCACCTAATGTTGCACCTTTTTTCACTATTGTGTCTCGATATTCACTCTTACG
CTCAATGAGAGAACGTGGATTATATACATTAGTGAAAACCATACTAGGTCCACAGAATAC
CCCCTCCTCTAAGTGTACATTGTCATATACAGACACATTATTTTGGATTTTGCATTTATC
CCCAATAGTTACCTTGTTTCCTATAAATACATTTTGTCCAAGCGATACACCCTTGCCAAT
TTTCGCGCCTGCACAAACGTGTGCAAAGTGCCAAACTCTAGAGCCTTCACCAATTTCAGC
ACCCTCATCCACAATTGCACTGGAATGAACTGAATAATTCATATCAACCTACTTTTTCAC
TTTAGCCAATAACGGGTGTGGATTCGTCCGATTATCAATGATAGGTGCGATACGAATAAC
TTCTACCGTTTCAATAGCCGCACGGTTTTCTTCTATTCCATAACCATTACCAGCTAACAC
TTGTTGATAATTCTGAGTATGTAAATCAGTAAAACCACCTGAAAACTCTAACTCTTCTCC
CTCAATAGTGATACTTCTATAAGTCAATTTTTCACCTTGAATAGCATTTTCAGGTAAATT
TTTTGCATCAATAGATAGGAACCAACGAACCCTTGCTCTCTCATACTCTAAATAACCTGA
AGCGGTTTGTTCATCACGATAATGCACTTCATTTTTTACTACTTTACCAAAAATAAAATG
CAACATATCGTAAAAGTGAACCCCAATATTTGTAGCTACGCCACCTGATTTTTGGTCAAA
ACCTTTCCAAGATTTTAAATACCACTTCCCACGAGAGGTTAAATAAGTTAAGTCAACATC
AAAAATCTTATCCGCTGGAGCTGATTGCACCTTATCTCTTAAGGCAATAATAGATGGATG
AAGTCTTAATTGCAGAATTGAGTTTACTTTTGCACCATATTTTCTTTCATATTCTGCTAA
TGTATCTAGATCTTTAGAATTTAATACAAGAGGTTTTTCACAAATGACATCAATGCCATT
TTTTAACGCATATTTCATATGTGGCGAATGAAGATAGTTCGGCGAACAAATTGAAATATA
ATCCAATTTATTTCCTCTCATTTTTTGATCTTCAACAAAAGCTTCAAATTCTTCAAATTC
AGTAAAAAACTCAGCTTCAGGAAAATGGCTATCCATAATACCAACTGAGTCGTTAATATC
CATTGCTGCAACAAGTTCATTACCTGTTTCTTTAATAGCTTTTAAGTGACGTGGTGCGAT
ATAGCCACCAGCACCAATAAGAGCAAATTTTTTCATATTAAAATTCCTTAGTAAGTTATA
AACGGAATACCGTAAAGCCTTGTTTTACCATTTCTTCACGGTCAAATAACGACTTAACAT
CCGCAAGTACTGGCTTTTCTGTTTTTACATAGCTATATAATTCATTTGGGCTTAATGCAC
GAAACTCTTTATGACCTACTGCTACAACTAGTGCATCTACTGGATTCTCAGTTGAAATAT
CTGAGAGAGTAACATCATACTCCTCTTTTACTTCTTTAGCATCAGCCCAAGGATCTGATA
CAACTACACTCACGCCCCACTGTTTAAATTCTTTGATCATATCTTCTACTTTACTATTTC
GAATATCAGGGCAATTTTCTTTGAATGTAATACCTAAAATGCCTACTGTTGCACGAGGTA
CATCAATACCATTTTGTAACATTAATTTAATCGTATTACGTGCAACATAACGAGCCATGT
TATCGTTTATTCGACGACCTGCCAAAATCACTTGTGGGTGATATCCTACTTCTTCTGCTT
TATGTGTCAGATAATAAGGATCTACGCCGATACAATGTCCACCAACTAGACCTGGGCGGA
ATGGCAAGAAATTCCACTTACTGCCAGCAGCTTCCAATACATCTAAGGTATCAATACCGA
TACGATCAAAGATGACTGATAACTCATTTACTAAAGCGATATTTAAATCACGTTGTGTAT
TCTCAATAACTTTTGCAGCTTCAGCTACTTTAATACTTGGTGCTTTATGAGTTCCAGCAA
TAATAATGCTTGAATAAACCTGATCAACAATCTCAGCAATTTCAGGAGTACTTCCGCTGG
TAATTTTTTTAATTTTTGTTAGTGTATTAACTTTATCACCTGGATTAATTCGCTCTGGAC
TATAACCCGCAAAGAAGTCTTGGTTAAATTTTAAACCTGATATATTCTCTAAAACAGGGA
TACAAACTTCTTCTGTTGCCCCTGGGTAAACTGTAGATTCATAAACAACAATGTCCCCTT
TTTTAAGCACTTTGCCTATAGTCTCACTCGCTTTTCTTAAAGGCGTTAAATCTGGACGAT
TAACTTGATCAATTGGTGTTGGAACAGTAACAATAAAAAAGTTACATTTGCGTAGCAAGT
CTAATTGGGTAGTGTATGTAAGGAAAGTAGCTTTTTGTAATTCTTCTGGAGAAACTTCTA
ATGTATGATCTTGCCCTTGGTTTAACTCGTTAACACGCTTTTGGTTAATATCAAAGCCAA
TTGTTTTAATTTTTTTACCAAATTCAACAGCAAGGGGTAACCCTACATAACCTAAGCCAA
TAATGGCAATTTTTAAATTGTCTAAGTCCACACTATATCCTTAAAAATATTAAATGTATT
TTAAATACTAACTCAACATTACCTGCCCAATCTGCAACTTTAATTCATCAATTCAATCTG
ATAACTAAACTTGAGATAAGCGGTAAGTTGGAAACCATTCTCTACAAAAATAATTTGATT
GTTTTACCATACTCATCTCAATCACAACTCATACAACCCACTCGTATCAAAACTCAACGC
TGGAAATTTTATTGATGTAACTACATCGCCTTCCACCACAGGTTGCACGCCTATGTAGCG
TCCGTTTTCTAGCACATAAATTTGGATATGTTGTTCTTCCGGGCGGACTATCCAATATTC
ACTTACGCCTTGTTCTTGATAGAGTTCGTATTTGTCTTTCATCTCTCTTTTTGAATTACC
AGGGGAGAGAATTTCAACGATTAGATCTGGCGCGCCGATACAGCCTTTTTCGTCCAATTT
ATTCGAGTCACAAATGACACACAAATCGGGTTGAACTACCGTTTTGATTTTGCCATTGCT
GTCTGGAAAGCGAACATCAAAAGGGGCTACATACAACTCACACTGGTGATTAACAAAAAC
ATCTAAAAATGCTTTTGTTAATTTCATCGAAATCCGTTGATGTAATCGATTAGGCACTGG
CGACATTACCATTATCTTGCCTTTGATAATTTCAACTCGCTCTTGAAATTTCCATTTTAA
ATAATCGCCATAGCTATAACTGCCGTTTAAATCTAATTGGCTAAGACTTGTGATTTCATT
CATATTAAGCTCCGAATTGCCTAGCTGTTTATGTGAGTTTTATCTAATGCTTTTTCTATC
TTATTCCCAACTCAAAAATCATTGATTCAACTTGGTAGCTAAATTTAAAACAAGCGGTAA
GTTGAATGCCATTTTCTGTAGAAATAATTTCACTGCTAATTTCGCAAGGTTCAGATTCTG
TTGCTCGAGCTTTACTGGTTAAAAATGCTAAAGCGTCTTCAGCTTCTGCTTTAGTAGTGT
AAAGTTGAGTAAAATTTACAGCACAATCACTGTTATCAATAATAGTTCCCACATCAACAG
AACAGCAGGAACTTGAATTACATTCGGACATATCTGACCTCTAAAGTTGAACTAGATAAA
CGCCTTACATTCTACACCTTTTCAACAACAACAACAACAAGGGATTTTCGAGGTTTAAAT
TTACATTTTCTACATCTTTTTCTGCCGTTTGACTGGTCGGAACTGTGCTTGTTTGGAAGA
AATTTCATTGTACATCTGAAATAAGCTTCGTAGAATCCGCACGATTTATTTTGGTGGTTT
GTAAAAATATTCTACAACTCACCGCTTACACTTAATCAAAAAGGATTACCTAATGAATAA
ATTCACTAAAACAGCACTTGCTTCTATCTTTACTTTTTCTGCGGCAGGTGCTTCTGCAGC
AGCATTCCAATTAGCTGAGGTGTCAACTTCTGGTTTGGGTATGGCATATGCTGGTAATGC
GGCAGTTGCAGATAATGCTTCTGTTGTAGCAACCAACCCAGCATTAATGACTAAATTCAA
ACAAGTAGAAGTTTCTGTTGGTGGAGTTTATGTTGATGCGGATGTTAATGTTGAAGGTTC
TTTTGGCACTAAAACAACAGTAAATGGCAATGTAATAGCTTCATCACCTGTCTCAGATGC
AAATGCAAAAGATATTATTCCAAGTGCAATTGTGCCTAATTTATATGTGGTTGCACCAGT
TTCTGAGCGTTTTGCTGTGGGTGGTGGTGTTAATGTTAACTATGGTTTGAAATCAGAATT
CCCAACAAATTATAGCGCAGGCGTATTTGCAGGTAAAACTGAGCTAACTGCTGTAAACTA
TAACCTAAGCGGAGCTTATGATCTTGGCTACGGATTTAGCTTTGGCGTAGGCTTAAATGC
AGTACATGCAAAAGCAACATTAGAGCGCCATTTTGGTGCTTTAAATCCTATGGCACCGAC
AGCGACAGCAAGTCGATTAAAAGGTGATAAATGGGGATTTGGTTGGAATGTGGGTCTAGC
CTATGATATTAACGAAAACAACCGCCTCGGTGTCGCATACCATTCTCCAGTGGATTTACG
TTTCAAAGGGAAATATGTGGGTACTCAAAGTACCAATGTTGAAATTCCAGGTCGCTTAAA
CCTTGAATTACCAGCATATTGGGAAATCTCAGGTTATCATAAACTTACTGAGAAATTGGC
TGTACAATATAGCTATAAAAAGACACATTGGAATAGCTTCCAAGAACTTCGTGCAATAGA
TAACAACGGTAAAGTGTTGTTACAAAAAGATGAAAAGTTCAATAATAACTCTCGCATTGC
GTTAGGCGTGTCTTATGATGTGATTGAGGCATTAACATTACGTGCAGGTATTGCTTATGA
TGAAAGTGCAAGCGTGGCACATCCATCTATCTCAATCCCTGATACAGATCGTACATGGTA
CACTTTAGGTGCAACTTATCGTTTTACCCCGAATTTATCTGTTGACCTCGCTTATGCACA
TTTGCGTGGTAGCAAAAATACCTTTATTGAGAGCCAAGTGTTAGGTGCTCAGCTTCAAAA
TGGTGCTACAGCAGTTACAAGTGCAGTGGGTGAATTTAAAGTTAAATCAACTGCTAACCT
TTACGGCTTAAACGTAAACTACAAATTCTAATTTTTAGTTGATGAGGGATAAAAGGCGTG
TACACTAAGTGGCACGTGTCAGATTATTGCCAAAGTAGCTTGTAGGGTGGGTCTTGACCC
ACCATATAGCCGTAACATATTGATTTTATTGGTGGGTTAAAACCCACCCTACAATATTCA
ATCCATCTAATATATGGTTTGTCAGCAGCCTGAGGTGTGTACACTAAGTGATACGCGTCA
GATTATTGCTAAAGTAGCTTGTAGGGTGGGTCTTGACCCACCATATAGCCGTAACATATT
GATTTTATTGGTGGGTTAAAACCCACCCTACAATATTCAATCCATCTAATATATGGTTTG
TCAGCAGCCTGAGGTGTGTACACTAAGTGATACGCGTCAGATTATTGCTAAAGTAGCTTG
TAGGGTGGGTCTTGACCCACCATATAGCCGTAACATATTGATTTTATTGGTGGGTTAAAA
CCCACCCTACAATATTCAATCCATCTAATATATGGTTTGTCAGCAACCTGAGGCGTGTAC
ACTAAGTGGCACGCCTTTTGTTTTAGGATAATCCTATGAAATTTCAGATCTTCTATCAAT
TTTATCATTCGCCAGTGGGGAGATTGCTTCTTATTGCAAACCAAACAGGTTTACTTGGCA
TTGAATTTGAACAAGAGCAACAAACACTTAACCTTCAACAATGGAAAAGTTCAGAACAGG
CAAGCGGTGAAATTCAACAACTATTTTGCAAAACAGTGCAGGTATTAGACCGCTATTTTT
CAGGGGAAAAAGTAGCATTTTGTCAGTTGGATTTTTTAAACCCTCAGGGTACTGCTTTTC
AGCAAGCAGTCTGGAAAATATTGCTTGAGATTCCTTATGGTAAAACAGTAAGCTACGGCG
ATATTGCCAAGCAGTTAAATAATCCTAACGCCGTTAGAGCCGTTGGCGGTGCAGTTGGAC
GAAATCCAATTTCAATTTTAATACCTTGCCACCGTGTGCTAGGTAAGACTCAAGTGCTTA
CTGGTTTTGGTGGTGGGCTTCCTGCTAAACGTTATCTACTTGAATTAGAAGGTATTTCTT
ACCAAAATAAAGGCACTGAATTTGTAAACCCAAAACATAAAAAATGGACATCAATATGAC
AAAGCACAACTTAGCAACTCAACTTGTTCACGTAGGGCGAAAAAAACGTTACACCCAAGG
TTCTGTAAATAGCGTTATTCAACGAGCCTCTTCCCTTGTATTTGACTCTGTTGCAGATAA
AAAAGAAGCGACTAAAAACCGCTATAAAGGGGCTTTATTTTACGGCAGACGTGGTACGCT
AACCCACTTTGCTCTACAAGATGCAATGTGCGAACTGGAAAATGGGGCAGGCTGCTACCT
TTACCCTTGCGGTACAGCGGCGGTTAGTAATGCGATTTTATCTTTTGTACAACAAGGCGA
TCACGTTCTAATGACTGGGGCAGCCTATGAACCAACGCAAGATTTTTGTCATATCGTATT
GAAGAAAATGGGCGTTTCAACCACTTTCTATGATCCATTAATGGCGGAAGGAATTGCAAC
GCTAATTCAGCCGAATACCAAAGTGCTTTTTCTCGAATCGCCAAGTTCACTGACAATGGA
AGTTCCTGATATTCCAACGATTGTTCGTACTGCAAGAGCAATCAACCCTGAAATTGTGAT
TATGATTGACAATACTTGGTCTGCAGGCATTCTTTTTCCAGCTCTTGAACACGGCATTGA
TATTTCAATCCAAGCAGGAACAAAATACCTTGTGGGGCATTCTGACACAATGATTGGTAC
TGCCGTTTCAAATGCTCGTTGTTGGGATCAGCTACGCGAACACTCTTATTTAATGGGGCA
AATGGTTGATGCTGATTCTGCCTATGTCACCGCTCGTGGCTTACGCACCTTAGGTATTCG
CTTAAAACAACACGAAGAAAGTAGTCTTATTGTGGCTCAATGGCTGGCTCAACGCTCTGA
AGTCAAAGCGGTTTATCACCCTGCGCTACCTAGCTGTCCAGGAAACACATATTTTAAACG
TGATTTTAAAGGTTCAAGCGGTCTATTTTCCTTTGAACTTTGCAAAACCTTATCTGATGA
AGAGCTTGCGAATTTTCTCGACCATTTTGAGGTTTTCTCAATGGCATATTCTTGGGGTGG
ATTTGAGTCGTTAATTTTGGCTAATCAACCTAAAGAGATTGAACGTATTCGCCCAGCCAT
TGAACGTAAATTAACAGGGACGCTGATTCGTGTTCATATTGGTTTGGAAGATGTGAAAGA
TTTGATTGCTGATCTTGAAGCAGGGTTTGAGCGAATTACATCGTAAATATCTTCAGAATA
TATTTGTTTTCATACCTTCCCCCGCTTACGGAGGAAGGTTCCCAAAAGGCTGATAGGGAT
TTCAATGACGGAAATGACGCATTCCCGTTAATACCATCGCCATTCCGTGTTCGTTGGCAG
CATCAATTACTTCTTGATCTCGCATTGAGCCACCTGGGTGGATAACGCAAGTAATACCGA
CTTTTGCCGCGGCATCAATGCCGTCACGGAATGGGAAGAAGGCATCAGATGCCATTACAC
AGTCTGCCACTTGTAAGCCTTCGTCTTCTGCTTTGATCCCTGCGATTTTCGCTGAATAAA
CTCGGCTCATTTGTCCTGCGCCGATACCAATCGTTTGTTTGTTTTTCGCATAGACAATCG
CATTGGATTTAACGTATTTCGCTACTTTCCAGCAGAAGAGTAAATCGTCTAATTCTTCTT
GGGTTGGTTTGCGTTCAGACACAAATTGTAAATCTTCAACAGCAACTTGCCCTTGATTGG
CATCTTGAACTAATAAGCCACCATTGACACGTTTGAAGTCTAAACGTGGTTGTGCTTCGC
TAAATTCGCCACATTCTAATACACGCACGTTTTTCTTTTTCGCTAAGGCTTCTTTGGCTG
CTTCAGAGATGGTTGGGGCGATGATCACTTCGACAAACTGGCGATCTGCGATTGTTTGTG
CCGTTTCGCCGTCTAATTCACGGTTAAAGGCGATAATGCCACCAAAGGCAGAAGTTGGGT
CGGTTTGGTAAGCTCGGTTGTAGGCTTCTAAAATATCTTTGCCAAGAGCGACACCGCAAG
GGTTGGCGTGTTTAACGATCACACAAGCTGGCTCGTTAAATTCTTTAACACATTCAAGGG
CTGCGTCAGTATCAGCAATGTTGTTGTAAGAAAGGGCTTTGCCTTGCAGTTGAACTGCGG
TTGCCACAGATGCTTCTTTGAGTTCGTTTTCAACATAGAATGCGGCATTTTGGTGGCTGT
TTTCACCGTAACGCATTGTCTGTTTACGGGTGAAATTTAAGTTTAATGTGCGTGGGAACT
GTCCGCAGACTTGGGTAATATCTTCTTCCTCAGCACCTTGATATGGCGGTACTTTTTGTC
CGAAGTAGTTGGCGATCATTGCGTCGTATTGAGCGGTGTGTTCAAAGGCTTTGATTGCAA
GGTTGAAACGGGTTTCTAACGTGAGTGAGTTTTGGTGTTGATCCATTTCAGCAAGAATAG
CGTTAAAGTCGTTGTTATTGACGACAATCGCAACATCTTTATGATTTTTCGCCGCAGAAC
GCACCATTGTTGGCCCTCCGATGTCGATATTTTCTACCGCATCTTCAAGGGTGCAGTTTG
GTTTGGCAACGGTGGCGGCAAAGGGGTAGAGATTAACCACAACCATATCAATAGGTTCAA
TGTTGTGTTGTGCCATAATTTCATCGTCTGTGCCTCGGCGACCTAAGATCCCACCGTGTA
CTTTCGGGTGTAGGGTTTTAACACGTCCGTCCATCATTTCTGGGAAGCCTGTGTAGTCCG
ATACTTCGGTTACAGGTAAACCGTTGTCTGCGAGTAATTTTGCTGTTCCGCCGGTTGAGA
GTAGTTTTACACCACGTTGAACTAAGCCTTGAGCAAATTCGACAATGCCTGTTTTGTCAG
ACACACTTAATAATACTTGTTGGATTGGACGATGAGCCATTATGGGTTCCTTTGTGTATT
GATTGAACGTTAATCATCGATCTCCCCTCTTTAGCAAAGAGGGGCAGGGGGAGATTTGGC
AGAAGTGAATGACGAAGAAAATAAGTAATTAAAGAAAAGGAATACTTGCTTTTTATATTG
TGAAGTTTCACTCTCTCACTTCGATTATGTCGTCTGCCAAATCTCCCCTAACCCCTCTTT
GCTAAAGAGGGGGATCCGATCTGTGGAATATTTTCGGTTAAATTATAACGCAATCGTTTG
CGTAAATCCATTATTTACAAAACTTGAACTTTAGATTTTGCGAAAATCTTTTTTTCTCAG
TAAAATGAACGAACGTTCAGTAACTAATTTGTTTTTTTATGTTTAAGGATATTTTTCCTC
AAAATGAGGTGGCAATACGTATTCTCAATGCAACAGATAGGTTGATGGCAAAAGAAAGGG
TTCAAAATCTTTCGACCCACAAAATTGCAAAAGAAGCTGGGGTATCTGTGGGTACGATCT
ATCTTTATTTTAAGGATAAAGAGACTTTGCTTAATCAGCTTGTGTTGTATTTGTTTAATA
CGTTTCATTCTGCGGTAGATCGGGAATATGATCCTGATTTGCCTCTGTTTGAGCAATATA
AAAAATTGTGGAATGCAATTTGGCAGTTTATGTTGGATAACCCTAATATTGTTAAAAATA
TGCATCAGTACGAGTCGCTACCACAATTTCAAGCGACAATGGTGGAATGTTTGAATGCAG
ATTGGGTGACGTGGAATAAATTTGTCAAACAGGGGCAATCGCAAAATATTATTGCGAACT
TACCGCCTTTTGTTTTACTTGCAATTAGTATGAAAACAGCGTGGGAGTTGATGTATCAGC
AGTTAATGTTAAATCAACCTTATGCTCAAGAGATGCTTGAAGAAGTGATTATCCGTACTT
GGAAAGCGATTACGATTTAATCAAAATTGATATGGAGAAAATATGATAATAAATATGAAA
AAGACAACGAAGGGTAAGCAGTTTGCTATTGTTGTGACCTTATTGGTTGTGCTTATCGTG
TTTGGTGGTGTTGTTGGTATGCAACAGTTTATTTCGATGAAAAAGGCTGAAGCTGCGGCG
AATATGCCTGAAACGGTGAGCCAAGTGACTGTGATGACGGTGGAGGGGAGAGAATGGACA
CCGATGATTGCATCAACGGGATCTATTCGTCCGAATCAAGGGGCTATGTTAAGTTCACAG
GCGGCTGGCACGGTCACTAAAGTTTTGGTGAAGTCTGGCGATAAAGTGAAAAAAGGTCAG
CTATTAGTTGAAATTGATAGCAGTGCGGAACAAGCCAGTTTGAAAGCGACAGAAGCTCAG
TTATCGACAGCGAGAGCAAACTATAATCGCTATCGTAACTTAGTAGCGTCAAGCAGTGCT
TCAAAAGCGGAATTTGATAATGCCAAAGCAACTTATGAGCAACTTGTGGCGACTATTGAG
GCGACAAAAGCTCAGATTGAGCGTCGTCAAATTTATGCACCTTTCGACGGTGAAGCGGGT
ATTGTGAATGTGAATGTAGGGCAATATGTGACGATTGGCACAGGAATTGTGCGTGTGGAA
GATCAGTCTGCGATGAAAATTCGTTTTACCTTACCTCAGACTAACTTAGAAGATATTTTT
GTTGGGCAAAAAGTGACCGCAACCATTGATGCTCTACCTGCTCGTACTTTCCCTGCGAAA
ATTACCGCTATCGATCCTGCGGTGGATACATCAACTGGTTTGATTAATCTTGAAGCAGTA
GTCACAGAAGGGCAAGATAAGTTGCTTTCAGGTATGTTTGCTCGCTTAAATGTTGCATTA
CCAACCTTATACGATCAGGTTGTTGTGCCACAAATTGCGGTTACTTATACAATGTATGGC
GAAACTGTTTATGTGCTTCAACCATTATCTGATGAAGATAAGGAAAAAGTGACTAAAATG
GCTGAAATGAACAAAAGTTTAGACATCAATAAAATCTATCGTGCTAAACAGATGGAAGTT
ACGACGGCTGAACGCAGTGGAGTCTATTCTCATTTGAGCAAAGGCTTAAAAGCCGGTGAT
GTGATTGTCACTGGTGGCTTACAACGTTTAAAAAATAACGCCTTAATTCAAATTTCTGAT
GTGCAACCTGTTGGGGTTATTGCACCAGCGACAAAAACAAAACTGTAATGGGGTAAGCTG
TGAAATTTACCGACATTTTTATCAAACGCCCCGTACTTGCTATCTGTATTAGCCTATTGA
TTACAATCTTAGGCTTACAGTCTATTAGCAAGCTACAAGTGCGTGAATATCCTGAGATGA
CGATCTCAATTGTTACTGTGAGTGTTAATTATGCGGGTGCAGATGCAAGTTTAATGCAAG
CACTTGTTACGTCACAAATTGAAGAAGCTGTTGCACAGGCAGATAACATCGACTATATGA
CTTCATCAAGTTCACCAAGTACTACGACGGTAACGGCAAAGATGAAGTTAAATACCAATC
CTCAAGAGGCGTTATCGGATATTTCTTCTAAAGTAAATGCAATTCGTGGAAGCTTGCCTA
GTGGCATTGATGATCCTGCGATCAGCGTATCATCGGGATCAAATGATGCGTTTATGTATA
TTCGTTTTACCTCTGATGATCTTTCATCTCCACAAGTTACGGACTACCTAAATCGCGTGG
TGAAACCGCAATTTTTTACGATCAATGGGGTGTCTAGCGTTGGTATCTTTGGTGGTTCAA
CCTTTGGCTTACGCATTTGGTTAGATCCAGATAGAATGGCTGGCTATAACCTTTCAGGTG
CGAATGTGTTATCGGCATTAAGTGCAAATAACCTTTCGACGGCGGCAGGCAGTGCAAATG
GTTATTACACTGTCTATAAAAACAAGGTGTTATCGACAACTCCAACGGTAGAAGAGCTGG
CAAATATTACTGTGGCAACCAAAGCAGATGGTATGCAAATTAAGTTAAAAGATATTGCGA
CCGTTGAACTGAATAAATCTTCAGATAATGCTCGAGCTACAGCAAATGGCAAAGATGCAG
TGGTGATTGCTGTTGAGTCTGCAGCAACGGCAAACAAATTAACCGTTGCCAAAAATATCT
ATCCGTTATTTGCACAAATTGAGAAGAATCTGCCCGCTTCCATTAAAGCTGAGATTTTGT
ATGACAGTACTATTGCGATTAATAGCTCTATTTCTGAGGTAATTAAAACCATTGGTGAAG
CAACAATCATTGTGCTTATTGTGATTATCCTATTCTTAGGTTCACTCCGTGCGATGATTA
TCCCTGTTATCACTATCCCGATTTCATTGATTGGGGTGTTATTCTTATTACAGATGCTTG
GGTTCTCGATCAACTTGCTCACCTTGCTAGGATTGATTTTGGCAATTGGTTTGGTGGTAG
ATGATGCGATTGTGGTATTGGAAAATGTAGAGCGTCACGTTAAAGAGGGTAAAACGCCTT
TCGATGCGGCAATTATTGGGACGCGTGAGATTGCATTGCCTGTCATTTCAATGACCATTA
CTCTTGCGGCGGTATATTCACCGATGGCATTAATGGAAGGGGTTACAGGATCTCTGTTTA
AAGAGTTTGCTTTAACCCTTGCTGGTGCTGTATTTATTTCGGGGATTGCAGCATTAACCC
TTTCGCCGATGATGTCTAGCCGTGTGTTAAAAGAACATAAAGAGGGTGAAGAAGGGCGTT
TAGTCAAATGCATTCACGCTATGTTAGATAAGATGACAAGCTGTTATCAAAATATGCTTT
CAGCAGTGATGGCAGTGCGTGGCTTTATGCTGTTCTTTGCGATTGCTATTTTTGCGAGCT
TACCGTTCTTGTTTACTTCATTGTCTAGTGAGGTTGCACCTTCTGAAGACCGTGGTGTTG
TGGTTGCTTTTGGATCTGGTCCTGCAAATACTAACTTGGACTATACGCAGGAAGTGATGA
AACCTTTTAATGAGAAAGTGGTTAAATTGCCTGAGGTTCACGGTGCAATGTCGATTGCAG
GCTTTAACGGTGGCAACAGTTCATTGTCGATTATCTCTTTAAAAGATTGGTCTGAACGTA
GCAAATCGCAGTTTGAAGTGAAAGACATTGTTGCAGGTATGGCAAAACAAGTGGTTGGTA
TGGATATTAACGCCGTTGCTTTCCCTGAAATTCAGACAGGTGAAAGTGGGCTGCCGTTCT
CACTGGTTATTACGACTGCAGATAGCTATGAAAAACTTGCAGAAGTCGCCAGTGAAATTT
TAGCCAAAGCACAAGCGTCAGGGCAATTTTTCTTCGCTAACTTAGACCTTAAATTTAACA
CGGCAACGATGAAGATGAAGTTTGACCGTGAGAAAATGGGGACTTATGGCGTAACGATGC
AACAGGTGAGTGGCACTTTAGGTTCGTTCTTGTCGGGGGCTATAGTTACTCGTGTTGATA
TTGATTCCAGAGCTTATCCGATTGTATCACAAGCGGTGAGAAATGACCGATTAAATCCAG
AAGATTTAATGAACTACTATGTGACAACAGCGAGCGGACAATCTATCCCATTGGGTTCTT
TTGTCACAATGGAATTAAGTACAGAACCAGCTTCCCTCAGCCGAATGAACCAGCTTAACT
CGGCAACAATTGGCGGTGTGGTGTCGGGTTCTATTGGTGATGCCGTAAAATGGGCTGAAG
CTGAGTTAGCTCGCTCCTTGCCATCAGGCTATCAATATGATTTTAAAGCTGAATCTCGTC
AATATATCCAAGAGGGTAACGCATTAATGTTTACCTTTGTGCTGGCAGTTGTGATGATTT
ATATCGTCTTAGCTATTCAGTTTGAATCGTGGCGTGATCCGTTGGTGATTTTAGTTTCTG
TTCCGTTAGCAATTAGTGGTGCATTATTGGTGATGAATATTTTGGGCATTATGAAAGTAT
CAGGTGCAACCTTGAATATTTATTCTCAAGTAGGCTTAATCACCCTCGTAGGCTTAATAA
CGAAACACGGTATCTTGATGTGTGAAGTGGCAAAAGAAGAGCAGTTGCTTCACGGAAAAT
CTCGCCGTGATGCTATTTTCCACGCTGCAACTATCCGCTTACGTCCGATTATGATGACGA
CTGCCGCGATGATCGCAGGTCTTATTCCTCTGCTTTATGCTTCAGGAGCTGGTGCAATTG
CTCGCTTTAGTATTGGTATGGTGATTGTTGCAGGTTTAGGTATTGGTACACTCTTTACGC
TGTTTGTATTGCCTGTGATCTACACCTATTTAGGCAGTGAGCATAAGCCGTTGAGAGAGT
TTGATGAAGCGAAATATGCTAAGGATTAAACTCTAATTCCTGATGTAGCGGTAAAATTAA
TAAGCAACTCGGTAAGGGTTGCTTATTTTTTTGATAGTGCAGTAGCCAAGACATAGCGAC
ATAGTAAAAAGGTTAAAGCCTGATGAAGCTTTAACCTTTTTTAATAAAAGATGTAATTTA
TTGGTGTAATAGACAAAATAAATATTAGCAACAATTTTGTCCACTTGGCATAGTTTTTGA
CGAATCAGCAACTATTTTATCTACTATGCCAATTTATCGTGACTTTGGATACTGTTTTTA
GAAGAACTCATGTACCTTCTTAACCATAAATAAAATGGTATAACCTTATCCAATATATTG
TTCGATCAAATTTCCCATCTCCGAGGTAGTTACAGGCATCGTAGTATGATCAGCAAGATC
TGCCGTGCGGTAACCCTCGGCTAATACTTTTTGAACCGCATTTTCAATCGCTTTCGCAGA
TTCTTCCAAACCAAAACTATGACGTAACATCATCGCTGCAGAAAGAATTTGTGCGATTGG
GTTAGCAATATTTTTACCTGCAATATCTGGCGCTGAACCACCCGCTGGTTCGTATAAACC
AAATCCTTTTTCATTTAAACTCGCAGAAGGTAGCATTCCCATAGAGCCAGTAATCATCGC
ACACTCGTCAGAAATAATATCGCCAAAGATATTAGAGCAAAGCAACACATCAAAGAAATC
AGGTTGCTTGATTAACTGCATTGTTGCATTATCAATATAGATATGATCCAATTTCACTTC
AGGATATTGTTTTGCTACTTCGTTTACGGTTTCACGCCAAAGAATTGAACTCATTAACAC
ATTGGCTTTATCGACAGAAGTCACATGTTTGGTGCGTTTCATTGCCGTTTCAAATGCCAC
TTTTGCGATACGTTCAATTTCATAACGGTGATAAACTTCCGTATCAAAAGCTTTCTCATT
TTCTCCCTCGCCTTCACGACCTTTAGGCTGCCCAAAATAGATACCACCCGTTAATTCACG
GACTGTTACCATATCAAAGCCTTTTGCTGCAATGTCCGCACGCAATGGGCAAAATTGTTC
TAAGCCTTTATAAAGTGTAGCAGGGCGAAGATTGCAGAATAATGCAAAGTGTTTACGAAG
TGGTAACAAAGCACCACGCTCTGGTTGCTCATTTGGTGGAAGATGTTCCCATTTTGGACC
GCCTACAGAGCCAAACAAAATAGCGTCGGCTTCTTCACACCCTTTTAATGTGCTTTCTGG
TAATGCTTTTCCGTGATTATCAATGGCAACGCCGCCAATATCATAATAGTTATAACTTAA
TTTAAACCCGTACTTTTGTTGAACAGTATCAAGCACTTTAATCGCTTGAGCCATAATCTC
AGGGCCAATCCCGTCACCACTTAACACGGCAATGTTGTAGTTTTGCATATAAATACCTCA
ATATTTGAAAATAGAAATGTATTTCAGTGTACAAGATTTTTAATCTCACACGGAGCTTTT
TAGTAAAAAGACCTAACAACAAACCTATAAAAATTTATAAAATATAAGTTATATTAATAA
AAATAAATAAAAGAACAACATTTTTTTATAAAAAATCAATTTTTATTATTTTTTAGAATT
TAAATCTAAAAATTAAAGAAAACATTGTTTTTAATGGCTAGACAAGCGGTCAGATTTTTT
GCAAAATGCCCAACATTGTTTTTATGGTGTAAACCTTATGTTAATTTTGTTGGAGGATTC
AATGAAAAAACTCTCAGGAGCGGAAATGATTGTGCAATCCTTGCGTGACGAAGGCGTGGA
ATACGTTTTTGGTTACCCAGGTGGCTCAGTCCTCGATATTTATGATGCAATTCACACCTT
AGGGGGAATCAAACACGTTCTTGTCCGTCACGAACAAGCAGCTGTACATATGGCTGATGG
CTATGCACGTTCTACAGGTAAAGTCGGTTGTGTATTAGTCACATCTGGCCCAGGGGCAAC
AAATGCGATCACAGGGATTGCAACCGCCTACACAGATTCCATTCCACTGGTCGTTTTTTC
AGGACAAGTGCCTTCAAGCCTTATCGGAACAGATGCTTTCCAAGAATGTGATATGGTTGG
TATTTCTCGCCCTGTGGTTAAACATAGTTTCCTCGTCACCAATCCAGAAGAAATTCCTGA
GATCATCAAAAAAGCATTTTATATCGCTTCAACAGGTCGCCCTGGCCCTGTCGTTATTGA
TGTGCCAAAGGATATGGTAAATCCAGCAAATAAATTCAGTTACTACTACCCTGATTCTGT
ATCATTACGTTCTTACAACCCCACGGTACAAGGACACAAAGGGCAAATTAAGAAGGCATT
AAAAGTGCTCTTAGTGGCTAAAAAACCTGTACTTTTTGTGGGTGGCGGTACAGTGATTTC
GGAGTCAAATAAAGAGTTGATCGAATTTGCTCAGAAATTAAATCTACCTGTCACAAGTTC
TCTAATGGGATTAGGAGCATATCCAAGTACAGATAAGCAATTCCTAGGTATGTTAGGTAT
GCACGGTACCTATGAAGCTAACAATGCAATGCACGAAAGTGATTTAATTTTGGGTATCGG
TGTGCGTTTTGATGATCGTACTACCAATAATCTCGCAAAATACTGCCCAAATGCTAAAGT
GATCCACATTGATATTGATCCTACCTCTATTTCTAAAACCGTCCCTGCATATATTCCCAT
TGTCGGCGATGCAAAATTTGTATTAGAAGAATTTTTAGCATTGTTAAGTGAAGAAAATCT
GGCAAAAGGTCAAGCAGATCTGACCGCTTGGTGGCAACAAATTAATGAGTGGAAAGCTCG
TCAATGTTTACGTTTTGAGCAAAGTGATGTGATTAAACCTCAACAGGTTATTCAAACCAT
TTATAAATTAACAAATGGCGATGCCTATATTGCTTCTGATGTAGGACAACATCAAATGTT
TGCTGCGTTACATTATCCTTTCGATAAACCGCGTCGTTGGATTAACTCTGGTGGTTTAGG
CACAATGGGCTTTGGCTTACCTGCGGCTATGGGAGTGAAATTTGCACACCCTGAAGCAAC
GGTTGTTTGTGTCACAGGTGACGGTAGTATTCAAATGAATATTCAAGAACTTTCTACGGC
AAAACAATATGATACCCCTGTGGTGATTGTGAGTTTAAACAACCGCTTCTTAGGTATGGT
GAAACAGTGGCAGGATATTATTTATGCAGGTCGCCATTCCCAATCTTATATGAATTCACT
ACCTGACTTTGTCAAACTGGCAGAGGCTTATGGACACGTCGGTATTCAAATTAACACCCC
TGATGAATTAGAGGAAAAATTAGCACAAGCCTTTGCAATTAAAGATAAACTTGTTTTCGT
TGATGTGTTAGTAGATGAAACAGAACACGTTTACCCAATGCAAATTCGTGGTGAATCAAT
GAAAGATATGATGTTAAGTAAAACGGAGAGAACAGATGCGTAGAATATTATCCGTCCTAT
TAGAAAATGAATCGGGGGCTTTATCCCGTGTCGTTGGGCTTTTCTCTCAACGTGGTTTTA
ATATTGAAAGTCTTACGGTTGCCCCAACGGATGATCCGAGTTTATCTCGAATGACCATTG
TGGCACAAGGCGATGAGCAAGTCTTAGAGCAGATCGAAAAGCAACTGCATAAGCTGATTG
ATATATTCAAAGTGACAAATCTTAGCCATTGTGAACATATTGAACGAGAAGTGCTTCTGC
TAAAAGTTCGAGCTGTGGGTAATACACGAGATGAAATTAAGCGAATGGCAGACATTTTCC
GTGGACAAATCGTGGACATCACGCCAAAACAATACACCATTCAGCTTTCTGGTACGAGCG
ATAAACTCAATGCTTTTATTGAAACAGTGAAAGCAGAAACAACAATTATTGAAATCGTTC
GTTCTGGGGTGATTAGTTTGGCTCGAGGGGAAAAAAACAGTTTATAAAATTGATTAAATA
AATAGCATAGTAGATACAACATCAATCGATGTGAGTACACACACTTTTAGTTAAAATCAT
TCCTACTATGCACTTCACCTAATATAAATCAATTAACTAAACAATGCCCAAATCGGCTTA
CAGCTTGAAGGTAATATCAAATCCTTCCCTAACTCAACCCAACCTGCTGGGTAGTGGAAA
TCTGAGCCGACAGAGGCATAGAGATCAAACTCTTTTGCCCAACGAGCAAGAAGCTGACGC
TGGTCTGGCGTTTGGGCGGCTCCCGTTACCTCTATGCCATCTCCGCCAGCCTGTTTAAAC
TCTTCAATAAAACGGCGGATCCATTTCGCTGTTAATTTATAGCGTAATGGGTGTGCAAAA
CAGATAACGCCACCAGCTTGGTGCGTCGCTGCGATGGCTTCTTCGGTGCTGCACCATACG
GGCTTTACATAAGCTGTTTTGCCGATCCCTAGATAGCGTTTGAAGGCGTGTTCATCATTG
CGTGCATAGCCTTCTGCCACAAGAAAACGGGCGTAGTGAGCGCGAGTAACTTCACCGCTT
GCAATGGCTTTTGCCCCTTGATATGCGTTAGGGATACCTGCTTTGGAGAGCTTTTCGCCA
ATCAATTCGGCACGTTCTTGGCGTAATTGTTTTTGGCTAGCAAGTAAATTGACGATAGCA
GGGTGGGTTTCGTCAATATTTAAGGCAGTGAGGTGAAGGCTTTTCCCTTCCCATAACACA
GAAATTTCTACACCACTGATAAAGGTAAGCGGTTGGTTTTGGGCAAACATTTTCGCTTCG
GTGATACCTGCGACGGTATCGTGATCGGTTAAGGCTAGCATTGTTACATTTTGTTCTACC
GCTCGTTTAACGAGTTCCGTGGGGGTAAGCACGCCGTCGGACGCAGTGCTATGGCTATGT
AAATCATATTTCATTTAATTATCCTTAATTAGTCCAACCATAGCGAAAAAGGCTCGATAA
GCCTCTATTTTCTTCGCCAAACTGAGAGGATAAGCCCTTGATGTTGAGGGCAAGCGATAA
AGAAAAAGTTCTCTGTTCGTTTGATAAGGAAAAGAGATAAATTGATTGCTTTTTGGTGTT
TTTATTTTTTCTGGTAGTAACGATAGCAACGTTTCTGTTGCCTTTTCCCCTGTGGTAAAA
ATCCAACGACAATGCAGAAGCTGTGAAAGAACTTCATCTAATTTTACTGGTTCTACAATG
GTCAGAAATTTATCCGAAGCGTTGCCTTGCTCACGAATTGCCGTTTCAGCCGTTGAACAT
AGTGCAATGCCTTTTTCTCGTAAGAATGCTTCAATCCTAAGTGGGTCAAAACGCTTTTCA
TTCCCTACTCGAAAGTGATCGACATCATTAAAAAAGATAGCACCAAAAATTCGCCACATA
TCATTTTGAAAATTAGGGTAATGAAATTCCATACACCGTTTTTCTGGTGTGGGTGGAAAT
GTTCCCATCATCATTACGCTGGCGTTTGGTGGCAAAATAGCAGGAAATGGGTGTTTTTCT
ATTAGACGCATAAAATAGAAAGGCGTATTAAATACGCCTTAACCGTTATTGTTGTTTTTC
ACAAGATTTCACAGAAACAGACCATTCTGCCCCTGATTTAATTTTGTATTTTCCCGCAAA
ATTATCCATATTTAAGGCAAAAGAAACATTCAATAAACTATTGAGGTACATCAATGGTCT
GCCTTCTTCAACATCACCAAAACTGCTCTTATATGGCATTGAGCCACTATAACGGACTTT
GACCTCATCTGCCGTTGTTTCTTTGATTTCAACACAGACCTTACCATCTTTTTGAATACC
TGATTGCTCAAGTAATTCGTGGCTGATATTTGTCCAGACATTTCCATATTGAATATCTAG
TACAGGAATGTTGCCCTTTAATGTACCTTCTTCAATAGCAGGTTTTTGGTAGCTAATTTC
GGTGACTTTGGCAGGTAACTCTGCACCGACTTCTTCAAAACGGATCTGCCCAGACGCTAA
TTTTGCTCCTGTATAAGCATAGACATCGCGTCCGTGGAAAGTATAAGATTTTTCAGAACC
TTCCAAGCGGTGTTTTGTTTCATCAATTTCACGAATGCTCTCAATCCCTAAAAATTCAGC
CACTAACGTTAATGTGCCATTATCAGGGGTTACAAAATAGTGTCCTGTTTTAGTTTTTAA
TACGACCGATTTACGATCTGTGCCAACGCCTGGATCGACAACGCTAACAAAAACGGTGCC
AGCAGGCCAATAGGTTGCGGTTTGGTATAAACGATAAGAGGCTTCCCAAATATTATATGC
AGGAATTTCGTGAGTTAAATCAAACATTTTTAACTTGCGATCAACCCCAAAAGCCACCCC
TTGCATTGCAGATACTGCACCATCTTTTAAACCGAAGTCTGTTTGTAATACGAGGGCATT
TGCAGCTTTTGTTTCCTCAGAAGCGACTGCTTGTTTTCCGTTTGTTGTTGCAAAAGAAGT
TGCAGAAAAAGCCACAAGAGCAAGAGCAATTAATGTTTTATTCATATCGTTTTCCTTATC
GTCGTGTTTATAAAAATTGGAGTGATAGTAATCGTTTGCCTAGCCATTGTCTATAGCGAG
AACAAGTTTATTTTTTATTAAGCAAAGCCCCAATCGCTTTTAATTTATCCGCTTTACTCA
GCCCTTGATCAGCAAGTTGATTTAATTCCGATACTAATAGCTCTGAAGCTGGTGAATTGA
CGGATTTGGTGGCTTTAGGCTGCATTAATTGTGCTGCGTAAGCGGTGAGATCCGTCAATA
ATTTTATCTTGTCAGGATTATCGTGATATTGAGCCGATAACAGATCAAGTGCTTGTTCAA
AGGCCTCTGCTTTTGCTTCAAGTTGTTGATAGCAATACTTTTGCCAACGTACTTGTTCTG
CCCGTGTTAAGGTTTCTGCGTAGTGTCTTGCTCGATAATGGAAAAGCAGAGGCTCAATTC
TAGGATCGCTAAATTTCAAACCGTGATGTGCAAGCTCTTCAGGTTTTAGGCTTCGTAAGA
TTGCCATATTGTTTTTATCTGCAGGTTCAAAAAAGCCATCGTATAACGTGGTTTCTATAT
TATTTGACGTTGGATAGTTTCTTTCTTCAGAAAAAATATCGAGAACCTTTTCTCGCACAA
GGTTTTTTTGTGATTTTAGCCGTTTTAAATTTTCTAAACAGGCTAGACGATCAATGCCTA
AACGTGTTGCATTTTCAGGCAGTAACGTTTTGGCTGGAGCTAAAATCGGGCATTTATTAA
TATGCACAAGTTTTAGTGGAACAGTATAAAGCCCTTGAGCTTCTAATTCTGCTTTTTTGG
TATAAAGGCGTTCACGCAATATTTCGCTTGGCTCATTCAATAGGTCGTTTATATTCCCCG
ATAGATCACATACAATCACTGCGTTTCGATTAGTCGGGTGCCAAGCCAATGGCACAACCC
AAGCGGTGTTACCTCGATAGTTGCCTAACATTCCAGAAACGTGAACAAGCGGTGTCATTT
CACCGACATCAATCATCTCTTCTAGGGCTTTTTTACCTCGATTTTGCAGGAAAAAGTCGA
ATAATTTAGGTTGTTTTTGTTTGATTAACTTTGCCATTGCAATGGTAGCATACACATCAG
CCATTGCATCGTGAGCGTTGTCGTGAGCAATGCCATTTGCTTTGGTCAAATTTTCTAATT
TAAAGCTCGGCATACCTTCATCATCATACGCCCATTCTATCCCTTCTGGACGTAAAGCAT
AACAGGCACGCACAACATCAAGAAGATCCCAACGAGAATTGCCGTTTTTCCAGCTATATT
CATAAGGATCGAAAAAATTGCGGAAAAAGGTATAACGGGTCATTTCATCATCATAGCGAA
TGTTGTTATATCCCATCACGCAGGTGTTAGGTTGGCTAAATTCGGCGTGAATACGAGCGG
CAAATTCAGGTTCAGGTAGCCCTTGTTGATTACAAAGCTGTGGTGTAATCCCTGTTACCA
TCACAGCTTCTGGTGAAGGCAAATAATCTTCTGTTTGTTGGCAGTAGAACATCACGGGTT
CACCGATAATGTTGAAATCGCTATCGGTGCGGATCCCTGCAAATTGTGCAGGACGATCTG
TAGCAGGATCGACACCAAAACTTTCGTAATCGTAAATAAAAAAGGTGGTTTGAACCATTT
ATTCGCCTCGTTATCTCATTAATTTATTAATTATTTCAATAAGATATAATTTTTTTAAAT
TTTTTAGCATTTTATTGAACTAAATTTTATTGGGGTAGTCTTAGAATACGCATAATGTGC
TAGTTTTATTTTTCATTTCCTTAGGTAAGACCTCCCCCGATACTGTTTTTTGGTATCGGG
TTTTTTTATGGTTTCAAATTATATTTTTATAAACGTAATTGTACTTTTTGGTAAACGTCG
TTGCGCTCCCTTTTTCCCTGTGCAACCACTTTGATTACAATACGTTCATCAATCACTTGA
TATACCAAACGATAGCCTGCATTACGCAATTTGATTTTATAACAATCTTTCATTCCACGA
AGTTTAGCACTTTCTACACGCGGATTTTCAGCTCTTTCTTTAAGTTTTTCGATAAATTGT
TTTCTTAAATCTAAGCTTAGTTTACGGAACTCTTTTTCTGCTGATGGGATAAATTCAATG
GTATAGCTCATTTTAATAAATCCGCTAAATCCACTTTGTAGCTTTTTTCGTGTTGGCGTT
CTTCCACTAATTTTGCTAATTCTGCATCATCAGCAAGCTCAATGAGATATTCATAAATAT
GCGGTGGTACACAATAAAAAGCGGGTTCATTTCGGTTTAAAATTGCAATTGCCTCACCGC
CTGCCGCATTGAATGTCGCCATTGGATTTGTCTTTAGTTCTGTAATACTCGCAACGGTAT
TGGTTAAAATAACACTTGGCATAATAATCCTTCCTTTTTTTAGTGCCATTTATCGCTCTT
TTTATCGGTCTTGTCAAGGTTGTTCATAAAGAGAGAAGATAAACAACAGATTATTCTGGG
TATCTGTCTTGTTGGCTCTTAAGATCTTAACCCAACCCCTCTCTCAATTAAGCGATAAGC
CCAAGTGTAAAGCGCTAGGATAAATAAGATTAACACTGCAAAAGTATAGTAGATCGACAC
ATCACTAATACCTAAAAAACCATAGCGAAAACCGCTGATCATATAAACAATCGGGTTAAA
CTGGGACACTTGTTGCCAAAATTCAGGCAATAAGCTAATGGAATAAAACACACCGCCAAG
ATAGGTTAAGGGGGTTAGTATAAAGGTTGGGATAATGCCAATGTCATCAAAAGTTTTTGC
AAATACGGCATTAATCAATCCCCCTAGAGCAAAGGCAATAGTCGTCATCAACATCGTAAG
GATAATGATGCCCCAAGAGTATATTTGATAAGAAACAAAGCACAATGTCACCGCTGTCAC
AAGGATACCGACCATTACACCTCGCATTATACTGCCTGCCACATATCCCCAAATAATCGT
ATGGGTAGATAGCGGTGACACAAGCAACTCTTCAATGTTGCGAACAAATTTGCTTAGGAA
AAATGATGAAGCTGTATTGGTGTAAGAAGCGGTAATTGCTGACATCATTATTAACCCAGG
GGCAATAAATTGCATATAGCTTACACCGCTCATCTCACCGATACGGTGTCCGATAAGTTT
ACCGAAGATCAAAAAATAGAGTGTCGTTGTAATAATTGGCGGTACTAATGTTTGTCGCCA
AATGCGTAAGACACGTTTTGTTTCTTTTACTGCGAGTGTTGAAAATCCGATCATATATTT
ATCTAATTTTATTGGCTATTTTAATTGCATAAACAACTCTTCCAAGCGGTTGGACTTATT
TCGCATACTTAACACTTCAATATGTTGTGAACTAAGCTGTTGGAATAAGTTGTTTAACCC
TTGTTTTCGGTTTACTTCTACTTCGATAGTGGTTTCATCTACCCATTTAAACGGATAACC
GTCAATAACAAGCGGTCGGTTTTCACTTAAATCTAGCAAAAAGATCTCCGTTTCGAGTTT
TGCCAATAACGCTTTCATTGAGGTATTCTCGATGATTTGCCCTTGCTGAATAATTCCGAT
ATTACGGCACAGAGTTTCCGCTTCTTCTAAATAGTGCGTAGTCAGAATAATGGTTGTCCC
TTGCTGATTAAGCTCTCGCAAAAAATCCCACAAACTACGGCGAAGTTCAATATCTACCCC
TGCTGTTGGTTCATCTAAAATCAGCAGTTTAGGGTTATGCATTAATGCACGGGCAATCAT
CACTCGGCGTTTCATACCGCCTGATAATTCACGGGTAAAATGATCACGTTTTTCCCATAA
GTCTAATTTTTTCAACCAAATTTCCGCTTGGATTAAGGCTTGACTACGCTTAATGCCATA
AAATCCTGCTTGGTTAATTAAAACGTCGATCACTTTTTCAAACTGATTGAAATTAAACTC
TTGGGGAACTAATCCAATCTGTTGTTTTAATTGAATTTTTTGTTTATCAAGATCGTAACC
AAACACTTTTATTGTCCCACTTGTTTTATTCACTAGTGAGCTAATAATTCCAATCGTCGT
GGACTTGCCAGCACCATTATGCCCAAGCAATGCATAAAAGTCTCCCTGTTCAACACAGAG
ATCTATGCCTTTAAGGGCTTGAACACCTGTTGGATATTGTTTGATTAGGTTTTTTATTTC
GAGTGCGTACATATTTTCTACTCCGCTACTGCCCGAATAGTTGCTTCGTCCATTTGAGCA
TCAAAGGCTTGTTGTAAAAGTTTTAACTTTTCGTCCGCTTGTAGTGCTTGTTTAGCCTCT
TGCGTGAGCTGTTCAAAAATAACTCGACGAATTTCTAATGGGGTTTGGAACTCATCACTT
TCGCCTATTCGCATTTCACTACTAAAGCCTTGTTGTGAGAGGGCATTGTATAAACTTTGG
GTCGCTTCATTGCTGTTTAAATGTGCCATTGTGGGGTTTAAAACCAACAAAAGATGATTG
TTGTTATGGCTTTCTAAATAGCTGTTTAAAGCGAGCTGACGAGAAACTCCGCCCAGTTTT
AAACTGTTTACAATTCGGCTCCATTTATCTCGTTCACAACCAAGCTCAATCGTTTTTTTA
ACTAGCTCAGGTGTTCGCTCTTGCAAAATGGCTTGCTTAATTTCTGAAGGCTTCGGGGCT
TCCTCTTGATTTTCTAACTCAGGATTAAGCCAAGTCCAACGGTAGTCTTCATCATTTTGT
GAAGCGATAGTTTTTTGAGGTGTTTTTTCGACTTGTTGCCGTTGATCTTGAGCGGTCACT
AGGTTCATTAAACCTTGCTGAACGCTCTTTTTATTCATCGTTTTTGGTGGTTGAATGGGA
GTTAAATCAGACTTTTTTTTTTCGTCTTGTTGCTCTTGTTTCGCTTTTAATTGCTGACGA
GCTTGCATTGCTTTTAAGGCAGGCGATATGCTTTCTGTATTCGTTTCAGTTGGGGAAGCG
GTTGGTTGAGAGAGATTTTTTGCAAAATGTTGTTCAGTTTTGACCGCTTGTGTTGTCACA
GTTTGAGCTGAATTTTGCTGTTGAGCTAAACGTTCTCTTAACTGGCTAATGCTATTTGGC
GATTGCACAGGTGCAACGGGCGTTGTTGGTGTAGGTGTAGCAACTTTTATCGTGGTTGCA
ATATTTTTAGGGTGGAAAGCCAAGGCTCTTAAAATAGTCATTTCCACGCCTGAACGTTGC
TCAGGGGCAAAAGGCAACTCTTTTTTGCCTGTAAGCATTACTTGATAGAAAAACTGCACA
TCTTCTGGCGAGATCTGTTTTGCTAAAAAATGCAGTGGGGTTTCTTCTTGATGAGGGTGT
TTCAACAACTGCAACATCGCGATTTGGTGCAAGGTTTCTGCCGTATCGCTTAACAGTTGT
TGCCAATCGACACCTTTTTCCGCCACGGACTGAATCACTGCCATTGCTTTTTCACCGTCG
GCATTCGCAAGGGCTTGCACCAATTCTAACGGTTGATGATCGTCAATTAAGCCGAGCATC
TGGCTTACAATCGGCAAGGTGATATTCACATTACTGACAGCAATTGCCTGATCGGTTAAG
CTCAACGCATCACGAATACTGCCTTGTGCCGCTTTTGCTAGTTTAGCAAGTGCTGACAAT
TCGTAGGGAATTTGCTCTTGGGTTAAGATAAATTCAAGGTGTTGCTGAATTTGCGATTGT
TCCAACGCACGCAAATGGAACTGCATACAACGAGAAAGAATGGTAATCGGCAGTTTTTGC
GGATCCGTGGTCGCAAGTAAGAATTTGACATATTCAGGCGGTTCTTCAAGGGTTTTTAAT
AACGCATTGAAGCTGTGACGAGAGAGCATATGCACTTCGTCAATCAAATAGACCTTAAAA
CGTCCGACGGTTGGTTTGTATTGCACATTGTCGAGCAATTCACGGGTATCTTCGACTTTT
GTGCGCGAAGCAGCGTCGATTTCGATCAGATCGATAAATCGCCCTTCTTCAATGGCTTTA
CAGTTCGCACATTGACCACAGGGATCAGCACTGATCCCCGTTTCACAGTTCAAGCCTTTC
GCAAACAGGCGAGCAATTGACGTTTTCCCTACGCCACGCGTTCCTGAAAAAAGATAAGCG
TGATGTAACCGCCCTTCTCGCAAACCATTTTCGAGAGCGGATAAAACGTGTTGTTGCCCG
ACCACTTCGCTAAACCGCTGTGGTCGCCATTTGCGTGCTAGAACTTGATAGGACATTTGA
CCTCTTTAGATGTTGCGTAGCTCTTGAAATCCCCCCCCTCCCCCCCCCTTTTACAAAGGG
GGGATTGCAAAGGGAGAAATATAAGATTAGTGACCTTCAAAGCTCACTAAGGTATAAGAA
TTGACACCGATTTTCTCTAAGCGTTCTTTACCGTCAAGATCAGGCAACCAAATCACAAAG
GCTGCATTCTCAACTGTACCACCTAAACGGCGAATAAGTTGTACTGTTGCTTCCACCGTA
CCGCCTGTTGCAAGTAAATCATCAATGACAAGCACATTATCCCCAGCTTGAACAGAGTCT
GTATGGATCTCTAAGGTATCTTCGCCGTACTCAAGGGCATAAGATTGCGAAATTACCGAA
CGAGGTAATTTTTTCGGTTTGCGCACAAGTACAAAAGGCACACCTAAAGCTAATGCCACT
GGCGCACCAAAGATAAATCCACGAGATTCGGTCCCCACAATTTTGGTGATCCCTTTATCT
CTAAACTCAGCCACAATTGCACCAACAGAGGCTTGGAATGCGGCAGGCACTTCTAATAAA
GAAGTAATATCACGGAAGATAATGCCTGCTTTTGGATAATCAGGAATAGATTTAATGGAA
GATTTGATTAACTCAAGTTGTTGGTTCATTTTTTGACCTTTTAAACAAGAAAAACAACCT
GTGGAATGTAGCAAAATTTGCAGGAATTACAAGGAAAAAATGATAGAAGCGGTCGGTTAT
TGCAAAAAATTTTATATTTTGTAGCTGTTCCACAAGAAAAGAAATGTAGGAACACAACTC
ACCAAGTATTCCTACAATATTTAATTAGAAAGCGCCCTATATTTATATATTATTTACCTC
TTCCAACTTGACCATCGCTCCTTGAACAGTATGTTGAATTTCAACGGAGATCAATCCTCT
GATCAACTCTTCAATAGATTGAACTTTTGATACAATCGTATTGCCTTCTTCATCAAAATA
CCCCTGCTCTTTCAATGTAGCGCTAAAAGTCGAGAACAATGCTTTATCAAAGAACTCTGG
AGCATTAATACCGTGTAGCACAGACAGACGTTGTGCAATTGAACGGCTTTCTTGCTCAAG
ATGATTTCGACTAATTTCAGGTTGTTCAATCAAAATACTCAAGCTGATGTAATAACGTTG
TAATAACTCTCGCACACCAGAAGAGTGTAACTGCAACGAACGGATACGCTGGCGGTTAAT
CACAAACATTTCACTTTCGTTCTTAATCAGATTTTGAGCAACAAATTCCGCTAAAATTGC
CTCAACATGCCCACGAACTTCCTCTGTTTTAAAGTGCATAAAGAGTTCTGCTTGTAAGAA
CGGATAAATGCGATTAACACTCTGGATAATCAAATCTTTGGATACCGTCTCGTGATGTAA
CACAATACTTGCGACCAATGATGGAAAAACAAATAAATGCTGAATGTTATTGCGATAATA
GGTCATTAATACTGCAGATTGACGATCTAAACGGATAATTTCACCAAAGTTGTCTTTTTC
TGAGATAACACCTGAACGAGGTAAATTAATAACATGATCTAACATCGCTTCAGCTGTATC
CGTTGGCAAAGTGACCTCCGCTGTATAAGGTACATTTTTGAACAGTTGCATATAGCTTTC
AACCTGCTCAATAAGCTGTTCACGCGTTAAAGAACGTTGGCGTGAAGCAAGCAACACAGA
GCCAATGAGATTTTTCGCATTGACTGCGACGACATTATTAATATGCACCATCACTTGTTT
AGATACCGCTTCAACGGCACTATTTAACCATTTTGGACGACCGTTTTCATCTGTAAGCGG
TTCTTTCCATTCAGGAAAATACTGATTGAGATAGTGATTAAGTGGAATAGGTTCGCCAAA
ATTCACATAGCCTTGCCCTAGTTTTTTCAGTTTCTTAATCACACGTAACACCAAGCCAGC
ATTCTCTTTCTCTTTCTCTGCACCTCGTAATTCTTTAGCGTAAGTATCTACTTCTAAAAC
GTGTTCATAACCAATATAAACAGGCACAATACTGATCGGGCGAGTTAAGCCACGTTGCAA
TGCTTGTAACGTCATCGACATCATTCCTGTTTTTGGATCAAGCAAACGCCCTGTGCGTGA
GCGACCGCCCTCAATAAAGTATTCTACGGAATAACCACGGTAGAACAGCTCTGCAAGGTA
TTCACGGAAAATCGTAGAATACAGACGATTGCCCTTGAAAGTACGACGAATAAAGAATGC
CCCCCAACTTCTAAAAATAGGACCTGCAGGCCAGAAGTTTAGGTTGATCCCAGCAGCAAT
ATGTGGCGGCACTAAGCCTTGATGATACAGAATATAAGAGAGAAGCAGATAGTCCATATG
GCTACGGTGGCACGGCACATATACTAACTCGTGTCCTTCTAATGCCAATTTACGCACACG
CTCTGCATATTGCACGTTGATCCCTTGATAGAGTTTATTCCACAACCAACTTAACACACG
ATCTGCGCTTCTTAAGCTGTCGTGACGAACATTTGCAGCGATTTCATCCAGAATTTTCTC
AGCTTCTTTGCGAGCTTTTTCAAGCGAACTTTTTGGTTTTTTCGCTTCATCTTCAATCGC
AGCCAAAATTGCAGGGGATTGCAGTAATTTATTGAACATCGCTTGACGATCAGGCAGTTG
AGGACCTGTTGCCGAATAACGCTGTTTAGCAAAATGCATTTTTGCCACACGGGCCAATTT
TTGAGCCAGATTTTCATCGGTTCCGTGATTGGTAATCATATAGCGTAAAGAAACCGCTTG
TGAAAAACGGATAAAATTATCACGTCCAAACCAAAGCATTGTCACTAAGCGTTGGAAAGT
TCCCAGCAGACGTAATACTGGCAAACCTTTCTCTTTACCCGGTGCGCGTCCCCAAAGCAC
AGAGACAGGAACAACTTGAATGTCTAACTGCTCATCATTACGGTTTAAATCTAAATAACG
ATAGAAAACCAACTCTGTTTCACTTTTCGCCCCTTTGGATTTAAAGAAACGACGCCCTTC
ATCTAAAAAGACAAAACGAGACAAAGATACCCCTTGAATATCATTATTTACCAGCGGATC
AGGCAAGTTCAGAGCTTGGCAGTTTTTTTGCAAAATTAACAGATCCGTTTGTGAGGTGTA
GGGCAACACATACACAATAGGTTGATCTAACTTCAGCCCTAATTCATTCACAGGATCTGT
AGGAATTGAACGTGTTTTCACTAACAGCGAAAGCGGTAGGTTCAACGCTTTACGATACAG
GTTTAATAACATAGACATTTTTATATCCTTTTATAGTTATGATCGGATTAAAACGATGCG
CAGTTTAGCATAAATTTCTTAAGGAAATCTGAGTTTATTCATAAAAGTTGAGGAATAAAA
AAACATCGTACTTCTTCAAATACGATGTTTTATAACATGAAATGACAAGGCCTCATTCCC
ATTTCTCTCATACTAACAGATTACTCTCTCGTTGATTTTTCTACTTTTAATCCATCACCT
TCGTAACCTTGACAAAAGCCTTTTAAAAATAGGTTTAACTTATCCGTATTACGTTTAAAG
GCTCGGCAATAAGGACAAAGCATCAAATGGATTTTTAGTTGAATATACTGGCTTTTACGA
AGAGATTGCTCTTGTTGTAAAGAGATTAATTCACTAATTTGTTGACAATTAAGCATTTTA
TTCTCCAAACCATTTTTGTGATAAACAGACTTGTAGTTGTAGCCTAGCTCTATATAACAA
GGTATGTAAATTGCTGGTAGAAATATCACACTCTTGGCAAATCATCTGGCTATCTAACTC
TAAATGATGTCGCATCATAAATACACGAGCTTGTATCGCAGGCAACTGATTAATGCAATA
CTCAAAAATTATCCAAAACTCTTTGCGATAAAGACTTTGTTCTACTCCCTGCCATTCACT
TGGTTGAAAGGCATTATCGTCCCATTTCCCTTGCTTAAAAATCTGCTCTGCAAGATGAAT
ATTATCGTACTCTAAGTCGCTTTCAGTCACCCATTTCTGTCGCTGTCTTAGATTATCTAT
GATTTTGTTTTTCAAAATAGCAAAAATCCAAGTTTTGAGAGAGGCTTCTCCTAGAAATTT
ATCGGCATATTGGTAGGCACTGCTTAATGCCTCTTGAACCATGTCTTCAGCGAGAGATTG
ATCATTAAGTTGCAAGCGGGCAAATTGCAACATTTGCTTGCGAATTTTTCCTAGTTGCTC
AGAGGGAATGCATGTTAAATAGTCAGTTTGCATTTTTTACTCGGCTTGTTGCTTAATTTG
AGAAGGAAAAATCACCTGTGCGTTAATCCACTTTTGCCAAATATTCTGAATTAAAGGTAT
GGAGATTTGTTCTACGGATAACAATTGAGTTAGCTCTTCCATTAATTGATTTAAACTTAA
GGGTTGCTCTTGTAAACAGGATAATAAATAAAAATCCAACTCACTTATTTCTTGGTAGTA
AACATCAAATTTACGATTTCGCCAAATGATAAGATAACTTGGTTGGGAAATTATTTGCTC
AAACTGATTTTTCAAAAAACTTACATCATAATGTTTGAGGTAAGTAACAGGTGAAAGTTG
CATTAGTGTGTCGGCATCCCAAGAAAAATGTGTAGGGATCTCCGCAAACGCCACTTCGGC
AAGTAGCTGAGAATATTCAAAATCCATTAATGCTAAAATATCAGCACTTACTCTCTGTTG
TTGCTGACAAAAATGCAAAAATTCAAGTGCAATTTCTTGGAAATATGGTGAATGAGCTTG
TCCCGTTTGGATAAAATCTTCTTGAAGCTGTTGCCATTGCTCAGGATCACAGTGCTTTGG
TGTTTCAGTAAAACAACGCTGAATAAATCCTAAAGTACTGTTACGAACTAACTGCGCATA
AATACGTAAACGATGAGGCTCTACACCCTGAAGCAAAGCGCAATCTTTTGTTCTTATTGC
ATTGGCAAAAGCTCGTTGTGTTTGTGCAAGAGCAGTCTGTTTATCGGCCATTTTTTCCTC
TACTTAGCGTATTGTCGTTGTAACCGAGCGATATGTTCCACCTCAGCATAAAGTTCCATA
AACGGTGGAAAATTAAAATCACGTTCTAATAATGTTGGCGGAATATGGGGTAAACGTTGA
TAAGTGTAAGCAAGCAAATCCCATACAGAACCTTTAACCTTCTCTCCGTGAGTGTCAATT
AACAATTGCGGTAAATGACGAAATTCACCTTGAACTTTATTAAAGACTTCCTCACCTGTA
TTTACTTCGGGTAACACCTCTTGTTCTTCATTGTGTCCTGCAATATGGATATAACTTACC
CTTTTATGATCCACTTGATCGATAAATTGATAAGGGTCTAACAAACCATGATTGACCCCA
TTTACATGAATATTGTTTACATCAAGATGAATGTCACAATCTGCTTCTTGAGCAATCGCA
TTTAGAAACTCGACTTCATTCATGGTGCTAGTGGGTGAATGTAAATAATATGAGGTATTT
TCAAGTGCAATTTTTAAACCTAAATAATCTTGGACTTCACGAATACGTTGTGCCGTATGC
AATACAGCTTCATCAGTAAAAGGCATAGGTAATAAATCATATAAATGCCCTTCACATTCG
CAATAGCTCAAATGTTCTGAAAAAAATGTTGATCCATATTGCTTCATCAATATTTTAATT
GACTTTAATAACTCCTTATCAAGAGGTGCTTGCCCCCCTAAAGAAAGAGATAAACCATGT
ACCGCAACAGGAAAACGTTCCGCAACCTGGTCAAATTGATAGCGAGCTGAACCACCCATC
TTGACCCAATTTTCAGGAGCAATTTCAATGAATTGAACCGCACTTTGTGTAGGTAATTGT
AAAAAACCATTGGCAAGATCACGGCGATAGCCCAAGCCTGAACCCACTAACATCATCATT
CCTTATAATTCAATTTTATTCAAAAATAGTGAAATGGTAGGTTAACCCCACCATTATTTT
CCCATCATTTACTTCCGCATTTACCTTCGCCACATTTGCCTTCTGCTGTTTTTGTAGCTG
GCATTTTAGTCGCTTCAGCACCGCACTTACCTTCCCCACATTTCCCTTCAGTCGCTTTAG
TTTTGACACACTTTTCACCTTGCATTTCCACACAAGTTTCTGCTGTCTTATCAGTTTGAG
CTTGAGCTGAAACTGCCATTGATAATGCACCTGCAAGTGCCATTAATGTTGTTTTTTTCA
TTGAGATCACCTTTATAATGATTAACAAAATTTCAACCAAGTTAGTTTAGCTGAAAACCT
TTTCTGTAGCCAAAAATCCACAGAAACCATACCTGCACCTTGAAACATCAAAGGCGCTAA
AATTACTAGGTAAACCAGTGCCATCTTGTAACCATTTTGGCAGACGTTATACCCCATACC
AGAATGTACTGCATACCAAGCTACGATAGTGAGTACAGATAAACCTAAAGCACTAAAGCG
AGTAAATAGCCCTACTACTAATAACAGTGGGAATAACAATTCTGCTCCCATAGCAAATGC
CCAGTTTATTTCAGAAGGTAGTAAATAAAATGGAAACGGAAACTGCTCTTGAATATCAGC
AAACCAATTTTGCCCATACCATTTTTCTAACCCTGCTTCAAAAAATTCATAAGCAACAAA
TAAACGTAAGCCTAGTAAACCAAATCCTACCAATACATTTTTAATCATAATGTCCCTTTT
GTTTTGTGGTTTTATTGATTAGGCGAAGATAACAGAGATTTCTGACAAAATATTTTTAGA
TATTTAGGGAATATAGTCTTTATATGTGAAAAGTCAGTTTGGAGTATGGGTAAAACTTAG
TTTACTGTGTTTGAATTTCTTACATAAATCTAAAATTATTTCGTTGCAAATGAAATTTTA
CTGTATATAATATCATAAATTTCTGTATATAAAGACAGTGAGGAACTTATGAAACGTCAG
CACCTAACGGCTCGTCAGCAAGAAATCTTTGAATTTGTAAAAAATCATATTGAAAGTACG
GGGATGCCGCCAACTCGTGTAGAAATTGCACGCGAAATAGGGTTTAAATCGCCAAATGCC
GCAGAAGAACATCTTAAAGCTCTTGCTCGTAAAGGCTATATTGAAATGCTTTCAGGAACT
TCGCGTGGGATCCGTATTTTAGTGGAAGATGAAGCCGCAAATGATGAAGAGGGTTTGCCT
TTAATTGGTAAAGTTGCAGCAGGTACGCCGATTGAGGCGATTGAACATATTGAAAAACAT
TATCCTGTGAATGGAGCAATGTTTTCACCAGCCGCTGATTACCTTCTTAAGGTGAATGGG
AACTCAATGGAGAAAATTGGCATCTTAGATGGTGATTTACTCGCAGTGCATAAAACCAAA
TCTGTTCGTAATGGGCAAGTGGTTGTCGCTCGTGTTGATGATGAAGTGACCGTCAAACGC
TTAGAGAAAAAAGGTGACTTAATCTATTTACACCCAGAAAATGATGAATTAGAGCCGATT
ATCATCGATCCTCGTCAATCTTATATTGAAATCGAAGGCATTGCTGTCGGCGTTATTCGT
AGCAACGCTTGGATGTAATCCTTCAGATTTCGATTGAAAAAATGTTCAGAAAAATCCAAA
ATAACGCCTTTCAAATTTTGACTTTACGAAGAGATTATTTATGAATTTAGCAGAATTTCA
TCAAGCGATTGAACAAGTGTGGGAACATATTGAAGAACAACTTGAAGAACAAGGTTGCGA
TGTCGATTGTGAAACACAAGGGGCGGTTTTTACCATTACTTTTGATGATGATTCACAAAT
TGTCATTAACAAGCAAGAAGCAATGCTTGAACTCTGGCTGGCAAGCAAATTAGGTGGTTA
TCACTTTGCTTACCGTGATGGCGATTGGGTCAGTGCGGAAGGGCGTTCATTTTGGACACA
TTTAGAAGAGGCTGTCGCTCGTCACGGCGAAACGATCTCTTTTAGCTAATGTCAGTTACA
CCGCTTGCCAAAGCTGAAACGGTTTTACATAACGTTTTCGGCTACCAATCTTTCCGACAA
GGTCAATCAGAAGTGATTGAAGCGATCTTGTCGGGTAAAGATTGCTTGGTGATTATGACA
ACAGGGGGAGGAAAATCCCTTTGTTATCAAGTGCCAGCCCTCTGTTTTGAAGGCATAACT
CTCGTGATCTCACCTTTGATTTCGCTAATGAAAGATCAGGTAGATCAACTGCTTATCAAT
GGTGTTGAAGCTGGCTATATTAATTCCACTCAAACTATTGAAGAACAGCAAGCGGTTGAA
CAAAAAGCGATTTCAGGACAACTCAAGCTACTTTACCTTTCACCCGAAAAGGTAATGACA
TCCAATTTTTTCCAATTTATCTCATTGTGCAAAATTAGCCTGATTGCGGTCGATGAAGCA
CATTGCGTATCTCAATGGGGACACGATTTTCGCCCTGAATACACCTTGTTAGGCGGTTTG
CGAAAAACTTTCCCAAACATACCGCTTGTTGCGCTGACTGCAACAGCAGATCCGACAACC
CGTTTTGATATTATTCATCATCTTAAGCTAGAAGATCCCCACACTTATTTAGGAAGTTTT
GATCGTCCTAACATTCGCTATACGGTGCAAGAAAAATTTAAACCTGTGGATCAACTGATC
AAATTTATCAGTAGTCAGCAAGGAAAAAGTGGTATTGTTTATTGTAATAGCCGTAAAAAA
GTTGAAGAACTCACGGAAAAACTTTCTTCTCACCGTTTTTCTGTAATGGGCTATCACGCA
GGAATGACGGTACAACAACGGGAAACCGTTCAAAATGCGTTTCAACGAGATAATATTCAA
ATTGTCGTTGCTACTGTTGCCTTTGGAATGGGAATCAACAAATCCAATGTGCGTTTTGTT
GTGCATTTTGATCTGCCAAGAAGCATTGAAGCCTATTATCAAGAAACAGGGCGAGCAGGG
CGAGATGATCTTCCTGCGGAAGCGGTGTTATTTTACGATCCTGCGGATTATGGTTGGCTA
CACAAGGTATTATTAGAAAAACCAGAAAGTGAACAACGTCAAATTGAGCAACATAAATTG
CAAGCCATTGGGGCTTTTGCCGAATCACAAACTTGCCGTCGCCTTGTGTTACTCAACTAT
TTTGGTGAAACACGCCAAGTTGCTTGTCAAAATTGTGACATTTGCCTTGATCCACCGAAA
AAGTATGATGGCTTAGTTGATGCCCAAAAAGTGATGTCCGTTATTTACCGCACAGGACAA
CGCTTCGGCTTACATCATATTATTGCAGTTCTTCGGGGCTTAAATCAGCAAAAAATCCGT
GAATATCAACACGACACTCTATCTGTCTATGGGATTGGCAAGGATAAATCTCAAGAATAT
TGGATTAGCGTAACTCGCCAGCTCATTCATCTTGGCTTTATTCGCCAAAACATTGTTAAT
CATTCTGCCCTACAACTCACAGAACAAGCTCGCCCCATTTTACGCGGTGAAACAGCCTTG
GCACTGGCTTCCCCACGTTTAAGTTTTTCGGCAACAGCTTATGTGCAGAAACAGCAAGCT
AGCAAGCGGTATGATAAAGATCTTTTTGCCCGTTTACGCTTTTTACGCAAACAGATTGCC
GATAAGGAAAATATTCCCCCTTACGTCGTTTTCAATGACGCTACCCTGCAAGAAATGGCA
GAATTTATGCCAACGACGGCAGATGAAATGCTTTCCATTAATGGGGTAGGTGAGAGAAAA
CTGGAGAGGTTTGGAGAGGCGTTTTTAGGACTTATTAGAGAGCATTTATATCATATAGAA
AGTATTGTTTGTGATTAACTTTAGGGGCTGTATTAGATTAGCCCTAAAGTTAAAATCAAA
CTCTTGCTTCACATATTACGATACTATAGTCGTAAAATATCCAATTAACTCGTCCTCACT
CAAAATTTTCACTCCCAATTCCTGTGCTTTTGCCAATTTTGAACCAGCCTTTTCCCCTGC
AATCAAATAATCCGTTTTACTTGATACACTGCCAGATACTTTACAACCCAATTGCTGTAA
TAAGGCTTTTGCTTGATCACGGGTGAGCTGTGTTAATGTCCCTGTTAGTACCACTGTTTT
ATCTTTTAATGGATTGTCAGCAATCTCTTGTTGCACCACATCTTGCCACTTCACCCCTTG
AGCAATCAAATCTTCCACCACTTCAACATTATGTGGTTCTTGCCAGAATTGGAATAGACG
GTTTGCCACCACTTCCCCAACATCTTGTACCTGTTTTAGTGTGTCTAAATCCGCTTGGCG
AATCGCATCAAGCGTACCAAAGTGATTTGCGAGATTTTGTGCGGTAGATTCTCCGACATC
TCGAATCCCCAAAGCAAATAAGAAGCGGGCAAGGGTTGTATTTTTCGCCTTTTCGATACT
TTGTAGTGCGTTATTGGCAGATTTTTCTCCCATTCGCTCTAAACGCATTAAGGTGGTGTG
ATCGAGTTTAAACAGATCTGCCGGGGTATGGATCAGCTCACGTTCCATCAGTTGTTCAAT
CAGTTTTTCACCCACGCCGTCAATATCCATTGCTTTGCGTGAAACGAAATGCTTTAACGC
CTCTTTACGTTGGGCTCCGCAGAATAATCCCCCAGTACAACGAGCAACAGCTTCGCCCTC
AACACGTACTACAGCTGAGTTACACACAGGACAAGCGGTTGGAAAAGCAATTTTTTTTGC
ATTGTCAGGACGACGTTCAGCCACAACGCCCACAATTTGCGGAATAACATCACCTGCTCG
GCGGATAATCACGGTATCCCCAATTGCGATCCCTAAACGCTCAATCTCATCACCGTTATG
TAAGGTAGCATTGCTCACTGTTACCCCAGCTACAAAGACGGGCTCTAATTTTGCCACTGG
GGTAATTGCCCCTGTTCTGCCGACCTGAAATTCAACATCGTTCAGAATCGTCATCTCTTC
TTGTGCAGGGAATTTGTAAGCAATTGCCCAACGAGGTGCTTTTGAGATAAAGCCAAGCTG
TTCTTGCAATGTAATCTCATTGACTTTCAACACCGTGCCGTCAATGTCGTAACCCAGCGA
ACTACGTTTGGCTTGGATTTTTTGATAAAACGCAGTCAAGGCTTGAGAACCTGTTGCTAA
GGTAATTTCAGCATTGACAGGAATCCCCAAGGTTTTTAACCACTGCAAGCGGTCAAAATG
TGTCGTTGGGAGTTCATCATCACTTTCATAAACCCCAATGTTATAGGCATTCAACATTAA
CGGACGTTGGCTAGTGATTTTCGGATCGAGCTGACGAAGTGAACCTGCCGCTGCATTACG
AGGATTAGCAAAGGTCTTCTCACCTTTTGCCAGTGCTTTTTCATTTAACTGCTCAAATCC
TTGCTGTGGCATAAAAACTTCACCACGCACTTCTAAACGATGCGGAGGATTATTGGTTTT
CAGTTTTAACGGAATATTGCGGATCGTGCGGATATTGGCGGTAATATCTTCCCCTGTTGT
TCCGTCGCCACGGGTTGCAGCTTGAGTTAGTACTCCATAAACATAAAGAATACTCACCGC
TAAGCCATCAAGTTTAGGCTCACAACAAAATTCAATTTGATTACTGTTGATCGCAATACG
ATCTTCAATACGACGCAAAAAGCCTGTGAGGTCATCATCTGAAAAGGCGTTATCCAGAGA
AAGCATTGGAATTTCGTGGGTAATTTGAGCAAAACCATCTAACGGCTTAGCACCAACCCG
TTGTGTCGGTGAATCGGACGTGATTAATTCAGGATATTGCCATTCCAGATTTTTTAACTC
GTTCATCAAGCGATCATATTCTGCATCGGGTACAAGCGGATTATCTAAAACGTGGTAGTG
GTATTCATATTCACGCAATTTTTCACGCAAATGTTCAAGTTGGGTTTCAATAGAGTGTGG
CATCTGTAAATTTCTCGATAAAAAAGACCGCTTGCAAGCGGTCATATTTAAACAGTGTAT
TGCAAATTAGTTGGCTACTCGCAGTAGATAATTTTGGCGAGATTCATCGTTAAAAATTTG
ATGTTGTTCATCTAAGACAAAACCGCCGACAGATTGAGCAAAGCTCTCTACGGTACGAAT
CATTAATTTTAAATTAGCTAGATCATTACCTACTGAAGGTAGGTGCATAAAGAATACTAA
TCCCACGGTAGAAAACTGTTCCATTCTTGCTAAATCAAAGACTCCTGGTTGCATCATATT
CGCCACGCTGAACAATACAGGACTTGCAGGATTATCTAAATGACGGTGGAAGATCTGATA
TTCACCAAAATGAAAACCTAACATTTCTAAATTTTGTACAATGGCATTACCTTGAAATTG
AACGCCTTCTGGTGCAACAACATACAAAGTGATTATATTATGCTCCGTAGTTTGTTCTAT
TGTTTCAACTTGCTCTACTTGGACAGTCTGTTCTTGTATCTGATTTTGTTGATATGCTTC
AGATGGAGATTCTGGCATAGACTCTTGATATAGAGGTTGAGATATTTCTTGAGTTTGTAA
ACTAATACGAATATTTTTGACACTATTCTCAACTTCTTGCTGAGATTGAATAAAATCAGC
AGGTGTTTCAGTATTGAATGGTTGCTGAGCTACGACACCTTGAGGATTTAGCGTTGTTGG
AATATCTGCTGTAATTTCATTGCTAATTGGAGACGAAGGTGGACGAGTAGAAAAGGTATT
TGAAAAAATACGAGATTTTTCTCTGCGTGCAGACCAAATACTGTATCCAATTAAAACAGC
GATTAATAATCCTGCTAAAATAAAGAAAAGAATATGAGTTTCCATTTTGCCCTCTTTAGC
TCATAAAATCATCAAAATTGAAATTTAACACTTTGTGAAAATGTACGCATAGCTTACCAT
ATTTCTTTTAAAAAATTGAATAGAAAGGTTAATATGTTGTCGTTCTTTTCTTCTTTTGAT
TCTGAAATTAAAGCAGGTTTTCATTATTTTATTTATGGTTGGCGTTTAATGTTACAACGT
CAGTTAATGCCATTTATTATTTTTCCTGTGATTATCAATGCAGTGTTGATGATTAGCCTA
ATTTGGCTCTTTTTTGCCAATGTAGGAGGAATGTTAGATTCGCTATTGCCATCGTGGTTA
GAATGGTTGAGCTTTATTCTTATTCCATTAGCTTTTTTAATGATTTTAGTCGCTTTCTAC
TTTGCTTTTACCACTTTAGCGAATTTTATTGCTGCCCCATTTAATGCGTTACTCGCAGAA
AAAGTTGAGCAACAACTCACGGGGAAAAATCTCATGGAAATGAGTTTTAATGAAATGCTA
AAAGATATACCTCGTATGCTCAAACGTGAGTGGCAAAAAATGTGGTATAGCATTCCGCGT
TTGGTTGCCTTATTTTTATTAGGTTTTATACCTGTTTTAGGGCAGACTATTATCCCTATC
TTGGCATTTATTTTCGGGGCTTGGTTAATTGCAATTCAATATTGCGATTACCCTTTTGAT
AACCATAAAATTCAATTTCAACGTATGCGAAATGCATTAGCACAATATCGTACAATGAAT
TTTACTTTTGGGGCTTTGGTAAGTATTTTTACGATGTTGCCATTTATTAACTTGGTGGTA
ATGCCTGTTGCGGTGTGTGGTGCTACAGCAATGTGGGTTAATGAGTACAAAAGAGCTCTG
CATGATTAACAGAAAGCCGACATTAACAGAGGAACTAATCTTATAAAGCAGTGCGTATGT
TTTCTTCTCCCAAAAGACTAGTTAAGGGAGAGGAAACTTTAAGCATAGACTCGGCACTTA
GCTATTCTAATTCTGGCTGCTTTCTTCCGAACCTGACCAAGTAAATTAAAGACTACTGCG
AGAAGCCCAAAGTTTCCTCATAGAAAGACATCTACATTTATACTGTAGATGTCCTAATTA
TATGAGCTTATCTCAAAGAAGACAAGAAAAATGTCTATTATAAATAGCTATTTCTTACAG
GGAATAGCTGTTCAACAAGACTTTAACTTATAAATTAATCACCGCAAAAATCACTAATAC
ACTATAAAGTGCAGATAAACCATAGAAAATCCAACCGCCTGCAGGAACGTGTACTTTAAA
ATCGTGCAAGCCTAGGTGGATACGGTGCATACCACACCACATTGGGAATATTAGTAATGC
TAGAATAGCGAGTTTACCGATCCAAGTGTGTGCGAATGCAATGATATTATCTGGTGTAAT
TAGTCCAAATGGCAGTAAGAAACCTAAGATTAATACAAGCACAGGGAAGAAGATTGCACT
GATCGCACCGCCAGCACCGAAAAGTAGCCATACTGCAGGTTCATTTGAACGTGGAGGATT
AAGTTTATCCATTTTTATGCTCTCCCTATACCAAGATTAAAGCTAAAAGGCTTACGAAAG
CAGTAATACCCCAAAATACGCGAGAAACGAGTTTAACGTCAATACGTTCATTTTTCACGA
TAACGTTCATCATTTGAGGTGCCATACCGAAGAAGGTAAAGCTGTTTAGTAATACTGCAC
CTAGAGTGATGATGTTTAAGATCACTACCACTGGGTTTTGTAAGAAACCGACAAAAGTGG
TTGCAAAGGTGCCATTACCTAAACAGACTAGACCATAAAATAGCACTAAACAGAACCAAA
CTGTTGGTACAGAGGTGCTTTCACGCAAAACGTAGAATTTGTAAAAATCTAACGCTTTCC
ACCAAGTTGGTTTCACTTCACGCACATATTTTTTGCGTTTACTTGCTGTTGTTGTCATTT
TACTCTCTCCTTACTTTTGCGGTTTTAACATTGCAAAGATATAATCTTTAGCACTTTCGA
TCTTACCTTGGTTTACCGCAGAGGCTGGACCAACGTGCTTCGGACAAACTTCAGAGCAGT
AGCCGACGAATGTACAGCTCCATACACCGTTTTTGCCGTTGATAATTTTCATACGTTCCG
CTTTACCATTATCACGGTTATCTAGGTTGTAACGGTGAGCTAAGGTTAATGCTGCTGGGC
CTACAAATTCAGGGTTTAAGCCAAATTGTGGGCAAGCGGCATAACATAAACCACAGTTGA
TACACATTGAGAATGTACGGTATTTCTCAAGTTGTGCTGGGGTTTGTTTGGTACGGCTTT
TCGCAAGCTCTGCTGATGGGTGTGGTTTGCCATCAAGTTCAGGTGCTTTGTTGTCAATAA
TGTATGGTTTGATACTTTCTAAACTTTCGATGAAGTGGCTTAAATCAACCACTAAATCAC
GTTCAATCGGGAAGTTTGCAAGCGGTTCAATTCGCATGTAACCGCTGTAATCACGTAAGA
ACGTTTTACATGCCAGTTTTGGTTTGCCATTGACCATCATGCCGCAAGAGCCGCAGATCG
CCATACGGCAAGACCAACGATATGAAAGCTCTGGCTCTAATTCATCTTTGATATAACCAA
GTGCATCAAGTAACGAAGTTTGGCTATCGTAAGGCACTTCATATTTTGATAAGTACGGTT
CGTTATCTTGTTCAGGGTTATAACGAAGTACTTCTACCGTCATTTTACTTAGGTTAGTCA
TCTTCTGTTACTCCTTTTTCGCTGCTGCTTCTTGTGCTTCCGCTTCTGCACCATAAACAC
GTTTAGCAGGTTGTGATTTGGTAATTTTCACGTCGCTGTATTTGATTGTTGGTGCGCCAT
CTGCATTGTAGAATGCAAGGGTGTGTTTTAAGTAGTTCACATCATCACGTTCAACATAGT
CTAAACGTTGGTGTGCACCACGAGACTCTTTACGTTCTACTGCAGAAGATGAGATAGATT
GTGCTACATCAAGGATATAACCAAGTTCAATTTTGTAGAGCAAGTCTGTGTTGAATACAC
TTGAGCTGTCTTTTACTTTGATACGTTTATAACGCTCTTTTAACTCTGCAATTTTCGCTA
CGGTTTTTTCCATACTTTCTTGAGTACGATAAATACCACAACCCTCTTCCATTGAATCCC
CCATTTCGTTACGGATTTGTGACCAAGACTCTTCACCCTCTTGGCGTGCTAAAGCATAAA
CACGTTCTAAGACGTCTTTTGCTTGAGCGTCAATTACGGCTTGATTACGAGCGGTCGCTT
CAACAGCACGTTTTGCAGCCATTTCACCTGCAACTTTACCGAATACCACAAGTTCTGCTA
ATGAGTTAGAACCTAAGCGGTTTGCGCCGTGTAAACCAGAAGATGCACATTCGCCCACTG
CAAATAAGCCTTCGATACAGGTTTCTGCGTGCTGATCAACTTCAATACCACCCATTGTAT
AGTGAACAACTGGACGAACTGGAATTGGTGCTTTCGCTGGATCTACGCCTTCGTAGGCTT
GTGCTAATTCACAGATAAATGGCAGACGTTCGTGTAAATATTTTTCCCCTAAGTGACGTA
AGTCGAGGTGAACTACATCAACCCCTTTCGCGGTTTTTAAGGTGTTACCTTTACGCCACT
CTTGCCAGAATGCTTGGGAAACTTTATCACGAGGGCCTAATTCCATATATTTATTTTCTG
GTTTGCCAACTGGAGTTTCTGGGCCTAGACCATAATCTTGTAAGTAACGATAACCATCTT
TATTGACTAAGATACCGCCTTCACCACGACAGCCTTCGGTCATTAAGATACCTGTGTTTG
GTAAGCCTGTTGGGTGATATTGTACAAATTCCATATCACGAAGTGGCACGCCGTGACGAT
AAGCCATTGATAAACCGTCACCTGTTACGATACCGCCGTTGGTGTTGAAACGATAAGCAC
GGCAACCACCACCTGTTGCGATAACTACCGCATTTGCATTGATCTGAACAAAAGTTCCTT
CCATCATATTCATTGCAACACAGCCACGCGCTTGACCATCATCAACGAGAATATCCACGA
CAAAATGCTCATCAAAACGGATAATTTGCGGATATTTGATTGAGGTTTGGAATAGGGTAT
GCAATAAGTGGAAACCTGTTTTATCGGCTGCGAACCAAGTACGTTCAATTTTCATACCAC
CGAAACGACGAACGTTCACATCACCATCAGCTTTACGGCTCCACGGACAGCCCCAACGCT
CTAATTGCGTCATTTCAACCGGGGAATGCTCAACGAAATACTCCACCACGTCTTGTTCAC
AAAGCCAGTCACCTCCTGCCACAGTATCGTGGAAGTGTTTATCGTAAGAGTCTTCCTCTT
TAGCGACTGCCGCCGCCCCACCTTCTGCAGCAACCGTATGGCTACGCATAGGATAAACTT
TTGAAATTAATGCAATTTTCAAATTCGGGTTAGCTTCTGCTGCTGCGATTGCGGCTCTTA
AACCACCGCCACCTGCACCCACAATTGCAACATCTACATTGACAGTTTGCACGATTTCCT
CCTTGGGAAAGTAAAGTATATAAACCTAATATGGAAGCATTTTGCCATTAATTTGGATAT
TTTATAATGAATTTTTACAATTTTGTAACACAAAAAAAATAGTTTTGTGATCTATCTCAA
AAAATAATTTTCAGAATGCTATGTAGTGATAATTAATCTCATTAAGTAGGTGATTTTTAA
GGATATTTGAGCATTTAATACGGAAATATCTTTCACTTTATTCTCAGATTTTCGTTTGAT
TTTTAGCATTTCATCTACATAATGATGTTGTGTAATTGATAGCGTTCTAAAATGGAAGAG
GATATACCAATGCAATATTTAAATGAGTATATTCTTCAAAAGTGAGCTTAAAGCCTTGTA
CTATAAGGCTTTAGCCCACTTTTTACCAACACTTTTGTCTACTATGCAAAATATCCTATC
TAAATCACCGCTTTCATTAGATTTCCGCCTATTATTTCTAACTTTTATTGATAAACGTTG
AAAAATTCTTGTTATTTTATTCTTAGTTTTGTGTAACTCTTGTTTTTTTTTTTTTTTTTT
TACAATGGGGTGGGGGAAAGGTATTTTTGAGATTTCCCCACTTGTGGGGGAAGTAGCTTG
TAGGGTGGGTCTTGACCCACCATGTAGCCGTAACATATTGATTTTATTGGTGGGTTAAAA
CCCACCCTACAATATTCAATCCATCTAATATATGG
>H61 Scaffold4
CGTTGGTTAGACGCAATGAAAAATGGGACGCTACACGCTACTTATCCACAGAATCTGTGG
GTCAAAATTGAATAACTTTTTTGTGTGTAAACACAGTTGCTACAATACCATCGAATGTAG
CGACGCCACGCTCGGCGCCCTAAAACAAGCGGTCAAATTCATTCAAAATGTTACAAATAA
CTAAGATCTAAAACCCAATCACTCTTTCCTAGATTTATTCGGTTTTATATCTTTCAAGCG
AGGTGAACTATGCCTTTCCAAATCGGCGAAAAGGATTTCCTACTCAACGGAAAACCGTTC
AAAATTCTGTCAGGTGCAGTACATTATTTTCGTATCGTACCAGAATACTGGTACAAAACG
CTCTATAACTTAAAGGCAATGGGGTGTAACACGGTTGAAACCTATGTGCCGTGGAACTTA
CATCAGCCACAGCCTGATCAATTTAACTTCAGCAAGCGGGCGGATTTAGTCAAATTTTTG
CAAACAGCAAAAGATCTAGGGCTGTACGTTATTCTTCGCCCAACACCTTATATCTGTGCG
GAATGGGAGTTTGGCGGATTGCCTGCGTGGTTGCTCAATATTCCAAATATCCGCTTACGC
CAAAACGATCCGCTGTTTATCGCTGAAATCGACCGCTATTTTCAAGAACTGCTTCCACGC
ATTGCCCCTTACCAAATTACCCAAGGCGGTAATATCCTAATGATGCAAATCGAGAACGAA
TACGGCTCGTTCGGCAATGATAAAAACTACCTAAGAGCTATTCGGGCGTTGATGTTAATT
CACGGGGTGAACGTACCGCTTTTCACGTCAGACGGTGCGTGGCAGAACGCCTTAGAAGCA
GGGGCGTTGATCGAAGATGATATTTTGCCGACGGGGAACTTCGGCTCTCGTTCCAATGAA
AATTTAGATGAGTTGCAACGTTATATTGATAAGCATGGCAAATCTTACCCGTTGATGTGT
ATGGAATTTTGGGACGGTTGGTTTAACCGTTGGAAAGAGCCTGTGATCCGCCGTGATGCT
CAAGATTTAGCGGACTGCACCAAAGAGTTACTCGAACGGGCGAGTATCAATTTCTATATG
TTCCAAGGCGGAACGAATTTTGGCTTTTGGAACGGCTGTTCCGCACGGTTAGACACCGAT
TTACCGCAAGTAACCAGCTACGACTATGATGCCCCTGTTCACGAATGGGGTGAACCGTCA
GAGAAATTCTACCTGCTACAAAAAGTGTTAGGGCAGTACCCTGATGCCAGCCCGATTGTC
GATCCGATTTTGCCAAATATCACTGCTTACCCACCGCTTGCAGTGCAAAATGAAGTGTCG
CTGTTTGGTACTTTAGACACAATCAGCGAATGCTACGAAAGTCCGTTCACTCAAACAATG
GAACAGCTAGGGCATTACTACGGTTATCTGCTTTATCGAGCCAAACCGATGGCATACAGC
GGTGAGATCAAGCTGAGAATTTACCAAGGCAGAGATCGTATCCAGATTTTCAACGATAAA
CAAAAAGTCGCCACCCAGTACCAACACGAGATCGGCAATGAAGTGATGTTACAGACACCC
AATGGCGAGTTCCAACTTGATCTGTTAGTGGAAAATATGGGGCGAGTGAATTACGGCGGT
AAGCTACTTGCACCGACACAACATAAAGGGATCGGTGCAGGGGCTGTGCTTGATCTGCAT
TTCCACACAGGCTGGCAACATTATGCGATTGATTTTGACCGCTTGGAAGAGATTGATTTT
GATGGCGAAAAAGATAGCCAAACGCCTTCGTTCTATCAATTTAAGTTACACCTAGACCAA
GAACCGCAAGATACCTTTATTGATACCCGTGAGTTCGGCAAGGGGGTAATTGTGGTAAAT
GGTGAGAATTTAGGGCGTTACTGGAATGAAGGCCCAACGTGTTATCTTTATCTGCCTGCA
CCGTTACTGCACAAAGGCGAGAATGAGATTATCGTCTTTGAAACGGAAGGGGTGAAGATC
GATAGCTTAACATTTAGCGATAAGCCGATTTATAAAGAGTTGAATACGAAGAATTTATAA
GGACAACACACCCCGAATATCGTCAAACTTCCCCCTTTGAAAAAGGGGGATTGAGGGGGA
TTTAAAGATCTAAACAGTTAATCGCACTATCTTAAAATCCCCCCTAGCCCCCCTTTTTCA
AAGGGGGGAATAAAAAATTCAAAACTACCAAAAGGAGCAACTATGAGCTTAATTTTAATC
AGTCACGGAGAGTTTGCGGAAGGCTTACTGGATACTGCCGAAATGATTTTAGGCAAAATC
GACAATGCTCAAACCGTCTGCTTATATCCACACGAAGGCAGTGAAGATTTCCAAGTGAAA
TTTGAGCAAGCACTGGCGAATGCCAGCGGTGAGATTGTTGTTTTTTGCGACATTATGGGC
GGCACGCCGTGTAATGTGGCAATGCGTTACTTGCCGAAATTATCAGGGTTATATAGCGGA
ATGAATTTACCGATGGTGATTAGCTATGTGAGTGAAGAAGGCACGGACGGCTTACTGGAA
AATGCCAAAGAACAAATTCACGATGTGGCTCAACAACTTAAAAACTTAGCGTTAGGCGAT
GATGAATAGGAGTAGTAGTATGTCTAAACAAGATTTAATGAAAAAACTTTGCACCAAAGA
GGGCATTATTGCTGCTCTTGCGATTGACCAACGTGGTGCGTTACGCCGAATGATGGGCGA
TGATATTACCGCTCAACAGGTCAGCGAATTTAAAACTTTGATTTCTCAAGAATTAACCCC
CTATGCGTCGTCGATCTTGCTTGATCCAGAATTTGGCTGGGCGGCTTCAGAGAAACGTGA
TGCAAATTGCGGATTAATTATGGCATACGAAAAAACAGGCTACGATAAAAGTATTGCCGG
ACATTTTCCTGATTTGATCAATGATGCTTCTGTTCATCGCTTAAAAGAAAAAGGCACACA
AGCGGTTAAATTATTGATCTATTTTGACATTGATGAACCGCACGAAATCAACGACCGCAA
AGCCGCTTTTGTTGAACGTGTGGCTTCTGAGTGTAATGCAGAACAAATTCCGCTGTTCTT
AGAGATCTTGACCTACGACGGTTCAAACGAAGATAAAGTCTATAACGCCAAAGTCAAACC
TTGCAAAGTAATCGAAGCGATGAAGTTCTTTGCGGATAAACGTTTTGGGGTAGATGTCTT
GAAAGTGGAAGTGCCTGTGGTGATGAGTTATGTGGAAGGCTTTACTGACGGTGAGGTGCT
TTACAGTCAAGCAGAAGCCGCTGCATTCTTCAAAGCACAAAGCGAAGCAACAGATCTGCC
GTTTATTTTCTTAAGTGCAGGCGTTTCAGCCAAACTGTTCCAACAAACCCTTGAATTTGC
TCACCAAGCAGGCAGTCAATTTAACGGCGTACTGTGCGGACGTGCCACTTGGGCAGGCGG
TGCAGAAGCCTATAAAGCCGAAGGTGTTGAAGCCGCTCGCCAGTGGCTTAAAACACAGGG
TAAACAGAATATCAGTGAGTTGCTCGAAGTGTTAGAACGCACGGCAACGCCGATTAAGTA
AAAAAGTAAATTGCCCCTTTTGAGTATAGAAAGGGGCAATCTATTTTAAACGTGAGGTTT
ACATTCAGGTAGTGTACCTTCAATTTCAAAGAGTACATCACCATCTTTAAAGAAGACATA
GCCCCCATTTTTCATTTTTGTCCAGTTCTCATTTTTTGTGAGAGGCTGGGTTGTAATAAT
GGTGACTTTATCACTTTCTTCCGTATATTCACGGAAATCAATCATTACATCATCATCACG
CAATGCCGTGCCGAATGGGGCTTTGCGACAGATATAATGTAAGTTTGTTGAGCAACGTGC
GATCATCCAGTGCCCATTGGAAAGAATAAAATTAAATACGCCGTGTTTAGCGATTTCACT
GGCAAAATCTACAATTGCGTCAAAAATCTCTTTTTCACTTGGTTTTTGTGGAAAACGTTG
TTTTAAGCTGGCAACTATACAGCAAAATGCGGCTTCAGAGTCCGTTGAGCCTATAGGCTG
ATAGTGATTATTCGGGCAAACTTTGACATCAACCGTGCCGTTGTGGGCGAATACCCAGTT
TTCACCCCAAATTTCGCGGATAAATGGGTGGGTATTTTCTAAATTGACATCGCCACAGGT
TGCTTTACGGATATGGGCGATAACGTTAAAGGATTTAATTCGATATTGACTGACGAGATC
TGCCATTGGTGATGAGGCACCTGGGCGATTGTCTCTAAAAATACGCACACCTTTGCCTTC
AAAAAAGGCAATGCCGAAGCCGTCGGTATGGTGGTCGGTTAAGCCTGCACGCCGTCGAAA
TCCTTCAAACGAGAAAGTAATATCGGTCGGCGTATTACAATTCATTCCTAATAATTGACA
CATAATTTACTTCTTTATTTACTTCAAAAAAATATAAAAATCCCACCGCTTGTTATCATT
AACAAGCGGTGGGATTTAAGCGAAATTTGACAAAAAATTCAATAGGAAAATTATATTTTA
TTGATCTTAATTCGCCTCTTTTTTAATTAATGAGAGTAAAAAGAGTGTTCCTGCACAAAC
AACCACTGAAGGTCCTGCTGGTGTATCTTTGAGGGCGGAGAGTAATAGTCCGCCACTGAC
CGATAATATGCTTAATCCGATGGCGTAAATAACCATTGTTTCAGGTGTTTTGGCAAAGCG
TCTTGCGGTTGCAGAGGGGATAATCAGTAGTGAGGTGATGATTAAAGCCCCGACAAATTT
CATACTTAATGCAATGCTTAATGCGGTAAGCAACATTAATAAGAGGCGTAGGCGTGCGAC
ATTTAGGCCTTCAATTTGAGCTAATTCAGGGCTGACTGTGATGGCGAGTAGCTTTTTCCA
ATACAGAGCCAGTAGTGTCGCAATGCCGATAACCCCAATGCCGATAAAGAGTACGTCGTT
AAAACCAATTGCAAGAAGATCACCAAATAGGTAGGACATTAAATCAACACGAACATTGTC
TAATAGGCTGATGGTGATAACGCCTAAGGATAAACTGCAATGGGCGATAATGCCTAATAG
GGTATCGACTGAGTGAGTAGAGCGCTGTTCTAACCAGACGAGGCAAAGAGCGAGTATGAC
GGTCATTAGAATAACAGCAATATAGGGATCGATTTGTAGGAAAATTCCTAATGCAACCCC
AAGTAATGCGGAGTGAGAGAGGGTATCACCAAAATATGCCATTTTTCGCCAGACGACAAA
AGCCCCAAGCGGTGCGGTGATGAAGGTTAAAAATACGCCTGCTAACCACGCAGGAAATAA
AATCTCAAACATATTGCCTCAATTAGTGATGTCCGTTACAACGACATACATTGCCTTGTA
AGTCGTGGTGGTGATTATGGTGATGAGAATAAAATGCCACGTTTTTCGCAAATTGATCGC
CAAAGAAGTAGATAAAACTTGGGTCACTTGAAATTTTTTCAGGTGTACCAGCACAGCAGA
TATGGCGATTAACGCATAGCACTTCGTCCGTATTTGCCATTACAATGTTTAAATCGTGAG
AAACCATTAAAATAGCACAGTTTAACCATTCACGAGTTTTATTTAATAGTTGATAGAGTT
CCGTTTGCCCTGTAATATCCACCCCTTGCATTGGTTCATCTAAGACAAGCAGTTGTGGAC
GATCTAAAATTGCACGGGCAAGCAGTACTCGTTGTAACTCACCGCCAGATAATTTTTGCA
TACTATGCTTAGCAAGGTGAGTGATTGCAAATAGGGACAATGCTTCATCTATCAAGGGTT
TAGTGCTGTTAGGCTTGAGATATAGAAATTTTTCAACGGTAATAGGAATAGAGTGATCCA
GATGCAATTTTTGTGGCACATAGCCAATTTTTAGCTGTGGTTGGTGAATAACCTGCCCTG
ATGTTGCTGGCTGTAATTTCAGCAATACTTTTAATAGGGTAGATTTACCCCCCCCATTAG
GACCAACGATAGTTGTGATAGAATTGGGGTAGATGTTTAAATGAATATTTTCAAGGGCAA
CTTGTGTACCAAAATTCACATTAATCGCTTTCAGTTGCACAAGGGGCTTCGTTAAATTGT
GGATCGGCTTAATTTGCTTGATCTGCATAACATTAATAAATTTAAGGATTTAAGGAATTA
AAATTAGCGGATTTTTTTCAGTTTTACAAGAAATCTATGGGAATTTTTTGCCTATTCCTT
TGTCTATAACAAGTTCGCACTAGAAGAAAATTATTTAGGATAGAATTTTGCAACACGTTA
TTTTTGCTAGAGATCGGCGTCGTAAGAAGAATAGAGTAAAGGCATTTGTGTTTTTGGTGA
TTATATTATCTATCTTTATTGGTATCGTTTTAATCTTAAAAAAACAGGGCTCAAATTCTT
CAGAAACGCAAGAAATCCCGATTACGTTGGCTACTCAGTCGTTGCCTGAAGTTTCAACAG
GATTATCTCATGGTGAACCTAAGTACATCAATATTGACTTCACTGCCTCGGCTAAAGAGG
AACAGGAACAAGTAAATGCTGAGCCTGTTGATGAAAATGCAACCTCTTATGAAGATGAAT
TGAGTGATGTTGATGATGAAATAGAAGGGCAACCTAAAGCAGCTGTTCCTGAAAGTGAAA
AATTATCGGAAGAAGCAGAAAATGTATTAGAAGATGTGTTAGATATTGCAGATCAAGCAT
TACGTATCCAAAATCAGTTTAGTTATACCGTAACTCAAGGCGATCAGCTAAAAGATGTAC
TAGAACAGTCAGGATTAACACATGCCACAGCAAAAGCCTTAGAAAAAACCTTTCCACAGT
TAGCCGATCTTAAAGTAGGACAACAATTCTACTGGATTTTAGACAATAACGGTGAGCTAG
AATATATGAACTGGCTCATCTCAGAAAAAGAAGAGAAAATTTTTGAGCGTAAAGCTCAAG
ATCAATTTGCGGTACAAACAATTCAGAAAAAAGGCGTTTGGCAACAAGATGTGATTAAAG
GCACCATTAATGGCAGTTTTAGTGCAAGTTTAAAAGCGGTAGGTTTATCTCAACGTCAAA
TCAATCAGTTAGCTAACGGTCTGCAATGGCAGATTGCCACCAATAAATTGAAAAAAGGCG
ATAAATTTGCAATTTTAGTAAAGCGTGAGTATATCAATGGCAAGGTCACGGATTTAGGAA
ATGTCGAAGCCATTCATATTATCAGTGGCAAGAAAAGCTATTATGCTATTCAAGCAGATA
ATGGACGTTATTATAACCGTCACGGTGAAACGTTAGGTAAAGGCTTTGCTCGCCACCCAT
TGCCATTCACACCAAGAGTTTCATCACATTTTAATCCTCGTCGCTTACATCCGGTAACAA
GACGAGTTGCCCCTCATAAAGGGGTGGATTTTGCTGTTCGATCTGGAACACCGATTATTG
CCCCTGCAGATGGTGTGGTTGAACATATCGCTTATCAAGCAAACGGTGCTGGTCGTTATA
TTAAACTACGCCATGGGGGGCAATATACTACGGTGTATATGCACTTAAGCCGTTCGTTAG
TTAAAGTTGGGCAAAGTGTTAAAAAAGGACAACGCATTGCGTTGTCTGGAAATACAGGGC
GTTCAACAGGTGCACATCTGCATTATGAATTTCATATCAATGGGCGACCGGTTAATCCAA
TGACAGTAAAATTGCCGGGTATAGGATCTGGTATGCCCGATAAAGAACGTAAAGCATTCT
TAGTGAAAGCACGGAATATTGAAACAAAACTTAAACTCTAGAAGGATTTATAATGAAAAA
AAGTCTATTGACCCTAATTAGCCTTGCAATCTTAGGTACGGCACAGGCGAATGATAAAAA
CTTACAGCAACAGCTTGAGAAAATTGGGGCAACCAATGTGAAGTTGTCAGAATCTGCCTT
GCCAGGTTTTAAAACAGCGATTTCTGATCAAGGTGTTGTGCAAATTAGCAATGATGGACG
CTATGTAATACACGGGCAGATTTTTGAATTAAAAGATGGCAAAGTTACTGATATTACTAA
TCGTGCATTACTCGCAGAACTTAATAGTCTAGCAAAAGAGATGATTGTTTATCCTGCAAA
AAATGAAAAACACGTTGTCACTGTTTTTATGGATATTACCTGCCATTATTGCCATTTATT
GCACTCAAGGATCAAAGAATATAATGATTTAGGCATTACTATTCGTTATTTAGCCTTCCC
TCGTGGTGGTATGAATACTGAAACTGCAAAACAGATGGAAGCGATTTGGACAGAAAAAGA
TCCAGCCTTTGCATTAAACGAAGCGGAGAAAGGTAACTTACCAAAACAGGTGAAAACACC
AAACATTGTGAAAAAACATTATGAACTTGGGATTAAATTTGGGGTTACGGGTACGCCAAA
TATTGTCACAAAAGAAGGTGAGTTAATCGCTGGCTATGTTGAGCCAAAAGAGTTGCTCAA
AATGTTAAGTCACTAATCCTTAATTTAAACTACAAGCGGATAGGTTTTATTCTGATATCC
TCCCCGCCTCAAGAGGCGGGAATTCCTAAGTGTAAATTTTAAACGTATTTAAAGACCTAT
AATTTCATCGTTTGAATACTGATAAAAATTGACCATGCATTAGCTTCTTGAAAGCTGCCC
TCCCCCAATAGATTTCATAATTTTGTGATCTCTTTCACATTTTCTCTTGAAATCCCCTTG
ACAATCCCAATTTATAGTTTCGTCAAGCGAGAGTAATCTCGAAGTCAGAACATTTAATAA
CAGAATTTAGAGGAAACTATGAATATTGATAAATTTACCAGCAAGTTTCAATCAGCAATT
GCCGATGCACAATCTTTAGCCGTTGGCAAAGATAATCCCTATATTGAACCGGCCCATTTA
ATGCTTGCCTTGTTAAAGCAAAATGATGGATCAATCACACCGCTTGTCACCAGTTTAAAT
GTGCAACCTAACCGTTTAAGCAGTGAACTTGATGGCATCATCAGCCGTTTGCCACAGGTG
CAAGGGGGCAATACACAGCCGTCACAACAACTTTTCCGTTTGTTAAATCAATGCGATAAG
TTGTCGCAACAGTTTGGCGATAGCTTTATTTCATCAGAGCTGTTTGTACTTGCGGCACTT
GAAGATAACGGTGATTTAGGCAAGTTATTGAAAAACTTAGGTTTAACCAAAGAGAAGGTG
ACAGCCGCCATTCAACAAATTCGTGGAGGGGAGAGCGTGAATAATCAAAATGCAGAAGAA
ACGAGACAAGCGTTACAAAAATATACCATTGATTTAACTGAACGGGCTAAAGCAGGCAAA
[truncated: 1,896,654 more chars]
