# Supplementary material for: Whole-genome sequence analyses of Glaesserella parasuis isolates reveals extensive genomic variation and diverse antibiotic resistance determinants
Source: PeerJ. 2020 Jun 22;8:e9293. doi: 10.7717/peerj.9293 (PMC7316082; doi:10.7717/peerj.9293)
Supplement: Supplemental Information 12 [file peerj-08-9293-s020.fasta]

>H49 Scaffold1
GAGCAACCGTCAGAAAACGCTGGCTCTGAAACTACAGCATCTACATCTGCGGAACAACCA
GCAGAGACAATAGCTCCAACAACGGAACCCCCAAAAGTTGAGCAACCGTTAGAAAATTCT
AGCTCTGAAACTACAACATCTACATCTGCACAACCAACAGATGCTACAGCTCCAACAAAT
GGACAAACGGAAACTTCGAGTGCATCGGCAAACCACAATAAAATCACAATCACCACTGCA
GAACAAGAAACACAGCGAACGATTGCAGAAAGCCGTTATGCAGCCCTTGTATCTAACTTT
GCATTAAATTCTATTCGTAACAGATTAGAGCATAGCCGTTCAAGTGATGCTTATCCGTAT
TTAACTGCAACGGTAAATGGTATGATCCCGACGGTTTCTGAGCTAGGTGGATTATGGGTT
AATTCAAGTTCTGATCGAATAACTCAGGAGCGATATAAATTCAACAATTTTGGATTACAA
GTAGGTTATGACAAGTCCTCGGCGTTGGATAATGGTACAGCTCGCTTTGGCTTTGCTTTA
GATGTTGAAAAAGGCAAGACTAACTTTGCCCAATTCTCTGAAACATATAAAACCCAAACA
TACGGTATGGCATTATATGGTGCTTACGAAACAGAAGAGCGACATTATTTTGATGTTGCA
GTGAGAATGGCAAAAGCATCTAGTGAACTAAAATCCAATGCTTCGCAGACATATCATCAT
AATCTCTATTCTGCATCACTGGCTTATAGTAAGGGTTTTGAATTGAGTAATCGTTGGGAA
ATCGAACCATATACACAATTATTCTATACTCACCTAAGTTCTACGAACTATATTAAAAAT
GGCTTGAATGTAACGGCTGACGAAATCAATAGCTTAGTAGGTAGCGTTGGGACTAAGGCA
GAATATCAACTCAATCAAACTTTGAATTTCTATACTAAAGTCGCAATGCATAGAGAATTT
AACGCTACACAAGATATTAATATCATTCGTAGTGCCACAGACAGAGTTCAACATAATATC
AATCATCGTGGAACTTGGACAACGTTAGGATTAGGTATGAAAGCTCGTCTAGGCAATAAT
ACCCATTTATATCTTGATGTAGATAAATTATTTGGTAATGGATATAAACAAAGTTATCAA
ATAAATTTAGGATTAGATTGGAAATTTTAATTTCAGTTAGATCAATAAGTTAAACGCAGT
GGGATTTCCACTGCGTTTTTAATATTATAGTAGACATGAGTTGAATAGAAGTGGCTTACA
TCCTAATGAACACACCCCACATCTACATCGGCACGGGCGGTTATAGCGATACGGATTTAG
TTGGTACGCTCTATCCGTTTGGAACGGACAAAGCGGATTTTTTGTCGGTTTACAGCCAGC
ATTACGACACCGTTGAGATCAATAGTACCTTTCACGCCACGATTGGCTATAAGGCTGTGC
AAGGTATATTAAAAAAGGCGGAAGGGCGGTTAAAATTTTCGGTGAAACTGCATCAAGATT
TTAGCCATAAACGTACCGCTACCGCCGAGCAAGCACAGGCATTTTTGGCTGCGTTACAAC
CTCTGTGTGATAGCCATTGTTTAGCCAATTTATTTGTGCAATTCCCGACCAGTTTTGAAC
GTCAGCACGCCAATCGTTACTATCTGGCGGAGCTGGTGTCGTGGTTTAGTGATTATCCCC
TTGCCATTGAGTTTCGCCACGCCAGTTGGCATACGCAGTCGGTGCGGGATTATTTTCACG
GAAAGGAAAATTTGATTTGGTGTAACGTGGATTATCCGCAGAATATCGGTTTGCCTGCCT
TTCAATTTTATGCCAACCAACGCACCGCTTACCTACGATTACACGGTCGCAATCCCCACT
GGTCGAAAGCCCAATCGGCACAAGAACGCCACGATTATTGTTATAGCGAAACCGAATTAC
AACAACTGGCAACATTGTTAAATCAGCGAAAAGCGGAGTTTGATCAGCTTTATCTCTATT
TTCAAAACACAACCAATAGCCATTCGTTCTACAATATCGAAAGTCTGAAAGGCTATTTGG
CGAGCTATGGATTTAAAGCAAAAGAGACACCTGAGTTTTTGAGTGGACAGCAGAGTTTGT
TTTAATAAGAGAAATCCGTGGTTATTTATTAGTAATATTCTACCTGTTTTTCAGCTATAC
AAAGAAGTGGAGACAAAAGTATTGGAGAGAATTAGAGAACATGATTAAAACTAATACTTT
TGCCTACTGTGCCGATTTCTATAGAAAATAAAAAGACCTCTGTGGTTTTACTACCAAAGA
GGTCCTTTGAAGATTTTAAATTACTGTTGGCACACACCACAAGTTGCAGCTGATGAGAAC
ATCCAAACTAATTTCTCTTGCTCTTTGATGTAGTCGCTCATTTGTGACGCTGTACCTTCA
TCTTCTGCAGCATTTGCTAACGCTAAAATTTCACGTTGTTGTTTAAGTAAAGTTTGGAAT
CCTTCTAAAGTACCTGTTAAGCAGTGTTGTGCTGAACTTGCACCGATGTCTTCTTTAACA
AGTGAAACTTGTAAGTATTGGCTAAATGCGTTATCTGGCGTATAACCTAAGGTTAAGATA
CGTTCTGCGATTTCATCTACTTTAACCACTAAATCATCGTAGATTTCTTCAAATTTTGCG
TGTAATTCAAAGAAACTTACACCTTTGATATTCCAGTGATAGCCACGCACATTGGTGTAA
AACACTTGGTAGCTTGCTAATAAACCATTTAACTCTTTTGCTAATTTCTCAGCAGAAACC
TTGTCTAAACCGATAGAGTTTACCATTTTTTTCTCCTATATAATGTGATCCGCGAGGCGG
ATTATAACCTAAAAAAACAATTGAATAAATGAATATAATTTATTCATATAATAGAAAAAA
TCAATCAGTTTAATGAGAATAATTTCTTTTTAAAACAATTAGATAGGAATTATTTTTATT
TCTTAAATAAAAGCACTCTTTTTTATTTAAAATGCTCTAACCCATATTGATAAAGTGCAT
TTTTTTTGTAGCCAAAAGTGTCTGCAACAATTGCGGCCGCTTTTTTCAGTGGTAATTCTT
CACTTAATAGGGAGAGTAATTTAAGTGCTTGCGGAGAAAATTCTTCGCTTTCATCTGCAG
TTTTCCCTTCAACGATTAAGACGATTTCGCCTTTAATACGATTGCTATCTTGTTGTAGCC
AGTCGATTAATTGTGCAAGCGGGTCACCGTGAATAGTTTCCCAAGTTTTGGTTAGCTCTC
TTGCCATTACAACATAGCGTTCTCCACCAAACACGCTTTGCATATCCGTTAAGCAGTCTA
AAATGCGATGGGTGGACTCATAGAAAATGAGTGTGCGAGGCTCTGTGGCTAATTCGTTAA
ATTTGTCACAACGAGCTTTACTTTTTGCTGGTAGGAACCCTTCAAAACAAAAGCGGTCAG
ATGCGATACCCGAACTGCAAAGTGCGGTAATTGCAGCACAAGCCCCAGGAATAGGCACAA
TGTTAATACCAACTTGGCGGCAATGTCGAACGAGATGGAAACCAGGATCGCTGATTAATG
GCGTGCCTGCGTCAGAAATTAAGGCGATGTTTTGTCCTTGTTGTAATTTTTCGACAAGCA
CGGTGGCACGTTGTTGTTCGTTATGGTCGTGCAGTGCGAAGAAAGGTTTTTTTATACCAT
AATGGCTTAACAGAATACCGCTATGGCGGGTATCTTCTGCTGCAATAAGATCGACGGCAG
CAAAAGTATTTAAGGCTCGCTGAGTAATGTCTTCTAAATTTCCGATTGGGGTTGCAACAA
TATATAATGTACCGATTTGTTTAGGTGAGTATTCGTTTTTCATTTGATTTTCGCTTAGTT
GATAAGTAAGATCTGCCCAATATTCACAGACTAACTTAAGTCTAGATAACAGCCAAATTT
ATGGAGCAATAAGATGCCAACTATTTTAGTACAAAGTTATGGCTTTCGCCAAAAAATGAA
AACGATCTTTATTCCTACTGCCCTTGCTTTGTTGTTGGCAGCCTGTTCAGGTAATAAAGT
GACTGAAACATTAAAAAACGAGGCTTATGGTAACTCTGAATTTTATATCAATAAAGCCGA
ACAGAGCCGCAATATTGAAGAACAGCAAAGTTATCGTTTGTTAGCTGTTCGCAAGTTAAT
TGAAGAAAATAAGGTTGTTGAAGCTCAGAATACTTTTTCAGAGATTTTGGTAGCTAAACT
AAACGATGAGCAAAAACTTGAACATCGTCTTTTAATTGCTCAATTAGCTGCATTACAAGG
GAACAATTCAGAGGCTCAAGGTGTATTGAGAGCTTTACCACAAACACTATTAAGCCAATC
TCAACGTCTGCGTGTGTATCAAACTCAAGCCCGTATTGCTGAAAATCAAAATGATGTCAT
TGCGGCAGTTAATACAAGAGCATTGATGGATCGCTATATGACGGATACTCAAAGTCGCCA
AGCGAATAACGACAAAATTTGGGAGATGTTACGCAATGCTAACCGTGGTATGTTAGAAAA
AGCGGTGGCAGGTCCTGGTGAAATCGGATTAGCTGGTTGGTTAGCCTTAGTGGTTGCTTA
TAATCAAAATATGTCTAATCCAGCACAATTGCCTCAAGTGATTGAAATGTGGAAGCAACA
GTACCCTAATCATTCAGCGACACTTTTACTCCCGATTGAATTACGCAACGTATCTTCTTT
CGAACAAACACAATTAAATGGCGTGGCATTATTATTGCCTTTAAGTGGCGATGCAAAAAT
TTTAGGTGAAATCATTAAACGTGGTTTTGATGATGCTAAAGGAATAACAACGATGCCAGT
TCAGGTATTTGATACTGATAGCGCACCCATTAATGATTTATTAATGCAGGCGAAACAACA
AGGGGCTCAAACTATTATCGGTCCATTGTTAAAACCAAGAGTAGATGAAATGCTAATTAG
TCCTGAAATTAGCAATATTAACGTACTTGCATTAAATTCTACCCCAAATGTAAGAGCTGT
CGCCAAAGTATGCTACTACGGTTTATCACCAGAAGCAGAAGCTCATTTTGCAGCTGAACG
TTTCCTGAAAGATGGCTTACAAAATGCAGTTGTGGTTGCACCAAATGGCGATTTTGGTAC
ACGTTCTGCGGAAGCCTTTGCCCAACGTTGGCGTCAGCTTACTAACAGAGATACGGACAT
TCGTTACTACAATCAAGCCTTTGAAGTCGCTTCTTTATTGCAGGGTTCGGTATTAGGACA
AGGTAGTGGTTTGTATGCATTAGGAACAGCGGAGCAATTATCTGATTTGAAACAAAGTTT
AGATAACTCACCGCTTGCTAATCAGTTCCCAATTTATACTTCTTCGCGTAGTAATTCGCC
GAACAATGGGCCTGATTTCCGTTTAACGATGGAAGGGGTGAAATTTAGTGAAATTCCACT
CTTATCCGATCCTTCATCTAGCGAATATAAAAAAGCAGAGCAAATTGCAGAGAGCGATTT
TTCAATGATGCGTTTATACGCAATGGGATCTGACACTTGGTCTATTGCGAATAAATTCAA
TGAGTTCCGTCAAATTCCAGGTTACAAAGTTCACGGATTAACGGGGGTACTAAGAGCAGG
TCCGAATTGTAATCTTGAGCGTGAAATGAACTGGCTACAATATCGTGGCGGTTCTATTGT
TGATGCCAATTAAGATGCGTTCTCAAGGTGCATATTTTGAACAGCAAGCCAAAATTTTCT
TAGAAAAGAATGGCTTGCGGTTTATTGCTCAAAATCAGCAGTTCAAATGTGGCGAACTGG
ATTTAATTATGCAAGAAGGCGATACCTTGATTTTTGTCGAAGTTCGCCAACGCAAAAATG
CCTATTTTGGCTCTGCGGTAGAAAGTATTGATTTTCGCAAGCAACAGAAATGGCAAAAAG
CAGCAAATTTATGGCTTGCACAACGAAATCAATCTTTAGATACGGCAAATTGTCGTTTTG
ATGTTGTGGCATTTGAAGGTGATTGTTCACCGATTTGGATCAAAAATTTTTTAGGATAGT
ATGTTAGAAAAAATTCAAGATCGCTTTAGTGAAAGTATTCAAATTCAGATTGCTGCAGCA
GAATTACTGCCAAAAGTATTAAACGAAGCGGCTAATCGTATCGTATCTTGTTTGTTGCGA
GGCAATAAAGTGATCGTTTGTGGCTATGGACGCTCTTATGCCAATGCACAATTGCTGGTG
AGTAATTTGTTGCACCGATATGATCTTGTAAGACCTAGCTTGTCGGCACATTTACTGCAA
TTTGATGGAATGCTTGTGGGCTGTTTAAACCAAGATCAAGATCTCAATGAAATCTTCCGT
AAACAGCTACAAGTGATTGCAAAAGAGGGAGATCTGTTTATTGCATTTTCTCCACTAGGC
AATGAACAAGCGGTCTTGAATGCGATACATTGTGCAAATAACGAAAATTTGGAAATTTTT
GCGTTTACCAGTAGTCTAAATGATCATACTAAAGGGCTGCTTGATAATACCGATCTAGAT
ATTGAGATGCCATCAATTAATGAGATGCGAATAATTGAAGGGCATCAATTTTGCGTGAAT
TTAATCTGTGAGCTGGTGGATAATCTGCTGTTTCCAACTACATCACACTAACATTGAAAT
AGGAGAGGACTATGTTAAAACTCGTTAAACGCATTACCCTTGCAAGCTTATTTGGCTTAA
CATTTCTATCATTACAAGGTTGTTTAGCCACTGCTGTTGTAGGTGGAGCAGCGGTCGCAA
CGAAGGTTGCAACGGATCCAAGAACGGCAGGTCGTCAGTTAGATGATGAAACACTGGAAG
AAAAAGTGGCTTATAATCTGAATAAAGATCAACAACTTAACAGCGAAGCTCGTATCAATG
TCGTTTCTTATAACGGCAAAGTCCTGCTGATAGGTCAAGTCCCGAATGATTTTTCCAAAG
ACTCGGCGAGTAGTATCGCTACAGGGGTAGAAGGCGTATCTACGGTTTATAACGAAGTTC
GTATCGGTCCAAAAATTGGGGTTGCACAAATTAGCAAAGATAGCTGGATTACCACCAAAA
TCAAATCGAAACTCTTTGTGAACGGCTCTGTTAAAGCAACAGATGTCAAAGTGATTACTG
AAAATGGTGAAGTATTCTTAATGGGTAACTTATCAAGTAGTCAAGCAGATGCCGCCGCCA
ACATCGCTCGTCACGTCGATGGTGTCGTCAAAGTCGTTAAAGTGTTTACCTACATACAAT
AAGGGCATTGATAATAAACATTAAGCATATTGGTATTCTTGTAGCCGATATGCTTTTTTG
TAAAGGGAATTTTGTCAATTACTTTAAAGAACATTGACTTTAATTGCTCATTCATTAATT
ATCACAAGCCATTTTTCAGTCAATACACTCCCTTTAATTTTTTAAGAAATTGTATTTTTA
AACCAGAAGAAAGCGAATGCGTGAGATAAAAAATTTGGTTGAAGTAAAAAAACTCACCTT
TAAACGAGGTGAGCGAGTTATTTACGACAACCTAAATCTACAAGTCCAAAAAGGCAAAAT
CACAGCGATTATGGGGCCATCAGGGATCGGCAAGACCACCTTGCTACGCCTTATCGGTGG
GCAAATTTTACCTGAAAGCGGCGAAATTCTCTTTGATGGACAAGATGTTTGCCAAGCAAA
CAATAAAACGTTATATCAACTTCGTCAGAGAATGGGAATGTTGTTTCAATCTGGTGCGTT
ATTTACCGATCTCTCAACTTTTGACAACGTTGCTTTCCCTATTCGTGAACACACCAACTT
GCCCGAAGAATTAATCCGTAAATTAGTTTTAATGAAACTTGAAGCCGTAGGGCTACGAGG
GGCGGCACAGCTAATGCCTTCGGAATTATCTGGCGGTATGGCTCGCCGTGCGGCATTAGC
ACGAGCGATTGCCCTAGATCCCGATCTTATTATGTATGATGAACCTTTTACAGGGCAAGA
TCCGATCAGTATGGGCGTTATCGTTGAATTAATCAAAAAGCTCAATCAAGCACTCAATCT
AACCTCAATCGTCGTTTCACACGATGTGGATGAAGTGCTAAGTATTGCCGATTACGCCTA
TATTATTGCGAATAAACGCATTATTGCCGAAGGAACACCTGAAAGCTTATTAGCAAGTCA
AGATCCACAAGTGGTTCAATTCTTATCAGGAACAGCCGATGGACCAGTGCAGTTCCACTA
TCCTGCTCAAAATTATACGGAGGAGCTATTTCAATGATGGAGTTTATATCCTCAATAGGT
GCTTCCGTTATTCAGGCGATTAGAGCAATGGGACGAGCCACCTTTATGTTGTGGGGGGCT
TTAGTCGGTAAGCCAGAATTTCGTAAACATACCCCTTTATTTATCAAACAGTTACACGTT
TTGGGCGTACAATCCTTACTGATTATTATGCTATCAGGCTTATTTATCGGAATGGTGCTA
GGTTTACAAGGATATGTCGTCTTAGTCGATTTCTCGGCAGAAACCAGCTTAGGACAGCTC
GTTTCTCTCTCGCTCTTGCGTGAACTCGGCCCTGTCGTCACCGCATTGCTCTTTGCTGGG
CGAGCTGGCTCTGCCCTCACTGCAGAAATTGGCTTGATGAAAGCAACAGAACAGCTCTCA
AGTTTAGAAATGATGGCAGTCGATCCGCTACGCCGTGTTATCGCACCACGTTTTTGGGCG
GGCATTATTGCAATGCCGATTTTAGCGGTGATTTTTACTGCTATCGGTATTTGGGGTGGC
TCACTTGTTGGCGTAGATTGGAAAGGGGTCGATGCAGGTAGCTTTTGGTCAGTAATGCAA
AGTACCGTAACAATGAGCGATCTGCTTAATGGCTTCATTAAAAGTATCGTCTTTGCCTTT
GCAGTGGTGTGGATAGCTCTATTTAATGGCTATGATGCTCTACCAACCTCAGAGGGGATT
AGCCAAGCAACAACAAGAACCGTCGTTCACGCTTCACTGGTTATTTTAGGGCTTGATTTT
ATTTTAACGGCAATAATGTTCGGCGGTTAAACAAGCAAAGGTATTATTGTAAAATAGCAG
ACAAAATACACCGCTTGTTAGTGTATTTGAATAGGAAAAATTATGCGTCAATCAATTAAA
TATGAATTTTGGGTAGGCTTATTTGTACTTCTTGGATTAGGAGCTTTAGTCTTTTTGGGC
TTACGAGTTGCTAACGTACAAGGCTTCTCTTCGGAAAAAAGCTACTCACTCTATGCAACT
TTTGATAACATTGGCGGACTAAAAGTCCGTGCGCCAATTAAAGTTGGCGGTGTAGTAATT
GGACGAGTATCTGATATTCAACTCGATCCTAAAACCTATACCCCGAAAGTCACCCTTGCT
ATTAATGAAGAATTTAATCAAATTCCTGATACAAGTTCTCTTTCTATTAAAACAGCAGGC
TTACTGGGCGAGCAGTACATTGCACTGAATGTGGGCTTTGTCCTTGAAGGCGAAACAGCA
ATGCTCAAAGAGGGGGATAGCTTTGCTGATACCAACTCAGCAATGGTACTGGAAGATTTA
ATCGGTCAGTTCTTATATGGTGATAAGAAATCTGACAAAACAGAAGACACCGCTGAACCT
AAAGCGGAATAATTGCTCACTTTTAAAATCACATTGTGGAGTTTTATGATGATCAAAACC
CTTAAAAACCTTTTTATTGCAGGCTTTGTTGCAATTTCTGCATTCGTTTCAAACTCGGCT
TTGGCTTCTACTAGCCCTTATGTCCTAATGCAACAAACGGCAGATAAACTTTTTGGTGAT
ATCAAAGCAAATCAAAGCAAAATTAAGAAAGATCCAAACTATTTACGCACTATCGTTCGT
AATGATCTTATGCCACATATTCACGTTAAATATGCCGGTCAATTAGTCTTAGGTAAAAAT
TTAGCGTCAGCGACTGATGTTCAGCGTGAAGCTTTTTTCACTGCATTTGGTCAATTTATT
GAGCAATCTTACGCGCAAGTATTAACACAATACAGCGATCAACAAGTTCAAATTGAAAGT
GAAAAACCGCTAGACAACAAATCTATCGTCAGTATTCGCGTCAATGTTCTACAATCAGGC
AACGCCAAGCCAATCAAATTAGATTTCAAATGGCGTAAAAATAGTAAAACAGGTGAATGG
CAGACCTATGATATGTCAGCCGAAGGTGTGAGTATGGTCGCAACCAAACAAAACGAATGG
AGCGGTATTTTACGCCAACAAGGAATTGATGCTTTAACAGCTCATGTTGCACAATCTGCA
AAACAACCTATCACATTAAAATAATTCGGGTATGCAAACAAAAAATCCATTACAATGGCA
CATTCAGCAGAACAATGAAAGCCTGATGGTTCAACTATCAGGTGAGCTTACCCGTGACAC
GTTGCTTCCACTCTGGAAGCAACGTGCTTCTTTTTTATCTCCCAAAAGTTCGCAACACAT
TTATTGGGATTTAAAAGGTCTCACTAGCATTGATTCCTCAGGCTTTACGTTACTGGCTGA
ACTACTTCACCACTATCAACAAAAAAATAAAAACTGTTTATTTAATGTTCCGCAAGCGGT
ACACAGCCTTGCGGAGTTATTTGATTTAGCAGACTGGTTTAAAACATTCCTATTTTGTGA
GAAGAAATAACAATGGAACCTAAACAAATTGAAGAAATCCTAAAAAGCGCCTTAGAACTT
GATGAAGTTTATGTACAAGGTGAAAATTCCCATTATGGTGTTATCGCAGTAAGCGACAGC
TTCGCCACAATGTCTAAACTAAAACAACAACAGATGATCTATGGTCCTTTAACTGAATTT
TTTGCAACCAATGCAATCCACGCATTAACGATCAAAACATTCACTAAAGAACAATGGAAA
AGAGAGCGTTTGCTCAATATGCCAAGCTAATCACATCATCTAAAGGAATTAAAATGGAAA
AATTTCGTGTTCACGGTCCTTTCACTTTAAGCGGAACTGTTGATATTTCAGGTGCCAAAA
ATGCAGCATTACCGATTTTATTTGCGGCTATTTTAGCGGAAGAACCCGTTATTCTTACAA
ACGTCCCTGATTTGAAAGATGTTGAAACCACATTCAAAATTCTACGTAAACTAGGTGTTG
TCGTTGAACGTGCGGAAAATAACGCAGTACATATTGATGCCAGCAAAATTGACCATTATG
TTGCACCTTATGAGCTTGTCAAAACAATGCGAGCTTCAATTTGGGCGTTAGCCCCCCTAG
TTGCTCGTTTCCATCAAGGTCAAGTTTCATTACCAGGTGGCTGTACCATCGGTGCTAGAC
CTGTCGATATGCATATTGCTGGCTTAGAAAAAATGGGAGCGATCATCACCCTTGATGAAG
GCTACGTTAAAGCAGAAGTGAACGGCCGATTAACAGGTACGCGTATTCTGATGGACAAAG
TCAGCGTAGGTGCAACATTATCTGTGATGATGGCGGCAACCCTTGCAAAAGGCACAACCA
CTATTGAAAATACCGCTCGTGAACCTGAAATTGTTGATACCGCCATTTTCCTCAACAAAA
TGGGAGCAAAAATTACAGGGGCAGGCACAGACACCATTACCATTGAGGGCGTAGAGCGTT
TAGGTGGCTGTGAACACCACATTGTCCCAGATCGTATCGAAACAGGTACATTCCTTGTTG
CTGCCGCAATCTCTGGCGGACGAATTACTTGTCGAGGCACGAAAGCGGATACATTAGATG
CCGTGATTGAAAAATTGCGCGAAGCAGGAATGCAAGTTGACGTGACCGAAAACAGCATTA
CCCTCGACTCTCTAGGTATGCGACCAAAAGCAGTCAATATCCGCACAATGCCTCATCCAG
GCTTCCCAACGGATATGCAAGCTCAATTTACATTATTAAATGTAGTCGCCAACGGCACCA
GCAAAATTACCGAAACGATCTTTGAAAACCGCTTTATGCACATTCCAGAGCTAATCCGTA
TGGGAGCAAAAGCAGAAATTGAAGGTAACACAGCGATCTGTCACGGTGTCGAAAGCCTCT
CAGGCGCAGAAGTAATGGCAACAGACCTACGAGCTTCTATCAGTTTAGTTCTGGCAGGTT
GTATTGCAAATGGTCAAACTATTGTTGATCGTATTTATCATATCGACCGTGGATATGAAC
ACATTGAAGATAAACTACAAAAATTAGGTGCTAGAATTGAAAGATTTAATGCACCATTTG
AAGAATAATTTTTCATATAAAACAACATAATTGCTAAAAAGTGGCCTAAGCCTTATATTA
CAAGGCTTTAGCCCCTATTTTAAAACATGAGCAAAAAATCTCCCATTTTGTCAAAGTTTG
AAAATTAAGGAAACATAGTATACAAAATAATATCCAATGTTATTTGGTAATAAATGTTAT
AAAATTTTTATCTTAAAAAAATAAATTAGATCCAATTAAAATTTGGACTTATTACACATC
TGGAATACAAACCTATCAACAACTTGCTGTTAAATCTCGTTGTTCAGTCAGAACTATTCC
AAAGATATCAAGGTTATTTTCCTTATAAACATCGCAATGTAAGAAGTGCTTATGCCAGTT
TAAAGCGTTATATGGATTTTATTTTTATCTATGAAAAACATTCTGAATTAAATATAGAAA
AGACGACAAATCGCTCAGAGGGATTATTTAGTGAACTTAAGCGAAAATTAAATAATCACA
ACGGATTAACGAAAAAGCGTAAGATATTGTTTATACAAGACTTTTTAAATAAAAAGAGTT
GCTAACATTTAAAGAAAATAAACATTAGCAACTGTTTTGTCCACTTGGCGTAGTTTTTGA
CAGATCAGCAACTATTTTGTCTATTATACCAAATTATCGGTTCATAATGGATTAACGAAA
AAGCATAAGATTATGTTTATAAAGGATTTTTTGAATAAAAAGAGTTAGTGATAATTAGGG
GAAATAATTAAAACCAACACTTTTGTCTATGATCAATATACTAGCACCTGAATATTGACT
TAACTTCCGACAATAGAAGGGACTAACTTTTATTATTCATCAAACAAGACTAGTTCTGTT
TTTTCTATTTCTGGTGGATTATCACATAACCAATTTGCTAAACGGGCATAATCCGCAAGC
GATAAGTTTTCCGCTCGTGCATTCAAATCTACCCCTAATGCCTCTAACTGCTCTACATTA
AACAGCGTAGCAAGTGCGTTGCGTAATGTTTTACGACGTTGATTAAAGGCTTGTGTGGTC
ACACGATTTAGCCAGTAAATATCTTTCACAGGGTAGGGTAGTGTTTTATATGGCACTAAC
CGCACTACCGCAGAATCTACTTTCGGAGCAGGTTTGAATGCTGTTGGCGGCACTTCCAAC
ACGGGCATTACTTGACAATAATATTGCGCCATAATGGTTAAACGCCCGTAGGCTTTGCTA
TTTGGTGCAGCACATAAACGCTTAACCACCTCTTTTTGCAACATAAAGTGCATATCTTGA
ATTAAGTCGTGGAACTTAAAGAGATGGAACATCAACGGAGTTGAAATGTTGTAAGGCAAG
TTACCAAACACTTTGACCGCTTTGCCATTCAAGGCTAGGCTATCAAAATAGGCACGGAAA
TCAAAACGCAACGCATCTTGTTCAATCACAGTTAATTTTTGATGTAAAAACGGGTGATGG
CGTAAACGTTCTGCAAGATCACGGTCTAATTCGACCACAGTAAGATGATCTACGAGATCT
GCCACTGGCTCAGTTAATGCCCCCAAGCCTGGACCAATTTCCAATAAAAATTGATTTTGC
TGCGGATTAATTGCCGCAACAATATTATGAATAACGTTTTGGTCGTGTAAAAAGTTTTGA
CCAAAGCGTTTACGAGCGGTATGCCCTAAATGTTTTTTTGAATTTGAACTCATTGAATAC
CTTAATAAGCGGTTATGTTCCCACTAATTTTTATAAATTTAATAAAGTAAAGAACCTCGC
ATATGCGAGGCTCCCTTAATTATTAGATAAATTAAAAATATTTTATATCTAATTTACTTC
TCAATACTTTTATCCAATCTTTTGATGCCACTTTCACTTGTTTATCAACAAGCTGCTCGT
AAGCTTTCTGTAAATAAGCATCTTCCGTACGATCTCCTCTGCGAGTATCAGTAACTTTTA
GTATATGCCAACCAAATTGTGATTTAAAAGGAGATGAAATCACATCAATTTTACTTTTAC
TTGCAATGTTAGCAAAAGTTGAATCATAGACATCTAGAAAATTAAAACCGAGATCTCCCC
CATCAATACCAGATATATAATCTACAGAGTTAATTTTCGCTGCTTCTTCAAATGTTATTT
TACCAGATTTAATGTCAGCGGTAATTGATAGTAATTTTGCCTTAGCTTGCATATCATTTA
AGATTGGCGTCGTTTTAATCAATATGTGACTAATGCGATATTCTGTAGCGGAAACTGTTT
CAAATGTACCGTTTGTTTTTGCTTTATCTAGCATATCCTTCGCTAAAGATTGAACATCTT
TCGGCTCTACTTGAATAGAATTTCCAATACTTTGTTGCCGAACTTGTTCTATTAAAAGCT
GATGAGCAAGTTGTTGACGATACTGACTAAGACTAATGCCCTGATAATCCAAAGCATCAA
GTAGTTGACCATATGTTATACCATTTTGAGCAGCAACATCTTCCATCATCTGATCAACAT
AAGCATAGTCTACTTTTATACCAGATTCTTTAATCGCACGTTGCACAACGAAATCATCAA
TAATAGTCTCCAAAGCCGCTTTACGATTAGCTTCCGTATTCGCTTTTTTACCCAAAGCCT
GTTTTACTTGACTCTGCATAATGGGATAACCATCTACTGTTGCAACGACTCTCTCTTCCG
CATTAGCTGAAGAAAATGCAAATAAAGCAAAACCTGCGATAAATAATGATTTTACTTGTG
TAAACTTCATTTTAATTTCCTATGAATATTGTAGATAAAAAATTCCTGCTACTTAGAAGG
CTATTCTAGCAAAAGGTTCACAAAGATCGAATTTTCTTAATCACATTTGTGGTCGAACAA
CCGTTTTCAAAGTTGAGTACACGAACCTCGCCACCATTTGCCCAAACTTCTTGGCTACCT
GCAATCTCTTCCGGCTTATAATCGCCGCCTTTTACCAATAAATCAGGCAAAATTTCCCCA
ATTAAACGTTGTGGCGTATCTTCACCAAACGGCACAACCCAATCGACCGAAGCAAGCCCA
GCTAACACCGCCATTCGTGCATCTAAATCATTAATCGGACGACTTTCCCCTTTTAAGCGT
TTCACTGATTCATCCGTATTTACTGCAACAATCAAACGATCACCTAACTTACGTGCATTT
TCAAGGTAAGAAATGTGTCCTGGGTGAAGAATATCAAAGCAACCATTAGTCATTACGATT
TTTTCACCACGAGTTTTTGATTGTTTAACAATCGCCTTCAATTCATCTTCAGACACAACC
CCAAAACCTGTTTCAGCACGTTGATGAATTGCCTGCTCTAGTTCACTTGGGCTAACGGTT
GATGTCCCTAATTTACCCACCACAATTCCAGCCGCCGCATTCGCTAAATAGCACGCTTCT
TCCAAAGGACGACCATCTGCAATCGCCGTTGCCAGCACACTAATTACCGTATCGCCAGCC
CCTGTTACATCATAAACTTCTTTCGCTTGCGTCGGTAAATGGAATGGCTCTTGATTTGGA
CGAAGTAACGTCATACCTTTTTCTGAACGAGTAATCAGCAATGCCGACAAATCAAAATAG
GCTATCATTTTTAAGCCTTTAGTCACGATTTCATCTTCATCACGACAATGCCCTGCTACC
GCTTCAAATTCAGACATATTTGGCGTAAGCAACGTTGCCCCACGATAACGCTCAAAATCT
GTACCTTTTGGATCAATTAACACAGGCACATTCGCTTGACGTGCAATTTGAATCATTTGC
TGAACGGTATCAAGCGTACCCTTGCCATAATCTGACAAGATCAACGCACCGTAAGCGGTA
ATTTCCGCTGCTAATTTTGCAAGTAACGCTTGACAATCTAAATTATGAAAACCTTCTTCA
AAATCTAAACGCAATAATTGCTGATGACGAGAAAGAATGCGTAATTTAGTAATCGTTGGG
TGAGAATCTACCGCAATACATTGATTTTGAATACGATGTTCGCTTAATAGTTTATCCAAC
GCACGTCCTGCATCATCATTACCAACTAAACCGTGCAAAGTGACAGGCACATTCAGGCTT
GCAATGTTCATTGCCACGTTTGCTGCACCGCCAGCCCTATCTTCTCTCTCTTGTACTTTA
ACAACAGGCACAGGTGCTTCAGGCGAGATACGATTAGTGGCACCAAACCAATAGCGATCT
AACATCACATCGCCAAGAACCAATACTTTCGCATTGTTAAATTGTGGGGAATATTGCATC
ATCATAACGTCAATCTCTTATCTTTTACTTTTCTTAATAAATTTCATCAAGCGTTTACGT
TTACGCAACTGGCTTGGGGTTAATTTATTTTTCTTACCTGCAAATGGGTTGTTTCCTTCT
TGGAACAACACACGGATCGGCGAACCAATAATTTTCAAACTCTTACGGAAATAGTTCGAC
AAATAACGCTTATAAGAGTCAGGCAATTTCTCGATTTGATTACCGTGAATCACAATGATC
GGCGGATTATAACCACCTGGGTGAGCATATTTTAATTTCACACGGCGACCATTTACCAAC
GGTGGCTGATGATCATCCGTTGCTAATTGCAAAATTCGAGTTAGCATTGATGTTGTCATT
TTCTTCGTCGCACATTGATAGGCTTCTTGGATTGAGCTAAATAAGTTGCCCACGCCACTA
CCGTGCAGTGCAGAAATAAAATGCACTCGTGCAAAATCAATAAAATCTAAACGGCGATCA
AGTTCTGATTTCACATTATCTTTAATATCCTGCGATAAACCATCCCATTTATTGACTACG
ATCACCAACGACTTCCCAGCATTGAGAATAAAGCCCAATAGCGATAAATCTTGATCAGAC
ACACCATCACGAGCATCAATTGTCAGTAAAACCACATTCGCATCTTGGATCGCCTGTAAG
GTTTTAATCACTGAGAATTTCTCCACTGCTAAATGCACCTTACCACGCTTACGCACCCCT
GCAGTATCAATGATAGTATATTGCTGACCATCACGTTCCATAGGAATATAGATCGAATCA
CGCGTTGTCCCTGGCATATCGTAAACCACTACACGTTCTTCACCTAAAATACGGTTAGTC
AATGTCGATTTACCCACATTTGGACGACCAACAATAGCAATCTTAATGTTTTTATCGTCA
GCTTCTTCTTGATCTTCTTCTAATGCTTCATCTAATAATGCCGTATCTTCTTCGTTATCA
AAGTCAAAATCGCTATCCCATTCATCTTGCTCATCATCTGCAACATTTTCATCGGAATCG
ACCGCTTGTGCGTCTAATTTTTCCGCAAGGGGAGCTAAAACCTGTTCGATAAGTTGTGTC
ACACCGCGCCCTTGTGCCGCAGCGATTGGTTCTACTTCACCTAAACCTAGCTGATAAAAT
TCCGCAATATGAGAGTCTGCATCAATACCGTCCGTTTTATTTGCCACTACCACGGTTGTT
TTATCACGCTGACGCAAATATTGTGCAATACCTACGTCCGCAGGCAATAATCCAGCACGA
GCATCAACTAAAAATAACACTACGTCTGCTTCTTCAATCGCTAACAGCGACTGTTCCGCC
ATTTTCTCTTCAACACCTTCTTCAGTACCATCAATACCGCCCGTGTCAATCACAATAAAA
TCGTGTCCAGCTATATTTGCGTGACCATATTTACGGTCACGGGTTAAGCCAGGGAAATCT
GCCACTAACGCATCACGGGTGCGAGTTAAGCGGTTAAATAACGTAGATTTTCCTACGTTA
GGTCTGCCCACAAGGGCAACAACAGGAGTCATATTACAACCTCATTTAAAATCGGTTTAC
GAACATCTTACGCAAAATACGTACATTATATCGTACTTTAAAAGAAAACGGAGAAAATAA
TAAAGAGTGGGTGATGAAGAGAGTTAGGGCAAAATAGTACCCTAACAAAGAGTTATTCTT
CTAATTTCAATGCTTTAGAAAAACTTTGCAGACCTTTAACATTGCTATTTTTTGCCATTG
CTTGCAAGGCTTGTGTTGGAATGTGTAATAACTGATTTGTAAGTTTATAACTCAATTCAT
TTAGTACTTTTTCGCAATCCTGCCCTTGTTGCAAGGCACTCAACGCTTTTTCAAGTAAAT
CTAAACGAATCTTTTCAGCATTTTGGCGATAATGTTTAATTAAATTGGTTGATTGTTGCT
GTTTCAACCAAACAAAGAAATCTTTTGCCTCCTCAATAACAATTTCTTTCGCTTGCTCTG
CTGCCTGTTGACGTTGAGCTATATTCTGCTGAATGATATTTTGTAAATCATCTACACTAT
AAGCATAAATACTATCTAGTTCTCCCGCTTTTCCATCAATATCACGAGGAACAGCAATAT
CAATCAATAACATTGGGTCAAAACGGCGTTGTTTCTGTGCTTGTTCAACCATTTCTTTAG
TAATCAAAATATCTGGACTACCTGTTGAACAAATCACTACATCTGCTTGATTTAAACCGA
TTTGCAATGCACTTAACGAAAGAATTTGCATTGGAATATCTAGTTTCACCGCTAACATTT
CTGCTCGAATATGAGTTCGGTTGGCAATCATAATATTTTTTGCCCCGTGATTAATTAAAT
GGCGAGCCACTAGTTCTATAGTTTCACCAGCACCAACTAATAAAAAACGGAGTTTTTTAA
AATCATCAAAAATTTGGCGAGCTAAGCCACAAGCAGCATACGCAACGGATACCGCACTAC
TACCGATTTCAGTTTCAGATCGGACTCGCTTTGCTGTAGCAAAGGTTTTCTGAAATAGCC
GAGAAAGATTGGTGGAAACGCCACTTCCTTGAGAATGATAAAATTCTTCACTCTCTTGGT
ATGCCTGTTTCACTTGCCCTAGAATTTGTGGTTCTCCTAAAATTAACGAGTCTAAACCAC
AAGCGACACTCATTAAATGACGAGCAGCTTCAAGGTTTTGCTTGAAATAATAGGCCTCGC
TTAATTCCTCTTTATCTAATTGATGAATTTCAGCAAACCAATTAAAACACTGTTCACGCC
AAGCAATATTATCAGGGTGTTCTTCTTGAGGGGGAACTTCAGGCTGATGGAAATAAAGCT
CAGTACGATTACAAGTAGATAAAATTACAACACTTTCTGCTAGGCTTTGATCACGAATTT
GCTCAAATGCACGCTGACGTTTGTCTTCTACAAACGCTACTTTTTCTCGCAAGCTCACTG
ATGCCGTTTTATGATTGATACCTAATGCTAAAATTGTCATTGTTACCCACAGAATAAAAA
AGGTGGAAACCACCCGAAAAGACGGAGCATTTTAATCAATCCATGCGGTTGGTGCAAATA
ATTGTCTTAATAGGTTTGATTTATAACAAGTGAATAACATTTTATGACGTATAAAGTGGT
AAGATTTTTTTAAAATTTTGTAAATCTAAAAAATCCCCACGATTTTAGAGTGATTTCAGT
TATAATACTTCAAAGCAGTTTTACATTGTCAAATTCTGTCAAGAACCCTTTCAGTTAAGC
GTTATGGAGGACTTATGGTTGCGATTCGCCATTCACACCTGCTCGATCCGAACAATTTTG
AGTTGGCTAGTTGGAGTGCTGGGCTACAGATGTCGCCTATTACCTTTGAACAATTACTGA
TTGCGTGGCGATATGCACAGGAAAAAATCGATATTGAACAAAATCACTTGATGTGGTTTG
GGGTTGAATTGGTCGAAATTTTGCATAGTTTGAATATGGACGATGATAGCCTTGTCGCTG
CCTTACTTTTCCCTCTTGTGAAGCAAAACATCATTGATTTAGTGCAGATTAAAGAGCATT
TTGGTAATGATGTGAAAAATCTCGTCAAAGGCGTGTTGGAGATGGATAACGTTCGCCAAC
TTAATGCCAGTCACGCTTCCGATCTTCAAATTGATAACATTCGTCGTATGCTTTTAGCTA
TGGTGGACGATTTCCGCTGTGTTGTGATTAAACTTGCAGAGCGAATTGTCTATTTGCGTG
ATACCGAACGCTTAAGCGAAGAAGATCTGGTATTAGCCGCAAAAGAGTGTTCGCATATTT
ATGCACCGCTCGCTAATCGTCTAGGAATTGGGCAGTTAAAATGGGAGTTGGAAGATTACT
GCTTCAGAGCCTTACACCCTCAGGAATATCGTCAAATTGCGAAATATGATTTAGGTGAAC
GCCGTTTAGATCGGGAACAATATATTGCAAATTTTGTTGGGGATCTGACCGCCTGTCTGC
AAGATGAGTTAGAGAGTGTGCAAATTTATGGTCGCCCTAAACATATTTATAGTATCTGGA
AAAAAATGCAGAAAAAACATCTGCGTTTTGAGCAGTTGTTTGATGTGCGTGCGGTTCGGG
TGATTGTGCCGAATTTGCAAGATTGTTATACCGCTCTTGGCATTGTACATACACATTACA
AACATTTGCCTGAACATTTTGATGATTACATTGCTAACCCTAAACCTAATGGCTATCAGT
CTATCCATACGGTTGTTTTGGGCGAAGGTAATAAAACCATTGAAGTGCAAATTCGTACGC
AAAAAATGCACGATGATGCAGAATTGGGCGTTGCGGCACACTGGAAATATAAAGAAGGTG
CAACGGCTGGGCGTTCAGGCTATGAAGAAAAAATCGTTTGGCTACGCAAGTTGCTGGATT
GGCAGAAAGATATTGCCGATTCGGGCGATGTGGTGGCTGAAATGCGTTCTCAAGTCTTTG
ATGATCGTGTTTATGTCTTTACTCCGAAAGGGGAAGTGGTTGATTTACCGAAAAATGCCA
CCCCTCTTGATTTTGCTTATTCAATCCACAGCGAAATTGGTCACCGTTGTATCGGTGCTA
AAATTGCAGGACGAATTGTGCCGTTCACCTATATTTTACAAATGGGTGATCAAGTTGAGA
TTATTACGCAGAAAAACCCAAACCCAAGCCGAGATTGGTTAATTCCAAGTCAAGGCTTTG
TGAATACAGCAAGAGCTAGATCTAAAATTGTTGCTTGGTTTAAAAAGCTAGATCGTGATA
AAAATATTCCGCTTGGTAAAGAGATGTTAGAAGCGGAGATGGCTAAATTCAACTTTAGCC
AAAAACAGATTGAGGATTTAGCCCTACCTCGCTACAACTTAAAACAAATTGATGATCTTT
ATGCAGGCATTGGTGGCGGTGATATACGCTTACATCAATTAATGCACTATTTGCAGAGTA
AGCTCATCAAAACTACTGCTGAGCAAGCCGATGAAGCGATCTTAAAACAGGTGGCAAATA
AATCTCAACAGCAACAGAAAAACCGTAGTGGTTTTGTTGTAGTTGAGGGAGTTGGAAATC
TAATGCACCACATTGCCCGTTGTTGTCAGCCTATTCCAGGTGACGAGATCGTTGGTTATA
TCACACAGGGGCGAGGTATTTCTATACACCGTTCTGATTGCGAACAGCTCTTTGATTTAC
GCAGTAGTAGCCCTGAACGAGTGGTGGAAGCAGAATGGGGTGAGAGCTATGCTTCAGGCA
AATTTAGTTTGACCATTCGGGTGATTGCAAATGATCGCAATGGCTTGTTGCGTGATGTCA
GTGGTATTATGGCAAACGAGAAAGTAAATGTGTTGGGTGTATCAAGTCGCACCGATCCAA
AACGTTTAATTGCAACAATGGACGTTCAAATTGAGCTAAATAATGTGGAATTGTTGGATA
AGTTACTAAAACGTATTCTACAAATTGATGATGTGATTGATGCGAAAAGGTTGTCAAACT
AGCATAATAACTTAAAAGTAGGGACGCCACGCTTGGCGTCCATTTTATGTTACATTACAT
AAAACGATATTATGGACGTCAAGCGTGGCGTCTCTACTTTGATATAATAGAGATCAAAAA
CTGAATAAAATATAAAATAATGTAGGATATTTATGCAAAAATTAGTCATTTTAGGTTCAA
CAGGCTCTATCGGAAAAAGCACCCTTTCTGTGGTCGATAATAACCCTGAGCAGTATCAAG
TTTTCGCTTTAGTTGGCGGAAAAAATGTCGAATTAATTACCGAGCAATGTCAACAATATC
AACCACGTTTCGTGGCATTAGATGATGAACAGGCAGCTGCAAAATTAAAAGAAAATCTCA
CCGCTTTAGGATTGAAAATCGAAGTTCTCGCAGGGCAAAAAGCGATTTGCGAACTGGCTT
CACACTCTGAGGTGGATATGGTAATGGCGGCAATTGTGGGCGCGGCAGGCTTATTACCGA
CGCTCTCAGCGGTGCAAGCAGGCAAAAAAGTCTTGCTGGCAAATAAAGAATCATTGGTCA
CTTGCGGACAAATTTTTATTGATGAAGCTCGCAAGTCAGGTGCTAAATTGCTCCCTGTCG
ATAGTGAACATAACGCCATTTTTCAATCATTGCCGCCAGAAGCACAAGAAAAAGTAGGTT
TCTGCCCGCTTGCAGAACTAGGGGTAAGTAAAATTATTCTCACGGGGTCAGGCGGGCCTT
TCCGTACAAAACCATTGAATGAATTTGGTCAAATCACCCCAGCTCAAGCTGTTGCACACC
CTAATTGGTCTATGGGCAGAAAGATTTCTGTGGACTCAGCTACAATGATGAATAAAGGAT
TGGAATACATTGAAGCTCGTTGGCTCTTTAATGCCTCTGCCGACGAAATGGAGATCATCA
TTCACCCACAATCTATCATTCACTCAATGGTACGTTACATTGACGGTAGCGTCATTGCAC
AAATGGGCAATCCTGATATGCGAACCCCGATTGCTCACACAATGGCATATCCAAACCGTA
TCTACGCTGGCGTTGCTCCATTAGATTTCTTTAAATTAAAAGAACTCACCTTTATTGAAC
CTGATTTTGCTCGTTACCCTAACTTAAAATTGGCGATAGAGGCTTTTGCCGAGGGACAAT
ATGCTACAACTGCAATGAATGCAGCAAATGAAATTGCAGTAGAGGCATTTTTAAACGATC
AAATCCGTTTTACAGATATTGTCGAAGTTAATCGTCAAGTTGTCGAAAATATTGCCCCTG
TTCAAGTTAAAGAAATTGCCGATGTTCTACATATTGATAAATTGGCAAGAGAGGTGGCGA
AGCAGCATATTTTACAATTTTAAGAGTATTATAGGCAAAAGTGTTGGTTTTAATTATTTC
CCCTAATTATTACCAACTCTTTTTATTCAAAAAACCTTTATAAACATAATGTTATATTTT
CTCGTTAATCCATTATGAACCGATAATTTCTGCCTCAGGTCTTTAAATAATCCTTCCAAC
CTATTTGTTGTTTTTTTCTATATTTAAGTGAGCATATTCTTCAAAGGTGAATAAATATTT
CATACAGTATTTTAAACTAGCATAAGCCCCTCTTACGTTATGGTGTTTATAAGGAAAATA
TCCTTTCTCATTGGGATATTCAGAGCGTTCATTTAAAAACTCTTTATGTTTTAAATACCA
TTGGTGTAATCTTAAATAAAATTCATTTTTGAGGCTTTCTTTTAGCCTTTTTTACGAAGT
ATGTTCAATGCGAGTTTGTAATAGAAGTCTTTTTCTGTTTTGATAACACGGTGATAAACG
ACTTTTTTAGCTAATGTATCCATTAAANNNNNNNNNNNNNNNNNNNNNNNNNNNNNNNNN
NNNNNNNNNNNNNNNNNNGAATATTATTTTTCTTTCCATACTTTTGGATATTGTGCTTAA
GGCAAAAAGGACAGTTTTTTGTTCATATTTCAAAAAGTGGGCTCAAAGCCTTGTACTAGA
AGGCTTTAAGCCACTTTTTACCAACACTTTTGTCTACTATGCCGGTTTTCTTCGTAGATT
ACTGTTTTTTAGCCCAATCTAAGAAACGTTTTTGTGTTTCTTTGTCTGCTTGTTGGAACC
AGTATTGAAGTTGTTGTTCTGTGACATTTTCTCCTTGCACAACAATTTTCCCCTTATTAA
CTTTATTGGTATTATTTGCCATTGTTATTGGCATAGTTGATAATGCAAATTTTTGTACAG
CAGCAACACCTTCACCAATATTGTAGTTTGCCAAGTTATTGATAATATTTGAATTAGGCA
TAAAACCTTCTCCTTTTAGGAAATCTTGCTTATATGTTAGCTTTTTTCCTGAAACAGTTT
CAATTTTGAAACTGGGTGATTTCTTAAATTGTGCTATATCAAATTCACTATTTAAACTAG
GTGCAAGGATTTTAATATCTTCAGTGCTTCCTTCAAAAGTGAGAATAATAGGTTGAGACT
CAAAAAAGGCACTATCAGAACCAGACTGATAGATACTGGATATTTCTACTACAACTTGGT
GTAGATTGGTATCATTTACCTGTAAATTAGTATTTCTTCTTACTTTTTGTCCATCAAAAG
CAAGAAAAGTTACATTTGAAGAACCCGTGATTGTACCTGCAAATGCCGTTGTTCCAGCGA
TAAGAGCTGTCATTGCAAGGGCAATTTTACCTAATTTCATAACATAATCTCCTAAAAGGG
TATAAGGGTAAAAAAACTGCTATATCCTATGCTAAATTTGTGTAAATAGAAAGGGCGAAG
TTTCAATCATTGTCGATTTTTTATTGGAATTATGATAATTTCCCCCCTGCTTAACTTATA
ACGAGAAAATAAAATGAGTGATGAACAACATAGCGTAACTACGCAAGATAATAAGTCCTT
TTTAAAGTCGCTATTTGGTGGCTTATTTCAACAAGAGCCAAAAAATCGTGAAGATTTGGT
CGAAGTGATCCGTGATTCTGCTGAGAATGAGCTAATTGATACGGATACTAAAGAGATGAT
TGAGGGGGTAATGGAAATATCCTCTCTGCGAGTGCGAGATATTATGATCCCTCGTCCACA
AATTGTATTTATTGATGCCGATCAGCCATTAGAGGCTTGTGTTGATGTGATTATTGAATC
GGCACACTCTCGCTTTCCTGTGGTACGTGGCGGTAAAGATACCATTGAAGGTATTTTGCT
GGCAAAAGATCTGCTCAAATACCTACGTTCCGATTCGGAGCCATTCAATATGGCAGAAAT
TCTACGCCCAGCCGTGATTGTCCCTGAAAGCAAGCGGGTAGATCGTATGTTAAAAGAGTT
CCGTTCCGAACGTTTTCATATGGCTATTGTAGTTGATGAATTTGGAGCGGTTTCGGGTTT
GGTGACCATTGAAGATATTCTTGAGCAGATTGTTGGGGATATTGAAGATGAATTTGATGA
AGAAGAAATCGAACCTATTCGTCAGCTTTCTCAACACACCTACGCTGTGTTAGCCTTAAC
AGATATTGAACGTTTTAATCAGCAATTTGCAATTGAATTTGATGATGAAGAAGTGGATAC
CGTCGGCGGCTTAGTAATGCAAGCCTTTGGACATTTACCAAAACGAGGCGAAGAAATCGA
ATTAGGCGGAATGATGTTTAAAGTCACCTCTGCCGACAGTCGTCGTTTAATCCAACTGCG
AGTGGCTGTCAGTGATGAACAATTAGCGTTAATGCAACAAGAGAAACAAGACGAATGAGA
GCTGTAAAAAAATCGTCATTTTTAACCGCTTGTGCGGTCGCCTTAGTTTCAAGCGGAATA
GGAACCCTAGCTTATTCCCCTTTCGACTATTGGTTTATCATCTTCTTATCTGCAAGCGGT
CTGATTTGGCTTGCCACGCACAACAATAAGAAAATCGCCCTATGGGGAACATTCCTCTGG
GCAGTAAGCTATTTTTGTATTGGGGTAAACTGGGTTCACGTCAGTATGATCCAGTTTGGT
GGTGTACCTGAAATTGTCAGCTATATTGCTGTCCTGTTACTCTCAGCTTATCTGGCTCTC
TATTTTGGCTTATTCGCTTATCTGGTACAACGGTTTAAACTGGCTAATCCTTGGCTGCTT
GCAGTCATATTCACCGCTGCTGAATATCTACGGGGCGTTGTTTTTACAGGTTTCCCGTGG
CTACAATTTGGTTATAGTCAAATTGACAGCCCATTTGCAGGAATTGCACCGATTTTAGGT
GTAGAGGGGTTGAGCTTTTTTGTAATCGTTATCAGTGGTTATCTTGTAGCGATCTGCCGT
GATCTCGCAAAAAAAGCTTCATTTCCAACCGCTTCCTGTGCAACTTTAGTTAGTCTATTG
CCCCTTGCCTTTGGTTCACAATTTATTCGTTTTGTTGAAATCGATGAACAACAACCGCCA
ACAACAATGGCACTGGTACAAGGTAATATCGAGCAGAAAATGAAATGGGATCCAGCCCAT
TTTAACTACACCGTAAGAACCTATCAGCAACTGATATTACCGTTACTTGGTAAATATCAG
GTAATCGTTTTGCCTGAGTCGGCAATTCCTGCTGTAGAAGCTCAAATTGAACCTTTACTA
CAACAGTTACAAACCGTTGGGGCTAAAACAGGCAGTGAAATTATTATTGGTACGCTACAC
CAAACGCCAAAAGATATATTTAACAGTGCCACCGTACTAGGCAATCCGCAGCAACCCTAC
TCGCTCGAACAATCGCCTCGTTACAATAAACATCACCTTGTCCCTTTTGGCGAATATGTT
CCTTTTGGCAATTTGCTAGATTGGATGAGGGAAGTCTTTGTTTTACCTATAAATTTATCG
CAAGGGACATTTATCCAGTCGCCACTACAAGCGGCTAACAGAGCCTTTAATTTAGCGATT
TGCTACGAAATTATCTTCACTGATCAAGTTCAGCAAAATCAAAAAGCTCACCAAGCCGAT
TATCTTCTCACGATTTCCAACGATGCGTGGTTTGGCACGAGTATAGGTCCTTGGCAACAT
TTTCAAATGGCAAGAATGCGAGCTTTAGAGCTAGGCAAACCGCTAATTCGTGCGACAAAC
ACAGGCATTACCGCCTTTGTCGATGCCTACGGCAAAGTCACCGCCCAAGCTCCACAATTT
GAAGCCACCGCCTTAACTGCCAGCGTGCCTGCAATGAAAGGGCAAACTCTGTTTGCTCAA
TATGGTAATAGCTTGCTGTATGTACTGTGTGTACTGTTATTACTACTAGGGGCAGTGATG
AGAAAAGTGAGAGTAAATACTTTCAATTTGTAAACATTGGTCTAAATTTTAATCAATCAA
ACTATTTTTATGAACTTTAAAGAAATATCGCACACTAACAAGCGTGCATTCAAGAAAAAT
AAAAACAGCGTAGAAGTTAGGAGAACGCAAAACGATGAGTGAGCAAAGAGCCGATCAAGA
ATTGGTTGAGCTTGCACAAAATGGTGATAAGAAAGCGTTTAATTTACTCGTCGTGCGTTA
CCAAAATAGAGTAGCTGGGTTGCTTACTCGCTATATCGCAAGAGACGATATTCCAGATAT
TGTGCAAGAAACTTTTATTAAAGCCTATCGTTCATTAAATGCTTTCCGTGGGGAGAGTGC
TTTTTATACTTGGCTTTATCGAATTGCTGTAAATACGGCAAAAAACCATTTAACCGCCTT
AGGCAGACGACCACCGAAAGAAGATATTTTAGCTGAAGATGCAGAAGTTTATGATGGTGG
GGTGCAGTTGCGTGAGGCTGATACACCAGAAAATTTGGTGTTGTCTGAAGAATTAAAACG
TGTCGTGTTTGACACAATTGAAAACCTACCTGATGAGCTTAAAACGGCAATAACGTTGCG
TGAGCTTGAAGGGCTGAGTTATGAAGAAATTGCAGAAGCAATGCAATGTCCTGTAGGTAC
GGTTCGTTCCCGAATTTTTAGAGCAAGGGGAGCGATTGATGCCAAAATCAATCCGCTTTT
GTAGCAGAATTAAAATACTTTGGAGTTATCTATGCAACATAAAGAAACACTTTCCGCCTA
TATGGACGGACATAAAGAAAGCGGTGATTTCGCTGAAACTTTATGCAATAGTGCTGAGTT
ACAAAAAACGTGGGCGAACTACCATACTATTCGTAGCGTGATGCGAGGTGAAGAGCAGAT
TTTGGGTAGTGATTTCTCCGCAAAAATGGCTGCGTTGCTCGAAAATGAGGAGATTGAGGC
GGTGGCTGAAGCTCAACAAAGTGAGAAACCAAGAGGTATGTTACTCAAATTGAAACGCTG
GGCAACACCGTTAATGCAGGCGGGGATTGCAGCTTCTGTCTGCTTGGTAGCCGTTTGGGG
TGTGAATATGATGAACAGCAGTGAGGAAGTGGCTCAAGCGGAGCAACCTGTATTGCAAAC
CTTGCCTTTCTCAAATTCTGTACAGCAAGTAAGCTATAATGCACCAGCCAAAGATCAGCC
GACAGCTGAACAGTTGGAGTATCAGCAACGCCGTATTAATGTGCTGTTGCAAAATCACGA
GTTACAACGTCGTACTAGTGCAGGAAATGTGACTTTAACGGAAGATGAGAAACAAAAAGC
ACAAAACTCTTCTATTCAAGTGCCATTACAGCCACAAGCACAACCGCAAAATAATCAGTA
ACTTCTTATCACTCTGGGGGCGTTTTAAACGCCCCTCCATTTTTTATATACCTATGGAAA
ACGAAATTGAACTTAAAATAATGCTACTGCCTGAAAATATTCCGGTGTTAAAGCAGTGGA
TAAATGCTCAACCTATCTTAGAACAAGGAAAAGAGCTGTTAGGAAATACCTATTATGATA
GCCCCGCTCTCTTTTTTGCGAACAACAAAATGGGATTACGGGTTCGTCATCAAAATCAGC
AATATGAATTAACCCTTAAAATGAAAGGCGAAATTGTAGGTGGATTGCATATTCGCCCTG
AATATAATCTAGCATTGCCTGATGCTAAGCCAGATTTTAAGCGGTTAGTTTTTCACTTTA
ATTTACCCTTTCCGCAAGCAGATTTATTAGACAGTCAATTACAACCAACCTTTAGTACCG
ATTTTGTGCGAGAGAAATGGTTGATTACAACGCCGACGGCTCAAATTGAAATTGCTCTCG
ATCAAGGCAAAGTGAAAAATCCTTTTGGGGAAGAAGCCATTTGTGAAGTGGAGTTTGAAT
TAAAACAGGGAATGCTAGCGGATTTAATTGCATTTTTAGACACATTGCCTAAACAAGATG
GAATGTGGTTTAGTAGCTTGAGTAAAGCCCAGCGAGGCTATTTGGTCGGACAGCCTGAGC
AGATTGCAAAAGAGATCGATAAACTTACCGCTTGTGATATAGCACAATTATCAGAAAAAG
CCCGTTATCAGTTAGAGCAACAGTTGGTGGACTTTTGGCGACTAACTCAATCTCCGAAAT
TAGCCGAAAAATTAGCGACGCTATATCCTCAGCAAGCAATGGAATATTTTACAGGGCGGG
AGTACTTCAAGAGGAATTTGGAAAAGTTGAATGTTTGGATTTAAAAATGGCTATATAATT
CTAATAATCTTCCTCTTATAGTAAGTAGGAGAGTAAATAATTGGCATAGTAGACAAAAAG
TGTTGGTTTTAAAATTATTTTTCTAATTACCGCTAATTTTTTATTTAAAAAAAGTCATTA
TAAACATAATCTTATGCATTTTAGTTAATCTATTATGAACGATAATTTCTGTTTCAGTTC
TTTAAATAATTTTTTAGCTATTTGTTGTTTCTATATTTAAATGAGAATGTTCGGCAGATG
TACATAAATATTTCATATAATAATTTAAACTGGCATAGGCCTCTTATATTACGGTGTTTT
AAGGAAAACTCTCTTTTCCATTGGGGGATATCCAGACTGTTCATCTAAAAATTCTTTCTG
TTTTAAATAACAGTTATGTAATCTTAAAATAAAATTCGCTTTTGTAGTTTATTTTAGTAT
TTTTTGTCATGATTTTTATGTTGTAACCTGCTTGTTATTGTTTACTGTATCAGGTTTATC
TATTACATCGAAATAAACCAGGGCTGAGTCAGGAAATACCATCACCAGCCCTTTTACATT
CATTTTTTATAACATAGGATATTAACTCCTACGTATAAAGCAGCTATAGTTTTGGACCTG
CTGCAATTAATGCTTTACCTTCATCGTTGGTTGCATATTGCTCAAAGTTTTTCACGAAAC
GACTCGCTAGATCTTCCGCTTTCGCTTGCCATTGAGCTTTATCTGCATAGGTATCACGAG
GGTCTAAGATCGCAGGATCAACACCAGGTAATGCTTTTGGAATTGCTAAATTGAAGATTG
GTAATGAACCCATTTCTGCTTTTTCGATAGAACCATCTAAAATCGCATCAATGATACCAC
GAGTATCTTTAATTGAGATACGTTTACCAGTACCGTTCCAACCTGTATTCACTAAGTATG
CTTCTGCACCTGATGCTTCCATACGTTTTACTAACACTTCTGCGTATTGTGTTGGGTGTA
ATGATAAGAATGCTTTACCGAAACACGCTGAGAATGTTGGGGTTGGCTCAGTTACGCCAC
GCTCTGTACCTGCTAATTTCGCTGTGAAACCAGATAAGAAGTAGTATTTGGTTTGCTCTG
GCGTTAATTTAGATACTGGTGGTAATACACCGAATGCGTCAGCAGTTAAGAAGATTACTT
TCGTTGCGTGACCTGCTTTTGATACTGGCTCAACAATGTTATCAATGTGATAAATTGGGT
AAGAAACACGAGTATTTTCTGTTTTTGAACCATCTGCGAAGTCGATTGAACCATCTTCAC
GAACCACAACGTTTTCTAACAATGCATCACGTTTAATCGCACGATAGATGTCTGGCTCAT
TTTCTTCTGAAAGGTTGATGGTTTTCGCATAGCAACCACCTTCGTAGTTGAATACGCCAT
CGTCGTCCCAACCGTGTTCATCGTCACCGATTAATTTACGTTTTGGATCGGTTGATAATG
TGGTTTTACCTGTACCAGATAAGCCGAAGAATACTGCTACATCGCCATCTTCACCCACGT
TTGCAGAACAGTGCATTGATGCAATGCCTTTTAATGGTAACCAGTAGTTCATCAATGAGA
ATAAACCTTTTTTCATTTCACCGCCGTACCAAGTACCGCCGATTAATTGGATTTTCTCAG
TAATGTTGAATGCTACGAAGTTTTCAGAATTTAAGCCTTGCTCTTTCCAGTTCGGGTTAG
TTACTTTTGAACCATTCATTACCACGAAATCTGGTGTGAAGTTCGCTAATTCCGCTTCTG
ATGGACGGATAAACATATTTTTTACAAAGTGTGCTTGCCACGCAACTTCTGTTACAATAC
GCACTGCAACACGGCTGTCTTTGTTCGCACCGCAGAATGCGTCAATAACAAATAGACGTT
TATTTGATAATTGGTTGGTAACAAGTTCTTTGATACTTTGCCAAGTTGATTGGCTCATTG
GTTTGTTATCGTTTTTCACTTCGTCGCTTGTCCACCAAACGGTATCTTTGGTATTTTCAT
CTAATACGATGAATTTATCTTTTGGTGAGCGACCTGTGAAAATCCCTGTATCAACAGCGA
CCGCACCTGAAGTCGTTAAACGTCCTTTTTCAAAACCTTCTAACTCAGGTTTCATCTCTT
CTTCAAAGAGTTGTTCATAACTTGGGTTATAAACGATCTCTTTAACGTTAGTAATGCCTA
AAAGTGCAAGTTCTTGTTCAACACGATTTAACATAAATTCACCTCATATATGATTAAAGA
TTAAAATTTAAAAACTGGAGAGATTATAGAGTAATTATCCAAAAAAAATGTTACATACTT
CAAATTTTTGAGAATTGATAAAAAATTTTTTTGATCTAGATTATATTTTTTGTAATTCGG
GGTAGAATAGTTCATCTTTTTTATTGAATGGGGTAAAAGAATGCGAGTTTTAATTGTCGT
TTTAGCACTTTTATTAGGTGGTTTCCAATATGCTTTTTGGTTTGGGCAAAACGGTTGGAA
TGAATACCAACGGACTAAACAAGAAGTCACTCAACTGAAAGAAACTAATCAGAAACTGAC
CGCTCGTAATCAACTTATTCAAGCCGAAATCGAAGATTTAAAAACGGGTATCAATGCCCT
TGAAGAACGAGCAAGGCTTGATCGTGAAATGGTTAAACCAGATGAAACGTTTTATCGCAT
CGTCCCAAGAGAGCAACGTTAATGAATAGCAAGAGAAAAATCATTGCGATCATTCCTGCT
TCTGGCGTAGGTAGTCGAATGAATGTGGCTGTGCCTAAGCAGTATTTGACCTTGCTGGGT
AAAACGCTGTTGGAACATACGCTACAACCTTTTCTTGAACACCCTGTGATTAGCCAAATT
ATTGTGGCGGTATCTAAAGAGGATCGCCATTATGGCGATATTGCTCTGCTTAAATCCGAC
AAAATCCAGATTGTGCTTGGGGGAGAAACACGCGCAAATTCGGTTTTTAATGCTCTCAAT
GCTATCACAGATGAAACCGCTTGGGCATTAGTGCACGATGCTGCTCGCCCTTGCCTTAAG
CGGTCAGATTTAGACAAACTTTTGCAGATTGAAGATAATCAAGGGGCAATTTTAGCAACC
CCTGCAATTGATACGATGAAACGGGCTAATGGCTCGCAGATTGCTCATACGGAAGATCGT
TCAACCCTATGGCACGCCTTAACGCCACAGTTCTTTCCAGCGAAATCGCTCAAAGAGGCT
TTACAATCGGCTTTTAAGCAAGGCTTAACCATCACTGACGAGGCTTCTGCGATGGAATTT
GCAGGCTTCCACCCGTTATTAATTAATGGGCGTAGCGATAACCTTAAAGTCACTCGTCCT
GAAGATTTAGCTCTCGCAGAATTTTATCTAACAAGAGGATAATAAGATGATTAGAATTGG
ACACGGTTTTGATGTTCACGCTTTTGGACAAGATCGTCCATTAATGATTTGCGGTGTTGC
CGTTCCCTATCATACAGGCTTTATCGCCCACAGTGACGGTGATGTTGCTCTACACGCTTT
AACCGATGCTCTGCTTGGCGCTGCTGCTCTTGGGGATATTGGTAAGCTCTTTCCTGACAC
GGATATGCAATACAAAAATGCTGACAGCCGTAAATTATTGATTGAAGCCTACCGCCAAGT
TCAAGCAACGGGTTATGTGGTAGGGAATGTTGATGTGACAATTATCGCTCAAGCCCCGAA
AATGCGACCTTATATTGACCAAATGCGTCAAGTGATCGCCGACGATCTCAACTGCGATAT
TTCTTGCGTCAATGTCAAAGCCACAACCACAGAAAAATTAGGCTTTACCGGACGTGGCGA
AGGCATTGCTTGTGAAGCGGTGGCGTTATTAATTAAACCAGCATTATGCAGTAGTTACAG
AAATATTTAATTTCTTTCGTAGCATCAGTGTTCAAACCATATTTCATAAAGAGAGTATAG
TAATGCTATTCAAAACACCTTTGTTACAAAAGGCTGTTAATAACATTGAAAAATTAAGGT
AGAGTTTGCTCAACAATTTTTTTCTTTTAATTTGCTTTCCATTGGTTGATACAAAATTGT
GGTAAACTATCGCCATTTTTTAGTTACTTAAAAATACTATGCCAACTGTCAATCAATCCT
CTCTTGTGCCTTATAGTGCTGAACAGATGTATCGTCTAGTCAATGACTATGAAAAATATC
CGCAATTTTTATCAGGCTGTGTTGAGGCAACGACCTTAAGTTTAGGCGACAATGAACTCA
ATGCAGAATTAGTCATTCAAAAATTGGGGATTAGCCAACGTTTTAGCACCCATAATACGA
TGATACCAAATGAAAAAATCACAATGGAATTATTAAATGGGCCGTTCAAGTATTTACATG
GAGCTTGGACTTTTCAGTCGTTTGATGAACAGAGTTGCAAAATCAGCCTAAATTTAGAAT
TTGAATTTTCAAGCCCGATGATTGGTATAGTGTTTGGCAAAATTTTCAATGAATTAACGC
TCAAAATGGTGAATGCGTTTAAACAGCGAGCAAGAGAGGTGTATGGTGTCTGATGCGCAA
AAAATCGTAGTGGAAGTAGTTTACGCTTATCCTGAAAAATATTTTTATAAGAAAATGGAA
TTAGACAATCCACTTTCCATTCAAAATGTGATTTTGCAATCGGGCGTATTGCAAAAACAT
ACGGAAATTGACTTACGAGAAAATAAAGTGGGTGTTTTTAGTCGTCCTGCGAAATTAACG
GATATGGTGGAAAATGGCGATCGCATTGAGATCTACCGCCCGTTAATCGCCGATCCTAAA
GAGATTAGACGTAAACGAGCGGAAGAGCAGAAGAAGTAACCTATAAGGGTTATTTCACAA
TTTTGAATTTCTGTGTTGGGAATATTGTATCATTAATTTGTAGATCTAATGTATAGTCGC
CAACTGGATCCGTGTTATCAAATTTCCAACAACGACGAATGAATTCGTTATTTACACTTT
TCATTTGGCTTGTAATAGTATGCATTTTTCCATCTTTTGTTGATACTACATTATCGCCTT
GCCCCCCCATCATTGTAGATTTTGCTGGGCTATTAAATATTTCAGTCGTTTTATTTTGAG
CAGTAAAAGGTACATTGATTACTTCCCAGCATAATTGAATTTTTTTATTACTGATAGAGT
ATGTTGTGCTATTTAGTGACTTAGGGACTTCCCCACTAAAGTCAATTGTAGTGAGCACCA
TCATAGGGGGCTCTGGGGCAATCTTTACTGTTGCAGCAAATCCCATTGTAGATGGTAGAA
GCAGACTAGTTATAGTAATAAGATATTTTTTCATCTATTTTTCCTCTGATTTTTGATGGG
TATCACGCAGTTGTTGAGCGACAATCGAAATTGCTTCACCGCTACTGATACCTTGTTGCA
TAAGTTGTTGAATTTGTTCAACGGCTTGTTGTTGCTGTTCGTGAGTTAAACTCAGTAGAG
CATTATCCATTGTGAACCTCGTTAAGTCTAATAAAATTCAGTAAAGTTCCAACCAAATTG
CGTAAAAAGCGTTTTCCACTGTTCGTCAAGCGGTGCTTTTATCTCAATTTTTTGCAAGGT
TTTCGGGTGAATAAATTGCAAACTATTGGAATGGAGCATTAGTCTATCACAACCTGTGTT
AGCTGTTAATGCTCGGTTTTGATGTAGGTCACCGTAATTGGTGTCGCCCATAATTGGGTG
AAACAGATGTTTCAAATGGCGACGAAGCTGATGTTTCCTTCCTGTTTTGGGATAGAGTTG
CACCAGACTATAACGTGCGGTTGCAAATTTTCCTGCAGGGTAGGGCATTTCAATGGTAGC
AATGTTTCGATAATCGGTAATCGCTTCTTGTGCCTCTTTTTCTTGGGAAAATTTATCCGC
AATTTTGTCGAGTTGCACTTTAAGAGGATAATCAATCCTCCCTTCCCCTTGTAGATAACC
TCGAACAACGGCTAAATAGCTTTTTTGTATTTGATGTTGTTCAAAAAGTTGGCTCATAGT
CCGTGCCATTTCGCTATTTAAAGCAAAAAGAAGCACGCCAGAAGTCGGTCGATCTAAACG
ATGGATCGGAAAAACGTGTTGCCTGATTTGATTTCGCAAGGTTTGCATTGCAAAAACTGT
TTCGTGTTTATCAAGCCAACTTCGATGAACCAACATTCCTGCAGGTTTGTTTATCGCAAT
AAGTTCATCATCTTGATAGATAATCTCTAATTTCATTCGATTTTCAACAAGGTTTCAAGT
TTAACGAGGGGAGCGTTTAAGGCTTGGAGATAATCTAAATCTTTCAAGGCTTCTTCTAGA
TAAGGCGAAATAGCAAAATTGCGTGGCAATTCGGCATTGGCTTCTAATAGGGCGTGCATT
CGTGGTAAGAATATCCATTGTAACCATTGGGTTGCTGAGAGTGTGCTAACACAAAAAGGT
TCATCATTGGCTAAGGCTTCTGCGGAAGGCGGAGTTGCTTCCCAGAGATTATGTACTCGC
AAAGCAATTTCGAGATCGGTTAGGTGTTGTTTTACTTGGGTTTTCATTGTTATTTTATAT
GATTAAGAATTCATTGATTATGTTCTATCTACACTATTGTGTATCGAGATATTTTTCCCT
GCTGTTGACTTAACAGCTGCTCTGCCCCGTCTTTATCTAGATCTGCCAAGATCATCATAA
TCGCCAATTTCGCATTATTCTCAGCTAAGACTAACGTGGTTTCTGCAATTTCACGGGAGC
ATTCAGTCGCTTGCATAACAATCCGAATAGCACGGGCGACAAGTTTTTGATTGCTTGCCT
GCACATCAACCATCAAGTTTTGATAGCATTTGCCGATTAAGATCATACTTGCCGTAGTAA
GCATATTTAACACTAATTTTTGTGCTGTTCCTGATTTCATTCGGCTCGACCCTGTCAACA
CTTCTGCCCCAACGACGGTATCAATTACAATGTCGGCAATTTGGCTCATTGCAGAATTAG
GGTTGCTGGCAATCGACACTGTCGTTGCACCAAGCTGTTTAGCGTATGCTAACGCGCCTA
ACACATAAGGCGTTCTGCCGCTGGCAGCAATGCCGACTAAGACATCTTTTTGGCTAAATT
CGACTGCTTGCAGATCCTGTTTACCCGCTTCTTTGTTATCTTCCGCCCCTTCGATTGGGT
GTCGCAAGGCATGCTCGCCCCCAGCAATAATGCCTTTGACCATTTCAGGCGATACCCCGA
ACGTTGGCGGACATTCGGACGCATCTAGCACGCCAAGTCGTCCGCTTGTGCCAGCGCCGA
TATAGACTAGCCGCCCGCCTTGCTGAAAAGCTTCGACAATTTTCTCAACGGCTTGAGCAA
TCTGAGGCAATACTTTTTCAATTACCAGTGGCACCTGTTTATCTTCGTTGTTGATGATTT
GTACAATTTCATAGGCAGAAAGTGTATCAATCTGCATACTGTTTAGATTACGCTGTTCGG
TAATTAATTGCCCTAAGGTTTTTAGAAGATCTTGTTCTGCCATTTTTGTTCCTTTTATAT
ATTGGGAAAAATTGCCCCTAAACTGACCTCCTGTGTCGCCCCTGTGACGCTAGGCAAATT
CGCAGGCAGATTGTGTATCCGTTGATACGCAAGCCACGCAAACGCCGCGGCTTCCACATA
ATCGACATCTAAGCCATATTCCGTTGTAGTGGAGACCTGCCAATCTATTAAATGGGTTTG
TAGCCGTTCCATTATCAATGGATTTTTCGCTCCGCCGCCGCATACCAATAATACGCTATG
GTAAGCGTTCGGGTTTTCAATTTGCCGTAAGGCTTGCACTATGCTTTGTACGGTAAATTC
AACCAGCGTTGCCTGCACATCTTCAGCGGGAAGCGGTTCAATTTGGGTTAATTTATGTTC
CAACCATTCCAAGTTAAACAGCTCTCGCCCTGTGCTTTTCGGCGGTGGTAGTTGGAAAAA
GGGTTCATCTAACAACAATGCAAGTAAAGCGGAATGAATTTTCCCTGTCCTTGCCCATTC
GCCGTTCGCATCATACCGCTTGCCGAGATGTTTTTCGATCCAAATATCTAACAGTGTGTT
GCCTGCCCCGACATCATAGCCGATAGTCTGCTGGTTAGGGTTAAGCACGGAAATATTGCT
GATCCCGCCGATATTTAGCACAACGGTTAGACGTTCAGGGGAACTAAACACCGCTTGATG
AAAAGCGGGAACCAGCGGCGCACCTTGTCCGCCAAAAGCCATATCCCGACGGCGAAAATC
ACCGACAGTAGTTATACCTGTTCTAGCCGCCAATAAATTCATATCGCCAATTTGCATTGT
AAAAGGATATTGCCCTTTTGGTGAATGCCAAACGGTTTGCCCGTGACAGCCCACCGCCAC
AATATCATCTGCATTAAGTTGATGTTTTTCTAAAAAACGCTGAATACTGTCGGCATAGAG
CAAGGCTAATTGGTGATCGAGTTCGCCTAATGTTTGTAGGCTTGTTTCCCCTTTTTTGAC
TAACTGCGACAGCGCAACACGAAGTGTGTCGGGCATTGGGGTAAAGTCGGCAGCAATTAA
TTTAGGCGTTTGGCTAAAATTGACTAACGCCAAATCTACGCCATCAAGGCTCGTGCCAGA
CATTACGCCGAGGCAATTTTGAGAAACCATAGGTAATTATAAAAATAAAATACTGCTTTC
AGCTCAATAATGGAGGATAAAAATTCATGTACTTATGTTTGAGTTCTGATAGCCAATAGA
CGTTAGACACGATTATTAAATTGCTATGAGATAATACTATGTTGTTTTGCTCTAATTTTC
GTATCACTGTGCAGTGGCGTTATCTAGAGCAATATTGCTCACTAAGCCTTTATTATCAAA
GTAAACAAAGATAGTTCTTTGGATAGGATCTTCATAGCCTTTACGCAAAATGAACACATA
ATCCCAACGATCTTGAGCAAAGGAATCTCGTAGCATAGGTGTTCCAAGCAGATATTGAAC
CTGCTCTTTATTCATACCAACTTGCAGTTGATCGATTTTTTCTTGCTCTAAATAGTTGCC
TTGCGGCACATCAATACGATAAACGACTTTTTTTACCGTAGAACAAGCTGTTACACCTAA
AGCAAGTAATAATACAGCAACAAGCGATTTCATTTTCATAGCGATAACCTTCCTCTTAAA
ATTTTTGGCGATTATACCGAAATCGCCGATAAAATGTCATTATTTATTACGTTCTAATTG
ATCTCGTAAATTCGCAGGTAATCCTTTGATTGTCAAAGTATCATTTAGTTCATCCCAAAT
AATACGTTGGGATAATAATTCCGCATCAAAACTGATCGTCACCCCTTTTCCTGAACCTGA
GTATTTGGTTAAAGTTTTTAACGCATTACGCACAGGCGGAATAGTTTCTTCTAAACCATA
TTCTTGTTGCTCGGTAAAGTCAGCAAAATCAATCTCTTTTAATGTTGGCATCGAAGCTGA
TAATTCGCTGATCGCAATTTCTTCCCCACTGTTGATTTGCCCTTTACAGTACTCAAACAC
CTGTTTTTTAACCGCTTGAGTTTGGTTACTATCTAACTCGCCTTGTTCACAATAATCACT
CACCGCTTGAAGCAACGTTTGATTTTGCACTTGCGGATTTAATCCTTCTTCAGCCCCTAA
AAAGTCCATAAAGAAGTCGGCAACTTTACGCCCAACACGCCCTTTAATAAAGGTCAAATA
GCGGTTAGATTGTGCATTGTGTTTTAGTTCGGTAAGGTTGATACGGCAAGCAATATCATA
TTGTGTAATATCGAGATATTCCGTGCGTTTCACTTCCAGTTTATCATCAACCAACATAGA
CGCACGGCTATCAATTAATGCAATAAAGAGATATTCCGTCGCTAAAAAGGTATAACGGCA
AAGGATAAAAGTTCCGCCTGAAGCAAAAGGATATTTGACTAATTCTGTCGCTAACATTTT
GGCACAACTATGGCTAAAAGGCAGAAATTCGCTTTCGCCTTCTAACAAGCGGTTTAATTG
TTGTGCAAAAATGGACTCCGATTGAAATATGCCATAGGCTTTCGCTTTATTTTGATAGGC
TTGATGTAGTTGCAACATCATCTGTTCAACTTCAGGGCTGATCGCAAGCAGATCTTCGCG
TAACACCGTATGAAGTTCAGCGCTTTCCCCTGCAGTTTGTTGAAGTTGGTGTAAAACAAT
TTCGGTAACGTTAATGCTCATAAATTATTCTCGATTATAGGTAAAAAGTTAAAGTCCTTT
GATTGTATCAAAGAGTAGAATTAAGGTTAATGGCATATTTTCCAATGGAATAGCACCATA
AGATTGATACCAACGAGAAATGTCTTCATCTTTTGCTTCAATGAGAAGCCCAATTCCCCC
GACTTGTTCGGCAACGATGGCACAGCGTTTGAGAGCTTTAACTAACAGCATTCCGCCAAT
GCCTTGTTTTTGATAGCGAATATCCACTGCAAGTCTTGCTAATGTAAAGAGCGGAATAGG
GTAGTAGCCAAAACGTTTTTTGCATAGTTCGGGTAAGTGTTGCTGGTCTAATGCACTTAA
GGTGATTGTATAAAATCCGATAATCTGTTGACTGTCTAAGTGTCGGCTAATGTAAGTTTT
TGATGTCCCTTTTTCGTGAGATTGCCGAGCGTATTGTTTAAAAAATCGGTTCATCTCTAG
ATTTCCGCAATCAAAGGCTTCTCGTTGATGATGCTTCGTTAAAGGCTCTTCAATAAACTT
ACTCTTCATGATAGCTTTCCTTTGCTAATTTCGCCGCTTGTTGTAGTTTTGTATTAGCTT
TCGGCGGATTATCAAGCAATTCCATAATCAACGAGAGATCTTGCGGTGAAAATTGCCGAT
TATCATACTGCTGAATAATTTCTCTGGCACTAGGCAAAATGCGTTGTAATACAAATTCTG
TAATATTCGTATGGGTGAGTGCAACGGCTCTAATTAAAGTCTGCTTGTCTTCCGTACTAA
TGCGAATAGACATTCTATCGTTAAGGGCATTTGCAATTTGTGGCATAATAAATATCCTAT
TTGTACAGATTAAAGTAGTACGAATTTTAAGTGAACCAGTGGTAATCTTCAATAAAAATC
ACCTTTACAAACCACAAAAAAACTTTCAAACTCTCAATGTTGAATTTAATTTATTTCACT
AGGAGATTTTTATGACAACTGTTATTCATACTGAAAATGCCCCAAAAGCAATCGGACCTT
ATGTACAAGCGGTTGATTTAGGCAATTTAGTGCTAACATCAGGGCAAATTCCGGTTAATC
CAAAAACAGGCGAAGTCCCTGCGGATATTAAAGCCCAAGCTCGCCAATCCCTTGAAAATG
TGAAAGCAATCATTGAACAAGCGGGTTTATCTGTGGCAGATATTGTAAAAACCACTGTAT
TTGTGAAAGATCTCAATGACTTTGCCACAGTAAATGCCGAATATGAAGCCTTTTTCCGTG
AAAACAATCACCCAAATTTCCCTGCTCGCTCTTGTGTTGAAGTTGCTCGTTTACCAAAAG
ATGTTGGCATTGAGATTGAAGCGATTGCGGTGAGAAAATAAACAATGAAAAAAATTCTGC
CAACTTGGTCTGTTCCTGATTTCGTTCACGCATTCACTACCACTCGAGAAGGTGGGGTAA
GCCAAGCTCCCTTTGATAGCTTGAATTTAGGTGATCACGTTACTGATGATCCACAATCAG
TGCAAACTAACCGTGAGATCTTGCAAGAACAAGGGAATTTGCCACATTTTCCGCTCTATT
TAACGCAAACCCATAGCACAAGGGTGCTACGTCTGCCCTATGAACAAAACGACATTGAAG
CAGACGCAGTTTATACCAATCAAGCAAACCAAGTCTGTTTAGTGATGACAGCGGATTGTT
TACCAGTGCTTTTTTGCAGTAAAGATGGCAAAGAGATTGCGGCGGCTCACGCAGGTTGGC
GTGGCTTATGCGATGGTGTGCTTGAAGCCACAGTGGCAGAATTTAAATGTGAGCCAGAGA
ATATTTGTGTCTGGCTTGGTCCTGCAATCGGTCCAACCGCATTCCAAGTTGGCGAAGATG
TAATAGAACAATTTTGTGCTTTCGATCCCCGAGCGAGAGAAGCCTTTGTGGCAGATGAAT
ATATAAGCGGTAAGTTCCTTGGCAATCTTTACCAAATAGCTCACCAACGCTTAAATAAAC
TGGGGATTACGGAAATTGCAGGGGGGGATTATTGTACCTATTGCGATGCAGAACAATTTT
TCTCTTACCGTAGAGATAAAATTACAGGACGAATGGCAACGCTGATTTGGCGTAGTGAAT
AATTAAGACTTAAACAGTATATATCTTTTCTTTTTTACAAATTGGTTCAGAGGTGTTCCG
CCTAGATGAAATGGTGGTACATTACTTAAAATATATGGTGGATTTTATCTCTCTATTTTA
TCGTAATATATTGATTTAGTTGGTAGGGGACTTCCACATAATTCTCCTGTATTTAAATGA
AACAAACTTATATTTATTTACAAACCGATCTTCTCATTGTCGGTGGTGGTATCGCAGGGC
TTGCGTGCTGTGCTGAAGCTAAGGCTCAGGGTATTCAAGCGACATTAATTACCAAAGCCC
CTATCGGCAGTGGTGCAAGTTTTTTTCCGTTAAAAGCAACACTTGGTATTCAAGTAACCG
GCGAGCAACAGGATAAAGCACATTTTCAAGAAGATATTGAGCGTGTTGCACAGGGAATGA
ATAACCCGAAAATTGTGCAAGCCTATATTGAAGATTCGCCACAGGCGATTGAGCTATTAG
AACGTATTGGCTTTAAACCTTGGAAACGGAATGACAATCGCCCCGCTTGCTTTGCGAAAT
ATCCACGCCCGATTTATTTGATTAATCAGTGGCGAGAAGCAGCGGAAAGAGCAAGGCAGA
TTATCAAAGAACAGGGGACGACGGTCTATGAAGATGCAACGCTGTTACATATTGTCAGCG
ATAATCAGCAAGTTCAAGGAGCGTTGTTTTCCTATAAAACAAGCGGTGAGATCCGCTATG
TGCTTTGCAAAACCAGCCAAATTATTTTGGCAACAGGGGGAATTGCAGGGTTGTATAAAG
ATAACCTCTATCCAGCCGATGTGATTGGTTCAACCCACGCCATTGCTGAACGAGCAGGGG
CAAGGCTGACTAACTTAGAATTTATTCAGTTTATCCCTGCTTTTGTTGAGCCTAAATACA
AGGTGCTGTTTGGAGAGCATACCTTAAAATATGTCAGTAAAGTGACTGACAGCCAAGGGC
GAGATCTGTTTCCACACCTTTCACCACAGCAGTTTCAACAGATGATGACCGCTCGCAGTG
ATTATGCCCCTTTTAGCATTGATTTCCCCTGCGTTGAGTTTGATTTGGTGATGATGAAGC
ACTTGCTCGAACACCCAGAAGAAAAAGGCATCTATCTGCACTATTCCCCTGAGCTGTATC
AAGATCAAACGGAATTTTACACCGTGTATTTAAGCTGGTTAGAGAAAGAAGTCGGGATTA
ACCTTGTACGAGATAGAGTGGCGATTACCCCATTTGCTCACAGTTGTAATGGTGGTATTG
TAATTGATGAATTTTCCGAAAGTGAGGTGAAAGGGCTTTTTGCGGTGGGCGAAGTTTCTT
CTTGTATTGAAGGGGCGAACCGTTTAGGTGGCAATTCTGTCGGAGGTAGTTTGGTTTTTG
CTAAACGAGCAATCCAACGGATTTTGCAAAATTTAGCGGAAAACCGACCGCTTTCCAACG
ATATAGCGTGTGAACGTAACATTGAGCAGTTTTTCCAGTCGTTAGCAAATCCAAAGGGTG
ATAAAATGCTGACGGCAAGTGAGGTGTTAAGCACCATTCGCTCTCAGATGGCGACATATG
CTAATGTTTATCGAACAGAAGCGAATTTGCTTCAATTATTGAACTGCTTGACGCAGTTAG
AGCAACGTTATTGCCCTCTTGAATATCAAGCCTATCAAGGTATTGAAATTTACCACGCTC
TCAAAGCCGCACAAAGTGTGGTAAAGGCGATGCTGAGTAGGAAAGTGAGTTTAGGGGCGC
ATTATATTGTTTGATGTATGCTATTTTTTCAATAAGTGTTGAAAAATGGACTACGCAAAC
GTTTTCTTTTTTTGTAGAATAGTTTCCGTTTTGCCGAAAGGCAATATTGAGGTATTTATG
GTTGATGCGATTATTATCGGAATTATCGTTTTTTCTTTATTAGTCAGTGTATGGCGAGGC
TTTGTTAGTGAAGTCTTTGCGCTTGTGGGGTGGATAGCAGCTTTTTTGGTTTCTAGCCAT
TTTTATCCTTATTTAAGTAATTACTTATTACAAATCAACTCTGTCTATATCCAAAATTCC
GAATATTTGCGTAATGGTATTGCGATTGCGATTTTATTTATTGCCGTACTCATCATCAGT
GCGGTGATTAACGCACTACTCAGCCAACTTGTTGATAAAACAGGTTTAAGTGGTACAGAC
CGTGTACTTGGTGCTGGTTTTGGTATATTAAGAGGCATTTTTATTGTCGCAGCGATACTC
TTTTTCCTTGATACCTTTACGGCATTTAGCCAAAGCGAATTATGGAAGGAATCACAACTT
ATTCCACACTTTGATTTCATTGTGAAGTGGTTCTTTGAACAGTTACAAGCAAATTCCAGT
TTTTTAAAATCTAGCTAATTTAAGAGGTAATTATGTGCGGCATTGTTGGGATTATCGGTC
AAACCCCTGTAAATCAGGCGTTATATGACGGACTTACGTTATTACAACATAGGGGGCAAG
ATGCGGCAGGGATTGTCACTATTGACGATGAAAACCGCTTCCGCCTGCGTAAAGCAAATG
GCTTAGTCAGTGATGTGTTTCGTCAAGAACATATGTTACGTTTGCAGGGAAATGTTGGTA
TAGGACACGTCCGTTATCCAACTGCAGGTAGCTCAAGTGTATCCGAAGCACAACCGTTTT
ATGTAAATTCCCCTTATGGTTTAACCCTAGTACATAACGGCAATCTCACCAACAATGCAG
AGTTAAAACGCCTACTGTTCAACCTAGCCAAACGCCACGTTAATACAAACTCAGATTCAG
AATCTTTACTCAATATATTTGCTTACTATCTCGATCAATATCCACACGAACTCCTAACGC
CTGAAAATATTTTTGAAAGCGTTCGCAAAACTAACCAAGTGATTCGTGGGGCTTATGCTT
GTTTATCAATGATTATCGGACACGGAATGGTGGCATTTCGCGATCCACTCGGTATCCGAC
CGCTTGTACTTGGCAAACGAGAAATTGACGGCAAAACAGAATATATGTTCGCATCAGAAA
GTGTTGCACTTGATGTTGTAGGCTTTGAATATGTTCGAGATATACAAGCAGGCGAAGCCA
TTTATATTACCTTTGATGGACAATTCTACTCAGCAATTTGTGCCGATAATCCGAAATTAA
ACCCTTGTATCTTTGAATATGTCTATTTCGCACGTCCAGATTCTGTTATTGATGGCGTAT
CTGTTTACTCAGCAAGAGTACATATGGGGAAATTCTTAGGCGAAAAAATTGCGAAAGAGT
GGACAGATATTCTGGCGGATATTGATGTGGTTATCCCGATTCCTGAAACTTCTACCGATA
TTGCCTTACAAATTGCAACAGTACTGAAAAAAACTTATCGCCAAGGGTTTGTGAAAAATC
GCTACGTTGCTCGAACCTTTATTATGCCAGGGCAGGCACAACGAAAAAATTCAGTCCGTC
GCAAGTTGAATGCCATTGCCTCTGAATTTAAAGGAAAAAATGTATTACTTGTTGATGATT
CAATTGTTCGTGGCACTACCTCAGAGCAGATTGTTGAAATGGCTCGACAAGCGGGGGCAA
ATAAAGTCTATTTTGCCTCAGCTGCCCCTGAAGTACGTTATCCAAATGTATATGGTATTG
ATATGCCAACCTGTGAAGAACTGGTTGCTTATAATCGTAGCGTGGAACAAGTTGCTGAAA
TGATTGGTGTAGATCGCCTGATTTTCCAAGACTTATCGGCGCTCTTTAAGTCTGTTCAGT
TAGAAAATCCAGATATTCACAACTTTGACGCTTCTGTTTTCACTGGGGAATATATAACAG
GCGATGTGAGTTGCGAATACTTAAATGCGATAGCTCAAGCGCGCAATGATAAAGCCAAAA
CCGCCCAAGCGAAGCAGGCAGGTAATTTGGAAATTCATAATGAATAATCAAGAATGAGGC
ATAGTAGACAAAAGTGTTGGTTTTAATTATTTCCCCTAATTATTAGGCGGCATAGTAGAC
AAAATGCCTTTAGTATTTGACGACTAAAGGCATTTTTCGTAGGGAAGTTAATTATGATTA
TTCATCTTTATCGATTCGGCTAAACACCGCACTTTGCTGATTTTTATATTTTGCATCTTT
ACGAGCATTATATGGATGTTCTGCGTAACCACTTAAAATTTCAAAGCTCAATGCACCAAT
TGCCATATTAGGACGTAATGCAAGCGGTAACTTTCCCGCATTAAAAAACTCAAGTACGAT
TTTGCCTTCCCAACCTGGATCGATACGATGGGCAGTAACGTGTACCATTAACCCAAGTCG
AGCCAAAGAAGAACGACCATCAAGCCAGCCGACTATGTTGGCAGGTAGTTTCACTGATTC
AAGCGTTGTTGCTAAAGCCAGTTCCCCAGGGTGTAGGAAAAAGGCTTCATCATCGGCAAT
CAGGATTTCATCACTCATTACACGATTAAGCTGTGCCGTCATTTCTTCACGTGGGCCGCT
TAAATCAATATAAGGCGTTGAATGTTCACGAAACACACGGAAAGAATTACCTAAACGGAC
ATCAATCGTCGCTCCACTGATTTTTTCATTTGATGGGCGAGGCGTTAGGCTGATAATCCC
TTCATCAAGATAACGTTCAATATCTTTGTCACATAAACGCATAATTCCCCCTAATATATT
AACTATGTCCTAATAGCTGTTTAATTTGTGCTTTCAAGATATTAATCGCAATACGGTTTT
TACCGCCTTTTGGAATAATAATATCCGCATACTGTTTAGATGGTTCAACAAATTGTAAGA
ACATCGGGCGAACCGTTTTACGATACTGATTTACGATAGATTCCATTGTTCTGCCACGCT
CCTCCATATCACGCTGTAAACGACGGATAAAACAGATATCTAAAGGGGCATCAACGAAAA
TAGACACATTAATTTCATCACGAATTTTTTCATCAGTAAGTAATAAAATACCTTCAAGAA
TGATGATTTTTTTAGGAGTGAAGTGGGTTACGGTTTTTTTGCGATTATGTTCTGCATAAT
CATATTCTGGAATATCAACAGCTTGCCCTTGTTTGAGGCTTTTAAGATGGGTAACTAACA
GTTCGTGATCCATTGAGTTTGGGTGGTCGTAATTGGTTTTTACCCGTTCTTCCATTGCAA
GATGGCTTTGATCTCGGTAATAAGCGTCTTCAGAAATAATACCAATATCATCTTGCCCCA
ATTCCGCTTGCAATTCTTTGTAAATAGTCGAAGCAATAAGACTTTTACCAGAAGCTGAAG
CCCCTGCAATTGCAATAACAATACAAGATTCGTTTTGAGTGGTGTTTGACATAATTAAAT
CCTTGAGCATACAACTGGATAATTTAGGGAATTATATCGCAAAATCCGTAATCTTTTGAA
GATAATTACCGAATTTTGGAGCCTGTACTAATTTTAGTAGTATTCATGCTTCATGTCAGT
TCAGTATTCATTTAAACAAATGTATAGTAAACATGAATTACATCTAATTAAATGTAGGTT
TACAATCTTCTTGCTTGCCAAAAACTTCTAGACCAATAAGGTGAATTAATATCTGAATAA
ATTACCCCACCTTTTGTTGAAGCGTGAAGAAACTGCCCATTTTTGACGTAAATGCCAACA
TGTCTGCCATTTGGCCCACGACCAGTTTTAAAAAAGACAAGATCACCCGTACGTAATTCA
CTCTTTGAGATTTGTATGCCTGCTTTTGCTTGATCTACTGTTATTCGAGGTAAATCAATA
CCAAATAACTCTCGGAAAGTAAGTTGCACAAAACCAGAGCAATCAATACCGCTTTTTGTT
GTACCGCCTAGACGGTAGCGTGTACCTTTCCACTCTCTTTGATGTTCGCTTAAACTGCTA
ATCACAAAAATGGAGTCTGAAAGCTGCCCTTTATGTTTATTTCCGCTTTTATCTTGAACC
GTAGTGATTTTTGATACACAAGCGGACAATAAAAATGCACAAAACAGCATTGTGCATAAA
GAAAAATGCTTTTTTATTAACTGAGAAAACATTGCGATCCTTAAAAATATTCTGCGAAAT
ACAGGATTTCGCAGAATAATCATTTAGGCTTTTACCTTCGCATTTTCGACACGTTCACGC
AATTTTTGTCCCGCTTTAAAAACCACAACTCGGCGAGCAGAAACTGCAACATCTTCGCCA
GTTTTAGGATTACGACCTGGGCGAGCTTTTTTATCACGAACCGTAAAATTGCCAAAGCCT
GACAGTTTTACCTCTTCACCGTTCTCTAACGAGCGACGAATTTCTTCAAAAAAGTCCTCA
ACAAATTGTTTTGCGATACGTTTATCTAAACCACATCTTTCGACAAGGTTTTCTGCGATT
TCAATTTTGGTAAGTGCCATAATTTATCCTTAAAATCTAATCTCTTAGATAAGCATTAAA
ACGTTGTGCAAGTGTTTCGAGAACAGCTTGAAACACCGCATTAATTTCTTCCTCTTCAAG
GGTTTTTTCAGTGTCTTGAATTGTTAAGCTGATCGCCAAACTTTTCTTACCTTCAGGTAA
ATTTGTGCCTTGGTAAACATCAAATAAATTCACTGCCACAAGTTTAGCGCCACCTGCTTG
TCGAGCCACATCAAGTAGATCACCTGCAGGTACATTGCTATCCACAACCACGGCAATATC
ACGTTTATTTGCAGGGAAACGTGAAATTTCTTTTGCATTTGGTACTGAACGCTCTGCAAT
TGCAGACCATAATAATTCAAAGGCAACAGGTTTACCTGACAATCCAAGTTTTTGAACAAC
TTTAGGGTGAATTGTGCCGATATAGCCGATCTCTTGATCGTCGAGTAAAATAGCAGCAGA
TTGTCCAGGGTGGAACGCAGGATATGATTTTGCAACAAAACGCAAACGATTGCTAGCATT
TGTTAGTGATAAAACACGTTCTAAATCCCCTTTTAGATCAAAGAAATCGACGTTTTCTGC
TTTATGTTCCCAATGTGCTGGACGTTTATCCCCTACAATCACTGCACCTAATACAAATTC
TTGGCGTATGCCATTTTCTGCATTGGTATCAGGAATAAAGCGTAAACCACTTTCAAAAAT
ACGCACTCGATTTTGCTGGCGATTTTGGTTATAAGCAACGGTTTCAAGTAAGCCTGTTAA
AAGCGACACACGCATTGCCGACATTTCACTTGAAATTGGATTTGGCAGAATTAACGCTTC
TTGGCTTGGGTGTAGCAGTTCTTGTACTTTTGGATCAACGAAGCTATAAGTAATCACTTC
TTGATAATCGCTATCCACCAAAGCCGTTCTCACACGAATAGCTTCTAAAAGCTTCTCTGG
GAAACCTTTCATCTGTAAATGAGCAAGCGGTGCGTGATTTGGAATGCTGTTATAGCCGTA
AATACGAGCCACTTCTTCCACAAGATCTTCTTCGATCTCAATATCAAAACGCCAGCTTGG
TGATTGAACTGTCCAGCTCTCGTCTGCATAGCTTGGGTTTAAGCCTAAGCGAGCTAAAAT
ATCAGTTACGGCTTCTGTTTCAATATGATGACCGAGTAAGCTATCTAATTTACTACGACG
TAAAACCACTTGTTTTGACGTTGGTAAATGAGCTGAACTTACCGCTTCTACGATTTCACC
AGCTTCACCGCCACAAATTTCAAGCAGTAACGCTGTCGCTCTTTCCATTGCTTTACGCGT
TAATTCTGGATCAACGCCACGTTCAAAACGATGAGATGCGTCTGTGTGTAAGCCATATTG
TCTTGCACGACCTGTAATTGCAAGCGGTGCGAAGAATGCAGCTTCTAACACCACATCTTT
GGTTTCGGCACTTACGCCACTCGCTTCACCACCAAAAATACCAGCCATTGCAAGCGGTCC
GTTTTGGTCTGCAATTAGCAAAGTATTTGGCTGAAGTTTTGCTGTCGTGCCATCAAGCAA
TACGAGTTCTTCACCCTCTTTTGCCATACGCACTTGAATTGCACCATTGATTTTTGCTGC
ATCAAAAGCGTGCATTGGCTGACCAAGTTCCAGTAAGCTCAGATTGGTAATATCCACAAT
CGGATCGATAGAACGGATACCACAACGGCGTAATTTTTCTTGCAACCATAATGGTGACTG
TGCTTTGACATTCACATTTTTCACCACACGACCTAAATAGCGTGGGCAAGCTTCAGGGGC
TTGAAGTTCAATCGTCACTTTATCTGCAATAGTTGCAGGCACAGCTTGAATTTCAGGTGC
ATTCACCGCTAATTGATTAACAACCCCAACTTCACGCGCAATTCCTGCAATGCTTAAACA
GTCCGCACGGTTAGGCGTTAAACTAATTTCAATGGCTCTGTCATTTAATTTGAGATAGTC
ACGGAAATCAATACCGACTGGAGCATCTGCTGGCAACTCAATAATACCGCTATGATCTTC
TTTAATCCCTAATTCTGAGAATGAGCAAAGCATTCCCTCTGACGGCTGACCACGCAATTT
AGTTTTCTTAATTTTAAAATCACCTGGTAACACCGCCCCATCTGTTGCACAAGCCACTTT
CAAACCTTGACGGCAGTTTGGTGCGCCACAAACGATATCTAATAAACGTTCGCCACCCAC
ATTCACTTTGGTGACACGCAATTTATCGGCATCAGGGTGCTGAGCACACTCAACCACTTC
GCCGATCACAACACCGTTAAACTCACCTGCAACTGCTTCAACGGCATCAACTTCTAAACC
TAACATAGTAATTTGGTCACATAGCTGTTCGGTGGTAATCGCTGGATTAACCCACTCACG
CAACCAACTTTCGCTGAATTTCATTATTTCTATCCTATATTTGTAACGTTTTCTACAAAT
TTTACCGCTTGTTATGATGGACACACGCAGTGTGTCCGCAAACTGCATATATCCGCAAAA
TGATTAGATTACTTAAACTGCTTTAAGAAACGCAGATCATTTTCAAAGAATGAACGTAAA
TCGGTCACGTTATAACGCAACATCGTCAAACGCTCAACGCCCATTCCCACCGCAAAACCA
GTGTATTCATCAGGATCAATGCCCACATTGCGAAGTACATTCGGGTGAACCATTCCGCAA
CCTAACACTTCAAGCCATTTACCGTTTTTACCCATTACGTCCACCTCTGCCGACGGCTCT
GTAAATGGGAAATAAGACGGACGGAAACGTACTTGCAGATCTTCTTCAAAGAAAGCTCTT
AAGAAATCGTGCAATAAGCCTTTTAACTCAGTAAAGTTCGCTTTTTTATCTACATAAAGC
AGTTCAATTTGATGGAACATCGGCGTATGGGTTTGATCGTAGTCGTTACGATAAACACGC
CCTGGTGCCATAATGCGAATAGGCGGTTGCATTTTTTCCATAGTACGAATTTGAACGCCT
GATGTTTGTGTACGCAACAAACGCTCTGCATCAAACCAGAAAGTATCGTGATCTGCACGA
GCAGGGTGATGTGCAGGGATATTTAACGCATCAAAGTTATAATAATCCGTTTCAATTTCA
GGACCTTTCTCTACACTAAAGCCAAGTTCTGAGAAGAATTTCACCACACGTTCAATTGTA
ATCGACACAGGGTGCAAACCACCTAACTCTGTTTTACGACCAGGTAAGCTCACATCAATA
CTCTCACTGGCTAATTTAGCATTGAGCTCTTCTGTTTCTAACTGCTCTTTTTTCCCATTT
AACGCATCTTGTGCTTTCTGTTTTGCTTCATTAATTTTTGCACCCACCGCAGGACGTTCA
TCTGCTGGCACATCACGCAAGCCTTGCATTAACAAGGTAAAATGACCTTTCTTACCAAAA
TATTCAACACGCAATGCTTCAAGACTTGCAACATCACTGACTTTTTCAACCGCTTGCAAC
GCTTCAGCAACGATATTTTCTAGGTTTTGCATACCTACCCTCTAATCAATTTCAACATAA
ATAAACTGAATGCCTCATTCATAGGCAAAACGTCTTGAATAATAATACTTCTAAGCGATA
TTGTAAATTTAAAAGTGAGGATTTTGTGGGGGTAACATTTTGATTTGTAACAGCTATCAA
AGATAAACACTGTGATTATTTTACCATTTTTGCTAAAAAAACACCAAATATCACCGCTTG
TTAAACATTAATCCGTGATCTTCTTGAAAACATACGGTAAAATTTACACCGATTTGCAAA
AGTGCAAATCAACGCTGTTAAATTTTATTGGAGATATACCTATGGCAAAGAATAATATTT
TAGGATTATTCGCACAGTCGCCACTCAAGCCATTACAAAAGCACTCAAAAAAAGTGACTG
AATGTTGTGGATTACTAATCCCATTTTTTGAAGCGAGTTTTCAAAAAAATTGGGAAGTAG
CGGAAGATATCCGTCGTCAAATCATTGATTTAGAAAACCGCGCAGATACCCTTAAACGTG
AAATTCGTTTAAAATCACCGCGTGGTTTATTTATGCCTGTTGAACGTACTGACTTACTTG
AACTCGTTACACAGTTAGATAAATTAGCAAACTATGCTAAAGATATTTCTGGTCGTGCAA
TCGGTCGTCAATTAAACATTCCTGAAGAAATCCAACCTGTTTTCCAACAATTCTTAACCC
GTAGCCTTGATGCAGCAGTTCACGTTGATAAAGTAATTAATGAAATGGATCACCTACTTG
AAACAGGCTTCCGCGGTCGCGAATTAAATTTTGTGAACAATATGATTTTAGAGTTAGATG
TTATCGAAGACGATACGGATCAACTTCAAATCGTACTACGCCGAGCAATGTTAGTGATTG
AACAACAATACAATCCAATTGACATTATGTTCTTATACAAAATTATCGAATGGGTCGGAG
TTCTTGCAGATCAAGCACAACGTATCGGTTCACGTATTGAGTTAATGTTAGCTCGTTCAT
AATCGAAAGAGGACTTAAATAATGGAACTGATTCAAGAATATGGCTCGATGATTGTCCTC
ATCACCGCAGTGTTTGGCTTCTTTATGGCATTTGGTATCGGTGCAAACGATGTTTCAAAT
GCAATGGGAACCTCTGTAGGTTCAGGCACTATCACTGCAAAACAGGCAATTTTAGTTGCA
ATGGTTTTTGAATTTGCTGGTGCTTATTTAGCAGGCGGTGAAGTAACTGAAACCATCAAA
AGTGGCATCATTGATATTCACCAATTCTCTGGCAGACCAGACACCCTTGTACTAGGTATG
ATGTCGGCACTTTTTGCTGCAGGTACTTGGTTATTACTTGCCTCTAAAATGGGCTGGCCA
GTATCCACTACTCACTCTATTATCGGTGCAATTATCGGTTTTGCGTTAGTCACCGTTGGT
GCGGAAGCGGTTCATTGGGGTGATTTGTCTGGTATCGTAGGTAGCTGGTTTGTTACGCCT
GTTGTATCGGGGATCATTGCTTATGCTATTTTTACTAGCACACAAAAACTGATTTTTGAT
ACTGATAATCCGATGAAAAATGCTCAAAAATATGGTCCATTCTATATGGGTTTAACCACA
TTCATTTTGAGTATTGTTACAATGACAAAAGGCTTAAAACACGTTGGTTTACAGCTTACA
ATGACTGAAACCTTAGTGATTTCAAGTGCAATCTCAATTACGTCTATCATCACTTGTTTC
TTCTACTTCCGTAGCCAATCTTTTGCTAACCGTGTACAAGGCGGTGCATTTGGTGGTGTA
GAAAAAGTGTTCAGTATTTTAATGTTACTCACCGCTTGTTCAATGGCATTTGCTCACGGT
TCAAACGACGTAGCTAATGCGATTGGGCCTTTATCTGCCGTAGTATCTATCGTTGAGAAC
GGCGGTGTTATTGAAGCGAAATCAACTCTCGCCCCTTGGATTTTACCATTAGGTGCAACG
GGTATCGTTGCTGGTTTAGCGGTAATGGGTTACAAAGTAATGGGAACGATCGGAACTGGT
ATTACTGACCTAACCCCAAGCCGTGGTTTCTCAGCAGAATTTGCAACAGCAATGACCGTT
GTTGTTGCCTCTGGTACAGGTTTACCTATTTCAACAACACAAACCTTAGTAGGTGCGGTA
TTAGGCGTAGGTTTTGCTCGTGGTATTGCAGCGTTAAACTTAACAGTTATTCGTAATATC
GTTGCATCTTGGGTTGTAACCTTACCTGCTGGTGCATTCTTCTCAATTTTAATTTTCTAT
ATTTTGAATGCAATTTTCTATTAATTTAGAATAATGACTTTATTCAGAAAAGTGCGGCTA
TTCGCACTTTTCTTTTATGATTTTTTAAGGATTTTTTATGCAAAAACATATTTCTCTTTT
CTGCTCAACTCTGCTTTTAGCAATATCACTTCCCTCTTTTGCTCAAACACAGTACGTTAC
TGAAAATTTGAATACCTATTTACGTAAAGGTCCAGGCGATCAATTTAAGATTTTTGGTTC
AATTCAAGCCGGTGAAAAAGTTACCTTAATCGAAACCAAAGATCGTTATTCTCTCATTCG
TGATAGTAAAAACCGTGAAGCGTGGATTTTAAATTCTGAATTAACATCTACGCCAAGCTC
AAAAGAATTAACACCGTTATTACAACAACAAGTTCAAGAATTAACCACCAAACTCAATAA
TATTGATAGAGATTGGCAACAACGTACTGCTGAAATGCAACGTAGAGTTCAACGATCTGC
ATTACAAAGTAGTGAATTACTTGAACAAAATGCGCTTCTAAAGCGAGAATTAGAAATTAT
TAAAAATAAAAATCGTGATTTAGAAGCAATACAAGATGTCGCATCTCGCGAAATTATGAT
TCAATATTTTATCTACGGAGGAGCTGTTCTAGGCTTAGGTTTAATATTTGGATTACTTAT
TCCAGCCCTTCTTCCTCGCCGTAAATCTAATTATCGCTGGAATTAACTCAAAACAACCGT
ACTTTTAGCTTACTGTGATGTTTTTAATTTGGGGTATAGTAGACAAAAGTGTTGGTTTTA
ATTATTCCCCCTAATTATCACTAACTCTTTTTATTTAAAAACCCTTTATAAACATAATCT
TATGCTTTTCGTTATCCATTATGAACCGATAATTTCTGCTTTAGTTCTTTAAATAACCCT
TCCAACCTATTTGTTGTTTTTTCTATATTTAGGTGAGCATATTCTTCAGAGGTGAATAAA
AATTTCATATAGTATTTTAAACTAGTATAAGCCCCTCTTACATTACGGTGTTTATAAGGA
AAATATCCTTTCTCATTGGGATATTTAGATCGTTCATTTAAAAACTCTTTATGTTTTAAA
TACCATTGATGTAATCTTAAATAAAATTCTTTTTTGTGGCTTTCTTTTAGCGTTTTTACA
ATAATCTTTAATTCTTTACCCACTTGTGATTGATGTCTTTTTCTTAATTTTCTCATCACA
ATGGCGACCATATGAAAGTAGCACATTTGAATTGGGGGATTGAATAAATCTTTTAACAGC
CCTCTACGCCTATCATTTGTAATGGATTGAATTCTATAGCCTTTTTCTTGAAGTATGTTC
AATGCGAGTTTGTAATAGAAGTCTTTTTCCGTTTTGATGACACGGTGATAAACGACTTTT
TATAGGTTTGTTTTCCTATTGTGTAATCAGTCCAAATATCTATTGGATTTAATTTCTTTG
TGAAAGAAAAAGTTTTATGACAGGACGAACAAAAGTATCTCTATTATTTTTCTTTCCATA
CTTTTGGATATTGTTCTTGAGGCAAAAAGGACAGTTTTTTGTTCATATTTCAAAAAGTAG
GCTTAAAGCCTTGTACTATAAGGCTTTAAGCCACTTTTGACCAACACTTTTGTCTACTAT
GCTTTTGAACATCAGAACTTACGAGCGAGGATAAACCTCGCCCCTACATAAATTTTCCTA
AAATTGACTTTTATGCAACTGCTGCATTATACCGATTAAATCTCCGTCTTCTCTTTATAC
TCACACAAATCTTCAATAATACAAGAGCCACAGCGAGGCTTGCGAGCAATACAAGTATAG
CGACCGTGTAAAATCAGCCAATGATGAACATCAACCTTAAATTCATCAGGCACTACCTTC
AGTAACTTTTCTTCCACCTTAACCACATCTTTCCCTGGGGCAAAATTAGTACGGTTAGAA
ACACGGAATATATGTGTATCAACGGCAATAGTCGGCTGACCGAATGCGGTATTTAGCACC
ACATTTGCCGTTTTACGTCCTACACCTGCAAGGGCTTCTAATTCTTCACGGGTTTGAGGT
ACTTCGCCATTATGTTTTTCAATTAAATCACGGCAAGTTTTAATAATGTTTTCCGCCTTG
CTGTTATAAAGCCCAATGGTTTTAATATACTCTTTTAGCCCATCAAGCCCTAAATCTAAA
ATCGCTTGGGGCGTATTTGCCACAGGATAAAGTTTTGCCGTGGCTTTATTGACCCCCACA
TCCGTTGCTTGAGCAGATAAAATCACCGCAATCAATAATTCAAAAGGGTTGGAATAATTG
AGTTCTGTGGTTGGGTGAGGGTTCTCATTGCGTAAACGGGTTAAAATTTCAATACGTTTT
TCTTTGTTCATTCATTATCCTATAAAAGCAAAATAGCTCTGATCCCACAACATTTTTACC
ACCATAATAAACGATATCATAACAATCAACGGGCGAATAATCTGTTTTCCTTTGGTGACA
ACCATTCTCGCCCCCAATGAAGCCCCGATAAATTGTCCAATCATCATTAGAAAACCGATT
TTCCATAAAATCGCACCGCCAATGATGAAGAAAATCAGCGAAGCAAGGTTAGAGGTAAAA
TTTAACACTTTGGCGTGAGCAACGCTTTGGGTCAGGTTAAAACCAAGTAATAACACAAAA
GCGAGCGTAAAGAAAGAGCCTGTAGCAGGCCCGAATAGCCCATCATAAAAGCCTATTCCC
ATTGCCGCCGTGCAAGCGAACATCGGAAAGCTCATTCTTTGGCGACGTTGTTCATCGCCT
AGGCTTGGACTAAAGAGAAAATAACAGCCAATAATTAAGATCAGAAAGGGGAGGGCAACT
TTTAATGCATTGACATCTATCATCTGCACTAAAATAGTCCCGATTGAACCGCCGATAAAG
GTCAGCAAAATAAGCAACCAAATCTGCTTCAAATCGACCGCTTTTTTACGCACAAAATAG
AGCGAAGCGGAAAACGAGCCGCCACAAGCCTGTAATTTATTCGTGCCTAACGCAACCGCA
GGGGGAAAACCGACCGCTAATAACGCTGGAATAGTAATCAAACCACCACCGCCAGCAATG
GCATCAATAAAACCAGCCACGAAAGCCGCAACAAATAAGATAATCGCAACATCAAGTCCA
AGTTCCATATTTCCCCCTACGATCTATTAATTAATAATGCACCACCATTTCATCTCGGTG
GAATACTACTGAACCAAACTCATAGCCCAAAATGGTTTCAATCTCGCTAGATTTTTTGCC
TTTGATTAATGCTAGAGCATCACTGTTATAACGACTAATGCCAAGGGCAAGCACTTTGCC
GTTAAGGTTACAAATTTTTGCCACTTCACCACGCGCAAATTGCCCTTCGATTTTGGCAAT
ACCAGTAGGTAAGAGCGATTTATGCTGTTCTACTAATGCGTTTTCTGCCCCTTGATCGAT
ATAAATTGTGCCAGCAGGCGGCGCACCAAAGAGCCACTGTTTGCGTCCTTCGATTTTGTC
GTGTTGAGCTAAGAAGCGTGTGCCAATTTCCGTTCCTTGTGCCACTTCAAAAATCACATT
AGGACGTTCGCCAGAAGCAATCGCTGTTTCAACGCCAGAACGGGTGGCAATATCGGCAGC
GGTGATTTTGGTACTCATACCGCCTGTGCCTAAGGTTGTACCACTTCCCCCTGCCATTTG
GCGAATTTCAGGGGTGATTTTTTCAACAACAGGAATGCGTTTGGCATTTGGGTTTGAACG
TGGATCACTGTCGTATAACCCTTCTTGATCGGTGAGCAAAATCAATAACTCTGCTTGAGA
TAAAATTGCTACGAGTGCCGATAAATTATCGTTATCGCCGATACGAAACTCTGCCGTTGC
CACTGCATCATTTTCATTGATAATCGGGATAATTTGTTGATCGAGCAAGGCGGTGAGCGT
ATCTCTTGCATTTAAAAAGTGATCTTTATTTTCAATATCTGCACGGGTTAAAAGCATTTG
CCCGATTTTGATGTTATAAATGGAAAAGAGGCTTTCCCACACTTGAATAAGCTGGCTTTG
TCCGACTGCGGCTAGAAGCTGTTTGGTTGCCAACGTTTTTGGCAATTCACGATGCCCTAA
GTAATCACGCCCAGCGGCAACCGCCCCAGAGGTTACAATAATAATGCGATGTCCTTGTTC
GTGTAGTTGAGCAACTTGTTTTACGATTTCTAGCATATGTGGACGGCTTAGACTTTTAGT
GCCGTGGGTTAGGGTGCTAGTGCCTAATTTTACTACGATTGTTTTTGCCATAATGATTTG
TAAAAAGAAAAGAAATTTGCTATTATCTGCTAAAATCTTTTTTATTTCAAAAGAGTTATG
TCGCTATGATTCAAATTAGTTTAATTGTTACCCGAACCTTAAATAAAGTGATTGGCAAAG
ATAATGCAATGCCTTGGCATTTACCCGTTGATCTTGCATGGTTTAGAGCAAATACCGTAG
GTAAACCGGTTATTATGGGACGAAAAACCTATGAATCTATCGGCAGACTATTGCCAAAAC
GCCCAAATATTATTCTTTCTCGTTCTGGGTTTTGTATCGAGGGCGCTTATTCTGCGACAA
GCCTTGAACAAGCGGTGGAATTAGCCAAAAATTTTGCTAATAGCGATGAAATAATGATTA
TCGGCGGTGGTGAGTTATTCAAACAAGCAATGCCTTTTGCCGATAAACTTTATCTTACTG
AAATTCAAGCCAATATAGAGGGCGATACTTTTTTTGAGTTTGATGAAACTCAGTGGCAAC
AGGTTGCAGAGAAGTGGTCTGAAATAGATGAGCAAAATAGTTACCGTTGTCGGTTTATGA
TTTTGGATAAGTTAAAAAATGATTGACAAGTGATTAAAAAATAATCACTCTTAATTGTTT
GTAAAATAATTGTGATTTTATTTTGAGCAAACGATGAGGATTTATGTGATTAATTTCACA
ATTTAATAACATTTTGCTTTTTTGTTTACAAATTTTCACTAGAATACGAGCCTCAATATG
GACCTTTATGGTGTTTTCTTTTTTGAGGTATTTTATGGCTCTGTTTCTCAGTATTTTTCC
TATCGTTTTACTGATTTATTTAATGGTAAAACGCAACGCATTACCTTCCTATGTCGCTTT
ACCATGGATTGCGGTAGTGGTGTTAATTATCCAGCTAATCTATTTCGGCACCGATATTCA
AACGGTCAGTGCGAATATTGCTTCTGCCTTGATTGCGGTACAAACACCGATTACCGTCAT
TTTCGGTGCAGTGCTTTTCAACCGTTTTTCAGAAGTATCCGGTGCAACCGATGTGTTGCG
TAAATGGTTATCGAATATCAACCCAAACCCTGTGGCTCAGTTAATGATCATCGGTTGGGC
ATTTGCCTTTATGATTGAAGGAGCGAGTGGTTTCGGTACACCTGCGGCGATTGCAGCACC
GATTTTAGTCGGTATCGGTTTCCACCCGCTTAAAGTGGCAATGTTGGCATTAGTGATGAA
CTCCGTACCAGTTTCATTTGGTGCGGTGGGTACGCCGACTTGGTTTGGTATGGGAGCGTT
ACAATTAGGTGAAGAGCAAATTTTAGAAATCGGTTCTATCACTGCATTTATTCACTCTAT
TGCCGCATTTATCATTCCAGTAATGGCATTGCGTTTAATCGTGAGCTGGTCTGAAATTCG
TAAAAATATCGTGTTTATCTACATCAGTATTTTTGCTTGTGTGATCCCTTATTTCCTAAT
TGCTCAATTAAACTACGAGTTCCCGTCATTAGTGGGCGGTGCAATCGGTATGGTGATCTC
TGTTTTAGTGGCAAACAAAGGTATCGGTTTAGCGAAAGTGGATAATACCGTTGATAGCAA
TGCCGTAACCACTGCACAAGTAGTGAAAGCTTTATTCCCAACAGGTTTATTAATTGTGAT
CTTAATTGTAACTCGTATTAAACAGTTACCATTAAAAGCAATGATGAACGATGCAACTTC
TTGGTTCAGCGTAAAATTAGGTTCGCTTGGTGTATTCGATATTAGCCACGGGTTAATTTT
CAGCTTAAAAGAAATTTTCGGCACAACAATTAGCTCAAACTACAAATTGCTTTATGTGCC
AGCATTAATCCCGTTTGTGATTACCGTATTAATTGCAATCCCTGTATTTGCCGTATCAGC
GAAAAATACCAAAGAGATCTTCGCAACAAGCTTAAAACAAACGAAAAACCCATTCTTTGC
GCTTGTGGGTGCGTTAATAATGGTAAACTTAATGCTTGTAGGCGGTGATGGTTCAATGGT
GAAAATCATCGGTCAAAGTTTCGCACAAGCAACAGGGGAATACTGGACTATCTTCGCCTC
TTATTTAGGTGCTGTGGGGGCGTTCTTCTCAGGTTCAAATACCGTATCGAACTTAACCTT
TGGTAGCGTACAGCTTTCAACAGCAATGGAAACAGGATTATCTGTGAGCCTAATTCTTGC
TGCACAATCTGTGGGCGGTGCGATGGGTAATATGGTGTGTATCAACAACATCGTAGCAGT
ATGTTCGGTATTGAACATCAATAATAAAGAAGGTGAAATTATCAAGCATACGGTTATGCC
AATGTTTGTTTACGGTGTAATTACCGCACTTTCAGCACTCTTTATTGTGCCGTTGTTCTA
CAATGTATAATTATCGGTAAGTTAAATTTATGAAGAAACAAGCGGTTTGTTTTAGCCAAT
AAAATCCAACCGCTTGTTTTTTAGCTTTTTTACTATTTTTATTTGTTGGAGTTTTTATGA
ACGTGAATTTTTACGTCACCTGTATTGCCGATATCATCAAAGTAGGCGTTGCCAAAAATA
GCGTGCTATTGTTAGAAAAACTGGGTTGTAAAATCACTTTCCTTGAAAAACAAGGATGTT
GTGGACAGCCTGCAATTAACAGTGGTTATACAAAACAAGCCCTTGAGGGAATGAAAAAGT
TAGTGGAAACTTTTGAAGTCAATGATTATCCAATTGTTGCCCCTGCAGGTTCTTGTGTTT
ATGCAATTAAAACCTATCCTGACCATTTTGAACGCTTTGGCGAACCAGAATGGGCGGCTC
GTGCGAAAAAAGTCGCTGACCGTTTTCACGATTTAACAGATTTTATCGTCAATAAACTGG
GGGTCACCAATGTTGGTGCAACCTTAACAGGCAAAGCTGTTTATCACCCATCTTGCAGTC
TATCTCGTAAATTAGGTATTGTGAATGAACCAATCACCTTATTACAAAACGTCAAAGGCT
TAGAGTTGTTACCAATTCAAAATCAACAAACCTGTTGCGGTTTCGGCGGTACTTTCTCGG
TCAAAATGGCGGAAATTTCAGGCGAAATGGTTAAAGAAAAAGTAGAGCATATTGCCGATG
CTGAGCCAGAGTATTTGATCGGGGCAGATGTGAGCTGTTTAATGAACATCGGCGGACGTT
TAAGCCGTGAAGGGAAAAATATTAAGGTAATGCACATTGCCGAAGTATTAATGCAGGAGG
GCAAATAAGATGTCATTAAAAACTAGCAATATTGCCTTTAAAAAACGAGTGGACGATCAA
ATCCACAACGCAATGATGCGTAAAGCGGTAGTGAAAGCCCAAGAAACCATCGGGGCGAAC
CGTCAAAGAATGGTGGACGAACTTGGTCACTGGGAAGAGTGGCGTGATGCGGCAAAACAG
ATCCGTAATCACGTTCTTGCCAATTTAGATGCATATCTCTACCAATTAAGCGAAAAAGTA
CAACAAAACGGCGGTAAAGTCTTTTTTGCAGAAACTGCCGAAGAAGCGACCGCTTATATT
CGTCAAATCGCCTTAGAAAAAAATGCTAAGAAGATTGTTAAATCCAAATCAATGGTGACG
GAAGAGATCGGATTAAACAATGTCCTTGAAAACGAAGGCATTAAAGTGGTTGAAACGGAC
TTAGGCGAATATTTACTGCAAATCGTTGGCGATAAGCCATCTCACATCGTTGTACCTGCA
ATTCACAAAGATCGCTATAAAATCCGTCAAGAGTTACACGAACAGCTAGGCTATAACGGC
TCAGAAACGCCAGAAGAAATGACCGCCTTTGTGCGTCAAGTGATCCGCAAAGATTTCCTT
GAGGCAGACATCGGCATTAGCGGTTGTAACTTTGCCGTAGCGGAAACAGGCTCTGTCTGT
TTAGTCACTAACGAAGGTAACTTGCGTTTAGCAACAACGGTGCCGAAAACCCATATCGCC
GTAATGGGTATGGAACGTTTAGCCCCAACCTTCCAAGAAGTTGATGTGTTAATCACAATG
CTAGCGAGAAGTGCGGTTGGTGCAAAACTCACTGCCTATAACACTTGGCTAACAGGACCA
CGTCTTGAAGGCGAAACGGACGGACCGGAAGAGTTCCACTTAGTTATCGTGGATAACGGA
CGTTCAAAAATCCTTGAAAGCGAATTTAAAGAAGTTTTACGTTGTATCCGTTGCGGTGCG
TGTTTGAACACTTGCCCTGCGTATCGTCAAATCGGCGGACACGGCTACGGCTCGATCTAT
CCAGGACCAATCGGATCGGTGATCTCGCCATTACTCGGTGGCTATGAAGAATTTAAAGAA
CTGCCTTATGCTTGTTCGCTTTGTACCGCTTGTAACTCCGTTTGCCCAGTGAAAATTCCA
CTGGCACAACTGATCTTAAAACACCGTGAACATATCGCTCAAAATGGTATGACCCCAGCA
GCAGAGCGTTTATCGATTTTCGGTTTCAACTTTGCTAACTCGCACCCAACTTTATGGAAA
GTCGGGGTGAATATCGGGGCAAAAGTGGCAGGTAAATTCATCAAAAACGGCAAAGCACCA
ATTCAAGTAGGCGCACTTGCAGAATGGACAAAAGCCCGTGATTTACCGTCAGCTGAAGGC
GAAAGTTTCCGTGAATGGTTCAACAATAGAGGATAAGAGAATGGATTTACAAAACCGTGA
AAATTTTCTAAATAAACTGGCGGAAAGAATGGGCAGACCACGTCAGCTCGTGCCTGAACC
AATGCCGAAATTAGTCAATGATTATCCAACGACACGCTTAACAGATCGCACTCAAGCTCA
ATTAGTCGAGGAATTTGTTAGCTTTGCTAAAGTGATGATGACTGATGTAGCGGTGGTGAA
AGAAGAAAATCTGATCGCAGAAGTGACCGCACTTTGTGATAAATATGGCGGTGGCTCGGT
GATTATTAATAACGACAGCCGTTTAGTTGATTTAGGCATTACGCCAGCATTGCAAGCTAA
ATACGACAGCTATGTTTGGGATCACAATGCAGATGGCAGTGTGAATATCGACAAAGCGGA
AAAAGCCAATATCGGCGTGGTTTACGGCGAATACGGCTTAACGGAATCTGGCGGTATTGT
ACTGTTTTCAGATAAAGAATTTGGACGTTCAGTCAGCCTGTTACCTGAAAAATCCATTGT
CGTCTTGCGTGCCAGCACCGTGTTACCCCGTGTGGCACAGTTAGCTAAAATCCTACACGA
CAAAGCCCAACAAGGCGAAAGAATGCCATCTTGTGTAAACATTATTTCAGGGCCAAGTGC
TACGGCAGATATTGAGTTAATCAAAGTTGTCGGCGTACACGGACCTGTGAATAAGGTTTA
TGTGGTCATTGATGATCTATAATTTACTTTCATCCTAGTACGCCTATCCGTACTAGGATA
ATTTAGGTTTTGTATATAAAATAATCAATTTTATAAATATAATGCCCGTAATAAAATATT
TACCTTTAAAAAGAAATCTAATGGATATTGGGAGTGATTATTAAATTAGATAATAAACCT
ATAAATAATTTTTCGAAACATATCATTGTTCACAAACATATCTAGAAAACTTTCTTAAAA
TAACATTAAGTTCCGCTCCATCACGTTATTTAAATATTATTTCTGATATTACTTTCTTTG
CTCTTTATATCTAATAGAACTGCTTTATAAACAGTGAGTTACCATTGTGCCATTAAAAAT
GAAAAAAGATGTTTATTAGAGGATAGGATTAAATTTATAAAAGGTTTGTAATAAGTGAAA
AATATTTTCCTATTAGATAAATAATTTGTAAAAAACATATTTATCTACAATATCATTTTA
TAGGCGTTATAAAATGTAGACTGCTTATTATAACTTAAGCAGTACATATAAGATGCAATT
TGTAAAATTTCATTTTATTGATGATTTTGCTTGACAACCGTTTTTTTTTTTTTAGAATAG
GGAAGTTTTTAGTTTATTTTTGTCTGGTAAGGATATTATGGCACACTTCGGTTTTCCTCT
CGAAACAATCATTGTCTTTTTTGGCGTTATTGCGCTGTCTGTTTATTTAGATTTATTTGT
CCACCGTAATAGCAAAGAAATTAGCGTAAAAGATGCGGCTCTTTGGTCTGTCTTTTGGAT
TGGTTTAGCACTTTGTTTCTATGTTTATTTATGGGTTCGTTTTGATGCAGAGTGGGCAGA
TTTATATCTTGCCGGTTATGTTTTAGAAAAGAGCTTATCTATTGATAATTTAATGGTATT
TGTGGCCATTTTTGCCTCTTTTGGTATTACAGGCAAACTTCAACACCGAATTCTGTACTG
GGGAATTATTGGGGCGTTAATTTTCCGAGGTCTTTTTGTAGGAATAGGAACATGGTTATT
TGCCCTTGCCCCCTGGGTTGGTTTCGTCTTTGCTGCGGTCGTTATTTGGAGCGGTTGGAA
AATGCTTAAAAGTGGCAATGATGAAGAAGAAATTGAAGATTATTCAAATCATCGGAGTGT
ACGCCTAACCGGTAAACTTATGCCGATTTATACCAAGCTTTTTGGCGAGCGTTTTTTTGT
TAAACATTCAGAAATGAATACTGAGCAAATTGCCTCAACAACACGTCAGGGCTTGAAATA
TGTTACACCGGCATTCCTTTGCTTAATGGCAATTGAAACTTCCGATGTCGCTTTTGCCCT
CGATTCCGTGCCTGCGGTTATTGCGGTAACACAAGAGCCGTTATTAGTTTATGCAGCAAT
GATTTTCGCCATTCTTGGTTTGCGTAGCCTCTATTTTATTTTAGTTGCCTTAACTAAATA
TCTTGTTCACCTTGAAAAAGCAGTAATTGTCTTGTTGTTCTTTATTGCTGCAAAAATTGT
GCTCCAATCTTTTAACCACTGGATAGATACAGGCTTTCATATTTCACCAAACACCAGCTT
ATTTATCGTATTAGGTGTATTAGCTATTGGCGTGATTGCCTCATTTATTTTCCCTGAAAA
AGAAACACAGGAATAAAAAAATGTTAGTAAAAAAACTCACTTTTTTTACCGCTTGTAGTT
TGTTAGCAGGTTTTACAATGGCTAATCAGTATTATACCGCTCCACCTACATCTTCTACTC
GAGGGTATGTTCCGGTCATTTCCGATGCAGAAATGGAGCAATGCGTAGAAATTTATAATC
AAGCCAAATGGTTAAGTGAAGAGCTGAAAAATACTTATGTTGATCGGTATTCACAGGCTT
CTGTAAATAGTTATAACAGTAAAGTTGCTCAACATCAGCAAATGACCGATTGGTTTAACC
AAAATTGTGCAGGAAAACAATCTCGTTCTGCCTGCGAAGCAGCAAGAGAATTAAACCGTA
AAAATGGCATTGAAACACAAAGTTGTTATTGAGGTAAATAATGTTAAAAAATAAGTACTT
AACTAAAATCTGTTTGTCATTATTAGCCCTTGTATTTGCTACAGAACTTTTTTCTTTTGT
TATTTTGGCTTATACCAAAATATTTTTAAATAGAATTGAAAATAACTCCATTACTGATGC
AGAGCTTAGTTTTTCTGATTGGATTGCAAGGTATGGCGATAAGATAGATGGTTTTTCCTT
TCTTATCCTCTTACTATTTGGGATTGTCTATTTAGTGTGGCTATATAAAGCTCACGTTAA
TCTCTCTATATTAGGAGCAAAAAATCTAAGATACAGCCACGCTAGCGTTGTTTGGTGGTG
GTTTATCCCAATAGCCAGCTTGTGGAAGCCCTATTCTGCCTTCAAAGAAGTGATTATACA
GAGCCAACAATTAGCATTTGGTTCGGTTCAAAGTACGAAATTTGGAGTGTTTCTTCTTAT
TTGGTGGCTTTTAACTTTTCCATCCTCGATTTTAGGACCTATTATAATAAAAATAGGTGA
GTCGCACACGCTCAATGGATACCACTTCCTGCTAAATGCAAAATTAGTGCTATATGTGTT
TGAGATTACGCTTAGCATACTTCTATTTTATCTCATTTATAACGTAGATAAATGGCAGAA
AAAGGCTAATCAATCTAAACCAATTTCATTACAAAAATCTTACTAGGAGAAAATTATGCG
TCGTTTACCTGTTTATCTATTAGTAGATACTTCCGGTTCAATGATGGGAGAAGCTATTGA
GGCGGTTCGTAATGGTTTACAAATGTTGGTTTCGGCTTTACGCCAAGATCCTTATGCACT
GGAAACGGCTTATTTATCGGTCATCACTTTTGATAGCCACGCTAAGCAAGTGACACCTTT
AACGGAATTAATGAGTTTCCAAATGCCGGATATTCAAGCCTCGGGCGTAACGGCAATGGG
AGAAGCATTAACTTTATTGGCAGACTGCATTAACCGAGAAGTTCAAAAAGGCTCAGCAGA
AGTCAAAGGCGATTGGAAACCTGTTGTATTTTTACTTTCAGACGGATTACCAACAGATGA
TTTACAAAAAGGGATCAATGCTATTCGCCAAGTGAAAACAGGTACTTTTGTTGCTTGTGC
TGCCGGTGCTGGCGCTGATACAAATGTGCTAAAACAGATCACAGAAACGGTGGTTTCGCT
AGATACCGCAGATGCTAACTCGATCAAGGCTTTCTTTAAATGGGTATCGGCATCGATTTC
TGTTTCAAGCCAAAAAGTGGACTTAAATAAAAAAGATGTCGGTGGATTAAACGAATTGCC
TCCACCACCGGCAGAATTAAATATTGTGCTATAAATCAATGGGCGGAGTTTCTCCGCCTA
CCTTACTCGCTTAAAAATCGTTAAATTATGTCTAGACGACTTCTCACTTATATTTGCATT
GACACTTCCGGCTCAATGAAAGGTGAACCCATTGAGGCAGTGAATGTCGGATTACAATCT
CTCTTGTCGGCATTGCGACAAAATCCTTATGCGCTAGATAGTGTTTATCTCTCGATCTTT
ACCTTTGACAGTGAAATCAAAAATGTACTTCCTTTGACCGCGCTTGAAGATGTAACACTA
CCAACGGTTAGTACACCAGATAGCGGTCCAACTTTCTTAGGCAAAATGTTGGAAGAGTTA
GCCAGTACGGTGCAAAAAGAACGTATTTTAGGTTCAGCCAACCAAAAAGGCGATTGGCGA
CCGATCTTGATCTTACTGACTGATGGCAAACCGTCAGATGTAATGGCTTACAACAATGCT
GTTCCACTGATTAAATCCCTTAATTTTGGCAATATTGTTGCTTGTGCAGCAGGTCCTAAG
GCAGATCCGAATGTACTTAAAAAATTAACGGACACCGTTGTTTCTTTAGATACGATGGAT
TCAAACAGTTTTGCCCAGTTTTTCCAATGGGTTTCTGCTTCAGTGGCACAAACAAGCGTC
AGCGTTGGCGCTCCGACAAGTAATTCTTTGCCACCTCCGCCAGATGAAATCAACATTGTT
TTATAAGGAAGAATTATGCGCCGTTTACCTGTTTATCTTGTAATTGATATTTCCGAAAGT
ATGGCAGGCGAGAATATTCGCCAAATGCAAGAAGGAATGAACCGCTTGGTTAATCAATTA
AGACGAGATCCTTATGCTTTAGAGGCAGTTTATCTTTCTGTGATTGGTTTTGCCGGAGCG
GCTGGCACACTTGCGCCTCTCACTGAATTGATGAATTTCTATCCCCCACGCTTACCTATT
GGTTCAGGCACTTCTATTGGCACCGCATTAAATCACTTAATGGATTGTATGGATAAGGAC
ATTATCCTCAGTACTGTAGAACAAAAAGGTGATTGGAAACCGTTAGTTTATGTGATGTCG
GACGGCTCAAGTACGGATGACACAAGTAAAGCTATTCAACGCTGGAAAATGGTATTTAAA
CATCGAGCTAAGTTGATCAATATCGGCATTGGCAAATTTGCCGACTTATCTACGTTAAAT
GAAATCGCTGATCTTACTTATCGCTTAGACGATGCAGATATCGAACGTGTTTATCAGGCG
TTATGTGAAACAATTGCGACCTCAATCAGTAGCCAAAGCCGTTCTCTCGGTATTGAAACC
CCCGTCTCACTCAATAAAGAGTTATTGGAAAACAAGGCTATTTCATTAGCCAAAAATAAC
GAAGAATTAACCGCACTTGATGAGAATTACGCCATTGTTACTGGGTTATGTAGCAAAGTG
AAATTGCCTTATTTAATGAAATGGGAGCGTTTTGGCGAAGTGATATTTGGTGATGCGGAA
TATCACTATGTCGGTGCTTATGCTCTCGAAAAAGATTATGAAGATTGGTCAGATAATCGC
CCAAATAATCAAACGGTAAAATCTTCACAGCTAATTGGTGGCGGTGGTTGCCCTCATTGT
GGCTCACCTTTTGCGTTTGCGATGTGTGATTGTGGGCAGGTTTTCTGCATTGATGGTTTA
GGTGAGGCAGTTTGCCCAAAATGCCAACAAGATTGCTTTTTTGGTTTTGATCCTGAAGGT
GGCGATTTTGAAATTAACCGAGCGAGAGGCTAATAATGAACGCATTGGACCAACTTCAAC
AAACTAAATCTTGGTTAGATCAAACAGACGAGAAAACGATTGACGCTTTTGCTACTCAAC
ACGCAACATTAGTTCAGCTTTTTGCTGAAACGTTGCTTAATTTTCGGCGAGGAATAGAAA
ACGTGAAAATCATAATGCCAACAGAAAAGACAACCGTGCAAAAAACATCGCCAACCATTC
AGCTTGAAAATGCTAAACAAGATGAACCCTATTTTTTTAAGCCTAATGATGATGTTTTGA
TTAAAGAAGTTCGTTTTTCACAAGCCTGTGGCTTAATTTGGAATGTTGACCAAAAAGCTA
TTGAAGGTATACCTACGATGAGTGGCGAAGTTCAACTTTCTTTTTTATTGGAAGACGGTT
ATACCGTATTAGGAACACTTTGGATCAACCCTAACCCTAAAAAACTTTGGAATAACATTC
CAAGCAATCCAAACGAACGTTTTTGGAAAAAAGATAGTGCAAGCGGTGAAATTTCAACAA
ATTTTGGCAAATTATTAGCAGCAAGAATGCGTGGCCGTTCTCACGCCCATAAAGGCACTT
GTTGCGATGATGATTTTGCGATGACTTTCCACGAAAAAAGTGGGGTACATTTTATTGCTG
TTGCAGATGGTGCCGGTAGTGCAGAATTTTCACGCTTAGGTTCAAAATTAGCGGTAGAGG
CTGCCAAAGAAAAAGTGTTGGAACAGCTGGAACAAAATGAAAAATATCAGGCTATTACCT
CTTTTTCAGAAACGGAGAAATTAAAAGGGGTAGCGAATGGTTTGTTGTTTCAAGCTGTGC
AAGCGGCTTTTTACGCCCAAGAAAGTGCGGTGGAAAAAGAGCAAATTCCAGTGAAATCCC
TCTCTTGTACGTTGTTACTGGCATTAACTCTGCATCTTGAGAATAACCAATGGTTTACGG
CGTGTTACTGGGTAGGCGATGGTGCCGCAGCCATTTTAGATTTAGGTTTCCCAAAAGTGA
AATTATTGGGCGAAGTAGATACTGGCAGCTATTCAGGTGAAACCGTCTTTTTAAACCGTG
CTGAAATTGAGCCAGAAAAACTGATTTCTCGGATCAGTACCGACCTACAAGATTATCCAC
CAATCTTAATGTTGATGACTGATGGGGTTTCCGATCCTAAATTCAAAACAGACGCTAAAT
TGCAAACTGTTGAGGCTTGGCAAGATTTATGGAGTGAATTGAAAGCGCCGTTACAAGCTG
AAAATCCTGCTGAAACTTTGGAACAATGGTTAGATTTCTGGTCAAAAGGTGAACATGATG
ACCGCACTTTGGCAATGTTTATCCCGCAATCTGAATGGGTTGGATTAGTAAATCAGCAGC
AAAATTTGACCGCTTGTGAAACAAGTCAGACAGCATCATTAACAAATGATCCAACCAATA
GCACGCAGAAAAATAGCGAAGAGAGCCTGTTAGAAAATGTAGAAAAGGTGGCGCAAGAAA
CCGATAACGAAGAGCTTGAAGAAAGTGGCAAGCGCACCATTAACGTTACGCAAAATAACA
TAACAACAACGATTACTCTTAAGAAAGCGAGCGATCAGGGATTGGATAATCAAGGAGTAA
ACCAATGAGCCAAATTATCCGTTTAACCGCCACAAATGGGCAAACTATTGAGTTTGTTGA
CGAAGTTAAAGCACAAGGCGGAATGAAAGATGTTATGTTTTCGCCCAATAAAGATTATGT
GGTGGCATTTTTTCGTGAAACAGCTGATCAGGAAACCAAAGATCGGTTAGAAATGATTAC
TGAAACCTACCGAAAACGTATTTTTGAGCAAGAAGGTGGTGAGTATCTGAAAAAGTTATT
TTGTTGGCCTACCGCAGTAGTTGAGTATCAGGGTAAGTTAGGGGTTGTTAGCCCTTTTTA
CCGAGATTGCTTTTTCTTTCAATATGGTAGCCGTAATAACGATATGTTACAAATTAAGGG
AAAAGATAAAGACGGTAAATGGTTTGCATCAGCCTCCAATCGCAACAAATTTCTCGATCC
CAAAGAATTGGGCGACTGGATGCTGCATTTAAAAGTTTGTTTGATGCTGGCCCGCGCTGT
TCGCAGAATGCATATGGCAGGACTAAGCCATAGTGATTTGGGTTATAAAAACTGTTTAAT
TGATCCGACAACGGGACAAGCCTGTTTAATTGATATTGATGGTTTGGTGGTACCGGGAAA
ACATCCGCCCACAGTCGTTGGCACACCGGATTTTATTGCCCCAGAAGTGGTGGCAACCCA
ACATTTGGATAAAAAAGATCCTAAACGTAAACTGCCAAGCCGAACTACCGATCTGCACGC
TCTTGCAGTATTGATTTATATGTATTTGCTTTACCGCCATCCACTTCGAGGCGATAAAGT
GTTTGATATGAATGATAGCCAGCGAGATGAAGAATTGGCAATGGGTGAAAAAGCACTCTT
TATTGAACACCCGATAGACAAAAGTAACCGCATAAAAGTCGCCAATCTTCGCCCAACAGA
ATTACCGTGGAAAGATACGGATAAAGTCCCTTACAAAGTTACCGGACCTTACCTCAGTGC
ATTATTTGAGCGAGCATTTATTTCTGATTTACACAATCCGGCAGGCCGACCAACCGCCGA
TGAATGGGAGCAGGCTTTGGTCAAAACCGTTGATTTATTGCAGCCTTGTAGTAACCCACA
GTGTGAACAAAAATGGTATGCCTTTGATAATTCAACCAAGCCAAAATGTCCATTTTGTGG
CACACCACATCAAGGGAAATTACCGGTATTAAATCTCTATTCAGCTACACCAAACGGCAA
CTATCGCCCGGATAATCACCGTATTATGGTCTATGACGGACAGGGGATTTATAAATGGCA
CGCAGATACGCGTATCTTCCCAAATGAAAAGCTCAAAGCGACTGATGCACAACGAATGGG
GTATTTTCGTTTCCATCAAGGGGATTGGTGGCTGGTAAATGAACATTTACCACAAATGGT
TAATGTTAAAACTAAGCAACCTATTGCCATTGGTGAAAAAGTGAAATTAGAAGAAGGTGG
ACAAATTCTACTGCAAAAAGGCGAAGGTGGGCGCTTACTTATGGTACAGATTGCCGGTGT
GTAAGGCGGTCGTTTTTTAATGATTTTTTACAAAAAAATAGGAGTAAACAATGGCAATTT
CTTTAACAAAAGGACAAAACATTTCATTAAGTAAAACAGATCCAAGCTTAAAAAATGTAT
TAGTCGGTTTAGGCTGGGATGCGAGATCTACTGACGGACAGGATTTCGATTTAGATTCTA
GCATTTTTATGGCGACAGAAAATGGCAAAGTGCCTTCAGATAGTCATTTTATTTTTTACA
ATCAACTACGTTCACCTTGTGGTGGTGTTGAACATACTGGTGATAATTTAACTGGAGATG
GTGATGGCGATGATGAAAGTGTGATCGTAAAACTCGATCAGGTTCAAAGTGATATTAAAT
CTCTCTTTATTACCGTAACTATTCACGAGGCAGAGGCTCGCCGTCAAAATTTCGGGCAAG
TCAGCAATGCTTTTGTTCGTTTAGTGAATAACGATACGAATGAAGAAGTGGTTCGCTTTG
ATTTATCGGAAGATTACAGCACAGAAACCGCAATGGTTTTCGGCGAAATTTATCGTCATA
ACGGCGAATGGAAATTCCGTGCAATTGGGCAAGGTTATTCAGGCGGACTATTTGCACTTT
GCAAACAATATGGTGTAAACGTAGGATAGGAAAATAAAATGGCCGTTTCATTAAGTAAAA
TTACACTGGAAAAACAAGGCGATAGCCATAAGATTGATCTCTCCAAAGCCTCTGATCAAC
AAATCACGATCAACTTAAATTGGTCACAACAGAAAAAAGGCGGTTTCTTTTCCAGCCTAT
TTGGTGGCAATAAAGAAATCGATTTAGATTTAGGAATTTATTGGGAACTCACTGACGGCA
CTGCCGGAATGATTGATGGTTTACAATTTTCCAAAGGACGAGGTGGCGCACGCAACCAAC
TAAGCCGCCAAGGGCGTTATACCGATCTTCCGTGGGTGTGGCATTGTGGCGATGATCGTA
GTGGTAGTAGTGAGGGGGGCGAAAATATTTTGGTAAACCCAAAAGGCATTCAAGATCTAC
GGCGTTTGGTGGTGTACTGCTTTATTTACGATGGTGTGGCAAACTGGGCGCAATCTGATG
CTGTTGTTACAGTAAAAGTACCAAATCAACCTGAAATCGTGGTTGAAATGGGTAAACAAA
GTGATCAGCGTACTTTCTGTGCCATTGCCTCCATTGATTTTATTGGCTCACAAATGTCTG
TTCGTAAAGATATCAATTTCTTCCGCGGACACGCTGAATGTAGTCAATATTATAATTGGG
GATTTGAATTTTCGGCGGGGGCGAAGTAATTATATTATTCTAAAAGTAACGTAAAATCTT
ATAACCTGTATTATATAGTGTTGCTCAAGCAAATCTAATCGTAATAAAAAATGCCTTTAA
CCAAAAGTTAAAGGCATTCTAGCTTAATAATCTAGATAACAGGCATAGTAGACAAAATGG
TTGCTAAAAAGTGGCTTAAAGCCTTATATTACGGGCTTTAAGCCACTTTTTTGAATTATG
AACCAAAAAATGTCATTTTTGCCACAGTAGCGACATTCGCAAACATGGTATAAGAAATAA
TATTCAACGCTATAAATGTAATGCTTGTAATAAAACATTTACCCTTAAAAAGAAATTAAA
TCCAATAAATATTTGGAATGATTATTCAATCGGAAAACAAACCTATAAACAACTTGCCGA
AAAATATCATTGTTCAATCAGAACGATTCAAAGATATATCGAAAAAGCCCCTAAAACAGT
ATTAAATCCACCACAATTACGTTATTTAAATATTATTGCGGATACCACCTTCTTTGGTCG
TGAATTTGGTATTTTAGTCCTGATGGATTCGCTTTCTAAAAAGGTGTTTATTACTGGATA
GCGTTTAATTCATTTCGTATGAAAAGCTATAAAATTCAATCAATTACCTGTGACGGCAGG
CGAGGTTTATTGAAAAATTTATTGAATACACCGACGCAAATGTGCCATTTTCATATGGTA
GACATTGTGATGAGAACATTACGAAATATAGCTGGAAAAGAATTAAAAATCATTGCATTG
ACACTTAAACAGAGCGCTAAAAAAGACGTCTATTTACGATTACATCATTGGTATTTAAAA
CATAAAGCATTTTTATAAGAACGGTCAGATAAACCGAATGAAAAGGGCTATTATCCTTAT
AAACATCGGAATGTAAGAAGTGTTTATCATAGTTTTAAACGTTATATGGATTATCTATTT
ACCTATGAAAAGCATGGCGATTTAAATATCGAAAAAACGACAAATAGACTNNNNNNNNNN
NNNNNNNNNNNNNNNNNNNNNNNNNNNNNNNNNNNNATAGTTTTCACGAAATTAGCAACC
ATTTTGTCTACTATGCCATTTTTTATTCTAGATAAAGCGTGATAAAATCCGCATCATTTC
TATCTTGAATTATCTATAAAATGGCTAAACAAAATCTCTTAACGGCACAAGGTGAGCGAG
TGGCGATTGTTGCTGGATTACGCACACCTTTTGTTCATCGTGATACAGGATTTAAATCTT
CCTATGCAACAGATTTAGGTACAATGGTAACAAACGAGCTACTTAGTCGTGCTGCCGTTG
GTCATCAACACATTGAACAGCTTGTTTTCGGGCAAGTTATTCAACAGCCTGATATTCCTA
ACCCTTCTCGTGAAATTGCGTTGGCGTTAAATATGCCTTATGTGCAGGCTTATACTTTGA
GTAGCTCTTGTTTGTCTGGGTTACAGGCGTTAGTAAATGTGGCTGGAAGTATTATTAGCG
GTTCGATTTCTGCAGGGATTGCAGGGGGAGCGGATTCGATTTCTAATGCGCCTTTTAGTA
TTAGTCCTCGTGTTATTCACAAGCTCAAGGCGATTTTTAATGCACCAACCTTAGATGATA
AGTATCGTTTGTTCCGTGAATTTTCGTGGAAAGAGCTTAAACCTCACGGAGTTAATCTCA
AAGATTATATGACCCAAATGTCTGTAGCGGAAATTTCTGAGCAGATGGCACAGCAATTCC
ACATTAGCCGTGAAGCTCAGGACGAATATGCGTTAAATTCTCACATTAAAGCACAAAATG
CGTGGAAATTAGGGTTGTTAAAAGATGAAGTGATGCCTTCATTCCCTCGTCCTTATACTG
ATTTTGTGGTGTCTGATAGTTTGATTTCTTCGGCCTCTAAAGCGGCTTACTATGAAAAAT
TTTCGCCGTTAATGAATAAGAGCTATGCAACAGTCACAGAAGCAAATATGCCACGACCTG
TAGATGGAGCGGCGGCGGTGTTACTGATGAGAGAGCAAAAAGCGAAAGAATTAGGTTTAG
ACCCGTTAGGTTATATTCGTAGCTACGCCATTACAGGCAATGATATTTGGCAAAATATGT
TTATGGGGGCGACGGTGGCAAGCTATCTTGCCCTTGAGCGTGCAAATGTGACCTTGTCTG
ATTTGGATTTTATTGATATTCACGAAACCTCTGCCAGCCAGATGCTGGTGAATATGAAGC
TGTTTACTTCAGATGATTTTGCTAAAAAACAGCTTAATCGTTCCGCTTGTATTGGGGAAA
TTGATCCTGAGAAGTTGAACCATTTGGGCGGTTCTATTGCTTTTGGTAATCCTCGTGCGG
CGACCAGTTTACGCATTTTAATTCAATCGTTGAAAGCGTTGAAACGTAAGGGAGGTGGAT
TGTCGTTGATTGCCTCAAGTGGATTAGGTGGATTAGGTTCTGCAATGATTTTGGAAAGCG
AGTAACAGTATGACAACACAAGCACAATATATCTCACCTTTTCACGTTGAGATTGATGAT
AATCGAATTGCCATTGTTCGTATTGATGTAAAAGGTAAATCGCAAAACTGGTTGCCTGAG
CCGTTTATCGAAGATTTACGCGATGTGATGGGTTCTGTGATTTATCAACAGGCTCGAGGC
GTGATTTTTGTTTCGGGTAAAACGAAAGGTTTTATTCAGGGGTATGATCCTGATTATTTG
TGTGGTAAAAATGATGAGCAGTTGAAAACCTTATCTCATAATGCTCAGTTAGTAATGCGT
GAAATTAATACGCTCAAAATGCCTGTGGTTGCAGTGATTGATGGTGGCTGTTATGGCGTG
GGGCTAGAGCTGGCGTTGGCGTGTGATTATCGTATTGCCAGCGAGGAAAGTTATACCAAA
TTTGCAATGCCACAAATTCGTTCGGGGATTTTGCCTTTTGCTGGGGGGACACAGCGTTTG
CCTCGTTTAGTCGGCTTGCAAAATGCAGTCACAATGCTTTTATCTGGGCAGAAAATTGGG
GTGGAAAAAGCGTTAAAAATTGGTTTGGTGGATAAACTTATTCCTGCTAGCAATCTATTT
GAAACGGCATATCAGTTGTTGCTTAATCATAAAGTGCAAAAAATTGACCATAAAAATCCG
CTTGATAAGGTTAAAAAATGGCGTAAACAGCTTGAGGGCAATAAGTTTATCCGTGAAAAA
TACTTGGCTCATATTGAAAATCGAGTGTGGGATAAGGCTTTTGGCAACTATCCTGCAGTT
GAGGAAATGTTGGCATTGTTAAAAGAGCCACATTTTAAAGCTGGGTTAGCTTTAGAGCAA
AATGCGTTGGTGAAGTTAATGCACACGGAGCAAGCTCAGGTATTAATGAATTTGAAGCAG
ACTGAACGAGCAATGAAAGAGCAATATCAGCACTTGGCTCAGGTGCGAGATGTGCAACAA
GTAACGGTGTTGGGCAGTGGCTATATGGGGGCAGGTATTGCTTACTTGACGGCAAATAAT
GCTCAAATTCCTGTCAGAATTAAGGATATTCACCCGTCAGAAATTCAAAAAGCGTTGCAG
ACTTGTTATGGCTTAATGCAAAAAGCAGTGAGTAAGAAACAGCTTAGTCACGGTGAAATG
CTCCAACGAATGAATTTAATTACGGGCGGTGAACGCTTAGTTGCGGCGAAATCGACAGAT
TTTATCGTTGAAGCGGTTTATGAGAAATTAGAACTCAAACAGCAAATGGTACAAGAGAGC
GAAAATTATTACGATGAAAATGCGATTTTTGCCACAAATACCTCAACCTTTGCAATCCGT
GACATTGCTTCTGTCGCCAAACGCCCTGAAAATGTAATCGGTTTGCACTATTTTAGCCCT
GTGACTAAACGTCCGATGGTGGAGATTATTCCGCACGAAAAAACTTGTCAGCGAGCGGTT
TCAACGGCAATTCATTTTGCGATCCAGCAAGGAAAAATTCCGATGCTTGTCGCAGATAAA
GAAGGGTTCTTTATTAACCGTATTCTTACGCCATTCTTGCTTGAAGCCATTGAGTGTTTA
TCCGAAGGGGAAGGGATCGAATTTATCGATCGTGCCTTACAGGAATTTGGCTTTAAGATC
GGACCGCTTGCAATGATCGATGAAATTGGCTTGGATATTATTGTTAAATCTAATCCTGCA
ATGGTGAGCGAATTGGGTAAACGTTTCGCTTTACCGACGGTTATTGAGCGTTTGACGGGA
GATGATCGTAAAGGACGTAAAAATAAACGAGGCTTCTATCTCTACGACACAAGAGGGGCA
CGCACTCAAGAGGATAAAAGCATTTATCACACGATGGAAACTATTATGCGAAACGATATG
GAAGCTGAAGACATTGCCCGTCGTTGTGTATTGAGAATGTTAAATGAAGCCTGTTGGTGT
TTACAAGATCAAGTTATTCGTTCAACTGATGAAGGTAACGTTGCTTCTGTATTTGGGGTG
GATTTCCCTGATTTCCGAGGCGGTGTGTATGCCTATATTAACAAGATTGGGGCAAAAGAG
CTTGTTCGCCAGTTACGCAAGCATACGCAACAATATGGCGAGCGTTTTACGCCTTGTGAG
TGGTTAGTAGAAAGAGCGGAAAAGGCATAACCAAAGGCTTTCTATCACTTTACTTGAGAG
ATAATAAAGAGGAACAACAATGAAATTAACTAAAATCACCCTTGCCCTTGCTGGCATTCT
TGGCGTTGCTGTCGTTGGGGGCAGTTGGTACACTGGACTACAAGCAGAACAACACTATCA
ACAATTGGTACAACAAGGTAATCAAAGCCTTAAATCACTGAAGATCTATGGCATAGATGC
AGAAATTAAAGATGTGAAATTTGAACGCCATTTTTTCAGTTCTGATGTGAAATATATCTT
AGAGGTAGGAACGGTTGATGAGCGTTATCAGCTACAAGGCAATGATAAACTTTTTCACGG
CCCACTACCGTTAAATCGTCTTAGCCAAGTAAACTTAATGCCTGCAATGATGAGCGTTGA
GAGCAAACTTCATTTACCTGAAAAATTCAATCTACAGACCCCATTTACTGAAGGGCAAAC
GGATATTAGCTATGCAGGTAATTTAAGCGGTGAGTTTAGCCTCAATCCTTTCAAAGGCGA
AACTTGGGAGCTGGCAAAGACCCAGATTGAGTTCGAGTACAATCCAGCACAAAAATCAGG
AAAATTCAGTAGCCAAATTCCGTCCTATCAATATCAAGATCAAGCAAATACTAGGATAGA
AATCCAAGATACCCTTTACAAAGCTGATTTTACTTCAAATGAAAAATACCCTGAGCTTAG
TTTAGGCAATTATGAGTTCATTTCTAAAATGGTTCGTTACTCGTTTGATGGAAAAGCACC
TTTTGCTTTCACAAATCTTTCCAGTCAGGGTAAAAATACTTTAGAAAAGGATCGCTGGAC
TTCAACGGGGAGCCTTACTGGAGAGTTGATAGCTCAAGATAAACTTAACTTAGGTAAGCT
CAACGTTGATAGTTCGATGGAGCTTGACGCAGAGAGTGCTAATGAATTAATGCATTATGC
TTCTTCCATAGAAAAATTAGAGTCTGCGGAAGCTGGTGATGTGGTACTATCGGCTTTTAC
TAAATCGCCGAAATTACAAATTAAAGAGCTTAGCTTAGAGAACGAAAAAGGAAAAAATAG
TCTGTCTTTGAATTTAAATTTAGATAAATTCGATCCAAGTCAATTCAAAGGAATGGAAGA
TGTTCTAAAAATATTTAAAGCGTCAGTGTTAGAAACTCAATTCAAGTTACCTTCGTTAGA
AGTATTAGTGACACAGCTAAATCAACAGGAAGGCTTACCGAAAGAAGAAGCTGAACAGAA
AGCAAAACAAACGATCAGTGAGTTTGCATATCGAGCTCAAGCCAGCTCATTAGCTACTTC
GGATAAAGATAGCCTGAAAATGAAATTGTCCATTGATCAGGGAAAAGTCAATTTGAATGG
CAGAGATGTTCCTGAAGCTGCAGTGCAAGGGGCATTGTTTATGATAATGCTTGGGTTAAA
TCATTGATAAGTAAATAGGCATAAGTACTACTCTTATGCCTGTAAACAGGGGTTAATTTT
CACGTTTCACAATAAACTCAGCCAAAGCAGCAAGAGCCGTAGTATCAAAAGGCAAGGTTT
CTAGTGCTTTTAGGGCTGTCTGGTAGAGGCTCTCAGCTTTTTGTTTCGCCCCCTCTAACC
CCAGCAGTTTTGGATAAGTGCTTTTATCCAACGCTTGATCTGAACCTGCGGTTTTACCAA
TGACCTCACTATTACCAATCACATCAAGAATATCGTCTTGTACTTGGAAAGCCAGCCCGA
TTGCTTCAGCATATTGTACAAGCTGTTGTTTAATCTGATGATCTTGGGCGTAAGCGGATA
GATTAAATCCCATCATTACAGAGGCAAGGATCAACGCCCCAGTTTTATTACGATGAATAC
GTTCAAGTTCATCAAGGGCAATGGCTTTATGCTCAGATTGTAAATCTAAACTTTGCCCCA
AACACATACCTTTTGCCCCAGCGGATTTTGCAAGCCATTGCATTTGTGCCACCTTCTGCT
CTGCGGTTAGACTTGGGTCAAATGCCAGTAATTCAAAGGCAAAGCTTTGTAGTGCATCGC
CAGCCAAAATAGCTGTTGCTTCATCAAAAGCAATATGGCAAGTTGGCTTGCCTCGACGAA
GGGTATCATTATCCATTGCAGGTAAATCATCGTGAACCAATGAATAGGCGTGAATGGCTT
CCATTGCCCCTGCTGAATGGTCAAGTTGAGCAAGTGGCACGCCTAGCATTTTCCCTGTAG
CATAAATTAAGAAAGGGCGAACTCGTTTGCCACCAAGCAAAACAGCATAAGACATCGCTT
CAACAAGCGGTGTGTTGTAGGCTGGATATTGCGAAAGTTGCTCGCTTAAAAAATGGTTGA
TACGTTGTTGATATTGGCTTAATTCAGCGAAAAGGTCGTAATTCATTATGGATAATCCGT
AAGATCTGAATGTTCATCTTTTTGTAGCAAAATTTGGATACGTTGTTCCGCTTTTTGTAA
GCGTTCTTGCCCTTGTTGCACCAATTTTACTGCGGTTTCAAACTCATTTAAGGCTTCTTC
TAAAGGAAGATCGCCCGTTTCAAGACGATTGACGATTTCCTCAAGCTCTTTGAGTGTGGT
TTCAAAATCTAGGGTAGGTTTCTTTGCCATAGTCTATTCCTTTTCAAATAATCCCGATAT
TTTACTTGAGAACGATATAAAAGTAGATGATTTTCTGCTATTGTTTATCGCCTAAATTTA
GAGGGGAACTTATGCAAGTCACACAAATTTGTCTTTATCCGATTAAATCTACTCAGGCGT
ATCGGGTAGAGCAGGCTTTTGTTTTGCCACAAGGGCTGAATTTTGACCGTGAATTTATGA
TTACCGAAGTAGATGGAACTTTTATCACGGCTCGCAAAGAACAGATGTTATATCGTTTAG
CTGCATTTCCCATTTCAACGGGAATTGTCATTCAATCTGATTGTGGCGAGCGATGTGTGG
CACTGTTAACGATTTTACTCAACAGCGATCTAGCGAAGTTTGGGGAAGTCATTTTCCATC
TTGGGTGGCGAACAACGCGGTAAATCAATGGTTAAGCCAAAAATTTGGGCGTGAAGTTCA
GCTACGTTGGCTAGGCGAACAGTCACAACGAATGGTAAAACATTTAGAACCTCAACCGTT
AAGTTTTGCAGACAGTAATCCACTTTTATTGGTGTCTGAACAATCCTTAAAACAACTACA
ACAATGGTCGCCAGTACCTGTTTCGATGGAACAGTTTCGAGCAAATGTTGTCATAGATGG
TATTCAAGCCTTTGAAGAAGAAAGGTGGAAGCAGGTGAAAATTGGCACAGTAGAATTTGA
GGTAGCTCAACCTTGCACACGCTGTATTTTAATCACCCGAGATCCACAGACCCTTGAATT
GGATCCGAATGCAGAACCTTTTCGGACCTTAAAACAACACCACACCAATGAGAAAGGCAA
GCCTATTTTTGGAGTACATTTAGTACCACAAACAAGCGGTGTTATTCGAGTTGGGGATTA
CGTTACAATTTTAGAGTAATTTTTATGCAAAAAAATACCCGATTTATTTTGTTTCCGATT
TTTTTCTTTATCGGATTAAATCTCATTATTTTCAGTCTATCACGCCTTGGTTTATCCCTC
TGGCAAGCAGATCGTGTTTCTGCGGTTGATGGCTGGCTTCCTCTTTTCCTACAAGGCTTG
CGAATGGATATTGTGTCCATTTCTTATCTCTTTGGTGTACCAGCATTATTTACGGTGTTA
TTGGTGCATAACAATGGGTTAGGCACACTTTGGAAAGGCATTTTACGCGTTTGGCTCACG
ATAAGCAGTGTGTTTGTTCTCTTTATGGAAGTCGCAACTCCTGCGTTTATTGAAACCTAT
GATTTCCGCCCAAATCGCCTATTTATTGAGTATCTACTTTATCCAAAAGAAGTATTTACA
ATGTTAGCCAATGGGCATTTGACTGCGGTGATTAGCAGTTTGGTTGCAACCACAGTTGCA
GGCATTATTTATTGGAAACTGTCTGGCTGGGCTGTTCAACATCTGCGTTTACCTAGCTGG
AAACTGCGTCCTGTAATGGCATTGTTGATTATTGCAGTGGCATTTGCTGGGGCAAGATCA
TCATTGGGACATCGTGGCATTAATTCTGCAATGGTGGCATTTTCAAGCGATCCACTGGTT
AATTCACTGGTTCTCAATTCAGGCTATTCTGTATTATATGCCGTACAACAGCTGAAAGAT
GAAGAAAAATCTTCAGAGCAATATGGCAAAATATCTGAACAAGAGATGTTTGAGATTGTA
AAAAATAGCCGTAATCGCCCCGTTTCTGATTATATTTCAACGGTTATTCCAACATTAACC
AAGAATGTGGCAAGCTATCAAGGTAAGCCTAAAAATATCGTTATTGTGCTAGAAGAAAGC
CTTGGCGCTCAGTTTGTCGGCACATTGGGCGGTAAGCCACTCACTCCTGAATTTGATCAA
CTTGCTAAAGAAGGTTGGTTGTTTGAAAATATCTACGCAACAGGCACACGTTCTGTGCGT
GGTATTGAAGCAGTTACTGCAGGTTTTACACCAACCCCAGCTCGTGCAACAGTTAAATTG
ACCAAAAGCCAAAACGGTTTCTTTACCATTGCTGAATTATTGCGTCGCCAAGGCTACAGC
ACTTCTTTCATTTATGGCGGTGAAAAACATTTCGATAATATGGCGAGTTATTTTTATGGA
AATGGCTTTGAAACCATCATTGATGAGAAAGATTATAAAAATCCGAAATTTGTTTCAACT
TGGGGTATGAGTGACGAAGATTTATTTGATAAAGCACACGAAATCTTTACTGAATTAGCA
AAAGGCGATAAACCGTTTTTCAGCTTAGTGTTTACTTCGAGTAACCACGATCCATTTGAG
TTCCCAGACGGTAAAATTGAGTTGTTTGATAAAGAGAAACAGACTCGTAATAATGCGGCA
AAATATGCGGATTATGCGCTAGGGCATTTCTTTAAATTGGTGAAACAATCAAATTATTGG
AAAGATACGGTATTCCTTGTTATTGCAGACCACGACTCGCGAGTGGCGGGCGATAGCCTT
GTGCCAATCAAACATTTCCATATTCCAGCCTTAATTTTAGGGGAACATATTGAGCCTCGC
CGCGATAATCGTTTGGTCAGCCAAATTGATATGCCAACGACATTATTATCTGTTGCAGGC
ATTAGTGGCGATTATCCGATGATTGGCTTTGACTTAACTCAAAATGTCGATCCAAATCGT
GCCTTTATGCAGTACGACCAAACGCAGGCCATGATGAAAGGCAAAGATGTGATTATTCTT
AAGCCAAATCAAGCTCCTCAAGGTTATGAATATGATAAAGAGAATGAACGCCTTAACCCA
AAAGAACAATCTGAGATGATGAAAAAAGAGGCACTTGCACACGCATTATTAGGTAGTTAT
TTATATAAGCATCAGTTATATAAATTGCCGAAAGATGTTGAATAGCAAGTAATATTTAAT
TTTTAGTAAATATAGGTATAAAAAATTATGAGTATTCGTATTTTACCCCAAGAAGAAATT
CAACAAGCTGCAAGCTCTTTTCACAATCCGCCGTTGTTGTATGCCAATCCTAAAAATTTA
TATGCTCGCCGAGCTAAACGTTTAAGACAATTGGCTGAACATAATCCTTTTGGGGATTAT
TTGGAATTTGTGGCGAACATTGTCGAGGTTCAGCTTGATTTATTAGAAAATCAGCCTATT
GCAAATAGAGTGGGTGAACTTACCGCTTATTTGGAAGCTCATCAGGGAGTGAAGCCTTTG
GATGTGAAAACCTTTAAGCGGTCAGATGAGTGGCAGAAATTGCTGTTGGCGTTTATTGAT
AAGTTTAAGCCTTATGCGTCGGATACTGTGTTGGCAACATTGGAATGGTTAGAGAAAGCC
TCAAATTCTGAGCTTGAAATGCTGGCGGATCATTTGTTGAATGAGCGTTATAAAGAGGTG
GGCGCAGACAAGGCGGTTTTCTTATGGGCGACCTTGTCGCTTTATTGGGTGCAATTAACT
CAGCAACTTCCTCGCAATACCAAAGCGGAGTACGGTGAAGAACGCCATACTTGCCCTGTG
TGTAACTCTGCCCCGATTGCCAGTGTGGTTCATTTTGGGGAAACGCAAGGTTTACGTTAT
TTGCACTGCTCTCTATGTGAAAGCGAGTGGAATATGGTGCGTGCAAAGTGTAGTAATTGT
GAGCAGACAGGCAAGCTCGATTACTGGAGCTTAGACAGTATGGACACAGCAGTGAAAGCG
GAAAGTTGTGGTGATTGTGAGAGTTATCTGAAAGTGATGTATCAAGATAAAGATCCACAC
GTTGAGCCAATCGCCGATGATTTAGGTACGCTTTTCCTTGATGCTGAAATGGAGCAAAAA
GGGCTGGCACGTAGTGCGATTAATCCTTTTTTGTTTCAAGTAGAATAATTTTTATACATA
TTTATTGACTACATAGCAACTGTGTAAGAATACAGTTGCTATAAGTAGAATCTAGGAAAC
GTGTTGGGTAGCGTAAATTTCTAAGTGTTTTCGTTTTTAGGGAACATCCCCAAACGCATT
TTCATTTTTCGTAATAAACATTGCATCGCCGTAGCTAAAGAAACGGTATTGACTTTCAAC
GGCGTGTTGATAAGCGTTCATACAGTTTTTGAAGCCCGCAAAAGCAGAAACCAGCATAAT
GAGGGTGGATTCTGGCAAGTGGAAGTTAGTGACTAGGGCATCAACGATATGGAAGGTTTT
TCCAGGGTATAGAAAAATTGTTGTGTCTGAATAGAATGGGGCGATTAATTTGCCTTCTTT
TTCTGCCGCTTGTGCTGCACTTTCGATAGAGCGAACAGAGGTTGTGCCAACGCAAATCAC
TCGTTTGCCTTGTGCTTTGGTGGCAAGAATTTTATCGACCACTTCCTGCGATACTTCGGC
ATATTCTGCGTGCATTTTATGTTCTTCAATGGTTTCTACTCGCACTGGTTGGAATGTGCC
AGCCCCGACGTGTAAGGTAACAAAGGCGGTTTGTACTCCTTTTTCTTGCAGTTTTTGTAG
CATTTGATTATCAAAATGCAAGCCAGCGGTTGGGGCTGCAACTGCACCTAACACTTTGCT
ATACACCGTTTGGTAACGCTCTTGGTCGGCATCTTCATCTGGACGGTCGATATAAGGCGG
TAGTGGTATATGTCCTGCCTGTTGTAGCAGATCGAATAAAGGCTGTGCTTCTTCAAATTT
CAGCTCAAATAACGCATCGTGACGAGCCACCATTATCGCTTTAAAGCCATTTCCTTCGCC
TAATTTATCTTCCCCTAGAAAGATTTCAGCATTCTCTTTCGGGGCTTTTGATGAACGGAT
ATGAGCTAAACAGCGATGTTCGTCTAATACACGTTCCACCAACACTTCTAACTTACCGCC
ACTGGCTTTGCGTCCATAAAGGCGAGCTGGGATAACACGGGTGTTATTAAAAATCAGTAA
GTCACCGCTATGGATATGTTCAAGTAAATCATTGAATTGTTGATCTTGATATTCGCCTGT
ATTACCGTTGAGATAAAGTAAACGGCTTGCACTTCGTTCAGCCGTTGGATAGCGAGCGAT
AAGTTCATCAGGTAGGTCAAAATGGAAATCGGTTACACGCACAACAGTTCCTTAAAAAAT
AGTAGGGACGCCACGCTTGGCGTCCATAAGTATAATGAGATAAATAAAACCGTGAATTTA
TAGTGAAATTCAACCGCTTGCAAGCCTAAGATTGCGATTCTTCTACATTAGGCAAGGCAT
TGATCACCGCTTTGACTAAAGTTGCTAATGGAATGGCAAAAAATACCCCCCAGAAGCCCC
AAAGACCGCCGAAAATAATTACGGCAACGATGATCGTTAATGGGTGTAAATTTACTGCTT
CTGAGAATAAAAATGGCACAACAAGGTTACCATCTAAAAGTTGGCTAATCACAAAAGCAA
GTAGCAAGTAGTAGAAATCAGGGGATAAGCCAAATTGAAAGAGTGCAACTAACGCAACAG
GAATTGTCACTAATACCGCACCAATATAAGGCACTAATACCGATAAACCGACCGCTACTG
AGAGTAACAATGGATAGCGTAAATCAAAGAAAAGGAAAATAATATAAGTTACAACGCCAA
CAATGAGAATTTCTAAAAATTTCCCACGAATATAGTTGGCGATTTGTAATTGCATTTCCC
CCCAAACACGAGTAGCAAGGTGGCGGTTTTTAGGCATAAAACGTAGTGCAGAACGCATAA
ACAACGTTTTATCTTTGAGTAAGAAAAAGACCATTAATGGTACTAAAAACGCATAAATAC
CTAATCCGACAAGGCTAACAAGAGAGTTGAATGAAAACGACAATAAAGAGTCGCCAAAGG
TAAGAATTTTAGTTTTTGCTGTTGCCATTAGGGAGTCGAGCATTGCATAGTCAATCAATT
CTGGATAGTGTTCTGGCAGTGCTTCAAGCCATGCATTCAGTAAATTAAACATGCTAGGAA
GATCTTTCAGAAAGGTCATGGCTTGATTCCAAAGGCTTGGAAGCATAACGACAAATAAAA
AGACAGAAATAGAGATAAAACCACCTAAAACAAGGATTAGGCTTAACATTCTTGGAAATT
TTAATTTAGTCGTTAAAAAGCGGATAGGCCACTCTAAAAGATAAGCAAAAACAATGGCAA
TCAAAAGTGGCATTAAGAGATCACTAAAAAAGTAGATCGTTCCAAAGCCGATAATTAAGA
TGGCAAGAAGTGCGACAATTTGTGGATCAGTAAATTTCTGTTTATACCAATCCTTGAACA
TTTCAAACATAATCTATCCTGTCGTGTTTTGCGTTTATTTATTGTTATGATGATAAAAAA
AGGGGGCGGTTAATGTACCTACTATGGATCACTGACAAATATCAATTAACAAGATAATGT
TGTTTTGTCGTGGTAGGGACACACTGAGTGTGTCCGTTTTTAAGGTAAAGATAAAATATC
TCGTACCCTTACCACAATGGACACGCTCAGCGTGTCCCTACATTTACTTCTTTTTCGTTA
TTTACATTATTTTTGACTACAAACCGCAATAAAGCCCAGTTGATTTTCAGGATCATTAAA
GGTCTGGAACATTTTTTTGAAAGTATCACGGTTTTCTGGTTTTAACGCATTACCCACCAC
TTTCATTGCCCCTAAAACCCCTTCGTCTTGAATTAACCCTTTTGGTGATAACAAGCTCAT
CTCACCGCTAAAGGTTTCAACATTGCGGAAACCACAATGAAGGAAGGTCTCTTTCCAATC
CTGCTTATTTAATGGTGCTACGGTGATATTAATCGCATCACGCAATTTAGCGATCACATC
TTCTCTGTTATCGCCATTGAGCAGTAAATCGTGGGTAAGTAATAAACCGTTTGGCTTTAA
TACTCGCAGATATTCACGAATTGCCTTTTCTTTGGCTTCTTGCGGTAGCATTGTCAGCAT
TGCTTCGTTGATAATAATGTCGAAACTATTATCTTCAAATGGCAGTTTGGTTGCATTGGC
ACGCTGAACTTGCACTAATTCTTCAACTTTATGTTCTTTAATGTTTTGTTGTGCTTTCTC
GAGGGCTTCTTCATCAAGATCGATACCGATCACTTGGCAACCAAATTGTTGAGCAATTTC
GATTGCGGTCGTTCCCATATTACAAGCAACTTCAAGCACTTTTTTATCTTTCCGAAAATC
GCCATTTGCAATGAGCCAGTCCGTTGCCACTTTGCCACCTGGGCGTAAACGTGTTTTACC
CAAACGAGCTAAGAAATGGTGTCCAACTTCTTCTTTTTTCATATTCACCTCTTTGGATTT
TGTAAAATTCTTCTTAATTCAGACCGCTTGCATTGAAAAGAAGTTCAATTTAGGCGGAAT
AACAAACATTCAATAGCAGTTATACACAGTAAGAACGTAGGGACGCCACGCTTGGCGTCC
ATTTAGATATTTTATGAAATCCTAGAAAACAGACGCCAAGCGTGGCGTCCCTACAATATT
GTTTATTAAAAAAACTGTGCATTACTACCTTAAGGAATAACGCCGTAGATTATACCGTTT
TTTTATCTGTGCATATATACAATTAAACAGAAATTTGGCAAAATTTCGCACATATCTTCT
AACAACAATGAAGATATATCATCTCGTGTTTAACAAAAAGGAAAAATAATGAAAAAATCA
ACAAAATCAGAATGCTATGCCCATCAGCGTGGCGAAATTCAAGAGAGTGCAATTAAAGCC
TTGGTGACGGATAAACTGTTTAGAAGTCGAGTAGAGCGAAACCGCAAAGGTAAAGGAAGT
TATCAGCGTAACGCAAAACATCGCAAAGGGGAAAACCCATTTAAAAGTGTTCAACAGAAT
GTTTTTAAATGGGTTTTTCTTATCCAGAATTAGGGTTGTTTAATTTGGTATTATGTAGCA
GTTGTATAAATATCTTAATTTTCTGCTACAATTCCGTTATCTTTATTTAGGTTAAATAAG
AACAAAGAGGCAACTATGCAAAACGACCCCATTCGCTTAACACAATATAGTCACGGAGCT
GGCTGTGGCTGTAAAATTTCCCCAAAAGTGCTTGAACAAATTCTGCACACAGAACAGGAG
AAGTTTATCGACCCGAATTTGTTAGTCGGTAATGAAACCAAAGATGACGCGGCTGTCTAT
GATATCGGCAACGGTGTTGGTATTGTCAGCACGACGGATTTCTTTATGCCGATTGTGGAC
GATCCTTTTGATTTCGGGCGAATTGCTGCGACTAATGCAATCAGTGATATTTTTGCAATG
GGCGGCAAACCGATTATGGCGATTGCAATTTTAGGCTTTCCAATCAATAAGTTACCTGCT
GAAGTTGCACAAAAAATTGTTGATGGCGGTCGTTTTGCGTGCCAACAAGCAGGCATTGCG
TTAGCTGGTGGACACTCAATTGACTCCCCTGAACCGATTTTTGGTTTAGCGGTTACAGGA
ATTATTTCTACCGAACAAGTGAAAAAGAACGCATCAGCACAAGCCGATTGCGATTTATAT
CTAACAAAACCACTTGGGATCGGCGTACTTACCACAGCAGAAAAACAAGGTAAATTAAAA
CCTGAACACAAAAATTTAGCTAGAAATGTGATGTGTCAGATGAATTTGATCGGTGCTGAA
TTTGCCAAAGTTGATGAGATCACGGCAATGACCGATGTCACTGGTTTCGGGTTACTCGGA
CACTTAACAGAAATCTGCCAAGGTTCAAACTTGCGTGCCGAAGTTTATTTCGATCAAATC
CAAACCTTAGACGGTGTCAGAGAGTACATCGCACAAGGTGCTTTGCCAGGCGGAACTACC
CGTAATTTCGACAGCTACGGACATCTGATTTCGCCATTAAGTGATGAACAAAAAGCGATT
TTGTGCGACCCACAAACATCAGGCGGTTTATTAATTGCCGTTAAGCCACAAGCGGTTGAA
AGTGTGAAACAAATTGCAAAAAATGCCAATGTCGCCCTTTACCCTGTCGGCAGATTATTG
AAAGCGGAAAGTGGTAAGGTATTGATCGACGTGAAATAGTAGGGACGCTACGCTTGGCGT
TCGTTCTCTAAATTTGCGTAAAGTCCATATTTAATGGACGCCAAGCGTGGCGTCCCTACA
TTAAATTTTGAGAATAAATAAGATATGAAACAAAGCATTGATGTGGTAATTGTCGGTGGT
GCGGTGACGGGTTCTGTACTTGCCTTAGCGTTAAGTTCAGTAAGCGGACACCAATTGCAA
ATTGCAATCGTAGAAAAAAATGAGCCAAACTATGCACAACAAGGCGGTTTTGACGCACGT
TCAATCGCCTTTGCTTACGGCAGTTTGCAAAAGTTAGCTCAAATTCGACCGCTTGCAATC
GAACAACATTTAGCGCAACAGGTTTACCGTATTGCAACCCCCATCAAACAAATTCACGTT
TCAGATCAAGGACATTTCGGCAAAACAACCTTAAAAGCCGACGAACTACGTTTATCCGAA
TTAGGTGTGGTAGTGGAATTAACCAAACTGGGCGAGCAACTGACCGCATTAATCGCCAAG
CAACCAAACATTCAGCTATTCTGCCCTGATACCGTCGCCCATATCGAACGCACAGAACAG
CACTGCCACATTACCCTAAACAGCGGAACACAATTAACGTCCAAATTGTTAGTTGCCTGT
GACGGCATTCAATCTCAGATTGCCCATCAATGTGGCGTAACAACCCAATTTATCAAGGAT
TATCAACAATCCGCCATTATTGCCAATGTTATCCTGTCTGAACCACACCAAAACCACGCC
TTTGAACGTTTCACAAAACAGGGACCTTTTGCATTATTACCACTTAATGAAAAAATGATG
TCGCTGGTTTGGTGTATGGAAGATCCGACAGAAGCAATGGCAAGGTCAGACAGCGACTTT
TTACACGCCTTGCAACAACAATTCGGCTGGAAGCTCGGCAAATTTTTACAAGTCAGCAAG
CGGTTTGTTTATCCCCTTTCTTCGCAAAAAAGCGAAAGCCATATTCACCACCGATTAGCC
ATTGTCGGCAATGCCTCTCAGTTACTACACCCTGTTGCAGGACAAGGGTTTAATCTCGGT
ATGCGAGATCTATTTGAATTGGCAACCCTTGTCGGTCAAGCCTTTGCACAAGGCGAAGAT
TTCGGCGAAGCAAAATGGCTACAACAGTTTGAACAACACCGCCAAGCCGACCAAACCCGA
ATTATGCAAAGCACAAGCGGTCTGATTTCGATTTTTGGTTGCGAATTTTTGCCTATTCAA
GTCGCTCGTAACCTTGCCCTATTTGGTTTATCTCATTTTTCACTGGTTCGCAATGCCGTT
GCTCATAAAGCATTAGGCTGGTAACTTTCGATATATGTTTAATCAACTTCAACATCAGTT
ACACAAATTCGTACAACGGGGTTTAGACAACCACCTACGCCTTGCCGTAACAGGCTTAAG
TCGCAGTGGTAAAACCGCATTCATCACCAGTTTTGTCGATCAACTGCTACACATTGGCAC
AGGCGACAACGCCCACTTAAACCTATTTGCCCCTGCTCGAAACGGACAAATTCTTTCCGT
AAAACGAGTAGAACAACACGATCTCACCATTCCCCGTTTTGAATACGACAAAAACCGCCA
CTGCTTCGAGAACGAACCTGCGACTTGGTGTCCATCGACTACGGGGATCAGCGAAATTCG
CCTTGCGATCCGCTACCAACGCCGAGATAGCCTGCTTCGCCATCTCAAAGAAACGAGTAC
ACTCTATCTCGATATTTTTGATTACCCAGGGGAATGGTTATTAGATTTACCGCTACTCTC
ACAAAGTTTCAAAGAGTGGTCGCAACATCAACAGCTGGTACACAAAGGCGAACGTGCAGA
GTTAGCACAGGCTTGGCTTGCTCAAGTTAAGCAACTTGACCTTACCGCCAAAACGGACGA
AAACCAGCTTGCAAAATTAAGTGAAGATTACACCGCTTACCTACTCAAATGCAAAGAAGT
TGGAATGCAATATATTCAACCAGGGCGATTTGTCCTGCCAAATACCGAACGGGGTGCGCC
TGTCTATCAGTTCTTCCCCCTGCTTGATTTAACGGAAAATGAGTGGGAACAGCTAGAAAA
AAGTCCTGAACATAGCATTTTTCACACCCTGAAAAAACGCTATCGCCACTATCAACAAAA
AATCGTCAAACCTTTTTATGAAGATTACTTCTCACAGTTTGATCGCCAAGTGATCTTAGC
GGATTGCCTTACCCCGTTAAATCACAGCCATCAAGCCTTTATTGAAATGAAAACAGGCTT
ACAACAGCTATTTAAACATTTCCATTATGGCAGCCGCTCGCTTTTTAGTCGCCTATTTTC
ATCAAATATCGACAAGTTACTGTTTGTTGCCACCAAAGCCGATCATATCACCAGCGACCA
ACTACCGAATTTAGAAAGCCTAATGCGACAGTTAGTGCAAGAAGGGGGGCGACACGCTGA
ATTTGAAGGCATTGACACAGGCTACCAAGCGATTTCCGCTATCCGAGCGACCGATCCAGT
GATCGCCACACAAAATGGACAAAGTTTCAAAGCGATCCGTGGGGTTCGCTCTAGTGATAA
AAAACTGGTTACACTCTACCCTGGTAGCGTCCCAAACCGCTTACCCGACATCAACTACTG
GCAAAATCACCGCTTTGAGTTTGACCAGTTTGAACCGAAAAAAATCGACTTTGATCAGCC
AATCCCCCATTTAAGAATGGATGCTGTATTGCAATTTTTGCTTGCAGATAGGTTTGATTG
ATAAATTCCCAACAGAATAGTGTTAGTAAGCAAATGTAATATAAAAAATTTGGGCATTTG
CTACATAATAGGCTGGATTTAAGGTACAATCTCATTAATTTTCTTAATAAAAAATAGCAC
TATGAGTAAAAAACCAAAAGTAGCTTCAAATACGATTGCCTTAAATAAACGTGCCAGACA
CGAATATTTTATCGAAGAAGAAATCGAAGCTGGTCTAGAATTACAAGGCTGGGAAGTCAA
ATCCCTGCGAGCAGGTAAAGCCAATATCGGCGATAGCTATGTGACATTTCGCAACGGCGA
AGCCTTTTTATTCGGTGGCACTATTACCCCGTTAAATGTTGCTTCTACCCATATTGTATG
CGATCCAACCCGTACCCGTAAGTTATTGTTAAATAAGCGTGAGTTAGACACGCTTTATGG
TAAAGTCAGCCGTGATGGGTTTACCGTTGTCGCTCTGTCGCTTTACTGGAAAAATGCGTG
GGCGAAAGTCAAAATCGGCTTGGCGAAAGGGAAAAAATTGCACGATAAGCGTGAAGATAT
TAAAGACCGTGAGTGGCAAGTTGCTAAACAGCGGATTATGAAGAATGCGAATAGGTAGGA
AATATCCCCTAGTCCCCCTTTTTCAAAGGGGGGAATGTTAAGGAATATTTATGGAACCTT
ATCTATTCCAACTTAAACCAAATGCAAGAACATTACGCAATACGATGACAAAGGCAGAGC
ATATCTTATGGTCTAGATTGCGTAGAAAACAACTTTTAGATCTACAATTTTACCGTCAAA
AGCCAATTTTAACTTATATTGTTGATTTTTATTGCCCAAAAGCAAAACTTGTAATTGAAC
TTGATGGTAGCCAACATTATGAAGTAGAGCATATAGAAGCAGATAAAATAAGAGATCAGG
CATTAAACTCACTAGGATTGTATGTATTGCGTTTCAATAATAGGGAAGTTATTTCTAGTA
TTGAAAATGTGATTACACATATTACTCAAATTATCAAAAAACGAATATAAAACCAATTAA
CCTTTTTCTTAGTTCCCCCCTTTGAAAAAGGGGGGCTAGGGGGGATTTTATAAGGACACA
AAAATGATCGACCAAAACCTTCTGCGTACGAACCTTGAGGAAGTCGCACAAATTTTAAAA
CTCAAACGTAACTTCAACCTTGATGTTACTCGCGTTACTAGCCTTGAAGAACAACGCAAA
GCATTGCAAGTTAAAGCAGAAAATTTACAGGCAGAACGTAATGCTCGTTCAAAAAATATC
GGCGCAGCGAAAGCGCGTGGCGAAGATATTTCTGCGTTATTAGCAGAAGTGGACACGATG
GGTAACGAATTAGATGCAGCAAAAGTGGAATTGGATAAAGTCCAAGCGGAAATTCGTGAA
CTGCTATTAAACATTCCTAACTTACCTGCCGATGAAGTGCCAGTGGGTAAAGATGATAGC
GAAAACCTTGAAGTATCTCGTTGGGGTACGCCACGTCAATTTGACTTTGAAATCAAAGAT
CACGTTACCCTTGGTGAAGGCTTAGGCGGTTTGGATTTCCCTGCCGGTGTGAAATTAACT
GGAAGCCGTTTCGTCGTTATGAAAAGTGGTATTGCACGTTTACACCGTGCCTTATCTCAA
TTTATGTTAGATTTACACACAGAACAACACGGCTATGTGGAAACCTATGTGCCTTATCTT
GTAAACCACGATACCCTTTACGGCACAGGGCAATTACCAAAATTCGGCGAAGATCTGTTC
CATACTCAACCGTTAAAAGGACAAGATCCAAATGCGGTACAAAAACCTTACGCTTTAATC
CCAACCGCAGAAGTACCAGTTACTAATCTTGTGCGTGATGAAATCTTAGACGAAGAAAGT
TTACCACTGAAACTGACCGCTCACACCCCGTGCTTCCGTTCAGAAGCAGGCTCTTACGGC
CGTGATACCCGTGGCTTAATTCGTATGCACCAGTTCGATAAAGTAGAAATGGTACAAATC
GTCGCCCCTGAAAAATCAATGGAAGCCCTTGAAGAATTAACAGGACACGCAGAAAAAGTG
TTGCAGTTGCTCAATCTGCCATACCGCAAAATGTTACTCTGCTCTGGCGATATGGGCTTT
GGTTCAAGCAAAACCTACGATTTAGAAGTGTGGCTGCCAGCACAAAACACCTACCGTGAG
ATTTCATCTTGCTCAAATATGTGGGATTTCCAAGCTCGCCGTATGCAAGCACGTTGCAAA
GCGAAAGGGGATAAGAAAACTCGCTTAGTTCACACCTTAAATGGCTCAGGTTTAGCTGTC
GGACGTACGCTTGTTGCCGTACTTGAAAACTACCAAAATGCAGATGGTTCTATTACCGTG
CCTGAAGTGTTGAAACCGTATATGGGTGGTGTAGAGGTTATTAAATAATCCCTACAAGCG
ATCTCTTTTTATCAATTTATTACCAAAGTAGGGGCGGACCGATGTGTCCGCCCTTGTTTA
GGAGGAGATATCACTCTGCTCCTATGAAGTAACTTAGAGCTATTATTTCACTATAGTAGA
TAATTAATTTTCAAATTAAGCATTTATCTAATTTTATTTTTTGAGGTAATCAATGGCAGC
AGAAGGTGCAAGTCAATTAGTTAGTGTAGTGACCCTTTTAGGGGCGGCAATTATTGCGGT
ACCTATTTTTAAACGTTTGGGCTTAGGCTCTGTTTTGGGATATTTAGCTGCAGGGCTTGC
GATAGGTCCTTTTGGTTTAAAACTTTTCTCAGATCCCCAAGCGATCATTCACGTTGCCGA
ATTAGGTGTCGTGATGTTTCTGTTTATCATTGGGTTAGAGATGAAACCATCTCACTTATA
GGGGCTGCGTCGTCAAATTTTCGGCTTAGGCAGTATGCAAGTGGTCGTTTGTGCGGTTTT
GCTTACGTTTGTCGGTATGGCTTTCGGCTATTCTTGGAAAATCTCTTTTGTTGGTGGGGC
GGGCTTTGTTTTAACATCTACTGCAATTGTAATGCAAGTGTTGAGCGAACGAGGCGATAT
TGCTAGTCCTCGTGGTCAGCGAATGGTGTCAATCTTGCTTTTTGAAGATCTGATTATTGT
GCCTCTACTAGCCATTGTCACCTTTCTTGCACCGACAGATCCAAATCATATTGCCGATCC
CCAACCTATTTGGCAGAAAATCGGTATCGCAGGGTTATCTGTGACCGCATTGGTGGTGGT
CGGTATTTGGGTACTCAACCCGATTTTCCGTATTCTAGCAAAAACCAAAATCCGTGAATT
AATGACGGCAGCCGCACTATTTGTGGTTTTAGGCTCTGCGTTATTAATGGAGGAAGGTGG
ATTATCAACAGCAATGGGTGCTTTTGTCGCAGGGGTTTTACTCTCCGAATCAAGTTTCCG
TCACCAATTAGAGGCCGATATTGAGCCATTTAGAGGGTTATTACTTGGCTTATTCTTCTT
AGGTGTGGGAATGGCATTAGATCTAAACATTGTGTTTGATAACTGGGTTCTAATCCTTTC
GGCAGTGATTGCAATGATGGCAGTGAAATCATTGTGTATTTTATTAATAGCCAAACTTGC
TAAAAGTAGCACCAGCGATGCAATGGATAGAGCTGTTGTGATGGCTCAAGGTGGTGAATT
TGCCTTTGTACTATATGCAGCATCGGCAACACAAGGGGTAATTTCTGCAGAAATTCAAGC
AAATCTAACCGCTATTATCTTAGTTGGGATTGGGCGTTATGGACAAATCGTCAATCATAT
CCTCACGATGTCTGGCTATCACCCTACTATTATTGATCTTAACGAAGCGCAAATCGAAGG
GGCGAAAAAGTACGGAATTAAAAGCTATTATGGCAATGCTACTCGTCCAGAATTACTTCA
CAATGCAGGGATTGAAACTGCGGAATTATTGATCGTTGCGGTAGATGATAAACATCAAGC
GATACATATTGTGGAGCTGGCTCGTTCTATGAACCCGAATATCAAAATTATCGCAAGGGC
ATACGATCGAGTTCATGTCTTTGAACTTTACAAAGCAGGAGCAGATAAACAAGTGCGTGA
GACCTTTGATTCTGCCTTACGCAGTGGACGTACGGCCTTAAAAATGCTAGGTGTTGAGGA
AGAAGTTGCTGATGAAATTTGTGACTACTATTTTGAACGAGATCGCCATAATGTGAAATT
AATGGCGGAAGTCTATGATCCTAATTTAGAACTCTTTAAGAATGAAGAAATGCGAAAAAT
TGCACTAGCTGAAGATCAGGAAACAATGCTCGAAATTCAGAATATTTTGGACAGAGCAAG
GGAGAAAAAAGAAGCTGGGTTCTTTAATTCCCCGCACTAAATAAGAAAAGTTTCTGAAGA
TAGTTTTTCTGTGTAAGACAGTAAATAATTGCTCTAAAGAGCAAGTTTCATCGTAAAGAT
TAAACCTAATCTGCCAGTTCTATAATTACAGCTCCTGCCAGATTAGGCATGCTTCTACGG
TTCTGATCAACAAGCGGTTATTTATTTAACACCGCTTGCAACGCTACCCCAATGTCAGCC
AAACTACGCACAGTTTTTACGCCTGCGGCTTCAAGAGCTGCAAATTTTTCATCTGCAGTG
CCTTTTCCGCCAGAGATAATCGCCCCTGCGTGTCCCATACGTTTTCCTTTTGGTGCGGTA
ACGCCAGCAATATAGCTCACCACAGGTTTAGTCACGTTCGCTTTGATAAAGGCTGCTGCT
TCTTCTTCTGCGGAACCACCAATTTCACCGATCATTATAATCGCTTCAGTTTCGGGGTCA
GCTTGGAATAGTGTTAGAATATCAATGAAGTTTGAACCTGGAATAGGGTCGCCACCGATC
CCAACACAAGTCGATTGACCAAAACCGTAGTCTGTTGTTTGTTTAACTGCTTCATAAGTC
AATGTTCCTGAACGAGAAACAATCCCGATTTTACCTTTTTTATGAATGCTGCCTGGCATA
ATCCCGATTTTGCACTCATTTGGGGTAATCACGCCAGGGCAGTTAGGGCCGATCATTCTC
ACGCCTGTTTGGTTTAAACGCTGTTTCACTTGAAGCATATCTAAGGTTGGGATACCTTCT
GTGATACAAACGACAAGCTGAATACCTGCATCAATGGCTTCTAAAATAGCATCTTTACAA
CCCGGTGCTGGTACATAAATAACCGTTGCTGTCGCCCCTGTAGCTTCCACTGCTTCACGC
ACGGTATTAAATACTGGTAAACCCAAGTGCGTTGTGCCACCTTTGCCTGGTGAAACACCG
CCGACAAGTTGTGTGCCATAATCAAGGGCTTGTTGTGAATGGAATGTGCCTTGTCCGCCT
GTAAAACCTTGGCAGATTACTTTGGTATCTTTGTTGATTAAAATAGACATTATTTACCCC
CTGCCGCTTTTACTGCTTCTACAGCCGCATCTGTTAAGGTTGCTGCTGCAATGATATTTA
AGCCACTTTTCGCTAAAATTTCACGTCCAAGTTCTGCGTTGTTTCCTTCTAGGCGAACGA
CAACAGGTACGTTTACCCCTACTTCATTAACGGCTGCGATAATCCCGTCAGCGATTAAGT
CACAACGGACGATACCGCCGAAAATATTGACGAGAACAGCTTTCACTGCTTTGTCAGACA
AGATGATTTTAAATGCTTCCGCAACTCGATCTTTGGTTGCACCACCACCTACATCTAAGA
AGTTTGCTGGGAAACCGCCGTGTAGTTTGACGATATCCATTGTTCCCATTGCAAGTCCAG
CACCGTTTACCATACAACCGATGTTACCATCTAAGGCAACATAGTTAAGTTGGTGCGACT
CGGCAAGGGCTTCACGCGGGTCATCTTGGCTAGGATCGTGCATTGCGGCAAGTTCAGGCT
GGCGATATAACGCATTACCATCTACCACCATTTTGGCATCTAAGCAAAGTAAATTGCCTT
CAGTGGTAACGACAAGTGGGTTGATTTCGAGTAAGGAAAGATCTTTTTCTACAAAGAGTT
TAGCTAGCTGTGTGAAAATAAAACTAAATTGCTTGATTTGATCGCCTGTTAAACCAAGTT
TAAACGCTAGTTCACGCCCTTGATATGCCATTCCACCTACAAGCGGATCGATAGCGACTT
TATGTAGCAATTCAGGGGTTTTAGCCGCAACTTCTTCGATATTCATTCCCCCAGCACTTG
AAGCCATAAAAACGACTTTTTGTGATGAGCGGTCAATTACTGCCCCTAAATAAAGTTCAC
GGGCAATCCCTGCTGTTTCCTCAACATATAGGGTATTAACAGGCTGACCATTTGCGTCTG
TTTGGAAAGTCACTAAGCGTTTACCGAGCCATTTGTCTGCAAATTCACGCACTTCTGCTT
CATTTCGTACCAGTTTGACACCGCCAGCTTTACCACGACCGCCTGCGTGGACTTGGCACT
TAATTGCCCAAGCATCGCCTTTGAGTTGTTTGATTGCTTCAACCGCTTCATCTGCTGTTT
TACAAGCAATGCCTTGGCTGACAGGAAGTTTATATTTGGCAAAGATCTGTTTGCCTTGGT
ATTCGTGTAGGTTCATAGAGTTGGGGTTCCTATGTGATTAAAACTGTTTTCCCCCCTTTT
TCAAAGGGGGAAATGTTCATTCTAAATTTCTAACAACAAACGTGTTGGATCTTCGAGTAA
ATCTTTGATGGCTACTAAGAAACCAACAGACTCTCGTCCATCAATCAAACGGTGATCATA
GCTCAATGCAAGATACATCATCGGACGAATAACCACCTGACCATCTACAGCCACAGGGCG
ATCTTTAATAGCGTGCATACCTAAAATAGCACTTTGCGGTGGATTGATAATCGGCGTGGA
CATTAATGAACCAAAGACACCGCCATTAGTGATAGTGAAGTTTCCACCTGTCAAGTCTTC
TACAGTCAATTTGCCATCGCGTCCTTTTTCTGCCAGTGCTTTAATGGCTTTTTCAATGTC
TGACATTGAAAGTTTGTCGCAATCGCGTAACACAGGGGTAACTAAACCACGAGGGGTAGA
AACAGCGATACTGACATCAAAATAGTTGTGATACACCACATCATCGCCATCAATAGAAGC
ATTCACTTCGGGATAACGTTTCAATGCTTCCACCACTGCTTTGATATAGAACGACATAAA
GCCTAAACGCACACCGTGTTGTTTTTCAAATTTTTCACCGTATTGCTTACGCAGATCCAT
AATCGGCTTCATATCTACTTCATTGAATGTGGTGAGCATCGCCGTAGTATTTTTCGCCTC
TAATAAACGTTCTGCAATGCGTTTACGCAAGCGGGTCATAGGCACACGTTTTTCACTACG
AGCAGAGTAAGCCACTGTGCTGATCGTATTTTCAACTTTCTCAGCCACTTTCGCATTACG
TTTAGCCACAACAGCTTCAATATCTTCACGAGTAATTCTGCCACCTACACCTGAACCTTT
CACCTCACTAGCTTCTAAACCGTGTTCTGCAAGTAAACGGCGAACACTTGGACCTAATGC
GTCAGCCGAGCTATTATCTGGCTCTAAAGAGGCGGTTTGACGATCTGAAGGGGTTGCTTC
ATTTACTGGTTTAATTGTCGCTAAAGACACATCACCTGCTTGCTGAGTAACTAAAATACC
TAAAACTTGTTTACTTACAACAGTTGCCCCTTCGCCTTGTTGAATTTCGGTAATCACACC
ATCGCTAGTCGCAGGCACTTCGAGAACCACTTTATCGGTTTCAATTTCTACAATAACTTC
ATCACGTTTTACGCTATCGCCAACTTTTTTATGCCAAGTTGCAACGGTCGCATCTGCAAC
GGATTCGGGTAAATCTGGAACGAGGATTTCGATTGTCATTTGTTGTTTCCTTTTCTAATT
TAGTTCTCCTCCCCCGTTTACGGGGGAGGGGTGGGTGGGGGAATTGCAACGAAGTTGCAA
CATTTGAGCTAAACTCACCGCTTGTTTCCCCCCTTCCGCCTTCGGCACCTTCTCCCGCAA
GCGGCGGAAGGGAACTTATAAAATTAACGTGTTAATGCCTCATCAACCAACTGCGTCTGC
TGTTTGGTATGAAGTGACATATATCCCACCGCTGGTGAAGCGGAAGCTGGGCGACCTGCA
TATTTCAATGTCGCATTCTCTGGAATAGAGGCTTCGAAGTTGTGTTTGCTACAATACCAA
ACCCCTTGATTTAATGGCTCTTCTTGACACCAAACATAATCAGTAACATGAGCATAAGGC
ATAAGTGCTTTTTTCACATCTTCATGTGGATAAGGGTAAAGTTGTTCAATACGAATAATC
GCTACATCGGTTTTCACACGCTGGCGACGTTCTTCTAGTAAATCGTAATAGACTTTACCT
GAACAAAGTACCACACGCTTAACCTGTGCAGGATCGAGATTATCTAATTCCCCGATCACC
GTTTTAAACTCACCGTTGATCAACTCATCTAAAGTTGAAACAGCAAGCGGGTGGCGTAGC
AGTGATTTTGGCGAAATCGCAATCAGTGGACGACGCATTTTACGGATCGCTTGACGACGT
AACATATGGTAAACCTGTGCTGGTGTTGATGGAATACAGACTTGCATATTTTGTTCTGCA
CAAAGTTGTAAGTAACGTTCCAAACGAGCTGATGAGTGTTCAGGACCTTGACCTTCATAG
CCGTGTGGCAGTAGCATCACTAAACCGCACATACGTCCCCATTTTTGTTCACCAGAACTA
ATAAACTGGTCGATAACAATCTGAGCACCGTTCGCAAAGTCACCAAACTGAGCTTCCCAA
ATCGTCAATGTTTTTGGATCGGTCGTTGCATAACCATATTCAAATGCCAGTACCGCTTCT
TCGGAAAGTACCGAGTCCCACACCTCAAAACGCCCTTGGTTTGCGTGCAAATGCGTTAAA
GGCACATAGCCTGTACCATCATTTTGATTATGCACAACAGCGTGACGGTGGAAGAAGGTA
CCACGACCAGCATCTTCACCCGATAGACGAACGTGAGTACCATCATCAAGCAGGGTTGCA
TAAGCCATCGTTTCAGCCATACCCCAGTCAAGCAGTTTATTGCCTTGATACATCTCACGG
CGGTCGTTATAAATTTTTTCAACACGAGGGTGTGGGCGTAACGCTTCTGGATATTCGCAC
ACACGTTTCGCGATTTCTAAGAAACGAGCTTCAGGGAATTTGCTTTCATACGGCGACGTC
CATTCATAATTAAGATATTGCAACCAATCCATTGACGCAGTATCCATTTCTCGCCATTCA
GGCACAACACGATCACCATTATCTAACGCATCACGATAGAGGTTCATCATCTCAATTTCA
TCATCACCTGTAATCACCCCTTCAGCAATCAAACGATCCGCATAAACTTTACGAGGTGTC
GGGTGTTTCTTAATAATACCGTACATCATCGGCTGAGTAGCCAAAGGTTCATCAGCCTCA
TTATGACCGTGACGACGATAAGAAATTAAATCAATAAAAATATCACGTTTAAATAAACAA
CGATATTCCACCGCCATTCTCGCTGCAAATGCCACCGCTTCAGGATCATCACCATTAACG
TGAATAATCGGGGCTTGGATCATCTTGGCAATATCGGTACAGTATTCCGTAGAACGGGTA
TCGTTTGGATTAGAAGTCGTAAAACCGATCTGGTTATTGATCACGATACGGATTGTTCCG
CCTACTTTGTAACCTCTCGCATTTGACATATTCAAGGTTTCTTGAACAACCCCTTGACCT
GCCACCGCCGAGTCGCCGTGAACCGTGATCGCCAATACTTTCTTATGTTCAGTATCGTGA
ATACGAGTTTGTCTTGCACGCACAGAACCAATCACCACAGGGCTAACAATTTCCAAGTGC
GAAGGGTTAAACGCAAGAGCAAGGTGAACGTGTTTACCGTCCACATCAAAATCAGACGAG
AAGCCCTGATGGTATTTCACATCACCTGTACGATTATCATCGGCGTGTTTACCAGCAAAC
TCATCAAAAAGTTCAGCAGGTTTCTTACCTAACACATTGACTAACATATTCAAACGACCA
CGGTGAGCCATTCCCATCACTACATCTTCCATACCTTGACGACCAGCGTGACGGATAATC
TCTTTCATCATCGGAATAAAAGCATCAGACCCCTCAAGCGAGAAACGTTTTGCACCAGGG
AATTTCGCCCCTAAATAACGCTCCAAACCATCAGCAGCGGTCAGTTCCGTTAATAAATTT
ACTTTTTCTTCTTTAGTGAACAACGGCTTATTCAGCACACTCTCCATTTTCGCCTGAAGC
CAATTTTTCTGCTCCATATCCTGAATGTGCATAAATTCCAAACCGATACTACCGCAATAG
GTTTCCTTTAACGCCTCAGCAAGTTCGCCTAGCTTCATCGTATCTTTGTTATAAACATAA
CGCCCGATAGTAAAGGTTTCTTCTAAATCTTTATCACTGAAACCGTGGTAACGGTAATCG
AGTTCAGGAACCTGTGAGGTTTTCCAACGATAATAATTAAGCGGATCTAATTTAGCTTCC
AAATGTCCACGGAAGCGGTAGGCATTAATGAACTGTAAAACTTTAACGAGTTTTGCACTG
GCTTCAGGATCAATCACTGTCACCGCCTCACTGCGATTTTCACGCGCTAAACGACGGAAA
TAATCACGAACGCTGGAATGAGGTTGCTCTACTTGGGTAGCTTTTGGCAGTTGAGCAAAT
ACCGCTTGCCAACTTGCATCAACGCTATCAGTATCTTCTAGATACTGCTCGTAGATTTCC
TCAACATAAGACTGATTTGCCCCACCTAATGCAGTAGTTGCAATCCAATCGTCAAAGTTT
TTATGTTGCATAAAGACCTAACCTTATTTTTATCTGTTTACAAAGTTGTCAAATTTGCTG
CCATTATATACATTTCAGTACAAATAAAGGCAAAAAAGTCAAAGAGAAATGCTTACTTAT
AAATCAGTCACACAAATCCCCCCAATTATGACGGATTTTTTAAAGAAAAACTGTGATATA
AGTCGAATTTTTACAAAAAATTAACATTATAAAGAGGATGGTTGATGATAGAAGAATAGA
AATAAAGGGCGACTACTTCATTCAATAAGTTTCACTGCATACACGATTAAACTAAATGCA
ATGCCATACATAATTAACCCTGTGACAAAATCTAAAATCTGCCAAGTTCGACGTTTTTCA
AAGTAAGGGGAAAGTAAACCAGCACCATAACCCACCCCAAAAAACCATAAAAATGAACAA
ATTAATGCTCCAAGTAAAAAGTGTATTTTTTCTGTGAAACTTAAAGTGCCGCCAATACCA
CCGACAATCACCACAGTGTCAATATAAACGTGTGGATTAAGTAATGTAATCGCAAGGGTA
ATGGCGATCACTTTCTTTAAAGACGACTTAGCTTGCCCTTGTTGTGCCAATAGCTGACTT
GAGCCTTGATAAGCAGTGATAAAAGAGCGACTACCATAAGTGAATAAAAAAATCGCACCA
AACAGAGCAAGCAATAAACTAGCGGTAGGTGACTGCGAAATAAGCGAACCAAGCCCCAAT
ACACCGATACTCATCAACGCAACATCACAAAGAAAGCAGAGTAGAGCTACCCAAAAAACG
TGCTGTTTTAAAATCCCCTGCTTCAATAAAAATGCATTTTGTGCACCAATAGATACAATC
AGCCCAAAACAGACCACAAAACCATGTAAAAAACTTTCCATCACTTAATTTCTCCCTCAT
ACAAGCGGACGATTATACCCAAATATTTCATATGTTTGTCGAGGTTATTCGTTAAATTTT
GTGTGGGGCTATGTCAGACACTAATTTATTGGAGGAAGGTATAAATGAGCACAGATAGAA
ATTCTCCATTTTTATTCAATAGTAGAATGGAGAATTTCCAAATGTCTAGAGAGTGTATCT
TAGTCTATTAGTTATAAAATCATTTTATAACTAACAACTTACTCGCATTACTCATCATAT
CCGCTACTTTCGGCTGAGAAGATAATTGCGTTTCGTTCATTGGTTCAATTTTCCAAATGT
CTTTCGCATAATCTAACACAGAGCGGTCTGATGAGAAGTAGCCCATATTCGCAATGTTGA
TGATCGCAGAACGTGTCCACGCTTTCTTATTGCGGAAGTAGGTTGCCACTTTCTCTTGAG
CATCTACATAGCTACGGAAATCCGCACAGGCTTGATAGAAGTCACCTGATGAGAGAATTA
ACTCTTGATAACGATATGGATCTTCTGGTGAGAATTTACCATTTAAGATTTGTGAAATTG
CTTCGTTTAATTCTGCATCTTTTTCGTAGTAGTGATATGGTGAGTAGCCGTTGCGACGTA
ACTCTTCCACTTGTTCTACGGTGTTACCGAAGATAAAGATGTTGTCGTTACCTACACGAT
CTAAAATTTCCACGTTTGCACCGTCAAGGGTACCGATTGTCAATGCACCGTTTAGGGCAA
ATTTCATATTTGATGTACCTGATGCTTCTGTACCAGCAAGGGAAATTTGCTCAGACACAT
CTGCTGCTGGAATAATTAATTGTGCAAGGCTTACGCTGTAGTTCGGAATAAAGACAACTT
TGATTAAATCACGAATATGGCTGTCGTTGTTGATCACATTTGCAACATCGTTGATTAAAC
GAATCACTTTTTTCGCTGCATAGTAAGCACTTGCTGCTTTACCTGCAAAGATAAAGACGC
GTGGCTGCCAATCTGCTGTTGGGTTTCTTAAAATACGGTTATAGTGAGCAATGATGTGTA
ACACATTTAATTGCTGACGTTTGTATTTGTGAATACGTTTAATTTGAACGTCAAAAATCG
CTTCAGGGTTGAGTTTAATTCCTTGAGTTTGTTCTACATAAGCGGCGAGTTTACGTTTAT
TTTCTACTTTAACCGCAGCCACTTCTACTTGAACATCAGTATCATCAACAAAGGCATTGA
ACTTGTCTAACTGAGTTAAATCGGTACGCCATTCTTTGCCAATGCGTTTATCTAAAATTG
CAGCAAGTCCAGGATTAGCGATATGAATCCAGCGACGTGGGGTTACACCATTTGTTACGT
TGGTGAAGCGATCTGGGTAGATCTTCGCAAAATCGGCAAAAATAGACTCCACCATTAAGT
CTGAGTGAATTTTGGCTACGCCATTGACTTTGCCTGATGCAATCACGGCTAACCACGCCA
TACGAATACGACGGTCGCCTTGTTCGTCAATAATAGATACACGACGGATTAATTCTTCGT
CATTTGGGAATTGCTGACGAACCTCTTGTAAGAACCAATCGTTGATTTCAAAAATAATTT
GTAAATGACGTGGTAAGATACGAGCCACCATCTCCACAGGCCAAGTTTCTAACGCTTCGC
TCATTAAAGTGTGGTTGGTGTAGAAGAATACTTTGCGAGTCGTATTCCATGCCTGTTCCC
AACTATAACCTTTTTCGTCAATTAAAATGCGCATTAACTCAGGAATCGCAAGGGTAGGGT
GGGTGTCGTTAAGGTGGATTGCCACTTTTTCCGCAAGATTTAAGCAAGATCCCGATTCCA
CTTCATGACGACGAACGATGTCTTGTACTGATGCAGAGCAAAGGAAATATTCTTGGCGTA
AACGTAATTCACGACCGTTGTAAGTTGAATCGTCTGGGTAAAGTACACGAGAAACGTTTT
CTGAGCTATTTTGTTGGCTCATTGCTGCAAAATAGTCACCACGGTTAAAGTCTGCTAAAC
CAAATAGTTTTTCCCCTGCGTGTGCAGACCATAGACGTAAGCTGTTGGTTGCAGTGGTTT
TAAATCCTGGGACAAGCTGGTCGTGGGCTTGAGCAATGATTTCTTCATCAGGTTGCCATA
CGGTTTTTTTGCCTTCTTGCCAAGTTCTGCCACCAAAACGTACAGGGAATTTTTTACTTG
AACGTAAGTAAGGCCACGCAAATTCATTTTCTAACCAATAATCTGGATTTTCAACTTGTT
CGCCATTTTTTATCTCTTGGCGGAACATACCGTATTCATAACGAATACCGTAGCCAATCG
CAGGGATCTTCATTGCTGCAAGACTGTCCATATAACACGCAGCCAAGCGACCTAAGCCGC
CGTTACCTAAGCCTGGATCGCCTTCTTCATTAATAATGTCTTCAAGATTTTGACCTAGCT
CGTCAAACGCAGCTCGAATTAGATCATAAACACCTTCTGCAATCATAGCATTACTGAAGG
TTCTTCCCATTAAAAATTCCATAGAAAGATAATAAACACGACGGCTTGTATTTGCCGCTT
GGCTACGACGAGTTTGTAACCAAGATTCCGTAGAAAGATCACGCACAACACGCAATGCCG
CATTTAACCAGTTACGTTTGCTTGCTTCACGCGGTTCTACACCAAGAGCAAAAACAAGTT
TATGCAAAATGGCATTTTTGACATTTTGAATGTTCTCAGGGCTAAGATGTGTGTTTGACT
GAGCGATAGTCATTCATTACTCCTATTAAATAAAACGATAGAAAGAATAAAAAAACGACG
CATTTTACAATACTTTTGTGAAGTTTCTTACCAAATTACGAAAAATTGCGCTTACTTACT
GAACTATACTGTTGAAAAAGTAGAAACAGCGAAGTAATGTTTGATTTTTCTTAAATTTTC
ATTAGAATACGCACTCGGTTTTTTAACCGTCAAATTTAGGGAAATAGCTGGGTCGCCTGC
TATTTTTGTATCAATGGAACCTTAGGTTCCCTTTTTATTTATGAGAATTTAATTATGTCA
TTCAAATTTGAAGCTGAAGTTCGTTCGGCGCAAGGTAAGGGTGCGAGCCGCCGCCTGCGT
CACAATGGTCAAGTTCCTGCAATCATCTACGGTGGTAAAGCAGAAGCTGTATCAATCATT
TTAGACCACGATAAAGTAAACAACGCACAAGTACACGATGCGTTCTACAACGAAGTGTTA
ACTATCGTTGTTGCGGGTAAAGAAGAGCAAGTAAAAGTACAAGCGATTCAACGTCACCCA
ACTAAACCAAAACTTGTTCACTTAGACTTTAAACGTATTTAACCCCATGTAGTTAAACAC
TATTTCTCAGACTTTGTATCTGTTAGTTTTTTAATTTAAAGTCAGATTACTACGAGATAG
TTTAGGAATAAATTTCAAGTAGTTCCAAGCCCCTTTTATCAGCGGATAAAGGGGCTTTTA
ACTATAATAAATAGGGGCTAGATAACTAACTTAAACCGTCCTTAACTAATTATGTTTAAA
TGGAAATTTGAGCTTTAAGTTACTGTGATTAAAACGCTATTTGCATTCCTTCAAATACAA
TTCCAAATGTACTTTGGAAATACTGTTAAACTTGAGTAAATGACGTTTATCTTGGCTCTA
AAAATGCTCAATTCTGTTTATATGGTTTTGTTTTTCTATGGAGTGGTATAACTCAGTGCC
ACAGTCAATGAATGCTTTGCCGTTGAAGATTCTGTATTAGGTACGATTTCAGGCAAAGCA
GCGAATATGAAAACTGTCGTTATTCCTGCTAAGGCAGAGTGGGATGATCCACGTTGGTCG
TTGGCAGATTATAAGTTAGAGCAGATTTCTGACTTGCTAGGATTAATAAAATCATCATAA
ATTTGATATAGATAGTATTTTAGTTTAAAAAATACTGAAATACTGTTTTTTTACTATTAA
TTAAATGGAGTCAATGCTAGACTTGTTTAAATTTTGATTTTTGTGTGTTTATTTTAATCA
GTTGTTTAAAGGGGATGCTATGAAGAAAGTGCGTAGATATTCGGAAGCGGCTTTCGTGTC
GTTATTGGTAACGGCTTGTGGTGGGGGAGATAATTCCTCAAATATGACACCTATTAATAG
TGGTTCAGGAAAAATAGATGAAACTGCTGTTTCTTCGCCTATATTAGAGGAATCAGAAAA
CCAAAAATCCGATTCCATTATTTCAAAAACGGAAGAGACCGCTACACTAGACGCACCGAA
ACTAGATGAAACGGTACCTGAAACATCTATTCTCCCAAGTGATGAAAATGTTGAAGGAAC
GGTAAATCCATCATCTGAGCCTACTGCGCCAGAAGTGCCGAAACCAGATGAAACAGTATC
CGAGACACCCGTTACACCAAGTGATGAAAATGTTGATGTAACAGTAAATCCATCATCTGA
GCCTACTTTGCCAGAAGTGCCGAAACCAGATGAAACAGTATCCGAAACACCAGTTCCCCC
AAGTGATGAAAATGTTGATGTAACAGTAAACCCATCACCTGAACCTACTACACCAGAAGC
GCCGAAGTCAGATGAAGCGGTATCCGAAACACCTGTTTCCCCAAGTGATGAAAATGTTGA
TGTAACAGTAAACCCATCACCTGAACCTACTACGCCAGAAGTGCCGAAGTCAGATGAAGC
GGTATCCGAAACACCAGTTCTCCCAAGTGATGAAAATGTTGATGTAACAGTAAACCCATC
ACCTGAACCTACTACGCCAGAAGCGCCGAAGTCAGATGAAACAGCATCGGATACACCTGT
TATATCAAGTGAAGAAAAGGACGAAGAGCCAGCTGATACAACGACTAAAACTACGGAATC
GCCAAATGTTGATGTTCCAATGACATCAACAGTCAGTGATCATATTTTACCTCCAGATTA
TCAACCTAAAGATCCTTCTAGATTATTTGATGAAGCAGATAAATTTGCTAGCCGTAATGG
ATTAATCGAAAAGTTACGTCCTCAACAACAAGCGACAATAAGTGATGAATATAGTGTTCA
AAAGATTGGCGTTATTGATACGGATTTCGTCAAAGATGATAAAACTTTTGGAAATCGTTT
ACTTCTAAATCAAGGTTTATGGAGGCAAGCTAAGGGGCAAAAACATGATCACGGGTCGCA
AGTTGCTGCGGTCATTGCTAAGTATAACTCGACATCTTGGATTTATGGCTATACTGCAGA
ATCATCGGGAATGACGAGCCCGAGTAATTTGCATTTTGAAGCGGCTCAAGAACAGGGAAT
AAAAATCTTTAATAACTCTTATGGTACAGCACCTAGCAATGAGTTGGTGAAATATAGGGG
ATGGACGTATTTAACGAGTCACTTATTACATAAGCAAATAGCAGAAATGGCTGAAAATGG
CAGTATTTTTGTTTGGGCAGTAGGTAATGAGGGGCAGTTAAAAGGATATGGCGCTCAAGC
GGTTACGGAAGCTCATATTCCTGTGGCATATAAGCAAGCGAAAAAAGGCTGGATTGCCGT
TGCTTCAATTACAGGACAATGGAAAAGTCCCTATTCGAGCAGAGTAGGAGAAGATGCAAA
AAATTGGGGAATTGCAACTTATGGCGATCATCAGGTATTTGGCAATTTAGGGGTACAAGG
TACTTCTTTTGCCGCACCAGTTGTTTCTGCTGCAGTTGCTCAAGTATGGGAAAAATTTCC
GTGGATGAGTAATCATTTGGTCACTCAAACAATTCTATCAACAGCAAATAAATTGGGGAC
GAATGAGGTCACAACGGATCCTAATGCTGAAATTGGTTGGGGTGTTCTTAATGTTGAGCG
TGCATTAAAAGGTCCTGCACGTTTTGATAAACGGCTATTAGTCGAAGGTGAGGAATTTGT
TGTTGCGAAGTTCGATCATCGAAATTATGCCGATCAAGATCGCCTAACTTGGCGTAATGA
TATTGCTGGCGATGCGGGTTTTAAGAAACAAGGCACTGGCTCGCTTTATTTGACAGGACA
TAATACTTATACAGGCGATACTTTTATTGATGGCGGTGTTTTAGGTTTGTCTGGCAAGTT
AGATAATTCCAACGTAACGATTAATACAAGCGGTACGTTACTTGCAAAAAATAACGAAAA
ACCAGTAGAAATCGGTCAATCCGTTACGAATAAAGGCTCACTTGATGTTTACGATAAAGG
ACTAAGTATTGGTGGTAATTATACAGTGGATAAAGATGCTCGTACTGTCATTGATATTCA
TACGGCATTGCTTGAAATTAAAGGCACTGCCGATATGCAAAATTCTCGAATTTTAGCGGA
TGTGGAGAAAATCAATGATGTACCAACGCAAAGTGAGAGTCTAAGAACCATTTTAAAAGC
AGGTAATTTAGTCAATTACAATAATTTTTATACAGTATCTGATCACATTGCACCTTATAT
TTTAGTCAGTAAGATAGAAAAACAAGGTAACGAGATCCAAGCAACTTATAAACGTAATCG
AACTGCAAATGTATTGCGAAGTGTTGGAACTGTTTCTCGTAGTGCAGAAAATACAAGTGC
AAACTTAGATAAAGTGCTTGATGAAGTGGCTGCAAATCCAACGAGTTCGATTAAAGCAGA
TAGTGTATCTATTATTAATGCGAAGCCTATGTCAGTTGCAAGTACCGTAGAGTCTTTATC
GGCTGAAATTTACGCATCATCACAAAATATGATCGTTAATGAAAATCGACTTTTCAGTCA
AAACATTGCAGAGAGAGCATTCCACTCGCTTCAAGATGAGAAAAGTGATGTATATGCAGT
AACAAATCGTCAATCTTATCAAATTTCGCAAGATGGTTATGCTAATGCTGAAATTGGAGG
CAATCAAAGTTATTTGGGTGCAGATAAGCAAACAGACCATCTATTATTTGGCATCTCTGC
ATACCATAGCAGACAAAAAGCCGATTTCGAGCGCACAGCAGGATCTGCAAAATTGCATCA
GCAAGGTGGTGCGATTTATGCGGGTTACCAATTAGACAATAACTATTTGCTAGCACAGCT
TGGAATGGCAAATGCGAAAAACAAGATTAAGCGTTCAATTTTAATGCCAAATGAAACACG
CCGTGTCGAAACAGAGGTTAAATCAAAGCTTTATCATTTCTATACGGAATTAGGACATCG
TATTAAATTTGAACAAGGTGAAATAAGTCCGTTTATCGGATACCAATTTGATTCTGTTTA
TCAAAAAGCCTTTGACGAAGGAAAAAACTTTGGTATTCAAGCGAATCGTACTCAATATAA
CTTAAATAGTTATTTGCTAGGGTTACGTGCCACCACGAAATGGGGAGATTTGAGCTTAAA
TACGACCTTATCTCACCGTATGACCCCAAAAGCAGAAAATGCGTTTGGCTTTAATGCTCG
CTATATCGGTGCGGAAAGTGAAATTGAATTACAAGGTATTTCACCTGCAAAATATGTCAC
TATGGCGAAGTTGGGACTGAATTATCAAATTAGCGAAGCTCTTCATCTTTTCGGGGAATA
TGCGATTGCTCGTCAAAAAGGTGGAGAAAAATGGCAAAACGTGAGTGTAGGAATGAAGTA
TCAGTTTTAGTCACTTTTTGCAAAAAATCAGGCTAAAGTGACCGCTTGTATATCATTTGC
TTGTGAAATAAGCCTTTTTGGACTATTATCACAGGCAATTACATTGCTGTTACAAGCAAT
GAGACAGACAATTTAGGGGCGTATCTTACGCCCCATTATTTATTTAAGAGAAAAAACAAT
GGCAAGAGAGTTTTCAAGAGCAGATCGTGTAGCACAAGAGCTACAAAAAGAGATTGCAAT
TATTTTACAACGTGAAGTGAAAGACCCACGTATTGGCATGGTAACGGTATCTGATGTCGA
AATCAGTCGTGATTTAGCCTATGCCAAAGTGTTTGTCACTTTCCTATTTGATAGCGATGA
AAGTGCGGTAGAACGTGGCTTAGAAGGCTTAAATAAAGCATCTGGCTATATTCGTACCTT
AGTGGGTAAGGCGATGCGTTTACGCATCGTGCCTGAACTTCGTTTCGTTTACGATCAATC
CTTAGTGGAAGGGATGCGTATGTCAAACCTTGTGACAAATGTGATCCGTAAAGATCAAGA
ACGCTACGTTGAAGAAGAGTAACAATGGGCAGACCAAAGAAAAAAGGACGTGATGTTCAC
GGTGTTTTCTTATTGGATAAGTCGCAAGGCGTGAGTTCTAACGACATTATGCAGAAGGTA
AAACGCCTGTTTAATGCGAATAAAGCTGGGCATACGGGGGCATTAGATCCGCTTGCTACG
GGTATGTTGCCGATCTGTTTAGGTGAGGCGACTAAGTTTTCTCAGTTTTTGTTAGAGGCG
GATAAGCGTTATCGGGTGATTGCAAAATTGGGGGAGCAGACGGATACTTCTGATGCTGAT
GGGCAAGTGGTGCAAAGGCGTGAAGTTAAGGTAGACACTTCGGATATTTTGGTAGCTCTT
GAGGCATTTCGTGGTGAAATTTTGCAAGTGCCAACGATGTTTTCTGCCTTAAAGCATAAT
GGTAAACCCCTTTATGAATATGCGAGAGCAGGCATTACTGTGGAGCGTGAGGCTCGCCCG
ATTACGATTTTTGAGCTGTTATTTGTTGAGTATCAAGCCCCTTATTTGACATTGGAAGTA
CATTGTTCTAAGGGAACTTATATTCGGACGTTGGTTGATGATTTGGGGGAGGCGTTGGGT
TGTGGCGCTCACGTTACAATGTTACGTCGTTTGGCAGTTGCTGATTATCCTGTTGAGAAG
ATGATGAGCTTGGAAGCCTTGCAAAATTTAGCGGAAAATCAGCCGCTTGTTGAGTTAGAT
CAGTTGTTGTTGCCGATGGATAGTGCGGTGGCTCGTTTGCCTCATTTGGATTTAACTGAT
GAACAGACAAGAGCAGTGGGTTTTGGGCAACGTGTGAAATTTGATAATCCGCAAGGAATT
TATGGACAAGTACGGTTGTTTTCAGCAGAAAAGCTGTTTTTAGGCGTTGCTGAAATTACT
GCGGATAATGTAATTAGACCAAGTAGAATGGTCAATAGATAAAGTAAGATGATAAAGAGA
TCCTATTTAACCATATCAATGGCGTGCTTGGTGTTGGCAGGGTGTGCTAATTCTGAGCAA
GAGTATCCTAAGGTGGCGTTGGAGGCTAAGTATCCTAATGCTCGTTCTTTAGCTCATTTT
GATGATTATGTGAGTTTTTTAAAGAAAAAAGCGGCGAATGAAGGGGTTTCCGCAGAGGCG
CTAAATACGGCGTTGAATATTCAATATGTGCCTCGTGCCGTTGAGTTAGATCAGCAACAA
GCTAGTCGTCGACGTGATCCTAATTTACCTCCGCCACCGCCAAATCCAAATGGGGTGACG
AATTATTTGAATAAGACCTTAACCCAAGCAAAAGTGGACGTGGCGGCACAACGTTGGTGG
CAATATCAGCCTCAATTAACCAAAGCAAGCCAGAAATATGGGGTGCAAAAAGAGTATTTG
ATGGCGTTATGGGGTATGGAAAGTAGCTTCGGGCGTTATCAGGGCAATTTTGATGTGTTG
TCTGTGTTGGCGACACTGGCATTTGATGGTCGCCGAGAGAAGTTGTTTACTCAAGAATTT
GTCAATGCAATGAAGATGTTGCAACAGGGAACCTTAGTGCGTGCCGAGATGAAAGGCTCG
TGGGCTGGGGCAATGGGGCAGACGCAGTTTATGCCAACCTCTTATTTGAACTATGCGGCA
GATGGCGATAACGATGGGCGTAAGGATATTTGGAAAAATCAGTATGATGCCTTTGCTTCT
ATTGCGAATTATCTGGCAACTGTTGGCTGGGATAAGGACTTGCCGTGGGGGGTAGAGGTT
AAGTTGGCTCAACCTATCGATCTCTCTTTTTCTGGGATTGAGTTGAATAAAGCAAAAAGC
CTTGCTGAGTGGCAGGCGTGGGGTGTTTATTTAGCCTATCCAACGGCTCAAGAAACAACA
AAACTGAATGCGTTGAGTTCAGAGAAGTTGTGGTTGGTTCGTCCTGATAAAGAGGTAGGG
CGAGCGTTCTTGGTGTCGAATAATTTCCGTACGATTTTAGATTGGAATAAGTCGAATAAT
TTTGCGGTGAGTATCGGGAAATTTGCAGATCGTATTTTGCAGAGCGTAGAGTAGGGAAGA
ACGATGGCGACCTATATCGTGGGAGATTTGCACGGCTGTTTTGATGAATTTCAGTTGTTG
CTTGAGCAAGCTAATTTTGATCCGCAGTATGATGAACTTTGGCTAACGGGTGATTTGGTT
GCTCGTGGCGAGAACTCTTTGGCTTGTTTGCGTTATGTGAAGGCTTTGGGGGAGAGGGCA
ACTGTGGTGTTGGGTAATCACGATGTGCATTTACTTTCGACACTGCAGGGAATTAAAGCG
GTGAAGCCTAAAGATAAGGTTGATGCGATTTTTGAGGCGGAAGATCGTTTGGAATTGCAA
AATTGGTTACGCTCTCGACCGCTTGTGGCACAACACCCTGTTCATCAATTTTTGTTAGTC
CACGCAGGAGTAAGCCCAGAATGGGATTTAGCGACCACTTTAGCTTGTGCAAGGGAAGTG
GAAGCGGTGTTACAAGGTGAGCAATTTGCAGATTTTCTTGCTCAGATGTATGGCAATTCA
CCAGACCAGTGGCGTGCGGATTTGCAAGGCATTGAGCGTTGGCGTTATGCATTAAATGTG
TTTACGCGTATGCGTTTTTGTTATGCGGATAAGCGGTTGGATTTTGATTGTAAATTACCA
GTCGAAGAAGCCCCAGAGGGCTTAAAACCTTGGTTTGAACTAGATAATCCGTTTTATCGC
CAGCAACCGATTATTTTTGGGCATTGGGCGAGTTTAATTGGTTATCAAACTCCAGATACG
ATTTATGCGTTGGATACAGGCTGTGTTTGGGGTAATCATTTGACGATGTTACGTTGGGAA
GATAAACATATTTTTACACAAAAACGCTTAAATTTGGATTAAAAACAAGCGGTTGGTTTC
CCTCGCTATTGCGTTGTTTTTGCTTTTTCTTTAGAATGGACCTCGTTTTTATGCGACTAT
AGCTCAGTTGGTTAGAGCACCACCTTGACATGGTGGGGGTCACTGGTTCGAGTCCAGCTA
GTCGCACCATTTTCCCTAAAGCAGAAATTCCCCGTTTCTGCTTTTATTTTATAAATTCCC
CATAAAAACAAATACTTACCTAGTATTTAATAGTTAATTACCCACTAAAAACCACGTTTT
CTACCCCCTGTTTTTTTATAAAAAACAGTCATTTTCTGATCGATTTCGATCTGTTCTAAA
ATTAATTGCACACATTTGCACACATCAACTGCACACATTGAAAATAACGATGCGTGCTTG
ATACACAAGGGATAGAACAATGGCAACCATCATTAAAAACGGCAAAAAATGGCGAGCGCA
AGTGCGCAGACAAGGTATAACCAAAACCGCAACATTCACAACACGCACAGAAACGGTCAA
TTGGGCGAATTTTATCGAAGCAGAAATTGAAGCAGGGTGTTACACAAACACCCCAGATGT
CACCTTTTCCGCCTTACTGATGAAATATTTACAAGAAGTGACCTGCCACAAATGGGGCAA
ACGTGAAGAACGCTTCCGCATTTTACGCATTGCCTGCACACCGCTTGGCGAAGTCAAATT
GAACGAACTTGCCAAAGAGCATTTCAGAGCGTGGCAAAATCAACGGCTCACCGAAGTACA
ACCTGCTTCAGTCGCAAGGGAAAGAGCCACCCTATCAGCCGTCATCGCAAAATTTTTGAC
AACCAACCCTTTAAAAATCTTAGAAAAAATCAAACTCCCAGCAGTGACCCTATCCCAAAT
TCTGTGTAAACACCCATTTCAACTTAACGGTGATCGTCTAGACGATCACCAAAATCAATC
ATAAATCGATTCATCGCCAGTTTCCAGTTCTGACTGACGGTATGCACCTTACCATCACGC
TTTAAAAGCCCGAATACAGCGGTTTTACCCACAGCTCCACGACCTCGTTTACCTTTGCGA
GTGCCGTCAAAATAGCTTTCATCAGCTTCAATTTCACCTCCAAACATCTCCATATGTGGG
CTGTTTTGATAGATAAGCAATCGCAGACGATAGAAGTAATAGGCTGCTGTCGTTTTATTT
ACATTTACCAACTCAGCCGCTGTTCGANNNNNNNNNNNNNNNNNNNNNAACAGCCCCAAG
ATATTTTACACACATTATGCTATCTCTCTACTAAGAGTATAAATAATGCTAAAGCGATAA
TTTAGTAAATTGATTTTTTCTAATAAAAAGTACCTATAATTTGAGATATTACTTTTTCTC
TTTTGATGAAGAGTCAGTAGTACTGTTTTGAGATAGCATGTTTTTTGTAAAAGAAAGTTT
ACTATTTAGAAATATTTTTCTATTCCGTGTGATTTTTTCTAGCTAAATTCTGTATTTTAA
TTAAAATATACATGTTCATTTTTATTGACAGGTAATTGTATGAAAAACAAAACATTAGGA
AGTACCTTAATTGTTGCAGGTACGACAATCGGGGCTGGAATGCTTGCTATGCCTTTAACA
TCGGCAGGTATCGGCTTTGGTTTTACATTTTTACTTTTGGTTGCACTTTGGTTGTTACTT
TGCTTTAGTGCCTTATTATTCGTTGAAGTGTATCAAACTGTGGACAGTGATGCAGGGCTT
GGTACTTTGGCAGAAAAATATTATGGCACTTTCGGGCGTGTAGTTTCAACAACGGTTTTA
ATTGTATTTCTTTACGCTATTTTATCCGCTTATGTATCAGGCGGTAGTTCACTTCTTGCT
GCATTTTTACCAACTATTATTGATGCTGAAACCACTACGCGTATTTCAGGTGTGATTTTT
ACACTCGTATTTGGTGTATTTATTATTTTAGGTACGACCAGTGTTGATGCGGTAAATCGT
TTATTATTTACCACGAAAATCCTCGCTTTTATCTTGGTGTTATTCTTACTGTTGCCAAAA
GTATCTATAGATAACTTAATGGCAATACCTATTGATAATGCACTGTTAATTTCAGTAAGT
CCAATTTTCTTTACCGCATTTGGTTTCCACGGTTCAATTCCAAGTTTGAACAAATATTTA
GAAGGCAATGTGAAAGCGTTGCGTATTTCGATTGTTGTGGGTACATCTATTCCGCTAATT
GCCTACATTTTATGGCAATTGGCAACGCACGGTGTATTAACCCAAACAGAGTTCTTACAA
ATCTTAGAAAAAGATCCGACATTAAACGGTTTAGCTGAAGCCGCTAGACAAATTACAGGC
AGTTCAATTATTGGTGCAATGGTGCGAATTTTCTCGGCATTAGCCTTGATCACTTCATTC
TTAGGTGTGGCACTTGGTCTATTTGAAGCATTGGAAGATCTTTTAAAACGTGTAAATATA
AATGCAGGAAGAGTGAGTTTAGGTGCATTAACCTTTATTCCGCCAATGTTATTTGCCTTC
TTCTATCCACAAGGCTTTATTGCAGCTCTAGGCTATGCTGGGCAAATGTTTGCTTTCTAT
GCGATTGTGTTACCAATTGCAATGGTTTGGAAATTACGTCGTCAAAATCTAAATTTACCA
TATCAAGTAAAAGGTGGTTCTATTTCCCTATTACTCGCTTTAGTTATTGGGGTATTTATC
GTGATGGTACCATTCTTGATTGAAAGTGGATGGCTACCAAAAGTGGTTGGATAATTTGTT
GAATAGCAAGTACAAAAATTAAGTCATTTTGTATTATAAAAAAATACACTGAGTGTAATA
ATTTTTTTACATTGAGAATTTTTCGTTACGTTTTGATTTTGTTTTGCTAGAATGCCTAGG
ATTTTTATTTCAGGAGTTTTTATGAAAAATAAAATTTTAGGCAGTGCCTTAATGATTGCA
GGCACAACCATTGGTGCAGGAATGTTAGCAATGCCATTAACTTCCGCAGGAATGGGCTTT
GGAATGACGTTGGTATTGTTGGTGGGATTATGGTTGCTTCTCACTTATACTGGATTACTG
TTTATGGAAGTCTATCAGACCGCCGCACAGCAAGATGTTGGGGTAGCAACCCTTGCTGAA
CAGTATTTTGGAATGCCTGGTCGCGTATTAGCGACAGTGTGCTTACTTGTACTGCTTTAT
GCACTTTTAGCTGCCTACATTACAGGCGGTGGCTCTCTTGTTTCAGGACTATTACCTGAA
ATGGGAGAAGGTGATACCACCTTAAAAGTTGGCATTTTGCTTTTCACCTTTATTTTAGGG
GTATTTGTTGTCGTAGGTATTAAAGGGGTAGACGGTTTAACTCGTGTTCTTTTTATCGGT
AAAATCGTTGCATTTGTATTTGTACTGTTAATGATGTTTCCAAAAGCAAAATTAGAGAAC
TTAACCGCAGTGCCACTAGATAACTTATTAGTTATTTCAGTGATCCCGATTTTCTTCACC
TCTTACGGCTTCCACGTTATTATGGGTAGTATTAATAGCTACCTTGATGCGGATATTCGT
AAAATTAGAATTGCGGTGATTATCGGTACAGTGATCCCTCTCGGTGCTTATTTACTATGG
CAGTTAGCAACACACGGCGTATTAAGCCAAGGCGAATTTGTCACCTTATTAAACCAAGAT
CCAACTTTAAATGGTTTAGTTAAAGCAACAAGCCAAATCACAGGCAGTACCATTTTAGGC
GAGGTAGTACGTATTTTCTCAGCATTAGCTTTGATCACCTCTTTCTTAGGGGTAGCAATG
GGTATTTTTGAAGGGGTTGGCGATTTACTAAAACGTGTAAACTTGCCAGCAAATCGAGCG
ATTTTGACACCTTTAACCTTTATCCCTCCGCTTGCATTTGCCTTATTCTATCCAAACGGC
TTTATTGCAGCCTTAGGTTATGCAGGTTTACTCTTTGCTTTCTACGGATTAATTTTACCT
ATCGGTTTAGCCTGGAAAGTTCGCCAAGCACACCCTAACTTACCCTACCGTGTAGCAGGT
GGTTCTATCGGTTTAATTTTGGCTTTCATTATGGGTATTGTGATTATTGTTATCCCATTT
CTAATGCAAAACGGTATTTTACCTACTGTTGCTGGTTAGAGGTATATTGCTTAGGTTTCT
ATTCTGCACCTTAGTTAATTGGTAAAGCCAAACCTCTTTGAGGTGCAGATCCATATCAGG
TTCCTTTAATTTTGTCTCTATGCCTTTATTGGAATATTCTTAGGGTAAAAAGACAGCTTC
TTATCGTTTTTTATCTAATTTTTCTGGTTGCTCAATTAAAATTAGAATGGCGGAGTTACC
ACCCCATTCTCTCGGTGCTTGGTGTAATGCAATCACTTTCGGATGTTGAACAAGCCAACG
AGGGATTTGATATTTCAACGCCCTTGTGCCATAGCCTGTCATAATGCTGGCACAATAAAT
CCCTTCTCGCTCACAAGCTAAAATTAAACTTGCCAGCTCTTTTTTGGCATTTTCTTTGGT
CAAACCGTGTAAATCTAAAAAGAGTTCAGGGTGAAAGTCGCCACGGCGAAGCTGTTTTAA
AATATAAGGATCGACATCTTCTCGACGGTATTTCACTTTATCATTTTCTTCGGTTAATAA
CGGCTCATATTCATCGGAAAAATAAAACAATGTATCCGCTTTTTCTTTTAATTCTCTGAT
CTCATTGATTTTTTTACGCGGTTCAACTTTAGGAACAAAGGTATCTTGTTTGATTTTCTT
TGTTCCCTTAATCGCTTCTCGAAACAAAGCTAACTCATCATTTTCTAACATAATATTTCC
TTTTAAATTAATCAGCCCATTCTAACACAAAGGGAAATATGGTATAAAACGGCAATTTTT
CAAAATAGGTATTAAATATGTACGAACATAACCTTGAACTTCTTGATGAAATCGCTTCAT
CGCCTGTTGCTGACGATCTTGCCACTATTTTAGATATGATGCGTTGGGCATACAGCTACT
TTAACGCCTCTGATCTCTATTACGGACACGGACACGACAATGCGTGGGATGAAGCCAATC
AACTGGTTTTAACCGCTCTTGCATTGCCAATGGACGTGCCAGAAACACTCTACGCTTCAC
GCTTAACCTGTGTAGAAAAAGAACGTATTATTGAAATGGTCGAGCAACGTTTAGGCTTAC
GCAAACCCGTTGCTTACTTAACAAATTCGGCGTGGTTCTCTGGCTTAGAGTTTTACGTTG
ATGAACGAGTGATAGTGCCACGTTCCCCTATCGGCGAATTAATTCAACAAGGTTTTACGG
GGATTTTACGAGCTGAACCAAAACGCATTTTAGATATGTGTACAGGAAGTGGCTGTATTG
CGATTGCTTGTGCCGACAAATTCCCAAATGCTGAAATTGATGCGGTTGATCTCTCTGTAG
ATGCGTTAAATGTGGCTGAAATCAACATTGAACGACACAATATGGCTCATCGTGTATTCC
CATTCCAATCAGATCTGTTCAACGATCTACCACAAGATCGCTATGATTTAATCGTAACTA
ATCCGCCTTATGTCGATCAAGAAGACTTAGACGATATGCCAGAAGAATTTCACCACGAGC
CCGAAATGGCATTAGGTTCTGGGGCGGACGGCTTGGATATTACCAAACGCATTTTAGCTC
AAGCGGCAGATTTCTTATCCGATAACGGCGTATTAGTCTGTGAAGTGGGTAACAGTATGG
TTCATTTAATTGAACAATTCCCAAGCGTGCCATTCCACTGGCTTGAATTTAAAAATGGTG
GGTTAGGGGTGTTTAGTTTAACCCGTGAGCAGTTAGTGGCGAATAGACATTTATTCTTTT
AACTCATCGGGTTTGTTATATTTCCTGTATTTTAGTACGTATATAAAGATTAAATTCAGT
AATTTTTAGAAAATTTTCGTTATAATAGAACCCAATTTTTATTAGGAGGAATATCCATGG
CTACCATCAAAGATGTTGCTAAATTGGCTGGGGTTTCAACCACTACCGTTTCTCACGTTA
TCAATAAAACTCGCTTTGTGGCAGAAGATACTACAAAAGCCGTATGGGATGCGATTGCCA
GCCTAAATTACTCGCCTAGTGCCGTTGCTCGAAGCTTAAAAGTGAATACAACAAAATCAA
TTGGTATGATTATCACAACAAGCGAAGCCCCGTACTTTGCGGAAATTGTGCTTGCCGTTG
AAGAATACTGCTATCGTCAAGGCTATTCGCTATTTTTATGTAATACCCAAAATGATGCTG
AAAAAGTACAAAACCATTTAGATATGTTAATTAAAAAACGGGTTGATGGCATTTTGGTAA
TGTGTTCCGAATATACGGAAAATTCCTTGGCGTTATTTAATGGCACGAATGTACCTATGG
TGGTTATGGATTGGGGTCCGAATGATGGTAAGAGTGACCGTATTATAGATCACAGCCTTG
ATGGTGGTTATATGGCAACCAAACATTTAATTGATAATGGACATTGTGATATTGCGATTA
TTGCGGGTTATCTTTATAAAACAACCGCAAAAGCCCGTTATGATGGTTTTGTTAAGGCAA
TGACGGAAGCAGGTCTGTTGATCCGCAAAGAGTGGATTTTTGAAAATGACTTTCAGCCTG
AGGGCGGTTATGAAAGTATGAATAATTTGCTCAAACAGGATAAGTTACCCACCGCTGTGA
TCTGTGGTTGTGATGCAATGGCGTTAGGTGTGATTTCAGCCATTACAGAAAAAGGGCTTT
CTGTTCCGCAGGATATTTCCGTGATTGGCTATGATAATATCCATAGTTCACGTTTCTATG
CACCGCCTTTGACAACTATTCATCAATCTAAAACACGTTTAGGGCAAATGGCAATTGATA
CCTTATTAGAGCGTATTCAACAGCATAATGAGCAACCGTCTGAGCCTGTTACTCCTAAAG
TATTGGAATTTTATCCAGAATTAGTGGTGCGTAGTTCGGTTCGCAACCTAAATCAATAAG
GACGTTAGAATGGAACTATTAATTGAGTTTTTCAGCAGCTATGGTTATTGGGCGGTATTT
CTAGTATTGCTCGCCTGTGGCTTTGGTTTGCCTATTCCTGAAGATGTCACATTAGTGTCT
GGTGGGGTAATTTCTGGTTTAGGATACACGAATGTTCATTGGATGTTGTTTGTCAGTATG
CTGGGCGTATTAGTGGGCGACAGCACAATGTACTGGCTAGGTCGTATTTACGGCGAGAAG
ATTTTGCAATTCCCTCTTATTCGCCGCATTGCAACCCCAGAACGCTTCGCAACAGTACAA
GAACGCTTTGAAAAACAAGGCTGGAAGTTGCTTTTTGTGGCACGTTTTTTACCTGGTCTT
CGTGCTGTGGTGTATCTGGTTTCTGGTATTACACGCCGAGTGACCTTTACTCGCTTTGTG
TTAGTGGATTTCTTTGCAGCAATTATTTCCGTACCCATTTGGATCTATTTAGGGGATTTT
GGCGCAAAAAACCTAGACTGGCTACATCAACAAATTCAAAAAGGACAGATGGCAATTTGG
CTTATGTTATTGATTGGCGGAGCCATTGTATTTTGGAAATGGAAAAAGTCTCATAAAGTA
AATTGAAAAACATAAAAAAAGCCCCTATAACAGGGGCTACTCGGAAAGCAAATTTATGAT
TTGGGTTATTGGACATAACACTTATTTTTGTTGCTGTAAGATTACGTCAATTTTTTGAGT
TTTTCAAATTTTATTTGCATAAAAACATAATTTTTTTATTTTTTTGATAAAAATCAAATT
TTATGTTCCTAATTTAGTAGCCAAGCTCTGCCATAATGTTTCATATGACCTGCTTTTTGT
CCTGCTTGATGTCCAATTCCTTGATAAAGGTCGAAATGTTGTCCCTTCACTGCGCCCCCA
ACATCTAATGCTACCATTAGGCGGAATTCATGGTGACCATTCCAGTTACCATTGTGATCA
AGTATAGGCATCTCAATTAATAATACACTTCCTGTTGGAATGAGGCGCTTATCTGATGCA
ACTGATGCTAAAGGAACTAATGGGACTCTTGCTGATCCTTTTACTTCTAGTGTTGGATCT
CGGCGGAAGTAAACAAAAGAATTATTTCTTTCCAGTAGTGACTGCAATCTGTGAGGGTTT
TCTTTACTCCATTTACGAATTGCTTGAATAGAGATATTCTCTTTCGCTATTTCTCCATCT
TCTACTAACAAACGACCGATACTGGTGTAAGCATAGCCATTTTTATCTCCGTAGGCTAAA
TGATGTAGCCTACCACCACCGATATCAACAAAGCCACTACCTTGAACTTCCATCAAAAAG
TTTTCTAGCATTGAATTAGTATAAGCCAATTCTAAACCTTTGCCAGCCAGCGCACCGCGG
TAAATTTGAGCCCTTGAGTATTTCTTATTCCCTTTAGGAATTGCATAAAGAGGATGATGA
AATTCACCTTCTGGACGTATTCTTGCTGGGATTACAGGGATATAATAGCCTGTCATTAGT
ACATTTTGGTACCCATCCTGCCCTCGCATTTGTTGAATTTGGACTCCGTAATGTTTTAAA
TCTTTAATTTTTCCTCCATGGGATAACCAAGTAAAGAGCTTATTATATGTTTTTACATGA
TGCTTCATTAGGTTAGTTGAATGGTTTTGAATATGAGCAAGTTGTTGTAAAAAATCCTTT
TGATTAACAATGTTATTATTTATCTGAATATCCGATATATTCACTAATGGTACATTAGAT
GGAATAAATTTACGTTGGTGAAATTTAGCTCCTAATTTTGTTATTTCTGTATTAGGCTGC
TCAGATATTTTTGTAGAACAAGCAGTAAATAGTGTTAGGGTGCTAAGTAAAATTATTTTT
GAATAAGTTTTATAAAACATATTTGTTCCCTTGAAAATATACATCAGGTAAAATTTTTTC
TTACCTGATGTTCATAAAAGTGTCATAAAGGACAGAGGAGAGTAATCATGGAAATAGTTT
TGAATCTTATTTAGATTAAAACGTCACCCACAACCGATCTTGTTTCTACACGAACCTCTT
TGAGCTTCACTTTCACCGCTTGCCCGAGCTGGTAAGCCTTCTCGCCTTTGATGTAGAGTG
CAATCTCTTCTGGGCTAAATAACATTTCTTCTTTGTTATTATGCAGAGTTGAGAATGGAA
CAAAAATCGAAGCGCCATTTTCAATGACTTTAACACGTAAGCCACCACGAGAAACATCTT
GGATTTCGCCGTCAAATTCTACGTTTTGTTCCACCATAGGCTCAAGATAACGAGCATAAA
GCCAGTCGGCAATATCACGTTCAACCATACGATTTTGCTTACGAGCTTCTTGTAAGCGAG
TTAAAACGGTTTCTTCGACAGGTTTTGCTGTTTGATTTGCAAGAACTTGTTTAATTAAAC
GATGATTGACCATATCGCCATATTTACGAATTGGCGATGTCCAAGTTGCATAATGGCTGA
TACCTAAACCTAAATGCGGAGCTGATGTTGCTTTAAATTCAGCAAAAGTTAAATAGCGAC
GTAACCGCATTTCTAAGAAATTTTCAGGGAATTGCTCAATATCACGACGCATTTCGCAAT
AGCCTTCAAGGGTACTTAAACGCTCAGGGGAGTAGCGTTCAGATAAACTCTCTCTATTTT
CATCATTGGAAAGCGTATCCAGTAAGAATTTGCGAGCAGGCTCTAGGTTTTTGCTATCAA
AACCTGAGTGGGTATTAAATACGCCTGTGTGTGCATATTTATCTAAAAACTGTGCGGCAC
AGATGTTGGCAATAATCATTGCCTCTTCGATCATTTGGTTAGCGATACGGCGATATTCAA
TGTGAATTGCTTTGACTGCGCCGTCCTCAGCTAACTCAAAGCTGTAATCGCCTTGCTCTT
TAAATAGCAAGGCATTTTTGCTACGCCAGTCGATACGAGCAAGGGTAAATTGATGCAACC
AGTCGATTTGTTGTGCGGTTTCTGCACAGTCTGGTGTCCAGTGATTTTCGACTTTTTCAA
GATAATCAGACACTTCGTCATAGACCAAACGAGCTTTAGATTGAACCCAAGCTGACACAA
AGCGAGCTTCACCTACCACATTACCGCTTAAATCTGTCTCAATATAGCCGACTAATGCTG
GGCGTTTTTCATTCGGCACGAGAGAGCAAAGATCATCGGACAGCTCTCGTGGCAACATCG
GAATGTTAAAACCAGGAAGATAGTTGGTGAAACAGCGTTGGCGAGCGGCTTTTTCAATTG
CAGACTGCTCAGGAATGTAAGCGGTCGGATCGGCAATCGCAACGACTAAACGCCAGCCTG
TTTGCGTGCCGTTCTCGCTAATTGGTTCAACGTATAACGCATCGTCCATATCTTTAGTGC
TGGCACTGTCAATGGTAGTAAAATAGAGGTGAGTTAGATCTTCTCGATCGACTTGATCCT
GTAATTCATAGCTTTTCTCATTCGCAACAGGTTCACGAGGCTGTTCGTGGCGAGCTAAAG
TTACCCACCACGGCGCGAAATTATCGTCCGCTTTACAGATAAATTGCGTGACTTGAGCAA
AGAAAAAGCGATCATCACGAAGAGGGTGTGTTTTCAACTGTGCCACCACCCAGTCGCCAT
TTTCAAGGGGTTCTGTGACTTTTTTCTGCGTATTGGCTGGAATAAAGTTATTGATACTTG
GGTGATCAACGGCTAATTGCAATTTCCCGTCTTTGTTAAAACGCACTTGAGCGATAAAAC
GTTCTAACATTGGCTCTAATAACGAGTCAATTTCAACTTGCTCTTTATCGCCATCATGCT
TCACAACAGCTTTGACCTTATCGCCGTGCATCACTTTTTTCATTTCCACAGGGGGAATGA
AATAGCTATTTTTCTCACATTCTAAAAAGCCATAACTTTTATCTGACGTTTTTACAACGC
CTTCAACATATTCTTTGCTTGCTTCAATCTGTTGTTTTAATTGAGCTAATAGGGGGTTAT
TTTGGAACATAGATTCTCGTATTGATAAAAATAAAAAGCGGTGCGAAATGCACCGATATA
ATTAGAAAATTATAGCGGATTTCAGGCAGACTGTCTGAGAAATTTATGATTTTTTCGATC
GCTATCGAAAAAATAGCAAAGCAAGCTAGCCAAAATATTTTTATACCTTAGGCTATAAAA
CAGCTGAAAAATTGTACTGTGTACGTTATACTAAGGTTGTTTGAATGGAAACAGAAGAAT
ATCTTACTTTTATTGAAACCAAAGTTTTTGAAGAAGACCGAAAAGCATTAATGTCTGATG
ATGAATATCAGAAATTTCAGGCTTATTTATTAGAATCTCACGAATTAGGCGATTTTATTC
AGAATACTGGTGGTTGCCAAAAAATTCGCTGGAAACTAGAAAGTAATAACAAGGGCAAAA
GTGGTGGTGTAAGGGTGATTTACTATGTTGTAACCAAACAGGGAAAATTATTATTAATGA
TGATGTATGCTAAAAGCAAACAAGACAATATGAGTGATAAACAAAAAGCAATGTTAAAAG
CGGTTGTATCCCAATTAAGTGAGGAGTAAAGATGGAAAAAGAACTTTTTGAACGTCTAAT
GGAAAGTGCGAGAGAAATGGTCGCCATTGAAAAAGGCGAAATAGAAGTACCACCACATCG
TATTCATATCCATAAAATCCCGAATGTCAAAGCGATTAGAACCCAGCACCAGATGAAACA
AGCGGAATTTGCTTCTCTTTTAGGCGTAAGCCAAAATCTTGTGCAGTCGTGGGAAATCGG
CAGACGAACCCCAAATGGTGCGGCACGGAAATTACTTGCGATTATTGAGCAACAGCCAGA
ACTTATCCCTGTATTACAAGGGCTTTAATTCAATACAACAAGTGGCTATGACAGATAAAA
CTACCACAATTTTATTGCGCGGAGATTATTATGCCCAAACGTCCATCAGGAATTGATTCT
GCACTCTTTTTATTAGAGATTTTACGCCGTATCCCCAAAAAGCCTTATCGTTTAACTACG
TCTGAGATATTCGATAGTATGAAAAAGGCAGGCTTTGAAAAAGATAAGCGAAGTATTCAG
CGTGCATTAAAAACCTTAAGCGAGCATTTTGACGATTTGGAATGTGATGATCGTGACAAT
GAATATGCGTATTGTTGGCTTGAGCGATCAGTCGGCATTTCCGTGCCGATGTTGAACGAA
CAACAAGCGTTAATCTTAAAATTAGCGGAACAGCAACTTAAATATCTCTTGCCTGCGAAT
ATTATGTCGTCAATGGAACCCTTTTTTAAACAGGCAGAAAAAATTGTCGGAGCAGGGACG
AGTAATCCTGAACATCAATGGCTTGGAAAAATTTGTAGCGTACCGACCAGCCAGCCACTT
ATTCCTGCTAAAGTGAAAGAGGACGTTTTTACAACTGTCAGTACCGCTCTTTTCCAAAAT
AAGTTACTATATATTGAATACCAAAACCAAAATGGTAAAAAACATAAAGCACAGATTATG
CCGTTGGCGATTGCGCAACAAGGGGCAAGCACCTATTTAGTCGCTCGTTATGATGGGTTT
GATGATAACCGCTTACTTGCCTTACATCGTATCAAAAAAGCGGAATTATCAACTTTTAGC
TTTGAACGCCCAAAAGACTTTAACTTAAAACAGTACCAAGATGAAGGGCATTTAGGTTTT
GGCAGTGGTGGGAAAGTGAAACTAACATTTTCCATTACTCACTGGGCGGGCTTCCATTTA
ACCGAAACGCCACTTTCAAAAGATCAAATTACACTCGAAGAAAGTGAAGAACATTACCGT
TTCCAAGCGACCGTTGCCGATACGGATATGTTGGAATGGTGGATAAGACGTTTTGGAGAA
GAGATTTGGGATATTGAGAAAGAGAGTATTTAGTGCGACATATCTTGTCGCATTGCTGAA
TATAATCAGTTTATAACAAGATTTAATCATTTGATTGAAGGGTAAAATATGCATTTATCA
GTAAATTTTAATCAAGATAAATATAAAACATTGGACATTGCTCAACTAGATACATTTTTT
AAAATGTGGAAAGACGGTGTTTTTCTTGAGCCTTCGGAAGAAAAAACGGAATTAGTGATT
CCTGATCGTGAAAAATTACAATACTTTTTTAATGAGTATAAAGAAGCACGAGTACCGATG
GAAGAAGAAAAGGCTTTAGGCATGAAGGTTAATGTATGGAAAACTGCAAACTTAGGGCGT
TATGAAGTTCGCAATAGTAAAGTCTTACGCTGGTTTTTAGATATGCACGAAGATCATGGA
CAAGGAAGTTTCTTCTTGAAAGCGTTGTATGACAGTCTAGGTTGGGATAAGTCATCCTTT
CCTTTCCCAAGCGTTTATCGGGCAACGGAAGAATGTTGTCCTTTAGGAGATGAAAGTGAA
CGAGTCGATATTGAAATTGAATCTGACGAAGTGTTGCTATTTATTGAGGTAAAAATTGAT
GCTTTAGAAGGTAAAGAGCAGCTAAAAAGATATCATGATGTTGCCAAAATAAAAGCAGGT
TCAAGAGAATGGAAAATTATTTATTTAACAAAAGATGGTATTGTTAAATATGATCAGGAA
GATAAACAAAGTTTATCGGATAAAGAAAAAATTATAGGTCTTTCTTGGACGCATTTTGCG
AAAGTTTTGCAGAAGCAAATAAGACAAGAGCTAAGAAAAAATCCAAATAACCGCAGTTTA
TGGTTAGCCGAACAGTTTGTAGAACACATCTTAACTTTTTAATATGAGGGAAACTAAAAT
GAGTAAACAAGCCGCTTTCAAATTAATCATTGAAAACATTCAGATGTTTGATGAAGCTTC
AAATCTGATTAATGACGAGTTTGATTCTGAACTTTTTAATGCCGTAGATAATGTGATTAA
AGAGTTCGAGTTTGATTTCGAGTGTAAAGGAAAATTTAATTCTGCTGAAAATAGATTTTC
AACATTTTATCCTTCATACTGGTTAGCAAATTCGTCAGATGATACGGATGCAAATAATTG
CTACGCACATTATTATTTTGGTTTTGAATGTGATGAAACGGGTAAAGAAATTCATTATTG
GGGGATTACTTCTTTATTTTCAAAAGTTGAAGGAATGGTTTTAGGATTCTATAGTTGGAA
AAAACAATTCCCAAAATGCGGCAATAAAGATTGGAAAGAGTTCATGATAGAACAGAATAA
AAAATATCCTGAGCTAGGAAAATTGGGCTTTAAATTTAATACTAAAGACTATGGTTTTTA
TCTACCAATTAAACCTTTAGATCCTAAACAAGTCATTGAGAACTATCCTGATTCCTTAGA
AGATGCAATGGAACCGATTCGTGATGCCTTAAAAACGTTAAAAGAAGCTCATCCGATTTT
TAACGAAATTGTTGAAGCGGCGAAAAAGAAATTTGGCACAAACTAGGGCTTGTTGATGTT
TTGAGGTTGCAAAACCATCAAGAGGTATTTATTTAATATCCCAGCACGGCAGAGCCGTAC
TGGGTTACGCATAATTCAGCCCCTTTGGGGCTGAGAATTAGAGTGGCAAAGCCACTCAAC
TATACGTAACCTAGTACGCATTTTGCGTGCTAGGTATAAAATAGCTTATTTTATAAGCAT
AAAACATCAACAAGCCTTAAAGTGATTTTCATGCGACACATATTGTCGTGACTATCGTTA
TACTCAAGAGATCCAATCAACTAGGAGATCTATATGTCTAAAAAAGTACAATTTATCGGC
ATTGGCTTGCAAGGTAATGAATTCGTAAAAAATCACGAAAATTCACCGCTTGTTACATCA
TTTCATTACATTGAGTCACTTACAGAAGCTATGACAGTGGATACTGAATCATTCACACTT
CTGTTTGTGGAAAATAATGAGAGAGATTTACAACTGTGTTATCAGTTTACAAAATCATTC
CAGTTTGATTGCTTATCTGTAGTCGTATTACCAACAAGAGGGGAAAGTCTGCATAGTAAT
TGTCATAAGTGGCTACTTGATTTAGAAAAGCGCATAGATCTCCTTATTGCATTAAATAAG
CCATTACCAGTAGACTGTATGTTGCTTAAAGAAACGGATTTATTTGATGCTATTACAGTA
ATAATAGATTTGATTTCAGAGAATAATTTAATTAATGTTGATGTAAAAGATATTAAAACA
ATTTCTTATGGTGCAAAAGAAATAGGTTTTTACTCTTTTGAAATAGAACGAAGAGGAAAG
GTGATTAATGCAGATGATGTAATCACTCATTTATTATCAAAAAGCCACAAGAAAATAAAA
GAAATAAATGGTGCAGTTATCTTAATTACATCAGATGAAAACCTTATTTTGGATGAATAT
TATATGATTATGGAATCCATATCGTCTCTTATTTCTGAGGATTGTACAATCATAGCTTCT
ACAAATATAAAACACGAATTAGGCAATATCATCAAACTTTCTATAGTTGCAGCATATTAA
ATCATTGTAAGCGGTCAGATTTTGTTGATTTTTTGCAAAATCTGACTTTACCCGACACAT
CTTGTCGCACTAAGCCATATCATTCCTTTGTAAGAATTTTTCCACCCGACTTTTAACTTT
CACTTAAAACCTGTTTAGGTTGAACAATAACATAAAAAAGAGGGGTATATGATATTTTCT
ATTACCTTCTGCCAACAAGTAGGCAAAGATAAATTGAAAAATCAAGATGCGTTATTTAAT
GGACATTCAGTTTTTCAATATCAATTAAAGAAGGCGGAAACCATTGAATTGAATGCGGAA
AAAATAATGTTAGGCGTGGCTGATGGTGTATCAAGCTGCCCAAAATCTTATTATGCAAGC
CGATTTATGATGGAACAATTAGCACAATGCCAGCAGTTAAGTTCTGCGTGGTTACGTCAA
ACACAGCAAGCATTAAGCCAAACTTTATCAAGCCGTTACTTAGGTTCTGCAACTACCTTT
GTTGCTTGCGAAGTAAATCAAAATGGCAAATGCAAAATAATCAATGTGGGCGATAGTCGA
GCTTATAAAATTACGACTCAAGGCGAGTGGCAACAGCTAAGTGTTGATCACACCATTTTG
AATGAAATGCAAGAGCAGGGCTTGGCAGATAGGAAAATAGCGTATTCGGGACTGTACAAC
GGCTTGTCTGATTGCTTGGTCGCAGATGAGAATGAAATCGCATTTAGGATTGCAGTAGCT
GAAACGGAGCTTGTTCAAGGCGAAGCAATTTTGCTCTGTTCCGATGGCTTAAGCCATTAT
CTTCATTCCGATTTACTTAACAAAATCTGGCAACAGTTTTTGTGCAATCAAGAGCGATTG
ACCATTTGCAGAAAAATGGTAAAAAAGCACCGCTATTACGATGATTTTTCAGTCATTATT
TGTCAATTTTAACGGAGAAACTATGAATTTACCTAAAGTTGTTATATTAACTGGAGCAGG
CATTTCTGCCGAATCGGGTATCCGCACTTTTCGTGCGTCAGATGGATTATGGGAAGATCA
CTACATTGATGATGTAGCAACGCCCGAAGGATTTCGGCGTAATCCTGAGTTGGTTCAACG
TTTTTATAATGAACGCCGCCGCCAGCTGACGAGCCCTGATATTCAGCCAAATGCGGCACA
TTTAGCCTTAGCGAAATTAGAGCAGACATTAGGCGATAATTTGCTGATTGTGACGCAAAA
TGTAGATAACTTACACGAACGTGCAGGATCTAAGAATGTTATTCATATGCACGGCGAATT
GCTTCAAGTGCGATGTGTTAAATCAGGCAAGGTCTATGAATGGCATAAAGATGTCACAGA
GAGTGATCGCTGTACTTGCTGTGAACCGTCAAATGTTTTACGCCCTAACATCGTTTGGTT
TGGTGAAATTCCATTTGAAATGAACAGAATTCAGAGTGCACTACAACAATGTGATTATTT
TATTGCAATTGGTACATCTGGCAATGTTTATCCTGCCGCAGGATTTGTTCGTGAAACACA
TCCTTACCGTTGCAAAACGGTTGAGATCAATTTAGAGCCAAGTAAAATCAAATCGCATTT
TGATGAAGTGCGAATGGGCAAAGCAGGAACACTTGTGCCTGAATGGGTAGAGGAATTTTT
GGCAAAAATTTGAAATGAGTGCGACACATTTTGTCACTACTCTCTATAAAATTCTATTCA
CAAAATGGAAAAGTGAAGAGGTATTAGGGTATGAAAAATGATCTTAATTATGCCGTCGAA
CTTATTCGCAAAGCGAATGGTATTTTGATTACAGCTGGAGCAGGAATGAGTGTGGACAGT
GGTCTGCCTGATTTTCGCAGTATAGGCGGATTGTGGAATGCTTATCCGCCGCTTGAAAAA
TTCGGATTGTCTTTTGCTGAGATTGCGATACCTAAGATCTATCTTGAACAGCCAGAACTT
GCCTATTGGTTTTTTGCTCATCGACTGAAAAGTTATCGAGAAACGCCTGCTCATCAAGGC
TATCACATTTTAAAACGTTGGGCGGAGCGGATGGAACACGGCTATTTTGTGTTTACTAGC
AATGTAGATGGGCATTTTCAGCAAGCAGGATTTGATGATGAGCGGATTTATGAAGTTCAC
GGTTCTTTGCACCGAATGCAATGTTTTTATAACTGCCAAGATAAAACGTGGCGTTCAGAC
GACTTTCAGCCTGAAGTGGATAATGAAAAATGTTTACTTTTAAGTGAAAAGCCAACTTGC
CCTGATTGTCACGGTATGGCTCGTCAAAATGTGATGATGTTTGACGACTATCTTTATTGC
GATAAACATTACGAACCTAAACTGGAAGCGTTACAAAAATGGCTAAAACAAGTGGAGCGG
TTAGTGGTTATTGAATTAGGGGCGGGTAAGGCGATCCCAACGGTTCGGCGATTTTCAGAG
CGGACAGCAAAACAGAAAAAGGGTGGTTTTATTCGTATTAATCCCCTTGATGCAGGTGTT
CCGAAAATGCATTTTTTAAGTCTGGAAATGAAAGCATTGGACGCATTGGTGGCGATTGAT
GAACAACTAAACAAGCGGTCAGATTAACCCTGAATTTTGCAAAGGTAGCCCAAATGACAA
TTTCAGAACAGATCAAACGTTGTGCAGAATTAATTCAAACGGCGGATAGCTTATTAATTA
CCGCAGGGGCTGGAATAGGCGTGGACAGCGGTCTGCCCGATTTTCGTGGAAAAAATGGCT
TTTGGCGAGCTTACCCTATGTTTGAAAAACGTAACATCACCTTTGAAGCCTTGGCAACGC
CACGACTATTTATTGAAAATCCACGCCTTGCTTGGGGCTTTTATGGTATGCGATTAAAGC
AGTATCGAGAAACTACGCCACATCAAGGTTTTCAGATTTTGAAAAAATGGGCGGATAAGT
TACCGCTTGGAGCTTATATTTTTACCAGCAATGTTGATGAGCAATTTCAAAAAGCAGGGT
TTCCGCCTAATCGGGTAAAAGAATGTCACGGCTCTATTCATATGATGCAATGCCTGAAAA
AATGTCGTGACGATATTTGGCTTGCTACGGAATTTCTTCCTGAAATTGATGAAGAAACCG
GCTTATTAACGAATGAGCTACCGACTTGCCCACATTGTCAAGGTTTGGCTAGACCTTGGA
TTTTGATGTTTGATGATTATGATTGGATCAGCAAGTCTTGTGATTGGCAAAATATGTATT
TTCACGAATTTTGGCTACCTAAACCCCAAAAATTAGTGGTTATTGAAATTGGAGCTGGAA
CGACTATTCCAACAGTGCGTGACTTTTCTAACCGCATTGCCAGCTTGAAAAACATCCCAC
TTATTCGGATTAACCCTGATTTTCCAAATGTATTTCAAGTACAGCATATTGGTTTAAAAA
TGGGTGCGTTGGACGCATTGCGGATGATTGATGAAACCATAGGGAAATTGTAGGAAGTCA
TTTGTAAAAAAATTACACAATCAGACCGCTTACATTAAGGAAAAGAGATGAAATATCGAT
TAACAGAAAATGTGATTGAGTATGAAGGGAGAATACTTTTTCAAATTCAAGCAGTAAAAA
ATTTCCAAGCAGATCAATGGTATATTCAGGCAGGGGAACTTGGCGGATATGTGGAAAGTG
AACGAAACTTATCACAACAAGGCTCTTGTTGGTTAATGAAGAGAAGCAAAGTGATGGATA
ATGCATCAGTATCAGGAAATGCTTATGTCAGTGGTTCGTCGGTCATTTCGGGCAATGCAC
AAGTATTTGATAATGCACAGATAGTGGGTAGCTCTAAAGTGACAGATAATGCCAAAGTGT
ATGGCAGTGCGTTTATTATGAACTGCGAAATCGTTGGTGATGATGCTCAAGTTTTTGAAT
TTGCAGTGATTGCAAAAGCTGTCAGTGTTGTCGGCTCGGCTAAAATTTATGGGAATGCTG
AAATTGAGAGCTTTGCAAAAGTAGGTGGCGAATGTGAAATTTTTGATCATGCTCTTATTA
AAAATCAGGCGAATGTGAGTGGTAAAGCTCGTATTTTTGGAAAAGCGATTATTCAAGATG
ACGTGCACATTTGGGATAACGCCGTTATTTGTGATGCTACGATAAGAGAAAAAGCAAAAA
TTTCAGGGAATGCAAGGGTTATTGGGAATGTGATTGATATTTGTGGGAGTATTGCATTGT
CTGATGATGCATTTATTCAATCACAATCTGATTTTATTTATATTGAAAAATTTGGTTTGT
TTGAAACAGGATTAACAATATTTAACACAGAAAATGGTTTTAAATTTCGATATGCAGGCA
AAGCTTTTAATGCAGAGCAATTCATTGTGAGTAGTCATAAAGCTATTGAAGAATATCAGT
TTTTTATTGATGTAATAAAACAAAGTAAGCAGAAAGAAAAGATAATGAGTGTCACAAATA
TTGGTATGCATACATTGTTACAATATCCTAAATCTTGCGTCACTCATTTTTATAAAACAG
ATCAAAACATTAGAATTAAGTTTGAGCTTAATAGTTACAAAATGGAATATGAAGCAGAAC
ATTGTATCAATGAGATGAAATTAAATATAGAATCATTAGAAAAATTATTAAGCTTGATTA
AAAACAGGGGAGTATAAAATGGCTAAATTTTATTTCCAAAAAATGATTGCAGAAAAATTG
TTAAATCATCCCGCTTGTAAAGAATGGGGACTTATTGCTACCTTTAAATATAATCGTGTA
GAAATTCGTTCAATCTATTGGAGTTCATCACTTTCTTTAGTATTTATTCAACATTCTAAA
TTTCACTTTGAAATGAGCTTAGATTGTGAATTTAAACATAAAATTTATGGGAAATGTTAC
GATCATCTATTAAATGAAGATTGTTATATTAGAAAAACAGAGAAAGGGTATTATTGTGAG
TTTGACGTAGAAAATAAACATTATACGGATATGGAAGCTTTATTGATGGAACATCAAATT
AATATAGTGATTAATTTTTTAGAGAAATATGGCTTCTGTCTTAGATTACAATATTGGGTA
AAAGACGGAATACATTACGCTTTTTTAGAAAATGAAAATGCTGAATTTCAGAATGAGAAA
TTAAGAAAATCCGGCTGGGAACAGTGTTATGGTTATGTTTGTTATACCGATGAGGAGTTG
AAAGCTTTTATTTCTCAAGATATGTTAGAAAGTAAGGAAATAACAATTTCTGGAGTGCAA
AGAAAGTATGGGGTAGGGTATAAAAGAGCAATGAGATTAGTAGATTTATTTAAATAAATC
TTTATGTAAAGGTTGATTTTGGATTTGTTTGTCTCTTATAATTAACAATTATATATTTAG
GAGAATATTATGGCTAGTGGATTTCAAACACCAATTACTATTAAAGATGCAATAAACAAA
ATCCATAATAGAAGTTTTTTGCTGCCTGCGATTCAGAGAAAGTTTACTTGGAAGCATGGG
CAAATAGAAATGCTATTTGACAGTATTATGCGTGGTTATCCTATAAATTCTTTTATGTTT
TGGGAAATAAGAGATGATAAAATTAAAAGTGGTTATAAGTTTTATCAATTTATAACAAAG
TATAGAGAGTTTTTTGCTGAAAATAATGAGGATATTGATACGTATGGAGTTGATGATTTT
CAAGCTGTTATTGATGGACAGCAAAGATTAACTAGTTTATATATTGGTCTTAGGGGTAGT
TATGCATATAAAATCCCGAGAAAGTGGTTGAGCAATACAGAAGAATGTATTCCAACTAGA
GAGCTTTACCTAAATTTAATTGAATCAATTAATAAAGAGCATGATAATCAAAAGGAATTT
GATTTTAGATTTTTATCTAAGACTGATTTAGAAAAATATAAAGGACTATCAAATGAATAC
TGCTGGTTTAGGGTAGGGGATATTTTAGAATTAGACTCGTTACCAAAAATAAATAATTTT
ATTATTGGTAATGGACTGAGTGGTAATTTATATGCATCTGATACTTTAACAAGACTTTTT
TCTGTTATTCATATGGAAAAGTTAATAAATTATTACTTACAAGAAGAACAAGAACCAGAT
AAAGTCTTAGAGATTTTTATTAGAACAAATAGTGGCGGTACATCATTATCATTTTCTGAT
TTACTTATGTCAATAGCATCAGCAAATTGGAAAGAAAATAATGCTCGTGAAGAAATGGAA
AAGCTGGTTTTAGAAGTGTATAATATAAGGAAATCTAATTTTAAAATTGATAAAGACTTT
ATTTTAAAAACTTGCTTGGTATTATTTGTTGATGATATTAGGTTTCAATTAAAAAACTTC
TCGTATGAAAATGTTGAGGTGTTTGAGAAAAATTGGGATAGGGTAAGAGAAAGTATTAAG
TCAGCATTTATACTTTTTGATAATTTAGGTTTCAATGATAGAACATTTAGAGCAAAAAAT
GCGGCTATTCCTATTGTTTATTATATCTATTCTAATAATTTAGAAGGAACTATATCTAGC
CCTATATATAAAGATAAAGTTAATAAAAAAAATATTGCGAAATGGTTAATGCTCACATTT
ATTAAATCTATTTTTGGTGGACAAACGGATACTGTGTTAAAGAAAATGAGAGATAAATTA
AAGGAGAATAAGAGTAGTGTTTTTCCAGATAAGATATTAATGGATGCTTTTAAAAGTGAA
CCAGCTAGAAACTATAGTTTCGAAGATGATTTTATTGATGACTTATTAAAGTCAGAAAAA
GGTTCTGATAATGCCTATTATGTATTGCATTTGCTGTATTCTCATTTAGATTTCTCAGAT
CAAAATCTTCATCAAGATCACTTGCATCCTGCAACTATTTTTACGGCTGAAGATAAACTA
GATGAATATTTTCCTTTAGAAGTACAAGAAGTTGCTAAAGAGCGTAAAAATTGGAATGGG
ATTGCCAATTTGCAATTGTTAAATGGAAAAAGGAATGAGTCAAAAAATGATAAGTCTTTG
AAGGAATGGGCTGAATCTGAAGGTATAACTAATAAAGACTTATTTTTATCTGAAGGAATT
AGTTTGGAAACCAAAGACTTTGATAAATTTATAAGTGATAGAAAGATGAATATTAAAAAA
TATTTAAAATCTATCATAAATGGATCAGATTAGAATTTAAAATAGTTATTTTTTATGGCA
TAAGTGAGAGTTCTTATGCCATATTTTATTTAAGAATAATATTTTATACCATAAAACTGT
GCGACACATCTTGTCGCTCTACTCAATAAAATACTATTGTGAAATAGGATAGGAGATAGT
TTTATGAGCAATGAATATCAATTAAACCCACCTACGGTTTCAGCTTATGCAGAGCGGATA
ATGTTGAAGCTCTTATTTGAACATAAAGGTTTTCAAATCATTTTTAAAGAAAGTTGCTGG
TGTGAGGATATTGCGACAGCATTAGGGCTACCATCAGAGATGGGGTACGATAGAGGTTTA
AGACCAAAGGTAAAAGCTCTTTTACAAACACGTTATAAGTATCTTAAATTAGAAGGAAAC
GAGCCTGATATATGGAAATTTGCATATCAAAATTTAACCAAATTAAGCGAGATTTTAGAG
TTAAATTCAACGGAAAAAGACATTTTTAAACTGATCTTTCATATTAGAGCTGAGAAGCAA
GTAAATGAATTGCTTCAATATATGCCTAAAGTCAATTTACCTCAAACGATGGATATATTA
GCAGATATATTATCTTTAACTAAAGAGAGTGTTAGAAAGGCGTTGAATAAAAAGCAGAAA
CTATTTTCCTATGGATTAATTGAGTTTTCACATTTTCCTGATCGCCTTGATGAATATCTT
AATTGGGGAAAAACATTAGACTTTGACGACTTTTTAACTCAACCTTTAACGGAAGAGATG
TTATTGGCTCGTTGCACTTTACCGACTGCAAAGCCGAGCCTTTCTCTTTCTCACTTTGAG
CATATTAAATCAACCTATGAATTAATGCTTTCTCATTTGAAATTTAGCATTGATAACGCT
AAAAAAGGGACTAACATTTTAATTTATGGTTCGCCAGGAACAGGGAAAACCGAGCTTGCA
GGGTTATTGAGCGAAGCATTGAATGTATCAAGTTATACGATGGCATATATGGATGAAGAT
GATGATGTACTTGGTGGAAAAAGACGGTTAGAAAATTGCCGTTTAGCTCAACGTTTATTG
CGAGATAAAAGTGCGGTCATTATTTTTGATGAAATCGAAGATGTGTTTGCAAGCAGTTTT
ATGGAACGCTCTGTGGCACAGGAGAACAAGGCGTGGGTTAATCAGTTTTTGGAAAATAAT
GATGTACCGATGATCTGGCTGTCAAATTCGGTCAGTTGTATTGATAACGCTTATTTACGC
CGTTTTGATCTTGTGTTCGAAATGCCTGATTTGCCATTTAGTCATAAAGAAAAGTTAATT
CGTTCTATTGTCAATGAACAGTTATCTCACGATTACATTCGCCATTTTTCACAAGTAAAA
GCCTTGTCGCCTGCGATAATTACGCGTGGATTGACGGTGATGAAACAGGCGTATTCTGAT
TGTTCTCAACAGGATTTTGCCGAAAAAACGTTAAATTGGTTTAATCAAATGTTGAAATCG
CAAGGTTTTAAGAAAATCGAACCGCTTGTGGAAGGGAAAATTAGCTACAACTTAGATTGG
GTTGCTTGCAATGATGATATTCATAAAATTACTGAAGGGTTAAAGCGGACTAAACGGGGT
AGAATTTGTTGTTACGGTCCACCAGGAACGGGCAAAACAGCTTGGGCGAATTGGTTAGGG
CAAGAGTTGGGAATGTCAGTATTGATTTGCCAAGGTTCAGATTTGTTGGATAAATATGTA
GGTGGAACAGAGAAAAAAATTGCTCAAGCCTTTGCACAAGCCAAAGAAAATAATATGGTG
TTGGTCTTTGATGAAGTAGATACTTTCTTGTTTGCCCGTGAAAGTGGGCAACGTAGTTGG
GAACATAGCCAAGTCAATGAAATGCTGACCCAAATTGAGAAATTTGAAGGGCTATTGGTG
GTCTCAACGAATTTAATGGACGGGCTTGATTCTGCCGCTTTACGCCGTTTTGATCTTAAA
TTGCATTTTAATTATCTCAAGCCGGAACAAGCGATTAAATTTGCTCAAGAACAAGTCAAT
AAATTGAGTTTGCCTGCTTTAACTGATGTTGAACAAGATCGCATTGCTCAATTAAGAAAT
TTGACCCCTGGTGATTTTGCTGCAGTCGCCCGCAGACACCGTTTTGCACCGTTTGATAAT
CTTGATGAATGGTTAAAGGCGATTAAAGCAGAGTGTGAGATTAAACAAGGGAAAGTGGCA
AGACGGATTGGGTTTTGATAAATGGAAAAGTATTAGTATTTAAAAAGGCATAGTAGACAA
AGGGCAGGAATAAAACCTGCCCTTATACATCAATTCAAAAAGCAATTACTCTTCACCTAA
TTCGCCCATTGCAGTAATGCTAAAGCCAGCATCCACGTGTAACACTTCACCTGTTACGCC
TGAAGCAAGGTCAGAACATAAGAATGCTGCTGAATTACCCACATCTTCAATCGTTACGGT
ACGGCGTAATGCGGCAGTTTGTTCGAATGCTGCAAGCATTTTCTTGAAGTTTTTGATGCC
TGATGCCGCAAGCGTACGGATTGGACCTGCTGAGATCGCATTCACACGGATTCCTTCTTT
ACCCAAATCCGCTGCCATTACACGAGTTGCGGCTTCAAGTGATGCTTTTGCCAAACACAT
CACGTTATAGTTAGGAATTGCACGTTCTGCACCTAAATAAGAAAGGGTTAATAATGCTGC
GTCTTTGTTTAAGAATGGACGTGCTGCTTGTGCCATTGCTACAAAGCTGTATGCACTGAT
GTCGTGGGCGATTCGGTAGCCTTCACGGGTTGCAGCATTTACATAGTCGCCGTCTAATTG
ATCACCTGGTGCGAAGGCGATTGCGTGAACGAAACCGTCAAATTTTTCCCATTTTTTGCT
TAATTCTGCAAAGCAGTTTATGATGCTTTCATCGGTTGCGACATCTAATGGTAATACGAT
GTCTGAACCAAACTCTTTGGCAAACTCTTCAACGCGTGGTTGAAGTTTGTCGTTTAAATA
GGTAAAGGCTAATTCTGCCCCCTGTGCTTTCATTGCTTTTGCAATACCGTAAGCAATCGA
ACGGTTGCTTGCTAAACCTGTTACTAAAATACGTTTTCCAGCTAAAAAGCCCATAAATCT
GTCCTCTGTTTAAATAAAAAGATGCCAAATTGGCAAAAATTGTGGCGATTATAACGAAAA
ATTAGGGTGTCGAGCAAATATAAGCGGTCAGATCCGAGCTGTTTTTTGCAAATTCAATCA
TTTTGCCACAAAATTTTAACTTTTCCCTTGAAATCAGCCATTTCACCCTTATTATAGAGA
GCAATTTTTTATAGATTTATATTTCAATGTAGGGATACACTGCGTGTGTCCGTTTGAATT
TAATATAGTAGACACACGCAGTGTGTTCCTACATTTGTTATTTAATTTGGATAATCAGAG
TAGAGAATGGGTAGAAAACGCAGTGCAAGTTCATCTCGTTGGCTTGCAGAACATTTCAAA
GATCAATTCGTTCAAAAGGCACACAAGCAAAAACTTCGTTCTCGTGCCTATTTTAAGTTA
GATGAAATTCAACAAACTGACCGCTTGTTTAAACACGGTATGACTGTAGTGGATTTGGGG
GCTGCTCCAGGGGGGTGGTCTCAATACGTTGTCACGCAAATTGGTGATAAAGGGCGTGTG
ATAGCTTGTGATATTTTGGATATGAACCCGATTGTCGGGGTCGATTTTTTGCAGGGCGAT
TTCCGTGAGGAAAGCGTTCTAAATACGTTGTTAGAGCGAGTGGGGGAAGGAAAAGTTGAT
GTGGTGATGTCAGATATGGCTCCAAACTTTAGCGGTATGCCTTCTGTGGATATTCCTCGT
GCGATGTATTTGGTTGAATTAGCGTTAGATATGTGCCGTCAAGTGTTAGCACCAAAAGGC
AGTTTTGTTGTCAAAGTGTTCCAGGGGGAAGGATTTGATGATTATCTGCGTGAAATTCGT
TCATTATTTAGTGTAGTAAAAGTGCGTAAACCTGAGGCTTCTCGTGATCGCTCTCGTGAA
GTTTATATTGTGGCGACAGGCTATAAAGGATAATGTAGCTTATCCTGTGAAATTATAGTA
GTCTTGACAAGTTTTTGATTAAAAAGAGGTACAAACCTTGAACGATATGTTTAAAAATAT
TTTGCTTTGGGTGGTAATTGGTATTACGTTGATGACGGCTTTCCAAGGCTTTGAAAGCAA
TTTTAATAGTGCGAATACGGTGGAGTACTCGACTTTCATTGACGATCTGAAACAAAATCG
CCTCAGAGAAGTGAATTTTAAGAGTAACGATGAAACGATTACTGTGGCAAAGGTTGATGG
TTCAGAATATCAAACGGTAATGCCGATGTATGACCGTGATTTGTTAAATGATCTCTTAAA
TAAAAACGTCAAGGTGATTGGTGAACCTGCAGAACGTCGTGGATTGTTATCGCAAATTTT
GATTTCTTGGTTTCCGATGATTATGCTCATTGGCTTCTGGGTGTTCTATATGCGTCAGAT
GCAAGGCGGTGGCGGTCGTGGTGCGATGGGCTTTGGTAAGAGCAAGGCAAAAATGATTGC
CCCTGATCAAATCAAAACACGTCTTACTGATGTGGCAGGTTGTGATGAAGCAAAAGAGGA
AGTTGCTGAAGTTGTGGACTTCTTGCGTGATCCAACAAAATTCCAGAAATTAGGTGGACG
TATTCCAAAAGGGATTTTGATGGTTGGGCCTCCAGGTACGGGTAAAACCTTATTAGCAAA
AGCGATTGCAGGGGAAGCGAATGTACCATTCTTTTCAATGGCTGGTTCAGATTTCGTTGA
AATGTTTGTGGGGGTAGGTGCTTCTCGTGTGCGTGATTTATTCGATCAGGCGAAGAAAAA
TGCGCCTTGTATTATCTTTATTGATGAGATTGATGCGGTAGGTCGTAAGCGTGGCGGTGC
AGGTTTTAGTGGTGGTCACGATGAGCGTGAACAGACCTTAAACCAAATGCTTGTGGAAAT
GGACGGTTTTGAAGGTAGTGAAGGTATCATTATTATCGCTGCGACTAACCGTGCAGATGT
GCTTGATAACGCATTAACTCGTCCAGGTCGTTTCGACCGCCAAGTGACAGTGGATCTGCC
GAATGTGAAAGGGCGTGAGCAGATTTTGAAAGTGCATATGAAAAAAGTACCGCTTGCACC
AGATGTAGATCCGATGGTTGTTGCTCGTGGTACTCCAGGTTATTCAGGTGCTCAACTTGC
TAATCTTGTAAATGAAGCTGCGTTATTTGCAGCTCGTCAAAATAAACGTGTTGTAACGAT
GGACGATTTTGAGAAAGCTAGAGATAAAATCAATATGGGGCCAGAACGTCGTTCAAATAC
AATGACGGAAAAAGAGATTATCAATACGGCTTATCACGAAGCAGGACACGTTATTGTTGG
TTATTTAATGCCAGAACACGATCCGCTGAATAAAGTGACTATTGTACCTCGTGGGCAAGC
ATTAGGTTTTGCGCAGTTTTTACCTGAGGGGGATCGTGTTAGTGAAACCTTTACGAAATT
AGAAAGCCAACTGTCTACCTTATTTGCAGGGCGTATTGCTGAGGGTATTATTTTTGGTGA
AGATAAAATTACCACAGGGGCTTCATCAGATATTCACCGTGCGACACAAATTGCGAGAGC
GATGGTAACGCAATGGGGCTTTTCAAAAGAGCTAGGGCCATTGTTCTATCAAAATGAAGA
TGGAATGGGAGCAATTAAAGGGGTTTCCGAAGCGTCGCAAAATTTGATTGACCAAGAGAT
GCGTAAAATCATTGATCGTAACTATGAGCGAGCGAAGCAGACATTGTTAGATAACATCGA
CATCTTGCACGCAATGAAAGATGCTTTATTGAAGTACGAAACGCTTGATCGCAAGCAAAT
TGATGATTTAATGAACCGCAGACCTGTTGGTGAACCATCAGGCTGGAGTAATTCGGGGAA
CGATGATGAAGATAAAGCATCAACGGTTCAAGATGATAAACCTGAAGAAAAATCTGTGGA
TAATCAGGATTTAGGCGATGCAGTTGCAAGCCGAGAAGCAGAAGGCAAACCGTAGTTTTC
TAATAAAGGCAGAGGGTATCTTCTGCCTTTATTATTCTCAAATTGTATTATCTTTCGGCA
TAGTAGACAAAATAGTTGCTGGTTCAATAAAAACTATGCCCCTTAAAAAAGCCCTTGCTC
GAGCAGGTTATTGTGTATTTATTGCCAATCCACTGAAAGCCAGTGAGTTTGCAAAATCTC
AAACGAGAGCCAAAACCGATGCAAAAGATGCGGTTAATCTCGCTTTCTATGGGCTCACTT
GTGAGCTTAAAGGCGAAGTAGAGCATCAGTTGTATGTTCCGCTTTCTGAGCAAGAAGAAC
AGCTGGAAGCCCTTGTGGTTCGCCGTCGTCTGCTTGTGGATATGCGAGTAGCAGAGCTAA
ATCGTTTGCAACAAAGCCACGAAACCCAGTTGGACAATATCCAACAACACATTGAAATGC
TTGATAAATTAATCGCCGAACTTGATAAAGATATCGACGACCAAAGTAAGCATTTTAGTG
ATAAAGCTGACCTTATATCAGACATCAAAGGCGTTGGCAAAAATTGCGTTGCCGTGATGA
TGTCAAGCCTGCCGGAATTAGGCAAGCTAAGTAGCAAAAGAATCGCCTCACTCGTTGGCG
TTATTCCGCATCCACAGGAAAGCGGTCAATGGAAAGGAAAATCCTTTTGCTATGGTGGTC
GAGCGATTGTTCGTAATGCCTTATATATGGCAACACTATCGGCAATTCGTTTTGAACCCG
TTTTTAAAGCCTTTTACGCCCGATTGGTTGCAAAAGGCAAAGCGAAGAAAGTCGCTATTA
TGGCGTGTATGCGCAAACTGCTCACCATTATAAATGCGTTGGTTAAACGCAATGAAAAAT
GGGATGCTACACGCTACTTATCCACAGAATCTGTGGGTCAAAATTGAATAACTTTTTTGT
GTGTGAACACAGTTGCTACGAAAACATTTGGCATAATAGACCAAAATGTTGGTGATAATT
AAAGGAAATAATTAAAACCAGCACTTTTGTCTACTATGCCAATGTTTTAAATTATCCGTT
CATCAATACTTCCAACTGCTCTTGCACTTCCAGCCATTCCATTTCAACTTCTTCCAACTG
TTTTTTGGTTGCCACTTGCTTTACCAAGATCTCTGTCAATTTGGCTTTATTTTCTGCATC
ATAGATTTCAGGGGAAGCCAGAGTTTCTTCTAGGGTTGTTAAACTAGCGGTGAGCTTCTC
TAACTCTTTTTCCAACTGCGTCAGCTTTTTACGAAGTGGGGCAGCTTGTTGGCGTAATTC
GGCTTCTTGGCGTTTTTGCTCTTTGCGGTTTACCGCACTGTTTTCATTGTTACAAGCGGT
CGAATTGTCCGCTTTTTTTGCACATTCTAACTGAGCATTTAGCTCATTTAGCCATTTTTG
ATAGTCTTCTAAATCGCCGTTAAATTCTTCCACTTTGCCGTCGTGAACTAAGTAAAATTC
ATTGACGGTACTGCGTAATAAATGACGGTCGTGGGATACGATCACCAACGATCCTTCATA
TTGTGTCAGCGCCTCTGTTAAGGCTTGACGCATATCGAGATCTAAGTGGTTGGTCGGTTC
GTCGAGTAGCAGTAGGTTTGGGCGTTGCCATACGATAAGCGCAAGCACAAGGCGAGCTTT
TTCACCGCCAGAGAAAGAACTGACCGTTTGTTTGACTTTATCGCCGTGAAACGCAAAGCC
ACCCAAATAGTTGCGTAGTTCTTGTTCGGTTTTTTCTGGGGCAAGGCGAGCTAAATGCCA
CAAGGCACTTTCATCTGCTCGCAAGGTGTCTAATTGATGTTGAGCGAAGTAACCAAGTTG
AACGCCTTTTGCTAGTTGTGTATGTCCTGATTGTGCTTGAATTTCGCCTGCAAGTAGCTT
AATTAAGGTGGATTTCCCTGCACCGTTTCGTCCTAATAAACCAATGCGAGAACCTGGTAC
AAGATTAAGTTTGACCGATTGCAACACGGTTCTTTCCCCATAGCCTGCACTGACTTTTTC
CATCATTAACAAAGGGTTAGGCAGTGAAAGTGGTTCTCTAAACTCAAAGGAAAATGGGCT
GTCGGCATAAGCTGGGGCAATCAGTTCCATTTTTTCAAGGGCTTTGACACGACTTTGAGC
CTGTTTTGCTTTGGTGGCTTTGGCTTTAAAGCGGTCGATAAATTTTTGTAAATGGGCGAT
TTTTTGTTGCTGTTGCTGGTAAGCTGCATTTTGTTGAGCGAGTTTCGTCGCTCGTTGGAT
TTCAAACGCACTGTAATTACCTGTGTAATCAAACAATTTTTGCTGTTCAATATGCAGAAC
TCGGTCGATAATCGGATCGAGAAAATCTCGGTCGTGGGAAATGAGTAATAAGGTGCCATG
ATAGTTGCTTAACCAGCGTTCAAGCCAGATCACAGCATCTAAATCTAAGTGGTTGGTTGG
CTCGTCAAGTAGCAACAAATCGGAACGACAAATTAAAGCTTGAGCCAAATTTAACCGCAT
TCGCCAACCACCTGAAAAGGATTTTACTGGCAGTTGAAGCTGTTCGGTACTAAAACCTAA
GCCATTAAGTAGAGTTGAAGCTCTAGATTGAATTGTCCAAGCGTCAATGGTATCCAGTTG
GGCGTGTAAGGTGGCAATCAAATTGCCGTTATTCTCAAGGTTGGCTTGCTCAAGTTGGGC
AGTGAGTTGGGTATATTCCCGATCACCTTGGATTACATAATCCAACGCAGAGATATCTAA
TGCGGGTGTTTCTTGGTTTACCCACGCAATCGACCAGTTTTTCGGATAGCTGGCATCACC
GCCTTCTGCTTGTAGTTCATTTTTTAATAAGGCAAACAGTGACGATTTACCACAGCCATT
TTTGCCGATTAAGCCGACTTTCTGCCCTGTATGAATAGTTGCATTTGCTTGTTCAAGTAA
GATGGTTTGACCACGTTTTAAGGTTAAATCTGTAAAAAAAATCATTGAAAATTAAATAAG
TTGTTTGGTTTTAGGGTAAATTTATTGCACAATAACGAAGATTTTGTTTTATGAGGAAAA
GTAAATGTTTGATTCGTTAGTTGTCCAATTCGTTGTTCTTTGGGCGGTCATCGACCCTAT
TGGCTCCATTCCAGTTTATTTGGCAAAAACCGTTGGTTTATCACCAGAAGATCGCCGTAA
GATTGCCCGTAATGCGATTTTAATTGCAGCAGGGATTTTACTCTTTTTCTTGGTGTTAGG
ACAATGGCTACTTGATGCAATGCAAATTCCATTATCGGCATTCCAAATTGCTGGAGGCTT
GGTATTATTGCTTTTTGCATTAACAATGATTTTTGGTGAAAGTAAGCCAGATCAAGAGAT
CAAAATGAAAAGTAATCTACACGAATTAGCGGTATATCCGTTGGCAGTGCCGTCAATTGC
ATCACCAGGGGCAATGATGGCGGTGGTGTTATTGACCGATAACCATCGCTACAGTTTTGG
TGATCAGGTGATTACCTCGGGGATTATGTTATCTGTACTGTTAATTACCTATATTCTCTT
TTTAGTGGCAAACCGTATTCAACATTTTATCGGACACGCAGGGGCGGCGATTATTAGTCG
TGTAATGGGTTTAATTCTTTCTGCGGTTGCTATTAATAATATTTTGCTCGGGTTGAAAGA
TTTTATTACACAGGCGCAGATGGGGTGATGTATTACTTACAACAAAATTATGTCATAAAT
AGATGTAGGGACACACTGCGTGTGTCCATTTAAAAAAGACTGCCCCTCACAATTTGGCGG
ACACACGCAGTGTGTCCCTACTACTTATATTAAGGAACACCCAATGTCTTTACTTCCACT
TTCTCAAGCACTCGATACGATGCTAAACCAACTACCACGTCCAACATCACAAGAGATTAT
TCCGCTTGATCAAGCGGTAAACCGAATTTGTGCCGAGGAGATTTTCTCACCGATTAACGT
GCCGAATTTTGATAACTCTGCAATGGACGGCTATGCGGTACGAATGGCAGATCTAGAACA
TTCCACTACGCTACAAATCGCAGGTAAAGCCTTTGCAGGTAATCCGTTTCTAGCTGAAAT
GCCACAAGGAAGCTGTGTACGAATTATGACGGGGGCAAAAGTGCCAGTGGAAGCTGATGC
CGTAGTGATGCAGGAAGATACGACGCTGAATGCCGATGGTACTGTCACCATTAATCGCTT
ACCGAAGAAATTGGGGGATAATATCCGTCGTATTGGTGAAGATGTGAAGCAAGGGGCATT
GGTTCTTGCTAAAGGTAGCCTATTAAATGTAGCAAGCCTACCGCTATTGGCTTCGCTAGG
GATTGATAAAGTTGCCGTTTATCCACGTTTGAAAGTCGCTATTCTTTCAACAGGTGATGA
ATTAGTGTCTGTTGGAAATCCGTTACAAGAAGGACAGATTTACGACACCAACCGTTTTAC
CGTCCGCCTTTTACTGGAAAAAATGCATTGTGAAATTGCCGATTACGGCATTTTGCCTGA
TGATCCTAGTCTGTTTGAGAAGACCTTTACCGAAGCACAACAAAACGCCGATGTGTTAAT
CACAAGTGGTGGTGTGTCCGTTGGCGAAGCGGATTTCACCAAAGATGTCTTGGAAAAACT
CGGGGAAATCGGTTTTTGGAAAATTGCGATGAAACCGGGTAAACCTTTTGCATTTGGTAA
ATTGGAAAAAGCGTGGTTCTTTGGTTTACCGGGTAATCCTGTGTCTGCTTTAGTCACTTT
CTATCAACTTGTTCAGCCTGCATTATTAAAACTAGTGGGTAGATCCGATCAACATATTGC
AAACTTTTCACCAAATCTGACCGCTTACACCGCTGTTCCGCTTAAGAAAGCTGTTGGTCG
CCAAGATTTCCAACGGGGCTTTTTCTATGCGAATGAAAATGGACAACTTGAAGTGAAAAC
CATCGGTACACAAGGCTCACATATTTTTAGTGCGTTTAATGAAAGCAACTGTTTTATTGT
GCTTGAGCAAGAACGTGGCAATGTTGCCGTAGGTGAGCAAGTGACTATTCAGCCGTTTAA
CCATTTATTGAGATAAACACAATCAATGCCCTTTTTTTCATCAATTAAATTTGTTTTATA
AAATAAATATTTGACACTTATTTAGAAATAGGTAAAATGCACACCGTTTTCAAGAACAAT
TCAAATGCGGGAATAGCTCAGTTGGTAGAGCACGACCTTGCCAAGGTCGGGGTCGCGAGT
TCGAGCCTCGTTTCCCGCTCCAATATATTTTCTTAGGGCGTGTTAGCAAAGCGGTTATGC
ACTGGATTGCAAATCCATGTAGATCGGTTCGATTCCGGTACACGCCTCCACACCCCAAGC
CCCATAATATCATCCCCGATCATTTTCTAGCAAAATCAATATGTTACAGTATTTTCACAC
CTGTATAAAAGATCACGCTAGATCAGACTAAAACGGCTCTAAGGCAGTAGAAATAGCAGT
ATATTTTAGGCTATTGATACGCCTCATTTTAGGTGATTAATATGGCAATTTTAATAAAAC
CTCTATCAAACTTAGACATCAAAAATGCCACCGAAGGCGAACTACTACGAGATGGCGAAG
GTTTAATTTTACAAGTAACAAAGAAAAATAAAGTTTGGCGTCTTGATTATAAAAAGCCTA
TAACCAAAGCGAGAACATCCATCACGTTAGGCTATTACCCGACTCTCTCGCTTAGACAGG
CAAGGGAAAAGAAAAATGAACTCAAAGAACTCATCAGACAAGGTATTGACCCACAAGAAC
ACAAACGCAAAATTGAGCGAAAAATACTAGATAATCTAGAAAAAACGTTTTACAAAGTAG
CGTTACAATGGAAAGTATTTAAATCTTCTAAAGTAACGAAAGAAACAATGGAAGAAGATT
GGCGACGTTTAGAATTACACATTTTCCCAACTCTTGCCGACATTCAAGTTGAACGTATCA
CTTCAAAGTTATTAGTTGATACCTTACAAATTGTCTATCGTAAAGGTCATACCTCTGTCA
TTGAAAAAGTACTGCGTAGCGTTGAAGGCATAATGGACCACGCCGAAAATTGCGGACTTA
TCGAAATGCACAACTGCCACAAAGCAAAAAAAGCATTTCATTACAAGCCTGCAGAAAACA
ATCCTACAATACCTATTGAAGAACTTCCAACCTTCATTACCAAGATGATGTTTGCCAATA
TTGAGCCATATACCCAACATCTGATTTTCTGGAACCTGCTTACTGGTGTTCGCCCATCTG
AAGCCGTTGCAGTAGAATGGCGAGAAATAGATTGGGAAAACCGACTTTGGCGAATCCCCA
AAGAAAAAATGAAAGGATCACGCTACAAAAAACGAGAGCATATCGTGCCACTCTCCAAGC
AATCACTTGACATACTGCAAAGAATGAAAGCATTCAGCCGACATTCCCGTTTTGTCTTTC
CACATTTTAAGGGAGGCGACCGCCCAATGTGTAGCGAAACAGTTAATCGAGCAATGAAAA
GGAACGGCTATAAAGGTATTTTCACCTCACACGGAATGCGTGCTTTAATCAGCACACATC
TTAATGAACAGAATTTTAATCCCGATGCTATAGAAATGGTACTTGCTCATAAAATTAAAG
GCTCCTCAGTAAGACGAGTTTATAATCGTCACGACTATCTCAAGGAACGAATAGAAATAA
TGGACTACTGGGGAAATTATCTTGAACAACAAGGCTTACGTTGGAAGCCACTTGTCTAAA
AACAAAGCCCCACATCATAATAATGTGGGGCCTTTTTTAGCGTTCATCTATCAGCTTTTG
CATATAAGCTCGAATTTCCGACCGAACATAAAAGGAAAAATTCCCAATTTTAATTTTCTT
TGGAAAGTCTGGAATATAATACTCCGAATCTTTCCGTTGCCAACGGTCAAATGTAGCTCG
AGATACTCCAAATAATCTCACTGCTTCGCCTAACCTAATGAATTCAATATCAGGCTCATT
TTTTGTTACTAAATTCTGCTCATTACTGACCGCTTGTACAATTTCTTGTTCCATCATCTA
CCTCCGTTAAATTCCCCCCTAACACCGCATAGCCCGCAATATCTCGCCAGTTATCTTCAT
AACTTGGATTATTACCCGTTGAAATACGGGCTAATTTCGTGCAGATCATCTCTAACGCCT
CACGCTGACGGGGCGTATAAAAATCATCAGGCACATCATCAAATAACAACCCTTTCATCT
TTTGGGCTGTAATTGCCGTATCTGTAAAATCCCCGTACTGCTCGCCACGTTGGGCGATGG
TTTGTTTAATATCAGACATATTTACCAACACCCCTCAAACTGTTCAGAGTATTTTTCTAA
AAAATCAGTAAAACTGATATCTACAACAATTGAGCAAGTATCTTGATTATCATCAAAAAA
TGAAAATACATCACTCGTAAGAGGATTAGGTACATTTTTACAAATCAACTTAAAATACTC
CTCATCAAAAGTCAATTTAGTAAACTCTCCTTGGATTTCTCCTGAAAGAATATGGAATTT
CGCAGGTTCTCTTGATTTAGCTTTTCTCAGTTTATTAAACTCACCGAACTCAGAAATAAC
ACTAGCAAGATCAACATATAAAATCTTATCCTTTCTGATATTAATAGGGCTAAGACTGAG
TGTATATCCATTCTCAGTAGAAAATACAACAAACGCATTACAAGTAATAAAATCCATAAC
AAATACCTTCTGTTAATTAAAACACCGTTTTTCTTCAATAAGCTGTCCTCGGCTATATCT
CACATAGATGCCGATTTGCTCATTACTGTAAATTTTCAGCGGTTTACCGTTTAATAAATC
ATCAATTTGATAATCGGTGACCTGCCCTCGCATTGTGATTAGCTCATTTTTTATCCTTTC
TCTTACCTCCTGACTAACCTGATTATTTTTTAACCCCGTACAGTTACTGACACAAGTCCA
AGGGCGAGCAAGCTCGCCTATTTTTGCCTCGCTATGCTCGGCTTGTTCGTGGTAGCCTAA
TAATTTCTGTTGTCTCATTTCCTCCCAATTTGTCGGCTTTCTGCCAATTTTCCATTCTTT
TTTACGAGTAATAGCTACCGTACCGTTTAACTGGTTAGCAACACCATTTACTTTCTTACG
GTCTTGTTGATATTTATCTTGCCCATACAAAGCGTAGTGCAGACGTACTTTCAATTCTTT
ACGCAGTACTAATGCACCACCTTGAAATTCCGTATAGACAGCCCAATCACCCACATCGGC
GATTGCTCTTAAGGTATCAATTACCTCATCTTCCTGCTGTTCATCGCCTAGCTTACGACA
TTCACGCCACACCCCAACACTCGCCCCACCGATCTGCTGAAACTGACGAATACGCCACAC
ACTTGCCCACGCCTCTACACGTTCTGCAGCTAAATTTACTGGCGTACCTGTCTCTTCATC
TAATAGGTCACTCATTCCCTTGCCGTCGATATTTTTAGAAATATATTTTGCAAGATAAGA
AGCTCCAGACCCCTTAGAACGATCTATTTTCTTAAAAGTACAACGGCGTTTCTTCGCCCC
CGCCTCATCACCATCTTCTTCTAAAGCGTAATGCCAAAAGACACGTTTCAAGTCACGAAC
CTGTTCAGGACGGGTATAAAGGATTAAATGCCAGTGCGGTGTGGCATCGTGGTGAGGTTC
GGCAACACGGAAACCATAGATCTGAATACCACGACGTTTTAATTCGGCTCGAATTTTTGC
CCAAACACTGCAAAGATATTTCTGGGTTTGATGGGGAGCAGAACCATTCCACTTTGGATT
AATACCCCCCTCGTGTAGCATTGCGTGATATTTTGACGGAGTAGTCAAGGTCACAAAAAC
ACCCTCATCGCCATTCTTCTCAGCAATTTGGTCAAAACCATTCATTCTCGTCATCAGCTC
AATACGGCGTTTTTTCGGATTACTATTTGACTTGAGCCACGTTTCTAATAACTCAACTTG
TTCTTCATCATTAAGTAAATTAGTGATAATAGAATTTTTAATAAACTCAAAATTCGCACG
GCGTTGTTGTTGATGGGCGTGCAAGCGTTCATTACTGACATATCCACCAGTATTAATATT
CACCATTCCAACCGCAATTGCCAAATGCTCTTTCATACGCACAGCCGCACGTTTTAACTT
ATTATGCCAATAATTCGGACACGCCAATTTCAACAGCCCCGAAACGACTTCATCATTACC
GATTTTAAGTTTTTTGGCTTTCTTGGCATAAGGAGCAGGGATCTGATACTGCTCACAAAT
TTCCACCAATTCAAGATACAACTCTCGCAATAACGCAAGTGCAGTTTTACCATTATTTGC
TTGATGAACACACTGATTTCCGAACTCTTGCTGACGTTCTCCCATAGTGAACGCAAGCGT
ATTTGCCAATTGTTCAAGCTGATCTGGACGCTGATAACAAAGAGGGGTCAATTGATGATG
GCTAAAGATTGCCTTACTATTTTTTACACGTTCAGCAATATCAGGCATTACTACCTTATA
GCGTCTAATTTTTCGTTCCACACGCTCTTGATACTGCTCATTTGTTTCCTCTTTCGGAAT
AGCTTTCCAGTATTTTTCATCGTTTTCTGGCATATCTATCCCATCAAGAAAACTTAAATC
TTGATAAGGTAAATGCCACAAGCTCAGCACGTCCGCATATTGCGACATCACCATTTTCAC
TCGAGGTAAGACCTCAGCCATTTTCTGTTTGAACCATTGACTTGCATAGTTAGAACCATA
GGCTTTCAAACGTTTTTGATATAACTCGCCTAAATAATCGCTCAACTGACGGGGCAATTT
ATCGAACTGTGCTTGACGTTCATAATGATGATCGGGATCAAGCTCAAATAGCTCTTGTTG
CACCATAGACAAGCGGTGTAAATCGTGAGGTTTTTTACGAACAACTGATGATGAAGTAAC
AGATGAATAAGGAAAATAGACAAAGGAGGGAGCTTGTTCAGCAACGACAATAGGCGGAAA
AATTTCCGCCTGTTCACTGTCTGATAAAATCCAATTTTCCTTATTCATCTACTAACCCTT
GGTAGCAAAGAGAAAAACCTTTCTCAACTTGTTGCAATAAAGGACGATATTTTTCAGGAA
CCTCATCGCCCTTGTATCCCGTGATATTTCTAATAACAGCAAGTAGGACAAAATCACTAT
GGATATATTTCCCTAATAACCGACCATTGCGATACAAATCAAAGGTACGACTAATTTGCC
GATATTCGAGGCTATAGCACCGCTTACCATAAATGAAACGAGGGTAAAAGGTGCGATACT
GCCCAACACTAACAGTCATAACCCGCATTCAACGTGCAGTATTCTTTAATCGTATCAGCG
ACAGACTGAATCGCATTGGAAACATCTGCCAGCGTGCCATCTTCCTCACCACTAAAAATC
GCCAACTGCACCAAACCTTCAGTAAGCTCAGTGGCATTACGATATAAATCGCCAATTTGG
CTAATCTTGCCGTGTTCGGTTAATCTAAAAACACGATAGCCATTTGTTACCGTGTGCTGA
ATTTCGAATTGCTCACTACTATTCGGACTAAAAATAATTTTGCGGTTCATTGTTTATCTC
CTATCGAATCGCCATCGTAATTTTAATTTTTGGGTTATTAACCCGTTGCATCGTGGTTTG
GCGTAACGCCTTAAAGTCATCAAGTAACGCATCTAACACATAGGTCACGTTATCGGCTTT
GGCGATAAAGGCATCACCTTTCCACAACACATATTCGGTTTGCTCGCCTTGGCTACGTTG
CTCAATGCAATACTGATCTAATGTGATGATTGATGTTGCCATAACTGTTTTCTCTCATTT
CCAGCCCGATATCGAATAATCTTCGTAGGTTACCCCACTGTGTTTGCCTAGCTTGCTTCG
TTGTCGCTTGCCCATATTGCTTGTACGCCTGCCAATAGATTTTTTGTAAATCATAAAATT
GTTGCTCTCTATTCATAATTTCCCTTCCGTTTTGCTGTTTCGTGGAACTCATAAAATTTC
AGGTTCTGCCCGAATTTACCGCTAATCTCTCGCATTTCTCGCAAAGCACAGGCAATCCAC
GCACGTTCCGCTTGTTTAAATTCATCAAGAGGCTTATTTGCATTGATTTCCACGGATTGC
CCTTGCTCTTGTGCAAGTAAATTTGCCATACCTAATAAACGTCTTCGTTGCAGATAATCC
AGACTTAAAAAAGCTCTATCGACACGGTTCAGCTCAGGTTTCTCAGGGCAAATTTGGCTG
GCTAATACTCGACCAGCAACAAACTGATCGATCAACGCCCAACCCTTCAACCCTTTAGCT
TTCAAATTTTGCACCTGCTTTACCCCTTCCGCTTCTTGAGCTTTGAGATAAGCCTCCCAT
TCTGACCGTGTCATCGTTCACTCCTACGGATTACCCTTACTACACAACACCCCAAGCAAC
CACTGCCACAAACGACAAACAAGGCTTTTCGGTTTTGGATAGGCAACCCATTGCAACTCT
TTCTCTGCTTGCTCACGGGCTTTCTTCTCAGCCACCAACGTTGCCACCTTTGTTTCTAGC
GCCGTCAATAAATCGTGGGTATTTTCTAAATCCAGCGTCACCACTTCCTGACGACCTTCC
AAATGACGCACACGTTTTTCCACCAAAAACAGATTTAACCGACGGCGGTCTTTCATCTGT
CTGTTCATACGCCAGCGTTGATTACGTCTAAATTGTTTACTCATTGTTCAATCTCCTGTT
TTCAGGGTGCAAAAAACCAGCCCTTTAATAAAAAGGCGATTTTTTACACTATGTTTTAGG
TTTTATTCCGTCTTTGCGTCTTCCACCACACCGTTAAATAAATCTGGTGTATTCGTGTCA
ACTTGCAATAACGGCTTATTGATACGCAACGCTTCTGGTCGCTCGTGATAGGTTGGTGTT
CTCACTCGAATAATCTGACTTTGCACATGATGTTCAGAGCCACAACTATTGCAGAAAATC
TTTGCATCAATCAGCAACAAGCCGATTTTTTCCGATGTTCTCACCCGTAAATTTTTACTG
CCACAATTTACGCAATGATGATCTAAATTTGCCATTTATTCCCCTGCCTTTCGGCGATAT
CCTTTTTCCACTTTTTTCTGCCGTTCCCCAACGGCCCCCACGTTTTCAACTCAGTTTTCC
CCTTGCACATTCCCCAATATGCAAGCGGTTTGTTTTTGGTTATATTTTGCTGATATCACC
TACCTTTGTTTATAATTCAATTTCCATTCACTCAAAAAAGGAAATCAGAATGAACCCAAC
ACAATTTGAAAATATTTCAATGCTTAATCCAGAGCGACAATTTGCAAAAGCGATTGTTGC
ACAACTTACCAAAGACCAACTTAAAACCTTAAAAAGTCGCTTGCAGTTCGACCCACGCAA
ATTACCGCTTACCTTTCAAGCCTTAGAAACGGCTCTACAAACTACGGACGAAGCAACATT
TAACACCCTACGCACTCGCTATTTTCAGCTGATTGACGAGTTTCAAAAACTTGTCGAACC
ATCACAGATTGACGCTTTGCAAGGCTACGCAACTTACATCTCTCAATTAATTGAGCAGAC
GGACGATGATTTTCTCCTTGACGATTTGGAAACGCTCCACGGTCATTTGCTGAACTTTTT
CGAAAGCGTAAATACTCGCTAAAACTGCCAATGTCAGCCCATTCTGCAAGCCCTGCACTC
ACAGGGCATTTAACTTTCTCACACATTCCCTTTTCTCCTCGTGTTAAACACATTAATTGC
TTTCAAAATTTGCCTTTGTTTATAATCAAACTTCCACTCACTCAACAAGGAGTACCTATG
CGTGAACTACAAGAAATCTCTGAACCGCTTAATTTACTTAGAGGAATCTTCTCGAAGGTT
CCAGACTCACACGCTCACATTCTTCTATTAGGGCTAGCTTATGCGATCTCACTTCGTGAG
AATCCACGGGTAGAGGACGCAATAGCAACCGCGACTGAAACAATAACGCTGCTAGTTGGC
AACTATGGGAATACAAGAGCGTCATTCGAGAAAGAATTGTCTTCATGGTTATCAATATTG
CTCGAAGACGGATACTATCCTCTGGCGACATCACTTTACACACTCTATCAAAAGTCTGCT
CCACCCACAGCTTGTCGGCTTCGGATAAAGATTCCGAAGTCTGTACCAGAAGAATGGGCG
GTATTGTTTCGTTAGGTGTTTCAAGCTCTGTTTTAACAGGGCTTTTTTCTTCTGAAATAC
TTTCTCCCTCTGGCTCAACCTCCGAATTAGCCGCAATAAACTCAAAAAAGTTAGCCAATG
CTTCTGGACCTTCTTTTCTTGCAAATTCCGCAAAAAATGGAATTGCTTTTACAAAATCAC
TCATTTTTTTCCTCCCTTGCCTTTAAGGCTTCTTTCATCAAACAGCCAACCCCAATCCCT
GACGGATTAACATCCGCCCCAATGCAGCCTTAGTGGCAAGCCCCAAACGTTCACGTTCTT
TCTCAAAGGCAATGCCTTCTTCCTCGTTTAACGTCATATGAAACGCCACAGACACTTCAC
GCGTCGGGCGGATTTTTCTCCCAGTTTTGTGACTGAGATCACCTTTTTCCATCTAGACAC
CCCTTGTGTTTATTGATATTGTTAGCTCATTTTATTAAAACGATCCATTTTGATCGGTTT
CGTTTTGTTGTGATGTATATTAAATCCTAAAACAGGATTTTGCAATCCTAAAACAGGATT
AAACAAGGGGTTTTTATGGATAAATTTTCTAACTGCCTAATTATTGAACGATTGAAAAAT
AAAACGGGTTCAAAAACAGATAAAGAATTAGCTGGTAAATTAGGGGTTTCAGCTTCGACC
TTAGCAAACTGGAAATCTCCAACAAAACAAAAACCGACCTTGTCCGAGCTAGTCTTCAAA
TACGCTGATGAAAATAATATTTCTCTTGATTTAGTGATTTTAGGGAAAGAAGAAAATACC
CAAGACGAAATGGAAACCGAACTTCTAGCACGCTTTGCCAAATTGGATTTCAAACAAAAA
TTAAAATTACTCACCAGCCTAGAAGAGGGTGATTTTGCAAAAAGTGGCACACATCAAACC
GCTCACGGCAACGGTAATAACCAGCAAGTGTTTAGTGGTGATGTTGGGGAAGTGGTTGGG
ATTAGAAAATAGAGGTGAAGTAATGGCTGGTTGTTTGGGGCTTTTCATTTTTATAGGGAT
TATTGGTGCGATTGGTTCTACATTTGGTGGAGAATGGGCTGCCCTTGTCGTTTGCATTCT
TATTTGCTTAGGTTTTTGGGCTAATAATGAAGAGCAGAAGGAAAAAGAGGAACAAACTAC
TAAATTACCAATAAACAAATCAACCGATATTACAATATATAATGCAAATAAAAGAACTGT
TGAATATAAAGTTGCAACAAGTAAACCTCCTATTACTCCTCCTAGACCACAAATTTATTC
TGATTCATCAACTAAATCACCCAAAAATCAATTTAGAAAATCTTCTAATAAAATTAGTTT
TCTTTATGAAGATTCAAAAGGAAATTTAACGCATAGAGAAGTTAGAGTTGATGATGTTGA
TAATACTTATATTAATGGTTTTTGTTATTCTGCAAACGGAACTAGAACATTTAAACTAGA
ACGTATTATTGGTTCAATAAAACAAAATGGGGAAAGCTATCCTGTAGAAGAATGGCTAGA
GAAACAAGGTATATCTAATTATATTGATAATGAATCTGATTATGGAAGAAATTTTGAAAT
TTGCTTTACAGGTTTTCGTAAGGATATTCGAGAACGCCTTGAAAGAAAAGCAAAAGAAAA
TGACTTTATCGTTCGTAAAAGTATCACACAGAATTTAGATTTTTTAGTTACTGGCAGTAA
TGCTGGTCCGTCTAAAGTACGCCAAGCTATATCACAAGGCGTAACAATTTTAGATGAAGA
TGAGTTTAATGAAATGATGGAAACAGGGGCATTGCCTGATTAATTATTTTTATAAAAAGC
CTATTGCAAACAATAAAAGCGAATAAGGGGGAATGTTATGAAAAAGTTTAAAGTATTTTT
ATTTGTTTGTTCTGCTTTCTTTACATTCCCCAGTCTTGCCCAAGAATACGATTGCGATAA
AAGATACTGTAAAGAAATGGTGAACTGTGATGAAGCCTATTATCATCTTAAAATCTGTGG
TCTTGTACGGTTAGACCGTGACGGCGATGGTGTGCCTTGTGAAAATGTTTGTGGCAAAGG
TGGGAAAAAACAGAGTAAAAAATCGAAACAAACTATTCAAAATCTCTTAAATGATTCAGA
AAATGAAGAAAGTAACGAGAGCGACAAAGATCAAAAGAATTAAATAACTATTTAGCCAAG
GAGTAAATATGGGCGATGTTAGCCACCAATATTTTAGCGGTTCCGTAGGTATGGCAAATG
GCGTGAAAATTGATTCACAAACCAAAGTCGAAATTCACCAACATTTTATTTCGCCTTTGG
ATAGAAAAAAACTCACCAAAGAACTAATGGGGTTTAAATCCACCGATCCACAATTTTTCA
AAGCCCTTCAAGATATTTGCACACAAATGCGTGGCGATTTTATGTTTATAAAATTCAACG
ATGAAGAATTTCTTAAATTCTACGAAATTAAAAATATCCTGTTCTCCTTTTACCAAGAAA
AAGAAAACCACCGTCTTTCCCTTTCTGAAGAAAAATCCAAAGTCACTAAACTAGAAATGG
ATTTAGCCATCGAAAAAAATCGAGTGGCGTTATTTCAACAAGAAACAAGACAGACCAAGA
GTAGAATTGGGGAAATATTGAAAAGGGTGTTTGGGTAGGGGTAAAATGAAAAGAAAAACA
AAAATTATTGCACCTAGTGAGATTTGTCTTTACACAGAAAATCCCCAAAGTACGATTCTT
TTTTTGCAAAACCTGCATATAGCAAGCCATTTATATCGTGTTGTCGAGATTGATTTTTCA
CACACAGAAAAAGTGACAACTCTTGCTTCACTTGTCTTACTTTCGCATTTACATTACATC
CAGCTCTACAAAAAAAATAAAAAGGCGATTGTGTTGAATTGTGAAAAATCGCCTGTTTAT
CAATCTTTCTTTGAAAATACGCTCTTTCGTAAAGCGGTTGAGTCAGGTTGCTATGAGACA
AACGGAAAAACATCCGTCGTTTTCCCGTTCAAGGCTTATAGTGCATTTTCAATTGCGGAA
TGCCGTAATATGCTGGCTGATTATGTCAAAGGCTTTAAAGACGAACTGAAAGCGGTTCTA
TCTGAACTACACTCAGAATCTGATATCAATCAGTTTTTTAGTGATTTATTACTAACGATG
ACAGAATTGTTGCAAAACATCAGCCACCACGCCTACCCTGTAGATAGAAATCCGTTTGTT
TCACCGCATAACAAGTTATTAACTGAAACAGACTTATACAAATTAAAATTATTTTGGTGT
ATGCTATGGTATGATGATAGAGAGCAACGTATTGTTTTTGCGTTATATGATTTTGGTACA
GGTTTAATCAATTCTTATCTACATTTTTCTGAGCTCCCTGATTATGAATTGAACCGATTA
GCAAAATTGACGAAAAAACAAATTTTTCAAGAGCTTTTAGAAGCCGGCAACTCTCGCTTC
TTTGGCTCTGGTCGTGGTAATGGTTTAGATGCGGTTTTCAACACTTCGATGAAATTATCC
GATATTTCTTTAATGTTACTCTCTGAAGATATTCGATGCGAGCGGACTTTTATCGGTAAT
CAGTACTCTCTCTTTTCTTGTTCGTTGCCAGGAACGGCAGTCGAGTGGAATTTTAAATTT
AGAAAATAGGTGGATTTATGACAGAAAAAATAATCAATGTATGTAAAGATTTTTCGACAG
ATCCTTGGGGTCGTTTTGTAACGGACAACCCACTAAGTAGCGGTGAAGCATTCCGTAAAG
AATATTTGCTACAAGCTTTTAAAGAGAATGATAAAGTGACTGTTGATTTTTCTGATTTAG
AATATGTACCAGACTCATCTTTTTTAGGTGAGGCGTTTATTGGTTTAGTGAAATCAGATC
ATTTTTCTTATGAGGAAGTATTATCTAAATTAAATATTTTACCTAAAGATGGTTTTTACC
CTGAACTTATCAAGCGCTTATTTATGTTGGCAAAAAATGAAAATGTTATTTTATAAGGGG
ACAATATGGCATTGGCTTGGTTGGATATTGTCGAAAAATTGATACTTCCCACATTTACTT
TTTGCTTGGGTTTCGTTACAGATCATTATCTAAAATATCGACAAAACAAAAAAGAACGTT
TAGAAGCGATTGAGTCAAAATTCAGAAATATCATTGAATTAAGCGGAAAAGAAAACTGTT
CTATTCCGTTGCTAACTTTCGATTTTAATATTGTTCTAACAACCCTAAGGGAATATTGTC
GTGATTATAAAATTCCACCGAATGTAATTAATGACGATTTAATTGATTTAACATTATTTA
CTACAAATGATCGTATAGACTCTCAAAAATCAGTTGATATCTTCTCGGATATTATTCGTA
AATTACGATTGTATCGAAAATAAAACTATCTTCCCTAATTGGCTTTTATTTTTCTTCCGT
CACCTTCAACTCACACTCAATCGCCGTAGTAAATCCGCTGTCCGCAGAAAGCGAATGAGT
AACCTGCGTCACTATCCACGCATTCGAGTCAATCTCGGTTTTAAAACCCACCACGCTTAC
TGTCACTTCGGGGATTAGCTCCGCATTACCTTCCGCAAGGTTTAGGCTAAAGGTCGCCAC
GCCACGTTGCAGTTTTTCAAAGTGGCGTTTACAGGCATTAAGGGCTGTCTGTTCGGTATC
GTAAGTGTGGCGTAGGGTTTTAATCTGATCGTTGTCGCTTTCCACAGGCTTATTTTGCTG
AATAACGCTGGTCTGCTTTTTGCTGACTTTGCCTTTTTTGGTGGTTTTATTGACCTTCTT
CACTTCGGTATTTTCATCAATAATCACTTCTCCACGCTTGCCCGTTGCGGTGTCGTGCCA
GTAGGCTTTAACCGCTTTATAGTTATCCCCTTCAGCAATGGCAAAGCGGTGACTGTCGCC
ATCTTGTCGGGTGAGGATAGATTCAGGCAGTTTCTGACCGCTTGCAGTGGTGGATTTGCC
CGATTTAATAAACAATAATCGCCCATTTTTGACGGTGGCTATCGCATCGTGTTCTTCGGC
AAGGCGAGTTAAAAAGCTGATTGAGCTTTCGTCCGTTTGGTCAATATGCTTAATCTCAAG
GTTTTTGTACTCATCGCTCACCATCGCTTGCAGTTGATTTTCGTCGGCAATCTGTTGCAC
AATTTTGCCTAGCGTGGTTTTGTGAAAACTTCGCTCGTGTCGATTCATTAAACTGCCACG
CAAGTCCGCCGATCTTGCCCGAATGGTGACACAGTCGGGAGCGCCTGAATGCTCTACTTC
GTCCACAGTGTATTCGCCCTTAAAGGTCAAGGCTTCATCTTTCCAACCTAACCCAAGAGA
TAAAATCGCCCCACGGCTCGGCAGTTCCAACAAGCCGTCGGTATCATCTAAGGTAAAATC
GAGCTGATCGGCTTCAAAGCCCCGACTGTCCGTCAGGGTTAAATTCATCAAGCGTTGAGA
GAGTAGAGTAGTGATGTCTTTCGTTCCGCCTGTGGATTTTTTCGGATTTGGTCGAACGGT
AAGATGAAAGGCAGGAATACGGTGACCGTTTTGCTTTAATTTATCAAGTAAATTCATAGT
AAGCTCATAATGTCGTCGCTGATTTCGGTCATCATTGAGTCATCGACCCGTTTTAGCGAC
AGGGAAAAATCAAGGCGACGTGGTGCACCGTCACCAAAGAAAAGGCTACTTTGCACGCTG
ATATTTTCAATCACAAACCAGCCCAACACCATAAACGTTGCCCCATCAATTAACGGATAG
GGTTTGCCTTGCTCTGCCATTAATTCCAACGCCGTTAAACTTAATCGACCGCCTGTCAGT
TCGGGGATTAATGTTCCGCTAATCGTCATCGTTTCGCTGGCTTTGCCTGTAAACTGCGTG
CGTGGCAATTTCCCCACGACACTGTTTGTCGGGTGGTTCCACGATAATTCTCGGCTGGTT
TCTTGGTAGGGTACGGTTTGTCGCATAAAAACAAACAACCCAAGGCACATCATAGCGGAG
TTTTGGAGCATTATTTTCTCTCATCAAATACACAAAAGACGCCAAGCGTGGCGCCCCTAC
AATTCTTCACTGGTTTCTGTCCGTTTTCGTGCTTGCTCTCGCCATTGCATTAATTCATCA
AGATACATATCGTCAAAGGCATTGGGTTGCCAATGGAACACAATAGCGATGTCAGCAATG
GCATCTTCTACGCAATAAGGGATGAGTCGGACTTTCCCTCTTCGTCACTTTCAAGGTCAT
CTTCATTCAAGTTCATCACTTCAAAGACAGCCCCAGTGAGTTTAGTAAAATCAGCCACAT
CTAAGCGGTCAATGTCGGCTTTGTGCAACATCGGCTGAGTGATACGAGGCAGTAAAGTGA
TGATGCTGTTTACATCCGACTGCATTAAATCGAGCAACTTCAAGCCTTTGAGTGCCTGAA
TGTTCGGCTTACGCACCTGAATTTCAGTAATGGTCTGTTCAGCACGCACAATGCCTGCTT
TTAATTTGACTGTTGTCACATTTGGATCAGTTTTCTTTTTCATTGTTTTTTCCTTGTAGG
GACACACTGCGTGTGTCCGTTTTCATTTTAAATATTAAAGCTCAATCGCCGCACGGTGTT
GTGCATAACGATCTTTGCCGTCCACTTTGAACACCGAATTGATTAAATCAATCTCAATCA
ATTCCTTGCCGTCCACCGTTAGCTTGTAGTAGGAAAGTGCCGATTTAATCGTAGTTTCGG
TTTTCTCGCCTGTTTTGCTACTGCCACCGTCTAACTCTGTGTGGCGACCACGCACCAACA
CTTCAACAGCGGTAATTTCGCCAGTGTCGTCACGTTGATAGCTACCCGCAAAACGAATTA
ATTCGCTGTCAATGGTATCTGTGGCAAACCCTTTGAATAACTCTGGCACAATGCCAGCGT
ATTTGTGGGTCATCTCTAATTTTTCTAAGCCTAAATTTGCCGACACTTCGCCCAACATAC
CGCCTGTGCGGAAATCTTCTTGCTTCATCGTCAATTTCGGCAATTCGACTTCTTCTGCCA
CGCCTTCATAACCAAAACCGTTATTGAAGACGTTCATCAATTTTAATAATCGTGGTAAAG
CCATATTTTTTCCTTATTCAACATTCCCTCCTTTGAAAAAGGGGAGGGAGGGGGGATTTT
TATGCCGCAGCCACTTTCGCCGCAAAGTCCATCAAGTATTTGTCGGTAATACGCTGACGT
AAATTCAGGTTTTCCAACGACGGCATCGGGGTATAGTCATAATCAATAAAGAACTGACCG
TCTTTGATAATGTCTTTGGTGTTAATATCGGCATCGACCCACGCCTTACCGTCCACGATA
TAACCTAAATTTTTCCAGTAACGGAATTTTTGGTTGATCATTTCCAGCATATCTTTCACC
AAACTTGGTGTAAGCGGTTTATCAATTGCCCAGTCGAACGCTTCGCCGAAGGTGTCCGCA
ATAATCTGAGCGGTTCTGGTGTACTGCTCAAAAGCAAAAAGTTTATCGCTCGATAAGGTG
CGACCGCCCCAAATGCGATAGCCGTTGAAGTTGATTGGCACGGAAATGTTTTTCTCATTG
AGCATATTCACGTCAGTGCTTGAATCTTGAATATCAAAAGACATCGGGATAGTGACACCC
GTCACCCCATCAATTACTACGTTAGACAGGTTTTTGTGCCAGCCGACGGTTTTATCTAAC
AAGGCACGCAAGCCCAATGCACGAGCAACGGCAGAGTTCGGTTTGTAGGATTTTGTTGCA
GTGTCAAAAGAAACAAAATCACCGTGGATCATCATCAATTCACGTTGTCCGAAATTGCGG
GCATATTGAATAGCCGCATCACGGGTTTTCGCGCCGTTTGAGCTGATATAGCCAAAAGCA
CGCAATTTTTTACAGATACTGGCAAGCTCCGTTGCCACCGCTTGACTATCCAATTCAGGC
ACGCCTAAGATGCGTGGTTTAAAACCGCATACGGTATTTGCCACCAGCAAGGCTTTTAAG
CCTGTGTATTCGCCTTGATCGGTCACTGTACCAATCACATTTGCAGTGAGTGTATCGGCG
TTTTCATCGTGGGCAACACGCACCACAATCACAGGGGTTTTAACGGAATCACCGATAGCG
TCAAGACTGCGTGCCAATGTGCCTTGTGTGCCAGCTTTGCCAATTGCAGCGACAGGATCG
GTAATTAAAACAGGTTTATTGAGGGGGAAAGTTGCACTGTCGGCATCATCGGCAGTACAC
ACCATTCCGATAATTGCGGTGGCAATGGTTCGAATTGGTCGTGTGCCTTCGTTGATTTCC
AGTACTCGAACACCGTGTAGATAGTCCATAGAAAATCCTTCTGTTTAAATAAAAGGGGAT
AAATTGAAGGCTATTGTGAAAAGAAAACCGCCCTGAAGCGAGCGGTTGGAAGTGTGGATT
TGGGGATGACAATCAGCGGATTTTGCTAAACTCAGGGGGATACTGTTTTCGTTTAACTTC
GCTTTCGTAGGCGGTTTGGCAATGCTGTTTATCAAAAAACAGCCCATTGACAAAAGCAAA
CCAAAAACGCCACCGCTTGCGTGGCTTCTCGGCAAGTATTGCCCCACGGTAGCAACGGCT
TGAAAAGGTTTCATCTGCCGCACCGCCTGTTAGGGCGTTAAATAGTTGGTCGATGGCAAT
CACAACGTGATACAACCACAATAGCAATTTAGATTTGTTCATTTACAAACTCCTCATAAG
TCTGCGTCCACCCACTCGAATAATCATACTCCAAAGGATTTTCTACTTGCTCCACCATCG
CTTTATGCTTCAAGGCATTAGCGTGATTGCCCGTCTTGGCTTCCATTAACACCTGCCAAA
TAACAAGTAGCTTCTCTTTATTAATCATCGCCACCGAATTATCGGCGAACGTCCACGGAA
TTTCTTGGTCGCCGAATAAGTCAAACGTGGCTTTAACAGACAAGATATTGCGTTCAGCGG
TAGCATCGGTATCAATCCATTTGTCAATCGCTGACACATAAACGCCACCGTTGATTTTCT
TATCTCGCAGAGCGTTGATGGCATTGCGGACTTGTTGGCGTTGTTCTTCAATAGGCATTG
GCGCTGGTTCAACTAAAATCGGAAGCCCTTCATCATCAGCAACGATTAGCTTACCTTGAG
CTTGTCCTTCAAGTAACAAGCGGTAGGTTTCTTCCGAAATTTCACAAGCCCCTTCAGGTA
CAAAACCGCCGTGGTCGTTGTTATAAAAACCATCTTTATAAAAAATTGCCATTGTATTCT
CCTATTTCCAGCGACCAACACCTAAAAATTGCACTCGACAGTCACCTTGATTCTCACTGT
TGTGTTCATATAATTTATAATAACAAACAGCATTGGTGCTTTTTCTCATAATAGCACTAC
CAACATCGCTGTTTATACCATAGGTGTGCTCCACTTTAGGTATCACCATAGGTTTATCAG
CAAAAGCGACAGCCCAAGTAAATTGCTTTTCTATCCACTCTTTCAAATCATTTACATCAT
AAAAATAGGTTTGAATCATCGTCCCATCAGGGTATTTGCGGATTTCGAAGTTGCCGATTT
TTTGATAAGTAAATAACGCTGTCACTCTATTATCAAAATCATTAATACCTAAACCTGATG
CGGTCGTTGGCTTATTTCTCACTTCACTCCAATCCGCTCCGTCAATCTGCTTCCACGGCA
GCCATCTGTTGCCTTCTCTGCCTCTCACAAATTTTTTATTGCTGTAAAAGGTTGTGTACT
CTTGCTGATAACCATACGCAGATGGCGTAACCAGCAACGTCCCCGCCTCTTGTGCAGGGT
AGTTGAGGTTAGACTGAGCGTTGACATTTGCCACTTGGGAGTACACGCCACACATAGTGA
CGTCATTGAGGTGGCTTACTTCTAATCGTGGGCGGAGCATAAAGTACTCATGCACGCTCC
CCCAGCCACTGGCATTGTTGCCCCATTGGGCAAAATGCCTATCAAAGTTTACAGCTTGGC
GAAAGGCTTGGGTATTATCTGTTTTGCTAACAAAACCCCACCCGCTGAATACGCCATTGC
CACTTAGCTGCGCATTGGTTGTAAATCCTATATAGCTACCCATAGGCAACTCTGCGGGCG
TGGCGTTTTGGTACTCAATTTGAGTATTAGGGATATGAGACCGCAAGTTGATTTGCTTGA
CTGGGAGCAGGTTGCCCTCGTCAAAGACTTTATTCGCTCCATGATAGATGGGCTTGTTGC
TCTCAACTCTGTCCGCCTTGAGGTGGACGCCGGTACTGTATTGATATGACACAAGCGCCA
CGTCGTTGTCATTATCCCTAACTCGTCCGACAAACCAATCATCAACGCCGTTGTTTTTGC
CTCTTAGATAAGAGGCGGCGTGGTTGATATTGAGTATGCCAGTCATCGTATCGCCAGATT
TGGCGACGTAGTTTTGACGGTTGTAATCTTCTGCGTCTTCTGGGGCTGGAGCCCAAGTCA
TAGCTCGATTACCTTCGACAAGCATAGGATTTTGCAATTCGACAAGTCCTTCGCCTGGGT
TAACAAACGTAATTTGCCTTACTGCACTTACAAATGTAATCGATATTTTTTGCCATACGC
CTGGAGTCAAATTTCTTGCATAAAAATTAAGCCATCTCTCCCCATTCTGTAGATGGATAT
AAAACGCAGTTCTTTCGGGTTTGACCTCAGCGCTAAATGTATATTGCTTCTCGGGCAGAT
TAAAACTTTGCCTCCACCACCATTCCGTTGATGTATCTAAACTTTTTAAAACTGCGATGC
CATTCCTTAGGTCTTGTCCCCCTATTACAGTCCAGTGATTGGTGCCGTTTAGCAGCCGAG
AATTTTTAATTAAATTCCGCCCACCAATCTCAATCTCATCAATCTTGTCTTTGAGGGCTT
TGCCCTGCGCCGCCGTCAGTGCCTTTGTGGCATCATCGGTGGTTAGGTTATTGGCGAGTT
GAACTAAGCCTTTTTGGGTTGGGCTGGCATCTTGAGCTGTGTATTTGCTGTTAGCTAAAT
CATAAGCCGTTTTCACCGCTTGTGAAGAAGCCACTGTGGTTTGCGACGTGGAATTGACAG
CGTTACTGATGTCGGTTTTATTGACTTTTTGATTTAACGCATTATTAGTATTAACCTGCA
ACTGTGCCACAGACTGAGCAATGGATTTACCTGCTTTTGCGGTTAATGCCAATACTTCAG
AGTCTAGTCCTGTGTCGTTGGTGAGTTGGGTAATTCCTTTGCGAGATGTAGTGGCTGTGT
CAATTGCGTGAGAATGTCCTGTGTCATCAAAACCATTGATACTATTTGCGGTGATGGTTT
TTGGGGTAAACTGTCCCCGTGTCACAAAAATCACTGTATCATCAACCTTTAACGTGACAG
CGTCCGACGAACTCACTAATAAAATCATTCGCAACACTTGAATTTTGCCACTACCTTCTT
CTAATCGTGGTTTATAGGTATCGGGGCAGTTAGCAATCGCAACCAATCGCCCTGCATTAT
CAAAAATCCCCATTTCACGAATCCAAAAGCCACCGACATTTTCAGGTAAGGTTAGCTCAA
AAATGACTTGGCGATTGTTTCTCGGATCTCGACTGACTGCACTGATTGCTGATTTGTGGA
CTTCTCTCACAAGTGATGTGCGAGTAGAATCAGGCTGTACAGCTCGCCCATTGCCATCAC
CAACGGCAAAATGGGTAATGTTCACTGCTTGGCGATTTGTCATCGCATTTGCAAAAAGTT
GTGAACCGTAGGTGGTTAAAACGGAGTAATAGGTTTTTGCCATAGTGTTTCCTATTGTGG
ATAAACGGTGATCGTCTCACCGCTATTTTGTCCAATAAATACATTCATTTCGCCTGTTGG
TGTAACAGCAATTGCAAGGGTTAAATGGCGTGAAACAGGCTTCACATCATCGACTAATCG
TACAAGTTCATTGTAAGTTTGTTCATTTAACCCTGTTTCGCTCACTTCAACGGTCAGCTT
AAACGTCCCTGCCGTTCCCATTGGTGTTTCTTGCCACCACTCTTTCACTTCGAGCAAATA
GCCAATAGGCTCTACGACACGTCTAATAGCGGTTAATGTGCCTTTTTGTTTATGGATCAG
GAACGCATTTTTAATTGCAATACGTTTGACTTCTTCGCTCCATTGCTCGTCCCATTTATC
GACTGAAAATGCCCACGCCAGATAAGGCAATAATGCTTCTGGACAACGTTCGGGATTGAT
TAAATCTGCAATCACAATCGGATTTCTGACCGCTTGTTGTAAACATTCTGCTGATCGTTT
TTCAAGCGTAGTCGCTCCATTTGGTAAAAGTGGGGCGTGATTAATAATCATCAGAAACCG
CCATTTCTAAGCTAATTTGTGTACAAAACCCTGCTTTATTATTGGGCAAAATCAGATCTG
TTCGTGGCTCTAATAATTCGACCCGTTGAACTCCTTCAATATGCAATGCAGAATAAATAC
CTGATAAGGTAATATCTCGCCCTAATCGACGGCGCTCTAAGGCGTATTTTTCCAAACGTT
TTTGTGCTTCTTGTTTAATCGGTTCATATTCAGGACCACGAAACATATGTAATTTGGCTC
TGATTTGATAATCCTGAATAGTAGCAGCCTGTACTGTAACTCTATCTGCAATCGGGCGAA
CATTGTCATCATTTAGCCTTGCTTCAACCGCTTGTAATACCGCTTGGCTAGGTATGCCTT
TGCCTAAACGGGAAAGGATTGTCACGGTTACATAGGCTGGTTGTGGTGAAACCACAGAAA
CATCGCCGACTTCAGGATGAGCAGAAAGGGCGTGGAATACATAAGCAGAACGTGGACCAG
CCACAGATAAGCCTTCAAATGCCAATTGAGCTCTTAAACGTAAATCTTCATCACTTTCTT
TGATTTCGAGTATCGGCGGGTTAGCTTGTAAATCCGCTTCCTGTACAATCATTCGCTGCA
CATTAAAATTTGCAGCGATCACATCTAAGTCTGTTCCTGTTGCATAAGCTAACATTGTGG
CTTTTGCGGCATTGTTAATTCGTTGGCGTTCAAGTAACTGCAAATAACAGTTTTCTTCCA
ACAACTTCGTAATCGGCTCCGACTCCAACGCTAACCGTGCTTGCCAAAAGGCACGTTCGC
TTTCAGGGTAAAGCGACAGAAACTTGGCTTTGCGTTCAGCCAATAAGGTTTCGTAGTCAA
GCTCTTCAATGACATCAGGGGCGGGGAGTTTGGATAAATCAACTAATTGGCTCATCGTAA
GGTTAAATCCGTCATCGTTAATTTGGTGTTACTGCTTTTTACGGTGGCATCAATGGTGCC
AGTTAAACTGTGGGGGCTGTTTAAGTCTGCAATTTCAACCTTAAACGCCGTCACATCAAT
TCGTGGTTCCCACATTTTCAACGCCATTACGCAAGCGGCAGAAATTTGCAGAAGTAAGGC
ACTGGAAATCGGGCGGTCGATAAGCTGATACAAATTACTGCCATAGGTCCGACGCATTAC
ACGAGAGCCTTTTGCCGTCAGTAAAATGTCAGCAATAGACTGCTTGATATGCTCGCTTTC
ATCGCTGATCGTTAAGCCTGTGTTTCGGTTCATTATGGTGTTCCTGTTCGTTTGCTACCG
CTTTCTACACCGCTGTGGGTATGGCTGGAGAGGTTGATGCCTTTACCACTCACTTCACCG
CTTGCCGTCACTGAACTTGATGTACTGATCGCCCCTTGCACTGTGAGCGTGCCTTGAATG
GTGACATCACCTGTGCAAGTCAAAGACGGTGTATCTGCTGTAATGCTTTGTGTGGCTTGA
ATAGTTGCGGTTTTGCAATTTTCCACCGATAAATGACCGCTTGCGTGGTTGTAGCGAATG
ACACAACCGTCAGGAAAATGAGTAGAAAACTCATCTTTGCTTTGGCTCGGAGCATTGGAG
GCATAAACACCAGCAAGAATAATCCCCGAGTTAAATTCGCCACTGACCGCAAGAATTAAA
ACTTGCTCACCTACGCTAACAGGCGACCATGTTCGCACATCGCCAGCACGCAAGGTAATC
CACGGCAGAAAATCGGTGGTAATACCGCCTGCTTTCACTCGTGCGGTGGCGTTGGCATAA
TCCACTTCTGCAATGGTGCCAAGGCGTAGCAAGTTATCTAATCGGCGTGGGTGGTCGTGA
TGCACAATAAAAATCCGTCAGTTAAAAATGGGGATATTGTGCGAAAGGTGAGAGCAAAGG
GCGAATGGTTGTGGGTGTGGATTTGGTGGTAACAAAAAAGCGACCGAAGTCGCTTGGGTT
TAGCTAATACTTATTTAATCAATCCCATTGCCCGCATTAGACTTTCTTCTGTCATTTGCT
GGGCATAACGTTCAACATTCGCAAAAACTTTATATTCTTGTGGGCTGAGTGCTGGTACTT
CACGCAATGGCTTTTGGTGTGTTTCAATCACTGCAAATACTGCATTATGCGGCACTTGTG
CCATAGGCTGAGCTTGTAAAATAATCATTGTTTTTCTCCGCTTCATAAAGGGAACTTGTC
AGATCCTAACGTTGAACAAGAAAATTGTCAATTTACAAGCAAAAGCCCCGATAATTCGGG
GCTAGAGTATAAGATAAAGGGTTATTTATTTTTTAAATACGCTACAGCAAGTGTACCAAT
TGTGACTGTTCCAAGTGTTCCAGCTAACCAATCGTGACCTTCTAAACCTAAGTAAATAGC
ACCAAGTATTCCTACTAATGCAATGATAAGAGAGAAAACTAAACCGATTATACGTTCAAT
AAAAGTATAAAAATTGATTTTTCTGTTTTCATTGCGTCTTGTTTTTGCTTCTTCTTGGGT
TTCATTTACTACAAAATCCACTAAATCAGGACGAAATTGATGTAATCGTTCAAGTTGCTC
AACAGGTAATAGCGGACTATCAGAATTTGTACTTGCTATGGCTATTTCATTCCCACGACT
ATCTCTCGCTTGCGCTTTAACGTGTTTGGCTGCCATATTGTCTATATACCTTTTGTGTAT
TGCGATTTAGCGTTTGCATAACATTATTGACATCCGATTGTAAATTTTCTCTATCTAACT
GAAAACCATTTCTGATAGGTTGATACGATCTAGGTTCAGCAATTGCAGAAAAAAGAGAGC
AAAAACCATTAGTGATATTTTTTAAATGTTCCATTTGGTCTTCCTTATTTTGTCAATGGG
TTATATCCTAAAATATAACCTTTTCTATGTCAAATAAGATCAAAAGAGATCACTTTAAGC
ATTCAAGGTCACTTATCCCAATATCGACTGCGTGCCTTTGCTTGGGCGTTGCGTTGTTGC
TTTTCAAGTTCCCGAGCAACAAGGCGAGCAATCTCTTCAGCACTCTGTCCTGCGGTTGCA
TTGACGGTGATATTGACCGACTGATTAACAGGCGGTGGGGTTTGTCGTTGGATTTGCGTT
GGGGCAATCAGCGGACGGTTATCCACTTTTACCGCAGGCATAGGCTGTGCCAGTGCCACC
GTAGAAGCTAACGCAGCCATACCTGCAACACTGCCGTAATTTAAGCGGTTGAGATTAGCC
ACACCAATTCGGCTTGTGGCTTCTTTGGTCATAACATATTCGCCACCGTGTACAATGCCT
TTCGGCTCGTACTTGCCACCGTTGCCTGTGTAGCCACCATTAGCAAATAAACGGCTATCA
CCTGCAGCGTCCATAATTTTTTCAGCAGTTGTACCCGATTTTACAATACGCTCACTTTCT
GCGGTTTTGGCTTGATTGACCTGTTGAGTGATTTTTGTTCCAGCTTCAAGACCTGGTAAG
TTATCAATCACCCATTTAATACCGTCCATCAATAATCTTAGTGGTGTAAGGGCAATTTCA
ATCGCATTTGCTGTCCACTCACCAAATTTTTTACCTGCTTCCGCAGCAGCATTTAAACTT
TCCGCACTTTTATCAGTTGGACTAAGTAAATTCATCACCCACGTTACCGCTTGGCTAATC
CACCCAACCAATGAGCCAAAAATAGCCGTGAGCGGTTTGAATTTTTCCAATACAGGTGCA
AGCCCTTGCATTAAACCTTGTAAAAAACCACCGAAAAAGGCTTTGACTTTTTCCCAATGC
TTATAAATCATCAATGCGGCAAAAGCGATACCTAAAACAGCAATACCAACTGGAGTAACA
GCTAATTTTAATAAACCGAAAGTATTTTTTACAATTTGTAATCCCCGAGCAAGCCCTGAT
GCCTTGGTTGTACCATCCGCAAGCGTTTTTGCAAAAAATATACCTTTACTTGCACTAAAT
ATATTATTGGTTTTACCTAATAATAAGAACAGTCTTGCAAATGGGTAATATGCCAAACCT
GCTGTAGCAGCTAATAAACCAAATAATCCAACGCCTACAGTCAGTCCGATTGCCCATTTT
ACTATTGATTTTGCCATTTCAGGATTTGCTTTAATCCAATCCCTTACTATTTCGAGTCCA
TGACTGATTGACTCCATCAGTTCCACAATAGGTTCTTTCATTTCAAAACCAATATCGGCA
CTAGTATTAAACAAGTCATTTTTGAAAATTTGCCATTTTGACGACAATGTCGTCATCCTT
GTTTCAAATTCTCTCGACATGCTTCCAAGTGCTTCATCACTATTCGCTAGGGCAATTTGT
CGCTTCCATTCTTCTGTGTTGGATACAAGCAAAGCAAGCGTTTTAGAATGTTCGGTCCCG
ACAAGATCAGCAATGACACCAAGTCGTTTATGTTCGGGTATCTTTTGGATAGCACCAACA
ATGTTAAGTATCGTTTTCTGTGCATCTTTTGCCATTCCAAGTTCAACAGAACTTGCACTC
ATGCCAATACTAGATAAAGCATTTGTTACAGGTTTCTTTTTGCTTGCAGATGATAATCTC
GTAAAAATAGCATTAACTGCAGTTGCCGATTGCTCTTCAGTTGCTCCAGCAGTTTGTAAT
GTAGAGCCGAGTGCAGCCATATTTTTTTCGCTAATTTTAGCAATGCCTGCGATCCCCGAA
ACTCTGTTCATAAAACCAATAATATCCGTGCCTTTTGATATAGCGTTATCATCCAAATAG
TTAATAACATCCGCTAAATCTCTTCCTGCATTTGCTGATAATCGGAAGTTTTTAGCTACT
TTTCCGAATTGTTCAACTAATTCATCAGGATTTGTGGCATCAAATGCAGTTGCCATTTGC
GTATTTAAACGGACAAAATCTTCCAGCAACTCTTTTGGCGTGTCCATTCTTGCTGCAGCA
GTAATCATTTCTGCAATTTGAGTGGTCGTCAAAGGCAATTCTTTTGATAATGCTTGGATT
TTCTCTTTCCAAATATCATATTCTGGGGTGAATTTACCGTTTGCATCTTTTAGCCCTTGT
ACTTGGCGTGCAACACCTGCCATTGCGTCTTCAAATTCCATGAAAAATGCGACAGGTTTT
GTTAACTGCGTGCCGATAATATAGCTTTGTAACATCGCACGCTGACCAACCTCCCCCATT
TGAACACTTTGTTCTTTAAGAGCTTGTACATTTTGACGATAAATAGAATGTTCTTTAGCT
CGCTTATTGAGAGCTATCAACTTGCTTTCTTGGTCAGTAATTTGCTGATTAGCCAGCTTC
ATTTTATGGCTAAGCTCTTGCTGTGCTTGTGATAAACGTCTGGTATTAATACCACTACGT
TCTAAATCTGCACGGGTTTCACGCAATTTTTGATTCTGTTTAGTTTGTTCAATTTCGAGT
TTTTTTACCGCATTACGTGCTTTTTCAAAGGCTTTTTGCATTTTTTGTGTTGGTTGTGCG
GTGGCATTTAGCTGTCGTGCTAATGCTTGTGCTTTATTTTTCGCTTCTTGAATTTCCTTA
TTACTTTCGAAAACGGCCTTTTTTGTCTGTCTAAATTGATCAATCAGCTTTTGCTGTTGT
TCTAAAGACTTTAAATTTGCCTTGGTTTTCAATAATGCTTCAGACATTTTGTTTGCCTGA
GTTGCAACAGATTTCAATGGAGTCGAAATTTTATCGACGGCTGAAAGTAATACTTGAAGT
TTTAATGAATTGCTCATATATTTAACCTAGATAATAACTTTAATGGGGGTAAATATGGAC
TTATTAGCTTATTTTATTATCGGCTCTTTTATCCTAGCCATTTTGGCTCACGCATTTATG
GGTTTTGCGTTTTTTATCGCCTTGATAGTTGCTGCAATTAATTTCATTTTTTATCCATTT
ATTATTCTTGTTTCGTTGTTTATTCCAAAAGCAAGAACAGAATTGAAAAAAACTTCTGAA
CAATATTCAAATACTGTTGAACAAGAAATCGCAGCAATTAAAAGAATTAGTAATAATGTA
AAAATATAATTTCTAAGGCGGTCTAACCGCCTTTTTACTTCCCAGCCAACGCCTTAATCA
CAAAATTTTCAATCATTTCAATATCTTCATCGGTAAAGCCTAACAACTCACGCTGATCGT
ATTTCACCTTCCAATTTGCACTTCTCACCACTCGCCCTTCCAATCCGTATTGGTGAATTT
GTGCAATATGTGCGTCACTGCCACTGTAACCCAACTCGATATTATCCCCAGCGGTTCTTA
ACTTCATAAATCGGGCCGACTTCAATTTTAAGAACATCGCATTTTGTTTAATCTTTCCCT
TGCGTTTTTTACGTTGTACTTTGCGTGGAGTGTACGCCGTGCCGTCAGGATTTTGCTGTG
CGGTAATGCGTCTGCGTTGGCTACGAGCCAATTCACGCCCGATTTGTTGATATAGCAACC
GTCGCCGTGGTTTGCTGATATTTTTGAGCAACGCATTAAACGCTGATTTAACCTTGATAA
TGTCGTCTGTCGCCATTATTCCACCGCTCCCATTTGCTCATACACCTTTTCCCCTTTCAC
AAAAATTGTCAGACGTTCCATTGCTTGCCATTCGGTCGGTTGTGGCTCTTCGGCGTGGTG
AACTTGGTAATGATCGCCTTCTTGTTTGACAATAACACGTTCGGTCAGCGGTATTTTGAT
GTAAATGTCGTGGGTGGCGTTGTTGTTTGGGTCAGCTTCAAAGGTGATGCTGTCCTGTTT
GTTCGGATTGGTCATTAGCTCCGGTTGTTGCAAGCGGACAAATTCCATCACAGGCACAAA
CAGCAAATCGGGGTGTTCTGGGAAATCTTCCACCACAATTTCTAAGTCATAATGATATTG
GTAACTGAGCGATGTCGCCCCTGTCGTCCAAATTTTGCCGTTGGCATAGTAAATCTGTAA
CTGTTCGGGATTTTTCGCAAAATAAGGAATGGTTTTGGTGAGCAGGTCACGCAGTTTGTC
AGGTTTAATCATTTGCGATAGCCTTTTTGTTTGTATTCGTAAATTTGTTGGCACTCAATG
CAACGGGTGCAACCTTGCACGTTTTGGCGACGAACTTCGGGGATTGGTTCATCACAATCT
TCGCAATGGGTCAGGCTGTAAGCGGTCGGTTTGTTGCGAAGTTTTGCAAGGGCGAACTCT
CTTTCTTTTTCGGCAAGCTCATTGGCTCGGTCAATTTGGTCTTTCATCGCTTTTTCTCGT
TGAGTTAAATAGCGATATTGTGAGCAACTGGCAAAGGTGGGGCGAATGGTTGTGGGTGTG
GATTTGGTGGTAACAAAAAGCCCCGATGGGTCGGGGCGATGATTATTTCTGATTACCTAG
CTGAATAAAATCATCAATCCGTTTTCGAATAGCTTTCATTCTTTGTTGAATATATTTCTC
TTCTTTGGTTCCAAATAAAGTGTCGTGATCTACCATAAAACGAACCGATACAGCTGTTTC
TTCTGGGTTATCTTCATATTCAAAAGTAAGGACAACAAGTGGATCGTTTTCAGTATAACT
TAGGCGAGCGTGGTATAAACCGATATAATAGGGCGAAGCACCATAAGATAAGCTACTATC
TTTTGCCCGACCAAATAGGCGATCTTGGTTTTCAATGTAAATTTCAACAAATTGCTGTTG
TTGCCATAAGGCGATTAATTCTGCCAAATTTGCCGAATGGGTTTCAATATCCTGTTCACT
AAAACCTAAAGCAAGGCTAATTTCAGTAAACAGGCGATGGATTTCAACAAATTTAATATG
TTTGCGTTCTAACATTTTGATTTGATTGTTTTAATTGTTGTTGTAGTACCAACATAGCAT
TTTTTTGAATTTCTTCTTTGGTTTTACCGACAATTCGTGTGCCACCAACTTGTTTTGTGC
GTTCAACAATTTCACGAATATAAGGTGCATTTTTATTCATATTGTCCCTCCATTACATAG
AAAACGTACAATATATTCTGCATTGTCGGCTTTTTATTTTCAGCTGTCAACAAAAAGCCC
CGACTATTCGGGGCAATCATTACTCTTGAATGCGCTTATTGTAACTTTCCACACACGCTT
CCCAGCCTTGAATTTCCACCTGACAAAGCTCAATGGTCGTTAAACTTTGGTCGAGGGATT
TTGCAAGATCAGCGTTGGTCTTTATCTCGAACTTGGGGCTGTGACACTGCTTTATTTGGG
GGCAAAGTAGCGGAATTGGCTTTACTGTTCGATACTGTACCGCTTCTTTGGTTGAGCAAC
CGACTAACGCCAGTAGGCACAGGCTGATAGCTCCAAGATTGATTGTTTTCCAATTCAAGT
AAAATTTCATTGGTGCGTTTCTCCGCTTGGGTGAGCTTAGTTAAAATTTGTTGATGTAAT
TTATCCACCTGCTTTTGATACTGCAGAATATGTTGGTTTGCCTGTTCTAGCTGGTTGGCT
AGGCTTTGGTTATCCGCTCGCACTAAAGCAATTTCTTCTTGTTTGGATTGGTTGTCCGCC
TGCAGTGTTTTGCGTTCATAACAGAGAAAGGCATTAATGCAGACACCAATCAGCAAGGCG
ATAATCATCGCTTTGCCAAAACTTTTCTCAATCATACCGCTTATAATGCTAAACATAATG
CTTTTTCCTTTTCACGTCGGATTTCTAAGCCACGCAGTTTTTTGCCATTGGCATAAACCC
AACGACTAAACTGTTCACACATTGCAGGGCTGTAACCTTGATTGGCGAGTTTGAACAAGG
TCGAATGTCGCATTGTTCCACAACCTGCATTGAAGGTAATAGATGTCAAAGCATCAAACG
CCCCTTGTGGCATTTTTTTGCCGTTGGCGTAGCGGTTTACGCACCGTTCCGCTTCGGCTA
AATCTTTTGCCCAGCGGTCAGCAATTTCTTTGTCGCTGTAAATTTTGCGTTCAATCTTAC
CGCTTGTGGCTTCGGTCGAGCCAATGCCGACGGTGAGTATATTCGCAGGGCAAACATAAG
GATCTCGTCTGCACCCTTCAGCATTGCCGATAATCGCTAAGCCTTTTTGACTGGTGCGGA
TTTCAGGGTGATTAAGTTGTACTAAGCCGATAATCGCCCCAATACCGCAGACCATCGCTC
CGCCGAATTTAAGATTTTTGTTCATCGTCTAAAATGTCCTTTAAGTTGATTTTGTAACGC
TCAAGGGCTTTTTCTTTCAGTTTGATTTCTCGGTCTTTGTAGTACCAATTCATCAATAGG
GTAAACAAGCCGAATAAAATCCCCATAATCACGCCCCAATCGGGAAGGTTTAGGCTGGTT
AAAACGGTCACGAATGCCCCCAATAGTGACGTGTTGTCATTTCTATCCATTTTGATTAAT
CCCATAGGCTCACCGTTTGCTTGGTAATCGTGGTTGTGATGGTGATGTCTGGCATTTCGA
CCCGTTGCCCCATTTCCAAAATTGCCACATTTGCCAGTTGCGGATTGTATTCCAATGCAA
TTTCCACCAAGCCAGCCGTTCTGCTGTAATGCCTGAAAATCAGTTGGTCGAGTGTGTCGT
GTTGGGTTGCGGTTAAAATCATTAGATAAGCTCCGATGTCCAACGTTTACGTTTGAGCAT
ATCCCGAATAGCAAATCGTGCATCACGGCGTAGGTCATCTACGGAATTTTCAAACTGCTT
CGCTTTTTCTGCACCTTCTTTGGTGCTGTCAAAACTGCGGTAGCGTTCATAGAGATTTGC
CATTGCAAAACAGAATACGGCTCGCTTGTAACGATTAATCATCAGGTTTTCGCCGTTGAT
ATGATCTGACGGTATGTCGTCAAAGGTGGCGTATTCCATTTGTAACGTGTGTAATTCCGC
ATTGACGGTTGCCATTGCTTCAATCACGGCAAACGTTAGGCGTTCATCTGTAACTGTGCC
GTCGGCTCGCATTGCGTGGCGAACGTCGATAAGCTCAATATCGGGGAAAAAGCCGTTATT
GCTAATGGTACTTTGCGTGGGTGAAGATACCTGATTTTTATCCACGACTACTTTAGGTAT
ATTGATGACGTGGCTCATTTGCAATCTATCTCCATAATCTGACCGCTTGCCAATAAAAAA
AACGGGGTGGGGGCTAATCAAGGCAATCAATATCGCTTTTTCGCCCGCCCCGTCGGCTGC
GTGGTTTGCTCGGTTTAGTCGGTGTCGGCTTGGTTTAACTGCTTCCGCAATTTTTTAATA
CTGCCTTGCACACCGATATTTAAATTCAGTTCTAATGCCCGTTCTAAGTAGCTGAGTGCC
TTTTCAGGCTGTGTCGTTTCAAGTAGTAAGCCGATTTCACGATAGAGCCTTGCTCGACTT
TCGTCTGGCATATCTTTCTCTTTGGTGAGTTCGTCCACTCGTAACAAGTAGCTTACTTCA
AACGGCTTTTGCACCTTCAGGGCTTTTTTCGCTGCGTCAGCAAACTCTTCAGCCAGCATT
GAACAAAGCGAACGACTAAAGCCGTCAGGCAATGTCAGGTCTTGATGAATAGCGTAATCG
GCAATTTGTAAAGCAAGGTGATACTCGCCACAGTCCACCGACCATACTTGCCACGTCATC
AGTACATTGTCCTGTTTGCCGTTGCCAGCACTCAATGCCCCTTCAATCCACGGCAAATAG
TGGTGAAGAATGCTTTTCTTATAACTGGCTCGCTGTTCCATTGAGGCAATGGCTTTCAGG
TCTTTTTTATGACGTGCCAGTAAGTAGAGCATTTTTTCGTATTCGTCGAGGTTTTCTAGC
AACACTTGCTCATTAGAGTGAGCAAGTGCGGCGGAAGCCTTACGAAGATGAATTTGCGCA
GGGGAAAGTCGTTCCATTACTTACCTATTTCACATCTTCCAGTACGATATTTTCAATCAA
TGCTGCACATTCGTAATCTTCGATTTTGTAATCGATATTTTGTGAAAGGTAATCTTCAAT
GCGATCACGTTTCGGATTGTTTTGGATAAAGCGACGTGTTGTACCTTCTTGCATATAGAT
TGAAAGGTTATCTAAGCGAGTAATTAACATCGCATTTTTCGGGAAGAATGGCACACGAAT
AGCTTTTAAGCCACCAATCTGTTTTTGCGATACGATCACTTGGCTTGCCAGTTGGTCTGT
CGGTTTTAAGTCTTGGTTAATCATAGTGAAGTATTTATCGTGCAACACTTCACGACCGCA
GATAACCACTAAATCCGTGTCTTCGGCGTAAACTTCGTGAATAAGATTATTGACGGCATC
GGTCACTAGCGCGTCAAGGTTTTCATAACCTTTACCAGCATTCTCACCTGTGCCTTGGCC
TTTACCGACTTTGATTTTATTCTCGGTATCTGCACCGCTCATTACTTTTGTGCCGCCCGT
ATCTTCACGGAGCTGTTGCAACCAACCTTTTTTCACATCTTGTAATAAGGTGTTTGAACT
TGGATTTGATGTTGCTGCACGGCTTGTACCGTTCCAGCCCATCATAATTAAGTTAAGTGC
AATGGTTTTTTGCGTTTGGCTGGCAACTTTTTCTTGGAAGTCAGGGTGTTTTGCCCATTC
GTCTAAACGAGCCCAACGAATATGACTGTCGAAATTGACTTGTTCACAATTGTAGGTACG
TTTATCCAAATTGAGTAAATCTTTGGTTTGACGATCTTGTGCGTTGGTGTCGGTGGTGCT
TGCAATAGTTTGTGCCACACCTAAACCGATCATTTCGCCTTTCATATTGGTCACGGTTGG
CGTGTTAATCCATTGTAGGAATTGCGAATTTTGAAGTACCTTCTCTTTTAATTTTTGCTC
AGGTGCTGCCTGTACGGAAAAACCTTCTTTGACATCATCGGCTGTTACACCGTTAAGATG
TGCAATACGGGCAACATAAGCGTTATACAGCTGTTTGGTTTCATTCTTCATAAATATTGG
CTCTCAATAGGTTCGTTAAAGGTTAATTAGCAATCGGTTTCAATGACTGCCGAGCCACCC
GTAATTTCAGGGCGTGGCGTGTAGCCGTGTGCCGGCTCACTGCCGATAACATCAACACGG
CTTTGTAACGCAGTGAGGGCGGCGGATAATGTGGCAATTTTCTGCTCGCTTTCGGCCGCT
TGTGTTTGCAATGTTGCATATTTTCCCGATAACTCGGCTAAATGGTTGGATAACAATTCC
ACCGCTTGGGCTTGGTCGTGAAAGCGTTCATCGTCTTTTTTGCTTTTGCCGGTGAGTAAG
GTTTTAACCTTATCAAACAGTGACGGCTCGACTTTCTTTTCATTGACTTCTTCAAATTCA
AGTACAGTTTCGACTGCTGCAGTAAATAGATTTTCAGGCTTAATTTTGCGTGCGTTAAAT
GGGTTTTGGCTTGCACCTGCTGCAAACTTCAACATTTCTGTACCTAAACTTGCAGGATTG
TCCGTTACCGCTAAACCAACCAAATAGGCTTCGCCCGTATCAGCAAAATTTGGATCTACT
TCAATAGATGTATAAACTTTTTGCCCTTTTTTATTGAGTTCAATCAATTCAGGAGTAGGA
GCAATCTCAGCAAGTAATTGTAATTTGCCATCTTCACGTTCTTCAGCTTTCACAGCAAGC
ACGTCGCCATAACATTGTGAATGTGGTTCATCTTTCCAGTACAGACGAAAATGAAGATGT
TCCAAATTTACTCTCGCCCCGTAGGTGTTTTTGGGGTCGTAGTTCTTCGCCATCTGCTCA
ATCCAAGTACGATTAATAACTCGTCCATCTGTGGTTGCTCCTTCCGTTGCGACCACAAAC
CATTTTGATTTTGTTCCCATAAAATTACCCTTTGCGATTAATGTTCAAAATTGCCGATAT
GGTGATTGGATTTTCAAACAGGTGCAAAGCGTTGCGGTTGTTAAGCAGGATTTAACAAAG
GGGACTGTTCTACAAACGCCGTCCGTTTCATAACAATAGCCATATTTTCAACGATGACGC
AAAACAATGACGGATATTGCAACAAACCAAGCGGAACAGACCGCTTTAATTAATATGAAT
ACCCACCGTGAAGCACAATTAAAGTATTGGGCTGGCTATTCACTCACGGAAATTGCCAAA
ATGCTTAACATTCCCGTGTCCACTATCGCCAGCTGGAAAAAACGGAAAAAATGGGACGAA
GCACCTTTGTTTGAACGTGTGAGCGGTAATATTGAGAGCCGTTATATGTTGCTGTTACAA
AAGGACGTGAAAACAGGGTACGATTTTAAAGAATTGGATTTTTTAATGCGTCAAATGAAA
GATGCCGCACGCATTCAGAAATATAACAACGGCGGTAATGAAGCCGATCTCAATCCCAAA
ATTCAAAATCGTAATCGGGGTGAACGTAAACCTGCTGAGAAAAATCCGATTAGCCCTGAG
CAAGAAGAGCTGTTGATTAATGGCTTTATGCAAGGAATGTTCCAATATCAGCGGAATTGG
TATCAAGCAGGTGAAAAGCACCGTATTCGTAACATTCTCAAAAGTCGTCAGATTGGTGCG
ACTTATTATTTCGCTCACGAAGCCTTTATTGATGCGTTAAAAACAGGGCGAAATCAGATT
TTCTTGTCGGCAAGTAAGAAGCAGGCGTTAATGTTCCGCTCTTACATTACCCAGTATGCA
CGCAAAACCGCCGATGTGGAGCTGAAAGGCGAAACGATTTTATTACCGAATGAGGCTGAG
TTGATTTTCTTAGGTACCAATTCGGCAACGGCTCAGTCTTATCACGGCAATTTGTACTTT
GATGAAATCTTTTGGGTGGCGAAATTTGACGAAATGCGTAAAGTCGCTTCCGCAATGGCT
TCACAGAAACAGTATCGGCAAACCTACTTTTCAACCCCAACGACCATTGCCCATTCTGCC
TATGACTTTTGGTCGGGCAAAGCCTTCAACCGTGATCGCCCTGAAAGTGAACGGGTGGAA
ATTGATATTTCTCACGCTAATTTGCGTGCAGGTAAATTGTGCGCCGACCGTCAATGGCGA
CAGATTGTGAACATCTATGATGCCGAATTAGGCGGTTGTAACTTGTTCAATATTGACGAT
TTGAAGTTTGAGAACTCAACGGCAGAATTTGAGCAATTATTTATGTGCCAGTTCGCCGAT
GATAATTCCAGCGTGTTTAAATTTGATGAGTTGCAACATTGTCAGGTGGACTCATACGAA
GAATGGAAAGACTTCAAGCCGTTTTATCAACGTCCTTTTGGTAATCGGGAAGTTTGGATC
GGTTATGACCCAGCATTTACGGGCGACCGTGCTGCCTTGGCAATTATTGCACCACCAAGA
GTAGAAGGCGGTGATTACCGTGTGTTGCATACGGAAACCTTTCACGGCTTAGATTTTGAG
AAACAAGCCGACAAAATTCGCCATTACACCCAATCTTACAATGTGACGAAAATCACCATT
GACCGTACAGGTATGGGCGATGGCGTTTACCAAAATGTGAAAAAATTCTTTCCCCGTGCC
GTTGGGATTACTTACAACGTGGATTTAAAAAATGAGATGGTGCTAAAAACGCTCAATCTT
ATCCAGAAAAAACGGTTGAAATTTGACGGCAAAGAGATCGCTACAAGTTTTATGACGATT
AAGAAACAGACCACCCGAAGCGGTCGGCAGATGACTTATGTGTCTGACCGTTCTGCCGAA
GCCAGTCACGGCGATATTGCGTGGGCGATTAGCTGTTTAGTGAATGAACCTTACGGCAAT
GCACAGGCTTCTAAGCGGACCATTATTCCTTTTAATAACTAGGTGATTTATGAAAATTGA
ACAATTTACTTTTGGCGACCCAACGCCAGTGTTAGACAATGCCGATATTCTGAATTATTT
CGAATCGGTGTTGATGTATGAGAAATATTACAATCCGCCTGTCGATTTTTCAGGATTGGC
ACGGGCAGTAAAATCATCTGCACATCATCAGAGTGCGTTAGCAGTGAAGAAAAATATTCT
GATGAGCACCTGTCAAACATCGCCGTTGTTGCCACGTTATGAGTTGGAAAAAGTGGTGCA
GGACTATCTGATTTTCGGTAATGCTTACCTTGAAAAACGAATGGGCAAGGAAAAGCAAAT
TTTAGGGCTAAACGCACCGCTTGCGAAATATGTCCGCCGTGGTCGAGAGCAAGGTAAGTT
CTTTTTGCTGGCTAATGGCTATCAGGAGTACGAATTTCCAAGCGATAGCGTTTTCCATTT
GAAACAGCCTGATGTCAATCAAGAAATCTACGGCGTGCCTGATTATTTGGCTTCACTTCA
ATCTGCTTTTCTCAATGAATCTGCCACGCTTTTTCGCCGTAAGTATTATTTAAATGGGGC
GCACGCAGGAAGCATTATTTATATGACCGACCCGATGGCAAGTGAAACAGACGTTGATGA
TTTAAAAGAGCAACTCCAACAAGCTAAAGGCAAGGGCAATTTCAAAAACCTGTTTTTGTA
TGCACCTGATGGCAAAGAGAATGGGATTAAAGTGATTCCGCTGTCAGATGTGGTCGCAAA
AGATGAGTTTCTGAACATTAAAAACACCAGCAGAGATGATATTCTTGCAGCCCATCGAGT
GCCACCGCAACTGATGGGGATTATCCCGAATAATACAGGTGGCTTTGGGGACATTGAAAA
AGCTGGCAAAGTGTTCTTCATTAATGAGATCTTACCACTGCAACAACGACTTGCCGAGAT
TAACCAATGGCTAGGCAAAGAAGTGATTACCTTCAAGCCTTACATACTTCTCGAACAATA
ACCTACCGCCCCGAATTGTCGGGGCTTTTTATTGCTTACAACCACGCCTGCCTATCACTT
ACGCCTGAAATATCAAGCCTTCGTTTGCCTGATGATAAATAATTCCGCCCCACGTTAATT
ATACTAAACCGATCTGCTAACCAAAGTGAAAAAATAAAAAATCGCCCATTTTTTCACCCT
TTCCCACCCCAAAAATTGCAGTCAAACCCTCGCCACGCCCGCACACTAAATGTGTCGATT
TTTACGCAAGTGCAAAATCTCGATCTTCCCAAGCCACACAAAAGGCGAACTAGATCTTTA
ATTCAGATCTTTTTTACTCATTTTTATACAAATTTTCGCAATTTTGCAGTATATTTATGA
TCGGGCTTGATTATGGTAGTAAGGTTGGAGTATTAACACTATAATTGATACTTATCCTGT
TGATAAGTAAAGGCAATGAACAGATCCAACATATCGGTACACGCCTCCATATCTAAATTT
ATAATTACTTATAACGTATTGACTTTTAAGCAATAAATTATTTCGCTAAATGTATGGCGT
ATGCATCTATATCCTAGATAAAAGATCACCCTAGAGGAGTGATAATGCTCATTAATCTAC
AACTTGAACAAATTCTTGATGAAAAACTCAATAGTAAAGCCATTGCAGATTATGCTCCAA
ATGGCTTACAGGTCGAAGGTCGCCGTAAAATTCGCAAAATTATCACAGGTGTCACCGCTA
GTTTACCCTTAATTGAACAGGCTATTGCGAAAAAAGCCGATGCAATCCTTGTTCATCACG
GCTATTTTTGGAAAAGCGAAAACCCTTGTATTCGTGGTATGAAAGGAAAGCGGATCAAAC
AACTGCTAGTCAACGACATCAATCTGTTTGGCTATCATCTTCCCCTTGATATGCACGCGG
AATTAGGCAACAACGCTCAACTTGCAAAACATATTGGGGTAAAAAACTTACAAGGTTTGG
AAGATAAAGCTCTCTCTATTCCCGTCTATGGTGAATTAGATGAAGCGATTTCAGCACAAG
AGTTAGCGAACAGACTAGAAAAAGCTCTTAAGCGTAAACCGATTTTATGTGACGAATTTA
TTGCAGATTTTCCACAAAAATTAATTAAGACCGTGGCTATCTGTACCGGTGGAGGACAAG
GTTATATTGATTTAGCCGCAAATAAACAGATTGATGCCTTTATTAGCGGTGAGATTTCAG
AGCAAACGACCCATTCGGCACGAGAACAAGGCATTTACTATTTTGCTTGCGGACACCACG
CAACCGAAAGAGATGGCGTGAAAGCCTTAGGTGAATGGCTGGCAAAAGAGTATGGATTAG
AGGTCGAATTTATTGATATTGATAATCCCGCCTGATAAGCCCCATAAAGTTACTTTCTCT
TGAAACCCAAAAGCACTTTTGATAGGGGTCTGAACAAATAAAGTTGTTTTCATTGGGGGC
ATAGCAACTATTTTGTCTATTATGCCTATATATTTAGCCCTTTATGTTATCTGTCTTCCC
CTCAACAAATTCCGTATCCACGTTCGATTTGTACTTAACCCTTGCAAAATATCTTGGCTA
AGGGGAAGCGGTTCACCGCAAATTTGGCTGGCTAACAACTCGCCCAATAAAAAGGCGGTG
GTTAAACCTCGTGAGCCAAGCCCTGCCACTAAATAGAGATTTGGATAGCAGTTGGCAGTT
TCAATCGGCTCTCGACGGCGAAGTTGATTATACAAGTTAGCATATTGCCTTTTTTGTGCT
TCAAAATCTGGTACAGCCCCCACCATCGGCACACGATCTCGAAATGCCGCCCGAATGCCG
ACTTTGGCAAGATTTCCTGAAAAATCAATCTGTTGCGTCCATTCACAAGCGGTCAAATTC
TGCTGAAGTTTTGCAATATTTTGCTCGTGTTCAACTAAACTGAACTGCTCATCGGCATTA
TCTCTTAAATGGCTTGCCCCGATACAATGGGTTTGTTGAGCTGAGATCGGCGTTAAATAG
CCATCATAACAAACCACGCATTTTAACTTCGACAAGGCTTCTGTCGTTGGGATTTGGCTG
ACCTGCCCACGCACAGGATAAAGGGGAATGCCTTGACTTTGAGTAAAGTCAGTTAATAAA
TGCCCGTTTGCCAACACTAAGGTTTGATGGGCGAAGGTTCGCCCTTGATGTTGCCATTGC
CATTTTCCTGCAAACCACTCAGGGTTTTCCACCTGATGGTTTAACACCACTTTCAAACCT
CGTTGTTGCAATAAGGTAAAAGCATTTTGTACAAACTGCACAGGTGAAAGCCAACCGCCC
TGAGCAATAAAAGCACCACCATTTTGTACCGTTAAGCCTATTTTTTCACTCAAATCTTGA
GCTGAACAGAGTTGATAAAGTTCACTATCCCAACCTTGCTCCGCCATTTTTTGTAGTTTG
TGTGCGGTTTTATCGTTATAAGCATATAACGCCACCCCTGAAAAATTGTGTTCAAATGTG
ACCACTTGAGCCAACTGCTTAAAACGTTGCAACGCATAATCAAAGCTATGCACATAAAAA
CGCACATTTCGCTCATCATCGTCGCTTAACTGTGGGTAAATCGCCCCCTGTAAATTGCCT
GACGCATTTTTTGCTAACTGTTCATCTTTACAATAAAGTGTGACCTGTTTGCCACGTTCT
AGCAAAGACAAGGCAACGGCAAGGCTTGCAATACCACCACCGACAATCGCCACATCATCA
CTCTCTGTTTGGTTAGATTGATAAAAATAAGGAAAGCGAATGCTGTTTTCTGTTTGATTG
TCAGGCTTCTCGCCCCACAGCATTTCTCGTTTTTTGCCAAAGCCTTTGCGTTTTTTCACT
TCAAAACCGACCGCTTGTAAACCACGACGGACATTGCTTGATGCGGTAAAAGTTGCAAAA
GATCCGCCCGCTTGTGTTAAGCGAAACATTTGCTGATACAGGGTTTCGTTCCACATTTCA
GGATTTTTGTCTGGCGAAAAACCATCTAAAAACCAGCAATCAATCAGATTGTTATAATAG
TCTCCCAGTTGTGGCAAATTCTCTAATAGGTCACCAAACCAAATATCAAGGTAAATCTGT
TCAAAATGGTAACGCTGACAACCGCTCTGTCTAGGCTGCCAACAAGAGGTTAATTGTGCC
GAAAAGTTTGCAAATTGCGGATAATGTTGGTGAATTTGCTGTAATTGTTCGGTTTTTATC
GGAAATTTTTCAAAAGAGATAAAATAGAGCCGTTTAAGTGGCGAAGTCGGATATTCCGCT
AAAAATGCCTTAAACTTTTCTGCCACTGCAAAAAAATTCAGTCCTGTTCCAAAGCCCGTT
TCAGCAATCACAAAGAAAGATCGGGGGTGTCGTTGCCATTTTTCCCACAGTTGATTACCC
TCTTGAAAGACATAATGGCTCTCCGCCAGCCCATCTTGTGTAGAAAAATAAATATCATCA
AACTGTGCTGAAACAGGGGTATTGGATTGATTAAAATTTAAAGAAGCAAAGGTAATTTTT
GACATAGCTTATCTCATAAATAAAAATGGTGAGCTAGTTACCCAACTCACCACTTCATTA
AACTGCAACATTAGAAAATGTTGATTGCAAACATCACAATTATGCCTAATGCACCAACAA
CTGTTAATAATGCATAACCTAGTGTACCCATTTTTATACTCCTGTAGAAATAAATAACTT
AGACATTCTAAGGTGATTTTTGAAAAAAGCAATAAATATACTATTGTTCCTATGTTTCTT
AAGAGATTTTCATAAATGGCCCTCTCCCTTTTTTTCTTCTAAGAGCTAGAGAATTATTTC
TATGTTTAGAAAGCATAAATATTCAAAAAAATATTTGTCATTATTACTTAAACAACGTAT
TATAGCCATCTAGACGGAAAAACTTCTAAAACAAATTTCTTACGAGCGGTAAGCATTGTC
GTATTCTTTTGCAATATCTTACTGCTTGTTGAATTTCTTAGGGTGCGTTAATGCACCAAA
TAACAATCATGGTGCGTTAGTTGCGTACCCTACAAGGAATAATTATGGCTATCAATCTAT
TTACATCAGAATCGGTATCTGAAGGTCACCCAGATAAAATCGCAGACCAAATTTCAGATG
CCGTATTAGACGAAATTCTCAAACAAGATCCAAAAGCACGTGTAGCGTGTGAAACCTATG
TAAAAACAGGTATGGCGCTTGTGGGCGGTGAAATCACCACTTCTGCTTGGGTGGATATTG
AAAACTTAACTCGCCAAGTGATTTGCGACATTGGTTATACCCATTCAGATATGGGCTTTG
ATGCGCACTCTTGTGCTGTATTAAATGCTATCGGTAAACAATCGCCAGACATCAATCAAG
GTGTGGATCGTGCTAACCCGTTAGAGCAAGGTGCAGGCGACCAAGGGATTATGTTCGGTT
ATGCGACAAATGAAACGGAAGTATTAATGCCGGCACCAATCACTTACGCTCACCGCTTAA
TGGAACAACAAGCGAAAGTGCGTAAATCAGGCAAATTAGACTGGTTGCGCCCAGATGCGA
AAAGCCAATTAACCTTTATTTACGAAGATAACAAAATTAAGGGTATTGATGCCGTGGTGC
TTTCAACCCAACACGCAGAACACGTTGATCAGAAAACGGTGTTTGAAGGTGTGATGGAAG
AGATCATTAAGCCAGTATTACCAAGTGAATGGTTAAGCCAAAATACTAAATACTTTATCA
ACCCAACTGGTCGTTTCGTGATCGGTGGCCCAATGGGTGACTGTGGTTTAACAGGACGTA
AAATCATCGTTGATACCTACGGCGGTGCAGCTCGTCACGGTGGCGGTGCATTCTCAGGTA
AAGATCCGTCAAAAGTGGACCGCTCAGCAGCCTATGCAGCTCGTTATGTAGCGAAAAACA
TTGTGGCAGCAGGCTTGGCAGATCGTTGTGAAATTCAGCTTTCTTATGCTATCGGTATCG
CAGAGCCGACATCAATTATGGTGGAAACCTTTGGCACAGGCAAAGTGAGCAATGAAGTGT
TAGTACGTTTAGTGCGTGAACATTTTGACTTACGCCCATACGGCTTAATCAAAATGTTAG
ATTTAATCCGTCCGATTTATCGTGAAACCGCCGCTTACGGACACTTTGGTCGTGAGCATT
TCCCTTGGGAAAAAACGGATAAAGCAGATGCATTGAAGAGTGCACTAAGATAATGAAAAT
ATTGAAGTAGATTATACTGGGATTAGTCTACTTCAATCACTTTTTAAGTATTTGGTTTTA
TGCTATTGACTTAATACTGTATCATTTCTCTTTTTGCCATTACTGTAGCTAGTTTTAGTT
ATTTTGTAGTACGGCAATATAATTACAATTTATATCCTTATTGATCCAAAAATTCTTTGT
TAAAGGATTGAAATGGTATCCGACGATTTCTTTACATTCAAAATCTTCTTGAGAGCACCA
TCTTAGCAACTCCGAGGGTTTAATAAATTTTTCGAAATTGTGAGTGCCTTTAGGAAGCAT
TTTGAGAACATATTCCGCGCCTATAATAATCAACATGTATGCTTTCGCTGTTCTATTAAT
GGTTGAAATAAAGAGTAAACCATCTTCCTTTAATAAATTCTTACAACTCTGAATAATAGA
ATGAGGATTGGGTACATGTTCAAGCACCTCCATACAGGTAATAATATCAAATTTTTCAGT
ATCCGTTATACAATGTTGTTTTAGAAAGTCTTCTACAGTAATTTGCTGATAGCAAATATT
TAAGTGATTAGATTCTGCATGTTGTCTAGCAACTAGTAGAGCATCTGCTGCCATATCAAT
GCCAGTGACAATAGCTCCTAAGCCAGCCATTGATTCGCTTAGAATTCCTCCCCCACATCC
GATATCAAGTACTTTTTTTCCAAATAGCCCATTTGTTTTGTCATTGATATAGGCAAGCCT
TAGTGGATTAAGTAGATGAATAGGCTTAAAGTCTCCTTGAGGATCCCACCAAGTTTTTGC
CATTTTTTCAAATTTCTCCACTTCTTGTTGATCAATATTATTCATAAATTACTCACGATT
ATTTTAAAGTAGAAAATAATTAGATTGAGAGAGGAATAGAGGACATTGTGATTTATTCAA
TACTTACAGAAGTAATGATTATATCATGTTTAGGGACATCAGTATGCCATCCATAATTAT
GTGTAGAGATAACTTTTATTTTATCTACAATATCCATACCATCTACAACTTCTCCAAAAA
CAGCATACCCCCATTCTTGAACTACAGTTTTGCCAAATAGTTCTTTTGTTCGGTAGTCTA
AGAAAGCATTATCTACAACATTAATGAAAAATTGTGAGGTGGCTGAATGAGGATCTGCTG
TACGAGCCATCGCAATACTACCCCGTTTATTACTTAAACCGTTACTTGCTTCATTTTTAA
TTGGTTCTCTGGTTGGTTTTTCTATCATTCCTACTTCCATGCCTCCACCTTGAATCATGA
AATTATCAATAACACGGTGGAAAATAGTATTATTGTAAAAACCTTCTTTACAATAAGACT
CAAAATTTGCAGAAGTAATAGGTGCTTTCTCAAAATTTAGCATAATTTTGATATCACCAA
GATTAGTATGTAATATAACCATTTTTATTCCTTAAATATGAAATGTAAGTAGAAGTGCAG
TATATTATTATAAGTTTTGACGAAATTACAAAAACTTTCTTAATGGCTAACGAAATTACG
TATGTTCGATGATATTTTTTACCCAATCCAACCCCGAATAAAAATCCTCAGAGAGATAAG
GTTTGAGTTTTTGCAAGTTTTCAATGATAACGGTTTTATCAGGGTGGCAAAGGTTAATAT
GCCCCAATTTTCTGCCTGCTCGAACTTCTTTTCCATACCAATGCAGTTGGCTAAATGGAA
TATCTAACCATTCATTATGATGTTCGATCCCAATAAGGTTCACCATTACACTTGGTGCAA
TCGGTTTAAGCTCTGGGGTTGGTAAATCAAGTAATGCACGCAAATGCAATTCAAATTGAC
TGATTGAACAGCCTAACTGCGTCCAATGTCCACTATTGTGTACGCGTGGGGCGAGTTCAT
TTATCAGCAGTTTTTCGCCTACTACAAAACATTCCATTGCCATTACGCCAACATAATTGA
GTTCGTGCATAATCGCAGAAAGCATTTGTTCTGCTTGTTGTTGGAATATTTGCTGATGGG
GTAGTGTGATATCCGTAACACTGTAACGCAAAATACCGTTTTGTTGTAAGTTATGGGTTA
CTGGGTAGAAACGGGTTTCATCATTACGGAACCTTGCACCTACTAAGGAAACTTCGCCGT
CAAAGGGAATAAATTTTTCTGCAATTACGTCACCAAATAATTCAGGGGTAATTTGTTCGA
CATTATCTTTAGTGACAATCCACTGCCCACGCCCGTCATAGCCTCCTGTACGACGTTTTA
CTACCACTTTTTCGCCAATGTTTTCAAAGACTTGCTGCCATTGCTCAGGGGAACTTAATA
ACTGCCAAGGCGATGTAGAGAGATTAAGTTGATCGAGCAGTGATTTTTGGGTAAAACGGT
CGGCAAGTTGTCCGAAAACGGAAAGATTGACAAAGTTTTTATGGTTGCTTAATAAATTTG
TTAAAGGCGTTTCTGCCCAACGCTCAATTTCAGCGCTAATCAAACTGTTTTCTGCGAGAT
CGAATACGGGATCGTCAAAGGCTAATGGCTGGACTTCAATATCCAAAGGCATACCTGCAT
AACGTAACATTCTGCCAAGTTGCCCGTTACCAAGAACATAAATAGGGGGGTAGAGTGTGC
TTTTTTGCATAGTTATCCTTAATAGTAGGGACACACTGCGTGTGTCCCTACGTTTAATTA
TTTAAAAATATTCCGCCAACGGTTTTTCCAACGTTTGATTCAACAAAACCATCAACTTAA
TGCGAGCTTTCTGTCCGCTTAATCCTTGGGTGAAAATGACCCCTTGTTGTTTCAGTTGCT
TACCGCCACCAAGATAATCATACACATCTTGCGTAATACCGTTAAAGGCACGGGACACCA
ATACCACTGGGATATTTGCATTTAATAGGGCGGAAATCCCTGCTAGACAAGATGGCGGTA
GGTTTCCTGCCCCTAAAGCTTCAACCACTACGCCGTCACAACGGCTTTGAGCCAGTTGTT
CTAGTAAGAAGCTATCCATACCGACATAGGCTTTGACCAGTTGAATGTTTGATTTTTCCA
AACGATCAATCGGAAAGCGTTCGTAAGCGGTCAGATGTTGGAAATAAATTGCACGGTTTT
TGGTAACCAAACCACAAGGCCCAAATGTGGGCGTTTGGAAGGTTGCTACGTTAGTGGTAT
GGGTTTTGGTCACAAATTTGGCATTATGAATTTCATCATTCATCACCACCAAAACACCTT
TGTTTTGGCTTTCATTACTTAATGCCACCAAAATAGCACTTTGTAGGTTAATTAAACCGT
CAGAGCCTAATTCATTGCTAGAACGCATTGCCCCTGTAATGGCAACGGGAACATTCACTT
TCAAGGCTAAATCAAGGAAATAAGCTGTTTCTTCTAAGGTGTCTGTGCCGTGTGTAATCA
CGATGCCATCATAACCTTCGGCTAACACTGCCTGTTCGATCCGATCTTTTAGCAACTGCC
AATGTGCCAAGGTAATATGGGGCGAAGGAACGTGTAAAATCGCTTCTTGATAAAGTTGAG
CAGGGTGATTGAGTTTAGCTAATGCCGTTAAAAGTGGGTTTTGAGCTGAAGGTGATACTT
TGCCGTCTTCGCCTTCGCTCATTGAAATAGTTCCACCTGTGTGGAGAATTAATAATTTTT
TACTCATTTAAATTCGTGGGTCTGGATTGTCTAACACAGATTGTGTTTGTTCATTGCGGA
AAGATCGTAATTTTAGTGCAATTTCAGGGTTAAATGCACCTAAAATTTGTGCCGCTAATA
ATCCTGCATTTGCAGCCCCAGCTGGACCAATAGCAAGAGTGCCGACAGGAATGCCTTTTG
GCATTTGAACGATAGAGTAAAGACTATCCACGCCACTGAGCATTGAGCTTTTTACAGGTA
CACCCAAGACAGGAACAATGGTTTTCGCTGCAATCATACCAGGTAGATGAGCCGCCCCAC
CAGCTCCTGCAATAATCACTTTGTAACCTTTTTGTTCTGCGGTTTCGGCAAATTCAAACA
GTTTATCGGGCGTACGATGAGCTGAAACGACTTCAACGTGATAAGGAATGTTAAATTGGT
CGAGAATTTGGGTTGCTTCGGACATAGTTGCCCAATCGCTTTTTGAACCCATTACAATGG
CGATTTCGATGTTGGTTGTCATTTTGTACCTTTGGATTGAGTGTAATACAAGCGGTGAGG
AGTGTATCACAAAAAGCAAACGTTTGCCTAAAGAAATAATCTGTGATGAAGCTAACATTT
TAGGCTTTGAAAAATAGACAAAATAAGTGGTTTTTGCTATCTTGAGGTCAAATTTGTCTA
TAAATTTTCAACAATTTTTGATAAATCAAAAAAAAGTCGTTGAAAATCAAGGCGATAGAC
GCTTTCCTAAAAGTAGCTCTACGAATATCAGTAGGGCTATTTGCCGTGTTTTATTGATCT
AAAACAAAAATAAATAACGGACTTTTGGTTAAAGTTTCAACGGTTGGCAAAATTGTAACA
ATTTTGCAATGTTTTATTCATCAGAGAAAAAAAGGAAAAGACTATGTCAGAAATGTTAGA
ACATGACGTAGATCCATTCGAAACGCAAGAATGGTTAGACTCAGTAAACTCTTTAGTTAA
AGAAGAGGGCACTGAGCGTGCTCAATTTATTATTCAACAAGTAATGCAACATGCTCGCAC
TCAGGGTGTAGGGCTTCCATCAGGCGTAACAACTGATTATGTAAACACCATTCCAGTGTC
TGAACAGCCTGTTTATCCAGGAAATCAAGAAATTGAGCGTCGTATTCGTTCAGCAGTTCG
CTGGAATGCGATTGCAATGGTATTACGTAGCCAGAAGAAAGATTTGGATCTTGGTGGTCA
CATTTCAACTTTCCAATCTGCTGCAACCATGTATGAAGTTTGTTTTAACCATTTCTTCAA
AGCAGCCACAGATAAAGACGGCGGTGACTTAGTTTATTCTCAAGGTCATGCCGCACCAGG
TATCTATGCACGTTCTTTCTTAGAAGGTCGCTTAACCGCAGAGCAATTAGATAATTTCCG
TCAAGAAGCTTTTGCTGATGGTTTATCTTCATACCCACACCCGAAATTAATGCCTGAATA
CTGGCAATTCTCTACCGTATCTATGGGTTTAGGGCCGGTTAATGCGATTTATCAAGCACG
TTTCTTAAAATATTTACAAAATCGTGGTATTAAAGATACATCAGGTCAAACCGTTTATGC
CTTCTTAGGTGACGGTGAGATGGATGAAATCGAGTCTAAAGGTGCATTAACCGTTGCAGG
TCGTGAAAAATTAGATAACTTGATTTTCGTTATTAGCTGTAACCTTCAACGTTTAGACGG
TCCAGTAAATGGTAACGGTAAAATCGTTCAAGAATTAGAAGGTTTATTTACAGGTGCCGG
CTGGGAAGTCATCAAAGTATTATGGGGCAGCAACTGGGATAAATTATTCGCTAAAGATAC
GTCAGGTAAGTTAGCACAATTAATGATGGAAGTGGTTGATGGCGACTACTTAACTTTCAA
ATCTAAAGATGGTGCTTATGTACGTGAACACTTCTTCGGTCGTTATCCTGAGACTGCTGC
ATTAGTTGCAGATATGACAGATGAAGAAATTTGGAAATTACGCCGCGGAGCTCATGATAC
AGAAAAAATGTATGCAGCATTTGAACGTGCAAAACGTTCAAATAAACCAGCTGTTATCTT
AGCTCACCAAGTAAAAGGCTATAAAATCCCTGAAGCAGAAAGTAAAAATACTGCTCACCA
ATCGAAAAAAATGTCATTAGATAGCTTAAAAGGCTTCCGTGACTACTTCCATTTGCCATT
AACGGACGAACAAGTAGAAAACTTAGAATATGTAACTTTCCCAGAAGGTTCAGAAGAGTA
CAACTACTTACACGGTCGTCGTAAAGAATTAAATGGTTATTTACCAGCACGTAAACCGAA
ATTCGATATTGAGTACCAAGTACCTGCATTATCAGAATTCCAAGCATTATTAGATGCACA
ACCACGTGGCATTTCAACCACAATGGCATTCTCTCGTGTATTAAATATCTTATTAAAAGA
TAAAAATATCGGTCAAACTATCGTACCAATCATTGCGGACGAAGCTCGTACCTTTGGTAT
GGAAGGTTTATTCCGTCAAATCGGTATTTATAACCCACATGGTCAAAACTATGTGCCGTC
AGACCGTGATTTAGTCGCTTACTACCGTGAAGCAACAGACGGTCAAGTGTTACAAGAAGG
TATTAATGAGTTAGGTGCAACGGCATCTTGGGTTGCTGCAGCAACTTCATACTCTGTAAA
CAACCAACCGATGATCCCATTCTTCATCTACTACTCAATGTTCGGCTTCCAACGTGTTGG
CGATATGATGTGGTTAGCGGGTGACCAATTAGCACGTGGCTTTATGATCGGTGGTACATC
AGGCCGTACAACTTTAAACGGTGAAGGTTTACAACACGAAGATGGTCATAGCCATATCCA
AGCAGGCGTTATCCCGAACTGTATCACTTACGATCCAGCATTTGCCTTTGAAGTGGCTGT
TATCGTTCAAGACGGTATCAACCGTATGTACGGTGAGAAACAAGAAGATGTGTTCTATTA
CCTCACGACATTAAATGAAATTACCGAACAACCAGCAATGCCTGCAGGTGCGGAAGAAGG
TATCCGTAAAGGTTTATATAAGTTTGAAACAGTAGAAGGTAAAGGCAAAGGTCACGTTCA
ATTGTTAAGTTCAGGTGCAATCATGCGCCATGTACGTGAAGCGGCACAAATCCTTGCTAA
TGAATATGGTGTCACTGCAGATGTTTTCTCAGCACCTTCATTCAACGAATTAGGTCGTGA
CGGTGCGGATGCAGCTCGTTGGAACTTATTACACCCAACAGAAACCCCACGCGTACCTTA
TGTTTCACAAGTGTTAGCGGATTTACCAACAGTCGCTTCAACTGACTATATGAAACTTTA
CGCAGAACAAATCCGTGCGTATGTGCCAAGCAAGCACTACCATGTTTTAGGTACAGACGG
TTTCGGTCGTTCAGACAGCCGTGCAAACTTACGCGAACACTTCGAAGTAGATGCACGTTA
TGTTGTTGTTGCTGCATTAAGTCAATTAGCGAAAGAAGGCACAGTAGAAACCAAAGTGGT
TGCTGATGCCATTGCGAAATTTGGCTTAAATGTAGATCGTATTAATCCGTTATACGCATA
ATCAAATCGTCGAATAAATGTAGGGACACACTGCGTGTGTCCGAGAAATTTGGCTTCGAT
ATTCAACGGACGCACGCAGTGCGTCCCTACAAGTGGTGTGATTAAGTAAATTTTTTACAA
ATTTCACCGCTTATAAGAAGGATTACAAAAATGTCAAAACAAATTCAAATTCCAGATATC
GGTGGTGATGAAGTTACCGTAACCGAAGTGATGGTCAAAGTGGGCGATACCATTGCTGCT
GACCAATCTATTATCAATGTAGAAGGTGACAAAGCCTCTATGGAAGTACCAGCACCAGAA
GCAGGTGTGGTAAAAGAAGTTTTAGTGAAAGTGGGCGATAAAGTGACCACAGGTTCACCA
ATGTTAGTTTTAGAAGCAGCAGGTTCAGCAGCAGCACCACAAGCGGTCGCAGAAGCTGCA
CCAGCTCCAGCGGCAGCACCGACAGCGAGTGCAGTTGTTGATGTCAATGTACCAGATATC
GGTGGCGATGAAGTCAACGTAACTGAAATTATGGTTAAAGTAGGTGATACCGTTGCTGTT
GATCAATCTATTATCAACGTAGAAGGCGACAAAGCATCTATGGAAGTGCCAGCTCCAGTA
GCAGGCGTGGTTAAAGAGATTTTAATCAATGTTGGCGATAAAGTTTCAACTGGCAAATTA
GTGATGCGTTTTGAAGTTGCAGGTGCAGCACCAGTAGTGACTCCAGCACCTGTTGCAGCA
GCACCAGCTCCACAAGCGGGTGGTTCAACGATCAAAGAAGTGAATGTACCAGATATCGGT
GGCGATGAAGTCAACGTGACTGAAATTATGGTGAAGGTGGGTGATACTGTTGCCGTTGAT
CAATCTATCATCAACGTAGAAGGCGATAAAGCCTCTATGGAAGTGCCAGCACCAATCGCA
GGTGTGGTAAAAGAAATTTTAGTGAAAGTCGGCGATAAAGTTTCAACTGGCTCATTAATT
ATGAAATTTGAAGTCGCAGGTGCAGCGCCAGCGGCGGCATCTGCTCCAGCTCCACAAGCG
GCGGCAGCGCCTGCACCAGTTGCAGTGGCGCCAGCACAATCAGGTAATGTATCTGGTTTA
AGCCAAGAACAAGTGGTTGCAAGTGCAGTTTATGCTCACGCAACCCCAGTGATTCGTCGC
TTAGCGCGTGAGTTTGGTGTAAACTTAGATCGTATCAAAGGTACAGGTCGCAAAGGTCGT
ATCGTTAAAGAAGATATTCAAGCTTATGTGAAAACTGCGGTTCAAGTATTTGAAGATGTG
AAATCAGGTAAAGCTCCAGCAGCAGGCAATGGCGTAGCGAACGGTGCAGGTTTAGGCTTA
TTACCGTGGCCGAAAGTCGATTTCAGCAAATTTGGTGAAATTGAAGAAGTTGAATTAAGC
CGTATCAATAAGATCTCAGGTGCGAACTTACATCGTAACTGGGTGATGATTCCACACGTT
ACACACTTTGATCGTACGGACATCACAGATTTAGAGAATTTCCGTAAAGAACAAAACAAA
CTGGCTGAAAAACAAAAATTAGATGTGAAAATCACGCCAGTGGTGTTCATTATGAAAGCG
GTAGCGAAAGCGTTAGAAGCGTACCCACGTTTCAACAGCTCAATTTCTGAAGACGGTCAA
AAACTTACCCTTAAGAAATATATTAATATCGGCGTTGCAGTAGATACACCAAACGGCTTA
GTTGTTCCAGTATTTAAAAATGTGAACGAGAAAGGCATTGTTGAGCTTTCTCGTGAATTA
ATGGAAGTGTCTAAGAAAGCGCGTGAAGGTAAATTAACTGCAGCAGATATGCAAGGCGGT
TGTTTCACCATTTCAAGCTTAGGAGGTATCGGTACAACCCACTTCACACCAATCGTGAAT
GCCCCTGAAGTTGCAATTTTAGGCGTATCGAAATCAGAAATGATGCCACAATGGAACGGT
AAAGAGTTTGAGCCACGCTTAATGCTTCCGTTATCATTATCTTTCGACCACCGTGTAATT
GACGGTGCGGATGGTGCTCGTTTCTTAAGCTACATTAACGGTGTACTTGCGGACATTCGT
CGTTTAGTAATGTAATTGATATAAGCGGTCAGATTTGCAAAATTTTCTGCAAAAAAGACC
GCTTATTGTAGGGACGCAATGCTTGCGTCCGCGGACACACGCAGTGTGTCCCTACATAAG
AGGAAAAATTTTATGAGCCAAGAAATTAAAACACAAGTAGTGGTACTCGGTGCAGGTCCA
GCAGGTTATTCTGCGGCTTTCCGTTGTGCCGATTTAGGTTTAGAAACAGTCTTAGTTGAA
CGTTATTCAACCCTTGGTGGTGTGTGCTTAAACGTAGGTTGTATTCCGTCTAAAGCATTA
TTACACGTTGCAAAAATCATTGAAGAAGCAAAACGCGCAGAGCATAATGGTATTACATTT
GGCGAACCAACCATTGATTTAGACACAGTGCGTGCAGGTAAAGAAGCGGTAGTTGCAAAA
CTGACTGGCGGTTTAGCAGGTATGGCAAAAGCGCGTAAAGTGACTGTTGTTGAAGGTCAG
GCAACCTTTGCTGATCCACATACGCTAGTTGCTCGTGACCGCGATGGACACCCAACAACC
ATTAAATTCGACAATGCGATTATTGCAGCAGGTTCTCGCCCAATTCAATTACCATTTATC
CCACACCACGATCCGCGTATTTGGGACTCAACAGACGCACTTAAATTAAAAGAAATTCCG
AAAAAATTACTCATTATGGGTGGTGGTATCATCGGTTTAGAAATGGGTACGGTATATCAA
GCCTTAGGTTCAGAAGTGGAAGTGGTTGAAATGTTCGACCAAGTTATTCCAGCAGCGGAT
AAAGACGTTGTAGCAATTTTCACCAAACGCATTGAGAAGAAATTCAAATTAATGCTTGAA
ACTAAAGTGACTGCAGTTGAAGCAAAAGACGACGGTATCTATGTTTCAATGGAAGGCAAA
GCGTGCAACGATACTAAACGCTATGATGCAGTATTAGTAGCTATCGGTCGTGTACCGAAC
GGCAAACTATTAGATGCAGGTAAAGCAGGTGTGAATGTTGATGATCGTGGCTTTATCGCG
GTAGATAAACAAATGCGAACTAACGTGCCACACATCTTCGCTATCGGTGACATCGTGGGT
CAGCCAATGTTAGCACACAAAGGTGTTCACGAAGGTCACGTTGCTGCAGAAGTAATTGCA
GGACAAAAACATTACTTCGATCCAAAAGTGATCCCATCTATTGCTTATACTGAGCCAGAA
GTAGCTTGGGTAGGTAAAACTGAGAAAGAGTGTAAACAAGAAGGCTTAAACTACGAAGTG
GCGAAGTTCCCTTGGGCTGCTTCAGGTCGTGCGATTGCGTCTGAATGTGCAGACGGTATG
ACAAAATTAATCTTCGATAAAGATACACATCGTTTACTTGGTGGTGCAATTGTGGGTACT
AACGGCGGTGAATTGTTAGGTGAAATCGGTTTAGCGATTGAAATGGGCTGTGATGCAGAA
GATATTGCATTAACTATCCACGCTCACCCAACTCTACACGAGTCTGTAGGTCTTGCAGCA
GAGGTATTTGAAGGCTCTATCACAGACCTTCCAAATCCAAAAGCGAAGAAAAGATAATTA
GAGCGCAATAAAACCTCTCGGAATGAGAGGTTTTATACTAATATGTAACCTCTTTTTTCT
CAGAAATTTTCCCATTTCCCTGCTAAAATATGCCTTGTAAATTTAATGTGTTTTTACAGG
ATACCCAATGACAGAACTCAACCACCAAATCAGCCAAATTATTGCCGCAGAGTTAGCGGT
GCGATCTGAACAAATTTTTGCAGCGATGACTTTACTTGATGAAGGAAATACCATTCCGTT
TATCGCTCGTTATCGTAAAGAAGTCACAGGCGGATTAGACGATACTCAACTTCGTCATTT
TGAAACTCGTTTACTCTATTTGCGTGAGCTAAACGACCGCCGTCAAACTATTTTGAAATC
CATTGAAGAGCAAGGCAAGCTCACCGATGAACTGCGTGAGAAAATTGAACAAACGCAGAG
TAAAACGGAGCTTGAAGATCTCTATTTGCCGTATAAACCAAAACGCCGTACTCGTGGGCA
AATTGCGATTGAAGCAGGGCTTGAGCCGTTGGCGGATAGTCTTTGGAACGATCCTAGCCA
AGTGCCTGAAACAGTCTCTGAAGCCTATGTGGACGCAGAAAAAGGTGTGGCAGATGTGAA
ATCTGCACTTGATGGGGCAAGATATATTTTGATGGAACGTTTTTCCGAAGATGCGGATCT
GCTTGCAAAATTACGTCAATATCTGATCGCTAATGCCACCCTTGAAGCCAAGGTGATTGA
CGGTAAGGAAGAAGAAGGCGAGAAATTCCGTGACTATTTTGCTCACAGTGAGCCGTTGAA
AAATGTGCCGTCACATCGTGCTTTAGCGATGTTCCGTGGGCGTAATGAAGGTATTTTGTC
GCTTAATTTGAATGCGGATCCTGATGCGGAAGAAGGTAGCCGTTCAAGTTATTGTGAAGA
GATTATTCGTGAGCATTTAGGCGTACAACTTCGCCAGCAACCGGCAGACAGCTGGCGTTC
GCAGGTGATTGCGTGGACATGGAAAATCAAAGCCTTGTTGCACCTTGAAACGGAATTAAT
GGGGGCATTGCGAGAAAAAGCGGAAGAAGAAGCGATTGATGTGTTTGCACGTAATTTATC
CGCATTATTAATGGCTGCACCGGCAGGGGCAAGAAATACAATGGGATTAGATCCAGGTTT
GCGTACTGGGGTGAAAGTGGCTGTGGTCGATAATACGGGTAAATTATTGGATACCGCCAC
GATTTATCCTCATACAGGACAGATGAACGCGGCAATGGTGACCATTTATAAGCTGATTAA
ACAGCATAATGTGGATTTAATTGCGATTGGTAACGGCACGGCTTCCCGTGAAACGGAACG
CTTTGCCAAAGAAGTGATTAAAGAGATCAAAGAGAATAAACCGCAAACTGTGGTGGTGAG
TGAAGCTGGAGCATCTGTTTATTCGGCTTCAGAATTGGCAGCAACAGAGTTCCCTGAGCT
TGATGTATCCTTGCGTGGTGCGGTGTCGATTGCTCGCCGTTTGCAAGATCCGTTGGCGGA
ATTGGTGAAAATTGAACCTAAAGCGATTGGCGTAGGGCAGTATCAGCACGATGTTAATCA
GTCGCAACTGGCACGTAAACTGGATGCGGTGGTCGAAGATTGCGTAAATGCGGTGGGCGT
GGACTTAAATACCGCTTCTGCACCATTGCTTGCGCGTGTGGCAGGTATGACGAAAACCTT
AGCTCAAAATATTGTGGCTTACCGTGATGAAAATGGGCGTTTTAATTCTCGTTCTGACCT
GAAAAAAGTCGCTCGCTTAGGACCAAAAGCCTTTGAGCAGTGTGCTGGTTTTATGCGAAT
TTTAGGCGGAAAAAATCCGCTTGATGCCTCAAGTGTTCACCCAGAAGCCTATCCTGTGGT
GGAAAAAATCTTGCAAGCAACCGCTTCTACGTTAGGTGTGTTGATGGGTAATTCAACGAA
AATTCATAGTTTGAATGCCAAAGATTTTGTCGATGAACAGTTTGGTTTGCCAACGGTAAA
CGATATTTTCAAAGAGCTTGAAAAGCCAGGGCGTGACCCTCGTGGTGAGTTCAAAACGGC
AATTTTTATGGACGGCGTAGAAGAAATCAGCGATTTGAAAGTCGGTATGATTTTAGAAGG
CACTGTCACTAACGTAACTAACTTCGGGGCGTTTGTGGATATTGGCGTTCATCAAGACGG
TTTAGTGCATATTTCAATGTTGTCGAACAGCTTTGTTGAAGATCCGCACCAAGTGGTGAA
AACAGGTGATGTGGTTAAAGTGAAGGTGTTAGAAGTGGATGTGGCTCGTAAACGTATTGC
CTTAACGATGCGTTTGGACGATAAGCCAACGGATAAACGTGATACAAGCGGTGAGAAACG
CAAAGAGTTTGGCAAATCCGACCGCTCGCAAAAGCCTGAACGTCAAAGTTTTGGCAACAA
TGCTTTTGCAGATGCGTTGAAGGGGTGGAAGAAGTAATCTACTTTTTTGGTCGGGACGAT
GACAAAGTAATTTGGAGCGTTCTTACCACCATCTCACTTTGCCTTTGCTTCTGTCAAATT
TTTCTTGTTTAATTCAAGTATCTTTGACATGTTATCAGGTTATGCTATTCCACCTTCCCT
CGTAAGAGGGAAGTGAAAGAAATGCTATATAAGTTAGCCCCCTAACGCTTTCAATACTAC
CGTCATATGTAATCCGTAAAACAAGGTTCTACCGAGTAATTCGCCGATCAGGATTAACGC
AAATCCGCTGAAGCTGATGAGTGTAGTGCGTTTTTTCAGTGCTACTAGCAATAAGACAAT
ACCGACAATAATCAATCCAAAGTGGATAAAGGTGATAGTGAGATAATCAGGTACGAGATC
TAATGCAGTGAATATCGCCGTTTTTACCCCTAAGAGATATTGATAGTTCAAGTAGGTGCT
AATTGCAGTGGCAATCGCCCCAACGATTGCAATACCAACCAAGGTTTTTTGTAAATACTC
ACCGCAACGTACCGCTTGTAATAAGCCGACTGCCAAAGCAGAACCAGCTAATACAACCGT
TAAGAAAAACGATACTGGCGTATAGACGCTATTCTACGTTGGCACAGTTGGGATTAGGTA
GAGTTTTGCCATTGCCCCGATAAAAATTAAACCTGAAATAGCAACCACTACATGCCCTAA
CGGTTGCCACGCTGTTGGTAGTTTGTGTTCAATAGATGAAACAAAGCTAACAAGCGGTAA
GTTTGGGCGATCTTTTTGCAAATAACGGCTGACCGCTAACGCCCAGTAAGCCGAGCCAAG
GGCAAAGAACGCGGAACCTGTTGCGATTTCATTACTTAAATCCGACGTACCAACACGGTT
TAACGCATTAAATGCTCGTTCAGGTGAACCTAAATGGGTGGTAGACGCAATAAAGCCGAT
TGCCATTAATACCCAAAGGGCTGCCATAATGTAATGGATTTTGTTTACTGCTGTTTTACC
TTGTGCTGTCACAAGCAGTAAGCTAAGTGCAATAAATGCCCCAACAACTGTTTGAGCCAG
TACGGTAAAAAAGACTAAGGGTAATTCGTGTAATCCAGCACCCATTTTATACCTCCTTTG
GATTGGCTAAGAAACCGCCTTGATAGTTGGTCGGTTTGGCGTTGTTATTTAAACGTAATG
CAATGTTCGGCTGGGTGTAACTCGAATCTGGTAACGGAGCGACATCACGAATTTCACCAT
ATTTTGCTTTAAGTTCATCGATCGGTAATAGATCTAACGCACGCAATGGGCAAGATTTGA
CGCACATTGGTTTTAAACCTTGTTCAACTCGTTCAAAATTGCCTGCCGAACCGTCCATAC
AGAAGTCCATCTGCTCTGAAGTAGTACAGTCTGGTAAGAGAATATCGGCACATTTTTCGG
TCGATGTCATATGGTTATCAATCACCACTAACATTTCAAGCATACTTTCATCTTGCAAAA
TATCTAGGGTACGGTTGATGTCTGAGTGTTGATTGATAATACAGTTGCCTGCGTAGTTCA
GGATAAATTTAATCGGCTGATTGAGCTTCTCTGCACCTTTTAAACCATCGGTTAAAGCGG
TCATTTCCTTGCCACGAGTTACGGCATCTGTCCACATAAAGATAGGAATTTTGGCTTTAA
TCGGGTTCTCGCCCACAGGCAAACGCACAAACGGCATTGTATAGAAACCTTCACGGGATC
CGCTGTTGCCACCACTAATCCCCACGTTACCTGTTAAACAGGCTAACATTGCGATAGCAC
GGGCGGCTTGTTCGCCGTTAGCATGACGTTGTGGGTCCCCAACCTTGACAGATATAAGCC
GGTTTTGTGGTCGCAATTTCTCGTGCAAGGCTGATAATACGCTCTTTTGGAATAGCGGTG
ATTTTTTCTGCCCATTCTGGCGTTTTTGCCGTTTGATCGTCCCCTTGCACAAGCACGCAC
TTGGTGGAAATCGTCGTAATTGTCTAAACCAAGATTATCAGTTTCTACATATTTAATCAC
TCCATCTTGAACGTGCATACGCAACGGGCAACGGCTGTGGCAGTTTACGGTACAAGCACT
CCAAACAAGTTTTTCATTCGCTGTAGAAGCGGTTGGTTTTGGATTAGCTTTTGCAATTGG
AATTTGAACAGCACTTGCTGCAAGTGCCGCCCCACTTAACGCAGCATCACCTTTGAGAAA
CGAACGTCGTTCTGCCGAAAAATGGCTGCTGTCTGATTGATGTTTCATATAATTTCCCCA
CAAAATAGAAAATTGACCCGATTAAGTCGTTCGTAGGGAATATAGAGATTTCCGTTGATG
AAGTTTTGACGATTATCAAATTGCTCAGGAAGTTAGACGATAACGCTTTAGGTTGAGATT
ATTACATTATTTACTATGTTATATATCGATTGGTAATGTGTAACCTGAAAATCAAACTTG
CAATTTATTATAGCTCGGCTATGCTAGTGGCTTATTTTGTTTTCATTTTTAAGTAGTTAT
GTCACATCACCACCCCGTCAAAGGCGCTATTGCAATTATTACCGCAGGCTTTTTATTTGC
TTGTGTCAATACGCTTATTCCTAAATTAACTTCCGTTTCAACAATTGATGCCAGTGTTAT
TGCTCTGGTGCAATACCTTGTTGCTTTTGTCTTTTTAATGCCAAGTATGGCAAATATGGG
CTTTTTTCAGTCGTTGAGGACGAAGCATTTTGGTATGCACTGTTTTCGGGTGTTTTTGTC
GGCAATCGGTATTCAGTGTTGGACAATGGCTTTAGCTTATCCTATTCCCATTTGGCAGGG
GATTGCGTTGTTGATGACATCACCTCTGTTTGTAACTATTGGCTCAGGGCTGTTTTTGAA
AGAGAATGTGGATACAAAACGCTGGATTGCGACTTTCTTGGGATTTGTGGGGGCGATGAT
TATTTTAGAGCCTTGGTCAGAAAATTTTGAGTGGGTGGTGTTATTGCCTGTTGCTGCCGC
ATTTTTCTGGGCGTGTTATTCGTTGATGGTGAAAAAGCTCTCTAGCGAAGATTCGCCAAC
CACAATGGTAGCCTATCTATTTATTTTAATTACCCCATTTAACTTGTTGATCGCATTGAC
GAATTTAAGCCCTGAAGGATTTAGTTTGCCATCATTTAGTGATTTTGGTTTCTTAATTTT
ATTGGGATTTTTTACCGCATTGGCACAGCTTGCTGTCGCTAAAGCCTATAGTTTGGCCGA
TGCTTCTTATATTCAACCTTTTGATTTTATTAAGTTGCCATTGAACGTTTTGGCAGGTTG
GCTTGTCTTTAACTGGGTGCCGCCAGGTAAGCTATGGTTAGGGGCAGCAATTATTATTGG
GGCGACGATGTATATTACACACGCCGAAGCGAAACAATCTCAGCAGAAGTAGATGATGGC
GGAACAATCTCAAACAGAGCAATCGACAGCAAAAACAACGGGGAGACGTTGGGTAGCTCG
CGTAAGCATTTGGCTGATGAAAGGCATATTGGGATTGTGCTTTCCTCTTTTTTTGCTGAT
GTTTGCTATTGATTTTGCAACAGGCTATTGGGTGCGAGATCAAATTTATATTGATGTACG
ACAATTACCCCAACGGGAATATGCGTTGGTTCTGGGAACCGCAAAATATTATCCGTCAGG
CTCGCCTAATCTTTACTACAAATATCGTTTAGATGCAGCTAAAGCGGTATTTGAGCATAG
CAAGGTCAATTATTTATTAGTTAGCGGTGATAATAAGACCGCTTACTATAATGAGCCCAA
AATGATGACCCGTGATTTACGCCAAATGGGGATTCCGTGGCAGCGAATTAGACAGGATTA
TGCTGGTTATAATACGTTAGATTCGATTATTCGGGCGGATAAAGTGTTTCAATTACAACC
CTTTATCATCATTTCTCAGCAGTTTCATTGTGAACGCGCCTTATTCATTGCAAAATTTCA
CCAAATTGAAGCGGTCTGTTTTACGGCAAAATATCCAGATGCTCACTATAAAGTGCGGAT
TCGTGAATTTTTTGCACGAAGTGCGATGGCGGTGAGTTTATTGTTAGGGAAAGAGGCGAC
AACCTTGGAACCTTCACAGATGAAGATGATAAAAAATAATTAAATTCCTGAGTATAGGCA
TGGATTGATTTATATCACCCTTTTCTATTTTTTCCAGTTAGTGATACAATCTGAATTTAT
TTTTATTCACTAATTACATTATGAGTCGTCAAAAGAAAAGTCGTCGTCTTACCGACATTA
TGCCTGCAAGAAAGGCAGATAAACCCTTACAACCTAAAGCAAAAGTGTCTAAGGGCCGTA
AACCAACACGTTATGAATTAGATTTAGCTGCGCGTGAGGAAAAGAAAAAACGTAAACATA
AAGGTTTGCCGTCAGGCTCTCGCACTAATGAAGGGAATGAGCAAAAACAAAAAGTAGAGA
AAGAGGTAAAAGATCCTCGTATCGGTAGCCGTAAAAAAGTGCCGTTAATGGTGGAATTTG
TTAATCAACCAGAAAAAGACCGTGTTATTAAACCTGTACCAATTGAAGTTGAGAAACCTC
GTTTAAGTCCAGAGCAAGAGTTAGAACAGTTAGAAAATAATGAATGTTTAAATCAGCTAT
TAGACGATTTAGAAGCAGGTAAAACATTGTCTGCACAAGATCAGAAATTTGTTGATGAAT
GTTTAGATCGCGTTCACGAATTAATGACTGAGTTAGGGATTCAAGATGAAGAAGACGAAG
CAGAAGATTTGCTGCGTCAATTTGAAACGATGGACATTAATAAATTCCGTTAAAAATGAT
GATGCGATTTTTTCTAATTATTTTGGCAATTTTGATTGTACTGTCGATGGCAGGTTACGC
AATTTCCTTATGGCTTAAATTAAAAAAACAGAAAAAACAGTTAAAAGAGGCACAACTTAA
TCGCTATCGTTCGATTATCGAGAGCATTGATGTCATTGGACGAGCAATGTTAGCTGAGCA
ATGTGGTTTTTCTGAAGGGGTATTACGATTAAAACCATTACTTGATGTACTAGGCAAAAA
ATTAAGTCAATATCCAGCAATGTGGTCATTGTATCAAGTGGTTGAATCAATGCCAATTTT
AGAGGCTCGTAAGGAATTAAAACGTAATGAGCGAATGAGGCTTGACTTAGAGCGTGAATC
AAAAGAGGCAGAGTTATCTGAGCAGATTAAGCAAGAACTTCATCAATTATTAAGCGAAAT
AGAGCAATTTAAACAAGAGTTAAAATAACAATGACAGACATTATTTGGGATATTAATCTT
ATCCAAAAATATAATCAATCAGGACCTCGCTATACCTCTTACCCAACAGCATTAGAGTTT
AGCGAGTCTTATAATGATGATGATTTCAAAGCTGCTGCTGCACGTTATCCTAATAAGCCA
CTTTCACTTTATGTGCATATTCCATTTTGCCATAAACTCTGTTATTTCTGTGCTTGTAAT
AAAATCATTACACGCCACCAGCATAAAGTCGATATTTATCTGGATTATTTAGAAAAAGAG
ATTAAATACCGTGCGGATTTATTTAAGGATAGAACAGTAACTCAAATCCACTGGGGCGGT
GGTACGCCAACCTATCTTGATGAAGAACAGTCGCTACGTCTAATGGCGATGTTACGCAAA
CATTTTAACGTAATCGATGATGCGGAAATCAGTATTGAAATGGATCCGCGAGAGATTGAG
TTGGAAATGCTCGATCATTTGCGTGAAATTGGGTTTAACCGAATTAGTATGGGGATCCAA
GATTTCAATAAAGAAGTTCAGAAGCTGGTTAATCGTGAGCAAGATGAAGAGTTCATTTTT
GCCTTAATGAAACGTGCAAGAGAGCTAGGTTTTACCTCAACTAATATTGATTTGATCTAC
GGTTTACCGAAACAAACAGTAGAAAGTTTTATGTTTACCTTAGACCGTGTGATTGAGTTA
AATCCTGATCGAATGAGCGTGTTTAACTATGCTCATTTACCAAGTCGTTTTGCAGCACAA
ATCAAAATTAAAGATGAAATGTTGCCAGCCCCTGAAACGAAGCTCGAAATTTTACAGAAA
ACGATTGAAACTTTAGGTAACGCAGGTTATAAATTTATCGGTATGGATCACTTTGCAAAG
CCTAATGATGAATTGGCGATTGCTCAGGCAAAAGGGGAATTACACCGTAATTTCCAAGGC
TATACTACCCAAGAAGATGCGGATTTGTTAGGCTTAGGGGTATCGGCAATTAGTTTACTG
GGGGATAGCTACGCTCAAAACCATAAAGAGCTGAAACAGTATTATACCGAGGTGGAAATG
CGTGGTATTGCATTACACAAAGGTTTGAGTATGACTAAAGATGACTGTTTACGCCGTGAT
GTGATCAAAGCCCTAATTTGTAATTTTAAGCTAGAATATGACCGCTTTGAGCAAGATTAT
CAGATTGATTTTAATCAGTACTTTGCAGAGGATTTATTATTATTAGCACCGTTAGAAAAA
GATGGTTTGCTTGATATTGGTGAAAAGGGTATTGTTGTTTCGCCTCGAGGGCGTTTATTG
ATCAGAAATATCTGTATGTGCTTTGATATTTATTCAAGACAACAAGCAAAACGACAACAA
TTTTCAAGAATCATTTAATGATAATGTTTGCAAATAAGGCAGTTACATAGGCTTATTTGT
TTACAAATGTGAGTAGAATCAAATTATGAAACCATATCGCTATAGTTTACTTTCTATTGC
TATTGTTGCAGCTTGCTGTAGTCAATATGTAATAGCAGATTTGAGAATGCAATGTTTACA
AGGAATTCCTACTTTTCAGGGGGATATTATACAAGGTGATCAGACTCTTCTACCTGTGTA
TATTGAGTCAGATCGTATGGAAATGAATTATCCTTCTGAGGCAACATATTTTGGTGAAGT
TAGTGTTAAGCAAGGTAATCGTTCTCTTATTGCAGAAAAAGCTAAGGTAGAACAGAATAA
CGAACAGATGCGTTTTGCTTATTTAATCGGTAAATTCGATTATCGGGATAATTTCATTAA
TGCGATAGGTAATAATGCAAAGATTAATTTGAACAACTATGATGCTCAGTTAGGCAGGGT
CGATTACCATTTAGTTGATCGACAAGGAAGAGGTATTGCTGATGAAGTCATGATAACTGA
ACAAGCCCGTCGAATGAAAAATGCAACTTTTACAGCTTGTTTACCTCATGATAACTCCTG
GGCTATTGAAGCTAATGAAATGGTTCAGCATGTTGAAGAGGAATATGCTGAAGTATGGCA
TGCGCGTTTTAAAGTATTGGGTATACCTATTTTCTATTCTCCTTATTTGCAATTTCCAAT
AGGGGATCGTCGTCGTTCTGGTTTATTGGCTCCGAGTGTTGGTCATTCAAGACGAGATGG
TTATATATATGCACAGCCAATATATTGGAATATTGCTTCTAACATGGATATGACATTTGT
ACCAACATACTATTCAAAACGTGGTTGGCAGATTGCACCTGAACTGCGTTATTTAACTTA
TTTAGGAGAAGGTAAAATAGCCGGTGAATATTTAGGTAAGGATCGACTTGAAAATTGGGC
AAATCATAGTAAATCTCGTTATATGCTATTTTGGCAACATGATATGAGTTTTTTTAATAA
TTGGAGATTAGCTGTTGATTATAAAAGAGTTAGTGATAGTCGGTACTTTTCTGATTTTAA
TTCTATGTACGGGAATAGTACTGATGGTTATGCGGTACAGCAGTTTAAATTAGGGTACTA
TCATTCAGATTATAATTTTTCTATTTCAGGAAAAAAATTTCAGTCATTTTATGTAGAAAA
TGATAGCACTACCTATCATGTGTTACCAAAGATTGAGCTTAATTACTATAAAAATAATTT
AGTTTCTGATGTTGATTTCAAGATGTTTGGGCAGATGGCGCATTTTGTTAATCAAAATAA
ACTCATGCCATCAGCGTGGCGTTTTCATTTAGAACCTAGTTTAAATGTTCCTTTTGTTAA
CCGGTTAGGAAGTTTAGCTTTAGAAACTAAGCTATATACCACCTATTATTTACAGAAAAT
GGGGCAAGCACAAGTAATACCGATAGAGTCACATATACTCCGGGTATTACCTCAATTTAA
GTTGGATTTTAAAACTGTCTTGGAAAAGGAAAGACCTTTGTTTAATGGGTTTTCACAAGT
TTTTGAGCCAACAATACAATATTTATATCGTCCATATAAAAATCAAGGAAATATTGGAGT
TAGAAATCCTAAATATTTAGGTTTAGGTTATGACTCCGTTTTATTGCAGCAGGATTATTA
CTCTTTATTTAATGAGCGTAGTTATAGTGGGTTGGACCGCATTGCCTCTGCTAATCAGGT
TACGTTAGGCGGTACTACACGATTTTTTAGCGACAAAACAGGAAAAGAAGTATTTAACTT
TAGTGCAGGACAGATTCAATATTTATCTCCTTCAAGAGTTGATAGTGAGTCGTTAAATAG
CGATACAAAACACTCATCTTCTTGGTCATTAGAATCTAACTGGAAATTTCATTCAAACTG
GAATTGGCATGGAAGTTATCAATATGATACACGTCTAAACGAAACATCGTTAGCAAATGT
TTCATTACAATTTAAGCCTAAAAATAATAACGTGATTCAGCTTAATTATCGTTATGCAAG
CAAAAACTATATAGATCAAAATTTAAGTGATAATCGCTATGGGCAGGATATTAAGCAAGT
TGGAGGTATTATAGCTTGGTCATTGAGCAATAATTTATCAATAGTAATGAGCCACTATCA
AGATATTGCTTTAAAAAAACCGGTTGAGAGTCAATTGGGTTTAAATTATAGCACTTGTTG
TTGGAGTGCAAATTTTTATACTTCTAGACATTTGATTTCAACTCCGATGGGGAAAAGCGA
TACGATAAACGATTTCTACTATGATAATCGTTTTGGTATTAATTTTGAAGTTAGATTTAA
TGGAAATTATGAACATACCGTGCCTAAGATGCTTAAAAAAGGAATTCTTCCTTATATTGA
AGCGTTTAATATCAATTAAATTTTTTAGCCTCTTTGATGAATTAAAAGAATCAATCAACT
AAGATTGGTTCTTATGAGTAGTGGCGAATATTGATGAGGTAATAATGAAAAATCCAAAGC
AATATGCCCAGCGTTATGTCAATTGGGTATTACGTTTAGGTAAAGGGAAATCCGCATTAT
TGGGTTTGATTATTTTAGCGGTGTTTGCAATTTTTACACAAAGCCTATTGAGCTGGATAT
TTACTGGGAGCATAAATACTAGCGATATTTTTCGTTCTATTATTTTTGGTCTAACATCGG
CTCCTTTCGTGATTTATTTTTTTAATCTAATTTTAGAAAAACTTGAACGTTCTCGTATTC
GTTTGGAGCAATCGTTGAATGATCTTTCCTTGTTACGTGAACAAGATGCTCGTTTAAATG
TAGAGTTAGAACAACAGGCTGAATTTTTACGTTCTTTCTTCGATGCTTCTCCAGATCTTG
TTTTTTATCGTAATCAACATGGGGAGTTTCTCGGATGTAATAGGGCAATGGAAGTTTTAA
CGGGACGTTCAGAAAAAGAGTTACTTCATCTTACTCCAAAAGATATTTATCCTAAAGAAA
CCGCTAAATTAATTCTAGATACAGATAGAGATACTCTAATTAGTAATACTGGAGTTACTT
ACGAACAGTGGATTCGCCATTCTAACAATAAACTTTCCTGCTTTGAAATTCGTAAGGTGC
CTTACTATGATAGAGTAAATGAATGTCACTGTATTATGGGGTTTGGAAGAGATATTACTG
AGCGTAAAAGATATCAAGAAATGATTGAAAAAAATAGCCGAGATAAGTCAACATTGATGG
CTACAATCAGTCATGAGTTACGAACACCTCTAAATGGTATCATTGGCTTAAGCCGTATTT
TATTAGAAGGTGAATTATCTGCACAACAAAGAGAGTATTTAAAAACAATTAATATTAGTG
CTGTATCGTTAGGGCATATTTTCAGTGATATTATTGATTTGGAAAAAATTGATAGTCGCC
GCATTGAGTTATTTCGTAGTGAAGTAGAATTCTCACAATTAATCAGTAACATCAGCCATT
TTGCTAATTTAATGGCAGAGCAGAAAAAAATTAAATTTACAATTCAGTACGATGATAATT
TACCTGATTTTGTCTGTGTAGATAATGCTAGACTTAGTCAAATTTTATGGAATCTAGTGA
ATAATGCCGTCAAATTTACCCCTTCTGGGGGAGAGATTTCACTAAAAGTGGAACGTCGAG
ATCATGATCATTATGCTTTTATTTTGAAAGATTCAGGGATTGGCATAAAGAAAAGTGAGC
AGCGTAAAATTTTTGCAATGTTTTATCAATCAGAAAATTCCCAGGGTAAGAAAGCTCAGG
GAAGTGGTATTGGTTTAGCAATATCGAAACGTATAGCTCGCTTAATGGGCGGAGATTTAA
CTGTTGAGAGTGAATTAAATCAAGGTTCTGTTTTTACTCTTATCATTCAAGCTGATGAAG
CAAATCATTATAAAGAAGTAGCAATAAACACACATGCACTAAAAGTATTACTGGTAGAGG
ATATTGAAGTCAATATTGTCGTCGCAAAAGCTATGTTGGATAAGTTTGGGTGTAATGTTG
ATGTTGCAATGACAGGAGCAGAAGCATTTGAGTTATTTGATAAAAATAGTTATGACTTAA
TTTTATTAGATATTCAGTTGCCTGATACTACGGGAGTAGAAATAGCACAAAAATTACGTC
AGAGGTATGAGGAAGGAGATGTTGATTATCTGCCTTTATTAATTGCTTTGACAGCAAATA
TTATGCAAACCAAAGCTGAATATCAGCAACAAGGAATGGATGATGTTTTACGTAAACCAC
TATCATTAGAGGCTTTATCTGAATGCTTAAATAGATATTTTGATGAAGGGTTTTTAGAGG
AATCCTCGGACGATGTAGTCTTGTTAGAACCGATAAGTAAAATGTCTTTTGATCCTAAAA
TGCTTCAAGAGTTGGTTGAGGTAATGGGTAAAAAGAATGTGTTATCAACATTAGATCTCT
TTACCAACTTAATGCCTAATTATTTAGAGAATTTAAATGATTATTTACAGGATTGGCAAG
AGACTGGTGATATACAGAAACGTAAATGTGTTGCGGATGAAGCGCATAAAATCAAGGGGG
CATTGGCATCTGTGGGCTTGGTTCATTTACAACAAATTGCGCAATTAGCTCAAAGTGATA
ATGGAAATGAGTGGGAAAATAATCTCGTTTCTTGGGTTGAATTATTGAAAGATTGGAGGG
AAGATTGGAATGAAGCGGTTAGGTGGGTTAGCGAAATAGATAATGTGGAAAAATTATAGG
AATTTCTGCTTTTAATACAAATTAATATGTAATATCAAGCACTGGTTAGATTTCCATTGC
AAAAATAAATACATATTCACTATTAAATGAATTGTTTCCATAAACAGGTAATTGCGTTAG
AATAAGACTAATTAGTCGTATTCTATTTATAAAGTTAATGAAACCTGAAAACAAAGCAAA
TTTTCAACGTATTGTCCGTGCTACAGGCTATTCAATGAAAGGTCTGAAAAGTGCATATAT
TCACGAAGCCGCATTTCGTCAAGAAGTGTGGCTTTCTTTTTTTCTCATTCCTGTCGGTTT
ATATTTAGGCAATGGGGCAATCGAAAAAATTCTATTAGTCGGTTCGGTGTTGCTTGTGTT
AGTGGCTGAGCTACTCAATAGTGCTGTAGAGTCTGTGGTGGATCGTATCGGGTCTGAATA
TCATGAATTATCAGGTCGTGCGAAAGATATTGGCTCTGCCGCTGTTTTTGTTGCAATGCT
TATCACAGGGCTTACTTGGTTACTGATTTTATGTTTGTAATCCAGTGAGTTTTTCACTTA
TTTCTGTCAAAACTAAAGGAGCTTATATGAAATTTAATAAAACTCTACTTGCTTTGGCTC
TTATGGGAGCTACTACTGCGATGGCGTATGAAGCGGATAAAACCTATAAGTTTACCGTAT
TACACGTTAATGATACCCACGGTCATTTCTGGAAAAATGATAAGGGTGAATATGGATTTG
CTGCTCAAAAAACCTTGATCGACAAAATCCGTAAGGAAGTGGCTGAAAAAGGCGGTGAGG
TTGTTTTACTTCACGCAGGTGACTTCAATACGGGCGTACCTGAGTCTGATATGCAAAATG
CAAGACCAGATATTGAAGGCTTGAATATGCTTGGTTTTGATGTGGCAGTGTTGGGTAATC
ACGAGTTTGACTTCCCTCTGCAAGTGCTTGATATGCAAGAAAAATGGGCTAAATTCCCGT
TCATTTCTGCAAACGTTATCAACAAAAAAACAAACAAACACCTTGTAAAACCTTATGTTA
CGCTTAATAAAGGTGGCTTGAAATTTGCGGTAATCGGTTTAACTACAGAAGATACGGCAA
AACTTGGTAACCCTGATGTGACTGAAAATGTGGTGTTTAATGATCCAATTAAAACCGCAA
AAGAAACCCTTGCCCAAGTGAAGAAAACCGAAAAACCAGATGTAAGTATCGCGCTTACCC
ATATGGGCTACTACTTTGATGAACAACACGGTATGAATGCTCCAGGCGATGTATCTCTTG
CTCGTGGCTTGGATAAAGGGGCTTTTGACTTGATTATCGGCGGACATACTCACGATACCG
TTTGTGTTGATGAGAAAGGCGTATTTAAACTCAAATATACACCAGGTGAAGAGTGTAAAC
CTGATTTCCAAAACGGTACTTGGATCGTTCAAGCAGGTGAATGGGGTAAATTCTTAGGTC
GTGCTGATTTTGAATTTAAAAATGGTGAAACGAAGCTAGTCAAATATGAGCTTATCCCTG
TCAATCTTAAACAAAAAATTAAGTTAGCTGACGGTAAGAGCGAGTATAAACTGTATCAAG
AAGAGATCCCTGAAGATAAAGCTGTATTTGAGCACTTGAAAAAATATCAAGATGAAGGCG
ATAAATTATTGGGTGTGAAAGTCGGTGAAGTGAAAGGTGGTATCCTTGAGGGTGATCGTA
AAGTTATCCGTTTCCACCAAACGAATTTAGGTCGCTTAATTGCTCAATCACAAATGGAAC
GTGTGAAAGCGGATATTGGTATTATGAACTCTGGCGGTATCCGTGCTTCAATCAATGAAG
GTGAGGTCACTTACAAAAATCTGCTTACTGTTCAGCCGTTCGGTAATATGATTGCAACCG
TTGATTTAACAGGTAAAGAGTTAATTGATTACCTTAATGTTGTTGCCCTAAAAGAAGTCG
ATATGGGAGCGTATCCACAATTTGCTGGCGTGTCTATGGTTGTTGATCGTACTGCAAAAC
AGGTATCTGATGTGAAAATCGGGGGTAAACCACTTGATCTCAATAAAACTTATAAAGTGT
CTGTGCCTGATTACTGTGCAGCAGGTGGCGATGGTTATCCAATCCTGAAAAAACACCCAA
GCTATGTGAATACGGGCTTTATTGATGCTGAAATGTTGAAAAAATTCTTTGAAGAAAATT
CACCAATTGATGCGTCAAAATATGATCCAAAAGATGATGTGATCTTTAAATAAAAATTTA
CAAAACAATACTATGTAATAATCTGCGACAAAGTTATTTTTAACTTTGTCGCTTTTTTAA
TGTAATAATTACTGTAAAGCAATGTTTGTTTTTAAAATTGAATTTAAAATCAATGTAAAA
TATAGTTTGCTAAAAGGATTTAGCTGGAGATCTTTATTCAAAAGTATTGTATTATTTCGA
CGATTTGAGAATTATTTTCAAGAAGATTTATTTTACCTTTACAGAGAGCAAATCTATGAA
ATTCAAACACAATGTTCTTTATGCAGCACTGTTTGCTGTTCCTACCTTTGCTATTGCTGA
AACAAGCACCCTAGCGGAAGTGAATGTAAATGCAACAGCACAATTAGAAGATAACCGTGG
TAGTTATCAATCTCGCCAAAGCAATATTGCTAATAAAGACACGACCCCGTTAATTGATTC
TCCGCAAACAGTAAATGTGGTCAATCGCCAATTAATCGAAGATCGTAAACCTCAAACACT
TGATGAAGCATTAGCGACTATCAGTGGTATGACACAAGCCAATACACTTGGTGGTTTAAT
GGATGCGGTGTTAAAACGTGGTTTTGGTGCAAACCGTGATAACTCCATTTTACGCAATGG
TGTTGTCGCTGGTCCTTCACATAACTTTTCAGCAACCACAGAACGCGTTGAAGTGTTAAA
AGGTCCTGCATCTGTGCTTTATGGGATTCAAGACCCAGGTGGTATTATCAATGTAGTGAC
GAAAAAACCACAACAAGAAGCGAAATATGTGCTAGGTGCTTCTATGGGGAGTAATAATGC
TTGGGGCGTAAATCTTGATGCCACAGGTGGCTTAGGTAATGGCTTTGCCTACCGTTTTAT
TTTCGACCAAAATGATAAAGATTATTGGCGTAATTTTGGTGAAATTAAGCGTACTTTATA
TGCACCATCTCTCGCTTGGCAAAATGATAAAACCGAAATTATTGTAGGTTATGAACATCA
AGAATATACCGATCCATTCGACCGTGGTACTTATATTATCGCTAACGGTACAGGCAAAGG
GAGTATCGTCAATATTCCAAAAGAACGTCGTTTAGACGAGCCATTTAATGAAGCAGTGGG
TAAAATTGATGCTGTTTCTGTAAAAGCAACACACAAATTAAATGATGCTTGGACACTGAA
TACAACCTATGGTTATACCAAAGATACCTATAATTATTGGCAAGCGCGTGTAACAGCGAT
TGATTTAAACAGAGAGCGTGTCACTCGCCGTTTAGAAGGTATTCAAGGCTCAGAACAGCG
TAACCACAGTGGAAGTATCAATGCGGTTGGCGAATTTGCCACGGGGAATGTTGCACATCG
TGTCGTTGCTGGGGTAGATCTTGCTCGCACTACATTAGATATTGCTCGTTATCAAGGCGG
TAATAGCAATATTTCATTAAGCAACCCAGTTTATAATACCGCCAGCGTGGCAAATATGCC
GCTAGCGACCAATAATGGTCATCAATTTGCAACATTAAAAACGGCTGGTATTTACCTTCA
AGATTCTGCCTATTTAACCGATAAATTGATTTTATCGGGTGGTATTCGTTATGAATACTA
CGATCAGGAAGCAGGTCGTGGCGGTTCAACCGTTGCGGATCGTTTATATACAGACGGACA
CGGCGGTAAATTCTTATATCAAGGTGGTTTAGTCTATAAATTTACGCCTGACTGGGCTGT
TTATGGTAACTATGCACAATCTTTCCGCCCACATTTAAGCCGTTCAGCAATCACTGAATC
AGGTTTAAAACCAGAACAAGGCGAGTCCTTTGAAGTGGGTACAAAATATGAAAATGCCTT
CTTCAGTACCAATTTAGCACTGTTCAATATTAATAAGAAAAATGTGGCAGATACCTACAC
AGGAAGTGACGGCTATAGCTATCAATATCTTGTTGGAAAAGTGAATTCTCGTGGACTTGA
ATGGGATTTACACGGTCGTTTAACTGAAAGACTGGGTGTTACAGCAACTTATGCTTATAC
AGATACCAAAACTCGTGAAAACAGTAAATACAGCTATTTCAACGGTAAAGAGTTTGAAGG
TGTACCACAACATCAAGCGAGCTTATTCTTAACTTATGATTTAGGGCATTTCTCATTCGG
CAATATTCGTGTTGGTGTGGGAGCGAGATATTTAGGCTCTTGGAAAGCTTACAACACTTA
CGATGAAGCGAATATCGAAGCTTATAAACTTCCATACACTGTTGTTTCAGATGCCTTTAT
TGCTTATGAAACCAAAATCAGCAATAAAAAAGTCAGTTTACAACTTAACGGTAAAAACTT
AGGTAATAAAACTTACTATGTTTCAACACAAGGCACGAGTAACAGCGTAATTCCTGTTGC
TTACAGTAACGGACGTGAATTTTTGTTAAACGCAAAAGTTGAGTTTTAATGTAACAAGCG
GTGCGATCTTGGCGGAATTTTGCGAATTTTTCGATATTGCGTAGTAGTTGAATAAAATCG
CTTTTGTTTCCCTTCCCCCGTTTACGGAAGGACAAATGCGATAGCATTTGAGCGTTGGCT
TTGCCAACGACCCGTAGGGTGAGCGAAGCGAATAACGTGCCGAAGGCGGAAGGGGGGATT
ATCGACATTCAACTGCTGTTTTATCCCCCCCTCAGGGCTTCGCCCAGCTCCCCCCGTAAA
CGGGGGGAGCGAAGGGAAAGATCCTACTAATTTGCAAATTTTCGTTCAAATCCCACCGCT
TGTATTCTTTCTATCTCAGGGCGACATTCGCCCTTTTATCGTAAATGAATTATGAACAAC
TGGCAAACAGAAGTTAATAACAGCGTCTATTGGTTGATAATCGCACTCGCTTGCGTGTCT
ATCGGACTATATCTAACAGGTAAACTCGTTGGGCGAACTGCTTTCGGACAAAAATTTTGG
CATATCACCAAACCTTGCTGGGAGAAATCCAACAAAATCAAAACAGTCGGCTTAGTACTA
CTGTTATTATTAATGGTGTTAATGGAAGTTCGCATTAGCGTACTCAACACCTTTTTCTAC
AACGGCTTGTACAGCTCGCTACAAAAACAGCAAGCTGATGCCTTCTGGTTTTTTGCGATC
ATCAATTTAATGTTGGTGATTGTGAAAATTATCCACGCCATCATCAACTATTTCTTACAG
CAAGTCTTTGAAATTCGTTGGTTGGAAAAGCTCAACCACGAAATGCTTGACCGCTGGTTA
GCCAATAAAAATTACTATCTCGTGAAGTATGAAAAAGAGTTGCCCGACAATATCGACCAA
CGTATCGAACAAGACGCGACAGAGTTTATCGGTGGAACGCTAGATGCGGTGCGTGGGGTG
ATTAATGCGGTCGTTTCCACCATTGAATTTACCATTATTTTGTGGGGACTATCGGGGATC
TTGGCGATCTTCGGCATAGAAATCCCGAAAGGTGTAGTGTTCTTTATCTATATTTTTATT
ATTGTCGCTACCTTGCTTTCTGTAATTATTGGTCGCCCACTGATTGCGTTGAACTTCAAT
AAAGAGAAGCTACAAGGGGATTACCGTTACTCGCTCATTCGTGTGCGAGATAATGCCGAA
AGTATCGCCTTTTATTCAGGGGAAGCTAAAGAACGCCGAAATTTACAGGCAAAATTTTCT
GCGGTGATTGATAACCGTTGGAAAATTGTCCAAAAAATGTTGGGCTTAGACGGCTTTAAC
ACAGGGGTAACACAGATTGCAATGATTTTACCGCTGATGTTGCAGTCGCAACGCTTTTTT
GCAGGGCAAGTAACCCTAGGCGATATGCACCAAACGGTACAATCTTTCAACCGCTTAATG
CGTGCTTTGTCGTTTTTCCGTCTGTTCTATGATGAATTTACCCTGTATCAAGCACGTTTA
AACCGTCTGTACGGTTTCTTTACTACTCTTGATCATCTAGACGAAATGCCAGTCCACCAG
CCATATCCTTGCACCACAGGATTTATGCTGAAAGATTTTGGTATGAAAGATGCAAGCGGT
AATATTCTGATGAAAAATATCAACATTGACATAAAACGTGGCGAAGCCTTGCTAATTCAA
GGTGCTTCAGGCACAGGCAAAACGTCGTTGCTGAAAGCGTTGGCAGGTATTTATCCTTTT
GAAACCTTTGGCACAGCCGAGCGCCCGTGTAGCGAACAGCCGTTGTTCTTACCACAACGC
CCATATATGCCACAGGGAACATTGCGAGAAGCCATCTGTTATCCACATATTGAAGCGACA
GACGAACAGATTAAACAAGCAATGGAAAAATGCTGTTTGGATAAATATACCCACGCACTT
GATGACGACAACGACTGGCAACTCACCCTTTCTCCAGGTGAATTACAACGGGTTGCTTTT
GTGCGAATTTTACTCAGTAAGCCTGAATTAATTTTCCTTGATGAAACAACCTCAGCCCTC
GATGAGCCAACGGAGTCTATTCTTTACCGCACTATTCGGGAAGAGTTGCCAAACAGCACT
GTTATTAGCGTTGGACACCGTTGCACCTTGTACCCTTATCATAACAAGCGGATTAATCTT
AATGCAGGTTGTTGTGGGGTGGAAGAGTGTTGTATGAATAAGTAGGGAACAGGGCGAAAG
CCCTGTTTAGACTATTGACAAACCTCAAATAAATAGTATTGTTGTAGGGACGCCACGCTT
GGCGTCCGTGAACATAAACCACACTTCGTTTTTGCAATGGATGCCAAGCGTGGCGTCCCT
ACAATCATTTCATATTAAGATATTTTTGAAATCAAAATATTTCAATTTGCTTAAATAAAA
GAGTTTGTCAGCAATCTGAACAGGGCGAAAGCTCTGTTTTTATGTGATCGAAAACCGAAC
GGTTTTTCCTGTTTTGTTTATCATCATAAACAACGCGTCTAGTGTAAATTTTTCAATTTT
ATGATTAACTACGTCAGAAACTCTTGGACGTGTAATACCAAGAATTTTTGCAGCATCTGC
CTGCTTGAGATTATTTGCATTAATCCATTCTGTCACATTATTCATTAAAGAGATTTTAGC
TTCAATGAGAGCTTGGCTTGCTTGTTTTAGGCGTTCTGCTTCTTCTGGCTCAAAGCCAAG
ATCACTGAAAATGTTATCTGTGGGTAAAGTAATATGACGAATTTCAGTATCAATCATGAT
TTTTCTCCTTGATGAATAGCTTTAAATCTAGCTTTAATGATTTCTATATCTCGTTTAGCG
GTTTTTTCACTCCTTTTCTGAAAGGCGTGTAAACAATAAATCGCATTATGATATTTCGCA
ACATAGACCAAGCGATAAGCACCCGATTGCTCTTTGATTCGAATTTCAAGGATTCCACTA
CCAAGATTCTGCATAGGTTTGAAATCTCTTGGTTCTAACCCTTGCTGAACAAGGTCAAGA
TCATGACCTATTTCTCTTTTAATATGATCAGGGAATAACCTAATATCATCTAGGGTTGAG
CCTACCCATAGAACAGGCTTACGCATTATATTCATTTTGTATCAAATTTTATACCAAAAG
TAATAAATATCAAGGAAAATAGGATTATTGATTCGTTTTATATTTACACAAGCAGAAAAA
ACACATTTTTCGACGAGCATCACAAAAATAAGAGCTGATCGAAACAAGCGGGCACTTTGC
GTAAATTTCTTACAAATTCCGAAATAACAGGCGATTTTTCAGAAAATCTCTGTATAATAG
CCAAGTTTTATTTCTTCGCATTCTAAGAGGCGGCTATCAAAAGTAATTTGATGTGTGAGA
TTACTTTTGCTAGTCGCAATTTTTAGGAAATAAAACAACAATAAATCCAAAAATTCATAA
GGAACATTCAAATGACTCCAATCGTCAAACAATTTAAATACGGTCAGCATACCGTAACTT
TAGAAACAGGGGCTATTGCTCGTCAAGCAACGGCAGCAGTAATGGCAAGTATGGACGACA
CTACCGTTTTTGTTACTGTGGTGGCAAAAAAAGAGGTGAATGAAGGTCAAGACTTCTTCC
CATTAACTGTGGATTATCAAGAGCGTACTTACGCGGCAGGTCGTATTCCGGGTGGTTTCT
TCAAACGTGAAGGTCGTCCATCTGAAGGCGAAACCTTAATCGCGCGTTTAATTGACCGTC
CAGTTCGTCCACTTTTCCCTGAAGGTTTCTTCAACGAAATTCAAGTGATTGCAACAGTGG
TTTCTGTTAATCCACAAATCAGCCCAGATTTAGTGGCGATGATCGGTGCTTCAGCGGCAT
TATCTCTATCTGGCGTGCCTTTCAACGGTCCAATCGGTGCGGCTCGTGTTGGTTTCATTG
ATAACCAATTTGTGCTTAACCCAACTACATCAGAACAACGTTTAAGCCGTTTAGATTTAG
TAGTGGCTGGTACAGACAAAGCGGTATTAATGGTTGAATCTGAAGCAGATATTTTAACTG
AAGAACAGATGTTAGCGGCAGTGGTATTCGGTCACGAGCAACAACAAGTTGTGATTGAAA
ACATCAAAGAATTTGTGAAAGAAGCAGGCAAACCACGTTGGGACTGGGTTGCTCCAGAGC
CAAATACGGATTTAATCAATAAAGTTAAAGCATTAGCAGAAGTTCGTCTTGGCGATGCTT
ACCGTATCACTGAAAAACAAGCACGTTATGAACAAATTGACGCAATCAAAGCGGACGTTA
TCGCTCAATTAACTGCAGAAGATGAAACCATTTCAAGCGGCAAGATTGTAGATATTATTA
CCGCATTAGAAAGCCAAATCGTGCGTAGCCGTATTATCGCAGGCGAACCACGCATTGACG
GTCGTACAGTGGATACCGTGCGTGCATTAGATATTTGCACAGGCGTTTTACCTCGTACGC
ACGGTTCAGCGTTGTTTACTCGTGGTGAAACACAAGCATTAGCGGTTGCGACATTAGGGA
CAGAGCGTGATGCACAAATTATTGACGAATTAACAGGCGAAAAATCAGATCGCTTCTTAT
TCCACTACAACTTCCCTCCATATTCAGTAGGTGAAACAGGTCGTATCGGTTCGCCGAAAC
GTCGTGAAATCGGTCACGGTCGTTTAGCGAAACGTGGCGTGTTAGCAGTAATGCCAACGG
CAGAAGAGTTCCCGTATGTTGTGCGTGTGGTATCTGAAATTACTGAGTCAAACGGTTCTT
CATCAATGGCTTCTGTATGTGGTGCTTCTCTTGCGTTAATGGACGCAGGTGTACCAATCA
AAGCGGCTGTTGCTGGTATCGCAATGGGCTTAGTAAAAGAAGAAGAGAAATTTGTGGTAC
TTTCAGACATTTTAGGTGATGAAGACCACTTAGGTGATATGGACTTTAAAGTAGCAGGTA
CTCGTGAAGGTGTGACTGCATTACAAATGGACATCAAAATTGAAGGGATCACCCCTGAAA
TTATGCGTATCGCATTAAATCAAGCAAAAGGTGCGCGTATGCACATTTTAGGCGTAATGG
AACAAGCGATCCCTGCACCACGTTCAGAAATTTCTGACTTCGCACCTCGTATTCATACAA
TGAAGATCGATCCGAAGAAAATCAAAGATGTGATTGGTAAAGGTGGTGCGACAATTCGTG
CATTAACCGAAGAAACTGGCACATCAATCGACATTGACGATGACGGCACAGTGAAAATTG
CGGCGACAGACAACAGCGCTGCAAAACGTGTGATGGAACGTATCGAAGAGATCGTTGCAG
AAGTCGAAGTGAATGCGATCTACAAAGGTAAAGTAACTCGTGTGGTTGATTTCGGTGCAT
TCGTGTCTATCCTTGGCGGTAAAGAAGGCTTAGTGCATATTTCTCAAATCACGGAAGCTC
GTGTAGAACGTGTTGCAGATTACTTATCTGTTGGTCAAGAAGTTCAGGTGAAAGTGGTAG
AAATCGATCGTCAAGGTCGTATCCGCTTAACTATGAAAGATCTGAATGGTGATGCAACTG
CAACAGAAATTGTTGAAGAAATTCAAGAATTAGCAGAATAATCATATCTATCTCTTCCTC
GAACAGGGGAAGGGATCTTCATTTTAAGAATGATAAATACCTAAGGTTTTATTAATGCCA
CAACGTTTTAAGTTGTTTAATTTTCGTTTTTGCTGGTTAGTTTTGGTAATGATTTTTTTG
ACAGGCTGTGTGAACAGAGTGTCAGATATGATTGCCCCGACAAAATTACCTTTATCGGAA
CTCAGTCCTCAGTTACGTTTTGAACAGGAAGTAATGCTTGTTCGTTTAACGCAAGTGTTG
CAAGAAGCGAAATTAAGCCAAGCTGAACGTGCCGAATTACATTTTGAAAGAGGCGTTATT
TACGACAGTTTAGGACTTTGGTCGTTGGCTCGTTATGATTTTACGCAAGCGGTTGAATAT
GCACCTAAAATGGCAGCTGCCTATAATTATTTAGGGTTATATTTATTGCTTGAAGATGAT
TATGACAGTTCTATAGATGCTTTTAATGCCGTGTTGGAACTCGATCCAAATTATGATTAT
ACCCGTTTAAATCGTGGTTTAGCATTTTACTATAGTGGTCGTTATTCTGAGGCAGAACGT
GATTTATTGCGTTTCTATAAAGCAGATAAGTCCGATCCTTACCGTGTATTATGGTTATAT
TTCAATGAGTTAGAATTAAACCTAAGTGATGCAAAAGCAAATTTGTTAAAACGTGCCAAG
CATTTGTCAAAAGACTTTTGGGGGACACATTTAGTGTCTTACTTGCTAGGGGATTTTACT
CTTGAACAACTTCGTTTAAAAATGATTGCTCAAGCTGAACCGAATACGGTAGCTTATGCA
GAGATTTTAACCGAAACATATTTTTATCTTGCAAAACAAACACTCAAAATGAATCAGCTT
GAAGAGGCTAAAAGCCTTTTCCGTCTAGCTATTGCAAATCAAGTATATAACTTTGTTGAG
TATCGTTTTGCGTTGTTTGAATTAGCTCAATTACATCAAAGAGCAAAACAAACAGATCCC
GTTGTTGTTGGGAAAAATTAGGACGATTTAAGCGGTAGGTTTCGCAAAATTTTTTGCAAA
TCAAACCGCTTACACTGTGTGACAAGTTATATAAAGCATTGGTTTGCTTTCTATTTATTT
TTCTTACCTAAAAAGCTCAACAATATAATTTTTATTTTTTAGTGAAATGTTGGATTTATC
CGCTCCCCATCTTTTCTAAAGATGGGTTGCCAAATTCTGATAAATGGTGCTCTGTAGGGA
CACACTGCGTGTGTCCGATTGCCTAATTTTTATGTGAATTTGATAGCTTGCGGACACACA
GTGTGTCCCTACAATGAACCTGATAACCTTGCCCCTCTAAAGAGGGGAATCAGTTTTGTG
GAAAAACACATTCCCTAAAATAACCAATTTTGGAATTTTATGACTGAAACAACTTTAACT
TTCGCCGATTTAGGCTTACCACAATCTATCCTTAACGCTGTAAATGAAATGGGTTTTGTA
ACCCCATCACCGATCCAGCAAGCCTGTATTCCACACCTTTTAAATGGTCGTGATGTGTTA
GGTATGGCACAAACAGGAAGTGGTAAAACAGCGGCATTCTCTTTGCCTATTTTGGCTCAA
ATTGATCCAGAACATCGTCACCCACAAATGTTGGTGATGGCGCCAACCCGTGAATTAGCA
ATCCAAGTGGCAGATGCTTGTGAGCAGTTCAGCAAAAATATGAAAGGTATTCGCACGGTC
ACGATTTATGGTGGTCAGCGTTATGATATTCAAATCCGTGCTTTAAAAAATGGTGCGCAA
GTTGTGGTAGGAACGCCAGGGCGTATTCTTGACCATATTCGCCGTGGCACCTTAGATCTT
TCTATGTTGAAAGCGATTGTATTAGATGAAGCAGACGAAATGTTGCGTATGGGCTTTATC
GAAGACGTTGAAACGGTTATGGCGGAATTACCTGAAGATCACCAAACGGCACTTTTCTCT
GCCACAATGCCAGAGCCAATTCGCCGTATTACCAAGCGTTTTATGAAAGATCCGCAAGAG
GTTAAAATTCAGGCAACCCAACGTTCTGCACCAGATATTGCACAAAGCTACTGGTTAGTG
AACGGCTTCCGTAAAAATGATGCGTTATTGCGTTTCTTAGAAGTAGAAGAGTTTGATGCG
GCGATTATCTTTACTCGTACCAAAACGGGCACCATTGATATTGCTGAACTCTGTGAGCGT
AATGGCTATCGTGCAGCCGCATTAAACGGTGATATGACCCAACAAGCGCGTGAACAAGCA
TTGGAAAAACTAAAATCAGGTCGTTTAGATGTGATTGTGGCAACGGACGTGGCGGCTCGT
GGTATCGACATTGAGCGTATCAGTTTGGTAGTAAACTACGACATTCCACTTGACGCAGAA
TCTTATGTTCACCGTATCGGTCGTACTGGTCGTGCTGGTCGTTCAGGTCGTGCATTATTA
TTTGTAGAGCCGCGTGAACGTCGTTTATTGAAAAACATTGAACACTTAATCAAGAAGCCG
ATTGATGAAGTGCCAGTACCAAATCACGAAATTTTAATGGAAAAACGTCGTGAGAAATTT
AAAGCACGCATTTCATTACAATTAGAACATCACGATTTAGAGCTTTATCGTGAATTATTA
GAAGATCTATTCACGGCAGACCAAGATCACGAAGAATTAGCTGCAGCAATGATGATGTTG
TTGCAAGAAAAACAAAAACTTATTCTTCCGCCAGATCCTGAAATTCGCCCTTCTCGTGCT
GAGCGTGGAAAAGGACGTGAAAATCCACGTTCTGCGGAACGTCGTGGTGGCGGTCGTGAG
CATCGTGATAACAACGGCGTTGCGATGGATCTCTATCGTATCGAACTTGGTCGTGAAGAT
GGTGTTGAAGTGCGTCACATTGTTGGAGCGATTGCCAACGAGGGTGATATTAACAGCCGT
TATATCGGACATATCAAGTTACACGATAAATACTCAACCATTGAATTACCACAGGGTATG
CCGAAACATTTAGTGCAACATTTCGCACAGAAAGCACGAGTGTTAAGCAAACCAATGCAA
ATGTCTTTCTTAGGTCCTGTGGGCAGTGCAACTAATGCTAACCCTTATGAAGATAAAGGC
GGACGTGGTAAAGGTCGTGGAGACCGTCAAGAACGAGGTGGCAGAGAGGGCCGCCGTGAA
GAACGTGGCTTTAAAGACCGCAAAGAAGGTGGATTTAAAGAAAAACGTTTTAACGAGCGT
GGTCGTCGATAATCTGATGCGTAGGGACACACTGCGTGTGTCCGCTACTTGTACCTAAAT
TGTGATTTATGGACACACGCAGTGTGTCCCTACCATTTTAATTAAATTATGTTTATCCAA
CCCACCCAATCCCATTGCGATTTAACCTTAACCGAACAGGATGTTTACTTTATGCAATAC
GCCTTATCCCTTGCAGATAAAGCCGAAGCAGAAGGGGAAATTCCCGTTGGGGCAGTGTTG
GTCGATAAAACAGGCAATATTATCGGAGAGGGGTGGAACCGTGCAATTATTCTCTCTGAT
CCAACCGCTCACGCAGAAATTCAAGCAATCCGAATGGGGGGGCAACAGATACAAAACTAT
CGCCTATTAGATACAATCCTTTATGTGACCCTAGAGCCTTGTACAATGTGTGCTGGAGCG
ATTTTACATAGCCGTATTGGGCGGTTGGTATTTGGAGCCTCGGATTACAAAACAGGGGCG
CTAGGCTCTCGCTTTCATCTTTTTGAAGACTATAAAATGAACCATTTTCTGCAAATTCGA
GGTGGCGTGATGGCTGATGAGTGTAGCCAAAAAATCAGTGCTTTTTTTAGAAAGAGAAGG
GAAGAGCAGAAAAATCAGCATGTTAACTACAACTCATCAAAATAGCTCTGTCCCCACGTC
TTTTCAGCTAATTGCAACAAATTCGCAAAATCTTGATAAGAAGGAAACGCTTGGTCAGCG
ATATTATGTTGCTCATTGATCAACTGTTGACGAAGTTCTTCATACCATTGCAACAACCCC
AAGGGTAGCGGCGATTTCGCTCGTCGCCCAAGCCAAAATAACCCTTGAAATGGGATACTC
AATGCAAACAACGCCGTTAAGGTCGCATTGGCTAGAATGGATTGTTCAGGATCGTGGAAA
AAGTATTGCCAAACTAACGCAAAACAAGCAAAAGCAGGCATAAAATGTGACGAAAATTTA
ACTAAGCGGATTAAACGATAATCGGGCATAAACAGTCCGAGTTTCTTCTGATTTGGGAAG
GTATTGAGGTAACGCTGTCCTGCTTGCAAAGTGTGATACATAATTTGCCTTTATCGTTAA
ATAATTCAAGTTACATTCTACTCATCTCTACAAAATCTACAATAGCGAATTATCACAACA
GTTGCTATACTTTCCATATAGTTACGCAGAATGATGTAGCAAATGCTATACCATACTGTA
TTATGTTGAATTTTCACCACATTAATTTAAGGAAGTCAAATGCCGATTAAATTTCCAAGT
TTGTTACAAGATAGTTGGAATTTTATCCGTAATCAAGGGAGCTTTACGCTTACGGGTACC
GCATTATTAATTTTATTACAATTATCCACCATTTTTCTCTTTCCTAGAGTAGAAATACAG
GCAGGAAATACATCAAATCAAGAGATGTTAACTTTACTTACATCACAACTTGCCCCAACC
ATTATTTCTGCTTTGATTAGTGTATTTATCAATATCTTATTGATTTTAAACATTAAATCT
ATCAACAGTGGCACTTATCAACATTTCAGCCAAAATATCGGGGCAACTCTCAAAGCCTTT
TTTCCAATCATTTTGTTGTCGATCTTTATGGTAATGCCACTTTCAATCGGTATCTCATTT
GGTGGCACCGTCGGGCAACAAGGCAATCTTGCTATAATGATCTTACTGCTTATGGCAACA
GGTATCTATTTGTTTATCAAACTTAGCCTTGTCGTCTATGTCTATTTACTTGAAGCCCCA
CAAGGCATTATGCAAACCTTACGTTTTACTTGGGGATTAAGTCGAGGCAGAATGGTGCCG
CTTTTCCTATTTTGTATCTTAAGTTATTTCTTTCCTAGCTTGTTAGGTTCATTAATCGGT
AGAATTGGCGGAGATGTCGGGATTATTCTTTCACAAGTGGTCGGAGCCTTTATCAGCTTA
TTTGTTGTTGTATTTGGTTTCCGTTTCTATCAAGTGTATCGCCAATAGGATTGACAATGA
AACAGTTACTTGAATTTATTCCACTGATCCTCTTTTTTGTCGTCTATAAAACCTATGGCG
TACAAGAAGCAGCATTAGTGCTAGTTGCCGCTACCGTGGTTCAATTTATCGCTTTACAGT
TGCTTTATAAAAAAATCGAAAAAAATCAATGGATTATGGGAATAGCGGTCGTTTTCTTCG
GCTTACTTACCGCTTACTTTAACGACCTGGCATTCCTTAAATGGAAAGTCACCATTGTCA
ATGCCATTTTTGCGGTAGCGTTACTCGTTAGCCAATACTTATTCAAAAAGCCTCTTATCC
AAATGTTACTTGGCAAAGAGCTCAAACTGCCACAAAACGTATGGGAAAAGCTCAATTTAG
GTTGGGCAGGCTTTTTCATCTTCTGTATGATCATCAACATCATCATCAGTGAGTTCTTCT
CTGACGATGCTTGGGCAAATTTCAAGGTGTTCGGTTTAACAGGATTAAGCCTCATTGCCG
TTATCGGCACAGGCTTATATCTCTACCCCCACCTAAAACAACTAGAACAAAAAGAGGAAA
ATAATGGAAACACAAACTAAACGCCAGCCTGAAGGCACATTAATTTTACGCACCCTCGCA
ATGCCATCAGACACCAACGCCAACGGCGATATTTTTGGTGGTTGGATAATGTCACAAATG
GATATGGGCGGTGCGATTTTAGCAAAAGAGCTAGTTAAAGGCAGAGTAGTGACTGTTTCA
GTAGATAAAATGTCGTTCTTACTGCCTGTATCAGTCGGTGATGTGGTTTGCTGTTACGGC
AAATGCACCAAAGTCGGACGCACCTCACTTCAAATCAAAGTCGAAGTATGGATCAAAAAA
GTGTATGAAGGAATGAGAGAACGCCACTGTGTCACCGAAGCACTCTTTACCTTTGTTGCT
GTAGATAGCAACGGCAAACCTCGTGTTATCCCACGAGAAGACAACCCAGATCTTGACCAA
GCCTTAGCTTTAATTGAACCTTAATGGAGGACATTATGTACTATGTAATTTTTGCTCAAG
ACATACCAAACACCCTTGAAAAACGTTTAGCCGTGCGTGGAAAACACCTCGAACGTCTAA
AACAACTTCAAGCCGAAGATCGCCTTTTAACCGCAGGTCCAAACCCGGCGATTGATGATG
AAAACCCAGGTGAAGCAGGTTTTACAGGTTCAACTGTTATTGCAAAATTCAATTCACTTG
AAGAAGCAAAACAGTGGGCAAGCCAAGATCCTTATGTGGAAGCAGGGGTTTATGGCGAAG
TGATTGTGAAGCCGTTTAAAAAGGTGTTTTAGTTTAATTAATATAGATTCAATTCAGATA
AGAAACCAAGTAATGTTATTATTTGGGTGCTTATCTAATTGAGATATAGTCGATAAACAG
TTGCTATGGCACATCAAAATATATGGTGGAACGGATTTTAGAAGATACCGTTAAGGCTAA
TCCACAATTCTCTGCAGCGGTATTACGTTATTTCAATCCAGTTGGAGCTCACCCAAGTGG
TTTGATTGGCGAAGATCCTAATGGCATTCCAAATAACTTATTGCCTTATATTAGTCAGGT
TGCGATTGGTAAACTCTCACAACTTTCTATCTTTGGATCAGATTATCCTACCCACGATGG
CACGGGCGTACGAGATTATATTCACGTCGTTAATCTGGCTATTGGGCATCTTAAAGCATT
GGAAACACATCAAAATAATGCCGGCTTTCACGTTTACAATCTGGAACAGGCGTAGGTTAT
TCGGTGTTAGATATGGTAAAAGCCTTCGAGCAAGCCAATGATCTGCATCTTCCTTATCAG
TTTGTTGAACGCCGTTCAGGTGATATTGCGGTATGCTATGCTAATCCACAAAAAGCGTGG
GAAAAGTTAGGCTGGAAAACTGAATGTGATTTGCCACAGATGATGAAAGATATGTGGCAT
TGGCAAAAGAACAATCCGAATGGGTATCGTTGATGTAAAATTAGCTTATCCGCAGGCTAC
AAAACTCAACTTATTCATTTGCCCCTATCCCCTGATACCAAGGACTAAAGCGGTTTCTTG
CGGTGGAAATGTTGTAATTATCTGAATAAAAATCGACTTGGATCATTCCCACTTGAGCAG
TATTAAGCCACTTCACTTGATACTGCTCAAGCCGTTGAATAACTTGACTATTTGGCATTT
TCCACGGGTTCCAACGCCCAGCCGAAATAATCGCCCAAGTGGGTTGGATGTGAGCTAACA
AAGTTTGGCTGGTACTGGTTTTACTGCCGTGGTGTCCTACTTGAAGAAAATCGATCTTAC
CGATCTGGCTTGCATATTGTCGTTCTTCCGCAATCCCACTATCCCCAGTAAGAAGCAATC
TATATTGCCCTATCGACACTCGTAATACACAAGAGTGTTCATTTTTAGCTCGCTCGCTCA
GTTGTAAAGGATAAATCGCTTCAAGGTGCATTGTGCTGAACTGCCACTGATTGCCTGCTA
TACAAGGCTCGGCGACTTGGTTACTATAATGATTTTTACCCGAAAGGATCAACCGTGCAT
TTGGGTAGGCTTGTAGTAATGGAAAAACGCCCCCAGCGTGATCGTTATCATCGTGGCTAA
CAAAAATAGCTTCGACCACTATCCCTTCACGGCGTAAATAGGGCAGTATTTCCAATTCCG
CCATTGTGCCACCTTGCCACGCAACGCCTGTATCATAGAGAATGGCTTTCTGTTTACCTT
GGTGTTGATAAATCAATCCCATTGCCAACCCTTGCCCCACATCAAAATTCACCCATTTTA
CAAGTGGTGGTTTAAGTGTATCTTTTACAAAATGAAATCCGATCCACAATGCTAAAGGCA
ATGCCACTGTTGCTAACCCATAATAGAGAGAAAAACGTTGCTGAAAAACACCATACAATC
CTATTATAATCAATAAATTAAGGCATATTAATCCCCATTGTTGATCGACACTTAAATAGA
GCCAATGATGGGAAAATGGCTCAATCCAATCAATCCCCCACTCTGCAAGTTGATGGCAAA
GCCACCAAGTTTGAAATAGGTTATCTGTTAATAAACTAAATAAAATCAATGGGATAAGAA
TAAAGCTATAAAGTGGAACAATGATCAAATTGGCTAACAAAGCGAAAGGTGATGTGCCAT
CAAAAAAACTGAGTTGAATAGGCGAGAACACTAGCCAAATGCCTAACTGCAGATGAAACA
ACTCTAACAGCAACTTCATCACTCGATTTTGCATATTTTTGACAAAATCAAACCGCTTGA
GTGGAAAAGCCTGATACCAAATAATTAGGCTAGCAACAGCCAAAACAGAGAGCCAAAAGC
TATCGGAAAGTAACGTCAGCGGATCAAAGACGACTAATAGCACCACACCACGAAGCCATA
ACTGCCAAGGCGTATAATGACGACGAGCATATTGCACCAGCAAAACCAATGAAATCGCCA
CCATTGCCCGTACCGTTGGAATTTGGAAGCCTGCCAAAAAACTATATCCCAACGCCACAC
ACCACCCTACTCCCCTTGCAAAATACAAGGACAACCCCACCGCTTTCAGACAACGAAATC
GCAATAATAACCACTGCCCAGCTTTCGCCGTCCAAAAGGCTAACAGATAAACCAGAACAA
TATGCGAGCCTGAAATGGCAATCAAATGAGCAGTGGTTGTTTGCTGAAAGATCTCCCAAT
GGCTTTGACTTAACCAAGCCCGTTCACCAAAAGCAAGGGCAAGCAGTAACCCTTGCGTTG
CAAAAGGGGCGGTCTGTTCTCGCATACGATCAAGCCAAATTGCACGCAAGCCTTGTTGTT
CGTTCACTTTTACTGCTTTTTTGACTGTAGCTGTTGCTGAGATATGTTGAGCCACATACC
ATTTTTGTCGATCAAAATTGCCATCATTTAAGCGAGCGGACAAAGGCTTCAATGCCAGTT
CCGCGTTATAACTTGCTTCCAGTATCAATGGCTCATCAGCTTGCCAATTGACATAAACAT
AGTCCCCATTAGCACGCTCTACAACGGCAGTTTGATATTCTTGCTGTTTTAAAATTTGCT
TCACTAACACCCGCTCTTGCACCTTAACAGCGGTCTGTTCCTGATGTTTTTTTGCAAGTT
GCATAATCTGGGCGTAACTCACCGCTAACACACCACCCAACAGCAAGATCCCCAATTTCC
CACGCCATACTCCCCATAATGCAAGGGCAAGAGAAAATACCACCACATAGCCAAGCCACG
AAGCAGGCAGAACAATCAACGGCAATAAACCGAAAAAGAGCATTAAACAGACACGATCAA
TAGACATCATCAACATACCTAATCAAAGAGATTACAGTATGCCAATGATGAAAAGAGAGA
AAAGTAGAAAAATAATGTTTTTCGACAGGGATCACAAAAATAAATATTGGTATATCAAAT
TGTTTGTAGTTATGATTTTTAACACGATATCTTTTTAATTTAGATTAAAAAGTTAGATAA
GAAATGCAAATAACTTGACAAATTTTTCAAAGAATTTTCAAAATTGAGAAGTAGTTCAAA
TTTTAACTACAAGGAGTGTGGTAGTATTAGCTCGAAAGCTGAGATGGCTCAGTTATTACT
AAACACAACAAGGAGTATATTATGTATAAACATATTTTAGTTGCCGTAGATCTCTCTGAA
GAAAGCCTTGTATTATTGCGTAAAGGTGCGAGTCTTGCTGAAAAATGTAATGCAAAATTA
TCCGTTATCCACGTTGATGTGAACTTTTCGGATCTCTACACTGGGTTGATTGATATTAAT
ATGTCGTCTGTTCAAGATTCTGTGTCAGAAGAAACGATAAAAGCATTAGAGGAACTCTCT
GGTAAAATTACTTACCCTGTTACTGAACGTTTAAATGGTAGTGGTGATTTTAGTCAAGTG
CTGGAAGAAGCGGTAGAGAAGTACCAAGTGGACTTATTGGTCACTGGTCATCACCAGGAT
TTTTGGAGCAAATTTATGTCTTCTACTCGTCAAGTGATGAACAGTGTAACGGTAGATATG
CTCGTTGTTCCTTTAGCAAGTGAATAACTCAAGCTATTGATTGGTAAATAAAACGTGAAA
AAAGACCGCTTGTGTAGCTGAGTTATCGCATTCAGTTACTCTGGCGGTCTATTTTTTGAC
TTAATGTCAATAATTTATGCAGTAAAAAATACAAGTATTGAAAAAAATGTGTAAAATAGG
TGTGTGAATTACTAATATACTTTAGTAAAAACATAGATATACAGTTTTTTATATCCATTT
GAGTGACTTTAATGAAAACAACTTCAGAGATTAGACAAGCCTTTTTGGAGTTTTTCCAAA
GCAAAGGGCATACGATTGTGCCAAGTAGCTCGCTTGTACCTGAAAATGATCCAACCTTGC
TTTTCACGAATGCAGGAATGAACCAGTTTAAAGATGTGTTCTTAGGATTAGACAAGCGTA
GTTATAACAGAGCAACCAGCTCTCAACGCTGTGTGCGTGCTGGCGGTAAGCATAATGACC
TTGAGAATGTAGGTTATACCGCTCGTCACCATACCTTTTTTGAGATGTTAGGTAACTTTA
GTTTTGGTGATTATTTTAAACCCGATGCGATTGCATTTGCGTGGGAATTTTTAACATCAC
TGCAGTGGTTAGCGTTACCAAAAGAGAAATTGTGGGTGACAGTCTATGAAACAGACGATG
AAGCCTATGATATTTGGAATAGAGAGATTGGTGTGCCTGCTGAGCGTATTGTGCGTATTG
GTGATAATAAAGGTGCGCCTTATGCGTCAGATAACTTCTGGCAAATGGGTGATACGGGTC
CTTGTGGTCCTTGTACTGAGATCTTCTACGATCACGGTGACCATATTTGGGGAGGTCCAC
CAGGCTCAACAGAAGAAGATGGCGACCGTTTCATTGAAGTATGGAACGTGGTCTTTATGC
AGTTTAATCGTCAAGCAGATGGTACTTTAAAGAAATTACCTAAGCCGTCGGTAGATACGG
GTATGGGTTTAGAGCGTATCAGTGCGGTGTTGCAACACGTTAATTCAAACTACGAAATCG
ACATTTTCCAAGCGTTAATCAAAGAGATTGCTTCTTTGTTAAATGTGACAGATTTAGACA
ATAAATCGTTACGCGTAATTGCAGATCATATTCGTTCTTGTGCGTATTTGATCGCTGATG
GTGTGATGCCGTCAAATGAAGGTCGTGGTTATGTGTTGCGTCGTATTATTCGTCGTGCGG
TGCGTCACGGAAACATTCTTGGTGCGAAATCAGCGTTCTTCTATCAATTAGTGCCAACCC
TTGCAAAAGCAATGGGGCAGGCTGGTGAGATTTTGACGCAGAAACAAGCGCATATTCAGA
AAGCGTTAAAAGCAGAAGAAGATCAGTTTGCGCGTACCCTTGAGCGTGGTTTAGCGTTAT
TAGAAGATGCGTTAACCAAAGTAGAGAATAAGGTTTTATCAGGTGAAGTGGCATTTAAAC
TTTACGATACTTATGGTTTCCCACTGGATTTAACGGCAGATGTTTGCCGTGAACGTGGTA
TTACCATTGATGAAGCTGGCTTTGAGCGTGAAATGCAAGCTCAACGTGCAAGAGCGCAGG
CAAGCAGTAATTTTGGTACAGATTACAATAATGTGATTAAAGTTAATGGCTCAACGGAGT
TCAAAGGCTATGAGGTCACAGAATGTGAAGCGACTGTCGTTGCGTTATTTAGCAATGGTA
AGGCGGTTGAAGCTATTCAATCGGGGGAAAATGCAGTCGTTGTCTTGGATCGTACCGCTT
TCTATGGAGAGTCGGGCGGTCAGGTTGGTGATAGCGGTGTGATTGCTTCAGAAATTTGCA
ATTTTGAAGTCAATGATACGCAAAAATATGGCCAAGTCTTTGGGCATATTGGTCAATTAG
CTTCAGGCACTTTATCAGTCGGAGATAAGGTGAAAGCAGAAGTGAATACGACACGTCGTC
ACGCTATTACCTTAAACCATAGTGCAACTCACTTGTTACATTCGGCACTTCGTCAAGTGT
TGGGTGATCACGTTGTACAAAAAGGTTCTCTTGTGTCAGAAAATTCACTTCGTTTTGACT
TTTCTCAAGGTGAAGCGATTTCAAAAGCTGACTTAGAAGAGATTGAGCGTATTATTAATA
CGAAAATTCGTGAAAACATTGTAGTTACAACTGAAGTAATGGATCTTGAATCAGCGAAGC
AAAAAGGTGCGATGGCACTGTTCGGTGAGAAATATGGAGATAGAGTTCGCGTTGTAGATA
TGACAGCGTTTTCTGTAGAGCTTTGTGGTGGTACTCACGTTAAACAAACAGGTGAGATTG
GCTTATTCAAAGTGGTATCTGAAGGTGCGGTTGCCGCAGGTGTTCGCCGTATTGAAGCGG
TGACAGGCGAAAATGCAATCGGCTTATTACATCAGCAACAACAAATTCTTAACCAAAGTG
CTGAGTTATTAAAAGCAGATACGGCAAGCCTTGTTGAGAAAATCCAACAACTACAAGAGA
AAAGTAAGAAAGTAGAAAAAGAGCTACAACAGCTCAAAGATAAACTTGCAGCTCAAGCTG
GTGGAGAATTAGCAAAACAAGCTCAACAAATCAACGGGGTTAATGTGGTTGTTCAACGTT
TAGAAAACGTTGATGCAAAAGCATTAAGAACGATGGTCGATGACTTGAAAAATCAACTAG
GTTCAGCGGTGATTGTCTTTGCAACACAAACTGATGAAAAAGTTAATTTGATCGTAGGTG
TAACAAAAGATCTTACAGACAAAGTAAATGCAGGCGAGCTTGTTGGGTTAATGGCTCAAG
AAGTTGGCGGTAAAGGCGGTGGTAGAGCTGATATGGCAATGGCAGGCGGTAGCCAACCAG
AAAATATAACCCAAGCCCTCAATGTTGCGACGAATTGGATTCAAGCAAAACTCTAATTAT
AAGGGGCAAGTTAGAATGACTTTGGCTTGCCCTGATTAAATCTAAAAGGAGAGATAGTTA
TGCTTATTCTAACCCGTAAGATTGGCGAAAGTTTATTGATCGGTGATGATGTAGAAATTA
CTGTCCTAAGTATTCGTGGTAGTCAGGTTAAATTAGGGGTGAAAGCACCTAAGGAAATTT
CGGTTCACCGTGAAGAAATTTATCAAAGAATCAAAGCGTTAGCAGATGAAAATCCTTCAG
AATAAGGTATATTGATATTTACTGAAGTTCTTGATCTAACGTAATGTGAATTTGATCCTT
GAACCAAATGTTACAAACAGATAAATTGAAACGCAGTGTTCAATTTTTTGAAAAAATTTG
TGCAAAACGGACCGCTTACTTAAGGTAGGCGGTTTACTTTATCTAAATATATTAAGGATT
TTTCTATGAAAGTGATTATTCCTGTCGCAGGTCTTGGTACTCGTATGCTTCCTGCAACCA
AAGCAATCCCAAAAGAAATGCTAACCATTGCAGACAAACCGTTGATTCAATATATTGTAA
ATGAGTGTGTGGCTGCAGGAGTAAGAGAAATTGTGCTTGTCACTCATTCATCTAAAAATG
CTATCGAAAACCACTTTGATACATCGTTTGAACTCGAAACAATGTTAGAAAAACGAGTGA
AACGTCAGCTATTAGATGAAGTGCGTTCGATTGTACCTAAAGATGTGACCTTGATGCACG
TTCGTCAGGGGCAAGCGAAAGGATTAGGGCACGCGGTATTATGTGGTCGAGCTGTGGTAG
GAAATGAGTCTTTTGCAGTGGTATTGCCTGATGTGTTATTGGCAGATTTTACTGCAGATC
AAAAAACAGAAAACTTAGCAGCAATGATTCAACGTTTCAAAGAAACAGGCAAAAGCCAAA
TTATGGTTGCACCTGTGGCGAAAGAAAATGTGAGTAACTATGGTATTGTAGATTGCCAAG
GTGCAGAATTACAACCTGCAGGTACAGCGAAGATTGCTAACATTATTGAAAAACCAAGTA
TTGAAGAAGCTCCGTCTAATTTTGCCGTTGTGGGACGTTATGTCTTCTCTGCAGAAATTT
GGGATTTACTTGCCAAAACACCGGTCGGTGTGGGTGATGAAATTCAATTAACCGATGCGA
TTGATATGTTGATTGAACAACAAGAGGTGGAAGCCTTTCATATGACAGGTAAAACCTTCG
ACTGTGGTGACAAATTAGGCTATATGGAAGCCTTTGTAGAATACAGTTTGAACCACGATA
AATTTGGTGGTGAATTTAAAGATTATTTGAAAAAATTATCGAAGTCGCTGTAATTAAATT
TATATAAAATGTAGGGACACACTGCGTGTGTCCCTACGCTAACATGGAGCAAATGTGATC
GTTAAAAAAATAGCACAAGCGGTAGGTTTTGGGCTTTTTTGTGCTGGCTTGATTCTTTAT
GTTGCCCCTTGCTTAAACAAAAGCACTCAAACAGAGATTATCAGCTTTCACGATGCGGTA
AGAATTGCGTCGCCTGCGGTAGTCAATGTTTATAATCAGGCCTTTGATTCTACCCATTCT
TATACAGGGGAGTTACAAGTAAACAATTTGGGATCGGGCGTGATTATGACCTCAACGGGT
TATATTTTAACGAATAAACACGTTATCCAAAATGCAGATCAAATTTTAGTGGCACTGCAA
TCGGGGACGATTTCGAGTGCTACATTGGTAGGATCTGACACCTTAACTGATCTTGCTGTT
CTCAAAATTCAAGCAGAAAACTTGCCTACAATTCCTCAAAATTCAAAACGCGTGGCTAAA
ATCGGTGATGTGGTTTTAGCAATTGGCAATCCGTTAAATTTAGGGCAGAGTATTACGCAA
GGCATTATTAGTGCAACGGGGCGCAATGCATTATCTGAAATGGGTCGGCAAAACTTTATT
CAAACTGACGTTTCTATTAATAAGGGTAATTCAGGCGGAGCTTTGGTAAATACGGCTGGT
GAGTTGATTGGCATTAACACTTTAAGTTTAGGAAAAAACAGTGATGAATTGGCAGAAGGA
TTGAATTTTGCGATTCCGATTTCCTTAGCAAATAAGGTGATGGAAAAAATTATTCGTGAC
GGGCGTGTTATTCGAGGCTATTTTGGTGTTAATAGCTCGTTGTACTATACGGCTAAACAG
CTAGGAGTCGGTGAAAAAGGGATCTTAATTACTACAGTAGCTGAAGGTGGACCTGCGGAT
AAAGCAGGGATTTTAGCTGGTGATTTGATTTTACGTTTAAATGATACAGAAGCCCAAACT
CCAGCTCAAATGATGGAATTGATTGCAGAAATGAAACCAAATAGTAAGGTAAAGGTATTA
ATTTCTCGTCAAGGCATACAGAAAGAAGTTGAAGTGGTTATTGGTGAATTTCCAGAGCTA
TAAAGGATAAATATGGGTATTGTAATTACAGTTGATGGGCCAAGTGGTGCAGGAAAAGGA
ACCTTGTGTCACGCCCTTGCAGAGAAATTAGGCTTTGATTTTTTAGATTCAGGAGCAATT
TACCGTATTTTAGCATTGGCTGCAGTAAAACAGGGGATTGCCTTTGAGAATGAAACGGCT
CTTGCGCAGCTTGGGCGAAATCTTAATGTGAAATTTGTGCCTGAGAATAATGAAATTCAG
GTCATTTTGGACGGTGAAAACGTTGGCGATCAAATTCGTACAGCACAAGCGGGTCAAAAT
GCGTCAAAAATTGCGGTTTATCCTCAAGTGCGTGAGGCTTTGTTACAACGTCAGAGAGAT
TTTAGAAGTCCTAAAGGATTAATTGCCGATGGGCGAGATATGGGGACTGTCGTCTTTCCA
GAAGCTGAAATTAAGTTCTTTTTAGATGCAAGTGCAGAAGAACGCACAAAAAGACGTGTA
AAACAGTTGCAAGAAAAGGGATTTAATGCTAACTTTGACGAGATTTTAGCCGAGATAAAA
GAGCGTGATTTTCGGGACAGAAATCGCCCTGTTGCACCTCTTGTTCCAGCTAAAGATGCG
ATGATTTTAGATTCAACGCATTTATCCATTGAGGAAGTTATTCAACAAGCATTGGATTAT
ATTGCTCAAAAATTGTAATTTTGTTTGCTTAACAAAGGATTGTTAAGTTGTTATCCCTAA
CCCCATTTAGATGGATGCTAAATGGACGTTTTATTTTATTTAAGAAGATTAATTATGACT
GAATCTTTTGCTCAACTATTTGAAGAATCACTAAAAGGTCAAGAAACCCGTTTAGGTTCT
ATTGTTAAAGGTACTGTAGTTGCAATTCAAAAAGGCTATGTACTTGTAGATGCTGGTTTA
AAATCAGAATCAGCGATCCCTGCTGAAGAGTTTTTCAACGCACAAGGTGAATTAGAAGTT
CAAGTTGGTGATGTTGTTGATGTTGCTCTTGATGCAGTAGAAGACGGTTTCGGTGAGACC
AAACTTTCTCGTGAAAAAGCGAAACGTAACGAGTCTTGGGCTGCGTTAGAGAAAGCCTTC
GAAGAACAAGCAACCGTTGTTGGTTTTGTAAACGGTAAAGTAAAAGGTGGCTTCACTGTT
GAGTTAAACGGTGTTCGTGCATTCTTACCAGGTTCATTAGTTGATACCCGTCCAGTTCGT
GATTCTTTAAATCTTGAAGGTCAAACTTTAGAACTTAAAGTAATCAAATTAGACCAAAAA
CGTAACAACGTTGTGGTATCTCGTCGTGCAGTAATCGAAACAACAAGCTCTGCTGATCGT
GAAGAAGTATTAGCGAACTTAGTTGAAGGTTCTGAAGTGAAAGGTACTGTGAAGAACTTA
ACTGACTACGGTGCATTCGTAGATTTAGGCGGTGTTGATGGCTTATTACACATCACAGAT
ATGGCGTGGAAACGTGTTAAACACCCAAGTGAAGTTGTTGCAGTGGGTCAAGAAGTTACT
GTTAAAGTACTTAAATTCGACAAAGAGAAAACGCGTGTATCATTAGGCTTAAAACAATTA
GGTCAAGATCCGTGGGCAGCTATTGCACAAAACCACCCAGTAAACAGCAAATTATCTGGT
AAAGTAACTAACTTAACAGACTACGGCTGTTTCGTTGAGATTTTAGACGGCGTTGAAGGT
TTAGTTCACGTTTCAGAAATGGACTGGACAAACAAAAACATTCACCCATCTAAAGTGGTA
AACGTAGGTGATGTGGTTGAAGTAATGGTACTTGAAGTTGATGAAGAACGTCGTCGTATT
TCTTTAGGTTTGAAACAATGTAAAGCAAACCCTTGGGAACACTTCGCTGAAACTCACAAC
AAAAACGATAAAGTAAAAGGTAAAATCAAATCAATCACTGATTTCGGTATCTTTATCGGT
TTAGAAGGTGGCATTGACGGTTTAGTTCATTTATCTGACATTTCTTGGAATATGGCTGGC
GAAGAAGCTGTTCGTAACTACAAAAAAGGTGACGAAGTAGAAGCTGTTGTATTACAAGTT
GATGCAGTGAAAGAGCGTATCTCTTTAGGTATCAAACAATTAGAATCTGATCCATTCACA
AACTTCGTTGAAGGCACTAAAAAAGGTGCAATCGTGAAAGGTAAAGCGGTTGAAGTTGAT
GCTAAAGGCGTTAAAGTTGAATTAGCAGACGGTGTAGAAGGTTATGTTCGTGCAGCTGAA
GCAACCCGTGATCGTGTAGAAGACATCACAACAGTTATCTCTGTAGGTGACGAAATCGAT
GCGAAATACACAGGTGTTGATCGTAAAGCTCGCATTGTAAACCTTTCTATTCGTGCGAAA
GACGAAGCTGAAGAATCAGCAGCACTTGCACAAGTGAATAAGCAAGAAGAAGCTATTCCA
AGTGCAATGGCTGAAGCATTCAAAGCAGCAAAAGGCGAGTAATTTACTCTCTTCGTAAGC
GGATATGTGAAAGCATATCCGCTTCACCTATCGCATAAGGAGAAAATATGACTAAATCGG
AATTAATAGCAAATCTCGTAGCTCAATATCCCTCTCTATCAGTTAAATCTGTTGATGAAA
GTGTAAAAGAAATTTTAGAACAGATTATGGGGTCGTTAGAACAAGGTGAACGCATTGAAG
TAAGAGGCTTTGGCAGTTTTTCTCTACATTATCGTCAGCCTCGTGTTGGACGTAATCCAA
AAACAGGCGAAAGCGTTAAGTTAGATGCTAAGTATGTTCCGCACTTCAAAGCAGGCAAAG
AACTGAAAGAACGTGTTGATTTAGCCTAATTCTCTGAAAGCGACACTGTGGGGTGTCGTT
TTTTTATAAACTAATGTAATAATGGAGATACGCAGATGAAATATATTTTGGGCATCATTA
TTGTGCTTGCTATCATTCTTGTTGCCGTGACTATTGGGGCAAATAACGATCAGCTTATTA
CATTCAACTACATCATCGCAAAAAGCGAATTACGTTTATCTAGCCTTGTTGCCATTTTGT
TTGGATTTGGTTTAATTTTAGGTTGGTTAATCACGGGATTTTTCTATTTAAAAGTGAAAT
TACAAAATATTGCCTTAAATCGCCGTGTAAAACGCCAAGCTCAACAAATTAGCGAACTTA
CTTTACCAAAGGCTGAATAATGCTGGAATTGTTGTTCCTTTTGTTGCCTATTGCAGCCTT
GTATGGCTGGTATATGGGGCAACGTAGTGCAAAAAAGGATCAAGATGCAATTAATAACAA
ATTTTCCCGTGACTATGTCACGGGTTTGAACTTTCTTTTATCTAATCAGCAGGAAAAGGC
GGTTGATCTTTTCCTTTCTATGCTACAAAAGCAGGAGTCTGAGAACCAGATTTCAACAGA
ATCACAATTTGAAGCCGAAATTACTCTAGGCAATTTATTCCGATCAAGAGGGGAAGTTGA
TAGAGCTTTGCGGATTCATCAAGGGATTGAAAACAGTCCTCACTATTCCTTTGAACAAAA
ATTACTAGCAAAACAACAACTTGCCAAAGATTTTATGGCTGCAGGTTTTTATGATCGGGC
AGAAAATTACTATATTACCTTGCTTGATGAACCTGAGTTTGCAGTCAATTCATTAAGTCA
GCTTGCTGTGATTTATCACAAAACACGAGAATGGAAAAGAGCGATTAATGTCGCTGAAAA
AAGGCTTAGAATAGAGCCTGAAATGGATAAGATCCCTTTATCTCACTATTATTGTGAATA
TGCACAAGCGGTCAGATCGGACGATGAAAAAGCATTTTTAACAGCATTACAAAAAGCCCT
TTCTTACGTTCCTCACTGTGCAAGAGCCTCAATACTCTTGGGGGATTTTTTCTTTGAAAA
ACAAGAAATGCGAACGGCATTACGCTATTTTGAAGCGGTATTAGAACAAGAACCGAACTA
CATCAGCGAAGTTTTACATAAAATTAAGCAATGTTATATTGCGTTAAATGAACAAAATAA
TTTTGAGCTGTTCTTAATCAAAGCCAACCAAATTAAACACAACAGCAGTGTTGATTTAGC
GTTAGCTGAATTTATTGAACAAAAAGATGGTGTAGAAGCCGCACAATCACGGCTTTATCA
ACAAGTTAGACAATTCCCAAGTTTAATGACTTTCCATCGTTTTATTTACTATCAAGTAAA
TGAAGCGGAGGAGGGCAGAGGCAAAGAGAGTTTAGTTCTATTACATAAAATGGTCGGTGA
TCGAATTAAACAGGGATTTCAATATCGCTGTATTCATTGTGGTTATCAAAGTTACCGCTT
GTCTTGGCACTGCCCATCTTGTCGAACTTGGGAAAGCATTAAACCGATGCAAAGTATTAC
AGAAGTGATTTAACATAGGAGAATTTAAATGGACAACAAAATTATCGTCGCCCTTGACTA
TGAAACAGAAGCCGAAGCCCTCAATTTCGTTGATCAAGTCGATCCGTCCCTTTGTCGCTT
AAAAGTGGGCAAAGAGATGTTTACCACATTGGGTACACACTTTGTGAAACAGTTACAAGA
CCGCAAATTTGATGTCTTTTTAGATTTAAAATATCACGACATTCCTAACACCGTTGCAAG
AGCCGTGCATTCGGCGGCAGATTTGGGGGTGTGGATGGTGGATTTACACGCCTGCGGCGG
TTTACGAATGATGGAAACCGCAAAACAAATTTTAGAGCCTTACGGCAAAGATGCACCATT
ATTGATTGGTGTGACTGTGCTAACCAGTATGGAAGATTTAGATTTATTACAAATCGGGAT
TAATGCGTCACCGATGGAACAAGTTATTCGTCTTGCCCATTTGTGCCAACGTGCAGGGTT
AGATGGTGTAGTCTGCTCTCCACAAGAAGTTGAGGTATTAAGAACTCACTGTGGCAAAGA
TTTTAAACTTGTCACGCCAGGTATTCGTCCTGAAGGGAGTGATTTTGGCGATCAGCGTCG
TGTGATGACCCCAAAACAAGCGATTGAAACAGGATCAGACTATTTGGTGATCGGTCGTCC
TATTACCCAAGCCACTGATCCTCTTGCAGTATTAAAATCAATTAATCAATCTATCGCCTA
ATAAGCGGTTCGTGTAGAAGGAAATTTTACAAATGACTTTAGTGTATTCCACAGAAATTG
GTCGAATTACACCAGAAAAACCGAAGGCTGAACGTCCGAAAGGTGATGGCATTGTGCGTA
TTCAACGCCAGACAAGTGGTCGTAAAGGGAAGGGCGTTTGCGTAATTACAGGTGTTGATT
TAGATGATCGTGGTTTGGTGGCACTAGCTTCTGAACTTAAACGCAAAACAGGCTGTGGTG
GCTCAGTTAAAGATGGTGTGATTGAAATCCAAGGTGATAATCGAGATCAGCTTAAGCAAA
TGTTGGAGCAGAAGGGATATAAAGTTAAATGACAATGCTGAATTCAGAAATATTACGATA
TAATCGTCAGATTATATTGAAAAGCATTGATTTTGATGGGCAAGAAAAGTTAAAAGCAAG
TCGAGCCTTAATTGTTGGATTGGGTGGATTAGGTTGTGCAGCGAGCCAGTATTTAGCAAG
CAGTGGTATTGGATATTTAACCTTAGTTGATTTTGATACGGTTTCACTTTCTAATTTACA
ACGACAGGTACTACATTCTGATGCAACTATCGGCATGCCAAAAGTAGAATCGGCTAAAAA
GCGTTTACATGAACTGAATCCCCATATTCAAATCGAAACCATTAATGCGTATTTAGAAGA
AGATGAATGGGCTAAATTGATTCCCCAATTTGATGTAGTTTTGGATTGTACAGACAATGT
GACAATCCGTAATACACTCAATAAAATTTGTTTTAATGTAAAGAAACCGCTTGTATCAGG
CTCAGCTATTCGTTTTGAAGGGCAGGTGAGTGTTTTTCTTTACCAAAAACAAGATCCCTG
TTATCACTGCTTAAGTCAGTTGTTTGGAGAAAACACTCTTAGTTGCGTTGAAGCTGGGGT
CATTGCTCCTATTGTCGGTATTATTGGCAGCTTGCAAGCATTAGAAACAATTAAAGTTTT
ACTTAATATTGGTCAAATGTTGTCTGGACGGCTTTTAGTAATTGATGGTTTAAATTTTTC
TATACGAGAAATGAAGTTGCTTAAACAGTCAAATTGTTATATATGTAGTAAAGAATAAGG
TTAAAATTCGCTCATTGTTCAAGAATTGAAAAGTTTGGTTTAGACATTTGACGATGTCAG
AAATTTTCCCTACTATGCGAGCGTTATGTTCCTCCTTAGTTCAGTCGGTAGAACGGCGGA
CTGTTAATCCGTATGTCGCTGGTTCAAGTCCAGCAGGAGGAGCCAAACGATTTCCTCCTT
TAGTTTTTTGCTTTTGGTCTTGTTTTATTTGTCTCCTTTTATAAAACAGTAATTCATACC
TCCTAGAATTAGATCAAAAGAGTTGCCCCGTACAGGGGCTTTTTTTATCTAGCAAAAATG
GTGAATTAATTTTGCTAATAATTCTCTTGTGGGTTCAATGAATTTTGCATCTAAATATTC
GTTAGGTTGGTGAGCCTGTTCAATGTTCCCAGGGCCTAAAATTAGTGTTGGGCAGAGTTG
TTGAATAAAAGGTGCTTCAGTGCAGTAATTAACTGCTTTACATTCTTCTCCTAATAATTT
TTCAACCACCTTTACGATCTGGGCGGAATGTTCGCATTCATAGCCAGGAATACCCGCATG
TAAGGCTTTAACTTGAATGCGATCCCCCCAAGTCTCAATAAGAGGCGCAAGATATTGTCG
CACTAAATCCTCTGCATCTTGGATGGCTAAATTAGGTAATGGTCGAACTTCTAGTTGTAG
CTCACAGCAAGCACAAATACGATTTAGGGCATCACCACCATGAATATTTCCGAAGTTGAG
GGTAGGATAAGAAACACAGAATAACTCATTATGGTATTTTTGTTTTAAGCTATTTTTGAG
TTGAAGTAAGTTACCCACCACCTCATACATAATTTCAATAGCATTAATTCCATTGGCAGG
ATTACTGGAATGGCCAGATTTACCAATAACCTGAACTGTTTGAGCAAGATGGCCTTTATG
TGCTCGGATAGGTTTAAGAGAAGTAGGTTCTCCAATGATCGCACAATCTGGGCGAATATG
TGCATGTTGTGAAAAGGTTCTTGCACCAAGCATCGTTGTTTCTTCATCCGCAGTAGCTAA
AATCCGTAATGGCTTTTTAAGTTTTGCTAAATCAATTTGATTGAGAACATCAACCACGAA
AGCAAAAAAGCCCTTCATATCTGCAGTACCTAATCCGTAGAATTTCCCTTCTTTTTCTGT
AAGCTGAAAAGGATTGAAATTCCAGAGCCCCTCATCATAAGGCACAGTATCTGTGTGCCC
AGCCAGTAATAAGCCACCATCTCCTTTGCCATAAGTTGCAAGTAAGTTATATTTTTGATG
AGAGCCGTTAATGGCAATGATTTCTGTTTTAAATCCTAAATCGCTAAACCAATAAGCCAA
TAACTCAATCAATGCTTTATTGGATATGTCATATTTTTCATTCAGGCTACTTATGGTAGG
AATTTGAATTAATTGGCGATAACGCTCAATAAAAGAGAGATGTGTTGTCATTTATTGATC
CTTTCTTGAGAAGAGTATAGAAACACAGCTTATTAGTATTTTAAGGAAAATAAGTATAAT
CATATCAATATTTAACTCATCTTTTTCAAAAAAAACGAAAAATCACACACAATATAATTT
AACTCATTGTTTTTGTTATTTTTTTTTGAGGTGAATTTACATGCGGTGTCTTATTTTTAA
ATTAGCGTAAATTTTGTTTAATACGTTATGAGAGTAACCTTAGCTGACTAAATTACTTTT
TATTTAATTGATTTTTGTATTTTATACATTTTCTTGTTGGATTCCTTGAATAAATATAAT
TCTCAATATCCCCTCATTTAATGAGGTGAGTTCATAATACATAAAAATGTTATCCTCAAA
ATTGGATAATATGTTAATGATTGGTTGCTTTAAACATTTTACATTTTTGTAAAAAGAAAA
TTTCATACTAATAAGTGGAAGTACATCTACGGTCTTGACATAGATTATTTTCTAGCCTAG
AGTCTGCCGACTTATAACATAAGGAGCTTATTTATGAACAAAATATTTATGACCAAACGC
AGACACGATGGCGAAATCGCGGTATGTTCAGAATTAACGCGTTCAAAAGGGAAAATGAAA
TCTTTTGTGGCGGCGGTGGCAACAGCTGCAGCGTTGGCTGTGCCTGTGGCGGAAGCGGCG
GGTGTTGCTACAGCAAATGGGGCTAACGTTGTATCTGGTGAAGCATATGTCAAAATAGAA
ACCAGAGGCGACAACGTTGCAATAGGTAATGCTACACTTGGAACAACCGGTGGAGGAAAA
GTAGCAATAGGAACGGATACATCTGCAAATGGTGAAAATTCTGTAGCAGTTGGATCTTCA
AATAATGCTAATGGGACACAAACAACAGTAATAGGTTCTAAATCTAATGCAACAAAACAA
CAAGCCATAGCAATAGGTAACGATGTGCTTGCAGCAGGTTATTCATCTATTACTATCGGT
GGAGATGATGCTGGTATAAAAGATCCTGAAAAAAATTTAACATCAGGGGCAAATACTCAA
TATGCAACATTTGTTTATGATGCAACTCTTGACGAGGTAATATCTAACCCGTATAGCGTG
CTAAGTGGTGTTAAAAAAATATCGATAGATCCAAAAGATGCAAGTGACCCAAGTAAGACT
AGTCAAATCTCAACAAGCAAAACTATAGTAGTTGTGACTAGAAGTACTACGGAGACTGAC
AACAATAATCAGGTACCTTTATTAAGTTCTGAGAAAAAAGAAATAATTAAAAAATTTTTG
GGGATAAAAACATCATCAATAAAAGAATATACTAATGTTCAATACGAACAAGAGAAAAAA
AAAGCTAATACAGTAGTTATTGATGGTAGTATGACTAATGAACAGATTCTGTTTGCAGTT
TTAGAAACAAAAGACCCAGCTAATTATCTAGGTAGATTATTAGAAAAATATAAGGTAGAA
GCTCAAATTGCCGCTGGGGATACACCATTAACTGATGAAGAAGTTACAGAAAAAGCATAT
TTGAGTATAGAAAATTTAGCAGCAGAAATGGGCGCAGTGACAACTGGAGCTGATGGTACA
CCTGCATCTAGAGAAGAGAAAATACATAGTCTTATTATTAAATATTATGATGAATTTCAA
GGGACGAGAACTACAGGGGGGGCATCTATTGCGATAGGGATTAAGGCTCAATCCTTGGCA
GATGGGGCTATTTCCCTTGGTACAGCAGCAATTTCAAGAGGTAAAGAATCACTAGCTCTA
GGGGTAGGGGCAATTACTTCTGGAGAACGTGCTATCGGTATGGGGACACTTTCTGTTGCC
TCTGGAGATAGATCGATTGCAATTGGTACTTATACTGAAGCACCAGACACGGTTAATGGC
GAAATGCGTTATGACGCACCAAGAGCTTTGGCTGAGGATGCTGTGGCGATCGGTTCGGGA
GCATATGTAGGGCTTGATGTAAGTGGTACTAAATCTGTGGCGCTAGGGGCTGGCTCTATT
GTTACTACAGGTTATGGTGATATTCGTGAAAACCATACCAAAGGCACTTGGGAAGGTATT
TTGAGAAACTACTCAGACTACGATCCAAATAAGGCACCGGGGATAAATGAGGAATATAAA
GCTGGAACGGTAATCGCTAGCGGTACATTACTTCCAAAAGGTGCAAAATATAGAACAGAA
GATGGGCAAGAAGTCACATTAGATGTAGATACTAAAATAGATAAAAAAGTGACTTTATTA
AATGATGTTGTTGAAACACATAAACAATTCACCCTTGGCAAAACCACCACAGGGGGTACA
ACGGGAACCATTGACAAAGCCTATGTAGGACGATTGGTTTATCGTGACTTCGCAGGTGCA
ACGGCAGTGGGGGCTGTATCTGTGGGTTATTCAGGAGCTGAAAAACGTATTCAAAACGTG
GCGGCTGGTGAAATTTCTAAAACTTCAACGGATGCGATTAATGGATCGCAGTTGTATTTA
ATGGTGAATAACATCACTGAAAATTCGCCATTCCAGTATGTTGACGGAAGCGGAAACCCA
GTAGTAAAAATTGGGGATCAATACTACCCAGCTGGCACAATTGTGAATCAAGATGGTAAC
CCAGTTAATGCAACAACAGGGACTGCGGCACAACCAGTTGCCAAAAATGACGTGGTGATT
AAGGCGAAAAGCACTGACCCTGAACATGTCACAAATATTAACGGCATTGCTTCTAGCTTG
AACACGAAAGAGGTTGAGACAAAACCTGTCGGCACAACAGGAACTACAGTTACAGATAAG
TTAGTTGATTTGACTTATCCGAAATTGAAAGATAATCCAACTACAGAAGAAACGAAAAAA
TACAATGAAGATAAAGCGAAATGGGAATCTTCAGCTGTAACCGTTGGCGATGTAGCGAAA
ATGGGCTGGGTTGTTTCAACCAAAGAGGGTAATGGCTATGTTGACACGGTGAAAAACGCA
AACAAAGTTAATTTCAAAGGTGAAAACGGTATTTCTGTTACAGGTAAAACAGCAGCAGAT
GGTACTCGTGAAATCATAGTTTCTCTTGAAAAAGGCGAAGTGGTGAAATCGAATGAGTTT
AAAGTAACAATTACCGAAACTGCTGGAAATGGTACAACTACAGATAAAGTGGTTGATGCT
ATAAAAGTTGGTGATAAGTATTATGCAAAAGATGATATTGATCCAACAACAGGAAAACCA
TTTGACGGTAAAAATCCTTTAACGCCTAAAAAAGACAGTAACAGCAAAGATCTTGTTGAA
AATAAAGGAGATAACTTTGTAACTGGTAATACCGTTGCCGATGCAATCCAAAAATCTGGC
TTTACTGTGGGCAAACAAACAGATACAACAGGTGTTGGGTTCAATAACTCAGATGAGAAA
GTGAACCCTGATGACAATCTGAAATTTGCTGATGGCAAAGGCACAGTAGTCAGCACAGGT
ACTGTGAAGAAATTGGATACCGATGGTACTGTTTCAACCACAACTGTGGTGAAAGTGGAT
GTTGACAGTGGCAAGCTCACTAATAATCCTAATGGCTCTGTAAAAGGCGTGATTTCTGCT
GATAAAGCGAAGAAATTGGCAGACGCTTTGGCAGCAGCAGAAAAAACGTTAGCAGCACTT
GAAGCATTAGGCGATCAAGTTGATCAAGATGTGAAAGATAAAGCTAAAGCTAAGATTTAT
GATGCTGAAAAAGCCATCGAAAAAGCAGGCTTGCATAAAGTGGCAACGGTGCAAAATATT
GCCGAAGCAATCAATAACTCTGGCTTCAAGTTGAAAACTTCTGCGACAACGGACGGCGAG
AACAAGACTACTGGTGATTTAAAAACCAATGGCGAGCTAATCAATCCTGCTGATACGGTT
GAGATGATCGCAGGCAAAAATATGACTGTGAAACATGATACTGACGGTAAGATTACCTAT
GCAACAGCAGAGAAAGTGAACTTCACTAGAGTTCAGTTTGGTGATAAGGGTCCGACAATT
AATGCGGTAGATGCGAAAGATGATAAGGGTAATCCTGTTAATGCAATTAGTGTAAACAAC
GCGAATATCTCTAATGTCGCCAATGGTGAGATTTCAGCAACCAGTAAAGATGCTGTTAAT
GGTAGCCAGTTGTATAGCTTAACTTCTCAGCACAAAGCGCAGATGGGCGATATTCACAAT
AAGATCAACCGTCAAAATAAAGAGCTTCGTGCAGGTATTGCAGGCTCTAATGCAGCGGCA
GGTTTACCGCAGGTTTATATCCCAGGCAAGTCAATGATTGCAGCATCAGCGGGTACTTTC
AAAGGTCAATCTGCATTGGCTGTTGGTTACTCAAGAGCATCAGACAACGGTAAGCTTATC
CTTAAATTACAAGGTAATGCAAATACGCGTGGCGAAATGGGTGGCTCTGTGGGGGTAGGT
TATCAGTGGTAGATATGATAGGAGCTTATAACAAATTTTGTTATAAGCTCCTATTTTGAT
ATCACGATTACTTCACTTCACGAATCATAATTTCTGACGGGATTACACTACCTTGCCAAT
ACAACTCAGTCGAAACTTTTAAGGCTAAATCGAGATAGGCTTGGCTGATTTCGTGGTTAG
GATCTGCTACTACCGTTGGCGTACCTTTATCTAAATCTTCACGTAAACGAATATGTAATG
GCATTTGCCCTAACACTTGCGTTTGGTATTTTTCTGCCACTTTATTTGCACCACCTGTGC
CGAAAATGGTTTCGTGGTGTCCGCAATTTGCACAAATATGAACGCTCATATTTTCAATGA
TACCTAACACTGGCACAGATACTCTTTGGAACATTGCGATCCCTTTGATTGCATCAAGTA
ACGCAATATCTTGTGGCGTAGTCACCACCACAGCCCCTGTCACTGGAATTTGTTGTGAAA
GGGTGAGTTGAATATCGCCTGTACCTGGTGGCATATCAATGACCAAATAGTCTAAATCAG
GCCACCACGTTTCTTGGAGTAACTGGCTTAATGCACTGCTTGCCATTGGTCCACGCCAAA
TAGTTGCGTTATCAGGATCCATTAAATAGCCGATAGAATTAGAGTATAAACCGTGGGCTT
CAATCGGGGTAATATGTTTATTGTCTGGTGACACTGGACGTTGGTTTGCAGCGCCTAACA
TATGTGGGATAGATGGACCATAAATATCCGCATCTAAAATACCCACCCTTGCCCCTTGTG
CTTTAAGAGCTAACGCAAGATTGACCGATGTGGTAGATTTACCTACGCCACCTTTACCCG
ATGTGACCGCAATAATGTTTTTCACACCATTTACTGCAGGGTGACTATTGGCACGTTTTA
AGGTCGCAATTTGGTAATTTAAAACCCATTTCACACCGCTTGCACCACTGACTTCTTTCA
GTTTTGCTTCCGTTGTTGCCTTTAATTGTTCAAATCCGCTGTTCCACGCAAAAGGTAGCG
TAAATTCAAGACGTAAAATCCCACCGCCTAATTCGGCTTTTTTTAACGCATTTAATGCGA
TTAAATCTTTTTGCAAGGTTGAATGTTGAAAACCTTGTAAAACGCTTTTAATGCCAGCTA
ATTGCTGTTCGGTAAGTTGGTTCATTTACTTATCCTTATGGTATTGTCGAGTTAAATCTT
TGCTATAAATAGTTTCACTTGCATTTTGTTCATCAAAGCCTTGAATTGTTGGAGCAATGC
TCATTCGGCGTTGATATTGAAAAAGCGGTAAGATTGCGACATCTTCTTCCAATTGATGTG
CTATTGTAGCAATTATTCTTTGCCTTTTAGCTGTATCTAAAGGCTGTTCTTGTAATTGTA
ACAACAGTTCATCTACTTTAGCGTTGCTATAACTACTTTTATTATCAGGGCTTTGGCTAT
GAAATTGCGTTAAAAAGAGTACAGGATCAGGATAATCCGCACACCAGCCTGAACGAATTA
GTTGGAAATCTTTGTGCTCTCGTTTTGCAAGTAATTCTTCCCAGCTAACCGCTTGTAATT
GTACTCTAAATAGTTCAGATTGCCCTAATGCTCTTACTATTCTTTCAGCAATTTGTGAAT
GTTGCCCTTGTCTATCATAACTCAAGGTTAATTTTAGCGGATTGCCGGAATGGATCCCTT
GTTCATTTAATAACTGCTCTACATTGGTATGAGAAAGCGAATGTCTCATTTCACTAAATA
GCTGTTTCGGTATCATTAAATGTGAAGGTATGCCATTGCCTTTGCTGATTTCTATCGGGG
AAATCATTGCTCGCACTGCTTGACGTATTGGCTTCTGAGCAAATAACGGATCATTGAAGT
TAAATTCATAAAAGTAATTACACAAGCGAGCAAAACGTTTTTCGTGTTGATGATAGTTTT
CCAACGGATTTTCAATAATATCGAAACGGCTTGGATTTTGTACTGAGGTAATTAAATGAT
ATTGCACTACTTGGAAAGGCGTATTTTTATCCCTTGCTTTCAGTTGCAACAGATTTTTTT
CAAGATGCTCAACGCGATAACTGCCGTTACTAACGAGATCCGTTGAATTTGGTTTCTGAC
CTAGATAGGTTGGCAACAATGCAGAATGAGCCAGCATTTTAGGCAGTTGATAATTCGCTT
TTTCCAGCTGAACTTGTAAAGTGTAAGGGTTTAACGCCTTAACTCCCAAAGCATCAGGGG
GTAATTCACCAGCCAAGACAGCTCGGCTATTAACAATCCCCATATAGACTAAATAATGTG
CTAGTGGTGAGGCATTTTTAGGGTCACTCAACCGTTGCCAGCTTGCAACAAAATCTGCGG
AAGTCACCGCTTGATCATTCGACCATTTCGCATTTTCATCTAAAATAAACAGCCAGTTTT
TACCATCTTCACTAAACCACTCTTTTGCCACAGCATTTTGGATTTGCCCTTTAGGATCAA
ACGCCATCAAGCCTAAAAATAGATCTCGAACAACCCCAGCCTCAGCAGATATTCTGACAA
AATGAGGGTCTAATTGTAGCTCGGTTGCGTAAATTGCACGGCTTAAAACATTGGTTGGTT
CTGTATTAGGCAAAGGTCTAACGGAACCGTTATTCTCTTCTGGATCGCAGGCAACAAACC
CCACGATACAAGCGGTCACAAAAAGCCCTTTTTTGATAAATTGCATAATGCGTTGAATAA
ATGCCATTTTAATGAATTGCCGTTAATCCTGGAAATAAGTTACTCAGTCCAGCTACAATA
ATTTCAATACCTAATGCCATTAGAATTAAGCCCATAATACGAGTAACGACATTCGAGCCA
GTTTTACCAAGGCGTTTCACCAAAGGGGCTGAGAAGCGGAATAAAATATAACAGATACCT
GCAAATAAGATGATTGCCACGCTAAATCCAACCAGATCTACCCAAGTATGATAACGTGTT
CCCCAAACGATGGTCGAACCTATCGCTCCAGGTCCAGCCATAATCGGCATTGCTAAAGGC
ACAACCCCGATATTTTCATATTCAGACAGGTCAGCATTTTTTTCTTCCTTATTCTGCTTA
TGTTCGCCCAATTTACCGCTAATCATCGTCATCGCAATACTCACAATCAAAATCCCCCCA
GCGACGCGGAAAGAATTCAGGGAAATACTGAAAGCATCTAAAATCACTTTTCCAAAAAAT
AGGCTGACAAGCAAAATAACCCCAACAGAAACAGAGGTGATCAAATTAGTACGATTGCGA
TCAGCTTCATACTGATGAGCAGTCATACTAAAAAAGATCGGTAAAGTTCCGAATGGGTTT
ACGATAGCGAATAAACCGATAAAAAACTGAAGGTAAATCGCAAAATTAATAATAATATCC
ACGGGCTTCTAAATAAGGACTAAAAAATTCGGACTATTATAATCAGGAATGTTGGAAAAG
GCTTGTAAAAATTTAATTTTCTTATCGAGGATAATCAATAGACGAAGTTGTAGAGATTTG
ATGTGAATCTATTTCAGTAGTTCCATAAGGCATTCAGGAAAGCTATCTATCATAATATTC
CATTTTTGAATAAAAAATTTCATTTTTGAATTGACATAGCAATCTAGACGTCTAAAATAG
CCTAGATTTTAATTTTTGATAAAGTGTGGATTGATAACTATGATTCAGCTGAAAAATATC
AGCAAGCAGTTTGAGGTGAAAGGGAAGAAAATTACTGCCCTTGATAATGTTAGCCTTGAA
GTGCCCAAAGGTGCAATTTATGGTGTTATCGGTGCTTCGGGGGCGGGTAAAAGTACGCTC
ATTCGTTGCGTGAATTTATTAGAACGTCCAACTATCGGGCAAGTGATTGTTGATGGTAAA
GATTTAACGACGCTTTCTGAGAAAGAGTTAAACCTTGCTCGTCGTAAGATCAGTATGATC
TTCCAACATTTTAATTTGCTCTCTTCTCGTACTGTGTTTGAGAATGTGGCGTTATCGTTA
GAGTTAAACCATACGCCGAAAGAGCAAATTCAGCAAAAAGTCAGTGAGTTGCTAGAGTTA
GTTGGTTTGGCGGATAAACATGATGCTTATCCGAGCAATCTTTCAGGTGGTCAAAAACAG
CGTGTAGCAATTGCTCGTGCATTGGCAAATGATCCGCAGGTATTGCTGTGTGATGAAGCA
ACCAGTGCGTTAGATCCTGCAACAACGCAGTCGATCTTACAATTGCTGAAAGATATTAAT
AAACGTTTAGGCTTGACGATCTTGTTGATTACGCACGAGATGGAAGTGGTTAAACGTATT
TGTGATCGTGTAGCAGTGATTGAGAAAGGGCATTTGGTGGAAAGCGGTTCGGTTAGTGAG
ATTTTTTCCAATCCAAAAACAGAATTGGCACAACGTTTTATTCAATCTACTTTCCATATT
GAATTACCGCAGGAATATATGGAACAGCTTTCTCAAACACAAACGCCAACTAGTAAGCCG
ATCATTAAATTTGAATTTACAGGGCGTTCTGTTGATGCACCATTACTTTCTCACGCATCG
AAGAAATTTGGAATCGACTTTAGTATTTTGATGTCGCAGATTGATTATGCGGGTGGTGTG
AAGTTTGGTTTTGTGATTGCTGAAGTAGAAGGTAATCACGATGCGATTGCAGAAGCAAGA
TTTTATTTGATTGATAATAATGTCAAAGTTGAGGTATTAGGTTATGTGGAATGATTTTAT
CAATGAACTCACACCAAAAATGTGGGAATTGGTGGCGTTGTCCACATTAGAAACGCTCTA
TATGGGGTTTGCTGCAACAGCTTTGGCGGTTGTTGTTGGTATGCCGATTGGCTTCATTGC
TTTTTTAACAGGCAAGGGAGAAATTTTAGAGCATAAAGGTTTACATCAAGTGCTTGATGT
GATTATCAATATTGGGCGTTCAGTTCCCTTTATTATTCTGCTTGTGGTGTTATTGCCTTT
TACGCGTTTACTGGTTGGTACAACACTAGGAACGACGGCGGCGATTGTGCCATTAAGTGT
TTCTGCTATTCCGTTTTTTGCACGTTTAACCTCAAATGCACTCTTAGAAATTCCAAGTGG
TTTGACGGAAGCAGCAAAATCAATGGGGGCAACAAATTGGCAAGTGGTTTCTAAATTCTA
TTTGCCTGAATCTTTGCCGATTTTAATCAATGGCATTACGCTAACGTTGGTCGCTTTAAT
TGGCTATTCAGCAATGGCTGGTGCTGTTGGTGGTGGTGGCTTGGGGAACTTAGCTATCAG
TTACGGCGAACATCGTAATATGGTCTATGTAAAATGGATCGCAACTGTTATTATCGTAGC
GATTGTGATGATTAGCCAAAAAATAGGCGATAATCTCGCAAAACGTTACGATCATCGTTA
ATTTGCAAACATAACTTTTAAGAGGACTTTCCTATGAACTTTAAAAAATTATTAGGTTTA
GCCGTGGTTTCTGCTTTAGCATTAACTGGCTGTAAAGAAGAGAAAAAAGCAGAAGCACCA
GCGGTAGCACCTGCTCCAGCAGCACAAGCACAAAAAATTAAAGTGGGTGTAATGTCTGGT
CCTGAGCATACTGTTGCTGAAAAAGCAGCTCAAATTGCAAAAGAAAAATATGGTTTAGAA
GTTGAATTTGTGTTGTTCAATGACTATGCGTTACCAAATACAGCGGTAAGCAAAGGTGAT
TTAGATGCAAATGCTTTCCAACATAAACCTTATTTAGATAAAGATTCTGCATCAAAAGGT
TTAGATAACTTAGTGATCGTGGGTAATACTTTTGTATATCCATTAGCTGGTTACTCTAAA
AAAATCAAAAATGTCGCTGAGTTACAAGATGGTGCAGTGGTTGCTGTACCAAATGACCCA
AGTAACCTTGCTCGTGCATTAATTTTATTAGAAAAACAAGGTTTAATTAAGTTAAAAGAT
AATACCAACTTATTCTCTACTTCATTAGACATCGTTGAAAATCCAAAAAACTTAAAAATT
CAGGAAGTTGATACTTCTGTTGCTGCAAAAGCGTTGGATGATGTAGATTTAGCGGTTGTA
AATAACACTTATGCTGGTCAAGTTGGTTTAAATGCAACAGAACACGGTGTTTTCGTTGAA
AACAAAGAATCACCTTATGTGAACATTATCGTAGCTCGTAAAGATAACCAAGCAAGCGAA
GCAGTACAAAACTTCGTGAAAGCATACCAAACTGAAGAAGTCTTCCAAGAAGCTCAAAAA
CACTTCAAAGATGGCGTAGTAAAAGGCTGGTAATTTAACTCAACAAAAGAGAGTGATTTA
GTACTAGGTACTAGTCACTCTTTTTTATTATTGAGAGGATATAATATGAATTTCAAACAC
TTGTTAGGATTAACCTTTGTTTCTACCTTGGTTTTAACAGGGTGTAATGAGAAAAAAGAA
GTATTAAAAGTTGGTGTAATTTCAGGACCTGAGCATGAAGTCATGGAAGTGGCAGCTAAA
GTTGCCAAAGAGAAGTATAACCGTGATTTAGAGTTAGTGATTTTCACCGATTACGCAACA
CCAAACGAAGCCTTAAATAAAGGCGATTTAGATGTCAATGCGTTCCAACACAAGCCGTAT
TTAGACAAACAAATCGCAGATAAAGGCTACAAATTAATACCAGTAGGTAATACATTCGTT
TATCCGATTGCAGCCTATTCTAAAAAAATTAAGTCAATTAATGAACTTAAAGAAGGCGAT
AAAATTGCGGTACCAAACGATCCAACAAATTTAGGTCGAGCACTAATTCTACTTGAGAAA
CAAGGGTTAATTAAGTTAAAAGACAATACTAACTTACTTTCAACTCGTGTCGATATTGTG
GAAAACCCGAAAAATTTAGAGATTCAAGAAGTTGAAGCGCCATTGCTTCCTCGTACCCTT
GATGATGTAGCATTTTCTATCATTAATACAACTTATGCGGGTCAAGTTGGTTTGACGCCA
ACCAAAGATGGCATCTTTGTAGAAGATAAAAATTCACCTTATGTGAATTTAATAGTTTCT
CGTGAAGATAACAAAGATAAGGAAATTGTCAAAGATTTTATTAAAGCCTATCAATCTGAA
GAAGTGTTCAATAAAGCGAACGAAGTGTTCAAAGGTGCGATGGTAAAAGGCTGGTAATAT
TTGCTATAAAAATATAGATATTATTTAGCAGCGAATTGTTGTGAAATGTGTTTGGCATAT
AGACAAAAGAGTTGGTTTTAATTATTTTTCTAATTATTACCAACTCTTTTTATTCATTTT
TAAAAAAGAGCTTAAAACCTTGTATTATAAAAGATTTTAAGCCCTATCTATGACTATTTT
TTCTTCGCATATTTGAGCGAGTCAATTGCAACTGCAAAGATGATGATACTACCTTTGATG
ATGTACTGCCAGTATGGGTTTACACCAATATAGGTTAAGCCGTAGTTGATAACGGTGAAG
ATTAGTACTCCTGTTACCACGCCGATTACTGTACCTACACCTCCAGCGAAAGATACACCA
CCTACTACGCAAGCCGCAATCGCATCTAACTCGTACATAAAGCCTAAGTTGTTAGTTGCA
CTACCGATACGACCAGCTTCTAACATACCACCGAATGCATAGAAAACACCAGCGATCATA
TAGATAACCACTAAGTTACGAGCAACGTTTACACCAGATACTTTTGCAGCTTCTGGGTTA
CCACCGATAGCGAAGATATTTTTACCAAAGCGAGTTTTGTTCCACATAATCCAAACAAGG
ATTGAGGCAATCGCCGCATAGATGGTAATGTAAGACAATCTAAAGCTACCGATTTGGAAG
AAGCCTTGTGCAAAGGTTGAGAAACTTTCGTCAAAGCCTGCGATTGGTGATGAACCTACA
GCATCATAGTAGAGTGAGTTGATACCATAGACGATGATCATTGTTCCCATTGTCGCGATA
AACGGCGTTACGTTGAGATAGGCGATAACTAAACCATTGACTAAGCCGATGACAGCACCG
ATAGCACATACAGTTAAAATAACCACTGGAATTGGAATTTCGCCTAGATTTGGGAACACT
CGGTTCATATTATCCATTGCTTGTAGCATTGTTGCAGCAACCACAGCGGCTAAACCAACT
TGGCGACCTGCGGATAAGTCAGTACCTTGTGATACAAGCAAACCAGCAACCCCAAGTGCA
ATGATTAAACGCACTGAAGATTGGGTTAAGATGTTACTAAAGTTGCGTAAACTTAAGAAA
CTTGGATCTTGTGCGATAATGATCACTAATAACACAAGCAATACAAAATAAATCGCATTT
TGTTTAAGAAAATCTAAAGATTTAGTTTGAGTAAGTGTGGACATAATTCACTTCCTTCTT
TTATAAATATTTCGCAGAAAGCTGTAAAATCTCTTCTTGAGATGTTTTAGCTGTTTCTAC
GATCCCTGCAACTCTACCATTGCTCATCACTAAAATTCGGTCTGTCACCCCTAATAATTC
AGGCATTTCTGATGAGATCATAATAATGCCTTTATCTTTTTGAGCCAGTTGCATAATGAG
CTGATAAATCTCATATTTTGCGCCGATGTCGATACCACGAGTAGGTTCATCAAGCATAAG
AATTTCAGGTTGCGTTAATAGCCAACGTCCGATAACTACTTTTTGTTGGTTACCACCTGA
CAACGATCCGATATTTGTTTTATGAGATGGTGTTTTCACATTCATGGAATCGATCACCCA
TTGGGTATCGCTCTTCATTTTAGCACTGCTGAGTAATCCAAACGAACCTAAGTAGGATTT
CATATTAGAAATCAATGAGTTAAATTCAATGCTTAAGTTCGCATAGATCCCTGTTGAACG
GCGTTCTTCCGTCACCAGTGCAAAGCCGTTGTTGATGGCTTCTAAAGCGGTGTGATTTGC
CATTTCTTTTCCGTGCAATTTCACTGAGCCTTCTTTTCGCTCACGCACGCCGAAAATGGT
TTCGACAATATCCGTACGTTTTGCCCCAACTAAGCCTGCAATCCCTAAGATTTCCCCTTT
GCGTAATTCAAAGCTGACATCTTGGATAGACGGTTGATTTTTGGCAGTCAGGTGTTGTAC
TTCTAAAATCACTTCTTTTGGTGTATTGGTTTTTGGTGGGAAGCGTTGAGTTAATTCACG
TCCTACCATCATTGATACAATGCCGTCCATTGTCGTTTCTTTTACTGGGACAGTATTGAT
CCATTTACCATCACGCAAGATCGTAATTTCATCACAAATTTTGAAAATTTCGTCCATTTT
GTGAGAAATATAGATAATGCCACAGCCACGATTTTTTAGTTTTTCAATAATTTTGAACAG
ATGTTCCACTTCTTTTTCTGAAAGTGAAGACGTTGGTTCGTCCATAATCACAATTTTAGC
GTTATAAGAGAACGCCTTGGCAATTTCGATCATCTGCATTTGTGATACAGAGAGATTTGC
CACTTTTTCTTTTGGATCAATATCAATATCAAGTTCATCAAAAATCGCTTTGGTGTCTCG
ATACATTTTTGCGTGATCCACAAACATACCTTTCAATGGGTAGCGACCAAGCCAAAGATT
GTCCATTACGTTACGCTGACGGACAAGGTTTAATTCTTGGTGAACCATTGAAATTCCATT
CTCTAAGGCTTCTTTAGAGGTTTTAAAATTAACAGGTTTGCCTAGAAATAGAATATCGCC
TTCATCTTTGGCATAGATACCAAATAAACATTTAAGTAACGTTGATTTACCTGCCCCATT
TTCACCCATTAAAGCGTGAACCGAATGAGAACGAACAGTCAAGTTTGCGTTATCTAATGC
TTTTACACCAGGAAAGGATTTACTGACATTGGTCATTTGGAGAAGCACTTGGCTCTCTTG
ATGTTGTGTATTTTCTGTCATATCCAACCTCACAAAATAGGGGGAAGATCCCTTCCCCCA
TTACTACAAATCATTATTTTAAGAATTCAGAAAGGTTATTTTTATCTACGCCAACATAAG
GAATACGTAATACTTTCTCTTTTAATTCCCATTTAGTACCTTCAGTTGGTGCTTTCTCTG
CGGCTAAGTTTTTAGCGAGATGCACAACTGCTTTACCTTGGTTTACACCGTCATTTAATA
CAGTACCTGCAATTTCACCTTTTTGGATTAATTGAAGTACTTCTGGTAACGCATCAACAC
CGAAGATAGGTAATTTTTTACCGTGTGCTTTAGCTGCTTCTAATGCACCCATCGCCATAC
CGTCGTTGTTTGCAATCACAACTTCAATGTTGCTTGCTTTTGAGCTAGATAACCAAGCAT
CTACTTTATCTTTTGCAAGAGCTGCGTCCCACATACCTGTATCCACGAAGAGTTCTTCTG
TTTGGATACCTAATTTATTTAATTGCTCAACAGAATATTTAGTACGAGCTTCAGCATCTG
GGTGACCTGGTTCACCTTTTAACATAACGTATTGGATTTTACCGTCTTTGTTTAAGTCAT
ACGCTGGGTTTGCTTTCCAGTGTTTTGCGATTAATTCACCTTGAATTACGCCTGACTCTT
GTGGGTTAGTACCAACGTAGAATGCTTTGTCGTAGCTAGCAATTGCCTTATCGCCTGGGT
CTTTGTTAAAGAATACCACAGGGATACCTTCTGGTTTTGCTTTACCGATAATGGTTGGAG
CTGCTGATGGGTCAACTAAGTTGATCGCAAGAGCTTTAACGCCTTTTGAAATTAATACAT
CAACTTGGTCGTTTTGGATTGATTGAGCGTTTTGAGAGTCGTTCATTAATAAATCAACAC
CACCCACTACTTTCACTTCTTTTTCAATTTCTTGACGCATTAACGACATAAAGTTGTCAT
CATATTTATAGATTGTCACACCAATGCGATCCGCTGCTTGTGCTGATGTAGCTACTGCAC
CTAAACCTACTGCTAATGCGATTGTACTAAGTACCGCTTTTTTCATAATTAGCTCCTTTA
TGGATTTCTGAATGAGATAAAATTGTCACTATAGATAGTAACTATTGGAATTTTACTCCA
AAAAAAGCAAAAAAAATGTGATCGCATTCACAAAATCGCAAACGGTTTCGTTAGGTTTTT
CCGATTGATGAAATTGTTTTCAGTTTATTTTTAAGTTCTATAACCCATTGTTTTTGTTTT
GATTTCTTATTTTCATCAGAGTTAGTAAAGATATCTGATAAAAAATCAAACGAGTTGTGA
TTGATATATAAACGCTTTAAGCTGACATAACAAGCAGTAAGGGTTCGTTGAGCATAAATA
AATCCTTGTAGGTTTCTTTCATCGTTATGATCCAAAATAAGCGAATTTAAGGAAGTAGAA
ATAGCAATATGCTGAAAACGATCGGCAAAAGGCAACAGCGGAAAATCTCGTTTAAACTGT
TGCTGTGCTTGTTGAGCAAATATTTTCCCTTGTTCAGAGAGCGGATAAATCATCATTGCA
CTGTGATAGCCACTGCTTGCTTCAGGGGTTGGCGTAATCTGAACTAAATTAAAGCCACAA
GATTGCCAAAAATACAATAATTCAGGAGTAAGCCCAAAACTGACAGAAACAAAATCTACA
AGCGGTGGCATTTGCGAAATAATCTGCGAAACCAACCGCTTGCCATAGCCTTGCTTTTGA
TATTCAGGCTGTACCGCAATACGGGAAATTCGCACAGATTTCAAACGACAAGCGTCAGGT
AAATTGCCTTGGAAACAGAGATATTGAGCAACCAAACTCCCTTGCGGACGACGTTCGCCA
CGCCAAATAGCCTGAGTGAGTTCCTCATCTAATCCCCCTTCATTCACCGCCCAGCAACCT
GCAATCAGCCTTTCTTGCTCTTCAAGATAAAAATAGTGTTGATCAGGTGCATCAAACAGA
CGACGTAAATCCGTTGGCGTTGTTTTGTAATGTGCTTGGGCGAGTAGATGATAGAAATTA
GTATATTGCTCTACGCTTCGCTCCCCCTGCTTGCGGGGGGAGCTGCCGAAGGCTGAGGGG
GGGATTTTATCTTCCAACAGCAACAATTGATTAATAAAAGCTTCCAACGGATCATTCTCC
CCCCATCTCAACGGTTGGCTTAATGTCCACTGTTTCGTAGAACGGCTTAATGTCGGCAAA
AACTTCAAACAAAAACCACGTCCAGTACCTTCATAATTTTGAGTTGTGGTGGTGAGCACC
ACTTTATCAAAATAGGCACAAAACTGTTGCAACATCGGCAAAGGCAAACTCGCTGCTTCA
TCAACAAACAACCATTGATTTGGCGAAATATTTTTCTGCTCGATCATCTGAATTAAACGA
TCAGGGGCAAAGAATTTAACCTTATCACTTTCAATCCCCTTCCAAAAATTTGGCAAGGCT
GAATGGCTACGAGCGGTAATAGATACCGCATATTGCTGAGAGAGCTTTTCTGCGAGCTTG
CCCGATAATGTCGATTTGCCACGACCACGAGGGGCGAGAATAAGATGAATATCGGCAGGA
TCAAGCGGTAAGTTATCGAAGATATTTTGCTGATCTTGGGTAAAAACAATTTCCCCCCTT
CCCCCTGCTTCGCAGGGTACTTCCCCCGTAAACGGGGGCAGAATTTCATTGACCAGCGTT
TTAAAATAACGAAAGAAATTCGGTGTAGCAATCGGCTGTTGAGCGTTCCAACGTAACGCA
TCAAAATCGACTTGTTGCTCTAAATTATCCCATTCTGGACAGACCAAATAGAGCGTGCCA
CCTTCTTGAATAGTGCCTGCCACAATCGCCAATGCGTCAAGATTAAGACAAACTCCGCTG
CTGGCTCGCATATCATAAACTGCATAAGGAAATTCTTGACCGAGTAAGGTTTTAGCATTA
GAAAAGGGGAGAGATATCGGCGAATCAGGTAAGAAAATACCGCCGACATCGGCAGTCTCA
AAAGAAGATGGGAGATGATCGATAACCGTTAGATGACGCATTATTCTTCAATCGTTTTTT
CCGCAATATAGGGATCATCAAACCCTAGCGACTGCATAATTTCCGTTTCCAGACTTTCCA
TTTCTTCGGCTTCTTCATCGGTTAAATGGTCGTAGCCAAGCAAATGTAATGTGCCGTGAA
TGGCTAGATGCGCCCAGTGAGCTTCGAGCGGTTTTTCTTGTTCAACCGCTTCTTTTTCGA
CGACCTGACGACAGATAATTAAATCCCCTAACAGCGGTAACTCAATCCCTTCCGGCACTT
CAAACGGAAAAGAGAGTACGTTAGTCGGTTTGTCTTTGCCACGGTAGGTTAAATTTAACT
CGTGGCTTTCGGCTTCATCTACAATACGAATAGTGATTTCCGTTTCAGGATAATCCGCCG
TTTTCGCTTCCATGGCTAACGCTTTATCCACCCAGTGTTGAAATTGAGCTGCCGTCGGTA
AGCCTGCTGTATTTTCAGAGGCAATTTGGAGATCGATATATAAATTCATTTGCAAAAAAT
TCCTTAAATCTGACCGCTTGTTACCACTTATCCGCCGCTTCCTGATCGCTCTCACGCCCT
TCAATCCAACGGTCGCCGTGGTCGGTGGTTTCACGTTTCCAGAATGGGGCTTTGGTTTTC
AGATAGTCCATAATAAATTCATTGGCGTGATAGGCGTTGCCACGATGAGCGGAACTGACG
CCGACTAAGACGATTTCATCGCCCGTATAAAGCTGTCCGATACGGTGAATAACCGCAACG
CGTTGCAGTTCCCAACGGCTTTTTGCTTCATCAACAATTTCTCGCAAGGCTTTTTCGGTC
ATTGCAGGGTAGTGTTCCAAGTATAAACCTGACACGCTATCGCCCAAATTCATTTCACGC
ACTTTGCCGACAAAAAGGGTAGTTGCACCAACGGAATGTTGTTCACTCAACCATTTATAG
ATCGCATTTTGATCGAAGGGATCTTGTTGAACTTGAATAAGTGTTTGTTCCATTTAGCCC
CCAGTTACTGGTGGAAAGAAAGCCACTTCATCGCCGTCTTTAATTTCAGCAGACAAAGGG
GAAATGGTTTGATTAATGGCGACTAACAATTTCCCTGCTTGTAATGCTAATGCCCATTTG
TCGCTACGTTCGGCTAAATGTTGGCGAAGCTGTTCAGCCGTGGTAAAGGTTGCTTCAACC
TCTAAGCTATCTACGCCCACTAATTCACGGGTTTGGGCGAAAAAGAGTACTTTAATCATT
TTTAACTAATCTTATTAATAATTTGGGGTCTATTGGGGCAAATATGATTTGCCCCTACAA
AATATTATGGTTTGGCAACGAAATCGCCTGATTTCCCACCGCTTTTACTGAGCAATCGAA
CTTGTTCAATCACCATATCTTTTTGTACCGCCTTGCACATATCATAAATCGTCAAAGCAG
CGGCACTGGCTGCGGTTAAGGCTTCCATTTCTACGCCGGTTTTGCCCGACAGTTTGCACA
GGGATTCAATCCGCACTTGATTTTTTTCAGGCAATGCTTCAAGTTGCACTTCCACTTTAG
AAAGCAGAAGTGGGTGGCAAAGGGGAATGAGTTCCCAAGTTCTTTTTGCCGCTTGAATGC
CGGCAATGCGAGCAGTGGCAAAAACATCGCCTTTGTGGTGGTTGCCTGAAATGATCATCT
GTAACGTTTCAGGGTTCATTGTCACAAAGGCTTCCGCACGAGCTTCTCGCACGGTATCTT
GTTTGGCGGAAACATCAACCATATTAGCTTCGCCGTTTTGGTTTATATGGGTAAAGGTGT
TCATTATTTTCTCTTTGTAAAATATCAATGATGTAGGGACACACTGCGTGTGTCCGCATT
AATTAAATATACCTTTGAAAAATCAGAAAATGGACGCCAAGCGTCCCTACAATGTTTCAT
AATAGATTTTTGGACACACGCAGTGTGTCCCTACAGATTACCCCCCAATCGACGCCAAAT
TATTTCTCACGCCACTATCGCCAATATGCAAATAATGGTGTTCACGCTTGCCTTGCAGAG
CGGATTTTAATCTGGCTTCGAGTTGAAATTGTTGCTCGTCCGATTGCAATAAATCCCGAA
TATCAATCCCTTCTTCGCCGAACAAACAAAGGTGCAATTTGCCTAATGCCGACACTCTCA
AACGGTTACAGCTGGCACAAAAATTCTTTTCATAAGGCATAATCAAACCGATTTCCCCTT
GATAATCAGGGTGGGCGAGAACTTTAGCAGGTCCATCAGACATCGCTTTGGCTTGTAATT
GCCAACCATCTTGGGTTAATCGTTCTAAAATGGATTGCCCTGAAAGGTGCTGTTGCTGGA
AAAAGTGATCCATTTCGCCGGTTTCCATTAACTCAATAAACCGCATTTGAATAGGGCGAT
CTTTGATCCAATGCAAGAAATCGTCCAAACCTTTAGCGGTATATTGCTTCATCAACACAG
CATTAACTTTGACTTTTTTATAGCCAATCTCAAAGGCACGCTCAATACCGTTTAATATCG
TTTCTAGTTTATTTTCCCCCGTAATCAAATGAAATTGGCGAGGGTCTAAGCTATCAACAC
TCACGTTTAAATGGGTAATTCCAGCTTGTTGCCATAACTCAACATCACGTTCCATTCGAT
AACCGTTGGTAGTTAATGCAATTTGGCGAATACCTGCCGTTTGTGAAAGGCGGTGGGCGA
TTTCTAGAAAATCCTTGCGTAAAGTCGGCTCACCACCAGTAATACGGATTTTTTCCGTGC
CTAAATTGGCAAAGGCTTGAGCAACACGTTGAATTTCATCGACAGACAGAAAGGTTTGTT
TATGCGACGGCGGACGATACCCCTCGGGCAAACAATAGTTGCAACGAAAGTTACAGACAT
CGGTAATCGACAACCGTAAATAAGTGTATTGACGTTGGAAACGGTCGATCAAAGCTTGCT
CGAACTCGTTCCCTACATTTCTAATTGGGATTTGCAATGTGACACCTTTCTAAATATGAG
AGGAGAGCCGATTTCTCAACTTTCCCTGTGTAATCAACAAATTACAGGCACAGTTTCCAT
ATCGCTAGACTTAGGAAAACAGGCTCGGGGTCGGATAATTTCGGGAATTGTAGTAACTGA
ATGACAATTAAGCAAGGGGTTGTTATGTAATTGTTTAATTTAACAACGTATAAAAGTGTT
TTTAACGTAGTACTATTAAAAACTAAGTGCGAAAGTGCTTAGCCTTTTGTTTTTGCTTAA
AAAGGAATGTGATATATTGCACGGAAATTTTAAGGAGATACGATGAAAAACAAATTTCTT
CTTTTTTCAGCCCTAAGTGGTTTTTTCTGTATCGCTTTTGGGGCTTTTGCGGCTCACGGT
TTGGAGAAAGTCTTGGATCAGAAAGCGTTGGCGTGGATTGAAACAGGCTTGCAATATCAG
ATGTTTCATACGTTAGCATTGATGGCGTTGGGTTTATTTCAAATTGCAAATTTTTCGCAA
AATCCGCCCGCTTGTAGAGCCAAAGCCTTTAACATTATTGGCGGTAGTTGGGCGTTAGGG
ATTTTGCTGTTTAGTGGCAGTTTATATGCGTTAGCCTTAGGGGCAAGCCGAATTTTTGTG
TGGACAACGCCTATTGGCGGTACACTATTTTTAGTGGGCTGGGCAGCGTTGGTTTATATT
AGTGTGAGAAGTCAAAAGTAATGAATAAATTAGCCTTATACTGCCGTGCAGGTTTTGAAA
AGGAAGTGACAGGTGAAATCAATGATAAAGCGGCTCAATTGGGAATTTATGGGTTTGCTA
ATCTCAAAGAGAACAGTGGTTATGTAATTTTTGAGTGCTATCAGGCAGGGGAAGCGGATA
GATTAGCCAGAGAATTAGCCTTTAATCAGTTGATTTTTGTTCGTCAAATGATTGTGGTAG
GCGAGTTGTTGCAGGATTTACCCGAAGGGGATCGGATTTCGCCGATTGTGGCACAATATC
AAGCCTTAAATCCGAAAAACAGCAATGAGATTTTTGTTGAAACGCCTGATACGAATGAAG
CCAAAGAACTTTTGACTTTTTGTCGTAAATTTACCGTGCCGTTGCGGAGTGCATTGAAAA
AACAGGGCTGGTTAGGGGCAAAAGAAACGGCGAAGCAAAGTATTAGCTTGCATATTCTAT
TTGTGGGATCGGGCAGGTGTTATGTCGGATATGCCTATAACCATAACCGATCACCCTTTT
TTATGGGGATACCTCGTTTGAAATTTCCAGCAGATGCGCCAAGCCGTTCGACATTGAAAT
TGGAAGAAGCTATTTTGACCTTTGTACCACAAGCAGAGGAGAAAAAACGTTTTACCGAGC
AGATGTACGGTGTCGATTTAGGGGCTTGCCCAGGAGGCTGGACTTATCAGTTAGTCAAGC
GTGGTTTGTTTGTCTATGCGGTCGATCACGGCAAGATGGCGGCAAGTCTGCACGACACGG
GGCGTATTGAGCATTGTGCGGAAGACGGTTTTAAATTCCAACCGCCAAAAGGTAAGCAGA
TCGATTGGTTGGTGTGCGATATGGTTGAACAGCCGTTGCGAATTAGTAAGTTAATTGCAA
AATGGTTGATTAACGGTTGGTGTCGGGAAACAATTTTTAACCTGAAATTGCCAATGAAAA
AACGTTATCAAGAAGTGCAACTGTGTTTAGATACGATTGCTTCGTTATTAGAGAAACAAG
GGCTGAAATTTGCTATTCAGGCAAAACATTTGTATCACGATAGGGAAGAGATTACCATAC
ATATTAAATTAGTATAGGTCTGGAGAAGAAAATGAAATTGATTAAAACCTCCTTTGTTTC
AGGTTTAGCACTCTTATCCGCTACCGTTTTTGCAACTCAATGGGAAAAAATCCGTACGCC
TATTGAAGGCAAAGCTCAATCCATTGGGGGGTATAGCAACGGCTGTATTATTGGCGCTCA
ACCGCTTGCATTAAAAGGCGAAGGCTACCAAGTTATTCGTTCTGTCAAAAATCGTTACTA
CGGACACCCTCAATTATTAAGCTACTTAAAAACCTTAGCAAAAAATGCTAAAGCATCAGG
CATTCCACCGATTTTAATTGGGGATATGGGAATGCCTGCAGGTGGGCGTTTTTCTTCTGG
ACACGCTAGCCATCAAACGGGGCTAGATGCCGATATTTGGCTTCGTTTTGGTCCAATGGA
CGATGAAACAGCTCGAAATCCAGCTGGTTTAGCGACCATTATGGTTGATCGTAAGACTAA
CGTAGTAGATGAACGTCTATGGACGGCAAACCATACAAAACTACTCAAACTCGCTGCGTC
AGATCCAAGAGTTGATCGTATTTTTGTCAATCCAGCGATTAAAGTGAAACTCTGTAATAC
CGCAGGAACGGATCGCAACTGGCTACGCAAAATTCGTCCGTGGTACGCCCACGACTCGCA
TTTTCACGTTCGTTTAACTTGCCCTGCTGATGCGGTGAACTGTGAAAATCAAGCCCTTGT
GCCTGCTGGTGATGGCTGTGGCGAAGAACTTTATTCTTGGTTTGAGCCTGCACCACCATC
AGCAACGCCAAAAGCAAAAACCATTCCACAACCGCCACAACTTTGCCAAATGATCTTATC
ATCACAAGGTTTATAAGCGACTTATGCGTTTATTCATTGCAGAAAAGCCAAGTTTAGGGC
GTGCGATTGCTGATGTATTGCCGAAACCCCATACCCGTGGGGACGGCTTTATTCAGTGTG
GCGAAGACAATGTGGTCACTTGGTGTATCGGTCACTTGTTAGAACAAGCCGAACCCGACG
CTTATGATGAACGTTTCAAAATGTGGCGAATGGAGCATTTGCCGATTATTCCTGACCAGT
GGAAACTGATCCCCAAAAAAGAGACGCTCAAGCAGTTTAAAGTGGTAGAGCGTTTAATTA
AACAAGCGGATATTTTAGTCAATGCAGGCGACCCTGATCGTGAAGGGCAACTGTTGGTGG
ACGAAGTTTTTGGCTACTTAAATTTATCCCCTGAGCGTAAATCCCAAATTCAACGGTGTT
TGATTAGTGATCTCAACCCTAATGCCGTCAAAAAAGCGATTGAAAAATTGCAATTTAACC
GAGATTTCATACCGCTTGCTACATCGGCTTTAGCGCGTGCAAGGGCAGACTGGCTATATG
GGATCAATATGACCAGAGCCTATACGCTACAAGGGCGTTGGGCAGGTTATAAAGGCGTGC
TTTCCGTTGGGCGTGTACAAACGCCCGTGTTGGGCTTGATTGTTCGACGGGATCTTGAGA
TCGAAAATTTTATCCCAAAAGATTATTTTGAAGTGTTGGCAAATGTGGTTGTCCCTGAAA
CCCAAGAGCGTTTTCAAGCACAATGGCAACCCAGTAAAGCCTGCGAAGATTATCAAGATG
AAGATGGACGAGTGCTTTCTCGCCCACTTGCTGAGAATGTAGTAAAACGTATCACGGATC
AAGCCGCTTGCGTTACCGAATATCAAGATAAAATGGAAAGTGAAGCAGCACCACTCCCTT
ATTCACTCTCAGCCTTGCAAATTGATGCGGCTCGCCGTTTTGGCTTATCTGCCCAAGATG
TGCTTGATGTTTGCCAACGGCTGTATGAAACCCATAAATTGATTACTTACCCTCGTTCCG
ACAACCGTTATTTGCCGAATGAACATTTTGCCGATCGCCTAAAAGTGATGTCGGCAATTT
CTCATCATTTACCTGAGTATGAACAAAGACCCGATGCCGTTGATCCGAATAAGAAAAACC
GTTGCTGGAATGATAGTAAGGTAGAAGCTCACCACGCTATTATCCCAACAGCACGTCAAG
GGCAAGTTCACTTAACTCAGAATGAACAGCGGATTTATCAGCTTATTGCTCGACAATATT
TAATGCAATTTTGCCCTGATGCAGAATATCGTAAAGGAAAAATTGTGTTAAATATCGCAG
GGGGAACTTTTGTTGCGCAAGCCAGAAACCTTGTTGTTGCAGGTTGGAAGTCCTTGTTAG
GCAAAGAAGATAATGATGAAATCGTTGAACCTTTGCTACCTGTGGTTAAAAAAGATCAGC
AGTTATGGTGTGAAAGCGGTGAGATCGTCAGCAAAAAAACACAGCCCCCACGCCATTTTA
CTGATGCGACCTTGTTATCCGCAATGACGGGCATTGCTCGCTTTGTACAGGATAAACAGC
TCAAAAAAGTGTTGAGGGAAACCGACGGCTTGGGTACAGAAGCCACCCGAGCTGGTATTA
TTGAATTATTATTCAAACGTGGCTTTTTAATCAAAAAAGGCAGAAACATTCATAGTACAG
AAGCAGGACGAACCTTAATTAGTGCCTTGCCAGATGTTGCAACACAGCCTGATATGACAG
CTCACTGGGAAATGCAACTAACAGACATCAGCAAAAAACAAGCCAGTTATCAACAATTTA
TGGCAGATTTAAACCAACGATTGCCGAGTTTATTACGTTCTCCAAATCAGCAGATTTTGC
AAAATTTGGCGAAAATAACACCGCTTACAATGGGTTCTAAATCACGTTATGCCCGTAAAT
CTACGCAAAATGTTGAAAAATAAACCGAATACACAGAAATTGATAAAATCCACTTGCAAG
GAAAAGTAAAGATAGCTATTATTCACGCCATCGAAAGTTAATTCCGCAACCTGCGGAATT
TTATTTTGAACAGATTAAAGAGAACACAATGTTAATTAATGTACTGACTATTGTTTATCT
CGTTGTTGCAATCTTCCTCGTTGGCTTTATTTTAATGCAACAGGGTAAAGGTGCAGACGC
TGGTGCTTCATTTGGTGCTGGTGCAGCTGGAACGGTATTTGGTTCAGCAGGTTCTGCAAA
CTTTTTATCAAGAACAACAGCGATTTTAGCGATTATCTTTTTTAGCGTAAGCCTCGTTAT
CGGCAACTTAAATTCACAAACTGCAGCACCAAAAAGCCAATTTGAAGATTTAAGTAACGT
AGAGCAAAAACAAGAAGTTACTCCAGCTAAAATAGAAAATAGCGATATTCCTCAATAAAA
ATAGAATTTACGCTCTGGTGGTGGAATTGGTAGACACGCTATCTTGAGGGGGTAGTGTCC
AGAGGATGTGCGAGTTCGAGTCTCGCCCAGAGCACCAATAATCAAAAGCCTAGTTTAAAA
GCTAGGCTTTTTTGTTTCCAAAAATTCATTACTTTTCAATTAGTTACAGTAAAGATACAG
TGATACACAGTATGTTTGTGTATATAGTTAATTGAGCCTATTTTATTCTTTTTTATTCTA
GTTTATACTTCGATTACACCAAATTTACACCACGAATTACACCAGAGGTTATGAAAGTAT
ATGGCTACCATCATTAAAAGAGGGGATAAATGGCGAGTACAGATTAATAAAAAAGGTATT
CGTAAAAATGCTACTTTTTCAACTAAGGTAGAGGCGAGTAGATGGGCCATAAGTGTTGAA
TCTCAAATTGAAGCTGGAGAATATAGCTCTATCCCTAAGATGACTTTTGCAGAATTAATT
GATAAATATGTTGCGGAAGTGACTGTAAATAAAGGTGGAGCAAGAGAAGAAAGTTTGAGA
TAATCGTATTGCTAAAACACCTTTAGGGCGTGTTGAGCTAGAAGATTTAAACAAAGAGCA
TTTTGAGAAATGGCAAAACAAGAGATTAACCGAAGTATCTGTTTTAAGTGTTCTTCGAGA
AAGAGTTAGTTTATCTGCCGTTGTTTCACAAGCAATTAAGTGGGAGTTTCTAAAAAGTAA
TCCATTATCCCTTGTTGATAAACCAAAAGAGCCACCGCCACGGACAAGGCGTTATTCTCA
AGATGAGATAGATAGATTGCTATTTGTATCTGGATTTGATTTTGATAAGCAGCCAGAAAC
AATGATTAGTCGAGTGGGAGCGTCTATTCTATTTGCTATCGAAACAGCTATGAGGGTCGG
TGAGATTTGTAATTTGAAATGGGAAGATGTTGATTTTAATAAATCAACAGCATTTTTACC
AAAAACTAAAAATGGCTTTGCGAGAACAGTTCCTTTATCTTCTACTGCAATTAAGATTTT
GCGTCATTTGGAAAAAGTGAAATCTGAGTGTAATCAAACTGTTTTTCAAGTTAAGTCAAG
TTCTCACGATGCAATCTTTCGTAAGATGAAAGAGTTGGCAGGCTTGGCAGATCAAGATTT
ACATTTCCACGATACAAGACGGGAAGCCTTATCTCGATTAGCTAAAAAAGTAGATGTGAT
GACATTGGCTAAAATATCAGGGCATAGGGATATTAAAATATTATTGAATACTTATTATGC
CCCTGATATGAGTGATGTTGCAGGGATATTAGGTTAAATTCTATTTTTCTTTTGTTTGTG
CCTTTCAAAGTAAGAGATAACCTCTGTTTTTATGTATAGCTTTTTGGGCTTAGCTCCATC
TTTTCCAGGAATATCCACAGGGGCTGGAAAACGAGGGTCTGTTACGATATTTTCATAAAC
GTGCCTATAAGATAGGTCCATATAATTAGCAACATCCTTAATGCTCCACAAACCTTTTTC
TATTTGAGGGCTCAGTAGTAATTCTTCGATAGCACATAATTTTTCAAATACCTGTTCATT
AGTTACGATGTTTTGTGTTTCCATCTTTTTCCTCCAATAAAAAACCTAGCTTTCGCTAGG
CTTGTTCGTTGATCCATTCTCTTAGGTTTTTCCACGTTCGGTAGTCACAATCGTGACCTA
AGTAACAAAATTCTCTACCATCTCTTACATCATCTTCGTGTAACTCCAGCCCTGTGTCTA
AGTCTCTGATGATAACGTTTTTTGTATTTTGGCTGAGATCTTGCCAATGTTGGCGTATGA
AATCAGCACAATCACTGACTGCGTAGGTCATTCGCCCTATGCAGTATCTGACGGATTGTA
TAGCGAGCGTTTGAAAAGTGCGGTGGTTTACGCTGATGGTTTCGGTCATTCATTTTCTCC
TATAAGTGGGTTATTTTCGGGTTTCGCAGATGTAGCCGTCGCAGTCGTTGTATAACTCGA
GGTGGTCGGCTACGAGGTA
>H49 Scaffold2
TAAAACATCTTTGGATTATTGCTCCGCCTTTTGGACCTAGTAGGTTATTATAACATTACA
ATTTTTAGGGGCTAAATTGATTAGCCCCCATTCCAAATCAGTGCCTTCCTCAATGCCATA
AAAAATCTATCATTTTCCTCTGCCAACCCGATACTGACACGCAAGGTTTGCATGCCATAA
CCTGCATCCAAACTATTACAATTAAACGGCTGACTCAAATCGTATCCCAATCTTTTGCTG
GGATTTAACGTGCTATCTCATCAATCTCTTTAGGGACAAGCAGAATAAGTAAATTTTGTA
CAGATATCAATCAATTAAAATTTATTTCTATTTAGTAGGATAAATTTCATTTGACAGCGA
AATAATAAAACGTTATTTCTATGCACGTTTTTCGTGGCTTACGAAAGAAAGTTATAATGC
AAATTATAGCGGGAGAGGTGCAACACTCAGATAGCTTATTTTAGGGAACTAGACCGTTTG
AAGAATAAGTAACGGGGGTGATTGCCGAGGTGTGAATTCACTAGATAGGAATGATCATCG
GCTGTATAGGTTGAATCTTATCAGCTGTCGTTTAACAACCGTTAAGCGGAGTGCTCTTAA
ATTTGTTTTTCAACAAACCAAAAGTAACTCAAAAATCCCATCTCCTATCTTTTTTACTTC
ATTGCAAACACAATTTTATTTATAGGAAATTTTTATGTCTCATCTTTCTGTTGCTAAATT
TGGTGGAACTAGCGTTGCCAATTTTGAAGCAATGTCTGCCTGTGCAAATATCGTTACTAC
AGACGCAAATACTAGGGTTGTTGTGTTATCTGCTTCCGCAGGTGTGACAAACTATTTAGT
TGAGCTAGCGAATGGTTGTGAAACAGAGCGTCGTGAAGAAATTTTAGCGGCAGTTCGTAC
CATTCAATACAACATTATCGAAAAATTACAAAACCCTGCTGCAGTTTCTGCGGAAATTGA
TGCATTATTAGAACACGTTTCAGCCCTTGCCCTCTCTGCAAGCCTTGCAACCTCAGCAGC
ACTGACCGATGAGTTAATTTGTCACGGCGAAATGATGTCTACTAAAATCTTCACTCAGCT
ATTAAAAGAGCGTAATTATCCTGCGGTGTGGGTTGATGTGAGAGAGATTGTAGCTACCAA
TAACCATTACGGCAAAGCTGCACCAAACGATGAGAAAACCCAAGCTCAGTCAGATGCAAT
CCTTAAGCCATTAATTGCAGAAGGCAAAGTCGTTATTACTCAAGGCTTTATCGGTCGTGA
TGATGAAGGCAAAACAACCACATTAGGACGTGGCGGTAGTGACTATTCAGCAGCGCTATT
AGCAGAAGTATTAAATGCAAACGATGTGTTAATTTGGACTGATGTACCAGGTATTTACAC
CACCGATCCTCGTGTTGTACCAGCAGCAAAACGCATTGATACAATGAGCTTTAACGAAGC
CGCAGAAATGGCAACTTTCGGTGCTAAAGTTTTACACCCAGCGACCTTGTTGCCTGCGGT
GCGTAGTAATATTCCAGTATATGTTGGCTCAAGTAAAGCCCCAGAACAAGGTGGTACTTG
GGTAACTCGAGATCCACAACCTCGCCCAACCTTCCGTGCATTAGCACTGCGTCGCAATCA
AATTTTGCTTACGCTTTCAAGCCTCAGTATGTTACACGCCCAAGGCTTCTTAGCCAATGT
CTTTGCGATTTTAGCAAAACACAAAATCTCTGTTGATGTGATTACGACATCAGAAGTTAG
CATTGCATTAACGTTAGATAAAACAGGTTCAGCATCGTCAGGTGCAGATATGTTATCCCC
TGAATTATTGGAAGAGTTACGCCAATATTGCAATGTGAAAGTAGAAAACGATCTTGCTTT
AGTGGCAATTATTGGAAACAACCTACATACACAAGCGGGTATTGCGAAACAATTATTTGC
AACACTCTCACCATATAACGTTCGCTTAATCAGCTATGGTGCAAGCACAAATAATGTATG
TACCTTAGTACAAAATAGTGAAGCAGATGATGTAATTCGTTCGCTACATTCTGCGTTGTT
TGAATAATTGGCTCGCCATATCGAGGAGCCTCTCCCACAATTTGTGTAAATACCTGTTTC
TGAGATAATACATTCAGACACAGGTATTTTATTATGAACGAAAAACAACCTCACGCCTTG
GCAGCGGAATTTGCCAATTACCATTAAAACGGCACAGCACATTAATTTCCCCTTGAATTT
GGGTAAGTTCGATAAGGCGGTCAAGATAGTCCATCATTTTTCTATTAATATCGTTAATAC
AATAAGCATGAGCTATCTCAACTTCATCTGAAAAATCACCGCTTCCGCTTGGCAACTAAA
TAAGAATTTCGCTTGTAACAAAAAGCCATCTTCGGTTTGGCTGATTTGGCTACTGATATT
GCACGGATCGCTTTCAACTTCTCTTGCTTTTGCCGTTAATGTGGCCAGTCCTTGTTCTGC
ATCTGCTTGGGTTGGATAGACAAGGGCTAATTCAATGGTGCTGTCCGCATTGTCGAACAT
AGACGTGCTACTTGGTTTACAAATACCACCACAACAATTGGCTTGGTCACTAAAGGTTTT
TGACATATTTACTCCTTGATATTTTGAAATTTAAGTAAAGCGTATCATAATATGGTAATC
AATTCATTGAGGGGAAACAAATTATGTCTATTTCTAAACAAGCTATTCTTGATGCCTTCC
ATTATCGCCACGCTTGCAAGCAATACGATCCAACGAAAAAAATCAGTGATGAAGATTTCC
AATTTATTTTGGAAACAGGGCGTTTATCGCCAAGTTCTTTTGGCTTTGAGCCGTGGCGAT
TTTTAGTGATTGAAAACCACGCTATCCGTGAGCTTATTCGTGATAATGCGTGGGGGGCAA
AGGATAAGGTGATGGATTGTAGCCATTTTGTTGTGATCCTTGTTCGTCAGCCTGAAACTC
TGCTTGCTGACGGCGAATATGTACAACATATTATGCGAGATGTTCACCATATTCCTGAAG
AAGCGTTAAAAATGCGTCAAGGTTTTTATCGTAACTTCAGTGAAAAGGATTTTGGCTTGA
CCCAAGATCCTGTGGCGTTTTATCACTGGGCTTGTCGCCAAAGCTATATTGCATTAGCCA
ATATGCTAACAGCTTCAGCAATGATTGGCATTGATAGCACCGCGATTGAAGGTTTCCCAT
TGGAAAAAATGGATCAGCTTTTTGTCGAAAAAGGGTTGTATGATCCGAAAGTCTATAAAC
TTAGTGTGATGGTCGCCTTTGGTTATCGTGCGGTAGAACCTAAAGCGAAGACCCGTCAAG
CAATCTCTGATGTGGTGGAATACATAGAATAATGCTTCTTAATACACCAATCCTAATATA
TCCGAATTAATATACCTATGATAATATCCACTACAAATATCTACCTTGTCGGTGGTGCAG
TACGGGATCAACTACTCGGCTTAGCAGTCAAAGATCGTGATTGGTTGATTGTTGGGGCAA
CGCCCGAACAGCTTTTAGCTCAAGGCTATCAACAAGTCGGTAACGATTTCCCCGTATTTT
TACACCCTAAAACCAAAGAAGAATACGCCCTTGCCCGTACCGAACGCAAAAACGGCAACG
GCTACAACGCTTTTATCTGCGACTTTACCCCTGAGGTTACTCTTGAACAAGATTTAATCC
GCCGAGATCTTACCATTAATGCGATTGCTCAAGATCTTGACGGCAACTACCACGATTTTT
ACGGGGGGATTGCCGATCTTAAACATCGCCTGCTTCGCCACGTTTCCCCTGCCTTTGCCG
AAGATCCTCTACGGGTGTTGCGTGTGGCTCGCTTTGCCGCACGCTTCCATTCTCTCGGAT
TTCGGATTGCTCCTGAAACGGTAAAATTAATGCAAGAAATGACCGCTTGCGGTGAGTTAG
CTCATTTAACAGCGGAGCGTGTTTGGCTGGAAACCCAAAAAGCCTTCGCCACCGACACGC
CACACATCTATTTCCAAGTGCTACGAGAAGTCGGGGCATTGAAAGTGCTATTTCCTGAAG
TGGAAGCACTCTTTGGCGTTCCACAACCTGAAAAATATCACCCTGAAATTGATAGTGGCG
TTCATACCTTGATGGTTTTGGAGCAGGCGAAAAAATTAGCGGTTCAAGCAAATGATCCTG
AAAGTGTGTTATTTGCCGCACTCTGTCACGATCTTGGCAAAGCTCTAACCCCAAAGGATA
TTCTGCCCCATCATTATGGACACGAACAGAAAGGCGTTGCCCCAACAGAGCAACTGGCAA
ATCGCTTGAAAGTGCAAGCTCACACTAAAGCATTCGCTAAACTGGTGACTGAATTTCACA
CCCATAGCCATAAAATCACAGAGCTACGCCCTGAAACCGTGGTGAAATTGTTTAATAAAC
TTGATGTATGGCGTAAACCCGAACGTTTTTTTGATTTTTTATTGGTTTGCGAAGCGGATA
GCAAAGGGCGTTTGGGCTTTGAAAATCGGGAATACCCACAAGCGGATTATGCAAAACAGC
TCTATCAAGTCGCTTGTGAAGTGGATATTCAAGCGGTGATTAACGATGGCTTCGAGAAAG
CGGGGATTAAAAGAGAAATTGATCACAGAAGACAGCTAGTTATCCTAGCTAGGAAAGAGG
AAAACCTGAACTGTAAGAAGCCAAAAACATAGCTAAATAAAGTAGCTTTAATCCCCTACT
CTCCAAGACTTAAAGCTACTTTTGTCTACTAAACCTTCCCAAACCCCTTCAATCCAACAA
CGTGTACATACTCTTGGTTATTGGTGATCTTACGCACTAACTTGTAGGTTGTGCCACGTT
CTGGGCTGATGTTTTCTGGGGCGGCGATAAGCAACTGCATATCCAAACGCTCACAGAGTT
CAAACAAGGTATTGATAGAGGTTGCGTCTAAACGTGCCGCTTCGTCGAGGAAGAGCAAGC
GAGCAGGCAGAATATCCTTAGCACGCATACGGCGAGATTCTTCTTCCCAACTTTGCACCA
CCATTAACAAGATCGACATACCTGTACCAATCGCTTCTCCTGTCGATAACGCACTACTTT
CCGCACGCATCCAACCGTCTGCACCACGGAAGGTTTCAACTTCCAGATCGAGATAATTAC
GGTAGTCCAATAGCTCTTCGCCAATGGTCTGCGGTGTACGTTGCCCTAGTTCAATATGTG
GATTAACACGTTTGTAGAGCATTGCCAACGCTTCTGAGAAACTGAGTTTTTGGTTCTCAA
ACAGATCGCTATGTTGCTCACGGTCGTTTGATAAGGCGTTGAGTAAAATTGCGTGGGTAT
CACGAATGTTTACCACCAAACGCACCCCTTTCACCTGACCGAACGCAATATTCTGCAAGC
CTTGGTTCAGTTGCAAAATACGGTTTTGTTCACGTTGAATGGTTTTACGCAAGATATTTG
CCACACTTTCTGAGCTGATCGCCAATTTTTTCTCACGGCTAGTCAGTTCATTAGTTAAGC
GAGATAGCTCGATTTCCATCTGTTCGATCGCATCAATCGGATCGTCCGTTTTGATGATGT
CTTGGCGAATACGCTCACGCAAATGCTGATAAACCGAAATAAAGAACGCCACTTTATTTT
CAGGCTTACGGCTATCTTCTGACGCACGCAAGCTATCACGCAAGTATTCGTTATCCGCCA
CTGCGGTTCGCAACGCACCAAGGGCTTTATCGGAAATCGAACGCAACTCTTCCGCCGATT
GATAAGCCAGCTCACGGCGATTTAAGCGTTTTTCTACATCACTATTGCGAGAGAGTTTCA
ACACCAAACACCAACTCACTTTCGCCTGCACCACAATTTCACGCTGAGTATGGTAATCAC
GCTCTGCTTTACGCACCGCTTTATTGAGATTATCCATTTCCGCTTGAATAACCGCCACTT
GCTTATCAATATAAGATTTACGCATACGGTGTTGGCTTAAACGTTGTTGCAATTCATCAC
GGCGTATTCTCGCACGCTCTTCTGCCCCATCATCATTGCGGATACCGTATTCGTCCATCT
CTTGCAACAACTCTTGAAGCATCTGATTTTTCGCATCAAAGGCACTGCGTAACGACGTTA
AAACTTGGTTATATTCGCTAAATTGTGCTGTCGCTTGGCGAAGCTGTTCACGAGCCTGCT
CACGCTCACGTTGTGCATTGTCTAAACGTTGGCGAAGCTGTTCGTTAAGAGCAGAACCTT
CCGCCCCTACTGTTTCTTGATAGCTGAAATGCAAACGGCGGTTCATCACATCAGCAAGGG
CAAAGACTTTCTGCTGTTGCAATTTTTGTTGCTCAACAGACCGCTTGTAATCTGCTTGTA
GCTGTTCAAACTGGGTCGGATCACTCTTTAACGCCACTGCAATCGGCTCAAGTTGTGCTA
ACGCATTACCGAATTGACGGATAAATTGTTCATCTTCTTGGGCTTCTAACAGCTGTTCAC
GGCACTCTTCCACGCGATCTTGCAAAGTTTCATCGGCAAGAATATTGAGTTGTGGCAACA
CTTTATTCAACAGTTGCAACTGTGCTTTGCTGTTTTCCAGCTGGTGACGTAATTGCTGTT
CCGTACCACTTGCTTGATTGAGTTCACGCTCAATTTCAACCCGTTTTTGTGCAATCTCTT
GCATTGCCACTTCAGGATCAGGCTGGAAAGCTAAAGCTAAATGCGTACCGACAAACTGGC
TTAAATGTTGGTGTAAACGTTGGCATTTCTGCACATCAAAGGCACGTTCTGCGTGTTTTT
CTGTCGTTTCATCACGTTCTGCTTTTACTTTCTCAAGCTGTTTCTCACGAGAAGCACGGC
CAAAGACCGCAAATTCAGAGAACTTAGAGTAACGCCATTGACGGTCAGACAGTTGCACCA
CCACGCCATCGCCCAGTTCTTCCGATTTAAAGACATTATCGTCAAAGGCATTCGGATCAC
CTTCAATCAAATAGAGATTTTCAGGACAATCATCAAGTTGCTGTAACTGTGCTTTGACTG
CTTCCAAATCACGCACCACAATAGCGTGGCGAGCATCGCCATAGAGTGCGGAGAAATAAG
GTGCATCTTCAATCGACACATCTTCATATAACTCTGAAATCAGCACACCGCCAAATTTTT
CCGCCAGCTGATTTAAGCGAATATCTTCCGCGCCGTCAGGCTGGCTTAGGCGTGAAATTT
GCTCATCTAACAACTGTTCACGGCGAGCAAGCTCATCACGTTCAAGGGTTGCTTCACGCT
CACGGCTTAAGGTATTTTGCATAAACTGCATAACCGCTTGGCTACTGTCAAAGGTTTCGC
CACACTGCTCTTGCAAGCGGGCTAATGCCGATTGTGCCGTATGCCACGCAGGTGCAGCTT
GTGCAAGTTGTTGATATTGTTGATTTAATTGCTCACGTTGCTGACGTTGTGTTGAACGTA
CTTCAACAAATTCAGCCAGCTCCGCTTCCAAATCTTCAAGACGAGCTTGTTGCTCTTCAT
AATAGCTTTCAAGATCTTCTGCATCTTCCAACTCTGCTTGTGCTTTTTGATTAAACTCAG
CAAGCAAACGTTCTGCATTATGTTGTTGATGTAAACGCTGTTCTAATTCTGTCAATTTTT
GACGCAAAGCCACCGCTTGTTGTGCGTGAGCTTTTTGGCTTGGATACGCACTCAGCAATT
CACGGGCAACGCTGTCTGCTTGTAAGCGGTCAGTTTCCCCTGCAATTTTGCAAACAAGTT
CATAGGCTTTATCAAACTGGCTTTTCGCCATATCGGACACTGATAAACGCTGTTCAAGCT
CAAACACCTTGTCAGTGATTTCGTCAGCTTGAGCCACAAATTCAGCGTGATAATCTTCGA
CATTGTGTAAATCTAAATTAGCCAGTCCGCTGATCTGTTTCGCTTTTTCTAACGCATTTA
CCGCTTGCTGATATTGCAATGCTCGAGTTTGCTGTGCGTCCAACGCCTGTTGATAATCCG
CCATTTGAGAACGCAATTCTTCAACTTGATCTTCGGCTTCTGTTGCACGAGCTTGAGCCA
TCTCTTGACGTTCCGCCACTTCTTCCAACGCCATTTGTTGTTCTTCTAGGCGTTCATTTA
GCTCTGCAACATCATCTTGATAACGTTCCACTTTTTCTTGATGACGAACCGCATTCATCA
CTAAATTGAGATGATCGGAAGCACTATTGTACTCGGCTTCAAGACTACTTTCGCCCTGTT
CCAGATCTTGCATTTCACGGCTAAATTCAACCAAACGTTGCTGTTCAAGAGTTAATTTAG
ATTTAGACTGATACCACTCTTGACGCTTTTCAATCGCCTGTTGCACATTGCCACGGCGTT
CGTTGGCGTGTCGCATATAGTCTGCCGACACATAATTAGTGGACTCGGTAATCAGCTTTT
TGAACATATCCCGATCTGACTGCGTAACCTTGATTGCTTCAAGGGTCATACGGTTTTCAC
GCAATGCCGACTCCATATCCTGAAAGGCTTGGCGAACGCCTGTATTTTCAGGCAAGAGAT
AATCACGCAAAGATTTGGTAATAACGCTCGAAATACCGCCGTAAAGGGAAGCCTCAATCA
ACTTATAGAACTTGCTACGGTCGCCTGATGTGCGTAAACGTTTTGGAATAACGCCAAGAT
CAAAGAGAAAACTATGATAATCGGTAATCGAATGGTACTGTTTAAATTGCACCTCACTGC
CGTCAAATTTCTCTTTTAGATCATTTAACGCCAGCACTCGTGCATTTTTCTCACCAACTT
GCTCAGTTAAAATAGAGATAACTGATTGATTTTCATTAATATTTTGTAATGAGAACGAAC
GAATATCGACTTTCTTATCACGCCCTGCGATCTGCTGTAAACGCACACCACTAATCACAC
GTTGCCCACGGGAATTTTCGCTTTCCAACACCGCATAACAAACGCCAGCTTTCAATTTAC
CGTACAACCCTTTATCACGAGAACTGGAAGTTGAACCTGCTTCGGTGGTATTACGGAAGT
TAAGCAAGGTGAGATCAGGAATTAACGCCGTCACAAACCCAGCCATCGTGGTCGATTTAC
CCGCCCCGTTACCGCCAGAAAGGGTGGTTACCAGTTCGTCCAAGTCAAAGGTTCGAGCAA
AAAAACCGTTCCAGTTAATTAAGGTTAGGGAACGGAATTTGCCGCGCACAACAGTATCTT
GGCGTTCATTTCGGATAACAGCCGGGGAAATTTGTTCATTATTTTGCAATGTGAAATCCG
TGTTTTCCATCAGGATTTTTCCTCTGTTCGATTTAATTCTGTATTAATAATGGTCGCAAG
TTGCGTAATTGATGTCGTATTAAGATCAAAGAGTTTTGACGTTCGAGAATAAACTTCAAA
ATAATCAGGCTTTCCTTCTCTTAAAACCCGTTCCGCATTTAAAGCAAGCTGTGCAACGAC
AACATCAAAATGCTCTCTTGGTACATACCGAGGCTGAATACCGCTACGTTGTTGTTCTTC
TGCTCGCTTTAATGTACTTAGCCAACTGACCTCTTTTGGGCAAGTACAAATCAACACGGC
GGTTTTATAGCCTTGCTGCTTAAATAAATTTAGTTCATTTAATGGAATATCGGCGGTACG
AAAAGTGCCTTCAATTAACACATTAAAACGGTGCTTAATCGCCTCATTGCGAATACGCTG
TACCATTTTCCCAGTAAATTCAGCCGTATATTTTGCTGCTTCTTTTCCATATTTTTGGTA
AATTTCGTGATATTGTTGATGATAGGGGCGAAATTCATCTCCATTGATAATCAATAAATC
AAAATTTAACCTCTTACTCATTTCAAGCGTACCAAAAGATTTGCCAGCACCAGGCTGCCC
ACCTAGAAGAATGACAATAGGTTCTTTCTGGGGCGTAATGTGATTTTCTGCCATTAAATT
TGCCCAAATTTTGGCAAACTTACTTTCTACATCCGCATTAACATCATAATTTTGCATAAG
ATCGCCCTAGATCAATGGCAAAGAATGATATTTATCGCTAATTTGCTTTACCTGCGTTGA
AAGCAGTTGAAAATCGAGTGCATCTGGTTCTGAGCGATAAATTTCACTTCTCAATCGGCT
TAAATAAATTTGATCATCATTTAAAGGCAATTCCAGACGTTTACTCAAATCTGCCTGTGC
CGTTGCGATTAACTCGATCAAGACATCTTTTTGCATTAAGGTACACATCTACTCTTCCTC
ACCATTCAATTCTTCTTCATTTGCAAATTCTTCGTCAAAACTGACCGTTTGTTCTTTAAT
AGCAGTGGGGTTTGTCGCCTCACCATCACGGATTAAACGAAGTTGAGCTTCACGAGGATC
GTCCCCTGTTCTCACATCAGCGCCAAAACGGAACACTGACTCTGAAATCACAAATTTTTT
GCTGTTTTGATCGCCAACACGAGTAATCATACCCAAACGACCTAAACGGCGTAATGCACC
GCCCACTTTCTCAGCTAACTTCGCTTTGTCTAAATCTGATCCTGTTGAACGTGGATTGAT
TGCTTTAAGCAACTTGGTTTCGTCCGCCAAATTAAGCAACTCATCGTACACTTCGTCATA
GTGGAAAATCCCTTGCTGTGCAAGGCGTTCTGGACTGAGATAGAGATAACACAACACTTT
TCCTACCAACATTTCCATTTCAGACATCGCCGAACGAGCAATCAAGGTACTTGCCTTAGG
TCGAAGATAGAAAAAGCCTTCAGGCGCACGAATAAGCTCAACGTGATAACGGCGATAAAA
CTGTTCAAGCTCGCTTTGGTAATCCATCAAAAAAGCGTGTTCATCAAGGGCTTCTAAACT
AATATGTCGCCCAGCTCTTAATTGACTGTCAAGTTGCGGAAAAATCGGGTTAGCAATCGC
TTCAGCCAATTTGGTTGAGATAAGTTCTTGGGTGTTTGTCATTGTCGTTCTCTATTTTTG
TAAAACTTTAATTAAAACTGACAGCTTGTTATTTATTGTATTGGTCAATCACATTCGCCT
GTACTTCTGCACCATTATCATTAATCAACTGCCATTCTGGGTAAATCGCTTGGCTGTCTT
GGCTTGCCATACCGAGTTTAACAGCTTGATCGACGATAATTCGTGCTACATCAAAATGGC
GAGAAAGCGGGTACATTGCCAACTGTTCACGCAAAATCGCACCGAGATCAATCGGCTTGC
CTTGTTCACGGAATGGGGCGAGATGGGCTTGCATTGTCGCAATAATCTGCTCTTGCACTT
GAGTGAGGGACTCATATTCTAGCTCAGTCGGTAACTCGCCTACGGCCTCCGCTTCATTTA
ATTCGGTTTCATCATCACGGAGATCCAGTAACGGCTCGGCTTTGGCAATATAAAGTTGCC
ACGGGCTTTCAAAATAATCTTGAATAGACTGGCGTAAACGTTGCCCAAAGACACGATTTT
TATCCATATCAATGGCGGTACGGATAAATTTATGGACGTGGCGGTCATAGCCGATCCAGA
GATCGATCGCCTGCTGTCCCCAACTGATAATACGGTCAAGTTTATTCTGCAAATTCACAA
TCAACTGATCGACAAAATCCAAATCATCACGCCCAATCAAGCAACTTTGAATACGCAATA
ATTGTGATTGCAACTTATCCCCTGACGCATTTAATACATCTTGCAACTCACGCAAATTCC
CCGAAGTTTCGTCTAACAACTGCTGACAAGTCGCAATGGCTTCGTGCCAATTTTGGCTTA
ACAACATTGCAATACGTTCACGGATCTGCTGTTGATTTTCGTCCATCATACGCTGGGAAA
GATCAATGCTGTCAAAAATTTCTGCAACCGAGAATTTTAATGGCGCAAACACTTGATTAC
GCCAGAAACGTTCATCACCGCCTTCTTCTGCTGCATTAGACGCACGCTGAATTTCATCGG
CAACAATGGAAAGCTGGATCGATAAACGTAAGGTCGAAAATTCACGTTGGCGAATGTAAT
ACTCTGAAACCCCTACGCCAAGTGGCGTTAAGCGATAAATCGCCAAGCCTTCGGTAAATT
CGCTGGAAAAACGGTTTAAAAAACGTTGTTTGACAAGATCGTTGATTGCATTATTCGCGC
GCTGTGTTTGTGTTGCTTCAGACTGCTCAAAGGCATTTGAAACATGACGGAAAATATCTT
GTAAATCGCTTTCAAGCAATTCACCGTCAGTGCGTTCGTTATTATACAGGGCTATCGCCA
ATAAAAATGCCAAGCGGTCGGAAGAAAGGGAAAGCGAAAATTCTCGCTCTTTTGTCCATA
AAATCAGTTCTGGGATCGTTTGTGCTAATTCGTGTTGCATAGGCGATATTATTTAAATAT
AAAAATAGGCATTATTGTACCTTAATCAGAGCAGAATGGAAAAGACAAGCGGTGAGATTT
GTACAATTTATTACAGTTCTCGCCGCTTATAGGCTATTAACTAAATTATCTCAATAAATA
TTGGATCATTAAATCTGCAATATCCACTTTAGTCACCTGCTCAATCATTTCAAGCCCAGG
GCTTGCATTGACTTCTAACACCATTATGCCTTGTTGAGAACGGATAAGATCGACACCTGC
CACATCTAAGCCGATAGCTTTTGCTGCTTGAACTGCGATTTTTTGTTCTGCATCAGACAG
TTGAATGGCTTGGGCGGTGCCACCTCTGTGAATATTGGCTCTAAACTCACCGCTTGCACC
AGTGCGTTCCATTGTTGCAACAACTTGCTCACCAATTACAAAAGCTCGAATATCTTGCCC
TTTAGCCTCTGCAATAAAGGTTTGTAAGAGGCTTGGTACTTTGGCACTTTTTAATGTTTC
AAGTAAACTCAAGGCACTGCTATAGCTTTCTGCCAACATTACGCCTACGCCTTGAGAGCC
TGACAGTGTTTTAATAACCGCTGGCAAGCCTGATTGACTTAAACCTTCAGCAACGCTGTA
AAGCTCTCCCATTAATAGCGTATCAGGTACTGGGATGCCACAGGCGGCAAGTCGCTGTAG
GCTTTGCCATTTGTCACGAGCGAGTGCAAAAGCTGAAGATGAATTTAAAATGGGTATCTG
TTTTTGTTCAAAATGCCGTAATACATTACAGCCTATTTCTGTGCTAGTTGTACCAAATCG
AGGCAAGATACCTGCATATTCCCCGATTTTTTCGGGTTTTGCTCGAGTTTTGTCGTAGCT
TTCCCCAGTTTGATAATAAAGCTCGAACCGCCCTTGCTGCAGTTGTAGCAAGAAGCGGTT
TGGATCGAGAATATCCAGTTGGTAGCCATTCTGTTCTGCCGCTTGTTTAAGTCTTTGACA
ACTATATAAACGAGGCTCACAACAGAGAATTAATAATTTTTTAGCATTCATTATGCGTAA
GGCTGTAACTCAGGGTTAATTGGTGTGTCTGCGAGGTTGTTTGCATAATTACACAAACTA
GCTAGACTAACACCAAGTACCACATCTAGGGCGTTTTGTTGGGTGTAACCTACAGCAAAA
AATTCATTGAGTAGCGTTTCACCAACTTTGCCTTTAGTGTTGATAACAGCGAGTGTAAAG
CGTGCAAGGGTATCTAATTTGTTATCTTGAATTGGCGTAGCTTTGCGTAATGCTTGCAGT
AATTCGTCAGGCATTTTGATCTGTTTAATGGAAATTGCGGTATGCCCTGCTACGCAGAAA
CCACAACCATTTGCGACTGCTGCGGTAATTTGTACAACTTCTCTCTCTGTTGGCGTTAAG
CTGGTGCGTTGGTTAATTGCCCCGACGGTGCGATAAGTTTCTAATGCGGTAGGTGCATTT
GCTAATACGCCGATTAGGTTAGGAATGAAGCCGTTATTATTTTTAACCGCTTGTAATGCT
TCTTTTGCTGCTTCAGGTGCAGTGTCGATAGTATGAATTTGAAATTTAGACATAGTGAAC
CTCTGTAATAAAAAATAAAATCTGTCAAAAATTTGCGATTAATCTACCGCTTGTAAAATG
TTTTTTAATTGTATGAGATAGTCTATTACCCCCTTGGAATTACCCCCAAAAATAGCCCTG
AGTGTCAGGGCTAATAGCTACAATTTTTCTAAATAATTTATTCCGCCAAGATTATTGACC
TGTCGAATAATCCACTGTTGCCGAGCTCGCATTGTTTGGCTTGGCATTTTAACCCGATAA
ATCATCGGATTTGGCAAAGAGGCTGCTAATAAGGAAGCCTCGTGTAAACTAAGCTGGCTT
GCTGATTTCTTAAAATAATGTTTAGCTGCCGCTTCTACACCAAAGATGCCATCGCCAAAT
TCAGCAATATTGAGATAGACTTCTAACACTCGCTGTTTATCCCAAAGTAATTCCACTAAA
AAGGTCAAAGGCACTTCGATCCCTTTTCTTAGCCAACTTGTTCCGTGCCATAAGTAAAGG
TTCTTTACCGTTTGCTGAGAAATAGTGGAAGCACCGCGAGGTTTCTTTTGAGATTTACTA
TTTCGCTTAATTGCTGCTTCAATCGCATCAAAATCAATCCCAAAATGAATTGGAAATTTT
TGATCTTCCCCAGCAATAACCGACATTTGCATTTGCCACGAAATACGATCAAGACTAACC
CACTGATATTGAATTGTATATAAGTCCCCTTGTATTAGGTGTTCCACTTTTTTCTGTAGC
ATATAAGCTGAAAAAGGCACGGGAATTACTGAAAATATCAATGTTAAAGAAACATAGAAA
GTTGTGACTGCCACACCAATACGACTAACGCCAAACCAAAGCCAACTTTTTAAAGATAGC
ATCTGTTTGGGAATAAAAAAGCGGAAAATAGATTGTAGCAAGGATTTTTGCTTAGGTTTT
GGTGCCATTCAGTTTTGTATCTATCCACTTTAAAATATCTGGCTCAACAGTTTTTAACAT
ATTTGAACCCCGTGTAATAGTCGCCGCACTAGTATTCAATTGCTGTTGGATTTCACGCTG
AGAAATTTGATTTTCGAGCAATGCGCGTACAATTTGCACTCGCAATCCCAACGAAGTTCG
TTCGTCTGTTGTCAATAACATCGACAATAATGCATCTGTTTTATCTTCTGCTACCGCTTG
TTTTAAAAGGTCAACAAATTGTTGCCATTCTTTTGGATCACGTTGTTGATAAAGGGTTCT
CATACTTACTTATCCTGTTAGTACAATAGTACGGTAAGATCTGCAAATCTTACCGCTTTA
CTCTTTGTTATGCTTATTTTTTACCACGTTGATCGTCTAATTCAGCCCCTTTTGGCATAC
TAAAACTAAACAGACTTTCAGATAAATGAGCCGTTGAAATGTTGCGTAATACATAGAGAT
TACTTTGCCCGTCACGTTCAATAGTGCTAAAACCTTTGACTAAGCCACTTGCATCAATAC
GAATATCAAATTGTTTGATCGCACTTTTTTTCGATTTTGGTTTTAATACAAAATTATCTA
CATTTTGTGTGACATCATATTGATCCCAATGGCTTTTATCATTGCTTGTTAAAAGTACAA
ATGGTGTGTTGCTCACAGCATCTTTAACCCAATTTGCCGTTACCTGAGATACAAAAGGAT
CGTAAAACCACAAAGTTTTGCCATCAGATACAATTAAATTTTCTTGAGGACTTTGGGTGT
CCATACGAAATAAGTTCGGACGTTTAACTTGAAACTTCCCTTGCCCTTTTTGAATTTCCT
TTCCTTTACTTGAACGAACGGTCTGTTCAAAATCTGCACTGTATTGCATTGCTTTATCTA
AACGTTGTTGTAACTCTGCGACAGCTTGAGCATCAGCAAAAGCAAAGCCATTTAATGAGA
GAAATGCTAAACCTAGCAACGATTTTTTTAACAAATTTTTCATTGATTTCCCTTTAAATA
TCTATAGAAAAGTGTCTATTTGACAGCAAAGCCATAAAAAGTTCTTAGAAACGGATACCC
GTACCGATTCCTAAGCCAATACCGACTCCATTAGAACCACCACCTGCATTCACTCTTCCA
CCAAAAGTACAACCTGCGAGCATTAAAATAGAGGCAATCACGAATATTTTTTTCATATTT
ATCCCTTTGTATTAAAAACTATTATAAACTTTCAGCTTCAAAAGATGCGCATTCTACTCT
GTTTTAACACTTTAAACCAATTCCAAAGGAGATTTTATGAAACTTTTACATAAACTAAGC
TTACTCTTTTTGATAATTTTTCCTATGACTACTCAAGCGAGTCCGTTGAGTATTTCAGAG
CAAGAAATCAATCAATATTTGGCTACGCGTTTAGCAGAAAAAGTGCCTTTGCAAGATAGT
TTAGGTGTACCAAGACTATTTCAACTAGACTATAAATTATCTGATTTATATACAAAGGTG
GGACAAACAGATGAAAAGGTTGTTGATATTTCAGGCATCATCGACAGTCTATTACAGATA
AAGGGTAAAGAATATCAAGTTAAACTTAATATAAATATGGATACTCTTCCTTTCTATGAT
ATGGAAAAAGGTGCACTATTTCTAAAAAATGTTCGTTTAAAAAATTGGAACGCTACCCCT
GAAAAATATCAAAATGAACTTCAGGTGTTTTTACCAATAATTGCTGATGGTCTTACAAAT
ATCTTAAATAGCCACCCTGTTTATACATTAGATGAACGCAAAACAAAAGAATCCCTTGTA
AAAAAATTTGGAAAACATATTATTGTTGAAAAAGGACATATTCGTTTAGAAACAAATATT
TTTTGATAAAGATCCCTCTTATTTTAAATAAGAGGGATTTTGCATTCTATTCCTTTAAAA
AACCTTCCAACAATTCATTTAAAAATAATTTGCCGTGCTGTGTAATCTGCCAATATGTAT
TGTTTTCTGTGATAAAATTTTTGCTCAATGCCCAATCCATTGTAGCTTGAACCTTTTTCC
GATCTAGCCCCGTATATGCCTCAAATTCTGTTTTTGGGGTTGCTTCAAGTAAGCGAAAAC
GGTTCATAAAAAATTCAAAAGGGCGATCATCATTTTCAATCATCTCTTGATGATAACGAT
ATTCCCCTCGCATATAGCCTTTCGGGTGTTTAGTTTTGCTAAAGCGGTAAATTTCCCCTG
TTGGATAACTTATTTTCCCGTGAGCCCCACAGCCAATCGCTAAGTAATCACCAAATCGCC
AATAATTCAAATTATGCTGACATTGATAACCCTTTTTGGCATACGCCGAGGTTTCATACT
GTTCATAGCCTGCGTCAGTTAAAAGCTGATGCCCTTGTTCAAAAATATCCCAAAGCTCAT
CATCGTCAGGTAATGTGGGCTGTCGATAGTAAAACATCGTATTCGGCTCAATCGTCAATT
GATACCACGAAAGATGTGGTGGATTTAACGCAATACCTTGCCGTAAATCATCAAGAGCCT
GAGCAACAGATTGATTTGGCAATCCGTGCATTAAATCTATGTTGAAACTTCTCAGGCCTA
CTCTTGCTGAATTTTGAGCAAATCTAACCGCTTGTTTTGCTTCATTGCTATCGTGAATAC
GCCCTAATTTCAATAATTTCTCTGGTTCAAAACTTTGAACACCCATTGAAATACGGTTCA
CGCCACCTTGTACATACCCGATAAAACGTTCTGCCTCAGCAGTCCCCGGATTAGCCTCTA
GGGTAATTTCGCATTCGTGAGAAAAATCTATCCGCTTGCGAATTTCTGCAAGTAAATAAT
GAATACCTTCAGCGGAAAAAAGACTAGGCGTACCGCCACCAATAAAAATTGAGTGGATCT
TGCGATCAGCGATTGCTGTTTTATAGCTTATGAGATCTTGCTCAAGATCATTGAGCAAAT
GCTGAATATATTCTTGCTCAGGAATAATGCCCTTTTGTGCGTGGGAATTGAAATCACAAT
AGGGGCATTTTTGTACACACCAAGGGATATGGATGTATAGGCTTAAGGGGGGCTGCATTA
AATTCACCATATCTTCCAGTACATAAAATCCAAATAAAAATTCTTACATATAGTACTAGT
ATAACACCTAAGATATCACAAAGCTTTCCTTATCAATATAAAATCAGTCTCCTTAAAAAA
TTAGGATGATTGTTCACATATACAATTATGCCTACCCATTTTTAAAATAACCTATTAATT
TGATTTACTCTCCAGATAATCTCAAACACCCAACTCTTTAAACAACCGTCTGCAAGCTGT
GCCATCTTCTTTAAATAAGTGGCAACGGTTTGGGTTGATACCAATTGACATTTCATCACC
TTCTTCAACTAATACGATGTCGTTTTGGCGATAAACAAGGCTTTGTTTGATTGGTGGCAT
TTCAAGGTAAATTTGGGTTTCGTTTCCAAGTTGCTCCACGACTTTTACTGTTCCTTTAAT
GCACACTTCACTCTGATCACAAGGTAGTAAATGCTCTGGACGAATACCTAAAGAGATATT
GTCGCCGATATTCACACCTGTGTTATCTACTGGGATCCAGAAGTTGAGATGGGTGGAGTC
AGGTAATTCAATTTTTACCCCACCTTCTCTTACATCAATCACTTTTACAGGTAAGAAGTT
CATTTTTGGTGAACCGATAAAGCCAGCAACAAAGCGGTTGGCTGGGTAGTGATAAAGTTC
TAATGGTTTACCAACTTGAGCAACGTTAGTGGTAATTTGTGTATTGTTTCCGAGCGCTTG
TAACACCACGATTTTATCGGCAAGGGTCATTGCTTCCACTTGGTCGTGGGTGACATAAAT
CATTGTTCTACCTAATTTTTTATGCAGTTTGGAAATTTCCACACGCATTTGTACACGAAG
GGCTGCATCAAGGTTTGAGAGCGGTTCGTCTAATAAAAACACTTCAGGTTGAGAAACAAG
CGTACGACCAATCGCTACACGCTGACGCTGACCGCCAGAGAGTTCCTTCGGTTTACGTTG
TAGTAAGTGAGCAAGTTGGAGAATTTCTGCGACTTGATTTACCCGTTGCTCGATTTCTGC
TTTCGCTTTACCTGCCAGTTTTAAGCCGAAGGACATATTTTCAGCCACATTCAGATGTGG
ATAAAGTGCGTAAGACTGAAAAACCATTCCGATATTACGTTGAGCAGGTGGCACATCATT
CATTCGGGTATCACCAATAAAGAGATCGCCTGATGTAATATCTTCCAAGCCTGCAATCAT
ACGCAATAGGGTGGATTTACCACAGCCAGATGGGCCTACAAATACGACAAATTCCCCTTC
TTTAATATCAAGGTTAATATTGCGTGAGATATGCACATCGCCGTATGATTTATTTACACC
AATAATTTTTACATCTGCCACTGTCTTATCCTTTACCTTAGGGTTACTACTTTTTGATAG
GTGCCAAGATTACTTATTTCCTCTTGTCTTGAAATCATACTTTGTGAAAAAATTTTTCAC
TACCTTGTAAAAAATTTTTTCGCAGAAAAGCAGATTTTTTGTGACTTAGATCACAAATTC
ATACGCTTTTTTTGTGATCTCTTTCACACTTATTTTAAAAACAATCAAAAATGTGATACA
GATCACTAAAAGGATAAGGGGGGAGGATAAGGGGGTATGATGAAGTATGAGAAGAAATCC
TCCACTATTCGACTGTCAAAATTTCATTTCACTAAACTGAGGGAAAAACAATGAAAAAAT
TAACCAAAGCAGCATTAGCGGTATTAGCAGGATTATGTATCGCACAAGGTGTAAATGCAA
AATTAGTTGAAGGACAACTCAACATCTGGATCAATGCCGATAAAGGTTATAACGGCTTAG
CAGAAGTGGGTAAAAAATTTGAAGCAGAAACAGGGGTAAAAGTTGTTGTTGAACACCCAA
GCAAATTAGAAGAATTATTCCCACAGGTTGCGGCAACTGGTGATGGCCCTGATATTGTGA
TCTTTGCTCACGACCGTTTTGGTGGCTATGCTCAATCAGGCTTATTAGCAGAAGTTCACC
CAAGTGCAGAATTCAAAGCAAAATTATCTGATATCGGTTGGGAAGCTACAAAATATAATG
GTAAACAGATCGCTTACCCGATTGCCGTTGAGTCGCTCTCATTGATTTATAATAAAGATT
TAGTACCAAATCCACCAAAAACTTGGGAAGAAGTGGAGAAATTAGATAAAGATCTCAAAG
CGAAAGGCAAAAATGCGATTATGTGGAACTTAGCAGAACCGTATTTCACTTGGCCAATCA
TCTCTTCTCAAGGTGCTTATGCGTTTAAAGTGACCGCAAACGGCTATGATGCAAAAGACA
TCGGTGTAAATAATGAAGCTGCACAAAAAGGCTTACAATTTGTGGTTGATTTAGTGAAGA
AAAAAGTCATCAACGCAGACACCGATTATTCTGTGGCTGAAGCTTCTTTCAATAAAGGCG
AAACGGCAATGACTATCAATGGTCCGTGGTCTTGGGCAAACATTGAGAAAAGCGGTATTA
ACTATGGCGTAGCGGTATTACCAACCTTAAACGGTAAAGCAGGTAAACCGTTCGTTGGCG
TATTAAGTGCAGCGGTAAATGCATCTAGCCCGAACCAAGACTTAGCGAAAGAGTTCTTAG
AAAACCACTTATTAACTGATGCTGGTTTAGAAACCGTGAATAAAGATACGCCGTTAGGTG
CAGTAGCACTTAAGAGCTACCAAGCAAAATTAGCGGCAGATCCGCGTATCGCAGCAACAA
TGGTAAATGCGGAAAATGGTGAAATTATGCCAAACATTCCTCAAATGAGCCGTTTCTGGT
ATTCAGAAAAAGCAGCGATTGACAGTGCGGTAAATGGTCGCCAATCTGTTAAAGCCGCAT
TAGATGAAGCACAAGCGAAGATTGAAAAAGAGTAATATGATGTAACTCTCTCCCGCTTGC
GGGAGAGAGACAGCTCAAAATAGCTTAAGGCTATTTTGAGCAGAGAGAGGGCAAACAAGC
GGTAAGTTTTAATAAAACTTTTGCAAGCCCTCTCCCTCCGAAAATCCTACGGATTTTCTC
CACCCTCTCCCGTAAACGGGAGAGGGGAATAAAATGACAAGCGGTCACATTCTTCTCATT
TTTTGCAATTTCCTCTTCGCAGTACTAAAACAAGGAAAATAAAATGCTAATTTCAACTCA
TTCCTCGATTTCGTCTGCTCAACTTTGGGGCAAAAGGGCTTTTGTCGGATTACTTTACCT
ACTTGCTTTTTACTTGGTTTTTACAATTTATCTGCAAGGTGAAATTTTATTTGCATTACT
AACCTTAGTCGTAGTGGCTTCAGGTATTTTTGTGTTTAGCTCAGAACGGGCTTATCGCTG
GCGTTATCTGTTCCCAGGCATATCCGCAATCGGCATATTTGTAGTCTTTCCACTTGTCTG
TACTGTTGTTATCGCTTTTACTAATTACAGCGGTTCAAACCAGCTCGCCTTTGAACGTGT
AGTTAATCAATTGCAAAGCCAACGCTATTTTTCGGGCGAACGTTACGATTTCAAATTACT
TGAAACAACGGATAATCAATATCAGCTTGCCCTTGAAAATAAAAATGTGCAAAAAACTTA
CCTTTCTGCACCGCTTGCACTAGCCGATTTAAAAGGGGAAATCAAATTAGAAGAAGTGGC
AACATTGCCAGAAAGCAAAGTTGCACCACTTAAAACCATTACCCAAAATCGCCAACAACT
TCAAACGGTGAATGCGATTTTACCAAGCGAAGAAATGCTCACGATGAGTTCACTTCGTCA
ATTTTCTCAACAAAGCCACCGCTTTAGCTTTGATGCAGAGAGCCAAATTTTAACCAACCA
CGAAACCAATGAACGTTATAAACCCAATGATGATGTCGGTTTCTTTGAGCAAATTGATGA
GCAAGGTAACTTTACAGGTAAACGTGTTGAACCAGGTTATACGGTAACTATCGGTTGGCA
AAACTTCGTGAAAATCTTAACGGACGAAGGTGTACAAAAACCCTTTATTCAAATCTTTAT
TTGGACAGTTACCTTTGCATTCTTAACTGTCGTATTTACCACATTACTCGGTATGATTTT
CGCCTCTCTAGTACAATGGGAAGCGTTAAAAGGTAAAGCGGTTTATCGTTTACTGTTAAT
CCTGCCTTATGCGGTACCGGGCTTTATCTCTATCCTTGTATTTAAAGGTTTATTTAACCA
AAGTTTCGGTGAGATCAACTTAATTTTAAATAACTTATTCGGTATTCGCCCAGAGTGGTT
TAATGACCCATTCTTAGCCAAAACAATGTTGTTAATTGTGAATACTTGGTTGGGTTATCC
TTATATGATGATTGTTTGTATGGGTTTACTCAAAGCGATCCCAACAGACTTATATGAAGC
CTCAGCGATTGATGGTGCATCGGTATGGCAAAACTTCACCAAAATCACAATGCCGTTGTT
AATTAAGCCGTTAATGCCATTGATGATTGCGAGTTTTGCCTTCAACTTCAATAACTTCGT
GTTAATCCAATTATTAACCCAAGGTCGTCCGTCAATGATCGGAACCAGCACACCGGCAGG
ACATACCGACTTGTTAGTAAGCTATACCTACCGTATCGCCTTTGAAGGTAGCGGTACGCA
AGACTTCGGTTTAGCAGCGGCAATCGCAGTAATCATCTTCTTACTCGTCAGCGGATTAGC
GTTGTTCCAAATTCGTTTGACTAAATTACAACAGGATTAAGGGGGATAAAATGGCTATCG
TTCAACCTAAATCAATGAAAGCTCGCTTATTTGCAACGCATTTCTTTCTTATTGTGTTCT
GTGCGTTGATTATGTTCCCTTTACTGATGATTTTAGGGATCTCTCTTCGCCCGGGTAACT
TGGCACTGGGGGAAATTATCCCAAGTCAAATCTCATTAGAACACTGGAAATTGGCACTCG
GTTTTAGCGTCACCAATGCGGACGGCACTGTTACCCCGCCACCATTCCCTGTACTACTTT
GGTTATGGAACTCAGTGAAAGTCGCAGGTGTCACGGCAATTATTACCCTAGCACTTTCCA
CTACGGCAGCTTACGCTTTCGCACGTTTACGCTTTGCAGGGAAATCAATGCTGTTACAAA
GTATGTTGATTTTCCAAATGTTCCCAGCGGTACTTTCACTTGTGGCGTTATATGCATTAT
TTGACCGCTTAGGAACCTATGTGCCATTCTTGGGCTTAAATACCCACGGCGGCGTGATCT
TCGCTTACCTTGGCGGTATCGCAATGCATGTTTGGACGATCAAAGGCTATTTTGAAACCA
TTGATAAATCGCTCGAAGAAGCCGCAGCCCTTGACGGTGCAACCCCATGGCAGACATTCC
GTTTGATTTTATTACCATTGTCAGTGCCAATTTTAGCGGTGGTTTTCATTCTTGCCTTTA
TCTCTGCAATTATCGAAGTGCCTGTGGCTTCTCTCTTATTGCGTGATGTGGAAAACTACA
CCCTTGCGGTCGGAATGCAACAATATCTACACCCACAAAACTACCTATGGGGAGATTTCG
CAGCGGCAGCGATTTTATCCGCCATTCCAATTACCTTAGTCTTTATCATCGCACAACGTT
GGTTAGTCGGCGGATTAACGGCAGGTGGGGTGAAAGGGTAAACATAATGGGACACGAAGC
GTCGTGTCCCTACAATCACTTCGTAGATATTTAAGTAGGGACGCCACGCTTGGCGTCCGT
AAATAAATTACCATTCGGGAAACAATAACAATGAAACAAAATCACCCATTTTTAAATCGT
TACTTCGTGGATGAACACGGTCGCCGTGTTTATGCCCAACCGTCCGTTTATGGCAAAGTG
GCAAAATTGCTCGGTTCGCCAAAAAGTCGCAAAATCCTACCGCTTGTTAAAGTTGTCAAA
CAGGGCGAGCAAGTTTTTATTCCGCTTTTTGTAGCGGACAAACCCCAAACCATTCACGCA
AACTGGACGCTGACCCTTGAAAGCGGTGAGATTTTAACAGGAAAATGCAAACGCAATAGC
ATTGACCTGCCTCGTGATTTACCCCTTGGTTATCATCAATTAAGCCTAAACGGCACAACC
GCAGAATGTCGCATTATCGTTACGCCTGAACGTGCCTACCAACCGCAAGAGTTGGCAGAG
CATAAAAAATTATGGGGAGCAATTTTACAGCTTTACACCCTACGCTCAGAGCAGAACTGG
GGGATCGGCGATTTCGGCGATTTAGCAGAGTTTTTAACCAAACTGGCTGAAAAGGGCGGT
GATTTTGTCGGCTTAAACCCAATTCATTCATTATTCCCAGCTAATCCTGAAGGAGCAAGC
CCTTACAGCCCCTCTTCTCGTTTATGGCAAAACATTGCTTACATCAACGTTGGGGCGATT
GACGCTTTCCAACAAAGCCGTGAAGCACAAGCGTGGTTTAATTCGGCGGATATTCAGCGC
CAATTACACGAAGCTCGCCAAAAAGATTATGTCGATTATTCACAAGTGATGTGGCTGAAA
TTACAAGGCTTACGCTTAGCCTACGAACAATTTAAACAGCAAGATCAAACCGCTTTCGAA
CAATTTATTGCTGAAAACGGCGAAGCCTTGAAAGTGCAAGGTACTTTTGATGCTCTACAT
CAATGGCTTTCTTCTCAATTCAGCGAACAATGGGGCTGGAACTGCTGGGACGCAAAATAT
CAAGATTATCACACCGCTTCCGTGCAACAATTCCAACAAGAACAGAGCGATTTAGTCCGT
TTCTATATGTGGTTGCAATTTGTGGCACAACAACAGCTTAAAGCCTGTAACGAACTGGCA
AAACAGCTCGGTATGCCGATCGGTTTCTACCGTGATTTAGCCGTTGGCGTGGCAGACAAC
GGAGCGGAAACCTGGGCGGATAAAGATCTGTTCGTGTTAGGTGCATCTGTGGGCGCACCA
CCGGATATTATGGCACCGCAAGGGCAAAACTGGGGCTTATCGCCAATGCACCCTGAAGTA
TTGCAAGAGCGTGGTTATCAGCCATTTATCGACCTACTGCGTGCCAATATGAAAGATTGC
GGAGCATTGCGTATCGACCATATTCTCGGCTTTGCCCGTTTATGGTGGGTGTCGAAAGGC
GACTCGGCGAAAAACGGCGCTTATGTGAAATATCCGTTGGAAGATTTGCTTTCAATCTTA
GCCCTTGAAAGCCAACGCCACCAATGCTTAATCATCGCAGAAGCCTTAGGTACTGTGCCG
AAAGGAATGTTGGAAACCCTTGAAAGCAAAGGTATTTTAGCCTACAACATTTTCTATTTT
GAGTACGACCATCAAGGAAGCAAACCATTAGCTAACTATCCGTATCAAGCAATGACCACC
CTAAGTACTCACGATTTACCAACGGTACAAGGCTACTGGAAAGGCTATGATTTCGAATTA
GGGCAAAAATATGGCATTTACCCGAATGAGAAAGTGCTGAACATTTTAAGAAATGCACGC
CACTCAAATAAAGAAGCGATCCGCCGAGCCGTTGAAGCGGTACAACCGCTAGAAGCAGAT
AGTGCTGGCGTTACACAAACCTTCAACCATCAGTTACAAAGCTATGTGGCAGATACCAAC
AGCGTATTATTCGGTTCACAACCAGAAGACTGGCTAAATATGCTAGAGCCGGTAAATATC
CCTGGAACAAGCACCGAATATCCAAACTGGCGCAGAAAATTGAGCAAAACCACACAAGAG
ATTTTTGCGGATCAGACGATTGTGCAGTTGTTAGAAAAGATTGAGGCGAAACGGAGAGGA
ATATTAAATTAAACTTAGACTCTATTGTTTTTGAAAAATCATAACCTTCTTATATACTTG
CCATTGCAATAGCTATATAGGAAAACTAGTACAATCTGAATGTTTTCCCCCTCAATTTTG
CAAATTTAATTTGCCAAATGCAGAGAGTTCTGTTATTTATACGCGCTTTCAAAACACCCT
AAATAGAGCGGTAAAATTAGGGAAGAAAAATTCCAAAAACAGGAGTGAAATATGACAGTG
GCAAAACCCACTTCTTTAAGTTTATTAGCCCTTGCGGGCGTGTCGCCTTACCAATTAGGT
AAAGACGAAGAGTATATGAATGAAGCTCAAATTGAGCATTTCCGCAAAATTTTAAAAGCG
TGGCACGCACAAATTATGGAGGAAGCGGAACGTACCAAAAGTCAAATGCAAGATGAAGTG
ACTAACTTCGCTGATCCTGCTGACCGTGCAACGCAAGAGGAAGAATTTAGCCTTGAATTA
CGCAACCGTGACCGTGAACGTAAATTGCTTAAACGTATTGAGCAAACCTTAATCAAGTTA
GATGAAGGTGACTACGGTTACTGCGATACTTGTGGTATTGAAATCGGCTTAAAACGTTTA
GAAGCTCGCCCAACGGCAGAACTTTGCGTAGATTGCAAAACCCTTGCAGAACTACGTGAA
AAACAGATGGGCGGTTAATTAAGTAGGGTGGGTTTTAACCCACCACTTCCGCATATAAAT
TGAAACTGTGGGTCAAGACCCACCCTACAATTTTATATAATTGAGGTGATCTATTTTAAA
TTACATCAAATCTTTTTTTAGTCGTAAAAAAAAGGATACAAACCCACCGCTTGTTGAAAC
AGATCAAGCGAAGAAAGTTGCTCGCCCAATGCGTTCAGCCCCAGAATTGACTGAACCGCA
CCGACACACACCAAAGAAAAAATCAAACCATAAACAACAAGCTGTACCGCCCCATATTCT
GCATAAAAAATTTACCCAACCTGCAGGACATTACGGTATTTCGCCAAAAGATTTTCCAAG
TAACGCCATTGCCATTATCAATAAACTGCAAAAAAATGGCTATGAAGCCTATATGGTCGG
CGGTTGTATTCGGGATTTATTACTAGGGCAAAAAGCCAAAGACTTTGATATTACGACCAA
TGCTCGCCCAGAAGAAATTCAAAAAATCTTTGGTCGCCAGTGTCGCTTAATCGGACGACG
CTTCCGCTTGGCTCATATTGTCTTTGGGCGTGAGATTTACGAAGTCGCTACATTCCGAGC
TGATCATCACAGCAATGCGACGGAAAAAATGTCGAAAACCAGCGAAGCAGGAATGCTGTT
GCGAGATAATGTTTATGGCACACTTCGGGAAGATGCAGAGCGTCGTGATTTTAGCGTTAA
TGCCTTTTACTATGATGTTAGCCATAATTTGATCTACGATTTTTTCAATGGCATAGACGA
TCTGAAAGCAGGAAAACTCGCCTTGATCGGCGATCCTGTTACTCGTTATCAAGAAGATCC
TGTACGAATGTTGCGTGCAATTCGCTTTATGGCAAAACTGGATATGTTCCTAGATAAAGC
GAGTGATGAACCTATTCGCAAAATGGCAGTATTACTGAAAAATATTCCTGCCGCACGCCT
ATTTGATGAGTCGTTGAAATTACTGCAATCAGGCTACGGTCACAAAACCTACGAATTATT
ACGCAAATATGGTTTATTTGAACAACTTTTCCCTGTATTAAGCCCATTTTTTACCGAATA
TGGCGACAGCAACAGCGAAAGAATGATCAGCAAGGCTCTCAATTCCACTGATGAACGTAT
TCGTGATGATTTACGAGTTAATCCTGCCTTTTTATTTGCAGCACTACTTTGGTATCCGCT
ACGCGAGAAAATTGACGAATTGAAAAACCAAGGTGGTTTAAACAGCCATGATGCAATGAT
GTTGGCTGCCAATGAAATTTTGGCAGAGAGTGTCAAAGCGGTCGCATTACATCGTCGTTA
TACGACCGTTATTCGTGATATTTGGTCATTACAGTTCCAATTTCCAAAACGTACGGGAAA
ACGTCCACAGCAAACTCTCGAACATATTAAATTCCGTGCAGGCTTTGATTTACTCGTGAT
GCGAGCTGAAATTGAAGGTGGCGATTTAGTCGAATTAAGTGCGTGGTGGCACGAATACCA
ATTTAGCAATGAAGCACAGCGTGCGGAAATGTTAAAAACAGTCAAACAGTTACCCACTTT
CCGTGACGAAGAACCAAAGAAAAAACGTCGTCCATACCGAAAATTCAACCGCAAAAAGAA
AGTCGTAAAAGGGGAAGCATAGTGACAACCGTGTATGTGGCTCTTGGCTCTAACTTAGAA
GATCCGCTTGCTCAACTTAAGCAAGCGGTTGTTTCGTTGCAAACCTTTGCAAAAAATCTA
AAAGTCAGCTCTTTTTACGGCAGTAAACCATTAGGTCCACAGGATCAGCCTGATTATGTG
AATGCCGTGGTAAAATTTGACACGGATCTCACCGCTATCGAGCTACTTGATAAGTTGCAA
AGCATTGAGAATGAACAAGGGCGAGTTCGTTTACGTCGTTGGGGAGAACGCACCCTCGAT
CTTGATATTTTGCTCTATGGCAATGAACAAATTCAAAGCGAACGTCTAACTGTTCCCCAC
TACGATATGCACAACAGAGAATTTGTGATTGTGCCGTTATATGAAATCAGTCCTGAATTG
GTTTTGCCGAGTGGGAAATCTTTAGCACAACTTTATCCGCAATTTGCAGAGCATCAGATG
AATATAATAGTTTTATAATACCGATTATTATGTAAAACTATTAATAAAATTGATAAATAG
GTAGCATAATAAGTGGCATAGTAGACAAACATATTCTGAGTTTTGTACGTTAGTGAGAAA
CTTTATTTAATTTATAGTTATACCAACTTTTTAACACATTCCCCTTCTCATCACAAAACT
CAACAAAGTTTTCACCGACTTTAAATTTAAAATCATTACTTAAATGAAGCACATCATCTT
TATCCTGATCCCAAACATAAGTCCCTTTTTCTGTAAAAGGATATTGCTCTTTATTCTTAA
AATAAACCGTGTTGTATTGATAGGTTTTATCACTATTTAAAATTAATTGTGCTTCGATTT
TTTCGCAATCTGCACAAGGTAGTGTGCCTTGATAAGTGCCAGAAACACTTTTTTGAGGCC
ATAGCGAACAGGCACTTAACATTGCGATAATACTGGCAAATGCAATTTTTTTCATAGTCA
TATCCTCTTAGGTTAAGCAGATTTAAAATTAGGATTTACCTTAAAGTCTAAGGCGGTTAC
TTCAGGAAAATCTGCCTGAATTAAGTGTAATAGCGCGGTTTGTTGCAACAATAGCCCCTG
ACGAATAGTGCCATTTTGTACTTCAAACCTAAGTAAATTATCGGATAAATTCAAAATTCG
GTAAAGCCCACGGTATTGTTCGGGCAGTAATTGCTGAATTTTTCGATTTAATTCATTGAG
TTCATTGGCTCGTTGGACAATTTTCGTCAAGCTAGAGTTCTGCAAAATCTCATTGATATT
TTTTATTGTTGAATTTTTCATCTTTCCTGCTGTGCTTTAACTTGTTTTTGGTGAGATTGT
CCTTATATTCTGCCTATTCTACAAAAATTGTCGTATAATCAACATTATTTTTTTATTGAG
TACTAAATGAATTTTTTACGTCGCTTTCATAAACCTGCATTGATTTCGCAATTCCTGCTT
GGCATTGTGGCGATCTTTGCTTTGCCAACGGCTCAGCCGTTAGCGAATGAAAGTGAAACA
TTGCCTACAAATCAACTTGTATTACGCTTAAGTGATTTTTCTTCAGTTCAAAAAGTTGAG
TTAGAGGCAGCACACTTATTACATTTAGAACAACAACCTCTCGTTATTCCAACTAAACAA
GCGGTCGTTTTTTGCGAATTTTTTGCAAAATCATACCGCTTGTATCAAGTGTCAAATCCG
CCGATTAGGGCTGGACCAACAGAGTAATTCTTCTATCTATCTTCCTCTGTTTACGGGGGA
AGGTGCCGAAGGCAAAAGAGGAAGCTAAAGTTGCAAGTTAGTCGCAAAATCCCCCCCTCA
GCCTTCGGCAGCTCCCCCCGCAAGCAGGGGGATCGTAAACTCTTTACTAATACTTATTAC
CTTATATTTTTTTGGAAAAAATTGATATGTTTACAAAATTAATGACTGCTATTTTTGGTA
GTAGCAATGATCGTACTTTACGCCGTTTAAACAAGCGTGTCGCACAAATTAACCGTTTAG
AAGCTGAATTTGAAAAATTAACCGATGAGCAATTACAAGCAAAAACCGCTGAATTTAAAC
AACGTTTAGCGGAAGGGGCAACTTTAGATAGCTTATTGCACGAAGCCTTTGCCACTGTGC
GTGAAGCGAGTAAGCGTGTGTTAGGTATGCGTCATTTTGATGTACAGTTAATCGGCGGTA
TGGTGCTGACCGAACGTAACATTGCAGAGATGCGTACGGGTGAAGGTAAAACTTTAACTG
CAACCTTACCTTGTTACTTAAATGCTTTAACGGGTAAAGGGGTTCACGTTGTGACAGTGA
ATGATTACTTGGCTCGTCGTGATGCGGAAACTAACCGCCCGTTATTTGAATTTTTAGGAA
TGACCGTTGCGGTGAATATCCCTGGGCTACCGTCCGATGTTAAACGTCAAGCCTATTTAG
CGGACATTACTTATGCAACGAACAGCGAGCTTGGCTTTGACTATCTGCGTGATAACTTGG
CTCATTCGAAAGAAGAGCGCTTCCAACGTCCATTACACTATGCTCTAGTGGACGAAGTGG
ACTCGATTTTAATTGATGAAGCGCGTACACCGTTGATTATTTCAGGCCCAGCCGAAGATG
CGACACAAATTTATCAAGCGATTGATAAAGTCATTCCGCATTTAATTGCTCAAGATAAAG
AAGATACTGAAGAGTACACAGGCGACGGCGATTTCACCCTTGATCTGAAAAGCAAACAAG
CCCACTTGACCGAGCGTGGTCAAGTGAAAGTCGAAAATATTTTGACGGAAATGGGCTTAA
TGCACGAAGGAGAAAGCCTTTATCACCCAGCTCGCATTAGCTTATTACACCACGTTTATG
CAGCATTACGCGCCCACAAACTGTTTGAAGTGAATGTTGATTATATCGTGAAAGATGGTG
AGATCGTGATCATTGACGAACATACTGGCCGTACAATGGCTGGTCGTCGTTGGTCAGATG
GTTTACACCAAGCGATTGAAGCCAAAGAAGGGGTGAACATTCAGGGCGAAAACCAAACTG
TTGCCTCTATCACTTATCAAAACTACTTCCGTCTGTATGAAAAATTAGCCGGTATGACGG
GAACAGCGGATACCGAAGCCTTTGAGTTCCAACAAATCTACGGCTTAGATACCGTGGTGA
TCCCAACTAACCGTCCGATGATCCGTGACGACAAAACCGATTTAATGTTTAAGAGCGAAC
CAGAGAAATTCCAAGCGGTGATTAAGGATATTCAGGATTGTATGGCTCGTAATCAGCCTG
TATTAGTCGGTACGATTTCGATTGAAAAATCAGAAGCACTGTCAGAAGCACTAAAACAAG
CTGGTATTCCGCATAAAGTATTGAATGCCAAATTCCACGCACAAGAAGCGGAAATCGTTG
CTGATGCAGGTTACCCAGGGGCTGTTACTATTGCCACGAATATGGCTGGTCGTGGTACGG
ATATTGTGCTTGGTGGCAACTGGAAAGCTGAAATTGCAAAATTAGAAAACCCAACCCAAG
AGCAAATTGACGAGATCAAAGCCAAATGGCAAGAGCGTCACGACATTGTAATGCAAGCGG
GTGGTTTACACATTATTGGTACAGAACGCCACGAATCTCGCCGTATCGACAACCAGTTGC
GTGGTCGTTCAGGTCGTCAAGGTGACCCAGGTTCATCACGTTTCTACCTATCATTAGATG
ATGCGTTAATGCGTATTTATCTCAACGAAGGTAAGCTTAATATGATGCGTAAAGCCTTTA
CTGAAGAAGGCGAAGCAATGGAATCGAAATTGCTGACTAAAGTGATTGCTTCAGCTCAAG
CAAAAGTAGAAGCACACAACTTTGACGGACGTAAACAGCTTCTACAATACGATGATGTCG
CAAACGAACAACGTAAAGCAATTTACGAGCAACGTAACTACTTACTTGAAACGGACGATA
TTTCAGTGATGATCAACACTGTGCGTGAAGATGTGTTTAATGCGGTCATTGACCAGTATA
TTCCACCACAATCGATCGAAGAAATGTGGGACGTTCCGGCATTAGAAAACCGCTTGAAAC
AAGAGTTTGGTATGGAACTGCCGGTTGTAAAATGGCTTGAAGCAGAAGATGATTTACACG
AAGAAACCTTGCGTGAACGTATCATCAACATTGCTAAAGAGCAGTATCAAGCGAAGGAAG
CGATGGTGGGTGCAGAAGTAATGCGTAGTTTTGAAAAAGGCGTAATGTTGCAAAACCTTG
ATGAACTTTGGAAAGAGCATTTATCTGCAATGGACTACTTACGCAAAGGGATTCACTTAC
GCGGTTATGCCCAAAAAGATCCGAAGCAAGAGTATAAAAAAGAGTCCTTTGCAATGTTTA
CCGATATGCTCGACCACTTAAAATCAAACGTGATCAGCGTATTAAGCCGTATCCAAGTGC
GTAGCCAAGAAGAAGTAGAACAAGCAGAACGTGAACGACAAGCTCACGCTGAACAAGAGT
CATCTCACTACCACGCAGAAGGTGAAGAGCAGGATTTCAGCGATCTTCATATCGGACGCA
ACGAGCCTTGCCCTTGTGGTTCAGGTAAGAAATATAAGCATTGTCACGGTAGCAAAGCGA
AATATGCATAATTAGCAAGCGGTCAGATAAGTAAATTATTTTACAGATCTGACCGCTTGG
TTTTATACAAGGAATTATTATGTCTAAACCTCTTATTCAAGTTTCAGCTGGAATTATCCG
CAATGAATTTGGGCAAATTTACTTAACACAACGTTTAGAAGGACAAGATTTTGCTCAGTC
GCTAGAATTTCCTGGCGGTAAGGTGTCGCAAGGTGAAACACCTGAGGAAGCACTACGTCG
CGAATTAGAAGAAGAAATCGGTATTTATGTGTTAAGTGCTTTTCCGTATGAACATTTCAG
TTTCGAGTATCCAACTAAAGTGATTGAGTTTTTTTTCTATTTGGTGGAAGAGTGGGTAGG
TGAACCTTTTGGTCGGGAAGGGCAAGAGGGATTTTGGATTGCTCAACAAGATTTAGAAGA
AGGGCAATTTCCGCCTGCAAATAATACATTGATTAATAGGCTGAAATTTGAAGCCAGCTA
CTCATTAGAAAAATAATAAAAACTAACGGTATTTTTCTATATGCTTAAAAATAGCGACAA
GAAATAGTAGCATTGTCGCTATTTTATTGTTCTATGCCATGCAAAATGTCGACCTAGGAC
AAAATAACTTTAACATCCTTACCTCAGAATCGCAGAAGCTATCCGATAAACCCTATCAAA
TTGTTCCACCCCATTTAGACGATGGGTAATCATCAGCAAGGTTTTTCCTTGAGTATGGGA
TAAAATCTGTTTTAGTATCTGTTGCTCTGTATCTCGATCTAATCCCTCCGTTGCTTCATC
AAGTAAGAGAATATCGGCAGTGCTGAGTAATAGGCGTGCTAATCCTAATCGGCGTTGTTC
GCCACCAGAGAGTGGACGACCGCCTTCGCCTAACCATAAATCTAAACCTTGTTCTTCGAG
AAGATAGCTTAAATTGACTTTTGCAAGTGCTTCAGATAAAGCTTCGTCTGTGGCTTGTGG
GTTGCCAAAGCGTAGGTTTTCACGCAGGGTATTGCTGAAAATGTGGACGCGTTGGCTAAG
TACGGCAATTTGTTGGCGTAATGTTTTTTCAGGGTAATCTTTAATATTGCAACCATTTAA
GAGGATCTCGCCGCTTGTGGCATCGTAATTACGGGTGAGTAGTTGGAAAATTGTTGATTT
TCCGCTACCCGTTTTACCTAATATGGCAATGCGTTCACCTTTTTTTATCTCAAATGAAAT
ATGGTTGAGTACTTGCTCGTGCTCTGGTGAATAGGAAAAACTTACCTGATTAAAGCTAAT
AAGCGGTTGGTTAGCCTCGGTTTGTTTCCATTGAGCTGTGCCATTAAATTGGACTGTCGG
TTGCTGTGCGGTAATTTCACTGATCCGTTCTGCCGCTTCAATCACTTGTCCTAGATGTAA
GAATGCCATTCCGATCGGCATTAAGATTTCAAGGGAAGCAAGCACGCAAAAGACAACTAA
GGCGATAAGGGCTTCGGGGTTGTCTGCCTGTGGTACATTAATGGCGGTCGCTGATAAGTA
AATCACAGCAGTGACTAAAATGCCGTTAATAAACATTAAGAGGGCATTTGACAAACCGCC
TAACTGGCTTTCGTGGCTTTGTGCCTTGAGCCATTGCTGTTCTGTCTGTTTTAGTCTGTC
TGTGGCTTTTGACAATACACCAAATAGTAAAAATTCGCCGTTAAGTTGGATCCACTCGAT
AAACTGTGAGCGGTAGGTGGCTCTGGATTGTATCGCGATTTTGCCTAATTTTCTGCCTAA
ATGGTAAAAAAGTGTCGGGAAAATCAGCAATAATACAACTAAACTGCCACAAATTACCCA
CGCTAATAAAGGCGAAACAAAAGATAAACCTATCCCCATAAACAGAATAACCATAATGGC
ACTGATAAAAGGGGAAAGTAGGTTTAGATAGAGTGTATCAAGGGTATCAACATCTGCAAC
AAGGCGGTTAAGCAACTCACTGTGGCGATAACGATTTAATCCTGCAGGGCTAAGGGGAAT
GAGTTTGCTAAATACCGCAATACGTAAATTAGCCAGTACACGAAATGTGGCATCGTGCGT
GACTAGGCGTTCAAAATAACGAGAAATAGTGCGACCGATAGCAAGTCCTCTTACCCCTGA
TGATGGATAAAAGAAATTAAAGAGCAGGCTTGAACCAACTAAAGCAGACGCCGCTAAAAA
CCACCCTGATAAACTGAGCAAGCCGATACTCGCAGTCAGACTGGTGATCGCCAAAATAAT
ACCTAATGTTAAACGCCCAAAATGAGTTTTATACAGGGCAAGAAAAGGGAAAAGTGAACG
CATAGCTTATTGATTTCCTAATAATTCTGCAAAAAAACCTTGTAAGGCAAGCTCGGTAAA
GTTTCCACGTTGGATAATTTGCCCTTGTTTCATTACCCAAATTTCATCAGCTTCTTTTAA
ATCTTCAATACGATGGGTAATCATCAATGTGGTTTGCTCTCGGCTGAGATTGTTCAATGC
ACTTAGCACCTGTTGTTCCGATTGCATATCAAGGCTAGCGGTAGGTTCATCAAGTAATAG
CAGTTGAGATCGGCGTAATAAGGCTCGAGCAATGGCAATACGTTGAGCCTGTCCGCCCGA
AAGTCCTATGTTGCTATCTTGGATTTCTCGATCTAATCCCAAACGATAGACAAATTCATC
AGCCTTTGACAAGGCAAGAGCATTTGTTAAATCGGTTTCGTTGGCGTGTTCATTACCTAA
TAGAATATTTTCTCGAAGTGTACCTCGCATTAGCTGTGGATTTTGTCCTACCCACGCCAA
AGTCGCACGCCATTGAGCCATATCGAGTTCTCTTAACTCAATGCCATTAATTTTCACGCT
ACCTTGATAAGATAAGAAACCTAGCAACATATTCATCAGTGAGCTTTTTCCTGCCCCACT
TTGCCCCACTAAGGCAATATGTTGATGAGCCTGTAGTTGGAAATTTAACGGTTCCGTTAA
TGCTTTACCTTGTGGCGAGAGGATCACACAATCTTGAGCGTGAATTTCAAGCGGTTGGTT
TGGCACTTTTTTTTGCCCGGTGGTTTGAGCTAAAACTCTTTCACTTAAAAAATGCTCTAG
GCTATCCGCCGCCCCGATTGCGGCGGCTTTATCGTGATAATAAACCCCTAATTCACGCAA
TGGTTGATAAAATTCAGGGGCTAACATCAAGCAAAAAAAGCCGATAAAGAGGGTAACAGA
AGTATCGTAAGCACCAAAATTGAGTTCACCTAAATAGGTAAAACCGAAATAGACCGCCAT
TACCGCAATAGAAATGGCGGTAAAAAATTCTAATACCGCAGAAGAAAGAAATGCCATTTT
CAGCACGTCCATTGTACTTTGGCGAAATTCTTCGGTGCGTTGGTAAATTTGCTCTGTCTG
TTTGTCGGCTTGCCCAAACAAGCGGATCGTTTCTAGCCCTTTTAAGCTATCTAAAAACTG
TCCGCTCAAACGAGAGAGAATACCGATATTTCTTTGATTTGCTTCAGCAGCTTTAATACC
AGCTAACGCCATAAACAATGGCAACAGAGGCAAGGTAGCAAATAGAATTAAGCCAGCCGC
CCAGTTCAACGGGAAAACAGCGGCCAAAATAGCAAGCGGTACGATTAAGGATAGATATTG
CTGTGGCAAGTAGCGAGCGTAGAAATTATGGATATTTTCTACTTGTTCTAACATTAACGT
TGCCCAGCTTCCTGCAGGGCGTTGTTGGATCGACATTGGACCGATTTGAGACAACTTAGC
CATTACTTGCTCACGCAAATGAATACGCAACATTTGCCCAGCTTTAAAACCTGTCCGTTC
TCTTAACCAAAGCAATATCGCTCTGCCTGCAAAGCAAGCTAGTAATAATCCAAGTTGTGA
CAGAAATTCTGTCGGTGAACGATGCTCGACAATCATCTGATGTAACATTGTGGCAAGTAA
ACCCATTTGTGCGATTAATAACATTGCACTGAATGAGCCGAATAAGACATTTAAATAAAG
CCACTTTTTTACAATTTTTTGCTGTTGGCGTAGCCATTTTTGTAATTGTTTTTGACGTTG
TTTTTCCACGAGTGTCCACTTATATGTGCGTAAATGATGAAATTTCAATTAAATTACTGA
GATTTTTCAAAACCCTGATAATATTCTTCAAGCAATTTAAAATTACAACAATATTGTTCA
AAGTTATCTTTTTTATTAATTGCTTTTGAATAAACTTTAGTTGCTTTCTCCTTTATTTTT
CTTTGATTTATTGGGTTATTGATAAAAAGCATTTCTTTCATCAACAATGAAGCATATTTA
TGCTCTTCTTCAAATTCTTTAGTAAGATCTATGTCTTCAATAACAGTATCTAAAACAGGA
AACATATTGTTTAGTTTAATACCCGCAATAGTTTTTTTATTATCGAAACCCGTTGTGATT
TTAATAACAAAACGCTTATCAAATGGTTTCTTATTATTTTTAGTATTGGGGGCTGATGAT
AATGGAGCAAAATAAGAAATATGGTTAATTGTTAATACAACGCCAACAAAAATACGTCTT
TTATTTTTATCCAATTCTTTTTCGGGAGAAATACGAGTATCAATAGAGTGTAAAAATTTT
GTATATTCAGGATTAATTCTGCACAATTTGAGTTGAAGTTCTTGTTTCATATTGATATTC
CTTTATAAACACAAAAAGGCACTTACCGTGCCTTTTTGTTTTATATCGCACTTTAATGGT
AGCGTTCACCACATATACATCGCACTTTAATGGTAGCGTTCACCACATATACATCGCACT
TTAATGGTAGCGTTCACCAAATCAGGATATTAATCCTATCGCCTTTGATGGTATAAATTT
TCTATATAAAAGTCAATCTTTATTTGGCGTGCTAATTTCCATTAAAAACTAATCAAATTC
ATACCGATACATCAAATCTACCGCTTGATTGATACTTGACACCCATTGCAAATAGAGGCT
TGGGGCAAGGCGGTAGCGTAAGGTTAATTCGGTAAGAGGGGCAAAAAGTCCTACGCCATA
TTTTACTTTGAATTTCGGTGTTAAACTACCACTGACGACGACTTTTGTGTTGTCGCCAAT
CCCTGCGGTAGTGACATTGAGATCGTTGATACCAAAGGCACTGCCGACGGTGCCAACGGT
TTTACTGCTTTTTGATAAACTCATTCCAATTAAGGCGGCAGCAACGGAATTGCTTGAACC
TGCATCGCTACCGCCGTCTAATCCTCGTCCAGTTAAAATGTAGGATAATGCCTGATCCTG
TGACATTGACGGGGTTGAGAAGATTTTGACTTCGGGGGCATCAGCAATTCCCGTGACTTT
AACCCCTGCAGTTACATTGGCATCTTCCATTGCTTCTGGGTTGCGGATCGCTTCAATGTC
TAGGGTTGGTTGGGAAGGCAATCCAGTAAAGGATATAAGCCCTTTGCGGATAACGAGATC
TTGCCCAAATGAGGCAAAGGTGCCGTTTTTTAAATGGACTTGTCCATATAAACCTAATCC
TCGATTTCCTTGTTGGACTTTGATAATGCCGTTTAGATCTGTTTTAAGACCATAGGCATC
TAATTTTACGTCGTTACCAATGTTAATAGCGACATCAGCTTTGATTGCCATTCCGTTGTT
ATTTTGAGGCAAGTTCTTGTTTAGTAAAGCGGTAGCTTTGTTCTTGTTTTTTGCTGATCC
GTCCATAATCACTTCGTCGCTACTGATGGTGACAGCACTTTCAGGTAGTTCTTCTACGGC
AATTCTTGCCCAAGGAATATCAATATTTCCGCCAAGGATTAACTCTTTTGGCGTAGCTTT
TACTTCAATATGTGGGCTGAGATCAACTTTGGCGATATTAGGAATATCAACACGGAGGCG
GTTGGCCTGTGCTTTTATTCGTGTATGCCAAGCCTCTAGTTTTTGCCAATTTGCATCGCC
TTCAAGTAATAGTTGGCTTTCTTTCGTTTGAATATTGCCTTTTAAGGTTGAACTTGCACC
TTTAAAGTTTAAGGCAAGCATTCCACCTGTTACATCAAATGGCATTGATTTAGAATGCAC
TTGTAGCCCTGTTAAGTTTAAATTGCCTAACAGTTGTGGAGATAGAGCTGTTCCACCCAG
TGTTAAACGAGCGTTAATATCCCCATTAACTTTTTCATCTGTGCTAAGTAGCGGTTCGAT
TAAATGTAAATTTAGCTGATCTATATTGATGTTGCCAGACAGTCCTCGCTGTTTGGTAAG
TTCTTTCATCAGTAGCTTGCTGGTTAAATGCCCGTTATTTTCTATGCGAATATCGCTATC
CAAGCTCAAATTGTTTTCTGCGATTTTGCCATTTAATTTCAATGATGAAAGGGACAGAGG
GAAACCGCGTCCGTTCAGTTTTTGTGTAAATTTAAGGCTATTTGAAAGTAGCTCTACATT
AACTTCTGGCGATTTTTGGCTAAACCAAGCTACGTCGCCTTTGGCATTGATGATACCCGT
CAATATACTCTCTTTCGGCAAGTATTCTTGTAGCATTTCAAGGTTAAATTGTTTGATTTC
AAACGGCACTTTCCCCTCTTTACCCGCACTAAATGTTTGTGGCAAGCAGAGCGTTGCTTT
TGGATTTCGCCAACAATGTGCGGAAACATCTGTTTTAAGTTCTTGATTGTGATAGCTAAC
TTGTAGATTTTTATCATTTTTCCATTCGCCAACAGGGGTATGGATATTGAGATTACTTAG
TTCACCTTGCCATTGTTGTTTGCTACGATCAAACTGCCCTGCTAACTGAAGCTGGATACC
CACAGGCTTTCCTTTAGCGGTCAGTTTCAGGCTATGATTTGCTTCACTACCATTTGCTGT
AAGATTAGCGTTCTCTAGCGTTATTTCGCCGTAAGTTAATTGACGCAAGCCTATTTCGAG
ATCACCTTGCACTTGTTGTGCGGTTCTTACTTTCCCTTTGGCATTGAGATGTTGTAGCTG
AAATTGATCATAGGCTACATTATTAGCGATAAGATCGAGATCTAAACTAGGTTCATTGAT
ATTTCCCTGTAGCTTAATTTGTCCGTTGATATTGGCTTTTAAGTGTGGGATTAAACCTTG
TAAATTCGGGGCTTTAATGGTGGCATTGAAATCAGATTTTTCGCCCAAAACACCTTGCAT
TACAATGCGGTTTTCGCCATAAATTAAACTTGCTTCAGGGATATTGAGTAAGGTGTTATG
ATCTGCTGTCAAGGTGCCTTTTAACTGTAAATGCTTTTGCTGTAAGTTGCCGTGCAAATC
CACATTGTCTAGTACAACCGCCCATTCATTGCCTGTTTCACCTCGCCCAACAAAACCTTG
AGAACGAAATTCCCCCGATAGTAACGCAACCCATTCAGGAAAAATGGATTTAGTATTGAC
ATTCTGTAAGGCAAGGTTGGATTGCCATTCTAAGCCGTTTGTCCAATCGACTTTGCCACT
GAATTTGGTTTGCCCTTGTAGTGCGTTGAGCAATGCTTCATTGACTGCAAAATAGGTTAA
TTCCCCCTGCCCTTTTAGGCTTAAATCTGCTGGGGGAATGTTCATACCTTTGGCGGATAA
GCTACCGTTTAAGTAGTAATTGAGTAGATCGCCTTTTAAAGCGAGGTCGATTTTTTCAAA
GACAAGCGGATCTTTACCTTTCCCTGCGATAAAAGGATAGCTGAATTTTGGGCTTTTAAT
GCTGAGATCAAGCGGTGTTTTAGGCTCCGAAAATTGCACAGTGCCGTGTATATTTGCCTT
GAAAGCACCGCTTGTTTTGAGATCTAATTTTGCGATGCCAAAGAGTTCCCCAGACAAAAT
AAGCTCTGCCTGACTTGTCGGGATTGCAAGCTCTTTTAAATGTGGAATTTGGGCATTGAG
CTTCCAATCTAAAGGATAATTACCTGACAAGGTGAGTTTGCCAATTCCTGAAATGGTGCC
TTTGTCGCTTTGCAGGTTGAGTTTTTGCAATTCCACCGATTGTTCGTCAGATTTCGCTTG
TAACTCAAGCAAACTGATTTTTAATAGCGATTTTTCGCTTATACCTTTAGCGGTCTTAAC
TTTCTGGCTCAACTGCAATTGTTTTGCTTGAAATTCCGGCACAGAGAGATTAACAGGTAA
TTGAATAGGATCTAATTTGGTTAAGATCGGTTGTGCAAGTTGTTGTTTTAAGGCTTCCCA
ATCTATTGGCTGAGAGGGTGCGTCAGCGACTTTTTGAGGCTTTTCCGTGGTTTGTTGCGG
TGCAAGGGAAACGGTTAAACCTTGTAATTGAGTTGGGGATAATGAAAGGCTCTTCCCTTT
TCCTTGAATGCCCGATTGGAAATGCTGTAAGCCAATATCAAGTTCATCAACTTGAACCTT
TAGATTGTCTATACTTATCTGTTTTAACGATACACCAATTGGCAAATTAAACTCACCGCT
TGTTTGTTTGGTTGGTGTGGAAAGGGGAAGTTTGCTGGTATCAACCGCCACTTGCGTATC
TTTGATCGCAATCTTTTCCACACAGGCTGAATATGTCAATAAGCAACTGAAATCTAAATG
TAATTCCGCTTGTCCAACTTGAACATTGACCCCGTTGAGCTGATACGCAGTATCCGTAAG
CGTTAAGCCATTTTGTAGGCTTCCCTCCACTTTGCCAATCGAAAGCGGATCTAACCATTT
ATCTGCAAGGGTTAAAGCGGTTCTTTGCCCCATTCCTGTTGCAAGAAAAGCTAAAGGCAA
TAAAAGCAAAATCAGTAGCACACATAAACCACGCCATAACCAACGCCATTTTATGTTGTG
GGGTTTTACTGCTGTATCATTGGGTGATTGTGCTAAAGATTGCTCTTTTTCCATAACATT
ATCTCACTAAAGTTCTGTGCCTAAGCCAATGTAGAATTGTAGCCCTTTTTTATTATCTGG
CGATCTTACTGGCATTGCTAGGTCAAATTTAACTGCCCCGATAGGCGAAGCCCAACGTAC
ACCAATTCCTGCCCCTGAATGTAGGGCTTTGCTACTGAATTTTTTATCGGATAAGCCCGT
ATCGTAAAAGGTCGCCGCCCACCAATCTGGGTACACTTGGTACTGATACTCAACAGAACC
TGTTGCTAAATGCGATCCCCCTGTTAGTTTACCTTGGTTATTTTTAGGGGAAATCTTTTT
GTAACCAAAACCTCTTACGCTCATATCCCCCCCTGCAAAATAACGTAAGGAAGGTGGAAT
ACGTTCAAATTCCGCTGATTTTAAATAGCCTATCTCTGCTCTTGCAACGATACGATGATT
ATCAAAATAGGTTCTTACCCACGCCGTTGAGGCTTTAAAACTGTAGAAGCTCACTTCTGA
AATGAAGGCTTTATCCCCAAAATTGATCGTAACCTTCTGGCTATCCCCCCATAAAGGAAA
GCGTCTGCCATCAGAACGCGTGCGATTTAGAGAGGCTGTTGGATAGAGCAAGAAGGTCTT
AAATTTATCACTACCCTGCCCAAAAGCATCATAACGGGTTTTAACCCCGAAGGAAAACGC
CCAGCCTGTTTCGTGGTTCCAGAAACGCTGAAAAGCAGAATATGCCCCTGTAAATTGGGT
ATCGTTTTGATTTTCTCGATCAAGCCCACCTGACACCTGATAGTAGTAATGAAGTGGCTG
TGCTTTTACAGGCATTTTGTAACCAAACTCCACTCTCTGTTCAGGCTTAGATAAATAGCT
ATTTAGCTCTAAACTATGTCCACGCCCGTTTATCCAAGGTTTTTTCCAGTTAAATTGCAA
ACGAGGACCGACATCTGTGGCATAGCCAATACCTACTTCAATATCATTTTTCTTTTTAGG
TATTAATAATATGTCTAAATCCACCTCTTTTGAGGGCTGCTTTACACTTGGTTCAACTAA
AACAGATGAAAACCAGCTACTTGAAGAAAAATCGTTCGATAGTATCGATAAATCGTTCAA
ATAATAATAGTCACCAGACTTAATACGCAATATATTCGTGAGATATTCCTCTCGAATTTG
ATTGCCTTTAAACCCTATTTTGCCATAGCGGTAACGTTTCCCACTATCATAGCCCAATCG
CCAATCGGCAAGATATTCCTTCGGATGGACTTCTAAACGGTGATACAACCACTGCCCATC
AAAATAGCCGTTTGTTTGAGAGAGTTTTTCTATACTGCTTTTAAAGTTGTCGTAGGTTTC
GTGATTAAGCACGGTTCCCATTGGCGGAACCTCTTTGGCTAATAACCGTTTAAAATCATC
GTCTTGCTCGGCTTGTCCGGTGATCTTGATTTCCCGTTCATCTAATTTAACTGGCTGATC
CAATTGTACATATAGCGTTAAGAGATCTTTGTTAGAAGAAGTACGAGGGGTTAGTTCAAA
GCGATATTGAGTATTGTAATATCCCTTTGCTCGTAAGGCTTTATCGACAGTTTCTTGTAC
AAGCTGTTGGTAACGTTCTGAGCTGTCCGCATCATCGTTGCTTAACTGCGAGAGGTAAAT
ACGCACATTTTGATAGAGATCTTTATCTTTGATCCCATCAACTTCAAGTAACACTGTTTG
CTCTGCATTCGCTATACCAATTAAAACTAATAACGAACAAAAAGATAATCTTGTTTTCAT
CGTGTTATTCTACTTAAATTTAACATAAACCTATTCCTGAGGTATCCCTCTTAATAACGG
TACTGCCCGATAAGGTGCTTTAGAGGTTAAAGCAGGTTCAATCTCAAACAACATAATAAA
TGGTTTAACCGGTTCAACATTTTCCGTTTTCCATAAACTACTCAAACTCGCCAGCTGAAT
ATCCGCAGGTAAATTTGCAATCCCCTGTTCAAGCACGGCGATACTGTGCTTACGAGGATG
CCCAATCATAATCGCAATACTGTGTTTGCGAGCATATTGAACGGCGTGTTGAAATTGCCG
TTGTACATCAGCAAACACATCACTATTATCTAAAAAAATGTGGCGTTCTAATGCATTTAA
CCCATAAGCTTTTGCTGTTTGATAAGCCACACTATCCCCTGCGGTTTTACTGTCTAAAAA
CCCCAACCCTTGCTGTGATAAGGCTTTCATCAAGTGTTGCATTGTCGTTTTATCCGCAGT
CGCTTTACTACCCATATGATTATTCAAGGCAATGGCGTAAGGCACTTGCTGTTGAGCCTG
ATGAATTAACTCACTCACCTCGCTTTCCCCCATTCCCACTAATAATGCCCCAGCTTCAAT
AGGCTGTTTCACTTTAGGTTGCATAGGTAAATGGATTAAGATCTCTCGTCCTTGTTCTTT
CGCTTTATTTGCTCGGACTGTGGCATAAGGTGCAGAAGGAATAATGGCAACATTGACCTC
TTTGGGTAAGGCATAAATGGCATTATCTTCTTTTATTCGATAGCCAATATCATCAATAAC
GATCACCAATTTATTCGCATAAGCAAGCGGTGCAAAAAGCCCGAAAATTTGCAAAAGCAA
CAAAATAATAGACCGCTTGTTTATCCATTTGTTCATTTTACTGTACCCATTTCAAAGGAT
TGACCGCCACACCTTTACGGCGAATTTCAAAATAGAGAGCTGAACGACTTTGACCTCCAG
AGTTTCCAACGCTTGCAATCACCTGCCCTGCTTGAACTCGCTCACCTTTACGCACATTGA
CTGATTGATTATAGCCATACAACGACATATCGCCTTTACCGTGTTCAATCACGACCACTT
CCCCATAACCTTGCAACCAAGTTGCTAAAATCACTCGTCCACCAGCTATTGCTCTTACAG
GTGTGCCTGCACTTGCTTGAATTACCACACCATTCCATTTAATTTCACCCATCTGTGTTG
AGCCAAAGCGATTGATGATTTTCCCAGAAACAGGCATACGATATTTCCCAGATAAGCCAT
TACCTGCCCGAACTTGCTGTTTTTCAGATTCCGTTGCGCTACGACGTTCTTCCGTATTCT
TTTTCTGTTCAAGTTTCGCAATATCTTGTTTTTCTTGCTGTTCAGACTCATTGCTTGCTT
GTACCAACTGATTTCGCAACGCCTCTTCATTCGCTTTCAGATTTTCTAAATGACCTTGAT
CTTGAGCTAAACTTTTATCAATAGAACGCAATGTACTTTCACGTTCATTTTTGACTTTCT
GAAGATCTTTTTCTTGCTTCTTCTGTTCATTAAGTTGCGTCTGTTGCCCTTTTTGTTGCT
CTTTTAATTCATCTCGGCGAGCTTTAAGATCCGCTTGTGTGCGACGTAACTCATAGATCG
CATCAATCCTCACTTGATTGATATGCTCATAATAAGCCCCCATTCGATCTGCATTTTTGG
CTTCTTCGGATAACAATCTCTCTAAGACTGAAGGGTGAATACCCGAACGATAGGCAGAAT
CCAATTGTTCCTTAAGCTTCTCTTTTTGTACCGCTTCCTGCTTTTCTAACCGCTTGATCT
CTTGTTCTGTGCGTTTAATCGATGCCCTTGTTTCAGACAAAGTCATTTCTGTTTGTTTTA
AACTATTAAGGACTTTCCCCATTTCAATTTCTTGATTTTTTAATGTCGATTGCAAACTAT
CACGTTTTTTCTTTTGCTCATCAATTTTGTTTTTTAATTCCTGACTTTTCTGCTGAATTT
TAGACAAATCACCAGCCATCGTTTCTGTAAACAGCGTTGGAACAGCATACACTAAAACAA
TCAGAGCAAAATATTTAATTAATTTCAAAAGAGATCCTTAATTCAGATTAATATAATGAC
TAGTGGTATATCTCAACCGCAGATATACCACTTATTCTCATTACAATTTTCCTTCCATCT
GTGATTTCACTCGAGCAACTTCCTCATCTCTCAACACACGGCGTAAAATCTTGCCAATGT
TACTTTTCGGTAGCTCATCACGGAATTCAATTTCACGAGGAATTTTATAGCCCGTTAAAT
GCTGGCGACAGTGATTACGTAATTCCTCACGGGTCAGACTTTCATCTTTTTTAGTCACAA
AGACCTTAATACTTTCACCCGATACTTCACTTGGAATACCAACCACAACCACTTCATTCA
CTTTCGGATGTAATGCCACGACATCTTCGATCTCATTAGGATACACATTAAAACCAGATA
CAATAATCATATCTTTTTTACGATCAACAATACGTAAATTGAGGTCTTGTCCCAGCTCAA
CAATATCACCTGTTGCCATCCAGCCATCTTTTAGCACTTCTGCGGTATCTTCAGGGCGTT
GCCAATAACCTTGCATTACTTGAGGGCCTTTTACCCATAACTCGCCACGCTCACCTATCG
GTAAATCATTACCAGAATCATCAACAATACGAATGTCGGTATTTGGTACTGGCACCCCAA
TAGATCCCGAATACTCCGTAGAATCGTTACGTGTTGCCGCAATCAATGGGGAACATTCGG
TCATACCATAACCTTCAATAATGTGGCACCCCGTTGTCTTATGCCAACGATCCGCCACCG
CACGCTGAATTGCTGCACCACCGCCTACAGAGAGCTTCAAGTTAGAAAAATCAACTTCTT
TCAGTTGAGGATTATTCAGTAACGCATTAAACAAAGTATTTACCCCTGTAATCGCCATCA
CAGGATACTTCTTCAACTCTTTCACAAAAGCTGGAATATCACGAGGGTTAGTAATTAACA
ACCCCGTTACACCTAGTTCGATAAATAATAAACAATTCACTGTCAAAGCAAAAACGTGAT
AGAGCGGCAGAGCAATTACCCCAATTCGCTCTTGGCTTCGTTGGATTAAAGGATAGGCTA
CCCATTTTGCTTGAAGAATATTGGCAATCACATTGCTATGACTTAGCATTGCACCTTTAG
CCACTCCTGTTGTTCCGCCTGTATATTGAAGAAACGCCAGATCATTTTTATAGAGCGTTG
GTCTTACATATTGACGCTGTTTCCCAATACTTAACGCTTCACGAAAACTCACTGCGTGTG
GCAATTTATATTTAGGCACCAATTTTTTCACATACTTCACGACAAAATTAACGAGAGTAC
GTTTACCAAAAGAGAGCTGATCGCCCATACGGGTCAAAATAACGTGTTTAACATCGGTAT
TAAACACCACTTTTTCTAAGGTTGCCGCAAAGTTTGACACGACGACAATCGCCTTAGCTC
CACTATCATTCAATTGATGCTCTAATTCACGCGGTGTATAAAGCGGATTGACATTCACCA
CCACTAACCCTGCACGCAACGCACCAAACAACGCAATCGGATATTGCAACAAATTCGGCA
TCATCAACGCAATGCGTTCACCTTTCTCAAGGCGTAATTCATTTTGCAAATATGCAGCAA
AAGCACGGCTACGCTCTTCCAATTTACGAAATGTAAGTACCTGACCCATATTAATATAAG
CAGGAATATCAGGGTGGCGTTGTACCGCCTTTTCAAACATCTCCACCAACGACTCGTAAG
GCTCCACATCTAAGGTACGTTCAGCCTCTGCTGGATAATTATCAAACCAAATTTTTTCCA
TTACATCTCCTTTAAACTTTACCCAAAAATACAGGAATAAACTGAGCCTGAGATTTTTGA
GCAATAGCTCTTTTAATCATAAAAAAAGTCACTGCCGTAGTACACAACACCCCAGCAGCC
ACCCATAATTCATTGTGAAGCCATTGCGATAAAACCAATGTTGATAACACAATCACAAAT
AATGGCACCGCATATAACCAAAAAACACCTTCTAACAAACTTCTCTCGGCTAACCCAATT
TTCACTTTATCACCGACTTGCAAAGGCATTGCAATCACTAAATCAAATTGCGGTGCAAAT
TTTTCCCCCGCCAATGCAGAAAGGGCTTTTGAACCACAATGGCTTTGAGCTACACAACCG
CCACAACTAGATTTTGCTTGGCATTGCACTCTAGCAATTCCATTTTGATACTGAATAACA
GTGGCTTGTTCAATCATCATTGTTTTTCACCCTGCGAGCTAAATTCAATCTCTTGCACAA
TATGGCGTGCCGATGCTAATGGAATTTCACCCACAATAATCACATCTTTATCCCCGATTG
TCTGGCTATAAACACTGGTTTTTCCCTCACGCCAAAACTGATCTTGAAATGAAATCCCCT
TATTTTGTAAGAGATATACCGTAAAAGAAAACAGACCATCACTGTATAATCGACTTTCAA
TCTGCTCATCTTGAGCCAGCATCTCAGACAAATTTTGTTGCCCCGAAGCCACCTGCTTAA
ATCCACGAGGTACCCATTTTAGTTGCCATTCTAAAGGTTTTAGTTCCGAATGTATTTTAG
TTTGCAACAGCATTGGAAGAATTAATGTACGAATCGGTTCCACAATGTACAATAATTGAT
CACCTACCACAGATTGAATTGTCCTAAATTGCTCTAACACATTATTATCTCTATCCAACA
AGTGACTCTGCAACAGCAGATAATTTTCCTCATCAATCCACAACATATATTGATAACGGA
AATCATCTCTTGGCACAATTCGAATAACCCTCGCAATACGATCTGCCACACGCATTTTCC
CATTATCTAAAAACGCATAGCCCTCAAGCTGAGAAAAATCACTATAAACGACCGTCGGGA
AATCATCTAAAATATGGGGTGTTTTCAAACTAAACGGCTGATAATCACCAAAATAACCCA
CCACATTTTCCCTTAAAATCATCTCCTCTCTTATCGCATCAAGATGAAGTAACTGAGCAT
ACTCATGCCCATTATAATAGGCGTGCCGATAGCGTAACGAAGTCAAATCATTACCTTTTT
GAAAAAGATAAAGCTGCTCATAGTTTAAGGTTTGATGAGCTTTATTCATCGCACTCAAAT
AGTCCAATGGCGTAGATAACGGCTGTGCTATCCCCATTATAGAGATAAACAAGCTAATTA
ATAAGGCAATATATTTTTTCATAAAACACCTACACCATTTAAACAAGCGGTAATATTCTG
CGGCTTTTTAGCATTACATTTGCGGAAAAGTACGAAATATATTACCAAATATAATACTAA
AATTGTAATAGTATGATTATTACTATGAACCCCATGTCCCAACATTCTCAACGCCCATAT
CAATGAAGATTAAAACAGCATAGATTCTTGACACATCATATCCCTGCATCTTGCAAGCAG
AGTTTTACGGCACAGAGCTGATAAAAAATCCTCTTTTACACCAAAAGAGGATTTTCCTAG
TACAATGAATTATTTCTTCGTCGGACGTTGCCAACCTTGAATATGGCGTTGTGGCACACG
GGTAATAACCAGTTCATCAGCCGCCACATCTTTGGTGATGGTTGAACCAGCCCCAATGGT
TGCACCGCTTGCGACGGTCACAGGGGCAACTAACTGAGTATCAGATCCGACAAACACATT
ATCACCAATGATAGTTTTAAATTTATTAGCTCCATCATAGTTACAAGTAATAGTGCCAGC
GCCAATATTCACATTTGCACCAATTTCACTGTCGCCAATATAGGTTAAATGCCCCACTTT
TGAACCTTCGCCAATGGTAGATTTTTTGATTTCCACAAAGTTACCAACGTGAGCTTTTGC
TGCCAGCTCTGTACCTGGACGCAAACGTGCGAATGGACCAACATCAGCACTTTCGGCGAT
CACACTATCTTCTAAGACAGAATAAGGCTTAATCTCAACATTATCACCTAGCACCACATT
TTTCAGCACACTGCCAGCCCCAATTTTAACGTTATTGCCTAACTGGATAGCACCTTCTAA
AATCACATTCACATCAATAACCACATCTTTACCGTGCGTTACCGTACCTCGCAAATCAAA
ACGAGCAGGATCAATGATCGTCACGCCAGCCAATAACAATTTTTCCGCTTGTGTTTTTTG
GTAATAACGCTCTAGTGCAGCAAGTTGCAAGCGGTTATTTGCCCCTTCAACTTCCATTAA
ATTTTTTGCCTGAACAGCTTCAACTTTATAACCATCACGGTTTGCCATTGCAATCACATC
AGTAATGTAATACTCGCCTTGAGCATTGTTATTATCTAATTGCGATAACCATTTTTTGAA
ACTAGCACCACTTGCAACCATTACCCCTGTATTAATCTCTTGGATCTTTAATTGTTCAGG
GTTAGCATCTTTTTGTTCCACAATCGCAACTACGGAACCATTTTCACGGATGATACGACC
GTAACCCGTTGGGTTATCCAATACCACTGTTAATAACGCAATCCCATTTTCAGGTTTAGC
CGCAATCAATTTCTCTAAAGTTGTCGCAGTAATCAAAGGGGCATCGCCATAAAGCATTAA
AATGTTTTCATCATCGGCAAAAAATGGAGCAGCCTGTTGCATTGCGTGTCCTGTGCCTAA
TTGCTCCGCTTGTAAAACCCAATTTACTGGCTCTGCAGATAAGCGTTGTTGTAATAAATC
ACCGCCGTGACCATAAATTAAGTGAATTTGTTTTGCCGACAGCTGTTTTGCTGTATCAAT
CACGTGTTTTACCATCGGTTTTCCTGCAATCGGGTGCAAAACTTTTGGTAAATCTGAATA
CATACGAGTGCCTTTACCCGCTGCTAAAATCACAACGCTTAGTTGAGTCATATTAACTCC
TTAATTAAAATAACTAGAGGATACTGAAAACTTTTACATTACTAAAACCATTCTCTTTCA
AATAAAGAGCTTGCAATTTGCTCATCACACCACGCTGACAATAGAGCAGATAGGTTTTCG
ATTGATCTAAGTTGCCGAAATGATTAGAGAGTTTATAGAACGGTAGCTCTTTGACTTCAA
CTCCTTCAAGGCTGAACGGTTTTTCATCCACTTCTTCAGGGCTACGAATATCCAAAATCA
CATCGTTTTCGCCTAATTCCGAAGTGGTTTCGACAGATACCACCTCTTTTTCCGTCTGTT
GAGCAATTTCACGAATATCTAAATAATGGGCGTTTTGTACCGCTTGTTCGAGAACGTCAA
AGTTGAAGTTGCCTTCTTCTTCAATAATTTTGCTTTCAATCGCTTTAACCGTTGGATTTT
TTGAAATCACACCACAAAATTCAGGCATAGATTTGGCAATGTCGTCTGTGCCAATCTCTT
TCGCCATTGCGATAATCTGCTCTTTATCGTGGGTAATCAACGGACGTAACACTAAGGTAT
CGGAAGCCTTGTCGATCAAACGTAAGTTGGTCAAGGTTTGGCTAGATACTTGCCCTAATG
CTTCGCCTGTGACAATAGCTTGAATATCAAAACGTTCAGCAATTTTGCTGGCAGCACGTA
CCATCATACGTTTTAGTACCACACCCATCTGTCCGTTATCAACTTTTTCTAAAATCTCAC
CGACCACATTTTCAAAGTTGATTGCCACAAAACGGACTTTATGGGACGAGCTGTAACGGC
TCCAGATATGATACGCCATCTGTTTCACACCGATTTCGTGCGCCGCACCGCCAAGATTGA
AGAAGCAATAATGCACACGAGAACCACGGCGAATTAGCATATAACTTGATACGCCTGAGT
CAAAACCGCCAGAAATCAGCGATAGCACATCTTCCTGCGTACCAATCGGATAACCGCCTA
AGCCTTCGTGACGAGCTTTGATGAGCAACATCTTATCGTGGTCAATATCAATACGCACCG
TTACATCAGGATTAGTCAATTTCACACTTGCCGATTCGATATGCTGATTTAAGCCGCCAC
CCACATAACGTTCCACATCAAGCGAGCGGAAATCGTGCTTACCTTTACGGCGAACACGCA
CGCAGAAGGTTTTACCCTCTAATTCCCCTTTTACTTTCGCTAGGGTATGCTCAAAAATGT
CATGCATTGTGGTAAACGGCATTTCTTCTACTTCAAGAATATGATGAATACCAGGGGTGC
GTTTGAGTAAATCCAATACGAGAGGAGCTTCTTCAGCGACTTTTGCTCGCACTTCAATAA
AATCCCAGTTGCGAATTACTGCCACATTTTCTGTTTCACGCAGTAACACATTACGGATAT
TGGAGGTTAAAATTTTGATAAAGCGTTTACGCACGGAATCGCTTTTAATCATAATTTCAG
GGAAAAGTTTGATAATAAATTTCATAACTTACAATATTTGTACCTACTTTAAATAATACT
TGCCTATTAATTATTTCAGCATTACTACCTCTACCTAATCACACATCACATAAGATGATC
GAGGAAAGTAATGTTATATTCCATAGACATAATTAAGCACTATACCAAACACTTATTTGT
TAATTAACGATAAGAACTCTTTGCGAGTATCTCTGTCTTGCAAGAACACACCGCCGAATG
CAGATGTCATTGTTTGGCTATGCGTATCTTTAACACCACGACATTTCACACAGAAATGGG
TTGCTTTCACATAAACCGCCACATCTTCCGTTTCTAAAATGGTTTGAAATGCCGTTAAAA
TCTGTTCGGTAAAACGTTCTTGAACCTGTGGACGTTGCGCAAAAAACTGCACAACACGGT
TAATTTTTGATAATCCAATAACCCAATCTTTTGGGTAATACGCCACGGCCACTTTACCAT
CAATTGTTACAAAGTGATGTTCACAGGTGCTAGTTAAGGTAATATCATCCACTAAAACCA
TCTCGCTCACTTTCATCTGGTTTTTGATTTTTGTGATTTTTGGAAAGGTTTTATAATCTA
AACCGCTAAAGATTTCGTCCATATACATTTTCGCTAAACGATGTGGCGTTTCTTCTAAAC
TGTCGTCGCGTAAATCCAAACCTAATAATTCAAGGACAGCACGCATATGTTGCTGGATTT
CATTACGACGAGAATCTTTATCTTTCTGATGGCAAACCGTTGGGGTTTCAATCCCTTTTG
CAAGAAGTGCATCACGCACACTTTGGGCTTCTGGAGAGATATTGCTCATTGATGTTCCTC
TAAAAATTTAAGCGAGATATTCTACCAAATTGCCTTAAAAATACAACGCAATCCACAAAA
ATCGTGTAGAATCGCAATTACATCAAAAAGAGAATAATAAAATATGTATTACCATTTTAA
TACTCAACTTGTCGCCGATGAAAAACAATCTTTTGTGCAGCAATTACTAGATTGCAAAGA
TTTCAGTCAATCCAACCGCTTGTTAGGTTCATCAAAAGGGCGTGGTACAACTTGGTTTCT
CAACACCGAAAAAGAACTCGGTGTAAATAGTGTGCTTCGTCATTATTATCGTGGTGGCTT
ATTTGGTCAGCTCGTCAAAGATCGCTATCTTTTTCAAAGCCATGAAAAAACACGAGCAAT
GCAAGAATTTCGTTTGCTCGCTCAGCTCTCTAAATGGCAAATTCCAGTGCCTCGACCGAT
TGCAATTAGAGTGAAACGTCAATGTTGTTTCTATCAAGCGGATATTTTGTTAGAAAAAAT
TGCAGATACCCAAGATCTGAGCCAATATCTACAAACAAAGAGCTTAACACCAGCACAATA
TCAGCAGATTGGGCAACTGATTCGCCTGCTACACGATCATCAAGTTCATCACTCAGATCT
CAACATTCATAATATTTTGATCGACAATCAAGGAATATTTTGGCTGATTGATTTTGATAA
ATGCCAAATCCAGCAAGGGAATGAATGGAAGCAAGGCAATTTGGATCGGCTATTGCGATC
TTTTAATAAAGAGAAAGGAAGATTATCTATCCATTTTTACCCACAAGACTGGGAAATCCT
ATACCAGAGCTATATGAACAACTAAAACGCTCACTTTGACGTCCCCCATACCCAAAAGGA
CAGGGACGTCAACATAGTTCTCCCAAATAAGACTTCCCCTTGCAAACGCTAGACGTTTTC
CATACTTAAAAACCAAAATAATATTGAAAAATTGCGTAAAACTCACCGCTTGTAAATCAC
TTTTATGCTACTATTCCCACCAATTTTATTTTTTAAGATGTAACTCCAATGGCAACCAAA
TCAAAATATCAAGATAAACAAATTGAAGCACTATTAAACGATCTTATTGTAACCCTTGAA
AAACACAAAGCCCCAGTCGATCTCTCGTTAATGGCTTTGGGGAATATGGTAACGAACATT
TTAGTCACCAACGTGCAAAGCCCACAGCAACGTGAAGTGCTTGCTGAGGCATTTAGCTCT
GCCTTAAAAAACTCATTAAAATCGGCAAAATAATATGTTAAATCAACTTCGCCACCTTCT
TCCTGAAAATTCTCGGCAATATCGAGAAGAGATCTCACAACGTATTAGTTGGGGTCACTG
GTTTGCGTTATTTAATATCGTTGTGGCGTTGCTAATTTCCTCTCGCTATGCCTTTAATGC
CGACTGGCCAAACACCCTTTTCGGCAAGCTCTATTTTTTTATTAGCTTATTTGGGCATTT
TAGCTTTGTCGTCTTTGCACTATATCTGCTGTTGCTCTTTCCTCTGAGCTTTCTGATTAA
AAATAACCGAGCTTTCCGTAGTATTTCAGTGATATTTGCCACTGTCGGAATGACGATCCT
ATTAGTTGATACCGAAGTCTTTAAGCGTTTTTACCTCCATTTGTCACCGCTTGTTTGGGA
TCTATTAGTCAATCCTAACGACGACGGCGAACTGACACGCCAATGGCAATTGCCTTTTGT
GCCAATGCCACTCATTTTATTAGCAGAAATGCTTTACTCTCGTTGGTGTTGGAATAAGCT
CCGTAGTTTCAATCGTCAGAAGTGGGGAAAATATGTTGCAATACTGTTTCTAACTTGCTT
CACAGCTACCCATTTACTCTATGCGTGGGCGGATATGACCCTATATCGCCCAATTACCGC
CCAAAAAGCAAACTATCCGCTTTCCTACCCAATGACTGCGCGTAGTTTCCTTGAAAAACA
CGGACTTATCGACCGAGCAGTATTAGAACAGCAGATCGAAGAAAGCGGTCGGTTAGACAC
CTTTTATCTCAACTACCCACGCAAAGCCTTGCAATTTGTTGAACCACAGCATAATCCTAA
TGTACTTTTCATTAATCTCTCTGGCTTAAAAAATGAAGCGATTACCGCAGAAACAATGCC
ATCGCTTTACCAAGTCAGCCAAAATGCTCGCCGTTTCACCCAACATTACAACAGCAGTGA
TAGCCTAAGCGGTAGCGTCGTTGGACTATTTTACGGATTAAGTGGACGCTATTTAGACGC
AATTTTGAACGAAAAATCCCCTTCGCTACTGATCGCTCGTTTACAACAGCTAAACTACCA
ATTTGGGCTATTTTCACACAACGGCTTTGCAGAACCGATTTACCACAGAGCCTTATTTGC
CCATTTCAAATTACCTAAAACAAAAAGCAATCTTGAAGCCATTGAGAAATGGAAAAACTG
GATCGGCAAACGTAGCGACAAAGCATTTTTTAGCTATCTAGATCTACAACTTCCAGCAGG
GATAGACTATGCCCAACAAAGCAAAAGTTTAGATTGGCAATTCAATGAAATTTGGCAAAC
TCTTGAACAACAAGGCTTAACCCAAAGTACTTTAATTGTGATTACCTCTGATATTGCTGA
ACAAGCGGTCACTAGCGACAACAGTTTTGCACAAGCTCGGATCCAAGTACCAATGCTTAT
CTACTGGCAAGGTGATAACCGCACCTATAGCTTACCTTCTAGCCATTTAGATATAGCTCC
AACACTGTTAAGCCAGTTCTTCGGGGTAACATCGCCAATTAGCGATTATGCACAAGGTAT
TGATTTAACGAAAGAAAATAGCCGAAAATGGCTTCTAGCCTCAAACTATAAATGGAATGT
AGCGATAATGCCAAATGGCGAGCAATTTCATATTAACCGTAAAGGCGATTTTGAACATTT
TGATCTACAAGGCGAAAAACAGACTAGCCGTCCGCCACTCGCCCTGTTTTTACAACTTAT
TCAACAAAGTAATCTATTTATTGAAAAATAAATCAAAGGGCTAAGTATCGTATTCCACCA
GACTTAGCCCTCTACCTTTATCTATGTCTTTCTACCCACTTGCCATCAAGGTAATCCACA
ATCCATTTGGTTGCCTTGCCGTTTTTCTCAGAGGTAACATACTGACGTTTTTCTTTACGG
CTAAAGCGGATAATGGCTTCATTGCCTTCAGGGTCTTGTTGTGGTGCGTCTGCAAGGTAT
TGCAGTTTTTCAGGCAAACGATCACGGTATAAGGCTAATTCAGCCACTTTCGGAGCGCGT
GTTTCACGGGATTTCGGGAAGTTGTGTGCCGACATAAATACACCGCTTGCGCCATCTCGT
AGCACAAAATAAGCGTCCGATTTTTCGCATTTTAACTCAGGGAATGCCACTGGTTCTTCT
CGTGGGGGGGCGACTTCGCCATTTTTGAGAATTTTGCGAGTGTTGTCACAGTTGGTACAG
CCCATATATTTGCCGAAACGTCCAAGTTTTAAGTGCATATCCGAACCGCATTTGTCACAT
TCGACAATCGGGCCGTCATAGCCTTTAATTTTGAAAGAACCTTCTTCGATCACATAGCCG
TCGCAGTTCGGGTTATTTCCGCAAATGTGAATTTTACGTTGTGGATCGATCACATAGCTG
TCCATTGCCGTATCACATTTCGGGCAACGTTTGCGTTTCATTAATGCGTTCGTTTCCGAA
TCTTCGTCTAACACATTCAGCAATTCCGCTTCTGGAATTAAGTTGATCGTGGTTTTGCAA
CGCTCTTTTGGCGACAAGGCATAGCCTGTACAACCTAAGAACACGCCTGTGCTTGCGGTG
CGGATCGCCATTTGGCGTTGGCAAGTCGGGCAGTGAATATCCGTTGCTACTAAATTATTC
GGACGCATTCCACCTTCAAGTTCATCAAGCTCTGCGGTAGTTAATTTTTCTGAGAAATCG
GCAAAGAAGCGGTTTAATTCGACTTTCCAGTTGCTATTGCCCGACGCAATTTGGTCGAGA
GTATCTTCCATATTTGCTGTAAAATCGTAGTTCATTAAATCGCTAAAGGCTTCGTTTAAG
CGATCTGTCACGATTTCACCCATTTTCTCTGCATAGAAACGGCGGTTTTCTACTCGCACA
TAGCCACGCTCTTGAATGGTTGAGATAATTGCTGCATAGGTTGATGGACGACCGATTCCA
CGTTTTTCCAACTCTTTCACCAACGCCGCTTCGCTATAACGTGCTGGCGGTTTGGTAAAG
TGTTGGCTAGGTTCAACGGCGTTCAGTTTCAAGGTTTCATTCAAACTAACTTCTGGCAAC
TCTTGATCTTCCGCTGTTTTGCCTTGAATTGGCAGTACTTTTGTCCAACCGTCAAAACGT
AATACACGCCCTTTGGTTTTGAGTTCGTAATCCCCTGCCGTTACCGTTAAACTAGTTGAG
TCATATTCCGCTGGAGTCATTTGGCAAGCAAGGAATTGTCGCCAAATCAAGTCATATAGG
CGTTCTGCATCTTTTTCCATACCGCTTAGATCTTGCATTTTCACCATCACATCAGACGGA
CGAATGGCTTCGTGAGCCTCTTGCGCTTTCTCTTTGCTGGCATAAAAATTCGGTTTTTCA
GGCAAATAACGCTCACCAAATTGCTTTTCGATATAGCTACGAGCCATCGTCAGTGCATCT
TGGCTCAAGTTAGTTGAGTCGGTACGCATATAGGTGATGTAGCCTGCTTCATACAGACGC
TGTGCCAACATCATTGTTTTCTTCACGCTAAAACCTAAACGGGTACTTGCCGTTTGTTGT
AAAGTGGAAGTGATAAACGGCGCTTTGGCTCTTGATGAAGTCGGCTTTTTATCAATTTCA
GTGACGATAAATGCAGAATTTTGCAAAGATTTTACCGCTTGTTCTGCTTCTTTTTGGTTT
TTCGCTGAGAATTTTTTGCCTTTATATTGAACAACATCTAACGCTAATTCGCCTTTTTTC
GCAGAGGTTTTGGCTAAAATATCCCAAAACTCTTCAGGCTGGAACGCCTTGATTTCACGT
TCACGCTCAACCAACAATTTCACCGCCACAGACTGCACACGCCCAGCCGATAAGCCACGA
GCCACTTTCTTCCAGAGCAACGGCGACACCATAAAGCCCACCACACGATCTAAGAAACGG
CGTGTTTGTTGAGCATTTACTCTATCCATATTGAGCTGTTCAGGCTTTTCAAAGGCTTGT
TTGATCGCATTTTTGGTAATTTCATTGAACACCACACGGCTAAAACGCTCGTTCTCACCG
CCAATCACCTCACGCAAATGCCACGCAATCGCCTCCCCTTCTCTATCCAAGTCGGTGGCG
AGATAAATATGATCAGCTTTCTTGGCAAGGGATTTCAGCTCTGAAACCACTTTTTCTTTA
CCTGGTAAAATTTGGTAAGTTGCATTCCAGTCGTGATAAGGATCCACGCCCATACGCTTC
ACTAAAGCGGTACGTTCTTTCTCTGATTTTACTAAGGCTTTTTGTTCTGCCGTCATACCT
TTAGTCGAAACCGCTTTAGCTTTTTCGGTTTTTTCTTCTTTTTCTGCACCGCTTGTTGGT
AAATCACGGATATGTCCGACACTTGATTTCACCACAAAGTCACTGCCTAGATATTTATTA
ATTGTTTTAGCTTTAGCTGGCGACTCGACAATTACTAATGATTTTCCCATTGAAAACACC
TAAAAATTAATAAAATTATTTCTCATAAGTGAGAAACACTTGAGATTGCTAACAAACTCT
TTTATTGAATACATTTGAAATATTTTGATTTCAAAAATATCTTAATATGAAATGATGTAG
GGACGCCACGCTTGGCGTCCGTGAACATCGTCTTTGCAACGGACGCCAAGCGTGGCGTCC
CTACATTCATTCTCTACTTTACTTATTAGGCAAATAACAAATAATACTTACAATCATTGC
AAAATTATTTCCTATAAGTAAACATTCATTTGAATTAACCCAAAATTCTTGTAACAATAG
CAAGCATTTCCCTAAAAGACAATATCAAGCTAACATCTATGGATAAACTCAACGCAATAA
ACCTATTTTGTAAAGTCATTGAAACCCAAAGTTTTACCCAAGCGGCACAACAAGAGCAGA
TTTCTCTTGCAATGGCGAGTAAACTGGTTGCTCAATTAGAAGAACACCTCAACGTTCGCT
TATTACAACGTACCACACGCCGTATCAGTCCAACGGAAGCAGGTTTACTTTTTTACCAAC
GCTGTCAGCCCATTTTAAACGAACTCAAAGATGCTGAAGCCTGTGTAACGAACATTACCT
CAACACTACAAGGGAAGCTCACAATGTCGTTGCCGATGGATTTTGGCTCCCGTTTTGTTG
CTCCACATTTACACCGTTTTACCGAAACCTATCCACATCTGCAACTTAATTTGGAATTTA
GCGACCGACGTGTTGATGTCGTCGCGGAAGGATACGACCTCGTTTTGCGTATCGGGAAGC
TCGAAGACAGTTCTATCGTGGCAAAACGGATCGCCCAAGCCCAACATTTCATTGTTGCCT
CCCCTCGCTATTTGGAAAAATTTGGTGCGCCACAAACCGCTTTAGAGTTACAGCAACATC
AATGTCTGCTCTATGAAAGCCAAACATTATGGCAATTTAATGAAAACGGTCATCAAATTA
AATTTAAACCACAAAGCCAAGTTTATAGTAATAATGGCTATGCTCTTGTGCAAATGGCAA
AAGCTGGACACGGGATCATTAATATCCCTAAATTTTTACTTAAAGATGAGCTTGCCTCTG
GTGAACTGATACCGATTTTACCTCATCTTGAACAAGAGTTATCAGATATTAGTTTACTCT
ACCCAAATCGCCGTTATCTTTCCCCTAAAGTTAAAGTGACGATTGAATTTTTTAGTCAAC
TTATGCAAGAACAGAAAATACACCTCTAACAGACTTAACCAGCACCATCCTATTAAAAAC
CACACAAAGAATCAAAGGCTGCCATCAATACACTTGAAGGCAGCCTTTATTATTAATATT
TACTCAGATATTTAATATCTTACCACTGTAATGCAATACCTGCACCAGCATTGTATTTGC
CTTGCGAAGTTGCACCTGCAGAAACTTTAAGAATCACACGACCATTATCAGACATTCTTG
AGAATCCAACAGCAACTGCATTTTGTCCCTCGAAAGTACCAATACCAGCACCCAATGTGC
TTTTACCTGGTAAAGTCACTTGTGGAATATTGCTCATAGCCGTTGTTGCAGCAATACCCG
CACGAAGTTGACGACCTTCGCTCTCTAACTTCGCACCCAATCTATGGGCAACATTATACA
ACTGGCTACCATTAATCGCATCGGTTGAAGTAGAAGAAATTTCCCCTGCTGCAACATTTT
GGATACGGCGCTCATCACCTGCAGCACCTACGGAAACCACACCGTTTGCGGTTGCACCAG
CGAAGCCACCATAAATCATGTTACCCACCGTTGCACTTGATACTGTACCAGTCGATCCTG
CTGTAGTCGTTGAACCTCTAGAACCATCTTGTTTCCAGTTTTTGAGAGAGCCTGTTTGAC
TACCATCACCAGCTGTAGCCGTCGTATTGTTACCTAAATAAACGGAATTCTCAACCGTCC
CTTCAGGAATTGCAGACATCCAAGTTAATGCACCATTACTATCACGCTTATTATTCACAT
TATTACCAAGAACAAAGGTATTGCTTGATGTAATTACATTATCATTACCGAATGCATAGC
TTCCATCAATGCCTTTATAGATTGGATTACCTGCACTGTCAGTACCAATTTGAACACCAC
GAATGATATTCGGGTCACCAAACGCACCTGATTTATTCGCAATTACTTGGTTACCAGTAC
CGATAGCAATTGAGTTTTTACCCGATGCGGTTGCACCTTTACCCATAGCTAATGCATTAT
CACCTGCCGCAACAGCTTTATAACCTACAGCTGTTGCATAAGTACCTGAAGCACTTGAGT
CCACTGTATTCGACTCTTGGTTAATTTGCTTCTCTGCATTATGACCATCATTGGTGTGGA
AGAACTTGATACCCTGTTCGTTCATATTATGAACCGCTGTAATTACAGAGTTTGTCACAA
ATTCTTGCTGCTCACTAACGTTGTAGGTTGTAAGTTTGTACTCTTTAGGTTGTACAATTT
CCTTACCATCAGCATCTACTACAGGATTGCCATTCTTATCGCGTTTAACTTCAGTAATGA
CTGAACCATCTTTGTCCTTAGCATAGGTTACTGTAGAACCATCTTTTTTCTGTTCAACTT
GGTTACCATTGGTTAAAGCGTAAACTTGGCGACCATTCACTGCATCAGTACTATTCGGTG
AAATATCACCATCAGCAATACCACTCAATTTCACACGAGGATCAACTTTCTCTTTATATT
TCTGGAGATTGCCATCCTTATCACGAATAGGTTGTTTGGTCACTGGATCCCATTTAACAA
ACTCTTCCTCGACTTGAGCTCCAGCACCAGTAAGATTGATAGTATTATCCTTACCAGTCA
TTGTTGCAGTGCCTAAGGTCACAGAATTTAAGTTCGTTAAATCCTTGTTCATTTTCACAA
CAAGTTTGTTATCTGCCTCTTGCGCTTCCACATAAAGGTTATTAGCCGCTGAGTCCTTAC
CATTCCATTTGCCTTCACCTTCAACAGTCAACTTCGTGCCTAATGGACGATGTACAGTTG
TTGCTGTGTTGTTACCCGTGAAGTCTAAACCTGCTTGTGCAATGGCTTGTAAATCTTTCA
CTGTCGCTACATTATTTAACGCATTACCCGTTTGAGCCAATAAGCCGCCTTTACCGTCTT
TGTTATCACCAGCAATAGCTTTTTGTGCATCTGCAGGGGTGAGTGCTGTTTTATTTGATT
CAGCATCATCTTTCAAACCTAAACCACTGCCCACATTGCTCATCGCAATTGGCGTATTGC
TTGCATCAGATGGCATTGCTTTAATGGTTACAGTTTGTGGATCAACAGCTTTATTCTTCA
AATCCACCGGCTTAGCTGTAGGATTACCTTTCTCTTCACTATTAAAATAGCCTTCTGTGC
CATCTTTACGTTTAACATACACTTTGCCTTCAAGATCTTCTGGTTTATAGAACTTACCAT
CCTGACCAAGTACTAATTTCTTACCATCTGTACCAAAGTACTCAAGCGGTTTAGTTGCAT
TAGCTTCTGCTAAACGTTCATCGACATAACCTGCATTCGCTGCAGCCGTTCTGTCTTTCG
CCGTGCCGTCTGGATTACGTTCAACGTCTTTCAAGCCAGTGATAGAGCCCGTACCTTTAT
CATTACCATCAGGATCTTTTTCACCTTTACCAAATGCTAAGGTTGGTGTGCTGGTGCCAG
TTGGCTGGCCATTTGCATCGGTATCTGGTTTATAACCTAAAGAAATACCGTCTTTACCAT
CTTTGCCTTTCGGGCCAACGATAGACAAGCCATCTTTACCATATTTCGCTTCAGATTTAT
CCGCTTCATCGGTTGATTTCACGGTCATACCATCCGGTTTGATTTCAGTGGTATTGTCTT
TGTCTTTAACCGTCGCACCGCCAACTTTATAATCCGCTGAAATGTCGTTGCCTTGAGCAT
CTTTCGCTTTTAACGCAGTGCCATCAACGCCATATTCCGCTGATTTATTGTTGTTTGGAT
TGTTTTTATCCGTCACTTTAACTGTTGTGCCATCAACGCCTATTGTGGTTTCTTTAGTAA
CACCTGTTGCAGGGTCTTTTGATGTTACTTTTGTACCATCAACACCTGTTGAAATTTCTT
TAGTGGCACCTGTTACTGGGTCTTTTAATGTTACTTTTGTACCATCTAAGTCGTACTCTG
CTTCACGTAACTTATTGCCATTTTTATCTGCTTCAGAAAGCGTTGTGCCTGTTGGTGCAG
AAGTTGAAGTGGTTACCTTGCCATCAGCATCGGTTTTCTTCAATTCTGTGGTTAAGCCAT
AGTTAGCCGTTTCTACTGGTGTTGGTTTACCGTCAGCATCTAACTTAGCTGGATCAACTT
TACTTACGACTGTACCAGTTGAAGTCAATTTAGTTGATGTTTTCGTCCCATCAGGATTAT
CAACAGGTTTAGTGGTTAATGAGTTGATGTTTTTCAAATCTTCCGTCATTTTCACCACTA
ACTTGTTATTGGTTGCATCGGTATCCACATAAATATTGTCTTTCGCCGTTGCACCAAATT
GAGCTAACGTTTGGTTAGCTGTATCCGTTTCACCTTGCACCACTAATTTTGTGCCAAGCG
GTCTGTGTACGGCTGTAGTGGTGGTTTCATTACCTACAAAGTCTAAACCTGCTTGAGCAA
GCGCTTGTAAGTCTTTCACTGTTGCTACATTGTTAAGGCTTGAACCCGTTTTCGTTAATA
AACCGCCCTTACCATCTTTGCCACTGCCCGCAATCGCTGTTTGAGCTTGCTCTGGGGTTA
ATGCCGTTGCATTAGTTGTTGTGCTATCATCTAAGCCTAAACCACTACCAACATTACCCA
TTTCAAGCGGTTTACCTGTTGGGCTTGGCATTGCTTGAACAGTGACATTATTTGAAGCAA
CCTCAGTTAATGTTGCAGGTGTACCATCTGCATTTTTATATGTATTTGTTGCAGGATCGA
AAACTTTACCTTTTAAGTCACTCTCTTTATAGAATTTACCATCTTTTCCGCGAACAAGCG
TAACTGGTACTTGTTTACCATCTACAGTTTCAGTTTTTACTTCGCCTGTTACAGGATCTT
TCTCAAAGTACTCAAACGGTTTACCTTCGTTCATTTCTTTCAGACGATCATCAACATAAC
CAGCATTTGCAGCCTGAGTTTTGTCTTTCGCAGTGCCGTCTGGATTACGCTCAACATCTT
TCAAGCCAGTGATTGAGCCTGTTCCGTCCTCACCATTTTTAGCAAAGCTAATTTCTGGTG
CTGCGCCATCTACACCTGAAGTAATGCTTACAGCGTCTTTACCATCTTTACCATTTAACG
CTAGAGTATTGGTAGTTTTGCCGCCTGCTGTCGTGCTGGTTAATGAAATAGCATCTTTAC
CATCATTGCCTTTAACCGTTAAACCATCTTTACCATAGGTTGCTGCAGATTTATCGTTAG
GATCGTCTGATTTCACGTCCATACCGTTCGCATCAACTTTGGTTGTAGAATTCGCATCTT
TTGCAGTTAAACCACTCGCTTTAACTTCAGTAGTATTCCCCTTACCATCATCAACTTTTG
AACCATCAAGTTTGTATTCTGCAGATTTCAATGGTTGATCATTTGCATCTTTCTGAACAA
TGCTTGTACCATCAGCACCTGCTGTTACAGTAGTTACTTTCTTATCTGCACCAGTACCTT
CAGTTTTGGTGGTCGTAGTCGCATCTGGAGTAATTTTCACACCATTAGCATCGGTACCAA
CCTGAATAGAATCTGACGCTGTCACTGTTTTTAAGTTTTTCAAGTCTTTTGACAGGCTAA
CCACCAACTTGTTCTCAGCGCCTTTTGCTTCAACGTGGATATTATCCGCCGCTGTTTCAC
CAAATTGCGCTTTGGTTTGATTTGCTGTTGTTGCTTCACCCTCAATGGTTAACTTCGTAC
CTAATGGACGATGAACATCTTTGTTTTCAGCTGCATTGTTACCTGTAAAGTCTACACCAG
CTTGAGCTAATGCCTGTAAATCTCTCACCGTTGCCGCATTGTTAAGCCCTGAACCTGTTT
GAATGACCAAACTATCCACAGCTGTTTGTGCAGCTTCTTTCGTGATTGCTGTTTCTACCG
TTTGGTTATCTTTTGTCTCCGTAATCGGTGATAAACCTAAACCACTGCGGATATTGCTTA
ACCCCATCGGTTGATCGCTATTCGGCATTGCTTTGATCACAACATCGCCTGATTTAACTG
CCTCAACACCTTTCGCATTCTGATTATCTTTATCTGCTGGTAAAACATAACCCTTACCTT
CCACATACACTTTGCCATCAATGTCTGTTGCTTTGTAGAACTGATTATCTTTACCACGAA
CAACTTTGTTACCTTGATTATCAAAATACTCAAACGGTTTACCGGCATCTAAATCTGCTA
TGCGGCTATCCACATAGTTTTTATTCGTCGCTTTGCTTCCATCAGTATCTAGCGGATCTA
TATCTTGCAGCCCTGAAATTGCACCAGTGCCTTTACCATCTGTACCTTTTGCAAATTCCA
ATGTCGGCGTCGCGGTATTATTTGCACCTGCTTTATTTGTCAAGCTGATTGCATCTTTAC
CGTCAGCGCCTTTCACCGTTAAGCCATCTTTGCCGTAGGTCGCTTCTGATTTATCATCTT
TATCATTTGAGAATACCTTCACGCCCTCTGCAGTCGTATCTGTAGTCGTTGTACCGTTAG
TTACGGTTGAACCACTCGCCGTTGTGGTTGATGTATTATTTCCATCTACCAACTTCATAC
CTTCTAAAGCATAAGTTGCACTGGCTTTTGTGCCATCTGCTGCCGTAGCAACAATCTCTG
TACCCTCTGAGGTAATTGTTGCACCATTTCCATCTGTACCAAATTTCGCACTTTTCAGAG
CGGTGAGTTCTTCTGCAAGTTTTACTACTAAACCATCCGCTGATGTCGCTTTCACAACCC
CGATATTATTCTCAGTTAAACCTGTTGATTTACCGCCTTTGATTGTCAGCTCAGTTCCCA
ATTTACGAGTTACATCCTGATCATCGTCACCGCTAAATGTTAAACCATCATCCAACGTCG
CGAGTTTATGTTCAGTATTACCATCATTATAGGAAATTCGGCTCTCAATCTTATTCGTGG
TATCTAAACCTTGATTACTGTCTGCCGTCTTGTTACCTACAACGCTGATTTCTGCTGTCG
GTGCTGCAGTACCTGCTGCTTTAACGCCTGTTAGCTTAATTAAACCACCTTTTTCATTGT
GACCAACTTCCACCGCACTTTCGCCAGCTTTATTGTTCACCACAACTTTTCCGTCACCTT
CAGCATCTGTAGTGACTGATACCGCATCTTTGCTGTCTTTGTTTACAACAGTAACTGCAT
CTTCCGCTAACTTAACTTTACCTTTCTCTGCCGTATCATCAACCGTCAACTCTTTTAACG
CTAACTTCTCTTTCAAGCCGATTTCAACGGTTGTTTTACCACTCGTTGTATCCTGTGACA
CCTTAGTAATTAAGTTATCACCGCTGTATTTCACCTCAGTATCGCCAGAACCTGTTGTAA
TTGCACCTGCTTTAATATCAAGCTGATTACCAAGTTTATGTGTTTTAACACCACCCTGAT
CTGCACCAACTTTAATACCTGCCTCTTTCAAACTATTGAATTTATCATCCACATAGTTTT
TATTCGTCGCTTTGCTTCCGTCCGTATCTGATGGATCGATATCTTTCAACCCTGAAATTG
CGCCAGTGCCTTTACCATCGGCTCCTTTTGCAAACTCTAACGCCGGTGTCTTAGTATTAT
TTGCATCCGTTTTATTCGTCAAGCTGATTGCATCATTACCATCCGCACCTTTTACCGTTA
AACCATCTTTGCCATAGGTTGCTTCCGCTTTATTATTACCATCAACAGTCTCAACTTTCA
TACCTGTTGAGCTAAGCGTGGTTTTCTCCGCATTATCACCGGTTCCCACAAACTCTGCGC
TAGCTAAATTTTTCAAATCTTTCGCTAATTTGATATTAAAGCCATCCGCATTTGTTTGAT
CGTTTACTACTACACCAATATTATTGTCTGATAACGTTCCTGTTGCACCGCCGTTCAGTT
TCAAGGTCTGACCTAATTGACGAGTGACACTACTATTATTATCCCCCTGTGTTACAGTAC
CTTTATTCACTGCAATAATAATATCTTTGACTGCATTGACTAGATCCGTTCTTGCTACTG
CTGAACCACTCGCCACAGAAGCCGTAATCGCATCAAATGACAACGCATTAAAACCAGTTT
TTGTATCATTCGGCGTTAAACCAACATGAGTAACTAAATCATGTAATTGTGCACCAGTGA
TCGCTTCCGTTGAAGCAGTTGAAACCGTACCCTTAGCCAAATTCGCCAATTTATTGGCAT
TACCGACCGCTTGTTTATCCGACAAATTGTCTGGATTTACAATGGAAACAAGAACCTTGT
CTGCAGGAACTGTAGGCTTAGTTTTATCTGCGGTACCGTCCGCTTTAGTCAAATAAAACT
GACCATTATCTTTAACAATACGTTTTCCATCCTGATCGGTATATACCACAACCCCCGTTG
TACCATCAGCGGCTTTATTTACACGATCACTGACTTCTTTAACCGCACTTTCAGTTGCCG
CACGTGTTTCGTTATTACCTGTGCCGTAATTTTCACTCTCCACATTACGCACTTCTAAGC
CAGTAATTGAACCTCCCTTCGTTTTATCATTGCTGATAGTTAAGGTTTTCACTGTCGCAT
CAGCTGCTTCGCCTTTTGCTTTGAATGTTAAGCTATCGGCATCTAATACTGCACTGTTAT
CCCCAGAACCAAAAGTCGCACTAGTTAAAGCGGTCAGTTCTTTGGCAAGTTTTACTACTA
AACCGTTAGCACCTGTAGCAGTGTCTTTCACTACCGCAATGTTACCGCTTGTTAGTTTGC
TATCAGTAGTATCTGCACCGCCTTTAAGTGTTAAAGTCTCTCCCAATTTACGGTCAACTT
TCTTATCATCGCCTGTCTCATCACCACGGAATGTCAATGAAGTATTTGCTAAATTGTCGG
TATTTTCTTTTAATTTGTTGTATACAGATTGCAAATCACCCACATTCACTGCATTTTTCT
TGTCATCTGCAGTTAGTGCATTTGCCGAGCCATCTGCAGCGGCAATATCCTTACTACCCA
AGCCACTAGCTAAGTCTGTGATTGCCTTATCATTCATATCAAGCCCTGTGCTTGATAAAA
CAGGAGCATTCGCACCAAAACCAATCGAACTCATATTCGTTAAAGTGCTATTTAAACCAA
CTTTAACAGTAGTTTTGCCATTACCATCTTGAGCAACAGTTGTTGCCAGATTGCTATCTT
TTCCGACAATAGCTAATTCTTTGGTTAACTGATGAGTAACTTTATTATTCCCTGTCGTTT
CCGCAGTCGTTGCGCTTACATCAAAACCATTTGTCGTTAAGCTACTTTTCGCTGCGTTAA
TCGCATCCGCTACGTTTTTCGCTGTAGTTAATTTATGGTTGTCAGCATCAGTCACTGAAA
TCGCTTTCGTAGCAGTATCTACATTGATAGCCCCTGTGAGTAAATCAAACTTCACTTTGC
CATCAGTTTCTGTGCTAATCGTTAAAGCATTTGTATCTTCACTAACAAAGTTTAAACCCG
TTGAAAGTGCGATTTCTTTTGCTGTCGCTGCTGTACCATCACCGTTCGCTTTGTATTTTA
ATATTGCTGTTTCATTTAACTTAGTTGCATTAATGCCTAAAGTATATTTATTAGCTCCAT
CAGTGGTTTTGCTTGGTGTTAGAGTTAATACATCCCCTGTAATTGCAACTTCCTCACGAG
ATGCCGCAATAGCCTCATGTACATTATTCTTACCTGAATTACCGATATTCGTCGCGGTTA
AACCGCCGTTTGTATCAATCGCTATGCTAGAGCCTAAAATGCCCTTAACATTATTTGCCA
CACCATAAAGTTGAGCACCTGTGACCGCCTCATTAGATGAAGAGGTTGTTGCACCATTTG
TCAAACCGGTAATTTTCTTGCTATTTAACGCAATACCATCAGTACCAAAGGTCGCTGTTG
TGCCACTTCCTGCAATAGAAGTAATACCCGTCAACACAGGATTTAAGCTATAGGTCACTA
AACCCTCAGCCCCGATACTTGCCTTAATATTCGTATCACCCTTGAAGGTAAAACCTTTGC
CTAACGCAACAGTTTTCTCTTTATCTGCATCAGTCGTACCCTCATTTGCTTTATAGGCAA
TAGTTTGGTTTCCAATGGTTTTTTCTGTCACAATCTTAGAGGCTTCACCGCCTGTACCAT
TAGTGCCATCGATACCATTTGTAACCGTAACATCACCGTTTGCATCTACACCGATCTTGC
CATCTTTACCATTCTGACCTTTCAAATGAATAGTTTTGATATTGCTGAGGTTTTCTGCCA
GTTTCACGGTTAATTTGTTGGAACCATCGGCCTCAACTGCAATATTATTTGCCGCAGTGG
TTGTCGGCTCAGTACCCTCACCTTCTACCGTTAAAGTACTACCTAGAGAAACTTTAGAGG
TTTTATTATTTTGAACATCACCTGCAAAGGTCATTCCACCTGTGGTTAAACTGGTTTTTG
CAGCTTCAATTGCATCAAATACGGTATTACCTGTTACCGTATTATTATCGTTATCAGCCA
CTGAACCCGCGCCAACTCTTGCTAATGTAGTTTTATGTGCATCACTTAAATCATAGGTAA
TTTCTTTGCCTGTACCGCTAACTTTTAATCCATCACCCGCTTTAAAGTTCACATTGTCAT
CTGAGCTCAGTGTCCATTCACCTGCGGAGGTTTTGGTAGCGTCTGCTGAATTTTGGGTAT
TGAATGTAAGCTTACGGGTGTTGTCGACTTTGTTATTAATCTTAGTTGCCAGCGTGCTTT
CAAGATTGCTTTCATCAACAGCTCCTGCTTTCAAAGCAAAGTTCAATGCACCATTATCCC
CAGCAGTAATTGTCAAATCCTCACTCGCAAAAGTTAAACCTGTGGCTAATGAAGTCTCTT
TCGTTGCAACATTATCATTACCCTTGTATTTCAACTTCGTTGCAGTTAAATCAGATACAC
CTAACTTGGTTTTCCACGCACTAACATCAGTATCCCCTAAGTTAGTCGCATCTTTCGCTG
CAAAGTCGTCATTTAGGGCAGTTTTCACCGCACTTTCTTTAACTAACACATGGAAAGTTT
CTGTTTTATTCGCATTATCAACAACTTTTGTTACTTCAGCTAAGTTGGTTGTCGTTCCTA
GACGGGCTGTATCAGTATCTTTTACTACCTCTGTTAAGCCTGTGATAACTTCTTTACCTG
CATTGCTAATATCATTTAAATCTTTGTTCGCTTTGGTATTAATGCTTGTTGTCAATGCCG
TATTAACCGCACTAATCGCCCCAGCTACACCGCCAACAGTCGCCACTTTATTACTATCGC
CATTCTTCGCCGCTAAACCTGTATCAGCAAATGCACCTGTGTTAATCGTAAAGTTCACTT
TACCATCAGCTTCTGTACCAATTGTTAAAGCATCTGTACTTGCACTATTAAAGTTTAAGC
CCGTTGAAAGTGCGATTTCTTTTGCTGTCGCTGCTGTAGCATCACCATTCGCTTTGTAAC
TTAGCTTCGCTGACTGATTTAACTTGGTTTCGTTCAGTTTTAGGGTATACGTTGTTGGAC
CTGTGGTTGTACTTGGAGTTAATTCCAACGCATTACTACCGCTTGTATCTAGCGAGACAA
CCGTTTTAGCATTAGCAATCTCCGTCTTCACTTCTTCCGCTAACTTCGCTTTAGTCACTG
CACTATCTTTAATATTTGCTGTTTCAACCGCATCATTTTTTAGCGTAAAGTTAACCTCAC
CACCCGTCTTTGCAGTAACTGTCAAATCATCGCTGGTAAATTTCAAGCCATTACTCAACG
TGGTGTTTTGTTTAGTGTCATTCGCATTGCCCTGATAGTACAAATCTAAGTTAGCAACGC
CCAACTCTGTTTTTAATGCTTCTTTATCTAGTTTTAAGGTGTATTCATTTGCCGTTAAAT
CTGTACTTTCTACTTTATTTAACGTCAATGAGGTTGATGAACCATCGGCTAATTTTACTT
TGGTTTTCGCACTGGTAATTGCCGTGTGAACCTTAGCACCAGTTACCGTATTTTCATCAC
TCGTTGCAACTTCACCTGCAGCAATTTTGGCAATTTTACCTTTGGTTGTATCATCTAGAC
CTACCGTGAATGTCTTCACTTTTGAGGTATCATCTACCTTAGCATCAACAGTAATGCCAT
CTCCACCTGTCGCCGCTACCAAGCCTGTTACCACAGCCTTGCCCGCATCTTCCAAGTTAC
TCAAACGCTTATCTGCTTTATCAGCAATCTCGTTTGTAACATCATCGGCTAACTTAGCTT
TAGTCACTGCTTTTGCTTCAATTTCCGCAGTACCTACTGCATTATCTGCTAACTTCGCCT
TCGTAATCGCATTATCAGCAATAGCAAAGTTAACAACACCACTTGCAGCTGTCGTAATCG
TTAAGCCTTCACCCTTAAAATGCAAACCTTGAGACAAGGTTGTCGTTTTAGCCGTGCTCT
CATTGCCAGCTTTATAATTCAAATCTAGATTGCTTACACCAAGTGCGGTTTTCCAAGCGG
TCTTATTATCCTCAGATAATCCCGTTGCATCTTTTCTAGCATAGGTTTCAGCTGCTTTTG
ATTCGCTCAATGCATTATTGATTTTATTTGTCGCATCATCAGTTAAAGAAATTGTTACAT
TGCTACCAAAGACCTTGCCTTCACCGCCTGCAACACTTAATAAACCTGTAGAACCACTTA
CAACATTACCTTTGCTAATTCTGCCTGTTAATGCATCGCTTGTCAGATCGCTATCTTTGA
CTAACGCACCGCTTGGGTTGGAAAGGCTTGCACCTTCATTTAATTTTGTCTTCCAGTTGG
CTAAATTATTACCATTAATATTAGACGCATCCGCTTTTGCATATTCCGTTGCAAGGTTGG
TTGTACCTGCTTTCTCTTTTAACTTAGCTTCGTCAATGCTTAAAGTATAGGTAGTTGGTT
GAGTAGTGTCTGTAGAGGTATCTAACTTCAAAATCCCACCGCTTGCAGGGTTTACCGCTA
CTTTAGTTTTAGCGTTGGTAATGCTATTTTGAACAGCAGTTGATAAATGGGCGGTATCAA
TGGCACCATTTTTCAAATTCACCGTTAAATCACCACCAACAACCTTACCTGCACCATTAA
CAGTCAAAGTCGTTGAAGTCAAAGAGCCAGTGTTTACCTTACTGGTCACATTCTCGTTAG
TAAATGCAGACGAATCTAACTTCGCCCCAACTTCTGTTTTGGTTGCTAAATCACTAACAT
CTACCGACACTTTATAGGTATCCACGCCTGTAGTTGTTGTCGTGTCTTTCTGAACATTTA
CTTTACCCGTACCAACAACATTAATCGCCTGTTTAGCTTGGTTTTTGATTACAGTATTGC
CAGCATTAGTTAAATTGCTTAAACCTGTATCCGCTTTACCGCTTAACGCAGTAGTAACTT
CAGTTTTATAAGTATTAAAGTCTGAAGTGTTTACTTTACTTGCAATACTGTTAATGCTAG
TTTTTGTCGCACTATCTAAACTATAAGTGATTACACCGTTGGCTGCCGAGACATCTAAAT
TATCACCAGCTTTAAAGGTTACTGTATCAGAAGTACTTAACGTCCAAGTTTTTGCGTCTG
TCGCTGTAGCAGCACCATCTTGAATTTTGAATTTAAAGGTATTTGTGCCTGCCGCTTTGC
CATTTAACTCTGTTTTAGTGGCATAATTCGCAGCCGATGTTTTTGTCACATAAGTATTGC
TCGCATCAGTTTTACTTAATGCGTTATTAATTTGAGTTTTGGTGTCATCATCTAATTTTA
TGGTAACTTTTTGGCCAGCGGCTGAAGCAACAATACCATTTTGTCCTTCGAGAGTGAGCG
TTTGGCTAGCCAATGCAACACTTCCAGAGCCAGAATTACCAGCAACTTTCAACGTCACTT
TTTTAAGTTGCGCTACGTTCACAGCGTCAGTATCGTTTGAACCCGCAGCAACGCCCTTAA
TTTGACGTGTTATAGTGCCATCTGCTTTCCCGACGGAAACAGCTGCGTGAGTTGCTTTCC
AAGTTGAGTTAGTTTCTGTTGTTTCTGCATTTGTTGAAACATCATACCCTTTTGAGCCAG
CTGTAATATTCGCAATAGAATCTTTACCTAATGCCACACCTCCATCTGATTCAGCTACCG
CTTTATTACCAATTGCTACTGAATTATTCGCTAATGCTGTCGAACCTGCACCTAGAGCAA
CTGCACTTGCGCCTTTAGATGCAGATTTCACCCCGATAGAAACTGATTCAATCCCTGCTG
CCGTTGCTAAAACCCCTACCGCGACAGTACCATTTTGAAGAGATTGCGATTTAGGACCTA
TTGAAATAGAACCAACACCTGAGGCAGTTGTTCCTTGATATGCCGACTCACCTCCTCTAT
TTTCAACCTTACCTGAAGTTGGGTTATATCTTAGTTCCCTATACTCACTAAGACCATCCA
CATCATCGCCACCAATAGCGATAGAACCGAAACCACTTGCAGCAGTCTCACCACCAATAG
CAATAGCCTGAGAACCTGTAACAGATGCCTTAACACCAATAGCAATCATCTGTTTTCTTT
TCTTTGATGTGTCTGTTGCACTAGAATTTTCACCCAAAGCGATATTTGCTTCACCTGATG
CATTAGAGCCAGTACCAATTGCAATAGGGCTTCCAATACCATCATTATCACCATAAGTAG
GTGCAGCCGCATAAGCCACTGAGCTTACACCTAATAAACCTAAAATTAATGCCGCTTTTG
CTTGATATTGTAATTTTGTCACTAATGAAGAAACGCCTACGCGTTCATCGGTGGAGGAAG
ATGCCTTCCCTTTTGCTTTGCTTAATTCTGAGACAACAACAAATTGACCTGTTGTTTTAT
TGAAGATAACTTTGAAAATTTTATTCATACTCACCTCTTGTTCTAAAAAGAACAAATCTT
ATTGTTTGACCAATCTGGTAAGACCACTGCTAATAAATACACAAAATCATACTGAATTGC
TAAACTATTTGCCATCAATTAGAAGAACTTTTACACATACACACCCAAAATGACAACCTA
TGTAAATTGAGAATGAATATCAACTCATAAAATAAAAACGTATCTTATTGTTAAATAAGG
AGTTTGCCTAGGTCGGGGGGGGGGGGGGGGGGGGGGGGGTGNNNNNNNNNNNNNNNNTTA
AAGGATACCAGTAATGTCATTTATCTAAGGTAAGAAGCTGAGGGTAAATTAAAAGGTGGG
CGAGCTGGATAATCGACTATTTTTACTCGATCACTAAAACGCTGATAATGCAGCACATAT
TCAGACGTTCTATCACCAAAATGTTTGCTTAAATCAAAGGCAAGAATACCAATATGGTAA
TGCCATAGATGATTTTCTCGCGCATATTTTACTTTTTGAGCAAAGTGCGGATCGTTTTTA
TGCACGTTGTCGGAAGATTTATTTCTGCCTTCAAGATTGGTAAAGCCAAAATTTTGAATA
TGCCAAATAAATTTGTTAATAAGCAGACGATCCGATTGAGGAAAATTCTTCAACTCCTTT
GCAAACAATTCACCTAATGTAACCTCAATTCCATTTATAGCGACATCAACCATTTATCCA
GCTCCTCCGGTGAATTACATTTAGGCACAGCAATCTCTTTGCTTTCAACGTGTGCTTTCA
TTCTTTCTAGATCGTAGTTAAATGCAGGCTCTTCCACCTTATCGGCAATTTGTTTTTCTA
CGTTTTGAACGTAAGAAATTAGCGCTTGTTTTTCCATTCCTGATTGAATTGCCTGCACAA
TGCACGCCATTTGTTGATGAAAGTAATCCGATTGAATATAAATTTGAGCCATAATTGCCT
CCAATATTAAGTAGGATCAGTTTTTATTCTAACAGAAATTTTGGTGTGAGATTGCAATAT
TTTTACAAAAAAACACCGCACTTTTGGGTGAAAAACACGCTTGATTCGTTGTAATCCATA
GATTACAATTTGGTTACGTTGAGTGTTATGGCTGATTTTATGGAAGTAGTAGAAAAGGTA
AATCAAATTAAGAAAACGGGATTATTTACCAAATGGCTTTTATCATTAAAAGATGCGACA
GCAAAAGAAGTATGGCGATTAGTAAAATGTTCAGTTTAGGAGAAACAATATGACGACATT
ATCAATGAACGATCTTGTTGTAAGCGATTTTGACTCAGCTGAATTTTTAACTGACGAAGA
AACGATTGCGGCTTATCTAACAGAAACCTTTGCGACAGGTACTCAAGAAGAATTTATTCA
AGCATTAAACACCGTAGCAAGAGCAAGAGGAATGACACAACTTGCAAAAGATACAGGATT
ACCACGAGAGAGTTTATACAAAACTTTATCAGGTGCAAGCAAACCACGTTTTGACACCAT
TGCAAAAATATCATCTGCGTTGGGTTTAAACATTGCGTTTGTTCCAAGAACTTTGTGATT
CTTATTTGGGGCAAATATGATGTGCCCTGCAATTGAAATTAAAATTTTACCTAAAATAAC
GGCATAACGAGAAATCATTATGCCGTTAAATTTGTAGGGGCAAATGACATTTGCCCTAAT
ATCAATAGATTAAATCGAACGTTTAATCTCAACCACTTCGAATACCTCGATTTGGTCGCC
GACTTTTACATCATTGTAGTTTTTCACACCGATACCACATTCCATACCGTTACGGACTTC
TGAAACGTCGTCTTTGAAACGACGGAGAGATTCTAACTCGCCTTCAAAAATTACCACGTT
ATCACGTAATACACGGATCGGATTGTTACGTTTAACGATACCTTCAGTAACCATACAACC
TGCAATTGCACCAAATTTCGGGTGACGGAAGACATCACGCACTTCTGCCAAGCCGATGAT
TTCTTGTTTAAATTCAGGTTGTAACATACCGCTCATTGCAGCTTTGATTTCGTTTAATAG
CTCATAAATGATTGAATAATAACGTAAATCAATGTTTTCACTTTCGATAATGCGACGTGC
TGAGGCATCTGCACGGACGTTAAAGCCAAGTACAATAGCGTTAGACGCTGCCGCTAAGGT
TGCATCGGTTTCCGTAATACCACCTACGCCAGAGCCAACCACTTTCACTTTTACTTCTGC
CGTTGAAAGCTCGTGTAAAGATTGAACAATCGCTTCTACAGAGCCTTGTACGTCTGCTTT
CACAATCACGTTCAATTCTGCAACATCGCCTTCCGCCATATTGCTAAACATATTTTCAAG
TTTCGCTTTTTGTTGGCGAGCCAATTTCACATCACGGAATTTACCTTGACGGTATAACGC
CACTTCACGCGCTTTTTTCTCATCACGCACCACTGTCGCTTCATCACCTGCGGCTGGTAC
GCCTGAAAGTCCTAATACTTCCACAGGAATTGATGGACCGGCTGATTCAATGTCTTTACC
ATTTTCATCACGCATTGCACGAACACGGCCATATTCAAAGCCACAAAGTACGATGTCGCC
TTTGTTTAACGTACCTGATTGAACAAGGATAGTTGCAACTGGACCACGACCTTTATCGAG
GTAAGATTCGATAACCACACCGCTTGCCATACCCTCTTTCACTGCACTTAATTCTAATAC
TTCCGATTGAAGAAGAATGGCTTCAAGTAAGTCGTCAATCCCCATTCCTTTTTTCGCTGA
AACAGGAACAAATTGAACATCACCACCGAATTTCTCAGAAATCACTTCGTGTTGTAATAA
CTCTTGCTCTACACGCTCTGGGTTTGCTTCTGGTTTATCAATTTTGTTTACCGCAACCAC
AATCGGCGCACCAGCTGCTTTCGCGTGTTGGATTGCTTCAATGGTTTGTGGCATTACGCC
ATCGTCAGCTGCTACTACAAGAACAACGATATCCGTTGCTTTCGCACCACGCGCACGCAT
TGAGGTAAATGCCGCGTGTCCTGGTGTATCTAAGAAGGTAATCATCTTACCGTCGTCGGT
TTCAACGTGATATGCACCGATATGCTGAGTAATACCGCCAGCTTCACCTGCTGCTACTTT
CGCTTTACGGATATAATCTAATAATGAGGTTTTACCGTGGTCAACGTGTCCCATAATGGT
CACAACTGGCGCTCGGGTTACTTTTTCTGCGTGTAAGTCACGATCTTCTAAGATCGCTTC
TTCTAACTCATTTTCTTTACGCAGAATAACTTTGTGTCCCATTTCCTCTGCAACAAGCTG
TGCAGTTTCTTGGTCAATCACTTGGTTAATGGTCACCATTTCGCCCATTTTCATCATTGT
TTTGATGATTTCAGTCGCTTTTACTGCCATTTTGTTCGCAAGTTCTGCCACAGTAATAGT
TTCACCGATCACCACATCACGCGTAACTGCTTGAGCTGGTTTAGTGAAGGCTTGTTGTAA
TGCACTGCCTTTCTTCGCGTGTTTACCCTTGCCTTTGCTATCTTTTTGGTTACGGCGGTC
AGATTGACGTTCATTTTTACTGCCGTTTTCATCATCACGTCCGCCTTTTTTGGTTTTCGC
TACACCGCCTTTGCCACGTCCACGATTGCCTTCACTACGACGCTCAGAATCACGTTCTGC
TTCTAACGCATATTTAGAAGTAAAGCGGTCATCTTCATAGTCTTCGCCATTTTCAATCGC
TTCTTCACGGGCAATTTCTGCTAAACGACGAGCATTTTCTGCTAAACGGCGAGCATTTTC
TGCTGCACGTTTTGCGTCCATTTCCGCTTTTTGGCGAGCCACTTCTTCTTGCTTACGACG
CAATTCAGCTTCTTCTTTACGTTTTGCCTCTTTTTCAGGATCAACCGCTTTTTCTTGTTT
TGGTTGAGCTTCTGCTTTTGGTTGCGCTGGTTTTGGTTGTTTATTTGGGATTACAGGCAC
TTGATGTACCGCTTTTTTTGCTTCTTCGGCTTTTGCTGCTTCTGCTTTTTTAGCCTCTTC
TTTCGCTTTGGCTTCCGCTTCAGCTTTTTCTTTCGCTGCTTTTTCTGCTTTCGCTTTAGC
TTCCGCTTCTTGTTTCGCTTTAGCTTCCGCTTCTTGTTTCGCTTTCAGTGCTTCTTCTTG
GGCTTTTTTAGCTGCTTCAGTATCTACTTTGCGAGATTTACGCACTTCCACTTGCACTTC
TTTTGCCTTACCGCCTGCAGTCGTACCGCTCACGGTTGTTTTAGTACGACGCTGTAAACT
TAATTTCTTCGGTGCGTCTGTTTTGATTTCATTTTCACTCATTCTTTCTCTCCCTGTTTT
TAGCTAAACCAGCAAATTTGACGTGCAGCCATAATTAATTCTGCGACTTTTTCTGCGGTT
AATTCTTCAATATCAGCTAAATCATCAACACCTTGCTCTGCAAGGTCTTCAAGAGTGGTA
ATCTGTTTTTCTGCTAATTTAAAGGCGATATGGCGATCCATACCTTCAAGATTTAACAAT
TTATCTTCAATATGTGCCTGTTTTAATGCTTCTTCTTCCGCTAACGCTTTAGCTGTGATC
GCATTTTTAGCACGCGCTTGAAGTTCTTCAACTAGATCTTCATCTTCTAAGCCATCAATT
GCTGTCAGTTCCTTAACTGGTACATAAGCAATTTCTTCTAATGAGGTAAAGCCTTCTTCA
ATTAAAAGATGAGCAAATTCTTCATCAATTTCTAAAGCGTCCATAAAGAGATTAATCACT
TTATTGTCTTCTGCTTGATGTTTTTTTTCTAACTCATCGGTTGTCATCACATTTAATGTC
CAACCTGTTAATTGGGTGGCTAAACGTACATTTTGACCATTACGACCGATAGCTTGTGCA
AGCGCGTTTGCTTCAACAGCAATATCCATTGAGTGATTGTCTTCATCAACAACGATTGAG
CTAACATCAGCAGGTGCCATTGCGTTAATCAAAAATTGTGCTGGGTTGTCGTCCCACAAC
ACGATATCTACACGCTCACCGCCAAGTTCGTTAGTAATTGCCTGTACACGCGCACCACGC
ATACCGACGCAAGCACCTACTGGATCGATACGTTTATCATTGCTTTTCACGGCAATTTTG
GCGCGAGAACCTGGATCACGAGAAGCCCCTTTGATTTCAATCACTTCTTCACCGATTTCA
GGTACTTCAAGTTTGAATAACTCTTGTAACATCACTGGTTTTGCACGAGTAACGAATAGT
TGAGGACCTTTTGACTCAGGCTTAATTGCATAAAGTACACCACGCACTCGGTCACCTGGA
CGGAAGTTTTCACGCGGTAACATATCTTCACGCATAATCACCGCTTCAGCTTTAGTGGTA
TCGTCCTTTTTACCTGCAAGCTCAAGAATAATACTTTCACGACTTACTTTTTTTACAGTA
CCGATAACAATTTTGCCTTCTTCTGAACGGAATTGTTCAATCACTTTGTTACGTTCCGCT
TCACGAATTTTCGTGGTGATCACTTGGCGAGCGGTTTGCATTGTTATACGGTCGAATGCG
ATAGACTCAATCTCATCTTCAACATAGTCACCTAATTGAATGTTCGGGTCTTCAAATTGA
GCCGCTTCTAAGGTAATTTCACGTGTGTGGTAGTGCACTTTTTCAACCACTAACCAACGA
CGGTAGGTGGTAAATTCACCGGTTTTACGATCAATCACAACACGCACATCGATATCAATG
CCGTTGCCCGTTTTACGATCTTCACGTTCTGCAGCCGCTTTCTTTTTCGTTGAAATGGCT
AATGCTGTTTCAAGTGCCTCAAAAATGGCATCTTTTGGTAATAATTTTTCATTGGATACC
GCTTCTGCGGCTAATAAAATCTCTTTACTCATTGGTTTTGATTTCCTTAGAAATTAAAAA
CGGGGATTAAATTTGCTTTTTGAATGTTGCCAAAGGCAAAAGCCTGTAAATTACCATCAA
CTTTTAAGGTAATTAAATCACCTTCAACACTCACTAATTCACCTTGCCATTTACGGCGAT
CTAACATTGGAATGCGTAAATGAACAACAATTTCACGCCCAACAAAGCGTTGATAGTGGG
CTAATGTAAATAATGGACGATCTAACCCAGGGGAAGATACTTCTAGGTTATATTTATCCG
CAATCGGATCTTCCACATCAAAAATCGCACTCACTTGACGGCTAACATCGCTACAATCAT
CAATCGTAACACCGCCTTCTTTATCAATATATAAGCGTACAGTTAAAAAACGACCTGCAC
GTTGGCACTCAACGCCGACAAGTTCAAATCCCATTGCATCAATGGGATCGGCGACAAGCT
CTTGTAATTTTTGTTCTAATGTTGCCAAGGAAACCTCCATTTGACAGATATAAAAAAAGG
ACTTGAAAAAGTCCCTTTAACACAACAAAGCTGACTATGTAGCCACAAAAAAGCCTCAAA
CTACAACAGTTGAGGCTTCAAGCGGTTTGTTTTATCTAACATTTTACAATTTCAAATGCC
TAGATAGAACAAAACTCATCGTCTTAACCAAAACGATGAGCCTTAAAACTGGTTGCGGGG
GCCGGATTTGAACCGACGACCTTCGGGTTATGAGCCCGACGAGCTACCAAGCTGCTCCAC
CCCGCGTCTGATGTGGTGCATTATAGGGGATAAAAAAATCCGTGCAACTCTTTTTTTTAG
AAATTAAGAATGAATGCTAGATTTTTAGTCAAAATATGCTTTAAGCATTATCTTTCAACA
AAAACACCCCTTTATTTTTTATTTCTATATAACAATTTCTTTGGGATTCATCATAATCTT
CTGGGTTAAGGTTAATCATTAATGTTTTCCCTTGCCAAAGTACGGTAATTTCCCAATGGT
TTCCCATATAGACAGCCTGCTTGATTTCACAATATTGGGCTGCAGTTCCATCACTTAACA
AGCGGATACTTTCTGGTCGTAATCCGACAAGACAATCCTCATCAGGTACTTGAAAACGTG
CTGCATTTTCAAGGGTAAAAGAAAACTCACCGATATTAATTTGATTGCCTTGTCGTTTTC
CTGAAAAAATGGTTGATTCCCCCATAAAATGAGCAACAAAGAGAGAGTTTGGCTGTAAAT
AGAGATTTTTAGCCGTATCTTTTTGCATAATGGTACCCTGATCCATCACAATCACTTCAT
CAGACACTGCAAAAGCTTCACTTTGATCGTGAGTAACATAGAGTGAAGTAATATTGAGCC
GTTGTTGTAACTCGCGGATTTTTTCTCGCATTGAACGGCGTAAATTCGCATCTAGACTAC
TTAGAGGTTCATCAAATAAGAGAACTTTAGGCTTGAGAATTAACGCTCTTGCTAATGCCA
CTCGTTGTTGCTGTCCGCCTGAAATTTGATCGACATAGCGATCTTCAAACCCTGTCAGAT
CGACTAACTCTAATGCTTCTTTTACTCGCTGTTTTCGCTCTTCTTTGGATACCCCCTGCA
TTTTTAGCCCATATTCCACATTTTCACCAATCGACATATGTGGGAAAAGTGCGTAAGACT
GAAATACGATACAAATATCTCGCTGTTGCGTTGCGTTGTGGGTAACATCTTCGCCGTCAA
TAAAAATTTGTCCTGCTGTGGGGCTTTCTAAACCTGCAACTAAACGTAACACAGTGGTTT
TGCCACAGCCAGAAGGACCGAGTAACGTGACCATTGTGCCTTGTTTAATTGAAAAGTTTA
AGTTATCTATAACCCTATGTTTACCAAAAGATTTGCTGATATTTTTCAACACGAGAAAAT
CATTTTTTTGTTCCATTTTTCTCCCCAAATTCATCTTTTTGCTTTGAACGGGCTATATGC
GTATCGCCAACAATCCAATCAAATAAGAAAATCATTGCCATCATGACTACAATCAACATT
GAGCCATAGGCAATCGCCATTCCATATTCCCCATCCTCTACTCGATTTAAAATATATGAG
GTTGCGACGCGTGTGTCTGCTGTAACTAAAAAGATGATCGCACTGACTGTTGTCATTGAT
CTAACAAAACTCGTAACTAAGGCAGAAAGTAACGCCGGTTTTAAAAGCGGTAAAGCGACA
AAGCAGATTGTTTTTAATGTTCCAGCTTTCAGTGAGAGCGAGGCTTCATCTAAGGCTTTA
TCTAACTGTCTTAATCCAGCAATAGCCGCCCTCATTCCTACTGGCATATTCCGCATCACC
ATAGACAAAATAATAATAAGCCCTGTTCCTGTCAGGTAAATAGGTTGATGGTTAAAAGCC
AGAATATAGGATACCCCAGCCACTGTTCCTGGTACGGCAAAACAAAGTAACGTCAGAAAT
TCTAAGGGCTTTTTCCCTTTAAAATCACGGCGAACAGTAATATAAGCAATCAACAAACCA
AAAATAGCCGTAATCGGTGCTGCACTAGCGGCAAAAATAACCGTTTGGATTAAAGATGGC
CACGCTCCACTATTAAATCCTTGTCCAAAAAGATTGAGGTAGTTATTGAATGTCAGTGTG
TGGTCTATTCCCCAACTTACGGTAAAGCTACCGTAAAAAATACTACCGTATAGTACAAAG
TTAAACAGAACCCAAAAACCTAAAGTGCAAATAATTGCCCATTTCATACCGCTTGGTAAT
GCTTGTACATCACCTCGATAAGATTTACCTGATACGGTGATATAAGATCGATTGCCAATC
CAGAGATATTGCACCACAAAAATCGTAAGGGAAAAGAGTAACAAGATCACACCTAAGGTG
CTTGCCGAAGCATAATCTAACTGTGAACCAGCAATATAGAAATAGATTTGAGTGGCAATA
ACGTCAAAACTTCCACCTAAAACTAAAGGGGTGCTAAAGTCTGCAAGCGATTGGATCACC
ACAACTAAAAACGAGTTGGCTAACGCTGGCTTGAGTAGCGGAAAAATAATATAGAAGAAG
GCTTGATAGCGGTTAGATCGTAAAGTATAAGCGGCTTCTTCAACAGATGGGTGAATAGAT
TTTAATGCACCGTCTAAAATCATAAAAGACATTGGGGTCAGTGCGAGGGTATGGGCAATC
ACTATCCCTGTAAAACCATAAAGCCAGTTATTACTAAAGCCAAGATAATCGACTAAAAAA
GCAGTCACATAGCCCGAACGTCCTAACATAAGGGTGACACCTAAGCCAACAACAAATGGC
GGTGTTACAATGGGTAAGATAGAGAAAATTTTACCAATAAACGCCGTGCGTTTTGCAATC
CGTGTGGTATAAAGAGCAAAGGCTAAACCAAACAACGTAGATAAAATCCCAACAGTTGTC
GCAACACTTAATGAATTACCAATCACTCTTAATACATAAGGCTGTTGTAAGATAGACAAC
ACTTGACTTGGTACAAATTCACTGCCGTCGTAAAACATTGAGATGAAAATTGCCAGTGTT
GGATAGACCATAAAGAAAAAGATCAACAAAATAATGCTAATCAATGAGGCAATAATAAAT
CTGTCACCCTGCATTATTTTTAATTCAGCAAGGGCATTTGTCGCTAACGCAATCAACGCA
ACAATTAAGAAAAAGACCGCATAACCTAAGCTGATTTTTGCTAAAATTGCGGAAAGAAAG
ATAAAGAGAAACAGCCCAACTGTCCCGAATAACTCACATTTACTTCGTAATGTTGAAGGT
GTTTTGTTCGGATACAGATAAAGCAGTAGGGGAAAAAACCATATCCAAGTAAGGTTAATA
TCATTCCACCCCATAGCCTGTTGAAATTCGGCTGAAGTTGCTTCAAACAGTCCATATTGC
AATGCTTTTACTGGGAAAAAGCAAAAGCCTAAAAAAGCAAAAATAACCCAAGTCAATGAA
TGACGAAAAAAAAATGTTTGCATAACCCTCTATAACATCCATTCCACAATCTTTCATCAT
TCTACTATTAAACAAAATGATAGAATAGTTAAATTATAATTCAGCGCCAACTAAAGAATA
ATCAACCCGAAAAAGCGAATCGTTCTAAAATAGAACCATTCTAGCTCAAAAAAAACAATC
AAGTTTCCAAATAAAAAAATATTGGCTGAGAAATAGTAGACCAGCTAAAAAGATAACAAG
AAATTTACCCCCCCAAACTCTTCCGTCAATTTTTCTGTAAACAGACGTAATTCTTCCGTC
ATTAACAGAAAATCCGCATCGAAACGTTGGGCTTTGTCTTCTTTCAAAATATCATCGTTC
TTTTCACGCACTTCATCGGCGAATTTGACACGGGCAAGAGTGGCATCTTCGTTCAACACA
AAAGAAAAATGATTTTCCCAATCTAACGCAAGTTTTGTGACAAATTTGCCCGCTTGTAAA
TGTTGGCTAATTTCGTCGCTTTCTAAATCTTGGCGTTTACAACGGATTACGCTGTCGGTA
TCAAAAGATTTTAATTCTGCTTCTTCCAGAAGTGTCAGCCAGCTTGGTGTATGCCCTTTT
GCCACCCAATTTGTCATCACTTCGCTCGGCTGTAGCGTGAAGGAAATCGGCACAACAGGC
AGAGAGCCAAGGGATTTGCGTAATAAAGCAAGGGTGTCTTCGGCACGTTTTACCGAGCCA
CTATCTACATAAACGAGCTGTTTATCTAAGTCTAACCAAATCGCCGTAAATTGGTGTTTA
CTAAACGCACGAGGCAACAACATTGCCACAACATCATCTTTGATCGTCTGCTTTTCCGTT
TTTTTCAGCTTACGTTGTTCCTTTTGTTCTAAGATTTCAATGCGATTTTCCGTTTCTTTT
TTGACGACGTGAGCTGGCAATAATTTTTCTTCTTTATGAGAAACCAGTAGGAACTGCTGA
CCCTGTGCAAAGTGCAACAGTTCACTTCCTGCAAGCGGTGACGACCAGCCAAATTTTTGC
ATATCGCTTTGTTGGCAAGGGGTGAATTTTGTTTGCTGTAATTGTGCGTCTAATTCACTG
CTAGTGAAGCGTAATTCACTGGTTAAACGGTAAATCATTACATTTTTGAACCAATATGTC
ATAACATCTCTCTTTATCTAAAATTCATTATCAATCAATAAGTTACTGAAAGTTCATCAT
TCATTACTTTGATTATATCACCATAACTCAAAATGATAGTAACCATTTTGAGCACGAATA
TCACAATCACTTAGTCTTGGTATAGAAGTATAGTAGGAAACTTTCCAAGCTCAAATTACT
ATAAACGTGACAAAACATTTTCTTGCTTAAAACACAAAATGTAAATTTTGTGATCTTTCT
CTCATTTTCGAATATTTTCGATTGTTTTTGTTTTTAAGGGGTGTAAACTTACTTTCGAAA
GCAATCGTAGTATGTAGTAGTTGTTTTGATGTAGGAGAGAAAATGAAAAGTAGCGTAGAA
AGACGTTCTGACATTTTGGCATTATTGCAAAAAACAGGCAGTCATCGAGTTGAAGCATTG
TCTCAGCATTTTGGGGTTTCGACGGTTACTATCCGTTCAGATCTCAATGTGTTAGAGCAA
CAGGGCTATATTACAAGATCGCACGGTTTTGCGGTATTAAATTCCAGATTAATGGCGGAA
CTTTCTATTGCGGATAAACGCAATAATTATCCCGAACTCAAACAACAGATTGGTCATCTA
GCTGCCTCTTTACTAAAAGAGGGTGAAAAGGTGATTTTGGATTCTGGAACGACAACGAAA
GCAATCGTAAGTGCTATTGGCGATCTTAACTTGACAGTATTGACAAATGGACTTGATGTC
GCAATGGCATTGGTTTCTTGTCCAAATGTTGAAGTAAGAATGACGGGTGGGGTTTTACGG
AAAAATGCGATGTCGTTTTCGGGAGTAATGGCGGATAATAATTTGCAACATTATCGCTTT
GATAAAGTCTTTTTGGGTGTTGATGGTTTTGACTTACAAAAAGGGGTCACAACCTTTAAC
GAGCAAGAGGCTCAGCTAAATCGCTTAATGTGCGATGCAGCGGATCAGGTGATTGTGGTG
ACTGATTCAAGCAAATTTGGTCAATATAGCCATTTTGTTATTTGCCAAGCCAATCAAATA
GATGTGTTAGTCACGGATAATAAAATTCCTCTAAGTTATCGAGAGTATCTCGAAAATGTC
GGGGTGCAAGTGTTAATTGCGTAGTTTTATTCTCTTTCCTTATAAATAAATCCATTTATT
TGTGAGGGAAATGCAATGATCCTCAATATTGCTAACCAAACATTAGAAAAGCAGAACGCT
TTTTGGACGGCAAAGGAAATTGCCCAACAGCCAGCGACTTGGCGTGAAACGGTTTCTATT
GTGAAATCGTCACTTGTTATTCCATTTCTTCAGCCTCTTGTTGAATATGCAAAACAAGGC
GAACTTCGTGTTATTTTTACGGGGGCAGGTACTTCTGCTTTTATTGGTGAGGTTGTTGCA
CCGATATTAAGCCAGCATTTAGGTTGTGCTGTCGAAGCGATTGCAAGTACTGATCTTGTA
TCCAATCCTTATCAATATCTTTTTGCGGATAAACCAACGCTTTTAGTCTCTTTTGCTCGC
TCTGGTAATAGCCCTGAAAGTATTGGGGCAGTAGAGCTTGTCGATGAAATTGTAGAGGAA
TCGTATCATTTAACCATAACGAATAATGTCAATGGGGCATTATTTAAAAAATGTCAGCAA
GATCCGACCGCTTACCCATTAGCATTACCAGAATCAACCCACGATAAAGGCTTTGCAATG
ACCTCCAGTGCCAGCAATATGATGTTAGCGGCATTAATGGCATTTTTACCCGATGTATTT
GATGATAGCTGGGTTGAGGAAACGGTATCGGTGACAGAACAGTTACTAGAACGGGATCTG
CTCGAAATCCAACGTTTAGCCCATCTGCCATTAAAACGGATCGTCTATTTAGGCAGTGGG
CATTTCCAAGGGCTTGCCCGTGAAACCTCTTTAAAACTACTTGAACTCACCGCTGGTGAA
CGTCTTGGCTTCTTTGAGTCGTCAATGGGTTTCCGTCACGGACCCAAATCCCTTATTCAA
GATGAAACGCTCATTTTTATCTTCTTATCTCAGCAACCTTATACCGCACAATATGACCGT
GACCTGTATCAAGAGTTAATCAGAGATAAAAAAGCCAGAGAAGTGGTGTTACTAGGCGAT
ACAAGCGGTTCGATCCAGGCTGAAATTCACAAATTAGATGACGCAGCACGGATTTTCCCA
TTCTTAGTGATTGGGCAACTTTACTCGTTTTATAGCTCGCTCTATCTCGGCTACACCACG
GATAACCCTTGTCCGACAGGCGAGGTTAATCGTGTGGTGCAAGGTGTAACGATTTATCCA
TATTGATATACAGGAGGCAAAAATGGCAATTTTAAATGTACGCATTGATGGACGTTTAAT
CCACGGTCAAGTGGCAAACTTATGGACGTCTTATCTCAATATCACTCGCATTATGGTCGT
CGATGAAGTCGCGGCAAATAATGACATTGATAAAGCAGGCTTACGCTTGGCTTGCCCGGC
AGGGGTGAATTTAAGTGTTTTACCTGTGGAAAAAGCAGCAGCCAACATTAACGAAGGGCG
TTATGACTCTCAACGTGTGTTGTTGGTGACAAGAACCCCACAAACGATCTTACAGCTTGT
GGAGGCAGGCGTAAATCTGCCAGAAGTAAATGCAGGGAATATGCCTAAAACGGATCTAAC
ACGTCCTATCCGAAAAACAGTACACGTTACTGAAGATGATGTGGAAGTGTTTAGAAAACT
TTCTGAAAAAGGCGTGAAGCTTACCGCTCAGTTAGTGCCTAATGAAGAAAAAGTCGATTT
AATGAAACTTTTATAGAGGAGTAACGATTATGATCGAATGGTGGCAAATACTTTTGATAA
CGCTCTATGCGTTCTATCAAATCCTAGATGAAATCACGATTGTATCTAGTGCTGGTTCAC
CTGTGTTTGCAGGCTTTATCACAGGTTTAATTATGGGCGATTTAACAACTGGATTGTTAA
TCGGTGGTTCAATGCAATTAACCATTTTAGGTGTAGGTACCTTCGGTGGTGCATCTCGTA
TTGATGCAAACTCAGGTACTGTTATCGCAACTGCATTCTCTGTTGCAGCTGGAATGGATC
CACAATTAGCCTTAACAACCTTGGCTGTACCAATCGCAGCGTTAATGGTTTATACCGATA
TTTTAGCGAGAATGTCTAACGTATTCTTCGCTCACCGTATCGACAAAAATATCCAAGACC
ACGCTTATAGTGCAATCACGGTAAACTATCTCTGCGGTGCAATCGCTTGGGGTCTATCTC
GTGCATTACCAATCTTCTTAGCGTTAGTGTTTGGTGGTCCATTTGTGGCAAGCCTAGCAG
AAGCAATGCAAACAGGCTTCTTAAAAGTTATCGCAGATGGTTTAACCCTTGCAGGTGGCG
TATTACCAGCGTTAGGTTTCGCAATCTTACTTCGTTACTTACCAACAAAACGTCACATTG
CATACTTAATCCTTGCATTCTCACTCACAGCAATCTTCATTACTCTCTTCGGTAACATCA
ATGCTGTAGGTGCATCAACAGGTGTAAGCAACTCAATCAGCAGCGTACCAATGCTTGCAA
TGGCAGCAATCGGATTTGCATTCGCCTACATTGTTTACCAACGTAGCGTAGAAGGTGGCT
CAGCCCCAGTTGCAAAACAAAATACCACTTCTGACAAAGGAGAAATTGAAGATGACGAAC
TCTAATCAACAAGTCGGAAATCCAAAAGGCTATAAATTAACAGATGCGGACTTCCGCCAA
ATCAATATCCGTAACTTATTCTTCAACCAAGTTGGTTGGAACTACGAACGTATGCAAGGT
TCAGGTTATTTATGGATTATGTTGCCACAGCTACGCAAAATGTACGGCGACAATACACCT
GAACTACAAAAAATGATGGTGATGCACAACCAATTCTTCAACACCAGCCCATTCTTTAAC
ACCATTGTTAAAGGTATCGACTTGGCACTTGAAGAAAAACAAGGGGTGAAATCACTTGAA
GCCGTTGCAGGTATCAAATCAGGTTTAATGGGACCATTTGCCGCTATCGGTGATGCCCTA
TTCGGCTCACTCGTCCCAGCAATTATGGGGGCGATTGCCGCAACAATGGCAGTAAACGGC
AATCCGCTAGGTGTCGGATTATGGGTTGCGGTAGCGATTGCAACAATGGTATTCCGTTGG
GTGCAACTCAAAATCGCTTATCGTGAAGGGGTAAACTTAGTCACCAACCTAAGTCACCGT
TTGAACGCACTAACCAATGCTGCAACAGTGCTTGGGGTATTCGTTGTGGGGGTAATGTGT
GCCACGATGGTGAATGTCAAAGTACCGTTTGTTGCCACTATCGGTGAGAAAGTCGTTTCC
GCCCAAGCGAACCTAGACCTTATCTTACCAAGATTAGTCCCTGCGTTAGTGGTGTTCTTC
ATCTACTGGTTACTCGGTAGACCGAAAATGAACTCTAACAAAGCGATTATGATCATCATC
GCACTCTGTATCTTGCTCTCTTGGGCTGGATTGTTGGCGAAAGGGTAATTTAAAAGGGAC
ACGAAGCGTCGTGTCCCTACAACCACTTCGGATTTAGTCTTGTAGGGACACGCTGCGCGT
GTCCGTCAATAATCATTCAACTTGATTAATAATGTGGTTGTGGGAAATATTGGAACGGAC
ACACGCAGTGTGTCCCTACCCGTGTATCAATACAACGTTATTGTAGGGACGCCACGCTTG
GCGTCCTAAAACAAGCGGTCAAATCCATTCAAAATGTTACAAATAACCAAGATCTAAAAC
CCAATCACTCTTCTCTAGATTTATTCGGTTTTATATCTTTTAAGCGAGGTGAACTATGCC
TTTCCAAATCGGCGAAAAGGATTTCCTACTCAATGGAAAACCGTTCAAAATCCTGTCAGG
TGCAGTACATTACTTTCGTATCGTGCCAGAATACTGGTACAAAACGCTCTACAACCTAAA
GGCAATGGGGTGTAACACGGTAGAAACCTATGTGCCGTGGAACTTACATCAGCCACAGCC
TGATCAATTTAACTTCAGCAAGCGGGCGGATTTAGTCAAATTTTTGCAAACAGCAAAAGA
TCTAGGGCTGTACGTTATTCTTCGCCCAACACCTTATATCTGTGCGGAATGGGAGTTTGG
CGGATTGCCTGCGTGGTTGCTCAATATTCCAAATATCCGCTTACGTCAAAATGATCCGCT
GTTTATCGCTGAAATCGACCGCTATTTTCAAGAACTGCTTCCACGCATTGCCCCTTACCA
AATTACCCAAGGCGGTAATATCCTAATGATGCAAATCGAGAACGAATACGGCTCGTTCGG
TAATGATAAAAACTACCTAAGAGCTATTCGGGCGTTGATGTTAATTCACGGGGTGAACGT
ACCGCTTTTCACGTCAGACGGTGCGTGGCAGAACGCCTTAGAAGCAGGGGCGTTGATCGA
AGATGACATTTTGCCGACGGGGAACTTCGGCTCTCGTTCCAATGAAAATTTAGATGAGTT
GCAACGTTATATTGATAAGCACGGTAAATCTTACCCGTTGATGTGTATGGAATTTTGGGA
CGGCTGGTTTAACCGTTGGAAAGAGCCTGTGATCCGCCGTGATGCTCAAGATTTAGCGGA
CTGCACCAAAGAGCTACTCGAACGGGCAAGTATCAATTTCTATATGTTTCAAGGCGGAAC
GAATTTTGGCTTTTGGAACGGCTGTTCCGCACGGTTAGACACCGATTTACCGCAAGTAAC
CAGCTACGACTATGATGCCCCTGTTCACGAATGGGGTGAACCGTCAGAGAAATTCTACCT
TCTACAAAAAGTGTTAGGGCAGTACCCTGATGCCAGCCCGATTGTCGATCCGATTTTGCC
AAATATCACCGCTTACCCACCGCTTGCAGTGCAAAATGAAGTCTCTCTGTTTGGTACCTT
AGACACAATCAGCGAATGCTATGAAAGCCAGTTCACTCAAACAATGGAACAACTAGGGCA
TTACTACGGTTATCTGCTTTATCGAGCCAAACCGACAGCATATAGCGGTGAGATCAAGCT
GAGAATTTACCAAGGCAGAGATCGCATTCAGATTTTCAACGATAAACAAAAAGTTGCCAC
CCAGTATCAACACGAGATCGGCAATGAAGTGATGTTACAGACACCAAATGGCGAGTTCCA
ACTTGATCTATTAGTGGAAAATATGGGACGAGTGAATTACGGCGGTAAGCTACTTGCACC
GACACAACATAAAGGTATCGGTGCAGGGGCTGTGCTTGATCTGCATTTCCACACAGGCTG
GCAACATTATGCGATTGATTTTGACCGCTTGGAAGAGATTGATTTTGATGGCGAAAAAGA
CAGCCAAACGCCTTCGTTCTATCAATTTAAGTTACACCTAGACCAAGAACCGCAAGATAC
CTTTATTGATACTCGTGAGTTCGGCAAGGGGGTGATTGTGGTAAATGGTGAGAACTTAGG
ACGTTACTGGAATGAAGGCCCGACCTGTTATCTCTATCTGCCTGCACCGTTACTGCACAA
AGGCGAGAATGAGATTATCGTCTTTGAAACGGAAGGGGTGAAGATCGATAGCTTAACATT
TAGCGATAAGCCGATTTATAAAGAGTTGAATACTAAGAATTTATAAGGACAACCCCAAAA
ATATCGTCAAACTTCCCCCTTTGAAAAAGGGGGATTGAGGGGGATTTAAAGATCTAAACA
GTTAATTGCACTATCTTAAAATCCCCCCTAGCCCCCCTTTTTCAAAGGGGGGGAATAAAA
AATTCAAAACTACCAAAAGGAGCAACTATGAGCTTAATTTTAATCAGTCACGGAGAGTTT
GCGGAAGGCTTACTGGATACTGCCGAAATGATTTTAGGCAAAATCGACAATGCTCAAACC
GTCTGCTTATATCCACACGAAGGCAGTGAAGATTTCCAAGTGAAATTTGAGCAAGCACTG
GCGAATGCAAGTGGTGAGATTGTGGTTTTTTGCGACATTATGGGCGGCACGCCGTGTAAT
GTGGCAATGCGTTACTTGCCAAAATTATCAGGGTTATATAGCGGAATGAATTTACCGATG
GTGATTAGCTATGTGAGTGAAGAAGGCACGGACGGCTTACTGGAAAATGCCAAAGAACAA
ATTCACGATGTGGCTCAACAACTTAAAAACTTAGCATTAGGCGATGATGAATAGGAGTAG
CAGTATGTCTAAACAAGATTTAATGAAAAAACTTTGCACCAAAGAGGGCATTATTGCTGC
TCTTGCGATTGACCAACGTGGTGCGTTACGCCGAATGATGGGCGATGATATTACCGCTCA
ACAGGTCAGCGAATTTAAAACCTTGATTTCTCAAGAATTAACCCCCTATGCGTCGTCGAT
CTTGCTTGATCCTGAATTTGGCTGGGCGGCTTCAGAGAAACGTGATGCAAATTGCGGATT
AATTATGGCGTACGAAAAAACAGGTTATGATAAAACCGCTGTGGGTCGTTTCCCTGATTT
GATTGATGATGTATCAGTCTATCGCTTAAAAGAAAAAGGGGCGGAAGCAGTTAAATTGTT
GATCTATTTTGACATTGATGAACCACACGAAATTAACGACCGCAAAGCTGCCTTTGTTGA
ACGTGTTGCTTCGGAATGTAATGCGGAACAAATTCCGTTGTTCTTAGAGATTTTGACCTA
CGATGGCTCAAACGAAGATAAAGTCTATAACGCCAAAGTGAAACCGCGCAAAGTGATTGA
AGCGATGAAGTTCTTTGCGGACAAACGTTTTGGGGTAGATGTGTTGAAAGTGGAAGTGCC
TGTGGTGATGAGTTATGTGGAAGGCTTTACTGACGGTGAAGTGCTTTACAGCCAAGCAGA
AGCGGAGGAATTCTTTAAAGAGCAAAGCGAAGCAACAGATCTGCCGTTTATTTTCTTAAG
TGCAGGTGTTTCAGCCAAACTGTTCCAACAAACCCTTGAATTTGCGCACCAAGCAGGCAG
CCAATTTAACGGCGTACTGTGCGGACGTGCCACTTGGGCAGACGGTGCAGAAGCCTATAA
AGCCGAAGGTGTTGAAGCCGCTCGCCAGTGGCTTAAAACACAGGGTAAACAGAATATCAG
TGAGTTGCTCGAAGTGTTAGAACGCACGGCAACGCCGATTAAGTAGAAAAGTAAATTGCC
CCTTTTGAGTATAGAAAGGGGCAATCTATTTTAAACGTGAGGTTTACATTCAGGTAGTGT
ACCTTCAATTTCAAAGAGTACATCACCATCTTTAAAGAAGACATAGCCCCCATTTTTCAT
TTTTGTCCAGTTCTCATTTTTTGTGAGAGGCTGGGTTGTAATAATGGTGACTTTATCACT
TTCTTCCGTATATTCACGGAAATCAATCATTACATCATCATCACGCAATGCTGTGCCGAA
TGGGGCTTTGCGACAGATATAATGTAAGTTTGTTGAGCAACGTGCGATCATCCAGTGCCC
ATTGGAAAGAATAAAATTAAATACGCCGTGTTTAGCGATTTCACTGGCAATATCTACAAT
TGCGTCAAAAATCTCTTTTTCACTTGGTTTCTGTGGAAAACGTTGTTTTAAGCTGGCAAC
TATACAGCAAAATGCGGCTTCAGAGTCCGTTGAGCCTATAGGCTGATAGTGATTATTCGG
GCAAACTTTGACATCAACCGTGCCGTTGTGGGCGAATACCCAGTTTTCACCCCAAATTTC
GCGGATAAATGGGTGGGTATTTTCTAAATTGACATCGCCACAGGTTGCTTTACGAATATG
GGCGATAACGTTAAAGGATTTAATTCGATATTGACTGACGAGATCTGCCATTGGTGATGA
GGCACCTGGGCGATTGTCTCTAAAAATACGCACACCTTTGCCTTCAAAAAAGGCAATGCC
GAAGCCGTCGGTATGGTGGTCGGTTAAACCTGCACGCCGTCGAAATCCTTCAAACGAGAA
AGTAATATCGGTCGGCGTATTACAATTCATTCCTAATAATTGACACATAATTTACTTCTT
TATTTACTTCAAAAAAATATAAAAATCCCACCGCTTGTTATCATTAACAAGCGGTGGGAT
TTAAGCGAAATTTGACAAAAAATTCAATAGGAAAATTATATTTTATTGATCTTAATTCGC
CTCTTTTTTAATTAATGAGAGTAAAAAGAGTGTTCCTGCACAAACAACCACTGAAGGTCC
TGCTGGTGTATCTTTGAGGGCAGAGAGTAATAATCCGCCACTGACCGATAATATGCTTAA
TCCGATGGCGTAAATAACCATTGTTTCAGGGGTTTTGGCAAAGCGTCTTGCGGTTGCAGA
GGGGATAATTAGTAGTGAGGTGATGATTAAAGCTCCGACAAATTTCATACTTAATGCAAT
GGTTAATGCGGTAAGCAACATTAATAAGAGGCGTAGGCGTGCGACATTTAGACCTTCAAT
TTGAGCTAATTCAGGGCTGACTGTGATGGCGAGTAGCTTTTTCCAATACAGAGCCAGTAG
TGTCGCAATGCCGATAACCCCGATGCCGATAAAGAGTACGTCGTTAAAACCAATTGCAAG
AAGATCACCAAATAGGTAGGACATTAAATCAACACGAACATTGTCTAATAGGCTGATGGT
GATAACGCCTAAGGATAAACTGCAATGGGCGATAATGCCTAATAGGGTATCGACTGAGTG
AGTAGAGTGCTGTTCTAACCAGACGAGGCAAAGGGCGAGTATGACGGTCATTAGAATAAC
AGCAATATAGGGATCGATTTGTAGGAAAATTCCTAATGCAACCCCAAGTAATGCGGAGTG
AGAGAGGGTATCACCAAAATATGCCATTTTTCGCCAGACGACAAAAGCTCCAAGCGGTGC
GGTGATGAAGGTTAAAAATACGCCTGCTAACCACGCAGGAAATAAAATCTCAAACATATT
GCCTCAATTAGTGATGTCCGTTACAACGACATACATTGCCTTGTAAGTCGTGATGGTGAT
TATGGTGATGAGAATAAAATGCCACGTTTTTCGCAAATTGATCGCCAAAGAAGTGGATAA
AACTTGGGTCACTTGAAATTTTTTCAGGTGTACCAGCACAGCAGATATGGCGATTAACGC
ATAGCACTTCGTCCGTATTTGCCATTACAATGTTTAAATCGTGAGAAACCATTAAAATAG
CACAGTTTAACCATTCACGAGTTTTATTTAATAGTTGATAGAGTTCCGTTTGCCCTGTAA
TATCCACCCCTTGCATTGGTTCATCTAAGACAAGCAGTTGTGGACGGTCTAAAATTGCAC
GGGCAAGCAGTACTCGTTGTAACTCACCGCCAGATAATTTTTGCATACTATGCTTAGCAA
GGTGAGTGATTGAAAATAGGGACAATGCCTCATCTATCAAGGGTTTAGTGCTGTTAGGCT
TGAGAGATAGAAATTTTTCAACGGTAATGGGAATAGAGTGATCCAGATGCAATTTTTGTG
GCACATAGCCAATTTTTAGCTGTGGTTGGTGAATAACCTGCCCTGATGTTGCTGGCTGTA
ATTTCAGCAATACTTTTAATAGGGTAGATTTACCCCCCCCATTAGGACCAACGATAGTTG
TGATAGAATTGGGGTAGATGTTTAAATGAATATTTTCAAGGGCAACTTGTGTACCAAAAT
TCACATTAATCGCTTTCAGTTGCACAAGGGGCTTCGTTAAATTGTGGATCGGCTTAATTT
GCTTGATCTGCATAACATTAATAAATTTAAGGATTTAAGGAATTAAAATTAGCGGATTTT
TTGCTGTTTTACAAGAAAGCTATGGGAATTTTTTGCCCATTCCTTTGTCTATAATAAGTT
AGCATAGAAGAAATTATTTAGGATAAAATTTTGCAACACGTTATTTTTGCTAGAGATCGG
CGTCGTAAGAAGAATAGAACTAAGGCATTTGTGTTTTTGGTGATTATATTATCTATCTTT
ATTGGTATCGCTTTAACCTTAAAAAGACCGAGTTCAAATTCTTCAGAGGCTCAAGAAATC
CCGATTACGTTGGCTACTCAGTCGTTGCCTGAAGCTAATCAAGAGGGTAAAAAGGTCACT
GTTTCTACCCCAACGGAACAAGCAGTTGAAACCACCCCTGAAGTTTCAACAGGATTATCT
CATGGTGAGCCTAAGTATATCAGCATTGATTTTACTGCCTCTGCTAAAGAGGAACAGGAA
CAAGTGAATGCCGAGCCTGTTGATGAAAATGCAACCTCTTATGAAGATGAGTTAAGTGAT
GTTGATGATGAAGTAGAAGGTCAGTCTGCGGTTGTACCTGAAAGTGAAAAATTATCAGAA
GAAGCAGAAAGTGTGTTAGAAGATCTGCTAGATATTGCAGATCAAGCATTACGTATCCAA
AATCAGTTTAGTTATATCGTAACTCAAGGCGATCAGCTAAAAGATGTACTAGAGCAGTCA
GGATTAACACATGCTACAGCAAAAGCCTTAGAAAAAACTTTTCCACAGTTAGCCGAGCTT
AAAGTTGGACAACAGTTCTACTGGATTTTAGACAATAACGGTGAGCTGGAATATATGAAC
TGGCTTATCTCAGAAAAAGAAGAGAAAATTTTTGAGCGTAAAGCACAAGATCAATTTGCA
GTACAAACTATTCAGAAAAAAGGTGTTTGGCAACAAGATGTGATTAAAGGCACCATTGAT
GGTAGTTTTAGTGCCAGCTTAAAGGCGGTAGGTTTATCTCAACGTCAAATTAATCAGTTA
GCTAACGGTCTGCAATGGCAGATTGCCACCAATAAATTGAAAAAAGGCGATAAATTTGCA
ATTTTAGTGAAGCGTGAGTATATCAATGGTAAGGTTACTGATTTAGGTAATGTTGAAGCT
ATTCATATCATCAGTGGCAAGAAAAGTTATTATGCCATTCAAGCTGATAATGGACGTTAT
TATAGCCGTCACGGTGAAACGTTAGGTAAAGGATTTGCTCGTTACCCATTGCCATTTACA
CCAAGAGTTTCATCACATTTTAATCCTCGTCGCTTACATCCAGTAACAAGACGAGTTGCT
CCTCACAAAGGTGTTGATTTTGCTGTACGAAGCGGTACGCCGATTATTGCCCCTGCAGAT
GGTGTTGTTGAACATATTGCTTACCAAGCAAACGGTGCTGGTCGTTATATTAAAGTCCGC
CATGGGGGACAATATACTACGGTATATATGCACTTAAGCCGATCGTTAGTTAAAGTTGGG
CAAAGTGTGAAAAAAGGACAGCGTATTGCGTTGTCTGGAAATACAGGACGTTCAACAGGT
GCACATTTGCATTATGAATTTCATATCAATGGGCGACCGGTTAATCCAATGACAGTAAAA
TTGCCTGGTATAGGATCTGGTATGCCAGATAAAGAACGTAAAGCATTCTTAGTGAAAGCA
CGGAATATTGAAACAAAACTTAAACTCTAGAAGGATTTATAATGAAAAAAAGTCTATTGA
CCCTAATTAGCCTTGCAATCTTAGGTTCGGCACAGGCGAATGATAAAAACTTACAGCAAC
AACTTGAGAAAATTGGGGCAACTAATGTGAAATTGTCAGAATCTGCCTTGCCAGGTTTTA
AAACAGCGATTTCCGATCAAGGTGTTGTGCAAATTAGCAATGATGGACGCTATGTAATAC
ACGGGCAGATTTTTGAATTAAAAGATGGCAAAGTTACTGATATTACTAATCGTGCATTAC
TCGCAGAACTTAATAGTCTAGCGAAAGAGATGATTGTGTATCCTGCGAAAAATGAAAAAC
ACGTTGTCACTGTGTTTATGGATATTACTTGCCATTATTGTCATTTATTGCACTCAAAGA
TCAAAGAATATAATGATTTAGGCATTACTATTCGTTATTTAGCTTTCCCTCGTGGCGGTA
TGAATACTGAAACTGCAAAACAGATGGAAGCAATTTGGACAGAAAAAGATCCAGTCTTTG
CGTTAAACGAAGCAGAGAAAGGTAACTTACCAAAACAGGTAAAAACGCCAAATATGGTGA
AAAAACATTATGAGCTTGGGATTAAATTTGGGGTTACAGGTACGCCAAATATGGTCACAA
AAGAAGGAGAGTTAATCGCTGGTTATGTTGAGCCAAAAGAGTTACTCAAAATGTTAAGTC
ACTAACCCTTAATTTAAACTACAAGCGGATAGGTTTTATTCTGACATCCTCCCCGCCTCA
AGAGGCGGGAATTCCTAAGTGTAAATTTTAAACGTATTTAAAGACCTATAATTTCATCGT
TTGAATACTGATAAAAATTGACCATGCATTAGCTTCTTGAAAGCTGCTCCACCCCCAATA
GATTTCATAATTTTGTGATCTCTTTCACATTTTCTCTTGAAATCCCCTTGACAATCCCAA
TTTATAGTTACGTCAAGCGAGAGTAATCTCGAAGTCAGAACATTAATAAACAGAATTTAG
GGGAAACTATGAATATTGATAAATTTACCAGCAAATTCCAATCTGCAATTGCCGATGCAC
AATCTTTAGCCGTTGGCAAAGATAATCCTTATATTGAACCAGCACATTTAATGCTTGCGT
TGTTAAAGCAAAATGATGGTTCAATTACACCGCTTGTTACCAGTTTAAATGTGCAACCGA
ACCGTTTAAGCAGTGAACTTGATGGCATTATCAGCCGCTTGCCGCAGGTGCAAGGGGGCA
ATACTCAGCCGTCGCAACAACTTTTTCGCTTGTTAAATCAATGCGATAAATTGTCGCAAC
AGTTTGGTGATAGCTTTATTTCATCAGAGCTATTTGTGCTTGCGGCACTTGAAGATAATG
GTGATTTAGGCAAGTTATTGAAAAACTTAGGTTTAACCAAAGAGAAAGTGACAGCCGCTA
TTCAACAAATTCGTGGAGGGGAGAGCGTGAATAATCAAAATGCAGAAGAAACGAGACAAG
CGTTACAAAAATATACTATTGATTTAACCGAGCGAGCTAAGGCAGGCAAACTTGATCCTG
TGATTGGACGTGATGAAGAGATCCGCCGTACAGTGCAAGTATTGCAACGCCGTACTAAAA
ATAATCCAGTGCTTATCGGTGAACCAGGTGTGGGGAAAACGGCGATTGTCGAAGGTTTAG
CACAGCGTATCGTCAATGGCGAAGTGCCTGAGGGTTTAAAAAACAAACGTGTACTTTCCT
TAGATATGGGGGCTTTGATTGCAGGAGCAAAATACCGCGGTGAGTTTGAAGAGCGTTTGA
AAGCGGTATTGAATGAGCTTGCTAAAGAAGAAGGGCAAGTGATCCTGTTTATTGATGAAA
TTCATACGATGGTCGGTGCAGGTAAAACCGATGGAGCGATGGACGCAGGTAACTTGTTGA
AACCGTCCCTTGCTCGTGGCGAGTTGCATTGTGTCGGGGCGACAACTTTAGATGAATATC
GTCAATATATTGAAAAAGATGCAGCACTGGAGCGTCGTTTCCAAAAAGTGTTGGTTGATG
AGCCGACGGTTGAAGATACCATTGCGATTTTGCGTGGTTTGAAAGAACGTTACGAAATTC
ACCACCACGTTCAAATTACGGATCCTGCAATTGTCGCAGCTGCAACCCTTTCGCACCGCT
ATATTTCCGATCGTCAGTTACCCGATAAAGCGATTGACTTAATTGATGAAGCAGCGTCGA
GCTTGCGTATGGAAATCGACTCTAAACCGGAGCCGTTAGACAAACTTGAACGCCGTATTA
TTCAGTTGAAATTAGAGCGTCAAGCATTGCAAAAAGAAGAAGACGAAGCTAGCCGTCAGC
GTCTTGCAAAATTAGACGAGGATCTGACCGCTCGTGAACGTGAATATGCGGAGCTGGAAG
AAGTGTGGAAAGCAGAAAAATCCGCTCTGTTAGGCACGCAACACATTAAAACCGAGTTGG
AAAATGCCCGAATTGAAATGGATCAGGCTCGCCGTGAGAATAACTTTGAGAAAATGTCGG
AGTTGCAATATGGAAAAATCCCAGCCCTTGAAAAACAGTTACAAGAAGCGGTAAAACGTG
AAGAAGAGGGCGGTGAAAATCATCTGCTTCGCACCAAAGTGACCGATGAAGAAATTGCCG
AAGTGCTTTCTAAAGCCACGGGTATCCCAGTATCCAAAATGATGGAAGGGGAAAAAGAGA
AACTATTACGAATGGAAGAGGTGCTACATAAACGGGTCATCGGTCAAAGTGAAGCCGTTG
ATGCAGTGGCAAATGCGATCCGTCGTAGTCGTGCAGGCTTGTCTGATCCAAATCGCCCTA
TCGGTTCATTCCTATTCTTAGGACCGACAGGCGTAGGGAAAACAGAGCTTTGCAAAACAT
TAGCCAACTTCCTATTTGACGACCAAGATGCGATGGTGCGGATCGATATGTCCGAATTTA
TGGAAAAACACAGCGTATCTCGCTTAGTTGGCGCACCTCCAGGATATGTCGGCTATGAAG
AAGGCGGATACTTAACCGAAGCAGTTCGCCGTCGTCCATATTCGGTTGTATTGCTCGATG
AAGTAGAAAAAGCACACCCAGATGTATTCAACATTTTATTGCAGGTGCTTGATGATGGTC
GTTTAACTGACGGACAAGGTCGTACGGTAGATTTCCGTAATACGGTCGTAATTATGACAT
CAAACTTAGGTTCGCATTTAATTCAAGAGAATGCGGAAAATATGAGTTACGATGAAATGA
AAACTATCGTGATGAATGTAGTTGGGCAACATTTCCGCCCTGAATTTATCAACCGTATTG
ATGAAACTGTGGTGTTCCACCCATTAGATAAAGAAAATATCCGTGCGATTGCAAGAATAC
AGCTTGAACGTCTAATTAAACGTATGGCGGAACGTGGCTATGAAGTGACGGTGACCGATG
CGGCAGTTGATCATATCGGCGAAGCAGGCTTTGATCCACTCTTTGGGGCAAGACCGCTTA
AACGTGCAATTCAGCAAGAGCTTGAAAACACCTTGGCACAGCAAATTCTCTCTGGCAAAT
TGTTGCCGAATAGTCCTGTGACAGTGGATTATCAAGAGGGAAGGGTTGTGGCAGTTCAGT
AAAAGAGTAAGGGCGTAGAGATACGCCCTTTGTTTTGTGAAATACATTGACTTTTCTATG
ATTTCTCGCTAATTTGTGGGCGTTTTTAACACAAAAACTATTTATTTACAGGAGATTCTA
TGCAAGATCGTTTAGTCACTTCCACAAGAAGTGAATCCCTTCTTAGCACACATAAAGTAT
TACGTAATACTTATTTCTTACTTGCGTTAACGCTTGTATTTTCGGCAGTGGTTGCATCTG
TCACAATGACACTTAATTTACCACGTTTACCTTGGTGGGGAATGTTAGTCGGTTTTTATG
GCTTACTTTTCTTAACCAATGCAACGGCAAATAGTGCAGCAGGGTTAGCAAGTGTTTTTG
CGTTAACGGGTTTCTTAGGTTATAGCTTGGGTCCAATTTTAAATGCTTATATCAGCAATG
GCTTAGGCGATGTGGTTGCATTGGCTTTAGGGTCGACTGCGTTGGTATTCTTTAGCTGTT
CTGCTTATGTATTAACTACTAAACGTGATATGTCTTTCTTATCGGGTATGATGATTGCGT
TGTTCGTGGTGTTATTAGTGGGTATTGTGGCAAATATCTTCTTAGCAATGCCCGCGTTAA
GTTTAGCGATCAGTGCATTATTTGTAGTGTTCTCAACGGCTGCAATTTTATATTCAACTA
GCAACATTATCCACGGCGGTGAAACAAACTATATCCGTGCAACCGTTGATTTATATGTGT
CTATCTACAACCTATTTGTGAGCTTATTACAGCTTTTGGGAGTATTTAGTAGTGATGACT
AAATAAATTTAGCTCATTGGATTCATTAAAAATAGTTATAAGGGGACGCTAATTTAGTCC
CCTTAATCATCAATGCGCCTCGTCCCAGTTGCCACCAACCCCAACTTCTGCAATCAATGG
CACTTTAAGCTCAATCGCTTTTTCCATTTCAGCTTTAATCAGTTGGATGTAATGCTCTAC
TCTGTCGGCTTTGACTTCAAAGACTAATTCATCGTGTACTTGCATAATCATTGCAATATC
TTCGCAATTTCGCACCGCTTGATCGATCCCGATCATTGCCACTTTGATAATATCTGCCGC
CGTGCCTTGCATTGGGGCGTTGATGGCAACACGTTCTGCCGCTTTGCGTCGCATTTGGTT
GCTTGAGTTAATTTCAGGCAAATATAAACGGCGACCAAATAGCGTTTCAACATAGCCTTT
TTCAGCGGCTTTTTCACGAATATCTAACATAAACTGTTGCACCGCTGGATAACGCTGGAA
GTAAAGTTCCATATATTTTTTCGCATCGGTACGAGAAATGCCCAGTTGATTTGCCAAGCC
AAATTCAGACATTCCGTAAATCAAGCCGAAGTTAATCGCCTTAGCACTACGGCGTTGTTC
ACTGGTTACGGCTTCCAACGGCACGCCAAAAATTTCTGCCGCAGTAGAACGGTGAATGTC
TTTACCCTCTGCAAAGGCTTTGATCATATTCGCATCATTAGCAAGATGAGCCATTATGCG
TAACTCAATTTGCGAATAGTCCGCCGCCAAAATCACATAGCCATCACGGGCGATAAAGGC
TTGACGAATACGTCTGCCCTGCTCGTTGCGGATCGGAATATTTTGTAAATTCGGATCACT
TGATGAGAGTCGCCCTGTTGCCGTGACCGCTTGATGATATGAAGTATGCACACGTCCTGT
TTGGGCGTTAATCATCTGTGGAAGTTTATCGGTATAGGTTGATTTCAATTTGCTCAAGCC
ACGATGTTCCATCAACAGAACAGGCACTTGGTGTCCCATTTGAGCCAATTCTTCCAACAC
TTCTTCGTTGGTTGATGGCGCACCTTTCGGGGTTTTCTTTAAAATCGGTAAGCCGAGTTT
GTTAAATAAAATCTCTTGCAGTTGCTTGGTAGAAGCAAGGTTAAACACTTCGCCTGCTTC
TTGATGTACAAGAGTTTCAAGCTCTTTTAAACGCTGTTCGATCTCAACTGAATGTGCCAA
CAGTTTGGCAGGATCGATTAATACGCCGTTTCGTTCCACACGAGAAAGTACGCTCACCAA
CGGCATTTCGATTTGTTCAAACAATTTCACTAATTCAGGCGTTTTTTGTAGTTCAGACCA
TAAGAGTTGATGCAATTTCATTGTAATTTCGGCATCTTCCCCTGCATATTCTGTTGCTTT
ATCCAGTTCAATTTGATCAAACGTAAGCTGATGTTTGCCCTTGCCTGCCAATTCTTCAAA
AGGAATAGTTTGATGTCCCAAATAACGCTCTGCCAAATTGTCCATATTGTGACGACCTGT
GCTGTCTAGGGTGTAAGATTGCAACATAGTATCAAAGGCAACCCCTTGTAGCTCAATGCC
GTTGCGTGCAAAAATCGTTAAATCGTATTTGATATTCTGCCCGACTTTGCGGATATTTGG
GTTCTCTAAAATCGGTTTTAACTGTGCCAAACAGTCCGCTTTGTTCAACTGGTTAGGCAG
TAACGCTTCGACTTCATCGAGTTCTGCTTCACTTTCACCAAACAGATCCACTTGGGTCGG
CTGTGTAATTTTGCCTTTATGTGCCAACGGAATGTAGCACGCTTCGCCATTTTCTAAACC
AAACGAAATCCCGACTAAATTTGCTTGCATTGCATCTAAATTGTCTGTTTCGGTATCCAC
CGCCACAAGCTGTGCCATTTGCAATTTTGCCAGCCATTTGGTAAAGAGTTCAGGGCTGTT
CACGCAATCGTAAGCGGTGCGATCTATCTCGACTTTTGCAAAAGGTGCAGATTTTTGTTC
GGCACTGACCGCTTGTGTGGCTTGATAATTGTTCGGAATTTTCTCTGCTGACGTTTGTGT
CACAGGGTTTGCGTCATTCATCACTTCGTTCAGCCAACGCTTAAATTCATAACGACCAAA
GAGTTCTACCAGTTGATCTCGCTGTTGGGGCTGAGTAACAAGCTGATCGTAAGTAACATC
AAGGGCAACATCGGTTTTAATTGTCGCTAATAGATAAGAGAGATCGGCTGTTTCTTTTTC
TGCTTCCAGTTTCGGTGCAAAGGTTTTTGCCCCACGAAATGATAACTCTGCAACTTTGTC
TAAATTTGCATAAATCGCTTGCATTGAGCCAATACCTTGCAACAACGCAATCGCCGTTTT
CTCACCAACACCTTTTACCCCTGGAATATTGTCGGACGAGTCGCCCAATAAGGCTAAATA
GTCGATAATCAACTCAGGTGGAATACCATATTTTTCAATCACCCCTTCACGATCTAACAA
GGTATTGTTCATCGTGTTAATCAGCATAATATGATCGTTCACCAATTGAGCCATATCCTT
ATCGCCCGTACTGATTAAAACGTGCTTACCTGCTTGTGAAGCCTGCACTGCAAGCGTTCC
AATTACATCATCAGCTTCCACCCCTTCAATCGACAACAGCGGAATACCCAATGCTTTAAT
CATTGCGTGCAAAGGTTGGATCTGCGAACGAAGCTCATCGGGCATCGGCGGACGGTGGGA
TTTATACTGTTCAAACAGCTCATCACGGAAAGTTTTCCCTTTCGCATCAAACACGACAGC
AATATGGCTTGGTTCAACCTGTGCAATCAGGCTTTTTAACATATTCAACACGCCATACAT
CGCCCCTGTTGGCTCACCTTGTTTGTTAGTTAAAGGGGGAAATGCGTGGAATGCACGATA
TAAATAGGACGAACCGTCCACTAAAACGAGCGGATTTTTTGTAATTGTTGCCATTTGAAT
TCTCTTTGATCTAAATAATTTGGGCTATTATAGCGAAAGTGGGGGGATTAAAGAAAAGGT
TTTGAGAAATTATGTCTATCCATATTTTTCCCCAAAACGCCCCCCATACAATAGGGGACT
TTACGATTTACATCAAACCATTACGATTCTATTAACATCGGTAATTCTGACATACTCACT
AATTTATAATCAGCCAAAGCCCAGCGAGGGTCGTCCCATTCCGATTTTGCAGGAATAACA
ACGGTTTTCATACTCGCTGCTTTACCTGAAATCATACCTAAAACCGAATCTTCTACGGCA
AAACAAGCAGATGTTGGAACGCCAAGTTGTTTTGCTGCGTGTAAATATACAGCGGGGTGT
GGCTTGTTGTACTCCAATTCCTCAGCAGAAGCTAAATAATCAAAATATTCAGCTATACCA
CAGCTATCAACAATGCCTTGTAGCATATTTCTTGGTGAAGCCGAAGCAACTGCGATTTTA
ATCCCCCATTGTTTTAAGGTAGATAAAACATCTTTCACATTTGGCATTAACGGCTTCGCT
TCAAGCACCTTTCCAACTACATATGCCATCAACTCTTCTATTAACTGAGTACGGCTCTTT
TCTTTTTCGCCATATTTTTGTAGCACATAATCAACAAGCGTACCAACTGGCGACCCTGTA
AGAGTCATCATTTCAGCTAAGGTTACAGGAAATTGGTTTTGTTGAAAAAATTCAGTACTT
GCTTGATACCAAATAGGTTGGGAATCAATTAACGTACCGTCCATATCAAAAATTACAGCT
TCGATCATTTTACATTCTTCCGTTATTGATTATTACAAGTGCTTCCCCTAAAACAAAGCA
ATCACTGTATCCTACATGCTTTTCACCTTTGAAATATAATTGGCAATTCATTCCTATTCA
GATAAATAGACAGAAACTAAGTTATATCCCCAATTTTTCCTTATAATGCAAACGGCATAC
AGAAAGATAGCTATCGTTTCCACCAATTTGGATTTGATCTCCATCTTTTACCGCTTCGCC
TTTCTCATTCATACGAATAACAAAACCTGCTTTATGCCCACAATAACAGATGGTTTTAAG
TTCTTCGAGCTGATCTGCCCAAGCCAGTAAATAGCGGCTTCCCTCAAATAATTCAGATTG
GAAATCGGTGCGTAAGCCATAACAAAGCACAGGGATTTTTAATTTATCGACCACTTCAGT
CAGTTGATAAACCTGTTGCTTGGTAAGAAATTGTGCTTCATCAATCAGAATACAGTGCAA
TTTTTCATCGGCAATGTAAGCGGTGATTTCATCAAATAAATTGCTATCATTTTTGAACAA
GCGAGCGTCTTGTGAAATACCAATTCGAGAGGACACTTTCCCTACGCCATAACGATCATC
TATCGCCGCAGTATAAACAAGGGTGTTCATTCCTCGTTCTTGATAGTTGTAAGATGATTG
AAGTAAAGTTGTGGATTTCCCTGCATTCATCGCAGAGTAATAAAAATAGAGTTTCGCCAT
AATAAATGATGCAATAAAAAACGGCTAATCAAAATATTAGCCGTTTATTCAAAAAAAGAT
TAAACGTTGTCGATTTGACCTAACAGAGAGCGTAAACGATCTTGGAAGTTTTGATGTTCG
GTTTTTAATTGCTCGTGTTCTTGACGCAGAGTTTCGTTTGAACGATTTGCTTCCTCGTTT
TTACCTTTTAACTCTTCAACTTCTAATTGAAGTAATTGAATGGTTTCAACAGCCTGTTTA
ATTTTTTCTTCAAGTTGGTCTAAAATTGCGACTGACATAATATGTTCCTCTAGTGAGTAA
TAATGAAAGTGTAAAGATTTTACCTTACTTAGAAGAAATTTTCATTATAAAGTTCGGAGT
TATAGATAAAAAAGCACACTGTTAGGCATAAACTTTTTGTAACTTTCTCAATTAGGGGTA
GTATATGTCTATCAAAAATTAGATATTAGATTAGTGGTAAAGTAGCTTGTAGGGTGGGTC
TTGACCCACCATATAATCGTAACATATTGATTTTATTGATGGATTAAAACCTACCCTACA
ATATTTAACCTATTAATATATGGTTTGTTAGCGGTCTAGTACCTAGTACGGAGATGAGAT
GAAATGAAAATTGAGAAGAAAAGTAATGAGGCAATTATTGAGCCAATTGAAGATAATTGG
AATTGGTTAGATGAATTGGGAGAGCCAGATCCTACGTTTAATTATCAACATATCAAAGAA
TTTAAACCTGTACCATTATTAAACTACGAAGATTGGTTAGCTGAAGATAAAAAAATCCCC
TAACAAGTTGTCAGGGGATTAAGGGATTATTTTACACGAGAAACATATTCGCCTGAACGG
GTATCCACACGGATCACTTCGCCGATTTGAACGAAAAGTGGAACACGAACAACTGCACCT
GTGCTTAATGTCGCAGGTTTACCACCAGTACCAGCAGTATCACCTTTTAAGCCTGGATCG
GTTTCGATAACTTCTAATTCAACGAAGTTTGGTGGAGTAACGCCGATTGCAGAGCCGTTC
CATAATGTAATGATACATTCTGCTTGATCAACCAACCATTTGTCGTTGTCGCCCAATGCT
TTTGCATCTACAGAAATTTGCTCGAACGTTTCTGGGTGCATAAAGTACCAGAAATCTTCA
TCTTTATAAGAGTAAGTGTAGTTGTAATCTACAACGTCTGCTGCTTCAACGGTTGAGCCT
GATTTGAAGTTGATCTCTAATACTTTACCAGATATTAATTTACGGATTTTAGTACGGGTA
AATGCTTGACCTTTACCTGGTTTTACGAATTCGTTTTCAACGATAACGCAAGGTTCACCA
TCTTGGATAAATTTTAAACCTGGTTTGAAATCATTAGTGCTGTAACTAGCCATTGTGATC
CTCAGAATTTAGATAAAAAGTAACGCCCAAAGGGCTAAGATATAAAAAGGCATATATAAT
ACACTAAAAATGGCAGGCAAAAAATTAAAATTTTTCTTAAGTATGGCGGATAAAGCCGTT
TCAGGTATAATTCACCTTTTCAATCAATGAGGAAATAAAATGAAAAAAGCAGTGTTAATG
GGCTTAGTTCTTGCCCTTAGCGTTTCAACCGTTCAGGCGAAAAAAGCAGGTGGAATGAAA
TTTTCTTCAAGCAAAAAAACACCCGCAACGGTTCAGCAATCTACAACACAACAAAAAGCT
GATGCGGACTTTAATAATACGCCAAATCAAGCAATGCCAAATGCTGGTGCTGCTCAACAG
GCGCAGGGCAACCGGTTAGGCAATTTTGTGACAGGGGCTGCGGCAGGTTACTTATTAAGT
GAAGCACTTTCCCCAACGGAAGCACAGGCTCAAACACCAGCGACCAATCCAACAGAACAA
TTAACCAAACAGGTACAACAAGTGCCAGCGGTGCCGACCTTTAAAGCGATTGATCCACAA
AACGACCCTTACCTTATTGAAAAAACACCAGGTTATTTGCGTTATTGCTTAAACGGTGTG
CAATATATGGTGGGAACCAATAACAGCCAATTACCACCAACATTGATGGTAGATAAAACC
AACGCACCAGTGCAGTGTGTGATTAGCCAGTAAATCAACAAAAAATGAAATTATGTAGCA
TTTGTACAAAAGAGCAGTAGCGACGCCACGCTTGGCGTCCAATATCAAAGCACAACTAAT
GTGAATATAGGGACACGAGGCGTCGTGTCCCTACTAGATTGGAAAGTTTGTGTATTTGCT
ACATAATATCAATAAAAACAAAAGGGGTAAATTTGAACATCTCATTTTACGACGCACCAA
CAAAAGCACAATGGTTACAAGATCTGGCTGAAGCCTTTAATCGACCAGAAGATTTATTGC
ATTACCTCGAGCTAGACATTGCAGATTTCGAGCAAGATCTCACCGCTCGTAAACTGTTTG
CGTTAAGAGTGCCACGCCCCTTTGCTGAAAAAATGAAAAAGGGGGATCGGGCAGATCCCC
TTTTTTTACAAGCGATCACATTACAAGAAGAATTTACCAATGTTGATGGCTTTGTCCAAG
ACCCACTGGAAGAACAGCATTCGCCTGCCCCTAACATTTTGCATAAATATCATAACCGCT
TGTTATTTATGGTAAAAAATAGCTGTGCGATTAACTGTCGCTACTGTTTCCGCCGCCACT
TTCCCTATGATGAAGTCAAAAGTGGCAAAGCAACGTGGCAGAAAAGCCTCGACTATATAA
AAGCGCATTCCGAAGTGGAAGAAGTGATCTTATCAGGGGGCGATCCCTTGATGGCAAAAG
ACCACGAAATTGACTGGATTTTCACCCAACTAGAGCAGATTTCCCATATCAACACCGTAC
GTATTCACAGCCGTTTACCTGTGGTTATTCCCAACCGTATTACAGACGAATTGTGTGAAA
GGCTATCACAAAGCCGTTTGAAGGTCGTGTTAGTGACGCATATCAATCACGCCAACGAAA
TAGACGAAATCTTTGCAGAAAAAATGCAGAAGCTAAAACAAAGCAATGTCGTGTTGCTTA
ACCAATCTGTCTTGCTCAAAGGGATCAACGACAATGCCCAAACACTCAAAGCCTTGAGTG
ATAAATTATTTCGCAATGGCATTTTACCCTATTATTTGCACCTATTAGACAAAGTGGCAG
GGGCGAGCCATTTTTATATTGAAGATAGCATAGCCTTTGAAATTTATCGTGAATTGCAAC
GCATTACATCGGGTTACTTAGTGCCGAAATTAGCACGAGAAATGGCGAAAGAGCCGAATA
AGACATTGATGGGTATCTCTGCTTAATTGATATTCAGTTCCTTAATCGCTCAATCTCTTT
ACTAAATTCTTCTACATCATCAAAACTTAAATAAACTGACGCAAATCGAATATAAGCGAC
TTTATCTAAGGACTTTAATTCACCTAACACCAAGTCTCCGACAAATTTACTAGCAACTTC
CCTTTCCCCTGTGGCTTGAAGTTGTAACACAATGCGGTGGATCGCTTGCTCAACATCATC
GGTACTCACGGGACGCTTTTCTAATGCACGAGATAAACTGGTTCTTAATTTACGTTCATC
AAAAGGTTCTCGGCTACCATTATTTTTAACAATATGCGGAATGAGTAATTCAGCACTTTC
AAAGGTTGTAAAACGTTCTTTACAGACTGGGCATTCTCGTCTACGACGAATTTGGTAGCC
ATCTGCAGTTAAACGTGAATCTACAACTTTGGTATCATCAGTAGCACAAAACGGGCAACG
CATTATTTTAACCCTTTTTGTCTTGCTACAAATTCAGCGTGTAAATTTTCAGGGAGTGGA
GGCATTTGCAAATAGAACCCTTCATTTTGGATTTTTTGCAAAACTTCTTGATTATCTACC
CACTTGAGCTGCTTTTCACCTGCTAAATTAAACAGCATTACAAACTCAGGTTTACCAAAA
ATTTGGCGAAGTTCTAGAGGTACCGCCTCAAATTTATCCCGTTTTTCCACATAAAGATAC
ATTCCTTCTTTTTTGGGGCTTTTATAAATTGCACATAACATCTTATTCGTCCTCTAGTCT
GTAGCTACCTTCATAATTGGTGAAACGTGAATATTGTCCTTGGAAACCTAACGGCACTCG
TCCGATTGGACCATTACGCTGTTTACCAATGATGATCTCCGCCATTCCTTTTGTATCTGG
ATTATCGTGATAAACCTCATCACGATAAATAAACATAATTAAGTCTGCATCTTGTTCAAT
AGATCCCGATTCGCGCAAATCCGAGTTTACAGGGCGTTTATCTGAACGTTGTTCTAAACT
ACGGTTGAGCTGAGAAAGTGCCACTACCGGTACTTGTAACTCTTTAGCTAAGGCTTTCAG
TGAGCGAGAAATTTCCGCAATTTCAAGGGTTCGGTTATCCGCAAATCCAGGAGCGCGCAT
TAATTGTAGATAGTCCACCATAATTAAACTTAATCCACCGTTTTCCTTGTACACACGTCT
CGCGCGTGAACGTAATTCCGTTGGGGTTAAACCTGAACTATCATCAATGTAAATATTGCC
TCTAGATTGCAACACGCCCACTGTGCTACCAACCCTAGACATTTCCTCATCATCTAGTTG
CCCTGTACGAATACGCGTTTGATCGACCGTTGAAAGCGAAGCAAACATACGCATCATAAT
TTGATCTGCTGGCATCTCAAGGCTGAAAATCAGCACAGGCTTATTCGGTTGCTTAACTTT
ATTGCCGTTCTCATCTTCGACCTCAACATCTCCCATTGCTGCATTTTCACACAAATTCAT
CGCAAATGTTGTTTTTCCCATTGATGGACGGGCTGCTACAATAATTAAATCTGAAGGCTG
AAGCCCTGCCGTTTTTCGATCTAAGGCAGCAAAGCCCGTTGATATACCTGTTACACCGCT
GTTATTTTGAGAACGAGAAAGTAATTCTATGCGAGCTAAAGTTTCCATTAAAATATCATC
AATTTTTTTCGGTCCTTCGTCAGTTGCAGTTCGCATCTCTGCGATATGGAAAACCGTTCT
TTCCGCTTCATCTAAGACTTCTTTAACCGTCAATCCCTTAGGATTGTAGCTGATTTCTGC
AATTTTATTACCCGCAGCAATCAATTCACGACGAATAGCACGTTCACTAACAATCTCTGC
ATAAGCTAAAATATTCGCCGCACTTGGGGTATTTTTAGATAGTTCCGCAAGATAGGCAAA
ACCGCCTATATCTTGCAATATGCCTTTATTTTTAAGCACTTGATCAAGTGTGATAATATC
AATAGGCTGATTGTTACGAGATAATGAAGCCATTTCTTCAAAAATCAGACGATGAGCGTG
ATTGTAAAAATCGGTACTCTGAACACGCTCAGCAACGCCGTCCCAGTACTCATTACTCAG
CATTATCCCGCCTAATACCGCTTGCTCTGCTTCAATTGAGTGAGGGGCAATGTTTATCTG
TTCAATCTGTTTATCTTTTTGAGGATCTTTATTTTTTTGATATTCAGCCATTGATGAAAC
TCTTTTCAGGGAAATGATAAAAAGGTAGTTTACCGAATTTGCCAAAAATTTTCAGCTGGT
TTAGCCCGTACAAAAATAGCGAGACGCAAAATTTGTTAATAATCTACTTCAACTACACTA
ATTTCATTATTTAATAGTAATCATAGAACCAAAGTTAAAGCACTGAAACCACAGATCTAC
TTGTGAAAAACCTGCTTCTTTTAGGCGTGCTTTATGTGTATCAATACTATCTGTCCTCAT
CACATTCTCAAGGGCTGTACGCTTTTGGCTTACTTCAAGCTCACTATAGCCATTTGCACG
TTTAAACGTGTGGTGCAAATCAATAAGAAGTTCATTTATTGTGTTATCTTCAAAAGTAAA
TTTTTCCGATAACACCAACACACCATTTGGATTTAACCCCTGATAAATTTTACGTAAAAG
AGCAAGCCTGTCTTCTCTTGGCAAAAATTGCAACGTGAAATTTAGGACAACCATTGATGC
ATTTTTAATCTCAATATGACGAATATCATCACATAAAATTTCCACAGGAATATCCGAATG
ATAGGCTTCCAAATGACGACGGCAGCGTTCTACCATAGGTTCAGAATTATCCACACCAAT
AATTCTTACTCCAGCTTTTTCCACATTACTCCGAATCGATAAAATCCCAGCCCCACGAGA
ACAACCTAAATCATAGACATTCGACTGATCAGTCACACAACGAGAAGCAAGCATACCAAT
CGCTGTAATGATATTAGAATAACCTGGCACAGAACGTTGAATCATATCTGGAAAAACTTC
CGCAACAGATTCATCAAAAGTGAAATCCCCTAATTTCTCAATAGGGGCTGAAAATAGAGT
ATCTTTAGACATAAACAATATTATTGATAATAAATGGTGTATTCTACTCGCAATTTATAA
AGATTGTAGAAAATAATTTATTTAGCAACATTCCTAATTTAGTGAATACATATAAGTACG
ATATAAAAATGCGCAAATCAGGATAAATAACATCACAATAATTTGAATTAATCTCTTTTT
CGTCAATTTTTCTGCCGCCATTTTCACTCCAAATCTAGTTAAATCTTATTCATTATTCCC
TAAAAAAATGTTAAAATTTGCCTTAAATCAAATTTTAGGATGGTTGCGTATGAAAATTGT
ATCTGATTTTAAAGCAAATGGAAGAACAGCCTGCACAATTCACTGTCAAAATTGCAGTAT
TAGTCAATTATGTTTACCTTTTACTCTCAATGAACACGAATTAACTCAATTAGATAATAT
CATTGAGCGTAAGAAACCTGTGCAAAAATCACAAATCATCTTTCAGTCAGGTGATGAACT
CAAGTCTATCTACGCAATCCGTTCAGGCACAATTAAAAGCTATACCATCAGTGAAAATGG
TGAAGAGCAAATCACCGCTTTCCATTTACCGGGCGATTTAGTTGGCTTTGATGCGATTAT
GGATATGAAACATATCGGTTTTGCTCAGGCTCTTGAAACGTCAATGATCTGCGAAATTCC
TTTTGATATTTTAGATGATTTAGCTGGCAAAATGCCAAAAATCCGCCATCAGATTATGCG
TTTGATGAGTCATGAAATCAAAAGCGATCAAGAGATGATTTTGTTGCTTTCTAAAATGAG
TGCGGAAGAAAAACTTGCGGCGTTTATTTACAATCTTTCACAGCGTTATGCCGCACGCGG
TTTTTCAGCAAGAGAATTTCGCTTAACAATGACCCGTGGTGATATTGGAAATTACTTAGG
TTTAACCATTGAAACTATCAGTCGCTTGCTTGGTCGACTCCAGAAAAATGGCATCATAAC
GGTACAAGGTAAATATATTACCATTAATCATATGGATGAATTAAGTGAAATGGCTGGTGT
TACAAAACCTAAACTGTCCCATTGCAATCCAAACTTATAATTCTTTACATACTACTTATC
TTGACGTTCCCCCCGTACCTTACGGACAGGGTTGAAAAAAATACTCTTCTATCTTAAAAA
GATAATTTATGCCCTAGTCTCCGATCTGTGAGAATGAATACCAGGGCTCATCTCCAATGA
AAATATCCCTTCCTTCTATAAAGAAGATCAATTCGATAATTTGATATTAAAGAGCCATTT
ATCTACCAAACGCTTCCCTTCCTCGCTTGACCCAAAACGAGCATAATCTACATCAACCAA
TTTCACGCCGTCCAATTTAGGTGATTGTGGAGCAACTTCTGCTTTCACATTGGTTGGTGT
TTGATAAAGTCCGTGGTCACGCCAAGGAATTTCTTGAACCTCTTTAGATAGAACCCAATC
CATAAATAATTTCGCATTATCAAGGTTTCTCGCACCTTTAATAATACTTGCAGCCCCTAA
AGCATAGCCTACCCCATCTTTAGGTAACACATAATCAACTGGCGCACCTTTCTCTTTTTC
TGAAGCATAGCCATGAGCAAAGCCAACTGTCACAGCACTTTCCCCACGAGAAAGGTTCGA
GGTCACTAAGGTGCTTTTCACATATTGAGAAATGTTACCATCTAATTTTTTCAAATACTC
AAAGGCTTTTTCCTCGCCCATTAATTGAATAAGCGTAATCATCGTGGTATACATTGTCCC
TGAACTGCGAGGATCGGCTAATTGCACTTCACCTTTTAAGCGAGGATCAAGCAAATCTGC
CCATTTTTTCGGAGCTTCAACGCCTAACTGTTTTAATTTTTCGGTATTAATACCAAAACC
AAGCACCATCAAATACGCAATCGAGGTATATTTACCAGCCTCACTCTCTTGTAATGCTTT
AAATTGAGGCAAAACCTCCGCTTGTAAAGGTGAACGATAGGCTTCTAATAACCCCATCTG
CCCTGCTTGGAAATGTGGCTCAATAGTACCGCCATACCAAATATCCGCTTGTGGATTATC
TTTTTCCGCTTTCAGCTTACCTAAAATTGTCCCTGTTCCACCGTGAATAAACTGAGTTTC
CACATTATATTTTTGTGAAAAACGTTTCGTCAGATCTTCACATACTTTATTTTGGACGCC
ACAGTAAACTGTCAGCTTTCCTTCAGCCTGAGCATTATTAGCTACAAAGACTAATGGTGA
AAGTAGAAAAAGGCTTGAAAACCATTTTTTTAATTGCAATTTTTTCATTTGTTTCACATT
CCTGATGTTTAAAAGAGTCATAAGTGTAACATTTATCCTACATAAAGCAAGAACAAGCGG
TTTGATTTTATGCTAAAATGACATAACACTACCCTATTATATTGATATGAAAAAATGTTG
CTTAATCAAATTCAAATAATCCTAGTCGAAACCTCTCACAGTGGTAATATCGGCTCAGCC
GCACGAGCAATGAAAACGATGGGACTAAGCCAGCTAAGGCTTGTCACCCCAAAACAAGCG
ATTGACGAACAAGCAATAGCCCTTGCTGCAGGGGCAAAAGATGTATTGGATAATGTGCAA
ATTTATCCAGATTTCGACAGTGCAATCGCAGATTGCCAGCTTGTTATTGGCACAAGTGCC
AGATTACGCCACCTACAAAGCTCACTGGTAGAACCACATCAATGTGGCAAATTAGCAATT
CAACGTGCTGAACAGGGTAAAGTAGCGATTGTATTTGGACGAGAACGGGTGGGCTTAACC
AATGAAGAACTATTAAAATGCCATTATCACTTAAACTTCCCAACCAACCCCGACTATGGC
TCGTTAAATCTTGCAATGGCGGTACAACTCGCCTGCTATGAACTCCGAATGGCTTGGCTA
GATTTACAAGAAAAAACCGATATTCAACCGCTTGCAGAATACCCGACATCAGAAGCCTTA
GAACATTTCTTTGCCCATACCGAACGTTTATATAAAGAACTTGGCTTTATTCGCAACGAA
GCAGTTATGCTGAAACTACGCCGTTTATATCAACGAGCCGAATTGGAAACCAATGAATTG
AATTTATTAAGAGGAATGCTGACTGCAGTAGAAAAGTACTCGCTAAAGCAGAAAAATGAC
TAATAATAAAGGGATAAGAAATTACATCTCTTATCCCTTAAATCATAGCTAATTAACTAT
AGTACCTAACTATCTAGATTACCATAATACACGTAAACCAACACCAAGTGCTTTGTCAGT
AACTTTGTTGTTATCACTGTCTTTGTTCTTGATTAAACGACCTTCAACAAAGGTAACAAC
TTGTTTATGTAATTTATAGTCTGCACCTAACATGAATTGATGAGCTGTTGCTTTGTAATC
TTCAACTTTGTAAGTACCATAAGAGTAGTTTCCATACACGCCAGATTTTGGAGTAACATC
AAATCTTGCGCCAGTTCTTACGAAGTTAATTTTCTCTTTAACATCATCTGTTTTTACAAC
ACCATGACCACCATCAACAGCTACAGTAAATGGAGCGTTGACATATTTAAGACCAAAGTA
TACACCATCTTTGTTTTTCTTATTAAATGACTCTGTATAGGTATGGTCTGTAGATGTACC
ATTTGCTTGAACAAATTTACCTTTTAGTTGAACAGATCCAGATTTGTAGTCATCATGAGT
ATAACCTGCTGCCACAGTTACAGATTGACTTTCTGCAATCTTAGCTGTGTATTTAGCACC
TAAACCAAAGCCAGATTTAATAGAATCTACTTTTACATCTGCCTTCTCACGCTCATTTGC
AACATTATAGTTAGCACCTAACGTCAAACCTTCAATACCTGTATAGGTATAGTTAATTGC
TGAATCAGAAGATTGAGTAAGGATATCAAAACCTTCTTGAGGTGCTGAATATTTAAATGT
ACCCTGTGTATTGTTCACAGTGATAGACTCATCTACCTTATATGTATATTTAATTCCACC
AGTACCAACATCGTATACTTTATCAAAACCAGCTTGACCAATGCTATCACCGATTACAGC
TTGTTTACCAAAAGAAATTTCATGACCATAGCCACCTAAACCAACGTAAGCCTCATCTGT
TGTAACATCACCCCATTTTGCAGCATTTTTAGAACCACTGCCAAGGCGAGTCTCATAACG
ACCAAAACCGTAGAGATTCTCATTGATATTATGTTTGATAGAAATACCGAAACGAGAACT
ATTATTCTTTAAGTTAGTGTGACCATCTGTTGAAGATTTACCTTTATCTTTTGAGGCTTT
TTTTTCTAAAAGAAGACGCAACTGACCATCAAAATCAACTTTTGTACCTTCATTTTCATA
AACTGTTACAGCTGATGCTGATGCTGCAAATGTCGCTACTGCTAACGCTACTAGTGTTTT
TTTCATAATGTTCACCTTAAGTTTTTAGTTTAGCTAAGATTACTCTTATTAAGCTATAAG
AGCAACCGATCCATATCTGCCATTACCTTCCCATGTAAGTTTGGTAAATGCCGATTGCGT
GCGAATGATTGCAAATTTGTAGAGTAGTGTCAATATCTTACATAAAAAAAACATTTTCTT
TAAAATCAATAAGTTAATAAATCTCCACTCCCAAATAAGTATTCAGAGATAATTTTTTAA
AATATTGCTCCTATTGCAATAAATCACATAACTATATGATTTAAAAATAAAAAAACTCAT
AGCAAATAAAGATTTATGACCTTTTTTTCTAAAAATGTGAGTTTCATCACATTTTTAGAA
AAAATAGAAAGATTATTTTTATCAAAAATAAATTTGAAAAGAGATGTACATACATTAAAA
TATCTATACACTTAATACAGAGAATAAAAAATGGGTAATTTTACAGATACAATCATTACA
AAATTAAACGACTTTTCTCCCATCTTGTCTCTGCAAATCTCTATCTATAGCCACTGCTTT
AAACTTACTCATGGCTCCGTCAAAGAATTCATACAAGAAATACTAGAAACATGTTCACAT
ATTGAGCAGTCAACTTCCCCTGAAATAACTGAAGTTTATACTCAACGTTTAATTGAACAA
TATGATGCTCTACAAAAAAGTATTCATCTCAAGGATAAAAAGTCAGATTCCCCTGTTTTC
TCTCAATATAAATTTACTAAGAGTATTCATACATTATCAAAGAAACAGAAGTTACATGAA
TACTATAAAGCGTTGCGTGCATTGAATGAAAAACTCTCATGGCTCATTGAACAAAATTAC
CATTACCCTGAGTATAGGCATATGCTCTCAATAAAGATACAAGAAACAGAGAATAGAAAA
CAAAAATGTTTAAAGGCGATTGAAGAATTGAGCTTTAATCAGGAATGACGGGAGAAGATT
GACAATATATTGTTGCTAATCTTATCAATCTCTAGTAGTGTCTAAACATAACACTATATC
TATATATGCTATGCTCTAAACATACACATCATACTAAAAAGAGTCCATAGAAAATATCCT
CTCTTAATAGAGAGGATATATAAAATTGTAATACTAACGTTTTGAGTATTGTGGACGACG
ACGTGCTTTGTGTAAACCCACTTTTTTACGTTCAACACGACGAGCATCACGGGTAACAAA
GCCCGCAGCGCGTAACGCTGGACGTAAAGTTTCGTCGTATTCGATCAATGCACGAGTAAT
ACCGTGACGGATTGCACCTGCTTGACCAGAAATACCACCACCTTTAACAGTGATGTATAA
GTCTAATTTATCTGTTAATTCAACTAATTCTAATGGCTGACGAACGATCATACGAGCTGT
TTCGCGACCGAAGTACACTTCCAAAGAACGTTGGTTAATGGTGATATTACCATTGCCCGG
TTTGATAAATACACGAGCTGAAGAGCTTTTGCGGCGACCTGTGCCGTAGTTTTGATTTGC
TGCTGTCATTTTTATGCTCCGTGATTAGATATCTAAAACTTGTGGTTGTTGTGCTGCGTG
GTTGTGTTCGTTACCTGCATACACTTTTAATTTACGGAACATTGCACGGCCTAATGGACC
TTTTGGCAACATACCTTTAACCGCAATTTCAATCACTGCTTCTGGACGACGAGCAATCAT
TTCTTTGAAGGTTGCATCTTTAATGCCACCTACATAGCCAGTGTGCCAGTAGTAGATTTT
ATCAGTTTCTTTTTTGCCTGTTACCGCTACTTTTTCCGCATTGATAACGATGATGTAATC
GCCTGTATCAACGTGTGGAGTGTACTCAGCCTTGTGTTTACCACGAAGACGATGTGCTAA
TTCAGTAGCTAAACGACCTAAAGTTTTACCTGTCGCATCTACTACATACCAGTCACGTTT
AACTGTTTCTGGTTTTGCTACAAAAGTTTTCATTAATTAAATACCAAAATTTAAAGTTTA
AACCCAATATCCTAATGGATATTACCTATCAATACGGTAGAATCTGACCCCTTCGAGTCC
TATTCAGACCAGACTTACATGGCGGGAATACCATGCAAAAACAGGGTGGCAAAATTATAC
AGATTTATTTACTAAAGATCTAATTCTTTTTTAAGAAAGAGTGATTTTTGCGGTATATTT
CAAAATTCCAACAAATTTTTATAGGTTTTACTTCTCATCAAATTGAGAAAATGATAAAAA
ACAGCTACACCAAGCTAACTAACTGTAAAGGAGTGAACTATGGAACAATGGTCTGGTAAC
GTATGGACTGCAATTATTGCAGCATTTATCATAGGTTGTATCATCAGTTATGTTGTTGTT
CGTGCGACAAATAGCAATGTGAAAAAACAACTACAACTAGAGGCTGATTTAAAAGATACT
GCTAAGAAAATGGACGAGCAAAAACAGCAATTAGAACAACACTTTGAACAATCTGCAGCT
CTACTTGCAACACTTGCTGAAGACTACAAAAAACTTTATACGCATTTAGCACAAGGGTCT
GAAAAATTATTGCCTGCTGAATCGGCAAAAATTGAATTTTTCCAACAACCTAAAATTGAA
AATAAACCTAAATCTGAAGATAACCAACCTAAAGATTATTCAGAAGGCTCCTCTGGTTTA
CTAAAATCCTAGTATTCATATATTATTGAATTTAAGAGGAGGGAGTCCCCTCTTAAATTC
TCTTTAACTACATTTTTCTTAGAACATATTGTCTTTATTATCAGAAAATTTGATCGAAAA
CATTATATTAAATTTAATTTCAGATTAGAATTTGAAAAATTTTTTTAACTTATCATTAAC
AGGAAAATACAATGTCTTGTTTATTTATTGCAGGCACAGATACAAATGTAGGAAAAACTA
TCGTTACAAGGGCTCTATTACAAACAATATCTAAATATGAAATTCCCATTGTCGGTTATA
AGCCTATTGCGTGTGGTGGCGATGATTCTTTACCCACAGAACCCAATCAAGATGATTATG
CCTGTGAAGACAATAGTGATGTCCTCATTATACAGAACAGCTGCCCTTGTCCTGTAAAAT
ATAGAGAAATTAATAGCTATTCTTTTATCCATTCTAGTACGCCAGTATTTGCAGCGCTAG
ACGCAGTACGTCATATTTCTGTTAATAAACTGGATCACGATCTTCAACGTTTACACCGAC
AATATGCAAATGTTCTTGTTGAAGGCACTTATGGCTGGTTAACACCTATTAATAAAGACC
TAAGTTTTGCTGATTGGGTTAAGAAAAATAGAATGCCAGTCGTACTTGTTGTGGGAATAA
AAGAGGGTTGCGTTAACCATGCACTTTTAACAGCGGATGCGATTCAACAGAGTGGGGTTA
ATCTTATCGGATGGATTGCAAATCGAGTAAATCCTGGGCTACGTCACTACGCTGAATTAA
TTGAACTCCTTAGCAAAAAAATCAATGCTCCATTACTAGGACAAATTCCTTATATTGGTT
ATCCTAGTAAAAAAGAACTATCTGAGTATATTCAGAACCCAGAGCCTCTATTAAGTTTTT
TCCATAAATAATCTAATTGCTGGCTCTTGAAGAGCTAAGCTCATACTGAAATATTAAGCT
GGCTCTTTATTGATAATAATAGACTAACAATCATGACTACAAAGGTTGCTATATAATTTT
AGCAACCTCTCTGATTTCTATGCTATTTTAGCTAGTTAAATAATTCATAAATGCTGTAAT
TACACCTAAGTTAACCACATCCACAAAGAATGCACCTACAAGCGGTATGATTAAGAATGC
TTTATGTGATGGTCCAAAAGTTTCTGTGACAGATTGCATGTTCGCGACCGCAGTTGCAGT
TGCGCCTAAGCCAAAACCGCTGTGACCTGCTGCAAGAACGGCTGCATCGTAATTACTTCC
CATTACTCTAAAGGTCACAAAATATGCATAAAGTACCATAACTATGGTTTGAGCAATAAG
GATAATTAACATTGAGCCAGCAAGGTCTGCTAATTCCCAAAGTTTAATGCTCATTAATGC
AATTGCTAAGAATAAGCTTAATGATGCGTTACCAAATACGTCAATAGCACGGTCAAACAT
ATCAAATTTAAACACTAACGTTAATACGTTTCTTAATACTACACCAAAACCTAATGCCCA
TACGAATTGAGGTAAACCTGAATCAGGGAATACTTTAACCATAACTGATGAGAATGCTAG
ACACGCTGCAAATAATGCCATTGTTTCGATCGTTGATGTTGCTGTGATTAAGCGTACATT
GTCAGCATCTTCAAATGTATCATCAGCATATTTTGCTTCTACGCTTTCAACTTTTACATT
GTGTTTAGATGGGGTAATTTTCATTTTGTTGATAAGACGGCGTGCTAATGGGCCACCGAC
TAAACCTCCAGCCACTAAACCAAATGTAGCAGATGCCATTGCCATTTCCATTGCACCTGC
AAGCCCATGTTTTTCAGCAAAAACAGTTGCCCAAGTTGCACCTGTGCCGTGTCCGCCAGT
TAAAGTAATAGAACCTGTAATTAAACCAACAAGTGGATCAATACCAAGTAGCATAGCTAA
ACCAACGCCTACACCATTTTGAACAAGGATAAATATACTCACGATAACGAGGAAAATGAC
AAGTGGGATTCCACCTTGTTTCAAACGGGAAAAATCTGCGGATAAGCCGATAGATGAGAA
GAAGGCTAACATGAAAGCTGTACGTAAAGAGCTTTCAAATTCAAAGGTAATTCCAGCGAA
TTTATATAGACAAAAAATGATACAAGCGATAAATAAACCACCGGCAACAGCCTCTGGGAT
ATTAAAGTCTTGGAAGAACTTAATTTTATTTACAAATACTTTGCCGAGAAGCAAAACAAG
CGTTGCGGCGATAAGTGTGTGATAACCGTTTAAAACGATTGGCTCCATATCATTACTCCT
AATATATGATTTATGAAGGGGCGGATAATATTATAAAGATTTAGCATTGTCAAAATGGCT
ATTTGATTATTTAGTCGCATAAAAATACTGTTATGGTAGACATTTCTCTATTATTTTTTG
AGTTAGATCTCATTTTTTGCTTGGGGATTTTGGTAAAATCGTCGCAGTTTTATTTTTTTA
TGATGAGGCTTTTATGAGCGAAATTGCATTAACAGTAAGCCTATTATCCTTAGTTGCTGT
[truncated: 1,995,462 more chars]
