# Supplementary material for: Whole-genome sequence analyses of Glaesserella parasuis isolates reveals extensive genomic variation and diverse antibiotic resistance determinants
Source: PeerJ. 2020 Jun 22;8:e9293. doi: 10.7717/peerj.9293 (PMC7316082; doi:10.7717/peerj.9293)
Supplement: Supplemental Information 13 [file peerj-08-9293-s021.fasta]

>H60 Scaffold1
GTTTACGTGGACTTTATCGCCACGATTAAATTGTTCTTTAGCCATTGTAAAGTTTCCTTT
GTTGATGAAATCCCGTAGCACGATATGCACCACAGGGTTTAGAGTAAAAACCTATTATAT
TGCCATTTATGTTATTTATGAACTTATTTTTTAAACGATATTGGTTTAAAAAAGTCCAGT
TAAACAAATATGGTCAAGATGGCATTCTACCACATTAACCAAATTTAGAAATCAAATACT
TATTTATGCTAAGGAAAAGATAAAGATAGAAAGTAATGAAGTGGTGCTGATAGGCGGACT
TGAACCGCCGACCTCACCCTTACCAAGGGTGCACTCTACCAACTGAGCTATATCAGCGTT
TGGAGCGGGCAGCGGGAATCGAACCCGCATCATTAGCTTGGAAGGCTAAGGTAATAGCCA
TTATACGATGCCCGCTGTTCTAAATTCGTCTGTCCCAAAGAAATTCAATTAAAGAAATGG
TGGAGGGAGAAGGATTCGAACCTTCGAAGGCTGAGCCAACAGATTTACAGTCTGCCCCCT
TTGGCCACTCGGGAATCCCTCCACGATAATTGAATACTTGATAACGCTAGAATGGTGCCG
ACTACCGGAATCGAACTGGTGACCTACTGATTACAAGTCAGTTGCTCTACCTACTGAGCT
AAGTCGGCGTTGCGTCGTAAGCAATTAAGGCGCATTATAGGGATTTCGAAAAACCTTGCA
AGCATTTTTTTCAAAAAAATTAAAAAATCCATTCTTTCGCTTGTTAAATACGCAAATTGC
TGATTTTTTAGATGTTTTTACTAAATGTTGTAAGATAAAATATCTACTTTCATTATTTCT
ATTGTATATTTCGGGTTATTAAAACCGTAACAATATGAATTATATTCAGCAAAAATAGAG
AACTTGGCAATGGGCATCACTAAAATTACGCCTTTTTTAACCTTTAATCGTCAGCAGTGG
GCTGCATTACGAAAGTCAGTGCCGTTAAAACTGACCGAACAGGATTTAAAACCGCTTTTA
GGTTTTAATGAAGAGCTTTCCCTAGAAGAAGTTAGTACAATTTATCTTCCACTTGCTCGT
TTGATCAACTATTACATTGATGAAAATCTCAAACGCCAAGAAGTGTTACATAAATTCTTA
GACGTAGAATCGCCGAAAGTTCCCTATATTATCAGCTTAACAGGCAGTGTTTCTGTCGGA
AAAAGCACTTCTGCTCGGATCTTACAAGCCTTACTGTCAGAATGGCCTGAAAAACGTAAA
GTAGATTTAATTACCACAGATGGCTTCCTCTATCCATTAAAAACGCTACAAGAGCGAAAT
TTAATGAAGAGAAAAGGCTTTCCTGAGTCTTATGATATTCATCGCCTTATTGAATTTGTT
TCTGATATTAAATCGGGCAAACGCAACGTCAAAGCCCCCGTTTATTCACATCTCACTTAC
GACATCATCCCCGATCAATTTAATGAAGTTGATCAGCCTGATATTGTGATTTTAGAGGGG
CTAAATATGTTGCAAAGTGGTATGAACTACCCACATAGCCCACATAGTGTCTTTGTTTCC
GATTTTGTTGATTTCTCAATTTATGTTGATGCTGATGAAACCTTATTGAAAGATTGGTAT
ATCCACCGTTTCTTAAAATTCCGTCGCAGTGCATTCTCTGATCCTAATTCTTACTTCCAT
CACTACTCAAAGTTAAGTGAACAGGAAGCAATCACAACAGCTTCAACAATTTGGGACGAA
ATTAATGGATTAAATCTACGCAAAAACATTTTGCCAAGTCGAGAGCGAGCAAATTTGATT
TTAGTAAAAGGCGAAGATCACGCCATTGAAACCGTCAAATTAAGAAAATAGTAATGAGTG
GCTTTCAGTTCAAACAGTTTTTCATTGCACACGACTGCTGTGCAATGAAAGTCAATACAG
ACGGCATTTTACTGGGCTCAATTGCAGATCCTAGCAATGCACGCCACATTCTCGACTTAG
GCACGGGGACAGGGCTTATTGCAATAATGTTAGCCCAACGTACCGCTAGTGCACAAATTA
CTGCACTTGAACTGGAAGAAAACGCGTTTCACCAAGCTCAAGAAAATGCCCAACATTGTC
CGTGGAATAACAGAATTGACGTACTACAAGCGAATATAATGACGTGGAAATCTACCAAAA
AATTCGACCTTATCGTATCGAACCCACCTTATTTTGAACATAGTCTCGCAAGCCGAAATA
AGCAACGAGATCTTGCAAGAGCTGTGACTTATAGCCATTTTGATTGGCTAAAACGGGCTC
AACAGTGGCTAACCCCAAATGGCAGAATTAGCTTTATTTTGCCTATCGATGCTGGAAAAA
AATTGTTGGAACAAAGCCATTTATTAGGGCTATATTGTATTGAATACTGGGAAATCTGCA
CAAAAATCGGACTATCACCTAAACGAGTTATCCTCACTTTTTCACCGCAATATGCTGAAA
TGGCTTTGCAGACATTGACGATTTATGATGAAAATCAGCGATATACTGCTGACTTTACTC
AGTTCACAGAAATATTTTACCTAAAAGTAAACTCTAAATAATAGGTATGTGGTAAGTATG
TATCTATATGATACACATAACTAGCTCTAAAATTCCCTTGAAAACTTTCTTATGTGCACC
ATATGATTTAATTTTCACTTCACCAACCCACCGCTTGCTTGTAAATCTGCGTGGTAGGAA
GAGCGGACGAAAGGCCCACAGGCGGCGTGTTCAAAGCCCATTTCGTTGGCTTTTTCACGG
AACATATCAAATTCCGTTGGGTGAACGTAACGTGCCACGGGTAAATGGTGGCGACTTGGT
TGTAAATACTGCCCTAATGTCAGCATTGTGACACCGTGATCACGCAAGTCTTGCATCACC
TGTAAAATCTCTTCGTTAGTTTCCCCTAAACCGACCATAATGCCTGATTTAGTTGGAATA
TCTGGGAAAACCGCCTTAAATTCTTTGAGTAGTTTGAGCGACCATTCATAATCCGCACCT
GGACGAATTTCTTTATACAGGCGTGGCACGTTCTCAAGGTTATGGTTAAATACATCTGGC
GGATTTTCTTTTAAAATTTCAATTGCTTGTTCAACACGACCACGGAAATCCGGCACTAAA
ATCTCAATTTTAATCCCTGGGTTTAACGCACGGATCTCTTTCACACATTCCGCAAAATGC
CCTGCACCACGATCAGGCAAATCATCACGATCCACAGACGTAATCACCACATATTTGAGC
TTCATATCCTGAATGGTTTCCGCCAGTTTCTTCGGCTCGTCTTTATCTAAAGGCAACGGC
TTGCCGTGAGCCACATCGCAGAATGGGCAGCGACGAGTACAAATTGCACCCATAATCATA
AAAGTTGCCGTGCCGTGGTTAAAACATTCGTGTAAGTTCGGGCAAGAGGCTTCTTCGCAC
ACAGAGTGCAAGCCGTGGCGACGCATACCGTTTTTGATACTTTCAATTTTTGCTGAGTTG
GCTGGCAGTTTAATCTTCATCCACTCAGGTTTTTTCAGTAATTCTTGGTTGGGATCGATA
TTTTTAACAGGAATAATGGACGTTTTAGCTGCATCACGATATTTCACGCCACGTTCCATT
TTAAAAGGTGTACCCATTCGATAATTGTCCTATTTGTTAATAATTTGTTGCTTATTATAG
CCGAGAATTTGGGTAAAGTAATCGACCAATTTAGGCGAAACCTTGTCGCAATCGGCTTCA
GCTTCAGCGACAAAATCAGCTAATTGACACATTTCCAATCCTGCATAGCCACAAGGATTG
ATATTGCGAAACGGTGTTAAATCCATCTGGATATTCAATGCCAGTCCGTGAAACGAACAG
CCTTTGCGAATGCGTAAACCAAGCGAACAGATTTTCTTACCGTCCACATACACCCCGGGT
GCGTCTGGTTTGGGATAGGCATTAATTCCATAATCAGCAAGGGTTTTCACTACACATTGT
TCCAATGCTGTCACCAAATCTCGCACGCTCAAATCGTTACCTTTTGTCTTGTGGCGTTTG
ATGTCGATCAGCACATACATAATTTGCTGTCCTAAACCGTGATAGGTAATCTGCCCACCA
CGATCCGATTGTACCACGGGGATATTCGTGGGATTGAGCAGATGCTCAGGTTTACCGGCT
GAACCTTGAGTAAACACCGACGGGTGCTGAACCAGCCAAATTTCGTCGGCTGTTTGTTCA
TCACGGCTATCGGTAAAATCCTGCATTTTGTGCCAAATTTCTTGGTAATCTTGCACACCA
AGTTGGCGAATGATAAGTTGGGGCATAGGTTACAATACCATTCTCACGCCTTCAATTTTG
GCTAAGTCGGTATAGAGTGTTTCGACTTGTTCGATATTTTCGGCTTGAATAGTGATGGAT
ACAGAGTGATAAGTGCCTTTGCCACTCTCTTTAAGAGATGGATTATAGTCGCCTTTAACC
ACTTTTTGTACTTCGCTAACGACATCATCGATTAAACCTTCACGAGCTACACCCACGACT
TTAAAGGTGAACGAGCAAGGAAATTCAAGTAAATCTTTGAGTTTTTGTTGTGGAATATCG
GCTAAATTTACGCTTTTTGTTTCTGTCATTTTATTGTCCTTTATGAATATGAGAGCGGTG
TGATTTTGCAAAAAATTTGCAAGATCGCACCGCTTGTTTGAATGGCACCCTAAATGAGGG
CAATTCTGATAATTACAAGGGTTTAATTAAACAGACCTTTAACCGTTAAAACGAACCAAT
CCCACGCTTTGCCAAAGATACCTGCTTCTTGAACATCGTGCATTACTTGTAAATCAACAC
TCGCCACATCTTTGCCATTGAGTTGATAAATCACTTTTCCAACGACCTGCCCTTTCACTA
ACGGAGCTTCCAAATTTGTTTTTTCTAGGGTGTAGCGAGCTTTAAGTTCTGCTGTTTTAC
CTTTTGGAACGGTAATGTAACTATCTTGTAATGTGCCTAGTTGAGCTTTGCTTAAATCAC
CATAATACACCGCTTGTTCAAGCACGCTTTGCCCTGCTGAAAGTGGTTTGACAGTTTCAA
AGTTAGCAAATCCCCACTGTAACAGTTTTTTGCTTTCCACTTCACGCCCTTTATAGGTTG
GTACGCCCATAACCACTGAGATTAAACGGGTATTACTATTGTATGCTGAGGCTACAAGGT
TATAGCCTGCTTGATCGGTATGTCCTGTTTTCATTCCATCGACATTGATGGATTTATCCC
ACAATAAGCCATTGCGGTTAGGTTGGGTAATTTTGTTGTAGGTAAACTCTTTTTCTGAAT
AAATTTTGTACTCTTCAGGCAAGTCACGAATGATATGAGCGCCGATAATCGCCATATCTC
TTGCTGATGAGTATTGTTCTGGGTGGTCTAAACCGTGTACAGTCGCAAAATGCGTATTTT
TCAAACCAAACTTCTGCACAAATTTATTCATACTATCAATGAATGTTTGCTCTGAACCCG
AAATATGCTCTGCAATCGCAACACAAGCGTCATTACCTGACACAACGATAATCCCTTTGT
TCAAATCTTCAACGGATACCTGCTGATTAACATTCAAGAACATTTTAGACGAGCCTGGGA
ATTTTTGTCCCCAAGAGTTTTCGGTAACGGTGACTAAATCGCTGTTTTTGATTTTACCTG
TTTTCAAGGCTTCACCAACCACATAGCTCGTCATCATTTTGGTTAAACTTGCAGGTGCTT
GGCGTTGATCCGGATTAAGGCTAGCTAATACTGCACCAGAGTTGTAATCCATTAAAATAT
AGGTTTGAGCATTAAGTTGGGGGGCTGCAATGCCATAATCAATATCTTGAGCATAAGCCA
TATTCACACTTGAATAAGCAATAGCACATAGACTGACCGTTTTGAGTACTTTACTTTTTA
ACATATAAAAAATCCTATCTATTTTTCTGAATAACTGAATACAGTGTAACCTAAACGGTT
GAGCTGCTGTTTAACGTGTTGAGCTTCTTCAGCTGAAGAAACATCAATAATCACTTCATA
TCTCTTTTCTTTCGTGACAATATGGCTATTCACTGTCGAAATCACTTTCTGTACTTTTTT
CGCCATACGTTCATTCTTAAGTTGAGTGACCTTTAACACAAATTTTGGCTGAGAAACAAC
CGCTTGCGGTGTAGGTTCGGTATCGGCTTTAATGGCAAGTGTTTCACCATCCCCTTTCAC
TTTAAGGTTCAACCCTTCTTGTTGTGCAATTTGATAGAGTGCTTCCGCCCCTTTCCCGAT
AATATAGCCTTCTTTATCTACCTGCATAGCTTCCACTCGTACTTTTGCTGTACCAGCCCC
CACCATACCAATCACTTTAGCAGCACCTTTAGATAAATCAATAATGCGAGTTTTACTAAA
TGGCCCACGATCATTAATCCGTACTATTACTTTTTTGCCATTGCGTAAATTTGTTATTAA
AGCATAAGATCCCAGCGCAAGAGTTTTATGAGCCGCAGTATAACCATTTTTATCAAAAAT
CTCACCGCTTGCGGTTCTGCGTCCGTGGAATTTATCCGCATAATAACTTGCAGTTCCAAC
TTCGCTGTACTGACGAGAAGCTTCTTTACCCATTACCGTATGCGTTGTCCCCTTCTCTTG
ATAGGATTTTTGATTATTTGATATTTTAACGCGTTCTAAATCTGCTCCTTTTACCCCATA
AAGTTTTTTTGTTTGATTATCACTAGGAACGGTTGTTTTTGTACTTTTAGTGTTAGAGCT
TACAGCTTTCTTCTTTACCTTTTTCTTAGATGTTACTTTTTTTGTCGATTTTTTCTTTAC
GATAAGCTGCGTTTTAGTTGTTTGTTTCTTTGTATTTGTTGCCATTGTTTCCAATGGTGT
AAACATTATCATTGCAGCTAATAATAGCGTAACAATTTTGCCTATTTTCATTAAATTCCC
CTTTTAATCATAGAATATTTATTTTTCTGCTAATTTATATGGATTGCTTTTCTCTTTTCG
TTCACGATGAACATAACTCGACATCATTAAACCAAAAGCTGCCATTAAGGTAACATAAGA
GGTTCCGCCATAACTAAACAACGGCAATGGAACGCCAACTACAGGTAAAATACCGCTTAC
CATACCGATATTCACAAACACATATACAAATAATAAGAGAGCGGTTCCTCCCGATAAAAT
TCGTCCAAAGGCTGAGGCAGATTTTGCCCCAATCATTAATCCCCTTGCGATAATAAATAG
GTAAATAGCTAATAATACCAAAACACCAATTAAACCAAATTCCTCACTGAGTACCGCAAA
GATAAAGTCCGTATGTGGCTCGGGCAAAAAATCTAACTGAGATTGCGTACCTTCCATCCA
ACCTTTTCCTTCAATACCGCCAGAGCCAATAGCAATTTTGGATTGAATAATGTGATAACC
TGTTCCTAGCGGGTCTTTATCGGGATCAATTAACGTCATTACCCTTGTCTTTTGATAATC
GTGCATCAAATAAAACCACATTATCGGAATAAATCCTGCTAGAAAGACAATACCAGCCCC
AATAAGTTTCCAACTTAACCCAGCAAGAAATAAAACAAACAGCCCAGCGGCACAAACTAA
AATAGAAGTACCCAAATCAGGCTGCATTGCAACTAATAATGTTGGCGCAATAATAATCGC
CAGAGCAATACTGGTATCGCGTAGATTTGGCGGTAAGGAACGATTACCTAAATAGCTTGC
CACCATTAACGGTACAGAAAGTTTGGCAATCTCTGAGGGTTGAAATCGAATAAATCCAAG
ATTTAGCCAACGTTGCGCACCCTTACTGATTTCACCTGCCACATCAACCAAAATCAGCAA
AATAATACAAACCACATATAGGCAGGGTGATACTTTTTCGTAAAAACGAGGGGGGAACAT
CGCCATCACAAACATTACCCCTAAACCCAGACACACTTGGATTACTCTGTTGGTAAACAT
TTTTTCACTGCCACCGCTTGCACTATATAAGACTAACAAACCATAGCCAGTAATTGCCAG
CAAGCCGATTAATAACCATAAATCTAAGGCAAAGATCTTCCAAAATCGTCCTAAAAATGA
TGATTTATTCACTCAATTCCTCTGCTTCTGGGGGTTCACGTTCTTCTACAGGCAACGGTG
CTGTAGCTTCGGTTTGGTGTAACAAAGCATAATCCATAATCTGTCTTGCTATCGGTGCTG
CGGTACTACCGCCACCGCCCGCATTTTCTAAAATAATGGAAACCACAATTTTAGGGTTAT
CATAGGGAGCATACCCAATAAACCAACCGTGATCGTGTAAATTCTTTTTTAAACCTTTGG
CATCATAACTTTGTCCGTTTAAACTAAAGACCTGAGCTGTTCCTGTTTTACCTGCAGCTC
GATACGCAGTACCAGCAAAGGCTTTTCGCCCAGTACCGTTGCTCGCATTAATTACGTTAT
ACATACCCAGTTTTGAGATCTGCCAATAAAGGCTTGGCACATCAGAAATATCCTCGTATA
ACAACGGATCTTTATAAGGAATAAGCTCACTCGACATTATCTCTTTCATCAAGTGAGGCG
TATTCACCCGCCCATTGTTAATCAGCACTGCCGTTGCTTTTGCCAGCTGTAACGGTGTTG
AAATCCAATAACCTTGCCCAATGCCGACGGAAATAGTATCCCCTTGTAACCAAGATTTTC
TATAACGTTTCTGTTTCCACTCACGACTTGGCATAATTCCGACGGACTCTTCAGCCAAAT
CAATCCCCGTTTTCACACCAAAGCCGAATTTCTTCATCCAATCCGACATCTTATCAATCC
CCATATCATAGGCGAGTTGATAGAAAAACGTATCCGACGACTCGACAATCGCCCTATTCA
CATCAGTTCTACCGTGCCCCCCTTTTTTCCAGTCACGGAAACGCTGTGTAGAACCAGGTA
AAATCCAAAAACCAGGGTCATAAATTGTCGTGTTTGGAGTAATCTTACCTTCCGTTAAAC
CTGCTACTGCCATAAACGGCTTAATGGTTGAAGCGGGTGGATAAGTCCCTTGTGTTGCAC
GGCTATACAATGGGCGGTCAGGATCTTCTAACAACTGCTTATAATCTTTACCCGACACCC
CATCAACAAACAGATTATTGTCATAACTTGGGTTTGTCACCATCGCCAAAATACTGCTGT
CAGTCGGATCTAAAACAACCACCGCCCCTTTCTGATTATCCAATAAGTTCGCCACATAGC
GTTGCAAATCAATATCAAGGCTCAAACGAATACTGCTTCCAGCCACTGCAGGCTGATCAC
GCAATTTACGAATAACTTTACCACGGTTATTAATTTCCACTTCCTCAAAACCTGTTACAC
CGTGTAACTGCTCTTCATAAAATTTCTCAATGCCCAGCTTCCCAATATCGTGCGAACCAG
CATAATTTCCAAATTTCCCTTCCTCTTGCAAACGTTTCTTATCCCGATCATTAATCTTCG
CAACATAACCGAGGATATGGGTCAAAATATCCCCATAAGGATAATTTCGTTTAAAATAAG
GGTGAACGTCCATACTTGGAAAACGATACTGATTAACCGCAAAACGAGCCATCTGCTCTT
CGGTTAAATCAGGCTTTAATAAAATCGGAGTATAACGAGTTGTACGTTTTTTCTCTTTAT
GAAAGTTCTCAATATCTTGATCGGTTAAACCCACCAATAATTTTAATTCTTCAAGGGTCT
GATCTAGGTTATAGATCTTCTCTGGCACAATATACAAACCAAAATAGGTCAAATTTTCAG
CTAAAACCTTACCATTTCGGTCATAAATCAGCCCCCTTGTCGGAGGCACAGGCAATAACT
TAATCCGATTTCCATCAGAACGAGTTTGATAAGAGGCATAATCAACAATTTGCAAATGAT
AAAGATTTGTTAGCAAAATACCTGTTAAAGCAATCACCCCCACAAACGCAATCAAGGCGC
GACGCACAAACAGATTTAACTCTGCTTGCCCGTTACGCACCTTGTCATAATTTTGCGGTT
TTGCGAATTTACCAAACATTTGCCATTATTCTCGATGATAAGGGTGATTTGTTGTCAAAG
ACCACGCACGATATAAACTCTCAGCCACCACCACACGCACTAATGGGTGAGGCAAGGTTA
ATGGCGACAGCGACCAACTCTGCTCTGCCGCCGCTTTACATTCAGGTGAAAGCCCCTCTG
GACCACCAATCAATAGACACACATCACGCCCATCATTCTTCCAGCTCTCTAACTGCTGGG
CGAGTTGCTCTGTCGTCCAAGGCTTACCAGGAATATCAAGGGTCACAACCTTCGCACGCC
CACAAGCTGCCAACATCGCCTTGCCTTCTTGCTCTAGAATGCGTTTAATATCCGCATTCT
TACCACGCTTACCTGCAGGGATCTCAATCAGCTCAAAAGGCATATCTTTTGGAAAACGAC
GCTGATATTCCTCAAAACCTTTGGTAACCCAATCAGGCATTTTAGTTCCCACTGCCACTA
ATTGAATTTTCATCTACACCCAAAGTTTTTCTAATTGATACATCTCACGACTATCTTGTT
GCAAAATATGCACAATCGCCTGCCCAAAATCGACCACGATCCAGTCAGCAACTGCTTTAC
CCTCGTGAGCAAACACGTCCACACCAGCTTTCTTACTTTCCACAATCAAATTATCTGCAG
TAGAAGCAACGTGACGACTTGATGTCCCCGTACACACAATCATCGTTTCAGTAATGCTCG
ATTTCCCTCTTACATCAATCGCTTGAATATCCTGAGCTTTCAGCCCTTCGAGGGTTTCTG
TTAAAAATTGAACTAAATTTATGGTCATATCTTCTATTCAGTCTATCAAAAATTGGTGGA
TTATAGCATATAAAAGGACGCGATCAGGAAAAAGTAATATGTTTACAAAGGTTTCATAAG
TATCATCTCTCTTATATGATGATTTAACTATTTACCTGTAATAGCAAGTATCTACTTATC
AGTATTTAAGAAAGTCATAATATAAATGCCCACACTATATCATTAACACTTAATAGAAAA
ATCCTATTACAGATGCATGAATTTTAAACGTACAACAACCATTATTAATATTTTTATTTG
ACAGTTAAATTAAATTAATTAGAATAGGGTAAAAAAGCATTATGACACAAATGACTTACT
CTATGCGGGAATAGCTCAGTTGGTAGAGCACGACCTTGCCAAGGTCGGGGTCGCGAGTTC
GAGCCTCGTTTCCCGCTCCATTATTGTGCCCGAGTGGCGGAATCGGTAGACGCAAGGGAT
TTAAAATCCCTCGCCTTTCGGGGCGTGCCAGTTCAAGTCTGGCCTTGGGCACCATGTTAA
ATCTCTTTGAGAAATTCTGTTAAAAAATCACTTAATTAATACCCTGAAGTTTGAAAATTA
CCCCTAGTTATTTCCGAAGAGGTTTTAATGCTCTTTCCGACACTCTCGTCTGGCATACTA
ATTCAACGCTATAAACGTTTCTTAGCTGATGTAAAACTTCCAAACGGAGAACAAATCACA
ATTCACTGTCCCAATACTGGAGCTATGACTGGTTGTGCTAATCCTGGAGACATTGTTTGG
TTTTCAACATCAAATAACCTCAAACGTAAGTATGCCTATACTTGGGAGCTCACTCAAACT
CAGTCAGGTGATTTTATTTGTGTAAATACACATAGAGCAAACCAACTTGTTTCTGAAGCA
TTAAAGAATAAATGGATCCGTGAACTCGTAGATTACGATGAAATCTTACCCGAACAGAAG
TATGGTCAAGAAAATAGTCGCATTGATTTCCTCTTAAAACAACAAAATTTGTTGGACTGT
TTTGTAGAAGTAAAAGCAACTACGCTACTCACTGAAAACGGTATTGGAATGTTCCCTGAT
ACAAAAACTGAAAGAGGACAAAAACATCTAAGAGAATTGATAGCAATTTCCCAGCAAGGG
CAACAGGCAGTCATTTTTTTTGCTATTTTACATACAGGTATTAAGGCCTTTGAGATAGCT
AAGAAAATTGATGCAAAATACGCTCAAATTTTTAAGGAAGGGATGGATAATGGGGTAAAA
ATGTTGGTATATAAAACTGAAATGCTTTTCTCTGGAAAAACACCAACAGGAATAGAATTA
ATTACCCCTTTAATTTAGACACTCTAAACTATTTTTTTAAAATAGCATTAATCGCATTCG
CATAGCTTTCAGATTTTGTGCCAAAAATAACGTGTACGTTATTTTCAACAATTTGTACCA
CTTCTGCGGCACCAAATGCTTTTAAGCCTTTACGGTCAATTTTATCTTTTGATTTTAGTT
GAACTCTTAATCGAGTTAAACAGAAATCAAGATATTCTATATTTTCTGCACCACCTAATG
CAGTGATAATTTTAGGGGCGATTTCATCGGCAGAAAGAGAAAGTTCTACCGTTTCTTTTT
CTGAGTTAAACAGGTTTTTTAATAAATTTGAACATAGCGAACTCCTATAAAGTGAAATAT
GAACAGCGTATATTTTAGACCTAATTATGATAAATTCTATTCATTTTACAAAAATATTGG
TTAATATTACCGCTTACACTTGAAACTGATGATATTGCCCTTAAATATGCACGCAGTTTT
TTAGAAAAATAGGAATTTCAATGACAACGATCGTATGTGTTCGCAAAGATGGCAAAGTCG
CTATCGGCGGTGACGGACAAGCAACTTTAGGCAATTGCGTAGAAAAAGGTACGGTGCGTA
AAGTTCGCCGTTTATATAAAGATAAAGTGGTAACAGGCTTTGCAGGCTCAACGGCAGATG
CCTTTATTTTGCGTGATCTGTTTGAGAAAAAACTTGAATTACATCAAGGGAATTTAGTCA
AATCTGCGGTTGAACTCGCCAAAGAGTGGCGTACCGAGCGCTCACTTCGCAAATTAGAAG
CGATGATGATCGTCGCAAACGAAAGTGAGTTTTTGCTGGTTTCAGGTAGTGGTGATGTAA
TTGAGCCTGAATTTGATGTATTAGCCATCGGCTCAGGTGGTAACTATGCAAAAGCTGCTG
CTCTTGCCCTATTAAGAACGGAAAATAATCTTTCTGCTAAAGAAATCGTGGCAGAAGCGT
TAAAAATTGCTGGGGATATTGATATTTACAGCAACCATAATCACGTGATTGAAGAAGTAT
AGTAGAGACACACTGCGTGTGTCCAAAAATAAATATATTGATGTGAATTAACGGACACAC
GCAGTGTGTCCCTACAAAATGGAATAAAACTATGTCAATGACCCCTCGTGAAATTGTGTC
TGAATTAGACGCACATATTATCGGACAAAATGAGGCTAAACGAGCAGTAGCTATTGCCTT
GCGTAACCGCTGGCGCCGTATGCAGTTGCCAGAAGAACTGCGTCAAGAAGTGACCCCGAA
AAATATTCTGATGATCGGTCCAACAGGCGTGGGTAAAACCGAGATCGCTCGCCGTTTGGC
AAAACTTGCCGATGCACCGTTTATTAAAGTTGAAGCCACGAAATTTACCGAAGTCGGCTA
TGTGGGTAAAGAGGTGGACTCGATTATTCGTGATCTTGCTAATGTTTCAATGAAATTGGT
TCGCCAACAAGCGGTCGAAAAAAACCGTATGCGTGCGCAAGATGCAGCGGAAGATCGCAT
TTTAGATGTGTTATTACCGCCAGCGAAAGATCAGTGGGGAAACGTGCAAGAGAGCGATAA
CACTTCTACTCGCCAAATCTTCCGCAAAAAATTGCGTGAAGGTCAGCTTGACGATAAAGA
GATTGAAATTGATGTCGCAGCCCAAGTGAGCGTTGAAATCATGACTCCACCGGGTATGGA
AGAGATGACTTCTCAACTGCAATCTCTCTTTGAGGGAATGTCGCCAAACAAAACGAAAAA
ACGCAAAATGAAAATTAAAGATGCGTTAAAAGTGATGGTGGACGAAGAAGCGGCGAAGCT
GGTTAATCCTGAAGAGTTGAAACAGCAAGCGATTGAAGCGGTTGAACAACACGGTATCGT
CTTTATTGATGAGATTGATAAAATCTGTAAAAAAGGCGAACACAGTGGCGGTGATGTTTC
TCGTGAAGGTGTGCAACGTGATTTACTGCCGATTATCGAAGGTTCGACAGTCAATACTAA
ACACGGTATGGTCAAAACCGATCACATTCTCTTTATCTGTTCTGGTGCCTTCCAAGTGGC
TCGTCCGTCTGATTTACTGCCAGAATTACAAGGTCGTTTACCAATTCGTGTAGAGCTTAA
ATCACTTAATAAAGAAGATTTCGAGCGTATTTTAACCGAGCCGAATGCGTCTTTAACCTT
ACAATACCGTGAGTTAATGAAAACCGAAGGCGTGGATATTGAGTTTACCAAAGATGGTAT
CAGCCGTATCGCCGAATCCGCATTCCGAGTGAACGAAAAAACTGAAAACATCGGTGCAAG
ACGTTTGCACACCGTGTTAGAACGCCTAATGGACAGTATTTCATTCGATGCCAGCGAACG
TTCAGGCGAGAAAATCGTAATTGACGAGAAGTATGTGTCTGATGCGTTGAATGATGTGGT
TGAGAATGAAGATTTAAGTCGGTTTATTCTTTAACTATATACTTACAGTACAAATGGAAA
TTAAAATTACAAAAATATGCATTACAAGCGGTGAAACTCTCTCAATTTTTTACAAAATTT
TGCTACAATCTATCCACTCACATTCCATTTGCAAAGAGATGAATAATGACAAACATCAGC
ACTTTTAACCGTTCTTGGTCACGAGTTATTTTAAATGCTTTACTCCGCTACGGCGTAAAA
CATATTTGTATTGCCCCAGGTTCACGCTCAACGCCTTTAACCCTTGAAGCATTACATCTG
CAAAAACAAGGTCAAGCTGAATGCCATAGCCATTTTGATGAGCGTGGTTTAGGCTTTTTT
GCACTAGGACTTGCAAAAGCAACGCAAGATCCCGTTGCAATTATTGTAACTTCTGGAACT
GCGGTCTCTAATCTTTACCCTGCGGTGATCGAGGCGAGTATCACACACCATAAACTTATC
GTGCTTTCCGCAGATCGCCCCCTTGAGCTGATCGGCTGTGGGGCCAATCAAGCGATTGAA
CAGCAACATATTTTTAGTCATTATCCTATTGCAAATCTCAATTTACCAAAACCAAGTTCG
CAATATAGTGCAAGCTGGTTAGTTGGTCGTGTAGAGCAAGCCTGTTCTAAACAAGCTCAA
AAAGGTGGTGTTATCCATATCAATGCGCCATTCGCAGAACCGCTTTATGAAGCTGACGAG
GAGAGCATTGGGCAAGATCCGTGGTTGCTCGCAATTCAAGGTTGGTTGAATAAACCTCAG
GTGAAATGGTACGATCAACAAGCGACCCAACAAGATGTGTTGATGCACGAAAATTGGGAT
TATTGGAGAACCAAACGTGGTGTGATTGTGGTCGGTAAGTTACCGCTTGAGCAGGGAATG
GGATTAAAACTGTGGGCTGAAACGCTTGGCTGGTGTTTGATCAGTGATGTGCAATCTGGG
GTTGATGCCTCTCTGCCTTATGCAGATATTTGGCTGTCAAACAAAACAGTAGAGCAACGT
TTATTACAGGCGGACATTGTTATTCAGTTTGGTTCACAAATTGTGAGCAAGCGAGTTAAT
CAATTTTTATCGGCTTTTAAAGGTGAGTTCTGGCTGGTTGAGGAAACGACAGATTATCTT
AATACCTATGCTCATCAACAAACTCGTTTTGTAGCAAAAGCACACCACTTTACCCGTGTT
CACCCACCACTTCGTCAAAAACCGTGGCTGTTGGAACCTTTGGCTCTTTCACAATTCTGT
GAAACCTTTATTGAACAGCAGGTGGGTGGCAATCTCAATGAAGCCTCTCTAGCACATCAT
ATTGAACGAGTGTTGCCAGCTAATGGTAATTTATTTATTGGGAATAGTTTATTTGTCCGC
TTAATTGATGCCTTGTGTAAATTGCCTGAAGGCTACCCGATCTATACCAATCGAGGTGCA
AGCGGTATTGATGGATTAATTGCAACCCTTGCAGGTATTGCAAAAGGTAGCGGACAGCCG
ACTGTTGCAGTGATTGGGGATATTTCCGCCTTACACGATCTGAACTCTGTTTCGCTTTTA
CGTCAGATTAGCCAACCGACCATTTTATTTGTTATTAATAATAATGGCGGTGCAATTTTT
GATATGCTTCCTGTCGATCAAAAAGCGAAAGATAAATTCTACCGTCTTAGCCATAGTCTT
GAGTTTTCACAGATTGCGACAATGTTCGGCTTAGAATATCTCCGTCCTTATACTTGGGCG
GATTTGGGCACAAAACTTAAACAAGCCTATGCTCGTCGAGGTGTTACTATTGTGGAAATC
AAGGTGAATGATCAGGAAGGTAGTAGCCTTTATAAATCCTTGATTGAACAGATCTCTCGT
GCTTCTATCGACTAATGTTAGCAACAACGTGGCACAGTCATTCAGGAACCCCCGTGGTCT
TTCTCCACGGATTTCTTGGTTCTCAACAAGATTGGCAACCTGTCCTCTCGCTCTTGCAAA
ATACGATTGCAATCCGACCGCTTACTCTTGATCTTGCTGGTCACGGTCAAAGCCAAGCTA
TCTCGTACCACAGTTTTCAACAAGCTAGAGAACAGCTTCACTTCACCTTGCAACAACATC
TTGCTGAACAGCCTTTCTATCTTGTCGGCTATTCATTAGGCGGTAGACTAGCTTTAGATT
ACGCCCTCACAACCCAAAATCCTTATCTTAAAGGGATCCTGCTCGAAGGGGCAAATATCG
GCTTAATCAGCGATGAAGACAAAAAAGCACGTTGGCAAAATGATTGCCATTGGGCAGATC
GCCTAAGCAATGAACCGCTTGCAAATGTTTTAGAAGATTGGTATCGACAGCCTGTTTTTG
CCAATTTAAGCGAAAGCAAGCGGACAGATTTCATCAAAAAAAGGCTAAATAATCACGGGC
AAGCACTAGCTCAAATGCTCAAAGCCACTAGCCTTGCAACGCAACCCTATTTTTCCCCTG
AACAACGTCGTCAGTTTCACGGAAAAATGCTATTTATTATAGGTGAGAAAGATAGTAAAT
TTCGTCAAATGGCAGAACAACATCAGCTCCCCTATCATCAAATTGCAAATGCAGGACATA
ACACCCATTGTGAAAATCCAAGTGCATTTGTCAAACATCTTATTCAGTTTATATCAAAGT
AGGAATTACAATGGCTTTACATCGTTGCCCCGAATGCCGTAAAAAAATCAGTGAAAGTGC
CGTTACTTGCCCACATTGTGGCTTCTCGTTCAATGAAGCTGATTTGGAAATTTATAAACA
AAAGCTAGAACAGCGTCGTTTGCATAATCAAGAGATAAACCGCAAAAGCGTCAAACTTCA
CTTGATTTGGTTAGGTATTTTTGTGTTGGTTATTGGGCTGGCGAGTTTATTATCTGTATA
AATGAATGATGATGTAAGTATAAAAAAGGATAGTAGATAAAACTGTTGTCCCAAGAATAT
TGGCATAGTAGACAAAATTGTTGCTAATGTTTATTTTCTCTAAATGTTAGCAACTCTTTT
TATTTAAAAAACCCTGTATAAACAACATGTTACGCTTTTTCGTTAATTCATTGTGATTAT
TTAATTTTCGCTTAAGTTCACTAAATAATCCCTCTAAACGATTTGTCGTCTTTTCTATAT
TTAATTCAGAATGTTTTGTCTATTACACCTAAAATTATGGTTATACTTTATAACGTATAT
TTATAATTCTTCTGCTTGTTCTAGGATTTTATCTTGCTCTTTTATTAATTTTTCTAATTT
CTTTTTTTCTCGGTTAGCCTCATCTTCTGCTTCCCATACATCATAAGCTTGAACAATTTT
TGCAACGACAGGGTGGCGAACAATATCCTTACTGTCAAAAAAGTTAAAACTTAACTCTGG
AACCTCTTTTAATACTTCCATTGCGTGTTTTAAGCCAGATTTTTGGCTACGCGGTAAATC
CACTTGAGTAATATCGCCCGTAATGACTGCTTTAGAATTGAAACCAATACGAGTTAAAAA
CATCTTCATCTGCTCAATGGTTGTATTTTGGCTTTCATCTAAAATAATAAAGGCATCATT
CAGTGTTCGCCCACGCATATATGCAAGCGGTGCGATTTCGATCACATTTCGCTCCATCAG
CTTTTGTGCCTTCTCGAAACCTAACATTTCAAACAGTGCATCGTAAAGTGGTCGAAGATA
AGGCTCGATTTTTTGCCCTAGATCCCCTGGTAAAAAACCGAGCTTCTCACCAGCTTCCAC
TGCGGGACGAGTGAGCAAAATACGGCGAATCTCTTGGCGCTCAAGAGACTCTACTGCTGC
AGCAACAGCTAAAAAGGTTTTTCCCGTTCCTGCAGGCCCAATACCAAAGCTAATATCGTG
ACTTAGAATATTACGTAAATAGGCTTGTTGATGTTCGCCACGTGGTTTAATTACGCCGCG
TTTTGTTTTAATTGCAATTTCATGAGCCGAACTTGTCCACTGATTTTGCAACAACATTCG
GCTTTCTTGAATCGCTAAATGAACATCTTCCAAATCTAGTTCTTTTACTTTTCCTTTAAT
TGGAGCAGTTTCGTTGTAAAGTTGCTGAATTAATTTCGCACAATTTTTTAATAATGTTGC
AGAATAATGATTTTCTTCAACTGCTTGAATAGTAAAGGTAAATGCATTACGCGCAACAAT
AAGGTTAAAACTTTTTTCAATAAGGGTAAGATGCTCGTCAAAAGAACCGCATAACGATTG
AAGACGAGCATTGTCTTGAGGCTCAAGAGTGAAAATAAGTTCGTTCAAAGGATTTCCTCT
ATTTTGTACTGATTCTCAGCGACTTTTAAAATTCGCCATATTTTAAGTGATCTTAGCACA
AAATTATAGTAGAATACCTCTGTTCTCATCGGGGTGCTTTGTATAGCAAGGCTGAGAAAT
ACCCATAGAACCTGATCTGACTAATATCAGCGTAGGGATTTGAGACAGACAATCTATATC
CGCCTGTTTTAGATCCTTCTATTTTCACTTTTAGAAGGAATATTCAATGAAATTCAATCT
TTTCACCCTTTCTGCGTTAGCCGTTGCAACCACCACTTTTGCTCAACAGCCAACACTCAC
GGTTTATACCTATGATTCTTTTGCTTCAAAGTGGGGGCCTGCTGCTAAACTTGAAGCGCT
ATTTGAAAAACAATGCCAATGCGATTTGAAATTTATGCCTTTTGAAGATGGGGTAACAAT
GTTCAATCGTATTCGTTTGGAAAAAAATAAGACTAAAGCCGATGTAATGTTAGGTATCGA
TCATTTCTTAATGCCCGAAGCTGAAAAATCAGGCTTATTTGTAGAACACAATCTGCAAAA
CAATGCCAATAACTTACCGCTTGAATGGCGAAGCAAAATATTTTTACCCTATGATTTTGG
AGAATATGCTTTTATCTACAACAAAGAAAAAGTCAGTAATCCACCAAAAAGTTTAAAAGA
ACTTGTTGAACGCCAAGATCTTAAAGTGATTTATCAAGATCCTAGAACTAGCACCGTTGG
ACGAGGATTGCTCTTTTGGGTAAATCAAGTTTATGGCGAACAGGCAGAATCAGCGTGGCA
GAATTTAGCCAAACATACCGTCACTGTGGGAAAAGGCTGGTCTGAAACTTATGGTGCATT
TTTGAAAAACGAAGCAGATTTGGTGTTGAGTTATACAACATCTCCGCTATATCATCAATG
GCACGAACAGACGGATAAATACGTCGCGGCAGATTTTGCAGAAGGACATTTAGTGCAGGT
GGAAGTAGCCGCAATCACAAAGAGCAGCAGACAACTCAAATTAGCTCAACAGTTTCTAAG
CTTCCTACAACAACCAGAATCGCAACGAATTATTTCTTACTATAATGTAATGAAGCCTGT
TGTGACTACTAAGGCAGATCCTTTATTTAACACATTGCCAACTTATCAAACTATAAGTTT
CACTCTTCCTGATAACAGTGAGATAAAGCGCTGGATAAATACTTGGTTAAATACTGTTAG
CCAATAGTTTTTAGAATGGCTAAATAAGCTCAAAGGTCACAATAACCTACCCCAACTCCT
GCGGATCAATATCCACCGTCAATCGAATATCGTTTCGCAGGAACTGTTCTTTTTGCTCAT
CAAAACGATCTAACAACTGTTGGATCGCACTTCTTGCCGAATGTTGAATTAATAACTGCC
AGCGATAATGTCCTGCTTTTTTTGCCATCGGGGCGTTGAAAGGCCCAAGTAACTGAAAGC
CTTGCCAGCCGTTTTCGCTGATAATTTGGTGTAAACAAGCGGTCAAATCTTGCAGAAAAT
TTGCAACTTTGTCGCTATCTCTACCCGTTGCACGAATAAGCACTTGTGAAGAAAACGGTG
GTAAGCTCATTATTTTTCGCATCGCTAAGGCTTGGCTGGCAAAGGCAAGGTAGCCGTCGT
TGAGTAAGCTGGTGAGTAACGGGTGATCGGGGTAATGCGTTTGTAACACCACTTCTCCTT
GCTTTTCCGCCCGTCCTGCTCGCCCTGACACTTGTACATAAAGCTGTGCCAAACGTTCTT
CTGCACGGTAATCGGTGGAAAACAGGCTACTATCCACATTCACGATGGCGACTAAAGTCA
CATTCGGGAAATGGTGTCCTTTGGCTAACATCTGTGTGCCGATCAAAATTTGGCTTTTGC
CTGCTTGGATTTCGGCAAGGTGTTGTTCCAACGAGCCTTTACGAGCGGTGCTGTCACGAT
CAATGCGAGTAATACTGTACTGCGGAAAACGCTGTGCCAGCACTTGTTCCAGCTGTTCTG
TGCCGATCCCAGTGGTAATCAAATTGACTGAGCCACAATGTCCGCACTGGCGTGGAATGG
CTTTTTGCGAAGCACAGTGATGGCAACGCAATACTCGCTGTTTTTGGTGATAGGTAAAGG
GCTTATCACAGGACGGGCAATCGGCAATCCAGCCACATTCGTGGCAAAGTAAAACAGGGG
AAAACCCCCGTCGGTTTAAAAACAACATCACTTGATTGCCTTTTTCCAAGTGAGCTTGCA
TCATTGCTAACAACTTTTCCGATAAGCCCGAATAAATCCGCTGTTTTTTCAAATCAATTA
AGGTTTGTTTGGAAAAATGTGCATTACCAGCCCTTGCAGTAAGCTGAAGTTCGATAAATT
TACCGTTTTGTACATTTTGCAAACTTTCAAAACTAGGCGTTGCCGAGCCGAGAATGATCG
GAATGTTGTTATTTTTCGCCCGAAGCACTGCCAGATCTCGTGCGTGATAACGCCAGCCGT
CTTGTTGTTTGAATGAGCCATCGTGTTCTTCATCAATGATAATTAAGCCGAGTTGCTGAA
ACTGGGTGAACAAGGCGGAACGTGTGCCGATCACAATCGCACTTTCGCCGTTTTTTGCCC
GAAGCCACGCATTGAGCCGTTGAGTGTCGTTGAGATGGGAATGCAATGCGTCAATTTCCA
CATTAAAACGAGCTTGGAAACGCTGAATAGTTTGTGGGGTCAGCCCGATTTCAGGCACTA
ACACCAACACTTGCTCGCCCCGTTTCAGCACTTCTTCGATCACTTGCAAATAGACTTCCG
TTTTCCCTGAGCCTGTAACCCCATTGAGCAAAAACGCCCCGAAGCCTTGCTGATAATGCA
AACGGCTCACGACAAGGGTCTGTTGTTTATTCAGAGTTAAACGGTTTTGGCTATTGCAAA
TCGGCTGTTCGGCTAATTTTTCCTGCCAGCTTTGCACGTTAAAAGGGATTTCCAGCTTTT
CCAGATACCCTTTTTCAAACAAAGCTTTCCATACCGCAGGGCTACAAGCGGTCGGTTTTT
CAAAGAAATTTGCAAATTCCGCTAGTTTGCTTAATAGCTCTTGTTGTTTTTTCGCTTTTT
GAACCACGCCGTTGGATAGAGCTTTTCTGCCGTTTTCCGTGACAACAAAATAGTCGGGAG
CAGTGCGTTCACTACTTTCCCCTTGTCGTAGTTTGACAGGCAAAGCACTTTGTAGCACTT
CGCCGAAAGGGGCGTGATAATAACGGCTCGCCCACTGCAAGAGTTGCCACATTTCAGCGT
CAAACAACGCTTGTTCATCTAACAGTTGCTCAATCGGTTTCAGTTTTTCGGTGGGAATAT
CTGATGTGGTTGGGAAATCCACCACAATCCCGATTTTACGCTGGCGACCAAAAGGCACAA
CAACCCTAGCCCCCTTCACCACATTTTCAAAATGCGTTGGAAGCAGGTAATCGAAATAAC
GTGCCAACGGCACAGGTAGAGCAATTCGGATGAGGTTCATTAGGGTTTCACTTTGCGAAA
ACTATCAACACTTAATAAGATAATGGATACCGCCAAACACGCCATTAAAATATAGGATTT
GGCATCTAAAACTTCACCGATGGCAAAGGAAATAAATAACATCACCAAAGGTTCGGCATA
GCCAAGCAAGCCTAATACATTAATCGGCAGTAAATTACTTGAAGCGATATATAAAATAAA
TGCCATTCCATTTACTAGCCCTAATAATGCCAGATAAAAATAGAGATATTCATTTTGCAT
TAAAATATAATCCTGATCAACTTGAGCAATATAATAAATGGCAAAGGGTAATAACAATAA
TAATTCTACAAAGAAAGTGGCTAAATTATTAATATGAAAATAGCGACGTAAGACAATATA
AATAGGGTAGCCAAAACCGGCAACAAAAGTTGCCCACGAAATACTTGCGGTTAAAAAGAT
ATTAATTGTGACACCAATAGTTGCAAAAAATAAAGCAAGCCATTTTAATAAAGTAAAATG
CTCTTTAAAAACCAATTTTCCTAAAGCAACGGCGACAATCGGTAATAATAGATAACCGAT
AGAAACTTCAATAGCTTGATTATTATTCGGTGCCCAGAGAAATAACCAAAGCTGAATAGC
TGTATTTAATGCTAAGAGCAGAAGAATAAAAATAAGATAAGGTGTCTGTTTTACTCTATA
ATATAAATCTTTAAAGGCTTTTTGTTGATGAAATAAAAAGATCGCCAGTAAAATAAATGG
CATTAATACTACAATACGAAAGCCAAAAATACTATCGCTTTCTAAAGGGCGAAGTAAAAC
CGCAAAATAATAGCCAGCACCGAATAAGATATTTGCAGAAAGTGAAAATAAGATCCCTTT
TAACATTATTCCCTCCGACGCTGTTTACGAATAGTAATAATGCCATCAAGCACTAATAGA
CATATCGACAGCATCAAACACGCCATTAAAATATAGGAAGATTGATCTAACACTTCGCCA
ATAATAAAAGCAACAATTAGCATTGCAAGCGGTTCAATATAGCTTAATAATCCCAAAACA
TTAATCGGCACAAGGCTACTTGCCATTATATAGCCAATTAATGCCGTACCACTGACAATG
CCTAATAACACTAACCAAAAATAAAAATTCGGATTATTTTCGGTGACAAATTGCATATCG
GTATTGAGCATAAAATAAGTGGCTATCGGCAACATTAATATAATTTCGCAGACAAAGCTG
GATAAATGCGACATATCAAAATGTTTACGCAAGCTGAAATAAACAGGGTAGCCGATTAAT
ACCATTAAAGTTGCCCAAGAGAGTGAACCTGCGGTAATTAATGTAATGAATACCCCAACA
GACGCGGAAATAATGGAGATAATTTTTAAGAGAGATAAGGTTTCATTAAATAAAAACCGC
CCAACAGCCACCATTGCAATCGGCATTAATAGATAACCGATAGAGACATCAATGGCATAG
CCGTTGTTGGGGGCATAAAGGAAAAGCCACATCTGCAAGCCTGTGACCGCAGTGGTTGTT
AGTAATACCAAAATTAAATGGGGGTGCTGTTTTAGGCGTTTTAAATAGCGGTTAAATTCG
TCGGTTTTTTTGAAAATAAAGAGTGCTGAAATCACAAAAGGCAGGCTTACCCACATTCTA
AAACCGTAGATTTCTTCACCGGAAAGCGGTTTTAAATGGGTGGATAAATAATAGAGTACA
CCGAATAAAATAGAGGCGGTGACGGAAAATGTGATGCCTTTTATCATTAAAAAATGAACC
TATAACCTATATGAACATCTGTGTTATAAAAGTAGGGACGCCACGCTTGGCGTCCATTGC
AAAGACGAAGTGCGATTTATGTTCACGGACGGACGCCAAGCGTGGCGTCCCTACAATGTT
ACATAATAGATTTTTGGACGCACACAGTGTGTCCCATATATTTTAAATGGAAATGCTTAA
TTAATCCTGACGATAACTCTGCAAAAACTTCGCTAATCGTCCAATCGCTTCTTCCAGCTG
ATCAACATACGGCAATGTCACCACACGGAAGTGGTCTGGTTTATGCCAGTTAAAGCCTGA
GCCTTGAACCAACAATACTTTTTCCTGCTGAAGCAGATCGTAAACAAATTGCTGATCGTC
TTTGATACCGTACATTTCCGTATCAATTTTCGGGAACATATACATCGCCCCTTTTGGCTT
CACACAGCTAATCCCAGGGATTTTGGTGAGCAATTCGTGAGCCTTATTACGTTGTTCCAA
TAAACGACCACCCGGTAAGATAAATTCGTTAATGCTTTGATAACCGCCTAACGCTGTTTG
AATAGCGTGTTGCATCGGGGTGTTGGCACATAAACGCATTGACGCAAGCATATCTAAGCC
TTCAATAAAGCCTTTTGCCTGATTTTTCGGGCCGTTTAACACCATCCAACCTTGACGGAA
ACCTGCGACACGGTATGCCTTTGACAAACCATTATAAGTCACCGTTAAAAGATCAGGGGC
AAGAGGGGCAAGATGATGATGTACCGCACCGTCATAGACAATTTTCTCGTAAATTTCGTC
TGAGAAAATAATCAAGTTATGTCCACGGGCAATCGCCACAATATCCAATAATAACTGACG
GCTATACACTGCTCCCGTTGGGTTATTCGGGTTAATCACCAAAATTGCTTTGGTTCTTGG
AGTGATTTTCGATTTAATATCTTCAATATCTGGGAACCACTCATTTTCTTCATCGCAAAG
GTAATGAACCGCTTTACCGCCCGCAAGAGTTGTCGCCGCTGTCCAAAGTGGATAATCTGG
CATCGGAATTAAAATCTCATCGCCATCATTTAACAAGGCTTGCATTGACATTGTGATGAG
TTCAGATACGCCGTTACCAATGTAAACATCACCGACATCTAAATCACGCATACCTTTTAA
TTGATAATATTGCACAATCGCCTTACGAGCAGAGTACAAACCCTTAGAGTCGCAATAGCC
TTGAGCGGTTGGTAAGTTACGAATAACATCAACTAAAATTTCCGCAGGGGCTTCAAAACC
GAATGGGGCCGGGTTACCAATGTTTAATTTTAAAATCTTATGTCCTTCTTCTTCCAGACG
GGTCGCTTCCTTATGTATAGGCCCACGAATATCGTAGCGGACGTGAGCTAATTTATCGGT
TTTTGCAAAGCGTTCCATTGTTTCTCCCTAAAATAGAGGGTTAATTATCTGTTAATTTAT
AAAAATCGCTCTACTGTACTCCGATTTGTTAGGAAAAAAAAGTGGAAATAGGCTAAAATA
GACTTCTTTTTTGTCAAGCGGTGAGATTTTTAGGATTTTTTGCAATGTCTGTGTTTAGTC
AGTTAAAGCAACAACTTTATCAACAACTACAACAAAAGCCTGTGGCACAAGGCTTAGTAC
AGTTGCAAGCAGAAATTGCAATAGACCTTGAAAATCAACAATTACTAGCTTGGCTAAAAG
CACAACCGCTTTTCCCCCACTACTACTGGCAAAATCGAGATACAGAACAAACGATAGTGG
CAGTCGGTGCGGTACAAACCTTTGAGCATTTAGACGATGTAGAACAATTTAGCAAACAGT
CTGATTTAATGGTCGTCGGCGGAATAGAATTTGAAGGACAATGCCATTTTGTGTTGCCAC
GCTCACTGTTAGTAAAAAATGAGAAGAAAATCACCGCTTGGTTAAATCTAGATGGTCGCC
ATTTTGAAAGCGAACAAAAGGAATGTATCGCTTTGTTAGCTCAGTTTGAGCAGACAGCCG
AACTTCACCCCATTGAAAATAGCTTGTTAAGCACAAAAGTTGCCTGTGATTTTTCACGTT
GGCAACACAACATTGAATTAGCGATAGAACAAATTCAACAACAGCAAATGAATAAAGTGG
TGTTAGCCAATGCGACCATCAAAACTTTTACACACCACATTTCCCCTTACGTTCTGCTTT
TTGCCAGCCAACAAAAAAATCTAGGCTGTTATCATTTCTTATGGTCGGAAAAACAAGGGG
AAGCCTTTATCGGCTCGACACCCGAACGGCTCTACTTACGCCAGCAACGTCAATTTTTTA
CCGAAGCCCTTGCAGGCACAGTGGCGGTGACGGACGATCCTGTTCAAACGGAACAAAATG
CCCTATGGCTACTCAACGATCAAAAAAATATCTATGAAAATTGGCTGGTAGTAGATGATA
TTTGTAGCCATCTGGCGGATTGTGCGACGGATATTCAAGTCAGCGATGCAGAGATCAAGC
GGTTACATAACGTGCAGCATTTACGCCGAAAAATCCAAACGCAACTGACAGAGCAGGTCA
GCGATGCAGATTGCCTTGCTCGTATTCACCCAACCGCCGCCGTCGCAGGACTGCCACGCC
CTAAGGCGAAGCAGTTTATTCAACAACAGGAATGTTTTGAGCGGGGCTGGTATGCAGGGG
CATTAGGCTATTTCACCCCTGAACAAGCCGAGTTTTGCGTAATGTTACGTTCAGCCCTTA
TTCAAGCTAATCAAATCACCTTTTACGCAGGGGCAGGAATTGTCGAAAAATCTGATCCTC
AATCAGAATGGCAAGAAATTGACCGCAAAGCTCAGGCAATGGCAGGGTTAATGGAGTAAT
TTCTTTTTCATATTTTACTTCTGCGCCTTAGATTTTCTTCACAATAGTCATAATGTGGTA
GTCGAAATTAGAATAAACAGACTAGGATATATCTGTTGAGCTTAATTAGAAGTCAGCAAT
AAGAAACCATTGGGGGGTAGCACATAACAATCAGTAGGGGTGGTAGGACTCTGCCTTTTA
GTAAGCAGGTGCTAATTATTCATTATATTACAGAAACATTCTATTTATTTTACAGGTATA
TCACGTAGTTTTTTAAGGAATACAATTTAATATTGCATAGGATTTATAATATGGTAAAGA
AACTTTCATTTTTGACGTTATTAATGTTGTTCATTCCAGCTACAGCGTGGTTAATTGGGT
GGCAATGGAATTTGCAAACTAATCTTGGTGTTAATGTTTTCGATTGGGCGTTGTTTATTT
TAACGGAAACGGGTTCAACGCCTTATGCGTTAATCACTTGCGTGCTGTTTATGTTGTGGC
TGATGTGGCTTGCGCGCACTCGCTATTCGTGGTTTTTAGTAGGCTTTATTTGTGCAACGT
CGGTAGTTGGAACACAGGCAATTAAAGAGGGGGCGAAAGCGGTCTTTAAAGAGCCTCGTC
CTTTTGTGACACAGATGTTTCAGGCGGATACTGAGGCATTTTATGCTTTACCTAAAGCTG
AACAGGAAACGGCGGTATTGAAATTTGTACAACCTGAAAATCAGTTTGTGATTGAACATC
AAGCAGATGAGCTGGGCTACTCTTTCCCGTCAGGGCATACGATTTTTGGGGTATCTTGGC
TATTGATGTTTGCAGGGTTGCTGTTTGGTATTCGTGGACAAGCGGTGATTTTTGCTCAAT
TTTTTGTGATTTTGTGGGCTGGTTTGATGTTGATCAGCCGTTTGCGGTTAGGAATGCATT
ATCCTATCGATCTGTTTGTCAGTACTTTGATTGCATGGGTTTTCCACTTGATCATCTTCT
TATGGGTAATCCCACTCTTAGAAAAATGGACATTATTTAAAAAGCGAGGCTAACTATGGT
TTATTACGGTTTGGATATTGGCGGTACAAAAATTGAATTGGCTGCCTTTAATGAGAAATT
AGAGAAGTTACACAGCGAGCGAGTGCCAACCCCACAAACGAGTTATGAGGATTGGTTAAG
AACAGTGGAAACCTTAGTGCGTAATGCCGATGCAAAATTTGGCGAGTACGGCACTGTGGG
GCTTGGTGTACCAGGTTTTGTTAATCATAAAACTGGGTTAGCGGAAATTGCCAACATTGC
GGTGGTTCATGGCAATAAAATTATTCAAGATTTGGAAGCGCGTTTAGGGCGTGAAGTGCG
TGTTGAAAACGATGCGAACTGCTTGGCTTTATCGGAAGCGTGGGACGAAAGCAATCTGCA
ATATTCAACGGTGTTAGGGTTGATTATTGGTACAGGTTTTGGTGGCGGTATTGTGTTGAA
CGGTAAAGCTCACTCAGGTCAAATCGGTATGGCTGGCGAGGTGGGGCATATTCAGCTTAA
CTACCACGCGTTGAAATTGCTTGGTTGGGATAAGGCACCGATTTATAAATGTGGCTGTGG
TAATATGGCTTGTTTGGATAGCTATATCTCAGGACGTGGTTTTGAGATGCTTTATAATGA
TTTAGTCGGCGAAAAAGTTGATGCAAAAAACATTATTCAGCGTTTTTACGATAAAGATGA
GAAAACCGTTGAGTTTGTTGAGAAATACATTGAGTTAATGGCAATTTCGGTGGCAAATTA
TATTACGGTACTTGATCCAGATATGATTGTGTTTGGTGGTGGTTTGTCTAACTTTGATTA
TATTTATGAAGCCTTGCCAAAAGCCTTACCAAAATATTTATTGCGTAATACGGAAGTGCC
AGTGATTAAAAAAGCGATCCACGGTGACTCAAGCGGTGTGCGTGGGGCGGCAGCGTTATT
CTTGAAATAGTAGGTCGGGCATTTATGCCCGACAATCATTTATAAAATACCGCAAAGTTA
GGCATTTATACCCGACAATTTTTCATAAAATATGGCAAAGCAGGCATTTATGCCCGACAA
TTTTTCATAAAACACGGCAATGTCGGGCATAAATGCCCGACCTACGGAAAATAAATATGC
TTCAAATCACCCCAATTCCAGCCCTTTCTGATAATTACATTTGGATTTTACAAAAAGAGT
GCCAAGCGATTATTGTCGATCCAGCAGAGGCTCAAGCTGTATTCGCTTTTCTTGCAAAAC
ATCAGCTTAATCCCACCGCTATTTTGCTTACCCATAATCATCACGATCATACTGATGGCG
TGGCTGGTTTAGTGGCACAATTTCCCGATATGCTTATTTATGGCTCAGAAGAAGTGAGCC
AATTTGCCAATCAGATTGTTTACCCTGAGCAACAGTTTGAACTGTTAGGGTTAAAGGTGC
GAGTGATTGAGAGTGCAGGGCATACGGCGCAACATATTAGCTATTTGGTTGATAATGAAT
ATCTCTTTTGTGGTGATGCGTTATTTTCAGGCGGTTGTGGGAGAGTGTTTACAGGGGATT
ACCAAGCTCAGTTTGATGCCCTACAACGTTTTAAAGCCTTGCCTGATTTTGTGAAAGTCT
ATGCTGGTCACGAATATACTCAAAGCAATTTGAAATTTGCCGAAGCGGTAATGGCAACAA
GCTGTAGTTTAATGGAACATCAAGAGCGAGCGGATATTTTGCGTTCACAACATAAACCAA
CGCTACCGAGTACGATTGGTGTTGAAAAACAGATTAATCCATTTATGCAAGCGGTGACTT
TAGATGAATTTATTATATTAAGGCAGAAAAAAGATAATTTTTAATACATATAAGCTAAAT
CCTATCTAGCACATCATTCTTAATTTCCCCTATCTCTCATCATATGATATAGTTAAAAAC
GTTTTCATGTTTATTGTTCAAATAGGTAAGTTGCTGTGAATATAGATCTTCAAAATATGC
CTCAGCATGTGGCGATTATTATGGATGGTAATGGACGTTGGGCTAAGCAACGAGGGAAAT
TACGAGTATTTGGTCACATAAAAGGGGTAAAAGCTGTTCATTCAGCTGTTAATTTTGCCT
TAACGCAAGGAATTAAGGTATTAACGCTATACGCATTTAGCAGTGAGAATTGGTCTAGAC
CGAAGTTGGAAGTTGCCGCATTAATGACACTATTTGTAAAAACATTGGATTTAAATATAA
AAAAACTACACAGCAATAATATTCGCTTAAAAATTATTGGTGATAAAACTGCTTTTAGTG
AAGCACTGCAAGAAAAAATTGAACTGGCTGAACAACTGACAAATAAAAACACTGCATTGA
CTTTAAACATTGCTGCAAACTATGGTGGACAATGGGATATAGTCCAAGCAACCAAACGTA
TTGCACATCAAGTAAAAAATAATGTCATACCTATCGAAGATATTACAACTGATTATTTCC
AGCACAATTTATCTACTGAGGATCAACCACAGGTCGATTTATTAATTCGTACTAGTGGAG
AACAGCGAATTAGCAATTTTTTATTATGGCAAATTGCTTATGCCGAGTTAGTATTTAGTC
CGGTTTTATGGCCAGATTTTGATGAAAAGGCATTTACAGATGCCGTTATTGCTTATCAAC
AACGTGATCGCCGTTTTGGTGGTTGTTAATCTATAAGGAAAATTCAATGCTTAAAGAACG
CATTCTTTCGGCAATCGTGATGATTATTTTAGCAGTGGTTGCATTGTTTTGGCTTTCACC
CTTAGCTTTTACGATTGGCTTATCCGCTATTGTTGTGTTAGGTATGTGGGAATGGGCTCA
GTTTGCGGGTTTTAAACGTCCGATAGCACGTGCTATTGTTGCTTTTGTGGTGACCTGTTT
ATTGATTTTTCCTATTATGGCAGAAACAAGTTATATTCAAGCTACACGTTTTTTAACAGA
TGAAACAATACCACTATTATTTGTAGGTTGTTTTTGGTGGTTCATCGCATTTGGATTGGT
TATTACTTATCCTAATTCAGCTTCAATTTGGAGTAAGTCAGTAGCAGCCAAATTTATTTT
TGGTTTTTGTACACTCGTCCCATTTTTAATCGGTACTTTAGCGTTACGTTTTTATCAATA
TAATCTTGAACAATATCAGGGAACTTATTTACTTCTCTATGTGTTTTTATTGGTCTGGGG
AGCGGACTCAGGCGCCTATTTTGTAGGTCGTGCATTTGGTAAACATAAACTTGCACCTAA
AGTTTCTCGAGGTAAATCTTGGGAAGGGGCTATTAGTGGTGTGATTACATCGACTATTAT
TGCCGCTATTTTCTTGAGTCTTGCACCAAACAATGTATTTGGTCGTGAGTTGAATACGTC
TGCGTTTATCGTGCTTTCCGTGATTACTGTGGCTGTTTCGATTTTGGGTGATTTAAGTGA
AAGTATGTTTAAACGCCAAGCTGGTATTAAAGATAGCAGTAATTTGATTCCAGGACACGG
AGGAATTTTGGATCGTATTGATAGCTTAACAGCGGCTGTTCCTGTTTTTGCTACTGGTTT
CTTCTTCCTTCTATAGAGGTTATTTGTGCTATCAATCTTTGCCTTTTTTATTTTAATTTG
CGTCTTGGTGTTTGTTCACGAATATGGACACTTTTGGGCTGCTCGTAAATGTGGCGTAAA
AGTTTTGCGTTTTTCTATCGGTTTTGGAAAAGTATTATGGCGTAAGAAAGATAAACAAGG
GACTGAATTTGCATTTTCATTAATTCCTTTAGGCGGTTATGTGCAAATGCACAATGGCGA
AGCAGAACATCAATTGCCAGATTCGCAATCTTTGCATACAAAGACTGTTTTGCAGCGTGC
TTTTATCGTTCTTGCAGGCCCAGTGGCGAATTTTTTATTTGCTATTTTGGCGTATTGGGC
GGTTTTTGTTATTGGAATTCCAATGGTAAAGCCTGTTATTGGTTCTGTGATTCCGAATTC
TATTGCTCAACAAGCTCACTTGGTTTCTGAATTTGAGATTAAACGTGTTGATGGGCGTGA
TGTGCAAGATTGGGAAGATGTCACGTTAGCTTTGCTAGGCAAAATTGGAACTAAGGAAAT
TAGTGTAGAGGGAAGTTTAGTCAATGAAGACTTCCCGCGTCAGTTTTCACTTGATTTAAG
CCTTTGGAACGTTGATGGAAATAAAGAGAATCCTTTGACTTCATTAGGAATTCGTCCAAA
AAGTGCAACGGTTGAACCAATTATTAAAAATGTAGTCGAAAATTCAGTTTCGGCAAGAGC
TGGGATTTTAGCTGGCGATAGAGTTATTTCGGTAAATCAGCAACCTTTTGAATGGCAAGG
ATTGCTTAAACAGGTTCAATCGGGAACAACTATTGAATTAGTGGTAGAAAGAAATAATCA
ACAACTTGTTTTTAAATTAGAACCTGAATATTCTAAAAAAGAGGAACGTTATTTAATAGG
CTTAGTGCCAACGTATCAACCATTAGAATCAAAGTATCAAAGTGAATTAAAGTATGATAT
TCTTTCTGCGCTTGGAAAGAGCTTAGAAAAAGTCGTATCATTAAGTTATACGATTTTACA
ATTTATTGGAAATTTAATTACAGGCGAGCTTTCTCTTAGTAATATGGGCGGGCCAATTTC
AATGGCAAAAGGGGCTGGGGCAACGGCTGAAATTGGTTTTGTCTATTACTTAGGATTTAT
GGCATTGATAAGTGTGAACCTTGCAGTGATGAACCTGTTCCCTATTTTGCCTTTAGATGG
AGGACAGTTGATTTTACTAGCAGGGGAAGCAATGAGAAAGAAACCTATTTCTGAACTATT
TCAATTGCGATTTCAACAGATTGGTGCAATGTTTGTTATAGGTTTGATGTTATTTGCATT
ATTTAATGATTTAGTCCATTTATAATCAAGTGGTTAGATTTCAATATTATTTTACCAACG
AATAGGATCATTTAAATGAAAAAACTATTACTTTCAACATTATTAGTTGCAAATGGTGTT
GCTTTTGCTTCACCTTTTGTGATCAAAGATATTCGTATTGATGGTATCCAAACATCTGTA
AGCCAAACAATGATCCCTACATTACCTGTAAAAGTAGGGCAACTAGCGACTGATAATGAT
ATTGCAAACGTTATTCGTCATTTATTTGTACAAAATCGTTTTCAAAATATTAGTGCAACC
CGTGAAGGAGATATTTTAATTATTAAAGTGGTAGAGAATCCAGTCATCAATAATGTTGAT
ATTGAAGGTAATTCTGCAATCCCCAAGGAGCCACTGGAACAAAATCTAAAAGCGAATCTC
ATCACTAAAGGAGAATTATTTAATTCTACAAAGTTAGACGCATTTAAATCAGCACTTATT
GAGCATTACCACTCTATAGGTCGTTACAATGCTACCATTGATACTGTTATAACAAACTCA
GACAATGGAGGTGTAAATATTAAATTAGATATAAAAGAGGGAGATGTTGCCTATGTAAAA
GCTATTAATTTTGAAGGAAATCAAGCTTTTACATCAAAAGTATTAATGAAACAACTGGAT
ATTCAACCTGATGTTTCTTGGTTCAATATTTTTCAAAGTAGTAAATTTGAACAAACAGCA
TACAATCAAGATTTAGAAAATCTACGTAATTTCTACATGAACCAAGGATATGCAAAATTT
AATGTTGAAGCTGAACAACCCGTATTTAGTGATGATAAAAAAGAAGTATCTTTAACATAT
AAAATCAATGAAGGAATACCTTATACTGTAAGTGAAATACGTATTGTTGGTAATACTGCA
AAATTAGATAACGAGTTAAATGAACAGCTCAAATATTATAAAACAGGCGAGCTCTTTAGC
AAAAATGAACTTTCAAAAATTGAAGACAATATTAAACAAGTATTTGGAAATAATGGTTTT
GCTTCCGCTAAAATAGAGCTTCATCCAACCTTCGATGATACAAATAAAACAATTCGTCTC
ACATTTGTTGTGGATGCTGGGCAGCGTGTTTATGTAAGACAGATTCGTTTTGAAGGAAAT
GATGTGACTGCAGATTCAACGTTACGTCGAGAAATGCGTCAGCAAGAAGGAGCATGGTTG
TCAACAAGTCTAGCTGCTTTGGGGAAGGCTCGTCTAGAAAGAACGGGGTTTTACGATAGT
GTAGAAATGAGCTATCCAAATGTCCCAAATACGGCGGATCAAGTTGATATTGTATATAAA
ATAAAAGAACGCAATACAGGAAGTATTAATTTCGGTGTTGGTTATGGAACAGAAAGTGGT
TTAAGTTATCAAGCTGGGATAAAACAGGATAATTTCTTAGGTATGGGCTCTACAATTAGT
TTAAATGGTACCCGTAATGACTATGGTACAAGTATCAATTTAGGGTATACTGAACCATAC
TTTACTAAGGATGGAGTAAGCCTTGGTGGAAATATCTTCTACGAGGATTATGATAATTCA
AAAAATAATAGTGTCGCAAGTTATAAACGACAAACCTATGGAGTCAATAGTACTTTAGGA
TTCCCTGTAAATGAATACAACTCCTATTTCCTTGGTCTAGGCTACACTCAAGATCTGATT
AAGAATGCTCGACGTGAATTTAATCGTGAACTTTATGTACAATCCATGAAATTCCCGATT
GATAATGACTTAAATGTCTATAAAAAAATTAAAGCAAATGACTTCGATTTTTCTTTTGGT
TGGAACTATAATAGTCTAAATCGAGGTTTTCTCCCAACAGAAGGGACTTTAACAAGCATT
AGTGGACGTATTACCACACCAGGTTCAGACAATAAGTATTATAAAGTTAGTATTGATTTT
AAAAACTATTTACCAGTCAATCGCGAACATAAGTGGGTTATCTCAACTAAAGCGAATATT
GCTTATGCAAATGGTTTTAGTGGTAAAGAATTACCATTCTATCAAACTTATACTGCAGGA
GGTATCGGCTCTCTGAGAGGTTTTGCTTATGGAGCTATTGGACCAAAAGCAATCTATCTG
GGTAAAGATAACAATGGTAATATCCGATTCAATTCCGTAAATAGAGATATTGTTGGCGGT
AATGCAATGGCATCTGCAACTTTAGAATTAATTACTCCAACACCATTTGTAAGTGAAAAA
TATCAACATAATGTAAGAACTTCATTATTTGTGGACGCTGCAACAGTGTTGAATACAAAA
TGGAAAACTAATCCAGTAGTAAACGACATTCAATATAATTATTCTAGTTTAGAAAACTTT
AAAGATTATAAACGTTTTCGTGCATCTACAGGTATCGCATTCCAATGGAATTCCCCGATA
GGTCCATTGGTATTTTCTTATGCGAAACCAATTAAAAAATATCAAGGTGATGAAATTGAA
CAGTTCCAATTTAGCATTGGTGGTTCATTCTAATCTTATAAACAAGCGGATAGATTTGTT
CATTTTTTTACGAGTCTATCTTTCCTAACTTCAGAAAGGACATTTTAATGAAAAATTTAT
TTAAACTTGCCGCAGTTGCTTCAGCTTTAGCTTTTAGTGCGAATACAGTAAATGCAAATG
AAAAAATTGGATTTGTTGATCCTAATTTCTTGATACAAAATCATCCACTTACCATTGAAG
CAAATGATAAATTCACTAAATTTATGAAAGACACTGAATCTAAATTTGCACCAAGGGAAA
AACAATTAGCAGCAGAAAATAAAGCATTATCTGATGAAGAAAAAGCATTATTGGATGAGC
GTAAAAAAATTGAAGAAGATGCACAGAAGTTACAAAAAGAACAAGTAACCTTAGAAGCTG
CAATGAAGAAAAAGGTAGCCCAACTTGAAAAAGATGCACCTAGGTTAAAAGCGAAAGAGA
TCCAAGCACGTCAGGATAAAATTAACGCAGAAGCTAAACCATTCCAAAATAAAGTTTCTG
CATTGCAACAACGTGAAGTAGAATTTGGAAAAAAAGCAGAAGAGTTCCAAAAACGTGCTG
ATGAGTTTCAAAAGAAAGTAGCGGCTTTCCAAGAAGAAATTGCTAAGGTACAAAAAGAAT
CTGGTGTAATAACTCCTGAACAAGTACAACAAAAAGTCGTTGAAGATATTAATGCGAAAA
TTAAACAAGTCGCGGAATCTAAAGGCTATACTTTAGTTCTTCCTCCATCGGTCGCATTAT
ATGCTAAAGATGGAAATGCAGCAGATATTACAGAAGAAATTCTAGTTGCAATGGGTGGAA
AAATGCCAGAGGCTCCAAAAACTGAAGTGCCTGCAGCGGAAGTCACAAAACCAGAAGAAG
TGAAAAAATAATGGCTGAATTCCGTTTAATTGAATTAGCGGAGCAGATCGGCGGTACTCT
AAAGGGTAACGCCGATTTGGCTATTTTAAGCATTGCTCCTTTAGATAAAGCAACTTCTAA
TCAAATTACCTTTATCTCTAATGCAAAATATCGTCCACAGTTATCGCAATGCCAAGCGGG
AGCTATTATTGTTTCTGAAGCTGATGTCGAATTTTGTGCCGAAGGTCAAAACTTGATCGT
GGTTGGAAACCCTTATGTTGCTTATGCGATTTTAGCTCAATATATGGATACAACCCCAAA
CCCTGCCGAAAATATCGCTGAAAGTGCCGTGATCTCACCTGATGCTAAATTGGGTCATAA
CGTTTCTGTCGGTGCAAATGCTGTGATTGAAAGTGGTGTTGAAATCGGTGATGATGCGGT
GATTGGTGCTGGCTGTTTTGTCGGAAAAAACAGTAAAATTGGTGCAAGAACCAAATTATG
GGCAAATGTGTCGGTTTACCATAATGTACAAATCGGCTCAGATTGTTTAATTCAATCTTC
TGCCGTTATTGGTAGTGACGGTTTTGGCTATGCAAATGAGAAAGGTCAATGGATTAAAAT
TCCTCAGACTGGTGGCGTGATTATCGGTAATCGTGTTGAAATTGGGGCTTGTACCTGTAT
TGATCGTGGTGCTTTAGATCCAACGGTGATTGAAGACAATGTGATTATTGATAACCTATG
TCAAATTGCACATAACGTACATATCGGTTATGGCACTGCGATTGCTGGAGGTGTCGTAAT
GGCTGGTAGCCTGAAAGTAGGACGCTTCTGCCAAATTGGTGGGGCAAGTGTAATCAATGG
GCATATGGAAATTTGTGATGGGGCAATCATTACTGGAATGGGAATGGTAATGCGACCAAT
CACAGAGAAAGGAATTTACTCATCGGGTATTCCTTTGCAAACTAATAAAGAATGGCGTAA
AACAGCTGCTCTTGTAATGAATATTGATGAAATGAATAAACGTTTGAAAGCATTGGAAAA
ACGTTTAGCTGAATAATTGATTGAGGTCTTAGTAGTGACAACCAAATTACAAACAGAAAA
TCGTGAACCAAGAATTATTGAAGTAACTGAAATTATGGAAATGCTTCCACATCGTTATCC
ATTCCTATTAGTTGATCGTGTGGTAGATTTTGAAGAAGGTAAATGGCTCCGAGCTGTAAA
AAATGTGAGTGTAAATGAGCCTTGTTTTACTGGGCATTTTCCAAATCAACCCGTTTTCCC
AGGTGTACTTATTTTAGAAGCAATGGCTCAGGCAACAGGTGTGTTAGCGATTAAAAGTTA
CGGTAAATTGAAAGAAAACGAACTTTACTATTTTGCAGCAGTAGATAATGCTCGCTTTAA
ACGCCCTGTAGTACCAGGTGACCAAATGATTATTGAAGTGACCTTTGTTAAAGAGCGTCG
AGGTATTACGGCATTTACAGGTAAAGTTTATGTAGATGATACGCTAGTTTGCGAAGCAGA
CCTAATGTGTGCACGTAAATAATCTTGCTTGAATAAAGAGGAAAATACTATGCCATTAAT
TGACGCTTCAGCCAAAATTCACCCAACAGCCTTGATCGAAGAAGGTGCTAAAATTGGTGC
AAATGTAGAAATCGGTGCATTTTGTGTTATCGGCAAAGATGTTCGCATTGGGGCTGGTAC
AAAAATTCACTCTCACGTTGTTATTCAAGGTGATACAGAAATTGGTGAAGATAATCAAAT
TTTCCAATTTGCAAGTATTGGTGAAATTAACCAAGATCTTAAATATCAAGGTGAACCAAC
TAAAACCATTATTGGACATCGTAACCGTATCCGTGAAAGTGTGACTATTCATCGTGGTAC
GGTTCAAGGCGGTGGTGTTACGCGTGTAGGTAACGATAACTTATTTATGATTAACTGCCA
TATCGCCCACGATTGCTCTATCGGTAATCGCTGTATTATTGCGAATAATGGCACTTTAGC
AGGACACGTTACTCTTGATGATTTTGTGATTGTTGGCGGAATGTCAGCTATTCATCAATT
TGTCGTTGTGGGTTCGCACGTTATGTTGGGTGGTGGCTCAATGGTTAGCCAAGATGTGCC
GCCTTATATAATGGCTCAAGGCAACCACGCACAACCGTTCGGGGTTAATCTTGAAGGGCT
AAAACGTCGTGGTTTTGAGAAAGCGACAATGCATGCAATCCGCAATGTGTATAAGCTAAT
TTACCGCAGTGGTAAAACCTTAGAAGAAGCTATTCCAGAAATTGAACAGTATGCAAAAAC
AGAAGCAGCGGTCAGTTTATTCTTGGATTTCTTTAAACGTTCTACGCGTGGCATTATTCG
TTAATTTGTTCATGCTCTCTTATTGAGGAATTAAAATATTCGAGCATACATTCTGTATCA
ATAGCAAAAATGTATCCATATAAGATGTTGTTCTAAAGAATATAGATACATCGATTTTTA
ATCTGACATATTAAATAGTAGTTATTCTATAAAAACCTGTTGACAAATGTTCTATTTTAG
AGGATTCTCCCACTTGTCTTTCATGCTTAACATTTAGAGAATAGCGATGAACCGTTTTTC
TATGATTATTACCACGACGATGACCATTATGTGCAAACATAGTGCGGGTGTTCGTGGCTA
GAAAACGGAACAATATTCAACGAAACCCGCTTTAACAAGCGGGTTTTTTTGTAACAAAAT
TTGCAAACATTAACTATTATCTTCAGGAGAAATTATGCGAGTTCTAAAATTTGGAGGCAC
TTCTTTAGCCAATCCAGAACGCTTTTTACAAGCCGCTGACATCATCGAAAAGGCACATTT
GGCAGACCAAGCCGCAGGCGTACTATCCGCCCCAGCTAAAATCACTAACCATCTTGTCGC
TATTGTCGATAAAGCCCAAACAGGCGAATCCTACGAATCTCATCTCACCGAAGCCACCGA
CATTTTCAATAACATCATCAACGGATTATATGCCGTCAATAACAATTTCGACCGTGAAGG
ATTAAGTGCCTTTATCAAAGCAGAACTAGACGACATCTGCAATATTGCAGCTGAAGCAGC
AAAAAATAAATTCTGCCCAGATAATATCGGTGCAACAGTGCATAGCCGTGGGGAAAAATT
GTCGATTGCGATGATGAAAGCGTGGTTTGAAGCGAAAGGTTATGAAGTTACTCGCATTGA
TCCTATCGAAAAATTATTAGCACACGGGAGCTATTTAGAATCTTCTGTGGATATTGCTGA
ATCGACCAAACGTATTGAAGCTCTTTCTATTCCAAAGAAAAACGTCGTGTTAATGGCGGG
CTTTACGGCAGGTAACGAACAAGGTGAATTGGTGTTACTTGGTCGTAATGGTTCAGACTA
CTCTGCTGCCTGTTTAGCCGCTTGCTTAAAAGCGAATGTGTGCGAAATTTGGACGGATGT
GGATGGTGTTTATACTTGCGATCCTCGTTTAGTACCAGATGCGATCTGTTTAGAGTCTAT
GAGCTATCAAGAAGCGATGGAGCTTTCTTACTTCGGTGCGAAAGTGATCCACCCTCGCAC
TATTGGTCCGTTAGTACCGTTAAACATTCCATGCTTAATTAAAAATACCCATAATCCGGA
AGCACCAGGCACAATCATTGACAGTAATGTAGTCAATGATAATTTAAAAGTGAAAGGGAT
CACGAACCTTGATAATGTGGCAATGTTCAATGTTTCAGGCTCAGGTATGCAAGGTATGGT
TGGTATGGCTGCTCGTGTGTTTACTTCGATGTCGCAAGCGGGTATTTCCGTGAACTTAAT
TACACAATCTTCTTCTGAATATAGTATTAGTTTCTGTGTGCCTGTAAAAGCGGTCGAAAA
AGCACTCTGTGCGTTAAACAATACTTTTGCTCAAGAGTTAAAAGATGGCTCGCTTGATCC
TGTGGAAGTGATCAAAGATCTCTCAATTATTTCTGTGGTTGGTGACGGTATGCGTACCGC
CAAAGGGATTGCGGCTCGCTTCTTCTCTGCACTGGCTCAAGCAAATATCAGCATTGTGGC
GATTGCACAAGGTTCATCAGAACGTTCCATTTCTGCGGTTGTGCCGTTAAATAAAGCGAT
TGAAGCGGTTAAAGCTACACATAAAGCGTTATTCAATAACAAAAAAGTGGTCGATGTCTT
TTTAGTGGGTGTTGGCGGTGTGGGTGGCGAATTGATCGAACAGATCACAACCCAGAAGGA
ATATCTTGCAAAGAAGGATATTGAGATCCGTGTTTGTGCATTAGCTAACTCAAATAAAAT
GTTGCTCAACGAAAACGGCTTAAGCCTTGATAACTGGCGTGCGGATTTAGAGTCGGCGAC
ACAGCCATCTGACTTTGATGTGTTGCTTTCATTCATTAAATTACATCACGTTGTTAATCC
TGTTTTTGTCGATTGTACGACAGCACAATCGGTGGCAAATCTTTATTCTCGTGCATTAAA
AGAAGGCTTCCACGTGATTACACCAAATAAGAAAGCGAATACCTCAAGCTATGCTTATTA
TCAGGAAATGCGTGAAAATGCTCGTCAAAGCCAACATAAATTCTTATATGAAACCAATGT
GGGCGCAGGCTTGCCTGTAATCGAAAACCTACAAAATTTGCTTGCTGCCGGCGATGAAGT
CGAGAAATTTGAAGGGATTTTATCTGGTTCACTCTCTTTCATTTTCGGTAAGTTAGAAGA
AGGTTCAAGTTTGTCTGAAGCAACCACCATTGCTAAAGAAAAAGGCTTCACTGAACCTGA
TCCACGTGATGATTTATCAGGGCAAGATGTGGCTCGTAAATTGCTGATTTTAGCCCGTGA
ATGTGGCTATCCATTAGAGCTGGAAGATATTGAAGTGGAAGGTGTTTTACCAAAAGGTTT
CTCTGAAGGCAAAACTGCAGCAGAATTTTTAGCGATGTTGCCGGAGCTTGATGTGGAATT
TGCAAGACGTGTGGAAAACGCGACCGCTTGTGGCAATGTGTTGCGTTATGTGGGCTCCAT
TGAAAACGGTAAATGCCGTGTCGCAATCAAAGAAGTAAACGGTGATGATCCACTTTATAA
AGTGAAAAATGGTGAAAATGCCCTTGCGTTCTATACCCGTTATTACAGCCCGATCCCACT
GTTACTGCGTGGCTACGGTGCGGGTAATGATGTGACGGCAGCGGGTATTTTTGCGGATAT
TTTGCGTACACTGAATTAAATCTACATTTGCAAAATTTTGTTCCAAACTAACCGCTTATA
ACGGATGCCAAGCGTGGCGTCCCCACAAAAATGGTTATAAAAACAAAGGAAAAAAATGAC
ATTACGAATTTATGCTCCAGCTTCAAGTGCAAATTTAAGTGTCGGGTTTGACTCTCTTGG
CACAGCCATTTCGCCGATTGATGGCTCATTACTCGGCGATGTAGTACAAATTGAAGAGTG
TGATCAACCGTTTGAGTTGGAAAGTGTCGGTTATTTTGTGCGTAAACTGCCGAAAGAACC
GCAAAAAAATATCGTCTATCAAGCTTATGTACTGTTTAGCGAACGCTTGAAATTGCGTGG
TGGTGTGGTGAAAAATCTACGCCTAACCCTTGAGAAAAATATGCCGATTGGATCGGGCTT
AGGCTCAAGTGCTTGCTCAATTGTGGCTGCACTCGTAGCGCTGAATAAATTCCACGATGA
ACCGTTTTCAAAAATGGAATTGTTGGAAATGATGGGCGAACTAGAAGGTAGAATTTCTGG
CTCAATCCATTACGACAACGTTGCACCTTGCTATTTAGGCGGTTTGCAACTGATGACTCA
ATCTCTCGGCAATATCTGCCAGCCGATTCCGTTTTTTGACGAATGGTATTGGGTGCTGTC
TTATCCTGGGATTGAAGTTTCCACCGCAGAAGCCCGTGCGATCTTGCCGAAAAGCTATAC
ACGCCAAGAGATGATCTCACAAGCTCGCTATTTAGGCTCTTTCGTTCACGCTTGTCACAC
TCGTCAAGATGTACTTGCCGCAATTATGATGAAAGATCTTATTGCTGAGCCGTATCGTGA
GTCGTTACTGCCAAACTTTGCCGAAGTCCGCCAAGGTTGTAAAGATTTGGGGGCGTTAGC
GGTGGGTATTTCGGGTTCAGGCCCAACTATGTTCGCCATTGCACCAGATTTAGAACACGC
TCAAAAACTGGTCGATTATCTTGAAAAAGATTATCTACAAAATAATGAGGGTTTTATCCA
TATTTGTAAGGTGGATAATTTAGGAGCGAGAGAGTTGAAGTAAGCTCGGCATACATAATT
ATTCTCATAGACTCCGCCCTTATTAAGGGCGGAAAAGCAAGAGAAAATATAAAATGTCTT
AGTAAAGTAAATTCCTATCCCCTCAAATCATTCGCCTGTTGCAATAAATTACGGCTCTCT
TTAAGGAACTGTTCGGAATAATCGCCAAACCAACAATGCACTTTTTCAAAGGCATCAATA
AAGCCCTGTTTATCGTTTTGCTGAAAGAATGCCAAGCTCTTTTCAAAACTCTGTTGTAGC
GAGGCAATGACATCTAAATTTTCAGGCTTATCGGCAATAATTTCCGCATACAATTTCGCA
TCTTGGGCAAATAGACGACCGATCATCGCCAGCTCTAAACGATAAATCGGTGACGAAAGT
GCAAGTAATTGCGGTAATTTGACCGCTTGTTGCGATAAATGTAAGCCATAAGCAAAGGTG
GAAAAGTGGCGTAGTGCTTGAATGTAGGTCATTGCGTGATCGTGTTCTGTGGCATCGATC
TCTTCAATCTTCGCTCCCCAAATCCGCATTTGGTCAAGCAGCCATTGATAACGTTCAGCA
AAACGCCCGTGACAACAAGCGATCACTTGTTTGGCAAAACTTGCAATATCTGGCCCAAAC
ATTGGGTGAAGCCCAACAACGGCTCCAGAATGCACTTCTAACATCTTCGCTAACGGCTGT
GCTTTGACTGAGGTGAGATCAGCTAAGATCATCTGTTCGTTCAAATACGGCTGTAAACGC
TCAAGGGTGTCTAAGGTGTTGGCTATCGGCACACAAACCACCACTAAATCCGCTCCGTGC
ATAATCTGTTCGGCTTGCTCCCAGTCATCTCGATCAAGGCGTTCGACCGAGTAGCCCGAT
AATTCAAAATAGCGGGCAAACAGTCCGCCTAACTTGCCCAAGCCACCAACAACCACGATT
TTCCGCATTTGCTCATTTGTCGCTTTAAAGCCGTGTTTATTCTCGTTGGCATAAGATTCC
CGCATTAGACGACGCAACACATCTTCAATCAAATCAGCAGGAATGCCCTGACTTTCTGCT
TCTTGACGGCGAGCGGCAATCATTGAGGCTTCACGTTCAGGGGCATAAATCGGCAAACCG
TGCCGGTGCTTAATTTTGCCAACTTCTGCCACCAGTGAAAGACGTTTTGACAATAATTCA
ATTAACTGTTGATCGACTTGATCGATCTGTTCACGAATAGGATTTAATGGGTTCATACTA
CTTTCTTAGGGTTTCTGCAAAATCGGTTAATAAGGTTTCCGTTGTCTGCCAATCAATACA
AGCATCTGTAATAGATACGCCATATTGCATCTGTTCAAAAGGTTGCTCGGATGATTGATT
GCCTGCAAACAGGTGGCTTTCGATCATTAAGCCGATAATAGATTGATTGCCTGCGACAAT
CTGTTGTAGCACATTTTCCGCCACCAACGGCTGACGGCGGTAATCTTTATTAGAGTTGCC
GTGGCTACAGTCGATCATAATCGCTTCAGGCAAGCCGGCTTTGCGTAATGCTTGCTCGCA
CTCTTGCACATATTGTGCTTCAAAATTCGGGGATTTTCCACCACGTAAAATAACGTGTCC
ATCAGGATTGCCTTTGGTTTGCAATACCGTCACTTGCCCCTGTTGGTTAATGCCAATAAA
ACTATGCCCCATTGCAGAAGCCTGCATTGCATTAATCGCCACGCCCAAATTTCCGTCCGT
GCCGTTTTTAAATCCCACCGCCATTGATAAGCCAGATGCCATTTCTCTGTGGGTTTGAGA
TTCCGTTGTTCTTGCTCCAATCGCTGACCAACTAAACAGATCAGCAAGATATTGTGGGCT
AATCGGATCTAAGGCTTCGGTTGCAAGTGGCAAGCCCAGTTCAGCTAAATCCAACAATAA
TTTACGTGCAATGCGTAACCCTTTTTCAACATCGAAGGTGCCGTTTAAATGTGGGTCATT
AATTAAGCCTTTCCAACCCACCGTAGTTCGTGGTTTTTCAAAGTACACTCGCATTACAAT
GTAAAGTTTATCTGACACTTTGTCAGCTAACACTTTTAATTTTTGGGCATACTCTAATGC
AGATACAGGATCGTGAATGGAACAAGGGCCGATAACAATAAGCTGGCGTTTATCACGTTT
ATGAATAATATCTGAGATCACTTTTCTTGATTCTTCAATCTGTTTACGCAGATGCTCCGG
CAACGGAAACTCTTGTTTTAATCCCTTTGGCGTTAGCAAAACTTTTTCATTACAAATGTT
TACGTTGTGTAAACTATCCTGATTAAATACAGTGTTCATTTTTATTTCCTATAATTGTAA
AAAAATCAATACAGAGGTAATTTACAACGTAATTGGCAAAGTTTCAATGGTTTTTTGAGT
TTAATCTATCAAGCTGTCAAAGCCCTATAATATTTCGGGCGGACACATCGGTCCGCCCAA
ACAATGATTTTATAAATAATCTTGAATTTTCTGTTTCACCTGCTCTACTGAAATTCTCTC
CATCAGTCCATCACCTTTCGCACTTGTCGCCCAAGGCAACTGATCCCAAGGTTTTCCACG
ACTTTCTAATACAACCTGATCATAAACAGACACCACTTTATCTAAATCTAAATAAGGGCC
TGTACGGCGTGGGTTATGAATCGCATATAGACCAATCACCTTCGTATTTTGAGTTGTCGC
AATATGAGCTGGCCCCGAATCCGAAGATAGCACCAAATCCGCTTGACGAATTAATGCGGC
AAGTTGTTTTAAATTGGTTTTTCCTGCAAGATTAAGGCTGTTCAGTGCAAGTTGTTGAAT
TTTTGCTGCTACTTCCATCTCATAAACCGATGGAGAGCCTGCAATAATCACATTGATGTT
TTGTGCTAATGCAAACTGTGCAATTTGCCCATAATTTTCAGGCGACCAATCTTTCTCTTT
TTTGCTAGAACAAGGGGCAATGACTAAATTTTTTCTTTGTTTATCAATAAATTGCGACGT
ATAGGCTAAATCTGCTTCACTTACAGGTAAATCCCAAGTTGGGCGTAGATCTTGCACACC
AATCGCTTTAGCAAACATCATTTGACCGTCTAAAACGTGGGGGGAAGCGGTCTGTTCCAC
CTTTTTATTTGTAAATAGCCACTGTCCTTCTCTTGCCCGATCTTGATTAAAACCTACTTT
CTGTTTTGCTCGAATACCTAACGATAAAATAGATGCACGCAATGCCGTTTGCATATTTAA
CAGATAATCAAACCGCTTACTGCGAAGCTGTTTCCATAACGCCAAAATCCCTTTCCATCC
CGTTTTTTTATCATAAGGCACAAGGGTTACATTCGGAATGCCTTGCATTAAAATCGACTC
TGTTTTACCAATAATCCAAGTGATTTCAGCTTGCGGATATTGGCGTTGAATGGCTTGCAC
GACAGCAAGGGTATGGCAAACATCACCAATCGCAGAAAGGCGTAAAATACAGATTGATTG
TGGGCTGTTCATCTTCATTCCTATAAACATTTCGCAGGTTTTGGCAAGCCTGCAATTTTG
GTTGCCTGTTTTGCTGGGCCTTCGGGGAATAAACGTTGTAAATAACGGCTACTGCCTTTT
TCTTCACCAAATTTCTGTGACAAGGCTTTTACCAGCATTCGGATTGCAGGGGATGTTTTG
TATTCTTGATAAAATTCTCGCACAAAATAGACGATTTCCCAATGGGCTTCGCTAAGTTCA
AGGTTATCTTTTTGAGCGATAACTACGGCAAGTTCAGGCGACCAGTCGTCTAAATTTTTC
AAATAGCCGTGTTCGTCTGTGGGGTATTGTTGATGATTGAGTTCGATAAAATGAAGCATA
CAAGATGAGGGTGTAGGATGAAAACTCTAAAAAAAGAGCCCAGCATTCTAAAAAGAACTT
AATTAAAATGCTTGGCTATAAATATATTACTTCGTCAAATCAATCTGATAAATCGCAAAG
CCTGTTTCATCAGTGCCAACGAATGACATTGGATATTGTGCTTTTTCTGCAATAAAGGCT
TTCGCTTTATCGCTTGGCGACGTTTCAAAATAAGGCTCATCAGATGGGCCAGTGTGAGCA
AGTGCTACGATTAAATCCGCCCCGCTTTTTTTCACGATTGGCACATATTTTTCAGCCGTT
TTCACAATATCACGAGCTTCCACTTTGCCGTCTAAATGGGCTTTATCCCAAACCATTACT
TGTGGTGGAACGAAACCGATATAACCGACATTTAAAGTATGTTTCACGCCATCTTCATCA
ACCACTTCTTTTTTCTGAATGAAGTATGGTTGGTAAACTGGCTCATCAGTACCTGGTTTA
ACGCATCAATCGCAGGGTTAGATTTACCCTCTTTATAACCGACCGCAGCTTGATAATCCG
CAATCGGATTACCTTGAATTAAGTCACCATTATCAACAAGTACACTATTTTAAGCTTCTT
TTCGAGCTTGTTCAATTAACGTTGCGGCACGAGTAAAACCAAATTTTGTTGTTGGCGCAT
CTTTATAATAGTCAAAATCCGTTAAAAAACTGTGAATATCCGTTGTGCCAATGACACGTA
AGAAACTTTGCTATCACCAGCTGCAAATGCAAAGCGATTTGCACTAATGGCTAATACAGT
GGTCGCACCAATTTGAAGAAAACGTCCTCTGTTCATCATAACAAGTATCCTCATTGATAT
AAAAAAAGGAGGGTATTATAGTCAATAATACTCTAAAATGCCTTAATCCTTTTATCAAAT
CTGTGATCGACTTCACAAAATAGATAAATTAAGGCTGTATAAAAACCGCTATTCTAATTT
CTGAAGCGGTTACTTTAGGGGGAATATAGAACAGATAAAAACTAGATTATCTATGTAATT
AGAAATAAATAATACATATAAATCTACTTAAGATCCCTATACCTCATAAAAATCCCTGCA
TGATAAGCAGGGATCTTATTAGATTAAACTTTTAATAGGTTACTCTTTTGACTTCCAAAT
TAACGGATCAACACCACGGCGAATAAGCTCTGGGTGATCTTCAATTTTGAATACAGGCTG
CTCTACCCCTGCTTTCACTTGTTTTTGGTAATCTTTTAAGATAACCCAAACAATTGGAGC
AAGTAAAACGATAGACACTAAGTTGATCATCGCCATTGATGCCATTACGGTATCGGCAAA
CGCCCAAACAATACCGCCATCACGCACAGCACCGAAGTAAACGAAAAATAACACGATTAA
ACGGAAGGCTAATACGAAACTTGGTTTGTTACGGATATAGCGAATATTGCTTTCTGCATA
AGCATAGTTACCGATAATTGAAGTGTAGCAGAATAACAATAAGATAAAGGCTAAGAAGTG
TAAGCCAAATTCACCGATGTGGAACTCTAACGCTTTTTGGGTTAAAGATACGCCACGCAA
TGATTCGCTACCATAATCGTTAGACATTAAAATAATGATTGCGGTACAAGTACATACAAT
AATGGTATCCACAAATACCCCTAACATTTGAATTAAGCCTTGACTTGCAGGGTGTTTTGC
ATCTGACGTTGCCGCTGAGTTTGGTGCAGAACCCATACCCGCTTCGTTTGAGAATAAACC
ACGTTTAATCCCCATTAACATCGCTTGTGAGAATAATGAACCAAAGATACCGCCAGCCAT
TGCAGAAAAGTCAAAGGCACTGGTAATAATTTTATTTAAAACTTCAGGTACTCGCTCAAT
ATTCATCCCTAAAATGATCATTGCCATAATTAAGTAGAATAACGCCATCATCGGCACAAC
TTTCGCTGAAACCTGACCGATACGTTTAATCCCACCGAAGATAATCGCTGCAGTCACAAT
CACTAACACAATGCCCACATAATGCGGATCCCATTCCCACGCATTACGCGTTGCTTCAAC
GATAGAGTTTGCTTGAACCGCATTGAACGCAAAACCGAAGGTAAAAATTAAGGTAATTGC
AAAGGCAATCGCAAGCCAAGGAGCTTTTAAACCACGCTTAATGTAATAAGCTGGGCCTCC
ACGGAACATACCGTTTGGATCACGCACTTTATAAACCTGTGCCAATGATGATTCTGCAAA
TGCACTACTCATACCAATTAACGCTGTGATCCACATCCAGAACACTGCACCTGGTCCGCC
TAATGCGATAGCAGTCGCAACTCCACCGATATTACCCACACCCACACGGCTTGCCAAGCC
TGTTGCAAAGGCTTGGAACGGGGTTAATGACTCGCCCTCTGCAGCACGGCCAGACCACAT
TTCACGGATACTACGAGGTAATAAACGTAATTGAACTAAGCCAGTGGTAATGGTAAAGAA
TAAACCAGCACCTAAAAGGGTTAATACAGTAATATCCCAAAGTGGACCGTCAATCGTGTT
CACGATCCATTTTAAAACATCTTCAAAAATTGAAACGATGCTATCCATCGAAAAGACCTC
ATAAAAAAGTAAAACAATTTCGGCATTTTAACGATTTTTTATCTTTTGAAAAGATTTTTT
TAATTAAAATGATAAAAAAAGTTAATGATTAGTTATTTAGCGAGCTGGACTGGTTTAAAT
AACAAATTCTGTCTAATTAGCAAATAATACAAGGGACACCACGCTTGGTGTCCATTGAAT
ATGACATAACTTAACGCTTAAACAAAAGATTTTGGCTTGTATCTAACAAACTACTGTGGA
ATAAGGTAAAACCAAAACCGATCAAAAGTAATCCAATCAGCAATTTTCCGAATAAAACAG
ACCGCTTGTGAGCAGAAAATGAAAGATACCAATGGCTAATATGCACCGCTTTACGGCGAG
CGAAAAGTACCAAACAGGCAAAAAGCGTTAGCGTTAGCCCCGTTCCCGTTGCCATTAATA
ACGCAGAAGCTACCCCCCACAGGTACAAATCCAAGGTATAAGCTAAAAACAGCACTAAAA
TTGCCCCTGAACACGGGCGTAAGCCAATGCTAAAAATCAACATCAGCGTGCTTTTCCAAT
CCGTTGCAGTTGCCATTTCAGATGGACTTGGCAAATGTTTATGCCCACAGCCACAATCTG
CAGAATGTTGATGATGAGCAGTAATAAGCGGTGATTTTGGGGCTATTTTTTGCAAATGGC
GAATTTGAAAGCCCTTTGGCTTTGCTCTCACGCTTTTTAACGCTTGATAACACCAATAAA
GCCCAAACAACATCATTACAACAAAACTGCCTCGCTCAACCCATTTTAACGCTAGATTAA
AATAGCTACGAGAAAGGGTAAAAATCACCACAATAATCGTCACTAACCCAATCGCCACCA
AGCCTTGCACTAACGCAGACAACAACGTGATTTTTACCGCTTGTGGCAGTTTGGTTTGTT
CAAAAGAGAGATAGCTGGTCAGAATAAACTTACCGTGACCTGGGCCGACGGCGTGAAACA
CGCCATAGATAAAACTCACCGCCATTAAGCTCAGCCCTGCCTGTTGCTGGTTTTCGTTTA
GACGATTTAACGCCCCTGAAAGGGCAAAATTAAATTCCCTCTGCCACTCGCTGACTTTAA
ATAAGAGATAGGGATAAGCCTGATAAATCGCAAAAAGAGCCACCAATCCGATCGCTATCC
CAGCCCAATACTTTGCCTTTATTGACATACAATACTCACTTTTTGCGCAAATTGTGCGCC
TAAAGACAAGCCACGTTCTGCTGGCATATCGGGGGTTTCATTTTTATCTAATGTCGATGC
ATACAACCGCAAAGATTGATTTACCGTCGGCTCAATCATCTCAACTTTACAAAGATTTTG
CTCTGTGCTACTGACATCACTCGCTTTTTCGTAATTCATTGCTAAGTAATAACTTGGCTC
AAAGGTAAAAAAACGGAATGACTGCCCTTTTACCGCTTTAGGTTCAGCCAGTAGCAAGGT
GAAATGGTAAATAATACGATTATGCTGAATTTCAACGGACGAGTTATGCGGTTTAGCTTT
AAACTTAATCGGTTCATTTTGCTGATTATAAAGCTCGCTAAAATAGTGGGTACTCACCGC
AGATTCATCTAACTCACGCAAAATTTTATTCATTGCCTGTTTTTTATCCTTACTGCTGTT
GATTTCATAGATCAGTTCAGCTGATGTAATCTCATCAAGTGTCCAGTACAATTCAAAACC
TTCCAGCTTACCTTGTTGAATTAACACTTTATTTTTCATATCAAGGAAAGAATGTGGGTG
GGCAAATACAGAAAAAGAGAGTAATAACGAAATCGTGCCGATAAAAAAACGCTTAAGCAT
TTGAAATCCTTATAATGAAATCAATTTTAAAATCATTATATCAGACTTTTATAAGGGCTT
TTTGTTCCGACATGCTTCAATAAAAAAGCGAACAGACAAAATCTGTTCGCTCTTAAAAAT
TAGGCTGAGTCGGTCGATAAGCCGAGTTCTGTCGTGGACAATCATTCCTCTAGGCGTACA
TTCACACATACGCTCGAGCAACCTACCCGAATCCCAAGCGGGCAACTCGTTGGATTCCTA
TTTGGTCTTGCTACGAGTGGAGTTTACCGTGCCGTGAAATGTTACCACTCACGCGGTGCG
CTCTTACCGCACCCTTTCACCCTTACCAGCAGAAACTGGCGGTCTGCTCTCTGTTGCACT
AGTCGTAGGCTCACGCCTCCCAGACGTTATCTGGCACTCTGCCCTGTGTAGCTCGGACTT
TCCTCTCGTTTACTTGTCCCACTAGGTCGTTCTTACGAACGGTTAAGGGCTTCAATAAAC
CAGCGATTGTCTAACCAACTCAGGCTGGCGAGTATAGCGGATTTATGAACTTTTGCAACA
AAATGAATTGTCTCATCCCTATTATCAACGTTGATTGAATCACTTGGAATATATGATTTA
TATTCAACAATTTTCAAATTAATGCATACAAGCCAGCTCTTTTCTTTAATGTATTATGCT
ACCAAGTCTTATCCTCTTAACGAGCAATCCCCTTATGTCTTAACAACGCATCTAACGTAG
GTTTGCGACCACGGAAGCGTTCAAACAAGACCATCGGCTCTTCTGAACCGCCACGGGTTA
AGATATTATCTAGGAAAGACTGCCCAACCTCACGATTAAAAATACCTTCCTCTTCAAAGC
GTGCAAAGGCATCTGCCGATAATACTTCTGCCCATAAGTAGCTGTAATAGCCTGCGGCAT
AGCCCCCTGCGAAGATGTGGGAGAAGCTGTGTGGGGTACGCACGAAAGTCGGTAATTCCA
CCACTGCAACCTGTGCTTTTACCGCTTTTAGCGTATCTAACACAATATTTTCTTTCGGCT
CACTCATATGTAAACGGAAATCGAATAAACCAAATTCTAACTGGCGTAACACAAACATTG
CTGCTTGGAAGTTTTTCGCTTTCAGCAACTGGGTCAATTTCTCTTTTGGTAGTGGCTCGC
CTGTTTGGTAATGTCCTGAAATAAAGGCAAGGGCATCTTCTTCCCAGCACCAGTTTTCAA
GGAATTGACTTGGTAGCTCAACTGCGTCCCACGGCACGCCGTTAATCCCTGAAACATCAC
CCACATCAATTTCGGTCAGCATATGGTGAATACCATGCCCAAACTCGTGGAACAGCGTAG
TAACTTCATCGTGTGTAAACAGAGCTGGTTTATCGCCAATCGGTTTATTGAAGTTACAGG
TTAAGTAGGCAACAGGTTTTTGTAATGAACCGTCCGCTAGACGTTTTTGATTGATACAAT
CGTCCATCCAAGCACCGCCACGTTTATTTTCACGGGCATATAGATCCAAATAGAATGAAC
CACGCAAGCGGTCAGTTTCATCGAAAATATTGAAAAAACGGACATTCTCGTGATAGCTAT
CAAACTCTTTCTGCTCTTCCACTCGCATACCAAAAATGCGTTTCACCAGTTCAAATAAAC
CTGAAAGCACACGTTCTTCAGGGAAATAAGGGCGAAGCTCTTCATCGTTGATCGCATATA
AGGCTTGTTTCTGTTTTTCACTATAAAACGCAATATCCCACGGCTGTAATTCGCTTACGC
CATAGTTCTCTTTTGCAAAGGCTTTTAGCCCAGCTAACTCTTTTTTGCCTTGCTCTTTAG
AACGATTTGCTAAACCTTCCAAGAAATCAACCACTTGCGTTGGGTTTTCCGCCATTTTGG
TTGCAAGGGAAAGCTCGGCATAGTTTTCAAAACCGAGTAATTTAGCTAACTCTAAGCGTA
ACTCAAGGGTTTCCGCCATAAGTGCAGAGTTATCCCATTTACCTGCATTTGGACCTTGAT
CTGACGCTCGTGTGTTATAAGCTTCATACATTTTCTGGCGAAGCTCACGGTTTTCACAAT
AGGTCATCACAGGCAAATAGCTTGGAAATTCAAGGGTAAAGCGGTAGCCTGATTTCTCTT
TACTTTGTGCTGAAAGTTTCGCCCCTTCAAGTGCTGACTCTGGCAAACCTTTTAGATCCG
CTTCGTCTTCAATCACAATATCCCAACCCATTGTTGCATCAAGGACATTGTTGCTAAATT
GTGAGCTAAGTTCAGATAAACGAGCAGAAATTTCGCCATAGCGTTTTTGTTTATCTGCTG
GCAATGAGATCCCTGATAACTCAAAATCACGCAAGCTGTTTTCAATCGCTTTTTTCTGAG
CGAGCGAATACGTGGCAAACTCAGGGCTATTTTTCAGTTTGACATAGCCTTGATACAACC
CCTGATGTTGCCCGACCCAAGTGCTGTATTCGGATAACATCGGCAAACACGCTTGATAAG
CTTCACGCAATTCAGAGCTATTTTTTACTGAATTGAGATGCCCAACAGGCGACCACGCAC
GAGAGAGTTTATCCCCTGTGATTGCTTGCGGTAGGTAGAAGTTTTCCCACGTTGGTGTAT
TAATTTGAGAAACTTGTTCAATCGTATCACGGCATTGTTGAATTAACTGCTCAATAGCAG
GCACAACGTGTTCAGGTTGAATTTGAGAGAATTTAGGTAAACTTGTGTTGTTTAAAAGTG
GATTTGACATTCGATTTCCTCTTTATTTGATAAAAGTGCGACATCTTACCATTTTAGCGA
TTATTTTCATTAGTTGATTGTGATTTATGGGGGAAGCCGTTAAAATTTCAGTTATATACA
AACTGCAAACTGCAAAAAATTAAACACAACCGACCGCTTAGGAAAACGCAATGTCTTTAG
ATTTATCGGATATTCGACAACAAATCATTCAAATTGACCGCAACTTATTGAAATTATTAT
CGGAGCGTCATCGACTTGCGTTCGATGTAGTGAGAAGCAAAGAGATCACGAAAAAGCCTC
TACGAGATATCGAACGTGAAAAACAACTGTTACAAGAATTGGTTAGTTTTGCTCAAGCGG
AAAATTATCAACTTGACCCACAATATGTTACGCAAATTTTCCAACGTATCATTGAAGACT
CTGTCTTAACACAGCAACATTACTTGCAAAATAAACTGAATCAGAATCAAGAAAATGCCA
CCATTGCATTTTTAGGTATGCGTGGCTCTTATTCTCATCTTGCTTCTCGCCAGTTTATGA
AAAACAGCACGGCTTCTTTAGTGGAACTCAGTTGCGAATCTTTCGATTCAGTTTTTGAAA
AAGTTCAGCAAGATGAAGCCGATTATGGCGTGTTGCCGTTAGAAAATACCACATCAGGTT
CTATCAATGAAGTTTATGATTTGTTGCAACATACAGACTTAACCCTTGTAGGCGAATTAG
CTTATCCTATTAAACACTGTGTTTTAGGAACAAACAATGCTGATTTTGCCCAAGTGGATA
CCATTTATACCCACCCACAACCTGCACAACAATGTAGCCAATTTATTCATAGTTTAGATA
AAGTGCATATCAAATACTGTGAAAGTAGTTCTCACGCTATGCAGTTAGTGGCTCGTTTAA
ATAAACCAAATTGCGTTGCGTTAGGTAATGAAGATGGCGGGAAATTGTACGGTTTAAGCG
TGTTAAAAAGTGGTATTGCGAATCAAGAAAACAATATTACTCGCTTTATTGTAGTGTCTA
AAAAAACTATCAATGTTTCGCCACAAGTACAGACCAAAACCTTGTTATTAATGACGACGA
CTCAACAAGCGGGTGCTTTGGTTGATGCGTTGATGGTGTTCAAGCAACACGGCATTCGTA
TGATTAAACTTGAATCTCGACCTATTTATGGTAAACCGTGGGAAGAGATGTTCTATGTGG
AATTAGATGCCAATATTCACAATGAAAATACCCAAAATGCCTTGAAAGAACTTAAAACAG
TGACGAGTTTCTTAAAAGTATTGGGTTGCTATCCAAGTGAAATTATTGAGCCAGTCCAAA
TCAACAATATAAGTTAGGAAATCTCTTAGATATTCCTAGCATGTTACTTATAATGGCAGC
TGCCAATTAATTTCTTCGACTCCGTGAGAACGAAGGTAATCATTGGTTTTTGAAAAATGG
CGACAGCCTAAAAAGCCACGATGTGCAGAGAGCGGTGATGGGTGAGGGGCTGTGAGAACG
CAATGACGAGAGCGATCGATAAATTGTCCTTTTTTCTGAGCATGGCTTCCCCAAAGCAAA
AATACCAGATTTTCACGATGTAGATTGAGTTGATGGATCACCTTATCAGTAAAGGTTTCC
CAACCGATATTGGCGTGTGAATGTGCTTTTCCTTGCTCAACGGTGAGAACCGTATTTAAC
AATAGCACCCCTTGTTTTGCCCACTCAATGAGATAGCCGTGTGATGGTATTTGAAACCCA
ACATCTTGGGATAATTCTTTGTACATATTAACCAGCGAGGGAGGCGGAACAATTCCTGGT
TTTACTGAAAAAGATAAACCGTGTGCCTGATTGGGGCCGTGATAAGGGTCTTGCCCTAAA
ATAACTACCTTCACATCTTCGAATTCAGTTAAAGCAAAAGCACTAAACACTTCATTTTGA
GGTGGGTAAATTACTTTTCCAACTAAACGTTCTTGATGTACATATTGCAAAATATGTTGA
AAATAGGGTTGTGTTTTTTCTTCCCCAATGGCATCAGTCCAACTGTTCATATTCTATCCT
ATTATTAAATTGTTAAAAATTAAAATGAACTGTTAACTCTTGTCTATTTTTTAAGCCATC
ATCAGTTTTTTTGATAAAAATGCTTAAATTTTTCTCGCTTTTTAAAGGATTAAAGTTAGA
ATACTCAAAATTTTTTGAAACTTTAAACTTTTTTTATAATTTACCCAACATACTAGGAGC
TAAAAATGATCAAAGGTGTACAAATCACTGAATCTACCAACAAAAACTTATTAAACTCTT
TCTGGTTATTAGATGAAGAGAAAAATGAAGCACGTTGCTTAGCAGCTAAAGGTGATTTCC
AAGAAGACCAAATAGTTGCAATCAGCGAATTAGGTCAAGTTTCATACCGTGAAGTCCCAG
TTAATGTTGCACCAACCATTAAAGTTGAGGGTGGTCAGCACTTAAACGTAAACGTATTAC
GTCGTGAAACATTAGAAGATGCAGTGAAAAACCCTGAGAAATATCCACAATTAACTATCC
GTGTTTCTGGTTATGCAGTTCGTTTTAACTCATTAACACCAGAACAACAACGTGATGTTA
TTACTCGTACTTTCACTGAAAGTTTATAATTACATCTTTTCTCAGGCCCTACCGTAAGGT
AGGGCTTTATTGTATCTATTTTGACATAGTAGCAGATATGTTTTCTACTATATCATTATT
TTAAACCCAATTTCTTCTCAAGATAGTGGATATTCGTTCCACCCTTGCAGAAGTTTTCAT
CAGAAAGAATCTGTTTATGAAGTGGGATATTGGTTTTAATTCCTTCCACGATCGTTTCTG
ACAATGCATTTTCCATACGACGAATTGCAATATCACGATTTTCAGCAAAGGTAATCAATT
TACCAATCATTGAATCATAATGCGGTGGGACTGAATAGCTAGCATAAATGTGAGAATCCC
AACGAACACCTAATCCACCTGGAACGTGTAAACGGGTGATTTTACCCGGTGATGGTAAGA
ATGTACTTGGGTCTTCCGCATTAATACGGCATTCAATCGCGTGACCACGCACTTTAATAT
CTTCTTGTTTAACTGAGATTGGTAAACCTGCAGCAACACGAAGCTGTTCTTTTACAAGAT
CAATACCTGTAATCATTTCTGTCACAGGGTGTTCTACTTGTAAACGGGTGTTCATTTCAA
TGAAATAAAACTCGCCATTTTCAAATAAAAATTCAAATGTACCTGCACCACGATAGCCGA
TTTCACGGCACGCATTCGCACAACGTTCACCGATAAACTGACGTAATTCAGGGGTAATGC
CTGACGCTGGTGCTTCTTCCACCACTTTTTGATGGCGACGTTGCATAGAGCAATCACGCT
CTGCCAAATAAACCGCATTGCCGTGTGTATCTGCAAGCACTTGGATTTCGATATGGCGTG
GATTTTCAAGGTATTTTTCCATATAAACCATATCGTTATTAAAGGCTGCTTTCGCTTCTG
CTTTGGTCATCGCAATAGATTCTTCCAAATCTTTTTCGTGATGAACCACACGCATACCAC
GACCACCGCCGCCACCAGATGCTTTAATGATCACTGGATAACCAATTTTCTGTGCAATTT
CTTTATTTTTGGCGACATCATTACCGATAGGGCCACCAGAACCAGGCACACAAGGTACGC
CTGCTTTTTTCATCGCGTTAATTGCAGAAACTTTATCGCCCATTAAACGAATTACATCTG
CTGTTGGACCAATAAAGATAAAGCCTGAATTTTCTACTTGTTCTGCGAAGTTTGCGTTTT
CAGATAAGAAACCATAACCAGGGTGAATCGCATCAGCACCAGTTACTTCTGCAGCGGCAA
TAATCGCAGGAATATTTAAGTAACTTTTTGTTGATGGCGCAGGACCGATACATACTGTTT
CATCCGCAAGGAGAACGTGTTTCAACTCACGGTCTGCCGTTGAGTGAACAGCAACCGTCT
TAATGCCAAGTTCACGGCACGCACGCAGAATACGCAATGCAATTTCGCCACGGTTTGCAA
TGACAACTTTTTCTAACATAAGAGATACCCTTAATTGAAAGCGGTCTTTTTCGTGCAATT
TTTTGCAAAAATCTGACCGCTTGTAAGAAATGGATTATTCAATAATGAAGAGTTTCTGAT
CAAATTCAACCGCTTCGCCGTCGTTTACAAGGATTGCTTTGATTACCCCTGCTTTGTCTG
ACTCGATACGGTTCATCATTTTCATTGCTTCAACGATACAAAGTGTGTCGCCTACTTTCA
CGGTTTTACCCACTTCAACAAATGGAGCTGCTTCTGGGCTTGGGCTACGATAGAATGTTC
CTACCATTGGTGAAAGAATCGCGTGACCAGATACTTCCGCTGTTGGTGCTGGCGCTGCCG
CAGGTGCTGTTTGAGCTGCTGGTGCAGGGGTTGCTGCAGGTGCTGGCGCTGCTTGTGGTG
CAGCAACATATTGTACTGCCGCAGGTGCAACTGCTGGTGCTGCACGGCTAATACGTACTG
TGCCTTCTTCTTCAGACACTTCTAATTCAGTAATGCCTGATTCTTCAACTAACTCGATAA
GTTTTTTAATTTTGCGAATATCCATAATGAGATCCGTATTTGAATGTAAAAATAAACAAA
CTCTATGTTCAAAGAACATAGAGCAAAATTTTGCGTAGATTACCTGAAATTTTATTAATT
TGCGACGAAAATCTGATAAATTTGCCGAATTTATTAGCAAATTTGCCACTAATCGTAGCA
GTTCAGTTTTCTTTTTTTACTTCAGACAACAAAAAATGGATTTATTTCCCTCTCTTTAGA
AATTGAATAGCATAATCTAAGGCGTAATCGTAACCTTTTGCCCCTAATCCACAAATCACG
CCTTTTGCGACATCACTTAAATAGGAATGATGACGGAAAGGTTCACGGGCGTGTACGTTG
GATAAATGGACTTCAACAAAAGGAATAGCAACTGACAATAAAGCATCACGCAAGGCAACG
CTGGTATGAGTAAACGCACCGGGGTTAATGATAATGAAATCGGTATTTTGGAATGATTGA
TGAATACGGTTAATAATCGGCTCTTCGCCATTTGCTTGAAAATACTCTAGACAATAGCCT
CTTGCCTTCGCTAATTGTTGGAGGTGGTTTTCAATATCGGCTAAGGTTTGTGAACCATAA
ATATGGGGCTCTCGTTTCCCTAGCATATTTAAATTAGGTCCGTTTAATAACAAGATTTTT
TTCATTATATTATCCTTACAAGCGGTTAAAAATGAGCAAGATTTTGCAATGTTATCAAAT
TCTAACCCTCGCCCCTTGTGGGAGAGGGGCAGTTTTTGCTTCGTTTACAAGAAAAAACAG
GGAGAGGGGAGAGAATTTAGCTACTTATGTTGTAATTACTTTTATCATTCAACATTCGAA
CAACTTAATGGATATAAATTCAATTTTTCCATCAGCACTCTATCGCCATCTTCTTCTGGG
TTTTCCGTCGTTAATAATTTATCCCCATAAAAGATCGAGTTTGCGCCGGCCATAAAACAC
AAGGCTTGCATGGCTTCTGGCATATTGCTACGCCCGGCTGAAAGGCGAACATAACTTTTT
GGCATCGTAATACGCGCAACAGCAATGGTTCTCACGAATTCTGTCCAATCGAGATCTTCT
GCATTTTCAAGTGGTGTGCCTGCCACTTTAACCAATTGGTTAATCGGCACGCTCTCTGGT
TGAGGATCAAGATTGGCTAAGCTGGCGATAAGTCCGGCTCGTTCAGCTCTTGTTTCATTC
ATACCAACAATACCGCCGCAACAGATTTTTAACCCTGCGGAGCGCACTTTACCTAAGGTA
TCCATTCGATCATCGTGAGAACGAGTGTGAATGACCTGATGATAGCGTTCCGGATCGGTA
TCTAAATTATGATTGTAGTAATCTAATCCGGCTTCTTTTAAATCTTCCGCCATACCTTCT
TCTAACATACCGAAAGTACCGCAAGTCTCTAAACCTAGGGATTTGACCGCTTTAATGATG
GCGGAGACCGTCTCAATATCTTTAGGTTTAGGACCTCGCCACGCTGCTCCCATACAAAAA
CGGCTTGCTCCTCGAGCCTTGGCAATTTGGGCTTTCTCAACAATATAGTTCACATCAAGC
ATACTTTGCTTTTCAACACCCGTGTCATAGCGGGCAGATTGTGGGCAATACTCACAATCT
TCAGCGCAACCGCCCGTTTTAATGGAAAGTAGCGTAGAAAGTTGAATGGCATTTGGATCA
AAATGTTGTCGATGAATTTCTGCCGCCCGAAAAACTAAGTCCATAAAAGGCAAATCAAAA
AGTTCTTCAACTTGGCATTTACGCCAATATTGTGCCGTTGGATGCGGCGTGAGCTCATTT
TTGGCTTTTAAACGTAGCGAATAGGTCGTCATACAAGATCTCCAAAAAAGAGGCACAAGC
CGTTGCTTGTGCCATTCAGTGCGAAAATTACTCTTCGATAGAACGTAATAAGTCGTTAAG
ACCCACTTTACCTAATGTTTTCGCATCCACTTTTTTCACGATCACTGCACAGTATAAGCT
GTGTGAACCATCTTTTGACGGAAGGCTACCTGAAACCACCACAGAACCGGCAGGAACACG
ACCGTAATGGATTTCGCCTGTTTCACGATCATAGATTTTGGTTGATTGACCGATAAACAC
ACCCATTGAAATCACACAGCCATCTTCAACAATCACACCTTCTACGATTTCAGAACGTGC
GCCAATAAAACAGTTATCACCAATAATCGTTGGGTTAGCTTGTAACGGCTCTAACACACC
GCCGATACCTACGCCACCTGATAAATGCACGTTTTTACCGATTTGCGCACAAGAACCCAC
CGTTACCCAAGTATCCACCATTGTGCCTTCGCCAACATAAGCACCGATGTTTACGAATGA
TGGCATTAATACTACGTTTTTCTCGATGTGTGAACCTTGACGAACGACCGCACCTGGTAC
AGCACGGATACCGTCTGCTTTAAACTGTTCTTCGCTATATTTACCGTATTTGGTCGGCAC
TTTGTCGTAGTATTTAGTTTCTGCACCATCAATGATTTCGTTGTCGTTGATACGGAATGA
AAGTAAAACCGCTTTTTTCACCCATTGATTAACAACCCATTCACCATCAATTTTTTCTGC
AACACGCAGTGAACCATTATCTAATCCTTTAATCACTTCTTCGACAGCCGCACGAGTTTG
TGCATCAACAGTTTTTGGAGTAATTTCAGCACGACGCTCGAACGCCGCTTCAATAATTGC
TTGTAATGACATTTGCATTTCCTTCTTGTGAATAAATAAAAACGGCGAACGTTTTAACAT
ATAAGCGATGGGATTGCTACTAAATTTCACAAAATAATGTAATAGATACATATAAGCGGC
ATGATTCTACGGATTTTTTACAAATCCAGATTTTCTCTTTGACTAGTTACTTCAAAATCT
GTAATATTCGCACCCTATGCAAAAGGTAAAACTACCCCTAACTATTGACCCATATAAAGA
CGCTCAGCGTCGAATGGACTACGAAGGCCACATTTCTGCGAACCTACTTAGCCGTTTGGG
TGAATCTGTTGGTCAAATGCTGGGCGATGCACAAGTTACTTTATCGTTATATGTTGATCC
GCAAAAACTCACAGTGGTTAAAGGCACTGCGAAAGTTGATGTGGAGCTAGACTGTCAACG
TTGTAGTAACCCATTTACGCAAACACTCGACTGCACATTTTGTTTCAGTCCAGTGTCTAA
TATGGATCAGGCGGACAATTTGCCCGAGATTTATGAACCAATTGAAGTTGATTCTTTTGG
TGAGATAAATTTGCTAGATATGATAGAAGACGAATTCATTCTGTCATTACCCCTAGTGCC
GATGCATACCGATGAACACTGTGAAGTGTCCGAAAGCGAATTAGTTTTTGGCGAATTACC
AGAAGAACTGGCAAAGAAACCAAATCCTTTCGCAATATTAGCTAATTTAAAGAAAAACTA
GATCTAGTAGGAGTATAGCCAATGGCTGTTCAACAAAATAAGAAATCTCGTTCACGTCGT
GATATGCGTCGTTCACACGATGCATTAACCACAGCTGCAGTATCTGTAGATGCACGTGGC
GAAACCCACTTACGTCACCACGTTACCGCTGACGGTTATTACCGTGGTCGTAAAATCAAA
TAATCAATTGGATCTCGTAGAGGTTTAAATTGACTCATCTAACTCTCGCGTTAGATGCGA
TGGGCGGGGACTTTGGTCCCCGTATTACTATCCCTGCATTATCACTTGCGTTGGCTCAAC
ATCCAATACTCAGTTGCATCTTGTTCGGCGACCAAGCTGAAATATCCCCCTATCTCAATA
AACTTTCTCCCGATATTCAACAACGTATCGAATTAGTCCATACAACAAAAGTGATCGAAG
CAGACTTGCCTTTTGTGCAAGCGATTCGTCAAAGTAAAGGCAGTTCAATGCGTTTAGCGA
TTGAAGCGGTAGAAAATGGAAATGCTCAAGGTTGTGTAAGTGGCGGAAATACAGGTGTAC
TGATGGGACTAGCAAAACAATTGATTGAACCCTTGCCAAACATTGATCGTCCCGCATTAA
CATCTTTGATTCCAACAATTAACGGCAACTCAAGTGTGATGTTAGATCTTGGTGCAAACG
TTGAAGCAGATAGTGAACTATTGCTTCAGTTTGCGGAAATGGGCAATGTGTTTGCAGAAG
TGATGTTGGATTTGGTCTATCCACGTTTAGCGTTGCTGAATATTGGAACAGAAGAGCATA
AAGGAACACAGCAAATTCGAGATGCTCACCAGCAATTAAAACAATGTAATCATCTAAATT
ACATTGGCTTCTTAGAAGGGGATAAATTAATGAATCATCTTGCTGATGTGATTGTCTGCG
ATGGATTTAGCGGTAATGTTGCACTTAAAACACTTGAAGGTGCGGCAAAAAATATCCTTT
CACTCTTTAAAAAAACAACGGAAGATTCACATCTTTGTCGCAATACCAAACGTTATTTAC
TACGGTTAATCTTTTATCGTTACTATAAAAAGCTACAACAGATCAACCCTGATCGCCATA
ACGGTGCCACACTGCTCGGCTTATCGTCCGTGGTTGTAAAAAGCCATGGTGGGGCAAGTG
AGCGAGCGTTTTTCTATGCAATTGATTACGCCAAACAACAAATTAAAAATAACATCCCTA
CAAAAATCTCCCAAAGACTTATTCTAAACAATTAAGCTCGCTGTATCACAGGTAAAGTTT
TATTCAGAAAAAACTTTTCTTTTTTTTAAAAATCGCTACTATACGCCGTCCTCAAATATA
ACCCAACATTTGAGGCGTTGTTTCCAACCTATCCAATCCTAGGGAGCAATAGGGTAAAAA
CAAAAAAGCTGAAACGCTTTTTTTAATAAGTAGCGAGTCAAATGCCCCAAGGCATCTTAT
CTTTCAGGATAAGAAAGCTTAGGCTTCCCGCAAGGTACCCGACTTATTTTTTTAACCTCT
TATAGAAGGTCTATTTTCAAATGACAACAACTCCTGTAAATCCGATCAATCAAGCAACTA
ACGAATATTACTTAACTCGTCAAAACGAAATGGAATCGAATGTTCGTAGTTATCCTCGTA
AATTACCGCTTGCAATTGCAAAAGCACAAGGTTGCTGGGTCACTGACGTTGAAGGTAACG
AATATTTAGATTGCTTGGCTGGTGCAGGTACTTTAGCACTCGGACATAATCACCCAGCCG
TTATTCAGGCTATTCAAGATGTATTAGCAAGTGGTTTACCGCTTCATACCCTTGATTTAA
CTACGCCGTTAAAAGATGCTTTTACCGAAGAACTACTCTCTTTCTTCCCGAAAGGTGAAT
ACCGTTTACAATTCTGTGGCCCGTCAGGTGCGGACGGCACAGAAGCAGCAATCAAATTAG
CGAAAACCTATACAGGTCGCGGTAATGTAATTGCATTCTCAGGTGGCTACCACGGTATGA
CCCACGGTTCGCTCTCAATGACAGGTAACCTTAATGCGAAAAATGCCGTGCAAAACTTAA
TGGCAGGCGTACAGTTTATGCCATATCCACACGAATACCGTTGCCCATTAGGTATCGGAG
GTGAAGAAGGTGTTGATGCTTTAACTTACTATTTTGAGAACTTTATCGAAGATGTTGAAA
GCGGTATGGTAAAACCAGCAGCCGTTATTCTTGAAGCAATTCAAGGTGAAGGCGGTGTAG
TGACTGCACCAGTGAAATGGTTGCAAAAAATCCGTGAAGTAACGAAAAAACACGGGATTG
TGTTGATTTTAGATGAAGTCCAAGCAGGGTTCTGTCGTTCAGGTAAAATGTTTGCCTTTG
AACACGCAGGCATTGAGCCAGATGTTGTTGTGATGTCAAAAGCTGTAGGTGGTAGCTTAC
CGCTTGCTGTACTTGCGATCAAAAAAGAGTTTGACGCTTGGCAGCCAGCAGGACACACAG
GTACATTCCGTGGTAACCAATTAGCAATGGCAACAGGTTATGCGTCACTTAAAATTATGC
GTGAGCAAAATCTGGCGAAAAACGCAGAAGAGCGTGGTGCATTCTTAAAAGCAGAATTGC
AAAAACTAGCACAACAATATCCGTGTATCGGTAACGTTCGTGGTAAAGGTTTGATGATGG
GGTTCGAAATTGTTGATGAGCGTCAGCCACAAGATCGCATCGGTTCTTACCCTGCAGATG
GCGGACTTGCTGCGGAAATCCAAAAAGCCTGCTTTAAAAACAAATTATTGTTAGAGCGTG
GCGGTCGTTGCGGTAACGTTGTGCGTATCCTTTGCCCATTAATCATCACTCAAGCAGAAT
GTGAAGAGATGATTAAACGTTTCAGCAAATCGGTTGCCGATGCGTTGAACACAGTGCGTG
GATAATTCGTTAACAAGCGGTCGGGAATTGCAAAATTTTTACCAAATGTGACCGCTTGTA
GGGTGCGTGTAAACGCACCTTTCGTCTATTAATACGGTGCGTTGATACGCACCCTACGAG
AAAAGAAAAATGGCTGATATTTCAAAACACAAACAAGCCCTATTCTGCAATGACGCTCAA
TCTATTGCAGACTACCAAAGCTCAATGGAAACCGCCGTACAAGCGGTGAGTAACTGGCTA
CAAAATGAAAAAATGTACACCGGCGGTAGCATTAAACAGCTACGCTCAGAAATTGCCTTT
AACCCATCAAAAGAAGGCTTAGGCGTTGCTAAATCCCTAGATCGCTTAATTGAATTATTC
CTCAACAAAAGTTTAAAAGTACACCACCCACACTCTTTGGCTCACTTACACTGTCCAACA
ATGGTCACCAGCCAAATCGCCGAAGTATTAATCAATGCCACCAATCAATCAATGGACTCT
TGGGATCAAAGCCCAGCAGGTTCATTAATGGAAGTGCAACTCATCGAGTGGTTGCGTGAA
AAAATAGGCTACGGCAAAGGACAAGCGGGTGTTTTCACCTCAGGTGGTACGCAATCTAAC
CTAATGGGCGTATTACTTGCCCGTGATGCGTGCATTGCAAAACACTGGAAAAATGCGGAC
GGCACGGAATGGTCGGTGCAACGTGACGGTATTCCGCCTGATGCAATGCAAAAGGTGAAA
GTGGTTTGCTCAGAAAACGCACACTTCTCCGTGCAAAAAAATATGGCAATGATGGGAATG
GGGTTCCAATCTGTAGTGACCGTACCGTGCAATGAAAATGCCCAAATGGACACCAATGCG
TTAGAAGCAACCTTAGCCAAACTTTATTTAGAAGGCAAAGTTGTGGCTTGCGTTGTGGCG
ACAGCAGGTACAACGGACGCAGGGGCGATCGATCCACTTAAAGCCATTCGTGCGATTACC
AACAAATTCGGTGTTTGGTTACACGTTGATGCGGCGTGGGGCGGTGCATTACTGCTATCC
AATGAATATCGCCACTTCCTAGACGGTATCGAGCTCACCGACTCAATCACCCTTGATTTC
CACAAACACTTCTTCCAAAGTATCTCTTGTGGAGCGTTTTTATTAAAAGATGAAAACGAA
TACCGCTACATCGACTACAAAGCAGATTATCTCAACTCAGAGTATGACGAAGAACACGGC
GTACCAAACTTAGTAGCAAAATCACTACAAACCACCCGTCGTTTTGACGCATTAAAATTA
TGGTTTACGGTGGAAGCCCTTGGTGAAAATCTTTACGGCTCAATGATTGACCACGGCGTG
AAATTAACTCGTGCCGTTGCAGACTACATCAAAGCGACCGACGGCTTAGAGCTATTAGTT
GAACCACAATTCGCTTCCGTGCTGTTCCGTGTTGTACCGCAAGGCTATCCGACAGAGTTT
GTCGATGCCTTGAACCAAAACGTCGCAGATGAACTCTTTGCCCGTGGCGAAGCGAATATC
GGCGTAACCAAAGTGAACAACGTACAATCGCTAAAAATGACCACCTTAAGTCCAATTGCT
ACCTTAGAAAACGTTCAGGCTTTATTAGCTCAAGTATTGAGTGAAGCAGAGCGTATCAAA
GATGCAATTGCAAAAGGTGAATATACACCGGCGATTGATTAAACATAAAGAGTTTCTAGG
ATGATGAATAAAAATTAATTTATACGCTATAAAACGAATAAGAAATCATCAATAACTCTT
TTATTTAGTTCATTTTTAGTTAAATTCATGCTAACCCTATAAAATAGATGACACCCTATT
TTATAGGGTAATTTTTTATTTATCCCTAAGATTTAAACAATTAGTAAGCTGATAGGAAAA
AGATGACAAACAGCAGATTGCGTACTACCATATAGCCAAATTTTATTAGATAACGAGTTC
AAATGATGCACCGTAGATTTCAAACCATTGCGATTGTCGGCAAACCTCGTCACGATATAG
CTTTAGAAACGCATTTAGCTGTGTATAACTGGCTAAAAGATCGTAAATATAATGTGTTAG
TCGAAGAAAAAATTGCCACTCAACTCAATTTAGCTAACCCGATGAACATTGCAGAAATTG
GAAAATGGGCGGATTTGGTAATTGTGATTGGTGGTGATGGTAATATGCTGGGTATGGCTC
GGCAATTAGCGAAATATCGTGTACCACTGATTGGCATTAACCGTGGAAATCTTGGTTTTT
TAACAGATATTGCCCCTCAAACAGCCTTTGAGCAACTGCATAGTTGCCTTGAGCGTGGCG
AGTTTATGATTGAAGAACGTTTCTTACTTGATGCGAAAATTGAGCAAAATGGTAAGATCA
TTGAAGCAAATAATGCCCTCAATGAAGTTGTCGTTCACTCTAGCCAAATCGCTCGTACTA
TTGATTTTGAAGTGAGTATTGATGGCAAATTTGCTTTTTCGCAACGTTCCGACGGGTTAA
TTATTGGAACACCTACAGGTTCAACCGCCTATTCGCTTTCCGCTGGTGGCCCAATCTTAA
CCCCTAATTTAAATGCGATTGCTCTTGTTCCGATGAACCCACACAGCCTTTCTTCTCGTC
CTTTGGTTGTCGATGGCGATAGTGTTATTTCAATGCGTTTTGCTGAGTACAATCAGTCAA
ATTTAGTGATTAGCTGTGATAGCCAACGTTTACTGCCGTTTAGCCCTGATGAACGTATTC
TTGTGCAAAAAAGCCCGGATAAGTTGCGTCTATTGCATTTAAAAGATTACAACTACTTTA
ATGTTTTAGGTTCAAAATTGGGCTGGTTGAGTAAGTTATTTTGACATAATATGTTTCAAA
AAATTGGCATAGCGACTATTTTGTCTACTATGCCCCAATATTGCTGGGAATAATCCCCTA
AATGATTTCTTAAAATTTTAATTTTTGTACGACTATCGTATAGCATCAGAAGTTGCATTT
AGCGCCTGACGCTGTGCTTCAAACAACTGCTCAATCCCTTTCTGTGCTAAATCAAGGAGT
TGCAATAATTCCATATGGCTGAACGGTTCACCTTCGGCAGTGCCTTGTACTTCCACTAAA
CGACCGTCTTCAACCATCACCACATTCATATCGGTTTCTGCGTTAGAGTCTTCCACATAT
TCCAAATCACAGACCGCTTGCCCATCGACAATCCCTACAGAAATTGCCGCCACTAATCCT
TTCATCGGATTTTCTTTCAATAAGCCATCGGCGATCAATTTGTTAATCGCATCGTGTAAC
GCAACGCAAGCCCCTGTGATAGACGCTGTGCGTGTACCGCCGTCGGCTTGTATCACATCA
CAATCTACCGTAATCGTACGCTCACCTAAGGCTTTCAAATCAACGACTGCACGCAAAGAG
CGAGCAATTAAACGCTGAATTTCCATTGTACGACCGCCTTGTTTGCCTTTCGCCGCTTCA
CGTTGGGTTCGGCTATGGGTTGCTCTTGGCAACATACCGTATTCGGCTGTCACCCAACCT
TGTTGTTGCCCTTTGAGAAAACGTGGTACAGTTTCTTCGACAGTGGCATTACACAGCACT
TTGGTTTCACCAAATTCCACCAACACAGACCCTTCGGCATAGCGAGTATAGTTACGAGTG
ATTTTTACAGGACGAGTTTGATCAACAGGACGATTATTTGGACGCATATTTATTCCTTTT
CTCTAAAAAATTTCCCCTATTCTAGCAGAATACCAAGTACAATATGCCAAATTTTGTAAC
AAAGAGAAAAGAGTACAATGATTTACAGTATGACCGCTTTCGCCCACCTTGAGCTTAAAA
AAGAGTGGGGTAACGCCGTATGGGAAATCCGTTCGGTTAATCAACGTTTTTTAGAAACTT
ATTTCCGTCTGCCTGAAGCCTTTCGCAATTTGGAAATGACCTTGCGTGAACGTCTGCGTA
CGACACTAACCCGTGGTAAAGTAGAGTGTAGTTTACGCATTGAATTAAATGCTAATCAAA
ACAATGGCTTAGCTTTAAATCAAGAGTATGCCAAACAGGTGATAAGTTCATTACAATGGC
TAAAAGAAACGGCTCAAGAAGGCGAAATTAACTTGGTGGATATTCTGCGTTTCCCTGGGG
TTGTCGATAACCAAAATCAAGATCTCGACCAGATCAGCCAAGATTTATTAGACGGTTTTG
AGCAGATCCTTGTAGAATTTATTGCAATGCGTGGACGTGAAGGGGCGAATTTACAAGCCT
TAATTCAACAGCGTTTAGACGCTATTGCCACAGAAGCGACAAAAGTACAGGCTCAAATGC
CGAGCGTTTTACAGTGGCAAAAAGACCGCTTGCAACAGCGTTTTGATGAACTGAACTTGC
AACTTGATCCACAACGTTTAGAGCAAGAAATGGTACTACTGGCTCAAAAAGTCGATGTGG
CGGAAGAGTTAGACCGATTACAGCTACACGTCAAAGAAACCACGTCTATTTTGAAAAAAG
GCGGTGCAGTTGGACGTAAATTAGACTTTATGATGCAAGAGCTAAATCGTGAAGCGAATA
CGCTGGCATCAAAATCGATTAACGCTGATGTCACTAATTCTGCCGTTGAGTTGAAAGTGT
TAATTGAACAGATGCGTGAGCAAATTCAGAATTTGGAGTAGTCAATGAGTCAGACCTTAA
CCCCATTTCATACCTTTCATTTGCCTGCAAAAGCATCGGTCATTATCGAGTTCAACAGTA
TTGAACAACTATTAACCGAATGGCAAAAAGCTGATCACGCACAACAACCGATTTTATTGT
TAGGGCAAGGCTCTAATGTGCTGTTTTTAGATGATTTTGACGGCACAGTATTAGTCAATA
AGCTCAAAGGGATCGAGCATCGTCAAGACGACCACTTTCACTATCTACAAGTTGCTGGTG
GTGAAAATTGGCACGAACTTGTGCAATGGACGTTGAAGCAAGGAATTGGCGGGCTTGAAA
ATCTGGCGTTAATTCCTGGTGTTGCTGGTTCTGCACCGATTCAAAATATCGGGGCTTACG
GGGTAGAATTTGAGCGTGTTTGCGATTATGTCGATGTACTAAATCTCAAAACGGGTGAGC
TGTTCCGTTTAACGAAAAACGAGTGTGAGTTTGGCTATCGAGAAAGTGTATTCAAGCATC
AATATCGTGAGCATTATGCGATTGTGGCTGTCGGTTTGAAGTTAGCAAAGGCGTGGCAAC
CTGTTTTAAATTACGGTTCTTTGGCACAATTTGATCCAAACACAGTAACGCTACAGCAAG
TGTTTGATGAAGTCTGTGCCGTACGCCGAGCGAAATTACCAAATCCTGATGAGTTTGGTA
ATGCAGGCAGTTTCTTTAAAAATCCTGTGGTGGACTTTGCAAAGTTTCAGCAGATTCAAA
CCGCTCACCCGAATATTCCACACTATCCGCAAGCGGACGGTTCGGTCAAATTACCTTCGG
GCTGGTTGATTGACCAAGCAAATTTAAAAGGCTTCCAAATCGGTGGAGCGGCAGTTCATA
CCCAACAAGCGTTGGTGCTGATTAATAAAGAGAATGCCACTGGGGCTGATGTTGTGGCAC
TAGCCAAAGAAGTCCGTCGTCAAGTCCGTGAAAAATTTGGCGTGGAATTACACCCAGAAG
TACGTTTTATGGGACGACAGGGCGAAGTGGATAGTGAATTTGTGACAAGGTGATCGGTAA
TGGGATTTGATCAACATTTAATTACATCGGCATTAACGCAAGGACAAGCTCTTGTATTTA
AAGAGATTGACTCTACTAACGAATATCTACTGACGCACTATAAAACCTTACCGTCAGGCT
CACTTTGTGTTGCAGAGTCCCAAACGGCGGGGCGTGGCAGACGTGGACGGCAGTGGTATT
CACCTGAAAGTCAAAACGTTTATTTTTCAATGTTATGGCACTATCCTTCATTGGATATTC
CACAGCTCTCATCACTAAGTTTAGTGGTCTCAGTATTAATTGCCGAGACCTTCCAAACAC
TGAACGTACCGCATATTCAAATTAAATGGCCCAATGATATTTACTATCAAGGTAAAAAAA
TGGGGGGCATTCTAATTGAGAGCCGTGTCGATAAAACGGGAATTTACCTTGTGATTGGCA
TCGGCTTGAATTTAGGAATGAACACTGTCGATAAAAATGTGGTAACGCAGGCTTGGAGCG
ATCTCTCAGAACATCAGATAGATCGTTCCCAACTGGTTGCTGAGCTAGCTAAACATTTAC
AAAATGCCCTAGTGACTTACCCACAAACCACCTTTGAACCCTACGCAGAACGTTGGCAAC
AGTTTGATATTTTCCGTCATCAAGCGGTTAGATTAATCACTGAAAATGAAGAAATTCACG
GGATTTCCCTTGGGATTAATGAAGAAGGGGAATTGATTCTGCAACAAGGGGAAATTATCC
GCCGTTTTGCGACAGGTGAAATGTCATTGAGAGGAAACTAATCGTCCCTATCTCAATTCA
TATTTTAGGGATGCCGTAATCAAAAGAGTTAGTGAAAGTTAGAAAAACAGAACCAACTCT
TTTGTCCACTATGCTTTTTTAGGCTGTAAAAATAGTTATATACTTTCTAGTTGCTTGCTT
CGTTGAAAAATGAATTGAATTAACGTATTATCAACATCCATCACTACTTTTCCCTTAAAT
ACATGAAAGCACTATTCATCTTACTCGGTTTTATCTCAATGATATTAGGTTTAATCGGTG
TTGTTGTACCTGGATTACCAACCACTCCGTTTTTGCTTTTAGCATTATATTGCTTTGGCA
AAGGTTCTAAACGACTAAAACAGTGGTTTTTATCTACCTCTATCTATTCCAAATATCTCA
AGTCTTTCGATCAAACACGAGCAATGACACTTAAACAGAAAATCAGTATTTTGGCGTTTT
CTGTGCCATTCTGTATTTTTGCTTTCTTTGTAATCCCTCACATCATCGGCAAACTGATCT
TAATTGCCGTTATTATCTTTCAATATTATTACTTCATCTTTAAGATTAAGACTTTAGAAA
AATAGGCTCTCAAGGTAAAATAACAAGCTGTCTAAATTTGCAAAAAGAGAAAGAAAATGA
CCGCTTGTTTAAGCAAAGAAATCTTAAAAATTGGCTTAGTTTCCGTGTCTGACCGAGCTT
CTGCCGGTGTTTATGCTGATCAAGGCATTCCTGAATTACAGGCTTGGTTACAAACTGCCA
TTACCACACCTTTTGAGCTTGAAACTCGCCTAATCCCTGATGAACAAGCACTTATTGAGC
AAACATTGATTGAATTAGTCGATAACCACGCTTGCCATTTAGTCCTAACCACAGGCGGTA
CAGGCCCTGCTAAACGTGATGTTACACCCGATGCGACCTTAGCTGTTGCCCATCGTGAAA
TGCCTGGCTTTGGCGAACAGATGCGACAAGTGAGTTTACATTTTGTACCAACGGCTATTC
TCTCTCGTCAAGTGGGGGCAATTCGACATAGCTCACTAATTTTAAACCTTCCTGGACAGC
CAAAGGCAATTAAAGAAACCTTAGAAGGCGTGAAAGATCAAGATGGCAAAGTGCTTGTTC
GAGGTATTTTCAGTGCAGTTCCCTACTGTTTACAACTTTTAAGCGACATTTATATTGAAA
CTCACCCTGAAATTTGTGAGAGTTTTAGACCGAAATCAGCAAGAAGATAGGATAACTTAT
GAAAAAAATTGAAGCCATTATTAAACCATTCAAATTAGATGATGTCCGTGAAGCATTGAC
GGACGTGGGCATTACGGGAATGACGGTTACTGAAGTGAAAGGCTTTGGTCGTCAAAAGGG
GCATACGGAGCTTTATCGTGGGGCAGAATATGCGATTGATTTTCTGCCGAAAGTAAAATT
AGAAATTATTGTGGCTGATGAGCAAGTTGATGAATGTATTGAAGCGATCATTGATACGGC
ACAAACAGGCAAAATCGGCGATGGTAAGATTTTCGTGTATGATGTAGAACGTGTTATTCG
TATTCGTACGGGTGAAGAGAACGAAGAAGCAATTTAAGGAATAAAATGAAAAAAACAGGT
TTATCGTGGTTGTGGTTAAGTGTCGTGGTATTAATCACAGATTTATTGAGCAAATACATT
GTGGTACAACGCTTTGAGCTTTATGAAAGCGTGAATGTTCTGCCGATCTTTAATCTTACT
TATGTGAGAAACTATGGGGCGGCGTTTAGCTTTTTAGCGGATCATTCAGGCTGGCAAAAA
TATTTCTTTTTAGGTTTAGCTATTGTCATTTCTATTGCATTGATTGTAATGCTGTTTAAA
AATAAAGCGGAGCTCAAACTGCAAAATTCAGCTTATGCCTTAATTATTGGTGGGGCAATC
GGCAATGCGGTTGATCGTGCTTATAATGGCTATGTGGTTGATTTCTTAGATTTTTATTGG
GACATTTATCACTATCCTGTATTTAACATTGCCGATATTGGTATTGTGGTGGGGGCAGGA
TTGCTGATTTTAGAATCCATTTTAGAACATCGTAAAAGTAAAAAGAGTAATTAAATGAAC
ATTATTTTAGCGAACCCAAGAGGGTTCTGTGCAGGTGTAGATCGTGCCATTTCGATTGTA
GAGCTTGCCTTAGAAATTCACGGTGCGCCGATCTATGTGCGTCACGAAGTTGTACACAAT
CGCTTTGTGGTGGACGGATTAAAAGCCAAAGGGGCGATATTTGTTGAAGAGCTTGATGAA
GTACCAGATGGTGCTATTGTGATTTTCTCTGCACACGGCGTTTCTCAAGCGGTTCGCCAC
GAAGCCAAACGTCGTGAATTGAAAGTTTTTGACGCAACCTGCCCGCTTGTAACCAAAGTG
CATATGCAAGTCACTCGAGCGAGTAAGAAAGGCACAAAAGCGATTTTAATCGGACACGAA
GGACACCCCGAAGTCGTCGGCACAATGGGGCAATATGATAATGAGAAAGGTGGCATTTTC
CTTGTAGAAGATGTGGAAGATATTGCTAAACTTGGCTTAAAAGAAGATGAAGATCTCACC
TTTATGACCCAAACCACCTTATCTATTGACGATACAATTGATGTGATCGAAGCCTTAAAA
CAGAAATACCCTGCAATTCAAGGTCCGCGTAAAAATGATATTTGCTATGCCACTACGAAC
CGTCAGCAAGCGGTGAGAGAATTGGCGAAATTAGCACAGTTAGTGCTAGTAGTGGGGTCT
AAAAACTCGTCCAACTCAAATCGCTTAGCCGAGTTAGCTTCTCGAATGGGAACACCCTCA
CAGTTAATTGATGGGCCACAGGACATCGATCCAAACTGGCTACAAGGGGTGACAACGATC
GGCATTACCGCGGGTGCATCTGCCCCTGAAGTGTTGGTGCAGTCTGTGGTTGAACACTTA
AAAACACTCGGTGTCACCAAAGTCGAAGAACTGGAAGGTTGTGAAGAAAATACCGTTTTT
GAAGTGCCAAGAGAGCTACGCATTACGGAGGTAAACTGATGAGTCGTTTTAGAATTGAAT
GGGAATGCCGTCGTGGTATGCGTGAATTAGATAAAATGATTATGCCGTTTTATCAAGAAC
ATTTTGATAGTTTGACCGCAGAGCAACAGTACACTTTCGTGGAAATGCTTCGCTATACCG
ATCCAGAGCTGTTCCGCTGGTTTATGAATCAAGACACACCTCCAACAGAAGCGTTACAAG
AGATGGTGAGATTGATTCAATCGAAATTGGTCTATTGAGTAATGATATGTAGGTAAAGTA
TTTAGCATGTTAGATAAAATGGTTGTTTATAATCCCTGTTTGTGTGTGGGAAAACCAAAA
AGAACTATAGAAATATTTTCTTTGGAGCTAACGTTGATCAGCCCCTATTATTAAGACTTA
TATCATTATCTAAATGAAAAAAGAAAAATCCGAATTTCCCTTGGCACAATCTCGTGTGGA
TGCCCCTTTTGCCAAAGGCGTGTTGGCGTGGTATCAGCAATACGGGCGTAAACATCTGCC
GTGGCAACAAAATAAAACCTTGTATGGCGTTTGGCTATCTGAAGTGATGTTACAGCAGAC
TCAAGTGGCAACGGTTATTCCCTATTTTGAGCGTTTTATTCAACGTTTTCCCACTATTAT
TGATTTAGCGAATGCACCCATTGATGAAGTGTTGCATTTATGGACGGGGTTAGGCTATTA
CGCAAGAGCAAGGAATTTGCATAAGGCTGCACAACAAATTAGAGATGAATTTGGCGGTCA
ATTTCCGACAGATTTTGCTGATGTGTTTGCACTTTCAGGTGTCGGCAGAAGTACGGCTGG
GGCGGTACTCTCTTCGGTACTTGATGCACCTTACCCGATTTTAGATGGCAATGTTAAACG
TGTGCTTTCTCGTTATTTTGCGGTTGAAGGTTGGTCGAGCGAAAAAACGGTTGAAAATAA
ATTGTGGGATCTGACCGCTCGTGTTACACCAACTTCGCAAGTTGCGGATTTTAATCAGGC
GATGATGGATTTAGGGGCAATGATTTGCACACGATCTAAGCCGAAATGTTTCCTTTGCCC
GTTAGAAAAGGGCTGTCAGGCAAATGCCCAGCAGGCTTGGGCGGATTTTCCAGCCAAAAA
ACCGCAAAAGGCGTTGCCTGAAAAACAGAGCTACTTTTTGATTTTAAAACAGGGGACAAA
GGTCTTATTAGAAAAGCGTGAAGCAAAAGGGCTTTGGGGTGGGCTTTATGTCTTTCCGCA
ATTTGAACATTTAGAGGATCTCAAGCGGTCAGTTTCAGACAAGAATGTGAAATTTACCCG
ATTAATTGCCTTTCGGCATACTTTTAGCCATTTCCATTTGGATATTTATCCTATTTTGGC
GGAACTTAGTTTACAAAAAAATGCCGAAATCCTACCGCTTGGGGTGGCAGAAAATCAGGG
AAATTATCATTTGCGTGTATCTTCAACAGCGGATTATTGGTATGATTTAACTCAACCTAG
CGAAGTGGGTTTAGCAACCCCGATAAAACGCATTTTAGACGAATTAACTTTGACATTAGG
ACAGAAAAATGGCGCGTAATGTATTTTGTGCATATTTGAAACAAGAAGCAGAAGGTTTAG
ATTTTCAACTTTATCCTGGGGAATTAGGTAAACGTATTTTTGACTCAATCAGTAAACAAG
CGTGGGCAGAGTGGATCAAAAAGCAGACAATGTTAGTCAATGAGAAGAAACTCAATATGA
TGAACCCTGAACATCGTCAGCTTCTTGAAACAGAAATGGTGAATTTTTTGTTTGAAGGAA
AAGAAGTCCATATTGAAGGTTATGTGCCTGTAGAGTCCAAATAAAGAGATAACCTAATGA
ACAAATATAAAAAATTCCTGCCGTTATTGGTACTGATCCCTTTTTTAGCATCTTGTGGAA
GTGATACGCCGACGAGAAAAGGTTCTAAAAAGCCTCGCCCTGATTATTCTAAAAATACCA
ATGGATTAGATATTTTGATGGGGCAATTTTCACGTAATATCGATCAAATTTGGGGCGTTA
ATGAACTGCTCCAAGCAAGCCAGAAAGACTATGTAAAATATACGGACAAATATTACACCC
GTAGCCATATTAGTTTTGAAGATGGTCAAATTACCATTGAAACTTTGGCGGATCACAACC
GCTTGCGTAATTCGATTATTCACACATTATTGATGGGATCAGATGCTACAGGGATAGATT
TATTTGCTTCGGGTGATGTTCCTATTAGCAATAATCCTTTTTTAGCAGGTCAAGTTGTGG
ATCAATATGGGCGTTCTGTAACCAATGTGGCGGTTGCTAATGATTTTGCAACTTACCTAT
TGCAAAATAAATTAAAAACACGCCGCTTGAAAAATGGACATACCGTTACTTATGTCACGA
TTCCAATGATTGCAAACCACGTTGAAGTTCGTGCAAGACGATATTTGCCATTGGTTCGTC
AAATGTCAAAACGCTATGGCATTGATATGAGCTTAATTCTGGGTATTATGGAAGTTGAAT
CAGCATTTAACCCTTATGCAGTAAGTTATGCGAATGCGATTGGTTTAATGCAAGTTGTAC
CTCGTACAGCTGGACGGGATATTTTTGCGCGTAAAGGTTTTGGTGGCCAGCCTAATCGTG
ATTATCTTTATAACCCAAGTCAGAATATTGATGCTGGTACAATGTTCTTAACGATTTTGC
GTGATGAGTATCTAGAAGGAATAACTGATCCTACATCAAAACGTTACGCAATGATTTCAG
CATACAACAGTGGGGCTGGAGCGGTATTGAGAGTGTTTGATAATGATAAATTAATGGCGA
TTGAGCGAATTAATAACTTAGATCCGTCAGCAATTTATCGAATTTTAACCACCGCTCATC
CATCTTCACAAGCAAGAAACTATTTGGTTAAGGTAAATAAAGCCCAACAAAAATACCGTA
ACGTGAGATAACACGTTGTTTTTTAAACAAATTGAATAAAAAGCGATCCGTTAAACAGAT
TTTTTTATTTTTTTGAAAAAAACGTTTGACGAGAGGGGCGGAAATCAGCATAATGCACCC
CGTAGCGACGAGATGCCTCGATAGCTCAGTCGGTAGAGCAGGGGATTGAAAATCCCCGTG
TCGGTGGTTCGATTCCGCCTCGAGGCACCATTTATGTTACAACTCTTTTCCTCCTTAGTT
CAGTCGGTAGAACGGTGGACTGTTAATCCATATGTCGCAGGTTCGAGTCCCGCAGGAGGA
GCCATATTTTTAGCCCCGATGAGAAATCATCGGGGTTTTTCTTTTTCTCTCTATACCTAG
GCATAGTAGAAAAATGGTTGCTAAAAAGTGGCTTAAAGCCTTATAGTACAAGGATTTAAG
CCCTTTTTTAAATAACCATCTGTCTTCTTTCACAAAGAAATTACGTCTGATAGATATTTA
GATTGATTACACAAGTAAAACAAACCTATAAACAATTAGCAGAAAGGTATCAATGTTTCA
TTAGAGCTACTCAACATTATTTTGCATAAAAAGAACAGTAGATACCATAATGTTAAATTT
TCCCCATCCGTCTTTCGGGCCCTTCCCCCCGTTTGTGGGGGAAGGGGTTAATGAGTAATA
AACTAAGGTTCGATGAAAGTACGCAGGAAGTTTGGTAGAGAGGGAACTATCTCTCCAACG
CTATCGCCAACAAAGTAATCGGGTGTAGGCAGGTTAAGTTGGTGGACATATCAATTTGCC
ATTTACAGGTTTCGCACTCGGAAACGACATAGTCAAAACCACCGTTATTGATGTGTTGGA
ACAACGGATTGCCAATGGCTTGTGAAGTTTCATAGTTTTCCGCTTTGAAGCCGTAAGTCC
CTGCAATACCGCAACATTGTGATGGTAACATCACAATTTCAATCCCTGGGATATGTTTTA
ATACATCAAGGGTGTAAGGCGCCCAACCTGCTTTATCAACGTGACAAGCGGTGTGATAGG
CAATGCGTAATGGCATCTGTTTGAATTTTGGTTTTTTGCCTTGATTAAACAGTTCATAGA
GATATTTAGTGACGATATGAACGTGTGGACGGACTTTGGCGTTGTTCATTCCTAAAACGT
GATGATATTCGTCACGCAAATTCATCGTACAGCTTGATGATGTCCCTACTACGTCAAGCT
CTCGGTTCATCACCACTTTTTCAAGTTCAGCAAGGTTGAATTTTGCTAACCCTTTTGCTC
TTTCTGGGAAGCCATTTACAGCCAATGGCAAACCACAGCACTTCTCTTTTTCAAGTAGCA
TTACGCCGATATCCATTGCGTTAAACACATCAATCAACTCTTTACCAAGTTGTGGATTGT
TGTAGTTCACATAACAGCCGTGATAGTAAGCCACTTTTTCACGATAAAGGGCTTGGCGTT
CTTGCTCTTTTTTCATATACCAGTTACGGAATGAACCAAAAGCGTATTTTGGCAACGAGC
GATGACGGCTCACTTTGATGGTTTTTTCAAGCAAGAATTTGGTTGCTTTTAGACCAGTAA
TGGTATTCACAATCGGTGCTAGAGGGGTATTCATTTTACCCATCAGATCGGTATTACTTA
AAATCGCATCACGCAGTTTGTGCATTAGCGGTTTGTTTTGGCGATCTAAATGACGGTTTC
TCGCTCGCACAATAATGTCACCAATTTTGACATCAGACGGACAAGCGACTTCACAACGTT
TGCAGTTGGTGCAGTATTTGAGTGCTTCATCATAAAGTTCAGAGCTTTTTAAGCGTAAAC
GCTCACCATCTGGACCTGATTGTTTCGGACCTGGATACATCGGGTTATTACGCGAAACAG
GGCAAACCGCCGTACAAGCGGTACATTTAATGCAACTTTCAAAGGACTCGTCAAAACCGT
GATGCACAACGGCAGAATGGGTATTTTGTTGAGCTTGTTCAATTAAACGTTGAATGTTGT
TCATATTATGCCCCCACAATTTCTTCTGCAACGGCAAGTGCCGTTACCACTGCCACACCT
GAGCCACAGCCTAATTCAAGGCTATTAAAACCGCCAATGACGTTGCCAGTTGCATATAAA
TTCGCCATAAATTGCCCATCTTTGCGAACTTGGCATTTTTCGTTGATCGCAACCCCTGCC
GATTGATACGGTTGTGGCGATGAAAAGCGATTAGCCGTCCACGACAAGCGGTCGGTTTCA
TTGAAATCTTTGCAACCAACAATATCGGCTTGGAACACTGGTTCAAAAATGCGATCAAAG
TCTGCTTTTAAGCCGTTGCTGAAATAGCTTCCTGTGGCGAGTACAAGATGTTCTGCACTG
ATCGCATTGTCTTGGTGAAGCTGAGTATAAATCCGTTGTACTTTGCCATTTTCAATATCG
GCTTTTAATGCTCTGTCGCCGTTTAACATCAAACCGCCCAAGCGTTCAAAACGGTGGCGA
AGTTGTTTATGTTGGCGAATACCGAGCAATGATGGCGGTAAGGTTGGTAATTCAAAAATC
GTTGCTTCCACCGCTTGTTGTAACTGGTTGAAGAAACTTTGATCGTCCAAGCCAAAACAA
GCTGGTAAGAAGATCGCTTCTGCCCCTTTGGTTGCCGTTTTGATTTCTGCCACAAGATCA
CGGAAAGCCAGTTTGTGTTCTAACACTTGAGCGATATTCACACTACGGAACTCACGGGCA
TTGTTACGCAGTTGATCCAGCTCTGGAATGTTGAGATAGCCAGTGCTTAATTCGCAGTGG
GTAAATTGTGGGTTCTGTTTTAGGTTATCGGCTAACAGTTGTGGCTGGAAGTCGTGATAG
CCTTCGATCCCCAATATCGCAATTGTTTTATAGGGGAAAGGTTCGCTACCTTTGACTGTT
GGCACACTGTTTGGCGATAACCACGCTCCACGCAAGCCACCTAAAGGCGTTACTCGTAGG
TGATTTTGTGCGGTAGATCCGACCAAATCGAGCTTGAGTGATGTGGCGAGTTGCTCAAAT
TGTGTCGCTTTGGCAAGGACTTTCTCTTTGCCAAGTAAGCTGTAAGGGTGTTGTGGCAAC
TGTTTTGCGAAAGTTGCATAGGATTTGCAAAAATCAGCGACAAACTCACCGCTTGGCAAA
CGGCTGAGTAAATCCATTGAACCCGATGAGAAATCAATCGCTGCTTGACCATTGTTGATA
ATCACACAACGTTTACCCTGTTCTTGTAGGGCAACCCCACAGGTTAAGCCTGCAAGACCG
CCACCGATAATGACTACATCAAAATTCATTGCTATCTGTCCCCTGTTGAGCTTGTTCTGC
AAGCGGTTGCACATCATTTAGACCTAATAAACTGTAATAGATCCAACTGGTAAAATCGGC
TTCTCGAATGGCATCGCCCCACGCAATCGGCTCAATCCCACGCCAGCGTTCTTCCATAAA
AGAAGCCAGTTGAGTGGTGGATTGCCGTGGTGTTGCCACTTCAAAACGGGTCATCAGCCC
AGCGGCACGGCAGGCACAGAGTTCTGCTTGGCAGGTTCCCATACCAACGCGGGTACGGCG
ACGTAGATCGACAAGATTATTGACACTTAACTCGTCCACTGCATAGCGAACTTCCCCTGC
GGTGACCGCTTCACACTCACAAACAAGAGAGCGATCAAGGCGTTGCGAGTAGCACGAGAA
CCGTGACGATAAACCGCAGAATAGCGAATGGTACTTGGCAGTGAAATGACTTTGCTGTTG
GTTTCTGCTCGGCTTTCACTTGAACCCGGTAAGGCTTTTTCTGCAGTAACACAGCGGTCG
GTTTTGTTTAATTTTTTGCAAACAAGATCCGTTGCCCACTCAGCCATTAAGCGATAGGTC
ATTAACTTACCGCCTGTAATAGTAATAAAGCCTTCTAAGCCATCACGCTCTTGGTGATCG
AGTAAGACGATACCACGGCTGACATTACGTCCTGATGGATCATTATCGGTAGCCACTAAC
GGGCGAACCCCAGCGTAAGCACGCAATACACGGGTATGTATTAAACTTGGTGCAAGTTTT
TCGCCTTCTCTAAAGAGAATATCGACTTCTTCAGGGGTGACGATCATATTGTCGATTTGA
TCGTAAGGAATACGGCTTGATGTTGTTCCAATAACGCTAATAGTGTCGCCTGGCACGAGA
ATATCCGCATCGGCAGGCTTACGGCAACGGTTGATCACCATTTTGTTGATACGGTGTCCC
ATCACCAGTAATGCGCCTTTGGCGGGGAACATTCTGATTTTCAAATCGGCATATTCAGCA
ATGCCTTGTCCCCAAATACCGCCAGCATTCACAACCACAGGGGCAAAGAATTGACGTTCC
ACTCTGTTTTTATGGTCGTAAACGTTCACGCCAATCACTTTACCGCCTTCACGAATTAAC
CCTTTCACTTCGCAATAGGTAAAGACTTTCGCACCATTCTCTGTGGCATCTAACATATTT
GATGCTGTTAGGCGAAATGGATCAATGGAACCATCAGGCACAACCACTGCACCGACAAGG
GCTGGATTTACCGAAGGCTCCATTTGCATCGCAAGTTTTGGATCGATAGCCACCGCTTCA
ATGCCTGACTCCGTACAGGCTTGAATAAAGGTTTTTTGATAGGCGAGATCATCTTCAGGC
AAAGTAATAAACAACCCTTCCGTTTCATCAATACAGTGACGAGCAATCCGACGTAAGATT
TTATTTTCTTCAATGCACTCCGTTGCAGACTCACGATCATTTACCGCATATCTTGCTCCA
CTATGCAACAAACCGTGATTACGCCCTGTTGCCCCTGTCGCAATATCTCGACGTTCAAGC
AAAATACAGTCAATGCCACGCAATGCACAGTCACGAGCAATCCCTGCCCCTGTTGCACCG
CCACCAATGATAATCACATCCGTCGTTAAGGGTGAAAAATCTTCCACATTTTTATACATA
TGAGGTGATATCTTCATTGTTACCCCCACAAAAAAACAAAAATAAATTAAATTGTTGATA
TTCTATCCCCAATCAACATTTTTAAACAATAAAATGAGCGAAAAAGAAATTAAATTTGTG
ATAACGCTCACATTTATCCAAATTGCTGAGCAAGTTTTGTGAAATAGCTCACAAGCAGCA
ATCCCAGGTACATTACTCTGTGGTTGGGTATCTGACAAACTATTCAAAGGTAAACGTGGT
TTAACAGGCTTCATCTTTATGATCCTTACCACCGCAGCAGTAGTTGCATTATGGATGAAC
CCAGCAACACCAGAAGCAGAACTTGCACAATACGCAGGCAAAGGCTGGTATGAAAACCCA
TATCAATTAATGGACTTCATCTTAATGACCACAATCGGCTTCTTAATCTACGGCCCAGTA
ATGTTAATCGGCTTACACGCTCTTGAACTTGCACCGAAAAAAGCAGCAGGTACAGCAGCA
GGTTTCACAGGCTTATTTGGTTACTTAGGTGGTACAGTTTCTGCATCAGCAGTGGTTGGT
TGGGCAGCAGAGTACTACGGCTGGGACGGTGGCTTCTATGTAATGATCGCAGGTGGCGTA
TTAGCAGTATTGTTAATGTTCATCACAATGCTTGAAGAAGGCAAACATAAAGCGAAATTA
GAAGATAGCGATGGTAAATAATTAATGATTAAAAGGAAGACATTTTGGTCTTCCTTTTTT
ATATCTACAAAAAGAGGAAAACAGTATGAAACTCACAAAATTTGCATTAGGTTTAGTCGC
AACAGCAGTATTAGCAGGTTGCTCAACATCAACCTCAGTTGCAACACAATCAGATAAATT
AATTATCGCTCACCGTGGTGCTAGTGGTTATTTACCAGAACATACTTTAGAGAGTAAAGC
CCTTGCCTTTGGACAACAAGCGGATTATTTAGAGTAAGATCTTGCAATGACCGAAAACTT
CAAAGTAGAAGATGGTAAACAAGTTCAAGTCTATCCAAACCGCTTCCCAATGTGGAAATC
TGATTTCAAAATTCACACCTTTGAAGACGAAATTGAATTTATCCAAGGCTTAGAAAAATC
CACCGGCAAAAAAATCGGCATCTACCCTGAAATCAAAGCACCTTGGTTACACCACAAAGA
AGGCAAAGACATTGCGTTAGAAACTTTAAAAGTGTTGAAAAAATACGGTTATGACCAAAA
ATCAGACCTTGTTTATCTACAAACCTTTGACTTCAACGAGTTAAAACGTATCAAAACCGA
ATTGTTACCAAAACTTGGTATGGACGTGAAACTTGTACAATTAGTGGCTTACACTGACTG
GCACGAAACGGAAGAAAAAGACAAATCAGGTAAATGGGTAAATTACAACTACGACTGGAT
GTTCAAACCAGGTGCGATGGCAGAAGTAGCAAAATATGCTGACGGTGTTGGGCTGGGTTG
GTATATGCTCATTGACGACAAACAATCTAAAAAGGGCAACATTGTTTACACTCCATTAGT
TAAAGAGTTAGCCCAATATAAGATGGAACTTCACCCGTACACAGTACGCAAAGACGCACT
ACCTGAGTTCTTCACTAACATTGATGAAATGTATGATGCCCTACTCAACAAAGCTGGTGC
AACAGCTGTATTCACTGACTTCCCTGATACTGGGGTGGAGTTTTTAAAAAAAGGTAAATA
AAAACGGGTTAGACTATAAATTTTTTAATAGACCTCACTATCTATGGATGTAGTAGTGAG
GTTGATTAGATTATTTTACCCTCAACTTCGCCAACACGGCTTTCAGTTGTTTATCCAACG
GTGCTGTCACGACCATTTCTTTGCCCGCTTTGGGGTGAACAAATCGAATAGAATGGGCGT
GTAAAAATAAACGGTTTAAACCCGCTTGTTGCATTTTTTGGTCAAATTCACGGTCGCCGT
ATTTATCATCAAGGGCAATTGGGTGTCCTGCGTATTGAGTATGCACACGGATTTGGTGCG
TTCTACCTGTCACAGGCGAAGCCTTGACTAAGGTCGCTATCGGATAACGTTCTTCAATTA
CAAATCGGGTCTCGGACGGTTTGCCTTCTTCACTTACTCGTACAATACGTTCACCACTGG
CTAATTCGTTTTTCAATAGCGGTGCTTTAATCACTTTAACGTGCGATTGCCACTGCCCAC
GCACGAGCGCGAGATAATCTTTCTGTACCACTTTTTCACGCAACTGTTCGTGCAAACTAC
GCAATGCGGAACGTTTTTTCGCTACTAACAACAGCCCCGATGTATCTCGGTCGATACGGT
GAACTAGCTCTAAAAAACGGGCTTGTGGGCGTAACGCTCGTAAGGCTTCAATCACACCGA
AGCTCAAACCGCTACCACCGTGGACGGCAATGCCTGACGGTTTGTTAATCACTAACATCA
CTTCATCTTCATAAAGAATTTGATGTTCAAGCTCTACAACTTTGTTGAGTTTGGTCGAAA
TCGGTGCTTCATTTTTTTCTGCCACACGCACAGGCGGAACTCGCACAATATCGTCCGCTT
GCAACTTATATTCGGGTTTAATCCGCCCTTTGTTTACTCTCACTTCGCCTTTACGCACAA
TACGGTAAATCAGGCTTTTTGGTACGCCTTTGAGCTTGGCGAGTAAAAAGTTATCCAAAC
GTTGCCCAGCTTCATCATCACTGATCGTAAAAAATTGAACGCTGGCACTAATTACTTTTT
CTGTTGTCATTTTGATATAAAGAAAGGAAAAATGAATTGGATTTTATCACAAATTCTGTC
TCGTGTTAGAATAGGCTGAAATTGATATAGGAGAACATAATGAGTACCACAGAAAAAACA
AAAGAAATCATACCTGAAATCACTTTACCCCCTGAAGCGAAAGAGATTATTACTGATGTA
AAAAATCTTGAACTTCAACAACTCCTGGAAAATTGGATTATTCCCTATGGCACTAAATTG
TTAATTGCAATTGCGATTTTTGTTATCGGGCGTTATTTGGCAAGGGCTATCAGTACCCTT
ATCGGCAAAGCGGTATTAGCATCAAGCAAAGATGAAATGCTACAAGGTTTTGTTCGATCT
ATCGCTTATTTTCTGTTTTTGCTGATTACAGTGATTGCCTCACTTTCACAATTAGGCATT
AATACGAGTTCGTTAGTGGCATTGATAGGTGCGGCTGGTTTAGCCATTGGTTTAGCCTTG
CAAAACTCATTACAAAACTTTGCTGCTGGGGTAATACTATTAATCTTTAAACCATTTAAC
AAAGGCGATTTTATTGAAGCTGGTGGTAAATCAGGCAAAGTTGAGCAAATGGGGATTTTG
ATGTTAGAGCTAAGAACGGTCGATAATAAAACGGTGTTGATCCCAAACGGTAAAGTATTT
GCCGACAGTATCACCAACTACTCCCGCAATGAAACTCGTCGCATCGACTTCATTTTCGAT
ATTAGCTATGAGTCCGATATTGAGAAAGCTAAAGAGATTATTGCTCAAATTCTGTTTGAA
GATGAAAATGTTTTACACTATCCAGAGCCTACCATTGCAGTCGGTAACTTAGCGGCAAGC
AGTGTGCAGTTATTTGTGCGTCCGTGGGTACAGACGAATAACTATTCAACTACACAATTT
GCGATTTTGGAAAAAGTAAAAATTGGCTTTGATAAGGCTGGGATTTCGATTCCGTATAAT
CAGTTAGATTTACATTTGCCTGAGCAGACCTCGGTAACCTTTACTAAATAGTGAATCCTA
ATAATTAGGGGAAAAAATATATTCTGTTTTCCATAAATAGAATATTATTTTGTGAGTTCC
CCGCTATTTATAGTGGGGCTCATAGAATTTTTCAGGTTATTTAGGTATTATTTTTTCCGA
TTATAAATTTCCTTAGCCTTAGGCACTAAACGTGCTAAATTCGCTTGGCGATCTTCGTTT
GACGGGTGAGTAGAAAAAATAGACAAACCTGAACTACCATTCGCTTGGCTCATTTTCACC
CACACATTTGGTGCTGCTTCTGGGTTATAACCTGACTCTGCCATTAACATCAAACCGACT
TCATCGGCTTCTGTTTCTTGACTACGAGAGAAGGGTTTATTGGCAACTAAATCCACCCCT
GTACTGAGCAAGCCTTCTGTATTCACGCCTGTTGTTGCGGTCACTGCAACATCAGCAAGT
ACACCAACAATACCTGTCACTGCGCTAACAGTACGATCTGATTTGCCATGTTCTTGCAAA
GCGTGAGCCATTTCATGTCCCATCACAACCGCAATCTCGTCATCAGATAAATTCAACTTA
TCCACCAGCCCTGTGTAGAATGCCATTTTTCCACCAGGCATCGCCCAAGCATTCAATTCA
CTTAATTTCAGCACAATGATTTCCCATTGAAACGGCACACCTGTTTTATTTGCTCGTTCC
GCATAAAGCTTCATCTTATTGAAAACCGAATGAATGCGATGAGCTGTCGTTGAGCTAGTA
TCTAACATACTTTTTGCTCTTGCTTCCTGCTTCACTTTAGCATAATTACTTTCTGCTTCT
TGATTAATTTGGGCTGTGCTAACACAAGCGGTTAAAAGTAGTGAACAAATTGCTATAACG
CTAAGATTCTTGAAAAATTTCATACTTAATTCCTATCATAAAAAATGCCAAAGCGTTTAC
TTTGGCATTATATTCGGTTAATAGTTTAATTATTTTTTCGCACGTTCGAAAGACTCTAAG
ATCTCTTGACGAGCTTCATTCACATCGCCCCAACCTTCAACTTTCACCCATTTGCCTGCT
TCTAATGCTTTGTAGCTTTCGAAGAAGTGTTGGATTTGTGCTTTTAATAATGCTGGTAAG
TCGCCAACATCTTTAATGTGATCGTACTCTTTGGTTAATTTGCTGTGTGGAACTGCAACT
ACTTTCGCATCGCCACCTGCTTCGTCAGTCATTTTTAACACGCCAACTGGACGGCAACGA
ATCACTGAACCTGGTTGAAGCGGGTATGGCGTTGGAACTAATACGTCCACAGGATCGCCA
TCAGAAGAAAGGGTATGGTTTACATAACCGTAGTTCGCAGGATAGAACATTGCTGTTGCC
ATAAAACGATCCACGAAAATTGCACCACTTTCTTTATCCACTTCATATTTGATTGGATCT
GAATTTGCAGGAATTTCAATTACAACATAAATATCATCTGGTAACTCTTTACCAGCAGGT
ACGTTTTCTAAGCCCATTTTGGTTTCCTTCTATTAAATAAGGGTGAAAAATTGGCGAGAT
TATAACGGATTCATTGCCAATCAGCAAAGCAAGCGGTGAGATTCTCACAAAAATTTGCAA
AAAATAATAGGGTTCTGACCGCTTGTAGTAATCAAGTAATTACCCACCTTACCGCAAACA
AATGTTCAACCTTACGCTGTTGTTCTAATTTATCTCGGATACGAGCAAATAACCTATCTC
GCTCTTCCTCAATTTCCTCTTCCACATCAAAAATATTTGCCCTTAATTGTCGGCGTTTTT
TCTCTAAATCTTTCAATTGTGTTTCAAAATTTGCAAGTTGTTCTAAATTTGCTGCTTGGT
TTTTCTCACGTTTGACTTGTTTGATTTTTTCACTCACTTCCACAATGGCTTCCTGAGCAG
CCTTGATTTTATCTTCTGCCCATTTATCCAAACGTTCGCTTTCTTGTTTTAATAACGCCA
TTTGTGTTTCAGCCTGTTTTGCACTTATGCCCTGAATAGCTTGATTGACATTGCTTTGTA
AGTCATCGGGTAAAGCAACATTATCTGCGTTTACCTGAGCCGATACGCTAAACAATTTTC
GGCAAAAATCCTCATCTAACCATTCACCTGTATCGGTTCTGGCGGTAAAAACAAGCTGTT
CCTGTGTTTGGTTTTCTCCATAAAAACCGAGCTTATCCACCCATAGCCAACCTGATTGCC
GTTGGTGTTCCGCTAACACAGATAATTTCGTTGGGTGCCGGCTATAATCAAACTGCACAC
AAGCCACATCGGTTTGAACTTGCTGACAATACTCTAAACACCATTCGCCTAAAGGATGGT
TTAAGCGATAATCGTATCCTGTCTGCCCCTCTCGTTGTTGCAATTGATAGCGTCCCGTTT
GAGCTGTTTCAATAGGCGATTGTTGCAAGTAAAAGGATTTTTGGGCTTCGTCAAATTTCG
CATAATCTTGTAATGCAAATTGGCTTGCATACCAAAAATAGCGGCTGGTTTTATCCAATA
ATTGTTGGCTTTGGGAAAGCTGTAACTTCAAGCGTTCGTGCACATCTTCATCAAAATGGT
CTAACAAAGCCGAACTTGCCGTCTGCATTGCCTCTTGGATTTGTGTTTCCATTTCTTTTT
GTAAGTCATCAAAGGCTTGCTTGATTTCTTCCGCACTGCGGCAACTATCGTAAATATGAG
CAATACGTTTTTCAAAATCCAAACCTGTTTCAATACGCCCTAGAATTTCATCAGATGCAC
CGAATACGCCATCAAATAACTTAAATTTTTCGCTTAACAGTTCTAAAACTCGTTGATCGG
CTTCATTGCGTTGGTTCAAAAAGTTAATTACTACCACATCAAATTTTTGCCCATAACGAT
GGCAACGACCAATGCGTTGTTCCACTCGTTGCGGGTTCCAAGGCAAATCGTAATTGATAA
GCAAGGAACAGAATTGCAAGTTTACCCCTTCGGCTGCTGCTTCAGTGGCAATCATAATCT
GTGCATTGTTCTTAAAGTGATCAATCAACGCCGTACGCATATCCACTTGTGGAGAACCTG
TTATTCGACCGGCATTATTTTCATCAGCAAGCCACTGTTCATAAACGCGTTTGGCATCAG
TGTGATGATTAGCACCTGAAAAACTCACCACTTGATTGGCATAGCCATTGGCAATCAAAA
AGTCATATAAATAGGCTTGCGTTCGCACACTTTCTGTAAAAATAATCGCTTTTTGAGCTG
CACCAAGTTCCGCCATTTTGGCAAAACCGGTTTGTAGTGCGGTTAAAAGTGAACTTGCTT
TACTATCGTGGCGTAATTGTTTGGTTTGTGCGATAAAACCTTCAATTTGAGCGATTTCAT
CATCTAGTGTTTGACGATCATCCGATGTTAATCCTTCATCATCATTTGACTCATCATCTT
CCCACTCTTCATCCAACTCATCGGCTAAGTCTGCTTCACTCTCTCTCAAATCAAGTAATA
AATATTCTTGTTTAGCCTGTTGTTCTTTGAGTGTATAAAGGCGTTTTAAGATAATGCTAA
GCGTATCCGCCACGGCATAAGGGCTGGAAGCCAATAATTTACGCAAAATCAAGCCAATCA
AATGACGTTGTCGCTTCGGTAACGCCAAGCTATGTTCTTTGCTGATAAAATCCGATACAG
CTTGATATAACGCCTGTTCTTCATCGCTTGGATAGAAATTTTGGGTAAGCGTATGGCGTT
TGGTATAGCGGATATATTCCAACACATCTTTGCGTAACGTTCGCTTTACCACAGTTTGCA
GACGGCTTTTTAATTCCGCCATATTGTGCTCATTGACAAACTCACGGCGAAACACCTTTT
CATCACCAAATAAATATTCGTCAAGCAAGGTAGATAAACCATAAAGTTCCATCAAACTAT
TTTGCAATGGTGTTGCAGTGAGTAGTAACTTTTTACGCCCATCAAATGCCGAGCGTAATG
TTTGCCCCATTTTATTACTGGTACGATGGGCATTACGCAGTTTATGCGCCTCATCCATCA
CGACGCAATCAAACAGTTCTCCGGCCAAAAAATTCGCGAGTTTGGTTGCATATTGGTAAG
AAATAATTATGACTCTCTTGCCCATGTTGGCTTGCAAAAAACTTGGCAAGCTGCCTTGAT
ATTCTTGTTTTAATAGCGATTTATCCAAAATCACACAAGGTAAACCAAACTTTTCAGCCA
ATTCATTTGCCCACTGTTTCCGCAACACCGCAGGGCAGATTACCAACAAACGGCGTTTTC
GTTCCGCCCATAATTGGCAAAGCACCAAACCAGCTTCCACCGTTTTGCCCAAACCCACTT
CATCGGCAAGCAATACGCCACGCCCAAGCGGATTTTTCAGTGCAAATAACGCTGCATCAA
TCTGATGGGGATTAAGATCTACTTTAGCATTAAATAAACCGTCTGAAATACGAGCCACTC
CATTTTCGGAACGACACAAAATTTCATTGGCAAAATACTTCGCTTGATACGCTGTGATAT
TCATACAAATTTTCCAATTACCTACTGCATCAACAAATGAAACAATTCAACATTAATATA
AAAATTTTCTTTTCCTATTTTGGTTTTCGCTAAAACACCTAAAGCAACCAATTCGTCAAG
ACGCTTAACGGCTGTATTACGATGGATTTGACAATCTTCCATTACAAAGTCAATTTTTGT
ATAGGGATATTTGAATAAATTATTTAATAATTCATGACTATACACTTTAGGTAAATTTTC
ACGAATCATCTGTTTTTGCTTCATCATTAGAGCTTTGATTTCATTAATCAATTTAACCGA
TTGAATAGCCGTTTCAGCAATACCATTAAGCATAAAAATCAGCCAAGGTTCCCATTGTTG
GGTTTCTCGTACTGCTTGTAACAATTGATAATATTCACTTTTATTACGATTGATGTATCG
TGATAAATACAAAACAGGCGTATCTAACAATCCTTGCTGAATCAAATACAAAATATTGAT
AATTCTCCCTGTACGACCATTTCCATCGTAAAAAGGATGAATACTTTCAAATTGATGATG
AATTAATGCCATTTTAACCAAAGGGTCATAATCCATTTGTTCAGAATCGTTGATAAACCT
TTCTAAACCAGCCATCAGATTTTCGATTTCATCATAGGTTTGAGGTGACATATACACCAC
TTCTTGCGTGGTTTGATTCACTAAACCGGTTCCTGCTTGTTTGCGGAAGCCTGCGTTATT
ACCTTCCAACTCACGCTGTATCTCTTTAATTAAATTTAGGGTTATCAAACCACTTTTTTG
TACTTCATGAAATCCTAAACTCATTGCCTGAACATAATAATGAACTTCTTTAGCTGCCCC
AGAAGCAAATTGCTGTGTGGCGTAATTACTCTGATATAAGTCATCTTGTGTGGTTACAAT
ATTCTCAATTTCTGAACTTTCTTTTGCTTCTTGCAAAGGCAAAGTACCAAACAAAATATT
GGGATTTGGCATCGTATGCACGACACCTTTTAACTCCCCCAATGCACGATGTGCGTGGGT
ACAGGCTTTAAAAACAGATTTGCTTTCCAAATCTCCCAACGCGAATAAATCAGGAATGAC
GTAATTCATACTTCGTTCTCATCAACATAAAAATTAGGAATAACGTGTACATTCACACAA
CATACACAAGAAAATGGGATTTCTTGTGTATGTTATTCCGATATGCACACAAAATCCACT
TTTCTTGTGTACGTTATTCCCACTTTACCATTTCAAGCATCTACACCACTATTGCAGCAT
CATCTTAAACATCTGTTTGAGATAAACCTGATTGCCGTCCATAAATAAAATATGTTTCTC
GGCGAAATCTTGTGTTGTTAAATGCCCCACATTAAGCAAATCTGCCTGTTTGGTAATAGA
CAAAATAAAGGCAGATAAAATCGGGGTCTCAATCTTCAATTCACGAGCTAATTTTTGCAA
CTCATCGTATAACCCAAATTTGGCATTGTCTAAATCCATATTGCGAATGCCTTTCGGATC
AATCAAGCTAAGCCATTGTTTACCTGTTTGATTGTCCACAAGCCACAGCAAAAAGTCGGG
ATAGAAATTGCCCGCCAAAGCAAAACCCAAGCCTTTGGACTTATTGGCAGCATTGCGTAA
TAGATACAAATCTTTGCCTTGCGTCCACTCGCTCAACTTGCCACTTGCTTTAGCATTGAC
TAAATCACTGATTAAACGCAGTTCACTTTCATCGCCAATGGCAAGCGGTTGAATACTAAA
CGGCAAATCTTGGCGTTCTAAGCAAGCAAAAATGGGGGCATACAAATGCCCATCAAAACA
GAGCATTTGCAACCCTTTGTCGCCACCATAAACAGGTTTTACCCCATTGCTAAACTCACT
AATGCCGTCTGCTAAGGCTTCTAATCGTTGTTTGATTTCATTACCTTCGTCATTATCAGG
CAAACTAAATTGGTATTTATCCAACATAGAGCCATTGCTGTCATCCACCGTAACCACTTC
ATAAAACTGCCCTTCGTAGGCAGCTTTTAAGCGGTTATAAAAGGCTTTCACATATTCCAG
CAATAAATCGATCAAAATCTCTTGCTGCAACGCCACTTGGGCAAAATTATCCATCTTTAA
CGCCGCTTTTGGCATATACAAACGATACCAATGACTTTGCTCGGCAAATTGGCGTAACTT
CGCTTTATCTAATCGCAAGTTATACCAAGATTGCTGATGTTTAAAACGTGCCACTTGCAG
ATAAATCTTATCCCAGTCAAAAAAATCAAACAGTGCCGAATTTAACTTCACTTCATCACG
CTGTTCGCCTTGCATTTGAGCGATTGCCGTGCCTTTGGTGGCAAAACTTTGCACTTTTGG
ATAGCGATCTAGGCTAATTTCAATCCCTTTAATTTTGTTCTGCCATTTTTCAGGAATTTC
AAACAGATAAATCTGCTTTTCTACTCGCTTAAACGACTGCTTACGATTGCCCTTGACTTC
TTCTTTGAGTTTTAAGGTTTTCAGTTTGATAGCAGGCAAGCGTTTTTGTACAGGGAAATC
CAACGTCAGCATTTCATCGCCGGTTTGGATATCTTCATCATCCAAATAGCCACGGAACAC
TTCCATATAATCGGCGTTGATACCAAAAATATTGAGCGTTTCCAGTTTTTCTAAAAAGAC
ACCTTTCGGGCGAACGCTTGGCAATGAACGTTTGAGCGACCATTCACGCCCTTTTAATCG
CACGCCACGCCCAAATAACTGAATAATCTGGCTGCCTTCGCCTTTGCCCATATTGAGCAA
GCCCATCGTAGAAACACGCCAGCTTGACCAACCTTCGGTAAACTTACGCGAACCGATTAA
GATATTCACCGGGGATGTTTTATGATTAATTTCAGCAAATAAACCGCCATTAAACTCATC
GCTCACCGCATCAAACTCATCGGCAAAATTTTCTTGTGCGGTTTTCAGTAAACCAGAAGC
ATCGCCGATATTGATAACACCAAATTTCTCGCCTTGTTCGCCAAGGGATAATGCCAGTTC
GCCATCGCTTTTTTTCAAATGGGTTAAACGCAGACGGCTTGAATGTGTCGCCCCAAAAAT
CTTACGCAACATATCTTGGTACAACGTAGCCACATCATCGACAAAAGAGAGCAACGGCAC
AAAACGCCCTTTAAAAACGTGTTGATTTTTATCGTTTAATAATTGAGCGTTATCCAACAA
CAACTCTTTCAGCCATTTTTGAACTTGTTGCGGTTCATTTACAAAAAAGGCAAGCTGTCG
CACTACCGTGAGAATATCGCTGTTATCGTCCGCCACTTTATTTCCCACAAATACCATCAA
CGGCTTTTCAATATTCCATTCCGCCAATGTCGATTTGTGCTGTTCAAACAAATAAAGTTG
TTGATAAAACGACAATAAACCTGCCACAAAATAAACAGGCAAATGCTCATCAAAACCTTG
TTTTTCAATATTTAAAATCAGGCTCTCTTTACCATAGCCATCGTGATAAAAATGCTTATA
GGAATAATCAAACAACACCGATTTAGCATAAGTTTCAAGCACTGCAGTGGTGCGAACCTT
TGCCATTTCCAGCTCATCAAGGGTTAATTTGGCTAAGTCGCCTTCTGATAAACCTTTCAA
CGAACCTTTATTAAACAATAACTTGGCTTTTGCTTTTAGCTTATCTTCCACTTGCTTAGC
AATGGTTTTGCCGCCTGCCACCGCTTGCCCAAGCGTTGCCGAATATTCAAAGGCAAAACC
GCCTCTAACCAAAGCTTCACGGCGTAACAGCCACTGTTCGCCCGATGTACCACGATGTCC
TTCGTCTACCAACACCAAATTATTGCCTTCAAAGGCTTCTACCGACACGGTTTTATCACC
CGATTTGTCGGCAAGTTTATTGATATCAATGATTTCAACGCACTTGCCAATGCCCACTTC
ATCCACGCTAAAATTAAAGGTTGCCTGTGCCGTGGTATTTTTATCAAAAAAACTGGCTTG
AAAGCCTGACAATTCAAGCTCTTCTTTATGCTGACGGCTTAAACCTTCGTTTGGGGTAAG
CACAATCACTTTATCAGGGCGTACAAGCGGTTGGTTTTTACCGAAATAATGCAAATACTG
CAAAATATTGACGTGCATTAACAAGGTTTTGCCCGAACCTGTGGCGTTCCAAAAGGCGAT
TTTATTTAAATCATTTAAGCGATACTCTTCAAAATCTTGTGCTTCTTTGCCCATCTCTTT
GGCGTATTGCACCAACTGCTGATTAAGTGCGGTCTGCAACTCGGCTTTTTTATTAAAATA
CCAATCCAAATAAATTTCGGTAAACAATAGCGATAGATACTGGAAGTATTTTGGTCGCAA
AATATGACCGCTTGTGCGATTACGCTTTTCCGTGATTTTTTGCCAATAATGCACCAACCG
CAAATCATAAGCGGCAAGCTCCGCAAGACTTAGCGGATTATCGTGTTCAAAAAACAGCTC
ATTGCTTAGGCGATGATAAAAATGGCTCTGCCCATCGCTGGCGATATAGTCGTCATTTTC
CACGCTTTCCAACAGGCTTTTAAACTCATTTAACGATGTTTTGTGAAATAGCGAAAACAG
CCAACGGTTTAAAATCAAATGTTGGTCAAAATGGAATTTCGTGTTTTTGGGTGCTTTTGC
CATTATGCGTCCCCCTCAAACATTAAGGATAAGAACGCATCTTCAATGCTGACAATCTTC
AAACTACCACTTTGCTCGCCGTCCCACACGGTTTCAAGGGTATGGTCGCCATTGACATAG
ACTTGGCTATACTCACTATCAGCAGGGTTGATGCCCAAACGGTCGAACTGTGCTTGCAAA
CCGTCATAGTCGATACGTTCACAATCACGCCAAAAAATCAGCGTTTTTTCGTCCGCACTT
TGGTTCGGCAGACGGCATTCAATCGCCACAAAACCTTGCTCGGCACGCTTATCATCCACA
TTGATAACTTTCGCCCCAATCAGGTAATTAAAGGTTTCCACCAAATCCACTTTTTGCCAT
TCATAGGCACCGGCACTGGTGGTGCTAATGTTTAAGCCATAATCAAAGGGTTTCTCAAAA
TGCGAAATATTGAGCAAACTACCCCGGCTGTCGATATTCAGCATATAGTTCAGCAGATAA
TCTTGTTGTACATTTTCAGGCAAGTGGTCAAATAAATCACTACGGCGAAGTTCAAGATTA
TTCAGTGTATCTTCATAGCTTTCCAGTTTTAGTACTTTAACAATTTGCGGTACACCTTGT
AGGTTCTCCGCTTTATCTTCTACAACTGGCTTACCCTCTTTCCACGCTTTGCTATAAATC
ACTTTTTGCACACGCGGTTTGAGTACAGTATCAAAATATTCCCCTTGTTCTACAAGGATA
TATTGACGGTTGCCGTTATCTTCACGGTTTAGGTTAATTACAGCGTGAGCGGTGGTGCCT
GAGCCTGCGAAGTAGTCCAGAGTTAAATTATTATCCCTATTAAAATTCGCTAGATATGCT
ATTAAGGATACTGGTTTGGGGTAAATTTTTTCAGAAAAATTTGTATAGAACATATCATCC
AATTCAGCACTAGCATTTTCATTTGTACCAACATTAAAGCTCTGATTTATAATATTCCAA
GGTTTCTCAGGCTCGTATTCGTCTTTTTCATAAGAAGGGGAAAATGCAATTGTTTGTATC
ATAATTCTTGTGCCGTTCTTAATGGCATCATCTAAATAATTCTGCCCCCACTTAAAACGC
CCTTTTAGTTTTATTGGTTTTATGAAAACACCATTTAAAACTTCTGTATCTTCTAATAAT
TCAATGTCATAACTATTTGTACCATATTTGCCTGCCCTATAAATTCCATTTTTTAACTTA
CTTGTTGTAGTGACATTAGCTGGAAATACTAACACACCATAATTATTTGTTTGGTTCATC
AATCCATTGGAGCTTTTGCTAATTTTCTGGATGCCCGTCAACCCATCACAAACCCCATTG
TGATAAGCTAATATATATTCACAAGATGTCTTTGTTTTTTTGGACAAATTGGGGGGAGTG
GTGGTTTTTTGCCAAGAAAAAGTTTCAATGTAATTATCGGGATTGAATTCGCAATCCAAT
ATAAACCTTAAATTATGTAATTCATTATCATCTATGCTAATCAGATTTAATCCATCTTTT
GATAATAGTTTTTTACCCAATTGAAGTCTGGAGCTTAATAATGTAAGCCAAGATGAATGT
GCGAAATTATCTTTATAAATGAATTTACCCTCCAAGCGATCTTTCTCAGTATTATACGGC
GGATCAATATAAATACATTTCACCTGTTCACGATAACGGGCTTGTAATAAATTTAAGGCT
TGGAAATTATCTGAATGAATAAGCGTGCCGTTGATATGGCTATCAAAGTCGCCCAGTGAG
CGTGAAAGTTCGGAAATCAGTGTTGATTGGAATGTGGCAGAAAAGAGTGATGTATCCACA
ACAAGATGTTGTAAATCATTATAACTATTTGAATTTAAACAGGGTTTACCCCCCCCCCCC
GCATTGTTTGCTTTTTGAGCATTTAAAAATGCTTGAGCATCCGCAGACGGCAGGTTAAAT
AGGCTTTGCCATTGGGCAAGCTGTTTGACGTTGTTTGCAATTTCTTCAATAAATCTGCCC
GCTTGTTCGAGCTGCAAAATATGGCTAAGGGTAATTAAATAGTGATGCCCCGCCACAAAT
TTCTTTTTCAGCCACAATTTTTTCTGGAAATTTTCCAACTGTGCCAAAAAGGCAATAAGC
TCTAAAGCAATGCTGCGTAAGGTTTGGATTAGGCGTAAATTGGCTTCAAGCGGTGCGAAA
TGGCTAATATTTTGCACATCGTCCAAATTCATCACTTCGTTTTTGATATAAAAATCCAAT
TCACGGCGTAAAAAACCGCCTAAATCTTTATGGATAAAATAGTCGGCACTGTTTTTCTGG
GTGTAGTCGCTTAAATGTTTTTCCAATAAAGTGCGGTTAGGATTTTTCTCGGTTGGGCAA
CGCTCGGCTAAGGCAATCCACTTGGTTTGTAGCAAATCGTGAGCTTGCAACGTGGCTAAA
TCTTGTTCCAAGATTTTCTCTTGTTTTGCCGATTTTTCAAACGGTTTGTAATCAAACAAA
ATGGTTAAAGTTTTGCCGTCTTCGCTTTGTGTGATTGGGTTGATGTCAATCATTTCCAAC
TCGCCATCTTCATTTTCACGTTCAATGGTTTGTGCGGTAGCAAGGGTAAACAAACGCTTC
GTATCGTTATCTTTGCGGTTGTCTTTGGCAATATCGGCACTGTTTAAACGGAAAAAGACG
GTACGACCATCATCAAGGCTAAAACGATAATTGCTGAAATTCTCGCCCGATTTGGTGTAG
TACTGATCTTTATTCGCCCAATGTAGCAACACTTCTTCGCCTGAATAAGGCACGGCATAA
GTATCGCCTTTATAACGGCGTTGGCTGATAAAATCGCCTTCTTCGTAATAGCGACTGAAA
AAGGTTAAAAGATGGCGATAAACCGCCGTCTCGTGATCAGCACTGCCTTTTTTGGCTTGT
TCAATTTTGCTTTGCAGTTCTTGGACTTTGGGTGATTGGTTTGGGTCAATGCCTAGCTCT
TGAGCTTGTTTTTTGGCTTGCTCCAGTTCCGCCTGCCAGCCTGCGATTTGCTCACTTTGG
TTATCACCCAACGCCTGCTTCACTTTTTGTGGCAAGGTTTGCGAAAGATACTTTTCAATC
TCTTGGCTACGCGTGTTTAAAATCCGATAAATCCCAAAATCCAAATCTGCACGGTTGATT
TGGAAGATTTCTTTGAGTTTATGAGTGAGTTCGATAAGTTGGGACATAAGAATTCCTTCA
ATTTTAGGTAAATTTGGGGAATTATAGCAAAGATAACTTGAGTGTTAAGGCTCTTACTCC
GCAAAAATTTGCAAAAAATAATAGGGTTCTGACCGCTTGTGATTTTATTTAGTGCAATGA
TAAATTCTAATAATGTCAATTTACGCAATAACAAAAACAGCTATAATCAAACTCGCAAAA
ACAACTACAGTATGTAAACACAACATCAAACATTCAACATTAACAACACAGGATTTTTAT
TATGGCTAACTATTTCAACACATTAAACTTACGTGAAAAACTTGACCAATTAGGTCGTTG
TCGTTTTATGGATCGTAGCGAATTTGCTGACGGTTGCAACTTCTTAAAAGGCAAAAAAAT
CGTGATCGTAGGTTGTGGTGCGCAAGGTTTAAACCAAGGTTTAAATATGCGTGATTCTGG
TTTAGATATTGCTTATGCATTGCGTGCAGAAGCGATTGCAGAAAAACGTGCTTCATTTAC
TCGTGCAAGCGAAAATGGTTTTAAAGTTGGCACATACCAAGAGTTAATCCCAACTGCAGA
TTTAGTGATTAACTTAACCCCGGATAAACAACACTCAAAAGTGGTTGCAGATGTGATGCC
ATTAATGAAACAAGGTGCTGCATTTGGTTATTCACACGGTTTCAACATTGTTGAACAAGG
CGAGCAAATTCGTAAAGACATCACTGTGGTGATGACAGCACCAAAATGCCCGGGTACAGA
AGTGCGTGAAGAATATAAACGTGGTTTCGGTGTGCCGACATTAATCGCTGTTCACCCTGA
AAACGACCCGAAAGGCGAAGGTATGGCGATTGCAAAAGCGTGGGCAAGTGCGACAGGTGG
CGACCGTGCGGGCGTGTTAGAATCTTCATTCGTGGCAGAAGTGAAATCTGACTTAATGGG
TGAGCAAACCATCCTTTGCGGTATGTTACAAGCAGGTTCTATCGTGTGCTACGACAAATT
AGTGGCAGACGGTAAAGATCTGGCATATGCAAGCAAATTAATTCAATACGGTTGGGAAAC
CATTACTGAAGCGTTAAAACAAGGCGGTATCACATTAATGATGGATCGTCTTTCTAACTC
AGCAAAAATCCGTGCCTTTGAATTAGCGGAAGAAATTAAAGTCCAATTAAACGATCTTTA
CTTAAAACATATGGACGACATCATCAGCGGTGAGTTCTCATCAACAATGATGGCTGACTG
GGCAAATGGTGATGCAAACTTATTAAAATGGCGTGAAGAAACAGGCAAAACTGCTTTCGA
AAATTCACCAAAAGCAGAGGGTATCAAAATTTCTGAACAAGAATACTTCGATAACGGCGT
AGTGATGGTTGCAATGGTGAAAGCCGGTGTTGAAATGGCATTCGATGCAATGGTTGCAAG
CGGTATCTATGAAGAGTCTGCATACTATGAGTCACTACACGAGCTTCCGTTAATCGCAAA
CACTATCGCGCGTAAACGTTTATACGAAATGAACGTGGTTATTTCAGACACTGCGGAATA
CGGTAACTACTTATTCTCACACGTTGCAACGCCAATTCTTGCAGAGAAATTAATCCCAAT
GTTACAAAAAGGCGATTTAGGCGAACCAACACCAACCGTTGAAATCGACAATGTGTACTT
GCGTGATATTAACGATGCCATCCGCAACCACCCTGTTGAGTTAATCGGTCAAGAATTGCG
TGGTTATATGACAGATATGAAACGCATTGCTGTTGGCGACTAATTTTTAGTGATAAAAAA
GCCTGCTATGGAAATAGTGGGCTTTTTGTGTTTGGTTTAATTAATATGAGGCTTTGGTAT
TCTACAACTAGCCCTTACGTTCGCAAAGCAAGAGCAGTAGTGCATTATCATAACTTGCAA
GATTAAATTGAATTAGGGGCTGACGTAGATGATCTGCACCCCAAAAGTTGGGCTAAACAA
CCAACTAATTAAGGTGCAGATTTTTATGACTAAATACACCCAATCTTTCAAACAAAAAGT
CATCGAATTTTATTAAAACAAAGCGACATAACTACAACAAAAAAAGCAAGATAAATAACA
ATTTCGCTTTTTTCACATACAGCAATAAAATTTCATTTTTTAGAGAAAAGGGCTTTAACT
ATTCCACTAGCTAAAGCCCTTTTAGTCTTTTTTACGTCTTTAGTGACGTTTTCAATCAAT
CAGAAAACCGTTTTTTGACGGTGCAAGCAAACAATCTGATTGAAAGGTAAAACCTATTTA
CTTAATACAACCTTGAATTAAATAACCTGCTGATTTTCCAACAAGGAAAGGGGCGTTAAT
ATCCGTGCAACGAATAATTTCCACTTTACCGCCTTTCTCTTGGTAAGTATCAACAAATAA
GCCATCTTTACGTCTTACCGTGTAACCGTAAGACGGTTCAAAAATATTGCCTTTTTTACC
TTTATCTTTACCGTTTGCAACATAAGCCAAAACAATGCTATTTGACCAGATTTTTTCTAA
ATTGCCGTCTTTTTCTTGAGAAGCTGCACCGATTTTTACCGTTTCAACGCCAATCAATTC
AGCAAAAATTTCAGGGGTTAAAATGCCTGTGCGAGTGTATTTGATACGTTCTAAAAGGTT
TGTATTTTCTTTTAAAATTTTCCAAACATCTGAAGCAATTACACAAACATTAGGCAAACG
CCCAATAGTAGCAGAAACAGCTTCTAAACCATCATTGATGAATTTTAAAGGGCCAGATTT
TGCATTTGTGAAACGTTGTGTTTCAGTCAGTGTAACAACATTTTCAGCTGAATAATTAGC
TGCATTTTGTGCAATTTCAGCAACAACCACTTCACGCCCTAACGCAATGACATCTTGAAC
AACAGAAAGAGCGTATTTTTTCAAAGGATAGCTGGCATCATTATCTTCACGATAATCAAT
AGGGTATTCAATATCGTGTTCTTTTAATTCTACGCTTAAACTTGTTACATCTTCAGGCGT
TAAGCGGTTAGAGTCGCCGTGTAATTCTCGAACGGTTGAACGAGTGCGAAAAGCTAAACG
CCCAAACTGTGGGATTTTGCCCGCTTCTTTTGTAAGGTTATCAAATTTAGGAATATACAA
ATTTAAACCTCCATTAAATTTCCCAAATAATTCTAAAAAATGAAACCTAAACTTTGCTTT
ATCACCTTGTGCCTTTTCGTAAGCTTGTTCAATACAACTGTCTAAAGTTTCGATTAAATT
ATTGTAAGCAACTTCAGCATTGTTCATATATCGCTCTGTTTTAATCATTCAACCAATACC
GCAAACTTTAAACTGATTTATAAAACTGCTCTTTTAAACTACTTTAATAAAACACTTATA
CTGCAATACATAACTAATGCCAAATACAACAAGCAAGAATCAAATTTAAGGCGTTTACGA
GCGTTTATAAACACACTAAAAGACAAAAGAGCTACACTTGTTCGGCTTAAACAGAAAAAG
GGCTTAAAAGGGCGTTTTTGTGGGGATTAGTAAAAATTAGGGGAAATTTGACCGCTTGCA
AGAAAAGATTTGAATGGTTCAACTTAATGAAAGAAATTCTATTTTATAAAAATCAAATAG
TTATGAGTAAACAACAATGATTTTAAAGTTGAACATTCAATTTTTTAATTAAACACTTGC
TATTTATCTTAAAACGCGTATGACTGTTCTCAAGGTGTCGTAACCTTACACAAAGCGGAT
AACCGCACCCGATAGATCAAGCGGTTTTTTGTACCTAAAATTTGCAATTTTGGGGCAAAA
GGCACAATTTATTTAAACTCAATACCGAGGGGGCGAGGAATACAACACCCGAAAGGGAAA
TAACTCCAGCCGTCTTTGTGTGGCTTACGAACCCCTTGGCACCCTATTTTATAGGGTAAA
ATTTCGTAAATACACAAAGGAGTTCATTATGAACGCTCAACAATTTTCATTCAAACTTTA
TTCACGTCTTATCAATAACCGTTCACAGCTTTTGATTTCTCTGCAAGATTTATATATTGC
GATTGATAAGGCATTCCAGTATCTGGCACATTAAAACTGATGTTACCTAAATTAGGCTTT
ATTCTTAATCAAGACTACATTGAGGTTGAAAGCTGGCGATCTGATCAATTGGCAATTACT
TTTTTAATTACACCCGAAACAGCTTTAATTTACTTAAACACTTTTGAAACAACGGATAAA
GTAAAAAATGCATTAAAGCGATCGCTCAATTACTTTCAAGTAAATCTCCTGAACTTGAAC
AAAGTATAATAAATCAAGAAATCACAAAACAGCACTACATTACGCAAACACAAGCATTTT
TTGAACAATATTTTTCTTATAAAGGCGTTCATTTTTTATTAAGTAAAGATGATTTAATAG
TACTTGAGCGAATGAAAGGAGCTTGCACCGCTTTTGAGCAAATGCTACTTGAAATCAATA
ATAACTGTTCAGTCAGTTATGAGACCTTAGCCGATTTATTTTCTTGTTGTACCGCCCCTT
TATTTGATGTATTAAAACGCATAAAAGACGTAGGCGATGAAACCAATACAATTAAAGCCT
TAGGGGCTGTTGATCTTTTGAGTTTAAATCTTAACCAAACAACAATTTCCCCCAGCGAAT
ACAACAAATCATTGCTAGCGATGCCGCATAATTTCTTGCTAACTTATCGTACCGAGTCGC
AATGGCTCGGTATTGTTTTAAAAAAGCAAACGCATTTTCACAACTAAATGGCGATAACGA
TATAAACACCAGTCTATATCCTCATTACCCACCTTTGAATTTCGTCTACGAGGTATAACC
GGAACTGCTTTTGTTGTCGTCAAAATAAGTGCTCGTAAGGCTTCACAATCATAACCTCTG
TCTGCAACAATGGTCNNNNNNNNNNNNNNNNNNNNNNNNNNNNNNNNNNNNNNNNNNNNN
NNNNNNNNNNNNNNNNNACTTAAAAGATCAACACGCTCTAGACATTTTGAATAAATTAAG
AGCATACAAGAAAATTTTTTAAAAAAGTGCTAGACAAGCGAGAGTGAAATCACTAATATA
CGCCTCCGTTGCGACGCAGTACTGAAAACAACGCGTTCGTAGCTCAGTTGGATAGAGCGT
TGGCCTCCGGAGCCAAAGGTCGCAGGTTCAAATCCTGTCGAGCGCGCCAGAGGTAATGCA
ATATCGACTAGAAATGGTGGCTATAGCTCAGTTGGTAGAGCCCTGGATTGTGATTCCAGT
TGTCGTGGGTTCGAGTCCCATTAGCCACCCCATTAAATATATGCAGTGGCATATCAGACG
GCGAGTAGCGCAGCTTGGTAGCGCAACTGGTTTGGGACCAGTGGGTCGTAGGTTCAAATC
CTATCTCGCCGACCACTTTATTTTGCTCTTTAACAACTTATCAGACAATCTGTGTGGGCA
CTTGTTGATTGACTTTGTTTAAAAATATTTTTTTAATTTTGAAGTCT
>H60 Scaffold2
AAAAATGGGACGCTACACGCTACTTATCCACAGAATCTGTGGGTCAAAATTGAATAACTT
TTTTGTGTGTAAACACAGTTGCTACAAAATGGTATATTGTTATGGTTGGAGGGATTAAGG
ATAATTAAATGAAATATGATTTACATAGCCATAGCACTGCGTCCGATGGCGTGCTTACCC
CCACGGAACTCGTTAAACGAGCGGTAGAACAAAATGTAACAATGCTAGCCTTAACCGATC
ACGATACCGTCGCAGGTATCACTGAAGCGAAAATGTTTGCCCAAAACCAACCGCTTACCT
TTATCAGTGGTGTAGAAATTTCTGTGTTATGGGAAGGGAAAAGCCTTCACCTCACTGCCT
TAAATATTGACGAAACCCACCCTGCTATCGTCAATTTACTTGCTCGCCAGAAACAATTAC
GCCAAGAACGAGCCGAATTGATTGGCGAAAAGCTCTCCAAAGCAGGTATCCCTAACGCAT
ATCAAGGGGCAAAAGCCCTTGCAAGCGGTGCAGTTACTCGCGCCCATTACGCCCGTTTTC
TTGTGGCAGAAGGCTATGCTCGCAATGATGAACACGCCTTCAAACGCTATCTAGGGATCG
GCAAAACGGCTTATGTAAAGCCCGTATGGTGCAGCACCGAAGAAGCCATCGCAGCGACGC
ACCAAGCTGGTGGCGTTATCTGTTTTGCACACCCATTACGCTATAAATTAACAGCGAAAT
GGATCCGCCGTTTTATTGAAGAGTTTAAACAGGCTGGCGGAGATGGCATAGAGGTAACGG
GAGCCGCCCAAACGCCAGACCAGCGTCAGCTTCTTGCTCGTTGGGCAAAAGAGTTTGATC
TCTATGCCTCTGTCGGCTCAGATTTCCACTACCCGACAGGCTGGGTTGAGTTAGGGAAGG
ATTTGATATTACCTTCAAGCTGTAAGCCGATTTGGGCATTGTTTAGTTAATTGATTTATA
TTAGGTGAAGTGCATAGTAGGAAATGATTTTAACTAAAAGTGTGTGTACTCACATTGATT
GATGTTGTATCTACTATGCTATTTATTTAATCAATTTTATAAACTGTTTTTTTCCCCTCG
AGCCAAACTAATCACCCCAGAACGAACGATTTCAATAATTGTTGTTTCTGCTTTCACTGT
TTCAATAAAAGCATTGAGTTTATCACTCGTACCAGAGAGCTGAATGGTATATTGTTTTGG
CGTAATGTCCACGATTTGTCCACGGAAAATGTCAACCATTCGCTTAATTTCATCTCGTGT
ACTACCTACAGCTCGAACTTTTAGTAGAAGTACTTCTCGCTCAATATGTTCGCAATGGCT
AAGATTTGTCACTTTGAATATATCAATTAGCTTATGCAGTTGTTTTTCGATCTGCTCCAA
GACTTGTTCATCACCTTGTGCCACAATGGTCATTCGAGATAAACTCGGATCATCCGTTGG
GGCAACCGTAAGACTTTCAATATTAAAACCACGTTGAGAGAATAGCCCAACGACACGGGA
TAAAGCTCCCGATTCATTTTCTAATAGGACGGATAATATTCTACGCATCTGTTCTCTCCG
TTTTACTTAACATCATATCTTTCATTGATTCACCACGAATTTGCATTGGGTAAACGTGTT
CTGTTTCATCTACTAACACATCAACAAAAACAAGTTTATCTTTAATTGCAAAGGCTTGTG
CTAATTTTTCCTCTAATTCATCAGGGGTGTTAATTTGAATACCGACGTGTCCATAAGCCT
CTGCCAGTTTGACAAAGTCAGGTAGTGAGTTCATATAAGATTGGGAATGGCGACCTGCAT
AAATAATATCCTGCCACTGTTTCACCATACCTAAGAAGCGGTTGTTTAAACTCACAATCA
CCACAGGGGTATCATATTGTTTTGCTGTAGAAAGTTCTTGAATATTCATTTGAATACTGC
CGTCACCTGTGACACAAACAACCGTTGCTTCAGGGTGTGCAAATTTCACTCCCATAGCCG
CAGGTAAGCCAAAGCCCATTGTGCCTAAACCACCAGAGTTAATCCAACGACGCGGTTTAT
CGAAAGGATAATGTAACGCAGCAAACATTTGATGTTGTCCTACATCAGAAGCAATATAGG
CATCGCCATTTGTTAATTTATAAATGGTTTGAATAACCTGTTGAGGTTTAATCACATCAC
TTTGCTCAAAACGTAAACATTGACGAGCTTTCCACTCATTAATTTGTTGCCACCAAGCGG
TCAGATCTGATTGACCTTTTGCCAGATTTTCTTCACCTAACAATGCTAAAAATTCTTCTA
ATACAAATTTTGCATCGCCGACAATGGGAATATATGCAGGGACGGTTTTAGAAATAGAGG
TAGGATCAATATCAATGTGGATCACTTTAGCATTTGGGCAGTATTTTGCGAGATTATTGG
TAGTACGATCATCAAAACGCACACCGATACCCAAAATTAAATCACTTTCGTGCATTGCAT
TGTTAGCTTCATAGGTACCGTGCATACCTAACATACCTAGGAATTGCTTATCTGTACTTG
GATATGCTCCTAATCCCATTAGAGAACTTGTGACAGGTAGATTTAATTTCTGAGCAAATT
CGATCAACTCTTTATTTGACTCCGAAATCACTGCACCACCACCCACAAAAAGTACAGGTT
TTTTAGCCACTAAGATCGCTTTTAATGCCTTCTTAATTTGCCCTTTGTGTCCTTGTACCG
TGGGGTTGTAAGAACGTAATGATACAGAATCAGGGTAGTGGTAACTGAATTTATTTGCTG
GATTTACCATATCCTTTGGCACATCAATAACGACAGGGCCAGGGCGACCTGTTGAAGCGA
TATAAAATGCTTTTTTTATGATCTCAGGAATTTCTTCTGGATTGGTGACGAGGAAACTAT
GTTTAACCACAGGGCGAGAAATACCAACCATATCACATTCTTGGAAAGCATCGGTTCCGA
TAAGACTTGAAGGCACTTGTCCTGAAAAAACAACCAGAGGAATGGAATCTGTGTAGGCAG
TTGCAATCCCTGTGATCGCATTTGTTGCTCCAGGGCCAGATGTGACTAATACACAACCGA
CTTTACCTGTAGAACGTGCATAGCCATCAGCCATATGTACAGCCGCTTGTTCGTGGCGAA
CCAGAACGTGTTTGATTCCACCTAAGGTGTGAATTGCATCATAAATATCAAGAACTGAGC
CACCTGGGTAACCAAAAACGTATTCCACGCCTTCGTCACGCAAGGATTGCACAATCATTT
CCGCTCCTGAGAGTTTTTTCATTGAATCCTCCAACAAAATTAACATAAGGTTTACACCAT
AAAAACAATGTTGGGCATTTTGCAAAAAATCTGACCGCTTGTCTAGCATTAAAAACAATG
TTTTCTTTAATTTTTAGATTTAAATTCTAAAAAATAATAAAAATTGATTTTTTATAAAAA
AATGTTGTTCTTTTATTTATTTTTATTAATATAACTTATATTTTATAAATTTTTATAGGT
TTGTTGTTAGGTCTTTTTACTAAAAAGCTCCGTGTGAGATTAAAAATCTTGTACACTGAA
ATACATTTCTATTTTCAAATATTGAGGTATTTATATGCAAAACTACAACATTGCCGTGTT
AAGTGGTGACGGGATTGGCCCTGAGATTATGGCTCAAGCGATTAAAGTGCTTGATACTGT
TCAACAAAAGTACGGGTTTAAATTAAATTATAACTATTATGATATTGGTGGCGTTGCCAT
TGATAATCACGGAAAAGCATTACCAGAAAGCACATTAAAAGGGTGTGAAGAAGCCGATGC
TATTTTGTTTGGCTCTGTAGGCGGTCCAAAATGGGAACATCTTCCACCAAATGAGCAACC
AGAGCGTGGTGCTTTGTTACCACTTCGTAAACACTTTGCATTATTCTGCAATCTTCGCCC
TGCTACACTTTATAAAGGCTTAGAACAATTTTGCCCATTGCGTGCGGACATTGCAGCAAA
AGGCTTTGATATGGTAACAGTCCGTGAATTAACGGGTGGTATCTATTTTGGGCAGCCTAA
AGGTCGTGAAGGCGAGGGAGAAAATGAGAAAGCTTTTGATACGGAAGTTTATCACCGTTA
TGAAATTGAACGTATCGCAAAAGTGGCATTTGAAACGGCAATGAAACGCACCAAACATGT
GACTTCTGTCGATAAAGCCAATGTGTTAATGAGTTCAATTCTTTGGCGTGAAACCGTAAA
CGAAGTAGCAAAACAATATCCTGAAGTGAAATTGGATCATATCTATATTGATAATGCGAC
AATGCAGTTAATCAAGCAACCTGATTTCTTTGATGTGTTGCTTTGCTCTAATATCTTTGG
CGATATTATTTCTGATGAGTGTGCGATGATTACTGGCTCTATGGGAATGCTACCTTCTGC
GAGTTTAAATGAAAAAGGATTTGGTTTATACGAACCAGCGGGTGGTTCAGCGCCAGATAT
TGCAGGTAAAAATATTGCTAACCCAATCGCACAAATTCTTTCTGCAGCGATGATGTTACG
TCATAGTTTTGGTTTGGAAGAATCTGCGAAAGCGATTGAAAATGCGGTTCAAAAAGTATT
AGCCGAGGGTTACCGCACGGCAGATCTTGCTGATCATACTACGATGCCCGTAACTACCTC
GGAGATGGGAAATTTGATCGAACAATATATTAGCTAAGGTTATACCATTTTATTTATGGT
TAAAAAGGTACATTAGTTCTTCTAAAAACAGTATCCAAAGTCACGATAAATTGGCATAGT
AGACAAAATAGTTGCTGATTCGTCAAAAACTATGCCAAGTGGACAAAATTGTTGCTAATA
TTTATTTTGTCTATTACACCAATAAATTACATCTTTTATTAAAAAAGGTTAAAGCTTCAT
CAGGCTTTAACCTTTTTACTATGTCGCTATGTCTTGGCTACTGCACTATCAAAAAAATAA
GCAACCCTTACCGAGTTGCTTATTAATTTTACCGCTACATCAGGAATTAAAGTTTAATCC
TTAGCATATTTCGCTTCATCAAACTCTCTCAACGGCTTATGCTCACTACCTAAATAGGTA
TAGATCACAGGCAATACAAACAGTGTAAAGAGTGTACCGATAGCTAAACCTGCGACAATC
ACTATACCAATACTAAAGCGAGCAATCGCACCAGCCCCTGAAGCATAAAGCAGAGGAATA
AGACCTGCGATCATCGCGGCAGTCGTCATCATAATCGGACGTAAGCGGATAGTTGCAGCG
TGGAAAATAGCATCACGGCGAGATTTTCCGTGAAGCAACTGCTCTTCTTTTGCCACTTCA
CACATCAAGATACCGTGTTTCGTTATTAAGCCTACGAGGGTGATTAAGCCGACTTGAGAA
TAAATATTCAAGGTTGCACCTGATACTTTCATAATGCCCAAAATATTCATCACCAATAAT
GCACCACTAATTGCTAACGGAACAGAAACTAAAATCACCAACGGATCACGCCACGATTCA
AACTGAATAGCTAAGACGATATAAATCATCACAACTGCCAGCACAAAGGTAAACATTAAT
GCGTTACCCTCTTGGATATATTGACGAGATTCAGCTTTAAAATCATATTGATAGCCTGAT
GGCAAGGAGCGAGCTAACTCAGCTTCAGCCCATTTTACGGCATCACCAATAGAACCCGAC
ACCACACCGCCAATTGTTGCCGAGTTAAGCTGGTTCATTCGGCTGAGGGAAGCTGGTTCT
GTACTTAATTCCATTGTGACAAAAGAACCCAATGGGATAGATTGTCCGCTCGCTGTTGTC
ACATAGTAGTTCATTAAATTTTCTGGATTTAATCGGTCATTTCTCACCGCTTGTGATACA
ATCGGATAAGCTCTGGAATCAATATCAACACGAGTAACTATAGCCCCCGACAAGAACGAA
CCTAAAGTGCCACTCACCTGTTGCATCGTTACGCCATAAGTTCCCATTTTCTCACGGTCA
AACTTCATCTTCATCGTTGCCGTGTTAAATTTAAGGTCTAAGTTAGCGAAGAAAAATTGC
CCTGACGCTTGTGCTTTGGCTAAAATTTCACTGGCGACTTCTGCAAGTTTTTCATAGCTA
TCTGCAGTCGTAATAACCAGTGAGAACGGCAGCCCACTTTCACCTGTCTGAATTTCAGGG
AAAGCAACGGCGTTAATATCCATACCAACCACTTGTTTTGCCATACCTGCAACAATGTCT
TTCACTTCAAACTGCGATTTGCTACGTTCAGACCAATCTTTTAAAGAGATAATCGACAAT
GAACTGTTGCCACCGTTAAAGCCTGCAATCGACATTGCGCCGTGAACCTCAGGCAATTTA
ACCACTTTCTCATTAAAAGGTTTCATCACTTCCTGCGTATAGTCCAAGTTAGTATTTGCA
GGACCAGATCCAAAAGCAACCACAACACCACGGTCTTCAGAAGGTGCAACCTCACTAGAC
AATGAAGTAAACAAGAACGGTAAGCTCGCAAAAATAGCAATCGCAAAGAACAGCATAAAG
CCACGCACTGCCATCACTGCTGAAAGCATATTTTGATAACAGCTTGTCATCTTATCTAAC
ATAGCGTGAATGCATTTGACTAAACGCCCTTCTTCACCCTCTTTATGTTCTTTTAACACA
CGGCTAGACATCATCGGCGAAAGGGTTAATGCTGCAATCCCCGAAATAAATACAGCACCA
GCAAGGGTTAAAGCAAACTCTTTAAACAGAGATCCTGTAACCCCTTCCATTAATGCCATC
GGTGAATATACCGCCGCAAGAGTAATGGTCATTGAAATGACAGGCAATGCAATCTCACGC
GTCCCAATAATTGCCGCATCGAAAGGCGTTTTACCCTCTTTAACGTGACGCTCTACATTT
TCCAATACCACAATCGCATCATCTACCACCAAACCAATTGCCAAAATCAATCCTAGCAAG
GTGAGCAAGTTGATCGAGAACCCAAGCATCTGTAATAAGAATAACACCCCAATCAATGAA
ATCGGGATAGTGATAACAGGGATAATCATCGCACGGAGTGAACCTAAGAATAGGATAATC
ACAATAAGCACAATGATTGTTGCTTCACCAATGGTTTTAATTACCTCAGAAATAGAGCTA
TTAATCGCAATAGTGCTGTCATACAAAATCTCAGCTTTAATGGAAGCGGGTAGATTTTTC
TCAATTTGTGCAAACAGCGGATAGATATTTTTGGCAACGGTTAATTTGTTTGCCGTTGCT
GCAGACTCAACAGCAATCACCACTGCATCTTTGCCGTTTGCTGTGGCTCGAGCATTATCT
GAAGATTTATTCAGTTCAACGGTCGCAATATCTTTTAACTTAATTTGCATACCATCTGCT
TTGGTTGCCACAGTAATATTTGCCAGCTCTTCTACCGTTGGAGTTGTCGATAACACCTTG
TTTTTATAGACAGTGTAATAACCATTTGCACTACCTGCCGCCGTCGAAAGGTTATTTGCA
CTTAATGCCGATAACACATTCGCACCTGAAAGGTTATAGCCAGCCATTCTATCTGGATCT
AACCAAATGCGTAAGCCAAAGGTTGAACCACCAAAGATACCAACGCTAGACACCCCATTG
ATCGTAAAAAATTGCGGTTTCACCACGCGATTTAGGTAGTCCGTAACTTGTGGAGATGAA
AGATCATCGGAGGTAAAACGAATATACATAAACGCATCATTTGATCCCGATGATACGCTG
ATAGCAGGATCATCAATGCCACTAGGCAAGCTTCCACGAATTGCATTTACTTTAGAAGAA
ATATCCGATAACGCCTCTTGAGGATTGGTATTTAACTTCATCTTTGCCGTTACCGTCGTA
GTACTTGGTGAACTTGATGAAGTCATATAGTCGATGTTATCTGCCTGTGCAACAGCTTCT
TCAATTTGTGACGTAACAAGTGCTTGCATTAAACTTGCATCTGCACCCGCATAATTAACA
CTCACAGTAACAATTGAGATCGTCATCTCAGGATATTCACGCACTTGTAGCTTGCTAATA
GACTGTAAGCCTAAGATTGTAATCAATAGGCTAATACAGATAGCAAGTACGGGGCGTTTG
ATAAAAATGTCGGTAAATTTCACAGCTTACCCCATTACAGTTTTGTTTTTGTCGCTGGTG
CAATAACCCCAACAGGTTGTACATCAGAAATTTGAATTAAGGCGTTATTTTTTAAACGTT
GTAAGCCACCAGTGACAATTACATCACCGGCTTTTAAGCCTTTGTTCAAATGAGAATAGA
CTCCACTGCGTTCAGCCGTCGTAACTTCCATCTGTTTAGCACGATAGATTTTATTGATGT
CTAAACTTTTGTTCATTTCAGCCATTTTAGTCACTTTTTCCTTATCTTCATCAGATAATG
GTTGAAGCACATAAACAGTTTCGCCATACATTGTATAAGTAACCGCAATTTGTGGCACAA
CAACCTGATCGTATAAGGTTGGTAATGCAACATTTAAGCGAGCAAACATACCTGAAAGCA
ACTTATCTTGCCCTTCTGTGACCACTGCTTCAAGATTAATCAAACCAGTTGATGTATCCA
CCGCAGGATCGATAGCGGTAATTTTCGCAGGGAAAGTACGAGCAGGTAGAGCATCAATGG
TTGCGGTCACTTTTTGCCCAACAAAAATATCTTCTAAGTTAGTCTGAGGTAAGGTAAAAC
GAATTTTCATCGCAGACTGATCTTCCACACGCACAATTCCTGTGCCAATCGTCACATATT
GCCCTACATTCACATTCACAATACCCGCTTCACCGTCGAAAGGCGCATAAATTTGACGAC
GCTCAATCTGAGCTTTTGTCGCCTCAATAGTCGCCACAAGTTGCTCATAAGTTGCTTTGG
CATTATCAAATTCCGCTTTTGAAGCACTGCTTGACGCTACTAAGTTACGATAGCGATTAT
AGTTTGCTCTCGCTGTCGATAACTGAGCTTCTGTCGCTTTCAAACTGGCTTGTTCCGCAC
TGCTATCAATTTCAACTAATAGCTGACCTTTTTTCACTTTATCGCCAGACTTCACCAAAA
CTTTAGTGACCGTGCCAGCCGCCTGTGAACTTAACATAGCCCCTTGATTCGGACGAATAG
ATCCCGTTGATGCAATCATCGGTGTCCATTCTCTCCCCTCCACCGTCATCACAGTCACTT
GGCTCACCGTTTCAGGCATATTCGCCGCAGCTTCAGCCTTTTTCATCGAAATAAACTGTT
GCATACCAACAACACCACCAAACACGATAAGCACAACCAATAAGGTCACAACAATAGCAA
ACTGCTTACCCTTCGTTGTCTTTTTCATATTTATTATCATATTTTCTCCATATCAATTTT
GATTAAATCGTAATCGCTTTCCAAGTACGGATAATCACTTCTTCAAGCATCTCTTGAGCA
TAAGGTTGATTTAACATTAACTGCTGATACATCAACTCTCACGCTGTTTTCATACTAATT
GCAAGTAAAACAAAAGGCGGTAAGTTCGCAATAATATTTTGCGATTGCCCCTGTTTGACA
AATTTATTCCACGTCACCCAATCTGCATTCAAACATTCCACCATTGTCGCTTGAAATTGT
GGTAGCGACTCGTACTGATGCATATTTTTAACAATATTAGGGTTATCCAACATAAACTGC
CAAATTGCATTCCACAATTTTTTATATTGCTCAAACAGAGGCAAATCAGGATCATATTCC
CGATCTACCGCAGAATGAAACGTATTAAACAAATACAACACAAGCTGATTAAGCAAAGTC
TCTTTATCCTTAAAATAAAGATAGATCGTACCCACAGATACCCCAGCTTCTTTTGCAATT
TTGTGAGTCGAAAGATTTTGAACCCCTTCTTTTGCCATCAACCTATCTGTTGCATTGAGA
ATACACATTGCCACCTCATTTTGAGGGAAAATATCCTTAAACATAAAAACAAGTCAAGTT
ACTGAACGTTCGTTCATTCTACTGAGAAAAAAAGATTTTCGCAAAATCTAAAGTTCAAGT
TTTGTAAATAATGGATTTACGCAAACGATTGCGTTATAATTTAACCGAAAATATTCCACA
GATCGGATCCCCCTCTTTAGCAAAGAGGGGTTAGGGGAGATTTGGCAGACGACATAATCG
AAGTGAGAGAGTGAAACTTCACAATATAAAAAGCAAGTATTCCTTTTCTTTAATTACTTA
TTTTCTTCGTCATTCACTTCTGCCAAATCTCCCCCTGCCCCTCTTTGCTAAAGAGGGGAG
ATCGATGATTAACGTTCAATCAATACACAAAGGAACCCATAATGGCTCATCGTCCAATCC
AACAAGTATTATTAAGTGTGTCTGACAAAACAGGCATTGTCGAATTTGCTCAAGGCTTAG
TTCAACGTGGTGTAAAACTACTCTCAACCGGCGGAACAGCAAAATTACTCGCAGACAACG
GTTTACCTGTAACCGAAGTATCGGACTACACAGGCTTCCCAGAAATGATGGACGGACGTG
TTAAAACCCTACACCCGAAAGTACACGGTGGGATCTTAGGTCGCCGTGGCACAGACGATG
AAGTGATGGCACAACACAACATTGAACCTATTGATATGGTTGTGGTTAATCTCTACCCCT
TTGCCGCCACCGTTGCCAAACCAAACTGCACCCTTGAAGATGCGGTCGAAAATATCGACA
TCGGTGGGCCAACAATGGTGCGTTCTGCGGCGAAAAATCATAAAGATGTTGCGATTGTCG
TCAATAACAACGACTTTAACGCTATTCTTGCTGAAATGGATCAAAACCAAAACTCACTCA
CCTTAGAAACCCGTTTCAACCTTGCAATCAAAGCCTTTGAACACACCGCTCAATACGACT
CAATGATTGCCAACTACTTCGGACAAAAAGTACCGCCATATCAAGGTGCTGAGGAAGAAG
ATATTACCCAAGTCTGCGGACAGTTCCCACGCACATTAAACTTAAATTTCACCCGTAAAC
AGACAATGCGTTACGGTGAAAACAGCCACCAAAATGCCGCATTCTATGTTGAAAACGAAC
TCAAAGAAGCATCTGTGGCAACCGCAGTTCAACTGCAAGGCAAAGCCCTTTCTTACAACA
ACATTGCTGATACTGACGCAGCCCTTGAATGTGTTAAAGAATTTAACGAGCCAGCTTGTG
TGATCGTTAAACACGCCAACCCTTGCGGTGTCGCTCTTGGCAAAGATATTTTAGAAGCCT
ACAACCGAGCTTACCAAACCGACCCAACTTCTGCCTTTGGTGGCATTATCGCCTTTAACC
GTGAATTAGACGGCGAAACGGCACAAACAATCGCAGATCGCCAGTTTGTCGAAGTGATCA
TCGCCCCAACCATCTCTGAAGCAGCCAAAGAAGCCTTAGCGAAAAAGAAAAACGTTCGTG
TATTAGCGTGTGGCGAATTTAGCGAAGCACAACCACGTTTAGACTTCAAACGTGTCAATG
GTGGCTTACTAGTCCAAGATGCCGACCAAGGACAAGTTGCTGTTGAAGATTTACAATTTG
TGTCTGAACGCAAACCAACCCAAGAAGAATTAGACGATTTACTCTTCTGCTGGAAAGTAG
CGAAATACGTTAAATCCAATGCGATTGTCTATGCCAAAAACAAACAAACGATTGGTATCG
GCGCAGGACAAATGAGCCGAGTGTATTCTGCGAAAATCGCAGGGATCAAAGCGGAAGACG
AAGGTTTACAAGTGGCAGGCTGTGTAATGGCATCTGATGCCTTCTTCCCATTCCGTGACG
GCATTGATGCCGCGGCAAAAGTCGGTATTACTTGCGTTATCCACCCAGGTGGCTCAATGC
GAGATCAAGAAGTGATCGACGCCGCCAACGAACACGGAATGGCAATAGTACTAACTGGAA
TGCGTCATTTCCGTCATTGAAATCCCTATCAGCCTTTTGGGAACCTTCCTCCGTAAGCGG
GGGAAGGTATGAAAACAAATATATTCTGAAGATATTTACGATGTAATTCGCTCAAACCCT
GCTTCAAGATCAGCAATCAAATCTTTCACATCTTCCAAACCAATATGAACACGAATCAGC
GTCCCTGTTAATTTACGTTCAATGGCTGGGCGAATACGTTCAATCTCTTTAGGTTGATTA
GCCAAAATTAACGACTCAAATCCACCCCAAGAATATGCCATTGAGAAAACCTCAAAATGG
TCGAGAAAATTCGCAAGCTCTTCATCAGATAAGGTTTTGCAAAGTTCAAAGGAAAATAGA
CCGCTTGAACCTTTAAAATCACGTTTAAAATATGTGTTTCCTGGACAGCTAGGTAGCGCA
GGGTGATAAACCGCTTTGACTTCAGAGCGTTGAGCCAGCCATTGAGCCACAATAAGACTA
CTTTCTTCGTGTTGTTTTAAGCGAATACCTAAGGTGCGTAAGCCACGAGCGGTGACATAG
GCAGAATCAGCATCAACCATTTGCCCCATTAAATAAGAGTGTTCGCGTAGCTGATCCCAA
CAACGAGCATTTGAAACGGCAGTACCAATCATTGTGTCAGAATGCCCCACAAGGTATTTT
GTTCCTGCTTGGATTGAAATATCAATGCCGTGTTCAAGGGCTGGAAAAAGAATGCCTGCA
GACCAAGTATTGTCAATCATAATCACAATTTCAGGGTTGATTGCTCTTGCAGTACGAACA
ATCGTTGGAATATCAGGAACTTCCATTGTCAGTGAACTTGGCGATTCGAGAAAAAGCACT
TTGGTATTCGGCTGAATTAGCGTTGCAATTCCTTCCGCCATTAATGGATCATAGAAAGAG
GTTGAAACCCCCATTTTCTTTAATACGATACGACAAAAATCTTGCGTTGGTTCATAGGCT
GCTCCAGTCATCAGAACGTGATCGCCTGGTTGTACAAAGGATAAAATCGCATTACTGACC
GCCGCTGCACCGCAAGGGTAAAGGTAGCAACCAGCTCCATTTTCTAGTTCACACATTGCA
TCTTGTAGAGCAAAATGAGTTAGTGTGCCACGTCTGCCGTAAAATAAAGCCCCTTTATAG
CGGTTTTTAGTCGCTTCTTTTTTATCTGCAACAGAGTCAAATACAAGGGAAGAGGCTCGT
TGAATAACGCTATTTACAGAACCTTGGGTGTAACGTTTTTTTCGCCCTGCGTGAACAAGT
TGAGTTGCTAAGTTGTGCTTTGTCATATTGATGTCCATTTTTTATGTTTTGGGTTTACAA
ATTCAGTGCCTTTATTTTGATAAGAAATACCTTCTAATTCAAGTAGATAACGTTTAGTAG
GAAGCCCACCACCAAAACCAGTAAGCGCTTGCGTTTTGCCTAACACACGGTGGCAAGGTA
TTAAAATTGAAATTGGATTTCGTCCAACTGCACCGCCAACGGCTCTAACGGCGTTAGGAT
TATTTAACTGCTTGGCAATATCTCCGTAGCTTACCGTTTTACCATAAGGAATCTCAAGCA
ATATTTTCCAAACAGCTTGCTGAAAAGCAGTACCCTGAGGGTTTAAAAAATCTAGCTGAC
AAAACGCCACGTTTTCCCCTGAAAAATAGCGGTTTAATACTTGCACTGTTTTGCAAAATA
GTTGTTGAATTTCACCGCTTGCCTGTTCTGAACTTTTCCATTGTTGAAAGTTAAGTGTTT
GTTGCTCTTGTTCAAATTCAATGCCAAGTAAACCCGTTTGGTTTGCAATAAGAAGCAATT
TCCCCACTGGCGAATCATAAAATTGATAGAATATCTGAAATTTCATAGGATTATCCTAAA
ACAAAAGGCGTGCCACTTAGTGTACACGCCTTTGAGGTTACATCAAATGAAAATTAGAAT
TTATAGTTTACGTTTAAGCCGTAAAGGTTAGCAGTTGACTTAACTTTAAAGGTACCCTCT
GCATTTATTACAGTACCATTTGGAAGTCTTGTTACTGCTTGGCTTTCGGTGAATTCGTTT
TTGCTACCACGTAAATGTGCATAAGCGAGGTCAACAGATAAACTTGGAGTGAAACGATAA
GTTGCACCTAAAGTGTACCATGTACGATCTGTATCTGGGATTGAGATAGATGGATGTGCC
ACGCTTGCACTTTCATCATAAGCAATACCTGCACGTAATGTTAATGCCTCAATCACATCA
TAAGACACGCCTAACGCAATACGAGAGTTATTATTGAACTTTTCATCTTTTTGTAACAAC
ACTTTACCGTTGTTATCTATTGCACGAAGTTCTTGGAAGCTATTCCAATGTGTCTTTTTA
TAGCTATATTGTACAGCCAATTTCTCAGTAAGTTTATGATAACCTGAGATTTCCCAATAT
GCTGGTAATTCAAGGTTTAAGCGACCTGGAATTTCAACATTGGTACTTTGAGTACCCATA
TATTTCCCTTTGAAACGTAAATCCACTGGAGAATGGTATGCGACACCGAGGCGGTTGTTT
TCGTTAATATCATAGGCTAGACCCACATTCCAACCAAATCCCCATTTATCACCTTTTAAT
CGACTTGCTGTCGCTGTCGGTGCCATAGGATTTAAAGCACCAAAATGGCGCTCTAATGTT
GCTTTTGCATGTACTGCATTTAAGCCTACGCCAAAGCTAAATCCGTAGCCAAGATCATAA
GCTCCGCTTAGGTTATAGTTTACAGCAGTTAGCTCAGTTTTACCTGCAAATACGCCTGCG
CTATAATTTGTTGGGAATTCTGATTTCAAACCATAGTTAACATTAACACCACCACCCACA
GCAAAACGCTCAGAAACTGGTGCAACCACATATAAATTAGGCACAATTGCACTTGGAATA
ATATCTTTTGCATTTGCATCTGAGACAGGTGATGAAGCTATTACATTGCCATTTACTGTT
GTTTTAGTGCCAAAAGAACCTTCAACATCAACATCAGCATCAACATAAACTCCACCCGCA
GAAACTTCTACTTGTTTGAATTTGGTCATTAATGCTGGGTTGGTTGCTACAACAGAAGCA
TTATCTGCAACTGCCGCATTACCAGCATACGCCATACCCAAGCCTGAAGTTGACACTTCA
GCTAATTGGAAAGCCGCCGCAGAAGCACCTGCCGCAGAAAAAGTAAAGATAGAAGCAAGT
GCTGTTTTAGTGAATTTATTCATTAGGTAATCCTTTTTAATTAAGTGTAAGCGGTGAGTT
GTAGAATATTTTTACAAACCACCAAAATAAATCGTGCGGATTCTACGAAGCTTATTTCAG
ATGTACAATGAAATTTCTTCCAAACAAGCACAGTTCCGACCAGTCAAACGGCAGAAAAAG
ATGTAGAAAATGTAAATTTAAACCTCGAAAATCCCTTGTTGTTGTTGTTGTTGTTGTTGT
TGTTGTTGTTGTTGTTGTTGTTGTTGTTGAAAAGGTGTAGAATGTAAGGCGTTTATCTAG
TTCAACTTTAGAGGTCAGATATGCCCGAATGTAATTCAAGTTCCTGCTGTTCTGTTGATG
TGGGAACTATTATTGATAACAGTGATTGTGCTGTAAATTTTACTCAACTTTACACTACTA
AAGCAGAAGCTGAAGACGCTTTAGCATTTTTAACCAGTAAAGCTCGAGCAACAGAATCTG
AACCTTGCGAAATTAGCAGTGAAATTATTTCTACAGAAAATGGCATTCAACTTACCGCTT
GTTTTAAATTTAGCTACCAAGTTGAATCAATGATTTTTGAGTTGGGAATAAGATAGAAAA
AGCATTAGATAAAACTCACATAAACAGCTAAGTAATTCGGAGCTTAATATGAATGAAATC
ACAAGCCTTAGCCAATTAGATTTAAACGGCAGTTATAGCTATGGCGATTATTTAAAATGG
AAATTTCAAGAGCGCGTTGAAATTATCAAAGGCAAAATAATGGCAATGTCCCCAGCGCCT
AATCGATTACATCAACGGATTTCGATGAAATTAACAAAAGCATTCTTAGATGTTTTTGAT
AGTCATCAGTGTGAATTATATGTTGCTCCCTTTGATGTTCGTTTTCCAGACAGCAATGGC
AAAATCAAAACGGTAGTGCAACCCGATTTGTGTGTCATTTGTGACCCGAATAAATTGGAC
GAAAAAGGTTGTATCGGCGCGCCAGATCTAATCGTTGAAATTCTCTCCCCTGGTAATTCA
AAAAGAGAGATGAAAGACAAATACGAACTCTATCAAGAACAAGGCGTAAGTGAATATTGG
ATAGTCCGCCCGGAAGAACAACATATCCAAATTTATGTGCTAGAAAACGGACGCTACATA
GGTGTGCAACCTGTGGTGGAAGGCGATGTAGTTACATCAATAAAATTTCCAGCGTTGAGT
TTTGATACGAGTGGGTTGTATGAGTTGTGATTGAAATTAGGGGAATGTATACAAATATAC
AAAGAGATTTCCCCCATCCGCCCTTCGGGCACCTTCCCCCGTAAACGGGGGAAGTATTAA
AAAAGTAATGTAGTCTGAAGATAAAAATACTTCTCCCATTTATGGGGGAAGTATTAAAAA
AGTAATGTAGTCTGAAGGTAAAAATTCTTCCCCCATTTATGGGGGAAGTATTAAAAAAGT
AATATAGTCTGAAGATAAAAATACTTATCCCATTTATGGGGGAAGTATTAAAAAAGTAAT
GTAGTCTGAAGGTAAAAATTCTTCCCCCATTTATGGGGGAAGTCCCCGAGCGATAGCGAG
GGGGATGGGGGCATGTAAAGGAGATAAATATGAAAAAAGTAGCCATTATCCCAGCAAGAG
CTGGTTCAAAAGGAATCAAAGATAAGAATCTACAACTTGTTGGAGGAATATCTCTAGTTG
GGCGAGCCATTTTAGCCGCTCAAGAATCTGAATCTTTTGATGAAATTATTGTAACCTCAG
ATGGTGATAAAATTCTTGCCGAAGCAGAAAAATATGGAGCAATACCATTTCGTCGCCCTG
CTGAATTGGCTCAAAGTGATACTAGAACAATTGATACTATTTTACATTGTGTTACAACGC
TTGGATTAACAGAGGGTGTCACTGCACACTTTCAACCTACCAGCCCATTACGTTCAGGTT
TGGATATTCGTAATGCGATGGAATTATTCTTGGCAGGAAATTGCAAATCAGTCGTGTCAG
CATGTGAATGTGAACACCACCCGTATAAATCTTTCATTTTGGACGAAAATCACAAAATTC
TACCTATTAATCAATTAAGTGATTTTGAAGCTCCTCGTCAGTCATTACCTAAAGCTTATA
GAGCAAATGGCGCAATTTACATCAACGATACCGCAAGTTTATTAAAAGAAAAAAATTTCT
TTATTCCCGAAGTGAAGTTTTATTTAATGCCAAGTTACCGCTCTATTGATATTGATACAA
CATTGGATCTGCAACTTGCGGAAAGTTTGGTAAACAATGAAAGTTATTAAAGATAGTGCA
ATCTATCTATTTGGAGAGTTAGTTTCAAAATCAATTCCTTTTCTTTTACTGCCCTATTTA
TCTAGAAAATTAGGTGTAGAAGGATTTGGAGAACTCTCTTATTATCAAACATTTTTAGCA
TTATTTGCTATTTTTATTGGACTAAGCCAAGATGGTGCTGTTGCCCGCTATTTTTATCGA
TATGGAAAACGTTCTTTAAATTTAGTAGTAACAACAGGGTATGCTTATACTATTACGATA
GGAACTTTAGGGCTAATTGCTTGTTGGGTAGCAAAATCTGAAATTATGTTTTATTTAGTA
TTAAGTAGCATATTTCAAGTATTTCTAGCAGTACAACTTAGTATAAGACAATGCCAAAAA
CAAGCGCTTCCTTATACGCTGATTCAATTAGGCTCTGCAATAACCAATGCAGTATTTACA
GTGTTGATGTTAGAAATCTATGAAACAGCGTTGGTAGAAAAGCGTATTTTAGCAGTACTA
TGTAGCAATATTTTTATTGCTGCTCTAGCTTATGTTATTTATAAGCGAAAGACGGTTACT
AAAATTTTTAATATCGCACAATATAAGCTCGCATTATGGTATGTAATTGCTTTCGGATTT
CCAATGATATTTCATCACGGAAGTTTCTTTATAAAAGGACAGTTAGATAGAATATTTATT
TATCACAGATTTAGCGAAGCTGATCTTGGTTTGTATGCGATGGGGGTACAAATTGCGAGT
ATTTTGTCGGTAGTCATTTTGGCAATAAACAAAGCATTAGTTCCTTATTTATTTGAAAGA
TTAAAGCAAGGCACAGTAACATTAAAACATTTAGAAAAATGGGTAATATATTCATTATTT
ATTGTGCCAATACCTTCATTGATAACACTATTAATTCCCGAACAACTCTTTTTATGGTTG
TTAGGCGAACAGTTTCAGGGAGTGAAATACTATGTCGTATTATTCTTGCTTTCAACAAGT
TTGATTATTCCCTATTTGTTCTTAGTAAATTATTTGTTCTATCACGGAAAAACAAAACAG
ATTTCATATTGCTCTGTTTTATCGACAGGGATTTATTTAGTAGCACTAGGTGGATTAATG
TTTACGGAAATTAGTTATATTCCTTGGGCGAGTGTTGTAAGTAGTGTAATCATTTTGTAT
GTTCTAAGTAAATCTAGTTAATTGAGATCTTAAAAATGAAAAAAAAATTAGTAATTATTA
ATTCTATGTTTGGATTAGTATATTCAGTGGTTTTGTTCGGTCATAAAAATATAACTTTTG
TAGTCAGTGATGGAATATCTAAAGAGATAAGAGAGAAACTATTAAAATTAGGGGTTGATT
TATTTTATATTCCTTATCCAAAAGGAATTTTAAGTTACTCAAAATATATTTTTTTATCTA
GTATACTTAGTTTTTTTATTAGATATAAATATTCTGAATGTATTGGACATGATCATTTAT
TTATGTCTAATTTGCTAGCTAAACCATATGTTCTCATTGAAGATGGGTATGGTAATTACG
CAAATCTAGGGCCTAAGCGTGGGATTATATATAGTATTATATACAGAAAATGGTTAGGGT
TAGGTCGGAGTGTATTCTGTAAAAAAATAATTCTGACTGGCAGAAATATAGTTCCTAGTG
ATATTTTGAATAAGGTGGTAACTATTCCTATATCTATTTTAGAACGTCCTTATATACAGG
AACGAAGTTGTATTATTAGTAAGTTATTTACCATTGATCATGCTTTACTGGATAATGCTA
AGTTTATTATATATACACAACCATTATTTCAAGATGGATTTATTTCTAGAGAAGAGCATA
TTAATATATATTTAAGGATTATAAAAGATTTCATAAGAAATTTATCTATTAATGAATTTA
TTTTGTTGAAACCACACCCAAGAGATACTATAAATTATGAGGGATTATTGAGTGAATATA
AAAACTTGTTTTTCCTAGATAAGGATATTCCATCAGAATTTTTGGAGTTAATGTATAGTA
ACTATAGCCTTATTAAAGGAGTATCTTTATTTTCTAGCTCTGGATTAAGCGATAGTAATC
ATATTTTTGTTGCGTCTAAATATTTAGATCCCCAGCAGATTATTAAAATGAAAGTTCCAA
CGGATATAATATGAATATAGTAATGCCCTTTTTGTTTATGGTAGGTGTGTCTATTATGAA
CTTTGGTTTGTTAACAATAATGTTTTCTGTATTAATTTTGTTGGGAGGGAAAAGGTTATT
ACTGAGATATTCTTTTTCTGAATTTATTATTTACATTATTTTTATTGGGTATTTGATTTA
TGGGTGGGAAACCTTTGAGGATAGTAGCGATAAATTATATTTGATTTCTTTTTTATATTT
TTTTATGGCGGTTATTTTTGCTAAGATATTTTTAGGGTTTGAAAGAGTCTATTATATACG
AGCTATAGAGTATTTTATCTATTTTTATATAGGAATTATTATCTTGCAATATATCTTGTT
TTTTACATTCAAGATATATCTTGATTTCCATAATATTATTACTTTGGGGGAATATCAGAG
TAGGATTGATAGTAATACTATTTCTAGTTTAGGACTGATTAGAGCTACAGGATTATCAAT
TGAACCATCAAATGCTTCTTCTACTATAGCGTATTTAGTATGTTTATATTTTTTTTTAAA
AAATGATATGTCTAAAAAATATCTAATATTGTCTCCTACTATCACATTATCGTTCACATC
AATATTAGTTTTTATTCCTATTTATTTTTTTAGTATAATATTAGGAAATTTAAGAAAAAA
TATTATATGCTATTTAGTATTAGGTAGTATTATTTTGTACATCGGGTATATGATTCTAAG
ATATAGGCTATCTTATGATGATTATGATGCAATTTCTTTTAGGAGTCTTATAATTTATTT
TTTATTAGAAAGTAGTTGGTTGGATTTATTGGTTGGCCATGGTATTTATATGTCCGAAAT
TCCAATTCAATTAGGTGGTTATACGTTATACCATTCTCATATAAGAGATGCAGGATTGTT
TTTTAATTTAATATTCTCTTTTGGGATTCCTATAACTGTGATATTTTATTATTTTTTTCT
AAAAAAATTATTTTCAACATCTGCCCTTTCTGCAATTTTATTTATTGCATTAGGAATGCT
TAAGTTTGATTATATGCAACCTATTTTTTGGTTTGTCATTAGTATTATAGCTACTTATAA
ACCTGATAATCTAAGGAGGCATTAGTGGATAAGAAAATTTTAATTGTTTCTCCAGCATTA
GTTTATGGTGGAGGAGAAACTTACTTACTACAATTAAATAATATACTTAACCAATTAGGT
TTTATTACAGAATTTATTGTATCTAATGAGCGTTTGTTTACAAATTTAGAATGTAATAAT
AAACGCCTTATTGTAGCTAAAACTCAACATATAGCAGCTCTAAAAAGTATCTTTTTAATT
AGAAAAATTTTAAAAGAGAATCAATATGATTTTGTGATTTTAAATGGCTTATCTGAAATA
GGGGTTTTTTCTAATTTTATCCCGCATGATAAGATCATAGTAATTGGACATAGCAATGAA
GAATGGTTAACATATAAACCCTATCATAGAGGGATATTACATGCTTTAAAAAGGGTAGTT
TCATATAGGTTTGATAAAAAATTATTTTTATTTGTTGCTTTGAATGATATTACTGTTTCT
AATACTAGATTATATGGAGATTTATATAAGAAAACCGTTAAAATTTATACAGGGATTGAG
GAAATTAATATAGTCAATGAATCTGATCCTAATATAATCTCTTTCGGTAGAATAGGTAGA
CTTATAGAAAAGAAAGGTAATAGTAATTTAATAAAAGCTTTTAGTTTTATTCACAAAGTA
TATCCTAATACTAAATTAGTATTTGCAGGAGATGGGTATAAAAGGAAAAAATTAGAGCAG
TTAACAAAAGACTTGGATATAAGTCATTCAGTTATATTTATGGGGGTGGTTAATCCGAGG
CAGTTTTATTCTAAAATAGATTGTATGATATCTCCTTCATTAAGCGAAGCATTTCCAATG
ATTTTATTAGAGGCTATGTCATCAAGAGTCCCTATTATATCTACTAGCGTTGGGGGATGT
ACAGAAATTCTAGTTGATGGAAAAACGGGTAGGTTGGTTTCTCCTAATAGTGTTTTAGAA
CTACAAGAGGCAATGGTAGACTATATACAAAATAAAGAAGTATATAAAAAATTTTCAGAA
GAAGCTTATGGCGTTTATTTGTCTAAATTTTCAATGTGTTCATTTTTGAAGCAATGGGAG
AAAGTTTTAAAATCATGATTCTAGAGGATTCTGTATTGGTTAAAGTAATTTCATTAAAAA
ATGAAATAGAGAAAAGACAAAATGTTATTAATGAATTAAAGGACACAATGAATTTCTCTT
TTTTTGATGCTATTGATGGAAGAAATTTATTATCTATGAAATATTTTAAATATCTTCGGA
TGTTAAAAGGTAGAGCTAAGAAAAGAGGGTATATCACTCCAAGTGAGTTAGGGTGTACGT
TAAGCCATTTTTCCGTGTATCATGATTTTTTGAATAGTGATAAGGAATGGTTATTAGTTC
TTGAAGATGATATAACTATAAACAGTAATTTATTTTTTCTAATAGAGAGTATTATTAATC
AAAATTATAGTGATTATATTAATATTTTAGGGGGGCAAGAGGGCTTGAAGAGACCTAGAT
TGATAGAATTTCTTTTTCGAAAAAATATAAGAATTCTCAGCTCCCCTTTTTATGGATTCT
TTTTATATCGAACTTGTAGTTATTTGGTTTCTAGAGCTGTTGTGGAAAGATTGTATAGTA
CACATAAAAATTTTTGTTATTTAGCAGATGATTGGGGGAATATTGCTATTCAATCTAATA
TCAGAGGTTTTACATATTGTAAGATTTTTTCTCATCCCGAAGATTTATCTAATTCTCGAA
TAGAGTGTGAAAGGAAATAATATGAATAATAAAATATCAATTATAACTTCTTGTTATAAT
TCAGAAAAGTTTCTGTATAATGTATACAATTCCCTTTGTTGCCAGACTTTTCAGAATTTT
GAATGGATTGTAGTTAATGATGCTTCTAATGATTCCACGAATGATATTATAATCTCTTTC
ATTAAAGAATCTAAGTTAGATATTCTTTATATAGTGAATGATAAAAATGAAGGCGTATCA
TCATCTAGAAATAAAGGGTTAGATTTGGCAACTGGAGATTATATTTGTTTCTTAGATGCT
GATGATATCTGGTTAGAAAATAAATTATGTGTTCAGTTGGATTTTATGATAAAGAATAAT
TTATATATTTCATATATGGATTATAATCAAGTGAATTCTAGCCTTGAATTTATTAAAAAA
GTAAGTTCTCCAAATGAGTGTGATTTTCAACGTTTATTAAAATCCAATGTAATTGGAAAT
CTAACTTGTATGTTTAAGTCTGATATAGCTAAAAATATTAGGTTTGTTAATCATGGGCAT
GAGGATTACATTTTTTGGTTAAATATTTTAAGTTTAGGTTATAAAGCTCACAAGGTTTTA
AGTGATAATATACTCTGTCATCGCCAAGTTTATCAGGGATCATTATCCGCTAATAAATAT
CAAGCAGCTAAATGGCAATGGAGTATATATAGAAATATACTAAAATTAAGTAGATTAAAA
TCTGCTTATTATTTTATTCATTATGCAATGAATGGAATTGTAAAATATATATAATTGTCC
TAATTGATAAGAAAAAAATCAATGAATAGTCTACATAGATATAGCAATTTACTTAATAAA
TTCCTCACCAATATATTTTTTCAGATGATAGTAATGCTAATATTTGATATTATTTTTCCT
ATTATACTATTAGGGGAGGATTTGAATGGTGAATTTATTATTTCATTAATTCTTAGTCAA
TGTGCTATTTTAGTCCTATTTAGGAGGTTAATGAGTTACCCAGGAAATCGTTCAACAGGA
TTTATTTTAAGTGCTGTTATATCTATTTATGTAATTCTTATTTTATTTTTGATATTTTTT
AAAGTAGATTATTCCTTGTCACTCTTTATTCTTAGTTTTTTTATTACGTTAATATTAGCG
GGGGGGGCTATATTTTATAATGCTTCGTTATTTTAAACAAAGTATCGCAGTCGTCCCTTT
TGGTAGGATAAAAAATTTAGAAAGTATTACCACTGTTAATTGGATGGAATTAGAAAAACC
AGATTTATCAGAAAGAACTTACGATGCAATTGTTGTTGATCTTTATTCAGAAGATTTAAC
AGAAAAATGGCAGGAGTTTTTAGCTGAATCTGCGTTAATGAATATCAAAATATATAACGC
TAAAAATTTGGAGGAATCATTAACAGGCCGTGTGAGATCACGTTATTTTTATGAAAATGA
TTTAGGTGCTATTCAACCATCAGGAATTTATCAGATCATTAAAAGAATCATTGATGTTAT
TGCTGTATTAGTTACTTTGCCAATCACTGTTTTCATTATGCTTATCACAGCAATTGCTAT
TCGCTTAGAAAGCAAAGGAAATGTCCTTTTTATACAAAAACGTGTAGGTCAAGGCGGAAG
GGAATTTAATCTTTATAAATTCCGAAGCATGTGTCAAGACTCTGAAAAAGATGGTGCAAA
ATTTGCCACAACAAATGATATGCGTATAACAAAGGTAGGTAAATTTATTCGTAAAACGCG
TATTGATGAACTACCGCAATTTTTTAATGTATTAAAGGGGGATATGAGTTTAATCGGTCC
CCGCCCAGAACAGAAAGTATTTGTGGATAAGTTTATCAAAGAAATTCCTTTCTATAACTA
CCGACATATTGTGAAACCAGGAATCTCAGGTTGGGCACAGGTTCTTCAAGGTTATACTGC
AGATGTAGATGATACTAAAGTAAAATTACAATATGATTTATATTATATTAAGAATTTTTC
TATTTGGTTAGATATTTTAATTGTTTTCAAGACAATTAAAACTATGCTTACTGGCTTTGG
AGCAAGATAGACGAAAACATAACGTAATCTACAAATATATTAAGTAACAAGCAGTCTACA
TTTGAAGAAATTTTTACAAAATCAAACCACTTGTTATAATAGGCTTCTATTAATTATATA
AATGAGGAAAAACTATGCGTAAACTAACTCAAGCACTTATCGCTACTGGAATTGCTTTAT
CTTTATCTGGATGTGCTACAGTTTATCCTACGACGCAATCTCCTATTAATTCAAATGTAA
AAGTAAGAGGAGAGAATGTGGACTTTAAGAAGGTTGTGGATGCTTATTTAATTACGCCTC
AGTTAGTAAAGCAATTAGCTCCTCGTACGGTGAAAGCAAGTAATAACATTGGTTTAGAAC
AACAAATTAAGCGTTATCAATATAAGATAGGTGTTGGCGACATATTAAATGTCACAGTTT
GGGAGCATCCTGAATTGACAACTCCTGCGGGTGCTTATCGTTCTGCCGCTGAATCAGGTA
ATCAAGTGCATGCTAATGGAACTATCTTTTATCCGTATGTTGGGCAGCTTAATGTTGTTG
GCTTAACAGTAAATCAAGTTCGTGATAAATTGGCAAAAGCTCTTTCAGCCTATGTCACTG
ATCCTCAAATTGAGGTAACAATTGCCTCATACCAATCTAAAAAAGCATATATAACAGGCG
AAATCAAGAATCCAGGACAGCAATTTTTAACTAATATTCCTCTAACTTTGTTAGATGCTG
TAAATAAGGCTGGAGGATTGTCTGATAATGCGGATTGGCATAATGTGACTATTACTCGTC
ATGGCAAAGAGGAGAAAGTCTCTTTAGCAGAATTGATTCAATTTGGTAATTTAACGCAGA
ATCGTTTGTTATCTGATGGCGATGTGGTTCATATTCCACGCAATGATGCGAATAAGGTAT
TTATTGTGGGGGAAGTGTCAAAACCTCAGATGTTGAAAATTACTCATTATGGTATGACGT
TAACTGAAGCAATTGCTCAAAGTGGGGGAATTGATAAATTATCTGCAGATGCAACGGGTA
TTTTTGTTATTCGTGGTCAACGTGATGTAAATAAGTCAACGGTTTCAAATGAAGCTGAAA
AAATAGATAAGATTGCAGATATTTATCAATTGGATTTGACTAATGCAACTTCCTATGTAT
TAGGAACAGAGTTTTATTTAAAACCTTATGACATTGTTTATGTGACAACAGCGCCAGCAA
CTCGTTGGAATAGAGTGATTGCCCATGTTGTTCCGTCATTATCTGGTTTCAATAATCTAA
CAGAGTCTATCTTAAGAGTGAGGAATTGGTAATTAATGTTTGGAAGTATTTTAGTTGTTT
GTATCGGTAATATATGCCGCTCCCCCGTCGGAGAAAAATTATTAAAACAATATTTTCCTG
AAAAGCGTATTTTTTCAGCAGGTATTTCAGCTGAGCGTAGCCATTTAGTTGGAAAAGGTG
TAGATCCAACAATGCAACAAGTTGCTATTTCTCGTGGAGTGGATCTTTCTGAACATCGTT
CACAGCAATTAACGTCTGAACTATGTAAGAATGTAGACTTGATTCTTGTCATGGAAAAAG
GTCATATTGACTTGGTTCGACAAATTTCACCAGAAAGTTCTGGAAAAGTCATGTTATTTG
GTCATTGGTTGGATAGCAATAAAGATATTCCAGATCCTTATCGTCAAAGTGAAGATATGT
TCCGAGAGGTTTATGCATTGATTGAGGATGCAGCATTGAGATGGAAATTGAAACTCTAAT
TTTAAGGCGGTTAAAAGATGAATGAAAATAATCATGATGAAATTGATTTAGTAAAGTTGT
TGGGGGCTTTATTAGATTATAAGTGGTGGATAGCTCTTTTTACATTGTTGGTGACGTTAT
TTGGTGTTGCTTATGTTTTACTAGCTCCGCCTGTTTACACTGCGAATGCTTCAATTCAAG
TAGAAAGTAAATCTTCAAGGGGGCTTTTAAACGATTTCCCAGGAATTTTAGAGGGTGAAT
CATCTTCAAGTACTGAAATTGCAATTTTAAAATCAAGAATGGTTTTATCTAATACTGTTG
AGCAACTTAATTTAACTACGGTAGTTGAACCTCAATTCTCGATCCCTTTTCTTAGTAAAG
GTCTTCATCGTTTGATGGGATATGAACCACAATTGTCGCTCTCTTTATTTGAGCCTAAGA
ATCCTCAGATGAAAGAGATGATTTTGGAGGTTGGGGAGAATGCTGGAGAGTTCTCATTAT
TTTTCGCAGATGAAAAAGTTCTTGAAGGGAGCATTGGGAAAAAGTATCAAACGGAAGATT
TTTCGTTTGCGATTTCTGAATTAGAGGCTAAGCCAGGACAATTATTTAAAATTAAAAAGA
ATGATGTGTTGTTAGCAATTAACTCTTTACAAAAACAAATTTCGGTAACAGAGAGTGGTA
AGCAGACAGGCATTATTGAAATTTCTATTAATGGAGAGAATAAAGCTCAAATTAAGAAGA
TAGTAAAGAGTGTATCTGAAAATTATTTGCTGCAAAATATTGTTCGTGATTCTGCAGAAG
CGTCTAAGAGTTTAGAGTTTTTGTCTAAACAATTACCAGAACTTAAAGCTCGTTTGGCAG
AGTCTGAGAATAATTTGAATGAATTCCGCTTAAAAAATGAATCAGTAGATCTCAGTCTAG
AAGCTAAATCAGCATTAGATACTATAGTTCAGTTAGAAGCAGATTTAAATGAGTTAACAT
TAAAGGAGAGTGAAATTTCTCAGAAATTCACTCGAAATCACCCTGCTTATGTTGCTTTGA
TTGATAAGCGTAAAGTATTAAATGAGGAAAAAATTCGTTTAAATAAACAAGTAGAACGTT
TACCTAATACTCAAAAAGAGGTTATTCGGTTAACTCGAGATTTGGAGGTAAACCAGCAAA
TTTATATTCAATTGTTGAATAAAATGCAAGAGTTAGAAATTGTTAAGGCTAGTACGGTAG
GAAATGTTCGTATTTTAGATGAGGCGCAAGTTTTGCCTAATGCCGTTTCACCTAGAAAAA
TGATTGTGGTTGCCTCGGCATTTATGTTAGGACTTATCTTTGCCTCAGTTACTGCGATAG
CGAAAACGCTACTGCATAGAGGTATTGAGGGAACATCTGAATTAGATGTGTTAGGCTTGC
CAACGTATGCTACGATTCCATATTCAAATGAACAGCCTATTTTTTCTAAGCATAAGGTTC
AGCATTTTAAATTATTGTCGGAGTCAACGCCTACAGATCCAGCAGTTGAGGCTTTGCGTA
GTTTGCGTACAAGTTTGCATTTTGCAATGTTAGAAGCTAAAAATAATATATTAATGATTT
CTGGAGCTTCTCCGTCTGTGGGAAAAAGTTTTATTTCAACCAATTTGGCTAATGTTCTTG
CTAAAGCTGGGCACAAGGTGTTGTTAATTGATGCAGATTTAAGAAGGAGTTATTTGCGTC
GATTATTAGGTTTAGCAAAAGGGGTTGGATTGAGTGATGTGATTGCACAGCAGATTCCTT
TTGAACAAGTGATTCAACATTATGATAATTTTGATATTATTGTTAAAGGAGAAACTCCAC
CAAATCCATCTGAATTACTATCTAATGCTCGTTTTCAGGCACTATTAGAATGGGCGGCAA
AAGAATATGATTTAGTGATAGTGGATACAGCGCCTATTTTGGCTGTTACAGATGCAGCTA
TTATTGGTAGGTATGCAGGAACATCTTTACTTGTTGGGCGTTTTGGTGAAACTACACTTA
AAGAAGTTGGATTAGCTAAAGAACGTTTTGAACGTGCAGGGGTCTTTATTAAAGGTTTTA
TTTTGAATGGTATAAAACGTAAGGCTTCTAATCGTTATGATTATTATCAATATGATTACA
AATAGTTGCTAACTTTGTAATCTTGATGTAAGCGGTGGGATTTTAACTATGGTTATAAAA
ATAGTTTAGAATTTCGCCGCTTAGTGTTTTATCTAAACTTTAAAATAATGTTTATGTGAA
TAAGATTAGCAAATTGATTACAAAAACCTTTTGATTTAATTTGTGTAAAAATATTGACTA
AATTAGTAGGGTATATAGAATTCTTTCTTAACAATCGAGCATTTTTAAAAGGTTTGAGTA
TGAAATTAACTTCACGAGGACGTTATGCTGTAACTGCAATTTTAGATATTGCGTTGCATG
GCAAAGATATGCCTGTGAGTTTGGTAGATATTTCAGATCGCCAAGCCATTTCACTTTCTT
ATTTAGAGCAACTTTTTGCACAACTTCGCCGAGAAGGTCTTGTGCATAGTGTGAGAGGCC
CTGGCGGTGGCTATCAGTTAGCAAAAACGCCTGAGGAAATTAATGTGAGCTTGATTATTG
CCGCTGTGAATGAAAGTGTTGATGTATCTAAATGTAAAGGCAATGGGAATTGCAGTAATA
ACAGTCGTTGTTTAACCCATTCGTTGTGGGAGCGTTTAGAAAATCAAATCGAACAGTATT
TACATACGATAACTTTAGCCGAATTAGTTGAAGAAAATAGCGATCACGATTGTGAGAGTT
CTCACTGCCACGATCATCACCATTAATCTTATAAAAATCTCTTAGTTAGGAGTAACAATG
AAATTACCAATTTATTTGGATTATGCCGCAACTACGCCCGTTGATGAGCGTGTTGCAAAA
AAAATGATGGAATATATGACAAAGGACGGCGTGTTTGGTAACCCTGCATCTCGTTCTCAC
AAATTTGGTTGGGAAGCAGAAGAAGCGGTGGATGTAGCTCGTAATCAAATCGCTGATTTA
ATCGGTGCAGATGCTCGTGAAATCGTATTCACTTCAGGTGCAACCGAATCAGACAACCTT
GCAATTAAAGGTGCAGCACATTTCTACCAAACCAAAGGTAAACACATCATCACGGTTAAA
ACTGAACATAAAGCGGTATTAGATACGTGCCGTCAGTTAGAGCGTGAAGGTTTTGAAGTG
ACCTATTTAGAGCCTGAAACAACAGGTTTAGTGGATATTGCTAAATTAGAAGCTGCAATT
CGTCCAGACACAATTTTAGTCTCCGTAATGCAGGTGAACAATGAGATCGGCGTTATTCAA
CCAATCGAAGAGATCGGTAAAATCTGCCGTGCAAAAAAAATCATTTTCCACGTCGATGCA
ACACAATCAGTGGGTAAAATCCCTGTGGATGTTCAAGCATTAAACGTAGATTTAATGTCT
TTCTCAAGCCATAAACTTTACGGGCCAAAAGGTATCGGCGGTTTATATGTTTGCCGTAAG
CCTCGTGTACGTTTAGAAGCGATCATTCACGGTGGTGGCCACGAGCGTGGTATGCGTTCA
GGTACATTACCTGTTCACCAAATCGTTGGTATGGGTGAAGCATATCGTATCGCAAAAGAA
GAAATGGTAACTGAAATGCCACGCATCAAAGCACTTCGTGACCGTTTATACAACGGTTTC
AAAGATATGGAAGAAGTGTATGTGAACGGTACAATGGAAGCAGGTAAACGTGTTGATAGT
AACCTGAATATCAGCTTTAACTTTGTTGAAGGCGAGTCAATGATGATGTCATTAAAAGAC
ATTGCGGTATCTTCAGGTTCTGCTTGTACTTCTGCAAGTTTAGAGCCATCTTACGTACTT
CGTGCATTAGGCTTAAACGATGAATTAGCACATAGCTCAATCCGTTTCTCAATCGGTCGT
TGGACAACGGAAGAAGAGATCGATCACACTATCGAAATCGTGAAAAAAGCAGTAACAAAA
TTACGTGAACTTTCACCACTTTGGGATATGTTCAAAGAAGGTATCGACTTAAACTCAATT
GAGTGGTCGCATCATTAAAATGAAATTCTTCCCCCATGTAATGGGGGAAGTACCTTGCGA
AGCAAGGTGATGGGGGCAAATAATCAAGTAAATTTTTCTATATATTCAATCCCCCTTCGG
TTTCGCTTCGCTCAACCACTTCCCCCGTAAACGGGGGCAGAATAAAACAGAGGAATTAAA
AAATGGCATACAGCGATAAAGTTATTGATCACTATGAAAACCCACGTAACGTAGGTTCAT
TCGACAAAAAAGCATCAGATATCGGTACAGGTATGGTGGGTGCACCAGCCTGTGGTGACG
TAATGCAACTTCAAATTAAAGTAAACGAACAAGGTATCATTGAAGATGCACGTTTCAAAA
CTTACGGTTGTGGTTCGGCGATTGCATCAAGCTCACTTATTACTGAATGGGTAAAAGGTA
AATCATTAGATGAAGCTCAAGCAATCAAAAACAGCGACATCGCAGAAGAGCTTGAATTAC
CACCAGTAAAAGTACACTGTTCAATTCTTGCAGAAGATGCAATCAAAGCAGCGATTGCAG
ATTACAAAGAGAAAAACGGTAAGTAATCTTTAACAAGCGGTTGGTTTTTGCGAAAAATTT
GCAAATCTGACCGCTTGTGTTTTCGTTTATTGTTAATTTTAAAAAGGTTTTATTGTATCA
GACGAATGAAAGAAAATTTACTTCGCTCTGCTCCCCTCTTTAGCAAAGAGGGGCTGGGGG
AGATTTGGCAGAAGTAAAGAACGAAGAATATAAATTGTTTATTCCCAAATAACAGTAACT
CTGTTCTGAATTATCTCTCACTTCGTTTATTCGTTTGACAAATCTCCCCTAACCCCTCTT
TACTAAAGAGGGGAATGAGATCTTTTTAAAATTAACTATATTCACAAGGAGAAAAAATGA
GCATCACCCTAACAGAAACCGCAGCAGATCGTGTTCGTACCTTCCTTGAAAACCGTGGCA
AAGGCATTGGTTTAAGGTTGGGTGTTAAAACATCTGGCTGTTCAGGGTTAGCTTATGTCC
TTGAATTTGTTGATGTATTAAACGAAGATGATCACGTTTTTGAACAACACGGTGTTAAAA
TTATCGTCGATGAAAAAAGCCTTGTTTACCTGAGTGGTACAGAATTAGATTTTGTCAAAG
AAGGATTAAACGAAGGATTTAAGTACAACAACCCAAATGTGAAAAACGAATGTGGTTGTG
GTGAAAGTTTTAACGTCTAAGAGGTTCTGATGTCAAATCCATTTACGCTTTTTGATCTGC
CAGTGCAGTTCCAAGTAGATAATGCTCAACTCTCTGAGCGTTATTTAGCCTTACAAAAAT
CACTTCACCCCGATAATTTTGCGGCAAGTTCTGCGACAGAACAGCGTTTAGCAATGCAGA
AATCGGCGGAAATTAATGATGCGTTACATATTCTCAAAGATCCGATTTTGCGTGCTGAAG
CGATCATCGCTATTCATACGGGTGAACAGCAAGATATTGAGCAAAAAAGTAACCGAGATA
TGGCGTTTTTAATGCAACAAATGGAATGGCGTGAAACCTTAGAAAGCATTGAAACCACAA
AAAACGAAGCGGATCTCACCGCTTTCGCCCAAGAGATTGAACAACAGCAAAAAGCCATTT
TACAACAACTTGAGCAAGCTCTTAATGCACAACAATGGGCGGATGCACTAGCCATTAACG
ACAAACTTCGTTTTATTAAAAAATTATTGGTAGAAATTGAACGAGTAGAAGAGAAGTTGT
TTGAGTTTTAATTGTGTGGTATTCGCACAAAAGAAAGTAGGGACGCCACGCTTGGCGTCC
ATTGAATATAGACTTTTCACTCATCTAAAGAATGGACGCCAAGCGTGGCGTCCCTACATA
GAAAAATAAATATGAAAACCCTCGAAGAACTGAACGATAAACAAAAATCCGCTTGGCCAA
TTATGCAAGATTGGTTCAAGCAAGCGAATAACCATTATGAAATCCTGCCGAGAGATGTGG
AAAATGCAGGGGCAGAATTGGTGGGAATGCAGTTACCGACAAGTACGCCACTGGGTGCGG
TAATTTATGAAACGGGCGGTATTTTAGTCGATCACGGCTGGTTACGCATTTTAGGTTCGG
GTAATGAGAAACTGCCACGCGGTTTGTTTGAGTGGAATTTTGGTAAAACCTTTGAACAAT
CGGGCGAAAGACCGTTTCATTTACTGATTGCTGATGATGCCATTGGTGGTTATTTTGCGG
TGAACGGGGGCGGATTAGGCGAAAAAGTCGGTTTAGTTCATTATTTCCACCCGAAAAAGC
AGAAATGGGAAAGTATTGGCTTAAATTATTCACAATTTATCGGCTGGGCATTAACTGCCG
ATATTGCTAGTTTTTACCACAGCCTGCGTAGTGAAAATTGGCAAGCTGAGATTGCAGATT
TAAACGGCAATCAAGTGATAAATTTAGACACAAAACAAAAACAACCGATTGAACGCCATT
ATCAAGCGACATTTGCGCCTGATGATATGGGGTATGCGGTGAATTAAGTATTACACTTCC
CCCTTTGAAAAAGGGGGATTGAGGGGGATTTAATGATCTTGTAAAAATCCCCCCTAGCCC
CCCTTTTTCAAAGGGGGGAATAAATGATAGAGAGATAATAAAATGTCATTACTTCAAATT
GCAGAACCAGGGCAAACGGCAGTGCCGCACCAACATCGCTTGGCGGTGGGGATTGACCTT
GGGACGACAAATTCTTTAGTAGCAACGGTGCGTAGCGGACAAGCTCAGGTATTACTTGAT
GAGAAAGAGCGTGCGTTAGTGCCGTCGGTAGTACATTATGCTGCTGAGAATAAAGTTGTT
GGTGTGGAAGCCTTTGAGCAAGCAGTAGCTGATCCGCAACATACAGTGATTTCTGTAAAG
CGTTTAATTGGTCGTTCTTTGGCAGATGTTGAACAGCGTTATCCAAATTTACCTTATCAA
TTTGTTGCGACGGATAACGGCTTGCCGTTAATTCAAACGCTACAAGGCAATAAAAGTCCG
ATTGAAGTGTCTGCCGATATTTTAAGTCACTTAAATCAATTTGCAGAAAAACGCTTAGCA
GGCGAATTGGCTGGCGTGGTGATTACTGTACCTGCTTATTTTGATGATGCACAACGTCAA
AGTACCAAAGATGCCGCTCGTTTGGCAGGGCTTAATGTATTGCGTTTATTAAATGAGCCA
ACTGCTGCGGCTATTGCTTATGGTTTGGACAGTGGTCAAGAAGGTGTTATTGCCGTATAT
GACTTAGGTGGCGGTACTTTTGATATTTCGATTTTACGCCTGAGCCGTGGTGTATTTGAA
GTTTTGGCAACAGGTGGCGATACCGCTTTAGGTGGCGATGATTTCGATCATCTGTTAGCG
AATTGGATTGCGGAACAAGCAGGTATTCAGCCAAATACAGTAAGTCAGCAACGTGAACTA
CTTACTCTTGCCACTCAAGTGAAAATTGGCTTGTCACAAGCGGACAGTTTTACTGCAAAA
TTTGCAAATTGGCAGGGTGAAATCAGCCGTTTGCAATTTAATGAGCTAATCCAACCGCTT
GTAAAACGCTCGTTAATGACTTGTCGTCGAGCTTTGAAAGATGCTGGGGTAGAAGCTCAA
GATGTGCGTGAAGTGGTGATGGTTGGTGGCTCAACGAGAGTGCCTTTTGTGCGTGAACAA
GTGGGCGAGTTTTTCGGCAAAACGCCATTAACCTCTATTGACCCCGATAAAGTGGTGGCG
TTGGGGGCGGCTATTCAAGCGGATATTTTAGTCGGCAATAAGCCTGATGCAGAAATGTTG
TTGCTAGATGTTGTACCACTTTCGCTAGGGATCGAAACGATGGGCGGATTGGTGGAAAAA
ATCATTCCTCGCAATACCACTATTCCTGTGGCAAAAGCACAAGAGTTCACCACATTTAAA
GATGGGCAGACAGCGATGACGGTTCACGTTGTACAAGGTGAACGTGAGTTAGTCGATGAT
TGCCGTTCACTTGGACGTTTTACCTTGCGTGGTATTCCTCCGATGGTCGCTGGTGCAGCA
CACATTCGCGTGACTTATCAAGTTGATGCGGACGGGTTACTGAGTGTCACCGCAATGGAA
AAATCAACCAAAGTGCAAGCGTCTATCCAAATTAAGCCGTCTTACGGTTTAACGGACGAA
GAAGTCACTGAAATGATTAAATCGTCAATGACGAATGCGAAGCAAGATATGGAAGCCCGT
CAGCTGGCGGAACAGCGTGTGGAGGCAGATCGTGTGATTGATAGCGTGATTATTGCGTTG
CAAGAAGACGGTGCAGAACTACTTTCGGTTGATGAATTTAAAAGGATTGAAGCGGAATTA
CAGAAATTGATTTCCGCAAAACAAGGAGCAGATCGCCAAGCTATCCAGCAAGGTATTAAA
GATCTTGATCTTGCCACCCAAGAATTTGCCGCTAGACGAATGAATTTATCCATTCAAAAA
GCCTTAGCAGGTAAGGCGGTTGATGAGGTGATGGTATAAAATCCAGTAGGGACACACTGC
GTGTGTCCGCAAAATAAATAACGGACACACGCAGTGTGTCCCTACAAATAAACAGAAGAT
ATTAGAGGACATTATGCCAAAAATTGTTTTTCTTCCACACGAAGAATTTTGCCCAGAGGG
TATGGTTGTTGAAGCTCAAACAGGTGAAAACTTATTAGAAGTTGCTCACAATGCAGGAGT
TGAAATTCATCACGCTTGTGACTGTTCTTGTGCTTGCACTACTTGTCACGTTGTAATTCG
TGAAGGTTTTGACAGCTTAAATGAAACATCAGATCAAGAAGAAGATATGTTAGACAAAGC
GTGGGGCTTAGAAATCGACAGCCGCTTGTCTTGTCAATGTATTGTGGGTGAAGAAGATCT
CGTTGTTGAAATTCCAAAATATAACTTAAATCACGCAAATGAGGCAGCACACTAATGAAA
TGGACTGATGTAAGAATGATCGCAGAAAATCTATATGATATGAACCCAGATTTAGATCCA
ACCACCGTGCGTTTTACTGATATGCACAAATGGATCTGCGAGATGGAAGATTTTGATGAT
GATCCAGAAGCGTCAAATGAACATATCTTGGAAGCGATTTTAACGATTTGGTTAGAAGAG
TATGAATAACCCCATAGGGCTGTAGAACAAAAAGTTGGTAATAATTATATTCCTGATTCT
TACCAACTCTTTGATTTAAATAGTTCTTCTATCTTATATATCGTCCTGTAATTCCTGCAA
GAACCCACCACTTTGATGAGCCCACAGTTTTGCATAGACACCATTGAGAGCTAATAATTC
CTCGTGACTACCTTGCTCAACAATTTCGCCTTTATCTAATACAATCAAGCGATCCGTTGC
CATAATGGTCGATAAACGGTGTGCAATGGCAACGACAGTTTTCCCTTCCATTAATTCGGT
CAAATTTTCTTGAATAGCGACTTCCACTTCAGAGTCTAAGGCACTGGTTGCTTCATCTAA
TAATAAAATCGGTGCGTCTTTCAACATCACACAAGCAATCGCAATACGTTGCCGTTGCCC
ACCAGACAGTTTAACCCCTCGCTCGCCAACATGTGCATCATAGCCTGTTCTGCCTTTAGC
ATCACTGAGAAGCGGAATAAAATCAGAGGCGGAGGCTCGCTCAACCTCGTCCTGATAAAA
GCTCATACTTTGTCCGAGTATCAAACGCCACAAAATAGCTTCTCATTCCTTTGATGCTTT
CAAAAATAAAAGAAATAACCTTTGCTCGAGGCGTATTCGGCATATCTTCTGGATAAGGAT
TAATGCGATTTTCAAACCAATCAAATAATTTATTTAACACGGGCTTTTCTCATAAGTATG
GTGGGTAAAAATTGCAAGGTAATAAAATGTAGCGGACACACTCAGTGTGCCCCCTACCAT
TTGAAAAGAAACTATTGTTAGTTCCGTAGCAATAACTATGGATTTAGCAATTTCTCATCT
AATGCTAAATCTTTGTTACGGTTAATACCAATCGGTTGTTTTAACACATTACGCGCAATT
TCGTGTGCATCAGCAAGAGAATGTTCCTTATATGAACCACATTGAAACTCATTTAACTCA
GGAATTTTAGTTTCATCAGGCACTTTCTCTAACGCATCACGCATAGAGGCTTCCCAAGCT
TTTGCCACTTCTTCAGCTGAAGATGAACCAATTAATGACATATAAAATCCCGTACGGCAA
CCCATCGGGGAAATATCAATAATTTCAACGGTATCGCTATTGAGATGATCACGCATAAAA
CCAGCAAATAAATGTTCCATCGTATGAATACCACGAGGTGATAAAATCTCAATGTTTGGA
CGGACAAAACGCAAATCAAACACAGTAATCGTATCTCCCTTCGGGGTTGTCATTGTTTTT
GCAACACGCACCGCAGGAGCGTTCATACGAGTGTGATCCACTTTAAAGCTATCTAGTAAA
GGCATAACGATTCTCCAATAAATAAAATTATGTGGGGATTATAGCCTATTTAAGCCTGAG
TTTTCATACAAGCGGTAAGTTATTCGAAATAATTTGCAAATTTTTACTTCAAACAAACCG
CTTGCTTTCTAGTCAGTTCAATCAAAATTCTGTATAATCACCCGTCTTTTTGTGATCTTC
ATCACAATTTTGGATTTCGTCAGATGAGCTTTAGCTCATCATTTTTATTCTTGGTGGGCG
AGCCCCACCCTACAATTAAGTTATTTCAATGCAACAATTAGATACTCAAAAACTGCGTAA
TATCGCAATCATTGCTCACGTTGACCACGGTAAAACCACGCTGGTTGATAAATTATTAAA
ACTTTCAGGCACATTAGATACCTCTCGTGGTGATGTAGATGAACGTGTAATGGACTCCAA
CGACCTTGAGAAAGAGCGTGGCATTACCATTCTTGCGAAAAATACTGCAATTAACTGGAA
CGGCTATCGTATCAATATCGTAGATACCCCAGGACACGCAGACTTCGGTGGTGAAGTTGA
GCGTGTACTTTCAATGGTGGACTCGGTATTACTTGTGGTCGATGCTTTTGATGGTCCAAT
GCCACAAACCCGTTTCGTAACACAAAAAGCCTTTGCTCACGGGTTAAAACCTATCGTGGT
TATCAATAAAGTTGACCGCCCAGGTGCTCGTCCTGACTGGGTTGTGGATCAAGTTTTCGA
TTTATTCGTGAACTTGGGGGCAACCGATGAACAGCTAGACTTCCCGATTATTTATGCTTC
TGCATTAAATGGTGTCGCAGGTTTAGATCACGAAGATCTTGCATCAAATATGGATCCACT
CTTTGAAGCCATTGTAGGGCAAGTTTCTCCGCCAGATGTTGAACTTGATGCACCGTTCCA
AATGCAAATTTCACAGTTGGATTACAGCAAATATCTAGGCGTTATCGGTATCGGTCGTAT
CAAACGTGGTACGGTTAAACCTAACCAACCTGTGACTGTCATTGATGCAGAAGGTAAAAC
CCGTAATGGTCGTGTTGGTCAAGTGTTAGGTCACTTAGGCTTACAACGCTATGAAGCAAC
CGAAGCCTATGCTGGTGACATCATTGCTATTACAGGTTTAGGCGAATTAAACATTTCAGA
TACCTTATGTGACATCAACAATGTTGAAGCACTTCCAGCTTTATCTGTTGATGAGCCGAC
AGTAACAATGTTCTTCTGTGTAAACACATCACCCTTCTGCGGTCAAGAAGGGAAATTCGT
TACTTCACGCCAAATTTTAGAGCGTTTGAAGAAAGAGTTAGTGCATAACGTCGCATTACG
CGTAGAAGAAACTGATGACTCTGATGTTTTCAGCGTATCGGGTCGTGGTGAATTGCACTT
GTCTGTATTAATCGAAAATATGCGTCGTGAAGGTTATGAATTAGCGGTATCTCGTCCAAA
AGTAATTTTCAAAGAGATTGATGGTTGTAAACAAGAACCGTTTGAGCAAGTGACCATTGA
TATTGAAGAACAACATCAAGGGGCTGTGATGGAAGCTCTTGGTATCCGTAAAGGTGAAGT
GCGTGATATGATCCCAGATGGTAAAGGTCGTACTCGTTTAGAATACATTATTCCAAGCCG
TGGCTTAATCGGTTTCCGTAATGAGTTTATGACGATGACATCAGGTACAGGCTTACTTTA
CTCAAGTTTCAGCCACTATGACGATGTAAAAGCAGGTGAAATCGGTCAGCGTATTAACGG
CGTATTGATTTCAAACGGCACAGGTAAAGCCCTTGCTTACTCGCTCTATGCACTACAAGA
TCGTGGTAAATTAATGATCGATCACGGTGCAGAAATTTATGAAGGACAGGTAATCGGTAT
CCATAGCCGTTCAAATGACCTAACCGTAAACCCGCTTGAAGGGAAAAAACTCACCAATAT
GCGTGCGTCAGGTAAAGATGATGCTTTAACCTTAACAACGCCAGTTAAATTCAGCTTGGA
ACAAGCGTTAGAATTTATTGATGATGACGAGTTAGTGGAAGTAACACCAAAATCAGTGCG
TATTCGTAAAAAATTACTCACTGAAGTAGAACGTAAACGTGCAAGTCGTACCACGACAAG
TACCAGCACGAAGTAATGAGAAGTAGGGGCAACAATGCCCCTAATAATTTATAGGAGATT
AAAAATGTTTGTAGAAATTTACGGCAGATTAAGTTGCCCTTATTGCGTTCGAGCAAAACA
GCTTGCAGAAAAAATGAAAGCAGAATTACCTGATTTCGATTTTAAATTTGTCGATATGAT
CGCTGAAGGTATTGAAAAACAAAATTTAGAACCGCGCGTGGGTAAACCCGTTGCGACTGT
GCCACAAATCTTTTTAGATAATGTTCACGTTGGCGGTTATTCGGATTTTGCTCCTCTTAT
AGAAGAGAAGTTTGGAATTAAATTATAAGAAGATTTTAACTTACCTATTTGGAATTCGGT
TAGTTAATCTGTAGCATTGCCTATAATAGGCTCCTGACATATGAGAGAGCTTTTTAAGGG
ATTGTATACAAAAATTTATATAAGAATTAGGTTAAAGCCTTATTGTTATAAGGCTTTAAC
TTTCTAATCAACAAAAATTATTCATTATTTTAGTCTATTAAAAATCGTTATATTTAGATA
TGAGATCAGTTTTTTTATGAATTTAGAATACTTATTTCATATGGAAACCTATTATGATGA
ATAGAATTATCAATATAGGAGCTGGTGTAATAGACAAAATAGCAATTAAGAAATCATTAT
AAATATTTAGACTGTCGGGAGTAATATCGCAGGGTATGAGATCACATAGATCGTGTTCTT
TACTCTCCATTGCTATTGTGTTTCAGTCCATTAAGCGCAACCAGCCCTTTATTACAACTT
TTTTTCTGCATGATGAGATCTAATTTGAGGATCTGTTGTTTTGATGAAGAGAGTTTGTTC
TTCATTGTCTGCATTTGAGTATGTGTACCAGGTTGTTTTTCTGCATCAGCAATCAGTTTA
TCAACTTCTTGAAACATTTTTTGGCACTGTTCAGGTAATATGCCATTGGTTTGAGGTTTG
GTCATTACCAGTGAAGATGTTTTCAATTCAGTAGTGAAACCACTTATTGCAATGAATAAC
GCACCAGTTGCGATAATCATTGAACATAAAATAGCGTTTTTCATAGTGTTCCTAATGATT
AGTTTAACTGTTAGATGAAAGTTACGCATATTAACATAGATCTCAAGGTATCGTCACGTA
CTATTTAAGGATCTTTATCTACGGTGTAAATAATTTGTTAAATCTAGAAATTCTATTCAC
AAATAATTTACAAAGCTGCTAAGCAGATAAATGAGTGGTATTTTGCCTAACTTGATTTAT
ATCAAGTTGTAACAATATAAATTTCATATTTTTTAAATATTTAGCTCAAAAATGTGATCA
ATGTAATAATTTTGCTATTTTTTATTTGCTTATTTACGAGTAGAATAGATTCTTGACATT
ATTGCTACTTATTAATCTTTGATTGGTAACTGTGCAAAAACAATGTTGATTGGGGGATTA
CTTGGTATTCTTGTAATCAATAATTCAGACTTGTATATATAAAGAGGTTTGAGATGTTAG
ACGTTGTTGAACTCTCACGTTTGCAGTTTGCTTTAACTGCTCTCTATCACTTCTTATTTG
TACCGCTTACATTAGGCCTTTCTTTCGTTCTTGTGGTGATGGAAACCTTATATGTAACAA
CAGGTAAAGAAGTGTATAAGGATATGACAAAGTTCTGGGGTAAGTTATTTGGTATTAACT
TTGCTCTAGGGGTAACGACAGGGATTACAATGGAATTCCAATTCGGTACTAACTGGTCAT
ATTATTCTCATTATGTGGGTGATATTTTTGGTGCTCCATTAGCGATTGAAGGCTTAATGG
CGTTCTTCTTAGAATCTACCTTTATTGGTCTTTTCTTCTTTGGTTGGGATCGTTTATCAA
AAGGTAAACACTTACTAACGACTTTTGCGGTCGCATTTGGTTCTAACTTCTCTGCTTTGT
GGATCTTAGTTGCTAACGGTTGGATGCAAAGCCCTGCAGGTTCAGAATTTAACTTTGAAA
CAATGCGTATGGAAATGGTCAGTTTCTCTGACTTAGTGCTAAACCCAGTAACACAATCTA
AATTCTTACACACTGTTTCAGCGGGCTATACCTGTGGTGCGATCTTCGTATTAGGTATTA
GTGCATACTATATCTTAAAAGGTCGTGATCTTGGATTTGCTCGTCGTTCATTCTCAGTAG
GTGCAAGTTTCGGTTTAGTCGCCATCATTTCTGTATTAATCATGGGTGATGAGTCAGGCT
ATGAAATCGGTAAAGCACAGCCTGTGAAATTGGCGGCAATGGAAGGTGAATTTGAAACTC
ACCCAGCTCCAGCTGCGTGGAATGCGTTTGTTATTCCTAACACCGCTGAAATGAAAAATG
AAATGGCAATTTCAATTCCTTATGCTGCAGGTATTATCGCAACGCGTTCTTTAGACAAAG
AAATTAAAGGTTTGAAAGATCTTCGTGAAGAGAATGTACAACGTGTACGCAATGGTATTG
TTGCTTATGGTTTATTAGAAAAATTACGTTCTGGTAACTATACTGAAGCAGATAAAGAAG
CATTTAAAGCGGTTCAAAAAGATCTTGGCTTTGGTTTACTTTTAAAACCATATACAGATA
AAGTTATTGATGCAACAGAAGAGCAAATTTTAAAAGCAGCAGCGGATACTATTCCAAACG
TAGGTCCAACATTCTGGTCATTCCGTATTATGATGATTGCCGGTGGTTTAATGTTATTAC
TCATTATCGCAGCATTTGTTCAAAATGTACGCGGTACAGTAGGTACTAAACCATTGTTAT
TAAAAGCATTGTTATGGGGTATTCCACTTCCTTGGATTGCGATTGAAAGCGGTTGGTTCT
TAGCTGAGTATGGTCGTCAGCCTTGGGCAGTGTACGAAGTATTGCCAACAGGGGTTGCGA
ACTCTGCATTAACAGCGGCAGATCTTTGGATCTCAATCGGCTTGCTATGTGGTTTATATA
CCGTATTCTTGGTAGTTGAAATGTATTTAATGTTCAAATATGGTCGTCTTGGCCCAAGTG
CATTAAAAACAGGTCGTTACCACTTTGAACAATCTGCGAAATAAGTAGGAGTAAAATATG
TTAGATTATGAAGTTCTACGCTTTATTTGGTGGATTTTAATTGGTGTACTTTTAATCGGC
TTTGCGATTACCGATGGTTTCGATATGGGAGTATTAACCCTATTACCAATGGTAGGTAAA
AGCAATGTTGAACGCCGTGTAATGATTAACTCAATCGCTCCGCACTGGGACGGTAACCAA
GTTTGGTTATTAACTGCAGGTGGTGCGATCTTTGCAGCCTGGCCAACGGTTTATGCAGCA
TCATTCTCAGGTTTCTATTTGGCGATGATCTTAGTTCTAGCGGCATTATTCTTCCGTCCA
GTGGGCTTTGAATACCGTGCGAAAATTGATGATCAAAAATGGCGTAATACTTGGGACTGG
GGATTATTTGTGGGAGGTTTCGTTCCATCATTAATCTTTGGTGTTGCATTCGGTAACTTA
TTACAAGGCGTACCATTCCACTTTAACGAGTTAAACCAAGTAACTTACGAAGGTTCAACC
CTTTGGAAATTATTAGGCTTATTAAATCCATTTGCATTACTTTGCGGTGTGGTAAGTTTA
ATGATGCTCACCACTCAAGGTGCAACTTGGTTACAAATGAAAACAACGGGCGAATTGCGT
AACCGTGTAAGAAATGTTGCTCAAGTGACCGCTTTAGTAGCGTTAGGTGCATTCTTACTT
GCAGGTGTTTGGGTTTACTTCAAAGATGGCTTTGTGATTACCAGTGCTTTGGATCACAAT
GGTCAATCTAGTTTAGTGAACAAAACAGTCGTATTAGAAAGCGGTGCTTGGTTCAAAAAC
TACTTTGAAATGCCTGTATTATTCATCATTCCTGGTTTAGCGGTGATTGGTGCATTAGGT
ACTGTGGTTAGCTCTAAAGCAAATAATGGTGGACTTGCATTCTTATGTTCATCAATTATG
CAAGCGGGCGTGATCTTAACGGCAGGTGTTGCAATGTTCCCATTCGTAATGCCGTCAATT
ACTCACCCAGAAATGAGTTTAACAATGTGGGATGCAACTGCAAGCCATAACACATTAACA
GTAATGTTTATTGTGGCGTGTATCTTCGTTCCAATCGTATTAGCTTATACTGTGTGGACT
TACTTCAAAATGTTTGGTCGTCTTGACGCTAAATATATTGAAGAGAAAAGTGCAAGTTTA
TACTAAGGAGAACCAATATGTTTTATGTAACTTGGGTACTAGGTGTGTTACTTGCTATTC
TGTTTGCAACAGTAATCACTGTAAGTATTGAAAAAACAGGTAAGTTTGACGAGTAAGATG
GTTAATTCACTCTATCAACTCACAAGAAAGGGCTGGCTACAAGCCCTTTCTTTTATCCTT
TCTATTGCAATGTTTGCAATGATATTGCTCTATTCCAACACCTTTGCTCTCTACTTTGGT
GGAAAAATTCCTTATTTAGTAGCAGGCGTTTTCTATGGTATGTTGATTTTATTTGTTCAC
GGTTTTGGCTTTGAGATTAAATCAACACGATGGCAAATGGTTTTTATGCCGTTGTTGGGA
TATGCCATTATCTTACCTTCATTAATTGCATTAGTCGTGCTGCATTAGCCTTTAAATTAA
GAACCCAAAGCAATGGGTTCTTATCATATTGCTTGTTTTATATTTAATTTATTTCTAAAA
ATACTTGCACAACGATTTTTCTCTCTCTAAAATGGCGAGTAATTTACGCCTGATTTTTGG
GCGTTTTTCGTTTTGGAAAGATAGATAGGGCATTGCAATGGATTTTCCTATTCGTGTGTA
TTATGAAGATACTGATGCAGGTGGTGTGGTTTATCACGCGCGTTATTTACATTTTTTTGA
GCGTGCAAGAACAGAATTTTTACGTCAATTAGGCTTTTCTCAACAGCTATTATTAAGTCA
ATCAATGGCTTTTGTTGTGAAAAAAATGGATATTGACTATAAAAAACCTGCTTATTTAGA
TGATTTTCTCACAGTTAAAAGCATTATTTCTGAACTAAAGGGTGCAAAAATAGTCTTTAA
ACAGACATTATGGCGAGATGAGGAGTGCTTGTGTGAAGTGAGTGTGGTTGTCGTGAGTGT
TGATCTAGCAAAAATGAAAGCAATCGCCATACCTGAAGATATTAAGCAGGCTTTTAACGC
TATAATCTCAATGTAATTGTTTTATTTGGAGTTTTTATCAATGGCAACTGAATTTAATTT
AGTTTCATTATTTATGGAAGCGAGTATTGTTGTTAAGTTAGTTATCTTAATACTGATCTC
TTTTTCCGTGTTATCTTGGGCAGTGATTATTCAACGTAGCCGCGTATTAACAAGAGCTAA
AAAAGATTCTTTAAACTTTGAAGATCGTTTTTGGTCTGGCGAAGATTTACATCGTTTACA
CGAAGGGTTAGAACATCGTCGAGATGGTTTAACTGGAGCTGAACAAATTTTCTACGTTGG
TTTTAAAGAATTTAACCGCTTACAGCAAGCAAACCCAGATTCGTCAGAGTCAATTATTCA
AGGTTCTAGCCGTGCAATGAATCTTGCATTAAACCGTGAATTAGAAGAACTTGAAAATTA
CATTCCGTTCTTAGGTACTGTTGGTTCGATCAGCCCATATATTGGTTTATTTGGAACAGT
TTGGGGGATTATGCACTCATTTATGGGACTAAGTGCGGTAAAACAAGCAACCTTACAATC
TGTTGCACCAGGTATTGCCGAAGCATTAATTGCCACAGCGATTGGTTTATTTGCAGCAAT
TCCTGCAGTAATGGCATATAACCGTTTGAACTTGCGTGTAGGCAAATTAGAGCAGAATTA
TGTGAACTTTATTGATGAGTTCACCACAATTCTACATCGCAAAGCGTTTGCGAAAAAATA
AGTAAAAATTAAGTGAAATGCTACCGCTTGTTGTGGTAGTTTGAATGGATAGATAAAGAG
GAAACTATGTCTTACCGTCGTCGTAAACGTAATGACATTAAATCTGAAATTAACATCGTG
CCATTTTTGGACGTGTTACTGGTGTTATTGCTGATTTTTATGGCAACAGCACCGATTATT
AGTCAAAGTGTGGAAGTGGAATTGCCTGAAGATCGCCATAGTCAATCCGTTTCAAATGAA
GATAAAACCCCTGTTATTTTAGAGATCGCTGGGGTCGCTTTGTACAAATTGAAAATTGAC
GGAAACTACATTCAAGTTAATGAACAAGAGAACTTAGCGGAGCAAGAAGTCATTGCTTAT
GCTGGTGAGGCTTTCCAAAAAGACAATAATACCTTATTCCTTGTGGCAGGTGGTAAAGAC
GTACCTTACGAAGAGGTAATGAAAGGGATCTCATTATTAAAAGATGCAGGGATCAAAACC
GTAGGTTTAATGACCGAAGGTAAATAGTCAGCGAGGATAGAGCGTGAAATATCAAAATGA
TAGATTAGAACTCGCTATAATTGTGTCAGTTTTACTGCATTTATTGTTGATAGGCTTATT
AATACTGGGTTCTTTTTTCACTAATACTCACTTAGCTTCTGCTGGCGGAAGTGGCGGTGA
TAGTGAATCTCTTGAAGCTGTGATGGTTGATACTGGACAGGTAGCCGCTGAATATGGGCG
ATTAAAAGCTGAAAAGCAAGGGCAAGCGAAGGTTGAACCTAAAGAAGAGCCTAAAGAGGA
AGTTAAGGAAGAGGTTGAAGATAAACCTACCCCAGAAGAAATTGCTGAACAACAAGAACG
TGAGAAGGCAATTCAGTTAGCTCAGCAGAAGCAACAAGAAGAAAAACGTCAGCAAGAATT
GGCTCGTCAAGAAGCATTGAAACAAGAGCAAATTAAACAAGAACAGTTGAAAAAACAGCA
GGAAGAAGCAACACAACGTAAACTTGCAGAAGCAGCCCGTTTGAAAGCTGAAGCTGAAGC
AAAACGTTTAGAAGCCCTTGCAAAGCAAGCGGAAGAAGAACGGAAAATAAAAGAAGCAGA
GCAACAAAAACGACTTGAAGAGCAGAAAAAGCTAAAAGCAGAGCAGCAAGCTCAAGCTAA
AGCACAAGCAGAAAAAGAAGCAAAAGAGAAAGCAGAACAAGAAGCGAAGCTCAAAGCAGA
AAAAGAAGCAAAAGAGAAAGCAGAACAAGAAGCGAAGCTCAAAGCAGAAAAAGAGGCGAA
AGAAAAAGCCGAGAAAGAAGCTAAGGCAAAAGCGGAAAAAGAAGCGAAAGCCAAAGTCGC
TGCAGAGGCAAAAGCGAAAGCAGAAGCGGCTGCAAAAGCTGAAAAAGCGAAAAATAATAA
AGTACTTGATGATTTTTTAAGTGGTGGCGAAGTTGGCGGTGGCACGAGCAACGGCGGTAA
TAAAAATAGTGCCGGCTCACAAGGCTCTGGCGGTACTAAAGGCTTAGGTCAAGGTGCTAA
CGTTGATGGTAATGCCTATGGGCAACGAATTAAGAAACTTATTCAGTCAAAATACCGTGT
TGATCCGAGTTTTGCAGGTAAACAATGTGATGTGAAGATTTTCCTAGAGCGAGATGGTAC
TATTACCAACTATCAAGTCGTTTCAGGGGATAAAGCAGTGTGTGATGCAGCTGTAAGTGC
GATTGTGGCAACCCGTAAAGTGCCGCCTGCACCGTCAGATGCAGTTTATCAGCAATATAG
ATCACCAACATTAGATTTTAGTTTAAAAGTTCAATAGTTCAACCTAGAGGGTTAAGATGA
AATTAGTATCTCGTTTAACGAGTATTCTTGGTATTGTCGGATTATTTTTTTCTGTCGGTG
TAAAAGCTGAGTCAGATGTCAGAATTTCGATTGACCAAGGTGTGAGTATGGCTCAACCGA
TAGCGGTTATTCCATTTAAAGCAATGGGGGGCGTACCTGATGATGTCGCTCAAATTATCG
CTGATGATTTGAGAAATAGTGGCAAGTTTACACCGCTTGATCGTGCTAGTTTACCAGCTC
AACCAAGTTCAGCAGCAGAAGTCAATCCTGAACAGTGGACAAATATCGGCATTGATAACG
TGATTGTGGGGCAAGTGTCTGCAGTAGGTGGTGGCTATAACATCGCTTATCAATTAGTGG
ATACTTTGGGAACTTCAGGAGCAGCAGGAAATGTGATTGCTCAAGGTTCATTTAATGTTC
CAGCTGCCCAAATGCGTTTAGGGGCTCATACGGTAAGCGATCAAGTATTTGAAAAATTAA
CACAGATCCGTGGTGCATTTAGAACTAAAATCGCTTATGTGGTACAACGTGGAGTGTCCT
CTTACGAGTTGCGTGTATCAGATTATGATGGTTTTAACGCCTTTACCATCGTAAAAAGTA
AAGAGCCTTTGATGTCACCAGAATGGTCACCAGATGGTTCAAAATTAGCTTATGTGACTT
TTGAAAACAAAAAATCACAGGTTGTTGTTCACGATATTCGTTCGGGAGCAAGAAAAGTGA
TCGGATCTCTTAGAGGGCATAATGGGGCGCCTTCATTCTCACCAGACGGTTCAAGAGTGG
CGTTTGCTTCTAACCAAGATGGTGTATTAAATATTTATGTAACAGGGGTGGGCGGTGGTT
CACCAAGACAATTAACCAGTAACGCAGGAAATAACACCGAACCAAGCTGGTCACCAGATG
GTGGTTATATCCTGTTTACATCAGACCGTGGTGGCTTACCACAGGTTTATCAAATGAGTT
CATCTGGTGGCGGTGCTAGCTTAATTGGTGGCAGCGGCAGTGGTAAAATTTCGGCAGATG
GCAAGAATTTAATCATGGTTTCAGGTGATAGAATTGTAAGACGAGATCTTGTTTCAGGTA
GCACAGAAGCAATCAGTTCTACGTTTTTAGACGAAAGTCCAAGTATTTCACCAAATGGAA
CAATGGTTATTTATAGCTCTACCAAAGGTGTGAGTAAAGTGCTACAATTGGTGTCCGCAG
ATGGGCGTTTCAAAGCTAATTTGCCGGGAGCAGGTGGACAATATAAATTCCCTGCTTGGT
CACCTTATCTGACTAAACAATAATTCTTTTTGGAGAAAAAAATGAAAAAACTAGCTAAAG
TTTTAATGATTGCGGCACCAGCTTTCGTTTTGGCAGCATGTAGCAGCTCAAACGACAATG
CAAGTGCTAATGCAAGTGCTAATGCAGGTCAAACATTCGGTGGTATGTCTGTTCAAGATT
TACAAACCCGTTACAACACTGTATATTTTGATTTCGACAGCTACACACTAAAAGCTGAAG
ATCAACAACTTTTAGATGCACACGCACAATACTTAGTTGCATCTAAAGGCAAAGTAACTG
TTGCAGGTCACGCTGATGAGCGTGGTACTCCAGAGTACAACATCGCCTTAGGTCAACGTC
GTGCTGACGCAGTTAAAGATTTTTTAGCAACTAAAGGTGCTAGCAACGTGGCAACAGTTT
CTTACGGTGAAGAAAAACCAGCAGTATTAGGTCACTCAGAAGCTGATTACTCTAAAAACC
GTCGTGCAGTGTTAGAGTACTAATTTTTAGTTTTCTAAAATGCCAAATAGTAAGGCCCCG
AATTTTCGGGGCTTTATTTTTATGTGTAAATTCATCATTCCTTAATTATTTTTTAAGGAT
TTTCCGTTAAAATGCTCACAATTTTGAATAAGTAAATAAGGGCAATAGATGCAATTTATT
GGGAAAATTCTCGGTTTCATTTTAGGTTATAAGTTTTTTGGCGGATTTTTTGGCGGTTTG
CTAGGGCTTATTATTGGGCATTGGGGCGATAAAAAACTGTATGAATTAGGCAGCGTATCT
TCTACTATTTTTGGCAAAGCATTAACACGCCAGTCGCTCTTTATGCAGACCACTTTTGCG
GTATTAGGACATATTTCCAAAGCAAAAGGACGAGTAACGGAAAATGATATTCAGCTCGCC
CGTCAGCTTATGGCAAATATGAAACTCGATGCGAATAATCAACAACTTGCTCAAAAAGCC
TTTACTTTAGGAAAAGAGGCTAATTTCCCGTTACGCCAAGTTATGCAAGAGTTCCGTGAA
GCCTGCGGACAACGCCGTGATTTATTGCGTTTCTTCGTAGAAGTCCAAATGCAAGCGGCG
TTACAAGATGGCAATTTAGATGGCAATGAGCAGCAAATTTTATTCACTATTGCTGAAACA
TTGGGAATGTCTCGCTTACAGTTTGAACAGATGATCGCAATGGTGGTGGCGGCTCAACGT
TTCCGTTCAGGCTATTATCAATATGAACAGCACGGCTCAAGCCAACAAGGACAATATCAA
GGAAATTATGGCGGTTATCAGCGTTCGAGCGGGCCAAGTTTAAAAGACGCTTATAGTATA
TTAGGGGTATCAGAAAGCGACGATCAAACGACGGTTAAACGTGCCTATCGTAAATTAATG
AATGAACATCACCCGGATAAATTAGTCGCAAAAGGTTTACCGCCTGAAATGATGGAAGTG
GCAAAAGAAAAAGCACAGCAAATTCAAGCCGCTTATGATCTTATTTGTAAATCAAAAGGA
TGGAAATAATGCAAACCCGTTCTCATATTGTTCCGCTTTTTTTAGCTATTGTAATCATCG
TAATTGCCGTGTGGTCAGGACTTAATCCGACTGATCGTGCGGTGTGGTATGCCGAAGTTA
TGCCGATTTTTGTGGTGTTCGGCTTATTGGTGGTGACTTATCCTCGTTTTCAATTTAGTG
GACTTGCCTATGTGCTGATGTCACTGTGGATGATTATGCACCTAATCGGTGCAAAATATA
CCTTTGCGAATGTGCCGTTTGACTGGGCAAATCAATATTTGACCTTTTTAGGCGAAGATC
GTAACCACTTTGACCGTGTGGCTCACTACATTATCGGCTTTTATAGCTTCCCGATGGCGG
AATGGTTATTGCGTAAACGTAAATGCGGCTTGGGCGTGGCATTCTTCTTTTCGCTCTTTT
TTATTATGTCGGTTGCCGCTGCCTATGAAATTATCGAATGGCAATATGCGGTAATTGAAG
GGGGCAATGCGGGCATTGAATTTTTAGGTTCGCAAGGCGACATTTGGGACACTCAAAAAG
ATATGCTCGCCGATACGCTAGGGGCAATTACCGCATTAATCATCTACTTAATTGCCCGAC
CTGACTTACGTTTGCGTCATTCTTCTTACTAACAAGCGGTCGGGTTTTGTGGAAAATTTA
CCAAAAGTTATCCTTGCACCAATGCAAGGGGTGTTAGACCCTTTTGTGCGTCAATTATTA
ACGGCAGTCAATGATTATGATCTGTGCATTTCAGAATTTGTGCGAGTGGTCGATCAAAAA
CTGCCGAAGAAAACCTTTTACCGCCTTTGCCCTGAGCTACACAATAACGGCTTTAACGGC
TTTACCCCATCGGGTACGCCTGTGCGTGTACAAATTTTAGGGCAACACCCACAATGGTTA
GCAGAAAACGCAGCACTTGCCGTTGAGCTTGGCTCGCACGGGGTCGATCTCAACTGCGGT
TGCCCGTCTAAAACGGTGAATGGCAGCAATGGCGGTGCGTCCTTGTTGAAACAACCTGAG
TTGATTTACCGAGCAACAAAAGCAATGCGAGAAGCGGTGCCTAGCCATCTTCCCGTGTCG
GTCAAAGTGAGACTGGGCTGGGATAGTAGCGAACAAGCCTTTGAGATCGCCGATGCGGTG
GTGCAAGGCGGTGCAACGGAAATTACCGTACACGGCAGAACTAAAATGGACGGCTATCGA
GCAGAACGCATTAATTGGCAAGCAATCGGCGAGATAAAAAAACGACTGCCTATTCCTGTG
ATTGCAAATGGCGAAATTTGGGATTATCTCTCTGCTCAAAAATGCCGTGAAGTGACCGCT
TGCGATGCGTTAATGATTGGGCGTGGGGCGCTAAATGTGCCAAATTTAAGCAAAGTTGTG
AAATATAATCAGCCTAAAATGGCGTGGAACGAGGTATTACAGCTCTTATTTCAATATGTG
CATATGGAAAACGAACTGGATACCGGCTTTTATCACGTCGCACGCATTAAACAGTGGCTA
CGTTATCTCGATAAAGAGTATCCCGAAGCGGTGCAACTGTTTGATATTCTCAAAACAGAA
CACGGCTATGAAGGGTTAAAACAGCATATTATACAAGCGGTGAAATTTTAATGGAAAAAC
GTATTTTTACTGAAGAAATAGTTGAAAAAGACGAAAAACATCAACCTAAACAAGAGTTTA
GCAATGCCGATATTCAGCTTGACGAAGAGCCAAAAGCGGTTGAGGCAGAACTGATTATTG
AAGAAAGTTTAAAGCCATCTCGCTTTTGGCTAAGGTTATTTCTCGCTGCATTAGCCTTGT
TTGGCGTTGCGACTATCGCTCAATCGGTGCAATGGTTAATTGATACTTGGCAAGCAAATC
AGTGGATCTACCTTGCCTTTGCCGTTGCCTTTTTTGGCATCAGTTTGGCTGGTGTAGGGG
CTATTATCAACGAATGGAGAAAGTTACGTTGGTTGCGTAAACATCATTATCATCAGCAAG
TGAGCCAACAATTACTACTGGAAACAGCGGATACAAGCGGTGAAAAAGCACGAGAATTTT
GCAAATTGGTGGTTAAAAATTTGGCTCAAACGCCGATGGTTCAACAGGCGGAACAGCGTT
GGCAATCTCAGCTTGACGAAGCCTATAACAGCCAAGAAGTGCTGTATCTTTTCAGTGAAA
ATGTATTAAGCCCGATTGATAACCAAGTGAAAAAGTTAATTAGTAAAAATGCGGTGGAAA
ATGCAATTATCGTTGCAGTAAGCCCTTTGGCGTTGGTGGATATTTTAATGGTGGCGTGGC
GAAACATTGCTTTAGTCAATAAAATCACCAAAGCCTACGGTATGGAATTGGGCTATATCA
GCCGTTTAAAACTGTTCCGAATGGTGATGACCAATATGGTCTTTGCAGGGGCAACGGAAA
TTGCCAGCGATGTCGGGTTAGATTTTTTCTCACAAAATCTCACCGCTCGTTTATCGGTTC
GAGCGGCACAAGGGATTGGTATGGGACTGCTCACCGCTCGCTTAGGCATTAAGGCAATGG
AATTTTGTCGTCCAGTGGTGTTCCAACAAAATGAACGACCAAAACTTTCTGTTGTCAGAC
AAGAGCTGATCGGCGTTCTAAAAGAACAAATGTTCAGTAAAAGTAGGGAAGAATTTGAGT
TTTTCCACAATAATTAATTTTACAATATCTGCATGAGTTTACTGATGCTGTATTCTCTTC
GGGGGCAAAATTGTGTAGTTGTTTTAAATTAAATACTAATCTGGCATAATGCCCGAAGAG
CGAATTAATCCCTGAATAAAATGATTTACTGGCTGTTTTTGTTTGGATGTCAATCATTAA
ATGATACGGACAGCGGTATAAATAATACGATTTAGCTATAGTAACTTATCAAGTTACTTT
CTTATGAAAAAAAAGAGTTAATCAGATTAATTAAATGTTTTAGGTTGTCTAATGAAAATT
GCCCTTGGAATTGAGTACGATGGTTGCCGTTATTGTGGGTGGCAGCGCCAACAATATGTT
GATTCAGTACAGCAAAGATTGGAAGAAGCCTTATCAGTCATTGCAAATTCATCTTGTGAA
GTGTTTTGTGCAGGGCGAACTGATGCTGGAGTACATGCTACTGGGCAGGTTGTACACTTT
GATACGGATGTAAATCGACCTATGCAGAGTTGGTGTTTAGGGACCAATGCTCATTTACCA
GAAGATATTGTGGTGAAATGGGCTATTGGAGTAAGTGACGATTTTCATGCTCGTTTTAGT
GCTCTTGCTCGTCGCTATCGTTATGTTATTTATAATAATAAATTACGTTCAGCCATATTA
CCGAAAGGGATTTCTCATTATCACTATTCTCTGGATCATGAAAAAATGCATGAAGCAGGG
CAGTTTTTATTGGGAGAGAATGATTTCAGTTCATTTCGAGCTGCGAAGTGTCAATCACAT
ACGCCATGGAGAAATGTTCATCATCTCATTGTGAGTCGCCATCAAGACTATATTATATTG
GATATTCAAGCGAATGCATTCGTTCACCACATGGTAAGAAATATAGTTGGTAGTTTGATT
GAGGTTGGAAGAGGCGATAAACCTGTTGAATGGATTAAATGGCTATTAGAAAAACGAGAT
AGGACGTTGGCTGCACCAACAGCGAAAGCTGAGGGACTATACTTGGTTGAAGTTATTTAT
CCTGAGAAATTTAGTATTCCTCAGATGCCATTAGGACCTTTATTCTATTATGGTAAATAA
CTATTTATGTATATTTTAAGAAAATCAGTACTAGTATCTTTGTAAATGATTCTAGGGATA
AATTTAAGATGAATTGTGCAGAATTATTAGTCAATGTAACCCCAAGTGAAACGAGGGTAG
CATTGGTTGAAAATGGTGTGTTAAAAGAAGTCCATATTGAGCGTGAGGCAAAGCGAGGTG
TTGTCGGTAATATCTATAAGGGACGAGTGACACGGGTTTTGCCTGGTATGCAGTCGGCAT
TTGTTGATATTGGCTTAGAAAAAGCGGCATTTTTACACGCATCAGATATTGTTTCTCACA
CTGAATGTGTTGATGAAAGCGAGAAAAAGCAATTTGTTGTCAAAAATATCAGCGAGTTAG
TGCGAGAAGGGCAGGATATTGTGGTGCAAGTGGTTAAAGATCCTTTAGGTACTAAAGGGG
CAAGATTGACGACAGACATTACATTGCCCTCTCGTTATTTGGTTTTTATGCCAGAAAATA
GCCATGTTGGCGTGTCGCAACGCATTGAAAGTGAAGAAGAACGTAATCGCTTAAAATCGT
TAGTTGAGCCGTATTGTGATGAGCTAGGCGGTTTTATTGTAAGAACGGCTGCTGACAGTG
TGAGCGAAGAGAGCCTTGAACAAGATGCGGCTTTCTTAAAGCGGTTATGGCGAAAAGTAC
TAGAGCGAAAAGGAAAATATCCTGCGAGATCTTTACTTTATGGGGAATTAGCTTTGGCAC
AACGAGTGTTGCGTGATTTCGTTGGAACGCATATTCATTCAATTCAAATTGACTCAAAAA
TGACCTATGAGCAGGTAAAAGAGTTCTTAGCTGAGTTTATGCCAGAGTTAGCCAAGAATG
TGAGTTTATATAGTGGGACTTTACCCCTCTTTGATGTTTATCGCATTGAAGATGGTATTC
AAAAAGCCTTGGAGAAACGTGTCGATCTAAAATCAGGTGGGTATTTAATCATTGAGCAGA
CAGAAGCAATGACCACCATAGATATTAACACTGGGGCTTTTGTCGGACACCGAAATCTTG
CCCATACGATTTTTAATACTAACATTGAAGCAACACAGGCAATCGCACATCAATTACAAC
TGCGAAATTTGGGCGGTATTATCATTATTGATTTTATTGATATGCAGGAAGAAGAACATC
GCCAGCGTGTGCTAGAGTCCTTAGAACTTGCTTTAAAAGGTGATCGAGTCAAAACAAATG
TCAATGGTTTTACCCAACTTGGGTTGGTTGAAATGACGCGTAAACGTACCAGAGAAAGCC
TTGAACGAGTGTTATGTTGCGATTGTTCTTCTTGTAAAGGGCGAGGTACGATAAAAACCG
TTGAAACAGTCTGTTATGAGATTGTTCGAGAGGTCGTTCGAGTTCATCATTTATACAAGT
CGGAACGTTATGTAGTATATGCTTCTCGTAGCGTGGCGGAATACTTGATTAATGAAGAAT
CTCACGCATTGCTTGCGGAATTAGAAGTCTTTATCGGTAAAAAAGTCGAAATTAAAATTG
AGCCGTATTATCACCAAGATCAATTTGACGTAGTAGTAATGTAATATTAGGCTTGATAGC
TTAAAAAATAAGCTATTTTGAAATAAAGTTGTTGCAAAATACAGGGGGGGGCTTAGAATG
CCCCCGTCTTTTATTTGAAAGACTTGGTTTTTTTGGAGTAATCCAACCTCTTCTTTATTT
TACTCTTTTAGGAGAATACATTGATGAAAAAATGGGCTGTTGCATTCACTTCGGGTATGG
TGATGTTAGGGGCAAATAGTGCATTAGCAAATGACACTGTACATCTTTATACTTGGACAG
AATATGTGCCAGAAGGTTTGTTAGAAGAATTTACTAAACAGACAGGTATTAAGGTTGTGG
TTTCAAGTCTTGAATCAAATGAGACAATGTATGCGAAACTCAAAATTCAGGGCAAAGATG
GCGGTTATGATGTAATCGCACCAAGTAACTACTTCGTGTCAAAAATGGGTCGTGAAGGTA
TGTTAATGGAACTTGATCATAGCAAATTACCTGTGATCAAAGATCTTAACCCAGACTGGT
TAAATAAACCTTACGACAAAGGCAACAAATACTCTTTACCACAATTATTAGGTGCGCCAG
GTATTGCATTTAATACTAATTCATACAATGGTGACAATTTCACCGCTTGGGGTGATTTAT
GGAAACCTGAGTTTAAAGGTAAAGTTCAATTACTTGATGATGCTCGTGAAGTATTCAACA
TTGCTTTATTAAAATTAGGTCAAGATCCAAATACTAAAGAACCAGCAGTAATTAAAGCAG
CTTATGAAGAGTTATTAAAATTACGTCCAAACGTATTAGCATTTAGCTCTGACAATCCTG
CAAACTCATTTATTTCAGGTGAAGTAGAAGTGGGTCAATTATGGAATGGTTCTGTGCGCA
TTGCGAAAAAAGAACAAGCCCCTGTAAATATGGTGTTCCCGAAAGAAGGCCCAGTATTAT
GGGTGGATACGCTTGCAATTCCATCTAATGCGAAAAACCCAGATGCAGCTCACAAGTTAA
TTAACTACTTATTGAGTGCACCTGTGGCTGAGAAATTGACATTAGAAATCGGTTATCCAA
CTTCAAACGTAAAAGCGTTAGAAAAATTACCAAAAGAGATTACCGAAGATCCAGCAATTT
ATCCGACCTCTGAAGTGCTACAAAAAAGCCAGTGGCAAGATGATGTGGGTGATGCGATTG
AGCTCTATGAAAAATATTATCAAGAGTTAAAAGCTGCGAAGTAATTCCATAGACATCGCT
TAAAAACCTCAAGGCTTACCTTGAGGTTTTTTGTATGAACTTTTCTTGCAATTTTCGTTC
TATATTGCCGTAGAAATTTATGTTAAAATTCTCAGCTGTATCTAAACGAAGAAGAGATTG
TATGAATATCCGTTTAAATATTATTCTAGCCACATTAGCAGCAGTACTTGCTGGTTGGTA
TTATAGTCAACAAAGCGATGATACTGGATTATCTCAGCTAATAAAAAAGGAAGGAAGTGC
AGAGTATATAGGGCAAAAGATTTCTACAAGTGCTTATGATTTAAATGGAAAGCCGCAATA
TTCTGCTCAAGCAGAGGAGGTTAAACGTTACGAAAATACGCAACGAACAGAATTTCTAAA
GCCATTACTAAATTTATTTGATGCAGAAAGTGCATTAAAACAGTGGCAAGTCGAAGCCGA
TTATGCAGATGTTACCAAAGACAAAATATTGAATTTGCGTGGAAATATTAAAATTAATAG
CTTAGATCCGACTTCTCGGTTACAGAAAATCGAAGCAGAAGTATTAAGCATAGATTTAAA
TACTCAAGATATTTTTTCAGACAGTATGGTGAAATCAACAGGCATTGGATTTACAAGTAC
TGGAATTGGCTTAAAAGGCAATTTGAAAAAACAAACGGCAACCTTAACCAAAGATGTGAA
AACTTATATTGAACCAAAATTTATTAATGTTGATAAATAATTAGAGTTTTACATAGGGAT
ATAGAATGAATTTTAGAACTAAACTTGTATTAATAATTGCATTGTGTCTTGTAAATCTAT
CGGTTAAGGCTTTGGAAACAGATAGAAATATGCCCATCAAAATTGATTCAGGTAGCCAGT
CATTGGATATAGAAAGAAATATTGTGACATTTAGCGACAATGTTGTTATTACTCAAGGGT
CAATTAAGCTTAATGCAGAAAAAGTTACAATCATTAGAAGGGATACTCAAAAGGAACTTA
TTGAGGCTTTTGGCACACCGGTTGTTTTTCAGCAGACCCTTGATAATGGTAAGATTGTTA
ATGGTACGGCTAATTCTGTACATTATGATTTAGATTCTGAATTTTTGATATTAAGAGGCA
ATGCCGAATTAAAGCAGCTAGATAGTGCCATTAAAGCAGAAAAAATTACTTATGATGTCA
AAAAACAGAACCTTAAAGCGACGAGTAATGACCGACAAAGAGTAAAAACTGTATTAATTC
CAAACCAATTGCAAAGTGATAAGAAATAGGAATTCTGTATGCCAACATTATATGCTGAAT
ATTTGGCTAAAAGTTATAAAAGTCGCCAAGTTGTTAAAGATGTAAGTTTAAATATTAAAT
CAGGCGAAATAGTTGGACTATTAGGTCCTAATGGTGCAGGAAAAACGACTACTTTTTATA
TGGTAGTGGGCCTTGTGCGTCACGATCATGGTAAAATCCGTATTGATGATCAAGATATCA
GTGTTTTACCTATGCATGATAGAGCAAAACAAGGTATTGGTTACTTGCCTCAAGAAGCCT
CTATTTTTCGTCGCTTAAGTGTTTATGATAACTTGATGGCGGTGTTACAAATTAGGAAAG
ATCTAACCGATGCAGAGCGTCAAGCAAGAGCAGATGAATTAATCGCAGAATTTCATATTG
AGCATATTCGTCACAGCTTAGGGCAATCTTTATCTGGCGGTGAACGCCGTCGAGTAGAAA
TTGCACGTGCGTTGGCAGCTAATCCTAAGTTTATTTTGTTGGATGAACCTTTTGCTGGGG
TTGATCCTATTTCAGTGATCGATATTAAGAAGATTATTGTGAATTTAAAGGAACGAGGAT
TAGGTGTTTTAATCACAGATCATAATGTAAGAGAAACCTTAGATGTTTGTGAGCGTGCTT
ATATTGTGAGTAATGGTCAGATGATAGCTAGTGGGATTCCTCAAGAAATTTTACATAATG
AGGATGTGAAAAAAGTTTATTTAGGTGAGCAATTTAGGCTGTAATATAAAATTCTTAAGA
TATTTTTTTGTCGTTTGATTTTTTATGATGCAATTAACCACATTTTTAGACATTAATAAT
ATTTATTACAATGTTCCCATTTCTAATAAAAAACAGGCTTTAGAGTTTCTGGGGAAGGCG
ATGGCAGAAATATTAAATAATAGCCTTTCACCTACAGATAAACTATGTATTCATCCAGCA
GAATGTTTTAGCTATTTCTTTAAACGTGAAAAATTAGGTTCTACCGGAATTAATAATGGA
GTGGCTTTACCTCACGCAAAATTGTTGATGAGTCAAGAATTTCAGCTAGAGAAACCAATT
GCTATTTTCCTGAAACTAGAGGCAGGAATAAATTTTGAATCAATAGATCATAAGGATGTG
GATATTATTTATGCCATATTCTTTTCAGAAAAAATTTGTGTAGAATATAAGGATTCTTTG
AGAGAAATAGCACAGCAATTAAGTGATAAGAATTTGTTAAAGCATCTAAGAGCTGCATTA
TCCAGAGAAGAAATTTGGCAAGTATTGAGTTATTATGATTATTCGGTAAACAAAAATTTA
GAATCGAGGAATGTAATGTGGAATTGATTATTATGAGCGGGCGATCTGGTTCAGGAAAGT
CTGTTGCGTTAAGAGCGTTGGAAGATTTAGGGTATTATTGTGTGGATAATATTCCTCTTG
CTTTAATTCCCCAGTTAACAGATTATTTAGAAAAATTGAAGAGATCTGTTGTTGTTAGCC
TTGATGTGAGAAATTTACCAGAAGATCCAGATGTGCTTGAGCAAGTATTACATGCGTTTC
CCTCTCACATTTCAAAAACTTTAATCTTTCTTGATTGTCAGCGTAAGGCTTTAGTCCGTC
GATATAGTGACTCTCGTCGTTTACATCCATTATCTACCCATGATTTATCTTTAGAAAATG
TGATTGATTTAGAAAATCATCTTCTTGAACCATTATTTCAGCATGCGGATTATATTATTG
ATACAACGTACTTTTCTTCACATGAGTTAGCAGAGAAATTAAGAGAATTATTAAATGGAT
CATCGGAGAAAGAATTAAATATTATTGTTGAATCTTTTGGTTTTAAGTATGGCATTCCTG
CCGATGCAGATTATGTTTTCGATGTCCGTTTTTTACCTAATCCCCATTGGAATCTTGAGC
TCCGTCCTATGACAGGATTAGAAAAACCTGTTATAGATTTTCTAGAAAATCAGTCAGAAG
TCCATCAATTTATTTCTCATACTTGTAATTATTTAGAAGTGTGGTTGCCTTTATTGGAGC
AAAATAATAGGAGTTATTTAACGATTGCCATAGGCTGTACAGGCGGAAAGCACCGTTCTG
TATTTGTTGCAGAGAAATTAGCCAGATATATTGAAAGTAAAGGCAAAAAAGTAAGAGTTC
GTCACTGTAGTTTAGAAAAACATTATAAGACATCGTAGAATGAAAACAGCAGATATTACC
ATCATTGGTGGAGGAATGGTTGGCTTAGCTTTAGCAGGATTACTTGCAAATAGTAATTGT
CAAATCAAGATTATTGATAAAACAGTTCCCTATTTAAGTAAGTCAATCAGTAATAGAGTA
AGCGCAATTAATTTTACTAGCCAAAGAATGCTTGAGGAAATAGGTGCTTGGTATCATATT
TCTGAAAGTGATTTATCTCCTTATGACCAAATGTATGTCTGGGAAAAGGATAGTTTTTCA
AGTCTCTGTTTTGACAATAAAGATCCCGTAATCAAAGAACTTGGACTAGAGCAGCTAGGA
TTTATTATTGATAATCAGCAGATTCGTTATGCTCTATGGAAGCAAGTCATTCATCAGCAT
AATGTAGAAGTGATATTGGATGCTCCTAAATTTTTAGGCATTAATGATAACTGCGCTTTT
TTAACTCTAGAAAACGGAGAGATGATTACAAGTAAGTTAGTTATAGGTGCAGATGGAGCT
CATTCTTGGGTTCGTCAACAAGCTAAAATTCCATTGATTAGTAGAGATTATCAACACACT
GCATTAGTATGTAATGTGAGAACAACAGAAATGCATCAACAAGTGGCTCGTCAAGTTTTT
TCGCCTGATAGTATTTTAGCTTTCTTGCCTTTAAAAGATGAACATCTTTGTTCTATTGTT
TGGTCTTTGCCTACACTTGAGGCTAGTAGACTAGTTAATAGTGATGAAAAATCTTTTCTC
AAACAATTGAATATTGCTTTTGATAATCAATTAGGAATATGTGAGTTACAAAGTGAAAGG
GATGTTTATCCTTTGACCGCACGTTATGCTCGCGATTTTGCCCAGCAAAGGATTGCTTTG
ATTGGTGATGCAGCTCATACGATCCATCCTCTAGCGGGTTTAGGTGTTAATTTAGGTTTT
GCAGATGCTATTCTATTGGCAAAAGAGCTACAGAAATTACTCTCCTTTGGAAAAGATATA
GGAGAGTACCGTAATTTACGTCAATTTGAACGAGTTAGAAAGTTAGAAGCGATAAAGGTT
TTAGTTGCAATGGAGGGCTTAAAGCACCTTTTCTCTGGCAATAATCCATTTAAAAAATTA
GTTAGAGGTGTTGGATTATCTGCAACTAATCAAAATAGTTTTGTAAAAAAGCTACTTATT
CAGCAGGCAATAAGTGTGTAATAACTGGATAAGAATGATTTATATGAATATATTTAATAA
AGATTTTTTAGTATTATTTGGATATTTTGAAATGAATAAGTTTATTAAAATTATTACCTT
AGTATTATGTATGATGTTTTTATCTTCTTGTGATAATGTCGGAAAGCATGAGAGTATCAA
TAGTACTTCTTTAGAAAAAACATCAAAAGAAGATGTGCATACAGTGGAGAGTTCGGCTTC
TATTGAAGCTGTGGAAGACTTTAATAAGTTGGTATTATGGAATATTAAGCAAGAACAGGT
ATTAGCAGAATTGCAACAAAAGCTGAGCAGTCAAGATAAATCTGAAATTGAAGATGGATT
GAATATCTTTAAAACTAGAATATCTTCTATTATACAAAATCTAGAGATGATAGAGGTTAA
AAATACGGATATTCAGTTATTGAAATTAAGGATTAAAGAAAATCTGATTTTATTAAATGA
TTTTATTATTGAATCAGTAGAAACTATGCAAAACCCGACTTTAGAAGGACAGGAAAAAAT
TAAAGAAAAGTCGGATAGATTATTGTTACTGAATAAAGAACTACAGAAATTTGAAAGCGA
TTTAAAAGAGAAATTTGGTATTAAATGAAGAATATAAATATAATTTTTTATAATATTTCC
TCTTATTTTCTTAGATGGATTGACAATTTTTTATTAAATAATAGAGGAAATAATGCTCAA
AATTTATAACACCTTAAAACGTGAAAAAGAAGAATTTAAACCTATCTACCCTGATCACGT
TGGAATGTATGTCTGTGGTGTCACGGTTTACGATCTCTGTCACTTTGGGCACGGACGGAC
TTTTGTTTCTTTTGACGTGATCGCACGTTACCTTCGCTATCTCGGCTATAACTTACGCTA
TGTGCGTAACATTACCGATGTGGACGACAAAATCATCAAACGTTCGTTAGAAAATAATGA
AACTTGCGATCAGCTTGTTGATCGTATGATCATCGAAATGCACAAAGATTTTGATGCGTT
AAATATCCTTCGCCCTGATGTTGAACCTCGTGCAACGCAACATATCCCTGAAATTATTGC
GATTGTTGAAAAACTCTTAGCGAAAGGTCACGCTTATGTGGCAGAAGATGGTGATGTGAT
GTTCAATGTCGAATCTTTCCAAAAATACGGTGCCTTATCTCGCCAAAATCTTGAACAGCT
TCAAGCAGGGGCAAGGGTTGAAATTAAATCGGTCAAACGCAACCCGATGGATTTCGTATT
ATGGAAAATGTCGAAAGAGAACGAACCAAGCTGGGATTCCCCTTGGGGCAAAGGTCGTCC
AGGTTGGCATATTGAATGTTCAGCAATGAACAGCAAAGAGTTAGGCAACCATTTTGACAT
TCACGGTGGCGGTTCTGACTTAATGTTCCCACACCACGAAAACGAGATTGCACAATCTTG
CTGCGCTCACGGTGACGATTATGTGAATTACTGGCTACACACGGGAATGCTTACGATCAA
CGAAGAGAAGATGTCAAAATCGCTTAATAACTTCTTCACCATTCGTGATATTTTAAACAA
ATATGATTGTGAAAGTGTTCGTTACTTCTTCTTAACCGCACAATACCGTAGCTTGTTGGA
TTACAGCGAAGAAAATATCGGCTTGGCTCGCAAAGCGTTAGAGCGTTTATATACGGCACT
GCGTGGCTGTGACTGGAATGTTGAACTTGCAGAAAACGATCAGTATGTGACCGCTTTCAA
AGAGTCTATGGACGATGATTTTAATACCCCTGGAGCACTCGCGGTGTTATTTGAATTAGC
TCGTGAAGTCAATAAACTCAAAGCAGAAAATCAGGCGGAAGCGAACAAACTTGCAGCTCG
TCTGAAACAACTTGCAGGCGTGCTAGGTTTGTTAGAGCAAGATCCAGAAACCTTCTTACA
AGGCGATGCCAATAATGATGAAGTGGCAGAAATCGAAGCCTTCATTAAACAACGTAACGA
AGCGAGGGCCAGCAAAAACTGGGCGGTAGCCGATGAGGCACGCAATAAACTCACCGCAAT
GGGCATTGTGCTTGAAGATGGTGCAAATGGTACAACGTGGCGTAGGGCTTAATTGATTAA
CAAGCGGTGGGATTTGACGAAAATTTTGCAAATCCGACCGCTTTATAAATTAAATGTATT
ATTTACCCCATACCTCTTCAGCGATGTCTCGGATAAATTTTAATTTATTCCACTGTTGCT
CTTCTGTTAGAATGTTACCTTCTTCAGTTGATGCAAAGCCACATTGTGGACTAAGACAGA
GTTGGTTAATGTCTATGTATTGGCGCGATTGACTAAATAAACATAGTCTTTTGCGAGTTG
TTCTAAATCGAACCCTCGAGCTTGATAAGCAGCTCGCTTCTCTTCTGAACAAAGCTCTCC
CCAACTTGTATCATCTAATTGTAAATTACGGCAACCTAATGCATAGAATTTTTCTATTGC
CTATTTATAAGCATCAGCAATATCATCTAATAGCTGGCTATTATTATTTTTGTTGCTCAA
CTAATTTTGTAATTTCAGCATCTTCAATTTGAGTCAGTTCACTACAAGATAAATTGCCAC
ATTGGCATTGTTGGCGAGCATGTTTTAAGCTTTCAGGACGTAGAAAACTTCCCACAATAT
CAAAACGATAAGGGGCTTGGGTACGAGGTTGTGCATTGGGAAAGAGTTTAGACATAATAT
TTCCTTATTTTTAGTGTAGATATGAAAGGATTCTATCAACTGTGGATCAAAATAGTAAGT
AAATGATGTAAACGATTTATTTTTAGAAAGACTTATATAAGGGAGCTTAATATTTTAAGC
TCCCTAATAGATTAAGGCTTCAGACTTACGCCATAAAATGCGGTATAGCCAAACGGATTT
TGAACAAAGCCTTGTACCCGTTTATTTAACGGTACGTAGTTAATGGAGTGGGCAAACGGA
ATGATCGGGCTGTTTTGTTGGAAAATTTCGACTGCCTGTTGATATAGTTTTGCACGTGTT
TGTGTGTCTTGAATTTGTACCGCTGAGGCGAGTAGCGCCTCAAATTTTTCATCTGTCCAG
CGAGAGTAATTGGTGCCGGGGATATTTGCTTGGCTAAATAAAGGGAATAGGAAATTATCA
GGATCACCGTTACGACTTGTCCAACCATAAGTACCTGCGGCAAATTCGCCTTCACGGGTG
CGTTTATTAAAATCCGCCCATTCATGTGTGACTAGTTTTGCTTTCACGCCAATTTTAGCC
CAGTCTGCTTGAATAATTTCAGCCGTGCGGCGAGGGTTCGGATTGGATGGACGAACCACA
GGTTGCACCCAAATTTCCGTTTCAAAACCGTTTGGATAGCCGGCTTCTGCCAATAATGCT
TTTGCTTTTTCCAAGTTAAATTCATATTGTGGCAAATGCGGGTTATAACCTAATACTGCA
TCAGGGAACGGATTGGTTGCAACCGTTCCGCCGCCTTGATAAACCGCATCAACAATCGCT
TTTTTATCGGTAGCATGGTGAAGGGCTTGGCGAACTTTTACGTTGTTTAGTTCAGGTTTG
GTGGTATTTAGCCCAATGTAAGCTAAGTTTAATCCCTCACGCTCAAGTAGATTGATTTGA
GGATCTTTTTTCATCTGAGCAATGTCCGAGATATTCGGAAAATCAATCACATCACACTCG
CCGGCTTTTAACTTGGCATAACGTGTTCCAGCATCAGGGGTAATGCTAAAAATTAAACGT
TCAATGTCTGCTTTGCCTTTCCAATAATCTACGTTAGCAGTGTAACGTACCGCGTGGTCG
GTCTGATAAGTTTGGAAAATAAAAGGCCCCGTTCCAATCGGTTGTTGATCAAGAGTTTCG
GGCTTACCCTGGGCAAGAAGCTGATCGGCATATTCTTTTGAATAAATAGATAAAAAGTCC
ATGGCAACCGTGGTAATAAACGGCGTATTCGGTTTATTCAGCGTAATTTTAACGGTGTAG
TCATCCACTTTTTCAACGGATTTTAAGATACTCGGTAAGTTCATCCAGTTAAAGTAGAAG
TAGGTTCCTGCCGAAACATTATGATAAGGATGATTTTTGTCCGCTTGGCGTTGGAATGAG
AACACCACATCATCGGCATTTAACGGGCGGGTTGGGCTAAAGGTTTTGTTGCTGTGGAAT
TTCACATTTTGGCGTAGATAAAATGTATAGACCAAACCGTCTTCACTGATTTCCCAACGT
TCGGCTAGACCTGGCTCTACTTCAATTTTACCGGCTTTGAATTCGACTAAGCGGTTATAG
ACTTGTTGTGAGCTGGCATTGAAGTCATTAGCATCATTTGTAATTGCCGGACTAAGTTTC
ATCGGTGCTGTCGCAATACAGTTGACCAATGTATTTGTCGGTGCCGAAATCGCGGCACAT
GAAGCAGAAAGAAAACCCAAGCCGAGAAAGAGTTTTGAATATTGCATAATAAGTTCCCTA
AGTTGAAAATTCCAGCTCAATCTACCGTTTTTAGTGAAAAAATTAAAATAACTGAAGGCT
CTAACTTATAACCAAAATGATATACATAAATCGGTAACATTCCTCTTATAGAGAACTTAC
GCTAAAATATGTCTTGAGTGGCTTATGTTTGAGTGTGTTTATGATTAGTGTCTTTGATAT
GTTTAAAGTGGGAATTGGGCCTTCAAGTTCCCACACCGTTGGTCCGATGAAAGCGGGTAA
AGAATTTATTGATCATTTAATTGATTGCAAAAAATTGGCAGAAACTGACCGCTTGCAAGT
CGATGTTTATTGTATTGAACGCAATGCGATTGCTTCGGTAAAAGCAATCAATGCAAGCCA
AATGGCATTACGCCGAACGACACAACCAAGCGTAACCCTAGATAAAGTGATCGAAACGAT
GTATGAAACAGGGAAAGATATGAATGCGAAATACCGCGAAACTTCAACAGGTGGATTAGC
AATTAAGATCTTGCCTTGTGAATGATAGATAGTATCTAGTGAATGTGTAAACACTAAAGG
TAAAAGTTGAATTAAGTAATTTGATTTTGAAGATTAGCAGAGCTTACTCACCCATTCTTT
CAACTCATCTTTCGGCAGTTTTTTCAATTTCGGGCAATTGCCACAGTAATCATTTTTGCT
ATCCAAGTGGGCGTGGCAACAGACTTTTCGTAAGCGGACGGGCTGTGGAAAAGGCAATTC
GGGGAAGGAAATATATTCAACGGCGTTATAAAAAGGCGACCATTCGTATTCTGTCCATTT
CTTTTCAAGCAGAATTTGACGGTAGGTTTCACTCACATCAATGCCTTCCGATTCCAACTC
TTTCAAGCTAAATTCAATCAAGTTGGCACAGTTATGCCAAAATACCGCTTCATTTAAGCG
GTTAAAAATCGGTGAAAGAAATTGTTTTAACTGTTGGTAAGCGTGGAGAATATCGGTTTG
ATTACGTACCTGTCGCACTGGCGTGTAGCTTAAGTTGATAAAAAATCCTTTGATCTTACC
GCTTGTTGTTAGATCCAAGGCTGTACCTTGCTCGCTCAACACAAGATGTAACTGGTGTTT
ATGTAACAACCAAACCCAATGCATAATAAAACCATTAAGCCAATAGCGTTGCCAGATTGA
AATAGTAGCTTTTTGGGGTTCGGCTAACAGTGCTGAAAAAGTCTTTGGCAGTGCAGAATG
ATAAAATTGTTGGAAAAACATTGCATTAGAGATCTTTTCAGGCTTTTCCACAAAAGTAAG
CAAATTACGGCAATGTTTTAGGCGTTCTGAAAATAAGTTTTGACGAAGTGCATTAAGCTC
TACACAATTAAAAAGTATATTCATAAAAAGATAAATAAGTAAATCTATTTTATAAATTTA
CATTTCACTCGGATTTTTATGTTTGTGGTTAAACAGGCAAGTTTTGCCATTCCAAATCGT
ACGTTGTTACAGCCGATTTCGGTGCAATTTGAACAAGGAAAAGTGTATGGATTGATCGGG
CATAACGGTTCGGGCAAATCCACGTTAATCAAATTACTTGCCAAACAGCAACTGCTTTCA
TCGGGTGAAATTCTTTTTGATAACCAACCGCTTGACGCTTGGTCAAACCGTGAGTTTGCC
AAACGTGTCGCTTATCTTCCGCAACATCTTCCCCAAGCCACTAACCTAACCGCCAAAGAG
CTGATCGCAATGGGGCGTTATGCGTGGAACGGGCTTTTTGGTCGTCAAACGGCTCAAGAC
AAGCTGGCGATTGAGCGTGCTTTGGCTTTAACCCATACTGAAAAATTTGCCGATCAGTTG
GTCGATGTGCTATCGGGTGGCGAGCGTTCTCGCATTTGGCTGGCAATGTTGTTGGCACAG
CAAAGTCAATTTTTACTGCTAGACGAACCTTTGGCAGCGTTAGATATTGCTCATCAAGTG
GAAGTGATGGAGCTGATCCACACATTAAGCCGAGAGCTTCATTTGGGGGTGATTATTGTG
ATCCACGATATTAACCTTGCTTCTCGCTACTGTGATCATCTTGTCGCCCTGCACAGTGGC
AAATTGCTTGCTGAAGGCAATTCTCAACAAATCATCAATACCCCGTCTTTGAAAGCGATT
TATGGCATTGAGCTGAATGTGATCAACCACCCCGAAACGGGCAGACCTGTGAGTTTTTAT
TAAAATGAATAGTTTACGTTTTGTCTTTGAAAAACTTACTCGGTTTATTCAATTCTGCCA
AATATCCCCTAACCCCTCTTTACTAAAGAGGGGAACTGGTTCCGATGACATTTTCAAGAT
CGAAGTTCTTCCAAATAATCTTCATTTTTCGAATAAATGTCTAATTCTCTTCGATCTGAT
CCCCCTCTTTAGCAAAGAGGGGTTAGGGGAGATTTGGCAGAAGCTGAAGCGAAGTTCGAT
CTTGATTATACAAGCGGTCATTTTCTCTCTCTGTCTTGCAAATCCTCTATTCGCAGGCGA
ACCGCAACGCAGTTTGGCAACGTTGGATTGGACGGTGGCAGAAACCTTGATTGCCCTTGA
TGAACACCCCAAAGCCGTTGGCGATGCGAAAAATTATAAAGTCTGGGTATCTGAACCGAA
ACTGCCCGAAAATACGCTTGATCTCGGTATCCGTTTACAACCGAACCCTGAACAGCTTTG
GCAACTTTCGACACAACGAGACGCTCAGCCTCTGCTGTTTATCAACTCTTCATTTTATGC
ATCTACCACGCCGATGTTGGAAAAATTCGGTAAGGTGCATTTAATGGATTTCTATAAAGA
AGGAGAGGCGTGGCAAAACGTGGTCGATGCCACCAAGCAAATTGCCCATATTATTGGAAA
GCCTGAACAAGCAGATCGTTTATTGAATAAGTATTGGCAAAAAATTGCCGAAATCCGGCC
GCTTGTCCAGCCTTTTACCGACCGCCCAGTGCTGTTGGTGCAGTTTATCGACACACGCCA
TCTGCGAGTTTATGCAGAAAATAGTCCGTTTGGTGCAGTACTGTCGCAACTGGGGTTTAA
AAACAGCTGGCAAGGTAATCACAACAGCTGGGGCTTTGAAGTTATCGAAGTGACCCAACT
GGCGAAATTACCGCCTGAAAGCCGTTTTGTGGTGGTTAAACCTTACCCGTCAAATATCCG
TTCTGCTTTGAAATACAACACCTTATGGCAAAAATTAGCAATGGCGAAAGATCCGCTGAT
TTTGCCTGAAGTCTGGACATTCGGGGCTATTCCATCGGCTCAACGCTTTGCGGAAGTGCT
GGCAAACGGCTTAATTCACGGGGGCGAACAATGGTAAATCGTCCACAGATGTTGTTTGTT
CTACTGTCTGCTTGTTTTATCGGGCTGATGATGTGGTTACTCGGCGTGCAACTGCCTGAA
CAGCAATCCCTTGTTAGTCTGTTTCAAGCCAGTGACAATCTGGATATTTTGTTAATTCAA
AGCTACACCTTACCACGCATTACCATTGCCCTATTGGCAGGTGGAATGCTCGGTTTAGCG
AGTTTATTGTTGCAACAAGTGATGGCAAATCCGCTGGCTTCCGATAATACGCTTGGGATC
AGTGCTGGTTCGCAGTTTGCCCTGTTTATCACGGCTATTTTTATGCCGAATTGGTTAGAC
ATTAGCTCAAGTGCCATTGCATTAGTTGGGGCAGGCTTGAGCCTGATCCTTGTTTTAACT
TTGGCAATGCGAAAAACAATGTCGCCACTGTTGCTGATTTTGGCTGGTTTGGTGGTTAAT
CTCTATTTTGGTTCATTCTCTGCTTTGATGATGTTGTTTTACCCTGAAGAAGCACGGGGC
TTGGCACAATGGGGAGCTGGCTCTTTGGCTCAAGAGAGCTGGCGAGATCCGCAATTCTTG
GCAATACAAGCGGTCATTTGTGGCGGATTAATTGCCATATTGCTTCGTCCGCTTACCATA
CTTTCATTAAACGACAGCAATGCCCAAAGCCTTGGCGTACCGGTTAATCACCTGCGTTTT
TTCGGCGTGTTTATCAGTGCTTATATGATTTCGGCGGTGGTCAGTTGTGTCGGTATGCTC
GGTTTTATCGGGCTAGCGTCCGCCACCATTATCCGCCAACTTGGTGTACGAACACTAAAA
GGGCAGCTGCTCGGTGCATTTGCAGTCGGAGCGTTATTGCTTGCCGTGACGGATTTATTG
CTCCAACTGCTTGCTCATTTTAAAGGAATTAACTTGCCCACCGGAGCGGTAACGGCTCTG
CTTGGCACGCCATTACTACTGTGGCTGATGTTCCGCTCGCTGTCAAATACAGGGCGTTTG
ACGGAAACATCAACTCGTCTATCTCGCCGTTTTCATCGTTACACCTTACTGCCGATTGTG
CTTGTTTTTGCACTCGTGCTATGGCTTGCACTTGCTCTGGGCAAAGGCACAAGCGGTTGG
ATTTTATTGGAATTTAACGACTTTTTCGCACCGCTTGTGGAGCTACGTTATCCTCGAATT
TTGACCGCACTTTCTGTCGGAATTTTATTAGCGGTGGCTGGCGTGTTATTGCAACGCTTA
ACGCTCAACCCGATGGCAAGCCCTGAACTGCTTGGCGTGTCGTCTGGTACAAGTATGGGG
ATTTTGGCGGTACTGTTCCTTGCCAGCTCGGCTCAAACAGAATGGTATTGGTTGGCAGGG
ATCGCAGGGGCAGTTGTAGCGCTGTTGGTGCTAATGGCAATCAACCAACGCAACGGAATG
TTGCCCGAAAAAATACTACTCACAGGGATCAGCTCATCGGCACTGTTTGACACTTTGCAA
CGCATAGCCATTGCCAGTGGCGACCCAAGAGCGAACCAACTGATTGCGTGGACATCGGGT
TCAACCCAACAAATCGGGGCGGATCTTGCCGTGCCGTTTTTCTTTGCAAGCCTTGTTCTA
TTGGGGATTAGCCTGATTTTCAGCCGTTGGCTTGAATTACTGGCACTACAAGCCCCGATG
GCACAGGCCTTAGGGCTAAACCTCAAACGCACTCGTTGGATTTTGATTTTATTTACCGCA
TTACTGACGGCGTTAGCGACATTGATTATTGGACCGCTCAGTTTTATCGGCTTACTCGTC
CCACATATCGCCCGTTTTTTAGGCGTAAATCGATCGAGTTCCCAGATTTTAATCTCTGCC
CTTCTCGGCAGTTTGATTATGGTGTTTGCCGACTGGCTCGGCAGACAGATGTTATTCCCT
TATGAAGTGCCGGCAGGTTTAGTGGCAACGCTGATTGGGGGGAGTTATTTCTTGCTGATG
GTGAGAAGGGTGTAATTATTTTGACATTAGATAGCAGCTATACAAAGTCTGCAATCTATT
TTTGTAGGGGCAAATCATATTTGCCCTGATGTTCCAGTAATGTTTTGAGGGCAAATGTAA
TTTGCCCCTACAAATAATTCTGTGCAATCACTATTACATTATTTTTTACAATAAAATCTT
AACCTAGAGGACTTTTATAAAATGAAAAAAACATTTGTTTATTCAACAATTTCTCAAGTA
GTACTACTTGCCATTGCAAGCAATGCAATGGCAAATGAGACTGCAAACAACAATACCGCT
GTACTCGATGAAGTTGCAGTTGTTGGTGGTGGCTCGATGTATAAAATGGGTGAAGTACCT
GTACACCAAGCAAAATCAGCGGTAGCTATTTCTCGTGATGAACTAGATAAACAAGACGTG
AAAAAAGTCGATGAAATCGGTCGTTATCAAGCAGGTTTTGCGAATCAAGTATTTGGTAAC
GACACCAACACAAACTGGTTCCGTGTGCGTGGAGCAGAAGTTTCACAAGCAGTAAACGGC
TTGCCGACCTTCAGTTATGGTTTCTTTACGCCTTATGTAGAAAGTTTTGGCTTAGAAGCT
GTTGAAGTAACAAAAGGTGCAGACTCAATGACTTTTGGTGCAGCTCAATCAGGCGGCTTA
ATTAACTATGTGACCAAACGTGCACACCGTGATCAAATCGGTAAAGGCGAATTCAAAACG
AATTTCGGTACAAATCGCTTGTATGGTTTTGGCGCAGATTACACAGGAAAAATGACCGAT
GATGAAAGCGTACGTTATCGCATTGTCGCCTCATTAAATCACGCCGATGGCGAATGGAAA
GATACCGAAAATAAAACGATCTACCTTGCACCAACCTTAGAATGGGATATTTCAGATCGT
ACTCGCTTAAGCATTTTAACCAGCTATCAAAAAGATTACGGTACGCCGAGTTCAAACTTC
TATCCTCAAGAAGGAACATTACGTGCATTGCCAGATGGTAGCTATTATAGCCGTAATGTG
AATTTCGGCGATCCGGTAAACGATCACGAAACCAACAAGCAATACAGCCTTGGTTATGAA
TTAAGCCACGATTTTGGCAACGGCTTGCGTGCAAATTCAAGCTATCGTTATAGCCATGTA
GAAAACTACCACCGTGGTGCTTATATTTATCCGTCAGCTTATGCGGTAGATTGGTCGCCA
TTAGCGCCGAGTGCGACTGGATATCTTGTTACGGCAAATACCGTTTATAATAATGGGACT
GCGATTTCACACGTCTTAGATAACCGCCTCAGTTGGGACTACCAAAATGATTGGTTAAAA
AATACCTTAGTCGTTGGTACCGATTATCGCCACAACAAAGTTGATGCTATGTATAGTCTC
TATGCGCTAGGCTTCACTGAAAACTTACGTAACTACCAAGCGACATGGAACCAAACAGGA
ACACAAGTTGGCAATCACCAAACAATCAAATCTCGCCAACTTGGTTTATATTTACAAAAC
CAATCTCGTATTGCGGATAAATTCATTGTAGGGTTAGGTATTCGCCACGATCGCGCAAAA
CAAAATGAATATACCTCAACCCAAACGGTTAAAGATAACCATACTTCATATTCCGGCTCA
ATAATGTATGAAGCACCTTACGGCTTTAATCCATATTTCAGTTACAGTGAATCCTTTACC
GTACCTGTTGGAATCAGTGGTAACCAATCGCTTTACGATCCAAACATCACACGCCAATAT
GAAGTGGGTGTAAAATACCTTCCAACATGGCTAGATGGTGTGATTACTATCGCAGGCTTC
CGAGCGAAAGATACTGGAGCGTTAATTAGCAATGGTACAGGTGCAACAGTAAGCAGCGCA
GATCCAATTTACCGTAAAGGTTTCGAACTTCAAGCAGATGTAAACTTAACCGAAAATTGG
ACAGGAACCTTAGCTTATACTTACACAAAAGCAGAAAGCAAGGACTCAACCGGAACCAAA
ACACGCCGCCCGTTAATTCCAACAAATACCCTTGCAGCAAAAACAGCTTATACGTTTAGC
AATGGTATGTTAAACGGCTTAACCGTAGGTGCAGGTATTCGTTATGTAGGGCATAGCGTA
ACGTCAAAAGGTTCACTTTACTCACATGCACGTTTACCGTCTGTGACGTTAGTCGATTTA
ATGGCTCGTTACCAAATCAACCAAAACTGGAGCGCACAACTTAATGTGGATAACGTAGGC
AATCGTAAATATGTTGCAGCATGCGATTACTACTGCTATTACGGCGCAGAACGTAAAGTA
AATGCAACAGTAAGTTATAAATTCTAAGGATATCTAAATTAATTGGTGCGAGTATCTAGC
TCGCACCAGTATTAGCAGCATATAAAAAAATAGGTGTAATAGACAAAATAGTAGCTAAAA
ATGACAAAAATCATTTTTAGCTACCATATCTCTATTTCTTCCAAATCCGTGTCTGATAAT
CACGAATCGAACGGTCTGAGCTAAACATACCCAAACGAGCCGTATTAAGAATCGCAGATT
CAACCCAAGCGGTTTGATCTTGATAACGTTTTGCGACTTCTTTTTGAGCTTCACGGTAGC
TTGCAAAATCTGCTAACACACAGAAATAATCTTTGTTTAACAGATCATAAACTAACGGTT
CAAAGGTATCTTTATTACCACCTGAGAATGTGCCGTCCGCTAATGCGTCAATCGCTTGTT
TTAATACAGGATCTTGCTCATAGTACGTTTTAGACACATAACCTTTTGCACGCAATTCAC
GCACAGATTCAACGGTATGTCCGAAAATCACGACATTTTCTTCCCCTGCAAATTCTGCAA
TTTCTACGTTTGCACCGTCTAATGTGCCAAGCGTAATTGCACCATTGAGAGCTAATTTCA
TATTGCCCGTACCTGACGCTTCTTTACCCGCAAGAGAAATCTGCTCAGAAACATCTGCCG
CAGGAATGATTTTCTCCGCAAGGCTTACACGGTAGTCTGGTAAGAATGCTACTTGTAATT
TACCTTGCATATCAGGATCGTTGTTAATCACTTTTGCCACAGCGTTGATAGCTTGAATAA
TTTGTTTCGCCATAAAGTAACCTGGTGCCGCTTTACCTGCAAAGATAAACAGGCGTGGCA
CAACCTCTTGTTGTGGGTTCGCTTTAAGCTCTTGATAAGTGGCGATGATATTCAACAGGT
TCAAATGTTGGCGTTTGTATTCGTGGAAACGTTTAATTTGAACATCGAAAATCGCATTGC
AATTCACTTTTAAACCAAGTGATTGCTCAATTTCTTTCGCTAATAGCTGTTTGTTTTGCT
GTTTGATGTGATTGTAATCTGCTTGGAACTGTGGATCTTTGGCAAATTTCTCAATTTGAG
CCAACAATTCAAGATCTTTCGTCCAGTCACCTTTGATATATTTATCTAACAACGCACTTA
GTAATGGGTTTGCTTGGCGGATCCAACGACGAGGGGTAATACCGTTAGTTACATTATGGA
AGCGACCTTTAAACAAGCGGTTATAAGCTGGGAATAAATCGCTTACCACTAAATCCGAGT
GAATTTGTGCCACACCATTGACAGCAAAAGATCCTACAACACAAAGGTTTGCCATACGCA
CACGGTGGTTCATTAAGACCGCTGTTTCGTCCCACGCATCTGCAAATTCTGCTTCGCTAA
ATTCCGCTTTCACTTGTTGATAAAGCTCGTGGTTAATGCGGTCAATGATGATTAAATGGC
GTGGCAACAATTTCGCGACGAGATTTTGATCCCACTGCTCTAACGCTTCAGGCAATAAAG
TATGGTTGGTGTAAGCAAATGTTTTTGAACAAATTGCCCAAGCTCGATCCCAACATAAAC
CGTATTCGTCAATCAAAAGACGCATTAATTCGGGGATTGCAATCGCAGGGTGCGTATCGT
TTAACTGGATCACTTCAAATTCAGGCAACTGCTCTAAGGTTCTTCCTTGTGCAAGGTGAT
TTTTTAGAATATCGGCAACAGAGCAAGCACAGTGGAAATATTGTTGCATTAAACGCAACT
CTTTACCTTCTTGATGATTGTCGTTTGGATATAACACTTTGGTTAATTTTGACGCATCAA
CCACTTTGCTTTCAGACTCAAGATAGTCGCCGTCGTTAAATTGAGCAAGATCGAAGGACG
TTTCGCTATAACCTTGCCATAAACGTAACGGCTGTTGAACCCCTTTATAACCCACTACGG
GTAAATCAAAGGCTTCACCATAAATTGTCCACGCTGGTTTCCATTCATATTTATCACCGT
CACGATGCCATACTTCGCCACCAAAGCCAACGGTTTGACGAAAATCTGGGCGATGATATT
GTTGAGTATAGAAATCACGGCTCCACGCATCGCCTTCTTCACGCTGTTCACCTGCCCAGC
CAAAGCTCTGTTTGAATAAGCCGTATTGATAGTGTAATCCGTATCCCACTGCTGGCTGAG
CAAGGCTTGCCATTGAATCTAAATAACAGGCAGCTAAACGACCTAAACCGCCATTGCCTA
ATGATGGATCACGCTCTTCTTCGAGAATATCGACTAAATTTTTACCATATTGAGCAAGGG
CTAAATGGACATATTGATAAACGCTCAGACTCATTAAGTTGTTACCCAGTAAACGTCCGA
TTAAGAACTCCATTGAGAGATAGTTTACTTTGCGAGTGTTTACAAGCGGTGCGTTTTTAG
GAAAATTTTGCAAAATCGCCTGTTGGCTGACTTCGGCAATGAATTGATACCATTGTTGTG
TAGAAAGTTGTTCAGGTTTTAAAAAACGCTCTTCACAGTAGTTTTTCAACGACTGTTCAA
ACAGCGTTTGGAATTGTTGAGTAGATGACATGAAGACTCCAAATAAAAATTTTCAAATAG
TATAGAGATTATGAATAAAATTGCGAGAGTTAAATCATTCTTTTAGAAATGAATGGGGGG
GGGACATCATAGTATGACATGTTTAGAAAGGATAAATGGGATAGATTTTTCTCTATCCCA
TTTAAGATAATTTAAACATCTTTTGTTTTTTCTCCAGATTTATCATCTTGTTCGGGATCA
AATTTTACAACGGGTACACAGCCTCGACAAGCACCTTGTTCAACGCCAAGCTCTTTACAA
AGTTCATTGTATTTGTCTAATAAGTTTCGGAAAAAGCCTTTGTTTTCATTGTTCATATAA
CCTCTTAGCGAAATAGATTACGAGATGAGTGACTACGTTTAAATTGGCTTAATATAATCA
CAATAAAAACAGCCAAATATGCCGAAAAAATCGCAATTAACCATTGTGGCATAGAGAGAT
CTAAAAATTGCCAGACCACTTTTCCACAATCGCCTTTACCTGTAGCTTCAAAGAGATCAG
GGAACCACTTATTCAATGGCAATGTTTCAGGGAAATCCACAAAAGGTGAGCATTGGTTCC
ACGGAGCAGGATTGAGCTGATAATCCGTATGCTTAATTGCAAGGCTTAAACCTTTTATTG
AGCCAAATAAACCAAGTAATAATGCAAGCCAACGTACGAGCGTTTTGCGGGGGGCTAAAA
AGCCGATAATCCCCGCAATTAAAATCGCCAATAGAGCTAATCGTTCATAAATACACATCA
CGCAAGGGTTTAGTCCCATTCCGTGTTGAAAATAGAGCGCAGTAGCTTCTAGTGCTGTAC
AGCTTGCAGTGAGAAGTAGCCAAGCACTACGGCTTATTGATAGCTCTTTAAAATAAGTTA
GCATACGGTTTCCTTTATTTTTAACGAGTGATTAACCAGCCCCACTCCGTCATTAATTTT
GTTAATTGTGGCAGTAAAAATTCTAATGCAAAGAACCCTACTTCTGATAAAACTACGGTA
TATGGTAATGCCATATAGACCATTCGTCCATAGGATAAACGAATTAATGGTGCAATAGCA
GAGGTCAATAAGAATAAAAATGCAGCTTGTCCATTTGGAGTAGCAACTGATGGTAAATTG
GTTCCTGTGTTAATTGCGACAGCAATCAGGTCAAATTGTTCCCGACTAATAATGCCAGCT
TGGAAAGCCGCTTTTGCTTCGTTAATGTAAACGGTTCCAACGAAAACGTTATCCAAAATC
ATTGAAAGCAATCCATTAAATGTATAGAACAGCGCCAATTGTGAGCTTGGTTCAGCGGGC
AGAACAAATTGAATAATTGGATCAAAGAGTTTCAAATCTACAATCACGGCAACGATAGAG
AAGAAAACCACAAGCAATGCGGTAAATGGTAGAGACTCTTGGAAAGAACGTCCTAAGGCG
TGTTCATCAGTGATACTACAGAAAGCTGTACAGAAAATAATAACAGAGAGACCGATTAAT
CCTACTTCTGCTAAATGCAATGCCAACGCAATGACTAACCAAACACCTGCTATGGCTTGA
ATAACCAATTTCATTCGGTCTTGTTTTGTCATCTCTTGCTCTTTACGCAAGTTATAATGG
GCTAATACCACCCAAACTTTACGAGGCAAGCGGTCGCCATAACCAAAAAGTTTGTATTTT
TCTACGAGGTAACAGGTTGCAATACCTGATACAAGCACAATGATACTAATTGGAGCTACC
CGTAAGAAAAACTCCCCAAATCCCCAATTAGCTTGAGCAGCAATGATTAAATTTTGCGGT
TCACCGACCATTGTCATCACGCCACCTAATGCACTACCCACTCCAGCGTGCATTAATAAG
CTACGCAAGAAACCACGAAATTGTTCTAAAATTTGTTTGTTCGTAATTAATTTATCATTT
GAAGCATCACCAGATTCATCATCGTCCAAAAGCCCACCTGATGCGACTTTATGATAGACT
TTATAGAAGCCCATTCCAACGCTGATAATTACTGCGATTACAGTCAATGTATCAAGGAAT
GCGGATAAGAATGCAGCACTTAAACAGAAAGTGAGCGCAAGTATTTTTTTAGAATGGATA
GAAATCAGTAGCTTAGTGAATGCATAAAGTAACAAGCGTTTCATAAAGTAAATACCTGCC
ACCATAAAGATCAACAGTAAGACAACTTCAAAGTTAGCGAGGATTTCTTTTTTGATATGT
TCAGCACTCGTCATTCCAATAACGATAGCTTCAATGGCAAGTAAACCACCTGGTTGTAGA
GGATAACATTTTAATGCCATTGCTAACGTAAAAATAAATTCAGCCACTAATGCCCAACCA
GCGACAAATGGACTAATGAAAAAATAGAGCAATGGATTGGTAATTAAGAAGGCAATAATA
CAAGCCTTATACCATTCTGGTGCGTTACCGAGAAAATTTTTATAAAAAGCGTCAAGATTA
TTCATAGATTTAACTAAAAAAGTAAAAATGATTGTGGATTGTAATCTAGTTTAGATTAAA
CGATAATAGCCCAAGAGCCATTATATGGAAGGCAATATCATTTTTGATAAGTACATCACA
CTTTTTATTATTTATTTGAAGTATTTCTTCATTTTTTGAGATAAATCAATGAATCAATCA
GACATTTTAAGAGCCCAAAGCCCAGCAGCCCTTGCTGAAGAATATTTAATCAAAAGTATT
TGGAGTAACCGCTTTCCTGCTGGTTCAGATTTACCTGCAGAGCGTGAACTTGCAGATATT
ATTGGTGTTACGCGTACAACGTTAAGAGAAGTTTTACAGCGTCTTGCGCGTGATGGTTGG
TTGAGTATCCAACACGGTAAACCAACCAAAGTAAATAATATTTGGGAAACAGCGGGTCCA
AACATCATTAGTACATTAATTCATTTAGATGAGTCTATCACACCTACGATTATTTCAAAT
GTTGTTTCGTTGCGTACTAGAATGGGGGAATACTTTATTCCCAAGGCAATTAAAGCTGAT
CATTTAGCTTCTTCGTCACTTTTAAAAGATCTTGAATCGCTTCAAGACACGGCACAAGCT
TATGCTGAATTTGACTATAAGCTATATCGGGAATTTACCTTTATTGCCAATAAGCCTGTT
TATGGGTTGATTTTAAATAGTTTTAAAGATCTCTATTTAAAAACGGCATCTTTATTTTTC
TCCAATCCTAGCTCTCGTCAATTAAGTTTTGCATTTTATCAAGCACTTCGAAGCGCTTGT
GAAACTAATGATTATGAAAAAGCGGTAGAATGTTTAGCAATGAGTCGTCAGCGTAGTGCA
GAAATTTGGACTGAAATGTTAAAAATTTTACCGAAAAATTTTGGTGAATAAAACTGCTAA
ATAGTAAATTTTATATCATAAAAATCTATTGTGTTTTACAAATGGAGCATTTTCCACATA
CTGAATCTAATAGATTATGCTATAATTCTATGTAGGGTATTAACAATCCAATAATGGAAA
ATAGATAAGGAAATCGCCCTTGTCTATTTTCCATTATTAATTTAATTATTCGTTTTGGGA
GGATGTATGAAAATCAAAACGTTACTAATGTGGGCAATTTCGGCATTTTTCGCTGTAATG
CTTTCTGCTTGTAATAAAGAACCCCAACAAATTGCCTTTGAAGGTAAAACAATGGGAACA
ACCTACCATATCAAATATATTGATGATGGTAGCTTAACAAATTTACCTAAACCAGAAGAG
GTTCAACGTCAAATGGATACGTTGTTAAAAATGGTAAATAACGAGATGTCCACCTATCAA
AAAGACTCTCAAATTAGCCAATTTAATCAAATGAAAGAGGCAGATAAACCGTTTGAAATT
GCCTCTGATTTTGCCAAAGTGGTCAAAGAAGCGGTACGTCTAAATAAAGTGACAGAAGGT
GCGTTAGATGTGACCGTTGGGCCTTTGGTTAATTTATGGGGATTTGGACCAGATAAACGC
CTAAATAAAGCACCAACGGAAGAACAAATTGCAGAACGTGCCACTTGGGTTGGTATTGAA
AAATTAGTCTTAGATGATAACGCCACAAAAGCCACATTAACAAAAAAAGTACCAGAGCTT
TATCTCGATCTTTCAGCAATTGCCAAAGGATTTGGCGTAGATAAATTAGCGGATTACCTT
GAGCAATTAGGGGTACAACATTACCTTGTTGAGATCGGCGGTGAATTACGCGGAAAAGGG
CTAAATTTAAAAGGGCAACCGTGGCGTATTGCAGTTGAAAAACCTGAATTTGCTCAAGGA
ACATCAAGTCAAATTGTTGTGCCATTGCATAATTTAGGTATGGCGACTTCGGGTAATTAC
CGCAACTATTTTGAAGATGAACAGGGTAATCGCCTATCTCACATTATCGATCCAAAAGCA
TTACGTCCGATTAGCCATAACTTAGCCTCAATTACTGTATTTGCACCAACCACAATGACT
GCAGATGGACTTTCAACAGGCTTATATGTGTTAGGAGCAGAAAAAGCACTGGAAGTGGCA
GAACGTGAAAATTTAGCAATTTTCTTAATTATCAAGAAAGGCGACGGATATGAAACTAAA
ATGTCGAGTGCCTTTGAAAAATTAATTAATCAAAAATAATAGGATAAAAAATGGAAACAA
TTTTACTGACCTTTGCTTTCTTTGTAGCCATTGTATTTATGATGTCAATCGGCTTTATTA
TCAAAGGTAAAACAATTAAAGGTAGTTGTGGCGGTATTTCTGCATTAGGAATGAAAAAAG
TCTGTGACTGCGATGAGCCTTGTGATAATTTAAAAGCAAAATTAGAAGCAGGCGATGAAG
CTGCTAAAGCCGAATATGAAGAAAAATTTGCCAAGAAAGAGGCTCAGTTTTACGAAGTAA
AATAATTTTTTCATCAATAGGAAGGAAAAATGGAGCAACAAGATATTCGCTGGAAACAGC
GTTTTGAAAATTATCAACATGCTGTTGCTTATCTAAAAGATGATGTAGAAAAGTATGCAG
ATACTGATCTTGATATTATCAAAAAAGGGATTATTCAAAGTTTTGAAATCGCTCACGAAC
TTGCTTGGAAAGTAATGCAAGACTATTTGAAATATCAAGGTCTTTTAGATGCAAATGGAC
CTAGAAACGTAACTCGAATAGCCTTTCAATATGAGCTTATTTTTGAGGGGCATCATTGGA
TGGAAATGTTGAATAGCCGTAATATGACAGTTCATACTTATGATGCTCAAATTTTGTTGA
AAGAATTTGAAAAAATTGTTCACATTTATCTTCCCCTTTTCCTTGCATTAGAAAAGAGAA
TGATGGAATTATGGCAGAAAAGTTTGGATTAAATGAACAATCTATTAGGGTAATTACTGA
TATTCTCAAGAAATACCCCGAAATTGAGCAGGCGATTATTTATGGTTCTCGAGCAAAGGG
TAATTATCGGATAGGTTCTGATATTGACTTAACTTTTAAAGGACCAAATCTTAATCAGAG
CATATTGGGTAAAATCAGGCTAGATTTAGAAGACTCTAGCCTACCTTATCTGTTTGATCT
TTCAATTTATCACGAACTGGCTCACGAAAATTTTATTCAGCATATCGACAGAGTGGGACA
GCAATTTTATCAACGGACAGAACAACAATAATGAAATCAAAAACTTACCTACAACATTTT
CCTGCACTTACCGATGAACAATTAGCGGAAAATGCAAAGAAAAAAGTGATCTGCGGAATG
TCAGGAGGCGTAGATTCTTCGGTTTCTGCCTTTATTCTTCAACAGCAAGGCTACCAAGTG
GAGGGCTTGTTTATGAAGAACTGGGAAGAAGACGATGATACGGATTACTGCACGGCGGCG
GCAGATTTAGCCGATGCACAAGCCGTTTGCGATAAGCTGGGTATTAAACTGCATAAAATC
AATTTTGCCGCAGAGTACTGGGATAATGTGTTTGAGCATTTCCTTGCAGAATATAAAGCT
GGACGTACACCAAATCCTGATATTTTGTGTAACAAAGAGATCAAATTCAAAGCCTTTTTA
GAATATGCTGCAGAGGATTTAGGGGCGGATTTTATTGCCACTGGGCATTATGTCCGTCGT
CCACCGCTTGAACAACAGCCAAAATTATTGCGTGGACTTGATAGTAACAAAGATCAAAGT
TATTTTCTCTACACCCTAAGTGAGCAACAAGTCGCACAAAGTCTTTTCCCTGTGGGGAAT
ATTGAAAAACCGATTGTGCGAGCCATTGCAGAAGACTTAGGTTTAGCGACGGCGAAGAAA
AAAGATTCGACAGGTATCTGTTTTATCGGTGAACGTAAATTCAAAGATTTCCTTGCTCGT
TATTTACCTGCACAAGCTGGGGAGATTAAAACCGTCGATGGGCAAGTGATTGGTCGTCAC
GATGGCTTAATGTACCACACCTTAGGACAACGCAAAGGTTTAGGTATTGGTGGTGTCAAA
GGGGCGAGTGAAAATGCGTGGTATGTAGTGGAAAAAGATCTGGTGAATAATGTGCTAATT
GTCGCTCAAGGTCAGGATAATTCCGCGTTGCTTTCAAGCGGTCTGATTGCAAGCCAACTT
CACTGGGTAGATCGTCAACCGATCCGTGAAAAACTACGTTGCACAGTAAAAACACGCTAC
CGCCAAGCGGATATTTTATGTGAAATCCAACCGCTTGATGACGAAACCATTCGAGTGATC
TTTGATGAGCCACAAATTGCTGTTACCCCAGGACAATCCGCCGTATTTTATCAAGGCGAA
GTCTGTTTGGGTGGTGGGATTATTGAAGAGCAGTTGAAGTAATATCTCCTAATAGTGATA
TTGTGGAAGATAGATTTATGGCATAAGAATGGGGATAATAGACAAATTTGCTGCTAATAT
TTAGAAAAAATAAACATTAGCAACTATTTTGTCTACTGTGCCCATTTGTCTACTATGCCT
AAGAATAGGCAACTTAGGTTTAGTATCTTAGCTTTTTAATGAGATTTGGAAATTAACTCA
TCTCATAGATAGAATCTTCTGCTCAATCCCTTTCGCATCTAACCCTAAATCCGCATAAGA
CTCCGCTTGTGTAGCTTGTGGGATAAAGAAATCAGGGATACCCAACATCAATAGCGGTTT
GATTTTGCCGATATGTTGCAAATATTCGTTTACCGCACTGCCAGCCCCACCTTGAAGGGC
ATTTTCTTCAAGGGTGACTAATAATTCGTGGCGGTCTGCAAGCTCAGCAATCAAGGCTTC
ATCTAGCGGTTTTGCAAAACGCATATCAACCAGCGTGTAATTGTGGGTTTCTGCCACTTG
TTTGGCCTCGTTTAATAATGCCCCGAAATTGAGAATAGCGACCTTTTCCCCCTGTTTTAA
CACTTTGCCTTTGCCGATTTCAAGGGTTTGCATCGGTTGAAGCTCAACGCCTTGTGCATT
GCCACGCGGATAACGCACGGCAACAGGGCTGTTCATTGTGTAAGCAGTGTAAAGCATTTG
ACGCATTTCATTTTCATCACTTGGACACATTATCGTCATATTTGGGACACAACGCATAAA
ACTTAAATCAAATGCGCCTTGATGGGTCTGCCCGTCTGCTCCCACAATACCAGCACGGTC
AATTGCAAAAATGACAGGTAAGTTTTGAATAGCCACATCGTGAATAAGTTGGTCATAAGC
ACGTTGTAGGAAGCTAGAGTAAATCGCCACCACAGGCTTGTAACCTGCAATCGCAAGCCC
TGCCCCAAAGGTCACGGCGTGCTGTTCGGCAATCGCTACATCAAAATATTGTTGTGGGAA
GCGTTTAGAAAACTCAACCATCCCCGATCCTTCACGCATCGCAGGAGTAATGCCGATAAT
TTTCGGATCACGCTCTGCCATTTCGCAAAGCCAGTCGCCAAAAATATTGGAATAGGTCGG
TGCGGATTTTGTTTGTGGTAACTTACCGCTTGTGTGGTCAAATTTCGGTACGCCGTGGAA
GCCGATAGGGTCCTGTTCCGCTGGGGTATAGCCTTTGCCTTTTTTGGTTTTAATATGTAA
GAACTGTGGTCCTGACATATTACGCATGTTCTTTAATGTAGATACTAACTCTTCAATATC
ATGCCCATCAATCGGGCCGATATAGTTAAAGCCAAGGGTTTCAAACATTGTGCCAACAGG
CGAAACAAAGCCCTTAACGTGTTCTTCTGTTTTTCGCACAAACTCTTTGATCGACGGAAT
GCCTGAGAGCAGTTTTTTGCCCCCTTCACGTAAAGTACCATAAAGCGAACCAGTGAAAAG
GCGAGCTAAGTGATTATTTAATGCTCCCACATTTTCTGAGATGGACATTTCGTTGTCATT
TAAGATAACCAGCATATTGGTATGAATTGAACCTGCGTGGTTAATCGCTTCAAATGCCAT
ACCTGCAGTGATTGCGCCATCACCAATCACACAGACCGTTTTACGCCCTGCGTTCTCTTT
TTCTGCGGCAACGGCAATGCCTAAACCAGCACTAATAGAGGTAGAAGAGTGTCCAACGCT
CAATACATCAAAAGGACTTTCTTCACGCCAAGGGAATGGGTGTAAGCCGTCTTTTTGACG
AATAGTATGCATTTGGTCACGGCGACCCGTTAAAATTTTATGTGGATAGGCTTGGTGTCC
TACGTCCCAGATAAGTTGATCGAATGGGGTCTGATAAACATAATGCAAGGCAACGGTCAA
TTCGACCACGCCTAATCCAGAGGCTAAGTGACCGCTTGTTTGACTGACGGACTCTAACAA
ATAGGCACGCAGTTCATCACAAAGAGGTTGAAGTTTATCTTTTGGTAATAAACGCAAATC
ATCAGGTGAGTTGATTTGACTGAGCAATGGATAGGTCTTTTGCATAAGCTTATCTTTAAT
CGTTGGGTGGGCAACTGCCCATCAAAAAAAATCTATTATTAGGCTTTGAGTTCTTCAGTT
AAGGTCGGTTGAATACTGTTTAAAATTTCTTTTACAACACGACCGCTACCTGCCACTACA
TTACCTGATTTTAAGTAATCTGTACCACCAACAAAGTTGGTCACTAACGCACCTGATTCA
CGGGCAATTAAATCGCCTGCAGCACAATCCCACGGTTTTAATCCGATTTCAAAGTAACCA
TCAACACGACCAGCCGCAACATAAGCTAAATCTAATGCCGCAGAACCCGTACGACGGAAA
TCTGCCACGCCATTGTTCATCAAGGCTTCAATCATATTTAAGTGAGCAGTACGATGTTTT
GCCACTTTAAATGGGAAACCTGTTGCTAACACAGTGCCTTGTAAATCACGGCGTTCGCTG
TTAATGCGTAAACGAAATTCATTTAATTTCGCCCCTTCACCACGCACTGCCGTGAATAAT
TCGTTACGAATAGGATCATATACGACACCCACTTCAGTACGACCGCTCACACGAATAGCA
ATTGACACCGCAAAATGTGGCAAACGTTTAACAAAGTTTGTTGTACCATCTAATGGATCA
ATCACCCACTGAACATCGTTATTTGTGCCAGCTAAAACGCCAGCCTCTTCACCAACAATA
GCGTGATCAGGGTACGATTTGCGGATCACTTCGATAATGGCTGCTTCTGCTGCTTTATCA
ATTTCGGTAACATAGTCATTTGAGCCTTTTTGAGCAACTTGGGTATCTTGAGGCGCTTGC
TCATAGCCTTTAGCAATAATATTGCCTGCTTTTCGTGCTGCACGAATAGCGATATTTAAC
ATTGGATTCATAATTCCACCAGATTTTAAAGAACATAAAAGGATTAGGATTATAGAGAAA
GTTAGGGAATAAAGGAATAGGGCGATGAGATCAATTTGTTTTAAATAAGATTTTATCTGG
TGTTGTGTAGCAGCTGCACAACAGCTAATTTTAAGAAAAGTTATGTAAGAGGGGATTTTC
GTTTGTTTCCTCGTTAGATTGGTCAAAGGCAAGGAAATAGAGATCGAAGCGGATAGTCCC
TATCCCTACAATTTAAAACTGGCTTTCAACTAAGATATTAACGTTTTTATCCGTATAGGA
ATAGAGCGTTGGCAAATTACTATTTTGCTTACGATAGGTAAATTGTAGCCCTAGGTGTTA
CTCCTAACCAATACCAATTGCGCTTCCATAGCGTTAAATTTAAGCTTATATACTTTGTCA
GAACGAACTTTGTCTAAATTGATGATTCCACCGAACTCTGTTTTTTATGTAAATAAGCTT
AAAAAGCTCTCCTATTGTAAAAACGTTTACAAGTAAATGTGCTGTGTTTTACAACAATTA
CAAATGTTTTCGTTTGCTTGATTTTGAGGCAATGTAAAGTAGATTGTTGTTTTTGCTGCG
GGTAATGAATTCTATTTATAATTAAATATATTCGTATTTTTCTGACAAATTTCTTGCCCC
TAATCTACGAAAACTATAAAATTCTCCAATTAAAGTGGGAAAAAGTGGTGTTTTGTGGAA
CTTTTTCCAAATTTCCGAATCTCTAAGGTTAAGTGAGCAAAAAAATGTTTCGTGGAGCAA
CTTCAATCAGCATTGATAGCAAAGGGCGGATCGCTATTCCGACCCGTTATCGTGCCGAGC
TTTTGGAGCGTCACCACGGGGCATTTGTTTGTACCGTAGATATTCGCCAGCCTTGTTTAT
TATTGTATCCGTTGCACGAATGGGAAATTGTCGAGCAAAAATTGCTCGCGCTGTCTAACT
TCGATCCTGCACAGCGTCGTATTCAACGGGTTATGCAAGGTTTTGCAACAGAATGTGAAA
TGGATTCTGCTGGACGGATTTTACTTAGCCCGACTTTGCGTCAGCACGCTCAATTGGAAC
AGCAGATTATGTTGGTTGGGCAGTTAAATAAATTTGAAATTTGGCAAGATCAACAATGGC
AGAAACAGATTAGCGAAGATCTTGCAATTGGTAGCTCAGAAGAAATGCTTCATTGTGAGG
CATTAAAGAACCTTTCTTTATAACAATAACGGATAATCAAAATGAGTGACTCACCCAAAC
ATATTACGGTGTTATTACACGAAGCAGTTGATGGTTTAGCCATTAAACCCAATGGTATCT
ATATCGATGGTACTTTTGGGCGTGGTGGGCATTCACGTCTTATTTTAAGCAAATTGGGTG
AACAGGGTAGATTGATTGCGATTGATCGTGATCCGCGTGCGATTGCAGAAGCGAACACGA
TCACTGATCCCCGTTTTCAAATTGTTCATAGTGCTTTTTCATCCATTCCTGATATTTGTG
ACGAACTTAATTTAGTTGGCAAAATTGACGGTATCTTACTCGATCTTGGCGTATCTTCCC
CACAACTTGACGAAGCAGAACGTGGTTTTAGCTTTATGCGTGATGGACCATTAGATATGC
GAATGGATACCACTAAAGGCTTGTCAGCAATGGAGTGGTTAGCACAGGTGTCTGTTGATG
ATCTCGCTTGGGTATTAAAAGAGTTTGGTGAAGAACGTTTTGCCAAACGTATTGCACAAG
CGGTGGTTTCTTACAATAAATCTGCAAGTGAAAAAATTTCGCGTACCTTGCAACTCGCTC
AAATTATTGCAGATGCCGTGCCCTTTAAAGATAAACATAAACACCCTGCAACTCGGTGTT
TTCAGGCAATCCGCATTTACATTAATAGTGAGTTAGATGAATTAGAAAAAGCGCTAAATT
CAGCCTTAGCTGTACTCGCACCTGAAGGGCGTTTGTCTATTATCAGCTTCCATTCTCTAG
AAGACAGAATGGTGAAGCAGTTTATGCGTAAGCAGAGCAAAGGCGAGGCGGTGCCGAAAG
GTCTGCCGATTTTAGAAAGTGAGTTAAATAAGAATATTCCTTTAAAAACCGTCGGCAAAG
CGATTATGCCAAGTGAAGCGGAGATTGAAACCAATCCACGCTCACGCAGTGCGGTGTTAA
GAGTTGCGGAGAAAAGATAATGTCGAGTGAACGCTATCCTCTACGTCAAGTGATTTTAGA
CGATTTAACCAGCCATAATAAAGTGGCGTTATTGCTACTGATAGGGGTTGTGATTAGTGC
TGTTGCAACGATTTGGATTACGCACCAAACACGTTTATTAACAGCGGAGCAGGGAAAATT
ATTGCAAGTAAAACAGAAGCTTGAAAATCAGTATGTCCATTTGCAATTAGAAGAAAATTC
AAAAAGTCAGAAGTTTTTAGTCGAAGCTGTTGCTGAAAAATTTGGATTACAACCAGTTAA
AAAAGAACAAGAAATCATTTTAGTGGAATAAAAATGAAAAAATCAGTGAAATATAACCCT
AAAAATAAAAATGCGATGGGAGATGAATTAAAAGAGGTAGATATTTCACCCCAGCCTAGT
TTTTTGCCTGCCCGATTTGGATTTGTTTATCTGTTTATCGGTGTAATGGCCTGTGCCTTG
ATCGGTCAAAGTTTTTTCTTACAAGTCACTGATTCAGAACGTTTAATCAAAGAAGCAAAT
GATCGCTCTTTACGGACAAAAGAGCTTCCTTTTACAAGGGGGAAAATTTTAGATAGAAAT
GGGCGAGTGCTTTCAATTAGTGTGCCGATGTATTCAATTACGATTGATCCTAAAGAATAT
TTTGATACTAAACTTCGTCGTAATAAATCGTTATGGCGAGTTTTGGCTATGGAAATGGAG
GCTTCAGCCAGTAAAATTGAAGCTAGTGTGAATCGTTTTATTAAAGAAAAACCACAGAAT
AAAGAAAATAAGTATGATCCTAGAGCGATTTTAAACAATAAAAATGAGGATTATTGGACA
TTACTCGCTCGTGCAACTGCATTAGATTACAACGTATTAATTCAACGCATACGCAATAAT
CCAAATTCTATGTTTTTACATTTGGAAAATGAGTATGCTCAGCTTGAACGCCAAAAAATG
CAAGAGTTAGCCAAAGCATTAGGTATGAAATACAGCGTAATGATGGATAAACTTTATGCT
TCAGCAAATCAACGTTTTTTATATATTTCTCGTCACGAATCAGATGTGATAGGAGATTAT
GCTCGAGCATTAAAAATTGATGGGCTTGTATTAAAAGCAGAAACTCGCCGTTTTTATCCT
CTTGCAGAAGAAATTTCCCAATTAATCGGCTTTACCGATGTTGATGATAAACAAGGCTCG
GAAGGAATAGAACGTAGCTTTGATAGCTTGTTGGTTGGTAAAAACGGTAAACAGGTTATC
CGTAAAGATGCTCGTGGTAATGTGATTGAACATATTCGTGATGAGAAAAAATATGATCCG
CAAGATGTGATGTTGAGCATTGATGAAGAATTGCAATCCATGGTTTACCGTGAAATCAAA
AAAGCGGTAATTGAAAATAAGGCAGAATCAGGAACAGCTGTTTTAGTGGATATTCAAACG
GGTGAAGTGTTAGCGATGGCAAATGCACCATCTTTTAACCCAAATAACCGTGCAGAATTC
AAATCAGAATTAGCGCGTAACCGAGTGATTACCGATACTTTTGAACCAGGTTCAACAGTA
AAACCACTCGTGGTATTGACAGCGCTACAAAATAAAGTGACTTATCCAAGTGAAGTCATT
AGTACAAGACCTTTTGTCGTTAATGGGCATACAATTAAAGACGTAGCGCCAAGAGAGAGT
TTGACACTTACAGGGATCTTACAAAAATCCAGTAACATAGGTGTAAGCCGTTTAGCGTTA
AGAATGCCATCAACCGCATTAGTCGAAACTTATAGCAAGGTCGGTTTTGGTAAAGATACA
GGCTTAGGGCTTGGTGAACAACGTGGTACAAACGGCGATCGTAAACGTTGGGCGGATATT
GAACGTGCGACAATGGCGTATGGTTATGGTTTAAATGTAACACCATTGCAATTAGCTCGC
GCTTATGCAACTTTAGGGAGCTTTGGGGTTTATCGCCCTCTTTCTATTACAAAAGTCGAT
CCGCCTGTGTTAGGCGATCGAGTATTACCGGAAAAGATAACACGCGATGTCGTGAAGATG
ATGGAAAGCGTTGCGCAAAAAGGCGAAGGCGGACAACGAGCAATGGTTGATGGCTACCGT
GTGGCGGTAAAAACAGGTACAGCCCGTAAGTTAGAAAAAGGGCAATACGTTAAAAAATAT
TTTGCCTACACTGCAGGTATTGCGCCTGCAAGTAATCCACGCTTTGCACTAGTGGTGTTG
ATCAACGAACCTAAAGCTGGCAATTATTACGGCGGTGCGGTATCTGCCCCACTGTTCTCA
AGCATTATGGGACATACTTTAAAAGCAAGAAACATTAAACCAGATAATCTTACTGAAGAT
ACAAAAAGTGCAGTGAGAGAGATGAAAACAAATTCGACAAACTAAGAGGCAATAATGAAC
CCTTTACTTTCCTTTTTCCCTGAACTTAACCATTGGGGCGAATTAAAAGAATTAAACAAA
ATGACCTTGGACAGCCGTCAGGTTGAAAAAGGTGATCTATTTGTTGCCTTAAAAGGACAT
CAAGTCGATGGTCGTCAATTTATTGAAAAAGCGATTGAACAAGGTGCTTCTTTAGTTTTA
GCTGAAGCGGACGATGACGTTCAAGCGGTGAGATTTGCAGAAAAATTTGCAAATTCGACC
GCTTGTGTACTGGAAGTACCAAATTTACCGAAACAACTTTCGGCGATAGCAGGTGCCTTT
TACGGCAATCCATCAGAAAAATTAACCCTTGTGGGTATTACAGGCACTAACGGCAAAACC
ACTACGGCACAGCTTTTTTCACAATGGCGAAACTTGCTTGGCGGTAAATCTGCGGTGATG
GGTACTATTGGCAACGGACTATATGGGCAAGTGCAAGAAGCGGTGAATACAACAGGTTCT
GCCGTTGAAATTCAATGCAATCTGGAGAACTTTGTTGAATTAGGGGCGGATTTCTGTGCA
ATGGAAGTCTCTTCTCACGGTTTGGCTCAATATCGTGCCGAAGCACTAGACTTTGACTTG
GCGATTTTCACTAACTTAAGCCGTGATCACCTTGATTATCACAACACAATGGAAGAGTAC
GCCCAAGCGAAGTTCCGCTTATTTGGCGAGCTTTCTTCAAAACAACAAGTAATCAACGCT
GATGATGAAATTGGGCGTAAATGGTTAGCAAAATTGCCTGAGGCCGTCGCTGTCAGCACC
GATAGCCAGTTTCAACCACAACAAGCCCGTTGGATTAAAGCGAAAGCGGTGCAATTTACC
CTACAAGGTGCAACTATTGAATTTGAAAGTAGCTGGGGCAACGGCGAACTCAAAAGCCGT
TTAATCGGGGCGTTTAATGTCAGCAATTTATTAACCGCTTTCGCTGGTTTATTGGCGTTG
GGCTACGATTTGCAAAAATTAGTCGAAACCGCACCGCTGTTAAACGGTGTATGCGGACGT
ATGGAGTGTTTAATCAGCAAAGAAAATGCGGAAGAAAGCCCGATGGTGATTGTTGATTAT
GCCCATACCCCTGATGCCTTAGAAAAAGCCTTAGATGCCGCTCGTTTGCATTGTGAAGGC
GAACTATGGTGTGTGTTTGGTTGCGGTGGCGACCGTGATACAGGTAAGCGTCCGCTAATG
GCTCGTATTGCCGAACAGTTGGCGGACAGAGTGATTGTGACTGATGACAACCCACGCACC
GAAGATCCTGATGTGATTTTTAATGATGTTATGAAAGGTTTCCGCAAGCCAAAAGCGGTG
CAGTCTATGCATATTCGTCAATATGCGATTGAACAAGCAATTGCCCAAGCCGAGCCAAAG
GATGTGATTTTGATTGCTGGTAAAGGACACGAAGATTACCAAATTATCGGCACGAAGAAA
TATCACTTTTCGGATCAAGAGTGGGCGAGGAAGTTTTTGGGGTAGAATGTAGGGACATAC
TGCATGTGTCCGCCATCTTTCGTGGAGCTATTTTTTAACGGACACACGCAGTGTGTCCCT
ACATTAAAGAAGATAATAAATGATAAAACAAACCACCCAACAACTCGCTCAAACCCTAAA
GGGTAAACTACTCGGTAGTGGCGAGGTTGTTGTTGAAAACATCAGTACAGACACCCGTCA
AACGGTTGAAAAAGGCTTATTTTTTACCTTAAAAGGAGAAAAATTTGATGCTCACGATTA
TGTAGAAAAAGCGATAGAACAAGGCTGTGTGGCGTTAGTCGTTGAGCGTGAATTGGCGGT
GAATGTACCGCAAATTATTGTGGAAGATACTCGCTTGGCATTAGGGCAGTTAGCAAAATG
GCTGAAAGCGGAAATTAACCCAAAAACTGTGGCAATTACGGGCTCTTCAGGCAAAACCAC
CGTCAAAGAGATGACTGCAAAAATTTTGCAAAAAGTGACCGCTTGTGAAGATCAGGTGCT
TTATACCTTTGGTAATTTAAACAATGACTTAGGTGTACCATTGACCTTATTACGTTTAAC
CCCTGAGCATAAATTTGCCGTGGTTGAACTGGGGGCGAACCACATCGGCGAAATTGCTTA
TACCACCGAAATTGCACAACCTGATGCCTGTTTAGTGAATAACGTGGCATCTGCTCATCT
TGAAGGATTTGGCTCGTTGGCAGGTGTGGCTCAAGCTAAAGGTGAAATTTATCGTGGCTT
GAAGGCTGGTGGTAAGGCGATTGTGAATTTAGCTCATTACTATCCAGAATGGCAGAAAGA
GATTGGCGATCACGAGTTACAGTCGTTCTGCTACACCGGCGAAGATAAAGACAGCTATGC
AGATTTTTGGGCGGAAAATGTTGAGTTACACCTCAATGGTTCACGCTTTACCTTACATAC
GCCACAAGGCGAAATTGAGATCAACTTGCCTTATCTAGGCGAACATAATGTGAGTAATGC
GTTAGCGGCAACAGCACTCGCAATGGCAGTCGAGGCGGATTTAACTGCGGTTAAAGCTGG
ATTGGAACAGCGTTCAGCGGTTAAAGGGCGTTTGTATCCGATTGAAATTAAAGAGAATGT
ACTGTTTATTGATGACAGTTACAATGCCAATGTGGACTCAATGAAATCTGCGGTATCAGT
GTTAAAACAGTATCCGGCTTTCCGCATTTTTGTGGCGGGAGATATGGCGGAGCTTGGCAA
AGACAGCCCTGCTTGTCATCAAGAAGTCGCTGATTTCGTTAAACAGGCGAAGCTCGATTT
AGTGGTCAGCTTCGGCAAAGAGAGTGAGGTGATTAGCGGTAATTCAACTCACCACTTTAA
TGACAAAACCGCAATGGCGGCGTTTTTGCTTCCGATTATTTTGCAAAAAATCGAGCAAAA
CCAACCGCTTGTTCTTTTGGCAAAAGGCTCTCGTAGCCAAAAAATGGAAGAGGTAATTGC
TTCCTTATGTCGTTCTTTTGATGTTTCTTTTTAAGGATTAGCTTATGTTAGTGTGGCTTG
CTGAATATCTGGTGCAATACAACACAGCGTTTAACGTGGTGTCGTACATTACTTTCCGTT
CCATTATGGCGTTATTGACGGCGTTAATTATCGGCTTATGGATTGGATCGACGGTCATTC
GCCGTTTACAAATTCTCAAATTCGGACAGGAAGTTCGCCACGATGGCCCTGAAAGCCACT
ACAAAAAACGGGGCACACCAACGATGGGCGGTATTATGATTTTATTCGCTATCGGTGTGA
GTACGTTGTTATGGGCGGATCTACGTAACCCCTATGTCTGGTTTGTGCTATTTATCCTAT
TTGGCTATGGGGTTGTCGGTTTTGTTGATGATTATTGGAAAATCGCTCGTAAAAATACCG
ATGGCTTGATTGCTCGTTGGAAATATTTTTGGTTATCGGTGATCGCCTTAGTGTCCGCTT
TTGGTATGTATGCGATTGGTAAAGATACCGCGGCCACCCAGTTAGTTGTTCCTTTCTTTA
AAGATGTGATGCCACAGCTCGGCTTATTCTATATTGTTCTAACCTATTTTGTGATTGTCG
GTACAAGTAATGCGGTGAATTTAACCGACGGCTTAGACGGCTTGGCAATCGTGCCGCTTA
TTATGGTCGCAGGGGCATTTGCATTAATTGCGTGGGCAACGGGGAACTATAATTTTGCAC
AATATTTGCACATTCCTTATATCAAATATAGCGGTGAATTAGTGATTTTATGTACGGCGA
TTGTCGGGGCTGGGTTAGGTTTCTTATGGTTTAACACTTATCCGGCACAAGTTTTTATGG
GCGATGTCGGTTCACTGTCACTTGGCGGTGCATTGGGTGTAATTGCCGTGTTAGTTCGCC
AAGAATTATTATTAGTGGTGATGGGCGGTGTATTTGTGGTTGAAGCCTTATCGGTTATTT
TACAGGTTGGCTCTTACAAACTCCGCCAAAAACGTATTTTCCGTATGGCACCGATCCACC
ACCATTTTGAACTTAAAGGCTGGCCGGAACCACGTGTTATCGTGCGTTTCTGGATCATTA
CCTTAATGTTAGTGTTAATTGGATTGGTGACGTTGAAGTTACGTTAATTAATGTAGGAAC
ACACTGCGTGTGTCCATTACAGTTTTACCAACCGAGGAATAATGAAAATAAAGCGGACAC
ACGCAGAGTGTGTCCCTACATCTGAAAATACCGTTTCTAGAGAACAACAAAATGCAAAAT
CAATATCAAGGCAAAACTATCACAATTATCGGCTTAGGCACAACAGGCTTATCTTGTGTC
GAATTTTTTGCGGACAAACAGGCTCAAGTGCGAGTGATTGATACCCGAGCAAATCCTGCA
GGGGCGGATAAGTTGTCGAAGGATATTCCACTACACACAGGCAGTTTAAACCTTGAGTGG
TTATTAAGTTCCGATTTAATTGTGATTAGCCCAGGGCTTGCCTTAGCGACACCGGAAATT
CAGCAAGCTATTCAAGCCGGTGTGGAGGTGGTTGGCGATATTGAGTTGTTCTGTCGTGAA
GCCAAAGCGCCGATTATTGCGATTACAGGCTCGAACGGTAAAAGTACCGTCACGACTTTG
ACGACTGAAATGGCAAAACAAGCCGGAGTTAAAGTTGGAATGGGTGGCAATATCGGCGTG
CCGGCATTGAGTTTATTGAAAGGCGATTACGAGCTTTATGTGTTGGAATTATCGAGTTTT
CAACTTGAAACGACCTATTCTTTAAAAGCAAAAGCGGCGACCATTTTAAATATCAGCGAA
GATCATATGGATCGCTATGAGAGCATTGAAGATTATCGCCAAGCGAAATTGAAAATTTAT
CACCATGCCGAAAATGTAATTGTGAATGGCGAAGATCCGCAAACTTTCCCTGAACAAGCG
GTCGGATCTTTGAAAAAATTTGCAGAAAAAGACGCAGAATATACCGCTTGTAATGGAGAA
CTCTATTCTGGCGATGAAGCCGTCATTGCGATTGATGAGCTGAAAATTACTGGTCGCCAC
AATGTGATGAATGCCTTAACATCAATGTCATTGGCGGAAGCTGCAGGCGTTGATCGTTCG
GGTATTGTGAAAGCGCTACAAAGCTATTCAGGATTAGATCACCGTTTCCAGCTAGTACCG
ACGAATGATGGCGTACGCTGGATTAACGACTCAAAAGCCACGAATGTCGGCAGTACTGTG
GCGGCATTAAATGGTTTGCAAGCCGAAGGAACGCTTTATCTGTTGTTGGGCGGTGACGGA
AAAGATGCTGATTTTTCTGAGTTAAAACCTTTTATTAATCAACCAAATACAGTCTGTTAC
TGCTTCGGAAAAGATGGGGCGGAACTCGCCGCTTTAACTCAAAATAGCGTTTTAGTGGAA
ACAATGGCACAAGCTGTCGCACAAATTCGTTTAAGATTAAAAGCGGGCGATATGGTGCTA
CTTTCACCAGCTTGTGCAAGTTTAGATCAGTTTAAAAATTTTGAAGAGCGTGGCAGACAG
TTTGTGGCGTTGGCTCAAGGGGTTATCTAATGCTAGAAAAAATTCGGATTGAGTGGGATA
AGTGGACAAGATTAACGCCTGTTAATGCACTCTATGATCGAACATTGGTGTGGTTATTTC
TCGCATTGCTGATCATTGGATTTGTTATGGTGACTTCAGCCTCTATTCCTGTGAGTAGTC
GGCTACACGAAGATCCCTTCTATTTTGCGGTGCGAGATGGTTTTTATGTTATCGCATCTA
TTTGTGCTTGTGCTTTCTTTGTTCAAATTCCAAGTAAATATTGGGAAAAGTATAATGGTT
GGTTATTTATTTCAGCCCTACTTTTGCTTGCAATTACATTGTTTGTTGGAAAAACAGTAA
ATGGGGCAACACGCTGGATCCCTATCGGTCCTATTAATTTCCAGCCTGCAGAATTAGCAA
AATTTGCGGTGATTTGTTACTTTGCGAGCTTCTATGTAAGAAAATTTGATGAAATGCGAC
AAAAAAGCATTAGTTTCATTCGCCCTATGGTAATCCTGATTTTATTTAGCTGCTTGTTGC
TGGCTCAACCTGATTTGGGAAGTATAGCGGTGCTTTTTGTGCTGACATTTGCAATGCTTT
TTATTATGGGGGCGAAAGTCTTACAGTTTATTTTTCTTGGTATCACAGGCGTTGTAGTCT
TTGCTCTATTAGTTTTAACATCGGAATATCGCTTAAAACGCGTAACTTCTTTTATGGATC
CTTTTGCTGATGCTTATGGCGATGGTTTCCAACTATCTAACTCACAAATGGCTTTCGGGC
AAGGTGAGATTTGGGGACGAGGCTTGGGTAACTCCGTACAAAAATTAGAATATTTACCCG
AAGCACACACTGACTTTGTAATGGCTGTTATTGCTGAGGAGTTTGGATTAGTTGGAATTG
TTGTCGTTGTGCTATTATTACTCGCTTTAACTTTTAGAGCTTTAAAGGTTAGTCGGGAAG
CGTTAATGTTAGAAGAGCGATTTAAAGGTTTTTTTGCTTTTGGTATTGCAATTTGGATTT
TTATTCAAGGCTTTGTAAACCTTGGTGTTGCTTCGGGGTTACTGCCGACCAAGGGCTTAA
CTTTCCCATTGGTAAGCTATGGTGGTTCAAGTTTAGTGATTATGGCGATTGCAATTGCGG
TATTAATTCGGATTGATTACGAAAATCGCTTGGATCGAATTGGTCATGCACATTTCAGCG
ATGATTAATATTGGAAAATAATATGACAAAAAAATTATTGGTAATGGCTGGCGGAACTGG
CGGACATGTTTTCCCGGCGATTGCTGTGGTAAGAGAATTACAACAACAAGGCTGGGAAAT
CCGTTGGCTTGGTACCAAAGATCGTATGGAAGCAGATCTTGTGCCAAAACACGGTATTCC
GATTGAGTTTATTCAAATTTCAGGATTAAAGGGCAAAGGGATCAAAGCATTACTTACTGC
CCCTTTTGCGATCTTAAGGGCGGTACTTCAAGCGAAAAAAATTATTAACGCGTACAAGCC
CGATGCAGTACTCGGAATGGGCGGTTATGTATCCGGACCTGGCGGTATTGCAGCGAAATT
ATGTGGTGTGCCTGTGATTTTGCACGAACAAAATGCGGTGGTAGGTTTAACGAATGTATG
GCTTTCTAAAATTGCTCGACGTACTTTACAAGCATTTCCAACGGCGTTTCCAAATGCGGA
AGTGGTGGGAAATCCTGTTCGCCAAGATCTATTTGAAATTGCACCGCCTGAACAACGTTT
TGCTGAAAAAGGCTATCCGATCAATATCTTAGTGATGGGCGGTAGTCAGGGGGCATTGGT
GATCAATAAAACCGTGCTGGAAGTAGCGAAAGTGTTAGGACAAAACGTATTTATTAGTCA
TCAAGTCGGCAAAGGCAAATTAGCTGGTGTGGAAGAAGTTTATCAAGCAACAGGTAACGG
CATTGCTAGCGAATTTATTGACGATATGAAAGCCGCTTATGAATGGGCGGATTTGGTGAT
TTGCCGTTCTGGTGCTTTAACTGTATGTGAAATTGCTGCGGCAGGATTACCTGCGATTTT
TGTGCCGTTTCAACATAAAGATCGCCAACAATTTTTAAATGCAGAATACCTTGCACAAGC
AGGTGCAGCAGTGATTATTGAACAGCAGGATTTTACCCCTGAAAGTTTATTAAAAGCATT
AGAGCCGTTAATTGCCGACCGTCAAAAACTGACGGAAATGGCAATAAAAGCAAGAGCGAA
AGCCACACCATTAGCCGCAAAACGAGTGGCAGAAGTGATTGTGGAAAATAGTTTGTAATC
AGAAATTAGCCTTGTAGGGACACACTGCGTGTGTCCACTCTAAAAATTATCCACGGACAC
ACGCAGTGTGTCCCTTGTATATTAAAATTATAGTAAACTAGCAACATAAACCATAACGTT
ATCCACAGCTTGGGTGTCC
>H60 Scaffold3
TCGATTTATGATTGATTTTGGTGATCGCCTAGACGATCACCGTTAAGTTGAAATGGGTGT
TTACACAGAATTTGGGATAGGGTCATTTGTGATTTTATCTAAACAATCCTAACGCTTTAA
ATAAATAGTTTGCGTCAAGTTATGTAAATATAGCTCCCACTAGTACGATAATTGAGCTCT
TACAATGAAACATGAAAAACTATATTTACATCTACTTTTATATAACTGCCACTTTCCTAA
CTTAAATATATTCTACCTTAATAATATCAAATTCAACATTTCCGCCAGGTGTTTGTATAT
GTACATTGTCGTCAATTTCTTTCCCAACTAATCCTCTTGCTATAGGAGAGTTGACGGAAA
TTAAGCCATCCTTAATATTTGCTTCATCATCACCAACAATACGATAAGTCACACATTCAT
CTGTATTTACATTGAGTAAAGTCACTGTAGAGCCAAAAATAACCTTACCAGTATTAATCA
TATTCTTTACATCAATAATCTGAGCATTTCCCAATTTGCTTTCAATTTCTTTAATTCGCC
CTTCGCAGAATCCTTGCTGCTCTCTCGCAGCATGATACTCAGCATTTTCTTTCAAATCTC
CATGTTCCCTAGCCTCAGTAATCGCACTAATTATTTCTGGACGGCGAACATTCTTTAAAA
AATCTAATTCTTCACGTAATTGCTCTGCACCACGCACTGTCATAGGAATTTGTTTCATAT
TTTATCCTTAATAGAAAAGTTCTTACCAAAATTAGAGAATGTCTTGGCAGAAAAAGAGAT
ATAATCTAGTATTAGTCGACTATTATTCATTTTCTTTATAAAAATAGCAACCTTACTATG
ATTTCATTTTCGCTCAAACAACTTAGAATTTTACTTTTAACTCTTTTTTATATGCCTTAT
AGTGCTTCAGCAGAGGTCGATATTACACCGTTCATCTCTCATTTACCTAAAGGTACATCA
ATCAGTGTTATCGCTAAAAATTTATCTACCGATCAAATTGTTGTCGATTATCAAAGTGAT
CTGTTTATGTTGCCAGCTAGTACTCAAAAAGTATTTACTGCTTTAGCCTCTAAGATCATG
CTGAACACAGATTTTAAATTTCAAACAGCGCTCTTGACGAATGGTATAATTGAGAATGGG
GTGCTAGAGGGAGATTTAATCGCCAAATTTACTGGAGATCCTACTTTAACTAGCGGTCAG
TTATTTCAACTAATTTCACAATTAAAAGAACAGGGCATACATAAGATTAGTGGCAATTTG
ATCATAGATACATCTGTATTTGCTAGTCATGATAAAGCCATCGGCTGGGTATGGAATGAT
CTGAGCCACTGTTTTAGTGCTCCCTCCTCTGCAGTAAATATCGATCAAAATTGTTTTTAT
GTGAATTTAGATGCAAATCAATCTATTGGAAGTCTGATTAAAATTAGCGTTCCTAGCGCC
TATCCAGTACAAGTATTTAGTAGTGCCTATGTTGCTGACAAATCTGAAGCAAATTTCTGT
GAACTTGATGTCGTTGTACATGATAACAATCGCTACTACATTAAAGGTTGCTTATCTAAA
CAAACTAAACCTGTTGGATTGAGTTTTGCCGTGCAAGACACTACAAGCTATGGAGGGAAT
GTTATTAAAGCTAATTTAAAACGTATTGGGATTCAATTTAATGGTAATATTCAACAGGAG
AATTAGAGAGTAAAACCCAAAGAGGACCTTTAACACAGTTTGAATATAACTTGTTTATGG
CATTATACAATAATTAAGGATATAAGACCGACTTAAACCTGTAACAACAGTTGTATAAAT
TTGGGTATTATTTTGTATACAATGTTTCTTTATTTGTCTATTACACCACTTTTAAACAAT
ATTCGCTTCGGTTTATTTCAATAAATAAAGGGGCGACAGCCCCTTTAACTTTATGCTCCT
AGCAATTTATTCATCCGTTTAATAAACGCCGTTGCATTTTCCAATGTGCCACGTTCAGCG
AGTAACGCTTGTTCAAACAAGAGTTCAATCCAGTCGTTAAATTCTGCTTCGTCAGCAATA
TCAGCTATACGTTTTACCATTGAATGTTCAGGGTTTAACTCGAAAGTATATTTCACTTCA
GGGGCTTGTTGTCCCATTGCGGCGAACAGTTTTGCCATTTGCGTGGTCATTTCATCGCTG
TCAGTTGAAACAACGGCCGGCGTATCGGTCAAGCGGTGAGTTAGGACCACTTTTTTGACA
CGCTCGCCTAAATAGCCTTTGGCTCTCTCTAAGAAGCTCGCAAATTCAGCTTCTTGTACT
TTTTGGGTTTCTTCTTCCTCTTTGTCAGCAAGATCACCTAAATCTAAATCTGATTTAGTA
ATACTTTGTAATGGCTTGCCGTCAAATTCGGTTAAATGGCTGATAAACCATTCATCAATG
CGGTCAGAAAGTAGTAAGACTTCAATGCCTTTTTTGTTGAACAGCTCTAAGTGTGGGCTG
TTTTTCGCTGCTTGATAGCTGTCGGCAGTTAAGAAGTAAATCGCTTTCTGACCTTCTTTC
ATTCTTGCAATATAATCGCTCAAACTGACCGCTTGTTCGCTACTGTCAGTATGCGTTGAA
GCAAAGCGAACTAAGGCTGCCACTTGGTTTTTATTTGCGAAATCTTCCCCTACACCTTCT
TTCAAGACTAAACCGAACGCATTCCAAAATTGTTGATATTGTTCAATGTTGTCTTTCGCC
AGTTTTTCCAACATTTGTAAGGAACGTTTAGTTAGAGCTGTGCGGAGTGATTGGGTGACT
TTGTTCTCTTGCAAAATTTCACGGCTGACATTCAGTGGTAAGTCGTTGGTGTCCAACAAC
CCACGCATAAAGCGAAGATAATTCGGCATAAAGACTTCCACATCGTCCATAATAAACACA
CGTTGCACATAGAGTTTTAAGCCGTGTTTTTGTTCACGCTGGAACAGATCCCAAGGGGCT
TTACTTGGTACATAAAGTAGGCTGGTATATTCTTGTTTACCTTCAACTTTATTGTGCGAC
CAAATTAACGGATCGGCAAAATCGTGGCTGATATGTTTGTAGAACTCTTTGTATTCTTCA
TCAGAAATCTCATTTTTAGAGCGTGTCCAGAGTGCTTGAGCTTTGTTAATTTTTTCCCAT
TTGGTGCCAGTTTCTTTGCCTTCATCGTCATACTCTTTGGTTTGAATTTCCACCGCTAAA
CCGATATGGTCAGAGTATTTACCGATAATGTCACGCAAACGCCACTCGCTTAAAAACTCT
TTTTCATCATCACGCAAGTGTAAAATCACGTCCGTACCACGTCCTGCTTTTTCAATATCG
GCAACGGTGTAATCGCCTTCGCCTGCCGATTCCCACAATACGCCTTGACTTGCATCACTG
CCTGCGGCTCGAGTGCGAACGGTCACTTTATCAGCAACGATAAAAGAGGAGTAGAAGCCA
ACCCCGAATTGCCCGATTAATTGGCTGTCTTTCGCTTGGTCTGAACCGAGTGCATTTAAA
AACTCTTTGGTGCCTGATTTAGCAATGGTGCCGAGATGATCGATCACTTGCTCACGGCTC
ATACCGATACCGTTATCGCTGATAGTGATTGTGCCTAAGGCTTCATCAATACTGATACGC
ACACGCAATTCACCGTCGCCCTCATAAAGTTCGGGTTGAGAAAGAGCTTTGAAACGCAAT
TTATCAGCAGCGTCCGACGCATTGGAAATTAACTCACGCAAAAAGATCTCTTTATTAGAA
TAGAGTGAGTGGATCATTAATTGAAGCAGTTGTTTGACTTCCGACTGAAAGCCACGGGTT
TCTTGGTTTGTACTCATATTGTTTCCTTTATGATATATAGAATGATCGATATTCTTCCCC
AGCTTGCGGGGGAAGTGGTTGAGCAAAGCGAAACCGATGGGGGATTGTTTGTTAGCCCTC
ATCCCCCTTGCAAGCAAGGGGACTTCCCCCATAAATGGGGGAAGAATATAAAAAATAACG
CCCTACTAAATAGGGCGTTATTCTTAAATTTCAAGGGAATTATTTGGCATTGTGTAACAT
TATAACGAAAATTATTCATCTTCCGTAAAACGTTTTGCTTTATATTTCGGGTTCATCAAG
TTTTCGACCGATAAAATATCGTCTAACTGTTCTTTTGTCAGCAAGCCACGCTCTAACACC
ACTTCACGCACGCTTCTGCCTGTGGTTGCACAGATTTTACCAACAATATCGCCTTCGTGG
TGTCCGATAAACGGATTGAGATAGGTCACAATACCGATAGAGTTAAATACATAACCTTCA
CAAATCTCTTTGTTCACCGTGATACCGTCAATACATTTATCACGCAAGTTCACACAAGCA
TTTGCCAAGATGTCGATAGACTCAAACATCGCTTGTCCGATAACAGGCTCCATCACATTT
AATTGCAATTGCCCTGCTTCCGCAGCAAAGGTAATACAAGTATCGTTACCGATAATTTTG
AAGCATACTTGATTCACCACTTCTGGCACAACAGGGTTTACTTTCGCTGGCATAATGGAA
GAACCTGCTTGCAATTCAGGCAAGTTGATTTCATTTAAGCCTGCACGCGGGCCTGATGAA
AGCAAACGCAAGTCGTTACAAATTTTAGACAATTTCACCGCCGTACGTTTTAACGCCCCG
TGAACCATCACATAAGCACCACAGTCAGATGTCGCTTCGATTAAGTGTTCAGATAAGGTG
CAAGGTAACTGGGTGACTTCCGCAAGGTATTTCACTGCAAGCGGTGCGTAACCTTCTGGC
GTATTCAAACCTGTACCGATTGCCGTTGCTCCTAAGTTTACTTCAAGCAACAACTCTGCG
GTACGTTTTAAGTTTTTCACTTCTTCATCTAACAATACAGAAAATGCTTTGAACTCTTGT
CCAACGGTCATTGGCACAGCGTCTTGCAACTGGGTGCGTCCCATTTTTAAGATATTTGCA
AACTCATCAGCTTTATTTTCAAAGCTGTGTTGTAAGTAAAGTACTTTACTAATCAATTGC
ATAATGCTGTTATAAACGGCAATACGGAACCCCGTTGGGTAAGCGTCATTGGTCGATTGG
CTTGCATTAACGTGGTCCATTGGGTTGATAATATGGTATTCACCTTTTTTATGCCCCAAT
AATTCCAGTGCTAAGTTTGCCACTACTTCATTGGTATTCATATTCACCGAAGTACCCGCT
CCCCCTTGATACACATCAGATGGGAACTGATCCATACAACGACCATTCACCAAAATCTCA
TCACAGGCTTGTACAATCGCTTTTGCAATTTTCTTCGGAATTGCCCCTAACTCGCCATTA
GCAAGTGCAGTCGCCTTTTTCACCATCACCATACCACGCACAAACTCAGGTACATCAGAA
ATGGTATTTTTAGAAATATTAAAATTCTCTACGGCACGTAGAGTATGGATACCCCAGTAA
ACATCATTAGAAACTTCACGTTCACCTAATAGATCGACTTCAATACGCATATTGCTCATT
ATTGCTTTCCTTTTATATGTTACATATTTGTGAAGAGATCATAACGAGAAGCTGACATAA
AAAATGTGATCTAGATCATATTTTCAAAATGGATTGGGGCGATATAAATTGCCGTTTCGG
ATTAGTTTTTTTTATGATAAAAAGCCCTTTGAGAGTAAAGGGCTGAAATATGTTCTACAA
GCAGATTAATCGTCAATCGCATAACCCTATGGCGATAACAGTTGATTATCCAAATAGGCT
TTGCCTTCCACTAATTTCAATCTATCGTCACAGAACCATTGCACCACAAGGGGATAATAG
CGATGTTCTTGTTCATAAACACGCTCAATCACATCATCTAATTCATCATCAGGATAAATC
GGCACTTTTGCTTGTAAAATAATCGCACCGCCATCCACTTCTTCATTGACAAAGTGAATG
GTCGTACCGTGTTCGCTATCACCAGCCTCCATTGCTCGTTGATGTGGGTTTAAACCTGCA
TATTTAGGTAAAAGTGATGGATGAATATTAAGAATTTTACCTGTAAAACGAGCGGTAAAT
TCAGGGGTAAGAATTTTCATATAGCCAGCTAAGACAATTAAATCGGCTTGCAGGGCTTCA
ATTTGTTCTGCAATGGCATTATCCATTGCCAGATTATCTGAAAAGTCTTTTTTGGTAAAA
ATAAAGGTAGAAATCCCCGCTTGTTTGGCTCTTTCTAAACCGTAAGCGGTGGCTTTATTA
GATATAACAGCACAAATTCTGCCGTTGATTTTTCCAGTATCAATGGCATCAATAATAGCT
TGTAAATTTGAGCCATTGCCCGAAATCATGACGACAATATTTTTCATAATATCGTCTCCG
TTATCACATTTTCTTTCCATATTACTATAGTTATCCTATTACGGTATAAACTAAGTTAAA
ATCTAAGCTCTTTTCAAAAATTCTGATTTCAATAAAAGTTTTCCACAATCTACATTGTGA
TCACCAGCGACTAGACGAATCCCTTTATATTTAGTTCCTTTTTTCAGTACTTCTGAGGAT
CCTTTCAATTTTAGGTCTTTAATTAAGATAACATCGTCACCGTCAGCAAGTAAGTTTCCA
TTGCTATCCTTTACGATCAATTGATCTTCATCGACTTCAACTTCATTACCAGTCCATTCG
TTTCCGCAATCAGGGCAAACAAATTGAATTGAATCGTGGTAAGTATTTTCGCTTTTACAA
GCAGGGCAAATAGGGTAATCCATAAATATCCTCAATAGATTTAAAAAAACGCTATTCTAC
TACAAGTGGTAAAATTTGAGGGATTTTTTGTAAAAATGAATAAAAAATTGGGGTATTAAA
TGAATACCCCAACAACGAAAAATAATTTACTGCAACACCGCAATATATTTCAACATCACC
CCAGCGGCAATCGCTGAACCTATTACCCCAGCAACGTTTGGACCCATTGCGTGCATTAAT
AGGAAGTTCTGTTTATCTGCCTCAAGTCCCAATTTATTTGATACACGAGCAGCCATAGGC
ACTGCAGATACACCTGCTGAACCAATCAACGGATTAATCGGGGTCTTGCTAAAACGGTTC
ATTATTTTTGCCATAATCACACCGCTTGCGGTACCAATACCAAAGGCGATAATCCCTAAT
GCTAAAATGCCTAAGGTTTGTGGTTGTAGAAATTTATCGGCAATTAATTTAGAACCAACA
GATAAGCCAAGGAAAATCGTGACCGTATTGATTAACGCATTTTGAGCAACATCGCTTAAT
CTTTCGACTACGCCACTCACTCGCATTAAGTTACCAAAACAGAACATACCTAACAACGGA
GCAGCGTCAGGAAGCAATAATGCAACCAAAATCAACAACACAATCGGAAACAGTACTTTC
TCACGTGTGCTAACATTTCGTAACTGCACCATCTTAATTTTACGTTCTTGCTCTGTCGTT
AAGGCACGCATAATCGGAGGCTGAATTAATGGCACTAACGCCATATAAGAATAAGCTGCT
ACCGCAATAGCTCCCAACAACTCAGGGGCGAGCTTACTGGCAAGATAAATTGCCGTTGGA
CCGTCTGCCCCACCAATAATCCCGATAGCAGCTGCTTGTGGTAAAGTGAAGTCAATCACA
CCCAACCAGTTTAAACCCACAGCCCCTAATACCGTTGCAAAGATACCAAATTGAGCAGCT
GCACCCAATAACAATGTTTTTGGATTAGCAAGTAAAGGCCCAAAATCCGTCATTGCCCCA
ACGCCCATAAAGATCACAAGCGGAGCAACGCCTGAATTAATTGCCACTTGGTAGAACTGA
GCCAATACCCCAGAGGTGGAATCTATACAAAAATAGAAAAAACAGCATATCTATTCTTAA
TTCTTGTACAACATCTATTTTTCTCTTCTTCACTTTGTGTGTGAAAAAGTTGGTTGCATT
AGCTGTAAAAAAGCTGCACACTTATCAGTGTATACTCCATACATCGCTTACATTTACAGA
GTTGTACATGTCACTGAGTGACAGATTTTCATTTCTTGGGCATCGCAAATCCTCTGTGTG
TGATATGGCATTTGCTTCATTTATCTGTCTTTATTTCCAAAAGAATGTTGTAAATAACAT
CTTTGGGGGTGAATGTAGACGATGTTATCAGGTTGTACAAGGAACTAAACCCTCACAGGA
GGAAAATACTATGCACATTTTCAATCAAGGTAAATACAAAAGCCTGCACGCTCAAGAAGT
TGGTGAACTCGATGCAGTTCGTCAGGCGGTTGAACAGGATCAGGATTTCCGCCCAACCTA
CCATCTCGCACCACCAACGGGATTGCTCAACGATCCAAATGGCTTAATCTTTGACGGTGA
AAAATATCATATTTTTTATCAATGGTTTCCTTACGATGCGTTACACGGAATGAAACATTG
GAAACATCTGATGACAAAGGATTTCCAAACATTTACTGAAGCTGATCCGCTTATTCCTGA
TGAGATGTTTGAATCCCACGGTTGTTATTCGGGTGGGGCGATTTTATGGCAAGATAAGAT
TGTTGCGTTCTATACGGGCAATACGCGTCGAGCGAGCGATAATCAGCGTGTGCCACATCA
AAATATTGCTATTTTTGATAAATCGGGCAAATTGCTTGAAAAGCGTTGTATTATCGATCA
AGCACCACAAGGCTATACGGAACACGTTCGTGATCCAAAACCTTTTGTTACCGCAGAAGG
CAAAATCCGTTTTGTATTAGGCGCTCAACGTGAAAACCTAACAGGCACAGGCTTGCTCTA
TGAAATGGATAACCTAGAAGCTACCCCACGTTTACTCTCTGAAATTGCGATTAATGATTT
TGATAATAGCAACGTATTTATGTGGGAATGCCCCGATTTGTTCAAATTGGCGGATAAAGA
TCTGTTCGTCTGGTCGCCACAGGGTAAATTGCGTGAAGCGACACGTTTCCAAAATAATTA
CCACGCCACTTATGCGTTAGGTCAATTCGCTGGCTCAACGCTGACAGCAGAACATATTGA
AGAGCTAGATTATGGCTTTGATTTCTATGCACCGCAGACTGTCCAGAATGCAGAAGGGAT
TTTATACGGCTGGGTTGGTTTGCCGGATTTGACTTATCCAACGGATAAGTATAAATGGCA
CTCAATGCTGACAATGCCTCGCCAGCTTTCCGTTAAACAGAGCAAAATTTTCCAACAGCC
AGTCAAAGAGATTTACGCACAATTGCAGAATAAAGTGTCGTTGAGTGTGAACGGGATTAC
GGAAGTAGAAAACCTAGACACCGCATATTTGCAATTTAATGTGGAAAATCAACCGCTTGT
AATCCGTTTCTTTGATAACGAGCAGGGGCAAAATCTGACTTTCCGTTATGAAAATGGGCG
AGTTACCCTAGATCGTTCAGCAACAGATCAAACAGATCTAATGAAGCAATTTGGTGAACA
ACGCTATTGCGAAGTCGAAAAATTAGAGAATGTCGAGATCTTCTTTGACCGTTCTGTGGT
TGAGATTTTCCTCAATAATGGTGAAAAAGCGATGACTTCTCGTTTCTTTATTAAAGGGCG
AGAGAATTGTTTGGAAACATCAAGGCTGCTTGAAATTATAAGTGTAAATCTATTAAAAGA
GTTTTAAATATACCGTGTAATTCAATTCATAATCCACTGGTAATCAGTGGATTATGTAAT
ATTGGAAAAAATTTATAAGAGCCTTTTATATTTCTTAAGTTAAAAAGCATAGTAGACAAA
ATTGTTGCTAATGTTTATTTTCTAAATAGGTTTAATATTATTAAGCTCTCGCAGAATTAT
TTTAATGTTTCAAGAAATGTAATAAATGCTTCTTTTTGAATAGAAGACAAGTTATCCCAT
TTTTGGTTTATTTCTATCTCTTTTAATTCCTTTTCAGTAAATTCTGCTGGAATACAATCT
TGGAAAAACCAATTAATAGGTGTTTTAAAGAAAATAGCGATATCAATCAAGTGATTAACG
TTGATTTTGCTTGCACCACGTTCATAGCGTGAAAGTTGTTGCTGAGATAAATTGATACAC
TCCGACAACTTTTCTGCCGAATAACCAAATTCCTTTCTCTTTTGCTGAATACGCTGTCCA
ATTAATTTATCTGTCATTTCTGCAGGAAGCTGTGCCATGATTTCGATCAAAAAACAGTAG
ATGACAAAGTTGAATTTAGCCTATTAACCGATGGACGTGCACAAGATATTACCTTGCACA
AAACCCAATTAAACGGTACCACTTTCAGCGGCAAAGCAACCACTCTATTACGAGAAGGTA
CTTATGAAGGTGGCTTATTTGGCAATGGTGCAAAAGAAGCAGCAGGTATTGCAACTTTCA
GTGGCGATAACAGCTACGATACTTCATTCGGTGGTATTCGTTACTAATTCTTTGAGCAGT
TAAACCTAGTTCGCATTTGCGTGCTAGGTTTGAATATAACTTTTACCATTCTTATGCGTT
CTTTCTTTTTACTCGCCTTATGTTGTTCTAATATTGTTTTTGCTTCCGCAACAACACTTG
AAGAGCAATTGAAACAAGCTATTTACCAAAATAATAGCGGTCAAATCCAATCTTTACTTT
ACCAATATCAACAGCAGCCTCAGCAAGATTTGACATTAAAGTCTTATGCAGAAGCCAAAC
TATCAGTTTTACAGCAGAACTATGGCGTTGCTATTCGTATTTACCGAAAAATATTGAGCG
AACGACCTGAACTAAATTCAATTCGAATGGAATTGGCAAAAGTACTCTTTGCCGATCGAC
AAGATAGCGCAGCAAGAGTTCAGTTTGATAAAGTGAAAAACGTTGGTATGGTGGAGATTC
GTTTCATTGGTCCAATGGAGCGGAAATCAGTTACAGTTTTTGGCTTTCACAAAATTGGCA
AAATCAAACCGTACTTGAATATGAAAAACGCCGTTTTTTCAAAGATAATCCTCAAGCCAG
GCATATTCGGACGGCATCAACAACGTTAATTTGGTATCAAAACCCCGAACAGATTTTTTT
ATGTCAGTGCCGCCTTTTCTCAGCAACGCTTACAAGAGCAACAATACAGCTCAGATATTC
AGAATTTACGTTTAGGTTGGTTGCAAGAATACGCTTTTGGGATTTCAACTAAATTAAATT
TCTCTTTTACGCATCGCCAATTTAAAGATCAAGCGATATTGGGCGGCATCTTGCCACTCG
GCAAAACTCGCCAAGATCAGATTTATTCAGTTTTCGCACAAGTTTGGAAACGAGATTGGC
ATTTATGGGGCATTACACCTAAATTGAATTTGGAATGGCGGAAACAGAAAAGCAATTTGG
ATACGCTTTATTCCTATAAAATGCATAATATTACTCTTGCTTTTGAAAAGACTTTCTAAC
GCCCAGCAGATAGCCCAAGCATTCCTCAGCTAGAATATGTTAAAATGTCGCCAAAATTAA
AAGAGGAAACCTTATGTTATATTCAGTCCTAAACGATTATATTACGCTCGGCACGCCCTA
TCGCAACGGTGCACATTCCATTAAACACGAACATTTAGTGGTAATGTTTGAAGATGATGG
CGAAACAGGTTATTTCTATGCAATGGATTTACATCAAGAAGCGCAACCTGTGGTCGATAG
CTTATTTGTCTATCGTGTCAGCGATGTCAAACCCGAAACCCTAAAAGAGCCTCGCCGTTT
TCAGATCTGCTGGTCAGAAGATGGCTACGAGGCATTTTTGCTGTTAAATGATTATCCACA
CGCCGTATTTGATTTCCGTGAATTTGTTGGCTATAACCATACCAAATTCCCTGAGCCAGA
ATTAGGCAGTATGTGGCGACACAAAGAAACAACACCAGAATTAGTTGAGAAGTGGTTAAT
TAGTTAATTAATAAAGATAAAGTCCCTAGATGATTTGCTATCTAGGGACTTAACATAGAT
TAAAGAAAAATATAACTTTAATAAATTTTTTTGCCTATTACTTTAAATTTATTGATTCCT
AACGCCCCCAAAAATCCCACCGCTTGCAACAACACAATACAAGGTCCTGTGGCGACATCG
AAATGGAAACTTAAAAACACGCCCCAGAAAGCACTATTTACTGCAGTGAAGATGGCGATT
AGCAACATTCGGTCAAAGCGTTTGGCAAGCGTGTAGCCTGTGATCCCTGGGGTAATCAGC
ATTGCCACCACTAAAATCACGCCAACCACTTGCATTGCACTAATAATCACTAATGCCAAT
AGCACCAGTAAGCTGTAATGTAACACTTTGATATTAAAGCCAACGGTGCGAGCGTGGCTG
GCATCGAAGCAGTATAGTAGGAAATCTCGGCGTTTTACTAAGATAACGAATAATACCACT
AAGGAAATGGCGAGAGTTTGGTAAAATTCATTGTCGGTAATCCCAAGCAGATCGCCAAAT
AAGATGTGCATTAGATGTTGATCGGTTTCGACTTTGGCAAACATTACCAAACCTAACGCA
AACATTCCCGAAAAGACGATCCCCATTACCGTATCTTCTTTAATGCGACTATTTTCTTTG
AGATAGCCCACTGCAACGGCACAGAAAATGCCCGAAACAAAAGCCCCGATTGCTAATGGA
ATGGCAAGCAGATAGGCAATCACAATCCCTGGTAATACGGCGTGTGAGATGGCATCGCCC
ATTAGCGACCAACCTTTGAGCACTAAATAGCAGGACAACACGGCACAGATTAGGGCAACC
ACAACACCAATGAGCAAAGCTTGTTGTATAAAAGGAAAAGCTAGCGGTTCAGCAAACCAT
TGATAGAGTGCGTCCATTATTCTCCCCCTTGACAAGCGGTCAGTTTTGCTGGATTTTTTG
CAAATTTGCGTGAGAGTAAACCATATTTAGGAGCGAAGAAAAACGCCAGTAAAAACAGTA
GAGTTTGTAGTGTGACAATAAATCCGCCCGTTGCCCCATCAGCAAAATAGCTTAAATAAG
CACCAAAAAATCCACTAAAACCGCCCAGTGAAATTGCGATAATCAACAATTTGCCGAATT
TATCCGTTAATAAATAAGCCGTTGCTCCTGGGGTGACAACCATTGCGATCACTAAAATTG
CCCCAACACTTTGTAATGCAGCAACAATACAGGCACTGAGTAAGCTGAAAAACAGTACTT
TAAGTCGCATCGGCGAAATGCCTACGGCTTTAGCTTGAATTTCATCAAAAAAGACGAGTA
ATAAATCTTTCCAGTAAATCACTAGAAAAAAGAGTGATACAGATAAAATAATCACCACTT
GTAACATATCTTCATCGGCAATGCCTAAGATATTGCCGAGAATGATGGATTGCACATTAA
CGGACGTTGGATTGATGGAAATAATTAATAAACCTAAGGCAAAAAAGGTGGTAAAAATAA
AACCAATTACCGCATCTTCTCGCAATTTTGTGACGGATTTAACCGCTAAGATAGCAATAG
TGGCAAGAAATCCCGAAAAGAAAGCCCCGACAGCATAAGGTAAGGACAAGGCATAAGCTA
ATGCAACACCAGGGACGACGGCGTGCGATAAGGCATCTCCAATCAGCGACCAGCCTTTGA
GCATTAAATAGGCAGACAAAAAAGCACAAACAGCCCCGATTGCACCGCTTACTACAATCG
CTTTAAACATATAATCGTAGGAAAAAGGTTCTAGCAGTAACTCAAGCATTGATTATTCCT
TATGGTCTCCGAGTAACTGCTGATAACGCAAGACACCGCCAAATACTCGTCCAAGATTTT
CGGGGGTGAATGTCGTTTCGATAGATCCTGTTGCTAACACTGTGCGATTAATCATTACCG
CTTGATCGCAAAAACTTGGTACGGCGGCTAAATTATGGGTAGAAACAAGGATTAAGTGAC
CGCTATCCCGAAGCTGTTTGAGTAGATCGATGATCGCATTTTCGGTATTTACGTCCACGC
CAGTGAAAGGTTCGTCAAGTAAGATAATTTTGCTCTCTTGTGCAAGCGAACGAGCCAAAA
ATACTCGTTTTTTCTGTCCCCCTGAAAGCTCACCGATTTGACGATCCGCAAGATGAGCAA
TATTGACCCGCTCCATTGCTTCAGCAACTTTTTGCTTATCCACAGCAGAAGGGATACGCA
GAAAATTCATATAGCCATAACGCCCCATCATTACCACATCATAAACGGATACGGGAAATT
GCCAGTCCACTTCTTCACTTTGTGGCACATAAGCAACAAGATTGCGTTTTAAGGCTTGAT
TGACAGGCAGTCCGCATAGCTCAATATTTCCCTTTGGCTGAACTAAGCCCATAATGCTTT
TAAATAAGGTTGATTTGCCACTGCCGTTCACCCCAAGTAATGCACAGATTGTGCCACCAT
CAAGGCGAAAAGTAACATCGTGAATTGCCGTGTGTCCGTTGCTATAACGAACGGTGACAT
CGGAAACAGAAAGAGAACTCAGGAGAATGTTCATATTTGTTAGGTAATCCTATTTTGTAA
ATGCAGGGCGAACCAAAGCAGTTCGCCCAAATCGTTTTATTTTTCAAATCCAGCAACAAT
TGTACTTACCGTCACATTGAGTAAATCAATATAGGTTGGTACTTTGCCATCTTTTGTTGA
GAGAGAGTCCACATATAACACACCGCCATAGCGTGCTTTACTCTCTTTCGCCACTTGTTT
AGCCGGTTTATCTGAAATGGTACTTTCACTAAATACCACCGGAATTTGATGTTTACGCAC
TTGGTCGATCACTTTGCGGATCTGTTTTGGCGTGCCTTGTTCATCTTGGTTAATCGCCCA
AAGATATAACTCTTTGAAGCCATAATCTCTAGCAAGATAGCTAAACGCCCCTTCGCTTGT
CACTAACCAACGTTGTGCTTCAGGCACTTTTGCCAAACGCTCACGCAACGGCTGATCTAA
GGCAACTATCTTATCGGCATAGGCCTTTGCATTCGCATTATAGGCTTCTGCATTTGCCGG
ATCGTATTTCACCAAGGCTTGGCGAATGTTTTCAATATAAATCAACGCATTTTTCGTGGA
CATCCAAGCGTGTGGGTTTGGTTTATCTTTGTAAGGCCCTTCATAGATTGAAATCGGTTC
AATACCTTCCGTTACTACAACCGCAGGTTTATCTTTCACTTGAGCAAAGAAACGCTCAAA
CCAGCTTTCAAGGTTCATACCGTTCCACAACACCAAATCCGCAGATTGTGCTTTTACAAT
ATCCTGTGGCGTTGGTTGATAATCGTGGATTTCCGCACCTGGTTTGGTGATCGACTCGAC
CACAGCCTTATCCCCTGCGACATTTTGAGCAATGTCTTGAATCACAGTGAATGTGGTGAC
CACTTTAAACTGCTGGGCAGCAAGTGGATTACTTACCAAAAAAAGCATACTAAGTAGTGC
TGCTAATTTTTTCATCGTTAGTCTCCTTATATAAATTATGGGGTTTTCAGGCAACATTTT
ATAGATAAAATTTAACCTGTCAACAAATAAAAATGATTCTCAATAACTCAGCTAGATGAT
AATCAACAAGCTGATAAATATGAGAATCAATAAGTATTACAAATGAGAACGGGTTGCTAT
TTTTAGCTAGCAACCCGTTGATTTTATTACTCTTTCCTAAAATGCCGCTGACTTTTACTT
TCTTGGCGACTTTCTAAGAGCCTGTGATAGTTATCAAAACGTATCGGATCGATTTTCCCC
TGCTCTACTGCTTCTTTTAATGCACAGCCTGGGTCATCTTTATGTTTACAATCACGGAAT
TTGCAAGTACCTAATACCGAAGCAAAATCCCGATAACCTTGTGTAATCTGCTCGGCTTCT
AAATGCCATAAACCAAATTCGCGAATCCCCGGCGAGTCGATTAAATTTCCACCTTGAGAT
AAGTGGTATAAACGTGAAGCCGTTGTGGTATGTTGCCCTAAGCCTGAAATATCGCTGACT
GCCCCCGTTTGTGCATTTACATCGGGCAATAACTGGTTGATTAAACTTGATTTTCCAACA
CCAGACTGTCCGACGAAAATAGATGTCCCTTTCGCTAAATAAGCGTGTAACGCCTGCATA
TTCTCGCCTGTGTCTGCGGATAAACAGAGTGTCTGGTAGCCAATCTTTTCATAGATCGCA
AGCTGTTGTTGCACTTCTTTTCGCTCTTGTTCACTCAATAAATCAATTTTATTCAACACA
ATTAAGGCAGGAATGCTGGCATTCTCACAAATCACTAAATAGCGGTCGATAATATTCAGT
GAAAGCTGTGGCAACACAGCGGACACAATGATAATTTGATCGATATTTGACGCCATTACT
TTAATACCGTCGTAATAGTCAGGGCGAGTTAGTTCATTTTGGCGTGGGTGAACAGCTTCA
ATCACACCACTAATCCCTTGCAATTGCTCACTTCCCAAACGCCACGATACTACATCGCCT
ACTACCACATTTTTCAGCGTTCGGCGTAAATTACAACGGAAGATCTCACCGCTTGCGGTT
TCTACATCGGCGTGTTTAGCGTGGCGAGTAACCACAAGACCTTGCTGGACTTCCCCCAAC
ATTTCATCTTGCCATTCAAACTCAGCTTTGTTGATCTTTTTGTGATGGTTAGTTTGAATC
CGACGTTGTTGATTCTGAGTTAAGCGACGTTTGCTCAAAAGATTGACCTGACTTTACTAA
AAAATAACCGAGAGCTGACCATAAAAATGGGAGCTAGACGCTTCCATTTTTATGTATACC
TCAATTATCTTGCACGGAAAATAATTCGCCCCTTACTTAAATCATATGGGGTCATTTCAA
CGGTGACTTTATCTCCAGTTAGAATCCGAATATAGTTTTTACGCATTTTTCCTGAAATAT
GGGCTGTTACAACATGCCCATTTTCTAGTTCTACTCGAAACATAGTATTAGGTAAGGTTT
CTAAAATTGTACCTTGCATTTCAATGCAATCTTCTTTAGCCATTTATTCCTCTTCAAATT
AAATTTAAGTTGTGTCATTGTAAATATGCCATATTGGCAAAATGCGAGGTATTATACTCT
CCCTTACCTGAATTACAATCATTTACGGCGAAAAGCTCTTCTTCGAGAGTGAAAACGTTG
AGTTTGACGTTTTAATTCAATAGGTATAAAGTTTGACGAAACTGTTTTTGTTGTATTTAG
CTGTAAAAAATAATAGAAACAACTAACAAATAGCCCTCCAGACATAAATAAAATAATCAA
CTGACCATAAAGCAAATGAAATAATTCATTTACTTTATGTTGTGTTGTTTGCCCATATTG
AGAGTCAAAAGTTACTCGTAAAAACCCAATTAAGTCATCCTGTGCAAAAATAGGCTCTAC
AATTTGTTGGGTAAGTGCCGGCTCTTGTTGTATCTTGTCGTTTACTCTCGGGTTAAATTC
AATCGCATTGCTACTATGTGCAACTAAATTTCCTGATGGCGAATACAAATTAGCATCAAT
GACAAACGCTTCTTTAGCAAAAACATCTAATGCTTCAACTAATTCATCATTTTTTGCGTT
TTTTACTAACATCAAGGAAAACAATTTTGCCTGTTGTCGTACAAGTAAATGGGAAAGATT
TGTTACTTGGTTAATCCCAGCCAGCTGTGAACCTACTTTGAAATGGTTTATACCAGTCAG
TATTATCCACACAATCATTAAACAAATTGCCATGATCACAGCAATAATGCTACTCTTTAT
TAGTTGCTCACGAGAAATATACATAATTGTCCCCATAAAATTAGAAGATGATTCTAACAC
GGAATTTTGCTAAAGTTAGTAAAACTCACTATAAAGGTTTGAAAGAATCATGTCACATAT
CTTTTTTATTTACAGTAAGCAGCTTACAGCTGAACAGATTGCCCACTTCACACACATAAG
TTCTACTATTTTTGTAAAACAAGTGGAGTATTTGGATTACCATGTTGCTTTTTTTAGAGG
AGATTTGACAGATTCTCTACGAGAGAAGGCTCAAACCATACAAGCTGATTTTAGTAGGTT
AGATATTCTTCCTTGCATTAAAAAAGAAGGTTTACTTTTAATGGATATGGATTCTACTGC
GATTAAAATTGAGTGTATTGATGAGATTGCTAAATTAGCAGGAAAAGGAGAGATTGTTTC
ATCTATTACAGCAAGAGCTATGCGTGGAGAACTTGATTTTGAAGAAAGTTTACGTCAGCG
TGTTGCAACACTTGAAAATGCACCAGAAAGTATCTTACAACAAGTTCGTGAACAGTTACC
ACTTATGGATGGTTTTGAATTATTAATTAAAAGTCTGAAACAATATGGTTGGAAGATAGC
TATTGCTTCAGGAGGATTTGACTATTTTGCAGACTACCTCAGACAGTCTTTTGATCTAGA
TTATTCTGTGTCAAATAGGCTTGAAGTTATTGATGGCAAACTAACAGGTCAAATACTTGG
CAAAGTAGTAGATGCTCAATGTAAAGCAGATACGTTAATGGCTCTAGCTCACAAGTTTGG
TATTCCACAAGAGCAATGGATTACAGTAGGAGATGGAGCCAATGATCTACTGATGCTTAA
ACATGCCAGTTTAGGCGTTGCACTACATGCCAAACCCAAAGTACAAGAACAATCGGCATT
CGTAGTAAACTTTGGAGATTTAACTGCCCTACTGTTACTGTTAAAAGCAAAGGAATTGTT
TGATTCCCCATAATGTCTTTAGATATATATCTATATTTCTTTTGTCTATTACACCCAATA
ATCAATTAAGACACCAATATGGCATAGTAACTTTTGTTTACTATGCCTCTTAATATCAGA
TTACTTCAATAAATCTTCATTTTTAGCGTGATTCCATTTACCACGCTTTTTATCCATATA
CTGAAAATATTCGTTAGTAAAAGTTCCCTGCACGCAAGTGATTTTATCTCGGCGACGATT
AACCGTTTTTCCTTCCAATGCCATATTTAAGGTGATTGGTCCAGTTAAAGAAAATACGCC
ACCATCAATCCGACGTTGCTCAATATTATCGACAATAATCTCTAACGTTTCTTTCAAAAA
CGCATTTCCCTTTTCACTGGCTAAAAAGAAATTGGTGTATTTGTCTCGGCGAGTGATAAC
AACTTCACTATCATTTTCACCAATAATTGAAGCGAGATTCCAAACTAAATGCCCATCAAT
ATCCATATAGATACCACCTTCATTATATAAGGTGAAAATACGCCAGAAATCTGCCTGCGC
AGCCCCATCCGTAAGTTTACTATACGCATTAAAAGTACGTTCATCTGCATTAGCTTTGAT
ATATTCCGCCCGTTCTTCAGTGCTAACATAGCGGTAGTCATAATCTCGTGACAACATACG
ATTAACTAAATAATTACAATACACTGGTAAGGTTACTTTGTTGCTGTAATTAGTCTGCCA
GATGACCTTAGTAATTTTTGTTGATTTAGCTGATACGCTTTTAGCTGGACTAAATTCTGG
AATGGTAAAACGTTTTTTCGGAAATAAGGCGTGAAACGGATAGCTTAACGTTTTGACGAT
ATTCCCTAATAAACGCCATAAGCCATTAGCAATCACAATAAGCATTTCATTTTTGACTGG
TTTGTTCATATTAGCTCCTTTTGGATAGGAACGCATATTAACATTTTATCGATATTGAAA
AAAAGCAAGCGGGCAGATTTTGCGATAAATTTGCAAGATCTGCCCGCTTGTGAGGAGATT
AAGCAATCGTCATTTGCCCTGCATAAAGAACAAAGTAACGTAAACAGAGAACACCGATTA
AACCTAAAACTGCAAGGAAAAGGATAAAGCCTTTTTGGTGTTTCACTTTTGCTGGTGAAA
CAATGTTAAGTAACATTGGAATAACTAAACCGATAGCTACAACGCCTACCCAGAACATTT
TGCCCCAGTAGCCTGAAAAGGTTAAAGCGTTATCCGCTGCCACTGCACTTTGTCCACCTT
TAGCATAAAGGTAAGCAAAGAAGCCTGCTAAAAGTAACATTTCAATGAATGCAACTGGCT
TTTCAAACTTGTGCAAGAAATGTACTTCGTGACTATCCGTTGCGACTTTGCCAACCACCA
AGATTACAACAAGAAGTGCTACAATACCAGATGAAGTTCCTGAAGCCAAGAATAAGACTG
GCAAGACAGGGTTATTTAACATTGGGTAACTGATTAATTCAGATAATAAGAACCCCGTAT
AAGCCCCAAGTGCAAGGGATAGTAAGATCAACAGGATTTCAATCAACGAGGTAAATTTTG
CCGCAATATCAATCAAACCAAAGGCAAATTTCGGAATAAAACCAAAACCGCTTAGCCAGT
TTTTGAAGATGATTGCCAGCCAAACGACTAATACCGCCATAAAGACTTGGAATAGCATTA
CCCCCATCGACATTACCGAATCAAACTGGTAGTTAAACATCAAATACCAGAATGTCCACG
GACGAGCCAAGTGGAAAATCAATAAGGTTAAACCGATGATTGTTGCAAGCGGTGACATTA
TTGCCATTGTGCGAATCATCCAACTCTGGCTTGGATCAGCTAAATTCGCTTTACGCTTAT
ATAGAACGGCTAATAAAGTTGAACCTGCGGATATCCCAAGTAAAAAGAGATAGATCGCAA
TGGTTGAATCCCATACAAGATTTGGGGTTTGGAATGGAACATAGTCGTTCATTTTTTTGC
CTCCCCTTTCTTAATATGGTAAAGATTTGGTTCTGTGCCTAATTCCATTTTTGTGCGATA
AGTTGGTTTTTCTTTGATTAAACGAGAAATATCGCTATTCGGATCGTTTAAGTCGCCGAA
TGTTAATGCTTTGGTTGGACAGCTTTCTACACAAGCAGGCTGTTTACCTTGTGCAAGATT
TGTATCTCGACAGAAGTTACATTTATCGGCAGTTTTCTTCACTGGCTCAATATAGCGAAC
ACGATATGGACAGACCGCAATGCAATAAGCACAACCAACACAGAGATCTGGATTAACATC
AACAATGCCTGTTGCTTTATCAATGAAAGACGCACCTGTTGGGCAAACGCTCACACAAGG
TGCATTGCTACAATGTTGGCAAGATTGACGGAAAAATTCATATTTTACGTTTGGAAATTC
TCCATAAGGTTGGCTACGAATAATTTCTAAACGGGATACCCCTTCTGGCACTTTGTTTGT
TTCACGACAAGCGTCCATACAAGCAGTACAACCGATACAGGCTTGTTCATCGTGCAACAT
CGCATAGCGAATGGTTTTACTTTCTTTCTCAGTCGCAAGGGAGAGCTGACTTGTGGCAAG
CCCCGTTGTGCCTGCCACGGCAATCACTGCTCCCGCCCCTGAGATAAAATCTCGACGGGA
ACAACTCATTTTTGATCCTTAGCTTCCGCTTTTTTAAACGTACCTTTGTGTACTTCTGTG
TGACAATCCACGCAGAGTTTTACACGCTGTTTAGACTCAATGCCTTTCATTGGCTCTTTT
TCTGGGTGTAGTTTGTGGCAGTTTACACACGCAATTTTATTAGCGTGAGTGTCGTGCGCC
CAGAATTTTTCACGCAATTTGTCAGGGCTATGGCAAGCAAAACAGACTTGATTTTGCTCT
TCAACTGAACGCTCTAGGGCTGGATTTTTAGCCTTACCGTGAGCATTAAAACGCATTACG
TCTTTCACCCCTTTACGGTGATTTTCAGAAATATTGCCGTGACAACTTACACAGTTAAGC
GGTTTGCCGTTATTTGGACTAACCGTATCTTTTTGAAAGTGCTTACCTGTGTGTTTGAAG
GCAGATAAATGTCCGTGACAATTCACACAATAAGTATTCGGATCACGACGAGAGTCTTTA
GCAATAGTTGCACCATCTACATTGTCCAACGGATTGGTCCAAATTGGCTGTGGTTGTGCT
GGCATTTCTGCCAACACAGTAGAAGATATTGCAAAGAAACTCAGTAATGCAACCGCTTGT
AGCTTAATCATTGAGAAAATATGTTTCATAGTAGCCTCGACTTAGCAAATTATTTTGCGT
CCGCAGGTAATAAGCCTTTCTCTTTCGCTTCTTTTTCCCATTGTGGTACTACGGTGCGTA
AGAATTCTTCTTTCGCTGCTTTCTCTTTATCAAAGTCGATACCTACAACTTTTTGTGCTT
TCGCTTTCGTTGAAATATCAGGGAACTCAATCGGAGTTTGTACGCCGTGTTTCGTTAAGA
TAACTGCAAGTTTAGTACGAGCATCTGCTGCACGATCTAAGCCTGTTCCGATAACGTGAA
GAATTACATCAGGTGCGTGCATATGACCGCCGTGGCCTGCAGCTGAGTAGTCCCAACGCC
ATTGTGCGTGACGAATTGCTTGCAACGCGTCTTTCATTTCTTCTTCAGTTGCACCCGCTT
CCCAAGCTCTTTTCGCTTCAAAGTGTGCTTTAACAAGCTGATCTTCTAAACGGATCATTA
CGTCTTTGATCTGTTTTTTATGCTCTTTCACACGTGCTTGTAAGCTCTCTTTGCTTTGTT
CGTGACAGGTTTTACAAGTATGCTCAAAGTTATCAAATGGATTGCCGATTTTGTGATCGG
TATAGACTTTACCATCTTTAGTTTCTACTTTTGGCATATGGCAGTCGATACAGGTTACGC
CATTTTTACCGTGTGTGCCTAACGCCCAAGTTTCAAAGTCTGGGTGTTGTGCTTTTAGCA
TTGGTGCTTTTGATAAGCCGTGAACCCAGTCAGTAAATTTGATTTCATCAAAGTATTTTT
CAATGCTATCAACATCTACACCTTTATCCCAAGGGAACGTCACCGCTTTTTCTTTGCCTG
CAAAATAGTATTCAACGTGACAGTTAGAACATACTGCTGCACGTTTTCCGTGTTTATCCA
GTGTATCGAATTTCCAACCGATAACTTCTAACGCACGCAAAACATGTGGGCGAGCAACAC
GCAGTGCCGCTTTGCCATCTTTAAACTCTTGTGAAGTGGTATCGTGGCAGTCCGCACAAC
CAATAGGATTGACAATTTCTGAACCATATTTAGCCCATTTTGCATCAAAATAACCAACTT
CGCCTTTTTCTGCGATCATACGTGGCACATCTGGACTTTTACACGCCCAGCACGCCATAG
GCTGAGGGCCAGAATTTTCGTCCATTGGCGCACCAGTACGCAAAATATTACGCACATCAG
TAACCGCATAGAAGTGACCACGAGGTTTATTGTAATCTTTAGAGAATGCATATCCTGTCC
ACAAGACCACTAAACGAGGATCTTCTTCTAAAGCACTTGTTACTTCTTTAGATTCGGCTG
TTGCAGCCCAAGATTGGTACTGTAAAGGATAAAGTTCAGCAAATTTATGGTTAGCTGATT
CAATTTTCACATCAGGTTTTGGACCTTCAAACTCTTTGGCTTCCCCTGCCCACGCAGCTT
GGAAACACCCCAACATAGCCATTGTCGCAACAAGGCTGTTTTTTAACATTTTACTGACTT
TTTTCACGCGAGCCTCCTCACACATAACTCACTGCAAATGATAATTTTTCTTATTAAAAC
AATAAGATAGATATAAATAAAAGATGTATGTGAAATGTATAAAAAGAATGAATGTTTTAC
TAGAGGATTCTGCAATTTGTTTGAAAAAAATCAAATTGCAAAAATTGAATGGTGATTAAA
TGAGCTTTGTTAGGCAATCTTTCTCTCTTATATTTTCTAACTGATTGATTATCTTCTAGT
TAAGAAAAATTTTATTCATGTTAAAATAGCCTGCCTACTTAGATGACAGCAGAATATTAT
CAACGAGATATAAATGTCCCGAAAACTCACCCAATTTTCCGCTTGGGCAAGCTATGTTGG
CTTGCTCTCACTCTATACGTTCAGTTTCTGGGCATTATTTGAACATAGTGCCGATGAAAC
CTTTTGGTCGTGGCAAGAAACGTGGCAAATTTTAAAATACAGCACCTTCCAAGCAACGCT
GTCGGCGAGTTTATCTTTGCTGTTTGGTGTTTTGTTGGCTCGTAGCTTTTTCTACCTACG
TTTTCGGAGCAAAACATTGCTCTATAAGCTGATTTCCTTTGCGTGGGCTCTGCCTTCGTT
GGTAGTGATTTTTGCATTAATCGGGGTTTGGGGAAATTCAGGTTGGATAGCCCATCTCGT
TCAAGCGGTGGGATTGTCGTGGGATTTTTCCTTGTACGGTTTACAAGGGATTGTGTTAGC
TCATCTGTTTTTGAACATTCCCCTTGTCGCAAAGTATTGCCTTGAAGGGCTACATCTTAT
TCCAACACATCAGCACCAACTGGCGAACCAGCTCAATCTGTCTGGGTGGCACTATTTTAG
GATTGTTGAATTGCCGATATTAAAAGGCATTTTGCCCTATGCCTATGCGACGGTTTTCCT
GCTCTGTTTTACCAGCTTCCCAATTGTATTAATGTTAGGGGGGGGACCTAAATACAGTAC
GCTTGAAGTGGCGATTTACCAAGCGGTGACTTTTGAGTTTGATTTTGCGAAAGCGGTGAT
GTTAATTATGATGCAAATCCTTGTAGGGATTGGCTTACAACTGATAATGGATTGGGTGAC
ACGCTTTAATTTTCAGCGAGTGAAAACACAGTCTGTATCGATTGACATCTGGACGGCACA
GCCTAAAGGTAAGGAAAAATGGCTACTACAAGCGGTGCTTTTCGGGGCAATTTTTACCAT
TTTATTACCGCTTGCAAATGTAGTTTGGACAGCCATTTCTGTATCAAACTTTTGGCAACG
GCTCTTTTCGCCAACATTGTGGCAATCGGCAAGCTATTCGCTGTTATTAAGTCTTATCGC
ATCTTGCTTTGTGGTAGGCATTGCTTATCTGCTCGCCCTTGAAACTCGCCAGCTTGCTTA
TCATAAACAGAAAATCAAGCAAAGCATTCTCGCAGGTGTGAGTACTTATCCCCTGATTTT
GCCGATATTTATGTTAGCCGTTGGGCTATTTTTACTGCTGATCAATGTGCAATTAACCAC
TTGGCAACTGCTATTGTTGGTGGGAATTTGTAACGGTTTGATGTTACTGCCTTATATCTA
TCGCTTGTTGTTTTCAGCAATGTGGGAAGCCTTAGTTTCTCACGATAAGTTGGCTCGTAG
TTTGGGATTAACGGGGCTTCGCCGTTGGTGGATTGTGGAAAAAAATTATCTTATCCGACC
GCTTATCAATGCTTTTGCCCTGTCAATGTCGGCAAGTTTAGGCAATTTTTCCGTCATTGC
CTTTTTTGGTAGTCCTGACTTTAGCACCTTACCTTATTTGCTTTACCAACAATTAGGCAG
TTACCGTACTGAAGATGCGACTATTACCGCATTTCTTTTAATGCTATTTTCAGCTTTTCC
ATTTTTCTTTATAGACCAGAATAATCGCTAAAGACAAGGCAAAACCTCATACTTCTGTAA
AATAATTTGTTTGAAATTTTCACTACAACTCGCCCAGTCAATTAAATCTACTTTAAATGG
CAGGTCTGAGTCAGAGAATGCTAACTCAAGCTGAGCCTGCTGACGAATGGTTAAAGGGGT
GTCGGTAATCAATGCAAGGTCAAGATCAGAAAATCGCTTTGCCGTTCCTTTAATTCTTGA
GCCAAATACCCATACGGGAATATTCGGTAAATGTGTTGCTAGAATGCTTTGAACAAGGTG
TAACTGTTGTTCGGTTAAATCTATCATTGGCTACGTTTTTGAAGTTGAGAGAGAAGATAG
TGGCTACTCGCTAGGAAATGGCTAATGCCTTGATATACTTGCAGAGCCTTATTTTCATCA
TAAGTATGTGATGTAATATTTCGCATTTTACGGAAATCTAACCATTCTTCAGGATTATCA
ATTAAACCAAATTGAGCTGATAGACGTAAAATATCTCTAAATTCTGTGCTGTCTATATCG
GTATCATTAGAAGCAATACTTTTCAGCTGACGCTTCATCATTTTAATTGATAATTCATAA
ACAAACTCGAATTTTTGAATTACTCCTGCAATAAGTGTATCTTGGATAATTGGATCTTGA
GCATTAAACCATTCTTGATTATCTAGATGAATAATTGTTTTTTGCAGGGAAGCAAAGGCT
TTTTCAAATGCTGAAATATCTAATATTTCCATCTTTTGTTATTTTCCTATAAATCTTAAG
CGGTCAGATCCGCATATTTTTTTGCAAATCCGACCGCTTGATTATAGCTGATTAGCCACC
GAAATCATCTAATAAGATGTTTTCATCTTCTACACCAAGATCTTTTAACATCTTGATCAC
AGAAGCATTCATAATTGGTGGACCACACATATAGTATTCACAATCTTCTGGTGCTTCGTG
ATCTTTTAAGTAGTTTTCATAAAGCACGTTGTGAATAAAGCCAGTGTAACCATCCCAGTT
ATCGCCTGGTTGTGGGTCAGAAAGTGCCACATACCATTTGAAGTTGTCGTTCTCTGCTTG
TAAGCCGTCGAAATCTTCTACATAGAACATTTCACGTTTAGAACGAGCACCATACCAGAA
GGTCATTTTACGTTTAGACTTCAGGCGTTTTAACTGGTCAAAAATGTGTGAACGCATTGG
GGCCATACCTGCACCACCACCGATGAAGACCATTTCTGCATCAGTATCTTTAGCGAAGAA
CTCACCAAATGGGCCAGAAATTGTGACTTTATCACCTGGTTTGAGTGACCAAATATATGA
AGACATTTGACCTGGCGGTACATCTGGGTTATTTGGTGGCGGAGTTGCAATACGCACGTT
AAGCATAATAATGCCTTTCTCTTCTGGGTATGAAGCCATTGAGTACGCACGGATAATTGG
CTCGTCCACTTTAGACACATAACGCCATAGGTTAAATTTGTTCCAGTCTTCGTGATATTC
TTCGTCGATTAACGCTTTGTAATCTTCATATCTCACAGTGTGAGCAGGTGCTTCGATCTG
AATATAGCCACCTGCACGGAATGGTACTTCTTCGCCTTCTGGAATTTGAAGTTTAAGCTC
TTTGATGAAGGTTGCTTTGTTATCATTAGAGATAACAGTACATTCCCATTTTTTCACACC
AAAGATCTCTTCTGGAAGCTCCACTTCCATACTGCTTTTCACATTAACTTGACACGCTAG
ACGATAACCTTCTTTTGCTTCACGTTTTGTGATGTGTGAAAGCTCAGTTGGAAGAATCTC
GCCACCACCGCTTTTTACTTTAACGATACACTGACCACAAGAGCCACCACCGCCACACGC
GGATGAAACGAAGATACCTTTATTTGCTAAAGCACCAAGTAATTTACCGCCAGCTGGCAA
GGTAATTGCTTTTTCTGGATCATCATTGATAGAAATCGTGATGTCACCTGAGTCCACTAA
TTTTGATTTAGCTACAAGGATAAGTACTGCAAGCATTAATACAAGGGCAGTAAATACCAC
GATACCGAAAATAAAATTATCCATTCGATACGCTCCTTATAATTTAATGCCTGAGAAAGA
CATAAAGCCAAGTGCCATTAAGCCTGCGGTGATAAAGGTAATACCTAAACCTTTTAAGCC
AGCAGGTACGTCAGAGTATTTCATTTTTTCTGTAATACCAGCTAATGCCACAATTGCCAA
CATCCAGCCTGTACCTGCACCGATACCATATACCACAGATTCAGCGAAGTTATATTCGCG
TTGAACCATAAATGATACAGCACCGAAGATCGCACAGTTTACGGTAATAAGTGGTAAGAA
GATACCTAATGCACTATACAGTGCAGGGAAAAACTTGTCCAAAATCATTTCGAGAATTTG
CACTAGTGCAGCTATAACACCGATAAAGGTGATAAAGTTAAGGAAAGTTAAATCAACCCC
TTCCACTAATGCACCATCTTTTAAGATGTTCTCGTAAACAATTTGGTTAGCTGGAACTGC
AATACCTAGTACAACGATTACCGCAATACCTAAACCAAATGCTGTTGAAACTTTCTTAGA
TACCGCAAGGAATGTACACATACCAAGGAAGAAAGAAAGTGCCATATTTTCAATAAATAT
GGACTTAACAAATAGACTTAAATAATGTTCCATCTTATTTCTCCACTTGCTCTGGTTTCC
AAGTTCTTAAGCCCCAAATTAAGAAGCCGATAATAAAGAACGCACTTGGTGCTAATAAGA
ATAAACCATTTGCTTGATACCAACCGCCATCTTGAACAGTTTGGAATACCGTCATGCCAA
AGAGTTTGCCTGAACCGATTAACTCACGAATGAACGCAACAATCACAAGGATTGCACCGT
AGCCTAAACCGTTACCGATACCATCAACAAAACTTTCTACTGGGCCAGATTTCATTGCAA
AGGCTTCCGCACGTCCCATTACGATACAGTTAGTAATAATTAAACCAACAAATACCGAGA
GCTGTTTAGAAAGATCGTAAGCATAAGCACGCAATAACTGATCCACGAGAATTACAAGCG
ATGCGATAATCGCCATTTGTACAATGATACGAATACTATTTGGGATATAGTTACGAATCA
TCGCAATGAACATACTTGAAAAGCCTGTTACAAAGCTTACTGCAATACCCATTACCACCG
CAGTTTCTAGCTTGGTTGTTACCGCTAGTGCAGAACAGATACCTAGAATTTGCAATGCAA
TCGGGTTGTTATTCACAACAGGTGATAACAAGAGATCTTTAAGTTTATTGCTTGCCATTA
GTTAGTCCCCGCTTTTAATTTCGCTAAATATGGACCAAAGCCGTTCGCACCAAACCAGTA
TTTGAATGAACCATCAACACCGTTAGAGGTGAGTGTTGCACCTGATAAGCCATCAATACC
GTGATCTTTATCAGCTGAAGCACCTTTTGCAATGCGAATTGCAGATTCACCCTGAGCATT
TTGTAATTTTTTGCCCACGAAGTTTTGTTGCCAACGTTTGTTTTCAATTTCACCACCAAG
TCCTGGCGTTTCACCTTGTTCGTAGTAAGTGATACCTTTGATTGTATTGCCATCTGGCTC
AACAGAGACAAAGCCATACATTACAGACCATAAACCTGTTCCGTAGAATGGAAGTACGAT
TTGATTTACTTGTCCATTTGTATCTTTTACAAGGTAAATTTCTGCATATTTTGCACGAAC
TTTGATATCTGCTTTATCGTCTGCTGGATTGATAGCGATACTTTGAGCTGGATCTTTTGC
AGCTGCTTTTGCATCAAAATTCGCTACGCCTTCAACATAATCACCTGTGGCAAGATCAAC
GATTTTAGATTCGATGTTTTTCACATAAATATCTTTAATTTCGCTTTTCTTCGTGCCTTC
AGGTAATAAACCAGCAACACTTAAAATGTTTTTCTGTTTATCAAGGGCTTTTTGTTCTTC
CTGTGCCGATTTTAACAACACCGCAGAACCTGCCACGATAAGAGAACAGATTAAACTTAA
TAAAACCACGACGGTAAGTGTTCCGCCAATGCTATCTTTATTAAACTTAGCCATTGCGTG
CCTTCCTACGTTTGATGTTAGCCTGAACCACGAAGTAGTCGAAGATTGGAGCAAACAAGT
TAGCAAATAAAATTGCTAACATCATACCTTCTGGGTACGCTGGGTTTGCTACACGAATAA
TCACACACATCACCCCGATTAAGATACCGTACCGCCATTTACCTTTATTGGTAAAGGCTG
CAGATACAGGGTCGGTTGCCATAAAGAACATACCGATTGCGAAACCACCTAACACTAAGT
GCCAGTGCCACGGCATAGAGAATAATGGGTTAGTATCTGAACCGATTAGGTTGAATACCG
TTGCCATTGATGCCATACCGATCATTACACCAGCAATGATTCGCCAAGACGCAATGCGAG
CAAATACAATAATCGCAGCACCGATCATTAATGCGACAGTTGATACTTCACCGATAGAAC
CAGGAATATTACCTAAGAATGCGTCCATCCAAGTAATAGTTTCGCCTGTTGCAACGTGTT
TAAGTGCAGCTTGACCGCCGACTGCCCATTGAGAAAGTGCTGTTGCACCTGAGAAGCCAT
CTGCTGCAGTCCAAACTAAGTCGCCCGAAATTTGTGCTGGGTATGCGAAGAATAAGAACG
CACGACCTGCTAACGCTGGGTTCATAAAGTTTTTACCTACACCACCAAAGACTTCTTTTG
CAACCACAACACCAAAGGTTGTTGCTAATGCTGCTTGCCATAATGGTAATGTTGGTGGAA
CGATTAATGCTAAAAGGATAGAAGTAACGAAGAAACCTTCATTGATTTCATGTTTACGCA
CCATTGCGAATAACACTTCCCAGAAACCACCTACTGCAAAAATGGTTAAGTAGATTGGTA
GGAAGAAGATCGCACCGATTAACATTTTGCCAAATACGCCAGCATCTTGTGATAACACAC
CGAATGCATTTGCTAAGGCAAAGTGCCAGTCATTTGCCACGTTTTGAGCTACATTTTGAG
TAAAGTCACCGACGCCTAATGCAAGGATTGATTGCGCACCCACGTTATACATACCGTAGA
ACATAGCTGGGAACAATGCTAACCATACGATTAACATCATACGCTTGGAGTCAATTGCGT
CACGTACGTGAGCATCTTTTTGAGTTACTGTACCCGGTGTATAGAAAATCGTATAAGCTG
CTTCAAACAGAATATAGAATTTCTCATACTTTCCACCTTTCTGGAAAGCCGGTTCCATTT
TATGGAAAAGATCTTTTAAAGCCATTTGATTAACCTTCCTTCTCGATCTTATCTAACGCT
GCACGCAACATTGGTGCGTAGTTATTTTTACCTGGGCAGACAAAGGTACATAACGCTAAA
TCTTCTTCATCTAACTCTAAGCAACCTAATGCTTGAGCAGAATCCGTATCGCCAGATGCT
AAATCGCGCAACAACAATGTTGGTAAAATATCTAACGGCATGACACGCTCATAAGAGCCG
ATTGGCACCATTGCACGCTCACTACCATTAACAGCGGTGGTAAAGTTAAACAATTTCTTG
CTAAACGCACCTAACACAGTACGAGTAATAGAGAATTTGTGTGAATATGGAGCAATCATA
CCTAAGAACTCTTGCTCACGACCTTCTGCAATCACAGACACCTGTAATGCATAACGACCT
AAATAGTCGTGCACGCCGCTCGCTTTCGCACCACTTAACACAGAACCTGAAATTACACGG
TTTTCACCTTCAGCTAATTCATTTGCAGTTAATTGAGAAAGGTTGGCGCCAAGTTGTGTA
CGCACTAAGCGAGGTTGTTTCACCTGTGGACCTGCTAACGAAACCACACGATCTGTGTAT
AATTCCCCTGTCGTAAATAATTTACCGATAGCAATCACATCTTGATAGTTCAAATACCAC
ACACTTTTCGTCGCAGAAACAGGATCGATAAAGTGAATATGCGTACCACTTAAACCTGCT
GGGTGTGGACCAGAGAAAGAAGTTACTTTCACATTAGCCACTTCAGCCGTTGGGATATTA
CTATCTGGTGCACGACATAAATGGATTGTTTTTTGTCCATCAAATAAACGGCTTAACACC
GTTAAACCATCAACAAAATCTTGTTTATGTTCATTTAATACCACTTCAGGATCAGTCGCT
AATGGATTTGTATCCATCGCATTAACGAAAATAGAAGATGGCACTGCATCTAACGCAGGA
ACTTTACTGAATGGACGAGTACGGAACGCAGTCCATAAACCCGAATTAACTAAATTTTGC
TTCACTTGGTCAGCTGTTAATGAACTTAACTCAGAAGCGTTATAACGCTCGAAAGTTACC
TGTTCATCACCTTCAACTTTAATCACAACGGATTGAAGAACACGTTTCTCACCGCGATTG
ATTGCAACAATCGTACCGCTTGCAGGAGCGGTGAAAACCACGCCAGCATTCTTCTTATCT
TCAAAAAGAACCTGACCTTTTTTCACCACATCACCTTCACGCACCTTCATAGAAGGGCGC
ATACCGACATATTCTTCGCCAAGCACAGCAACTTCATTAACGGTATTACCGTTATGGATT
ACTTGCTCAGGTTTCCCCGCAATAGGAAGATCTAAGCCTTGTTTAATTGTAATCATATTG
TTTGCACTACTTTTAGTTGGGTTAAAAAGAATGATTGCAGAAACTGCAATCGCTACATTG
AGCGTAGCTAAAAGCAAACATAAACGTTGATTCCCCCACTTATATTTGTTCGCTACATTA
AGTTCTCAAATTGGGCTTTACCTTGTTTTTCCAAGATAAAAATAAACAAGGTATTCTACC
TGAAAACACACTTTTATTGCTAGTTTTACTACATTTTTTTAACATTTAGCCTAAGAAACT
TTGAAATACATCAAATTTTACTCTTTATTCCCTGACAAAATGAATGAAAAACAGACACTT
CCTAAATTCATTTTTAATAAATTTGATGCTAGTCAAAAAATCAGGATAGGGATAAAATAG
CAAACAGTTTAGTTTTCATAAATGGATAAAATGATGAACATTACAATCTCAGACGTTGCA
CAAAACCACTTCCGCAAATTACTTGATCAACAAGAAGAAGGCACAAATATCCGCATTTTT
GTGGTTAATCCTGGCACACCAAGTGCTGAATGTGGTGTATCTTACTGCCCTGTTAATGCC
GTAGAAGAAACGGATACTGAAATCAAATTTGAACAATTTTCTGCATTTATTGACGAAATC
AGCCTTCCTTTCCTTGAAGATGCCGAAATTGACTATGTTACCGATCCAATGGGTTCACAG
CTCACTTTAAAAGCCCCAAATGCCAAAATGAAAAAAGTGGCAGATGACGCACCTTTTATT
GAGCGCTTAGACTATGTGATTCAGACCCAAATCAATCCACAACTGGCAAGCCACGGCGGA
CGTGTAACCTTAATTGAAGTCACTGAAGATAAATATGCAGTATTGCAATTTGGCGGTGGT
TGTAACGGCTGTTCAATGGTAGATGTTACCTTAAAAGAAGGCATTGAAAAACAGTTGCTT
GCTCTTTTCCCAGAAGAATTAGTTGGCGTGAAAGATGTGACTGAACATCAACGCGGTGAA
CATTCTTATTATTAGCAAAACAACCTAACTCAAACGATAACTATGAACGCCAAGCGTGGC
GTTCCTATGATTATTTTCGGGCACTTATAGTGTGCTCTTTGTAGTGCCAATACCATATCA
CGAAAAATAACACGACTATTTCGTTCACATTTTGAAATTTCCTCCAGGGCAACCGCATAT
GTTGTCCATTTTTCAACCTACACGACGAGCAACAGCTCATCTCGAAATTCATCTGACCAA
CCAGCAGCGGTCAATTTCCCTTTCATACTCTGCTTTTTCGGGTGTAATCGTGNNNNNNNN
NNNNNNNNNNNNNNTTAGCACGCACTTCGTCAATATTTGAATATCAACATCCAAGCTACT
GATATAAAAGACTTTTTCTTGCGATTCTTTGTCATTATCTGACCGCTTGCGACACACCTC
CAACACCGATTTTATCCCCTTCCATTCCTCCGCTTTGCTCAGCCAATCACTCACTTTCAG
CTTGCGGTAGTAACGCTCATCAATTCGACGACGTTCCGCATTTACCTCCTCAAACGTCTC
AAGCATTTAATGCGTTTTATTACACGAGCGATAGTATCATCGACAGGAATACCACACTCA
AAAGGACGATATTTTCGCAACCAATCCAAATGTAATTCGCCAAAAAGTTTGATTNNNNNN
NNNNNNNNNNNNNNNNNNNNNNNNNNNNNNNNNNNNNNNNNNNNNNNNNNNNNTGATCTT
GCCCTGTATTACATTGAAGAATCTGAATGATTGGACTTTACAAGAGATAGAAAATACTAT
TTCTATTATTTAAGGCATAAAAAGGGGCATAGTAGACAAAATTGTTGCTAATGTTTATTT
TCGAACGAGCTGTGACTTCTAATACAAAAAATTCAAGGAGCTTTTTTTGTGTAGATTTCT
TTAATTTACAATTAGTTATTTTCATTTTTATAGACTAACATACTTGATAATCTAATACAG
CCCCTAAATGAAATAAAAGCGGTCAAATTTGCAGAAATTTTTGCAAATTGCTCAAAAAAG
TTAGACAATCCTACCGCTTACAACACTGATATAAGGAAACATTATGCTAACCAACTACGA
AGAAACTATTTTCAGCAAAATCATCCGTAAAGAAATCCCTGCGGCAATCGTGTATCAAGA
TGAGCTTGTCACTGCATTCCGTGATATTGCCCCACAGGCGAAAACCCACATTTTAATTAT
TCCAAACAAATTTATTCCAACGGTTAATCACGTTACTGCGGAAGATGAACAAGCACTTGG
GCGTTTATTTACCGTTGCTGCGAAAATTGCCAAAGGAGAAGGCATTGCGGAAGACGGCTA
TCGCTTGATCATGAACTGTAATAAACACGGTGGACAAGAAGTATTCCATATCCATATGCA
CCTTGTTGGCGGTGAGCCGTTAGGTAAAATGTTGGCGAAATAAGATGAAGCACACTTTTT
CTCTTGTTGCACTATTGAGCGTATTTCTGACCGCTTGTGGGTCAAATCCGCCTAGCTATC
TGCCATCAGGCACAACGCCGATTGTTAATATCGAAGCCAATGTCGCAGAGATAACGGACG
TTGTGGCAAAATCGGATGAACTTGTGGTGTTTAATAAAAGTGAACACCCTCTGCATTTAA
GCTATAAACTGTTTTGGTACGACAAAACAGGGGTGACGCAAACCTTAAAGGGTGAAGCAA
CATCGTCTTGGCAACATTTGTTCCTTGAACCTAAACAACGCCAAGAGATTGCTTTAGACA
AGCCAACCCCTGAAAGTGAAAACTACCGTTTTTACTTACGTTTTCAGCGATAATGGCACT
TCAATGGCTTGAACAACAGCAACAACAAGCGGTCAGTTCTGTCACAAAATTAGCAGGGCT
GACCGCCTGTAGCCATTTGGTCGAATTAGCCAATGGCGAACGTTATGTTTTACGTTCCCA
GACCCAACAAGCCACTGATTATGGCATTGATTACCAACAAGAAGTGGCTTTTTTGCGTTT
GATTGAGCCACTCGGTTTCGCTCCTAAGATCATTTATGCTAATGAAACCTCTGCTTTATT
AGCGTGGATTAATGGGCAAACCCCTAGCCATTTTAGCCAACCTTTACTCGCTAAATTAGC
TGACCAATTAGCCAGCTTACATCGCTTTGATTGGCAAGCGGTACGTTCTACGCAAAATTT
AACAAGATTAAATCTTGTCGAACGTTGTCAATTTTTATGGCAAAACTTACCGCTTAAAAC
GCAAAACAGTCTCAATTTCAGACCTCCGTTTAAACAGATTAGTCCTTATAAACAAACCAT
TTGCCATCACGACATTCATCTTGCAAATTTAGTCGAACAAGATGAAAAACTCTTTTTGAT
TGATTGGGAATATGCGGCGATCTCCGATCCTGCTTTAGAATTAGCCTTGCTGTGTCATTA
CAATCCGCTGTCTGCGGAACAAAAGGCGTTTTTCTTGGCTCGCTATTTTGCAAAATCAGG
CTTCGACCCCACCGCTTGTGTCGCCAAAATGGTGGAATATCAGCCTGAAATTGAGAAGTT
GAATAGGTTGTGGTTTAGATTAAGCCACTTTTTTGATACTATTTTTCAAACTTAAAAATG
AACTTACAATTCGTAGCATTTACACTTCAGTCAAATCCAAATTCTTCGTTTCTTTTGACG
CAAAGAGTGCAATCAATGTGATAACTGCATTAATTGCAAGGTAAATCCCCACGCCGATTA
AGCCATAAGCTGCATTAATTTTAATTGCAAAAGTTGCAGCAACCGTTGCCCCCACAATAG
ATGCTAAGTTATAGGCAAGTGATGCGCCAGAGTAACGTACTTCAGTTGGGAATAATTCTG
GTAATAATGCCGCCATTGGGCCGAATGTCATACCCATAAAGACCATACCTACGATTAAGA
ACGCAAAGACTGTCATTGGTGTACCGTTTCCTAAGAAGAAAGGCATTAATAAACCGAAAA
TGCCGATACCTGTTGTCACATAGATTAACCATTTACGGCGACCGATTTTGTCAGCAAAAA
TCCCTGACAGGCTAACGAAGATACCAAATACAATTGCACTTAATAAGAGTAATCCTGTAA
ATGTGTTAGCTGGAATACCTAGGCCCATTTGGTGTCCTGCTGGTGATAGCGTTGGTGCAC
TTTTTGAGTAAATTTGAGCAAAGGCAGTCATAATGTAGAACAACACGTAGGTTGCGGTCA
TAATGAATGTACCAATAACCAATGGTTTTAAGTGATGTTTAAATACTTCGCTTACAGGTG
CTGCGTGTTTTTTGCCTTGAGCTTCAGCTTCTCTAAAAACGTGGCTTTCGTGTAAGCTAA
GACGTACATATAAACCTACGGCAACAAGTACGATAGATGAAACAAACGGAATACGCCACG
CCCATTCTACTAAGGCTTCAGCACCGAAAATGTAGCTGACTAAGAAGAATGATGAGTTCG
CTAAGAATAAGCCGATTGGTGCACCTAATTGAGGGAATGTACCGTACCAAGCACGTTTAC
CGTCTGGTGCATTTTCTGTTGCAACTAATGCTGCACCTCCCCATTCGCCACCTAAGCCGA
TACCTTGTCCGATACGACATAAGCAGAGCAAAATAGTTGCCCAGATACCAATGCTTTCAT
AGTTTGGTAATAAGCCGATAGTAACCGTTGAACCGCCCATTAATAATAATGAAGCAACAA
GGGTTTTCTTACGTCCGATTTTGTCCCCAAAATGTCCGAAAAGTGCCGAACCGATTGGGC
GAGCGAAGAATGCTAGTGCTAATGTAGAAAGGGAAAGTAATTCATTTGAAACAGGGTCAT
CGCTGTTAAAGAATTGGGTGTTAAATACTAATACAGCTGCTGCCGCATAAATGTAGTAGT
CAAAAAATTCAATTGCAGTCCCGATCATTGCTGCAATCGCCACTTTGCGTGGATTATTTC
TTAGAGTATGAGTTGTCATTGTCAAAAATCCAAAGGTTTCCGAAAAAAAGAGAGTGTAAA
TTAACACGCCAAAACCAATAAAACAACCATATTTTTAGTATTAAAATCTATACAACCACT
CATAAACGCCAATTAAAGCACTATAACAAGAGCATTATTCTTATATTTTAGATAAATTAG
TTTTTTATTCTGTTTTTACCATGCTAAAAAAGGATAAAAATTTTTTAATATCTAATGCTA
AAAACCACCATAAGCAGATAGATTTATGCCTAATTTTGCTATGCAGATTAACTTTTACTT
GTACGAATTTTATTTATCCGTATAATGCACGGCTTCAGTCACACCTGTTTTTAATCCTTG
CTTCCAACGCTGGTGACTGGCAACCTTGGAGGCTGTTAACCCGTAAGGATCGACAATGCG
TCACTACGAAATCGTTTTTATGGTTCACCCGGACCAAAGCGAACAAGTACCTGGTATGAT
CGAGCGTTATACCGCTTCTGTTAAAGAAGCAGGCGGTCAAGTTCATCGCTTAGAAGATTG
GGGTCGTCGTCAATTAGCATACCCAATCAACAAACTTCACAAAGCACACTATGTGTTAAT
GAATGTAGAAGCTCCACAAAACGTAATCGATGAGTTAGAAACTAACTTCCGTTACAACGA
TGCAGTTCTTCGTAGCTTAGTGTTACACACTAAAGCGGCGGTAACAGAAGCATCACCAAT
GCTTAAAGCAAAAGATGAGCGTAAAGCTCCAGAAGCTTTAGTAGAAGAAGTTGAAGCTGA
GGATGCAGACGAGTAATTCGTCTATTGATAACTGTTTAATCTTAAGTGGTACTATCGCAA
CAACGATTAAACAAAGCCTAAGCCCGATAGGTATTCCAACTTACTCTTTTTATTTAGAAC
ATCGTTCGGTACAAAAAGAAGTCAATTTAGAACGCCAAGCGTGGTGCAAAATCCAAGTGA
TTTTAGCAGGCAATCAATTTAGTTTAATAACCCAACAAATGAAGGTCGGTGGGAAAGTTC
GAGTAAAAGGGTTTATCCATACTCACAAAGACTACAACGATTTAAATCAACTAGTCTTAC
ACACCGAACAGATTGAATTTATAGATTAGGAGAAGCCAAAATGGCACGTTATTTCCGTCG
TCGTAAGTTCTGCCGTTTCACAGCGGAAAATGTTGTTGAAATCGATTACAAAGATATCGC
TACATTAAAGAACTATATTTCAGAAAGCGGCAAAATTGTTCCAAGCCGTATCACAGGTAC
TCGTGCGAAGTATCAACGTCAATTAGCTCGTGCAATCAAACGCGCTCGCTACCTTGCGTT
ACTTCCATACACTGACAATCATCAGTAATATAAGAGAGGAAGAGTACAATGCAAGTTATT
TTATTAGACAAAGTTGCTCAACTTGGTACTGTTGGTGACCAAGTAACTGTTAAAGCAGGT
TTTGCTCGTAACTACTTAATCCCACAAGGTAAAGCAGTTATGGCAACTGCAGCAAACATT
GCTCACTTTGAAGCACGTCGTGCAGAATTAGAAGCGAAAGCAGCAGAAGCATTATCTGCA
GCACAAGCTCGTGCAGCAGCAATCGCTAACTTAGCAGCAATCGTAATCACTTCTAAAGCA
GGTGATGACGGCCGTTTATTCGGTTCTGTTGGTGCGCGTGATATTGCTGAAGCAGTATCA
GCAGCAGGCGTAGCAGTAACTAAATCAGAAGTTCGTTTACCAGAAGGTGCATTACGTACT
ATCGGCGAACACGAAGTGAAATTACACTTACACGCTGAAGTAAATGCAGTAGTAACTATC
AACGTAGTTTCTGAGTAATTTACGATTAAAGTAAAAAATCCCCAGCCATTTGGTTGGGGA
TTTTTTACATCTTTTCCAACTTCGCCACTTTGGCAATTAACCACTTAATCCCTTGTTGTA
CAAAGGCAATTTGCAGGCGAGTATGATCACCGCTGCCTTCTACATTGATGATTGTTCCTT
GCCCAAATTTCTCGTGGCGAACTTTCTGCCCCATTTTCCAACCACTATCTTCTTGTAAAC
GAGCGGTCGGATTAGCTTGTGGTTTTGCAAAAGTAGCAGGGCGATTGATACTTCCACGCA
GGCGGACTTCCCGGATATGCTCTTCAGGCAGCTCGCCAATAAAACGTGAAGGTAAATGGC
GTTCTTCTTTACCGTACAAGCGGCGATTTTCGGCATAGCTGATCGTGAGTTTTTTCTTCG
CTCGTGTAATACCGACATAAGCCAAGCGACGTTCTTCTTGCAAGCGACCTTCGTCGAAGC
TCATTCCGCTTGGGAAAATTCCTTCTTCAACCCCAACGATAAACACCCGTAGAAATTCTA
AGCCTTTGGCTGAATGTAATGTCATTAATTCCACATAATCTTGATGTAGTGAAGCCTGTG
TTTCGCCAGCTTCAAGGGAGGCGTGAGTTAAGAAAGCGGTGAGATCGGTCATCTCTTCTG
CTTCATCTGGTTTTACAAATTGGCGTGTTGCAGTCACTAACTCCTCTAAGTTCTCAATAC
GAACTTCGCCTTTTTCCCCTTTTTCTTGCTTATACATTTCATAAAGCCCAGATTTTTTAA
TCACAAAATCCGTCTGTTCAAACAGTGGCATTTCTTCGGTTTCTTGTTCAAGTGCGTTAA
TCAGTTCGACAAAGCGAAGCAAGGCTGAGGCGGAACGCCCTGAGAGATGTTCTTCTTGAA
CAGCCACTTGGATTGCTTGCCACAAGGTGATTTGGCGAGTTCGAGTAAGCTGACGCAAAA
TATCTAAGGTGCGATCCCCTATTGCTCTTGGCGGTGTATTGACCACACGTTCAAAGGCAG
CATCATCTTGGCGGTTAGCGATTAAACGTAAATAGGCTAGGGCATCTTTGATCTCTTGGC
GTTCAAAGAACCGCATTCCGCCATAAATTCGGTAAGGAATGTTGGCTTGAATTAAGGCTT
CTTCAATAACACGGGACTGGGCATTGCTACGATAAAGCACAGCACATTGATTAAAATCAC
CTTCATCTTCTTTCCATTGCTTAATCTGTGAAGCGACAAAGCGAGCTTCATCTAATTCAT
TGAATGCACAATAAATATCAACGGGATCACCGTCGCCTTTATCTGTCCAAAGATTTTTCC
CTAAGCGGTTGTCATTGTTTGCAATTAACGCATTTGCCGAATTTAAAATATGTCCTGTGG
AGCGGTAATTTTGTTCAAGGCGAATAGTTTGTGCGTTGTCATAATCATTCAAGAAGCGTT
GAATGTTTTCCACTTGAGCACCACGCCAGCCGTAAATAGATTGGTCGTCATCGCCCACAA
TCATTACTTTGCCCGTTTTTCCTGCCAATAAATGAATAAGATCGTATTGAATGTTATTGG
TATCCTGAAATTCATCGATCAGAATATGCTGAAAACGTTGCTGATAACGTTGTAAAATCA
ATGGGTTATATTTGAATAATTCATAAGCACGGATTAAGAGTTCTGCAAAGTCCAACAACC
CTGCACGATCACAAGCCTCTTGATAGATTTGATAGAATTTAACGAGCTGTTGTGAATGGG
GATCATCGTGAGATTGTTTGAGATCTTTTGCTCTTAGCCCCTGATCTTTTTGAGCATTGA
TAAACCACGCCACTTGTTTCGGTGGAAACTGCTTTTCATCTAAATTATGCAATTTGAGTA
AGCGTTTAATCAAACGTTGCTGATCTTCCGTATCCATAATCTGAAAATCTTGCGGCAGAT
TGGCATCAAGATAATGAGAGCGAAGTAAGCGGTTAGCAATGCTATGGAATGTACCGACCC
ACATACCGAATAAGCGGTGATCGCTAGATTGCGATAGGGTATATTCAATACGATGACGCA
TTTCCGCTGCGGCTTTATTGGTGAAGGTCACAGCAAGAATATTGGACTCAGCGATATTTT
CAACGCCAATTAACCACGCAATACGGTGGGTAAGCACACGGGTTTTCCCACTACCTGCAC
CTGCTAACACTAAATAGTTGCCAATAGGGGCTGCTACCGCTTCTCGTTGTTTATCGTTTA
AGCCGTCAAGTAATAAAGAAAAATCCATCTCCGCCTCTTTATGTGATTTTATACAGTGTG
ATTATTATAACCTACAATTACAGATATGTATTTTAATTTTTTCATCAAAATTTTTACCTC
AAATTTACAAAAATCACTTGCATAGTTATGCAATAAAATTTAATATCTATTCAGTTTTAA
AACTTTGATAGGAAGTAGTTAATGGCAATTCGCATTAGTAATGTCAATTTCTTTTACGGT
TCGAGCCAAGCCTTGTTTGATATTAATTTAAACATTGAAAAAGGCGATACCGTTGTGTTA
CTCGGACCTAGTGGAGCAGGGAAAAGTACTTTAATCCGTACTTTAAATTTAATGGAAGTA
CCGCAATCAGGTCAGCTTGAGATTACAAATCATAAGTTTGATCTGACCGCTAAAACCAAT
GCGAAACAGGTTGCATTATTACGTAAAGAAGTGGGAATGGTGTTCCAGCAATATCATTTA
TGGCCACATCTAACAGTAATGCAAAACTTGATTGAAGCACCAATGAAAGTATTAGGTTTA
ACGAAAGAGCAAGCGGTAGAAAGAGCCAAAGGTTTGTTAGCACGTTTGCAACTTACTGCA
TTTGCAGAGCGTTTTCCGTTACAGCTTTCAGGCGGTCAGCAGCAACGTGTGGCGATTGCA
AGGGCTTTAATGATGCAACCGGAAGTATTACTGTTTGATGAACCAACGGCGGCCTTAGAC
CCTGAAATTACCGCTCAAGTGGTTGATATTATTAAAGAGTTACAACAAACAGGGATCACC
CAAGTGATTGTGACACACGAAGTTTCTGTTGCTCGTAAAGTTGCCACTAAAGTGGTGTAT
ATGGAACAAGGCAAAATTATTGAAATGGGCGATGCAAGCTGTTTTGAACAACCAAAAACA
ACGCAATTTGCTCAATATCTTTCACATTCAGATTAATCACAACATCATACAATTAATAGG
AGTTACTATGAAAAAATTACTTTTAGCAACCGTTTTAGCCGCAACTGCAGTTTCAGCTTA
TGCGAATGATAAAATTACTTTTGCAATGGAGCCAAGCTATCCGCCATTTGAGCAAACTAA
TGAGAAAGGTGAAATCGTTGGTTTTGATGTGGATATTGCCAATGCAATCTGTAAAGAAGT
CCAAGCGACTTGTGAATTTAAATCTCAATCGTTTGATTCGTTAATCCCTAGCTTAATTAA
AGGTCGTGGCGGTTTTGATGCGGCAATTTCTGCGATTGATATTACAGAAGCTCGTGCAAA
ACAAGTGGCTTTCTCAGCACCATACTACGAAAGTTCAGCAAGCTATATTGCTTTACAAGG
TAAAGATTTAGCATCTGCTAAAACAGTAGGTGTACAAAATGGTACAACTTACCAACAATA
CGCAACGGCAGAAGCTAAACAATATCAAGCAAAATCTTATGCGAGTTTACAAGATGCAAT
CTTAGACTTAAAAAATGGTCGTATTGATTTAATCTTTGGTGACACTGATGTGTTAAGAGA
TATGTTAGGCAAAATCCCTGAAGCACAATTTGTTGGCGAGAAAGTGACAGATAAACGTTA
TTTCAACAATGGCTTAGGCATTGCAGTGAAAAAATCTAACACTGAGTTAGTTGAAAAATT
AAACAAAGGTATCGCAGCGATTAAAGCAAGCGGTGAGTACCAAAAAATTTATGATAAATG
GATGACTAAATAATCATTATGTTTTTGGATTATCTTCCTCTATTGTATTCTGCAGCCCTA
ATGACCTTAGGGTTGGCAGTTTGCTCTTTATTGCTCGGGTTACTATTGTCCATTCTTTTT
GTGGTGCTTGAAACGCATAAATGGACAATGGTGCGTAAACCAACCACAGTTGTTGTTGCG
TTATTGCGTGGTTTGCCTGAAATTTTAGTGGTCTTTTTAATCTATTTTGGTGCGCCTGAA
GTGCTTGAAATGATCACAGGGGAATATGTCGAACTCGGTGCATTTGGCTGTGGTGTCGTG
GCACTATCTATTATTTTTGCTTCCTACGCTTCTCAATCATTGCGTGGAGCTATTCAAGCT
ATTCCGCTTGGGCAGTGGGAGTCTGGGGCAGCTCTTGGATTAAGTCGTGGCTATACTTTT
GTAAACATTGTGATGCCACAGGTTTGGCGACACGCCTTACCAGGGTTAAGCAATCAGTGG
TTAGTGTTATTAAAAGATACCGCTTTGGTTTCTTTAATCGGTGTACACGATATTATGCGA
CAAACGGAGTTAATTAACACCAGTACCCATCAGCCATTTACTTGGTACGGTACAGCAGCA
TTAATTTACCTTGGTGTAACATTAGTCAGCCAAGTAATTATTCGTAAATTAGAGCTACGC
TTCACTCGTTTTGAAAGAGGGGGTAAATAATGTTGCAAGAATACTTTATGGTGATAGCTC
AGGGTATCCCGACTAGTTTATTGCTGACGTTTGTTTCTTTAATCGTGGCATTTTTTCTTG
CTGTTGGAATGACGTTTTTACTTTCAATGGAAAATCGTCTAGTAAAAGGAATAGTAAATG
GCTTTTTAACCCTATTTACTGGAACGCCATTGTTAGTACAGTTTTTCTTGATTTATGCAG
GTCCTGGGCAGTTTCCTTGGATTGTCGCAAGTCCATTTTGGTCTTTGTTATCGGATGCGT
GGTTCTGTGCAATGCTCACCCTTGCTTTAAATAGTGCCGCTTATACCACCTTACTATTTC
ACGGTGCAGTCAAAGCGATACCAAAAGGGCAATGGGAAACCTGTGCGGCATTAGGATTAA
GTCGATTACAGACATTGAAAATCCTTGTTCCTTATGCGTTAAAACGGGCATTACCGTCTT
ACAGCAATGAGATTATCTTGGTGTTCAAAGGAACATCACTGGCTTCAACCATTACCATTA
TGGATATTATGGGCTATGCTCGCCAGCTTTATGGAACTGAGTATGACGCATTAACCATCT
ATGGTTTAGCAGGTGCGGTTTATTTGGTTATTACAGGGATTATGACCGTAATCTTACGCA
GAGTTGAACGCAAAGTGCTTTCTTTTGAAAGATTAGAGGCGGAAAAGGCGTAAGAATTGA
AAGATATGGCAGAGTAGATGAAAATTAATGACCCTTTGCCCGTAATTTTTGTCTACTATG
CCGTTCTTAATCTATTCCTCTAATGGTTCTTCCTCAATCGGAGCTTGTCCTTCTGCTTCG
TCGGCTTTATTTGGTTGGGTTTGAGGCGTGTCTTTGCCTAGTGACAATGCGTCCCACACA
CTTGGTTTTGCTTCANNNNNNNNNNNNNNNNNNNNNNNNNNNNNNNNACCAAGGGTTCGG
CACGTTTAAGGTACTCTTTATATATTTGCAACGCACCGCTTGAACTGGTGAGATAGGTAT
CGCTATTGTTATCTTTACCTAACCAAACGGTCGTGACATTTTCACCGTCTATGCCGACAA
ACCAAGTATCTCGTGCATTGTTGGTGGTGCCGGTTTTGCCTGCGATATGCAGTTGTGCAA
AATCTGCCTGTAGGCTACGAGCTGTACCTCGCTCCGTCACTTGTTGCATTGCATAAAGTG
TTTGAATTGTGGCTTCTGCAGGCAAAACGCGTTTACTTGTCTGCGTGAGAACAGGCTGAT
AAATTATTTCACCTGTTGGGGATATGATCGCTTCAATTGTTGTAAGCGGTACTTTTAAGC
CAGCATTTGCAATAACCTGATAAGACTTCGTGACATCATAAGGTGAAATAGAATAAGAGC
CGAGCAATGTCGCAGGATAAGGCGGAATTTCGGCATTATCCCAGCCCATTTCTTTCTGCT
TGGCAATCACATTTTTCAGCCCAAGTTTCATTCCAATGTTTACCGTAGGAATGTTAAGGG
AACGAACTAAAGCGTCCATTAACATCACAGAACCGCTAAAACGACGATCATAGTTACGAG
GTGTCCAAGTATTACTTCCAACGGTAATGGTAATCGGTTGGTTAGCTATCGGCGTGTTAA
GACGGAAATACTGCGGATTTGCCAAAGCAATGGCATAAATAGACGGTTTAACCAATGAAC
CGATTTGACGTTTGGTTTGAATAGCACGGTTAAAACCAGCATATTGTGTCTGAACTCCCC
CAACAATCGCCCGTACTTTACCCGTTTTATATTCCGCCACCACAATAGCAGATTGCAACT
CTTTGATTTTCTTACTGCTATTTTCTAATTCGGATACCCCATTGATAACCGCCATTTCCG
CAGAACGCTGTTGTTTTCTATCTAAAGTCGTGAAAATTTTTGCCCCTGACAGCAGAGCAG
ATTTGTTCTCACCCAACTGACTTTTAATATCTAAATTTAAGGCGTGCATAAACGCAGGTT
GCTGACGATAGATATTCCCTTTCTCTTTCACGCCAAGCGGTTGTTTACTAAGTAAATTAT
ACAATTCTTGATTAATCACCTTATGTTCTAGCAATACACGCAACACAACATTACGGCGTT
CTAATGCCCCTTCTGGATTTTTCCACGGATTATAGAGGGACGGACCTTTCACCATTCCCA
CTAGCAGAGCGATTTGATTTAGATTAATTTCTTGAATAGGACGACCAAAATAGAATTGAC
TTGCCAGAGCAAAACCGTGAATTTGATAACTACCATTTTGACCAAGATAAATTTCATTTA
GATAGGTTTCGAGAATGCGGTTTTTATCGTAACGAAAATCTAAAATCAGCGACATTAACG
CTTCATTTACTTTACGCACTAAGGTTTTTTCATTACTTAGAAAGAGGTTTTTAACTAATT
GCTGAGTTAAAGTACTGCCCCCTTGCACTGTTCTGCCTGCTTGATAGTTTGTCAAAAAGG
CTCGAGCAATCCCCAGTGGACTAATTCCTTCGTGTTGATAGAAACGCTTATCTTCGGTAA
GTAGCAACGCATCAATAAGCAGACGAGGATAATCCTGCAAACGTAACGCTTGACGTTCTT
CATCGTTATCCGAATGCAACATTGCAATCATTTTAGGGTCAAGACGAAATTCCTCGACCT
CTTTAAATTGCACTAAATCTTCAATACGAGCGAGTTTATCACTGACAAAGCGTAAACGCA
GTACACGTTGAGCTTCAGGATTTTCAGGGAAAGGAAAAGCACGGCGAAGCAAAACAAGAT
GGTCACCTTCAATTTTGAAATCACCTGGTGTTGCAATTAATGAAACTTCACGATAGCCAT
TGTCTAACAAGGCGAGTTTGACTTGCTCAAGGGTAAGGTTGTCATCAAGGCGAACACTTT
CGATACGACTATAGACCTCGGCAGGCAATTGCCAAATTTGTCCGTCCATTTTAGAACGAA
TTTTTCCATCTAAATAGATGCCGTATATCCCAACATAGCAAGTGGCTAAGAGAGCTAGTT
TTAAGCAAGTTGGGATAAAGTAGGGCTTTTTCGCTATGGGTTCTTTCTGTTTTTCTTTTG
TATTTAACATTATGGCTGGCTATAATTATTCAACTTATGAGGTAAAATTTTACAGGAAAA
TTTTCAAATCTCACGTATATTTCTCTATTATTGCTCAATATATTTACCAAAAATTATAGA
TAATGTCATTAATGTGAAAGGAATATTAAAGCATGGGTCAAAGGATTAAATATCATAGGA
ACACTTGGCAACATTTAAATAGTGATTTATATGTCACATCAAGACTATTCTTTTTAATAT
GGTATAGATGGAATATGGCAAATATAATCCATGTTTTAGGGGCTAATATTCCCCATCACA
ATCACACAATACTAAATTTCTTCCAAAATGAATTATTGGATGAACTACCGAATGCTTTTC
ATTTTTATGTTGTTAGTCGTAGTGATTTGTCTGAAACTTTTACATTATTAGATATTAATT
CATATCCAGATGAATATTTACTCACTCAAGAAGTTATCAAAATTGCAAGAAAGGAACCAA
CCGCTTGGTTTGTGCTACATGGGCAATTCAATACATCGTTGTGGTTAGCTATCTTGTTAG
GATTAGTCCCAGCAAATCGTTGTGTTTGGCATATTTGGGGAGCAGATCTTTATGAGCTCT
CTTCTTCTTTAAAGTTTAGATTGTTTTATCCATTGCGAAGACTTGCACAACGTAAAATAG
CACGCTTGTGGGGAACTTTAGGAGATTTAAATCACGCTTATCAACAATTAAAACGTAAGA
GCTCTCTTGATCAACGGCTTTATTTTCCAACTAGAATGCCTACGAATTTTCCGACTAAAA
AATGTTCATATCAACGGACAATTTTGTTAGGAAATTCTGGCGATCCGAGCAATCAACATT
TACTTGGATTAAAGCAAATTCGAGAGATATTTGGCGAAAATGTACGAATAGTCGTGCCGA
TGGGGTATCCCGCAGGTAATTCAAAATATATTGCTCAAGTTCGCCAACAAGCAGAACAAG
ACTTCCAACAAGGGCAGGTGAACATTCTTACTCAGAAATTAGAATTTGAGGCTTATCTGG
ATCTACTGTCTCAATGTGATCTTGGTTACTTTCCTTTTGAGCGTCAGCAAGGGATCGGAA
CGATGTGTTTACTCATACAGATGAACATCCCGATAGCCATTCATAGAGCAAATCCTTTTC
AACAAGATTTACAAGCGGAGGGAATTAGCTTTCTTTTCGCAGATGAAATCAGTGACTCAG
AGATTATACGAGTTAAATCCCAGTTGGCTTTACTTGATAAAAGTAAAATTACTTTTTTCC
CCCTAAGTTATAAACAAGAGTGGCTGAACTGTTTACATTCTCTTGGTTTACAAGCGGTAT
AATTTCAGTAAAAATTACCCACCTTGTTTAAGGAACATTAACATGTTAGCGGGATTAATC
CTTTTTTATGTAATCGCTATAAGTGTGTTGGTTTGGATAATTCAACGAGATTATCGCCAG
CAAGGCTTTTCATTCCATTTACTGTTTAGTGGCATCTATCTTATTACCTTTTTCGGTGGG
TTTCCTTTTTCGATGACAATGGCAGAGCTATTTGAATATCGCCTTCCAGTCGTCTCAATG
TTGTGGAACGTACTAGCAATAGCTTTAGGCGGCTATCTTATCTATTACGTGAGTTATCTT
TATATAGGGAGAAATAAGCAAATACCAAGGTATGCGGTGGAGGTAAAATCGCTAGCTGAT
CTGACCGCTTGGATTTTAATGATGATTGCAATACTGAGCCTATTAGGATTTATGTTGTTA
AATCAAGGGCTATTGTTATTCAAATTAGAAAAATATAGCCACATTTTTTCTGCACAAGTT
AGTGGCGTGGCTTTAAAACGTTTCTTTTATTTCCTTTTACCCGCCTTGTTAATTTGGTTT
TTCTTAAAGCCTACTAAAGAAAGTTGGTGGCTATTTTTGGTAGCTGGAATGACATTTGGG
GTGTTGAGTTACCTAGCCGTTGGGGGCACACGAGCTAACCTTGCATTAGCCTTTGTTATG
TTTATGCTGTTGGGGTATTTGCAGAGGTTTTTATCATTTAAATGGCTGGTGAGGGCAGGG
CTTTTGACAGTTATTGCAATGTTTTTGTTGGCATTATGGCGGTATCGGCTTAATGTACAA
GGTTCGGAAGCATTTTACACTTTTCTTTATTTGACACGTGATACCTTTTCGCCTTGGGAA
AATGTAGCAAAAATAATGGATGCAGAGATTGAGTTTCAAGGATTAATGCCTATCGTGCGT
GATTTTTATGTGTATATTCCTCAATCATTATGGGAGGAACGCCCAGACATCGTGTGGAAT
ACGGCAAACTATTTCACGAAAAGTGTATTAGGTAACTTTTCTGGTTTAGCTATGTCGCCA
ACGTTATTAGGCTCTTTTTATATTATGGGGGGGATACCAATGATTGCTATAGGAATGGCG
GTGGTTGGTGGTTTAATACGTATCTTTGATAATTTTTTTGCCTATGGAAAAAATTCTGCA
GTTATTCAAAGTTATTGTTTGGCAAATTTGTTCAATTTGATTGTATTGATACGAGAAGGC
ATAGATGCTTTTATTTCACGGTTCTGCTTCTTTAGTGTGATTTTTGTATTTGCTTATATA
GTAGCCTATTTGATAAATAGGGTGAGAGAGTGGTATGAATAAAGTATCAGTTGGTGGAGT
TGAGTTATTAGCCGTTGAAAATCAGCAAACTTTGGTAGCCTATTTATTGAATAATGGAGT
TCTTCTAACAGGTAAATTGATAGCAATAAATGCTGAAAAAATTATGATTTATCAAGAAGA
TAATGAAATGAAAAGGCTATTAGAGGAGGCTGAATATAAATATGCCGATGGAATAAGTGT
AGTTTGTACTATTAGATCTAAATATCCGAAGTATTCGAGAATTGAACGCATTGCAGGCGC
TGATTTGTGGGAGAGGTTGATGGCTGAGTTGGGAGAATGTCGTGTACCTGTTTTTTTAGT
TGGAAGCTCAGAGGATACCTTACAAGCAACAGCAATGAAATTGCAGGAATGGCAAGTAAC
AGTGGTTGGAACACAAAATGGTTATTTTGCTAAAGAGCAGGAAGAAGAAATTATCCAGAG
AATAAAAGCGAGTGGTGCGAAATTTATTTCCGTGGCGATGGGCTCGCCAAAACAAGAAAA
ATTTATGCAAAAAGCTCAGCAACTTTACCCTGATGCACTATATATGGGGGTAGGAGGCAC
TTATGATGTCTTTGTCGGTAAGGTTAAGCGAGCTCCTAAATGTTGGCAAAATTTAGGTTT
AGAGTGGTTGTTTCGTATTTTGCATCAGCCTACTCGCTGGAAACGACAGTTGAGATTAAT
GAAATATGCTTATTTTTATCTAACAAAACGGCTATAAAGTTTGTAACGTATTTGGGATAC
ATATTAACATTTCACAAAAATCACTTTCTTTTTTAAAAAAATTGTGAGCAACTTCACAAA
TTTTCATTTAATCGTTTGCGTAAAATGTTCTTTTATTTATATCTCACCCTTGAAAACTTT
CGTTTTCAAACGCTTTTGCTTTCTAATTTAATTTCCTTAGGGGAAATTTATGGACAAATC
ATTAAAAGCTGCTTGTATTGGTGAATTTATTGGTACAGGTTTGATTATCTTTTTTGGGGC
AGGTTGTGTAGCCGCAGCACAGGTTGCAGGTGCCACATTCGGCTTGTGGGAAATTTCAAT
CGTGTGGGGACTTGCGGTCGCAATGGCTGTTTATGCTTCTGCGGGGTTATCTGGTGCTCA
CTTAAACCCTGCTGTTACTATTGCGTTATGGAAATTCGCTTGTTTTGATGGCAAAAAGAT
TCTGCCTTACATTCTTTCTCAAATGCTCGGTGCTTTCTGTGCAGCAGCATTAGTGTACTT
CTTATATAAAGATCTTTTTGCTGCCAGTGAAGCGGCACAAAATATTGTGCGTGGTGAAGG
TGTCGGCTTTGCAGGTGTTTTCTCGACCTATCCTAATCCACATATCAGCGTATTACAAGC
CTTCTTTGTTGAAGTGGTGATTACCGCCGTATTAATGGCATTAATTTTTGCTTTAACGGA
TGATGGTAACGGTTTACCAAGAGGTGCAATGGCTCCTTTACTTATCGGTTTACTCATTGC
GACTATTGGTGGTGCAATGGGGCCATTAACTGGCTTTGCGATGAACCCTGCTCGTGATTT
TGGCTCAAAACTCTTTGCATTCTTAGCTGGTTGGGGCGATATAGCACTCACCGGCGGACG
TGATATTCCTTATTTCCTAGTACCTATTTTTGGTCTTTATTAGGTGGCTTTATCTATACT
CGTTTTATTGGTAAAAATTTACCGTGTAACTGTAAATAATTTTCAGAGGTGATCCTATGA
CTAAAGAATACATCATTGCCTTAGACCAAGGTACAACAAGCTCTCGTGCGGTGTTATTAG
ACAAAAATGCAAACATTGTTGAAGTGGCTCAACGTGAATTTACTCAAATTTATTCGCAAG
CAGGTTGGGTTGAACATAACCCGATGGAAATTTGGGCAAGCCAAAGTTCAACTTTAAACG
AAGTCGTTGCAAAAGCTGGGGTAAAAGCCGATCAAATTGCGGCTATTGGTATTACCAACC
AACGTGAAACCACGATTGTTTGGGAAAAAGAAACAGGTAAACCGATTTACAATGCGATTG
TATGGCAATGTCGCCGTACATCTGATTTCTGCGAAAAATTAAAAGCAGAAGGTCACGCCG
ACTATATTCGTAAAACAACAGGTTTAGTGGTTGACCCTTACTTCTCAGGCACAAAAGTGA
AATGGATTTTGGATAATGTAGAAGGTGCAAGAGAACGTGCGAAAAAAGGCGAATTGTTAT
TCGGTACGGTCGATACTTGGTTAGTCTGGAAATTGACTCAAGGAAGAAGCCACGTCACTG
ACTACACCAACGCTTCTCGTACAATGTTGTTCAACATTCACACAAAACAGTGGGACGACA
AAATGTTGGAATTATTAGATGTTCCGCGTGAAATGTTGCCTGAAGTGAAAAATTCTTCTG
AAATTTACGGACAAACCAACATTGGCGGTATGGGCGGCGTGCGTATTCCTGTTGCAGGGA
TTGCTGGTGACCAACAAGCGGCACTTTACGGACATCTTTGTGTCGAATCTGGTCAAGCAA
AAAATACTTACGGCACAGGCTGCTTTATGTTGATGAACACTGGCGATCAAGCGGTTGAAT
CGAAAAACGGCTTATTAACCACCATTGCGTGTAACGCCAAAGGTGAACCTTGCTATGCCT
TAGAAGGTTCAATCTTTATGGCTGGTGCCTCAATTCAATGGTTGCGTGATGAATTCAAAA
TTATCCACGACGCTCGTGACTCAGAGTACTTTGCAACGAAAGTAAGCAGTACAAATGGCG
TATATGTTGTTCCTGCGTTTACAGGCTTAGGTGCGCCATATTGGGATCCTTATGCGCGTG
GTGCTATCGTGGGCTTATCTCGTGGTGCAAACCGTAACCACATTGTGCGTGCAACATTAG
AATCTATCGCTTACCAAACCCGTGAAGTGTTAGACGCAATGCAAGCGGATAGCGGTGCGA
AATTAGCAACTTTACGTGTAGATGGCGGTGCAGTTGCGAACAACTTCTTAATGCAGTTCC
AAGCAGATATTCTCAATGCCAAAGTAGAACGTCCGAGAGTGCTAGAAGTAACCGCACTTG
GAGCCGCTTACCTTGCAGGCTTGGCGACAGGTTTCTGGAGCAGCTTGGAAGAGTTACGTG
GTAAAGCAGAAATCGAAAGAACCTTCTCACCTGACAGCGATGAAGAAAAACGTGCAAAAC
GCTACAAAGGTTGGAAACGTGCGGTTAAACGTTCATTAGAATGGGCGAAAGAAGACGCTG
AGTAGTTTCCATCAATAGACAAGCGGTCAGTTATGGTAAAGGATTTACTGTAACTGACCG
CTTGTGTTTTATGCCTCTTTCTCGTGCGGACCGATTTCTTTATTATGTCCTTCATCAAGA
TGAACAAAATTCACTAATTCATCAGCACTTACTTGGAACGCTTTACCAAACCCTTTTACA
AATAATCCTTGTTGTGGTTTAAAGCAGAACAGCTTGAAGTCTTGTAAGGTTGCTAACTCA
TCAACTAAATCACCGTGACGGGCTTTTAATTTGGCAATGCCATCATTCCACTCTTCACTA
TGGCGTTCAACAATGCGAGCGGTTGCGTCGAAGGTCAAACGGCGGCGAGCAAAAATTTCA
CGGCTCTGACTTTCATCTTCCAACAACATTAACGACACTTTCGGCACTTCCTGTAGGTTG
CGTGCGTGGCGGGCAATGGTGGAAATCAATACTTGATATTCACCATTATTGATCACAAAT
GGTGCATAACTCACATTAGGTGTTCCCTCTTTATCCACAGTGGCAAGCACCAATGTTTTC
ATTTTTGCTTTAAATTCTTGAATTTCTGGTCCTAAACGGTTTTGTAATACTTCTTGACGA
TTTGACATTTATCGCTCCTTTTTATTGAAATGTCTTAAATTTTTCAACTTGTGTTGGGAA
GAGTTGCCGCTGCTCATCTCGACCGAGATACACTTTGAAAATGGTTTGTCCGTTATGTGC
AATAAAAGCAATGTTGTAGCTTTCTTTCCCTCTAAACGGCAAACTAACAAAGGCAATATG
GGCAATATTATCAAGCTTTAAATGCCCGTGTAGCGCGCCTTCTTGCTCTTTCATATTCAA
ATTGTAATAACCTCGAGCAAAGATTCCGCTTGGAAAGCGGTCTTTGATTTCAAAAATTGA
ACCTTCTTTTTCGATGATAGTTGTAAATGTTCCCCATTGACTGATCGCTTGTAGAATCTC
TTCTGCTCTATCCGCAGAGAACAAGCGGACAAATTCACTTGGTAAATTGCAAAGCACTTG
CCCTTCTGGGAGATCTAACTTTTCCGCAATTTCAAGGGTAATCATATTCGGGTTTTCAGC
AAGAAGCTGGGTGATTTGTTGTCTATAAGAGTTCATGTTGTTATGTATAAGTTGATAATG
ATTATTATTTATTTTATAGTCATACTATGCTGGAATCAACTACTTTTACCAATCGCTTGC
AGATTTTGACCGCTTGCGCCTGTTGAATGCTGGTGAGCCTTGATGACACTGCTATCAATA
AAAATCCATTCAGAATCAATATGTTGTCTAAATGATTTTAGCACTTCTTGCCAAACACCC
TTTTTAGATCAAAGATTGAACCGACGATAAATCGTGTTCCACAAGCCAAATTCAGCAGGT
AAATCACGCCAAGGGCATCCCGTACGAATGCGATATAAAATCCCTTCCACTGTATTATGA
TGTTCAGGTTTATTATAAACACGTGCTGTACGGTCAAGTAAATAAGCTAGGCGTTTCCAA
AGATTATCTGTTAAAATAGTTCTAAGCGACATAGTTTGTATGGGATGGTTAGGTTTTGGC
GAACTAAATTATACCAAATTTCTATGTCGTTTGTTTTTTGTACTTAAAAGATCAACACGC
CCTATGCTTACAAAAATAATTTATTTTTTAGACATTACTTATTTGATGCCATAGAATGGC
CAGTACATCATAGAAACATATAAATGACTTTACGTATAACAACTATGAACATCTGGCAAA
CAAAATCCCTCATCACTTGGCTACTAGCCCCACTCTCTCTGCTTTTTTGGTTGATTAGCC
AAATTCGAGTGGTGTTATATCGCAAAAAAATCCTAACATCTTACCGCTCGCCTGTGCCAG
TCTTAGTGGTGGGAAATATCTCCGTTGGCGGAAATGGCAAAACACCTATGGTCGTATGGT
TGGTCGAACAGCTTCAACAGTGTGGCGTGAAAGTTGGGGTTATCTCGCGTGGTTATGGTG
GAAAGAATAAGCAATTCCCACAGTTAGTGACTGCCGATAGCGATCCCGAACTAATGGGCG
ATGAGCCTGTACTCATTGCTCAACGGACACTCGCCCCTGTGGCAATTTCGCCGAACCGCC
GACAAAGTATTGAGCTATTATTAAGCCAATTTGAGTTAGATTTAATTATCACTGATGATG
GCTTACAACATTACGCCCTTGAACGAGATATGGAGTGGGTTGTTGTCGATGGCGAGCGTC
GTTTTGGCAACGGTTTTGTCTTGCCAGCAGGGGGCTTAAGAGAGCTTCCAAGCCGTTTAA
AATCAGTGCAAGCGGTGATTTGCAACGGAAAATCTGCACAAGCAGGCGAACATCTAATGC
AGTTAGAACCTGAGTGGGTGATCAATCTAAAAACAGGGGAGAAAAAACCGATAACCGATT
TTTATCATCAGTCGGCGATTGCCCTTGCAGGCATTGGCTATCCACCTCGTTTTTTTATGA
TGTTGCAAGAGCTTGGCATTCAACTTAAAGAAAGCTATGGCTTCGCTGATCATCAGCCCT
ACGCATTAGAAATCATCGAACCTTTGCAGAAAGACGGCTTACCGCTATTAATGACCGAAA
AAGATGCGGTAAAATGTCGTAGCTTTGCTCAACCGAATTGGTGGTATGTGCCTGTTTCTG
CAAAATTTTCAGCACAAGATCCCGCTTGTTTATTAGAACCCGTCCTTGAATTAGTGAGAA
AACAGAATGAACGAAAAACTGCTTAATACTATCGCTTGCCCAATCACTCAAACAAAATTA
GAGTGGGATAAAGAAAACAACCGTTTAATTAGCCGTTCGGCGAATGTCGCTTACCCAATT
GAAAATGGCATTCCTGTGTTACTGCCAGAGAAAGCGGAGAAGCTATAAAGATATATAAAC
TGTAAGCCAGTTAATCCCATATTTATAACATGATACTCAACCCAAACAGCAAATTTGTTA
TCAATGCCAATCCTGCCATTTGCCCAAGAATAGGGCGAAGTTCTGTTGGGTGTTTGTGGC
GGTAAACAAATAAACCGTGTTTGGCTAGCAAAGGGATTGCTAATAAGTATAGGAAATTGT
ACCAATGAGCAAAATTCATTAGGGTGAATAAAAGATAGGATAGTACAGCTAAGCTGAGTA
AAAGAAGATGGTAACGGCGTCCATTCTGGCTACCGATATGGACAATGAGGGTATTTTTAC
CCGCTTGTTTATCCTGCTCAATATCGCGTAAGTTATTGATATTTAATACAGCTACAGATA
ATAGACCACAGCCAAAAGCAGGGAGTAATAGATCAAACTGCAGAGTATGGGCTTGCAAGT
AGAATGTGCCTAAAACGGCTAAGAAACCAAAGAAAATGAGTACGGAAATATCGCCTAAGC
CTAAATAACCATACGGTTTTTTTCCTACGGTGTAGGTGATGGCTGCAACAATCGCTAAAA
TGCCAAGTAGTGCAAAAACTACAAGATCTTGCCAACTTTGATAAGCATAACCAATTAATC
CACAGCCTGAGATGAAAGAGAGTATCGCAACAAAGATTAAGGCCTTTTTAAGCTGTTCAC
CCGTAATTGCCCCGTGTTGAATTGCACGTAAAGGCCCTATTCGTTCTGAAGTATCTGAAC
CTTTGATGTGATCGCCGTAATCATTGGCAAAGTTAGATAAAATTTGTAACAAAATCGTTG
TGATAAAAGCAAGTAAGGTAGTTAGCCAATCAAATTTTCCTTGCCAAGCCGCTAAAGCCG
AGCCGATTAGAATAGACGCTAATGCAAGCGGTAAGGTTTTTGGGCGAGCCGTTGAAAACC
AAATAGAGAACATAGAACCTTTATTCATATCAATAAATTAGTCACTTTAATGAAGTTTTT
CTTTTAAAACTGTGTATATTATTACAAAATGTTCTTATATGTTTTGATTTTTAACAGAAA
ATTTGCCTTTTTATGACAAATCCGTCCTCTTTAACTCTTTCTCCTATTGGAACGATACAG
ACACCTTATGGGGAAAAATTTTCCGTTCCTCGTCAGCCTAATTTAGTCCGTGAAGGGCGA
GGCATTTTGCGTTTGTTGCCACCTTATAATACACCTGATGCAGTACGGGGTCTTGAGCAA
TTTAGTCATCTTTGGCTTATTTTTCAATTTCATCAAATTCCCGAAAGGGAATGGCACGCT
ACTGTTCGTCCTCCTCGTTTAGGTGGGAATGAACGTATCGGTGTATTTGCCAGCCGTGCG
ACACATCGCCCAAATCCGTTAGGTTTGTCGAAAGTAGCATTAGATCGTATTGAGGTTAAA
GAGGGCGAAGTTTATTTACATTTAGGCAGTGTTGATTTAGTTGATGGCACGCCTATTTTG
GATATTAAACCTTACGTTGCTTATGCTGATAGTGAACCGAATGCGTTATCGGGGTTTGCT
CAAGATAAACCTGAGGCGAAATTACAAGTGCTTTTGACCGAGCAAGCATTACAAGCGGTC
AAATCTTGTCAGAACTTTGCGAAATTTGGTATTGAAGATCCTGTGCAATTTTTATGTGAT
GTGGTTGCACAAGACCCTCGACCTGCCTATCAGCAAGGTAAACCAAGTGAGCGAATTTAT
GGTATGCACTTGGCTGGCTATAACGTGACTTGGCAGATAGATAAGGTGCGACAGGATCTT
GCCCATATTTTAAACATTGAACTAATCTAGAGAAATACGTTCTAAGTGGTGTTTTACTCC
CTGATATAAAAGGAATATAGAATGACATTGAAAAAATATTTAGCCATTTTACCGCTTGTA
TTTACTTCATTGGCTGTATCGGCAGAGCCAAATACCTTTGATACCAACTCGACTTTCCAG
TTTTCAACGCAAGTAAGTCGTGCGGTGGATAAAGATCTGATGAAAGCTGAGGTATATAGC
AGAATGTCAGGTAAAAACCTGAATGAACTGAAAAAGCAAGTTTCTGCCCATCTCAATCAA
GTGATCGAATTAGCGAAGCAAGATAAAAGCATTGAGTTATCGGCAGATGGCATTAGTAAT
TATCCAGAGTACGATAATAAAGGTAAGGTGACTGGCTGGTTTGCAGAAGGTCGTCTGCAA
CTGAAAAGTAAAAATTTTGAAGCGATGGCGAAGGTGCTTGAGAATTTAGGCGAGGACGTG
GCTATTGGGCAAATTCATTTTAGTGTATCGCCTGAAAAATTAGCTTCTCTTGAAGATGAA
ATGACGTTAGACATTATTGCTCAATTTCAGCGTAAAGCGGAAGTTATTCAAAAAGGGCTA
AATGCGAAACGTTATATTATCAGCAATGTTCAGTTAGAAACCCCTAACGGACAAGAGCAT
TATAACCGTCCAGTTGCATTAAGATCTGCAAGTTATGCTAAAGAGGCAGATGTGGAAATT
CCACTTGAAGCAGGCAAAGCCACTATTTCTGCTTTTGCCTCGGGGCAGGTGAAATTTGAA
AGATAAGGATTAAAATGAAAAAGTGGATTAAGTTGCTCGGTCTTACCTTACTTTGTACTT
CGGTAAGTGGTTGTTTAGTCACTTCTGTTGTCAGTGGTGTCGTTGGAACTGCTGTTGATG
TGGTTGATGCGGTGACGCCTGATATTGTGGATTAATTGCAAAATTTGACCGCTTGTAAGA
ATAAGCGGTCATTTTGTTACTAACATTTGCAAATCCTCTATAACAAGCTACAATGCCTAG
AATTTTTTACCTAATAAAATAAGGATACTTAAATGAAAATTACTAAAAATGTCGTGCCTA
GCATTGCATACCAAGTTCGTACTCAAGATGGCGTATTAGTAGATGAAGCACCTGTTGAGC
AACCATTAGAATATTTACACGGTCACAACAATCTTGTTATCGGTTTAGAAAATGCGTTAG
AAGGTAAAGCGGTTGGCGATACTTTTGAAGTGCGTGTTAAACCAGAAGAAGCGTACGGCG
AATATAATGAAAATATGGTGCAACGTGTGCCAAAAGATGTGTTTATGGGCGTTGATGAAT
TAGAAGTGGGTATGCGTTTTATCGCAGATACGGATTTAGGTCCATTACCTGTGGTGATCA
CTGAAGTTGATGGCGACGAAGTCGTTGTTGATGGTAACCATATGTTAGCAGGTCAAGAAT
TATTATTCTCTGTGGAAGTGGTTGCAACTCGTGAAGCGACATTAGAAGAAATTGCTCACG
GTCACGTTCATCAAGAAGGTGGTTGCTGTGGTCACGATCACGATGAAGAAGATCACGGTT
GCTGTGGTCACGATCATCACCACCATCACGGACACGGCGGTTGCGGCTGCAATCACTAAT
TAAAGGTTGGTTGAACGATGAGTGATACCCCATTACAATCAGGCACGGATTACCTCCGTG
CCATTTTAAGTTCTAAAATCTACGATCTTGCCCAAGTTACACCATTGCAAAAAATGGAAA
AGCTCTCAGAGCGTTTGGGTAATCATATTTCCATTAAACGTGAAGATCGCCAGCCTGTGC
ATAGTTTTAAACTGCGTGGGGCTTATGCGATGATTTCTAATCTCTCTCCAGCTCAGAAAA
ATGCAGGAGTGATTGCGGCTTCTGCTGGTAATCACGCTCAAGGGGTTGCTTTGTCTGCAA
AACATCTCGGTTTGCGAGCGTTAATTGTGATGCCACAAAATACGCCGTCAATCAAAGTCG
ATGCGGTGCGTGGTTTTGGTGGGGAAGTGTTGCTCTATGGGGCAAATTTTGATGAAGCCA
AAGCCAAAGCGATTGAGCTTTCCCAAGAGCTGAATATGACCTTTGTTCACCCGTTCGATC
ACCCGTTAGTGATTGCAGGACAAGGCTCTATTGGTATGGAATTATTGCAACAAAATGCCG
ATCTGAACTATATTTTTGTGCCTGTTGGGGGCGGTGGTTTGGTTGCGGGCATTGCCGTGC
TGATTAAGCAATTAATGCCTGAAATTAAAGTAATTGGGGTTGAGTCTAAAGATTCCGCTT
GTCTATTTTATGCTTTGCAAGCAGGGCAACCTGTTGATTTAGAACGTGTCGGTTTATTTG
CTGATGGTGTTGCGGTTAAACGTGTTGGCGATGAAACATTTCGTTTATGTCAGAAGTATG
TTGATGATGTCGTGTTAGTCGATAACGATGAAATCTGTGCGGCATTGAAAGATGTGTTTG
AGAATGTGCGTGCGGTAGCAGAGCCGTCGGGGGCATTGTCTTTAGCTGGACTGAAAAAAT
ATGTCGCTCAACACAATCTTGAAGGTAGAAATCTCGCCTGTATCTTATCGGGAGCAAATC
TTAATTTCCATACACTACGTTATGTGTCAGAGCGTTGTGAAATCGGTGAAAAACACGAAG
CACTCCTAGCCGTTTCTATTCCTGAACAAAAAGGTGCATTTCTCAAGTTCTGTCAAATTA
TTGGTAATCGTGCTGTCACGGAATTTAACTACCGTCACGCAGACGATCAGCAAGCCTGTA
TCTTCGTTGGTGTGCGTATTAGTGGGAATGCTGAAAAATTAGAGATCATTAAAGATTTAC
AACAAAATGGCTATCCTGTCACAGATTTATCCGATGATGATATTGCGAAAACCCATATTC
GTTATATGGTCGGTGGTCGCCCAAGTTCTATTCAGCAAGAAGAATTATACAGTTTTGAGT
TCCCAGAGCAGAAAGGGGCGTTGTTGAAGTTCTTGCAAACGTTAATTGATTGGGATATTT
CGCTGTTCCACTACCGTGCTCACGGTGCAGATTATGGTGACATTTTGGCGGCATTTGTTG
TGAACAGCAGTGAAAAAGAGGCGTTTAAACAAGATTTAGACCGATTAGGTTACCGCTATC
AAGATGTTAATGATAGCCCAGCATATCAATATTTTTTAAGGTAATTATTTATGGCAGAAC
GTAAATATTTTGGCACCGATGGAGTGCGTGGCAAAGTGGGGCAATTTCCGATTACGCCTG
ATTTTGCATTGAAATTGGGGTGGGCAGCAGGTAAAGTGCTTGCTACTCAAGGCTCTAAAC
AGGTATTAATTGGTAAAGATACCCGTATTTCAGGTTATATGCTTGAGTCTGCACTCGAAG
CTGGCTTGGCTGCAGCAGGTTTATCTGCCGCCTTTACAGGCCCGATGCCAACCCCTGCGA
TTGCCTACTTAACTCGTACATTCCGTGCAGAAGCAGGAATTGTAATTTCAGCATCTCACA
ACCCTTATGATGATAATGGGATCAAATTTTTCTCTGCAATCGGTGAAAAATTACCAGATG
AAGTCGAAGAAGCGATTGAAGCAATGCTTGATCAACCGATGGACTGTGTCGAATCTGCAG
AATTAGGTCGTGCAAGTCGTATTAATGATGCTGCAGGACGTTATATCGAATTTTGTAAAA
GCACTTTCCCATCACATTTAAGCCTTGAAGGCTATAAAATCGTGGTGGATTGTGCGAATG
GTGCAACTTACCACATTGCCCCAAGTGTTATGCGTGAATTGGGGGCAGAAGTGATCGAAA
TCGGTACACACCCGAATGGCTTGAATATCAATGAGAAATGCGGTGCAACGGATATTAAAG
CTTTACAACAAGTGGTGGTTGAAGCTGGTGCAGATGTCGGCTTGGCTTATGATGGCGACG
GCGACCGCTTAATTATGGTTGATCATTTAGGTAACAAGGTTGATGGCGACCAAATTCTCT
TTATTATTGCTCGTGAAGCATTATGTTCAGGCAAATTACACGGTGGTGTCGTTGGTACAT
TAATGAGCAATATGAGCTTGGAGCTTGCCTTAAAAGAGTTGGCAATTCCATTTGCACGAG
CAAATGTGGGCGACCGCTATGTGCTTGAAGTTTTAAAAGAAAAAGGCTGGAAGCTAGGTG
GTGAAAACTCAGGGCATATTATCGTGTTAGACAAAAATACCACAGGTGATGGTATTGTCG
CCTCACTCGAAGTATTGGCTGCAATGGTATCACATAAATTAAGCCTAAATGATCTGGCTA
AAGCTGTGCCGTTATTCCCACAAGTGTTGATCAATGTTCGTTTTGCAGGTGGTGCAAATC
CATTAGACAGTGATGAAGTTAAAGCTGTTGCAAAAGATGTTGAACAACGTTTAGCTGGCA
AAGGTCGTATCTTACTGCGTAAATCAGGTACAGAACCGCTAATTCGTGTGATGGTGGAGT
GCGAAGATGGGGCTTTAGCACAAAGCTGTGCGCAAGAAATTGCAGAAGCAGTGAAACGTA
ACTAATGACAAGCGGTAAGATTTCTGCAAAATTTTGCAAGGATCTTACCGCTTTATCTTT
TTTAAATTATAATAACGCAAACGTTTGCTTTAAGGGGAACGCTATGGATCAACTTGAAAT
GAAGAAAATTGCAGCGCGTGCCGCTTTGCAATATGTTAAACCTGACACTATTGTTGGTGT
GGGAAGTGGCTCAACTGTAAACTGTTTTATTGATGCCTTAGGTGAAATGGCAGATAAAAT
CAAAGGGGCAGTCGCAGCTTCAAAAGCTTCAGAAGAACGTTTAAGAGCATTGGGTATTGA
GGTATTTAGTGCCAATGAAGTGACTGAGCTTGATGTCTATATTGACGGTGCTGATGAAAT
TACCCCCCAAGGTTATATGATTAAAGGCGGAGGTGCGGCATTAACGCGTGAAAAAATTGT
GAGTTCACTTGCAAAAAAATTCATCTGTATTGTTGATGCAAGTAAGCAAGTAGATGTGTT
AGGCTCTACTTTCGCTCTGCCTGTTGAGGTGATCCCAATGGCTCGTTCTTATGTTGCTCG
TCAATTAGTCGCCTTAGGGGGATCGCCTGAATATCGTGAAGGGGTTGTGACAGATAATGG
CAATGTGATTTTAGATGTGTATAACTTCAAAATTTTTGAGCCGTTAAAAATGGAACATAC
CATCAATAATATCGCAGGCGTTGTTACCAATGGTATTTTTGCACAACGTTATGCGAATGT
GACCATCGTAGGTACGCCTGATGGTGCGAAAATTATTGAATAAGAAAAATCACTACGGAG
AGTTGGGGGTGCTACTCAACTCTCTTCTGTATAAGGAAGGCAATATGACAACCAAAGTTT
CTTTAGATAAATCTAAAATTAAATTTTTGCTACTGGAAGGCGTTCATCAAAATGCGATTG
ATGTCCTGAAGAATGCAGGTTATACCAACATTGAATACCATAAAAAAGCGCTTGATGGTC
AAGAGCTAATTGATGCGATTAAAGATGCACATTTTGTTGGTATCCGTTCGCGTACTTTTA
TAACAGATGAAGTCTTGCAACAGGCTCAAAAATTGGTCGCTATTGGCTGTTATTGTATCG
GAACCAATCAAGTTGATTTAGAGGCAGCAAAGCGCCGTGGGATCCCTGTTTTTAATGCTC
CTTTCTCAAATACTCGCTCCGTTGCCGAATTGGTGTTAGGTGAAATCATTGTGTTAATGC
GTCAAGTGCCAAAAGCAAATGCGGAAGTGCATCGTGGCATTTGGAATAAATCTGCCGCAG
GTTCAAATGAAGTGCGTGGTAAGAAACTAGGGATTATCGGCTACGGGCATATCGGTTCTC
AACTAAGCATTATTGCCGAGTCTATCGGTATGCAAGTGTATTTTTATGATATTGAAAATA
AACTACCGCTTGGGAATGCTCAACAAGTCGCAACCCTTGAAGAACTGCTTTCAACCTGTG
ATGCGATTTCGTTACACGTTCCTGAGAATGCTTCAACAAAAAATTTAATTGATGCAAAAC
GTTTAGCCCAGATGAAAGAAGGTGCAGTATTAGTAAATGCGGCACGAGGAACGGTGGTAG
ATATTGATGCACTAGTTGAGGTATTAAAAACGGACAAACTGCGTGGTGCAGCCCTTGATG
TTTTCCCTGAAGAGCCAGCTTCTGCAAGCGATCCGTTTGAGTCGCCACTTTGCGAATTTG
ATAATGTGATCTTAACTCCACACATTGGTGGTTCTACATCAGAAGCACAAGAAAATATTG
GCACTGAAGTATCAAGTAAATTTGTGAAATACTCCGATAATGGTTCTACATTATCTGCAG
TCAATTTCCCAGAAGTTTCCTTGCCAGAACATAAAGGCACAAAACGTTTACTGCATATCC
ACGAAAACCGCCCAGGTATTTTAAATCAAATCAATAAAGTCTTCGTTGATGCGAATGTGA
ATATTGCCGCAGAATATCTACAAACCGATCCGACGATTGGTTATGTGGTTATCGACGTTG
AAACAGAACAAACGGGCGAGGCATTAAAACGCTTGAAAGAGATTGATGGAACTATTAGGG
CTAGGGTTTTATACTAGCTGTTGTTTTCCCTCTAAAAGTTGAAAGAAAAATGACTTTTAG
AGGGGAATTTGGCGGCATAGTAGACAAAAGGGCATAGCAACCATTTTGTCTACTATGCCC
TAAAATCATTAAGCATTTTTACCTTGATGCTCTTTTGCCGCTTTTACAAATCCTTCAAAT
AACGGATGTCCATCACGAGGAGTTGAGGTAAATTCAGGATGGAATTGTGCTGCGATAAAC
CAAGGGTGGTTTGGTACTTCAATAATTTCGACTAATTTACGATCTGCCGATAAACCGCTC
ACTTTCAAGCCTGCTGCTTCAATTTGTGGAAGTAATGTATTGTTTACTTCATAGCGGTGG
CGGTGGCGTTCAACGATCGTTTCAGCCCCATACACTTCGCGTGCTTTTGTACCTTCGATT
AAGTGGCATTGCTGTGCGCCTAAACGCATTGTACCACCTAAATCTGATTCATCTGAGCGA
GTCTCAACATTGCCTGATTCATCTTGCCATTCGGTAATTAAACCCACGACAGGTTGTGGA
CAGTGTTTATCAAATTCTGATGAGTTCGCTTGAGTTAAACCTGCAACATTACGAGCATAT
TCAATTAATGCAATCTGCATACCTAAACAAATACCCAAGTATGGAATTTTATTTTCACGA
GCATACTGTGCAGTACGGATTTTCCCTTCCACACCACGATAGCCAAAACCGCCAGGGACT
AAAATCGCATCAACCCCTTGTAACACTTCCACGCCTTTGGTTTCTACATCCTGTGAATCA
ATATATTTAACGTTTACCGTTAAACGATTTTTCAAGCCTGCGTGTTTTAATGCTTCATTG
ACCGATTTGTAAGCATCCGGTAACTCAACATATTTACCGACCATACCGATAGTCACCTCA
CCCGTTGGGTTTGCTTGTTGGTACAGCACTTGTTCCCATTCAGATAAATCTGCTTCTTTG
CAAGTTAAGCGAAAGCGATCACAAACGAAATCGTCTAAACCTTGCGATTTTAATAACGCT
GGAATACGGTAGATGGAATCAACATCTTTAAGAGAAATAACCGCACGCTCAGGCACATTA
CAGAATAACGCGATTTTCGCACGTTCATTTGCTGGGATCATACGATCCGAACGGCAGATC
AACACATCAGGTTGAATACCGATAGAGAGCAACTCTTTCACTGAGTGCTGTGTTGGCTTA
GTTTTCACTTCACCTGCCGTTGGGATATATGGCACAAGGGTTAAGTGCATAAACAATGTT
TTTTCACGCCCCACATCAACGGCTAATTGACGTAATGCTTCTAAGAACGGCAGTGATTCA
ATATCGCCTACAGTGCCACCCACTTCAACGATTGCAACATCGTGACCTTTACCACCTTCA
ATCACTCGTACTTTGATTTCGTTCGTAATATGTGGAATAACTTGGATCGTTGCACCTAAA
TAGTCACCACGACGCTCTTTACGCAAAACTTCTGAGTAGATCCTACCGCTTGTAAAGTTG
TTCGCTTTGGTCATTTTGGTACGGATAAAACGCTCATAGTGACCTAAGTCTAAATCCGTT
TCTGCACCATCTTGAGTCACGAATACTTCACCGTGTTGCGTTGGACTCATCGTACCTGGA
TCGACATTGATATAAGGATCGAGCTTCATAATAGTGACATTTAAGCCACGAGCTTCAAGA
ATTGATGCTAACGACGCCGCTGCAATGCCTTTCCCTAAAGAAGAAACAACGCCGCCCGTC
ACGAAAATATAATTCGTTGCCATTTTGTCTGCCTTTTATGTGATAAATAGAGTTGAAATT
CGGAATGGAATAAACCATCAGGACGGGAGCGTAGTTTACAGCAAAACGTCCTGATAGGCT
AGTAAGAAATTATTTATAAAGAAATATCCCGTCTTCCGACAAATGAATGAGAAAGGCTTG
TTCCGTCAACCATTTCTAATTCACTTCCGACAGGAATACCGTGCGCGATACGAGTAACTT
TAATATTGTGAATAGAACACATCTCAGCGATATAATTTGCGGTCGCATCCCCCTCAATCG
TTGGATTGGTTGCCAGAATCACTTCTTGAAAAGATTCTTCTTCTAAGCGTTTTTGTAATA
AATCTAAACCAATTTCGCGAGGTCCTATTCCATCTAAAGGAGATAGATGTCCCATTAATA
CAAAATAACGCCCTGAAAATTGCCCAGTTTGTTCAATCGCTTGAATATCTGTAGGCATTT
CAACCACACAAAGTTGTCCGCTGATTTGGCGGCGGTAGTTTTGGCAGATAGCACACTCAT
CTTCTTCAGTAAAAGTTCGGCAAGATTTGCAATGTCCAATGTGAGTCATTGCTTCGCTCA
ATGCTTTAGCTAAATTCACACCGCCTGAGCGGTTACGCTGTAAAAGATGATACGCCATAC
GTTGTGCAGATTTTGGACCGACCCCTGGCAATACACGCAGGGCTTCCATAAGATTTTCAA
GTAAAGGGCTACTTTGCATAAGTGATATGATATAAATAGTAGCAAGGGCAATTTGCCCCT
ACTTTTAAAGTGATTAACTAGATAATTAGAATGGGAACTTCATTCCTGGTGGTAATTGCA
TACCCGCAGTAACACTTGCCATTTTCTCTTTTTGCATTTCATCAGCACGGCGAACCGCGT
CGTTGAATGCAGCTGCAACTAAATCTTCTACCATTTCTTTATCATCTTCCATTAACGATG
GATCGATTTCGATACGACGACAATTATGCGCCCCATTAATTGTCACCTTCACCAAGCCAG
CTCCTGATTCGCCAGTTACCTCTAATTGTGCGATCTCTTCTTGCATTTTTTGCATACGCT
CTTGCATTTGCTGAGCTTGTTTCATTAAGCCGCCCAAGCCACCTTTTCCAAACATGTTAT
GACCCCATTAGATATTAATAAAAGAATAATAATTGACATTCTACTGAAGCAGTTTAGTCG
GCGCAAGTGATAAAATTGGATCTCAGCTTTCTATTGTTTTAATAGCTTAGTATGAATAGA
ATCCAGCAACTTCTCTAAAACTTTTCTAAAAATCATTATGTTTAAACTCAAATCTGCCTT
AATTAGACCAGTACAACGTATTAATAACGCAAAACTGACTTTTGATGAAACAATAGTTGT
TTTAGTTAATAAACCTTACGGGGTCCTATCTCAATTTACTAACAATCAGGCATGCAAAAC
CCTGAAAGAATTTATTTCTATTCCAAATGTCTATCCTATTGGACGTTTAGATAAAGATAG
CGAAGGTCTATTATTACTGACTAATAATGGTCAAATTCAACATCGTTTAGCAAACCCTAA
GTTTGAAAAAGAAAAAACATATTGGGTTCAGATTGAGGGCATTCCTCAACCAGAAGATCT
TAATAGATTAGCTAGTGGTGTAATATTAAAGGATGGCTTAACAAAGCCAGCTAAAGTTAA
AATTATCCCAGATCCTCATTTTAAATGGCAAAGTGCCCCCAAAATTCGAGAAAGAAAAAA
TATTCCTACCTCATGGATTGAACTAAAAATTGTTGAGGGTAAAAATCGCCAAGTAAGGAG
AATGACTGCTCATATCGGATTTCCAACATTAAGATTAGTTAGGGTTGGAGTCAGTTACTT
CAAACTAGGTTCTCTGGCTCCTGGAGAATATTTAATTTTAGATAATATTCAAAAGAAGCT
CTTATTTAAAAAATTAAAATTGAGAACAGTAAATCATTAAATTTTAATTAAAATTTGTAC
TATATTAGAATATAATCAACAAAAATTCATAACAAGGATAACATATGGCAATTTTAGTAA
CAGGCGGAGCTGGCTATATCGGCTCACATACCGTAGTAGAATTATTAAATCAAGGTAAAG
AGATTGTGGTGTTAGATAACTTATCTAATTCATCTGAAATCTCTTTAGAGCGAGTTAAAC
AGATTACGGGAAAATCCGTTCGCTTTTATCAAGGCGATATTTTAGATCGTGAAATGTTAC
GTCGCATTTTCGCAGAAAATCAGATTGATTCGGTTATCCATTTCGCGGGCTTAAAAGCCG
TAGGCGAAAGTGTTCGAGAGCCGTTGCGTTACTACCAAAACAATGTGACAGGTTCCATTG
TGTTGGTTGAAGAGATGTTAAAAGCCAATGTCAATACGATTGTGTTTAGTTCATCAGCAA
CGGTTTATGGCGATCCGAAAGAAATTCCGATTACGGAAGCTTGTGAAGTCGGTGGAACAA
CCAACCCTTATGGCACATCAAAATATATGGTAGAGCGTATCCTAGAAGATACAGCGAAAG
CCTTCCCACAATTTAGTGCAGTCGTACTACGCTACTTCAATCCTGTTGGAGCTCACGCAA
ACGGTCTGATTGGCGAAGATCCTAACGGTATTCCAAATAACTTATTACCTTATATCAGCC
AAGTTGCCGTAGGCAAATTGCAACAACTGTCTGTGTTTGGTTGTGATTATGAAACCCACG
ACGGCACTGGCGTGCGTGATTATATTCACGTTGTTGATCTGGCAATTGGGCATTTAAAAG
CGTTGGAAAAACATCAAGATGATGCAGGTTTCCACGTCTATAATTTAGGTACAGGCACTG
GCTATTCTGTGTTAGATATGGTGAACGCCTTTGAACAAGCAAACGACATTAAAGTGCCTT
ATAAATTGGTTGAACGTCGCCCTGGCGATATTGCGGTCTGTTACTCTAATCCACAAAAAG
CTCTTGAACAGCTAGGTTGGAAAACGCAATACGATTTAACGCAAATGATGAAAGACACTT
GGAATTGGCAAAAAAATAATCCAAATGGGTATAAGGGGTAAAAATGAGCGAGCAAGTAAA
GGTTTCTCTTTGGCGGCAAATTTTCAGTTACAAAATGTTGCTCTGCGTATTTACAGGGTT
TACATCTGGCTTGCCGTTATATTTTATCTATCAATTAATTCCAGCGTGGCTTCGCTCTGA
ACAGGTAGATTTAAAAACCATTGGTTTTTTTGCTATCGTTGGTTTGCCTTACACTTGGAA
ATTTTTAGTTGCTCCACTGTTTGACCGCTATTACCCAAATTTCCTTGGTCGTCGCCGTAG
CTGGATGTTTTTCACGCAGATAGCTCTATTGGGGTTAATTGCTTGCTTCGGCTTCTTCAA
TCCAGCACAAGATATTAAACCCGTAATGATGTTAGCCATTGCAGTTGCCTTTGTGTCTGC
GGTACAAGATATTGTGGTTGATGCTTATCGCCGTGAAATTTTGTCTGATGAAGAACTGGG
TTTAGGTAACTCTATTCATATTAACGGCTATCGTATTGCTGGGTTAATTCCAGGTGGGTT
AGCGTTGATTGTTTCTGACCACTATCCTTGGGAAACAGTCTTTTTGTTTACCGCACTCTT
TATGATCCCTGGGATTATTCTGAGTTTATTCTTAGCGAAAGAGCCAACAATTTTACAAGA
TAACCGCAATCTTCCTTTCCACGAAGCCTTTGTTATTCCATTCAAAGAGTTCTTTCAACG
TAAAGGTTTATGGCCGGCGGTTGGCACACTCACTTTTATATTGCTTTATAACTTAGGCGA
CTCCTTTGCGGCTACCTTACAAAGTGCCTTTATTCTGGATATGGGCTTTAGCCGCACCGA
TTTAGGTACAGCGGTAAAAATCAACGGACTATGGGCTTCTATTGTGGCGGGCATGGTGGG
TGGCGTGCTGATGTTGCGTATTGGCGTAAATCGCTCTTTATGGATTTTCGGTGTGTTCCA
AATGCTAATGTTACTCGGCTTTGCGTGGCTTGCAAGTCACGGTAGGTTTGAAACAATCGG
TACTTACGAACGCTTCGCTTTATCTGCGGTTATTATTGGTGAATATATCGGAATTGGCTT
AGGCACAGCCTGTTTTGTCGCCTATATTTCTCGTGAAACAAATCCACTTTATACAGCGAC
ACAATTTGCGATTTTCACCAGCTTAACCGCGATTCCAAGTAAATTGATTGGTGCGACATC
TGGGGCATTAGCTGAGAGCGTTGGCTTCTACCATTTCTATTGGATCTGCTTTTTCTTAGC
GATTCCAGGAATGTTATGCTTGTTTTGGGTAGCACCTTGGAATGAAAAGAAATAGTACCC
AGTTAACATATTGTAAAATATAATCTCGTTACTTAATTCATACTAGGTGCTTTAAGCAGT
TACTGTTATTATTACAGGCGGTGTTTTTTATATTATAGAGGAACTTTTTATGAACCAACT
AGATGCTTTACGTCAAATGACTGTCGTAGTTGCGGATACTGGTGATATTGATGCAATCAA
AGCGTATCAACCAGAAGATGCAACAACAAACCCATCATTAGTTTTAAGTGCATCTGCACT
ACCTCAATATGCTCCATTAATTGATGAAGCGATTGCTTATGCAAAAGCTAAAAGCAATGA
TAAGGCACAACAACTGATCGATGCAGAAGATAAATTAGCGGTAAATATCGGTTTAGAAAT
TTTAAAAGTGGTGAAAGGTCGTATTTCAACAGAAGTCGATGCTCGCTACTCTTACGATAC
GGAAAAAACTATCGCGAAAGCTCGCAAACTGATTGCGTTATATAACGAAGCAGGGATCAG
CAACGACCGTATCTTAATTAAAATTGCTTCAACTTGGCAGGGTATCAAAGCGGCAGAGCA
ATTAGAAAAAGAAGGAATTAACTGTAACTTAACGCTATTATTCTCTCAGGCTCAAGCACG
TGCTTGTGCAGAAGCTGGCGTTTACTTAATTTCGCCATTCGTAGGTCGTATTCTTGACTG
GTACAAAGCAAATTCTGATAAGAAAGAGTATGCACCAGCAGAAGATCCAGGTGTGGTTTC
AGTGACTTCAATCTATAACTACTACAAACAACACGGCTATAACACGGTGGTAATGGGAGC
AAGTTTCCGTAACGCAGGTGAAATCACAGAATTAGCAGGTTGCGACCGCTTGACAATTGC
ACCAGCACTATTAAAAGAGTTACAAGAAAGCGAAGCACCGTTAGTACGTAAATTGGAGTA
CAAAGGTGAAGTGAAAGCTCGTCCAGCACCAATGACAGAAGCTGAATTCTATTGGGAACA
TAACCAAGATCCAATGGCAGTTGAGAAATTAGCGGAAGGTATCCGTAAATTTGCGATTGA
CCAAGAGAAATTAGAAGCAATGCTTTTAGCGAAGTTCTAATTATTCTTTAGATTAACAGC
CCCGAAATATAATCGGGGCTTTTATTTGATTCGATATGACAAATATGGTTCTCTCCAATT
ATCTGATAGAGGAAAATAGTGGAGCAATGATATTCCTACAATTTTCGTTCCAATGAAAAC
CGATAACCTAAGATACACTAAAATGAGAAAACAGCGAGGAGAGATAAAATAGGCTATATG
AGTTTATATCTTTTACAAAATTTAACTACAGCAAAATTATTTACAAATAGAGCTATTATC
TCTATAAAGATTTTCCTCTCTATCATTGCCAGCCTTATACAACTTCTGTATAATCTTCAC
CCTTTTACAAGTTCAGAATTTTGCAAAATTTGGAGTAAACAATGGCTCGTGTAACCGTTC
AAGATGCAGTAGAGAAAATTGGTAACCGCTTTGATTTGATTTTAACGGCAGCACGCCGTG
CAAGACAGCTTCAACTTCACACTCGTGAGCCGCTTGTGGCTGAAGAGGGCGATAAACCAA
CAGTTATCGCATTGCGTGAAATTGAAGAAGGTTTGATTAATAATCAAATTATGGATCAAC
AAGAGAAATTTGATGCAATCGCACAAGAAGTGGCAGAGAAAGAAGCTATTTCATTCTTGG
CTGATGTGCAAGCAAATTCATAATTAGATCAAATTTTGTTAAAAATGGACAATCAAAAGG
GTAATTTGCCCTTTTCATTGTCCATTTTTCGTTATACATTACGAAATCTCAGTTTTTGTT
GTGTGAAGTGTAAAGTGCAGTTATTTGAAAGTCTTAATACCATTATTCAAGGTTATTTAC
CTGCGGATCAAATTGATATTGTGAAGCGGGCATTTGTTGTGGCTCGTGATGCACACGAGG
GGCAATTCCGTTCAAGTGGCGAACCTTACATTACTCACCCTGTCGCTGTGGCGTGTATTA
TCGCCGAGATGAAACTCGATCACGAAGCGGTAATGGCAGCACTTCTGCACGATGTAATTG
AAGATACACCTTACACCGAAGAACAGCTTGCCGCAGAGTTTGGCACAAGCACCGCAGAAA
TTGTGCAGGGCGTATCAAAACTGGATAAATTAAAGTTCCGTACCCGCCAAGAAGCACAGG
TAGAAAACTTCCGAAAAATGATCTTGGCGATGACCAAAGATGTTCGTGTGGTGTTAATCA
AACTGGCTGACCGTACTCACAATATGCAAACACTTGGGGCATTGCGTCCGGATAAACGCC
AACGCATTGCGAAAGAAACCCTTGAAATCTACACACCATTGGCTCACCGTTTAGGCATTG
AACATATTAAAAATGAATTGGAAGATCTCTGTTTAGAAGCAATGTATCCTTATCGTTATA
AGGTGTTAAAAGCAGCAGTCGATATGGCTAGAGGAAGCCGTCAAGGGCTGATTGAACAAA
TTTCAAAGGAAATTCAAATTCGCCTTGATGAAGTAGGGATTAAAGCCCGTGTGTATGGTA
AGGAACGTCATCTCTATTATCTTTATGGACGTATGCTGCAAAAAGTACAACGTTTTAATT
CTATTTTGGATATTTACTCTTTCCGAGTTGTTGTAGATAGTGTGGATAATTGCTATCGAG
TATTAGGGCAGATGCATAGTCTATATAAACCTCGTCCTTTCCAACTAAAAGACTATATTG
CGGTTCCTAAAACAAATGGCTATCAATCTTTACATACTTCAATGATTGGTCCTAAAGGTG
TGCCTGTTGATGTATTAATTCGCACTGAAGAGATGGATCAAGCAGCTCGTTTTGGTGTTG
CTGCATATTGGGGCTATCAAGAACAAGCTAATATGAGTGTTCAAGTCAGAACGCAACAAT
GGCTAAAAAGTATTGTGGAAATGCAACAAAATGTAGGAAATTCGGCAGAGTTTATCGAAA
ACGTTAAATCTGATCTGTTTTCAAGCGACATTTATGTCTTTACTCCGAAAGGTCGTATCG
TACAGCTTCCAGCCAATGCGACTGCTGTGGATTTTGCCTATGCGGTACATACTGATGTGG
GCGACCGCTGTATTGGTGCAGTGGTCGATCATCAGCCGTATCCACTTTCTCAGCCGTTAC
AATCAGGGCAAACCATTGAAATTCAAACGGCAGAAAGTCCACGGTTAAATGCATTGTGGC
TGAACTTTGTGGTCACGGCAAAAGCACGCTCTTGTATTCGTAACACCTTAAAAAACCAGC
AGCGTACACAGGCAATTTCTCTTGGAAGACGACAATTATTGCTCTCACTTAATACCTCTA
ATTTTGAACATCTTGATCCCGTTGTAATTGAGGCATTGCTAACAGATCTACAATTATCCA
ATTTTGATGACCTATTAGCCGAAATCGGTTTGGGTAATCAAATTAGTGGAGTGATTGCTC
AACGCTTATCTAGTAAGACCTTAGAGATTGATACAGACGGTAATCCTGAAAATAATCAAT
CTCTTGCAATCCAAGGGGTAGATAGCGGTTTGATTAGCTTTGCGAAATGCTGTTTACCTG
TCCCTGGTGATGAAATTATTGCGCATATCAGTTCGGGCAAAGGGTTAATGGTTCACTGCT
TAACGTGCCGCAATGTGAAAGAAGCTGCGACGGATCACCGTCACTATATGCCGGTAAGCT
GGGAAATTGCTAAAGATAAATCCGTTGAATTTGAAGCAGAAATCGTGGTTGATATTCTCA
ATCAACAAGGCATTCTAGCTGGGATTACTTCTGCGATTGCCAAAATGAACAGCAATATCC
TTGATATTCACAGCCAACAGCGAGAAGGTGGCGTGTATCAAGTGAAATTATTGGTCAGTG
TGAAAGACAAAACACATCTTACCGAGATTTTAACTAAACTCAGCCACCTTGTTGGGGTTG
TCAAGGCAGTTAGAGCAATGATCTAACTTCAATCTAAGCAATATCCTCACGAGTTAACAC
AAGCGGATATATTCTTGCCTGTTCTTGCTTAAGATGGTGGACTAATGCGGTGATTTGTTG
GCAAATATTGTCTGTCACCGCATTGGCTTGAGCCATTTTCTCTTCCGTGATCTCTTTCGG
ATATTGATTAAAGAGAGCCCCATCAAGCAAACGTTCCGCGTGCATACCGTCACGGCAGTA
ATGTAGTACGCCAGCTTCAGTAAATGCTGTTGCGACATAGCTGATTTTGGTTGTCGCAAT
GCCTAAAGCACCGTCTTCACCGCCCAATTCTCTAAACAGTTGATGTTGTGGAAAACCGCC
ACAGGCAAGGAAGAATGCTCGGCGGAAGACCATATTTCCACCACAGGTCATTCGCATATG
TTGCCACGTATACTCAAAATTAAGGTGAGAAGCATAGCGTTCTGCAATGCCGACAGGTTT
TAAGGCTAGGCGAACCACCATTGCTTCAGGGCGGAAATGGAAAATCGCTTCGGCAACTTG
CAACGCTCCGTTTTCATAAGCATCATCGGTATCAAGAAAAGCGATAAACTCCGCATCACT
TTGTAACTCTCCCCAATTCCGTGCCTTTGCAACACCGCTATTTCGTGGCATCTGTTCAAC
TTTAATCTTATGGGGAACCTGTGCTTCAAACTGTTTGGCAAGAGCAAAGGTGTTATCCGT
AGAAGCATCATCAATGATCCATAATGTGCCTAATTCTGCTTGGTTAAGTACGCTTTGTAC
CGCTCGTTGAAGGGTCTGTTCTGCGTTATAGCACGGGATAATCACATCGATCATTTAACG
TTCCTCATTAAAAACAAAACCTTGCGGTGATACCGCTAAAATTGACGCAGTTTTTCCCCA
GTCGCCAAGGACTATGCGAGTAAATAAGCGGTCAGATTTTGCAAAATTTTGGTCAAAATG
CACCGCTTGCCTGTGAGTATGTCCGTGAATAAGCCATTCGGCTTGATAGTTATCCACAAT
TTGAGCGGTAAATTCAGGATTAACGTCCATAATTTCAGCCGACTTTTGTTGTTTATCTGC
ACGGCTTTTGGCTCGAATTTTCTGAGCGATATGAATACGCAGTTTGAGCGGTAAGCAGAG
AAATAGCCATTGTCGCCATTTTTGATGGACTTTTTGGCGGAATTGTTGATATTTAATATC
ATCAATACAAAGGGTATCACCGTGACAAATTAAGGTTTTTTTACCATATAAATCAATCAG
TTGATAATCGGGTAATAAGATCATTCCTGTGGCTTTAGCAAAATCTTTACCAATTAGAAA
GTCACGATTGCCGTGAATAAAATAGCACGGAACACCCTGATCCGTGAGCTGACGAATAGC
GTGTTTCACTGTATCAATCAAAGGCGATTGCTCATCGTCACCAATCCAGAAATCAAACAG
ATCCCCTAAGATATACACTGCTTCAGCAAGCGGTGCTTTTTCTGTCATAAATTGCAAAAA
CAGATCCGTCAATTCGGGTTGATTGTCGTTGAGATGAAGATCGGCGATAAAGTAGGTGGT
CATTGTGATAATTCATTAGGGATACCAAGCGTGGTGTCCCTACAAAATGTAATATAAATA
AGGTGAATTGAAGAATGGTAGGGACGCCACGCTTGGCGTCCTTATTCATTATTTGCTACT
ATCAAACCACCCACGAATAAACTGTACAGACAAAAAGAAAGTCAATGCAAAGAAAGCATA
TAAAATATAGCTTACCCACGGTTTTGACACAGTCTCACCTTCCGCAAGCGGTGTGATTGA
CACGATATTTCTAAATTCATTCAACCAATTAATTCGCCAGCCGTAGTACTTAATTTGTAC
CATCTGTTTTTCGTTCGCATAGGCTTGTGCTTTTGCTTGAATATCGGCAGAGCCAAATTT
GAAGTAAAGCGGTAATCCCCAGCCGGTATCTTCATTACGGTAAACCATTACCGCTTTGGT
ATCAGGGTGTTCGGTGAAAAGAAAATACACGTCACGCACTTCGCCATCGGCTGGATTTGA
TTTGCTGATTACCCCATCTTTATCCATACGACGCACTTCCATTCCTGTGACCATTGTTTG
CTCATAGCTAGGAAATGCATAATTTACCCCACCAACTAATACGATGTGTAGTGAGAGTGA
CACTAAGATCAGAAAGTATTTAAACATTGCTCTCATAAAAAATCCTTATCCGAAAGTTCG
GAGTGTATTGCCATTAAATTTTAAACAATTTTCGCACGTTTTGCGTGGTAATGTTAGCAA
ATTCTTCTAAAGATACGCCTTTTAGTGTTGCGACATATTCACAGACTTCTCGAACATAAG
CTGGCTGATTAGGTTTACCACGATAAGGGATCGGGGCGAGATACGGAGAGTCGGTTTCAA
CTAACAGACGATCAAGCGGTACTTTCCGCACCACATCTCGCAATTCTTCCGCATTACGGA
AAGTAATAATCCCTGAAATCGAAATATAAAAACCAATATCCAATGCACGCTTTGCCATTG
CCCAGTCTTCTGTAAAGCAGTGTAACACACCGCCACACTGCTCGGCATTCCCTTGTTCTA
AAAACTGCATTGTGTCTTCACGGGCAGAACGGGTATGGATCACTAACGGTTTCTGCACTT
GTTTTGCTACCTCGATATGTTGCTCAAACAACGATTGTTGGAGAGCTTTGGTTTCGGGTG
TGTAGTGATAATCTAACCCCGTTTCCCCCACCGCAACTACTCTAGGATCTTGCACTAATG
CCACCAGTTTATCATAGTCAAACGGTTCATCTTCCACATTCAACGGGTGAACACCACAAG
AGAGAGCCACTTCGCTACGATGAGCTGTAAGTCGCTTCATCGCTTCAAAGCGACCAAGTG
TCGTACAAATCGAGATCATCTGTTGCACGCCACGTGCTTTGGCATTGTCGATCACTTCGT
CCACATTTTTATGGCGAGTTTCATAGTCTAGCGAGTCTAAGTGACAGTGTGAGTCAATAA
TAAATAAATTGTTCAAGATTGTTCCTTTTTATTACTTGGTTTTACGCTGGCACTAGGGTC
TTGCTCGTGCCATCAAATTTATAAACAAGCGGTCATTTATGGTAAAAAATTTACAAATTT
TTTGGCTACGCCCTTTCCACCCCAAATGCTATCACTTGATCGATACTATCAGCATTCATC
GCAATCATCATCAAACGATCCACCCCCAAGGCGACGCCCGAGCAGTTTGGCATACCTGCT
TTTAACGCCTCAAGGAAACGACGGTCTAATTGCTGTGGCGGTAAACCCATCGCTTCACGC
AACACATTATCTTGTTCAAAACGGCGAATTTGCTCTTTAGCATCACTGAGTTCATGGAAG
CCGTTAGCAAGTTCTAACCCTTTGTAATAAAACTCAAAGCGTTCAGCCACACGGTGATCT
TCCGTACTGATTTGAGCAAGTGCCGCTTGAGTTGCAGGGAAGTGATAAACAGCCGTTGGA
CGCTCTTTGCCAATATTCGCTTCGACCACTTCGCTAAATAAAAATTGCAGTAAAGTATCA
CGCTGTTCATCTTCATCACATTGCAAGCCGTGTTCACGCGCTTTAGCCACCAGCTGAGCT
TTAGTGGCAGAGAGTGGATCTAAGCCAACGTAGGTTTGAAATACAAATTGATAACTAAAG
GATTCCGCAGGTTCACAGTCTAAAATCTGTTGTAACAGATCGTCCACTTCATTAATCAAA
CGGTACATATCAAAATGGGGACGATACCATTCCAACATCGTAAATTCAGGGTTATGGCGT
TTACTGACTTCTTCATTGCGAAACACTCGGCAGAGCTGAAAAATTGCTCCACTACCGCAG
GCAAGCAAGCGTTTCATATGGTATTCAGGGCTAGTAATCAAGTGTAAGGTTTTCGCTTGG
CTTGAAAACGGCGATAAGAATTGAGTACTAAAGGTTGAAAGATGTACATCCGTCACGGAA
AACTCACTCATCGCAGGCGTTTCAACTTCCAATACCCCACGTTCCGTAAAAAATTGACGG
ATCTCCGCCATAATTTTTGCTCGTTTCAATAAGTGTTGAATAGAGGCTGATGGTTTCCAG
TCAGGTTGTTCTTGCAAATTTTCCATTAAATTGTACCGCTTGTAATAAAAGTGGGACATT
ATAGCAGAGTAAGTAGAGCGTGTTGATCTTTTAAGCACAAAAAACAAACGACATAGAAAT
TTGGTATAATTTAGTTCGCCAAAACCTAACCATTCCGTACAAACTAAGCGGTCAAAATCC
GCAAGCGATTGGCAAAAGTGTGGCGGTAATAGCACAAAAATTCATTTAGCGGTAGATAGT
TGTGGAAATCCTATTGATTTTGTTCTGACGGGGGTGAAGTTCACGACAGTAAAGCTGCAC
CTGAGCTTGTAGAATTGTTACCTGACAGTGAGACCATTGTTGCAGACAGAGGTTATGATT
GTGAAGCCTTACGAGCGCTTATTTTGACAACAAAAGCAGTTCCGGTTATACCTCGCAGAC
GAAATTCAAAGATGGGTAATGAGGATATAGACTGGTGTTTATATCGTTATCGNNNNNNNN
NNNNNNNNNNNNNNNNNNNNNTCGCTGGGGGAAATTGTTGTTTGGTTAAGATTTAAACTC
AAAAGATCAACAGCCCCTAGATGTTTGAATTTGACTATCTCTAAATAGGCCGTATGTCAG
GGCGAATAAAGATTCGCCCCTCATATGATTATTCAATCACAATACGATCTCGGTTTTTTT
CAAGTGTCGCTTTCCCGATACCTGAAACTTCGGTGAGCTGCTCAACATTTAAAAACTTAC
CGTTTTTCTCACGATATTCCACAATTGCCTGAGCCTTTTTCGCTCCAATACCTACTAACT
TATCTTGGATTTCTGAGGCTGTCGCAGTATTGATATTTACAACATTCGCATTTACTTTTT
GTGTCGCTGCGACTTGTTGCATCACTACTGGTGTAGGTTCTGTTGACGTAGTTACTTTTT
CTTCAGCAAATGTTGTTGCAGAGAAAAGCCCAAATAAAAGACTGAATGTGTAACGAGAAA
GTTTTTTCATAAATTACTCCTTAAAGGTTGGTTTAAATTGCACGCATACCTTACAAATCA
AACAAACAGCCTGCAATGAGTAAAAATGTGTTTTTCGACGCAGATCGAAAAAATTGAAAA
ATCTTCTAGACAATACTGCTATTTTTTTGTTTTAGTAAAAAGTTAGCAAAAATAGCAAGC
TTATTGTGAAATTTTTCTGAAAATCCATCAGAAATCCTTTAGAATAATACAATGTTTCCT
TAAACTTAATCATTTGGGATACTCAAAATGAGCCAACAAAATTTACGTAAAGAACCTGTT
TTTGGTGAGCCTAGCGCAGTAAAAACAGAGAACGAAAATTCGGAAAGCAAATTAACTCTC
TCAGCACATAAACTTACTAAGAAGGTTAATTTTTCATTACATTCAACTAAATCGCCAGGA
CACACTTTTACTCCAGTAATGAAGCGTCCTGTAGGTGGTACTTTTTCTTTTGCCTCAATG
GAAGAACAAAGAAATCAACAAGCTTCAAAAGAGCGTACATTGGAGCAACAAAAAACATCT
GCATTTATGTTTTCTCCTGTTGTCACCACAACAGAGGAGCCATTATCTGAAGCACCCCAA
AAGGAAACAGAAACAACAAATGCCGAGCAACCAGCAATGACTACTCAAACTATAGAGAGA
ATTCTGCCTAGTTCTCAACCTAATTTTCAAAAATCAATCGCAGAAAAGGTACCATTTCAA
TCTCGCCGATTACTTCTTGTGGGGACATTGGTATTGGCATCACTTTTGATTCTTTTCTTG
TTAAAACCAAATACACCAGAAACACTGGAACAATTGGAACAAGATAATACTCTACCTATT
GAATTCCGCCCAGTTGATGAAGCAGAAGCGAAGCGCGCAGAAGAAGCAAAAGCATTAACT
GCCCCACAAGCTCAAGTAGAGCAAGCTCCCCCGATATCTCCCCCCGTAAACACCGTAGAA
ATAATACTGCCATTAACAACGGGAGGTTCGGCAGTTTCATCTAACGTTGAAAATGCTTCT
ATTACGCCTATTTCTGTAACAAGTACAGAAATTACAAAGCCTACTGAGGAAGTCGTAACA
AAACCAACAAGTAGCGCAAGTGTGAGCTATCAGATGGAAGAAGAAAAATCAGAAGTAGAG
AAAATTCAAGCTGAGAAAACTCAAGTAGAAAAAATTAAACCAGTTTCTGCTGTAACTCAA
AAAGCAGAAGTCAACATAGAAAAAGAACAGCCTGCTAAAACAAAAGTGGTAGTCGTAACT
GCTAAACCTGTTGTTACATCAGCTTCATCTGGCTTTATTTCAAGCAAGACATTAACGATT
CCAAAAGGTGTGTCTTTAATGCAGGTTTTCCGTGACAATCACCTAAATATTTCAGATGTA
AACGCTATGAGCAAAGCAAACAAAGCGGTCAGCAATCTCAAAGTCGGAGAAAAAGTAACT
GTTCTATTAGACAAAAATAGCCGTGTTGTTGAAATGAGAATAAATGCTGGAATTTATACT
CGTCAATCAAATGGTACTTATATTTTTAAATAATAAATATTGAGGCAATAATATCATCAT
TGCCTCTCTCTATATTTAAAAGGAGATATGAGATGATATCCATAATAGTGAGGAAGTATT
CTTCAATATATGCAATGATAGCATTGCTCTCTGCTTGTATGGTACCTGCTGTATCACCTG
TTTCTCAACTTGAAAAGTCATTAATACCAACAAAAAATACCCAAATGATTGTTAAAATTA
ATGAACGTATTTATTACGAATATCTATGTGATAATAAACAAATCGTTAGGGTACAATATG
ACAACACAAAGAAAAATAGAGCTGTTGATATTACTTTTCAGCAAAGTACCCATACGCTTT
ATTCAAGTGTGACGAAAAAAGGCAAAAAATACAGCGATATCCGCTGGATATGGTCAGAAG
ATTTTGATGGCAAAGGCACATTGCGAGATAACCGCAATAAAATCCTTGCCGAAAACTGCG
TGAAGCAATAGGAAGCATAATGAATATTTTAGTTATTGCACCTTCTTGGGTTGGGGATAT
GATGATGTCCCACGCCCTTTATCAACAGCTCAAAACCAACTATCCAAATTGCCAAATTGA
TGTGATGGCACCCGACTGGTGTCGCCCGTTACTTTCTCGTATGCCAGAAGTTCGCAAAGC
GATTTCAATGCCAATCGGTCACGGCTCGTTTGCGTTATGTAAGCGGTACAATTTAGGCAA
AAATTTGCGAAATCAATACGATATGGCAATCGTTCTGCCTAATTCATTGAAATCTGCTTT
TATTCCGCTGTTTGCTAAAATTCCCCAACGTCGTGGCTGGAAAGGGGAAATGCGTTATAG
CTTTCTCAACGATTTACGCACGAATAAAAACGACTATCCGATGATGGTACAACGTTATGT
GGCACTTGCGTTTGAGCAAGGTAAAATCCCGACAGCAGAAAACTTACCGATTGCTTATCC
TTACCTACAAGTCGATAGCGAGAAAATTGCACAAACCAAACAACATTTTGCTAAACAGTT
TGAATATGCCGAAAACCGCGAAGCGGTTGGCTTCTGCCCGGGTGCAGAGTTTGGGCCTGC
GAAACGTTATCCTCATTACCACTACGCAACACTGGCTCAAAAACTGATTGAGCAAGGCTA
TTCCGTGCGTTTATTTGGTTCAAAAAAAGATGAAGAAGCCGGGGAACAAATTCGCAATAG
TTTGCCTGAAGCCTTACAACGCTACTGTATCAACCTTGCAGGACAAACGGATTTAAACCA
AGCTGTTGATTTAATTGCTGATTGCAAAGCCATTGTCAGCAACGACTCTGGATTAATGCA
CATTGCCGCTGCTCTTAACCGACCGCTTGTTGCGCTCTATGGTCCAACTAGCCCGCAATA
TACGCCACCGCTCTCTAAATCTGCGGCGATTATCCGCTTGATTGAAGGTGGTTTAATTAA
GATCCGCAAAGGAGAAGGGCAAGACGGTTATCACCAAAGTTTGATCGATATTCAGCCTGA
AATGGTGTTGGACAAGTTAAATAATAAGCTGTCAAAAAAAAGTTCACTTTAATTCTTTTC
ATAGACGTTTTTTATTTTATTTCTCTAGCTATTTAGATAAAATAATCGTCGTTTATTAGG
TATAATCGTTTGACCTTCGGAGTTGCAATGAAAAATATTTTAGTGATAAAGTCAAGTATT
CTTGCGGATAAATCAAAATCTAATCAATTGGTTGATCACTTCAAGTCTCAAATTTCAGCT
AATATTATAGAACACAACTTAGGTGAAAATCCGCTCCCGTATTATGATATAAATGCTGTA
TTAGATATACGAGGAAAATCACAAGATGATACTCAATATAATGCTCTGACTCTTTCTAAT
AATCTGATCAATGAAGTAAATCAATGCGATCTCATTGTATTTGCTGTTCCTATGTATAAT
TTAGGTATACCAGCACAGCTTAAGACATATCTAGACTATTTAACCCGTATTGGCGTAACT
TTCCGTGATACAGAAAATGGTCATGAAGGTTTAATTAAAGGTAAAAAAGCTATTGTTGTG
CTTACTCACGGAGGAGTCTATAGGGATACGCCTACAGACTTAGCCAAAATGTATATGCAT
GCAGTTCTTAATTTTATTGGTATTTTTGACATCGAGTTTGTTTACGCGGAAGGTCTTGGC
TATGGAGCAGAAATTTCAGATAAAGCTCTTGAAGCGGCTAAAGTTGAACTGGATCGTATT
GCTCAAACATTCTAATTTAATGATAAATACACCGTCTAATTAGGCGGTGTTTTTATATGT
AACCGTTTGTCTTTTATCCATATCAAATAACTACGCAATATTTACAAATAATCATTTCAA
TCTTACTGCTTTTCAGTTAGTTTATTACTGTCTATTTGTTTATCTTAACTATAAGGAAAC
TCACTATGGAAACTCTCTTTCAAGTAGCTCAAAATTGGTTAGATCAAGATCCTGATTTAG
AAACTCGTGCAGAGTTAGAGCAATTGATTTCGCAAGCAAAAGCAAATGATGCGAAAGCTC
AAGCTGAATTATCTAGCCGTTTTGATGGACGTTTACAATTTGGTACTGCAGGCTTACGCG
GTCGCCTACAAGCAGGTTCAATGGGTATGAACCGTGTACTTGTTGCTCAAGCTGCGGGTG
GTTTAGCAGAATTTCTAAAAGGCTATGACAAAGAGCCATCTATCGTGTTAGGTTATGATG
GACGTAAAAATTCAGATGTGTTTGCGCGTGATACTGCAGAAATTATGGCAGCAGCAGGCA
TCAAAACTTATCTTCTTCCAAGAAAATTACCGACCCCAGTGCTTGCCTATGCAATCAAGT
ACTTTGACACTACCGCAGGTGTAATGGTCACAGCAAGCCATAACCCACCTGAAGATAATG
GCTATAAAGTTTATTTAGGTAAAGCAAACGGCGGTGGTCAAATCGTATCGCCAGCAGACC
AAGAAATTGCAGCTTGTATTGATAAAGTAGCACAAGGCAGCATCAAAGACTTACCACGCA
GTCAAAATTACACCGTATTAGATGATGAAATTGTTGATGCCTATATTGCAAAAACAGCAA
GCCTTGCTAAAGAGCCACAAGTTGATATTAACTATGTTTATACCGCAATGCACGGCGTAG
GTTATGAAGTATTAAGCAAAACATTAGCCAAAGCAGGTTTACCGCAACCATCTATCGTTG
CTGAACAAGTATGGCCAGACGGTACATTCCCAACGGTGAACTTCCCGAACCCGGAAGAGA
AAGGTGCATTAGATTTAGCGATTAAAGTAGCTAAAGAGAGAAATGCGGAATTTATTATTG
CGAACGACCCAGATGCAGACCGTTTGGCAGTGGCAGTACCAGATGCACAAGGTAACTGGA
AACCTTTACACGGCAACGTTATCGGTTGTTTCTTAGGTTGGTATTTAGCAAAACAATATC
ACGCACAAGGCAAAAAAGGTGTTCTAGCGTGCTCACTTGTTTCTTCCCCAGCACTTGCAG
AAATTGCGAATAAATATGGCTTTGAGTCAGAAGAAACATTAACGGGCTTCAAATATATCG
GTAAAGTAAACGGCTTATTATTCGGCTTTGAAGAAGCATTAGGCTACTTAGTTGATCCAG
ATAAAGTGCGTGATAAAGATGGTATCTCTGCAGCAATTATGTTCTTAGATCTTGTGCGTA
GCTTGAAAAAAGAGGGCAAAACCTTAGCAGATTATGCAGATGACTTTACTAGAGAGTTTG
GGGCTTATGTAAGCGGTCAGATCTCTATCCGTGTTGATGATTTATCAGCAATCGGTAAGT
TAATGACTGCATTACGCACCAATCCACCAAGCGAAGTGGGCGGTTTCAAAGTAGCGACTT
TCTTAGATCATACGAAAACAGATCGCCAAAGCGATATTTTAGTCTTTGTGCTTGAAAACG
GCAGCCGCTTAATCGCTCGTCCATCAGGTACAGAGCCGAAAATCAAGTTCTACTTAGATG
CGCGTGGAACTGATCCGAAAAATGCAGAAGAAGTGTTAGCACAGTTTGATGCAAGCGTGC
GTGCAATTCTTCGTCAAGAGCAGTATGGTAAACAAGATTGCTAGTTGATTAAAATGTTAA
AGCCAGATAGATAGTAAAAAGTGTTGGTTTTAGTTTTTCTATTACCGACACTTTTCATAT
TTCCGTTTAATATTCATTAATCACCTATCAAATGTAATTTTTATTAAGAAAATGATGAAC
AATAAATTCAATCCTAACCCCCCTAGTTTTAAGTCAGTAAAAGCATGTCAACCTCTTAAA
TTTAAAACGAAAAAATCTTCACTACAACAAGATTATGTTCAAACATCAAAAAATGAGCAC
TACAAAGACAAACCAAGTTTATCGATTTATACAACTGAAGCTAACAAATCTAGTAAAGAA
GGCTTTGTAAAAGTCAGTGTAAAAGACAGAAATAAACCTATAAAAAGTAAAAGTGGTGCC
CTATCTCCAAGAGCACCAGAAAAAATCCGTAATAATCGAGCCAGTGAAATGAAAGTTTAT
GGAGAACATGCTTGTTCTGCTATTTTTCAACAACGCCCTGAAGCTATCGTTCGTTTATGG
ATTACCTCTGAGTGTGCCAAAAAAACAGGAGCGTTATTAAGCTATCTTGCAGATCATAAA
AAGGCATATCATTTAGTAGATACTGAAGAAATGCTGAGAGTTACAGGAACAGAGCATCAC
GGTGGTATGTGTTTATTAGTAAAAAAATCTACACCATTCTCGTTAGAAGGCTATTTACAA
CTGGAACGACAACATGATTGCTTAATACTATTAGATGGTGTAAATAATGCTCAAAATATA
GGGGGAATTATACGTACTTGTGCCTTTTATGGAATAAAAGGCATTATTGTAGAAAATAAT
GACATACTGAATTCAAGTAATGCTGCTCGTGTTGCTGAAGGCGGTCTAGAATTTGTGTAT
CCCTTAGAGACAAAACATAAACACATTGCCTTAATGCAGTTACGTAAGGCTGGTTATCAA
ATTGTGCATTTAACTCGCCAAAGGCAAGCACCACATTTATCTAGAATAGTATTATCTAAA
AAGATTGTATTTGTTTTAAGTGAAGTTATATCAAATGAAGTTGAATATCCTGAAGATAGT
ATTGTTCAGCTCTCATTTGCTAATTCTCTCAATAGTGGGCTGAATGTGGCTGTAAATGCA
GGGATTTTATTAGCGCAATGGTATCAAAATCATATGTTATAGCGACTAAATGATTTTACT
CTAAAGATAGTCAGAGATGATTATTTATACTTATGTTGAGTTTAAGCATTAATTATGTCT
ATTTGTTCACATAAACCTTGCACTTTTCTGATCGGAACAGACCGCTTTTTTGCATTCTTT
TTTTGATACAACGGAGCCATTGAGGTAAAATCTTGACTTATTTTATAACGAAAAGATGAC
AATAATGACAACGCAACTTTCCTTAGAGCAAATTTTAACTCTCGTTAAAGCGGATATGCA
GGCAGTCGATCAGGCTATTCTTGCTCAGCTCAATTCAGATGTTGTTCTGATTAATCAACT
AGGACATTACATTATTAGCGGTGGTGGCAAGCGTATTCGTCCATTGATTGCGGTATTGGC
TGCAAATACGGTTGGCTATAAAGGTCAAGAGCATATTACTTGTGCAGCTTTTGTTGAGTT
TATTCATACAGCAACCTTACTACACGATGATGTGGTTGATGAGTCGGATATGCGTCGTGG
ACGTGAAACGGCAAATGCCCGTTTTGGTAATGCGGCAAGTGTGCTTGTGGGTGATTTTAT
TTATACCCGTGCGTTCCAAATGATGGCGAGTTTGCGTTCTCTTGATGTGTTACAAGTGAT
GTCTGATGCAACAAACGTGATTGCCGAAGGTGAAGTTCAGCAGTTGATGAATGTCAATGA
TCCTGAAACCACCGAAGCGAATTATATGCAGGTAATTTACAGTAAAACTGCTCGTCTGTT
TGAAGCGGCAAGTCAATGCTCTGCGATTGTATCGGGGGCAGATCAAGCGACTGTGATTGC
GATGCGTGATTATGGTCGCTATCTCGGTACGGCGTTCCAACTGGTTGATGATATTTTAGA
TTACAGTGCGAATGCTGAACAATTAGGCAAAAATATCGGCGATGATTTAGCCGAAGGTAA
ACCAACCTTACCATTGCTACACGCAATGCGAAGCGGTAATCGGCAACAAGCAGCATTAAT
CCGTGAAGCGATTGAACAGGGCGGAAAACGTGAAGCCCTAGACGAGATTTTGGCGATTAT
GGCAGAGCATAAATCCTTAGATTACACAATGGAACGTGCCAAACAGGAAGCACAGAAAGC
CGTTGATGCAATTGCTATTTTGCCGGAAAGCGAATATAAACAAGCGTTGATTTCATTGGC
GTATTTGTCGGTGGATCGTAGTTATTAAGTAAATGTTACTTTTCTTTGCTTCGCCAAAGA
AAAGTAACCAAAAGAAAGGCGACCCTACTTCACCGCTTATCTTCGCTTAGTTTAAATTTG
CTTAACGGAACATTTTAAATTCGCCAACTTCGTTGGCTCAGAGAAAAATGTTCCTACAAA
TTTAAACACGCTCAGGCGGTTCAGAAGGGGTTATATATTGTGATAAGAAAATATAAATGA
CAGAACACCAACCTCAAGAACACAAAGAAGCGTTACAACAAAAACGCAAATTAACCCGTA
AAGGCAAAGATCCGAATACCCCTTTTGTGCGTGAAAAATTAGAACTGCCAAACGGACACA
ACAAACTTTTACTACACTCTTGCTGTGCGCCTTGTTCAGGTGAAGTAATGGAAGCTATTC
ACGCTTCAGGGATCGAATTTGCGATCTACTTCTACAATCCAAACATTCACCCACTCAAAG
AATACTTGCTTCGTAAAGAAGAGAATATTCGCTTTGCAGAAAAACACGGCATTCCGTTTA
TTGATGTCGATGACGATTATGAAAACGACCGTAAAGAGTGGTTCAAGAAAGCAGAAGGTA
TGGAGTGGGAGCCAGAGCGTGGCATTCGTTGCACAATGTGCTTTGATATGCGTTTTGAGA
AAACCGCCAAATATGCTCACGAAAACGGCTATCCTGTTTTTACCAGCTGTTTAGGGATTT
CTCGTTGGAAAGATATGAACCAAATCAACGGTTGCGGACACCGTGCGGCAGCGGCTTATG
ATGATGTGGTTTATTGGGATTACAACTGGCGTAAAGGTGGCGGTTCACAACGTATGATCG
AAATCAGCAAACGTGAACGTTTTTACCAACAAGAGTATTGCGGTTGCGTTTATTCATTGC
GTGACACGAATAAATGGCGTTTAGAAACAGGGCGACAACGTATTGAAATCGGCAAATTGT
ATTATTCACCCGATTAAAAAATCTCCCCCTGCCCCTCTTTTTCAAAGAGGGGGAAATTTG
CAAGCGGTTAATTTTCAACAAATTTTTACAAATTTAAAAGAGGAACAAACAATGTCTAAA
TTTGCAATGGTATTTCCGGGACAAGGTTCTCAAGCGGTTGGTATGCTTGCTGATCTTGCA
CCTGTTTACCCTGTGGTAGAACAAACTTTCAAACAAGCAAGCGATGTGCTTGGTTATGAT
TTATGGGATTTAGTCCAAAACGGCACGGCGGAAGATTTGGGTAAAACTGAACGCACCCAG
CCTGCGTTATTGGCAGCTTCTGTTGCTTTATATCGCATTTGGCAAGAGAAATTCCCTGAG
CAAAAACCTGCGGTAATGGCAGGACATAGCTTGGGCGAATATTCGGCGTTAGTTTGTGCC
GGCGTGTTGGATTTCCAAGATGCAATCAAATTAGTCGAATTGCGTGGTCAAGCAATGCAA
AGTGCTGTGCCAGCTGGTACTGGGGCGATGTTTGCGATTATCGGCTTAGATAATGAAGCG
ATCATCAAAGCGTGTGAACAAGCGGCAAGTGAAATCGGCGAAGTGGTTTCAGCGGTAAAC
TTTAACTCACCAGGTCAAGTGGTGATTGCAGGCACAAAAGCAGCGGCAGAGCGTGCAGGC
GAATTATGTAAAGAAGCAGGCGCAAAACGTGCATTACCGTTAGCGGTGAGCGTGCCTTCA
CACTGTGTGTTAATGAAACCAGCAGCAGAAAAATTAGCGGCGGCATTGCAAAATATTTCG
TTAAACGCACCGCTTGTTCCAGTAATTAACAACGTAGATGTTGCGGTTGAAACTGATGCA
GATAAAATCCGTGATGCGTTGGTTCGCCAACTTTATAGCCCTGTGCGTTGGACGGAGACT
GTCGAAAAAATGGCACAAGATGGCATAACAACACTGTATGAAATCGGTCCAAATAAAGTA
CTGACCGGCTTGGCAGGTCGTATTGTTAAAGAATTATCGGCAAAAGCGGTAAATGATGTG
GTATCGTTTGAGGCGGTGGTGTTTTAATTAAAAATTTCCCCCTTTGAAAAAAAAAGGGGG
ATTAAGGGGGATTTAAAGATCTGGATATTTTCCCGTACCATTTAAAATCCCCTCTAGCCC
CCCCTTTTTCAAAGGGGGAAATGGTAAAATTCAATTAGGAAAAATATACATGCAAAACAA
AATCGCATTAGTCACGGGAGCAACTCGTGGAATTGGGCGTGCAATCGCTGAAGAATTAGT
GTCTAAAGGTGCATTCGTGATTGGCACGGCAACCTCAGAAAAAGGGGCAGAGGCAATCTC
AGCTTCCTTAGGCGACAAAGGCAAAGGCTTAGTGTTAAACGTGGCTGACCTTACCTCAAT
TGAGCAAGTGCTTGCTCAAATCAAAGAACAGTTTGGCGATATTGATATTCTCGTGAATAA
CGCAGGGATCACTCGTGACGGTTTATTGATGCGTATGAAAGAAGATGACTGGTTCGACAT
TATTCAAACCAACTTAACATCAATCTACCGTTTATCTAAAGCGGTATTACGTCCGATGAT
GAAAAAAGGCGGTCGTATTATCTCTATCGGTTCGGTGGTAGGTTCAGTGGGTAACCCAGG
GCAAACCAACTACTGTGCGGCGAAAGCGGGTCTTGTTGGCTTCTCTAAATCACTGGCTAA
AGAGGTGGCTTCTCGTGGCGTAACGGTAAACGTGGTTGCCCCAGGTTTTATCGCAACGGA
TATGACAGACGAACTTACCGAAGATCAAAAAAATGCGATCTTAAGCCAAATCCCAGCAGG
CAAACTTGGTTCAGCACAAGATATTGCAAAAGCGGTGGCATTTTTAGCTTCTGATGATGC
AGCATATATCAACGGTGAAACCATTCATGTGAATGGCGGTTTATATATGAATTAATTATT
TCAAAAAATAAATAAAAGCTGAATTTTGTAATAGGCAAAATTCAGCTTTATTTTTATCTA
TTATTGTGGATAATAAATCCTCTTTCAAAAGTAAACTAGAGAAATACATTATGGTTAAAA
ATATCTTTGTCATCGGCTTTATGCTGTTTGCAATTTTCTTCGGGGCAGGTAACTTAATTT
TCCCGCCGAAATTGGGTTTCGATAGCGGAGCAGATTTCTGGACTGCAATTTTAGGCTTTA
CCTTAACAGGTGTTGGCTTACCTTTAATCGCAACTATCGTTGCAGCTTGCTACGAAGGTG
GTTATAAAAAAGCCCTTGAAAATATCCACCCAGCGATTTCGTTGCTTTTCTTAGCGGCAA
TCTATTTGACAATCGGTCCATTCTTCGCAATTCCGCGTACGGGAGCGACCGCTTATGATA
TGGCAATTGTGCCGTTTGTAGGTCAGCCTGATTCTACATCGCTATTTATTTTCACAGCTA
TCTATTTTGGTTTAGCACTTTGGTTAAGTCTAAATCCAAGCAAAATGATCGACCGCATTG
GTACAATTTTAACCCCTGCATTATTAATTCTAATTATTGCCTTAGTGATCAAAGTGATAG
CTCTATTCTCAGGCGTCGAAACAGCAGAAGCTAAAACCTTAGAATCACCTTTAACAAGCG
GTATCTTAGAAGGCTATCAAACAATGGACGCATTAGCAGCCTTTGCTTTCTCTGTGTTAG
TGATCAATGGTATTAAAGCAAAAAATGCAAATAGCAACGTATCTTTAGTTAAACAAACGA
CTTACGCTTCTTTTGTCGCTGCAATTTCATTAGCCGTTATCTATATTTCTATCGGCTGGA
TCGGTTATAAAATTCCATTAAGTGCAGAAACAGTGGCAGACGTTGCTGCTAAAGGGCAAA
ACTTAGGGGTATTTATTTTAAATGAAACCACAACCCAAGCCTTTGGTGAATTAGGTCGTA
CCGTATTAGGTTTCATCGTAACTCTTGCGTGTTTAACCACAGCGATTGGTTTGATTGTAG
CAACATCAGCTTACTTCAATAGCATTTTCCCGAAAATTTCATACCAAGTTTATGCGGTGA
TTTTCACGTTAATCGGCTTCGGTTTAGCAAACCAAGGTTTAAATGAGGTAATTAGCAAGT
CTGTACCTGTATTACTCGTGTTATACCCGATTTCAATGACTGCATTGTTGGTATTATTAG
TGAACTTATTCTTCCCATTACCACGTTTAGCACAAGGTTTATCGATTGTATTTGTAACGG
TCATTTCAATCTTATCTGTGGCAGGCGTTGAATTTATTGCGCAACTTCCACTTAAAGCCT
ACTCAATGGAGTGGTTGCCATTTGCACTTGTTGGCTGTGTGATTGGTTATGTGGTTGGTA
AAGTGAAAAAAGATTAATTCATCTTATTTTGTTGTATAGGGGCGTTTTCGCCCCTTTTTT
ATAAGGAAAAACAATGCCAGAATTACCCGAAGTCGAAACAAGTATGAGAGGCATCTCGCC
TTACCTTGTAGGGCAGAAGATCAAAGAGATTATTGTTCGTCAGCCGAAATTACGTTGGGC
TGTGAGTTCAGAGCTTTCAACTATGCAAGGGGCGACGATAATTGAGATTTACCGCCGAGC
TAAGTATTTAATTATTCAGACAGATAAGGGCGATATTTTAGTTCATTTAGGAATGTCGGG
ATCGTTGGGTATTTTATCGGTCAAAGAGAATAAGGCGATAGATAAGCACGATCATATCGA
TCTCATCACAGAAAACGGCGTAATCTTACGTTATAACGACCCACGAAAATTTGGAACCTG
GCTTTGGGCAGAGCAAGCTGAAACAGCAGAGTTATTAGCAAATTTAGGGCCAGAGCCTCT
TTCAGAAGCCTTTACAAGCGGTTATTTATTTGAAAAAAGTCGCAATAAAACGGTTGCTGT
GAAAAACTTCATTATGAATAACGCTATCGTTGTTGGCGTGGGCAACATCTATGCTTGCGA
ATCACTTTTTATGGCTGGAATCCACCCCGAATTAGCCGCACAAAATCTAACCGCGAAACA
GTGTGAGAGATTAGTCACTGTGATTAAAGAGGTTTTGACAAAAGCGATTATCCAAGGGGG
AACGACCTTGAAAGATTTTATTCAGCCTGACGGAAAACCAGGATATTTCGCCCAAGTATT
ACAAGTCTATGGTCGCAAAGGCGAGGAATGTAACGATTGTGGCTCTATTATTGAAGCTAA
GGTAATCGGGCAACGAAATAGTTTCTATTGTCCAAAGTGTCAGAGATTACCGAAGTAAAT
CACATAGTAGACAAATGTGTTAATGTTTTACAAACTATGCGTTTAATCGGTATTATATAG
CACTTGCTACATAACACTGCTTTTTATATGGCATAGCAACCATTTTGTCTACTATTCCTC
CGAAAATATAATGGGATTGATCGAAAAAGTTTCCCTTTATTCTTTAAAGAATGTGAATTT
CGATTTAACTTTGGAACAGCAAAAGAGCAACTTAAAAGGTTGAGAAAATGGTGTGGAATT
TAGGGCTAATCTAATACAGCCCCTTTATTTATTACAACCAACGAGCAACATTTTGTTTAT
ATTGGCGATAACTCTCTCCAAATTTCTGTTCTAAAATCCGTTCTTCCGGCTCGATTTGAA
AACGGGTTATATAAGCAATAAATCCCCACACGACAAGCAATGCGAACGCATTGCCTAGCC
AAAATGCCCAAGCGGATAATAGACTTGCCAACCCTAAATACATCGGATTTCGACTAAAGC
GATAAATACCTTGTGTTGTTAAAGCTGATGTTTTATTGGGAGCAAGCGGATTGATTGTCG
TCTTATTTTGCCGAAAAGCCCACAATGCACAGAGATCGACGCTAACCCCAAATATAAAAC
AGATTATCGCAAAACTTTGATAGACCCAATTCGGCTCTGCATAGTTCGGCAGAAAATAGA
TCATTGTTGCACAAATCAGTGCAACTAATGGCGGAGGGAGTTTGAGTTCCATAGATTAAT
CTCACTAAATAAACGATGGAATTATGCTGTTTTCGTTGAATTAACGCCAGTCATTTTATC
TATTTATGAAATTCGCGTAGTAATGCCAAAATCGCTTGCTGGCGGTTAGTAGGTAAATTA
CGAAAATATTTCAACATTAAAATTTCATTTTGAGAAAGGCTCTCCCCTTCAAAATGCTCT
TTTCCATAACGTAGCCATTCAGGGCTGATATTTAACCATTTCGATAAGGTTTCGATTTTA
TCAGGCGTAGGAATAGACTGCCCAATCAGCCAATTATGCACCGCTTGCGGCGTTACGGGT
TTGTTTGGGTGGCGAAGATTAAATTTGTTTGAAATTTCAGCTAAAGACAAAGATTGAAGC
CCAGCCAATTCTAAGGCGACTTTTAATCTTTTGCTAAAACCTGTTTTATCGGATTCTGAG
TGCATTTCTGCATTATGAATAGCTATAAATCTTTTTTATCAATAAAACGATTTACGATTT
AAATAATTTAATTGATAAATAATTGTTTAGAAAAAGGACAATTACAAGGTTATTTTCAGC
ATTTTATTTCAAGGAGAAACTCTTATGTCATTAAAAAAAGTAACCTTAGCAAGTTTGATT
CTTTTGGGCTTAACGGCTTGTGGGAGTAGTGGTGGCGGCTCATCAGATAGCACCGTAAAC
CAGAATACCTCACAAACAGCAGAACAACAGGCTCAAGCTGATAAATTAGCCGCTGAAAAA
GCGGAAAAAGAACGTTTAGCAAAAGAAGAAGCTGAACGCTTAGCAGCAGAACAAGCTGAA
AAAGAGCGTTTAGCAAAAGAAGAAGCCGAGCGTTTAGCGGCTGAACAGGCGGAAAAAGAA
CGTTTGGCGAAGACCCTATCCGACCCTATCCCAAATTCTGTGTAAACACCCATTTCAACT
TAACGGTGATCGTCTAGGCGATCACCAAAATCAATCATAAATCGATT
>H60 Scaffold4
GAAAAATGGGACGCTACACGCTACTTATCCACAGAATCTGTGGGTCAAAATTGAATAACT
TTTTTGTGTGTAAACACAGTTGCTACGAATACGAAGGAAAAATGTAATAATGAAAAATTT
CCAAGATAAAGTTAAAAAATTAGTCGCTGAAATGCGCCGTGTAAATCAAATCCACTTTAT
TGGGATTGGTGGCGCAGGTATGTCTGGGATTGCTGAAGTATTATTAAACGAAGGTTATCA
AATTTCGGGCTCGGATATTGCTGATGGTGCAGTCACGCAACGCTTAGCCAAAGCAGGGGC
AAAAGTTTTTATCGGGCATCAAGCTGAAAACATTGAAGGGGCAAGTGTTGTTGTGGCTTC
CAGTGCAATTAATGAAAGCAATCCCGAAGTTGCGGCTGCAAAAGAAGCGCGTATTCCAGT
GATTCAACGAGCGCAGATGTTAGCGGAAATTATGCGTTTCCGTCACGGTATTGCGATTGC
AGGGACTCACGGTAAAACTACCACAACCGCAATGATTTCAATGATTTATACGGAAGCAGG
GCTAGATCCTACTTTTGTAAATGGTGGTTTAGTAAAATCAGCGGGTAAAAATGCTCATTT
AGGGGCAAGCCGTTACTTAATTGCAGAAGCCGATGAAAGTGATGCGTCATTTTTACATTT
ACAGCCGATGGTTTCCGTTGTGACCAACATTGAACCAGATCATATGGATACTTACGGTGG
CGATTTCGAGAAAATGAAAGAAACCTATGTACGTTTCTTACGCAACTTACCATTCTACGG
TTTAGCAGTGATGTGTGCCGATGATGAAACGGTGATGGAAATTGCCCCGAAAGTCGGTCG
CCAAGTGATTAGCTATGGTTTTAGTGAAAAAGCTGATTACCGTATTGAAGATTATCAACA
AACAGGCTTCCAAGGGCATTACACGGTGGTTTGTCCAACAGGTGAGCGTATTGAGGTCTT
ATTAAACGTACCGGGTAGACACAATGCACTGAATGCAACGGCTGCATTAGCGGTTGCGAA
AGAAGAAGGCATTGCGAATGAAGCGATTTTAGCTGCTCTTGCGGATTTCCAAGGTGCAGG
TCGCCGTTTTGACCAACTTGGCTCATTTATTCGTCCAAATGGTAAGGTAATGTTAGTTGA
TGACTACGGTCATCACCCAACGGAAGTGGATGTGACGATTAAAGCCGCTCGTCAAGGTTG
GGAAAATAAACGTGTAGTGATGGTTTTCCAACCGCACCGTTATTCTCGTACCCGTGATTT
ATTTGATGACTTCGTACAAGTGTTGTCGCAGGTTGATGCGTTGATTATGCTCAATGTGTA
TGCGGCAGGCGAAGCACCGATTGTGGGCGCGGAGAGTAAAGATCTCTGTCGTTCAATCCG
TAATCTTGGCAAAGTGGATCCGATTTTAGTGTCAGATACTTCACAACTTGGCGAAGTGTT
AGATCAAATTATTCAAGATGGTGATTTAATTTTGGCACAAGGTGCGGGCAACGTGAGCAA
GCTTTCGCGTGATTTAGCGGAAAGTTGGAAGGCATAAAGAAGATTTAAAACAAGCGGTAA
GATTTCGAGAAATTTTCGCTATTGTGTAATTGTACAAAATAATGTGTAGGGGCAAATCAC
ATTTGCCCCAAATAATCATAGTAACATCAGGGTGAATGTAATTCGCCTCTACGGTAAATC
CGAAAATTTGCAATAATTTCAATAAATTAACTGTAGGGACACACTGTGTGTGTCCGTTGT
TAAAATGGGATATGGTTTATTTTGCGGACACACGCAGTGTGTCCCTACAATTCCCCATAA
TAATGTAAAATTTTTGCAATAAATGACCGCTTGTAAAACATAAATAAGGTAAAAATAATG
AGCTTAAAAAACGAAAAAATTGCGGTGTTATTTGGTGGCGTTTCAGCAGAACGTGAAGTT
TCTCTCAATTCAGGTAAATCGGTCTTTGAAGCCTTACAGAGTTTAGGCTATAACGTTGAA
GCGATTGATACAAAAGAATTTCCGATTGAAAAATTAAAAGAAAAAGGCATTCAGCGTGTG
TTTAATATTCTTCACGGTGGTATCGGTGAAAATGGTGTGCTTCAAGGGGCGTTAGAGCAA
CTAGGTATTCCCTATACAGGCTGTGGCGTGATGGCTTCTGCGATTACCTTAGATAAGTTC
CGCACCAAGCTATTGTGGAATGCAGTGGGCTTACCAACAGCGGCAATGGAAGTGGTACGC
CGTGGGCAAGCGGTCAATTCCGATGAAATTATTGCAAAATTAGGTTTACCATTATTTGTG
AAACCTGCGAGTGAAGGCTCAAGTGTTGGCGTAAGCAAAGTGAAAACCGCAGAACAGTTA
TTACCTGCAATCGAAGAAGCATTAAAATATGATTCAATTGTGTTGGTGGAAGAAAATTTA
GCAGGGGCGGAATACTCTGTGCCAGTACTTGATGGTGAAGTGTTGCCTGCGGTGCAAATT
ATTCCAGACGGCGAGTTTTATGACTACCACGCAAAATATATTTCGGATAATACCCAGTAT
GTTGTGCCAGCGTTAAATGCTGATCGCCAAGCGGAAGTCGCTAAGTTAGTGAAACAGGCT
TATGATGTGGTGGGCTGTCGTGGTTGGAGCCGAATTGATGTAATGGAAGATGGCGAAGGA
AACTTCCGTTTAGTTGAAGTGAATACTTGCCCAGGTATGACCAGTCATAGTATTTTCCCA
AAATCAGCGGCGACTGTAGGTTATAGTTTCGAGTGTTTAGTTGAGCGTGTATTGGAGTTA
AGTGCGTAATGGTTGCGGTAATACGTAAGAAACCGACTTCGGTAATTCGTACACAAGCAA
GTAAGCCGAAGTATCCGATTAATTGGTTTGTTTTTGTTAAGCCTATCGTTGTGTTATTAT
GTTTCGGTATGGTTTATGCAATTTATACCAATTGGTCTAGTTTGCTTGCATCACTGGATA
GAACGCCAATCCGTTCTTATGCATTAACGCATAAAACACAATTTACGACGAATAATGATA
TTCGTGAAGTTTTAGCTAAAGAACCCTTGTTAAAAGGCTATTTTGAACAGGATATTCAAG
AAATTAAAGAGAAATTTCTAACAATTCCTTGGATCAGTAATGTTTCTGTGAGAAAAGTTT
ATCCCGATAAATTAAGTATTACGTTACTTGAACATCGTCCAATGGCTGTATGGAATAATA
GTCAGTATGTTTCTGAACATGGAGTAGTGTTCAGTTTGCCGAAAGATAGGTTTGATAACA
CAGGCTTACCTATTTTATACGGACCAGACACAGAAAGTAAGGTTGTGCTTGAGGCTTGGG
ATAAAATAAAAGCAGATTTAAAATCACGTAATTTAGGATTATATTCCATTGCAATGGATA
GTCGAGGAGCTTGGTCAATTCGACTTGATAATGGCGTTGAACTGAAATTAGGGCGGGGAG
AGTGGCTGCCAAAAATTGATCGCTTTGTGACTATTTTTCCTGAAATTGATATTCCTGAGG
GGAAACGTTTATCCTACGTAGATTTACGTTATGAACACGGGGCTTCCGTTGGATTTAATA
ATCAATAATTTATTAACTTGCAAACATAATTAATATGACAAAAGTAGCAGAATCTAGAAT
TAGAGTAGGTTTAGAAATTGGAACACACAAGATAGTTGCTGTGGTAGGTGAGGTATTGCC
TGATGGGGTGATTAATGTGATTGGCTCTGGAATTAGCCCGTCTAAAGGTGTTCAAGGTGG
TGGCGTTGTTGATTTAGATGCTGTAACAAGTGCTATTCAACGTGCGATTGAAGAAGCTGA
ATCGATTTCTGGATATGATATTGTATGTGTTACTCTTGCCCTTTCAGGATCTCACATTAC
AGCTTTTAATGAAAGTGGAACTGTGCCGTTGTCTGGTAGTGTAAGAAATGAAGATTTGGA
TAATGCTATTCATATTGCTCGTTCTATTAAATTACCCGATGGGCTGGAAACATTACACAT
TATTCCTCAGGAATATAGAGTAGATAGATTACCTGCTACTAAAAATCCCCTTGGTTTATC
TGGTATGCGTTTGCAGGCTCAAGCTCATTTAATTGCTTGCCATAACGATTGGCTACGTAA
TTTAAAAAATGCAGTGGAGAGAAGTAAATTAAAAATTGATCAAATCGTTTTTTCGGGGCT
TGCTTCAAGTTATTCTGTGTTAACAGAAGATGAAAAAGAACTTGGGGTTTGTTTAATTGA
TATTGGCGGTGGCACTATGGATGTTCTTGTTTATACAGATGGTGCTTTGCGTTTTAGTAA
AGTTATTCCTTTTGGTGGGAATAATGTAACGGACTATATTGCTCATGTTTTCACAACCTC
TCGCCAAGATGCAGAAAATATTAAAGTACAGTATGGATGTGCTATTGCACCCCCAACTCA
TTTTCCAGAGAAAAAAATTGAGGTGGCAGGCTTGGGTGGACGAATGCCAAGAACTTTTAC
AAAAAGCCAATTATCTAATGTTACATCTCAATGCTACCACGATTTACTGAGCGTAATTAA
TCAGGAATTATCCCAATTACGCAATGAACTATATCAAAAAGGCATAAAACAAGAATTAAT
TGCTGGAATTGTATTAACAGGTGGTGGCTCTCAGGTTGAAGATATTGTAGAATGTGCAAA
ATCTGTCTTTGGATCTCAAGTTCGAGTTGGTAATCCATTGAACATTACAGGATTAACGGA
TTATGTAAACAAACCTTCTTATGCAACCGTATTAGGATTGCTACAGTATAGTCATTATAA
TGACGTTGATAGTAGCCAAAGTGGAGAAATTAGTCATAAGGTGGGCGGCATTATTGATAC
ATTAGGTCATAGTGCTAAAAAAGCGTATAATTGGATAAAATCAAGTTTTTAATAGGCATT
AATAACAATATTAAGCCGTGAGGGAGAATCACAAATGTTTGAACCTATTTATGAAGCAAC
GCAAGATGCGGTTATCAAAGTTATCGGTGTCGGTGGCGGTGGTGGTAACGCACTAAATCA
TATGGTTAGTAACCAATCTGATGTTGGTAGTGTTGAATTCTTTTCGGTTAATACGGATGC
ACAAGTATTACGTAGTAGTGCCGTTCGCAATACGATTCAAATAGGTGCAAGTGTAACAAA
AGGCTTAGGGGCAGGAGCAGATCCAAACATTGGTCATCAAGCAGCTGAAGAAGATAGAGA
AGCATTAACGAATATGCTTACAGGTGCTGATATGGTCTTCATTGCTGTTGGTATGGGTGG
TGGCACAGGTACTGGTGCAGCTCCTGTAATTGCTGAAATTGCTAAAAGCCAAGGAGCATT
AACAGTTGGTATTGTTACTAAACCTTTCTCTTTTGAAGGTAGAAAACGTTCTAACTATGC
GGAACAAGGGATCCGTGAACTTGCAAAACATGTGGATTCACTCATCATTATCCAAAATGA
TAAATTACTAAAAGTATTACCTAAAAGTGTAAAATTTAATGAAGCCTTTGGCGTTGCAAA
TGACGTCTTACGCAATGCGGTATTAGGTATTACGGATATGATTACTTCCGAAGGTCTTGT
GAACGTTGACTTTGCAGACGTGAAAAAAGTGATGTCGGAAATGGGTAGAGCAATGATGGG
AACAGGCATTGCAGAGGGTGAAAACCGTGCAGAAAATGCAGCAAAAGAAGCTGTAGCAAG
CCCGTTATTGGAAGATGTTGATTTATCAGGTGCTAAAGGCATTCTTGTGAATATTTCTTC
TGGCTATGATATTGAACTTGCAGAAGTCAATACCATTATGGAATATGTTACTAGCTTCGC
AGATCCTGATGCAGCTATTATTTTTGGTTCTGCATTCTATCCAGAAATGGATGGTAAGAT
CCGTGTAACATTGGTTGCTACAGGTATCGGACAACCAGAAGAAATGCCAAAAATTCCAAG
TGTGCAAGGAAGAACCGATATTTCGCAACAATCTATTATTAATAACGGATTTGGTGGTGC
TCGTCAGCCTGAATTTATAAATAATATGGGCGGTTACCCAAACCAAAACCAATATACAAC
GCATCAAATGTCTCAGCAACCACAACAGGTTCAGCAAACAGCGCCAAGACCACAGAAAGT
TGATACAGCACAGGTCTTTTCGCCGAACTCAATCCCAGGGTTTATGAGAAATGGTCAATA
ACCATTTCGGGAAATAAGGAAACGATATGATTAAACAAAGAACCCTTAAACAAGCAGCAA
AAGTAACAGGTATTGGCTTGCACAGTGGCAAGAAAGTAACCTTAACGTTGCGTCCAGCAC
CGGCACATACAGGGATTATTTACGCAAGAACAGATCTTGATCCTGTCGTTTACTTCCCTG
CAAGTGCTGAATCTATCCGTGATACACAACTTTGTACTTGTATGATCAATGATGAAGGTG
TGCGTATTTCAACAGTAGAACACTTAAACGCAGCAATGTCTGCGTTAGGTTTAGATAACC
TAATTGTAGAAGTTGATGCAGCCGAAATTCCAATTATGGACGGTAGCTCAAGTCCTTTTA
TCTATCTCTTATTAGATGCAGGGATTGAAGAACAAGATGTGCCGAAAAAATTTATTCGTA
TTAAAGAAAGTGTACGAGTAGAAGAAGGGGATAAGTGGGCTGAGTTTAAACCTTATAGCC
ACGGTCTGAAATTAGACTTTACTATTGACTTTACGCACCCAATGATTACCAAAGAAGTGC
GTAACTACAAAATGGAATTTTCAGCACAACACTTTATTCAACAATTAAGCCGTGCTAGAA
CCTTTACCTTTATGAAAGATGTTGAATATCTTCAATCTATTGGTCTTGCATTAGGTGGAA
GTTTAGATAACGCAATTGTTTTAGATGAATACCGCATTTTGAATGAAGAAGGGTTACGTT
TTAAAGATGAACTAGTTCGTCATAAAATGTTAGACGCTGTCGGTGATTTATTTATGTGTG
GCTACAATATTTTAGGTGATTTCAAAGCCTATAAATCAGGTCACAGCTTAAACAATAAAT
TATTACGAGCTGTGTTAGCGAATGAAAATGCTTGGGAATTTGTAACCTTTGATGATAAAG
CAGAGGTTCCGCAAGGTTATCAAGTGACAGAACAGGTGTTTATTTAATAGTTATTATCAT
TTCTCGGAGATTTTTATTAAATTTTTAAGGTGTTTTTTCTTAAAATTCTAATTTTTAAAA
ATTTTTGCAGAAAAATTGCCGCTTGCTATTCCCTTATTCTACATTTTCGGCTAATCTCGC
AGACTTCATTTACCTTGGTAAATGAAGTCTTTTTTTATTTGTCTTACAGGAAATTTTATG
AGTAACCAATCTTTATCTTCAAAAATCCTTGGCGGTAATTTAGTATTACGCATTGCCGTA
GGTTTAGTGCTAGGTATCTGCTTAGCATTAGTTAGCCCAGATGCAGCCAAAAGCGTTGGG
GTTCTCGGACAATTCTTTGTAAAATCATTACGTGCAATTGCACCGATTTTAGTTTTTGTT
CTTGTAATGGCTTCCATTGCTAACAAAGAAGTTGGCAGCGATAGCCGCTTAAAACCTATC
TTAGTGATGTATGTCTTAGGTACTTTCGTTGCAGCAGTAACAGCGGTTATTTTAAGCTAT
TTATTTCCAACGACACTTGAACTTGTTACCAGCCTGGAAGGGCTTGCACCGCCACAAGGC
GTTGGTGAAGTATTAAAAACCGTTGTTTTCAACTTAGTCGATAACCCACTTGGTGCAATT
ACGAACGGTAACTTCATCGGTATTCTTGCGTGGTCTATCGGTTTAGGTATCGCATTACGC
CACGCAGCACCAAGCACCAAAGTCATGTTAAACGACATCTCTGATGCTGTTTCTTTCGTG
GTAAAAGTGGTAATCGCCTTTGCTCCAATCGGGGTGTTCGGCTTAGTAGCAGAAACCATG
GCAACCAACGGTGCAGATGCCTTTATCGGTTATGCACGTTTATTAGCGGTATTGTTAGGT
GCAATGGCAATTGTGGCATTTATCCTAAACCCATTATTAGTGTATTGGAAAATTCGCCGC
AACCCATACCCACTCACCATCACCTGTTTACGTGAAAGTGGCGTGACAGCATTCTTTACT
CGTAGCTCAGCAGCGAACATCCCTGTAAATATGGGATTAGCGAAACGCTTAGGTATCAAA
GAAGAGATTTACTCTATCGCAATCCCACTTGGTGCTAACATCAATATGGCGGGTGCAGCG
ATTACTATCACCGTATTAACCTTAGCAGCAACTTACACCCAAGGTATCGTGCCGGATTTC
TCAACAGCGGTATTATTAAGTATTGTTGCTTCAATCTGTGCTTGTGGTGCATCTGGTGTG
GCTGGTGGTTCATTATTATTAATCCCACTTGCATGTAGTTTGTTCAACATTCCAAACGAT
GTTGCAGCACAAGTTATCGGCGTAGGTTTCATCATTGGTGTTATCCAAGACTCAGCTGAA
ACAGCACTTAACTCATCAACGGACGTATTATTTACCGCAGCGGTAAGTATGTCTGATGAG
AAAAATAACTAGAATTCTTGTATACTTTTAATAGTTAAACACTAATAAAAGACTTAACTA
CATCAGTCAAGTATTTTAGATAAGCAGAAAAATAGCTGCTATAAAATTGACTATAGCCTT
ATATTGAAGGCTATAGTCGTTTACTAGGTCCAGATTTTTCTCTATTTTATAAATTTTCAT
TCTAATATTCTCCTTTCCTTTTCCCTTTCCTGTAATTTTCAGGTAAAATCCGCCGATTAT
TTTTCTTTTATCAATAACAATACAATAGGACATTTACTGCCCTTATGAAAATGCAGAACA
TTCGTAACTTTTCTATTATTGCTCACATTGACCACGGTAAATCGACTTTATCTGACCGCT
TGATCCAAACTTGCGGCGGTTTGTCAGATCGTGAAATGGAAGCTCAAGTGTTAGACTCTA
TGGATCTTGAGCGTGAGCGCGGTATTACCATTAAAGCACAAAGTGTTACCTTAAATTATC
AAGCAAAAGATGGTCAAACCTATCAGTTAAACTTTATCGATACGCCAGGACACGTCGATT
TCTCTTATGAAGTTTCTCGTTCCCTAGCCGCCTGTGAAGGGGCGTTGTTGGTTGTTGATG
CTGGACAAGGGGTGGAAGCACAAACTCTTGCTAACTGTTACACGGCAATTGAGATGGATT
TGGAAGTAGTGCCGATTTTAAACAAAATTGACTTGCCTGCGGCGGATCCTGAGCGTGTTG
CAGAAGAGATTGAAGATATTGTCGGGATTGATGCGATGGAAGCGGTGCGTTGCTCAGCAA
AAACCGGTGTGGGTATCGATCTCGTTTTAGAAGAAATCGTGGCGAAAATTCCAGCTCCTG
AAGGAGATCCTGATGCACCGTTACAAGCCTTGATTATTGACTCGTGGTTCGATAACTATT
TAGGCGTGGTTTCCCTTGTGCGTGTCAAAAATGGGGTGTTGAAAAAAGGCGATAAAATCA
AAGTGATGAGTACAGGACAATCTTATCAAGTAGATCGTCTTGGTATTTTCACGCCAAAAC
AAGTTGATACTACGGAATTAAAAACAGGCGAAGTAGGTTGGGTAGTTTGTGCGATTAAAG
ATATTTTAGGCGCACCTGTTGGGGATACTTTAACCCATCATCACAATCCTGCAAGCGAAG
TGCTACCAGGCTTTAAAAAAGTAAAACCGCAAGTTTATGCAGGTTTATTCCCGATTAGCT
CAGATGATTATGAAGCGTTTCGTGATGCATTGGCAAAATTGAGCTTAAATGATGCGTCGC
TTTTCTATGAGCCAGAAAACTCAACGGCATTAGGCTTTGGCTTCCGCTGTGGCTTCTTAG
GCTTGTTGCATATGGAGATCATTCAAGAGCGTTTAGAACGTGAGTATGATTTGGATCTCA
TTACCACAGCACCGACGGTAGTCTATGAAGTGGAACAAACGAATGGCGAAATTGTCTATG
TAGATAGCCCGTCGAAGTTGCCTGCGATTAACAATATTGCGGAAATTCGTGAGCCGATTG
CAGAATGTAATATGCTTGTACCACAAGAGTTTTTAGGTAATGTGATTACCTTATGTGTGG
AGAAGCGTGGTGTACAGACGAATATGGTTTACCACGGTAACCAAATCGCATTGACTTATG
AAATCCCGATGGGGGAAGTGGTGTTAGATTTCTTCGACCGCTTAAAATCGACTTCGCGTG
GTTATGCGTCGTTGGATTATGGTTTCAAACGTTTCCAAGCGGCAGATATGGTGCGTGTGG
ATATTATGATCAACGGCGAGCGTGTCGATGCGTTAGCGTTAATCGTCCACAAAGCCAATG
CCCCTTATCGTGGTCGTGAGTTAGTGGAAAAAATGAAAGAGTTAATTCCACGTCAGCAGT
TTGATATTGCGATCCAAGCGGCGATTGGTAACCATATTATCGCTCGTTCGACGGTGAAGC
AGTTGCGTAAAAACGTATTGGCAAAATGTTACGGTGGTGACGTAAGTCGTAAGAAAAAAC
TGTTGCAGAAGCAGAAAGAAGGTAAAAAACGTATGAAATCTTTAGGTAACGTGGAAGTGC
CACAAGAAGCGTTCTTAGCGATTTTGCACGTTGGGAAGGATTAGTGAATAGATATTGTAG
GGACACACTGAGTGTGTCCCTACATTTTGGATAGTAAATAAATTCCAAAAGGAGTGAATT
TTAAATATGAGCAATATTTTAACCATTAGTTTTATTGCAGTATTGTACGGTGTTTGGAAA
GTGTTGGACTCAATGCAGCTACCAAACACGATTTCCATTATATTAGTAGGTTTAGTTGTT
ATTTGTGGTGGCTTTTGGTCATTTTACAAATTTAGTGCTGAACCTCGCCGCTTGCGTGCG
ATTGAGCGTGAAGAAAAGCGTTTAGGCAAACCGCTCTCAGCAGAAGAAAAAGCCACAATT
CAACCTCGTTCATTAGTGGGGGATTTTTTTGCGTCACTATTTGGGGTGTTAGCATTAGTC
ACTATTTTACGTTCATTTATTTTTGAGCCGTTCCAAATTCCAAGCGGTTCAATGGAGCCA
ACATTACGCGTGGGTGATTTTCTGTTAGTGAATAAATTTACTTATGGAATTAAAGACCCG
ATTTGGCAAAATACGCTTGTTCCGATGGGTAAGCCTGAACGTGGGGATATTGTGGTATTT
AAAGCTCCAAAACAGCCACACGTTGATTATATTAAGCGTGTTGTGGGTGTTGGTGGCGAC
CGTGTGAAATATGATTTCCATACCCGTAATTTAACCGTTGTTCACGGCGATTCAGGCAAA
GAAGTGGTGTTTAAATACGAAGGCAGTGCACCAAATCCTGACTTTTTCTACCACGGTGAA
ATGCAAGTTGAACGCACTGAAATTGGTGATGTTACCCACCAAATTTTAAATAATCCGCAC
GCTTTTAACTACGAGCCTTATTTCTTCAAACAAGACGGTATTCCTGCTGGGGAATGGGTA
GTGCCAGAAGGGCATTATTTTGTAATGGGAGATAACCGTGATAACAGCGAAGACAGCCGT
TTTTGGGGGTTTGTCCCTGAAAAGAATATGGTCGGTAAAGCAAGTGTTATTTGGTTAAGC
CTTGATAAGAAACCGAATGAATTTCCAAGCGGATTACGTTTTGAGAGAATGTTTACGGCG
ATTAAATAAAGAGAACATTTCCCCCTTTGAAAAAGGGGGATTAAGGGGGATTTTTAAAGG
GTGAATTTTATTCAATGTTAGCAAAATCCCCCCTAGCCCCCCTTTTTCAAAGGGAGGTAT
TCCACGAAGATAAACTAAAATGCAACTAGAACGATTACAGAAAAAATTAGGTTATCAATT
TGCTAACCTTGATTACCTCACCCAAGCCCTCACTCACCGTAGTGCTGCTTCCAAAAATAA
TGAACGCCTTGAGTTTCTTGGCGATTCCATCTTAAATTTTGCCATTGGTAAAGCCCTATA
TGAAAAATTCCCAAAAGCGAATGAAGGGGAATTAAGCCGTATGCGTGCGGCATTGGTGAA
AGAACAGACCCTTGCGGTTGTCGCTCGTCAGTTTGAGTTAGGCGAATATATGAAATTAGG
GGCTGGAGAATTAAAAAGTGGTGGCTATCGCCGAGAGTCTATTTTATCCGATTGTGTGGA
AGCGATTATTGCTGCAGTATATTTAGATGCTGGGATTGATCGGGCTATGGAACGTGTGCA
TTGTTGGTATCAACAGCTTCTAAATGATATGCAACCAGGGGAAGCGCAAAAAGATCCGAA
AACTCGTCTGCAAGAGTATCTACAAGGGCGTAAGCTACCCTTACCAACTTACGAAGTGAT
TGATATTAAAGGCGAAGCCCATAATCAAACTTTTAAAGTCAGTTGTAAAGTCGAAAAAGT
TGATGAAATCTTTATCGGTAACGGCACAAGCCGTCGTAAAGCCGAACAAGATGCGGCATT
GCAGGTGATAAAGGTGTTGGGAATAAAATAGCCTAATGCAGGGTGGCTCTTGACCCACCA
TTTCAATTTGTATTTATTTAAGAGAACACAATGACAGATCAAAAAACATATTGCGGCTTT
ATTGCCATTGTTGGTCGCCCAAACGTAGGGAAATCAACGCTATTAAACAAAATTTTAGGA
CAGAAAATTTCGATTACATCTCGCAAAGCTCAGACGACACGTCACCGCATTTTAGGGATT
AAAACCGAAGGGGTGTATCAAGAGATTTATGTTGATACCCCAGGGCTTCACATTGAAGAA
AAACGAGCGATTAACCGCTTGATGAACCGTGCGGCAGCCAGTGCGATTGGTGATGTCGAT
ATGGTGATTTTTGTGGTAGAAGGCACGAAGTGGACCGATGATGATGAGATGGTACTCAAT
AAATTGCGTTCGACCAAAGCCCCTGTGATTTTAGCGATTAACAAAGTGGATAATATCAAG
GAAAAAGAAGAATTATTGCCACATCTGACCGCTTTATCGCAGAAATTCCCGTTTAAAGAG
ATCATTCCGATTTCAGCTCAACGGGGCAAAAACGTACATATTTTAGAGAAATTTGTGCGT
GAGTCACTAAAAGAAGGCATTCATCACTATCCTGAAGATTATGTCACCGACCGTTCGCAA
CGTTTTATGGCGTCAGAAATTATCCGTGAAAAATTAATGCGTTTTATGGGCGAAGAGTTG
CCTTATTCGGTGACGGTTGAAATTGAGCAATTTAAAACCAACGAACGTGGCACTTATGAA
ATCAATGGTTTGATTTTAGTGGAACGTGAAGGGCAGAAAAAAATGGTGATCGGTAACAAA
GGTCAGAAGATCAAAGTGATCGGCACTGAAGCTCGTGCGGATATGGAACGCCTATTTGAT
AATAAAGTTCACCTTGAACTGTGGGTGAAAGTCAAAGCTGGTTGGGCAGACGATGAACGT
GCGTTAAGAAGTTTGGGTTATATTGACGAATAATGATCGAACAGTGGCAACGTGGCTTTG
TGCTACATCGCAGAGAGTACAGCGAAAGCAGTTTACTCGTTGATTTTTTCACTGAAAATC
ACGGGCGAATTACCTTACTTGCCAAAGGGGTAAGACGACCACGTTCGCCATTGAAATCCG
TTCTTCAACCCTTTACCCCTTTATTGCTGAAATGGACGGGTAAAGGTGATCTCAAAACAC
TTACCAAAGCTGAACCTGCATCTTTAACCCTCCCGATGCAAACGCTGGCACTGTATAGCG
GTTTTTATGTCAATGAAGTCCTTGCAAGAGTTTTGGAAAATCACACCGCTTACCCTGAAT
TATTTCAGCATTATCTACACTGTATGACAAAGTTGGCAAGCCAGCCAAACGAGATCGAGC
CGATCTTACGCACCTTTGAATTTCAAACACTTAAAGCGTTAGGTTATGGGGTGGATTTTT
GCCATTGTGCAGCAACAGGTAAGCCTGTCGATCCAAAAATGAGCTATCAATTTAGAGAAA
ATGAAGGCTTTATTGCCTCTTTATTACAAAATAACTATACCTTTATCGGCAAGGATTTAT
TAGCTTTTGCGGAAATGGATTTTTCAGAGAAAGAAACCTTACAATCGGCAAAACGTTTCA
CCCGTATTGCTTTAAAGCCTTATTTGGGATCAGCACCGCTGAAAAGCAGAGAGCTGTTTC
AGTCTGTTTTACCAAACAGATTAAAAGGGTAGGTCGGACATTTATTGCCTGACATCTCGA
AATCTAGCGCTATTCAAAACTAAATAAATTAGAAGGGTAGGTCGGGCATTTATGCCCGAC
ATCCCGAAATATAGCACTACTCATAATCAAAATCTTGATTAACCCCAGCCCAATCTTTTG
GATAAATACCTTGATGAACGTATTTGTGAAAGGTTGAGTATTTCCAATCAGTTACTGATG
AAACGTATCCGTGTTTTACAGGATTATAGTGAATGTAGTCAAAATGTTTTTCGAAATCTT
CTTCATTTTTTATACAGTGTTCCCAAAATCGTTGTTGCCAAATGCTACTTTGTCGCTTTC
TTAGTTCATTGTTGGTTTTTTCTATATTGTCATAATGTTGGCAATGGTGACTTACATAAC
GCTTTATTTGATTCCAACGCATTGAAAAGTCTGAATCATTGTCGGGCAATTGCCAAATAG
TATGTAAATGATCGGGTAAAATTACTAATGCGTTAATTTTAAAAGGATATTTTTGTTGTA
CCCTTTTTATAGCGGTCTTAAGAGTGTGAAGGACATCAGCGTTTGTTAATATTGGGCGGC
GTTGATAGGTGACTACGGTAAAGAAATATTGTGCTCCTGGTTGATAAAGTCTTCGGTATT
GCATTATATCTCCTACAATTTCTATGTTTTTAGATATAAAAGGGATGAGCTTGTCGGGCA
TAAATGCCCGACCTACTTGGAGATTCTTTTCTTAATCATCTGTTTAAAAAGCGGGTGGTA
TAAATATCCGACCTACTTGGAGATTCTTTTCTTAATCATCTGTTTAAAAAGCAGGGTGGC
ATAAATGCCCGACCTACTTGGAGATTCTTTTCTTAATCATCTGTTTAAAAAGCAGGGTGG
TATAAATGCCCGACCTACTTGAATATTCCTTTCTTAATCATCTCTTCAAAAAACGGATAA
TCCACTAAAAATGCATCGTGTCCAAAGTCGGAATGAAATTCATAAAAATCGACGGCAATG
CCTGCATTTTCTAAACGTTGTTTGCTTTTGTGTAGGTCAATCTGTTTAAACAGTTGATCG
CTCGTTACGCCGACAAGGGTGTAATTCGCTTTAATGCGACTGAGTGCTTCTTGCTCGTTT
GCATAGGTTAAAGCAGGATCATAGAGATCTAAGGCTCTTAACAGGCGTAAGTAACTATTG
GCGTCAAAGCGATCTAGAAATTTGACCCCTTGATAGCTGAGATACGATTCTACTTGGAAG
TGATCGCCCCAAATCGTTCCCGTCTGTTTCACTTCTCGCCCAAAGGCTTTGGCAAGTTGT
ACATCGGTGCGGTAGGTGAGCATACCAAGCATTCGAGCGATTTTTAAGCCGTTATCTGGG
GGCGTACTCTCATAATAATTGCCGTTGTTAAAATGGGGATCGTTTATCACCGCTTGTCGC
ATAACGTGATTGAAGCCGATTGCTTCTGCACTCAAGGTAAGCGAAGAACAGAGATTAACC
ACATTTCTCACTTGTTCCGGATAATCAATCGCCCACTGTGTCGCTTGCATTCCACCAAAA
GAGCCACCCACGACCGCTTGTAGCTGAGTAATACCGAGTTTATCGATCAAGGCTTTTTGC
ACCTTCACAATATCTTGCACGGTGATAACGGGAAATTGACTGCCGTAGGGTTTATTCGTA
TTTGGATTGATAGACGCAGGGCCTGTCGTACCTTTGCAACCGCCAAGCACATTCGAGCAG
ATAAAAAAGTATTTATCGGTGTCAAAAGCTAATCCTGCACCGATAAAATCTTGCCACCAG
CCTTTATCCGCAGGCGGTGCATAATAGGGTTCAGCGTCACCCGTCAAGGCGTGGCACAAC
AGCACAGCATTGCTTTTTTCAGCGTTCAATGTGCCATAGGTTTGGTAAGCGACATTGATA
GGCGAAAGTGTTCCGCCTAAAGCAAGCTCAAGGGGAATATCATCAAAAAGAGTAATCTGC
TGTGCCATAAAATCCTTGCAAAAAACGGTAAAAAAGCGACCGCTTGTCTTTGAATGGTTT
CAAGTTTACGAATAGGAAATCGTTTCGTCAAGAAATTTTAGACATCTAAACGTCTAGATT
TTTAAATGGCTAAATTAATTATTGTATTACTATGGGCACTTATGCTGTCAGAAAATCATT
TTGGGATATAGAATTACTCATCCTTAGGAATAACCACAGCAGGATCCACTTTCCCTTCAA
AACCATCAATCAATTTTTTTAGCCCATAATCTTCCTTGTCTGAATGAGGACTAAATAAAT
CGACTTCTGTATTCAATTTCGGATTACTAATTCCCACCCATTTTGCAATGCCATCGGTAA
AGTTTAAGCCAGATTTCATCGCTTTATAGACTTTTCTATCGGTATCATCGCTAGATATTT
TAAAGAGCGGAAATCAAAGTGTAGCTTACTTTTGCCACTGCTGTTGTGGATTGCAATGTC
ATTTTCAGTGATATGGTGAGCTAAACCGTGATCGGCAAAATAGACCACCGAAAACGAGCG
GTTAGATTGTTGCTCATTTTTGCGAAGGGTTTCATATAAGCGTTTTAACACTTCGTCGTT
TTTTTTTGATGGACGATGCATAGCAGTTTACGTTGAAATACTTTTTGCCTATTTTTTCAT
CATCAAACATTTTAGGGTAATCAGTTAAACGATCACAGCTGATGGGGTGTGAACCGTATA
AATGCACCACAACAAAACGTTTGCTATGAGTTTTTTGCTCAATAATGTGTTCAAATTTAG
GCAATAAATCAAAGTCACTGATATTTTGATGGAAAGAGTCCCCCGATTTTAAGAATAATT
TTTCGTCACTTTTGTTAGCAAGGGAGGAAACAGGTGTATCAAAAGTACCAAGATAACCTT
GGTTTGATAGCCAGTAGGTTTTAATTCCTGCGGATTTAATCAAATCGATCATACCAAGGC
TGTATTCCCCTTCCCACTTTTCAGTATCAGGCTTAGTGAGCATTAATTTTAATGAAGCAA
TGGTATTTGTTCCACCAGCGGTCAGCCCATCAATTAAAATGCCGTTGGCACTGCTCATAA
ACGGCGTATTTTCAGCAGGGTAGCCATAAGCGTGGTGATAATCTTTTCTAGCACTTTCGC
CGATCACTAAAATGTAATCATCGTAACGGCTTTCCGCATTGAGTTGCGACGTTCCCCATT
CACTTTGAATGGACATACTATTCAAGCGGTCTAATTCTGCTTTTACTTTACTAATTGCAC
TACTTCCTTCTTGTAGAAATTTGAAGGGCGGAGTAGAGATAAAAACTAATGCAATCCCTA
AGGCAAGAAAGGTTTTATTTTTGTGGAACTGAATTTGCCATTTTTGGCTAATAAAACGAA
AACCTAACAGTGATATAAAAATGCCAGTACAAGCAACAAAGTTAATCAGGGGGATTTGGC
TGAAAAACTCTTTGCTTTCTTGTATATCTGTGGCAAAAACCGAAGCAAGGTATTGGTACG
ATGGTGGGCCAAAGGTCAAGCCAACTGGCGTGTAAAGGGCATATAAAGTGACAATCGGCA
AAAGCAGATAAAAGAACGCTTTTTTAGAGGCATTAGCAAATAAAATAACGAGAACCAGCA
GTAGCACATTGCTGATTTCAGGAGTAGGAAAAAAAGCCTGAGCCAAGTAACATTAGGTAA
CTTGCTAAATAAGATAAACCAAAACTAATGAGAGTAGCGAGTATCTTTGTTATATTCATT
ATGAGCAAAACGAAAATAAAGGGATAGCGATTTTACCGAAAATAAAGTGGAAATTCTATC
CGCTTGCCTACTTTGATCTGTTCTTAAGATAATCTATAATATTTCGATTTTTTTCCCCAA
CCGTTACACAGAGGTCAAAATGAGCAATCCTATTTATAAACGTATTTTGTTAAAGTTAAG
TGGTGAAGCATTACAAGGTGAAGAAGGTTTTGGTATTGACCCATCTATCTTAGATAGAAT
GGCATTAGAGATCAAAGAATTGCTTGCAATGGGTGTCGAAGTCGGCGTAGTTCTTGGGGG
CGGTAACTTATTCCGTGGTGCTAAACTTGCTAAAGCGGGTATGAACCGTGTTGTCGGCGA
CCATATGGGTATGCTTGCAACAGTAATGAACGGTTTAGCAATGCGTGATGCCTTACACCG
TGCTGATGTTAATGCAAAATTAATGTCTGCATTCCAGTTAAACGGTATTTGTGATACTTA
CAACTGGTCTGAAGCCATTAAAATGTTACGCGAAAAACGTGTCGTGATTTTCTCAGCAGG
TACAGGAAGCCCATTCTTTACAACAGATTCTGCGGCTTGTTTGCGTGGTATTGAAATTGA
AGCTGATGTTGTATTAAAAGCAACCAAAGTCGATGGCGTGTATGATTGCGATCCTGCGAA
AAATCCAGATGCAAAACTTTATCAACATTTAAGCTATGCTGAAGTGATTGAAAAAGAATT
GCAAGTGATGGACTTAGCCGCATTTACTCTTGCCCGTGACCATAATATGCCAATTCGTGT
ATTTAATATGGGTAAAGCTGGTGCGTTGAAACAAGTTGTGACGGGTACAACGGAAGGTAC
GACGATTGCTTAATTAACGCTATTCAACGAATTAATCCAACTTAACTATTTATTTAAGTT
GGATTTTTTATTCTTTACTTTGCCATTTCAAATTCAATTAACATCATGAGAATATGGATT
ACTTTAATATGTATCTCTTGAATACGATCAGCATAACGAAAATGAGGTACCCGAATCTCA
ATATCAGCTAGTTCTGCTATTTTTCCTCCATCCTTGCCTGTCATTGCAATAATTTTCATT
CCTTTGGCTTTTGCAGCTATGATTGCATTAATAACATTTTTAGAATTTCCTGATGTTGAT
AAGCAAAACAAGATATCTCCTTTTTGTCCGATTGCCTCAACATAACGAGAAAAGACATAT
TCATATCCAAAGTCATTGCTTACGCAGCTTAAATGGCTTGGATCTGAGATTGCTATGGCT
GGATATCCTGGTCTATTTTCACGATAACGCCCAGTTAACTCTTCAGCAAAATGCATAGCA
TCACAGTGTGAGCCACCATTCCCACAGGAAAGTATTTTTCCCCCGTTCTTAAAACTATCA
GTAATCAGTAAAGCTGCTTCTTGAATTAGTTTAAGATTATGTTGGTCATTAATAAAGTCA
TTTAATACTTGTTGCGCTTCTTGTAATTCTATTAAAATTTGTTGTTGGTACATAAGGATT
CCCTCTTGTGATGAGTTAAGTCAAATAAGTCTACCACAAACCCTATAAACTTAGTACTAG
GAAAATAGAATGAAATTGGGTAAAATCAATAGGTTTATGTTATTCAATCAAAGGAAAATA
CTATGATTAATGAAATTAAGAAAGATACTCAAGAACGAATGGAAAAAAGCCTTGAGGCCT
TAAAAGGACATATTTCTAAAATCCGTACAGGTAGAGCTCAGCCTAGTTTATTAGATGCTA
TTCAAGTGGAATATTACGGGTCCGCAACACCATTACGTCAATTAGCTAATGTTGTCGCAG
AAGATGCTCGTACATTAGCAGTCACTGTATTTGATCGTTCGTTGATTAGTGCGGTAGAAA
AGGCGATTTTAACTTCGGATTTAGGGTTAAATCCTTCTTCGGCTGGAACTACTATTCGTG
TTCCTCTTCCTCCATTAACGGAAGAACGTCGTCGAGATTTAATTAAAATTGTAAAAGGTG
AGGGAGAACAAGGTAAAGTTTCAATTAGAAATATTCGCCGTGATGCAAATGATAAAATTA
AAACTTTAGAGAAAGAAAAACAGATTAGTGAGAATGATGAGCGTAAAGCTCAAGATGATA
TCCAAAAGATTACAGATATTTATATCAAAAAAGTGGATGAGATTTTAGCAGACAAAGAGA
AAGAATTAATGGATTTTTAACATATGAATTGGGCGGAAATTTTCCGCTCAATTTATTCTA
ACTGGTAGAAGAGATTTAAGATGTTGTTATGAATTTCTTTATTGGTTTCCAATGTCTACA
TCCTATATAAATAGAGTAAAACCGTTTCATTTTAAGAGAAAAAATGATAGAAAAAACCTT
TATTGTGGGGAAAGATGCAGCCCTTGAAGAAAGCATCGAAAGATTCCAGACTAAGTTGAA
AGAATTAGGATTTAATATTGAGGAGGCTTCTTGGCTTAATCCTGTACCAAATGTATGGTC
AGTACATATTCGTGATGTTGATTGTCCACAATGTTTTTCAAATGGTAAAGGAGCAAGTAA
GAAAGCAGCTCTTGCTTCCGCATTGGGGGAGTATTTTGAGCGTTTATCGACTAATTATTT
TTGGGCTGATTTTTATTTAGGAAGGGAAATTGCTGAAGGTGAATTTGTTCACTATCCAAA
TGAAAAATGGTTTCCTATTGAAAATGAAACGGAATTACCTGAAGGAATATTGGATCCATT
TCTACATGACTATTTTAATCCCAATGGAGAATTGACACCAGAATTTCTGGTAGATCTACA
GTCTAGCAATTCAGAACGAGGAATAGTTGCATTACCTTATATTCGTCAGTCTGATGGTCA
TACGGTATATATTCCACAAAGCATTATTGGAAATTTATTTGTATCTAACGGGATGTCAGC
TGGCAATACTAAGAATGAAGCCAGAGTGCAGGGACTATCGGAAGTATTTGAACGCTTTAT
CAAAAATCGTATTATCACTGAAGCAATCAGCTTGCCTGAAATTCCGCAGTGTATTATTGA
TGGTTATCCGACGATTAAACGTTCGATTGAGCAATTGGAGCAAGAAGGGTTTCCGATCCT
CTGCTATGATGCTTCATTAGGTGGCGAATTTCCAGTTATCTGTGTAGTTTTACTTAATCC
TAGGAATGGTACGTGTTTTGCTTCTTTTGGTGCTCATCCTAATTTCCAAGTCGCATTTGA
GCGTACGGTAACTGAGCTTTTGCAGGGGCGTAGTTTAAAAGATTTGGATGTGTTTTCTCC
ACCATCATTTAATAATGATGATGTGGCAGATTATGCGAATTTGGAAACTCATTTTATTGA
TTCAAGTGGTCAGATTTCATGGGATCTTTTTAAATCAGAACCAGATTATAAATTTACTCA
CTGGGATTTTTCAGGCACAACAGAGCAGGAATTTGCTAATTTGATGGAAATTTTCAGCCG
GTATAAACAAGAGGTTTATATTATGGACTATGAACATTTAGGTGTATACGCTTGCCGTAT
AATTGCTCCTGGAATGTCTAATATTTATCCTCCTGACGATTTGATCTATGCGAATAATAA
TATGGGAATGGAATGGCGTGAAATGTTGCTTGATTTACCCTATTTCCATCATGAGAAAGA
AATTTATCAAGAGCTATTGGATGAGCTGGATGAGCAAGGTATTGATGATATGACACGGGT
ACGTGAATTTATTGGAGTGGTAGCTGAAAAAGGAAGCGCACTACAAACTTTACGTATTGG
TGAATTAAAATCTATGCTTCATTTGGCTTTAGGGAATCTTGAAGAGGCATTAGATTGGGC
AACTTGGACAGTTAATATGAATGCTTCTGTATTTTCAGCAGAAAGAAACAATTACTATCG
TTGTTTAATTAGTGTAATTGAATTATTTTTGGATGAGGATAGGGAACCTGAGCAGTATAG
AATGATATTTAACAGAATGTATGGGAAAGATGCTGTAGATTTTGTTTGGAATATAGTGCA
GGGAGAAAATTCGTTCCATGGTTTAATTGGTTCTGATGAAACTTTGAGGAATATGTCAGC
TCATCAAAAATTACTAGATGCATACCATAAGCTACAAAAAGTAAAATAATAGAAATTACA
TTGATAAATGTAGTGTGATGAAAACGCCTATGAATAGATTCTATTTGTAGGCGTTTGACT
TTCTATTTCATTCTAGTATCTAAGGATGATGTTGGGATAAATTTAGTATCCTATCTTTCA
TACAATGAGCTATTTCTGTTAAATATTTTTCTTAAAAAGAGGAAAATATGTTTATTGAGG
ACTTAAATTGCAAAACCAAAGGCATAGAATGCAACTAATGCAATAGCAATAGCTACTGTA
CCAACGTTCAATTTGTTAAATTCGCCTGAAATGGTACGTCCAATCACTAAGGTTGCAAAA
CCTAACATAATACCTGTTACGATATTTGCAGTTAAAACAATAAACACAGCACAAACTAAG
CCTGACATTGCACCGATAAAGTCATCAAAGTCTAATTTAGACACATTGCTCAACATTAAT
AAACCAACGTACATTAATGCAGGGGCAGTAGCATAACCTGGAACTAAAAATGCGAGTGGT
TGGAAGAAAAGCATTAATAAGAACAACACGCCAACAACGACCGCAGTCAAACCTGTTTTA
CCACCAACAGCTGTTCCTGCTGCTGATTCAATATATACTGCTGCAGGCGCGGTACCAAAT
AAACCTGAAAGTACACTACTTAATGAATCTGAAGTAAGTGCTTTATCACCGTTGATAATT
TGCCCATCTTTATCTAATAAATTTGCTTGACCTGCTACAGCACGAATGGTACCTGTTGCG
TCAAAAATGGCAGTCATTACTAAGGCAAAGACCACAGGTAAAATGGCTGCATTCAATGCG
CCGACAATATCTAAATTTAAGAATTGAGAATTTTCACCAAAGGTCGGTAATTTGAATACT
TCACCGCCAAATTTTACATTCGGATCGAAAATTAAACCGATGATTGTAATTGCAATGATA
ACCCAAAGAATAGAACCTTTAATTTGTAAACGCTCTAAACCAATGATAGCAGCTAAACCA
ATTAAAGACATCATTACAGGAAAAGAAGTGAACTCACCCATTTTTACCGGTAAACCCGCT
TGGTTGCTGACAACTAAACCAACGCCACTTGCTGCAATCAATAAAAGGAATAAGCCGATT
CCAATTCCAGCGCCGTGAGCAATACTAGATGGCAGATTACGCAAAATCCACGCACGGATA
CCTGTTACAGAAACAATGGTAAATAAAACACCCATAAGGAAGATTGCACCTAATGCAACA
GGAATACTAATGCCTTGACCTAGCACTAAACTGAATGCAGTAAAAGCTGTTAATGAGATA
GCACAACCAATCGCCATTGGTGCATTTGCCCATAAGCCAATTAGAATTGAACCTAAACCA
GCAACCAAACAGGTTGCAATAAATACTGAATCAGCAGGAAAGCCGGCTGCACTTAACATA
TTTGGCACAACGATAACGGAGTAAACCATTGCAAGGAAAGTAGTTAAACCAGCAATAACC
TCTTGACGAACGTTAGAACCACGTTCTTCCAGTTGAAAACGAGAAAGAAGAGACATAATG
GAAAAAACCTCAAGAAATATATAGTATGATTAAAGGGTCGAGGATTCTACACAAAGATAA
ACCAAAAAGCAATCGTTTGCGCTGCCAGTGTTGAAAATATTTAGGTTGAGTGCTATAAGA
AACATATAGGTTATCTAATGTATTTAAAGTGCAAAAATAAGAGCATTAGCGTTTATTAAT
ATCTCCTAATAAGCCTGCATAATGGATCGTTTTAGGGCTCGATTCTAATGCAATTTTGAG
AGCCATTGTCAATGGAACAGAAAGTAGCATTCCTACTGTACCGAGTAACCATCCCCAGAA
AAGTAGTGACAAGAATACAATGAGAGTTGAGAGACCAAGGGTTCTCCCCATCATTCTAGG
TTCTAGAATATTGCTAATTACCATATTGATTGCAATGATACCGACGGATACTCCCAATCC
AACAGAAAAACCATTCAATAGAAATGCTTGTACAGCAATAGGTACACCAGCAATGATTGA
ACCTATGTTTGGAATATAGTTGAGTAGGAAGCTTAATGTGCCCCATAATACAGCATATTG
TACATCAGCTATTTCAAGTAACACCCAAATAGATATTCCAGTAAGCAGGCTTACAATCGT
TTTTATGCCAAGATAGCTAATAACTCCCTGTAATACTCGGTTGATATGGCTTTCTTCCGA
TTCCACATCTTTATTGCCTCTAAGAGCCACGATAAGTTTATGTTTAGCGGTTGGAGCCTC
AAATAACATGAACACAACGACTAATAAGAGTACAAAAATATTTGTAACGACACCTGAGAA
GCTAAGTAATAAGCGACTAACAAAGTTCATAATAATGCTTGGGTCTAGCTGTTCTTGGAT
CTGTTCACGAGATATTGAAACCGGGATATTCCAGTTATCAACAAGGAGCATTGCGGCAGC
AATACGTTCAGATAGAAGAATTTTGTATTGTGGAATTGATGCAGTAAATTCTTGTACTGT
ACTGTTGATTAGTCCTGCCAGAAAAAAGAATCCAAGTAAAAATAGAATAAAGAGTATAGT
GATTGCCAGCCACAAAGGGACTTTATGAGAGGTTAGATATTTGATAATAGGAGAACAAAT
AATTGCAATAAAAAGAGATAATAAGAAAGGAATAACGATCTCAACGGATAATTTAATACC
CGCCAAAATAATTACAAGAGCAGCAGTAGCTACCAGAATCTGAGTTAAAGAAGAATTTTG
TTCCATATCTACGAGAATATATTGCTATGTGATTGAGTGATGGTATATCAAATGTTTGTA
TTTTTAGATCCGACTATGTTAATAGCTAGTGATTACTTCTTTCAACAACTCCACCGCCAA
GAACGCTAAGCTAAAACGCTGTTCATCAGCCACTGTCCAGAATTGTAGTGCGTTTTCATT
TTTATTGAGTAGTTGGCTAATCTGTAAGAGATTCGTTTCTTCATCTTCACCATTTTTAAC
AGGGGTAATTACATTATCAGAGTTAAATTTTACCCACGCTTGTTGTTGCCACTGCTCACT
TAATGCGGTTGCATCTAAAGCATACTCAGATTGCGCCCTGATCATCTGTGAAATACCATA
GAAAACAGGCACTTGCACGGAATGGAAAGTCACACTAGCGGTTAGATTTGGCAGAACTTT
TGCAAGTTGTAACTCGAAGGCACGAGAAAACGGCAGGTGTTTTTCATCACCTTGTACATT
TGCAGGCACGGCATCAAACGCCACACGTGGTTTTTTATCATCAAGGGGAATACCGTTTAA
CAACTGGGCGGTTTGTCCTGCTAACTCACGCACTTTTTCATCACCAAAATACGCCGATGG
CAACAGTGATGTGACAAAAATATGTTGAATAGGCTGATCCAACAATGGCTTTAAGGCGAG
TGCTAATTGGCTGATTTGTGGATTTGCTAAAGCAACAATATTTCGCTCACGCATATTGGC
GATCATTTCGTTGTTTACACTTGGCACAATCACTGGCACATTGCCGATTAATGCAGAAAT
GCCGTAAAGATCTAAAATCACACAGCCTGCTTGTACCGCTTGAGCCAGCAATTCTGCATT
TGCCATTTTGCCTGCAAAGAGAACGTGACTAAATTGCGACCAATCGACATCTTCAACAGC
GATTTGCTCAACAGCTTTTGCACCGAAACGCAGAGAATGTTCTTCACCAAAACTTTCCAA
TTCAACGGCTGAAATTTGTTCAAAATCTAAACTACTTTGCTCTAAAGCTTCTAATAATTT
CTCGGCTAATAAAAAATCTGCTGCAATTGCTAAACGAATGTTTGCCATTTTGTTTCTCTC
TCGTCAAAATAAAGACTAATTTTACTCTTTTTTATCGCGATTGCGAAAGGAAAAATAGAC
CTCAGATATTGATTTTTGAATCTCATTATATGTCGTGAATCTTTGATATGTATCATTATG
AAATTTATCATTATTTCAACCACTTATCTTCATCTTGCTTACGCTCAAATTCCGCTTCAA
AAGTCGTATTATTTTGAGAGGAAGTCCTGTTCATTGAACCAAAGGACATAAATTTCACAC
GGCTTGCAAAGAGTTTCATAAAAATTGCCTGTAGCAATTGGCGAGTGATGGGCAAAAGAA
GTAGCAAAGCGACAATATCACTTAGAAAACCTGGAATAATCAACAATACCCCTGCGATTG
CAAAAAAGATCGAAGAGGTGACCGCTTGCGCCGGGATCTTTCCTTGTGCGATCTCTTGGC
GGATCTGCATTATGGTCATTATTCCTCTTAATTTCACTAACCACAAACCGACCGCAGAAA
TAGTGATCATTAATAAAATCAAGGGTAAAACCCCAATAGCAGAGCCGACGCTTACTAACA
GAGAGATTTCAATGTAGATGTATAAAAATAGCCCAGCTAAAAAGAGAAGTAATGGCATAG
AAATTTCCTTATAGAAGTTAGTGGCTGATTAGATAGTGATAATTTGGGTATTTTCAACCC
TAGCCCCCCCACTACGCAAGTAAATTTAGTCTATTTAAAGCTAATCGTTTGCTTTTTTCA
TCTAGAGATAAAAAATTCATTTGTTTTATGCAAAAAATATGCTATTTATATAGCCATTCA
GCTTTTATTGATAAATGAAAATGACATTACGTTCTCTTGTTAGCCTGATTATTATTAACC
TCGAGGTGATTATTATCACCGCGGGGGTTAAGTTGGCTCGCAATTAGAATTGTATAATGA
GATCCACAAACCCTCGCTAGTTTTAGTGAGGGTTTTTTATTGCATAAAAGCCTTAACTAA
ATAGCGACACAACATTAAAAGGTAATTTATGAACGGTGCAAATTTGGTCGTTGAGTGTTT
GAAAGCTCACGGCGTCACTTCTCTTTTTGGCTATCCAGGTGGGGCAATTATGCCTGTCTA
TGATGCGATTTACGATTCAGGTTTAGATCATCTACTTTGCCGCAACGAGCAAGGTGCTGC
AATGGCTGCCATCGGTTATGCTCGGGCAACAGGCAAAACAGGTGTTTGTATTGCAACTTC
AGGCCCCGGTGCAACCAACCTAGTCACGGGCTTAGGCGATGCATTAATGGACTCTATTCC
TATCGTGGCAATCACAGGGCAAGTGGCTTCAGCCTTTATCGGCACGGACGCTTTCCAAGA
AGCAGATGTATTAGGCTTATCCCTTGCTTGTACCAAACACAGCTTCATCGTGCAAAACAT
TGATGAACTACCTGAAATTATCGCCAAAGCATTCCAAATTGCACAAAGTGGTCGCCCTGG
TCCTGTGCTTGTTGATATTCCTAAAGATGTGCAATTCGCCCCGACATCACTTTCCCCTAT
CGTCTATGAAAAAGTGGCGGCTAAGGCACAAAATCCAACCGCACTTACACAAGCCAAAGC
CCTGTTAGCTCAGGCAAAACGCCCTGTACTTTATGTCGGAGGTGGTGTAGGTATGGCAGA
TGGCGTGCAAGCGGTCAGATCTTTCCTAGAAATTGCCAATGTGCCCTCTGTTTCCACATT
AAAAGGCTTAGGCACAATTCCGCCACAACACCCACTCTATATGGGAATGATCGGTATGCA
CGGCACAAAAGCAGCGAACTATGCGGTACAAGAATGTGATTTACTTATCGCTTGTGGAGC
AAGATTTGACGACCGTGTGACAGGCAAACTTGATACCTTCGCACCGCACGCTAAAGTTAT
TCATATTGATATTGATGTGGCTGAAATCAACAAGCTACGCAAAGCAGATGTGGCATTGCA
GGGAGATTTAATCGAGGCAGTGACCGCACTTACTCAACCGCTAGAGATCGAAAACTGGCG
AGCTGATGTGCGTAAACTGAAAGCGGATTTTGACTTCAGCTATCAAGAAAATGCAGGCGA
AGGCGAAATCGATCCTTGGGCATTGTTACACACCCTGTCGCAACGCAAACCTCAAAATGC
GATTATTACTACTGATGTTGGTCAGCACCAAATGTTGTCAGCACAACATATGCAGCATTA
TGCTCCTGAAAACTACATCACTTCTGCAGGGTTCGGCACAATGGGATTTGGCTTGCCTGC
TGCAGTGGGAGCAGTCAAAGCTCGCCCAACAGATCCAACTATTGTGATTACGGGGGACGG
CTCTTTTATGATGAACGTCCAAGAACTTGGCTCAATCAAACGTGGCAATTTACCTGTCAA
AATTCTATTGTTGGATAACCAACGTTTAGGCATGGTGCGTCAATGGCAATCACTCTTTTT
CCACGGTCGCCACAGCCAAACCATTTTAGATGACAACCCAGACTTCGTAATGCTTGCTAA
CGCTTTTGATATTCCAGCAGAACGCATTGAAAAAGCAGGGGAAGTTTCAGCTGCATTAGA
CCGCTTACTCAACAGCAAAGGGGCGTATTTATTGCACGTTTGTATCCCAAATGAAGAAAA
TGTATGGCCGCTCGTTCCGCCAAATGCGTGTAATACAGATATGTTAGATGAAGACATCGG
GGTTTAAGGAGAAGAAAAATGCAACAATATCAATTCGTTATCAAAGCTAATAAACGCCCT
GAAACCCTTGAGCGTTTACTCAGAGTAATCCGCCACCGTGGGTTTGAAGTGCTGTCACTC
AATGTAGAAAATAATGGCTCGGAAATTACGTTAAATGTCACTGTTCAGAGTGAAAGAGCG
GTAGAATTATTGTTTAATCAGTTGGTGAAATTGCCGGATGTGATAACTCTCTCGTAGATG
ATATAAGGGAAAAACTATGCAAATTTTAAAACGCTTTTTCTGTTACTGCTTGATTTTATG
TTTTATGACCGCTTGTACTAAAACAGAGTATCAAAATGAAAGTGCCAAAACAGAAACAAT
CCGAGCATTTTTATTGCCGATAATAAATTATACGTTGTCGGGGATTTGCATAGTTATCAA
TTTGAAAGCGGTGATAAGGATAATGCTGATTATAAAACACGAAAAAACACTGAGTTTATC
CGCTTGCTTCAATCTGAAAAAATGAAATCTGTTACTAAAGCAGAGATTATTTATATTAGA
AATCAAGTAAACACCCCTAATGTTGAGTTTAGGGTAAAACTCACTTCTGTGCGTGATAAT
AAATCCTCAGATCAGTTTTATGACATTTATGGAAAGTTGATCAAAATTGAAAACCATAAT
GCAGTCCTAAGTAAAGCCAAATTAGCACAGCCATTACAAACCAAATTTGTATCATATTCA
GAAAAAACAGTTTTAGATGGTGAAGGTACTGGACTAGCTCTTGTTTGGGGAATGGTAGGT
GTTGTTTTCATTCCTCTTTACATTATCTTTTCACCGCTTGTATTGATAAATAAAATAACG
GATTAATGTGATGGAAGGGAAGAAATTCGATAAATAATCCATACAACAAGCGGTCTGATT
CGGCAAAAAATGTGTAATAGACAAATTTGTTGCTAAAAAGTGGCTTAAAGCCTTATAGTA
CAAGGCTTTAAGCCCTCTTTTTGAAATATGAACAAAAAACTGCCCATTTTGCCAAAGTCT
GAAAATAAAGAATATAGCAATGATTAAGCAAAAAGTCCCCGTGGGATTTCCACAGGGTTA
CGAATGTGCTTTCAAGTGATTGTTTATCATATTACTATTAGAAATAGTACTTCGCGCCAA
TATTTCCTTCTTTGTAATAGGATTTCATTGGGTTATTCCACAATCTATAATAAGCTATGT
TAGCGTAAATATTGAGGTTTTCAGTAAGATAATAGCCCATACCTAAACTAGTTTTAAATT
CATATTTTGGCAATCTCATTCCATATAATTTTGTTTCAGTACTAGAAACAATATATTTTC
CACTTAACATATTATTCATACTGTTCTTATTATAAAGATAAGAAACATCTAGATTTATAT
TAAGTTTTTCAGATAATGATTGATTTAATCTTAAGCCCAATTCATATCCATAATGGGTTT
TATGATATTTATCAATACTTAATGCTAAATCTTCTTTTTCATTGATGGAATCTTGTTTTA
AGCGGTTAATATGTAAAGCAATATATGGATTAAATCTTAATTTTTCATATTGTAGATTTA
ATCCTGTTTCATTATAAAACGAATAATTTCGTAATTTTAAATCAGCTTTAATTGCCTGCG
TTCCATTAGGCAATAACAATGTTCTGTCTAATTTTCCTTTAATATCCGTGAAACTGATTT
GGCTGAGATAATACCATTTATTCCAGTCGTATTTTCCGTATAAGGCAAAGCTGTGTTGTT
TTAAATCCACCTTGCCAACCTGTTGATTTTGGCTGGATAAAGGTGATAATTTTTGATGAA
CTCGTTGTAACCCCATACCAAATGTAAAGGCATTAAATTGTTTATCTATACCAACTAATT
GTGAATCTGCACTATTTTTCAAATTGGTAAATCCAAAATTATCATTCTGATAAAGTTTTA
AATTCTGTGTAGCTAACTGGGTATAAATATGATAAGGCTTAATATCTTGAATATTTAAAA
ATTGCTGTTTAGCAATTTGTCTATTCAAGGTTTTAATACTATTTAGTGCTACCTGATGTA
CTGCTGGATATATTTCGCCACTTAAAGAATCTACTGCGGAAGCTACCGCTTGTGGTTTAG
CGTTAATAAAAGATAATGCTGCACTTCTGAGGTTTTTATTTGTATTTCCTGAATCACTAG
CCCTATCTAAAATAAGATCTAAACTTCTCGCAGTATAGACATTTTTTAATGAACTTTCAT
TAGCTGCATTTAATACAAATTCTGTATCATTTCGTTTATAGGTTGCAATAATTTCTTTAT
TCTCATTATTGAGTTTAATTTCTTTTAAATCAATATAAGGGGTAGCACGATCCGATATTT
TGTAATATCCATTATAATTTTGGATAGGATTTTGAGACTCAATAATGGTTTTAGTTTGAG
GCTCTCTTTTAACCACTTCATTAATATTTTCAACATCGGCTACAATACGAGAATTTTGTA
AATTGACATTGCCTTTTACTGTTAATTTAGATTTATCTATATCAATAACCGTTCTGGCAT
TATTTGAAGTGGTATAATCCCCCTCAATAATTAATCCTTTTCCATAAACTTCCAAGGAAC
CTTTATTATCTACATTTTTTACTATTTTAACTTCTGTTTGAGGAGTATTTAAATTTTTCG
TTAATAATGTTCCCTGTGATTGAATTTCTACCACAGATTGTGTTAATTCATTTCCAATTA
CCAAAGTTCCGTTTTCGATAACTGTATTTCCACTATAAGAATTTGAACCCGTGAGATAAA
GTGTTCCAGTACCTTGTTTTTTAAATCCGGCGTCACCTTTAATATTATTGGACCAAGTAT
ATTTAGTGCGGTCGGTATGATGTTTATAATCTAATTTTGCTACGACGTGGGTTTTATTAT
CATCGGTTAAAAGCCTTGTATCAAATCTAGCTGGTCCGTTTAATGCTCTATCTTGATTTA
AAACACCCCAACCAACACGTTCGTTAGGTTCTTCAGTAACTTCACTTGAACCCAATTTAT
TTGCGGTAGATAATATAGTTTGGGTCACTAAATGATGATCCATCCAATCAAATTTTTCCC
AAACATTAGCCACGGCAGCAGTAACAACAGGTGTAGCAAAAGAGGTTCCTTCTGTTCGTA
CTTTATCACCAAATAAGTACCACTCGCCGGGAGCTGCAATACCCCAGTTTTTGGCATCTT
TACCAATCTGACTTGCATATTCCATCACTCCACTATTTTGTGGGTTTATTGAAGTTACAA
CAATCCAGCCTTTTCTTGCTCCATCTCGTATTACAGGCACATGCCCCTCTATGGTTGCAT
ATTCACTTCGTCCAGTTTTTTTATCTCTGCCATCATTACCTGATGCCCATACAAAAATAC
TGTCTCTTTCTGCCATTTCAGCTAATTGTTTATACAGATGTAAATCTGATAATTGTTTCC
ACCCTTTTCCATTTACACTGTCTCTATGTGGATTATTACCATAAGAGTTGTTAAAAATCC
TCACGCCATGTCTGTATGCTTCATCATAATGCTGATTAGATGCACTTACAGCTTCCATAT
AAGCGGATTTTGCAGTATAAGCATAAAGCGTAGCATTTTTGTTTTTCTGATCGATAACAC
CAGCAACCATCGTACCATGAGAGCTTTTATGTCCATTTGCACGTGTATATAAACCAGCAT
TTAAGATAATGCGATCTGAGCCATTTTCAAATTTAAAGGCTTTGCCAAGATCATCACGCA
CATTATAATCCATATCAACAATCCCAATTTTATTGGTAAATTTTGTTTCTTGGGCGGTTT
GCTGATAATTATTTTTATCTAACTTTTCAACCTGAGGTTGAACCCAAGACTGATTATCCA
CAGGTTTTATTGATGGATTAGATTGTGTAGAAGGATTATTTTCTGGAGTTGTAGATTCTG
AATTATTATTTAAATTTAAAGTAACATCATTATTTTCTACCGAATTATTTCCTGATACAT
TATTTTCCGTATCAGTATTTTTATTAGCATTGTTATTTCCAGTGGGTAAATTATTATTTT
CTTGATTTATATTTTCTCCAGAAACATTATCATTATGAACAACATTATTTACCGGATCAG
TATTATTCGATATTTCATTATTTGTCGCTTCGCTATTTGTCGGCTCATTATTTGTTGATA
TTTCATTGCTGTTATCCGATGAATTTACCGTATTTTCTTCTTCCGGATCTTTTTTGATTT
TCTCCTCTATTTTTTCTTTTTCCTTAGAGTCTTCTACTGAAGTTTCTGTTTCGGTATTAA
TCGGTTGTTTCTGTTCTTCTACTTGAGGAAGTTCTTCTTGCGGAGATTCCACTTTAGATG
GTTCTTCCGCAGGTAATTCCTGCTTAGTTGATTCCTCTGCTGGTAAATTTTCTTCCGCCT
GTGGATTTTCCTCTGCTCTAGGAGGTTGATTTTCAGTTTCTGTTTGTGTTTTTTCTTTAT
TTTCTACTTTTGGCTCTTCTGTGATTTCTTCTTTTCTTTCCTCTTTTACTTCCTCTTTTG
CTACTTCTTGCTTATCTGTCGTTTCTGCTGTAGCTTGTTCATTGTTAGTATTTTCCGTAC
TAGGTTTATCTGTAGCATTTGGACTGTCCGAAGTTGTTTGATTATCCGAAATGGTTGGTT
CATTTGAAGTTGTTGAACTATCAGCAGAACTTGAGCTATCTACCTTATTTGGCTCATCAG
ACGGCGTTTGATTATCAGAAGTTAGCGAATTATTTGACGAGGCAGAATCGCTAGAGCCAT
TTAAACGTTGATTAGTGTTGGAAGAATGAGAGGTAGTCGAGTTATGATTGTCTGTCTGTC
TGTCTGTCTGTCTGTCTGTCTGTCTGTCAGGGAGTTTATTAAATCCATTATTTGTAGTTC
CACTACTTTCAGCACTAGAATGGCTACCTATCGACGAATTAACTGGATTTTGTTCTTTAT
TATGTTGGGGAGAATTTCCGCCAGTGCCATCTTTCTTACAAGAAGAGAGCAACACAGCAG
AAGATAAAAGCATAGTAGATAATATTGATTTTTTGATGTTCATAATTTGTACCACTTATT
TAAAATAATTTATTTTATGAAACTTGGGTGGAGTAATTTCTCGCTTAATACTCTTTATAA
AGATCGTAATTAATTTTATGTAGGCGAGCATTAGCGGATAACGAAGATTACTTTGCACCA
GCCCTTATTGGGGCATTTTATCTAAAAAAATTAATTTTTTCAAAAGATAATGTGCTATTA
GTTATTTATAACTTTTAGAAATAAGAGAAACGCCAGAAACAGCGTTGAAAAATCCCTCTC
TCTCCAAATCTTAACTACACAATCCCCCCCTTTTCCGCTACAATCCCTATAATTTTTTGC
TATATTTTAGAGAGATTTAGAATGTCAAATCCAAAAAGAAAAATACTGGTTACTTGTGCT
TTGCCTTATGCTAACGGTGCGATCCATTTAGGGCATATGCTTGAACATATTCAAGCGGAT
ATTTGGGTGCGTTTTCAGCGTATGCGTGGCAACGAAATTCACTTTGTCTGTGCTGATGAT
GCTCACGGCACGCCGATTATGTTGAATGCGGATAAACTCGGTATTACCCCTGAACAGTTA
ATCGAAAAAGCCAAAGCTGATCACATTGCTGATTTTGCTGGCTTTAATATCAGTTTCGAT
AACTATCATTCCACCCACAGCGAAGAGAACCGTGAATATACTTCCGCTATCTACAAAAAA
TTAAAAGCGAACGGTTTTATCAAGAGTAAGGTAATCTCACAGCTATTTGACCCTGAAAAA
AATATGTTCTTGCCTGATCGCTTTGTTAAAGGTACTTGTCCGAAATGTAAAGCGGAAGAT
CAGTACGGCGATAACTGTGAAGTCTGTGCTTCTACTTATAGCCCGATGGATTTAATCAAT
CCACGCTCGGTAGTATCAGGCTCTACCCCTGTGGTAAAACAGTCGGAACACTTTTTCTTT
GACCTACCAAGTTTTGAAGAAATGCTGAAAGCGTGGACACGCTCTGGCTCGCTTCAACCT
GAAATTGCCAATAAAGTGCAAGAGTGGTTTGAGAGCGGTTTACAGCAATGGGACATCAGC
CGTGATGCGCCTTACTTTGGCTTTGAAATTCCAGATAGCGAAAACAAATTCTTCTATGTT
TGGCTTGATGCCCCTATCGGCTATATGGCCTCGTTTAAAAATCTTTGCGACCGCACGGGC
TTGAACTTTGATGATTTCTGGAAAAAAGAGAGTGATGCCGAGTTGTATCACTTTATCGGT
AAAGACATTGTTTACTTCCACAGTCTATTCTGGCCTGCAATGTTAGAAGGAAGCGAATAC
CGCAAACCAACAAACGTCTTTGCACACGGTTATGTGACGGTGGACGGGCAGAAAATGTCA
AAATCCCGTGGTACTTTCATTCAAGCCAGTACTTATTTGAAACATATCGATCCTGAATGT
TTGCGTTATTACTATGCCGCGAAACTGAACGACCGCATTGAAGATCTCGATTTCAATTTA
GAAGATTTTGTACAACGGGTAAACAGCGACATCGTCAATAAATTAGTCAATTTGGCTTCT
CGTACCGCAGGTTTCATCACAAAACGCTTTGAAGGCAAACTCGCTTCAACATTAGAAAAT
CAAGCGCTTTTTGATGAATTTGTTGCACAATCGGAGCAGATCGCCACTTATTTTGAAACG
CGTGAATACAACAAAGCGATCCGTGAAATTATGGCATTAACGGATAAAGCTAATAAATAC
ATTGACGACAAAGCCCCTTGGGTAATTGCCAAAGAAGAAGGCAAAGATGCCGAATTACAA
GCGGTCTGTTCAATGGGCTTAGAGCTATTCCGTGTATTAATGAGCTATCTCAAACCAGTA
TTACCAAAACTCGCAGAACGTGCCGAAGCCTTTTTACAAACGGAACTGCGTTGGGACAAC
ATCGGTTCGCCACTATTTGCCCATAGCATTGCACCGTTTAAATCGCTCTTCTCTCGCTTA
GAGAAAAAACAGATTGACGCTGTGATTGAAGAAACCAAAGCACTTTTCGCCGAAAGCGTA
AAAGCAGAAACTGCAAAAAAAGGAAAAGAAATGACCGCTTGTGAAACCAAAGTTGAACCA
ATTGCCCCTGAAATCACCATTGACGACTTCGCCAAACTCGATCTGCGTGTGGCAAAAGTA
TTGAAATGTGAAGCTGTGCCGAAATCAGATAAATTATTACGTTTTGAACTCGATTTAGGC
GATCACACTCGCCAAGTCTTCTCTGGTATCAAAGCGGCGTACAGCCAACCTGAAGAGCTT
GAAGGCAGATTTGTGATTATGATTGCCAACCTTGCTCCACGCAAAATGTCGTTTGGTATG
TCGGAAGGAATGATTTTATCTGCCGGTACAGGCGGTGCAGATCTCTATTTACTCTCCGCC
GATAGCGGTGTGACGGCTGGTATGCAGGTGAGATAAATTTACTCAGGGTGGGATTTTTCA
CCCTGTCTTAACTCAATAATAAGGACAACAAATGATCCAACAAACTCTCGCCATTATTAA
ACCCGATGCGACTAAACGCCATCTTATCGGTGAAATTTTAAGTTATATGGAAAAAAATGG
CTTAGCGATCAAAGCGTTAAAAATGCTTCACTTAACCAAAGAACAAGCGGAAGGTTTTTA
TGCAGAACATCAAGGCAAAGACTTTTTTGATCCGCTCGTGGCATTTATGATTTCTGAGCC
TATCGTTGTTGCGGTGTTAGAAGGCGAAAATGCCGTGGAAAACTACCGCTTGTTAATAGG
GGCAACCAAACCCGAAGAACGCAAACTAGGCACTATTCGCAAAATGTTTGGTTTAGGCTA
CCGTGAAAACGCAGTTCACGGCTCAGACTCTGAAACATCAGCAAAACGTGAAATTGCGTA
TTTCTTTACGCCGAGTGAGATTGTGTAAATAAAATGTAGGCACGAATGACTTCGCCCTGA
TCCTTCTGCAATTATTTGGGGGCAAATGTAATTTGCTCTTACAACCTTATTTATAGGGGC
TGATGTAGGTTGGTATACTAGCTAATCTAATACAGCCCCAAAAGTTTTGTTAAAAAGAAG
CACTGGTTGGGAAGCTTATGTGCATTTAGCCAAATTGGGGCTTGGGTTTCTTCTTCGGGG
TACTTTTTTATTGGGGCTAATCTACGTCAGCCCCTAAAGTTTTATGGTAAAAGGCTTCAA
ATTACCTTTTAAAATATGAATAAAATGATCTGACCTTCAAAAGTTATACAGCTATTCAAA
GGACTGATTTCGATATTGTATCGGACTTAGTCCTTTTCGTTTGGGGTTTTGTTTTTCTGC
GAAGTAGGTACTGTGATTGATGCGAAAATGATTAAACTCAGTTACATCAGACTTATCATA
GTTTCGGTAGAAATCGGTGTAAACAATACTGCCGGGCTTCACTTGTTCTTGAATATCGAA
CCTCTTAAGATGTAGACTGTTTTGCTTGATAAGCAATCACAGACGATGGAAATAATAGGT
TGCGGTAGCTTTATTTACATTTATCAACTCAGCAGCTGTTCGAGCAGTGATATCTGCTAC
AAACAGCTCAATAAGTTTATTTTGTTTATACTGACTTAGATAACTTTTGCTCATAGGGCT
ATCTTAACCTAAATAGGGATTTTAGTCGTTATCTAGGAGAGACCTATAAATTTATTAGGA
GGAAGTTTCTCACCCTGCCTTAACTTGAATATAAGGATAACCAATGATCTAAAAAACTCT
CGCCATTATTAAACCCGAAGTGTCTATCTCCATTCTATTAATGTAAGCGACTTACACTTT
CGGCAAAAACAATCTCAACACCAATAGAGTATACATTACTTTTGCTAAAGCAAAGGTCAG
AGCAAATAAGATCACGGCAAGGGATTGTTCCCATAGGGGGATAGGATCTTCAAGGCTGGT
GTATTCATCAAAAGCCAACATTAGTGAAAATGAAAAAAGGCTGTAAATGAACATTATTAC
CCCTGAGAAAAAGGCAATTTGAATGATGTTTCGTTGGTGATACTGTTGTTTGTAGCTGAC
TAATGCAAATAGAAAAGCAGGGACGGTAAATAAGACAAAAACAACCAACATTCCCCCTTG
GCTAAATTCGCTAAAAAGGGGTAATAGGGCAGAGCCGAGTAACTGGGTAAGTAGTGGATA
AATCCATAAAATGTGTAGGCTAGTTTTTTGCATTGAGGTATTCTCTTAATAAAAATAAGG
CGGATAAATTGCGTGCTTCGGCAAAATTAGGGTCGGCAAGCAGTTCGTCAATTTTGTTTA
ATGGATAATAGATGATGTCAAGTGGCTCTGGTTCATCACCTTCTAGCTGTGATGGGTAAA
GATCTTGTGCCACAAAAAGGTGCATTAAACCATACATATGGCTAGGTCCACTATATAATG
AACGTAGTGGTTCGATTGTTTTTGCTCCAAAGCCTATTTCTTCTTGTAATTCTCGATTTG
CACTCAGTGCAGGATCTTCTCCACTATCCACAATGCCTTTAGGGAAGGTGAGTTCATAGC
GTTCAGGCCCTACGGCATATTCTTTTACCAAGATGAGTTGATCTTGGTAGATCGGCACGA
CCATTACGGAAGAACGGCGTTGTGGAGTTAGACGTTCGTAAGTACGTTCTTCGCCATTTG
AAAAACGTAAATCGACGGATTGCACTTCAAATATACGTGTTTTGGCAATCACTGAAACAG
ATTTGATTTCAGGCAGTTGTTTTGACATAAAATTTCTCAACAAGAATAGATTTGCGATAT
TCTAGACTATTCATTCTCAACCAACAACCAAATAAACACTCCAAAGCAATAATGCATAAC
GAATAGCTTTGCCTAATACGATGAAACATAGGCTTTTCCAAAAATCAAAACGTAACCAAC
CTGCGACACCACAAAAGAGATCGCCCACAATAGGTAGCCAGCTAAACAGTAACACCCAAA
CGCCGTATTGTTGGCTAAATTTAAGTGCAAATCGAATACGTTGATTTTGCTGTTCGTGAT
AGTTTGGGGGTGGAAAAAGTTTTGCTAGAAAATAGGTTGTTAGGCTACCTAAGCTGTTGC
CTAATGTGGCACTGATAAACAATCCATATAAGGAATGGTTGTTCGCAAAGGCTTGTGTAG
CAAAGGTGCTGAAGATGATTTCTGAGTTGCCAGGCAGTAGCGTAGAACTTAAAAAACTGC
TGGCAAACATAATTAAACATTGATTTTCTTTGTCAAGGAAAATCCCAAGTAAAGCGGTCA
AATAATCGGACATTTTTGTAACTGTTCTGTTAAATTTGTGTTTTGTTAAATTTTAATCAA
TGTTAAAACTTGATGTGGATCAAGAAATAATTCTACTTTATTCTGTTTATGTTGAAAATT
TATTTGATGATCACTTCAACAGGTCTATAATTCTCAACAAATTTTGTAAATTTTCAAATT
TTCATTTAAGGATAGTGATGTTTTCTCCAGCAGAGATGGCTAAAATCGCCGAAGATGGTG
CGGTTTATAAAGCGACAAAAAATCAATTTTATTCTTTCATTTCAGCAATTACCGCAGGGG
CTTATATTTCAATTGCCTTTGTATTTTATGCAACAACACAAGTCGGTGCAGGGGAACTGC
CGTGGGGCGTTGCAAAACTGATCGGCGGTGTTGTGTTCTCTCTTGGCATTATAATGTGTG
TTGTTTTCGGGGCTGAACTTTTTACTTCTACGACAATGACCATTGTAGCTAAAGCAAGTA
AGCGAATTAGTTTGGCTCAGATGTTTAAAAACTGGTTTGTTGTTTACGGCGGTAATTTCA
TCGGTGCGACCTTTATTGTGCTGTTAGTGTGGTTTAGCGGTGAAATTATGGCTGCAAATG
GGCAGTGGGGCTTGACTATTTTAAAAACAGTCCAACATAAGATCCATCATACTTGGATTG
AAGCATTCAGCTTGGGGATTTTCTGTAATCTGATGGTCTGTATTGCGGTATGGATGGCGT
ATGCAGGTAAGAGCCTGACGGATAAAGCGTTCATTATGATTTTGCCGATAGCAATGTTTG
TGGCATCTGGATTTGAACACTGTGTGGCGAATATGTTTATGATCCCAATGGGCGTGTTAA
TTCACGGCTCTGCAAGCCCTGAATTTTGGACAGCGATAGGGGTTGATCCTAGTCAATTCG
CTGATTTAACAATGGCAAATTTTGTGGTGAAAAATTTAATTCCAGCGACCTTAGGTAACA
TTGTTGGTGGTGCATTTTTCATCGGTATGGTGCAGTGGTTTTTGCATCTAAAAAAACATT
AATTCAAAACTTGTAAGCGGTCACTTTTCGCAGTGTTTTTGCAAAATCGCACCGCTTGCG
TTCCAATTTATTACATTAACTAACGAGGACTTAAAATGACTCAACTAACCGAAGCTCAAA
AGAAAGCGTGGGAAGGTTTTGCACCAGGTGAATGGCAAACTGATGTAAACGTGCGTGACT
TTATCCAAAAAAACTATACGCCGTATGAAGGTGATGAATCTTTCTTAGCAGATGCAACCG
AAGCAACTACAACGCTTTGGGCAGAAGTGATGGAAAAAATCAAAGTGGAAAACAAAACCC
ACGAACCGTATGACATTGATTGCGATATTCCATCAACCATCACTTCACACGCACCAGGTT
ATATCAACAAAGATTTAGAGAAAATAGTAGGTCTTCAAACAGATGCACCATTAAAACGTG
CAATTATGCCGTTTGGCGGTATCAATATGGTGAAAGGCTCTTGTAAAGTTTATCGCCGTG
AATTAAATCCAGAAGTAGAGAAAATCTTTACTGAATATCGTAAAACCCACAACCAAGGTG
TATTCGATGTTTATACTCCAGACATTTTACGTTGCCGTAAATCAGGCGTAATTACAGGTC
TTCCTGATGCTTACGGTCGTGGTCGTATTATCGGTGACTATCGTCGTATGGCTCTTTACG
GTGCTGACTTCTTAATGAAAGATAAAGTAAAACAGTTTACCTCTTTACAAGAGCAGTTAG
AGCGTGGCGAAGATATTCAAGCGACAATCCAATTACGCGAAGAAATTGCAGAACAACACC
GTGCTTTAGGCAAAATGAAAGAAATGGCAGCATCTTATGGCTTTGACATTTCAAACCCAG
CAACTAACGCACAAGAAGCGGTACAATGGGTTTACTTTGCTTACCTTGCAGCAGTGAAAT
CACAAAACGGTGCAGCAATGTCTTTCGGTCGTGTTTCAACCTTCTTAGATATTTATATTG
AACGTGACCTAAAAGCAGGCAAAATCACTGAAAAAGAAGCTCAAGAATTAATGGATCACT
TAGTAATGAAACTCCGTATGGTTCGTTTCTTACGTACCCCAGAGTACGATCAATTATTCT
CAGGCGACCCAATGTGGGCAACAGAAACTTTCGCAGGTATGGGCTTAGATGGTCGTACAT
TAGTAACCAAAAACAGCTTCCGTCTATTACACACCCTTTACACAATGGGTCCATCACCGG
AACCAAACTTAACAATCCTTTGGTCTGAAAGTTTACCAGATGGTTTCAAACGCTATGCAG
CGAAAGTGTCTATCGAAACTTCATCTGTTCAGTACGAAAATGACGACTTAATGCGTCCAG
ATTTCCAAAACGATGACTATGCGATTGCCTGCTGTGTAAGCCCGATGATCGTAGGTAAAA
TGATGCAGTTCTTCGGTGCTCGTGCAAACTTAGCGAAAACCTTACTATACGCAATCAATG
GTGGTGTTGATGAGAAATCAGGTGACCAAGTTGGACCGAAAACTGAGCCAATTATGTCTG
AATACTTAGATTACGATGATGTAATGACCCGTTTAGACAGCTTTATGGACTGGTTAGCGA
AACAATATGTCACAGCGTTAAACATCATTCACTTTATGCACGACAAATATGCTTATGAAG
CAGCATTAATGGCGTTGCACGATCGTGATGTATTCCGCACAATGGCGTGTGGTATCGCTG
GTCTTTCTGTTGCAGCAGACTCACTCTCTGCAATCAAATATGCGAAAGTAAAACCAATCC
GTGGCGACATCGAAATCAAAAATAAAGCAGGCGAAGTGGTTGGCGTAGCGAAAAACGTAG
CACTTGACTTTGAAATTGAAGGTGAATACCCACAATTCGGTAACAACGATAACCGTGTAG
ATGACATTGCAGTTGATTTAGTTGAACGCTTTATGAAGAAAATTCAGAAGCTCAAAACAT
ACCGTAATGCAACTCCAACACAGTCAGTATTAACCATTACTTCAAACGTGGTTTACGGTA
AGAAAACAGGTAACACCCCAGACGGTCGTCGTTCAGGTGCGCCATTCGGACCAGGTGCAA
ACCCAATGCACGGACGTGACCAAAAAGGTGCGGTAGCGTCATTGACTTCTGTGGCGAAAT
TACCATTTGCTTACGCGAAAGATGGTATCTCTTATACCTTCTCAATCGTACCAAATGCGT
TAGGTAAAGATCTTGAATCTCAAAAACGTAACCTTGCAGGCTTAATGGACGGTTACTTCC
ACCACGAATCAACCATCGAAGGTGGTCAGCACTTAAACGTAAACGTAATGAACCGTGAAA
TGTTATTAGATGCGATGGAAAATCCAGAGAAGTATCCACAATTAACAATCCGTGTTTCAG
GCTACGCAGTGCGTTTCAACTCTTTAACTAAAGAGCAACAAATGGACGTAATTACTCGTA
CTTTCACACAGTCGATGTAATTTAGTTTAAGCTAATAAGCGGTCAGATTTTGCAAAACTT
TTGCAGAAACTGACCGCTTATTGTATCTTACGCATTAATTGCGATTAGCAGAAATGTTTA
AGGACATTTGTCCTAATCGTACTTTATTTAAAGGAAAAAGAATGACTGTTTTAGCACGTT
ATCACTCTTACGAATCTTGTGGCACAGTAGATGGGCCTGGGATTCGTTTTATTTTGTTTT
TACAAGGCTGTTTAATGCGTTGTAAATATTGCCACAACCGTGACACTTGGGATCTTGAAG
GTGGGAAAGAGATCTCCGTAGAAGATCTAATGAAGGAAGTTGTGACGTATAAACATTTTA
TGAGAGCAACGGCCGGGGGCGTAACAGCATCAGGTGGCGAAGCCGTGTTACAAATGGAAT
TTGTGCGTGATTGGTTCCGTGCTTGTAAAGCTGAGGGTATTGATACTTGTTTAGATACAA
ATGGTTTTGTGCGGAATTATTCAGAGCTAGTCGATGAAATGCTAGATGTAACCGATCTCG
TTATGCTTGATTTAAAACAGCTGAACGAAGAAATTCATAAAGATTTTATCGGTGTCTCTA
ATAAACGTACCTTAGACTTCGCTCGTTATTTGCATAAACGTAATCAACGTACTTGGATCC
GCTATGTGGTTGTACCAGGTTATACGGATGCCGATGAAGATATTCATTTATTGGGTCAGT
TTATTCAAGGTATGGACAACATAGAAAAAGTCGAACTTCTGCCATACCACCGTTTAGGCG
CACATAAATGGAAAACCTTAGGGTTAGAATATGAATTAGAAGATGTGATGCCACCGACGA
AAGAATCGTTAGAGCATATTAAAGGTATTATTGAAAGCTATGGGCATACGGTGAAGTATT
AGCGCTTAGATGATTCTAGACCCTATCCCAAATTCTGTGTAAACACCCATTTCAACTTAA
CGGTGATCGTCTAGGCGATCACCAAAATCAATCATAAATCGATTCATCGCCAGTTTCCAG
TTCTGAATCGGCATTGTCGATTTATTATGAATGCTATAAACACTTTAATAATCAGCTATA
TATTTAGATATTTGCCTTCTGGTATGGGATCTAAAGGAGGAGAAATATCAATTTCTGAAT
CTTCAAGTGGTTTTTCTGCTTCTTTCATATTCTCTTCATTTGACTGTGTTAAAGGCTTAT
CTTGTACTCTAGGCATTATTGAAGAGTCTAAGTTCTGTTTGATATCATTAGATACTTTGC
TTGAGTCCACCACAGGATCTATTGATTCTTCATGTACTCCTATATTATTTTCTATATTTT
GTGGTTTTTGTGTCTCTAAAACTCTAGGGATGTTTGCAATGAAGATTTTTTCTTCTTTAT
TGACAAGTTTACGCCCAATTTCTACACGAGGATCTAGCCATACTGCTACTACAGCATCAT
TAAATTCTTTGTTAAATTCTTCAGGAATAACAATATTATTTAATATGAAATATCCTTTAT
CTTCTAAAGCAATGTAACTGAGAGAATCATCTTTCTTGATATTAGGTAAAATTTTACGCA
AACGATCAACCACATTATCTTGATTTTGCAGAGTGATGCCTAAATTAGACCAAGATCTAG
CTAAAGAAATTGCAAAATCACGCCCTTCAACGGGCTTTTGATATTTTAGAGTCAGCATTA
ATGGGCGTGTGCTATTAGTATAACTGCCAGTTTCAGAGAATAATGAAATATTATAGATTT
TAAATGGTCCCCAGATATAGTCTACATCATTGATCTTTAGCCATTTGGCAGAGAGGGAGG
AATTAAACAGCAAAGTAGATATCAAAAAAAAGGTTAAGCGATACATAAAGTAGTATTTCC
ATTAAAAAACAGATTTATTCCTCATTATAACGTTAAATCCATGATTAAGACATCCTATTA
TTTATCATAGAAAATAAATTATAATCCTATAAAAATGGCGTGAATGGATCCTAAATATTG
TTGGAAACTTATTGCGTTTTATTGAAATTGAGCAATCTAGTCTATTGAACTGTCAATAAC
TAGATTGCTTAGTTACGATTAGCCAGCTACCCACAATAATATAGCGAGAATTTGAGGCAA
GATAATTCGGCAGAACATCACCAATGGATACACTGTCGCATAAGAGAGTGCTGCTGCACC
ATTACCCTCTTTAATACCATTTGCAAATGCCAAAGCGGGTGGATCCGTCATTGAACCTGC
AAGCAATCCACATAGGCTTAGATAATTCAATTTACCATAAATACGAGCAACTAACCCTGT
AACAATTAATGGAACAAAAGTAATTATTGCACCATAGCCAATCCACGCTAGACCATCATT
ACTTAATAAAGTATTCAGGAAGTTTCCACCAGCTTTCCAACCCACAACCGCAAGGAAAAG
CACGATACCAATTTCTCTTAATGCCAAGTTTGCACTTGGCGGCATAAACCAATAGAGTTT
TTTGATACTTCCTATTCTTGCTAAAATTAACGCAACTACCAACGGCCCGCCTGCTAATCC
CAATTTTAATGCAACCGGGAAACCTGGCAGATAAATTGGAATAGAGCCTAATAACACCCC
TAAGCCAATCCCAATGAAGATAGGCAACATTTGTACTTGTTGTAATTTTTGTTGAGCGTT
ACCGATAATCGCCATCACAGCCTCAATATCTTCTTGGCGACCAACCAAGTTCAACACGTC
ACCAAATTGCAATGTCATTTGCCCGTTAGGAACTAACTCAACCCCCGCACGGTTTAAGCG
AGAAATCACTACATCGTATTTCCCTTTTAACATCAATTGGCGAATTTGTTTCCCAAATAC
TTTTTCATTGGTAACGACAGCACGTTCTGTGCGGTACATTGTGCCTTTTGTCGAAAGTGA
AACATTCACTTCTTCACCAAGAATGAGTTGCATTTTATGCAACGCAGTTTTTGTTCCCAC
AAGATGCAGAATATCGCCTATTTGGATTTGGGTATGCACTTTAGGCACAAACAACTCATC
ATTACGCTTAATACGAGAATAAACCACTTCGTGCAGTTCAAAATCAGGAAACTCTTGAAG
CATCAACCCATTCAAATTTGGATTTGTAATACGAACGTTCATCGTACTTAATCCATCTTT
TTTATTGTTGGTTGCAGAATCAAACTCATCGGCTTCTTTATCCACATTAATTTTAAAAAT
AATACGGATAAGCCACATCGCTAATAGAATCCCGATAATCCCGAAAGGATAGGCAATTGC
GTACCCCATACCCATCACAGCTGTAATGGACTCACCGCCTAATTCCGTCAGGATTTGTTG
CCCAGCACCTAATGATGGTGTATTAGTTACCGCACCAGAGAAAATACCCAATATCACAGG
AAGAGGAACATCAAATATTTTGTGTAATAAAATCACTAAAATACCGCTTATCCCAACAAT
CATCACAGCAAAAGCATTGAGCTTTAATCCTGATTGGCGTAATGAAGCAAAGAAACCCGG
ACCAACTTGAATACCAATGGTATAAACAAAGAGAATCAGACCAAACTCTTGAATAAAGTG
CAAGGTATGACCATCAAGTTTGACACCATATTGCGTCATAAAATGGGAAACCAGTATCCC
ACCAAATAACACACCGCCAATACCAAGGCTTACGCCCCGCACCTTAATATGCCCTATCCA
TAGTCCAATGACAGCAACTAAGGATAATAGGCTCACTGTTAATGCAATTTTGCTCATAAA
AGCCTCACATAAAAATAAAATTGCTATAATTTTACCAAAATTTACATATAAAAAATCAGA
TCTAACTCAAAAAAACTACAATAAATATCTGTTTAAAAAGACATTTATCGCTTGTATCAT
TTTTTGTCTATATAAATTCGCTGGAATTACCTTTGAATTTGAAAGCTCTTTACGTACAGC
TTTCATGTTGGCCTTCTTCTCATCTATCGGCTTATCCGCAGATTTTTCCCGTTTGAAACA
AGGTGGAATCCCACTTGTCATTTTCCTCGTTATCGTGAGTATATTTATCCTTGTTCAAAA
TGGTGTTGGCGTTGGTTTAGCTATGCTACTTGGTATTGATCCACTTGTTGGTTTAATTAC
AGGTTCTATTACTTTAACTGGCGGACACGGCACAGGTGCAACTTGGGCAACGGTTTTTGC
AGAGAAACATGGGCTTGCAGGTGCAATGGAAATGGCAATGGCATCTGCTACATTTGGTTT
AGTGGCTGGAGGTTTAGTCGGTAGTCCATTAGCTCGACGTCTTATCAACAAAATGAAAAT
TACCCCATCTAAACACAATGTAAAAGTTGAAAGCGTAGAAGCAAAATATGCTGACGATAC
ATTTGAAGATGCTGACAATGTACGCTTAATCACAGCAACATCAACGATCGAAACAATGGC
ATTATTTGCAGCGTGTCTAGCATTCTCATCAGTTATGGTTAAAGTATTCCCTGATTCAGG
TTTACCGCAGTTCGTATGGGCCTTAGGTTTTGGTGTGGTATTAAGAAACGTATTAACGTT
AGTGTTTAAATTTGATATGTTTGACCGTGCTATTGACGTATTTGGTAACGCATCATTAAG
CTTATTCTTAGCAATTGCATTAATGAGCATTAAACTTTGGGAATTAGCAGACCTTGCTGG
CTCAATGTTACCTATCCTTATTGCTCAAACCATAGTTATGGTACTTTATGCATATTTTGT
GACCTTTAGAGTAATGGGAAGTAATTATGATGCAGCCATTCTCGCAGCAGGTCACAGCGG
TTTTGGCTTAGGCTCAACTGCAACTGCGGTCGCAAACATGCAATCTGTCACAGAAACTTT
TGGACCATCACATAAAGCATTCTTAATCATACCGCTTGTAGGTGCATTCTTTGTGGATGT
GGTTAACTTAGGTGTAATTACAGCATTTATGAATTATTTAACTAGCTAAAATAGCATAGA
AATCAGAGAGGTTGCTAAAATTATATAGCAACCTTTGTAGTCATGATTGTTAGTCTATTA
TTACCAATAAAGAGCCAGCAATTAGATTATTTATGGAAAAAACTTAATAGAGGCTCTGGG
TTCTGAATATACTCAGATAGTTCTTTTTTACTAGGATAACCAATATAAGGAATTTGTCCT
AGTAATGGAGCATTGATTTTTTTGCTAAGGAGTTCAATTAATTCAGCGTAGTGACGTAGC
CCAGGATTTACTCGATTTGCAATCCATCCGATAAGATTAACCCCACTCTGTTGAATCGCA
TCCGCTGTTAAAAGTGCATGGTTAATGCAACCCTCTTTTATTCCCACAACAAGTACGACT
GGCATTCTATTTTTCTTAACCCAATCAGCAAAACTTAGGTCTTTATTAATAGGTGTTAAC
CAGCCATAAGTGCCTTCAACAAGAACATTTGCATATTGTCGGTGTAAACGTTGAAGATCG
TGATCCAGTTTATTAACAGAAATATGGCGTACTGCGTCTAGCGCTGCAAATACTGGCGTA
CTAGAATGGATAAAAGAATAGCTATTAATTTCTCTATATTTTACAGGAAAAGGGCAGCTG
TTCTGTATAATGAGGACATCACTATTGTCTTCACAGGCATAATCATCTTGATTGGGTTCT
GTGGGTAAAGAATCATCGCCACCACACGCAATAGGCTTATAACCGACAATGGGAATTTCA
TATTTAGATATTGTTTGTAATAGAGCCCTTGTAACGATAGTTTTTCCTACATTTGTATCT
GTGCCTGCAATAAATAAACAAGACATTGTATTTTCCTGTTAATGATAAGTTAAAAAAATT
TTTCAAATTCTAATCTGAAATTAAATTTAATATAATGTTTTCGATCAAATTTTCTGATAA
TAAAGACAATATGTTCTAAGAAAAATGTAGTTAAAGAGAATTTAAGAGGGGATTCCCTCC
TCTTAAATTCAATAATATATGAATACTAGGATTTTAGTAAACCAGAGGAGCCTTCTGAAT
AATCTTTAGGTTGGTCATCTTCAGATTTAGGTTTATTTTCAATTTTAGGTTGTTGGAAAA
ATTCAATTTTTGCCGATTCAGCAGGCAATAATTTTTCAGACCCTTGTGCTAAATGCGTAT
AAAGTTTTTTGTAGTCTTCAGCAAGTGTTGCAAGTAGAGCTGCAGATTGTTCAAAGTGTT
GTTCTAATTGCTGTTTTTGCTCGTCCATTTTCTTAGCAGTATCTTTTAAATCAGCCTCTA
GTTGTAGTTGTTTTTTCACATTGCTATTTGTCGCACGAACAACAACATAACTGATGATAC
AACCTATGATAAATGCTGCAATAATTGCAGTCCATACGTTACCAGACCATTGTTCCATAG
TTCACTCCTTTACAGTTAGTTAGCTTGATGTAGCTGTTTTTTATCATTTTCTCAATTTGA
TGAGAAGTAAAACCTATAAAAATTTGTTGGAATTTTGAAATATACCGCAAAAACCACTCT
TTCTTAAAAAAGAATTAGATCTTTAGTAAATAAATCTGTATAATTTTGCCACCCTGTTTT
TGCATGGTATTCCCGCCATGTAAGTCTGGTCTGAATAGGACTCGAAGGGGTCAGATTCTA
CCGTATTAATAGGTAATATCCATTAGGATATTGGGTTTAAACTTTAAATTTTGGTATTTA
ATTAATGAAAACTTTTGTAGCAAAACCAGAAACAGTTAAACGTGACTGGTATGTAGTAGA
TGCGACAGGTAAAACTTTAGGTCGTTTAGCTACTGAATTAGCACATCGTCTTCGTGGTAA
ACACAAGGCTGAGTACACTCCACACGTTGATACAGGTGATTACATCATCGTTATCAATGC
GGAAAAAGTAGCGGTAACAGGCAAAAAAGAAACTGATAAAATCTATTACTGGCATACTGG
CTATGTAGGTGGCATTAAAGATGCAACCTTCAAAGAAATGATTGCTCGTCGTCCAGAAGC
AGTGATTGAAATTGCGGTTAAAGGTATGTTGCCAAAAGGTCCATTAGGCCGTGCAATGTT
CCGTAAATTAAAAGTGTATGCAGGTAACGAACACAACCACGCAGCACAACAACCACAAGT
TTTAGATATCTAATCACGGAGCATAAAAATGACAGCAGCAAATCAAAACTACGGCACAGG
TCGCCGCAAAAGCTCTTCAGCTCGTGTATTTATCAAACCGGGCAATGGTAACATCACCAT
TAACCAACGTTCTTTAGAAGTTTACTTCGGTCGCGAAACAGCTCGCATGATCGTTCGTCA
ACCATTAGAATTAGTTGAGTTAACAGATAAATTAGACTTATACATCACTGTTAAAGGTGG
TGGTATTTCTGGTCAAGCAGGTGCAATCCGTCACGGTATTACTCGTGCATTGATCGAATA
CGACGAAACTTTACGTCCAGCGTTACGTGCTGCGGGCTTTGTTACCCGTGATGCTCGTCG
TGTTGAACGTAAAAAAGTGGGTTTACACAAAGCACGTCGTCGTCCACAATACTCAAAACG
TTAGTATTACAATTTTATATATCCTCTCTATTAAGAGAGGATATTTTCTATGGGCTCTTT
TTAGTATAATGTATATGTTTAGAGCATAGCATATATAGATATAGTGTTATGTTTAGACAC
TACTAGAGATTGATAAGATTAGCAACAATATATTGTCAATCTTCTCCCGTCATTCCTGAT
TAAAGCTCAATTCTTCAATCGCCTTTAAACATTTTTGTTTTCTATTCTCTGTTTCTTGTA
TCTTTATTGAGAGCATATGCCTATACTCAGGGTAATGGTAATTTTGTTCAATGAGCCATG
AGAGTTTTTCATTCAATGCACGCAACGCTTTATAGTATTCATGTAACTTCTGTTTCTTTG
ATAATGTATGAATACTCTTAGTAAATTTATATTGAGAGAAAATAGGGGAATCTGACTTTT
TATCCTTGAGGTGAATACTTTTTTGTAGAGCATCATATTGTTCAATTAAACGTTGAGTAT
AAACTTCAGTTATTTCAGGGGAAGTTGACTGCTCAATATGTGAACATGTTTCTAGTATTT
CTTGTATGAATTCTTTGACGGAGCCATGAGTAAGTTTAAAGCAGTGGCTATAGATAGAGA
TTTGCAGAGACAAGATGGGAGAAAAGTCGTTTAATTTTGTAATGATTGTATCTGTAAAAT
TACCCATTTTTTATTCTCTGTATTAAGCGTATAGATATTTTAATGTATGTACATCTCTTT
TCAAATTTATTTTTGATAAAAATAATCTTTCTATTTTTTCTAAAAATGTGATGAAACTCA
CATTTTTAGAAAAAAGGTTATAAATCTTTATTTGCTATGAGTTTTTTATTTTTAAATCAT
ATAGTTATGTGATTTATTGCAATAGGAGCAATATTTTAAAAAATTATCTCTGAATACTTG
TTTTGGGGTGGGGATTTATTAACTTATTGATTTTAAAGAAAATGTTTTTTTGTTTTTTTT
TATGTAAGATATTGACACTACTCTACAAATTTGCAATCATACGCACGCAATCGGCATTTA
CCAAACTTACATGGGAAGGTAATGGCAGATATGGATCGGTTACTCTTATACCTTAATAAG
AGTAATCTTAGCTAAACTAAAAACTTAAGGTGAACATTATGAAAAAAACACTAGTAGCAT
TAGCAGTAGCGGCATTTGCAGCATCAGCATCAGCTGTAACAGTTTATGAAAATGAAGGTA
CAAAAGTTGATTTTGATGGTCAATTGCGTCTTCTTTTAGAAGAACAAGCCACAAAAGAGA
AAGGTCAATCTTCAACACGTGGTCACACTAACTTAAAGAATAATGATTCTCGTTTCGGTA
TTTCTATCAAACATAATATCAATGAGAATCTCTACGGTTTTGGTCGTTATGAGACTCGCC
TTGGCCGTAATTCTAAAAATGATGCAGGATGGGGGGATGTTACAACAGAAAAGGCTTACG
TCGGTTTAGGCGGCTATGGTCATGAAATTTCTTTTGGTAAACAAGCTGTAATCGGTGATA
GCATTGGTCAAGCTGGTTTTGATAAAGTATACGGTGTTGGTACTGGTGGAATTAAATATT
CAGCAAACAACACAAACAAAAAAGGTTTTGATATCCTTACTGACTCTTCTGATTCAGCAA
TTAACTATACCTATACAGGCATTGAAGGTTTGACGTTAGGTGCTAACTATAATGTTGCAA
ATGAGCGTAATAATAAGGGAGAAGTAAAAGTAGATTCTGCTAAATCTGGCTTTGGTTTAG
GTGCTGAATACACAGCTAAGATTGCGGAAAGTCAATCTGTAACTGTGGCAGCAGGTTATA
CTCATGATGACTATAAATCTGGATCTTCTGGATCTGTGTCATTTAATAAGAAAGACAAAG
ATGGTGTATACTTTGGTCTTAAATATGTCAACGCTCCATTTACTGTAGCTGTTGATGGTG
GTCATGGTGTTGTAAAAACAGATAATGTTAAAGAGAAAATTGACTTCGTAAGAACTGGTG
CAAGATTTGATGTTACTCCAAAATCTGGCGTGTATGGAAACTACTCTTATGGTACTTACA
AAGATAAAGCTTACAAAGCAACAGCTCATCAATTCATGTTAGGTGCAGACTATAAATTAC
ATAAACAAGTTGTTACCTTTGTTGAAGGTCGTTTAATCAAGAACAAAGACAGTAATAACA
AAAAAGTTACTGACCAAGCACTTGGTGTTGGTTTACGTGTATTATGGTAATCTAGATAGT
TAGGTACTATAGTTAATTAGCTATGATTTAAGGGATAAGAGATGTAATTTCTTATCCCTT
TATTATTAGTCATTTTTCTGCTTTAGCGAGTACTTTTCTACTGCAGTTAACATTCCTCTT
AATAAATTTAATTCATTGGTTTCCAATTCGGCTCGTTGATATAACCGGCGTAGTTTCAGC
ATAACTGCTTCGTTGCGAATAAAGCCAAGTTCTTTATATAAACGTTCGGTATGGGCAAAG
AAATGTTCTAAGGCTTCTGATGTCGGGTATTCTGCAAGCGGTTGAATATCGGTTTTTTCT
TGCAAATCTAGCCAAGCCATTCGGAGTTCATAACAGGCGAGTTGTACCGCCATTGCAAGA
TTTAACGAGCCATAGTCGGGGTTGGTTGGAAAGTTTAAGTGATAATGGCATTTTAATAAT
TCTTCATTGGTTAAGCCCACCCGTTCTCGTCCAAATACAATCGCTACTTTACCCTGTTCA
GCACGTTGAATAGCTAATTTGCCACATTGACGTGGTTCGACCAGTGAATTTTGTAGATAG
CGTAATCTGGCACTTGTGCCAATAACAAGCTGGCAATCTGCGATTGCACTGTCAATATCC
GCATAAATTTGTACATTATCCAATACATCTTTTGCCCCTGCGGCAAGGGCTATTGCTTGT
TCGTCAATCGCTTGTTTTGGGGCGACAAGCCTTAGCCGGCTTAGTCCCATCGTTTTCATT
GCTCGTGCAGCTGAGCCGATATTACCGCTGTGAGAGGTTTCGATCAGGATTATTTGAATT
TGATTAAGTAACATTTTTTATATCAATATAATAGGATAGTGTTATGCCATTTTAGCATAA
AATCAAACCGCTTATTCTTGCTTTATGTAGCGTAAATGTTACAATTAAGATTCTTTTTTA
ACTTAGGAATGTGGAACAAATGAAAAAATTGCAATTAAAAAAATGGTTTTCAAGCCTTTT
TCTCCTTTCACCATTAGTCTTTGCAGCTTCTAATGCTCAGGCTGAAGGAAAGCTGACCGT
TTATTGTGGCGTGCAAAACAAGGTGTGTGAAGATCTGACGAAGCGTTTTTCACAAAAATA
TAATGTGGAAACTCAGTTTATTCACGGTGGAACAGGGACAATTTTAGGTAAGCTGAAAGC
GGAAAAAGATAATCCGCAAGCGGATATTTGGTATGGCGGCACTATTGAGCCACATTTCCA
AGCAGGGCAGATGGGGCTATTAGAAGCCTATCGTTCACCTTTGCAAGCGGAGGTTTTACC
TCAATTTAAAGCATTGCAAGAGAGCGAAGCAGGTAAATATACCTCGATTGCGTATTTGAT
GGTGCTTGGTTTTGGTATTAACACCGAAAAATTAAAGCAGTTAGGGATTGATGCTCCGAA
AAAATGGGCAGATTTGCTTGATCCTCGCTTAAAAGGCGAAGTGCAATTAGCTGATCCTCG
CACTTCAGGAACAATGTACACGACGATGATTACGCTTATTCAGTTAATGGGCGAGGAAAA
AGCCTTTGAGTACTTGAAAAAATTAGATGGCAACATTTCTCAATATGTGAAAAGTACCTT
AGTGACCTCTAACCTTTCTCGTGGAGAGAGTGCTGTGACAGTTGGCTTTGCTCACGGCTA
TGCTTCAGAAAAAGAGAAAGGTGCACCGGTTGATTATGTGTTACCTAAAGATGGGGTAGG
TTATGCTTTAGGGGCTGCAAGTATTATTAAAGGTGCGAGAAACCTTGATAATGCGAAATT
GTTTATGGATTGGGTTCTGTCTAAAGAGGTTCAAGAAATTCCTTGGCGTGACCACGGACT
TTATCAAACACCAACCAATGTGAAAGCAGAAGTTGCCCCACAATCACCTAAAATAGATGG
GGTGAAATTGGTTGATGTGGATTATGCCCGTTTTGGTTCAAGCGAGGAAGGGAAGCGTTT
GGTAGACAAATGGCTCTTTAATATCAAATTATCGAATTGATCTTCTTTATAGAAGGAAGG
GATATTTTCATTAGAGATGAGCCCTAGTATTCATTCTCACAGATCGGAGACTAGGGCATA
AATTATCTTTTTAAGATAGAAGAGTATTTTTTCAGCCCTGTCCGTAAGGTACGGGGAGAA
CGTCAAGATAAGTAGTATGTAAAGAATTATAAGTTTGGATTGCAATGGGACAGTTTAGGT
TTTGTAACACCAGCCATTTCACTTAATTCATCCATATGATTAATGGTAATATATTTACCT
TGTACCGTTATGATGCCATTTTTCTGGAATCGACCAAGCAAGCGACTGATAGTTTCAATG
GTTAAACCTAAGTAATTTCCAATATCACCACGGGTCATTGTTAAGCGAAATTCTCTTGCT
GAAAAACCGCGTGCGGCATAACGCTGTGAAAGATTGTAAATAAACGCCGCAAGTTTTTCT
TCCGCACTCATTTTAGAAAGCAACAAAATCATCTCTTGATCGCTTTTGATTTCATGACTC
ATCAAACGCATAATCTGATAGCGGATTTTTGGCATTTTGCCAGCTAAATCATCTAAAATA
TCAAAAGGAATTTCGCAGATCATCGACGTTTCAAGAGCCTGAGCAAAACCGATATGTTTC
ATATCCATAATCGCATCAAAGCCAACTAAATCGCCCGGTAAATGGAAAGCGGTGATTTGC
TCTTCACCATTTTCACTGATGGTATAGCTTTTAATTGTACCTGAACGGATTGCGTAGATA
GACTTGAGTTCATCACCTGACTGAAAGATGATTTGTGATTTTTGCACAGGTTTCTTACGT
TCAATGATATTATCTAATTGAGTTAATTCATGTTCATTGAGAGTAAAAGGTAAACATAAT
TGACTAATACTGCAATTTTGACAGTGAATTGTGCAGGCTGTTCTTCCATTTGCTTTAAAA
TCAGATACAATTTTCATACGAAACCATCCTAAAATTTGATTTAAGGCAAATTTTAACATT
TTTTTAGGGAATAATGAACAAGGTTTATTTATATTTGGAGTGAAAATGGCGGCAGAGAAA
TTGACTAAAAAGAGATTAATTCAAATTATTGTGATGTTATTTGTCCTGATTTGCGCATTT
TTATATCGTACTTATACGTATTCACTAAATTAGGAATGTTGCTAAATAAATTATTTTCTA
CAATCTTTATAAATTGCGAGTAGAATACACCATTTACTATCAATAATATTGTTTATGTCT
AAAGATACTCTATTTTCAGCCCCTATTGAGAAATTAGGGGATTTCACTTTTGATGAATCT
GTTGCGGAAGTTTTTCCAGATATGATTCAACGTTCTGTGCCGGGCTATTCTAATATCATT
ACAGCGATTGGTATGCTTGCTTCTCGTTTTGTGACTGATCAGTCAAATGTCTATGATTTA
GGTTGTTCTCGTGGGGCTGGGATTTTATCGATTCGGCGTAATGTGGAAAAAGCAGGAGTA
AGAATTATTGGTGTGGATAATTCTGAACCTATGGTAGAACGCTGTCGTCGCCATTTGGAA
GCCTATCATTCGGATATTCCTGTGGAAATTTTATGTGATGATATTCGTCACGTTGAGATT
AAAAATGCATCAATGGTTGTCCTAAATTTCACGTTGCAATTTTTGCCAAGAGAAGACAGG
CTTGCTCTTTTACGTAAAATTTATCAGGGGTTAAATCCAAATGGTGTGTTGGTGTTATCG
GAAAAATTTACTTTTGAAGATAACACAATAAATGAACTTCTTATTGATTTGCACCACACG
TTTAAACGTGCAAATGGCTATAGTGAGCTTGAAGTAAGCCAAAAGCGTACAGCCCTTGAG
AATGTGATGCGGACAGATAGTATTGATACACATAAAGCACGCCTAAAAGAAGCAGGTTTT
TCACAAGTAGATCTGTGGTTTCAGTGCTTTAACTTTGGTTCTATGATTACTATTAAATAA
TGAAATTAGTGTAGTTGAAGCAGATTATCAACAAATTTTGTGTCTCGCTATTTTTGTACG
GGGTAAACCAGCTGAAAATTTTTGGCAAATTCGGTAAACTACCTTTTATCATTTCCCTGA
AAAGAGTTTCATCAATGGCTGAATATCAAAAAAATAAAGATCCTCAAAAAGATAAACAGA
TTGAACAGATAAACATCGCCCCTCACTCAATTGAAGCAGAGCAAGCGGTATTGGGTGGGA
TAATGCTGAGTAACGAGTACTGGGACAGCGTTGCTGAGCGTGTTCAGAGTACCGATTTTT
ACAATCACGCTCATCGTCTGATTTTTGAAGAAATGGCTTCATTATCTCGTAACAATCAGC
CTATTGATATTATCACACTTGATCAAGTGCTTAAAAATAAAGGCATATTGCAAGATATAG
GCGGTTTTGCCTATCTTGCGGAACTATCTAAAAATACCCCAAGTGCGGCGAATATTTTAG
CTTATGCAGAGATTGTTAGTGAACGTGCTATTCGTCGTGAATTGATTGCGGCGGGTAATA
AAATCGCAGAAATCAGCTACAATCCTAAGGGATTGACGGTTAAAGAAGTCTTAGATGAAG
CGGAAAGAACGGTTTTCCATATCGCAGAAATGCGAACTGCAACTGACGAAGGACCGAAAA
AAATTGATGATATTTTAATGGAAACTTTAGCTCGCATAGAATTACTCTCTCGTTCTCAAA
ATAATAGCGGTGTAACAGGTGTATCAACAGGTTTTGCCGCCTTAGACCGAAAAACAGCAG
GACTTCAGCCTTCAGATTTAATTATTGTAGCTGCCCGTCCATCAATGGGAAAAACAACAT
TTGCGATGAATTTGTGTGAAAATGCAGCAATGGGAGATGTTGAGGTCGAAGATGAGAATG
GCAATAAAGTTAAGCAACCGAATAAGCCTGTGCTGATTTTCAGCCTTGAGATGCCAGCAG
ATCAAATTATGATGCGTATGTTTGCTTCGCTTTCAACGGTCGATCAAACGCGTATTCGTA
CAGGGCAACTAGATGATGAGGAAATGTCTAGGGTTGGCAGTACAGTGGGGGTGTTGCAAT
CCAGAGGTAATATTTATATTGATGATAGTTCAGGTTTAACCCCAACGGAATTACGTTCAC
GCGCGAGACGTGTGTACAAGGAAAACGGTGGATTAAGTTTAATTATGGTGGACTATCTAC
AATTAATGCGCGCTCCTGGATTTGCCGATAACCGAACCCTTGAAATTGCAGAAATTTCTC
GCTCACTGAAAGCCTTAGCTAAAGAGTTACAAGTACCGGTAGTGGCACTTTCTCAGCTCA
ACCGTAGTTTAGAACAACGTTCAGATAAACGCCCTGTAAACTCGGATTTACGCGAATCGG
GATCGATTGAACAAGATGCGGATTTAATTATGTTTATTTATCGTGATGAGGTTTATCACG
ATAATCCAGATACAAAAGGAATGGCGGAGATCATCATTGGTAAACAGCGTAATGGTCCAA
TCGGACGAGTGCCGTTAGGCTTCCAAGGACAATATTCACGTTTCACCAATTACGAAGGCA
GCTATAGACTAGAGGACGAATAAGATGTTATGTGCAATTTATAAAAGCCCTAAAAAAGAA
GGAATGTATCTTTATGTGGAAAAACGGGATAAATTTGAGGCGGTACCTCTAGAACTTCGT
CAAATTTTTGGTAAACCTGAGTTTGTAATGTTGTTTAATTTAGCAGGTGAGAAACAGCTT
AAGCGGGTAGATAATCAAGAAGTTTTGCAAAAAATCCAAAAAGAAGGGTTCTATTTGCAG
ATGCCTCCGCCCCCTGAAAACTTACACGCTGAATTTGTAGCAAGACAAAAAGGGTTAAAA
TAATGCGTTGCCCGTTTTGTGCCACTGATGATACCAAAGTTGTAGATTCACGTTTAACAG
CAGATGGCTACCAAATTCGTCGTAGACGAGAATGCCCAGTCTGTAAAGAACGTTTTACAA
CCTTTGAAAGTGCTGAATTACTCATTCCGCATATTGTTAAAAATAATGGTAGCCGAGAAC
CTTTTGATGAACGTAAATTAAGAACCAGTTTATCTCGTGCATTAGAAAAACGCCCCGTCA
GCACGGACGATGTTGAGCAAGCGATCCACCGCATTGTGTTACAACTTCAAGCTACAGGGG
AAAGGGAAGTTGCTAGTAAATTTGTCGGAGACTTGGTGTTAGGTGAATTAAAGTCCTTAG
ATAAAGTCGCTTATATTCGATTTGCGTCAGTTTATTTAAGTTTTGATGATGTAGAAGAAT
TTAGTAAAGAGATTGAGCGATTAAGGAACTGAATATCAATTAAGCAGAGACACCCATCAA
TGTCTTATTCGGCTCTTTCGCCATTTCTCGTGCTAATTTCGGCACTAAGTAACCCGATGT
AATGCGTTGCAATTCACGATAAATTTCAAAGGCTCTGCTGTCTTCAATATAAAAATGGCT
CGCTCCTGCCACTTTGTCTAATAGGTGCAAATAATAGGGTAAAATGCCGTAGCGAAATAA
TTTGTCACTCAAGGCTTTGAGTGTTTGAGCGTTGTCGTTGATCCCTTTGAGCAAGACAGA
TTGGTTGAGCAACACGACATTGCTTTGTTTTAGCTTCTGCATTTTTTCTGCAAAGATTTT
GTCTATTTCGTTGGCGTGATTGATGTGCGTCACTAACACGACCTTCAAACGACTTTGTGA
TAGCCGTTCACATAATTCGTCTGTAATACGGTTGGGAATAACCACAGGTAAACGGCTGTG
AATACGCACGGTGTTGATATGGGAAATCTGTTCTAGTTGGGTGAAAATCCAGTCAATTTC
GTGGTCTTTTGCCATCAAGGGATCGCCCCCTGATAAGATCACTTCTTCCACTTCGGAATG
TGCTTTTATATAGTCGAGGCTTTTCTGCCACGTTGCTTTGCCACTTTTGACTTCATCATA
GGGAAAGTGGCGACGGAAACAGTAGCGACAGTTAATCGCACAGCTATTTTTTACCATAAA
TAACAAGCGGTTATGATATTTATGCAAAATGTTAGGGGCTGGCGAATGCTGTTCTTCCAG
TGGGTCTTGGACAAAGCCATCAACATTGGTAAATTCTTCTTGTAATGTGATCGCTTGTAA
AAAAAGGGGATCTGCCCGATCCCCCTTTTTCATTTTTTCGGCAAAGGGGCGTGGCACTCT
TAACGCAAACAGTTTACGAGCGGTAAGATCTTGCTCAAAATCTGCAATGTTTAGCTCAAG
GTAATTCAATAAATCTTCTGGTCGATTAAAGGATTCAGCCAGATCTTGTAGCCATTGAGC
TTTCGTTGGTGCGTCGTAAAATGAGATGTTCAAATTTGCCCCTTTTGCTGATGAAATTAC
TGGCTAATCACACACTGCATTGGTGCGTTGGTTTTATCTACCATCAATGTCGGTGGTAAT
TGGCTGTTGTTGGTTCCTACCATATATTGCACACCATTTAAGCAGTAACGCAAATAACCC
AGTGTTTTCTCAATAAGGTAAGGGTCGTTTTGCGGATCGATTGCTTTAAAGGTTGGCACG
GCTGGTGCCTGTTGTACCTGTTTGGTTAATTGTTCCGTTGGATTGGTTGCTGGTGTTTGA
GCCTGTGCTTCCGTCGGGGAAAGAGCTTCACTTAATAAGTAACCTGCCGCCGCCCCTGTC
ACAAAATTGCCTAAACGGTTGCCTTGAGCTTGTTGAGCCGCCCCTGCATTTGGCATTGTT
TGATTTGGCGTATTATTAAAGTCCGCATCGGCTTTTTGTTGTGTTGTGGACTGCTGAACC
GTTGCTGGTGTTTTTTTACTTGAAGAAAATTTCATTCCACCTGCTTTTTTCGCTTGAACG
GTTGAAACGGTAAGGGCAAGAACTAATCCCATTAACACTGCTTTTTTCATTTTATTTCCT
CATTGATTGAAAAAACAGATTATACCTGAAACGACTTTATCTGCCATACTTCAGAAAAAT
TTTAATTTTTTGCCTGCCGTTTTTAGTGTATTATATACGTCTTTTTATTTAGCCCTTTGG
GCGTTACTTTTTATCTAAATTCTGAGGATCACAATGGCTAGTTACAGCACTAATGATTTC
AAACCAGGTTTAAAATTTATCCAAGATGGCGAACCTTGCGTTATCGTTGAAAATGAATTT
GTAAAACCAGGTAAAGGTCAAGCATTTACCCGTACAAAAATCCGTAAATTAATCTCTGGT
AAAGTATTAGAGATCAACTTCAAATCAGGCTCAACTGTTGAAGCGGCTGATATTGTAGAT
TACAACTACACTTACTCTTATAAAGATGAAGATTTCTGGTACTTTATGCACCCGGAAACG
TTCGAACAAATTTCTGTAGATGCAAAAGCATTAGGCGACAACGATAAATGGTTAGTTGAT
CAAGCAGAATGTATCATTACATTATGGAATGGCTCTGCAATCGGCGTTACTCCACCAAAC
TTTGTTGAATTAGAAGTTATCGAAACTGATCCAGGCTTAAAAGGTGATACCGCTGGTACA
GGTGGTAAACCTGCGACATTAAGCACAGGTGCAGTAGTTCGTGTTCCACTTTTCGTTCAA
ATCGGCGAAGTTATTCGTGTGGATACCCGTTCAGGCGAATATGTTTCTCGCGTGAAATAA
TCTCGCAATCCCCTGACAATTTGTTAGGGGATTTTTTTATCTTCAGCTAGCCAATCTTCG
TAATTTAATAATGGTACACGTTTAAATTCTTTGATATGTTGATAATTAAACGTAGGATCT
GGCTCTCCCAATTCATCTAACCAATTCCAATTATCTTCAATTGGCTCAATAATTGCCTCA
TTACTTTTCTTCTCAATTTTCATTTCATCTCATCTCCGTACTAGGTACTAGACCGCTAAC
AAACCATATATTAATAGGTTAAATATTGTAGGGTAGGTTTTAATCCATCAATAAAATCAA
TATGTTACGATTATATGGTGGGTCAAGACCCACCCTACAAGCTACTTTACCACTAATCTA
ATATCTAATTTTTGATAGACATATACTACCCCTAATTGAGAAAGTTACAAAAAGTTTATG
TCTAACAGTGTGCTTTTTTATCCATAACCCCGAACTTTATAATGAAAATTTCTTCTAAGT
AAGGTAAAATCTTTACACTTTCATTACTACTCACTAGAGGAACATATTATGTCAGTCGCA
ATTTTAGACCAACTTGAAGAAAAAATTAAACAGGCTGTTGAAACCATTCAATTACTTCAA
TTAGAAGTTGAAGAGTTAAAAGGTAAAAACGAGGAAGCAAATCGTTCAAGCGAAACTCTA
CGTCAAGAACACGAGCAATTAAAAACCGAACATCAAAACTTCCAAGATCGTTTACGCTCT
CTGTTAGGTCAAATCGACAACGTTTAATCTTTGTTTGAATAAACGGCTAATATCTTGATT
AGCCGTTTTTTATTGCATCATTTATTATGGCTAAACTCTATTTTTATTACTCTGCGATGA
ATGCAGGGAAATCCACAACTTTACTTCAATCATCTTATAACTATCAAGAACGAGGAATGA
ACACCCTTGTTTATACTGCGGCGATAGATGATCGTTATGGCGTAGGGAAAGTCTCCTCTC
GAATTGGTATTTCACAAGATGCTCGTTTATTCAAAAACGATAGCAATTTATTTGATGAAA
TCGCTGCTTATATTGCCGATGAAAAATTGCACTGTATTCTTATTGATGAAGCACAATTTC
TTACCAGGCAGCAGGTTTATCAACTGACTGAAGTGGTCGATAAATTAAAAATCCCTGTGC
TTTGTTACGGCTTACGCACCGATTTCCAGTCTGAATTATTTGAGGGAAGTCGCTATCTAC
TCGCTTGGGCTGATCAGCTCGAAGAACTCAAAACCATCTGTTATTGTGGGCGTAAAGCAG
GCTTTGTTATTCGTATGAATGAGAAAGGTGAAGCGGTAAAAGATGGAGATCAAATTCAAA
TCGGTGGAAACGATAGCTATCTTTCTGTATGTCGTTTGCATTATAAGGAAAAATTGGGGA
TATAACTTAGTTTCTATCTATTTATCTGAATAGGAATGAATTGCCAATTATATTTCAAAG
GTGAAAAGCATGTAGGATACAGTGATTGCTTTGTTTTAGGGGAAGCTCTTGTAATAATTA
ATAACGGAAGAATGTAAAATGAGCGAAGCTGTAATTTTTGATATGGACGGTACGTTAATT
GATTCCCAACCTATTTGGTATCAAGCAAGTACTGAATTTTTTCAGAAAAATCAATTTCCT
GTAACCTTAGCTGAAATGGTGACTCTTACAGGGTCGCCTGTTGGTACGCTGGTTGATTAT
GTGCTACAAAAATATGGTGAAAAAGAAAAGAGTCGTACTCAGTTAATAGAAGAGTTGATG
GCATATGTAGTTGGAAAGGTGCTTGAAGCGAAGCCATTAATGCCAAATGTGAAAGAGGTT
TTATCTACCTTAAAACAACGGGGGATTAAAATCGCAGTTGCTTCGGCTTCGCCAAGAAAT
ATGCTACAAGGCATTGTTGATAGCTGTGGCATAGCTGAATATTTTGATTATTTGGCTTCT
GCTGAGGAATTGGAGTACAACAAGCCACACCCAGCTGTATATTTACACGCAGCAAAACAA
CTTGGCGTTCCAACATCTGCTTGTTTTGCCGTAGAAGATTCGGTTTTAGGTATGATTTCA
GGTAAAGCAGCGAGTATGAAAACCGTTGTTATTCCTGCAAAATCGGAATGGGACGACCCT
CGCTGGGCTTTGGCTGATTATAAATTAGTGAGTATGTCAGAATTACCGATGTTAATAGAA
TCGTAATGGTTTGATGTAAATCGTAAAGTCCCCTATTGTATGGGGGGCATTTTGGGGAAA
AATATGGATAGACATAATTTCTCAAAACTTTTTCTTTAATCCCCCCACTTTCGCTATAAT
AGCCCAAATTATTTAGATCAAAGAGAATTCAAATGGCAACAATTGCAAAAAATCCGCTCG
TTTTAGTGGACGGTTCGTCCTATTTATATCGTGCATTCCACGCATTTCCCCCTTTAACTA
ACAAACAAGGTGAGCCAACAGGGGCGATGTATGGCGTGTTGAATATGTTAAAAAGCCTGA
TTGCACAGGTTGAGCCAAGCCATATTGCCGTCGTGTTTGATGCGAAAGGGAAAACCTTCC
GTGATGAGCTGTTTGAACAGTATAAGTCCCACCGTCCGCCGATGCCCGATGAGCTTCGTT
CGCAGATCCAACCGTTACACGCAATAATTAAGGCATTGGGTATTCCGCTGTTGTCGATTG
AAGGGGTGGAAGCTGATGATGTGATTGGCACGCTTGCGGTGCAGGCTTCACAAGCAGGTA
AGCACGTTTTAATCAGTACGGGCGATAAAGATATGGCTCAACTGGTGAACGATCATATTA
TGCTGATTAATACGATGAACAATACGCTGTTAGATCGTGAAGGCGTGATTGAAAAATATG
GTATTCCGCCTGAGTTGATTATCGACTATTTAGCCTTATTGGGCGACTCGTCCGATAATA
TCCCTGGGGTAAAAGGTGTGGGTGAGAAAACGGCGATTGCGTTGTTGCAAGGTATTGGCT
CAATGCAAGCGATTTATGCGAATTTAGACAAAGTTGCAGAGTTATCATTTCGTGGGGCAA
AAACCTTTGCACCGAAACTGGAAGCAGAAAAAGAAACAGCCGATCTCTCTTATCTATTAG
CAACGATCAAAACCGATGTTGCCCTTGATGTCACTTACGATCAGCTTGTTACTCAACCAC
AACAGCGAGATCAACTGGTAGAACTCTTTGGTCGTTATGAATTTAAACGTTGGCTGAACG
AAGTGATGAATGACGCTAACCCTGTGACACAAACGTCAGCAGAGAAAATTCCGAACAATT
ATCAAGCCACACAAGCGGTCAGTTCAGAACAAAAATCTGCACCTTTTGTAAAAATTTCGA
TAGATCGCACCGCTTACGATTGTGTGAACAGCCCTGAGCTGTTTACCAAATGGCTGGCAA
AATTGCAAATGGCAGAGCTTGTGGCGGTGGATACCGAAACGGATAATTTAGATGCAATGC
AAGCAAATTTAGTCGGGATTTCATTTGGCTTGGAAAATGGCGAAGCGTGCTACATTCCGT
TGGCGCATAAAGGCAAAATTGCACAGCCGACCCAAGTGGATCTGTTTGGTGAAAGTGAAG
CAGAACTCGATGAAATCGAAGCGTTACTGCCTAACCAGTTGAACAAAGCGGACTGTTTGG
CACAGTTAAAACCGATTTTAGAGAACCCAAATATCCGCAAAATCGGGCAGAATATCAAAT
ACGATTTAACGATTTTTGCACGCTACGGCATTGAGCTACAAGGGGTTGCCTTTGATACGA
TGTTGCAATCTTACACCCTAGACAGCACCGGTCGTCACAATATGGACAATTTGGCAGAGC
GTTATTTGGGACATCAAACTATTCCTTTTGAAGAGTTGGCAGGTAAGGGCAAACATCAGC
TTACATTCGATCAAATTGAACTGGATAAAGCAACAGAATATGCAGGGGAAGATGCCGAAA
TTACAATGAAATTACATCAACTCTTATGGTCTGAACTACAAAAAACGCCTGAATTGGTGA
AACTGTTTGAGCAAATCGAAATGCCGTTGGTGAGCGTACTTTCCCGTGTGGAACGAAACG
GCGTATTAATCGATCCTGCCAAACTGTTGGCACATTCAGTTGAGATCGAACAGCGTTTAA
AAGAGCTTGAAACCCTTGTACATCAAGAAGCAGGCGAAGTGTTTAACCTTGCTTCAACCA
AGCAACTGCAAGAGATTTTATTTAACAAGCTCGGCTTACCGATTTTGAAGAAAACCCCGA
AAGGTGCGCCATCAACCAACGAAGAAGTGTTGGAAGAATTGGCTCAAATGGGACACCAAG
TGCCAGTGTTGTTGATAGAACATCGTGGTTTGAGTAAGCTGAAATCGACCTACACCGATA
AACTACCGCAGATGATTAACGCACAAACAGGGCGTGTGCATACTTCATATCATCAAGCGG
TCACGGCAACAGGGCGACTTTCATCAAGCGATCCGAATTTACAAAATATTCCGATCCGCA
ACGAGCAGGGCAGACGTATTCGTCAAGCCTTTATCGCCCGTGATGGCTATGTGATTTTGG
CGGCGGACTATTCGCAAATTGAGTTACGCATAATGGCTCATCTTGCTAATGATGCGAATA
TGATCAAAGCCTTTGCCGAAGGTAAAGACATTCACCGTTCTACGGCGGCGGAAATTTTTG
GCGTGTCGTTGGAAGCGGTGACCAGTGAACAACGCCGTAGTGCCAAGGCGATTAACTTCG
GCTTGATTTACGGAATGTCTGAATTTGGTTTGGCAAATCAACTTGGCATTTCTCGTACCG
ATGCGAAAAAATATATGGAACTTTACTTCCAGCGTTATCCAGCAGTGCAACAGTTTATGT
TAGACATTCGTGAAAAAGCCGCTGAAAAAGGCTATGTTGAAACCCTATTTGGTCGCCGTT
TATATTTGCCTGAAATTAACTCAAGCAACCAAATGCGACGCAAAGCGGCAGAACGTGTTG
CCATCAACGCCCCAATGCAAGGCACGGCGGCAGATATTATCAAAGTGGCAATGATCGGGA
TCGATCAAGCGGTGCGAAACTGCGAAGATATTGCAATGATTATGCAAGTACACGATGAAT
TAGTCTTTGAAGTTAAAGCCGACAGAGTAGAGCATTACACCCAACTGATTAAAGCCGAAA
TGGAAAAAGCAATTGAGCTTAAAGTACCATTGATTGCGGAAGTTGGAGTTGGAAGCAATT
GGGATGAGGCACATTGATAATAAAGGGGACTAAATTAGCGTCCCCTTATAACTATTTTTA
ATGAATCCAATGAGCTAAATTTATTTAGTCATCACTACTAAATACTCCTAAAAGCTGTAA
TAAGCTCACAAATAGGTTGTAGATAGACACATATAAATCAACGGTTGCACGGATATAGTT
TGTTTCACCGCCGTGGATAATGTTGCTAGTTGAATATAAAATTGCAGCCGTTGAGAACAC
TACAAATAATGCACTGATCGCTAAACTTAACGCGGGCATTGCTAAGAAGATATTTGCCAC
AATACCCACTAATAACACCACGAACAATGCAATCATCATTCCCGATAAGAAAGACATATC
ACGTTTGGTAGTTAATACATAAGCAGAACAGCTAAAGAACACTAACGCCGTTGCCCCTAA
CGCTAATGCAACCACATCGCCTAAGCCGTTACTAATATATGCATTTAAAATTGGACCCAA
GCTATAACCTAAGAAACCCGTTAACGCAAAAACACTTGCTAACCCTGCTGCACTATTTGC
CGTTGCATTAGTTAAGAAAAGTAAGCCATAGAAACCGACTAACATTCCCCACCAAGGTAA
ACGTGGTAAATTAAGTGTCATTGTGACAGATGCAACCACTGCCGAAAATACAAGCGTTAA
CGCAAGTAAGAAATAAGTATTACGTAATACTTTATGTGTGCTAAGAAGGGATTCACTTCT
TGTGGAAGTGACTAAACGATCTTGCATAGAATCTCCTGTAAATAAATAGTTTTTGTGTTA
AAAACGCCCACAAATTAGCGAGAAATCATAGAAAAGTCAATGTATTTCACAAAACAAAGG
GCGTATCTCTACGCTCTTACTCTTTTACTGAACTGCCACAACCCTTCCTTCTTGATAATC
CACTGTCACAGGACTATTCGGCAACAATTTGCCAGAGAGAATTTGCTGTGCCAAGGTGTT
TTCAAGCTCTTGCTGAATTGCACGTTTGAGCGGTCTTGCTCCAAAGAGTGGATCAAAGCC
TGCTTCGCCGATATGATCAACTGCCGCATCGGTCACCGTCACTTCATAGCCACGTTCCGC
CATACGTTTAATTAGACGTTCAAGCTGTATTCTTGCAATCGCACGGATATTTTCTTTATC
TAATGGGTGGAATACCACAGTTTCATCAATACGGTTGATAAATTCAGGGCGGAAATGTTG
CCCAACCACATTCATCACGATAGTTTTCATTTCATCGTAACTCATATTTTCCGCATTCTC
TTGAATTAAGTGCGAACCTAAGTTTGATGTCATAATGACGACAGTGTTGCGAAAATCCAC
CGTGCGACCTTGTCCGTCAGTTAAACGACCATCATCAAGCACCTGCAATAAAATGTTGAA
CACATCCGGGTGAGCTTTTTCCACTTCATCGAGCAATACGACGGAATATGGACGACGGCG
AACCGCTTCAGTCAAATATCCGCCTTCTTCATAGCCGACATATCCTGGAGGTGCGCCAAC
TAAGCGAGATACGCTGTGTTTTTCCATAAATTCGGACATATCGATCCGCACCATCGCATC
TTGGTCGTCAAATAGGAAGTTGGCTAATGTTTTGCAAAGCTCTGTTTTCCCTACGCCTGT
CGGCCCTAAGAATAGGAATGAACCGATAGGGCGATTTGGATCAGACAAGCCTGCACGACT
ACGACGGATCGCATTTGCCACTGCATCAACGGCTTCACTTTGACCGATGACCCGTTTATG
TAGCACCTCTTCCATTCGTAATAGTTTCTCTTTTTCCCCTTCCATCATTTTGGATACAGG
GATACCCGTGGCTTTAGAAAGCACTTCGGCAATTTCTTCATCGGTCACTTTGGTGCGAAG
TAGATGATTTTCACCGCCCTCTTCTTCACGTTTTACCGCTTCTTGTAACTGTTTTTCAAG
GGCTGGGATTTTTCCGTATTGCAACTCCGACATTTTCTCAAAGTTATTCTCACGGCGAGC
CTGATCCATTTCAATTCGGGCATTTTCCAACTCGGTTTTAATGTGTTGCGTGCCTAACAG
AGCGGATTTTTCTGCTTTCCATACTTCTTCCAGCTCCGCATATTCACGTTCACGAGCGGT
CAGATCCTCGTCTAATTTTGCAAGACGCTGACGGCTAGCTTCGTCTTCTTCTTTTTGCAA
CGCTTGACGCTCTAATTTCAACTGAATGATACGGCGTTCAAGTTTATCTAACGGCTCTGG
TTTAGAGTCGATTTCCATACGCAAGCTGGAAGCCGCTTCATCAATTAAATCAATCGCTTT
ATCGGGTAGCTGACGATCTGAAATATAGCGGTGCGAAAGAGTTGCTGCCGCTACAATCGC
AGGGTCGGTAATTTGAACGTGATGGTGAATTTCGTAACGTTCTTTCAAACCACGCAAAAT
CGCAATGGTATCTTCAACCGTCGGCTCATCAACCAACACTTTTTGGAAACGACGCTCCAG
TGCTGCATCTTTTTCAATATACTGACGATATTCATCTAAGGTTGTCGCCCCGACACAGTG
CAACTCACCACGGGCAAGGGACGGTTTCAACAAGTTACCAGCGTCCATCGCTCCATCGGT
TTTACCTGCCCCAACCATCGTATGAATTTCATCAATAAACAGGATCACTTGCCCTTCTTC
TTTGGCAAGTTCATTTAATACCGCTTTCAAACGTTCTTCAAACTCACCACGGTATTTTGC
TCCTGCAATTAACGCTCCCATATCCAACGACAATACCCGTTTGTTCTTCAAACCCTCAGG
CACTTCGCCATTGACAATACGTTGTGCTAAACCTTCGACAATCGCCGTTTTCCCCACACC
AGGTTCACCGATAAGCACTGGGTTATTTTTAGTACGGCGTTGCAATACTTGCACCGTACG
GCGGATCTCTTCATCACGCCCGATCACAGGATCAAGTTTGCCTGCTTTAGCCCGTTCAGT
TAAATCAATGGTATATTTTTGTAACGCTTGTCTCGTTTCTTCTGCATTTTGATTATTCAC
GCTCTCCCCTCCACGAATTTGTTGAATGGCGGCTGTCACCTTCTCTTTGGTTAAACCTAA
GTTTTTCAATAACTTGCCTAAATCACCATTATCTTCAAGTGCCGCAAGCACAAATAGCTC
TGATGAAATAAAGCTATCACCAAACTGTTGCGACAATTTATCGCATTGATTTAACAAGCG
AAAAAGTTGTTGCGACGGCTGGGTATTGCCCCCTTGCACCTGCGGCAAGCGGCTGATAAT
GCCATCAAGTTCACTGCTTAAACGGTTCGGTTGCACATTTAAACTGGTAACAAGCGGTGT
GATTGAACCATCATTTTGCTTTAACAACGCAAGCATTAAATGTGCTGGTTCAATATAAGG
ATTATCTTTGCCAACGGCTAAAGATTGTGCATCGGCAATTGCAGATTGGAATTTGCTGGT
AAATTTATCAATATTCATAGTTTCCCCTAAATTCTGTTTATTAATGTTCTGACTTCGAGA
TTACTCTCGCTTGACGTAACCATAAATTGGGATTGTCAAGGGGATTTCAAGAGAAAATGT
GAAAGAGATCACAAAATTATGAAATCTATTGGGGGAGGGCAGCTTTCAAGAAGCTAATGC
ATGGTCAATTTTTATCAGTATTCAAACGATGAAATTATAGGTCTTTAAATACGTTTAAAA
TTTACACTTAGGAATTCCCGCCTCTTGAGGCGGGGAGGATATCAGAATAAAACCTATCCG
CTTGTAGTTTAAATTAAGGATTAGTGACTTAACATTTTGAGCAACTCTTTTGGCTCAACA
TAGCCAGCGATTAACTCACCTTCTTTTGTGACAATATTTGGCGTACCCGTAACCCCAAAT
TTAATCCCAAGTTCATAATGTTTTTTCACAATGTTTGGTGTTTTCACCTGTTTTGGTAAG
TTACCTTTCTCCGCTTCGTTTAATGCAAAGGCTGGATCTTTTTCTGTCCAAATCGCTTCC
ATCTGTTTTGCAGTTTCAGTATTCATACCACCACGAGGGAAGGCTAAATAACGAATAGTA
ATGCCTAAATCATTATATTCTTTGATCTTTGAGTGCAATAAATGACAATAATGGCAAGTA
ATATCCATAAACACAGTGACAACGTGTTTTTCATTTTTCGCAGGATAAACAATCATCTCT
TTTGCTAGACTATTAAGTTCTGCGAGTAATGCACGATTAGTAATATCAGTAACTTTGCCA
TCTTTTAATTCAAAAATCTGCCCGTGTATTACATAGCGTCCATCATTGCTAATTTGCACA
ACACCTTGATCAGAAATCGCTGTTTTAAAACCTGGCAAGGCAGATTCTGACAACTTCACA
TTGGTTGCCCCAATTTTCTCAAGCTGTTGCTGTAAGTTTTTATCATTCGCCTGTGCCGTA
CCTAAGATTGCAAGGCTAATTAGGGTCAATAGACTTTTTTTCATTATAAATCCTTCTAGA
GTTTAAGTTTTGTTTCAATATTCCGTGCTTTCACTAAGAATGCTTTACGTTCTTTATCGG
GCATACCAGATCCTATACCCGGCAATTTTACTGTCATTGGATTAACCGGTCGCCCATTGA
TATGAAATTCATAATGCAGATGTGCACCTGTTGAACGCCCTGTATTTCCAGACAACGCAA
TGCGTTGTCCTTTTTTAACACTTTGCCCAACTTTAACTAACGAACGGCTTAAGTGCATAT
ACACCGTAGTATATTGCCCCCCATGGCGTAGTTTAATATAACGACCAGCACCGTTTGCTT
GATAAGCGATATGTTCAACCACACCATCTGCAGGGGCAATAATCGGTGTTCCAGATCGAA
CAGCAAAATCCACCCCTTTATGAGGGGCAACTCGTCTTGTTACCGGATGTAAGCGACGAG
GATTAAAATGTGATGAAACTCTTGGTGTGAATGGCAATGGGTGGCGAGCAAAGCCTTTAC
CTAACGTTTCACCGTGACGGTTATAATAACGTCCATTATCTGCTTGAATAGCATAATAGC
TTTTCTTGCCACTGATAATATGAATGGCTTCGACATTTCCTAAATCCGTGACCTTGCCAT
TGATATACTCACGCTTTACTAAAATTGCAAATTTATCGCCTTTTTTCAATTTATTGGTGG
CAATCTGCCATTGCAGACCGTTAGCTAACTGATTGATTTGACGTTGAGATAAACCTACCG
CTTTTAAACTTGCACTAAAACTGCCATTAATGGTGCCTTTAATCACATCTTGTTGCCAAA
CGCCTTTTTTCTGAATTGTTTGTACCGCAAATTGATCTTGAGCTTTACGCTCAAAAATTT
TCTCTTCTTTTTCTGAGATGAGCCAGTTCATATATTCTAGCTCACCGTTATTGTCTAAAA
TCCAGTAGAATTGTTGTCCTACTTTAAGATCGGCTAACTGTGGAAAGGTTTTTTCTAAGG
CTTTTGCTGTGGCATGTGTTAATCCTGACTGTTCTAGTACATCTTTTAGCTGATCGCCTT
GAGTTACGGTATAACTAAACTGATTTTGGATACGTAATGCTTGATCTGCAATATCTAACA
CATCTTCTAATACATTTTCTGCTTCTTCCGATAATTTTTCACTTTCAGGAACAGCTGCTT
TAGGTTGCCCTTCTATTTCATCATCAACATCACTCAATTCATCTTCATAAGAGGTTGCAT
TTTCATCAACAGGCTCAGCATTTACTTGTTCCTGTTCCTCTTTAGCAGAGGCAGTAAAAT
CAATGCTGATATACTTAGGCTCACCATGAGATAATCCTGTTGAAACTTCAGGCAACGACT
GAGTAGCCAACGTAATCGGGATTTCTTGAGCCTCTGAAGAATTTGAACTCGGTCTTTTTA
AGGTTAAAGCGATACCGATAAAGATAGATAATATAATCACCAAAAACACAAATGCCTTTA
CTCTATTCTTCTTACGACGGCGATCTCTAGCAAAAATAACGTGTTGCAAAATTCTATCCT
AAATAATTTTCTTCTAGTGCGAACTTGTTATAGACAAAGGAATAGGCAAAAAATTCCCAT
AGATTTCTTGTAAAACTGAAAAAAATCCGCTAATTTTAATTCCTTAAATCCTTAAATTTA
TTAATGTTATGCAGATCAAGCAAATTAAGCCGATCCACAATTTAACGAAGCCCCTTGTGC
AACTGAAAGCGATTAATGTGAATTTTGGTACACAAGTTGCCCTTGAAAATATTCATTTAA
ACATCTACCCCAATTCTATCACAACTATCGTTGGTCCTAATGGGGGGGGTAAATCTACCC
TATTAAAAGTATTGCTGAAATTACAGCCAGCAACATCAGGGCAGGTTATTCACCAACCAC
AGCTAAAAATTGGCTATGTGCCACAAAAATTGCATCTGGATCACTCTATTCCTATTACCG
TTGAAAAATTTCTATATCTCAAGCCTAACAGCACTAAACCCTTGATAGATGAAGCATTGT
CCCTATTTGCAATCACTCACCTTGCTAAGCATAGTATGCAAAAATTATCTGGCGGTGAGT
TACAACGAGTACTGCTTGCCCGTGCAATTTTAGACCGTCCACAACTGCTTGTCTTAGATG
AACCAATGCAAGGGGTGGATATTACAGGGCAAACGGAACTCTATCAACTATTAAATAAAA
CTCGTGAATGGTTAAACTGTGCTATTTTAATGGTTTCTCACGATTTAAACATTGTAATGG
CAAATACGGACGAAGTGCTATGCGTTAATCGCCATATCTGCTGTGCTGGTACACCTGAAA
AAATTTCAAGTGACCCAAGTTTTATCTACTTCTTTGGCGATCAATTTGCGAAAAACGTGG
CATTTTATTCTCATCACCATAATCACCACCACGACTTACAAGGCAATGTATGTCGTTGTA
ACGGACATCACTAATTGAGGCAATATGTTTGAGATTTTATTTCCTGCGTGGTTAGCAGGC
GTATTTTTAACCTTCATCACCGCACCGCTTGGGGCTTTTGTCGTCTGGCGAAAAATGGCA
TATTTTGGTGATACCCTCTCTCACTCCGCATTACTTGGGGTTGCATTAGGGATTTTCCTA
CAAATCGATCCCTATATTGCTGTTATTCTAATGACCGTCATACTCGCTCTTTGCCTCGTC
TGGTTAGAACAGCGCTCTACTCACTCAGTCGATACCCTATTAGGCATTATCGCCCATTGC
AGTTTATCCTTAGGCGTTATCACCATCAGCCTATTAGACAATGTTCGTGTTGATTTAATG
TCCTACCTATTTGGTGATCTTCTTGCAATTGGTTTTAACGACGTACTCTTTATCGGCATT
GGGGTTATCGGCATTGCGACACTACTGGCTCTGTATTGGAAAAAGCTACTCGCCATCACA
GTCAGCCCTGAATTAGCTCAAATTGAAGGCCTAAATGTCGCACGCCTACGCCTCTTATTA
ATGTTGCTTACCGCATTAAGCATTGCATTAAGTATGAAATTTGTCGGGGCTTTAATCATC
ACCTCACTACTGATTATCCCCTCTGCAACCGCAAGACGCTTTGCCAAAACACCTGAAACA
ATGGTTATTTACGCCATCGGATTAAGCATATTATCGGTCAGCGGCGGACTATTACTCTCC
GCCCTCAAAGATACACCAGCAGGTCCTTCAGTGGTTGTTTGTGCAGGAACACTCTTTTTA
CTCTCATTAATTAAAAAAGAGGCGAATTAAGATCAATAAAATATAATTTTCCTATTGAAT
TTTTTGTCAAATTTCGCTTAAATCCCACCGCTTGTTAATGATAACAAGCGGTGGGATTTT
TATATTTTTTTGAAGTAAATAAAGAAGTAAATTATGTGTCAATTATTAGGAATGAATTGT
AATACGCCGACCGATATTACTTTCTCGTTTGAAGGATTTCGACGGCGTGCAGGTTTAACC
GACCACCATACCGACGGCTTCGGCATTGCCTTTTTTGAAGGCAAAGGTGTGCGTATTTTT
AGAGACAATTGCCCAGGTGCCTCATCACCAATGGCAGATCTCGTCAGTCAATATCGAATT
AAATCCTTTAACGTTATCGCCCATATCCGTAAAGCAACCTGTGGCGATGTCAATTTAGAA
AATACCCACCCATTTATCCGCGAAATTTGGGGTGAAAACTGGGTATTCGCCCACAACGGC
ACGGTTGATGTCAAAGTTTGCCCGAATAATCACTATCAGCCTATAGGCTCAACGGACTCT
GAAGCCGCATTTTGCTGTATAGTTGCCAGCCTAAAACAACGTTTTCCACAAAAACCAAGT
GAAAAAGAGATTTTTGACGCAATTGTAGATATTGCCAGTGAAATCGCTAAACACGGCGTA
TTTAATTTTATTCTTTCCAATGGACACTGGATGATCGCACGTTGCTCAACAAACTTACAT
TATGTCTGTCGCAAAGCCCCATTCGGCACAGCATTGCGTGATGATGATGTAATGATTGAT
TTCCGTGAATATACGGAAGAAAGTGATAAAGTCACCATTATTACAACCCAGCCTCTCACA
AAAAATGAGAACTGGACAAAAATGAAAAATGGGGGCTATGTCTTCTTTAAAGATGGCGAT
GTACTCTTTGAAATTGAAGGTACACTACCTGAATGTAACCCTCACGTTTAAAATAGATTG
CCCCTTTCTATACTCAAAAGGGGCAATTTACTTTTCTACTTAATCGGCGTTGCCGTGCGT
TCTAACACTTCGAGCAACTCAATGATATTCTGTTTACCTTGTGTTTTAAGCCACTGGCGA
GCGGCTTCAACACCTTCGGCTTTGTAGGCTTCCGCACCACCAGCCCAAGTCGCACGTCCG
CACAGTACGCCGTTAAACCGGCTGCCTGCTTGGTGAGCAAATTCAAGGGTTTGTTGGAAC
AGTTTGGCTGACACTCCTGCACTTAGGAAAATAAACGGCAGATCCGTTGCTTCGCTTTGC
TCTTTAAAGAATTCCGTCGCTTGTGCTTGACTGTAAAGCACCTCACCGTCAGTAAAGCCT
TCCACATAGCTCATCACCACAGGCACTTCCACTTTCAAGACATCTACCCCAAAACGTTTA
TCCGCAAAGAACTTCATCGCTTCGATTACTTTGCGAGGTTTGACTTTGGCGTTATAGACT
TTATCTTCGTTTGAACCGTCGTAGGTCAAGATCTCTAAGAACAGCGGAATTTGTTCTGCA
TTACACTCAGAAGCCACACGTTCAACAAAAGCGGCTTTGCGGTCGTTGATTTCGTGCGGT
TCATCAATGTCAAAATAGATCAATAATTTAACCGCTTGTGTGCCTTTTTCTTTTAAGCGA
TGAACAGAAGCATCATTGATCAAATCAGGAAAATGTCCGGCAATACTTTTATCGTAGCCT
GTTTTTTCGTATGCCATAATTAATCCGCAATTTGCATCACGTTTCTCTGAAGCCGCCCAG
CCAAATTCTGGATCAAGCAAGATCGACGACGCATAGGGGGTTAATTCTTGAGAGATCAAA
GTTTTAAATTCGCTGACCTGCTGAGCGGTAATATCATCGCCCATCATTCGGCGTAATGCA
CCACGTTGGTCAATCGCAAGGGCAGCAATAATGCCCTCTTTGGTGCAAAGTTTTTTCATT
AAATCTTGTTTAGACATACTACTACTCCTATTCATCATCGCCTAACGCTAAGTTTTTAAG
TTGTTGAGCCACATCGTGAATTTGTTCTTTGGCATTTTCCAGTAAGCCGTCCGTGTCTTC
TTCACTCACATAGCTAATCACCATCGGTAAATTCATTCCGCTATATAACCCTGATAATTT
TGGCAAGTAACGCATTGCCACATTACACGGCGTACCGCCCATAATGTCGCAAAAAACCAC
AATCTCACCGCTTGCATTCGCCAGTGCTTGCTCAAATTTCACTTGGAAATCTTCATTGCC
TTCGTGTGGATATAAGCAGACGGTTTGAGCATTGTCGATTTTGCCTAAAATCATTTCGGC
AGTATCCAGTAAGCCTTCCGCAAACTCTCCGTGACTGATTAAAATTAAGCTCATAGTTGC
TCCTTTTGGTAGTTTTGAATTTTTTATTCCCCCCTTTGAAAAAGGGGGGCTAGGGGGGAT
TTTAAGATAGTGCGATTAACTGTTTAGATCTTTAAATCCCCCTCAATCCCCCTTTTTCAA
AGGGGGAAGTTTGACGATATTTTTTGGGTTGTCCTTATAAGTTCTTCGTATTCAACTCTT
TATAAATCGGCTTATCACTAAATGTTAAGCTATCGATCTTCACCCCTTCTGTTTCAAAGA
CGATAATCTCATTTTCACCTTTATGCAGTAACGGTGCAGGCAGATAGAGATAACAAGTCG
GGCCTTCATTCCAGTAACGCCCTAAGTTCTCACCATTTACCACAATCACCCCCTTGCCGA
ACGCACGGGTATCAATAAAGGTATCTTGCGGTTCTTGGTCTAGGTGTAACTTAAATTGAT
AGAACGAAGGCGTTTGGCTATCTTTCTCGCCATCAAAATCAATCTCTTCCAAGCGGTCAA
AATCAATCGCATACTGTTGCCAGCCTGTGTGGAAATGCAGATCAAGCACAGCCCCTGCAC
CGATCCCTTTATGTTGTGTCGGTGCAAGTAGCTTACCGCCGTAATTAACCCGTCCCATAT
TTTCCACTAACAGATCAAGTTGGAACTCGCCATTGGGTGTCTGTAACATCACTTCATTGC
CGATCTCGTGTTGGTACTGGGTGGCGACTTTTTGTTTATCGTTGAAAATCTGGATACGAT
CTCTGCCTTGGTAAATTCTCAGCTTGATCTCACCGCTGTATGCCATCGGTTTGGCTCGAT
AAAGCAGATAACCGTAGTAATGCCCTAGCTGTTCCATTGTTTGAGTGAACGGACTTTCGT
AGCATTCGCTGATTGTGTCTAAAGTACCAAACAGCGACACTTCATTTTGCACAGCAAGCG
GTGGGTAAGCAGTGATATTTGGCAAAATCGGATCGACAATCGGGCTAGCATCAGGGTACT
GCCCTAACACTTTTTGTAGCAGGTAGAATTTCTCTGACGGTTCGCCCCATTCGTGAACAG
GGGAATCATAGTCGTAGCTGGTTACTTGCGGTAAATCGGTGTCTAACCGTGCGGAACAGC
CGTTCCAAAATCCAAAATTCGTTCCACCTTGGAACATATAGAAATTGATACTTGCCCGTT
CGAGTAGCTCTTTGGTGCAGTTCGCCAAATCTTGAGCATCACGGCGGATCACAGGCTCTT
TCCAACGGTTAAACCAGCCGTCCCAAAATTCCATACACATCAACGGGTAAGATTTGCCGT
GCTTATCGATATAACGTTGCAACTCATCTAAATTTTCATTAGAGCGAGAGCCAAAGTTGC
CCGTCGGCAAAATATCATCTTCGATCAACGCCCCTGCTTCTAAGGCGTTCTGCCACGCAC
CGTCTGACGTGAAAAGCGGTACGTTCACCCCGTGAATTAACATCAACGCCCGAATAGCTC
TTAGGTAGTTTTTATCATTGCCGAACGAGCCGTATTCGTTCTCGATTTGCATCATTAGGA
TATTACCGCCTTGGGTAATTTGATAAGGGGCAATGCGTGGAAGTAGTTCTTGAAAATAGC
GGTCGATTTCAGCGATAAACAGCGGATCGTTTTGGCGTAAGCGGATATTCGGGATATTGA
GCAACCACGCAGGCAATCCGCCAAACTCCCATTCCGCACAGATATAAGGTGTTGGGCGAA
GAATAACGTACAGCCCTAAATCTTTTGCCGTTTGCAAAAATTTGACTAAATCCGCCCGCT
TGCTGAAGTTAAATTGATCAGGCTGTGGCTGATGTAAGTTCCACGGCACATAGGTTTCTA
CCGTGTTACACCCCATTGCCTTTAAGTTGTAGAGTGTTTTGTACCAGTATTCCGGCACGA
TACGAAAATAATGTACTGCACCTGACAGGATTTTGAACGGTTTTCCGTTGAGTAGGAAAT
CCTTTTCGCCGATTTGGAAAGGCATAGTTCACCTCGCTTAAAAGATATAAAACCGAATAA
ATCTAGGAAAGAGTGATTGGGTTTTAGATCTTGGTTATTTGTAAAATTTGGGGTGGATTT
GACCGCTTGTTTTAGGACGCCAAGCGTGGCGTCCCTACATCAATGGTATTGTAGGGACAC
GACGCTTCGTGTCCCTTTTAAATTACCCTTTCGCCAACAATCCAGCCCAAGAGAGCAAGA
TACAGAGAGCGATGATGATCATAATCGCTTTGTTAGAGTTCATTTTCGGTCTGCCGAGTA
ACCAGTAGATGAAGAACACCACTAACGCAGGGACTAATCTTGGTAAGATAAGGTCTAGGT
TTGCTTGGGCGGAAACGACTTTCTCACCGATAGTGGCAACAAACGGTACTTTGACATTCA
CCATCGTGGCACACATTACCCCCACAACGAATACCCCAAGCACTGTTGCGGCGTTGGTTA
GTGCATTCAAACGGTGACTTAGGTTGGTGACTAAGTTTACCCCTTCACGATAAGCGATTT
TGAGTTGCACCCAGCGGAATACCATTGTTGCAATCGCTACCGCAACCCATAAGCCGACAC
CAAGCGGATTGCCGTTCACAGCCATTGTTGCGGCAATCGCCCCCATAATTGCTGGGACAA
GTGAGCCGAATAGGGCATCACCGATAGCGGCAAATGGTCCCATTAAACCTGATTTGATAC
CTGCAACGGCTTCAAGTGATTTCACCCCTTGTTTTTCTTCAAGTGCCAAGTCGATACCTT
TAACAATAGTGTTAAAGAATGGGCTGGTGTTGAAGAATTGGTTGTGCATCACCATCATTT
TTTGTAGTTCAGGTGTATTGTCGCCGTACATTTTGCGTAGCTGTGGCAACATAATCCATA
AATAACCTGAACCTTGCATACGTTCGTAGTTCCAACCAACTTGGTTGAAGAATAAGTTAC
GGATATTGATTTGGCGGAAGTCCGCATCTGTTAATTTATAGCCTTTTGGATTTCCGACTT
GTTGATTAGAGTTCGTCATCTTCAATTTCTCCTTTGTCAGAAGTGGTATTTTGTTTTGCA
ACTGGGGCTGAGCCACCTTCTACGCTACGTTGGTAAACAATGTAGGCGAATGCAAATCCG
ATTGCTGCCATTGCAAGCATTGGTACGCTGCTGATTGAGTTGCTTACACCTGTTGATGCA
CCGACAGCATTGATGTTACCGAAGAGAGTAATGAAGATTGCTGTGAGTGAGAATGCAAGG
ATTAAGTATGCAATGTGACGTTTTGTCGGTAAGTAACGAAGTAAGATTGCGAAACCTAAC
GCTGGTAATACGCCACCGGCAAGGGTTAAGCCATCTGCGATAACTTTTAAGAAGCCTGTT
TGCATTGCTTCTGCTAGGCTTGCCACAAATGGACCACCAAACACTAACGCTAAGAAGATT
GGTAATGCACGAGATAGACCCCAAGCGATTGCACCGCAGAGATAGTTTACTGTGATTGCA
CTATAAGCGTGGTCTTGGATATTTTTGTCGATACGGTGAGCGAAGAATACGTTAGACATT
CTCGCTAAAATATCGGTATAAACCATTAACGCTGCGATTGGTACAGCTAAGGTTGTTAAG
GCTAATTGTGGATCCATTCCAGCTGCAACAGAGAATGCAGTTGCGATAACAGTACCTGAG
TTTGCATCAATACGAGATGCACCACCGAAGGTACCTACACCTAAAATGGTTAATTGCATT
GAACCACCGATTAACAATCCAGTTGTCAAATCGCCCATAATTAAACCTGTGATAAAGCCT
GCAAACACAGGTGAACCAGCACTAGATACAATCGTGATTTCATCTAGGATTTGATAGAAC
GCATAAAGCGTTATCAAAAGTATTTGCCACCATTCGATCATAATCGTTACTCCTCTATAA
AAGTTTCATTAAATCGACTTTTTCTTCATTAGGCACTAACTGAGCGGTGAGCTTCACGCC
TTTTTCAGAAAGTTTTCTAAACACTTCCACATCGTCTTCAGTCACGTGTACTGTTTTTCT
GATAGGACGTGTTAGATCCGTTTTAGGCATATTCCCTGCATTGACTTCCGGCAGATTTAC
GCCTGCCTCCACAAGCTGTAAGATCGTTTGTGGGGTTCTTGTCACCAACAACACACGTTG
AGAGTCATAACGCCCTTCGTTAATGTTGGCAGCTGCTTTTTCCACAGGCAACACGCTTAA
ATTCACCCCTGCCGGGCAAGCCAAGCGTAAGCCTGCTTTATCTATATCGCTGTTTGCAGC
AATTTCGTCCACAACCATAATGCGAGTGATATTGAGATATGATGTCCACAAATTAGCCAC
TTGCCCGTGGATTAAACGACCATCAATCCGTACGTTTAAAATTGCCATCTTTTCCTCCTG
TATATCAATATGGATAAATCGTTACACCTTGCACCACACGATTAACTTCACCGGTCGGGC
AAGGGTTATCTGTGGTGTAACCCAAATAAAGCGAGCTATAAAATGAATAGAGTTGCCCGA
TGACTAAGAACGGGAAAATGCGTGCCGCATCATCTAATTTGCAAATTTCTGCCTTAATCA
GCCCGCTTGTATCGCCAAGCAGTAAAATTTCTTTTGCTTTTCCATCTCTTACCAATTCTT
GATAGAGATCACGATCATATTGTGCGGTATAAGGTTGCTGAGATAAGAAGATAAAAATTA
GGGTCTCATCTTGAACAAGGGATTTAGGCCCGTGACGGAAACCCATTGACGACTCGAAGA
AGCCAAGGCGTTCACCAGCGGTAAGTTCAAGCAGTTTTAAAGACGTTTCACGGGCAAGCC
CTTGGAAATGCCCACTGCCTAAATAGACGATCCGTTTTAATGGCAGATGGGCTAAACGTT
GGATTTCGAGCAGATCCTGTTCTAATAACTGCTCTGTTACCGATATAGCACCTTCAACCC
AGTTATCATCAAATACATCAGGTAAAAATGCCACTAATGCCGCTAACATCATATTGCTGG
CACTGGAGGTCATTGCAAAACCTTTATCGTGGGTTGATTCTGGTAATGCTAATGGGTAAG
CGGTCGGATCTTGCTGACATTTTTTAAATAATGCCCCATTGACATTATTCGTTATGGTTA
AATGGTACGCTTCCTCGACAATCTCATCGACAAGCTCTACTGCACCAATACTTTCAGGGC
TATTGCCTGAACGAGCAAAAGAAACTAAAAGTGTTGGTTTATCTGAAAAAAGATATTGAT
AAGGATTGGATACAAGATCGGTACTTGCAATCGCTTCGACAGCACAGCCTAAATGCTGGC
TTAATATCGGTGCAACAACCTCACCAATAAAAGCGGAAGTACCTGCCCCCGTAAAAATAA
CACGAAGTTCGCCTTGTTTTGCATATTCAACAAGAGGCTGAAGAAATGGAATAACAAGTG
ACGATTTCACAATAGAAACCGTTTCACGCCAGGTCGCTGGCTGTTGGGCAATTTCCTTTG
CCGTCCAAAAAGCGTTCTGTTTTTCTAATGTTTGGTTAGCTATATTGAGGATCATTGCAT
TTCCCTCACAAATAAATGGATTTATTTATAAGGAAAGAGAATGAAACTACGCAATTAACA
CTTGCACCCCGACATTTTCGAGATACTCTCGATAACTTAGAGGAATTTTATTATCCGTGA
CTAACACATCTATTTGATTGGCTTGGCAAATAACAAAATGGCTATATTGACCAAATTTGC
TCGAATCCGTCACCACAATCACCTGATCCGCCGCATCGCACATTAAGCGATTTAGCTGAG
CTTCTTGTTCGTTAAAGGTTGTCACCCCTTTTTGTAAGTCAAAACCATCAACACCCAAAA
AGACTTTATCAAAGCGATAATGTTGCAAATTCTTATCCGCCATTACTCCCGAAAACGACA
TCGCATTTTTCCGTAAAACACCACCCGTCATTCTTACTTCCACATTCGGACAAGAAACCA
ACGCCATTGCGACATCAAGCCCATTTGTCAATACTGTCAAGTTAAGATCACCGATAGCAC
TTACGATTGCTTTCGTTGTCGTTCCAGAGTCCAAAATCACCTTCTCACCCTCTTTTAACA
AAGAAGCGGCAAGATGACCAATCTGTTGTTTGAGTTCGGGATAATTATTACTTTTATCCG
CAATAGAAAGTTCCGCTATTAATCTGGAGTTTAACACTGCAAAACCGTGCGATCTTGTAA
TATAGCCTTGTTGCTCTAACACATTAAGATCCGAACGGATAGTAACCGTCGAAACCCCGA
AATGCTGAGACAATGCTTCAACTCGATGACTGCCTGTTTTTTGCAATAACGCCAAAATAT
CAGAACGTCTTTCTACGCTACTTTTCATTTTCTCTCCTACATCAAAACAACCACTGCATA
CTACGATTGCTTTCGAAAGTAAGTTTATACCCCTTAAAAACAAAAACAATCGAAAATATT
CGAAAATGAGATAAAGATCACAAAATTTACATTTGGTGTTTTAAGCAAGAAAATGTTTTG
TCACGTTTATAGTAATTTGGGCTTGGAAAGTTTCCTACTATACTTCTATACCACGAATAA
GTGATTGTTGTATTCGTGCTCAAAATGGTTACTATCATTTTGAGTTATGGTGATATAATC
AAAGTAATGAATGATGAACTTTCAGTAACTTATTGATTGATAATGAATTTTAGATAAAGA
GAGATGTTATGACATATTGGTTCAAAAATGTAATGATTTACCGTTTAACTAGTGAATTAC
GCTTCACCAGTAGTGAATTAGACGCACAATTACAGCAAACAAAATTCACCCCTTGCCAAC
AAAGCGATATGCAAAAATTTGGCTGGTCGTCACCGCTTGCAGGAAGTGAACTGTTGCACT
TTGCACAGGGTCAGCAGTTCCTACTGGTTTCCCATAAAGAAGAAAAATTATTGCCAGCTC
ACGTTGTCAAAAAAGAAACGGAAAATCGCATTGAAGCCTTAGAACAAAAAGAGCAACGTA
AGCTGAAGAAAACGGAAAAGCAGGCGATCAAAGATGATGTGGTGGCAATGTTGTTGCCTC
GTGCGTTTAGTAAACATCAATTTACGGCGATTTGGTTAGACTTAGATAAACAGCTCGTTT
ATGTAGATAGTGGCTCGGCAAAACGTGCCGAAGATACCCTTGCTTTGTTACGCAAATCCC
TTGGTTCTTTGCCTGTTGTGCCGATTTCCTTCACGCTACAACCGAGCGAAGTGATGACAA
ATTGGGTGGCAAAAGGGCATACACCAAGCTGGCTGACACTTCTAGAAGAAGCGGAATTAA
AATCTTTTGATACCGACAGCGTAATCCGTTGTAAACGCCAAGATTTAGAAAGCGACGAAA
TCAGCCAACATTTACAAGCGGGTAAATTTGTCACAAAACTTGCGTTATATTGGGAAAATC
ATTTTTCTTTTGTGTTGAACGAAGATGCCACCCTTGCCCGTGTCAAATTCGCTGATGAAG
TGCGTGAAAAGAACGATGATATTTTGAAAGAAGACAAAGCCCAACGTTTCGATGCGGATT
TTCTGTTAATGACGGAAGAATTATGTCTGTTTACAGAAAAATTGACGGAAGAGTTTGGGG
GGGTAAATTCCTTGTTATCTTTTTAGCTGGTCTACTATTTCTCAGCCAATATTTTTTTAT
TTGGAAACTTGATTGTTTTTTTCGAGCTAGAATGGTTCTATTTTAGAACGATTCGCTTTT
TTTGCTGGGCGTTCTTAAAGTATGACACTCAAACCCGATCTTTTTTTGAAGATCGGGTTG
ATTATTCTTTAGTTGGCGCTGAATTATAATTTAACTATTCTATCATTTTGTTTAATAGTA
GAATGATGAAAGATTGTGGAATAGATGTTATAGAGGGTTATGCAAACATTTTTTTTTTCG
TCATTCATTGACTTGGGTTATTTTTGCTTTTTTAGGCTTTTGCTTTTTCCCAGTAAAAGC
ATTGCAATATGGACTGTTTGGAGCAACTTCAGCCGAATTTCAACAGGCTATGGGGTGGAA
TGATATTAACCTTACTTGGATATGGTTTTTTCCCCTACTGCTTTATCTGTATCCGAACAA
AACACCTTCAACATTACGAAGTAAATGTGAGTTATTCGGGGCAGTTGGGCTGTTTCTCTT
TATCTTTCTTTCCGCAATTTTAGCAAAAATCAGCTTAGGTTATGCGGTTTTTTTCTTAAT
TGTTGCGTTGATTGCGTTAGCGACAAATGCCCTTGCTGAATTAAAAATAATGCAGGGTGA
CAGATTTATTATTGCCTCATTGATTAGCATTATTTTGTTGATCTTTTTCTTTATGGTCTA
TCCAACACTGGCAATTTTCATCTCAATGTTTTACGACGGCAGTGAATTTGTACCAAGTCA
AGTGTTGTCTATCTTACAACAGCCTTATGTATTAAGAGTGATTGGTAATTCATTAAGTGT
TGCGACAACCGTTGGGATTGTATCTACGTTGTTTGGTTTAGCCTTTGCTCTTTATACCAC
ACGGATTGCAAAACGCACGGCGTTTATTGGAAAAATTTTCTCTATCTTACCCATTGTAAC
ACCGCCATTTGTTGTTGGCTTAGGTGTCACCCTTATGTTAGGACGTTCGGGCTATGTGAC
TGCTTTTTTAGTCGATCATCTTGGCTTTAGTAATAACTGGCTTTATGGTTTTACAGGGAT
AGTGATTGCCCATACCCTCGCACTGACCCCAATGTCTTTTATGATTTTAGACGGTGCATT
AAAATCTATTCACCCATCTGTTGAGGAAGCCGCTTATACTTTACGATCTAACCGCTATCA
AGCCTTCTTCTATATTATTTTTCCATTACTCAAGCCAGCGTTAGCCAACTCGTTTTTAGT
TGTGGTGATCCAATCGCTTGCAGACTTTAGCACCCCTTTAGTTTTAGGTGGAAGTTTTGA
CGTTATTGCCACTCAAATCTATTTCTATATTGCTGGTTCACAGTTAGATTATGCTTCGGC
AAGCACCTTAGGCGTGATCTTGTTACTCTTTTCCCTTACGATTTTTGTGGTGCAATATCT
CTGGATTGGCAATCGATCTTATATTACCGTGTCAGGTAAATCCTATCGAGGCGATGTGCA
AGAGTTACCAAGCGGTATGAAATGGGCAATTATTTGCACTTTAGGTTTTTGGGTTCTGTT
TAACTTTGTACTATACGGTAGTATTTTTTACGGTAGCTTTACCGTAAGTTGGGGAATAGA
CCACACACTGACATTCAATAACTACCTCAATCTTTTTGGACAAGGGTTTAATAGTGGAGC
GTGGCCATCTTTAATCCAAACGGTTATTTTTGCTGCTAGTGCCGCCCCGATTACGGCTAT
TTTTGGTTTGTTGATCGCTTACATTACCGTTCGCCGTGATTTTAAAGGGAAAAAAACCTT
AGAATTTCTGACGTTACTTTGTTTTGCCGTACCAGGAACAGTGGCTGGGGTATCCTATAT
TCTGGCTTTTAACCATCAACCTATTTACCTGACAGGAACAGGGCTTATTATTATTTTGTC
TATGGTGATGCGGAATATGCCAGTAGGAATGAGAGCGGCTATCGCTGGATTAAGACAGTT
AGATAAAGCCTTAGATGAAGCCTCGCTCTCACTGAAAGCTGGAACATTAAAAACCATCTG
CTTTGTCGCTTTACCGCTTTTAAAACCGGCGTTACTTTCTGCCTTAGTTACTAGTTTTGT
TAGATCAATGACAACAGTCAGTGCGATCATCTTTTTAGTTACAGCAGACACACGCGTCGC
AACCTCATATATTTTAAATCGAGTAGAGGATGGGGAATATGGAATGGCGATTGCCTATGG
CTCAATGTTGATTGTAGTTATGCTGGCAATGATTTTCTTATTTGATTGGCTTGTTGGCGA
TACGCATACAGCCCGTTCAAAGCAAAAAGATGAATTTGGAGAGAAAAATGGAACAAAAAA
ATGATTTTCTCGTGTTGAAAAATATCAGCAAATCTTTTGGTAAACATAGGGTTATAGATA
ACTTAAACTTTTCAATTAAACAAGGCACAATGGTCACGTTACTCGGTCCTTCTGGCTGTG
GCAAAACCACTGTGTTACGTTTAGTTGCAGGTTTAGAAAGCCCCACAGCAGGACAAATTT
TTATTGACGGCGAAGATGTTACCCACAACGCAACGCAACAGCGAGATATTTGTATCGTAT
TTCAGTCTTACGCACTTTTCCCACATATGTCGATTGGTGAAAATGTGGAATATGGGCTAA
AAATGCAGGGTGTATCCAAAGAAGAGCGAAAACAGCGAGTAAAAGAAGCATTAGAGTTAG
TCGATCTGATAGGGTTTGAAGATCGCTATGTCGATCAAATTTCAGGCGGACAGCAACAAC
GAGTGGCATTAGCAAGAGCGTTAATTCTCAAGCCTAAAGTTCTCTTATTTGATGAACCTC
TAAGTAGTCTAGATGCGAATTTACGCCGTTCAATGCGAGAAAAAATCCGCGAGTTACAAC
AACGGCTCAATATTACTTCACTCTATGTTACTCACGATCAAAGTGAAGCTTTTGCAGTGT
CTGATGAAGTGATTGTGATGGATCAGGGTACCATTATGCAAAAAGATACGGCTAAAAACC
TCTATTTACAGCCAAACTCTCTCTTTGTTGCTCATTTTATGGGGGAATCAACCATTTTTT
CAGGAAAACGACAAGGCAATCAAATTAATATCGGTGAGTTTTCTTTTACCCTTGAAAATG
CAGCACGTTTTCAAGTACCTGATGGGGATTGTCTTGTCGGATTACGACCAGAAAGTATCC
GCTTATTAAGTGATGGAACTGCAGCTCAATATTGTGAAATTAAGCAGGCTGTCTATATGG
GAAACCATTGGGAAATTACCGCACTTTGGCAAGGGAAAACATTAATGATTAACCTTAACC
CAGAAGATTATGATGAATCCCAAAGAAATTGTTATATAGAAATAAAAAATAAAGGGGTGT
TTTTGTTGAAAGATAATGCTTAAGCATATTTTGACTAAAAATCTAGCATTCATTCTTAAT
TTCTAAAAAAAAGAGTTGCACGGATTTTTTTATCCCCTATAATGCACCACATCAGACGCG
GGGTGGAGCAGCTTGGTAGCTCGTCGGGCTCATAACCCGAAGGTCGTCGGTTCAAATCCG
GCTCCCGCAACCAGTTTTAAGGCTCATTGTTTTGGTTAAGACGATGAGTTTTGTTCTATC
TAGGCATTTGAAATTGTAAAATGTTAGATAAAACAAACCGCTTGAAGCCTCAACTGTTGT
AGTTTGAGGCTTTTTTGTGGCTACATAGTCAGCTTTGTTGTGTTAAAGGGACTTTTTCAA
GTCCTTTTTTTATATCTGTCAAATGGAGGTTTCCTTGGCAACATTAGAACAAAAATTACA
AGAGCTTGTCGCCGATCCCATTGATGCAATGGGATTTGAACTTGTCGGCGTTGAGTGCCA
ACGTGCAGGTCGTTTTTTAACTGTACGCTTATATATTGATAAAGAAGGCGGTGTTACGGT
TGATGATTGTAGCGATGTTAGCCGTCAAGTGAGTGCGATTTTTGATGTGGAAGATCCGAT
TGCGGATAAATATAACCTAGAAGTATCTTCCCCTGGGTTAGATCGTCCATTATTTACATT
AGCCCACTATCAACGCTTTGTTGGGCGTGAAATTGTTGTTCATTTACGCATTCCAATGTT
AGATCGCCGTAAATGGCAAGGTGAATTAGTGAGTGTTGAAGGTGATTTAATTACCTTAAA
AGTTGATGGCAATTTACAGGCTTTTGCCTTTGGCAACATTCAAAAAGCAAATTTAATCCC
CGTTTTTAATTTCTAAGGAAATCAAAACCAATGAGTAAAGAGATTTTATTAGCCGCAGAA
GCGGTATCCAATGAAAAATTATTACCAAAAGATGCCATTTTTGAGGCACTTGAAACCGCA
TTAGCCATTTCAACGAAAAAGAAAGCGGCTGCAGAACGTGAAGATCGTAAAACGGGCAAC
GGCATTGATATTGATGTGCGTGTAGTGATTGACCGTAAAACAGGAGCATTTACTACTTAC
CGCCGTTGGTTAGTGGTAGAAAAAGTGCATCACCACACTCGTGAAATTACTTTAGAAGCG
GCTCAATTTGAAGACCCGAACATTCAATTAGGTGACTATGTTGAAGATGAGATTGAGTCT
ATCGCATTCGACCGTATAACAATGCAAACCGCTCGCCAAGTGATCACCATGAAAATTCGT
GAAGCGGAACGTAATAAAGTGATTGAACAATTCCGTTCAGAAGAAGGCAAAATTGTTATC
GGTACTGTAAAAAAAGTAAGTCGTGAAAGTATTATTCTTGAGCTTGCAGGTAAAAAGGAC
GATACCACTAAAGCTGAAGCAGTGATTGTGCGTGAAGATATGTTACCGCGTGAAAACTTC
CGCCCAGGTGACCGAGTGCGTGGTGTACTTTATGCAATTAAGCCCGAGTCAAAAGGTCCT
CAACTATTCGTTACTCGTGCAAAACCAGTGATGTTACAAGAGTTATTCAAACTTGAAGTA
CCTGAAATCGGTGAAGAAGTGATTGAAATCAAAGGGGCTTCTCGTGATCCAGGCTCTCGC
GCCAAAATTGCCGTGAAAAGCAATGATAAACGTATCGATCCAGTAGGTGCTTGCGTCGGT
ATGCGTGGTGCGCGTGTACAGGCAATTACTAACGAACTTGGCGGTGAGCGTGTAGATATC
GTGTTGTGGGACGACAACCCAGCACAATTTTTGATTAACGCAATGGCACCTGCTGATGTT
AGCTCAATCGTTGTTGATGAAGACAATCACTCAATGGATATTGCTGTTGAAGCAAACGCA
CTTGCACAAGCTATCGGTCGTAATGGTCAAAATGTACGTTTAGCCACCCAATTAACAGGT
TGGACATTAAATGTGATGACAACCGATGAGTTAGAAAAAAAACATCAAGCAGAAGACAAT
AAAGTGATTAATCTCTTTATGGACGCTTTAGAAATTGATGAAGAATTTGCTCATCTTTTA
ATTGAAGAAGGCTTTACCTCATTAGAAGAAATCGCTTATGTACCAGTTAAGGAACTGACA
GCAATTGATGGCTTAGAAGATGAAGATCTAGTTGGAGAACTTCAAGCACGTGCTAAAAAT
GCGATCACAGCTAAAGCGTTAGCGGAAGAAGAAGCATTAAAACAGGCACATATTGAAGAT
AAATTGTTAAATCTTGAAGGTATGGATCGCCATATCGCCTTTAAATTAGCAGAAAAACAG
ATTACCACTCTTGAAGACCTTGCAGAGCAAGGTGTTGATGATTTAGCTGATATTGAAGAA
TTAACCGCAGAAAAAGCCGCAGAATTAATTATGGCGGCTCGTCAAATTTGCTGGTTTAGC
TAAAAACAGGGAGAGAAAGAATGAGTGAAAATGAAATCAAAACAGACGCACCGAAGAAAT
TAAGTTTACAGCGTCGTACTAAAACAACCGTGAGCGGTACGACTGCAGGCGGTAAAGCAA
AAGAAGTGCAAGTGGAAGTGCGTAAATCTCGCAAAGTGGATACTGAAGCAGCTAAAAAAG
CCCAAGAAGAAGCACTGAAATCGAAACAAGAAGCGGAAGCTAAAGCGAAAGAAGAGGCTA
AAAAAGCAGAAGCAGCCAAAGCCGAAGAAGCAAAAAAAGCGGTACATCAAGTGCCTGTAA
TGCCAAATAAACAACCAAAACCAGCGCAACCAAAAGCAGAAGCTCAACCAAAACAAGAAA
AAGCGGTTGATCCTGAAAAAGAGGCAAAACGTAAAGAAGAAGCTGAATTGCGTCGTAAGC
AAGAAGAAGTGGCTCGCCAAAAAGCGGAAATGGACGCAAAACGTGCAGCAGAAAATGCTC
GTCGTTTAGCAGAAATTGCCCGTGAAGAAGCGATTGAAAATGGCGAAGACTATGAAGATG
ACCGCTTTACTTCTAAATATGCGTTAGAAGCAGAACGTGACTCTGAGCGTCGTAGTGAAG
GCAATCGTGGACGTGGCAAAGGCGGTGTAGCGAAAACCAAAAAAGGCGGACGTGATGATG
AAAACGGCAGTAAAAATGAACGTCAATCTGACCGCCGTAACCAAAAAGATACCAAAGGCA
AGGGTAAACACGCGAAGAAAGGCAGTGCATTACAACAAGCCTTCACTAAGCCAGCTCAAG
CAGTTACGCGTGATGTGGTGATCGGTGAAACTATTACTGTGGCAGAACTTGCGAACAAAA
TGGCAGTAAAAGCGACCGAAATCATCAAAACAATGATGAAAATGGGCGAAATGGTGACCA
TTAACCAAGTGATTGACCAAGAAACTGCACAGCTTGTTGCAGAGGAAATGGGACACAAAG
TTATTCTGCGTAAAGAAAATGAGTTAGAAGAAGCGATCTTAGAAGATCGTGACTTACACG
CAGAAAAAGTAACCCGAGCGCCAGTTGTGACCATTATGGGACACGTTGACCACGGTAAAA
CCTCATTATTAGACTATATCCGTAAAGCGAAAGTAGCAGCAGGTGAAGCTGGTGGTATTA
CTCAGCATATCGGTGCATATCACGTTGAAACCGACGACGGTAAGATGATTACCTTCTTAG
ATACACCAGGACACGCGGCATTTACCTCAATGCGTGCGCGTGGTGCGAAAGCAACGGATA
TCGTTGTTCTTGTAGTAGCAGCTGACGATGGCGTAATGCCACAAACCATTGAAGCAATCC
AACACGCGAAAGCAGCTGGTGCGCCGATCGTGGTTGCGGTAAACAAAATTGATAAACCAG
AAGCAAACCTAGAGCGTGTAGAACAAGAGTTATTACAACACGAAGTGATTTCTGAGAAAT
TCGGTGGTGATGTTCAATTTGTTCCTGTTTCAGCGAAAAAAGGAATGGGGATTGACGACT
TACTTGAAGCCATTCTTCTTCAATCGGAAGTATTAGAATTAAGTGCGGTAAAAGAGGGTA
TGGCAAGCGGTGTGGTTATCGAATCTTACCTCGATAAAGGTCGTGGTCCAGTTGCAACTA
TCCTTGTTCAATCAGGTACGTTAAACAAAGGCGACATCGTACTTTGTGGCTTTGAATATG
GCCGTGTTCGTGCAATGCGTGATGAAAATGGTAAAGACATTGAATCAGCTGGTCCATCAA
TTCCTGTGGAAGTATTAGGACTTTCAGGCGTACCAGCCGCAGGTGATGAAGCGACAGTGG
TGCGTGATGAGAAAAAAGCACGAGAAGTGGCGTTATACCGTCAAGGTAAATTCCGTGATG
TGAAATTGGCTCGCCAACAAAAAGCGAAACTTGAAAATATGTTTAGCAATATGGCGGAAG
GCGATGTTGCAGAATTGAACGTGATTGTGAAAGCAGACGTACAAGGCTCTGTAGAAGCGA
TTGTTCAATCTTTACACGAGCTTTCAACGGCAGAAGTAAAAGTGAAAGTAGTTGGCTCTG
GCGTAGGTGGTATTACGGAAACCGATGCAACCTTAGCGGCAGCGTCTAACGCTATTGTAC
TTGGCTTTAACGTCCGTGCAGATGCCTCAGCACGTCGCATTATCGAAAGCGAAAACATTG
ATTTACGTTATTATTCAATCATTTATGAGCTATTAAACGAAATCAAAGCAGCAATGAGCG
GTATGTTACAACCTGAATTTAAACAAGAAATCATCGGCTTGGCAGAAGTGCGTGATGTCT
TCCGTCACCCGAAATTCGGTGCAATTGCAGGTTGTATGGTCACTGAAGGTATCGTCAAAC
GTAACAACCCAATCCGTGTATTACGTGATAACGTCGTAATTTTTGAAGGCGAGTTAGAAT
CTCTGCGTCGTTTCAAAGACGACGTTTCAGAAGTCCGTAACGGTATGGAATGTGGTATCG
GCGTGAAAAACTACAATGATGTAAAAGTCGGCGACCAAATCGAGGTATTCGAAGTGGTTG
AGATTAAACGTTCGATTTAATCTATTGATATTAGGGCAAATGTCATTTGCCCCTACAAAT
TTAACGGCATAATGATTTCTCGTTATGCCGTTATTTTTTATTCTTCCAACAAAAATTTCT
GTTAGAATAAATGCAACCCTATTCAGCATTGGAGGTAATATGGCTCAAATTTATATTCAA
TCGGATTACTTTCATCAACAAATGGCGTGTATTGTGCAAGCAATTCAATCAGGAATGGAA
AAACAAGCACTAATTTCTTACGTTCAAAACGTAGAAAAACAAATTGCCGATAAGGTGGAA
GAGCCTGCATTTAACTACGATCTAGAAAGAATGAAAGCACACGTTGAAAGTGAAACTATT
GAAATGCCTTCGGACTTAACAAGTGCAAAAGCAATTAAGGAGTGGTTACTTAATGGCTAA
CTTGACAATTGAATATGGCTCACTTTTTCGTAAAGAATTTGCCAATTTTCCAGTAAAAGA
CCAAGATGCGATCGTTGAATTCGTTGAGCATATTCTGAAATTCGGTTTTACCAACCTTGA
AGGCAGGAATAAATCTTCCGACAACGTGCATAAAAACGATCCGCACTTTGCTCAAAAAGT
AAAATATGCGCGAGAAAATCATCTATGGCATTACCACATTGGTATTCTTGCCTTTGATTT
AAGTAAACCTTTTGGCGATAGAACGTCTGAATATGTGCTGCATTATCAGCGTTTTAGTGA
TCGAATAAAAATAGTCGATTATTCAGCTCACCCGCCTTTTAATTTACCCACAGCTTCTTA
CCTTAGATAAATGACATTACTGGTATCCTTTAAGAGTGGAAAAAAGTGTCAGTTTATGTA
AATTCAAAGCCCCCCGTCAGAACAAAATCAATAGGATTTCCACAACTATCTACTGCTAAA
TGAATTTTTGTGCTATTACCTGCCACACTTTTGCCAATCGCTTGCGGATTTTGACCGCTT
GCACCTGTTGCATGCTGGTGAGCCTTGATGACACTGCTATCAATAAAAATCCATTCAGAA
TCAATATATTGTCTAAATGACTTTAGCACTTATTAGATTTCCGCCTACTATTTCTAGCTT
TTATTGATAAAAGTTGAAAAATTCTTGTTATTTTATCTTTAGTTTTGTGTGACCCATTGT
TTTTTTTTTTTTTTTTTTTTTTTTTTTTTTTT
>H60 Scaffold5
AAAATGGGACGCTACACGCTACTTATCCACAGAATCTGTGGGTCAAAATTGAATAACTTT
TTTGTGTGTAAACACAGTTGCTACCTTAAAAATTGTTTTCTAGGACGCCAAGCGTGGCGT
CCCTACTAGGTTTAATGTCGGCGGTTTAATACAAACTCGGATCGCTCTCATTCGGTCGGG
TTTTAAAACGACGATGTAGCCACATATATTGGCTCTGAGCTTGCATAATCTCGCTTTCTA
CGACCTTGTTCATTAAGGTTGCAGTATCAACGTCATTTTTGCACTGGCTAAAATCTACTG
CAGGCCTGATTTTGACGGTATAACCTGAAAAATCGTCGTTTCGCATTGGGGTAAATGGCA
CAACGATACTATTTGGGGCGGAACGTAATAACATTCTCGTTCCAGCTGTTGTACACGCTT
CTTTCACCGCAAAAAACGGCACAAAAACGCTGTTTTTGCGTCCGTAATCGTGATCGGGAG
CATACCAAATGGTTTCCCCTGCACGAAGAGCTTTAATCATACCGCGTAAATCTTTGCGAT
CTAGCATGGCTTTGTTAGAACGTACTCGCCCACGAAATTGAATCCAATCTAACAGCGGAT
TATCATTCGGACGATATACGCCAATCCCTTGATGATGAAGCCCGACAATTCTTGCCCCAA
GTTCAAGGGTCAGAAAATGAACACCGACAAAAATAATCCCCGAACCCTCAGGCTGATTTT
TCAGATGTTCCAATCCTTCTATTTTCGACCATTTAAGAATACGTTCATCTGACCAAAACC
ACGCCATCCCTGTTTCAATAATTGCCATTCCGACGGATTCGGCATTTTGAGCTAAAATTT
CATCAATTTGACAAACGGTATAATCTGGGAAGCAAAGTTCCAAATTCCGTTTGGCAATTC
GCATACGGCGTTTATCCAAACCTAATCGGGTAAACAGTTTACCTAAGCCCTTACCGACTT
TCGCTAAAATAGGGTAAGGTAAGCATAAAATCAGTTTGAAAATTCCCAATCCTAGCCATA
AACCCCAATACTTTGGATGTAAAAAGGCTCGCTGAAAAGGAGGAAGTGGTTTATCTATCA
TTATGTTGTTTCCATTGATTTCACTGACAAGCGAATCCACTCCAGTGCGATTTCTCGATG
AGCAATGAATAAATTATACACGGCATCTTCACTTAATACGCCTCGAATCATCTCTGAGGG
AATTTCCCCTCGTTCATCAGCATTATAATCTTCTTGCCACTGTTCAGCATAATAATTTTC
TAGCTCTCGGATTTTTGGTAAAAGAACTATCCACGACTGTTGAAGCTGTTCCATTTTATT
CATTAAGCTACTTGCTTCATTTAAAATCTGTTCCATTTCACGAATTTTCGCCAAGCGAGC
TTCTGATAACATCATACCTCCAAAAAATATCGTTAGAATTATAGTCAAAAAAACCAAAAA
AGTGTTAAGTAGATCAAATTTTTGAAAATTGTTTAAATTTAGGGGTTGAAATTTTAGGGG
GAAAGGCATAATTTGAAGCTATCCATTCAACGACCAACAAGGTCATAATAAAAGAGGTAC
ATGCTATGACAATCAATATTTCAAGCAAACAAATGGAAGTGACCCCTGCAATTCGTACGC
ACATTGAGGAGCGTTTGGCTAAACTGAATAAATGGCAAACTCAGTTAATTAACCCTCACT
TTATTATCCACAAATTACCAAATGGTTACGAAGTTGAGGCTTCTATTGGAACCCCTGTTG
GCGATTTATTTGCAAAAGCACATGATGAAGATCTCTATAAAGCTATCAACGAAGTAGAAT
CAAAACTTGAAACCCAGTTAAATAAACAAAAACATAAAGGTGAAGCACGCAGAGCAGATG
ATAGTATTAAAAAAGCGAATGAAGCATTATAGATGGCGTAAATATTTGTATCTGAGATAA
CATATCCAAGCACTGTTATTTGTACATCTATCTCTAATTCTAAGTATCTTCATTTTAAAC
TTATGGTGGTCGCTTAGGCGATCACCAAAATCAATAAGCTGGCTGTTTCTAGTTTAGAGT
TAGCATGCTTCATTTTTGCCATCTCATTAATTGCGGCAAGTAGGCAAATTTGTTTGCTGA
TCTGCCAAAAACTATGCTATTTAAAATGTCACATCATCAATTGGAAATACGTTTCTTTCC
TTAATTACTCGACGGATTACATCACCTAGAGATTCAATAACACTTGTCGTATAATATGCC
GAATTCCTGCTCACCTATAAAAATACCTGTATCTAGATGTATTATCACAGAAACAGGTAT
TTACACAAATTTATTCCATGCTCTATAGAAAGTTAGAACTTCATCTCTACTGAAAGGACA
TAGTTTCTACCAGGTGCGGCATATCTTACGTAATCTTTCACATTAGTATGCTGATGAATC
GCATTAAGCGAAGATTGACGTACGGATTCCCAAGTGGTGTAACGGTAATTCATCAGGTTA
TATACGCCAGCTCGTACCGTTATGTGTTTCCAAGGGGTGATATATCCCGTTAAGTCAAAG
GTATGCCAAGAACGTGTTCTTTTCTTCGTGGCTGTTCGTTCATAATTGGCAAAACCGACT
TGTTCATTACCTCTTAACTCATCTGGATTTTTTCCACTAGAGTGTGTCATTGTTAGATTC
ACGCCCCATTTTTCATCTGGCTGATCGTATCCCACACCTACAACATAGCGAGCAGGCTGA
ATGGTGTCTAACAATGGGGTGCGAATGTTCATATACCCAGGATAATTTTTCACCTCTTTT
ACTCGCATTTTGCTATAAGCCAATGTTGTGTAAATGCCCTCAGGAATTTTATCAAATACC
CCATTCCAATCTAACTTACCAATCAGATTAATGCCGTCCAATTTAATATCGTGAACATTA
AAATAGTGAGACGTTGATCGAGCTTGGTGCTTTCTTTGTGCTCGAGCAATTAACTGCTTA
TAGTCATTTTTGAAATAACTGACTTCAACGATACCAAAATCACCTTTGAAAGTCGCAGCA
ACCTCTTGGTTTAAGGATTTTTCAGGAGATAACTTCTCAGCTTTTTGGTGAGCATCACTT
GAACCTGCTCTTGCACCATCATAGCGTAAGCCAAATAGCTCTTGGAAACTTGGCACTCTA
AAGCCTGATGATGCTCGATAAGAGAGTGATAGGAATGACGTTGGTTTTGCGACTATGCCA
ATATTCCACGCACTGTTTTTATAATCGCCTTGATTTGCCCAGCGATGAGTGCTACGGAAT
TTATGCTTATCGAAACGGTAACCCAAACCAATATCCAAATACTTGGTTATAGCAAAATTA
TCTCTCAGAGCAATGTAGTGATTATGCCCTTTGATTTTACTTGTAGCACAATCTGCTTTG
CCTGCAATAGTGCCAGTATAATTACATTCATTTTTACTATAAATTGCCTGATCTTTTAGC
TCATAGATGTAAGGATTATTTTGATAACCGTTACCATTAATGCGATGCCAAGTTCCCACA
GAAAACTTACTCAAAATTTCGTGGCGTTTTAAGGTGGAATTGAAACGGTCTGAACCTAAT
AACATATTTAATTGATGTTTGCCCAATCCCGTTTGTACGGTTTTATCTAACGAGAGCTGA
ATAGTATCGTGTTTTTCTTCATAAGAACTCTGCTCATTTTTAGTTGAGGACCAAAGTTTA
TCAAGAGTTGCACGGCAATTCTTATCTACGGTTGGATATTCGGAACAGTTGTTCTCTCTC
AAGCGGGTAAATAAATCAATTTTTTGCTGATCGAAACTCAAAGATAGACTATCAATCAGG
CGATTTTCATCTTGATTGGTATAACGATATAAAGCACCTAAGCGATCACGAGTGTGCCAC
TCATCAATAAAACGAGCTTTTGCCCAACGTAAACCTTTTGATGATTTCACAACACCGTCC
GTATTATGGTAGTCAATAGCAACACCATCTAAAGCATTATCACGATATAACCCTTTAGCA
TTATCCATTGAATACCACGTATTACCATTTTTTTTTAAATCTGATAGCTGCCAATAAGCA
GGATAGGTCATATCGCGAGTATCATAGCGTTGCTTGCTATGTTCATAAACACCAGCCACA
TAATGTTTTGGTGAAAGGCTATAACCTAATTTAACCAACCAAGAATCAGATTTATATTTC
ACTGGATCAGGCAAAGCTCGTTCTTCACCTGTATATTCTTTAGCACTGAGTTGCTCTGTT
ATATACTTCTGACCATCATAAGACACTCCAACCTGCTGGCGTGGCTCGCAGTTCAAACTT
GGACAATCATTCTTAACTTTAAACCAATTGCTATCTTGAGGATTATTGTCTGCGAGATCC
ACTCTTTGAATACGCTTAGAACGACTTTCCGCATCCTTATGAGCTTTCGTTTCTTTACCA
TCACGATGAGTGTAAATCACAAGTGCATCAAAGCCATTATGAGAACCAGCAAAAGCAAGT
GAATTTAGCCATTGCTGATTTTTACTACTGTAAGCACTTTTGGTATCCAATCCCCAAGAT
TGCCCTGGCTTAATAATGTCGCTTACCTCTTTGGTACGGAATTGCACCGAACCGCCTAGC
GAACCACTACCAAACTCAGAAGAGCTAGCTCCTTTACTAATTTGGATCGAACGCAGATTT
TCGTATTCTATTTCATTAATAGCACCGCTTGAGGAACGTGAATATTGGCTTACATAGGAT
TGAATCTGTGGCAAACCGTCTAATGCCAAGCCCACACGATTACGATCTACCCCGCGAATT
GAGTAGCCTGTTGTTGCACCTCGTCCCTGTTCTACCACAGAAATACCTGGATCGTAGCGA
GTCAGATCTCGCATTCCTAATACTTGCTCCTTACTAAGAGAATCTGATGTTTTCACTACT
TTCCCTAAGCCTGTGACTTCGTTCTCTTTTTTATGTGCTTTCTTTTTGGTACCTGTAACA
TAAACATCATTTAATTGTACTGCTTGTTCTGCATAGCTTTGTACGGCAAAGAGGCTAAAA
AGAGCAAGGCTAATCAGATTTAATTTATTTTTCATAGCAAATTCCTTATTATTTTTCTAC
TTGTCGTTTTGCACCAAAAACAGCACCTACACTGCCGTTGTCTGATTTATGATGGAATTG
TCCGCCAAGTTCTCCAGCGGTTGGACCATAAAAACCACCTTTTACATCTACGTTACTGAA
TACGGCATTGCCGTGTTGGCTAGAGCCTGCATCTAAAGCAAAGCCACTATCAGAGGTTTT
CGCACTGCCGATAAAGCCATTACCATTAATTGTCGCATCTACGGTAAATACAGGATTTAC
ACCGCCTTTATCAAATAACTTGCCGCTTACTTTTTTATCACCAAAATTAACATCAAATTC
TGAGCGATAGCCCGATTCTCGATTATTATCCGCTTCCGCTATCCAGTTCGTCCCTTTAGA
TACGAGTGCATCCCAAGTTCCAACATACTTATAGTTACCTCCTGCGGGCATTTTATCCGT
TGCAGTACGTTCACCTTGTAGGAATAAACTATTATCTTTAACTTGTTGTTCGCCCTCTTT
TTGCCACAATTGACCAAATTTCATATATTCCAGATTACTACAGCAAGCTACAGCTACCAT
TGTTTTTCCGTTGATTTCAACCGTTTTACTATTTTTAAAATCGACACCTACCAGATCCAT
TTTTTGTCCATCAATAATTAAAACAGAGGCATCACCAAAATTGTTGAGTTCTTTAGCATT
AAATTGGGTTAAATCAATTTTAGTTGCATCAATGATTCGTTCTGTGGTCGTCTCGCCGTT
TTCACTTTTAGCGGCAAATACTGCAAAGAGAGATTTATTATTTGTGAAAAATTTCCCTGC
CATCTCTTCTGCTTTAGGTCCATAGAATCCCCCTTCAAGATAATCTGAATTCGTAAAGAT
TGGATCATCTACTTTTTCTGCTTTGGCTTTTCCTCTAAAACGGTTGCCTGTTATATCAGC
TTCAATGCTATAACGCTTGGTAATTTCTTGTGCTGTATTTCTGCTGACATAACCATTACG
GTATAAACTACCCGTCAATTTTTTGTTATCAAAATCTACTACAAATTCACTAGAATGAGC
TACCCCTTTAACTTCATTCTCACCCACTTTATCACCAACTTTATGATCTCGATTGACATT
ATCCGAAATAGATGTAGCTGCAACATTTTTACCATTACCTGCATCACTAAATCCACTTAA
CTCGTAGCTTGTTTTAACATCACTGGTAAAATCCCAAGTACCTTTATAAGTAACCTTATT
TCCTTTAGGAAGCTCTTTTGATGGAATTGTCCCTAAATAGTAAATGTAACCATCGATCCC
ATTTTTAAAAATATAGATTGAGCTATTCTCATTCCTTACCATTTCACGATAAGATTCATC
GTAAACATAGCCTGAACGCACATATTGTAAATTTCGTTTTTTGTCCTCTCGTTTACTATC
GTGAGAGTGATAAATTAAATAACTCGTTGTTTTATCGTTTAACTCTTTCAAGTGAGGTAT
TTCATCTATATTTTCATTCCAAATCGCTAACATTTGTGCTTCAGATAATTCATCAGTCGC
ATCAGGTGCTGTTTTTCGATTTCCCTCTTTATCAAATAAAGCTCTATTTCGGCGGGGTAT
CTTTACCTCATACCCCAAAGCAGGCTCCATCAACTTATCCAATTCTTCTTTTGTCTTTTT
CTTTGTTTCCTCATCTTGATACGAGGTTGTTGCTTTTTCTGCTTTTGCAGTTTGATTTGG
CTGAACATCTTCTAAATCAAAACTTCCTTTTCCACCAGAACAAGCGACAAGGAACAGAGA
AGTAAACGCTAACGCACAGGGGTTAAGTTTAAAATGCATATTTGCCTCCGATATAAAAAC
ACTGCATTTATTTTGTAGGTTGGGTTATAAAGCCAATTTTAGTTAGCCCAACATTTTGAG
CTAATTCAAGGACTTTAACGATATGTTGATATTCCACGGAAATATCCGCAGAAATAGCAA
TAACGGTATTTTTATTTTCCTGAAATTTTGTCAGAAATGATTGTTTTAATTCTTCTTCAT
TCACTAGCTTTTCGCCTAAATAAATGCCCGTAGGATTAATCGCCACTCTGAAAATATCTT
TTGCTTCATCTTTTTTCTCAACATTGGCGGTTGGTAGTTCAAGCGGGATAGATTGCGTTA
ATATAGGCATTGTGATCATAAAAACAATTAATAACACCAACATTACATCAACTAATGGTG
TAACATTAATTTCTGACATTACCGAATTTTCATTTTTATCAAAACTTCCAAATGCCATTA
TTTATTTTCTCCATAGTGATGTAATAAATAGATAAATAACTCGTTTGCGTAATGATCTAA
ATCTTGAGAAAGATTACGATTAAGGCGAGTAATTAAGTTATAGGCAAGTACTGCAGGAAT
GGCGACAAATAATCCCATTGCCGTTGCAACTAAAGCCTCTCCTATAGGGGCAGATACGGT
TGCAATACTGACTTGCCCTTGCTGACTAATATCCATAAGTGCATTAAAAATTCCCCAGAC
TGTGCCAAATAATCCAATAAACGGCGCAACTGCACCAATAGAAGCGAGTGCAACTAAACC
GCCATCATATTTACGCAACGATTGAGTGATGGCATTTCGCAAATGCAATGTCAGGAAATC
TTTAAATGGAAGTTGATGAGATAAATGGTTCTTTTCTTTAGCTTGATATAATTCACATTG
TTTAAAAGTTAGCTGTAAAATATCTGCAATTTCAGACCGCTTGTTTTGAATATATTGCTC
TGCTTGAGTAAGATTTTCAGCAGATTTGACTAATTGAAAACTTTGTTGGTTATTTTTTCT
TACACCAATCATTTTAATTAAACGAATTAAAATAATAGTCCAAGATAAAATACTCATTAC
AACTAAAATTCCAAAGGAAATGGAAAGTACAATATCTTGTTGTTGAAGAAGTTGAATTAA
ATTCATAAATTACCTCAAATAATTTAGGCTGCTGCCCCACATTTAAAATGAATACTAAAA
ATCACACTGCCTACCACTGCACTATTATTTATTTTGGCTGGTTGATAGGTGTGTCCCGAT
GCCATTCTGCTTGCTTGATTATCCAAACGTTTAATACCTGAAGAAGATAAAATCTCTACA
TTTGTCGCTTTACCATTCGTTCCTATTGTTACCTTTAATTTCACACTGCCTACATCATCA
GATTCATCAGAAATATCTGAACAACGCCCTCGCATTGCATTGCCATAACCCGCACCAAGA
GAAGCATCTACTTTGGCGTTTCCAGTGACAGACTTACTCCCTTCAACACCATTTTGATTT
CCTTGTTGATGATTTTGGGCAACTTGGATTGTGTTTGTTTTTTTATCTGATAGAGGTTTA
GGCGATAACTCTTTCTTTTTCTCTACTTTTTTGGTGAGCTTTTCTGGGGATTTTTTTATC
TCTTTTTTCACTTTTACTTCAGGTTTCTCCTCTTTTTTAACGAGATCTGCTTGTGAAACA
TCTGCTACTTCTGTACTGAGTATTTGCTCTGGCTCTTGTGTCACCTCTGGCTCACTTTCA
CTTTTCACTTCAATGGGTTCTTCGCTTCCTAAATTTACTTCAACCATTTGTAAATTTTCT
AAGTCCCCAAAATGATTGAGATCTCTATCCCAAGATAATTGTGAAATCGTATATGCCAAC
CCGATATGAACAAGAGTTACAGATAAAAAAATCGAAATGTTATAAAACCTGTTATAAAAC
CATTGCAACATAATATATGAGTATATTAGAATAAATCCAGTAATCAAATAAAAATCATTA
TCAATATGATATCTGATAATTTTGACAATTACAACATTAATTCAAACAATGTAAGCGCCA
GTTAAGTTATTGTTAATAAAAATCAACAGTCTTGACATTGCTTCATGCTTTTATAGGAAC
GTTATGAATCACTCGTTTATTAGTGCAACACTTTTATTAGTCTTAGCTAACTACTCTATA
GCAAAACTATCTCAGGATAGTATTACTGAACATCTAAATGATAATAGAGTCCAAGCAGAA
AAAGCCGATATCCTCATTCACAGCCATCAATTTAAGGTTCATAAAATCGCTAAGGAGGAA
ACGGATAAGAGTAGTATTACAATGACTTCAAAAGAGTTGGTAAAATATCCAGATTTAGTG
ATAAGAGCATTATTGCCTGCGGTAATGCAAGGTAATATTGACAATGTCGAATTGCTTTAT
CCCATTTACCAACAGCTTCCTGCACAATTTCACGATCCAATTCTCACCAAATGGGCATCG
GCAATTGTGGCAAAGAAAAATCAGCTATATACGGAAGCGATCAAGTTATATCGTCAGATC
CTTGCCGAACAAGCAGATATTCAGCCTGTTCGTTTACAACTTGCGGTAGCCCTATTTGAA
AATAACGAATTAGAGGCTTCAGAAGATCAGTTTAAAAAACTGCGTTCAGAACCGCTTATC
CCCGAAATTACCCAACTTATCGATCAATATCTTAATGCGATAAACCAACGAGATCGTTGG
[truncated: 1,781,784 more chars]
