# Supplementary material for: Whole-genome sequence analyses of Glaesserella parasuis isolates reveals extensive genomic variation and diverse antibiotic resistance determinants
Source: PeerJ. 2020 Jun 22;8:e9293. doi: 10.7717/peerj.9293 (PMC7316082; doi:10.7717/peerj.9293)
Supplement: Supplemental Information 14 [file peerj-08-9293-s022.fasta]

>H33 Scaffold1
AAAAAAAAAACAATGGGTCACACAAAACTAAAGATAAAATAACAAGAATTTTTCAACTTT
TATCAATAAAAGTTAGAAATAATAGGCGGAAATCTAATAAGTGCTAAAATCATTTAGACA
ATATATTGATTCTGAATGGATTTTTATTGATAGCAGTGTCATCAAGGCTCACCAGCATGC
AACAGGTGCAAGCGGTCAAAATCCGCAAGCGATTGGCAAAAGTGTGGCAGGTAATAGCAC
AAAAATTCATTTAGCAGTAGATAGTTGTGGAAATCCTATTGATTTTGTTCTGACGGGGGG
GACTTTGAATTTACATAAACTGACACTTTTTTCCACTCTTAAAGGATACCAGTAATGTCA
TTTATCTAAGGTAAGAAGCTGTGGGTAAATTAAAAGGCGGGTGAGCTGAATAATCGACTA
TTTTTATTCGATCACTAAAACGCTGATAATGCAGCACATATTCAGACGTTCTATCGCCAA
AAGGTTTACTTAAATCAAAGGCAAGGATACCAATGTGGTAATGCCATAGATGATTTTCTC
GCGCATATTTTACTTTTTGAGCAAAGTGCGGATCGTTTTTATGCACGTTGTCGGAAGATT
TATTCCTGCCTTCAAGGTTGGTAAAACCAAAATTTTGAATATGCTCAACGAATTCAACGA
TCGCATCTTGGTCTTTTACTGGAAAATTGGCAAATTCTTTACGAAAAAGTGAGCCATATT
CAATTGTCAAGTTAGCCATTAAGTAACCACTCCTTAATTGCTTTTGCACTTGTTAAGTCC
GAAGGCATTTCAATAGTTTCACTTTCAACGTGTGCTTTCATTCTTTCTAGATCGTAGTTA
AATGCAGGCTCTTCCACCTTATCGGCAATTTGTTTTTCTACGTTTTGAACGTAAGAAATT
AGTGCTTGTTTTTCCATTCCTGATTGAATTGCTTGCACAATACACGCCATTTGTTGATGA
AAGTAATCCGATTGAATATAAATTTGAGCCATATTACCTCCAATGTTGAATAGGGTTGCA
TTTATTCTAACAGAAATTTTTGTTGGAAGAATAAAAAATAACGGCATAACGAGAAATCAT
TATGCCGTTAAATTTGTAGGGGCAAATGACATTTGCCCTAATATCAATAGATTAAATCGA
ACGTTTAATCTCAACCACTTCGAATACCTCGATTTGGTCGCCGACTTTTACATCATTGTA
GTTTTTCACGCCGATACCACATTCCATACCGTTACGGACTTCTGAAACGTCGTCTTTGAA
ACGACGCAGAGATTCTAACTCGCCTTCAAAAATTACGACGTTATCACGTAATACACGGAT
TGGGTTGTTACGTTTGACGATACCTTCAGTGACCATACAACCTGCAATTGCACCGAATTT
CGGGTGACGGAAGACATCACGCACTTCTGCCAAGCCGATGATTTCTTGTTTAAATTCAGG
TTGTAACATACCGCTCATTGCTGCTTTGATTTCGTTTAATAGCTCATAAATGATTGAATA
ATAACGTAAATCAATGTTTTCGCTTTCGATAATGCGACGTGCTGAGGCATCTGCACGGAC
GTTAAAGCCAAGTACAATAGCGTTAGACGCTGCCGCTAAGGTTGCATCGGTTTCCGTAAT
ACCACCTACGCCAGAGCCAACCACTTTCACTTTTACTTCTGCTGTTGAAAGCTCGTGTAA
AGATTGAACAATCGCTTCTACAGAGCCTTGTACGTCTGCTTTCACAATCACGTTCAATTC
TGCAACATCGCCTTCCGCCATATTGCTAAACATATTTTCAAGTTTCGCTTTTTGTTGGCG
AGCCAATTTCACATCACGGAATTTACCTTGACGGTATAACGCCACTTCTCGTGCTTTTTT
CTCATCACGCACCACTGTCGCTTCATCACCGGCTGCTGGTACGCCTGAAAGTCCTAATAC
TTCCACAGGAATTGATGGACCAGCTGATTCAATGTCTTTACCATTTTCATCACGCATTGC
ACGAACACGGCCATATTCAAAGCCACAAAGTACGATGTCGCCTTTGTTTAACGTACCTGA
TTGAACAAGGATAGTTGCAACTGGGCCACGACCTTTATCGAGGTAAGATTCGATAACCAC
ACCGCTTGCCATACCCTCTTTTACCGCACTTAATTCTAATACTTCCGATTGAAGAAGAAT
GGCTTCAAGTAAGTCGTCAATCCCCATTCCTTTTTTCGCTGAGACAGGAACAAATTGAAC
ATCACCACCGAATTTCTCAGAAATCACTTCGTGTTGTAATAACTCTTGCTCTACACGCTC
TGGGTTTGCTTCTGGTTTATCAATTTTGTTTACCGCAACCACGATCGGCGCACCAGCTGC
TTTCGCGTGTTGGATTGCTTCAATGGTTTGTGGCATTACGCCATCGTCAGCTGCTACTAC
AAGAACAACGATATCCGTTGCTTTCGCACCACGCGCACGCATTGAGGTAAATGCCGCGTG
TCCTGGTGTATCTAAGAAGGTAATCATCTTACCGTCGTCGGTTTCAACGTGATATGCACC
GATATGCTGAGTAATACCGCCAGCTTCACCTGCTGCTACTTTCGCTTTACGGATATAGTC
TAATAATGAGGTTTTACCGTGGTCAACGTGTCCCATAATGGTCACAACTGGCGCTCGGGT
TACTTTTTCTGCGTGTAAGTCACGATCTTCTAAGATCGCTTCTTCTAACTCATTTTCTTT
ACGCAGAATAACTTTGTGTCCCATTTCCTCTGCAACAAGCTGTGCAGTTTCTTGGTCAAT
CACTTGGTTAATGGTCACCATTTCGCCCATTTTCATCATTGTTTTGATGATTTCGGTCGC
TTTTACTGCCATTTTGTTCGCAAGTTCTGCCACAGTAATAGTTTCACCGATCACCACATC
ACGCGTAACTGCTTGAGCTGGCTTAGTGAAGGCTTGTTGTAATGCACTGCCTTTCTTCGC
GTGTTTACCCTTGCCTTTGGTATCTTTTTGGTTACGGCGGTCAGATTGACGTTCATTTTT
ACTGCCGTTTTCATCATCACGTCCGCCTTTTTTGGTTTTCGCTACACCGCCTTTGCCACG
TCCACGATTGCCTTCACTACGACGCTCAGAGTCACGTTCTGCTTCTAACGCATATTTAGA
AGTAAAGCGGTCATCTTCATAGTCTTCGCCATTTTCCATCGCTTCTTCACGGGCAATTTC
TGCTAAACGACGAGCATTTTCTGCTAAACGGCGAGCATTTTCTGCTGCACGTTTTGCGTC
CATTTCCGCTTTTTGGCGAGCCACTTCTTCTTGCTTACGACGCAATTCAGCTTCTTCTTT
ACGTTTTGCCTCTTTTTCAGGATCAACCGCTTTTTCTTGTTTTGGTTGAGCTTCTGCTTT
TGGTTGCGCTGGTTTTGGTTGTTTATTTGGCATTACAGGCACTTGATGTACCGCTTTTTT
TGCTTCTTCGGCTTTGGCAGCTTCTGCTTTTTTAGCCTCTTCTTTCGCTTTAGCTTCCGC
TTCTTGTTTCGATTTCAGTGCTTCTTCTTGGGCTTTTTTAGCTGCTTCAGTATCCACTTT
GCGAGATTTACGCACTTCCACTTGCACTTCTTTTGCTTTACCGCCTGCAGTCGTACCGCT
CACGGTTGTTTTAGTACGACGCTGTAAACTTAATTTCTTCGGTGCGTCTGTTTTGATTTC
ATTTTCACTCATTCTTTCTCTCCCTGTTTTTAGCTAAACCAGCAAATTTGACGAGCAGCC
ATAATTAATTCTGCGGCTTTTTCTGCGGTTAATTCTTCAATATCAGCTAAATCATCAACA
CTTTGCTCTGCAAGGTCTTCAAGAGTGGTAATCTGTTTTTCTGCTAATTTAAAGGCGATA
TGGCGATCCATACCTTCAAGATTTAACAATTTATCTTCAATATGTGCCTGTTTTAATGCT
TCTTCTTCCGCTAACGCTTTAGCTGTGATCGCATTTTTAGCACGCACTTGAAGTTCTTCA
ACTAGATCTTCATCTTCTAAGCCATCAATTGCTGTCAGTTCCTTAACTGGTACATAAGCG
ATTTCTTCTAATGAGGTAAAGCCTTCTTCAATTAAAAGATGAGCAAATTCTTCATCAATT
TCTAAAGCGTCCATAAAGAGATTAATCACTTTATTGTCTTCTGCTTGATGTTTTTTTTCT
AACTCATCGGTTGTCATCACATTTAATGTCCAACCTGTTAATTGGGTGGCTAAACGTACA
TTTTGACCATTACGACCGATAGCTTGTGCAAGCGCGTTTGCTTCAACAGCAATATCCATT
GAGTGATTGTCTTCATCAACAACGATTGAGCTAACATCAGCAGGTGCCATTGCGTTAATC
AAAAATTGTGCTGGGTTGTCGTCCCACAACACGATATCTACACGCTCACCGCCAAGTTCG
TTAGTAATTGCCTGTACACGCGCACCACGCATACCGACGCAAGCACCTACTGGATCGATA
CGTTTATCATTGCTTTTCACGGCAATTTTGGCGCGAGAGCCTGGATCACGAGAAGCCCCT
TTGATTTCAATCACTTCTTCACCGATTTCAGGTACTTCAAGTTTGAATAACTCTTGTAAC
ATCACTGGTTTTGCACGAGTAACGAATAGTTGAGGACCTTTTGACTCGGGCTTAATTGCA
TAAAGTACACCACGCACTCGGTCACCTGGGCGGAAGTTTTCACGCGGTAACATATCTTCA
CGCACAATCACTGCTTCAGCTTTAGTGGTATCGTCCTTTTTACCTGCAAGCTCAAGAATA
ATACTTTCACGACTTACTTTTTTTACAGTACCGATAACAATTTTGCCTTCTTCTGAACGG
AATTGTTCAATCACTTTATTACGTTCCGCTTCACGAATTTTCGTGGTGATCACTTGGCGA
GCGGTTTGCATTGTTATACGGTCGAATGCGATAGACTCAATCTCATCTTCAACATAGTCA
CCTAATTGAATGTTCGGGTCTTCAAATTGAGCCGCTTCTAAAGTAATTTCACGAGTGTGG
TGATGCACTTTTTCTACCACTAACCAACGGCGGTAAGTTGTGAATGCCCCTGTTTTACGA
TCAATCACAACACGCACATCGATATCAATGCCGTTGCCCGTTTTACGATCTTCACGTTCT
GCAGCCGCTTTCTTTTTCGTTGAAATGGCTAATGCTGTTTCAAGTGCCTCAAAAATGGCA
TCTTTTGGTAATAATTTTTCATTGGATACCGCTTCTGCGGCTAATAAAATCTCTTTACTC
ATTGGTTTTGATTTCCTTAGAAATTAAAAACGGGGATTAAATTTGCTTTTTGAATGTTGC
CAAAGGCAAAAGCCTGCAAATTGCCATCAACTTTTAAGGTAATTAAATCACCTTCAACAC
TCACTAATTCACCTTGCCATTTACGGCGATCTAACATTGGAATGCGTAAATGAACAACAA
TTTCACGCCCAACAAAGCGTTGATAGTGGGCTAATGTAAATAATGGACGATCTAACCCAG
GGGAAGATACTTCTAGGTTATATTTATCCGCAATCGGATCTTCCACATCAAAAATCGCAC
TCACTTGACGGCTAACATCGCTACAATCATCAACCGTAACACCGCCTTCTTTATCAATAT
ATAAGCGTACAGTTGAAAAACGACCTGCACGTTGGCACTCAACGCCGACAAGTTCAAATC
CCATTGCATCAATGGGATCGGCGACAAGCTCTTGTAATTTTTGTTCTAATGTTGCCAAGG
AAACCTCCATTTGACAGATATAAAAAAAGGACTTGAAAAAGTCCCTTTAACACAACAAAG
CTGACTATGTAGCCACAAAAAAGCCTCAAACTACAACAGTTGAGGCTTCAAGCGGTTTGT
TTTATCTAACATTTTACAATTTCAAATGCCTAGATAGAACAAAACTCATCGTCTTAACCA
AAACAATGAGCCTTAAAACTGGTTGCGGGAGCCGGATTTGAACCGACGACCTTCGGGTTA
TGAGCCCGACGAGCTACCAAGCTGCTCCACCCCGCGTCTGATGTGGTGCATTATAGGGGA
TAAAAAAATCCGTGCAACTCTTTTTTTTAGAAATTAAGAATGAATGCTAGATTTTTAGTC
AAAATATGCTTAAGCATTATCTTTCAACAAAAACACCCCTTTATTTTTTATTTCTATATA
ACAATTTCTTTGGGATTCATCATAATCTTCTGGGTTAAGGTTAATCATTAATGTTTTCCC
TTGCCAAAGTGCGGTAATTTCCCAATGGTTTCCCATATAGACAGCCTGCCTAATTTCACA
ATATTGAGCTGCAGTTCCATCACTTAACAAGCGGATACTTTCTGGTCGTAATCCGACAAG
ACAATCCCCATCAGGTACTTGAAAACGTGCTGCATTTTCAAGGGTAAAAGCAAACTCACC
GATATTAATTTGATTGCCTTGTCGTTTTCCTGAAAAAATGGTTGATTCCCCCATAAAATG
AGCAACAAAGAGAGAGTTTGGCTGTAAATAGAGATTTTTAGCCGTATCTTTTTGCATAAT
GGTACCCTGATCCATCACAATCACTTCATCAGACACTGCAAAAGCTTCACTTTGATCGTG
AGTAACATAGAGTGAAGTAATATTGAGCCGTTGTTGTAACTCGCGGATTTTTTCTCGCAT
TGAACGGCGTAAATTCGCATCTAGACTACTTAGAGGCTCATCAAATAAGAGAACTTTAGG
CTTGAGAATTAACGCTCTTGCTAATGCCACTCGTTGTTGCTGTCCGCCTGAAATTTGATC
GACATAGCGATCTTCAAACCCTATCAGATCGACTAACTCTAATGCTTCTTTTACTCGCTG
TTTTCGCTCTTCTTTGGATACACCCTGCATTTTTAGCCCATATTCCACATTTTCACCAAT
CGACATATGTGGGAAAAGTGCGTAAGACTGAAATACGATACAAATATCTCGCTGTTGCGT
TGCGTTGTGGGTAACATCTTCGCCGTCAATAAAAATTTGTCCTGCTGTGGGGCTTTCTAA
ACCTGCAACTAAACGTAACACAGTGGTTTTGCCACAGCCAGAAGGACCGAGTAACGTGAC
CATTGTGCCTTGTTTAATTGAAAAGTTTAAGTTATCTATAACCCTATGTTTACCAAAAGA
TTTGCTGATATTTTTCAACACGAGAAAATCATTTTTTTGTTCCATTTTTCTCTCCAAATT
CATCTTTTTGCTTTGAACGGGCTATATGCGTATCGCCAACAAGCCAATCAAATAAGAAAA
TCATTGCCAGCATAACTACAATCAACATTGAGCCATAGGCAATCGCCATTCCATATTCCC
CATCCTCTACTCGATTTAAAATATATGAGGTTGCGACGCGTGTGTCTGCTGTAACTAAAA
AGATGATCGCACTGACTGTTGTCATTGATCTAACAAAACTAGTAACTAAGGCAGAAAGTA
ACGCTGGTTTTAGCAGTGGCAATGCAACAAAGCAGATGGTTTTTAATGATCCTGCTTTCA
GCGAGAGCGAGGCTTCATCTAAGGCTTTATCTAACTGTCTTAACCCAGCGATAGCCGCTC
TCATTCCTACTGGCATATTCCGCATCACCATAGACAAAATAATAATAAGCCCTGTTCCTG
TTAGGTAAATAGGTTGATGGTTAAAAGCCAGAATATAGGATACCCCAGCCACTGTTCCTG
GTACGGCAAAACAAAGTAACGTCAGAAATTCTAAGGTTTTTTTCCCTTTGAAATCACGGC
GAACAGTAATATAAGCAATCAACAAACCAAAAATAGCCGTAATCGGTGCTGCACTAGCAG
CAAAAATAACCGTTTGGATTAAAGATGGCCACGCTCCACTATTAAACCCTTGTCCAAAAA
GATTGAGGTAGTTATTGAATGTCAGTGTGTGGTCTATTCCCCAACTTACGGTAAAGCTAC
CGTAAAAAATACTACCGTATAGTACAAAGTTAAACAGAACCCAAAAACCTAAAGTGCAAA
TAATTGCCCATTTCATACCGCTTGGTAATGCTTGCACATCGCCTCGATAGGATTTACCTG
ACACGGTAATATAAGATCGATTGCCAATCCAGAGATATTGCACCACAAAAATCGTAAGGG
AAAAGAGTAACAAGATCACCCCTAATGTACTTGCTGAGGCATAATCTAATTGTGAACCTG
CAATGTAGAAATAGATTTGAGTGGCAATAACATCAAAACTTCCACCTAAAACTAAAGGGG
TGCTAAAGTCTGCAAGCGATTGGATCACCACAACTAAAAACGAGTTGGCTAACGCTGGCT
TGAGTAATGGAAAAATAATATAGAAGAAGGCTTGATAGGGGTTAGATCGTAAAGTATAAG
CGGCTTCCTCAACAGATGGGTGAATAGATTTTAATGCACCGTCTAAAATCATAAAAGACA
TTGGGGTCAGAGCGAGGGTATGGGCAATCACTATCCCTGTAAAACCATAAAGCCAGTTAT
TACTAAAGCCAAGATAATCGACTAAAAAAGCAGTCACATAGCCCGAACGTCCTAACATAA
GGGTGACACCTAAGCCAACAACAAATGGCGGTGTTACAATGGGTAAGATAGAGAAAATTT
TTCCAATAAACGCCGTGCGTTTTGCAATCCGTGTGGTATAAAGAGCAAAGGCTAAACCAA
ACAACGTAGATAAAATCCCAACGGTTGTCGCAACACTTAATGAATTACCAATCACTCTTA
ATACATAAGGCTGTTGTAAGATAGACAACACTTGACTTGGTACAAATTCACTGCCGTCGT
AAAACATTGAGATGAAAATTGCCAGTGTTGGATAGACCATAAAGAAAAAGATCAACAAAA
TAATGCTAATCAATGAGGCAATAATAAATCTGTCACCCTGCATTATTTTTAATTCAGCAA
GGGCATTTGTCGCTAACGCAATCAACGCAACAATTAAGAAAAAGACCGCATAACCTAAGC
TGATTTTTGCTAAAATTGCGGAAAGAAAGATAAAGAGAAACAGCCCAACTGCCCCGAATA
ACTCACATTTACTTCGTAATGTTGAAGGTGTTTTGTTCGGATACAGATAAAGCAGTAGGG
GAAAAAACCATATCCAAGTAAGGTTAATATCATTCCACCCCATAGCCTGTTGAAATTCGG
CTGAAGTTGCTCCAAACAGTCCATATTGCAATGCTTTTACCGGGAAAAAGCAAAAGCCTA
AAAAAGCAAAAATAACCCAAGTCAATGAATGACGAAAAAAAAATGTTTGCATAACCCTCT
ATAACATCTATTCCACAATCATTCATCATTCTACTATTAAACAAAATGATAGACTAGTTA
AATTATAATTTAGCGCCAACTAAAGAATAATCAACCCGATCTTCAAAAAAAGATCGGGTT
TGAGTGTCATACTTTAAGAACGCCCAGCAAAAAAAAAGCGAATCGTTCTAAAATAGAACC
ATTCTAGCTCAAAAAGCAATCAAGTTTCCAAATAAAAAAATATTGGCTGAGAAATAGTAG
ACCAGCTAAAAAGATAACAAGGAATTTACCCCCCCAAACTCTTCCGTCAATTTTTCTGTA
AACAGACATAATTCTTCCGTCATTAACAGAAAATCCGCATCGAAACGTTGGGCTTTGTCT
TCTTTCAAAATATCATCGTTCTTTTCACGCACTTCATCGGCAAATTTGACACGGGCAAGA
GTGGCATCTTCGTTCAACACAAAAGAAAAATGATTTTCCCAATCTAACGCAAGTTTTGTG
ACAAATTTACCCGCTTGTAAATGTTGGCTGATTTCGTCGCTTTCTAAATCTTGGTGTTTA
CAACGGATTACACTGTCGGTATCAAAAGATTTTAATTCTGCTTCTTCTAGAAGTGTCAGC
CAGCTTGGTGTATGCCCTTTTGCCACCCAATTTGTCATCACTTCGCTCGGTTGTAGCGTG
AAGGAAATCGGCACAACAGGCAGAGAGCCAAGGGATTTGCGTAACAAAGCAAGGGTATCT
TCGGCACGTTTTGCCGAGCCACTATCTACATAAACGAGCTGTTTATCTAAGTCTAACCAA
ATCGCCGTAAATTGGTGTTTACTAAACGCACGAGGCAACAACATTGCCACAACATCATCT
TTGATCGCCTGCTTTTCCGTTTTTTTCAGCTTACGTTGTTCTTTTTGTTCTAAGGCTTCA
ATGCGATTTTCCGTTTCTTTTTTGACGACGTGAGCTGGCAATAATTTTTCTTCTTTATGA
GAAACCAGTAGGAACTGCTGACCCTGTGCAAAGTGCAACAGTTCACTTCCTGCAAGCGGT
GACGACCAGCCAAATTTTTGCATATCGCTTTGTTGGCAAGGGGTGAATTTTGTTTGCTGT
AATTGTGCGTCTAATTCACTGCTAGTGAAGCGTAATTCACTGGTTAAACGGTAAATCATT
ACATTTTTGAACCAATATGTCATAACATCTCTCTTTATCTAAAATTCATTATCAATCAAT
AAGTTACTGAAAGTTCATCATTCATTACTTTGATTATATCACCATAACTCAAAATGATAG
TAACCATTTTGAGCACGAATGCAACAATCACTTATTCGTGGTATAGAAGTATAGTAGGAA
ACTTTCCAAGCCCAAATTACTATAAACGTGACAAAACATTTTCTTGCTTAAAACACCAAA
TGTAAATTTTGTGATCTTTATCTCATTTTCGAATATTTTCGATTGTTTTTGTTTTTAAGG
GGTATAAACTTACTTTCGAAAGCAATCGTAGTATGCAGTGGTTGTTTTGATGTAGGAGAG
AAAATGAAAAGTAGCGTAGAAAGACGTTCTGATATTTTGGCGTTATTGCAAAAAACAGGC
AGTCATCGAGTTGAAGCATTGTCTCAGCATTTCGGGGTTTCGACGGTTACTATCCGTTCG
GATCTTAATGTGTTAGAGCAACAAGGCTATATTACAAGATCGCACGGTTTTGCAGTGTTA
AACTCCAGATTAATAGCGGAACTTTCTATTGCGGATAAAAGTAATAATTATCCCGAACTC
AAACAACAGATTGGTCATCTTGCCGCTTCTTTGTTAAAAGAGGGTGAGAAGGTGATTTTG
GACTCTGGAACGACAACGAAAGCAATCGTAAGTGCTATCGGTGATCTTAACTTGACAGTA
TTGACAAATGGGCTTGATGTCGCAATGGCGTTGGTTTCTTGTCCGAATGTGGAAGTAAGA
ATGACGGGTGGGGTTTTACGGAAAAATGCGATGTCGTTTTCGGGAGTAATGGCGGATAAT
AATTTGCAACATTATCGCTTTGATAAAGTCTTTTTGGGTGTTGATGGTTTTGACTTACAA
AAAGGGGTCACAACCTTTAACGAGCAAGAGGCTCAGCTAAATCGCTTAATGTGCGATGCG
GCGGATCAGGTGATTGTGGTGACGGATTCGAGCAAATTTGGTCAATATAGCCATTTTGTT
ATTTGCCAAGCCAATCAAATAGATGTGTTAGTCACGGATAATAAAATTCCTCTAAGTTAT
CGAGAGTATCTCGAAAATGTCGGGGTGCAAGTGTTAATTGCGTAGTTTCATTCTCTTTCC
TTATAAATAAATCCATTTATTTGTGAGGGAAATGCAATGATCCTCAATATAGCTAACCAA
ACATTAGAAAAACAGAACGCTTTTTGGACGGCAAAGGAAATTGCCCAACAGCCAGCGACC
TGGCGTGAAACGGTTTCTATTGTGAAATCGTCACTTGTTATTCCATTTCTTCAGCCTCTT
GTTGAATATGCAAAACAAGGCGAACTTCGTGTTATTTTTACGGGGGCAGGTACTTCCGCT
TTTATTGGTGAGGTTGTTGCACCGATATTAAGCCAGCATTTAGGCTGTGCTGTCGAAGCG
ATTGCAAGTACCGATCTTGTATCCAATCCTTATCAATATCTTTTTTCAGATAAACCAATA
CTTTTAGTTTCTTTTGCTCGTTCAGGCAATAGCCCTGAAAGTATTGGTGCAGTAGAGCTT
GTCGATGAGATTGTCGAGGAAGCGTACCATTTAACCATAACGAATAATGTCAATGGGGCA
TTATTTAAAAAATGTCAGCAAGATCCGACCGCTTACCCATTAGCATTACCAGAATCAACC
CACGATAAAGGCTTTGCAATGACCTCCAGTGCCAGCAATATGATGTTAGCCGCATTAGTA
GCATTTTTACCTGATGTGTTTGATGATAACTGGGTTGAAGGTGCTATATCGGTAACAGAG
CAGTTATTAGAACAGGATCTGCTCGAAATCCAACGTTTAGCCCATCTGCCATTAAAACGG
ATCGTCTATTTAGGCAGTGGGCATTTCCAAGGGCTTGCCCGTGAAACTTCTTTAAAACTA
CTTGAACTCACCGCTGGTGAACGCCTTGGCTTCTTCGAGTCGTCAATGGGCTTCCGCCAC
GGACCAAAATCCCTTGTTCAAGATGAAACGCTCATTTTTATCTTCTTATCTCAGCAACCT
TATACCGCACAATATGACCGTGACCTGTATCAAGAGTTAATCAGAGATAAAAAAGCCAGA
GAAGTGGTGTTACTAGGCGATACAAGCGGTTCGATCCGGGCTGAAATTCACAAATTAGAT
GACGCAGCACGGATTTTCCCATTCTTAGTAATCGGGCAACTCTATTCATTTTATAGCTCG
CTTTATTTGGGTTACACCACAGATAACCCTTGCCCGACCGGTGAAGTTAATCGTGTGGTG
CAAGGTGTAACGATTTATCCATATTGATATACAGGAGGAAAAGATGGCAATTTTAAACGT
ACGGATTGATGGTCGTTTAATCCACGGGCAAGTGGCTAATTTGTGGACATCATATCTCAA
TATCACTCGCATTATGGTTGTGGACGAAATTGCTGCAAACAGCGATATAGATAAAGCAGG
CTTACGCTTGGCTTGCCCGGCAGGGGTGAATTTAAGCGTGTTGCCTGTGGAAAAAGCAGC
CGCCAACATTAACGAAGGGCGTTATGACTCTCAACGTGTTTTGTTGGTAACAAGAACCCC
ACAAACGATCTTACAGCTTGTGGAGGCAGGCGTAAATCTGCCGGAAGTCAATGCAGGGAA
TATGCCTAAAACGGATCTAACACGTCCTATCCGAAAAACAGTACACGTTACTGAAGATGA
TGTGGAAGTGTTTAGAAAACTTTCTGAAAAAGGTGTGAAGCTCACTGCTCAGTTAGTGCC
TAATGAAGAAAAAGTCGATTTAATGAAACTTTTATAGAGGAGTAACGATTATGATCGAAT
GGTGGCAAATACTTTTGATAACGCTCTATGCGTTCTATCAAATCCTAGATGAAATCACGA
TTGTATCTAGTGCTGGTTCACCTGTGTTTGCAGGCTTTATCACAGGTTTAATTATGGGCG
ATTTAACAACAGGATTGTTAATCGGCGGTTCAATGCAATTAACCATTTTAGGTGTAGGTA
CCTTCGGCGGTGCATCTCGTATTGATGCAAACTCAGGTACTGTTATCGCAACAGCGTTCT
CTGTTGCAGCAGGAATGGATCCACAATTAGCTTTAACAACCTTAGCTGTTCCAATCGCAG
CGTTAATGGTTTATACCGATATTTTAGCGAGAATGTCTAACGTATTCTTCGCTCACCGTA
TCGATAAAAATATCCAAGACCACGCTTATAGTGCAATCACAGTAAACTATCTCTGCGGTG
CAATCGCTTGGGGTCTATCTCGTGCATTACCAATCTTCTTAGCGTTAGTGTTTGGTGGTC
CATTTGTGGCAAGCCTAGCAGAAGCAATGCAAACAGGCTTCTTAAAAGTTATCGCAGATG
GCTTAACCCTTGCAGGTGGCGTATTACCAGCGTTAGGTTTCGCAATCTTACTTCGTTACT
TACCGACAAAACGTCACATTGCATACTTAATCCTTGCATTCTCACTCACAGCAATCTTCA
TTACTCTCTTCGGTAACATCAATGCTGTCGGTGCATCAACAGGTGTAAGCAACTCAATCA
GCAGCGTACCAATGCTTGCAATGGCAGCAATCGGATTTGCATTCGCCTACATTGTTTACC
AACGTAGCGTAGAAGGTGGCTCAGCCCCAGTTGCAAAACAAAATACCACTTCTGACAAAG
GAGAAATTGAAGATGACGAACTCTAATCAACAAGTCGGAAATCCAAAAGGCTACAAATTA
ACAGATGCGGACTTCCGCCAAATCAATATCCGTAACTTATTCTTCAACCAAGTTGGTTGG
AACTACGAACGTATGCAAGGCTCTGGCTATTTATGGATTATGTTGCCACAGCTACGCAAA
ATGTACGGCGACAACACACCTGAATTACAAAAAATGATGGTGATGCACAACCAATTCTTC
AACACCAGCCCATTCTTTAACACTATTGTTAAAGGTATCGACTTGGCTCTTGAAGAAAAA
CAAGGGGTGAAATCACTTGAAGCCGTTGCAGGTATCAAATCAGGTTTAATGGGACCATTT
GCCGCTATCGGTGATGCCCTATTCGGCTCACTTGTCCCAGCAATTATGGGTGCGATTGCC
GCAACAATGGCAGTAAACGGCAATCCGCTAGGTGTTGGCTTATGGGTTGGGGTAGCGATT
GCCACAATGGTATTCCGTTGGGTACAACTCAAAATCGCTTATCGTGAAGGGGTAAACTTA
GTGACCAACCTAAGTCACCGCTTGAACGCACTAACCAACGCCGCAACAGTGCTTGGGGTA
TTCGTTGTAGGGGTAATGTGTGCCACGATGGTGAATGTCAAAGTACCGTTTGTTGCCACT
ATCGGTGAGAAAGTCGTTTCCGCCCAAGCGAACTTAGACCTTATCTTACCAAGATTAGTC
CCTGCGTTAGTGGTGTTCTTCATCTACTGGTTACTCGGCAGACCGAAAATGAACTCTAAC
AAAGCGATTATGATCATCATCGCACTCTGTATCTTGCTCTCTTGGGCTGGATTGTTGGCG
AAAGGGTAATTTAAAAGGGACACGAGGCGTCGTGTCCCTACAATACCATCGAATGTAGCG
ACGCCACGCTTGGCGCCCTAAAACAAGCGGTCAAATTCATTCAAAATGTTACAAATAACC
AAGATCTAAAACCCAATCGTTCTTCTCTAGATTTATTCGGTTTTATATCTTTTAAGCGAG
GTGAACTATGCCTTTCCAAATCGGCGAAAAGGATTTCCTACTCAATGGAAAACCGTTCAA
AATTCTGTCAGGTGCAGTACATTATTTTCGTATCGTGCCAGAATACTGGTACAAAACGCT
CTATAACCTAAAGGCAATGGGGTGTAACACGGTGGAAACCTATGTGCCGTGGAACTTACA
TCAGCCACAGCCTGATCAATTTAACTTCAGCAAGCGGGCGGATTTAGTCAAATTTTTGCA
AACAGCAAAAGATCTAGGGCTGTACGTTATTCTTCGCCCAACACCTTATATCTGTGCGGA
ATGGGAGTTTGGCGGATTGCCTGCGTGGTTGCTCAATATTCCAAATATCCGCTTACGCCA
AAATGATCCGCTGTTTATCGCTGAAATCGACCGCTATTTTCAAGAACTGCTTCCACGCAT
TGCCCCTTACCAAATTACCCAAGGCGGTAATATTCTAATGATGCAAATCGAGAACGAATA
CGGCTCGTTCGGCAATGATAAAAACTACCTAAGAGCTATTCGGGCGTTGATGTTAATTCA
CGGGGTGAACGTACCGCTTTTCACGTCAGACGGTGCGTGGCAGAACGCCTTAGAAGCAGG
GGCGTTGATCGAAGATGATATTTTGCCGACGGGGAACTTCGGCTCTCGTTCCAATGAAAA
TTTAGATGAGTTGCAACGTTATATTGATAAGCACGGCAAATCTTACCCGTTGATGTGTAT
GGAATTTTGGGACGGTTGGTTTAACCGTTGGAAAGAGCCTGTGATCCGCCGTGATGCTCA
AGATTTGGCGGACTGCACCAAAGAGCTACTCGAACGGGCAAGTATCAATTTCTATATGTT
CCAAGGCGGAACGAATTTTGGCTTTTGGAACGGCTGTTCCGCACGGTTAGACACCGATTT
ACCGCAAGTAACCAGCTACGACTATGATGCCCCTGTTCACGAATGGGGTGAACCGTCAGA
GAAATTCTACCTGCTACAAAAAGTGCTAGGGCAGTATCCCGATGCCAGTCCGATTGTCGA
TCCGATTTTGCCAAATATCACCGCTTACCCACCGCTTGCAGTGCAAAATGAAGTGTCGCT
GTTTGGTACCTTAGACACAATCAGCGAATGCTATGAAAGCCCCTTCACTCAAACAATGGA
ACAACTAGGGCATTACTACGGTTATCTGCTTTATCGAGCCAAACCGACAGCATATAGCGG
TGAGATCAAGCTGAGAATTTACCAAGGCAGAGATCGCATTCAGATTTTCAACGATAAACA
AAAAGTTGCCACCCAGTATCAACACGAGATCGGCAATGAAGTGATGTTACAGACACCAAA
TGGCGAGTTCCAACTTGATCTGTTAGTGGAAAATATGGGACGAGTGAATTACGGCGGTAA
GCTACTTGCAGCGACACAGCATAAAGGGATCGGTGCAGGGGCTGTGCTTGATCTGCATTT
CCACACAGGCTGGCAACATTATGCGATTGATTTTGACCGCTTGGAAGAGATTGATTTTGA
TGGCGAAAAAGACAGCCAAACGCCTTCGTTCTATCAATTTAAGTTACACCTAAACCAAGA
ACCGCAAGATACCTTTATTGATACCCGTGAGTTCGGCAAGGGGGTAATTGTGGTAAATGG
TGAGAATTTAGGACGTTACTGGAATGAAGGCCCAACCTGTTATCTCTATCTGCCTGCACC
GTTACTGCACAAAGGCGAGAATGAGATTATCGTCTTTGAAACGGAAGGGGTGAAGATCGA
TAGCTTAACATTTAGTGATAAGCCGATTTATAAAGAGTTGAATACGAAGAATTTATAAGG
ACAACCCAAAAAATATCGTCAAACTTCCCCCTTTGAAAAAGGGGGATTGAGGGGGATTTA
AAGATCTAAACAGTTAATCGCACTATCTTAAAATCCCCCCTAGCCCCCCTTTTTCAAAGG
GGGGAATAAAAAATTCAAAACTACCAAAAGGAGCAACTATGAGCTTAATTTTAATCAGTC
ACGGAGAGTTTGCGGAAGGCTTACTGGATACTGCCGAAATGATTTTAGGCAAAATCGACA
ATGCTCAAACCGTCTGCTTATATCCACACGAAGGCAGTGAAGATTTCCAAGTGAAATTTG
AGCAAGCACTGGCGAATGCCAGCGGTGAGATTGTTGTTTTTTGCGACATTATGGGCGGCA
CGCCGTGTAATGTGGCAATGCGTTACTTGCCGAAATTATCAGGGTTATATAGCGGAATGA
ATTTACCGATGGTGATTAGCTATGTGAGTGAAGATGGCACGGATGGCTTACTGGAAAATA
CCAAAGAACAAATTCACGATGTGGCTCAACAACTTAAAAACTTAGCGTTAGGCGATGATG
AATAGGAGTAGTAGTATGTCTAAACAAGATTTAATGAAAAAACTTTGCACCAAAGAGGGC
ATTATTGCTGCTCTTGCGATTGACCAACGTGGTGCGTTACGCCGAATGATGGGCGATGAT
ATAACCGCTCAACAGGTCAGCGAATTTAAAACCTTGATTTCTCAAGAATTAACCCCCTAT
GCGTCGTCGATCTTGCTTGATCCAGAATTTGGCTGGGCGGCTTCAGAGAAACGTGATGCA
AATTGCGGATTAATTATGGCATACGAAAAAACAGGCTACGATAAAAGTATTGCCGGACAT
TTTCCTGATTTGATCAATGATGCTTCTGTTCATCGCTTAAAAGAAAAAGGCACACAAGCG
GTTAAATTATTGATCTATTTTGACATTGATGAACCGCACGAAATCAACGACCGCAAAGCC
GCTTTTGTTGAACGTGTGGCTTCTGAGTGTAATGCAGAACAAATTCCGCTGTTCTTAGAG
ATCTTGACCTACGACGGTTCAAACGAAGATAAAGTCTATAACGCCAAAGTCAAACCTCGC
AAAGTAATCGAAGCGATGAAGTTCTTTGCGGATAAACGTTTTGGGGTAGATGTCTTGAAA
GTGGAAGCGCCTGTGGTGATGAGTTATGTGGAAGGCTTTACTGACGGTGAGGTGCTTTAC
AGTCAAGCGGAAGCCGCTGCATTCTTCAAAGCACAAAGCGAAGCAACGGATCTGCCGTTT
ATTTTCCTAAGTGCAGGAGTGTCAGCCAAACTGTTCCAACAAACCCTTGAATTTGCTCAC
CAAGCAGGCAGCCGGTTTAACGGCGTACTGTGCGGACGTGCAACTTGGGCTGGTGGCGCG
GAAGCCTACAAAGCCGAAGGTGTTGAAGCCGCTCGCCAGTGGCTTAAAACACAAGGTAAA
CAGAATATCAGTGAGTTGCTCGAAGTGTTAGAACGCACGGCAACGCCGATTAAGTAGAAA
AGTAAATTGCCCCTTTTGAGTATAGAAAGGGGCAATCTATTTTAAACGTGAGGGTTACAT
TCAGGTAGTGTACCTTCAATTTCAAAGAGTACATCGCCATCTTTAAAGAAGACATAGCCC
CCATTTTTCATTTTTGTCCAGTTCTCATTTTTTGTGAGAGGCTGGGTTGTAATAATGGTG
ACTTTATCACTTTCTTCCGTATATTCACGGAAATCAATCATTACATCATCATCACGCAAT
GCTGTGCCGAATGGGGCTTTGCGACAGACATAATGTAAGTTTGTTGAGCAACGTGCGATC
ATCCAGTGCCCATTGGAAAGAATAAAATTAAATACGCCGTGTTTAGCGATTTCACTGGCA
ATATCTACAATTGCGTCAAAAATCTCTTTTTCACTTGGTTTTTGTGGAAAACGTTGTTTT
AGGCTGGCAACTATACAGCAAAATGCGGCTTCAGAGTCCGTTGAGCCTATAGGCTGATAG
TGATTATTCGGGCAAACTTTGACATCAACCGTGCCGTTGTGGGCGAATACCCAGTTTTCA
CCCCAAATTTCGCGGATAAATGGGTGGGTATTTTCTAAATTGACATCGCCACAGGTTGCT
TTACGGATATGGGCGATAACGTTAAAGGATTTAATTCGATATTGACTGACGAGATCTGCC
ATTGGTGATGAGGCACCTGGGCAATTGTCTCTAAAAATACGCACACCTTTGCCTTCAAAA
AAGGCAATGCCGAAGCCGTCGGTATGGTGGTCGGTTAAACCTGCACGCCGTCGAAATCCT
TCAAACGAGAAAGTAATATCGGTCGGCGTATTACAATTCATTCCTAATAATTGACACATA
ATTTACTTCTTTATTTACTTCAAAAAAATATAAAAATCCCACCGCTTGTTATCATTAACA
AGCGGTGGGATTTAAGCGAAATTTGACAAAAAATTCAATAGGAAAATTATATTTTATTGA
TCTTAATTCGCCTCTTTTTTAATTAATGAGAGTAAAAAGAGTGTTCCTGCACAAACAACC
ACTGAAGGACCTGCTGGTGTATCTTTGAGGGCGGAGAGTAATAGTCCGCCACTGACCGAT
AATATGCTTAATCCGATGGCGTAAATAACCATTGTTTCAGGTGTTTTGGCAAAGCGTCTT
GCGGTTGCAGAGGGGATAATCAGTAGTGAGGTGATGATTAAAGCCCCGACAAATTTCATA
CTTAATGCAATGCTTAATGCGGTAAGCAACATTAATAAGAGGCGTAGGCGTGCGACATTC
AGGCCTTCAATTTGAGCTAATTCAGGGCTGACTGTGATGGCGAGTAGCTTTTTCCAATAC
AGAGCCAGTAGTGTCGCAATGCCGATAACCCCAATGCCGATAAAGAGTACGTCGTTAAAA
CCAATTGCAAGAAGATCACCAAATAGGTAGGACATTAAATCAACACGAACATTGTCTAAT
AGGCTGATGGTGATAACGCCTAAGGATAAACTGCAATGGGCGATAATGCCTAATAGGGTA
TCGACTGAGTGAGTAGAGCGCTGTTCTAACCAGACGAGGCAAAGAGCGAGTATGACGGTC
ATTAGAATAACAGCAATATAGGGATCGATTTGTAGGAAAATCCCTAATGCAACCCCAAGT
AATGCGGAGTGAGAGAGGGTATCACCAAAATATGCCATTTTTCGCCAGACGACAAAAGCC
CCAAGCGGTGCGGTGATGAAGGTTAAAAATACGCCTGCTAACCACGCAGGAAATAAAATC
TCAAACATATTGCCTCAATCAGTGATGTCCGTTACAACGACATACATTGCCTTGTAAGTC
GTGGTGGTGATTATGGTGATGAGAATAAAATGCCACGTTTTTCGCAAATTGATCGCCAAA
GAAGTAGATAAAACTTGGGTCACTTGAAATTTTTTCAGGTGTACCAGCACAACAGATATG
GCGATTAACGCATAGCACTTCGTCCGTATTTGCCATTACAATGTTTAAATCGTGAGAAAC
CATTAAAATAGCACAGTTTAACCATTCACGAGTTTTATTTAATAGTTGATAGAGTTCCGT
TTGCCCTGTAATATCCACCCCTTGCATTGGTTCATCTAAGACAAGCAGTTGTGGACGATC
TAAAATTGCACGGGCAAGCAGTACTCGTTGTAACTCACCGCCAGATAATTTTTGCATACT
ATGCTTAGCAAGGTGAGTGATTGCAAATAGGGACAATGCTTCATCTATCAAGGGTTTAGT
GCTGTTAGGCTTGAGATATAGAAATTTTTCAACGGTAATAGGAATAGAGTGATCCAGATG
CAATTTTTGTGGCACATAGCCAATTTTTAGCTGTGGTTGGTGAATAACCTGCCCTGATGT
TGCTGGCTGTAATTTCAGCAATACTTTTAATAGGGTAGATTTACCCCCCCCATTAGGACC
AACGATAGTTGTGATAGAATTGGGGTAGATGTTTAAATGAATATTTTCAAGGGCAACTTG
TGTACCAAAATTCACATTAATCGCTTTCAGTTGCACAAGGGGCTTCGTTAAATTGTGGAT
CGGCTTAATTTGCTTGATCTGCATAACATTAATAAATTTAAGGATTTAAGGAATTAAAAT
TAGCGGATTTTTTTCAGTTTTACAAGAAATCTATGGGAATTTTTTGCCTATTCCTTTGTC
TATAACAAGTTCGCACTAGAAGAAAATTATTTAGGATAGAATTTTGCAACACGTTATTTT
TGCTAGAGATCGCCGTCGTAAGAAGAATAGAGTAAAGGCATTTGTGTTTTTGGTGATTAT
ATTATCTATCTTTATTGGTATCGTTTTAATCTTAAAAAAACAGGGCTCAAATTCTTCAGA
AACGCAAGAAATCCCAATTGCATTGGCGACCCAGTCGTTACCTGAAGTCAATCAAGAGAG
TGAAAAACTCGCTGTTCCTACTCAAACAGAACAAGCGGTTGGATCTGTCCCTGAAGTTTC
TACTGCTTTATCTCATGGTGAACCTAAGTACATCAATATTGACTTCACTGCCTCGGCTAA
AGAGGAACAGGAACAAGTAAATGCTGAGCCTGTTGATGAAAATGCAACCTCTTATGAAGA
TGAATTGAGTGATGTTGATGATGAAATAGAAGGGCAACCTAAAGCAGCTGTTCCTGAAAG
TGAAAAATTATCGGAAGAAGCAGAAAATGTATTAGAAGATGTGTTAGATATTGCAGATCA
AGCATTACGTATCCAAAATCAGTTTAGTTATACCGTAACTCAAGGCGATCAGCTAAAAGA
TGTACTAGAACAGTCAGGATTAACACATGCCACAGCAAAAGCCTTAGAAAAAACCTTTCC
ACAGTTAGCCGATCTTAAAGTAGGACAACAATTCTACTGGATTTTAGACAATAACGGTGA
GCTAGAATATATGAACTGGCTCATCTCAGAAAAAGAAGAGAAAATTTTTGAGCGTAAAGC
TCAAGATCAATTTGCGGTACAAACAATTCAGAAAAAAGGCGTTTGGCAACAAGATGTGAT
TAAAGGCACCATTAATGGCAGTTTTAGTGCAAGTTTAAAAGCGGTAGGTTTATCTCAACG
TCAAATCAATCAGTTAGCTAACGGTCTGCAATGGCAGATTGCCACCAATAAATTGAAAAA
AGGCGATAAATTTGCAATTTTAGTAAAGCGTGAGTATATCAATGGCAAGGTCACGGATTT
AGGAAATGTCGAAGCTATTCATATCATCAGTGGCAAGAAAAGTTATTATGCTATTCAAGC
AGATAATGGACGTTATTATAACCGTCACGGTGAAACGTTAGGTAAAGGCTTTGCTCGCCA
CCCATTGCCATTCACACCAAGAGTTTCATCACATTTTAATCCTCGTCGCTTACATCCGGT
AACAAGACGAGTTGCCCCTCATAAAGGGGTGGATTTTGCTGTTCGATCTGGAACACCGAT
TATTGCCCCTGCAGATGGTGTGGTTGAACATATCGCTTATCAAGCAAACGGTGCTGGTCG
TTATATTAAACTACGCCATGGGGGGCAATATACTACGGTGTATATGCACTTAAGCCGTTC
GTTAGTTAAAGTTGGGCAAAGTGTTAAAAAAGGACAACGCATTGCGTTGTCTGGAAATAC
AGGGCGTTCAACAGGTGCACATCTGCATTATGAATTTCATATCAATGGGCGACCGGTTAA
TCCAATGACAGTAAAATTGCCGGGTATAGGATCTGGTATGCCCGATAAAGAACGTAAAGC
ATTCTTAGTGAAAGCACGGAATATTGAAACAAAACTTAAACTCTAGAAGGATTTATAATG
AAAAAAAGTCTATTGACCCTAATTAGCCTTGCAATCTTAGGTACGGCACAGGCGAATGAT
AAAAACTTACAGCAACAGCTTGAGAAAATTGGGGCAACCAATGTGAAGTTGTCAGAATCT
GCCTTGCCAGGTTTTAAAACAGCGATTTCTGATCAAGGTGTTGTGCAAATTAGCAATGAT
GGACGCTATGTAATACACGGGCAGATTTTTGAATTAAAAGATGGCAAAATCACGGATATT
ACTAATCGTGCATTGCTCTCAGAACTTAATAGTCTAGCAAAAGAGATGATTGTTTATCCT
GCAAAAAATGAAAAACACGTTGTCACTGTTTTTATGGATATTACCTGCCATTATTGCCAT
TTATTGCACTCAAAGATCAAAGAATATAATGATTTAGGCATTACTATTCGTTATTTAGCC
TTCCCTCGTGGTGGTATGAATACTGAAACTGCAAAACAGATGGAAGCGATTTGGACAGAA
AAAGATCCAGCCTTTGCATTAAACGAAGCGGAGAAAGGTAACTTACCAAAACAGGTGAAA
ACACCAAACATTGTGAAAAAACATTATGAACTTGGGATTAAATTTGGGGTTACGGGTACG
CCAAATATTGTCACAAAAGAAGGTGAGTTAATCGCTGGTTATGTTGAGCCAAAAGAATTA
CTCAAAATGTTAAGTCACTAACCCTTAATTTAAACTACAAGCGGATAGGTTTTATTCTGA
CATCCTCCCCGCCCCAAGAGGCGGGAATTCCTAAGTGTAAATTTTAAACGTATTTAAAGA
CCTATAATTTCATCGTTTGAATACTGATAAAAATTGACCATGCATTAGCTTCTTGAAAGC
TGCTCTTCCCCCAATAGATTTCATAATTTTGTGATCTCTTTCACATTTTCTCTTGAAATC
CCCTTGACAATCCCAATTTATGGTTACGTCAAGCGAGAGTAATCTCGAAGTCAGAACATT
AATAAACAGAATTTAGGGGAAACTATGAATATTGATAAATTTACCAGCAAATTCCAATCT
GCAATTGCCGATGCACAATCTTTAGCCGTTGGCAAAGATAATCCTTATATTGAACCAGCA
CATTTAATGCTTGCGTTGTTAAAGCAAAATGATGGCTCAATCACACCGCTTGTTACCAGT
TTAAATGTGCAACCGAACCGTTTAAGCAGTGAACTTGATGGCATTATCAGCCGCTTGCCG
CAGGTGCAAGGGGGCAATACCCAGCCGTCGCAACAACTTTTTCGCTTGTTAAATCAATGC
GATAAATTGTCGCAACAGTTTGGCGATAGCTTTATTTCATCAGAGCTATTTGTGCTTGCG
GCACTTGAAGATAATGGTGATTTAGGCAAGTTATTGAAAAACTTAGGTTTAACCAAAGAG
AAGGTGACAGCCGCTATTCAACAAATTCGTGGAGGGGAGAGCGTGAATAATCAAAATGCA
GAAGAAACGAGACAAGCGTTACAAAAATATACCATTGATTTAACCGAACGTGCTAAAGCA
GGCAAACTTGATCCTGTGATCGGGCGTGATGAAGAGATCCGCCGTACAGTGCAAGTATTG
CAACGCCGTACTAAAAATAATCCAGTGCTTATCGGTGAACCAGGTGTGGGGAAAACGGCG
ATTGTCGAAGGTTTAGCACAGCGTATCGTCAATGGCGAAGTGCCTGAGGGTTTAAAAAAC
AAACGTGTGCTTTCCTTAGATATGGGGGCTTTGATTGCAGGGGCAAAATACCGTGGTGAG
TTTGAAGAACGTTTGAAAGCGGTATTAAATGAACTTGCCAAAGAAGAAGGGCAAGTGATC
CTGTTTATTGATGAAATTCATACGATGGTCGGTGCAGGTAAAACCGATGGAGCGATGGAC
GCAGGTAACTTGTTGAAACCGTCCCTTGCTCGTGGCGAGTTGCATTGTGTCGGGGCGACA
ACTTTAGATGAATATCGTCAATATATTGAAAAAGATGCAGCACTGGAGCGTCGTTTCCAA
AAAGTGTTGGTTGATGAACCAACGGTGGAAGACACCATTGCGATTTTGCGTGGTTTGAAA
GAACGTTACGAAATTCACCATCACGTTCAAATTACCGACCCTGCGATTGTGGCGGCGGCA
ACTCTTTCGCACCGCTATATTTCAGATCGCCAGTTACCCGATAAAGCGATTGATTTAATT
GATGAAGCGGCTTCCAGCTTGCGTATGGAAATCGACTCTAAACCAGAGCCGTTAGATAAA
CTTGAACGCCGTATCATTCAGTTGAAATTAGAGCGTCAAGCGTTACAGAAAGAAGAAGAT
GAAGCCAGCCGTCAGCGTCTTGCAAAATTAGACGAGGATCTGACCGCTCGTGAACGTGAA
TATGCGGAGCTGGAAGAAGTATGGAAAGCAGAAAAATCCGCTCTATTAGGCACGCAACAC
ATTAAAACCGAGTTGGAAAATGCCCGAATTGAAATGGATCAGGCTCGCCGTGAGAACAAC
TTTGAGAAGATGTCAGAGTTGCAATACGGCAGAATTCCGGCCCTTGAGAAGCAGTTGCAA
GAAGCGGTAAAACGTGAAGAAGAGGGCGGTGAAAATCATCTGTTACGCACCAAAGTGACC
GATGAAGAAATTGCCGAAGTGCTGTCTAAAGCCACGGGTATCCCTGTATCCAAAATGATG
GAGGGGGAAAAAGAGAAACTATTGCGAATGGAAGAGGTGCTACACAAACGAGTAATCGGT
CAAAGTGAAGCCGTTGATGCGGTAGCAAATGCGATCCGACGTAGTCGAGCAGGCTTGTCT
GATCCAAATCGCCCTATCGGTTCATTCCTATTCTTAGGACCGACAGGCGTAGGGAAAACA
GAGCTTTGCAAAACATTAGCCAACTTCCTATTTGACGACCAAGATGCGATGGTGCGGATC
GATATGTCCGAATTTATGGAAAAACATAGCGTATCTCGCTTAGTCGGTGCACCACCAGGA
TATGTCGGCTATGAAGAAGGCGGATATTTGACTGAAGCGGTTCGCCGTCGTCCATATTCC
GTCGTATTGCTCGATGAAGTGGAAAAAGCTCACCCGGATGTGTTCAACATTTTATTGCAG
GTGCTTGATGATGGTCGTTTAACTGACGGACAAGGTCGCACGGTGGATTTTCGCAACACT
GTCGTCATTATGACATCAAACTTAGGTTCGCACTTAATTCAAGAGAATGCGGACAATATG
AGTTACGATGAAATGAAAACTATCGTGATGAATGTGGTTGGACAACATTTCCGCCCTGAA
TTTATCAACCGTATTGATGAAACTGTGGTATTCCACCCATTAGATAAAGAAAATATCCGT
GCGATTGCTAGAATTCAGCTTGAACGTTTAATTAAACGTATGGCGGAGCGTGGCTATGAA
GTGACGGTGACCGATGCGGCAGTTGATCATATCGGCGAAGCAGGCTTTGACCCACTCTTT
GGAGCAAGACCGCTCAAACGTACAATTCAGCAAGAGCTTGAAAACACCTTGGCACAGCAA
ATTCTCTCAGGCAAATTGTTGCCGAATAGTCCTGTGACAGTGGATTATCGTGAGGGAAGG
GTTGTGGCAGTTCAGTAAAAGAGTAAGGGCGTAGAGATACGCCCTTTGTTTTGTGAAATC
CATTGACTTTTCTATGATTTCTCGCTAATTTGTGGGCGTTTTTAACACAAAAACTATTTA
TTTACAGGAGATTCTATGCAAGATCGTTTAGTCACTTCCGCAAGAAGTGAATCCCTTCTT
AGCACACATAAAGTATTACGTAATACTTATTTCTTACTTGCGTTAACGCTTGTATTTTCG
GCGGTAGTTGCATCTGTTACTATGGCACTTAATTTACCACGTTTACCTTGGTGGGGAATG
TTAGTCGGTTTCTATGGCTTACTTTTCTTAACTAATGCAACGGCAAATAGTGCAGCAGGG
TTAGCAAGTGTTTTTGCGTTAACGGGTTTCTTAGGTTATAGCTTGGGTCCAATTTTAAAT
GCTTATATCAGCAATGGGTTAGGCGATGTGGTTGCATTAGCGTTAGGGGCAACGGCGTTA
GTGTTCTTTAGCTGTTCTGCTTATGTATTAACTACCAAACGTGATATGTCTTTCTTATCG
GGAATGATGATTGCATTGTTCGTGGTGTTATTAGTGGGTATTGTGGCAAATATCTTCTTA
GCAATGCCCGCGTTAAGTTTAGCGATCAGTGCATTATTTGTAGTGTTCTCAACGGCTGCA
ATTTTATATTCAACTAGCAACATTATCCACGGCGGTGAAACAAACTATATCCGTGCAACC
GTTGATTTATATGTGTCTATCTACAACCTATTTGTGAGCTTATTACAGCTTTTAGGAGTA
TTTAGTAGTGATGACTAAATAAATTTAGCTCATTGGATTCATTAAAAATAGTTATAAGGG
GACGCTAATTTAGTCCCCTTTATTATCAATGCGCCTCATCCCAATTGCTTCCAACTCCAA
CTTCCGCAATCAATGGTACTTTAAGCTCAATTGCTTTTTCCATTTCGGCTTTAATCAGTT
GGGTGTAATGCTCTACTCTGTCGGCTTTAACTTCAAAGACTAATTCATCGTGTACTTGCA
TAATCATTGCAATATCTTCGCAGTTTCGCACCGCTTGATCGATCCCGATCATTGCCACTT
TGATAATATCTGCCGCCGTGCCTTGCATTGGGGCGTTGATGGCAACACGTTCTGCCGCTT
TGCGTCGCATTTGGTTGCTTGAGTTAATTTCAGGCAAATATAAACGGCGACCAAATAGGG
TTTCAACATAGCCTTTTTCAGCGGCTTTTTCACGAATGTCTAACATAAACTGTTGCACGG
CTGGATAACGCTGGAAGTAAAGTTCCATATATTTTTTCGCATCGGTACGAGAAATGCCCA
GTTGATTTGCCAAGCCAAATTCAGACATTCCGTAAATCAAGCCGAAGTTAATCGCCTTGG
CACTACGGCGTTGTTCACTCGTCACAGCTTCCAACGGCACGCCAAAAATTTCCGCCGCCG
TAGAACGGTGAATGTCTTTACCTTCGGCAAAGGCTTTGATCATATTCGCATCATTAGCAA
GATGTGCCATTATGCGTAACTCAATTTGCGAATAGTCCGCCGCCAAAATCACATAGCCAT
CACGGGCAATAAAGGCTTGACGGATACGTCTGCCCTGCTCGTTGCGGATCGGAATATTTT
GTAAATTCGGATCGCTTGATGAAAGTCGCCCTGTTGCCGTGACCGCTTGATGATATGAAG
TATGCACACGCCCTGTTTGTGCGTTAATCATCTGCGGTAGTTTATCGGTGTAGGTCGATT
TCAGCTTACTCAAACCACGATGTTCTATCAACAACACTGGCACTTGGTGTCCCATTTGAG
CCAATTCTTCCAACACTTCTTCGTTGGTTGATGGCGCACCTTTCGGGGTTTTCTTTAAAA
TCGGTAAGCCGAGTTTGTTAAATAAAATCTCTTGCAGTTGCTTAGTGGAAGCAAGGTTAA
ACACTTCTCCTGCTTCTTGATGTACAAGGGTTTCAAGCTCTTTTAAACGCTGTTCAATCT
CTACCGAATGTGCCAACAGTTTGGCAGGATCGATTAATACGCCGTTTCGTTCCACACGGG
AAAGTACGCTCACCAACGGCATTTCGATTTGCTCAAACAGTTTCACCAATTCAGGCGTTT
TTTGTAGTTCAGACCATAAGAGTTGATGTAATTTCATTGTAATTTCGGCATCTTCCCCTG
CATATTCTGTTGCTTTATCCAGTTCAATTTGATCGAATGTAAGCTGATGTTTGCCCTTAC
CTGCCAACTCTTCAAAAGGAATAGTTTGATGTCCCAAATAACGCTCTGCCAAATTGTCCA
TATTGTGACGACCGGTGCTGTCTAGGGTGTAAGATTGCAACATTGTATCAAAGGCAACCC
CTTGTAGCTCAATGCCGTTGCGAGCAAAAATTGTTAAATCGTATTTGATATTCTGCCCGA
CTTTGCGGATATTTGGGTTCTCTAAAATCGGTTTTAGCTGTGCCAAACAGTCCGCTTTGT
TCAACTGGTTAGGCAGTAACGCTTCGATTTCATCAAGTTCCGCATCACTTTCACCAAACA
GATCCACTTGGGTCGGCTGTGCAATTTTACCTTTGTGTACCAATGGAATGTAGCACGCTT
CGCCATTTTCTAAGCCAAATGAAATCCCGACTAAATTTGCTTGCATTGCATCTAAATTAT
CCGTTTCTGTATCCACCGCCACAAGCTCTGCCATTTGCAATTTTGCCAGCCATTTGGTAA
ACAGCTCAGGGCTGTTCACGCAATCGTAAGCGGTGCGATCTATCGAAATTTTTACAAAAG
GTGCAGATTTTTGTTCTGAACTGACCGCTTGTGTGGCTTGATAATTGTTCGGGATTTTCT
CTGCCGACGTTTGTGTCACAGGGTTAGCATCATTCATCACTTCGTTCAGCCAGCGTTTAA
ATTCATAACGACCAAACAGCTCTACCAGTTGATCTCGCTGTTGGGGTTGAGTAATAAGCT
GATCGTAAGTGACATCAAGGGCAACATCGGTTTTGATCGTTGCTAATAGATAAGAGAGAT
CGGCTGTTTCTTTTTCTGCTTCCAGTTTCGGTGCAAAGGTTTTTGCCCCACGAAATGATA
ACTCTGCAACTTTGTCTAAGTTTGCATAAATCGCTTGCATTGAGCCAATGCCTTGCAATA
ACGCAATCGCCGTTTTCTCACCCACACCTTTTACCCCAGGGATATTATCGGACGAGTCGC
CCAATAAGGCTAAATAGTCGATAATCAACTCAGGCGGAATACCATATTTTTCAATCACGC
CTTCACGATCTAACAGCGTATTGTTCATCGTATTAATCAGCATAATATGATCGTTCACCA
GTTGAGCCATATCTTTATCGCCCGTACTGATTAAAACGTGCTTACCTGCTTGTGAAGCCT
GCACCGCAAGCGTGCCAATCACATCATCAGCTTCCACCCCTTCAATCGACAACAGCGGAA
TACCCAATGCCTTAATTATTGCGTGTAACGGTTGGATCTGCGAACGAAGTTCATCGGGCA
TCGGCGGACGGTGGGACTTATACTGTTCAAACAGCTCATCACGGAAGGTTTTCCCTTTCG
CATCAAACACGACGGCAATATGGCTTGGCTCAACCTGTGCAATCAGGCTTTTTAACATAT
TCAGCACCCCATACATCGCCCCCGTTGGCTCACCTTGTTTGTTAGTTAAAGGGGGAAATG
CGTGGAATGCACGATATAAATAGGACGAACCGTCCACTAAAACGAGCGGATTTTTTGCAA
TTGTTGCCATTTGAACTCTCTTTGATCTAAATAATTTGGGCTATTATAGCGAAAGTAGGG
GGATTAAAGAAAAGGTTTTGGGAAATTATGTCTATCCATATTTTTCCCCAAAACGCCCCC
CATACAATGGGGGACTTTACGATTTACATCAAACCATTACGATTCTATTAACATCGGTAA
TTCTGACATACTCACTAATTTATAATCAGCCAATGCCCAACGAGGGTCGTCCCATTCCGA
TTTTGCAGGAATAACAACGGTTTTCATACTCGCTGCTTTACCTGAAATCATACCTAAAAC
CGAATCTTCTACGGCAAAACAAGCAGATGTTGGAACGCCAAGTTGTTTTGCTGCGTGTAA
ATATACAGCTGGGTGTGGCTTGTTGTACTCCAATTCCTCAGCAGAAGCCAAATAATCAAA
ATATTCAGCTATACCACAGCTATCAACAATGCCTTGTAGCATATTTCTTGGCGAAGCCGA
AGCAACTGCGATTTTAATCCCCCGTTGTTTTAAGGTAGATAAAACCTCTTTCACATTTGG
CATTAATGGCTTCGCTTCAAGCACCTTTCCAACTACATATGCCATCAACTCTTCTATTAA
CTGAGTACGACTCTTTTCTTTTTCACCATATTTTTGTAGCACATAATCAACCAGCGTACC
AACAGGCGACCCTGTAAGAGTCACCATTTCAGCTAAGGTTACAGGAAATTGATTTTTCTG
AAAAAATTCAGTACTTGCTTGATACCAAATAGGTTGGGAATCAATTAACGTACCGTCCAT
ATCAAAAATTACAGCTTCGATCATTTTACATTCTTCCGTTATTGATTATTACAAGTGCTT
CCCCTAAAACAAAGCAATCACTGTATCCTACATGCTTTTCACCTTTGAAATATAATTGGC
AATTCATTCCTATTCAGATAAATAGACAGAAACTAAGTTATATCCCCAATTTTTCCTTAT
AATGCAAACGGCATACAGAAAGATAGCTATCGTTTCCACCAATTTGGATTTGATCTCCAT
CTTTTACCGCTTCGCCTTTCTCATTCATACGAATAACAAAACCTGCTTTATGCCCACAAT
AACAGATGGTTTTAAGTTCTTCGAGCTGATCTGCCCAAGCCAGTAAATAGCGGCTGCCCT
CAAATAATTCAGATTGGAAATCGGTGCGTAAGCCGTAACAAAGCACAGGGATTTTTAATT
TATCGACCACTTCAGTCAGTTGATAAACCTGTTGCTTGGTAAGAAATTGTGCTTCATCAA
TCAGAATACAGTGCAATTTTTCATCGGCAATGTAAGCGGTGATTTCATCAAATAAATTGC
TATCATTTTTGAACAAGCGAGCGTCTTGTGAAATACCAATTCGAGAGGAGACTTTCCCTA
CGCCATAACGATCATCTATCGCCGCAGTATAAACAAGGGTATTCATTCCTCGTTCTTGAT
AGTTGTAAGATGATTGAAGTAAAGTTGTGGATTTCCCTGCATTCATCGCAGAGTAATAAA
AATAGAGTTTCGCCATAATAAATGATGCAATAAAAAACGGCTAATCAAAATATTAGCCGT
TTATTCAAAAAAGATTAAACGTTGTCGATTTGACCTAACAGAGAGCGTAAACGATCTTGG
AAGTTTTGATGTTCGGTTTTTAATTGCTCGTGTTCTTGACGTAGAGTTTCGCTTGAACGA
TTTGCTTCCTCGTTTTTACCTTTTAACTCTTCAACTTCTAATTGAAGTAATTGAATGGTT
TCAACAGCCTGTTTAATTTTTTCTTCAAGTTGGTCTAAAATTGCGACTGACATAATATGT
TCCTCTAGTGAGTAATAATGAAAGTGTAAAGATTTTACCTTACTTAGAAGAAATTTTCAT
TATAAAGTTCGGGGTTATAGATAAAAAAGCACACTGTTAGACATAAACTTTTTGTAACTT
TCTCAATTAGGGGTAGTATATGTCTATCAAAAATTAGATATTAGATTAGTGGTAAAGTAG
CTTGTAGGGTGGGTCTTGACCCACCATATAATCGTAACATATTGATTTTATTGATGGATT
AAAACCTACCCTACAATATTTAACCTATTAATATATGGTTTGTTAGCGGTCTAGTACCTA
GTACGGAGATGAGATGAAATGAAAATTGAGAAGAAAAGTAATGAGGCAATTATTGAGCCA
ATTGAAGATAATTGGAATTGGTTAGATGAATTGGGAGAGCCAGATCCTACGTTTAATTAT
CAACATATCAAAGAATTTAAACCTGCACCATTATTAAACTACGAAGATTGGTTAGCTGAA
GATAAAAAAATCCCCTAACAAGTTGTCAGGGGATTGAGGGATTATTTTACACGAGAAACA
TATTCGCCTGAACGGGTATCCACACGGATCACTTCGCCGATTTGAACGAAAAGTGGAACA
CGAACAACTGCACCTGTGCTTAATGTCGCAGGTTTACCACCAGTACCAGCGGTATCACCT
TTTAAGCCTGGATCGGTTTCGATAACTTCTAATTCAACGAAGTTTGGTGGAGTAACGCCG
ATTGCAGAGCCGTTCCATAATGTGATGATACATTCTGCTTGATCAACCAACCATTTGTCG
TTGTCGCCCAATGCTTTTGCATCTACAGAAATTTGCTCGAACGTTTCTGGGTGCATAAAG
TACCAGAAATCTTCATCTTTATAAGAGTAAGTGTAGTTGTAATCTACAACGTCTGCTGCT
TCAACGGTTGAGCCCGATTTGAAGTTGATCTCTAATACTTTACCAGATATTAATTTACGG
ATTTTAGTACGGGTAAATGCTTGACCTTTACCTGGTTTTACAAATTCATTTTCAACGATA
ACGCAAGGTTCGCCATCTTGGATAAATTTTAAACCTGGTTTGAAATCATTAGTGCTGTAA
CTAGCCATTGTGATCCTCAGAATTTAGATAAAAAGTAACGCCCAAAGGGCTAAATAAAAA
GACGTATATAATACACTAAAAACGGCAGGCAAAAAATTAAAATTTTTCTGAAGTATGGCA
GATAAAGTCGTTTCAGGTATAATCTGTTTTTTCAATCAATGAGGAAATAAAATGAAAAAA
GCAGTGTTAATGGGATTAGTTCTTGCCCTTACCGTTTCAACCGTTCAAGCGAAAAAAGCA
GGTGGAATGAAATTTTCTTCAAGTAAAAAAACACCAGCAACGGTTCAGCAGTCCACAACA
CAACAAAAAGCCGATGCGGACTTTAATAATACGCCAAATCAAACAATGCCAAATGCAGGG
GCGGCTCAACAAGCTCAAGGCAACCGTTTAGGCAATTTTGTGACAGGGGCGGCGGCAGGT
TACTTATTAAGTGAAGCTCTTTCCCCGACGGAAGCACAGGCTCAAACACCAGCAACCAAT
CCAACGGAACAATTAACCAAACAGGTACAACAGGCACCAGCCGTGCCAACCTTTAAAGCA
ATCGATCCGCAAAACGACCCTTACCTTATTGAGAAAACACCGGGTTATTTGCGTTACTGC
TTAAATGGTGTGCAATATATGGTAGGAACCAACAATAGCCAATTACCACCAACATTGATG
GTAGATAAAACCAACGCACCAATGCAGTGTGTGATTAGCCAGTAATTTCATCAGCAAAAG
GGGCAAATTTGAACATCTCATTTTACGACGCACCAACGAAAGCTCAATGGCTACAAGATC
TGGCTGAATCCTTTAATCGACCAGAAGATTTATTGAATTACCTTGAGCTAAACATTGCAG
ATTTTGAGCAAGATCTTACCGCTCGTAAACTGTTTGCGTTAAGAGTGCCACGCCCCTTTG
CCGAAAAAATGAAAAAGGGGGATCGGGCAGATCCCCTTTTTTTACAAGCGATCACATTAC
AAGAAGAATTTACCAATGTTGATGGCTTTGTCCAAGACCCACTGGAAGAACAGCATTCGC
CAGCCCCTAACATTTTGCATAAATATCATAACCGCTTGTTATTTATGGTAAAAAATAGCT
GTGCGATTAACTGTCGCTACTGTTTCCGTCGCCACTTTCCCTATGATGAAGTCAAAAGTG
GCAAAGCAACGTGGCAGAAAAGCCTCGACTATATAAAAGCACATTCCGAAGTGGAAGAAG
TGATCTTATCAGGGGGCGATCCCTTGATGGCAAAAGACCACGAAATTGACTGGATTTTTA
CCCAACTAGAGCAGATTTCCCATATCAACACTGTGCGTATTCACAGCCGTTTACCTGTGG
TCATTCCCAACCGTATTACAGACGAATTGTGTGAAAGGCTATCACAAAGCCGTTTGAAGG
TCGTGTTAGTGACGCATATCAATCACGCCAACGAAATAGATGACATTTTTGCGGAAAAAA
TGCAGAAGCTAAAGCAAAGCAATGTTGTGTTGCTCAACCAATCTGTCTTGCTCAAAGGGA
TCAACGACAACGCCCAAACACTCAAAGCCTTGAGTGATAAATTATTTCGCAATGGCATTT
TACCCTATTATTTGCACCTATTAGACAAAGTAGCAGGAGCGAGCCATTTTTATATTGAAG
ACAGCAGAGCCTTTGAAATTTATCGTGAATTGCAACGCATTACATCGGGTTACTTAGTGC
CGAAATTAGCACGAGAAATGGCGAAAGAGCCGAATAAGACATTGATGGGTGTCTCTGCTT
AATTGATATTCAGTTCCTTAATCGCTCAATCTCTTTACTAAATTCTTCTACATCATCAAA
ACTTAAATAAACTGACGCAAATCGAATATAAGCGACTTTATCTAAGGACTTTAATTCACC
TAACACCAAGTCTCCGACAAATTTACTAGCAACTTCCCTTTCCCCTGTGGCTTGAAGTTG
TAACACAATGCGGTGGATCGCTTGCTCAACATCGTCCGTGCTGACGGGGCGTTTTTCTAA
TGCACGAGATAAACTGGTTCTTAATTTACGTTCATCAAAAGGTTCTCGGCTACCATTATT
TTTAACAATATGCGGAATGAGTAATTCAGCACTTTCAAAGGTTGTAAAACGTTCTTTACA
GACTGGGCATTCTCGTCTACGACGAATTTGGTAGCCATCTGCTGTTAAACGTGAATCTAC
AACTTTGGTATCATCAGTGGCACAAAACGGGCAACGCATTATTTTAACCCTTTTTGTCTT
GCTACAAATTCAGCGTGTAAGTTTTCAGGGGGCGGAGGCATCTGCAAATAGAACCCTTCT
TTTTGGATTTTTTGCAAAACTTCTTGATTATCTACCCGCTTAAGCTGTTTCTCACCTGCT
AAATTAAACAACATTACAAACTCAGGTTTACCAAAAATTTGACGAAGTTCTAGAGGTACC
GCCTCAAATTTATCCCGTTTTTCCACATAAAGATACATTCCTTCTTTTTTAGGGCTTTTA
TAAATTGCACATAACATCTTATTCGTCCTCTAGTCTATAGCTGCCTTCGTAATTGGTGAA
ACGTGAATATTGTCCTTGGAAGCCTAATGGCACTCGTCCGATTGGACCATTACGCTGTTT
ACCAATGATGATCTCCGCCATTCCTTTTGTATCTGGATTATCGTGATAAACCTCATCACG
ATAAATAAACATAATTAAATCCGCATCTTGTTCAATCGATCCCGATTCGCGTAAATCCGA
GTTTACAGGGCGTTTATCTGAACGTTGTTCTAAACTACGGTTGAGCTGAGAAAGTGCCAC
TACCGGTACTTGTAACTCTTTAGCTAAGGCTTTCAGTGAGCGAGAAATTTCCGCAATTTC
AAGGGTTCGGTTATCGGCAAATCCAGGAGCGCGCATTAATTGTAGATAGTCCACCATAAT
TAAACTTAATCCACCGTTTTCCTTGTACACACGTCTCGCGCGTGAACGTAATTCCGTTGG
GGTTAAACCTGAACTATCATCAATATAAATATTACCTCTGGATTGCAACACCCCCACTGT
ACTGCCAACCCTAGACATTTCCTCATCATCTAGTTGCCCTGTACGAATACGCGTTTGATC
GACCGTTGAAAGCGAAGCAAACATACGCATCATAATTTGATCTGCTGGCATCTCAAGGCT
GAAAATCAGCACAGGCTTATTCGGTTGCTTAACTTTATTGCCATTCTCATCTTCGACCTC
AACATCTCCCATTGCTGCATTTTCACACAAATTCATCGCAAATGTTGTTTTTCCCATTGA
TGGACGGGCAGCGACAATGATTAAATCTGAAGGTTGAAGTCCTGCTGTTTTTCGGTCTAA
GGCGGCAAAACCCGTTGATACACCTGTTACACCGCTATTATTTTGAGAACGAGAGAGTAA
TTCTATGCGAGCTAAGGTTTCCATCAAAATATCATCAATTTTTTTCGGCCCTTCGTCAGT
TGCAGTTCGCATTTCTGCAATATGAAAAACGGATCTCTCCGCTTCATCTAATACTTCTTT
AACTGTCAATCCCTTAGGGTTATAGCTGATTTCTGCGATTTTATTACCCGCCGCAATCAA
TTCACGACGAATAGCCCGTTCACTGACAATCTCCGCATAAACTAAAATATTCGCCGCACT
TGGGGTATTTTTAGACAGTTCAGCAAGATAGGCAAAACCACCCACATCTTGCAATATGCC
TTTATTCTTAAGCACCTGATCAAGCGTGATAATATCAATAGGCTGATTATTGCGAGATAG
TGAAACCATTTCTTCAAAAATCAGACGATGAGCGTGATTGTAAAAATCGGTACTCTGAAC
ACGCTCAGCAACGCTGTCCCAGTACTCGTTACTCAGCATTATCCCACCCAATACCGCTTG
CTCTGCTTCAATTGAGTGAGGGGCAATGTTTATCTGTTCAATCTGTTTATCTTTTTGAGG
ATCTTTATTTTTTTGATATTCAGCCATTGATGAAACTCTTTTCAGGGAAATGATAAAAGG
TAGTTTACCGAATTTGCCAAAAATTTTCAGCTGGTTTACCCCGTACAAAAATAGCGAGAC
ACAAAATTTGTTGATAATCTGCTTCAACTACACTAATTTCATTATTTAATAGTAATCATA
GAACCAAAGTTAAAGCACTGAAACCACAGATCTACTTGTGAAAAACCTGCTTCTTTTAGG
CGTGCTTTATGTGTATCAATACTATCTGTCCGCATCACATTCTCAAGGGCTGTACGCTTT
TGGCTTACTTCAAGCTCACTATAGCCATTTGCACGTTTAAACGTGTGGTGCAAATCAATA
AGAAGTTCATTTATTGTGTTATCTTCAAAAGTAAATTTTTCCGATAACACCAACACACCA
TTTGGATTTAACCCCTGATAAATTTTACGTAAAAGAGCAAGCCTGTCTTCTCTTGGCAAA
AATTGCAACGTGAAATTTAGGACAACCATTGATGCATTTTTAATCTCAACGTGACGAATA
TCATCACATAAAATTTCCACAGGAATATCCGAATGATAGGCTTCCAAATGGCGACGACAG
CGTTCTACCATAGGTTCAGAATTATCCACACCAATAATTCTTACTCCTGCTTTTTCCACA
TTACGCCGAATCGATAAAATCCCAGCCCCACGAGAACAACCTAAATCATAGACATTTGAC
TGATCAGTCACAAAACGAGAAGCAAGCATACCAATCGCTGTAATGATATTAGAATAACCC
GGCACAGAACGTTGAATCATATCTGGAAAAACCTCCGCAACAGATTCATCAAAAGTGAAA
TCCCCTAATTTCTCAATAGGGGCTGAAAATAGAGCATCTTTAGACATAAACAATATTATT
GATAGTAAATGGTGTATTCTACTCGCAATTTATAAAGATTGTAGAAAATAATTTATTTAG
CAACATTCCTAATTTAGTGAATACGTATAAGTACGATATAAAAATGCGCAAATCAGGACA
AATAACATCACAATAATTTGAATTAATCTCTTTTTAGTCAATTTCTCTGCCGCCATTTTC
ACTCCAAATCTAAATAAACCTTGTTCATTATTCCCTAAAAAAATGTTAAAATTTGCCTTA
AATCAAATTTTAGGATGGTTTCGTATGAAAATTGTATCTGATTTTAAAGCAAATGGAAGA
ACAGCCTGCACAATTCACTGTCAAAATTGCAGTATTAGTCAATTATGTTTACCTTTTACT
CTCAATGAACACGAATTAACTCAATTAGATAATATCATTGAACGTAAGAAACCTGTGCAA
AAATCACAAATCATCTTTCAGTCAGGTGATGAACTCAAGTCTATCTACGCAATCCGTTCA
GGTACAATTAAAAGCTATACCATCAGTGAAAATGGTGAAGAGCAAATCACCGCTTTCCAT
TTACCGGGCGATTTAGTTGGCTTTGATGCGATTATGGATATGAAACATATCGGTTTTGCT
CAGGCTCTTGAAACGTCGATGATCTGCGAAATTCCTTTTGATATTTTAGATGATTTAGCT
GGCAAAATGCCAAAAATCCGCTATCAGATTATGCGTTTGATGAGTCATGAAATCAAAAGC
GATCAAGAAATGATTTTATTGCTTTCTAAAATGAGTGCGGAAGAGAAACTTGCGGCGTTT
ATTTACAATCTTTCACAACGTTATGCCGCACGCGGTTTTTCAGCAAGAGAATTTCGCTTA
ACAATGACCCGTGGTGATATTGGAAATTACTTAGGTTTAACCATTGAAACTATCAGTCGC
TTGCTTGGTCGATTCCAGAAAAATGGCATCATAACGGTACAAGGTAAATATATTACCATT
AATCATATGGATGAATTAAGTGAAATGGCTGGTGTTACAAAACCTAAACTGTCCCATTGC
AATCCAAACTTATAATTCTTTACATACTACTTATCTTGACGTTCTCCCCGTACCTTACGG
ACAGGGCTGAAAAAATACTCTTCTATCTTAAAAAGATAATTTATGCCCTAGTCTCCGATC
TATGAGAATGAATACTAGGGCTCATCTCTAATGAAAATATCCCTTCCTTCTATAAAGAAG
ATCAATTCGATAATTTGATATTAAAGAGCCATTTGTCTACCAAACGCTTCCCTTCCTCGC
TTGAACCAAAACGGGCATAATCCACATCAACCAATTTCACCCCATCTATTTTAGGTGATT
GTGGGGCAACTTCCGCTTTCACATTGGTTGGTGTTTGATAAAGTCCGTGGTCACGCCAAG
GAATTTCTTGAACCTCTTTAGACAGAACCCAATCCATAAACAATTTCGCATTATCAAGGT
TTCTCGCACCTTTAATAATACTTGCAGCCCCTAAAGCATAACCTACCCCATCTTTAGGTA
ACACATAATCAACCGGTGCACCTTTCTCTTTTTCTGAAGCATAGCCGTGAGCAAAGCCAA
CTGTCACAGCACTCTCTCCACGAGAAAGGTTAGAGGTCACTAAGGTACTTTTCACATATT
GAGAAATGTTGCCATCTAATTTTTTCAAGTACTCAAAGGCTTTTTCCTCGCCCATTAACT
GAATAAGCGTAATCATCGTCGTGTACATTGTTCCTGAAGTGCGAGGATCAGCTAATTGCA
CTTCGCCTTTTAAGCGAGGATCAAGCAAATCTGCCCATTTTTTCGGAGCATCAATCCCTA
ACTGCTTTAATTTTTCGGTGTTAATACCAAAACCAAGCACCATCAAATACGCAATCGAGG
TATATTTACCTGCTTCGCTCTCTTGCAATGCTTTAAATTGAGGTAAAACCTCCGCTTGCA
AAGGTGAACGATAGGCTTCTAATAGCCCCATCTGCCCTGCTTGGAAATGTGGCTCAATAG
TGCCGCCATACCAAATATCCGCTTGCGGATTATCTTTTTCCGCTTTCAGCTTACCTAAAA
TTGTCCCTGTTCCACCGTGAATAAACTGAGTTTCCACATTATATTTTTGTGAAAAACGCT
TCGTCAGATCTTCACACACCTTGTTTTGCACGCCACAATAAACGGTCAGCTTTCCTTCAG
CCTGAGCATTAGAAGCTGCAAAGACTAATGGTGAAAGGAGAAAAAGGCTTGAAAACCATT
TTTTTAATTGCAATTTTTTCATTTGTTCCACATTCCTAAGTTAAAAAAGAATCTTAATTG
TAACATTTACGCTACATAAAGCAAGAATAAGCGGTTTGATTTTATGCTAAAATGGCATAA
CACTATCCTATTATATTGATATAAAAAATGTTACTTAATCAAATTCAAATAATCCTGATC
GAAACCTCTCACAGCGGTAATATCGGCTCAGCTGCACGAGCAATGAAAACGATGGGACTA
AGCCAGCTAAGGCTTGTCACCCCAAAACAAGCGATTGACGAACAAGCAATAGCCCTTGCT
GCAGGGGCAAAAGATGTATTGGATAATGTGCAAATTTATCCAGATTTCAACAGTGCAATC
GCAGATTGCCAGCTTGTTATTGGCACAAGTGCCAGATTACGCCACCTACAAAGCTCACTG
GTCGAACCACGTCAATGTGGCAAATTAGCCATTCAACGTGCTGAACAGGGTAAAGTAGCG
ATTGTATTTGGACGAGAACGGGTGGGCTTAACCAATGAAGAACTATTAAAATGCCATTAT
CACTTAAACTTCCCAACCAACCCCGACTATGGCTCGTTAAATCTTGCAATGGCGGTACAA
CTCGCCTGCTATGAACTCCGAATGGCTTGGCTAGATTTACAAGAAAAAACCGATATTCAA
CCGCTTGCAGAATACCCGACATCAGAAGCCTTAGAACATTTCTTTGCCCATACCGAACGT
TTATATAAAGAACTTGGCTTTATTCGCAACGAAGCAGTTATGCTGAAACTACGCCGTTTA
TATCAACGAGCCGAATTGGAAACCAATGAATTGAATTTATTAAGAGGAATGCTGACTGCA
GTAGAAAAGTACTCGCTAAAGCAGAAAAATGACTAATAATAAAGGGATAAGAAATTACAT
CTCTTATCCCTTAAATCATAGCTAATTAACTATAGTACCTAACTATCTAGATTACCATAA
TACACGTAAACCAACACCAAGTGCTTGGTCAGTAACTTTTTTGTTATTACTGTCTTTGTT
CTTGATTAAACGACCTTCAACAAAGGTAACAACTTGTTTATGTAATTTATAGTCTGCACC
TAACATGAATTGATGAGCTGTTGCTTTGTAAGCTTTATTTTTGTAAGTACCATAAGAGTA
GTTTCCATACACGCCAGATTTTGGAGTAACATCAAATCTTGCGCCAGTTCTTACGAAGTC
AATTTTCTCTTTAACATTACCTGTTTTTTCAACACCATGACCACCATCAACAGCTACAGT
AAATGGAGCATTGACATATTTAAGACCAAAGTATACACCATCTTTGTCTTTCTTATTAAC
AGATCCAGATTTATAGTCATCATGAGTATAACCTGCTGCCACAGTTACAGATTGACTTTC
CGCAATCTTAGCTGTGTATTTAGCACCTAAACCAAAGCCAGATTTAGCAGAATCTACTTT
TACTTCTCTCGTCTTCTTATCACGCTCATTTGCAACATTATAGTTAGCACCTAACGTCAA
ACCTTCAATGCCTGTATAGGTATAGTTAATTGCTGAATCAGAATCTGAAGTAAGGATATC
AAAACCTTTTTTGTCTGCTGAGTTTGCTGGATATTTAATTCTAATTCCAGTACTACCAAC
ATCGTATACTTTATCAAAACCAGCTTGACCAATGCTATCACCGATTACAACTTGTTTACC
AAAAGAAATTTCATGACCATAGCCACCTAAACCGACGTAAGCATATTTTGTTTTAACATC
GCCCCATCCTGCAGCATTTTTAGAATTACTGTCAAGGCGAGTCTCATAACGACCAAAACC
GTAGAGATTCTCATTGATATTATGTTTGATAGAAATACCGAAACGAGAACCATTATTCTT
TAAGTCAGTGTGACCACTTGTTGAAGATTGACCTTTCACTTTTGAGGCTTGTTTTTCTAA
AAGAAGACGCAATTGACCATCAAAATCAACTTTTGTACCTTCATTTTCATAAACTGTTAC
AGCTGATGCTGATGCTGCAAATGCCGCTACTGCTAACGCTACTAGTGTTTTTTTCATAAT
GTTCACCTTAAGTTTTTAGTTTAACTAAGATTACTCTTATTAAGCTATAAGAGCAACCGA
TCCATATCTGCCATTACCTTCCCATGTAAGTTTGGTAAATGCAGATTGCATGCGAATGAT
TGCAAATTTGTAGAGTAGTGTCAATATCTTACATAAAAAAACATTTTCTTTAAAATCAAT
AAGTTAATAAATCTCCACTCCCAAATAAGTATTCAGAGATAATTTTTTAAAATATTGCTC
CTATTGCAATAAATCACATAACTATATGATTTAAAAATAAAAAACTCATAGCAAATAAAG
ATTTATGACCTTTTTTCTAAAAATGTGAGTTTCATCACATTTTTAGAAAAAATAGAAAGA
TTATTTTTATCAAAAATAAATTTGAAAAGAGATGTACATACATTAAAATATCTATACATT
TAATACAGAGAATAAAAAATGGGTAATTTTACAGATACAATCATTACAAAATTAAACGAC
TTTTCTCCCATCTTGTCTCTGCAAATCTCTATCTATAGCCACTGCTTTAAACTTACTCAT
GGCTCCGTCAAAGAATTCATACAAGAAATACTAGAAACATGTTCACATATTGAGCAGTCA
ACTTCCCCTGAAATAACTGAAGTTTATACTCAACGTTTAATTGAACAATATGATGCTCTA
CAAAAAAGTATTCATCTCAAGGATAAAAAGTCAGATTCCCCTATTTTCTCTCAATATAAA
TTTACTAAGAGTATTCATACATTATCAAAGAAACAGAAGTTACATGAATACTATAAAGCG
TTGCGTGCATTGAATGAAAAACTCTCATGGCTCATTGAACAAAATTACCATTACCCTGAG
TATAGGCATATGCTCTCAATAAAGATACAAGAAACAGAGAATAGAAAACAAAAATGTTTA
AAGGCGATTGAAGAATTGAGCTTTAATCAGGAATAACGGGAGAAGATTGACGATATATTG
TTGCTAATCTTATCAATCTCTAGTAGTGTCTAAATATGCTATGCTCTAAACATACACATC
ATACTAAAAAGAGTCCATAGAAAATATCCTCTCTTAATAGAGAGGATATATAAAATTGTA
ATACTAACGTTTTGAGTATTGTGGACGACGACGTGCTTTGTGTAAACCCACTTTTTTACG
TTCAACACGACGAGCATCACGGGTAACAAAGCCCGCAGCGCGTAACGCTGGACGTAAAGT
TTCGTCGTATTCGATCAATGCACGAGTAATACCGTGACGGATTGCACCTGCTTGACCAGA
AATACCACCACCTTTAACAGTGATGTATAAGTCTAATTTATCTGTTAATTCAACTAATTC
TAATGGCTGACGAACGATCATACGAGCTGTTTCGCGACCGAAGTACACTTCCAAAGAACG
TTGGTTAATGGTGATATTACCATTGCCCGGTTTGATAAATACACGAGCTGAAGAGCTTTT
GCGGCGACCTGTGCCGTAGTTTTGATTTGCTGCTGTCATTTTTATGCTCCGTGATTAGAT
ATCTAAAACTTGTGGTTGTTGTGCTGCGTGGTTGTGTTCGTTACCTGCATACACTTTTAA
TTTACGGAACATTGCACGACCTAATGGACCTTTTGGCAACATACCTTTAACCGCAATTTC
AATCACTGCTTCTGGACGACGAGCAATCATTTCTTTAAAGGTTGCATCTTTAATGCCACC
TACATAGCCAGTGTGCCAGTAGTAGATTTTATCAGTTTCTTTTTTGCCTGTTACCGCTAC
TTTTTCCGCATTGATAACGATGATGTAATCGCCTGTATCAACGTGTGGAGTGTACTCAGC
CTTGTGTTTACCACGAAGACGATGTGCTAATTCAGTAGCTAAACGACCTAAAGTTTTACC
TGTCGCATCTACTACATACCAGTCACGTTTAACTGTTTCTGGTTTTGCTACAAAAGTTTT
CATTAATTAAATACCAAAATTTAAAGTTTAAACCCAATATCCTAATGGATATTACCTATT
AATACGGTAGAATCTGACCCCTTCGAGTCCTATTCAGACCAGACTTACATGGCGGGAATA
CCATGCAAAAACAGGGTGGCAAAATTATACAGATTTATTTACTAAAGATCTAATTCTTTT
TTAAGAAAGAGTGGTTTTTGCGGTATATTTCAAAATTCCAACAAATTTTTATAGGTTTTA
CTTCTCATCAAATTGAGAAAATGATAAAAAACAGCTACATCAAGCTAACTAACTGTAAAG
GAGTGAACTATGGAACAATGGTCTGGTAACGTATGGACTGCAATTATTGCAGCATTTATC
ATAGGTTGTATCATCAGTTATGTTGTTGTTCGTGCGACAAATAGCAATGTGAAAAAACAA
CTACAACTAGAGGCTGATTTAAAAGATACTGCTAAGAAAATGGACGAGCAAAAACAGCAA
TTAGAACAACACTTTGAACAATCTGCAGCTCTACTTGCAACACTTGCTGAAGACTACAAA
AAACTTTATACGCATTTAGCACAAGGGTCTGAAAAATTATTGCCTGCTGAATCGGCAAAA
ATTGAATTTTTCCAACAACCTAAAATTGAAAATAAACCTAAATCTGAAGATGACCAACCT
AAAGATTATTCAGAAGGCTCCTCTGGTTTACTAAAATCCTAGTATTCATATATTATTGAA
TTTAAGAGGAGGGAATCCCCTCTTAAATTCTCTTTAACTACATTTTTCTTAGAACATATT
GTCTTTATTATCAGAAAATTTGATCGAAAACATTATATTAAATTTAATTTCAGATTAGAA
TTTGAAAAATTTTTTTAACTTATCATTAACAGGAAAATACAATGTCTTGTTTATTTATTG
CAGGCACAGATACAAATGTAGGAAAAACTATCGTTACAAGGGCTCTATTACAAACAATAT
CTAAATATGAAATTCCCATTGTCGGTTATAAGCCTATTGCGTGTGGTGGCGATGATTCTT
TACCCACAGAACCCAATCAAGATGATTATGCCTGTGAAGACAATAGTGATGTCCTCATTA
TACAGAACAGCTGCCCTTGTCCTGTAAAATACAGAGAAATTAATAGCTATTCTTTTATCC
ATTCTAGTACGCCAGTATTTGCAGCGCTAGACGCAGTACGTCATATTTCTGTTAATAAAC
TGGATCACGATCTTCAACGTTTACACCGACAATATGCAAATGTTCTTGTTGAAGGCACTT
ATGGCTGGTTAACACCTATTAATAAAGACCTAAGTTTTGCTGATTGGGTTAAGAAAAATA
GAATGCCAGTCGTACTTGTTGTGGGAATAAAAGAGGGTTGCGCTAACCATGCACTTTTAA
CAGCGGATGCGATTCAACAAAGTGGGGTTAATCTTATCGGATGGATTGCAAATCGAGTAA
ATCCTGGGCTACGTCACTACGCTGAATTAATTGAACTCCTTAGCAAAAAAATCAATGCTC
CATTACTAGGACAAATTCCTTATATTGGTTATCCTAGTAAAAAAGAACTATCTGAGTATA
TTCAGAACCCAGAGCCTCTATTAAGTTTTTTCCATAAATAATCTAATTGCTGGCTCTTGA
AGAGCTAAGCTCATACTGAAATATTAAGCTGGCTCTTTATTGATAATAATAGACTAACAA
TCATGACTACAAAGGTTGCTATATAATTTTAGCAACCACTCTGATTTCTATGCTATTTTA
GCTAGTTAAATAATTCATAAATGCTGTAATTACACCTAAGTTAACCACATCCACAAAGAA
TGCACCTACAAGCGGTATGATTAAGAATGCTTTATGTGATGGTCCAAAAGTTTCTGTGAC
AGATTGCATGTTCGCGACCGCAGTTGCAGTTGCGCCTAAGCCAAAACCGCTGTGACCTGC
TGCAAGAATGGCTGAATCGTAATTACTTCCCATCACTCTAAAGGTCACAAAATATGCATA
AAGTACCATAACTATGGTTTGAGCAATAAGGATAATTAACATTGGGCCAGCAAGGTCTGC
TAATTCCCAAAGTTTAATGCTCATTAATGCAATTGCTAAGAATAAGCTTAATGATGCGTT
ACCAAATACGTCAATAGCACGGTCAAACATATCAAATTTAAACACTAACGTTAATACGTT
TCTTAATACTACACCAAAACCTAATGCCCATACGAATTGAGGTAAACCTGAATCAGGGAA
TACTTTAACCATAACTGATGAGAATGCTAGACACGCTGCAAATAATGCCATTGTTTCGAT
CGTTGATGTTGCTGTGATTAAGCGTACATTGTCAGCATCTTCAAATGTATCGTCAGCATA
TTTTGCTTCTACGCTTTCAACTTTTACATTGTGTTTAGATGGGGTAATTTTCATTTTGTT
GATAAGACGTCGAGCTAATGGACTACCGACTAAACCTCCAGCCACTAAACCAAATGTAGC
AGATGCCATTGCCATTTCCATTGCACCTGCAAGCCCATGTTTCTCTGCAAAAACCGTTGC
CCAAGTTGCACCTGTGCCGTGTCCGCCAGTTAAAGTAATAGAACCTATAATTAAACCAAC
AAGTGGATCAATACCAAGTAGCATAGCTAAACCAACGCCAACACCATTTTGAACAAGGAT
AAATATACTCACGATAACGAGGAAAATGACAAGTGGGATTCCACCTTGTTTCAAACGGGA
AAAATCTGCGGATAAGCCGATAGATGAGAAGAAGGCCAACATGAAAGCTGTACGTAAAGA
GCTTTCAAATTCAAAGGTAATTCCAGCGAATTTATATAGACAAAAAATGATACAAGCGAT
AAATGTCTTTTTAAACAGATATTTATTGTAGTTTTTTTGAGTTAGATCTGATTTTTTATA
TGTAAATTTTGGTAAAATTATAGCAATTTTATTTTTATGTGAGGCTTTTATGAGCGAAAT
TGCATTAACAGTGAGCCTATTATCCTTAGTTGCTGTCATTGGGCTATGGATAGGGCATAT
TAAGGTGCGGGGCGTAAGCCTTGGTATTGGCGGTGTGTTATTTGGTGGGATACTGGTTTC
CCATTTTATGACGCAATATGGTGTCAAACTTGATGGTCATACCTTGCACTTTATTCAAGA
GTTTGGTCTGATTCTCTTTGTCTATACCATTGGTATTCAAGTTGGTCCGGGTTTCTTTGC
TTCATTACGCCAATCAGGATTAAAGCTCAATGCTTTTGCTGTGATGATTGTTGGGATAAG
CGGTATTTTAGTGATTTTATTACACAAAATATTTGATGTTCCTCTTCCTGTGATATTGGG
TATTTTCTCTGGTGCGGTAACTAATACACCATCATTAGGTGCTGGGCAACAAATCCTGAC
GGAATTAGGCGGTGAGTCCATTACAGCTGTGATGGGTATGGGGTACGCAATTGCCTATCC
TTTCGGGATTATCGGGATTCTATTAGCGATGTGGCTTATCCGTATTATTTTTAAAATTAA
TGTGGATAAAGAAGCCGATGAGTTTGATTCTGCAACCAACAATAAAAAAGATGGATTAAG
TACGATGAACGTTCGTATTACAAATCCAAATTTGAATGGGTTGATGCTTCAAGAGTTTCC
TGATTTTGAACTGCACGAAGTGGTTTATTCTCGTATTAAGCGTAATGATGAGTTGTTTGT
GCCTAAAGTGCATACCCAAATCCAAATAGGCGATATTCTGCATCTTGTGGGAACAAAAAC
TGCGTTGCATAAAATGCAACTCATTCTTGGTGAAGAAGTGAATGTTTCACTTTCGACAAA
AGGCACAATGTACCGCACAGAACGTGCTGTCGTTACCAATGAAAAAGTATTTGGGAAACA
AATTCGCCAATTGATGTTAAAAGGGAAATACGATGTAGTGATTTCTCGCTTAAACCGTGC
GGGGGTTGAGTTAGTTCCTAACGGGCAAATGACATTGCAATTTGGTGACGTGTTGAACTT
GGTTGGTCGCCAAGAAGATATTGAGGCTGTGATGGCGATTATCGGTAACGCTCAACAAAA
ATTACAACAAGTACAAATGTTGCCAATCTTTATTGGGATTGGCTTAGGGGTGTTATTAGG
CTCTATTCCAATTTATCTGCCAGGTTTCCCCGTTGCATTAAAATTAGGGTTAGCTGGCGG
TCCTTTAGTCGTTGCATTAATTTTGGCAAGAATAGGAAGTATCAAAAAACTCTATTGGTT
TATGCCGCCAAGTGCAAACTTAGCATTAAGAGAAATTGGTATCGTGCTTTTTCTTGCAGT
TGTAGGTTGGAAAGCAGGCGGAAACTTCTTGAATACCTTATTAAGTAATGATGGTCTAGC
GTGGATTGGCTATGGTGCAATAATTACTTTTGTTCCATTAATTGTTACAGGGTTAGTTGC
TCGTATTTATGGTAAATTGAATTATCTAAGCCTATGTGGATTGCTTGCAGGTTCAATGAC
GGATCCACCCGCTTTGGCATTTGCAAATGGTATTAAAGAGGGTAATGGTGCAGCAGCACT
CTCTTATGCGACAGTGTATCCATTGGTGATGTTCTGCCGAATTATCTTGCCTCAAATTCT
CGCTATATTATTGTGGGTAGCTGGCTAATCGTAACTAAGCAATCTAGTTATTGACAGTTC
AATAGACTAGATTGCTCAATTTCAATAAAACGCAATAAGTTTCCAACAATATTTAGGATC
AATTCACGCCATTTTTATAGGATTATAATTTATTTTCTATGATAAATAATAGGATGTCTT
AATCACGGATTTAACGTTATAATGAGAAATAAATCTGTTTTTTAATGGAAATACTACTTT
ATGTATCGCTTAACCTTTTTTTTGATATCTACTTTGCTGTTTAATTCCTCCCTCTCTGCC
AAATGGCTAAAGATCAATGATGTAGACTATATCTGGGGACCATTTAAAATCTATAATATT
TCATTATTCTCTGAAACTGGCAGTTATACTAATAGCACACGCCCATTAATGCTGACTCTA
AAATATCAAAAGCCCGTTGAAGGGCGTGATTTTGCAATTTCTTTAGCTAGATCTTGGTCT
AATTTAGGCATCACTCTGCAAAATCAAGATAATGTGGTTGATCGTTTGCGTAAAATTTTA
CCTAATATCAAGAAAGATGATTCTCTCAGTTACATTGCTTTAGAAAATAAAGGATATTTC
ATATTAAATAATATTGTTATTCCTGAAGAATTTAACAAAGAATTTAATGATGCTGTAGTA
GCAGTATGGCTAGATCCTCGTGTAGAAATTGGGCGTAAACTTGTCAATAAAGAAGAAAAA
ACCTTCATTGCAAACATCCCTAGAGTTTTAGAGACACAAAAACCACAAAATATAGAAAAT
AATATAGGAGTACATGAAGAATCAATAGATCCTGTGGTGGACTCAAGCAAAGTATCTAAT
GATATCAAACAGAACTTAGACTCTTCAATAATGCCTAGAGTACAAGATAAGCCTTTAACA
CAGTCAAATGAAGAGAATATGAAAGAAGCAGAAAAACCACTTGAAGATTCAGAAATTGAT
ATTTCTCCTCCTTTAGATCCCATACCAGAAGGCAAATATCTAAATATATAGCTGATTATT
AAAGTGTTTATAGCATTCATAATAAATCGACAATGCCGATTCAGAACTGGAAACTGGCGA
TGAATCGATTTATGATTGATTTTGGTGATCGCCTAGACGATCACCGTTAAGTTGAAATGG
GTGTTTACACAGAATTTGGGATAGGGTCTAGAATCATCTAAGCGCTAATACTTCACCGTA
TGCCCATAGCTTTCAATAATACCTTTAATATGCTCTAACGATTCTTTCGTCGGTGGCATC
ACATCTTCTAATTCATATTCTAACCCTAAGGTTTTCCATTTATGTGCGCCTAAACGGTGG
TATGGCAGAAGTTCGACTTTTTCTATGTTGTCCATACCTTGAATAAACTGACCCAATAAA
TGAATATCTTCATCGGCATCCGTATAACCTGGTACAACCACATAGCGGATCCAAGTACGT
TGATTACGTTTATGCAAATAACGAGCGAAGTCTAAGGTACGTTTATTAGAGACACCGATA
AAATCTTTATGAATTTCTTCGTTCAGCTGTTTTAAATCAAGCATAACGAGATCGGTTACA
TCTAGCATTTCATCGACTAGCTCTGAATAATTCCGCACAAAACCATTTGTATCTAAACAA
GTATCAATACCCTCAGCTTTACAAGCACGAAACCAATCACGCACAAATTCCATTTGTAAC
ACGGCTTCGCCACCTGATGCTGTTACGCCCCCGGCCGTTGCTCTCATAAAATGTTTATAC
GTCACAACTTCCTTCATTAGATCTTCTACGGAGATCTCTTTCCCACCTTCAAGATCCCAA
GTGTCACGGTTGTGGCAATATTTACAACGCATTAAACAGCCTTGTAAAAACAAAATAAAA
CGAATCCCAGGCCCATCTACTGTGCCACAAGATTCGTAAGAGTGATAACGTGCTAAAACA
GTCATTCTTTTTCCTTTAAATAAAGTACGATTAGGACAAATGTCCTTAAACATTTCTGCT
AATCGCAATTAATGCGTAAGATACAATAAGCGGTCAGTTTCTGCAAAAGTTTTGCAAAAT
CTGACCGCTTATTAGCTTAAACTAAATTACATCGACTGTGTGAAAGTACGAGTAATTACG
TCCATTTGTTGCTCTTTAGTTAAAGAGTTGAAACGCACTGCGTAGCCTGAAACACGGATT
GTTAATTGTGGATACTTCTCTGGGTTTTCCATCGCATCTAATAACATTTCACGGTTCATT
ACGTTTACGTTTAAGTGCTGGCCACCTTCGATGGTTGATTCGTGGTGGAAGTAACCGTCC
ATTAAGCCTGCAAGGTTACGTTTTTGAGATTCAAGATCTTTACCTAACGCATTTGGTACG
ATTGAGAAGGTATAAGAGATACCATCTTTCGCGTAAGCAAATGGTAATTTCGCCACAGAA
GTCAATGACGCTACCGCACCTTTTTGGTCACGTCCGTGCATTGGGTTTGCACCTGGTCCG
AATGGCGCACCTGAACGACGACCGTCTGGGGTGTTACCTGTTTTCTTACCGTAAACCACG
TTTGAAGTAATGGTTAATACTGACTGTGTTGGAGTTGCATTACGGTATGTTTTGAGCTTC
TGAATTTTCTTCATAAAGCGTTCAACTAAATCAACTGCAATGTCATCTACACGGTTATCG
TTGTTACCGAATTGTGGGTATTCACCTTCAATTTCAAAGTCAAGTGCTACGTTTTTCGCT
ACGCCAACCACTTCGCCTGCTTTATTTTTGATTTCGATGTCGCCACGGATTGGTTTTACT
TTCGCATATTTGATTGCAGAGAGTGAGTCTGCTGCAACAGAAAGACCAGCGATACCACAC
GCCATTGTGCGGAATACATCACGATCGTGCAACGCCATTAATGCTGCTTCATAAGCATAT
TTGTCGTGCATAAAGTGAATGATGTTTAACGCTGTGACATATTGTTTCGCTAACCAGTCC
ATAAAGCTGTCTAAACGGGTCATTACATCATCGTAATCTAAGTATTCAGACATAATTGGC
TCAGTTTTCGGTCCAACTTGGTCACCTGATTTCTCATCCACACCGCCATTGATTGCGTAT
AGTAAGGTTTTCGCTAAGTTTGCACGAGCACCGAAGAACTGCATCATTTTACCTACGATC
ATCGGGCTTACACAGCAGGCAATCGCATAGTCATCGTTTTGGAAATCTGGACGCATTAAG
TCGTCATTTTCGTACTGAACAGATGAAGTTTCGATAGACACTTTCGCTGCATAGCGTTTG
AAACCGTCTGGTAAACTTTCAGACCAAAGGATTGTTAAGTTTGGTTCCGGTGATGGACCC
ATTGTGTAAAGGGTGTGTAATAGACGGAAGCTGTTTTTGGTTACTAATGTACGACCATCT
AAGCCCATACCTGCGAAAGTTTCTGTTGCCCACATTGGGTCGCCTGAGAATAATTGATCG
TACTCTGGGGTACGTAAGAAACGAACCATACGGAGTTTCATTACTAAGTGATCCATTAAT
TCTTGAGCTTCTTTTTCAGTGATTTTGCCTGCTTTTAGGTCACGTTCAATATAAATATCT
AAGAAGGTTGAAACACGACCGAAAGACATTGCTGCACCGTTTTGTGATTTCACTGCTGCA
AGGTAAGCAAAGTAAACCCATTGTACCGCTTCTTGTGCGTTAGTTGCTGGGTTTGAAATG
TCAAAGCCATAAGATGCTGCCATTTCTTTCATTTTGCCTAAAGCACGGTGTTGTTCTGCG
ATTTCTTCGCGTAATTGGATTGTCGCTTGAATATCTTCGCCACGCTCTAACTTCTCTTGT
AAAGAGGTAAACTGTTTTACTTTATCTTTCATTAAGAAGTCAGCACCGTAAAGAGCCATA
CGACGATAGTCACCGATAATACGACCACGACCGTAAGCATCAGGAAGACCTGTAATTACG
CCTGATTTACGGCAACGTAAAATGTCTGGAGTATAAACATCGAATACACCTTGGTTGTGG
GTTTTACGATATTCAGTAAAGATTTTCTCTACTTCTGGATTTAATTCACGGCGATAAACT
TTACAAGAGCCTTTCACCATATTGATACCGCCAAACGGCATAATTGCACGTTTTAATGGT
GCGTCTGTTTGAAGACCTACTATTTTCTCTAAATCTTTGTTGATATAACCTGGTGCGTGT
GAAGTGATGGTTGATGGAATATCGCAATCAATGTCATACGGTTCGTGGGTTTTGTTTTCC
ACTTTGATTTTTTCCATCACATCTGCCCAAAGCGTTGTAGTTGCTTCGGTTGCATCTGCT
AAGAAAGATTCGTCACCTTCATACGGCGTATAGTTTTTTTGGATAAAGTCACGCACGTTT
ACATCAGTTTGCCATTCACCTGGTGCAAAACCTTCCCACGCTTTCTTTTGAGCTTCGGTT
AGTTGAGTCATTTTAAGTCCTCGTTAGTTAATGTAATAAATTGGAACGCAAGCAGTGCGA
TTTTGCAAAAACACTGCGAAAAGTGACCGCTTACAAGTTTTGAATTAATGTTTTTTTAGA
TGCAAAAACCACTGCACCATACCGATGAAAAATGCACCACCAACAATGTTACCTAAGGTC
GCTGGAATTAAATTTTTCACCACAAAATTTGCCATTGTTAAATCAGCGAATTGACTAGGA
TCAACCCCTATCGCTGTCCAAAATTCAGGGCTTGCAGAGCCGTGAATTAACACGCCCATT
GGGATCATAAACATATTCGCTACACAGTGTTCAAAGCCAGATGCCACAAACATTGCTATC
GGCAAAATCATAATGAACGCTTTATCCGCCAGGCTCTTACCTGCATACGCCATCCATACC
GCAATACAGACCATCAGATTACAGAAAATCCCCAAGCTGAATGCTTCAATCCAAGTATGA
TGGAGCTTATGTTGGACTGTTTTTAAAATAGTCAAGCCCCACTGCCCATTTGCAGCCATA
ATTTCACCGCTAAACCACACTAACAGCACAATAAAGGTCGCACCGATGAAATTACCGCCG
TAAACAACAAACCAGTTTTTAAACATCTGAGCCAAACTAATTCGCTTACTTGCTTTAGCT
ACAATGGTCATTGTCGTAGAAGTAAAAAGTTCAGCCCCGAAAACAACACACATTATAATG
CCAAGAGAGAACACAACACCGCCGATCAGTTTTGCAACGCCCCACGGCAGTTCCCCTGCA
CCGACTTGTGTTGTTGCATAAAACACAAAGGCAATTGAAATATAAGCACCTGCGGTAATT
GCTGAAATGAAAGAATAAAATTGATTTTTTGTCGCTTTATAAACCGCACCATCTTCGGCG
ATTTTAGCCATCTCTGCTGGAGAAAACATCACTATCCTTAAATGAAAATTTGAAAATTTA
CAAAATTTGTTGAGAATTATAGACCTGTTGAAGTGATCATCAAATAAATTTTCAACATAA
ACGGAATAAAGTAGAATTATTTCTTGATCCACATCAAGTTTTAACATTGATTAAAATTTA
ACAAAACACAAATTTAACAGAACAGTTACAAAAATGTCCGATTATTTGACCGCTTTACTT
GGGATTTTCCTTGACAAAGAAAATCAATGTTTAATTATGTTTGCCAGCAGTTTTTTAAGT
TCTACGCTACTGCCCGGCAACTCAGAAATCATCTTCAGCACCTTTGCTACACAAGCCTTT
GCGAACAACCATTCCTTATATGGATTGTTTATCAGTGCCACATTAGGCAACAGCTTAGGT
AGCCTAACAACCTATTTTCTAGCAAAACTTTTTCCACCCCCAAACTATCACGAACAGCAA
AATCAACGTATTCGATTTGCACTTAAATTTAGCCAACAATACGGCGTTTGGGTGTTACTG
TTTAGCTGGCTACCTATTGTGGGCGATCTCTTTTGTGGTGTCGCAGGTTGGTTACGTTTT
GATTTTTGGAAAAGCCTATGTTTCATCGTATTAGGCAAAGCTATTCGTTATGCATTATTG
CTTTGGAGTGTTTATTTGGTTGTTGGTTGAGAATGAATAGTCTAAAATATCGCAAATCTA
TTCTTGTTGAGAAATTTTATGTCAAAACAACTGCCTGAAATCAAATCTGTTTCAGTGATT
GCCAAAACACGTATATTTGAAGTGCAATCCGTCGATTTACGTTTTTCAAATGGCGAAGAA
CGTACTTACGAACGTCTAACTCCACAACGCCGTTCTTCCGTAATGGTCGTGCCGATCTAC
CAAGATCAACTCATCTTGGTAAAAGAATATGCCGTAGGGCCTGAACGCTATGAACTCACC
TTCCCTAAAGGCATTGTGGATAGTGGAGAAGATCCTGCACTGAGTGCAAATCGAGAATTA
CAAGAAGAAATAGGCTTTGGAGCAAAAACAATCGAACCACTACGTTCATTATATAGTGGA
CCTAGCCATATGTATGGTTTAATGCACCTTTTTGTGGCACAAGATCTTTACCCATCACAG
CTAGAAGGTGATGAACCAGAGCCACTTGACATCATCTATTATCCATTAAACAAAATTGAC
GAACTGCTTGCCGACCCTAATTTTGCCGAAACACGCAATTTATCCGCCTTATTTTTATTA
AGAGAATACCTCAATGCAAAAAACTAGCCTACACATTTTATGGATTTATCCACTACTTAC
CCAGTTACTCGGCTCTGCCCTATTACCCCTTTTTAGCGAATTTAGCCAAGGGGGAATGTT
GGTTGTTTTTGTCTTATTTACCGTCCCAGCTTTTCTATTTGCATTAGTCAGCTACAAACA
ACAGTATCACCAACGAAACATCATTCAAATTGCCTTTTTCTCAGGGGTAATAATGTTCAT
TTACAGCCTTTTTTCATTTTCACTAATGTTGGCTTTTGATGAATACACCAGCCTTGAAGA
TCCTATCCCCCTATGGGAACAATCCCTTGCCGTGATCTTATTTGCTCTGACCTTTGCTTT
AGCAAAAGTAATGTATACTCTATTGGTGTTGAGATTGTTTTTGCCGAAAGTGTAAGTCGC
TTACATTAATAGAATGGAGATAGACACTTCGGGTTTAATAATGGCGAGAGTTTTTTAGAT
CATTGGTTATCCTTATATTCAAGTTAAGGCAGGGTGAGAAACTTCCTCCTAATAAATTTA
TAGGTCTCTCCTAGATAACGACTAAAATCCCTATTTAGGTTAAGATAACCCAATAAGCAA
AAGTTATCTAAGTCAGTATAAACAAAATAAACTTATTGAGCTGTTTGTAGCAGATATCAC
TGCTCGAACAGCTGCTGAGTTGATAAATGTAAATAAAGCTACCGCAGCCTATTATTTCCA
TCGTCTGTGATTGCTTATCAAGCAAAACAGTCTACATCTTAAGAGGTTCGATATTCAAGA
ACAAGTGAAGCCCGGCAGTATTGTTTACACCGATTTCTACCGAAACTATGATAAGTCTGA
TGTAACTGAGTTTAATCATTTTCGCATCAATCACAGTACCTACTTCGCAGAAAAACAAAA
CCCCAAACGAAAAGGACTAAGTCCGATACAATATCGAAATCAGTCCTTTGAATAGCTGTA
TAACTTTTGAAGGTCAGATCATTTTATTCATATTTTAAAAGGTGATTTGAAGCCTTTTAC
CATAAAACTTTAGGGGCTGACGTAGATTAGCCCAATAAAAAAGTACCCCGAAGAAGAAAC
CCAAGCCCCAATTTGGCTAAATGCACATAAGCTTCCCAACCAGTGCTTCTTTTTAACAAA
ACTTTTGGGGCTGTATTAGATTAGCTAGTATACCAACCTACATCAGCCCCTATAAATAAG
GTTGTAAGAGCAAATTACATTTGCCCCAAAATGATTACAGGAATGTCAGGGCGAAGTCAT
TCGCGCCTACATTTTATTTACACAATCTCACTCGGCGTAAAGAAATACGCAATTTCACGT
TTTGCTGATGTTTCAGAGTCTGAGCCGTGAACTGCGTTTTCACGGTAGCCTAAACCAAAC
ATTTTACGAATAGTGCCTAGTTTGCGTTCTTCAGGTTTGGTTGCTCCCATCAACAAGCGG
TAGTTTTCTACGGCATTTTCGCCTTCTAACACCGCAACAACGATAGGCTCAGAAATCATA
AATGCCACGAGCGGATCAAAAAAGTCTTTGCCTTGATGTTCTGCATAAAAACCTTCCGTT
TGTTCTTTGGTTAAGTGAAGCATTTTTAATGCTTTGATCGCTAAACCATTTTTTTCCATA
TAACTTAAAATTTCACCGATAAGATGGCGTTTAGTCGCATCGGGTTTAATAATGGCGAGA
GTTTGTTGGATCATTTGTTGTCCTTATTATTGAGTTAAGACAGGGTGAAAAATCCCACCC
TGAGTAAATTTATCTCACCTGCATACCAGCCGTCACACCGCTATCGGCGGAGAGTAAATA
GAGATCTGCACCGCCTGTACCGGCAGATAAAATCATACCTTCCGACATACCAAACGACAT
TTTGCGTGGGGCAAGGTTGGCAATCATAATCACAAATCTGCCTTCAAGCTCTTCAGGTTG
GCTGTACGCCGCTTTGATACCAGAGAAGACTTGGCGAGTGTGATCGCCTAAATCAAGTTC
AAAACGTAACAATTTATCCGATTTCGGCACGGCTTCACATTTCAATACTTTTGCCACACG
CAGATCGAGTTTGGCGAAGTCGTCAATGGTGATTTCTGAGGCAATTGGTTCAACTTTGGT
TTCACAAGCGGTCATTTCTTTTCCTTTTTTTGCAGTTTCTGCTTTTACGCTTTCGGCGAA
AAGTGCTTTGGTTTCTTCAATCACAGCGTCAATCTGTTTTTTCTCTAAGCGAGAGAATAG
CGATTTAAACGGTGCAATGCTATGGGCAAATAGTGGTGAACCGATGTTGTCCCAACGCAG
TTCCGTTTGTAAAAAGGCTTCGGCACGTTCTGCGAGTTTTGGTAATACTGGTTTGAGATA
GCTCATTAATACACGGAATAGCTCTAAGCCCATTGAACAGACCGCTTGTAATTCGGCATC
TTTGCCTTCTTCTTTGGCAATTACCCAAGGGGCTTTGTCGTCAATGTATTTATTGGCTTT
ATCCGTCAATGCCATAATTTCACGGATCGCTTTGTTGTATTCACGCGTTTCAAAATAAGT
AGCGATCTGCTCCGATTGTGCAACAAATTCATCAAAAAGCGCTTTATTTTCTAGTGTTGA
AGCCAGTTTGCCTTCAAAACGTTTTGTGATGAAACCTGCGGTACGAGAAGCTAAATTAAC
TAACTTATTGACGATGTCGCTGTTTACTCGTTGTACAAAATCTTCTAAATTGAAATCGAG
ATCTTCAATGCGGTCGTTCAGTTTCGCGGCATAGTAATAACGCAAACATTCAGGATCGAT
ATGTTTCAAATAAGTACTGGCTTGAATGAAAGTACCACGGGATTTTGACATTTTCTGCCC
GTCCACCGTCACATAACCGTGTGCAAAGACGTTTGTTGGTTTGCGGTATTCGCTTCCTTC
TAACATTGCAGGCCAGAATAGACTGTGGAAGTAAACAATGTCTTTACCGATAAAGTGATA
CAACTCGGCATCACTCTCTTTTTTCCAGAAATCATCAAAGTTCAAGCCCGTGCGGTCGCA
AAGATTTTTAAACGAGGCCATATAGCCGATAGGGGCATCAAGCCAAACATAGAAGAATTT
GTTTTCGCTATCTGGAATTTCAAAGCCAAAGTAAGGCGCATCACGGCTGATGTCCCATTG
CTGTAAACCGCTCTCAAACCACTCTTGCACTTTATTGGCAATTTCAGGTTGAAGCGAGCC
AGAGCGTGTCCACGCTTTCAGCATTTCTTCAAAACTTGGTAGGTCAAAGAAAAAGTGTTC
CGACTGTTTTACCACAGGGGTAGAGCCTGATACTACCGAGCGTGGATTGATTAAATCCAT
CGGGCTATAAGTAGAAGCACAGACTTCACAGTTATCGCCGTACTGATCTTCCGCTTTACA
TTTCGGACAAGTACCTTTAACAAAGCGATCAGGCAAGAACATATTTTTTTCAGGGTCAAA
TAGCTGTGAGATTACCTTACTCTTGATAAAACCGTTCGCTTTTAATTTTTTGTAGATAGC
GGAAGTATATTCACGGTTCTCTTCGCTGTGGGTGGAATGGTAGTTATCGAAACTGATATT
AAAACCGGCAAAATCCGCAATGTGATCGGCTTTGGCTTTTTCGATTAACTGTTCAGGGGT
AATGCCGAGTTTATCCGCATTCAACATAATCGGCGTGCCGTGAGCATCATCAGCACAGAC
AAAGTGAATTTCGTTGCCACGCATACGCTGAAAACGCACCCAAATATCCGCTTGAATATG
TTCAAGCATATGCCCTAAATGGATCGCACCGTTAGCATAAGGCAAAGCACAAGTAACCAG
TATTTTTCTTTTTGGATTTGACATTCTAAATCTCTCTAAAATATAGCAAAAAATTATAGG
GATTGTAGCGGAAAAGGGGGGGATTGTGTAGTTAAGATTTGGAGAGAGAGGGATTTTTCA
ACGCTGTTTCTGGCGTTTCTCTTATTTCTAAAAGTTATAAATAACTAATAGCACATTATC
TTTTGAAAAAATTAATTTTTTTAGATAAAATACCCCAATAAGGGCTGGTGCAAAGTAATC
TTCGTTATCCGCTAATGCTCGCCTACATAAAATTAATTACGATCTTTATAAAGAGTATTA
AGCGAGAAATTACTCCACCCAAGTTTCATAAAATAAATTATTTTAAATAAGTGGTACAAA
TTATGAACATCAAAAAATCAATATTATCCACTATGCTTTTATCTTCTGCTGTGTTGATAT
CCTCTTGTAAGAAAGATGGCACTGGCGGAAATTCTCCCCAACATAATAAAGAACAAAATC
CAGTTAATTCGTCGATAGGTAGCCATTCTAGTGCTGAAAGTAGTGGAACTACAAATAATG
GATTTAATAAACTCCCTGACAGACAGACAGACAGACAGACAGACAGACAGACAATCATAA
CTCGACTACCTCTCATTCTTCCAACACTAATCAACGTTTAAATGGCTCTAGCGATTCTGC
CTCGTCAAATAATTCGCTAACTTCTGATAATCAAAAGCCATCTGATGAGCCAAATAAGGC
AGATAGCTCAAGTTCTGCTGATAGTTCAACAACTTCAAATGAACCAACCACTTCAGACAG
CCCAACAACTTCGGACAGTCCAAATGCTACAGATAAACCTAGTACGGAAAATACTAACAA
TGAACAAGCTACAGCAGAAACGACAGATAAGCAAGAAGTAGCAAAAGAGGAAGTAAAAGA
GGAAGTAAAAGAGGAAGTAAAAGAGGAAGTAAAAGAGGAAGTAAAAGAGGAAGTAAAAGA
GGAAAGAAAAGAAGAAATCACAGAAGAGCCAAAAGTAGAACATCAAGAACAACCACAAAC
AGAAACTGAAAAACAACCGCCTAGAGAAGAGGAAAATCCACAGGCGGAAGAAAATTTACC
AGCAGAGGAATCAACTAAGCAGGAATTACCTGCGGAAGAACCATCTAAAGTGGAATCTCC
GCAAGAAGAACTTCCTCAAGTAGAAGAACAGAAACAACCGATTAATACCGAAACAGAAAC
TTCAGTAGAAGACTCTAAGGAAAAAGAAAAAATAGAGGAGAAAATTAAAAAAGATCCAGA
AGAAGAAAATACGGTAAATTCATCGGATAACCGTAATGAAATATCAACAAATAATGAGCT
GACAAATAGCGAAGCGACAAATAATGAAATATCGAACAATACTGATCCGGTAAATAATGT
TGTTCATAATGATAATGTTTCTGGAGAAAATATAAATCAAGAGAATAATAATTTACCCAC
TGGAAATAACAATGCTAATAAAAATACTGATACGGAAAATAATGTATCAGGAAATAATTC
GGTAGAAAATAATGATGTTACTTTAAATTTAAATAATAATTCAGAATCTACAACTCCAGA
AAATAATCCTTCTACACAATCTAATCCATCAATAAAACCTGTGGATAATCAGTCTTGGGT
TCAACCTCAGGTTGAAAAGTTAGATAAAAATAATTATCAGCAAACCGCCCAAGAAACAAA
ATTTACCAATAAAATTGGGATTGTTGATATGGATTATAATGTGCGTGATGATCTTGGCAA
AGCCTTTAAATTTGAAAATGGCTCAGATCGCATTATCTTAAATGCTGGTTTATATACACG
TGCAAATGGACATAAAAGCTCTCATGGTACGATGGTTGCTGGTGTTATCGATCAGAAAAA
CAAAAATGCTACGCTTTATGCTTATACTGCAAAATCCGCTTATATGGAAGCTGTAAGTGC
ATCTAATCAGCATTATGATGAAGCATACAGACATGGCGTGAGGATTTTTAACAACTCTTA
TGGTAATAATCCACATAGAGACAGTGTAAATGGAAAAGGGTGGAAACAATTATCAGATTT
ACATCTGTATAAACAATTAGCTGAAATGGCAGAAAGAGACAGTATTTTTGTATGGGCATC
AGGTAATGATGGCAGAGATAAAAAAACTGGACGAAGTGAATATGCAACCATAGAGGGGCA
TGTGCCTGTAATACGAGATGGAGCAAGAAAAGGCTGGATTGTTGTAACTTCAATAAACCC
ACAAAATAGTGGAGTGATGGAATATGCAAGTCAGATTGGTAAAGATGCCAAAAACTGGGG
TATTGCAGCTCCCGGCGAGTGGTACTTATTTGGTGATAAAGTACGAACAGAAGGAACCTC
TTTTGCTACACCTGTTGTTACTGCTGCCGTGGCTAATGTTTGGGAAAAATTTGATTGGAT
GGATCATCATTTAGTGACCCAAACTATATTATCTACCGCAAATAAATTGGGTTCAAGTGA
AGTTACTGAAGAACCTAACGAACGTGTTGGTTGGGGTGTTTTAAATCAAGATAGAGCATT
AAACGGACCAGCTAGATTTGATACAAAACTTTTAACCAATGATAATAAAACTCACGTCGT
AGCAAAATTAGATTACAAACATCATACCGACCGCACTAAATATACTTGGTCCAATAATAT
TAAAGGTGACGCCGGATTTAAAAAACAAGGTACAGGAACACTTTATTTTACAGGTTCAAA
TTCTTATAGTGGAAATACAATTATCGAAAACGGAACTTTGGTAGTTGGAAATGAATTAAC
ACAATCTGCGGTAGAAATTCAATCACAAGGAACATTATTAACGAAAAATTTAGTGAATAC
TGAAAAAGAAGTTAAAATAGTAAAAAATGTAGATAATAAAGGTTCCTTGGAAGTTTATGG
AAAAGGATTAATTATTGAGGGGAATTATACCACTTCAAATAATGCCAGAACGGTTATTGA
TATAGATAAATCTAAATTAAAAGTAAATGGAACAGTTAATTTACAAGGTTCCTATATTGT
AGCCGATGTTGAAAATATTAATGAAGTGGTTTCAAGAGAGCCTCAAACTAAAACCATTAT
TGAGTCTCAAAATCCTATCCAAAATTATAATGGAAATTATAAAATATCAGATCGGGCTAA
CCCTTATATTGATTTAAAAGAAATTAAACTCAATAATGAGAATAAAGAAATTATTGCAAC
CTATAAACGAAATGATACAGAATTTGTATTAAATGCAGCTAATGAAAATTCATTAAAAAA
TGTCTATACTGCGAGAAGTTTTGATCTTGTTTTAGATAGTGCGAGTGATTCAGGAAACAC
AAATAAAAACCTCAGAAGTACGGCATTATCCTTTATTAATGCTAAACCACAAGCGGTAGC
TTCCGCAGTAGATTCTTTAAGTGGAGAAATATATCCGGCGGTACATCAGGTAGCATTAAA
TAGTATCAAGACCTTGAATAGACAAATCGCTAAACAGCAATTTTTAAATATTCAAGATAT
TAAGCCTTATCATATTTATACCCAGTTAGCTACACAGAATTTAAAACTTTATCAGAATGA
TGATTTTGGATTTGCCAATTTGAAAAATAGTGCAGACTCACAATTAGTTGGTATAAATAA
GCAATTTAATGCCTTTACATTTGGTATGGGGTTACAACGAGTTCATCAAAAATTATCTCC
TTTATCCAGCCAAAATCAACAGGTTGGCAAGGTGGATTTAAAACAACACAGCTTTGCCTT
ATATGGAAAATATGATTGGAATAAATGGTATTATCTCAACCAAATCAGTTTCACGGATAT
TAAAGGAAAATTAGACAGAACATTGTTATTGCCTAATGGAACGCAGGCAATTAAAGCTGA
TTTAAAATTACGAAATTATTCGTTTTATAATGAAACAGGATTAAATCTACAATATGAAAA
ATTAAGATTTAATCCATATATTGCTTTACATATTAACCGCTTAAAACAAGATTCCATCAA
TGAAAAAGAAGATTTAGCATTAAGTATTGATAAATATCATAAAACCCATTATGGATATGA
ATTGGGCTTAAGATTAAATCAATCATTATCTGAAAAACTTAATATAAATCTAGATGTTTC
TTATCTTTATAATAAGAACAGTATGAATAATATGTTAAGTGGAAAATATATTGTTTCTAG
TACTGAAACAAAATTATATGGAATGAGATTGCCAAAATATGAATTTAAAACTAGTTTAGG
TATGGGCTATTATCTTACTGAGAACTTCAATATTTATGCTAACATCGCTTATTATAGATT
ATGGAATAATCCAATGAAATCCTATTACAAAGAAGGAAATATTGGTGCGAAGTACAATTT
CTAATTGTAATCCGATAAACAACTACTTGAAAGCACATTCATACCCCCGTGGAACGCCCA
CGGGGGCTTTTTGCTTAATCATTGCTATATTCTTTATTTTCAGACTTTGGCAAAATGGGC
AGTTTTTTCTTCATATTTCAAAAAGAGGGCTTAAAGCCTTGTACTATAAGGCTTTAAGCC
ACTTTTAGCAACAAATTTGTCTATTACACATTTTTTGCCGAATCAGACCGCTTGTTGTAT
GGATTATTTATCGAATTTCTTCCCTTCCATCACATTAATCCGTTATTTTATTTATCAATA
CAAGCGGTGAAAAGATAATGTAAAGAGGAATGAAAACAACACCTACCATTCCCCAAACAA
GAGCTAGTCCAGTAGCTTCACTATCTAAAGTTGTTTTTTCTGAATATGCTACAAATTTGG
TTTGTAATGGCTGTGCTAATTTGGCTTTACTTAGGACTGCATCATGGTTTTCAATTTTGA
TCAACTTTCCATAAATGTCATAAAACTGATCTGACGATTTATTATCACGCACAGAAGTGA
GTTTTACCCTAAACTCAACATTAGGGGTGTTTACTTGATTTCTAATATAAATAATCTCCG
CTTTAGTAACAGATTTCATTTTTTCAGATTGAAGCAAGCGGATAAACTCAGTGTTTTTTC
GTGTTTTATAATCAGCATTATCCTTATCACCGCTTTCAAATTGATAACTATGCAAATCCC
CGACAACATATAATTTATTATCAGCAATAAAAAATGCTCGGATTGTTTCTGTTTTGGCAC
TTTCATTTTGATACTCTGTTTTAGTACAAGCGGTCATAAAACATAAAATCAAGCAGTAAC
AGAAAAAGCGTTTTAAGATCTGCATAGTTTTTCCCTTATATCATCTACGAGAGAGTTATC
ACATCCGGCAATTTCACCAACTGATTAAACAATAATTCTACCGCTCTTTCACTCTGAACA
GTGACATTTAACGTAATTTCCGAGCCATTATTTTCTACATTGAGTGACAGCACTTCAAAC
CCACGGTGGCGGATTACTCTGAGTAAACGCTCAAGGGTTTCAGGGCGTTTATTAGCTTTG
ATAACGAATTGATATTGTTGCATTTTTCTTCTCCTTAAACCCCGATGTCTTCATCTAACA
TATCTGTATTACACGCATTTGGCGGAACGAGCGGCCATACATTTTCTTCATTTGGGATAC
AAACGTGCAATAAATACGCCCCTTTGCTGTTGAGCAAGCGGTCTAATGCAGCTGAAACTT
CCCCTGCTTTTTCAATGCGTTCTGCTGGAATATCAAAAGCGTTAGCAAGCATTACGAAGT
CTGGGTTGTCATCTAAAATGGTTTGGCTGTGGCGACCGTGGAAAAAGAGTGATTGCCATT
GACGCACCATGCCTAAACGTTGGTTATCCAACAATAGAATTTTGACAGGTAAATTGCCAC
GTTTGATTGAGCCGAGTTCTTGAATATTCATCATAAAAGAGCCGTCTCCCGTAATCACAA
TGGTTGGATCCGTTGGGCGAGCTTTGACCGCCCCCACCGCTGCTGGCAGACCAAATCCCA
TTGTGCCGAACCCTGCAGAAGTGATGTAGTTTTCAGGGGAATAATGCTGCATATGCTGTG
CTGACCACATTTGGTGCTGGCCAACGTCAGTAGTAATAATCGCATTTTGCGGTTTACGTT
GTGAAAGAGTGTGTAACAACGCCCAAGGGTCGATTTCGCCTTCGCCTGCATTTTCTTGAT
AGCTGAAGTCAAAATCCGCTTTCAGTTTACACACATCAGCTCGCCAGCTCTCAATCTCTA
ACGGTTGGGTAAGTGCGGTCACTGCCTCGATTAAATCTCCTTGCAATGCTACATCTGCTT
TGCGTAGCTTGTTGATTTCAGCTACATCAATATCAATATGAATCACTTTGGCGTGCGGTG
CAAAGGTGTCAAGTTTACCTGTTACACGGTCGTCAAATCTAGCCCCACAAGCGATGAGTA
AATCACATTCTTGTACTGCATAGTTCGCCGCTTTCGTGCCGTGCATACCGATCATTCCCA
TATAGAGTGGGTGTTGTGGCGGAATGGTTCCTAAGCCTTTCAAGGTAGAAACAGACGGAA
TATGTGCAACATCTAGGAAAGATCTAACCGCTTGCACGCCATCTGCCATACCAACACCAC
CGCCAACATAAAGAATAGGGCGTTTTGCTTGAGCTAACAAGGCTTTGGCTTGTTCAAGTG
CGGTTGGATTTTGTGCCTTAGCCGCCACTTTTTCATAGACGATAGGGGAAAGTGATGTCG
GGGCGAATTGCACATCTTTAGGAATATCAACAAGCACAGGGCCAGGGCGACCACTTTGTG
CAATTTGGAATGCTTTGGCGATAATTTCAGGTAGTTCATCAATGTTTTGCACGATGAAAC
TGTGTTTGGTACAAGCAAGGGATAAGCCTAATACATCTGCTTCTTGGAAAGCGTCCGTGC
CGATAAAGGCTGAAGCCACTTGCCCTGTGATTGCCACGATAGGAATAGAGTCCATTAACG
CATCGCCTAAGCCTGTGACTAGGTTGGTTGCACCGGGGCCTGAAGTTGCAATACAAACAC
CTGTTTTGCCTGTTGCCCGAGCATAACCGATGGCAGCCATTGCAGCACCTTGCTCGTTGC
GGCAAAGTAGATGATCTAAACCTGAATCGTAAATCGCATCATAGACAGGCATAATTGCCC
CACCTGGATAGCCAAAAAGAGAAGTGACGCCGTGAGCTTTTAAACACTCAACGACCAAAT
TTGCACCGTTCATAAATTACCTTTTAATGTTGTGTCGCTATTTAGTTAAGGCTTTTATGC
AATAAAAAACCCTCACTAAAACTAGCGAGGGTTTGTGGATCTCATTATACAATTCTAATT
GCGAGCCAACTTAACCCCCGCGGTGATAATAATCACCACGAGGTTAATAATAATCAGGCT
AACAAGAGAACGTAATGTCATTTTCATTTATCAATAAAAGCTGAATGGCTATATAAATAG
CATATTTTTTGCATAAAACAAATGAATTTTTTATCTCTAGATGAAAAAAGCAAACGATTA
GCTTTAAATAGATTAAATTTACTTGAGTTGTGGGGGGCTAGGGTTGAAAATGTTCAAATT
ATCACTATCTAATCGGCGATTAACTTCTATAAGGAAATTTCTATGCCATTACTTCTCTTT
TTAGCTGGGCTATTTTTATACATCTACATTGAAATCTCTCTGTTAGTAAGCGTCGGCTCT
GCTATTGGGGTTTTACCCTTGATTTTATTAATGATCACTATTTCTGCGGTCGGTTTGTGG
TTAGTGAAATTAAGAGGAATAATGACCATAATGCAGATCCGCCAAGAGATCGCACAAGGA
AAGATCCCGGCACAAGCGGTCACCTCTTCGATCTTTTTTGCAATCGCAGGGGTATTGTTG
ATTATTCCAGGTTTTCTAAGTGATATTGTCGCTTTGCTACTTCTTTTGCCCATCACTCGC
CAATTGCTACAGGCAATTTTTATGAAACTCTTTGCAAGCCGTGTGAAATTTATGTCCTTT
GGTTCAATGAACAGGACTTCCTCTCAAAATAATACGACTTTTGAAGCGGAATTTGAGCGT
AAGCAAGATGAAGATAAGTGGTTGAAATAATGATAAATTTCATAATGATACATATCAAAG
ATTCACGACATATAATGAGATTCAAAAATCAATATCTGAGGTCTATTTTTCCTTTCGCAA
TCGCGATAAAAAAGAGTAAAATTAGTCTTTATTTTGACGAGAGAGAAACAAAATGGCAAA
CATTCGTTTAGCAATTGCAGCAGATTTTTTATTAGCCGAGAAATTATTAGAAGCCTTAGA
ACAAAGTAGTTTAGATTTTGAACAAATTTCAGCCGTTGAATTGGAAAGTTTTGGCGAAGA
ACATTCTCTGCGTTTCGGTGCAAAAGCTGTTGAGCAAATCGCTGTTGAAGATGTCAATTG
GTCGCAATTTAGTCACGTTCTCTTTGCAGGCAAAATGGCAAATGCAGAATTGCTGGCTCA
AGCGGTACAAGCAGGCTGTGTGATTTTAGATCTTTACGGCATTTCTGCATTAATCGGCAA
TGTGCCTGTGATTGTGCCAAGTGTAAACAACGAAATGATCGCCAATATGCGTGAGCGAAA
TATTGTTGCTTTAGCAAATCCACAAATCAGCCAATTAGCACTTGCCTTAAAACCGTTGTT
GGACCAGCCTATTCAACATATTTTTGTCACATCACTGTTGCCATCGGCGTATTTTGGTGA
TGAAAAAGTGCGTGAGTTAGCAGGACAAACCGCCCAGTTGTTAAACGGTATTCCCCTTGA
TGATGAAAAACCACGTGTGGCGTTTGATGCCGTGCCTGCAAATGTGCAAGGTGATGAAAA
ACACCTGTCGTTCTCTCGTGCCTTCGAGTTACAACTTGCAAAAGTTCTGCCAAATCTAAC
CGCTAGTGTGACTTTCCATTCCGTGCAAGTGCCTGTTTTCTATGGCATTTCACAGATGAT
CAGCGTGCAATCTGAGTATGCTTTAGATGCCACCGCATTAAGTGAGCAGTGGCAACAACA
AGCGTGGGTAAAATTTAACTCTGACAATGTGGTTACTCCTGTTAAAAATGGCGAAGATGA
AGAGGTAAATCTCTTACAAATTAGCCAACTACTCAATAAAAATGAAAACGCACTACAATT
CTGGGCAGTGGCTGATGAACAGCGTTTTAGCTTAGCGTTCTTGGCGGTGGAGTTGTTGAA
AGAAGTAATCACTAGCTATTAACATAGTTGGATCTAAAAATACAAACATTTGATATACCA
TCACTCAATCACATAGCAATATATTCTCGTAGATATGGAACAAAATTCTTCTTTAACTCA
GATTCTGGTAGCTACTGCTGCTCTTGTAATTATTTTGGCGGGTATTAAATTATCCGTTGA
GATCGTTATTCCTTTCTTATTATCTCTTTTTATTGCAATTATTTGTTCTCCTATTATCAA
ATATCTAACCTCTCATAAAGTCCCTTTGTGGCTGGCAATCACTATACTCTTTATTTTATT
TTTACTTGGATTCTTTTTTCTGGCAGGACTAATCAACAGTACAGTACAAGAATTTACAGC
ATCAATTCCACAATACAAAATTCTTCTATCTGAACGTATTGCTGCCGCAATGCTCCTTGT
TGATAACTGGAATATCCCGGTTTCAATATCTCGTGAACAGATCCAAGAACAGCTAGACCC
AAGCATTATTATGAACTTTGTTAGTCGCTTATTACTTAGCTTCTCAGGTGTCGTTACAAA
TATTTTTGTACTCTTATTAGTCGTTGTGTTCATGTTATTTGAGGCCCCAACCGCTAAACA
TAAACTTATCGTGGCTCTTAAAGGCAATAAAGATGTGGAATCGGAAGAAAGCCATATCAA
CCGAGTATTACAGGGAGTTATTAGCTATCTTGGCATAAAAACGATTGTAAGCCTGCTTAC
TGGAATATCTATTTGGGTGTTACTTGAAATAGCTGATGTACAATATGCTGTATTATGGGG
CACATTAAGCTTCCTACTCAACTATATTCCAAACATAGGTTCAATCATTGCTGGTGTACC
TATTGCTGTACAAGCATTTCTATTGAATGGTTTTTCTGTTGGATTGGGAGTATCCGTCGG
TATCATTGCAATCAATATGGTAATTAGCAATATTCTAGAACCTAGAATGATGGGGAGAAC
CCTTGGTCTCTCAACTCTCATTGTATTCTTGTCACTACTTTTCTGGGGATGGTTACTCGG
TACAGTAGGAATGCTACTTTCTGTTCCATTGACAATGGCTCTCAAAATTGCATTAGAATC
GAGCCCTAAAACGATCCATTATGCAGGCTTATTAGGAGATATTAATAAACGCTAATGCTC
TTATTTTTGCACTTTAAATACATTAGATAACCTATATGTTTCTTATAGCACTCAACCTAA
ATATTTTCAACACTGGCAGCGCAAACGATTGCTTTTTGGTTTATCTTTGTGTAGAATCCT
CGACCCTTTAATCATACTATATATTTCTTGAGGTTTTTTCCATTATGTCTCTTCTTTCTC
GTTTTCAACTGGCAGAACGTAGTTCTAACGTTCGTCAAGAGGTTATTGCTGGTTTAACTA
CTTTCCTTGCAATGGTTTACTCCGTTATCGTTGTGCCAAATATGTTAAGTGCGGCTGGCT
TTCCTGCTGATTCAGTATTTATTGCAACCTGTTTGGTTGCTGGTTTAGGTTCAATTCTAA
TTGGCTTATGGGCAAATGCTCCAATGGCGATTGGTTGTGCTATCTCATTAACAGCTTTTA
CTGCATTCAGTTTAGTGCTAGGTCAAGGCATTAGTATTCCTGTTGCATTAGGTGCAATCT
TCCTTATGGGTGTTTTATTTACCATTGTTTCCATAACAGGTATCCGTGCGTGGATTTTGC
GTAATCTGCCATCTAGTATTGCTCACGGCGCTGGAATTGGAATCGGCTTATTCCTTTTAT
TGATTGCAGCAAATGGCGTTGGTTTAGTTGTCAGCAACCAAGCGGGTTTACCGGTAAAAA
TGGGTGAGTTCACTTCTTTTCCTGTAATGATATCTTTAGTTGGTTTAGCTGCTATCATTG
GTTTAGAGCGTTTACAAATTAAAGGTTCTATTCTTTGGGTTATCATTGCAATTACAATCA
TCGGTTTAATTTTCGATCCGAATGTGAAATTTGGCGGTGAAGTATTTAAATTACCTACCT
TTGGTGAAAACTCTCAATTCTTAAATTTAGATATTGTCGGTGCATTGAATGCAGCTATTT
TACCTGTGGTCTTTGCCTTAGTAATGACTGCTATTTTTGATGCAACAGGTACCATTCGTG
CTGTAGCAGGTCAGGCAAATTTATTAGATAAAGATGGACAAATTATCAACGGTGATAAAG
CACTTACTTCAGATTCATTAAGTAGCGTACTTTCAGGTTTATTTGGTACCGCGCCTGCAG
CAGTATATATTGAATCAGCAGCAGGAACTGCTGTTGGTGGTAAAACAGGTTTGACTGCGG
TCGTTGTTGGCGTGTTGTTCTTATTAATGCTTTTCTTCCAACCACTCGCATTTTTAGTTC
CAGGTTATGCTACCGCTCCTGCATTAATGTACGTTGGTTTATTAATGTTGAGCAATGTGT
CTAAATTAGACTTTGATGACTTTATCGGTGCAATGTCAGGCTTAGTTTGTGCTGTGTTTA
TTGTTTTAACTGCAAATATCGTAACAGGTATTATGTTAGGTTTTGCAACCTTAGTGATTG
GGCGTACCATTTCAGGCGAATTTAACAAATTGAACGTTGGTACAGTAGCTATTGCTATTG
CATTAGTTGCATTCTATGCCTTTGGTTTTGCAATTTAAGTCCTCAATAAACATATTTTCC
TCTTTTTAAGAAAAATATTTAACAGAAATAGCTCATTGTATGAAAGATAGGATACTAAAT
TTATCCCAACATCATCCTTAGATGCTAGAATGAAATAGAAAGTCAAACGCCTACAAATAG
AATCTATTCATAGGCGTTTTCATCACACTACATTTATCAATGTAATTTCTATTATTTTAC
TTTTTGTAGCTTATGGTATGCATCTAGTAATTTTTGATGAGCTGACATATTCCTCAAAGT
TTCATCAGAACCAATTAAACCATGGAACGGATTTTCTCCCTGCACTATATTCCAAACAAA
ATCTACAGCATCTTTCCCATACATTCTGTTAAATATCATTCTATACTGCTCAGGTTCCCT
ATCCTCATCCAAAAATAATTCAATTACACTAATTAAACAACGATAGTAATTGTTTCTTTC
TGCTGAAAATACAGAAGCATTCATATTAACTGTCCAAGTTGCCCAATCTAATGCCTCTTC
AAGATTCCCTAAAGCCAAATGAAGCATAGATTTTAATTCACCAATACGTAAAGTTTGTAG
TGCGCTTCCTTTTTCAGCTACCACTCCAATAAATTCACGTACCCGTGTCATATCATCAAT
ACCTTGCTCATCCAGCACGTCCAATAGCTCTTGATAAATTTCTTTCTCATGATGGAAATA
GGGTAAATCAAGCAACATTTCACGCCATTCCATTCCCATATTATTATTCGCATAGATCAA
ATCGTCAGGAGGATAAATATTAGACATTCCAGGAGCAATTATACGGCAAGCGTATACACC
TAAATGTTCATAGTCCATAATATAAACCTCTTGTTTATACCGGCTGAAAATTTCCATCAA
ATTAGCAAATTCCTGCTCTGTTGTGCCTGAAAAATCCCAGTGAGTAAATTTATAATCTGG
TTCTGATTTAAAAAGATCCCATGAAATCTGACCACTTGAATCAATAAAATGAGTTTCCAA
ATTCGCATAATCTGCCACATCATCATTATTAAATGATGGTGGAGAAAACACATCCAAATC
TTTTAAACTACGCCCCTGCAAAAGCTCAGTTACCGTACGCTCAAATGCGACTTGGAAATT
AGGATGAGCACCAAAAGAAGCAAAACACGTACCATTCCTAGGATTAAGTAAAACTACACA
GATAACTGGAAATTCGCCACCTAATGAAGCATCATAGCAGAGGATCGGAAACCCTTCTTG
CTCCAATTGCTCAATCGAACGTTTAATCGTCGGATAACCATCAATAATACACTGCGGAAT
TTCAGGCAAGCTGATTGCTTCAGTGATAATACGATTTTTGATAAAGCGTTCAAATACTTC
CGATAGTCCCTGCACTCTGGCTTCATTCTTAGTATTGCCAGCTGACATCCCGTTAGATAC
AAATAAATTTCCAATAATGCTTTGTGGAATATATACCGTATGACCATCAGACTGACGAAT
ATAAGGTAATGCAACTATTCCTCGTTCTGAATTGCTAGACTGTAGATCTACCAGAAATTC
TGGTGTCAATTCTCCATTTGGATTAAAATAGTCGTGTAGAAATGGATCCAATATTCCTTC
AGGTAATTCCGTTTCATTTTCAATAGGAAACCATTTTTCATTTGGATAGTGAACAAATTC
ACCTTCAGCAATTTCCCTTCCTAAATAAAAATCAGCCCAAAAATAATTAGTCGATAAACG
CTCAAAATACTCCCCCAATGCGGAAGCAAGAGCTGCTTTCTTACTTGCTCCTTTACCATT
TGAAAAACATTGTGGACAATCAACATCACGAATATGTACTGACCATACATTTGGTACAGG
ATTAAGCCAAGAAGCCTCCTCAATATTAAATCCTAATTCTTTCAACTTAGTCTGGAATCT
TTCGATGCTTTCTTCAAGGGCTGCATCTTTCCCCACAATAAAGGTTTTTTCTATCATTTT
TTCTCTTAAAATGAAACGGTTTTACTCTATTTATATAGGATTTAGACATTGGAAACCAAT
AAAGAAATTCATAACCACATCTTAAATCTCTTCTACCAGTTAGAATAAATTGAGCGGAAA
ATTTCCGCCCAATTCATATGTTAAAAATCCATTAATTCTTTCTCTTTGTCTGCTAAAATC
TCATCCACTTTTTTGATATAAATATCTGTAATCTTTTGGATATCATCTTGAGCTTTACGC
TCATCATTCTCACTAATCTGTTTTTCTTTCTCTAAAGTTTTAATTTTATCATTTGCATCA
CGGCGAATATTTCTAATTGAAACTTTACCTTGTTCTCCCTCACCTTTTACAATTTTAATT
AAATCTCGACGACGTTCTTCCGTTAATGGAGGAAGAGGAACACGAATAGTAGTTCCAGCC
GAAGAAGGATTTAACCCTAAATCCGAAGTTAAAATCGCCTTTTCTACCGCACTAATCAAC
GAACGATCAAATACAGTGACTGCTAATGTACGAGCATCTTCTGCGACAACATTAGCTAAT
TGACGTAATGGTGTTGCTGACCCGTAATATTCCACTTGAATAGCATCTAATAAACTAGGC
TGAGCTCTACCTGTACGGATTTTAGAAATATGTCCTTTTAAGGCCTCAAGGCTTTTTTCC
ATTCGTTCTTGAGTATCTTTCTTAATTTCATTAATCATAGTATTTTCCTTTGATTGAATA
ACATAAACCTATTGATTTTACCCAATTTCATTCTATTTTCCTAGTACTAAGTTTATAGGG
TTTGTGGTAGACTTATTTGACTTAACTCATCACAAGAGGGAATCCTTATGTACCAACAAC
AAATTTTAATAGAATTACAAGAAGCGCAACAAGTATTAAATGACTTTATTAATGACCAAC
ATAATCTTAAACTAATTCAAGAAGCAGCTTTACTGATTACTGATAGTTTTAAGAACGGGG
GAAAAATACTTTCCTGTGGGAATGGTGGCTCACACTGTGATGCTATGCATTTTGCTGAAG
AGTTAACTGGGCGTTATCGTGAAAATAGACCAGGATATCCAGCCATAGCAATCTCAGATC
CAAGCCATTTAAGCTGCGTAAGCAATGACTTTGGATATGAATATGTCTTTTCTCGTTATG
TTGAGGCAATCGGACAAAAAGGAGATATCTTGTTTTGCTTATCAACATCAGGAAATTCTA
AAAATGTTATTAATGCAATCATAGCTGCAAAAGCCAAAGGAATGAAAATTATTGCAATGA
CAGGCAAGGATGGAGGAAAAATAGCAGAACTAGCTGATATTGAGATTCGGGTACCTCATT
TTCGTTATGCTGATCGTATTCAAGAGATACATATTAAAGTAATCCATATTCTCATGATGT
TAATTGAATTTGAAATGGCAAAGTAAAGAATAAAAAATCCAACTTAAATAAATAGTTAAG
TTGGATTAATTCGTTGAATAGCGTTAATTAAGCAATCGTCGTACCTTCCGTTGTACCCGT
CACAACTTGTTTCAACGCACCAGCTTTACCCATATTAAATACACGAATTGGCATATTATG
GTCACGGGCAAGAGTAAATGCGGCTAAGTCCATCACTTGCAATTCTTTTTCAATCACTTC
AGCATAGCTTAAATGTTGATAAAGTTTTGCATCTGGATTTTTCGCAGGATCGCAATCATA
TACGCCATCGACTTTGGTTGCTTTTAATACAACATCAGCTTCAATTTCAATACCACGCAA
ACAGGCCGCAGAATCTGTTGTAAAGAATGGGCTTCCTGTACCTGCTGAGAAAATCACGAC
ACGTTTTTCGCGTAACATTTTAATGGCTTCAGACCAGTTGTAAGTATCACAAATACCGTT
TAACTGGAATGCAGACATTAATTTTGCATTAACATCAGCACGGTGTAAGGCATCACGCAT
TGCTAAACCGTTCATTACGGTTGCAAGCATACCCATATGGTCGCCGACAACACGGTTCAT
ACCCGCTTTAGCAAGTTTAGCACCACGGAATAAGTTACCGCCCCCAAGAACTACGCCGAC
TTCGATACCCATTGCAAGCAATTCTTTGATCTCTAATGCCATTCTATCTAAGATAGATGG
GTCAATACCAAAACCTTCTTCACCTTGTAATGCTTCACCACTTAACTTTAACAAAATACG
TTTATAAATAGGATTGCTCATTTTGACCTCTGTGTAACGGTTGGGGAAAAAAATCGAAAT
ATTATAGATTATCTTAAGAACAGATCAAAGTAGGCAAGCGGATAGAATTTCCACTTTATT
TTCGGTAAAATCGCTATCCCTTTATTTTCGTTTTGCTCATAATGAATATAACAAAGATAC
TCGCTACTCTCATTAGTTTTGGTTTATCTTATTTAGCAAGTTACCTAATGTTACTTGGCT
CAGGCTTTTTTTTCCTACTCCTGAAATCAGCAATGTGCTACTGCTGGTTCTCGTTATTTT
ATTTGCTAATGCCTCTAAAAAAGCGTTCTTTTATCTGCTTTTGCCGATTGTCACTTTATA
TGCCCTTTACACGCCAGTTGGCTTGACCTTTGGCCCACCATCGTACCAATACGTTGCTTC
GGTTTTTGCCACAGATATACAAGAAAGCAAAGAGTTTTTCAGCCAAATCCCCCTGATTAA
CTTTGTTGCTTGTACTGGCATTTTTATATTACTGTTAGGTTTTCGTTTTATTAGCCAAAA
ATGGCAAATTCAGTTCCACAAAAATAAAACCTTTCTTGCCTTAGGGATTGCATTAGTTTT
TATCTCTACTCCGCCCTTCAAATTTCTACAAGAAGGAAGTAGTGCAATTAGTAAAGTAAA
AGCAGAATTAGACCGCTTGAATAGTATGTCCATTCAAAGTGAATGGGGAACGTCACAACT
CAATGCAGAAAGTCGTTATGATGATTACATTTTAGTGATCGGCGAAAGTGCTAGAAAGGA
TTATCACCACGCCTATGGCTACCCTGCTGAAAATACGCCGTTTATGAGCAGTGCTAACGG
TATTTTAATTGATGGGCTGACTGCTGGTGGAACAAATACCATTGCTTCATTAAAATTAAT
GCTCACTAAGCCTGATACTGAAAAGTGGGAAGGGGAATATAGCCTTGGTATGATAGATTT
GATTAAATCCGCAGGGATTAAAACCTACTGGCTGTCAAATCAAGGCTATCTAGGCACTTT
TGATACGCCAGTTTCTTCTCTTGCTAACAAAAGTGATGAAAAATTATTCTTAAAATCAGG
AGACTCTTTCCATCAAAATATCAGTGACTTTGATTTATTACCTAAATTTGAACACATTAT
TGAACAAAAAACTCATAGCAAACGTTTTGTTGTGGTGCATTTATATGGCTCACACCCCAT
CAGCTGTGATCGTTTAACTGATTACCCTAAAATATTTGATGATGAAAAAATAGGCAAAAA
GTATTTCAACGTAAACTGCTATGTATCGTCCATCAAAAAAACCGACGAAGTGTTAAAACG
CTTATATGAAGCCCTTCGCAAAAATGAGCAACAATCTAACCGCTCGTTTTCGATGGTCTA
TTTTGCCGATCACGGTTTAGCTCACCATATCACTGAAAATGACATTGCAATCCACAACAG
CAGTGGCAAAAGTAAGCTACACTTTGATGTTCCGCTCTTTAAAATATCTAGTGATGATAC
CGATAGAAAAGTCTATAAAGCGATGAAATCTGGCTTAAACTTTACCGATGGTATTGCAAA
ATGGGTGGGAATTAGTAATCCTAAATTGAATACAGAAGTCGATTTATTCAGCCCTCATTC
AGACAAGGAAGATTATGGGCTAAAAAAATTGATTGATGGTTTTGAAGGGAAAGTGGATCC
TGCTGTGGTTATTCCTAAGGATGAGTAATTCTATATCCCAAAATGATTTTCCGACAGCAT
AAGTGCCCATAGTAATACAATAATCAATTTAGCCATTTAAAAATCTAGACGTTTAGATGT
CTAAAATTTCTTGACGAAACGATTTCCTATTCGTAAACTTAAAACTATTCAAAAACAAGC
GGTCGCTTTTTTACCGTTTTTTGCAAGGATTTTTATGGCACAGCAGATTACTCTTTTTGA
TGATATTCCCCTTGAGCTTGCTTTAGGCGGAACACTTTCGCCTATCAATGTCACTTACCA
AACCTATGGCACATTGAATGCGGAAAAAAGCAATGCTGTATTGTTGTGTCACGCTTTAAC
GGGTGACGCCGAACCCTATTATGCACCGCCTGCGGATAAAGGCTGGTGGCAAGATTTTAT
CGGTGCAGGATTAGCTTTTGATACCGATAAATACTTTTTTATCTGCTCGAATGTGCTTGG
CGGTTGCAAAGGTACGACAGGCCCTTCGTCTATCAATCCAAATACGAATAAACCCTACGG
CAGTCAATTTCCCGTTATCACCGTGCAAGATATTGTGAAGGTGCAAAAAGCCTTGATCGA
TAAACTCGGTATTACTCAGCTACAAGCGGTCGTGGGTGGCTCTTTTGGTGGAATGCAAGC
GACACAGTGGGCGATTGATTATCCGGAACAAGTGAGAAATGTGGTTAATCTCTGTTCTTC
GCTTACCTTGAGTGCAGAAGCAATCGGCTTCAATCACGTTATGCGACAAGCGGTGATAAA
CGATCCCCATTTTAACAACGGCAATTATTATGAGAGTACGCCCCCAGATAACGGCTTAAA
AATCGCTCGAATGCTCGGTATGCTCACCTACCGCACCGATGTACAACTTGCCAAAGCCTT
TGGGCGAGAAGTGAAACAGACGGGAACGATTTGGGGCGATCACTTCCAAGTAGAATCGTA
TCTCAGCTATCAAGGGGTCAAATTTCTAGATCGCTTTGACGCCAATAGTTACTTACGCCT
GTTAAGAGCCTTAGATCTCTATGATCCTGCTTTAACCTATGCAAACGAGCAAGAAGCACT
CAGTCGCATTAAAGCGAATTACACCCTTGTCGGCGTAACGAGCGATCAACTGTTTAAACA
GATTGACCTACACAAAAGCAAACAACGTTTAGAAAATGCAGGCATTGCCGTCGATTTTTA
TGAATTTCATTCCGACTTTGGACACGATGCATTTTTAGTGGATTATCCGTTTTTTGAAGA
GATGATTAAGAAAGGAATCTCCAAGTAGGTCGGGCATTTATACCACCCTGCTTTTTAAAC
AGATGATTAAGAAAAGAATCTCCAAGTAGGTCGGGCATTTATGCCACCCTGCTTTTTAAA
CAGATGATTAAGAAAAGAATCTCCAAGTAGGTCGGATATTTATACCACCCGCTTTTTAAA
CAGATGATTAAGAAAAGAATCTCCAAGTAGGTCGGGCATTTATGCCCGACAAGCTCATCC
CTTTTATATCTAAAAACATAGAAATTGTAGGAGATATAATGCAATACCGAAGACTTTATC
AACCAGGAGCACAATATTTCTTTACCGTAGTCACCTATCAACGCCGCCCAATATTAACAA
ACGCTGATGTCCTTCACACTCTTAAGACCGCTATAAAAAGGGTACAACAAAAATATCCTT
TTAAAATTAACGCATTAGTAATTTTACCCGATCATTTACATACTATTTGGCAATTGCCCG
ACAATGATTCAGACTTTTCAATGCGTTGGAATCAAATAAAGCGTTATGTAAGTCACCATT
GCCAACATTATGACAATATAGAAAAAACCAACAATGAACTAAGAAAGCGGCAAAGTAGCA
TTTGGCAACAACGATTTTGGGAACACTGTATAAAAAATGAAGAAGATTTCGAAAAACATT
TTGACTACATTCACTATAATCCTGTAAAACACGGATACGTTTCATCAGTAACTGATTGGA
AATACTCAACCTTTCACAAATACGTTCATCAAGGTATTTATCCAAAAGATTGGGCTGGGG
TTAATCAAGATTTTGATTATGAGTAGTGCTATATTTCGGGATGTCGGGCATAAATGCCCG
ACCTACCCTTCTAATTTATTTAGTTTTGAATAGCGCTAGATTTCGAGATGTCAGGCAATA
AATGTCCGACCTACCCTTTTAATCTGTTTGGTAAAACAGACTGAAACAGCTCTCTGCTTT
TCAGCGGTGCTGATCCCAAATAAGGCTTTAAAGCAATACGGGTGAAACGTTTTGCCGATT
GTAAGGTTTCTTTCTCTGAAAAATCCATTTCCGCAAAAGCTAATAAATCCTTGCCGATAA
AGGTATAGTTATTTTGTAATAAAGAGGCAATAAAGCCTTCATTTTCTCTAAATTGATAGC
TCATTTTTGGATCGACAGGCTTACCTGTTGCGGCACAATGGCAAAAATCCACCCCATAAC
CTAACGCTTTAAGTGTTTGAAATTCAAAGGTGCGTAAGATCGGTTCGATCTCGTTTGGCT
GGCTTGCCAACTTTGTCATACAGTGCAGATAATGCTGAAATAATTCAGGGTAAGCGGTGT
GATTTTCCAATACTCTTGCAAGCACTTCATTGACATAAAAACCGCTATATAGTGCCAGTG
TTTGCATAGGTAAGGTCAAGGAAGCTGGTTCGGCTTTGGTGAGTGTTTTTAAGTCCCCTT
TGCCCGTCCATTTCAGCAATAACGGGGTAAAGGGTTGAAGAACAGATTTCAATGGCGAAC
GTGGTCGTCTTGCCCCTTTGGCAAGTAAGGTAATCCGCCCGTGATTTTCAGTGAAAAAAT
CAACGAGCAGACTGCTTTCACTGTATTCTCTGCGATGTAGCACAAAGCCACGTTGCCACT
GTTCGATCATTATTCGTCAATATAACCCAAACTTCTTAACGCACGTTCATCGTCAGCCCA
GCCGGCTTTGACTTTCACCCACAGCTCAAGGTGGACCTTATTATCAAACAAGCGTTCCAT
ATCCGCACGAGCTTCAGTGCCGATCACTTTGATCTTCTGACCTTTGTTGCCGATCACCAT
TTTTTTCTGCCCTTCACGTTCCACTAAAATCAAACCATTGATTTCGTAAGTGCCACGCTC
GTTAGTTTTAAACTGCTCAATTTCGACCGTTACAGAGTAAGGCAACTCTTCACCCATAAA
ACGCATTAATTTTTCACGGATAATTTCTGACGCCATAAAACGTTGCGAACGGTCGGTGAC
ATAATCTTCAGGATAGTGATGAATGCCTTCTTTTAGTGACTCACGCACAAATTTCTCTAA
AATATGTACGTTTTTGCCCCGTTGAGCTGAAATCGGAATGATCTCTTTAAACGGGAATTT
CTGCGATAAAGCGGTCAGATGTGGCAATAATTCTTCTTTTTCCTTGATATTATCCACTTT
GTTAATCGCTAAAATCACAGGGGCTTTGGTCGAACGCAATTTATTGAGTACCATCTCATC
ATCATCGGTCCACTTCGTGCCTTCTACCACAAAAATCACCATATCGACATCACCAATCGC
ACTGGCTGCCGCACGGTTCATCAAGCGGTTAATCGCTCGTTTTTCTTCAATGTGAAGCCC
TGGGGTATCAACATAAATCTCTTGATACGCCCCTTCGGTTTTAATCCCTAAAATGCGGTG
ACGTGTCGTCTGAGCTTTGCGAGATGTAATCGAAATTTTCTGTCCTAAAATTTTGTTTAA
TAGCGTTGATTTCCCTACGTTTGGGCGACCAACAATGGCAATAAAGCCGCAATATGTTTT
TTGATCTGTCATTGTGTTCTCTTAAATAAATACAAATTGAAATGGTGGGTCAAGAGCCAC
CCTGCATTAGGCTATTTTATTCCCAACACCTTTATCACCTGCAATGCCGCATCTTGCTCG
GCTTTGCGACGGCTTGTGCCGTTACCGATAAAGATTTCATCAACTTTTTCGACTTTACAA
CTGACTTTAAAAGTTTGATTATGGGCTTCGCCTTTAATATCAATCACTTCGTAAGTTGGT
AAGGGTAGCTTACGCCCTTGTAGATACTCTTGCAGACGAGTTTTCGGATCTTTTTGTGCT
TCCCCTAGTTGCATGTCATTTAGAAGTTGCTGATACCAACAATGCACACGTTCCATCGCC
CGATCAATCCCAGCATCTAAATATACCGCGGCAATAATCGCTTCCACACAATCGGATAAA
ATAGACTCTCGGCGATAGCCACCACTTTTTAATTCTCCAGCCCCTAATTTCATATATTCG
CCTAACTCAAACTGACGAGCGACAACCGCAAGGGTCTGTTCTTTCACCAATGCCGCACGC
ATACGGCTTAATTCCCCTTCATTCGCTTTTGGGAATTTTTCATATAGGGCTTTACCAATG
GCAAAATTTAAGATGGAATCGCCAAGAAACTCAAGGCGTTCATTATTTTTGGAAGCAGCA
CTACGGTGAGTGAGGGCTTGGGTGAGGTAATCAAGGTTAGCAAATTGATAACCTAATTTT
TTCTGTAATCGTTCTAGTTGCATTTTAGTTTATCTTCGTGGAATACCCCCCTTTGAAAAG
GGGGGCTAGGGGGGATTTTGCTAACATTGAATAAAATTCACCCTTTAAAAATCCCCCTTA
ATCCCCCTTTTTCAAAGGGGGAAATGTTCTCTTTATTTAATCGCCGTAAACATTCTCTCA
AAACGTAATCCGCTTGGAAATTCATTCGGTTTCTTATCAAGGCTTAACCAAATAACACTT
GCTTTACCGACCATATTCTTTTCAGGGACAAACCCCCAAAAACGGCTGTCTTCGCTGTTA
TCACGGTTATCTCCCATTACAAAATAATGCCCTTCTGGCACTACCCATTCCCCAGCAGGA
ATACCGTCTTGTTTGAAGAAATAAGGCTCGTAGTTAAAAGCGTGCGGATTATTTAAAATT
TGGTGGGCAACATCACCAATTTCAGTGCGTTCAACTTGCATTTCACCGTGGTAGAAAAAG
TCAGGATTTGGTGCACTGCCTTCGTATTTAAACACCACTTCTTTGCCTGAATCGCCGTGA
ACAACGGTTAAATTACGGGTATGGAAATCATATTTCACACGGTCGCCACCAACACCCACA
ACACGCTTAATATAATCAACGTGTGGCTGTTTTGGAGCTTTAAATACCACAATATCCCCA
CGTTCAGGCTTACCCATCGGAACAAGCGTATTTTGCCAAATCGGGTCTTTAATTCCATAA
GTAAATTTATTCACTAACAGAAAATCACCCACGCGTAATGTTGGCTCCATTGAACCGCTT
GGAATTTGGAACGGCTCAAAAATAAATGAACGTAAAATAGTGACTAATGCTAACACCCCA
AATAGTGACGCAAAAAAATCCCCCACTAATGAACGAGGTTGAATTGTGGCTTTTTCTTCT
GCTGAGAGCGGTTTGCCTAAACGCTTTTCTTCACGCTCAATCGCACGCAAGCGGCGAGGT
TCAGCACTAAATTTGTAAAATGACCAAAAGCCACCACAAATAACAACTAAACCTACTAAT
ATAATGGAAATCGTGTTTGGTAGCTGCATTGAGTCCAACACTTTCCAAACACCGTACAAT
ACTGCAATAAAACTAATGGTTAAAATATTGCTCATATTTAAAATTCACTCCTTTTGGAAT
TTATTTACTATCCAAAATGTAGGGACACACTCAGTGTGTCCCTACAATATCTATTCACTA
ATCCTTCCCAACGTGCAAAATCGCTAAGAACGCTTCTTGTGGCACTTCCACGTTACCTAA
AGATTTCATACGTTTTTTACCTTCTTTCTGCTTCTGCAACAGTTTTTTCTTACGACTTAC
GTCACCACCGTAACATTTCGCCAATACGTTTTTACGCAACTGCTTCACCGTCGAACGAGC
GATAATATGGTTACCAATCGCCGCTTGGATCGCAATATCAAACTGCTGACGTGGAATTAA
CTCTTTCATTTTTTCCACTAACTCACGACCACGATAAGGGGCATTGGCTTTGTGGACGAT
TAACGCTAACGCATCGACACGCTCGCCGTTGATCATAATATCTACACGCACCATATCTGC
CGCTTGGAAACGTTTGAAACCATAATCCAACGACGCATAACCACGCGAAGTCGATTTTAA
GCGGTCGAAGAAATCTAACACCACTTCACCCATCGGGATTTCATAAGTCAATGCGATTTG
GTTACCGTGGTAAACCATATTCGTCTGTACACCACGCTTCTCCACACATAAGGTAATCAC
ATTACCTAAAAACTCTTGTGGTACAAGCATATTACATTCTGCAATCGGCTCACGAATTTC
CGCAATATTGTTAATCGCAGGCAACTTCGACGGGCTATCTACATAGACAATTTCGCCATT
CGTTTGTTCCACTTCATAGACTACCGTCGGTGCTGTGGTAATGAGATCCAAATCATACTC
ACGTTCTAAACGCTCTTGAATGATCTCCATATGCAACAAGCCTAAGAAGCCACAGCGGAA
GCCAAAGCCTAATGCCGTTGAGTTTTCTGGCTCATAGAAAAGCGACGCATCATTTAAGCT
CAATTTTGCCAATGCATCACGAAACGCTTCATAATCATCTGAGCTAATCGGGAATAAACC
TGCATAAACTTGCGGTTTTACTTTTTTAAAGCCGGGTAACACTTCGCTTGCAGGATTGTG
ATGATGGGTTAAAGTATCCCCAACAGGTGCGCCTAAAATATCTTTAATCGCACAGACTAC
CCAACCTACTTCGCCTGTTTTTAATTCCGTAGTATCAACTTGTTTTGGCGTGAAAATACC
AAGACGATCCACTTGATAAGACTGTCCTGTACTCATCACTTTGATTTTATCGCCTTTTTT
CAACACACCATTTTTGACACGCACAAGGGAAACCACGCCTAAATAGTTATCGAACCACGA
GTCAATAATCAAGGCTTGCAACGGTGCATCAGGATCACCTTCAGGAGCTGGAATTTTCGC
CACGATTTCTTCTAAAACGAGATCGATCCCCACGCCAGTTTTCGCCGAGCAACACACCGC
TTCCATCGCATCAATCCCGACAATATCTTCGATCTCTTCTGCAACACGCTCAGGATCAGC
CGCAGGCAAGTCGATTTTATTTAAAATCGGCACTACTTCCAAATCCATCTCAATTGCCGT
GTAACAGTTAGCAAGAGTTTGTGCTTCCACCCCTTGCCCAGCATCAACAACCAACAACGC
CCCTTCACAGGCGGCTAGGGAACGAGAAACTTCATAAGAGAAATCGACGTGTCCTGGCGT
ATCGATAAAGTTTAACTGATAGGTTTGACCATCTTTTGCTTGATAATTTAAGGTAACACT
TTGTGCTTTAATGGTAATACCGCGCTCACGCTCAAGATCCATAGAGTCTAACACTTGAGC
TTCCATTTCACGATCTGACAAACCGCCGCAAGTTTGGATCAAGCGGTCAGATAAAGTCGA
TTTACCGTGGTCAATATGAGCAATAATAGAAAAGTTACGAATGTTCTGCATTTTCATAAG
GGCAGTAAATGTCCTATTGTATTGTTATTGATAAAAGAAAAATAATCGGCGGATTGTACC
TGAAAATTACAGGAAAGGGAAAAGGAAAGGAGAATATTAGAATGAAAATTTATAAAATAG
AGAAAAATCTAGACCTAGTAAACGACTATAGCCTTCAATATAAGACTATAGTCAATTTTA
TAGCAGCTATTTTTCTGCTTATCTAAAATACTTGACTGATGTAGTTAAGTCTTTTACTAG
TGTTTAACTATTAAAAGTATACAAGAATTCTAGTTATTCTTCTCATCAGACATACTTGCC
GCTGCGGTAAATAGTACGTCAGTTGATGAGTTAAGTGCTGTTTCTGCTGAATCTTGGATA
ACACCGATAATGAAGCCAACGCCGATAACTTGTGCTGCAACATCGTTTGGAATGTTGAAT
AAGCTACACGCAAGTGGGATTAATAATAATGAACCACCCGCTACGCCTGATGCACCACAA
GCACATACTGAAGCAACAACACTTAATAATACTGCTGTTGAGAAATCTGGTACGATACCT
TGAGTATAAGCCGCAGCTAATGTTAATACGGTGATGGTAATTGCTGCGCCAGCCATATTG
ATGTTAGCACCAAGTGGAATTGCGATAGAGTAAATTTCTTCTTTGATGCCTAAACGTTTT
GCTAATCCCATATTTACAGGGATATTTGCCGCTGAGCTACGAGTAAAGAATGCTGTCACG
CCACTTTCACGTAAACAGGTGATGGTGAGTGGGTATGGGTTGCGGCGAATTTTCCAATAC
ACTAATAATGGGTTTAGGATAAATGCCACAATTGCCATTGCACCTAACAATACCGCTAAT
AAACGTGCATAACCGATAAAGGCATCTGCACCGTTGGTTGCCATGGTTTCTGCTACTAAG
CCGAACACCCCGATTGGAGCAAAGGCGATTACCACTTTTACCACGAAAGAAACAGCATCA
GAGATGTCGTTTAACATGACTTTGGTGCTTGGTGCTGCGTGGCGTAATGCGATACCTAAA
CCGATAGACCACGCAAGAATACCGATGAAGTTACCGTTCGTAATTGCACCAAGTGGGTTA
TCGACTAAGTTGAAAACAACGGTTTTTAATACTTGACCAACGCCTTGTGGCGGTGCAAGC
CCTTCCGGGCTGGTAACAAGTTCAAGTGTCGTTGGAAATAAATAGCTTAAAATAACCGCT
GTTACTGCTGCAACGAAAGTACCTAAGACATACATCACTAAGATAGGTTTTAAGCGGCTA
TCGCTGCCAACTTCTTTGTTAGCAATGGAAGCCATTACAAGAACAAAAACTAAAATCGGT
GCAATTGCACGTAATGATTTTACAAAGAATTGTCCGAGAACCCCAACGCTTTTGGCTGCA
TCTGGGCTAACTAATGCTAAGCAGATACCTAGCATTAAACCTACGGCAATGCGTAATACT
AAATTACCGCCAAGGATTTTTGAAGATAAAGATTGGTTACTCATAAAATTTCCTGTAAGA
CAAATAAAAAAAGACTTCATTTACCAAGGTAAATGAAGTCTGCGAGATTAGCCGAAAATG
TAGAATAAGGGAATAGCAAGCGGCAATTTTTCTGCAAAAATTTTTAAAAATTAGAATTTT
AAGAAAAAACACCTTAAAAATTTAATAAAAATCTCCGAGAAATGATAATAACTATTAAAT
AAACACCTGTTCTGTCACTTGATAACCTTGCGGAACCTCTGCTTTATCATCAAAGGTTAC
AAATTCCCAAGCATTTTCATTCGCTAACACAGCTCGTAATAATTTATTGTTTAAGCTGTG
ACCTGATTTATAGGCTTTGAAATCACCTAAAATATTGTAGCCACACATAAATAAATCACC
GACAGCGTCTAACATTTTATGACGAACTAGTTCATCTTTAAAACGTAACCCTTCTTCATT
CAAAATGCGGTATTCATCTAAAACAATTGCGTTATCTAAACTTCCACCTAATGCAAGACC
AATAGATTGAAGATATTCAACATCTTTCATAAAGGTAAAGGTTCTAGCACGGCTTAATTG
TTGAATAAAGTGTTGTGCTGAAAATTCCATTTTGTAGTTACGCACTTCTTTGGTAATCAT
TGGGTGCGTAAAGTCAATAGTAAAGTCTAATTTCAGACCGTGGCTATAAGGTTTAAACTC
AGCCCACTTATCCCCTTCTTCTACTCGTACACTTTCTTTAATACGAATAAATTTTTTCGG
CGCATCTTGTTCTTCAATCCCTGCATCTAATAAGAGATAGATAAAAGGACTTGAGCTACC
GTCCATAATTGGAATTTCGGCTGCATCAACTTCTACAATTAGGTTATCTAAACCTAACGC
AGACATTGCTGCGTTTAAGTGTTCTACTGTTGAAATACGCACACCTTCATCATTGATCAT
ACAAGTACAAAGTTGTGTATCACGGATAGATTCAGCACTTGCAGGGAAGTAAACGACAGG
ATCAAGATCTGTTCTTGCGTAAATAATCCCTGTATGTGCCGGTGCTGGACGCAACGTTAA
GGTTACTTTCTTGCCACTGTGCAAGCCAATACCTGTTACTTTTGCTGCTTGTTTAAGGGT
TCTTTGTTTAATCATATCGTTTCCTTATTTCCCGAAATGGTTATTGACCATTTCTCATAA
ACCCTGGGATTGAGTTCGGCGAAAAGACCTGTGCTGTATCAACTTTCTGTGGTCTTGGCG
CTGTTTGCTGAACCTGTTGTGGTTGCTGAGACATTTGATGCGTTGTATATTGGTTTTGGT
TTGGGTAACCGCCCATATTATTTATAAATTCAGGCTGACGAGCACCACCAAATCCGTTAT
TAATAATAGATTGTTGCGAAATATCGGTTCTTCCTTGCACACTTGGAATTTTTGGCATTT
CTTCTGGTTGTCCGATACCTGTAGCAACCAATGTTACACGGATCTTACCATCCATTTCTG
GATAGAATGCAGAACCAAAAATAATAGCTGCATCAGGATCTGCGAAGCTAGTAACATATT
CCATAATGGTATTGACTTCTGCAAGTTCAATATCATAGCCAGAAGAAATATTCACAAGAA
TGCCTTTAGCACCTGATAAATCAACATCTTCCAATAACGGGCTTGCTACAGCTTCTTTTG
CTGCATTTTCTGCACGGTTTTCACCCTCTGCAATGCCTGTTCCCATCATTGCTCTACCCA
TTTCCGACATCACTTTTTTCACGTCTGCAAAGTCAACGTTCACAAGACCTTCGGAAGTAA
TCATATCCGTAATACCTAATACCGCATTGCGTAAGACGTCATTTGCAACGCCAAAGGCTT
CATTAAATTTTACACTTTTAGGTAATACTTTTAGTAATTTATCATTTTGGATAATGATGA
GTGAATCCACATGTTTTGCAAGTTCACGGATCCCTTGTTCCGCATAGTTAGAACGTTTTC
TACCTTCAAAAGAGAAAGGTTTAGTAACAATACCAACTGTTAATGCTCCTTGGCTTTTAG
CAATTTCAGCAATTACAGGAGCTGCACCAGTACCTGTGCCACCACCCATACCAACAGCAA
TGAAGACCATATCAGCACCTGTAAGCATATTCGTTAATGCTTCTCTATCTTCTTCAGCTG
CTTGATGACCAATGTTTGGATCTGCTCCTGCCCCTAAGCCTTTTGTTACACTTGCACCTA
TTTGAATCGTATTGCGAACGGCACTACTACGTAATACTTGTGCATCCGTATTAACCGAAA
AGAATTCAACACTACCAACATCAGATTGGTTACTAACCATATGATTTAGTGCGTTACCAC
CACCGCCACCGACACCGATAACTTTGATAACCGCATCTTGCGTTGCTTCATAAATAGGTT
CAAACATTTGTGATTCTCCCTCACGGCTTAATATTGTTATTAATGCCTATTAAAAACTTG
ATTTTATCCAATTATACGCTTTTTTAGCACTATGACCTAATGTATCAATAATGCCGCCCA
CCTTATGACTAATTTCTCCACTTTGGCTACTATCAACGTCATTATAATGACTATACTGTA
GCAATCCTAATACGGTTGCATAAGAAGGTTTGTTTACATAATCCGTTAATCCTGTAATGT
TCAATGGATTACCAACTCGAACTTGAGATCCAAAGACAGATTTTGCACATTCTACAATAT
CTTCAACCTGAGAGCCACCACCTGTTAATACAATTCCAGCAATTAATTCTTGTTTTATGC
CTTTTTGATATAGTTCATTGCGTAATTGGGATAATTCCTGATTAATTACGCTCAGTAAAT
CGTGGTAGCATTGAGATGTAACATTAGATAATTGGCTTTTTGTAAAAGTTCTTGGCATTC
GTCCACCCAAGCCTGCCACCTCAATTTTTTTCTCTGGAAAATGAGTTGGGGGTGCAATAG
CACATCCATACTGTACTTTAATATTTTCTGCATCTTGGCGAGAGGTTGTGAAAACATGAG
CAATATAGTCCGTTACATTATTCCCACCAAAAGGAATAACTTTACTAAAACGCAAAGCAC
CATCTGTATAAACAAGAACATCCATAGTGCCACCGCCAATATCAATTAAACAAACCCCAA
GTTCTTTTTCATCTTCTGTTAACACAGAATAACTTGAAGCAAGCCCCGAAAAAACGATTT
GATCAATTTTTAATTTACTTCTCTCCACTGCATTTTTTAAATTACGTAGCCAATCGTTAT
GACAAGCAATTAAATGAGCTTGAGCCTGCAAACGCATACCAGATAAACCAAGGGGATTTT
TAGTAGCAGGTAATCTATCTACTCTATATTCCTGAGGAATAATGTGTAATGTTTCCAGCC
CATCGGGTAATTTAATAGAACGCGCAATATGAATAGCATTATCCAAATCTTCATTTCTTA
CACTACCAGACAACGGCACAGTTCCACTTTCATTAAAAGCTGTAATGTGAGATCCTGAAA
GGGCAAGAGTAACACATACAATATCATATCCAGAAATCGATTCAGCTTCTTCAATCGCAC
GTTGAATAGCACTTGTTACAGCATCTAAATCAACAACGCCACCACCTTGAACACCTTTAG
ACGGGCTAATTCCAGAGCCAATCACATTAATCACCCCATCAGGCAATACCTCACCTACCA
CAGCAACTATCTTGTGTGTTCCAATTTCTAAACCTACTCTAATTCTAGATTCTGCTACTT
TTGTCATATTAATTATGTTTGCAAGTTAATAAATTATTGATTATTAAATCCAACGGAAGC
CCCATGTTCATAACGTAAATCTACGTAGGATAAACGTTTCCCCTCAGGAATATCAATTTC
AGGAAAAATAGTCACAAAACGATCGATTTTTGATAGCCATTCCCCTCGCCCTAATTTTAG
TTCAACGCCATTATCAAGTCGAATTGACCAAGCTCCTCGACTATCCATTGCAATGGAATA
TAATCCTAAATTACGTGATTTTAAATCTGCTTTTATTTTATCCCAAGCCTCAAGCACAAC
CTTACTTTCTGTGTCTGGTCCGTATAAAATAGGTAAGCCTGTGTTATCAAACCTATCTTT
CGGCAAACTGAACACTACTCCATGTTCAGAAACATACTGACTATTATTCCATACAGCCAT
TGGACGATGTTCAAGTAACGTAATACTTAATTTATCGGGATAAACTTTTCTCACAGAAAC
ATTACTGATCCAAGGAATTGTTAGAAATTTCTCTTTAATTTCTTGAATATCCTGTTCAAA
ATAGCCTTTTAACAAGGGTTCTTTAGCTAAAACTTCACGAATATCATTATTCGTCGTAAA
TTGTGTTTTATGCGTTAATGCATAAGAACGGATTGGCGTTCTATCCAGTGATGCAAGCAA
ACTAGACCAATTGGTATAAATTGCATAAACCATACCGAAACATAATAACACAACGATAGG
CTTAACAAAAACAAACCAATTAATCGGATACTTCGGCTTACTTGCTTGTGTACGAATTAC
CGAAGTCGGTTTCTTACGTATTACCGCAACCATTACGCACTTAACTCCAATACACGCTCA
ACTAAACACTCGAAACTATAACCTACAGTCGCCGCTGATTTTGGGAAAATACTATGACTG
GTCATACCTGGGCAAGTATTCACTTCAACTAAACGGAAGTTTCCTTCGCCATCTTCCATT
ACATCAATTCGGCTCCAACCACGACAGCCCACCACATCATAAGCCTGTTTCACTAACTTA
GCGACTTCCGCTTGGCGATCAGCATTTAACGCTGGCACAACATACTGGGTATTATCCGAA
ATATATTTTGCGTGGTAGTCATAAAACTCGCCGTCTGGAATAATTTGCACCGCAGGCAAC
ACTTCACCATCAAGTACTGGCACAGAGTATTCCGCCCCTGCTAAATTTTCTTCCACCAAC
ACAATTGAATCATATTTTAATGCTTCTTCGATTGCAGGTAATAACTGTTCTGCGGTTTTC
ACTTTGCTTACGCCAACACTTGAGCCTTCACTCGCAGGTTTCACAAATAATGGTAAACCT
AATTTTGCAATAATTTCATCGGAGTTGACCGCTTGCCCACGGCGTACCACTTCCATTGCC
GCTGTTGGTAAGCCCACTGCATTCCACAATAGCTTGGTGCGGAACTTATCTAAAGTAATC
GCCGAAGCCATTACGCCACAGCCTGTATAGGGAATACCGAGTTGCTCTAACGCCCCTTGA
AGCACGCCATTTTCACCAATACCACCGTGAAGAATATTAAATACACGCTGAATGCCTTTT
TCTTTTAATTTTTCAATCGGAAATTCTTTTGTATCAATCGCTTCAACGTTATAACCTAAA
CTTTGTAATGCTTCAAACACCGATTTGCCTGAATTGAGCGAAACCTCACGTTCTGCTGAA
ACGCCACCAAATAACACCGCAATTTTTTCGTTTTTTAAGCTCATTATTTTTACCTTATTT
GGTTTATAAATTTATCTATTCCCCCCTTTGAAAAAGGGGGGCTAGGGGGGATTTTTAATT
AATTTTTGGGGAAATATACATTTTAAAATCCCCCTTAATCCCCCTTTTTCAAAGGGGGAA
ACTTATGTTCTTTATGCCTTCCAACTTTCCGCTAAATCACACGAAAGCTTGCTCACGTTG
CCCGCACCTTGTGCCAAAATTAAATCACCATCTTGAATAATTTGATCTAACACTTCGCCA
AGTTGTGAAGTATCTGACACTAAAATCGGATCCACTTTGCCAAGATTACGGATTGAACGA
CACAGATCTTTACTCTCTGCCCCCACAATCGGTGCTTCACCTGCGGCATAAACATTGAGC
ATAATCAATGCATCAACCTGCGACAGCACTTGCACGAAATCGTCGAATAAATCACGGGTA
CGAGAATAGCGGTGCGGTTGGAATACCATTACCACACGTTTATTTTCCCAGCCTTGGCGA
GCGGCTTTAATCGTCACATCTACTTCCGTTGGGTGATGTCCGTAGTCATCGACTAACATC
ACCTTACCATTTGGACGAATAAACGAACCCAACTGGTCAAAGCGACGACCTGCACCTTGG
AAATCTGCAAGAGCAGCCAAAATCGCCTCATTCGCAATACCTTCTTCTTTTGCAACCGCT
AATGCTGCCGTTGCATTCAGTGCATTGTGTCTACCCGGCACGTTTAGTAAGATCTCAATA
CGCTCACCCGTTGGGCAAACCACCGTATAATGCCCTTGGAAGCCTGTTTGTTGATAATCT
TCAATACGGTAATCGGCTTTTTCACTAAAACCATAGCTAATCACTTGGCGACCAACTTTT
GGGGCAATTTCCATCACTGTTTCATCATCAGCACACATCACTGCTAAACCGTAGAATGGT
AAGTTGCGTAAGAAACGTACATAGGTTTCTTTCATTTTCTCGAAATCGCCACCGTAAGTA
TCCATATGGTCTGGTTCAATGTTGGTCACAACAGAAACCATCGGCTGTAAATGTAAGAAT
GACGCATCACTTTCATCGGCTTCTGCAATTAAGTAACGGCTTGCACCTAAATGAGCATTT
TTACCCGCTGATTTTACTAAACCACCATTTACAAAAGTAGGATCTAATCCTGCTTCCGTA
TAAATCATTGAAATCATTGCGGTTGTGGTCGTTTTACCGTGAGTTCCTGCAATCGCAATA
CCGTGACGGAAACGCATAATTTCCGCTAACATCTGCGCACGTTGAATCACAGGAATACGT
GCTTCTTTTGCAGCCGCAACTTCGGGATTGCTTTCATTAATTGCACTGGAAGCCACAACA
ACACTTGCCCCTTCAATGTTTTCAGCTTGATGTCCGATAAAAACTTTTGCACCTGCTTTT
GCTAAGCGTTGCGTGACTGCACCATCAGCAATATCCGAGCCCGAAATTTGATAACCTTCG
TTTAATAATACTTCAGCAATCCCAGACATACCTGCGCCACCAATCCCAATAAAGTGGATT
TGATTTACACGGCGCATTTCAGCGACTAATTTTTTAACTTTATCTTGGAAATTTTTCATT
ATTACATTTTTCCTTCGTATTCGTAGGGACACACTGCGTGTGTCCGTGGATAATTTTTAG
AGTGGACACACGCAGTGTGTCCCTACAAGGCTAATTTCTGATTACAAACTATTTTCCACA
ATCACTTCTGCCACTCGTTTTGCGGCTAATGGTGTGGCTTTCGCTCTTGCTTTTATTGCC
ATTTCCGTCAGTTTTTGACGGTCGGCAATTAACGGCTCTAATGCTTTTAATAAACTTTCA
GGGGTAAAATCCTGCTGTTCAATAATCACTGCTGCACCTGCTTGTGCAAGGTATTCTGCA
TTTAAAAATTGTTGGCGATCTTTATGTTGAAACGGCACAAAAATCGCAGGTAATCCTGCC
GCAGCAATTTCACATACAGTTAAAGCACCAGAACGGCAAATCACCAAATCCGCCCATTCA
TAAGCGGCTTTCATATCGTCAATAAATTCGCTAGCAATGCCGTTACCTGTTGCTTGATAA
ACTTCTTCCACACCAGCTAATTTGCCTTTGCCGACTTGATGACTAATAAATACGTTTTGT
CCTAACACTTTCGCTACTTCCAGCACGGTTTTATTGATCACCAATGCCCCCTGACTACCG
CCCATCACTAAGATATTGATCGGATAGCCTTTTTCAGCAAAACGTTGTTCAGGCGGTGCA
ATTTCAAATAGATCTTGGCGAACAGGATTTCCCACCACTTCCGCATTTGGAAACGCCGTT
GGAAATGCTTGTAAAGTACGTCGAGCAATTTTAGAAAGCCATACATTCGTTAAACCTACC
ACCGCATTTTGTTCGTGCAAAATCACAGGCACACCACATAATTTCGCTGCAATACCGCCA
GGTCCGGATACATAACCGCCCATTCCGAGTACTGCATCGGGCTTGTACGCGTTAATAATT
TTTTTCGCTTGAAGTACCGCCCTTAAGATCGCAAAAGGGGCAGTAAGTAATGCTTTGATC
CCTTTGCCCTTTAATCCTGAAATTTGAATAAACTCAATCGGAATACCGTGTTTTGGCACA
AGATCTGCTTCCATACGATCTTTGGTACCAAGCCAACGGATTTCCCAGCCTTGTTGTTGT
AATTCTCTTACCACAGCAATCGCCGGGAAAACATGTCCGCCAGTTCCGCCAGCCATTACC
AATAATTTTTTTGTCATATTATTTTCCAATATTAATCATCGCTGAAATGTGCATGACCAA
TTCGATCCAAGCGGTTTTCGTAATCAATCCGAATTAATACCGCAATTGCAATCGCCATAA
TCACTAAACTTGAACCACCATAGCTTACCAATGGGAAAGTTAAGCCCTTGGTCGGCAATA
ACCCCGAAGCAACACCAAGGTTTACAAAGCCTTGAATAAAAATCCAAATTGCAATACCAA
AAGCAAAAAAACCTTTAAATCGCTCTTCTAACATTAACGCTTCCCGACTAACCTTTAAAG
CTCTAAAAGTTAAAGCGAGTAATAATAGCACAACGACAACAATTCCAACTAATCCAAACT
CCTCAGCAATAACAGCCATTACAAAGTCAGTGTGTGCTTCGGGTAAATATTCTAATTTTT
GTACGGAGTTACCCAAGCCTCGTCCCCAAATCTCACCTTGCCCGAAAGCCATTTGTGAGT
TAGATAGTTGGAAACCATCGCCATAAGCATCAGCAAAAGGATCCATAAAAGAAGTTACGC
GTTTTAAGCGATATTCCGATGTTAAAACTAATAGAGCAAAGACTACAACGCCTGTGATAC
CAAGAAAAATAAACTGTAAGACTTTCGCCCCCATAATAAAAAGCATTGCAAATGTCAGCA
CAAAAAGCACCGCTATACTTCCCAAATCAGGTTGAGCCAGCAACAAGCAGCTAAATAAAA
TCAGGATTACCATAGGGCGAATGAAACTAATGCTTTTTTGTCGCATTTCATCAAATTTTC
TTACATAGAAGCTCGCAAAGTAACAAATCACCGCAAATTTTGCTAATTCTGCAGGCTGGA
AATTAATAGGACCGATAGGGATCCAGCGTGTTGCTCCATTTACTGTTTTTCCAACAAACA
ATGTAATTGCAAGCAGAAGCAAGGCTGAAATAAATAACCAACCATTATACTTTTCCCAAT
ATTTACTTGGAATTTGAACAAAGAAAGCACAAGCACAAATAGATGCGATAACATAAAAAC
CATCTCGCACCGCAAAATAGAAGGGATCTTCGTGTAGCCGACTACTCACAGGAATAGAGG
CTGAAGTCACCATAACAAATCCAATGATCAGCAATGCGAGAAATAACCACACCAATGTTC
GATCATAGAGTGCATTAACAGGCGTTAATCTTGTCCACTTATCCCACTCAATCCGAATTT
TTTCTAGCATTAGATAACCCCTTGAGCCAACGCCACAAACTGTCTGCCACGCTCTTCAAA
ATTTTTAAACTGATCTAAACTGGCACAAGCTGGTGAAAGTAGCACCATATCGCCCGCTTT
TAATCTTAAACGAATTTGTGCGACAGCTTGTGCCATTGTTTCCACTAAAACGCTATTTTG
AGTTAAAGCGGCGAGTTCCGCCCCATCTTTTCCGAAGCAGTAACAGACTGTATTTGGTTG
ATTAATAAAAGGTTTTAACTCAGAAAAATCAGCATCTTTTCCGTCACCGCCCAACAACAG
ATAAAGCGTTCCTTCGACTTGCAAACCATTTAATGCCGCCACAGTACTGCCGACATTCGT
GGCTTTTGAGTCGTTAATCCAGCGTACGCCATCATTCGTCGGTACTAGCTGGAAACGGTG
ATCTAATCCTGAATAGCTTTGTAGCGCTTTCACAATACCCGAACGATCAACGCCTGCAGC
TTCCGCCAATGACATTGATGCTAAGGCATTCATCACATTGTGGCGACCAGTAATTTTCAG
CTCATCAATCGCAATGACGGCTTCATCGCCAGAATAGAGTTCTCCATTACAAGCGGTATA
TTCTGCGTCTTTTTCTGCAAATTTTTTCAAAGATCCGACCGCTTGTTCAGGGAAAGTTTG
CGGATCTTCGCCATTCACAATTACATTTTCGGCATGGTGATAAATTTTCAATTTCGCTTG
GCGATAATCTTCAATGCTCTCATAGCGATCCATATGATCTTCGCTGATATTTAAAATGGT
CGCCGCTTTTGCTTTTAAAGAATAGGTCGTTTCAAGTTGAAAACTCGATAATTCCAACAC
ATAAAGCTCGTAATCGCCTTTCAATAAACTCAATGCCGGCACGCCGATATTGCCACCCAT
TCCAACTTTAACTCCGGCTTGTTTTGCCATTTCAGTCGTCAAAGTCGTGACGGTACTTTT
ACCGTTCGAGCCTGTAATCGCAATAATCGGCGCTTTGGCTTCACGACAGAACAACTCAAT
ATCGCCAACCACTTCCACACCTGCTTGAATAGCTTGCTGAATTTCTGGCGTTGCTAAGGC
AAGTCCTGGGCTAATCACAATTAAATCGGAACTTAATAACCACTCAAGGTTTAAACTGCC
TGTATGCAGTGGAATATCCCTCGATAATTTATCTACCCCAGCAGGATTTGCACGGGTATC
AATCATTCGCACTTGAGCCTGTTTGTCCGCAAAAAATTCGACACAAGATAAGCCTGTTGT
GCCTAAGCCGATAATCGTGATGGTTTTGCCTTGATATTGATTTTGCATTTTGTTGTTCTC
TAGAAACGGTATTTTCAGATGTAGGGACACACTGCGTGTGTCCGCTTTATTTTCATTATT
CCTCGGTTGGTAAAACTGTAGCGGACACACGCAGTGTGTCCCTATGTCCCTACATTAATT
AACGTAACTTCAACGTCACCAATCCAATTAACACTAACATTAAGGTAATGATCCAGAAAC
GCACGATAACACGTGGTTCCGGCCAGCCTTTAAGTTCAAAGTGGTGGTGGATCGGTGCCA
TACGGAAAATACGTTTTTGGCGGAGTTTGTAAGAGCCAACCTGTAAAATAACCGATAAGG
CTTCAACCACAAATACACCGCCCATCACCACTAATAATAATTCTTGGCGAACTAACACGG
CAATTACACCCAATGCACCGCCAAGTGACAGTGAACCGACATCGCCCATAAAAACTTGTG
CCGGATAAGTGTTAAACCATAAGAAACCTAACCCAGCCCCGACAATCGCCGTACATAAAA
TCACTAATTCACCGCTATATTTGATATAAGGAATGTGCAAATATTGTGCAAAATTATAGT
TCCCCGTTGCCCACGCAATTAATGCAAATGCCCCTGCGACCATAATAAGCGGCACGATTG
CCAAGCCGTCTAAGCCGTCGGTTAAATTCACCGCATTACTTGTACCGACAATCACAAAAT
AGGTTAGAACAATATAGAATAAGCCGAGCTGTGGCATCACATCTTTAAAGAAAGGAACAA
CTAACTGGGTGGCCGCGGTATCTTTACCAATCGCATACATACCAAAAGCAGATACTAAGG
CAATCACCGATAGCCAAAAATATTTCCAACGAGCAATCAAGCCATCGGTATTTTTACGGG
CTATTTTCCAATAATCATCTACAAAACCGACAACCCCATAACCAAATAGGATAAATAGCA
CAAACCAGACATAGGGGTTACGCAGATCCGCCCATAACAACGTACTCACACCGATAGCTA
ATAAAATCATAATACCGCCCATCGTTGGTGTACCCCGTTTTTTGTAGTGGCTTTCAGGAC
CATCGTGGCGAACTTCCTGTCCGAATTTGAGAATTTGTAAACGGCGAATGACCGTTGGTC
CAATCCACAAGCCGATAATTAACGCTGTCAATAACGCCATAATAGAACGGAAAGTAATGT
ACGACACCACGTTAAACACGGTGTTGTATTGCACCAGATATTCAGCAAGCCAAACTAACA
TAAGCTAATCCTTAAAAAGAAACATCAAAAGAACGACATAAGGAAGCAATTACTTCTTCC
ATTTTTTGGCTACGAGAGCCTTTTGCTAATAATACAAGCGGTTGATCTTGTTCGATTTTT
TGCAAAATGTTCGGAAGCAAAAACGCCGCCATTGCTGTTTTATCATTAAAGTGGTGAGCT
GAATTACCGCTAATCACCTCACTCTCTTTGCCGAAGCTGACCACTAAATCGAGCTTCGCC
TGTTTAACGAAATCAGCGACTTCTTGGTGACAAGCTGGGCTGTCTTTGCCAAGTTCCGCC
ATATCACCCACCACAAAAATGCGGAAAGCCGGATACTGTTTTAACACTGATACCGCAGAT
TTCATTGAGTCCACATTGGCATTGTAACTGTCATCAATAAACAGTACATTCTCTTTAATT
TCAATCGGATACAAACGCCCTTTAACCGCTGAACGCTGTTCCAATCCAGCTTTAACCGCA
GTTAAATCCGCCTCGACTGCCATTGCGAGTGCTGTTGCCGCTAACGCATTACTCACATTA
TGTTCGCCTAGATAAGGCAAGTTGATCTCAATTTCGCCTTGTGGCGTATGTAAGGTAAAG
CGTGAACCATTGAGGTGTAACTCAACATTTTCCGCCCAAAAATCTGCATAGCTGTCTTTA
TCTTCGCCGGTGTAGCAGAACGACTGTAACTCGTGATCGCCAATCTCTTTCTGCCATTCT
GGATAGTAATGGGCTAAATTCACAATCGCTTTACCGCCTGTTTTCAAGCCACGATAAATC
TCGCCTTTGGCTTGAGCCACGCCAGCCAATGAACCAAATCCTTCAAGATGAGCAGATGCC
ACGTTATTCACTAAACAAGCATCAGGTTGTGCTATTTCGGTGGTGTAAGCAATTTCGCCG
ATATGGTTCGCCCCCAGTTCCACCACGGCAAATTTATGCTCAGGGGTTAAACGTAATAAG
GTCAATGGCACACCTAAATCATTGTTTAAATTACCAAAGGTATAAAGCACCTGATCTTCA
CAAGCGGTCACTTTTTGCAAAATTTTTGCAGTCATCTCTTTGACGGTGGTTTTGCCTGAA
GAGCCCGTAATTGCCACAGTTTTTGGGTTAATTTCCGCTTTCAGCCATTTTGCTAACTGC
CCTAATGCCAAGCGAGTATCTTCCACAATAATTTGCGGTACATTCACCGCCAATTCACGC
TCAACGACTAACGCCACACAGCCTTGTTCTATCGCTTTTTCTACATAATCGTGAGCATCA
AATTTTTCGCCTTTTAATACAAAAAATAAACCTTTTTCGACCGCTTGACGCGTATCTGTA
CTGATGTTTTCAGCAACAACCTCGCCACTACCGAGTAGTTTACCCTTTAGGGTTTGAGCG
AGTTGTTGGGTGGTTTGTTTTATCATCTTTATTTACTTATAAATTATTTTTACTATTTAA
AATCTACTTTTGTAGGGGCTAATTACATTAGCCCCTCTTCCTTATGATTGCTTTTGGGGC
AAATGTAATTTGCCCCTACAAATTATTTTGTGCAATAGATTAAATTCCAACTACCCCAAA
AACTTCCTCGCCCACTCTTGATCCGAAAAGTGATATTTCTTCGTGCCAATAATTTGATAA
TCTTCGTGTCCTTTACCAGCAATCAAAATCACATCCTTTGGCTCGGCTTGGGCGATTGCT
TGTTCAATCGCATATTGACGGATATGCATAGACTGCACCGCTTTTGGCTTGCGGAAACCT
TTCATAATATCGTTAAAAATCACATCAGGATCTTCGGTGCGTGGATTATCATCAGTCACA
ATCACTCTGTCCGCCAACTGTTCGGCAATACGAGCCATTAGCGGACGCTTACCTGTATCA
CGGTCGCCACCGCAACCAAACACACACCATAACTCGCCTTCACAATGTAAACGTGCGGCA
TCTAAGGCTTTTTCTAAGGCATCAGGGGTATGGGCATAATCAACAATCACCATCGGGCTT
TCTTCCGCATTTTCTTTGCTGATTAAACACTCCATACGTCCGCATACACCGTTTAACAGC
GGTGCGGTTTCGACTAATTTTTGCAAATCGTAGCCCAACGCCAATAAACCAGCGAAAGCG
GTTAATAAGTTGCTGGCATTAAACGCTCCGATTAAACGGCTTTTAATTTCGCCATTACCC
CAGCTACTTTCAAATTCAATAGTTGCACCTTGTAGGGTAAATTGCACCGCTTTCGCTTTA
ATCCAACGGGCTTGTTGTGGTTGGAACTGACTGTCGGTGCTGACGGCAACTGCTTCAGGC
AATTTTGCCAACCATTCACGCCCGATTTCATCATCAGCGTTGATCACTTGTTGTTTTGAT
GAAAGCTCGCCAAATAAGCGGAGCTTCGCTTGGGCGTACTCTTCCATTGTGTTGTGATAA
TCAAGGTGATCACGGCTTAAGTTAGTGAAAATCGCCAAGTCAAAGTCTAGCGCTTCGGCA
CGATATTGAGCCAAACCGTGAGAAGAGACTTCCATTGCACAGAAATCCGCCCCTAATTCG
ACAAAGTTCACCAGATTGTGTTGAATTTCAACGGCAGAACCTGTTGTATTCACCGCTTCT
TGCACTTGCCCATATAGTCCGTTGCCAATAGTACCCATCACCGCAGATTTACCGCCAAGC
AAGTTTCGCCATTGCGCAAAAAGCTGTGCCGTAGTGGTTTTGCCGTTAGTGCCTGTAATA
CCCACAAGGGTTAATTTTTCTGACGGATTGCCATAGAACGCTCCAGCAATTGCCGAAAGT
TGTTTCGGTAAATTTGGTACTTCCAGTACACAAGCGGTCGAATTTGCAAATTTTTCTGCA
AATCTCACCGCTTGAACGTCATCGTCCGCTTCAGCTAAAACTAAAGAAGCACCTTGTTCA
ATCGCTTTTTCAATAAATTGACGACCATCGACTTGATGTCCTTTTAAGGCAACAAATAGA
TCACCTTTTTCAACCTGACGGCTGTCCAAGGTCATTTTGTTTAATTCTTTTAATTCGCCC
CAATGGTTAAGTTCAGGGAAAAAGGAAAGTAAAGGGTTCATTATTGCCTCTTAGTTTGTC
GAATTTGTTTTCATCTCTCTCACTGCACTTTTTGTATCTTCAGTAAGATTATCTGGTTTA
ATGTTTCTTGCTTTTAAAGTATGTCCCATAATGCTTGAGAACAGTGGGGCAGATACCGCA
CCGCCGTAATAATTGCCAGCTTTAGGTTCGTTGATCAACACCACTAGTGCAAAGCGTGGA
TTACTTGCAGGCGCAATACCTGCAGTGTAGGCAAAATATTTTTTAACGTATTGCCCTTTT
TCTAACTTACGGGCTGTACCTGTTTTTACCGCCACACGGTAGCCATCAACCATTGCTCGT
TGTCCGCCTTCGCCTTTTTGCGCAACGCTTTCCATCATCTTCACGACATCGCGTGTTATC
TTTTCCGGTAATACTCGATCGCCTAACACAGGCGGATCGACTTTTGTAATAGAAAGAGGG
CGATAAACCCCAAAGCTCCCTAAAGTTGCATAAGCGCGAGCTAATTGCAATGGTGTTACA
TTTAAACCATAACCATACGCCATTGTCGCACGTTCAATATCCGCCCAACGTTTACGATCG
CCGTTTGTACCACGTTGTTCACCAAGCCCTAAGCCTGTATCTTTACCAAAACCAACCTTA
CTATAAGTTTCGACTAATGCGGTTGATGGCATTCTTAACGCTAAACGACTTACCCCAATG
TTACTTGATTTTTGTAAGATACCCGTCAGGGTTAAGCTCTCTCTTGGAGCAACATCCTTA
ATTGTATGCCCATTAACGACAAAAGGTCTTGTACTAATGACTTCACTTGGATAAGTCACT
TTATTTTGTAGCGCTGTCAATACCACGAGTGGTTTTACTGTTGAACCTGGTTCAAAAGTA
TCGGTAATCACTCGGTTACGCGCTAATTCTGATTTGAATTCTGCACGGTTATTTGGGTTA
AAAGATGGTGCATTTGCCATCGCTAACACTTCACCCGTTTGAATATCCACTAAAACAGCT
GTTCCTGATTCTGCCTTATTTTCAATTACCGCTTTTTTGATTTCACGGTAAACCATGGAT
TGCAATTCTTCATCAATGCTCAACATCACATCTTGCGGATCATATTTTTTCTCATCACGA
ATATGTTCAATCACATTACCACGAGCATCTTTACGGATAACCTGTTTACCGTTTTTACCA
ACCAACAAGCTATCAAAGCTACGTTCTATTCCTTCCGAGCCTTGTTTATCATCAACATCG
GTAAAGCCGATTAATTGGGAAATTTCTTCTGCAAGAGGATAAAAACGGCGAGTTTCTGCT
TTTAATACAAGCCCATCAATTTTTAATGCTCGAGCATAATCTCCTATCACATCTGATTCG
TGACGAGAAATATATAAAAAACGTTGATTTGCTGAAGCATAAAGTTTATCCATCATTACG
CTGTATTTCATATCTAATGCTTTGGCTAACTCTTGCATTTTTTGGCGTTCAAGCTGAGCA
TACTCATTTTCCAAATGTAAAAACATAGAATTTGGATTATTGCGTATGCGTTGAATTAAT
ACGTTGTAATCTAATGCAGTTGCACGAGCGAGTAATGTCCAATAATCCTCATTTTTATTG
TTTAAAATCGCTCTAGGATCATATTTATTTTCTTTATTCTGTGGTTTTTCTTTAATAAAA
CGATTCACACTAGCTTCAATTTTACTGGCTGAAGCCTCCATTTCCATAGCCAAAACTCGC
CATAACGATTTATTACGACGAAGTTTAGTATCAAAATATTCTTTAGGATCAATCGTAATT
GAATACATCGGCACACTAATTGAAAGCACTCGCCCATTTCTATCTAAAATTTTCCCCCTT
GTAAAAGGAAGCTCTTTTGTCCGTAAAGAGCGATCATTTGCTTCTTTGATTAAACGTTCT
GAATCAGTGACTTGTAAGAAAAAACTTTGACCGATCAAGGCACAGGCCATTACACCGATA
AACAGATAAACAAATCCAAATCGGGCAGGCAAAAAACTAGGCTGGGGTGAAATATCTACC
TCTTTTAATTCATCTCCCATCGTATTTTTATTTTTAGGGTTATATTTCACTGATTTTTTC
ATTTTTATTCCACTAAAATGATTTCTTGTTCTTTTTTAACTGGTTGTAATCCAAATTTTT
CAGCAACAGCTTCGACTAAAAACTTCTGACTTTTTGAATTTTCTTCTAATTGCAAATGAA
CATACTGATTTTCAAGCTTCTGTTTTACTTGCAATAATTTTCCCTGCTCCGCTGTTAATA
AACGTGTTTGGTGCGTAATCCAAATCGTTGCAACAGCACTAATCACCACCCCAACAAGTA
GCAATAACGCCACTTTATTATGGCTAGTTAAATCGTCTAAAATCACTTGACGTAAAGGAT
AGCGTTCACTCGACATTATCTTTTCTCCGCAACTCTTAACACCGCACTGCGTGAGCGTGG
ATTGGCTTCAATCTCCGCTTCACTTGGCATAATCGCTTTGCCGACGGTTTTTAAAGGAAT
ATTCTTATTTAACTCACTTTCTAAAATCGGCAGACCTTTCGGCACAGCCTCGCCTTTGCT
CTGTTTGCGCATAAACTGCTTCACCATTCTATCTTCTAGAGAATGGAAGCTGATAATAGA
CAAACGCCCTTCAGGTGCCAGTACAGCTAAGGCTGAATTTAGCGCTTTTTCTAATTCATC
TAACTCACTATTAATGTAAATGCGGATTGCCTGAAAAGACCGAGTTGCAGGGTGTTTATG
TTTATCTTTAAAGGGCACGGCATCTGCAATAATTTGAGCGAGTTGCAAGGTACGCGAAAT
TTTTTCACTTGCAGATTTATTGTAAGAAACCACCGCTTGTGCAATACGTTTGGCAAAACG
TTCTTCACCAAACTCTTTTAACACCCAAGCTAGATCATCAACAGACACCTGTGCTAACCA
TTCCATTGCAGATAAGCCTTTGGTGGTATCCATTCGCATATCCAATGGTCCATCACGCAT
AAAACTAAAACCACGTTCTGCTTCGTCAAGTTGTGGGGAAGATACGCCAAGATCGAGCAA
GATACCGTCAATTTTGCCGATTAAACCCAGTTCTTCGCAAATCTCTGGAATGGATGAAAA
AGCACTATGAACAATTTGAAAACGGGGATCCGTGATGGTCTTCGCTTCTGCAATCGCACG
CGGATCACGATCAATTGCAATCAATCTCCCCTGTTCACCCAATTTGCTTAAAATAAGACG
TGAATGCCCACCACGCCCAAAAGTACCATCGATATAGGTACCATTGGGTTTAATGGCTAA
ACCATCCACTGCTTCGTGTAATAACACCGTAATATGTTTGGGTGAGTCACTCATTTTGAT
TATCCGTTATTATTATAAAGAAAGGTTTTTCAATGCCTCACAATGAAGCATCTCTTCTGA
GCTACCAATTGCAAGATCTTCGCTAATCTGTTTCTGCCATTGTTGATCTTGCCAAATTTC
AAATTTATTTAACTGCCCAACCAACATAAGCTGCTGTTCCAATTGAGCGTGCTGACGCAA
AGTCGGGCTAAGTAAAATCCGTCCGGCAGAATCCATTTCACACTCTGTCGCAAAACCTTG
CATAACCCGTTGAATACGACGCTGTGCAGGATCGAAGTTAGACAGTGCGAGTAATTTTTG
CTCGACAATTTCCCATTCGTGCAACGGATACAGTAATAAACAAGGCTGGCGAATATCTAC
GGTACAAACAAATGCCCCGTGGTGACGCTCCAAAAGCTCGGCACGATAACGGGTCGGAAT
AGCGATCCGCCCTTTGCTATCAATGCTGATTGAAGTTGCTCCACGAAACATTTTTTTGCT
CACTTAACCTTAGAGATTCGGAAATTTGGAAAAAGTTCCACAAAACACCACTTTTTCCCA
CTTTAATTGGAGAATTTTATAGTTTTCGTAGATTAGGGGCAAGAAATTTGTCAGAAAAAT
ACGAATATATTTAATTATAAATAGAATTCATTACCCGCAGCAAAAACAACAATCTACTTT
ACATTGCCTCAAAATCAAGCAAACGAAAACATTTGTAATTGTTGTAAAACACAGCACATT
TACTTGTAAACGTTTTTACAATAGGAGAGCTTTTTAAGCTTATTTACATAAAAAACAGAG
TTCGGTGGAATCATCAATTTAGACAAAGTTCGTTCTGACAAAGTATATAAGCTTAAATTT
AACGCTATGGAAGCGCAATTGGTATTGGTTAGGAGTAACACCTAGGGCTACAATTTACCT
ATCGTAAGCAAAATAGTAATTTGCCAACGCTCTATTCCTATACGGATAAAAACGTTAATA
TCTTAGTTGAAAGCCAGTTTTAAATTGTAGGGATAGGGACTATCCGCTTCGATCTCTATT
TCCTTGCCTTTGACCAATCTAACGAGGAAACAAACGAAAATCCCCTCTTACATAACTTTT
CTTAAAATTAGCTGTTGTGCAGCTGCTACACAACACCAGATAAAATCTTATTTAAAACAA
ATTGATCTCATCGCCCTATTCCTTTATTCCCTAACTTTCTCTATAATCCTAATCCTTTTA
TGTTCTTTAAAATCTGGTGGAATTATGAATCCAATGTTAAATATCGCTATTCGTGCAGCA
CGAAAAGCAGGCAATATTATTGCTAAAGGCTATGAGCAAGCGCCTCAAGATACCCAAGTT
GCTCAAAAAGGCTCAAATGACTATGTTACCGAAATTGATAAAGCAGCAGAAGCAGCCATT
ATCGAAGTGATCCGCAAATCGTACCCTGATCACGCTATTGTTGGTGAAGAGGCTGGCGTT
TTAGCTGGCACAAATAACGATGTTCAGTGGGTGATTGATCCATTAGATGGTACAACAAAC
TTTGTTAAACGTTTGCCACATTTTGCTGTGTCAATTGCTATTCGTGTGAATGGTCGTACT
GAGGTAGGTGTTGTATATGATCCTATTCGTAACGAATTATTTACCGCTGTGCGTGGTGAA
GGTACAAAATTAAATGAATTCCGCCTTCGCATTAGTAATGAACGTCGTGATTTACAAGGC
ACTGTGTTAGCAACAGGTTTCCCATTTAAAGTGGCAAAACATCGTACTGCTCACTTAAAT
ATGATTGAAGCCTTGATGAACAATGGCGTGGCAGATTTCCGTCGTACGGGTTCTGCGGCA
TTAGATTTAGCTTATGTTGCGGCTGGTCGTGTTGATGGTTACTTTGAAATCGGATTAAAA
CCGTGGGATTGTGCTGCAGGCGATTTAATTGCCCGTGAATCAGGTGCGTTAGTGACCAAC
TTTGTTGGTGGTACAGATTACTTAAAATCAGGTAATGTAGTGGCAGGTAGCGGTCGTGTT
TTAAAAGAAATTTTAAACAGTATTCAACCGACCTTAACTGAAGAACTCAAAGCCTAATAA
TAGATTTTTTTGATGGGCAGTTGCCCACCCAACGATTAAAGATAAGCTTATGCAAAAGAC
CTATCCATTGCTCAGTCAAATCAACTCACCTGATGATTTGCGTTTATTACCAAAAGATAA
ACTTCAACCTCTTTGTGATGAACTGCGTGCCTATTTGTTAGAGTCCGTCAGTCAAACAAG
CGGTCACTTAGCCTCTGGATTAGGCGTGGTCGAATTGACCGTTGCCTTGCATTATGTTTA
TCAGACCCCATTCGATCAACTTATCTGGGACGTAGGACACCAAGCCTATCCACATAAAAT
TTTAACGGGTCGCCGTGACCAAATGCATACTATTCGTCAAAAAGACGGCTTACACCCATT
CCCTTGGCGTGAAGAAAGTCCTTTTGATGTATTGAGCGTTGGACACTCTTCTACCTCTAT
TAGTGCTGGTTTAGGCATTGCCGTTGCCGCAGAAAAAGAGAACGCAGGGCGTAAAACGGT
CTGTGTGATTGGTGATGGCGCAATCACTGCAGGTATGGCATTTGAAGCGATTAACCACGC
AGGTTCAATTCATACCAATATGCTGGTTATCTTAAATGACAACGAAATGTCCATCTCAGA
AAATGTGGGAGCATTAAATAATCACTTAGCTCGCCTTTTCACTGGTTCGCTTTATGGTAC
TTTACGTGAAGGGGGCAAAAAACTGCTCTCAGGCATTCCGTCGATCAAAGAGTTTGTGCG
AAAAACAGAAGAACACGTTAAGGGCTTTGTTTCGCCTGTTGGCACAATGTTTGAAACCCT
TGGCTTTAACTATATCGGCCCGATTGATGGGCATGATATTGAAGAGTTAGTATCTACATT
AAAGAACATGCGTAATATGTCAGGACCACAGTTCTTACATATTAAAACCAAAAAAGGCAA
AGGCTATACCCCAGCGGAACAGGACCCTATCGGCTTCCACGGCGTACCGAAATTTGACCA
CACAAGCGGTAAGTTACCACAAACAAAATCCGCACCGACCTATTCCAATATTTTTGGCGA
CTGGCTTTGCGAAATGGCAGAGCGTGATCCGAAAATTATCGGCATTACTCCTGCGATGCG
TGAAGGATCGGGGATGGTTGAGTTTTCTAAACGCTTCCCACAACAATACTTTGATGTGGC
GATTGCCGAACAGCACGCCGTGACCTTTGGGGCAGGGCTTGCGATTGCAGGTTACAAGCC
TGTGGTGGCGATTTACTCTAGCTTCCTACAACGTGCTTATGACCAACTTATTCACGATGT
GGCTATTCAAAACTTACCTGTCATTTTTGCAATTGACCGTGCTGGTATTGTGGGAGCAGA
CGGGCAGACCCATCAAGGCGCATTTGATTTAAGTTTTATGCGTTGTGTCCCAAATATGAC
GATAATGTGTCCAAGTGATGAAAATGAAATGCGTCAAATGCTTTACACTGCTTACACAAT
GAACAGCCCTGTTGCCGTGCGTTATCCGCGTGGCAATGCACAAGGCGTTGAGCTTCAACC
GATGCAAGCTCTTGAAATCGGCAAAGGCAAAGTGTTAAAACAGGGGGAAAAGGTCGCTAT
TCTCAATTTCGGGGCATTATTAAACGAGGCCAAACAAGTGGCAGAAACCCACAATTACAC
GCTGGTTGATATGCGTTTTGCAAAACCGCTAGATGAAGCCTTGATTGCTGAGCTTGCAGA
CCGCCACGAATTATTAGTCACCCTTGAAGAAAATGCCCTTCAAGGTGGGGCTGGCAGTGC
GGTAAATGAATACTTGCAACATATCGGCAAAATCAAACCGCTATTGATGTTGGGTATCCC
TGATTTCTTTATCCCACAAGCTACACAAGCGGAGTCTTATGCGGATTTAGGGTTAGATGC
GAAAGGGATTGAGCAGAAGATTCTATCTATGAGATGAGTTAATTTCCAAATCTCATTAAA
AAGCTAAGATACTAAACCTAAGTTGCCTATTCTTAGGCATAGTAGACAAATGGGCACAGT
AGACAAAATAGTTGCTAATGTTTATTTTTTCTAAATATTAGCAGCAAATTTGTCTATTAT
CCCCATTCTTATGCCATAAATCTATCTTCCACAATATCACTATTAGGAGATATTACTTCA
ACTGCTCTTCAATAATCCCACCACCCAAACAGACTTCGCCTTGATAAAATACGGCGGATT
GTCCTGGGGTAACAGCAATTTGTGGCTCATCAAAGATCACTCGAATGGTTTCGTCATCAA
GCGGTTGGATTTCACATAAAATATCCGCTTGGCGGTAGCGTGTTTTTACTGTGCAACGTA
GTTTTTCACGGATCGGTTGACGATCTACCCAGTGAAGTTGGCTTGCAATCAGACCGCTTG
AAAGCAACGCGGAATTATCCTGACCTTGAGCGACAATTAGCACATTATTCACCAGATCTT
TTTCCACTACATACCACGCATTTTCACTCGCCCCTTTGACACCACCAATACCTAAACCTT
TGCGTTGTCCTAAGGTGTGGTACATTAAGCCATCGTGACGACCAATCACTTGCCCATCGA
CGGTTTTAATATCCCCAGCTTGTGCAGGTAAATAACGAGCAAGGAAATCTTTGAATTTAC
GTTCGCCGATAAAACAGATCCCCGTCGAATCTTTTTTCTTTGCTGTCGCTAAACCTAGGT
CTTCTGCAATAGCTCGGACAATCGGTTTTTCAATATCACCAACAGGGAAAAGACTTTGTG
CAACTTGTTGCTCGCTCAGAGTGTAGAGGAAATAACTTTGATCTTTGTTGCTATCAAGTC
CACGCAATAATTTTGGCTGTTGATCAAGCGGTGGACGACGGACATAATGCCCTGTGGCAA
TAAAATCCGCCCCTAAATCCTCTGCAGCATATTCTAAAAAGGCTTTGAATTTGATCTCTT
TGTTACACAAAATATCAGGGTTTGGTGTACGTCCAGCTTTATATTCTGCAAGGAAATGCT
CAAACACATTATCCCAGTACTCTGCGGCAAAATTGATTTTATGCAGTTTAATACCCAGCT
TATCGCAAACGGCTTGTGCATCGGCTAAATCTGCCGCTGCCGTGCAGTAATCCGTATCAT
CGTCTTCTTCCCAGTTCTTCATAAACAAGCCTTCCACTTGGTAGCCTTGCTGCTGAAGAA
TAAAGGCAGAAACCGAAGAATCTACGCCTCCTGACATTCCGCAGATCACTTTTTTCTTTG
CATTTTCCGCTAATTGTTCATCGGTAAGTGCAGGAAAATGTTGTTGGTAAGTTTTTGATT
TCATTATTGTTGTTCTGTCCGTTGATAAAATTGCTGTCCCACTCTGTCGATATGCTGAAT
AAAATTTTCGTGAGCCAGTTCGTGATAAATTGAAAGATCAAACAGATAAGGTAGGCTAGA
GTCTTCTAAATCTAGCCTGATTTTACCCAATATGCTCTGATTAAGATTTGGTCCTTTAAA
AGTTAAGTCAATATCAGAACCTATCCGATAATTACCCTTTGCTCGAGAACCATAAATAAT
CGCCTGCTCAATTTCGGGGTATTTCTTGAGAATATCAGTAATTACCCTAATAGATTGTTC
ATTTAATCCAAACTTTTCTGCCATAATTCCATCATTCTCTTTTCTAATGCAAGGAAAAGG
GGAAGATAAATGTGAACAATTTTTTCAAATTCTTTCAACAAAATTTGAGCATCATAAGTA
TGAACTGTCATATTACGGCTATTCAACATTTCCATCCAATGATGCCCCTCAAAAATAAGC
TCATATTGAAAGGCTATTCGAGTTACGTTTCTAGGTCCATTTGCATCTAAAAGACCTTGA
TATTTCAAATAGTCTTGCATTACTTTCCAAGCAAGTTCGTGAGCGATTTCAAAACTTTGA
ATAATCCCTTTTTTGATAATATCAAGATCAGTATCTGCATACTTTTCTACATCATCTTTT
AGATAAGCAACAGCCTGTTGATAATTTTCAAAACGCTGTTTCCAGCGAATATCTTGTTGC
TCCATTTTTCCTTCCTATTGATGAAAAAATTATTTTACTTCGTAAAACTGAGCCTCTTTC
TTGGCAAATTTTTCTTCATATTCGGCTTTAGCAGCTTCATCGCCAGCTTCTAATTTTGCT
TTTAAATTATCACAAGGCTCATCGCAGTCACAGACTTTTTTCATTCCTAGTGCAGAAATA
CCGCCACAACTACCTTTAATTGTTTTACCTTTGATAATAAAGCCGATTGACATCATAAAT
ACAATGGCTACAAAGAAAGCAAAGGTCAGTAAAATTGTTTCCATTTTTTGTCCTATTATT
TTTGATTAATTAATTTTTCAAAGGCACTCGACATTTTAGTTTCATATCCGTCGCCTTTTT
TGATAATTAAGAAAATTGCTAAATTTTCACGTTCTGCCACTTCCAGTGCTTTTTCTGCTC
CTAACACATATAAGCCTGTTGAAAGTCCATCTGCAGTCATTGTGGTTGGTGCAAATACAG
TAATTGAGGCTAAGTTATGGCTAATCGGACGTAACGCTTTTGGATCGATAATGTGAGATA
GGCGATTACCCTGTTCATCTTCAAAATAGTTGCGGTAATTACCCGAAGTCGCCATACCTA
AATTATGCAATGGCACAACAATTTGACTTGATGTTCCTTGAGCAAATTCAGGTTTTTCAA
CTGCAATACGCCACGGTTGCCCTTTTAAATTTAGCCCTTTTCCGCGTAATTCACCGCCGA
TCTCAACAAGGTAATGTTGTACCCCTAATTGCTCAAGGTAATCCGCTAATTTATCTACGC
CAAATCCTTTGGCAATTGCTGAAAGATCGAGATAAAGCTCTGGTACTTTTTTTGTTAATG
TGGCTTTTGTAGCATTATCATCTAAGACTAATTTTTCAATACCAACCCAAGTGGCACGTT
CTGCAATTTGTTCTTCCGTTGGTGCTTTATTTAGGCGTTTATCTGGTCCAAATCCCCATA
AATTAACGAAAGGCCCAACGGTCACATCTAACGCACCTTCTGTCACTTTATTTAGACGTA
CCGCTTCTTTGACCACTTTGGCAAAATCAGAGGCAATTTCAAACGGTTTATCTGCCTCTT
TCATTTGATTAAATTGGCTAATTTGAGAGTCTTTTTGATAGGTGGACATCTCGTTATTTA
CCATTTTTAACAACGTATCCATTTGACGTTGAACTTCTTCTGGTTTAGGTAAATTTGTTA
AGCTACCATCATCAATATATTTGATATGGTAGGTTGTTCCCATTGTTTTACCTTCAAAGG
CAATTTGTTGGGGTTCTTTATTACAAGCAGAAAGCATTACAGCGAAAAATGCCGAAATTG
CCCACATTAGTAACGTTTTGATTTTCATACATCCTCCCAAAACGAATAATTAAATTAATA
ATGGAAAATAGACAAGGGCGATTTCCTTATCTATTTTCCATTATTGGATTGTTAATACCC
TACATAGAATTATAGCATAATCTATTAGATTCAGTATGTGGAAAATGCTCCATTTGTAAA
ACACAATAGATTTTTATGATATAAAATTTACTATTTAGCAGTTTTATTCACCAAAATTTT
TCGGTAAAATTTTTAACATTTCAGTCCAAATTTCTGCACTACGCTGACGACTCATTGCTA
AACATTCTACCGCTTTTTCATAATCATTAGTTTCACAAGCGCTTCGAAGTGCTTGATAAA
ATGCAAAACTTAATTGACGAGAGCTAGGATTGGAGAAAAATAAAGATGCCGTTTTTAAAT
AGAGATCTTTAAAACTATTTAAAATCAACCCATAAACAGGCTTATTGGCAATAAAGGTAA
ATTCCCGATATAGCTTATAGTCAAATTCAGCATAAGCTTGTGCCGTGTCTTGAAGCGATT
CAAGATCTTTTAAAAGTGACGAAGAAGCTAAATGATCAGCTTTAATTGCCTTGGGAATAA
AGTATTCCCCCATTCTAGTACGCAACGAAACAACATTTGAAATAATCGTAGGTGTGATAG
ACTCATCTAAATGAATTAATGTACTAATGATGTTTGGACCCGCTGTTTCCCAAATATTAT
TTACTTTGGTTGGTTTACCGTGTTGGATACTCAACCAACCATCACGCGCAAGACGCTGTA
AAACTTCTCTTAACGTTGTACGCGTAACACCAATAATATCTGCAAGTTCACGCTCTGCAG
GTAAATCTGAACCAGCAGGAAAGCGGTTACTCCAAATACTTTTGATTAAATATTCTTCAG
CAAGGGCTGCTGGGCTTTGGGCTCTTAAAATGTCTGATTGATTCATTGATTTATCTCAAA
AAATGAAGAAATACTTCAAATAAATAATAAAAAGTGTGATGTACTTATCAAAAATGATAT
TGCCTTCCATATAATGGCTCTTGGGCTATTATCGTTTAATCTAAACTAGATTACAATCCA
CAATCATTTTTACTTTTTTAGTTAAATCTATGAATAATCTTGACGCTTTTTATAAAAATT
TTCTCGGTAACGCACCAGAATGGTATAAGGCTTGTATTATTGCCTTCTTAATTACCAATC
CATTGCTCTATTTTTTCATTAGTCCATTTGTCGCTGGTTGGGCATTAGTGGCTGAATTTA
TTTTTACGTTAGCAATGGCATTAAAATGTTATCCTCTACAACCAGGTGGTTTACTTGCCA
TTGAAGCTATCGTTATTGGAATGACGAGTGCTGAACATATCAAAAAAGAAATCCTCGCTA
ACTTTGAAGTTGTCTTACTGTTGATCTTTATGGTGGCAGGCATTTACTTTATGAAACGCT
TGTTACTTTATGCATTCACTAAGCTACTGATTTCCATCCATTCTAAAAAAATGCTTGCAC
TCACTTTCTGTTTAAGTGCGGCATTCTTATCTGCATTCCTCGATGCTTTAACGGTAATTG
CGGTGATTATTAGTGTTGGAATGGGATTCTATAAAGTTTACCATAAGGTCGCATCAGGTG
GGCTTTTGGACGATGATGAGTCCGATGATGCTTCAAATGATAAATTAATTACAAACAAAC
AAATTTTAGAACAATTTCGTGGTTTCTTGCGTAGCTTATTAATGCACGCTGGAGTAGGTA
GTGCGTTAGGTGGCGTGATGACAATGGTCGGTGAACCGCAAAATTTAATTATTGCTGCTC
AAGCTGATTGGGGATTTGGGGAATTTTTCTTACGGGTAGCTCCAATTAGTATCATTGTGC
TTGTATCAGGTATTGCAACCTGTTATCTCGTAGAAAAATACAAACTTTTTGGTTATGGTG
ACCGCTTGCCGCGTAAAGTTTGGGTGGTATTAGCCCATTATAACTTGCGTAAAGAACAAG
AGATGACAAAACGAGACCGAATGAAATTGGTTATTCAAGCCATAGCAGGTGTTTGGTTAG
TCATTGCGTTGGCATTGCATTTAGCGGAAGTAGGATTAATCGGTCTCTCTGTTATTATTT
TCTGTACAGCTTTCTGTGGTATCACTGATGAACACGCCTTAGGACGTTCTTTCCAAGAGT
CGCTACCATTTACCGCATTGCTTGTGGCTTTCTTCTCTATCGTTGCCGTGATTGTAGATT
TGAAACTCTTTGATCCAATTATTCAATTTGTTCTGTCCGCTGAACCAAGCTCACAATTGG
TGCTGTTCTATACATTTAATGGATTGCTTTCAATGATTTCGGATAACGTTTTCGTTGGAA
CCGTTTACATTAACGAAGCAAAAGCGGCTTTCCAAGCTGGCATTATTAGTCGGGAACAAT
TTGACCTGATTGCTGTCGCAATTAACACAGGAACCAATTTACCATCAGTTGCTACTCCAA
ATGGACAAGCTGCATTTTTATTCTTATTGACTTCTGCTATTGCACCATTAATTCGTTTAT
CCTATGGACGAATGGTCTATATGGCATTACCATATACCGTAGTTTTATCAGGAGTAGGGT
TCTTTGCATTAGAATTTTTACTGCCACAATTAACAAAATTAATGACGGAGTGGGGCTGGT
TAATCACTCGTTAAAAATAAAGGGAACCGTATGCTAACTTATTTTAAAGAGCTATCAATA
AGTCGTAGTGCTTGGCTACTTCTCACTGCAAGCTGTACAGCACTAGAAGCTGCTGCGCTC
TATTTTCAACACGGAATGGGACTAAACCCTTGCGTGATGTGTATTTATGAACGATTAGCT
CTATTGGCGATTTTAATTGCGGGGATTATCGGCTTTTTAGCCCCCCGCAAAACGCTCGTA
CGTTGGCTTGCATTATTACTTGGTTTATTTGGCTCAATAAAAGGTTTAAGCCTTGCAATT
AAGCATACGGATTATCAGCTCAATCCTGCTCCGTGGAACCAGTGTTCACCTTTTGTAGAT
TTCCCTGAAACATTGCCATTGAATAAGTGGTTCCCTGATCTCTTTGAAGCTACAGGTAAA
GGCGATTGTGGAAAAGTGGTCTGGCAATTTTTAGATCTCTCTATGCCACAATGGTTAATT
GCGATTTTTTCGGCATATTTGGCTGTTTTTATTGTGATTATATTAAGCCAATTTAAACGT
AGTCACTCATCTCGTAATCTATTTCGCTAAGAGGTTATATGAACAATGAAAACAAAGGCT
TTTTCCGAAACTTATTAGACAAATACAATGAACTTTGTAAAGACCTTGGCGTTGAACAAG
GTGCTTGTCGAGGCTGTGTACCCGTTGTAAAATTTGATCCCGAACAAGATGATAAATCTG
GAGAAAAAACAAAAGATGTTTAAATTATCTTAAATGGGATAGAGAAAAATCTATCCCATT
TATCCGTTCTAAACATGTCATACTATGATGTCCCCCCCCATTCATTTCTAAAAGAATGAT
TTAACTCTCGCAATTTTATTCATAATCTCTATACCATTTGAAAATTTTTATTTGGAGTCT
TTATGTCATCTACTCAACAATTCCAAACGCTGTTTGAACAGTCGTTGAAAAACTACTGTG
AAGAGCGTTTTTTAAAACCTGAACAACTTTCTACACAACAATGGTATCAATTCATTGCCG
AAGTCAGCCAACAGGCGATTTTGCAAAATTTTTCTAAAAACGCACCGCTTGTAAACACTC
GCAAAGTAAACTATCTCTCAATGGAGTTCTTAATCGGACGTTTACTGGGTAACAACTTAA
TGAGCCTCGGGGTTTATCAATATGTGCATTTAACCCTAGCTCAATATGGTAAAAATTTAG
TCGATATTCTCGAAGAAGAACGTGATCCATCGTTAGGTAACGGCGGTTTAGGTCGTTTGG
CTGCCTGTTATTTAGATTCAATGGCAAGCCTTGCTCAGCCAGCAGTGGGATACGGATTAC
ACTATCAATACGGCTTATTCAAACAGAGCTTTGGCTGGGCAGGTGAACAGCGTGAAGAAG
GTGATGCGTGGAGCCGTGATTTCTACGCTCAACAATATCATCGCCCTGATTTCCGTCAAA
CCGTTGGCTTTGGTGGCGAAGTATGGCACCGTGACGGTGATAAATATGAATGGAAACCAG
CGTGGACAATTTATGGTAAAGCCTTTGATTTACCTGTAGTGGGTTATAAAGGGGTTCAAC
AGCCGTTGCGTTTATGGCAAGGTTATAGCGAAACGTCCTTCGATCTTGCTCAATTTAACG
ACGGCGACTATCTTGAGTCTGAAAGCAAAGTGGTTGATGCGTCAAAATTGACTAAAGTGT
TATATCCAAACGACAATCATCAAGAAGGTAAAGAGTTGCGTTTAATGCAACAATATTTCC
ACTGTGCTTGCTCTGTTGCCGATATTCTAAAAAATCACCTTGCACAAGGCAGAACCTTAG
AGCAGTTGCCTGAATTTGAAGTGATCCAGTTAAACGATACGCACCCTGCGATTGCAATTC
CTGAATTAATGCGTCTTTTGATTGACGAATACGGTTTATGTTGGGATCGAGCTTGGGCAA
TTTGTTCAAAAACATTTGCTTACACCAACCATACTTTATTGCCTGAAGCATTAGAGCAGT
GGGATCAAAATCTCGTGGCGAAATTGTTGCCACGCCATTTAATCATCATTGATCGCATTA
ACCACGAGCTTTATCAACAAGTGAAAGCGGAATTTAGCGAAGCAGAATTTGCAGATGCGT
GGGACGAAACAGCGGTCTTAATGAACCACCGTGTGCGTATGGCAAACCTTTGTGTTGTAG
GATCTTTTGCTGTCAATGGTGTGGCACAAATTCACTCAGATTTAGTGGTAAGCGATTTAT
TCCCAGCTTATAACCGCTTGTTTAAAGGTCGCTTCCATAATGTAACTAACGGTATTACCC
CTCGTCGTTGGATCCGCCAAGCAAACCCATTACTAAGTACGTTGTTAGATAAATATATCA
AAGGTGACTGGACGAAAGATCTTGAATTGTTGGCTCAAATTGAGAAATTTGCCAAAGATC
CACAGTTCCAAGCAGATTACAATCACATCAAACAGCAAAACAAACAGCTATTAGCGAAAG
AAATTGAGCAATCACTTGGTTTAAAAGTGAATTGCAATGCGATTTTCGATGTTCAAATTA
AACGTTTCCACGAATACAAACGCCAACATTTGAACCTGTTGAATATCATCGCCACTTATC
AAGAGCTTAAAGCGAACCCACAACAAGAGGTTGTACCACGCCTGTTTATCTTTGCAGGTA
AAGCGGCACCAGGTTACTTTATGGCGAAACAAATTATTCAAGCCATCAACGCTGTGGCAA
AAGTGATTAACAACGATCCTGATATGCAAGGTAAATTACAAGTAGCATTCTTACCAGACT
ACCGTGTAAGCCTTGCGGAGAAAATCATTCCTGCGGCAGATGTTTCTGAGCAGATTTCTC
TTGCGGGTAAAGAAGCGTCAGGTACGGGCAATATGAAATTAGCTCTCAATGGTGCAATTA
CGCTTGGCACATTAGACGGTGCAAACGTAGAAATTGCAGAATTTGCAGGGGAAGAAAATG
TCGTGATTTTCGGACATACCGTTGAATCTGTGCGTGAATTGCGTGCAAAAGGTTATGTGT
CTAAAACGTACTATGAGCAAGATCCTGCATTAAAACGAGCAATTGATGCATTAGCGGACG
GCACATTCTCAGGTGGTAATAAAGATACCTTTGAACCGTTAGTTTATGATCTGTTAAACA
AAGATTATTTCTGTGTGTTAGCAGATTTTGCAAGCTACCGTGAAGCTCAAAAAGAAGTCG
CAAAACGTTATCAAGATCAAACCGCTTGGGTTGAATCTGCGATTCTTAATACGGCTCGTT
TGGGTATGTTTAGCTCAGACCGTTCGATTCGTGATTATCAGACACGGATTTGGAAGAAAT
AGAGATATGGTAGCTAAAAATGATTTTTGGTATTCTTAGCTACTATGTTCTCTATTACAC
TGTAAATACTGGTGCGAGCTAGACACTCGCACCAATTAATTTAGATATTATTAGAATTTA
TAGGTTAAATTCGCAGTGACTTTACGTCCTTCGCCAAAGAAGCAAGCGTAACTACAACCA
CTGATATATTTTTTATTCGCAACATTCGTTACGTTTACTCTTGTCTCCCAATTCTCTGAA
AGGCTATATTTCGCCATCAGATCCACTAGTGTTCTTGCTGGAACGCGAATATTGGCATTA
TTGTAGCCATCCATTTCTGTTGGAGTTGTTCCAGTATAACGAGGCACAACCCCTAATGTT
AAGCCGTTAAGTACATTATCCTTAAATGCATAATTAACTAATGCAGAATAAGTATGGTTT
GGTTGTAATGGAGTATCAATACGAGGTTTATCTAAGCGATGGGATTGAGCAAATATATAA
CTATAAGCTAAAGAAGTAGATAACGATTCAGTAATATTTAAATCAGCTTGAATTTCTACA
CCACGATTTTTTTGCTTTTCAACCTGAGCCATTGTGGTGACATCCCCACTACGAGCCGCG
ACAAGAGCATTTTTCTCTTTTAAGTCAAAATAAGCCACAGAAATCTGCCCATTGATAAAT
GATGGCAAATATTTAAAGCCAACTTCATATTGCTTACCTTCATAAGGCTTATAAATTGAT
GAACCGTTTGTAGCATTATCTAAACTACCTGAAAGAGGCCTAAAAGATTCAGAATAGCTA
AAATAAGGTGCTAACCCTAAATCTGTCATATACATTAAACCCGCTGAATAGGTAGTATGA
TTAACTTTATTTTCTGATTTTGTTCCTCGAATATCGCTGTGACCTTTAACAAAATCACGT
CTTACGCCACCAGTTACAGTTAATTTTTCGTTTAAACGTAATTGATTTTGCAAGTACAAG
CCTAGCTGGCGTTGTTTATCTTTATAAACTGGAACATCAGTCAAGGTAACTGGAGCGGTA
ACAAGTTGAGTAATATGATAGCTTGTAGCAGGCCAAGGGAAATCATATACCCCATCAACC
TTGCTGTGTTGATAATCAAAACCACCAGTTAGGGTATTTGAAATATTATCTGATTTCCAT
TCTTTGCTTAAACGGGTGTCAATAGTATGGGAATATGTTTTACCATCAGCAAATAGGAAG
CCTTTTTTAGCCATAGTATTACTTGCGCCACCTGTTGTAGGATCCCATTCCATGCCGTAG
TAATAGGTTACAAATTGCTCTTTATCTGTTTTGGCAAAGCGGTAGTTTTGTGAGAAAGTT
AAGTCATCGGTAAATTTATGAGTAAATTCATATCCAATAGCATATTGTTTATTACTTACA
TAGTTACCGTCGTGTTCTCCGTAGTTAGTTCGTGGAGAAATATTATAGGCTTTGATTAAC
TTATATGGTGGGAAAAATGCTGTTGTTGGCGTGCCTACATCGCGATCAGCTCTTTGGCGG
TTAGGTTAGTGGCTTGGGGAAGATGTTGCGGAAGATAAGCGACACGTTTGGCAAACTCAC
GGTTTGACCAAGCGTCAAGCGGTTGGTTATCAAAAAGAATTTCACCCGATGAAAGCAGTT
GCTGTTTGGCAAGTAATTTGATTAACGTGGATTTGCCCGAACCGTTATGCCCGATCAATC
CATACACTTTTCCTTGTTCAAATTGCACCGAAATCGGCTGTAACAACGTACGATTTGGAA
TGGCAAAACTTGCCTGTTTAACCACAAACATAAAAATCCGAGTGAAATGTAAATTTATAA
AATAGATTTACTTATTTATCTTTTTATGAATATACTTTTTAATTGTGTAGAGCTTAATGC
ACTTCGTCAAAACTTATTTTCAGAACGCCTAAAACATTGCCGTAATTTGCTTACTTTTGT
GGAAAAGCCTAAAAAGATCTCTAATGCAATGTTTTTCCAACAATTTTATCATTCTGCACT
GCCAAAGACTTTTTCAGCACTGTTAGCCGAACCCCAAAAAGCTACTATTTCAATCTGGCA
ACGCTATTGGCTTAATGGTTTTATTATGCATTGGGTTTGGTTGTTACATAAACACCAGTT
ACATCTTGTGTTGAGCGAGCAAGGAACAGCTTTAGATCTAACAACAAGTGGTAAGATCAA
AGGATTTTTATCAACTTAAGCTACACGCCAGTGCGACAGGTACGCAATCAAACCGATATT
CTCCACGCTTACCAACAGTTAAAACAATTTCTTTCACCGATTTTTAACCGCTTAAATGAA
GCGGTATTTTGGCATAATTGTGCCAACTTGATTGAATTTAGCTTGAAAGAGCTGGACGCG
GAAGGCATTGATGTGAGTGAAACCTACCGTCAAATTCTGCTTGAAAAGAAATGGACAGAA
TATGAATGGTCGCCTTTTTATAACGCCGTTGAATATATTTCCTTCCCCGAATTGCCTTTT
CCACAGCCCGTCCGCTTACGAAAAGTCTGTTGCCACGCCCACTTGGATAGCAAAAATGAT
TACTGTGGCAATTGCCCGAAATTGAAAAAACTGCCGAAAGATGAGTTGAAAGAATGGGTG
AGTAAGCTCTGCTAATCTTCAAAATCAAATTACTTAATTCAACTTTTACCTTTAGTGTTT
ACACATTCACTAGATACTATCTATCATTCACAAGGCAAGATCTTAATTGCTAATCCACCT
GTTGAAGTTTCGCGGTATTTCGCATTCATATCTTTCCCTGTTTCATACATCGTTTCGATC
ACTTTATCTAGGGTTACGCGTGGTTGTGTCGTTCGGCGTAATGCCATTCGGCTTGCATTG
ATTGCTTTTACCGAAGCAATCGCATTGCGTTCAATACAATAAACATCGACTTGCAAGCGG
TCAGTTTCTGCCAATTTTTTGCAATCAATTAAATGATCAATAAATTCTTTACCCGCTTTC
ATCGGACCAACGGTGTGGGAACTTGAAGGCCCAATTCCCACTTTAAACATATCAAAGACA
CTAATCATAAACACACTCAAACATAAGCCACTCAAGACATATTTTAGCGTAAGTTCTCTA
TAAGAGGAATGTTACCGATTTATGTATATCATTTTGGTTATAAGTTAGAGCCTTCAGTTA
TTTTAATTTTTTCACTAAAAACGGTAGATTGAGCTGGAATTTTCAACTTAGGGAACTTAT
TATGCAATATTCAAAACTCTTTCTCGGCTTGGGTTTTCTTTCTGCTTCATGTGCCGCGAT
TTCGGCACCGACAAATACATTGGTCAACTGTATTGCGACAGCACCGATGAAACTTAGTCC
GGCAATTACAAATGATGCTAATGACTTCAATGCCAGCTCACAACAAGTCTATAACCGCTT
AGTCGAATTCAAAGCCGGTAAAATTGAAGTAGAGCCGGGTCTAGCCGAACGTTGGGAAAT
CAGTGAAGACGGTTTGGTCTATACATTTTATCTACGCCAAAATGTGAAATTCCACAGCAA
CAAAACCTTTAGCCCAACCCGCCCGTTAAATGCCGATGATGTGGTGTTCTCATTCCAACG
CCAAGCGGACAAAAATCATCCTTATCATAATGTTTCGGCAGGAACCTACTTCTACTTTAA
CTGGATGAACTTACCGAGTATCTTAAAATCCGTTGAAAAAGTGGATGACTACACCGTTAA
AATTACGCTGAATAAACCGAATACGCCGTTTATTACCACGGTTGCCATGGACTTTTTATC
TATTTATTCAAAAGAATATGCCGATCAGCTTCTTGCCCAGGGTAAGCCCGAAACTCTTGA
TCAACAACCGATTGGAACGGGGCCTTTTATTTTCCAAACTTATCAGACCGACCACGCGGT
ACGTTACACTGCTAACGTAGATTATTGGAAAGGCAAAGCAGACATTGAACGTTTAATTTT
TAGCATTACCCCTGATGCCGGAACACGTTATGCCAAGTTAAAAGCCGGCGAGTGTGATGT
GATTGATTTTCCGAATATCTCGGACATTGCTCAGATGAAAAAAGATCCTCAAATCAATCT
ACTTGAGCGTGAGGGATTAAACTTAGCTTACATTGGGCTAAATACCACCAAACCTGAACT
AAACAACGTAAAAGTTCGCCAAGCCCTTCACCATGCTACCGATAAAAAAGCGATTGTTGA
TGCGGTTTATCAAGGCGGCGGAACGGTTGCAACCAATCCGTTCCCTGATGCAGTATTAGG
TTATAACCCGCATTTGCCACAATATGAATTTAACTTGGAAAAAGCAAAAGCATTATTGGC
AGAAGCTGGCTATCCAAACGGTTTTGAAACGGAAATTTGGGTGCAACCTGTGGTTCGTCC
ATCCAATCCGAACCCTCGCCGCACGGCTGAAATTATTCAAGCAGACTGGGCTAAAATTGG
CGTGAAAGCAAAACTAGTCACACATGAATGGGCGGATTTTAATAAACGCACCCATGAAGG
CGAATTTGCCGCAGGTACTTATGGTTGGACAAGTCGTAACGGTGATCCTGATAATTTCCT
ATTCCCTTTATTTAGCCAAGCAAATATCCCCGGCACCAATTACTCTCGCTGGACAGATGA
AAAATTTGAGGCGCTACTCGCCTCAGCGGTACAAATTCAAGACACACAAACACGTGCAAA
ACTATATCAACAGGCAGTCGAAATTTTCCAACAAAACAGCCCGATCATTCCGTTTGCCCA
CTCCATTAACTACGTACCGTTAAATAAACGGGTACAAGGCTTTGTTCAAAATCCGTTTGG
CTATACCGCATTTTATGGCGTAAGTCTGAAGCCTTAATCTATAAGGGAGCTTAAAATATT
AAGCTCCCTTATATAAGTCTTTCTAAAAATAAATCGTTTACATCATTTACTTACTATTTT
GATCCACAGTTGATAGAATCCTTTCATATCTACACTAAAAATAAGGAAATATTATGTCTA
AACTCTTTCCCAATGCACAACCTCGTATCCAAGCCCCTTATCGTTTTGATATTGTGGGAA
GTTTTCTACGTCCTGAAAGCTTAAAACATGCTCGCCAACAATGCCAATGTGGCAATTTAT
CTTGTAGTGAACTGACTCAAATTGAAGATGCTGAAATTACAAAATTAGTTGAGCAACAAA
AATAATAATAGCCAGCTATTAGATGATATTGCTGATGCTTATAAATAGGCAATAGAAAAA
TTCTATGCATTAGGTTGCCGTAATTTACAATTAGATGATACAAGTTGGGGAGAGCTTTGT
TCAGAAGAGAAGCGAGCTGCTTATCAAGCTCGAGGGTTCGATTTAGAACAACTCGCAAAA
GACTATGTTTATTTAGTCAATCGCGCCATTTCAGAAAAACCTGCTGACATGACAATTACT
ATGCATATTTGTCGAGGGAATTTTCGTTCCACATGGTTCTCCTCCGGAGGATATGAACCG
ATTGCCGAAACACTATTTGGAAGCTGTCATGTTGATGGCTTTTTCTTAGAGTACGATAGC
GATCGTTCAGGGGATTTTAAACCGTTACGCTTTATTAAAAATCAGCAAGTTGCACTTGGG
CTTATTACATCTAAAGATGGCACATTAGAAGATAGAAATGAGATTATTGAGCGCATTAAA
GAGGCTACGCAATACATAGACATTAACCAACTCTGTCTTAGTCCACAATGTGGCTTTGCA
TCAACTGAAGAAGGTAACATTCTAACAGAAGAGCAACAGTGGAATAAATTAAAATTTATC
CGAGACATCGCTGAAGAGGTATGGGGTAAATAATACATTTAATTTATAAAGCGGTCGGAT
TTGCAAAATTTTCGTCAAATCCCACCGCTTGTTAATCAATTAAGCCCTACGCCACGTTGT
ACCATTTGCACCATCTTCAAGCACAATGCCCATTGCGGTGAGTTTATTGCGTGCCTCATC
GGCTACCGCCCAGTTTTTGCTGGCTCTCGCTTCGTTACGTTGTTTAATGAAGGCTTCGAT
TTCTGCCACTTCATCATTATTGGCATCGCCTTGTAAGAAAGTTTCTGGATCTTGCTCTAA
CAAACCTAGTACGCCTGCAAGTTGTTTCAGACGAGCTGCAAGTTTGTTCGCTTCCGCCTG
ATTTTCTGCTTTGAGTTTATTGACTTCACGAGCTAATTCAAATAACACCGCGAGTGCTCC
AGGGGTATTAAAATCATCGTCCATAGACTCTTTGAAAGCGGTCACATACTGATCGTTTTC
TGCAAGTTCAACATTCCAGTCACAGCCACGCAGTGCCGTATATAAACGCTCTAACGCTTT
GCGAGCCAAGCCGATATTTTCTTCGCTGTAATCCAACAAGCTACGGTATTGTGCGGTTAA
GAAGAAGTAACGAACACTTTCACAATCATATTTGTTTAAAATATCACGAATGGTGAAGAA
GTTATTGAGCGATTTTGACATCTTCTCTTCGTTGATCGTAAGCATTCCAGTGTGTAGCCA
ATAATTCACATAATCGTCACCGTGAGCGCAGCAAGATTGTGCAATCTCGTTTTCGTGGTG
TGGGAACATTAAGTCAGAACCGCCACCGTGAATGTCAAAATGGTTGCCTAACTCCTTGCT
GTTCATTGCTGAACATTCAATATGCCAACCTGGACGACCTTTGCCCCAAGGGGAATCCCA
GCTTGGTTCGTTCTCTTTCGACATTTTCCATAATACGAAATCCATCGGGTTGCGTTTGAC
CGATTTAATTTCAACCCTTGCCCCTGCTTGAAGCTGTTCAAGATTTTGGCGAGATAAGGC
ACCGTATTTTTGGAAAGATTCGACATTGAACATCACATCACCATCTTCTGCCACATAAGC
GTGACCTTTCGCTAAGAGTTTTTCAACAATCGCAATAATTTCAGGGATATGTTGCGTTGC
ACGAGGTTCAACATCAGGGCGAAGGATATTTAACGCATCAAAATCTTTGTGCATTTCGAT
GATCATACGATCAACAAGCTGATCGCAAGTTTCATTATTTTCTAACGAACGTTTGATGAT
TTTGTCGTCCACATCGGTAATGTTACGCACATAGCGTAAGTTATAGCCGAGATAGCGAAG
GTAACGTGCGATCACGTCAAAAGAAACAAAAGTCCGTCCGTGCCCAAAGTGACAGAGATC
GTAAACCGTGACACCACAGACATACATTCCAACGTGATCAGGGTGGATAGGTTTAAATTC
TTCTTTTTCACGTTTTAAGGTGTTATAAATTTTGAGCATTATTTCCTCTATTATTTAATA
AAAAATTGTCAATCCATCTAAGAAAATAAGAGGAAATATTATAAAAAATTATATTTATAT
TCTTCATTTAATACCAAATTTCTCTTTTAAATCGCTTTCAAATTTCTGTAGTTCTTTATT
CAGTAACAATAATCTATCCGACTTTTCTTTAATTTTTCCTGTCCTTCTAAAGTCGGGTTT
TGCATAGTTTCTACTGATTCAATAATAAAATCATTTAATAAAATCAGATTTTCTTTAATC
CTTAATTTCAATAACTGAATATCCGTATTTTTAACCTCTATCATCTCTAGATTTTGTATA
ATAGAAGATATTCTAGTTTTAAAGATATTCAATCCATCTTCAATTTCAGATTTATCTTGA
CTGCTCAGCTTTTGTTGCAATTCTGCTAATACCTGTTCTTGCTTAATATTCCATAATACC
AACTTATTAAAGTCTTCCACAGCTTCAATAGAAGCCGAACTCTCCACTGTATGCACATCT
TCTTTTGATGTTTTTTTTCTAAAGAAGTACTATTGATACTCTCATGCTTTCCGACATTAT
CACAAGAAGATAAAAACATCATACATAATACTAAGGTAATAATTTTAATAAACTTATTTA
TTTCAAAATATCCAAATAATACTAAAAAAATCTTTATTAAATATATTCATATAAATCATT
CTTATCCAGTTATTACACACTTATTGCCTGCTGAATAAGTAGCTTTTTTACAAAACTATT
TTGATTAGTTGCAGATAATCCAACACCTCTAACTAATTTTTTAAATGGATTATTGCCAGA
GAAAAGGTGCTTTAAGCCCTCCATTGCAACTAAAACCTTTATAGCTTCTAACTTTCTAAC
TCGTTCAAATTGACGTAAATTGCGGTACTCTCCTATATCTTTTCCAAAGGAGAGTAATTT
CTGTAGCTCTTTTGCCAATAGAATAGCATCTGCAAAACCTAAATTAACACCTAAACCCGC
TAGAGGATGGATCGTATGAGCTGCATCACCAATCAAAGCAATCCTTTGCTGGGCAAAATC
GCGAGCATAACGTGCGGTCAAAGGATAAACATCCCTTTCACTTTGTAACTCACATATTCC
TAATTGATTATCAAAAGCAATATTCAATTGTTTGAGAAAAGATTTTTCATCACTATTAAC
TAGTCTACTAGCCTCAAGTGTAGGCAAAGACCAAACAATAGAACAAAGATGTTCATCTTT
TAAAGGTAAGAAAGCTAAAATACTATCAGGTGAAAAAACTTGACGAGCCACTTGTTGATG
CATTTCTGTTGTTCTCACATTACATACTAATGCAGTGTGTTGATAATCTCTACTAATCAA
TGGAATTTTAGCTTGTTGACGAACCCAAGAATGAGCTCCATCTGCACCTATAACTAACTT
ACTTGTAATCATCTCTCCGTTTTCTAGAGTTAAAAAAGCGCAGTTATCATTAATGCCTAA
AAATTTAGGAGCATCCAATATCACTTCTACATTATGCTGATGAATAACTTGCTTCCATAG
AGCATAACGAATCTGCTGATTATCAATAATAAATCCTAGCTGCTCTAGTCCAAGTTCTTT
GATTACGGGATCTTTATTGTCAAAACAGAGACTTGAAAAACTATCCTTTTCCCAGACATA
CATTTGGTCATAAGGAGATAAATCACTTTCAGAAATATGATACCAAGCACCTATTTCCTC
AAGCATTCTTTGGCTAGTAAAATTAATTGCACTTACTCTATTACTGATTGACTTACTTAA
ATAGGGAACTGTTTTATCAATAATCTTGATTTGACAATTACTATTTGCAAGTAATCCTGC
TAAAGCTAAGCCAACCATTCCTCCACCAATGATGGTAATATCTGCTGTTTTCATTCTACG
ATGTCTTATAATGTTTTTCTAAACTACAGTGACGAACTCTTACTTTTTTGCCTTTACTTT
CAATATATCTGGCTAATTTCTCTGCAACAAATACAGAACGGTGCTTTCCGCCTGTACAGC
CTATGGCAATCGTTAAATAACTCCTATTATTTTGCTCCAATAAAGGCAACCACACTTCTA
AATAATTACAAGTATGAGAAATAAATTGATGGACTTCTGACTGATTTTCTAGAAAATCTA
TAACAGGTTTTTCTAATCCTGTCATAGGACGGAGCTCAAGATTCCAATGGGGATTAGGTA
AAAAACGGACATCGAAAACATAATCTGCATCGGCAGGAATGCCATACTTAAAACCAAAAG
ATTCAACAATAATATTTAATTCTTTCTCCGATGATCCATTTAATAATTCTCTTAATTTCT
CTGCTAACTCATGTGAAGAAAAGTACGTTGTATCAATAATATAATCCGCATGCTGAAATA
ATGGTTCAAGAAGATGATTTTCTAAATCAATCACATTTTCTAAAGATAAATCATGGGTAG
ATAATGGATGTAAACGACGAGAGTCACTATATCGACGGACTAAAGCCTTACGCTGACAAT
CAAGAAAGATTAAAGTTTTTGAAATGTGAGAGGGAAACGCATGTAATACTTGCTCAAGCA
CATCTGGATCTTCTGGTAAATTTCTCACATCAAGGCTAACAACAACAGATCTCTTCAATT
TTTCTAAATAATCTGTTAACTGGGGAATTAAAGCAAGAGGAATATTATCCACACAATAAT
ACCCTAAATCTTCCAACGCTCTTAACGCAACAGACTTTCCTGAACCAGATCGCCCGCTCA
TAATAATCAATTCCACATTACATTCCTCGATTCTAAATTTTTGTTTACCGAATAATCATA
ATAACTCAATACTTGCCAAATTTCTTCTCTGGATAATGCAGCTCTTAGATGCTTTAACAA
ATTCTTATCACTTAATTGCTGTGCTATTTCTCTCAAAGAATCCTTATATTCTACACAAAT
TTTTTCTGAAAAGAATATGGCATAAATAATATCCACATCCTTATGATCTATTGATTCAAA
ATTTATTCCTGCCTCTAGTTTCAGGAAAATAGCAATTGGTTTCTCTAGCTGAAATTCTTG
ACTCATCAACAATTTTGCGTGAGGTAAAGCCACTCCATTATTAATTCCGGTAGAACCTAA
TTTTTCACGTTTAAAGAAATAGCTAAAACATTCTGCTGGATGAATACATAGTTTATCTGT
AGGTGAAAGGCTATTATTTAATATTTCTGCCATCGCCTTCCCCAGAAACTCTAAAGCCTG
TTTTTTATTAGAAATGGGAACATTGTAATAAATATTATTAATGTCTAAAAATGTGGTTAA
TTGCATCATAAAAAATCAAACGACAAAAAAATATCTTAAGAATTTTATATTACAGCCTAA
ATTGCTCACCTAAATAAACTTTTTTCACATCCTCATTATGTAAAATTTCTTGAGGAATCC
CACTAGCTATCATCTGACCATTACTCACAATATAAGCACGCTCACAAACATCTAAGGTTT
CTCTTACATTATGATCTGTGATTAAAACACCTAATCCTCGTTCCTTTAAATTCACAATAA
TCTTCTTAATATCGATCACTGAAATAGGATCAACCCCAGCAAAAGGTTCATCCAACAAAA
TAAACTTAGGATTAGCTGCCAACGCACGTGCAATTTCTACTCGACGGCGTTCACCGCCAG
ATAAAGATTGCCCTAAGCTGTGACGAATATGCTCAATATGAAATTCTGCGATTAATTCAT
CTGCTCTTGCTTGACGCTCTGCATCGGTTAGATCTTTCCTAATTTGTAACACCGCCATCA
AGTTATCATAAACACTTAAGCGACGAAAAATAGAGGCTTCTTGAGGCAAGTAACCAATAC
CTTGTTTTGCTCTATCATGCATAGGTAAAACACTGATATCTTGATCATCAATACGGATTT
TACCATGATCGTGACGCACAAGGCCCACTACCATATAAAAAGTAGTCGTTTTTCCTGCAC
CATTAGGACCTAATAGTCCAACTATTTCGCCTGATTTAATATTTAAACTTACATCTTTAA
CAACTTGGCGACTTTTATAACTTTTAGCCAAATATTCAGCATATAATGTTGGCATACAGA
ATTCCTATTTCTTATCACTTTGCAATTGGTTTGGAATTAATACAGTTTTTACTCTTTGTC
GGTCATTACTCGTCGCTTTAAGGTTCTGTTTTTTGACATCATAAGTAATTTTTTCTGCTT
TAATGGCACTATCTAGCTGCTTTAATTCGGCATTGCCTCTTAATATCAAAAATTCAGAAT
CTAAATCATAATGTACAGAATTAGCCGTACCATTAACAATCTTACCATTATCAAGGGTCT
GCTGAAAAACAACCGGTGTGCCAAAAGCCTCAATAAGTTCCTTTTGAGTATCCCTTCTAA
TGATTGTAACTTTTTCTGCATTAAGCTTAATTGACCCTTGAGTAATAACAACATTGTCGC
TAAATGTCACAATATTTCTTTCTATATCCAATGACTGGCTACCTGAATCAATTTTGATGG
GCATATTTCTATCTGTTTCCAAAGCCTTAACCGATAGATTTACAAGACACAATGCAATTA
TTAATACAAGTTTAGTTCTAAAATTCATTCTATATCCCTATGTAAAACTCTAATTATTTA
TCAACATTAATAAATTTTGGTTCAATATAAGTTTTCACATCTTTGGTTAAGGTTGCCGTT
TGTTTTTTCAAATTGCCTTTTAAGCCAATTCCAGTACTTGTAAATCCAATGCCTGTTGAT
TTCACCATACTGTCTGAAAAAATATCTTGAGTATTTAAATCTATGCTTAATACTTCTGCT
TCGATTTTCTGTAACCGAGAAGTCGGATCTAAGCTATTAATTTTAATATTTCCACGCAAA
TTCAATATTTTGTCTTTGGTAACATCTGCATAATCGGCTTCGACTTGCCACTGTTTTAAT
GCACTTTCTGCATCAAATAAATTAAGTAATGGCTTTAGAAATTCTATTCGTTGCGTACTT
TCGTAACGTTTAACCTCTTCTGCTTGAGCAAAATATTGCGGCTTTCCATTTAAATCATAA
GCACTTGTAGAAATCTTTTGCCCTATATACTCTGCACTTCCTTCCTTTTTTATTAGCTGA
GATAATCTAGTATCATCGCTTTGTTGACTATAATACCAACCAGCAAGTACTGCTGCTAAT
GTGGCTAGAATAATATTTAAACGGATATTCATACAATCTCTTCTTCGTTTAGATACAGCT
GAGAATTTTAACATAAATTTCTACGGCAATATAGAACGAAAATTGCAAGAAAAGTTCATA
CAAAAAACCTCAAGGTAAGCCTTGAGGTTTTTAAGCGATGTCTATGGAATTACTTCGCAG
CTTTTAACTCTTGATAATATTTTTCATAGAGCTCAATCGCATCACCCACATCATCTTGCC
ACTGGCTTTTTTGTAGCACTTCAGAGGTCGGATAAATTGCTGGATCTTCGGTAATCTCTT
TTGGTAATTTTTCTAACGCTTTTACGTTTGAAGTTGGATAACCGATTTCTAATGTCAATT
TCTCAGCCACAGGTGCACTCAATAAGTAGTTAATTAACTTGTGAGCTGCATCTGGGTTTT
TCGCATTAGATGGAATTGCAAGCGTATCCACCCATAATACTGGGCCCTCTTTCGGGAACA
CCATATTTACAGGAGCTTGCTCTTTTTTCGCAATACGTACAGAACCGTTCCATAATTGAC
CCACTTCTACTTCACCAGAAATAAATGAGTTAGCAGGGTTATCAGAGCTAAATGCTAATA
CGTTTGGACGTAATTTTAATAACTCTTCATAAGCCGCTTTAATCACTGCTGGATCTTTAG
TATTTGGATCTTGACCTAATTTTAATAAAGCAATGTTGAATACTTCACGAGCATCATCAA
GTAATTGAACCTTACCTTTAAACTCAGGTTTCCATAAATCGCCCCAAGCAGTGAAATTAT
CACCTTTGTATGAATTAGTATTAAATGCAATACCTGGTGCACCTAATAATTGTGGTAAAG
AGTATTTATTGCCTTTATCGTAAGGTTTATTTAACCAGTCTGGGTTAAGATCTTTGATCA
CAGGTAATTTGCTATGATCAAGCTCCATTAACATACCTTCACGTCCCATTTTTGACACGA
AGTAGTTACTTGGTGCGATTACATCATAACCACCATCTTTACCCTGAATTTTGAGTTTCG
CATACATTGTCTCATTTGATTCAAGACTTGAAACCACAACCTTAATACCTGTCTGTTTAG
TAAATTCTTCTAACAAACCTTCTGGCACATATTCTGTCCAAGTATAAAGATGTACAGTGT
CATTTGCTAATGCACTATTTGCCCCTAACATCACCATACCCGAAGTGAATGCAACAGCCC
ATTTTTTCATCAATGTATTCTCCTAAAAGAGTAAAATAAAGAAGAGGTTGGATTACTCCA
AAAAAACCAAGTCTTTCAAATAAAAGACGGGGGCATTCTAAGCCCCCCCCTGTATTTTGC
AACAACTTTATTTCAAAATAGCTTATTTTTTAAGCTATCAAGCCTAATATTACATTACTA
CTACGTCAAATTGATCTTGGTGATAATACGGCTCAATTTTAATTTCGACTTTTTTACCGA
TAAAGACTTCTAATTCCGCAAGCAATGCGTGAGATTCTTCATTAATCAAGTATTCCGCCA
CGCTACGAGAAGCATATACTACATAACGTTCCGACTTGTATAAATGATGAACTCGAACGA
CCTCTCGAACAATCTCATAACAGACTGTTTCAACGGTTTTTATCGTACCTCGCCCTTTAC
AAGAAGAACAATCGCAACATAACACTCGTTCAAGGCTTTCTCTGGTACGCTTACGCGTCA
TTTCAACCAACCCAAGTTGGGTAAAACCATTGACATTTGTTTTGACTCGATCACCTTTTA
AAGCAAGTTCTAAGGACTCTAGCACACGCTGGCGATGTTCTTCTTCCTGCATATCAATAA
AATCAATAATGATAATACCGCCCAAATTTCGCAGTTGTAATTGATGTGCGATTGCCTGTG
TTGCTTCAATGTTAGTATTAAAAATCGTATGGGCAAGATTTCGGTGTCCGACAAAAGCCC
CAGTGTTAATATCTATGGTGGTCATTGCTTCTGTCTGCTCAATGATTAAATACCCACCTG
ATTTTAGATCGACACGTTTCTCCAAGGCTTTTTGAATACCATCTTCAATGCGATAAACAT
CAAAGAGGGGTAAAGTCCCACTATATAAACTCACATTCTTGGCTAACTCTGGCATAAACT
CAGCTAAGAACTCTTTTACCTGCTCATAGGTCATTTTTGAGTCAATTTGAATTGAATGAA
TATGCGTTCCAACGAAATCACGCAACACTCGTTGTGCCAAAGCTAATTCCCCATAAAGTA
AAGATCTCGCAGGATATTTTCCTTTTCGCTCTAGTACTTTTCGCCATAACCGCTTTAAGA
AAGCCGCATCTTGTTCAAGGCTCTCTTCGCTCACACTGTCAGCAGCCGTTCTTACAATAA
AACCGCCTAGCTCATCACAATACGGCTCAACTAACGATTTTAAGCGATTACGTTCTTCTT
CACTTTCAATGCGTTGCGACACGCCAACATGGCTATTTTCTGGCATAAAAACCAAATAAC
GAGAGGGCAATGTAATGTCTGTCGTCAATCTTGCCCCTTTAGTACCTAAAGGATCTTTAA
CCACTTGCACCACAATATCCTGCCCTTCTCGCACTAACTCGCTGATATTTTTGACAACAA
ATTGCTTTTTCTCGCTTTCATCAACACATTCAGTGTGAGAAACAATATCTGATGCGTGTA
AAAATGCCGCTTTTTCTAAGCCAATATCAACAAATGCCGACTGCATACCAGGCAAAACCC
GTGTCACTCGTCCCTTATAGATATTACCGACAACACCTCGCTTTGCCTCACGCTCAATAT
GGACTTCTTTTAACACACCATTTTCAACCAATGCTACCCTCGTTTCACTTGGGGTTACAT
TGACTAATAATTCTGCACAATTCATCTTAAATTTATCCCTAGAATCATTTACAAAGATAC
TAGTACTGATTTTCTTAAAATATACATAAATAGTTATTTACCATAATAGAATAAAGGTCC
TAATGGCATCTGAGGAATACTAAATTTCTCAGGATAAATAACTTCAACCAAGTATAGTCC
CTCAGCTTTCGCTGTTGGTGCAGCCAACGTCCTATCTCGTTTTTCTAATAGCCATTTAAT
CCATTCAACAGGTTTATCGCCTCTTCCAACCTCAATCAAACTACCAACTATATTTCTTAC
CATGTGGTGAACGAATGCATTCGCTTGAATATCCAATATAATATAGTCTTGATGGCGACT
CACAATGAGATGATGAACATTTCTCCATGGCGTATGTGATTGACACTTCGCAGCTCGAAA
TGAACTGAAATCATTCTCTCCCAATAAAAACTGCCCTGCTTCATGCATTTTTTCATGATC
CAGAGAATAGTGATAATGAGAAATCCCTTTCGGTAATATGGCTGAACGTAATTTATTATT
ATAAATAACATAACGATAGCGACGAGCAAGAGCACTAAAACGAGCATGAAAATCGTCACT
TACTCCAATAGCCCATTTCACCACAATATCTTCTGGTAAATGAGCATTGGTCCCTAAACA
CCAACTCTGCATAGGTCGATTTACATCCGTATCAAAGTGTACAACCTGCCCAGTAGCATG
TACTCCAGCATCAGTTCGCCCTGCACAAAACACTTCACAAGATGAATTTGCAATGACTGA
TAAGGCTTCTTCCAATCTTTGCTGTACTGAATCAACATATTGTTGGCGCTGCCACCCACA
ATAACGGCGACCATCGTACTCAATTCCAAGGGCAATTTTCATTAGACAACCTAAAACATT
TAATTAATCTGATTAACTCTTTTTTTCATAAGAAAGTAACTTGATAAGTTACTATAGCTA
AATCGTATTATTTATACCGCTGGCCGTATCATTTAATGATTGACATCCAAACAAAAACAG
CCAGTAAATCATTTTATTCAGAGATTAATTCGCTCTTCGGGCATTATGCCAAATTAGTAT
TTAATTTAAAACAACTACACAATTTTGCCCTCGAATAGAATACAACATCAGTAAACTCAT
GCAGATATTGTAAAATTAATTATTGTGGAAAAACTCAAATTCTTCCCTACTTTTACTGAA
CATTTGTTCTTTTAGAACGCCGATCAGCTCTTGTCTGACAACAGAAAGTTTTGGACGTTC
ATTTTGTTGGAACATCACCGGGCGGCAAAATTCCATTGCCTTAATGCCTAAACGAGCAGT
GAGCAGTCCCACACCAATCCCTTGTGCTGCTCGAACTGATAAACGAGCGGTGAGATTTTG
TGAGAAAAAATCTAATCCAACATCACTGGCAATTTCCGTCGCCCCTGCAAAGACCATATT
GGTCATCACCATTCGGAACAGTTTCAAACGGCTGATATAGCCCAATTCCATTCCGTAGGC
TTTGGTGATTTTATTGACTAAAGCAATGTTTCGCCACGCCACCATTAAAATATCCACCAA
TGCTAAAGGGCTTACCGCAACGATAATTGCATTTTCCGCCGCATTTTTGCTAATCATCTT
TTTGACTTGGTTATCAATCGGGCTTAACACATTTTCACTGAAAAGATACAGCACTTCTTT
GCTGTTATAGGCTTCATCAAGCTGAGACTGCCAACGTTGCTCCGCTTGTTGAACCATCGG
TGTTTGAGCCAAATTTTTAGCCACCAATTTGCAAAATTCTCGTGCTTTTTCACCGCTTGT
ATCGGCTGTTTCCAGTAGTAATTGTTGGCTCACTTGTTGATTATAATTGTGTTTACGCAA
CCAACGTAACTTCCGCCATTCATTGATAATAGCCCCTACACCAGCCAAGCTGATACCAAA
AAAGGCAACAGCAAAGGCAAAGTAAATCCATTGATTTGCTTGCCAAGTATCAATCAACCA
TTGCACCGATTGAGCGATAGTCGCAACGCCAAACAAGGCTAATGCAGCGAGAAATAACCT
TAGCCAAAAGCGAGATGGCTTTAAACTTTCTTCAATAATCAGTTCTGCCTCAACCGCTTT
TGGCTCTTCGTCAAGCTGAATATCGGCATTGCTAAACTCTTGTTTAGGTTGATGTTTTTC
GTCTTTTTCAACTATTTCTTCAGTAAAAATACGTTTTTCCATTAAAATTTCACCGCTTGT
ATAATATGCTGTTTTAACCCTTCATAGCCGTGTTCTGTTTTGAGAATATCAAACAGTTGC
ACCGCTTCGGGATACTCTTTATCGAGATAACGTAGCCACTGTTTAATGCGTGCGACGTGA
TAAAAGCCGGTATCCAGTTCGTTTTCCATATGCACATATTGAAATAAGAGCTGTAATACC
TCGTTCCACGCCATTTTAGGCTGATTATATTTCACAACTTTGCTTAAATTTGGCACATTT
AGCGCCCCACGCCCAATCATTAACGCATCGCAAGCGGTCACTTCACGGCATTTTTGAGCA
GAGAGATAATCCCAAATTTCGCCATTTGCAATCACAGGAATAGGCAGTCGTTTTTTTATC
TCGCCGATTGCTTGCCAATTAATGCGTTCTGCTCGATAGCCGTCCATTTTAGTTCTGCCG
TGTACGGTAATTTCCGTTGCACCGCCTTGCACCACCGCATCGGCGATCTCAAAGGCTTGT
TCGCTACTATCCCAGCCCAGTCTCACTTTGACCGACACGGGAAGATGGCTAGGCACCGCT
TCTCGCATTGCTTTTGTTGCTCGGTAAATCAACTCAGGTTGTTTCAACAAGGACGCACCG
CCATTGCTGCCATTCACCGTTTTAGACGGGCAACCGCAGTTGAGATCGACCCCGTGCGAG
CCAAGCTCAACGGCAAGTGCTGCGTTTTCTGCTAACCATTGTGGGTGTTGCCCTAAAATT
TGTACACGCACAGGCGTACCCGATGGGGTAAAGCCGTTAAAGCCGTTATTGTGTAGCTCA
GGGCAAAGGCGGTAAAAGGTTTTCTTCGGCAGTTTTTGATCGACCACTCGCACAAATTCT
GAAATGCACAGATCATAATCATTGACTGCCGTTAATAATTGACGCACAAAAGGGTCTAAC
ACCCCTTGCATTGGTGCAAGGATAACTTTTGGTAAATTTTCCACAAAACCCGACCGCTTG
TTAGTAAGAAGAATGACGCAAACGTAAGTCTGGTCGGGCAATTAAGTAGATGATTAATGC
GGTAATTGCCCCTAGTGTATCAGCGAGCATATCTTTTTGAGCGTCCCAAATATCACCTTG
CGAACCTAAAAATTCAATGCCCGCATTGCCCCCTTCAATTACCGCATATTGCCATTCGAT
AATTTCATAGGCAGCGGCAACCGACATAATAAAAAAGAGCGAAAAGAAGAATGCCACGCC
CAAGCCGCATTTACGTTTACGCAATAACCATTCCGCCATCGGGAAGCTATAAAAGCCGAT
AATGTAGTGAGCCACACGGTCAAAGTGGTTACGATCTTCGCCTAAAAAGGTCAAATATTG
ATTTGCCCAGTCAAACGGCACATTCGCAAAGGTATATTTTGCACCGATTAGGTGCATAAT
CATCCACAGTGACATCAGCACATAGGCAAGTCCACTAAATTGAAAACGAGGATAAGTCAC
CACCAATAAGCCGAACACCACAAAAATCGGCATAACTTCGGCATACCACACCGCACGATC
AGTCGGATTAAGTCCTGACCACACGGCAATTACGATGATTACAATAGCTAAAAAAAGCGG
AACAATATGAGAACGGGTTTGCATTATTTCCATCCTTTTGATTTACAAATAAGATCATAA
GCGGCTTGAATTTGCTGTGCTTTTTCTTTTGCCACTTCCATCATTTCAGGCGGTAAACCT
TTTGCGACTAATTTATCCGGGTGATGTTCATTCATTAATTTACGATAGGCACGTTTAACC
GTCGTTTGATCGTCGCTTTCTGATACCCCTAATATACTATAAGCGTCTTTTAAACTTGGC
CCGCTCGAACGCTGATAACCGCCATAATTTCCTTGATATTGTCCTTGTTGGCTTGAGCCT
TGCTGTTCATATTGATAATAGCCTGAGCGGAAACGTTGAGCCGCCGCCACCATTGCGATC
ATCTGTTCAAACTGCAAGCGAGACATTCCCAATGTTTCAGCAATAGTGAATAAAATTTGC
TGCTCATTGCCATCTAAATTGCCATCTTGTAACGCCGCTTGCATTTGAACTTCCACGAAG
AAACGCAATAAATCACGGCGTTGTCCGCAGGCTTCACGAAACTCTTGCATAACTTGGCGT
AACGGGAAATTAGCCTCTTTTCCTAAAGTAAAGGCTTTTTGAGCAAGTTGTTGATTATTC
GCATCGAGTTTCATATTTGCCATAAGCTGACGGGCGAGCTGAATATCATTTTCCGTTACT
CGTCCTTTTGCTTTGGAAATATGTCCTAATACCGCAAAAGTTGTCTGCATAAAGAGTGAC
TGACGAGTTAGTGCTTTGCCAAACATAGTTGAAGATACGCTACCTAATTCATACAGTTTT
TTATCGCCCCAATGCCCAATAATAAGCCCTAGCAAACCGCCAAAAAATCCGCCAAAAAAC
TTATAACCTAAAATGAAACCGAGAATTTTCCCAATAAATTGCATCGACTGCCCTTATTTA
CTTATTCAAAATTGTGAGCATTTTAACGGAAAATCCTTAAAAAATAATTAAGGAATGATG
AATTTACACATAAAAATAAAGCCCCGAAAATTCGGGGCCTTACTATTTGGCATTTTAGAA
AACTAAAAATTAGTACTCTAACACTGCACGACGGTTTTTAGAGTAATCAGCTTCTGAGTG
ACCTAATACTGCTGGTTTTTCTTCACCGTAAGAAACTGTTGCCACGTTGCTAGCACCTTT
AGTTGCTAAAAAATCTTTAACTGCGTCAGCACGACGTTGACCTAAGGCGATGTTGTACTC
TGGAGTACCACGCTCATCAGCGTGACCTGCAACAGTTACTTTGCCTTTAGATGCAACTAA
GTATTGTGCGTGTGCATCTAAAAGTTGTTGATCTTCAGCTTTTAGTGTGTAGCTGTCGAA
ATCAAAATATACAGTGTTGTAACGGGTTTGTAAATCTTGAACAGACATACCACCGAATGT
TTGACCTGCATTAGCACTTGCATTAGCACTTGCATTGTCGTTTGAGCTGCTACATGCTGC
CAAAACGAAAGCTGGTGCCGCAATCATTAAAACTTTAGCTAGTTTTTTCATTTTTTTCTC
CAAAAAGAATTATTGTTTAGTCAGATAAGGTGACCAAGCAGGGAATTTATATTGTCCACC
TGCTCCCGGCAAATTAGCTTTGAAACGCCCATCTGCGGACACCAATTGTAGCACTTTACT
CACACCTTTGGTAGAGCTATAAATAACCATTGTTCCATTTGGTGAAATACTTGGACTTTC
GTCTAAAAACGTAGAACTGATTGCTTCTGTGCTACCTGAAACAAGATCTCGTCTTACAAT
TCTATCACCTGAAACCATGATTAAATTCTTGCCATCTGCCGAAATTTTACCACTGCCGCT
GCCACCAATTAAGCTAGCACCACCACCAGATGAACTCATTTGATAAACCTGTGGTAAGCC
ACCACGGTCTGATGTAAACAAGATATAACCACCATCTGGTGACCAGCTTGGTTCGGTATT
ATTTCCTGCGTTACTGGTTAATTGTCTTGGTGAACCACCGCCCACCCCTGTTACATAAAT
ATTTAATACACCATCTTGGTTAGAAGCAAACGCCACTCTTGAACCGTCTGGTGAGAATGA
GGGCGCGCCATTATGCCCTCTAAGAGATCCGACCACTTTTCTTGCTCCCGAACGAATATC
GTGAACAACAACCTGTGATTTTTTGTTTTCAAAAGTCACATAAGCTAATTTTGAACCATC
TGGTGACCATTCTGGTGACATTAAAGGCTCTTTACTTTTTACGATGGTAAAGGCGTTAAA
ACCATCATAATCTGATACACGCAACTCGTAAGAGGACACTCCACGTTGTACCACATAAGC
GATTTTAGTTCTAAATGCACCACGGATCTGTGTTAATTTTTCAAATACTTGATCGCTTAC
CGTATGAGCCCCTAAACGCATTTGAGCTGCTGGAACATTAAATGAACCTTGTACAATCAC
ATTGCCTGCTGCCCCTGACTTTCCTAGGGTATCCACTAATTGATAAGCGATGTTATAGCC
ACCACCTACCACAGATACTTGCCCAACAACCACATTATCAATGCCGATATTCGTCCACTG
TTCAGGATTAACTTCTACCGCTGAACTTGGTTGTGCAGGTAAACTCGCACGATCAAGCGG
TGTAAACTTGCCACTATTTCTCAAATCATCAGCGATAATTTGAGCGACATCATCAGGTAC
GCCCCCCATTGCTTTAAATGGAATAACGGCTATCGGTTGAGCCATACTCACACCTTGGTC
AATCGAAATTCTGACATCTGACTCAGCTTTTACACCGACAGAAAAAAATAATCCGACAAT
ACCAAGAATACTCGTTAAACGAGATACTAATTTCATCTTAACCCTCTAGGTTGAACTATT
GAACTTTTAAACTAAAATCTAATGTTGGTGATCTATATTGCTGATAAACTGCATCTGACG
GTGCAGTCGGCACTTTACGGGTTGCCACAATCGCACTTACAGCTGCATCACACACTGCTT
TATCCCCTGAAACGACTTGATAGTTGGTAATAGTACCATCTCGCTCTAGGAAAATCTTCA
CATCACATTGTTTACCTGCAAAACTCGGATCAACACGGTATTTTGACTGAATAAGTTTCT
TAATTCGTTGCCCATAGGCATTACCATCAACGTTAGCACCTTGACCTAAGCCTTTAGTAC
CGCCAGAGCCTTGTGAGCCGGCACTATTTTTATTACCGCCGTTGCTCGTGCCTCCGCCAA
CTTCGCCACCACTTAAAAAATCATCAAGTACTTTATTATTTTTCGCTTTTTCAGCTTTTG
CAGCCGCTTCTGCTTTCGCTTTTGCCTCTGCAGCGACTTTGGCTTTCGCTTCTTTTTCCG
CTTTTGCCTTAGCTTCTTTCTCGGCTTTTTCTTTCGCCTCTTTTTCTGCTTTGAGCTTCG
CTTCTTGTTCTGCTTTCTCTTTTGCTTCTTTTTCTGCTTTGAGCTTCGCTTCTTGTTCTG
CTTTCTCTTTTGCTTCTTTTTCTGCTTGTGCTTTAGCTTGAGCTTGCTGCTCTGCTTTTA
GCTTTTTCTGCTCTTCAAGTCGTTTTTGTTGCTCTGCTTCTTTTATTTTCCGTTCTTCTT
CCGCTTGCTTTGCAAGGGCTTCTAAACGTTTTGCTTCAGCTTCAGCTTTCAAACGGGCTG
CTTCTGCAAGTTTACGTTGTGTTGCTTCTTCCTGCTGTTTTTTCAACTGTTCTTGTTTAA
TTTGCTCTTGTTTCAATGCTTCTTGACGAGCCAATTCTTGCTGACGTTTTTCTTCTTGTT
GCTTCTGCTGAGCTAACTGAATTGCCTTCTCACGTTCTTGTTGTTCAGCAATTTCTTCTG
GGGTAGGTTTATCTTCAACCTCTTCCTTAACTTCCTCTTTAGGCTCTTCTTTAGGTTCAA
CCTTCGCTTGCCCTTGCTTTTCAGCTTTTAATCGCCCATATTCAGCGGCTACCTGTCCAG
TATCAACCATCACAGCTTCAAGAGATTCACTATCACCGCCACTTCCGCCAGCAGAAGCTA
AGTGAGTATTAGTGAAAAAAGAACCCAGTATTAATAAGCCTATCAACAATAAATGCAGTA
AAACTGACACAATTATAGCGAGTTCTAATCTATCATTTTGATATTTCACGCTCTATCCTC
GCTGACTATTTACCTTCGGTCATTAAACCTACGGTTTTGATCCCTGCATCTTTTAATAAT
GAGATCCCTTTCATTACCTCTTCGTAAGGTACGTCTTTACCACCTGCCACAAGGAATAAG
GTATTATTGTCTTTTTGGAAAGCCTCACCAGCATAAGCAATGACTTCTTGCTCCGCTAAG
TTCTCTTGTTCATTAACTTGAATGTAGTTTCCGTCAATTTTCAATTTGTACAAAGCGACC
CCAGCGATCTCTAAAATAACAGGGGTTTTATCTTCATTTGAAACGGATTGACTATGGCGA
TCTTCAGGCAATTCCACTTCCACACTTTGACTAATAATCGGTGCTGTTGCCATAAAAATC
AGCAATAACACCAGTAACACGTCCAAAAATGGCACGATGTTAATTTCAGATTTAATGTCA
TTACGTTTACGACGACGGTAAGACATAGTTTCCTCTTTATCTATCCATTCAAACTACCAC
AACAAGCGGTAGCATTTCACTTAATTTTTACTTATTTTTTCGCAAACGCTTTGCGATGTA
GAATTGTGGTGAACTCATCAATAAAGTTCACATAATTCTGCTCTAATTTGCCTACACGCA
AGTTCAAACGGTTATATGCCATTACTGCAGGAATTGCTGCAAATAAACCAATCGCTGTGG
CAATTAATGCTTCGGCAATACCTGGTGCAACAGATTGTAAGGTTGCTTGTTTTACCGCAC
TTAGTCCCATAAATGAGTGCATAATCCCCCAAACTGTTCCAAATAAACCAATATATGGGC
TGATCGAACCAACAGTACCTAAGAACGGAATGTAATTTTCAAGTTCTTCTAATTCACGGT
TTAATGCAAGATTCATTGCACGGCTAGAACCTTGAATAATTGACTCTGACGAATCTGGGT
TTGCTTGCTGTAAGCGGTTAAATTCTTTAAAACCAACGTAGAAAATTTGTTCAGCTCCAG
TTAAACCATCTCGACGATGTTCTAACCCTTCGTGTAAACGATGTAAATCTTCGCCAGACC
AAAAACGATCTTCAAAGTTTAAAGAATCTTTTTTAGCTCTTGTTAATACGCGGCTACGTT
GAATAATCACTGCCCAAGATAACACGGAAAAAGAGATCAGTATTAAGATAACTAACTTAA
CAACAATACTCGCTTCCATGAATAATGAAACTAAATTAAATTCAGTTGCCATTGATAAAA
ACTCCAAATAAAACAATTACATTGAGATTATAGCGTTAAAAGCCTGCTTAATATCTTCAG
GTATGGCGATTGCTTTCATTTTTGCTAGATCAACACTCACGACAACCACACTCACTTCAC
ACAAGCACTCCTCATCTCGCCATAATGTCTGTTTAAAGACTATTTTTGCACCCTTTAGTT
CAGAAATAATGCTTTTAACTGTGAGAAAATCATCTAAATAAGCAGGTTTTTTATAGTCAA
TATCCATTTTTTTCACAACAAAAGCCATTGATTGACTTAATAATAGCTGTTGAGAAAAGC
CTAATTGACGTAAAAATTCTGTTCTTGCACGCTCAAAAAAATGTAAATAACGTGCGTGAT
AAACCACACCACCTGCATCAGTATCTTCATAATACACACGAATAGGAAAATCCATTGCAA
TGCCCTATCTATCTTTCCAAAACGAAAAACGCCCAAAAATCAGGCGTAAATTACTCGCCA
TTTTAGAGAGAGAAAAATCGTTGTGCAAGTATTTTTAGAGATAAATTAAATATAAAACAA
GCAATATGATAAGAACCCATTGCTTTGGGTTCTTAATTTAAAGGCTAATGCAATACGACT
AATGCAATTAGTGAAGGTAAGATAATGATATACCCCAACAATGGCATAAAAACGACCTGC
CATCTCGTTGATTTAATCTCAAAGCCAAAACCGTGAACAAATAAAATCAACATACCATAG
AAAACACCTGCGACTAAGTAAGGAATTTTCCCTCCAAAATAGAGAGCAAAGGTGTTGGAA
TAGAGCAATATCATTGCAAACATTGCAATAGAAAGGATAAAAGAAAGGGCTTGTAGCCAG
CCCTTTCTTGTGAGTTGATAGAGTGAATTAACCATCTTACTCGTCAAACTTACCTGTTTT
TTCAATACTTACAGTGATTACTGTTGCAAACAGAATAGCAAGTAACACACCTAGTACCCA
AGTTACATAAAACATATTGGTTCTCCTTAGTATAAACTTGCACTTTTCTCTTCAATATAT
TTAGCGTCAAGACGACCAAACATTTTGAAGTAAGTCCACACAGTATAAGCTAATACGATT
GGAACGAAGATACAAGCTACCACAAACATAATCATTAATGTGTTATGGCTTGCAGTTGCA
TCCCACATTGTTAAACTCATTTCTGGGTGAGTAATTGACGGCATTACGAATGGGAACATT
GCAACACCTGCCGTTAAGATCACGCCCGCTTGCATAATTGATGAACATAAGAATGCAAGT
CCACCATTATTTGCTTTAGAGCTAACCACAGTACCTAATGCACCAATCACCGCTAAACCA
GGAATGATGAATAATACAGGCATTTCAAAGTAGTTTTTGAACCAAGCACCGCTTTCTAAT
ACGACTGTTTTGTTCACTAAACTAGATTGACCATTGTGATCCAAAGCACTGGTAATCACA
AAGCCATCTTTGAAGTAAACCCAAACACCTGCAAGTAAGAATGCACCTAACGCTACTAAA
GCGGTCACTTGAGCAACATTTCTTACACGGTTACGCAATTCGCCCGTTGTTTTCATTTGT
AACCAAGTTGCACCTTGAGTGGTGAGCATCATTAAACTTACCACACCGCAAAGTAATGCA
AATGGATTTAATAAGCCTAATAATTTCCAAAGGGTTGAACCTTCGTAAGTTACTTGGTTT
AACTCGTTAAAGTGGAATGGTACGCCTTGTAATAAGTTACCGAATGCAACACCAAAGATT
AATGATGGAACGAAACCTCCCACAAATAATCCCCAGTCCCAAGTATTACGCCATTTTTGA
TCATCAATTTTCGCACGGTATTCAAAGCCCACTGGACGGAAGAATAATGCCGCTAGAACT
AAGATCATCGCCAAATAGAAACCTGAGAATGATGCTGCATAAACCGTTGGCCAGGCTGCA
AAGATCGCACCACCTGCAGTTAATAACCAAACTTGGTTACCGTCCCAGTGCGGAGCGATT
GAGTTAATCATTACACGGCGTTCAACATTGCTTTTACCTACCATTGGTAATAGGGTTAAT
ACTCCCATATCGAAACCATCGGTAATCGCAAAGCCGATTAAAAGTACACCAATTAAAATC
CACCAAATAAAGCGTAGAACTTCATAATCTAACATATTTTACTCCTACTTATTTCGCAGA
TTGTTCAAAGTGGTAACGACCTGTTTTTAATGCACTTGGGCCAAGACGACCATATTTGAA
CATTAAATACATTTCAACTACCAAGAATACGGTATATAAACCACATAGCAAGCCGATTGA
GATCCAAAGATCTGCCGCTGTTAATGCAGAGTTCGCAACCCCTGTTGGCAATACTTCGTA
CACTGCCCAAGGCTGACGACCATACTCAGCTAAGAACCAACCGCTTTCAATCGCAATCCA
AGGAAGTGGAATACCCCATAACAATGCTTTTAATAACAATGGTTTAGTACCTACTGTACC
GCGTACATTTTGAACAAATGCTGCGATAATGAGTAATAACATTAAACCACCGGCAATCAT
CATAATACGGAATGACCAGAATGTTGGACCTACGTTTGGAATAGTATCCGCTGCTGCTTT
TAAGATTTGCTCTTCTGTTGCATCAATAACTTTATCTGTATATGGTTTTAAAAGTAAACC
AAAGCCAAGATCTTTTTGAACCGCTTTAAATGCTTCTTTATCTGCTTCAGTATAGTTACC
AGAACGTAATTTTTCTAATAAACCATAAGCAACAATACCATTGCGTACACGTTGTACATT
CTCTTCACGAAGATCTTTCAAACCTTTAATTTCTTTGTCTAAAGAACGCGTTGCGATAAT
ACCTGCAGCATAAGGAATTGAAATTGCCATTTCATTTTTCATTTCAGCGGTGTTAGGAAT
AACAAACGCATTCCACGCAGCTGGAGCTGGGTGAGTTTCAAATTCACCTTCCATTGCCGC
CAATTTCACAGGCTGTGCTTTACCGATTTCATAGCCTGACTCATCACCCATGATTAATAC
AGAAATGATGGCGACTAAACCGAAACTTGCACCTACTGAGAATGAACGACGAGCAAATCC
AAGATCACGACCTTTTAAGATATAGTATGCACTAATACCTAATACGAAGATCGCACCACA
GGTATAGCCCGCTGAAACAGTGTGTAAGAATTTAGATTGTGTTACTGGGTTTAGCACTAA
GTCAGAGAAACTGACCATTTCCATACGCATTGTTTCAAAGTTAAATTCTGAACCTGCAGG
GCTTTGCATCCAACCGTTAGCAACTAAGATCCACAAAGCAGAGAAGTTAGAACCAAATGC
GACCGCAAAAGTCGTTAGTAAGTGTTTACCTTTTGATAAACGATCCCAACCAAAGAAGAA
AAGACCAATAAAGGTAGATTCTAAGAAGAACGCCATTAAGCCTTCAATCGCTAATGGAGC
ACCAAAAATATCACCCACATAATGAGAATAATATGACCAGTTAGTACCGAATTGGAATTC
CATTGTAATCCCTGTCGTTACCCCTAGAGCAAAGTTAATACCAAATAACTTACCCCAGAA
CTTTGTCATATCCTTATACACTTCTTTACCTGTTGTTACATATAAGGTTTCCATCACCAC
AAGAACGAAAGAAAGACCTAATGTAAGCGGTACAAATAAGAAGTGATAGAGAGCAGTTAA
AGCAAACTGCAAACGTGAGAGTTCAACAACGTCTAACATCTCAAACCTCTTTATATACAA
GTCTGAATTATTCGATTACAAGAATACCAAGTAATCCCCCAATCAACATTGTTTTCGCAC
AGTTACTAATCAAAGATTAATAAGTAGCAATAATGTCAAGAATCTATTCTACTCGTAAAT
AAGCAAATAAAAAATAGCAAAATTATTACATTGATCACATTTTTGAGCTAAATATTTAAA
AAATATGAAATTTATATTGTTATAACTTGATATAAATCAAGTTAGACAAAATACCACACA
CTTATCTGTCCAACCTATTTGTAAATTATTTATGAATATAACTTTTAGGTTTAACAATTT
ATTTACATCAAGAATAAAGATCCTTAAATAGTACGTGACGATATATCAAGATCTATGTTA
GTATACGCGACTTTCATCTAACAGTTAAACTAATCATTAGGAACACTATGAAAAACGCTA
TTTTACGTTCAATGATTATCGCAACTGGTGCATTATTCATTGCGATAAGTGGTTTCACTA
CTGAATTGAAAACATCTTCACTGGTAATGACCAAACCTCAAACCAATGGCATATTACCTG
AACAGTGCCAAAAAATGTTTCAAGAAGTTGATAAACTGATTGCTGATGCAGAAAAACAAC
CTGGTACACATACTCAAATGCAGACAATGAAGAACAAACTCTCTTCATCAAAACAACAGA
TCCTCAAATTAGATCTCATCATGCAGAAAAAAAGTTGTGATAAAGGGCTGGTTGCGCTTA
ATGGACTGAAACACAATAGCAATGGAGAGTAAAGAACACGATCTACGTGATCTCATACCC
TGTGATATTACTCCCGACAGTCTAAATATTTATAATGATTTCTTAATTGCTATTTTGTCT
ATTACACCAGCTCCTATATTGATAATTCTATTCATCATAATAGGTTCCCATATGAAATAA
GTATTCTAAATTCATAAAAAAACTGATCTCATATCTAAATATAACGATTTTTAATAGACT
AAAATAATGAATAATTTTTGTTAATTAGAAAGTTAAAGCCTTATAACAATAAGGCTTTAA
CCTAATTCTTATATAAATTTTTGTATACAATCCCTTAAAAAGCTCTCTCATATGTCAGTA
GCCTATTATAGGCAATGCTACAGATTAACTAACCGAATTCCAAATGGGTAAGTTAAAATC
TTCTTATAATTTAATTCCAAACTTCTCTTCTATAAGAGGAGCAAAATCCGAATAACCGCC
AACGTGAACCTCATCTAAAAAGATTTGTGGCACAGTCGCAACAGGTTTACCCACACGCGG
TTCTAAATCTTGTTTTTCAATACCTTCAGCGATCATATCGACAAATTTAAAATCGAAATC
AGGTAATTCTGCTTTCATTTTTTCTGCAAGCTGTTTTGCTCGAACGCAATAAGGGCAACT
TAATCTGCCGTAAATTTCTACAAACATTTTTAATCTCCTATAAATTATTAGGGGCATTGT
TGCCCCTACTTCTCATTACTTCGTGCTGGTACTTGTCGTGGTACGACTTGCACGTTTACG
TTCTACTTCAGTGAGTAATTTTTTACGAATACGCACTGATTTTGGTGTTACTTCCACTAA
CTCGTCATCATCAATAAATTCTAACGCTTGTTCCAAGCTGAATTTAACTGGCGTTGTTAA
GGTTAAAGCATCATCTTTACCTGACGCACGCATATTGGTGAGTTTTTTCCCTTCAAGCGG
GTTTACGGTTAGGTCATTTGAACGGCTATGGATACCGATTACCTGTCCTTCATAAATTTC
TGCACCGTGATCGATCATTAATTTACCACGATCTTGTAGTGCATAGAGCGAGTAAGCAAG
GGCTTTACCTGTGCCGTTTGAAATCAATACGCCGTTAATACGCTGACCGATTTCACCTGC
TTTTACATCGTCATAGTGGCTGAAACTTGAGTAAAGTAAGCCTGTACCTGATGTCATCGT
CATAAACTCATTACGGAAACCGATTAAGCCACGGCTTGGAATAATGTATTCTAAACGAGT
ACGACCTTTACCATCTGGGATCATATCACGCACTTCACCTTTACGGATACCAAGAGCTTC
CATCACAGCCCCTTGATGTTGTTCTTCAATATCAATGGTCACTTGCTCAAACGGTTCTTG
TTTACAACCATCAATCTCTTTGAAAATTACTTTTGGACGAGATACCGCTAATTCATAACC
TTCACGACGCATATTTTCGATTAATACAGACAAGTGCAATTCACCACGACCCGATACGCT
GAAAACATCAGAGTCATCAGTTTCTTCTACGCGTAATGCGACGTTATGCACTAACTCTTT
CTTCAAACGCTCTAAAATTTGGCGTGAAGTAACGAATTTACCTTCTTGACCGCAGAAGGG
TGATGTGTTTACACAGAAGAACATTGTCACTGTCGGTTCATCAACAGATAAAGCTGGAAG
TGCTTCAACATTGTTGATGTCACATAAGGTATCTGAAATGTTTAATTCGCCTAAACCTGT
AATCGCAATGATGTCGCCGGCATAGGCTTCGGTGGCTTCATAGCGTTGTAAGCCTAAGTG
ACCTAACACTTGACCAACACGACCATTACGGGTTTTACCTTCTGCATCAATGACAGTCAC
AGGTTGGTTAGGTTTAACCGTACCACGTTTGATACGACCGATACCGATAACGCCTAAATA
TTTGCTGTAATCCAACTGAGAAATTTGCATTTGGAACGGTGCATCAAGTTCAACATCTGG
CGGAGAAACTTGCCCTACAATCGCTTCAAAGAGCGGATCCATATTTGGTGCAAGATCTTC
GTGATCCAAACCTGCAACACCATTTAATGCAGAAGCATAAATAATTGGGAAATCTAATTG
TTCGTCTGTCGCACCAAGGTTCACGAATAAGTCGAATACTTGATCCACCACCCAGTCAGG
GCGAGCACCTGGGCGGTCAACTTTATTGATAACCACGATAGGTTTTAAACCGTGAGCAAA
TGCTTTTTGGGTTACGAAACGGGTTTGTGGCATTGGACCGTCAAAGGCATCGACCACAAG
TAATACCGAGTCCACCATTGAAAGTACACGCTCAACTTCACCACCGAAGTCTGCGTGTCC
TGGGGTATCTACGATATTGATACGATAGCCGTTCCAGTTAATTGCGGTATTTTTCGCAAG
AATGGTAATGCCACGCTCTTTCTCAAGGTCGTTGGAGTCCATTACACGTTCATCTACATC
ACCACGAGAAGTGTCTAATGTGCCTGAAAGTTTTAATAATTTATCAACCAGCGTGGTTTT
ACCGTGGTCAACGTGAGCAATGATTGCGATATTACGCAGTTTTTGAGTATCTAATTGTTG
CATTGAAATAACTTAATTGTAGGGTGGGGCTCGCCCACCGAGAATAAAAAATGATGAGCT
AAAGCTCATCTGACGAAATCCAAAATTGTGATGAAGATCACAAAAGACGGGCGATTATAC
AGAATTTTCACCAAACTGACTAGAAAGCAAGCGGTTAGATTGGCGTAAAAATTTGCAAAT
TATTTCGAATAACTTACCGCTTGTATGAAAACTCAGGCTTAAATAGGCTATAATCCCTAC
ATAATTTTATTTATTGGAGAACTGTTATGCCTTTACTAGATAGCTTTAAAGTTGACCACA
CCAAAATGAATGCCCCAGCAGTGCGTGTTGCAAAAACCATGACAACCCCGAAGGGCAATA
CGATTACTGTATTTGATTTACGTTTTGTCCGTCCAAACATTGAGATTTTATCGCCTCGTG
GTATTCATACGATGGAACATTTATTTGCTGGTTTTATGCGTGATCATCTCAATAGCGATA
CCGTTGAAATTATTGATATTTCCCCGATGGGTTGCCGTACGGGATTTTATATGTCGTTAA
TTGGTTCACCTTCGGCTGAAGAAGTGGCAAAATCGTGGGAAGCCTCTATGCGTGATGCGT
TAGAAAAAGTGCCTGATGAGTCTAAAATTCCTGAATTAAACGAATATCAATGTGGCTCTT
ATAAAGAACACTCTTTAGCTGATGCACACGAAATTGCGCGTAATGTGTTAAAACAACCGA
TTGGTATTAACCGTAACGAAGATTTAGCATTAGATGAGAAATTGCTAAATCCATAGTTAT
TGCTACGGAACTAACAATAGTTTCTTTTCAAATGGTAGGGGGCACACTGAGTGTGTCCGC
TACATTTTATTACCTTGCAATTTTTACCTACCATACTTATAAGGAAAGCCCGTGTTAAAT
AAATTATTTGATTGGTTTGAAAATCGCATTAATCCTTATCCAGAAGATATGCCGAATACG
CCTCGAGCAAAGGTTATTCCTTTTATTTTTGAAAGCACCAAAGGAATGAGAAGCTATTTT
GTGGCGTTAATCATTTTTGTTGCATTTATAGGCATTATTGAAGGGATTTTGTTTCAGTAT
ATGGGCGAGTTGGTGGACTGGGTAAACACTTATTCTGCTCAACAATTGTGGCAAGAAAAA
GGCACTTCTCTGATATTGATGCTGATTGTGGCATTGATGAGCGTGGTGTTCGTCTATCTC
GGCTGTGCTGTTCGCTTTCAGTCGTTACAAGGGGTGTTTCCGATGCGGTTGCGTTGGAAT
TTCCACCGTTTGATGCTCGGACAAAGTATGAGCTTTTATCAGGACGAGTTTGCTGGGCGT
GTATCTGCTAAGGTGATGCAAACAGCATTAGCCGTGCGTGATGTGTTGATGACCTGTGCG
GATATGCTGGTCTATGCGATTGTGTATTTGACGACAACCAGTGTAATTTTGCTTCAGCTT
GATGGCTGGCTATTTTTGCCTTTTATTATTTGGGTAGTCAGTTTGGCAACGATTATTTGG
TTATATGTGCCAAAACTTGCTCAAGCAGCTCAAGAGCAATCCGATGCTCGCAGTTTAATG
ACAGGGCGAATTACCGACGCTTATTCAAACATTGCGACAGTGAAGCTGTTTTCTCACGGT
AATCGAGAATCTCGCTATGCCAAAGAGTCGATGGAAGAGTTTATGGTAACAGTACATAAA
CAGATGCGTTTAGTGACAACGATTGAAACATTGACCTATTTTAGTAGTATCGCATTAATT
ACGATCACCGCAGGTATTGGGCTATGGCTTTGGACGTTAGGTGAGGTGACAGCAGGGGCA
ATCGCCACTTCTACTGCTTTAGCGTTACGCATTAAAGGTCTATCACAATGGATTATGTGG
GAGTTTGCTAGCTTATTTGAAAACTTAGGGACAGTACAAGATGGAATGGAAACTTTATCC
AAGCCAAGAACAATTGTAGATAAAGCAGAGGCAAAACCGCTTGAAGTGGCACAAGGTGAA
ATTCGATTTAATCAGGTTGATTTTGCCTATAATGCGAAAAAGCCTCTACTGAAAGGCTTT
GATTTACATATCAAGGCGGGTGAAAAAGTGGGTTTAGTGGGGCGTAGTGGGGCAGGAAAA
TCTACTTTAACGAATTTGTTGTTACGTTTTTATGATGTGCAAAAAGGCTCCGTGGAAATT
GATGGGCAAAACATTTGTGATGTAACACAAGAAAGCCTACGCTCGCAAATTGGTTTAGTG
ACCCAAGACACCTCATTATTACATCGTTCCGTTCGAGATAATTTGCTTTATGGTCGTCCA
ACGGCGACAGAAGCAGAAATGCTTAAAGCCGTTGAGCGAGCCTCTGCCTCTGATTTTATT
CCGCTTCTCAGTGATGCTAAAGGCAGAACAGGCTATGATGCACACGTCGGCGAACGAGGC
GTGAAACTCTCAGGCGGACAACGTCAACGTATTGCGATTGCTCGTGTGATGTTGAAAGAC
GCACCGATTTTATTATTAGATGAAGCAACCAGTGCCTTAGACTCTGAAGTGGAAGTCGCT
ATTCAAGAAAATTTGACCGAATTAATGGAAGGGAAAACTGTCGTTGCCATTGCACACCGT
TTATCGACCATTATGGCAATGGATCGCTTGATTGTATTAGATAAAGGCGAAATTGTTGAG
CAAGGTAGTCACGAGGAATTATTAGCTCTCAATGGTGTCTATGCAAAACTGTGGGCTCAT
CAAAGTGGTGGGTTCTTGCAGGAATTACAGGACGATATATAAGATAGAAGAACTATTTAA
ATCAAAGAGTTGGTAAGAATCAGGAATATAATTATTACCAACTTTTTGTTTTACAGCCCT
ATGGGGTTATTCATACTCTTCTAACCAAATCGTTAAAATCGCTTCCAAGATATGTTCATT
TGACGCTTCTGGATCATCCTCAAAATCTTCCATCTCACAGATCCATTTATGCATATCAGT
AAAACGCACGGTGGTTGGATCTAAATCTGGGTTCATATCATACAGATTTTCTGCGATCAT
TCTTACATCAGTCCATTTCATTAGTGTGCTGCCTCATTTGCGTGGTTTAAGTTATATTTT
GGAATTTCAACAACGAGATCTTCTTCACCCACAATACATTGACAAGACAAGCGGCTGTCG
ATTTCTAAGCCCCACGCTTTGTCTAACATATCTTCTTCTTGATCTGATGTTTCATTTAAG
CTGTCAAAACCTTCACGAATTACAACGTGACAAGTAGTGCAAGCACAAGAACAGTCACAA
GCGTGATGAATTTCAACTCCTGCATTGTGAGCAACTTCTAATAAGTTTTCACCCGCTTGA
GCTTCAACAACCATACCCTCTGGGCAAAATTCTTCGTGTGGAAGAAAAACAATTTTTGGC
ATAATGTCCTCTAATATCTTCTGTTTATTTGTAGGGACACACTGCGTGTGTCCGTTATTT
ATTTTGCGGACACACGCAGTGTGTCCCTACTGGATTTTATCCCATCACCTCATCAACCGC
CTTACCTGCTAAGGCTTTTTGAATGGATAAATTCATTCGTCTAGCGGCAAATTCTTGGGT
GGCAATATCAAGATCTTTAATACCTTGCTGGATAGCTTGGCGATCTGTTCCTTGTTTTGC
GTAAATCAATTTCTGTAATTCCGCTTCAATCCCTTTAAATTCATCAACCGAAAGTAGCTC
TGCACCATCTTCTTGCAACGCAATGACAACGCTATCAATCACACGATCTGCCTCCACACG
CTGTTCCGCCAGCTGACGGGCTTCCATATCTTGCTTCGCATTCGTCATTGACGATTTAAT
CATTTCGGTGACTTCTTCGTCCGTTAAACCGTAAGACGGCTTAATTTGGATAGATGCTTG
CACTTTGGTTGATTTTTCCATTGCGGTGACACTCAGTAACCCGTCCGCATCGACTTGATA
AGTCACGCGAATGTGTGCCGCACCAGCGACCATCGGTGGAATACCACGCAAGGTAAAACG
TCCAAGTGAACGGCAATCATCGACTAACTCACGTTCACCTTGTACAACGTGAACCGTCAT
CGCTGTCTGCCCATCTTTAAATGTGGTGAACTCTTGTGCTTTTGCCACAGGAATAGTGGT
ATTGCGAGGAATGATTTTTTCCACCAATCCTCCCATCGTTTCGATCCCTAGCGAAAGTGG
TACAACATCTAGCAACAACATTTCTGCATCAGGCTTATTACCGACTAAAATATCCGCTTG
AATAGCTGCACCCAACGCCACCACTTTATCGGGGTCAATAGAGGTTAATGGCGTTTTGCC
GAAAAATTCGCCTACTTGTTCACGCACAAAAGGTACTCTCGTTGAGCCACCAACCATCAC
AACTTCACGCACTTCTTGAGCTTCTACCCCAGCATCTTTCAAAGCTCGACGACAAGTCAT
TAACGAGCGTTTTACAAGTGGCTGGATTAGCTCATTAAATTGCAAACGGCTGATTTCACC
CTGCCAATTTGCAAATTTTGCAGTAAAACTGTCCGCTTGTGATAAGCCAATTTTCACTTG
AGTGGCAAGAGTAAGTAGTTCACGTTGCTGACTTGCTGTATTTGGCTGAATACCTGCTTG
TTCCGCAATCCAATTCGCTAACAGATGATCGAAATCATCGCCACCTAAAGCGGTATCGCC
ACCTGTTGCTAAAACTTCAAATACACCTCGACTTAGGCGTAAAATCGAAATATCAAAAGT
ACCGCCACCTAAGTCATATACAGCAATTACACCTTCTTGACCGCTATCCAAGCCATAAGC
AATAGCCGCAGCCGTTGGCTCATTTAATAAACGCAACACATTGAGCCCTGCCAAACGAGC
GGCATCTTTGGTACTTTGACGTTGTGCATCATCAAAATAGGCAGGCACAGTAATCACCAC
GCCAGCCAATTCACCCGCCAAGCGTTTTTCTGCAAATTGATTTAAGTGACTTAAAATATC
GGCAGACACTTCAATCGGGCTTTTATTGCCTTGTGGCGTTTGAATTAACGGCAAGCCGTT
ATCCGTCGCAACAAATTGATAAGGCAGATTCGGATAACGCTGTTCAACATCTGCCAAAGA
ACGACCAATTAAACGCTTTACAGAAATCACTGTATGTTGCGGATCAGCTGCTGCTTGCTC
AAAGGCTTCCACACCAACAACTTTATTCTCAGCAGCATAATGTACTACCGACGGCACTAA
CGCACGCTCTTTCTCATCAAGTAATACCTGAGCTTGTCCGCTACGCACCGTTGCTACTAA
AGAATTTGTCGTCCCAAGGTCAATCCCCACCGCCAAGCGATGTTGGTGCGGCGCTGCCGT
TTGCCCTGGTTCTGCAATTTGAAGTAATGACATTTTATTATCTCTCTATCATTTATTCCC
CCCCTTTGAAAAAGGGGGGCTAGGGGGGATTTTTACAAGATCATTAAATCCCCCTCAATC
CCCCTTTTTCAAAGAGGGAAGTGTAATACTTAATTCACCGTATACCCCATATCATCAGGT
GCAAATGTCGCTTGATAATGGCGTTCAATCGGTTGTTTTTGTTTTGTGTCTAAATTTATC
ACTTGATTGCCGTTTAAATCTGCAATCTCAGCTTGCCAATTTTCACTACGCAGGCTGTGG
TAAAAACTAGCAATATCGGCAGTCAATGCCCAGCCGATAAATTGTGAATAGTTTAGCCCA
ATGCTTTCCCACTTCTGCTTTTTCGGGTGGAAATAATAAACTAAACCGACTTTTTCGCCT
AATCCGCCACCGTTCACCGCAAAATAACCACCAATGGCATCATCAGCAATCAGTAAATGA
AACGGTCTTTCGCCCGATTGTTCAAAGGTTTTACCAAAATTCCACTCAAACAAACCGCGT
GGCAGTTTCTCATTACCCGAACCTAAAATGCGTAACCAGCCGTGATCGACTAAAATACCG
CCCGTTTCATAAATTACCGCACCCAGTGGCGTACTTGTCGGTAACTGCATTCCCACCAAT
TCTGCCCCTGCATTTTCCACATCTCTCGGCAGGATTTCATAATGGTTATTCGCTTGCTTG
AACCAATCTTGCATAATTGGCCAAGCGGATTTTTGTTTATCGTTCAGTTCTTCGAGGGTT
TTCATATTTATTTTTCTATGTAGGGACGCCACGCTTGGCGTCCATTCTTTAGATGAGTGA
AAAGTCTATATTCAATGGACGCCAAGCGTGGCGTCCCTACTTTCTTTTGTGCGAATACCA
CACAATTAAAACTCAAACAACTTCTCTTCTACTCGCTCAACTTCTACCAATAATTTTTTA
ATAAAACGAAGTTTATCGTTAATGGCTAGTGCGTCCGTCCATTGTTGAGCATTGAGAGCC
TGTTCAAGTTGTTGCAAAATGACTTTTTGCTGTTGCTCAATCTCTTGGGTGAAAGCGGTG
AGATCCGCTTCGTTTTTTGTGGTTTCAATGCTTTCTAAGGTTTCACGCCATTCCATTTGT
TGCATTAAAAACGCCATATCTCGGTTACTTTTTTGCTCAATATCTTGCTGTTCACCCGTA
TGAATAGCGATGATCGCTTCAGCACGCAAAATCGGATCTTTGAGAATATGTAACGCATCA
TTAATTTCCGCCGATTTCTGCATTGCTAAACGCTGTTCTGTCGCAGAACTTGCCGCAAAA
TTATCGGGGTGAAGCGATTTTTGTAAGGCTAAATAACGCTCAGAGAGTTGAGCATTATCT
ACTTGGAACTGCACTGGCAGATCAAAAAGCGTAAATGGATTTGACATCAGAACCTCTTAG
ACGTTAAAACTTTCACCACAACCACATTCGTTTTTCACATTTGGGTTGTTGTACTTAAAT
CCTTCGTTTAATCCTTCTTTGACAAAATCTAATTCTGTACCACTTAGGTAAACAAGGCTT
TTTTCATCGACGATAATTTTAACACCCTGTTGTTCAAAAACGTGATCATCTTCGTTTAAT
ACATCAACAAATTCAAGGACATAAGCTAACCCTGAACAGCCAGATGTTTTAACACCCAAC
CTTAAACCAATGCCTTTGCCACGGTTTTCAAGGAAGGTACGAACACGATCTGCCGCGGTT
TCTGTTAGGGTGATGCTCATTTTTTCTCCTTGTGAATATAGTTAATTTTAAAAAGATCTC
ATTCCCCTCTTTAGTAAAGAGGGGTTAGGGGAGATTTGTCAAACGAATAAACGAAGTGAG
AGATAATTCAGAACAGAGTTACTGTTATTTGGGAATAAACAATTTATATTCTTCCTTCTT
TACTTCTGCCAAATCTCCCCCAGCCCCTCTTTGCTAAAGAGGGGAGCAGAGCGAAGTAAA
TTTTCTTTCATTCGTCTGATACAATAAAACCTTTTTAAAATTAACAATAAACGAAAACAC
AAGCGGTCAGATTTGCAAATTTTTCGCAAAAACCAACCGCTTGTTAAAGATTACTTACCG
TTTTTCTCTTTGTAATCTGCAATCGCTGCTTTAATTGCATCTTCTGCAAGAATTGAGCAG
TGTACTTTTACTGGTGGTAATTCAAGCTCTTCTGCGATGTCGCTGTTTTTGATTGCTTGA
GCTTCATCTAATGATTTGCCTTTTACCCATTCAGTAATTAATGAGCTTGATGCAATCGCC
GAACCACAACCGTAAGTTTTGAAACGTGCATCTTCAATGATACCTTGTTCGTTTACTTTA
ATTTGAAGTTGCATTACGTCACCACACGCTGGTGCACCCACCATACCTGTACCGATATCT
GATGCTTTTTTGTCGAATGAACCTACGTTACGTGGGTTTTCATAGTGATCAATAACTTTA
TCGCTGTATGCCATTTTTTAATTCCTCTGTTTTATTCTGCCCCCGTTTACGGGGGAAGTG
GTTGAGCGAAGCGAAACCGAAGGGGGATTAAATATATAGAAAAATTTACTTGATTATTTG
CCCCCATCACCTTGCTTCGCAAGGTACTTCCCCCATTACATGGGGGAAGAATTTCATTTT
AATGATGCGACCACTCAATTGAGTTTAAGTCGATACCTTCTTTGAACATATCCCAAAGTG
GTGAAAGTTCGCGTAATTTAGTTACTGCTTTTTTCACGATTTCGATAGTGTGATCGATCT
CTTCTTCCGTTGTCCAACGACCGATTGAGAAACGGATTGAGCTATGTGCTAATTCATCGT
TTAAGCCTAATGCACGAAGTACGTAAGATGGCTCTAAACTTGCAGAAGTACAAGCAGAAC
CTGAAGATACCGCAATGTCTTTTAATGACATCATCATTGACTCGCCTTCAACAAAGTTAA
AGCTGATATTCAGGTTACTATCAACACGTTTACCTGCTTCCATTGTACCGTTCACATACA
CTTCTTCCATATCTTTGAAACCGTTGTATAAACGGTCACGAAGTGCTTTGATGCGTGGCA
TTTCAGTTACCATTTCTTCTTTTGCGATACGATATGCTTCACCCATACCAACGATTTGGT
GAACAGGTAATGTACCTGAACGCATACCACGCTCGTGGCCACCACCGTGAATGATCGCTT
CTAAACGTACACGAGGCTTACGGCAAACATATAAACCGCCGATACCTTTTGGCCCGTAAA
GTTTATGGCTTGAGAAAGACATTAAATCTACGTTTAATGCTTGAACATCCACAGGGATTT
TACCTACTGATTGTGTTGCATCCACGTGGAAAATGATTTTTTTTGCACGGCAGATTTTAC
CGATCTCTTCGATTGGTTGAATAACGCCGATCTCATTGTTCACCTGCATTACGGAGACTA
AAATTGTGTCTGGACGAATTGCAGCTTCTAATTTAGCAATATCCACTAAACCTGTTGTTT
CAGGCTCTAAATAGGTCACTTCAAAACCTTCACGCTCCAACTGACGGCACGTATCTAATA
CCGCTTTATGTTCAGTTTTAACCGTGATGATGTGTTTACCTTTGGTTTGGTAGAAATGTG
CTGCACCTTTAATTGCAAGGTTGTCTGATTCGGTTGCACCTGAAGTGAATACGATTTCAC
GAGCATCTGCACCGATTAAATCAGCGATTTGATTACGAGCTACATCAACCGCTTCTTCTG
CTTCCCAACCAAATTTGTGAGAACGAGATGCAGGGTTACCAAACACGCCGTCCTTTGTCA
TATATTCCATCATTTTTTTTGCAACACGCTCATCAACGGGCGTAGTTGCGGCATAATCCA
AATAAATTGGTAATTTCATTGTTACTCCTAACTAAGAGATTTTTATAAGATTAATGGTGA
TGATCGTGGCAGTGAGAACTCTCACAATCGTGATCGCTATTTTCTTCAACTAATTCGGCT
AAAGTTATCGTATGTAAATACTGTTCGATTTGATTTTCTAAACGCTCCCACAACGAATGG
GTTAAACAACGACTGTTATTACTGCAATTTCCATTGCCTTTACATTTAGATACATCAACA
CTCTCATTTACAGCGGCAATAATCATTCCCACATTGATTTCTTCAACAGATTTTCCTAAT
TGGTAGCCACCGCCAGGACCTCTCACGCTATGCACAAGACCTTCTCGGCGAAGTTGTGCA
AAAAGTTGCTCTAAATAAGAAAGTGAAATGGCTTGGCGATCTGAAATATCTGCCAAACTC
ACTGGCATATCTTTGCCATGCAACGCAATATCTAAAATTGCAGTTACAGCATAACGTCCT
CGTGAAGTTAGTTTCATACTCAAACTTTTTAAAAATGCTCGATTGTTAGGAAAGAATTCT
ATATACCCTACTAATTTAGTCAATATTTTTACACAAATTAAATCAAAAGGTTTTTTTAAT
CAATTTGCTAATCTTATTCACATAAACATTATTTTAAAGTTTAGATAAAACACTAAGCGG
CGAAATTCTAAACTATTTTTATAACCATAGTTAAAATCCCACCGCTTACGTCAAGATTAC
AAAGTTAGCAACTATTTGTAATCATATTGATAATAATCATAACGATTAGAAGCCTTACGT
TTTATACCATTCAAAATAAAACCTTTAATAAAGACCCCTGCACGTTCAAAACGTTCTTTA
GCTAATCCAACTTCTTTAAGTGTAGTTTCACCAAAACGCCCAACAAGTAAAGATGTTCCT
GCATACCTACCAATAATAGCTGCATCTGTAACAGCCAAAATAGGTGCTGTATCCACTATC
ACTAAATCATATTCTTTTGCCGCCCATTCTAATAGTGCCTGAAAACGAGCATTAGATAGT
AATTCAGATGGATTTGGTGGAGTTTCTCCTTTAACAATAATATCAAAATTATCATAATGT
TGAATCACTTGTTCAAAAGGAATCTGCTGTGCAATCACATCACTCAATCCAACCCCTTTT
GCTAAACCTAATAATCGACGCAAATAACTCCTTCTTAAATCTGCATCAATTAACAACACC
TTGTGCCCAGCTTTAGCAAGAACATTAGCCAAATTGGTTGAAATAAAACTTTTTCCCACA
GACGGAGAAGCTCCAGAAATCATTAATATATTATTTTTAGCTTCTAACATTGCAAAATGC
AAACTTGTACGCAAACTACGCAAAGCCTCAACTGCTGGATCTGTAGGCGTTGACTCCGAC
AATAATTTAAAATGCTGAACCTTATGCTTAGAAAAAATAGGCTGTTCATTTGAATATGGA
ATCGTAGCATACGTTGGCAAGCCTAACACATCTAATTCAGATGTTCCCTCAATACCTCTA
TGCAGTAGCGTTTTCGCTATCGCAGTAACTGAGGCAAAGATAAGTCCTAACATAAATGCC
AAGGCAACCACAATCATTTTTCTAGGTGAAACGGCATTAGGCAAAACTTGCGCCTCATCT
AAAATACGAACATTTCCTACCGTACTAGCCTTAACAATTTCTAACTCTTGCATTTTATTC
AACAATTGAATATAAATTTGCTGGTTTACCTCCAAATCTCGAGTTAACCGAATAACCTCT
TTTTGAGTATTAGGTAAACGTTCTACTTGTTTATTTAAACGAATTTTTTCCTCATTTAAT
ACTTTACGCTTATCAATCAAAGCAACATAAGCAGGGTGATTTCGAGTGAATTTCTGAGAA
ATTTCACTCTCCTTTAATGTTAACTCATTTAAATCTGCTTCTAACTGAACTATAGTATCT
AATGCTGATTTGGCTTCTAGACTGAGATCTACTGATTCATTTTTTAAGCGGAATTCATTC
AAATTATTCTCAGACTCTGCCAAACGAGCTTTAAGTTCTGGTAATTGTTTAGACAAAAAC
TCTAAACTCTTAGACGCTTCTGCAGAATCACGAACAATATTTTGCAGCAAATAATTTTCA
GATACACTCTTTACTATCTTCTTAATTTGAGCTTTATTCTCTCCATTAATAGAAATTTCA
ATAATGCCTGTCTGCTTACCACTCTCTGTTACCGAAATTTGTTTTTGTAAAGAGTTAATT
GCTAACAACACATCATTCTTTTTAATTTTAAATAATTGTCCTGGCTTAGCCTCTAATTCA
GAAATCGCAAACGAAAAATCTTCCGTTTGATACTTTTTCCCAATGCTCCCTTCAAGAACT
TTTTCATCTGCGAAAAATAATGAGAACTCTCCAGCATTCTCCCCAACCTCCAAAATCATC
TCTTTCATCTGAGGATTCTTAGGCTCAAATAAAGAGAGCGACAATTGTGGTTCATATCCC
ATCAAACGATGAAGACCTTTACTAAGAAAAGGGATCGAGAATTGAGGTTCGACTACCGTA
GTTAAATTAAGTTGCTCAACAGTATTAGATAAAACCATTCTTGATTTTAAAATTGCAATT
TCAGTACTTGAAGATGATTCACCCTCTAAAATTCCTGGGAAATCGTTTAAAAGCCCCCTT
GAAGATTTACTTTCTACTTGAATTGAAGCATTCGCAGTGTAAACAGGCGGAGCTAGTAAA
ACATAAGCAACACCAAATAACGTCACCAACAATGTAAAAAGAGCTATCCACCACTTATAA
TCTAATAAAGCCCCCAACAACTTTACTAAATCAATTTCATCATGATTATTTTCATTCATC
TTTTAACTGCCTTAAAATTAGAGTTTCAATTTCCATCTCAATGCTGCATCCTCAATCAAT
GCATAAACCTCTCGGAACATATCTTCACTTTGACGATAAGGATCTGGAATATCTTTATTG
CTATCCAACCAATGACCAAATAACATGACTTTTCCAGAACTTTCTGGTGAAATTTGTCGA
ACCAAGTCAATATGACCTTTTTCCATGACAAGAATCAAGTCTACATTCTTACATAGTTCA
GACGTTAATTGCTGTGAACGATGTTCAGAAAGATCCACTCCACGAGAAATAGCAACTTGT
TGCATTGTTGGATCTACACCTTTTCCAACTAAATGGCTACGCTCAGCTGAAATACCTGCT
GAAAAAATACGCTTTTCAGGAAAATATTGTTTTAATAATTTTTCTCCGACGGGGGAGCGG
CATATATTACCGATACAAACAACTAAAATAGTTCCAAACATTAATTACCAATTCCTCACT
CTTAAGATAGACTCTGTTAGATTATTGAAACCAGATAATGACGGAACAACATGGGCAATC
ACTCTATTCCAACGAGTTGCTGGCGCTGTTGTCACATAAACAATGTCATAAGGTTTTAAA
TAAAACTCTGTTCCTAATACATAGGAAGTTGCATTAGTCAAATCCAATTGATAAATATCT
GCAATCTTATCTATTTTTTCAGCTTCATTTGAAACCGTTGACTTATTTACATCACGTTGA
CCACGAATAACAAAAATACCCGTTGCATCTGCAGATAATTTATCAATTCCCCCACTTTGA
GCAATTGCTTCAGTTAACGTCATACCATAATGAGTAATTTTCAACATCTGAGGTTTTGAC
ACTTCCCCCACAATAAACACCTTATTCGCATCATTGCGTGGAATATGAACCACATCGCCA
TCAGATAACAAACGATTCTGCGTTAAATTACCAAATTGAATCAATTCTGCTAAAGAGACT
TTCTCCTCTTTGCCATGACGAGTAATAGTCACATTATGCCAATCCGCATTATCAGACAAT
CCTCCAGCCTTATTTACAGCATCTAACAAAGTTAGAGGAATATTAGTTAAAAATTGCTGT
CCTGGATTCTTGATTTCGCCTGTTATATATGCTTTTTTAGATTGGTATGAGGCAATTGTT
ACCTCAATTTGAGGATCAGTGACATAGGCTGAAAGAGCTTTTGCCAATTTATCACGAACT
TGATTTACTGTTAAGCCAACAACATTAAGCTGCCCAACATATGGATAAAAGATAGTTCCA
TTAGCATGCACTTGATTACCTGATTCAGCGGCAGAACGATAAGCACCCGCAGGAGTTGTC
AATTCAGGATGCTCCCAAACTGTGACATTTAATATGTCGCCAACACCTATCTTATATTGA
TAACGCTTAATTTGTTGTTCTAAACCAATGTTATCACTTGCTTTCACCGTACGAGGAGCT
AATTGCTTTACTAACTGAGGCGTAATTAAATAAGCATCCACAACCTTCTTAAAGTCCACA
TTCTCTCCTCTTACTTTTACATTTGAATTAATAGGAGATTGCGTCGTAGGATAAACTGTA
GCACATCCAGATAAAGATAAAGCAATTCCAGTAGCGATAAGTGCTTGAGTTAGTTTACGC
ATAGTTTTTCCTCATTTATATAATTAATAGAAGCCTATTATAACAAGTGGTTTGATTTTG
TAAAAATTTCTTCAAATGTAGACTGCTTGTTACTTAATATATTTGTAGATTACGTTATGT
TTTCGTCTATCTTGCTCCAAAGCCAGTAAGCATAGTTTTAATTGTCTTGAAAACAATTAA
AATATCTAACCAAATAGAAAAATTCTTAATATAATATAAATCATATTGTAATTTTACTTT
AGTATCATCTACATCTGCAGTATAACCTTGAAGAACCTGTGCCCAACCTGAGATTCCTGG
TTTCACAATATGTCGGTAGTTATAGAAAGGAATTTCTTTGATAAACTTATCCACAAATAC
TTTCTGTTCTGGGCGGGGACCGATTAAACTCATATCCCCCTTTAATACATTAAAAAATTG
CGGTAGTTCATCAATACGCGTTTTACGAATAAATTTACCTACCTTTGTTATACGCATATC
ATTTGTTGTGGCAAATTTTGTACCATCTTTTTCAGAGTCTTGACACATGCTTCGGAATTT
ATAAAGATTAAATTCTCTTCCGCCTTGACCTACACGTTTTTGTATAAAAAGGACATTTCC
TTTGCTTTCTAAGCGAATAGCAATTGCTGTGATAAGCATAATGAAAACAGTGATTGGCAA
AGTAACTAATACAGCAATAACATCAATGATTCTTTTAATGATCTGATAAATTCCTGATGG
TTGAATAGCACCTAAATCATTTTCATAAAAATAACGTGATCTCACACGGCCTGTTAATGA
TTCCTCCAAATTTTTAGCGTTATATATTTTGATATTCATTAACGCAGATTCAGCTAAAAA
CTCCTGCCATTTTTCTGTTAAATCTTCTGAATAAAGATCAACAACAATTGCATCGTAAGT
TCTTTCTGATAAATCTGGTTTTTCTAATTCCATCCAATTAACAGTGGTAATACTTTCTAA
ATTTTTTATCCTACCAAAAGGGACGACTGCGATACTTTGTTTAAAATAACGAAGCATTAT
AAAATATAGCCCCCCGCTAATATTAACGTAATAAAAAAACTAAGAATAAAGAGTGACAAG
GAATAATCTACTTTAAAAAATATCAAAAATAAAATAAGAATTACATAAATAGATATAACA
GCACTTAAAATAAATCCTGTTGAACGATTTCCTGGGTAACTCATTAACCTCCTAAATAGG
ACTAAAATAGCACATTGACTAAGAATTAATGAAATAATAAATTCACCATTCAAATCCTCC
CCTAATAGTATAATAGGAAAAATAATATCAAATATTAGCATTACTATCATCTGAAAAAAT
ATATTGGTGAGGAATTTATTAAGTAAATTGCTATATCTATGTAGACTATTCATTGATTTT
TCCTTATCAATTAGGACAATTATATATGTTTTACAATTCCATTCATTGCGTAATGAATAA
AATAATAAGCAGATTTTAATCTACTTAATTTTAGTATATTTCTATATATACTCCATTGCC
ATTTAGCTGCTTGATATTTATTAGCGGATAATGATCCCTGATAAACTTGGTGATGACAGA
GTATATTATCACTTAAAACCTTGTGAGCTTTATAACCTAAACTTAAAATATTTAACCAAA
AAATGTAATCCTCATGCCCATGATTAACAAACCTAATATTTTTAGCTATATCAGACTTAA
ACATACAAGTTAGATTTCCAATTACATTGGATTTTAATAAACGTTGAAAATCACACTCAT
TTGGAGAACTTATTTTTTTAATAAATTCAAGGCTAGAATTCACTTGATTATAATCCATAT
ATGAAATATATAAATTATTCTTTATCATGAAATCCAACTGAACACATAATTTATTTTCTA
ACCAGATATCATCAGCATCTAAGAAACAAATATAATCTCCAGTTGCCAAATCTAACCCTT
TATTTCTAGATGATGATACGCCTTCATTTTTATCATTCACTATATAAAGAATATCTAACT
TAGATTCTTTAATGAAAGAGATTATAATATCATTCGTGGAATCATTAGAAGCATCATTAA
CTACAATCCATTCAAAATTCTGAAAAGTCTGGCAACAAAGGGAATTGTATACATTATACA
GAAACTTTTCTGAATTATAACAAGAAGTTATAATTGATATTTTATTATTCATATTATTTC
CTTTCACACTCTATTCGAGAATTAGATAAATCTTCGGGATGAGAAAAAATCTTACAATAT
GTAAAACCTCTGATATTAGATTGAATAGCAATATTCCCCCAATCATCTGCTAAATAACAA
AAATTTTTATGTGTACTATACAATCTTTCCACAACAGCTCTAGAAACCAAATAACTACAA
GTTCGATATAAAAAGAATCCATAAAAAGGGGAGCTGAGAATTCTTATATTTTTTCGAAAA
AGAAATTCTATCAATCTAGGTCTCTTCAAGCCCTCTTGCCCCCCTAAAATATTAATATAA
TCACTATAATTTTGATTAATAATACTCTCTATTAGAAAAAATAAATTACTGTTTATAGTT
ATATCATCTTCAAGAACTAATAACCATTCCTTATCACTATTCAAAAAATCATGATACACG
GAAAAATGGCTTAACGTACACCCTAACTCACTTGGAGTGATATACCCTCTTTTCTTAGCT
CTACCTTTTAACATCCGAAGATATTTAAAATATTTCATAGATAATAAATTTCTTCCATCA
ATAGCATCAAAAAAAGAGAAATTCATTGTGTCCTTTAATTCATTAATAACATTTTGTCTT
TTCTCTATTTCATTTTTTAATGAAATTACTTTAACCAATACAGAATCCTCTAGAATCATG
ATTTTAAAACTTTCTCCCATTGCTTCAAAAATGAACACATTGAAAATTTAGACAAATAAA
CGCCATAAGCTTCTTCTGAAAATTTTTTATATACTTCTTTATTTTGTATATAGTCTACCA
TTGCCTCTTGTAGTTCTAAAACACTATTAGGAGAAACCAACCTACCCGTTTTTCCATCAA
CTAGAATTTCTGTACATCCCCCAACGCTAGTAGATATAATAGGGACTCTTGATGACATAG
CCTCTAATAAAATCATTGGAAATGCTTCGCTTAATGAAGGAGATATCATACAATCTATTT
TAGAATAAAACTGCCTCGGATTAACCACCCCCATAAACATAACTGAATGACTTATATCCA
AGTCTTTTGCCAACTGCTCTAATTTTTTCCTTTTATACCCATCTCCTGCAAATACTAATT
TAGTATTAGGATATATTTTGTGAATAAAACTAAAAGCTTTTATTAAATTACGATTACCTT
TCTTTTCTATAAGTCTACCTATTCTACCGAAAGAGATTATACTAGGATCAGATTCATTGA
CTATATTAATTTCCTCAATCCCTGTATAAATTTTAACGGTTTTCTTATATAAATCTCCAT
ATAATCTAGTATTAGAAACAGTAATATCATTCAAAGCAACAAATAAAAATAATTTTTTAT
CAAACCTATATGAAACTACCCTTTTTAAAGCATGTAATATCCCTCTATGATAGGGTTTAT
ATGTTAACCATTCTTCATTGCTATGTCCAATTACTATGATCTTATCATGCGGGATAAAAT
TAGAAAAAACCCCTATTTCAGATAAGCCATTTAAAATCACAAAATCATATTGATTCTCTT
TTAAAATTTTTCTAATTAAAAAGATACTTTTTAGAGCTGCTATATGTTGAGTTTTAGCTA
CAATAAGGCGTTTATTATTACATTCTAAATTTGTAAACAAACGCTCATTAGATACAATAA
ATTCTGTAATAAAACCTAATTGGTTAAGTATATTATTTAATTGTAGTAAGTAAGTTTCTC
CTCCACCATAAACTAATGCTGGAGAAACAATTAAAATTTTCTTATCCATTAATACCTTCT
TAGATTATCAGGTTTATAAGTAGCTATAATACTAATGACAAACCAAAAAATAGGTTGCAT
ATAATCAAACTTAAGCATTCCTAATGCAATAAATAAAATTGCAGAAAGGGCAGATGTTGA
AAATAATTTTTTTAGAAAAAAATAATAAAATATTACAGTTATAGGAATCCCAAAAGAGAA
TATTAAATTAAAAAACAATCCTGCATCTCTTATATGAGAATGGTATAACGTATAACCACC
TAATTGAATTGGAATTTCCGACATATAAATACCATGGCCAACCAATAAATCCAACCAACT
ACTTTCTAATAAAAAATAAATTATAAGACTCCTAAAAGAAATTGCATCATAATCATCATA
AGATAGCCTATATCTTAGAATCATATACCCGATGTACAAAATAATACTACCTAATACTAA
ATAGCATATAATATTTTTTCTTAAATTTCCTAATATTATACTAAAAAAATAAATAGGAAT
AAAAACTAATATTGATGTGAACGATAATGTGATAGTAGGAGACAATATTAGATATTTTTT
AGACATATCATTTTTTAAAAAAAAATATAAACATACTAAATACGCTATAGTAGAAGAAGC
ATTTGATGGTTCAATTGATAATCCTGTAGCTCTAATCAGTCCTAAACTAGAAATAGTATT
ACTATCAATCCTACTCTGATATTCCCCCAAAGTAATAATATTATGGAAATCAAGATATAT
CTTGAATGTAAAAAACAAGATATATTGCAAGATAATAATTCCTATATAAAAATAGATAAA
ATACTCTATAGCTCGTATATAATAGACTCTTTCAAACCCTAAAAATATCTTAGCAAAAAT
AACCGCCATAAAAAAATATAAAAAAGAAATCAAATATAATTTATCGCTACTATCCTCAAA
GGTTTCCCACCCACAAATCAAATACCCAATAAAAATAATGTAAATAATAAATTCAGAAAA
AGAATATCTCAGTAATAACCTTTTCCCTCCCAACAAAATTAATACAGAAAACATTATTGT
TAACAAACCAAAGTTCATAATAGACACACCTACCATAAACAAAAAGGGCATTACTATATT
CATATTATATCCGTTGGAACTTTCATTTTAATAATCTGCTGGGGATCTAAATATTTAGAC
GCAACAAAAATATGATTACTATCGCCTAATCCAGAGCTAGAAAATAAAGATACTCCTTTA
ATAAGGCTATAGTTACTATACATTAACTCCAAAAATTCTGATGGAATATCCTTATCTAGG
AAAAACAAGTTTTTATATTCACTCAATAATCCCTCATAATTTATAGTATCTCTTGGGTGT
GGTTTCAACAAAATAAATTCATTAATAGATAAATTTCTTATGAAATCTTTTATAATCCTT
AAATATATATTAATATGCTCTTCTCTAGAAATAAATCCATCTTGAAATAATGGTTGTGTA
TATATAATAAACTTAGCATTATCCAGTAAAGCATGATCAATGGTAAATAACTTACTAATA
ATACAACTTCGTTCCTGTATATAAGGACGTTCTAAAATAGATATAGGAATAGTTACCACC
TTATTCAAAATATCACTAGGAACTATATTTCTGCCAGTCAGAATTATTTTTTTACAGAAT
ACACTCCGACCTAACCCTAACCATTTTCTGTATATAATACTATATATAATCCCACGCTTA
GGCCCTAGATTTGCGTAATTACCATACCCATCTTCAATGAGAACATATGGTTTAGCTAGC
AAATTAGACATAAATAAATGATCATGTCCAATACATTCAGAATATTTATATCTAATAAAA
AAACTAAGTATACTAGATAAAAAAATATATTTTGAGTAACTTAAAATTCCTTTTGGATAA
GGAATATAAAATAAATCAACCCCTAATTTTAATAGTTTCTCTCTTATCTCTTTAGATATT
CCATCACTGACTACAAAAGTTATATTTTTATGACCGAACAAAACCACTGAATATACTAAT
CCAAACATAGAATTAATAATTACTAATTTTTTTTTCATTTTTAAGATCTCAATTAACTAG
ATTTACTTAGAACATACAAAATGATTACACTACTTACAACACTCGCCCAAGGAATATAAC
TAATCTCCGTAAACATTAATCCACCTAGTGCTACTAAATAAATCCCTGTCGATAAAACAG
AGCAATATGAAATCTGTTTTGTTTTTCCGTGATAGAACAAATAATTTACTAAGAACAAAT
AGGGAATAATCAAACTTGTTGAAAGCAAGAATAATACGATATAGTATTTCACTCCCTGAA
ACTGTTCGCCTAACAACCATAAAAAGAGTTGTTCGGGGATTAATAGTGTTATCAATGAAG
GTATTGGCACAATAAATAATGAATATATTACCCATTTTTGTAAATGTTTTAATGTTACTG
TGCCTTGCTTTAATCTTTCAAATAAATAAGGAACCAATGCTTTGTTTATTGCCAAAATGA
CTACCGACAAAATACTCGCAATTTGTACCCCCATCGCATACAAACCAAGATCAGCTTCGC
TAAATCTGTGATAAATAAATATTCTATCTAACTGTCCTTTTATAAAGAAACTTCCGTGAT
GAAATATCATTGGAAATCCGAAAGCAATTACATACCATAATGCGAGCTTATATTGTGCGA
TATTAAAAATTTTAGTAACCGTCTTTCGCTTATAAATAACATAAGCTAGAGCAGCAATAA
AAATATTGCTACATAGTACTGCTAAAATACGCTTTTCTACCAACGCTGTTTCATAGATTT
CTAACATCAACACTGTGAATACTGCATTGGTTATTGCAGAGCCTAATTGAATCAGCGTAT
AAGGAAGCGCTTGTTTTTGGCATTGCCTTATACTAAGTTGCACGGCAAGAAATACCTGAA
ATATGCTACTTAATACTAAATAAAACATAATTTCAGATTTTGCTACCCAACAGGCAATTA
GCCCTAAAGCTCCTATCGTAATAGTATAAGCATACCCCGTTGTTACCACTAAATCTAAAG
AACGTTTTCCATATCGATAAAAATAGCGAGCGACAGCGCCTTCTTGGCTTAACCCAATAA
AAATAACAAATAGTGCTAAAAATGTTTGATAATAAGAGAGTTCTCCAAATCCTTCTACAC
CTGATTTTCTAGATAAATAGGGCAGTAAAAGAAAAGGAATTGATTTTGAAACTAACTCTC
CAAATAGATAGATTGCACTATCTTTAATAACTTTCATTGTTTACCAAACTTTCCGCAAGT
TGCAGACCCAATGTTGTATCAATATCAATAGAGCGGTAACTTGGCATTAAATAAAACTTC
ACTTCGGGAATAAAGAAATTTTTTTCTTTTAATAAACTTGCGGTATCGTTGATGTAAATT
GCGCCATTTGCTCTATAAGCTTTAGGTAATGACTGACGAGGAGCTTCAAAATCACTTAAT
TGATTAATAGGTAGAATTTTGTGATTTTCGTCCAAAATGAAAGATTTATACGGGTGGTGT
TCACATTCACATGCTGACACGACTGATTTGCAATTTCCTGCCAAGAATAATTCCATGGCA
TTACGAATATCCAAACCTGAACGCAATGGGCTGGTAGGTTGAAAGTGTGCAGTGACACCC
TCTGTTAATCCAAGCGTTGTAACACAATGTAAAATAGTATCAATTGTTCTAGTATCACTT
TGAGCCAATTCAGCAGGGCGACGAAATGGTATTGCTCCATATTTTTCTGCTTCGGCAAGA
ATTTTATCACCATCTGAGGTTACAATAATTTCATCAAAAGATTCAGATTCTTGAGCGGCT
AAAATGGCTCGCCCAACTAGAGATATTCCTCCAACAAGTTGTAGGTTCTTATCTTTGATT
CCTTTTAAACCAGCTCTTGCTGGGATAATGGCTACTTTTTTCATATTTATCTCCTTTACA
TGGTCCCATCCCCCATAAATGGGGGAAGAATTTTTATCTTCAGACTACATTACTTTTTTA
ATACTTCCCCCGTTTACGGGGGAAGGTGCCCGAAGGGCGGATGGGGGAAATATCTTTGCA
TATTTGTATACATCCCCCTAATTTCAATCACAACTCATACAACCCACTCGTATCAAAACT
CAACGCTGGAAATTTTATTGATGTAACTACATCGCCTTCCACGACAGGTTGCACGCCTAT
GTAGCGTCCGTTTTCTAGCACATAAATTTGGATATGTTGTTCTTCAGGGCGGACTATCCA
ATATTCACTTACGCCTTGTTCTTGATAGAGTTCGTATTTGTCTTTCATCTCTCTTTTTGA
ATTACCTGGGGAGAGAATTTCAACGATTAAATCTGGGGCACCAATACAACCTTTTTCGTC
CAATTTATTCGAGTCACAAATCACACACAAATCGGGTTGCACTACCGTTTTGATTTTGCC
ATTGCTGTCTGGAAAGCGAACATCAAAAGGGGCTACATACAACTCACACTGGTGATTAAC
AAAAACATCTAAAAATGCTTTTGTTAATTTCATCGAAATCCGTTGATGTAATCGATTAGG
CGCTGGCGACATTGCCATTATCTTGCCTTTGATAATTTCAACGCGCTCTTGAAATTTCCA
TTTTAAATAATCGTCATAGCTGTAACTGCCGTTTAAATCTAATTGGCTAAGACTTGTGAT
TTCATTCATATTAAGCTCCGAATTGCCTAGCTGTTTATGTGAGTTTTATCTAATGCTTTT
TCTATCTTATTCCCAACTCAAAAATCATTGATTCAACTTGGTAGCTAAATTTAAAACAAG
CGGTAAGTTGAACGCCATTTTCTGTAGAAATAATTTCACTGCTAATTTCGCAAGGTTCAG
ATTCTGTTGCTCGAGCTTTACTGGTTAAAAATGCTAAAGCGTCTTCAGCTTCTGCTTTAG
TAGTGTAAAGTTGAGTAAAATTTACAGCACAATCACTGTTATCAATAATAGTTCCCACAT
CAATAGAACAGCAGGAACTTGAATTGCATTCGGACATATCTGACCTCTAAAGTTGAACTA
GATAAACGCCTTACATTCTACACCTTTTCAACAACAACAACAACAACAACAACAACAACA
ACAACAACAACAACAAGGGATTTTCGAGGTTTAAATTTACATTTTCTACATCTTTTTTCT
GCCGTTTGACTGGTCGGAACTGTGCTTGTTTGGAAGAAATTTCATTGTACATCTGAAATA
AGCTTCGTAGAATCCGCACGATTTATTTTGGTGGTTTGTAAAAATATTCTACAACTCACC
GCTTACACTTAATCAAAAAGGATTACCTAATGAATAAATTCACTAAAACAGCACTTGCTT
CTATTTTTACTTTTTCTGCGGCAGGTGCTTCTGCGGCGGCTTTCCAATTAGCTGAAGTGT
CAACTTCTGGTTTGGGTATGGCGTATGCTGGTAATGCGGCAGTTGCAGATAATGCTTCTG
TTGTTGCGACTAACCCTGCTTTGATGACAAAATTCAAACAAGTAGAAGTTTCTGTTGGTG
GAGTTTATGTTGATGCGGATGTTGATGTTGAAGGTTCTTTTGGCACTAAAACAACAGTAA
ATGGCAATGTAATAGCTTCATCACCTGTCTCAGATGCAAATGCAAAAGATATTATTCCAA
GTGCAATTGTGCCTAATTTATATGTGGTTGCACCAGTTTCTGAGCGTTTTGCTGTGGGTG
GTGGTGTTAATGTTAACTATGGTTTGAAATCAGAATTCCCAACAAATTATAGCGCAGGCG
TATTTGCAGGTAAAACTGAGCTAACTGCTGTAAACTATAACCTAAGCGGAGCTTATGATC
TTGGCTACGGATTTAGCTTTGGCGTAGGCTTAAATGCAGTACATGCAAAAGCAACATTAG
AGCGCCATTTTGGTGCTTTAAATCCTATGGCACCGACAGCGACAGCAAGTCGATTGAAAG
GTGATAAATGGGGATTTGGTTGGAATGTGGGCTTAACCTATGATATTAATGAAAACAACC
GCCTCGGTGTCGCATACCATTCTCCAGTGGATTTACGTTTCAAAGGGAAATATGTGGGTA
CTCAAAGTACCAATGTTGAAATTCCAGGTCGCTTAAACCTTGAATTACCAGCATATTGGG
AAATCTCAGGTTATCATAAACTTACTGAGAAATTGGCTGTACAATATAGCTATAAAAAGA
CACATTGGAATAGCTTCCAAGAACTTCGTGCAATAGATAACAACGGTAAAGTGTTGTTAC
AAAAAGATGAAAAGTTCAATAATAACTCTCGCATTGCGTTAGGCGTGTCTTATGATGTGA
TTGAGGCATTAACATTACGTGCAGGTATTGCTTATGATGAAAGTGCAAGCGTGGCACATC
CATCTATCTCAATCCCTGATACAGATCGTACATGGTACACTTTAGGTGCAACTTATCGCT
TTACCCCGAATTTATCTGTTGACCTCGCTTATGCACATTTGCGTGGTAGCAAAAACGAAT
TCACAGAAAGCCAAGCAATAAGACTTCAAAGTGGTGCTGTAATGAATGCAGAAGGTACCT
TTAAAGTTAAATCAACTGCTAACCTTTACGGCTTAAACGTAAACTATAAATTCTAATTTT
CATTTGATGTAACCTCAAAGGCGTGTACACTAAGTGGTACGTGTCAGATTATTGCCAAAG
TAGCTTGTATGGTGGGTCTTGACCCACCATATAGCCGTAACATATTGATTTTATTGGTGG
GTTAAAACCCACCCTACAATATTCAATCCATCTAATATATGGTTTGTCAGC
>H33 Scaffold2
AGGAAAATAGCCTTTTTCATTCGCTTTATCACTCCTTTCTTTTAAAAAATCTTGATGTTT
TATAAACCAAGAATGTAATCGCCGATAAAATTTGTTTTTGAGCTTCTTGTGAGTGTTTTT
GCAATTATTTTTAATTCTTTACCCGCTTGCGATTGATGTTTTTTTCTTAATTTCCGCATC
ACAATTGCCACCATATGAAATTGACACATCTGTACTAGTGTATTAAATAAATCTTTCATC
AAACCACGTCTACCATCACAGGTAATCAATTGAATTATATAGCCTTTTTCTCTTAACCTA
TTCAGGGTAAGTTTGTAGTAAATATCTTTTTCGGTTCACACAAAATAATGGGAAATCACA
TTATTTGAATTAGAACCCATTAGCACTAATACGCCAAAATAACGACAGAAAAACGTTGTA
TCCATAATGATATTCAGGTATCGATTTAAAGGCGGTTTTAAAGCTGTTTTAGGGACTTTA
TCAATATATCTTTGAATAGTTCTGACTGAACAATGATATTTAACGGCAAGTTGTTGATAG
GTTTGTTTTCCAGATGTGTAATCAGTCCAAATCTTAATTGGGTCTAATTTAGTTTTTAAG
ATAAAGGTTTTATGGCATTTATGACAAAAATATCGTTGAATATTATTTGATGTACCACAT
TTCTTTATTTTCAGACTTTGGCAAAATGGGCAGTTTTTTGTTCATATTTCAAAAAGAGGC
TTAAAGCCTTGTAGTATAGGGCTTTAAGCCACTTTTTAGCAACAAATTTGTCTATTACAC
CAGTAAATATCGCATAGGACATTAAAGAAACTGCAACCTTATTGAGGAAAATTAATTATC
CCTCTTATACAGTAATGATTTGATTTTTTAATGTCTGCTATTAATCTCACGGTTAGAGCA
ATCTAACCGTGAGATGTTAATAGCTATACTCAGGAAGACTCTAAAATATAGGAGTTTTTA
ATATAGAAACTAAGATAGATGTTCTAAAAATGCTGGCAAATTTTGAGCCCCTACTTGTTG
AGCTACGACTTCTCCATTTTTAAAAATCAATAAAAATGGAATACTACGAACACCAAATTC
TGCTGGAATCTGCTGATTTTCATCAACATTCATCTTCACAATACGAGCCTTATTTCCAAG
ATTTATGGCTAAATCATCTAATACTGGACCAATTGCTCGGCAAGGACCACACCAAGGAGC
CCAAAAATCTAATAATACTGGGACATCCGATTTTAATACATCTTGTTCAAAAGATGCGTC
AGTTGTATGAATTACTGTACTCATAATTTTTCCTTAACTAAAATAAAAAAGAAACGCTTC
TATAACATCTAAAGCGTTAAGACGTGCACAAGATAGTGCTTTATTCCTGACTTTTCAAGT
AGGAATTAAGTATTAATGTAATTAATTTTACCTAGCGTGCTATGAAGTTTTATACTTAGG
GAAATTTCCACTATGTATAAGAATACTAAACGGCAAATCCTCATATAGTTCAGTGAATAA
CTAACACATTGATACATTATATCTTATTTACAACATTTTTATGGGACATATCTGTTGATG
CCTTTGTCTACCTTACAAATTTAGGAGAATATCCATAGGCTAAATACCCCCTCATACACC
AATTTCCCCCCAAATAAAATAAACACTGCCCCAGCAAAATTATCTAGATAGCGGTTATAT
TTGGCATAAAAATGGCGAATAGCTGGTCGAGAAAATAGCAAAGCGACAAGCCAGAAATAA
ACCACTGCACTGCCCACTAAAATGGCAAGTACCGCAAGTAAGTCCGCTAATGCCGAGAGA
TTAGCAACATAACCAGCTAAAACACTGCTGAAAAACACCACAATTTTAGGGTTGGCAAGG
TTAATCATTAATCCTTTTAGAATTTCTTTAACGGTTGAAGTTGCTTGTGATGTCGATGTT
GCCGAGCCAATTTCCGCATTTTTCGTGATTTGCACCATTTGAATGCCGCTATAAGCAAGA
TAGCTTCCGCCACAAATCATCAGCACAAATTGAAATGAAGGGAAATGTTTATTGAGAAAT
GCCAAGCCAAACAAAGTGAGCAATGCCCAAAATGCAACACCGATAGAGATACCGATAGCA
CCTAAAATCGCATTTCGGCGAGTATCTGCCATTGCTTTACGGCTGACATAGAAAAAATCA
GGACCAGGGCTAATTAAGCCCAGTAATTGTACGAAAAAAATTGTCCACATTTTAAATGCA
CCAAGAGATCAAATAGAGAGCAATAATCGAGTAGAGTGCCGCTAAAATATCATCAAACAT
AATGCCTAATCCGCCTTGCAGATGTTCATCAAAATAGCGGATCGGGTAGGGTTTGAGAAT
ATCAAATATACGAAAAGTAACAAAGGTCAGCAGATAATAGAGCCAGTGATGTTCAGGTAG
AAAACAGAAGATCACAAACACCGCAACAATCTCGTCCCAAACGATCCGCCCATCATCGTG
TACGCCAAGATCGTGACTGGTTTTGTCACAGATATAGCACCCAGCAACAAAAGTGATCAA
GCTCAGTAACACAAAAAAGAGCGTGCTTTCTGTGATGTGCCACAACAAGATCGCCCCCCC
TAAACCAGCCAAAGTTCCCCAAGTACCAGGGGCAGGTTTGATTAGCCCTGAACCAAAGCC
GAATGCGAGAAAATGAATAGGATTTTTTAAATTTATCTTCATTGTTAATTAAAATGATCA
AAGCCAACTTGATTAGGCTGTGGATAAACAGTGCCGTGTTTTAGTAAGGTTAAACGACCG
CTTGTTTCGGTGATTTTACCGATACAATGGCAAAAAATGCCTAAATCTGCAACGGCTTGT
TCCATTGCAGAACGATTGTCTTCCGATACGGTAAAACAGAGTTCATAATCTTCCCCACCC
GTTAAAGCAAATTGTTCTGCCTGTTCTTGTGAATAAGTTTGTAACAGTGGTGCTGAAAGC
GGTAACTTATCCACATTAATTTCCGCTCCGCAACCACTTCGCTCTAAAATATGCCCTAAA
TCTGCTAACAATCCATCGGAAATATCAATCGCACATTGTGCATAGTTGAGCAAACACTGT
CCTAATGTCACTCTAGGTGTTGGGCGTAAATGGCGTTGAATTAAATAGTGTTGAGCGTCG
GTCAATGTGGCTGGCGGATTGAGCAACAGGGCTAACCCTGCCGAGCTATCGCCTAAGTGC
CCTGAAACATAGATAAGATCGCCTGCCTTTGCTTTATGACGGAATAACCCTTTGCCTTTG
GGTAGAAAGCCTTGTGCGGTCAAGGTGATCGCCAAGTGACCTTTGGTGGTATCACCGCCG
ATTAAAGCGGTTTGATGCTCGGCTAAAATAGCAAAAAGTGATTGGCTAAAGCTATCAAGC
CATTGATGATCAACGTCGGATAAGGTTAATGCCAAGGAAACCCAAGCGGGTTTTGCCCCC
ATTGCTGCGAGATCGCTCAGATTAACCGCAACAGACTTATAAGCTAAATCAGCAGGGGAA
ATCGTAGGAAGAAAATGTGTACCAAGCACTAAGGTGTCTGTGGTAATGGCGAGCTGATGA
TCCGTTGGAATTTCTGTCACCGCACAATCATCGCCCACGGAAAGTAAAATATCGTGGCGA
TCTAACCGCTTGTCACGACTAAAATAGTGCTTTATCAAATCAAACTCGCCCATTGTAATC
CTTATTTGCGGTTCAACGCAGGGGCTAATTTATCTAATACGCCATTGACATATTTGTGGC
TATCGTCAGAACCGAATACTTTTGCCACTTCAATCGCTTCATTAATTGCCACTTTGTAAG
GCACATCTAATTCAAATTTTAGTTCATAACCGGCTAAACGTAAGATAGTACGTTCAATCG
GATCTAATTCATTATCTGCACGATCTAAATATGGACGAAGAATATCATCAATAACATCTA
CATTTTCTACCGTACCGCGTAACAATTTACGGAAATAAGGCATATCTACGCCTTGCATAT
CTTGATCGGTCACAAAGGCTAATTCAACTTGTTCAATGCTATTTTGCGAAATGTACCAAG
AATAAAGTGCTTGCACCGCACATTCTCTCGCACGACGACGGGGAGAAACTTTCATAAAAC
CTCAATTTATCGAAATAAAAATAGTCGGCAATTCTAACACATTGTAGCCTTTTCCCGCAA
AATAAAGGTGAAGTTATTTCTGCTTTTCCGCTCCCATTTTTTCAGATTTTACAATATAAG
GCGTAACAAAAATAACCAGCTCCCGTTTAGAGATTTTATCTCGGTTTTGGCTAAATAAGC
GTTTAATCACGGGGATACTGCCTAACAGCGGGACTTTATCTTCGCCTTTGGCGATCAGAT
GTTGAAAAATACCGCCTAATACGATGGTTTCGCCGTGTTTAGCAAGGACTTGTGTATTAA
TTTCTTGTTTATCAATCGTTGCCATCATATTGTTCATCTGGTTATTTGGCGAATTTTGGC
TAATGGCAAGATCTAACAAAATCTGATTTTGTTTAGAAATATGTGGCGTGACTTCTAGCC
CCAAAACCGCTTCACGAAATTCAATATCGGTGATTTCCTTTTTCTTACTGTACATTGCAT
AAGGAATCTCTGTACCTTGTTTGATACTCGCTGGTTTTTTATCTGTTGTGAGTAAGCGAG
GGCTTGCAATGATCTCAATGTTATTTTCGCTCTCTAATGCGGTGAGTTCTAAATGAAGTA
CACGGCTGTTGATAGCGGCAATTTGTAAGGCAACGGAAGCGGACGGATTTACTGGAAAAT
TTACGTTTAAGTTGTTGGTAGTTAATCCGTTGCCCTCTAAGTTTCCTGCCAATTTGTAGT
GATTTTCGTTAGGGGAAAATAAACCCCAACGCACGCCAAGTTGTTGTAAATGTTCACTGC
TGATCGTGACAATTCGGGCTTCAATTGCAATTTGTTCCGTTGGTTTATCTAGGGTTTCAA
TAAGTTGAGTAAAGTTTTTAACCGATGCGGCACTGTCTTTGACGATAATACTATTACTGC
GATCATCAAAATGAAGATAACCATTCTCTGATAGCAAGTTGCCTTGCCCTTTTGTCAAAG
ACTCTATTACTTCAGAGGCTTTGGAATAGTGTAACTTGATTGTTTTGGTGATTAATTTAG
GCAGAGCATTAACTAATTGTGCCGTAGTATGTTGTTTATGTTCTTGGGCTTGATGAATAT
AGTAAATGCCATTTTCTTTTTTTAAATTTAATTGATGTGTTTTGATTAAACTATTTAATA
TCTCATCAAAATGGCTTTTTTCTACTCTGAAATTTTTTGTATCTTTAATCTCATCTGAAA
TCGTAATATTTTTTCCCGTTTCTTCAGCTAAATAACCAATAATTTCTGCCGTAGGGGCAT
TTCTTATCGAAAGTGAAATCTGTTGGTTTGCTAATACAGGAAAAGTAGCAAAGAATAGCA
GGAATAAATAACGCATAAGATACTCCTAAAATTTTGAAGTAAACAATTTAGGGGATTGGC
AATTTTCTGTTTTTTGCCAATCAATATAACTAACCGATTTAAAATCAATCTCTTTAATTT
GAATAAAGGAATGGCTTAAATAGTCGTTAGGATATAAATCTATAAGCTGTTTTTTATCAT
CTATAAAAATCGCTCGAATTTTATCGTCGATCTGAATAATGCCGATAAGCTGTAATTTAT
CAAAATCTGTGGTGAGGTGAATTTCGTTCACCTTCTCTGTTGGCGTACAAGCGGTCGTTT
TGTTTTGATCTTTTGCCGTTTGTGGCTGATCTTGGGTATTTTCCTTGGCATAAAAAGGAT
CTGCCATAGTAACAGCACTTAGAAAGACAAAATAGAAAAAGCATAATCGCATTACGGTTC
TCCTGTGTCAGCTTGAAAAAGTAAAGTGGCATTGAGTTGAATATATTTCTGTTTTGTTTT
TTTAGTTAAATGAATTTCCTGAAATTTAACTGTTGTTAATTGATTAAGCTCAGCAATCAC
ATTAAATACCTTTTGTGTAGATTGGCTAATTAATAAATAGATTTTTCTTTCTTCCATATT
CCATTGAATACTGTCAATTTCTACGCTATTTTTATCTAAAATCAGCTGAATTTGTTGATT
TATTTTGGTTAATAATTCACTTTTATCTTGAGTAAGTTGATAGCGTTGTTGTAATAATTT
TAATTGTTGCTGTTTATGCTCAATAATCTGTTTAACTTCAGTGAGCTGTTTTTGTTGTTG
ATCTATTTTCTGATTAAGATAAAAATAATTTCCTACTGGAAATGCCACAATCAATAAAAA
TATTCCCGATAGAATAAATCCTTTATTTTGGTTTAAATAATATAAGCCACGATATAATGG
ATGTTCTGGCATTAAATAATACTTGGCTAAGGACAATTTCATTCTTTTTCCTTTAAATCA
ATATGTAGGCTAAATTCAATCTCGCTTTTTTCACGCGTTTCAAATTGTTCTATTTGATAA
ATGTAATTCATTGCTTTTAATTGTTGTTCAAGCTGGCTAAATTGAGTAGGGCTAGACACC
TTGCCTTTGAGTTTAAAGACGGTATTTTCTGCTTGGTATAGTTGGGCTATCTCAATAATC
CCTGATAATTGAATGCCTAACAGATAATTCAAAAATGCGGTAATCTGTCTGTTCTCTAGG
CTTTGTGTGCTTTTATTTTGTGATTGCAAAGTCAGTTGTTCAATCTGCTGGCTTAATGCG
GTTTGTTGCTCTTGGCTTTGTTGTCGCTGTTGAGCCAAAGTGTGAAATTGATGTTGTTGC
TGTTGATTTTGCCAACTGATAAGTAACGCCAGTAGTGCACTAACCACAAGACAAGCAGTG
AGATGCTTGAGGTTTTTTTGCGACTGTTTCAACCATTGCTGTTGGCGATAGCCGTTTAGA
TTGATACCTTGCCATTCCATAAACTTGCTCCTAATGCAATAAGATAAGGATAAAAATGGG
GAAAGTGTTGAGCTTGGGGCAAGCCGTCCACTTCAATGATTGGTTTGGTGCTATTATTCT
GCTTTTCGACGATAATTCGTTGATTTTGAAAGTGAATAAATTTGTCTTGAATGTGGAAAC
TGTGTTCAAGAATTTGCGTTTCCGTTATTTTTGTCAGAAATCCTACCGCTCGTAGTAGGC
AGTAGAGTTCGCAATCTAAAATAGCCGTTGGGTCAAAGCTGTTGCTTTTTCTTAGAGCAT
ATAGATTAAGCTGGCAAAGGTGGCTTTCGGCTAAAGGGGTGATACGGTAATCAATGTTTA
CTTCAGATAAAGCTAAAGGTAGGCTCTGTTTGAGTACACGAATGATTTGCTCAGCTTGTT
TTAAATGGGAATGTAGCTCTGGCAGTATCAAGGTTTTTCGCCAGATATGCTGATGAGAAA
TGCCTTGAATAAGCTGATAGTTAAAGGGAAATTGTTGTAGGAAACTATCCGCTTCTACTT
TGTTTGAAAAGTAAAAGGTGTGAGGTTGTTCTTGTTCAAAATAGACGATACAAGCGGTAT
TTTCTTGCCAGAAAAAGCCAACTTGAATAGGTTTGAGTTGCGGTGTTGTACGAAATTGAA
AGAATTTACCCATATTTCCCTCGAATAAAAAATAGATTATGAGGTCAATTAAAACTATAA
TTACTCGTTTCTACCCCACTGATGTATAAGCAGGGGGCAGTTTTCGGATTTAGGTTATCT
TGACCTAGAATTATCCTTTCGTCATTTAGCAAAAGAGAATTTTTCGATGAAGATCGTAAA
AATCATATTTAGTGCTTTACTTACACTAATAATTGTGGGTCTAGTTGCTGTAGGTTTTCT
TTATGTTCATTTAAAAGAAGATTTACCTGATGTAGCAAGCCTAAAAACCGTTGAACTTCA
ACAACCTATGCAGATTTTTACCGCTGACGGTAAACTCATTGGGGAAGTCGGGGAGCAACG
CCGTATTCCTGTGAAACTTGCCGATATTCCGCAAACCTTAATTGATGCGATTATTGCGAC
AGAAGATACCCGTTTTTATGAACATAAGGGGATCGATCCTAAAGGCATTATGCGTGCCGT
TTGGCGTTCAAGCCAAGGGGATACGCAAGGGGCGAGTACCATTACGCAACAGTTAGCACG
CAACTTTTTCCTTTCGCCAGAACGCAAACTTGAGCGTAAATTAAAAGAAGTGATTTTGGC
GTTAGAAATTGAAGAAAATCTGTCTAAGAATGAGATTTTAGAGTTATATCTTAATAAAAT
TTACTTGGGGTATCGCTCTTATGGGGTGGTGGCTGCGGCTAAAACCTATTTTGGTAAAAA
GCTAGAAGAATTAACCTTATCGGAAATGGCGATCATTGCAGGGCTACCAAAAGCCCCTTC
CACGATGAACCCTCTTTTCTCGCTTAAACGAGCAGAAGCACGCCGTAATGTAGTGCTTGG
GCGTATGTTAGAAGTCGGAAAAATCACCAAAGCTCAGTATGAACAGGCTAAAGCAGAACC
GATTAAAGCCAAATATTACGGTGCTGCGTTAGAATTTCGCGCCGACTATGTGACAGAAAT
GATCCGTCAAGAAATGGTAAAACGTTATGGTGAAGAAGTCGCTTACACCAAAGGTTTCCA
AGTGTTTGCAACAGTGTTATCAGCTGACCAAAAAGAAGCACAAGATGCACTACGCAATAA
CTTGATTGACTACGACCGCCGTCACGGCTGGCGTGGAGCTGAGAAACTGTGGAACCCTAA
AGAGAAAGCGTGGGACGAAGAAAAGATCATCGATCACCTAAGCAAATTGCCAAGCTCTGA
GCCATTTACGAGTGCGGCAGTATTGGCAATTTCAAAAGATAAAGCGAATGTGATGTTGCC
AACAGGGGAACGTGTTGAGCTTAAGATGTCTGGAATGCGTTGGGCAAGAAAATTTATCAA
TGACTCCGCCCAAGGTAAAGCACCTACTCAAGTAAAAGACGTGATCAATGTTGGTGAACA
AATTTGGGTGCATCAAAATAGTAAGGGTGAATGGGAATTAGGGCAAATTCCAGATGTAAA
CTCTGCACTGGTTTCACTAAATAGTGATAATGGGGCGATAGAAGCGATTGTGGGCGGTTT
CAGTTTTGAACAAAGCCGTTTTAATCGTGCAACACAATCTTTAGTGCAAGTGGGTTCTTC
GATTAAACCTTTTATCTATGCTGCAGCATTAAATAAAGGATTGAGCCTTTCAACCACTCT
AAGCGACACGCCTATTACTATTACAAAAGCAGGACAAAAACCGTGGACACCGAAAAATTC
ACCGAATGTGTATGAAGGTTCGTTACGTTTGCGAGTAGGCTTGGGTAAGTCGAAAAATGT
GATGATGGTGCGTACAGTTCAGATGGCTGGCGTAGAGTATGTAGCGGATTACTTACAACG
CTTTGGCTTCCAAAAAGATCAATATCAAGCGACAGAAGCATTGGCATTAGGGGCAGCGTC
CTTCACGCCGTTAGAAATGGCTAGGGGATATGCTGTGTTTGATAATGGTGGCTATTTGAT
TGAACCTTATATCATTGGTCGTATTTTAGATAGTACAGGCAATGAACTCTTTAAAGCAAA
CCCTGCAATTGCCTGTTTAGAGTGTGATGATAAGCCAGTCATTTATCCAGAGCCAACCTA
TTTTGATTTTGTCAAAGTAAAGGAAACTACAGAAGAAACCGCAATTCCTAAAGATGATGA
AAGTGATGTTATTCCTGAACTGGATATTGCCACTAAAACCAAACAAAATGCCCCAAGCTT
GATGGCAGATGCCATAGCTGTTAATCGAGAAGTGCATTATGCCCCAAGGGTTATCAGTGG
GGAAATTGCATTCTTAATGCGAAGTGCATTGAAAACAGCTATTACAGGTGAAGCTAGTCA
AGGTTGGAAAGGAACAAGCTGGCGTGTGGCAAATGAGATCAAACGCAGTGATATTGGTGG
AAAAACAGGGACTACAAATAACGCCAAGATCGCTTGGTACGCAGGCTTTGGTTCAAACCT
CGTGACGACAGTTTATGTTGGTTTTGATGATAATAAACGTGAATTGGGACGTGGTGAGGC
TGGCGCTCAAACAGCGTTGCCAGCGTGGATTAAGTATATGAAAGTGGCTCTTTCGGATAA
AGAAGAGCGAAAAGAACAGTTGCCACCTAATATCATAGAATTACAAATTGAGCCTACAAG
CGGTCTATTAGGGGGAAATATGAGCGAATATTTCATTAAAGGAACTGAACCTAAGAAACG
TTATATTGTAGAGAAGGCACTTGAACAACCTCTAGGTACAAATCCTGAAGGAACTGAAAA
AATCAGTAAAGAATTATTCTAAAATTCGATAATTCTCTTTGTTCCAGTTGAAAAGTAGGG
CGATTTATTGAGATAATATCGCCCATCTTTATTTTGGGCGATTTGTGGTAAATTTATAAG
ATAAGTGTTTTAATTTTAATCACTTTTACAAAATTCAACATAAAACAGACCGCTTGTATG
TGCAAGCGGTCTGTTTTTTCTAAAAATTCACAAATCAATTTTTCACTCTATTTTTATTTA
TAGAACAAATAATGGCAGAAAAACGTAATATCTTTCTAATTGGCCCTATGGGTGCAGGTA
AAAGCACGATTGGTCGTCAATTAGCACAAATGTTAAATATGGATTTTTTAGACTCAGACG
CTGTGATTGAAGAGCGTGCTGGGGCAGATATTGATTGGATCTTCGATATTGAAGGCGAAA
CGGGGTTCCGTAAACGTGAAGAGCGTATCATTAATGAGCTGACACAATCTCAAGGCCTTG
TGCTTTCGACGGGCGGTGGTTCGGTGTTGTCTAAAGATAACCGCAATGTGCTTTCAGCTC
GTGGTATTGTGGTTTATCTTGAAACTACGGTGGATAAACAGTTTGAACGTACTCAACGTG
ATAAAAAACGTCCGTTATTACAAACGGAAGATCCATATCAAACGTTAGTTGAATTGGCGA
AAATTCGTAATCCGCTTTACGAAGAAATTGCGGACATTATTTTGCAAACTGATGAACAAA
GTGCAAAAGTAGTCGCAACGCAAATCATTGATATGATTGATAATTTACAGTAATCAGGGA
AGTCTATATGTTGCAAGTTAATGTGGAATTAAAAGAACGTCGCTATCCTATCGCAATAGG
GGCAGGGTTATTAACGGATCCGATGAGTTATCACCCGTTAAAATCAGGGGATAAGGTGAT
GATCGTCTCTAATCCAACGGTTGCTTCCCATTATCTTGCAACAGTAGAACAAACGCTAAC
AGCTATCGGTTGTAAAGTTGATTCGGTTTTAATTCCCGATGGAGAGCAATATAAAAACCT
TGACTCACTCAATCTTATTTTTACCGCATTACTTGAAAAAAATCACAATCGTGATTCGGT
ATTAATTGCGTTAGGTGGTGGTGTAATTGGCGATGTGGCTGGCTATGCTGCTGCGTCTTA
TCAACGTGGTATCCGTTTTATTCAAATTCCAACCACCTTATTAGCTCAAGTGGACTCTTC
CGTTGGGGGAAAAACGGCGGTAAACCACCCGCTTGGCAAAAATATGATTGGAGCGTTTTA
TCAGCCGATTTCAGTCATTGTTGATACAAATACCTTAAAAACCTTGCCTAAACGTGAAGT
GAGTGCAGGCTTAGCGGAAGTGATCAAATATGGTGCAATTTTTGATATTCAATTTTTTGA
ATGGCTTGAACAGCATATTGACGATCTCGTTGCCCTTGAACAGTCTGCATTAGAGTATTG
TATTCAACGTTGTTGCCAACTGAAAGCCGATGTGGTGGCTCGTGATGAAACAGAAAAAGG
CGACCGTGCTTTGTTAAATTTAGGTCACACCTTTGGACACGCGATTGAAGCACATCTTGG
CTACGGTAACTGGTTACACGGGGAAGCGGTTGCAGTCGGTATGCTTGAAGCAGCTGCCTT
GTCCCATATTCTAGGCGATCTTACAGAACAAGATGTGGCTCGTTTAGAAAAATTGATTGC
TCGTGCAACCTTGCCAACCATTTCACCAGATGGAATGATGCCTGAAGAATATCTACCTTA
TATGTGGCGAGATAAAAAAGTACTAAGCGGTCAGTTGCGTCTGATTTTATTAAAATCACT
TGGCACAGCTTATGTCACCGCTCAAGCGACCGAAACTCAAGTGTTAGATGCTATCCGTCG
ATTTACTCAATCCTAAGTTTTAACAATGAAACAGCGAGCCTTTTTAAAATGGGCAGGTGG
GAAATTTCGCCTGACCGATGAAATTAATCGGCACCTACCCCAAAAGGCTTGCCTAGTAGA
GCCTTTTGTTGGGGCTGGCTCAGTTTTTCTTAATACACATTTTGAACGCTATATTCTTGC
TGACATTAACCCTGATCTGATTAATCTCTTTAATGTGATTAAAGCTGATGTGGAAAGCTA
TATCCAGCAATCGCAAGCCTTGTTTAATGATCCACAAGCAAATACGGCAAAATTTTATTA
TGAGCGACGTAAGGAATTTAATGCTTGCCAAGATCTGCTACGTCGTTCAGCACTGTTTCT
TTATCTCAACCGTTTTGGTTTTAATGGTTTATGTCGCTATAACCAAAAAAATGAGTTCAA
CGTGCCATTTGGCGATTATAAAACCTATTATTTCCCTGAAAAAGAGTTACGCTTTTTTGC
GGAAAAAGCTCAGAAAGCGGTATTTATCTGTGCCGATTTTCATCAAGTCTTTCAATATCT
ATTAGATAATCCTGATGATTATGCGGTCTATTGCGATCCACCTTATGCCCCGTTGAAGCA
AGAAACGAATTTTACCCATTATGCTGGGGGCGGTTTTTCCCTTGAGCAACAAATTGCTTT
AGCAGACAGAGCAAAACAAGCTCAACAGGCAAAAATCCCTGTCTTAATTTCAAATCACGA
TACCGAGTTTACTCGGCAAATCTACCGTGGAGCAAAAATCAAAAAACTGAAAGTTCAGCG
TCACATCGGTCAATCCATTGATTCTCGAATTAAAGTCGATGAACTTTTTGCTCTGTTCTC
TTAACTTCCTTTTGTATGCAGTAGGAAAAAATATGAATACACAACCCCAAGAACGCCAAT
CGTGGTCAAATCGATTGGCATATATTATGACCGTAGCAGGTGCAACCGTTGGTTTTGGTG
CAACGTGGCGTTTCCCTTATTTAGTCGGTGAAAATGGTGGTGGAGCTTATGTCGCGCTAT
TTTGTATCGCAATGATCGTGATCGGTATTCCGATGATCTTGGTTGAAAATGTGATTGGTC
GCCGTATGCGAGTAAATGCCATTGATGCCTTTACGGGAAAAGCGAATGGTAAGGCTATTC
ACCCTGCGTGGAAAATCTTGGGCTATATGGGATTATTAGGATCTTTTGGTATCCTTGCTT
ACTATATGGTGCTTGGTGGTTGGGTATTAAACTATATCGGCAGTCTTGTAACGGGCGGTT
TAGATCTATCATCACCTGTTACCGTAGAAACTACATCTACTTATTTTAAAGAGAGTATTT
TTAACAGCCCAGTTACCATTTTGGCTTATACTGGCTTGTTTGTCTTAGTAAACTACTTCA
TCTTAGTCAAAGGCATTGTTGATGGTATTGAGCGTTCAGTTAAATATCTGATGCCTCTAC
TCTTTATCTTCTTGATTGTTATGGTGATCCGTAATGTCACTTTACCAGGGGCAGCGGAAG
GGATTAAATTCTATTTAATGCCTGATTTCTCAAAAATTACACCGCAATTATTTGTCTTTG
TATTAGGGCAAGTCTTCTTTGCACTTAGCTTAGGTTTCGGCGTATTAATTACCCTTTCTA
GCTACTTAGATAAAAAAGAAAATCTAGTGAGAACCGCGACAATCACAGGGGTATTAAATA
CCGTGATTGCAGTCATAGCAGGATTTATGATCTTCCCATCACTCTTTAGCTTTGGCATTG
CCCCAAATTCAGGCCCAACACTCGTCTTCCAAAGCCTACCGATTGTCTTCTCTAATATGT
GGGGCGGTACGATCTTTGCTATTATTTTCTTTGGATTATTAGTGGTCGCAGCATTGACGA
CCTCATTAACCATCTATGAAGTGATCATCACCGCTTTACAAGAAAAAACTAAAATGAGCC
GTAAAGCAGCGATTTTCTGGACACTTACCCTGATTTTCATTTTTGGTAATGTACCATCTG
TTTTAGGTGATAATGTATGGAAAGATATCACCATTATGGGCAAAAGTATTTTTGATGCCT
TTGACTATATCAGCGGTAACATTTTATTTATTCTCACCGCTCTTGGCAGTGCAATTTTCG
TTGGTTTTGTCTTAAAAGATGAAGCGAAGGAAGAATTAGGGGCAGGGAAAACATTAACGA
ATTTGTGGTTTAACTATGTTAAATATGTGATACCGCTTTTGATTTTAGTGGTATTTTTTA
GCTCGCTTTAATTTAAACTGACTTAACAAGTGAGCATTTACATAATAAAATTCACAACTC
AAGCAGTAATCAATAGGGTTACTAATCTACTCCACTATTTTTATTTTAAGAGGTCTTACT
ATGAAAATTATCTTATTAGGAGCACCTGGTGCAGGCAAAGGTACACAAGCCCTATTTATG
ATGAAGAAATTTGGTATTCCACAAATTTCAACAGGGGATATGTTCCGAGCTGCCATTAAG
GAAGGAACAGAGTTAGGTAAACAAATCAAAGCATTAATGGACGAGGGAAAATTAGTTCCA
GATGAATTAACCGTTGCCTTAGTTAAAGACCGAATTTCTCAACCAGATTGTGCAAATGGT
TTCCTGCTAGACGGTTTTCCTCGCACTATTCCACAAGCAGATGCACTAAAAGAAGCTGGT
GTAAAAATCGACTTTGTATTAGAGTTTGATGTGGCAGATGAAGTAATCGTTGAGCGTATG
AGTGGACGTCGAGTTCATCAGCCATCTGGTCGCACATATCATGTTGTATATAATCCACCG
AAAGTAGAAGGTAAAGATGATATAACTGGCGAAGACCTAATTATTCGTCAGGATGATAAA
CCAGAAACTGTACTAGAACGTTTAACGATTTATCATAAACAGACTAAACCATTGATAGCG
TACTATACTACGGAAGCTGAAGCAGGAAATACTCAATATTACCGTTTAGATGGTACTCAA
TCTGTAGAATCTATAAGCGATGAACTCAATAAAATTTTAGGGTAATTTCCTTTCTACATA
TAGAATCAAAAATAGTTGCTAAGAACCAATACGATCTTAGCAACTATTTATCTCAACGTT
TTATTATTTAATATGTCTTTCTTGATACCCCGTATAAATTTGTCTTGGACGGACAATTTT
GAGGCTCTCTTCGCACATTTCTTTCCAATTTGCAATCCACCCGACTGTTCTGCCTAAGGC
AAAAATAACAGTAAACATGGAAGTTGGAATGCCTATGGCTTGTAGAATAATACCTGAGTA
GAAATCAACATTAGGATAAAGTTTGCGTTCAATGAAATAAGGATCGCTTAAGGCAATGCG
TTCTAGTTCCATTGCAACTTCAAGTAATGGTGTTGTTATTCCTAATTCTGCAAGGACTTC
GTGGCAGGTTTCCCGCATAACTTTTGCCCTTGGATCGTAGTTTTTATATACTCGGTGACC
AAATCCCATTAGACGAAATGGATCATTTTTGTCTTTGGCTCTTGCGATAAATTCAGGAAT
ACGGTCAACCGTGCCGATCTCCTGTAGCATTTTGATACAGGCTTCGTTTGCTCCGCCATG
AGCTGGCCCCCACAGTGATGCAATCCCTGCCGCAATACAAGCAAATGGGTTTGGCCCAGA
GGAAGCAACGCCTCTTACTGTTGATGTTGAAGCGTTTTGTTCGTGGTCTGCGTGAAGTGT
GAAGATGCGATCCATAGCTCGTTCTAGTACAGGGTTAACCACATAAGGTTCACAAGGTGT
TGCAAACATCATGTGTAGGAAGTTGCCTGCGTAGGATAAGTGGTACTGCGGATACATAAA
TGGGCGGCCGATGTTGTATTTGTAACACATGGCTGCAAGGGTTGGCATTTTGGCTAAGAG
GCGAATGGCGGTTTTTTCTCGATGTGCTTCGTCATCACTGTCTAGCATGTCATTGTAGAA
TGCGGCTAAAGCACTACTTGCTGCACACATAACCGCCATTGGGTGCGAATCTCGGCGGAA
ACCTTGAAACAAGCGGGTAAATTGTTCATTTACCATGTAATGTGAACAGATCTCTTTTTT
GAACTCAGCCAATTCTTCTTCTGTAGGCAGTTCGCCATTTAGAAGAAGATAGGCGATATC
AAGATAGGTTTTATTTAAAGCAAGCTCGTCAATCGGATAGCCACGGTGCAATAAGACACC
TTGTTCGCCGTCAATGTAGGTGATACTGGATTGGCATAGTGCGGTAGAGGTTAGCCCTTG
ATCGTAGGTAAAGAGTTGGTGCTTTTGTAATGCCTCAACGCCAATTGCATCAAAACCTAA
GTTACTCTGATAAACGGGCAATGGAATTTTACGCCCATCGTTAAGGTGAAGTTCTGCAGT
TAAAGTCGGGTGTAGTTTAGGCATTTTGTCCTCCCTGTTATCGTAAATTTTATGCAAAAT
CAAACCGCTGTTTGAAAAATGAGGTTATCCGCTTTTTGGGTATAACGTTGAATTTGGTCA
AAATTCATGTAGCGGTATGTATCCGTTTTATCTGCCTCTAGGCGTTGTACATAATCTAAA
TACTCTTTCCATGTAGGAATGCGTCCTAGTAATGCACAGACTGCCGCAAGCTCTGCAGAA
GCAAGATAGACAAAAGAGCCTTTACCCATGCGATTTGGGAAATTGCGTGTAGAGGTTGAA
ACAACGGTTGAGCCGTCGGCTACACGAGCTTGATTTCCCATACAAAGTGAACAACCTGGT
ATTTCAATTCTTGCTCCACTTTTGCCATAAATGCTGTAATAGCCCTCTTCACTAAGTAGT
GTTGCATCCATTTTAGTTGGTGGAGCAATCCATAAACGTGTTGGGATCATGCCTTGATGC
TGGTTAAGCAATTTACCTGCGGCACGGAAATGACCTATGTTCGTCATACAAGAGCCAATA
AAGACTTCATCGACTTGTTGACCTTGCACTTCGGAAAGTGTTCTAGCATCATCAGGGTCA
TTTGGGGCACAAAGAATAGGCTCTTTGATGTCATTTAAATCAATTTCAATGATAGCGGCA
TATTCAGCATCACTGTCTGCTTCTAATAATTGTGGGACAGCCAGCCACTCTTCCATGGCT
TTAATTCTGCGTTCAAGGGTTCGTTTGTCGCCGTAACCCTCGGCAATCATGTATTTTAGT
AAGATGATATTAGACTGAAGATATTCGATGATCGGTTCTTGATTTAATTTGATGGTACAA
GCCGCAGCAGAACGTTCGGCTGAGGCATCTGAAAGTTCAAAAGCCTGTTCAACTTTAAGG
TGCTCTAATCCCTCAATTTCTAAAATGCGACCTGAGAAGATATTTTTCTTACCCGCTTTT
TCTACCGTCAATAGCCCTTGTTTAATAGCATAATAGGGAATTGCATGTACGAGATCTCGT
AAGGTAATGCCTGGTTGCAATTCGCCTTTAAAACGGACTAAAACAGACTCTGGCATATCT
AATGGCATTACTCCTGTTGCAGCCGCAAAGGCAACTAAGCCTGAACCTGCAGGAAATGAG
ATGCCAATCGGAAAACGTGTATGTGAGTCGCCACCTGTACCTACGGTGTCGGGCAATAGC
ATTCGATTAAGCCAAGAGTGAATAACACCATCACCTGGACGTAGTGAAATACCGCCTCGG
TTCATAATGAAATCAGGTAAGGTATGATGTGTCACAACATCTACAGGTTTAGGGTACGCG
GCCGTGTGGCAAAATGATTGCATCACTAAATCAGCTGAGAAACCTAAACAAGCGAGATCT
TTAAGCTCATCACGGGTCATTGGACCTGTGGTATCCTGTGAGCCAACACTTGTCATTCGA
GGTTCGCAATACTGCCCTGGGCGTATGCCCTCCACGCCACAAGCTCGCCCAACCATTTTT
TGTGCAAGTGTGTAGCCGACTGTTGTTTTAGCCTGTATTTGAGGTTTAACAAACACTTCA
CTTTCTGGCAATCCTAGTGCCATGCGTGCTTTATGTGTCAAACCTCGACCAATAATCAAT
GGAATACGTCCGCCTGCACGAACTTCATCAAGAAGCACATTCGTTTTAAGACTAAACTGG
GCTAATACTTCGTCACTGCCATGCTTACAAATTTTGCACTCATAGGGATAGAGGTCGATT
ACATCGCCCATATTTAATTGGCTTACATCCACTTCAATGGGTAACGAGCCTGCATCTTCC
ATCGTATTGAAAAAAATAGGGGCAATCTTACCGCCTAATACCACACCGCCAGCCCTTTTA
TTAGGAATGTAAGGAATGTCATTTCCCATGAGCCATAAGACCGAATTTGTAGCCGATTTA
CGTGAAGAACCTGTTCCTACAACATCGCCAACATAAACAAGTGGAAAACCTTTTTGTTTA
AGGGCTTCAATCTGTTTCATTGGACCAACTACACCAGCTTGGTCAGGTTCAATACCCTCC
CGTTCATTTTTAAGCATAGCCAGTGCGTGCAATGGAATATCTGGGCGTGACCAAGCATCT
TGTGCAGGCGAAAGATCATCTGTATTGGTTTCTCCTGTCACTTTAAACACGGTCAGTGTG
AGTTTTTCGGCTAATTTTGGACGAGATAAAAACCAATCAGCATTGGCCCAAGAGGTTAAT
ACTTCTTTAGCAAAGCGGTTTCCTTGCTTCGCTTTTTCTGCCACATCATGAAAACTGTCA
AATACTAAGAGCGTATGAGAGAGTGCTTTGACGGCAATAGGAGCAAGGCTTGGATCATCA
AGTGCTTCAACAAGCGGTTCAATGTTGTACCCCCCTTGCATTGTGCCTAGCAAGCTGACG
GCTTGTTGTGGGGAAATGAGCGGCGAAACTGCTTGCCCTTTTACTAAGGCTGCTAAAAAG
CTGGCTTTAACATAGGCTGCTTCATCAACCCCTGCTGGTATTCGATTTTCAAAGAGGTGC
AAGAGTAATGCTTTATCTGCATCAGCAGGTTCTTTAAGTAATTCAATAAGCTCTGCTGTT
TGCACTGAATTTAATGGCAGTGGCACAATACCTTGTGCAGCTCGTTCAAAAACGTGTGTT
TGGTATTCAGTTAAGAAAGACATAATGATGATCCCCACTTCAATATAGATAAAAAATGAG
CGATGAGATAATCATAACAGAGAGAGTAAAAACGACAAGAAATAAATTTAACAAATTTTA
CATTTTGTTAACAAGATCACAAAATTGCATGATTATCTCTATGTGTATAAGTGGTTACAT
ATTGGCGACAATATCTTGGGCAAATTCCGAAGTTGTACGGAGTGTTGCCCCCTCTAATGT
TTCCGCAAAATCAAAGGTCACTGTCTTATTTGAGATGGTTTTGGATACTGCGTTTACCAC
TAAATCTGCCGCTTCAGTCCAACCTAAATGGCGTAGCATCATTTCGCCACTGAGTATGAT
CGAGCCTGGATTTGCTTTGTTTTGACCTGCGATTTTAGGCGCTGTACCATGCGTTGCTTC
AAAAATAGCCGCCTCTTCCCCTATGTTTGCACCAGGTGCAATACCAATACCGCCAACTTG
TGCCGCAAGTGCATCGGATATGTAGTCACCATTAAGATTAAGCGTTGCAATCACATCGTA
ATCACTTGGATGTAATAAAATTTCTTGTAAAAAAGCATCAGCAATGCAATCTTTGATGAT
GATCTCTCGTCCTGTATTTGGATTTTTTAAACAATGCCAAGAGCCATTATCTATTGGCTC
TGCACCAAAGTCTTTGGCAACTTGGTATCCCCACTCTTTAAATGCCCCCTCGGTAAATTT
CATGATGTTGCCTTTATGCACTAAAGTGAGTGATTTACGATCATTATCAATCGCGTACTG
TAATGCAGCCCGCACTAAACGCTGAGTCCCTTCTTTTGAAACGGGCTTAATACCAATGCC
ACATTCTTCCGTAAAGCGAATTTTTTTCACGCCCATTTCCTGCTGTAAAAAAGCGATTAC
TTTTTCAGCTTCATGGGAACCTGCCGCCCATTCTACCCCAGCATAAATATCCTCTGAATT
TTCACGAAAGATCACCATATCCACTAATTCTGGATATTTCACAGGACTTGGCGTACCTTG
GTAGTAACGGATTGGACGCAAGCAATTATAGAGATCTAACTCTTGACGCATTGCTACGTT
TAAAGAACGAATCCCCTTACCGACAGGGGTCATCAATGGGCCTTTGATCGCAATATGATA
CTGTTTAATTGATGCTAATGTTTCTTCGGGTAGCCATGTGTTTTCACCGTAAAGTCGGTT
AGCTTTTTCCCCTGCATAAATCTCTAACCAGTCAATTTTTCGTTGACCTTGATAGGCTTT
TTCTACCGCAGCATCAATTACAAAACGCATGGCTGGTGTGACATCAACGCCAATTCCATC
TCCCTCAATAAAAGGAATAATTGGGTAATTTGGAACAGACAATGAACCATCATGATTTAA
TTGAATAGCTTGCCCTTTTGGTGTAGTGAGTTGAGATAGCATTATTTCCCCCTTAAATGC
GACCTAATACCGCTTAATTGAGTTTGAAAATAAAAACAGCAGATGTTGTATTTTTTACAA
GCAACGGGATAATACCATCAGATAACAAATTTAACAAAAAATTTACATTTAAAAATTTTC
ATCATTATCTGCAAGTTACATAAATTAAATTCATGAAATAATGAAAATAATTTTATTGAC
ATCATATCGCTGGCATTTTAAAGTTTTAGCCATCTAAACGTCTAAAAAAGACGGCAGTAT
GCAAACTAAACATTATACAAATAACAACAATAGAAGCTCTATAGAGGTGTTGAATGAGTT
ATGCAAAAGAGATTGATCTTTTAAATCAAAGTGTTGCCGACTTAAACGGCAAAATTAATG
TGTCTTTTGAATTTTTTCCACCTAAAAATGAAAAGATGGAAACGCTGTTATGGGACTCTA
TTCATCGTTTGAAAGTGCTTAAACCGAAGTTTGTTTCTGTGACTTATGGTGCAAACTCTG
GGGAACGTAATCGCACGCACTCTATCGTAAAAACCATTCAACAAGAAACAGGGATTGTCG
CTGCTCCACATTTAACAGGTATTGATGCACCCCTTGACGAACTTCGTGCTATTGCAAAAG
ATTATTGGGACAGTGGCATTCGTCACATTGTGGCTTTGCGAGGCGATGAGCCTGCTGGCT
ATACGAAGAAACCTTTTTATGCGTCGGATTTAGTAAAACTGTTAAAAGAGGTTGCCGATT
TTGAGATTTCTGTTGCCGCTTATCCTGAGGTTCACCCTGAAGCAAAATCAGCACAATCTG
ATTTGCTCTATTTGAAACAGAAAGTTGACGCAGGTGCAAGCCGTGCTATTACTCAGTTTT
TCTTTGATATTGATAGCTATCTTCGCTTCCGTGATCGTTGTGCAACGGTGGGGATTGATG
TTGAAATCGTGCCTGGCATTTTGCCTGTGTCGAACTTTAAACAGCTAGAAAAAATGGCAA
AAATCACTAATGTGAAAATCCCTAGCTGGATGGCAAAAATGTATCAAGGTTTGGACGATG
ATCAAACCACCCGTAACCTTGTAGGGGCAAGTATTGCAATGGATATGGTGAAAATCCTCT
CTAAAGAGGGAGTAAAAGATTTCCACTTTTATACCTTAAACCGTTCAGAATTAAGTTATG
CTATTTGTCATACTTTAGGGGTAAGACCTGAATAAGCGATTTGCGATAGCCTAACCCGAT
CTTCACGGATCGGGTTTGCTCTATTTGGATGCTTATCTTTCTGTATTCAAAAACGTAACT
TTCTTGTAAAATCCAACCGCTTATCACGACATTTTATAGAGGATTTATAATGACATTAAA
AATTGGCGTTGTCGGTGCTGGTGGCAGAATGGGTCGTCAGTTGATCCAAGCCGTAAATAA
CACAGAGGGCGTAGAATTAGGTTCAGCATTTGAACGTAAAGGATCATCATTAGTCGGGGC
TGATGCTGGCGAGTTGGCTGGTATTGGGCATTTAGGCGTGACTGTCACGGACGATTTAGC
TTCACAGCTCAATCATTTTGATCTATTAATTGATTTTACTCGCCCTGAAGGGACGTTGGA
ACACATCGCTTTTTGTGTCGCACATAATAAAAAAATGGTGATCGGCACAACTGGTTTTGA
TGATGCGGGCAAACAGGCGATTAAATCTGCATCAGAGGAAATCAGTATCGTCTTTGCTTC
AAATTACAGCGTTGGGGTGAACTTAGTATTTAAACTGTTAGAAAAAGCGGCAAAAGTGAT
GGGCGATTATTACGATATTGAGGTGATTGAAGCTCACCACCGCCATAAAGTTGATGCGCC
ATCTGGCACGGCACTTTCAATGGGTGAGCATATTGCCAAAACCTTAGGTCGTGATTTAAA
AACGCACGGCGTATTTGCGCGTGAAGGGATCACAGGGGAACGTAAGCGTGATGAAATCGG
TTTTGCGACGATCCGTGCAGGTGATGTAGTCGGTGAACACAGTGTTTGGTTTGCTGATGA
AGGCGAACGTATTGAAATTGCCCATAAAGCTTCAAGCCGAATGACTTTTGCTAACGGTGC
TGTGCGTGCAGCAAAATGGCTTCAAACCAAACAAAACGGTCTATTTGATATGACCGATGT
GTTGGATTTAAATAATTTATAATAAAGAAAAGCGGTCAAATTTAATCAAAATTTTGCAAA
AGGATAGATATGAAATATAACAACATTGAAAGTACTTTAGTCCAACTGGGTAATCGTACT
GATGAGCGTACTGGTGCGGTGGCGACCCCGATTTTCCTTTCGACTGCCTATGGACATATG
GGGATCGGCGAGTCCACAGGCTTTGACTATACTCGTACCAAAAACCCAACTCGTAGTGTA
CTTGAGCAAGGCATTGCGGACTTAGAGGGTGGCGATGCAGGTTTTGCATTAGCGTCAGGT
ATGGCGGCAATTCAATTAATTATGTCGCTCTTTACTGCCCCTGACGAGTGGATTATCTCT
AGCGATGTTTATGGCGGAACTTACCGCTTGTTAGATTTTAGCTACAAAAATAACAATACC
GTGAAGCCTGTTTATGTGAACACGGCAGATCTAGACGCGATTGAGAAAGCGATTAACCCA
AATACCAAAGCGATTTTTGTTGAAACACCGTCTAATCCGTTGATGGAAGAGTGTGATGTT
GCAGCGATTGCGAAAATTGCTAAAAAGCATAATTTACTGCTGATTGTCGATAATACTTTC
TTAACACCAGTATTATTCCGCCCGATTGAACTTGGGGCAGACATTGTTATTCACAGTGCA
ACCAAATATTTGGCAGGACATAATGATGTGTTAGCAGGTTTGGTGGTAGCAAAAGGGCAA
GCGTTATGTGACCGCTTGTTCTATTTGCAAAATGGTGCTGGGGCGGTGCTTTCACCGTTT
GACGCTTATATGATTATTCGTGGCTTAAAAACCCTTGCGTTGCGTGTTGAGCATCACCAA
CAAAATGCCACTGAACTCGCTAAATTCTTATCGGAACAACCGCAAGTGCAAGATGTGCTT
TATTCTGGTAAAAGCGGTATGTTATCTTTCCGCTTGAAAGATGAAAACTGGGTTAATCCA
TTCTTAAAAGCGATCAAGATGATTACCTTTGCGGAAAGTTTAGGCGGTACAGAAAGTTTT
ATTACTTACCCTGCAACCCAAACCCATATGGATATTCCTGAAGCAGAACGTATCGCTCGT
GGTGTATGTAATAAGCTCTTGCGTTTTTCGGTGGGGCTTGAACACGTTGAGGATATTAAA
GCAGACTTGCTACAAGCATTTGCTCAGTTGAAGTAAATTGGTGTAATAAACAAATTTGTT
GCTAAAAAGTGGCTTAAAGCCTTATAGTACAAGGCTTTAAGCCACTTTTTTTGAAATATA
AACAAAAAACTACCCATTTTGCCAAAGTCCGAAAATAAAGAAACATGGTATACAAAATAA
TACTCAACCTTACTTTTGTAATGAATGTCATAAAACGTTTATCTTAAAAAATGAATTTTA
TTAGCGATTACGTCCTTAGTTTATAAAACGCCAAACGTTTTTAAAAGAATGAAGTGATAA
AGCCAATAAAAAAGACCATTTCCCTTATAAACGTCGTAATGCAAGAAGTGCTTATACCAG
CTTAAAGCGTTATATGGATTTTATTTTTACCTATGAGAAATATTCTAAATTAAATATAGA
AAATACAATAAATCGCTTAGAGGGATTATTTAGCGAGCTTAAGCAAAAATTAAATAATCA
TAACTGATTAACAAAAAGGCGTAATATTTTGTTTATACAAGATTTTTTAAATAAAAAGAG
TTGCTAAGAATAATTAAAAATACCCATTAGCAAGTATTTTATTTATTATACCTATCAATT
AGACAATCTGTTTTTTTGCAATGCGCGATGTTTTACTTGATGTACGATATTTGTAATCAC
CCCAGCGATATTTACATCACTCCATTCTTTAATGCGTAAATTAGGTTCTGAGGTGTCTAA
AGAAAATAAAATCTTCTCTCCATTAATCTCACTGAAAAATTGGTAGAACTTATACTCTTG
ATTTTTCTCTAATACCAAAAGATCGTTAATTTCAGCAGATTGATTATTCTCTACAATTAA
CAAATCATCTAATTCGATCCCCCATGCAATTAAATTAGGGTTTTTCACATGAACCAGAAA
GGTTTCAGAAGGACGACGAACATAAAGAGAATAGAGATCCAGTTTGATTGGGTGCTTTAT
ATTAGAATCTCGATAAAGGGGTAAAGGCTGATGGGATTGTGCCAATGTTAGTGATCTAAG
ATACGCCATAAAAATCCTCTAAAATAAATCTGTGTGTTTATACAGTTATTTTACTGTTTA
AACACACAGTGTCAATAGGAATTTTGCGTTTTAGTGTAAATTTTTACAGGTAAATCATCA
ATCAATATTTTTTAGCTGTTCTTCAGATAATGTTTCTTGCTCACTATTTTCTGTTTTACC
ATCTTTTACTTTAAACTCTAAATTTTGAAAATAGGCTTCTCGGAAAGTAATGTAAGGATC
TTGAGATTGCTTCAATAACGCTTCTTGTCCTATAAGCTGTGCACGGGAATCTACTCCTTG
TACGACATATTTTGTGATACTCCAAGGTGTAGCGAGTAAAGATAAAACTGGATAACTAGT
ATCTACTAATCGACCTAAATCTTGACGAGGCGTTGCGGGTCCATACATTGGTAACATCAC
ATAAGGTCCTGTAGGCACATTATACGCGCCTAGAGTATCCCCAAATTCTCTACGTTTATC
AATTTTAAGATCATTGGTCATACTCGCGAAGTCAATTAACCCGCCTAATCCAAAGATAGA
GTTAAACCAAAAGCGAGTAAAGTGAACCATCGCTTTTTGTCCTTCCCCTTCAATTAATCG
GTTTACAAAGCTGGCAGGTTCATCAAGGTTATTTGCCACATTGACTAAACCTGTTTTAAT
TGGGCTAGGTACATAATCTCGCCAACCTTTTGCCACAGGTTCAAGAATATAAGGGTCTAG
ATATTCGTAATTGACTTTCCACATGGCACGGTTAAATCCTTCCAACGGATCTGAACGGGT
GCCAGTTTCAGGATCAATAGAAGCAGTACAAGCGGTTAGAAAAGCGGTATTGAGAACTAA
AAATAGAAGTTTAATTTTTTTCATATGACTACTTTAAAAAAGGGTTGTGTTGTTTTTCAC
GTCCTACTGTGGTATGAGATCCGTGTCCAGGAATAATGATAAAATCATCTTCTAAATCAA
ATAGTTGTGTTTTTATTGTATAAATGAGCTGCTCAAAATTACCTTGGTATAAATCGGTTC
TTCCAATACTATCTTTGAAAAGCACATCGCCACTAAAGGCAATTTTATTCTCAAAATCAA
AAAAGCCGATATGACCTGGTGAATGGCCTGGTAAATAGCGAATATGGAATGTTAAAGCCC
CAATTTGAATTTTATCACCTGCATTTAACCAGTGATCTGGTAGAAAAGCGGGCGATGCAG
GAAGCCCGTAGCTCTGACAAATATTAGGAAGTTGTTCAAAAAGAGGTTGATCGTTTTGAT
GAGAACCAAAGACATCAACATTAAAATGTTTTCTCAGTTGATCGACAGCCATAATATGAT
CAAGATGACCGTGAGTAATCAACAATTTCTGCACATTTAATTGCTGTTCTTCCACAAACC
GAATTATTTTGTCTGCATCATCACCAGCGTCAATAATAACCGCATTCTTTTCGTTATCCC
AAACGACAGAACAATTTTGTTGGAAAACACTTACAGGGATAATTTGCAAATTAAACATAA
AATCAAACCGCTTATGAACCACGCCAAGTACGAACAGGGCCAGTGTCGACGTGGACAAAA
TTACTGTGAGGATAATAACCAACCCCCCCGTTATTCAGGCTTTCTGCTGCCGCTTTTATG
CGGGCAAGAGGAACACCTTCAATACGGAAATCAATGGCTTTACCTAAAATATGGTAGCTA
TTGCTAGCAACGCCTCGACTACGACGGCGTAATCTAGCATTTGTTTGAGCAGAACGATAT
CCGCTTACAATAAGAATTTCAGATTTACGAAGACCCAAGCGAGCTTGAATTTGAGTTAAT
TTTACGAATAGTTTTGGGTCAATTCGCTTAATTCTGTTGATATGCACATCGCGCATAATA
TGATTTAATTTGTTAAGATCCTTTGCAGCAAATCCGTTAGTGTGATAATTAGCAGATAAG
GTCTCGCCTGTACTTAAGCGTTTTAAACGTAGAATAAGAGGTTTTGGAGTTGACGTTACC
GCATGAACTAAATTAGGTAACAAGGTTGCACCCAAAACTATTCCGCCTAATGCAAGCCAT
CTTTGGCGTTGTAAATTTGTTTGTTCCATTTTATCCTCGCATTTGGGTTATTTACCGACA
ATCTCTCCTTTAATCTCTTGAAGGTAAATATATTCAGCCTGACTTCGACATTTTATCAAA
AAGGAAGTTCTAAAAAATAGCCTATCGTTTTCGGAAATTTTTTATTTTGTGGACTAGATC
ACACTTTTTACTTTTTCCCAATCTAAGTTGATTTTAGGTAATGATTTATCAAATTGATAA
ATATCAGGTAAGGTGTATATTTTACCGCCTTCAATCCAGGATGTTACATAATATAAATAA
ACAGGATTATCTGAACGAATAGGTGCAGAAGTTGTTTTTTTGCTTGCAAGAACGTCCTGT
TTTCTCTGCGCTGACCACCCAGCTTCTGCTAATAATAACGTAGCTAGTTCATCTGCTTTA
GCTACACGAACACAGCCAGAGCTTAACGCACGATTTTTTTTACTAAATAACCCTCTATTT
GGTGTATCGTGCAAATAGATTGCATCGGAACTTGGCATATTAAATTTATAACGCCCTAAA
GCACTATCATCTCCCGCTTTTTGACGGATATGATACGGGAAATTATTTTTTCCTTCATAA
GCTGCCCAGTTGATACTATGAGCACTGAATTTATTCCCTTTCCCATCTAAAATTTCATAG
CCTAATTTATCAGCAAGGATTGGATCTTTACGAAGTTTTGGTACTAAATCTTTATTCTTA
ATTGTTGATGGAACATTCCAAGGCGGATTGACGACAACGTTGCTCAGTTTGCTGTACATG
ACAGGTGTTTTGCGATCATTTCTTCCCACGATTACTTTAGACTGTAAAACAAGTTTGCCC
TCTCTGAAATAATAGAGCTGATAGCTTGGGATATTGACAAAAATTCCATTATTAAAACTT
GGAATAAGACGTAAACGCTGTGCATTAAGTGCTAATTGAGTAAATGAAGGCGTGTTTACA
CTACCTTTATTCTCTTTTGTAGATTTTGCTGATTTATTACCACCCTGATTGAGAGCATCA
TTAGATGATATTTCAAATAATTTTTGTACGGTTTCTTGGTAAATATGGTTTTTAGGTATT
AGATCCGTGACAAACTGAGCGTAGCGATCTTGCTTAATCGCTTCCAACCAAGTAGCAATA
CGATATTCTGTTGGTGTTTTAATTGAATAACTTCCTAAATGATATAACCATTGATTTGCA
AATTGATCGACATTTTCTGTGTAATAGAGATAGTCTAAGAAACTATCTGTGAGTAGAATA
TCGCGAGCAAATCCCTCATTCATATTTAGAATTTGTTGTAACGCATTAGCCGATTTAGGC
GAAACGCCGCTTACAGCGAATACTGCATATTCTTTTAAAAACTGTTTTTCTGCCACTTTA
TCTTTCCACAAAGGGGCAAACTCATTATTGAGATAGACTTTTGCTGTCGTATTGGATAAT
AGTAAATGATAGCCTAATGTTTCTTGTTGAATACGTTGTTCGGCATGAATTAATTTTTCG
GCTTCAATGCGTTTTCTTTCAGCCAATTGAAATTGATATTCTGCATCTTGTGTCAGTTCA
GCAATACGGACTAATTGCGCTTTAAAACTTAACTGAGGCAAAATTTGTTCATCAGGAACA
GGCGTTGCAGCATTATGTTGAGAACTAACATTCAACGCACTTCCATTTTCAGCAACCACA
GCACTAGAAAACAATATTACTGACAAAAAAGTTAAACTTTTCATTCAATTTAATCCATTA
GGAAAATGAGTAATAAATCAGACCGCTTAAACAGCGGCCTGATAAACTTCCACATTATAA
ACGTATTTATTATTTTTTATCAAATTGTAACCAATCAACCATCATCTGCTCCGTTTCTTT
TAAGAAGAAATCTGGGGCTTCATAGTCTTTTGGTAACTGTTCAAGATCTTTGATCTGTTT
TTTACCTTCACGTTTAAAGCGGGCATTTAAATCTTTCAAACGACGAGCTTCATCAGATTT
ACTCTCTTCTTGACGAGAAGCCAAATTAAGTGAGGTAAATTTACGATCATCTCTTTCCTT
ATTAATTGCGATAGTTTCATTTAAAGCAATAAATTCAGGATTTTTAGCAATACGTTTTTC
GTGATTTTCAGTGAGTTGTGCAACTACATCTCTAGCTTTTGCGACTTCTGAATAAGTTGC
TGCAGGAATTTTATCCCAAGGCAAAGCATTATCTTCAAATCCTTCCCCTGTTTTTTCTGC
ATTGATAATTTCAGGGAAACGAATATCTGCTTCAACCCCTTTAATTTGGGTGCTGCCACC
ATTAATTCGATAGAATTTTTGGATTGTATATTGGATAAAACCTAACGGCTCTTGATCCAA
ATCATAAACCATATTTAAAGAACGGTTTTGTTGAACAGTACCTTTACCAAAACTTTGCTG
CCCGATAATAATCGCACGATTGTAATCTTGCATTGCAGCCGCAAAAATTTCAGAAGCCGA
AGCACTATGACGGTTAATCATCACTAAAATGTTGCCATCATATAATGTTGTACTATCGGT
ATCTTCGTGAACACGAATACGATTAAAAGCATCTCTAACCTGAACAACAGGACCATCTTT
AATAAATAATCCCGTTAATTCCACGACCTCAGGCAAAGAACCGCCACCATTTTCACGCAG
GTCAATAATCAACCCATCTGCTTTTTTGGTTTTCATCTGTTCGAGAAGTTTACGCACATC
TGCAGTCAAACCAATATAGAAACTTGGAATTTTGATCACAGCAATATTTTTTCCGTCTAC
TTTATCAACAGTTAATTTCGCCGCACTGTCTTCAAGACGAATTTTATCCCGAACTAAACT
AATAATCTTGGTTTTGCCGCCTTTAGCAGGTTCAATTTCAAGATAAACCGTCGAACCTTT
TTTACCTTTGATATTATCGACAACATCATCTAAACGCCAGCCAATCACATCTTCGATTTT
ATCTTTTGATTGCCCCACACCAACAATTTTGTCACCTGCTGCAATTTTTTTACTACGTGC
TGCTGGCGCACCAGGTACCAAAGATTTGATGATCGTAATATCATCTTCCATTGAAAGCGT
CGCACCAATGCCTTCTAAAGACAAGTTCATACTCTCTTGGAAACGTTTAGCTGCACGAGG
TGAAAGATAACTTGTATGCGGATCAATTTCTCTTGCAAAAGCGTTGAGATAAGTTTGCAG
AATATCATCGGCTTTATTTTGTGTTAAACGACGAATTGCCAAGTTATAACGTTTAGTCAG
TGTTTTCTTGATTTCAGGCCATTTCTTATCTTTCAAATAAAGATTAATAATATCGTTTTT
TACTCGTTGCAACCAAAGCTCATCAGCTTCTGTGGTAGTTTTCGGGAACGGTGCTTTTTC
ACGATCATTTTCAATTTGATCCTGCCCTTTTAAATCAGGCTCTTTATCTAACAAAGACAA
AGCATATTTATAACGTTCATAACGACGTTTTGTCATTAACTCATACATTTCAAAGGCAAT
ATCTAGTTTGCCTTCATAGAGTTCTTCATCTAACTCGGTTGCATACTTAGCACGCAATTC
ATCAATATCAGACTGTAAAAAGGTATTGTGAGAACCATCAAGCCAATCAATATAACGATT
AAAGATTTTCTCAGAAAAAGCATCATCTAGTTGAAACTTATGATAATGCGATTGTGTTAA
ACGAGCTGTAACACGTTTAGTTGAAATACTATGTTGTTCTGTTGGTTTTGGAATGATTAA
TTCACTTTCTTTTATTTGAGGTTCTGCAGCAAAACTATTTATGCTACAAACTCCCAAACA
TAACCCAAGTAATGTGGTGAATTTATTATATTTCATATCAATCCTATAAATGCGACTATT
TCTTGCCTTTGGCAAATTTGCTTTCTAATGCGGACAAACTTTCTAAAGATGCTTTTGGCA
TTTCTTGTTTTTTCGTTTCAGCCCGTTTTTTGGCATGTGCTTCACGTGCTTTTTGTTTAA
AGAAAGTTTTACGCTCTTCCTTGCGTTTCTCTTTTAATTGTAGAGCTTTACGTTCTGCAT
AAGCTGCTTTTGCTTCGGCTAAAGATTGCGCTGCATGTTCTGCTTGTGCAGCTTCAACAA
CACCCGCTTCTTCTCCTTGAAGACCGACACGTACAGCACCTTCTTTACATGCGTGTAAGT
AACGCCAGCTCATTGTATAAACGCGTAATGCTTGACGAAGCCCCGTTTTACTGATTTTTT
CATCATTACTCAGCGCTTCAACTAAATCTTGGAAAAGTCCAATTTTTAGAGGTTTAGCTT
CGCCTTCTAAACTAAAGCAAAGCGGAAATTTTTCAGCCAAATAAGCAATGATTTCTTTTG
TAGATAAAGCGGTTTTTAGGTTTTGAATGGTATTAAGTTGTTGTTCAGACATAAAATGTT
CCAATCTAAAAAATGAATGTTAGGTAAGCGAATAAAAATGCTACCTACTATATTTTATTT
AGTTACAGTAGTCCATAGACTTTCCAATAAGTTCCTTATTCTTTAGTAAAAATTTTATTT
TTTAAAATAATATTTGCCTTATACAGTGATAAATGTTGTAATGCTGCCCGTTGAAATTTT
CAACCATTTTTAGGGGCTGACGCAGATTAGCTCTAATTTTCACACCATTTTCTCAACGTT
TTAAGTTGCTCTTTTGGTGTTCCAAAGTGAAACCGAAATTCACATTCTTTCAAGAATAAA
GGGAAACTTTTTCGGTCAATTCCATTATATTTTCGGAGTATCCGCTTGGCTTGACTCCAA
AAATTCTCAATGCCGTTGATGTGATTTTGTTTCACTGTAAACAGCTCCGAATGGCTAATT
CGTTCGTGGTGAAATTCACTTACATCAAGGGCATCATAACTATGGTAAGTATCTGTATAA
ACCCAGCTGTCGGGCTTGATTTTCCTTGCTATAACAGGCATTGGCGTTGTTGTCTGCGTA
TCATTGACCACCACAGTAAATACTTTTTCCTTGCCGTTTCAATATCCCAAAAACAGCCAC
TTTTCCTGCCGCTCCACGACCTCGTTTTCCTTTACGATGTCCACCAAAATAGCTTTCATC
CAACTCAATTTGTCCGTCAAATACTTCATCCACTTCAAGTGCTAAATGATAGCAGATGAC
CTCGCGGATTTTGCGATAAAACAGGATTGCTGAATTGGGCTGAATACCGAGTAAATCTGC
GGCTGATCGAGCAGTTACTTCTAACATAAAAAATTCAAGTAGCTTTTTCTGTATAGATTT
CTTTAATTTACAATGAGTTATCTTCATTTTTGTAGGTTAGCATGCTAGCTAATCTACGTC
AGCCTCTAAATCTTTCATCAAACCACGTCTACCATCACAGGTAATCGATTGAATTATATA
GCCTTTTTTCTCTTAACCTATTCAGGGCAAGTTTGTAGTAAATATCTTTTTCGGTTCGCA
CAAAATAATGGGAAATGACATTATTTGAAAGCGTATCCATTAACACTAATACGCCAAAAT
AACGTCAGAAAAACGTTGTATCCATAATGATATTCAGGTATCGATTTGAAGGCAGTTTTA
AAGCCGTTTTAGGTGCTTTATCGATATATCTTTGAATCGTTCTGACTGAACAATGATATT
TAACGGCGAGTTGTTGATAGGTTTGTTTTCCGGATGTGTAATCAGTCCAAATCTTAATTG
GATCTAATTTAGTTTTTAAGATAAAGGTTTTATGACATTCATTACAAAAATAACGTTGAG
TCTTATTTTGTATTCCATGTTTCTTTATTTTCAGACTTTGGCAAAATGGGCAGTTTTTTG
TTCATATTTCAAAAAGAGGGCTTAAGGCCTTGTACTATAGGGCTTTAAGCCACTTTTTAG
CAACTATTTGTCTATTACACCTATTTAATTTTCGCTTAAGTTCACTAAATGATCCCTCTA
AACGATTTGCCATCTTTTCTATATTTAATTCAGAATGTTTTGTCTGTTACATGAATTTCC
TACTCTGCCAACCCCTGATCCCACTCTAATGCTTCTTCAGGTAATTTACGTTGTAATAAA
AATCTGCGGTTAGCTTCTGCCTGAGGTTGAACAACCTTACTTGATGGGGTTGAGAAACTA
ATTCCGCCGTTAAATAATTGAGACATTGTGCCTGAGTTGATACTGACACCATTGAGGCTA
ATATCCATTGTATAGCCTGACGAAGCCCAGAACTCGCTATTTTTACGGACAAGGTGTTTA
TATTGGTTGGCTATGCGTAAATGGATCAGCACTCGGTCGCCGAGTTCGCTTAAACTGAGC
TGTTGTACCATACCCACTTGCATTCCTCGATACATTACAGGGGCTTGAGGGGTGATGCCA
TTTGCGTCTGTGGTTTCCACAATGATTGGGAAGCCGTTGCCGTATTGTGTATCTGAGGTG
TCCGTTGCCCCTAATTTGAACTGTGTTTTTCGTTTGCCATTTCCGGCTTCTACGCTGATG
TAGTTTTGAATAACGGCATCAAGATTTTTGAAGCCTGTTGTGTCAATTTCAGGGGAAACG
GCATTAAATTTGCTACCTGCTTTGGCAACGATGGCATAATATTGTCCTTCGATGTAAGCG
GTGGCTTTAACCTGTTTTTTTGCATTGTCTAGCTGTAGCGTTTCAACATTGCCGATGGTT
AATCCCATATACTTAATCGGCATTCCTTTGCTTAATTTAGAAGCATCTTGAGCAATCAAG
GTGATATAAGTATTACCAGAAGTCGCTTTCGTGTAACTGCTGTATAAGGTTTTGTTACCT
TTAGTTCCTTGATTATCAAAGCTAATCGCCCCTTTGAGTGTTCGCATTAGTGAACCCATT
TTGAGATTAACACCGTTGGTAGACACGTTTACCTCTACCGCAGGCTCAACCCAAAATCGA
CTAGTTTCCGTCAGCAGATGGCGATATTTAGGTTCAATAAATAGATCAACTTCAAACTTC
GTTTTTTGTGGGCGAATATTAAGTACTTCACCTATCGGGAAGTTGCGATAAAGCACTTGT
GAGCCTTTATCAATGCCAGATAATTCTGTAGCAGACAAACTCAGCGTTGCCTTTTTCTCA
CCGCTTACAATACCAGCTTCTGCACTCTCAATATCTTTGAATAATGGGTATTGTTTTTTC
GCTTCCCCTTGAGCTTTATCTGAGAGAATACGAATACCGCCAGCAAGCCATTCAGATGGA
GAAGCAGATTGTACTCTTAGACCATCTAAGCCAACAGCAATATCTAAGTGTGAAATCGCC
ACAAATTTGCTGTTCCCTGCGACAAGGGTACGATAAGGCGGATAGATGATGCCTTGAAAT
TCTACGCCGTTAAGCGATAACTGGCGTTTCACAATTTCGCCAATTTGTATATCGTTATAA
TAAATGCCCTGCCCTTCGCTTACACCATAAGATTGCGGCGATGAAAGGGTAATTGCTAAA
ACGTTAGGACGAGTGAGCAAATAATCAGCTTCTTTTTGTACATTAAACGTCAGTTTAGGC
TCGCCATCACCCTTTTCAATTTCAAAGTAAGTCCCTCTCAATAGCTCACCCACTTTACTC
AATTGTTCTTTATTGAGTGCAAATTTAGGTTCTTTCAGGAGAATTTGACTGCCTGAGCGT
AATAAATCCGTATGTGCAGGGTCGATCAATAATTTACCTTGAGTTGTCGCTTTGGTTGGT
TTGGTTTCAAAGTAATCTTGTTCGGTTTCATTCAGTTCGAGGTGCGAAAGTACGCCAACT
TGCAGGTTTTGGAAATATACCGGCGTTTCATTTACTTTTAAATTCGGCATCATTGGCAAG
GTGATATTGACTTCCGTCCCTCGTTGAGCCAATTTTAAGTTATCGAAAAGTTGAAAACGT
TCGCCCTGTTTGGCATTTGTTGCCATCTCAGGCGAGTCAAAAGCAACAGCCCCTTGCACC
ATTGAAGCAAGGCTATCTACATTGAGATTTACGCCAGTAAGATTGGCATTAAATTGAATA
CCGCTAATGTTCCAAAAGCGACTTTCTTTTTTGACGAGATTGGCGTATTTTTTATCAATA
ACTACGTCAATTTCGACATTCTTTTGATCTGGAGTAAAGCGGTAATCGGCAATGCTTCCC
ACTGGCACTTTTCGATAATACACGCTTGCCCCCACAGTCATTGAGCCTAAATCTGAGGCA
ACTAATTTCACCAATAAATCGCCATCAGCAACGGTCACTGCAGGTGGTTCATCTTCAGCC
ACAAATTCATCTTCACTAGAGGCATCTTCATCATCATTCGGCAATAAAGTGATGTAGTTA
CCTGAAACAAGTGCATCTAACCCCGACACCCCAGCTAAAGAGGCACTCGGTTTGACTAGC
CAGAACTTTGTTCCTTCTTTTAATACCGATTTCGCTTCGGGATTAACTTCCGCCTCCACC
TCAACCTCTTTTAACTCATTGATAAAATAGACTTTTTTTACTTGACCAATTTGCAAGCCT
TGATAACGAATAGCGGTTTTTCCTGCAGTAATCCCATCGCCTTTACTAAAACGAATGGTA
ATTTTCTGTCCTTGCTCTTGAAGAATTTGGAAAAAAAGCAAACAACCAATCACAAAAGCG
ACAATTGGCAATAACCAAAATGGCGAAATTTTACGAGGCTGTCTAATTTTAGCAGGAATA
CTGTTTGGCATATTTTCAGACATCATTTTATCACTTTTAAATACAAGCAAGCGGCGAGAT
TTTGCAAAAGGTTTGCGAAATCTCACCGCTCTTGTGTTTATTAACTCATTGAAAAAGAAG
AATTATTTTTTGTCTTTCTCATCACATTTTTGAATATTGCTACATTTACCATACAAATAT
AAGCTATGGTTTGCAAGCTCAATTCCGTGTTGTTGGCTGATTTCACGCTGACGGCGTTCA
ATTTCAGAGTCTTTAAATTCAAACACTTTACCACAATCCATACAGATAATATGGTCGTGC
TGGTGGTTCATATTTAATTCATAGACGGCTTTATTCGCATCAAAATTATGGCGAGTTAAA
ATGCCAACTTCTTCAAATTGATTTAATACACGATAAACTGTTGCTAATCCAATTTCAGAC
TGACGTTCTAGCAATAATTTATAAATGTCCTCAGCAGAAAAATGCTGCATACTATCACGG
GTGATTTGCATTAACTCAAGGATTGTTAAACGTGGCCCAGTAACTTTTAAACCTACTTTT
TTCAACAATTTCACATTTTCTTCAGACATATATCCTCCAATAGATATATTAAGCTAATTC
CGCTAAATACATTTCATCAAAAATTTGTTTACACCAACGGTTTACACGTTCTTCGGTGAG
TTCTGGCTGGCGATCTTCATCAATACATAAACCAACAAAGGTTTCATCATCAATTAATGC
TTGTGAAGCCTCGAAAGTATAACCTTCCGTAGGCCAGTGACCGACAATTGTACCGCCATT
AGGTTCAATAACATCACGCACAGTTCCCATTGCATCACAGAAATATTCTGCATAGTCTTC
TTGGTCGCCACAACCAAAGATACCCACGATTTTTCCTGTAAAATCAATTTCTTTTAATGT
CGGCATAAAATCGTCCCAATCTGCTTGAGATTCACCGTAATACCACGTTGGAATACCAAT
TAATAAGAAATCGTAGGCTTCAATATCTTCCTTCGTGCTTTTTGCAATATCACGAATATC
CACTAGATTTTCACCTAGTTGTTTTTGAATCATTTTAGAAATGTTTTCTGTGTTTCCAGT
ATCACTACCGTAAAATAAACCGACAAGTGCCATTTGAAATACCTATTTACTTAATTCAAT
GGAATCTCCATTGAGATAATCGTTTAAAATGAGTTCAATTAACTGCCCTCTAGACAGCCC
TTTTACCGCAGCTTCTTGTTCCAATGCCGCTACCAAATCCGAATGCAATTTAAGCTCAAT
CCGTCTTAATCCTGACGAACGATCTCGCCTGAGTTGATTACGTTTATTAATTCTAACTTG
TTGCTCTCCGCTTAGAGGATTTGTGCGAGGTCGCCCAACCTTTGGCATATTTTCAAACAG
ATCAAGCGTAATACAATCCGAATCTTGCTTTGCCATTACTACAATTTTTGGGCTGAGTGC
TTCTTACTCAGATGAGAATGAGAAGCTAATTATTAAAGTGCGAACTATAGCACAATATAG
AATTATTGGAAACGCCCTATCAAAATATTCATTATAAATTGAGATTACCTAAAACATAAT
TAGCTATTATTCTGCTGCCATATAACTAAATAAAAAATGTAAACTAATTTTAGTTAGTCA
TTACTTAACCTATGTCGGTAATAAGCCACAACCATAATCACCAATCCCCCGATAATCATT
GGCAATGAAAGCAACTGCCCTCGTGTAATTAAATCTGCTGCCGTATTAACATTCGGATCG
AACTCTCGGAAGTATTCAACGATAAAACGGAAAACCCCATAGCCAACTAAGAACAATCCA
GCTACAGATCCCACTGGACGAGGTTTACGGATATAGCTATTGAGGATAAAGAACAGCACC
AAACCTTCTAAAACTGCTTCATAAAGCTGAGAAGGGTGACGAGGCAAATAACCGCCACTT
GGAAACATTATCGCCCAAGGCACATCTGTCACACGTCCCCAAAGTTCATCATTAATAAAG
TTACCAATACGTCCTAATCCTAAACCAAAAGGAATAAGCGGTGCGATAAAGTCAGCGGTT
TGCCAAAAGTTGCGATTTTGACGGCGAGAGGTCCAAAGCATTGCGACAATCACACCAAGT
AAACCGCCGTGGAACGACATTCCCCCTTCCCAAATACGAAATAAATAGAGAGGATCTTGT
AGGAAACGGTCAAAGCTATAAAAGAACACATCACCAATTCTTCCCCCTAGAACAACGCCC
CAGAAGCCATTAAACAGCAGTTGATCGACCTGTTCGACACTCCATACTCCATTAGAATTT
TTCGCACGTTTGGTACCAAGCCAATAGGCAAAACCAAAACCAAGCAGGTACATAATGCCG
TACCAGTGCAAAGAAACTGGACCTAACTGCAACGCAACGGGATCGATATTAGGAAAAGTT
AAAAACTGTTCAGACATAAATTTCCTTTATTTTAAAAACATATTCACGGCAACACACATC
AAGAAAACGGCAAAAGCACGTTTTAAAATCGGCACAGGCAATTTGTTCGCTGCCGTTGCC
CCTAATTTTGAGGTAAAAATAGATGTCAGCGTAATTCCCAACAACGCAGGTAAATACACA
TAACCTACCGCATATTGTGGCAAATTCGGATTATCCCAACCACTAATCACAAAGCTAATC
GCTCCAGCTAATCCTAATAAACCACCACAAAAAGAAGAAGTGCCAATCGCTTTTTTCAGC
TCAATCCCTCTGCTATTTAAAAATGGCACAATAAAAGCACCGCCTGCAATGCCAGCAAAA
CTGGATAACACCCCAATTACCCCTCCAGCAATCAACGTAGATTGAGTAGTCAGAGGCTTA
GGCTCTGCTTGCTTTGGCTTGAGCGATAAAAACATCTTCAGCGAAAGATACAGGATCATC
ACCGCAAAGATTTTTGTCATTACACTTTTTGGCAGATCACTCACAATCAAGCCTGAAATA
AACACCGCCACCATCAACGCAGGTACAAAAAACTTCACAACTGACCATTGCACATTACCA
AGTTTATGATGGCGTTGTGCTGCCGAAAATGTGGTTAGCACAATCGTTGAAAAAGATGTA
CCCAATGCAATCGACATCAACAAATCATCTGGCACACCAATTTGAGGCAACAAATACACA
AGGGTTGGAACAATAATCATACCGCCACCGATACCAAACAACCCTGCTAAAAAACCAGCA
ACTGAGCCTAAAATCAAGCAACAGACAAACATTTCCACCATCATTTTTTCCCCTTAAACA
CCCGATATGGTTTACGAAGCTCACGTTTTGGCTGAGTACGAAACTCTTTTCTCTCGTGGG
TAAACTCTTTGTTATCTCGATTTTTCTCGCTTTCGACTTTTTTCTGCTCACCCATCAACA
CCTGAGCAAACTCTTTCATCACCTTGCGGTACACATCACGTTTAAACGACACCACCTGTC
GCACAGGATACCAAAAGCTCACCCACCGCCAGCCATCAAACTCTGGCGTTTTACTGGTTT
TAAGATTAATTACCCCTTCATCTGCCACTAATTGCAACAGAAACCAACGCTGTTTTTGAC
CAATACATACAGGTTGAGTTTGCTCATTACGAACTAACCGTTTTGGTAATTTATATCTCA
GCCAATACTTCGATGCCCAAAGTAATCGCACATCCTTTTTCGTTAAGCCGACTTCTTCAT
AAAGCTCACGGTACATTGCTTGCTCAATGTTTTCCCCCTCATTAATCCCCCCTTGAGGAA
ATTGCCAAGAGTTTTGACCAAACCGCTTCGCCCACAGAACCTGCCCTTGCTTATTACAGA
TAACGATACCAACATTCGGGCGGTAACCATCGAAATCGATCAATTTAGACCGCCTTATTT
AATCAATTTGAAAATGGTGTGATTGTTTCATACTTCGGCTATTTGAACAACTAGCAAGGC
GAAAACAAGCGGTAAGATAACCAAATTTTTTCACAACGGTGGATAACTCTGTGGATAACT
TGGAAATTTGTTGATAACTTTTTTGGGATAAACGATCTAACCGCTTGATCTCTCTTTAGA
TCTTATTTCCTGTTCTCGATCATTTTTGATCCCTTTTCACTGTATAAGCACACATTTGAT
CGCTCATTTTGTTTGCTTTCTAGAATAACTTAGCCATTTTTCAGACTAAATTGCCATTCT
ATTCACATTTGATATGCTTTTATCCCCATTCCCTGTGGATAAAATTGTGATAGATCGGGA
TAATGATCGTGTATAACCTAAAATCAGCCCAGATATTTTGATTTTTCCCTTTAAAAAACA
ATATGTTATTTTATTCTTCTTATCAGAAAAAACAAGTGCTCATTTATTAAACATAATATA
AACATTAACAACTATCAAAATAGTGAATTTGTGGGAAAATCATGTTTAATGTTAGAATCC
AGCCCGTTTTTCTAATTGTTCTACAAAATTTTCGTTTAAATTTAGCTTCTCGGCTAAGTG
GGATAAAAATACGATCTCTTTTCTAGAGAGCTCTTGACAGACCAAGCGTGCAGCGAGGTA
AACTTGTGCCGCTAAAGCGGTGTCGTTTCCGACAGTTTTTGCAATTTCATTCACGGATAC
TGGCTCGTGCATTTCATGCAGTAACCATTGTTGTAATTCAGGGTCATTACCGCCCTCTTT
TAAGATTAAAGCTTCTTCGTTCTCATCCAGCTCACCGTCTGCTAATGCAGCTGCAAGCAT
TGTACGTAAAATAATTGCTCCCTTCTCTTCAGAGCTGTCCGCTTCAAAAGCCGCTTGGCT
CAGCTCTGTGGTTTGAATTGTCGCTTGGTTCTTTTGGTAATCTTGATAGGCTTTGTAAGC
CAGTCCGCCAAGTGCGGCTAAAGATCCGAGTTTAGTCAAATTAGCCCCGCCGTTTCTGCC
TAACACCATCGATAGAATACCGACCAATGCGGCACCGCCGCCAACTTTGGTAATAGTATC
TACGTTGCCCGATTTGATCTCACCGGCAGTATTTTTGGCAGAACCCAATACAGAGCTTAA
TACGTTACCTAAGTCCGATTTACTTTGATTAGCGGTGTTGCCGACAGATTTTAAAACGCC
GTTTAAAATGCTATTAAAATTCATATTGCTTTCCTTTTGGTTAATTTGGTTAATAAAAAA
TAATAAAGAGTAGACATTATGTTATCAAAATAATTCAATTTTTTTCTGCAATAAATTTCT
TTGCCAACGCCGACAGTGCATCGATCACATAAACTAACAGCAAATAACAGAGCAGATAAA
GGGTAATTTCAGAGTAATGGAAAAAACTCATCGCCAGCTTGAACTGCATACCTAAGCCAC
TTGCCCCAACAAAACCGACAATCAGCGTTGCCCGAATAATGTTTTCCATACGATAAAGAA
TGTAATTGAGAAAAGTACGCATCACAGCAGGATAGATCCCGTAAAACAAAATTTGGTTTT
GTGAAGCCCCATTTTGCATTAAATGGCGGATCGGTTTCTCGTCCACATCTTCAACCACTT
CGCCGCACAGTTTGCCTAATACACCGAAATTGTGAATGGCTAATGCTAATGCACCTGGAA
TGATCCCTGGTTTGAAGATAAAGACTAAAATCATCGCCCACATCAATTCGGGTACGGATC
GACTAAACAGAAATAACCCCCGACTGAGATAATAGGCGGCACGGTGATACCAGTATGTTC
TGTGGCGAAAGTGTCCTTGTGCCACGTTGCGAGCGGACGGCAGAACCAAAAGGAACATTG
TCATGCCTGCAATCCCTGTTGCCAGAATACTCATCACAAAGGTTTCCCACGAGAGCCATA
GGGCTTTTTGCCACATTTCGGGGTCAAGATAGGCAGGTAGCTCTTCACCCACACCAGCCA
TTCCAGCTAAAAATTCCGTGAGATAATCCCAATTTTCCGCTCGAAACAGTTCACTCAGTG
CAGTGGGTTGATCTTTAAGAATATAGCCCCACGACAGCCCGATAAGTCCTAACACAGCCC
AAAATGAATAGCGGATAAAATAGCGGTCGATATGTTTTCTCATTTTACTCGGCTCCTGAT
GGCATAGCTCCAGCGGTCAACCAGAACGATTAACCCGATAAGGAAGATCAAGAATGTCCA
AACCTGATCATATTTCAGATCTTGTAAAGAAAGCTGAATTTGCATACCGATCCCTCCTAA
CCCAACAAAAGAAAGTACCGATGAAGAGCGGATCGCACATTCAAGGCGATACATGGTATA
GCTCAACATCGTCGGCAAGGCTTGGGGTAGATAGCCATAAATCAAACATTGCATCGGCGT
TGCCCCTGCTTCTTTTAACGCAAAAATAGGTTTGGAAGGCACCGCTTGTAACGTATCTGC
ATAGATTTTGCCTAAGTAGCCAGAATAAGGAATAGCAAGGGCAAACACTGCACCTATCGG
ATTTAACCCGACAGCCGCAACAAAGAACCATGCCCAAATCAATTCGTGAATAGCACGTAG
AAAACCCAATATCGCTCGAGCTGCCCCCTGCAAAATGAGTGAACGAAACAGCACACCGGA
TGCAAAGGTGCTTAAGCAAAATCCGCCAAGCATAGACAAAGAGAGTGTAATCAAGGCATA
AGCAAAAGTGAGCCAAGTGGATTGCAAGGCGAGTTTCAGTAAATCAGTAGAAAAGTCAGG
GGACAATAAACTGGAAAATAGTCGATTAAGCGTTGCCCAACCACCAGAATGCATCAACCC
TTTGTCGTTATCCACAGTAAATAGGCTCAACAAAAATGCAAGCAACAACATGCCCGTCAG
CAAATTTCGCCGTTCATTTAGTCCAAGCGGTCGGTTATGTTTCATTTTTTACCAATCCGT
ATAAGACATTAAGTTGCTCTTGAGTGACTTGTTCTGTTTGCAAATCAAACACAATTTTTC
CCTGTTTAATGCCGATCATACGATCAAAATAGGCTTTGGCATATTCCACCGAATGCATAC
TGGCAATCAATGTTTTCCCCTGCTCTCTCACCAGCCCAGTCAATAATGCCAAGACATTTT
GTGCATTAACAGGATCGAGTGCGGACACTGGTTCATCGGCTAAAACCAATTTAGGGTTTT
GAACTAACAGACGAGCTATTGCAACACGCTGCTGCTCACCGCCCGACAGTTCAGCTGTCG
GCTGATCGATTTTATCCAATAGCCCGACGGCAGCAAGTGCTTGCTCTGCAATCTGTTTTT
CTTGCGGTTTAACCAAAGAGAACAGAGATCGCCAAAAGCCCCACCGGTTCAGCCTGCCAG
CCAAGACATTGTGGATAACTTCCAGTTGTTTGACTAAATCATACTGTTGATGAAGCATAC
CGACTTGTTGAGCAAACTGTTTGTTATCTGGGTAATCTTGAATATTGCAATTTTCCAACC
AGATCTCACCGCTTGTCAAAGGTACGGCACGCATAATGCTATTCATTAATGTCGATTTAC
CCGATCCACTCGGCCCGACTAACGCCACGATTTCACCTGAGCGAATGGTTAAACAGATGT
CGTCTAAAACGGCTTGCTTGCCGAAATGTTTGGTGGTGTGGTGGAATTGAAGAAGTGGGG
TTTTCATATTTTATCAATATCAATTCAGTGTTAAAAAATTGTCTTCTATATTACGCTCTC
ACTTCGCTATTTTAGTCTGCCAAATCTCCCCTAGCCCCTCTTTGCTAAAGAGGGGGAACA
GATCGAAGGAAATATACATTCATCTGAAAAATCAAATACTTTACGTTTATGAAGTACTTC
GATCTTAAAATTTACGATAAACAAATTCCCCTCTTTAGCAAAGAGGGGCTAGGGGAGATT
TGGCAGAAGATTTTCACGAAGAAAATAAGCGATTACTTAATCAACTTCAACTCTTTCGCT
ACTTTCTCAATATCTTGATAGTTGCTGTTTTGCGTTGGGATAAACTTCTCGGCAGAGAGT
AAATTCATCACCTGCGAGCTTGACGCATCGGCTTTTAATAATGCCGCTTTGACTTTCTCT
TTGGTACCGTCACCAAATTTTTTATCAACAAGATTAATGGTCCAGTTGTAATCATAGTAA
TCTGGTGTGGTGTAGAAAAGCTCGACTTTATCGTGATTAACCTTGCCTTCTTTCACCATT
TTATCCCAGTACTGCTTATTCACCGCACCGATTTGTACAGAACCTGCTTCTACTAAGCCG
TAGGTTTTATCATGCGAACCGCTGTAAGTCGGTTGAGCGTCTAAGTCTTTTTCAGGGTTA
ACTCCGGCTTCTGTTAAGAAAAAGCGTGGCATTAAGTGACCCGATGTCGAACTTTCGCTA
CCAAAAGCAAGGGTGTGACCTTTGACATCTTTAATCTCTTTCACGTTATCTAAGCCTTTT
TGCTTGATAAAGACGGACTTAAATTTTTCATCTTGCGGACGTTGTGCGATAGCTTCAGCA
CCTTGTACTTTGGCACGAGCTTGTACCCCCGTTAAACCACCGAACCAGACTAAATCAATT
TCGCCACGACGGAATGCGGTGACTACGGCAGCATAATCGGTGACAGGCACATATTGCACC
TTTAACCCCGTTTCTTTGCCTAAATACTCTGCAAAACTGTCGAACGAACGGATCATTTCG
GCAGCGTTATAGTCAGGAATAGCACTGATTTTAAAGGTTTTATCGGAAGGTGATGCGATA
GCAACTGAGCTAAACAGCACACTGAGAGCGGTGAAAGCAGTTGCAAAACTTGCAAAAAGC
GGTTTCATGGTGTTCTCCAAAAGAAATGTAAATAAATTGTGATGTTCAAAATGAACGAGC
GAAAGATACGCTATTTTTTATAAAAAACAAGAGATTTCTGTGATTCGTTTGGGAAATCAT
TTTATCTTTGATAATATCATTACCGTTTTTACTAAATATCAAAAATACAATGGCATTAAT
CGAATACAATCCCCCTGTTGAGCCTTGGCTTGACGAAGTTTATCGTGATAATCATATTTT
AGTGATTAATAAGCCAAGTGGCTTACTTTCTATTCCCGGAAATCGCCCTGAATATCAAGA
CAGTGCGATGGTGCGTGTACAACAGAAATATGGTTTTACTGAGCCAGCTCACCGTTTAGA
TATGGCGACAAGCGGTATTTTGTTGTTTGCATTAAGCAAACAGGCGGAAAAAGAACTCAA
ACGTCAATTTCGTGAACGTGAGCCGAAAAAACACTATCAAGCGTTAGTTTGGGGCAAATT
AGGCGAAAAAGTTGGCGATACGGGGACAATGAATTTTCCGTTAATTTGCGACTGGGAAAA
TCGTCCACGCCAAAAAATTTGCTACGAACGGGGCAAACAAGCGGTTACTTTCTATGAAAT
TCTTGCACATTATCCCAATAACACCACAAGGGTGAAATTAACCCCTTATACTGGGCGTTC
ACACCAATTACGTGTACACTGTTTAGCCTTAGGGCATCCAATTGTAGGGGATAAATTTTA
TGCAAATCCGTTGGCAAAAAGTCTATCGCCAAGGCTCTGTTTACACGCAGAAGCATTAAC
CATTACGCACCCAGTTACGCAAGAACTGATGACATTTGAAGCGAAACCTGAATTTTAAAA
GGTAGATAGAATGAACTTTCAATGGCAGAAATATCCTGAAAATACGCAAAAATTATTCAA
ACTTTCGATCCCGATTTTCATCTCTCAGTTAGCTGCTTCGGGAATGGGACTGGCGGATAT
TATTATGGCTGGGTTAGTCAGCGATGATGATGTGTCGGCGATAGCAGTCAGTAATTCGAT
CTACTTTCCCTTGTTTTTATTTGTGCTGGGGATATTAAATGCGATTACCCCAACGGTTTC
TTATCTGAACGGTTCGAGCCAACGTTCCCTGATTGCACATCAAATCCGTCAAGGTGTTTG
GATTGTATTAATGCTTAGCGTACCGTTAATTTTTATCTATCTCAATGCTCATTTGATTTT
AGAACTAATGGATACCCCAAAAGCCTTTTCAGGAAAAGCACAAGATTATCTTACCGCTTT
AAGTGTCGGGATTATTCCAGCTTTGCTTGCGGTGAACTTACGCTGTTTTAACGACGGACT
ATCCAATCCTAAACCAGCGATGTATATCACCTTTTTTGGCTTAATTTTAAACATTCCGCT
CAACTATATTTTTATTTTCGGCAAACTGGGTATGCCTGAATTAGGGGCGGTCGGTTGTGG
TGTGGCAACGGCAATCGTAAACTGGGTAATGTTTGGGCTGATTTTACACTATTGTTATAC
CAATCCAGCACAAAAGGATATCCGTCTATTTGAAAAATGGATCGAAAAACCCTGTAAAGC
AACCTTAAGCAAACTGTTCAAACTTGGTACACCGATAGGGTTTGCTCTGTTTACCGAAGT
GATGCTGTTTGCGGCATCTTCCTTGATTATCTCACCACTTGGCTCGCAAGTGGTGGCAAG
CCATCAGGTTGCCTTACAAACCAGCTCGCTCTTTTTTATGATCCCACTCTCATTTAGCAT
TGCCACAACCATTTTAGTTGGGCAAACGTTGGGAGAAAAGCGTGTTGCAGAAGCAAAATA
TCTGACTCATCACGCCATTTTTACGGGTGCAATAGTCGCAATGGGGCTGGCAATGGTGAT
TTTACTGCTCAAAGATCTGATCCCCTATGCCTTTACCAGTGATCCGACTTCTATTGTAAT
CGCATCTAGTTTATTGATTTTTGCAGCGATCTATCAAATCCCCGACTCTATCCAAGCGGT
ATGCAATGGCATTTTGCGTGGTTATAAAAATACCAAACCTATTTTGCTAACAACCTTAAT
TTGCTACTGGTTAATCGGAATGCCACTAGGTACTATTTTGGCTCGTACCGATTGGATCGT
TCAGCCGATGGCGGCGGCAGGATTTTGGCTGACATTCTGTGTCTGCTTAAGTTTAGCCGC
AGGGCTATTTTTCTACTTTATGCGAAAAATTCAGGCTATGCCAGAAGAGATTTTAATTAA
AAAACTAGAGTCTATTAAATAGCACTTAAAGTTATGTCTATCCTTTATTATACCAGATGG
GGATAGACACAACTTTACTCATTGTCATTTTATATTAGGTATTCATATATAGCTGAATTA
TCCAGCTTATCTCTTTATCATTTATCCGATACCCCTCTTTCAAATTCGGTCCACAAGAGT
TCGAACCAATACCACTCATTTTATAATCGACACACAGAATGTGATACGGCGATTTTTCTA
GTTCGTAATGATGTTTTTTCAGGGTCAATTCTTCCTGTGTATAAGGGGAAAAATTGAAGC
TGAACGGCTGTGGTGCGGTAATCTCGAGATCTTGGGTATGAAGATATTCACAACCGTAGT
GACTGCCGTTTTCCTGTGGTTTGACGTAGTCTTGATAATTTTGCTCGGCAGTGGTTTGGT
ATAGATCTAGTCGGATTGTGTGGTGTTTGTCGATGTAACTTTCACTCTCGCCATAGCCGA
AATGTCCTGATCCATCAGGAAGATATGGGGCGTGGTCGCACCATTCCCAGATAAAACCAC
CGCAAGCCCCTGCATATTTTTCAAAGGTTTGGAAATAATCTTCTAAATCACCGTTAGAGT
TCCCCATTGCGTGCGAGTATTCGCAGAGTAGGAATGGTTTGGTTTGTGGCTGTTCAAAAT
AGCGGATCCATATCTTCTGTGCTGGCATACATTTCGCTATGAAAATCTAACGGGGTAAGA
TCATTGCGATGTTCAGAATGTTGATAAATGGTACTTTCATAATGAACCAGACGGCTTGGA
TCTCGCTGTTTGATCCATTTTGCACTGGCTTCAAAATTTTCCCCGTAACCTGCTTCATTA
CCCAGCGACCAGATCAGTACCGATGGGCGATTTTTATCTCGTTCTACATTAGCGTAGGTA
CGGTCTAAGATTGCTTGTTTGTAGTCTGGGTGTCGGGCAAAATAGCAGAAATTATCTATC
GTTTGTTGCTGAATACGTTGGTTATCATCTTGTTTTGCTACATTCAGTAAAATGCTGTGT
TCTGGCGTTGGAACGTATTGCATACTGGCACCGTGGCTTTCTATGTCACTTTCGCTAATC
AGGTAGAAGCCGTAGCGGTCGCATAATTCGCTAAACCAAGGGGCATTCGGGTAGTGGGCG
GTACGAATAGCGTTGATGTTATGTTGTTTCATCAAGCCTAAAATCCTGTTCTGCTTGCTC
ACGGCTGATAACATAACCCGTTAGGGGATCGCTGTCGTGGCGGTTTACTCCGCGGAATTT
GATCGGGTGGTTGTTGAGCAAGAGTACACCGTCTTTGACTTCGATCCGACGAAAACCGAC
CGCTTGTTCAATCACTTCGTTTCCATAGGCAAGGTGTAAGGTGTAAAGTTGTGGCTGTTC
GGCATTCCAGAGCTGTGGTTTGTCAATTTTTACCTTGAAGTGATCGCTTGTCTGTTCGGC
GATTAGGCGATGTTGTGGATCACATAGTTGGAAAGTGAGCTGTCGTGGCGATTGCAGAAA
GGTACATTCGACCGATAAATCCGCTTGATCTAATGCTTCAGACAGGCTGGTTTTGATAAA
GAAATCTTGTAGATAATTTGGTTCACGTTCCAGCAGATAAACATCTCGGAAAATCCCTGA
CATACGGAATTTGTCCTGATCTTCCAAATAGCTACCATCACACCATTTAAGCACCACGAC
ATTGAGCTGATTTTCCCCAGAGATTAAAAAGTCGGTGACATCAAATTCGTTTGTGCAATG
ACTGACCTGCCCATAGCCAACAAATTGTTGATTGAGATAGAGATAAAGGCAAGCGTCCAC
CCCTTCAAAATTCAGTAAATAGCGTTTTGTCGATTTAGGCTCGTAGTGGAATGTCCGTTG
ATATACACCGCAAGGGTTATCGTGTGGCACATAAGGCGGTTCGAAAGGGAATAGGTAGTT
GATATTTGTATATTGATGCTGATCGAAGCCTTGTGTCTGCCAGTTTGATGGCACAGGAAT
GCGATGCTCAAAAGGCTGAGAAAGAAAATCTTCAGGCAAATCCATCACGCTCGTAAAATA
GTTAAATTGCCATTCACCATTGAGTAGGGTAAATAGGCTAGATTGTTCACGCTCAAGGGG
GGCGAGCTTATCTTGTGTCGCAAAGGGAATAAAATAGGCGTGATGGGGTGTGGTGTTAAT
GTGAAATAAAGTGGGATCTTGGTGATAATTTGGTAACGGCATAACATCAATTCCATTGCT
AAGAAATGGCAAAATGCTATCACTCGCAATCCCTGACTTCAATCCATTGCAATGTAACAT
TTTAGAAATGTGATGAAGCTCACAATTATTTTTATGTTCATTTCTAAAGTTATAGTTTAC
AACCACATTTTACCAATTCTTAAACTCATATATACAACTGCTTTCAATACAAAAAACCAT
TAATTTCTTAATATTTGGTGATCACAATCTCACCGCTTGCAAAGCTGACTTTAAGTGTAT
TACTGCGACATTCTACCTTAAATATCTGTTCATTTTGGCGGATTTCGTTTTCACAGGGCT
TCCCTGCCATTAGTAACGCAATCTGATTTTCGGCAATTTGTAGGGCTTGCTGTTGCTGAA
AAATAAGCACGCTTTGCTTATTTTGCGTATGTTGCCAACGGCTATAAGCTAAATATATCA
CTGAAAAAATCAACATAACGACCATTAATGATGTCAGGCTTTCTGCTTTAATGAGCTTAT
TCATTTGCTAATATATTCCGTGAATAAGGCAAATAGTGCCAAGATGAAAATTTATTTTCC
AGATGTTGAATAACTTCTTTTTTATAACTGAGATTTCTTTCTTCTCGTAAATTATCATAG
GTGGAATAAAGTGTACCATACATTCTTTTTCTTCCTGTAAGATCAAATAAATAATCGGTA
ATGACAATACCGTAAAAATCTTTTTCTAACTTTTCATTAATATCTTGTAATGCAATCACA
ATTTTTGGATTCTCTAGACTACTTTCTGGCAACTCCGCTAAATGATTGATTTTATATATT
TCCGATTGATAAGGTAATAAATTCAACCAGTTTTCAATTTTATCCACTTGAATATATTTT
TCTTTGGTTGGTTTAAAAGGATCAAAAATAGATGAAAATTGACAATGAAAACTGTATTTC
ATTACCTTAAACTCAAAAATAACATTTGTCTTTTTTTGTTTTTGACACTCTATTTCAGGA
TCTATTGCTAACTTTTCAATAAGTTGATATTTATCGGTGAGATATTGCTGATAATAGAAT
AGGCTCACTTTTTCTTGTTTTAATAAGCTATCTTTATTGAGAAAAATGACTGCAAACAGA
CCGCTTAATAATATCAAGGTAATTAATAAACTACTGGCTGAATAATAACGTTTCATTTAT
CACTTCCATTTAATAGGTAACTATAAGCGGTAGCTTTATATCTTAGTTGGTTATCTTTGC
TAGACGAGAGAGCCAGTTCTATTTTCAATAATCTATTCTGCTCAAGCCACTCAAAAGATA
AATTTTCGACATTATAATCAGACATATCTGACATTTTTCGCCAGTTGCCTTTTTGACAAT
TTGTTAGGATTTTTTCACAATCTGCTTGGTGACAGAACTGAATTTGACTATCTTCATAAA
TAAAAATCGCTTTTTTCTCAAATTTAAAACCAAAAAATTCTCGGCTTACCTCTTTGGTAT
TATTTACACCATTTATTTCGCAAGATTGTTTTTTATTTCGATTACCTACACAGCCATCAC
TACTTAAATCATAGAAAAACATTAGACAATTTGGATTGTTCAGTGAATAACGCTTATTAT
CGTTTACAAATAAACTATAATTGGTTTCTTTTCTATTTTGTCCTTGATAATTAAAATGTT
GAATATGTTGTTGAAAATACTCAAGTAATTGGTGAGTATGCTTTTGTAAATTCAATAATT
CCCGTTGTTTGATTTGATTGCGATAGCTATCACTATAAAAAGAAGATAAACTCCATAAAA
TAATGCAACCTAGAAATAAAGATAATAATATTTCAACCAAACTAAAGGCGTGATTAACAA
CTGGTGCGTTTGCCTTTTTGAATAACATTAATCACTCCATTTTGTTCTACTTGTAAGATT
TCATAGATTTTATTTACCGTAACCCTTAAGCACTTTGACTCTAATCGCCCAGACTTTCCA
TCAACATTAATAAAAACTTTGGGATATAAACTATTATTTTTAACTACGGCATTTTCTGTT
TGATAGAGATAATAACTTTTTTGAATATCACAACTTGCGATATTCAAACAGTTACAAGCG
ATCTGTTTATCACTGATTTTTTCAATGGCGACCATACACCATTTTTTATCTGCTACATTT
TGGCTGATAGAAATAGAATAATTCTGTTTTTGATAGCGTGCTTTAGCTTGAATTTGATAA
ATAAAAGACTTTATCTGATCGATTTCATTATTTAAAACGATATGATCTTGTAAATAAAAT
AAGGTGGGGGAAAAGAAATAGAGTGCGATTGCCATTATGCTCATCGCAAATAGAGTTTCA
ATAATAGTGATCGCACGAAACATAATATCTCTCCCAAAGTGAGAGAGATATTAGATGTTG
AAAGGATTTTGTAAATAGGCAATTTTTATTTTTTCGACATAGATCGAAAAATTAGAAAGA
TGTTGTATCTTGGAATAGACCTACTTTTAAGTCTGTGGCAGTATAGATAATTCTGCCATC
AACTTCGACTTCGCCATCAGCAAGCCCCATCACGAGCTTACGGTTGATCACACGTTTCAT
ATTGATACGATAAATCACTTTTTTGGCAGTCGGTAGAATTTGCCCCGTAAATTTCACTTC
GCCAACCCCTAAGGCTCTGCCCTTGCCTTTACCGCCGACCCAGCCTAAGTAAAAGCCAAC
CAGTTGCCACATTGCGTCTAAGCCTAAGCAACCCGGCATTACAGGATCGCCGATAAAGTG
ACAGCCAAAGAAAGGCAGATCTTGGTTAATATCTAATTCCGCTTCAATATACCCTTTCTC
AAACAGACCTTCTTTGTCGGTGATTTTGGTAATTCTGTCCATCATCAACATTGACGGTGC
TGGCAGTTGTGGACCTTCGCTACCAAAAAGTTCGCCTCGTCCTGACGCTAAAAGATCGTT
GTAATCATAACTTGATTTGATGTTAGGTGTACAAGTGTTCATTATTTTGTTCCTGTAATA
AAATAGAAAAGTCCGTTATTGACGGTTTATGTTACGTTTACTTGATAAACACATCTTAAC
AGACTTTTAAAATAGCGAACAGTTGTAAGCTGACTTGTCGGATCAGTGACCCTTTAACAG
TTTGCGAATTTTGTGGAAAATCGAACCGCTTGCGTCTTCATTTTCATTCTGTTCGATCCC
TTGATGAACTAACGCGAAAAGTGATTTTTTCTCACTATTTTCAGGTAGATCTTCATCATA
AAACGGATGCTGTAACAGAATTTGTAAGGCTTCAAAGACATCTTCGACCGCCCAAATATG
AAATTTTCCTGCTTCAATCGCCGATAATACTGCAGGTTTTAAGCTCAAATGGGAAACGCA
TACCGCAGGAATAATCACCCCTTGTTTCCCCGTTAATTCCCTTGCTTCACAAACATTGAA
GAAGCCTTCAATTTTCTGATTAACGCCCCCTACGCTTAATACATTCCCAAATTGGTCAAT
CGCCCCTGTCACCGCAAGGGATTGTGGCAACGGCAACTTGGTTAAGGCACTGATAAGCAC
GCAGAAAATGGCTAACGATGAACTATCCCCATCAATTTCACCATAAGATTGCTCAAAGGC
AACGGACGCTGAAAACGGAAGCTGTGTCGGTAATTCCAGTAAATTTGCCAAGCAAGATTG
AGCGATAATAATCCCTTTAGAGTGAATATTGCCCCCCAGCTCCACTTTGCGTTCAATATC
GTGAATTTCTCCATCACCATATTGCACGTTACAGCTAATGCGTAATGGCTCACCAAAACT
ATGGGGAACACCATCAAACTCGACCACAGATAAGCCGTTAATTTGCCCGATGGTTTCTTC
TTCCGTTTCAATATAAAGCTGATGATTTAAAATATCATTTAAAACAAATTTATTTAATAC
ACCAGATTGTTTTTCTAAATAATCAAAATAATCTTGAATATGGTTAAATTGGGTTTGTTT
TGGATAAAAATGTTGTAATCCTAATAAATGTTTTTTTAATAATGTCGGTGAAATAGAAAT
TAATGTTTGGTTTTCACTTTCACGAATATAATAATGTAAAAGCTGATTTAAACCTGTTTT
AGAAAAGGTTCTATTTAGATATTTTTTAGCTGAAGATTGAATATAGCTTCCCCATTGTTC
GCTATTTTCTTCATCAATATTCAAATACGACTCGATTTCAGCATATTGGCAAAATTGATA
TAAATCTTCATCATAATTATGTAACGTTGCAATATCATCTCGACTACCTACTAATATCAA
TTTGAATTGAGATTGAATAGGCATAATTGCTTCAGGTAATTTACCTGCAATAATAGGATC
AAACTGCCCAAATAACAGAGCTTGTTTTAATTTATCCCATTGCACAATATCTAATAATAA
TGCACTCACATTTAAAATAAGAATACCCTGATGAGCTTGCTCAATCGCCCCTGCCACCGT
TTTAATCTGATTTTCTTTTTCTAAATAAAGACTATATCCAAATAAACTTTGGCGATTAAA
TTCTGTTTTTAGCACCGTTTGGCAATGTAAATTTTCAAAATAGTCCGTGATTTCATTTAA
AAATTCGGGAAATAATTCCGTTTTCAAAATGAGTGCCGAACCAAATTCACTCAGGGCAAA
TTGTTGCATTGCCTGCTGTGTATTTGGTTGAAAATCCAAAAATCTCACCGCTTGATCGGT
CTGTTTAAAAGGATAGTGAACGCTTAATGATTGCAACGATAATGGGGATACTTGCACAAA
TTTGCCTCTTTATAGAAATTTGCTTCATTATACCTATAATTACGCTATACTTCACAAATA
ATTCGGAGGTAAAATGCGATACCAAAAACTTGAAATTCAAGAAGCAAGTTGGAAATGGAA
ATACTTGCTGAAAAAATATCGTGAAGGCGAAAATATCACCAAATACGACGAACAGAGCTT
GATCGAATTGAAAGTTCAATTATTAACCACCTTACAAAACTCGCCCGAAGAGATCGAGCA
ATGGATTAAGGCGGAAATGACATCTGAGCAACGCAAGAAAATGCGTCAATCTATTCGAGC
AAGACGCAAGCGTTTTTTCAATGCCGAAAAGCAATCTACCCGTAAAAAATCTATCGATTT
AGAATACGCCAGCTGGCAACGCCTGTCCAAGCAAGCCAAAGAAATGGATCTGACCTTGTC
TGAAACCATTCATTATTTGATTGATGAATTAGAGAAGAAACAGATTTATGCAGAGCAAGT
GGATAAGATGAAAGCAAATTTGAAGGCGTTGTTGGGATAGCGTCATTTAAAACATAGGGA
GTAACAGGCAAAATGGCCCCTAAAAAGTAGCCTTAAATTGTGCTTTGTGTAATTACTTCC
CTTTCACCTCAATAATCATCACTTCCGATTGTGAACCTAAACGCATCGGAATCCCCCAAA
ATCCGTATCCCGAAGTGACAAAAAAATGTCCATTGCCGATTTTTTCATAACCGTGAGCAA
GTCGGTAAATAAAGTGAGTAATGATATTCGCTGGGAAAATTTGCCCATTATGGGTATGTC
CCGACACTTGAATATCAATAGGCAGTTGAGCGTGTTGCTCAATTTGTGTTGGGCGGTGAT
CCATTAGGAATACAGGTAAATTTGTATCCACCTGAGCCAATAACTCTGCTGTTTCAGGGC
GATTTTTCACTAATTCATCATTACGCCCAATAATGGTAAATTTTCCGTCTAAGGTGACCG
CTTGATCCCATAGCACCGTAATACCAGCTTTAGTGATTTCTTGATAGATTTCAGCTTCAG
CCCCAAAAAGATCGTGGTTTCCCATTGTGGCATATACCCCAAGCGGTGCTTTTAGCTTTG
CCAAATGCGGTTGCATATTTTCAGCAAGATAGGCTTCGACATTATCGTCCATAATGTCAC
CTGGAAGTAAAATTAAATCCACTTGTTCTTGATTAAAGATAGTTGCTAACTTATCTAGCT
GTTTACCGCCAAAAAATTTCCCTAAGTGGAAATCGCTTGCAACACCAATTTTGAGTGGCT
GTATGGGTTTATCTAATGTGACTTGATAGTGAACCACTTTGGGTGAATAGGCATTGTAAA
TGGTCAGTCCAATTAACCCTAATAAAACAGGTACATAGCTTATTTTAAGCCAGCGATTAA
GGTTATTTGGCGAGAATATCTGTTTGCCGACAGTATAAATTCCCCCAAAACAGAAGCTGA
TAAAAAAGATAAATAGAAGTAATGTGAGTATTAAAGCAATTAAGCGGAAGTTTGGCAAAA
TGCGTGTAACGTGCAATATCATCAATAGATTTGCTGCGATATAGACAGAAAATGTGATGA
TCTTGCGACTTTTATTTGATAAATCGCATAGCAAAGTTACTGTTTTAGAAAAACTAAAGA
GCAGAAATTGAAGTGCGATAACTGAAACGGCGGTGATAATGTAATAGCGATATTCCATAT
TTATTCTTTCCAAGAAAAAAAGCCCAACCAAAACGGCTGGGCTTAAAGTATAGCAAATAC
AAGTGTAAGGAGAAAATAGGTCTTTAATTAGCTTATTTTGCTAATTTTTGACGAATCGCA
TTTGCTAATTCCGGGCTAACTTTTTCAAAGTGAGCCATTTGTCTTTCTACGATTTCAGGG
ATAGTCACACCTGATAAACCTGCAGCAAAGTTACCTGCTAAGCGATCTTTTTCTTCCGCT
GTAAACAAGTTATAAAGTGCGGCTGGTTGTGAGTAGTAATCTTCATCGTACTCACGGAAG
TTAAAGTGTGCAGCTTCACGCTCAATTTGTAATGGTAATTGATCGTGGGTTGGCACATAA
GTATCAAAACGGTTCGGAGCGTAGTTAGGGTGGTTACCACCGTTTGCATCTACACGCATT
GCACCATCACGGTGAGTCGTGTGGTATGAGCATTTTGGTGCATTTACAGGGATTTGGTGG
TGGTTTACACCTAAACGGTAACGCTGTGCATCTTGGTAAGAGAACAGACGACCTTGTAAC
ATACGGTCTGGTGAGAAGCCGATTCCCGGAACGATGTTAGATGGTGCAAACGCTGCTTGC
TCTACTTCTGCGAAGTAGTTTTGTGGATTGCGGTTTAACTCTAATACACCCACTTCGATC
ACAGGGTAATCTGCGTGTGGCCATACTTTAGTTAAGTCAAAGGCATAGTTATGTTTGTGA
GCATCTGCTTCTGGCATAATCTGCACTTGAACAGTCCAACGTGGGAATTCACCACGCTCA
ATCGCTTCATATAAATCTTTTTGGCTAGATTCACGATCTTCACCTACAACTTTAGCCGCT
TCTTCGTTAGTGAAGAATTTGTGACCTTGTTGTGTTTTGAAGTGGAATTTCACCCAGAAA
CGCTCGTTGTTTGCGTTTACAAAGCTATAAGTGTGGCTACCGTAACCGTTCATATGACGT
AAAGTCGCAGGAATACCACGATCTGAGAACAATGTCATAATTTGGTGCATTGATTCAGGG
TGACGTGACCAGAAATCCCACGCTGCATTCGCGTCACGCAAGTTAGTTTGTGGATTACGT
TTTTGTGTATGGATAAAATCTGGGAATTTTAATGGATCACGGATAAAGAATACTGGTGTA
TTGTTACCCACTAAGTCCCAGTTACCTTGTTCGGTATAGAATTTTAATGAGAAACCACGC
ACATCACGCTCTGCATCGGCAGCCCCACGCTCGCCAGCAACAGTTGAGAAACGTAATAAT
ACTTCAGTTTGTGCACCTGGTTTAAATACCGCAGCTTTCGTGTATTTAGTAATATCTGCA
GTGACAGTGAATGTACCGTAAGCTGCTGAACCTTTAGCGTGAACCACACGCTCAGGAATA
CGCTCACGAGCAAAGTGTGCTAATTTCTCTTGAAACCATACATCTTGTAAAAGAAGTGGA
CCACGTGGGCCAGCAGACATTGTGTTGTCATTATCAACAACAGGGGCGCCTGCTGCTGTT
GTTAAGGTTTTTGATCCGTGATCAAATGGACATTTATACATAGTGAATTTCCTCCAAAAA
TAGCTTATTAATAGGTTACGAGTATTATCATTGATAGTTATAAGTTTGTAAAACTATTGA
ATTAATAAAAAAATACTATTAATTTTCAACGCCAATCTTTATTTGGTTTATTTATAAATC
CGCCTCATCACCACGATCTTGTAACCATTGTTTGCGATCTTCAGCCCGTTTTTTAGCAAG
CAACATATCCATTAATTCAAAGGTTGAAACCTCTTCATCATCGCTATTATCTTCTAAGGT
TAGCTGAACTAGACGTCGTGTATTTGGATCCATTGTCGTTTCACGCAATTGACTTGGGTT
CATCTCACCTAAACCTTTAAAGCGTTGAACATTTGGTTTTCCTTTTTTCTTTGCAAGACG
AGCTAAAATAGCCTCTTTTTCAGATTCATCTAATGCGTAATGCACCTCATCTTTACCAAT
ATCAATACGGTAAAGTGGCGGCATTGCAACATAAACGTGGCCATTTTTTACTAATGTTGG
GAAATGGCGGAGGAACAAAGCACACAATAATGTGGCAATGTGCAAACCATCTGAATCCGC
ATCAGCAAGAATACAAACTTTACCGTAACGTAGTTGGCTTATATCTTCATTGTCAGGATC
AATGCCCAATGCGACAGCAATGTCGTGCACTTCTGTAGACGCGAGAACTTGATCAGGTGA
TACTTCCCAAGTGTTGAGAATCTTACCTCTAAGCGGCAAAATCGCTTGAAACTCTTTATC
TCTCGCTTGTTTTGCAGAACCGCCCGCAGAATCTCCCTCTACAAGGAATAGCTCAGTACG
CATTAAATCTTGTGAAATACAATCTGCCAATTTTCCAGGTAAGGCAGGGCCACTAACCAA
TTTTTTTCGTACGACTTTTTTTTCGGCTCTAAGGCGATTTTGTGCAGAACTGATTGCCAT
TTCAGCCAGTTGTTCAGCAACCTGTACGTTTTGATTTAGCCATAAACTAAAAGCATCTTT
TACACTATTTTCAACATAACTCGCCGCTTGTCGTGATGATAAACGCTCTTTGGTTTGCCC
TGCAAACTGTGGTTCTTGCATTTTAAGTGATAGCACATAGCAACAACGCCCCCAAACATC
GTCGGCAGTTAATTTGACACCTTTAGGCAACAGATTTCTAAAATCACAAAATTCAGCCAT
TGCCTTAAATAAACCTTGGCGCAAACCATTGACGTGTGTGCCGCCAAGTGCAGTTGGAAT
CAAGTTTACATAGCTTTCATTAATCTGCTCGCCACCCTCTGTGAGCCAGCTTAATGCCCA
ACTCACAGCTTCAGTTTCCCCAATCACTTCACCAACAAAAAGAGGATTTGGCAGATATTC
ATATTCTTTCAATGCATCTGTTAAATAATCACGCAAGCCATCTTCGTAGTACCACGTTTC
TTGGGTATTATTGATATGGTCGGTAAAATTGATCGTTAATTTCGGACAAAGTACCGCTTT
GGCTCGCAATAGATGACGTAGGCGACTAACCGAAAACTTCGGCGAATCAAAATATTTTGG
ATTTGGATAAAAGCGAACCGTTGTGCCTGTTTGGCGTTTTGGACAAGAACCGATCACTTT
CAGCTCTTCCACTTTAACGCCATTTGCAAAAGCAATGGTATAAATCTCGCCATTACGTTT
AATGGTGATCTCAACACTTTCAGAAAGGGCATTTACAACCGAAATCCCTACACCGTGCAA
ACCACCTGAAAAGGTGTAATTTTTATTAGAGAACTTACCGCCTGCGTGCAGTTTTGTTAG
GATAAGTTCCACCCCTGAAATTTTTTCAGTCGAGTGAATATCCACAGGCATACCCCGTCC
ATTATCAACGACTTCAAGGGAATTATCGCTATGTAAGATAACATCAATTTGATTAGCAAA
ACCTGATAACGCTTCATCGACACTGTTATCAATTACTTCTTGCCCTAAGTGATTTGGACG
AGTGGTGTCAGTGTACATACCTGGGCGAAGTTGCACAGGTTCAAGATCTTTGAGAACGGT
AATTTCATCAGCACCGTAGCGTTTTTCTGACATAAGTATCTCTTTACAGCCTATAGGAAA
ACAGAGAAATCACTCTAGTAAGGTTGAGCGATTAGATTCAATGAAAAGATTCTTTATATT
GATTAAATGAAAGAAGATATATATGGAAAATCAATCACGAAAATTATTAAATTGAAGAGG
CTGCCCTAATTCAGCATTTTTCACAAGCTGTATTGTCGATTGTAAATCATCACGGGATTT
TCCTGTTATGCGTATGGAATCTCCTTGAATTTGAGCTTGTACCTTGATTTTAGAGCCTTT
AATAAGTTTAACAAGCTGCTTAGCCATATCGGACTTAATCCCTTGTTTTAATTTAATTTC
TTTTGTGTAAAGTTTACCATGATGTTCACTTTCAGAAGGAATATCTAGGGAAGTATGTTC
AATACCACGTTTAATACAGCATCCTATTAAAATTTCAATTAACTGTTCAAGTTGAAAATC
AGATTCTGTAGTAACCCGTATAAGTTCATTTTTTTCATTAAGTTCTATTGTGGCATCAAC
TCCTCGAAAATCATAACGTGTACTTAACACCCTATTTGCATTTTCTACTGCATTGCGTAC
TTCATGTATGGTAAGTTCAGAAACAATATCAAAAGATGGCATCTTATTCTCCTTCTATGA
AATCAAATCAGAGTTTTTTCGCAATTCTACCATAGCATTCCACAAACTATGAAATTAATT
CTTATAAGATTTCTTGATGTATTTTATTAGATTGAAGAATTGTTGACGTCCAAGTCTTTA
AAGACGAAGGCTCCAACTAGCTCCGATTGATTGTTATAGGCTACCCTCGGTGAGCTCTTT
CTGCTGAACACTTATTATCAAGTAATCACAAACTTAACAAGATTGAAATAACTTACGCTA
TTTGTACCTTATATCTCCGCCCGAAAGGGTAAGTTTTATGGCACATAGCTAATAAAAGCC
ACCTCAATTTCTCAAGGTGGCTATATTCAATAAATCAACGCAAATTACGCTTGACCTTTC
ACTTCTTTACGACCGTTGAAAGGTGCTGGTGTACCTGCTGTTGCCAATGCTTCTTCGATA
CGGATTAATTGGTTGTATTTCGCAACACGGTCTGAACGGCTCATTGAACCCGTTTTGATT
TGACCTGCTGCTGTACCCACTGCTAAATCAGCGATAGTTGCATCTTCAGTTTCGCCAGAA
CGGTGTGAGATAACCGCTGTGTAACCTGCATCTTTAGCCATTTTGATTGCTGCTAACGTT
TCAGTTAATGAACCGATTTGGTTGAATTTGATTAAAATTGAGTTTGCGATACCATTTTCG
ATACCACGGCTTAAGATCTTAGTATTGGTTACGAATAAGTCGTCACCTACTAATTGAACT
TTGTCACCTAATACTTTAGTTTGGTACGCAAAACCTTCCCAGTCTGACTCATCTTGACCA
TCTTCGATAGACACGATTGGGTACTCTTTGCATAAGCCTTCTAAGTAGTGAGTAAATTCT
TGAGAAGTGAATGATTTACCTTCACCTTTCATTTCGTATAAACCGTTGTCTTTGTTGTAG
AACTCAGAAGACGCACAGTCCATCGCTAAAGTTACATCTTTACCTAAAACATAACCTGCT
TTTTCTACTGCTTCTTTGATACAAGCTAATGCATCTGCGTTAGAAGCAAGGTTTGGTGCG
AAACCACCCTCGTCACCCACAGCAGTATTTAAGCCTTTCGCTTTTAATACTTTAGCAAGG
TTGTGGAATACTTCAGCACCGATACGAAGTGCTTCTTTTAATGTTGATGCACCCACTGGT
TGGATCATAAACTCTTGGATATCAACGTTGTTGTCTGCGTGCTCACCACCGTTGATGATG
TTCATCATTGGTAATGGCATAGAGTACACGCCTGGAGTACCGTTAAGCTCTGCAATGTGA
GCATAAAGTGGTAAACCTTTTGATGCTGCAGCCGCTTTTGCGTTTGCTAAAGAAACCGCT
AAAATTGCGTTTGCACCAAATTTAGATTTGTTATCTGTACCATCTAAGTCGATCATAATT
TGGTCGATTTCAGCTTGGTTAGATGCATCTTTACCTACGATTGCATTAGCAATTTCGTTG
TTTACTGCAGAAACAGCTTTTAATACACCTTTGCCTAAGAAACGTGCTTTGTCGCCATCA
CGCAATTCTAATGCTTCGCGTGAACCTGTTGATGCACCTGATGGCGCTGCTGCTAAACCA
ACAAAACCACCTTCAAGGTGAACTTCTGCTTCAACAGTTGGGTTACCACGTGAGTCAATG
ATTTCACGACCAATTACTTTAACGATTTTTGCCATTGTTAATATCCTCTATGAGAGTTAA
TAGTTAATGTTGAAAAGACTTGCATATAGTAATGGGATTTTACAAATTTGTCTTGTAAAA
AAGTGATGAGCTTCACAAAAATTTAAGGGATATTTGATCGAAGAGGGATTTTTCTAAATT
AAGACCAATTATATATTCAAGTATTAAATACCGATATAGACTTTTTTCTATCATCATTAA
TATGGACTAAGCTATATAACATCTAATCTACTTTTACGATCACTGGCACAAATTCTTCCT
TGCGTAAGAAATTTTGTTCTCTAAAGTTAATCGGAAAATGGCAGGCAAATTCGTGTTGGC
GGAATTTGCGTAGCGGTGGTTTAACGACACATTTTTTCTGCGCAAAAGGGCAACGAGGCC
CAAGACGGCAACCAATAGGCATATCTTGTAACATTGGAACTGAGCCTTTAAGGGTATTCA
AGCGACCTTTAAAAGGCAAAGGTTTAGAAAAATCGGGTACGCTATGCAGTAGTACTGCGG
TATAAGGGTGATAAGGGGTTTCCATAATGGTTTCTTTCTCTGCAATTTCAACGGTTTGCC
CGCAGTACAAAACGTTAAATGAATCTACCCACTTGTAAATACTGAGCATATCGTTACTCA
CTAGAATAATAGACGTACCAAGATTTTTGTTCATACTGGAAAGCAAGCGATAAATTTGTA
GCTGTGTGGTTGATTCCATTGTATTGGTTGGTTCGTCAGCCACGAGCAAGCGAGGCTGAT
TTGCCACTGCCATTGCAATCATCACTTTTTGTGCTTCACCTTCGGTAATATCCGTTGGAT
AGCTTTGCATAATATCTTTATGATCTTTTATCCCCACTTTGTGTAGTAATTCAATGGCTT
TTTTCTTTTTCCAGCCAAAACGTTCCCACCACTTGCCTTTAAAGCGGATAGTTTCGATTA
ATTGTTTACCAATACGTTCGCTTGGGTCTAAGCAAGAGAGTGGATCTTGGAAAATCATTG
AAATCTGATCACTAACCAGTTTTCGGCGCTGATAGGGGGAAAGTTTCAGTAATTCAATAT
CGTTAAAGCGAAAGCGGTCGGCAGTAATGATCCACTCGTCTTTGACTAATCCGCAGATCA
CTTTAGCAATTAAACTTTTTCCTGACCCTGATTCGCCAACTAAACCACATATCTCACCGC
TATCAAGGGTAAGATTGATATTATCTACCATTTTTATACGCCCGTTTGGCGTATCAATTT
CGATACTTAAATGTCTAATATCCAGTAATGCCATTGTTTCCCTTCCCTAATAACGATATT
TTTCAAGCACCCGTACAATGCTGTTTCCAAGCATTGTAATGATAAGTAGAGTAAAAATGA
TAGCAAATCCAGGAAGAATGACCGTCCAAGGGGCAACATAAATTAATTCAAGAGAATCGC
GGATCATCGCTCCCCATTCTGGCGTTGGGCTCGTTGCCCCCAGTGAAATAAAGCTCAATG
CACTGATGTCTAACACGGCAATAACAAAAATATGCGCAAGTTCTTTGACGGCAATCACAG
TTAAATTAGGTAAGATCACTTCACGGATTAAATATCGTTTTCTTGCTCCCTCTAGTTTTA
AAGTGATGACATATTCTCTCGCCAGCTCCCGTTGGGTCATTTGATAAATTTTATGGATAA
AGTGAGGCAACATAGCAAGAAAAATGGCCAACATTGCATTAATGAGCGAGGCCTCCATTA
AAGTTGCAATGATTATGGCAATCAGCAAAATCGGCGTAAATAAAAAGGTATCAAAAAGAT
GACTGAGAATAAAAATAGATCCACTCCGTTTTGTCCCTGCAATCACGCCAAGAATACCAC
CTAAAATACCGATAGCAATGGTAATGACCAATGCTGAGCCAACGGTATAGTAGAAGCCGT
AGAGGACGCGACTGAAAATATCTCTTCCTAGATCGTCTGTGCCAAAAAAATGGCTAATCT
GACCGCTATCACTCCACGATGGTGGCATTAATTCCATTCCGCTAAATTGCCGATCGGCTG
CATAAGGGGCAAGTAAATAGCCAAAAAAAACCAATCCCATCAGAAGAATAAAGAGATTAA
GGCTGATGAGTGCAAAGGTATCTTTCCTCAACTCTATCCAAAATTGGCGTAAATACGCAG
ATTCTCGAAATTGTTCGGGGTCTTGTGCGAGTAGCATTCTTTATTACCTTTTTACTAATA
CTGAATATAACAATAACATCTTTTACTCTTAATTCATTGTTTGATAGACAGTATAGCATT
CTATTCTTGTTCTAACATCGCCAACAAATGTTGTTTCAACATCGCCTGTTCTTCCTCCGC
CAACGCCCCATTTTGCTGATTGCTCACCACAAAAAAATCCTCCACCCGTTCACCAATGGT
CGTAATTTTAGCGTTAAGCAAATTCAGCTTAAGTTGCCCGAAAATATACCCAATCTGAGC
CAACAGCCCCTCTCGGTCTAAGGTAAATAGCTCAAAAGCGGTCTGATTTGGCTGGGAATT
TGCTAAAAAACGGATCTTGGTTTTTCGCTTAAATGCCTGATGTTTAACGGATTTCTTACT
CGGATTAAACACCTTTTCCGTATCCGCAAGCAAAGTTTTCAGCAATGCCGATTGAATTTG
CTCGCTTCGCTCATCATCCAGTGGCTCGCCGTTCATTTCCGTAATAATAAAACTATCCAA
CACCAAACCGTGATCGCTCGTAAGGATTTGAGCATCGTGGATACTCACTTTCTTCTGACT
TAACATCTGTGCAATTCTCGCAAAAAGCTGGGCTTGGTCTTGGCAATGCACAAAAATTTC
CGTCGCCCCCCGTGCATACTGATTACTAATCAACACCATCGGCAACGCAGGATCTTTCAA
ATAATGCAACGCGTGCCAATAGAGCTGTGTCGGGCTGTTTCGCACAAAATAGCTTTCAGG
ACAGGATTGCCAAAATTGCAACAGCCGTGTTTTTTGTTCCGCCGAAATTACCCCCTCAAG
CTCTGCATAGGCTTGCTGCTGATGGGCTTGGCTCAGTTGCTGATGATTAATCGTTTCCTC
ACTGCCTAACTGCAACTGCTGTTCGGTAAATTGAAAAAGTTTAAGGAAAAGCGACCGCTT
CCAATCATTCCAAAGGGTTTCATTCGTCGCACAAATATCTGCAACGGTTAAACAGGTTAA
AGCAGCTAAAGCGGTCGGATTTTTCACCACATTTGCAAAAGTTTTCACCACATCGGGATC
GTGAATATCCCGACGTTGTGCCGTAATTGACATCGTCAAATGCTCTGCCACCAACCACGC
CATATAATCACTTTGCTCTTGAGAAAAGCCGTGTCGTTGAGCAAAAGCACGCATATCTTC
CGCCCCAACTTTAGCGTGATCGCCCTCTCTGCCTTTAGCAATATCGTGGAACAAGGCTGA
CAAATAGAGCAACGGACGGTCTGCAAGTGTCGGAAACAGACGACAACAAAGCGGATGTTT
TTCGGCATTTTCCTGTTGCAGAAAACTTTCCAATTTAAGCATCACCTGAATAGTATGCTC
GTCCACCGTATAAATATGAAAAAGATCAAACTGCATCAAGCCTTGAATACCAACCCATTG
CGGTAAGTAAGCGGTTAAAACGCCCAACTGATGCATTGGCATAATGGCTCTTTTAACCAC
ATCAGGCTGAGAAAACAGCCGAATAAAGCGATGTCGAGCTTGAGGCAGTTCACACAACGG
CTGGTTTAAGGTCTGTAACGCCAGCCGAAGTTGTCGCAACGTCGTACTGGCTACACACAC
CTGCGTATGCTGAGTGAGATAGAAGAAAAGATCCAAAATCCGCTCAGGTTGTTGCTTAAA
AATCAAAGGGTTACTACAAATCAGCTGTTCCCCTTGCAAATAAAAATAGTCATCAAGCGG
CTGTTTTTGCTGTACATTTTGCAAAGCCTGTAGCACCTCTTGATGAAAATGATTGAGCAA
CAATTGCGTTAATTGCGAAATAGATTGCGTCGCCTGAAAGAAATCTTTCATCATCGCTTC
CACAGGCTGATTACCCTCGCCCTGATAGCCTAACTGCTCACTCAGTTGTAACTGGCGATC
AAACCGCAAACGGTTATCGTAACGCTTTAATTGCAAATGCAAGGCAAACCGCATTCTAAA
TAACGTATGTTGAGCCTGCTGAAGCTCAATAAATTCTTCAGAATAGAGCAAACCCCGACT
AAACAAACTCTCTAGGCTATACAGCCCATAATGGCGTAACATAATCCAAGAGAGCAAATG
CAAATCCCGTAGCCCCCCCGGACTATGTTTTAAATCAGGCTCAAGGTTATAACTGGTATT
ATGATAACGGGCATAACGTTCATTTTTTTCCGCCATTTTTGCCTCAAAAAAGGCTTGGAT
AGACCAAAACTCTGCGTGGAACAGCTTGCTCATCAGCTGTTGCCACAAGGCTTCATTACC
AAGCAAAAAACGGCTCTCAAACATATTCGTTGCCACAGAAATTTCCGCTCTGCCCACCTC
AACACACTCCGCCAAGGTTCGCACACTCGCCCCCAGCTGAAATTTGCAATCCCACAAGAG
GTTAAACAATTGATTTAATTGATTTTGCGTCTGTTCATCTAAAGGCTGTTCACTCAACAC
CAAAATATCCAAATCAGACAGCGGAAACATCTCCCTCCGCCCATATCCCCCGACTGCCAC
TAAAGCCAAGTCCTGCCGCTCCATAAACCCAAATTGTTGCCAGAGCGTTGTCAGTAAATC
ATCATAAAAATGGCTACGTTGTTCGAGTAAATTTTTGATATCTTCAGTACTAAAAAGGGA
TTTTTGTGTGCTATTAAATTGCTGAAGTTCTGTTTTTAAAGTTTGTGTATCAATCATAGC
GGTGAGTTTTAGCATTATTTTACGAAGAATTGTAATGGATTTCTGAGCGTCCACCAAAGA
GGATTTTTAAAGTAAATTGTATGAATAACAAAATTTCTTTTTAGGCTGAAATTCCCAAAA
TCTCACCACTTATTCTATGTTAGAATTCTAGCAAATTTTCAGACAAGGATTTTCAATGAG
CAAACAGGGTAAACCATTTATTTTACATTCCCCCTTCAAACCCTCAGGCGACCAACCGAC
TGCGATTGCCAAATTAGTCGAGGGATTGAATGATGGCTTGGCACATCAAACCTTGCTAGG
TGTAACAGGATCGGGCAAAACCTTTACCATTGCCAATGTGATTGCGACTTTAAACCGTCC
AGCAATGGTGCTTGCCCCGAACAAAACCCTTGCGGCACAACTTTATGCCGAGATGAAAGC
CTTTTTCCCTGAAAATGCGGTGGAGTATTTCGTTTCCTACTACGACTACTATCAGCCTGA
AGCCTATGTGCCTGCCAGCGATACTTTTATTGAAAAAGATGCGTCTATCAATGAGCAGAT
CGAACAGATGCGACTGTCTGCCACCAAATCTTTTTTAGAAAGACGGGATACGATTGTAGT
CGCATCGGTGTCGGCAATTTACGGCTTGGGAGATGTAGATGCCTATATGCAGATGATGTT
ACATCTGCAAGTGGGGGAAATGATCGACCAACGCAAAATTCTCTCTCGCCTTGCTGAATT
ACAATATACCCGCAACGATCAAGCCTTTCAGCGTGCGACTTTCCGTGTGCGTGGCGAAGT
GATTGATATTTTCCCTGCCGAATCGGACGATGTTGCTCTGCGTGTGGAGCTGTTTGATGA
TGAAATCGAAAATCTGTCCTTATTCGATCCGCTTACAGGGCATAATTTAGGGCGAGTTCC
CCGTTATACGATCTACCCAAAAACTCACTACGTTACGCCGAGAGATCGGATTTTAGAAGC
GATTGAGCAGATCAAAAAAGAACTTGCCGACCGTCGAACTTACTTTATCAAAGAGAATAA
ATTGCTTGAAGAACAGCGGATCGCCCAGCGTACTCAGTTTGATATTGAGATGATGAACGA
GTTGGGCTACTGCTCAGGCATTGAAAACTACTCACGTTATTTATCGGGCAGAAAAGAGGG
CGAACCGCCCCCGACCTTGTTTGACTATATGCCGTCTGACGGCTTGCTGATTATTGATGA
GTCTCACGTCACCGTGCCACAAATCGGCGGTATGTTTAGGGGAGACCGAGCAAGAAAAGA
AACTTTGGTGCAATACGGCTTCCGCTTGCCGTCCGCTTTGGATAACCGTCCGTTACGTTT
TGAAGAGTTTGAACGCTTATCGCCACAGACAATCTATGTATCGGCAACCCCTGGACCTTA
CGAATTAGAGAAAAATCCTGATGTGATCGACCAAGTGGTTCGCCCGACTGGTTTGTTAGA
TCCGATTATCGAAGTTCGCCCTGTGGCAACGCAAGTTGATGATTTATTGTCAGAAATTCA
TAAGCGTGTGGCGGTAGATGAACGAGTGCTAGTCACCACGCTGACAAAAAAAATGGCGGA
AGATTTAACCGACTACCTCGATGAACATGGCGTACGAGTGCGTTATCTACATAGCGATAT
TGACACAGTCGAGCGGGTTGAAATTATCCACGATTTGCGAATGGGAATGTTTGATGTGTT
AGTGGGGATCAACCTACTGCGAGAAGGTTTGGATATGCCGGAAGTGTCGCTGGTGGCGAT
TTTAGACGCTGACAAAGAAGGCTTTTTGCGTTCCGAACGCTCTTTAATCCAAACCATCGG
GCGTGCCGCCCGAAATCTCAACGGCAAAGCGATTTTATACGGCGACCGCATTACCAACTC
AATGCAAAAAGCAATCACCGAAACCGAACGCCGCCGAGAGAAACAGCAAAAATACAACGA
AGAACACGGCATTGTGCCACAAGCATTGAACAAAAAAGTCGGCGAGTTGCTTGATATTGG
GCAGACGGATAAACCGAAACGCAGTAAGAAATCTGCAAAATCAAGCGATGATCAGACCGC
TTACATTCCGAAAACTCGCAAAGAGTTAGAAAAAGAACTGAAAGTGCTTGAACAACAGAT
GAGAGATTTTGCTAAAGATCTTGAGTTTGAAAAAGCGGCTGCGGTGAGGGATAAGATTCA
TCAGTTGAAGGCGTATTTGTTAGAACTTTAAAAGTAATTTAAATTACTCATAAAGAATAC
TAACCATATTGAGATTTATACAGTATCAATCACAAACTCAAACCAATCAATCACATCTTT
TTCGTGAATGCCGTTGGGGATTAACACCCCTGCTCTTTTCACTGAATTAGGATCTTGTGA
AATCAGTGGGTGCCAATCAAACAACGGCTTGCCTTCATAAATCAGTCGATAGGCACAGGT
TTTCGGCAACCAGCCAAAATCGGATAGGTTCTTTTTGGTGAGCTTGGTACAATCTTTTTC
GATTTTGCAACGCTCCGCATAGTTGCTACACCGACCTGTATTCACATCAAGCAAATTACA
GGCAACAGAGGTGTAATACAGCCGTTCCCGCTTGCCTCTGCCTTGAATATATTTGCGGTA
GCAACACTTACCACAGCCGTCGCACAGGGCTTCCCACTCTGCTTCATTCATTTCAAGCAG
AGTTTTGGTTTGCCAAAAAAGCGGTGTGATTTGAAGATTTTTTTGCAACATTAACGAATA
ACAACCGCTGTGCCGGTCGCAACCACAATAAACATTCCTTTGTCACCGCCCATAGATTGA
TACTCCATAGACACCCCGACAACGGCATTTGCATCTGACACGACTTCACCAAAAACTAAG
CCTTTGTATTCAATGATTTGATGATTTTCAATATTCGAGGTTGTGCTAATAATCATAATG
TTCCTATTTCAATTGTTGTTTCAGGGATTGTAATGCAATCGCTCTATGGGAGATTTTTTT
CTTCTCAACAGTTTCAAGTTCTGCAAAGGTGCAGTTTTTAGGCGGATAGAAAAATAGTGG
ATCGTAACCAAAACCGCTTGAACCACGCTCCTCGCGTAAAATTTGTCCGTAACATTCGCC
TATGGCAATTTTTGGAGTAGGATCGGTCGGGTGTTGTAACATCACAATGCAACTGACAAA
TTTTGCCGTGCGATCTTCATCGGCAACATTTGCCATTTCAGCCAATAATTTTTGGCGATT
GGCTTGATCGTTTCCTTCTTCACCTGCATAACGAGCAGAATAAAGCCCCGGTTCACCACC
CAATGCTTCAACCGCTAAACCAGAGTCATCGGCAATCGCCGGTAAACCTGTCATTTGTGA
GGCATAACGGGCTTTAATCAATGCATTTTCTACAAAGGTTAAGCCTGTTTCCTCTGGGCT
TTGAATGTCAAATTCACTTTGGGCAATCACGTCAAAGCCAAATTCAGCTAACACATCAGC
CATTTCTTTCACTTTTCCTTGATTGCCTGTGGCAAGGACAATTTTGGTTTTGTTCACTAT
CTCTTTCGTCATATTGAAATTTCTGAAACTATGAGCATTCACAAACACAGTTGCTACCTT
AAAAATTGTTTTCTAGGACGCCAAGCGTGGCGTCCCTACTAGGTTTAATGTCGGCGGTTT
AATACAAACTCGGATCGCTCTCATTCGGTCGGGTTTTAAAACGACGATGTAGCCACATAT
ATTGGCTCTGAGCTTGCATAATCTCGCTTTCTACGACCTTGTTCATTAAGGTTGCAGTAT
CAACGTCATTTTTGCACTGGCTAAAATCTACTGCAGGCCTGATTTTGACGGTATAACCTG
AAAAATCGTCGTTTCGCATTGGGGTAAATGGCACAACGATACTATTTGGGGCGGAACGTA
ATAACATTCTCGTTCCAGCTGTTGTACACGCTTCTTTCACCGCAAAAAACGGCACAAAAA
CACTGTTTTTGCGTCCGTAATCGTGATCGGGAGCATACCAAATGGTTTCCCCTGCACGAA
GAGCTTTAATCATACCGCGTAAATCTTTGCGATCTAGCATGGCTTTGTTAGAACGTACTC
GCCCACGAAATTGAATCCAATCTAACAGCGGATTATCATTCGGACGATATACGCCAATCC
CTTGATGATGAAGCCCGACAATTCTTGCCCCAAGTTCAAGGGTCAGAAAATGAACACCGA
CAAAAATAATCCCCGAACCCTCAGGCTGATTTTTCAGATGTTCCAATCCTTCTATTTTCG
ACCATTTAAGAATACGTTCATCTGACCAAAACCACGCCATCCCTGTTTCAATAATTGCCA
TTCCGACAGATTCGGCATTTTGAGCTAAAATTTCATCAATTTGACAAGCAGTATAATCTG
GGAAGCAAAGCTCCAAATTCCGTTTGGCAATTCGCATACGGCGTTTATCCAAACCTAATC
GGGTAAACAGTTTACCTAAGCCCTTACCGACTTTCGCTAAAATAGGGTAAGGTAAGCATA
AAATCAGTTTGAAAATTCCCAATCCTAGCCATAAACCCCAATACTTTGGATGTAAAAAGG
CTCGCTGAAAAGGAGGAAGTGGTTTATCTATCATTATGTTGTTTCCATTGATTTCACTGA
CAAGCGAATCCACTCCAGTGCGATTTCTCGATGAGCAATGAATAAATTATACACGGCATC
TTCACTTAATACGCCTCGAATCATCTCTGAGGGAATTTCCCCTCGTTCATCAGCATTATA
ATCTTCTTGCCACTGTTCAGCATAATAATTTTCTAGCTCTCGGATTTTTGGTAAAAGAAC
TATCCACGACTGTTGAAGCTGTTCCATTTTATTCATTAGGCTATTTGCTTCATTTAAAAT
CTGTTCCATTTCATGAATTTTTGCCAAGCGAGTTTCTGATAACATAGAATACTTCCCATA
AATATCGTTGGAATTATAGTCAAAAAAACCAGAAAAGTGTTAAGTAGATCAAGTTTTTGA
AAGTTACTTAGATTTAGGGGTTGAAATTTTAGGGGGAAAAGCATAATTTGAAGTCATCCA
TTCAACGACCAATAAGGTCATAATAAAAGAGGTACATGCTATGACAATCAATATTTCAAG
CAAACAAATGGAAGTGACTCCTGCAATTCGTACGCACATTGAGGAGCGTTTGGCTAAACT
GAATAAATGGCAAACTCAGTTAATTAACCCTCACTTTATTATCCACAAATTACCAAATGG
TTACGAAGTTGAGGCTTCTATTGGAACCCCTGTTGGCGATTTATTTGCAAAAGCACATGA
TGAAGATCTCTATAAAGCTATCAACGAAGTAGAATCAAAACTTGAAACCCAGCTAAATAA
ACAAAAACATAAAGGTGAAGCACGCAGAGCAGATGATAGTATTAAAAAAGCGAATGAAGC
ATTATAGATGGCGTAAATATTTGTATCTGAGATAGCATATCGAAGCACTGTTATTTGTAC
ATCTATCTCTAATTCTAAGTATCTTCATTTTAAACTTATGGTGGTCGCTTAGGCGATCAC
CAAAATCAATAAGCTGGCTGTTTCTAGTTTAGAGTTAGCATGCTTCATTTTTGCCACCTC
ATTAATTGCGGCAAGTAGGCAAATTTGTTTGCTGATCTGCCAAAAACTATGCTATTTAAA
ATGTCACATCATCAATTGGAAATACGTTTCTTTCCTTAATTACTCGACGGATTACATCAC
CTAGAGATTCAATAACACTTGTCGTATAATATGCCGAATTCCTGCTCACCTATAAAAATA
CCTGTATCTAGATGTATTATCACAGAAACAGGTATTTACACAAATTTATTCCATGCTCTA
TAGAAAGTTAGAACTTCATCTCTACTGAAAGGACATAATTTCTACCAGGGGCCGCATATC
TTGCGTAATCTTTCACATTAGTGTGCTGGTGAATGGCGTTAAGCGAAGATTGACGTACGG
ATTCCCAAGTGGTGTAACGGTAATTCATCAGGTTATATACGCCAGCTCGTACCGTTATGT
GTTTCCAAGGGGTGATATATCCCGTTAAGTCAAAGGTATGCCAAGAACGTGTTCTTTTCT
TCGTGGCAGTTCGTTCATAATTGGCAAAACCGACTTGTTCATTACCTCTTAACTCATCTG
GATTTTTTCCACTAGAGTGTGTCATTGTCAAATTCACGCCCCATTTTTCATCTGGCTGAT
CGTATCCCACACCTACAACATAGCGAGCAGGCTGAATGGTGTCTAACAATGGAGTGCGAA
TGTTCATATACCCAGGATAATTTTTCACCTCTTTTACTCGCATTTTGCTATAAGCTAATG
TTGTGTAAATGCCCTCAGGAATTTTATCAAATACCCCATTCCAATCTAGCTTACCAATAA
GATTAATGCCGTCCAATTTAATATCTTGCACATTAAAATAGTTAATCATTGATTGAGTTT
GGTGCATTCTTTCTGCTGGAGCAATCAACTGCTTATAGTCATTTTTGAAATAACTGACTT
CAACGATACCAAAATCACCTTTGAAAGTCGCAGCAACTTCTTGGTTTAAGGATTTCTCAG
GGGATAACTTCTCTGTTTTTTGGTAAGCATCGCTGGAGCCTGCTCTTGCACCATCATAAC
GTAAGCCAAATAGCTCTTGGAAACTTGGCACTCTAAAGCCTGATGATGCTCGATAAGAGA
GCGATAGGAATGACGTTGGTTTTGCGACTATGCCAATATTCCACGCACTGTTTTTATAAT
CGCCTTGATTTGCCCAGCGATGAGTGCTACGGAATTTATGCTTATCGAAACGGTAACCCA
AACCAATATCCAAATATTTGGTTATGGCAAAATTATCTCGCAGAGCGATGTAGTGATTAT
GTCCTTTGATTTTGCTTGTAGCACAATCAGCCCTGCCTGCAATAGTGCCACTATAATTAC
ATTCATTTTTACTATAAATTGCCTGATCTTTTAGCTCATAGATGTAAGGTGTATTTTTAT
GACCGTTACCACTGATACGATGCCAAGTTCCCACAGAAAACTTACTCAAAATTTCGTGAC
GTTTTAAGGTGGAATTGAAACGGTCTGAACCTAATAACATATTTAATTGATGTTTGCCCA
ATCCCGTTTGTACGGTTTTATCTAACGAGAGCTGAATAGTGTCGTGTTTTTCTTCATAAG
AACTTTGCTCATTTTTAGTTGAGGACCAAAGTTTATCAAGAGTTGCACGGCAGTTCTTAT
CTATGGTTGGATATTCGGAACAGTTGTTCTCTCTCAAGCGGGTAGATAAATCAATTTTTT
GCTGATCGAAACTCAAAGAGAGGCTATCAATCAGACGATCTTTATCTTGATTGGTATAGC
GATATAAAGCACCTAAGCGATCACGAGTGTGCCACTCATCAATAAAACGAGCTTTTGCCC
AACGTAATCCTTTTGAGGATTTCACACCATATTCTGTAAAGTAATCAATAGCAACACCAT
CTAAAGCATTACTACGATATAACCCTTTAGCATTATTCATTGGATACCACGTATTACCAT
TTTTTAAATCTGATAGCTGCCAATAAGCAGGATAGGTCATATCGCGAGTATCATAGCGTT
GCTTGCTATGTTCATAAACACCAGCCACATAATGTTTTGGTGAAAGGCTATAACCTAATT
TAACCAACCAAGAATCAGATTTATATTTCACTGGATCAGGCAAAGCTCGTTCTTCACCTG
TATATTCTTTAGCACTAAGTTGCTCTGTTAGATACTTTTGCCCATCATAAGACACTTTAG
CCTGCTGACGTGGTTCGCAGTTCAAACTTGGACAATCATTCTTAACTTTAAACCAATTGC
TATCTTGAGGATTATTGTCTGCGAGATCCACTCTTTGAATACGCTTAGAACGACTTTCCG
CATCCTTATGAGCTTTCGTTTCTTTACCATCACGATGAGTGTAAATCACAAGTGCATCAA
AGCCATTATGGGTACCAGCAAAAGCAAGTGAGTTTAGCCATTGCTGATTTTTACTACTGT
AAGCACTTTTGGTATCCAATCCCCAAGATTGCCCTGGCTTAATAATGTCGCTTACCTCTT
TGGTACGGAATTGCACCGAACCGCCTAGCGAACCACTACCAAACTCAGAAGAGCTAGCCC
CTTTACTAATTTGGATTGAACGCAGATTTTCGTATTCTATTTCATTAATGGCACCGCTTG
AGGAACGTGAATATTGGCTTACATAGGATTGAACCTGTGGCAAACCATCTAACGCCAATC
CAACACGATTACGATCTACCCCACGAATGGAGTAGCCTGTTGTTGCACCTCGTCCTTGTT
CTACCACAGAAATACCGGGGTCGTAGCGAGTCAGATCTCGCATCCCTAACACTTGATCTT
TACTGAGTGAGTCTGGCGTTTTCACCACTTTCCCTAAGCCTGTCACTTCGTTCTCTTTTT
TATGCACTTTCTTTTTGGTACCTGTGACATAAACATCGTTCAATTGTACCGCTTGTTCTG
CATAGCTTTGTGCGGCAAAGAGACTAAGAAGAGCAAGGCTAATAAGATTTAATTTATTTT
TCATAGCAAATTCCTTATTATTTTTTTACTTGTTGTTTTGCACCAAAGACAGCACCTACA
CTGCCATTGTCTGATTTATGGAAGAATTGTCCGCCAAGCTCTGCTGCCGTTGGACCATAG
AAGCCACCATTAACTGCTACATCGCTAAATTTCACATTGTCATAACGTGAACTGCCTGAG
TCTAGAGCGAAGCCAGCATCTGAGGTTTTAGCTTTTCCGGTAAAACCATTACCATTAATT
TTTGCATCTACGGTAAACACAGGATTTACACCGTTTTTATCAAATAACTTACCGCTTAAA
TTTTTGCTGCCGAAATCAACATCAAATTCTGTGCGATAGCCAGCCTTTCTATCATCATCT
GCTGTAGCAACCCAGTTATTTTCTTTTGAAACCTGAGCATCCCAAGTACCAATATATTTA
TAGTTTCCGCCTTTTGGCATCTTATCTGTTGCAGTACGTTCGCCTTGTAGGAATAAACTA
TTATCTTTGGCTTTTTCGCCCTCTGTTTGCTGCCATAATTGACCAAATTTCATATATTCC
AAATTACTACAGCAAGCTACAGCTACCATTTTTTTACCATTGATATCAATAGTGTGCTTA
TTTGTAAACCCGCTACCTGCCAGATCCATTTTTTTCCCATCAATAATTAAAACGGAAGCA
TCGCCAAAATTGGTAAGTTCTGAAGAATTAAAATGAGTTAAATCAATTTTTGAGGCATCA
ATAATACGAACGGTGTCAACATTAGAGCCATTGTGTTTTGCTGAAAAAACGGCAAAAAGA
GATTTGTCATTTGTGATAAATTTTCCTGCAAGTTCTTCTGCCTTAGGTCCATAGAAACCA
CCTTCAAGATAATCAGAAGACTTACCTAAAATTGCATCACTAGTGTCTTTGGCTATTGCT
TTACCTCTAAAACGATTTCCTTTAAGTTCTGCTTCAATACTGTAACGCTCTAATGATTCT
GCATTTGCTGTTTTGCTATTTAATTTTCCTTTTAATTTTTTTGTTGAAAAATCAACTTCA
AATTCAGATGTATAGGTTCTACCTTTAGCATTTGCAGATGTTGTTGCAATTCTCTGCCCT
GGACCATACCCATTAAATTCAGGGTTACTATTAGGTCTTTTGGCATCTAAATTAGCATCC
GAGGTAAAATCCCATTCACCTCGGTAAGTAAGGGTTTGTCCCTGCGGTAATTCTTTTGAG
GGAGTGATGCCTTTATAAAACACATAACCTTTATCACGAGTACCATAATGATCTACATCA
ATTGCATAACCAGAACGAACATACTTCATCGTTTTATCTGCTGTTTTATCTACTACCCAG
CCATAATTTTGATTAGCTACACCTTTGATAATCTCGTGATTTGGTATTTTCTTAAGATCT
TCATCAGTAATTGCTTCTGGATTTGAGATTTCCGTTCTTCTTGCTCCACTTTGACTCACC
GGAACTTTTACAACATACCCCAAAGCAGGTTCCATCAATTCCCCTAACTGTTCTTTTACT
TTCTTATCCGTTTCCACATCCTGATACTCTTCTTTAGACACGCCCGTTGTCTTATTAGGC
TGAACATCTTCTAAATCAAAACTTCCTTTTCCGCCAGAGCAGGCAACAAGAAACAGAGAA
GTAAACGCTAACGCACAGGGATTAAGTTTAAAATGCATATTTGCCTCCGATATAAAACAC
TGCATTTATTTTGTAGGTTGGGTTATAAAGCCAATTTTGGTTAGCCCAACATTTTGAGCT
AATTCAAGGACTTTCACGATATGTTGATATTCCACGGAAATATCCGCAGAAATAGCAATA
ACGGTATTTTTATTTTCCTGAAATTTTGTCAGAAATGATTGTTTTAATTCTTCTTCATTC
ACTAGCTTTTCGCCTAAATAAATGCCCGTAGGATTAATCGCCACCCTGAAAATATCTTTT
GGTTCATCTTTTTTCTCAACATTGGCGGTTGGTAATTCAAGTGGAATAGATTGCGTTAAT
ATAGGCATTGTGATCATAAAAACAATTAATAACACCAACATTACATCTACTAATGGCGTG
ACATTAATTTCTGACATTACCGAATTTTCATTTTTATCAAAACTTCCAAATGCCATTATT
TATTTTCTCCATAGTGATGTAATAAATAGATAAATAACTCGTTTGCGTAATGATCTAAAT
CTTGAGAAAGATTACGATTAAGGCGAGTAATTAAGTTATAGGCAAGTACTGCAGGAATGG
CGACAAATAATCCCATTGCCGTTGCAACTAATGCCTCCCCTATAGGGGCAGATACGGTTG
CAATACTGACTTGCCCTTGCTGACTAATATCCATAAGTGCATTAAAAATTCCCCAGACTG
TGCCAAACAATCCAATGAAAGGGGCAACCGCACCAATAGAAGCTAATGCAACTAAACCGC
CATCATATTTACGCAAAGATTGGGTAATTGCATTTCGCAAATGTAACGTCAGGAAATCTT
TAAATGGAAGTTGATGAGATAAATGGTTCTTTTCTTTAGCTTGATATAATTCACATTGTT
TAAAAGTTAGCTGTAAAATATCTGCAATTTCAGACCGCTTGTTTTGAATATATTGCTCTG
CTTGAGTAAGATTTTCAGCAGATTTGACTAATTTAAAACTTTGTTGGTTATTTTTTCTTA
CACCAATCATTTTAATTAAACGAATTAAAATAATAGTCCAAGATAAAATACTCATTACAA
CTAAAATTCCAAAGGAAATGGAAAGTACAATATCTTGTTGTTGAAGAAGTTGAATTAAAT
TCATAAATTACCTCAAATAATTTAGGCGGCTGCCCCACATTTAAAATGAATACTGAAAAT
CACACTGCCTACGACTGCACTATTATTTACTTTAGCTGGTTGATAGGTGTGTCCCGATGC
CATTCTGCTTGCTTGATTATCCAAACGTTTAATACCTGAAGAAGATAAAATCTCTACATT
TGTTGCTTTACCGTTCGTTCCTATTGTTACCTTTAATTTCACACTGCCTACATCATCAGA
TTCATCAGAAATATCTGAACAACGACCTCGCATTGCACTGCCATAACCTGCACCAAGAGA
AGCATCTACTTTGGCATTTCCGGTCACAGACTTACTCCCTTCAACACCATTTTGATTTCC
TTGTTGATGATTTTGGGCAACTTGGCTTGTGTTTGTTTTTTTATCTGAGAGAGGTTTAGG
CGATAACTCTTTCTTTTTCTCTACTTTTTGGGTGAGCTTTTCTGGGGATTTTTTTATCTC
TTTTTTCACTTTTACTTCAGGTTTCTCTTCTTTTTTAACGAGATCTGCTTGTGAAACATC
TGCTACTTCTGTACTGAGTATTTGCTCTGGCTCTTGTGTCACCTCTGGTTCACTTTCACT
TTTCACTTCAAGGGGCTCTTCGCTTCCTAAATTTACTTCAACCATTTGTAAATTTTCTAA
GTCCCCAAAATGATTGAGATCTCTATCCCAAGATAATTGTGAAATCGTATATGCCAACCC
GATATGAACAAGAGTTACAGATAAAAAAATCGAAATGTTATAAAACCTGTTATAAAACCA
TTGCAACATAATATATGAGTATATTAGAATAAGTCTAGCAACCAAAATAAAAATCATTAT
CAACAATTATATCTGACAAGTTTGACAATTACAACATTAATTCAAACAATGTAAGTACCA
GTTAAGTTATTGTTAATAAAAATCAACAACCTTGACATTGCTTCACGCTTTTATAGGAAC
GTTATGAATCACTCGTTTATTAGTGCAACACTTTTATTAGTCTTAGCTAACTACTCTATA
GCAAAACTATCTCAGGATAGTATTACTGAACATCTAAATGATAATAGAGTCCAAGCAGAA
AAAGCCGATATCCTCATTCACAGCCATCAATTTAAGGTTCATCAAATCGCTAAGGAGGAA
ACGGATAAGAGTAGTATTACAATGACTTCAAAAGAGTTGGTAAAATATCCAGATTTAGTG
ATAAGAGCATTATTGCCTGCGCTAATGCAAGGTAATATTGACAATGTCGAATTGCTTTAT
CCCATTTACCAACAGCTTCCTGCACAATTTCACGATCCAATTCTCACCAAATGGGCATCG
GCAATTGTGGCAAAGAAAAATCAGCTATATACGGAAGCGATCAAGTTATATCGTCAGATC
CTTGCCGAACAAGCAGATATTCAGCCTGTTCGTTTACAACTTGCGGTAGCTTTATTTGAA
AATAACGAATTAGAGGCTTCAGAAGATCAGTTTAAAAAACTGCGTTCTGAACCGCTTATC
CCCGAAATTACCCAACTTATCGATCAATATCTTAATGCGATAAACCAACGAGATCGTTGG
ACGTTTTCGGGTGGCGTGACTTATCTTAACGATCCTAATATCAATAATGCACCGAAAGCA
GGAACAACCTACGGCAACTGGCACGCACCAAAACGAGAATCGGCAGAAGGTGTCGGTTTT
AATTTCGATCTCGGTAAAAAATGGTCGTGGGGAAATGGCTTCTTTAATGAACTACGTCTT
GCTACCAACGGCAAATACTACTGGGATAATAAAAAATACAACGAAATGAGCTTACGAGGC
AGTGTGGGGCTAGGTTTTCAAAATGCAAAATATAACCTGAGGCTGTTGCCATTTATGGAA
CAAACACTTTATGCAGGTGGCTCTAATCAAAGTGATACATTAAGACGTTTTTCTAAATCA
GGCGGTTTAACCCTTGAAACAAACTATTGGTTATCACCTAAATGGCAACTCAACACTAAC
TATGAATATGCCGAACAACGCTATGCAAGTCGCTTGCACCTCAATGGCAATTATCACTTT
ATCTCTGGTGGGTTAGTTTATTTAACCAATGCAAACCAATATTGGTTTGCAAATTTAAAC
TACAATCGCACCGCTACTCGTGATAAAGATGATAGCTTTTTCCGTCGGGGAATTAGTTTA
GGTTGGGGACAAGAATGGGGCAAGGGGCTTTCTACTCGCCTCTCCGTAAGTGTAGCTCAA
AAACGCTATAAAAAAGAGGCGATTTTCCGCATTATTCAACGTAATAAAGAATATGGCTTC
AATGCATCAATTTGGCATCGTGCCGTGCATTTATGGGGGATCACTCCTCGTTTAACCTAC
AGTTTTACTAAAACGCAAAGTAACCACGTTCTTTATAGCTATGATAAGCATAGGGTGTTT
ATTGAGTTGAGTAAACAAATTTAAACTTATTGTTTGTTATACCTCTGCACCTCACTCTGC
AAATCTAATCCTTTCAACCACGCCATTTTTTCTTTGATCTGCTTTTCCATTCCACGTTCG
GTTGGGAAGTAGAATTGGGTGTCTTTCAGTTCAGGGGGGAAGTAGTTTTCCCCTGCGGCG
TAGGCGTTAGGTTCGTCGTGGGCGTAGCGGTATTCTTCGCCGTAACCTAAGGATTTCATT
AAGTTAGTCGGTGCGTTACGCAGATGTTCGGGAACGTCGTAATCCTTGCCTTCTTGAGCT
AGGCGTTTGGCTTGTTTGAATGCGGTGTAAACGGCATTACTTTTTGGGGCAACGGCAAGG
TAAATCACCGCTTGAGCGATAGCCCGTTCGCCTTCGTAAGCCCCTACTCTGGTATAACAA
TCCCACGCTGCAAGGGCGACTTGCATTGCCCTTGGGTCGGCATTGCCTATATCTTCTGAG
GCTATCGCAAGTAGTCGGCGAGCAACATACAGTGGATCGCCTCCAGCGGTTAAAATACGA
GCATACCAGTACAATGCACCGTCAGGGGAAGAGCCTCGAATGGATTTATGTAAGGCGGAA
ATCAGGTCGTAATAGCGGTCGCCACCTTTGTCAAAACGGGCTTGGCGTTCGCCTAACACT
TCGGTGAGCAAGGCTTTATCCAGTAATTTTCCTTGTGGTAATTGCTCTGCCATATCGCAC
ATTAATTCAAGGCAGTTGAGAGAAAAACGCCCGTCACCATTGACATAATCCGCCAGCAGT
TGAAGCACATCATCTTGAATAATGAGTTTTTCATTGCCTAGTCCACGTTCTTTGTCTGCA
ATGGCATTTTGCAAAATTTTTAGAATATCGACCGCTTGTAGTGGCTTGAGAATGTAAATT
CTTGCCCTTGATAGCAAGGCGTTATTCAGTTCAAAGGACGGATTTTCAGTGGTTGCACCG
ATAAAAATAATGGTGCCGTCTTCAATGTGGGGTAAAAAGGCATCTTGTTGGCTTTTGTTA
AAACGGTGAACTTCATCAACAAAGAGTAAGGTGCGTCTGCTAGATTGTCGGTTGAGTTTG
GCTTTTTCGATGGCATCTCGGATCTCTTTGATACCGCTGGTGACGGCGGATAGGCGTTCA
ACTTCGGCATCAAGTTCGTTTGCGATAATTTCTGCAAGGGTGGTTTTGCCTGTTCCTGGT
GGGCCCCAGAAAATCATTGAGTGGCTATGCCCAGCTTCAATCGCTCGGCGTAGGGGCTTA
CCTTCGCCGATCAGGTGTGATTGTCCGACATATTCAGCTAAAGTGCGTGGTCGCATTCGA
GCGGAAAGGGGACGAAAATCCGCAGAAAAATCGAAAGATAAGCTGTTCATTAGCGTAAAT
GCAGTCCTCGGCGTATGTGTCGCATCAGTAAGAAAATCCACGGCCATAAGATACCGCTTA
TGATCGCCCCGATAATTTCTTGAGTGTTAAATTCCGCACTGTGTAGCACTAATTCGATAA
AGAAGATGAAGAAACGAATAAGTGCGATATATGCCATTACGAGTAAGCTCTGTAACCATA
ACGAGAGATTACGCAAGATAAGATGATATTTGGCAACAAAATAGATCGCAATTGACAATA
CTAAAGCGTGAATGCCTAAAATTGAGCCTAAGATCAGATCCCAAACAATTCCTGCTAAAA
AAGCGGTACCGACACTAACTTTATCAGGCAGAGCTAATACCCAGTAGATAAGCACTAATA
CAACCCAAGTTGGGCGTAATCCTTGTAAATCCACAGGCCAAGGCATAATCTCTAGGACAA
AAGCGATGACGAAAATGAAGGTCAGCACTAACATTTGGAAGATCATATTTTCACGCATTA
TTCTGCCCCTTGCTCTGTGCTGTGATTAATACCGTTATCGACTTCTGGCTGTGTTGCTGG
ATTTACAGTTTCTTCAGGTTCGACAGTTTCTTCTTTTTGTTCATCACTACTTACTTGTTC
TTTTTTACTATTTTTCAAGCGGTCTAATGGGTTTAGACTTTTACGTCTTTCTTCCACAGC
ATCACGCACATCTTGCGGTGAAAGGCTTGATGCATTGCGGATTTCTTCGCTTGTTGGCCA
TAACAGTAATAAATAACGCAGGCGATCAAGTGAGGCGAGCGGTCTAGCCGTTGCTCTGGC
AAAATGGTTTGAACCATCATTTTGTACGGTTTCAATTACGGCAACGGGATAGCCTTCAGG
GAAACGTCCGCCTAAGCCAGAGGTGACAAGTACATCACCTTTGCCAATATCCACAGTTCT
TGGTAAGTTATCCAAAATCAATTCATTGCTGTGTCCGTTGCCATTGGCTATTGCTCGAAC
ATCGTTACGCAAAATTTGTACGGGAATGGCGTGAGTGACATCGGTTAAAAGTAATACTCG
ACTACTGTTTTTCCCGACAGAAATCACTTGCCCCACAACGCCTCGTTCATCAATTACGGG
CTGACCAACAAAAGCACCGTCACTTTGTCCCTGATTTATTACTACTTGTTGGCGGTAAGC
GTCCATTTCTGCGGTCAGCACTTCAGCTACTTTTTTATATTCATCTTGGCGTAAAGGGGA
ACTGAGTAGTAAACGTAAACGTTGGTTTTCCACTTTGAGTTGATCGAGTAGCAATAAGTC
TGCGTTCTTTTCACGCAGTTGTTCTTTTAATACTCGGTTTTCAACTTGCAGTTTTTGACT
GTCGATAAAGTTGTTACTTACACCGTCTAATACGGTGCGAGGGGTATTTGCAAAATAATA
CAAGCCACTGACCGCTGTTTCGAGGACATTACGCATTTGGATCATTGCACTGCTTCTACC
ATCAAGTAAAATCAGGCTGATAGAGATCGCAATTGCAAAGAATAGTCTTACGCCGATAGG
TGGTGCTTTCGCAAAAATTGGTTTCATATTTCAGTTATATTTAATGGATCTTGTTAAATG
CAAAATGGACAATAGCCGTTGATATTGTCCATTTTTATGCTAATAACTCAAGGTTGAATT
AGTTGTCGTCACTAAAGAGATCGCCACCGTGCATATCGATCATCTCAAGTGCTTTACCGC
CACCACGAGCTACACAAGTTAATGGATCTTCGGCAACGATAACAGGCACGCCCGTTGCTT
CTGAAAGTAATACATCAAGATTTTGTAATAAAGCACCGCCACCTGTTAATACCATTCCAC
GTTCAAAAATATCGGCAGCTAACTCTGGTGGACATTGCTCTAGAACCCCTTTTACTGCAT
CAACAATGCCTGTTAAAGGTTGTTCAATCGCTTCTAACACTTCTTTTGAGCTTAACACGA
ATGTACGAGGCGCACCCTCTGCAAGATTGTGACCGTGAACTTCCATTGTGCGAATTTCAT
CTTGATTTTGAATGTAAGCTGTTGCTATCTCTTTTTTGATACGCTCTGCAGTTGTTTCAC
CAATCGCAGAACCATAGTGACGGCGAACGTAAGCGATGATTGCTTCATCTAATTTATCAC
CACCAATACGCACCGAAGCAGAATGAACGATACCGTTTAATGAAAGTACCGCAACTTCTG
TTGTACCACCGCCAATATCAATTATCATTGAACCAGCAGCTTCTGCTACAGGTAAGCCTG
CACCAATCGCCGCAGCCATAGGCTCTTCAATTAAATAAACTTCACGAGCACCGGCACCAA
TCGCCGACTCTTTAATTGCCTTACGCTCTACTTGAGTTGCCCCTGCTGGTACACACACTA
ACACACGAGGACTTGGACGCATAAAGTTATTGCTATGCACTTGTTTAATAAAGTGCTGTA
ACATTTTTTCTGTCACATAGAAATCTGCAATCACCCCATCTTTCATCGGACGAATAGCTA
AAATGCTTTTTGGTGTACGACCTAGCATTGATTTTGCATTACTACCTACTGCTGCAATAC
TTTTTGATGAACCAGCACGATCTTGACGTACCGCAACTACTGACGGCTCATCAAGCACGA
TACCCTGCCCTTTTACATAAATTAACGTGTTTGCAGTACCAAGGTCAATTGAAAGGTCGT
TTGAAAATAATCCTAGAAATTTCTTAAACATAAAAGGGATCCATTAAATTTAGTTAAAAG
CGAAATAAGCCCATAGACTTAGGGCAAAAAATTGGGCATAAATATAGCAAAAAAGTCCTA
ATAACTCCAACGAATAATTTATCTTTTGCAAGTTTTATTACGAAATCCTCCGCTTGTAAA
AAATCGGTTAAATGATTTTAAGATTTCTTCAAAATAAACGTGAAAAAAATCCCCCAAAAA
GTTAAATAAATGGTACATTTGCAATGTTTTAATTCATTATTATTTTAACCACAACCTACA
GGAGTCTTTATGCTTATTGGTGTACCAAGAGAGCTGTTAGACGGTGAAACTCGTGTGGCA
GCAACGCCAAAAACCGTAGAACAGATTAAGAAACTTGGTTTTGAAGTCATCATTGAAGAA
AATGCTGGCTTTAAAGCAAGTTTTGAAGACGATGCTTTCGCTCAAGCAGGTGCGACTATC
GCCAACGCACAAGCCGTTTGGAATGCAGACATTATTTTTAAAGTCAATGCACCAACCGAT
GCGGAAATTGCATTAATCAAGGAAGGGGCAACGCTTGTGAGCTTTATTTGGCCTGCTCAA
AATCCTGAATTAATGCAAAAACTTTCTGCGAAGAAAATCAATGTGTTAGCGATGGACGCA
GTGCCGCGTATTTCTCGTGCGCAAGCCTTAGATGCTTTAAGTTCTATGGCGAACATTGCT
GGTTATCGTGCCGTTGTTGAAGCCGCTCACGAATTTGGTAGCTTCTTTACAGGTCAAATT
ACCGCAGCAGGTAAAGTGCCACCTGCGAAAGTACTTGTGATTGGTGCAGGCGTTGCAGGT
TTAGCCGCAATTGGTGCAGCAAACAGCCTTGGTGCCATCGTGCGTGCGTTCGACTCTCGT
CCTGAAGTAAAAGAACAAGTACAATCAATGGGTGCAAGTTTCCTTGAAATTGATTTCAAA
GAAGAAGGTGGCAGTGGCGACGGCTATGCGAAAGTGATGTCGGAAGAATTTAACCGCCGT
GCATTAGCACTCTATGCTGAACAAGCAAAAGAAGTGGATATTATTATTACCACCGCACTT
ATCCCAGGCAAACCAGCCCCACGCTTAATTACCAAAGAGATGGTTGCCACAATGAAACCA
GGTTCGGTGATTGTGGATTTAGCGGCTGCAACGGGCGGTAACTGCGAATTAACCCAAGCA
GGTAAAGTGGTTACCACAGAAAACCAAGTGAAAATTATCGGTTATACCGATTTACCAGGT
CGTTTACCAACTCAATCATCTCAACTTTACGGTACCAACTTAGTCAATCTCTTGAAATTA
CTCTGCAAAGAGAAAGATGGCAACATCAATATCAATTTTGAAGATGTAGTATTGCGTGGC
GTTACCGTAATCCGTGATGGCGAAGTCACTTGGCCGGCACCACCAATTCAGGTATCTGCA
CAACCACAACAAAAAGCGGCAGCAAAACCTGCGGAGAAAAAAGAAGAAAAACCGGCGGAT
CCACGCATTAAATATGGCTTATTAGCCTTAGCGGTGATCGCATTCTTATGGTTAGCCTCT
GTTGCACCAGCGGCATTCTTATCTCACTTCACCGTCTTCGTTCTCTCTTGCGTAGTGGGT
TACTATGTAGTTTGGAACGTCAGCCACGCATTACATACGCCATTAATGGCAGTAACTAAT
GCGATTTCAGGTATTATCATTGTCGGTGCGTTACTACAAATCTCTCAAGGCAGCTTCTTT
ATCAGCGTACTTGCCTTTATTGCGATTTTAGTGGCGAGTATCAACATCTTCGGTGGCTTC
AAAGTTACCCAAAGAATGTTAGCGATGTTTAGAAAAGGTTAAGGAGAAAGAGTATGTCTT
TAGGTTTAGTACAAGCGGCATATATTGTCGCAGCCGTTCTCTTTATTATGAGCCTTGCAG
GGCTTTCTAAACACGAAACGGCAAAAGCAGGTTGTTGGTACGGCATTGTGGGTATGACCA
TTGCCCTTATCGCAACTATTTTTGGGCCACAATCACAAGGAACCATTTGGATTTTAATCG
CAATGGCAATCGGTGGTGCTATCGGTATTCGTCAAGCATTAAAAGTTGAAATGACCGAAA
TGCCTGAGCTTGTGGCAATTCTTCACAGCTTCGTAGGTTTAGCGGCGGTATTAGTCGGCT
TTAACAGCTACGGTCTTGCACACGAAACGGATCCAGTGCTACAAAATATCCACAATGTTG
AAGTATTCCTTGGTATCTTCATCGGTGCGGTGACTTTCACAGGTTCTGTGGTTGCTTTCG
GTAAATTACGCGGCATTATCAATTCAAAAGCATTAATGTTGCCACACCGCCACAAATTAA
ACCTTGCGGCACTTGTAGTTTCTGCATTATTAATGGTTGCTTTCTTAAATAACCCAGAAA
ATATTTTCCCTGTGTTAGTGATGACTGCAATTGCTCTAGCCTTCGGTTGGCACTTGGTGG
CTTCTATCGGTGGTGCGGATATGCCAGTGGTTGTGTCTATGCTTAACTCTTATTCAGGTT
GGGCGGCGGCAGCGGCAGGCTTTATGTTGAGTAACGACTTGCTTATCGTCACAGGGGCAT
TGGTCGGTTCTTCAGGTGCAATCCTCTCTTACATTATGTGTAAAGCAATGAACCGCTCGT
TCATCAGCGTTATCGCAGGTGGCTTTGGTAACGATGTTCAAGTCAGCTCAGATGAAGAAC
AAGGTGAACACCGTGAAACTACCGCAGAAGAAGTGGCAGAATTACTTAAAAATGCAAGCT
CTGTGATCATCACGCCAGGATACGGTATGGCAGTGGCACAAGCACAATATCCTGTGGCAG
AAATCACCCAAAAATTACGCGACCGTGGCGTAGATGTTCGCTTTGGTATCCACCCAGTTG
CAGGACGTTTACCAGGACATATGAACGTATTACTTGCTGAAGCGAAAGTACCTTACGATG
TAGTATTAGAAATGGACGAAATCAACGACGATTTTGCAGATACTGACGTAGTCTTGGTTA
TCGGTGCAAACGACACAGTAAACCCAGCGGCAATGGACGATCCAAATAGCCCGATTGCAG
GTATGCCAGTACTTGAAGTTTGGAAAGCCCAAAACGTTATCGTGTTCAAACGCTCAATGG
CAGTAGGTTATGCCGGCGTACAAAACCCACTGTTCTTCAAAGAAAACACTCAAATGTTAT
TTGGTGATGCGAAAGAACGTGTGGACGATATTTTAAAAGCCTTATAAGTAGCAAAAAATA
ACCGCAACTTATAACAATAAGGTGCGGTTATTTCTACCTATATTTATGTTCAAAAACAAG
CAGTTCTTGCTTCTCTCTATGTTTGGCATCCCCTAAAGTACACAAGTAACATCGAAAGAG
GCAGTATAATTTCTTGGAAACCTTTCATATTGAGATGTAATGAGTTCTGCCTTGCTTATA
AACACTCCTATCTCTCTAAGTAATAAACTATATGTTGCCCAAAATTATCTGTTAGAATGG
CTCCAAACGACCCAACTTGTGGGATTTCTGTGTAGTAAATTAAGTTATACTAAGCTCTAT
ATCATTTATTTCTTGGACTTTAGGATCAACCGTACCTAATCAAATACATTCTCAATTAGA
GAATGTTCGACCATTTCCTGTCTTAGGGTAGACATGATTTTTATATACTAAAGAATAAAA
TAATCGAATATTTAACGATTCTTATCAGATTTTTTGTTAGGATAGCACTTTAATTTTTCT
ATTTGTTTTTTGAGTGATTACAACGAGGTTTTTATGAACCCAAGACGCAAATCTAGACTG
AAAGTGGTGATGGCAGTGTTAAGTGGGCTTGCCGTTGCTGTTGGTTTAACCTTATATGCG
TTAAGCCAAAACATTGACTTATTCTATACGCCATCAGAGATTATCTATGGTAAAAATAAT
GATCCAGAAACCAAGCCTGAAGTTGGGCAACGTATTCGTGTAGGGGGTATGGTGGTTGAT
GGGTCGGTAAAACGTGATGACAAGACCCTTAAAGTGACCTTTGATCTCAATGATATTGGG
CCTGCAATTCAGGTGGAATATGAAGGGATTTTACCTGACTTATTCCGTGAAGGGCAAGGG
ATTGTGGCACAAGGTACTTTAGTTGAGCCGACAAAACTGAAAGCAACCGAAGTGTTAGCT
AAACACGATGAAAACTATATGCCACCTGAATTAGGCGATCAGATGAAAAAGCAACATCAG
CCGATGGGGATTTCAGAAGCAGATCTCAAAGGAAAATCAGAACGTGATGCAACGCAGATC
TCTCAGCCGTTTGGAGAAAATAAATGATTGCTGAATTAGGTAACTATACCCTTGCTCTTG
CTCTCGCATTGGCAATTTTATTGGCGATCTTACCGCTTGTTGGTGCTTATAAACAAAATG
CTAGTCTGATGGCATTGGCTCGTCCGATGACGTGGGCGGTTTTTTTAGCATTATCAATCT
CGTTTGGCTCGCTTTTTTATCTGTTTGCGGTCAATGATTTCACTGTGCAGTATGTGGTGA
ATAACTCAAACAGTACGTTACCGTTAGAGTATCGCCTTTCCGCTGTTTGGGGTTCTCACG
AAGGATCTTTGTTGCTTTGGATTTGGCTACTTTCCCTTTGGAGCGTTGCCGTTGCGACAT
TCAGCCGACAAATGCCTGAAGAAGCCATCGCTCGTGTATTGGGGGTAATGGGCTTGGTTA
GCATTGGCTTTTTAGTCTTTATTCTGTTTACTTCTAACCCGTTTAACCGAACTTTCCCTG
ATTTTCCTGTTGATGGTCGAGAGCTTAATCCGATGTTGCAAGATGTTGGCTTAATCTTCC
ACCCTCCGTTACTGTATATGGGCTATGTGGGCTTTTCTGTTGCCTTTGCTTTTGCTATTG
CGTCGTTGATGACAGGTCGTCTTGATACTGCTTGGGCGAGATGGTCACGTCCTTGGACTA
TGGCAGCGTGGGTATTTTTAACATTAGGTATCGTACTTGGCTCTTGGTGGGCATATTACG
AGCTTGGCTGGGGCGGTTGGTGGTTCTGGGATCCTGTGGAAAATGCCTCGTTAATGCCGT
GGATTGCAGGTACTGCATTAATTCACTCTTTAGCGGTCACGGAAAAACGTAGTACTTTCA
AAGCGTGGACGGTCTTGCTAGCTATTCTTGCTTTTTCACTCTGCTTACTCGGCACATTCT
TAGTGCGTTCAGGGATTTTGGTATCGGTTCACGCTTTTGCTTCTGATCCAACTCGGGGCT
TATATATTTTGGCTTATCTCGTGGTGGTTATTGGCGGTTCGCTACTGCTTTACGCTTATC
AAGGCAGTAAAATCAAGAGCTTAGACAATTCCGAACGTTACTCACGAGAGTCAATGTTAT
TACTCAATAATGTGCTATTAATGGCGTTCTTATCGGTGGTCTTTTTAGGCACGATTTTAC
CGTTAATTCATAAACAAATTGGTTTAGGGACAATTTCTATCGGAGCACCTTTCTTCGATC
AGATGTTTATGATCTTAATGGTGCCTTTTGCATTTTTATTGGGAATTGGACCGCTTGTAA
AATGGCGTCGAGATCAGGTTTCTGCTATCCGTAGGCCAGTTCTCATTTCATTAGCCGTAA
TGGTATTGCTTGGCTTTGGCTTACCTTATCTTTTTGCCAGCAAAATTACTGTCAGCGTGG
TATTAGGGACAATGATGTCCGTCATTATCGTGGCATTGAGTTTGTATGAACTACATCAAC
GAGCAACGCATCGTCATAGTTTCTTGCAAGGCATTTTGAAACTTTCTCGTTCCCATTGGG
GAATGGTGTTGGCTCATTTAGGGGTTGCAATGACTGTGTTTGGTATTGCCTTTAGCCAAA
ATTACAGTATCGAAAAAGATGTACGAATGAATGTGGGCGACAAAGTTGAAATTTTAGATT
ACAACTTTACCTTCAAGGGTATTCGTGACTCAAATGGGGCAAACTATATTGGTGGCACAG
CGGATATTGAAATTCATCGAAATGGTAAGTATGAAGCCACACTACACGCAGAAAAACGCT
TTTACAATGTCAGTAAAATGGGTATGACTGAAGCTGCGATTGACTGGGGATTTAGTCGAG
ATCTCTATGCTGCCTTAGGTGAACGTTTAGAAGATGGCTCTTGGGGCGTACGTTTATACT
ACAAACCGTTTATCCGTTGGATTTGGTTCGGTGGTTTGTTTATGGCGATAGGTGGCATAC
TTTGTATGATGGATAGACGTTATCGCTTAAAACAGAATAATTAACTATGTTTATCGCTCT
TCATAAGGAATAATCGGCATGGTAGACAAAATAGTTGCTAATATTTATTTTCTCTAAATA
TTAGCAACTATTTTTATTTGAAAAATCTTGTATAGACAACATATTACACCTTTTATTTAC
GAAGTAATTTATAAAACTGAATAAGTAAGACTGTTGGCAACAATCTCGGTATCACTCGCA
TAGTAAAAGTGATAAAACCTGAAACGATATTCTGCATACCCACTTGGTGTTTTAATTTAA
ATAAACGCCATTCTGCCTTAGCCTGAGCGATACCACGACGGCGACCAACCATACCATTTC
CAACACGAGCATAAACCAAAACCTCAGGCAAATTCGCTACTTTTTTGCCTAATGCGACCA
ATTTAATCCAGAGATAATAATCTTCTTGTAAGTCTTGATAGCCACCACATTTAAGCACGG
CACTTTTTTGGTAGGCGACCGTCATATGATTAAATGGGCAACGTTTCTGCGTAAATTCCA
CAATGGCTTTGGTTTCCGTTGGTACACGGCGGTAGCTGACAATATCATTAATATCTGAGC
CAAATTCAGCAATTTGTCCGCCAAAAATAATGGTATCGGGGTTTTGTTCAATAAACGCCA
CCTGTTTTTCAAAACGTTCTGGAATACAAATATCGTCCGTATCCATACGGAATACCCATT
CATTTATGCAGTGGATTAAGCCATGATTGAGTGCTTTTCCTAACCCTTGATTTTGCTCAA
GTCTAACGATATTAAGCGGTAAGATCTCCGCAAAATTTTGCATAACTTGTTCTAATTCGG
GGGTAATAGCTCCGTCAAATACAACAACAATTTCGTCCGCTTGAACCGTTTGATTTTTTA
AACTTTCAAAGCATTCGGTTAAATATTCTGGTTTTTCCTTAAAATATAAGGACATTAATA
CGGAAAACTTCATTAAATAAACCTTTTCATATTGATTGCAAGTTTTGGTGAAATAAATGT
GAGGGTAGCAATCACCAAATGTTTAATATTTTTACTTTGTAGGAACATCTGCCAATAATA
ACAAGCCGCTTTACGAGATAAATTCATTATATGTGGGTAAGAAAGCATATATAATGCATT
AAAAGCAAAGTTTTTTTGTTGAATATCTGTTTTTACATATTTTTGTTTAATAGTTTCAAT
CGCTAATTCAGTATTTTGTGTATTTGTCGATACACTTGCTCGTTTAGTATGGAAAGTACA
GGTTGTTAAGGCTTGAGAAACATGTTTTGGTTTAAATTCGTTATGCGAAATGACTTTCAA
AATAAAATCATAGTCTTCTAGAGATTTTAAATCCGTTGATAATCCATTGACTGCAAAGAA
AAATGATTTTTTAATCGCAATCATCGGCATTCCACCTACTTTATTTGCCAGTAAAATATT
CTCTAAAGTGACCGCTTGTTCATTTTCATAGGGGCGAGTGATATAACTAAACCCTTCATT
TACCATCACACATTCAGCAGGGTGATAAATAAAATTAATCGTCGGGTTTTCATTAATTGT
TTTTGCCAGTATTTCACATTTTGGATGAGCAAAACGATCATCATCATCTAAAAAGAGTAG
CCACTCGTTTTCAGCAAATCTTGCTCCTACATTACGACTTTCTGCTGCTCCTAAATTCTG
TTCATTCCTAATCACATTGGCAGGAAATGGGTAGAGATGTTTAATTTCTACTGGCTCAAC
AGAGTGATCATCGACAATAATCACTTCAAAATTATATTCCGTTTGATATTCCAAACTTGT
TAATAATGCAGGAATTTCATTTTTTCGATTATAAGAAGGAATAATAATACTAAACATTTT
CTGTCTTGTTATTTAAAAATAGAATTTTATTTTTACCTTCATTGCCAAATAAAGATAAAA
ACATTAATAACACTAACATAATGCCAGGGAAAGCATAGGCATCGGCTTTTACATTTAAAA
TGGAGAGAATAAGTAAGGTAGATAAGATAAAAATCCAACTACCGTCAAACCAATTTATTG
CCACTTTTCGTACGAAGTAACACATAAATAAGAAGCAAACAGAGAGATAAATAAATCCGC
CATATAATGTTTGGCGTAAAAAACCAGAGTCTGTTCTGCCGTAGTAGCCACCTTGAGGAT
AAAAATAACGTCCATCACCAATTAAAATCTGTTTTAATTCAGGGATATAAAGATGATTTT
GAACGAGATTATCCGTAGATGAACTAACTAAACCATAGCCGTAAATAACATTGATTAAAG
GCTCTAAAGCGTGTTGTACATATTTATTTTCTGCAAAATTAAAGGCTAAAAATAAACAGA
TAGCTCCAAAGAGCAAAATGGCATAGGAAATCGCCTGTTTTTGACACTGTCGAATGCTCA
GCTGAACACCTAATAAGGCTTGGAAAATGGCATTGCCCGTGAAGTCAGTTCACCGATTAA
ATAAACTGCACTGTCTTTGATGGCTCTCATTGCATCTCTTTCTCAATCAAGCTATCCGCC
AGTTGCAAATCTAATGTGGTATCAATATCGACTGAGCGATAGGTTGGCATTAAATAGAAA
CGCACAGGTGGAATAAAAAAGTATTTTTCTTGAAGTAGGCTGGCGATATCGTTGATATAA
ATCGCCCCATTCGCACGGTATGCTTTTGGTAATTGCTGACGTGGTGCTTCAAAATCTTTG
ATTTCATTCATCGGGAGAATATCATCTCCATTTAAAACAAATGATTTATACGGGTGGTGT
TCACATTCACAAGCGGATACCACAGACTTACTTTTTCCGCCTAAAAAGATTTCCATCGCA
TTGCGAATATCTAACGCATTGCGAAGTGGGCTAGTGGGTTGGAAATGAGCGACAACGCCT
TCACGAATGTTTAAGGTTTCTAAACAGTGCAAAATAACATCAATAGTACGAGTATCACTT
TGAGCCAATTCAGCAGGGCGAAGTAGTGGTGTTGCACCATATTTTTCACCTTCCTGTAAA
ATACGTTCGCCGTCTGAAGTGACAACGATTAAGTCAAACATTCCAGACTCTTTTGCCGCT
AGAACTGCACGGCCTACGAGCGAAATTCCACCGACTAATTGTAAGTTTTTATCTTTAATC
CCTTTCGAGCCTGCTCTGGCTGGAATAATTGCAATTTTTTTCATAAATCTAACCGCTAGT
AATATGGCTAATAAGAATCGCTATTTTAATTTTAAAGAGCGAGTTAAACAATAGACAACG
GAAAAGGAATGAGGAATAATAAATCTCTTTTACTTACTTGACAAAATTGCCTACTCATTA
TGTTTGCTATCACAAAATTTATTACTGCGGTCATTCTTCCACCATTTAACATTCTGATTT
TATGGTTGTTTTCTTTAATTTGTTTCCGCTTAAAATGGAAAAAATTAGGTTATCTCTCAA
CTTTTTTAGGTGTAGCAATGCTCTATATTTTCAGTATTCCCTATACTTCGCAAAAATTGC
ATGATTCTCTGGTAACGGAAGATAACCTTAGTATTGAAGATTATAAATCGGCTCAAGCTA
TCGTTTTACTTAGTGGTGGCTTGCGTGATAGTAAAGAGTTATTTGGCAAATTAGCGATCA
GCGAAATAGCATTAGAGCGGGTACGTTATGCTGCTTTTTTACAAAAAGAAACGGGCTTAC
CTTTATTAATTACGGGAAGTAGCCCAAAAGGGACTTCAGAAGCTGCCGTCATGAAAAAAG
AGCTCGAACAATTTTTCCATATTCCAACACAATGGTTGGAAGAAAAAGCCAAAACGACGG
CTGAAAATGCGAAGTTTTCTAAACCGATTTTAGAAAAAGAAGGTATTAATAAGATTGTGC
TAGTGACAAACCAGTGGCATATGCAACGAGCAAGAATGCTATTTGAACGAGAAGGTTTTA
AGATATTACCTGCAAGTGTTGGAGCAGGAAAAATGCCTGAAACCTATGGATTAAATGTAT
TTTACTTTATCCCACAATCAGGAGCATTACATAGCAATATGCACGCCCTGAAAGAATGGA
TTGGATATTGGAAAGAGAAATAACGGATATTATTAGGTTAATACATTTAGTAGATCAGCC
CTAGTGTAAAAACAAATATCACTAAAAATTCAAATAGACCGACTTGTTTAATTTTCCAGT
TTCTTTTTGGCACAATAACCGCTCTAATTAACCCAATGAAATAGGCAAAGCTAATGCCAT
AATCGCCTAAGGCGAGATAAACAAAGATAAATATACAATGAAGTCCTATACTGAACTTAC
AGTAAAGAGGATTTTTCCGCTCTCGAGCAACGCTTTTTACATAAATTGTTGTCCCAATAA
AAAATAACGTAGGGTGGAGTAAAATCTCAAAATTATATTGGTTTGTTGCTAAATAGAAAC
TTGCCATTCCAATTATGCCGAAGGTTAAAATACCTGCAATATCATTGATTAAGTTTCGTT
CATCTTTTTGTTTTGCATAGTAAATTTGGACCCCTGCAAGCGGCAGGATTAGGATTATAA
ATTGCAAAATAGAAAAATGACTTAAGAGTACGGGAAATATAAATATGCCGCTAAATACGG
CATAAATAATCATCCAGCGTTTATATTTTTCATTTTGTTTTTTACTAACAACGGAGAAAA
AAGGATAGGAAAAGAGATAAGTAAAAAGCCAGCTAAGCCCAAGCCAAAAATGATTCATTA
CAAAATGGCTAGCAGAAATACCATAAATAAATGGTACAAATGCCATCACTAATGCTCCGT
GCTGATTAGAAATAATCGGCTTTTCTTTAAATATCATGCTTATTTATCTACTATTTTGTC
TAGGTTCCCATATCCAGTTTTAAATTTTATACTCTACTATATTGATTTACTTTACTTGCA
GCTTCTTCCCTACAAAGATTTTATTTTGTTTTAAACCATTTAGCTGCCTCAATTTTTCAG
GTGTTGTTTTATACATGCGAGCAATGGAATAAAGTGTTTCATCTTTCTGGACAACATGAT
ATTTCGCATTGAGATCAACCGTTTTTTCTGACGCTTTAGACGATTGTTCTTGCTTAGTTT
TCGTCGTTATTTTTGCTTTCTCTTTAGTTTTTTCCTTAGGCGAAGTCACCGCTACTTTAG
CTTTTTTATCTTCCTTAGAGCGATTTTCTACCTTTTTTTCAGCCTTCGATTTCTTGGTTG
ATTTTTCATCATTAACTGCTATTTGATTTGGCTGTTTTGGTAATCTATTTTTATATGCAA
TTAACCCTTGATAAATCGCCTTTGCAATCTGACGGCGATAAGCCTTTGTAGCTAAACGTT
GTTCTTCCGTTGCATTAGATAAAAAGCCTGTTTCCACTAGAATTGAAGGAATATCAGGGG
AACGCAATACGCTAAGGCTGGCGTGTTGTGGCGAACTTTTCGCTAATTGCGTAACATTTC
GCAGTTTGTCTAAGACTGTTTTACCTAACTCATAACCTGAACGTTGTGCGTGAGAAAACT
GCAGATCAAGCACTGTCTGGTTCAAGTAACGTTCATTATTATTTGCTAAAACCGAACCTG
CCCCACCTAATAATTCCGATTGCTTTTCGTGATCTTCCAACCATTTTCCTAATTCATCAT
TTGCACGGCGATTAGATAAAACCCAAACCGAAGCCCCTTTTAGATTATCTGAACTTGGTG
AAGAATCAGCGTGAATTGACACTAGATAATGTGCCTTATTTTTACGAGCAATTTCAGTTC
GATTAGGTAACTGGATAAAATAGTCGCCATTGCGTGTCATTACTGCCTTGAAATTTGGAT
CTGCATCTAACAACGCCTTTAGTTCTCTGGCAATCGCTAAAGTCACTTCTTTTTCTTTAA
CCCCTAAATTTTTACCGATAGCCCCTGGATCTTTGCCCCCGTGTCCAGCATCAATGGCAA
TGGTTAATTTTGCTTGTGCGGAAAGAGCAAGAAATAAACTCATTACCGTAAAACAAACAT
AATGTCGTAATTTCTGCATAGTATTACCCTAAGCGGTCTGATGTTCTAAATAATCTACAA
TCTGTTTTGCCGAGTTGTTTTGAGGCATAAGAGCTAGGTTTCGCCCTGTTTCTGCATAGT
CAATTTGAATAATAAAGTCCGCAGATGGGATCATTCCTTCCCCCCGACTTGCCCATTCTA
GTAAGCAAACCGTTTGTGGACGGAAGTAGTCCCTAATTCCCATAAACTCCAACTCTTCAG
GATCACTCAAACGATATAAATCAAAATGATATAAAGCATAAGGGGGAAGCTGATACTCTT
CAACTAAAGTATAAGTTGGACTTTTTACATTCCCATTATGCCCAAAAGCCCTCACAATGC
TACGTGTCAGTGTCGTTTTTCCAGCCCCTAATTCTCCGTTTAGATAAATCACAACGGATT
TTTCATTATGATTGTCTAAATAGCGTTGAAGTTGCTGGGCAAAACGCTGACCAAAATTAA
GCATTTCTTCTTCGGTCGCAAAATAAAATGATTGCATTATTGTTAATCTAAATTAATAAA
ATGGTGACGATAAAACTTCAACTCTTCGATGGACTCTTTAATATCATCTAAAGCTAAGTG
ACTGTTTTTCTTACTAAATTGTTTAAGCATTTCAGGCTTCCAACGGCTCGCAAGCTCTTT
TAATGTACTCACATCTAAATGGCGATAGTGGAAGTAGTCCGCCAAATCTGGCATATATTT
ATAAAGGAAACGCTTATCTTGTGCAATGCTATTACCACAAATCGGCGAAGCCCCCTTCGG
CACCCATTTCTTCAGGAAATCTAATGTCTGTAATTCGGCAGCACGTTCGGTTAATTTACT
CTGCTTCACACGCTCAACCAACCCATTTGCAGTATGGGTTTTCACACACCATTCGCTCAT
TTTATTTAATAATTCATCGGGTTGATATACGGCAAGCACAGGGCCTTCTGCCAAAATGTT
CAGATCTTTATCGGTGATAATGGTAGCAATCTCAATAATTCGCTCTTTTTCAGGATCAAG
CCCTGTCATTTCGAGATCGATCCAAATTAAATTTTGTTTGTCTTGTTGGCTCATCTTTTT
CAATTAATTATCTAAAATTCCACAGGATATTATTTATTGTAGCATTTCATGCACCACTTT
CATAAACCCATCAGCAGTAGCATAAACTTCTTCTTTGCCTTGAGCTTTTAAAATCATATC
GGAAAGCTCACGGAATGCGGAATGTCCGCCTTTACGTGTTAAGACTAAATCAGCTTGATT
TTTGACATAATCAAAAGCATCGCCCACGGCAACTGCTAATCCACAAACTTCAAATGCAGG
TAAGTCCAGTGTATCGTCGCCTAAAAATGCCGTTTCTTCGGCAGAAACCCCCGCTTGTTG
CATTAATTCAAAACAGGCATCCCGCTTAGACATTTTGCCAAGTTGGAAAAGGGGAATGCC
TAAATCTTTGATGCGACGGCGTAAAATCGGGGTGTCACCGCCCGATAGCACTGCAACTTG
AATGCCGCAAGCAAGAAGCATTTTGATCCCTAAACCGTCTTTCACATTGAAGTATTTTAA
TGCTTCGCCATTTTCGGTGTAATAAAGGCTACCATCAGTAAGAACACCGTCCACATCGGT
AATCACAAGTTTAATTTTTGTTAGTCTTTGCATAAGTATCCTTGATTTCAGTTAAGTGGA
GTTTTATGATCTTGCCCATTATAGCCTTTTGGAGTAGCCAATGTCGATTTCTCAAAATTT
AGCGACAATTTCTCAACAAATTCAACAATATTGTCAGCAAGCTAATCGCCCTGAACAGAG
TGTTAAACTGCTTGCTGTGAGCAAAACTAAACCCATTTCAGCCATTGCCGAAGCCATTGA
AGCAGGGCAACATGCCTTTGGCGAAAATTATGTGCAAGAAGGTATTGAAAAAATTCAGCA
TTTTGCGGAGAACGACACATTAGAATGGCACTTTATCGGTTTATTACAATCGAATAAAAC
GCGTGTAGTGGCTGAGCATTTTGACTGGGTACAAACGATAGATAGGCTCAAAATTGCACA
ACGTTTAAGCGAGCAACGTCCTGAACACCTGCCTGTACTGAATGTTTTAATTCAAATTAA
TATCAGTGATGAAGCATCTAAATCGGGTATTTCTGCGAAAGAAATGCTAGAATTAGCCAC
TCAAATTAGCCAACTGCCACGTTTGAAATTGCGTGGTTTAATGGCAATTCCGAAGCCTGA
AAGTGAGCCTGAGCAACAGAAAATCGCCTTAGCTCAAATGAACGAACTGTTTCTTCAATT
ACAATCTCAATTTGAAGGGATTGATACGCTATCAATGGGAATGTCTGATGATATGCCAAG
TGCAATTGAATGCGGTTCGACAATGGTGCGTATTGGTACGGCGATTTTTGGGGCAAGATC
TTAAATTTGATTGCACTTAAAGACAAATATTCTTATCCTTTCCACATTTGAAAGTTCTAA
GGGAGAAGCTATGCGACCTAAAGCAAAATTTAGAAAAGATTACCGTCAGCCTGATTTTAC
TATTCATCAAATTTATCTTGATGTTCAGCTTGATCCTGAGCAGACGATTGTCACATCGAC
GTTGTCGGTCATGCGTAAGAATGCAGAAGCGACTACGTTACGTTTAGATGGGCATAGCTT
TGAATTTTTATCGATTAAATTTAATGGCGAGCCATTCAAAGAATATCAAAAAGATGATGA
GGCTTTGACTTTAAATTTAGCCGATTTCCCTGCGGATCAATTCGAGCTGGAAATTCAGAC
AAAACTCAATCCATCAACAAATACGTCACTACAAGGGTTATATCAATCAGGCGAAGGGAT
CTGCACGCAATGTGAAGCGGAAGGTTTCCGTCAGATTACTTATATGCTTGATCGCCCTGA
TGTGCTTGCAAAATATCGCACCAAAATCACCGCTTGTAAAAGTAAATATCCATACCTGCT
TTCTAACGGCAACCGTATTGCTCAAGGGGAGCTGGACGATGGTCGTCACTGGGTGGAGTG
GGAAGATCCGTTCTTCAAACCAAGCTATTTATTTGCCTTAGTCGCAGGGGATTTTGACCT
GTTGCAAGATAAGTTTATCACGATGAGCGGACGTGAAGTCGCCCTTGAAATCTATGTGGA
TCGTGGAAATCTTGATCGTGCAACTTGGGCGATGGAGAGTTTAAAACGTTCGATGAAATG
GGACGAAGAGCGTTTTGGGCTGGAGTACGATTTAGACATTTATATGATCGTGGCGGTCGA
TTTCTTTAATATGGGGGCAATGGAAAATAAGGGGTTAAACATTTTTAACTCGAAATTTGT
GCTGGCTAATCCGCAAACTGCAACGGACGATGATTATTTGAATGTTGAAGCGGTGATTGC
TCACGAGTATTTCCATAACTGGACGGGCAACCGTATTACTTGCCGTGACTGGTTCCAACT
CAGTTTAAAAGAAGGTTTGACCGTTTTCCGTGATCAAGAATTTACTTCAGATTTATGGTC
AAGATCGGCAAAACGGATTGAAGATGTGCGATTGTTGCGTGCGGTGCAATTTGCCGAAGA
TGCAAGCCCGATGGCTCACCCTATTCGCCCTGAAAAAGTGATTGAAATGAATAATTTCTA
TACGGTTACCGTCTATGAAAAAGGGGCTGAAGTTATTCGTATGATCCACACCTTACTCGG
CGAAGAGCGTTTCCAAAAAGGAATGAAACTCTATGTGGCAGAAAATGATGGCACGGCGGC
AACCTGTGAAGATTTTGTGTCTGCAATGGAACGTGCTTCGGGAGTTGATTTAGATCTGTT
CCGCCGTTGGTATAGTCAATCGGGTACGCCTGAATTAACGATTTCTGATGAGTATGATGA
AAAACGTCATACTTACCGCTTGCACGTTTCTCAAAACACACCACCAACCGCTGATCAGCT
AGAGAAAGTGAATTTACATATTCCGTTGAAAGTAGCGTTATATGGTCAAGATGGTAAGAA
AATCAAGTTACAACACGAATTATTAACCGTCAGTGATGTGTTAGATGTGGTCCACGAACA
TCAAACCTTTGAGTTCCACAATGTGCAACAACGCCCTGTGCCTGCACTGTTGTGTGATTT
CTCAGCCCCTGTGCGTTTAGATTATGACTATTCAACAGAACAGCTTTTAACGCTCTTGAA
ATTTGCTGAGAATGATTTTGTGCGTTGGGACGTGGCACAAATGTTGTTTAACAATGAGCT
GCGTGAAAATCTAAGTCGTTACCAACAGGGCGAAGCAATGGCATTCTCACAAGGTCTGTT
AGAAGCGCTCACCTTTGTGATCGACAATGCAAATAAAGACCCAGAACTTGCCGCTTTAAC
CTTAACCTTGCCAAAAGAAACGGAATTTGCGGAGTTGTTTAAAGTGATCGATCCTGCAGG
TATTGCGGCTGTTCGTCAATTTATGCAACAAGCGATTGCTGATGAATTAAAAGATCACTT
CTTAGTCGTTTACAACCAAAATAAATTAACGGAATACCGTGTGGTTGCCGAGGATTTGGC
AAAACGTGCATTACGCAATGTTTGCTTGTCTTACCTTGCCTTTACTGAAGTAGGGAATAC
CTTGGTGCACAAACATTATCATCAAGCAAATAATATGACGGACACTTTGGCAGCACTCAC
GGCTTCGACCAAAGCACAACTTGCTTGCAGAGATCAGCTTCTTGCCGATTTTGAACAAAA
ATGGCAACACGATGGCTTAGTGATGGATAAATGGTTTGTTTTACAGGCAACACGCCCAGA
TGAAAATGTACTTGAAATTGTGCAAGATTTATTAACGCACCCAAGTTTTAACTTTAAAAA
TCCAAACCGTGTACGTTCACTCGTTGGAGCATTTGCAAGCCAAAACCCAAGTGCATTCCA
CGCTATTGACGGTTCAGGTTATCGTTTCTTAGTCGATATGTTGATTAAGATGAATGAAAG
CAATCCGCAAGTGGCGGCACGTTTAATTGAGCCGTTAATTAAACTTTCTCGCTATGACAC
TCAACGTCAAACCCTGATGCGTCGTGGCTTAGAGCGTTTGAAAGGCTTGGATAATCTTGC
TCGTGATCTGTTTGAGAAAATTGAAAAGGCGTTGCAGTAATGATTTGGCATAAAGCATTA
TTTTCCTTTCACGGAAGACTAAACCGCAAAGGCTTTTGGATCGGCTTTGGGATCAATTTT
GCATTTTTATTTATTTTTGCAAATTTTATCTTAAATCTGACCGCTTTCAGTTGGATCAGC
GTTCTACCTTTGACTGTTTCCCTTTATAGTTTATCGGCGGTTATCGTTAAACGCCTACAC
GACCGTAATCGTTCAGCGAAAGCCTTATTGATGGTTGCTGTTCCGATATTGTGCTATCTC
AGCTCATTAGGGGCAGAAGGAACAATGGCATTTGTGCTAGGCGTTATGATGCCGATGTTT
ATCGGGACGATTTTACTGATGGAATGGGGCGTGTTTGTAGGAAATCCTGAAGCAAATCAG
TATGGTGGGAAAGGATTGAGTGTGAGATTTAGATAATTGTAGGGTGGGTCTTGACCCACC
GTTTCGTTGTAATCTCTTGAATTTATTGGTGGGTTAAAACCCACCCTACAAAACTGTTTT
TTAAATCTCCCCCAGCCCCTCTTTTTCAAAGAGGGGAGCTAGTTACAAATTTTAATAACA
AACAAATACAAAATGACTGAAATAAAACTTAACTACCACAAAACCCATTTTTTAACCTCT
GCACCTGATATTCGCCATTTACCTGAAGACAGTGGCGTGGAAATTGCCTTTGCAGGGCGT
TCAAATGCAGGGAAATCAACGGCATTAAATGCTTTAACTAACCAAAAGAACTTGGCTCGT
ACTTCTAAAACTCCAGGGCGTACGCAGTTAATTAACTTATTTGAAGTAGAACCAAATTGT
AAATTAGTTGATTTACCTGGCTATGGCTATGCCGCTGTGCCTGAACAGGTGAAACTTCAG
TGGCAACGCTCTTTAGGTGAATACTTGCAGAAACGTGAATGTTTACGGGGGGTAGTGATT
TTAATGGATATTCGCCACCCGTTGAAAGATCTCGATCAGCAGATGATCGAATGGGCAGTG
TCTGCGGAATTACCTGTGTTATTGCTACTTACCAAAGCGGATAAACTTAGCCAAAGTGCG
AGAAGCAAAACCGTTAAAATGGTGCGTGAAGCGATTTTACCGTTTCAAGGCGATGTGCAA
GTTGAAGCCTATTCTGCGTTAAATCGTATTGGTATTGATAAACTTGCGACTAAATTAGAT
AGTTGGTTCGCCGAAATTTTTACACAAACCCAAGAGGGCTAATCTTATGTACAACTTAAC
CGAATTACGCCAAGAAACCAATGAAATCATCAAATCTTTATTAGACGATGGCAGCGATCC
TGAAGCCCTTTATATTATCGAACACCACGTTGCTCACCACGATTTCGATAAACTCGAAAA
ATTAGTGGTAGATGCTTATAAGTTGGGCTATGAGATTTCTGAAGCGGAAGAAGTGGAAGA
AGAGAATGGCGATCTCGTGTTTGTATGCGATATTGTCAGCGAAATTAAACTAGATGCGGA
ACTTATTACCGCTCAACAAAAAGAGCTACTGCCGTTAATCGAAAAATCGGGTGCGGTTTA
TGAAGGCTGGGGAACTTATTTTGAAGATCCGAACAGTGATGAAGATGAATATGGTGATGA
CGGCGAATTTTTCGATGACGAAGATGATGATTTTGATGATGAAAGACGTTAACCATTAGC
AGAATTATGAAAATAAATGATAACCCTATGTAGAATATTTACCATGTAAGAATCAAGTAA
TAAGGAGGAGCAATGCTAACAAATTGGTCAGAAGGTTATGTTAATGATATTAATTATACG
ACAGGTTATTACGATGGATTAAATAGCCACCAATTAATTTGTCCATTCTTAATCGCAAAT
TTACAGCCGCCAAAAGTCATTAATGCGTGTGAGTTAGGTTTTGGGTTTGGTGTATCGCTT
AATATTCATGCAGTAGCAGGAACAGTAAAATGGTACGGGACTGATTTTAATCCTTCTCAT
GCGTTCTTTGCTCAACAATTAGCAAACCAAGGCAATCCAGATAAAGTCGTTATTGCAGAT
CAATCTTTTGCCGAATTTTGTCATCGAGATGACTTACCTGATTTTGATTTTATTGCTCTA
CATGGTATTTGGTCTTGGATTTCACCACAAAATAGAGAAACTATCGTTGATTTTATTCAA
CGTAAATTAAAAGTAGGTGGTGTAGTCTATATTAGCTATAACACATTACCAGGATGGGCA
GGAAAATCACCAATTAGATATTTATTAAATCAATACTATAGTAAATTATCTGCTACTCTA
GAATCAAAAGATCAAGCGATTAAATCAGCATTAGAACATACAAAGAATATGCTTTCAGTG
AGTAATAGTCTCCTTTCTCTCTCACCTTATTTGTTGGAACAAGTTGAACAGATCAAAGAA
CAAAATTCTAATTACGTCATTCATGAATTTACTAATCAGAATTGGTATCCAATGTATTTT
TCAGAAATTGAATCCTGCTTGAAACAAGCTAAATTAAGTTACGCATGCTCCGTTTCTTAT
TTAGATGATTTTGATGAGGTTTTATTTGATGAAGAGCAACAAAAATTATTATCTAGCATT
CAAGATCCTTCTTTATTTCAAACAGCAAAAGACTTTATTTTAAATAAACAATTCCGCCGT
GATTATTGGGTTAAAGGAAAATCTCAACTTACTAATCAACAAGGAGAGAAAGAATGGAAG
AAATTAAATATATTACTTGTTTCATCTACAACAAAAATTTCGACCACGATTAAAAACTAC
CGACAAACGGAATTTAAAGAAGAATTATTAAAACCTATTATTGAAAAATTATCTGATTAT
AAGATTCACTCGTTAGAATCTTTGTGTGAAGCCTTAAAAGGGGATATGCCTCCAAATGCA
TTATTTAGAATAATTGCCCTATTAGTAGCTCGAAAAGAAGTTGTCATTACTCAATCGGCT
GAAACAATAGAAGCAGCTACAAATTCCTGCCAGAAATTTAACCGAGCTATATTGGATAAT
CCTTTTGCTTTTAATAACGTTAACTATCTGGCAAGTCCTGTGTCAGGTGGTGGGATTTAT
TATTCTAATATTGAATTACTCTTTTTATCTGCATATGTACAGAAAATTCCAGAGAAACAG
TGGGAAAAATATGTACGTACTATTTTAACAGCACATAATCAACTATTACGTAAAGATGAT
AATATTCTATCTTCTGAAGAAGAGATACTTGGAGAAATATCTCGTCTGAAGAAAGAATTT
TTAGATGATAGATTTGAAATTACAAAAAGTTTAAAGGTGGTCTAGCCCCTTTTTCACCCA
ATATTGATACGGCTTAGTATCTGTTTGACTTTTTAATAGCTGATGATCCATAAATTGACA
AAAACTCGGAATATCACGAGTAGTTGCAGGATCGTCAGCAATAATTAGCAACACTTCACC
ATCTGCCATATTGCGAATGGTTTTGCGAGTAAGCATTACAGGTTCAGGACAACGTAGCCC
TAGGGTATCTAAAGTGTGGTTAATGGTTAGTTCGGTCATCGTTATTATTCAAAATTAAAA
ATTACAGGATATATATGCAACAGCTTTTCTCTCAACACATCGCACGTATTCAACAAATCG
TACAGCACGCCTTAGAGCTGGCTCGTCTTGACGGGCTTTGGATTTATGCAGGGCAAGCAA
AATACCATTTTTTAGACGACCAAACATCGCCATTTAAAATCAATCCGCATTTTAATTATA
TTTTCCCTGATCCCACCGTAGAACAAAGTTGGCTTTTTTTAGACGGTAAAAATAAACCGA
AACTCTATTTTTATGCACCGCAAGATTATTGGCATTGTACGCCAAATCCGCCGACATCGG
CATTTTTTGCTGATGAGTTTGAATGGCAAATGCTCACGGATAGCCAACAAATTCAACAAT
ATATCATTAATCCGACCCATTGTGCCTTTATTGGCGAACAAACGGAGTTGGCAAAATCAC
TAGGTTTTGAGCATATCAATCCACAGAAAGTGCTAAATGTACTGCATTTTGAGCGTTCGA
TCAAAAGCGAATTTGAAATTGAGTGCATTTATCAAGCTCAACTCACTGCTTTAGCTGGAC
ATCACGCGGCAAAAGAGGCTTTCTTTGCCAGTAAAAGTGAGTTTGAAATTAATTTAGCCT
ATCTTCAAGCGACCAAGCAATCGGATAACAATGTGCCTTACGGCAATATTGTTGCGATCA
ATCAGCATAGTGCGATTTTACATTACACAAAATTGGATTTCACGCCACCTTGCGAACGCC
ACAGTTTTTTACTTGATGCTGGTACAAGCTATCTTGGTTATGCCTCCGATCTTACTCGAA
CTTATGCTTTTGAGCCACAAAGTGAATTTGCAGCAATGATTGCTCAAATGGAGCAGTTTA
AACTGGATACGATTGCTGATATGCAAGTGGGGATGAATTATCTAAGTTACCATACCCAAA
TGCACCGTTGGATCTCGCAAATGCTTCACCAGTTTGAGTTTGTGAAATTACCTGCCGATC
AAATTTTTGAAGAGGGTATTAGCCGTACTTTCTTCCCACACGGTTTAGGGCATCAGCTTG
GTTTGCAAGTCCACGATGTTGCAGGTTTCCAACAAAACCACCGTGGCACACGCAAAGCTC
CGCCTGAGATTTATCCAAGTTTGCGTTGTACTCGTGATTTAGCCGAAGGTATGGTGCTTA
CCATTGAACCTGGGTTCTATTTTATTGAGATGTTGCTAAATCAATGGAAAAACCACCCGC
TTGCTCGTTTCTTTAACTGGCAGAAAATCGACGAATTTAAACGCTACGGCGGTATTCGGA
CGGAAGATAACATTGTGATGAGAGCGACGGGGGCAGAAAACTTAACGGCAAAAGCTGAAA
GTATCAGTAGCAGATAAGTAATTATTACAGATCCCATTTAGCTTAAAATATCTAAATGGA
AAGTTGGTGTACTCATAAATAATATTTCTAATCTAAAGAAAATAGATCTAATAATGTGGC
AAAGCTTTGCGATTTCACTATATTGTGAAACTCTTCAATGTAAACTTTATCTAGATCTGT
TTCCCTGATTGCTGCGTATAAATTGCTATATAAGCCATTAGAAGTGATTTTTCTTGCAAC
AACATAGCCTTTTTCTAAATATGGTTTTACAGCCCAATAAGGTAAGGCTGCAATACCTCT
TTTACTGGCAACAAGCTGAATGATTGCGATAGTTAATTCACTAGTGCGTCTTGTTGGGTT
TATTCCTACTGGTTGTAAGATTTTTTTCAATAAATCTAACATATTGTCGGGAACAGGATA
ATGAATTAGTGTTTCGTGACGAAAATCTTCAGCTTCCCAAATTTCTTTTTGAGCCAAAGG
GTGATCTTTGGCACAAATAGCAACCATTTCATAAGAAAATAAAGGTTTATAAATAATACC
AATGGACTCTTCTATTTCTGATACAACAGCCCAGTCTGCTCGGTGAGCAAGCAATAGACC
AACAGTATCAGTATGAAAACCAGACACAATATCTAATTCTATTCCCCCCCAATTTTGTCT
AAAAATATCCATTGCTGGCATTAACCAATCAAAACAAGTGTGGCATTCAACAGCAATCCG
TAATTCTCCAACTTCTCCTTGTTTAATTCGGGTTATATCTGATTCAGCTTCTATTATTTT
AGGTAAAATTTCATAAGCGAGCTGTACTAAACGTTCTCCAGCTGGAGTAAAATGGATTGG
CTGAGTTTTACGTTCAAATAGAGTTAGATCATATTGATCTTCTAACAATTTAATTTGATG
AGATAATGCTGATTGTGTTAAATGAATACATTTGGCGGCAGCTGAAACACTGCCGCTTTC
TTTTAAAGCAATAATAGTTCGTAAATGACGAAGCTCTAAGAAAATTGGTTTCATTAGTCT
GAATTTTGAATGTAACAACTACAATTGACCTAGAATAGCATGTATTTACTATATTAGAAA
ATCGTTTTCCTAATCAGCATTACTTTATTTTTTATTAGCATGCTGGGTTAAATACATAGT
TTCTATTATCTATATCATTTTATAAATGGCAAATAGCCTTCTATTTAAATATTACTTAAA
ATATGAAAAAAACTATTTACTACCATAAATTAGCAATATTACTTTCTCTATTTTTTTCAA
ATGAACCGATTGTTGCTAAACATATAGCACAGAAAATATGTATAGTTGTAGGTATTTATG
ATGGCGATACTTTAACCTGCTTGCACAATCGGACACAACTTAAAGTACGCCTGCAATATA
TTGATGCCCCAGAATTTGCCCAGCCTTTTGGTAATAAGGCGAAGCAATCGTTAGCTCAAC
TGGCATTTAAAAAAGAGGTTGAACTTGAGATTACGGGGTATGATAAATATCAACGGCTGT
TGGCAGTGGTTTATGATCAGACGGGTGAAAATCTTAACTTAATTCAGGTGCAACGAGGAA
TGGCGTGGGCGTATCGCCAAACACAACCTGTGTATCTGCAAGCTCAGCAACTTGCTCAAC
AGCAAAGAATAGGTTTATGGCAAGATAAAAATCCGATCAATCCTGCGGACTGGCGTGCAA
GTAAGCGGTCAGATGAACATTCATTTTGGCAAGGTTTTTCGCCTAAGGCACCGCTTGTCA
CTATAGATTGTAATGTGAGGAAAAGTTGTAACGATCTTCCCGATTATGACACGGCGAAAC
GCTACTTTAAACAATGCCGTTGGCGAGAGCTAGACGGCAATAATGATGGTATCCCTTGTA
ATAAACTTTATAGAAAGGCTCAGCGACAATGATTAATCACACTTTTCGTTCCTATTTCCC
TTTTTTTCAAGATAATCCCGATGCGGTATATTTAGACACTGCCGCAACGACACTCAAACC
GAAAGTGTTGATAGACGCAACGCTCAATTTTTATCGTTCATCTGGTTCAGTTCACCGTAG
TCAATATGATTTTCCTCAAACGCACCGTTATGAATTAGCAAGGGATTTAGTGGCAAAACG
TTTCAATGTTGCAACACGAGATGCGGTTATCTGGACAAGTGGCACAACCCATTCACTTAA
TTTGGTCGCAAATGGTTTAGCTGACAGTATTGAAGCTAGTGATGAAATTGTGATTTCTGT
GGCAGAACATCACGCTAATTTTATTCCGTGGCAACAACTTGCTGAGCGTAAACAAGCGAG
GTTGATTGTGCTGCCACTTAATAGCAACTACCAGATTGCCCCTGAAATGCTACAAACAGC
CTTATCAGAACGCACTAAAATCGTTGCGTTTAATTTGGTGTCAAATGTAACAGGGGTTAG
GCAGCCTGCAGAGCAATTGATACCGCTTATTCGTCAGCAATGTTCAGCCAAAATTGTGCT
TGATGTTGCACAAGCGGTCTGTTGTGAACAAATTGATGTACAAGCACTTGATGCCGATTT
CTATGCGTTCTCTGCACATAAGATGTACGGACCAACTGGGGTTGGCGTATTAACAGGGAA
ATTGAGTAGCCTTGAGCAACTCCGCCCTCTTTTATTTGGCGGAAAAATGTTACAAGAGAT
TACTGAGCAAAAGCTCACGATGGCAACATTGCCTTATCGTTTAGAAGCAGGTACACCAAA
TATCGCAGGAATTATCGCTTTTGGTGAGGTGCTGGAGTGGTTGGAAAAATGGGATTTTTC
AGCTTTAAACTCACCGCTTTATCAGCTTGCGAAAGAAGCTCGCCAGCGGTTAGCGACTTA
TCCCAATATCCGTATTTTAGCGGAAGGGTGTTTAAGCCCAACGATTAGCTTTGTCTTTCA
TCATCAACATCACGCAGATATTGCGGCGATTTTAGCCGAGCAGCAGATCGCTTTGCGTAG
TGGCGAACATTGCGCCAAACCCTACTTACGTTATTTAGCGCAAAATGGCACCTTGAGAAT
ATCTCTTGCTCATTACAATGTTCAATCGGATCTTGACCGCTTTTTTACCGCATTAGATTT
TGCTCTCGACATTTTAGAAAATTAATCTCAACTTAGATCAAAAAATCGTAAATTTCCCGA
TTTTCTGCTAGAACGAAAGGGCGTTATAGGGTAATCTTTGCAAGTTTTTTGATTTATTTT
TTAAAATTAAATTTATAGGTATTGATATGGTAAAAAAAATTGCAGTATTAACCAGTGGCG
GCGATGCGCCTGGTATGAATGCAGCGATCCGTGGTGTTGTGCGTGCGGGTTTAAGTGAAG
GTTTAGAAGTGTATGGTATTCAAGACGGTTATTACGGTTTATATCACGACCGTGTTATCA
AACTTGAACGCCGTTCAGTGTCTGAAGTGATCAACCGTGGCGGTACATTCTTAGGTTCTG
CACGTTTCCCTGAATTTAAAAATCCAGAAGTGCGTGCAAAATGTGTAGAAACCTTGAAAA
AATATGAAATTGATGCGTTAGTAGTTATCGGCGGTGACGGCTCTTATATGGGGGCAAAAC
TATTGACCGAAGAACACGGCATTGCGTGTATCGGTCTACCTGGCACTATTGATAATGACG
TTGCAGGCACGGATTACACTATCGGTTTCCAAACAGCACTTGAAACCGCATTAGAAGCAA
TTGACCGCTTGCGTGATACTTCAACTTCTCACCAACGCATTTCTATCGTTGAAATTATGG
GGCGCCACTGTGGTGATTTAACCTTAAGTGCGGCATTAGCAGGCGGTTGTGAATACATTA
TCATTCCAGAAAAAGGTTTTGATAAAGAGTCACTAATACGCAACATCGAAGATGGTTTCA
ATAAAGGAAAACGTCACGCAATTATTGCGATTACAGAATTAATGACAGATGTACACCAAT
TAGCGAGAGAGATTGAAGAACGCTTTGGCCACGAAACCCGTGCTGCTGTGTTAGGCCATA
CCCAACGTGGTGGTGCGCCTTGTGCATTTGACCGTATTTTAGCTTCTCGTATGGGCGTTT
ATGCAGTAGAACTCTTGATGCAAGGCTACGGTGGTCGTTGTGTGGGTATTCAAAATGAAA
AATTAGTTCACCACGATATTATTGATGCAATCACTAATATGCGTCGTCCGTTTAAAGAAG
AAATCTTTAATACCTCTAGAAAATTATTCTAATAAAAAGTGGCGCTAAGCCACTTTTTTA
TTATCCGTATCTTTAACCAAATCACTGAATGAGTCGGTGTTCTATTCGGCTTTATCCCAA
AATACTAATTGCTTTATTTACTCATAGGTAATTTGTCAATTTTGTGCTTTAAGGAAAGGC
AATAGCAATAATGCGATGCCAGAGGCTGCACAAGCAATCACGACAAAAAATCCGGACCAG
TGGTGTGATTCCATCACTAATGCTAAAGGATAACCAGCTATAGCAGCACCTAAATATGCA
AATAATCCCACAAACCCTGTTGCTGAAGCTGGAGTTTTTTTATGGGAACATTCAGCAGCT
GCCATACCAATAAGCATTTGAGGACCAAATACGAAAAAACCTACTGAAAAGAAAATTCCT
GCTTGTAATATGAAATTTTCTTTTGGCATAAGCCACATTGCAATAATGGAGAAAAAAATA
CCAATAGCAAATAACAATGCCATTGGACCACGATTGCTAGCGAATAATTTATCTGATCCC
CAACCAGCAACTAGAGATCCTATAAATCCTCCTACTTCAAAGAGTGAAAGTGCACTATTA
GCAGAAACAAGATCATAGTGATATTTTTCAGTTAAATAGATATTTCCCCAATCGTTATTT
CAAATGTACCACATAAAATATTCACTCTCTCTTGCATTCCACGAATTCCAAATCCTGTTA
ATATCTGATATGTATCAAATCCAACCCCGTTATCTGTAATAATAATATGTATATTATTTT
TTATTTCAATTTCTATTTTTACCTTATTTGCTTTAGCATATTTTATAATGTTATTCAAAC
TTTCTTGACATAATCTATATATAGTAATTTCCAGAATATGTTCTAATTTTAAATTTTGAT
CATTTTTCCATATTAATTCAGTATCAATTTGATTATCTTGAAAATTTAGTTCAATAAATA
GATTTTCAATAGCTTGGGGTAAATCTAAATCATCAAGTAGACGAGGTCGAATTCGATTTA
GTAGTACTTTTGTTGTATCATAAATATTAAGAGATAATTGCTCTATTGTGGTTGATATTT
TTTCATAATTAGGTGCAATCCTTTTTAAAATGTTTGCTTGAGTTCTAATGGCTGTAATAT
TTTGCCCGACCTCATCGTGTAATTCTCTAGAGATTTCTTGACGAATAGTTTCTTCAGTAT
TAATCAGCTGCCGAGTTAGTAATCTATTTTTATTTAATTCTATTGATAAACTCTGGTTCA
AGTTACGCTGATCTTGAATCGCAAGCCCTAGAAATATTCCTGTGATAGTTTGGGTTGAAA
TAGATAGTAATAAATCAGCTATAGTGAGATTAGAAAAACTATGTGTAGTACCAATAAGTG
CTATACTATTAAGAAGGACTCCTAAAAATGCACCTTGCCAACCATACTGAAAAGCTAATA
ATATAATAGGGATTGCAAGGTAGAATAAAGCAAACCTATAGAAGGTATCTGGCAATTTCA
TTTGAATATAGATATTTAAAACAAATAGTAAAATATAAATAAAAATGTGCTTTATTCTTA
AAGTTACCGGCTTCTTTATTAGAGAAGAAGTAAGAGGAAGCCATTCAGTCTTAAATAAAA
ACTCATTGATTAAATAGCAAGCAGAAACAATCAATACCCCACCAGTAAAACTTACAAGAA
ATGTGAAGTAAAATTCTGATGAGGAAATGACTACAGCATTGATCATACTAACTGAAACTA
TAGTGCTAAGTTGAATTGATAATTTTTTCCATTGATTTCCACTATAGTATAAATATGATA
AGTAAATAATTGGGATACTACATATACTTAAAATAAAAATAGAATATTGATATATTTCTG
GAAATAAATAGTTTAATAAAATCAATATACTAATTTCAGAACAATATACAATAGGCCAGA
ATTTAGGTTGAATATGCAATATAATACCACTACGTAAGGCAAACGGCAAAAATAGACAGG
CCAAAACAATATCTGAAAGTAAATAATCTGAGATTATCCATAAGCAGAAATAAGAACAAA
TTATCAAAAACCAAGAGTATAATATAGTAAATATCATTTTAGTTGTGAATTTAATAAATT
CGCTAATTCAACATTATTTTTGACATTGAGTTTATTTATTGCATTAGATCTATGAACATG
TACTGTCTTAAAACTCAAATTAAGTTTTTCGCCTATTTCCTTTGGTTCAAAACCTAAGAT
TAATAACTCACAAATTTCCCTTTCTCTTTTTGTTAATTGCCCTACCAGATTAGACTGTTT
AGATGAAACTAATTTTGTGGTTAGTTCTGGCATTGAAATATCAATAATACATACATGAGG
TTTTAAATAAGGTAAATGTTGACGAGCTTCTTTAGCAGAAGAAAATTCTCCAATAACAGT
AACGTCACTCTCTAAAGAAAGGAGTTGAGAAAAACCAGAGCGTACAATGACATGATCATC
AATAAGAACAACATGAATCATAAAATCCTTCCAATTAATAATAGCGTATTTCTATAAAAA
ATACGGTGGAAAAGTCCACCGTATTCTTGTTACTCAGCATATTCTATCTTTTACGAATTT
TTTTCTCTTCTGCGATTGCAACGAAGGCTAACAATCCAATACAAGTAATTGCTGATGCAT
GAAGTGCTGCAAAAGTACCACTCCATCCGGTTAGACCAAAAATTGGAGTACCGTCAGCAA
TCATTCCTAATCCTAGTTTTGCAAAACTATCTCCAATTAAGTAAGCAAAGGTACCTTTTA
CACCATCAGCAACAGCAATTGCTTTTTTAGGGACAAACCCAACAGCAGCCACGCCAATCA
GTAATTGAGGACCAAATACTAAAAAGCCTAAAGCAAACAATGCCGTTAAATACATAAATT
CATTAGTTGCAAACTGATAGAACTCAAGAGTAAAAACAATCAGACCTAGGGCGATACAAG
CGGTTAAGGCACGACGACCATTTGCTAAATCAGATAAATATCCCCATAAGAATGTACCCA
CTAATGCCCCGACTTCAAATAGAGCAAAACCGGAAATAGCAGCATCTTTTGAAAATCCTA
ATTCTTGATAGGCATATACTGGGGACCACTGATCAATACCAATACGAACAATATATAGAA
AAATGTTAGCAAAGCATAGTAGCCAAATAACTTTATTTCTTAATACATATTGAACAAATA
TCTGCCATTTGGTCAGTTGATTTTCTTCAGTATTACGATCTTCCTCACTAATTTCCTCCC
CAAATAATTCTTCCGCTTTACCTAAACCATATGCCTCAGGAGAATCAGAACCATAGCGTA
ATCCTATAAATCCAATAATTAATGCAATAATTGATGGAAATACAAACATTCCAATGACAT
GTCCATTAAAGAAGACATTAGCTCCGAATAATGCAACTCCAGCAGCTGCCGCACCACCTA
CATTGTGTGATAAATTCCAGAAACCCAAAAATGTTCCTCGTTTCTTTCTAGGCGTCCATT
TAGTAATTGTGGAGTAGCTAGATGATCCCCCTGTACTTTGGAAAAAGCCACTAAGTGCAT
AGAATGAAATCATTAAGAACAGTGCAATGCTCCCTCCTCCCATACTAGCACTAAAGCCAA
GCATACAGATAGCTGAAAGAATAAGCATAAATGGTACAAATTGTTTTGTATTTTTACCAT
CAGCATAATAAGAGACTACGGTTTTCCCAATACCATAAGTAATTGAAAAACCTAAGCCAA
TAAGTCCTAAATCTGTTTTAGTTAAACCGTAAGTTTCGATCATATCATTTTGTGCGATGT
TGAAATTCTTACGAATCAAGTACATTGCCATATAACCGATAAATACAACTAAATAAGATT
GCATAAAAGGTTTGAACCACATTTTCCGTCTTTCTTCTAGAGGTAGATCTAAGACTGGGC
GTCTAACTTCAGCTAAAAATGAAAACATAATTTCCTCTGATATTTTTAAAAAGATATTTA
AATTTTAAGAAAATTATTTCATTGCTCCTTGAGAGAATCCCCTAAATAGAATAAGAAAAT
TTCCTAGTTTAGATACCGTTAACTGTATTTTGTGACTAAGATCACATTTTAGGGTTTATT
GTGAATTTCTAGGAACAATAACGGACAGATGGCTTTTTCCTTCAACCTTGGATATTTCTG
CTATAACCGCAGGAGAAAAATGTACTCTCTGCTGTGTTAGTTGATAGACTAAGTCAAAGA
CAAGGGGCAAGTGAGAGATAATCAGCACATGCTTTGCTCCCTCTTCTCGTAGGAATGCAA
GATAATCAATCACTGTGTCGGGATTTCCGTCAGGGGTAATCTCTTCCCATGTTTCCGCAA
GATTTGCAAAACTTTGCATAGTGTTGACCGCTTGCATACCTTGTTCTACGGCTTGTGCCG
TTTGCTGCGTGCGAAGGTAGGGGCTAATAATCACTTTATCTAATTTAATTTGTTGATTTT
CAAGCCTTTTTGCAAGCCATTGCCCTTGTTGATATGCCATCAATTTACCCTGTTCAGTTA
AGTTTCTCTGTGCATCAGTTGGGGCACTGAAACCTGCTTCGCCGTGTCGCATTATCCAAA
TATTCATCGGTTTATCCTCTTCGTGGTTTAAACAGAACGCTTTTAGGCGTATAATGCACG
GCGTTTTTTGTTGTTGCAAGCAACAGATAAAAGATTTCTATTTTTCACAATTTAAACAAT
GGAGTAATTGAATAATGTCTCGTAAACTCAGAAGAACTAAAATCGTTTGTACAATGGGTC
CAGCTACAGATCGTGGCAATACGTTAGAAAAAATCATTGCTGCTGGTGCAAATATGGTTC
GTATGAACTTTTCTCACGGTGTGCCTGAAGATCATATCGCTCGTGCAGAAAAAGTGCGTG
AAATTGCAAAACGTTTAGGCAAACACGTTGCGATTTTAGGTGACTTACAAGGCCCTAAAA
TCCGTGTTTCAACCTTCAAAGAAGGCAAAATTTTCTTAAACATCGGTGATAAATTTACCT
TAGATGCAGAATTACCAAAAGGCGAAGGTCATCAAGAAGCGGTTGGTTTAGACTATAAAA
ACCTACCAAACGATGTCGTTCCAGGCGATATTCTTTTATTAGATGATGGTAACGTTCAAT
TAAAAGTGCTTTCTATTGACGGTGCTAAAGTATTTACTGAAGTTATCGTGGGCGGTCCAT
TATCAAACAACAAAGGTATCAACAAATTAGGTGGCGGTTTATCTGCTCCAGCATTAACGG
ACAAAGATAAAGAAGATATTAAACTTGCAGCGAAAATTGGCGTGGATTACCTAGCGGTAT
CTTTCCCACAATCAAGTGCAGATTTAAACTATGCTCGTCAATTAGCAAAAGAAGCGGGAT
TAGACACTAAAATTGTCGCTAAAGTAGAGCGTGCTGAAACCGTTGCAACTGAAGAAGCAA
TGAACGACATCATTTTAGGTGCAGACGTTATTATGGTGGCTCGTGGTGACTTAGGTGTGG
AAATCGGTGATGCTGCGTTAGTAGGTGTTCAGAAAAAACTTATCCGTCGTTCACGCAAAT
TGAACCGTGTTGTAATTACCGCAACACAAATGATGGAATCAATGATCAAAAAGCCTATGC
CAACCCGTGCGGAAGTGATGGACGTAGCAAACGCAGTATTAGATGGTACTGATGCGGTAA
TGCTTTCAGGTGAAACGGCAAACGGTGATTATCCAGTTGAAACGGTAAAATCAATGGCAG
AAGTCTGCTTAGGTGCAGAAACAATGCCAAGCATCAATGTTTCACGTCACCGTATGGAAG
CTAAATTTGCAAGCATTGATGAAGCAACGGCGATGTCAGCAATGTACACCGCAAACCACC
TTGAAGGTGTTTCTGCAATCATTGCATTAACCCATTCAGGTGAAACCGCAAAATTAATGA
GCCGTATTAGCTCTGGTTTACCGATCTATGCACTTTCTCGTAACGAACAAGCGTTAAATC
GTTGTGCATTATACCGTGGTGTAACGCCAGTTCATTATGAACATGACAGCCGTACTATTG
AAGGTGCGAAAAAAGCATTATCTTTATTAAAAGCACAAGGCTATTTAATGTCTGGTGATT
TAGTGCTATTAACTCATGGTGATGAGTTAAAAGAAGGTGGTACAAATACTTGTCGTATTC
TTCGTGTAGAATAATTCTACTCATTAGCAAAAAATCCACGCAAATGCGTGGATTTTTTTA
TGTATTCAACAAACCAATACCTGTGTCTTCTCGATTTAGTCTAACGAATTTCACCTACCG
AAACTTTAGCATCGGTATGTTTATTGCCGATAATTCGATCTTCACATTTATTGTTTTCAT
CACAAATAGAGACAACAACGCTCTTCTCATCTTCTAGTGTTTCAGGTTGTAGAGATTTAA
CTCCGAACTTATTATTTTCAACTAAATTACTCTGTTCGCGAGATAGATAAGTTGGCTTAA
TCCCGTTAAGTTTATCTAATATCGTATTTAATTGACGCTCATTAAGTCTTTTGATATTTC
CTTCTCCGGCTAGCTCATCATCACCGTAGTTTGTTCCTCTCGGTTGCTCATAAAATGTAA
AATCAGTATTTTTCAACACGATAGGCATATCTTTATGGCTGTAATAGGCTTTAGCACCAT
TTGGAGCTAGTGCAATAACCGTGGCATTCTCAATTGTAGTCTTTGTAGCATCGCCAAGGG
CTAAAGCAAAGTTAGCTGCATTTGCATCATTATCCGCAGAACCTGTAATACCAATTTCAG
GTGAAGGTTTAGGACCAGTATTTAACAAGGTAATAGTTAAATCATTTTTTGATTTTTCAC
CGCGTAATGTTGCATTTTTATCTGTCATCAACGTATAACCTTGATGGCTTTTCAGGTTAA
TTGAACTTTTATTTCGCCCTTCTAAATCACCAACGACATACATTGTTGCCGCTTTCATTT
TTGAACTTGGTGAAACATTCAGTTTTTCAGCCCCCTGAATATTTAATGACGTGTGATCTA
AAATCGTTTTATCTGCACTTAACCCAATTTTATGGATACGATCGTAATCAGATTCAAAAG
ACATATTTCGGTCAAACGTAACATTAAATTGACTATCGGTTAAATTAATATTTTTTGCCA
TAAGATTAATAAAACCATCATGCGTTTTTATATTACTATTACGAATATTAATTGTCGTTT
CTAAATGACTTTTAGGTGTTTTAATAACTTCTTGTTTAATTTTGTCATAACTATTATTTG
TGGCAGTCCACCAATCAAATGCATATAGGAACTCATTATTAATCCATTGACGTAAATTAT
TATTGAATTTCCATCGTCTTTGAGTATGATTTCGTTCTGTACGCAACGCCCTATCTTTGG
TATTGAAAATCGCATAGTCATAGCTTGGTTTTTCTTTATTATAGGAATATCCCCCATAAA
TATAGAAATTACCTCTTCCTATATGAGTAAGACGATCAATATCAACATTATTAAAGCCAC
CAACAATGACAAAATCATCTACTTTATCAAGTTGCAAATTACTAATATTTACGCTAAAAG
GCGATCTTTGAGTATCTTCTAAACAATAGGCAAGATTAATACAAGTTCTAGAATCTTCTA
AATTTCTTCTTAAACCATTTCTACCTAAAACAATAGCACCATTATTAAAATTAAATTTAC
TATCTATAATCTTAATATCTGAAATGCCTTTATCCGCAAAATGTTTATCCATTAGATCTG
TTGCAATAAATAAACGCCCATTTTTAGTATCTATATTTGCTTTATTAAAACGAATATAGC
TAGGATTAGTATAATTTAATTGTGTATTTAATAATAAAACTGAATCAGTATCTTTATATG
AGTCTATATTTATATCACCTGAAATATCAAAATTATGCGCATTTAGATTTACTTCTCCTG
AAATACCCAGTAAAGAACCTAAAAAATTACTGCTGATAAAAGAATTTTCACCTACTTTTT
TATTACCAACATCAAGATTATCTGCCAGCTTTAGATTAACTTTTGTTTTTAGTTTTTTAG
AGCCGTCATCATAATAGTTTTTATCTTCCCGACTTAAATCACCACTAAGATTAACTTTCT
TTATAGCTGGGTCTAGATAGCTACTGACTGCAAAATCAATACTATCTTTAATTGTAAGTT
TTGCACCTTTTTCAGCATTTAAGTTAATTTCATTCTTTTTCGCTTTTATTGTTAAATTTT
CGGCTTGAATATCACTATTTTTTCCAAATTTAATATCATCAGAAAATAAAGTTATTTTTC
CAGATCGAGACATTACAACATTATCCGCCTGTAATAAGCCATCGTTATTCACAAGGTTAT
TAATTAATTCATTTTTTCCCTTAGCAGTTAGCTCAATATAACCATCTTCGGTAATAATAG
AACCTGAATTTTTCACAATACTATTTACTGTATTTTCTTCAATATCTAAATCAATAGATG
TCGTATCTAATTCTAAGCTAAATTTTCCGCCAGCGCCCAAGACAACTTGTCCAGGGCTTT
CAATAGTTTCATCACGTTCAAAATCAATCCACTTAAATCCCCAATGATTACCCTCATAAC
AATCATTTGCACTCCAACCACTACAATAACGACCTTTAACTTTTTTCTCTTGTTTAAAGT
ATTTAGCTTCAATTGTCCCCTTATTTTCAACATCATTTCCAACTAAAACAACAAATGCAT
TTTCGCCATTTGCAACAATTTTACCCTCATTAATAATTTTTCCTTCAGCAGTTTTATGAT
TTTTACGTGGAGTAAAATTGAAATTATTACTATTACTAATTTTTTCAAGATCCTTAGTTG
TAGCAAGTAAGCTACCTACATTTACTTGAGCACCTTTGGTTATAATAACTCCGTTAGGGT
TAGCGAGAAACACTCGCCCATTTGCTTGCAATTTACCTTGTATTTGACTTGCATTTCCGC
CCATAACACGATTATAAGCAATAGCGGTTGAATCAGGCTGCTTAAATTCAACACTATTTT
GTTTTCCAATATCAAAACTTTCCCACTCAATACTCACTCTAGGTGATTCTTGAGTAATGG
TCATTGCCTTATTTAAGGTATTAATTTTTGCATTGCCGTCTGTAATTTTATGGTTTTGAG
GTAAATCAGCAGCATAAAGATTTGTTGTGCTAAGTGCTGTTGAAATAGCTACGGAAAGTA
AAGTTTGTTTACGCATTTATGTACTCCTTAATTAAAATGTTTTAATTGCAGATAACCAAA
ATTGATTTTTATCTACATTGTTATATTTCTTACCGATAGGTTTTGCATAAGCAAAATTAA
TAGAATAATGATTAGGTTCAATTAAATTCAAACCAACACCGATACTTTTTAAACGAACTT
TATTTTCAACAGATTCGGATAATTTCTCAGTATTTTTATATTGTTTTCCAAAACCCTCAT
CATAAAAGAGTGAGCTTACTAGCATACTTTTTGAAAAAACAGGTAAGTAGTGTTTTAGTT
CCGCTTGGATAATATGCCCCTCATCAACAGAAACAGTGCCTGCTTGATATCCTTTTACTC
CTGATAATCCACCTAATAGGAATTTATTGCCACTATCTAGATTTTTATCGGCTAATTGCC
CACTAACAGCCAACGTAATACTGAAGGATTTAGGTAAAAATTGTTCGTGAGATAGTGAAT
AATTAAATGTCGTAAATGTACGTTTAGGTTGGTAATTCTCTGATAAATAGTGTTTTTTCT
CATTCGTTGAATGGCTTTCTTTCCCAAAAATAGTATTGAAAGAAAAATAGGTAACGCCTT
CTTTTATACTATTCCAAGAACCACCCAGTCCTATGCTAGTCGTATTTACTTTCCGTTTTT
GTTGTAAATCAACAGATTTTTGTTCATCTGATAATTTCTGATGATTAAATGCTAATTTGC
TATCTAATCTTAAACTTGCAGTTCTAATAGTAGGGTGAGTAATATAACCACCTAAATTAT
AAGTACTCCCTTGAGCATTAAGGTCTTTAAAATTCGCACCTAATTTATATTTTAAATAGT
TTGAATTTATGCCAACTCTTGTGCCATATCCATCAATAATAAAAGAATAATCCGCTCTTA
GGTTATACAAATCGAAGGTATTAGAAGCAAGTACATCAAAATGTAATTCATCGCCAAGCC
CAACTAGGTTATAAATTTTATTTCCTAATGTTGTTCTATATTTTCCAGTATTATCATTTC
CTTGATTATCAATGGAAATATATCCATTCCAACGTTTATTATCTTTAAGATTAACCGTAA
GATCTGTTTTACCTGTATTTTGTCCTGCTTTCAAAGATAATGCTGAGGTAATTCCTTTAA
TGTCATTGAGTAATAGAGCTAACTTTTCTAGTTTATTTTTAACCAAATACGAATGGCTTT
TCACAGTAGTATTCACCATCCGCATAACCAAGTCTTCTTTTAAACGGCTTCCATTTCTAA
CAACTACCTGATCAAGCGATCCCTTTATCACGAAAATTTGCAATTCACCATTATTAATTT
CTTGTGGTGGAATAAAGGCTTTAGCAACAAGATAATTGTTGTCACGATAGTAGTTAGTAA
TTTGTTGCGATAACCGATTTAAGTCATCTAAGGTGATTTCTTGATGAAGATAAGGAGAGG
TAATAGATGTCAGATTATCTTGAATTTCGTTTCCGTCCAACTCCAGTAATTTGATTGAAT
CTAAACGGAATTTAAGACTTTCTTTGTTGGCGGGAAGATTCTCTTCCTGTGTTGGTGTTT
TGAACAGTTCTCCAGATGGTTTTACTTTTGCTACTTGTATCTGGCGTGTCTGTTCCAACT
GTTTGTTCAATGTTCCTGAATCTGGTATTGGATTTGCATAAGTAAAGCCAGATACACATG
AAATAATGATTCCAGTAATTACATTTTTTCTATGGAAATGTTTCATTTTGATAGGTCTCC
TTTATTAATAATGTATTAGAACGCTTTTTCTATTCATTTTTAACTAAATGATAAGAATTA
TCAATATCATTATTGATAATTTACATTATCTTTTGTAGGATATTTATTAGTCAGACTAAA
GGAGCAACTAAAATGAGACTATCAAAAATTTATACAGCACTCTTTCTCTCTTTGCCTACC
GTATCCCTTGCAGATAGCAATGTTTCAGCTGAACTCGCTGAAATCTCTGTGATTGCAAGT
AGGGATGCATTTCATTGGGCAAATCACACAAGTGAGAAAGCAACCCTAAATAAAAACCAA
TTATTAACTCAACAACCCATAAGTACAGCGGATGCGATTAAAAGGATTACAAACGTGGAT
ATTGCTGGCGGATCAAGGGGAATTGCACAAAAGCCGATTATTCGGGGCTTAAGTGGTAAT
CGTGTTGTTCAAGTGATTGATGGCGTTCGCCAGAATTTTGACTTATCTCACCGTGGTTCA
TATTTTTTACCTATGGCACTAACCCAAGAAATAGAAGTGATCAAAGGCCCTACAAGTACT
TTATGGGGCAGCGGTGCATTAGGGGGAATTGTTGCGATCAGAACACCAAATGCACTTGAT
TTATTGAAAGATAATCAGCAAATTGGAGCAAAAATTCATCAAGGATACCAATCTGCCAAT
TCTCTCTCTGAAACAGATGTCAGTGTCTTTGCCGCAAATGACAAGTTTGATGGATTAGTG
AGTGGCTTTTATAACCACGCTGATGATTTACGTTTAGCGGACAGTAAAAAATTAGTAGAC
AGTCGCTATACTCAAAAAGGCGGACTTTTTAAATTTGGTTGGCAAATTAATGATGAAAAT
CGCCTTGAGCTTTCTCATCGTTTAAGTCATTTTGAACAAATTGCCCCAACCAACAATGAA
GTTGCTGAAGAATTTACCAACCAAGATGTGAGAAACCTTATTAGAAACTGGCATAGAAAT
AATCCAACAGCTTCTTTTGCTGAAATGACTCGTTTCTATAAAGGGCTCACATCAGTACTA
GGAAGTGTAAGTTATCGAGCTAAACAAAAAATCACAGACCAAAGTAGTGCCTTACACTAT
TACTTTAACCCTAAAGACAATGATTATATCAATAGTCAATTGACGCTATACCGTAACAGT
ACAAAAGAAAAAGAGCAGCGTATTGCAAGCGGTTTGCAAGATCAAACTAAACTCAGCACT
ATGGGTTTAAGCATACGAAATTCGACGGATCTAAATTGGTTAGCCCTAAACTATGGTGTA
GATTTTATTTCAGACCGAGTAGTAACACAGCGTGAGAAAAATGCCACTACCCCATTCCGC
CCTAATAATTATGACGCTAAATCTAAAAACAGTGCATTTTATCTTTTAACACATATTCCA
TTATGGAATGAACGCATTATTGTCTCGCCAAGTGTTCGCTACGATCACTTTAAAACACAA
AGTGACGAAGCCAAATATAGTGCAAGCCGTTGGTCTCCATCCATCGCTGCAACTTGGAAA
GCAACAAATTGGCTAGATCTTAGTACTCGTTATAATAAAGCATTCCGTACACCATCAATG
CAAGAACGCTTTGTCAGCGGGTCTCACTTTGGCACAAATTTAATGGGACGATCATTTAAT
AATACCTTTGTAAGTAATCCAAACTTACGCCCAGAAACCGCGAAAAATAAAGAAATTGCG
GCGAAAGTTCATTTTGACAATCTCTTTGTACATCAAGATAAATTCATATTCAATGCGACT
TATTTCCAAAATGATGTAAAAGATTTTATTCATCTTGATATTTTCCGAGCTTCACAAAGA
GATATGATTCCATCTCTCTCGCAGTATCGAAATGTAGAAAATGCTCGCTTAACAGGGTAT
GAACTAGAATTCGCTTACCAGCAAGAACGTTTATCATTGGGATTGAATTATGCTCAAACA
AAAGGTAAAAACCGCCAAACACAGGAAGCCTTATCCAATATTCCAGCGAATAAATTAGGC
TTTACTATTGATTATGCACTAGTACCTCAAACATTTATGATTGGAGCTAATATCACTCAC
TATGCAAGTCAGAAACGTGTACCTAAAACACATGCAATGACTTATCCAAGTTATACTCTC
ACAGATTTAAAAGCAAGTTACACACCTTCTGGCGAATGGCGTAATTTACGTTTAGATATG
ATGATCGAGAATGTCTTTGACAAAAAGTTCCAACCTGCATTTAGCTTAATGGAAGGGGCT
GGGCGCAATATTAAATTGAACGCGTCTTATCAGTTCTGATTTTTAACAAATATTATCTTA
AAAAATCCACGCAAATGCGTGGATTTTTTTATATACTGCTTCCATCAATTCCTATCAAAT
TTTTGCTTATGTTACCTCTACTTTATGCCTTAAAAACGGAGAATGTGATTTCTGAATTAA
ACTATCAATTTGCAAAAATGATCGATCAGAAACAGCAGGCTTATAACTATACGGTTCAAC
AACAGAATGTAGCAATCTTTCTAAGTGCATTAGTTTCTTTTAATGTTATGCAAGGACATA
GTTGTGTTCGTTTAAATTCTGATTTAACAACCCACTTTTTTGACTTGCAAAAAAAGCATT
TCAGCCGTGATTTTCATACGGAGATTTTGCAAAAAATTGAGGGAATTTCACCGCTTAAGT
GGCAGTCGTTGCTACATAACCATATTGCTTTTAGCCAAGATCCTACACAGGTTGCACCTT
TATTATTTCAACAGGATCGCCTATATTTTTATCGTTATTGGCAGGCAGAGTATCGTGTAG
CACGTTATTTACAACAAGCGGTAAGTTCGGATTTAAAAAAAGCAGATATCGATCTTCATC
GTCAAATTTTACAACGCTTTTTTCCAAAACAAGCTGATACGGATTGGCAAAAAATTGCGG
TTGCAACGGCATTAACTAAACGCTTCTGTCTGATTTCAGGCGGGCCAGGTACAGGCAAAA
CCCGAACAGTTGCCATTTTACTTGCAGCATTACAGCTTAAACAGTTAAAACAGAACCAAC
CGCTTTTTAAGATTGCCCTTGCTGCTCCGACAGGAAAAGCTGCGGCTCGTTTAAAAGAAG
CTATTTCAAATAATCTCGCTAGCCTTGATATTCCTGACAGTTTGAAAGCAGAAGTACCAA
CCAGAGCCTCAACAATCCATTCGTTAATCGGCATTAATCCCCATAGTGATCTACCTCGTC
ATCACGCTCAAAATCCACTGCATTTAGATCTGTTAGTCGTGGACGAAGCGTCAATGATCG
ATCTCTTCATACTGGAAAAACTGTTGAATGCCTTAAAACCAGATACCCGTTTGATTATGC
TTGGGGATAAAGATCAACTTGCTTCTGTAGAAGCTGGAAATTTAATGGGGGAATTGGGTA
GTTTGATCAGATTTGGTTATAGCAATGAGCATAGTGACTATCTAACTGAGGTAACAGAAC
ATCAAATTTATCCTACAGTGGAAAATGTCCCCACAATTTGTAATTCATTATGTCATCTTC
GTCGAAGTTTTCGTTTTGACGAAAATTCAGGGATTGGGCAGTTAGCTAAACAAGTGAACA
CCCAACAAGCGGTGAAATCGTGGCAGATTTTAACGAATAGGGCTTATGATGATTTAACAT
TAGCGTGTTACCCTAAAGTCACGGATTTTCCTGAAAAATCACAATGGATACAACACTGTG
TAAATAGCGTGGTAGAAAAAGCGGTGGAGTTATATTCCGATTACTTGAACAAAGTGAAAG
CTCGAGTACTTTCCCCAGAAGCCGTGTCTATCGGCGAGATATTTAAAGCATTCCAACAAG
TACGCTTTTTGTCAGCCTTACGCGTCAGTGAATTGGGCGTAGAACGATTAAATCAAACCA
TTGCAGAAGCCTTATTACAAGCACGTTTATTACATTTTAAACATAGCCGAGACAGCTACA
TTGGCAAGCCAATTTTGATTACCGAAAATGCCCCTCAACTTCATATCTTTAGTGGTGATA
TTGGCTTAATTCTTCCAGATGAAGCAGGAAGATTGAGAGTATATTTTGAAACAGAACAAA
ATGGAAAACATTTAGACACTTCCCTTAGTCGTTTGCCAAGTTATGAACCCGCCTATGTAA
TGACCGTGCATAAATCACAAGGTTCTGAATTTGATCATACTTTATTGGTAATGCCACTTT
CTCATTCGCCAGTATTAACAAAAGAACTGATTTATACGGCGATTACCCGTGCTAAAAAAC
AGTTTACCTTGTTTAGTGAAGAAAAAATTTGGAAACAAGCAGTAAAAGCAGAAATTCAAC
GACAAAGTGGATTAAAAGAACAAATATTGGCAGATATTTTAATGAAATGATTTGGAATAA
GTGGACTATAATCCACAGAAATACTTTAGAAGATGTTAATGGCAAATTGCAGAAAATTCT
GTTTCACATTAGAATAGGGTACATATTCTTATTGATCAATGAGGAAAAACATGGAAACTA
TAGAAAAAATCCAAAAACAAATCAGCGAGAATCCTATTCTTCTTTATATGAAAGGCTCTC
CTAAATTCCCATCCTGTGGCTTTTCTGCTCGTGCTTCAGAAGCTATTGTAAATTGCCAAG
TTCCATTTGGGTATGTTGATGTTTTATCGAATCCAGATATTCGAGCTGAATTACCAAAAT
ACGCAAATTGGCCAACATTTCCTCAATTATGGGTAGATGGAGAATTAATTGGTGGTTGTG
ATATTGTTCTCGAAATGTTCCAAAAAGGTGAATTGCAGACCTTGTTGAAAGATACTGCAA
AAAAATATTCTCTATAGCGTCTAACAATCACATTATTTTGCAGAGCTTGTTGTATAAAAC
AGCTCTGCCCTCAATTAACTTCTTGATTTTCTTTCAATTACTGATCATAGTATCGCTCTA
TAATACTTATTTCAAATAATACTTAATTTTGGCATCATGATTAAACGTCTCATTTAATTA
GAGATTATTCCTTTCTATACTTTTTAATTATTTGTTAAAAAATTAGAGCTATATCACAAT
ATTCCTCCCAAAATTTAGGTAGAATACCGATGATTTCATTTATTCAATTGTATAAAGGAC
ACAACTATGGATGACAAATCTCAATTACGCCAAGCAGCACTTGATTTCCACGAATTTCCT
ATCCCTGGTAAAATTGAAGTTACCCCGACTAAATCTCTCGCAACGCAACGTGATCTTGCA
TTAGCTTATTCACCAGGGGTTGCTGAGCCGTGTTTAGAAATTGAAAAAGACCCAGCGGCT
GCCTATCGTTATACTTCAAAAGGTAACTTAGTTGCCGTGATTTCAAACGGAACTGCCGTG
TTAGGTTTAGGCAATATCGGTGCATTAGCAGGTAAGCCTGTGATGGAAGGGAAGGGCGTT
CTGTTTAAGAAATTTGCAGGAATTGATGTATTTGACATCGAAATTAATGAGAAAGATCCT
GAAAAATTAGTTGAAATTATCGCTTCTCTTGAACCTACCTTTGGTGGTATCAATCTTGAA
GATATTAAAGCACCAGAATGTTTTTATATCGAACAAAAATTGCGTGAACGATTGAACATT
CCTGTATTCCACGATGATCAGCACGGTACTGCAATCATCAGTGCGGCAGCAGTGATTAAT
GCGTTACGTATTGTGGATAAAAAAATTGAAGAAGTGCGTTTAGTTGCATCAGGTGCAGGG
GCGGCTTCTATTGCTTGCTTGAACTTGCTTGTATCCTTAGGTATGAAGCGTGAAAATATC
GTTGTCTGCGACTCAAAAGGGGTGATCTATAAAGATCGTGACGATCGTATGGACGACACC
AAGAAACATTATTCGATTGATGATAATGGCTGGCGGACATTAGGCGATGCGATGCCAAAT
GCAGATATTTTCTTAGGCTGTTCTGCGGCGGGTGCTTTAACGCAGGATATGGTTAGAACA
ATGGCGGCTCACCCGATTATCTTAGCATTAGCTAACCCAAATCCAGAAATTACACCGCCA
GAAGCGAAAGCTGCTCGTCCAGATGCGATTGTCTGTACAGGACGCTCAGACTATCCAAAC
CAAGTGAATAATGTACTTTGCTTCCCATTCATTTTCCGTGGTGCATTAGATGTAGGCGCA
ACAACAATCAATGAGGAAATGAAGCGTGCGGCGGTTTATGCGATTGCAGATTTAGCTCTT
GCAGAGCAAAATGAGGTGGTCACTTCTGCCTATGGTGGCGAGGGGACAACCTTTGGTGCG
GATTATATTATCCCACGTCCATTTGACCCTCGTTTAATTGTACGCATTGCCCCAGCAGTT
GCAAAAGCAGCGATGGAATCAGGTGTTGCTACTCGCCCGATTACGGATTGGGAAGCCTAC
CACGAGAAATTAACTCAGTTTGTCTATAAAACCAACCTCTTTATGAAGCCGATTTTCAGC
CAAGCAAAAGCAGAGAAAAAACGTATCGTGCTTGCAGAAGGGGAAGAGGACAAAGTATTA
CACGCGACACAAGAAGTGGTTTCTATGGGCTTGGCATATCCAGTCTTAATTGGACGCACG
GAAATTATCAAAGCTAAAATTAAAAAATTAGGGCTACACATTGTTGCTGGGCAAGATTTT
GATGTTGTTGATAATGAACATAACAGCCAACACGATGAGTTATGGAAACGTTATTACAGC
ATAATGAAACGCAAAGGGATCACCGAAGCGATAGCTAAGCGTGTTGTGACTTCAAATACA
ACGGTGATTGCTTCACTACTCGTTGAAATGGGCTATGCTGATGGATTAGTGTGTGGTTTA
TTTGGTACATATAGTCGCCATTTAGAAGCTATCCGTGACATCATTGGCGTAAAAGAAAGT
GTGAAAGTACCCGCTGCACTAAACAGTTTAGTTTTACCAACAGGAAACGTTTTTATTACT
GATACCTATGTTAATGCTGATCCAACAGCAGAAGAACTCGCTGAAATTACCTTAATGGCA
GCAAGAGAAATTCGTCGTTTTGGTATTGAACCTGCGGTGGCATTGCTTTCACACTCTAAT
TTTGGTTCATCAAATCAACTAGGTGCACCAAAAATGCGTAAAGTGTTAGAAATTGTGAGA
GAGCGAGATCCTGCCTTGATGATTGATGGTGAAATGCACGGCGATTTAGCCTTATCGGAA
AAATTACGCCGTGATTATATGCCAGATAGTCCATTAAAAGGTTCAGCAAATTTACTTGTA
ATGCCAAATATGGAAGCAGCTCGTATCAGCTATAACCTATTAAGAGCAACGACAACAGCA
ATTACCGTAGGACCTATCCTATTAGGTATGAATAAATCAGCACATATTCTTAACCCTGTA
TCCTCTGTTCGCCGTATCATCAATATGGTGGCGTTCGCGGCAGTGAAAGCCTAGTAAAAA
TGAAATGAGCGTGATTTTTCACGCTCATTTGCTTCTTATTCCTCAAGTGTTTTTCTAAAA
TTGTTTTTGATGATTACGGCTGCCTTGTTTTTATAATCGCTTTGGATTCTTTATCCATGA
TAACTTCAATTTTATGATCTACAACCACATTCATATTAATCGTAATACCTTCAGGTGGTG
TTTCAAGTTGTACTTTGGGAGTACAAGCGGTCAAATTTAAGCAAAAAATTGTAAAAAGTG
AGTATATAGCTTTCATTCTTAGAAGGGATTTGATTTATTAGGTTTATCTTATTTAATCAT
CTTTTTTCTTTAACAATGAAATAATCTCTTTCAAAGCAATGATTTCTTCATTTTTCTGAG
CCAACATCTCGTCTTTATGGGCAATAGTGAGTTTTAATTTTTCGATTTCGGCGGTGAGAT
TTTCATCGTAGGCGGGGTATCCCCGCCTAAAATCTAAGCTATTGCAGAAATGCCTTTATG
TTGTACTAAAGAAAGCAGTTTCAGTGCGGCACCGCTTGGTTTTTTGACACCTCGCTCCCA
TTCTGAAACTAGATTGCTACTTACATTTAAGTAGTGAGCAAAGACAGATTGAGAAAAATT
TTCTTTCTCTCGGATTTCTCGAATCTCATTGGGAGTGAGCGTTTTAACTGGCGTTAAACA
ACGTTTGTCAAAACTCTGCATTGTTGTTTTATCAACTAAACCAATGTCGTGTAAATCACT
CATCAATTCGTGGATCGCTGCATTTGCCGGACTGTTGTATTGTCTCATTAGATACCTCTA
TAAATGCTTTGCCATCAAGGGCTTGTTGAATTTGTTCAGGGCTAAATGCCAAAATGGTTT
TGGCTGCTGCTTTAAAGTTTTCTTCTTCATCAGCAGTAATATTAGTCCGATCATTCTTAT
CAAATCCATAAATAAATAGGCTAAATTCTGCAAATTTGTACACAATGATAGAACGATAAC
CTTTAGATTTGCCTCTGCCCTGTTTGGGTAAACGCTGTTTGATAACACCTGAACCTAAAT
CGGCATCAATCAGACCATTTTCAATGTCGTTAATGGCATTTCTTAACGTGTCGTCTGAAA
TACGTTCTTTACGGGCAAATTTATCAAAATGTTTAGATTTAAAAATTCGCATTAAATTTA
TACCACTATCATCTTTAGCGTGATAGTAAAAAAATGAACAGAAAAAGTCAATAAATCTAT
CTTATGAAAAAATATCTCCCCCTTACCCTTTTTATCCCCCTAGTAGCAAACGCAAACCCC
GAATTGGAAATCAAATCCGCCGAGCCTACATTACCAAAACAAGCGGTTATTTTTTCAGAA
AAATCCGCAAATAGTGAGGAAGTCACTTTAACTAAAGAGCTTATTAGTAAGCCTGAACTG
ACTCGTCAAATGTTAAATCGGGCGATTGATAGCCGACAATTTCATTTATTGCCTGAACTG
GTGCGGATTTACCAACAAACACCTAATCCCGATTTGATACTGATCGATTATGCCAACGGC
ATTATTTTGGCAAGTCAGGGGGATTATAAAACGGCAATTGATCTCTATCGTGGCATTATT
GCGAAGCACCCTAATTTTCAGCCTGTGCGTTTTCGTTTGGCACAAATGTTGTTTGAAGAT
CGGCAAAATGAAGCCGCACTTGCACAATTTCGTAAGCTACAAGCGGACGGATTACCGCCA
CAAATTGCAAATGGGGTTGAACAATATATTGCTGCCATTCAAAAACGTTCGGATTGGTCT
TTCGACTTTGGCATTAATTATTTGCACGAAAGCAATGTCAATAATGCTTCAAGCTCGCCT
TATGTTCGAGTGGGGAATGTACCATTTAAGAAAACGGAAGAGTCGTTACCGCAATCGGCA
AACGGGCTGAGTTATCATCTCAATTTGGCCAAAAATTGGAATATCAGTGGCTCCCATTAT
CTACATTTTGAGAACCAATTTAGCGGGAAATCCTATTGGAATAACCATCAATTTGACGAT
CAGCAAAACCGCTCAAGCCTTGGCTACCAATATCAGCGAGTGAACTCAAATTTAGTGGAT
CTTTATTCGTATAAACGAAATCGAGTTTATTTGAGTTTTGAGAAAAGTTTCTAGTAAATA
AGTGGCTTAGATAATTCTGAGCCTTTAGCATGTACTGAGTGCGGTTATTGTTTATCTAAT
TGTTTATAGATTGAGTGCTCAATATTCTGCTCAAACTGAGAACCGTAGTTAATCAATTTC
CACAGGTCGAACATATTCTCTTTATGGTTATAATTCAAATTGACTTTCGCTTGTTTATGC
TCAGTCAATCTAGAATGGATTTTAGCTGATAAATCCATATCGCCTTTACTGTCTAAATTC
ACCGTTGCGGTGAAATCGTCAATCTCACTTTTATTGACCATATAAGCCAAAATCTGTTCC
GTATAGCCCCCTTGTTTAATCGCTTCAAGCAATTCAGGGGTAAATTTTAGGTAAGATCTA
TCCGCTTGTGTCAATGTTCCATTGCAGATGTAGCAAGGTTTACCCGACAGCCAAAACGGA
AAGATACCGTTGAATTTGCCAGTTAAATCCAGTTGGTGATACTGTGCCAATTCTAAAATG
CGTTCAAAACGAATATCAAACAGCTTTAAATAAGCGATTTTCGTTTGTGGCAGGGCAAAG
TGTTCGATATTTAAACGGCCATCAAGCAAATTTAAACTTAACTCTCGTAAAAACAGAGGC
TTACGTTTAGTGTAAGGTAAGTGTCCTTGAATTTTTACTTTGACATTGGTTATCGGAATA
CCCATATTCACTTCATCAATATTCACATCAAGGGCTTTTTTCACACCAATATCTACTTCG
CCCTGTTTGTATTGATAAGGGAGTGAGAAATCAATGCCCTTGATCTCACCGTTTGGTAGA
GAAACCGCACCGTTGCGAATAGCAAAATGCCCGCCAGCCATCAACCCACGAGCTGCATTC
GCACTAAATGACGTTTCACCTTTGATGGTACCGTTTGTGATGACCCATTGGTTTCTAAAA
GGAAAAAGGCTTTGGAATACATTTGCAGGTTGCTCTGACCAATATAGCTTACCGATTAAA
TCACTGGCATTATTGGTTAATTTTCGGCGAGCAAAGAGCTTAATCGGGCCGAGTTTATTC
GCCGTCACATCGCCCCTAAAGTTAAGATTTTCTACTTCGCCGTAAAATTTTAAGTTAGCT
GTTGGTTTTTCTAATAATCCACCATAGGCGAAATCCATTTGTGAGGCTGAAAGCTTTACG
CCACCTGTAAGATGAAATTTCTCATAATCAAATTTTATTGGTTCATTTAATACCAGCTCT
AATTTTGGAATAAATACCCCATTTTTCCGAATATGCTCCAGACTGCCTTTAAATTCAGAT
AGTTGCACTAAATCTTTATGCCACACACCACGCCCAGACACCGCAAGCGGTCGGTTTAAG
GCTTTTATTTGCGAACTGCCCCAAAAACGCCAATTCCATTGATCTTTCACCGCTTTTTTA
TCGGTTGGATCTTGGAAAAAGTGTAATGCTCCCGCTTTGAAATTGTTGGCATAACCGTCC
AACCGCATTTCAATATTTTTAAAGTCAGGGCTTTCTCCACGGAAAATCGCTTGCAATCGA
CCGTGAATGCCTTGTTTATCGACCCGCACGCCCGCCAGGGGAAAACGTAAATCGTTGATG
GTGAGAAAACGTTCAGTCCCCGTTAGACGTAGCAACGCACCTTGTAAAAAGCGTAAGGTG
AGATCATCAAATTTTCCCCGTAAATCAAGGGGCACTGAGCTATATAAAATATAGTCGCCT
TGCTTAATATTGCCCGTGATTTGTAGCGGAAATAGTAAGCTATCTTGTTGAATTTCCCCT
TGTGGACTACTGATCACAACATTGCCTTTCCCTTTGGCATTTTGAGTAAGTAAGCTGATA
CGCACCGCCGTTTTTATCGGATAAAGCTCATCTAAGGAAAAACGGTTAGGACTAATCGTA
GTTGTCAGATATGCATTGAGCGGAAAATCATTTGAGAGTTGCCAATCAATTTTCCCTTTT
TCAATCGTCAGGCTTTGCGTATCAAAATGAAACGGCAAGTTGAACTGATTTTCAGGTGTT
ATGGCGGAATTTAACTGCCAATTTCCGTGAAGTTGCTGATCTTGTTTATGCCAGCTGAGC
GTTGAATGACCTTGTTGCAAACTTGGTTCAGCGATCAAGGTTTTAGGCAAATTCCATTGA
TAATTTAAACTCAGTTGTTGGGGCAACGCTAAAAAATGTTCATCTAGCTGTGCAGAAAGT
GTTGCAAGATGTTGCTCATCCTTATTCGGCTGATAGCTAAGTTGTGCACTGAGTTGCTGA
TTTGCAAAATTCGCATCTAATGTGACCGCTTGTTGCTTAATGTAAGCGGTCAGTTTTTGC
TGAAAAAATGCAAATTTAATTTCACTTGGTGATTGCAGTAATCCCTTCAAACGTTCATGC
ATTTCGTTGGGAAGATTTTTCCACGCCAAAGATTTGATTTCTATGTTACCTTCTGGCAGT
AACGCAAGGATAGTTTTAATGGTTTCTGTGGGATCGGTTTGGCTTTTTTCCGATTTAGGA
AAAAGCGTTAAGCAGGCATAATCAATGGTTGCTTGATTAAGACGAATACTCCGTTCATCA
ATCCATTGCACCGCAAGGCGATCTGCCGAAACAATCGGACAATTTTGATAGTAAAGGGTA
AATTGTGGCAAGATGGCTTTTTCTAAATGTGGCTCAATGCCGTCGGGTGTTTCTATTTTC
CAGCCCGTTGGCAATGACAAATTAATCGCAGAAGCTAATTGAGAGCCTGAAAGCAATGAT
GCACCACCAGCCATTAAAATGGCAAGTACTGCACCGATAATCAATAGGCTTCTGCGTAAC
ATTTAGAGAATATTTGTCAAAGGATAAAGCATTGCAAGGAAGGTAGCGACCGTCCAAGCG
GTTGGATTTTTGATGTTTTTTCCCTGTTTGCCGAGTAGTAACCAAGCTAACATTATCAAA
ATCACAAACTGAACCCCAAAGAAGATAAAGTAAGGATAAATCACCATCTCAGGCATAATA
GCAAGTTGTTGATATAACACGAAAATCACCCAAACATAGTTGATGATTAATACCACAAGT
GCCAGCAATACCAACAGTTTTAAAAAGCCTTCCAAACGGCTTTTCGCTAGCATTAAATAC
CAGCCACTTAATAAAATACCGAGTAAAATCTGGGCAAAATTATTGGCTCTAATCCAGTTA
AACAGCGACGGTACTTCATACCAATAAATCAGCAAATATTGCACCATACCAATGGCGGTG
ATGCCTAAGCCACAATAAATCACCGTGCGATAAATATCTTCATCTTTGGGTAATTTCCAA
TAGATAAACGGCAGAATAACAGAAGCAAATCCAGCGACTAAAGCAGGGGAATGTTTCGGG
GTAAAGGCAAGGGAATAGAGAAAATTTCCTACCGCAAAGACTAAAAGCCACGGCAAAATA
GCCGTTAAACGCCCTTTTTGCCCTGGGCAAATTTGCCCTTTCCACAGCACCACGAAGCTA
ATCAAGCAAACAGTAAAAAAGGTGAGCAGATAAGGCGAAACAAAGATTGCATTTTGCGGT
GCAAAATAGTGATTGAGCGACATCTCAATCAATAACATCGTCACCAACGGCAAAATAGCG
TGCGTGGCGATTTCTAATTTAGAAGGAGTATCGTGATCGTGAGCCATAGTTTCAATTCAA
AAATGATTTTAGGGCGAGATTATGCCATAATATCGCCACTTTTTTCTATTTTTAAGAGGA
TTTTACGATGCGAATTTTACATACAATGTTGCGAGTAGGAAACCTAGAACGTTCTATCAA
ATTTTACACAGAAGTGCTTGGTATGCGTTTATTACGCACCAGCGAAAATGAGCAATATAA
ATATACCCTTGCATTTTTAGGTTATGCAGATGAAAGTGAAAGTGCCGTGCTTGAGCTGAC
TTATAACTGGGGAGTTGAGAGCTATGAGTTAGGTACTGCTTATGGTCATATTGCGATTGG
GGTGGATGATATTTACGCAACCGTTGAAGCGGTTCGTCAAGCAGGTGGAAAGGTCACTCG
TGAGGCTGGTCCTGTGTTAGGTGGCAAAACTGTGATTGCGTTCGTAGAAGATCCTGATGG
TTACAAAATCGAATTTATCGCTAACAAAGATGCACAAAAGGCGTTAGGTTAATGGCTGAA
ACAGAAGCAACCAATTACAATCTATTGAAAAATCGCTTTCGTGGCTATCTTCCTGTTGTG
GTTGATGTCGAAACGGGGGGATTAAATGCTCAAACGGACGCATTGTTAGAAATTGCGGCA
ATTACGCTAAAAATGGACGACGACGGCTATTTGCATTTAGATGAAAAATTTCATCGCCAC
GTTAAACCTTTTGAAAATGCCAATATCAATCCAGAGGCATTAAAAGTAAATGGAATTGAT
GTAGATAACGCCGAGCGTGGTGCTGTGCCAGAAGATATTGCCATTACCGAGATGTTTAAA
ATGGTACGCAAAGCGGTAAAAGACAACGGCTGCCAACGTGCTGTGATTGTGGCACATAAT
GCGACTTTTGATCAGGCATTTTTACAAGCGGCGGTAAAACGCATTAATACCAAACGAGAT
CCGTTCCACCCTTTTGCAATGTTTGATACTGCAACCTTGGCTGGTTTTATGTATGGACAA
ACGGTCTTAGTCAAAGCCTGCCAAATGGCACAAATTCCTTTTGACGGCAAACAAGCCCAT
TCTGCCTTGTACGATACGGAACGCACTGCAGAGCTGTTTTGTGCAATGGTGAATAAGTTG
AAGGATTTGGGTGGGTTTCCTGATTTAAAGGCTAGAATGTAGTAAAAGGTGAGAAATTAG
AGGCGCAGCTTAATTTCTCACTGCTATTATACTTAAATATACTATTTGCGATATTTCCCA
GCCATTGCCTGATAAATGGCATTCTCATTTTTGAGCAGGGTGTATTTATTTTCAAGCAAT
GAAAGTTCTGAGCTACGTTCGGTGTTCATTGCACTTAGCCATTCACGCAATTCAGAGATA
CCTTGATCGTAGCGGTTTTTATAATATCCGCTGATTTTTCTATCGTACTCATATTTTTTC
TGTAAATTCGCATAGCCACTTTTTGACAGTTGGTAAGTGGAATAGTAGGTGTCGATTTCA
TTTAATGCGGTTGTTACTGTCTGTTCATAGTTCAATTTAGCCAGCTTATAACCCTCTTCT
GAAATCTTAATGTTATTTTGTACTCTGTTCCAATCTAAGAACGGCAAATCAAAAGACACC
ACGCCACCAGCGACAGGGTTATCTGACGTATTGTTAAACTTCGTTGAACTTCCTGTTAGG
CTTCCCCCTAACGTGACCGTTGGGAACCAGCTATTTTCAGTTGCAGTAAGGTTTTTAAAT
GCCCCTTGTAAACGTTTTAGGCTTGCCAGTACATCTGGACGATTAGCAATGGTTGAAACA
GGAACATTCACATCAACATCTTGTAATTTGACCTTAAGAATACTCGGATAATTGACTACA
AGCGGTTCGTTCGGTTTTAAATTTAGCAAATTACGCAAAACTTGCTCACTGGATTTTTGA
GCCGATTGTAAGTTGATTAAGGTATTTTGTGCAGAAAGCACCGCTTGCATTGATTGATCT
ACGCTAAGCTGGTCGATTAATCCCTGTTTGAATTTATTGCTTAAAATGCGGTTGATCTGC
TCATAGCTTTTTATGCTTTGTTGAGTAATGCGGATTGCGTCTTGATAATAGGCAAGATTG
TAATAGCTACTCACAACGGCATTAATTAAAGATAATCTCGCCGCTTGTAAATCTTTTTGG
GTAGCTTTGTGTTCCCATTCTGCCGCACTTGCGGTATCTCTTAAACGCCCCCATAAATCA
AGGGTATAACTTAGGTTTAAGCTAATTTGATGTCCAATACTTGATGTGCCAGTCGAGTTT
AGGTTACTGCTAGAACCAACACCTTTTGAAGCAGAAGATTTTTCCGAAGCAGTGAAAGTT
GGGACTAAATTTGCCCCCACTAAGTTTGCATTATATAAGGCTTTATTCACGGAAATTGCC
GTTTTTGCCAAATTGATATTATTGGCAAGTGCCGTTTCAACTAAGCGGTTAAGCTGGGTA
TCATTATAGCCAAGCCACCATTGCTCATTGATTTGATATTGTTTCGTAATGTCTTGATAT
TGTTGATAATCTTGCTGTGCTTTTTGTAGAGAGCCATCGTTGCTCATATTGGTACAAGCT
GAAAGTACCAGTGCAGAAAGTAATGTAAAAGTAAGTTTTGACACTTTCATTAGAAATTCC
TTGATTAAAAAATGATGGGGCGTATTTTAAAGAAAACGCCCCATTTCGACTAGCTCTAAA
CTGAACGATCATTCATTTTTTGCAAAAATTTACATAATGTATTGACTTGTTGATCAATTT
CTATCGTTATATAATTTTAAATATAATGATTTTGTCTTAATCACAGAATCTAGATTATGA
AAAAATTTCTTTCTGCATTCGCTTTATTGGCGTTTGTGACAAGTGGTGTGTCTGCCAATG
AGCAGCCGATCAGTACCCATTTTGGCAATTTACCCAAAGCTGAGCATGTACAAAAAAATT
AAATGGAACAGCTTTTGCAATGGAACCCTGACATCATTTTTACGCAATTTACTGATATTG
AGTTTGCTCTTATTACTGGCTATTTTGTTTTCGCTTAATCTCGGAAAGTATCCGATTTCG
CCAACAGCAGTGTGGCAAGCGGTCGTTTGTGCTTTCTCTGTTGAATGCGAAACCAACCAA
ATTCAAACGGTGTTATGGCATATTCGAGTACCACGGATTATTGTTGCTTGCTTAGTCGGG
GCTGCACTAGCTTGTGCAGGGGCAATCTATCAGGGGATGTTTAAAAACCCGTTGGTTTCT
CCCGATATTTTAGGTGTATCGGCAGGGGCTGGTTTGGGGGCTTCGTTGGCGATTTTTTGC
AATTTGCCGATGTGGTATGTGCAACTTTTTGCATTTGTCGGCGGTATTAGTGCGGTATTG
TTGGTAACTGTGATACTGGAAACAAAAAACCTAACGATTGGCTATGCCGGTCAGCCTTTG
ATCTCAGGGATCGATTTTCGTCTGGGAACAAATGACATCTGCTGTGTGTTAGGGGCAAAT
GGGGCAGGGAAAGTACCTTTTTACGCACGTTATTGGGTACTCAAGCAAAATTGCACGGGG
AAATTTTCTTTGCAAACCAACCGCTTGTTACCTATTCACCACAACAGTTAGCCCAACAAA
TTGCCTATGTGCCGCAAGCGCATCAAAGTTTATTTCCCTTTACAGTTGAAGAGATGGCAT
TACTGATCACCACACATCACCCACAGCACGCCGATTACCTTGCAGATAGCGTTGTGATTT
TAGATAAGCAACATCAGCCAGCCTTTCAACAAGGGAAAAAAGCCGATATGCTTACTCTTC
ATCAACTAGCCAAAACCTATCGTATTGATATGACAAGTTTGGCTCAACATTTACCTTTTA
AGGAATAACATGAATTCATTCTACGACATTGATTTTGCTCAACTTTATAAACAACATCTG
ATTGCATATCGTTATCATGATGTTACCGCTGAGAAATGGGATAAGAAAGCGGTTAGATTT
GCCGAAACTTTGTTGAAAAAGAGAACAGTTATACCCGTCAATTTCTAGATAAAATGAAGA
TTGAACCGACAGATAGTGTATTGGATATTGGCTCAGAGCCGGGAACGCTTGCTATTCCCC
TAGCCCGTTTATGCAAACAAGTTTACGCCTTTTATATCTATCTGTTAAACCGTCTTTATC
AGCGTGGTATTCAGGCAGAACTGACTTTTTTACAGGGAGAAACAGGGGGCTTTCAAGGGG
AAACATACCAAGATCTGCAAAATGCCGTAGAGTTTTCGCTAGGGACATTAACCGAACTAG
AACGACAAAAATTACAGGCCTTCTATCAGCAAAAACAGCAATCTCAACAAAAAATCAGCC
ACGATCAAGCCCGTTGGGCGTTTATTTCGTGGCAGGTGTAGAATATCGACAAATATAAGC
GGTGTGATTTTGCAGAATTTTCTATATAACCTAATTGCGATGGTATAAAGAAAAAGTCTT
CACCCTAGCTCAAATCCTGAGACATTCCTTTAAGAGAATATATCAGGATTTCCAAAACAA
TATTGCCCTAATTACATGTTCAATACTTTCATTTTGCATATTAAAAAACAGTGGCAATCT
CACTAACCGCTCGCTCTCTTTAGTCGTCCATTTGTCTTCTCCACAAAATCGGCCAAACTG
CTGCCCTGCAGGGCTTGAATATAATGGCACATAATGGAAGACCGTCAAAATTCCTTTTGA
TTTCATTGCATTAATAAAATCCGTTCGCACCTTGAGATTTTGCCATTTTATATAAAACAG
ATGGGCATTTGCTTGGCACTCTTGGGGAATGTAGGGCAATTCCACAATCCCTTTCTCTGC
CAAAGGCTGTAATGCGTCAAAATAACATTGCCAAATCATCTGCCGTTTTTGTTGGATTTG
TTCTAACCCTTGTAACTGAGCATAAAGGTAAGCCGCTTGTATTTCTGACATTAAAAAACT
TGAGCCGAGATCTCGCCAACTATACTTATCTACTTCGCCACGAAAAAATTGCTGACGATC
TGTGCCTTTTTCTCGAATAATTTCAGCACGAGCGGTCAGTTCAGGCTGATTAATGACAAT
CGCCCCGCCTTCTCCCCCTGCGGTGATATTTTTCGTTTCGTGGAAACTGTAACAGCCAAT
ATGCCCAATCGTGCCAAGTGCTTTCCCTTTATAAAACGCATTAATCCCTTGAGCCGCATC
TTCTACCACCCATAAGCGATATTTCTGTGCCAATGCCATAATGCTATCCATTTCACACGC
CACACCCGCATAATGTACAGGGACAATTACCTTCGTTTTGGGGGTAATCGCTTGTTCTAT
CAAGGCTTCATCGATATTCATCGTATCCGGTCGAACATCTACAAACACGATTTTCGCCCC
ACGCAGTGCAAAGGCATTTGCCGTAGAAACAAAGGTATAGCTTGGCATAATCACTTCATC
ACCCGATTGAATATCAAGTAAAATCGCTGCCATTTCTAGCGCCGCTGTACAAGAAGGTGT
CAGTAACACTTTATGGGCGTGAAACCGTTGTTCAAGCAATTGCTCACATAGACGGGTAAA
GTGACCATCTCCAGATAGCTTATCTGAACAGATCGCTTGCTGGATATAATTTAGCTCTGT
ACCTAATACAGGCGGTTGGTTAAAAGGAATGTTTTGCATCATCGATAAAACCAATAATAA
GTGCCGCTGATTTTTCCGTTTAAGCGTTGATAAAGCCGAATTGCAGCTAAATTGCTCAGC
TGGGTGGTAATCACCATTTTCGTCGCTTGCTGACGTTTCGCCCAAGCGATCGCATTCATT
AATAAGCGATAGCTAATCCCCTGCTTCCGCCATTTTTCTGCGACCGCCAACAAGCCAATA
TGTGCCGTAGTCTCTTTTACTCGAAGGGTAATCATCCCTTGTATTTCACCGCTTGTGGCT
TCACTGAGTAAACAAATATCGTCAAATTCTCCCTTAACTGCATTTTTAATCCATTGCCAA
TAAAATCGACGATTTTCTAACAATGAAAACCAAGGCGAACGAAAACGCGTTTGTGAAAAC
AAATGCGAAAAGGGTTCAAGTTGAACCAAATCCTGTTCCGTTGCCACACGACAAGCGGTC
AGTTCAGGTGAAAAATGTGCAAGATCATATTCAAAAACAATCTCACCTTCTACAAACTGA
AAATCTTGCTGCTGCACCCAAGCTATTTCCGTTATTGCCCAGCTTGGCAATTTTGTTTGA
ATGAGAGAGAAATCAGCGAGAACTAAATCCGAGTTGCTCCCTTTACTAATAAGATCCAGA
TCAGCGATATTTCGACCAAAAAAATTAGAAAGCCAAAGGTGCTTATACATTTTTCCTCTC
TTATTCATTAATTATCTTTCACATATTTAAACTAGGCTGATTTTAGTCATGTTTTTTCAT
TATATTGAATAGGAGCAAACATATATCCGATATTTTTTATTGTACGTTATATATTGATAA
GTGACGATAAAATAATTTACACATTCAATCTAGCCAAAAGTTTTGTAAATAGGTACAATC
AAACGCTTGCATTTTATTAACATTTGCGAAGAAAAATTTAACTTTGGAGAACGTTATGTC
GTGGAACGAATCAGGCAATCAGCAAGATCCTTGGGGTAAACCGGGGCAAAAGAAGCCTGA
ACAAGAACAACCTTCGGGTCAAGAAAAAGAGCCTAATAAGCAATCAAATGAACCGCAACC
ACCTGATTTAGAAGAAGTTTTTAATAGCTTATTGAGAAAAATGGGTGGCGGTAAAGGCAA
TGGCTCAAACCAAAATAACCGTCCGCCTGTTTCTGCAGGGAAATTCTTGCCTGTCTTACT
CGGCTTAGGCTTAGTGGTATGGGGAGCTTCGGGGTTCTATACTGTTCAAGAAGCAGAACG
TGGCGTAGTTACCCGTTTTGGCAAATTACACGAAATTGTTTTACCGGGTCTAAACTGGAA
ACCGACTTTTATTGATAATGTAACGCCAGTGAATATTGAACGTGTGTTAGAACTGAGAAC
TAACGGCTCTATGCTGACCCAAGATGAAAATATGGTGTTGGTAGAAATGACTGTTCAATA
CCGTATTGAAGATCCTGCGAAATATCTCTTTAGCGTAACTAAGCCTGATGATAGCTTGAA
ACAAGCGACCGACAGTGCATTGCGTTATGTGATCGGACATATGACAATGGACGACATTCT
AACCACAGGGCGTGCGATTGTGCGTGAAAAAACGTGGAATGCTTTGCGTGATATTATCAA
AAATTATGATATGGGATTATTGATCACCGATGTGAACTTCCAATATGCTCGTCCGCCTGA
AGAAGTGAAAGCGGCATTTGATGATGCCATTAAAGCACAAGAAGATGAGCAGCGTTTAAT
TCGTGAAGCCGAAGCCTACGCAAGAGGGCAAGAGCCAATTGCTCGTGGTCAAGCACAACG
TATTTTAGAGCAAGCAAATGCCTACAAAGAGCAAGTTGTGTTAAATGCTCAAGGTGAAGT
ACAACGCTTTATTCAATTATTGCCTGAATATAAAGCCGCACCAGAAGTTACTCGTGACCG
CTTATATATTCAAACAATGGAAAAAGTGATGAAAAATACACCGAAGTTAATGGTAGATAG
CTCAAACGGCAATAATCTAACGGTGTTACCTATTGATAAATTAATGGCTAAACCGACAGT
AAATGAAGCAGTAAAAACGCCATCATCACAACCTGTTATTCAACAACAGCCGCAACTTGC
TCAACCTGTCAGCCCGGCACAATTGCCAGCGGTGGAACAGAGTGAGCCTGTGCGTAAAGG
GAGATTTTAAGAATGCGTAAATTACTTTTACCTGTGCTATCCGTTGTTGCATTTATCCTT
TTCCAATCGGTTGTCGTAGTACAAGAAGGTCAGCGAGGCATTATGTTGCGTTTCAACAAA
GTGCATCGTGATGCCGATAATAAAGTGATTGTGTATGAACCAGGTTTACACTTTAAAGTG
CCTGTTATCGATCAGCTAAAAACCTTAGATGCTCGTATTCAAACCCTTGATGGACAAGAA
GACCGCTTTGTCACCGTCGAGAAAAAAGACTTGCTGGTGGACTCTTATGTGAAATGGAAA
ATCAGCGATTTTGGTCAATTTTATACTTCAACTGGTGGCGATACACAAAAAGCTTCAACC
TTATTACAACGTAAAGTCAATGACCGTTTACGTTCAGAAATCGGTTCTCGTACAATCAAG
GACATCGTTTCAGGCTCTCGTGGCGAGCTGATGGCTGGCGCTCAAAAAGCCTTAAATGAC
GGCGAAGATGGTGCAGAACGTTTAGGGATTGAAGTGGTTGATGTGCGTGTAAAACAGATC
AACTTACCAAATGAAGTATCTGCGTCAATTTATCAACGTATGCAAGCTGAACGTGCTGCC
GTTGCTCGTGAACACCGTTCACAAGGTGAAGAAAAAGCAGAATTTATTCGTGCTGATGTT
GATAAAAAAGTGGTGCTGATTTTAGCCAATGCAAATAAAACCGCCGAAGAGCTGAAAGGT
CAAGGTGATGCAGAAGCGGCTAAAATCTATGCTGAAGCATTTAAACAAGAACCTGAGTTT
TACAGTTTTGTGCGTAGTTTGAAGGCTTACGAAGAAAGTTTTGCCGCAGGCTCAAACAAT
ATGATGTTGCTTAAACCAGACAGCGAATTTTTCCGCTTTATGAAAGCACCTACAAAATAG
TTGTATCCAAAGACCCGATAAAGCGGGTCTTTTTTATCTTTAAAATAGAAAGCTACAACG
AGGTTGTAAAATTTTAGGTTGTTATATAACAGTTTATATTAACCAAAATGTAGGGACACA
CTGAGTGTGTCCGCTCATAAAAGATCATATTGAGGACACACTCAGTGTGTCCCTACAGTA
TGCCTGAAAGATTGAGGTTTAGCGTAACTGTAACAACCAAAAAAAATCTAATCGCTTGTA
TGCTTTTGACATTCACTAAACCTAACTAAAAGAGGCAATTTATTATGGGTAAAAGTGTTG
CAATCCTTGGGGCTCAATGGGGCGATGAAGGTAAAGGCAAAATCGTAGATTTATTAACGG
ATCGTGTGAAATATGTGGTTCGTTACCAAGGTGGACACAATGCAGGTCACACCTTAATTA
TCAACGGCGAAAAAACCGTACTTCGCCTTATTCCATCAGGTATTTTGCGTGAAAACGTGA
CCTGCTTAATCGGCAACGGCGTAGTTCTTTCCCCTTCAGCATTAATGCAAGAAATGGGCG
AATTAGAGTCCCGTGGTATTAACGTGCGTGACCGCTTAAAAATCTCTGAGGCTTGCCCAC
TAATTTTGCCATATCACGTTGCAATGGATCACGCTCGTGAAGCGGCGTTAGGTAAAAACA
AAATCGGCACAACGGGCCGTGGTATCGGCCCTGCTTACGAAGACAAAGTCGCTCGTCGTG
GTCTGCGTGTCAGCGATCTATTCAACCGTGAAGCCTTTGCGGAAAAATTAAAAACTATTT
TGGAATACTACAACTTCCAACTGGTTCACTACTACAAAGTTGAGCCAGTCGATTACCAAA
AAACTTTAGATGATGTTTTTGCGATAGCAGACATCATCACAGGTATGGTTGCAGATATTA
CAACCCTATTACACAAAGCTCGTGCCAACGGCGACAATATCCTATTTGAAGGTGCGCAAG
GCACAATGTTAGACATTGACCACGGTACTTATCCATTTGTAACCAGTTCAAATACCACCG
CTGGTGGTATTGCAACAGGTTCTGGCTTCGGGCCTCGTAATTTAGATTATGTATTAGGTA
TCATTAAAGCTTACTGTACCCGTGTGGGATCTGGTCCATTTACGACCGAACTGTTCGATG
AAGTCGGTGCAGAAATTGCTCGTAAAGGTAACGAATTTGGTGCGGTCACAGGTCGCCCAC
GTCGTTGTGGTTGGTTTGATGCCGTTGCTGTTCGCCGTGCAATTCAAATTAACTCAATCT
CAGGTTTCTGTATGACTAAATTAGATGTACTTGATGGCTTTGAGGAATTAAAAATCTGTG
TCGCATACAAATTACAAAATGGCGAAATCGTAGAATACTCACCGCTTGCGGCGGCAAACT
GGGAAGGGGTTGAACCGATTTATGAAACCTTACCAGGTTGGAAAGAGAATACTTTCCGTG
TAACTAAATTAGAAGATTTACCGCAAAATGCGATCAACTACATCAAACGCATTGAAGAAG
TGTTAGGTGTACCAGTCGATATTCTTTCAACAGGCCCAGACCGTGTTGAAACAATGATTT
TGCGTGATCCGTTTGCGGCGTAATTAATACCTAAAAATTCTTGCCCAAAGAACAAGTTGC
TAAGTTTTATATATAAGACAAAGCAACTTGTTTTGTTTAAAATAAGGCATGATTTCTTCT
TATTGATCTTGTCCTATGAAAATTATTGATAATATTAACTCTATTCTTGGTGAAGATATT
CGTTCTCAAATAAATAATTACAGGAGTTATTTTTACTCTAAAATCTCGCCATACAGACAA
CCAACATAACAATCCAAATCGCCTTTACCCTTATTATATTGTTTATATTCAAAAAAACGG
TAAAGTAGTTTATGATTACACTAAAGCTAAACACCTGTTAGATATTGCCCGCAAATTCAA
CGCCCATTGCTGAAGCTTATGAAGCTTTTAATAAGCGAACAAAAGACGGTAGAGATATGC
GTCAACAGTTACTTGATATTGTGATAAAGGAAATCCAACAAATAAATTGAAAACAATCAT
AGGCAGTTATTATCGTTCAAAATGGTTTGAAGAAAATGAACGTTCTAACCTGCCACTGTT
TTTACATTTAGTTGATTTATATGAGCATATCATTTCTGAATTATTACCAATTAATACAGA
TACATTATCATCTATTGAAGAGAAATTAGCATTAAATAAAAAATTGGAACATATACATCA
AGAAATAAATCAACTTAAAAAGAAACTTAAAGCTGAAAAGCAGTTCAATCGTAAAGTAGA
GATTAATTTAAAATTAAAAGAACTTGAAAAACAGCTTTCTTATTTTTGATTAAATAATAT
TGTTTAGACTAAAAGAATATGGAGTATTTATGTCCACTGAACTCAAAATGCACACCGAGA
ATTTGGTTGCAAAAAATATTGAAAAACTGACCGCTCTTTTTCCAAATTGCATTACTGAAA
TGCGTAATGAGCAAGGAGAAATAATAAAAGGTGTAGATTTTGACTTACTTCGACAAGAAC
TTTCTGAAGTCTTAGTCGAAGGAAATCAAGAGCGTTATCGCTTAGACTGGGTTGGAAAAA
AACAGGCTATTTTGGCTGCCAACGAACCTATTGCAAAAACTCTTCGCCCTTGCAGAGAAG
AAAGTGTTAATTTTGATACCACACAAAATTTATTTATTGAAGGTGACAATTTAGAGGCTT
TAAAACTACTACAAGAAATCTATCTTGGCAAGGTAAAAATGATTTATATTGATCCGCCTT
ACAACACTGGAAATGATTTCATCTATAACGATGATTTTGCAGAAAATTATAATGATTTTT
TGGCAAGATCTAACCAAATTGATGAAGAAGGTAATCGTCTAACAGCTAATACAGAAAGCA
ATGGACGTTTTCACTCCGATTGGCTATCTATGATGTACAGTCGTCTTAAATTAGCTCGAA
ATTTACTGAGTGATGATGGTGTTATTTTTATTTCTATAGATGATAATGAAATTCATAACT
TAAGAAAGATTACAGATGAAATTTTTGGAAGCGATAATTTTATTGCTGAAATAATTAGAA
ATACGAATAGTTCAAAAAATCAAAGTTTATTTGTATCTGTAAGTCATGAATATTGTCTTA
CATATTCAAAAGATATTAACATATTATCCAAATTACATAGTAATAATAAATGGGGAGTGG
AAAAGAATAACCTTAAAGAGTATCTATCTTCAGTTAGAACATTAAAGAATAAAGGATTAA
CACATAATGAAATTACTGAAGAATTAAAAGAGCTTACTAAATATCCTAGATTCATTGATT
TTACCAATTACTGGTATTTTGATGACACTGGGTTATATCGTAAAGGCGATTTAGGAGGAG
TAAAAAATGGTAATAAAACTCCTATTATAAATCCCCTAACAGGAAAAGAGGATCCTATTC
CACCTGGTGGATTTAGATATTCTGAAGAAAAATTATCTATATTAATTAAAGAAAATAGAA
TTCACTTTCATACCGATGGAAGTTTACCAGCTATTAAACGTTATTTACACGAAAATGAAA
CACAGCGTCCAAAATCAATTATGAGCGACGATCAAAGACCAGATTATTCATTACTTCAAG
AAATGAAATTATCTTTTGATAATCCAAAACAAATGGCATTTATGAAGCGTATTTTAAGTA
TTTTTGGAAAAGATATGCTTGTGATGGATTTCTTCGCAGGTAGCTCAACCACTGCTCACG
CAGTTATGCAACTTAACGCCGAAGATAACGGAAATCGCCGTTTTATTATGGTACAATTAC
CTGAAAAAACAGACGAGAAATCAGAAGCTTATAAAGCTGGCTATTCAACTATTGCCGAGA
TTTCCAAAGAACGCATTCGCCGTGCAGGAAATAGAATTATCGCAGAGCAGACGGATCGGA
TCGGATCGGATCGCCAAGATTATGCTTCAATAAATCCTACTCCACAACTAGATGTTGGCT
TTAGAGTCTTAAAAATTGACTCTACTAATATGAAGGATGTGTATTACACACCTGATAAAC
TTTCCCAATCTCTGCTTGATCAAATGACTTCTCATATTAAAGAAGATCGTTCGGCAGGAG
ATCTCTTATTTCAAGTGATGCTTGACTGGGGCATTGAGCTTTCCCTATCCATTACGCGTA
AAACTATTGATAACGCAACGATCTACTTTGTAGGAGAAAATAGCCTTGTTGCCTGTTTTG
ATCCGCTTACTCCTGAGATAATCAATGAGATTGCTCAAGCGATGCCTTTACGAGTAGTCT
CCTGCGAATCTGCTATTATTACCGATCACGATAAAACCAATATTAAAGAACGGTTTAAAC
AACTATCACCAGATACAGAAGTACGTTTTTTATAAAGGGGGAAGAAAATGAAACTTCAAT
TTAGAACCCTAGGTTATCAACTTGCAGCAGTCAAAGCAGTGGTAGATTGTTTTACAGGTC
AACCTAAATCAACAGGTCGTCGCTATCAACGAGATAAAGGCTTAAATAAAGGCTCTAAAA
TTCAACTTAGCTTAAATATGCCATCACAAGCGGGAAGTTTTGACGAGGATATCGCAAATG
GTGATATCGGATTTCGTAATGCTCCTATCACTCATTTAAACAATGTACTGAGTAATATTC
AAAAAGTACAAGGTGAAAGTGGTTTAACCCCTTCCGATAAACTTATCACTGACGATAATG
GTAAAGGCAAAAATTTAACTTCCAGCCAGCTCAATATTGATATTGAAATGGAAACAGGAA
CCGGGAAAACTTATTGTTATATCCGTACAATGTTTGAACTAAACAAACACTATGGGTGGT
CAAAATTTATTATTGTCGTACCAAGCATTGCGATTCGTGAAGGTGTAGATAAAAGCTTTA
AACTGATGGAAGAACATTTCCAGCAGGAATATGGCAAAAAAGCTCGCTGTTTCATTTATG
ATTCAAAATCATTACATCATTTGGAAAATTTCAGTGCTGATAGTGGCATTAATGTAATGA
TTATTAATGTCCAAGCTTTTAATGCAACAGGTAAGGATCAACGCCGAATTTATGAAGAAT
TGGACGAATTTCAATCTCGCCGTCCGATTGATGTTATTCGCAAAAATCGTCCAATTTTAA
TTTTAGATGAACCACAGAAAATGCAAGCGGATAAAACGTTGCAATCATTAGCAAATTTTA
ATCCGCTATTTATTTTACGTTATTCTGCAACACATAAACGTAACTATAACTTAGTTTATC
GTCTTGATGCTCTTAATGCTTATAACCAAAAATTAGTTAAAAAAATTACTGTAAAGGGAA
TTGAAGTCCAAAATCTTTCTGGTACAAGCGGTTATTTATATTTAGAAAATATTGAAATTT
CGAAATCTTTACCAATTGCCCGCTTAGAATTAGAAATAGCAACTAAAAATGGTTTTAAAC
GAGAAATTCGTAAAATCAGTAAAGGCGATAATTTATTTGAAATTACCAAAGCACAACAAT
ATCACCGCTATGTGGTAGAGGATATTAATTTTCGAGAAAGCACCGTGTATTTTACTAATG
GCGTTAAAATTCATATCGGTGAAGCGTTGGGAGATGTCAATGAGACAGCTGTGCGAACCA
TTCAGATTCGTGAAACTATTCGCTCACATTTAATAAAAGAACGCCAATTATTCGATCGTG
GCATTAAGGTACTAAGTCTATTCTTTATTGATGAAGTTGCCAAATATCGTCAATATGATG
AAGACAATAACCCTATTGATGGTGAATATGTTCGTATTTTTAAAGAGCAATATAAGCAAG
TTATCAATGAGTTTTCTGAATTGGATTTAGATGGATACGGATATTGGAACTATTTGCAAA
ATATTGATGTGAATAAAACCCATAATGGCTATTTTTCTATTGATAAAAAATCAAAAAGAA
TGGTTGATCCAAGCTTAGATAAGAAAGCTGAAGAGGCACAGATTTCTAATGATAGCGATG
CTTATGATTTGATTTTGAAGGACAAAGAACGATTACTTTCCTTTGAAGAACCTACTCGTT
TTATCTTCTCTCACTCCGCTTTGCGTGAAGGGTGGGATAACCCCAACGTATTTACCATTT
GTATTTTAAAATATTCTGATAATGATATTTCCCGCCGTCAAGAAGTCGGACGAGGATTAC
GTTTAGCAGTGAATAATAAAGGGGAACGAATGGATGCTAAATATTTGGGAGAAAATAGCC
GAGAAATACATCAAATCAATAACTTAACTGTTGTCACGAATGAAAGCTATAAAACCTTTG
TGAAAAATTTAGAAGCAGAAATGCTAGAAGCAATTTCAAGCCGTCCGAGCAAAGCGGATG
AAGCTTATTTTACAGGCAAGGTTATTATTCTCAACGATGGCAAAAAACATCAAATTAGTG
AACAAGAAGCAAAACAGATTTATCGCTATCTATTAAAAAATGATTATATTGATGATAACG
ATCAGATTACCGATAACTATCATCAAGCTAAGCAGGAGCAAAATTTTGCAAAATTACCAG
ATAATTTAACCGCGTACCAAACACATATATTTACATTGATTGATGGAGTGTTCGATCCAA
AAGCCCTTGAAGGTATGGTTGAAAACAGTAGTCAAAAAATAATGAATCCTATTAATAAAA
CAAATCTACAACGAAAAGAATTTCAAGCATTATGGCAACGAATCAATCATAAAGCTGTAT
TTGAAATTCAGTTAGATAGTGAAAAATTAATTGCTGATAGTATATCTCAAATTACCCGAA
TCGCTTGTGAACGGGATAATCGTTTTGTTGAATCAATTAGTTATAAATTGGGTACAACAA
CACAAAAAGAACAAATTGACTATAATGACTTAAAAGTAAAAGAGAGTTTTGGGGAATATC
GTACTCAAACAGAAAAAACAGCAATGTCGGCAAACTCGCAAGTTACTTATGATTTAATTG
GGGAAGTTGCCAATAAAACGAATCTGACTCGCCGTACTATTGTTGAAATTTTAAAAGGTA
TCAATAATGCAATTTTTGCACAGTATAAATATAACCCTGAGGCCTTTATTCGTGAAGTCA
GCCGAATTATTAATGAGCAACAAGCCAATATGGTCATTCAAAATCTGACCTATCATCCGT
TGCAGCAAGGTTATCCTGACAGCGAGATTTTTATTAGCAATGAGATAAAAAAAGAGGCAT
TTAAAGCTACACGACATATTTGGGAATATGTTCCGACAGATTCTGTCATTGAAACTACGT
TTGCTGAAGCTTTGGATAATGCTAGTGAAGTCATAGTTTATGCGAAATTACCAGACAGTT
TCCATATTCCAACACCTTTCGGCAATTACAATCCTGACTGGGCAATTGTGTTTGAGCAAC
AACAAACTCGTCAGATTTATTTTATCGCTGAAACAAAAGGCACAAGTGAAGAAGGCGAAC
TCCGTTTTAATGAATACAATAGGATCAAAAGTGCTAAACGTTTCTTTGACATACTTAACC
AAAATACTACCGAACAAAAAATCCGCTATGATGTAGTGAGTAATTTTGATGAATTGATGC
AAATTGTTAAATAATTAGACTTCAATGAAGAGCATAAGCTCCCAGGTTCCTGCTTTTTTT
GTATAAAACAGATCGGATCTGACCGCTCGTTTACATTTATATTGCGAACTTAGTGGCAAA
GTAGTGTAAAATAGCCAAGTTTTCGTGATTTATATTCATAGAGGAAAAAGAATGAAAAGA
GTAGTCATCACAGGTATCGGCATTATTTCGAGTATCGGTAATAACAAAGAAGAAGTATTA
GCTTCATTAAAAGAAGGTAAATCAGGCATTGAATTTGTACCTAAATTTGCTGAAGTGGGT
ATGCGTAGCCAAATTGCAGGGACGATTAAATTAAACCCAGCAGAATTAATTGACCGTAAA
GTATACCGTTTTATGGGCGATGCTGCAGCTTATGCTTACCTTTCAATGAAAGAAGCGATT
GAAGATTCAGGTTTAACCGAAGAGCAAGTGTCTAACGACCGTACCGGTTTAGTTATCGGT
GCAGGCACAGGCTCTGCACATAGTCAATTAGTGGCTTGTGATGCAGTGCGTGGTCCTCGT
GGCGTAAAAGCAGTTGGTCCTTATGCCGTAACTAAGACAATGGCTTCAAGTGTATCTGCT
TGCTTAGCAACCCCTTATAAAATTCGTGGTGTAAACTACTCTATCAGCTCTGCTTGTGCA
ACCTCTGCACACTGTATCGGTCACGCAATGGAGTTAATCCAATTAGGCAAACAAGATGTG
GTTTTCGCGGGTGGTGCTGAAGAGCTATCTTGGGAATGTGCAACGGAATTTGATGCAATG
GGTGCAGTTTCAACTAAATACAACGAAACCCCAACTAAAGCTTCTCGTGCTTACGATGCC
AACCGTGACGGCTTCGTCATCGCAGGTGGTGGTGCTGTTGTTGTGGTTGAAGAGCTTGAA
CACGCCCTTGCTCGTGGTGCAAAAATTTATGCGGAAATCGTAGGCTATGGTGTAACATCA
GACGGTTACGATATGGTTGCCCCAAGTGGTGAAGGTGCGGAACGTTGTATGAAACAAGCG
ATGGCAACAGTTAAAGGCGAAATCGAATACATCAACGTACACGGTACATCAACACCAGTG
GGTGATGTGAAAGAATTAGGTGCAATCAAAAATGTCTTTGGCGATAAAACCCCAGCGATT
TCATCAACTAAATCAATGACTGGTCACTCATTAGGTGCAGCAGGTGCTCACGAAGCGATC
TACTCGCTATTAATGTTAGATAACGATTTCATTGCACCAAGTATCAACATTGAAGAACTT
GATGAACAAGCACAAGGTGTGAATGTCGTGACAGAACGCCAAGACAAAGCATTAACAACC
GTAATGTCTAACAGCTTCGGCTTTGGCGGTACAAACGCTTGCTTAGTTTTCCAAAAATAT
CGAGGCTAATCTTGCTTAATTTTTGAAATCTGATATAAGGGAGTGGGAATTTTCCCACGT
CTTTTTTATTTATTTGGAGTGAATAATGTTAAAGTTTAAACATTTATTATCTATTTTAGT
ATTGGCAGTTTCAGCAAATGTCGTGGCAAGCGGTGTATCAATGGAAATGTTTCAAATGAA
ACGCCAAATTAACCTATTAACGAATGCCCAAACAGCTGAAGAATTTACGCAAAATGCCGA
TAAATTTATTGAAGTGTCTAAAAAAGCCCAAGCAACTATGCCAAATAGCTTAGATGGCGA
TCAAGAGAAATTCAAAGGCTATCAACAAGGTATGCAAGAAGTCATCGATGTGGTTGCTCA
AGCAAAAAACTTAGCAAGTCAAGGTAATTTAACGGAAGCAAAAACAGTTATTGCACGTTT
AGATAGTTTAAGAAAACTGTATCATTCGGTATATAAATAAACATCTAGCCTAAAGTTAAA
TGGACGAAAATGGTGTAATAGACAAATTTGTTGCAAAAAAGCAGCTTAAAAAAGTCTCTC
CCACAAATTGTGGGAGAGGCTCGTCAGTCAATTTAGCTGATCAAACTTCCTTTGTACAAG
GTAAGGTCACGGCTGATGCGGTAGTACAAGCGGTGACAAAAATCGGTTTCGGTGCAGAAT
TGCTAGAAAGCGAAGAAATTCGTCGGGCAAAGCAGCAAGCCCAAACTGCAGCAGCCTTAA
CCCAGAAGCGTCGTCAATTTACTGTTGCATTAGCGGTTGGAGTAATGTTAATGGCATACG
GAATGTGGTTCGGTACGTCGCCAACTGTAGAAAATCGTCCGCTTTGGTTTGCTTGGGCGG
TCATCACCGCCAGCACTATGTTTTTTAGCGGCAAACACTTTTTTACAGGGGCGTGGACAA
GTCTAAAACATCGTGCAGCCACGATGGACACCTTAATTGCAATTAGCACAGGCGTTGCCT
TTCTTTATTCGCTGTATTTAACGCTATTTCCTCAATCCCATTCCCATTTGTACTATGAAG
CCAGTGTGATGATCATCGGCTTTCTCAATCTAGGAAAATATCTTGAGTTAAAAGTAAAAC
AGCGTTCATCGCTTGCCTTAGAAAAATTGCTGGATTTAGCACCGCAGCAAGCGGTTGTTT
TTGACGGAGAAATTACAAAAACCATTTCAACTAAAGGTATCAAACCACAGATGCGGATTC
AGGCTCTGACAGGAGACAGATTTGCCGTGGACGGCGTGTTGCAGAGCGGTTCATTATGGG
TAGATGAATCAATGCTCACAGGCGAAGCGTTACCTGTTGAGAAACGAGTAGGCGATAAAG
TGCGAGCTGGAACCATTGTTCAAGATGGTGCTGGTATTTATCTTGCCGAGCAAGTGGGTT
CGCAAACTGCACTGGCTCGGATTATTTCTGCAGTCCGTCATGCACAATCCTCTAAACCAC
CATTAGCACAATGGGTCGATAAGGTTGCGACGGTGTTTGTGCCTATTGTGGTGAGTATTG
CCTTGTTCAGTGCATTAGTTTGGTTGGCATTAGGTCAGGATTTTGCCTTTGCATTATCTA
TTTTCACAACAGTTTTAATCATCGCTTGCCCTTGTGCCTTAGGATTGGCTATTCCACTTT
CCACCATTGCAGGGGTCGCTCGTTCGGCTGAATTGGGTGTATTAGTAAGAAATATTGAAG
CACTACAAGCGAGTAGTGAAATTGATACTTTGGTGTTTGACAAAACAGGAACCCTTACCA
CTGGCGAAATGCAGGTTACACAGATTAACACTTTAGGCAATGTATCTGCTGACGAAGTAC
TACGTTTAGCCAAAAGCCTTGAACAGCAAACGGCTCACCCGATTGCTAAAGCGATTGTAA
AATATCACCCTGATCTGACCGCTTATCCTGCGAGTAACATAAAAGTTGCCAAAGGTTTAG
GGATTTCAGCTCAAGTGGGAGAAAACAATGTAAAAGTAGGCAATCGGCAATTTGTTGCTT
CTGACTTTTGTGAAGAGCAAGATTTGACTACGCAAGTTTTCGTTTCACTCAATGAACAGC
TCATTGGCGTGATCTATTTGCAAGATCAACTTCGCCCTAAAAGCCAAGCGGTTATTACAC
AATTTAAACAGCAGGGCTATCGCTGCATAATGCTCACAGGCGACCGCCAAGCTACAGCAA
ACTATTATGCCGAAACATTGGGTTTAGATGAAGTGATTGCAGAAGTGTTGCCGGAGCAGA
AAGCTAAACAAATAACGAAGTTACAGCAGCAAGGGCGGAAGGTGGCAATGATCGGTGATG
GGATCAATGATTCTCCCGCATTAGCTCAAGCGAATGTCGGTGTTGCAATGTACAATGGTA
GTGAAATTGCGATAGAAACTGCGGATCTCTCATTAATGCAATCGGGATTACAACCACTAG
CAGCAATTTTGCCCTTCTCAAAACAGGTTGTACAGAATATGAAACAGAGCCTAGTCGGTG
CCTTTATTTACAATATCATTGCCATTCCGATTGCTTGCGGTGTACTTTATCCTTTTACTG
GCTGGTTATTAAACCCGATGATTGCGGCAGTTGCTATGGCTTTGTCGTCTGTGACTGTTG
TGTTAAATAGTCAGAGGTTGTTAAGATAAAAGTACAAAATAGAGAGCAAAAAAGAATTCT
ATTTACCATCGTGTTATTACCAGCCCCAACCATTCAAGGAGTGATAGAGGATCACTATTT
AGGTGTCTGCGTTACTGTTAGATTCATCTATTTCAGTATTTGTGAGTAATGTTATTATGC
TGAAGCATAACAATCTTATTTTATTGCTTACAGCTCCGTGCCGTAAAACTCCGCTATTTT
TGTCTACTATACCTTTTTGTTCACATCCAACAAAAAAGAGAAATAAAAAAGCCTTGAAGT
TTTTACATTTCAAGGCTTTATATTATGTTTGTCTAGATCTGCTGAAATCAATTTGGTGGA
GATAATCGGGATCGAACCGACGACCTCTTGAATGCCATTCAAGCGCTCTCCCAACTGAGC
TATATCCCCAAAATTGCGAGAAATGATATGCTCTCGCTTTTTTTCTGTCAATCTGAAAAC
AGTGCAAACAGATTAATTGATTAAAAACTAACTAGTTCTGTGCTTCAATAAACGCAATCG
CTTTTTGAATACGCGCAAGCGTTCTCTCTTTGCCAACTAATTTCGCAGTAATATCCATAG
ATGGCGACTGCGCTGAGCCTGTTACGGCAAGGCGGAATGGCATACCCACTTTACCCATAC
CAATCTCAAGCTCTGCGGCGGTTTGGTTCATTGCATCGTGGATATTTTCAACACTCCAAT
CATCACAAGCGGTCAATTTTTCCAATAATTTTGCAAGTGGTGCAACTGCTTCTGCTTTGA
AGTTTTTTGCGACCGCTTTTTCATCGTAGCTATCAAATTCTTGATAGAAATAACGGCTTT
GGCTTGCTAATTCTTTTAAGGTTTTTGCACGTTCGCTTAAGACTGGAATGATCTCTGCTA
ATGCAGGTCCTTGAGAGAAATCAATTCCTTGATCATTCATATGCCATTCAAGGTATTTTG
CTACATAGTCTGCAGGCAAACTACGCATATAGTGTTGGTTTAACCACTGTAATTTTTCAG
TGTTAAAGGCACTTGCTGATTTGCTGACAGAATGAATGTCGAATAACTCAATCATCTCTT
CACGAGTGAAGATCTCTTGATCGCCGTGTCCCCAGCCTAAACGTACGAGATAGTTAATTA
AGGCTTCCGGTAAATAGCCATCATCACGATATTGCATTACGCTGACTGCACCGTGACGTT
TAGAGAGTTTCTGACCATCATCGCCGTTAATCATCGAAACGTGCGCGTAAGTTGGAATTT
CTGCTCCTAACGCTTTTAAGATGTTGATTTGGCGTGGTGTGTTGTTGATATGATCTTCAC
CTCGAACAACGTGGGTAATGCCCATATCCCAGTCATCTACAACCACACAGAAGTTGTAGG
TCGGTGCACCATCGGTACGGCGGATAATTAAGTCGTCTAATTCGCTGTTGCTGATTTCAA
TGCGTCCACGCACGGCATCATCAAAGACCACTGAGCCTTCTGTTGGATTTTTAAAACGAA
CAACGTGCGGTTCGCTTGGATCGTGTGAATGATCGCCTAAGCAATGGCGGTCATAACGAG
GTTTCTCTTTATTCGCTTCTTGGTTTGCACGTAATTCGTCTAAACGCTCTTTGGAACAAT
AGCAGCGGTATGCTGTGCCTTCTTCAATCATTTGATCGATCACTTGGTTATAACGATCAA
AACGTTTTGTTTGGAAATAAGGACCGTGTTCCCACGCCAAGTTAAGCCATTCCATTCCTT
CAATGATCGCAGCGGTTGCTTCGGGGGTAGAACGCTCAAGGTCAGTATCTTCAATGCGTA
ATACAAATTCGCCGTTGTTATGTTTAGTATACAACCAAGAATAAAGTGCGGTTCTTGCGC
CACCAACGTGTAAATAGCCTGTCGGGCTTGGTGCGAAACGAGTACGCACTTTTACATTCG
GATCTAAAGGGAAAAGGGTTTCAATTTTCATATTATCGCCTATATTTTTTTGATTTTGAT
AAACAAAAAGATTTCCGTATTTTACCCCTCTTGAGCGGAAATCCTAGTAGAAAATCAGCA
ATTTGGGCGAAAAATTCAACGAACAAGTAAAAAATAGCAAAAATGGATTGACTGAAAATT
TTTGAACTCTATAATGCGACCCCACAACGACGGGCGATTAGCTCAGTTGGGAGAGCACCT
CCCTTACAAGGAGGGGGTCATTGGTTCGAGACCGGTATCGCCCACCACTTCAACTTTTGA
AGTCCGTTGTTACAATCTAATTTAGTTTGAAAAGGGCGATTAGCTCAGTTGGGAGAGCAC
CTCCCTTACAAGGAGGGGGTCACTGGTTCGAGACCGGTATCGCCCACCACTTTTTTAAAG
TACCAACCTTTCAAACTTCCCATTAGTTTAAATGCTTATCTTAAGTGGGCGATTAGCTCA
GTTGGGAGAGCACCTCCCTTACAAGGAGGGGGTCACTGGTTCGAGACCGGTATCGCCCAC
CACTTAATCCAAGTGTTTAAACTAGTCGAAACCGCAAGGTATTCGGGCGATTAGCTCAGT
TGGGAGAGCACCTCCCTTACAAGGAGGGGGTCACTGGTTCGAGACCGGTATCGCCCACCA
CTTACTTTTCATCAATCACTTTATTTTACAAACTTTTTGTCTTATCTAGCCGCTTGTTTT
TAACTTTATTACTATTTTTTCGATCCCTGTCGAAAAATTTATCTCTTGTTCTTTCCCTTT
TTTGTATTTCGATTAGGCTTTTTCTGTTTTTCCATAAACTATACGTTTTAAACGTATATT
TAACTTAAAAATAGGAGTAGAATAATGAATGTCACTTTTGTGGAATTACCGCCTTTTGAG
GAATATAGAAAAAAGTATCTTGACGATGACACATTTAGATTATTACAAAATGAGTTATTA
AAATTTCCCGATAAGGGAGAGCTTATTCAAGGTACTGGGGGACTAAGAAAATTGCGTATT
GTAGATATTATTAGACAAAAAGGAAAAAGAGGCGGAGCTAGGGTAATCTATTACTATTAT
GTGCAAGGGAAACAAGTTTAGTTGTTCCACGCCTACAATAAAAACCAACAAGACGATTTA
TCTAATGAACTAATGGAAGGGATGCAAGCATTAGAGTTGCATTTAAAAGGCAAAATCACA
CTAAAAACCACTGTCGTAGAAGTTCCCGATCCGATAGTAATTACCCCTGAAGAAGTGAAA
GCCATTCGCCAAAAATTAAATCTTTCACAAGCGGTTTTATTATTAAAAATGGTTGAGAAA
TCACCAAAAACATTTGAGCAAATTGCGAGCATTTAAGTGAATATCGGCTTGTTTATCGCA
AGCCGAACTATTTTTGTGATCCCCGTCGAAAAATTCATTATTTCAACTTTTCAAATCTTG
TAAAAATCACTAGCCTAAATGAGCAGACAACAGTAGAATTGCCGCCTTTAATTTAACTAA
ATTCCAGCAAAACTAACCTTTTGCCACAAACCGTGTAACAACGAGGCTTTCAAACAATGT
CTGAACAAATTCAAGCAACCGATGCAAGTTGCAATTCAACCAAAACTGAAAAAATTAACT
TATTAAACTTAAACCGTCAGCAGATGCGTGAACTGTTTGCGGAAATGGGCGAGAAACCAT
TTCGTGCTGATCAGCTGATGAAATGGATTTATCATTTTGGTGAAGATAATTTTGATAATA
TGACCAACATCAATAAGGTGTTGCGTGAAAAATTAAAACGGATCGCTGAGATTAAAGCAC
CTGAAGTTGCCGTAGAACAACGTTCTGCCGACGGCACAATCAAATGGGCGATGTGGGTTG
GCGATCAGCAAATTGAAACGGTATATATCCCAGAAGATGATCGTGCCACCTTGTGTGTTT
CTTCGCAGGTGGGTTGTGCCTTGGCTTGTACTTTCTGTTCAACGGCACAGCAAGGCTTTA
ACCGTAATTTAAGCGTATCTGAAATTATCGGGCAGGTGTGGCGTGCATCAAAAATTATCG
GTAACTTTGGTGTAACGGGCATTCGTCCGATTACCAATGTGGTGATGATGGGAATGGGTG
AACCATTGTTGAATATGAATAACGTTATTCCAGCAATGGAAATTATGTTAGACGATTTTG
CTTATGGTCTATCTAAACGCCGTGTGACTCTTTCAACATCAGGGGTTGTACCAGCGTTAG
ATAAAATGCGTGAGCAGATTGATGTTGCATTAGCGATTTCATTGCACGCACCAAACGATG
AACTGCGTAATGAATTAATTCCACTGAATAAAAAATACAACATTAAAATGTTAATCGATT
CAGTGAATAAATACTTAGAAGTATCAAACGCTAATCACGGTAAAGTGACGATTGAATATG
TGATGCTAAGCCATGTCAATGATGATGTGGAACACGCTCATCAGTTGGCAGATGTATTGA
AAAATACCCCAAGTAAAATCAACTTGATCCCGTGGAACCCGTTCCCAGAAGCACCTTATG
CGAAGAGTTCAAATACGCGTATTGATCGCTTCCAAAAAACCTTGATGGAATATGGCTTTA
CGGTGACAGTGCGTAAAACTCGTGGTGATGATATTGATGCTGCCTGTGGGCAACTTGCGG
GTGATGTGATTGACCGCACTAAACGCACCCTTGAAAAACGTAAATTTGGCGAAGGGATTG
CGGTTCAAAATCAATAGCACATTTCAAGGTAGGGACACACTGCGTGTGTCCGTTCCAACA
ATCGTAATTCGTATCGGCGGACACACGCGGTGTGTCCCTTGTATATTAAAATTATAGTAA
ACTAGCAACATAAACCATAACGTTATCCACAGCTTGGGTGTCCCTAGAGCTAAAACTCGT
TCTGTAGCGTAG
>H33 Scaffold3
AGCAGTTCCGGTTATACCTCGCAGACGAAATTCAAAGATGGGTAATGAGGATATAGACTG
GTGTTTATATCGTTATCGCCATTTAGTTGAAAATGCGTTTGCTTTTTTAAAACAATACCG
AGCCATTGCGACTCGGTACGATAAGTTAGCAAGAAATTATGCGGCATCGCTAGCAATGAT
TTGTTGTATTCGCTGGGGGAAATTGTTGTTTGGTTAAGATTTAAACTCAAAAGATCAACA
GCCCCTAAGGCTTTAATTGTATTGGTTTCATCGCCTACGTCTTTTATACGTTTCAGCACG
TCAAATAGAGGAGCGGTACAACAAGAAAATAAATCGGCTAAGGCTTCATAGCTTAATGAA
CGGTTATTATTCACTTCAAGTAGCATTTGCTCAAAAGCGGTGCAAGCCCCTTTCATTCGT
TCAAGTGCAACAAAATCATCTTCACTAATTAAAAAATGATGGTCATATTGAAAATAAGTA
TTTAAAAAAGCATTGGTTTCTACAATAAAACGTTGTTGGTTTATCGCTGGCCGTAGCTCG
TTTACGGCTGATTTATTCATTTTGCGTAATTCGCCCAAGGCTTCTAAGCAACGTTTGATA
ATTGGTGTCCAGCAGTCTGTTGTTTTATCTATAAAGCTAATGGCGGTTTCAATGGAAAGC
CAAAAATCAAGCGTTTCATTCCGTGCTTTATTTTGAATAATCAAATAATCTTGTTCAGCC
TGAAAGCCTAATTTAGTTAAATGTTGTTGGCTTTCTTTGGTGGTTGGATGCCAGCTAAAA
GCAACGTGTGCAAGCTCTTTTAATGAAATAAAAGATTGTTGGCGATTATTGATAAGTTTT
GTTTGAAGAGAAAAGGGGAACTGTTGAGCGTTCATAATGAACTCCTTTGTGTATTTACGA
AATTTTACCCTATAAAATAGGGTGCCAAGGGGTTCGTAAGCCACACAAAGACGGCTGGAG
TTATTTCCCTTTCGGGTGTTGTATTCCTCGCCCCCTCGGTATTGAGTTTAAATAAATTGT
GCCTTTTGCCCCAAAATTGCAAATTTTAGGTACAAAAAACCGCTTGATCTATCGGGTGCG
GTTATCCGCTTTGTGTAAGGTTACGACACCTTGAGAACAGTCATACGCGTTTTAAGATAA
ATAGCAAGTGTTTAATTAAAAAATTGAATGTTCAACTTTAAAATCATTGTTGTTTACTCA
TAACTATTTGATTTTTATAAAATAGAATTTCTTTCATTAAGTTGAACCATTCAAATCTTT
TCTTGCAAGCGGTCAAATTTCCCCTAAATTTTACCAATCCCCACAAAAACGCCCTTTTAA
GCCCTTTTTCTGTTTAAGCCGAACAAGTGTAGCTCTTTTGTCTTTTAGTGTGTTTATAAA
CGCTCGTAAACGCCTTAAATTTGATTCTTGCTTGTTGTATTTGGCATTAGTTATGTATTG
CAGTATAAGTGTTTTATTAAAGTAGTTTAAAAGAGCAGTTTTATAAATCAGTTTAAAGTT
TGCGGTATTGGTTGAATGATTAAAACAGAGCGATATATGAACAATGCTGAAGTTGCTTAC
AATAATTTAATCGAAACTTTAGACAGTTGTATTGAACAAGCTTACGAAAAGGCACAAGGT
GATAAAGCAAAGTTTAGGTTTCATTTTTTAGAATTATTTGGGAAATTTAATGGAGGTTTA
AATTTGTATATTCCTAAATTTGATAACCTTACAAAAGAAGCGGGCAAAATCCCACAGTTT
GGGCGTTTAGCTTTTCGCACTCGTTCAACCGTTCGAGAATTACACGGCGACTCTAACCGC
TTAACGCCTGAAGATGTAACAAGTTTAAGCGTAGAATTAAAAGAACACGATATTGAATAC
CCTATTGATTATCGTGAAGATAATGATGCCAGCTATCCTTTGAAAAAATACGCTCTTTCT
GTTGTTCAAGATGTCATTGCGTTAGGGCGTGAAGTGGCTGTTGCTGAAATTGCACAAAAT
GCAGAGAATTATTCAGCTGAAAATGTTGTTACACTGACTGAAACACAACGTTTCACAAAT
GCAAAATCTGGCCCTTTAAAATTCATCAATGATGGTTTAGAAGCTGTTTCTGCTACTATT
GGGCGTTTGCCCAATGTTTGTGTAATTGCTTCAGATGTTTGGAAAATTTTAAAAGAAAAT
ACAAACCTTTTAGAACGTATCAAATACACTCGCACAGGCATTTTAACCCCTGAAATTTTT
GCTGAATTGATTGGCGTTGAAACGGTAAAAATCGGTGCAGCTTCTCAAGAAAAAGACGGC
AATTTAGAAAAAATCTGGTCAAATAGCATTGTTTTGGCTTATGTTGCAAACGGTAAAGAT
AAAGGTAAAAAAGGCAATATTTTTGAACCGTCTTACGGTTACACGGTAAGACGTAAAGAT
GGCTTATTTGTTGATACTTACCAAGAGAAAGGCGGTAAAGTGGAAATTATTCGTTGCACG
GATATTAACGCCCCTTTCCTTGTTGGAAAATCAGCAGGTTATTTAATTCAAGGTTGTATT
AAGTAAATAGGTTTTACCTTTCAATCAGATTGTTTGCTTGCACCGTCAAAAAACGGTTTT
CTGATTGATTGAAAACGTCACTAAAGACGTAAAAAAGACTAAAAGGGCTTTAGCTAGTGG
AATAGTTAAAGCCCTTTTCTCTAAAAAATGAAATTTTATTGCTGTATGTGAAAAAAGCGA
AATTGTTATTTATCTTGCTTTTTTTGTTGTAGTTATGTCGCTTTGTTTTAATAAAATTCG
ATGACTTTTTGTTTGAAAGATTGGGTGTATTTAGTCATAAAAATCTGCACCTTAATTAGT
TGGTTGTTTAGCCCAACTTTTGGGGTGCAGATCATCTACGTCAGCCCCTAATTCAATTTA
ATCTTGCAAGTTATGATAATGCACTACTGCTCTTGCTTTGCGAACGTAAGGGCTAGTTGT
AGAATACCAAAGCCTCATATTAATTAAACCAAACACAAAAAGCCCACTATTTCCATAGCA
GGCTTTTTTATCACTAAAAATTAGTCGCCAACAGCAATGCGTTTCATATCTGTCATATAA
CCACGCAATTCTTGACCGATTAACTCAACAGGGTGGTTGCGGATGGCATCGTTAATATCA
CGCAAGTACACATTGTCGATTTCAACGGTTGGTGTTGGTTCGCCTAAATCGCCTTTTTGT
AACATTGGGATTAATTTCTCTGCAAGAATTGGCGTTGCAACGTGTGAGAATAAGTAGTTA
CCGTATTCCGCAGTGTCTGAAATAACCACGTTCATTTCGTATAAACGTTTACGCGCGATA
GTGTTTGCGATTAACGGAAGCTCGTGTAATGACTCATAGTATGCAGACTCTTCATAGATA
CCGCTTGCAACCATTGCATCGAATGCCATTTCAACACCGGCTTTCACCATTGCAACCATC
ACTACACCGTTATCGAAGTATTCTTGTTCAGAAATTTTGATACCGTCTGCTTTTGGTGAA
TTTTCGAAAGCTGTTTTGCCTGTTTCTTCACGCCATTTGAATAAGTTTGCATCGCCGTTT
GCCCAGTCTGCCATCATTGTTGATGAGAACTCACCGCTGATGATGTCGTCCATATGTTTT
AAGTAAAGATCGTTTAATTGGACTTTAATTTCTTCCGCTAATTCAAAGGCACGGATTTTT
GCTGAGTTAGAAAGACGATCCATCATTAATGTGATACCGCCTTGTTTTAACGCTTCAGTA
ATGGTTTCCCAACCGTATTGAATTAATTTGCTTGCATATGCCGGATCTTTACCGTCTGCC
ACTAATTTGTCGTAGCACACGATAGAACCTGCTTGTAACATACCGCAAAGGATGGTTTGC
TCACCCATTAAGTCAGACTTCACTTCTGCCACGAATGAAGATTCTAACACGCCCGCACGG
TCGCCACCTGTCGCACTTGCCCACGCTTTTGCAATCGCCATACCTTCGCCTTTCGGGTCG
TTTTCAGGGTGAACAGCGATTAATGTCGGCACACCGAAACCACGTTTATATTCTTCACGC
ACTTCTGTACCCGGGCATTTTGGTGCTGTCATCACCACAGTGATGTCTTTACGAATTTGC
TCGCCTTGTTCAACAATGTTGAAACCGTGTGAATAACCAAATGCAGCACCTTGTTTCATT
AATGGCATCACATCTGCAACCACTTTTGAGTGTTGTTTATCCGGGGTTAAGTTAATCACT
AAATCTGCAGTTGGGATTAACTCTTGGTATGTGCCAACTTTAAAACCATTTTCGCTTGCA
CGAGTAAATGAAGCACGTTTTTCTGCGATTGCTTCTTCACGCAATGCATAAGCAATATCT
AAACCAGAATCACGCATATTTAAACCTTGGTTTAAACCTTGCGCACCACAACCTACGATC
ACGATTTTTTTGCCTTTTAAGAAGTTGCAACCGTCAGCAAATTCGCTACGATCCATAAAA
CGACAACGACCTAATTGGTCAAGTTTTTCACGTAAGTTTAATGTGTTGAAATAGTTAGCC
ATAATAAAAATCCTGTGTTGTTAATGTTGAATGTTTGATGTTGTGTTTACATACTGTAGT
TGTTTTTGCGAGTTTGATTATAGCTGTTTTTGTTATTGCGTAAATTGACATTATTAGAAT
TTATCATTGCACTAAATAAAATCACAAGCGGTCAGAACCCTATTATTTTTTGCAAATTTT
TGCGGAGTAAGAGCCTTAACACTCAAGTTATCTTTGCTATAATTCCCCAAATTTACCTAA
AATTGAAGGAATTCTTATGTCCCAACTTATCGAACTCACTCATAAACTCAAAGAAATCTT
CCAAATCAACCGTGCAGATTTGGATTTTGGGATTTATCGGATTTTAAACACGCGTAGCCA
AGAGATTGAAAAGTATCTTTCGCAAACCTTGCCACAAAAAGTGAAGCAGGCGTTGGGTGA
TAACCAAAGTGAACAAATCGCTGGTTGGCAGGCGGAACTGGAGCAAGCCAAAAAACAAGC
TCAAGAGCTAGGCATTGACCCAAACCAATCACCCAAAGTCCAAGAACTGCAAAGCAAAAT
TGAACAAGCCAAAAAAGGCAGTGCTGATCACGAGACGGCGGTTTATCGCCATCTTTTAAC
CTTTTTCAGTCGCTATTACGAAGAGGGCGATTTTATCAGCCAACGCCGTTATAAAGGCGA
TACTTATGCCGTGCCTTATTCAGGCGAAGAAGTGTTGCTACATTGGGCGAATAAAGATCA
GTACTACACCAAATCGGGCGAGAATTTCAGCAATTATCGTTTTAGCCTTGATGACGGTCG
TACCGTCTTTTTCCGTTTAAACAGTGCCGATATTGCCAAAGACAACCGTAAAGATAACGA
TGCGAAGCGTTTGTTTACCCTTGTCACCGCCCAAACCATTGAGCGTGAAAATGAAGATGG
TGAGTGGGAAATCATCGACATCAACCCAATCACACAAAGCGAAGACGGCAAAACCTTAAC
CATTCTGTTTGATTACAAACCGTTTGAAAAGTCGGCAAAACAAGAGAAAATCTTGGAGCA
AGATTTAGCCACGTTGCAGGCTCACGATTTGCTACAAACCAAGTGGATTGCCTTAGCCGA
GCGTTGCCCAACCGAAAAAAATCCTAACCGCACTTTATTGGAAAAACACCTAAGCGACTA
CACGCAAAAAAACAGTGCCGACTATTTTATCCATAAAGATTTAGGCGGTTTTTTACGCCG
TGAATTGGATTTTTATATCAAAAACGAAGTGATGAATTTGGACGATGTGCAAAATATTAG
CCATTTCGCACCGCTTGAAGCTAATTTACGCCTAATCCAAACCTTACGCAGCATTGCTGT
AGAGCTTATTGCCTTTTTGGCACAGTTGGAAAATTTCCAGAAAAAACTGTGGCTGAAAAA
GAAATTTGTGGCAGGGCATCACTATTTAATTACCCTTAACCATATTTTGCAGCTCAAACA
AGCGGGCAGATTTATTGAAGAAATTGCCAATAACGTCAAACAACTTGCCCAATGGCAAAG
CCTATTTAACCTGCCGTCTGCGGATGCTCAAGCATTTTTAAATGCTCAAAAAGCAAACAA
TGCGGGGGGGGTAAAACGCCTTTAAATTCAAATGGTTACGATGATTTACAACATCTTGTT
GTAGATACATCACTCTTTTCTGCCACATTCCAATCCGCACTGATTTCCGAACTTTCACGC
TCACTGGGCGACTTTGATAGCCATATCAACGGCACACTGATTCATTCGGATAATTTCCAA
GCCTTAAATTTATTGCAAGCCCGTTATCGTGAACAGGTAAAATGTATTTATATTGACCCG
CCGTATAATGCTAATTCTTCAGAAATTATTTATAAAAATACATATAAACATTCTTCTTGG
TTGGCTTTAATGCACAATAGGCTTTCTATTGGAAAGCAATTATTAGAACTTAGTGGTTCA
CAAGCAATTGCCATTGATGAAGTTGAACAAGAAGTTTTAGGTCAAGTTTTAAGTCAAGTT
TTTTCTAATTGGACAAAAGCGTGTATTCCAATTATTCATAATCCACGAGGACAACAAGGA
AAAAATATTTCGTATGTTCATGAATATTTCTTTTTAATGTATCCAAATGATAATGAAAAA
TTTATTTCAGATGTTAAACGTTCTGAAATTGATTCAAGAAATTTAAGAGACAGTGGAACA
GAATCAGATAGAACAGATGCTAAAAATTGTTTTTATCCTTTTTATATTCAAGATGGAAAA
ATTATTGGATTTGGTTGTATACCTGAAGACGACTACCATCCATCTTCTGCCAATATAGAA
ATTACAAATGGTTCAATTCAGGTTTGCCCAATTGATACGAAGGATTATGGATTTATTACG
TTAAATATTGATAAACCTATTATTGCCATCTATCCAATGACAGATAATGGAGACGAGAAA
AAATGGCGATATTCAAATCAGTCAGTAAAAGGTATTATTTCTAAATTAGAAGCAAGGCAT
ACTAGAAAAAATATTCAAATTATCTTCCATAAAGACACAGGTGTAATGCGTAGTTTATGG
GTAGATACTAAATATGATGCGAGTGAATATGGAACAAAAATTTTGCAATCTGTTCTAGGG
GTAGAGCAGGCTAAAAATTTTTCTTATCCAAAGTCAATTCATACAGTATCACAAATTATT
GAAGCTCAAATTGGTTTAGATTATTCAGCAATAGTTCTAGACTATTTTGCAGGTTCAGGT
ACTACTGCTCATGCCGTAATTAACCTAAATCGTAGAGATAACAGTAGAAACCATCAATAT
ATCCTTGTAGAACAAGGCGAATATTTTGATACGGTGCTGAAACCGCGTGTGCAAAAAGTG
ATTTACAGCAAAGTGTGGAAAGACGGTAAGCCTGTTGCGGAAGATGGAGCGGAAAATTTA
CAAGGTGTACCGCAAATCGTGAAAGTGCTGAAACTGGAAAGCTACGAAGATACGCTGAAT
AACCTTGAACTTCGCCGTAGCGGTTTATTTGACCACTTGCCTGAAAATGCACAACAAGAT
TATCTGCTGAACTATATGCTGAATATCGACAGCCGGGGTAGTTTGCTCAATATTTCGCAT
TTTGAGAAACCCTTTGATTATGGCTTAAACATTAGCACCACCAGTGCCGGTGCTTATGAA
TGGCAAAAAGTGGATTTGGTGGAAACCTTTAACTATCTGATTGGGGCGAAGGTTATCAGT
GTGGACGATAAACGAGATGAGCAAGGTTTTGTGGCGGTTAAATGCCGTCTGCCGAACCAA
AGTGCGGACGAAAAAACGCTGATTTTTTGGCGTGATTGTGAGCGTGTCGATTATGACGGT
TTGCAAGCACAGTTCGACCGTTTGGGTATCAACCCTGCTGATAGTGAGTATAGCCAAGTC
TATGTCAATGGCGACCATACCCTTGAAACGGTGTGGGACGGCGAGCAAAGTGGTAGTTTG
AAGATTGTCAGCATTGAAGATGCGTTCTTATCCTTAATGTTTGAGGGGGATGCATAATGG
CAAAAGCACCCAAAAACGCTAAATTTCATTTTGACCAACATTTGATTTTAAACCGTTGGC
TGTTTTCGCTATTTCACAAAACATCGTTAAATGAGTTTAAAAGCCTGTTGGAAAGCGTGG
AAAATGACGACTATATCGCCAGCGATGGGCAGAGCCATTTTTATCACCGCCTAAGCAATG
AGCTGTTTTTTGAACACGACAATCCGCTAAGCCTTGCGGAGCTTGCCGCTTATGATTTGC
GGTTGGTGCATTATTGGCAAAAAATCACGGAAAAGCGTAATCGCACAAGCGGTCATATTT
TGCGTCCAAAATACTTCCAGTATCTATCGCTATTGTTTACCGAAATTTATTTGGATTGGT
ATTTCAATAAAAAAGCCGAATTGCAGACCGCACTTAATCAGCAGTTGGTGCAATACGCCA
AAGAGATGGGCAAAGAAGCACAAGATTTTGAAGAGTATCGCTTAAATGATTTAAATAAAA
TCGCTTTTTGGAACGCCACAGGTTCGGGCAAAACCTTGTTAATGCACGTCAATATTTTGC
AGTATTTGCATTATTTCGGCAAAAACCAACCGCTTGTACGCCCGGATAAAGTGATTGTGC
TTACCCCAAACGAAGGTTTAAGCCGTCAGCATAAAGAAGAGCTTGAATTGTCAGGCTTTC
AAGCCAGTTTTTTTGATAAAAATGTTATCTCGCAGACGGCATTTAATTTTAGCCAAGATG
AGGTGGGTATTGGCTTGGGCGTTGAAATCATTGATGTCAATAAACTTGCCGACAAATCGG
GCGATAAAACCGTGTCGGTAGATGCCTTTGAAGGCAATAATTTGGTGTTGGTGGACGAAG
GGCATCGTGGCACATCGGGCGAACAGTGGCTGTTACGCCGTGAAGCCTTAGTCAAAGGCG
GTTTTGCCTTTGAATATTCGGCAACGCTTGGGCAAGCGGTGGCAGGCGGCAAAACCATTG
CTAAACAAGTGGAAGACAAGCAAAAAGCGAAAGCCAAGTTATTGTTTAATAAAGGTTCGT
TAAAAGGTTTATCAGAAGACGACTTAGCCAAATTAACCCTTGATGAGCTGGAAATGGCAA
AGGTTCGCACCACTGCAGTGCTTGAAACTTATGCTAAATCGGTGTTGTTTGATTATTCCT
ATAAGCATTTTTATCACGATGGCTATGGTAAAGAGAGCCTGATTTTAAATATTGAAAAAC
AAGGTTTTGATGAGCATTTGCCTGTTTATTTTGTGGCAGGTTTGTTGTCGTTTTATCAAC
AACTTTATTTGTTTGAACAACACAAATCGACATTGGCGGAATGGAATATTGAAAAGCCAT
TGATGGTGTTTGTGGGGCATCGTGTTAAAGAAAGTAATAAAGAAACAGAAGAACAAAAAG
TAGAAAAATCTGATATTTTAACTGTTATTCGACAGCTGGCTTTCTTTGTGAATCAATCTC
AACAGGTAAAAAAGTGGTTGAAAGAACTCATACTAGATAATCCTCAAATATTGGGTAAGA
ATAATGAACACCTTTTCAAAGGGCGTTTTGTGCCATTACTCTCTTTTGTCGATGACGTGG
ATGCTTTGTATCAAGATATGTTGCGTAAGATTTTTGGGGCGACACATTCAAGCCGTCTGC
GTTTAACCCATTTGAAAAAAAGCGATGGCGAACTGGCATTATCCCTTGGCGAACAAGGCG
AGAAATTTGGTGTTATCAATATCGGCGATGCTTCTGGTTTACTGAAAACCGCACAAGAAA
ATTTTGCCGATGAGTTTGAGGCGGTGAGCGATGAGTTTAATGGCGGTTTATTTGCTGAAA
TTAATCATAAAACATCTCCCGTAAATATCTTAATCGGTTCGCGTAAGTTTACCGAAGGTT
GGTCAAGCTGGCGTGTTTCTACGATGGGCTTGCTCAATATGGGCAAAGGCGAAGGTAGCC
AGATTATTCAGTTATTTGGGCGTGGCGTGCGATTAAAAGGGCGTGAATGGTCGCTCAAAC
GTTCATTGCCAAGCGTTCGCCCGAAAGGTGTCTTTTTAGAAAAACTGGAAACGCTCAATA
TTTTTGGTATCAATGCCGATTATATGGAAGTGTTCCGTGGCTATTTGGACGATGAAGATA
TCCAAACCGGCGATGAAATGCTGACGTTGGATTTCCCTGTACAAAAACGCTTGCCTGCCA
TCAAACTGAAAACCTTAAAACTCAAAGAAGAAGTCAAAGGCAATCGTAAGCAGTCGTTTA
AGCGAGTAGAAAAGCAGATTTATCTGTTTGAAATTCCTGAAAAATGGCAGAACAAAATTA
AAGGGATTGAAATTAGCCTAGATCGCTATCCAAAAGTGCAAAGTTTTGCCACCAAAGGCA
CGGCAATCACTCAAGTGCAAGGCGAACAGCGTGATGAAGTGAAGTTAAATTCGGCACTGT
TTGATTTTTTTGATTGGGATAAGATTTATCTGCAAGTGGCACGTTTCAAACATCAGCAAT
CTTGGTATAACTTGCGATTAGATAAAACGAAGTTACGCCAATTTGCCGAGCAAAGTCATT
GGTATCGTTTGTATATGCCACAAGCGGCGTTAAAGATGGATAGTTTTGCCCAAGTGGCGT
TGCAGCAAGAGATTTTGATCGATTTATTGCTGGAATATGTGAAAGCCTTTTATAACCGCT
TAAAAGCTGCCTACGAAGGGCAGTTTTATGAAGTGGTTACGGTGGATGACAGCAATGGCT
CTATGTTGGATAAATACCAATTTAGTTTGCCTGATAATGACGAAGGTAATGAAATCAAAC
AACGATTAGAAGCCTTAGCAGACGGCATTAGCGAGTTTAGCAATGGGGTAAAACCTGTTT
ATGGTGGCGACAAAGGTTTGCAAATGCTCTGTTTTGATGGGCATTTGTATGCACCCATTT
TTGCTTGCTTAGAACGCCAAGATTTGCCGTTTAGTATTCAACCGCTTGCCATTGGCGATG
AAAGTGAACTGCGTTTAATCAGTGATTTAGTCAATGCCAAAGCAAGTGGCAAGTTGAGCG
AGTGGACACAAGGCAAAGATTTGTATCTATTACGCAATGCTGCCAATAAGTCCAAAGGCT
TGGGTTTTGCTTTGGCGGGCAATTTCTATCCCGACTTTTTGCTGTGGCTTGTGGACAATC
AAACAGGTAAACAATGGCTTAGCTTGATTGATCCGAAAGGCATTCGCAATATGGATTTAG
ACAATGCCAAATTTGGGTTATACGATGAGTTGCAAAAATTAGCTCGTGAATTGAAGATTG
AGACCCCGATTTTATCTGCCTTTATTTTGTCCATTACCAAACAGGCAGATTTGCTCAATG
TGGGGCATTTAACAACACAAGATTTCGCCGAGAAACATATTTTATTTATGGACGGCAATC
AGGTTTATCTCAAACAGATGTTTAAGATGATGTTGCAATAGTGGTGTAGATGCTTGAAAT
GGTAAAGTGGGAATAACGTACACAAGAAAAGTGGATTTTGTGTGCATATCGGAATAACAT
ACACAAGAAATCCCATTTTCTTGTGTATGTTGTGTGAATGTGCACATTATTCCTAATTTT
TATGTTGATGAGAACGAAGTATGAATTACGTCATTCCTGATTTATTCGCGTTGGGAGATT
TGGAAAGCAAATCTGTTTTTAAAGCCTGTACCCACGCACATCGTGCATTGGGGGAGTTAA
AAGGTGTCGTGCATACGATGCCAAATCCCAATATTTTGCTTGGTACTTTGCCTTTGCAAG
AAGCAAAAGAAAGTTCAGAAATTGAGAATATTGTAACCACACAAGATGACTTATATCAGA
GTAATTACGCCACACAGCAATTTGCTTCTGGGGCAGCTAAAGAAGTTCATTATTATGTTC
AGGCAATGAGTTTAGGATTTCATGAAGTACAAAAGAGTGGTTTGATAACCCTAAATTTAA
TTAAAGAGATACAGCGTGAGTTGGAAGGTAATAACGCAGGCTTCCGCAAACAAGCAGGAA
CTGGTTTAGTGAATCAAACCACGCAAGAAGTGGTGTATATGTCACCTCAAACCTATGATG
AAATCGAAAATCTGATGGCTGGTTTAGAAAGGTTTATCAACGATTCTGAACAAATGGATT
ATGACCCTTTGGTTAAAATGGCATTAATTCATCATCAATTTGAAAGTATTCATCCTTTTT
ACGATGGAAATGGTCGTACAGGGAGAATTATCAATATTTTGTATTTGATTCAGCAAGGAT
TGTTAGATACGCCTGTTTTGTATTTATCACGATACATTAATCGCAACAAAGGTGAATATT
ATCAATTGTTACAAGCAGTACGAGAAACCCAACAATGGGAACCTTGGCTGATTTTTATGC
TTAATGGTATTGCTGAAACGGCTATTCAATCGGTTAAATTGATTAATGAAATCAAAGCTC
TAATGATGAAGCAAAAACAGATGATTCGTGAAAATTTACCTAAAGTGTATAGTCATGAAT
TATTAAATAATTTATTCAAATATCCCTATACAAAAATTGACTTTGTAATGGAAGATTGTC
AAATCCATCGTAATACAGCCGTTAAGCGTCTTGACGAATTGGTTGCTTTAGGTGTTTTAG
CGAAAACCAAAATAGGAAAAGAAAATTTTTATATTAATGTTGAATTGTTTCATTTGTTGA
TGCAGTAGGTAATTGGAAAATTTGTATGAATATCACAGCGTATCAAGCGAAGTATTTTGC
CAATGAAATTTTGTGTCGTTCCGAAAATGGAGTGGCTCGTATTTCAGACGGTTTATTTAA
TGCTAAAGTAGATCTTAATCCCCATCAGATTGATGCAGCGTTATTTGCACTGAAAAATCC
GCTTGGGCGTGGCGTATTGCTTGCCGATGAAGTGGGTTTGGGCAAAACGGTGGAAGCTGG
TTTGGTGCTTTGCCAATTATGGGCGGAACGAAAACGCCGTTTGTTGGTAATCTGCCCTGC
GGTGTTGCGGAAACAGTGGGCAAATGAATTGGCTGAAAAGTTTGGTTTACCTTGTGTGAT
TTTGGATAAATCGCTATTAAAACAAGAATATCAAGGCAGCTTGCCAAGTTTTTTGCAAGC
CAACATGGGCAAGAGAGTCATAATTATTTCTTACCAATATGCAACCAAATTCGCGAATTT
TTTGGCCGGAGAACTGTTTGATTGCGTCGTGATGGATGAGGCGCATAAACTGCGTAATGC
CCATCGTACCAGTAATAAAATGGGGCAAACATTACGCTCGGCATTTGATGGGCGTAAAAA
GTTACTACTCACTGCAACACCATTGCAAAATAGTTTGATGGAACTTTATGGTTTATCTAC
CTTGCTTGACGAATATTTATTTGGTGATGAAAAGGTGTTTCGCCGTGAGTTTGTCAATGA
GCACAATATGGCGGAATTAAAAAGCCGTCTGCAAACTGTGGTAAAGCGAACGTTACGCAA
AGATGTGTTGGAATATATCCGCTATACCAAACGCCATACGCTTACCCAAAATTTCTATCC
AAGCGATGAAGAACAGGCGTTATATCAAGCTGTATCGGATTTTATCAGCAAAGAACATAG
CTTGGCGTTACCGAAGCGACAACGTCATTTGATTGGCTTGATTTTGCGTAAATTATTGGC
TTCCAGCCCTTATGCCGTGGCGGATACGCTTAGCATTATCTTAAAACGCCTTTATACACT
CAAAGAACAACAGGCTAAACAAGAATATTTATTACTTGATTTGAGAGAGAGTGAAGCAGA
CTTAGCCGATGAGTTGGATGAAGAGTGGGAAGATGATGAGTCAAATGATGATGAAGGATT
AACATCGGATGATCGTCAAACACTAGATGATGAAATCGCTCAAATTGAAGGTTTTATCGC
ACAAACCAAACAATTACGCCACGATAGTAAAGCAAGTTCACTTTTAACCGCACTACAAAC
CGGTTTTGCCAAAATGGCGGAACTTGGTGCAGCTCAAAAAGCGATTATTTTTACAGAAAG
TGTGCGAACGCAAGCCTATTTATATGACTTTTTGATTGCCAATGGCTATGCCAATCAAGT
GGTGAGTTTTTCAGGTGCTAATCATCACACTGATGCCAAACGCGTTTATGAACAGTGGCT
TGCTGATGAAAATAATGCCGGTCGAATAACAGGTTCTCCACAAGTGGATATGCGTACGGC
GTTGATTGATCACTTTAAGAACAATGCACAGATTATGATTGCCACTGAAGCAGCAGCCGA
AGGGGTAAACTTGCAATTCTGTTCCTTGCTTATCAATTACGATTTGCCTTGGAACCCGCA
ACGAGTGGAACAACGCATTGGTCGTTGCCATCGTTATGGGCAAAAATTTGATGTGGTAGT
AATTAACTTTTTGAACCAACGCATGGTTAGATGAGGATTTTTGCCGAAAATTGTTTAGCG
TATCGGCTCAGGTAAACGCAGATAATGTTGCTTTACCCGATGACTTACAAAGCAATGCCA
ATCAAGCTATTCAGGGCATAAGTGCAAAACAGGCTGAAACACAAATGGCGTTATTAAAAC
AAGAAAGCGAACGTTTGGATAAATGGGCAGAAGATAAAATCAAGGCTGCTCAGGAAGCCA
TTGTGGAAGTGAGTGAAAAAATCAAACAAGTCAAACGTGAGAAAAACCAAGCAGCAAATT
TAGAACAACTTGCAAATTTTGAAACACAATTGAAAGATTTAGAGAAAAAACGCCGACAAT
TAAGGGCAAATATTTTTGATGTGGAAGAGGAAATTGAGGAAGAGCGAGATAGGTTATTTG
CTCGTATCCGAGATAAATTAGAACAACAGCGTAAGGTTGAACATTTGTTTGCGGTAAGGT
GGGTAATTACTTGATTACTACAAGCGGTCAGAACCCTATTATTTTTTGCAAATTTTTGTG
AGAATCTCACCGCTTGCTTTGCTGATTGGAAATGAATCCGTTATAATCTCGCCAATTTTT
CACCCTTATTTAATAGAAGGAAACCAAAATGGGCTTAGAAAACGTACCTGCTGGTAAAGA
GTTACCAGATGATATTTATGTTGTAATTGAAATTCCTGCAAATTCAGATCCAATCAAATA
TGAAGTGGATAAAGAAAGTGGTGCAATTTTCGTGGATCGTTTTATGGCAACAGCAATGTT
CTATCCTGCGAACTACGGTTATGTAAACCATACCCTTTCTTCTGATGGCGATCCTGTGGA
CGTATTAGTTCCAACGCCATACCCACTTCAACCAGGTTCAGTGATTCGTTGCCGTCCAGT
TGGCGTGTTAAAAATGACTGACGAAGCAGGTGGCGATGCGAAAGTAGTTGCAGTTCCACA
CAGCAAATTAACCAAAGAGTACGATCACATTAAAGATGTAGGCGACTTACCAGCATTATT
AAAAGCACAAATCCAACACTTCTTCGAAAGCTACAAAGCATTAGAAGCAGGCAAATGGGT
GAAAGTTGAAGGTTGGGGCGATGTGAATGAAGCTCGTCAAGAGATCTTAGAGTCTTTCGA
ACGTGCGAAAAAATAATTAAACTATTAACCGAATATAATGCCAAAGTAAACGCTTTGGCA
TTTTTTATGATAGGAATTAAGTATGAAATTTTTCAAGAATCTTAGCGTTATAGCAATTTG
TTCACTACTTTTAACCGCTTGTGTTAGCACAGCCCAAATTAATCAAGAAGCAGAAAGTAA
TTATGCTAAAGTGAAGCAGGAAGCAAGAGCAAAAAGTATGTTAGATACTAGCTCAACGAC
AGCTCATCGCATTCATTCGGTTTTCAATAAGATGAAGCTTTATGCGGAACGAGCAAATAA
AACAGGAGTGCCGTTTCAATGGGAAATCATTGTGCTGAAATTAAGTGAATTGAATGCTTG
GGCGATGCCTGGTGGAAAAATGGCATTCTACACAGGGCTGGTGGATAAGTTGAATTTATC
TGATGACGAGATTGCGGTTGTGATGGGACATGAAATGGCTCACGCTTTGCAAGAACATGG
CAAATCAGATCGTACTGTTAGCACAGTGACAGGTATTGTTGGTGTACTTGCTGATGTTGC
AGTGACCGCAACAACAGGCGTGAATACAGAAGGCTTGCTCAGTGCAGGGGTGGATTTAGT
TGCCAATAAACCCTTCTCTCGTAGTCAAGAAACAGAAGCCGATGAAGTCGGTTTGATGTT
AATGGCAGAGTCAGGTTATAACCCCGAAGCAGCACCAAATGTGTGGGTGAAAATGAGCCA
AGCGAATGGTAGTTCAGGTTTGTCTATTTTTTCTACTCACCCGTCAAACGAAGATCGCCA
AGCGAATTTAGCACGTTTAGTGCCTAAGGCTAAGGAAATTTATAATCGGAAAAAATAATA
CCTAAATAACCTGAAAAATTCTATGAGCCCCACTATAAATAGCGGGGAACTCACAAAATA
ATATTCTATTTATGGAAAACAGAATATATTTTTTCCCCTAATTATTAGGATTCACTATTT
AGTAAAGGTTACCGAGGTCTGCTCAGGCAAATGTAAATCTAACTGATTATACGGAATCGA
AATCCCAGCCTTATCAAAGCCAATTTTTACTTTTTCCAAAATCGCAAATTGTGTAGTTGA
ATAGTTATTCGTCTGTACCCACGGACGCACAAATAACTGCACACTGCTTGCCGCTAAGTT
ACCGACTGCAATGGTAGGCTCTGGATAGTGTAAAACATTTTCATCTTCAAACAGAATTTG
AGCAATAATCTCTTTAGCTTTCTCAATATCGGACTCATAGCTAATATCGAAAATGAAGTC
GATGCGACGAGTTTCATTGCGGGAGTAGTTGGTGATACTGTCGGCAAATACTTTACCGTT
TGGGATCAACACCGTTTTATTATCGACCGTTCTTAGCTCTAACATCAAAATCCCCATTTG
CTCAACTTTGCCTGATTTACCACCAGCTTCAATAAAATCGCCTTTGTTAAATGGTTTAAA
GATTAATAGCATTACCCCAGCAGCAAAGTTTTGTAATGAGTTTTGCAAGGCTAAACCAAT
GGCTAAACCAGCCGCACCTATCAATGCCACTAACGAACTCGTATTAATGCCTAATTGTGA
AAGTGAGGCAATCACTGTAATCAGCAAAAACAGAAAATAAGCGATAGATCGAACAAAACC
TTGTAGCATTTCATCTTTGCTTGATGCTAATACCGCTTTGCCGATAAGGGTACTGATAGC
CCTTGCCAAATAACGCCCGATAACAAAAATCGCAATTGCAATTAACAATTTAGTGCCATA
GGGAATAATCCAATTTTCCAGGATTTGTTGAAGTTCAAGATTTTTTACATCAGTAATAAT
CTCTTTCGCTTCAGAGGGTAAAGTGATTTCAGGTATGATTTCTTTTGTTTTTTCTGTGGT
ACTCATTATGTTCTCCTATATCAATTTCAGCCTATTCTAACACGAGACAGAATTTGTGAT
AAAATCCAATTCATTTTTCCTTTCTTTATATCAAAATGACAACAGAAAAAGTAATTAGTG
CCAGCGTTCAATTTTTTACGATCAGTGATGATGAAGCTGGGCAACGTTTGGATAACTTTC
TACTCGCCAAGCTCAAAGGCGTGCCAAAAAGCCTGATTTACCGTATTGTGCGTAAAGGCG
AAGTGAGAGTAAACAAAGGGCGGATTAAACCCGAATATAAGTTGCAAGCGGACGATATTG
TGCGAGTTCCGCCTGTGCGTGTGGCAGAAAAAAATGAAGCACCGATTTCGACCAAACTCA
ACAAAGTTGCAGAGCTTGAACATCAAATTCTTTATGAAGATGAAGTGATGTTAGTGATTA
ACAAACCGTCAGGCATTGCCGTCCACGGTGGTAGCGGTTTGAGCTTCGGTGTGATTGAAG
CCTTACGAGCGTTACGCCCACAAGCCCGTTTTTTAGAGCTAGTTCACCGTATCGACCGAG
ATACATCGGGGCTGTTGTTAGTAGCGAAAAAACGTTCCGCATTGCGTAGTTTACACGAAC
AGTTGCGTGAAAAAGTAGTACAGAAAGATTATCTCGCACTCGTGCGTGGGCAGTGGCAAT
CGCACGTTAAAGTGATTAAAGCACCGCTATTGAAAAACGAATTAGCCAGTGGAGAACGCA
TTGTGCGAGTTAGCGAAGAAGGCAAACCGTCTGAAACCCGATTTGTAATTGAAGAACGTT
ATCCGACAGCGACTTTAGTTAAGGCTTCGCCGGTAACAGGCAGAACGCACCAAATTCGTG
TGCATACTCAATACGCAGGACACCCAATTGCCCTTGATGATAAATACGGCGACCGTGAAT
TTGACCAAAAAATGCAACAAGCGGGTTTAAACCGTTTATTTTTACACGCCCATTCTATTC
GATTTGTTCACCCCAAAGCGGGCAAAGAAATGGTCGTGACAGCACCGTTGGATAAACAAC
TGAAAGCCGTGTTGGCGAAGTTGAGGGTAAAATAATCTAATCAACCTCACTACTACATCC
ATAGATAGTGAGGTCTATTAAAAAATTTATAGTCTAACCCGTTTTTATTTACCTTTTTTT
CAAAAACTCCACCCCAGTATCAGGGAAGTCAGTAAATACGCCTGTTGCACCAGCTTTGTT
GAGTAGGGCATCATACATTTCATCAATGTTGGTGAAGAACTCAGGTAGTGCGTCTTTGCG
TACTGTGTACGGGTGAAGTTCCATCTTATATTGGGCTAACTCTTTAACTAATGGGGTATA
AACAATATTGCCCTTTTTAGATTGTTTGTCGTCAATGAGCATATACCAACCCGGCCCAAC
ACCGTCAGCATATTTTGCTACTTCTGCCATCGCACCTGGTTTGAACATCCAGTCGTAGTT
GTAATTTACCCATTTACCTGATTTGTCTTTTTCTTCCGTTTCGTGCCAGTCAGTGTAAGC
CACTAATTGTACAAGTTTCACGTCCATACCAAGTTTTGGTAACAATTCGGTTTTGATACG
TTTTAACTCGTTGAAGTCAAAGGTTTGTAGATAAACAAGGTCTGATTTTTGGTCATAACC
GTATTTTTTCAACACTTTTAAAGTTTCTAACGCAATGTCTTTGCCTTCTTTGTGGTGTAA
CCAAGGTGCTTTGATTTCAGGGTAGATGCCGATTTTTTTGCCGGTGGATTTTTCTAAGCC
TTGGATAAATTCAATTTCGTCTTCAAAGGTGTGAATTTTGAAATCAGATTTCCACATTGG
GAAGCGGTTTGGATAGACTTGAACTTGTTTACCATCTTCTACTTTGAAGTTTTCGGTCAT
TGCAAGATCTTACTCTAAATAATCCGCTTGTTGTCCAAAGGCAAGGGCTTTACTCTCTAA
AGTATGTTCTGGTAAATAACCACTAGCACCACGGTGAGCGATAATTAATTTATCTGATTG
TGTTGCAACTGAGGTTGATGTTGAGCAACCTGCTAATACTGCTGTTGCGACTAAACCTAA
TGCAAATTTTGTGAGTTTCATACTGTTTTCCTCTTTTTGTAGATATAAAAAAGGAAGACC
AAAATGTCTTCCTTTTAATCATTAATTATTTACCATCGCTATCTTCTAATTTCGCTTTAT
GTTTGCCTTCTTCAAGCATTGTGATGAACATTAACAATACTGCTAATACGCCACCTGCGA
TCATTACATAGAAGCCACCGTCCCAGCCGTAGTACTCTGCTGCCCAACCAACCACTGCTG
ATGCAGAGTGGAGCAAGATATGCGGTAAATGATCGTGAGTCTGCAACGGAGTGCATTGAA
GAAAATAAAATCTTACGTCGGATTGCTCGTCACTGTATTGATGAAACGGAAGGGTTGTTT
ATTACTTTGCCTGAAGATGATCTCGCCTATCAAAAAACCTTTATTCAAGCCTGTACGGAG
TCAGGCATTGAAGCGGTGGCTATCGATCCAAAACTTGCGATGCAAATGGAGCCTTCGGTA
AATCCAGCCCTTGTCGGTGCAGTGGTTGTGCCTGATGGTTCCATTGATCCATTTCGCCTA
ACAGCATCAAATATGTTAGATGCCACAGAGAATGGTGCGAAAGTCTTTACCTATTGCGAA
GTGAAAGGGTTAATTCGTGAAGGCGGTAAAGTGATTGGCGTGAACGTTTACGACCATAAA
AACAGAGTGGAACGTCAATTCTTTGCCCCTGTGGTTGTGAATGCTGGCGGTATTTGGGGA
CAAGGCATTGCTGAATATGCCGATTTGAAAATCAGAATGTTCCCCGCCAAAGGCGCATTA
CTGGTGATGGGACACCGTATCAACAAAATGGTGATCAACCGTTGCCGTAAGCCTGCCGAT
GCGGATATTCTCGTGCCAGGCGACACTATTAGCGTTATTGGAACAACATCAAGCCGTATT
CCTTACGATCAAATCGACAATATGATCGTCACCCCTGAAGAAGTCGATATTCTCTTTAGA
GAAGGCGAAAAACTTGCACCAAGTTTAATACATACCCGTGTATTGCGTGCTTACGCTGGG
GTTCGCCCGTTAGTGGCTACCGATAATGATCCATCAGGACGTAATGTCAGCCGTGGTATC
GTCTTACTCGATCACCAAGAGCGTGATGGCTTAGAAGGCTTTATTACTATTACAGGCGGT
AAGTTAATGACCTATCGCTTAATGGCTGAGTGGGCAACGGATCTTGTTTGCAAAAAATTA
AACAAAACCGACCGCTGTGTTACTGCAGAAAAAGCCTTACCGGGTTCAAGTGAAAGCCGA
GCAGAAACCAACAGCAAAGTCATTTCACTGCCAAGTACCATTCGCTATTCTGCAGTTTAC
CGTCACGGTTCTCGTGCTACTCGCCTATTGGATAAAGAACGCCTTGATCGCTCTCTTGTT
TGTGAGTGTGAAGCGGTCACCGCAGGGGAAGTTCGCTATGCAGTGGACGAGTTAAGTGTC
AATAATCTTGTCGATCTACGTCGCCGTACCCGCGTTGGTATGGGAACCTGCCAAGCAGAA
CTCTGTGCCTGCCGTGCCGCTGGGCTGATGACCCGTTTTGAAGTGGCAACACCACGGCAA
TCCACCACTCAACTGGCTTCTTTTATGGAAGAACGCTGGCGTGGGATTGAGCCGATTGCG
TGGGGCGATGCCATTCGAGAAGCCGATTTTACCAGTTGGATCTATTACAGTTTATTAGGT
CTAAATGATGTGCAACCGCTTGCAGAACAAGCTCAACAGGGGACAGATAGCAATGAATTT
TGATGTAGTCATTATCGGTGGCGGTCTTGCAGGCTTAACCTGTGGGGTTGCCCTACAAGA
ACAGGGTAAACGTTGTGTGATTATCAACAATGGTCAAGCAGCGATTGATTTCTCATCGGG
TTCAATGGATTTACTCAGCCGTTTGCCAAGCGGTGAGTTTGTCGCTGATTTTTGCAAATC
CTATGCAACTTTCGCAAAACAGTTGCCACAACACCCTTACAGCTTACTTGGCAAAGAGAA
AGTCCTTGCCAAAGCGACACAATTTGAGCAACTCGCCACATCACTCAAGCTCGATTTGGT
CGGATCTACCGCACAAAATCACCTACGAGTAACGCCTTTAGGTGGCTTGCGTGGAGCGTG
GTTATCGCCAAACAGTGTGCCAACAGTCAAAGGTAGCGAACCTTTCCCCTATAAAACAAT
TGCGATATTGGGGATCGAAGGCTATCACGACTTCCAGCCACAACTGTTAGCCGATAACCT
AAAACAGAACCCACAATTTACCCACTGCGAATTAAGCACTGGCTATCTCAACATTCCAGA
GCTGGATCAACTGCGTAACAATGCCCGTGAGTTCCGTAGTGTGAATATCGCTCAAGTGTT
AGAACACAAACTGGCTTTCCGTGATCTTGTGGCAGAAATCAAAACGGCAACCAAAGGGGC
AGAAGCGATCTTCTTACCAGCTTGTTTTGGCTTGGACGATCAAAGTTTCTTCAACCAGTT
ACAACAAGCGGTGGAAGCAACGATTTTTGAATTACCAACCTTACCGCCATCATTGCTCGG
TATTCGCCAACATAAACAACTTCGCCACCGTTTTGAACGCTTGGGCGGTTTGATGTTAAA
CGGCGACAGAGCATTAAAAGCCGATATTGAAAATGGCAAAGTACAACGGATTTATACTCA
GCTTCACCAAGACAATGCGATCAGTGCAGAACATTTTGTACTCGCCACAGGAAGCTATTT
CAGCAACGGCTTAAAAGCAGACTTTGATCGCATTTTTGAACCAGTGTTCCAAGCCGATAT
TGTTGGTTGCAAAGATTTCAATGAAACCGACCGCTTGTCGTGGACGGCTAATCGCTTTTC
ATCGCCACAACCGTATCAATCGGCAGGGGTTGCGATCAACGAAAAATGCCAAGTTCGCAA
AGATGGGCAATTTATGGCGAATTTATATGCAACTGGCAACGTCATTGGCGGTTTTAATAG
CCTTGAATTAGGCTGTGGCTCAGGTGTGGCAGTGGTAACGGCACTTGCCGTTGCAGAAGA
AATTGTGGGGGCATAATATGAACAACATTCAACGTTTAATCGAACAAGCTCAACAAAATA
CCCATTCTGCCGTTGTTCATCACGGTTTTGATGAGTCCTTTGAAAGTTGCATTAAATGTA
CCGCTTGTACGGCGGTTTGCCCTGTTTCGCGTAATAACCCGATGTATCCAGGTCCGAAAC
AATCAGGCCCAGATGGTGAGCGTTTACGCTTAAAAAGCCCTGAACTTTATGATGAAGCAC
TCAAATACTGCACCAACTGCAAACGTTGCGAAGTAGCTTGTCCGTCTGATGTCAAAATTG
GTGACATTATTGTGCGAGCGAGAAACCGTCATTTAGATCGCCAAAACAAACCGCTAATGC
ACAAACTGCGTGATGCTATTTTGAGCAACACCGACATTATGGGCAAAATGAACACCCCAT
TAGCCCCGATTGTCAATACCATCACAGGTCTAAAAGCAACCAAATTCTTGCTTGAAAAAA
CCATCAAAGTGAGCCGTCATCGCTCGTTGCCAAAATACGCTTTTGGTTCATTCCGCAACT
GGTATATGAAAAAAGAGCAAGAACGCCAAGCCCTTTATCGTGAAAAAGTGGCGTACTATC
ACGGCTGTTATGTGAACTACAACAATCCACAACTTGGTAAAGAGTTGATTGATGTGTTTA
ACGCAATGGATATCGGCGTAATGCTACTTGAAAAAGAGAAGTGCTGTGGTTTGCCATTGG
CTGTAAATGGCTTCCCAGAAAGAGCAAAAGGGTTAGCAAAATTCAACCTTGCTGAACTTG
AAAAAGTGGTGATGAACCGAGAGCTTGACGTAGTAGGGACATCATCAAGCTGTACGATGA
ATTTGCGTGACGAATATCATCACGTTTTAGGAATGAACAACGCCAAAGTCCGTCCACACG
TTCATATCGTCACTAAATATCTCTATGAACTGTTTAATCAAGGCAAAAAACCAAAATTCA
AACAGATGCCATTACGCATTGCCTATCACACCGCTTGTCACGTTGATAAAGCAGGTTGGG
CGCCTTACACCCTTGATGTATTAAAACATATCCCAGGGATTGAAATTGTGATGTTACCAT
CACAATGTTGCGGTATTGCAGGGACTTACGGCTTCAAAGCGGAAAACTATGAAACTTCAC
AAGCCATTGGCAATCCGTTGTTCCAACACATCAATAACGGTGGTTTTGACTATGTCGTTT
CCGAGTGCGAAACCTGTAAATGGCAAATTGATATGTCCACCAACTTAACCTGCCTACACC
CGATTACTTTGTTGGCGATAGCGTTGGAGAGATAGTTCCCTCTCTACCAAACTTCCTGCG
TACTTTCATCGAACCTTAGTTTATTACTCATTAACCCCTTCCCCCACAAACGGGGGGAAG
GGCCCGAAAGACGGATGGGGAAAATTTAACATTATGGTATCTACTGTTCTTTTTATGCAA
AATAATGTTGAGTAGCTCTAATGAAACATTGATACCTTTCTGCTAATTGTTTATAGGTTT
GTTTTACTTGTGTAATCAATCTAAATATCTATCAGACGTAATTTCTTTGTGAAAGAAGAC
AGATGGTTATTTAAAAAAGGGCTTAAATCCTTGTACTATAAGGCTTTAAGCCACTTTTTA
GCAACCATTTTTCTACTATGCCTAGGTATAGAGAGAAAAAGAAAAACCCCGATGATTTCT
CATCGGGGCTAAAAATATGGCTCCTCCTGCGGGACTCGAACCTGCGACATATGGATTAAC
AGTCCACCGTTCTACCGACTGAACTAAGGAGGAAAAGAGTTGTAACATAAATGGTGCCTC
GAGGCGGAATCGAACCACCGACACGGGGATTTTCAATCCCCTGCTCTACCGACTGAGCTA
TCGAGGCATCTCGTCGCTACGGGGTGCATTATGCTGATTTCCGCCCCTCTCGTCAAACGT
TTTTTTCAAAAAAATAAAAAAATCTGTTTAACGGATCGCTTTTTATTCAATTTGTTTAAA
AAACAACGTGTTATCTCACGTTACGGTATTTTTGTTGGGCTTTATTTACCTTAACCAAAT
AGTTTCTTGCTTGTGAAGATGGATGAGCGGTGGTTAAAATTCGATAAATTGCTGACGGAT
CTAAGTTATTAATTCGCTCAATCGCCATTAATTTATCATTATCAAACACTCTCAATACCG
CTCCAGCCCCACTGTTGTATGCTGAAATCATTGCGTAACGTTTTGATGTAGGATCAGTTA
TTCCTTCTAGATACTCATCACGCAAAATGGTTAAGAACATTGTACCAGCATCAATATTCT
GACTTGGGTTATAAAGATAATCACGATTAGGCTGGCCACCAAAACCTTTACGCGCAAAAA
TATCCCGTCCAGCTGTACGAGGTACAACTTGCATTAAACCAATCGCATTCGCATAACTTA
CTGCATAAGGGTTAAATGCTGATTCAACTTCCATAATACCCAGAATTAAGCTCATATCAA
TGCCATAGCGTTTTGACATTTGACGAACCAATGGCAAATATCGTCTTGCACGAACTTCAA
CGTGGTTTGCAATCATTGGAATCGTGACATAAGTAACGGTATGTCCATTTTTCAAGCGGC
GTGTTTTTAATTTATTTTGCAATAGGTAAGTTGCAAAATCATTAGCAACCGCCACATTGG
TTACAGAACGCCCATATTGATCCACAACTTGACCTGCTAAAAAAGGATTATTGCTAATAG
GAACATCACCCGAAGCAAATAAATCTATCCCTGTAGCATCTGATCCCATCAATAATGTGT
GAATAATCGAATTACGCAAGCGGTTGTGATCCGCCAAAGTTTCAATGGTAATTTGACCAT
CTTCAAAACTAATATGGCTACGGGTGTAATATTTGTCCGTATATTTTACATAGTCTTTCT
GGCTTGCTTGGAGCAGTTCATTAACGCCCCAAATTTGATCGATATTACGTGAAAATTGCC
CCATCAAAATATCTAATCCATTGGTATTTTTAGAATAATCAGGGCGAGGCTTTTTAGAAC
CTTTTCTCGTCGGCGTATCACTTCCACAAGATGCTAAAAAAGGGATCAGTACCAATAACG
GCAGGAATTTTTTATATTTGTTCATTAGGTTATCTCTTTATTTGGACTCTACAGGCACAT
AACCTTCAATATGGACTTCTTTTCCTTCAAACAAAAAATTCACCATTTCTGTTTCAAGAA
GCTGACGATGTTCAGGGTTCATCATATTGAGTTTCTTCTCATTGACTAACATTGTCTGCT
TTTTGATCCACTCTGCCCACGCTTGTTTACTGATTGAATCAAAAATACGTTTACCTAATT
CCCCAGGATAAAGTTGAAAATCTAAACCTTCTGCTTCTTGTTTCAAATATGCACAAAATA
CATTACGCGCCATTTTTCTGTCCTAATGTCAAAGTTAATTCGTCTAAAATGCGTTTTATC
GGGGTTGCTAAACCCACTTCGCTAGGTTGAGTTAAATCATACCAATAATCCGCTGTTGAA
GATACACGCAAATGATAATTTCCCTGATTTTCTGCCACCCCAAGCGGTAGGATTTCGGCA
TTTTTTTGTAAACTAAGTTCCGCCAAAATAGGATAAATATCCAAATGGAAATGGCTAAAA
GTATGCCGAAAGGCAATTAATCGGGTAAATTTCACATTCTTGTCTGAAACTGACCGCTTG
AGATCGTCTAAATGTTCAAATTGCGGAAAGACATAAAGCCCACCCCAAAGCCCTTTTGCT
TCACGCTTTTCTAATAAGACCTTTGTCCCCTGTTTTAAAATCAAAAAGTAGCTCTGTTTT
TCAGGCAACGCCTTTTGCGGTTTTTTGGCTGGAAAATCCGCCCAAGCCTGCTGGGCATTT
GCCTGACAACCCTTTTCTAACGGACAGAGAGAACATTTCGGCTTAGATCGTGTGCAAATC
ATTGCCCCTAAATCCATCATCGCCTGATTAAAATCCGCCACTTGCGAAGTTGGTGTAACA
CGAGCGGTCAGATCCCACAATTTATTTTCAACCGTTTTTTCGCCCGACCAACCTTCAACC
GCAAAATAACGAGAAAGCACACGTTTAACATTGCCATCTAAAATCGGGTAAGGTGCATCA
AGTACCGAAGAGAGTACCGCCCCAGCCGTACTTCTGCCGACACCTGAAAGTGCAAACACA
TCAGCAAAATCTGTCGGAAATTGACCGCCAAATTCATCTCTAATTTGTTGTGCAGCCTTA
TGCAAATTCCTTGCTCTTGCGTAATAGCCTAACCCCGTCCATAAATGCAACACTTCATCA
ATGGGTGCATTCGCTAAATCAATAATAGTGGGAAAACGTTGAATAAAACGCTCAAAATAG
GGAATAACCGTTGCCACTTGAGTCTGCTGTAACATCACTTCAGATAGCCAAACGCCATAC
AAGGTTTTATTTTGTTGCCACGGCAGATGTTTACGCCCGTATTGCTGATACCACGCCAAC
ACGCCTTTGGCAAAAGGGGCATCCACACGAGATTGTGCCAAGGGAAATTCGGATTTTTCT
TTTTTCATTTAGATAATGATATAAGTCTTAATAATAGGGGCTGATCAACGTTAGCTCCAA
AGAAAATATTTCTATAGTTCTTTTTGGTTTTCCCACACACAAACAGGGATTATAAACAAC
CATTTTATCTAACATGCTAAATACTTTACCTACATATCATTACTCAATAGACCAATTTCG
ATTGAATCAATCTCACCATCTCTTGTAACGCTTCTGTTGGAGGTGTGTCTTGATTCATAA
ACCAGCGGAACAGCTCTGGATCGGTATAGCGAAGCATTTCCACGAAAGTGTACTGTTGCT
CTGCGGTCAAACTATCAAAATGTTCTTGATAAAACGGCATAATCATTTTATCTAATTCAC
GCATACCACGACGGCATTCCCATTCAATTCTAAAACGACTCATCAGTTTACCTCCGTAAT
GCGTAGCTCTCTTGGCACTTCAAAAACGGTATTTTCTTCACAACCTTCCAGTTCTTCGAC
TTTGGTGACACCCAATGTTTTTAAATGCTCAACCACAGACTGCACCAACACTTCAGGGGC
AGATGCACCCGCGGTAATGCCGATCGTTGTCACCCCTTGTAGCCAGTTTGGATCGATGTC
CTGTGGCCCATCAATTAACTGTGAAGGTGTTCCCATTCGAGAAGCTAACTCGGCTAAGCG
ATTTGAGTTGGACGAGTTTTTAGACCCCACTACTAGCACTAACTGTGCTAATTTCGCCAA
TTCTCTCACCGCTTGCTGACGGTTCGTGGTGGCATAACAAATATCATTTTTACGCGGACC
TTGAATTGCAGGGTATTTCTGTTTTAAGGCTTCGATCACATCAATTGTATCGTCAATAGA
TAAGGTGGTTTGGGTCATAAAAGTAAGATCTTCATCTTCTTTTAAGCCAAGTTTAGCAAT
ATCTTCCACATCTTCTACAAGGAAAATGCCACCTTTCTCATTATCATATTGCCCCATTGT
GCCGACGACTTCGGGGTGTCCTTCGTGTCCGATTAAAATCGCTTTTGTGCCTTTTTTGCT
CGCACGAGCGACTTGCATATGCACTTTGGTTACAAGCGGGCAGGTTGCGTCAAAAACTTT
CAATTCACGACGTTTGGCTTCGTGGCGAACCGCTTGAGAAACCCCGTGTGCAGAGAAAAT
CACAATAGCACCATCTGGCACTTCATCAAGCTCTTCAACAAATATCGCCCCTTTGGCTTT
TAATCCGTCCACCACAAAGCGATTGTGTACAACTTCGTGACGCACATAGATCGGCGCACC
GTGAATTTCTAAGGCAAGCTCTACAATTGAAATAGCACGATCTACACCTGCACAGAACCC
TCTTGGGTTCGCTAAAATAATGTTCATTTAATTACTCTTTTTACTTTTACGATGTTCTAA
AATGGATTCTAAAATCAGCAATCCTGCCCCCACCACAATACCAATATCGGCAATGTTAAA
TACAGGATAGTGATAAATGTCCCAATAAAAATCTAAAAAATCAACCACATAGCCATTATA
AGCACGATCAATCGCATTGCCGATTGCCCCACCAATAATCAAAGCATAAGCTGAATTTTG
CAGTTTGAGCTCCGCTTTATTTTTAAACAGCATTACAATCAATGCAATAGAAATGACAAT
AGCTAAACCTAAAAAGAAATATTTTTGCCAGCCTGAATGATCCGCTAAAAAGCTAAACGC
CGCCCCATAGTTTCTCACATAAGTAAGATTAAAGATCGGCAGAACATTCACGCTTTCATA
AAGCTCAAAGCGTTGTACCACAATGTATTTGCTCAATAAATCTGTGATTAATACCACGAC
ACTTAACCACAACCACGATAAACCTGTTTTTTTCATTTTATTCCTTAAATTGCTTCTTCG
TTCTCTTCACCCGTACGAATACGAATAACACGTTCTACATCATACACGAAAATCTTACCA
TCGCCGATTTTGCCTGTTTGTGCCGTATCAATGATCGCTTCAATACATTCATCAACTTGC
TCATCAGCCACAATAATTTCTAATTTTACTTTCGGCAGAAAATCAATCGCATATTCTGCC
CCACGATAAAGCTCCGTATGCCCCTTTTGACGACCAAAGCCTTTCACTTCAGTAACCGTC
ATTCCCGTAATTCCCACATCCGTTAATGCTTCACGGACATCATCTAATTTGAATGGTTTA
ATAATGGCTTCAATTTTTTTCATAAGTTATCCTATCTTCTTGCTGATTTCGGTCTAAAAC
TCTCACAAATTTCAGGGTGAGTTTCAATATAAATGTCGCTTAAAAGTTGTAAACAGTAGG
GAACTGCACTGAAAACACCACGAACAAGCACTTTTCCATCTTGATCTTTCACCCCTTCCA
AAGTTTCTTTAATTGCTTTTGGCTGTCCTGGTAGGTTTAAAATCAGTGAGCTATGTCGAA
TTGCCCCCACTTGACGAGAGAGAATGGCGGTTGGTACAAAATGTAGGCTCACTTGTCGCA
TCTGTTCGCCAAAGCCAGGCATTTCTCGATGGGCAACAGCTAAGGTCGCATCGGGTGTAA
CATCACGTTTAGCAGGGCCTGTACCGCCTGTGGTTAGGACTAAATGGCAAGCGTGGTTAT
CGACTAATTCAATCAATGTTTGCTCAATAAGTGCTTGTTCATCAGGGATTAGGCGAGTTT
CAAGCTCAAAAGGTGTGGTAATGGCAGTTTGTAACCAAGCCTGTAATTCAGGAATGCCTT
GATCGGCATAAACACCGGCAGAAGCTCGGTCAGACACGGAAACTAAGCCAATTTTTAAGA
TTTCTTTGCTTAAACAAGCGGTCATTTTCTTTCTCTTTTTGCAAATTTAGACAGCTTGTT
ATTTTACCTTGAGAGCCTATTTTTCTAAAGTCTTAATCTTAAAGATGAAGTAATAATATT
GAAAGATAATCACAGCAATTAAGATCAGTTTGCCGATGATGTGAGGGATTACAAAGAAAG
CAAAAATACAGAATGGCACAGAAAACGCCAAAATACTGATTTTCTGTTTAAGTGTCATGG
CTCGTGTTTGATCGAAAGACTTGAGATATTTGGAATAGATAGAGGTAGATAAAAACCACT
GTTTTAGTCGTTTAGAACCTTTGCCAAAGCAATATAATGCTAAAAGCAAAAACGGAGTGG
TTGGTAATCCAGGTACAATAATACCGATTAAACCTAATATCATTGAGATAAAACCGAGTA
AGATGAATAGTGCTTTCATGTATTTAAGGGAAAAGTAGTGATGGATGTTGATAATACGTT
AATTCAATTCATTTTTCAACGAAGCAAGCAACTAGAAAGTATATAACTATTTTTACAGCC
TAAAAAAGCATAGTGGACAAAAGAGTTGGTTCTGTTTTTCTAACTTTCACTAACTCTTTT
GATTACGGCATCCCTAAAATATGAATTGAGATAGGGACGATTAGTTTCCTCTCAATGACA
TTTCACCTGTCGCAAAACGGCGGATAATTTCCCCTTGTTGCAGAATCAATTCCCCTTCTT
CATTAATCCCAAGGGAAATCCCGTGAATTTCTTCATTTTCAGTGATTAATCTAACCGCTT
GATGACGGAAAATATCAAACTGTTGCCAACGTTCTGTGTAGGGTTCAAAGGTGGTTTGTG
GATAAGTCACTAGGGCATTTTGTAAATGTTTAGCTAGCTCAGCAACCAGTTGGGAACGAT
CTATCTGATGTTCTGAGAGATCGCTCCAAGCCTGCGTTACCACATTTTTATCGACAGTGT
TCATTCCTAAATTCAAGCCGATGCCAATCACAAGGTAAATTCCCGTTTTATCGACACGGC
TCTCAATTAGAATGCCCCCCATTTTTTTACCTTGATAGTAAATATCATTGGGCCATTTAA
TTTGAATATGCGGTACGTTCAGTGTTTGGAAGGTCTCGGCAATTAATACTGAGACCACTA
AACTTAGTGATGAGAGCTGTGGAATATCCAATGAAGGATAGTGCCATAACATTGAAAAAT
AAACGTTTTGACTTTCAGGTGAATACCACTGCCGTCCACGTCTGCCACGCCCCGCCGTTT
GGGACTCTGCAACACAAAGTGAGCCTGATGGCAAGGTTTTATAGTGAGTCAGTAGGTATT
CGTTGGTGGAGTCAATCTCTTTAAATACAAGAGCTTGTCCTTGCGTTAATGCCGATGTAA
TTAAATGTTGATCAAATCCCATTGCCAATTACCTTGTCACAAATTCACTATCCACTTCGC
CCTGTCGTCCCATAAAACGTACTTCTGGGTGTAATTCCACGCCAAATTTTTCACGGACTT
GACGACGGACTTCTTTGGCTAGTGCCACAACATCAGCCCCAGTTGCATTCTCTTTATTAA
TCAGCACCAGTGCTTGCTGGGTATGAACTGCCGCTCCACCGATTTGGAAGCCTTTTAAAT
TTGCTTGGTCAATCAACCAGCCCGAAGGTAATTTGACCGAACCGTCCGCTTGCGGATAGT
GTGGAATATTCGGGTGAGCGGTTTGAATCTGCTGAAACTTTGCAAAGTCCACCACAGGAT
TTTTAAAGAAACTGCCTGCATTACCAAACTCATCAGGATTTGGTAATTTCGCTCGGCGTA
CGGCACAGACTTCATCAAACACTTGCTGTAGCGTTACTGTGTTTGGATCAAATTGTGCCA
AAGAACCGTAATTTAAAACAGGTTGCCACGCCTTTGCTAACTTCAAACCGACAGCCACAA
TCGCATAATGCTCACGATATTGATGCTTGAATACACTTTCTCGATAGCCAAACTCACACT
CGTTTTTCGTTAAACGGAACTGCTCACCCGTTTTAAGATTTAGCACATCGACATAATCGC
AAACACGCTCAAATTCCACCCCGTAAGCCCCGATATTTTGAATCGGTGCAGAACCAGCAA
CACCAGGAATTAACGCCAGATTTTCAAGCCCGCCAATTCCTTGCTTCAACGTCCATTGCA
CAAGTTCGTGCCAATTTTCACCACCAGCAACTTGTAGATAGTGAAAGTGGTCGTCTTGAC
GATGCTCGATCCCTTTGAGCTTATTGACTAATACTGTGCCGTCAAAATCATCTAAAAACA
GCACATTAGAGCCTTGCCCTAACAATAAAATCGGTTGTTGTGCGTGATCAGCTTTTTGCC
ATTCGGTTAATAGTTGTTCAATACTGTTGAACTCGATAATGACCGATGCTTTTGCAGGCA
AATGAAAGGTATGAAATGGGGTTAAGGTCTGACTCATTGACTACTCCAAATTCTGAATTT
GCTCACGCATCTGTTCAATTAACACTTTCAACTCAACGGCAGAATTAGTGACATCAGCGT
TAATCGATTTTGATGCCAGCGTATTCGCTTCACGATTTAGCTCTTGCATCATAAAGTCTA
ATTTACGTCCAACTGCACCGCCTTTTTTCAAAATAGACGTGGTTTCTTTGACGTGTAGCT
GTAATCGGTCTAACTCTTCCGCCACATCGACTTTTTGAGCCAGTAGTACCATTTCTTGCT
CTAAACGTTGTGGATCAAGTTGCAAGTTCAGTTCATCAAAACGCTGTTGCAAGCGGTCTT
TTTGCCACTGTAAAACGCTCGGCATTTGAGCCTGTACTTTTGTCGCTTCTGTGGCAATAG
CGTCTAAACGCTGTTGAATTAAGGCTTGTAAATTCGCCCCTTCACGTCCACGCATTGCAA
TAAATTCTACAAGGATCTGCTCAAAACCGTCTAATAAATCTTGGCTGATCTGGTCGAGAT
CTTGATTTTGGTTATCGACAACCCCAGGGAAACGCAGAATATCCACCAAGTTAATTTCGC
CTTCTTGAGCCGTTTCTTTTAGCCATTGTAATGAACTTATCACCTGTTTGGCATACTCTT
GATTTAAAGCTAAGTCATTGTTTTGATTAGCATTTAATTCAATGCGTAAACTACACTCTA
CTTTACCACGGGTTAGTGTCGTACGCAGACGTTCACGCAAGGTCATTTCCAAATTGCGAA
AGGCTTCAGGCAGACGGAAATAAGTTTCTAAAAAACGTTGATTAACCGAACGGATTTCCC
ATACGGCGTTACCCCACTCTTTTTTAAGCTCAAGGTGGGCGAAAGCGGTCATACTGTAAA
TCATTGTACTCTTTTCTCTTTGTTACAAAATTTGGCATATTGTACTTGGTATTCTGCTAG
AATAGGGGAAATTTTTTAGAGAAAAGGAATAAATATGCGTCCAAATAATCGTCCTGTTGA
TCAAACTCGTCCTGTAAAAATCACTCGTAACTATACTCGCTATGCCGAAGGGTCTGTGTT
GGTGGAATTTGGTGAAACCAAAGTGCTGTGTAATGCCACTGTCGAAGAAACTGTACCACG
TTTTCTCAAAGGGCAACAACAAGGTTGGGTGACAGCCGAATACGGTATGTTGCCAAGAGC
AACCCATAGCCGAACCCAACGTGAAGCGGCGAAAGGCAAACAAGGCGGTCGTACAATGGA
AATTCAGCGTTTAATCGCTCGCTCTTTGCGTGCTGTCGTTGATTTGAAAGCCTTAGGTGA
GCGTACGATTACGGTAGATTGTGATGTAATTCAAGCCGACGGCGGTACACGCACAGCGTC
TATCACAGGGGCTTGCGTAGCGTTACACGATGCGATTAACAAATTGATCGCCGATGGCTT
ATTGAAAGAAAACCCGATGAAAGGATTGGTGGCAGCAATTTCTGTGGGGATTGTTGATGG
GCAAGCGGTCTGTGATTTGGAATATGTGGAAGACTCTAACGCAGAAACCGATATGAATGT
GGTGATGGTTGAAGACGGTCGTTTAGTGGAAGTACAAGGCACTGCCGAAGGTGAACCGTT
CAGCCATATGGAATTATTGCAACTCCTTGATTTAGCACAGAAAGGGATTGAGCAGTTGTT
TGAAGCACAGCGTCAGGCGCTAAATGCAACTTCTGATGTTATACGATAGTCGTACAAAAA
TTAAAATTTTAAGAAATCATTTAGGGGATTATTCCCAGCAATATTGGGGCATAGTAGACA
AAATAGTCGCTATGCCAATTTTTTGAAACATATTATGTCAAAATAACTTACTCAACCAGC
CCAATTTTGAACCTAAAACATTAAAGTAGTTGTAATCTTTTAAATGCAATAGACGCAACT
TATCCGGGCTTTTTTGCACAAGAATACGTTCATCAGGGCTAAACGGCAGTAAACGTTGGC
TATCACAGCTAATCACTAAATTTGGCTGATTGTACTCAGCAAAACGCATTGAAATAACAC
TATCGCCATCGACAACCAAAGGACGAGAAGAAAGGCTGTGTGGGTTCATCGGAACAAGAG
CAATCGCATTTAAATTAGGGGTTAAGATTGGGCCACCGGCGGAAAGCGAATAGGCGGTTG
AACCTGTAGGTGTTCCAATAATTAACCCGTCGGAACGTTGCGAAAAAGCAAATTTGCCAT
CAATACTCACTTCAAAATCAATAGTACGAGCGATTTGGCTAGAGTGAACGACAACTTCAT
TGAGGGCATTATTTGCTTCAATGATCTTACCATTTTGCTCAATTTTCGCATCAAGTAAGA
AACGTTCTTCAATCATAAACTCGCCACGCTCAAGGCAACTATGCAGTTGCTCAAAGGCTG
TTTGAGGGGCTATATCTGTTAAAAAACCAAGATTTCCACGGTTAATGCCAATCAGTGGTA
CACGATATTTCGCTAATTGCCGAGCCATACCCAGCATATTACCATCACCACCAATCACAA
TTACTAAATCCGCCCATTTTCCAATTTCTGCAATGTTCATCGGGTTAGCTAAATTGAGTT
GAGTGGCAATTTTTTCTTCGACTAACACATTATATTTACGATCTTTTAGCCAGTTATACA
CAGCTAAATGCGTTTCTAAAGCTATATCGTGACGAGGTTTGCCGACAATCGCAATGGTTT
GAAATCTACGGTGCATCATTTGAACTCGTTATCTAATAAAATTTGGCTATATGGTAGTAC
GCAATCTGCTGTTTGTCATCTTTTTCCTATCAGCTTACTAATTGTTTAAATCTTAGGGAT
AAATAAAAAATTACCCTATAAAATAGGGTGTTATCTATTTTATAGGGTTAGCATGAATTT
AACTAAAAATGAACTAAATAAAAGAGTTATTGATGATTTCTTATTCGTTTTATAGCGTAT
AAATTAATTTTTATTCATCATCCTAGAAACTCTTTATGTTTAATCAATCGCCGGTGTATA
TTCACCTTTTGCAATTGCATCTTTGATACGCTCTGCTTCACTCAAGACTTGAGCTAATAA
AGCCTGAACGTTTTCTAAGGTCGCAATCGGGCTTAAGGTGGTCATTTTTAACGATTGTAC
GTTGTTCACTTTGGTTACGCCGATATTCGCTTCGCCACGGGCAAAGAGTTCATCTGCGAC
GTTTTGGTTCAAGGCATCGACAAACTCTGTCGGATAGCCTTGCGGTACAACACGGAACAG
CACGGAAGCGAATTGTGGTTCAACTAATAGCTCTAAGCCGTCGGTCGCTTTGATGTAGTC
TGCAACGGCACGAGTTAATTTCACGCCGTGGTCAATCATTGAGCCGTAAAGATTTTCACC
AAGGGCTTCCACCGTAAACCATAATTTTAATGCGTCAAAACGACGGGTGGTTTGTAGTGA
TTTTGCTACTAAGTTTGGTACGCCGTGTTCTTCGTCATACTCTGAGTTGAGATAATCTGC
TTTGTAGTCGATGTAGCGGTATTCGTTTTCATCTTTTAATAAAAACGCTCCACAAGAGAT
ACTTTGGAAGAAGTGTTTGTGGAAATCAAGGGTGATTGAGTCGGTGAGCTCGATACCGTC
TAGGAAGTGGCGATATTCATTGGATAGCAGTAATGCACCGCCCCACGCCGCATCAACGTG
TAACCAAACACCGAATTTGTTGGTAATCGCACGAATGGCTTTAAGTGGATCGATCGCCCC
TGCGTCCGTTGTACCTGCTGTCGCCACAACGCAAGCCACAACTTTGCCTTCTAAATAAAG
TTTGGCTAAGGTTGCTTCTAACGCATTGGTGTCCATTTGGGCATTTTCATTGCACGGTAC
GGTCACTACAGATTGGAACCCCATTCCCATCATTGCCATATTTTTTTGCACGGAGAAGTG
TGCGTTTTCTGAGCAAACCACTTTCACCTTTTGCATTGCATCAGGCGGAATACCGTCACG
TTGCACCGACCATTCCGTGCCGTCCGCATTTTTCCAGTGTTTTGCAATGCACGCATCACG
GGCAAGTAATACGCCCATTAGGTTAGATTGCGTACCACCTGAGGTGAAAACACCCGCTTG
TCCTTTGCCGTAGCCTATTTTTTCACGCAACCACTCGATGAGTTGCACTTCCATTAATGA
ACCTGCTGGGCTTTGATCCCAAGAGTCCATTGATTGATTGGTGGCATTGATTAATACTTC
GGCGATTTGGCTTGTGACCATTGTTGGACAGTGTAAGTGAGCCAAAGAGTGTGGGTGGTG
TACTTTTAAACTTTTGTTGAGGAATAATTCAATTAAGCGATCTAGGGATTTAGCAACGCC
TAAGCCTTCTTTTGATGGGTTAAAGGCAATTTCTGAGCGTAGCTGTTTAATGCTACCGCC
GGTGTACATTTTTTCATTTTGTAGCCAGTTACTCACCGCTTGTACGGCGGTTTCCATTGA
TCTTTGGTAGTCTGCAATGGATTGAGCGTCATTGCAGAATAGGGCTTGTTTGTGTTTTGA
AATATCAGCCATTTTTCTTTTCTCGTAGGGTGCGTATCAACGCACCATATTAATAGACGA
AAGGTGCGTTTACACGCACCCTACAAGCGGTCACATTTGGTAAAAATTTTGCAATTCCCG
ACCGCTTGTTAACGAATTATCCACGCACTGCGTTCAATGCATCGGCAACCGATTTGCTGA
AACGTTTAATCATCTCTTCACATTCTGCTTGAGTGATGATTAATGGGCAAAGGATACGCA
CAACGTTACCGCCACGACCGCCACGCTCTAACAATAATTTGTTTTTAAAGCAGGCTTTTT
GGATTTCCGCAGCAAGTCCGCCATCTGCAGGGTAAGAACCGATGCGATCTTGTGGCTGAC
GCTCATCAACAATTTCGATCCCCATCATCAAACCTTTACCACGAACGTTACCGATACACG
GATATTGTTGTGCTAGTTTTTGCAATTCTGCTTTTAAGAATGCACCACGCTCTTCTGCGT
TTTTCGCCAGATTTTGCTCACGCATAATTTTAAGTGACGCATAACCTGTTGCCATTGCTA
ATTGGTTACCACGGAATGTACCTGTGTGTCCTGCTGGCTGCCAAGCGTCAAACTCTTTTT
TGATCGCAAGTACAGCAAGCGGTAAGCTACCACCTACAGCTTTTGACATCACAACAACAT
CTGGCTCAATGCCTGCGTGTTCAAAGGCAAACATTTTACTTGAACGACAGAACCCTGCTT
GGACTTCATCTAAAATCAACACAATCCCGTGTTTTTTCGTTACTTCACGGATTTTTTGCA
ACCATTTCACTGGTGCAGTCACTACACCGCCTTCACCTTGAATTGCTTCAAGAATAACGG
CTGCTGGTTTTACCATACCGCTTTCAACATCTTCGATAAAGTTCTCAAAATAGTAAGTTA
AAGCATCAACACCTGCTTCGCCACCGATACCTAACGGGCAACGGTATTCGTGTGGATATG
GCATAAACTGTACGCCTGCCATTAAGTTTTGCACGGCATTTTTCGCATTAAGGTTACCTG
TCATTGAGAGCGAACCGTGGGTCATACCGTGGTAGCCACCTGAGAATGCAATTACATTAC
CGCGACCTGTATAGGTTTTCGCTAATTTGATTGCTGCTTCTGTGCCGTCCGCACCAGAAG
GGCCACAGAATTGTAAACGGTATTCACCTTTCGGGAAGAAAGAGAGTAGTTCTTCGGTAA
AAGCATCTTTTAACGGCGTAGTTAAATCAAGGGTATGAAGCGGTAAACCACTTGCTAATA
CATCTTGAATAGCCTGAATAACGGCTGGGTGATTATGTCCGAGTGCTAAAGTACCTGCAC
CAGCCAAGCAATCTAAATATTCGTTACCTTCAACGTCAGTGACCCAGCAACCTTGTGCTT
TTGCAATTGCAAGCGGTAATTTACGAGGATAACTACGAACATTCGATTCCATTTCGTTTT
GACGAGTTAAGTAATATTCGTTAGTTGCTTGATTGATCGGATTTACAGGAGTTGTTGTCA
TTTGAAAATAGACCTTCTATAAGAGGTTAAAAAAATAAGTCGGGTACCTTGCGGGAAACC
TAAGCTTTCTTATCCTGAAAGATAAGATGCCTTGGGGCATTTGACTCGCTACTTATTAAA
AAAAGCGTTTCAGCTTTTTTGTTTTTACCCTATTGCTCCCTAGGATTGGATAGGTTGGAA
ACAACGCCTCAAATGTTGGGTTATATTTGAGGACGGCGTATAGTAGCGATTTTTAAAAAA
AAGAAAAGTTTTTTCTGAATAAAACTTTACCTGTGATACAGCGAGCTTAATTATTTAGAA
TAAGTCTTTGGGAGATTTTTGTAGGGATGTTATTTTTAATTTGTTGTTTGGCGTAATCAA
TTGCATAGAAAAACGCTCGCTCACTTGCCCCACCATGGCTTTTTACAACCACGGACGATA
AGCCGAGCAGTGTGGCACCGTTATGGCGATCAGGGTTGATCTGTTGTAGCTTTTTATAGT
AACGATAAAAGATTAAACGTAGTAAATAACGTTTGGTATTGCGACAAAGATGTGAATCTT
CCGTTGTTTTTTTAAAGAGTGAAAGGATATTTTTTGCCGCACCTTCAAGTGTTTTAAGTG
CAACATTACCGCTAAATCCATCGCAGACAATCACATCAGCAAGATGATTCATTAATTTAT
CCCCTTCTAAGAAGCCAATGTAATTTAGATGATTACATTGTTTTAATTGCTGGTGAGCAT
CTCGAATTTGCTGTGTTCCTTTATGCTCTTCTGTTCCAATATTCAGCAACGCTAAACGTG
GATAGACCAAATCCAACATCACTTCTGCAAACACATTGCCCATTTCCGCAAACTGAAGCA
ATAGTTCACTATCTGCTTCAACGTTTGCACCAAGATCTAACATCACACTTGAGTTGCCGT
TAATTGTTGGAATCAAAGATGTTAATGCGGGACGATCAATGTTTGGCAAGGGTTCAATCA
ATTGTTTTGCTAGTCCCATCAGTACACCTGTATTTCCGCCACTTACACAACCTTGAGCAT
TTCCATTTTCTACCGCTTCAATCGCTAAACGCATTGAACTGCCTTTACTTTGACGAATCG
CTTGCACAAAAGGCAAGTCTGCTTCGATCACTTTTGTTGTATGGACTAATTCGATACGTT
GTTGAATATCGGGAGAAAGTTTATTGAGATAGGGGGATATTTCAGCTTGGTCGCCGAACA
AGATGCAACTGAGTATTGGATGTTGAGCCAACGCAAGTGATAATGCAGGGATAGTAATAC
GGGGACCAAAGTCCCCGCCCATCGCATCTAACGCGAGAGTTAGATGAGTCAATTTAAACC
TCTACGAGATCCAATTGATTATTTGATTTTACGACCACGGTAATAACCGTCAGCGGTAAC
GTGGTGACGTAAGTGGGTTTCGCCACGTGCATCTACAGATACTGCAGCTGTGGTTAATGC
ATCGTGTGAACGACGCATATCACGACGTGAACGAGATTTCTTATTTTGTTGAACAGCCAT
TGGCTATACTCCTACTAGATCTAGTTTTTCTTTAAATTAGCTAATATTGCGAAAGGATTT
GGTTTCTTTGCCAGTTCTTCTGGTAATTCGCCAAAAACTAATTCGCTTTCGGACACTTCA
CAGTGTTCATCGGTATGCATCGGCACTAGGGGTAATGACAGAATGAATTCGTCTTCTATC
ATATCTAGCAAATTTATCTCACCAAAAGAATCAACTTCAATTGGTTCATAAATCTCGGGC
AAATTGTCCGCCTGATCCATATTAGACACTGGACTGAAACAAAATGTGCAGTCGAGTGTT
TGCGTAAATGGGTTACTACAACGTTGACAGTCTAGCTCCACATCAACTTTCGCAGTGCCT
TTAACCACTGTGAGTTTTTGCGGATCAACATATAACGATAAAGTAACTTGTGCATCGCCC
AGCATTTGACCAACAGATTCACCCAAACGGCTAAGTAGGTTCGCAGAAATGTGGCCTTCG
TAGTCCATTCGACGCTGAGCGTCTTTATATGGGTCAATAGTTAGGGGTAGTTTTACCTTT
TGCATAGGGTGCGAATATTACAGATTTTGAAGTAACTAGTCAAAGAGAAAATCTGGATTT
GTAAAAAATCCGTAGAATCATGCCGCTTATATGTATCTATTACATTATTTTGTGAAATTT
AGTAGCAATCCCATCGCTTATATGTTAAAACGTTCGCCGTTTTTATTTATTCACAAGAAG
GAAATGCAAATGTCATTACAAGCAATTATTGAAGCGGCGTTCGAGCGTCGTGCTGAAATT
ACTCCAAAAACTGTTGATGCACAAACTCGTGCGGCTGTCGAAGAAGTGATTAAAGGATTA
GATAATGGTTCACTGCGTGTTGCAGAAAAAATTGATGGTGAATGGGTTGTTAATCAATGG
GTGAAAAAAGCGGTTTTACTTTCATTCCGTATCAACGACAACGAAATCATTGATGGTGCA
GAAACTAAATACTACGACAAAGTGCCGACCAAATACGGTAAATATAGCGAAGAACAGTTT
AAAGCAGACGGTATCCGTGCTGTACCAGGTGCGGTCGTTCGTCAAGGTTCACACATCGAG
AAAAACGTAGTATTAATGCCATCATTCGTAAACATCGGTGCTTATGTTGGCGAAGGCACA
ATGGTGGATACTTGGGTAACGGTGGGTTCTTGTGCGCAAATCGGTAAAAACGTGCATTTA
TCAGGTGGCGTAGGTATCGGCGGTGTGTTAGAGCCGTTACAAGCTAACCCAACGATTATT
GGTGATAACTGTTTTATTGGCGCACGTTCTGAAATCGTAGAAGGTGTGATTGTTGAAGAT
GGCTGTGTGATTTCAATGGGTGTGTTTATCGGTCAATCAACCAAAATCTATGATCGTGAA
ACAGGCGAAATCCATTACGGTCGTGTTCCTGCCGGTTCTGTGGTGGTTTCAGGTAGCCTT
CCGTCAAAAGATGGTTCACACAGCTTATACTGTGCAGTGATCGTGAAAAAAGTGGATGCG
AAAACATTAGGTAAAGTGGGTCTTAACGACTTATTACGTTCTATCGAAGAGTAATTTTCG
CACTGAATGGCACAAGCAACGGCTTGTGCCTCTTTTTTGGAGATCTTGTATGACGACCTA
TTCGCTACGTTTAAAAGCCAAAAATGAGCTCACGCCGCATCCAACGGCACAATATTGGCG
TAAATGCCAAGTTGAAGAACTTTTTGATTTGCCTTTTATGGACTTAGTTTTTCGGGCGGC
AGAAATTCATCGACAACATTTTGATCCAAATGCCATTCAACTTTCTACGCTACTTTCCAT
TAAAACGGGCGGTTGCGCTGAAGATTGTGAGTATTGCCCACAATCTGCCCGCTATGACAC
GGGTGTTGAAAAGCAAAGTATGCTTGATGTGAACTATATTGTTGAGAAAGCCCAAATTGC
CAAGGCTCGAGGAGCAAGCCGTTTTTGTATGGGAGCAGCGTGGCGAGGTCCTAAACCTAA
AGATATTGAGACGGTCTCCGCCATCATTAAAGCGGTCAAATCCCTAGGTTTAGAGACTTG
CGGTACTTTCGGTATGTTAGAAGAAGGTATGGCGGAAGATTTAAAAGAAGCCGGATTAGA
TTACTACAATCATAATTTAGATACCGATCCGGAACGCTATCATCAGGTCATTCACACTCG
TTCTCACGATGATCGAATGGATACCTTAGGTAAAGTGCGCTCCGCAGGGTTAAAAATCTG
TTGCGGCGGTATTGTTGGTATGAATGAAACAAGAGCTGAACGAGCCGGACTTATCGCCAG
CTTAGCCAATCTTGATCCTCAACCAGAGAGCGTGCCGATTAACCAATTGGTTAAAGTGGC
AGGCACACCACTTGAAAATGCAGAAGATCTCGATTGGACAGAATTCGTGAGAACCATTGC
TGTTGCGCGTATTACGATGCCAAAAAGTTATGTTCGCCTTTCAGCCGGGCGTAGCAATAT
GCCAGAAGCCATGCAAGCCTTGTGTTTTATGGCCGGTGCAAACTCGATCTTTTATGGGGA
TAAATTATTAACGACGGAAAACCCAGAAGAAGATGGCGATAGAGTGCTGATGGAAAAATT
GAATTTATATCCATTAAGTTGTTCGAATGTTGAATGATAAAAGTAATTACAACATAAGTA
GCTAAATTCTCTCCCCTCTCCCACAAGGGGCGAGGGTTAGAATTTGATAACATTGCAAAA
TCTTGCTCATTTTTAACCGCTTGTAAGGATAATATAATGAAAAAAATCTTGTTATTAAAC
GGACCTAATTTAAATATGCTAGGGAAACGAGAGCCCCATATTTATGGTTCACAAACCTTA
GCCGATATTGAAAACCACCTCCAACAATTAGCGAAGGCAAGAGGCTATTGTCTAGAGTAT
TTTCAAGCAAATGGCGAAGAGCCGATTATTAACCGTATTCATCAATCATTCCAAAATACC
GATTTCATTATCATTAACCCCGGTGCGTTTACTCATACCAGCGTTGCCTTGCGTGATGCT
TTATTGTCAGTTGCTATTCCTTTTGTTGAAGTCCATTTATCCAACGTACACGCCCGTGAA
CCTTTCCGTCATCATTCCTATTTAAGTGATGTCGCAAAAGGCGTGATTTGTGGATTAGGG
GCAAAAGGTTACGATTACGCCTTAGATTATGCTATTCAATTTCTAAAGAGAGGGAAATAA
ATCCATTTTTTGTTGTCTGAAGTAAAAAAAGAAAACTGAACTGCTACGATTAGTGGCAAA
TTTGCTAATAAATTCGGCAAATTTATCAGATTTTCGTCGCAAATTAATAAAATTTCAGGT
AATCTACGCAAAATTTTGCTCTATGTTCTTTGAACATAGAGTTTGTTTATTTTTACATTC
AAATACGGATCTCATTATGGATATTCGCAAAATTAAAAAACTTATCGAGTTAGTTGAAGA
ATCAGGCATTACTGAATTAGAAGTGTCTGAAGAAGAAGGCACAGTACGTATTAGCCGTGC
AGCACCAGCAGTTGCACCTGCGGCAGTACAATATGTTGCTGCACCACAAGCAGCGCCAGC
ACCTGCAGCAACCCCTGCACCAGCAGCTCAAACAGCACCTGCGGCAGCGCCAGCACCAAC
AGCGGAAGTATCTGGTCACGCGATTCTTTCACCAATGGTAGGAACATTCTATCGTAGCCC
AAGCCCAGAAGCAGCTCCATTTGTTGAAGTGGGTAAAACCGTGAAAGTAGGCGACACACT
TTGTATCGTTGAAGCAATGAAAATGATGAACCGTATCGAGTCAGACAAAGCAGGGGTAAT
CAAAGCAATCCTTGTAAACGACGGCGAAGCGGTTGAATTTGATCAGAAACTCTTCATTAT
TGAATAATCCATTTCTTACAAGCGGTCAGATTTTTGCAAAAAATTGCACGAAAAAGACCG
CTTTCAATTAAGGGTATCTCTTATGTTAGAAAAAGTTGTCATTGCAAACCGTGGCGAAAT
TGCATTGCGTATTCTGCGTGCGTGCCGTGAACTTGGCATTAAGACGGTTGCTGTTCACTC
AACGGCAGACCGTGAGTTGAAACACGTTCTCCTTGCGGATGAAACAGTATGTATCGGTCC
TGCGCCATCAACAAAAAGTTACTTAAATATTCCTGCGATTATTGCCGCTGCAGAAGTAAC
TGGTGCTGATGCGATTCACCCTGGTTATGGTTTCTTATCTGAAAACGCAAACTTCGCAGA
ACAAGTAGAAAATTCAGGCTTTATCTTTATTGGTCCAACAGCAGATGTAATTCGTTTAAT
GGGCGATAAAGTTTCTGCAATTAACGCGATGAAAAAAGCAGGCGTACCTTGTGTGCCTGG
TTCTGGTGGCCCTATCGGTAATGATGTCGCCAAAAATAAAGAAATTGCACAGAAGATTGG
TTATCCAGTGATCATTAAAGCATCTGGTGGCGGCGGTGGTCGTGGTATGCGTGTGGTTCA
TCACGAAAAAGATTTGGAAGAATCTATTGCGATGACCAAAGCAGAAGCGAAAGCAGCCTT
TAATAACGATATGGTTTATATGGAAAAATACCTTGAAAATCCACGCCATATCGAAATCCA
AGTGCTTGCAGATACACACGGCAATGCGGTTTATTTGGCAGAGCGTGATTGCTCTATGCA
ACGTCGCCATCAAAAAGTGGTGGAAGAAGCACCAGCGCCAGGCATTACCCCTGAATTACG
TCAGTTTATCGGTGAACGTTGTGCGAATGCGTGCCGTGAAATCGGCTATCGTGGTGCAGG
TACATTTGAATTTTTATTTGAAAATGGCGAGTTTTATTTCATTGAAATGAACACCCGTTT
ACAAGTAGAACACCCTGTGACAGAAATGATTACAGGTATTGATCTTGTAAAAGAACAGCT
TCGTGTTGCTGCAGGTTTAGCAATCTCAGTTAAACAAGAAGATATTAAAGTGCGTGGTCA
CGCGATTGAATGCCGTATTAATGCGGAAGACCCAAGTACATTCTTACCATCACCGGGTAA
AATCACCCGTTTACACGTTCCAGGTGGATTAGGTGTTCGTTGGGATTCTCACATTTATGC
TAGCTATTCAGTCCCACCGCATTATGATTCAATGATTGGTAAATTGATTACCTTTGCTGA
AAATCGTGATATTGCAATTCGTCGTATGGAAAATGCATTGTCAGAAACGATCGTGGAAGG
AATTAAAACCAATATCCCACTTCATAAACAGATTCTTTCTGATGAAAACTTCTGCAAGGG
TGGAACGAATATCCACTATCTTGAGAAGAAATTGGGTTTAAAATAATGATATAGTAGAAA
ACATATCTGCTACTATGTCAAAATAGATACAATAAAGCCCTACCTTACGGTAGGGCCTGA
GAAAAGATGTAATTATAAACTTTCAGTGAAAGTACGAGTAATAACATCACGTTGTTGTTC
TGGTGTTAATGAGTTAAAACGAACTGCATAACCAGAAACACGGATAGTTAATTGTGGATA
TTTCTCAGGGTTTTTCACTGCATCTTCTAATGTTTCACGACGTAATACGTTTACGTTTAA
GTGCTGACCCCCCTCAACTTTAATGGTTGGTGCAACATTAACTGGGACTTCACGGTATGA
AACTTGACCTAATTCGCTGATTGCAACTATTTGGTCTTCTTGGAAATCACCTTTAGCTGC
TAAGCAACGTGCTTCATTTTTCTCTTCATCTAATAACCAGAAAGAGTTTAATAAGTTTTT
GTTGGTAGATTCAGTGATTTGTACACCTTTGATCATTTTTAGCTCCTAGTATGTTGGGTA
AATTATAAAAAAAGTTTAAAGTTTCAAAAAATTTTGAGTATTCTAACTTTAATCCTTTAA
AAAGCGAGAAAAATTTAAGCATTTTTATCAAAAAAACTGATGATGGCTTAAAAAATAGAC
AAGAGTTAACAGTTCATTTTAATTTTTAACAATTTAATAATAGGATAGAATATGAACAGT
TGGACTGATGCCATTGGGGAAGAAAAAACACAACCCTATTTTCAACATATTTTGCAATAT
GTACATCAAGAACGTTTAGTTGGAAAAGTAATTTACCCACCTCAAAATGAAGTGTTTAGT
GCTTTTGCTTTAACTGAATTCAAAGATGTGAAGGTAGTTATTTTAGGGCAAGACCCTTAT
CACGGCCCCAATCAGGCACACGGTTTATCTTTTTCAGTAAAACCAGGAATTGTTCCGCCT
CCCTCGCTGGTTAATATGTACAAAGAATTATCCCAAGATGTTGGGTTTCAAATACCATCA
CACGGCTATCTCATTGAGTGGGCAAAACAAGGGGTGCTATTGTTAAATACGGTTCTCACC
GTTGAGCAAGGAAAAGCACATTCACACGCCAATATCGGTTGGGAAACCTTTACTGATAAG
GTGATCCATCAACTCAATCTACATCGTGAAAATCTGGTATTTTTGCTTTGGGGAAGCCAT
GCTCAGAAAAAAGGACAATTTATCGATCGCTCTCGTCATTGCGTTCTCACAGCCCCTCAC
CCATCACCGCTCTCTGCACATCGTGGCTTTTTAGGCTGTCGCCATTTTTCAAAAACCAAT
GATTACCTTCGTTCTCACGGAGTCGAAGAAATTAATTGGCAGCTGCCATTATAAGTAACA
TGCTAGGAATATCTAAGAGATTTCCTAACTTATATTGTTGATTTGGACTGGCTCAATAAT
TTCACTTGGATAGCAACCCAATACTTTTAAGAAACTCGTCACTGTTTTAAGTTCTTTCAA
GGCATTTTGGGTATTTTCATTGTGAATATTGGCATCTAATTCCACATAGAACATCTCTTC
CCATGGTTTACCATAAATAGGTCGAGATTCAAGTTTAATCATACGAATGCCGTGTTGCTT
GAACACCATCAACGCATCAACCAAAGCACCCGCTTGTTGAGTCGTCGTCATTAATAACAA
GGTTTTGGTCTGTACTTGTGGCGAAACATTGATAGTTTTTTTAGACACTACAATAAAGCG
AGTAATATTGTTTTCTTGATTCGCAATACCACTTTTTAACACGCTTAAACCGTACAATTT
CCCGCCATCTTCATTACCTAACGCAACGCAATTTGGTTTATTTAAACGAGCCACTAACTG
CATAGCGTGAGAACTACTTTCACAGTATTTGATATGCACTTTATCTAAACTATGAATAAA
TTGGCTACATTGTTGTGCAGGTTGTGGGTGGGTATAAATGGTATCCACTTGGGCAAAATC
AGCATTGTTTGTTCCTAAAACACAGTGTTTAATAGGATAAGCTAATTCGCCTACAAGGGT
TAAGTCTGTATGTTGCAACAAATCATAAACTTCATTGATAGAACCTGATGTGGTATTTTC
TAACGGCAACACGCCATAATCGGCTTCATCTTGCTGAACTTTTTCAAAAACTGAATCGAA
AGATTCGCAACTGAGTTCCACTAAAGAAGCCGTGCTGTTTTTCATAAACTGGCGAGAAGC
AAGATGAGAATAAGAGCCACGCATACCTAAAAATGCAATGGTGGCATTTTCTTGATTCTG
ATTCAGTTTATTTTGCAAGTAATGTTGCTGTGTTAAGACAGAGTCTTCAATGATACGTTG
GAAAATTTGCGTAACATATTGTGGGTCAAGTTGATAATTTTCCGCTTGAGCAAAACTAAC
CAATTCTTGTAACAGTTGTTTTTCACGTTCGATATCTCGTAGAGGCTTTTTCGTGATCTC
TTTGCTTCTCACTACATCGAACGCAAGTCGATGACGCTCCGATAATAATTTCAATAAGTT
GCGGTCAATTTGAATGATTTGTTGTCGAATATCCGATAAATCTAAAGACATTGCGTTTTC
CTAAGCGGTCGGTTGTGTTTAATTTTTTGCAGTTTGCAGTTTGCAGTTTGTATATAACTG
AAATTTTAACGGCTTCCCCCATAAATCACAATCAACTAATGAAAATAATCGCTAAAATGG
TAAGATGTCGCACTTTTATCAAATAAAGAGGAAATCGAATGTCAAATCCACTTTTAAACA
ACACAAGTTTACCTAAATTCTCTCAAATTCAACCTGAACACGTTGTGCCTGCTATTGAGC
AGTTAATTCAACAATGCCGTGATACGATTGAACAAGTTTCTCAAATTAATACACCAACGT
GGGAAAACTTCTACCTACCGCAAGCAATCACAGGGGATAAACTCTCTCGTGCGTGGTCGC
CTGTTGGGCATCTCAATTCAGTAAAAAATAGCTCTGAATTGCGTGAAGCTTATCAAGCGT
GTTTGCCGATGTTATCCGAATACAGCACTTGGGTTGGGCAACATCAGGGGTTGTATCAAG
GCTATGTCAAACTGAAAAATAGCCCTGAGTTTGCCACGTATTCGCTCGCTCAGAAAAAAG
CGATTGAAAACAGCTTGCGTGATTTTGAGTTATCAGGGATCTCATTGCCAGCAGATAAAC
AAAAACGCTATGGCGAAATTTCTGCTCGTTTATCTGAACTTAGCTCACAATTTAGCAACA
ATGTCCTTGATGCAACAATGGGTTGGGATATTGTGATTGAAGACGAAGCGGATCTAAAAG
GTTTGCCAGAGTCAGCACTTGAAGGGGCGAAACTTTCAGCACAAAGTAAAGAGAAATCAG
GCTACCGCTTTACCCTTGAATTTCCAAGCTATTTGCCTGTGATGACCTATTGTGAAAACC
GTGAGCTTCGCCAGAAAATGTATGAAGCTTATAACACACGAGCGTCAGATCAAGGTCCAA
ATGCAGGTAAATGGGATAACTCTGCACTTATGGCGGAAACCCTTGAGTTACGCTTAGAGT
TAGCTAAATTACTCGGTTTTGAAAACTATGCCGAGCTTTCCCTTGCAACCAAAATGGCGG
AAAACCCAACGCAAGTGGTTGATTTCTTGGAAGGTTTAGCAAATCGTTCTAAAGAGCAAG
GCAAAAAAGAGTTAGCTGGGCTAAAAGCCTTTGCAAAAGAGAACTATGGCGTAAGCGAAT
TACAGCCGTGGGATATTGCGTTTTATAGTGAAAAACAGAAACAAGCCTTATATGCGATCA
ACGATGAAGAGCTTCGCCCTTATTTCCCTGAAGAACGTGTGCTTTCAGGTTTATTTGAAC
TGGTGAAACGCATTTTTGGTATGCGAGTGGAAGAGCAGAAAGAGTTTGATAGCTATCACG
AGAATGTCCGTTTTTTCAATATTTTCGATGAAACTGACCGCTTGCGTGGTTCATTCTATT
TGGATCTATATGCCCGTGAAAATAAACGTGGCGGTGCTTGGATGGACGATTGTATCAATC
AAAAACGTCTAGCGGACGGTTCATTACAAAAACCTGTTGCCTACTTAACCTGTAACTTCA
ATAAACCGATTGGCGATAAACCAGCTCTGTTTACACACGATGAAGTTACTACGCTGTTCC
ACGAGTTTGGGCATGGTATTCACCATATGCTGACCGAAATTGATGTGGGTGACGTTTCAG
GGATTAACGGCGTGCCGTGGGACGCAGTTGAGCTACCAAGTCAATTCCTTGAAAACTGGT
GCTGGGAAGAAGATGCCCTTGCCTTTATTTCAGGACATTACCAAACAGGCGAGCCACTAC
CAAAAGAGAAATTGACCCAGTTGCTGAAAGCGAAAAACTTCCAAGCAGCAATGTTTGTGT
TACGCCAGTTAGAATTTGGTTTATTCGATTTCCGTTTACATATGAGTGAGCCGAAAGAAA
ATATTGTGTTAGATACGCTAAAAGCGGTAAAAGCACAGGTTGCAGTGGTGGAATTACCGA
CTTTCGTGCGTACCCCACACAGCTTCTCCCACATCTTCGCAGGGGGCTATGCCGCAGGCT
ATTACAGCTACTTATGGGCAGAAGTATTATCGGCAGATGCCTTTGCACGCTTTGAAGAGG
AAGGTATTTTTAATCGTGAGGTTGGGCAGTCTTTCCTAGATAATATCTTAACCCGTGGCG
GTTCAGAAGAGCCGATGGTCTTGTTTGAACGCTTCCGTGGTCGCAAACCTACGTTAGATG
CGTTGTTAAGACATAAGGGGATTGCTCGTTAAGAGGATAAGACTTGGTAGCATAATACAT
TAAAGAAAAGAGCTGGCTTGTATGCATTAATTTGAAAATTGTTGAATATAAATCATATAT
TCCAAGTGATTCAATCAACGTTGATAATAGGGATGAGACAATTCATTTTGTTGCAAAAGT
TCATAAATCCGCTATACTCGCCAGCCTGAGTTGGTTAGACAATCGCTGGTTTATTGAAGC
CCTTAACCGTTCGTAAGAACGACCTAGTGGGACAAGTAAACGAGAGGAAAGTCCGAGCTA
CACAGGGCAGAGTGCCAGATAACGTCTGGGAGGCGTGAGCCTACGACTAGTGCAACAGAG
AGCAGACCGCCAGTTTCTGCTGGTAAGGGTGAAAGGGTGCGGTAAGAGCGCACCGCGTGA
GTGGTAACATTTCACGGCACGGTAAACTCCACTCGTAGCAAGACCAAATAGGAATCCAAC
GAGTTGCCCGCTTGGGATTCGGGTAGGTTGCTCGAGCGTATGTGTGAATGTACGCCTAGA
GGAATGATTGTCCACGACAGAACTCGGCTTATCGACCGACTCAGCCTAATTTTTAAGAGC
GAACAGATTTTGTCTGTTCGCTTTTTTATTGAAGCATGTCGGAACAAAAAGCCCTTATAA
AAGTCTGATATAATGATTTTAAAATTGATTTCATTATAAGGATTTCAAATGCTTAAGCGT
TTTTTTATCGGCACGATTTCGCTGTTACTCTCTTTTTCTGTTTTTGCTCATCCACACTCT
TTCCTTGATATGAAAAATAAAGTGCTAATTCAACAAGGTAAGCTGGAAGGTTTTGAATTG
TACTGGACACTTGATGAGATTACATCAGCTGAACTGATCTATGAAATCAACAGCAGTAAG
GATAAAAAACAGGCAATGAATAAAATTTTGCGTGAGTTAGATGAATCTGCGGTGAGTACC
CACTATTTTAGCGAGCTTTATAATCAGCAAAATGAACCGATTAAGTTTAAAGCTAAACCG
TATAACTCGTCCGTTGAAATTCAGCATAATCGTATTATTTACCATTTCACCTTGCTACTA
GCCGAGCCTAAAGCGGTAAAAGGGCAGTCATTCCGTTTTTTTACCTTTGAGCCAAGTTAT
TACTTAGCAATGAATTACGAAAAAGCGAGTGATGTCAGTAGCACAGAGCAAAATCTTTGT
AAAGTTGAGATGATTGAGCCGACGATAAATCAATCTTTGCGGTTGTATGCATCGACATTA
GATAAAAATGAAACCCCCGATATGCCAGCAGAACGTGGCTTGTCTTTAGGCGCACAATTT
GCGCAAAAAGTGAGTATTGTATGTCAATAAAGGCAAAGTATTGGGCTGGGATAGCGGTCG
GATTGGTGGCTCTTTTTGCGATTTATCAGGCTTATCCCTATCTCTTATTTAAAGTCAGCG
AGTGGCAGAGGGAATTTAATTTTGCCCTTTCAGGGGCGTTAAATCGTCTAAACGAAAACC
AGCAACAGGCAGGGCTGAGCTTAATGGCGGTGAGTTTTATCTATGGCGTGTTTCACGCCG
TCGGCCCAGGTCACGGTAAGTTTATTCTGACCAGCTATCTCTCTTTTGAACAAACCAAAC
TGCCACAAGCGGTGAAAATCACGTTGTTGTCTGCGTTAGTGCAAGGCTTGGTGGCGATTG
GGTTAGTGACGATTATTGTGGTGATTTTTACCCTTTCTCGTAGCTATTTTAATGTGGCGT
TAAAATGGGTTGAGCGAGGTAGTTTTGTTGTGATGATGTTGTTTGGGCTTTATTGGTGTT
ATCAAGCGTTAAAAAGCGTGAGAGCAAAGCCAAAGGGCTTTCAAATTCGCCATTTGCAAA
AAATAGCCCCAAAATCACCGCTTATTGCTGCTCATCATCAACATTCTGCAGATTGTGGCT
GTGGGCATAAACATTTGCCAAGTTCATCTGAAATGGCAACTGCAACGGATTGGAAAAGCA
CGCTGATGTTGATTTTTAGCATTGGCTTACGCCCGTGTTCAGGGGCAATTTTAGTGCTGT
TTTTAGCTTATACCTTGGATTTGTACCTGTGGGGGGTAGCTTCTGCGTTATTAATGGCAA
CGGGAACGGGGCTAACGCTAACGCTTTTTGCCTGTTTGGTACTTTTCGCTCGCCGTAAAG
CGGTGCATATTAGCCATTGGTATCTTTCATTTTCTGCTCACAAGCGGTCTGTTTTATTCG
GAAAATTGCTGATTGGATTACTTTTGATCGGTTTTGGTTTTACCTTATTCCACAGTAGTT
TGTTAGATACAAGCCAAAATCTTTTGTTTAAGCGTTAAGTTATGTCATATTCAATGGACA
CCAAGCGTGGTGTCCCTTGTATTATTTGCTAATTAGACAGAATTTGTTATTTAAACCAGT
CCAGCTCGCTAAATAACTAATCATTAACTTTTTTTATCATTTTAATTAAAAAAATCTTTT
CAAAAGATAAAAAATCGTTAAAATGCCGAAATTGTTTTACTTTTTTATGAGGTCTTTTCG
ATGGATAGCATCGTTTCAATTTTTGAAGATGTTTTAAAATGGATCGTGAACACGATTGAC
GGTCCACTTTGGGATATTACTGTATTAACCCTTTTAGGTGCTGGTTTATTCTTTACCATT
ACCACTGGCTTAGTTCAATTACGTTTATTACCTCGTAGTATCCGTGAAATGTGGTCTGGC
CGTGCTGCAGAGGGCGAGTCATTAACCCCGTTCCAAGCCTTTGCAACAGGCTTGGCAAGC
CGTGTGGGTGTGGGTAATATCGGTGGAGTTGCGACTGCTATCGCATTAGGCGGACCAGGT
GCAGTGTTCTGGATGTGGATCACAGCGTTAATTGGTATGAGTAGTGCATTTGCAGAATCA
TCATTGGCACAGGTTTATAAAGTGCGTGATCCAAACGGTATGTTCCGTGGAGGCCCAGCT
TATTACATTAAGCGTGGTTTAAAAGCTCCTTGGCTTGCGATTGCCTTTGCAATTACCTTA
ATTTTTACCTTCGGTTTTGCGTTCAATGCGGTTCAAGCAAACTCTATCGTTGAAGCAACG
CGTAATGCGTGGGAATGGGATCCGCATTATGTGGGCATTGTGTTAGTGATTGTGACTGCA
GCGATTATCTTCGGTGGGATTAAACGTATCGGTCAGGTTTCAGCGAAAGTTGTGCCGATG
ATGGCGTTATTCTACTTAATTATGGCAATGATCATTTTAGGGATGAATATTGAGCGAGTA
CCTGAAGTTTTAAATAAAATTATTACCAGTGCCTTTGACTTTTCTGCAATGGCTGGCGGT
ATCTTTGGTTCATTATTCTCACAAGCGATGTTAATGGGGATTAAACGTGGTTTATTCTCA
AACGAAGCGGGTATGGGTTCTGCACCAAACTCAGCGGCAACGTCAGATGCAAAACACCCT
GCAAGTCAAGGCTTAATTCAAATGTTAGGGGTATTTGTGGATACCATTATTGTATGTACT
TGTACCGCAATCATTATTTTAATGTCTAACGATTATGGTAGCGAATCATTGCGTGGCGTA
TCTTTAACCCAAAAAGCGTTAGAGTTCCACATCGGTGAATTTGGCTTACACTTCTTAGCC
TTTATCTTATTGTTATTCTGCTACACTTCAATTATCGGTAACTATGCTTATGCAGAAAGC
AATATTCGCTATATCCGTAACAAACCAAGTTTCGTATTAGCCTTCCGTTTAATCGTGTTA
TTTTTCGTTTACTTCGGTGCTGTGCGTGATGGCGGTATTGTTTGGGCGTTTGCCGATACC
GTAATGGCATCAATGGCGATGATCAACTTAGTGTCTATCGTTTTACTTGCTCCAATTGTT
TGGGTTATCTTAAAAGATTACCAAAAACAAGTGAAAGCAGGGGTAGAGCAGCCTGTATTC
AAAATTGAAGATCACCCAGAGCTTATTCGCCGTGGTGTTGATCCGTTAATTTGGAAGTCA
AAAGAGTAACCTATTAAAAGTTTAATCTAATAAGATCCCTGCTTATCATGCAGGGATTTT
TATGAGGTATAGGGATCTTAAGTAGATTTATATGTATTATTTATTTCTAATTACATAGAT
AATCTAGTTTTTATCTGTTCTATATTCCCCCTAAAGTAACCGCTTCAGAAATTAGAATAG
CGGTTTTTATACAGCCTTAATTTATCTATTTTGTGAAGTCGATCACAGATTTGATAAAAG
GATTAAGGCATTTTAGAGTATTATTGACTATAATACCCTCCTTTTTTTATATCAATGAGG
ATACTTGTTATGATGAACAGAGGACGTTTTCTTCAAATTGGTGCGACCACTGTATTAGCC
ATTAGTGCAAATCGCTTTGCATTTGCAGCTGGTGATAGCAAAGTTTCTTACGTGTCATTG
GCACAACGGATATTCACAGTTTTTTAACGGATTTTGACTATTATAAAGATGCGCCAACAA
CAAAATTTGGTTTTACTCGTGCCGCAACGTTAATTGAACAAGCTCGAAAAGAAGCTTAAA
ATAGTGTACTTGTTGATAATGGTGACTTAATTCAAGGTAATCCGATTGCGGATTATCAAG
CTGCGGTCGGTTATAAAGAGGGTAAATCTAACCCTGCGATTGATGCGTTAAACCAGGTAC
TGATGAGCCAGTTTACCAACCATACTTCATTCAGAAAAAAGAAGTGGTTGATGAAGATGG
CGTGAAACATACTTTAAATGTCGGTTATATCGGTTTCGTTCCACCACAAGTAATGGTTTG
GGATAAAGCCCATTTAGACGGCAAAGTGGAAGCTCGTGATATTGTGAAAACGGCTGAAAA
ATATGTGCCAATCGTGAAAAAAAGCGGGGCGGATTTAATCGTAGCACTTGCTCACACTGG
CCCATCTGATGAGCCTTATTTTGAAACGTCGCCAAGCGATAAAGCGAAAGCCTTTATTGC
AGAAAAAGCACAATATCCAATGTCATTCGTTGGCACTGATGAAACAGGCTTTGCGATTTA
TCAGATTGATTTGACGAAGTAATATATTTATAGCCAAGCATTTTAATTAAGTTCTTTTTA
GAATGCTGGGCTCTTTTTTTAGAGTTTTCATCCTACACCCTCATCTTGTATGCTTCATTT
TATCGAACTCAATCATCAACAATACCCCACAGACGAACACGGCTATTTGAAAAATTTAGA
CGACTGGTCGCCTGAACTTGCCGTAGTTATCGCTCAAAAAGATAACCTTGAACTTAGCGA
AGCCCATTGGGAAATCGTCTATTTTGTGCGAGAATTTTATCAAGAATACAAAACATCCCC
TGCAATCCGAATGCTGGTAAAAGCCTTGTCACAGAAATTTGGTGAAGAAAAAGGCAGTAG
CCGTTATTTACAACGTTTATTCCCTGAAGGCCCAGCAAAACAGGCAACCAAAATTGCAGG
CTTGCCAAAACCTGCGAAATGTTTATAGGAATGAAGATGAACAGCCCACAATCAATCTGT
ATTTTACGCCTTTCTGCGATTGGTGATGTTTGCCATACCCTTGCTGTCGTGCAAGCCATT
CAACGCCAATATCCGCAAGCTGAAATCACTTGGATTATTGGTAAAACAGAGTCGATTTTA
ATGCAAGGCATTCCGAATGTAACCCTTGTGCCTTATGATAAAAAAACGGGATGGAAAGGG
ATTTTGGCGTTATGGAAACAGCTTCGCAGTAAGCGGTTTGATTATCTGTTAAATATGCAA
ACGGCATTGCGTGCATCTATTTTATCGTTAGGTATTCGAGCAAAACAGAAAGTAGGTTTT
AATCAAGATCGGGCAAGAGAAGGACAGTGGCTATTTACAAATAAAAAGGTGGAACAGACC
GCTTCCCCCCACGTTTTAGACGGTCAAATGATGTTTGCTAAAGCGATTGGTGTGCAAGAT
CTACGCCCAACTTGGGATTTACCTGTAAGTGAAGCAGATTTAGCCTATACGTCGCAATTT
ATTGATAAACAAAGAAAAAATTTAGTCATTGCCCCTTGTTCTAGCAAAAAAGAGAAAGAT
TGGTCGCCTGAAAATTATGGGCAAATTGCACAGTTTGCATTAGCACAAAACATCAATGTG
ATTATTGCAGGCTCTCCATCGGTTTATGAGATGGAAGTAGCAGCAAAAATTCAACAACTT
GCACTGAACAGCCTTAATCTTGCAGGAAAAACCAATTTAAAACAACTTGCCGCATTAATT
CGTCAAGCGGATTTGGTGCTATCTTCGGATTCGGGGCCAGCTCATATTGCGACAACTCAA
AATACGAAGGTGATTGGTCTATATGCGATTCATAACCCACGCCGTACAGGCCCTTATTTA
GATTTAGATAAAGTGGTGTCTGTTTATGATCAGGTTGTATTAGAAAGTCGTGGAAAACCT
TGGGATCAGTTGCCTTGGGCGACAAGTGCGAAAGGTGATGGACTGATGGAGAGAATTTCA
GTAGAGCAGGTGAAACAGAAAATTCAAGATTATTTATAAAATCATTGTTTGGGCGGACCG
ATGTGTCCGCCCGAAATATTATAGGGCTTTGACAGCTTGATAGATTAAACTCAAAAAACC
ATTGAAACTTTGCCAATTACGTTGTAAATTACCTCTGTATTGATTTTTTTACAATTATAG
GAAATAAAAATGAACACTGTATTTAATCAGGATAGTTTACACAACGTAAACATTTGTAAT
GAAAAAGTTTTGCTAACGCCAAAGGGATTAAAACAAGAGTTTCCGTTGCCGGAGCATCTG
CGTAAACAGATTGAAGAATCAAGAAAAGTGATCTCAGATATTATTCATAAACGTGATAAA
CGCCAGCTTATTGTTATCGGCCCTTGTTCCATTCACGATCCTGTATCTGCATTAGAGTAT
GCCCAAAAATTAAAAGTATTAGCAGATAAAGTGTCAGATAAACTTTACATTGTAATGCGG
GTGTACTTTGAAAAACCACGAACTACGGTGGGTTGGAAAGGCTTAATTAATGACCCACAT
TTAAACGGCACCTTCGATGTTGAAAAAGGGTTACGCATTGCACGTAAATTATTGTTGGAT
TTAGCTGAACTGGGCTTGCCACTTGCAACCGAAGCCTTAGATCCGATTAGCCCACAATAT
CTTGCTGATCTGTTTAGTTGGTCAGCGATTGGAGCAAGAACAACGGAATCTCAAACCCAC
AGAGAAATGGCATCTGGCTTATCAATGGCGGTGGGATTTAAAAACGGCACGGACGGAAAT
TTGGGCGTGGCGATTAATGCAATGCAGGCTTCTGCAATGGGGCATAGTTTTATTGGCATT
AACCAACAGGGGCAAGTGACGGTATTGCAAACCAAAGGCAATCCTGATGGACACGTTATT
TTACGTGGTGGAAAATCCCCGAATTTTGAAGCACAATATGTGCAAGAGTGCGAGCAAGCA
TTACGCAAAGCCGGCTTGCCTGAAGCGATTATGATCGACTGTAGCCACGGCAACTCTAAT
AAAGATTACCGCCGTCAGCCGTTGGTGGCGGAAAATGTGCTACAACAGATTGTCGCAGGC
AATCAATCTATTATCGGCTTAATGATCGAAAGCCACCTGTTTGCAGGCAATCAATCATCT
GAACAACCTTTTGAACAGATGCAATATGGCGTATCTATTACAGATGCTTGTATTGATTGG
CAGACAACGGAAACCTTATTAACCGATTTTGCAGAAACCCTAAGAAAGTAGTATGAACCC
ATTAAATCCTATTCGTGAACAGATCGATCAAGTCGATCAACAGTTAATTGAATTATTGTC
AAAACGTCTTTCACTGGTGGCAGAAGTTGGCAAAATTAAGCACCGGCACGGTTTGCCGAT
TTATGCCCCTGAACGTGAAGCCTCAATGATTGCCGCTCGCCGTCAAGAAGCAGAAAGTCA
GGGCATTCCTGCTGATTTGATTGAAGATGTGTTGCGTCGTCTAATGCGGGAATCTTATGC
CAACGAGAATAAACACGGCTTTAAAGCGACAAATGAGCAAATGCGGAAAATCGTGGTTGT
TGGTGGCTTGGGCAAGTTAGGCGGACTGTTTGCCCGCTATTTTGAATTATCGGGCTACTC
GGTCGAACGCCTTGATCGAGATGACTGGGAGCAAGCCGAACAGATTATGCACGGAGCGGA
TTTAGTGGTGGTTTGTGTGCCGATAGCCAACACCTTAGACACCCTTGAGCGTTTACAGCC
GTATTTGAACGAACAGATGATCTTAGCTGATCTCACCTCAGTCAAAGCACAGCCGTTAGC
GAAGATGTTAGAAGTGCATTCTGGAGCCGTTGTTGGGCTTCACCCAATGTTTGGGCCAGA
TATTGCAAGTTTTGCCAAACAAGTGATCGCTTGTTGTCACGGGCGTTTTGCCGAACGTTA
TCAATGGTTGCTTGACCAAATGCGGATTTGGGGAGCGAAGATTGAAGAGATCGATGCCAC
AGAACACGATCACGCAATGACCTACATTCAAGCACTACGCCACTTTTCCACCTTTGCTTA
TGGCTTACATTTATCGCAACAAGCGGTCAAATTACCGCAATTACTTGCACTTTCGTCACC
GATTTATCGTTTAGAGCTGGCGATGATCGGTCGTCTATTTGCCCAAGATGCGAAATTGTA
TGCAGAAATTATCGCCGATAAGCCTGAAAATTTAGATGTCATTGCCTCGCTACAACAGAG
TTTTGAAAAGAGCTTGGCATTCTTTCAGCAAAACGATAAACAGGGCTTTATTGATGCCTT
TGAAAAAGTGCATTGTTGGTTTGGCGATTATTCCGAACAGTTCCTTAAAGAGAGCCGTAA
TTTATTGCAACAGGCGAATGATTTGAGGGGGTAGGAATTTACTTTACTAAGACATTTTAT
ATTTTCTCTTGCTTTTCCGCCCTTAATAAGGGCGGAGTCTATGAGAATAATTATGTATGC
CGAGCTTACTTCAACTCTCTCGCTCCTAAATTATCCACCTTACAAATATGGATAAAACCC
TCATTATTTTGTAGATAATCTTTTTCAAGATAATCGACCAGTTTTTGAGCGTGTTCTAAA
TCTGGTGCAATGGCGAACATAGTTGGGCCTGAACCCGAAATACCCACCGCTAACGCCCCC
AAATCTTTACAACCTTGGCGGACTTCGGCAAAGTTTGGCAGTAACGACTCACGATACGGC
TCAGCAATAAGATCTTTCATCATAATTGCGGCAAGTACATCTTGACGAGTGTGACAAGCG
TGAACGAAAGAGCCTAAATAGCGAGCTTGTGAGATCATCTCTTGGCGTGTATAGCTTTTC
GGCAAGATCGCACGGGCTTCTGCGGTGGAAACTTCAATCCCAGGATAAGACAGCACCCAA
TACCATTCGTCAAAAAACGGAATCGGCTGGCAGATATTGCCGAGAGATTGAGTCATCAGT
TGCAAACCGCCTAAATAGCAAGGTGCAACGTTGTCGTAATGGATTGAGCCAGAAATTCTA
CCTTCTAGTTCGCCCATCATTTCCAACAATTCCATTTTTGAAAACGGTTCATCGTGGAAT
TTATTCAGCGCTACGAGTGCAGCCACAATTGAGCAAGCACTTGAGCCTAAGCCCGATCCA
ATCGGCATATTTTTCTCAAGGGTTAGGCGTAGATTTTTCACTACACCACCACGCAATTTC
AAGCGTTCGCTAAACAGTACATAAGCTTGATAGACGATATTTTTTTGCGGTTCTTTCGGC
AGTTTACGCACAAAATAACCGACACTTTCCAACTCAAACGGTTGATCACACTCTTCAATT
TGTACTACATCGCCGAGTAATGAGCCATCAATCGGCGAAATGGCTGTGCCAAGAGAGTCA
AACCCGACACTTAAATTTGCACTTGAAGCTGGAGCATAAATTCGTAATGTCATTTTTTTC
CTTTGTTTTTATAACCATTTTTGTGGGGACGCCACGCTTGGCATCCGTTATAAGCGGTTA
GTTTGGAACAAAATTTTGCAAATGTAGATTTAATTCAGTGTACGCAAAATATCCGCAAAA
ATACCCGCTGCCGTCACATCATTACCCGCACCGTAGCCACGCAGTAACAGTGGGATCGGG
CTGTAATAACGGGTATAGAACGCAAGGGCATTTTCACCATTTTTCACTTTATAAAGTGGA
TCATCACCGTTTACTTCTTTGATTGCGACACGGCATTTACCGTTTTCAATGGAGCCCACA
TAACGCAACACATTGCCACAAGCGGTCGCGTTTTCCACACGTCTTGCAAATTCCACATCA
AGCTCCGGCAACATCGCTAAAAATTCTGCTGCAGTTTTGCCTTCAGAGAAACCTTTTGGT
AAAACACCTTCCACTTCAATATCTTCCAGCTCTAATGGATAGCCACATTCACGGGCTAAA
ATCAGCAATTTACGAGCCACATCTTGCCCTGATAAATCATCACGTGGATCAGGTTCAGTG
AAGCCTTTTTCTTTAGCAATGGTGGTTGCTTCAGACAAACTTGAACCTTCTTCTAACTTA
CCGAAAATGAAAGAGAGTGAACCAGATAAAATCCCTTCAAATTTCTCGACTTCATCGCCG
GCAGCAAGCAAATTTTGTAGGTTTTCGATTACAGGCAAGCCTGCGCCCACATTGGTTTCA
TATAAGAATTTATGTTGGCTTTGACGAGCATTTTCACGCATTTCCTGATAATAAGCATAG
CTTGAGGTATTCGCTTTCTTATTTGGTGTAATCACGTGGAAGCCTTCTTTTAATGCACGA
GAATAAAGATTTGCCACCGATTGTGCTGTCGTACAATCGACAAAAACAGGATTAACAACG
TGATGTAATTTAATGAATGAAAGCAACACATCAAAGTCAGATGGCTGTGTCGCCGACTCT
AAATCCGCACGCCAGTTATCAAGGCTTAAGCCGTTTTCGTTGAGCAACATTTTATTTGAG
TTAGCTAATGCACAAACACGGATCTCAATATCCTTCTTTGCAAGATATTCCTTCTGGGTT
GTGATCTGTTCGATCAATTCGCCACCCACACCGCCAACACCCACTAAAAAGACATCGACC
ACTTTTTTGTTATTGAATAACGCTTTATGTGTAGCTTTAACCGCTTCAATCGCTTTATTT
AACGGCACAACCGCAGAAATGGAACGTTCTGATGAACCTTGTGCAATCGCCACAATGCTG
ATATTTGCTTGAGCCAGTGCAGAGAAGAAGCGAGCCGCAATCCCTTTGGCGGTACGCATA
CCGTCACCAACCACAGAAATAATTGAGAGATCTTTGATCACTTCCACAGGATCAAGCGAG
CCATCTTTTAACTCTTGAGCAAAAGTATTGTTTAACGCACAGAGTGCTTTTTCGACCGCT
TTTACAGGCACACAGAAACTAATACTATATTCAGAAGAAGATTGTGTAATTAAGTTCACG
GAAATACCCGCTTGCGACATCGAAGTAAACACACGAGCAGCCATACCAACCATACCTTGC
ATACCTGAGCCTGAAACATTGAACATTGCCACATTATCAAGGTTCGTGATCCCTTTCACT
TTTAAATTATCATTGACTACATTACTGTCAATGATTGTGCCTGGTGCTTCCGGATTATGG
GTATTTTTAATTAAGCATGGAATGTTTAACGGTACTAACGGACCAATAGTGCGAGGGTGG
ATCACTTTCGCACCGAAGTAAGAAAGCTCCATCGCTTCTTGATAGCTCATAGACTCTAAA
CAGATCGCATCTGGTACTAAACGAGGATCGCAAGTATAAACACCATCCACATCCGTCCAA
ATTTCGCACACATTCGCTTTTAAGCAAGCGGCTAAACAGGCAGCAGAGTAGTCTGAACCA
TTACGACCAAGTAACACCAATTCACCTTGTTCGTTACCTGCCGTAAAGCCCGCCATTAAC
ACGACGTTTTTCTTTGGAATAGAAAGAGCTTCAATACGTTTGGTCGATTCAGCAATATCC
ACAGAAGATTCTAAATAGCTCCCGTGTGCTAATAATTTTTCGATAGGATCAATGCGAGTA
ACTTCATAACCTTTCGCTTCAAACCACGCTTTCATCATCGCAATCGACAATTTTTCCCCA
CGGCTATGCACTGTTGCACCGATATTATCTGGGCAGAATTTATTTTTTGCTGCTTCAGCT
GCAATATTGCAGATGTCGTCTAGTTCTGCTTTGATAAAGGCACTTAATCCTTCACGGTCG
AAATTGTTATTGACGGCATATAATCCGTTGATGATGTTATTGAAAATGTCGGTGGCTTCG
GTGAGATGAGATTCGTAGGATTCGCCTGTTTGGGCTTTATCGACAATAGCGACAAGATGG
TTAGTGATTTTAGCTGGGGCGGATAGTACGCCTGCGGCTTGGTCTGCCAAATGTGCCTTT
TCGATGATGTCAGCGGCTTGTAAAAAGCGTTCTGGATTGGCTAAAGAAGTGCCTCCAAAT
TTTAGAACTCGCATAATTTCTCCTGAAGATAATAGTTAATGTTTGCAAATTTTGTTACAA
AAAAAACCGCTTGTTAAAGCGGGTTTCGTTGAATATTGTTCCGTTTTCTAGCCACGAACA
CCCGCACTATGTTTGCACATAATGGTCATCGTCGTGGTAATAATCATAGAAAAACGGTTC
ATCGCTATTCTCTAAATGTTAAGCATGAAAGACAAGTGGGAGAATTCTCTAAAATAGAAC
ATTTGTCAACAGGTTTTTATAGAATAACTACTATTTAATATGTCAGATTAAAAATCGATG
TATCTATATTCTTTAGAACAACATCTTATATGGATACATTTTTGCTATTGATACAGAATG
TATGCTCGAATATTTTAATTCCTCAATAAGAGAGCATGAACAAATTAACGAATAATGCCA
CGCGTAGAACGTTTAAAGAAATCCAAGAATAAACTGACCGCTGCTTCTGTTTTTGCATAC
TGTTCAATTTCTGGAATAGCTTCTTCTAAGGTTTTACCACTGCGGTAAATTAGCTTATAC
ACATTGCGGATTGCATGCATTGTCGCTTTCTCAAAACCACGACGTTTTAGCCCTTCAAGA
TTAACCCCGAACGGTTGTGCGTGGTTGCCTTGAGCCATTATATAAGGCGGCACATCTTGG
CTAACCATTGAGCCACCACCCAACATAACGTGCGAACCCACAACGACAAATTGATGAATA
GCTGACATTCCGCCAACAATCACAAAATCATCAAGAGTAACGTGTCCTGCTAAAGTGCCA
TTATTCGCAATAATACAGCGATTACCGATAGAGCAATCGTGGGCGATATGGCAGTTAATC
ATAAATAAGTTATCGTTACCTACACGCGTAACACCACCGCCTTGAACCGTACCACGATGA
ATAGTCACACTTTCACGGATACGGTTACGATGTCCAATAATGGTTTTAGTTGGTTCACCT
TGATATTTAAGATCTTGGTTAATTTCACCAATACTTGCAAATTGGAAAATTTGATTATCT
TCACCAATTTCTGTATCACCTTGAATAACAACGTGAGAGTGAATTTTTGTACCAGCCCCA
ATGCGAACATCTTTGCCGATAACACAAAATGCACCGATTTCTACATTTGCACCAATTTTA
GCACCTTCTTCGATCAAGGCTGTTGGGTGAATTTTGGCTGAAGCGTCAATTAATGGCATA
GTATTTTCCTCTTTATTCAAGCAAGATTATTTACGTGCACACATTAGGTCTGCTTCGCAA
ACTAGCGTATCATCTACATAAACTTTACCTGTAAATGCCGTAATACCTCGACGCTCTTTA
ACAAAGGTCACTTCAATGATCATTTGATCGCCTGGTACTACAGGGCGTTTAAAGCGAGCA
TTATCTACTGCTGCAAAATAGTAAAGTTCGTTTTCTTTCAATTTACCGTAACTTTTAATC
GCTAACACACCTGTTGCCTGAGCCATTGCTTCTAAAATAAGTACACCTGGGAAAACGGGT
TGATTTGGAAAATGCCCAGTAAAACAAGGCTCATTTACACTCACATTTTTTACAGCTCGG
AGCCATTTTCCTTCTTCAAAATCAACCACACGATCAACTAATAGGAATGGATAACGATGT
GGAAGCATTTCCATAATTTCAGTTACTTCAATAATTCTTGGTTCACGATTTTCTGTTTGT
AATTTGGTTGTCACTACTAAGACCTCAATCAATTATTCAGCTAAACGTTTTTCCAATGCT
[truncated: 1,908,343 more chars]
