# Supplementary material for: Whole-genome sequence analyses of Glaesserella parasuis isolates reveals extensive genomic variation and diverse antibiotic resistance determinants
Source: PeerJ. 2020 Jun 22;8:e9293. doi: 10.7717/peerj.9293 (PMC7316082; doi:10.7717/peerj.9293)
Supplement: Supplemental Information 15 [file peerj-08-9293-s023.fasta]

>H64 Scaffold1
GGATATTTTACACCGCATCGTCTCTTGAACAGGCTGCTATTTAATCATTATCACATAGCC
TACTTAACATTGTCGTCTAATCCCAAAATATACGGGCTATTTAAATGCACTATCGGTAAA
GTTGAATTATTCCACTCCCGCAATAACTGTACTTTCATTAAATCTAAAGTATCTAAACCA
GCCAAAGTGTTTGGAGTATATTGAGTCGCAAAGCGAGCCAGTTGCGTAAGCCCAAGACTA
GATTCAATACTTGAACTTATCACAGCAATTAAACCTTGCTGATGAGCCTGTTCAATGAGT
GAAATACATTTTTCAAGGGAACCAACGAGCGTTGGCTTAATCACAATAGCGGTTAGATTT
GGCTCTTTTTTTACCAAAAAATCAGGCTCTCGTACTGTTTCATCCCAAGCGATATTTATC
CCTGTCTGTTCAGCAAACTGACGTGAAAGTTCTGGAGTTTTGCAGGGTTCCTCTAAAAAC
TGAATGCGCTTTTTGCGTTCAGGGGAAATTTTACTTGCAAAAAGCAACGCCTTTTCTAGC
GTCCATGAGCGATTAGCATCAAGCCGCAATTTTAAATCGGGAATTGCTTCTAAAAACATA
TCCGCAATAAGCCCATCTCGATTAGCTTCATATAACCCTACTTTAATTTTGGCGATTTTT
TCCCCTTGCATTTGGTTCAATTCTGCATAAAGTTCATCTGGGTCGCCATAACAGAGTGGC
ACAGTTTGAAAGTTGGCTTCTTCGCTTAATGTTTCATTGAGTTCTGCTAAGGCACTGCTG
ACCCCAAATGCAACGGACGGTGGATAGGATGTTAAAGAATCGTCTTGATGATTTAGCCAC
TTTTCAATCCATTGGCGAACTGCAATTTCCGCCTCTGCTAAGGTTTCTTGGCTAAATTCA
GGCAATGGGGCGATTTCCCCCCAGCCTTCTTTGTCAGCATGTTGCAAATGAATAATCAAA
CCATCTCGTTGTTTTAAACGGCGGTTACGTAAGATAATGCCTGTTTCAACAGGTAAGGAA
TAACGGTAAAGTTGAGCGGTTTTCATCGAGGTTAACTTTGTATTTATATTCAGACAACAA
ATTACTCTCAGCCCTCGGTTCAAAAGGGCTGAGATATTTACGTAGCTGATACATAATACC
GAAAAAACATTCAAATTACACCGCTTAATACTCAAAAACCACGCCGGCTTCTTCCGCTTG
GGCTAAGGCTTGGTACATAGAAATCCTTCATATATGTAGATACCATAAGACACAACAAAT
TTTATTTCATAAATGTGTCTAAATTAAATGCTGTTTGTTTTTGCAAAACAGCCTGTGCAA
TAGTGACTAATTTACGCATTAAAGCCGTGATAATCACCATTTTAGGTTTGCCGCATTCAA
GCAATCGCAGCACAATCAGGCGGTTTAATTAACTATGTGACCAAACGTGCACACCGTGAT
CAAATCGGTAAAGGCGAATTCAAAACGAATTTTGGTACAAATAGCTTGTATGGTTTTGGC
GCAGATTACACAGGAAAAATGACCGATGATGAAAGCGTACGTTATCGCATTGTCGCCTCA
TTAAATCACGCCAATGGCGAATGGAAAGATACCGAAAATAAAACGATCTACCTTGCACCA
ACCTTAGAATGGGATATTTCAGATCGTACTCGCTTAAGCATTTTAACCAGCTCAATGTGG
CTAGATGGGGTAATTACTATCGCAGGCTTCCGAGCGAAGGATACCGATGCTTTAGTAAGT
AAATTACAACCTAATGGCACTGTTTCAACAGAGAGTGATGAAGATCCAATTTACCGTAAA
GGCTTCGAGCTTCAAGCAGATGTAAACTTAACCGAAAATTGGACTGGAACCTTAGCTTAC
ACTTACACAAAAGCAGAAAGCAAGGACTCAACCGGAACCAAAACACGCCGCCCGTTAATT
CCAACAAATACCCTTGCAGCAAAAACAGCTTATACGTTTAGCAATGGTATGTTAAACGGC
TCAACCGTAGGTGCAGGTATTCGTTATGTAGAGCATTAGCGTAACGTCAAAAGGTTCACT
TTACTCACATGCACGTTTACCGTCTGTGACGTTAGTCGATTTAATGGCTCGTTACCAAAT
CAACCAAAACTGGAGCGCACAACTTAATGTGGATAACGTAGGCAATCGTAAATATGTTGC
GGCATGCGATTACTACTGCTATTACGGCGCTGAACGTAAAGTAAATGCAACAGTAAGTTA
TAAATTCTAAGAATATCTAAATTAATTGGTGCGAGTATCTAGCTCGCACCAGTATTAGCA
GCATATAAAAAAATAGCTGTAATAGACAAAATAGTAGCTAAAAATGACAAAAATCATTTT
TAGCTACCATATCTCTATTTCTTCCAAATCCGTGTCTGATAATCACGAATCGAACGGTCT
GAGCTAAACATACCCAAACGAGCCGTATTAAGAATCGCAGATTCAACCCAAGCGGTTTGA
TCTTGATAACGTTTTGCGACTTCTTTTTGAGCTTCACGGTAGCTTGCAAAATCTGCTAAC
ACACAGAAATAATCTTTGTTTAACAGATCATAAACTAACGGTTCAAAGGTATCTTTATTA
CCACCTGAGAATGTGCCGTCCGCTAATGCGTCAATCGCTTGTTTTAATACAGGATCTTGC
TCATAGTACGTTTTAGACACATAACCTTTTGCACGCAATTCACGCACAGATTCAACGGTA
TGTCCAAAAATAACAACATTTTCTTCCCCAGCAAATTCTGCAATTTCTACGTTTGCACCA
TCTAATGTACCAAGCGTAATTGCACCATTGAGAGCTAATTTCATATTGCCCGTGCCTGAC
GCTTCTTTACCCGCAAGAGAAATCTGCTCAGAAACATCTGCCGCAGGAATGATTTTCTCC
GCAAGGCTTACACGGTAGTCTGGTAAGAATGCTACTTGTAATTTACCTTGCATATCAGGA
TCGTTGTTAATCACTTTTGCCACAGCGTTGATGGCTTGAATAATTTGTTTCGCCATAAAG
TAACCTGGTGCCGCTTTACCTGCAAAGATAAACAGGCGTGGTACAACCTCTTGTTGTGGG
TTCGCTTTAAGCTCTTGATAAGTGGCGATGATATTCAACAGGTTCAAATGTTGGCGTTTG
TATTCGTGGAAACGTTTAATTTGAACATCGAAAATCGCATTGCAATTCACTTTTAAACCA
AGTGATTGCTCAATTTCTTTCGCTAATAGCTGTTTGTTTTGCTGTTTGATGTGATTGTAA
TCTGCTTGGAACTGTGGATCTTTGGCAAATTTCTCAATTTGAGCCAACAATTCAAGATCT
TTCGTCCAGTCACCTTTGATATATTTATCTAACAACGCACTTAGTAATGGGTTTGCTTGG
CGGATCCAACGACGAGGGGTAATACCGTTAGTTACATTATGGAAGCGACCTTTAAACAAG
CGGTTATAAGCTGGGAATAAATCGCTTACCACTAAATCCGAGTGAATTTGTGCCACACCA
TTGACAGCAAAAGATCCTACAACACAAAGGTTTGCCATACGCACACGGTGGTTCATTAAG
ACCGCTGTTTCGTCCCACGCATCTGCAAATTCTGCTTCGCTAAATTCCGCTTTCACTTGT
TGATAAAGCTCGTGGTTAATGCGGTCAATGATGATTAAATGGCGTGGCAACAATTTCGCG
ACGAGATTTTGATCCCACTGCTCTAACGCTTCAGGCAATAAAGTATGGTTGGTGTAAGCA
AATGTTTTTGAACAAATTGCCCAAGCTCGATCCCAACATAAACCGTATTCGTCAATCAAA
AGACGCATTAATTCGGGGATTGCAATCGCAGGGTGCGTATCGTTTAACTGGATCACTTCA
AATTCAGGCAACTGCTCTAAGGTTCTTCCTTGTGCAAGGTGATTTTTTAGAATATCGGCA
ACAGAGCAAGCACAGTGGAAATATTGTTGCATTAAACGCAACTCTTTACCTTCTTGATGA
TTGTCGTTTGGATATAACACTTTGGTTAATTTTGACGCATCAACCACTTTGCTTTCAGAC
TCAAGATAGTCGCCGTCGTTAAATTGAGCAAGATCGAAGGACGTTTCGCTATAACCTTGC
CATAAACGTAACGGCTGTTGAACCCCTTTATAACCCACTACGGGTAAATCAAAGGCTTCA
CCATAAATTGTCCACGCTGGTTTCCATTCATATTTATCACCGTCACGATGCCATACTTCG
CCACCAAAGCCAACGGTTTGACGAAAATCTGGGCGATGATATTGTTGAGTATAGAAATCA
CGGCTCCACGCATCGCCTTCTTCACGCTGTTCACCTGCCCAGCCAAAGCTCTGTTTGAAT
AAGCCGTATTGATAGTGTAATCCGTATCCCACTGCTGGCTGAGCAAGGCTTGCCATTGAA
TCTAAATAACAGGCAGCTAAACGACCTAAACCGCCATTGCCTAATGATGGATCACGCTCT
TCTTCGAGAATATCGACTAAATTTTTACCATATTGAGCAAGGGCTAAATAGACATATTGA
TAAACGCTCAGACTCATTAAGTTGTTACCCAGTAAACGTCCGATTAAGAACTCCATTGAG
AGATAGTTTACTTTGCGAGTGTTTACAAGCGGTGCGTTTTTAGGAAAATTTTGCAAAATC
GCCTGTTGGCTGACTTCGGCAATGAATTGATACCATTGTTGTGTAGAAAGTTGTTCAGGT
TTTAAAAAACGCTCTTCACAGTAGTTTTTCAACGACTGTTCAAACAGCGTTTGGAATTGT
TGAGTAGATGACATGAAGACTCCAAATAAAAATTTTCAAATAGTATAGAGATTATGAATA
AAATTGCGAGAGTTAAATCATTCTTTTAGAAATGAATGGGGGGGGACATCATAGTATGAC
ATGTTTAGAAAGGATAAATGGGATAGATTTTTCTCTATCCCATTTAAGATAATTTAAACA
TCTTTTGTTTTTTCTCCAGATTTATCATCTTGTTCGGGATCAAATTTTACAACGGGTACA
CAGCCTCGACAAGCACCTTGGTCAACGCCAAGATCTTTACATAACTCGTTGTATTTCTCT
AATAATGTACGAAAAAAAGATTTAGATTCGCTACTCATATTTCACCTAACGAAATAATGT
TCTGTATGAAGAAGTTTGCTTGAATTGACTTATAATAATAACAGCAAAAACGACAATATA
AATAGAGAAAACCACAATCAACCATTGTGGCATAGAGAGATCTAAAAATTGCCAGACCAC
TTTTCCACAATCGCCTTTACCTGTAGCTTCAAAGAGATCAGGGAACCACTTATTCAATGG
CAATGTTTCAGGGAAATCCACAAAAGGTGAGCATTGGTTCCACGGAGCAGGATTGAGCTG
ATAATCCGTATGCTTAATTGCAAGGCTTAAACCTTTTATTGAGCCAAATAAACCAAGTAA
TAATGCAAGCCAACGTACGAGCGTTTTGCGGGGGGCTAAAAAGCCGATAATCCCCGCAAT
TAAAATCGCCAATAGAGCTAATCGTTCATAAATACACATTACGCAAGGGTTTAGTCCCAT
TCCGTGTTGAAAATAGAGCGCAGCAGCTTCTAGTGCTGTACAGCTTGCAGTGAGAAGTAG
CCAAGCACTACGACTTATTGATAGCTCTTTAAAATAAGTTAGCATACGGTTTCCTTTATT
CTTAACGAGTGATTAACCAGCCCCACTCCGTCATTAATTTTGTTAATTGTGGCAGTAAAA
ATTCTAATGCGAAGAACCCTACTCCTGATAAAACTACGGTATATGGTAATGCCATATAGA
CCATTCGTCCATAGGATAAACGAATTAATGGTGCAATAGCAGAAGTCAATAAGAATAAAA
ATGCAGCTTGTCCATTTGGAGTAGCAACTGATGGTAAATTGGTTCCTGTGTTAATTGCGA
CAGCAATCAGGTCAAATTGTTCCCTACTAATAATGCCAGCTTGGAAAGCCGCTTTTGCTT
CGTTAATGTAAACGGTTCCAACGAAAACGTTATCCGAAATCATTGAAAGCAATCCATTAA
ATGTATAGAACAGCACCAATTGTGAGCTTGGTTCAGCGGACAGAACAAATTGAATAATTG
GATCAAAGAGTTTCAAATCTACAATCACGGCAACGATAGAGAAGAAAGCCACAAGCAATG
CGGTAAATGGTAGCGATTCTTGGAAAGAACGTCCTAAGGCGTGTTCATCAGTGATACCAC
AGAAAGCTGTACAGAAAATAATAACAGAGAGACCGATTAATCCTACTTCCGCTAAATGCA
ATGCCAACGCAATGACTAACCAAACACCTGCTATGGCTTGAATAACCAATTTCATTCGGT
CTCGTTTTGTCATCTCTTGTTCTTTACGCAAGTTATAATGGGCTAATACCACCCAAACTT
TACGCGGCAAGCGGTCACCATAACCAAAAAGTTTGTATTTTTCTACGAGATAACAGGTTG
CAATACCTGATACAAGCACAATGATACTAATTGGAGCTACCCGTAAGAAAAATTCCCCAA
ATCCCCAATCAGCTTGAGCAGCAATAATTAAATTTTGCGGTTCACCGACCATTGTCATCA
CACCACCTAACGCACTACCTACTCCAGCGTGCATTAATAAGCTACGCAAGAAACCACGAA
ATTGTTCTAAAATTTGTTTGTTTGTAATTAATTTATCATTTGAAGCATCATCGGACTCAT
CATCGTCCAAAAGCCCACCTGATGCGACCTTATGGTAAACTTTATAGAATCCCATTCCAA
CACTAATAATCACCGCAATTACCGTTAAAGCATCGAGGAATGCAGATAAGAATGCCGCAC
TTAAACAGAAAGTGAGTGCAAGCATTTTTTTAGAATGGATGGAAATCAGTAGCTTAGTGA
ATGCATAAAGTAACAAGCGTTTCATAAAGTAAATACCTGCCACCATAAAGATCAACAATA
AAACGACTTCAAAGTTGGCGAGAATTTCTTTTTTGATATGCTCAGCACTCGTCATTCCAA
TAGCGACAGCTTCAATGGCAAGTAGACCACCTGGTTGTAGAGGATAACATTTTAATGCCA
TTGCTAACGTAAAAATAAATTCAGCCACTAATGCCCAACCAGCAACAAATGGACTAATGA
AAAAATAGAGCAATGGATTGATAATTAAGAAGGCAATAATACAAGCCTTATACCATTCTG
GTGCATTACCGAGAAAGTTTTTATAAAAAGCGTCAAGATTATTCATAGATTTAATTAAAA
AGTAAAAATGATTGTGGATTGTAATCTAGTTTAGATTAAACGATAATACCCCAAGAGCCA
TTATATGGAAGGCAATATCATTTTTGATGAGTACATCACACTTTTTACTATTTATTTGAA
GTATTTCTTCATTTTTTGAGATAAATCAATGAATCAATCAGACATTTTAAGAGCCCAAAG
CCCAGCAGCCCTTGCTGAAGAGTATTTAATCAAAAGTATTTGGAGTAACCGCTTTCCAGC
TGGTTCAGATTTACCTGCAGAACGTGAGCTTGCAGACATTATTGGTGTTACGCGTACAAC
GTTAAGAGAAGTTTTACAGCGTCTTGCGCGTGATGGTTGGTTGAGTATTCAACACGGTAA
GCCAACTCGAGTAAATAATATTTGGGAAACAGCAGGTCCAAATATCATTAGTACATTAAT
TCATTTAGATGAATCTATTACACCAACGATTATTTCAAATGTTGTTTCATTGCGTACTAG
AATGGGAGAATACTTTATTCCTGAGGCAATTAAAGCTGATCATTTAGCTTCTTCATTACT
CTTAAAAGATCTTGAATTACTTCAAAATACGGCACAAGCTTATGCTGAATTTGACTATAA
GCTATATCGTGAATTTACTTTTATTGCCAATAAGCCTGTTTATGGGTTGATTTTAAATAG
TTTTAAAGATCTCTATTTAAAAACGGCATCTTTATTTTTCTCTAATCCTAGTTCTCGCCA
ATTAAGTTTTGCATTTTACCAAGCACTTCGTACCGCTTGTGAAACTAATGATTACGAAAA
AGCCGTAGAATGTTTAGCAATGAGCAGTCAACGTAGTACCGAAATTTGGGCTGAAATGTT
AAAAAACTTACCGAAAAATTTTGGTGAATAAAACTGCTAAATAGTAAATTTTATATCATA
AAAAATCTATTGTGTTTTACAAATGGAGCATTTTCCACATACTGAACCTAATAGATTATG
CTATAATTCTATGTAGGGTATTAACACAATCCAATAATGGAAAATAGATAAGGAAATCGC
CCTTATCTATTTTCCATTATTAATTTAATTATTCGTTTTGGGAGGATGTATGAAAATCAA
AACGTTACTAATGTGGGCAATTTCGGCATTTTTCGCTGTAATGCTTTCTGCTTGTAATAA
AGAACCCCAACAAATTGCCTTTGAAGGTAAAACAATGGGAACAACCTACCATATCAAATA
TATTGATGATGGTAGCTTAACAAATTTACCTAAACCAGAAGAGGTTCAACGTCAAATGGA
TACGTTGTTAAAAATGGTAAATAACGAGATGTCCACCTATCAAAAAGACTCTCAAATTAG
CCAATTTAATCAAATGAAAGAGGCAGATAAACCGTTTGAAATTGCCTCTGATTTTGCCAA
AGTGGTCAAAGAAGCGGTACGTCTAAATAAAGTGACAGAAGGTGCGTTAGATGTGACCGT
TGGGCCTTTGGTTAATTTATGGGGATTTGGACCAGATAAACGCCTAAATAAAGCACCAAC
GGAAGAACAAATTGCAGAACGTGCCACTTGGGTTGGTATTGAAAAATTAGTCTTAGATGA
TAACGCCACAAAAGCCACATTAACAAAAAAAGTACCAGAGCTTTATCTCGATCTTTCAGC
AATTGCCAAAGGATTTGGCGTAGATAAATTAGCGGATTACCTTGAGCAATTAGGGGTACA
ACATTACCTTGTTGAGATCGGCGGTGAATTACGCGGAAAAGGGCTAAATTTAAAAGGGCA
ACCGTGGCGTATTGCAGTTGAAAAACCTGAATTTGCTCAAGGAACATCAAGTCAAATTGT
TGTGCCATTGCATAATTTAGGTATGGCGACTTCGGGTAATTACCGCAACTATTTTGAAGA
TGAACAGGGTAATCGCCTATCTCACATTATCGATCCAAAAGCATTACGTCCGATTAGCCA
TAACTTAGCCTCAATTACTGTATTTGCACCAACCACAATGACTGCAGATGGACTTTCAAC
AGGCTTATATGTGTTAGGAGCAGAAAAAGCACTGGAAGTGGCAGAACGTGAAAATTTAGC
AATTTTCTTAATTATCAAGAAAGGCGACGGATATGAAACTAAAATGTCGAGTGCCTTTGA
AAAATTAATTAATCAAAAATAATAGGATAAAAAATGGAAACAATTTTACTGACCTTTGCT
TTCTTTGTAGCCATTGTATTTATGATGTCAATCGGCTTTATTATCAAAGGTAAAACAATT
AAAGGTAGCTGTGGTGGTATTTCTGCATTAGGAATGAAAAAAGTCTGTGACTGCGATGAG
CCTTGTGATAATTTAAAAGCAAAATTAGAAGCTGGCGATGAAGCTGCTAAAGCCGAATAT
GAAGAAAAATTTGCCAAGAAAGAGGCTCAGTTTTACGAAGTAAAATAATTTTTTCATCAA
TAGGAAGGAAAAATGGAGCAACAAGATATTCGCTGGAAACAGCGTTTTGAAAATTATCAA
CAGGCTGTTGCTTATCTAAAAGATGATGTAGAAAAGTATGCAGATACTGATCTTGATATT
ATCAAAAAAGGGATTATTCGAAGTTTTGAAATCGCTCACGAACTTGCTTGGAAAGTAATG
CAAGACTATTTGAAATATCAAGGTCTTTTAGATGCAAATGGACCTAGAAACGTAACTCGA
ATAGCCTTTCAATATGAGCTTATTTTTGAGGGGCATCATTGGATGGAAATGTTGAATAGC
CGTAATATGACAGTTCATACTTATGATGCTCAAATTTTGTTGAAAGAATTTGAAAAAATT
GTTCACATTTATCTTCCCCTTTTCCTTGCATTAGAAAAGAGAATGATGGAATTATGGCAG
AAAAGTTTGGATTAAATGAACAATCTATTAGGGTAATTACTGATATTCTCAAGAAATACC
CCGAAATTGAGCAGGCGATTATTTATGGTTCTCGAGCAAAGGGTAATTATCGGATAGGTT
CTGATATTGACTTAACTTTTAAAGGACCAAATCTTAATCAGAGCATATTGGGTAAAATCA
GGCTAGATTTAGAAGACTCTAGCCTACCTTATCTGTTTGATCTTTCAATTTATCACGAAC
TGGCTCACGAAAATTTTATTCAGCATATCGACAGAGTGGGACAGCAATTTTATCAACGGA
CAGAACAACAATAATGAAATCAAAAACTTACCAACAACATTTTCCTGCACTTACCGATGA
ACAATTAGCGGAAAATGCAAAGAAAAAAGTGATCTGCGGAATGTCGGGAGGCGTAGATTC
TTCGGTTTCAGCCTTTATTCTTCAACAACAAGGCTACCAAGTGGAAGGCTTGTTTATGAA
GAACTGGGAAGAAGACGATGACACGGATTACTGCACAGCAGCGGCAGATTTAGCCGATGC
ACAAGCCGTTTGCGATAAGCTGGGTATTAAACTGCATAAAATCAATTTTGCCGCAGAGTA
CTGGGATAATGTGTTTGAGCATTTCCTTGCCGAATATAAAGCAGGACGCACACCAAACCC
TGATATTTTGTGTAACAAAGAGATCAAATTCAAAGCCTTTTTAGAATATGCTGCAGAGGA
TTTAGGGGCGGATTTTATTGCCACAGGGCATTATGTCCGTCGTCCACCGCTTGATCAACA
CCCAAAATTATTGCGTGGACTTGATAGCAACAAAGATCAAAGTTATTTCCTCTACACTCT
GAGCGAGCAACAAGTTGCACAAAGTCTTTTCCCTGTTGGTGATATTGAAAAACCGATTGT
CCGAGCTATTGCAGAAGACCTAGGTTTAGCGACAGCAAAGAAAAAAGATTCGACGGGGAT
CTGTTTTATCGGCGAACGTAAATTCAAAGATTTCCTTGCTCGTTATTTACCTGCACAAGC
TGGGGATATTAAAACCGTCGATGGGCAAGTGATTGGTCGTCACGATGGCTTAATGTACCA
CACCTTAGGACAACGCAAAGGTTTAGGTATTGGTGGTGTCAAAGGGGCGAGTGAAAATGC
GTGGTATGTAGTGGAAAAAGATCTGGTGAATAATGTGCTAATTGTCGCTCAAGGTCAGGA
TAATTCTGCGTTGCTTTCAAGCGGCCTGATTGCAAGCCAACTTCACTGGGTAGATCGCCA
ACCGATCCGTGAAAAACTACGTTGCACAGTAAAAACACGCTACCGCCAAGCGGATATTTT
ATGTGAAATCCAACCGCTTGATGACGAAACCATTCGAGTGATTTTTGATGAACCTCAAAT
CGCCGTTACCCCAGGACAGTCCGCCGTATTTTATCAAGGCGAAGTCTGTTTGGGCGGTGG
GATTATTGAAGAGCAGCTGAAGTAATATCTCCTAATAGTGATATTGTGGAAGATAGATTT
ATGGCATAAGAATGGGGATAATAGACAAATTTGCTGCTAATATTTAGAAAAAATAAACAT
TAGTAACTAGTTTGTCTACTGTGCCCATTTGTCTGCCATGCCTAAGAATGGGCAACTTAG
GTTTAGTATCTTAGCTTTTTAATGAGATTTGGAAATTAACTCATTTCATAGATAGAATCT
TCTGCTCAATCCCTTTCGCATCTAACCCTAAATCCGCATAGGATTCGGCTTGCGTAGCTT
GTTGGATAAAGAAATCAGGAATGCCCAACATCAATAGCGGTTTGATTTTGCCGATATGTT
GCAAGTATTCATTTACCGCACTGCCAGCCCCACCTTGAAGGGCATTTTCTTCAAGGGTGA
CTAATAATTCGTGGCGGTCGACAAGCTCTGCAATTAAGGCTTCATCTAGCGGTTTTGCAA
AACGCATATCAACGAGGGTGTAATTATGGGCTTCTGCCACTTGTTTGGCTTCGTTTAATA
ATGCCCCGAAATTGAGAATAGCGACCTTTTCCCCCTGTTTTAACACTTTGCCTTTGCCGA
TTTCAAGGGCTTGCATCGGTTGAAGCTCAACGCCTTGTGCATTGCCTCGCGGATAACGCA
CGGCAACAGGGCTGTTCATTGTGTAAGCAGTGTAAAGCATTTGACGCATTTCATTTTCAT
CACTTGGACACATTATCGTCATATTTGGGACACAACGCATAAAACTTAAATCAAATGCGC
CTTGATGGGTCTGCCCGTCTGCTCCCACAATACCAGCACGGTCAATTGCAAAAATGACAG
GCAAGTTTTGAATAGCCACATCGTGAATAAGTTGGTCATAAGCACGTTGTAGGAAGCTAG
AGTAAATCGCCACTACAGGCTTGTAACCTGCAATCGCAAGCCCTGCTCCAAAGGTCACGG
CGTGCTGTTCGGCAATCGCCACATCAAAATATTGTTGTGGGAAGCGTTTAGAAAACTCAA
CCATTCCCGATCCTTCACGCATTGCAGGGGTAATGCCGATAATCTTCGGATCACGCTCTG
CCATTTCGCAAAGCCAGTCGCCAAAAATGTTGGAATAGGTCGGTACGGATTTGGTTTGTG
GTAACTTACCGCTTGTGTGGTCAAATTTCGGCACACCGTGGAAACCGATAGGGTCTTGTT
CCGCTGGAGTATAACCTTTGCCTTTTTTGGTTTTAATATGTAAGAACTGTGGCCCTGACA
TATTTCGCATATTTTTCAGGGTAGAAATCAGTTCTTCAATATCGTGTCCGTCAATCGGGC
CGATATAGTTAAAGCCAAGGGTTTCAAACATTGTGCCAACAGGCGAAACAAAGCCCTTAA
CGTGTTCTTCTGTTTTTCGCACAAACTCTTTGATCGACGGAATGCCTGAGAGCAGTTTTT
TGCCCCCTTCACGTAAAGTACCATAAAGCGAACCAGTGAAAAGGCGAGCTAAGTGATTAT
TTAATGCTCCCACATTTTCTGAGATGGACATTTCGTTGTCATTTAAGATAACCAACATAT
CGGTATGAATTGAACCTGCGTGGTTAATCGCTTCAAATGCCATACCTGCAGTGATTGCAC
CATCACCAATCACACAGACCGTTTTACGCCCTGCGTTCTCTTTTTCTGCGGCAACGGCAA
TGCCTAAACCAGCACTAATGGAGGTAGAAGAGTGTCCAACGCTCAATACATCAAAAGGAC
TTTCTTCACGCCAAGGGAATGGGTGTAAGCCGTCTTTTTGACGAATAGTATGCATTTGGT
CACGGCGACCCGTTAAAATTTTATGTGGATAGGCTTGGTGTCCTACGTCCCAGATAAGTT
GATCGAATGGGGTCTGATAAACATAATGCAAGGCAACGGTCAATTCGACCACGCCTAATC
CAGAGGCTAAGTGACCGCTTGTTTGACTGACGGACTCTAACAAATAGGCACGCAGTTCAT
CACAAAGAGGTTGAAGTTTATCTTTTGGTAATAAACGCAAATCATCAGGTGAGTTGATTT
GACTGAGCAATGGATAGGTCTTTTGCATAAGCTTATCTTTAATCGTTGGGTGGGCAACTG
CCCATCAAAAAAATCTATTATTAGGCTTTGAGTTCTTCAGTTAAGGTCGGTTGAATACTG
TTTAAAATTTCTTTTACAACACGACCGCTACCTGCCACTACATTACCTGATTTTAAGTAA
TCTGTACCACCAACAAAGTTGGTCACTAACGCACCTGATTCACGGGCAATTAAATCGCCT
GCAGCACAATCCCACGGTTTTAATCCGATTTCAAAGTAACCATCAACACGACCAGCAGCC
ACATAAGCTAAATCTAATGCTGCAGAACCAGTACGGCGGAAATCTGCTACGCCATTGTTC
ATCAAGGCTTCAATCATATTTAAGTGAGCAGTACGATGTTTTGCGACTTTAAACGGGAAA
CCTGTTGCTAACACTGTGCCTTGTAAATCACGACGTTCATTACTAATGCGAAGGCGGAAT
TCATTTAATTTTGTACCTTCGCCACGCACAGCGGTAAATAATTCGTTACGAATAGGATCA
TATACAACACCCACCTCAGTACGACCATTCACACGAATAGCAATCGACACCGCAAAATGT
GGCAAGCGTTTAACAAAGTTTGTTGTGCCATCTAATGGATCAATCACCCATTGTACATCG
TTATTTGTGCCAGCTAAAACGCCTGATTCTTCGCCAACAATAGCATGATCAGGATACGAT
TTACGGATCACTTCAATAATGGCTGCTTCTGCTGCTTTATCAATTTCGGTAACATAGTCA
TTTGCGCCTTTTTGAGCAACTTGAGTGTCTTGAGGCGCTTGCTCATAGCCTTTAGCAATA
ATATTGCCTGCTTTTCGTGCTGCACGAATAGCGATATTTAACATTGGGTTCATAACTCCA
CCAGATTTTAAAGAACGTAAGAGGATTAGGATTATAGAGAAAGTTAGGGAATAAAGGAAT
AGGGCGACGAGATCAATTTGTTTTAAATAAGATTTTATCTGGTGTTGTGTAGCAGCTGCA
CAACAGCTAATTTTAAGAAAAGTTATGTAAGAGGGGATTTTCGCTTGTTTCCTCGTTAGA
TTGGTCAAAGGCAAGGAAATAGAGATCGAAGCGGATAGTCCCTATCCCTACAATTTAAAA
CTGGCTTTCAACTAAGATATTGACGTTTTTATCCGTACAGGAATAGAGCGTTGGCAAATT
ACTATTTTGCTTACGATAGGTAAATTGTAGCCCTAGGTGTTACTCCTAACCAATACCAAT
TACGCTTCCATAGCGTTAAATTTAAGCTATATACTTTGTCAGAACGAACTTTGTCTAAAT
TGATGATTCCACCGAACTCTGTTTTTCATGTAAATAAGCTTAAAAAGCTCTCCTATTGTA
AAAACGTTTACAAGTAAATGTACTGTGTTTTACAACAATTACAAATGTTTTCGTTTGCTT
GATTTTGAGGCAATGTAAAGAAGTTTGTTGTTTTTGCTGCGGGTAATGAATTCTATTTAT
AATTAAATATATTCGTATTTTTCTGACAAATTTCTTGCCCCTAATCTACGAAAACTATAA
AATTCTCCAATTAAAGTGGGAAAAAGTGGTGTTTTGTGGAATTTTTTCCAAATTTCCGAA
TCTCTAAGGTTAAGTGAGCAAAAAAATGTTTCGTGGAGCAACTTCAATCAGCATTGATAG
CAAAGGGCGGATCGCTATTCCGACCCGTTATCGTGCCGAGCTTTTGGAGCGTCACCACGG
GTCATTTGTTTGTACCGTAGATATTCGCCAGCCTTGTTTATTACTGTATCCGTTGCACGA
ATGGGAAATTGTCGAGCAAAAATTGCTCGCTCTGTCTAACTTCGATCCTGCACAGCGTCG
TATTCAACGGGTTATGCAAGGTTTTGCGACAGAATGTGAAATGGATTCTGCTGGACGGAT
TTTACTTAGCCCGACTTTGCGTCAGCACGCTCAATTAGAACAGCAGATTATGTTGGTTGG
GCAGTTAAATAAATTTGAAATTTGGCAAGATCAACAATGGCAGAAACAGATTAGTGAAGA
TCTTGCAATTGGTAGCTCAGAAGAAATGCTTCATTGTGAGGCATTAAAGAACCTTTCTTT
ATAACAATAACGGATAATCAAAATGAGTGACTCACCCAAACATATTACGGTGTTATTACA
CGAAGCAGTTGATGGTTTAGCCATTAAACCCAACGGTATCTATGTCGATGGTACTTTTGG
GTGTGGTGGGCATTCACGTCTTATTTTAAGCAAATTGGGTGAACAAGGCAGATTGATTGC
GATTGATCGTGATCCGCGTGCGATTGCAGAAGCAAATACGATCTCCGATCCCCGTTTTCA
AATTGTTCACAGTGCTTTTTCATCCATTCCTGATATTTGTGACGAACTTAATTTAGTCGG
CAAAATTGACGGTATCTTGCTCGATCTTGGCGTATCTTCCCCACAACTTGACGAAGCAGA
ACGTGGTTTTAGTTTTATGCGTGATGGACCATTAGATATGCGAATGGATACTACCAAAGG
CTTATCTGCAATGGAATGGTTAGCACAGGTATCTGTTGATGATCTCGCTTGGGTGTTAAA
AGAGTTTGGCGAAGAGCGTTTTGCCAAACGCATTGCACAAGCGGTCGTTTCTTACAATAA
ATCTGCAACTGAAAAAATTTCCCGTACTTTGCAACTGGCACAAATTATTGCAGATGCCGT
GCCGTTTAAAGATAAGCATAAACACCCAGCAACTCGCTCTTTTCAGGCAATCCGTATTTA
CATTAATAGTGAGTTAGATGAATTAGAAAAGGTATTAAATTCAGCCCTAACTGTACTCGC
ACCTGAAGGGCGTTTGTCTATTATCAGCTTCCATTCTCTAGAAGACAGAATGGTGAAGCA
GTTTATGCGTAAGCAGAGCAAAGGCGAGGCGGTGCCGAAAGGTCTGCCGATTTTAGAAAG
TGAGTTAAATAAGAATATTCCTTTAAAAACCGTCGGAAAAGCGATTATGCCAAGTGAAGC
GGAGATTGAAGCCAATCCACGCTCACGCAGTGCGGTGTTAAGAGTTGCGGAGAAAAGATA
ATGTCGAGTGAACGCTATCCTTTACGTCAAGTGATTTTAGATGATTTAACTAGCCATAAT
AAAGTGGCGTTATTGCTACTGATAGGGGTTGTGATTAGTGCTATTGCAACGATTTGGATT
ACGCACCAAACACGTTTATTAACAGCGGAGCAGGGAAAATTATTGCAAGTAAAACAGAAG
CTTGAAAATCAGTATGTCCATTTGCAATTAGAAGAAAATTCAAAAAGTCAGAAATTTTTA
GTCGAAGCTGTTGCTGAAAAATTTGGATTACAACCAGTTCAAAAAGAACAAGAAATCATT
TTAGTGGAATAAAAATGAAAAAATCAGTGAAATATAACCCTAAAAATAAAAATGCGATGG
GAGATGAATTAAAAGAGGTAGGTATTTCATCCCAGCCTAGTTTTTTGCCTGCCCGATTTG
GATTTGTTTATCTGTTTATCGGTGTAATGGCCTGTGCCTTGATCGGTCAAAGTTTTTTCT
TACAAGTCACTGATTCAGAACGTTTAATCAAAGAAGCAAATGATCGCTCTTTACGGACAA
AAGAGCTTCCTTTTACAAGGGGGAAAATTTTAGATAGAAATGGGCGAGTGCTTTCAATTA
GTGTGCCGATGTATTCAATTACGATTGATCCTAAAGAATATTTTGATACTAAACTTCGTC
GTAATAAATCGTTATGGCGAGTTTTGGCTATGGAAATGGAGGCTTCAGCCAGTAAAATTG
AAGCTAGTGTGAATCGTTTTATTAAAGAAAAACCACAGAATAAAGAAAATAAATATGATC
CTAGAGCGATTTTAAACAATAAAAATGAGGATTATTGGACATTACTCGCTCGTGCAACTG
CATTAGATTACAACGTATTAATTCAACGCATACGCAATAATCCAAATTCTATGTTTTTAC
ATTTGGAAAATGAGTATGCTCAGCTTGAACGCCAAAAAATGCAAGAGTTAGCCAAAGCAT
TAGATATGAAATACAGCGTAATGATGGATAAACTTTATGCTTCAGCAAATCAACGTTTTT
TATATATTTCTCGTCACGAATCAGATGTGATAGGAGATTATGCTCGAGCATTAAAAATTG
ATGGGCTTGTATTAAAAGCAGAAACTCGCCGTTTTTATCCTCTTGCAGAAGAAATTTCCC
AATTAATCGGCTTTACCGATGTTGATGATAAACAAGGCTCGGAAGGAATAGAACGTAGTT
TTGATAGCTTATTAGTGGGTAAAAACGGTAAACAAGTTATTCGTAAAGATGCCCGTGGCA
ATGTGATTGAACATATTCGTGATGAGAAAAAATATGATCCGCAAGATGTGATGTTGAGCA
TTGATGAAGAATTGCAATCCATGGTTTACCGTGAAATCAAAAAAGCGGTAATTGAAAATA
AGGCAGAATCAGGAACAGCTGTTTTAGTGGATATTCAAACGGGTGAAGTGTTAGCGATGG
CAAATGCACCATCTTTTAACCCAAATAACCGTGCAGAATTCAAATCAGAATTAGCGCGTA
ACCGAGTGATTACCGATACTTTTGAACCAGGTTCAACAGTAAAACCACTCGTGGTATTGA
CAGCGCTACAAAATAAAGTGACTTATCCAAGTGAAGTCATTAGTACAAGACCTTTTGTCG
TTAATGGGCATACAATTAAAGACGTAGCGCCAAGAGAGAGTTTGACACTTACAGGGATCT
TACAAAAATCCAGTAACATAGGTGTAAGCCGTTTAGCGTTAAGAATGCCATCAACCGCAT
TAGTCGAAACTTATAGCAAGGTCGGTTTTGGTAAAGATACAGGCTTAGGGCTTGGTGAAC
AACGTGGTACAAACGGGGATCGTAAACGTTGGGCGGATATTGAGCGTGCAACGATGGCGT
ATGGTTATGGTTTAAATGTAACGCCATTACAATTAGCTCGAGCTTATGCAACTTTAGGAA
GCTTTGGGGTTTATCGTCCTCTTTCTATTACGAAAGTCGATCCGCCTGTGTTAGGCGATC
GAGTATTACCTGAAAAGATAACGCGCGATGTCGTGAAGATGATGGAAAGCGTTGCGCAAA
AAGGCGAAGGCGGACAACGAGCAATGGTTGATGGCTATCGTGTGGCGGTAAAAACAGGTA
CAGCTCGTAAGTTAGAAAAAGGGCAATACGTTAAAAAATATTTTGCCTACACTGCAGGTA
TTGCGCCTGCAAGTAATCCACGCTTTGCACTAGTGGTGTTGATCAACGAACCTAAAGCTG
GCAATTATTACGGCGGTGCGGTATCTGCCCCACTGTTCTCAAGCATTATGGGACATACTT
TAAAAGCAAGAAACATTAAACCAGATAATCTTACTGAAGATACAAAAAGTGCAGTGAGAG
AGATGAAAACAAATTCGACAAACTAAGAGGCAATAATGAACCCTTTACTTTCCTTTTTCC
CTGAACTTAACCATTGGGGCGAATTAAAAGAATTAAACAAAATGACCTTGGACAGCCGTC
AGGTTGAAAAAGGCGATCTATTTGTTGCCTTAAAAGGACATCAAGTCGATGGTCGTCAAT
TTATTGAAAAAGCGATTGAACAAGGTGCTTCTTTAGTTTTAGCTGAAGCGGACGATGACG
TTCAAGCGGTGAGATTTGCAGAAAAATTTGCAAATTCGACCGCTTGTGTACTGGAAGTAC
CAAATTTACCGAAACAACTTTCGGCGATAGCAGGTGCCTTCTATGGCAATCCATCAGAAA
AATTAACCCTTGTGGGTATTACAGGCACTAACGGCAAAACCACTACGGCACAGCTTTTTG
CGCAATGGCGAAACTTGCTTGGCGGTAAATCTGCGGTGATGGGAACTATTGGCAACGGAC
TATATGGGCAAGTGCAAGAAGCGGTAAATACCACAGGTTCTGCCGTTGAAATTCAACACA
ATCTCGCAAACTTTGTCGAATTAGGGGCGGATTTCTGTGCAATGGAAGTCTCTTCTCACG
GTTTGGCTCAATATCGTGCCGAAGCGCTAGACTTTGACTTGGCGATTTTCACTAACTTAA
GCCGTGATCACCTTGATTATCACAACACAATGGAAGAGTACGCCCAAGCGAAGTTCCGCT
TATTTGGCGAGCTTTCATCAAAACAACAAGTGATCAACGCTGATGATGAAATCGGGCGTG
AATGGTTGGCAAAATTGCCTGAAGCAGTTGCCGTCAGCACCGACAGTCAGTTCCAACCAC
AACAAGCCCGTTGGATTAAAGCGAAAGCGGTGCAATTTACCCTACAAGGTGCAACTATTG
AATTTGAAAGTAGCTGGGGTAATGGCGAAATTAAAAGCCGTTTAATCGGAGCGTTTAATG
TCAGCAACTTATTAACCGCTTTCGCCGGTTTATTGGCGTTGGGCTACGATTTGCAAAAAT
TAGTCGAAACCGCACCGCTGTTAAATGGTGTATGCGGACGTATGGAATGTTTAATCAGCG
AAGAAAATGCGGAAGAAAGCCCGATGGTGATTGTTGATTATGCCCATACCCCTGATGCCT
TAGAAAAAGCCTTAGATGCCGCACGTTTACATTGTGAAGGCGAGTTATGGTGTGTGTTTG
GTTGCGGTGGCGACCGTGATACAGGTAAACGCCCATTAATGGCACGCATTGCCGAACAGT
TAGCGGACAGAGTGATTGTAACTGATGACAATCCACGCACTGAAGATCCTGATGTGATTT
TTAACGATATTATGAAAGGTTTCCGCAAGCCAAAAGCGGTGCAGTCTATGCATATCCGTC
AATATGCGATTGAACAAGCAATCGCCCAAGCCGAGCCAAAGGATGTGATTTTGATTGCCG
GTAAAGGACACGAAGATTATCAAATTATTGGCACGAAGAAATATCACTTTTCGGATCAAG
AGTGGGCGAGGAAGTTTTTGGGGTAGAACGTAGGGACATACTGCATGTGTCCGCCATCTT
TTAACGGACACACGCAGTGTGTCCCTACAATAAAGAAGATAATAAATGATAAAACAAACC
ACCCAACAACTCGCTCAAACCCTAAAGGGTAAACTACTCGGTAGTGGCGAGGTTGTTGTT
GAAAACATCAGTACAGACACCCGTCAAACGGTTGAAAAAGGCTTATTTTTTGCCTTAAAA
GGCGAAAAATTTGATGCTCACGATTATGTAGAAAAAGCGATAGAACAAGGCTGTGTGGCG
TTAGTCGTTGAGCGTGAATTGGCGGTGAATGTACCGCAAATTATTGTGGAAGATACTCGC
TTGGCATTAGGGCAGTTAGCAAAATGGCTGAAAGCGGAAATTAACCCAAAAACTGTGGCA
ATTACGGGCTCTTCAGGCAAAACCACCGTCAAAGAGATGACTGCAAAAATTTTGCAAAAA
GTGACCGCTTGTGAAGATCAGGTGCTTTATACCTTTGGTAATTTAAACAATGACTTAGGT
GTACCATTGACCTTATTACGTTTAACCCCTGAGCATAAATTTACCGTGGTTGAACTGGGG
GCGAACCACATCGGCGAAATTGCTTATACCACCGAAATTGCACAACCTGATGCCTGTTTA
GTGAATAACGTGGCATCTGCTCATCTTGAAGGATTTGGCTCGTTGGCAGGTGTGGCTCAA
GCTAAAGGTGAAATTTATCGTAGCTTGAAGGCTGGTGGTAAGGCGATTGTGAATTTAGCT
CATTACTATCCAGAATGGCAGAAAGAGATTGGCGATCACGAGTTACAGTCGTTCTGCTAC
ACCGGCGAAGATAAAGACAGCTATGCAGATTTTTGGGCGGAAAATGTTGAGTTACACCTC
AATGGTTCACGCTTTACCTTACATACGCCACAAGGCGAAATTGAGATCAACTTGCCTTAT
CTAGGCGAACATAATGTGAGTAATGCGTTAGCGGCAACAGCACTCGCAATGGCAGTCGAG
GCGGATTTAACTGCGGTTAAAGCTGGATTGGAACAGCGTTCAGCGGTTAAAGGGCGTTTG
TATCCGATTGAAATTAAAGAGAATGTACTGTTTATTGATGACAGTTACAATGCCAATGTG
GACTCAATGAAATCTGCGGTATCAGTGTTAAAACAGTATCCGGCTTTCCGCATTTTTGTG
GTGGGTGATATGGCGGAACTTGGCAAAGACAGCCCAGCTTGTCACCAAGAAGTCGCTGAT
TTCGTTAAACAGGCGAAGCTCGATTTAGTGGTCAGCTTCGGCAAAGAGAGTGAGGTGATT
AGCGGTAATTCAGCTCACCACTTTAATGATAAAACAGCAATGGCGGCGTTTTTGCTCCCG
AACATTTTGCAAAAAATCGAACAAGATCAACCGCTTGTATTATTAGCAAAAGGCTCTCGT
AGCCAAAAAATGGAAGAAGTAATTGCTTCCTTATGTCGTTCTTTTGATGTTTCTTTTTAA
GGATTAGCTTATGTTAGTTTGGCTTGCTGAATATCTGGTGCAATACAACACCGTGTTTAA
CGTGGTGTCGTACATTACTTTCCGTTCTATTATGGCGTTATTGACAGCGTTAATTATCGG
CTTGTGGATTGGACCAACGGTCATTCGCCGTTTACAAATTCTCAAATTCGGACAGGAAGT
TCGCCACGATGGTCCTGAAAGCCACTACAAAAAACGGGGTACACCAACGATGGGCGGTAT
TATGATTTTATTAGCTATCGGTGTGAGTACGTTGTTATGGGCGGATCTGCGTAACCCCTA
TGTCTGGTTTGTGCTATTTATCCTATTTGGTTATGGGGTTGTCGGTTTTGTAGATGATTA
TTGGAAAATAGCCCGTAAAAATACCGATGGCTTGATTGCTCGTTGGAAATATTTTTGGCT
ATCGGTGATTGCCTTAGTATCTGCTTTTGGTATGTATGCGATTGGTAAAGATACCGCTGC
TACCCAGTTAGTTGTTCCTTTCTTTAAAGATGTGATGCCACAGCTTGGCTTATTCTATAT
TGTTCTCACCTATTTTGTGATTGTCGGAACCAGTAATGCAGTGAATTTAACCGACGGCTT
AGATGGCTTGGCAATTGTGCCGATCATTATGGTCGCAGGGGCATTTGCATTAATTGCGTG
GGCAACGGGGAACTATAATTTTGCACAATATCTGCACATTCCTTATATCAAATATAGCAG
TGAATTAGTGATTTTATGTACGGCAATTGCAGGGGCAGGTTTAGGTTTCTTATGGTTTAA
CACTTACCCAGCACAAGTCTTTATGGGGGATGTCGGTTCATTGTCACTTGGCGGTGCATT
GGGGGTGATTGCCGTATTAGTTCGCCAAGAATTATTACTAGTGGTGATGGGCGGTGTCTT
TGTGGTTGAAGCCTTATCGGTGATTTTACAAGTTGGATCGTACAAACTTCGCCAAAAACG
TATTTTCCGTATGGCACCGATCCACCACCACTTTGAACTTAAAGGCTGGCCGGAACCACG
TGTTATCGTGCGTTTTTGGATTATCACCTTAATGTTGGTGTTAATTGGATTGGTGACGTT
GAAATTACGTTAATTAATGTAGGGACACACTGCGTGTGTCCGTTACAGTTTTACCAATCG
AGGAATAATGAAAATAAAGCGGACACACGCAGTGTGTCCCTACATCTGAAAATACCGTTT
CTAGAGAACAACAAAATGCAAAATCAATATCAAGGCAAAACCATCACGATTATCGGCTTA
GGCACAACAGGCTTATCTTGTGTCGAATTTTTTGCGGACAAACAGGCTCAAATGCGAGTG
ATTGATACCCGTGCAAATCCTGCTGGGGTAGATAAATTATCGAGGGATATTCCACTGCAT
ACAGGCAGTTTAAACCTTGAGTGGTTATTAAGTTCTGATTTAATTGTGATTAGCCCAGGA
CTTGCCTTAGCAACGCCAGAAATTCAGCAAGCTATTCAAGCAGGTGTGGAAGTGGTTGGC
GATATTGAGTTGTTCTGCCGTGAAGCAAAAGCACCGATTATTGCGATTACAGGGGCAAAT
GGTAAAAGTACGGTAACGACTTTGACAACGGAAATGGCAAAACAAGCAGGTATCAAAGTC
GGTATGGGCGGTAACATCGGCGTGCCTGCCTTGAGCTTATTGAAAAGCGATTACGAACTT
TATGTATTGGAATTATCAAGCTTCCAGTTGGAAACGACTTATTCCTTAAAAGCGAAAGCA
GCAACCATTTTAAATATCAGTGAAGATCATATGGATCGTTACAATAACTCCGTTGAAGAA
TATCGTGCAGCAAAATTGCGTATCTATCAAAATGCGGAAAATATTATTGTAAATGGCGAA
GATCCACAAACTTTCCCAGAGCAAGCGATCAGATCTTTGAAAAAATTTGCAGAAAAAGAT
GCAGAATATACCGCTTGTAATGGTGAACTCTATTCTGGCGATGAAGCAGTTATTGCGATT
AATGAGCTGAAAATCACGGGTCGTCACAATGTGATGAATGCCTTGGCTTCAATGGCATTG
GCGGAAGCGGCTGGTGTTGCTCGTTCAGGGATTGTGAAAGCCCTACAAAGCTATTCAGGA
TTAGATCACCGTTTCCAGCTAGTACCGACGAATGATGGCGTACGCTGGATTAACGACTCA
AAAGCCACGAATGTCGGCAGTACTGTGGCTGCATTAAATGGTTTACAAGTCGAAGGAACG
CTTTATCTGTTGTTGGGTGGCGATGGGAAAGATGCTGATTTTTCTGAGTTAAAACCTTTT
ATTAATCAGCCAAATACAGTCTGTTACTGCTTTGGAAAAGATGGGGCGGAACTTGCCGCT
TTAACTCAAAATAGCGTTTTAGTGGAAACAATGACACAAGCTGTCGCACAAGTTCGTTTA
CTATTAAAATCAGGCGATATGGTGCTACTTTCACCAGCCTGTGCCAGTTTAGATCAGTTT
AAAAATTTTGAAGAGCGTGGCAGACAGTTTGTGGCGTTGGCTCAAGGGGTTATCTAATGC
TAGAAAAAATTCGGATTGAGTGGGATAAGTGGACAAGATTAACGCCTGTTAATGCACTCT
ATGATCGAACATTGGTGTGGTTATTTCTCGCATTGCTGATCATTGGATTTGTTATGGTGA
CTTCAGCCTCTATTCCTGTGAGTAGTCGGCTACACGAAGACCCCTTCTATTTTGCGGTGC
GAGATGGTTTTTATGTTATCGCATCTATTTGTGCTTGTACTTTCTTTGTTCAAATTCCAA
GTAAACATTGGGAAAAGTATAATGGTTGGTTATTTATTTCAGCCCTACTTTTGCTTGCAA
TTACATTGTTTGTTGGAAAAACAGTAAATGGGGCAACACGCTGGATCCCTATCGGTCCTA
TTAATTTCCAGCCTGCAGAATTAGCAAAATTTGCGGTGATTTGTTACTTTGCGAGCTTCT
ATGTAAGAAAATTTGATGAAATGCGACAAAAAAGCATTAGTTTCATTCGCCCTATGGTAA
TCCTGATTTTATTTAGCTGCTTGTTGCTGGCTCAACCTGATTTGGGAAGTATAGCGGTGC
TTTTTGTGCTGACATTTGCAATGCTTTTTATTATGGGGGCGAAAGTTTTACAGTTTATTT
TTCTTGGTATCGCAGGCGTTGTAGTCTTTGCTCTATTGGTTTTAACATCAGAATATCGTT
TAAAACGTATAACCTCTTTTATGGATCCTTTTGCTGATGCTTATGGTGATGGCTTCCAAC
TATCTAACTCACAAATGGCGTTTGGGCAAGGCGAGATTTGGGGGCGAGGATTGGGTAATT
CTGTGCAAAAATTAGAATATTTACCTGAGGCACATACCGATTTTGTGATGGCAGTCATTG
CAGAAGAATTTGGATTAGTTGGAATTGTTATCGTTGTGCTATTATTACTCACCTTAACTT
TCAGAGCTTTAAAAGTCAGTCGTGAAGCGTTAATACTAGAAGAACGATTTAAAGGTTTCT
TTGCTTTTGGTATTGCCATTTGGATTTTTATTCAAGGCTTTGTAAACCTTGGTGTTGCTT
CGGGGTTACTGCCGACCAAAGGCTTAACTTTCCCATTGGTGAGCTATGGTGGTTCAAGTT
TAGTGATTATGGCGATTGCAATTGCGGTATTAATTCGGATTGATTACGAAAACCGCTTAG
ATCGAATTGGGCACGCACATTTAAGTGATGATTAGTGTTGGAAAATAATATGGCAAAAAA
ATTATTGGTTATGGCTGGCGGAACTGGTGGGCACGTTTTTCCTGCGATTGCTGTAGCAAG
AGAATTACAACAACAAGGTTGGGAGATCCGCTGGTTAGGAACAAAAGATCGAATGGAAGC
GGATCTTGTGCCAAAGCACGGTATTCCGATTGAGTTTATTCAAATTTCAGGATTAAAGGG
CAAGGGGATTAAAGCGTTACTTACTGCCCCTTTTGCGATCTTAAGAGCAGTGCTTCAAGC
GAAAAAAATTATTAAATCGTACAAGCCTGATGCAGTACTTGGAATGGGCGGTTATGTATC
CGGACCTGGCGGTATTGCGGCGAAATTATGTGGTGTGCCTGTGATTTTGCACGAACAAAA
TGCGGTGGCAGGTTTAACAAATGTATGGCTTTCTAAAATTGCTCGCCGTACTTTACAAGC
CTTTCCAACAGCTTTTCCAAATGCGGAAGTGGTGGGAAATCCTGTTCGCCAAGATCTGTT
TGAAATTGCACCGCCTGAACAACGTTTTGCCGAAAAAGGCTATCCGATCAATATCTTAGT
GATGGGCGGTAGTCAGGGAGCATTGGTGATCAATAAAACCGTGCCGGAAGTAGCGAAAGT
GTTAGGACAAAACGTATTTATTAGTCATCAAGTTGGCAAAGGCAAATTAGCTGGTGTGGA
AGAAGTTTATCAAGCCACAGGCAATGGCACGGCAAGCGAATTTATTGACGATATGAAAGC
CGCTTATGAATGGGCGGATTTGGTGATTTGCCGTTCTGGTGCTTTAACTGTATGTGAAAT
TGCTGCGGCAGGATTACCTGCGATTTTTGTGCCGTTTCAACATAAAGATCGCCAACAATT
TTTAAATGCAGAGTACCTTGCACAAGCAGGTGCAGCAGTGATTATTGAACAGCAGGATTT
TACCCCTGAAAGTTTATTAAAAGCATTAGAGCCGTTAATTGCCGACCGTCAAAAACTGAC
GGAAATGGCAATAAAAGCAAGAGCGAAAGCCACACCATTAGCCGCAAAACGAGTGGCAGA
AGTGATTGTGGAAAATAGTTTGTAATCAGAAATGAGCATTGTAGGGACACACTGAGTGTG
TCCACTCTAAAAATTATCCACGGACACACGCAGTGTGTCCCTACGAATACGAAGGAAAAA
TGTAATAATGAAAAATTTCCAAGATAAAGTAAAAAAATTAGTCCCTGAAATGCGCCGTGT
GAATCAAATCCACTTTATTGGGATCGGTGGCGCAGGTATGTCTGGGATTGCTGAAGTGTT
ATTAAATGAAGGTTACCAAATTTCAGGCTCGGATATTGCGGACGGTGCAGTCACGCAACG
CTTAGCAAAAGCAGGAGCAAAAGTTTTTATCGGGCATCAAGCAGAAAATATTGAAGGGGC
AAGTGTTGTTGTCGCTTCCAGCGCAATTAATGAAAGCAATCCCGAAGTAGCGGCAGCAAA
AGAAGCGCGTATTCCAGTGATTCAACGAGCGCAGATGTTAGCGGAAATTATGCGTTTCCG
TCACGGTATTGCGATTGCAGGGACTCACGGTAAAACTACCACAACCGCAATGATTTCAAT
GATTTATACGGAAGCAGGGTTAGATCCTACTTTTGTAAATGGTGGTTTAGTAAAATCAGC
GGGTAAAAATGCTCATTTAGGGGCAAGCCGTTACTTAATTGCAGAAGCCGATGAAAGTGA
TGCGTCATTTTTACATTTACAGCCGATGGTTTCCGTTGTGACCAACATTGAACCAGATCA
TATGGATACTTACGGTGGCGATTTCGAGAAAATGAAAGAAACCTATGTACGTTTCTTACG
CAACTTACCATTCTACGGTTTAGCAGTGATGTGTGCCGATGATGAAACGGTGATGGAAAT
TGCCCCGAAAGTCGGTCGCCAAGTGATTAGCTATGGTTTTAGTGAAAAAGCTGATTACCG
TATTGAAGATTATCAACAAACAGGCTTCCAAGGGCATTACACGGTGGTTTGTCCAACAGG
TGAGCGTATTGAGGTCTTATTAAACGTACCGGGTAGACACAATGCACTGAATGCAACGGC
TGCATTAGCGGTTGCGAAAGAAGAAGGCATTGCGAATGAAGCGATTTTAGCTGCTCTTGC
GGATTTCCAAGGTGCAGGTCGCCGTTTTGACCAACTTGGCTCATTTATTCGTCCAAATGG
TAAGGTAATGTTAGTTGATGACTACGGTCATCACCCAACGGAAGTGGATGTGACGATTAA
AGCCGCTCGTCAAGGTTGGGAAAATAAACGTGTAGTGATGGTTTTCCAACCGCACCGTTA
TTCTCGTACCCGTGATTTATTTGATGACTTCGTACAAGTGTTGTCGCAGGTTGATGCGTT
GATTATGCTCAATGTGTATGCGGCAGGCGAAGCACCGATTGTGGGCGCGGAGAGTAAAGA
TCTCTGTCGTTCAATCCGTAATCTTGGCAAAGTGGATCCGATTTTAGTGTCAGATACTTC
ACAACTTGGCGAAGTGTTAGATCAAATTATTCAAGATGGTGATTTAATTTTGGCACAAGG
TGCGGGCAACGTGAGCAAGCTTTCGCGTGATTTAGCGGAAAGTTGGAAGGCATAAAGAAG
ATTTAAAACAAGCGGTAAGATTTCGAGAAATTTTCGCTATTGTGTAATTGTACAAAATAA
TGTGTAGGGGCAAATCACATTTGCCCCAAATAATCATAGTAACATCAGGGTGAATGTAAT
TCGCCTCTACGGTAAATCCGAAAATTTGCAATAATTTCAATAAATTAACTGTAGGGACAC
ACTGTGTGTGTCCGTTGTTAAAATGGGATATGGTTTATTTTGCGGACACACGCAGTGTGT
CCCTACAATTCCCCATAATAATGTAAAATTTTTGCAATAAATGACCGCTTGTAAAACATA
AATAAGGTAAAAATAATGAGCTTAAAAAACGAAAAAATTGCGGTGTTATTTGGTGGCGTT
TCAGCAGAACGTGAAGTTTCTCTCAATTCAGGTAAATCGGTCTTTGAAGCCTTACAGAGT
TTAGGCTATAACGTTGAAGCGATTGATACAAAAGAATTTCCGATTGAAAAATTAAAAGAA
AAAGGCATTCAGCGTGTGTTTAATATTCTTCACGGTGGTATCGGTGAAAATGGTGTGCTT
CAAGGGGCGTTAGAGCAACTAGGTATTCCCTATACAGGCTGTGGCGTGATGGCTTCTGCG
ATTACCTTAGATAAGTTCCGCACCAAGCTATTGTGGAATGCAGTGGGCTTACCAACAGCG
GCAATGGAAGTGGTACGCCGTGGGCAAGCGGTCAATTCCGATGAAATTATTGCAAAATTA
GGTTTACCATTATTTGTGAAACCTGCGAGCGAAGGCTCAAGCGTTGGCGTAAGTAAAGTG
AAAACTGCAGAACAGTTATTACCTGCAATCGAAGAAGCATTAAAATATGATTCAATTGTG
TTGGTGGAAGAAAATTTAGCAGGGGCGGAATACTCTGTACCAGTACTTGATGGTGAAGTG
TTACCCGCGGTACAAATTATTCCAGACGGCGAGTTTTATGACTACCACGCAAAATATATT
TCGGATAATACCCAGTATGTTGTTCCAGCGTTAAATGCAGATTGCCAAGCGGAAGTCGCT
AAGTTAGTGAAGCAGGCTTATGATGTAGTGGGCTGTCGTGGTTGGAGCCGAATTGATGTA
ATGGAAGATGGCGAAGGAAACTTCCGTTTAGTTGAAGTGAATACTTGCCCAGGTATGACC
AGTCATAGTATTTTCCCAAAATCAGCGGCGACTGTAGGTTATAGTTTCGAGCGTTTAGTT
GAACGTGTATTGGAGTTAAGTGCGTAATGGTTGCAGTAATGCGTAAGAAGCCGACTTCGG
TGATTCGTACACAAGCAAGTAAACCGAAATATCCGATTAATTGGTTTGTTTTTGTTAAGC
CTATCGTTGTGTTATTATGTTTCGGTATGGCTTATGCAATCTATACCAATTGGTCTAGTT
TGCTTGCATCACTGGATAGAACTCCAATTCGTTCTTATGCATTAACGCATAAAACACAAT
TTACGACGAATAATGATATTCGCGAAGTTTTAGCTAAAGCCCCCTTGTTAAAAGGCTATT
TTGAACAGGATATTCAAGAGATTAAAGAAAAGTTTCTAACAATTTCTTGGATTCGTGATG
TTTCTGTAAGAAAAGTTTATCCCGATAAATTAAGTATTACGTTACTTGAACATCGCCCAG
CAGCAGTATGGAATAATAATCAATATGTGTCTGTTCAAGGAAAAGTTTTTAGTTTACCGA
AAGATCGGTTTGATAACACTGGCTTACCTATTTTATACGGACCAGACGCAGAAAGTAAGG
TTGTGCTTGAAGCGTGGGATAAAATAAAAGCAGATTTAAAATCACGCAATTTAGGATTAC
ATTCCATTGCAATGGATAGTCGAGGAGCTTGGTCAATTCGACTTGATAATGGCGTTGAAC
TAAAATTAGGGCGAGGGGAATGGCTATCAAAAATCGATCGTTTTGTGACTATTTTTCCTG
AAATTGACATCCCTGAGGGAAAACGTTTATCCTATGTCGATTTACGTTATGAACACGGAG
CATCCGTCGGATTTAGTAATCAATAATTTATAATACCGCAAACATAATATGACAAAAGTA
GCAGAATCTAGAATTAGAGTTGGTTTAGAAATTGGGACACACAAAATAGTTGCTGTGGTG
GGTGAAGTATTGCCTGATGGTGTGATTAATGTGATTGGTTCCGGAATTAGTCAATCTAAA
GGAGTTCAAGGAGGAGGCATTGTTGATTTAGATGCTGTAACAAGTGCTATTCAACGTGCG
ATTGAAGAAGCTGAATCGATTTCTGGATATGATATTGTATGTGTTACTCTTGCCCTTTCA
GGATCTCACATTACAGCTTTTAATGAAAGTGGAACTGTGCCGTTGTCTGGTAGTGTAAGA
AATGAAGATTTGGATAATGCTATTCATATTGCTCGTTCTATTAAATTACCCGATGGGCTG
GAAACATTACACATTATTCCTCAGGAATATAGAGTAGATAGATTACCTGCTACTAAAAAT
CCCCTTGGTTTATCTGGTATGCGTTTGCAGGCTCAAGCTCATTTAATTGCTTGCCATAAC
GATTGGCTACGTAATTTAAAAAATGCAGTGGAGAGAAGTAAATTAAAAATTGATCAAATC
GTTTTTTCGGGGCTTGCTTCAAGTTATTCTGTGTTAACAGAAGATGAAAAAGAACTTGGG
GTTTGTTTAATTGATATTGGCGGTGGCACTATGGATGTTCTTGTTTATACAGATGGTGCT
TTGCGTTTTAGTAAAGTTATTCCTTTTGGTGGGAATAATGTAACGGACTATATTGCTCAT
GTTTTCACAACCTCTCGCCAAGATGCAGAAAATATTAAAGTACAGTATGGATGTGCTATT
GCACCCCCAACTCATTTCCCTGAGAAAAAAATTGAGGTAGCAGGCTTGGGTGGACGAATG
CCAAGAACTTTTACAAAAAGCCAATTATCTAATGTTACATCTCAATGTTACCACGATTTA
CTGAGCGTAATTAATCAGGAATTATCCCAATTACGCAATGAACTATATCAAAAAGGCATA
AAACAAGAATTAATTGCAGGAATTGTGCTTACAGGTGGTGGCTCTCAAATAGAAGATATT
GTAGAATGTGCAAAATCTGTCTTTGGATCACAAGTTCGGGTTGGTAACCCATTGAATATT
ACAGGATTAACGGATTATGTAAGCAAACCGTCTTATGCAACCGTATTAGGATTGCTACAG
TATAGTCATTATAATGACGTTGATAGTAGCCAAAGTGGAGAAATTAGTCATAAGGTGGGC
GGCATTATTGATACATTAGGTCATAGTGCTAAAAAAGCGTATAATTGGATAAAATCAAGT
TTTTAATAGGCATTAATAACAATATTAAGCCGTGAGGGAGAATCACAAATGTTTGAACCT
ATTTATGAAGCAACGCAAGATGCGGTTATCAAAGTTATCGGTGTCGGTGGCGGTGGTGGT
AACGCACTAAATCATATGGTTAGTAACCAATCTGATGTTGGTAGTGTTGAATTCTTTTCG
GTTAATACGGATGCACAAGTATTACGTAGTAGTGCCGTTCGCAATACGATTCAAATAGGT
GCAAGTGTAACAAAAGGCTTAGGGGCAGGAGCAGATCCAAACATTGGTCATCAAGCAGCT
GAAGAAGATAGAGAAGCATTAACGAATATGCTTACAGGTGCTGATATGGTCTTCATTGCT
GTTGGTATGGGCGGTGGCACAGGTACTGGTGCAGCTCCTGTAATTGCTGAAATTGCTAAA
AGCCAAGGAGCATTAACAGTTGGTATTGTTACTAAACCTTTCTCTTTTGAAGGTAGAAAA
CGTTCTAACTATGCGGAACAAGGGATCCGTGAACTTGCAAAACATGTGGATTCACTCATC
ATTATCCAAAATGATAAATTACTAAAAGTATTACCTAAAAGTGTAAAATTTAATGAAGCC
TTTGGCGTTGCAAATGACGTCTTACGCAATGCGGTATTAGGTATTACGGATATGATTACT
TCCGAAGGTCTTGTGAACGTTGACTTTGCAGACGTGAAAAAAGTGATGTCGGAAATGGGT
AGAGCAATGATGGGAACAGGCATTGCAGAGGGTGAAAACCGTGCAGAAAATGCAGCAAAA
GAAGCTGTAGCAAGCCCGTTATTGGAAGATGTTGATTTATCAGGTGCTAAAGGCATTCTT
GTGAATATTTCTTCTGGCTATGATATTGAACTTGCAGAGGTCAATACCATTATGGAATAT
GTTACTAGCTTTGCAGATCCTGATGCAGCTATTATTTTTGGTTCTGCTTTCTATCCAGAA
ATGGAAGGTAAGATTCGTGTAACTTTAGTTGCAACAGGTATTGGTCAGCCAGATGAAATG
CCAAAAATTCCATCAATTCAGGCGGTACCGCAATTCCAACAACCTCAACAGAATATAAAT
ACAGGATTTCAAAGAACTCAACCTGATTTTATGAATAATATGAGTGGTTATTCTCAACAA
ACACAATATACTCAACAGCAGCAAGTTCAGAAACCACAACAAGTAGATACAGCTCAAATG
TTTTCCCCAAGCTCAATCCCTGGGTTTATGAGAAATGGTCAATAACCATTTCGGGAAATA
AGGAAACGATATGATTAAACAAAGAACCCTTAAACAAGCAGCAAAAGTAACAGGTATTGG
CTTGCACAGTGGCAAGAAAGTAACCTTAACGTTGCGTCCAGCACCTGCAAATACAGGGAT
TATTTACGCAAGAACAGATCTTAAGCCTGTCGTTTATTTCCTGGCAAGTGCTGAATCTAT
CCGTGATACACAACTTTGTACTTGTATGATCAATGATGAAGGTGTGCGTATTTCAACAGT
AGAACACTTAAACGCAGCAATGTCTGCGTTAGGTTTAGATAACCTAATTGTAGAAGTTGA
TGCAGCCGAAATTCCAATTATGGACGGTAGCTCAAGTCCTTTTATCTATCTCTTATTGGA
TGCAGGTATTGAAGAACAAGACGCGCCGAAAAAATTTATTCGTATTAAAGAAAGTGTACG
AGTAGAAGAAGGGGATAAGTGGGCTGAATTTAAACCTTATAGTCACGGTTTGAAATTAGA
CTTTACCATTGACTTTACACACCCAATGATTACCAAAGAAGTGCGTAACTACAAAATGGA
ATTTTCAGCACAACATTTTATTCAACAATTAAGCCGTGCTAGAACCTTTACTTTTATGAA
AGATGTTGAATATCTTCAATCCATTGGTCTTGCATTAGGCGGTAGTTTAGATAATGCTAT
TGTTTTAGATGAATACCGCATTTTGAATGAGGAAGGGCTACGTTTTAAAGATGAACTAGT
TCGTCATAAAATGTTAGATGCTGTCGGTGATTTATTTATGTGTGGCTACAATATTTTAGG
TGATTTCAAAGCCTATAAATCAGGTCACGGCTTAAATAATAAATTATTACGAGCTGTACT
AGCGAATGAAAATGCTTGGGAATTTGTAACCTTTGATGATAAAGCAGAGGTTCCGCAAGG
TTATCAAGTGACAGAACAGGTGTTTATTTAATAGTTATTATCATTTCTCGGAGATTTTTA
TTAAATTTTTAAGGTGTTTTTTCTTAAAATTCTAATTTTTAAAAATTTTTGTAGAAAAAT
TGCCGCTTGCTATTCCCTTATTCTACATTTTCGGCTAATCTCGCAGACTTCATTTACCTT
GGTAAATGAAGTCTTTTTTTATTTGTCTTACAGGAAATTTTATGAGTAACCAATCTTTAT
CTTCAAAAATCCTTGGCGGTAATTTAGTATTACGCATTGCCGTAGGTTTAGTGCTAGGTA
TCTGCTTAGCATTAGTTAGCCCAGATGCAGCCAAAAGCGTTGGGGTTCTCGGACAATTCT
TTGTAAAATCACTACGTGCAATTGCACCGATTTTAGTTTTTGTTCTTGTAATGGCTTCAA
TTGCTAACAAAGAAGTTGGCAGCGATAGCCGCTTAAAATCTATTTTGGTGATGTATGGCT
TAGGTACCTTTGTTGCAGCAGTAACAGCGGTTACTTTAAGCTATTTATTCCCAACGACCC
TTGAATTGGTCACAAGCCCAGATGGACTTGCACCACCGCAAGGCATTGGTGAAGTATTGA
AAACCGTTATTTTCAACCTAGTAGATAACCCACTTGGTGCAATTACTAACGGTAATTTCA
TCGGTATTCTTGCGTGGTCTATCGGCTTAGGTATCGCATTACGTCACGCTGCACCAAGCA
CCAAAGTTTTATTAAATGACTTCTCTGATGCGGTATCTTTCGTGGTAAAAGTGGTTATTG
CATTTGCACCAATCGGGGTATTCGGCTTAGTGGCAGAAACAATGGCAACTAACGGTGCTG
ATGCCTTTATCGGCTATGCTCGTCTATTAGCAGTATTATTAGGTGCAATGGCGATTGTGG
CATTCATTCTTAACCCGCTACTAGTGTTCTGGAAAATCCGCCGCAACCCATACCCACTCA
CCATCACCTGTTTACGCGAAAGTGGTGTGACAGCATTCTTTACTCGTAGCTCAGCGGCAA
ATATCCCTGTAAATATGGGATTAGCAAAACGTTTAGGCATCAAAGAAGAAATTTACTCTA
TCGCAATTCCACTTGGTGCTAACATCAATATGGCTGGCGCAGCAATTACCATCACCGTAT
TAACATTAGCTGCGGCTTATACTCAAGGTATCGTACCAGATTTCTCAACAGCAGTATTAT
TAAGTGTTGTTGCTTCAGTATGTGCTTGTGGTGCATCAGGCGTAGCGGGTGGTTCATTAT
TATTAATCCCACTTGCGTGTAGCTTATTCAACATTCCAAACGATGTTGCAGCACAAGTTA
TCGGCGTTGGCTTCATTATCGGTGTTATCCAAGATTCAGCAGAAACAGCACTTAACTCAT
CAACTGACGTACTATTTACCGCAGCGGCAAGTATGTCTGATGAGAAGAATAACTAGAATT
CTTGTATACTTTTAATAGTTAAACACTAGTAAAAGACTTAACTACATCAGTCAAGTATTT
TAGATAAGCAGAAAAATAGCTGCTATAAAATTGACTATAGTCTTATATTGAAGGCTATAG
TCGTTTACTAGGTCTAGATTTTTCTCTATTTTATAAATTTTCATTCTAATATTCTCCTTT
CCTTTTCCCTTTCCTGTAATTTTCAGGTACAATCCGCCGATTATTTTTCTTTTATCAATA
ACAATACAATAGGACATTTACTGCCCTTATGAAAATGCAGAACATTCGTAACTTTTCTAT
TATTGCTCACATTGACCACGGTAAATCGACTTTATCTGACCGCTTGATCCAAACTTGCGG
CGGTTTGTCAGATCGTGAAATGGAAGCTCAAGTGTTAGACTCTATGGATCTTGAGCGTGA
GCGCGGTATTACCATTAAAGCACAAAGTGTTACCTTAAATTATCAAGCAAAAGATGGTCA
AACCTATCAGTTAAACTTTATCGATACGCCAGGACACGTCGATTTCTCTTATGAAGTTTC
TCGTTCCCTAGCCGCCTGTGAAGGGGCGTTGTTGGTTGTTGATGCTGGGCAAGGGGTGGA
AGCACAAACTCTTGCTAACTGTTACACGGCAATTGAGATGGATTTGGAAGTGGTGCCGAT
TTTAAACAAAATCGACTTGCCTGCGGCTGATCCTGAGCGTGTTGCAGAAGAGATCGAAGA
TATTGTCGGGATTGATGCGATGGAAGCGGTGCGTTGCTCAGCGAAAACTGGCGTGGGGAT
CGATCTCGTTTTAGAAGAAATCGTGGCGAAAATTCCAGCTCCTGAAGGTGATCCTGATGC
ACCGTTGCAAGCCTTGATTATTGACTCGTGGTTCGATAACTATTTAGGCGTGGTTTCCCT
TGTGCGTGTCAAAAATGGTGTGTTGAAAAAAGGCGATAAAATCAAAGTGATGAGTACAGG
GCAGTCTTATCAAGTAGATCGTCTTGGTATTTTCACGCCAAAACAAGTTGATACTACGGA
ATTAAAAACAGGCGAAGTAGGTTGGGTAGTCTGTGCGATTAAAGATATTTTAGGCGCACC
TGTTGGGGATACTTTAACCCATCATCACAATCCTGCAAGCGAAGTGTTACCCGGCTTTAA
AAAAGTAAAACCGCAAGTTTATGCAGGTTTATTCCCGATTAGCTCAGATGATTATGAAGC
GTTTCGTGATGCATTGGCAAAATTGAGCTTAAATGATGCGTCGCTTTTCTATGAGCCAGA
AAACTCAACGGCATTAGGCTTTGGCTTCCGCTGTGGCTTCTTAGGCTTGTTGCATATGGA
GATCATTCAAGAGCGTTTAGAACGTGAGTATGATTTGGATCTCATTACCACAGCACCGAC
GGTAGTCTATGAAGTGGAACAAACGAATGGCGAAATTGTCTATGTAGATAGCCCGTCGAA
GTTGCCTGCGATTAACAATATTGCGGAAATTCGTGAGCCGATTGCAGAATGTAATATGCT
TGTACCACAAGAGTTTTTAGGTAATGTGATTACCTTATGTGTGGAGAAGCGTGGTGTACA
GACGAATATGGTTTACCACGGTAACCAAATCGCATTGACTTATGAAATCCCGATGGGTGA
AGTGGTGTTAGATTTCTTCGACCGCTTAAAATCGACTTCGCGTGGTTATGCGTCGTTGGA
TTATGGTTTCAAACGTTTCCAAGCGGCAGATATGGTGCGTGTAGATATTATGATCAACGG
CGAGCGTGTCGATGCGTTAGCGTTAATCGTCCACAAAGCCAATGCCCCTTATCGTGGTCG
TGAGTTAGTGGAAAAAATGAAAGAGTTAATTCCACGTCAGCAGTTTGATATTGCGATCCA
AGCGGCGATTGGTAACCATATTATCGCTCGTTCGACGGTGAAGCAGTTGCGTAAAAACGT
ATTGGCGAAATGTTACGGTGGTGACGTAAGCCGTAAGAAAAAACTGTTGCAGAAGCAGAA
AGAAGGTAAAAAACGTATGAAATCTTTAGGTAACGTGGAAGTGCCACAAGAAGCGTTCTT
AGCGATTTTGCACGTTGGGAAGGATTAGTGAATAGATATTGTAGGGACACACTGAGTGTG
TCCGCATACAACATTCATATCTATTCTATTGATAAATGTTGCAATGGACACACTCAGTGT
GTCCCTACATTTTGGATAGTAAATAAATTCCAAAAGGAGTGAATTTTAAATATGAGCAAT
ATTTTAACCATTGGTTTTATTGCAGTATTGTACGGTATTTGGAAAGTGTTGGACTCAATG
CAATTGCCAAACACGATTTCCATTATATTAGTAGGTTTAGTTGTTATTTGTGGTGGCTTT
TGGTCATTTTACAAATTTAGTGCCGAACCTCGCCGCTTGCGTGCGATTGAGCGTGAAGAA
AAGCGTTTAGGCAAACCGCTCACCGCAGAAGAAAAAGCAGCAATTCAACCACGTTCCTTA
GTGGGTGATTTTTTTGCTTCACTATTTGGGGTGTTAGCATTAGTCACTATTTTACGTTCA
TTTATTTTTGAGCCGTTTCAAATTCCAAGCGGTTCAATGGAGCCAACATTACGCGTGGGT
GATTTTCTGTTAGTGAATAAGTTTACTTACGGAATTAAAGACCCGATTTGGCAAAATACC
CTTGTTCCGATGGGTCAGCCTGAACGTGGGGATATTGTGGTATTTAAAGCACCAAAACAG
CCACACGTTGATTATATTAAGCGTGTTGTGGGTGTCGGTGGCGACCATGTGAAATATGAT
TTTCATACCCGTAATTTAACCGTTGTTCACGGCGATTCGGGTAAAGAAGTGGTGTTTAAA
TACGAAGGCGGTACACCAAATCCTGACTTTTTCTACCACGGTGAAATGCAAGTTGAACGT
ACCGAAATTGGTGATGTTACTCACCAGATTTTAAATAATCCACACGCCTTTAACTATGAG
CCTTATTTCTTCAAACAAGACGGTATTCCTGCTGGGGAATGGGTAGTGCCAGAAGGGCAT
TATTTTGTAATGGGAGATAACCGTGATAACAGCGAAGACAGCCGTTTCTGGGGATTTGTG
CCTGAAAAGAATATGGTCGGTAAAGCAAGTGTGATTTGGTTAAGTCTTGATAAGAAACCG
AACGAATTTCCAAGCGGATTACGTTTTGAGAGAATGTTTACGGCGATTAAATAAAGAGAA
CATTTCCCCCTTTGAAAAAGGGGGATTAAGGGGGATTTTTAAAGCGTGAATTTTATTCAA
TGTTAGCAAAATCCCCCCTAGCCCCCCTTTTTCAAAGGGGGGAATTCTATGAAGATAAAC
TAAAATGCAATTAGAACTATTACAGAAAAAATTAGGTTATCAATTTGCTAACCTTGATTA
CCTCACCCAAGCCCTCACTCATCGCAGTGCTGCGTCAAAAAATAATGAACGCCTTGAGTT
TCTTGGCGATTCCATCTTAAATTTTGCCATTGGTAAAGCCTTATATGAAAAATTCCCGAA
AGCTGATGAAGGGGAACTAAGCCGTATGCGTGCAGCATTGGTGAAAGAACAGACCCTTGC
GGTTGTCGCTCGTCAGTTTGAGTTAGGCGAGTATATGAAATTAGGGGCTGGAGAATTAAA
AAGTGGTGGCTATCGTCGAGAGTCCATTTTATCCGATTGTGTGGAGGCGATTATTGCTGC
AGTATATTTAGATGCAGGGATTGATCGGGCTATGGAACGTGTGCATTGTTGGTATCAACA
GCTTCTAAATGATATGCAACCAGGGGAAGCGCAAAAAGATCCGAAAACTCGTCTGCAAGA
GTATCTACAAGGGCGTAAGCTACCACTACCGACTTACGAAGTGATTGATATTAAAGGCGA
AGCCCATAACCAAACCTTTAAAGTCAGTTGTAAAGTCGAAAAAGTTGATGAAATCTTTAT
CGGTAATGGCACAAGCCGTCGCAAAGCCGAGCAAGATGCGGCATTGCAGGTGATAAAGGT
GTTGGGAATAAGATAACCTAATGTAGGGTGTGTCTTGACCCACCATTTTAATTTGTATTT
ATTTAAGAGAACACAATGATAGATCAAAAAACATATTGTGGCTTTATTGCCATTGTTGGT
CGCCCAAACGTAGGGAAATCAACGCTATTAAACAAAATTTTAGGACAGAAAATTTCGATT
ACTTCTCGCAAAGCTCAGACAACTCGTCACCGCATTTTAGGGATTAAAACCGAAGGGGCG
TATCAAGAGATTTATGTCGATACCCCAGGGCTTCACATTGAAGAAAAACGAGCGATTAAC
CGTTTGATGAACCGTGCAGCAGCCAGTGCGATTGGCGATGTCGATATGGTAATTTTTGTG
GTAGAAGGCACGAAGTGGACGGACGATGATGAGATGGTACTCAATAAATTGCGTTCGACC
AAAGCCCCTGTGATTTTAGTGATTAACAAAGTGGATAATATCAAGGAAAAAGAAGAATTA
TTGCCACATCTGACCGCTTTATCGCAGAAATTCCCATTTAAAGAGATCATTCCGATTTCA
GCTCAACGGGGCAAAAACGTACATATTTTAGAGAAATTTGTGCGAGAGTCACTCAAAGAA
GGCATTCATCACTATCCTGAAGATTATGTCACCGACCGTTCGCAACGTTTTATGGCGTCA
GAAATTATCCGTGAAAAATTAATGCGTTTTATGGGCGAAGAGTTGCCTTATTCGGTGACG
GTTGAAATTGAGCAATTTAAAACCAACGAACGTGGCACTTATGAAATCAATGGTTTGATT
TTAGTGGAACGTGAAGGGCAGAAAAAAATGGTGATCGGTAACAAAGGTCAGAAGATCAAA
GTGATCGGCACTGAAGCTCGTGCGGATATGGAACGCCTATTTGATAATAAAGTTCACCTT
GAACTGTGGGTGAAAGTCAAAGCTGGCTGGGCAGACGATGAACGTGCGTTAAGAAGTTTG
GGTTATATTGACGAATAATGATCGAACAGTGGCAACGTGGCTTTGTATTACATCGCAGAG
AGTACAGCGAAAGCAGTTTACTCGTTGATTTTTTCACTGAAAATCACGGGCGAATTACCT
TACTTGCCAAAGGGGTAAGACGACCACGTTCGCCATTGAAATCCGTTCTTCAACCCTTTA
CCCCTTTATTGCTGAAATGGACGGGTAAAGGTGATCTCAAAACACTTACCAAAGCTGAAC
CTGCATCTTTAACCCTCCCGATGCAAACGCTGGCACTGTATAGCGGTTTTTATGTCAATG
AAGTCCTTGCAAGAGTTTTGGAAAATCACACCGCTTACCCTGAATTATTTCAGCATTATC
TACACTGTATGACAAAGTTGGCAAGCCAGCCAAACGAGATCGAGCCGATCTTACGCACCT
TTGAATTTCAAACACTTAAAGCGTTAGGTTATGGGGTGGATTTTTGCCATTGTGCAGCAA
CAGGTAAGCCTGTCGATCCCCAAATGAGCTATCAATTTAGAGAAAACGAAGGCTTTATTG
CATCTTTACTACAAAATAACTATACCTTTATCGGCAAAGATTTATTAGCTTTTGCAGAAA
TGAATTTTTCAGAGAAAGAAACCTTACAGTCAGCAAAACGTTTCACCCGTATTGCTTTAA
AGCCTTATTTGGGATCAGCACCGCTGAAAAGCCGAGAGCTGTTTCAGTCGGTGTTGCCGA
ATAGGTTGAAAGGTGGATAATTATTTCTCGATCCCTTTCTTAATCATCTCTTCAAAAAAC
GGGTAGTCAACTAAAAACGCATCGTGTCCAAAGTCGGAATGAAATTCGTAAAAATCGACG
GTAATGCCTGCATTTTCTAAACGCTGTTTGCTTTTATGTAGGTCAATCTGTTTAAACAGT
TGATCGCTCGTTACGCCGACAAGGGTGTAATTCGCTTTAATGCGACTGAGTGCTTCTTGC
TCGTTTACATAGGTTAAAGCAGGATCATAGAGATCTAAGGCTCTTAACAGGCGTAAGTAA
CTATTGGCGTCAAAGCGATCTAGAAATTTGAGCCCTTGATAACTTAAATAAGATTCTACT
TGGAAGTGATCACCCCAAATCGTTCCCGTCTGTTTCACTTCTCGCCCAAAGGCTTTGGCA
AGTTGTACATCGGTGCGGTAGGTGAGCATACCGAGCATTCGGGCAATTTTTAAGCCGTTA
TCTGGGGGTGTACTGCCATAATAATCGCCGTTGTTAAAATGGGGATCGTTTATTACCGCT
TGTCGCATAACGTGATTGAAGCCGATTGCTTCTGCACTCAAGGTAAGCGAAGAACAGAGA
TTGACTACATTTTTCACTTGTTCCGGATAATCAATCGCCCACTGTGTCGCTTGCATTCCA
CCAAAAGAGCCACCCACGACCGCTTGTAGCTGAGTAATACCGAGTTTATCGATCAAGGCT
TTTTGCACCTTCACAATATCTTGCACGGTGATAACGGGAAATTGACTGCCGTAGGGTTTA
TTCGTATTTGGATTGATAGACGAAGGGCCTGTCGTACCTTTGCAACCGCCAAGCACATTC
GAGCAGATAAAAAAGTATTTATCGGTATCAAAAGCTAATCCTGCACCGATAAAATCTTGC
CACCAGCCTTTATCCGCAGGCGGTGCATAATAGGGTTCGGCATCACCCGTTAAAGCGTGA
CACAACAATACAGCATTGCTTTTTTCCGCATTCAATGTGCCATAGGTTTGGTAAGTGACA
TTGATAGGCGAAAGTGTTCCGCCTAAAGCAAGCTCAAGGGGAATATCATCAAAAAGAGTA
ATCTGCTGTGCCATAAAAATCCTTGCAAAAAACGGTAAAAAAGCGACCGCTTGTCTTTGA
ATAGTTTTAAGTTTACGAATAGGAAATCGTTTCGTCAAGAAATTTTAGACATCTAAACGT
CTAGATTTTTAAATGGCTAAATTGATTATTGTATTACTATGGGCACTTATGCTGTCGGAA
AATCATTTTGGGATATAGAATTACTCATCCTTAGGAATAACCACAGCAGGATCCACTTTC
CCTTCAAAACCATCAATCAATTTTTTTAGCCCATAATCTTCCTTGTCTGAATGAGGGCTG
AATAAATCGACTTCTGTATTCAATTTAGGATTACTAATTCCCACCCATTTTGCAATACCA
TCGGTAAAGTTTAAGCCAGATTTCATCGCTTTATAGACTTTTCTATCGGTATCATCACTA
GATATTTTAAAGAGCGGAACATCAAAGTGTAGCTTACTTTTGCCACTGCTGTTGTGGATT
GCAATGTCATTTTCAGTGATATGGTGAGCTAAACCGTGATCGGCAAAATAGACCATCGAA
AACGAGCGGTTAGATTGTTGCTCATTTTTGTGAAGGGCTTCATATAAGCGTTTTAACACT
TCATCGGTTTTTTTGATGGACGATACATAGCAGTTTACGTTGAAATACTTTTTGCCTATT
TTTTCATCATCAAACATTTTAGGGTAATCAGTTAAACGATCACAGCTGATGGGGTGTGAG
CCATATAAATGCACCACAATAAAACGTTTGCTATGAGTTTTTTGCTCAATAATGTGTTCA
AATTTAGGTAATAAATCAAAGTCACTGATATTTTGATGGAAAGAGTCTCCTGATTTTAAG
AATAATTTTTCATCACTTTTGTTAGCAAGAGAAGAAACTGGCGTATCAAAAGTGCCTAGA
TAGCCTTGATTTGACAGCCAGTAGGTTTTAATCCCTGCGGATTTAATCAAATCTATCATA
CCAAGGCTATATTCCCCTTCCCACTTTTCAGTATCAGGCTTAGTGAGCATTAATTTTAAT
GAAGCAATGGTATTTGTTCCACCAGCAGTCAGCCCATCAATTAAAATACCGTTAGCACTG
CTCATAAACGGCGTATTTTCAGCAGGGTAGCCATAGGCGTGGTGATAATCCTTTCTAGCA
CTTTCGCCGATCACTAAAATGTAATCATCATAACGACTTTCTGCATTGAGTTGTGACGTT
CCCCATTCACTCTGAATGGACATACTATTCAAGCGGTCTAATTCTGTTTTGACTTTACCG
ATCGCACTACTTCCTTCTTGTAGAAATTTGAAGGGCGGAGTAGAGATAAAAACTAATGCA
ACTCCTAACGCAAGAAAGGTTTTATTTTTGTGGAATTGAATTTGCCATTTTTGACTAATA
AAACGAAATCCTAACAGTGACATAAAAATGCCAGTACAAGCAACAAAGTTAATGAGAGGG
ATTTGGCTGAAAAACTCTTTGCTTTCTTGTATATCTGTAGCAAAAACTGAAGCAACATAT
TGATACGACGGTGGACCAAAGGTCAAACCAATAGGCGTGTAAAGGGCATATAAAGTGACA
ATCGGCAAAAGCAGATAAAAGAACGTCTTTTTAGAGGCATTCGCAAATAGAATAACGAGA
ACCAGCAACAGCACATTGCTGATTTCAGGATTAGGAAAAAAGCCCGAACCAAGTAGCATT
AGGTAACTAAATAAGCTAAACCAAAACTAATGAGAGTAGCGAGTATCTTTGTTATATTCA
TTATGAGCAAAACGAAAATAAAGGGATAGCGATTTTACCGAAAATAAAGTGGAAATTCTA
TCCGCCTGCCTACTTTGATCTGTCATTAAGATAATCTATAATATTTCGATTTTTTTCCCC
AACCGTTACACAGAGGTCAAAATGAGCAATCCTATTTATAAACGTATTTTGTTAAAGTTA
AGTGGTGAAGCATTACAAGGTGAAGAAGGCTTTGGTATTGACCCATCTATCTTAGATAGA
ATGGCATTAGAGATCAAAGAATTGCTTGCAATGGACGTAGAAGTCGGCGTAGTTCTTGGG
GGTGGTAACTTATTCCGTGGTGCTAAACTTGCTAAAGCAGGTATGAACCGTGTTGTTGGA
GACCATATGGGTATGCTTGCAACAGTAATGAACGGTTTAGCAATGCGTGATGCCTTACAC
CGTGCTGATGTCAATGCAAAATTAATGTCTGCATTCCAGTTAAACGGTATTTGTGATACT
TACAACTGGTCGGAAGCTATCAAAATGTTACGCGAAAAACGTGTCGTGATTTTCTCAGCA
GGTACAGGTAGCCCGTTCTTTACTACAGACTCTGCAGCTTGCTTGCGTGGTATTGAAATT
GAAGCTGATGTTGTCTTAAAAGCAACTAAAGTAGATGGTGTGTATGATTGCGATCCTGAA
AAAAATCCAGATGCAAAACTTTATCAACATTTAAGCTATGCTGAAGTTATTGAAAAAGAA
TTGCAAGTGATGGATTTAGCTGCATTCACTCTTGCCCGTGACCACAATATGCCAATTCGT
GTATTTAATATGGGTAAAGCTGGTGCGTTGAAACAAGTTGTGACGGGTACAACGGAAGGT
ACGACGATTGCTTAATTAACGCTATTCAACGAATTAATCCAACTTAACTATTTATTTAAG
TTGGATTTTTTATTCTTTACTTTGCCATTTCAAATTCAATTAACATCATGAGAATATGGA
TTACTTTAATATGTATCTCTTGAATACGATCAGCATAACGAAAATGAGGTACACGAATCT
CAATATCAGCTAGTTCTGCTATTTTTCCTCCATCCTTGCCTGTCATTGCAATAATTTTCA
TTCCTTTGGCTTTTGCAGCTATGATTGCATTAATAACATTTTTAGAATTTCCTGATGTTG
ATAAGCAAAACAAGATATCTCCTTTTTGTCCGATTGCCTCAACATAACGAGAAAAGACAT
ATTCATATCCAAAGTCATTGCTTACGCAGCTTAAATGGCTTGGATCTGAGATTGCTATGG
CTGGATATCCAGGCCTATTTTCACGATAACGTCCAGTTAACTCTTCAGCAAAATGCATAG
CATCACAGTGTGAGCCACCATTCCCACAGGAAAGTATTTTTCCCCCGTTCTTAAAACTAT
CAGTAATCAGTAAAGCTGCTTCTTGAATTAGTTTAAGATTATGTTGGTCATTAATAAAGT
CATTTAATACTTGTTGCGCTTCTTGTAATTCTATTAAAATTTGTTGTTGGTACATAAGGA
TTCCCTCTTGTGATGAGTTAAGTCAAATAAGTCTACCACAAACCCTATAAACTTAGTACT
AGGAAAATAGAATGAAATTGGGTAGAATCAATAGGTTTATGTTATTCAATCAAAGGAAAA
TACTATGATTAATGAAATTAAGAAAGATACTCAAGAACGAATGGAAAAAAGCCTTGAGGC
CTTAAAAGGACATATTTCTAAAATCCGTACAGGTAGAGCTCAGCCTAGTTTATTAGATGC
TATTCAAGTGGAATATTACGGGTCCGCAACACCATTACGTCAATTAGCTAATGTTGTCGC
AGAAGATACTCGTACATTAGCAGTCACTGTATTTGATCGTTCGTTGATTAGTGCGGTAGA
AAAGGCGATTTTAACTTCGGATTTAGGGTTAAATCCTTCTTCGGCTGGAACTACTATTCG
TGTTCCTCTTCCTCCATTAACGGAAGAACGTCGTCGAGATTTAATTAAAATTGTAAAAGG
TGAGGGAGAACAAGGTAAAGTTTCAATTAGAAATATTCGCCGTGATGCAAATGATAAAAT
TAAAACTTTAGAGAAAGAAAAACAGATTAGTGAGAATGATGAGCGTAAAGCTCAAGATGA
TATCCAAAAGATTACAGATATTTATATCAAAAAAGTGGATGAGGTTTTAGCAGACAAAGA
GAAAGAATTAATGGATTTTTAACATATGAATTGGGCGGAAATTTTCCGCTCAATTTATTC
TAACTGGTAGAAGAGATTTAAGATGTGGTTATGAATTTCTTTATTGGTTTCCAATGTCTA
CATCCTATATAAATAGAGTAAAACCGTTTCATTTTAAGAGAAAAAATGATAGAAAAAACC
TTTATTGTGGGGAAAGATGCAGCCCTTGAAGAAAGCATCGAAAGATTCCAGACTAAGTTG
AAAGAATTAGGATTTAATATTGAGGAGGCTTCTTGGCTTAATCCTGTACCAAATGTATGG
TCAGTACATATTCGTGATGTTGATTGTCCACAATGTTTTTCAAATGGTAAAGGAGCAAGT
AAGAAAGCAGCTCTTGCTTCCGCATTGGGGGAGTATTTTGAGCGTTTATCGACTAATTAT
TTTTGGGCTGATTTTTATTTAGGAAGGGAAATTGCTGAAGGTGAATTTGTTCACTATCCA
AATGAAAAATGGTTTCCTATTGAAAATGAAACGGAATTACCTGAAGGAATATTGGATCCA
TTTCTACATGACTATTTTAATCCAAATGGAGAATTGACACCAGAATTTCTGGTAGATCTA
CAGTCTAGCAATTCAGAACGAGGAATAGTTGCATTACCTTATATTCGTCAGTCTGATGGT
CATACTGTATATATTCCACAAAGCATTATTGGAAATTTATTTGTTTCTAACGGGATGTCA
GCTGGCAACACTAAGAATGAAGCCAGAGTGCAGGGACTATCGGAAGTATTTGAACGCTTT
ATCAAAAATCGTATTATCACTGAGGCAATCAGCTTGCCTGAAATTCCGCAGTGTATTATT
GATGGTTATCCGACGATTAAACGTTCGATTGAGCAATTGGAGCAAGAAGGGTTTCCGATT
CTCTGCTATGATGCTTCATTAGGTGGCGAATTTCCAGTTATCTGTGTAGTTTTACTTAAT
CCTAGGAATGGTACGTGTTTTGCTTCTTTTGGTGCTCATCCTAATTTCCAAGTCGCATTT
GAGCGTACAGTAACTGAGCTTTTGCAGGGGCGTAGTTTAAAAGATTTGGATGTGTTTTCT
CCACCATCATTTAATAATGATGATGTGGCAGATTATGCGAATTTGGAAACTCATTTTATT
GATTCAAGTGGTCAGATTTCATGGGATCTTTTTAAATCAGAACCAGATTATGAATTTACT
CACTGGGATTTTTCAGGCACAACAGAGCAGGAATTTGCTAATTTGATGGAAATTTTCAGC
CGGTATAAGCAAGAGGTTTATATTATGGACTATGAACATTTAGGTGTATACGCTTGCCGT
ATAATTGCTCCTGGAATGTCTAATATTTATCCTCCTGACGATTTGATCTATGCGAATAAT
AATATGGGAATGGAATGGCGTGAAATGTTGCTTGATTTACCCTATTTCCATCATGAGAAA
GAAATTTATCAAGAGCTATTGGACGTGCTGGATGAGCAAGGTATTGATGATATGACGCGG
GTACGTGAATTTATTGGAGTGGTAGCTGAAAAAGGAAGCGCACTACAAACTTTACGTATT
GGTGAATTAAAATCTATGCTTCATTTGGCTTTAGGAAATCTTGAAGAGGCATTAGATTGG
GCAACTTGGACAGTTAATATGAATGCTTCCGTATTTTCAGCAGAAAGAAACAATTACTAT
CGTTGTTTAATTAGTGTAATTGAATTATTTTTGGATGAGGATAGGGAACCTGAGCAGTAT
AGAATGATATTTAACAGAATGTATGGGAAAGATGCTGTAGATTTTGTTTGGAATATAATG
CAGGGAGAAAATCCGTTCCATGGTTTAATTGGTTCTGATGAAACTTTGAGGAATATGTCA
GCTCATCAAAAATTACTAGATGCATACCATAAGCTACAAAAAGTAAAATAATAGAAATTA
CATTGATAAATGTAGTGTGATAAAAACGCCTATGAATAGATTCTATTTATAGGCGTTTGA
CTTTCTATTTCATTCTAGTATCTAAGGATGATGTTGGGATAAATTTAGTATCCTATCTTT
CATACAATGAGCTATTTCTGTTAAATATTTTTCTTAAAAAGAGGAAAATATCTTTATTGA
GGACTTAAATTGCAAAACCAAAGGCATAGAATGCAACTAATGCAATAGCAATAGCTACTG
TACCAACGTTCAATTTGTTAAATTCGCCTGAAATGGTACGTCCAATCACTAAGGTTGCAA
AACCTAACATAATACCTGTTACGATATTTGCAGTTAAAACAATAAACACAGCACAAACTA
AGCCTGACATTGCGCCGATAAAGTCATCAAAGTCTAATTTAGATACATTGCTCAACATTA
ATAAACCAACGTACATTAATGCAGGGGCAGTAGCATAACCTGGAACTAAAAATGCGAGTG
GTTGGAAGAAAAGCATTAATAAGAACAACACGCCAACAACGACCGCAGTCAAACCTGTTT
TACCACCAACAGCAGTTCCTGCTGCTGATTCAATATATACTGCTGCAGGCGCGGTACCAA
ATAAACCTGAAAGTACGCTACTTAATGAATCTGAAGTAAGTGCTTTATCACCGTTGATAA
TTTGTCCATCTTTATCTAATAAATTTGCCTGACCTGCTACAGCACGAATGGTACCTGTTG
CATCAAAAATAGCAGTCATTACTAAGGCAAAGACCACAGGTAAAATAGCTGCATTCAATG
CACCGACAATATCTAAATTTAAGAATTGAGAGTTTTCACCAAAGGTAGGTAATTTAAATA
CTTCACCGCCAAATTTCACATTCGGATCGAAAATTAAACCGATGATTGTAATTGCAATGA
TAACCCAAAGAATAGAACCTTTAATTTGTAAACGCTCTAAACCAATGATAGCAGCTAAAC
CAACTAAAGATATCATTACAGGAAAAGAAGTGAACTCACCCATTTTTACCGGTAAACCCG
CTTGGTTGCTGACAACTAAACCAACGCCATTTGCTGCAATCAATAAAAGGAATAAGCCGA
TTCCAATTCCAGCGCCGTGAGCAACACTAGATGGCAGATTACGCAAAATCCACGCACGGA
TACCTGTTATGGAAACAATGGTAAATAAAACACCCATAAGGAAGATTGCACCTAATGCAA
CAGGAATACTAATGCCTTGACCTAGCACTAAACTGAATGCAGTAAAAGCTGTTAATGAGA
TAGCACAACCAATCGCCATTGGAGCATTTGCCCATAAGCCAATGAGGATTGAACCTAAAC
CAGCAACCAAACAGGTTGCAATAAATACTGAATCAGCAGGAAAGCCAGCCGCACTTAACA
TATTTGGCACAACGATAACGGAGTAAACCATTGCAAGGAAAGTAGTTAAACCAGCAATAA
CCTCTTGACGAACATTAGAACCACGTTCTGCCAGTTGAAAACGAGAAAGAAGAGACATAA
TGGAAAAACCTCAATAAATATATAGTATGATTAAAGGGTCGAAGATTGTACACAAAGATA
AACCAAAAAGCAATCGTTTGCGTAGATGTTAAAAATATTTAGGTTGAGTGCTATAAGAAA
CATATAGGTTATTTAATGTATTTAAAGCGCAAAAATAAGAGCATTAGCGTTTATTAATAT
CTCCTAATAAGCCTGCATAATGGATCGTTTTAGGGCTTGATTCTAATGCAATTTTGAGAG
CCATTGTCAATGGAACAGAAAGTAGCATTCCTACTGTACCGAGTAACCATCCCCAGAAAA
GTAGTGACAAGAATACAACGAGAGTTGAGAGACCAAGGGTTCTCCCCATCATTCTAGGTT
CTAGAATATTGCCAATTACCATATTGATTGCAATGATACCGACGGATACTCCCAATCCAA
CAGAAAAGCCATTCAATAGAAATGCTTGTACAGCAATAGGTACACCAGCAATGATTGAAC
CTATGTTTGGAATATAGTTGAGTAGGAAGCTTAATGTGCCCCATAATACAGCATATTGTA
CATCAGCTATTTCAAGCAACACCCAAATAGATATCCCAGTAAGCAGGCTTACAATCGTTT
TTATGCCAAGATAGCTAATAACTCCCTGTAATACTCGGTTGATATGGCTTTCTTCCGATT
CCACATCTTTATTGCCTCTAAGAGCCACGATAAGTTTATGTTTAGCGGTTGGAGCCTCAA
ATAACATGAACACAACGACTAATAAGAGTACAAAAATATTTGTGACGACGCCTGAGAAGC
TAAGTAATAAGCGACTAACAAAGTTCATAATAATGCTTGGGTCTAGCTGTTCTTGGATCT
GTTCACGAGATATTGAAACCGGGATATTCCAGTTATCAACAAGGAGCATTGCGGCAGCAA
TACGTTCAGATAGAAGAATTTTGTATTGTGGAATTGATGCTGTAAATTCTTGTACTGTAC
TGTTGATTAGTCCTGCCAGAAAAAAGAATCCAAGTAAAAATAAAATAAAGAGTATAGTGA
TTGCCAGCCACAAAGGGACTTTATGAGAGGTTAGATATTTGATAATAGGAGAACAAATAA
TTGCAATAAAAAGAGATAATAAGAAAGGAATAACGATCTCAACGGATAATTTAATACCCG
CCAAAATAATTACAATAGCAGCAGTAGCTACCAGAATCTGAGTTAAAGAAGAATTTTGTT
CCATATCTACGAGAATATATTGCTATGTGATTGAGTGATGGTATATCAAATGTTTGTATT
TTTAGATCCGACTATGTTAATAGCTAGTGATTACTTCTTTCAACAACTCCACCGCCAAGA
ACGCTAAGCTAAAACGCTGTTCATCAGCCACTGTCCAGCATTGTAGTGCGTTGTCGTTTT
TATTGAGTAGCTGGCTGATCTGTAAGAGATTCGTTTCTTCATCTTCACCATTTTTAACAG
GGGTAATTACATTATCAGAGTCAAATTTTACCCACGCTTGTTGTTGCCACTGCTCACTTA
ATGCGGTTGCATCTAAAGTATATTCAGATTGCACGCTGATCATCTGTGAAATACCATAAA
AAACAGGCATTTGCACGGAATGGAAAGTCACACTAGCGGTTAGATTTGGCAGGACTTTTG
TAAGTTGTAACTCAAAGGCACGAGAGAACGGCAGATGTTTTTCATCACCTTGCACATTGG
CAGGCACAGCATCAAACGCCACACGTGGTTTTTCATCATCAAGGGGAATACCATTTAACA
ACTGAGCAGTTTGCCCTGCTAACTCACGCACTTTTTCATCACCAAAATAGGCCGATGGCA
ATAGTGATGTAACAAAAATATGTTGAATAGGCTGGTCCAACAACGGCCTTAAGGCAAGTG
CTAATTGGCTGATTTGTGGATTTGCTAACGCAACAATATTTCGCTCACGCACATTGGCGA
TCATTTCATTGTTTACACTTGGCACAATCACAGGCACATTGCCGATTAATGCAGAAATGC
CGTAGAGATCTAAAATCACACAACCTGCTTGTACCGCTTGAGCCAGCAATTCAGCATTTG
CCATTTTGCCTGCAAAGAGAACGTGACTAAATTGCGACCAATTGACATCTTCAACAGCGA
TTTGCTCAACAGCTTTTGCACCGAAACGCAGAGAATGTTCTTCGCCAAAACTTTCCAATT
CAACGGCTGAAATTTGTTCAAAATCTAAACTACTTTGTTCTAAGGCTTCTAATAATTTCT
CGGCTAATAAAAAATCTGCTGCAATTGCTAAACGAATGTTTGCCATTTTGTTTCTCTCTT
GTCAAAATAAAGGCTAATTTTACTCTTTTTTATCGCAATTGCGAAAGGAAAAATAGACCT
CAGATATTGATTTTTGAATCTCATTATATGTCGTGAATCTTTGATATGTATCATTATGAA
ATTTATCATTATTTCAACCACTTATCTTCATCTTGCTTATGCTCAAATTCCGCTTCAAAC
GTTGTATTATTTTGAGAGGAAGTTCTGTTCATTGAGCCAAAAGACATAAATTTCACACGA
CTTGCAAACAGTTTCATAAACATTGCTTGTAGCAATTGGCGAGTTATCGGCAATAGAAGC
AATAACGCTAAAATATCGCTCAAAAAACCTGGGATAATCAGCAATACCCCTGCGATTGCA
AAAAAGATCGAAGACGTCACCGCTTGTGCTGGGATCTTTCCTTGTGCGATCTCTTGGCGG
ATCTGCACTATGGTCATTATTCCTCTTAATTTCACCAACCATAAACCGACAGCTGAAATA
GTGATCATTAATAAAATCAAGGGTAAAACCCCGATAGCAGAGCCAACGCTTACTAACAGA
GAGATTTCAATGTAGATGTATAAAAATAGCCCAGCTAAAAAGAGAAGTAATGGCATAGAA
ATTCCTTATAGAAGTTAGTGGCTGATTAAATAGTGATAATTTGGGCATTTTCAACCCTAG
CCCCCCACTACGCAAGTAAATTTAGTCTATTTAAAGCCAATCGTTTGCTTTTTTTCATAA
AGAGATAAAAAATTTATTTGTTTTATACAAAAAATATGCTATTTATATAGCTACTCAAGC
TTTTATTGATAAATGAAAATGACATTACGTTCTCTTGTTAGCCTTATTATTAACCTCGTG
GTGATTATTATCGCCGCGAGGGTTAAGTTGGCTCGCAATTAGAATTGTATAATGAGATCC
ACAAACCCTCGCTAGTTTTAGTGAGGGTTTTTTATTACATAAAAGCCTTAACTAAAGTAG
CGACACAACATTAAAAAGGTAATTTATGAACGGAGCAAATTTAGTCGTTGAGTGTTTGAA
AGCTCACGGTGTGACATCTCTTTTTGGCTATCCAGGCGGGGCAATTATGCCTGTCTATGA
TGCGATTTACGATTCAGGTTTAGATCATCTACTTTGTCGTAACGAGCAAGGTGCTGCAAT
GGCTGCTATCGGTTATGCTCGGGCAACAGGCAAGACAGGCGTTTGTATTGCGACTTCAGG
CCCAGGGGCAACCAACCTAGTTACAGGCTTAGGCGATGCCTTAATGGATTCTATTCCTAT
CGTAGCAATTACAGGGCAAGTGGCTTCAGCCTTTATCGGTACAGATGCTTTTCAAGAGGC
AGATGTATTAGGCTTATCCCTTGCTTGTACCAAACACAGTTTCATCGTGCAAAACATTGA
TGAACTACCTGAAATTATCGCCAAAGCGTTCCAAATTGCACAAAGTGGTCGCCCTGGTCC
TGTGCTTGTCGATATTCCTAAAGATGTGCAATTCGCTCCAACATCACTTTCCCCAATTGT
CTATGAAAAAGTGGCGGCTAAGGTACAAAATCCAGCCGCACTTGCACAAGCCAAAGCCTT
GTTAGCTCAAGCAAAACGCCCTGTTCTTTATGTTGGCGGTGGTGTTGGTATGGCAGATGG
CGTGCAAGCGGTTAGATCTTTCCTAGATGTTGCAAATATTCCGTCTGTTTCTACCTTGAA
AGGCTTAGGAACCATTCCACCACAACACCCACTCTATATGGGAATGATCGGTATGCACGG
CACGAAAGCGGCTAACTATGCAGTACAAGAAAGTGATTTACTCATCGCTTGTGGGGCTAG
ATTTGACGACCGTGTAACAGGTAAACTTGACACCTTTGCACCGCACGCCAAAGTGATTCA
TATTGATATTGATGTAGCTGAAATCAACAAGCTACGCAAAGCAGATGTAGCATTGCAAGG
AGATTTAATCGAGGCAGTGACCGCACTTACCCAACCGTTAGAGATTGAGAGCTGGCGAGC
TGATGTGTGTAAACTGAAAGCGGATTTTGACTTCAGCTATCAAGAAAATGCAGGCGAAGG
CGAAATCGACCCTTGGGCGTTGTTACACACTCTTTCACAACGTAAACCGCAAAATGCGAT
TATTACTACTGACGTTGGCCAGCACCAAATGTGGTCAGCACAGCATATGCAGCATTATTC
CCCTGAAAACTACATCACTTCTGCAGGGTTCGGCACAATGGGATTTGGTCTGCCAGCAGC
GGTGGGGGCGGTCAAAGCTCGCCCAACGGATCCAACCATTGTGATTACGGGAGACGGCTC
TTTTATGATGAATATTCAAGAACTCGGCTCAATCAAACGTGGCAATTTACCTGTCAAAAT
TCTGTTACTCGACAACCAACGTTTAGGAATGGTGCGTCAATGGCAATCGCTCTTTTTCCA
TGGTCGCCACAGTCAAACCATTTTAGATGACAACCCAGACTTTGTGATGCTAGCTAACGC
CTTTGACATTCCAGCAGAACGCATTGAAAAAGCAGGGGAAGTTTCAGCCGCATTAGACCG
CTTACTCAACAGCAAAGGAGCGTATTTATTGCACGTTTGTATCCCAGATGAAGAAAATGT
GTGGCCACTCGTTCCACCAAATGCGTGCAATACAGATATGTTAGATGAAGATATTGGGGT
TTAAGGAGAAGAAAAATGCAACAATATCAATTCGTTATCAAAGCTAATAAACGCCCTGAA
ACCCTTGAGCGTTTACTCAGAGTGATCCGCCACCGTGGGTTTGAAGTGCTATCACTCAAT
GCAGAAAATAATGGTTCGGAAATCACATTAAATATCACTGTTCAGAGTGAAAGAGCGGTG
GAATTATTGTTTAATCAGTTGGTGAAATTGCCAGATGTGGTGACTATTTCATAGTTATTC
TGAGGAGAAAACTATGCAAATCTTAAAACGCTTTTTCTGTTACTGCTTGATTTTATGTTT
TATGACAGCTTGTACTAAAACAGAGTATCAAGATGAAAATACCAAAACAGAAACAATCCG
AGCATTTTTTATTGCTGATAATAAATTATATGTTGTCGGATATTTGCATAGTTATCAATT
TGAAAGCAGTAACAAGGAGAATGCTGATTATCAAGAGCGGAAAACCACCGAATTTATCCG
TTTGCTTCAATCTGAAAAAATGAAATCTGTTACTAAAGCAGAGATTATTTATATCAAAAA
TCAAATGAAAACACCTGATATTGAGTCTAGGGTAAAACTCACTTCTTTACATAATAAGAA
ATCATCAGAACAGTTTTATGACATTTATGGGAAGTTGGTCAAAATTGAAAATCAAGATGC
AGTTCTGAACAAAGCCAAATTAGAACAGCCACTACAAACACAATTTATAGCATATTCAGA
AAAAATAACTTTAGATAGTGAAGCTACTGGAATGGTTCTTGTTTGGGGTATAGGAAGCGT
GGTTTTCATTCCTCTTTACATTATCTTCTCACCGCTTGTATTGATAAATAAAATAATGGA
TTAACGTGATGGAAAGGAGGAAATTCGATAAATAACCCATACAACAAGCGGTTTGATTCG
GCAAAAAATGTGTAATAGACAAATTTGTTGCTAAAAAGTGGCTTAAAGCCTTATAGTACA
AGGCTTTAAGCCCTCTTTTTGAAATATGAACAAAAAACTGCCCATTTTGCCAAAGTCTGA
AAATAAAGAATATAGCAATGATTAAGCAAAAAGTCCCCGTGGGATTTCCACGGGGTTATG
AATGTGCTTTCAAGTGATTGTTTATCATATTACTATTAGAAATAGTACTTCGCGCCAATA
TTTCCTTCTTTGTAATAGGATTTCATTGGGTTATTCCACAATCTATAATAAGCTATGTTA
GCGTAAATATTGAGGTTTTTAGTAAGATAATAGCCCATACCTAAACTAGTTTTAAATTCA
TATCTTGGTAATCTCATTCCATATAATTTAGTTTCAGTGTTAGAAATAATATATTTTCCA
CTTACTATATTATCCATATTGTTCTTATTATAAAGATAAGAAATATCTAGATTTATATTA
AATTTTTCAGATAATGATTGATTTAATCTTAAGCCCAATTCATATCCATAATGGGTTTTA
TGATATTTATCAATACTTAATGCTAAATCTTCTTTTTCATTAATGGAATCCTGTTTTAAA
CGGTTAATATGTAACGCAACATATGGATTAAATCTTAATTTTTCATATTGTAGATTTAAT
CCGGTTTCATTATAAAAAGAATAATTTTGTAATTTTAAATCAGCTTTAATTATCTGTGTG
CCATTAGGCAATAACAATGTTCTATCTAATTTTCCTTTAATATCAGTAAAACTGATTTGG
CTGAGATAATACCATTTATTCCAATCATATTTTCCGTATAAGGCGAAACTGTGTTGTTTT
AAATCTACTTTTCCAACTTGTTGATCTTTATTAGATAAAGGAGATAATTTTTGATGAACT
CGTTGTAACCCCATACCAAATGTAAAGGCATTAAATTGTTTATCTATACCAACTAATTGT
GAATCTGCACTATTTTTCAAATTGGTAAATCCAAAATTATCATTCTGATAAAGTTTTAAA
TTCTGTGTAGCTAACTGGGCATAAATATGATAAGACTTAATATCTTGAATATTTAAGAAT
TGCTGTTTAGCAATTTGTCTATTCAAGGTTTTAATACTATTCAGTGCTACCTGATGTACT
GCTGGATATATTTCGCCACTTAAAGAATCTACTGCAGAAGCTACCGCTTGTGGTTTAGCG
TTAATAAAAGATAATGCTGCACTTCTGAGATTTCTATTTGTATTTCCTGAATCACTAGCC
CTATCTAAAATAAGATCTAAACTTCTCGCAGTATAGACATTTTTTAATGAACTTTCATTA
GCTGCATTTAATACAAATTCTGTATCATTTCGTTTATAGGTTGCAATAATTTCTTTATTA
TTACCTTCTTTTAATTTAATTTCTTTTAAATCAATGTAATGGTTGGCACGATCTGATATT
TTATAATTTTCATTATAATTTTGGATAGGATTTTGAGACTCAATAATGGTTTTAGTTTGA
GGATCTCTTGGAACTACTTCATTAATATTTTCAATATCGGCTACAATATAGGAACCCTGT
AAATTAACTGTTCCATTTACTTTTAATTTAGATTTATCTATATCAATAACCGTTCTGGCA
TTATTTGAAGTAGTATAATCCCCCTCAATAATTAACCCTTTTCCATAAACTTCTAAGGAG
CCATTATTATTAACAGATCGCCCTATATTAACTTCTTTTTCAGTATTCACTAAATTTTTC
GTTAATAATGTTCCCTGTGATTGAATTTCTACCGCAGATTGTGTTAATTCATTTCCAATT
ACCAAAGTTCCGTTTTCGATAATTGTATTTCCACTATAAGAATTTGAACCCGTGAGATAA
AGTGTTCCAGTACCTTGTTTTTTAAATCCGGCGTCACCTTTAATATTATTGGACCAAGTA
TATTTAGTGCGGTCGGTATGATGTTTATAATCTAATTTTGCTACGACGTGGGTTTTATTA
TCATCGGTTAAAAGCTTTGTATCAAATCTAGCTGGTCCGTTTAATGCTCTATCTTGATTT
AAAACACCCCAACCAACACGTTCGTTAGGTTCTTCAGTAACTTCACTTGAACCCAATTTA
TTTGCTGTAGATAATATAGTTTGAGTAACTAAATGATGATCCATCCAATCAAATTTTTCC
CAAACATTAGCCACGGCAGCAGTAACAACAGGTGTAGCAAAAGAGGTTCCCTCTGTTCGT
ACTTGTTTATCAAATAAATACCATTCACCATGTGCAGCAATCCCCCAGTTTTTTGCTTTA
TCTCCTATTTGGCTTGCATAATCCATAAGCCCATTATTTTGTGGATTTACCGAGGTTACA
ACAATCCAGCCTTTTCTTGCTCCATCTCTAATTAAAGGAACGTGTCCTTCTATGGTTGCA
TATTCATTTTGTCCTGTATTTCTTTTTTTGCCATCATTGCCAGATGCCCATACAAAAATA
CTGTCTTTTTCTGCCATTGCAGCCAATTGCTTATATAGGTCTAAGCCTGCTAACTTTTCC
CATCCTTTTTCTTTTACACTATCTCTATGTGGATTATTACCGTAAGAGTTATTAAATATT
CTCACCTTATGATCGTATGCTTCATTGTAATGCTGATTAGATGCACTTACAGCTTCCATA
TAAGCGGATTTTGCAGTATAAGCATAAAGCGTAGCATTTTTATTTTTCTGATCGATAACA
CCAGCAACCATCGTACCATGAGAGCTTTTATGTCCGTTTGCTGACGTATATAAACCCGCA
TTTAAAACTATACGACTTAGCCCATTCTCAAATTTAAAGGCTTTGCCAAGATCATCACGC
ACATTATAATCCATATCAACAATCCCAATTTTATTGGTAAATTTTGTTTCTTGGGCGGTT
TGCTGGTAATTATTTTTATCTAATCTCTCAACTTCAGGATTAACCCAAGGCTGATTATCC
ACTGGTTTTATTGATGGATTAGATTGTGTAGAAGGATTATTTTCTGGAGTTGTAGATTCT
GAATTATTATTTAAATTTAAAGTAACATCATTATTTTCTACCGAATTATTTCCTGATACA
TTATTTTCCGTATCAGTATTTTTATTATCATCACTATTTCCAGCAGATAAATTATTATTT
TCTTGATTTATATTTTCTCCAGAAACATTATCATTATGAACAACATTATTTACCGGATCA
GTATTGTTCGATATTTCATTATTTGTCGCTTCGCTATTTGTCAGCTCATTATTTGTTGAT
ATTTCATTGCTGTTATCCGATGAATTTACCGTATTTTCTTCTTCTGGATCTTTTTTAATT
TTCTCCTCTATTTTTTCTTTTTCCTTAGAGTCTTCTACTGAAGTTTCTGTTTCGGTATTA
ATCGGTTGTTTCTGTTCTTCTACTTGAGGAAGTTTCTCTTGCGGAGATTCCACTTTAGAT
GGATCTTCCGCAGGTAATTCCTGCTTAGTTGATTCCTCTGCTGTTGTGCTTTCTTTCGAT
GGTTGCTCTGCTGGCTCCGGTTGAGATTGAATAGCGTTTTCTGCTTGAGGCTGCTCTGTC
GGTTGAACAGGTTGAGATTCTGCTTCCTCTTGAGTTTTTTCCTCTGCTGGTAAATTTTCT
TCCGCCTGTGGATTTTCCTCTGCTCTAGGAGGTTGATTTTCAGTTTCTGTTGGTGTTTTT
TCTTTATTTTCTACTTTTGGCTCTTCTGTGATTTCTTCTTTTCTTTCCTCTTTTACTTCC
TCTTTTGCTACTTCTTGCTTATCTGTCGTTTCTGCTGTAGCTTGTTCATTGTTAGTATTT
TCCGTACTAGGTTTATCTGTAGCATTTGGACTGTCCGAAGTTGTTTGATTATCCGAAATG
GTTGGTTCATTTGAAGTTGTTGAACTATCAGCAGAACTTGAGCTATCTACCTTATTTGGC
TCATCAGACGGCGTTTGATTATCAGAAGTTAGCGAATTATTTGACGAGGCAGAATCGCTA
GAGCCATTTAAACGTTGATTAGTGTTGGAAGAATGAGAGGTAGTCGAGTTATGATTGTCT
GTCTGTCTGTCTGTCTGTCTGTCTGTCTGTCTGTCTGTCTGTCTGTCTGTCTGTCTGTCT
GTCTGTCNNNNNNNNNNTCCATTATTTGTAGTTCCACTACTTTCAGCACTAGAATGGCTA
CCTATCGACGAATTAACTGGATTTTGTTCTTTATTATGTTGGGGAGAATTTCCGCCAGTG
CCATCTTTCTTACAAGAGGATATCAACACAGCAGAAGATAAAAGCATAGTGGATAATATT
GATTTTTTGATGTTCATAATTTGTACCACTTATTTAAAATAATTTATTTTATGAAACTTG
GGTGGAGTAATTTCTCGCTTAATACTCTTTATAAAGATCGTAATTAATTTTATGTAGGCG
AGCATTAGCGGATAACGAAGATTACTTTGCACCAGCCCTTATTGGGGTATTTTATCTAAA
AAAATTAATTTTTTCAAAAGATAATGTGCTATTAGTTATTTATAACTTTTAGAAATAAGA
GAAACGCCAGAAACAGCGTTGAAAAATCCCTCTCTCTCCAAATCTTAACTACACAACCCC
CCCCTTTTCCGCTACAATCCCTATAATTTTTTGCTATATTTTAGAGAGATTTAGAATGTC
AAATCCAAAAAGAAAAATACTGGTCACTTGTGCTTTGCCTTATGCTAACGGAGCGATCCA
TTTAGGGCATATGCTTGAACATATTCAAGCGGATATTTGGGTGCGTTTTCAGCGTATGCG
TGGCAACGAAATTCACTTTGTCTGTGCTGATGACGCTCACGGCACGCCGATTATGTTGAA
TGCGGATAAACTCGGCATTACCCCTGAACAGTTAATCGAAAAAGCCAAAGCTGATCACAT
TGCTGATTTTGCTGGCTTTAATATCAGTTTCGATAACTATCATTCCACCCACAGCGAAGA
AAACCGTGAATACACTTCTGCCATCTATAAAAAATTAAAAGCGAATGGTTTTATCAAAAG
CAAGGTGATCTCGCAGTTGTTCGATCCTGAAAAAAATATGTTCTTGCCTGATCGCTTTGT
GAAAGGCACTTGCCCGAAATGTAAAGCGGAAGATCAGTACGGCGATAACTGTGAAGTCTG
TGCTTCTACTTATAGCCCGATGGATTTAATCAATCCACGTTCGGTAGTGTCAGGCTCTAC
CCCTGTGGTAAAACAGTCGGAACACTTTTTCTTTGATCTACCAAGCTTTGAAGAAATGCT
GAAAGCGTGGACGCGCTCTGGCTCGCTTCAACCTGAAATTGCCAATAAAATGCAAGAGTG
GTTTGAGAGCGGTTTACAGCAATGGGACATCAGCCGTGATGCACCTTACTTTGGCTTTGA
AATTCCAGATAGCGAAAACAAATTCTTCTATGTTTGGCTTGATGCCCCTATCGGCTATAT
GGCTTCGTTTAAAAATCTTTGCGACCGCACGGGCTTGAACTTTGATGATTTCTGGAAAAA
AGAGAGTGATGCTGAGTTATATCATTTTATCGGTAAAGACATTGTTTACTTCCACAGTCT
ATTCTGGCCTGCGATGTTAGAAGGAAGCGAATACCGCAAACCAACGAACGTTTTTGCTCA
CGGTTATGTGACAGTGGACGGACAAAAAATGTCAAAATCCCGTGGTACTTTCATTCAAGC
CAGCACTTATTTAAAACATATCGATCCTGAATGTTTGCGTTATTACTATGCGGCGAAATT
GAATGATCGCATTGAAGATCTTGATTTCAATTTAGAAGATTTTGTACAACGAGTAAACAG
CGACATCGTCAATAAGTTAGTTAATTTAGCTTCTCGTACCGCAGGTTTCATCACAAAACG
CTTTGAAGGTAAACTGGCTTCAACACTAGAAAATCAAGCGCTTTTTGATGAATTTGTTGC
ACAATCGGAGCATATCGCCACTTATTTTGAAACGCGTGAATACAACAAAGCGATCCGTGA
AATTATGGCATTAACGGATAAAGCCAATAAATACATTGACGACAAAGCCCCTTGGGTAAT
TGCCAAAGAAGAAGGCAAAGATGCCGAATTACAAGCGGTCTGTTCAATGGGCTTAGAGCT
ATTCCGTGTATTAATGAGCTATCTCAAACCAGTATTACCAAAACTCGCAGAACGTGCCGA
AGCCTTTTTACAAACGGAACTGCGTTGGGACAACATCGGTTCACCACTATTTGCCCATAG
CATTGCACCGTTTAAATCGCTCTTCTCTCGCTTAGAGAAAAAACAGATTGACGCTGTGAT
TGAAGAAACCAAAGCACTTTTCGCCGAAAGCGTAAAAGCAGAAACTGCAAAAAAAGGAAA
AGAAATGACCGCTTGTGAAACCAAAGTTGAACCAATTGCCTCAGAAATCACCATTGACGA
CTTCGCCAAACTCGATCTGCGTGTGGCAAAAGTATTGAAATGTGAAGCTGTGCCGAAATC
AGATAAATTATTACGTTTTGAACTCGATTTAGGCGATCATACTCGCCAAGTCTTCTCTGG
TATCAAAGCCGCGTACAATCAACCTGAAGAGCTTGAAGGCAGATTTGTGATTATGATTGC
CAACCTTGCCCCACGCAAAATGTCGTTTGGTATGTCGGAAGGAATGATTTTATCTGCTGG
CACAGGCGGTGCAGATCTCTACTTGCTCTCTGCCGATAGCGGTGTGACAGCTGGTATGCA
GGTGAAATAAATTTACTCAGGGTGGGATTTCTCACCTTGTCTTAACTCAATAATAAGGAC
AACAAATGATCCAACAAACTCTCGCCATTATTAAACCCGATGCGACTAAACGTCATCTTA
TCGGTGAAATTTTAAGTTATATGGAAAAAAATGGCTTAGCGATCAAAGCGTTAAAAATGC
TTCACTTAACCAAAGAACAAGCGGAAGGTTTTTATGCAGAACATCAAGGCAAAGATTTTT
TTGATCCGCTCGTAGCATTTATGATTTCTGAGCCTATCGTTGTTGCGGTGTTAGAAGGCG
AAAATGCCGTAGAAAACTACCGCTTGTTGATGGGAGCAACCAAACCTGAAGAACGCAAAC
TAGGCACTATTCGTAAAATGTTTGGTTTAGGCTACTGTGAAAACTCAGTTCACGGCTCAG
ACTCTGAAACATCAGCAAAACGTGAAATTGCGTATTTCTTTACGCCGAGTGAGATTGTGT
AAATAAAATGTAGGCGCGAATGACTTCGCCCTGATCCTTCTGCAATTATTTAGGGCAAAT
GTAATTTGCTCTTACAACCTTATTTATAGGGGCTGATGTTGGTTGGTATACTAGCTAATC
TAATACAGCTCCAATAATTAAAATCAACACTTTTGTCTACTATTCCTTTATTTAGCTGTG
GATCATTGTGGCGATCCTATTGGTTTTATTCTGATGACCGCAAAAGCTGTTCTAGTTATA
TCTCGTAAACGAAATTCAACGGTGGGTAATGATGATATGGGGTGACATTTATATCGTCAT
CGCCATTTAGTTGAAAATGCATTTGCCTTTTTAAAACAATATCGAGCCATTGAGACTCGG
TACGATAAGTTAGCAAGAAATTATGCAGCATCGCTGGCAATATGCTGTATTCGCTGGATT
GATTGATGTCTGGTTAAGATTTGAACTCTTTGGATGTAGGATTGTGGGGACCATTATGAT
TGTGTTAAAATAATGTTAATAGTTGATGTTAATAATGTGTTTTAAGGTTGATCTGATAAG
ATTTATTAAATACTATTATGCACTCGCTATTTTATATGAGGATGGCTATGTTAAAACTAT
TTACAGTTACGTTTGATTTTTTAAAAACAACGTTTAATTGTGTTAGAGTATTATGGGTTA
AATCAGCTGATAAAGTCCAGCCAACAACAATTTTTGATGGTAGAGTAAAAGTAAATAGAG
ATGGTTCTCTTGAGGTAGATTATTCCAATCATCATGTTCGTGAAGCAATAAAAAAACACG
TAGATGCATTATCAAATTCTGTACCAAAGGAAAATTAATTAGGCGTTGTTATTGTAATGT
TTGTTCTAGTGCTAGGATATTACTACACGGACAGATATTCTCCTGAAAAAGTTTTGTTAA
AAAGAAGCACTGGTTGGGAAGCTTATGTGCATTTAGCCAAATTGGGGCTTGGGTTTCTTC
TTCGGGGTACTTTTTTATTGGGGCTAATCTACGTCAGCCCCTAAAGTTTTATGGTAAAAG
TCTTCAAATCACCTTTTAAAATATGAATAAAATGATCTGACCTTCAAAAGTTATACAGCT
ATTCAAAGGACTGATTTCGATATTGTATCGGACTTAGTCCTTTTCGTTTGGGGTTTTGTT
TTTCTGCGAAGTAGGTACTGTGATTGATGCGAAAATGATTAAACTCAGTTACATCAGACT
TATCATAGTCTCGGTAGAAATCGGTGTAAACAATACTGCCGGGCTTCACTTGTTCTTGAA
TATCGAACCTCTTAAGATGTAGACTGTTTTGATTGATAAGCAATCACAGACGATGGAAAT
AATAGGCTGCGGTGCTTTATTTACATTTATCAACTCAGCAGCTGTTCGAGCAGTGATATC
TGCTACAAACAGCTCAATAAGTTTATTTTGTTTATACTGACTTAGATAACTTTTGCTCAT
AGGGCTATCTTAACCTAATAGGGATTTTAGTCGTTATCTAGGAGAGACCTATAAATTTAC
TAGGAGGAAGTTTCTCACCCTGCCTTAACTTGAATATAAGGATAACCAATGATCTAAAAA
ACTCTCGCCATTATTAAACCCGAAGTGTCTAGCTCCATTCTATTAATGTAAGCGACTTAC
ACCTTCGGCAAAAACAATCTCAACACCAACAGTGCGTACATTACTTTTGCTAAAGCAAAG
GTCAGGGCGAATAAGATCACGGCAAGGGATTGTTCCCATAGGGGAATAGGATCTTCAAGG
CTGGTGTATTCATCAAAAGCTAACATCAATGAAAATGAAAAAAGGCTGTAAATGAACATT
ATTACCCCTGAGAAAAAGGCAATTTGAATGATGTTACGTTGGTGATATTGCTGTTTGTAG
CTGACTAATGCAAATAGAAAAGCTGGGACGGTAAATAAAGCAAAAACAACCAACATTCCC
CCTTGGCTAAATTCGCTAAAAAGGGGTAATAGGGCAGAGCCGAGTAACTGGGTAAGTAGT
GGATAAATCCATAAAATGTGTAGGCTAGTTTTTTGCATTGAGATATTCTCTTAATAAAAA
TAAGGCGGATAAATTGCGTGCTTCGGCAAAATTAGGGTCGGCAAGCAGTTCGTTAATTTT
GTTTAATGGATAATAGATGATTTCAAGTGGCTCTGGTTCATCGCCTTCTAGCTGTGATGG
ATAGAGATCTTGAGCCACGAAAAGGTGCATTAAGCCGTACATATGGCTAGGACCGCTATA
CACTGAACGCAGTGGTTCGATTGTTTTTGCTCCAAAACCTATTTCTTCTTGTAATTCTCG
ATTTGCACTCAGTACAGGATCTTCTCCACTATCTACAATGCCTTTAGGGAAGGTGAGTTC
ATAACGTTCAGGGCCGACAGCATACTCTTTAACAAGAATCAGTTGATTATTATGAATGGG
TAATACCATGACAGATGAACGACGTTGTGGCGTTAAACGTTCATAGGTGCGTTCTTCGCC
GTTGGAAAAACGTAAATCGACGGATTGCACTTCAAAAATGCGAGTTTTGGCAATTACTGA
GATAGATTTGATTTCAGGGGGGTGTTTTGACATAGCTTTTCTCATCAAAAATAATTTATT
CATATTGTAGACTGTTAGTCCTTAACTAACAACCAAATAAACGCTCCAAAGTAGCAATGC
ATAACGAATTCCTTTGCCTAGAGTAATTAATAATATGCTTTTCCATAAGTTGAATCGTAA
CCAACCTGCAATACCACAAAAGATATCGCCAACAATAGGAAGCCAGCTAAATAATAGAAT
CCATATACCATATTTTTGGCTCAATTTAAGCGCGAGCTTGATGCTTTTATGTTGTTGGTC
ATGAAATTTAGGTTGTGGAAAAAATTGAGCGATAAAATAAGTTGTCATACTACCGAGGGA
GTTTCCTAATGTCGCTACAACGAATAATCCATACACCGTATTTTTTTGTAATAGTGCTTG
CGTTGTATAAGTGGTAAAAATCACTTCGGAATTGCCTGGTAGTATTGTTGCGCTTAAAAA
GCTGCTGGCAAACATAATGAGAAGTTGATTCTCTTCGCTAAGGAAAATTCCGAGTAAAGC
AGTCAAATAATCGGTCATTTTGTAACTATTTTGTTAAATTTGTGTTTAAGTTAAGTTTTC
AAAAATTGTACTTTTTTTGAAAGATTGATATGGATCAAGAAAGAATTCTACTTTATTTAT
TTTAAACGTAAAAATTATTTAATCATCAGGTTAACAGGTCTATAATTCTCAACAATTTCT
ATAATTTTTCAAATTTTCGTTTAAGGATAGTAATGTTTTCACCTGCTGAGATGGCAAAAA
TCGCCGAAGATGGCGCAGTTTATAAAGCAACCAAAAACCAATTTTATTCTTTCATTTCAG
CAATTACTGCTGGCGCTTACATTTCTATTGCTTTTGTCTTTTATGCAACTACCCAAGTTG
GGGCTGCGGATATGCCATGGGGTGTCGCTAAACTCATTGGCGGTCTTGTTTTCTCTTTAG
GCATTATTATGTGCGTGGTATTTGGAGCAGAGCTTTTTACTTCAACAACCATGACGATTG
TTGCCAAAGCAAGTAAGCGAATTACATGGGCGCAGATGTTTAAAAACTGGTTTGTTGTGT
ATGGCGGTAATTTCATCGGTGCGACCTTTATTGTGCTGTTAGTGTGGTTTAGCGGTGAAA
TTATGGCTGCAAATGGGCAGTGGGGCTTGACTATTTTAAAAACAGTCCAACATAAGATCC
ATCATACTTGGATTGAAGCATTCAGCTTGGGGATTTTCTGTAATCTGATGGTCTGTATTG
CGGTATGGATGGCGTATGCAGGTAAGAGCCTGACGGATAAAGCGTTCATTATGATTTTGC
CGATAGCAATGTTTGTGGCATCTGGCTTTGAACACTGTGTGGCGAATATGTTTATGATCC
CAATGGGCGTGTTAATTCACGGCTCTGCAAGCCCTGAATTTTGGACAGCGATAGGGGTTG
ATCCTAGTCAATTCGCTGATTTAACAATGGCAAATTTTGTGGTGAAAAATTTAATTCCAG
CGACCTTAGGTAACATTGTTGGTGGTGCATTTTTCATCGGTATGGTGCAGTGGTTTTTGC
ATCTAAAAAAACATTAATTCAAAACTTGTAAGCGGTCACTTTTCGCAGTGTTTTTGCAAA
ATCGCACCGCTTGCGTTCCAATTTATTACATTAACTAACGAGGACTTAAAATGACTCAAC
TAACCGAAGCTCAAAAGAAAGCGTGGGAAGGTTTTGCACCAGGTGAATGGCAAACTGATG
TAAACGTGCGTGACTTTATCCAAAAAAACTATACGCCGTATGAAGGTGATGAATCCTTCT
TAGCAGATGCAACCGAAGCAACTACAACGCTTTGGGCAGATGTAATGGAAAAAATCAAAG
TGGAAAACAAAACCCACGAACCGTATGACATTGATTGCGATATTCCATCAACCATCACTT
CACACGCACCAGGTTATATCAACAAAGATTTAGAGAAAATCGTAGGTCTTCAAACAGATG
CACCATTAAAACGTGCAATTATGCCGTTTGGCGGTATCAATATGGTGAAAGGCTCTTGTA
AAGTTTATCGCCGTGAATTAAATCCAGAAGTAGAGAAAATCTTTACTGAATATCGTAAAA
CCCACAACCAAGGTGTATTCGATGTTTATACTCCAGACATTTTACGTTGCCGTAAATCAG
GCGTAATTACAGGTCTTCCTGATGCTTACGGTCGTGGTCGTATTATCGGTGACTATCGTC
GTATGGCACTTTACGGTGCTGACTTCTTAATGAAAGATAAAGTAAAACAGTTTACCTCTT
TACAAGAGAAGTTAGAGCGTGGCGAAGATATTCAAGCGACAATCCAATTACGCGAAGAAA
TTGCAGAACAACACCGTGCTTTAGGCAAAATGAAAGAAATGGCAGCATCTTATGGCTTTG
ACATTTCAAACCCAGCAACTAACGCACAAGAAGCGGTACAATGGGTTTACTTTGCTTACC
TTGCAGCAGTGAAATCACAAAACGGTGCAGCAATGTCTTTCGGTCGTGTTTCAACCTTCT
TAGATATTTATATTGAACGTGACCTAAAAGCAGGCAAAATCACTGAAAAAGAAGCTCAAG
AATTAATGGATCACTTAGTAATGAAACTCCGTATGGTTCGTTTCTTACGCACCCCAGAGT
ACGATCAATTATTCTCAGGCGACCCAATGTGGGCAACAGAAACTTTCGCAGGTATGGGCT
TAGATGGTCGTACATTAGTAACCAAAAACAGCTTCCGTCTATTACACACCCTTTACACAA
TGGGGCCATCACCAGAGCCAAACTTAACAATCCTTTGGTCTGAAAGTTTACCAGATGGTT
TCAAACGCTATGCAGCGAAAGTGTCTATCGAAACTTCATCTGTTCAGTACGAAAACGACG
ACTTAATGCGTCCAGATTTCCAAAACGATGACTATGCGATTGCGTGCTGTGTAAGCCCGA
TGATCGTAGGTAAAATGATGCAGTTCTTCGGTGCTCGTGCAAACTTAGCGAAAACCTTAC
TATACGCAATCAACGGTGGTGTTGATGAGAAATCAGGTGACCAAGTTGGACCGAAAACTG
AGCCAATTATGTCTGAATACTTAGATTTCGATGATGTAATGACCCGTTTAGACAGCTTTA
TGGACTGGTTAGCGAAACAATATGTGACTGCGTTAAACATCATTCACTTTATGCACGACA
AATATGCTTATGAAGCAGCATTAATGGCGTTGCACGATCGTGATGTATTCCGCACAATGG
CTTGTGGTATCGCAGGTCTTTCTGTTGCAGCAGACTCACTCTCTGCAATCAAATATGCCA
AAGTAAAACCAATCCGTGGCGACATCGAAATCAAAAATAAAGCAGGCGAAGTGGTTGGCG
TAGCGAAAAACGTAGCACTTGACTTTGAAATTGAAGGTGAATACCCACAATTCGGTAACA
ACGATAACCGTGTAGATGACATTGCAGTTGATTTAGTTGAACGCTTTATGAAGAAAATTC
AGAAGCTCAAAACATACCGTAATGCAACTCCAACACAGTCAGTATTAACCATTACTTCAA
ACGTGGTTTACGGTAAGAAAACAGGTAACACCCCAGACGGTCGTTGTTCAGGTGCGCCAT
TCGGACCAGGTGCAAACCCAATGCACGGACGTGACCAAAAAGGTGCGATAGCTTCATTAA
CTTCTGTTGCGAAATTACCATTTGCTTACGCGAAAGATGGTATTTCTTATACCTTCTCAA
TCGTACCAAATGCGTTAGGTAAAGATCTTGAATCTCAAAAACGTAACCTTGCAGGCTTAA
TGGACGGTTACTTCCACCACGAATCAACCATCGAAGGTGGTCAGCACTTAAACGTAAACG
TAATGAACCGTGAAATGTTATTAGATGCGATGGAAAACCCAGAGAAGTATCCACAATTAA
CAATCCGTGTTTCAGGCTACGCAGTGCGTTTCAACTCTTTAACTAAAGAGCAACAAATGG
ACGTAATTACTCGTACTTTCACTCAGTCGATGTAATTTAGTTTAAACTAATAAGCGGTCA
GATTTTGCAAAACTTTTGCAGAAACTGACCGCTTATTGTATCTTACGCATTAATTGCGAT
TAGCAGAAATGTTTAAGGACATTTGTCCTAATCGTACTTTATTTAAAGGAAAAAGAATGA
CTGTTTTAGCACGTTATCACTCTTACGAATCGTGTGGCACAGTAGATGGGCCTGGGATTC
GTTTTATTTTGTTTTTACAAGGCTGTTTAATGCGTTGTAAATATTGCCACAACCGTGACA
CTTGGGATCTTGAAGGTGGGAAAGAGATCTCCGTAGAAAATCTAATGAAGGAAGTTGTGA
CGTATAAACATTTTATGAGAGCAACGGGCGGGGGCGTAACAGCATCAGGTGGCGAAGCCG
TGTTACAAATGGAATTTGTGCGTGATTGGTTCCGTGCTTGTAAAGCTGAGGGTATTGATA
CTTGTTTAGATACAAATGGTTTTGTGCGGAATTATTCAGAGCTAGTCGATGAAATGCTAG
ATGTAACCGATCTCGTTATGCTTGATTTAAAACAGCTGAACGAAGAAATTCATAAAGATT
TTATCGGTGTCTCTAATAAACGTACCTTAGACTTCGCTCGTTATTTGCATAAACGTAATC
AACGTACTTGGATCCGCTATGTGGTTGTACCAGGTTATACGGATGCCGATGAAGATATTC
ATTTATTGGGTCAGTTTATTCAAGGTATGGACAACATAGAAAAAGTCGAACTTCTGCCAT
ATCACCGTTTAGGCGCACATAAATGGAAAACCTTAGGGTTAGAATATGAATTGGAAGATG
TGATGCCACCGACGAAAGAATCGTTAGAGCATATTAAAGGTATTATTGAAAGCTATGGGC
ATACGGTGAAGTATTAGCGCTTAACCCTATCCCAAATTCTGTGTAAACACCCATTTCAAC
TTAACGGTGATCGTCTAGGCGATCACCAAAATCAATCATAAATCGATTCATCGCCAGTTT
CCAGTTCTGAATCGGCATTGTCGATTTATTATGAATGCTATAAACACTTTAATAATCAGC
TATATATTTAGATATTTGCCTTCTGGTATGGGATCTAAAGGAGGAGAAATATCAATTTCT
GAATCTTCAAGTGGTTTTTCTGCTTCTTTCATATTCTCTTCATTTGACTGAGTTAAAGGC
TTATCTTGTACTCTAGGCATTATTGAAGAGTCTAAGTTCTGTTTGATATCATTAGATACT
TTGCTTGAGTCCACCACAGGATCTATTGATTCTTCATGTACTCCTATATTATTTTCTATA
TTTTGTGGTTTTTGTGTCTCTAAAACTCTAGGGATGTTTGCAATGAAGGTTTTTTCTTCT
TTATTGACAAGTTTACGCCCAATTTCTACACGAGGATCTAGCCATATTGCTACTACAGCG
TCATTAAATTCTTTGTTAAATTCTTCAGGAATAACAATATTATTTAATATGAAATATCCT
TTATCTTCTAAAGCAATGTAACTGAGAGAATCATCTTTCTTGATATTAGGTAAAATTTTA
CGCAAACGATCAACCACATTATCTTGATTTTGCAGAGTGATGCCTAAATTAGACCAAGAT
CTAGCTAAAGAAATTGCAAAATCACGCCCTTCAACGGGCTTTTGATATTTTAGAGTCAGC
ATTAATGGGCGTGTGCTATTAGTATAACTGCCAGTTTCAGAGAATAATGAAATATTATAG
ATTTTAAATGGTCCCCAGATATAGTCTACATCATTGATCTTTAGCCATTTGGCAGAGAGG
GAGGAATTAAACAGCAAAGTAGATATCAAAAAAAAGGTTAAGCGATACATAAATTAGTAT
TTCCATTAAAAAATAGATTTATTTCTCATTATAACGTTAAATCCGTGATTAAGACATCCT
ATTATTTATCATAGAAAATAAATTATAATCCTATAAAAATGGCGTGAATGGATCCTAAAT
ATTGTTGGAAACTTATTGCGTTTTATTGAAATTGAGCAATCTAGTCTATTGAACTGTCAA
TAACTAGATTGCTTAGTTACGACTAGCCAGCTACCCACAATAATATAGCGAGAATTTGAG
GCAAGATAATTCGACAAAACATCACTAATGGATATACCGTCGCATAAGAGAGTGCTGCTG
CACCATTACCCTCTTTAATACCATTTGCAAATGCCAAAGCGGGTGGATCCGTCATTGAAC
CTGCAAGCAATCCACATAGGCTCAGATAATTTAATTTACCATAAATACGGGCAACCAGCC
CTGTAACAATTAATGGAATAAAAGTAATGATCGCACCATAACCAATCCACGCTAAACCAT
CATTACTTAATAAGGTATTCAAGAAGTTTCCGCCTGCTTTCCAACCTACAACTGCAAGGA
AAAGCACGATACCAATTTCTCTTAATGCTAAGTTTGCACTTGGAGGCATAAACCAATAGA
GTTTTTTGATACTTCCTATTCTTGCTAAAATTAATGCAACCACCAAAGGCCCGCCTGCTA
ATCCCAGTTTTAATGCTACAGGGAAACCTGGCAGATAAATTGGAATAGAGCCTAGTAACA
CCCCTAAACCAACCCCGATGAAGATAGGCAACATTTGTACTTGTTGTAATTTTTGTTGAG
CGTTACCGATAATCGCCATCACAGCCTCAATATCTTCCTGGCGACCAACCAAGTTCAACA
CGTCACCAAATTGCAATGTCATTTGCCCGTTAGGAACTAACTCAACCCCCGCACGGTTTA
AGCGAGAAATCACTACATCATATTTCCCTTTTAACATCAATTGGCGAATTTGTTTCCCAA
ATACTTTTTCATTGGTAACAACAGCACGTTCTGTACGGTACATTGTGCCTTTTGTCGAAA
GTGAAACATTCACTTCTTCACCAAGAATGAGTTGCATTTTATGCAACGCAGCTTTTGTTC
CCACAAGATGCAGAATATCGCCTATTTGGATTTGGGTATGCACTTTAGGCACAAACAACT
CATCATTACGCTTAATACGAGAATAAACCACTTCGTGCAGTTCAAAATCAGGAAGCTCTT
GAAGCATCAACCCATTCAAATTTGGATTTGTAATACGAACATTCATCGTACTTAATCCAT
CTTTTTTATTGTTGGTTGCAGAATCAAACTCATCAGCTTCTTTATCCACATTAATTTTAA
AAATAATACGGATAAGCCACATTGCTAATAGAATCCCGATAATCCCGAAAGGATAGGCAA
TTGCGTACCCCATACCCATCACAGCAGTAATGGACTCACCGCCTAATTCTGTCAGAATTT
GCTGCCCAGCACCTAATGATGGCGTATTGGTTACCGCACCAGAGAAAATACCCAATATCA
CAGGAAGAGGAACATCAAATATTTTGTGTAATAAAATCACTAAAATACCGCTTATCCCAA
CAATCATCACAGCAAAAGCATTAAGCTTTAATCCCGATTGGCGTAATGAAGCAAAGAAAC
CAGGACCGACTTGAATACCAATGGTATAGACAAAGAGAATCAAACCAAACTCTTGAATAA
AGTGCAAGGTATGACCATCAAGTTTGACACCATATTGCGTCATAAAATGGGAAACCAGTA
TCCCACCAAATAACACACCGCCAATACCAAGGCTTACGCCCCTCACCTTAATATGCCCTA
TCCATAGCCCAATGACAGCAACTAAGGATAATAGGCTCACTGTTAATGCAATTTCGCTCA
TAAAAGCCTCATCATAAAAAATAAAACTGCGACGATTCTACCAAAATCCCCAAGCAAAAA
ATGAGATCTAACTCAAAAAATAATAGAGAAATGTCTACCATAACAATATTTTTATGCGAC
TAAATAATCAAATAGCCATTTTGACAATGCTAAATCTTTATAATATTATCCGCCCCTTCA
TAAATCATATATTAGGAGTAATGATATGGAGCCAATCGTTTTAAACGGTTATCACACACT
TATCGCCGCAACGCTTGTTTTGCTTCTCGGCAAAGTATTTGTAAATAAAATTAAGTTCTT
CCAAGACTTTAATATCCCAGAGGCTGTTGCTGGTGGTTTATTTATCGCTGGTATCATTTT
TTGTCTATATAAATTCGCTGGAATTACCTTTGAATTTGAAAGCTCTTTACGTACAGCTTT
CATGTTAGCCTTCTTCTCATCTATCGGCTTATCCGCAGATTTTTCCCGTTTGAAACAAGG
TGGAATCCCACTTGTCATTTTCCTCGTTATCGTGAGTATATTTATCCTTGTTCAAAATGG
TGTAGGCGTTGGTTTAGCTATGCTACTTGGTATTGATCCACTTGTTGGTTTAATTACAGG
TTCTATTACTTTAACTGGCGGACACGGCACAGGTGCAACTTGGGCAACTGTTTTTGCTGA
AAAACATGGGCTTGCAGGTGCAATGGAAATGGCAATGGCATCTGCTACATTTGGTTTAGT
AGCTGGTGGTTTAGTCGGTGGCCCATTAGCACGCCGTCTTATCAACAAAATGAAAATTAC
CCCATCTAAACACAGTGTAAAAGTTGAAAGCGTAGAAGCAAAATATGCTGATGATACATT
TGAAGATGCTGACAATGTACGCTTAATCACAGCAACATCAACGATCGAAACAATGGCATT
ATTTGCAGCGTGTCTAGCATTCTCATCAGTTATGGTTAAAGTATTCCCTGATTCAGGTTT
ACCTCAATTCGTATGGGCATTAGGTTTTGGTGTAGTATTAAGAAACGTATTAACGTTAGT
GTTTAAATTTGATATGTTTGACCGTGCTATTGACGTATTTGGTAACGCATCATTAAGCTT
ATTCTTAGCAATTGCATTAATGAGCATTAAACTTTGGGAATTAGCAGACCTTGCTGGCTC
AATGTTAATTATCCTTATTGCTCAAACCATAGTTATGGTACTTTATGCATATTTTGTGAC
CTTTAGAGTGATGGGAAGTAATTACGATTCAGCCATTCTTGCAGCAGGTCACAGCGGTTT
TGGCTTAGGCGCAACTGCAACTGCGGTCGCGAACATGCAATCTGTCACAGAAACTTTTGG
ACCATCACATAAAGCATTCTTAATCATACCGCTTGTAGGTGCATTCTTTGTGGATGTGGT
TAACTTAGGTGTAATTACAGCATTTATGAATTATTTAACTAGCTAAAATAGCATAGAAAT
CAGAGTGGTTGCTAAAATTATATAGCAACCTTTGTAGTCATGATTGTTAGTCTATTATTA
TCAATAAAGAGCCAGTTTAATATTTCAGTATGAGCTTAGCTCTTCAAGAGCCAGCAATTA
GATTATTTATGGAAAAAACTTAATAGAGGCTCTGGGTTCTGAATATACTCAGATAGTTCT
TTTTTACTAGGATAACCAATATAAGGAATTTGTCCTAGTAATGGAGCATTGATTTTTTTG
CTAAGGAGTTCAATTAATTCAGCGTAGTGACGTAGCCCAGGATTTACTCGATTTGCAATC
CATCCGATAAGATTAACCCCACTTTGTTGAATCGCATCCGCTGTTAAAAGTGCATGGTTA
GCGCAACCCTCTTTTATTCCCACAACAAGTACGACTGGCATTCTATTTTTCTTAACCCAA
TCAGCAAAACTTAGGTCTTTATTAATAGGTGTTAACCAGCCATAAGTGCCTTCAATAAGA
ACATTTGCATATTGTCGGTGTAAACGTTGAAGATCGTGATCCAGTTTATTAACAGAAATA
TGACGTACTGCGTCTAGCGCTGCAAATACTGGCGTACTAGAATGGATAAAAGAATAGCTA
TTAATTTCTCTGTATTTTACAGGACAAGGGCAGCTGTTCTGTATAATGAGGACATCACTA
TTGTCTTCACAGGCATAATCATCTTGATTGGGTTCTGTGGGTAAAGAATCATCGCCACCA
CACGCAATAGGCTTATAACCGACAATGGGAATTTCATATTTAGATATTGTTTGTAATAGA
GCCCTTGTAACGATAGTTTTTCCTACATTTGTATCTGTGCCTGCAATAAATAAACAAGAC
ATTGTATTTTCCTGTTAATGATAAGTTAAAAAAATTTTTCAAATTCTAATCTGAAATTAA
ATTTAATATAATGTTTTCGATCAAATTTTCTGATAATAAAGACAATATGTTCTAAGAAAA
ATGTAGTTAAAGAGAATTTAAGAGGGGATTCCCTCCTCTTAAATTCAATAATATATGAAT
ACTAGGATTTTAGTAAACCAGAGGAGCCTTCTGAATAATCTTTAGGTTGGTCATCTTCAG
ATTTAGGTTTATTTTCAATTTTAGGTTGTTGGAAAAATTCAATTTTTGCCGATTCAGCAG
GCAATAATTTTTCAGACCCTTGTGCTAAATGCGTATAAAGTTTTTTGTAGTCTTCAGCAA
GTGTTGCAAGTAGAGCTGCAGATTGTTCAAAATGTTGTTCTAATTGCTGTTTTTGCTCGT
CCATTTTCTTAGCAGTATCTTTTAAATCAGCCTCTAGTTGTAGTTGTTTTTTCACATTGC
TATTTGTCGCACGAACAACAACATAACTGATGATACAACCTATGATAAATGCTGCAATAA
TTGCAGTCCATACGTTACCAGACCATTGTTCCATAGTTCACTCCTTTACAGTTAGTTAGG
TTGGCGTAGCTGTTTTTTATCATTTTCTCAATTTGATGAGAAGTAAAACCTATAAAAATT
TGTTGGAATTTTGAAATATACCGCAAAAATCACTCTTTCTTAAAAAAGAATTAGATCTTT
AGTAAATAAATCTGTATAATTCTGCCACCCTGTTTTTGCATGGTATTCCCGCCATGTAAG
TCTGGTCTGAATAGGACTCGAAGGGGTCAGATTCTACCGTATTGATAGGTAATATCCATT
AGGATATTGGGTTTAAACTTTAAATTTTGGTATTTAATTAATGAAAACTTTTGTAGCAAA
ACCAGAAACAGTTAAACGTGACTGGTATGTAGTAGATGCGACAGGTAAAACTTTAGGTCG
TTTAGCTACTGAATTAGCACATCGTCTTCGTGGTAAACACAAGGCTGAGTACACTCCACA
CGTTGATACAGGCGATTACATCATCGTTATCAATGCGGAAAAAGTAGCGGTAACAGGCAA
AAAAGAAACTGATAAAATCTACTACTGGCACACTGGCTATGTAGGTGGCATTAAAGATGC
AACCTTCAAAGAAATGATTGCTCGTCGTCCAGAAGCAGTGATTGAAATTGCGGTTAAAGG
TATGTTGCCAAAAGGTCCATTAGGTCGTGCAATGTTCCGTAAATTAAAAGTGTATGCAGG
TAACGAACACAACCACGCAGCACAACAACCACAAGTTTTAGATATCTAATCACGGAGCAT
AAAAATGACAGCAGCAAATCAAAACTACGGCACAGGTCGCCGCAAAAGCTCTTCAGCTCG
TGTATTTATCAGACCGGGCAATGGTAATATCACCATTAACCAACGTTCTTTGGAAGTGTA
CTTCGGTCGCGAAACAGCTCGTATGATCGTTCGTCAGCCATTAGAATTAGTTGAATTAAC
AGATAAATTAGACTTATACATCACTGTTAAAGGTGGTGGTATTTCTGGTCAAGCAGGTGC
AATCCGTCACGGTATTACTCGTGCATTGATCGAATACGACGAAACTTTACGTCCAGCGTT
ACGCGCTGCGGGCTTTGTTACCCGTGATGCTCGTCGTGTTGAACGTAAAAAAGTGGGTTT
ACACAAAGCACGTCGTCGTCCACAATACTCAAAACGTTAGTATTACAATTTTATATATCC
TCTCTATTAAGAGAGGATATTTTCTATGGACTCTTTTTAGTATGATGTGTATGTTTAGAG
CATAGCATATTTAGACACTACTAGAGATTGATAAGATTAGCAACAATATATCGTCAATCT
TCTCCCGTTATTCCTGATTAAAGCTCAATTCTTCAATCGCCTTTAAACATTTTTGTTTTC
TATTCTCTGTTTCTTGTATCTTTATTGAGAGCATATGCCTATACTCAGGGTAATGGTAAT
TTTGTTCAATGAGCCATGAGAGTTTTTCATTCAATGCACGCAACGCTTTATAGTATTCAT
GTAACTTCTGTTTCTTTGATAATGTATGAATACTCTTAGTAAATTTATATTGAGAGAAAA
TAGGGGAATCTGACTTTTTATCCTTGAGATGAATACTTTTTTGTAGAGCATCATATTGTT
CAATTAAACGTTGAGTATAAACTTCAGTTATTTCAGGGGAAGTTGACTGCTCAACATGTG
AACATGTTTCTAGTATTTCTTGTATGAATTCTTTGACGGAGCCATGAGTAAGTTTAAAGC
AGTGGCTATAGATAGAGATTTGCAGAGACAAGATGGGAGAAAAGTCGTTTAATTTTGTAA
TGATTGTATCTGTAAAATTACCCATTTTTTATTCTCTGTATTAAATGTATAGATATTTTA
ATGTATGTACATCTCTTTTCAAATTTATTTTTGATAAAAATAATCTTTCTATTTTTTCTA
AAAATGTGATGAAACTCACATTTTTAGAAAAAAGGTCATAAATCTTTATTTGCTATGAGT
TTTTTTATTTTTAAATCATATAGTTATGTGATTTATTGCAATAGGAGCAATATTTTAAAA
AATTATCTCTGAATACTTATTTGGGAGTGGAGATTTATTAACTTATTGATTTTAAAGAAA
ATGTTTTTTTATGTAAGATATTGACACTACTCTACAAATTTGCAATCATTCGCATGCAAT
CTGCATTTACCAAACTTACATGGGAAGGTAATGGCAGATATGGATCGGTTGCTCTTATAG
CTTAATAAGAGTAATCTTAGTTAAACTAAAAACTTAAGGTGAACATTATGAAAAAAACAC
TAGTAGCGTTAGCAGTAGCGGCATTTGCAGCATCAGCATCAGCTGTAACAGTTTATGAAA
ATGAAGGTACAAAAGTTGATTTTGATGGTCAATTGCGTCTTCTTTTAGAAAAACAAGCCT
CAAAAGTGAAAGGTCAATCTTCAACAAGTGGTCACACTGACTTAAAGAATAATGGTTCTC
GTTTCGGTATTTCTATCAAACATAATATCAATGAGAATCTCTACGGTTTTGGTCGTTATG
AGACTCGCCTTGACAGTAATTCTAAAAATGCTGCAGGATGGGGCGATGTTAAAACAAAAT
ATGCTTACGTCGGTTTAGGTGGCTATGGTCATGAAATTTCTTTTGGTAAACAAGTTGTAA
TCGGTGATAGCATTGGTCAAGCTGGTTTTGATAAAGTATACGATGTTGGTAGTACTGGAA
TTAGAATTAAATATCCAGCAAACTCAGCAGACAAAAAAGGTTTTGATATCCTTACTTCAG
ATTCTGATTCAGCAATTAACTATACCTATACAGGCATTGAAGGTTTGACGTTAGGTGCTA
ACTATAATGTTGCAAATGAGCGTGATAAGAAGACGGGAGAAGTAAAAGTAGATTCTGCTA
AATCTGGCTTTGGTTTAGGTGCTAAATACACAGCTAAGATTGCGGAAAGTCAATCTGTAA
CTGTGGCAGCAGGTTATACTCATGATGACTATAAATCTGGATCTGTTAATAAGAAAGACA
AAGATGGTGTATACTTTGGTCTTAAATATGTCAATGCTCCATTTACTGTAGCTGTTGATG
GTGGTCATGGTGTTGAAAAAACAGGTAATGTTAAAGAGAAAATTGACTTCGTAAGAACTG
GCGCAAGATTTGATGTTACTCCAAAATCTGGCGTGTATGGAAACTACTCTTATGGTACTT
ACAAAAATAAAGCTTACAAAGCAACAGCTCATCAATTCATGTTAGGTGCAGACTATAAAT
TACATAAACAAGTTGTTACCTTTGTTGAAGGTCGTTTAATCAAGAACAAAGACAGTAATA
ACAACAAAGTTACTGACAAAGCACTTGGTGTTGGTTTACGTGTATTATGGTAATCTAGAT
AGTTAGGTACTATAGTTAATTAGCTATGATTTAAGGGATAAGAGATGTAATTTCTTATCC
CTTTATTATTAGTCATTTTTCTGCTTTAGCGAGTACTTTTCTACTGCAGTCAGCATTCCT
CTTAATAAATTCAATTCATTGGTTTCCAATTCGGCTCGTTGATATAAACGGCGTAGTTTC
AGCATAACTGCTTCGTTGCGAATAAAGCCAAGTTCTTTATATAAACGTTCGGTATGGGCA
AAGAAATGTTCTAAGGCTTCTGATGTCGGGTATTCTGCAAGCGGTTGAATATCGGTTTTT
TCTTGTAAATCTAGCCAAGCCATTCGGAGTTCATAGCAGGCGAGTTGTACCGCCATTGCA
AGATTTAACGAGCCATAGTCGGGGTTGGTTGGGAAGTTTAAGTGATAATGGCATTTTAAT
AGTTCTTCATTGGTTAAGCCCACCCGTTCTCGTCCAAATACAATCGCTACTTTACCCTGT
TCAGCACGTTGAATGGCTAATTTGCCACATTGACGTGGTTCGACCAGTGAGCTTTGTAGG
TGGCGTAATCTGGCACTTGTGCCAATAACAAGCTGGCAATCTGCGATTGCACTGTTGAAA
TCTGGATAAATTTGCACATTATCCAATACATCTTTTGCCCCTGCAGCAAGGGCTATTGCT
TGTTCGTCAATCGCTTGTTTTGGGGTGACAAGCCTTAGCTGGCTTAGTCCCATCGTTTTC
ATTGCTCGTGCGGCTGAGCCGATATTACCACTGTGAGAGGTTTCGACTAGGATTATTTGA
ATTTGATTAAGCAACATTTTTTCATATCAATATAATAGGGTAGTGTTATGTCATTTTAGC
ATAAAATCAAACCGCTTGTTCTTGCTTTATGTAGGATAAATGTTACACTTATGACTCTTT
TAAACATCAGGAATGTGAAACAAATGAAAAAATTGCAATTAAAAAAATGGTTTTCAAGCC
TTTTACTACTTTCACCATTGGTCTTTGTAGCTAATAATGCTCAGGCTGAAGGAAAGCTGA
CAGTTTACTGTGGCGTCCAAAATAAAGTATGTGAAGATCTGACGAAACGTTTTTCACAAA
AATATAATGTGGAAACTCAGTTTATTCACGGTGGAACAGGGACAATTTTAGGTAAGCTGA
AAGCGGAAAAAGATAATCCACAAGCGGATATTTGGTATGGCGGTACTATTGAGCCACATT
TCCAAGCAGGGCAGATGGGGCTATTAGAAGCCTATCGTTCACCTTTGCAAGCGGAGGTTT
TACCTCAATTTAAAGCATTGCAAGAGAGCGAAGCAGGTAAATATACCTCGATTGCGTATT
TGATGGTGCTTGGTTTTGGTATTAATACCGAAAAATTAAAACAGTTAGGCGTTGAAGCTC
CGAAAAAATGGGCAGATTTGCTTGATCCTCGCTTAAAAGGTGAAGTGCAATTAGCCGATC
CTCGCAGTTCAGGGACAATGTATACCACGATGATTACGCTTATTCAATTAATGGGCGAGG
AAAAAGCCTTTGAGTATTTGAAAAAATTAGATGGTAACATTTCTCAATATGTGAAAAGCA
CCTTAGTGACCTCGAACCTTTCTCGTGGGGAAAGTGCTGTGACAGTTGGCTTTGCTCATG
GCTATGCTTCAGAAAAAGAGAAAGGTGCGCCAGTTGATTATGTGTTACCTAAAGATGGGG
TAGGTTATGCTTTAGGGGCTGCAAGTATTATTAAAGGTGCGAGAAACCTTGATAATGCGA
AATTATTTATGGATTGGGTTCTATCTAAAGAGGTTCAAGAAATTCCTTGGCGTGACCACG
GACTTTATCAAACACCAACCAATGTGAAAGCAGAAGTTGCTCCACAATCACCTAAATTGG
ACGGCGTGAAATTGGTTGATGTAGATTATGCTCGTTTTGGGTCAAGCGAGGAAGGGAAGC
GTTTGGTAGATAAATGGCTCTTTAATATCAAATTATCGAATTGATCTTCTTTATAGAAGG
AAGGGATATTTTCATTGGAGATGAGCCCTGGTATTCATTCTCACAGATCGGAGACTAGGG
CATAAATTATCTTTTTAAGATAGAAGAGTATTTTTTTCAATCCTGTCCGTAAGGTACGGG
GGGAACGTCAAGATAAGTAGTATGTAAAGAATTATAAGTTTGGATTGCAATGGGACAGTT
TAGGTTTTGTAACACCAGCCATTTCACTTAATTCATCCATATGATTAATGGTAATATATT
TACCTTGTACCGTTATGATGCCATTTTTCTGGAGTCGACCAAGCAAGCGACTGATAGTTT
CAATGGTTAAACCTAAGTAATTTCCAATATCACCACGGGTCATTGTTAAGCGAAATTCTC
TTGCTGAAAAACCGCGTGCGGCATAACGCTGTGAAAGATTGTAAATAAACGCCGCAAGTT
TTTCTTCCGCACTCATTTTAGAAAGCAACAAAATCATCTCTTGATCGCTTTTGATTTCAT
GACTCATCAAACGCATAATCTGATGGCGGATTTTTGGCATTTTGCCAGCTAAATCATCTA
AAATATCAAAAGGAATTTCGCAGATCATTGACGTTTCAAGAGCCTGAGCAAAACCGATAT
GTTTCATATCCATAATCGCATCAAAGCCAACTAAATCGCCCGGTAAATGGAAAGCGGTGA
TTTGCTCTTCACCATTTTCACTGATGGTATAGCTTTTAATTGTGCCTGAACGGATTGCGT
AGATAGACTTGAGTTCATCACCTGACTGAAAGATGATTTGTGATTTTTGCACAGGTTTCT
TACGCTCAATGATATTATCTAATTGAGTTAATTCGTGTTCATTGAGAGTAAAAGGTAAAC
ATAATTGACTAATACTGCAATTTTGACAGTGAATTGTGCAGGCTGTTCTTCCATTTGCTT
TAAAATCAGATACAATTTTCATACGCAACCATCCTAAAATTTGATTTAAGGCAAATTTTA
ACATTTTTTTAGGGAATAATGAACAAGATTTATTTAGATTTGGAGTGAAAATGGCGGCAG
AGAAATTGACTAAAAAGAGATTAATTCAAATTATTGTGATGTTATTTATCCTGATTTGCG
CATTTTTATATCGTACTTATACGTATTCACTAAATTAGGAATGTTGCTAAATAAATTATT
TTCTACAATCTTTATAAATTGCGAGTAGAATACACCATTTATTATCAATAATATTGTTTA
TGTCTAAAGATGCTCTATTTTCAGCCCCTATTGAGAAATTAGGGGATTTCACTTTTGATG
AATCTGTTGCGGAGGTTTTTCCAGATATGATTCAACGTTCTGTGCCGGGTTATTCTAATA
TCATTACAGCGATTGGTATGCTTGCTTCTCGTTTTGTGACTGATCAGTCAAATGTCTATG
ATTTAGGTTGTTCTCGCGGGGCTGGGATTTTATCGATTCGGCGTAATGTGGAAAAAGCTG
GAGTAAGAATTATTGGTGTGGATAATTCTGAACCTATGGTAGAACGCTGCCGTCGTCATT
TGGAAGCCTATCATTCGGATATTCCTGTGGAAATTTTATGTGATGATATTCGTCATATTG
AGATTAAAAATGCATCAATGGTTGTCCTAAATTTCACGTTGCAATTTTTGCCAAGAGAAG
ACAGGCTTGCTCTTTTACGTAAAATTTATTATGGGTTAAATCCAAATGGTGTGTTGGTGT
TATCGGAAAAATTTACTTTTGAAGATAACACAATAAATGAACTTCTTATTGATTTGCACC
ACACGTTTAAACGTGCAAATGGCTATAGTGAGCTTGAAGTAAGCCAAAAGCGTACAGCCC
TTGAGAATGTGATGCGGACAGATAGTATTGATACACATAAAGCACGCCTAAAAGAAGCAG
GTTTTTCACAAGTAGATCTGTGGTTTCAGTGCTTTAACTTTGGTTCTATGATTACTATTA
AATAATGAAATTAGTGTAGTTGAAGTAGATTATTAACAAATTTTGTGTCTCGCTATTTTT
GTACGGGCTAAACCAGCTGAAAATTTTTGGCAAATTCGGTAAACTACCTTTTTATCATTT
CCCTGAAAAGAGTTTCATCAATGGCTGAATATCAAAAAAATAAAGATCCTCAAAAAGATA
AACAGATTGAACAGATAAACATTGCCCCTCACTCAATTGAAGCAGAGCAAGCGGTATTAG
GCGGGATAATGCTGAGTAATGAGTACTGGGACGGCGTTGCTGAGCGTGTTCAGAGTACCG
ATTTTTACAATCACGCTCATCGTCTGATTTTTGAAGAAATGGCTTCATTATCTCGTAACA
ATCAGCCTATTGATATTATCACACTTGATCAAGTGCTTAAAAATAAAGGCATATTGCAAG
ATATAGGCGGTTTTGCCTATCTTGCGGAACTATCTAAAAATACCCCAAGTGCGGCGAATA
TTTTAGCTTATGCAGAGATTGTTAGTGAACGTGCTATTCGTCGTGAATTGATTGCTGCGG
GTAATAAAATTGCAGAAATCAGCTACAATCCTAAGGGATTGACGGTTAAAGAAGTCTTAG
ATGAGGCGGAAAGAACGGTTTTCCATATCGCAGAGATGCGAACTGCAACTGACGAAGGAC
CGAAAAAAATTGATGATATTTTAATGGAAACTTTAGCTCGCATAGAATTACTTTCTCGTT
CTCAAAATAACAGCGGTGTAACAGGTATATCAACGGGCTTTGCTGCCTTAGATCGAAAAA
CGGCAGGGCTTCAGCCTTCAGATTTAATTATTGTAGCAGCCCGTCCATCAATGGGGAAAA
CAACATTTGCGATGAATTTGTGTGAAAATGCAGCAATGGGTGATGTTGAGGTCGAAGATG
AGAACGGCAATAAAGTTAAGCAACCGAATAAGCCTGTGCTGATTTTCAGCCTTGAGATGC
CAGCAGATCAAATTATGATGCGTATGTTTGCTTCGCTTTCAACGGTCGATCAAACGCGTA
TTCGTACAGGGCAACTAGATGATGAGGAAATGTCTAGGGTTGGTAGTACAGTGGGAGTGT
TGCAATCCAGAGGTAATATTTATATTGATGATAGTTCAGGTTTAACCCCAACGGAATTAC
GTTCACGCGCGAGACGTGTGTACAAGGAAAACGGTGGATTAAGTTTAATTATGGTGGACT
ATCTACAATTAATGCGCGCTCCTGGATTTGCGGATAACCGAACCCTTGAAATTGCGGAAA
TTTCTCGCTCACTGAAAGCCTTAGCTAAAGAGTTACAAGTACCGGTAGTGGCACTTTCTC
AGCTCAACCGTAGTTTAGAACAACGTTCAGATAAACGCCCTGTAAACTCGGATTTGCGCG
AATCGGGATCGATTGAACAAGATGCAGACTTAATTATGTTTATTTATCGTGATGAGGTTT
ATCACGATAATCCAGATACAAAAGGAATGGCGGAGATCATCATTGGTAAACAGCGTAATG
GTCCAATCGGACGAGTGCCGTTAGGTTTCCAAGGACAATATTCACGTTTCACCAATTACG
AAGGTAGCTACAGACTAGAGGACGAATAAGATGTTATGTGCAATTTATAAAAGCCCCAAA
AAAGAAGGAATGTATCTTTATGTGGAAAAACGGGATAAATTTGAGGCCGTACCTCTAGAA
CTTCGCCAAATTTTTGGTAAACCTGAGTTTGTAATGCTGTTTAATTTAGCAGGTGAAAAG
CAGCTCAAGCGGGTAGATAATCAAGAAGTTTTGCAAAAAATCCAAAATGAAGGGTTCTAT
TTGCAAATGCCTCCACCCCCTGAAAATTTATACGCTGAATTTGTAGCAAGACAAGAAGGG
TTAAAATAATGCGTTGTCCGTTTTGTGCTACTGATGATACCAAAGTTGTAGATTCACGTT
TAACCGCAGATGGCTACCAAATTCGTCGCAGACGAGAATGCCCTGTCTGTAAAGAACGTT
TTACAACCTTTGAAAGTGCTGAATTACTCATTCCGCATATTGTTAAAAATAATGGTAGCC
GAGAACCTTTTGATGAACGTAAATTAAGAACCAGTTTATCTCGTGCATTAGAAAAGCGTC
CCGTGAGTACCGATGATGTTGAGCAAGCGATCCACTGCATTGTGTTACAACTTCAAGCCA
CAGGGGAAAGGGAAGTTGCTAGTAAATTTGTCGGAGACTTGGTGTTAGGTGAATTAAAGT
CCTTAGATAAAGTCGCTTATATTCGATTTGCGTCAGTTTATTTAAGTTTTGATGATATAG
AAGAATTTAGTAAAGAGATTGAGCGATTAAGGAACTGAATATCAATTAAGCAGAGATACC
CATCAATGTCTTATTCGGCTCTTTCGCCATTTCTCGTGCTAATTTCGGCACTAAGTAACC
CGATGTAATGCGTTGCAATTCACGATAAATTTCAAAGGCTCTGCTGTCTTCAATATAAAA
ATGGCTCGCTCCTGCCACTTTGTCTAGTAGGTGTAAGTAATAGGGTAAAATGCCGTAGCG
AAATAATTTGTCACTTAGGGCTTTGAGTGTTTGGGCGTTGTCGTTGATCCCTTTGAGCAA
GACAGATTGGTTGAGCAACACGACATTGCTTTGTTTTAGCTTCTGCATTTTTTCTGCAAA
GATTTCGTCTATTTCGTTGGCGTGATTGATATGCGTCACTAACACGACCTTCAAACGGCT
TTGTGATAGCCTTTCACACAATTCGTCTGTAATACGGTTGGGAATAACCACAGGTAAACG
GCTGTGAATACGTACGATGTTGATATGGGAAATCTGCTCTAGTTGGGTGAAAATCCAGTC
AATTTCGTGGTCTTTTGCCATCAAGGGATCGCCCCCTGATAAGATCACTTCTTCCACTTC
GGAATGCGCTTTTATATAGTCGAGGCTTTTCTGCCACGTTGCTTTGCCACTTTTAACTTC
ATCATAAGGAAAATGGCGACGGAAACAGTAGCGACAGTTAATCGCACAGCTATTTTTTAC
CATAAATAACAAGCGGTTATGATATTTATGTAAAATGTTAGGGGCAGGCGAATGCTGTTC
TTCCAGTGGGTCTTGGACAAAGCCATCAACATTGGTAAATTCTTCTTGTAATGTGATCGC
TTGTAAAAAAAGGGGATCTGCCCGATCCCCCTTTTTCATTTTTTCAGCAAAGGGGCGTGG
CACTCTTAACGCAAACAGTTTACGAGCGGTAAGATCTTGCTCGAAATCTGCAATGTCTAG
CTCAAGGTAATGCAATAAATCTTCTGGTCGATTAAAGGCTTCAGCCAGATCTTGTAGCCA
TTGTGCTTTTGTTGGTGCGTCGTAAAATGAGATGTTCAAATTTACCCCTTTTGTTTTTTA
TTGATATTATGTAGCAAATACACAAACTTTCCAATCTAGTAGGGACACGACGCCTCGTGT
CCCTATATTCACATTAGTTGTGCTTTGATATTGGACGCCAAGCGTGGCGTCGCTACTGCT
CTTTTGTACAAATGCTACATAATTTCATTTTTTGTTGATTTACTGGCTAATCACACACTG
CACTGGTGCGTTGGTTTTATCTACCATCAATGTTGGTGGTAATTGGCTGTTATTGGTTCC
CACCATATATTGCACACCGTTTAAGCAATAACGCAAATAACCTGGTGTTTTTTCAATAAG
GTAAGGGTCGTTTTGTGGATCAATCGCTTTAAAGGTCGGCACCGCTGGCACTTGTTGTAC
CTGTTTGGTTAATTGCTCTGTTGGATTGGTCGCTGGTGTTTGAGCCTGTGCTTCCGTTGG
GGAAAGTGCTTCACTTAATAAGTAACCTGCCGCCGCCCCTGTCACAAAATTGCCTAACCG
GTTGCCCTGCGCCTGTTGAGCAGCACCAGCATTTGGCATTGCTTGATTTGGCGTATTATT
AAAGTCCGCATCAGCTTTTTGTTGTGTTGTAGATTGCTGAACCGTTGCGGGTGTTTTTTT
GCTTGAAGAAAATTTCATTCTACCTGCTTTTTTCGCCTGAACGGTTGAAACGCTAAGGGC
AAGAACTAAGCCCATTAACACTGCTTTTTTCATTTTATTTCCTCATTGATTGAAAAGGTG
AATTATACCTGAAACGGCTTTATCCGCCATACTTAAGAAAAATTTTAATTTTTTGCCTGC
CATTTTTAGTGTATTATATATGCCTTTTTATATCTTAGCCCTTTGGGCGTTACTTTTTAT
CTAAATTCTGAGGATCACAATGGCTAGTTACAGCACTAATGATTTCAAACCAGGTTTAAA
ATTTATCCAAGATGGTGAACCTTGCGTTATCGTTGAAAACGAATTCGTAAAACCAGGTAA
AGGTCAAGCATTTACCCGTACTAAAATCCGTAAATTAATATCTGGTAAAGTATTAGAGAT
CAACTTCAAATCGGGCTCAACCGTTGAAGCAGCAGACGTTGTAGATTACAACTACACTTA
CTCTTATAAAGATGAAGATTTCTGGTACTTTATGCATCCAGAAACGTTCGAACAAATTTC
TGTAGATGCAAAAGCATTGGGCGACAACGACAAATGGTTGGTTGATCAAGCAGAATGTAT
CATCACATTATGGAACGGCTCTGCAATCGGCGTTACTCCACCAAACTTCGTTGAATTAGA
AGTTATCGAAACCGATCCAGGCTTAAAAGGTGATACTGCTGGTACTGGTGGTAAACCTGC
GACATTAAGCACAGGTGCAGTTGTTCGTGTTCCACTTTTCGTTCAAATCGGCGAAGTGAT
CCGTGTGGATACCCGTTCAGGCGAATATGTTTCTCGTGTAAAATAATCCCTCAATCCCCT
GACAACTTGTTAGGGGATTTTTTTATCTTCAGCTAACCAATCTTCGTAGTTTAATAATGG
TACAGGTTTAAATTCTTTGATATGTTGATAATTAAACGTAGGATCTGGCTCTCCCAATTC
ATCTAACCAATTCCAATTATCTTCAATTGGCTCAATAATTGCCTCATTACTTTCCTTCTC
AATTTTCATTTCATCTCATCTCCGTACTAGGTACTAGACCGCTAACAAACCATATATTAA
TAGGTTAAATATTGTAGGGTAGGTTTTAATCCATCAATAAAATCAATATGTTACGATTAT
ATGGTGGGTCAAGACCCACCCTACAAGCTACTTTACCACTAATCTAATATCTAATTTTTG
ATAGACATATACTACCCCTAATTGAGAAAGTTACAAAAAGTTTATGTCTAACAGTGTGCT
TTTTTATCTATAACTCCGAACTTTATAATGAAAATTTCTTCTAAGTAAGGTAAAATCTTT
ACACTTTCATTATTACTCACTAGAGGAACATATTATGTCAGTCGCAATTTTAGACCAACT
TGAAGAAAAAATTAAACAGGCTGTTGAAACCATTCAATTACTTCAATTAGAAGTTGAAGA
GTTAAAAGGTAAAAACGAGGAAGCAAATCGTTCAAGCGAAACTCTACGTCAAGAACACGA
GCAATTAAAAACCGAACATCAAAACTTCCAAGATCGTTTACGCTCTCTGTTAGGTCAAAT
CGACAACGTTTAATCTTTTTTGAATAAACGGCTAATATTTTGATTAGCCGTTTTTTATTG
CATCATTTATTATGGCGAAACTCTATTTTTATTACTCTGCGATGAATGCAGGGAAATCCA
CAACTTTACTTCAATCATCTTACAACTATCAAGAACGAGGAATGAATACCCTTGTTTATA
CTGCGGCGATAGATGATCGTTATGGCGTAGGGAAAGTGTCCTCTCGAATTGGTATTTCAC
AAGACGCTCGCTTGTTCAAAAATGATAGCAATTTATTTGATGAAATCACCGCTTACATTG
CCGATGAAAAATTGCACTGTATTCTGATTGATGAAGCACAATTTCTTACCAAGCAACAGG
TTTATCAACTGACTGAAGTGGTCGATAAATTAAAAATCCCTGTGCTTTGTTACGGCTTAC
GCACCGATTTCCAATCTGAATTATTTGAGGGCAGCCGCTATTTACTGGCTTGGGCAGATC
AGCTCGAAGAACTTAAAACCATCTGTTATTGTGGGCATAAAGCAGGTTTTGTTATTCGTA
TGAATGAGAAAGGCGAAGCGGTAAAAGATGGAGATCAAATCCAAATTGGTGGAAACGATA
GCTATCTTTCTGTATGCCGTTTGCATTATAAGGAAAAATTGGGGATATAACTTAGTTTCT
GTCTATTTATCTGAATAGGAATGAATTGCCAATTATATTTCAAAGGTGAAAAGCATGTAG
GATACAGTGATTGCTTTGTTTTAGGGGAAGCACTTGTAATAATCAATAACGGAAGAATGT
AAAATGATCGAAGCTGTAATTTTTGATATGGACGGTACGTTAATTGATTCCCAACCTATT
TGGTATCAAGCAAGTACTGAATTTTTTCAACAAAACCAATTTCCTGTAACCTTAGCTGAA
ATGATGACTCTTACAGGGTCACCAGTTGGTACGCTTGTTGATTATGTGCTACAAAAATAT
GGCGAAAAAGAAAAGAGCCGTACTCAGTTAATAGAAGAGTTGATGGCATATGTAGTTGGA
AAGGTGCTTGAAGCGAAGCCGTTAATGCCAAATGTGAAAGATGTTTTATCTACCTTAAAA
CAATGGGGGATTAAAATCGCAGTTGCTTCGGCTTCACCAAGAAATATGCTACAAGGCATT
GTTGATAGCTGTGGTATAGCTGAATATTTTGATTATTTAGCTTCTGCTGAGGAATTGGAG
TACAACAAGCCACACCCCGCTGTATATTTACACGCAGCAAAACAACTTGGCGTTCCAACA
TCTGCTTGTTTTGCCGTAGAAGATTCGGTTTTAGGTATGATTTCAGGTAAAGCAGCGAGT
ATGAAAACCGTTGTTATTCCTGAAAAATCGGAATGGGACGACCCTCGCTGGGCTTTGGCT
GATTATAAATTAGTGAGTATGTCAGAATTACCGATGTTAATAGAATCGTAATGGTTTGAT
GTAAATCGTAAAGTCCCCTATTGTATGGGGAGCGTTTTGGGGAAAAATATGGATAGACAT
AATTTCTCAAAACTTTTTCTTTAATCCCCCTACTTTCGCTATAATAGCCCAAATTATTTA
GATCAAAGAGAATTCAAATGGCAACAATTGCAAAAAATCCGCTCGTTTTAGTGGACGGTT
CGTCCTATTTATATCGTGCATTCCACGCATTTCCCCCTTTAACTAACAAACAAGGTGAGC
CAACAGGGGCGATGTATGGCGTGTTGAATATGTTAAAAAGCCTGATTGCACAGGTTGAAC
CAAGCCATATTGCTGTCGTGTTTGATGCGAAAGGGAAAACTTTCCGTGATGAGCTGTTTG
AACAGTATAAATCCCACCGTCCGCCGATGCCCGATGAGCTTCGTTCGCAGATCCAACCTT
TGCACGCAATGATTAAAGCATTGGGTATTCCGCTGTTGTCGATTGAAGGGGTGGAAGCTG
ATGATGTAATTGGAACGCTTGCAGTGCAGGCTTCACAAGCAGGTAAGCACGTTTTAATCA
GTACGGGCGATAAGGATATGGCTCAACTGGTGAACGATCATATTATGCTGATTAACACGA
TGAACAATACCTTGTTAGATCGTGAAGGGGTGATTGAAAAATATGGCATTCCGCCTGAGT
TGATTATCGACTATTTAGCCTTATTGGGCGACTCGTCCGATAATATTCCAGGGGTAAAAG
GTGTTGGTGAGAAAACGGCGATTGCGTTGTTGCAAGGTATTGGCTCAATGCAAGCGATTT
ATGCAAATTTAGACAAAATTGCAGAGTTATCATTTCGTGGGGCAAAAACCTTTGCACCGA
AACTGGAAGCAGAAAAAGAAACAGCCGATCTCTCTTATCTATTAGCGACAATCAAAACCG
ATGTTGCCCTTGATGTCACTTACGATCAGCTTGTTACTCAACCACAACAGCGAGATCAAC
TGGTAGAACTCTTTGGTCGTTATGAATTTAAGCGTTGGCTGAACGAAGTGATGAATGACG
CAAACCCTGTGACACAAACGTCAGCAGAGAAAATTCCGAACAATTATCAAGCCACACAAG
CGGTCAGTGCCGAACAAAAATCTGCACCTTTTGCAAAAGTCGAGATAGATCGCACCGCTT
ACGATTGCGTGAACAGCCCTGAACTCTTTACCAAATGGCTGGCAAAATTGCAAATGGCAC
AGCTTGTGGCGGTGGATACCGAAACAGACAATTTAGATGCAATGCAAGCAAATTTAGTCG
GGATTTCGTTTGGTTTAGAAAATGGCGAAGCGTGCTACATTCCGTTGGCACATAAAGGCA
AAATTACACAGCCGACCCAAGTGGATCTGTTTGGTGAAAGTGAAGCAGAACTCGATGAAG
TCGAAGCGTTACTGCCTAACCAGTTGAACAAAGCGGACTGTTTGGCACAGTTAAAACCGA
TTTTAGAGAACCCAAATATCCGCAAAATCGGGCAGAATATCAAATACGATTTAACGATTT
TTGCACGCAACGGCATTGAGCTACAAGGGGTTGCCTTTGATACGATGTTGCAATCTTACA
CCCTAGACAGCACAGGTCGTCACAATATGGACAATTTGGCAGAGCGTTATTTGGGACATC
AAACTATTCCTTTTGAAGAATTGGCAGGCAAGGGCAAACATCAGCTTACGTTTGATCAAA
TTGAACTGGATAAAGCAACAGAATATGCAGGGGAAGATGCCGAAATTACAATGAAATTGC
ATCAACTCTTATTGTCTGAACTACAAAAAACGCCTGAATTAGTGAAATTGTTTGAACAAA
TCGAAATGCCGTTGGTGAGCGTACTTTCTCGTGTGGAACGAAACGGCGTATTAATCGATC
CTGCCAAACTGTTGGCACATTCAGTTGAGATCGAACAGCGTTTAAAAGAGCTTGAAACCC
TTGTACACCAAGAAGCAGGAGAAGTGTTTAACCTTGCTTCCACTAAGCAACTGCAAGAGA
TTTTATTTAACAAACTCGGCTTACCGATTTTAAAGAAAACCCCGAAAGGTGCGCCATCAA
CCAACGAAGAAGTGTTGGAAGAACTGGCTCAAATGGGACACCAAGTGCCAGTGCTGTTGA
TAGAACATCGTGGCTTGAGCAAATTGAAATCAACCTATACCGATAAACTTCCACAGATGA
TTAACGCCCAAACAGGACGTGTGCATACTTCATATCATCAAGCGGTCACGGCAACAGGGC
GACTTTCATCAAGCGATCCGAATTTACAAAACATTCCGATCCGCAACGAGCAGGGCAGAC
GTATCCGTCAAGCCTTTATTGCCCGTGATGGCTATGTGATTTTGGCGGCGGACTATTCGC
AAATTGAGTTACGCATAATGGCACATCTTGCTAATGATGCGAATATGATCAAAGCCTTTG
CCGAAGGTAAAGATATTCACCGTTCTACGGCGGCAGAAATTTTTGGCGTGCCGTTGGAAG
CTGTGACGAGTGAACAACGCCGTAGTGCCAAGGCGATTAACTTCGGCTTGATTTACGGAA
TGTCTGAATTTGGCTTGGCAAATCAACTGGGCATTTCTCGTACCGATGCGAAAAAATATA
TGGAACTTTACTTCCAGCGTTATCCAGCGGTGCAACAGTTTATGTTAGATATTCGTGAAA
AAGCCGCTGAAAAAGGCTATGTTGAAACGTTATTTGGTCGCCGTTTATATTTGCCTGAAA
TTAACTCGAGCAACCAAATGCGACGCAAAGCGGCGGAACGTGTTGCCATCAACGCCCCAA
TGCAAGGCACGGCGGCAGATATTATCAAAGTGGCAATGATCGGGATCGATCAAGCGGTGC
GAAATTGCGAAGATATTGCAATGATTATGCAAGTACACGATGAATTAGTCTTTGAAGTCA
AAGCCGACAGAGTAGAGCATTACACCCAACTGATTAAAGCTGAAATGGAAAAAGCGATTG
AGCTTAAAGTGCCATTGATTGCAGAAGTTGGGGTTGGAGGCAACTGGGACGAGGCGCATT
GATGATTAAGGGGACTAAATTAGCGTCCCCTTATAACTATTTTTAATGAATCCAATGAGC
TAAATTTATTTAGTCATCACTACTAAATACTCCCAAAAGCTGTAATAAGCTCACAAATAG
GTTGTAGATAGACACATATAAATCAACGGTTGCACGGATATAGTTTGTTTCACCGCCGTG
GATAATGTTGCTAGTTGAATATAAAATTGCAGCCGTTGAGAACACTACAAATAATGCACT
GATCGCTAAACTTAACGCGGGCATTGCTAAGAAGATATTTGCCACAATACCCACTAATAA
CACCACGAACAACGCAATCATCATACCCGATAAGAAAGACATATCACGTTTAGTAGTTAA
TACATAAGCAGAACAGCTAAAGAATACCAACGCAGTCGCCCCTAAAGCCAATGCAACCAC
ATCGCCTAAGCCATTGCTGATATAAGCATTTAAAATTGGACCCAAGCTATAACCTAAGAA
ACCCGTTAACGCAAAAACACTTGCTAACCCTGCTGCACTATTTGCCGTTGCATTGGTTAA
GAAAAGTAAGCCATAAAAACCGACTAACATTCCCCACCAAGGTAAACGTGGTAAATTAAG
TGTCATTGTGACAGATGCAACCACTGCCGAAAATACAAGCGTTAACGCAAGTAAGAAATA
AGTATTACGTAATACTTTATGTGTGCTAAGAAGGGATTCACTTCTTGTGGAAGTGACTAA
ACGATCTTGCATAGAATCTCCTGTAAATAAATAGTTTTTGTGTTAAAAACGCCCACAAAT
TAGCGAGAAATCATAGAAAAGTCAATGTATTTCACAAAACAAAGGGCGTATCTCTACGCT
CTTACTCTTTTACTGAACTGCCACAACCCTTCCTTCTTGATAATCCACTGTCACAGGACT
ATTCGGCAACAATTTGCCAGAGAGAATTTGCTGTGCCAAGGTGTTTTCAAGCTCTTGCTG
AATTGCACGTTTAAGCGGTCTTGCCCCAAAGAGTGGATCAAAGCCTGCTTCGCCGATATG
ATCAACTGCCGCATCGGTCACCGTCACTTCATAGCCACGCTCCGCCATACGTTTAATTAG
ACGTTCAAGCTGTATTCTTGCAATCGCACGGATATTTTCTTTATCTAATGGGTGGAACAC
CACAGTTTCATCAATACGGTTGATAAATTCAGGGCGGAAATGTTGCCCAACCACATTCAT
CACGATAGTTTTCATTTCATCGTAACTCATATTTTCCGCATTCTCTTGAATTAAATGCGA
ACCTAAGTTTGATGTCATAATTACGACCGTATTACGGAAATCTACCGTACGACCTTGTCC
GTCAGTTAAACGACCATCATCAAGCACCTGCAATAAAATGTTGAATACATCTGGGTGTGC
TTTTTCTACTTCATCGAGCAATACAACCGAATATGGACGACGGCGAACTGCTTCGGTTAA
GTATCCGCCTTCTTCATAGCCGACATATCCTGGAGGTGCGCCAACTAAGCGAGATACGCT
GTGTTTTTCCATAAATTCGGACATATCGATCCGCACCATCGCATCTTGGTCGTCAAATAG
GAAGTTGGCTAATGTTTTGCAAAGCTCTGTTTTCCCTACGCCTGTCGGCCCTAAGAATAG
GAATGAACCGATAGGGCGATTTGGATCAGACAAGCCTGCACGACTACGACGGATCGCATT
TGCCACTGCATCAACGGCTTCACTTTGACCGATTACCCGTTTATGTAGCACCTCTTCCAT
TCGTAATAGTTTCTCTTTTTCCCCTTCCATCATTTTGGATACTGGGATACCCGTGGCTTT
AGAAAGCACTTCGGCAATTTCTTCATCGGTCACTTTGGTGCGAAGCAGATGATTTTCACC
GCCCTCTTCTTCACGTTTTACCGCTTCTTGTAACTGTTTTTCAAGGGCTGGGATTTTTCC
ATATTGCAACTCCGACATTTTCTCAAAGTTATTCTCACGGCGAGCCTGATCCATTTCAAT
TCGGGCATTTTCCAACTCGGTTTTAATGTGTTGCGTGCCTAACAGAGCGGATTTTTCTGC
TTTCCATACTTCTTCCAGCTCCGCATATTCACGTTCACGAGCGGTCAGATCCTCGTCTAA
TTTTGCAAGACGCTGACGGCTGGCTTCATCTTCTTCTTTCTGTAACGCTTGACGCTCTAA
TTTCAACTGAATGATACGGCGTTCAAGTTTATCTAACGGCTCTGGTTTAGAGTCGATTTC
CATACGCAAGCTGGAAGCCGCTTCATCAATTAAATCAATCGCTTTATCGGGTAACTGGCG
ATCTGAAATATAGCGGTGCGAAAGAGTTGCTGCCGCTACAATCGCAGGGTCGGTAATTTG
AACGTGATGGTGAATTTCGTAACGTTCTTTCAAACCACGCAAAATCGCAATGGTATCTTC
CACCGTCGGCTCATCAACCAACACTTTTTGGAAACGACGCTCCAGTGCTGCATCTTTTTC
AATATATTGACGATATTCATCTAAAGTTGTCGCCCCGACACAATGCAACTCGCCACGAGC
AAGGGACGGTTTCAACAAGTTACCTGCGTCCATCGCTCCATCGGTTTTACCTGCACCGAC
CATCGTATGAATTTCATCAATAAACAGGATCACTTGCCCTTCTTCTTTAGCAAGCTCATT
CAATACCGCTTTCAAACGCTCTTCAAACTCACCGCGGTATTTTGCTCCTGCAATCAAAGC
CCCCATATCTAAGGAAAGTACACGTTTGTTTTTTAAACCCTCAGGCACTTCGCCATTGAC
GATACGCTGTGCTAAACCTTCGACAATCGCCGTTTTCCCCACACCTGGTTCACCGATAAG
CACTGGATTATTTTTAGTACGGCGTTGCAATACTTGCACTGTACGGCGGATCTCTTCATC
ACGCCCGATTACAGGATCAAGTTTGCCTGCCTTAGCTCGCTCGGTTAAATCAATGGTATA
TTTTTGTAATGCTTGTCTCGTTTCTTCTGCATTTTGATTATTCACGCTCTCCCCTCCACG
AATTTGTTGAATAGCGGCTGTCACCTTCTCTTTGGTTAAACCTAAGTTTTTCAATAACTT
GCCTAAATCACCATTATCTTCAAGTGCCGCAAGCACAAATAGCTCTGATGAAATAAAGCT
ATCACCAAACTGTTGCGACAATTTATCGCATTGATTTAACAAGCGAAAAAGTTGTTGCGA
CGGCTGAGTATTGCCCCCTTGCACCTGCGGTAAACGGCTGATAATGCCATCAAGTTCACT
GCTTAAACGGTTCGGTTGCACATTTAAACTGGTAACAAGCGGTGTGATTGAGCCATCATT
TTGCTTTAACAACGCAAGCATTAAATGTGCTGGTTCAATATAAGGATTATCTTTGCCAAC
GGCTAAAGATTGTGCATCGGCAATTGCAGATTGGAATTTGCTGGTAAATTTATCAATATT
CATAGTTTCCCCTAAATTCTGTTTATTAATGTTCTGACTTCGAGATTGATCTCGCTTGAC
GTAACCATAAATTGGGATTGTCAAGGGGATTTCAAGAGAAAATGTGAAAGAGATCACAAA
ATTATGAAATCTATTGGGGGAGGAGCAGCTTTCAAGAAGCTAATGCATGGTCAATTTTTA
TCAGTATTCAAACGATGAAATTATAGGTCTTTAAATACGTTTAAAATTTACACTTAGGAA
TTCCCGCCTCTTGAGGCGGGGAGGATGTCAGAATAAAACCTATCCGCTTGTAGTTTAAAT
TAAGGGTTAGTGACTTAACATTTTGAGTAATTCTTTTGGCTCAACATAACCAGCGATTAA
CTCTCCTTCTTTTGTGACCATATTTGGCGTACCTGTAACCCCAAATTTAATCCCAAGCTC
ATAATGTTTTTTCACCATATTTGGCGTTTTTACCTGTTTTGGTAAGTTACCTTTCTCTGC
TTCGTTTAACGCAAAGACTGGATCTTTTTCTGTCCAAATTGCTTCCATCTGTTTTGCAGT
TTCAGTATTCATACCGCCACGAGGGAAAGCTAAATAACGAATAGTAATGCCTAAATCATT
ATATTCTTTGATCTTTGAGTGCAATAAATGACAATAATGGCAAGTAATATCCATAAACAC
AGTGACAACGTGTTTTTCATTTTTCGCAGGATACACAATCATCTCTTTTGCTAGACTATT
AAGTTCTGCGAGTAATGCACGATTAGTAATATCAGTAACTTTGCCGTCTTTTAATTCAAA
AATCTGCCCGTGTATTACATAGCGTCCATCATTGCTAATTTGCACAACACCTTGATCGGA
AATCGCTGTTTTAAAACCTGGCAAGGCAGATTCTGACAATTTCACATTAGTTGCCCCAAT
TTTCTCAAGTTGTTGCTGTAAGTTTTTATCATTCGCCTGTGCCGAACCTAAGATTGCAAG
GCTAATTAGGGTCAATAGAATTTTTTTCATTATAAATCCTTCTAGAGTTTAAGTTTTGTT
TCAATATTCCGTGCTTTCACTAAGAATGCTTTACGTTCTTTATCTGGCATACCAGATCCT
ATACCAGGCAATTTTACTGTCATTGGATTAACCGGTCGCCCATTGATATGAAATTCATAA
TGCAAATGTGCACCTGTTGAACGTCCTGTATTTCCAGACAACGCAATACGCTGTCCTTTT
TTCACACTTTGCCCAACTTTAACTAACGATCGGCTTAAGTGCATATATACCGTAGTATAT
TGTCCCCCATGGCGGACTTTAATATAACGACCAGCACCGTTTGCTTGGTAAGCGATATGT
TCAACAACACCATCTGCAGGGGCAATAATCGGCGTACCGCTTCGTACAGCAAAATCAACA
CCTTTGTGAGGAGCAACTCGTCTTGTTACTGGATGTAAGCGACGAGGATTAAAATGTGAT
GAAACTCTTGGTGTAAATGGCAATGGGTAACGAGCAAATCCTTTACCTAACGTTTCACCG
TGACGGTTATAATAACGTCCATTATCAGCTTGAATGGCATAATAACTTTTCTTGCCACTT
ATGATATGAATAGCTTCAACATTACCTAAATCAGTAACCTTACCATTGATATACTCACGC
TTCACTAAAATTGCAAATTTATCGCCTTTTTTCAATTTATTGGTGGAAATCTGCCATTGC
AGACCGTTAGCTAACTGATTAATTTGACGTTGAGATAAACCTACCGCCTTTAAGCTGGCA
CTAAAACTACCATCAATGGTGCCTTTAATCACATCTTGTTGCCAAACACCTTTTTTCTGA
ATAGTTTGTACTGCAAATTGATCTTGTGCTTTACGCTCAAAAATTTTCTCTTCTTTTTCT
GAGATAAGCCAGTTCATATATTCCAGCTCACCGTTATTGTCTAAAATCCAGTAGAACTGT
TGCCCAACTTTAAGCTCGGCTAACTGTGGAAAAGTTTTTTCTAAGGCTTTTGCTGTAGCA
TGTGTTAATCCTGACTGCTCTAGTACATCTTTTAGCTGATCGCCTTGAGTTACGATATAA
CTAAACTGATTTTGGATACGTAATGCTTGATCTGCAATATCTAGCAGATCTTCTAACACA
CTTTCTGCTTCTTCTGATAATTTTTCACTTTCAGGTACAACCGCAGACTGACCTTCTACT
TCATCATCAACATTACTTAACTCATCTTCATAAGAGGTTGCATTTTCATCAACAGGCTCG
GCATTCACTTGTTCCTGTTCCTCTTTAGCAGAGGCAGTAAAATCAATGCTGATATACTTA
GGCTCACCATGAGATAATCCTGTTGAAACTTCAGGCAACGACTGAGTAGCCAACGTAATC
GGGATTTCTTGAGCCTCTGAAGAATTTGAACTCGGTCTTTTTAAGGTTAAAGCGATACCA
ATAAAGATAGATAATATAATCACCAAAAACACAAATGCCTTAGTTCTATTCTTCTTACGA
CGCCGATCTCTAGCAAAAATAACGTGTTGCAAAATTCTATCCTAAATAATTTCTTCTATG
CTAACCTATTATAGACAAAGGAATGGGCAAAAAATTCCCATAGCTTTCTTGTAAAACAGC
AAAAAATCCGCTAATTTTAATTCCTTAAATCCTTAAATTTATTAATGTTATGCAGATCAA
GCAAATTAAGCCGATCCACAATTTAACGAAGCCCCTTGTGCAACTGAAAGCGATTAATGT
GAATTTTGGTACACAAGTTGCTCTTGAAAATATTCATTTAAACATCTACCCCAATTCTAT
CACAACTATCGTTGGTCCTAATGGGGGGGGTAAATCTACCCTATTAAAAGTATTGCTGAA
ATTACAGCCAGCAACATCAGGGGAGGTTATTCACCAACCACAGCTAAAAATTGGCTATGT
GCCACAAAAATTGCATCTGGATCACTCTATTCCCATTACCGTTGAAAAATTTCTATCTCT
CAAGCCTAACAGCACTAAACCCTTGATAGATGAAGCATTGTCCCTATTTTCAATCACTCA
CCTTGCTAAGCATAGTATGCAAAAATTATCTGGCGGTGAGTTACAACGAGTACTGCTTGC
CCGTGCAATTTTAGACCGTCCACAACTGCTTGTCTTAGATGAACCAATGCAAGGGGTGGA
TATTACAGGGCAAACGGAACTCTATCAACTATTAAATAAAACTCGTGAATGGTTAAACTG
TGCTATTTTAATGGTTTCTCACGATTTAAACATTGTAATGGCAAATACGGACGAAGTACT
ATGCGTTAATCGCCATATCTGCTGTGCTGGTACACCTGAAAAAATTTCAAGTGACCCAAG
TTTTATCCACTTCTTTGGCGATCAATTTGCGAAAAACGTGGCATTTTATTCTCATCACCA
TAATCACCATCACGACTTACAAGGCAATGTATGTCGTTGTAACGGACATCACTAATTGAG
GCAATATGTTTGAGATTTTATTTCCTGCGTGGTTAGCAGGCGTATTTTTAACCTTCATCA
CCGCACCGCTTGGAGCTTTTGTCGTCTGGCGAAAAATGGCATATTTTGGTGATACCCTCT
CTCACTCCGCATTACTTGGGGTTGCATTAGGAATTTTCCTACAAATCGATCCCTATATTG
CTGTTATTCTAATGACCGTCATACTCGCCCTTTGCCTCGTCTGGTTAGAACAGCACTCTA
CTCACTCAGTCGATACCCTATTAGGCATTATCGCTCATTGCAGTTTATCCTTAGGCGTTA
TCACCATCAGCCTATTAGACAATGTTCGTGTTGATTTAATGTCCTACCTATTTGGTGATC
TTCTTGCAATTGGTTTTAACGACGTACTCTTTATCAGCATCGGGGTTATCGGCATTGCGA
CACTACTGGCTCTGTATTGGAAAAAGCTACTCGCCATCACAGTCAGCCCTGAATTAGCTC
AAATTGAAGGCCTAAATGTCGCACGCCTACGCCTCTTATTAATGTTGCTCACCGCATTAA
CCATTGCATTAAGTATGAAATTTGTCGGGGCTTTAATCATCACCTCACTACTGATTATCC
CCTCTGCAACCGCAAGACGCTTTGCCAAAACCCCTGAAACAATGGTTATTTACGCCATCG
GATTAAGCATATTATCGGTCAGTGGCGGATTATTACTCTCTGCCCTCAAAGATACACCAG
CAGGACCTTCAGTGGTTGTTTGTGCAGGAACACTCTTTTTACTCTCATTAATTAAAAAAG
AGGCGAATTAAGATCAATAAAATATAATTTTCCTATTGAATTTTTTGTCAAATTTCGCTT
AAATCCCACCGCTTGTTAATGATAACAAGCGGTGGGATTTTTATATTTTTTTGAAGTAAA
TAAAGAAGTAAATTATGTGTCAATTATTAGGAATGAATTGTAATACGCCGACCGATATTA
CTTTCTCGTTTGAAGGATTTCGACGGCGTGCAGGCTTAACCGACCACCATACCGACGGCT
TCGGCATTGCCTTTTTTGAAGGCAAAGGTGTGCGTATTTTTAGAGACAATCGCCCAGGTG
CCTCATCACCAATGGCAGATCTCGTCAGTCAATATCGAATTAAATCCTTTAACGTTATCG
CCCATATCCGTAAAGCAACCTGTGGCGATGTCAATTTAGAAAATACCCACCCATTTATCC
GCGAAATTTGGGGTGAAAACTGGGTATTCGCCCACAACGGCACGGTTGATGTCAAAGTTT
GCCCGAATAATCACTATCAGCCTATAGGCTCAACGGACTCTGAAGCCGCATTTTGCTGTA
TAGTTGCCAGCCTAAAACAACGTTTTCCACAAAAACCAAGTGAAAAAGAGATTTTTGACG
CAATTGTAGATTTTGCCAGTGAAATCGCTAAACACGGCGTATTTAATTTTATTCTTTCCA
ATGGGCACTGGATGATCGCACGTTGCTCAACAAACTTACATTATATCTGTCGCAAAGCCC
CATTCGGCACAGCATTGCGTGATGATGATGTAATGATTGATTTCCGTGAATATACGGAAG
AAAGTGATAAAGTCACCATTATTACAACCCAGCCTCTCACAAAAAATGAGAACTGGACAA
AAATGAAAAATGGGGGCTATGTCTTCTTTAAAGATGGTGATGTACTCTTTGAAATTGAAG
GTACACTACCTGAATGTAAACCTCACGTTTAAAATAGATTGCCCCTTTCTATACTCAAAA
GGGGCAATTTACTTTTCTACTTAATCGGCGTTGCCGTGCGTTCTAACACTTCGAGCAACT
CACTGATATTCTGTTTACCCTGTGTTTTAAGCCACTGGCGAGCGGCTTCAACACCTTCGG
CTTTATAGGCTTCTGCACCGCCTGCCCAAGTGGCACGTCCGCACAGTACTCCGTTAAATT
GACTGCCTGCTTGGTGAGCAAATTCAAGGGTTTGTTGGAACAGTTTGGCTGAAACGCCTG
CACTTAAGAAAATAAACGGCAGATCTGTTGCTTCGCTTTGCTCTTTAAAGAATTCCGCCG
CTTCTGCTTGGCTGTAAAGCACTTCACCGTCAGTAAAGCCTTCCACATAGCTCATCACCA
CAGGCACTTCCACTTTCAACACATCTACCCCAAAACGTTTGTCCGCAAAGAACTTCATCG
CTTCAATCACTTTGCGCGATTTCACTTTGGCGTTATAGACTTTATCTTCGTTTGAGCCAT
CGTAGGTCAAAATCTCTAAGAACAACGGAATTTGTTCCGCATTACATTCCGAAGCAACAC
GTTCAACAAAGGCAGCTTTGCGGTCGTTAATTTCGTGTGGTTCATCAATGTCAAAATAGA
TCAACAATTTAACCGCTTCCGCCCCTTTTTCTTTTAAGCGATAGACGGACACATCATCAA
TCAAATCAGGGAAACGACCCACAGCGGTTTTATCATAGCCTGTTTTTTCGTATGCCATAA
TTAATCCGCAATTTGCATCACGTTTCTCTGAAGCCGCCCAGCCAAATTCTGGATCAAGCA
AGATCGACGACGCATAGGGGGTTAATTCTTGAGAGATCAAAGTTTTAAATTCGCTGACCT
GCTGAGCGGTAATATCATCGCCCATCATTCGGCGTAACGCACCACGTTGGTCAATCGCAA
GAGCAGCAATAATGCCCTCTTTGGTGCAAAGTTTTTTCATTAAATCTTGTTTAGACATAC
TACTACTCCTATTCATCATCGCCTAACGCTAAGCTTTTAAGTTGTTGAGCCACATCGTGA
ATTTGTTCTTTGGCATTTTCCAGTAAGCCATCCGTGCCATCTTCACTCACATAGCTAATC
ACCATCGGTAAATTCATTCCGCTATATAACCCTGATAATTTCGGCAAGTAACGCATTGCC
ACATTACACGGCGTACCGCCCATAATGTCGCAAAAAACAACAATCTCACCGCTTGCATTC
GCCAATGCTTGCTCAAATTTCACTTGGAAATCTTCACTGCCTTCGTGTGGATATAAGCAG
ACGGTTTGAGCATTGTCGATTTTGCCTAAAATCATTTCGGCAGTATCCAGTAAGCCTTCC
GCAAACTCTCCGTGACTGATTAAAATTAAGCTCATAGTTGCTCCTTTTTTATCATTTATG
ATGTAGGGACACACTGCGTGTGTCCAAAAATAAACATATTGATATACAACGGACACACGC
AGTGTGTCCCTACGATTTTATAAGTTCTTAGTATTCAACTCTTTATAAATCGGCTTATCG
CTAAATGTTAAGCTATCGATCTTCACCCCTTCCGTTTCAAAGACGATAATCTCATTCTCG
CCTTTGTGCAGTAACGGTGCAGGCAGATAGAGATAACAAGTTGGACCTTCATTCCAGTAA
CGCCCTAAATTCTCACCATTTACCACAATTACCCCCTTGCCGAACTCACGGGTATCAATA
AAGGTATCTTGCGGTTCTTGGTTTAGGTGTAACTTAAATTGATAGAACGAAGGCGTTTGG
CTGTCTTTTTCGCCATCAAAATCAATCTCTTCCAAGCGGTCAAAATCAATCGCATAATGT
TGCCAGCCTGTGTGGAAATGCAGATCAAGCACAGCCCCTGCCCCGATACCTTTATGTTGT
GTCGCTGCAAGTAGCTTACCGCCGTAATTCACTCGTCCCATATTTTCCACTAACAGATCA
AGTTGGAACTCGCCATTTGGTGTCTGTAACATCACTTCATTGCCGATCTCGTGTTGATAC
TGGGTGGCAACTTTTTGTTTATCGTTGAAAATCTGAATGCGATCTCTGCCTTGGTAAATT
CTCAGCTTGATCTCACCGCTATATGCTGTCGGTTTGGCTCGATAAAGCAGATAACCGTAG
TAATGCCCTAGTTGTTCCATTGTTTGAGTGAAGGGGCTTTCATAGCATTCGCTGATTGTG
TCTAAGGTACCAAACAGCGACACTTCATTTTGCACTGCAAGCGGTGGGTAAGCGGTGATA
TTTGGCAAAATCGGATCGACAATCGGACTGGCATCGGGATACTGCCCTAGCACTTTTTGT
AGCAGGTAGAATTTCTCTGACGGTTCACCCCATTCGTGAACAGGGGCATCATAGTCGTAG
CTGGTTACTTGCGGTAAATCGGTGTCTAACCGTGCGGAACAGCCGTTCCAAAAGCCAAAA
TTCGTTCCGCCTTGGAACATATAGAAATTGATACTTGCCCGTTCGAGTAGCTATTTGGTG
CAGTCCGCTAAATCTTGAGCATCACGGCGGATCACAGGCTCTTTCCAACGGTTAAACCAG
CCGTCCCAAAATTCCATACACATCAACGGGTAAGATTTGCCGTGCTTATCAATATAACGT
TGTAACTCATCTAAATTTTCATTGGAACGAGAGCCGAAGTTCCCCGTCGGCAAAATGTCA
TCTTCGATCAACGCCCCTGCTTCTAAGGCGTTCTGCCACGCACCGTCTGACGTGAAAAGC
GGTACGTTCACCCCGTGAATTAACATCAACGCCCGAATAGCTCTTAGGTAGTTTTTATCA
TTGCCGAACGAGCCGTATTCGTTCTCGATTTGCATCATTAGAATATTACCGCCTTGGGTA
ATTTGGTAAGGGGCAATGCGTGGAAGCAGTTCTTGAAAATAGCGGTCGATTTCAGCGATA
AACAGCGGATCGTTTTGGCGTAAGCGGATATTTGGAATATTGAGCAACCACGCAGGCAAT
CCGCCAAACTCCCATTCCGCACAGATATAAGGTGTTGGGCGAAGAATAACGTACAACCCT
AGATCTTTTGCTGTTTGCAAAAATTTGACTAAATCCGCCCGCTTGCTGAAGTTAAATTGA
TCAGGCTGTGGCTGATGTAAGTTCCACGGCACATAGGTTTCTACCGTGTTACACCCCATT
GCCTTTAAGTTATAGAGCGTTTTGTACCAGTATTCCGGCACGATACGAAAATAATGTACT
GCACCTGACAGAATTTTGAACGGTTTTCCGTTGAGTAGGAAATCCTTTTCACCGATTTGG
AAAGGCATAGTTCACCTCGCTTAAAAGATATAAAACCGAATAAATCTAGAGAAGAACGAT
TGGGTTTTAGATCTTGGTTATTTGTAACATTTTGAATGAATTTGACCGCTTGTTTTAGGG
CGCCAAGCGTGGCGTCGCTACATTCGATGGTATTGTAGGGACACGACGCCTCGTGTCCCT
TTTAAATTACCCTTTCGCCAACAATCCAGCCCAAGAGAGCAAGATACAGAGTGCGATGAT
GATCATAATCGCTTTGTTAGAGTTCATTTTCGGTCTGCCGAGTAACCAGTAGATGAAGAA
CACCACTAACGCAGGGACTAATCTTGGTAAGATAAGGTCTAAGTTCGCTTGGGCGGAAAC
GACTTTCTCACCGATAGTAGCAACAAACGGTACTTTGACATTCACCATCGTGGCACACAT
TACCCCTACAACGAATACCCCAAGCACTGTTGCGGCGTTGGTTAGTGCGTTCAAACGGTG
ACTTAGGTTGGTGACTAAGTTTACCCCTTCACGATAAGCGATTTTGAGTTGCACCCAACG
GAATACCATTGTTGCAATCGCTACCGCAACCCATAAGCCGACACCAAGCGGATTGCCGTT
TACTGCCATTGTTGCGGCAATCGCCCCCATAATTGCTGGGACGAGTGAGCCGAATAGGGC
ATCACCGATAGCGGCAAATGGTCCCATTAAACCTGATTTGATACCTGCAACGGCTTCAAG
TGATTTCACCCCTTGTTTTTCTTCAAGTGCCAAGTCGATACCTTTAACAATAGTGTTAAA
GAATGGGCTGGTGTTGAAGAATTGGTTGTGCATCACCATCATTTTTTGTAGTTCAGGTGT
ATTGTCGCCGTACATTTTGCGTAGCTGTGGCAACATAATCCATAAATAACCTGAACCTTG
CATACGTTCGTAGTTCCAACCAACTTGGTTGAAGAATAAGTTACGGATATTGATTTGGCG
GAAGTCCGCATCTGTTAATTTATAGCCTTTTGGATTTCCGACTTGTTGATTAGAGTTCGT
CATCTTCAATTTCTCCTTTGTCAGAAGTGGTATTTTGTTTTGCAACTGGGGCTGAGCCAC
CTTCTACGCTACGTTGGTAAACAATGTAGGCGAATGCAAATCCGATTGCTGCCATTGCAA
GCATTGGTACGCTGCTGATTGAGTTGCTTACACCTGTTGATGCACCTACAGCATTGATGT
TACCGAAGAGAGTAATGAAGATTGCTGTGAGTGAGAATGCAAGGATTAAGTATGCAATGT
GACGTTTTGTTGGTAAGTAACGAAGTAAGATTGCGAAACCTAACGCTGGTAATACGCCAC
CTGCAAGGGTTAAACCATCTGCGATAACTTTTAAGAAGCCTGTTTGCATTGCTTCTGCTA
GGCTTGCCACAAATGGACCACCAAACACTAACGCTAAGAAGATTGGTAATGCACGAGATA
GACCCCAAGCGATTGCACCGCAGAGATAGTTTACCGTGATTGCACTATAAGCGTGGTCTT
GGATATTTTTGTCGATACGGTGAGCGAAGAATACGTTAGACATTCTCGCTAAAATATCGG
TATAAACCATTAACGCTGCGATTGGTACAGCTAAGGTTGTTAAGGCTAATTGTGGATCCA
TTCCAGCTGCAACAGAGAATGCAGTTGCGATAACAGTACCTGAGTTTGCATCAATACGAG
ATGCACCACCGAAGGTACCTACACCTAAAATGGTTAATTGCATTGAACCACCGATTAACA
ATCCAGTTGTTAAATCGCCCATAATTAAACCTGTGATAAAGCCTGCAAACACAGGTGAAC
CAGCACTAGATACAATCGTGATTTCATCTAGGATTTGATAGAACGCATAGAGCGTTATCA
AAAGTATTTGCCACCATTCGATCATAATCGTTACTCCTCTATAAAAGTTTCATTAAATCG
ACTTTTTCTTCATTAGGCACTAACTGAGCGGTAAGCTTCACGCCTTTTTCAGAAAGTTTT
CTAAACACTTCCACATCATCTTCAGTAACGTGTACTGTTTTTCGGATAGGACGTGTTAGA
TCCGTTTTAGGCATATTCCCTGCATTTACTTCTGGCAGATTTACGCCTGCCTCCACAAGC
TGTAAGATCGTTTGTGGGGTTCTTGTCACCAACAACACACGTTGAGAGTCATAACGCCCT
TCGTTAATGTTGGCTGCTGCTTTTTCCACAGGTAAAACACTTAAATTCACCCCTGCTGGG
CAAGCCAAGCGTAAGCCTGCTTTATCAATGTCATTATTTGCCGCGACTTCATCGACGACC
ATAATGCGAGTGATATTGAGATAAGACGTCCATAAGTTTGCCACTTGACCGTGGATTAAA
CGTCCATCAATACGTACATTTAAAATTGCCATTTTTGCCTCCTGTATATCAATATGGATA
AATCGTTACACCTTGCACCACACGATTAACTTCGCCTGTTGGGCAAGGGTTATCCGTGGT
GTAGCCGAGATAGAGCGAGCTATAAAACGAGTAAAGTTGCCCAATCACTAAGAATGGGAA
AATCCGTGCTGCGTCATCTAATTTGTGAATTTCAGCCTGGATCGAACCGCTTGTATCGCC
TAGTAACACCACTTCTCTGGCTTTTTTATCTCTGATTAACTCTTGATATAGGTCACGGTC
ATATTGTGCGGTATAAGGTTGCTGAGATAAGAAGATAAAAATGAGCGTTTCATCTTGAAC
AAGGGATTTTGGTCCGTGGCGGAAGCCCATTGACGACTCAAAGAAGCCAAGGCGTTCACC
AGCGGTAAGTTCAAGCAGTTTTAAAGACGTTTCACGGGCAAGCCCTTGGAAATGCCCACT
GCCTAAATAGACGATCCGTTTTAATGGCAGATGGGCTAAACGTTGGATTTCGAGCAGATC
CCGTTCTAGTAACTGTTCTGTCACCGATACCGTTTCCTCAACCCAGCTATCATCAAATAC
ATCGGGTAAAAATGCCATTAATGCCGCTAACATCATATTGCTGGCACTGGAGGTCATTGC
AAAGCCTCTATCGTGGGTTGATTCTGGTAATGCTAATGGATAAGCGGTCGGATCTTGCTG
ACATTTTTTAAATAATGCCCCATTGACATTATTCGTTATGGCTAAATGATACGCTTTCTC
TACAATTTCATCGACAAGCTCTACTGCCCCAATACTTTCAGGACTATTACCAGAGCGAGC
AAAAGAGACTAAAAGCGTTGGTTTATCCGCAAAAAGATATTGATAAGGATTGGATACAAG
ATCAGTACTTGCAATCGCTTCGACAGCACAACCTAAATGCTGGCTTAATATCGGTGCAAC
AACCTCACCAATAAAAGCAGAAGTACCTGCCCCCGTAAAAATAACACGAAGTTCGCCTTG
TTTTGCATATTCAACAAGAGGCTGAAGAAATGGAATAACAAGTGACGATTTCACAATAGA
AACCGTTTCACGCCAAGTCGCTGGCTGTTGGGCAATTTCCTTTGCCGTCCAAAAAGCGTT
CTGCTTTTCTAATGTTTGGTTAGCAATATTGAGGATCATTGCATTTCCCTCACAAATAAA
TGGATTTATTTATAAGGAAAGAGAATAAAACTACGCAATTAACACTTGCACCCCGACATT
TTCGAGATACTCTCGATAACTTAGAGGAATTTTATTATCCGTGACTAACACATCTATTTG
ATTGGCTTGGCAAATAACAAAATGGCTATATTGACCAAATTTGCTTGAATCAGTCACCAC
AATCACCTGATCCGCTGCATCGCACATTAAGCGATTTAGCTGAGCCTCTTGCTCGTTAAA
GGTTGTGACCCCTTTTTGTAAGTCAAAACCATCAACACCCAAAAAGACTTTATCAAAGCG
ATAATGTTGCAAATTATTATCCGCCATTACTCCCGAAAACGACATCGCATTTTTCCGTAA
AACCCCACCCGTCATTCTTACTTCAACATTTGGACAAGAAACCAATGCCATTGCGACATC
AAGTCCATTTGTCAATACTGTCAAGTTAAGATCGCCAATAGCACTTACGATTGCTTTCGT
TGTCGTTCCAGAATCCAAAATCACCTTTTCACCCTCTTTTAGTAAAGAGGCAGCTAGATG
ACCAATCTGTTGTTTGAGTTCGGGATAATTATTGCGTTTATCCGCAATAGAAAGTTCCGC
CATTAATCTGGAATTTAATACCGCAAAACCGTGTGATCTTGTAATATAGCCCTGTTGCTC
TAACACATTGAGATCTGAACGGATAGTAACCGTCGAAACCCCGAAATGCTGAGACAATGC
TTCAACTCGATGACTGCCTGTTTTTTGCAATAATGCCAAAATGTCAGAACGTCTTTCTAC
GCTACTTTTCATTTTCTCTCCTACATCAAAGCAACCACCACATACTACGATTGCTTTCGA
AAGTAAGTTTACACCCCTTAAAAACAAAAACAATCGAAAATATTCGAAAATGAGAGAAAG
ATCACAAAATTTACATTTTGTGTTTTAAGCAAGAAAATGTTTTGTCACGTTTATAGTAAT
TTGAGCTTGGAAAGTTTCCTACTATACTTCTATACCAAGACTAAGTGATTGTGATATTCG
TGCTCAAAATGGTTACTATCATTTTGAGTTATGGTGATATAATCAAAGTAATGAATGATG
AACTTTCAGTAACTTATTGATTGATAATGAATTTTAGATAAAGAGAGATGTTATGACATA
TTGGTTCAAAAATGTAATGATTTACCGTTTAACCAGTGAATTACGCTTCACTAGCAGTGA
ATTAGACGCACAATTACAGCAAACAAAATTCACCCCTTGCCAACAAAGCGATATGCAAAA
ATTTGGCTGGTCGTCACCGCTTGCAGGAAGTGAACTGTTGCACTTTGCACAGGGTCAGCA
GTTCCTACTGGTTTCTCATAAAGAAGAAAAATTATTGCCAGCTCACGTCGTCAAAAAAGA
AACGGAAAATCGCATTGAAGCCTTAGAACAAAAAGAGCAACGTAAGCTGAAAAAAACGGA
AAAGCAGGCGATCAAAGATGATGTTGTGGCAATGTTGTTGCCTCGTGCGTTTAGTAAACA
CCAATTTACGGCGATTTGGTTAGACTTAGATAAACAGCTCGTTTATGTAGATAGTGGCTC
GGTAAAACGTGCCGAAGACACCCTTGCTTTATTACGCAAATCCCTTGGCTCTCTGCCTGT
TGTGCCGATTTCCTTCACGCTACAGCCGAGCGAAGTGATGACAAATTGGGTGGCAAAAGG
GCATACACCAAGCTGGCTGACACTTCTGGAAGAAGCAGAATTAAAATCTTTTGATACCGA
CAGCGTAATCCGTTGTAAACGCCAAGATTTAGAAAGCGACGAAATTAGCCAACATTTACA
AGCGGGTAAATTTGTCACAAAACTTGCGTTAGATTGGGAAAATCATTTTTCTTTTGTGTT
GAACGAAGATGCCACTCTTGCCCGTGTCAAATTTGCCGATGAAGTGCGTGAAAAGAACGA
TGATATTTTGAAAGAAGACAAAGCCCAACGTTTCGATGCGGATTTTCTGTTAATGACGGA
AGAATTATGTCTGTTTACAGAAAAATTGACGGAAGAGTTTGGGGGGGTAAATTCCTTGTT
ATCTTTTTAGCTGGTCTACTATTTCTCAGCTAATATTTTTTTATTCGTTAATTTAGAGGT
CAATAAAGTATGACACTCAAACCCGATCTTTTTTTGAAGATCGGGTTGATTATTCTTTAG
TTGGCGCTGAATTATAATTTAACTATTCTATCATTTTGTTTAATAGTAGAATGATGAAAG
ATTGTGGAATAGATGTTATAGAGGGTTATGCAAACATTTTTTTTTCGTCATTCATTGACT
TGGGTTATTTTTGCTTTTTTAGGCTTTTGCTTTTTCCCAGTAAAAGCATTGCAATATGGA
CTGTTTGAAGCAACTTCAGCCGAATTTCAACAGGCTATGGGGTGGAATGATATTAACCTT
ACTTGGATATGGTTTTTTCCCCTACTGCTTTATCTGTATCCGAACAAAACACCTTCAACA
TTACGAAGTAAATGTGAGTTATTCGGGGCAGTTGGGCTGTTTCTCTTTATCTTTCTTTCC
GCAATTTTAGCAAAAATCAGCTTAGGTTATGCGGTTTTTTTCTTAATTGTTGCGTTGATT
GCGTTAGCGACAAATGCCCTTGCTGAATTAAAAATAATGCAGGGTGACAGATTTATTATT
GCCTCATTGATTAGCATTATTTTGTTGATCTTTTTCTTTATGGTCTATCCAACACTGGCA
ATTTTCATCTCAATGTTTTACGACGGCAGTGAATTTGTACCAAGTCAAGTGTTGTCTATC
TTACAACAGCCTTATGTATTAAGAGTGATTGGTAATTCATTAAGTGTTGCGACAACCGTT
GGGATTTTATCTACGTTGTTTGGTTTAGCCTTTGCTCTTTATACCACACGGATTGCAAAA
CGCACGGCGTTTATTGGTAAAATTTTCTCTATCTTACCCATTGTAACACCGCCATTTGTT
GTTGGCTTAGGTGTCACCCTTATGTTAGGACGTTCGGGCTATGTGACTGCTTTTTTAGTC
GATCATCTTGGCTTTAGTAATAACTGGCTTTATGGTTTTACAGGGATAGTGATTGCCCAT
ACCCTCGCACTGACCCCAATGTCTTTTATGATTTTAGACGGTGCATTAAAATCTATTCAC
CCATCTGTCGAAGAAGCCGCTTATACTTTACGATCTAACCGCTATCAAGCCTTCTTCTAT
ATTATTTTTCCATTACTCAAGCCAGCGTTAGCCAACTCGTTTTTAGTTGTGGTGATCCAA
TCGCTTGCAGACTTTAGCACCCCTTTAGTTTTAGGTGGAAGTTTTGACGTTATTGCCACT
CAAATCTATTTCTATATTGCTGGTTCACAGTTAGATTATGCTTCGGCAAGCACCTTAGGT
GTGATCTTGTTACTCTTTTCCCTTACGATTTTTGTGGTGCAATATCTCTGGATTGGCAAT
CGATCTTATATCACCGTATCAGGTAAATCTTATCGAGGTGATGTACAAGCATTACCAAGC
GGTATGAAATGGGCAATTATTTGCACTTTAGGTTTTTGGGTTCTGTTTAACTTCGTACTA
TACGGTAGTATTTTTTACGGTAGCTTCACCGTAAGTTGGGGAATAGACCACACACTGACA
TTCAATAACTACCTCAATCTTTTTGGACAAGGGTTTAATAGTGGAGCGTGGCCATCTTTA
ATCCAAACGGTTATTTTTGCTGCTAGTGCAGCACCGATTACGGCTATTTTTGGTTTGTTG
ATTGCTTATATTACTGTTCGCCGTGATTTTAAAGGGAAAAAGCCCTTAGAATTTCTGACG
TTACTTTGTTTTGCCGTACCAGGAACAGTGGCTGGGGTATCCTATATTCTGGCTTTTAAC
CATCAACCTATTTACCTGACAGGAACAGGGCTTATTATTATTTTGTCTATGGTGATGCGG
AATATGCCAGTAGGAATGAGGGCGGCTATTGCTGGATTAAGACAGTTAGATAAAGCCTTA
GATGAAGCCTCGCTCTCACTGAAAGCTGGAACATTAAAAACAATCTGCTTTGTCGCTTTA
CCGCTTTTAAAACCAGCGTTACTTTCTGCCTTAGTTACGAGTTTTATTAGATCAATGACA
ACAGTCAGTGCGATCATCTTTTTAGTTACAGCAGACACACGCGTCGCAACCTCATATATT
TTAAATCGAGTAGAGGATGGGGAATATGGAATGGCGATTGCCTATGGCTCAATGTTGATT
GTAGTCATGATGGCAATGATTTTCTTATTTGATTGGCTTGTTGGCGATACGCAGATAGCC
CGTTCAAAGCAAAAAGATGAATTTGGAGAGAAAAATGGAACAAAAAAATGATTTTCTCGT
GTTGAAAAATATCAGCAAATCTTTTGGTAAACATAGAGTTATAGATAACTTAAACTTTTC
AATTAAACAAGGCACAATGGTCACGTTACTCGGTCCTTCTGGCTGTGGCAAAACCACTGT
GTTACGTTTAGTTGCAGGTTTAGAAAGCCCCACAGCAGGACAAATTTTTATTGACGGCGA
AGATGTTACCCACAACGCAACGCAACAGCGAGATATTTGTATCGTATTTCAGTCTTACGC
ACTTTTCCCACATATGTCGATTGGTGAAAATGTGGAATATGGGCTAAAAATGCAGGGTGT
ATCCAAAGAAGAGCGAAAACAGCGAGTAAAAGAAGCATTAGAGTTAGTCGATCTGGCAGG
GTTTGAAGATCGCTATGTCGATCAAATTTCAGGCGGACAGCAACAACGAGTGGCATTAGC
AAGAGCATTAATTCTCAAGCCTAAAGTTCTCTTATTTGATGAACCTCTAAGTAGTCTAGA
TGCGAATTTACGCCGTTCAATGCGAGAAAAAATCCGCGAGTTACAACAACGGCTCAATAT
CACTTCACTCTATGTTACTCACGATCAAAGTGAAGCTTTTGCAGTGTCTGATGAAGTGAT
TGTGATGGATCAGGGTACCATTATGCAAAAAGATACGGCTAAAAATCTCTATTTACAGCC
AAACTCTCTCTTTGTTGCTCATTTTATGGGGGAATCAACCATTTTTTCAGGAAAACGACA
AGGCAATCAAATTAATATCGGTGAGTTTTCTTTTACCCTTGAAAATGCAGCACGTTTTCA
AGTACCTGATGGGGATTGTCTTGTCGGATTACGACCAGAAAGTATCCGCTTGTTAAGTGA
TGGAACTGCAGCTCAATATTGTGAAATTAAGCAGGCTGTCTATATGGGAAACCATTGGGA
AATTACCGTACTTTGGCAAGGGAAAACATTAATGATTAACCTTAACCCAGAAGATTATGA
TGAATCCCAAAGAAATTGTTATATAGAAATAAAAAATAAAGGGGTGTTTTTGTTGAAAGA
TAATGCTTAAAGCATATTTTGACTAAAAATCTAGCATTCATTCTTAATTTCTAAAAAAAG
AGTTGCACGGATTTTTTTATCCCCTATAATACGCCACATCAGACGCGGGGTGGAGCAGCT
TGGTAGCTCGTCGGGCTCATAACCCGAAGGTCGTCGGTTCAAATCCGGCCCCCGCAACCA
GTTTTAAGGCTCATCGTTTTGGTTAAGACGATGAGTTTTGTTCTATCTAGGCATTTGAAA
TTGTAAAATGTTAGATAAAACAAACCGCTTTAAGCCTCAACTGTTGTAGTTTGAGGCTTT
TTTGTGGCTACATAGTCAGCTTTGTTGTGTTAAAGGGACTTTTTCAAGTCCTTTTTTTAT
ATCTGTCAAATGGAGGTTTCCTTGGCAACATTAGAACAAAAATTACAAGAGCTTGTCGCC
GATCCCATTGATGCAATGGGATTTGAACTTGTCGGCGTTGAGTGCCAACGTGCAGGTCGT
TTTTTAACTGTACGCTTATATATTGATAAAGAAGGCGGTGTTACGATTGATGATTGTAGC
GATGTTAGCCGTCAAGTGAGTGCGATTTTTGATGTGGAAGATCCGATTGCGGATAAATAT
AACCTAGAAGTATCTTCCCCTGGGTTAGATCGTCCATTATTTACATTAGCCCACTATCAA
CGCTTTGTTGGGCGTGAAATTGTTGTTCATTTACGCATTCCAATGTTAGATCGCCGTAAA
TGGCAAGGTAAATTAGTGAGTGTTGAAGGTGATTTAATTACCTTAAAAGTTGATGGTAAT
TTACAGGCTTTTGCCTTTGGCAACATTCAAAAAGCAAATTTAATCCCCGTTTTTAATTTC
TAAGGAAATCAAAACCAATGAGTAAAGAGATTTTATTAGCCGCAGAAGCGGTATCCAATG
AAAAATTATTACCAAAAGATGCCATTTTTGAGGCACTTGAAACAGCATTAGCCATTTCAA
CGAAAAAGAAAGCGGCTGCAGAACGTGAAGATCGTAAAACGGGCAACGGCATTGATATCG
ATGTGCGTGTTGTGATTGATCGTAAAACCGGTGAATTTACCACCTACCGTCGTTGGTTAG
TGGTTGAAAAAGTGCACTACCACACACGTGAAATTACCTTAGAAGCGGCTCAATTTGAAG
ACCCGAACATTCAATTAGGTGACTATGTTGAAGATGAGATTGAGTCTATCGCATTCGACC
GTATAACAATGCAAACCGCTCGCCAAGTGATCACCACGAAAATTCGTGAAGCGGAACGTA
ACAAAGTAATTGAACAATTCCGTTCAGAAGAAGGCAAAATTGTTATCGGTACTGTAAAAA
AAGTAAGTCGTGAAAGTATTATTCTTGAGCTTGCAGGTAAAAAGGACGATACCACTAAAG
CTGAAGCGGTGATTATGCGTGAAGATATGTTACCGCGTGAAAACTTCCGTCCAGGTGACC
GAGTGCGTGGTGTACTTTATGCAATTAAGCCTGAGTCAAAAGGTCCTCAACTATTCGTTA
CTCGTGCAAAACCAGTGATGTTACAAGAGTTATTCAAACTTGAAGTACCTGAAATCGGTG
AAGAAGTGATTCAAATCAAAGGGGCTTCTCGTGATCCAGGTTCTCGCGCCAAAATTGCCG
TGAAAAGCAATGATAAACGTATCGATCCAGTAGGTGCTTGCGTCGGTATGCGTGGTGCGC
GTGTACAGGCAATTACTAACGAACTTGGCGGTGAGCGTGTAGATATCGTGTTGTGGGACG
ACAACCCAGCACAATTTTTGATTAACGCAATGGCACCTGCTGATGTTAGCTCAATCGTTG
TTGATGAAGACAATCACTCAATGGATATTGCTGTTGAAGCAAACGCGCTTGCACAAGCTA
TCGGTCGTAATGGTCAAAATGTACGTTTAGCCACCCAATTAACAGGTTGGACATTAAATG
TGATGACAACCGATGAGTTAGAAAAAAAACATCAAGCAGAAGACAATAAAGTGATTAATC
TCTTTATGGACGCTTTAGAAATTGATGAAGAATTTGCTCATCTTTTAATTGAAGAAGGCT
TTACCTCATTAGAAGAAATTGCTTATGTACCAGTTAAGGAACTGACAGCAATTGATGGCT
TAGAAGATGAAGATCTAGTTGAAGAACTTCAAGCGCGTGCTAAAAATGCGATCACAGCTA
AAGCGTTAGCGGAAGAAGAAGCATTAAAACAGGCACATATTGAAGATAAATTGTTAAATC
TTGAAGGTATGGATCGCCATATCGCCTTTAAATTAGCAGAAAAACAGATTACCACTCTTG
AAGACCTTGCAGAGCAAGGTGTTGATGATTTAGCTGATATTGAAGAATTAACCGCAGAAA
AAGTCGCAGAATTAATTATGGCTGCACGTCAAATTTGCTGGTTTAGCTAAAAACAGGGAG
AGAAAGAATGAGTGAAAATGAAATCAAAACAGACGCACCGAAGAAATTAAGTTTACAGCG
TCGTACTAAAACAACCGTGAGCGGTACGACTGCAGGCGGTAAGGCAAAAGAAGTGCAAGT
GGAAGTGCGTAAATCTCGCAAAGTAGATACTGAAGCAGCTAAAAAAGCCCAAGAAGAAGC
ACTGAAAGCGAAACAAGAAGCGGAAGCTAAAGCGAAAGCAGAAAAAGAAGCAGCAGAAAA
AGCAGCAGAAAAAGCAGCGAAAGAAAAAGCTGAAGCGGAAGCCAAAGCGAAAGAAGAGGC
TAAAAAAGCAGAAGCAGCAAAAGCCGAAGAAGCAAAAAAAGCGGTACATCAAGTGCCTGT
AATGCCAAATAAACAACCAAAACCAGCGCAACCAAAAGCAGAAGCTCAACCAAAACAAGA
AAAAGCGGTTGATCCTGAAAAAGAGGCAAAACGTAAAGAAGAAGCTGAATTGCGTCGTAA
GCAAGAAGAAGTGGCTCGCCAAAAAGCGGAAATGGACGCAAAACGTGCAGCAGAAAATGC
TCGCCGTTTAGCAGAAAATACTCGTCGTTTAGCAGAAATTGCCCGTGAAGAAGCGATTGA
AAATGGTGAAGACTATGAAGATGACCGCTTTACTTCTAAATATGCGTTAGAAGCAGAACG
TGATTCTGAGCGTCGTAGTGAAGGCAATCGTGGACGTGGCAAAGGCGGTGTAGCGAAAAC
CAAAAAAGGCGGACGTGATGATGAAAACGGCAGTAAAAATGAACGTCAATCTGACCGCCG
TAACCAAAAAGATACCAAAGGCAAGGGTAAACACGTGAAGAAAGGCAGTGCATTACAACA
AGCCTTCACTAAACCAGCTCAAGCAGTTACGCGTGATGTGGTGATCGGTGAAACTATTAC
TGTGGCAGAACTTGCGAACAAAATGGCAGTAAAAGCGACCGAAATTATCAAAACAATGAT
GAAAATGGGCGAAATGGTGACCATTAACCAAGTGATTGACCAAGAAACTGCACAGCTTGT
TGCAGAGGAAATAGGACACAAAGTTATTCTGCGTAAAGAAAATGAGTTAGAAGAAGCGAT
CTTAGAAGATCGTGACTTACACGCAGAAAAAGTAACCCGAGCGCCAGTTGTGACCATTAT
GGGACACGTTGACCACGGTAAAACCTCATTATTAGATTATATCCGTAAAGCGAAAGTAGC
AGCAGGTGAAGCTGGCGGTATTACTCAGCATATCGGTGCATATCACGTTGAAACCGACGA
CGGTAAGATGATTACCTTCTTAGATACACCAGGACACGCGGCATTTACCTCAATGCGTGC
GCGTGGTGCGAAAGCAACGGATATCGTTGTTCTTGTAGTAGCAGCTGACGATGGCGTAAT
GCCACAAACCATTGAAGCAATCCAACACGCGAAAGCAGCTGGTGCGCCGATTGTGGTTGC
GGTAAACAAAATTGATAAACCAGAAGCAAACCTAGAGCGTGTAGAGCAAGAGTTATTACA
ACACGAAGTGATTTCTGAGAAATTCGGTGGTGATGTTCAATTTGTTCCTGTTTCAGCGAA
AAAAGGAATGGGGATTGACGACTTACTTGAAGCCATTCTTCTTCAATCGGAAGTATTAGA
ATTAAGTGCAGTGAAAGAGGGTATGGCAAGCGGTGTGGTTATCGAATCTTACCTCGATAA
AGGTCGTGGTCCAGTTGCAACTATCCTTGTTCAATCAGGTACGTTAAACAAAGGCGACAT
CGTACTTTGTGGCTTTGAATATGGCCGTGTTCGTGCAATGCGTGATGAAAATGGTAAAGA
CATTGAATCAGCAGGCCCATCAATTCCTGTGGAAGTATTAGGACTTTCAGGCGTACCAGC
CGCAGGTGATGAAGCGACAGTGGTGCGTGATGAGAAAAAAGCGCGTGAAGTGGCGTTATA
CCGTCAAGGTAAATTCCGTGATGTGAAATTAGCTCGCCAACAAAAAGCGAAACTTGAAAA
TATGTTTAGCAATATGGCGGAAGGCGATGTTGCAGAATTGAACGTGATTGTGAAAGCAGA
CGTACAAGGCTCTGTAGAAGCGATTGTTCAATCTTTACACGAGCTTTCAACGGCAGAAGT
AAAAGTGAAAGTGGTTGGCTCTGGCGTAGGTGGTATTACGGAAACCGATGCAACCTTAGC
GGCAGCGTCTAACGCTATTGTACTTGGCTTTAACGTCCGTGCAGATGCCTCAGCACGTCG
CATTATCGAAAGCGAAAACATTGATTTACGTTATTATTCAATCATTTATGAGCTATTAAA
CGAAATCAAAGCAGCAATGAGCGGTATGTTACAACCTGAATTTAAACAAGAAATCATCGG
CTTGGCAGAAGTGCGTAATGTCTTCCGTCACCCGAAATTTGGTGCAATTGCAGGTTGTAT
GGTTACTGAAGGTATCGTCAAACGTAACAACCCAATCCGTGTATTACGTGATAACGTGGT
AATTTTTGAAGGCGAGTTAGAATCTCTCCGTCGTTTCAAAGACGACGTTTCAGAAGTCCG
TAACGGTATGGAATGTGGTATCGGCGTGAAAAACTACAATGATGTAAAAGTCGGCGACCA
AATCGAGGTATTCGAAGTGGTTGAGATTAAACGTTCGATTTAATCTATTGATATTAGGGC
AAATGTCATTTGCCCCTACAAATTTAACGGCATAATGATTTCTCGTTATGCCGTTATTTT
TTATTCTTCCAACAAAAATTTCTGTTAGAATAAATGCAACCCTATTCAGCATTGGAGGTA
ATATGGCTCAAATTTATATTCAATCGGATTACTTTCATCAACAAATGGCGTGTATTGTGC
AAGCAATTCAATCAGGAATGGAAAAACAAGCACTAATTTCTTACGTTCAAAACGTAGAAA
AACAAATTGCCGATAAGGTGGAAGAGCCTGCATTTAACTACGATCTAGAAAGAATGAAAG
CACACGTTGAAAGCAAAGAGATTGCTGTGCCTAAATGTAATTCACCAGAGGAGCTGGATA
AATGGCTAATGTCGCTATAAATGGAATGGAAGTTACATTAGGTGAATTGTTTTCTAAGGA
GCTGAAGAATTTTCCTCAATCGGATCGTCTGCTTATTAACAAATTTATTTGGCATATTCA
AAATTTTGGCTTTACCAACCTTGAAGGCAGGAATAAATCTTCCGACAACGTGCATAAAAA
CGATCCGCACTTTGCTCAAAAAGTAAAATATGCGCGAGAAAATCATCTATGGCATTACCA
CATTGGTATCCTTGCCTTTGATTTAAGTAAACCTTTTGGCGATAGAACGTCTGAATATGT
GCTGCATTATCAGCGTTTTAGTGATCGAATAAAAATAGTCGATTATTCAGCTCACCCGCC
TTTTAATTTACCCACAGCTTCTTACCTTAGATAAATGACATTACTGGTATCCTTTAAGAG
TGGAAAAAGTGTCAGTTTATGTAAATTCAAAGTCCCCCCCGTCAGAACAAAATCAATAGG
ATTTCCACAACTATCTACTGCTAAATGAATTTTTGTGCTATTACCTGCCACACTTTTGCC
AATCGCTTGCGGATTTTGACCGCTTGCACCTGTTGCATGCTGGTGAGCCTTGATGACACT
GCTATCAATAAAAATCCATTCAGAATCAATATATTGTCTAAATGATTTTAGCACTTATTA
GAT
>H64 Scaffold2
ACAATGCAAAGCTGAAACTACGATACAATCTAGGTAAACAATTGGATAAACCGCATCAAG
TGGGCGATTTTGCCATGCCATTACGCGTTCTTTCACGGCGTCGGTAACGCGAAAAATCAG
GCTGGTTGACACATCCGCATCATAGAGTTCTTTGAACATTTCAACGATTTCCTGATTACT
TAACCCCTTGGCATATAAGGCAATAATCTGCTCATCCNNNNNNNNNNNNNNNNNNNNNNN
NNNNNNNNNNNNNNNNNNNNNNNNNNNNNNNNNNNNNNNNNNNNNNNNNNNNNNNNNNNN
NNNNNNNNNNNNNNNNNNNNNNNNNNNNNNNNNNNACTTTTTTAAGCTGCTTTTTTGCAA
CAAATTTGTCTATTACACCATTTTCGTCCGTTTATTTATATGCCGAATGATACAGTTTTC
TTAAGCTATCTAAACGCGCAATAACTGTTTTTGCTTCCGTTAAATTACCTTGACTTGCTA
AGTTTTTTGCTTGAGCAACAACATCGATGACTTCTTGCATACCTTGTTGATAGCCTTTGA
ATTTTTCTTGATCGCCATCTAAGCTGTTTGGCATAGTTGCTTGGGCTTTTTTAGACACTT
CGATAAATTTATCTGCATTTTGCGTAAATTCTTCAGCTGTTTGGGCATTTGTTAATAGGT
TAATTTGGCGTTTCATTTGGAACATTTCCATTGATACACCACTTGCCACTACATTTGCCG
AAATTGCTAATACTAAAATAGATAATAAATGTTTAAACTTTAACATTATTCACTCCAAAT
AAATAAAAAAGACGTGGGAAAATTCCCACGCCCTTATATCAGATTTCATAAATTAAGCAA
GACTAGCCTTGATATTTTTGGAAGACTAAGCAAGCGTTTGTACCGCCGAAGCCGAAACTG
TTAGACATTACGGTTGTTAACGCTTTGTCTTGGCATTCTGTTACGATATTCACACCTTGT
GCTTGTTCATCAGGTTCTTCAATGTTGATACTTGGTGCAATGAAATCGTTATCTAACATT
AATAGCGAGTAGATCGCTTCGTGAGCACCTGCTGCACCTAATGAGTGACCGGTCATTGAT
TTAGTTGATGAAATCGCTGGGGTTTTATCGCCAAAGACATTTTTGATTGCGCCTAATTCT
TTCACATCACCCACTGGTGTTGATGTACCGTGTACGTTGATGTATTCGATTTCGCCTTTA
ACTGTTGCCATCGCTTGTTTCATACAACGTTCCGCACCTTCACCACTTGGGGCAACCATA
TCGTAACCGTCTGATGTTGCACCATAGCCTACGATTTCCGCATAAATTTTTGCACCACGA
GCAAGGGCGTGTTCAAGCTCTTCAACCACAACAACAGCACCACCACCTGCGATGACGAAG
CCGTCACGGTTGGCATCGTAAGCACGAGAAGCTTTAGTTGGGGTTTCGTTGTATTTGGTT
GAAACTGCACCCATTGCATCAAATTCCGTTGCACATTCCCAAGATAACTCTTCTGCACCG
CCAGCGAAAACCACGTCTTGTTTGCCTAATTGGATTAACTCCATTGCGTGACCGATACAG
TGTGCTGAGGTTGCACAAGCAGAGCTGATAGAGTAGCTTACACCACGAATTTTATAAGGG
GTTGCTAAGCAAGCAGATACACTTGAAGCCATTGTTTTAGTTACGGCATAAGGGCCAATT
GCTTTTACACCACGAGGACTACGCACTGCATCACAAGCCACTAATTGACTATGTGCAGAG
CCTGTACCTGCACCGATAATTAAACCTGTACGATCATTAGATACCTGCTCTTCGGTTAAA
CCAGCATCTTCAATTGCTTCTTTCATTGAAAGGTAAGCATAAGCAGCTGCATCGCCCATA
AAGCGATAAATTTTACGGTCAATTAATTCCGCAGGGTTTAATTTAATTGTTCCAGCAACT
TGGCTACGCATACCCACTTCAGCAAATTTAGGTACAAATTCAATGCCTGATTTACCTTCT
TTTAATGAAGCTAATACTTCTTCTTTGTTATTACCGATACTCGAAATAATGCCGATACCT
GTGATGACGACTCTTTTCATTCTTTTTCCTCTATGAATAATAAATCACGAAAACTTGGCT
ATTTTACACTACTTTGTCACTAAGTTCGCAACATAAATGTAAACTAGCGGTCAGATCCGA
GCTGTTTTATACAAAAAATCCCCTAATTTCTACAAACTAGGAGATTGTTATCGTTAAAAT
CTAATTACTCTGCAAACGGATCACGCAAAATCATTGTTTCAACACGGTCTGGGCCTGTTG
AAAGAATATCGACTGGTACACCTAACACTTCTTCAATGCGTTTGATGTAGTTGATCGCAT
TTTGCGGTAAATCTTCTAATTTAGTTACACGGAAAGTATTCTCTTTCCAACCTGGTAAGG
TTTCATAAATCGGTTCAACCCCTTCCCAGTCTGCCGCCGCAAGCGGTGAGTATTCTACGA
TTTCGCCATTTGGTAATTTGTATGCGACACAGATTTTTAATTCCTCAAAGCCATCAAGTA
CGTCTAATTTGGTCATACAGAAGCCTGAGATTGAGTTAATTTGAATTGCACGGCGAACGG
CAACGGCATCGAACCAACCGCAACGACGTGGGCGACCTGTGACTGCACCAAATTCGTTAC
CTTTACGAGCAATTTCTGCACCGACTTCATCAAAAAGTTCAGTAGTGAACGGACCTGAAC
CCACACGAGTACAGTAGGCTTTGATGATGCCTAATACATAATCTAAATTGCGAGGTCCGA
AGCCAGAACCCGTTGCAACACCACCAGCAGTCGTATTTGAACTGGTTACAAATGGATAAG
TACCGTGGTCAATGTCTAACATTGTGCCTTGCGCACCTTCAAACAGGATATTGTCGCCAT
TGGCTCGTGCTTTGTGTAATAGGGTTGTAATATCTGCAACCATACCTGTGATGATGTCTG
CCACCGCAAAAAGGTCATCTAAGGTTTTTTGGTAATCTACAGGCTCAACTTTGTAGTAGT
GAACTAGTTGGAAGTTGTAATATTCCAAAATAGTTTTTAATTTTTCTGCAAAGGCTTCAC
GGTTGAATAGATCGCTGACACGCAGACCACGACGAGAGACTTTATCTTCGTAAGCTGGAC
CGATACCACGACCTGTTGTGCCGATTTTGTTTTTACCTAACGCCGCTTCACGAGCGTGAT
CCATTGCAACGTGATATGGCAGAATTAATGGGCAAGCCTCAGAGATTTTTAAACGGTCAC
GCACATTAATACCACGGGACTCTAATTCGCCCATTTCTTGCATTAATGCCGCAGGAGAAA
GGACTACACCGTTGCCGATTAAGCAGGTCACGTTTTCACGCAAAATACCTGATGGAATAA
GGCGAAGTACGGTTTTTTCGCCGTTGATAATTAAGGTGTGACCTGCATTATGTCCACCTT
GGTAACGAACCACATATTTCACACGATCCGTTAATAAATCTACGATTTTGCCTTTACCTT
CATCGCCCCATTGAGCTCCAAGGATTGCAACACTTTTACCCATAATAAATTGCCTCTTTT
AGTTAGGTTTAGTGAATGTCAAAAGCATACAAGCGGTTAGATTTTTTTGGTTGTTACAGT
TACGCTAAACCTCAATCTTTCAGGCATACTGTAGGGACACACTGAGTGTGTCCTCAACAT
GATCTTTTATGAGCGGACACACTCAGTGTGTCCCTACATTTTGGTTAATATAAACTGTTA
TATAACAACCTAAAATTTTACAACCTCGTTGTAGCTTTCTATTTTAAAGATAAAAAAGAC
CCGCTTTATCAGGTCTTTTGATATAACTATTTTGTAGGTGCTTTCATAAAGCGGAAAAAT
TCGCTGTCTGGTTTAAGCAACATCATATTGTTTGAGCCTGCAGCAAAACTTTCTTCGTAA
GCCTTTAAACTACGCACAAAACTGTAAAATTCAGGTTCTTGTTTAAATGCTTCAGCATAG
ATTTTAGCAGCTTCTGCATCACCTTGACCTTTTAGTTCTTCAGCGGTTTTATTTGCATTG
GCTAAGATGAGTACCACTTTTTTATCAACATCAGCACGAATAAATTCTGCTTTTTCTTCA
CCTTGTGAACGGTGTTCACGAGCAACGGCGGCACGTTCAGCTTGCATACGTTGATAAATA
GAGGCTGATACTTCATTTGGTAAGTTGATCTGTTTTACACGCACATCAACTACTTCAATC
CCTAATCGTTCTGCACCATCTTCGCCATCATTCAAGGCTTTTTGCGCTCCTGCCATCAGT
TCACCACGAGAACCTGAAACGATGTCTTTAATGGTACGAGAACCGATTTCAGAACGTAAA
CGGTCATTGACTTTACGTTGTAATAAGGTTGAAGCTTTTTGTGTATCGCCACCAGTTGAA
GTATAAAATTGACCAAAATCGCTGATTTTCCATTTCACATAAGAGTCCACTAGCAAGTCT
TTTTTCTCGACTGTGACAAAGCGATCCTCTTGTCCATCAAGGGTTTGAATACGAGCATCT
AAGGTTTTTAGCTGATCGATAACAGGCACTTTAAAGTGTAAACCTGGTTTATAAACAATC
ACTTTATTATCGGCATCACGATGTACTTTGTTAAAACGTAACATAATGCCACGCTGACCT
TCTTTTACTACGATAACCGATTGGAAAAGGATAAATGTCACAACAGCTAAAACAGGTAAA
AGTAACTTACGCATTCTTAAAATCTCCCTTTACGCACAGGCTCATTCTGTTCCACTGCAG
GTAATTGAGCAGGGCTAACAGGTTGAGCAAGTTGCGGCTGTTGTTGAATAACAGGTTGTG
ATGATGGTGTTTTTACCGCTTCATTTGTCGTTGATTTAGCCATCAATCTATCAATAGGTA
ACACCGTTAGATTATTGCCGTTTGAGCTATCTACCATTAACTTCGGTGTATTTTTCATCA
CTTTTTCCATTGTTTGAATATACAAGCGGTCACGAGTGACTTCTGGTGCGGCTTTATATT
CAGGCAATAATTGAGTAAAGCGTTGTACTTCACCTCGAGCATTTAACACAACTTGCTCTT
TGTAGGCATTTGCTTGCTCTAAAATACGTTGTGCTTGACCACGAGCAATTGGCTCTTGCC
CTCTTGCGTAGGCTTCGGCTTCACGAATTAAACGCTGCTCATCTTCTTGTGCTTTGATGG
CATCATCAAATGCCGCTTTCACTTCTTCAGGCGGACGAGCATATTGGAAGTTCACATCGG
TGATCAATAATCCCATATCATAATTTTTGATAATATCACGCAAGGCATTCCACGTTTTTT
CACGCACAATCGCACGCCCTGTGGTTAAAATATCGTCCATTGTCATATGTCCGATCACAT
AACGCAATGCACTGTCAGTCGCTTGTTTCAAGCTATCATCAGGTTTGGTCACGCTAAAGA
GATATTTCGCTGGATCTTCAATACGGTATTGAACGGTCATTTCTACCAACACCATATTTT
CATCTTGGGTAAGCATAGAGCCGTTAGTTCTCAGTTCTAACACACGTTCAATATTCACTG
GCGTTACATTATCAATAAAAGTTGGTTTCCAGTTTAGACCAGGTAAAACAATTTCGTGTA
ATTTACCGAAACGAGTAACTACGCCACGTTCTGCCTCTTGGACGGTATAAAACCCTGAAG
CTCCCCATACAACTAAGCCTAAGCCGAGTAATACAGGTAAAAATTTTCCTGCAGAAACAG
CTGGACGGTTATTTTGGTTTGAACCATTGCCTTTACCGCCACCCATTTTTCTCAATAAGC
TATTAAAAACTTCCTCTAAATCAGGTGGTTGCTGTTCATTTGATTGCTTATTCGGCTCTT
TTTCTTGACCCGATGGTTGTTTTTGTTCAGGCTTTTTTTGCCCTGGTTTACCCCAAGGAT
CTTGCTGATTGCCTGATTCGTTCCACGACATAACGTTCTCCAAAGTTAAATTTTTCTTCG
CAAATGTTAATAAAATGCAAGCGTTTGATTGTACCTATTTACAAAACTTTTGGCTAGATT
GAATGTGTAAATTATTTTATCGCCACTTAGCAATATATAACGTACAATAAAAAATATCGG
ATATATGTTTGCTCCTATTCAATATAATGAAAAAACATGACTAAAATCAGCCTAGTTTAA
ATATGTGAAAGATAATTAATGAATAAGAGAGGAAAAATGTATAAGCACCTTTGGCTTTCT
AATTTTTTTGGTCGAAATATCGCTGATCTGGATCTTATTAGTAAAGGGAGCAACTCGGAT
TTAGTTCTCGCTGATTTCTCTCTCATTCAAACAAAATTGCCAAGCTGGGCAATAACGGAA
ATAGCTTGGGTGCAGCAGCAAGATTTTCAGTTTGTAGAAGGTGAGATTGTTTTTGAATAT
GATCTTGCACATTTTTCACCTGAACTGACCGCTTGTCGTGTGGCAACGGAACAGGATTTG
GTTCAACTTGAACCCTTTTCGCATTTGTTTTCACAAACGCGTTTTCGTTCGCCTTGGTTT
TCATTGTTAGAAAATCGTCGATTTTATTGGCAATGGATTAAAAATGCAGTTAAGGGAGAA
TTTGACGATATTTGTTTACTCAGTGAAGCCACAAGCGGTGAAATACAAGGGATGATTACC
CTTCGAGTAAAAGAGACTACGGCACATATTGGCTTGTTGGCGGTCGCAGAAAAATGGCGG
AAGCAGGGGGTTAGCTATCGCTTATTAATGAATGCGATCGCTTGGGCGAAACGTCAGCAA
GCGACGAAAATGGTGATTACCACCCAGCTGAGCAATTTAGCTGCAATTCTGCTTTATCAA
CGCTTAAACGGAAAAATCAGCGGCACTTATTATTGGTTTTATCGATGATGCAAAACATTC
CTTTTAACCGACCGCCTGTATTAGGTACAGAGCTAAATTATGTCCAGCAAGCGATCTGTT
CAGATAAGCTATCTGGAGATGGTCACTTTACCCGTCTATGTGAGCAATGGCTTGAACAAC
GGTTTCACGCACATAAAGTGTTACTGACACCTTCTTGTACGGCGGCGCTAGAAATGGCAG
CGATTTTACTTGATATTCAATTGGGTGATGAAGTGATTATGCCAAGCTATACCTTTGTTT
CTACGGCAAATGCCTTTGCACTGCGTGGGGCGAAAATCGTGTTTGTAGATGTTCGACCGG
ATACGATGAATATCGATGAAGCCTTGATAGAACAAGCGATTACCCCCAAAACGAAGGTAA
TTGTCCCTGTACATTATGCGGGTGTGGCGTGTGAAATGGATAGCATTATGGCATTGGCAC
AGAAATATCGCTTATGGGTGGTAGAAGATGCGGCTCAAGGGATTAATGCATTTTATAAAG
GGAAAGCACTTGGCACGATTGGGCATATTGGCTGTTACAGTTTCCACGAAACGAAAAATA
TCACCGCAGGGGGAGAAGGCGGGGCGATTGTCATTAATCAGCCTGAACTGACCGCTCGTG
CTGAAATTATTCGAGAAAAAGGCACAGATCGTCAGCAATTTTTTCGTGGCGAAGTAGATA
AGTATAGTTGGCGAGATCTCGGCTCAAGTTTTTTAATGTCAGAAATACAAGCGGCTTACC
TTTATGCTCAGTTACAAGGGTTAGAACAAATCCAACAAAAACGGCAGATGATTTGGCAAT
GTTATTTTGACGCATTACAGCCTTTGGCAGAGAAAGGGATTGTGGAATTGCCCTACATTC
CCCAAGAGTGCCAAGCAAATGCTCATCTGTTTTATATAAAATGGCAAAATCTCAAGGTGC
GAACGGATTTTATTAATGCAATGAAATCAAAAGGAATTTTGACGGTCTTCCATTATGTGC
CATTATATTCAAGCCCTGCAGGGCAGCAGTTTGGCCGATTTTGTGGAGAAGACAAATGGA
CGACTAAAGAGAGCGAGCGGTTAGTGAGATTGCCACTGTTTTTTAATATGCAAAATGAAA
GTATTGAACATGTAATTAGGGCAATATTGTTTTGGAAAGCCTGATATATTCTCTTAAAGG
AATGTCTCAGGATTTGAGCTAGGGTGAAGACTTTTTCTTTATACCATCGCAATTAGGTTA
TATAGAAAATTCTGCAAAATCACACCGCTTATATTTGTCGATATTCTACACCTGCCACGA
AATAAACGCCCAACGGGCTTGATCGTGGCTGATTTTTTGTTGAGATTGCTGTTTTTGCTG
ATAGAAGGCCTGTAATTTTTGTCGTTCTAGTTCGGTTAATGTCCCTAGCGAAAACTCCAC
GGCATTTTGCAGATCTTGGTATGTTTCCCCTTGAAAGCCCCCTGTTTCTCCCTGTAAAAA
GTCAGTTCTGCCTGAATACCACGCTGATAAAGACGGTTTAACAGATAGATATAAAAGGCG
TAAACTTGTTTGCATAAACGGGCTAGGGGAATGGCAAGCGTTTCCGGTCCTGAGCCAATA
TCCAATACACTATCTGTCGGTTCAATCTTCATTTTATCTAGAAATTGACGGGTATAACTG
TTCTCTTTTTCAACAAAAGTTTCGGCAAATCTAACCGCTTTCTTATCCCATTTCTCAGCG
GTAACATCATGATAACGATATGCAATCAGATGTTGTTTATAAAGTTGAGCAAAATCAATG
TCGTAGAATGAATTCATGTTATTCCTTAAAAGGTAAATGTTGAGCCAAACTTGTCATATC
AATACGATAGGTTTTGGCTAGTTGATGAAGAGTGAGCATAGCGGCTTTTTTCCCTTGTTG
AAAGGCTGGCTGATGTTGTTTATCTAAAATCACAACGCTATCTGCAAGGTAATCGGAGTG
CTGTGGGTGATGTGTAGTGATCAGTAACGCCATATTTTGTTGATGTAGTCGTTTAATTTG
GTTCAGCAGACGAATTTGATTACCGAAATCAAGGCTTGAAGTTGGTTCGTCCATAATCAA
CATCTTGGCTTGCTGTGCAATGGCTCTGGCTATCAACACTAACTGTTTCTCACTACCGCT
TAATTGTGGATAGTAACGTTGAGCTAAATGTACAATATTTAGCTGTTCCAATGCGTTAAA
AGTAAGTTGTTTATCTTTATGGCTAGGGCTTTGATACCATTTTAGATAAGCCGAACGCCC
CATTAAAACCATCTCTTCAACTGTAAAGGGAAATAAACTTTGATGCGCTTGCGGCACATA
GGCAATTTGTTGGGCTAACTGTTGTGGTGAATAGGTAACAAGCGGTTGGTTTGCAAAGAA
AATTTCCCCATGCAATTTTGCTTGAGTATCCAATAACGTGCGTAAAAAGGTACTTTCCCT
GCCCCATTTGCCCCTAACACACAGCAGATGTCATTTGTTCCCAGACGAAAATCGATCCCT
GAGATCAAAGGCTGACTGGCATAGCCAATCGTTAGGTTTTTCGTTTCCAGTATCACAGTT
ACCAACAATACCGCACTAATACCGCCGACAAATGCAAAAAGTTGCACATACCACATCGGC
AAATTGCAAAAAATCGCCAACGAAGCCCCAAAACCAGCCCCTGCCGATACGCCTAGAATA
TCGGGGGAAACCAACGGGTTTTTAAACATCCCCTGATAGGTTGCCCCTGCACAAGCTAGT
GCAGCCCCGACTAAGCAAGCAACAATAATCCGTGGCACTCGAATATGCCATAACACCGTT
TGAACTTGGTTGGTTTCGCATTCAACAGAGAAAGCACAAACGACCGCTTGCCACAGTGCT
GTCGGCGAAATCGGATACTTTCCGAGATTAAGCGAAAGCAAAATAGCCAGTAATAAGAGC
AAACTCAATATCAGTAGCGACCGTTTGGACATCATCTCAACCGAACATTTATCTACCTTT
CGGTAATAATTCGTTAGCCTGTGCGTCAGTTAAATCAATATGATAAAACAACTTGTAAAA
GGTCTTTAACTCAGGAATAAATGCCTTCGGTTCACCGCCTGACAAATGATGTTGTAGCCA
TTTCATACCTAACAAACGATTTAAACTTGGTGGCGAGTCTAACCAACCAAAAGGTTGATG
TGGGATTAAATAGACTTGCTTATTTTTCACCGCATCTAGTGCTTGCCATTGCGGTGCTTC
CCAAATCATTTGATAAAATTCAGGAAATTGCGTAAAAATGATGTCAGGGTTCCATTGCAA
AAGCTGTTCCATTGACACTTTCGCCAAACCTTTATGTTCCCCTTCCACCACATTTTTCAA
CCCGACCAGTTCCATCGCCTCCGTATGGATTGAACCTTTAAAGCCTGTTTCCAAGCCGTC
GGCACCTCGTGCAAGATAAGCGGTTTTTGCAACATTTTTCGCAGAACCAACCGCTTGTTT
TAAGGTTTCTTCCGCATATTTTGCCAAGGTTTCAGCCTGTTTCGTCTGCCCCACAATTTC
ACCTAATTCACGCAACAATTCTGGGGTACGTTCAAGTTTACCGTCCAATAAAACATAAGA
CACTTGAGTATGAGCTTGAGTTTTCTTTGCTTGATCAAGATAGTTTGGTGATACATTACC
CACATCGACAATCAAGTCAGGGGATAACGCTACGATTTTTTCAGGCGATAAACTACTATT
TTTGCCCGAAACTCTCCCTAGCGTTTCTAATTTCTGTAACGTTTCAGGGAATAATTTGCC
TGATGTCGATTGCATTTTGAAGCCGGCAAACCCGGCTAATTTTTCAGGGGCAACAGCAAG
TAACACAACATCACTTGGATTACCTGCACTGATAATTTTTTGTACACGCTCAGCTTTGGG
TAAATCGCCAAAATGGGTACTGATCGGCTGCTCATTGGCAGACACACCACTTGTCACAAA
CGCCAATAAAGCGAATGCAGAAAGAAATTTTTTCATAATCTAGCTTCTGTGATTAAGACA
AAATCATTATATTTAAAATTATATAGCGATAGAAATTGATCAACAAGTCAATACATTATG
TAAATTTTTGCAAAAAATGAATGATCGTTCAGTTTAGAGCTAGTCGAAATGGGGCGTTTT
CTTTAAAATACGCCCCATCATTTTTTAATCAAGGAATTTCTAATGAAAGTGTCAAAACTT
ACTTTTACATTACTTTCTGCACTGGTACTTTCAGCTTGTACCAATATGAGCAACGATGGC
TCTCTACAAAAAGCACAGCAAGATTATCAACAATATCAAGACATTACGAAACAATATCAA
ATCAATGAGCAATGGTGGCTTGGCTATAATGATACCCAGCTTAACCGCTTAGTTGAAACG
GCACTTGCCAATAATATCAATTTGGCAAAAACGGCAATTTCCGTGAATAAAGCCTTATAT
AATGCAAACTTAGTGGGGGCAAATTTAGTCCCAACTTTCACTGCTTCGGAAAAATCTTCT
GCTTCAAAAGGTGTTGGTTCTAGCAGTAACCTAAACTCGACTGGCACATCAAGTATTGGA
CATCAAATTAGCTTAAACCTAAGTTATACCCTTGATTTATGGGGGCGTTTAAGAGATACC
GCAAGTGCGGCAGAGTGGGAACACAAAGCTACCCAAAAAGATTTACAAGCGGCGAGATTA
TCTTTAATTAATGCCGTTGTGAGTAGCTATTACAATCTTGCCTATTATCAAGACGCAATC
CGCATTACTCAACAAAGCATAAAAAGCTATGAGCAGATCAACCGCATTTTAAGCAATAAA
TTCAAACAGGGATTAATCGACCAGCTTAGCGTAGATCAATCAATGCAAGCGGTACTTTCT
GCACAAAATACCTTAATCAACTTACAATCGGCTCAAAAATCCAGTGAGCAAGTTTTGCGT
AATTTGCTAAATTTAAAACCGAACGAACCGCTTGTAGTCAATTATCCGAGTATTCTTAAG
GTCAAATTACAGGATGTTGATGTGAATGTTCCTGTTTCAACCATTGCTAATCGCCCAGAT
GTACTGGCAAGCTTACAGCGTTTACAAGGGGCATTTAAAAACCTCACCGCAACTGAAAAT
AGCTGGTTCCCGACAGTCACATTAGGGGGAAGCCTAACAGGAAGTTCAACGAAGTTTAAC
AATACGTCAGATAACCCTGTCGCTGGTGGCGTGGTGTCTTTTGATTTGCCGTTCTTAGAT
TGGAACAGAGTACAAAATAACATTAAGATTTCAGAAGAGGGTTATAAGCTGGCTAAATTG
AACTATGAACAGACAGTAACAACCGCATTAAATGAAATCGACACCTACTATTCCACTTAC
CAACTGTCAAAAAGTGGCTATGCGAATTTACAGAAAAAATATGAGTACGATAGAAAAATC
AGCGGATATTATAAAAACCGCTACGATCAAGGTATCTCTGAATTGCGTGAATGGCTAAGT
GCAATGAACACCGAACGTAGCTCAGAACTTTCATTGCTTGAAAATAAATACACCCTGCTC
AAAAATGAGAATGCCATTTATCAGGCAATGGCTGGGAAATATCGCAAATAGTATATTTAA
GTATAATAGCAGTGAGAAATTAAGCTGCGCCTCTAATTTCTCACCTTTTACTACATTCTA
GCCTTTAAATCGGGAAACCCACCCAAATCCTTCAACTTATTCACCATTGCACAAAACAGC
TCTGCAGTGCGTTCCGTATCGTACAAGGCAGAATGGGCTTGTTTGCCGTCAAAAGGAATT
TGTGCCATTTGGCAGGCTTTGACTAAGACCGTTTGTCCATACATAAAACCAGCCAAGGTT
GCAGTATCAAACATTGCAAAAGGGTGGAACGGATCTCGTTTGGCATTAATGCGTTTTACC
GCCGCTTGTAGAAATGCCTGATCAAAAGTTGCATTGTGTGCCACAATCACAGCACGTTGG
CAGCCGTTGTCTTTTACCGCTTTGCGTACCATTTTAAACATCTCGGTAATGGCAACATCT
TCTGGCACAGCACCACGCTCTGCATTATCTACATCAATTCCATTTACTTTTAATGCCTCT
GGATTGATATTAGCATTTTCAAAAGGTTTAACGTGGCGATGAAATTTTTCATCTAAATGC
AAATAGCCGTCGTCGTCCATTTTCAGCGTAATCGCCGCAATTTCTAACAATGCGTCCGTT
TGAGCATTTAATCCCCCCGTTTCGACATCAACCACAACAGGAAGATAGCCACGAAAGCGA
TTTTTCAATAGATTGTAATTGGTTGCTTCTGTTTCAGCCATTAACCTAACGCCTTTTGTG
CATCTTTGTTAGCGATGAATTCGATTTTGTAACCGTCAGGATCTTCCACAAACGCAATCA
CGGTTTTGCCACCTAACACAGGACCAGCCTCACGAGTGACTTTTCCACCAGCTTGACGAA
CCGCTTCAACCGTTGCGTAAATATCATCTACACCGATAGCGATGTGTCCGTAGGCAGTGC
CTAATTCATAGCTCTCAACTCCCCAGTTATACGTCAGCTCAAGCACGGCACTTTCGCTTT
CATCTGCATAGCCTAAAAATGCAAGGGTATATTTATATTGCTCATTCTCGCTGGTGCGTA
ATAAACGCATACCAAGCACTTCTGTGTAAAATTTGATAGAACGTTCTAGGTTTCCTACTC
GCAACATTGTATGTAAAATTCGCATCGTAAAATCCTCTTAAAAATAGAAAAAAATGCCAA
TATTATGGCATAATCTCGCCCTAAAATCATTTTTGAATTGAAACTATGGCTCACGATCAC
GATACACCTTCTAAATTAGAAATCGCCACGCACGCTATTTTGCCTTTAGTGACGATGTTA
TTGATTGAAATGTCACTCAATCACTATTTTGCACCGCAAAATGCAATCTTTGTTTCGCCT
TATCTGCTCACCTTTTTTACTGTTTGCTTGATTAGCTTCGTGGTGCTGTGGAAAGGGCAA
ATTTGCCCAGGGCAGAAAGGGCGTTTAACGGCTATTCTACCTTGGCTCTTGGTCTTTGCG
GTGGGTAATTTTCTCTATTCTCTTATCTTTACCCCGAAGCATTCGCCTGCGTTAGTCGCT
GGATTTGCTTCTGTTATTCTGCCGTTTATCTATTGGAAACTCCCCAAAGATGAAGAGATT
TATCGTACGGTAATTTATTGTAGCTTAGGCATCACCGCCATTGGTATGCTGCAATATTTG
CTGATTTATTGGTATGAAGTGCCGTCGCTGTTGAATTGGATTAGAGCCAATAATTTTGCT
CAGATTTTACTCGGTATTTTATTAAGCGGTTGGTATTTAATGCTAGCGAAAAGCCGTTTG
GAAGGCTTTTTAAAACTGTTGGTATTGTTAGCACTTATGGTATTAATCATCAACTATGTT
TGGGTGATTTTCGTGTTATATCAACAACTTGCGATTATGCCTGAGATGGTGATTTATCCT
TACTTTATCTTCTTTGGGGTTCAGTTTGTGATTTTGATGATGTTAGCTTGGTTGCTACTC
GGCAAACAGGGAAAAAACATCAAAAATCCAACCGCTTGGACGGTCGCTACCTTCCTTGCA
ATGCTTTATCCATTAACAAATATTCTCTAAATGTTACGCAGAAGCCTATTGATTATCGGT
GCGGCACTTGCCATTTTAATGGCTGGCGGTGCATCGTTGCTTTCAGGCTCTCAATTAGCT
TCTGCGATTAATCTTGTATTGCCAACGGGCTGGAAAATAGAAACACCCTATGGTATTGAG
CCACATTTAGAAAAAGCAATCCTGCCACAATTTACTATTTACTATCAACATTGTCCGATT
ATTTCGGCAGAGAGCCTTTCGGTGCAATGGCTTGATGAACAATCTATTCGTCTTAATCAA
GCGACTGTTGATTACGCCTGCGTATCTCTTTTTCCTAAATCGGAAAAAAGCCAAACCGAT
CCCACAGAAACCATTAAAACGATCCTTGCGTTACTGCCAGAAGGTAACATAGAAATCAAA
TCTTTGGCGTGGAAAAATCTTCCCAACGAAATGCATGAACGTTTGAAGGGATTACTGCAA
TCACCAAGTGAAATTAAATTTGCATTTTTTCAGCAAAAACTGACCGCTTACATTAAGCAA
CAAGCGGTCACATTTGACGCAAATTTTGCAAATCAGCAACTCACCACACAACTTAGCTAT
CAACCAAATAATGATGAGCAACATCACGTAACACTTTCTGCTCAGTTAGATGAACATTTT
CTAGCATTGCCCCAGCAACTTAGCTTGAATTATCAGTGGCATTTGCCTGAAGCCTTGATT
GCGGAACCAAGTTTGCAACAAGGACATTCAACGCTCAACTGGTATAAACAAGATCAACAA
CTTCACGGAAATTGGCAGTTAAATTCCGCCATAACACCTGAAAATCAGTTCAACTTGCCG
TTTCATTTTGATACGCAAAGCCTGACGATTGAAAAAGGGAAAATTGATTGGCAACTCTCA
AATGATTTTCCGCTCAATGCATATCTGACAACTACGATTAGTCCTAACCGTTTTTCCTTA
GATGAGCTTTATCCGATAAAAACGGCGGTGCGTATCAGCTTACTTACTCAAAATGCCAAA
GGGAAAGGCAATGTTGTGATCAGTAGTCCACAAGGGGAAATTCTGCAAGACAGTTTGATT
TTGCCACTACAAATTACAGGTAATATCAAACAAGGTGAGCATATTTTATATAGCACTATT
CCTTTAGATGTAAGGGGAAAATTTGATGATCTCACCTTACGCTTTTTGCAAGGTGCTTTG
TTACGTCTAACTGGGACTGAACGCTTTCTTACCATCAACGATTTGCGTTTTCCCCTTGCT
GGCGTACGGGTAGATAAGCAGGGCATTCATGGTCGATTGCAAGCGATTTTCCGTGGAGAA
AGCCCTGACTTTAAAAATATTGAAATGCGGTTGGACGGTTATGCCAACAATTTCAAAGCG
GGATCATTACACTTTTTCCAAGATCCAACCGATAAAAAAGCGGTGAAAGATCAATGGAAT
TGGCGTTTTTGGGGCAGTTCGCAAATAAAAGCCTTAAACCGACCGCTTGCGGTGTCTGGG
CGTGGTGTGTGGCATAAAGATTTAGTGCAACTATCTGAATTTAAAGGTAGTCTGGAACAG
ATTGGTAAAAATGGGGTATCCATTCCCAAAACAGAGCTGGTTTTGAATGAGCCGATTAAC
TTTGATTACGATAAATTTCATCTCACTGGGGGAATAAAACTCTTTTCTCCGCAGATTAAT
TTTGCCTATGGTGGCACTTTAGAAAAGCCAACGGCACACTTAAATTTTTACGGCGAAGTG
GAAAATCTTAACTTTAGGGGTGATGTTACCGCCAATCAATTAGGACCGATTAAACTCTTT
GCTCGCCGAAAATTAACCAATAATGCCAGTGATTTAATCGGTAAGCTATATTGGTCAGAG
CAACCTGCAAATGTATTCCAAAGCCTTTTTCCTTTTAGAAACCAATGGGTCATCACAAAC
GGTACCATCAAAGGTGAAACGTCATTTAGTGCGAATGCAGCTCGTGGGTTGATGGCTGGC
GGGCATTTTGCTATTCGCAACGGTGCGGTTTCTCTACCAAACGGTGAGATCAAGGGCATT
GATTTCTCACTCCCTTATCAATACAAACAGGGCGAAGTAGATATTGGTGTGAAAAAAGCC
CTTGATGTGAATATTGATGAAGTGAATATGGGCATTCCGATAACCAATGTCAAAGTAAAA
ATTCAAGGACACTTACCTTACACTAAACGTAAGCCTCTGTTTTTACGAGAGTTAAGTTTA
AATTTGCTTGATGGACGTTTAAATATCGAACACTTTGCCCTGCCACAAACGAAAATCGCT
TATTTAAAGCTGTTTGATATTCGTTTTGAACGCATTTTAGAATTGGCACAGTATCACCAA
CTGGATTTAACTGGCAAATTCAACGGTATCTTTCCGTTTTGGCTGTCGGGTAAACCTTGC
TACATCTGCAATGGAACATTGACACAAGCGGATAGATCTTACCTAAAATTTACCCCTGAA
TTGCTTGAAGCGATTAAACAAGGGGGCTATACGGAACAGATTTTGGCTTATATGGTCAAT
AAAAGTGAGATTGACGATTTCACCGCAACGGTGAATTTAGACAGTAAAGGCGATATGGAT
TTATCAGCTAAAATCCATTCTAGATTGACTGAGCATAAACAAGCGAAAGTCAATTTGAAT
TATAACCATAAAGAGAATATGTTCGACCTGTGGAAATTGATTAACTACGGTTCTCAGTTT
GAGCAGAATATTGAGCACTCAATCTATAAACAATTAGATAAACAATAACCGCACTCAGTA
CATGCTAAGGGCTCAGAATTATCTAAGCCACTTATTTACTAGAAACTTTTCTCAAAACTC
AAATAAACTCGATTTCGTTTATACGAATAAAGATCCACTAAATTTGAGTTCACTCGCTGA
TATTGATAGCTGATTTTCGGTGTAATTCCCCAAAAATGCAGGTTACGATGCCAAAGTGTA
ACGTCCAAACCTACTTCCCTATCTTTACGAACTTGATTTGATTGATCTGAATTATTCATT
GGTGCAGATGAGCCACCACCTGAACCACAAGCTGTTACACCTAATGAAACTAAAATTGCC
ATTGCTGCTGTTTTAACTGACAAACACATAGAAAGTCCTTATTTTAATGTGTTATTTAAC
GAAAATATGTGTAAAATACGAGATATTCGCTCAGATTTTTAATATTGATGTACTTGAGCT
AATGCAAGGTGGTGGAAAAGGTGTATTTTTGTGATGAATGATCACAATACTAACTATTAT
GGAGAGCCTGAAAATCTTACCGCCGAAATCGAAAAATTAAAACTCACTATTGCCCATAAA
GACGAGATGTTGGCTCAGAAAAATGAAGAAATCATTGCTTTGAAAGAGATTATTTCATTG
TTAAAGAAAAAAGATGATTAAATAAGATAAACCTAATAAATCAAATCCCTTCTAAGAATG
AAAGCTATATACTCACTTTTTACAATTTTTTGCTTAAATTTGACCGCTTGCACTCCCAAA
GTGCAACTTGAAACACCACCTGAAGGTATTACGATTAATATGAATGTGGTTGTAGATCAT
AAAATTGAAGTTACCATGGATAAAGAATCCAAAGCGATTATAAAAACAAGGCAGCCGTAA
TTATCAAAAACAATTTTAGAAAAATACTTGAGGAATAAGAAGTAAATGAGCGTGAAAAAT
CACGCTCATTTCATTTTTACTAAGCCTTCACTGCCGCGAACGCCACCATATTAATGATAC
GGCGAACAGAAGACACTGGGTTAAGAATATGTGCTGATTTATTCATACCTAATAGGATAG
GTCCTACGGTAATTGCTGTTGTCGTCGCTCTTAATAGGTTATAGCTGATACGAGCAGCCT
CCATATTTGGCATTATAAGTAAATTTGCCGAACCTTTTAATGGGCTATCTGGCATATAAT
CACGGCGTAATTTTTCCGATAAGGCTAAATCACCGTGCATTTCACCATCAATCATTAACG
CAGGATCACGCTCTCTCACAATCTCTAACACTTTACGCATTTTTGGTGCGCCTAGCATAT
TTGATGAACCAAAATTAGAGTGTGAAAGTAGTGCCACCGCAGGCTCAATACCAAAACGAC
GAATTTCTCTTGCTGCCATTAAGGTAATTTCAGCGAGTTCTTCCGCCGTTGGATCTGCAT
TAACATAGGTATCAGTAATAAAAACGTTTCCTGTCGGTAAAACCAAACTGTTTAATGCAG
CGGGTACTTTTACGCTTTCTTTTACACCAATAATGTCACGAATAGCTTCTAAATGGCGAC
TATATGTGCCAAACAAACCACACACTAATCCATCAGCATAACCCATTTCAACGAGCAATG
AAGCAATGACTGTCGTATTTGAGGTTACAACACGTTTAGCTATCGCTTCGGTAATCCCTT
TGCGTTTCATTATGCTGTAATAACGTTTCCATAACTCATCGTGTTGGCTGTTATGTTCAT
TATCAATAACATCAAAATCTTGCCCTGCAACGATATGTAGCCCCAATTTTTTGATTTTGG
CTTTAATAATTTCCGTACGTCCAATTAAGACTGGATATGCCAAGCCCATAGAAACCACTT
CTTGTGTCGCGTGTAATACTTTGTCCTCTTCCCCTTCTGCAAGCACGATACGTTTTTTCT
CTGCTTTTGCTTGGCTGAAAATCGGCTTCATGAAGAGGTTGGTTTTATAGACGAACTGAG
TTAATTTCTCGTGGTAGGCTTCCCAATCCGTAATCGGGCGAGTAGCAACGCCTGATTCCA
TCGCTGCTTTTGCAACTGCTGGGGCAATGCGTACAATTAAACGAGGGTCAAATGGACGTG
GGATAATATAATCCGCACCAAAGGTTGTTCCCTCGCCACCATAGGCAGAAGTGACCACCT
CATTTTGCTCTGCAAGAGCTAAATCTGCAATCGCATAAACCGCCGCACGCTTCATTTCCT
CATTGATTGTTGTTGCGCCTACATCTAATGCACCACGGAAAATGAATGGGAAGCAAAGTA
CATTATTCACTTGGTTTGGATAGTCTGAGCGTCCTGTACAGACAATCGCATCTGGACGAG
CAGCTTTCGCTTCTGGCGGTGTAATTTCTGGATTTGGGTTAGCTAATGCTAAGATAATCG
GGTGAGCCGCCATTGTTCTAACCATATCCTGCGTTAAAGCACCCGCCGCAGAACAGCCTA
AGAAAATATCTGCATTTGGCATCGCATCGCCTAATGTCCGCCAGCCATTATCATCAATCG
AATAATGTTTCTTGGTGTCGTCCATACGATCGTCACGATCTTTATAGATCACCCCTTTTG
AGTCGCAGACAACGATATTTTCACGCTTCATACCTAAGGATACAAGCAAGTTCAAGCAAG
CAATAGAAGCCGCCCCTGCACCTGATGCAACTAAACTCACCTCTTCAATTTTTTTATCCA
CAATACGCAACGCATTAATCACTGCTGCCGCACTGATAATTGCAGTACCGTGCTGATCAT
CGTGGAATACAGGAATGTTCAATCGTTCACGCAATTTTTGTTCGATATAAAAACATTCTG
GTGCTTTAATATCTTCAAGATTGATACCACCAAAGGTAGGTTCAAGAGAAGCGATAATTT
CAACTAATTTTTCAGGATCTTTCTCATTAATTTCGATGTCAAATACATCAATTCCTGCAA
ATTTCTTAAACAGAACGCCCTTCCCTTCCATCACAGGCTTACCTGCTAATGCACCGATAT
TGCCTAAACCTAACACGGCAGTTCCGTTTGAAATCACGGCAACTAAGTTACCTTTTGAAG
TATAACGATAGGCAGCCGCTGGGTCTTTTTCAATTTCTAAACACGGCTCAGCAACCCCTG
GCGAATAAGCTAATGCAAGATCACGTTGCGTTGCGAGGGATTTAGTCGGGGTAACTTCAA
TTTTACCAGGGATAGGAAATTCGTGGAAATCAAGTGCTGCTTGGCGTAATTGAGATTTGT
CATCCATAGTTGTGTCCTTTATACAATTGAATAAATGAAATCATCAGTATTCTACCTAAA
TTTTGGGAGGAATATTGTGATATAGCTCTAATTTTTTAACAAATAATTAAAAAGTATAGA
AAGGAATAATCTCTCATTAAATGAGACGTTTAATCATGATGCCAAAATTAAGTATTATTT
GAAATAAGTATTATAGAGCGATACTATGATCAGTAATTGAAAGAAAATCAAGAAGTTAAT
TGAGGGCAGAGCTGTTTTATACAACAAGCTCTGCAAAATAATGTGATTGTTAGACGCTAT
AGAGAATATTTTTTTGCAGTATCTTTCAACAAGGTCTGCAATTCACCTTTTTGGAACATT
TCGAGAACAATATCACAACCACCAATTAATTCTCCATCTACCCATAATTGAGGAAATGTT
GGCCAATTTGCGTATTTTGGTAATTCAGCTCGAATATCTGGATTCGATAAAACATCAACA
TACCCAAATGGAACTTGGCAATTTACAATAGCTTCTGAAGCACGAGCAGAAAAGCCACAG
GATGGGAATTTAGGAGAGCCTTTCATATAAAGAAGAATAGGATTCTCGCTGATTTGTTTT
TGGATTTTTTCTATAGTTTCCATGTTTTTCCTCATTGATCAATAAGAATATGTACCCTAT
TCTAATGTGAAACAGAATTTTCTGCAATTTGCCATTAACATCTTCTAAAGTATTTCTGTG
GATTATAGTCCACTTATTCCAAATCATTTCATTAAAATATCTGCCAATATTTGTTCTTTT
AATCCACTTTGTCGTTGAATTTCTGCTTTTACTGCTTGTTTCCAAATTTTTTCTTCACTA
AACAAGGTAAACTGTTTTTTAGCACGGGTAATCGCCGTATAAATCAGTTCTTTTGTTAAT
ACTGGCGAATGAGAAAGTGGCATTACCAATAAAGTATGATCAAATTCAGAACCTTGTGAT
TTATGCACGGTCATTACATAGGCGGGTTCATAACTTGGCAAACGACTAAGGGAAATGTCT
AAATGTTTTCCATTTTGTTCTGTTTCAAAATATACTCTCAATCTTCCTGCTTCATCTGGA
AGAATTAAGCCAATATCACCACTAAAGATATGAAGTTGAGGGGCATTTTCGGTAATCAAA
ATTGGCTTGCCAATGTAGCTGTCTCGGCTATGTTTAAAATGTAATAAACGTGCTTGTAAT
AAGGCTTCTGCAATGGTTTGATTTAATCGTTCTACGCCCAATTCACTGACGCGTAAGGCT
GACAAAAAGCGTACTTGTTGGAATGCTTTAAATATCTCACCGATAGACACGGCTTCTGGG
GAAAGTACTCGAGCTTTCACTTTGTTCAAGTAATCGGAATATAACTCCACCGCTTTTTCT
ACCACGCTATTTACACAGTGTTGTATCCATTGTGATTTTTCAGGAAAATCCGTGACTTTA
GGGTAACACGCTAATGTTAAATCATCATAAGCTCTATTCGTTAAAATCTGCCACGATTTC
ACCGCTTGTTGGGTGTTCACTTGTTTAGCTAACTGCCCAATCCCTGAATTTTCGTCAAAA
CGAAAACTTCGACGAAGATGACATAATGAATTACAAATTGCGGGGACATTTTCCACTGTA
GGATAAATTTGATGTTCTGTTACCTCAGTTAGATAGTCACTATGCTCATTGCTATAACCA
AATCTGATCAAACTACCCAACTCCCCCATTAAATTTCCAGCTTCTACAGAAGCAAGTTGA
TCTTTATCCCCAAGCATAATCAAACGGGTATCTGGTTTTAAGGCATTCAACAGTTTTTCC
AGTATGAAGAGATCGATCATTGACGCTTCGTCCACGACTAACAGATCTAAATGCAGTGGA
TTTTGAGCGTGATGACGAGGTAGATCACTATGGGGATTAATGCCGATTAACGAATGGATT
GTTGAGGCTCTGGTTGGTACTTCTGCTTTCAAACTGTCAGGAATATCAAGGCTAGCGAGA
TTATTTGAAATAGCTTCTTTTAAACGAGCCGCAGCTTTTCCTGTCGGAGCAGCAAGGGCA
ATCTTAAAAAGCGGTTGGTTCTGTTTTAACTGTTTAAGCTGTAATGCTGCAAGTAAAATG
GCAACTGTTCGGGTTTTGCCTGTACCTGGCCCGCCTGAAATCAGACAGAAGCGTTTAGTT
AATGCCGTTGCAACAGCAACTTTTTGCCAATCCGTGTCAGCTTGTTTTGGAAAAAAGCGT
TGTAGAATTTGACGATGAAGATCGATATCTGCTTTTTTTAAATCCAAACTTACCGCGTGT
TGTAAATAGTGTGCTATACGATACTCTGCCTGCCAATAGCGATAAAAATACAGCCGCCCC
TGTTGAAATAATAAAGGGGCAACCTGTGTAGGATCTTGGCTAAAAGCAATATGGTTATGT
AGCAACGACTGCCACTTAAGCGGTGAAATTCCCTCAATTTTTTGCAAAATCTCCGTATGA
AAATCACTGCTGAAATTCTTTTTTTGCAAGCCAAAAGGATTGGTTGTTAAATCAGAATTT
AAACGAACACAACTATGTCCTTGCATCACATTAAAAGAAACTAATGCACTCAGAAAGATA
GCTAAATTCTGCTGTTGAGCTGTATAGTTATAATCCTGCTGTTTCTGATCAATCATCTTT
GCAAATTGATAGTTTAATTCAGAAATCACATTCTCCGTTTTTAAGGCATAAAGTAGGGAT
AACATAAGCAAAATTTTGATAGAAATTGATGGAAGCAGTATATAAAAAAATCCACGCATT
TGCGTGGATTTTTTAAGACAATATTTGTTAAAAATCAGAACTGATAAGAAGCGTTCAATT
TAATATTGCGCCCAGCCCCTTCCATTAAGCTAAATGCAGGTTGGAATTTTTTATCAAAGA
CATTCTCGATCATCATATCCAAACGTAAATTACGCCATTCGCCAGAAGGGGTGTAACTTG
CTTTTAAATCTGTGAGAGTATAACTTGGATAAGTCATTGCGTGTGTTTTAGGCACTCGTT
TCTGACTTGCATAGTAAGTGATATTCGCTCCAACCATAAATGTTTGAGGCACTATCGCGT
AATCAATAGTAAAGCCTAATTTATTCGCTGGAATGTTGGATAAGGCTTCCTGTGTCTGGC
GATTTTTGCCTTTTGTTTGAGCATAATTCAATCCCAATGCTAAACGTTCTTGCTGGTAAG
CAAATTCTAGCTCAAATCCTGTTAAGCGAGCATTTTCTACATTTCGATACTGTGAGAGAG
ATGGAATCATCTCTCTTTGTGGAGCACGGAAAATATCAAGATGAATAAAATCTTTGACAT
CATTTTGGAAATAAGCGGCATTGAAGATGAATTTATCTTGATGTACAAAGAGATTGTCAA
AATGAACTTTCGCAGCAATTTCTTTATTTTTCGCGGTTTCTGGGCGTAAGTTTGGATTAC
TTACAAAGGTATTCTTAAATGAGAGTCTTGTTGAATTTGCACCAAAGTGATAGCCACTAA
CAAAACGTTCTTGCATTGATGGCGTACGGAAAGCTTCATTATAACGAGCGCTGAGATCTA
GCCAATCCGTTGCTTTCCAAGTCGCTGCGATTGATGGAGACCAACGACTTGCACTATATT
TGGCTTCGTCGCTTTGTGTTTTAAAGTGATCGTAACGAACGCTTGGCGAAACAATAATGC
GTTCATTCCATAATGGAATATGTGTTAAAAGATAAAATGCATTGTTTTTAGATTTAGCGT
CATAATTATTAGGGCGGAATGGTGTTGTGGCATTTTTCTCACGCTGCGTTACTACTCGGT
CTGAAATAAAATCTACACCATAGTTTAGGGCTAACCAATTTAGATCCGTCGAATTGCGTA
TGCTTAAACCTACAGAGCTGAGTTTTGTTTGATCTTGCAAACCGCTTGCAATACGCTGTT
CTTTTTCTTTTGTGCTGTTACGATATAGAGTCAATTGGCTATTGATATAATCATTATCTT
TAGGGTTAAAGTAGTAGTGTAGTGCACTACTTTGGTCTGTGATTTTTTGTTTAGCTCGAT
AACTTACACTTCCAAGTACCGACGTGAGTCCTTCATAGAAAGCAGACATCTCGGTAGGAG
TAGCATTTAGATTATTTCGGTGCCAGTTTCCAATAAGTTTTCTTACATCTTGGTCGGTAA
ATTCTTCAGCAACTTCATTGTTAGTTGGGGCAATTTGTTCAAAATGACTTAAACGATGAG
AAAGCTCAAGGCGATTTTCATCATTAATTTGCCAACCAAATTTAAAAAGTCCGCCTTTTT
GAGTATAGCGACTGTCTACTAATTTTTTACTGTCTGCTAAACGCAAATCATCAGCGTGGT
TATAAAAGCCACTCACTAATCCATCAAACTTCTCATTTGCAGCAAAGACACTGACATCTG
TTTCAGAGAGAGAATTGGCAGATTGATATCCTTGATGAATTTTTGCTCCAATTTGTTGAT
TATCTTTTAATAAATCAAGTGCATTTGGTGTTCTGATCGCAACAATTCCTCCTAATGCAC
CACTTCCCCATAAAGTACTTGTAGGGCCTTTGATCACTTCTATTTCTTGAGTTAGTGCCA
TAGGTAAAAAATATGAACCTCGGTGAGATAAGTCAAAATTTTGGCGAACCCCATCAATCA
CCTGAACAACACGATTGCCACTTAAGCCTCGAATAATCGGCTTTTGCGCTATTCCTCTTG
AGCCGCCATCAATGTCCACGTTTGTAATCTGTTTAAGTGCATCTGCCGTACTTATTGCTT
GTTGGGTTAATAATTGATTTTTGTTTAAGGTCGCTTTCTGACTTGTGTGATTTGCCCAGT
GAAATGCGTCTCTACTTGCAATAACAGAGATTTCAGCGAGTTCAGCTGAAACATTGTTAT
CTGCAAGGGATACAGTAGGCAAAGAGAGAAAGAGGGCTGTATAAATTTTTGATAGTCTCA
TTTTAGTTGCTCCTTTTAGTTTGAATAATAAATATCCTACAAAAGATATTGTAAATTATC
AATAATGATATTGATAATTCTTATCATTTGATTAAAAATAAACGATAAAAAGAGTTTTAA
CAGATTATTAATAAGGGAGCCTATCAAAATGAAACATTTTCATAGAAAAAATGTAATTAC
TGGAATCATTCTTTCGTGTGTTGCTGGATTTACTTATGCAAATCCAATGCTAGATTCAGG
AACATTGAACAAGCAGTTGGAACAGACACGCCAGATGCAAGCAGCAAAAGTAAAACCCTC
TGGTGAGCTGTTCAAAACACCAACACGAGAAGATAATCTTCCAGTCAACAAAGAAAGTCT
TAAATTCCGTTTAGATTCAGTGAAATTGCTTGAGTTGGACGGAAATGAAATTAAAGATAA
TCTGACATCTATTACAGCGCCTTATCTTCATCAAGAAATTACCTTAGATGACTTAAATCG
GTTAGCTCAACAAATTACTAACTATTATCGTGATAATAATTATCTTGTTGCTAAAGCTTT
TATTCCACCACAAGAAATTAATAATGGTGAATTGCAAATTTTCGTGATAAAGGGAGCGCT
TGAGCAGGTGGTCGTTAGAAATGGAAGTCGTTTAAAAGAAGATTTGGTTATGCGGATGGT
GAATACCACTGTAAAAAGTCATTCATATTTGGTTAAGAATGAGCTAGAAAAGTTGGCTCT
ATTACTCAATGACATTAAAGGAATTACCTCAGCATTATCTTTGAAAGCAGGACAAAATAC
AGGTAAAACAGATCTTACGGTTAATCTTAAAGATAATAAACGTTGGAATGGATATATTTC
CATTGATAATCAAGGAAATGATAATACTGGAAAATATAGAACAACATTAGGAAATAAAAT
TTATAACCTAGTTGGGCTTGGCGATGAATTACATTTTGATGTACTTGCTTCTAATACCTT
CGATTTGTATAACCTAAGAGCGGATTATTCTTTTATTATTGATGGATATGGCACAAGAGT
TGGCATAAATTCAAACTATTTAAAATATAAATTAGGTGCGAATTTTAAAGACCTTAATGC
TCAAGGGAGTACTTATAATTTAGGTGGTTATATTACTCACCCTACTATTAGAACTGCAAG
TTTAAGATTAGATAGCAAATTAGCATTTAATCATCAGAAATTATCAGATGAACAAAAATC
TGTTGATTTACAACAAAAACGGAAAGTAAATACGACTAGCATAGGACTGGGTGGTTCTTG
GAATAGTATAAAAGAAGGCGTTACCTATTTTTCTTTCAATACTATTTTTGGGAAAGAAAG
CCATTCAACGAATGAGAAAAAACACTATTTATCAGAGAATTACCAACCTAAACGTACATT
TACGACATTTAATTATTCACTATCTCACGAACAATTTTTACCTAAATCCTTCAGTATTAC
GTTGGCTGTTAGTGGGCAATTAGCCGATAAAAATCTAGATAGTGGCAATAAATTCCTATT
AGGTGGATTATCAGGGGTAAAAGGATATCAAGCAGGTATTGTTTCTGTCGATGAAGGGCA
TATTATCCAAGCGGAACTAAAACATTACTTACCTGTTTTCTCAAAAAGTATGTTAGTAAG
CTCACTCTTTTATGATGATGGTTTTGGAAAACAATATAAAAATACCGAGAAATTATCAGA
GTCTGTTGAGAATAAAGTCCGTTTAAAAAGCATCGGAGTTGGTTTGAATTTAATTGAACC
TAATAATTACTCTATCAATTTAGCTTATTCAAAACCTATCGGTAAAAAATATAACAATGT
AGATAAAGATCAATTTTGGTTATCTGCAATTAAAACATTTTAATTAAGGAGAACATAAAT
GCGTAAACAAACCTTACTTTCCATAGCTATTTCAACGGCACTTAGTACAGCAAATATTTA
TGCTGCAGATTTACCTCAAAATCATAAAATTACAGACGGCAATGCACAAATTAACACCTT
AAATAAGACAATGACTATTACCCAAGAATCACCTAGAGTGAGTATTGAGTGGGAAAGTTT
TGATATTGGAAAACAAAATAGTGTTGAATTTAAACAGCCTGATTCAACCGCTATTGCTTA
TAATCGTGTTATGGGCGGAAATGCAAGTCAAATACAAGGTAAATTGCAAGCAAATGGTCG
TGTGTTTCTCGCTAATCCTAACGGCATTATTATTACAAAAGATGCTCAAGTAAATGTAGG
TAGCTTACTTGCTACAACTAAAGATCTTGAAAAAATTAGCAATAGTAATAATTTCAACTT
TACTCCACGCCAAAATCATAAAACCGCTGAAGGAAAAATTATTAATGAGGGTAAAATTGT
TGCAAATGGCGAAAATGCGTTTGTCGCTTTAGTTGGAAATGATGTTGAAAATAAGGGAAT
AATTGAAGCTAAATACTTTAAACAAGAGAAAAAAGTTAAAGGTCGCTATTGTAATAGTAT
TTGGGGAGAAGCAAGTGATTGTCGTGAAAATAATCCTTGGGGATTTAAGTGGATTGATTT
TGAACGTGATGAAACCATTGAAAGCCCTGGGCAAGTCATTTTGGGAGCAGGCAGTTCATT
TAGCTTAGAGCTAGAGGCAACATCTATTGGTGTAGATATTGATGAAAATACAGTAAATAG
TATTGTGAAAAATTCAGGTTCTATTATTACTGAAGATGGTTATATTGAGCTAACTGCTAA
GGGAAAAAGTGAGTTAATTAATAACCTTGTTAATAATGATGGATTATTACAGGCTGATAA
TGTTGTAATGTCTCGCTCTGGAAAAATAACCTTATTTTCTGATGATATCCAATTTGGAAA
AAATAGTGATATTCAAGCCGAAAGTTTAGAAATAAAAGCGAAAAAGAATGAAATTAACTT
AAATGCTGAAAAAGGTGCAAAACTTACTGTTAAAGATAGCATTGATTTTTCAACTAGTAG
TTATTTTGAACCAGCTATAAAAAAAGTTAATCTGAGTGGCGATTTAATTCGAGAAGATAA
AAACTATTATGATGATGGTTCTAAAAAATTAAAGACAAAAGTTAATCTGAAATTAGCCGA
TAATCTTGATATTGGAAATAAAAAAGTAGGTGAGAATTCTTTTGTAAGCAGTAATTTTTT
AGGTTCTTTACTTGGTATTTCAGGAGAAGTAAATCTAAATGCACATAATTTTGATATTTC
AGGGGATATAAATATAGATTCATATAAAGATACTGATTCAGTTTTATTATTAAATACACA
ATTAAATTATACTAATCCTAGCTATATTCGTTTTAATAAAGCAAATATAGATACTAAAAA
TGGGCGTTTATTTATTGCGACAGATTTAATGGATAAAAATTTTGCGGATAAAGGCATTTC
AGATATTCAGATTATAGATAGTAAATTTAATTTCAATAATGGCGCTATTGTTTTAGGCAG
AAATGGTTTAAGAAGAAATTTAGAAGATTCTAGAACTTGTATTAATCTTGCTTATTGTTT
AGAAGATACTCAAAGATCGCCTTTTAGCGTAAATATTAGTAATTTGCAGCTTGATAAAGT
AGATGATTTTGTCATTGTTGGTGGCTTTAATAATGTAGATATTGATCGTCTTACTCATAT
AGGAAGAGGTAATTTCTATATTTATGGGGGATATTCCTATAATAAAGAAAAACCAAGCTA
TGACTATGCGATTTTCAATACCAAAGATAGAGCGTTGCGTACAGAAAGAAATCATACTCA
AAGACGATGGAAATTCAATAATAATTTACGTCAATGGATTAATAATGAGTTCCTATATGC
ATTTGATTGGTGGACAGCTACAAATAATAGTTATGACAAAATTAAACAAGAAGTTATTAA
AACACCTAAAAGCCATTTAGAAACGACAATTAATATTCGTAATAGTAATATAAAAACGAA
TGATGGTTTTATTAATCTTATGGCAAAAAATATTAATTTAACCGACAGCCAATTTAATGT
TACTTTTGATCGAAATATGTCTTTTGAATCTGATTACGATCGTATCCATAAAATTGGGTT
AAGTGCAGATAAAACGATTTTAGATCACACATCATTAAATATTCAGGGGGCTGAAAAACT
GAATGTTTCACCGAGTTCAAAAATGAAAGCGGCAACAATGTATGTTGTTGGGGATTTAGA
AGGGCGAAATAGCAGTTCGATTAACCTGAAAAGCCATCAAGGTTATACGTTGATGACAGA
TAAAAATGCAACATTACGCGGTGAAAAATCAAAAAATGATTTAACGATTACTTTGTTAAA
TACTGGACCTAAACCTGCACCTGAAATTGGTATTACAGGCTCTGCTGATAATGATGCGAA
TGCAGCTAACTTTGCTTTAGCACTAGGTGATGCTACAAAGACAACGATTGAGAATGCAAC
GGTTATCGCACTAGCTCCAAATGGCGCTAAAGCCTATTACAGCCATAAAGATATGCCTAT
CGTGCTAAAAAATACTGATTTTACATTTTATGAGCAACCGAGAGAAACAAACTATGGTGA
TGATGAGTTGGCTGGAGATGGGAATATCAAAAGACTTAATGAGCGTCAATTAAATACGAT
ATTAGATAAACTTAACGGACTTAAGCCAACTTATCTATCTCGCGAACAGAGTAATTTAGT
TGAAAATAATAAGTCGGGAGTTAAATCTCTACAATCTGAAGCACTAGAAGATGAGGAGAG
TGTTGTTGTCTCTATTTGTGATGAAAACAATAAATGTGAAGATCGAATTATTGGCAATAA
ACATACCGATGCCAAAGTCTCAGTAGGCGAAATTCGTTAGATTAAATTTGAGAGAATAAA
AAAATCCACGCATTTGCGTGGATTTTTATCGACTTAGTAGATTATTCTACGCGTAAGATG
CGGCAAGTATTTGTACCACCTTCTTTTAACTCATCACCATGAGTTAGTAGCACTAAATCG
CCGGTCATTAAGTAGCCTTGTTCTTTCAGTAGAGCGATTGCTTTTTTCGCACCTTCAATA
GTACGGCTGTCTTGATCGTAATGAACTGGGGTTACACCACGGTATAACGCACAACGATTT
AACGCTTGTTCGTTACGAGAAAGGGCATAGATTGGTAAGCCTGAGCTGATACGGCTCATT
AATTTTGCGGTTTCACCTGAGTTGGTTAATGCGATAATTGCAGAAACGCCTTCTAAGTGG
TTTGCAGTGTACATTGCAGACATTGCCACAGCTTCATCTACATTTTCAAATTTACCTTCC
ATACGGTGACGTGAAACATTGATGCTTGGCATTGTTTCAGCACCTAAACAGACTTCCGCC
ATTGATTTTACTGTTTCAACTGGGTAGTCGCCGTTTGCCGTTTCACCTGAAAGCATTACC
GCGTCAGTGCCATCTAATACTGCGTTTGCTACGTCCATAACTTCTGCACGGGTTGGCATT
GGTTTTTTGATCATTGATTCCATCATTTGCGTTGCGGTAATTACAACACGGTTCAATTTG
CGTGAACGACGGATAAGTTTTTTCTGAACGCCAACTAATGCTGCGTCACCGATTTCAACA
CCTAAGTCACCACGAGCCACCATAATAACGTCTGCACCTAAAATGATGTCGTTCATTGCT
TCTTCAGTTGCAACGGTTTCAGCACGTTCTACTTTAGCGACAATTTTAGTGTCTAATCCC
GCTTCTTTTGCTAATTGACGAGCATAGTTTAAATCTGCACTTGATTGTGGGAAAGATACC
GCTAGGTAATCCACGCCAATTTTCGCTGCAAGTTTAATATCTTCTTTATCTTTGTCCGTT
AATGCTGGAGCAGATAAACCGCCACCTAATTTGTTGATACCTTTGTTGTTTGATAATGGA
CCGCCCACGATAACTTCAGTAAATACTTTAGCGCCGTCAATAGAAAGCACTTTTAATTGA
ACGTTACCATCATCTAATAAAAGAATATCGCCTGGAACGACATCGTTTGGTAGGTTTTTA
TAGTCTAAACCAACCGCTTCTTGATGACCTTCGCCTTTTGGTAATTCTGCATCTAAGGTA
AATTTATCACCGATGTTTAAGAAAATTTTGCCTTCTTTGAAGGTAGAAACACGGATTTTA
GGACCTTGTAAATCACCTAAAATCGCAACGTGTTTGCCTAAACGTTTTGCAATTTCACGC
ACTTTTTCTGCACGAGAGATATGATCTTCAGGCACACCGTGAGAAAAGTTCATACGAACC
ATATTTGCACCAGCAGCAATGATTTTTTCTAACGTATTGCCACGATCTGTAGCTGGACCC
ATTGTACAAACGATTTTGGTTCTTCTGAGTTTACGAGACATTATTCAATTACTCCATTGT
TTAAATTGTGAAAAATAGAAATCTTTTATCTGTTGCTTGCAACAACAAAAAACGCCGTGC
ATTATACGCCTAAAAGTGTTCTGTTTAAACCACGAAGAGGATAAACCGATGAATATTTGG
ATAATGCGACACGGCGAAGCAGGTTTCAATGCCCCAACTGATGCACAGAGAAACTTAACT
GAACAGGGTAAATTGATGGCATATCAACAAGGGCAATGGCTTGCAAAAAGGCTTGAAAAT
CAACAAATTAAATTAGATAAAGTGATTATTAGCCCCTACCTTTGCACACAGCAAACGGCA
CAAGCCGTAGAACAAGGTATGCAAGCGGTCAACACTATGCAAAGTTTTGCAAATCTTGCG
GAAACATGGGAAGAGATTACCCCTGACGGAAATCCCGACACAGTGATTGATTATCTTGCA
TTTCTACGAGAAGAGGGAGCGAAGCATGTGCTGATTATCTCTCACTTGCCCCTTGTCTTT
GACTTAGTCTATCAACTAACACAGCAGAGAGTACATTTTTCTCCTGCGGTTATAGCAGAA
ATATCCAAGGTTGAAAGGAAAAACCATCTGTCCGTTATTGTTCCTAGAAATTCACAATAA
ACCCTAAAATGTGATCTTAGTCACAAAATACAGTTAACGGTATCTAAACTAGGAAATTTT
CTTATTCTATTTAGGGGATTCTCTCAAGGAGCAATGAAATAATTTTCTTAAAATTTAAAT
ATCTTTTTAAAAATATCAGAGGAAATTATGTTTTCATTTTTAGCTGAAGTTAGACGCCCA
GTCTTAGATCTATCCCTAGAAGAAAGACGGAAAATGTGGTTCAAACCTTTTATGCAATCT
TATTTAGTTGTATTTATCGGTTATATGGCAATGTACTTGATTCGTAAGAATTTCAACATC
GCACAAAATGATATGATCGAAACTTACGGTTTAACTAAAACAGATTTAGGCCTTATTGGC
TTAGGTTTTTCAATTACTTATGGTATTGGGAAAACCGTAGTCTCTTATTATGCTGATGGT
AAAAATACAAAACAATTTGTACCATTTATGCTTATTCTTTCAGCTATCTGTATGCTTGGC
TTTAGTGCTAGTATGGGAGGAGGGAGCATTGCACTGTTCTTAATGATTTCATTCTATGCA
CTTAGTGGCTTTTTCCAAAGTACAGGGGGATCATCTAGCTACTCCACAATTACTAAATGG
ACGCCTAGAAAGAAACGAGGAACATTTTTGGGTTTCTGGAATTTATCACACAATGTAGGT
GGTGCGGCAGCTGCTGGAGTTGCATTATTCGGAGCTAATGTCTTCTTTAATGGACATGTC
ATTGGAATGTTTGTATTTCCATCAATTATTGCATTAATTATTGGATTTATAGGATTACGC
TATGGTTCTGATTCTCCTGAGGCATATGGTTTAGGTAAAGCGGAAGAATTATTTGGGGAG
GAAATTAGTGAGGAAGATCGTAATACTGAAGAAAATCAACTGACCAAATGGCAGATATTT
GTTCAATATGTATTAAGAAATAAAGTTATTTGGCTACTATGCTTTGCTAACATTTTTCTA
TATATTGTTCGTATTGGTATTGATCAGTGGTCCCCAGTATATGCCTATCAAGAATTAGGA
TTTTCAAAAGATGCTGCTATTTCCGGTTTTGCTCTATTTGAAGTCGGGGCATTAGTGGGT
ACATTCTTATGGGGATATTTATCTGATTTAGCAAATGGTCGTCGTGCCTTAACCGCTTGT
ATTGCCCTAGGTCTGATTGTTTTTACTCTTGAGTTCTATCAGTTTGCAACTAATGAATTT
ATGTATTTAACGGCATTGTTTGCTTTAGGCTTTTTAGTATTTGGTCCTCAATTACTGATT
GGCGTGGCTGCTGTAGGGTTTGTCCCTAAAAAAGCAATTGCTGTTGCTGATGGTGTAAAA
GGTACCTTTGCTTACTTAATTGGAGATAGTTTTGCAAAACTAGGATTAGGAATGATTGCT
GACGGTACTCCAATTTTTGGTCTAACCGGATGGAGTGGTACTTTTGCAGCACTTCATGCA
TCAGCAATTACTTGTATTGGATTGTTAGCCTTCGTTGCAATCGCAGAAGAGAAAAAAATT
CGTAAAAGATAGAATATGCTGAGTAACAAGAATACGGTGGACTTTTCCACCGTATTTTTT
ATAGAAATACGCTATTATTAATTGGAAGGATTTTATGATTCATGTTGTTCTTATTGATGA
TCATGTCATTGTACGCTCTGGTTTTTCTCAACTCCTTTCTTTAGAGAGTGACGTTACTGT
TATTGGAGAATTTTCTTCTGCTAAAGAAGCTCGTCAACATTTACCTTATTTAAAACCTCA
TGTATGTATTATTGATATTTCAATGCCAGATGAAAGTGGCTTAGATTTATTAAAAGATAT
ACCGTCAGGTATCCACTGTATTATGCTAAGTGTAAATGACTCAGATTTAATTATAAAAAA
AGCGTTAGAATTAGGAGCAAAAGGGTATTTAAGCAAACGATGTAATCCTGATGAGTTAAT
TCAAGCGGTTAAAACAGTATGCTCAGGAGGTGTATATCTAATGCCAGAACTAACCACAAA
ATTAGTTTCATCTAAACAGTCTAATCTGGTAGGGCAATTAACAAAAAGAGAAAGGGAAAT
TTGTGAGTTATTAATCTTAGGTTTTGAACCAAAGGAAATAGGCGAAAAACTTAATTTGAG
TTTTAAGACAGTACATGTTCATAGATCTAATGCAATAAATAAACTCAATGTCAAAAATAA
TGTTGAATTAGCGAATTTATTAAATTCACAACTAAAATGATATTTACTATATTATACTCT
TGGTTTTTGATAATTTGTTCTTATTTCTGCTTATGGATAATCTCAGATTATTTACTTTCA
GATATTGTTTTGGCCTGTCTATTTTTGCCGTTTGCCTTACGTAGTGGTATTATATTGCAT
ATTCAACCTAAATTCTGGCCTATTGTATATTGTTCTGAAATTAGTATATTGATTTTATTA
AACTATTTATTTCCAGAAATATATCAATATTCTATTTTTATTTTAAGTATATGTAGTATC
CCAATTATTTACTTATCATATTTATACTATAGTGGAAATCAATGGAAAAAATTATCAATT
CAACTTAGCACTATAGTTTCAATTAGTATGATCAATGCTGTAGCCATTTCCTCATCAGAA
TTTTACTTCACATTTCTTGTAAGTTTTACTGGTGGGGTATTGATTGTTCCTGCTTGCTAT
TTAATCAATGAGTTTTTATTTAAGACTGAATGGCTTCCTCTTACTTCTTCTCTAATAAAG
AAGCCGGTAACTTTAAGAATAAAGCACATTTTTATTTATATTTTACTATTTGTTTTAAAT
ATCTATATTCAAATGAAATTGCCAGATACCTTCTATAGGTTTGCTTTATTCTACCTTGCA
ATCCCTATTATATTATTAGCTTTTCAGTATGGTTGGCAAGGTGCATTTTTAGGAGTCCTT
CTTAATAGTATAGCACTTATTGGTACTACACATAGTTTTTCTAATCTCACTATAGCTGAT
TTATTACTATCTATTTCAACCCAAACTATCACAGGAATATTTCTAGGGCTTGCGATTCAA
GATCAGCGTAACTTGAACCAGAGTTTATCAATAGAATTAAATAAAAATAGATTACTAACT
CGGCAGCTGATTAATACTGAAGAAACTATTCGTCAAGAAATCTCTAGAGAATTACACGAT
GAGGTCGGGCAAAATATTACAGCAATTAGAACTCAAGCAAACATTTTAAAAAGGATTGCA
CCTAATTATGAAAAAATATCAACCACAATAGAGCAATTATCTCTTAATATTTATGATACA
ACAAAAGTACTACTAAATCGAATTCGACCTCGTCTACTTGATGATTTAGATTTACCCCAA
GCTATTGAGAATCTATTTATTGAACTAAATTTTCAAGATAATCAAATTGATACTGAATTA
ATATGGAAAAATGATCAAAATTTAAAATTAGAACATATTCTGGAAATTACTATATATAGA
TTATGTCAAGAAAGTTTGAATAACATTATAAAATATGCTAAAGCAAATAAGGTAAAAATA
GAAATTGAAATAAAAAATAATATACATATTATTATTACAGATAACGGGGTTGGATTTGAT
ACATATCAGATGTTAACAGGATTTGGAATTCGTGGAATGCAAGAGAGAGTGAATATTTTA
TGTGGTACATTTGAAATTATCTCTATTCCTATTGAAAAAAATCCAATTCAACATGGAACA
ACACTTATAGTTAATTTACCTTACGTATAAAAATAATGGAAAATCAAAGTCATAAAATTT
ATCACTACTGGCGACTACATATTATGATAGGAATGTATATTGGTTATGCCGGCTTCTATT
TGACTCGGAAAAGCTTTAATTATGTCGTTCCTACTCTAATTACTGATTTAGGCATTGATA
AAAATAATATAGGGATAATCTCAACATTATTCTACATAACCTATGGTATTTCAAAATTTA
TTTCAGGTGTTTACCTAGATAAAGAAAATCCTAAACATTTTATGGCTTATGGATTATTTC
TTACAGGAATCACAAATATATTATTTGGCCTATCTAGCTCTGTTCTCATGTTTACTATAT
TGTGGGTTATTAATGCTTGGTTTCAAGGATGGGGATGGCCCTCTTGTTCTAAGTTACTAA
CAACTTGGTATTCAAGAAATGAAAGAGGCTTATGGTGGTCTATTTGGAATACTGCGCACA
ATGTTGGTGGAGCGATGATCCCATTAATTATTGGTTATCTCACCTTACATTATAGTTGGA
GATATGGATTTATCGCCGCTGGAGGCTTAGCAATATTAATCAGTATATTCCTATTTTTTC
GATTACAGAATACTCCAGAAACCATGGGATTACCTAGCATAGGAAAATGGCGCAATGATA
ACTTAGAGCTTGCTCAAGAGAAAGAAGGTAAATATCTCACATGGAATAAGATCTTACATC
AATATGTTTTTTTTAATAAATACATTTGGCTATTAGCATTAAGTTATGCTCTTGTTTATG
TGGTTAGAACTGCCATTAACGATTGGGGAAATATCTATTTAACTGAAAAATATCACTATG
ATCTTGTTTCTGCTAATAGCGCACTTTCACTCTTTGAAGTAGGAGGATTTATAGGATCTC
TAGTTGCTGGTTGGGGATCAGATAAATTATTCGCTAGCAATCGTGGTCCAATGGCATTGT
TATTTGCTATTGGTATTTTTTTCTCCATTATTGCAATGTGGCTTATGCCAAAAGAAAATT
TCATATTACAAGCAGGAATTTTCTTTTCAGTAGGTTTTTTCGTATTTGGTCCTCAAATGC
TTATTGGTATGGCAGCTGCTGAATGTTCCCATAAAAAAACTCCAGCTTCAGCAACAGGGT
TTGTGGGATTATTTGCATATTTAGGTGCTGCTATAGCTGGTTATCCTTTAGCATTAGTGA
TGGAATCATACCACTGGTCCGGATTTTTTGTCGTGATTGCTTGTGCAGCCTCTGGCATCG
CATTATTGCTATTGCCTTTCCTTAAAGCACAAAATTGACAAATTACCTATGAGTAAATAA
AGCAATTGGTATTTTGAGATAAAGCCGAATAGAACACCGATTCATTCAGTGATTTGGTTA
AAGATATGGATAATAAAAAGTGGCTTAGCGCCACTTTTTATTAGAATAATTTTCTAGAGG
TATTAAAGATTTCTTCTTTAAACGGACGACGCATATTAGTGATTGCATCAATAATATCGT
GGTGAACTAATTTTTCATTTTGAATACCCACACAACGACCACCGTAGCCTTGCATCAAGA
GTTCTACTGCATAAACGCCCATACGAGAAGCTAAAATACGGTCAAATGCACAAGGCGCAC
CACCACGTTGGGTATGGCCTAACACAGCAGCACGGGTTTCGTGGCCAAAGCGTTCTTCAA
TCTCTCTCGCTAATTGGTGTACATCTGTCATTAATTCTGTAATCGCAATAATTGCGTGAC
GTTTTCCTTTATTGAAACCATCTTCGATGTTGCGCATTAGTGACTCTTTATCAAAACCTT
TTTCTGGAATGATAATGTATTCACAACCGCCTGCTAATGCCGCACTTAAGGTTAAATCAC
CACAGTGGCGCCCCATAATTTCAACGATAGAAATGCGTTGGTGAGAAGTTGAAGTATCAC
GCAAGCGGTCAATTGCTTCTAATGCGGTTTGAAGTGCAGTTTGGAAACCGATAGTGTAAT
CCGTGCCTGCAACATCATTATCAATAGTGCCAGGTAAACCGATACACGCAATGCCGTGTT
CTTCGGTCAATAGTTTTGCTCCCATATAAGAGCCGTCACCGCCGATAACTACTAACGCAT
CGATGTCATATTTTTTCAAGGTTTCTACACATTTTGCACGCACTTCTGGATTTTTAAATT
CTGGGAAACGTGCAGAACCTAAGAATGTACCACCACGGTTGATCACCTCAGACACTGAAC
GGCGTTCAAGTTTGATAACACGGTCGTGATATAAACCGTAATAACCGTCTTGAATACCAT
ACACTTCTAAACCTTCACTTAAACCCGCACGCACAACACCACGGATCGCTGCATTCATAC
CAGGCGCATCGCCGCCACTGGTTAATACTGCAATTTTTTTTACCATATCAATACCTATAA
ATTTAATTTTAAAAAATAAATCAAAAAACTTGCAAAGATTACCCTATAACGCCCTTTCGT
TCTAGCAGAAAATCGGGAAATTTACGATTTTTTGATCTAAGTTGATATTAATTTTCTAAA
ATGTCGAGAGCAAAATCTAATGCGGTAAAAAAGCGGTCAAGATCCGCTTGAACATTGTAA
TGAGCAAGAGATATTCTCAAGGTGCCATTTTGCGCTAAATAACGTAAGTAGGGTTTGGCG
CAATGTTCGCCACTACGCAAAGCGATCTGCTGCTCGGCTAAAATCGCCGCAATATCTGCG
TGATGTTGATGATGAAAGACAAAGCTAATCGTTGGGCTTAAACACCCTTCCGGTAAAATA
CGGATATTGGGATAAGTCGCTAACCGCTGGCGAGCTTCTTTCGCAAGCTGATAAAGCGGT
GAGTTTAAAGCTGAAAAATCCCATTTTTCCAACCACTCCAGCACCTCACCAAAAGCGATA
ATTCCTGCGATATTTGGTGTACCTGCTTCTAAACGATAAGGCAATGTTGCCATCGTGAGC
TTTTGCTCAGTAATCTCTTGTAACATTTTTCCGCCAAATAAAAGAGGGCGGAGTTGCTCA
AGGCTACTCAATTTCCCTGTTAATACGCCAACCCCAGTTGGTCCGTACATCTTATGTGCA
GAGAACGCATAGAAATCGGCATCAAGTGCTTGTACATCAATTTGTTCACAACAGACCGCT
TGTGCAACATCAAGCACAATTTTGGCTGAACATTGCTGACGAATAAGCGGTATCAATTGC
TCTGCAGGCTGCCTAACCCCTGTTACATTTGACACCAAATTAAACGCAACGATTTTAGTG
CGTTCTGATAAGGCTGTTTGTAGCATTTCAGGGGCAATCTGGTAGTTGCTATTAAGTGGC
AGCACAATCAACCTCGCTTGTTTACGCTCAGCAAGTTGTTGCCACGGAATAAAATTAGCG
TGATGTTCTGCCACAGAAATCACAATTTCATCACTAGCTTCAATACTGTCAGCTAAACCA
TTTGCGACCAAATTAAGTGAATGGGTTGTGCCACTTGTCCAGATAACCGCATCTCGTGTT
GCAACATTGAAACGTTTTGCCACTAAATCCCTTGCTAATTCATAACGTTCCGTTTGAGGA
AAATCATATTGACTACGGTGAACTGAACCAGATGAACGATAAAAATTGAGCGTTGCGTCT
ATCAACACTTTCGGTTTGAGTGTCGTTGCGGCAGTGTCTAAATATACCGCATCGGGATTA
TCTTGAAAAAAAGGGAAATAGGAACGAAAAGTGTTATTAATCATTGTCGCTGAGCCTTTC
TATAAAGTTTATTACAAGGGATACCATCATTATTGCCGTCTAGCTCTCGCCAACGGCATT
GTTTAAAGTAGCGTTTCGCCGTGTCATAATCGGGAAGATCGTTACAACTTTTCCTCACAT
TACAATCTATAGTGGCAAGCGGTGCCTTAGGCGAAAAACCTTGCCAAAATGAATGTTCAT
CTGACCGCTTACTTGCACGCCAGTCCGCAGGATTGATCGGATTTTTATCTTGCCATAAAC
CTATTCTTTGCTGTTGAGCAAGTTGCTGAGCTTGCAGATACATCGGTTGTGTTTGGCGAT
ACGCCCACGCCATTCCTCGTTGCACCTGAATTAAGTTAAGATTTTCACCCGTCTGATCAT
AAACCACTGCCAACAGCCGTTGATATTTATCATACCCCGTAATCTCAAGTTCAACCTCTT
TTTTAAATGCCAGTTGAGCTAACGATTGCTTCGCCTTATTACCAAAAGGCTGGGCAAATT
CTGGGGCATCAATATATTGCAGGCGTACTTTAAGTTGTGTCCGATTGTGCAAGCAGGTTA
AAGTATCGCCATCATAAATACCTACAACTATACATATTTTCTGTGCTATATGTTTAGCAA
CAATCGGTTCATTTGAAAAAAATAGAGAAAGTAATATTGCTAATTTATGGTAGTAAATAG
TTTTTTTCATATTTTAAGTAATATTTAAATAGAAGGCTATTTGCCATTTATAAAATGATA
TAGATAATAGAAACTATGTATTTAACCCAGCATGCTAATAAAAAATAAAGTAATGCTGAT
TAGGAAAACGATTTTCTAATATAGTAAATACATGCTATTCTAGGTCAATTGTAGTTGTTA
CATTCAAAATTCAGACTAATGAAACCAATTTTCTTAGAGCTTCGTCATTTACGAACTATT
ATTGCTTTAAAAGAAAGCGGCAGTGTTTCAGCTGCCGCCAAATGTATTCATTTAACACAA
TCAGCATTATCTCATCAAATTAAATTGTTAGAAGATCAATATGATCTAACTCTATTTGAA
CGTAAAACTCAGCCAATCCATTTTACTCCAGCTGGAGAACGTTTAGTACAGCTCGCTTAT
GAAATTTTACCTAAAATAATAGAAGCTGAATCAGATATAACCCGAATTAAACAAGGAGAA
GTTGGAGAATTACGGATTGCTGTTGAATGCCACACTTGTTTTGATTGGTTAATGCCAGCA
ATGGATATTTTTAGACAAAATTGGGGGGGAATAGAATTAGATATTGTGTCTGGTTTTCAT
ACTGATACTGTTGGTCTATTGCTTGCTCACCGAGCAGACTGGGCTGTTGTATCAGAAATA
GAAGAGTCCATTGGTATTATTTATAAACCTTTATTTTCTTATGAAATGGTTGCTATTTGT
GCCAAAGATCACCCTTTGGCACAAAAAGAAATTTGGGAAGCTGAAGATTTTCGTCACGAA
ACACTAATTCATTATCCTGTTCCCGACAATATGTTAGATTTATTGAAAAAAATCTTACAA
CCAGTAGGAATAAACCCAACAAGACGCACTAGTGAATTAACTATCGCAATCATTCAGCTT
GTTGCCAGTAAAAGAGGTATTGCAGCCTTACCTTATTGGGCTGTAAAACCATATTTAGAA
AAAGGCTATGTTGTTGCAAGAAAAATCACTTCTAATGGCTTATATAGCAATTTATACGCA
GCAATCAGGGAAACAGATCTAGATAAAGTTTACATTGAAGAGTTTCACAATATAGTGAAA
TCGCAAAGCTTTGCCACATTATTAGATCTATTTTCTTTAGATTAGAAATATTATTTATGA
GTACACCAACTTCCCATTTAGATATTTTAAGCTAAATGGGATCTGTAATAATTACTTATC
TGCTACTGATACTTTCAGCTTTTGCCGTTAAGTTTTCTGCCCCCGTCGCTCTCATCACAA
TGTTATCTTCCGTCCGAATACCGCCGTAGCGTTTAAATTCGTCGATTTTCTGCCAGTTAA
AGAAACGAGCAAGCGGGTGGTTTTTCCATTGATTTAGCAACATCTCAATAAAATAGAACC
CAGGCTCAATGGTGAGAACCATACCTTCGGCTAAATCACGAGTGCAACGCAAACTTGGAT
AAATCTCAGGCGGAGCTTTGCGTGTGCCACGGTGGTTTTGTTGGAAGCCTGCAACATCGT
GGACTTGCAAACCAAGCTGATGTCCTAAACCGTGTGGGAAGAAGGTACGGCTAATACCCT
CTTCAAAAATTTGATCGGCAGGTAATTTCACAAACTCAAACTGGTGAAGCATTTGCGAGA
TCCAACGGTGCATTTGGGTATGGTAACTTAGATAATTCATCCCCACTTGCATATCAGCAA
TCGTATCCAGTTTAAACTGTTCCATTTGAGCAATCATTGCTGCAAATTCACTTTGTGGCT
CAAAAGCATAAGTTCGAGTAAGATCGGAGGCATAACCAAGATAGCTTGTACCAGCATCAA
GTAAAAAACTGTGGCGTTCGCAAGGTGGCGTGAAATCCAATTTTGTGTAATGTAAAATCG
CACTATGCTGATTGATCGCAACAATATTGCCGTAAGGCACATTGTTATCCGATTGCTTGG
TCGCTTGAAGATAGGCTAAATTAATTTCAAACTCACTTTTACCAGCAAAGAAAGCCTCTT
TTGCCGCGTGATGTCCTGTTAAAGCGGTGAGTTGAGCTTGATATATGCACTCAATTTCAA
ATTCGCTTTTGATCGAACGCTCAAAATGCAGTACATTTAGCACTTTCTGTGGATTGATAT
GCTCAAAACCTAGTGATTTTGCCAACTCCGTTTGTTCACCTATAAAGGCACAATGGGTCG
GATTAAGGATATATTGTCGAATTTGTTGGCTATCCGTGAGCATTTGCCATTCAAACTCAT
CAGCAAAAAATGCCGATGTCGGCGGATTTGGCGTACAATGCCAATAATCTTGCGGTGCAT
AAAAATAGAGTTTCGGTTTATTTTTACCGTCTAAAAAAAGCCAACTTTGTTCTGCGGTGG
GATCAGGGAAAATATAATTAAAATGCGGATTGATTTTAAATGGCGATGTTTGGTCGTCTA
AAAAATGGTATTTTGCCTGCCCTGCATAAATCCAAAGCCCGTCAAGACGAGCCAGCTCTA
AGGCGTGCTGTACGATTTGTTGAATACGTGCGATGTGTTGAGAGAAAAGCTGTTGCATAT
ATATCCTGTAATTTTTAATTTTGAATAATAACGATGACCGAACTAACCATTAACCACACT
TTAGATACCCTAGGGCTACGTTGTCCTGAACCTGTAATGCTTACTCGCAAAACCATTCGC
AATATGGCAGATGGTGAAGTGTTGCTAATTATTGCTGACGATCCTGCAACTACTCGTGAT
ATTCCGAGTTTTTGTCAATTTATGGATCATCAGCTATTAAAAAGTCAAACAGATACTAAG
CCGTATCAATATTGGGTGAAAAAGGGGCTAGACCACCTTTAAACTTTTTGTAATTTCAAA
TCTATCATCTAAAAATTCTTTCTTCAGACGAGATATTTCTCCAAGTATCTCTTCTTCAGA
AGATAGAATATTATCATCTTTACGTAATAGTTGATTATGTGCTGTTAAAATAGTACGTAC
ATATTTTTCCCACTGTTTCTCTGGAATTTTCTGTACATATGCAGATAAAAAGAGTAATTC
AATATTAGAATAATAAATCCCACCACCTGACACAGGACTTGCCAGATAGTTAACGTTATT
AAAAGCAAAAGGATTATCCAATATAGCTCGGTTAAATTTCTGGCAGGAATTTGTAGCTGC
TTCTATTGTTTCAGCCGATTGAGTAATGACAACTTCTTTTCGAGCTACTAATAGGGCAAT
TATTCTAAATAATGCATTTGGAGGCATATCCCCTTTTAAGGCTTCACACAAAGATTCTAA
CGAGTGAATCTTATAATCAGATAATTTTTCAATAATAGGTTTTAATAATTCTTCTTTAAA
TTCCGTTTGTCGGTAGTTTTTAATCGTGGTCGAAATTTTTGTTGTAGATGAAACAAGTAA
TATATTTAATTTCTTCCATTCTTTCTCTCCTTGTTGATTAGTAAGTTGAGATTTTCCTTT
AACCCAATAATCACGGCGGAATTGTTTATTTAAAATAAAGTCTTTTGCTGTTTGAAATAA
AGAAGGATCTTGAATGCTAGATAATAATTTTTGTTGCTCTTCATCAAATAAAACCTCATC
AAAATCATCTAAATAAGAAACGGAGCATGCGTAACTTAATTTAGCTTGTTTCAAGCAGGA
TTCAATTTCTGAAAAATACATTGGATACCAATTCTGATTAGTAAATTCATGAATGACGTA
ATTAGAATTTTGTTCTTTGATCTGTTCAACTTGTTCCAACAAATAAGGTGAGAGAGAAAG
GAGACTATTACTCACTGAAAGCATATTCTTTGTATGTTCTAATGCTGATTTAATCGCTTG
ATCTTTTGATTCTAGAGTAGCAGATAATTTACTATAGTATTGATTTAATAAATATCTAAT
TGGTGATTTTCCTGCCCATCCTGGTAATGTGTTATAGCTAATATAGACTACACCACCTAC
TTTTAATTTACGTTGAATAAAATCAACGATAGTTTCTCTATTTTGTGGTGAAATCCAAGA
CCAAATACCATGTAGAGCAATAAAATCAAAATCAGGTAAGTCATCTCGATGACAAAATTC
GGCAAAAGATTGATCTGCAATAACGACTTTATCTGGATTGCCTTGGTTTGCTAATTGTTG
AGCAAAGAACGCATGAGAAGGATTAAAATCAGTCCCGTACCATTTTACTGTTCCTGCTAC
TGCATGAATATTAAGCGATACACCAAACCCAAAACCTAACTCACACGCATTAATGACTTT
TGGCGGCTGTAAATTTGCTATTAAGAATGGACAAATTAATTGGTGGCTATTTAATCCATC
GTAATAACCTGTCGTATAATTAATATCATTAACATAACCTTCTGACCAATTTGTTAGCAT
TGCTCCTCCTTATTACTTGATTCTTACATGGTAAATATTCTACATAGGGTTATCATTTAT
TTTCATAATTCTGCTAATGGTTAACGTCTTTCATCATCAAAATCATCATCTTCGTCATCG
AAAAATTCGCCGTCATCACCATATTCATCTTCATCACTGTTCGGATCTTCAAAATAAGTT
CCCCAGCCTTCGTAGACCGCACCCGATTTTTCGATTAACGGCAGTAGCTCTTTTTGTTGA
GCGGTAATAAGTTCCGCATCTAATTTAATTTCGCTGACAATATCGCACACAAACACAAGA
TCGCCATTTTCTTCTTCCACTTCTTCCGCTTCAGAAATCTCATAGCCCAACTTATAAGCA
TCTACCACTAATTTTTCGAGTTTATCGAAATCGTGATGAGCAACGTGGTGTTCGATAATA
TAAAGGGCTTCAGGATCGCTGCCATCGTCTAATAAAGATTTGATGATTTCATCGGTTTCT
TGGCGTAATTCGGTTAAGTTGTACATAAGATTAGCCCTCTTGGGTTTGTGTAAAAATTTC
GGCGAACCAACTATCTAATTTAGTCGCAAGTTTATCAATACCAATACGATTTAACGCAGA
ATAGGCTTCAACTTGCACATCGCCTTGAAACGGTAAAATTGCTTCACGCACCATTTTAAC
GGTTTTGCTTCTCGCACTTTGGCTAAGCTTATCCGCTTTGGTAAGTAGCAATAATACAGA
CAACTTCGCAGATACCGCCCACTCGATCATCTGCTGATCGAGATCTTTCAATGGGTGGCG
AATATCCATTAAAATCACTACGCCCCGTAAACATTCACGTTTCTGCAAGTATTCACCTAA
AGAACGTTGCCACTGAAGTTTCATCTGCTCAGGCACCGCCGCATAACCATAGCCTGGTAA
ATCGACTAATTTACAATTTGGTTCTACTTCAAATAAGTTAATTAACTGCGTACGCCCTGG
GGTTTTAGAGGTACGAGCCAAGTTTTTTTGATTAGTTAAGGCATTTAATGCCGTCGATTT
CCCTGCATTTGAACGCCCTGCAAAGGCAATTTCCACGCCACTGTCTTCTGGTAAATGGTG
AATATCAGGTGCAGAGGTTAAAAAATGGGTTTTGTGGTAGTTAAGTTTTATTTCGGTCAT
TTTGTATTTGTTTGTTATTAAAATTTGTAAACTCCCCTCTTTGAAAAAGAGGGGCTGGGG
GAGATTTAAAAAACATTTTTGTAGGGTGGGTTTTAACCCACCAATAAATTCAAGAGATTA
CAACGAAATGGTGGGTCAAGACCCACCCTACAATTATTTAAATCTCACACTCAATCCTTT
CTCACCATATTGATTAGCTTCAGGACTTCCTGCAAAAACACCCCATTCCATCACTAAAAT
CGTTCCGATAAACATCGGCATCATAACGCCTAGCACAAATGCCATTGTTCCTTCTGCCCC
TAATGAGCTGAGATAGCACAATATCGGCACAGCAACCATAAATAAGGCTTTCGCTGAACG
ATTACGGTCGTGTAGGCGTTTAACGATAACCGCCGATAAACTATAAAGGGAAACAGTCAA
AGGTAGAACGCTGATCCAACTGAAAGCGGTCAGATTTAAGATAAAATTTGCAAAAATAAA
TAAAAATGCAAAATTGATCCCAAAGCCGATCCAAAAGCCTTTGCGGTTTAGTCTTCCGTG
AAAGGAAAATAATGCTTTATGCCAAATCATTACTGCAACGCCTTTTCAATTTTCTCAAAC
AGATCACGAGCAAGATTATCCAAGCCTTTCAAACGCTCTAAGCCGCGACGCATCAAGGTT
TGACGTTGAGTGTCATAGCGAGAAAGTTTAATTAACGGCTCAATTAAACGTGCCGCCACT
TGCGGATTACTTTCGTTCATCTTAATCAACATATCGACTAAGAAACGATAACCTGAACCG
TCAATGGCGTGGAACGCACTTGGGTTTTGACTTGCAAATGCTCCAACGAGTGAACGTACA
CGGTTTGGATTTTTAAAGTTAAAACTTGGGTGCGTTAATAAATCTTGCACAATTTCAAGT
ACATTTTCATCTGGGCGTGTTGCCTGTAAAACAAACCATTTATCCATCACTAAGCCATCG
TGTTGCCATTTTTGTTCAAAATCGGCAAGAAGCTGATCTCGGCAAGCAAGTTGTGCTTTG
GTTGAAGCTGAGAGTGCCGCCAAAGTATCCGTCATATTGTTTGCTTGATGATAATGTTTG
TGTACCAAGGTATTACCCACTTCGGTAAAGGCAAGGTAAGACAAGCAGACATTGCGTAAT
GCCCGTTTTGCCAAATCCTCGGCAACCACACGGTATTCCGTTAATTTATTTTGGTTGTAA
ACGACTAAGAAGTGATCTTTTAATTCATCAGCAATCGCTTGTTGCATAAATTGACGAACA
GCCGCAATACCTGCAGGATCGATCACTTTAAACAACTCCGCAAATTCCGTTTCTTTTGGC
AAGGTTAAGGTTAAAGCGGCGAGTTCTGGATCTCTATTTGCATTGTCGATCACAAAGGTG
AGCGCTTCTAACAGACCTTGTGAGAATGCCATTGCTTCGCCCTGTTGGTAACGACTTAGA
TTTTCACGCAATTCGTTGTTAAACAACATTTGTGCCACGTCCCAACGCACAAAATCATTC
TCAGCAAATTTCAAGAGCGTCAAAAGCTGTTCTGTCGAATAATCATAATCTAAACGCACA
GGGGCGGAGAAATCACACAACAGTGCAGGCACAGGGCGTTGTTGCACATTATGGAACTCA
AAGGTTTGATGTTCGTGGACCACATCTAACACATCACTGACAGTTAATAATTCGTGTTGT
AACTTGATTTTCTTACCATCTTGACCATATAACGCTACTTTCAACGGAATGTGTAAATTC
ACTTTCTCTAGCTGATCAGCGGTTGGTGGTGTGTTTTGAGAAACGTGCAAGCGGTAAGTA
TGACGTTTTTCATCATATTCATCAGAAATCGTTAATTCAGGCGTACCCGATTGACTATAC
CAACGGCGGAATAGATCCAAATCCACTCCCGAAGCACGTTCCATTGCAGACACAAAATCT
TCGCAGGTTGCCGCCGTGCCATCATTTTCTGCCACATAGAGTTTCATTCCTTTTTGGAAA
CGCTCTTCGCCAAGTAAGGTATGGATCATACGAATAACTTCCGCCCCTTTTTCATAGACG
GTAACCGTATAGAAATTATTCATTTCAATCACTTTTTCAGGGCGAATAGGGTGAGCCATC
GGGCTTGCATCTTCGGCAAATTGCACCGCACGCAACAATCGCACATCTTCAATCCGTTTT
GCCGATCTTGACCATAAATCTGAAGTAAATTCTTGATCACGGAAAACGGTCAAACCTTCT
TTTAAACTGAGTTGGAACCAGTCACGGCAAGTAATACGGTTGCCCGTCCAGTTATGGAAA
TATTCGTGAGCAATCACCGCTTCAACATTCAAATAATCATCGTCCGTTGCAGTTTGCGGA
TTAGCTAGCACAAATTTCGAGTTAAAAATGTTTAACCCCTTATTTTCCATTGCCCCCATA
TTAAAGAAATCGACCGCCACGATCATATAAATGTCTAAATCGTACTCCAGCCCAAAACGC
TCTTCGTCCCATTTCATCGAACGTTTTAAACTCTCCATTGCCCAAGTGGCACGGTCAAGA
TTTCCTTTATCCACATAGATTTCAAGGGCAACTTCACGTCCGCTCATCGTGATAAACTTA
TCTTGTAACAGGTCAAAATCCCCTGCGACTAAGGCAAATAAATAGCTTGGTTTAAAGAAC
GGATCTTCCCACTCCACCCAGTGACGACCATCGTCCAGCTCCCCTTGAGCAATACGGTTG
CCGTTAGAAAGCAGGTATGGATATTTACTTTTACAAGCGGTGATTTTGGTGCGATATTTT
GCAAGCACATCAGGGCGATCAAGCATATAAGTAATCTGACGGAAACCTTCCGCTTCACAT
TGCGTGCAGATCCCTTCGCCTGATTGATATAACCCTTGTAGTGACGTATTTGTTGATGGA
TTGAGTTTTGTCTGAATTTCCAGCTCGAATTGATCCGCAGGGAAATCGGCTAAATTTAAA
GTCAAAGCCTCATCATCTTTTTGATATTCTTTGAATGGCTCGCCATTAAATTTAATCGAT
AAAAATTCAAAGCTATGCCCATCTAAACGTAACGTAGTCGCTTCTGCATTCTTACGCATG
ACCGACAACGTCGATGTGACAATCGTCTGCTCAGGATCAAGCTGAACATCAAGATAAATT
TGATGAATAGTAAAATCAGGCTGACGGTAATCTTTTCTAAATTTTGCTTTAGGTCGCATA
GCTTCTCCCTTAGAACTTTCAAATGTGGAAAGGATAAGAATATTTGTCTTTAAGTGCAAT
CAAATTTAAGATCTTGCCCCAAAAATCGCCGTACCAATACGCACCATTGTCGAACCGCAT
TCAATTGCACTTGGCATATCATCAGACATTCCCATTGATAGCGTATCAATCCCTTCAAAT
TGAGATTGTAATTGAAGAAACAGTTCATTCATTTGAGCTAAGGCGATTTTCTGTTGCTCA
GGCTCACTTTCAGGCTTCGGAATTGCCATTAAACCACGCAATTTCAAACGTGGCAGTTGG
CTAATTTGAGTGGCTAATTCTAGCATTTCTTTCGCAGAAATACCCGATTTAGATGCTTCA
TCACTGATATTAATTTGAATTAAAACATTCAGTACAGGCAGGTGTTCAGGACGTTGCTCG
CTTAAACGTTGTGCAATTTTGAGCCTATCTATCGTTTGTACCCAGTCAAAATGCTCAGCC
ACTACACGCGTTTTATTCGATTGTAATAAACCGATAAAGTGCCATTCTAATGTGTCGTTC
TCCGCAAAATATTGAATTTTTTCAATACCTTCTTGCACATAATTTTCGCCGAAAGCACGT
TGTCCTGCTTCAATGGCTTCGGCAATGGCTGAAATGGGTTTAGTTTTGCTCACCGCAAGC
AGTTTAACACTCTGTTCAGGGCGATTAGCTTGCTGACAATATTGTTGAATTTGTTGAGAA
ATTGTCGCTAAATTTTGAGAAATCGACATTGGCTACTCCAAAAGGCTATAATGGGCAAGA
TCATAAAACTCCACTTAACTGAAATCAAGGATACTTATGCAAAGACTAACAAAAATTAAA
CTTGTGATTACCGATGTGGACGGTGTTCTTACTGATGGTAGCCTTTATTACACCGAAAAT
GGCGAAGCATTAAAATACTTCAATGTGAAAGACGGTTTAGGGATTAAAATGCTCCTTGCT
TGTGGTATTCAAGTTGCAGTGCTATCGGGCGGTGACACCCCGATTTTACGCCGTCGCATC
AAAGATTTAGGCATTCCCCTTTTCCAACTTGGCGAAATGTCTAAGCGAGATGCTTGTTTT
GAATTAATGCAACAAGCGGGGGTTTCAGCCGAAGAAACTGCATTTTTAGGCGACGATACG
TTGGACTTGCCTGCATTTGAAGTCTGTGGACTAGCGGTTGCCGTGGGCGATGCCTTTGAT
TATGTCAAAAATCAAGCTGATTTAGTCTTAACACGTAAAGGCGGACATTCCGCATTCCGT
GAGCTTTCCGATATGATTTTAAAAGCTCAAGGCAAAGAAGAAGTTTATGCTACTGCTGAT
GGGTTTATGAAAGTGGTGCATGAAATGCTACAATAAATAATATCCTGTGGAATTTTAGAT
AATTAATTGAAAAAGATGAGCCAACAAGACAAACAAAATTTAATTTGGATCGATCTCGAA
ATGACAGGGCTTGATCCTGAAAAAGAGCGAATTATAGAGATTGCTACCATTATCACCGAT
AAAGATCTGAATATTTTGGCTGAAGGCCCTGTGCTTGCCGTATATCAACCCGATGAATTA
TTAAATAAAATGAGCGAATGGTGTGTGAAAACCCATACTGCAAATGGGTTGGTTGATCGT
GTGAAGCAGAGTAAATTAACCGAACGTGCTGCCGAATTACAGACATTAGATTTCCTGAAG
AAATGGGTGCCGAAAGGGGCTTCGCCGATTTGTGGTAACAGTATTGCACAAGATAAGCGT
TTCCTTTATAAATATATGCCAGATTTGGCGGACTACTTCCACTATCGCCATTTAGATGTG
AGTACATTAAAAGAGCTTGCGAGCCGTTGGAAGCCTGAAATGCTTAAACAATTTAGTAAG
AAAAACAGCCACTTAGCTTTAGATGATATTAAAGAGTCTATCGAAGAGCTGAAGTTTTAT
CGTCACCATTTTATTAATTTAGATTAACAATAATGCAATCATTTTATTTTGCAACTGAAG
AAGAAATGCTCAATTTTGGTCAGCGTTTTGCCCAACAACTTCAACGCTATTTAGAAAATC
ATAGTGAAAAAGCGATTGTGATTTATCTGAATGGAGAATTAGGGGCTGGAAAAACGACGC
TCACTCGGAGCATTGTTCGTGCTTTTGGGCATAATGGGAATGTAAAAAGTCCAACTTATA
CTTTAGTGGAAGAGTATCAGCTTCCCCCTTATGCTTTATATCATTTTGATTTATATCGTT
TGAGTGATCCTGAAGAGTTGGAGTTTATGGGAATTAGGGACTACTTCCGTCCACAAACGG
TTTGCTTACTAGAATGGGCAAGTCGAGGGGAAGGAATGATCCCATCTGCGGACTTTATTA
TTCAAATTGACTATGCAGAAACAGGGCGAAATCTAGCTATTATGCCTCAAAACAACTCGG
CAAAACAGATTGTAGATTATTTAGAACATCAGACCGCTTAGGGTAATACTATGCAGAAAT
TACGACATTATGTTTGTTTTATGGTAATGAGTTTATTTCTTGCTCTTTCCGCACAAGCAA
AATTAACCATTGCCATTGATGCTGGACACGGGGGCAAAGATCCAGGGGCTATCGGTAAAA
ATTTAGGGGTTAAAGAAAAAGAAGTGACTTTAGCGATTGCCAGAGAACTAAAGGCGTTGT
TAGATGCAGATCCAAATTTCAAGGCAGTAATGACACGCAATGGCGACTATTTTATCCAGT
TACCTAATCGAACTGAAATTGCTCGTAAAAATAAGGCACATTATCTAGTGTCAATTCACG
CTGATTCTTCACCAAGTTCAGATAATCTAAAAGGGGCTTCGGTTTGGGTTTTATCTAATC
GCCGTGCAAATGATGAATTAGGAAAATGGTTGGAAGATCACGAAAAGCAATCGGAATTAT
TAGGTGGGGCAGGTTCGGTTTTAGCAAATAATAATGAACGTTACTTGAACCAGACAGTGC
TTGATCTGCAGTTTTCTCACGCACAACGTTCAGGTTATGAGTTAGGTAAAACAGTCTTAG
ACAAACTGCGAAATGTTACGCAATTAGCGAAAAGTTCGCCACAACACGCCAGCCTTAGCG
TATTGCGTTCCCCTGATATTCCTTCAATTCTAGTGGAAACAGGCTTTTTATCTAATGCAA
CGGAAGAACAACGTTTAGCTACAAAGGCTTATCGCCGTCAGATTGCAAAGGCGATTTATC
AAGGATTAATTGCATATAAAAATAGATTACCAAAACAGCCAAATCAAATAGCAGTTAATG
ATGAAAAATCAACCAAGAAATCGAAAGCTGAAAAAAAGGTAGAAAATCGCTCTAAGGAAG
ATAAAAAAGCTAAAGTAGCGGTGACTTCGCCTAAGGAAAAAACTAAAGAGAAAACAAAAA
TAACGACGAAAACTAAGCAAGAACAATCGTCTAAAGCGTCAGAAAAAACGGTTAATCTCA
ATGCGAAATATCATGTTGTCCAGAAAGATGAAACACTTTATTCCATTGCTCGCATGTATA
AAACAACACCTGAAAAATTGAGGCAGCTAAATGGTTTAAAACAAAATAAAATCTTTGTAG
GGAAGAAGCTACAAGTAAAGTAAATCAATATAGTAGAGTATAAAATTTAAAACTGGATAT
GGGAACCTAGACAAAATAGTAGATAAATAAGCATGATATTTAAAGAAAAGCCGATTATTT
CTAATCAGCACGGAGCATTAGTGATGGCATTTGTACCATTTATTTATGGTATTTCTGCTA
GCCATTTTGTAATGAATCATTTTTGGCTTGGGCTTAGCTGGCTTTTTACTTATCTCTTTT
CCTATCCTTTTTTCTCTGTTGTTAGTAAAAAACAAAATGAAAAATATAAACGCTGGATGA
TTATTTATGCCGTATTTAGCGGCATATTTATATTTCCGGTACTCTTAAGTCATTTTTCTA
TTTTGCAATTTATAATCCCAATCCTGCCGCTTGCAGGGGTCCAAATTTACTATGCAAAAC
AAAAAGATGAACGAAACTTAATCAATGATATTGCAGGTATTTTAACCTTCGGCATAATTG
GAATGGCAAGTTTCTATTTAGCAACGAACCAATATAATTTTGAGATTTTACTCCACCCTA
CGTTATTTTTTATTGGGACAACAATTTATGTAAAAAGCGTTGCTCGAGAGCGGAAAAATC
CTCTTTACTGTAAGTTCAGTATAGGACTTCATTGTATATTTATCTTTGTTTATCTCGCCT
TAGGCGATTATGGCATTAGCTTTGCCTATTTCATTGGGTTAATTAGAGCGGTTATTGTGC
CAAAAAGAAACTGGAAAATTAAACAAGTCGGCCTATTTGAATTTTTAGTGATATTTGTTT
TTACACTAGGGCTGATCTACTAAATGTATTAACCTAATAATATCCGTTATTTCTCTTTCC
AATATCCAATCCATTCTTTCAGGGCGTGCATATTGCTATGTAATGCTCCTGATTGTGGGA
TAAAGTAAAATACATTTAATCCATAGGTTTCAGGCATTTTTCCTGCTCCAACACTTGCAG
GTAATATCTTAAAACCTTCTCGCTCAAATAGCATTCTTGCTCGTTGCATATGCCACTGGT
TTGTCACTAGCACAATCTTATTAATACCTTCTTTTTCTAAAATCGGTTTAGAAAACTTCG
CATTTTCAGCCGTCGTTTTGGCTTTTTCTTCCAACCATTGTGTTGGAATATGGAAAAATT
GTTCGAGCTCTTTTTTCATGACGGCAGCTTCTGAAGTCCCTTTTGGGCTACTTCCCGTAA
TTAATAAAGGTAAGCCCGTTTCTTTTTGTAAAAAAGCAGCATAACGTACCCGCTCTAATG
CTATTTCGCTGATCGCTAATTTGCCAAATAACTCTTTACTATCACGCAAGCCACCACTAA
GTAAAACGATAGCTTGAGCCGATTTATAATCTTCAATACTAAGGTTATCTTCCGTTACCA
GAGAATCATGCAATTTTTGCGAAGTATAGGGAATACTGAAAATATAGAGCATTGCTACAC
CTAAAAAAGTTGAGAGATAACCTAATTTTTTCCATTTTAAGCGGAAACAAATTAAAGAAA
ACAACCATAAAATCAGAATGTTAAATGGTGGAAGAATGACCGCAGTAATAAATTTTGTGA
TAGCAAACATAATGAGTAGGCAATTTTGTCAAGTAAGTAAAAGAGATTTATTATTCCTCA
TTCCTTTTCCGTTGTCTATTGTTTAACTCGCTCTTTAAAATTAAAATGGCAAGTCTTATT
AACCATATTACTAGCGGTTAGATTTATGAAAAAAATTGCAATTATTCCAGCCAGAGCAGG
CTCGAAAGGGATTAAAGATAAAAACTTACAATTAGTCGGCGGAATTTCGCTCGTAGGCCG
TGCAGTTCTAGCAGCAAAAGAGTCTGGAATGTTTGACTTAATCGTTGTCACTTCAGACGG
CGAACGTATTTTACAGGAAGGTGAAAAATATGGTGCAACACCACTACTTCGCCCTGCTGA
ATTGGCTCAAAGTGATACTCGTTCTATTGATGTTATTTTGCACTGTTTAGAAACCTTAAA
TATCCGTGAAGGCGTTGTCGCTCATTTCCAACCCACTAGCCCACTTCGCAATGCGTTAGA
TATTCGCAATGCGATGGAAATCTTTTTAGGTGGAAAAAGTAAGTCTGTGGTATCCGCTTG
TGAATGTGAACACCACCCGTATAAATCATTTGTTTTAAATGGAGATGATATTCTCCCGAT
GAATGAAATCAAAGATTTTGAAGCACCACGTCAGCAATTACCAAAAGCATACCGTGCGAA
TGGGGCGATTTATATCAACGATGTCGCCAGCCTACTTCAAGAAAAATACTTCTTTATTCC
ACCTGTGCGTTTCTATTTAATGCCAACCTATCGCTCAGTCGATATTGATACCACATTAGA
TTTGCAACTGGCGGATAGCTTGATTGAGAAAGAGATGCAATGAGAGCCATCAAAGACAGT
GCAGTTTATTTAATCGGTGAACTGACTTCACGGGCAATGCCATTTTTGCTATTGCCCTAT
TTATCTCGAAAATTAGGCGTAGAAGGGTTTGGGGAACTTGCATATTACCAAACTTATCTT
GTGCTTTTCTTTATTATTGTCGGTTTAAGTCAAGAAGGGGCGGTAACCCGTTACTTCTAT
GTTTATGGTAAACGCTCCCTTAACTTAGTCGTGACTTCTGGCTATGCTTATACCCTTGCG
ATAGGTAGCTTAATTTTACTGGGTTGCTGGATTTTACAATCAGAAATTCTTACCTATGTT
GCCTTGTCTGCTATTTTTCAAGCCTTATTAGGTGTTCAGCTGAGCATTCGACAGTGTCAA
AAACAGGCGATTTCCTATGCCATTTTGCAATTTGCTTCTAGCTTAGGCACTGTTGTTTTT
ACGGTATTACTTCTCGAACTTTATCAAACAGAATTGGTCGAAAAAAGGTTACTTGGGATT
TTATTAGGCAATGTACTGGTATTTTTATTGGCATATCTAGTTTATAGCAAAAAGACGGTA
AGTAAAAAATATCAATGGAAGCAATATAAATCAGCACTCTTTTATGTGCTTGCTTTTGGT
ACGCCATTAATTTTGCATAATGTGAGTTTTTTCTTAAAAGGGCAGTTAGATCGTGTATTT
ATTTATCATCAATTTAATCAAGTTGATTTAGGTTTATATGCGATGGGGGCTCAAATTGCT
GCGATATTGATGATTATTTTACAAGCAGTAAATAAAGCACTCACTCCCTATTTTTTTGAT
GGATTAAAACAAGGTCGAATTAATTTAAAACAAACGCAAAAATGGGCATTTTATTCCTTA
GCCATTGTTCCGTTACCTTCATTAATTATGTGGGTTATTCCTGAGCAATTTATAGTTTGG
TTATTAGGGGTTCAATTTGTTGGAACAAAATACTATATTATTTTATTCTTATTTTCGACC
GCGCTTGTTATTCCTTATTTTATTTTAGTGAATTACCTGTTTTATCACAGTAAGAATAAA
TTAATCTCAATCTGTTCAGTGGCTTCAACGGTAATATATATTTTGAGTTTAATCGGATTA
ACCTTTACTTCTATTGAATTTGTACCTTATGCAAGTATTATTGGTTCAGCTGTGATGATC
CTGATACTTTATTTTATGACATCTAAAGTGGGGAAAACCGTATGAATTTGATCATTTGCT
ATACGCCTTTGCAGGTTTTGATTGCAGAGCGAATTATTAATCTTTATCCAAATGAAAAAT
TTTATGGTGTGATGCTCTGCTCGGCAAAAAATCAGAAATTTGAATATTATGTGCAACGTT
TAGCGAAAAAATGTGATACTTTCTTTCAGATGGATCAACATATTGATCGTTTTAATCTAT
TAAAAGAGATTATTAGTTTGCGTCTTAAATTTGCATTTAAGAAGTTTGATAAAGTATTTG
TCGCAAGCATTAATGACATTCAAATTCAGTTTATTCTAAGCAGCATTCAATTTAATAAGT
TTTATACATTTGATGATGGCACAGCAAATATTGTAAGCCATAGTGTGTATTATGTCGATG
AGCCAAAAACTCGTATTCGCCGTTTTATTAATACGTTACTCTGCAATAAATACAGCGTGG
CAAAATTAAAGGCGTTATCCAAAAAACATTTTACGATTTATGCTGATTTGCCGAACATTA
TTCAAAATACTGAATATCTGGAACTCTTTCCGCAAACAGAAAGTGATGTAGCAGAAGGTG
AAACCATAAATATTTTATTAGGTCAGCCCGTTTATTTAGATAAACAGAAAAATATTGAAT
TAGCGGAAAAGGTCATCAAGTGGTTTGATATTCACGCTTATTTACCACACCCAAGAGAAC
AATATAAATTAAATCAAGTAAAATATATTGAAACGCCACTAATTTTAGAAGACTATTTAG
CTCAGGAATTTAAACATAAAAGATGTCGTATATATACTTATTTTAGTAGTGCGGTATTAA
ATATAAAAGACAAAATCCCAAATATTGATGTGGTTGCATTAAGAATTAATGTTGAAAATC
CAGACTTTATTCAAGTTTACCAACTCTTTGAAAAATTAGGCGTAACCATTATTGATATTC
GAGAATAAAATGAAAAAATATTTAATCTCTTTAGATAAAGATAGTCATAGACGGGAACTG
TTTTTTTCACAGCCAGATAGCGCTGATTTTAGCGTTTTTTCTGCCTTTAATACGATGAAT
GAAGATGAACAAAGTTTATCTTCACGTTTTAATCTCGCTCATTTTGAGCAACATTACGCT
CGTAAAGTGACGAAAGGCGAAGTTGGTTGTACATTAAGCCATCTTGGTGTTTATCAGCAA
ATTTGTGATGATGAAACGATTGGTGATGATGAATATAGTTTAGTTTGCGAAGATGATGCA
CTGTTTGATCAGGATTTTCAGGCAAATTTGAACCGTATTTTAAATAAACAGCCATCCGCA
GATATTATTTTAGTGGGGCAATCTAAAATTGCGACATTTAATGATGTTGAATTAGAAATT
AATTATCCAACAACCTTTGCATTTTTACAGCCAAAAATTACCGCTTGTCCTTTTGCGGTT
GTTTATCCTTATAAAAATTATTTTGCAGGAACAGTAGCATATCTAATTAAAAAATCAGCG
ACTCGCACTTTTTTAAAACAGATAGAACAAAACCTACCATTTTGGCTAGCAGATGATTTT
ATTTTGTTTGGCAACACCTTTAATTTAGATATTAAAGTGGTTCGTCCATTAATGGTGATT
GAAAACCCAAAATTAAATAGTAATTTAGAAAGTATTCGTGGATCTATTTCACACAGCTTT
GGGGCAAAATTAGCAAAATACCCACTGAAAAAATTACTGGCAATAAAACGTAATTTAGGA
AAATAAAATGTCAGCATTCATTAATCTATTTTATATTTACGATCCGTGGTTATTCCATTT
TTTCCGAATGGCATTTTTCTGTGGTGGAATAGCGATGTTATATTTGCTTTACCAAATCTA
CCGCAAACAACGCTTACAAGGAATTACATTACCACTGGATAGTTTTGTCGCAATTTTTAT
CCTAATTATTGTAGCGGTTATTCCGATGTTATCTCACGGCACTAAAGAATTTTATGCCGT
AGGAATGTATATTAAAGGCTTAATTTTATTTACCTGTGGCGTTGCCATTTATAATCTCTG
CTATTATCAAAAAACTAATGCAAAAGAAATGATGGTTAGGGATTTAAAAATCGGTATTAT
TGTTCAAGCAGTAGTGGGTTTTACCGCACTGGCAGGTATTCCCTTTATGATTGATTTAGG
TATTTCAACGAATGCGGTTTTCCCTAAATTCTATGGTTCAGAACAAGAATACCGTTTATA
TAATTTAACTTCTACTGTATTCTTCCAGCTTAGTTTATTCTATGCTTTCTTATTGCATTT
TTTACTTGCTTATAATGCAAAATATAATAATATCAGTCCGATATTTGTCTTCTTATTATT
ATGTATTGGTTTAATTTCAGGACGTACTTTTTTATTTATTTCTGCAATTAGTTTTCTTGT
CTATTTTAGATGGAAATATATACCAGCCATTTTGCTCTTTGGAACTATCTGTTTATTTTT
AGCCTTTAATTTTGCAGAAAATAAATATGTACAACACGCTTTAGAGCCTTTAATCAATGT
TATTCACGGCTATGGTTTAGTTAGTTCATCTACGGATAATCTAGTTCAAAATCATCTTTA
TATCCCTGAATTAAAACAGATTTTAATTGGTGATGGACGTTATTTTTATCCTCAAGGTGG
CTACTACGGCAGAACAGACTCTGGTTTTTTACGCCAAACATTATATGGCGGATTTATTTA
TCTCTCTGTTTGCTTCTTATTTATGTGTTACTTCGTACGAAAAGTGGCAATAAATTGGTT
TGACGGTAGTTGGATTTTTATCTTATCTACCTTACTTATTCTCTCCATTTTAAATGTAAA
AGCCGATGCCTATGCTTTCCCTGGCATTATGTTAGTGTTATTAATGTTTTTATCTTTATT
TGGCAATGAAGGTAAAAATAAAATTCTATTTTTAAATAACAAGACAGAAAATGTTTAGTA
TTATTATTCCTTCTTATAATCGAAAAAATGAAATTCCTGCATTATTAACAAGTTTGGAAT
ATCAAACGGAATATAATTTTGAAGTGATTATTGTCGATGATCACTCTGTTGAGCCAGTAG
AAATTAAACATCTCTACCCATTTCCTGTCAATGTGATTAGGAATGAACAGAATTTAGGAG
CAGCAGAAAGTCGTAATGTAGGAGCAAGATTTGCTGAAAACGAGTGGCTACTCTTTTTAG
ATGATGATGATCGTTTTGCTCATCCAAAATGTGAAATACTGGCAAAAACAATTAATGAAA
ACCCGACGATTAATTTTATTTATCACCCTGCTGAATGTGTGATGGTAAATGAAGGGTTTA
GTTATATCACTCGCCCCTATGAAAATGAACAAGCGGTCACTTTAGAGAATATTTTACTGG
CAAATAAAGTAGGTGGAATGCCGATGATTGCGATTAAAAAATCATTTTTCTTTGCAGTCA
ATGGATTATCAACGGATTTAAAATCTCTAGAAGACTATGATTTTATTTTGAAAGTCATTT
CGCATAACGAATTTAAACCAAAACATGTTTCTCAAGCCTTAACAACCTGTACTTTCCATA
CTAAACGAGCAAGTGTATCGACAAATACACAAAATACTGAATTAGCGATTGAAACTATTA
AACAAAAATATGTAAAAACAGATATTCAACAAAAAAACTTTGCTTTTAATGCATTATATA
TGCTTTCTTACCCACATATAATGAATTTATCTCGTAAAGCGGCTTGTTATTATTGGCAGA
TGTTCCTACAAAGTAAAAATATTAAACATTTGGTGATTGCTACCCTCACATTTATTTCAC
CAAAACTTGCAATCAATATGAAAAGGTTTATTTAATGAAGTTTTCCGTATTAATGTCCTT
ATATTTTAAGGAAAAATCAAAATATTTAACCGAATGTTTTGAAAGTTTAAAAAATCAAAC
GGTTCAAGCGGACGAAATTGTTGTTGTATTTGACGGAGCCATTACCCCTGAATTAGAACA
AGTTATGCAAAATTTTGCGGAGATCTTACCGCTTAATATCGTTAGACTTGAGCAAAATCA
AGGGTTAGGAAAAGCACTCAATCACGGCTTAACCCACTGCAGAAATGAATGGGTATTCCG
TATGGATACGGACGATATTTGTATTCCAGAACGTTTTGAAAAACAGATTGCGTTTATTGA
ACAAAATCCCGATACCATTATTTTTGGCGGACAAATTGCTGAATTTGGCTCAGATATTAA
TGATATTGTCAGCTATCGTCGTGTGCCAACAGAAACCAAAGCCATTGTAGAGTTTACACA
GAAACGTTGCCCATTTAATCATATGACGGTCGCCTACCAAAAAAATGCTGTGCTTGAATG
TGGTGGCTATCAAGACTTACAAGAAGATTATTATCTCTGGATTAAATTGGTCGCATTAGG
CAAAAAAGTAGCGAATTTGCCTGAGGTTTTGGTTTATGCTCGTGTTGGAAATGGTATGGT
TGGTCGCCGTCGTGGTATCGCTCAGGCTAAGGCAGAATGGCGCTTGTTTAAATTAAAACA
CCAAGTGGGTATGCAGAATATCGTTTCAGGTTTTATCACTTTTACTATGCGAGTGGTACC
GAGATTATTGCCAACAGTCTTACTTACTCTGTTTTATAAATTACTTCGTAAATAAAAGGT
GTAATATGTTGTCTATACAAGATTTTTCAAATAAAAATAGTTGCTAATATTTAGAGAAAA
TAAACATTAGCAACTATTTTGTCTACCATGCCGATTATTCCTTATGAAGAGCGATAAACA
TAGTTAATTATTCTGTTTTAAGCGATAACGTCTATCCATCATACAAAGTATGCCACCTAT
CGTCATAAACAATCCACCGAACCAAATCCAACGGATAAACGGTTTGTAGTATAAACGTAC
GCCCCAAGAGCCATCTTCTAAACGTTCACCTAAGGCTGCATAGAGATCTCGACTAAATCC
CCAGTCAATCGCAGCTTCAGTCATACCCATTTTACTGACATTGTAAAAGCGTTTTTCTGC
GTGTAGTGTGGCTTCATATTTACCATTTCGATGAATTTCAATATCCGCTGTGCCACCAAT
ATAGTTTGCCCCATTTGAGTCACGAATACCCTTGAAGGTAAAGTTGTAATCTAAAATTTC
AACTTTGTCGCCTACATTCATTCGTACATCTTTTTCGATACTGTAATTTTGGCTAAAGGC
AATACCAAACACAGTCATTGCAACCCCTAAATGAGCCAACACCATTCCCCAATGGGAACG
AGAAAGTTTCAAAATGCCTTGCAAGAAACTATGACGATGCGTTGCTCGTTGATGTAGTTC
ATATAAACTCAATGCCACGATAATGACGGACATCATTGTCCCTAATACCACGCTGACAGT
AATTTTGCTGGCAAAAAGATAAGGTAAGCCAAAGCCAAGCAATATCATTACGGCTAATGA
AATGAGGACTGGCTTACGGATAGCAGAAATCTGATCTCGACGCCATTTTACAAGCGGTCC
AATTCCCAATAAAAATGCAAAAGGCACCATTAAGATCATAAACATCTGATCGAAGAAAGG
CGCTCCGATAGAAATTGTCCCTAAACCAATTTGTTTATGAATTAACGGTAAAATCGTGCC
TAAAAAGACCACCGATAAGAACGCCATTAATAGCACATTATTGAGTAATAACATTGACTC
TCGTGAGTAACGTTCGGAATTGTCTAAGCTCTTGATTTTACTGCCTTGATAAGCGTAAAG
CAGTAGCGAACCGCCAATAACCACCACGAGATAAGCCAAAATATATAAGCCCCGAGTTGG
ATCAGAAGCAAAAGCGTGAACCGATACCAAAATCCCTGAACGCACTAAGAATGTGCCGAG
TAAGCAGAGTGAAAAAGCAAGAATAGCCAGCAAGACCGTCCACGCTTTGAATGTACTACG
TTTTTCCGTAACCGCTAAAGAGTGAATTAATGCCGTACCAGCAATCCACGGCATTAACGA
GGCATTTTCCACAGGATCCCAGAACCACCAACCGCCCCAGCCAAGCTCGTAATATGCCCA
CCAAGAGCCGAGTACGATACCTAATGTTAAAAATACCCACGCTGCCATAGTCCAAGGACG
TGACCATCTCGCCCAAGCAGTATCAAGACGACCTGTCATCAACGACGCAATAGCAAAAGC
AAAGGCAACAGAAAAGCCCACATAGCCCATATACAGTAACGGAGGGTGGAAGATTAAGCC
AACATCTTGCAACATCGGATTAAGCTCTCGACCATCAACAGGAAAATCAGGGAAAGTTCG
GTTAAACGGGTTAGAAGTAAACAGAATAAAGACTAAAAAGCCAATGCTAACCAAGCCCAT
TACCCCCAATACACGAGCGATGGCTTCTTCAGGCATTTGTCGGCTGAATGTCGCAACGGC
AACGCTCCAAAGGGAAAGTAGCCAAATCCAAAGCAACAAAGATCCTTCGTGAGAACCCCA
AACAGCGGAAAGGCGATACTCTAACGGTAACGTACTGTTTGAGTTATTCACCACATACTG
CACAGTGAAATCATTGACCGCAAACAGATAAAAAAGCGAGCCAAACGAGATTGATAATGC
TAAAAAAACCGCCCACGTCATCGGACGAGCCAATGCCATCAGACTAGCATTTTGTTTATA
AGCACCAACAAGCGGTAAGATCGCCAATAAAATTGCCAATGAGAGAGCAAGAGCAAGGGT
ATAGTTACCTAATTCAGCAATCATTTATTTTCTCCAAACGGCTGAGAGATCTGCGTTGCA
TCACGTTCTGATTTTCCTTTGAGATCTGCTTCTGAAATCCCCATCGGCTGATGTTGCTTT
TTCATCTGATCGCCTAATTCAGGTGGCATATAGTTTTCATCGTGTTTAGCTAACACTTCG
GTTGCTTTCAGTTTTGTCGGCTCAACTAAAGTACCTTGTGCCACAATCCCTTGCCCTTCA
CGGAATAAGTCAGGCAAAATCCCTTCATATTCCACCTGAATTGCAGGCCCAATATCATTG
AGATCAAAGGTCACTTTAAGGGTCTTGTCATCACGTTTTACCGACCCATCAACCACCATA
CCCCCTACACGAATACGTTGCCCAACTTCAGGCTTGGTTTCTGGATCATTATTTTTACCA
TAGATAATCTCTGATGGCGTATAGAATAAGTCAATGTTTTGGCTTAACGCATATAAGGTT
AAACCAACAGCAACGGCAAGCCCACTTAACACTGCCATCACCACTTTCAGTCTAGATTTG
CGTCTTGGGTTCATAAAAACCTCGTTGTAATCACTCAAAAAACAAATAGAAAAATTAAAG
TGCTATCCTAACAAAAAATCTGATAAGAATCGTTAAATATTCGATTATTTTATTCTTTAG
TATATAAAAATCATGTCTACCCTAAGACAGGAAATGGTCAAACATTCTCTAATTGAGAAT
GTATTTGATTAGGTACGGTTGATCCTAAAGTCCAAGAAATAAATGATATAGAGCTTAGTA
TAACTTAATTTACTACACAAAAATCCCACAAATTGGGTCGTTTGGAGCCATTCTAACAGA
TAATTTTGGGCAACATCTAGTTTATTACTTAGAGAGATAGGAGTGTTTATAAGCAAGGCA
GAACTCATTACATCTCAATATGAAAGGTTTCCAAGAAATTATACTGCCTCTTTCGATGTT
ACTTGTGTACTTTAGGGGATGCCAAACATAGAGAGAAGCAAGAACTGCTTGTTTTTGAAC
ATAAATATAGGTAGAAATAACCGCACCTTATTGTTATAAGTTGCGGTTATTTTTTGCTAC
TTATAAGGCTTTTAAAATATCGTCCACACGTTCTTTCGCATCACCAAATAACATTTGAGT
GTTTTCTTTGAAGAACAGTGGGTTTTGTACGCCTGCATAGCCCACTGCCATTGAGCGTTT
GAACACGATAACGTTTTGGGCTTTCCAAACTTCAAGTACTGGCATACCTGCAATCGGGCT
ATTTGGATCGTCCATTGCCGCTGGGTTTACTGTGTCGTTTGCACCGATAACCAAGACTAC
GTCAGTATCTGCGAAATCATCATTGATTTCGTCCATTTCTAATACGACATCGTAAGGCAC
TTTCGCTTCAGCAAGCAATACGTTCATATGGCCTGGTAAACGTCCTGCAACCGGGTGAAT
ACCAAAGCGAACATTGACGCCACGATCACGTAGTTTCTGTGTGATTTCAGCAACAGGATA
TTGTGCTTGTGCCACCGCCATACCGTATCCTGGGGTGATGATCACAGAGCTTGCATTTTT
AAGTAATTCTGCCACTTCTTCTGCGGTGGTTTCACGGTGTTCGCCTTGTTCTTCATCTGA
GCTGACTTGAACATCGTTACCAAAGCCGCCTGCGATAACGCTGATGAACGAGCGGTTCAT
TGCTTTACACATAATGTAAGAAAGGATCGCACCTGAAGAACCGACTAATGCCCCTGTGAC
GATTAGCAAGTCATTGCTTAACATAAAGCCTGCTGCTGCGGCTGCCCAACCTGAATAAGA
GTTAAGCATAGAAACAACCACTGGCATATCCGCACCGCCGATAGAAGCCACTAAGTGCCA
ACCGAAAGCTAAAGCGATTGCAGTCATCACTAATACAGGGAAAATGTTCTCAGGATTATT
TAAGAAGGCAACCATTAATAGTGCAGAAACCACAAGTGCCGCAAGGTTTAATTTGTGGCG
GTGTGGCAACATTAATGCTTTTGAATTGATAATGCCTCGTAATTTACCGAAAGCAACCAC
TGAACCTGTGAAAGTGACCGCACCGATGAAGATACCAAGGAATACCTCAACATTGTGGAT
ATTTTGTAGCACTGGATCTGTTTCGTGTGCAAGACCGTAGCTGTTAAAGCCGACTAATAC
CGCCGCTAAACCTACGAAGCTGTGAAGAATTGCCACAAGCTCAGGCATTTCGGTCATTTC
CACTTTTAATGCTTGACGAATACCGATAGCACCACCGATTACCATTGCGATTAAAATCCA
AATGGTACCTTGTGATTGTGGTCCAAAAATGGTTGCGATAAGGGCAATGACCATCCCCAC
AATACCGTACCAACAACCTGCTTTTGCCGTTTCGTGTTTAGAAAGCCCTGCAAGGCTCAT
AATAAAGAGAACGGCTGCGACAATATATGCCGCTTGTACTAAACCTAAAGACATACTCTT
TCTCCTTAACCTTTTCTAAACATTGCTAGCATTCTTTGGGTAACTTTGAAGCCACCGAAG
ATGTTGATACTCGCCACTAAAATCGCAATAAAGGCAAGTACGCTGATAAAGAAGCTGCCT
TGAGAGATTTGTAGTAACGCACCGACAATGATAATACCTGAAATCGCATTGGTTACTGCC
ATTAATGGCGTATGTAATGCGTGGCTGACGTTCCAAACTACATAGTAACCCACTACGCAA
GAGAGAACGAAGACGGTGAAGTGAGATAAGAATGCTGCAGGTGCAACAGAAGCTAACCAC
AAGAATGCGATCACCGCTAAGGCTAACAAGCCATATTTAATGCGTGGATCTGCCGGTTTT
TCTTCTTTTTTCTCCGCAGGTTTTGCTGCCGCTTTTTGTTGTGGCTGTGCAGATACTTGA
ATTGGTGGTGCTGGCCAAGTGACTTCGCCATCACGGATTACGGTAACGCCACGCAATACT
ACATCTTCAAAGTCGATATTGATGTTGCCATCTTTCTCTTTGCAGAGTAATTTCAAGAGA
TTGACTAAGTTGGTGCTGTAAAGTTGAGATGATTGAGTTGGTAAACGACCTGGTAAATCA
GTATAACCGATAATTTTTACTTGGTTTTCTGTGGTAACCACTTTACCTGCTTGGGTTAAT
TCGCAGTTACCGCCCGTTGCAGCCGCTAAATCCACAATCACCGAACCTGGTTTCATTGTG
GCAACCATCTCTTTGGTAATTAAGCGTGGGGCTGGTTTGCCTGGGATAAGTGCGGTGGTA
ATAATAATATCCACTTCTTTTGCTTGTTCAGCATAGAGTGCTAATGCACGGCGGTTAAAT
TCTTCCGACATCACTTTTGCATAGCCATCACCGCTGCCACCTTCCTCTTTAAAATCAATT
TCAAGGAAACTTGCACCCATTGATTGTACTTGTTCTTTTACTTCAGGACGAGAGTCGAAC
GCACGCACGATGGCACCAAGGCTGTTTGCTGCACCAATTGCGGCTAAACCTGCAACGCCT
GCACCAATCACAAGTACTTTCGCAGGTGGCACTTTACCTGCTGCGGTAATTTGACCTGTA
AAGAAGCTACCAAATTCGTGAGCGGCTTCAACAACGGCACGATAACCAGCAATGTTCGCC
ATAGAACTTAAAGCATCTAGGGCTTGCGCACGAGAAATACGCGGCACTGCGTCCATCGCT
AACACATTGATTTTCTTCGCAGAAAGTTTTTGCATTAATTCAGGATTTTGAGCAGGCCAA
ATAAAGCTCACAAGCGTTGCCCCTTCCTTGATTAATGCAATTTCAGCATCGGTTGGTGCA
TTGACTTTAAAAATAATGTCTGCATTCCAAACGGCTTGTGCGTTGCCGATAGTCGCACCT
GCTTGAGCGAAAGCATCGTCTTCAAAACTTGCTTTAAAGCCAGCATTTTCTTCAATGATG
ACTTCAAAACCAAGTTTCTTAATCTGTTCTACGGTTTTTGGCGTTGCTGCCACACGAGTT
TCACCGTCTAACAGCTCTCTTGGTACACCAATAAGCATAAAGACTCCTGTAGGTTGGTTA
AAATAATAATGAATTAAAACATTGCAAATGTACCATTTATTTAACTTTTTGGGGGATTTT
TTTCACGTTTATTTTGAAGAAATCTTAAAATCATTTAACCGATTTTTTACAAGCGGAGGA
TTTCGTAATAAAACTTGCAAAAGATAAATTATTCGTTGGAGTTATTAGGACTTTTTTGCT
ATATTTATGCCCAATTTTTTGCCCTAAGTCTATGAGCTTATTTCGCTTTTAACTAAATTT
AATGGATCCCTTTTATGTTTAAGAAATTTCTAGGATTATTTTCAAACGACCTTTCAATTG
ACCTTGGTACTGCAAACACGTTAATTTATGTAAAAGGGCAGGGTATCGTGCTTGATGAGC
CGTCAGTAGTTGCGGTACGTCAAGATCGTGCTGGTTCATCAAAAAGTATTGCAGCAGTAG
GTAGTAATGCAAAATCAATGCTAGGTCGTACGCCAAAAAGCATTTTAGCTATTCGTCCGA
TGAAAGATGGGGTGATTGCTGATTTCTATGTGACAGAAAAAATGTTACAGCATTTTATCA
AACAAGTGCATAGCAATAACTTTATGCGTCCAAGTCCTCGTGTGTTAGTGTGTGTACCAG
CAGGGGCAACTCAAGTAGAGCGTAAGGCAATTAAAGAGTCGGCGATTGGTGCTGGTGCTC
GTGAAGTTTATTTAATTGAAGAGCCTATGGCTGCTGCGATTGGTGCAGGCTTACCTGTAG
CAGAAGCTGCTGGTTCAATGGTAATTGATATTGGCGGTGGTACAACAGAAGTTGCGGTAC
TTTCATTAAACGGTATCGTTCATTCTGCTTCGGTGCGTATTGGTGGTGATAAATTAGATG
AAGCAATCATCGCTTACGTTCGCCGTCACTATGGTTCTGCGATTGGTGAAACAACTGCAG
AGCGTATCAAAAAAGAGATAGCAACAGCTTATATTCAAAATCAAGATGAAATTCGCACAA
TGGAAGTTCACGGTCACAATCTTGCAGAAGGTGCGCCTCGTACATTCGTGTTAAGCTCAA
AAGAAGTGTTAGAAGCGATTGAACAACCTTTAACAGGCATTGTTGATGCAGTAAAAGGGG
TTCTAGAGCAATGTCCACCAGAGTTGGCTGCCGATATTTTTGAACGTGGAATGGTATTAA
CAGGTGGCGGTGCTTTATTACAAAATCTTGATGTATTACTTTCAGAAGCAACGGGCGTGC
CTGTTATCGTTGCCGAAGATCCATTAACTTGTGTAGCTCGTGGTGGCGGTAAAGCACTTG
AGATGATCGATATGCACGGTGGCGATCTCTTTAGTGACGACAACTAATTCAACCTTGAGT
TATTAGCATAAAAATGGACAATATCAACGGCTATTGTCCATTTTGCATTTAACAAGATCC
ATTAAATATAACTGAAATATGAAACCAATTTTTGCGAAAGCACCACCTATCGGCGTAAGA
CTATTCTTTGCAATTGCGATCTCTATCAGCCTGATTTTACTTGATGGTAGAAGCAGTGCA
ATGATCCAAATGCGTAATGTCCTCGAAACAGCGGTCAGCGGCTTGTATTATTTTGCAAAT
ACCCCTCGCACCGTATTAGACGGTGTAAGTAACAACTTTATCGACAGTCAAAAACTGCAA
GTTGAAAACCGAGTATTAAAAGAACAACTGCGTGAAAAGAACGCAGACTTATTGCTACTC
GATCAACTCAAAGTGGAAAACCAACGTTTACGTTTACTACTTAGTTCCCCTTTACGCCAA
GATGAATATAAAAAAGTAGCTGAAGTGCTGACCGCAGAAATGGACGCTTACCGCCAACAA
GTAGTAATAAATCAGGGACAAAGTGACGGTGCTTTTGTTGGTCAGCCCGTAATTGATGAA
CGAGGCGTTGTGGGGCAAGTGATTTCTGTCGGGAAAAACAGTAGTCGAGTATTACTTTTA
ACCGATGTCACTCACGCCATTCCCGTACAAATTTTGCGTAACGATGTTCGAGCAATAGCC
AATGGCAACGGACACAGCAATGAATTGATTTTGGATAACTTACCAAGAACTGTGGATATT
GGCAAAGGTGATGTACTTGTCACCTCTGGCTTAGGCGGACGTTTCCCTGAAGGCTATCCC
GTTGCCGTAATTGAAACCGTACAAAATGATGGTTCAAACCATTTTGCCAGAGCAACGGCT
AGACCGCTCGCCTCACTTGATCGCCTGCGTTATTTATTACTGTTATGGCCAACAAGCGAA
GAAATCCGCAATGCATCAAGCCTTTCACCGCAAGATGTGCGTGATGCTGTGGAAGAAAGA
CGTAAAAGTCTAAACCCATTAGACCGCTTGAAAAATAGTAAAAAAGAACAAGTAAGTAGT
GATGAACAAAAAGAAGAAACTGTCGAACCTGAAGAAACTGTAAATCCAGCAACACAGCCA
GAAGTCGATAACGGTATTAATCACAGCACAGAGCAAGGGGCAGAATAATGCGTGAAAATA
TGATCTTTCAAATGTTAGTGCTGACCTTCATTTTCGTCATCGCTTTTGTCCTAGAGATTA
TGCCTTGGCCTGTGGATTTACAAGGATTACGCCCAACTTGGGTTGTATTAGTGCTTATCT
ACTGGGTATTAGCTCTGCCTGATAAAGTTAGTGTCGGCACCGCTTTTTTAGCAGGAATTG
TTTGGGATCTGATCTTAGGCTCAATTTTAGGCATTCACGCGTTAGTATTGTCAATTGCGA
TCTATTTTGTTGCCAAATATCATCTTATCTTGCGTAATCTCTCGTTATGGTTACAGAGCT
TACTCGTAATGGCATATATCGCACTTATTCGTTTCTTTATCTTCTTTATCGAATTAGTGC
TACACAGTGCGGAATTTAACACTCAAGAAATCATCGGGGCGATCATAAGCGGCATCTTAT
GGCCGTGGATTTTCTTACTGATGCGACACATACGCCGAGGACTACATTTACGCTAATGAA
CAGCTTATCTTTCGATTTTTCTGCAGATTTTCGTCCCCTTTCCGCTCGAATGCGACCACG
CACTTTAGCTGAATATGTCGGACAATCACACCTGATCGGCGAAGGCAAACCCCTTCGCCG
AGCGATTGAAGCTGGGCATAGCCACTCAATGATTTTCTGGGGTCCCCCAGGAACAGGCAA
AACCACTCTTGCTGAAATTATCGCAAATGAACTTGATGCCGAAGTTGAACGTCTATCAGC
TGTTACTAGCGGTATCAAAGAGATCCGAGAAGCCATCGAAAAAGCCAAACTCAACCGACA
ATCTGGCAGACGCACGTTACTTTTTGTTGATGAAGTTCACCGTTTTAACAAAAGCCAACA
AGATGCCTTTTTACCCCATATTGAAGACGGCACCCTTATTTTTATCGGTGCAACCACTGA
AAATCCGTCCTTTGAACTGAATAACGCCTTGCTGTCAAGGGCAAGAATTTACATTCTCAA
GCCACTACAAGCGGTCGATATTCTAAAAATTTTGCAAAATGCCATTGCAGATAAAGAGCG
TGGGCTAGGTAATGAAAAACTTATCATTCAAGATGATGTGCTTCAACTGCTGGCGGACTA
CGTCAATGGCGACGGACGTTTTTCTCTCAACTGCCTTGAATTAATGTGCGATATGGCAGA
ACAATTACCACAAGGAAAATTGCTGGATAAAGCCTTGCTCACCGAAGTGTTGGGCGAACG
CCAAGCCCGTTTCGACAAAGGTGGCGACCGCTATTACGACCTGATTTCTGCGTTACACAA
ATCCATTCGAGGATCTTCTCCTGACGGTGCATTGTACTGGTATGCTCGTATTTTAACCGC
TGGAGGCGATCCACTGTATGTTGCTCGCCGACTACTTGCGATAGCCTCAGAAGATATAGG
CAATGCCGACCCAAGGGCAATGCAAGTCGCCCTTGCAGCGTGGGATTGTTATACCAGAGT
AGGGGCTTACGAAGGCGAACGGGCTATCGCTCAAGCGGTGATTTACCTTGCCGTTGCCCC
AAAAAGTAATGCCGTTTACACCGCATTCAAACAAGCCAAACGCCTAGCTCAAGAAGGCAA
GGATTACGACGTTCCCGAACATCTGCGTAACGCACCGACTAACTTAATGAAATCCTTAGG
TTACGGCGAAGAATACCGCTACGCCCACGACGAACCTAACGCCTACGCCGCAGGGGAAAA
CTACTTCCCCCCTGAACTGAAAGACACCCAATTCTACTTCCCAACCGAACGTGGAATGGA
AAAGCAGATCAAAGAAAAAATGGCGTGGTTGAAAGGATTAGATTTGCAGAGTGAGGTGCA
GAGGTATAACAAACAATAAGTTTAAATTTGTTTGCTCAACTCAATAAACACCCTATGTTT
ATCATAGCTATAAAGAACGTGGTTACTTTGCGTTTTAGTAAAATTGTAGGTTAAACGAGG
AGTGATCCCCCATAAATGCACGGCACGATGCCAAATTGATGCATTGAAGCCATATTCTTT
ATTACGTTGAATAATGCGGAAAATCGCCTCTTTTTTATAGCGTTTTTGAGCTACACTTAC
GGAAAGGCGAGTAGAAAACCCTTTGCCCCATTCTTGTCCCCAACCTAAACTAATTCCCCG
ACGGAAAAAGCTATCATCTTTATCACGAGTAGCGGTGCGATTGTAGTTTAAATTTGCAAA
CCAATATTGGTTTGCATTGGCTAAATAAACTAGCCCACCAGAGATAAAGTGATAATTGCC
ATTGAGGTGCAAGCGACTTGCATAGCGTTGTTCGGCATATTCATAGTTAGTGTTGAGTTG
CCATTTAGGTGATAACCAATAGTTTGTTTCAAGGGTTAAACCGCCTGATTTAGAAAAACG
TCTTAATGTATCACTTTGATTAGAGCCACCTGCATAAAGTGTTTGTTCCATAAATGGCAA
CAGCCTCAGGTTATATTTTGCATTTTGAAAACCTAGCCCCACACTGCCTCGTAAGCTCAT
TTCGTTGTATTTTTTATTATCCCAGTAGTATTTGCCGTTGGTAGCAAGACGTAGTTCATT
AAAGAAACCATTTCCCCACGACCATTTTTTACCGAGATCGAAATTAAAACCGACACCTTC
TGCCGATTTTCGTTTTGGTGCGTGCCAGTTGCCGTAGGTTGTTCCTGCTTTCGGTGCATT
ATTGATATTAGGATCGTTAAGATAAGTCACGCCACCCGAAAACGTCCAACGATCTCGTTG
GTTTATCGCATTAAGATATTGATCGATAAGTTGGGTAATTTCGGGGATAAGCGGTTCTGA
ACGCAGTTTTTTAAACTGATCTTCTGAAGCCTCTAATTCGTTATTTTCAAATAGGGCTAC
CGCAAGTTGTAAACGAACAGGCTGAATATCTGCTTGTTCGGCAAGGATCTGACGATATAA
CTTGATCGCTTCCGTATATTGCTGATTTTTCTTTGCCACAATTGCCGATGCCCATTTGGT
GAGAATTGGATCGTGAAATTGTGCAGGAAGCTGTTGGTAAATGGGATAAAGCAATTCGAC
ATTGTCAATATTACCTTGCATTACCGCAGGCAATAATGCTCTTATCACTAAATCTGGATA
TTTTACCAACTCTTTTGAAGTCATTGTAATACTACTCTTATCCGTTTCCTCCTTAGCGAT
TTGATGAACCTTAAATTGATGGCTGTGAATGAGGATATCGGCTTTTTCTGCTTGGACTCT
ATTATCATTTAGATGTTCAGTAATACTATCCTGAGATAGTTTTGCTATAGAGTAGTTAGC
TAAGACTAATAAAAGTGTTGCACTAATAAACGAGTGATTCATAACGTTCCTATAAAAGCA
TGAAGCAATGTCAAGACATTAACAATAACTTAACTGGCGCTTACATTGTTTGAATTAATG
TTGTAATTGTCAAACTTATCAGATATCATATTGATAATGATTTTTATTTGATTACTGGAT
TTATTCTAATATACTCATATATTATGTTGCAATGGTTTTATAACAGGTTTTATAACATTT
CGATTTTTTTATCTGTAACTCTTGTTCATATCGGGTTGGCATATACGATTTCACAATTAT
CTTGGGATAGAGATCTCAATCATTTTGGGGACTTAGAAAATTTACAAATGGTTGAAGTAA
ATTTAGGAAGCGAAGAACCCATTGAAGTGAAAAGTGAAAGTGAGCCAGAGGTGACACAAG
AGCCAGAGCAAATACTCAGTACAGAAGTAGCAGATGTTTCACAAGCAGATCTCGTTAAAA
AAGGGGAGAAACCTGAAGTAAAAGTGAAAAAAGAGATAAAAAAATCCCCAGAAAAGCTCA
CCAAAAAAGTAGAGAAAAAGAAAGTGTTATCGCCTAAAGCACACTCAGATGAAAAAACAA
ACACAAGCCAAGTTGCCCAAAATCATCAACAAGGAAATCAAAATGGTGTTGAAGGGAGTA
AGTCTGTGACCGGAAACGCCAAAGTAGATGCTTCTCTTGGTGCGGGTTATGGCAATGCAA
TGCGAGGGCGTTGTTCAGATATTTCTGATGAATCTGATGATGTAGGCAGTGTGAAATTAA
AGGTAACAATAGGAACGAATGGTAAAGCGACAAATGTAGAGATTTTATCTTCTTCAGGTA
TTAAACGTTTGGATAATCAAGCAAGCAGAATGGCATCGGGACACACCTATCAACCAGCCA
AAATAAATAATAGTGCAGTGGTAGGCAGTGTGATTTTTAGTATTCATTTTAAATGTGGGG
CAGCAGCCTAAATTATTTGAGGTAATTTATGAATTTAATTCAACTTCTTCAACAACAAGA
TATTGTACTTTCCATTTCCTTTGGAATTTTAGTTGTAATGAGTATTTTATCTTGGACTAT
TATTTTAATTCGTTTAATTAAAATGATTGGTGTAAGAAAAAATAACCAACAAAGTTTTAA
ATTAGTCAAATCTGCTGAAAATCTTACTCAAGCAGAGCAATATATTCAAAACAAGCGGTC
TGAAATTGCAGATATTTTACAGCTAACTTTTAAACAATGTGAATTATATCAAGCTAAAGA
AAAGAACCATTTATCTCATCAACTTCCATTTAAAGATTTCCTGACATTGCATTTGCGAAA
TGCCATCACTCAATCGTTGCGTAAATATGATGGCGGTTTAGTTGCACTCGCTTCTATTGG
TGCAGTTGCGCCGTTTATTGGATTATTTGGCACAGTCTGGGGAATTTTTAATGCACTTAT
GGATATTAGTCAGCAAGGGCAAGTCAGTATTGCAACCGTATCTGCCCCTATAGGTGAGGC
TTTAGTTGCAACGGCAATGGGATTATTTGTCGCCATTCCTGCGGTGCTTGCTTATAACTT
AATTGCTCGCCTTAATCGTAATCTTTCTCAAGATTTAGATCATTACGCAAACGAGCTATT
TATCTATTTATTACATCACTATGGAGAAAATAAATAATGGCATTTGGAAGTTTTGATAAA
AATGAAAATTCGGTAATGTCAGAAATTAATGTCACGCCATTAGTAGATGTAATGTTGGTG
TTATTAATTGTTTTTATGATCACAATGCCTATATTAACGCAATCTATCCCGCTTGAACTA
CCAACCGCCAATGTTGAGAAAAAAGATGAAGCAAAAGATATTTTCAGGGTGGCGATTAAT
CCTACGGGCATTTATTTAGGCGAAAAGCTAGTGAATGAAGAAGAATTAAAACAATCTTTT
CTGACAAAATATCAGGAAAATAAAAATACCGTTATTGCTATTTCTGCGGATATTTCCGTG
GAATATCAACATATCGTGAAAGTCCTTGAATTAGCTCAAAATGTTGGGCTAACCAAAATT
GGCTTTGTAACCCAACCAACTAAATAAATGCAGTGTTTTTATATCGGAGGCAAATATGCA
TTTTAAACTTAATCCCTATGCGTTAGCGTTTACTTCGCTGTTTATTGTCGCTTGTTCTGG
CGGAAAAGGAAGTTTTGATTTAGAAGATGTTCAGCCTAATAAGACAACGGGCGTGTCTAA
AGAAGAGTATCAGGATGTGGAAACCGATAAGAAAGTAAAAGAACAGTTAGGGGAATTGAT
GGAACCTGCTTTGGGGTATGTTGTAAAGGTTCCGGTGAGTCAAAGTGGAGCAAGAAGAAC
GGAAATCTCAAATCCAGAAGCAATTACTGATGAAGATCTTAATAAAATACCAAATCACGA
GACTATCAAAAGTGTAGCTGATCAAAATTATGGCTGGGTAGTAGATAAAACAGCAGATAA
AACGATGAAGTATGTTCGTTCTGGTTATGCAATTGATGTAGATCATTATGGTACTCGTGA
TAAAGGTTATGTGTTTTATAAAGGCATCACTCCCTCAAAAGAATTACCGCAGGGACCAGT
CCTTACCTATCAAGGTGAATGGGATTTTACCTCGGATGCTAATTTAGATGCCAAAAGACC
TAATAGTAACCCTGAATTTAATGGGTATGGTCCAGGGCAGAGAATTGCAACAACATCTGC
AAATGCTAAAGGTAGAACCTATACATCTGAATTTGAAGTTGATTTTTCAACAAAAAAATT
AAAAGGAAAATTAAATAGCAAAACAGCAAATGCAGAATCATTAGAGCGTTACAGTATTGA
AGCAGAACTTAAAGGAAATCGTTTTAGAGGTAAAGCAATAGCCAAAGACACTAGTGATGC
AATTTTAGGTAAGTCTTCTGATTATCTTGAAGGTGGTTTCTATGGACCTAAGGCAGAAGA
ACTTGCAGGAAAATTTATCACAAATGACAAATCTCTTTTTGCCGTTTTTTCAGCAAAACA
CAATGGCTCTAATGTTGACACCGTTCGTATTATTGATGCCTCAAAAATTGATTTAACTCA
TTTTAATTCTTCAGAACTTACCAATTTTGGCGATGCTTCCGTTTTAATTATTGATGGGAA
AAAAATGGATCTGGCAGGTACCGATTTTAAAAACAGTAAAACGATTGAGATCAACGGTAA
AACAATGGTAGCTGTAGCTTGCTGTAGTAATTTGGAATATATGAAATTTGGTCAATTATG
GCAAAAAGAGGGTGAAACAGCCAAAGATAATAGTTTATTCCTACAAGGTGAACGTACTAC
AACGGATAAGATGCCAAAAGGCGGAAACTATAAATATATTGGTACTTGGGATGCACTCGT
ATCTAAAGGGACGAACTGGATAGCGGAAGCGGATAATAATCGAGAATCGGGCTATCGCTC
AGAATTTGATGTTAATTTTGGTGATAAAAAAGTAAGCGGCAAGTTATTTGATAAAGGCGG
TGTAAATCCTGTGTTTACCGTAGATGCAAAAATTAATGGTAATGGTTTTACCGGAAAAGC
TAAAACCTCAGATACTGGCTTCGCTCTAGACTCAGGCAGTTCACGTTATGACAATGTGAA
ATTTAGCGATGTAGCAGTTAATGGTGGCTTCTATGGTCCAACGGCAGCAGAGCTTGGCGG
ACAATTCTTCCATAAATCAGACAATGGCAGTGTAGGTGCTGTCTTTGGTGCAAAACAACA
AGTAAAAAAATAATAAGGAATTTGCTATGAAAAATAAATTAAATCTTATTAGCCTTGCTA
TTCTTAGCCTCTTTGCCGCACAAAGCTATGCAGAACAAGCGGTACAATTGAACGATGTTT
ATGTCACAGGTACCAAAAAGAAAGTGCATAAAAAAGAGAACGAAGTGACAGGCTTAGGGA
AAGTGGTGAAAACGCCAGACTCACTCAGTAAAGATCAAGTGTTAGGGATGCGAGATCTGA
CTCGTTACGACCCCGGTATTTCAGTGGTAGAACAAGGGCGAGGTGCAACAACAGGCTACT
CCATTCGTGGGGTAGATCGTAATCGTGTGGGCTTGGCATTGGATGGGTTGCCACAGATTC
AATCCTATGTAAGCCAATATTCACGTTCCTCAAGCGGTGCCATTAATGAAATAGAATACG
AAAATCTGCGTTCAATCCAAATTAGTAAAGGGGCTAGTTCTTCTGAGTTTGGTAGTGGTT
CGCTAGGCGGTTCGGTGCAATTTCGTACTAAAGAGGTAAGCGATATTATTAAACCAGGAC
AATCTTGGGGATTGGATACCAAAAGTGCTTACAGTAGTAAAAATCAGCAATGGCTAAATT
CACTTGCTTTTGCTGGTTCTCATAATGGCTTTGATGCACTTGTGATTTACACTCATCGTG
ATGGTAAAGAAACGAAAGCTCATAAGGATGCGGAAAGTCGTTCTAAGCGTATTCAAAGAG
TGGATCTCGCAGATAATAATCCTCAAGATAGCAATTGGTTTAAAGTTAAGAATGATTGTC
CAAGTTTAAACTGCGAGCCACGCCAGCAGGTTGGAGTGTCTTATGATGGTCAGAAGCATA
TAACAGAGCAACTTAGTGCTAAAGAATATACAGGTGAAGAACGAGCTTTGCCTGATCCAG
TGAAATATAAATCTGATTCTTGGTTGGTTAAATTAGGTTATAGCCTTTCACCAAAACATT
ATGTGGCTGGTGTTTATGAACATAGCAAGCAACGCTATGATACTCGCGATATGACCTATC
CTGCTTATTGGCAGCTATCAGATTTAAAAAATGGTAATACGTGGTATCCAATGAATAATG
CTAAAGGGTTATATCGTAGTAATGCTTTAGATGGTGTTGCTATTGACTACTTTACAGAAG
ATGGTGTGAAATCATCAAAAGGTTTACGTTGGGCAAAAGCTCGTTTTATTGATGAGTGGC
ACACTCGTGATCGCTTAGGTGCTTTATATCGTTATACCAATCAAGATAAAGATCGTCTGA
TTGATAGCCTCTCTTTGAGTTTCGATCAGCAAAAAATTGATTTATCTACCCGCTTGAGAG
AGAACAACTGTTCCGAATATCCAACCATAGATAAGAATTGCCGTGCAACTCTTGATAAAC
TTTGGTCCTCAACTAAAAATGAGCAGAGTTCTTATGAAGAAAAACACGATACTATTCAGC
TCTCGTTAGATAAAACCGTACAAACGGGATTGGGCAAACATCAATTAAATATGTTATTAG
GTTCAGACCGTTTCAATTCCACCTTAAAACGCCACGAAATTTTGAGTAAGTTTTCTGTGG
GAACTTGGCATCGCATTAATGGTAACGGTTATCAAAATAATCCTTACATCTATGAGCTAA
AAGATCAGGCAATTTATAGTAAAAATGAATGTAATTATAGTGGCACTATTGCAGGCAGGG
CTGATTGTGCTACAAGCAAAATCAAAGGACATAATCACTACATCGCTCTGCGAGATAATT
TTGCCATAACCAAATATTTGGATATTGGTTTAGGCTACCGTTTCGATAAGCATAAATTCC
GCAGTACTCACCGCTGGGCAAATCAAGGCGATTATAAAAACAGTGCGTGGAATGTCGGCG
TAGTCGCTAAGCCAACTTCATTCCTATCACTCTCTTATCGAGCATCATCAGGCTTTAGAG
TGCCAAGTTTCCAAGAGCTATTTGGCTTACGCTATGATGGTGCAATGGCAGGTTCGAGCG
ATGCTTACCAAAAAACAGAGAAGTTATCTCCTGAGAAATCCTTAAACCAAGAGATTGCAG
CAACATTCAAAGGTGATTTTGGTATCGTTGAAGTCAGTTATTTCAAAAATGACTATAAGC
AGTTGATTGCTCCAGCAGAAAGAATGCACCAAACTCAATCAATGATTAACTATTTTAATG
TGCAAGATATTAAATTGGACGGCATTAATCTTATTGGTAAGTTAGATTGGAATGGGGTAT
TTGATAAGATTCCAGAGGGCATTTACACAACATTAGCTTATAGCAAAATGCGAGTAAAAG
AGGTGAAAAATTATCCTGGGTATATGAACATTCGCACTCCATTGTTAGACACCATTCAGC
CTGCTCGCTATGTCGTAGGGATCGGTTACGATCAACCAGATGAAAAATGGGGCGTGAATC
TAACAATGACTCATTCCAGCGGAAAAAATCCAGATGAGTTAAGAGGTAATGAACAAGTCG
GTTTTGCCAATTATGAACGAACTGCTACGAAAAAAAGAACACGCTCTTGGCATACCTTTG
ACTTAACAGGATATGTCACCCCTTGGAAACATGTAACGGTACGAGCGGGTGTATATAATC
TGATGAATTACCGTTACACCACTTGGGAATCCGTACGTCAATCTTCGCTTAATGCGATTC
ATCAGCATACTAATGTGAAAGATTACGTAAGATATGCCGCACCTGGTAGAAACTATGTCC
TTTCAGTAGAGATGAAGTTCTAACTTTCTATAGAGCATGGAATAAATTTGTGTAAATACC
TGTTTCTGTGATAATACATCTAGATACAGGTATTTTTATAGGTGAGCAGGAATTCGGCAT
ATTATACGACAAGTGTTATTGAATCTCTAGGTGATGTAATCCGTCGAGTAATTAAGGAAA
GAAACGTATTTCCAATTGATGATGTGACATTTTAAATAGCATAGTTTTTGGCAGATCAGC
AAACAAATTTGCCTACTTGCCGCAATTAATGAGGTGGCAAAAATGAAGCATGCTAACTCT
AAACTAGAAACAGCCAGCTTATTGATTTTGGTGATCGCCTAAGCGACCACCATAAGTTTA
AAATGAAGATACTTAGAATTAGAGATAGATGTACAAATAACAGCGCTTGGATATGTTATC
TCAGATACAAATATTTACGCCATCTATAATGCTTCATTCGCTTTTTTAATACTATCATCT
GCTCTGCGTGCTTCACCTTTATGTTTTTGTTTATTTAACTGGGTTTCAAGTTTTGATTCT
ACTTCGTTGATAGCTTTATAGAGATCTTCATCATGTGCTTTTGCAAATAAATCGCCAACA
GGGGTTCCAATAGAAGCCTCAACTTCGTAACCATTTGGTAATTTGTGGATAATAAAGTGA
GGGTTAATTAACTGAGTTTGCCATTTATTCAGTTTAGCCAAACGCTCCTCAATGTGCGTA
CGAATTGCAGGAGTCACTTCCATTTGTTTGCTTGAAATATTGATTGTCATAGCATGTACC
TCTTTTATTATGACCTTATTGGTCGTTGAATGGATGACTTCAAATTATGCTTTTCCCCCT
AAAATTTCAACCCCTAAATCTAAGTAACTTTCAAAAACTTGATCTACTTAACACTTTTCT
GGTTTTTTTGACTATAATTCCAACGATATTTATGGGAAGTATTCTATGTTATCAGAAACT
CGCTTGGCAAAAATTCATGAAATGGAACAGATTTTAAATGAAGCAAATAGCCTAATGAAT
AAAATGGAACAGCTTCAACAGTCGTGGATAGTTCTTTTACCAAAAATCCGAGAGCTAGAA
AATTATTATGCTGAACAGTGGCAAGAAGATTATAATGCTGATGAACGAGGGGAAATTCCC
TCAGAGATGATTCGAGGCGTATTAAGTGAAGATGCCGTGTATAATTTATTCATTGCTCAT
CGAGAAATCGCACTGGAGTGGATTCGCTTGTCAGTGAAATCAATGGAAACAACATAATGA
TAGATAAACCACTTCCTCCTTTTCAGCGAGCCTTTTTACATCCAAAGTATTGGGGTTTAT
GGCTAGGATTGGGAATTTTCAAACTGATTTTATGCTTACCTTACCCTATTTTAGCGAAAG
TCGGTAAGGGCTTAGGTAAACTGTTTACCCGATTAGGTTTGGATAAACGCCGTATGCGAA
TTGCCAAACGGAATTTGGAACTTTGCTTCCCAGATTATACCGCTTGTCAAATTGATGAAA
TTTTAGCTCAAAATGCCGAATCTGTCGGAATGGCAATTATTGAAACAGGGATGGCGTGGT
TTTGGTCAGATGAACGTATTCTTAAATGGTCGAAAATAGAAGGATTGGAACATCTGAAAA
ATCAGCCTGAGGGTTCGGGGATTATTTTTGTCGGTGTTCATTTTCTGACCCTTGAACTTG
GGGCAAGAATTGTCGGGCTTCATCATCAAGGGATTGGCGTATATCGTCCGAATGATAATC
CGCTGTTAGATTGGATTCAATTTCGTGGGCGAGTACGTTCTAACAAAGCCATGCTAGATC
GCAAAGATTTACGCGGTATGATTAAAGCTCTTCGTGCAGGGGAAACCATTTGGTATGCTC
CCGATCACGATTACGGACGCAAAAACAGTGTTTTTGTGCCGTTTTTTGCGGTGAAAGAAG
CGTGTACAACAGCTGGAACGAGAATGTTATTACGTTCCGCCCCAAATAGTATCGTTGTGC
CATTTACCCCAATGCGAAACGACGATTTTTCAGGTTATACCGTCAAAATCAGGCCTGCAG
TAGATTTTAGCCAGTGCAAAAATGACGTTGATACTGCAACCTTAATGAACAAGGTCGTAG
AAAGCGAGATTATGCAAGCTCAGAGCCAATATATGTGGCTACATCGTCGTTTTAAAACCC
GACCGAATGAGAGCGATCCGAGTTTGTATTAAACCGCCGACATTAAACCTAGTAGGGACG
CCACGCTTGGCGTCCTAGAAAACAATTTTTAAGGTAGCAACTGTGTTTGTGAATGCTCAT
AGTTTCAGAAATTTCAATATGAGGAAAGAGATAGTGAACAAAACCAAAATTGTCCTTGCC
ACAGGCAATCAAGGAAAAGTGAAAGAAATGGCTGATGTGTTAGCTGAATTTGGCTTTGAA
GTAATCGCCCAAAGTGAATTTGGCATTCAAAGCCCAGAGGAAACAGGCTTAACCTTTGTA
GAAAATGCATTGATTAAAGCCCGTTATGCCTCACAAATGACAGGTTTACCGGCGATTGCC
GATGACTCTGGTTTAGCGGTTGAAGCATTGGGCGGTGAACCAGGGCTTTATTCTGCTCGT
TATGCAGGTGAAGAAGGAAACGATCAAGCCAATCGCCAAAAATTATTGGCTGAAATGGCA
AATGTTGCCGATGAAGATCGCACGGCAAAATTTGTCAGTTGCATTGTGATGTTACAGCAC
CCGACTGATCCGACTCCGAAAATTGCGATAGGGGAATGCTACGGACAAATTTTGCGTGAA
GAACGTGGTTCAAACGGTTTTGGCTACGATCCACTATTCTTCTATCCGCCTAAAAACTGC
AGCTTTGCAGAACTTGAAACTGTTGAGAAGAAAAAAATCTCCCATAGAGCGATTGCATTA
CAATCCCTGAAACAGCAATTGAAATAGGAACATTATGATTATTACCACAACTCCAAATAT
TGAAAATCATCAAATCGTTGAGTACAAAGGCTTAGTCTTTGGTGAAGTCGTGTCAGATGC
AAATGCCGTTGTCGGGGTGTCTATGGAATATCAGTCTATGGGCGGTGATAAAGGAATGTT
TATTGTGGTTGCGACTGGCACAGCGGTTGTTATTCGCTAATGTTGCAAAAAAATCTTCAA
ATCACACCGCTTTTTTGGCAAACTAAAACACTGCTTGAAATGAATGAAGCAGAGTGGGAA
GCCCTGTGCGACGGCTGTGGTAAGTGTTGCTACCGCAAATATATTCAAGGCAGAGGCAAG
CGGGAACGGCTGTATTACACCTCTGTTGCCTGTAATTTGCTTGATGTGAATACAGGTCGG
TGTAGCAACTATGCGGAGCGTTGCAAAATCGAAAAAGATTGTACCAAGCTCACCAAAAAG
AACCTATCCGATTTTGGCTGGTTGCCGAAAACCTGTGCCTATCGACTGATTTATGAAGGC
AAGCCGTTGTTTGATTGGCACCCACTGATTTCACAAGATCCTAATTCAGTGAAAAGAGCA
GGGGTGTTAATCCCCAACGGCATTCACGAAAAAGATGTGATTGATTGGTTTGAGTTTGTG
ATTGATACTGTATAAATCTCAATATGGTTAGTATTCTTTATGAGTAATTTAAATTACTTT
TAAAGTTCTAACAAATACGCCTTCAACTGATGAATCTTATCCCTCACCGCAGCCGCTTTT
TCAAACTCAAGATCTTTAGCAAAATCTCTCATCTGTTGTTCAAGCACTTTCAGTTCTTTT
TCTAACTCTTTGCGAGTTTTCGGAATGTAAGCGGTCTGATCATCGCTTGATTTTGCAGAT
TTCTTACTGCGTTTCGGTTTATCCGTCTGCCCAATATCAAGCAACTCGCCGACTTTTTTG
TTCAATGCTTGTGGCACAATGCCGTGTTCTTCGTTGTATTTTTGTTGTTTCTCTCGGCGG
CGTTCGGTTTCGGTGATTGCTTTTTGCATTGAGTTGGTAATGCGGTCGCCGTATAAAATC
GCTTTGCCGTTGAGATTTCGGGCGGCACGTCCGATGGTTTGGATTAAAGAACGTTCGGAA
CGCAAAAAGCCCTCTTTGTCGGCATCTAAAATCGCCACCAGCGACACTTCAGGCATATCC
AAACCTTCTCGCAGTAGGTTGATCCCCACTAACACATCAAACATTCCCAGGCGTAAATCG
TGGATAATTTCGACCCGCTCGACTGTGTCAATATCGCTATGTAGATAACGCACTCGTACG
CCGTGTTCGTCTAGGTAGTCCGTTAAATCTTCCGCCATTTTTTTTGTCAGCGTGGTGACT
AGCACTCGTTCATCTACCGCCACACGCTTATGAATTTCTGACAATAAATCATCAACTTGC
GTTGCCACAGGGCGAACTTCGATAATCGGATCTAACAAACCAGTCGGGCGAACCACTTGG
TCGATCACATCAGGATTTTTCTCTAACTCGTAAGGTCCAGGGGTTGCCGATACATAGATT
GTCTGTGGCGATAAGCGTTCAAACTCTTCAAAACGCAACGGACGGTTGTCTAAAGCAGAT
GGCAAACGGAAACCGTATTGCACCAAAGTTTCTTTTCTTGCTCGGTCGCCCCTAAACATA
CCGCCGATTTGTGGCACGGTAACGTGGGACTCATCAATAATCAGCAAGCCATCAGACGGC
ATATAATCAAACAAGGTCGGGGGCGGTTCGCCCTCTTTTCTGCCCGATAAATAGCGTGAG
TAGTTTTCAATGCCTGAGCAGTAGCCCAACTCGTTCATCATCTCAATATCAAACTGAGTA
CGCTGGGCGATCCGCTGTTCTTCGAGTAATTTATTCTCTTTGATAAAGTAAGTTCGACGC
TCGGCAAGTTCTTTTTTGATCTGCTCAATCGCTTCTAAAATCCGATCTCTCGGCGTAACG
TAGTGAGTTTTTGGGTAGATCGTATAACGGGGAACTCGCCCTAAATTATGCCCTGTAAGC
GGATCGAATAAGGACAGATTTTCGATTTCATCATCAAACAGCTCCACACGCAGAGCAACA
TCGTCCGATTCGGCAGGGAAAATATCAATCACTTCGCCACGCACACGGAAAGTCGCACGC
TGAAAGGCTTGATCGTTGCGGGTATATTGCAATTCAGCAAGGCGAGAGAGAATTTTGCGT
TGGTCGATCATCTCGCCCACTTGCAGATGCAACATCATCTGCATATAAGCATCAACATCG
CCCAAACCGTAAATTGCCGACACCGATGCGACTACAATCGTATCCCGTCTTTCTAAAAAA
GATTTGGTGGCCGACAGTCGCATCTGTTCGATCTGCTCATTAATAGAGGCATCTTTTTCA
ATAAAAGTATCGCTAGCAGGCACATAGGCTTCGGGCTGATAGTAATCGTAGTAGGAAACG
AAATACTCCACCGCATTTTCAGGGAAAAAGGCTTTCATCTCGGCATAAAGTTGTGCCGCA
AGGGTTTTGTTCGGGGCAAGCACCATTGCTGGACGGTTTAAAGTCGCAATCACATTGGCA
ATGGTAAAGGTTTTGCCCGATCCTGTTACACCTAGCAAGGTTTGATGTGCCAAGCCATCA
TTCAATCCCTCGATTAATTTGGCAATCGCAGTCGGTTGGTCGCCTGAGGGTTTGAAGGGG
GAATGTAAAATAAATGGTTTACCCTGTTTGCTCATTGAAAATCCTTGTCTGAAAATTTGC
TAGAATTCTAACATAGAATAAGTGGTGAGATTTTGGGAATTTCAGCCTAAAAAGAAATTT
TGTTATTCATACAATTTACTTTAAAAATCCTCTTTGGTGGACGCTCAGAAATCCATTAAA
ATTCTTCGTAAAATAATGCTAAAACTCACCGCTATGATTGATACACAAACTTTAAAAACA
GAACTTCAGCAATTTAATAGCACACAAAAATCCCTTTTTAGTACTGAAGATATCAAAAAT
TTACTCGAACAACGTAGCCATTTTTATGATGATTTACTGACAACGCTCTGGCAACAATTT
GGGTTTATGGAGCGGCAGGACTTGGCTTTAGTGGCAGTCGGGGGATATGGGCGGAGGGAG
ATGTTTCCGCTGTCTGATTTGGATATTTTGGTGTTGAGTGAACAGCCTTTAGATGAACAG
ACGCAAAATCAATTAAATCAACTATTTAACCTCTTGTGGGATTGCAAATTTCAGCTGGGG
GCGAGTGTGCGAACCTTGGCGGAGTGTGTTGAGGTGGGCAGAGCGGAAATTTCTGTGGCA
ACGAATATGTTTGAGAGCCGTTTTTTGCTTGGCAATGAAGCCTTGTGGCAACAGCTGATG
AGCAAGCTGTTCCATGCGGAGTTTTGGTCTATCCAAGCCTTTTTTGAGGCAAAAATGGCG
GAAAAAAATGAACGTTATGCCCGTTATCATAATACCAGTTATAACCTTGAGCCTGATTTA
AAACATAGTCCGGGGGGGCTACGGGATTTGCATTTGCTCTCTTGGATTATGTTACGCCAT
TATGGGCTGTATAGCCTAGAGAGTTTGTTTAGTCGGGGTTTGCTCTATCCTGAAGAATTT
ATTGAGCTTCAGCAGGCTCAACATACGTTATTTAGAATGCGGTTTGCCTTGCATTTGCAA
TTAAAGCGTTACGATAACCGTTTGCGGTTTGATCGCCAGTTACAACTGAGTGAGCAGTTA
GGCTATCAGGGCGAGGGTAATCAGCCTGTGGAAGCGATGATGAAAGATTTCTTTCAGGCG
ACGCAATCTATTTCGCAATTAACGCAATTGTTGCTCAATCATTTTCATCAAGAGGTGCTA
CAGGCTTTGCAAAATGTACAGCAAAAACAGCCGCTTGATGACTATTTTTATTTGCAAGGG
GAACAGCTGATTTGTAGTAACCCTTTGATTTTTAAGCAACAACCTGAGCGGATTTTGGAT
CTTTTCTTCTATCTAACTCAGCATACGCAGGTGCGTGTAGCCAGTACGACGTTGCGACAA
CTTCGGCTGGCATTACAGACCTTAAACCAGCCGTTGTGTGAACTGCCTCAAGCTCGACGT
CGCTTTATTCGGCTGTTTTCTCAGCCTGATGTGGTTAAAAGAGCCATTATGCCAATGCAT
CAGTTGGGCGTTTTAACCGCTTACTTACCGCAATGGGTTGGTATTCAAGGCTTGATGCAG
TTTGATCTTTTTCATATTTATACGGTGGACGAGCATACGGTTCAGGTGATGCTTAAATTA
GAAAGTTTTCTGCAACAGGAAAATGCCGAAAAACATCCGCTTTGTTGTCGTCTGTTTCCG
ACACTTGCAGACCGTCCGTTGCTCTATTTGTCAGCCTTGTTCCACGATATTGCTAAAGGC
AGAGAGGGCGATCACGCTAAAGTTGGGGCGGAAGATATGCGTGCTTTTGCTCAACGACAC
GGCTTTTCGCAAGAGCAAAGTGATTATATGGCGTGGTTGGTGGCAGAGCATTTGACGATG
TCAATTACGGCACAACGTCGGGATATTCACGATCCCGATGTGGTGAAAACTTTTGCAAAT
GTGGTGAAAAATCCGACCGCTTTAGCTGCTTTAACCTGTTTAACCGTTGCAGATATTTGT
GCGACGAATGAAACCCTTTGGAATGATTGGAAGCGGTCGCTTTTCCTTAAACTTTTTCAA
TTTACCGAACAGCAGTTGCAGTTAGGCAGTGAGGAAACGATTAATCATCAACAATTGAGC
CAAGCCCATCAGCAGCAAGCCTATGCAGAGCTTGAGGGGTCAATTTCGGCGGAACAAAAA
ACACGGCTGTTGCAATTTTGGCAATCCTGTCCTGAAAGCTATTTTGTGCGAAACAGCCCG
ACACAGCTCTATTGGCACGCGTTGCATTATTTGAAAGATCCTGCGTTGCCGATGGTGTTG
ATTAGTAATCAGTATGCACGGGGGGCGACGGAAATTTTTGTGCATTGCCAAGACCAAGCC
CAGCTTTTTGCGAGAATTGCACAGATGTTAAGTCAGAAGAAAGTGAGTATCCACGATGCT
CAAATCCTTACGAGCGATCACGGTTTGGTGTTGGATAGTTTTATTATTACGGAAATGAAC
GGCGAGCCACTAGATGATGAGCGAAGCGAGCAAATTCAATCGGCATTGCTGAAAACTTTG
CTTGCGGATACGGAAAAGGTGTTTAATCCGAGTAAGAAATCCGTTAAACATCAGGCATTT
AAGCGAAAAACCAAGATCCGTTTTTTAGCAAATTCCCAGCCAAATCAGACCGCTTTTGAG
CTATTTACCTTAGACCGAGAGGGGCTGTTGGCTCAGATTGGGTATATTTTCGGGCAACTT
AAGCTGAATTTGCTTAACGCTAAAATTACGACCATTGGTGAACGGGTGGAGGATTTTTTT
GTGGTGAGCAATCAGCAAAATGGGGCGTTGGCGGAGGAAGAACAGGCGATGTTGAAACAA
CATTTGTTGGCGATGTTAGAACAAGAATAGAATGCTATACTGTCTATCAAAAAATGAATT
AAGAGTAAAAGATGTTATTGTTATATTCAGTATTAGTAAAAAGGTAATAAAGAATGCTAC
TCGCACAAGACCCCGAACAGTTTCGAGAATCTGCGTATTTACGCCAATTTTGGATAGAGT
TGAGGAAAGACACCTTTGCACTCATCAGCCTTAATCTCTTTATTCTTCTGATGGGATTGG
TTTTTTTTGGCTATTTACTTGCCCCTTATGCAGCCGATCGGCAATTTAGCGGAATGGAAT
TAATGCCACCATCGTGGAGTGATAGCGGTCAGATTAGCCATTTTTTTGGCACAGACGATC
TAGGAAGAGATATTTTCAGTCGCGTCCTCTACGGCTTCTACTACACCGTTGGTTCAGCAT
TGGTCATTACCATTGCTATCGGTATTTTAGGTGGCATTCTTGGCGTGATTGCAGGGACAA
AACGGAGTGGATCTATTTTTATTCTCAGTCATCTTTTTGATACCTTTTTATTTACGCCGA
TTTTGCTGATTGCCATCATCATTGCAACTTTAATGGAGGTCTCGCTCATTAATGCAATGT
TGGCCATTTTTCTTGCTATGTTGCCTCACTTTATCCATAAAATTTATCAAACGACCCAAC
GGGAGCTGGCGAGAGAATATGTCATCACTTTAAAATTAGAGGGTGCAAGAAAACGAGATT
TAATCCGTGAAGTGATCTTACCTAATTTAACTGTGATTGCCGTCAAAGAACTTGCGCATA
TTTTTGTTATTGCCGTGTTAGACATCAGTGCATTGAGCTTTATTTCACTGGGGGCAACGA
GCCCAACGCCAGAATGGGGAGCGATGATCCGCGATTCTCTTGAATTAATTTATGTTGCCC
CTTGGACGGTCATTCTTCCTGGATTTGCTATCATTTTTACTCTACTTATCATTACAATGC
TTGGAAACAGCATTGTACGGGTGCTTGAAAAATATCGTTATTAGGGAAGGGAAACAATGG
CATTACTGGATATTAGACATTTAAGTATCGAAATTGATACGCCAAACGGGCGTATAAAAA
TGGTAGATAATATCAATCTTACCCTTGATAGCGGTGAGATATGTGGTTTAGTTGGCGAAT
CAGGGTCAGGAAAAAGTTTAATTGCTAAAGTGATCTGCGGATTAGTCAAAGACGAGTGGA
TCATTACTGCCGACCGCTTTCGCTTTAACGATATTGAATTACTGAAACTTTCCCCCTATC
AGCGCCGAAAACTGGTTAGTGATCAGATTTCAATGATTTTCCAAGATCCACTCTCTTGCT
TAGACCCAAGCGAACGTATTGGTAAACAATTAATCGAAACTATCCGCTTTAAAGGCAAGT
GGTGGGAACGTTTTGGCTGGAAAAAGAAAAAAGCCATTGAATTACTACACAAAGTGGGGA
TAAAAGATCATAAAGATATTATGCAAAGCTATCCAACGGATATTACCGAAGGTGAAGCAC
AAAAAGTGATGATTGCAATGGCAGTGGCAAATCAGCCTCGCTTGCTCGTGGCTGACGAAC
CAACCAATACAATGGAATCAACCACACAGCTACAAATTTATCGCTTGCTTTCCAGTATGA
ACAAAAATCTTGGTACGTCTATTATTCTAGTGAGTAACGATATGCTCAGTATTTACAAGT
GGGTAGATTCATTTAACGTTTTGTACTGCGGGCAAACCGTTGAAATTGCAGAGAAAGAAA
CCATTATGGAAACCCCTTATCACCCTTATACCGCAGTACTATTGCATAGCGTACCCGATT
TTTCTAAACCTTTGCCTTTTAAAGGTCGCTTGAATACCCTTAAAGGCTCAGTTCCAATGT
TACAAGATATGCCTATTGGTTGCCGTCTTGGGCCTCGTTGCCCTTTTGCGCAGAAAAAAT
GTGTCGTTAAACCACCGCTACGCAAATTCCGCCAACACGAATTTGCCTGCCATTTTCCGA
TTAACTTTAGAGAACAAAATTTCTTACGTAAGGAAGAATTTGTGCCAGTGATCGTAAAAG
TAGATTAGATGTTATATAGCTTAGTCCATATTAATGATGATAGAAAAAAGTCTATATCGG
TATTTAATACTCGAATATATAATTGGTCTTAATTTAGAAAAATCCCTTTTCGATCAAATA
TCCTTTAAATTTTTGTGAAGCTCATCACTTTTTTACAAGACAAATTTGTAAAATCCCATT
ACCATATGCAAGTCTTTTCAACATTAACTATTAACTCTCATAGAGGATATTAACAATGGC
AAAAATCGTTAAAGTAATTGGTCGTGAAATCATTGACTCACGTGGTAACCCAACTGTTGA
AGCAGAAGTTCACCTTGAAGGTGGTTTTGTTGGTTTAGCAGCAGCGCCATCAGGTGCATC
AACAGGTTCACGCGAAGCATTAGAATTGCGTGATGGCGACAAAGCACGTTTCTTAGGCAA
AGGTGTATTAAAAGCTGTTTCTGCAGTAAACAACGAAATTGCTAATGCAATCGTAGGTAA
AGATGCATCTAACCAAGCTGAAATCGACCAAATTATGATCGACTTAGATGGTACAGATAA
CAAATCTAAATTTGGTGCAAACGCAATTTTAGCGGTTTCTTTAGCAAACGCAAAAGCGGC
TGCAGCATCAAAAGGTTTACCACTTTATGCTCACATTGCAGAGCTTAACGGTACTCCAGG
CGTGTACTCTATGCCATTACCAATGATGAACATCATCAACGGTGGTGAGCACGCAGACAA
CAACGTTGATATCCAAGAGTTTATGATCCAACCAGTGGGTGCATCAACATTAAAAGAAGC
ACTTCGTATCGGTGCTGAAGTATTCCACAACCTTGCTAAAGTATTAAAAGCGAAAGGCTT
AAATACTGCTGTGGGTGACGAGGGTGGTTTCGCACCAAACCTTGCTTCTAACGCAGATGC
ATTAGCTTGTATCAAAGAAGCAGTAGAAAAAGCAGGTTATGTTTTAGGTAAAGATGTAAC
TTTAGCGATGGACTGTGCGTCTTCTGAGTTCTACAACAAAGACAACGGTTTATACGAAAT
GAAAGGTGAAGGTAAATCATTCACTTCTCAAGAATTTACTCACTACTTAGAAGGCTTATG
CAAAGAGTACCCAATCGTGTCTATCGAAGATGGTCAAGATGAGTCAGACTGGGAAGGTTT
TGCGTACCAAACTAAAGTATTAGGTGACAAAGTTCAATTAGTAGGTGACGACTTATTCGT
AACCAATACTAAGATCTTAAGCCGTGGTATCGAAAATGGTATCGCAAACTCAATCTTAAT
CAAATTCAACCAAATCGGTTCATTAACTGAAACTTTAGCAGCAATCAAAATGGCTAAAGA
TGCAGGTTACACAGCGGTTATCTCACACCGTTCTGGCGAAACTGAAGATGCAACTATCGC
TGATTTAGCGGTGGGTACAGCAGCAGGTCAAATCAAAACGGGTTCAATGAGCCGTTCAGA
CCGTGTTGCGAAATACAACCAATTAATCCGTATCGAAGAAGCATTGGCAGCAGCAGGTAC
ACCAGCACCTTTCAATGGTCGTAAAGAAGTGAAAGGTCAAGCGTAATTTGCGTTGATTTA
TTGAATATAGCCACCTTGAGAAATTGAGGTGGCTTTTATTAGCTATGTCCCATAAAACTT
ACCCTTTCGGGCGGAGATATAAGGTACAAATAGCGTAAGTTATTTCAATCTTGTTAAGTT
TGTGATTACTTGATAATAAGTGTTCAGCAGAAAGAGCTCACCGAGGGTAGCCTATAACAA
TCAATCGGAGCTAGTTGGAGCCTTCGTCTTTAAAGACTTGGACGTCAACAATTCTTCAAT
CTAATAAAATACATCAAGAAATCTTATAAGAATTAATTTCATAGTTTGTGGAATGCTATG
GTAGAATTGCGAAAAAACTCTGATTTGATTTCATAGAAGGAGAATAAGATGCCATCTTTT
GATATTGTTTCTGAACTTACCATACATGAAGTACGCAATGCAGTAGAAAATGCAAATAGG
GTATTAAGTACACGTTATGATTTTCGAGGAGTTGATGCCACAATAGAACTTAATGAAAAA
AATGAACTTATACGGGTTACTACAGAATCTGATTTTCAACTTGAACAGTTAATTGAAATT
TTAATAGGATGCTGTATTAAACGTGGTATTGAACATACTTCCCTAGATATTCCTTCTGAA
AGTGAACATCATGGTAAACTTTACACAAAAGAAATTAAATTAAAACAAGGGATTAAGTCC
GATATGGCTAAGCAGCTTGTTAAACTTATTAAAGACTCTAAAATCAAGGTACAAGCTCAA
ATTCAAGGAGATTCCATACGCATAACAGGAAAATCCCGTGATGATTTACAATCGACAATA
CAGCTTGTGAAAAATGCTGAATTAGGGCAGCCTCTTCAATTTAATAATTTTCGTGATTGA
TTTTCCATATATATCTTCTTTCATTTAATCAATATAAAGAATCTTTTCATTGAATCTAAT
CGCTCAAACTTACTAGAGTGATTTCTCTGTTTTCCTATAGGCTGTAAAGAGATACTTATG
TCAGAAAAACGCTACGGTGCTGATGAAATTACCGTTCTCAAAGATCTTGAACCTGTGCAA
CTTCGCCCAGGTATGTACACTGATACCACTCGTCCAAATCACTTAGGGCAAGAAGTAATT
GATAACAGTGTCGATGAAGCGTTATCAGGTTTTGCTAATCAAATTGATGTTATCTTACAT
AGCGATAATTCCCTTGAAGTCGTTGATAATGGACGGGGTATGCCTGTGGATATTCACTCG
ACTGAAAAAATTTCAGGGGTGGAACTTATCCTAACAAAACTGCACGCAGGCGGTAAGTTC
TCTAATAAAAATTACACCTTTTCAGGCGGTTTGCACGGTGTAGGGATTTCGGTTGTAAAT
GCCCTTTCTGAAAGTGTTGAGATCACCATTAAACGTAATGGCGAGATTTATACCATTGCT
TTTGCAAATGGCGTTAAAGTGGAAGAGCTGAAAGTGATCGGTTCTTGTCCAAAACGCCAA
ACAGGCACAACGGTTCGCTTTTATCCAAATCCAAAATATTTTGATTCGCCGAAGTTTTCG
GTTAGTCGCCTACGTCATCTATTGCGAGCCAAAGCGGTACTTTGTCCGAAATTAACGATC
AATTTTACCGACCATATCAATAATACCCAAGAAACGTGGTACTACGAAGATGGCTTGCGT
GATTATTTAACAGATGCATTGAAAGAATATGAATATCTGCCAAATCCTCTTTTTGTTGGT
GAAGTGATTGGGGAAACTGAAGCTGTGAGTTGGGCATTAAGCTGGCTCACAGAGGGTGGC
GAGCAGATTAATGAAAGCTATGTAAACTTGATTCCAACTGCACTTGGCGGCACACACGTC
AATGGTTTGCGCCAAGGTTTATTTAAGGCGATGGCTGAATTTTGTGATTTTAGAAATCTG
TTGCCTAAAGGTGTCAAATTAACTGCCGACGATGTTTGGGGACGTTGTTGCTATGTGCTA
TCGCTTAAAATGCAAGAACCACAGTTTGCAGGGCAAACCAAAGAGCGTTTATCATCACGA
CAAGCGGCGAGTTATGTTGAAAATAGTGTAAAAGATGCTTTTAGTTTATGGCTAAATCAA
AACGTACAAGTTGCCGAACAACTGGCTGAAATGGCAATCAGTTCTGCACAAAATCGCCTT
AGAGCTGAAAAAAAAGTCGTACGAAAAAAATTGGTTAGTGGGCCTGCCTTACCTGGAAAA
TTGGCCGATTGTATCTCACAAGATTTAACACGTACTGAGCTATTCCTTGTAGAGGGAGAT
TCTGCGGGCGGTTCTGCAAAACAAGCGAGAGATAAAGAGTTTCAAGCGATTTTGCCACTT
AGAGGTAAGATTCTCAACACTTGGGAAGTATCACCTGATCAAGTTCTCGCGTCTACAGAA
GTGCACGACATTGCTGTCGCATTAGGCATTGATCCTGACAATGAAGATCTAAGCCAACTA
CGTTACGGTAAAGTTTGTATTCTTGCTGATGCGGATTCAGATGGTTTGCACATTGCCACA
TTATTGTGTGCCTTGTTCCTCCGCCATTTCCCAACATTAGTAAAAAATGGCCACGTTTAT
GTTGCAATGCCGCCACTTTACCGTATTGATATTGGTAAAGATGAGGTGCATTACGCATTA
GATGAATCTGAAAAAGAGGCTATTTTAACTCGTCTCGCGAAGAAAAAAGGAAAACCAAAT
GTTCAACGTTTTAAAGGTTTAGGTGAGATGAACCCAAGTCAATTGCGTGAAACGACAATG
GATCCAAATACACGACGTCTAGTTCAGCTAACCTTAGAAGATAATAGCGATGATGAAGAG
GTTTCAACCTTTGAATTAATGGATATGTTGCTTGCTAAAAAACGAGCTGAAGATCGCAAA
CAATGGTTACAAGATCGTGGTGATGAGGCGGATTTATAAATAAACCAAATAAAGATTGGC
GTTGAAAATTAATAGTATTTTTTTATTAATTCAATAGTTTTACAAACTTATAACTATCAA
TGATAATACTCGTAACCTATTAATAAGCCATTTTTGGAGAAAATTCACTATGTCTAAATG
TCCATTTGATCACGGATCAAAAACCTTAACAACGGCAGCAGGTGCGCCAGTTGTTGATAA
TGACAACACAATGTCAGCTGGCCCACGCGGTCCACTTCTTTTACAAGATGTTTGGTTTCA
AGAGAAATTAGCACACTTTGCTCGTGAGCGTATTCCTGAGCGTGTGGTTCACGCTAAAGG
TTCAGCAGCTTACGGTACATTTACTGTAACTGCAGATATTACTAAATACACGAAAGCTGC
GGTATTTAAACCAGGTGCACAAACTGAAGTATTATTACGTTTCTCAACTGTTGCTGGCGA
GCGTGGGGCTGCCGATGCAGAGCGTGATGTGCGTGGTTTCTCATTAAAATTCTATACCGA
ACAAGGTAACTGGGACTTAGTGGGTAACAATACACCAGTATTCTTTATCCGTGATCCATT
AAAATTCCCAGATTTTATTCATACACAAAAACGTAACCCTCAAAATAACTTGCGTGATGC
AAATGCAGCGTGGGATTTCTGGTCACGTCACCCTGAATCAATGCACCAAATTATGACATT
GTTCTCAGATCGTGGTATTCCAGCGACTTTACGTCACATGAACGGTTACGGTAGCCACAC
TTATAGCTTTGTAAACGCAAACAACGAGCGTTTCTGGGTGAAATTCCACTTCAAAACACA
ACAAGGTCACAAATTCTTCACTAACGAAGAAGCAGCTAAAGTTGTAGGTGAAGATCGTGA
GTCTAGCCAAAAAGATTTATATGAAGCGATTGAGCGTGGTGAATTCCCACGTTGGACTGT
TCAAGTGCAGATTATGCCAGAAGCAGATGCTCACAAACATAACTATGCCTTTGACTTAAC
TAAAGTATGGCCACACGCAGATTACCCAGTGATCGAAGTGGGTGTATTAGAATTAAACCG
CAACCCACAAAACTACTTCGCAGAAGTAGAACAAGCGGCATTTGCACCATCTAACATCGT
TCCGGGAATCGGCTTCTCGCCAGACCGTATGTTACAAGGTCGTCTGTTCTCTTACCAAGA
TGCACAGCGTTACCGTTTAGGTGTAAACCACCACCAAATCCCTGTAAATGCACCAAAATG
CCCATACCACACGACTCACCGTGATGGTGCAATGCGTGTAGATGCAAACGGTGGCAACCA
CCCTAACTATGCACCGAACCGTTTTGACACTTATGTGCCAACCCACGATCAATTACCATT
ACAAATTGAGCGTGAAGCCGCACACTTTAACTTCCGTGAGTACGATGAAGATTACTACTC
ACAACCAGCCGCACTTTACAACTTGTTCACAGCGGAAGAAAAAGATCGCTTAGCAGGTAA
CTTTGCAGCAGGTTTATCAGGTGTAACTATTCCTGAAATCGTGGAAAGACAAATGGCTCA
CTTTGAAAAAGTTAGCACAGAATTAGCAAATGCGATTCGTCAAAAATTAGCAAAATAAGC
TAATTAAAGACTTGTTTTCTCCTTACACTTGTATTTGCTATACTTTAAGCCCAACCGTTT
TTGTTGGGCTTTTTTCTTGGAAAGAATAAATATGGAATACCGCTATTACATTATCACAGC
CGTTTCAGTTATCGCTCTTCAATTTCTGCTCTTTTGCTTTTCTAAAACAGCAACTTGGTT
AGGCGATTTATCAAATAGAAGTCGTAAGATCGTTACATTTTCTATCTATATCGTTGCAAA
TCTGTTGATGATATTGCACGTTACACGCATTTTGCCAAACTTCCGCTTAATTGCTTTAAT
ACTCACATTACTTTTATTTATCTTCTTCATCAGCTTCTGTTTTTGGGGGATTTATACTGT
CGGCAAACAGATATTCTCGCCGAATAGCCTTAATCGCTGGCTTAAAATAAGCTATATCCC
TGTTTTATTCGGGTTAATTGGGCTGACTATTTACAACGCCTATTCAACCAAAGTGGTGCA
TTATCAAGTCACATTAGATAAACCTATACAGCCACTTAAAATTGGCGTCGCCAGCGATTT
CCACTTAGGGAAATTTTTCGGGGGGAAACAGCTAGATAAGTTAGCAACCATCTTTAATCA
AGAACAAGTTGATCTAATTTTGCTCCCTGGCGACATTATGGACGATAATGTTGAAGCCTA
TTTGGCGGAAAATATGCAACCGCATTTGGCAAAGTTAAAAGCACCGCTTGGGGTATATGC
TACAATGGGAAACCACGATTTTTTTGGGGCTGAAGCTGAAATTTATCAAGAAATCACTAA
AGCTGGCATTACTGTGCTATGGGATCAAGTGGTTACTTTAGACGGAAAATTTACGATCAT
CGGTCGTAATGATGAATTAGTGAAAAATCGCCCTGAAACAGCAGAGTTATTGGCTCTGGT
AGATAAAAATTTACCCGTTTTCCTAATGGATCACCGCCCAACACAAATTGAGCAACATGC
TCAACTGCCTATTGATATTCAAGTGTCGGGCCATACCCATAATGGGCAAATTTTCCCAGC
AAATATCATTACTCACTTTATTTACCGACTTGCTCACGGTTATGAAAAAATCGGTAATGG
ACATTTTTTTGTTACTTCGGGATACGGATTTTGGGGGATACCGATGCGACTAGGTTCACA
GTCGGAAGTGATGATTATTGAGGTGAAAGGGAAGTAATTACACAAAGCACAATTCAAGGC
TACTTTTTAGGGGCCATTTTGCCTGTTACTCCCTATGTTTTAAATGACGCTATCCCAACA
ACGCCTTCAAATTTGCTTTCATCTTATCCACTTGCTCTGCATAAATCTGTTTCTTCTCTA
ATTCATCAATCAAATAATGAATGGTTTCAGACAAGGTCAGATCCATTTCTTTGGCTTGCT
TGGACAGGCGTTGCCAGCTGGCGTATTCTAAATCGATAGATTTTTTACGGGTAGATTGCT
TTTCGGCATTGAAAAAACGCTTGCGTCTTGCTCGAATAGATTGACGCATTTTCTTGCGTT
GCTCAGATGTCATTTCCGCCTTAATCCATTGCTCGATCTCTTCGGGCGAGTTTTGTAAGG
TGGTTAATAATTGAACTTTCAATTCGATCAAGCTCTGTTCGTCGTATTTGGTGATATTTT
CGCCTTCACGATATTTTTTCAGCAAGTATTTCCATTTCCAACTTGCTTCTTGAATTTCAA
GTTTTTGGTATCGCATTTTGCCTCCGAATTATTTGTGAAGTATAGCGTAATTATAGGTAT
AATGAAGCAAATTTCTATAAAGAGGCAAATTTGTGCAAGTATCTCCATTATCGTTGCAAT
CATTAAGCGTTCACTATCCTTTCAAACAGACCGATCAAGCGGTGAGATTTTTGGATTTTC
AACCAAATACACAGCAGGCAATGCAACAATTTGCCCTGAGTGAATTTGGTTCGGCACTCA
TTTTGAAAACGGAATTATTTCCCGAATTTTTAAATGAAATCACGGACTATTTTGAAAATT
TGCATTGTCAAACTGTGTTGAAAACAGAATTTAATCACCAAAGTTTATTTGGATATAGCC
TTTATTTAGAAAAGGAAAACCAAATTAAAACGGTGGCAGGGGCAATTGAGCAAGCTCATC
AGGGTATTCTGATTTTAAATGTGAGTGCATTATTATTAGATATTGTGCAATGGGATAAAT
TAAAACAAGCTCTTTTATTTGGGCAGTTTGACCCGATTATTGCGGGAAAATTACCTGAAG
CAATTATGCCTATTCAATCTCAATTCAAATTGATATTAGTGGGTAGTCGAGATGATATTG
CGACTTTGCATAATTATGATGAAGATTTATATCAATTTTGCCAATATGCTGAAATCGAGT
CGTATTTGAATATTGATGAAGAAAATAGCGAACAATGGGGTAGCTATATCCAATCTTCAG
CTAAAAAATATCTCAATAGAACCTTTTCTAAAAAAGGCTTAAATCAACTTTTACATTATT
ATATTCGTGAAAGTGAAAACCAGACATTAATTTCTATTTCACCGACATTATTAAAAAAAC
ATTTATTAGGCTTACAACATTTTTATCCAAAACAAACTCAATTTAACCATATTCAAGATT
ATTTTGATTATTTAGAAAAACAATCTGGCGTATTAAATAAATTTGTTTTAAATGATATTT
TAAATCATCAGCTTTATATTGAAACGGAAGAAGAAACCATCGGGCAAATTAACGGCTTAT
CTGTGGTCGAGTTTGATGGCGTTCCCCATAGTTTTGGTGAGCCATTACGCATTAGCTGTA
ACGTGCAATATGGTGATGGAGAAATTCACGATATTGAACGCAAAGTGGAACTGGGGGGCA
ATATTCACTCTAAAGGGATTATTATCGCTCAATCTTGTTTGGCAAATTTACTGGAATTAC
CGACACAGCTTCCGTTTTCAGCGTCCGTTGCCTTTGAGCAATCTTATGGTGAAATTGATG
GTGATAGTTCATCGTTAGCCATTTTCTGTGTGCTTATCAGTGCCTTAACCAAATTGCCAT
TGCCACAATCCCTTGCAGTGACAGGGGCGATTGACCAATTTGGGAATGTGTTAAGCGTGG
GCGGTGTTAATCAGAAAATTGAAGGTTTCTTCAATGTTTGTGAAGCAAGGGAATTAACAG
GGAAACAAGGGGTGATTATTCCTGCGGTATGCGTTTCCCATTTGAGCTTAAAACCTGCAG
TATTATCGGCGATTGAAGCAGGAAAATTTCATATTTGGGCGGTCGAAGATGTCTTTGAAG
CCTTACAAATTCTGTTACAGCATCCGTTTTATGATGAAGATCTACCTGAAAATAGTGAGA
AAAAATCACTTTTCGCGTTAGTTCATCAAGGGATCGAACAGAATGAAAATGAAGACGCAA
GCGGTTCGATTTTCCACAAAATTCGCAAACTGTTAAAGGGTCACTGATCCGACAAGTCAG
CTTACAACTGTTCGCTATTTTAAAAGTCTGTTAAGATGTGTTTATCAAGCAAACGTAACA
TAAACCGTCAATAACGGACTTTTCTACTTTCTTACAGGAACAAAATAATGAACACTTGTA
CACCTAACATCAAATCAAGTTATGATTACAACGATCTTTTAGCGTCAGGACGAGGCGAAC
TTTTTGGTAGCGAAGGTCCACAACTGCCAGCACCGTCAATGTTGATGATGGACAGAATTA
CCAAAATCACCGACAAAGAAGGTCTGTTTGAGAAAGGGTATATTGAAGCGGAATTAGATA
TTAACCAAGATCTGCCTTTCTTTGGCTGTCACTTTATCGGCGATCCTGTAATGCCTGGTT
GCTTAGGCTTAGATGCAATGTGGCAACTGGTTGGCTTTTACTTAGGCTGGGTCGGCGGTA
AAGGCAAGGGCAGAGCCTTAGGGGTTGGCGAAGTGAAATTTACGGGGCAAATTCTACCGA
CTGCCAAAAAAGTGATTTATCGTATCAATATGAAACGAGTGATCAACCGTAAGCTCGTGA
TGGGGCTGGCTGATGGCGAAGTCGAAGTTGATGGCAGAATTATCTATACTGCCACAGACT
TAAAAGTAGGTCTATTCCAAGATACAACATCTTTCTAATTTTTCGATCTATGTCGAAAAA
ATAAAAATTGCCGATTTACAAAATCCTTTCAACATCTAATATCTCTCTCACTTTGGGAGA
GATATTATGTTTCGTGCGATCACTATTATTGAAACTTTATTTGCGATGAGCATAATGGCA
ATCGCACTCTATTTCTTTTCCCCCACCTTATTTTATTTACAAGATCATATCGTTTTAAAT
AATGAAATCGATCAGATAAAGTCTTTTATTTATCAAATTCAAGCTAAAGCACGTTATCAA
AAACATAATTATTCTATTTCTATCAGCCAGAATTTAGCAGATAAAAAATGGTGTATGGTC
GCAATTGAAAAAGTCAGTGATAAACAGATCGCTTGTAACTGTTTAAATATCGCAAGTTGT
GATATTCAAAAAAGCTATTATCTCTATCAAACAGAAAACGCCGTAGTCAAAAATAATAGT
TTATATCCTAAAGTTTTTATTAATGTTGATGGAAAGTCTGGGCGATTAGAGTCGAAGTGC
TTAAGGGTTACGGTAAATAAAATCTATGAAATATTACAAGTGGAACAAAATGGAGTGATT
AATGTTATTCAAAAAGGCAAACGCACCAGTTGTTAATCACGCATTTAGTTTGGTTGAAAT
ATTATTATCATTATTTCTAGGTTGCATTATTTTATGGAGTTTATCTTCTTTTTATAGTGA
TAGCTATCGAAATCAAATCAAACAACGGGAATTATTGAATTTGCAAAAACATACTCATCA
ATTACTTGAATATTTTCAACAACATATTCAACATTTTAATTATCAAGGACAAAATAGAAA
AGAAACAAATTATCATTTATTTGAAAATAATCATAAGCGTTATTCCCTGAACAATCCAAA
TTGTCTAATGTTTTTCTATGATTTAAGCAGTGATGGCTGTGTAGGTAATCGAAATAAGAA
ACAATCTTGCGAAACAAATGGTGTAAATAATACCAAAGATGTGAGCCAAGAATTTTTTGG
TTTTAAATTTGAGAAAAAAGCGATTTTTATTTATGAAGATAGTCAAATTCAGTTCTGTTA
CCAAGCAGACTGTGAAAAAATTCTAACAAATTGCCAAAAAGGCAACTGGCGAAAAATGTC
AGATATGTCTGATTATAATGTCGAAAATTTATCTTTTGAGTGGCTTGAGCAGAATAGATT
ATTGAAAATAGAACTGGCTCTCTCGTCTAGCAAAGATAACCAACTAAGATATAAAGCTAC
CGCTTATAGTTACCTATTAAATGGAAGTGATAAATGAAACGTTATTATTCAGCCAGTAGT
TTATTAATTACCTTGATATTATTAAGCGGTCTGTTTGCAGTCATTTTTCTCAATAAAGAT
AGCTTATTAAAACAAGAAAAAGTGAGCCTATTCTATTATCAGCAATATCTTACCGATAAA
TATCAACTTATTGAAAAGTTAGCAATAGATCCTGAAATAGAATGCCAAAATCAGAAACAG
ACTAATGTTATTTTTGAGTTTAAGGTAATGAAATACAGTTTTCATTGTCAATTTTCATCT
ATTTTTGATCCTTTTAAACCAACCAAAGAAAAATATATTCAAGTGGATAAAATTGAAAAC
TGGTTGAATTTATTACCTTATAAATCGGAAATATATAAAATCAATCATTTAGCGGAGTTG
CCAGAAAGTAGTCTAGAGAATCCAAAAATTGTGATTGCATTACAAGATATTAATGAAAAG
TTAGAAAAAGATTTTTACGGTATTGTCATTACCGATTATTTATTTGATCTCACAGGAAGA
AAAAGAATGTATGGCACACTTTATTCCACCTATGATAATTTACGAGAAGAAAGAAATCTC
AGTTATAAAAAAGAAGTTATTCAACATCTGGAAAATAAATTTTCATCTTGGCACTATTTG
CCTTATTCACGGAACATATTAGCAAATGAATAAGCTCATTAAAGCAGAAAGCCTGACATC
ATTAATGGTCGTTATGTTGATTTTTTCAGTGATATATTTAGCTTATAGCCGTTGGCAACA
TACGCAAAATAAGCAAAGCGCGCTTATTTTTCAGCAACAGCAAGCCCTACAAATTGCCGA
AAATCAGATTGCGTTACTAATGGCAGGGAAGCCCTGTGAAAACGAAATCCGCCAAAATGA
ACAGATATTTAAGGTAGAATGTCGCAGTAATACACTTAAAGTCAGTTTTGCAAGCAGTGA
GATTGTGATCACCAAATATTAAGAAATTAATGGTTTTTTGTATTGAAAGCAGTTGTATAT
ATGAGTTTAAGAATTGGTAAAATGTGGTTGTAAACTATAACTTTAGAAATGAACATAAAA
ATAATTGTGAGCTTCATCACATTTCTAAAATGTTACATTGCAATAGATTGAAGTCAGGGA
TTGCGAGTGATAGCATTTTGCCATTTCTAAGCAATGGAATTGATGTTATGCCGTTACCAA
ATTATCACCAAGATCCCACTTTACTTCACATTAACACCACACCCCGTCACGCCTATTTTA
TCCCCTTTGCGACACAAGATAAGGTCTATCCCCTTGAGCGTGAACAATCTAGCCTATTTA
CCCTGCTCAATGGGGAATGGCAATTTAACTATTTTACAAGTGTGATGGATTTACCTGAAA
ATTTTCTTTCTCAGCCTTTTGAGCATCGCATTCCAGTGCCATCAAACTGGCAGACACAGG
GCTTCGATCAACATCAATATACCAATATCAACTACCCATTTCCTTTCGATCCGCCTTATG
TGCCACACGATAATCCTTGCGGTGTATATCAACGGATATTCCACTATGAGCCTAAATCGA
CAAAACGCTATTTACTGAATTTTGAAGGGGTGGACGCTTGTCTTTATCTCTATCTCAATC
AACAATTTGTTGGCTATGGGCAAGTCAGTCATTGTACGAACGAATTTGATGTCACTGACT
TTTTAATCTCTGGAGAAAATCAGCTCAATGTCGTGGTGCTTAAATGGTGTGATGGTAGCT
ATTTGGAAGATCAGGACAAATTCCGTATGTCAGGGATTTTCCGAGATGTTTATCTGCTGG
AACGTGAACAAAATTATCTACAAGATTTCTTTATCAAAACCAGCCTGTCTGAAGCATTAG
ATCAAGCGGATTTATCGGTCGAATGTACCTTTGTGCAATCTCCACAACAGCTCACTTTCC
AACTGTTTGATCCACAACATCGCCTAATCGCCGAACAGACAAGCGATCACTTCAAGGTAA
AAATTGACAAACCACAGCTCTGGAATGCCGAACAGCCACAACTTTACACCTTACGCCTTT
CCTATGGAAACGAAGTGATTGAACAAGCGGTCGGATTTCGTCGCATAGAAGTCAAAGACG
GCATACTATTACTCAATAACCACCCGATCAAATTCCTTGGGGTAAACCGCCACGACAGCG
ATCCCCTAACAGGTTATGTTATCAGCCGTGAACAAGCAGAGCAGGACTTTAGACTGATGA
AACAACATAACATCAACGCTATTCGTACCGCCCATTACCCAAATGCCCCTTGGTTTAGCG
AGTTATGCGACCGCTACGGCTTCTACCTGATTAGCGAAAGTGACATCGAAAGTCACGGTG
CCAGTATGCAATACGTTCCAACGCCTGAACACAGCATTTTGTTGAATGTAGCAAAACAAG
ATGATAACAAACGTATTCAGCAACAAACGATAGACAATTTCTGCTATTTCGCCCGACACC
CAGACTACAAACAAGCGATCTTAGACCGTACCTACGCCAATGTAGAACGAGATAAAAATC
GCCCATCAGTACTGATCTGGTCGCTAGGTAATGAAGCAGGTTATGGGGAAAATTTTGAAG
CCAGTGCAAAATGGATCAAACAGCGAGATCCAAGCCGTCTGGTTCACTATGAAAGTGCCA
TTTATCAACATTCTGAACATCAAAATGATCTTACCCCGTTAGATTTTCATAGCGAAATGT
ACGCCAGCACCGAAGATATGGATCGCTATTTTGAACAGCCACAAACCAAGCCATTCCTGC
TCTGCGAATACTCACACGCAATGGGAAACTCTAACGGTGATTTAGAAGATTATTTCCAAA
CCTTTGAAAAATATGCAGGGGCTTGTGGTGGCTTTATCTGGGAATGGTGCGATCACGCCC
CATACCTTCCAGATGGCTCAGGACATTTCGGCTATGGCGGTGATTTTGGTGAATACCCAC
ACGACAGCAATTTCTGTATGGACGGCTTAGTATCACCAACTCGCCAGCCCCACAGTAATT
TACACGAACTAAAAAATGTTAATCGCCCTGTTCGTGCCAGCCTTGAGCAAGGAAAAGTCT
ATATCAAAAACTACTTAGACTTTACCGATCTTGCTGATCATCTCACCATTTCCTACCGCC
TAAGTGAAAATGGCAAAACGATCAACGAAGGGGAAATATCGGTAAATTGTCTGCCAAAAC
AGACCGCTTGCTTACCTATCGAATTACCGCAAGATAACGGCAAATTATGGCTACTTGAAC
TCAATTACCGTCAAAATCACGCCACAACCTTTGTTGAACAAGGGCATATTCTGGGCTTTG
ATCAGATCAAATTGTTTAACAACGCCTTTCAACCAGACCACCTTTTGCAAACTAAAGCGA
TAAACTCATCGCTTGTTATTGAACAGACGACACGGCATATCATCGTCAAAAATGACACCG
TTGAGTATCGTTTTGATTGCAGTAAAGGGATTTTGTCTAACATTATCTATCAAGGTAAAA
GCATCATTGCTCACCCCCTTGATTTTAATGTATGGCGAGCGCCGACAGACAACGACCGCC
TAATTCGAACATTTTGGGAAAATGCAGGTTACGACAAGGCATATAGCCGAGCTTACCAAA
TGCAAGTCGATAGACAAGAAGAAAGTGTTATTGTCACCGCAGACTGCGCAATAGTCGCTA
CGGCAAAAGAGCCGATTGTTCGCTTACAGGTGAAATATCACCTAACGGCTGACGGCAACA
TTACTCTTCAGGTGCAAGGCAAACGCAACCCCCATTTGCCCTATTTACCCCGTTTCGGCT
TACGTTTTTTCCTTGAAAAGGACAATAGTCAGCTAGAGTATTTCGGCTATGGCGAGAGTG
AAAGTTACATCGACAAACACCACGCAAGCCGACTAGGTCTATACCAAACCACTGCCGAGC
AAAATCATCAAGACTACGTCAAACCACAGGAAAACGGCAGTCACTACGGTTGTGAATATC
TTCACACCCAAGATCTCGAGATTACCGCACCACAGCCGTTCAGCTTCAATTTTTCCCCTT
ATACACAGGAAGAATTGACCCTGAAAAAACATCATTACGAGCTAGAAAAATCGCCGTATC
ACATTCTGTGTGTCGATTATAAAATGAGTGGTATTGGTTCGAACTCTTGTGGGCCGAATT
TGAAAGAGGGGTATCGGATAAATGATAAAGAGATAAGCTGGATAATTCAGCTATATATGA
ATACCTAATATAAAATGACAATGAGTAAAGTTGTGTCTATCCCTATCTGGTACAATAAAG
GATAGACATAACTTTAAGTGCTATTTAATAGACTCTAGTTTTTTAATTAAAATCTCTTCT
GGCATAGCCTGAATTTTCCGCATAAAGTAGAAAAATAGCCCTGCGGCTAAACTTAAGCAG
ACACAGAATGTCAGCCAAAATCCTGCCGCTGCCATCTGCTGAACGATCCAATCGGTGCGA
GCCAAAATAGTGCCTAGTGGCATTCCGATTAACCAGTAGCAAATTAAGGTTGTCAGCAAA
ATAGGTTTGGTATTTTTATAACCACGCAAAATGCCATTACATACCGCTTGAATAGAGTCG
GGGATTTGATAGATCGCCGCAAAAATCAATAAACTAGATGCGGTTGCAATAGAAATTGGA
TCGCTGGTAAAAGCATAGGGGATCAGATCTTTGAGCAGTAAAATCACCATTGCTAGCCCC
ATTGCGACCATTGCACCCGTAAAAATGGCGTGATAAGTCAGATATTTTGTTTCTGCAACA
CGCTTTTCTCCCAACGTTTGCCCAACTAAAATGGTTGTGGCAATGCTAAATGAGAGTGGG
ATCATAAAAAAGAGCGAGCTGGTTTGTAAGGCAACCTGATGGCTTGCCACCACTTGTGAG
CCAAGTGGTGAGATAATCAAGGAAGATGCCGCAAATAGCATCACTTCGGTAAACAGAGCA
AAGCCTATCGGTGTACCAAGTTTGAACAGTTTGCTTAAGGTTGCTTTACAGGGTTTTTCG
ATCCATTTTTCAAATAGACGAATATCCTTTTGTGCTGGGTTGGTATAACAATAGTGTAAA
ATCAGCCCAAACATTACCCAGTTTACGATTGCCGTTGCCACACCACAACCGACCGCCCCT
AATTCAGGCATACCCAGTTTGCCGAAAATAAAAATATAGTTGAGTGGAATATTTAAAATT
AAGCCCAAAAAGGTGATGTACATCGCTGGTTTAGGGTTGGATAGTCCGTCGTTAAAACAG
CGTAAGTTCACCGCAAGCAAGGCTGGAATAATCCCGACACTTAAAGCGGTAAGATAATCT
TGTGCTTTTCCTGAAAAGACTTTTGGGGTATCCATCAGATCTAAAATCAAATGGGCATTG
AGATAGATAAAAATTAACGGCAGGCTGAGCATCAACACAATCCAAACGCCTTGACGGATT
TGATGTGCAATCAAGGAACGTTGGCTCGAACCGTTTAGATAAGAAACCGTTGGAGTAATC
GCATTTAATATCCCCAACACAAATAAAAACAAGGGAAAGTAGATCGAATTACTGACCGCT
ATCGCCGACACATCATCATCGCTGACTAACCCAGCCATAATAATATCCGCCAGTCCCATT
CCCGAAGCAGCTAATTGAGAGATGAAAATCGGGATCGAAAGTTTGAATAATTTTTGCGTA
TTTTCAGGATATTTCTGCCATTGAAAGTTCATTCTATCTACCTTTTAAAATTCAGGTTTC
GCTTCAAATGTCATCAGTTCTTGCGTAACTGGGTGCGTAATGGTTAATGCTTCTGCGTGT
AAACAGAGCCTTGGCGATAGACTTTTTGCCAACGGATTTGCATAAAATTTATCCCCTACA
ATTGGATGACCTAAGGCTAAACAGTGTACGCGTAATTGGTGTGAACGCCCAGTATAAGGG
GTTAATTTCACCCTTGTGGTGTTATTGGGATAATGTGCAAGAATTTCATAGAAAGTAACC
GCTTGTTTGCCTCGTTCGTAGCAAATTTTTTGGCGTGGACGATTTTCCCAGTCGCAAATT
AACGGAAAATTCATTGTTCCCGTATCGCCAACTTTTTCGCCTAATTTGCCCCAAACTAAC
GCTTGATAGTGCTTTTTCGGCTCACGTTCACGAAATTGACGTTTGAGTTCTTTTTCCGCC
TGTTTGCTTAATGCAAACAACAAAATACCGCTTGTCGCCATATCTAAACGGTGAGCAGGC
TCAGTAAAACCATATTTCTGTTGTACACGCACCATCGCACTGTCTTGATATTCAGGGCGA
TTTCCAGGAACAGAAAGTAAGCCACTTGGTTTATTAATCACTAAAATATGATTATCACGA
TAAACTTCGTCAAGCCAAGGTTCAACAGGGGGATTGTATTCGATTAATGCCATAGAAATT
ATTCACTGATTTGTAGCAAAGTCGCAATTTTAGCTTTTACTTCGCTTAACTGATGATGGT
TAATTTTACCTTTAAATTTAGCGTGACGAATACGCCAGTCAAGGCTTTTAATTTGATCGG
AAAGCACAACATTTTGGGGGGTACCTGCAATATTGACTTCGAAAGGATAGCCTTTTACTT
TTGTTGTGAGCGGGCAACAAATTAACAACCCTGTTTGACGATTATAAATCGTGGGCGTTA
ACACTAATGCTGGACGATGACCAGCTTGTTCATGTCCTGCTTGCGGATCAAAATCAAGCC
AAATAATATCACCAACGTCAGGGATATACTCTTGAGTAGTCATAGCATTTCCTTGCCAAC
AGGCTTGCCAAAATCGACTTCATTGTGCAAATTATCTTCAGTAATACCCGAAAGAAGTTG
CTCTAAATTATATTTAGGTTTAATCGGCTCAATAATTAGGCGACCATCAACTTCTTGAAT
ATCGACTAAACTCTCTGCCTGTAATTTCAATGAATTAGATAATAAAGCAGGAATGCGAAT
GCCTACGCTATTTCCCCATTTTTTGACAGCCACTTGCATATAGGTTCCTTTAAAATTATA
CAAAGTATAACTCTGCGGATTATAGAGAAACTGTCGCCATTTGCCAACTTTTTCTATAAT
TTCTATCTGTTGCAGAAATCTCTTGTTTTTTATAAAAAATAGCGTATCTTTTGCACGTTC
ATTTTGAACATTACAATTTATTTACATTTCTTTTGGAGAACACCATGAAACCGCTTTTTG
CAAGTTTTGCAACTGCTTTCACCGCTCTCAGCGTGCTGTTTAGCTCAGTTGCTATCGCAT
CACCTTCCGATAAAACCTTTAAAATCAGTGCTATTCCTGACTATAACGCTGCCGAAATGA
CCCGTTCATTCGACAGTTTTGCTGAGTATTTAGGCAAAGAAACAGGGTTAAAGGTGCAAT
ACGTACCTGTTACCGATTATGCTGCCGTAGTCACCGCATTCCGTCGTGGTGAAATTGATT
TAGTCTGGTTCGGTGGTTTAACGGGGGTACAAGCTCGTGCCAAAGTGCAAGGTGCTGAAG
CTATCGCACAACGTCCGCAAGATGAGAAATTTAAGTCCGTCTTTATCAAGCAAAAAGGCT
TAGATAATGTGAAAGAGATTAAAGATGTTAAAGGTCACACCCTTGCTTTTGGTAGCGAAA
GTTCGACATCAGGTCATTTAATGCCTCGCTTTTTCTTAACGGAAGCTGGAATTAACCCTG
AAAAAGACTTAGACGCTCAACCGACTTACAGTGGTTCGCACGATAAAACCTACGGCTTAG
TAGAAGCAGGTTCAGTGCAAATCGGTGCAGTAAATAAGCAGTACTGGGATAAAATGGTGA
AAGAAGGCAAGGTTAATCACGATAAAGTCGAGCTTTTTTACACCACACCAGATTACTATG
ATTACAACTGGACCATTAATCTTGTTGATAAAAAATTTGGTGACGGTACCAAAGAGAAAG
TCAAAGCTGCATTATTAAAAGCCGATGCGTCAAGCTCGCAGGTGATGAATTTACTCTCTG
CCGAGAAGTTTATCCCAACGCAAAACAGCAACTATCAAGATATTGAGAAAGTGGCGAAAG
AGCTGAAGTTGATTAAATAATGTTATTTTGTAGGGTGGGTCTTGACCCACCATTTAAAAT
CGCATTCATGTGGTGGGTCAAGACCCACCCTACAATATTGACCTGTAAGCAATATAGACA
ATAATTCCATTATGCAATCTCTATTATCATTCCACCACACCACCAAACATTTCGGCAAGC
AAGCCGTTTTAGACGACATCTGTTTAACCATTCATTCAGGTGAAATCGTGGCATTAGTTG
GGCCGAGCGGTTCGGGGAAATCGACATTAATGAATAGCATTATGCGTTCCGTGCCTTTAA
CAAGCGGTGAGATTTGGCTGGAAAATTGCAATATTCAAGATTACCCAGATAACAAACAGT
TTGCTCAACAAGTCGGTATGCTTCATCAACAGTATGATTTAGTCAAACAACTGGAAGTTA
TCCACAATGTCTTGGCTGGCAGGCTGAACCAGTGGGGATTTTGGCAATCCTTATTCTCTT
TGGTTAAACCGCAAGAAAGACATCTTGCCGAGCAAGCACTTGCTGCCGTTGGGCTACTGG
ATAAAATCGATCAGCCAACTGCCGAGCTGTCAGGTGGTGAGCAGCAGCGTGTTGCAATAG
CTCGTCTGTTAGTACAAAACCCTAAATTGATTTTAGCTGATGAACCAGTGTCCGCACTCG
ATCCTGTTAATGCACAAAATGTCTTGGCATTATTGACAGGGCTGGTGAGAGAGCAGGGGA
AAACATTGATTGCCAGTATGCATTCGGTGGAATATGCCAAAGCCTATTTTGATCGTATGA
TCGGCATTAAACAGGGAAAAATTGTGTTTGATTTGCAAACAGAGCAAGTCACTCAAGAGC
AACTTAATGTCTTATACGGATTGGTAAAAAATGAAACATAACCGACCGCTTGGACTAAAT
GAACGGCGAAATTTGCTTACGGGTATGTTGTTGCTTGCATTTTTGTTGAGCCTATTTGCC
GTCGATAACGACAAAGGGTTGATGCATTCTGGTGGTTGGGCAACGCTTACTCGACTATTT
TCCAGCTTATTGTCCCCTGACTTTTCTGCTGATTTACTGAAACTCGCCTTGCAATCCACT
TGGCTCACTTTTGCTTATGCCTTGATTACACTCTCTTTGTCTATGTTTGGTGGATTTTGC
TTAAGCATTTTTGCTTCTGGTGTGCTGTTTCGTTCACTCATTTTGCAGGGGGCTGCCCGT
GCGATATTGGGCTTTCTACGTGCTATTCACGAATTGATTTGGGCATGGTTCTTTGTTGCG
GCTGTCGGGTTAAATCCGATAGGTGCAGTGTTTGCCCTTGCTATTCCTTATTCTGGCTAC
TTAGGCAAAATCTATGCAGATACGTTACAAGCGGTGCCTTCCAAACCTATTTTTGCGTTA
AAAGAAGCAGGGGCAACGCCGATGCAATGTTTGATTTATGGCTATCTACCCCAAGCCTTG
CCGACGATGTTGAGCTATACCATGTATCGCCTTGAATGTGCGATCCGCTCTTCATCGGTA
CTTTCTTTTGTTGGGTTAGGAGGGATCGGTATGCAAATTCAGCTTTCTTTACAAGATCTG
AAATATGATCAGGTTTGGACATTCTTGATCTTCCTTATCGGGTTAATCGTTCTGATTGAC
CGCTGGAGCTATGCCATCAGGAGCCGAGTAAAATGAGAAAACATATCGACCGCTATTTTA
TCCGCTATTCATTTTGGGCTGTGCTAGGACTTATCGGGCTGTCGTGGGGCTATATTCTTA
AAGATCAACCCACTGCACTGAGTGAACTGTTTCGAGCGGAAAATTGGGATTATCTCACGG
AATTTTTAGCTGGAATGGCTGGTGTGGGTGAAGAGCTACCTGCCTATCTTGACCCCGAAA
TGTGGCAAAAAGCCCTATGGCTCTCGTGGGAAACCTTTGTGATGAGTATTCTGGCAACAG
GGATTGCAGGCATGACAATGTTCCTTTTGGTTCTGCCGTCCGCTCGCAACGTGGCACAAG
GACACTTTCGCCACAGAACATACTGGTATCACCGTGCCGCCTATTATCTCAGTCGGGGGT
TATTTCTGTTTAGTCGATCCGTACCCGAATTAATGTGGGCGATGATTTTAGTCTTTATCT
TCAAACCAGGGATCATTCCAGGTGCATTAGCATTAGCCATTCACAATTTCGGTGTATTAG
GCAAACTGTGCAGCGAAGTGGTTGAAGATATGGATGAAAAACCGATACACCATTTAATGC
AAAACGGAGCTTCGCAAAACCAAATTCTGTTTTACGGGATTTATCCTGCGGTGATGCGTG
CTTTTCTCAATTACATTCTTTATCGTATGGAAAACATTATTCGGGCGACATTGATTGTCG
GTTTTGTCGGGGCAAGTGGCTTAGGTATGCAGTTCAAGCTGGCGATGAGTTTTTTCCATT
ACTCTGAAATTACCCTTTATCTGCTCTGTTATTTGCTGTTAGTTTATGTGACCGATGCAC
TGTCGGCGTTGGCAAAGAAATTTATTGCAGAAAAAAATTGAATTATTTTGATAACATAAT
GTCTACTCTTTATTATTTTTTATTAACCAAAAGGAAAGCAATATGAATTTTAATAGCATT
TTAAACGGCGTTTTAAAATCTGTCGGCAACACCGCTAATCAAAGTAAATCGGACTTAGGT
AACGTATTAAGCTCTGTATTGGGTTCTGCCAAAAATACTGCCGGTGAGATCAAATCGGGC
AACGTAGATACTATTACCAAAGTTGGCGGCGGTGCCGCATTGGTCGGTATTCTATCGATG
GTGTTAGGCAGAAACGGCGGGGCTAATTTGACTAAACTCGGATCTTTAGCCGCACTTGGC
GGACTGGCTTACAAAGCCTATCAAGATTACCAAAAGAACCAAGCGACAATTCAAACCACA
GAGCTGAGCCAAGCGGCTTTTGAAGCGGACAGCTCTGAAGAGAAGGGAGCAATTATTTTA
CGTACAATGCTTGCAGCTGCATTAGCAGACGGTGAGCTGGATGAGAACGAAGAAGCTTTA
ATCTTAAAAGAGGGCGGTAATGACCCTGAATTACAACAATGGTTACTGCATGAAATGCAC
GAGCCAGTATCCGTGAATGAAATTGCAAAAACTGTCGGAAACGACACCGCTTTAGCGGCA
CAAGTTTACCTCGCTGCACGCTTGGTCTGTCAAGAGCTCTCTAGAAAAGAGATCGTATTT
TTATCCCACTTAGCCGAGAAGCTAAATTTAAACGAAAATTTTGTAGAACAATTAGAAAAA
CGGGCTGGATTCTAACATTAAACATGATTTTCCCACAAATTCACTATTTTGATAGTTGTT
AATGTTTATATTATGTTTAATAAATGAGCACTTGTTTTTTCTGATAAGAAGAATAAAATA
ACATATTGTTTTTTAAAGGGAAAAATCAAAATATCTGGGCTGATTTTAGGTTATACACGA
TCATTATCCCGATCTATCACAATTTTATCCACAGGGAATGGGGATAAAAGCATATCAAAT
GTGAATAGAATGGCAATTTAGTCTGAAAAATGGCTAAGTTATTCTAGAAAGCAAACAAAA
TGAGCGATCAAATGTGTGCTTATACAGTGAAAAGGGATCAAAAATGATCGAGAACAGGAA
ATAAGATCTAAAGAGAGATCAAGCGGTTAGATCGTTTATCCCAAAAAAGTTATCAACAAA
TTTCCAAGTTATCCACAGAGTTATCCACCGTTGTGAAAAAATTTGGTTATCTTACCGCTT
GTTTTCGCCTTGCTAGTTGTTCAAATAGCCGAAGTATGAAACAATCACACCATTTTCAAA
TTGATTAAATAAGGCGGTCTAAATTGATCGATTTCGATGGTTACCGCCCGAATGTTGGTA
TCGTTATCTGTAATAAGCAAGGGCAGGTTCTGTGGGCGAAGCGGTTTGGTCAAAACTCTT
GGCAATTTCCTCAAGGGGGGATTAATGAGGGGGAAAACATTGAGCAAGCAATGTACCGTG
AGCTTTATGAAGAAGTCGGCTTAACGAAAAAGGATGTGCGATTACTTTGGGCATCGAAGT
ATTGGCTGAGATATAAATTACCAAAACGGTTAGTTCGTAATGAGCAAACTCAACCTGTAT
GTATTGGTCAAAAACAGCGTTGGTTTCTGTTGCAATTAGTGGCAGATGAAGGGGTAATTA
ATCTTAAAACCAGTAAAACGCCAGAGTTTGATGGCTGGCGGTGGGTGAGCTTTTGGTATC
CTGTGCGACAGGTGGTGTCGTTTAAACGTGATGTGTACCGCAAGGTGATGAAAGAGTTTG
CTCAGGTGTTGATGGATAAGCAGAAAAAAGTCGAAAGCGAGAAAAATCGAGATACCAAAG
AATTTAGCCACGAAAGAAAAGAGTTTCGTACTCAACCAAAACGTGAGCTTCGTAAACCAT
ATCGGGCGTTTAAGGAGAAAAAATAATGGTGGAAATGTTTGTCTGTTGCTTGATTTTAGG
CTCAGTTGCTGGTTTTTTAGCAGGGTTGTTTGGTATCGGTGGCGGTATGATTATTGTTCC
AACCCTTGTGTATTTGTTGCCTCAAATTGGTGTGCCAGATGATTTGTTGATGTCGATTGC
ATTGGGTACATCTTTTTCAACGATTGTGCTAACCACTTTTTCAGCGGCACAACGTCATCA
TAAGTTAGGCAATGTGCAATGGTCAGTTGTGAAGTTTTTTGTGCCTGCGTTGATGGTGGC
GGTGTTTATTTCAGGCTTGATTGTGAGTGATTTGCCGAAAAATGTGATGACAAAAATCTT
TGCTGTAATGATCCTGTATCTTTCGCTGAAGATGTTTTTATCTCTCAAACCAAAGCAGGC
AGAGCCTAAGTCTTTGACTACTCAATCTACTGTGATTGCTGGGGGGATAATCGGGATATT
ATCCAGTTTTGCTGGCATTGCAGGCGGTGCTTTTATTGTGCCATTTTTAAATAGCAGAGG
GATTGAGCTGAAAAAAGCGATTGGTACTTCTTCTTTTTGTGGTGGTTTGTTAGGATTAGC
TGGGGCCATTAGCTTTGTGATTAGTGGTTGGGATAATCCTAATTTGCCACAATATGCGGT
CGGTTATGTGTATTTACCTGCGTTGGTGGGGATTACGCTGACCTCTATTTTTACCTCAAA
ATTAGGGGCAACGGCAGCGAACAAATTGCCAGTGCCGATTTTAAAACGTGCTTTTGCCGT
TTTCTTGATGTGTATTGCCGTGAATATGTTTTTAAAATAAAGGAAATTTATGTCTGAACA
GTTTTTAACTTTTCCTAATATCGATCCAGTTGCGTTACAGCTAGGTCCAGTTTCTTTGCA
CTGGTACGGCATTATGTACCTGCTTGGTTTTGGTTTTGCCTATTGGCTTGGTACCAAACG
TGCGAAAAATTCTAATAGAGTATGGAGTGTCGAACAGGTCGATCAACTCCTGTTTAATGG
CTTCTGGGGCGTTGTTCTAGGGGGAAGAATTGGTGATGTGTTCTTTTATAGCTTTGACCG
TTTCCTACAAGATCCTCTCTATTTATTTCGTATTTGGGAAGGGGGAATGTCGTTCCACGG
CGGTTTACTTGGTGTGATTGTCGCAATGCTTTGGACCTCTCGCCGTCAAAATCGCAACTT
TTGGCAAACCGCTGACTTTATCGCACCGCTTATTCCTTTTGGTTTAGGATTAGGACGTAT
TGGTAACTTTATTAATGATGAACTTTGGGGACGTGTGACCGATGTGCCTTGGGCGATAAT
GTTTCCTAGTGGCGGTTATTTGCCTCGTCACCCTTCTCAGCTTTATGAAGCAGTTTTAGA
AGGTTTGGTGCTGTTCTTTATCCTCAATGGCTATATCCGTAAACCTCGTCCAGTGGGATC
TGTAGCTGGATTGTTCTTAGTTGGCTATGGGGTTTTCCGTTTTATCGTTGAATACTTCCG
AGAGTTCGATCCGAATGTTAATACGGCAGCAGATTTAATTACACGAGGGCAGTTGCTTTC
ATTGCCAATGATTATCGGGGGATTGGTGATTATGGTTGTGGCTTATTACCGACATAGGTT
AAGTAATGACTAAATAAAATTAGTTTACATTTTTTATTTAGTTATATGGCAGCAGAATAA
TAGCTAATTATGTTTTAGGTAATCTCAATTTATAATGAATATTTTGATAGGGCGTTTCCA
ATAATTCTATATTGTGCTATAGTTCGCACTTTAATAATTAGCTTCTCATTCTCATCTGAG
TAAGAAGCACTCAGCCCAAAAATTGTAGTAATGGCAAAGCAAGATTCGGATTGTATTACG
CTTGATCTGTTTGAAAATATGCCAAAGGTTGGGCGACCTCGCACAAATCCTCTAAGCCGA
GAGCAACAAGTTAGAATTAATAAACGTAATCAACTCAGGCGAGATCGTTCGTCAGGATTA
AGACGGGTTGAGCTTAAATTGCATTCGGATTTAGTGGTGGCATTGGAACAAGAAGCAGCG
GTAAAAGGACTGTCTAGAGGGCAGTTAATTGAACTCATTTTAAACGATTATCTCAATGGG
GATTCCATTGAATTAAGTAAATAGGTATTTCAAATGGCAGTTGTCGGTTTATTTTACGGT
AGTGATACTGGAAACACAGAAAATATTTCTAAAATGATTCAAAAACAACTAGGTGCAAAC
CTAGTGGATATTCGTGATATTGCAAAAAGTACGAAGGAAGATATTGAAGCCTACGATTTC
TTATTAATTGGTATTCCAACGTGGTATTACGGTGAATCTCAAGCAGATTGGGACGATTTT
ATGCCGACGTTAAAAGAAATTGATTTTACAGGAAAAATCGTGGGTATCTTTGGTTGTGGT
GACCAAGAAGACTATGCAGAATATTTCTGCGATGCAATGGGAACTGTGCGTGATGTTATT
GAACCTAACGGTGGGACTATTGTCGGTCATTGGTCAACGGAAGGTTATACTTTTGAGGCT
TCACAAGCATTAGTTGATGATGAAACCTTTGTTGGCTTATGTATTGATGAAGATCGCCAG
CCAGAACTCACCGAAGAACGTGTAAACCGTTGGTGTAAACAAATTTTTGATGAAATGTAT
TTAGCGGAATTAGCTTAATATATCTATTGGAGGATATATGTCTGAAGAAAATGTGAAACT
GTTGAAAAAAGTGGGTTTAAAAGTTACTGAACCACGTTTAACAATCCTTGAGTTAATGCA
AATCACCCGTGATAGTATGCAGCATTTTTCTGCTGAGGACATTTATAAATTATTGCTAGA
ACGTCAGTCTGAAATCGGGTTAGCAACAGTTTATCGCGTATTAAATCAATTTGAAGAAGT
TGGCATTTTAACTCGCCATAATTTTGATTCGAATAAAGCTGTCTATGAATTAAATATGAA
CCACCAACATGACCATATTATCTGTATGGATTGTGGTAAAGTGTTTGAATTTAAAGACTC
TGAAATTGAACGCCGTCAGCGTGAAATCAGCCAACAACACGGAATTGAGCTTGCAAACCA
TAGCTTATATTTGTATGGTAAATGTAGCAATATTCAAAAATGTGATGAAAAAGATAAAAA
ATAATTCTTCTTTTTCAATAAGTTAATAAGAACAAGCGGTGAGATTTCGCAAACCTTTTG
CAAAATCTCGCCGCTTGCGTGTATTTAAAAGTGGTAAAACGATGTCTGAAAATATTCCCA
ATACTGTTCCAGCTAAAGTACGGCAACCTCGCAAAATTTCGCCATTTTGGTTATTGCCAA
TTGTTGCTTTTGTGATCGGCTGTTTGCTTTTTTTCCAAATTCTTCAAGAGCAGGGACAGA
AAATTACCATTCGTTTTAGTAAGGGCGATGGGATTACCGCAGGAAAAACTGCTATTCGTT
ATCAAGGCTTGCAAATTGGTCAAGTAAAAAAAGTCTATTTCATCAATGAGTTAAAAGAGA
TTGAGGTAGAAGCAGAAGTTAATCCCGAAGCGAAATCGGTATTAAAAGAAGGGACAAAGT
TCTGGCTAGTCAAACCGAGTGCCTCTTTAGCCGGAGTGTCAGGGTTAGATGCGCTTGTTT
CAGGTAACTACATCACTTTATTGCCAAATGATGATGAAGATGCCTCTAGTCAAGATGAAT
TTGTGGCTGAAAATGAACCACCTGCAGTGACCGTTGCTGATGGTGATTTATTGGTGAAAT
TAGTTGCTTCAGATTTAGGCTCAATGACTGTGGGGGCAAGCGTTTATTATCGAAAAGTGC
CAGTAGGAAGCATTGCTGATTACCGCTTTACCCAAGATCAAAAAAATGTCGAAATAGACG
TAGTTATTGATAAAAAGTACGCCAATCTTGTCAAAAAAGAAAGTCGCTTTTGGAATATCA
GCGGTATTCAATTTAATGCAAATCTCACTGGGGTCAATCTCAATGTGGATAGTCTTGCTT
CTATGGTGCAAGGGGCAGTTGCTTTTGACTCGCCTGATATGGCAACCAATGCCGAACAGG
GCGAACGTTTTCAACTTTTCGATAACTTAAAATTGGCTCAACGAGGAACAGAAGTAAACA
TCACCTTGCCAATGATGTCGAATTTAAAAGTAAATGAAACGCCTGTTTATTACCAAAACC
TGCAAGTTGGCGTACTTTCACACCTTGAGCTGAATGAAATTGAACAAGATTACTTCAAAA
GCAAACCAACCAAAGCGACTATTCAAGGTAAATTATTGATCGACCCTGCACACACGGATC
TATTACGTTCTGGCAGTCAAATTTTACTGAAAGAACCTAAATTTGCACTCAATAAAGAAC
AATTGAGTAAAGTGGGTGAGCTATTGAGAGGTGCTTATTTTGAAATCGAAAAGGGAGAAG
GCGAACCTCAATTAACCTTTAATGTACAAAAAGAAACTGATTATTTACTCACTCGCCCTA
ATGTGCTGGCAATTACCCTTTCATCGCCACAATCTTATGGTGTAAGCGAAGGGCAGGGCA
TTTATTATAACGATATACAAATTGGCGAAATTGTGAAACGCCAGTTATCGCTTAACGGCG
TAGAATTTCAAGGCATCATCTATCCGCCTTATCGTACCCTTGTCGCGGGGAACAGTAAAT
TTGTGGCGATCTCGCATTTAGATGTAGCCGTTGGCTTAGATGGTCTAAGAGTGCAATCCG
CTTCTCCATCAGAATGGCTTGCTGGCGGTGTTCGTATCCTCTCAGATAAAGCTCAAGGGG
AAGCGAAAAAACAATACCCATTATTCAAAGATATTGAGAGTGCAGAAGCTGGTATTGTAG
GTAGTGAGAAAAAAGCAACGCTGAGTTTATCTGCTACAGAATTATCCAGTATTGATAAAG
GCTCACAAGTGCTTTATCGCAACTTCCCGATAGGTGAGGTGCTTAACATTCGCCCACAAA
AAACGAAGTTTGAAGTTGATCTATTTATTGAACCTAAATATCGCCATCTACTGACGGAAA
CTAGTCGTTTCTGGGTTGAACCAGCGGTAGAGGTAAACGTATCGACCAACGGTGTTAATC
TCAAAATGGGTTCACTAATGCGAACACTCAAAGGGGCGATTAGCTTTGATAATCAGGGAA
CTAAAGATAGCAAGACCTTGTATAGCAGTTACACGAAAGCGATTTCTGGTAATACTTATA
TTACCTTGATTGCTCAAGATGCCTCTAAATTAAGCAAAGGAATGCCGATTAAGTATATGG
GATTAACTATCGGCAATGTTGAAACGCTACAGCTAGACAATGCAAGAAAACAGGTGAAAG
CCACCGCTTACATCGAAGGACAATATTATGCCATTGTCGCCAAAGCAGGTAGCAAATTTA
ATGCTGTTTCCCCTGAAATTGACACAACAGGCTTCAAAAATCTTGATGCTGCTATTCAAA
ACTACATCAGCGTAGAAGCAGGCAATGGCAAACGAAAAACGCAGTTCAAATTAGGGGCAA
CAGACACCGCAGATACACAATATGGTAACGGCTTCCCAATCATTGTGGAAACCAGCGACG
CAAATGGCATCACCCTACAAGCCCCTGTAATGTATCGAGGAATGCAAGTGGGTATGGTAC
AACAACTCAGTTTAAGCGAACTCGGTGATCGAGTACTGATCCATTTACGCATAGCCAATC
AATATAAACACCTTGTCCGTAAAAATAGCGAGTTCTGGGCTTCCTCAGGCTACACAATGG
ATATCAGCCTCAATGGTGTCAGCCTGAACTCAGGCACAATGTCCCAATTATTTAACGGTG
GAATTAGCTTCTCAACTCCATCAAGTAAGGTTGTTCAACCTCAGGCAGAAGCTAATCGCA
GATTTTTATTACAACGTAAATTACCTGAAGAAGCATTAGAGTGGGATCAGGGGTTGGCGG
AGTAGGAAAAAAATTCCTATCTTATACTAGGGATTAACGACATAGTGGACAAAAGTGTTG
GTAAAAGGTGGCTTAAAGCCTTATAGTACAAGGCTTTAAGCCTTCTTTTTGAAATATGAA
CAAAAAACTGCCCATTTTGCCAAAGTCTGAAAATAAAGAAACATTGTATACAAAATAATA
CTCAACGTTATTTTTGTAATGAATGTTATAAAACGTTTATCTTAAAA
>H64 Scaffold3
ATTAAAAAAAAAAAAAAAAAAAAACAACATTTACATAAAATAAAGAATAAAATAACAAGA
ATTTTTCAACTTTTATTGTCAATTATCAAAAAAATTAGTTAATGAAATCGTCTTACTCAC
ATTCTTAGTGTTGGCTGAATAGTTGAGTATTGATATGCGCACCAACGGCATTGGAATTAA
ATAATGTTCAGGCGAGTGAGAGTAGTAAGCTAAATATAGGAGAAAACACACTCTCTATCC
AAGGCAATATTAATGGAAAAGTCACTATTAACACAACGAATGAAAATAATGTGCATCTTA
CTGACAATAATGTGTTAGTAGCTAAAAATGGTAGCTATATTGCGGAGCCAAAATCAAATA
CACCTGAAACTTCCGAAACTACAACCCAATCTCCAGCAGCACCAACAACTCCGACAACGG
AAGCTCCAAAAGGCGATCAAGCGGAGGCTTCTGGCTCTGCAACATCTACACCTGTAGAAC
AACCAGCAGATGCTACAGCTCCAACAAACGGACAAACGGAAACTTCGAGTGCATCGGCAA
ACCACAATAAAATCACAATCACCACTGCAGAACAAGAAACACAGCGAACGATTGCAGAAA
GCCGTTATGCCACCCTTGTATCTAACTTTGCCCAATTCTCTGAAACATATAAAACCCAAA
CATACGGTATGGCATTATATGGTGCTTACGAAACAGAAGAGCGACATTATTTTGATGTTG
CAGTGAGAATGGCAAAAGCATCTAGTGAACTAAAATCCAATGCTTCGCAGACATATCATC
ACAATCTCTATTCTGCATCACTGGCTTATAGTAAAGGTTTTGAATTGAGTAACCGCTGGG
AAATCGAACCATATACGCAGTTATTCTATACTCACCTAAGTTCTACGAACTATATTAGAA
ATGGCTTGAATGTAACGGCTGACGAAATCAATAGCTTAGTAGGTAGCGTTGGGACTAAGG
CAGAATATCAACTCAATCAAATTTTGAATTTCTATACTAAAGTCGCAATGCATAGAGAAT
TTAACGCTACACAAGATATTAATATCATTCGTAGTGCCACAGACAGAGTTCAACATAATA
TCAATCATCGTGGAACTTGGACAACGTTAGGATTAGGTATGAAAGCTCGTCTAGGCAATA
ATACTCATTTATATCTTGATGTAGATAAATTATTTGGTAATGGATATAAACAAAGTTATC
AAATAAATTTAGGATTAGATTGGAAATTTTAATTTCAGTTAGATCAATAAGTTAAAAGCA
GTGGGATTTCCACTGCGTTTTTAATATTATAGTAGACATGAGTTGAATAGAAGTGGCTTA
CATCCTAATGAACACACCCCACATCTACATCGGCACGGGCGGTTATAGCGATACGGATTT
AGTCGGTACGCTCTATCCGTTTGGAACGGACAAAGCGGATTTTTTGTCGGTTTACAGCCA
GCATTACGACACCGTTGAGATCAATAGTACCTTTCACGCCACGATTGGCTATAAGGCTGT
GCAAGGTATATTAAAAAAGGCGGAAGGGCGGTTAAAATTTTCGGTGAAACTGCATCAAGA
TTTTAGCCATAAACGTACCGCTACCGCCGAGCAAGCGCAGGCATTTTTGGCTGCGTTACA
ACCTCTGTGTGATAGCCATTGTTTAGCCAATTTATTTGTGCAATTCCCGACCAGTTTTGA
ACGTCAGCACGCCAATCGTTACTATCTGGCGGAGCTAGTGTCGTGGTTTAGTGATTATCC
CCTTGCCATTGAGTTTCGCCACGCCAGTTGGCATACGCAGTCGGTGCGGGATTATTTTCA
CGGCAAGGAAAATTTGATTTGGTGTAACGTGGATTATCCGCAGAATATCGGTTTGCCTGC
CTTTCAATTTTATGCCAACCAACGCACCGCTTACCTACGATTACACGGTCGCAATCCCCA
CTGGTCGAAAGCCCAATCGGCACAAGAACGCCACGATTATTGTTATAGCGAAACCGAATT
ACAACAACTGGCAACATTGTTAAATCAGCGAAAAGCGGAGTTTGATCAGCTTTATCTCTA
TTTTCAAAACACAACCAATAGCCATTCGTTCTACAATATCGAAAGTCTGAAAGGCTATTT
GGCGAGCTATGGATTTAAAGCAAAAGAGACACCTGAGTTTTTGAGTGGACAGCAGAGTTT
GTTTTAATAAGAGAAATCCGTGGTTATTTATTAGTAATATTCTACCTGTTTTTCAGCTAT
ACAAAGAAGTGGAGACAAAAGTATTCGAGAGAATTAGAGAACATGATTAAAACTAATACT
TTTGCCTACTGTGCCGATTTCTATAGAAAATAAAAAGACCTCTGTGGTTTTACTACCAAA
GAGGTCCTTTGAAGATTTTAAATTACTGTTGGCACACACCACAAGTTGCAGCTGATGAGA
ACATCCAAACTAATTTCTCTTGCTTTTTGATGTAGTCGCTCATTTGTGACGCTGTACCTT
CATCTTCTGCAGCATTTGCTAACGCTAAAATTTCACGTTGTTGTTTAAGTAAAGTTTGGA
ATCCTTCTAAAGTACCTGTTAAGCAGTGTTGTGCTGAACTTGCACCGATGTCTTCTTTAA
CAAGTGAAACTTGTAAGTATTGGCTAAATGCGTTATCTGGCGTATAACCTAAGGTTAAGA
TACGTTCTGCGATTTCATCTACTTTAACCACTAAATCATCGTAGATTTCTTCAAATTTTG
CGTGTAATTCAAAGAAACTTACACCTTTGATATTCCAGTGATAACCACGCACATTGGTGT
AAAACACTTGGTAGCTTGCTAATAAACCATTTAACTCTTTTGCTAATTTCTCAGCAGAAA
CCTTGTCTAAACCGATAGAGTTTACCATTTTTTTTCTCCTATATAATGTGATCCGCGAGG
CGGATTATAACCTAAAAAAATAATTGAATAAATGAATATAATTTATTCATATAATAGAAA
AAATCAATCAGTTTAATGAGAATAATTTCTTTTTAAAACAATTAGATAGGAATTATTTTT
ATTTCTTAAATAAAAGCACTCTTTTTTATTTAAAATGCTCTAACCCATATTGATAAAGTG
CATTTTTTTTGTAGCCAAAAGTGTCTGCAACAATTGCGGCCGCTTTTTTCAGTGGTAATT
CTTCACTTAATAGGGAGAGTAATTTAAGTGCTTGCGGAGAAAATTCTTCGCTTTCATCTG
CAGTTTTCCCTTCAACGATTAAGACGATTTCGCCTTTAATACGATTGCTATCTTGTTGTA
GCCAGTCGATTAATTGTGCAAGCGGGTCACCGTGAATAGTTTCCCAAGTTTTGGTTAGCT
CTCTTGCCATTACAACATAGCGTTCTCCACCAAACACGCTTTGCATATCCGTTAAGCAGT
CTAAAATGCGATGGGTGGACTCATAGAAAATGAGTGTGCGAGGCTCTGTGGCTAATTCGT
TAAATTTGTCACAACGAGCTTTACTTTTTGCTGGTAGGAACCCTTCAAAACAAAAGCGGT
CAGATGCGATACCCGAACTGCAAAGTGCGGTAATTGCAGCACAAGCCCCAGGAATAGGCA
CAATGTTAATACCAACTTGGCGGCAATGTCGAACGAGATGGAAACCAGGATCGCTGATTA
ATGGCGTGCCTGCGTCAGAAATTAAGGCGATGTTTTGTCCTTGTTGTAATTTTTCGACAA
GCACGGTGGCACGTTGTTGTTCGTTATGGTCGTGCAGTGCGAAGAAAGGTTTTTTTATAC
CATAATGGCTTAACAGAATACCGCTATGGCGGGTATCTTCTGCTGCAATAAGATCGACGG
CAGCAAAAGTATTTAAGGCTCGCTGAGTAATGTCTTCTAAATTTCCGATTGGGGTTGCAA
CAATATATAATGTACCGATTTGTTTAGGTGAGTATTCGTTTTTCATTTGATTTTCGCTTA
GTTGATAAGTAAGATCTGCCCAATATTCACAGACTAACTTAAGTCTAGATAACAGCCAAA
TTTATGGAGCAATAAGATGCCAACTATTTTAGTACAAAGTTATGGCTTTCGCCAAAAAAT
GAAAACGATCTTTATTCCTACTGCCCTTGCTTTGTTGTTGGCAGCCTGTTCAGGTAATAA
AGTGACTGAAACATTAAAAAACGAGGCTTATGGTAACTCTGAATTTTATATCAATAAAGC
CGAACAGAGCCGCAATATTGAAGAACAGCAAAGTTATCGTTTGTTAGCTGTTCGCAAGTT
AATTGAAGAAAATAAGGTTGTTGAAGCTCAGAATACCTTTTCAGAGATTTTGGTAGCTAA
ACTAAACGATGAGCAAAAACTTGAACATCGTCTTTTAATTGCTCAATTAGCTGCATTACA
AGGGAACAATTCAGAGGCTCAAGGTGTATTGAGAGCTTTACCACAAACACTATTAAGCCA
ATCTCAACGTCTGCGTGTGTATCAAACTCAAGCCCGTATTGCTGAAAATCAAAATGATGT
CATTGCGGCAGTTAATGCAAGAGCATTAATGGATCGCTATATGACGGATACTCAAAGTCG
CCAAGCGAATAACGACAAAATTTGGGAGATGTTACGTAATGCTAACCGTGGTATGTTAGA
AAAAGCGGTGGCAGGTCCTGGTGAAATCGGATTAGCTGGTTGGTTAGCCTTAGTGGTTGC
TTATAATCAAAATATGTCTAATCCAGCACAATTGCCTCAAGTGATTGAAATGTGGAAGCA
ACAGTACCCTAATCATTCAGCGGCACTTTTACTCCCGATTGAATTACGCAACGTATCTTC
TTTCGAACAAACACAATTAAATGGCGTGGCATTATTATTACCTTTAAGTGGCGATGCAAA
AATTTTAGGTGAAATCATTAAACGTGGTTTTGATGATGCTAAAGGAATAACAACGATGCC
AGTTCAGGTATTTGATACTGATAGCGCACCCATTAATGATTTATTAATGCAGGCGAAACA
ACAAGGGGCTCAAACTATTATCGGTCCATTGTTAAAACCAAGAGTAGATGAAATGCTAAT
TAGTCCTGAAATTAGCAATATTAACGTACTTGCATTAAATTCTACCCCAAATGTAAGAGC
TGTCGCCAAAGTATGCTACTACGGTTTATCACCAGAAGCAGAAGCTCGTTTTGCAGCTGA
ACGTTTCCTGAAAGATGGCTTACAAAATGCAGTTGTGGTTGCACCAAATGGCGATTTTGG
TACACGTTCTGCGGAAGCCTTTGCCCAGCGTTGGCGTCAGCTTACTAACAGAGATACGGA
CATTCGTTACTACAATCAAGCCTTTGAAGTCGCTTCTTTATTGCAGGGTTCGGTATTAGG
ACAAGGTAGTGGTTTGTATGCATTAGGAACAGCGGAGCAATTATCTGATTTGAAACAAAG
TTTAGATAACTCACCGCTTGCTAATCAGTTCCCAATTTATACTTCTTCGCGTAGTAATTC
GCCGAACAATGGGCCTGATTTCCGTTTAACGATGGAAGGGGTGAAATTTAGTGAAATTCC
ACTCTTATCCGATCCTTCATCTAGCGAATATAAAAAAGCAGAGCAAATTGCAGAGAGCGA
TTTTTCAATGATGCGTTTATACGCAATGGGATCTGACACTTGGTCTATTGCGAATAAATT
CAATGAGTTCCGTCAAATTCCAGGTTACAAAGTTCACGGATTAACGGGGGTACTAAGAGC
AGGTCCGAATTGTAATCTTGAGCGTGAAATGAACTGGCTACAATATCGTGGCGGTTCTAT
TGTTGATGCCAATTAAGATGCGTTCTCAAGGTGCATATTTTGAACAGCAAGCCAAAATTT
TCTTAGAAAAGAATGGCTTGCGGTTTATTGCTCAAAATCAGCAGTTCAAATGTGGCGAAC
TGGATTTAATTATGCAAGAAGGCGATACCTTGATTTTTGTCGAAGTTCGCCAACGCAAAA
ATGCCTATTTTGGCTCTGCGGTAGAAAGTATTGATTTTCGCAAGCAACAGAAATGGCAAA
AAGCAGCAAATTTATGGCTTGCACAACGAAATCAATCTTTAGATACGGCAAATTGTCGTT
TTGATGTTGTGGCATTTGAAGGTGATTGTTCACCGATTTGGATCAAAAATTTTTTAGGAT
AGTATGTTAGAAAAAATTCAAGATCGCTTTAGTGAAAGTATTCAAATTCAGATTGCTGCA
GCAGAATTACTGCCAAAAGTATTAAACGAAGCGGCTAATCGTATCGTATCTTGTTTGTTG
CGAGGCAATAAAGTGATCGTTTGTGGCTATGGACGCTCTTATGCCAATGCACAATTGCTG
GTGAGTAATTTGTTGCACCGATATGATCTTGTAAGACCTAGCTTATCGGCACATTTACTG
CAATTTGATGGAATGCTTGTGGGCTGTTTAAACCAAGATCAAGATCTCAATGAAATCTTC
CGTAAACAGCTACAAGTGATTGCAAAAGAGGGAGATCTGTTTATTGCATTTTCCCCACTA
GGTAATGAACAAGCGGTCTTGAATGCGATACATTGTGCAAATAACGAAAATTTGGAAATT
TTTGCGTTTACCAGTAGTCTAAATGATCATACTAAAGGGCTGCTTGATAATACCGATCTA
GATATTGAGATGCCATCAATTAATGAGATGCGAATAATCGAAGGGCATCAATTTTGCGTG
AATTTAATCTGTGAGCTGGTGGATAATCTGCTGTTTCCAACTACATCACACTAACATTGA
AATAGGAGAGGACTATGTTAAAACTCGTTAAACGCATTACCCTTGCAAGCTTATTTGGCT
TAACATTTCTATCATTACAAGGTTGTTTAGCCACTGCTGTTGTAGGTGGAGCAGCGGTCG
TAACGAAGGTTGCAACGGATCCAAGAACGGCAGGTCGTCAGTTAGATGATGAAACACTGG
AAGAAAAAGTGGCTTATAATCTGAATAAAGATCAACAACTTAACAGCGAAGCTCGTATCA
ATGTCGTTTCTTATAACGGCAAAGTCCTGCTGATAGGTCAAGTCCCTAATGATTTTTCCA
AAGACTCGGCGAGTAGTATCGCTACAGGGGTAGAAGGCGTATCTACGGTTTATAACGAAG
TTCGTATCGGTCCAAAAATTGGGGTTGCACAAATTAGCAAAGATAGCTGGATTACCACCA
AAATCAAATCGAAACTCTTTGTGAACGGCTCTGTTGAAGCAACAGATGTCAAAGTGATTA
CTGAAAATGGTGAAGTATTCTTAATGGGTAACTTATCAAGTAGTCAAGCAGATGCCGCCG
CCAACGTCGCTCGTCACGTCGATGGTGTCGTCAAAGTCGTTAAAGTGTTTACCTACATAC
AATAAGGGCATTGATAATAAACATTAAGCATATTGGTATTCTTGGAGCCGATATGCTTTT
TTGTAAACGGAATTTTGTCAATTACTTTAAAGAACATTGACTTTAATTGCTCATTCATTA
ATTATCACAAGCCATTTTTCAGTCAATACACTCCCTTTAATTTTTTAAGAAATTGTATTT
TTAAACTAGAAGAAAGCGAATGCGTGAGATAAAAAATTTGGTTGAAGTAAAAAACCTCAC
CTTTAAACGAGGTGAGCGAGTTATTTACGACAACCTAAATCTACAAGTCCAAAAAGGCAA
AATCACAGCGATTATGGGGCCATCAGGGATCGGCAAGACCACCTTGCTACGCCTTGTCGG
TGGGCAAATTTTACCTGAAAGCGGCGAAATTCTCTTTGATGGACAAGATGTTTGCCAAGC
AAACAATAAAACGTTATATCAACTTCGTCAGAGAATGGGAATGTTGTTTCAATCTGGTGC
GTTATTTACCGATCTCTCAACTTTTGACAACGTTGCTTTCCCTATTCGTGAACACACCAA
CTTGCCCGAAGAATTAATCCGTAAATTAGTTTTAATGAAACTTGAAGCCGTAGGGCTACG
AGGGGCGGCACAGCTAATGCCTTCGGAATTATCTGGCGGTATGGCTCGCCGTGCGGCATT
AGCACGAGCGATTGCCCTAGATCCCGATCTTATTATGTATGATGAACCTTTTACAGGGCA
AGATCCGATCAGTATGGGCGTTATCGTTGAATTAATCAAAAAGCTCAATCAAGCACTCAA
TCTAACCTCAATCGTCGTTTCACACGATGTGAATGAAGTGCTAAGTATTGCCGATTACGC
CTATATTATTGCGAATAAACGCATTATTGCCGAAGGAACACCTGAAAGCTTATTAGCAAG
TCAAGATCCACAAGTGGTTCAATTCTTATCAGGAACAGCCGATGGACCAGTGCAGTTCCA
CTATCCTGCTCAAAATTATACGGAGGAGCTATTTCAATGATGGAGTTTATATCCTCAATA
GGTGCTTCCGTTATTCAGGCGATTAGAGCAATGGGACGAGCCACCTTTATGTTGTGGGGG
GCTTTAGTCGGTAAGCCAGAATTTCGTAAACATACCCCTTTATTTATCAAACAGTTACAC
GTTTTGGGCGTACAATCCTTACTGATTATTATGCTATCAGGCTTATTTATCGGAATGGTG
CTAGGTTTACAAGGATATGTCGTCTTAGTCGATTTCTCGGCAGAAACCAGCTTAGGACAG
CTCGTTTCTCTCTCGCTCTTGCGTGAACTCGGCCCTGTCGTCACCGCATTGCTCTTTGCT
GGGCGAGCTGGCTCTGCCCTCACTGCAGAAATTGGCTTGATGAAAGCAACAGAACAGCTC
TCAAGTTTAGAAATGATGGCAGTCGATCCGCTACGCCGTGTTATCGCACCACGTTTTTGG
GCGGGCATTATTGCAATGCCGATTTTAGCGGTGATTTTTACTGCTATCGGTATTTGGGGT
GGCTCACTTATTGGCGTAGATTGGAAAGGGGTCGATGCAGGTAGCTTTTGGTCAGTAATG
CAAAGTACCGTAACAATGAGCGATCTGCTTAATGGCTTCATTAAAAGTATCGTCTTTGCC
TTTGCAGTGGTGTGGATAGCTCTATTTAATGGCTATGATGCTCTACCAACCTCAGAGGGG
ATTAGCCAAGCAACAACAAGAACCGTCGTTCACGCTTCACTGGTTATTTTAGGGCTTGAT
TTTATTTTAACGGCAATAATGTTCGGCGGTTAAACAAGCAAAGGTATTATTGTAAAATAG
CAGACAAAATACACCGCTTGTTAGTGTATTTGAATAGGAAAAATTATGCGTCAATCAATT
AAATATGAATTTTGGGTAGGCTTATTTGTACTTCTTGGATTAGGAGCTTTAGTCTTTTTG
GGCTTACGAGTTGCTAACGTACAAGGCTTCTCTTCGGAAAAAAGCTACTCACTCTATGCA
ACTTTTGATAACATTGGCGGACTAAAAGTCCGTGCGCCAATTAAAGTTGGCGGTGTAGTA
ATTGGACGAGTATCTGATATTCAACTCGATCCTAAAACCTATACCCCGAAAGTCACCCTT
GCTATTAATGAAGAATTTAATCAAATTCCTGATACAAGTTCTCTTTCTATTAAAACAGCA
GGCTTACTGGGCGAGCAGTACATTGCACTGAATGTGGGCTTTGTCCTTGAAGGCGAAACA
GCAATGCTCAAAGAGGGGGATAGCTTTGCTGATACCAACTCAGCAATGGTACTGGAAGAT
TTAATCGGTCAGTTCTTATATGGTGATAAGAAATCTGACAAAACAGAAGACACCGCTGAA
CCTAAAGCGGAATAATTGCTCACTTTTAAAATCACATTGTGGAGTTTTATGATGATCAAA
ACCCTTAAAAACCTTTTTATTGCAGGCTTTGTTGCAATTTCTGCATTCGTTTCAAACTCG
GCTTTGGCTTCTACTAGCCCTTATGTCCTAATGCAACAAACGGCAGATAAACTTTTTGGT
GATATCAAAGCAAATCAAAGCAAAATTAAGAAAGATCCAAACTATTTACGCACTATCGTT
CGTAATGATCTTATGCCACATATTCACGTTAAATATGCCGGTCAATTAGTCTTAGGTAAA
AATTTAGCGTCAGCGACTGATGTTCAGCGTGAAGCTTTTTTCACTGCATTTGGTCAATTT
ATTGAGCAATCTTACGCGCAAGTATTAACACAATACAGCGATCAACAAGTTCAAATTGAA
AGTGAAAAACCGCTAGACAACAAATCTATCGTCAGTATTCGCGTCAATGTTCTACAATCA
GGCAACGCCAAGCCAATCAAATTAGATTTCAAATGGCGTAAAAATAGTAAAACAGGTGAA
TGGCAGACCTATGATATGTCAGCCGAAGGTGTGAGTATGGTCGCAACCAAACAAAACGAA
TGGAGCGGTATTTTACGCCAACAAGGAATTGATGCTTTAACAGCTCAGGTTGCACAATCT
GCAAAACAACCTATCACATTAAAATAATTCGGGTATGCAAACAAAAAATCCATTACAATG
GCACATTCAGCAGAACAATGAAAGCCTGATGGTTCAACTATCAGGTGAGCTTACCCGTGA
CACGTTGCTTCCACTCTGGAAGCAACGTGCTTCTTTTTTATCTCCCAAAAGTTCGCAACA
CATTTATTGGGATTTAAAAGGTCTCACTAGCATTGATTCCTCAGGCTTTACGTTACTGGC
TGAACTACTTCACCACTATCAACAAAAAAATAAAAACTGTTTATTTAATGTTCCGCAAGC
GGTACACAGCCTTGCGGAGTTATTTGATTTAGCAGACTGGTTTAAAACATTCCTATTTTG
TGAGAAGAAATAACAATGGAACCTAAACAAATTGAAGAAATCCTAAAAAGCGCCTTAGAA
CTTGATGAAGTTTATGTACAAGGTGAAAATTCCCATTATGGTGTTATCGCAGTAAGCGAC
AGCTTCGCCATAATGTCTAAACTAAAACAACAACAGATGATCTATGGTCCTTTAACTGAA
TTTTTTGCAACCAATGCAATCCACGCATTAACGATCAAAACATTCACTAAAGAACAATGG
AAAAGAGAGCGTTTGCTCAATATGCCAAGCTAATCACATCATCTAAAGGAATTAAAATGG
AAAAATTTCGTGTTCACGGTCCTTTCACTTTAAGCGGAACTGTTGATATTTCAGGTGCCA
AAAATGCAGCATTACCGATTTTATTTGCGGCTATTTTAGCGGAAGAACCCGTTATTCTTA
CGAACGTCCCTGATTTGAAAGATGTTGAAACCACATTCAAAATTCTACGTAAACTAGGTG
TTGTCGTTGAACGTGCGGAAAATAACGCAGTACATATTGATGCCAGCAAAATTGACCATT
ATGTTGCACCTTATGAGCTTGTCAAAACAATGCGAGCTTCAATTTGGGCGTTAGCCCCCC
TAGTTGCTCGTTTCCATCAAGGTCAAGTTTCATTACCAGGTGGCTGTACCATCGGTGCTA
GACCTGTCGATATGCATATTGCAGGCTTAGAAAAAATGGGAGCGATCATCACCCTTGATG
AAGGCTACGTTAAAGCAGAAGTGAACGGCCGATTAACAGGTACGCGTATTCTGATGGACA
AAGTCAGCGTAGGTGCAACATTATCTGTGATGATGGCGGCAACCCTTGCAAAAGGCACAA
CCACTATTGAAAATACCGCTCGTGAACCTGAAATTGTTGATACCGCCATTTTCCTCAACA
AAATGGGAGCAAAAATTACAGGGGCAGGCACAGACACCATTACCATTGAGGGCGTAGAGC
GTTTAGGTGGCTGTGAACACCACATTGTCCCAGATCGTATCGAAACAGGTACATTCCTTG
TTGCTGCCGCAATCTCTGGCGGACGAATTACTTGTCGAGGCACGAAAGCGGATACATTAG
ATGCCGTGATTGAAAAATTGCGCGAAGCAGGAATGCAAGTTGACGTGACCGAAAACAGCA
TTACCCTCGACTCTCTAGGTATGCGACCAAAAGCAGTCAATATCCGCACAATGCCTCACC
CAGGCTTCCCAACGGATATGCAAGCTCAATTTACATTATTAAATGTAGTCGCCAACGGCA
CCAGCAAAATTACCGAAACGATCTTTGAAAACCGCTTTATGCACATTCCAGAGCTAATCC
GTATGGGAGCAAAAGCAGAAATTGAAGGTAACACAGCGATCTGTCACGGTGTCGAAAGCC
TCTCAGGCGCAGAAGTAATGGCAACAGACCTACGAGCTTCTATCAGTTTAGTTCTGGCAG
GTTGTATTGCAAATGGTCAAACTATTGTTGATCGTATTTATCATATCGACCGTGGATATG
AACACATTGAAGATAAACTACAAAAATTAGGTGCTAGAATTGAAAGATTTAATGCACCAT
TTGAAGAATAATTTTTCATATAAAACAACATAATTGCTAAAAAGTGGCCTAAGCCTTATA
TTACAAGGCTTTAGCCCCTATTTGAAAACATGAGCAAAAAATCTCCCATTTTGTCAAAGT
TTGAAAATTAAGGAAACATAGTATACAAAATAATATCCAATGTTATTTGGTAATAAATGT
TATAAAATTTTTATCTTAAAAAAATAAATTAGATCCAATTAAAATTTGGACTTATTACAC
ATCTGGAATACAAACCTATCAACAACTTGCTGTTAAATCTCGTTGTTCAGTCAGAACTAT
TCAAAGATATCAAGGTTATTTTCCTTATAAACATCGCAATGTAAGAAGTGCTTATGCCAG
TTTAAAGCGTTATATGGATTTTATTTTTATCTATGAAAAACATTCTGAATTAAATATAGA
AAAGACGACAAATCGCTCAGAGGGATTATTTAGTGAACTTAAGCGAAAATTAAATAATCA
CAACGGATTAACGAAAAAGCGTAAGATATTGTTTATACAAGACTTTTTAAATAAAAAGAG
TTGCTAACATTTAAAGAAAATAAACATTAGCAACTGTTTTGTCCACTTGGCGTAGTTTTT
GACAGATCAGCAACTATTTTGTCTATTACACCAAATTATCGGTTCATAATGGATTAACGA
AAAAGCATAAGATTATGTTTATAAAGGATTTTTTGAATAAAAAGAGTTAGTGATAATTAG
GGGAAATAATTAAAACCAACACTTTTGTCTATGATCAATATACTAGCACCTGAATATTGA
CTTAACTTCCGACAATAGAAGGGACTAACTTTTATTATTCATCAAACAAGACTAGTTCTG
TTTTTTCTATTTCTGGTGGATTATCACATAACCAATTTGCTAAACGGGCATAATCCGCAA
GCGATAAGTTTTCCGCTCGTGCATTCAAATCTACCCCTAATGCCTCTAACTGCTCTACAT
TAAACAGCGTAGCAAGTGCGTTGCGTAATGTTTTACGACGTTGATTAAAGGCTTGTGTGG
TCACACGATTTAGCCAGTAAATATCTTTCACAGGGTAGGGTAGTGTTTTATATGGCACTA
ACCGCACTACCGCAGAATCTACTTTCGGAGCAGGTTTGAATGCTGTTGGCGGCACTTCCA
ACACGGGCATTACTTGACAATAATATTGCGCCATAATGGTTAAACGCCCGTAGGCTTTGC
TATTTGGTGCAGCACATAAACGCTTAACCACCTCTTTTTGCAACATAAAGTGCATATCTT
GAATTAAGTCGTGGAACTTAAAGAGATGGAACATCAACGGAGTTGAAATGTTGTAAGGTA
AGTTACCAAACACTTTGACCGCTTTGCCATTCAAGGCTAGGCTATCAAAATAGGCACGGA
AATCAAAACGCAACGCATCTTGTTCAATCACAGTTAATTTTTGATGTAAAAACGGGTGAT
GGCGTAAACGTTCTGCAAGATCACGGTCTAATTCGACCACAGTAAGATGATCTACGAGAT
CTGCCACTGGCTCAGTTAATGCCCCCAAGCCTGGGCCAATTTCCAATAAAAATTGATTTT
GCTGCGGATTAATTGCCGCAACAATATTATGAATAACGTTTTGGTCGTGTAAAAAGTTTT
GACCAAAGCGTTTACGAGCGGTATGCCCTAAATGTTTTTTTGAATTTGAACTCATTGAAT
ACCTTAATAAGCGGTTATGTTCCCACTAATTTTTATAAATTTAATAAAGTAAAGAACCTC
GCATATGCGAGGCTCCCTTAATTATTAGATAAATTAAAAATATTTTATATCTAATTTACT
TCTCAATACTTTTATCCAATCTTTTGATGCCACTTTCACTTGTTTATCAACAAGCTGCTC
GTAAGCTTTCTGTAAATAAGCATCTTCCGTACGATCTCCTCTGCGAGTATCAGTAACTTT
TAGTATATGCCAACCAAATTGTGATTTAAAAGGAGATGAAATCACATCAATTTTACTTTT
ACTTGCAATGTTAGCAAAAGTTGAATCATAGACATCTAGAAAATTAAAACCGAGATCTCC
CCCATCAATACCAGATATATAATCTACAGAGTTAATTTTCGCTGCTTCTTCAAATGTTAT
TTTACCAGATTTAATGTCAGCGGTAATTGATAGTAATTTTGCCTTAGCTTGCATATCATT
TAAGATTGGCGTCGTTTTAATCAATATGTGACTAATGCGATATTCTGTAGCGGAAACTGT
TTCAAATGTACCGTTTGTTTTTGCTTTATCTAGCATATCCTTCGCTAAAGATTGAACATC
TTTCGGCTCCACTTGAATAGAATTTCCAATACTTTGTTGCCGAACTTGTTCTATTAAAAG
CTGATGAGCAAGTTGTTGACGATACTGACTAAGACTAATGCCCTGATAATCCAAAGCATC
AAGTAGTTGGCCATATGTTATACCATTTTGAGCAGCAACATCTTCCATCATCTGATCAAC
ATAAGCATAGTCTACTTTTATACCAGATTCTTTAATCGCACGTTGCACAACGAAATCATC
AATAATAGTCTCCAAAGCCGCTTTACGATTAGCTTCCGTATTCGCTTTTTTACCCAAAGC
CTGTTTTACTTGACTCTGCATAATGGGATAACCATCTACTGTTGCAACGACTCTCTCTTC
CGCATTAGCTGAAGAAAATGCAAATAAAGCAAAACCTGCGATAAATAATGATTTTACTTG
TGTAAACTTCATTTTAATTTCCTATGAATATTGTAGATAAAAAATTCCTGCTACTTAGAA
GGCTATTCTAGCAAAAGGTTCACAAAGATCGGATTTTCTTAATCACATTTGTGGTCGAAC
AACCGTTTTCAAAGTTGAGTACACGAACCTCGCCACCATTTGCCCAAACTTCTTGGCTAC
CTGCAATCTCTTCCGGCTTATAATCGCCGCCTTTTACCAATAAATCAGGCAAAATTTCCC
CAATTAAACGTTGTGGCGTATCTTCACCAAACGGCACAACCCAATCGACCGAAGCAAGCC
CAGCTAACACCGCCATTCGTGCATCTAAATCATTAATCGGACGACTTTCCCCTTTTAAGC
GTTTCACTGATTCATCCGTATTTACTGCAACAATCAAACGATCACCTAACTTACGTGCAT
TTTCAAGGTAAGAAATGTGTCCTGGGTGAAGAATATCAAAGCAACCATTAGTCATTACGA
TTTTTTCACCACGAGTTTTTGATTGTTTAACAATCGTCTTCAATTCATCTTCAGACACAA
CCCCAAAACCTGTTTCAGCACGTTGATGAATTGCCTGCTCTAGTTCACTTGGGCTAACGG
TTGATGTCCCTAATTTACCCACTACAACACCTGCCGCTGCATTCGCTAAATAGCACGCTT
CTTCCAAAGGACGACCATCTGCAATCGCCGTTGCCAGCACACTAATTACCGTATCGCCAG
CCCCTGTTACATCATAAACTTCTTTCGCTTGCGTCGGTAAATGGAACGGATCTTGATTTG
GACGAAGTAACGTCATACCTTTTTCTGAACGAGTAATCAGCAATGCCGACAAATCAAAAT
CGGCTATCATTTTTAAGCCTTTAGTCACGATTTCATCTTCATCACGACAATGCCCTGCTA
CCGCTTCAAATTCAGACATATTTGGCGTAAGCAACGTTGCCCCACGATAACGCTCAAAAT
CTGTACCTTTTGGATCAATTAACACAGGCACATTCGCTTGACGTGCAATTTGAATCATTT
GCTGAACGGTATCAAGCGTACCCTTGCCATAATCTGACAAGATCAACGCACCGTAAGCGG
TAATTTCCGCTGCTAATTTTGCAAGTAACGCTTGACAATCTAAATTATGAAAACCTTCTT
CAAAATCTAAACGCAATAATTGCTGATGACGAGAAAGAATGCGTAATTTAGTAATCGTTG
GGTGAGAATCTACTGCAACACATTGATTTTGAATACGATGTTCGCTTAATAGTTTATCCA
ACGCACGCCCTGCATCATCATTACCAACTAAACCGTGCAAAGTGACAGGCACATTTAGGC
TTGCAATATTCATTGCCACGTTTGCCGCACCGCCTGCACGATCTTCATTTTCCTGTACTT
TGACAACAGGTACTGGTGCTTCTGGAGAAATACGGTTAGTCGAACCGAACCAATAGCGAT
CTAACATCACATCGCCAAGAACTAATACTTTCGCATTATTAAATTGCGGGGAATATTGCA
TCATCATAACGTCAATCTCTTATCTTTTACTTTTCTTAATAAATTTCATCAAGCGTTTAC
GTTTACGCAACTGGCTTGGGGTCAATTTATTTTTCTTACCAGCAAATGGGTTGTTTCCTT
CTTGGAACAACACACGGATCGGCGAACCAATAATTTTCAAACTCTTACGGAAATAGTTCG
ACAAATAACGCTTATAAGAGTCAGGCAATTTCTCGATTTGATTACCGTGAATCACAATGA
TCGGCGGATTATAACCACCTGGGTGAGCATATTTTAATTTCACACGGCGGCCATTTACTA
ACGGTGGCTGATGATCATCCGTTGCTAATTGCAAAATTCGAGTTAGCATTGATGTCGTCA
TTTTCTTCGTCGCACATTGATAGGCTTCTTGGATTGAGCTAAATAAGTTGCCCACGCCAC
TACCGTGCAGAGCAGAAATAAAATGCACTCGTGCAAAATCAATAAAATCTAAACGGCGAT
CAAGCTCTGATTTCACATTGTCTTTAATATCCTGCGATAAACCGTCCCATTTATTGACAA
CGATCACCAACGACTTCCCAGCATTTAGAATAAAGCCCAATAGCGATAAATCTTGATCAG
ACACACCATCACGAGCATCAATTGTCAGTAAAACCACATTCGCATCTTGGATCGCCTGTA
AGGTTTTAATCACTGAGAATTTCTCCACCGCTAAATGCACCTTACCACGCTTACGCACCC
CTGCAGTATCAATGATAGTGTATTGCTGACCATCACGTTCCATAGGAATATAGATCGAAT
CACGCGTTGTCCCTGGCATATCGTAAACCACTACACGTTCTTCACCTAAAATACGGTTAG
TCAATGTCGATTTACCCACATTTGGACGACCAACAATAGCAATCTTAATGTTTTTATCGT
CAGCTTCTTCTTGATCTTCTTCCAATGCTTCATCTAATAATGCCGTATCTTCTTCGTTAT
CAAAGTCAAAATCGCTATCCCATTCATCTTGCCCATCATCTGCAACATTTTCATCGGAAT
CGACCGCTTGTGCGTCTAATTTTTCCGCAAGGGGAGCTAAAACCTGTTCGATAAGTTGTG
TCACACCACGCCCTTGTGCCGCAGCGATTGGTTCTACTTCACCTAAACCTAACTGATAAA
ATTCCGCAATATGAGAGTCTGCATCAATACCGTCCGTTTTATTTGCAACCACCACGGTTG
TTTTATCACGCTGACGCAAATATTGTGCAATACCTACGTCCGCAGGCAATAACCCAGCAC
GAGCATCAACTAAAAATAACACTACGTCTGCTTCTTCAATCGCTAACAGCGACTGTTCTG
CCATTTTCTCTTCAACACCTTCTTCAGTGCCATCAATACCGCCCGTGTCAATCACAATAA
AATAGTGTCCAGCTATATTTGCGTGACCATATTTACGGTCACGGGTTAAGCCAGGGAAAT
CTGCCACTAACGCATCACGGGTGCGAGTTAAGCGGTTAAATAACGTAGATTTTCCTACGT
TAGGTCTGCCCACAAGGGCAACAACAGGAGTCATATTACAACCTCATTTAAAATCGGTTT
ACGAACATCTTACGCAAAATACGTACATTATATCGTACTTTAAAAGAAAACGGAGAAAAT
AATAAAGAGTGGGTGATGAAGAGAGTTAGGGCAAAATAGTACCCTAACAAAGAGTTATTC
TTCTAATTTCAATGCTTTAGAAAAACTTTGCAGACCTTTAACATTGCTATTTTTTGCCAT
TGCTTGCAAGGCTTGTGTTGGAATGTGTAATAACTGATTTGTCAGTTTATAACTCAATTC
ATTTAGTACTTTTTCGCAATCCTGCCCTTGTTGCAAGGCACTCAACGCTTTTTCAAGTAA
ATCTAAACGAATCTCTTCAGCATTTTGGCGATAATGTTTAATTAAATTGGTTGATTGTTG
CTGTTTCAACCAAACAAAGAAATCTTTTGCCTCCTCAATAACAATTTCTTTCGCTTGCTC
TGCTGCCTGCTGACGTTGAGCTATATTCTGCTGAATGATATTTTGTAAATCATCTACACT
ATAAGCATAAATACTATCTAGTTCTCCCGCTTTTTCATCAATATCACGAGGAACAGCAAT
ATCAATCAATAACATTGGGTCAAAACGGCGTTGTTTCTGTGCTTGTTCAACCATTTCTTT
AGTAATCAAAATATCTGGACTACCTGTTGAACAAATCACTACATCTGCTTGATTTAAACC
GATTTGCAATGCACTTAACGAAAGAATTTGCATTGGAATATCTAGTTTCACCGCTAACAT
TTCTGCTCGAATATGAGTTCGGTTAGCAATCATAATATTTTTTGCCCCGTGATTAATTAA
ATGGCGAGCCACTAGTTCTATAGTTTCACCAGCACCAACTAATAAAAAACGGAGTTTTTT
AAAATCATCAAAAATTTGGCGAGCTAAGCCACAAGCAGCATACGCAACGGATACCGCACT
ACTACCGATTTCAGTTTCAGAGCGGACTCGCTTTGCTATAGCAAAGGTTTTCTGAAATAG
CCGAGAAAGATTGGTGGAAACGCCACTTCCTTGAGAATGATAAAATTCTTCACTCTCTTG
GTATGCCTGTTTCACTTGCCCTAGAATTTGTGGTTCTCCTAAAATTAACGAGTCTAAACC
ACAAGCGACACTCATTAAATGACGAGCAGCTTCAAGGTTTTGCTTGAAATAATAGGCCTC
GCTTAATTCCTCTTTATCTAATTGATGAATTTCAGCAAACCAATTAAAACACTGTTCACG
CCAAGCAATATTATCAGGGTGTTCTTCTTGAGGGGGAACTTCAGGCTGATGGAAATAAAG
CTCAGTACGATTACAAGTAGATAAAATTACAACACTTTCTGCTAGGCTTTGATCACGAAT
TTGCTCAAATGCACGCTGACGTTTGTCTTCTACAAACGCTACTTTTTCTCGCAAGCTCAC
TGATGCCGTTTTATGATTGATACCTAATGCTAAAATTGTCATTGTTACCCACAGAATAAA
AAAAGGTGGAAACCACCCAAAAAGACGGAGCATTTTAATCAATCCATGCGGTTGGTGCAA
ATAATTGTCTTAATAGGTTTGATTTATAACAAGTGAATAACATTTTATGACGTATAAAGT
GGTAAGATTTTTTTAAAATTTTGTAAATCTAAAAAATCCCCACGATTTTGGAGTGATTTC
AGTTATAATACTTCAAAGCAGTTTTACATTGTCAAATTCTGTCAAGAACCCTTTCAGTTA
AGCGTTATGGAGGACTTATGGTTGCGATTCGCCATTCACACCGGCTCGATCCGAACAATT
TTGAGTTGGCTAGTTGGAGTGCTGGGCTACAGATGTCTCCTATTACCTTTGAACAATTAC
TGATTGCGTGGCGATATGCTCAGGAAAAAATCGATATTGAACAAAATCACTTGATGTGGT
TTGGGGTTGAATTGGTCGAAATTTTGCATAGTTTGAATATGGACGATGATAGCCTTGTCG
CTGCCTTACTTTTCCCTCTTGTGAAGCAAAACATCATTGATTTAGTGCAGATTAAAGAGC
ATTTTGATAATGATGTGAAAAATCTCGTCAAAGGTGTGTTGGAGATGGATAACGTTCGCC
AACTTAATGCCAGTCACGCTTCCGATCTTCAAATTGATAATATTCGTCGTATGCTTTTAG
CAATGGTGGACGATTTCCGTTGTGTTGTGATTAAACTTGCAGAGCGAATTGTCTATTTGC
GTGATACCGAACGCTTAAGCGAAGAAGATCTGGTATTAGCCGCAAAAGAGTGTTCTCATA
TTTATGCACCGCTCGCTAATCGTCTAGGAATTGGGCAGTTAAAATGGGAGCTGGAAGATT
ACTGCTTCAGAGCCTTACACCCTCAGGAATATCGTCAAATTGCGAAATATGATTTAGGTG
AACGCCGTTTAGATCGGGAACAATATATTGCAAATTTTGTCGAGGATCTGACCGCCTGTC
TGCAAGATGAGTTAGAGAGTGTGCAAATTTATGGTCGCCCTAAACATATTTATAGTATCT
GGAAAAAAATGCAGAAAAAACATCTGCGTTTTGAGCAGTTGTTTGATGTGCGTGCGGTTC
GGGTGATTGTGCCGAATTTGCAAGATTGTTATACCGCTCTTGGCATTGTACATACACATT
ATAAACATTTGCCTGAACATTTTGATGATTATATTGCTAATCCTAAATCTAATGGCTATC
AGTCTATCCATACGGTTGTTTTGGGCCAAGGTAATAAAACCATTGAAGTGCAAATTCGTA
CGCAAAAAATGCACGATGATGCAGAATTGGGCGTTGCGGCACACTGGAAATATAAAGAAG
GTGCAACGGCTGGGCGTTCAGGCTATGAAGAAAAAATCGTTTGGCTACGCAAGTTGCTGG
ATTGGCAGAAAGATATTGCCGATTCGGGCGATGTGGTGGCTGAAATGCGTTCTCAAGTCT
TTGATGATCGTGTTTATGTCTTTACTCCGAAAGGGGAAGTGGTTGATTTACCGAAAAATG
CCACCCCTCTTGATTTTGCTTATTCAATCCACAGCGAAATTGGTCACCGTTGTATCGGAG
CTAAAATTGCAGGACGAATTGTGCCGTTCACCTATATTTTACAAATGGGTGATCAAGTTG
AGATTATTACGCAGAAAAACCCAAACCCAAGCCGAGATTGGTTAATTCCAAGTCAAGGCT
TTGTGAATACAGCAAGAGCTAGATCTAAAATTGTTGCTTGGTTTAAAAAGCTAGATCGTG
ATAAAAATATTCCGCTTGGTAAAGAGATGTTAGAAGCGGAGATGGCTAAATTCAACTTTA
GCCAAAAACAGATTGAGGATTTAGCCCTACCTCGCTACAACTTAAAACAAATTGATGATC
TTTATGCAGGCATTGGTGGCGGTGATATACGCTTACATCAATTAATGCACTATTTGCAGA
GTAAGCTCATCAAAACCACTGCCGAGCAAGCCGATGAAGCGATCTTAAAACAGGTGGCAA
ATAAATCTCAACAGCAACAGAAAAACCGTAGTGGTTTTGTTGTAGTTGAGGGAGTTGGAA
ATCTAATGCACCACATTGCCCGTTGTTGTCAGCCTATTCCAGGTGACGAGATCGTTGGTT
ATATCACACAGGGGCGAGGTATTTCTATACACCGTTCTGATTGCGAACAGCTCTTTGATT
TACGCAGTAGTAGCCCTGAACGAGTGGTGGAAGCAGAATGGGGTGAGAGCTATGCTTCAG
GCAAATTTAGTTTGACCATTCGGGTGATTGCAAATGATCGCAATGGCTTATTGCGTGATG
TTAGCGGTATTATGGCAAATGAAAAAGTAAATGTGTTAGGCGTATCAAGTCGCACCGAAC
CAAAACGTTTAATTGCAACAATGGATGTTCAAATTGAGCTAAATAATGTGGAATTGTTGG
ATAAGTTACTAAAACGTATTCTACAAATTGATGATGTGATTGATGCGAAAAGGTTGTCAA
ACTAGCATAATAACTTAAAAGTAGGGACGCCAAGCGTGGCGTCTCTACTTTGATATAATA
GAGATCAAAAACTGAATAAAATATAAAATAATGTAGGATATTTATGCAAAAATTAGTCAT
TTTAGGTTCAACAGGCTCTATCGGAAAAAGCACCCTTTCTGTGGTCGATAATAACCCTGA
GCAGTATCAAGTTTTCGCTTTAGTTGGCGGAAAAAATGTCGAATTAATTACCGAACAATG
CCAACAATATCAACCGCGTTTTGTGGCATTAGATGATGAACAGGCAGCTGCAAAATTAAA
AGAAAATCTCACCGCTTTAGGATTGAAAATCGAAGTTCTCGCAGGGCAAAAAGCGATTTG
CGAATTGGCTTCACACCCTGAGGTGGATATGGTGATGGCGGCAATTGTGGGCGCGGCAGG
CTTATTACCGACGCTCTCAGCGGTGCAAGTAGGCAAAAAAGTCTTGCTGGCAAATAAAGA
ATCATTGGTCACTTGCGGACAAATTTTTATTGATGAAGCTCGCAAGTCAGGTGCTAAATT
GCTCCCTGTCGATAGTGAACATAACGCCATTTTTCAATCATTGCCGCCAGAAGCACAAGA
AAAAGTAGGTTTCTGCCCGCTTGCAGAACTAGGGGTAAGTAAAATTATTCTCACGGGGTC
AGGCGGGCCTTTTCGTACAAAACCATTGAATGAATTTGGTCAAATCACCCCAGCTCAAGC
TGTTGCACACCCTAATTGGTCTATGGGCAAAAAGATTTCTGTGGACTCAGCTACAATGAT
GAATAAAGGATTGGAATACATTGAAGCTCGTTGGCTCTTTAATGCCTCTGCCGACGAAAT
GGAGATCATCATTCACCCACAATCTATCATTCACTCAATGGTACGTTACATTGACGGTAG
CGTCATTGCACAAATGGGCAATCCTGATATGCGAACCCCGATTGCTCACACAATGGCATA
TCCAAACCGTATCTACGCTGGCGTTGCTCCATTAGATTTCTTTAAATTAAAAGAACTCAC
CTTTATTGAACCTGATTTTGCTCGTTACCCTAACTTAAAATTGGCGATAGAGGCTTTTGC
CGAGGGACAATATGCTACAACGGCAATGAATGCAGCAAATGAAATTGCAGTAGAGGCATT
TTTAAACGATCAAATCCGTTTTACAGATATTGTCGAAGTTAATCGTCAAGTTGTCGAAAA
TATTGCCCCTGTTCAAGTTAAAGAAATTGCCGATGTTCTACATATTGATAAATTGGCAAG
AGAGGTGGCGAAGCAGCATATTTTACAATTTTAAGAGTATTATAGGCAAAAGTGTTGGTT
TTAATTATTTCCCCTAATTATTACCAACTCTTTTTATTCAAAAAACCTTTATAAACATAA
TGTTATATTTTCTCGTTAATCCTTTATGAACCGATAATTTCTGCCTCAGATCTTTAAATA
ATCCTTCCAACCAATTTGTTGTTTTTTTCTATATTTAAGTGAGCATATTCTTCAAAGGTG
AATAAATATTTCATACAGTATTTTAAACTAGCATAAGCCCCTCTTACATTATGGTGTTTA
TAAGGAAAATATCCTTTCTCATTGGGATATTCAGACCGTTCATTTAAAAACTCTTTATGT
TTTAAATACCATTAGTGTAATCTTAAATAAAATTCATTTTTGAGGCTTTCTTTTAGCCTT
TTTTACGAAGTATGTTCAATGCGAGTTTGTAATAGAAATCTTTTTCTGTTTTGATGACAC
GGTGATAAACGACTTTTTTAGCTCGTGTATCCATTAAAACTAATACACCAAATTCACGAC
CGAAGAAGGTTACATCTGCAATAATATTTATATAAGTTTGTTGTAATGGAATAAATTCAG
CTTTAGAGTACTTTTCAATATAACGTTGAATAGTTCTAATGGAACAGTGATATTTTTCGG
CTAATTGTTTATAGGTTTGTTTTCCTATTGTGTAATCANNNNNNNNNNACATACTTTTGG
ATATTGTGCTTAAGGCAAAAAGGACAGTTTTTTGTTGATATTTCAAAAAGTGGCTTAAAG
CCTTGTACTAGAAGGCTTTAAGCCACTTTTTACCAACACTTTTGTCTACTATGCCAAAAT
AAACATTAGCAACAATTTTGTCCACTTGGCATAGTTTTTGACGAATCGGCAACTATTTTG
ACTACTATGCCGGTTTTCTTCGTAGATTACTGTTTTTTAGCCCAATCTAAGAAACGTTTT
TGTGTTTCTTTGTCTGCTTGTTGGAACCAGTATTGAAGTTGTTGTTCTGTGACATTTTCT
CCTTGCACAACAATTTTCCCCTTATTAACTTTACTGGTATTATTTGCCATTGTTATTGGC
ATAGTTGATAATGCAAATTTTTGTACAGCAGCAACACCTTCACCAATATTGTAGTTTGCC
AAGTTATTGATAATATTTGAATTAGGCATAAAACCTTCTCCTTTTAGGAAATCTTGCTTA
TATGTTAGCTTTTTTCCTGAAACAGTTTCAATTTTGAAACTGGGTGATTTCTTAAATTGT
GCTATATCAAATTCACTATTTAAACTAGGTGCAAGGATTTTAATATCTTCAGTGCTTCCT
TCAAAAGTGAGAATAATAGGTTGAGACTCAAAAAAGGCACTATCAGAACCAGACTGATAG
ATACTGGATATTTCTACTACAACTTGGTGTAGATTGGTATCATTTACCTGTAAATTAGTA
TTTCTTCTTACTTTTTGTCCATCAAAAGCAAGAAAAGTTACATTTGAAGAACCCGTGATT
GTACCTGCAAATGCCGTTGTTCCAGCGATAAGAGCTGTCATTGCAAGGGCAATTTTACCT
AATTTCATAACATAATCTCCTAAAAGGGTATAAGGGTAAAAAAACTGCTATATCCTATGC
TAAATTTGTGTAAATAGAAAGGGCGAAGTTTCAATCATTGTCGATTTTTTATTGGAATTA
TGATAATTTCCCCCTGCTTAACTTATAACGAGAAAATAGAATGAGTGATGAACAACATAG
CGTAACTACGCAAGATAATAAGTCCTTTTTAAAGTCGCTATTTGGTGGCTTATTTCAACA
AGAGCCAAAAAATCGTGAAGATTTGGTCGAAGTGATCCGTGATTCTGCTGAGAATGAGCT
AATTGATACGGATACTAAAGAGATGATTGAGGGGGTAATGGAAATTTCCTCTCTGCGAGT
GCGAGATATTATGATTCCTCGTCCACAAATTGTATTTATTGATGCCGATCAGCCATTAGA
GGCTTGTGTTGATGTGATTATTGAATCGGCACACTCTCGCTTTCCTGTGGTACGTGGCGG
TAAAGATACCATTGAAGGTATTTTGCTGGCAAAAGATCTGCTCAAATACCTACGTTCCGA
TTCGGAGCCATTCAATATGGCAGAAATTCTACGCCCAGCCGTGATTGTCCCTGAAAGCAA
GCGGGTAGATCGTATGTTAAAAGAGTTCCGTTCCGAACGTTTTCATATGGCTATTGTAGT
TGATGAATTTGGAGCGGTTTCGGGTTTGGTGACCATTGAAGATATTCTTGAGCAGATTGT
TGGGGATATTGAAGATGAATTTGATGAAGAAGAAATCGAACCTATTCGTCAGCTTTCTCA
ACACACCTACGCTGTGTTAGCCTTAACAGATATTGAACGTTTTAGTCAGCAATTTGCAAT
TGAATTTGATGATGAAGAAGTGGATACCGTCGGCGGCTTAGTAATGCAAGCCTTTGGGTA
TTTACCAAAACGAGGCGAAGAAATCGAATTAGGCGGAATGATGTTTAAAGTCACCTCTGC
CGACAGTCGTCGTTTAATCCAACTGCGAGTGACTGTCAGTGATGAACAATTAGCGTTAAT
GCAACAAGAGAAACAAGACGAATGAGAGCTGTAAAAAAATCGTCATTTTTAACCGCTTGT
GCGGTCGCCTTAGTTTCAAGCGGAATAGGAACCCTAGCTTATTCCCCTTTCGACTATTGG
TTTATCATCTTCTTATCTGCAAGCGGTCTGATTTGGCTTGCTACACACAACAATAAGAAA
ATCGCCCTATGGGGAACATTCCTCTGGGCAGTAAGCTATTTTTGTATTGGGGTAAACTGG
GTTCACGTCAGTATGATCCAGTTTGGTGGTGTACCTGAAATTGTCAGCTATATTGCTGTC
CTGTTACTCTCAGCTTATCTGGCTCTCTATTTTGGCTTATTCGCTTATCTGGTACAACGG
TTTAAACTGGCTAATCCTTGGCTGCTTGCAGTCATATTCACCGCTGCTGAATATCTACGG
GGCGTTGTTTTTACAGGTTTCCCGTGGCTACAATTTGGTTATAGTCAAATTGACAGCCCG
TTTGCAGGAATTGCACCGATTTTAGGTGTAGAGGGGTTGAGCTTTTTTGTAATCGTTATC
AGTGGTTATCTTGTAGCGATCTGCCGTGATCTCGCAAAAAAAGCTTCATTTCCAACCACT
TCCTGTGCAACTTTAGTTAGTCTATTAGCCTTTGCCTTTGGTTCACAATTTATTCGTTTT
GTTGAAATCGATGAACAACAACCGCCAACAACAATGGCACTGGTACAAGGTAATATCGAG
CAGAAAATGAAATGGGATCCAGCCCATTTTAACTACACCGTAAGAACCTATCAGCAACTG
ATATTACCGTTACTTGGTAAATATCAGGTAATCGTTTTGCCTGAGTCGGCAATTCCTGCT
GTAGAAGCTCAAATTGAACCTTTACTACAACAGTTACAAACCGTTGGGGCTAAAACAGGC
AGTGAAATTATTATTGGTACGCTACACCAAACTCCAACAGATATATTTAACAGTGCCACC
GTACTAGGCAATCCGCAGCAACCCTACTCGCTCGAACAATCGCCTCGTTACAATAAACAT
CACCTTGTCCCTTTTGGCGAATATGTTCCCTTTGGCAATTTGCTAGATTGGATGAGGGAA
GTCTTTGTTTTACCTATAAATTTATCGCAAGGGACATTTATCCAGTCGCCACTACAAGCG
GCTAACAGAGCCTTTAATTTAGCGATTTGCTACGAAATTATCTTCACTGATCAAGTTCAG
CAAAATCAAAAAGCTCACCAAGCCGATTATCTTCTCACGATTTCCAACGATGCGTGGTTT
GGCACGAGTATAGGTCCTTGGCAACATTTTCAAATGGCAAGAATGCGAGCTTTAGAGCTA
GGCAAACCGCTAATTCGTGCGACAAACACAGGCATTACCGCCTTTGTCGATGCCTACGGC
AAAGTCACCGCTCAAGCTCCACAATTTGAAGCCACCGCCTTAACAGCCAGCGTGCCTGCA
ATGAAAGGGCAAACGCTGTTTGCTCAATATGGTAATAGCTTGCTGTATGTACTGTGTGTA
CTGTTATTACTACTAGGGGCAGTGATGAGAAAAGTGAGAGTAAATACTTTCAATTTGTAA
ACATTGGTCTAAATTTTAATCAATCAAACTATTTTTATGAACTTTAAAGAAATATCGCAC
ACTAACAAGCGTGCATTCAAGAAAAATAAAAACAGCGTAGAAGTTAGGAGAACGCAAAAC
GATGAGTGAGCAAAGAGCCGATCAAGAATTGGTTGAGCTTGCACAAAATGGTGATAAGAA
AGCGTTTAATTTACTCGTCGTGCGTTACCAAAATAGAGTAGCTGGGTTGCTTACTCGCTA
TATCGCAAGAGACGATATTCCAGATATTGTGCAAGAAACTTTTATTAAAGCCTATCGTTC
ATTAAATGCTTTCCGTGGGGAGAGTGCTTTTTATACTTGGCTTTATCGAATTGCTGTAAA
TACGGCAAAAAACCATTTAACCGCCTTAGGCAGACGACCACCGAAAGAAGATATTTTAGC
TGAAGATGCAGAAGTTTATGATGGTGGGGTGCAGTTGCGTGAGGCTGATACACCAGAAAA
TTTGGTGTTGTCTGAAGAATTAAAACGTGTCGTGTTTGACACAATTGAAAACCTACCTGA
TGAGCTTAAAACGGCAATTACGTTGCGTGAGCTTGAAGGGCTGAGTTATGAAGAAATTGC
AGAAGCAATGCAATGTCCTGTAGGTACGGTTCGTTCCCGAATTTTTAGAGCAAGGGGAGC
GATTGATGCCAAAATCAATCCGCTTTTGTAGCAGAATTAAAATACTTTGGAGTTATCTAT
GCAACATAAAGAAACACTTTCCGCCTATATGGACGGACATAAAGAAAGCGGTGATTTCGC
TGAAACTTTATGCAATAGTGCTGAGTTACAAAAAACGTGGGCGAACTACCATACTATTCG
TAGCGTGATGCGAGGTGAAGAGCAGATTTTGGGTAGTGATTTCTCCGCAAAAATGGCTGC
GTTGCTCGAAAATGAGGAGATTGAGGCGGTGGCTGAAGCTCAACAAAGTGAGAAACCAAG
AGGTATTTTACTCAAATTGAAACGCTGGGCAACACCGTTAATGCAGGCGGGGATTGCAGC
TTCTGTCTGCTTGGTAGCCGTTTGGGGTGTGAATATGATGAACAGCAGTGAGGAAGTGGC
TCAAGCGGAGCAACCTGTATTGCAAACCTTGCCTTTCTCAAATTCTGTACAGCAAGTAAG
CTATAATGCGCCAGCCAAAGATCAGCCGACAGCTGAACAGTTGGAGTATCAGCAACGCCG
TATTAATGTGCTGTTGCAAAATCACGAGTTACAACGTCGTACTAGTGCAGGAAATGTGAC
TTTAACGGAAGATGAGAAACAAAAAGCACAAAACTCTTCTATTCAAGTGCCATTACAGCC
ACAAGCACAACCGCAAAATAATCAGTAACTTCTTATCACTCTGGGGGCGTTTTAAACGCC
CTTCAGATTATTGACAAAGTGGCTTGTAGGGTGGGTCTTGACCCACCATATAGCCGTAAC
ATATTGATTTTATTGGTGGGTTAAAACCCACCCTACAATATTCAATCCATCTAATATATG
GTTTGTCAGCAGCCTGAGGGGCGTTTTAAACGCCCCTCCATTTTTTATATACCTATGGAA
AACGAAATTGAACTTAAAATAATGCTACTGCCTGAAAATATTCCGGTGTTAAAGCAGTGG
ATAAATGCTCAACCTATCTTAGAACAAGGAAAAGAGCTGTTAGGAAATACCTATTATGAT
AGCCCCGCTCTCTTTTTTGCGAACAACAAAATGGGATTACGGGTTCGTCATCAAAATCAG
CAATATGAATTAACCCTTAAAATGAAAGGCGAAATTGTAGGTGGATTGCATATTCGCCCT
GAATATAATCTAGCATTGCCTGATGCTAAGCCAGATTTTAAGCGGTTAGTTTTTCACTTT
AATTTACCCTTTCCGCAAGCAGATTTATTAGACAGTCAATTACAACCAACCTTTAGCACC
GATTTTGTGCGAGAGAAATGGTTGATTACAACGCCGACGGCTCAAATTGAAATTGCTCTC
GATCAAGGCAAAGTGAAAAATCCTTTTGCGGAAGAAGCCATTTGTGAAGTGGAGTTTGAA
TTAAAACAGGGAATGCTAGCGGATTTAATTGCATTTTTAGACACATTGCCTAAACAAGAT
GGAATGTGGTTTAGTAGCTTGAGTAAAGCCCAGCGAGGCTATTTGGTCGGACAGCCTGAG
CAGATTGCAAAAGAGATCGATAAACTTACCGCTTGTGATATAGCACAATTATCAGAAAAA
GCCCGTTATCAGTTAGAGCAACAGTTGGTGGACTTTTGGAGACTAACTCAATCTCCGAAA
TTAGCCGAAAAATTAGCGACGCTATATCCTCAGCAAGCAATGGAATATTTTACAGGGCGG
GAGTACTTCAAGAGGAATTTGGAAAAGTTGAATGTTTGGATTTAAAAATGGCTATATAAT
TCTAATAATCTTCCTCTTATAGTAAGTAGGAGAGTAAATAATTGGCATAGTAGACAAAAA
GTGTTGGTTTTAAAATTATTTTTCTAATTACCGCTAATTTCTTATTTAAAAAAAGTCATT
ATAAACATAATCTTATGCATTTTAGTTAATCTATTATGAACGATAATTTCTGTTTCAGTT
CTTTAAATAATTTTTTAGCTATTTGTTGTTTCTATATTTAAATGAGAAGGTTCGGCAGAT
GTACATAAATATTTCATATAATAATTTAAACTGGCATAGGACTCTTATATTACGGTGTTT
TAAGGAAAACTCTCTTTTCCATTGGGGGATATCCAGACTGTTCATCTAAAAATTCTTTCT
GTTTTAAATAACAGTTATGTAATCTTAAAATAAAATTCGCTTTTGTAGTTTATTTTAGTA
TTTTTTATCATGATTTTTATGTTTTAACCTGCTTGTTATTGTTTACTGTATCAGGTTTAT
CTATTACATCGAAATAAACCAGGGCTGAGTCAGGAAATACCATCACCAGCCCTTTTACAT
TCATTTTTTATAACATAGGATATTAACTCCTACGTATAAAGCAGCTATAGTTTTGGACCT
GCTGCAATTAATGCTTTACCTTCATCGTTGGTTGCATATTGCTCAAAGTTTTTCACGAAA
CGACTCGCTAGATCTTCCGCTTTAGCTTGCCATTGAGCTTTATCTGCATAGGTATCACGA
GGGTCTAAGATCGCAGGATCAACACCAGGTAATGCTTTTGGAATTGCTAAATTGAAGATT
GGTAATGAACCCATTTCTGCTTTTTCGATAGAACCATCTAAAATCGCATCAATGATACCA
CGAGTATCTTTAATTGAGATACGTTTACCAGTACCGTTCCAACCTGTATTCACTAAGTAT
GCTTCTGCACCTGATGCTTCCATACGTTTTACTAACACTTCTGCGTATTGTGTTGGGTGT
AATGATAAGAACGCTTTACCGAAACACGCTGAGAATGTTGGGGTTGGCTCAGTTACGCCA
CGCTCTGTACCTGCTAATTTCGCTGTGAAACCAGATAAGAAGTAGTATTTGGTTTGCTCT
GGAGTTAATTTAGATACTGGTGGTAATACGCCGAATGCGTCAGCAGTTAAGAAGATTACT
TTCGTTGCGTGACCTGCTTTTGATACTGGCTCAACAATGTTATCAATGTGATAAATTGGG
TAAGAAACACGAGTGTTTTCTGTTTTTGAACCATCTGCGAAATCGATTGAACCATCTTCA
CGAACTACAACGTTTTCTAATAATGCGTCACGTTTAATCGCACGATAGATGTCAGGCTCG
TTTTCTTCTGAAAGGTTAATAGTTTTCGCATAGCAACCACCTTCGTAGTTGAATACGCCA
TCGTCGTCCCAACCGTGTTCATCGTCACCGATTAATTTACGTTTTGGATCGGTTGATAAT
GTGGTTTTACCTGTACCTGATAAGCCGAAGAATACCGCTACATCGCCATCTTCACCCACG
TTTGCAGAACAGTGCATTGACGCAATGCCTTTTAATGGTAACCAGTAGTTCATCAATGAG
AATAAACCTTTTTTCATTTCACCGCCGTACCAAGTACCGCCGATTAATTGGATTTTCTCA
GTAATGTTGAATGCTACGAAATTTTCAGAATTTAAGCCTTGCTCTTTCCAGTTCGGGTTA
GTTACTTTTGAACCATTCATTACCACGAAATCTGGTGTGAAGTTCGCTAATTCCGCCTCT
GATGGACGGATAAACATATTTTTTACAAAGTGTGCTTGCCACGCAACTTCTGTTACAATA
CGCACTGCAACACGGCTGTCTTTGTTCGCACCGCAGAATGCGTCAATAACAAATAGACGT
TTATTTGATAATTGGTTGGTAACAAGTTCTTTGATACTTTGCCAAGTTGATTGGCTCATT
GGTTTGTTATCGTTTTTCACTTCGTCGCTTGTCCACCAAACGGTATCTTTGGTATTTTCA
TCTAATACGATGAATTTATCTTTTGGTGAGCGACCTGTGAAAATCCCTGTATCAACAGCG
ACCGCACCTGAAGTCGTTAAACGTCCTTTTTCAAAACCTTCTAACTCAGGTTTCATCTCT
TCTTCAAAGAGTTGTTCATAACTTGGGTTATAAACAATCTCTTTAACGTTTGTAATGCCT
AAAAGTGCAAGTTCTTGTTCAACACGATTTAACATAAATTCACCTCATATATGATTAAAG
ATTAAAATTTAAAAACTGGAGAGATTATAGAGTAATTATCCAAAAAAAATGTTACATACT
TCAAATTTTTGAGAATTGATAAAAAATTTTTTTGATCTAGATTATATTTTTTGTAATTCG
GGGTAGAATAGTTCATCTTTTTTATTGAATGGGGTAAAAGAATGCGAGTTTTAATTGTCG
TTTTAGCACTTTTATTAGGTGGTTTCCAATATGCTTTTTGGTTTGGGCAAAACGGTTGGA
ATGAATACCAACGGACTAAACAAGAAGTCACTCAACTGAAAGAAACTAATCAGAAACTGA
CCGCTCGTAATCAACTTATTCAAGCCGAAATCGAAGATTTAAAAACGGGTATCAATGCCC
TTGAAGAACGAGCAAGGCTTGATCGTGAAATGGTTAAACCAGATGAAACGTTTTATCGCA
TCGTCCCAAGAGAGCAACGTTAATGAATAGCAAGAGAAAAATCATTGCGATCATTCCTGC
TTCTGGCGTAGGTAGTCGAATGAATGTGGCTGTGCCTAAGCAGTATTTGACCTTGCTGGG
TAAAACGCTGTTGGAACATACGCTACAACCTTTTCTTGAACACCCTGCGATTAGCCAAAT
TATTGTGGCGGTATCTAAAGAGGATCGCTATTATGGCGATATTGCTCTGCTTAAATCCGA
CAAAATCCAGATTGTGCTTGGGGGAGAAACACGCGCAAATTCGGTTTTTAATGCTCTCAA
TGCTATCACAGATGAAACCGCTTGGGCATTAGTGCACGATGCTGCTCGCCCTTGCCTTAA
GCGGTCAGATTTAGACAAACTTTTGCGGATTGAAGATAATCAAGGGGCAATTTTAGCAAC
CCCTGCAATTGATACGATGAAACGGGCTAATGGCTCGCAGATTGCTCATACGGAAGATCG
TTCAACCCTATGGCACGCCTTAACGCCACAGTTCTTTCCAGCGAAATCGCTCAAAGAGGC
TTTACAATCGGCTTTTAAGCAAGGCTTAACCATCACTGACGAGGCTTCTGCGATGGAATT
TGCAGGCTTCCACCCGTTATTAATTAATGGGCGTAGCGATAACCTTAAAGTCACTCGTCC
TGAAGATTTAGCTCTCGCAGAATTTTATCTAACAAGAGGATAATAAGATGATTAGAATTG
GACACGGTTTTGATGTTCACGCTTTTGGACAAGATCGTCCATTAATGATTTGCGGTGTTG
CCGTTCCCTATCATACAGGCTTTATCGCCCACAGTGACGGTGATGTTGCTCTACACGCTT
TAACCGATGCTCTGCTTGGCGCTGCTGCTCTTGGGGATATTGGTAAGCTCTTTCCTGACA
CGGATATGCAATACAAAAATGCTGACAGCCGTAAATTATTGATTGAAGCCTACCGCCAAG
TTCAAGCAACGGGTTATGTGGTAGGGAATGTTGATGTGACAATTATCGCTCAAGCCCCGA
AAATGCGACCTTATATTGACCAAATGCGTCAAGTGATCGCCGACGATCTCAACTGCGATA
TTTCTTGCGTCAATGTCAAAGCCACAACCACAGAAAAATTAGGCTTTACCGGACGTGGCG
AAGGCATTGCTTGTGAAGCGGTGGCGTTATTAATTAAACCAGCATTATGCAGTAGTTACA
GAAATATTTAATTTCTTTCGTAGCATCAGTGTTCAAACCATATTTCATAAAGAGAGTATA
GTAATGCTATTCAAAACACCTTTGTTACAAAAGGCTGCTAATAACATTGAAAAATTAAGG
TAGAGTTTGCTCAACAATTTTTTTTCTTTTAATTTGCTTTCCATTGGTTGATACAAAATT
GTGGTAAACTATCGCCATTTTTTAGTTACTTAAAAATACTATGCCAACTGTCAATCAATC
CTCTCTTGTGCCTTATAGTGCTGAACAGATGTATCGTTTAGTCAATGACTATGAAAAATA
TCCGCAGTTTTTATCAGGCTGTGTTGAGGCAACGACCTTAAGTTTAGGCGACAATGAACT
CAATGCAGAATTAGTCATTCAAAAATTGGGGATTAGCCAACGTTTTAGCACCCATAATAC
GATGATACCAAATGAAAAAATCACAATGGAATTATTAAATGGGCCGTTCAAGTATTTACA
TGGAGCTTGGACTTTTCAGTCGTTTGATGAACAGAGTTGCAAAATCAGCCTAAATTTAGA
ATTTGAATTTTCAAGCCCGATGATTGGTATGGTGTTTGGCAAAATTTTCAATGAATTAAC
GCTCAAAATGGTGAATGCGTTTAAACAGCGAGCAAAAGAGGTGTATGGTGTCTGATACGC
AAAAAATTGTGGTGGAAGTGATTTACGCTTATCCTGAAAAATATTTTTATAAGAAAATGG
AATTAGACAATCCACTTTCCATTCAAAATGTGATTTTGCAATCGGGCGTATTGCAAAAAC
ATACGGAAATTGACTTACGAGAAAATAAAGTGGGTGTTTTTAGTCGTCCTGCGAAATTAA
CAGATATGGTGGAAAATGGCGATCGCATTGAGATCTACCGCCCGTTAATCGCCGATCCTA
AAGAGATTAGACGTAAACGAGCGGAAGAGCAGAAGAAGTAACCTATAAGGGTTATTTCAC
AATTTTGAATTTTTGTGTTGGGAATATTGTATCATTAATTTGTAGATCTAATGTATAGTC
GCCAATTGGATCCGTGTTATCAAATTTCCAACAACGACGAATGAATTCGTTATTTACACT
TTTCATTTGGCTTGTAATAGTATGCATTTTTCCATCTTTTGTTGATACTACATTATCGCC
TTGCCCCCCCATCATTGTAGATTTTGCTGGGCTATTAAATATTTCAGTCGTTTTATTTTG
AGCAGTAAAAGGTACATTGATTACTTCCCAGCATAATTGAATTTTTTTATTACTGATAGA
GTATGTTGTGCTATTTAGTGACTTAGGGACTTCCCCACTAAAGTCAATTGTAGTGAGCAC
CATCATAGGGGGCTCTGGGGCAATCTTTACTGTTGCAGCAAATCCCATTGTAGATGGTAG
AAGCAGACTAGTTATAGTAATAAGATATTTTTTCATCTATTTTTCCTCTGATTTTTGATG
GGTATCACGCAGTTGTTGAGCGGCAATCGAAATTGCTTCACCGCTACTGATACCTTGTTG
CATAAGTTGTTGAATTTGTTCAACGGCCTGTTGTTGCTGTTCGTGAGTTAAACTCAGTAG
AGCATTATCCATTGTGAACCTCGTTAAGTCTAATAAAATTCAGTAAAGTTCCAACCAAAT
TGCGTAAAAAGTGTTTTCCACTGTTCGTCAAGCGGTGCTTTTATCTCAATTTTTTGCAAG
GTTTTCGGGTGAATAAATTGCAAACTATTGGAATGGAGTATTAGTCTATCACAACCTGTG
TTAGTTGTTAATACTCGGTTTTGATGTAGGTCACCGTAATTGGTGTCGCCCATAATTGGG
TGAAACAGATGTTTCAAATGGCGACGAAGCTGATGTTTCCTTCCTGTTTTGGGATAGAGT
TGCACCAGACTATAACGTGCAGTTGCAAATTTCCCAGCGGGGTAGGGCCTTTCAGCGGTG
GCGATATTTGGATAATCGGTGATCGCTTCTTGTGCCTCTTTTTCTTGAGAGAATTTATCC
GCAATTTTATCGAGTTGCACTTTAAGAGGATAATCAATCCTCCCTTCCCCTTGTAGATAA
CCTCGAACAACGGCTAAATAGCTTTTTTGTATTTGATGTTGTTCAAAAAGTTGGCTCATA
GTCCGTGCCATTTCGCTATTTAAAGCAAAAAGAAGCACGCCAGAAGTCGGTCGATCTAAA
CGATGGATAGGAAAAACGTGTTGCCTGATTTGATTTCGCAAGGTTTGCATTGCAAAAACT
GTTTCGTGTTTATCAAGCCAACTTCGATGAACCAACATTCCTGCAGGTTTGTTTATCGCA
ATAAGTTCATCATCTTGATAGATAATCTCTAATTTCATTCGCTTTTCAACAAGGTTTCAA
GTTTAACGAGGGGAGCGTTTAAGGCTTGGAGATAATCTAAATCTTTCAAGGCTTCTTCTA
GATAAGGCGAAATAGCAAAATTGCGTGGCAATTCGGCATTGGCTTCTAATAGGGCGTGCA
TTCGTGGTAAGAATATCCATTGTAACCATTGGGTTGCTGAGAGTGTGCTAACACAAAAAG
GTTCATCATTGGCTAAGGCTTCTGCGGAAGGCGGAGTTGCTTCCCAGAGATTATGTACTC
GCAAAGCAATTTCGAGATCGGTTAGGTGTTGTTTTACTTGGGTTTTCATTGTTATTTTAT
ATGATTAAGAATTCATTGATTATGTTCTATCTACACTATTGTGTATCGAGATATTTTTCC
CTGCTGTTGACTTAACAGCTGCTCTGCCCCGTCTTTATCTAGATCTGCCAAGATCATCAT
AATCGCCAATTTCGCATTATTCTCAGCTAAGACTAACGTGGTTTCTGCAATTTCACGGGA
GCATTCAGTCGCTTGCATAACAATCCGAATAGCACGGGCGACAAGTTTTTGATTGCTTGC
CTGCACATCAACCATCAAGTTTTGATAGCATTTGCCGATTAAGATCATACTTGCCGTAGT
AAGCATATTTAACACTAATTTTTGTGCTGTTCCTGATTTCATTCGGCTCGACCCTGTCAA
CACTTCTGCCCCAACGACGGTATCAATTACAATGTCGGCAATTTGGCTCATTGCAGAATT
AGGGTTGCTGGCAATCGACACTGTCGTTGCACCAAGCTGTTTAGCGTATGCTAACGCGCC
TAACACATAAGGCGTTCTGCCGCTGGCAGCAATGCCGACTAAGACATCTTTTTGGCTAAA
TTCGACCGCTTGCAGATCCTGTTTACCCGCTTCTTTGTTATCTTCCGCCCCTTCGATTGG
ATGTCGCAAGGCACGCTCGCCCCCAGCAATAATGCCTTTGACCATTTCAGGCGATACCCC
GAACGTTGGCGGACATTCGGACGCATCTAGCACGCCAAGTCGTCCGCTTGTGCCAGCGCC
GATATAGACTAGCCGCCCGCCTTGCTGAAAAGCTTCGACAATTTTCTCAACGGCTTGAGC
AATCTGAGGCAATACTTTTTCAATTACCAGTGGCACCTGTTTATCTTCGTTGTTGATGAT
TTGTACAATTTCATAGGCAGAAAGTGTATCAATCTGCATACTGTTTGGATTACGCTGTTC
GGTAATTAATTGCCCTAAGGTTTTTAGAAGATCTTGTTCTGCCATTTTTGTTCCTTTTAT
ATATTGGGAAAAATTGCCCCTAAACTGACCTCCTGTGTCGCCCCTGTGACGCTAGGCAAA
TTCGCAGGCAGATTGTGTATCCGTTGATACGCAAGCCACGCAAACGCCGCGGCTTCCACA
TAATCGACATCTAAGCCATATTCCGTTGTAGTGGAGACCTGCCAATCTATTAAATGGGTT
TGTAGCCGTTCCATTATCAATGGATTTTTCGCTCCGCCGCCGCATACCAATAATACGCTA
TGGTAAGCGTTCGGGTTTTCAATTTGCCGTAGGGCTTGCACTATGCTTTGTACGGTAAAT
TCAACCAGCGTTGCCTGCACATCTTCAGCGGGAAGCGGTTCAATTTGGGTTAATTTATGT
TCCAACCATTCCAAGTTAAACAGCTCTCGCCCTGTGCTTTTCGGCGGTGGTAGTTGGAAA
AAGGGTTCATCTAACAACAATGCAAGTAAAGCGGAATGAATTTTCCCTGTCCTTGCCCAT
TCGCCGTTCGCATCATACCGCTTGCCGAGATGTTTTTCGATCCAAATATCTAACAGTGTG
TTGCCTGCCCCGACATCATAGCCGATAGTCTGCTGGTTAGGGTTAAGCACGGAAATATTG
CTGATCCCGCCGATATTTAGCACAACGGTTAGACGTTCAGGGGAACTAAACACCGCTTGA
TGAAAAGCGGGAACCAGCGGCGCACCTTGTCCGCCAAAAGCAATATCCCGACGGCGAAAA
TCACCGACAGTAGTTATACCTGTTCTAGCCGCCAATAAATTCATATCGCCAATTTGCATT
GTAAAAGGATATTGCCCTTTTGGTGAATGCCAAACGGTTTGCCCGTGACAGCCCACCGCC
ACAATATCATCTGCATTAAGTTGATGTTTTGCTAAAAACCACTGAATACTGTCGGCATAG
AGCAAGGCTAATTGGTGATCGAGTTCGCCTAATGTTTGTAGGCTTGTTTCCCCTTTTTTG
ACTAACTGCGACAGCGCAACACGAAGTGTGTCGGGCATTGGGGTAAAGTCGGCAGCAATT
AATTTGGGCGTTTGGCTAAAATTGACTAACGCCAAATCTACGCCATCAAGGCTCGTGCCA
GACATTACGCCGAGGCAATTTTGAGAAACCATAGGTAATTATAAAAATAAAATACTGCTT
TCAGCTCAATAATGGAGGATAAAAATTCATGTACTTATGTTTGAGTTCTGATAGCCAATA
GACGTTAGACACGATTGTTAAATTGCTATGAGATAATACTATGTTGTTTTGCTCTAATTT
TCGTATCACTGTGCAGTGGCGTTATCTAGAGCAATATTGCTCACTAAGCCTTTATTATCA
AAGTAAACAAAGATAGTTCTTTGGATAGGATCTTCATAGCCTTTACGCAAAATGAACACA
TAATCCCAACGATCTTGAGCAAAGGAATCTCGTAGCATAGGTGTTCCAAGCAGATATTGA
ACCTGCTCTTTATTCATACCAACTTGCAGTTGATCGATTTTTTCTTGCTCTAAATAGTTG
CCTTGCGGCACATCAATACGATAAACGACTTTTTTTACCGTAGAACAAGCTGTTACACCT
AAAGCAAGTAATAATACAGCAACAAGCGATTTCATTTTCATAGCGATAACCTTCCTCTTA
AAATTTTTGGCGATTATACAGAAATCGCCGATAAAATGTCATTATTTATTACGTTCTAAT
TGATCTCGTAAATTCGCAGGTAATCCTTTGATTGTCAAAGTATCATTTAGTTCATCCCAA
ATAATACGTTGGGATAATAATTCCGCATCAAAACTGATCGTCACCCCTTTTCCTGAACCT
GAATATTTGGTTAACGTTTTTAACGCATTACGCACAGGCGGAATAGTTTCTTCTAAGCCA
TATTCTTGTTGCTCGGCAAAGTCAGCAAAATCAATCTCTTTTAAGGTTGGCATTGAAGCT
GATAATTCGCTGATCGCAATTTCTTCCCCACTGTTGATTTGCCCTTTACAGTACTCAAAC
ACCTGTTTTTTAACCGCTTGAGTTTGGTTACTATCTAACTCGCCTTGTTCACAATAATCA
CTCACCGCTTGAAGCAACGTTTGATTTTGCACTTGCGGATTTAACCCTTCTTCAGCCCCT
AAAAAGTCCATAAAGAAGTCGGCAACTTTACGCCCAACACGCCCTTTAATAAAGGTCAAA
TAGCGGTTAGATTGTGCATTATGTTTGAGTTCAGTAAGGTTGATACGGCAAGCAATATCA
TATTGTGTAATATCGAGATATTCCGTGCGTTTCACTTCCAGTTTATCATCAACCAACATA
GACGCACGGCTATCAATTAATGCAATAAAGAGATATTCCGTCGCTAAAAAGGTATAACGG
CAAAGGATAAAAGTTCCGCCTGAAGCAAAAGGATATTTGACTAATTCTGTCGCTAACATT
TTGGCACAACTGTGGCTAAAAGGCAGAAATTCGCTTTCGCCTTCTAACAAGCGGTTTAAT
TGTTGTGCAAAAATGGATTCCGATTGAAATATGCCATAGGCTTTCGCTTTATTTTGATAG
GCTTGATGTAGTTGCAACATCATCTGCTCAGCTTCAGGGCTGATCGCAAGCAGATCTTCA
CGTAAAACCGTATGAAGCTCAGCAGTTTCCCCTGCGGTTTGTTGAAGTTGGTGTAAAACA
ATTTCGGTAACGTTAATGCTCATAAATTATTCTCGATTATAGGTAAAAAGTTAAAGTCCT
TTGATTGTATCAAAGAGTAGAATTAAGGTTAATGGCATATTTTCCAATGGAATAGCACCA
TAAGATTGATACCAACGAGAAATGTCTTCATCTTTTGCTTCAATGAGAAGCCCAATTCCC
CAGACTTGTTCGGCAACGATGGCACAGCGTTTGAGAGCTTTAACCAACAGCATTCCGCCA
ATGCCTTGTTTTTGATAGCGAATATCCACCGCAAGTCTTGCTAATGTAAAGAGCGGAATA
GGGTGGTAGCCAAAACGTTTTTTGCATAGTTCGGGTAAGTGTTGCTGGTCTAATGCACTT
AAGGTGATTGTATAAAATCCGATAATCTGTTGACTGTCTAAGTGTCGGCTAATGTAAGTT
TTTGATGTCCCTTTTTCGTGAGATTGCCGAGCGTATTGTTTAAAAAATCGGTTCATCTCT
AGATTTCCGCAATCAAAGGCTTCACGTTGATGATGCTTCGTTAAAGGCTCTTCAATAAAC
TTACTCTTCATGATAGCTTCCCTTTGCTAATTTCGCCGCTTGTTGTAGTTTTGTATTAGC
TTTCGGCGGATTATCAAGCAATTCCATAATCAACGAGAGATCTTGCGGTGAAAATTGCCG
ATTATCATACTGCTGAATAATTTCTCTGGCACTAGGCAAAATGCGTTGTAATACAAATTC
TGTAATATTCGTATGGGTGAGTGCAACGGCTCTAATTAAAGTCTGCTTGTCTTCCGTACT
AATGCGAATAGACATTCTATCGTTAAGGGCATTTGCAATTTGTGGCATAATAAATATCCT
ATTTGTACAGATTAAAGTAGTACGAATTTTAAGTGAACCAGTGGTAATCTTCAATAAAAA
TCACCTTTACAAACCACAAAAAAACTTTCAAACTCTCAATGTTGAATTTAATTTATTTCA
CTAGGAGATTTTTATGACAACTGTTATTCATACTGAAAATGCCCCAAAAGCAATCGGACC
TTATGTACAAGCGGTTGATTTAGGCAATTTAGTGCTAACATCAGGGCAAATTCCGGTTAA
TCCAAAAACAGGCGAAGTCTCAGCTGATATCAAAGCTCAAGCTCGTCAATCCCTTGAAAA
TGTGAAAGCAATCATTGAACAAGCGGGTTTATCTGTGGCAGATATTGTAAAAACCACCGT
ATTTGTGAAAGATCTCAATGATTTTTCTACGGTAAATGCCGAATATGAAACCTTTTTCCG
TGAAAACCATCACCCAAATTTCCCTGCTCGTTCTTGTGTCGAAGTCGCACGTTTACCAAA
AGATGTTGGCATTGAGATTGAAGCGATTGCCGTGAGAAAATAAGCGATGAAAAAAATTCT
GCCAACTTGGTCTGTTCCTGATTTCGTTCACGCATTCACCACTACTCGAGAAGGTGGGGT
AAGCCAAGCCCCCTTTGATAGCTTGAATTTGGGTGATCACGTCACCGATGATCCACAATC
TGTGCAAACTAACCGTGAGATCTTGCAAGAACAAGGGAATTTGCCACATTTTCCGCTCTA
TTTAACGCAAACCCATAGCACAAGGGTGCTACGTCTGCCCTATGAACAAAACGACATTGA
AGCAGACGCAGTTTATACCAATCAAGCAAACCAAGTCTGTTTAGTGATGACAGCGGATTG
TTTACCAGTGCTTTTTTGCAGTAAAGATGGCAAAGAAATTGCGGCAGCCCACGCAGGTTG
GCGTGGTTTATGCGATGGCGTGCTTGAAGCTACGGTGGCAGAATTTGAATGTGAGCCAGA
GAATATTTGTGTTTGGCTTGGTCCTGCAATCGGTCCAACCGCATTCCAAGTTGGCGAAGA
TGTAATAGAACAATTTTGTGCTTTCGATCCCCAAGCGAGAGAAGCCTTTGTAGCAGATGA
ATATATAAGCGGTAAGTTCCTTGGCAATCTTTACCAAATAGCTCACCAACGCTTAAATAA
ACTGGGGATTACGGAAATTGCAGGGGGCGATTATTGCACCTATTGCGATGCAGAACAATT
TTTCTCTTACCGTAGAGATAAAATTACAGGACGAATGGCAACGCTGATTTGGCGTAGTGA
ATAATTAAGACTTAAACAGTATATATCTTTTCTTTTTTACAAATTGGTTCAGAGGTGTTC
CGCCTAGATGAAATGGTGGTACATTACTTAAAATATATGGTGGATTTTACCTCTCTATTT
TATCGTAATATATTGATTTAGTTGGTAGGGGACTTCCACATAATTCTCCTGTATTTAAAT
GAAACAAACTTATATTTATTTACAAACCGATCTTCTCATTGTCGGTGGTGGTATCGCAGG
GCTTGCGTGCTGTGCTGAAGCTAAGGCTCAGGGTATTCAAGCGACATTAATTACCAAAGC
CCCTATCGGCAGTGGTGCAAGTTTTTTTCCGTTAAAAGCAACACTTGGTATTCAAGTAAC
TGGCGAGCAACAGGATAAAGCACGCTTTCAAGAAGATATTGAGCGTGTTGCACAGGGAAT
GAATAACCCGAAAATTGTGCAAGCCTATATTGAAGATTCGCCACAGGCGATTGAGCTATT
AGAACGTATTGGCTTTAAACCTTGGAAACGGAATGACAATCGCCCCGCTTGCTTTGCGAA
ATATCCACGCCCGATTTATTTGATTAATCAGTGGCGAGAAGCAGCGGAAAGAGCAAGGCA
GATTATCAAAGAACAGGGGACGACGGTCTATGAAGATGCAACGCTGTTACATATTGTCAG
CGATAATCAGCAAGTTCAAGGAGCGTTGTTTGCCTATAAAACAAGCGGTGAGATCCGCTA
TGTGTTTTGCAAAACCAGTCAAATTATTTTGGCAACAGGGGGAATTGCAGGGTTGTATAA
AGATAACCTCTATCCAGCCGATGTGATTGGTTCAACCCACGCCATTGCTGAACGAGCAGG
GGCAAGGCTGACTAACTTAGAATTTATTCAATTTATCCCTGCTTTTGTTGAACCTAAATA
CAAAGTGCTGTTTGGAGAGCATACCTTAAAATATGTCAGTAAAGTGACTGACAGCCAAGG
GCGAGATCTGTTTCCACACCTTTCACCACAGCAGTTTCAACAGATGATGACCGCTCGCAG
TGATTATGCCCCTTTTAGTATTGATTTCCCTTGCGTTGAGTTTGATTTGGTGATGATGAA
GCACTTGCTCGAACACCCAGAAGAAAAAGGCATCTATCTGCACTATTCCCCTGAGCTGTA
TCAAGATCAAACGGAATTTTACACCGTGTATTTAAGCTGGTTAGAGAAAGAAGTCGGGAT
TAACCTTGTACGAGATAGAGTGGCGATTACCCCATTTGCTCACAGTTGTAATGGTGGTAT
TGTAATTGATGAATTTGCCGAAAGTGAGGTGAAAGGGCTTTTTGCGGTGGGCGAAGTTTC
TTCTTGTATTGAAGGGGCGAACCGTTTAGGTGGCAATTCTGTCGGAGGTAGTTTGGTTTT
TGCTAAACGAGCAATCCAACGGATTTTGCAAAATTTAGCGGAAAACCGACCGCTTTCCAA
CGATATAGCGTGTGAACGTAACATTGAGCAGTTTTTCCAGTCGTTAGCAAATCCAAAGGG
TGATAAAATGCTGACGGCAAGTGAGGTGTTAAGCACCATTCGCTCTCAGATGGCGACATA
TGCTAATGTTTATCGAACAGAGGCGAATTTGGTTCAACTGTTGAACTGCTTAACGCAGTT
AGAGCAACGTTATTGCCCTCTTGAATATCAAGCCTATCAAGGTATTGAAATTTACCACGC
TCTCAAAGCCGCACAAAGTGTGGTAAAGGCGATGCTGAGTAGGAAAGTGAGTTTGGGAGC
ACATTATATTGTTTGATGTATGCTATTTTTTTTCAACAAGTGTTGAAAAATGGGCTACGC
AAACGTTTTCTTTTTTTGTAGAATAGTTTCCGTTTTGCCGAAAGGCAATATTGAGGTATT
TATGGTTGATGCGATTATTATCGGAATTATCGTTTTTTCTTTATTAGTCAGTGTATGGCG
AGGCTTTATTAGTGAAGTCTTTGCGCTTGTGGGGTGGATAGCAGCTTTTTTGGTTTCTAG
CCATTTTTATCCTTATTTAAGTAATTACTTATTACAAATCAACTCTGTCTATATCCAAAA
TTCCGAATATTTGCGTAATGGTATTGCGATTGCGATTTTATTTATTGCCGTACTCATCAT
CAGTGCGGTGATTAACGCACTACTCAGCCAACTTGTTGATAAAACAGGTTTAAGTGGTAC
AGACCGTGTACTTGGTGCTGGTTTTGGTATATTAAGAGGCATTTTTATTGTCGCAGCGAT
ACTCTTTTTCCTTGATACCTTTACGGCATTTAGCCAAAGCGAATTATGGAAGGAATCACA
ACTTATTCCACACTTTGATTTCATTGTGAAGTGGTTCTTTGAACAGTTACAAGCAAATTC
CAGTTTTTTAAAATCTAGCTAATTTAAGAGGTAATTATGTGCGGCATTGTTGGGATTATC
GGTCAAACCCCTGTAAATCAGGCGTTATATGACGGACTTACGTTATTACAACATAGGGGG
CAAGATGCGGCAGGGATTGTCACTATTGACGATGAAAACCGCTTCCGCCTGCGTAAAGCA
AATGGCTTAGTCAGTGATGTGTTTCGTCAAGAACATATGTTACGTTTGCAGGGAAATGTT
GGTATAGGACACGTCCGTTATCCAACTGCAGGTAGCTCAAGTGTATCCGAAGCACAACCG
TTTTATGTAAATTCCCCTTATGGTTTAACCCTAGTACATAACGGCAATCTCACCAACAAT
GCAGAGTTAAAACGCCTACTGTTCAACCTAGCCAAACGCCACGTTAATACAAACTCAGAT
TCAGAATCTTTACTCAATATATTTGCTTACTATCTCGATCAATATCCACACGAACTCCTA
ACGCCTGAAAATATTTTTGAAAGCGTTCGCAAAACTAACCAAGTGATTCGTGGGGCTTAT
GCTTGTTTATCAATGATTATCGGACACGGAATGGTGGCATTTCGCGATCCACTCGGTATC
CGACCGCTTGTACTTGGCAAACGAGAAATTGACGGTAAAACAGAATATATGTTCGCATCA
GAAAGTGTTGCACTTGATGTTGTAGGCTTTGAATATGTTCGAGATATACAAGCAGGCGAA
GCCATTTATATTACCTTTGATGGACAATTCTACTCAGCAATTTGTGCCGATAATCCGAAA
TTAAACCCTTGTATCTTTGAATATGTCTATTTCGCACGTCCAGATTCTGTTATTGATGGC
GTATCTGTTTACTCAGCAAGAGTACATATGGGGAAATTCTTAGGCGAAAAAATTGCGAAA
GAGTGGACAGATATTCTGGCGGATATTGATGTGGTTATCCCGATTCCTGAAACTTCTACC
GATATTGCCTTACAAATTGCAACAGTACTGAAAAAAACTTATCGCCAAGGGTTTGTGAAA
AATCGCTACGTTGCTCGAACCTTTATTATGCCAGGGCAGGCACAACGAAAAAATTCAGTC
CGTCGCAAGTTGAATGCCATTGCCTCTGAATTTAAAGGAAAAAATGTATTACTTGTTGAT
GATTCAATTGTTCGTGGCACTACCTCAGAGCAGATTGTTGAAATGGCTCGACAAGCGGGG
GCAAATAAAGTCTATTTTGCCTCAGCTGCCCCTGAAGTACGTTATCCAAATGTATATGGT
ATTGATATGCCAACCTGTGAAGAACTGGTTGCTTATAATCGTAGCGTGGAACAAGTTGCT
GAAATGATTGGTGTAGATCGCCTGATTTTCCAAGACTTATCGGCGCTCTTTAAGTCTGTT
CAGTTAGAAAATCCAGATATTCACAACTTTGACGCTTCTGTTTTCACTGGGGAATATATA
ACAGGCGATGTGAGTTGCGAATACCTAAATGCGATAGCTCAAGCGCGCAATGATAAAGCC
AAAACCGCCCAAGCGAAGCAGGCAGGTAATTTGGAAATTCATAATGAATAATCAAGAATG
AGGCATAGCAGACAAAAGTGTTGGTTTTAATTATTTCCCCTAATTATTAGGCGGCATAGT
AGACAAAATGCCTTTAGTATTTGACGACTAAAGGCATTTTTCGTAGGGAAGTTAATTATG
ATTATTCATCTTTATCGATTCGGCTAAACACCGCACTTTGCTGATTTTTATATTTTGCAT
CTTTACGAGCATTATATGGATGTTCTGCGTAACCACTTAAAATTTCAAAGCTCAATGCAC
CAATTGCCATATTAGGACGTAATGCAAGCGGTAACTTTCCCGCATTAAAAAACTCAAGTA
CGATTTTGCCTTCCCAACCTGGATCGATACGATGGGCAGTAACGTGTACCATTAACCCAA
GTCGAGCCAAAGAAGAACGACCATCAAGCCAGCCGACTATGTTGGCAGGTAGTTTCACTG
ATTCAAGCGTTGTTGCTAAAGCCAGTTCCCCAGGGTGTAGGAAAAAGGCTTCATCATCGG
CAATCAGGATTTCATCACTCATTACACGATTAAGCTGTGCCGTCATTTCTTCACGTGGGC
CGCTTAAATCAATATAAGGCGTTGAATGTTCACGAAACACACGGAAAGAATTACCTAAAC
GGACATCAATCGTCGCTCCACTGATTTTTTCATTTGATGGGCGAGGCGTTAGGCTGATAA
TCCCTTCATCAAGATAACGTTCAATATCTTTGTCACATAAACGCATAATTCCCCCTAATA
TATTAACTATGTCCTAATAGCTGTTTAATTTGTGCTTTCAAGATATTAATCGCAATACGG
TTTTTACCACCTTTTGGAATAATAATATCCGCATACTGTTTAGATGGTTCAACAAATTGT
AAGAACATCGGGCGAACCGTTTTACGATACTGATTTACGATAGATTCCATTGTTCTGCCA
CGCTCCTCCATATCACGCTGTAAACGACGGATAAAGCAGATATCTAAAGGGGCATCAACG
AAAATAGACACATTAATTTCATCACGAATTTTTTCATCAGTAAGTAATAAAATACCTTCA
AGAATGATGATTTTTTTAGGAGTGAAGTGGGTTACGGTTTTTTTGCGATTATGTTCTGCA
TAATCATATTCTGGAATATCAACAGTTTGCCCTTGTTTGAGGCTTTTAAGATGGGTAACT
AACAGTTCGTGATCCATTGAGTTTGGGTGGTCGTAATTGGTTTTTACCCGTTCTTCCATT
GCAAGATGGCTTTGATCTCGGTAATAAGCGTCTTCAGAAATAATACCAATATCATCTTGC
CCCAATTCCGCTTGCAATTCTTTGTAAATAGTCGAAGCAATAAGACTTTTACCAGAAGCT
GAAGCCCCTGCAATTGCAATAACAATACAAGATTCGTTTTGAGTGGTGTTTGACATAATT
AAATCCTTGAGCACACAACTGGAGAATTTAGGGAATTAAATCGCAAAATCCGTAATCTTT
TGAAGATAATTACCGAATTTTGGAGCCTGTACTAATTTTAGTAGTATTCATGCTTCATGT
CAGTTCAGTATTCATTTAAACAAATGTGTATAGTAAACATGAATTACATCTAATTAAATG
TAGGTTTACAATCTTCTTGCTTGCCAAAAACTTCTAGACCAATAAGGTGAATTAAGATCT
GAATAAATTACGCCGCCTTTTGTAGATGCGTGAAGAAACTGCCCATTTTTGACGTAAATG
CCAACATGTCTGCCATTTGGCCCACGACCAGTTTTAAAAAAGACAAGATCACCCGTACGT
AATTCACTCTTTGAGATTTGTATGCCTGCTTTTGCTTGATCTACTGTTATTCGAGGTAAA
TCAATACCAAATAACTCTCGGAAAGTAAGTTGCACAAAACCAGAGCAATCAATACCGCTT
TTTGTTATACCGCCTAGACGGTAGCGTGTACCTTCCCACTCTCTTTGATGTTCGCTTAAA
CTGCTAATCACAAAAATGGAGTCTGAAAGCTGCCCTTTATGTTTATTTCCGCTTTTATCT
TGAACCGTAGTGATTTTTGATACACAAGCGGACAATAAAAATGCACAAAACAGCATTGTG
CATAAAGAAAAATGCTTTTTTATTAACTGAGAAAACATTGCGATCCTTAAAAATATTCTG
CGAAATACAGGATTTCGCAGAATAATCATTTAGGCTTTTACCTTCGCATTTTCGACACGT
TCACGCAATTTTTGTCCCGCTTTAAAAACCACAACTCGGCGAGCAGAAACTGCAACATCT
TCGCCAGTTTTAGGATTACGACCTGGACGAGCTTTTTTATCACGAACCGTAAAATTGCCA
AAGCCTGACAGTTTTACCTCTTCACCGTTTTCTAACGAGCGACGAATTTCTTCAAAAAAG
TCCTCAACAAATTGTTTTGCGATACGTTTATCTAAACCACATCTTTCGACAAGGTTTTCT
GCGATTTCAATTTTGGTAAGTGCCATAATTTATCCTTAAAATCTAATCTCTTAGATAAGC
ATTAAAACGTTGTGCAAGTGTTTCGAGAACAGCTTGAAACACCGCATTAATTTCTTCCTC
TTCAAGGGTTTTTTCAGTGTCTTGAATTGTTAAGCTGATCGCCAAACTTTTCTTACCTTC
AGGTAAATTTGTACCTTGGTAAACATCAAATAAATTCACTGCCACAAGTTTAGCGCCACC
TGCTTGTCGAGCCACATCAAGTAGATCACCTGCAGGTAAATTGCTATCCACAACCACGGC
AATATCACGTTTATTTGCAGGGAAATGTGAAATTTCTTTTGCATTTGGTACTGAACGCTC
TGCAATTGCAGACCATAATAATTCAAAGGCAACAGGTTTACCTGACAATCCGAGTTTTTG
AACAACTTTAGGGTGAATTGTGCCGATATAGCCGATCTCTTGATCGTCGAGTAAAATAGC
AGCAGATTGTCCAGGGTGGAACGCAGGATATAATTTTGCAACAAAACGCAAACGATTGCT
AGCATTTGTTAGTGATAAAACACGTTCTAAATCCCCTTTTAGATCAAAGAAATCGACGTT
TTCTGCTTTATGTTCCCAATGTGCTGGACGTTTATCCCCTACAATCACTGCACCTAATAC
AAATTCTTGGCGTATGCCATTTTCTGCATTGGTATCAGGAATAAAGCGTAAACCACTTTC
AAAAATACGCACTCGATTTTGCTGGCGATTTTGGTTATAAGCAACGGTTTCAAGTAAGCC
TGTTAAAAGCGATACACGCATTGCCGACATTTCACTTGAAATTGGATTTGGAAGAATTAA
CGCTTCTTGGCTTGGGTGTAGCAGTTCTTGTACTTTTGGATCAACGAAGCTATAAGTAAT
CACTTCTTGATAATCGCTATCCACCAAAGCCGTTCTCACACGAATAGCTTCTAAAAGCTT
CTCTGGGAAACCTTTCATCTGTAAATGAGCAAGCGGTGCGTGATTTGGAATGTTGTTATA
GCCGTAAATACGAGCCACTTCTTCCACAAGATCTTCTTCGATCTCAATATCAAAACGCCA
GCTTGGTGATTGAACTGTCCAGCTCTCGTCTGCATAGCTTGGGTTTAAGCCTAAGCGAGC
TAAAATATCAGTTACGGCTTCTGTTTCAATATGATGACCGAGTAAGCTATCTAATTTACT
ACGACGTAAAACCACTTGTTTTGACGTTGGTAAATGAGCTGAACTTACCGCTTCTACGAT
TTCACCAGCTTCACCGCCACAAATTTCAAGCAGTAACGCTGTCGCTCTTTCCATTGCTTT
ACGCGTTAATTCTGGATCAACGCCACGTTCAAAACGATGAGATGCGTCTGTGTGTAAGCC
ATATTGTCTTGCACGACCTGTAATTGCAAGCGGTGCGAAGAATGCAGCTTCTAACACCAC
ATCTTTGGTTTCGGCACTTACGCCACTCGCTTCACCACCAAAAATACCAGCCATTGCAAG
CGGTCCGTTTTGGTCTGCAATTAGCAAAGTATTTGGATGAAGTTTTGCTGTCGTGCCATC
AAGCAATATGAGTTCTTCACCCTCTTTTGCCATACGCACTTGGATTGTACCGTTGATTTT
TGCTGCATCAAAAGCGTGCATTGGCTGACCAAGTTCCAGTAAGCTCAGATTGGTAATATC
CACAATCGGATCGATAGAACGGATACCACAACGGCGTAATTTTTCTTGCAACCATAATGG
TGACTGTGTTTTGACATTCACATTTTTCACCACACGACCTAAATAGCGTGGGCAAGCTTC
AGGGGCTTGAAGTTCAATCGTCACTTTATCTGCAATAGTTGCAGGCACAGCTTGAATTTC
AGGTGCATTCACCGCTAATTGATTAACAACCCCAACTTCACGCGCAATTCCTGCAATGCT
TAAACAGTCCGCACGGTTAGGCGTTAAACTAATTTCAATGGCTCTGTCATTTAATTTGAG
ATAGTCACGGAAATCAATACCGACTGGAGCATCTGCTGGCAACTCAATAATACCGCTATG
ATCTTCTTTAATCCCTAATTCTGAGAATGAGCAAAGCATTCCCTCTGACGGCTGACCACG
CAATTTAGTTTTCTTAATTTTAAAATCACCTGGTAACACCGCCCCATCTGTTGCACAAGC
CACTTTCAAACCTTGACGGCAGTTTGGTGCGCCACAAACGATATCTAATAAACGTTCGCC
ACCCACATTCACTTTGGTGACACGCAATTTATCGGCATCAGGGTGCTGAGCGCACTCAAC
CACTTCGCCGATCACAACACCGTTAAATTCACCTGCAACCGCTTCAACGGCATCAACTTC
TAAACCTAACATAGTAATTTGGTCACATAGCTGTTCGGTGGTAATCGCTGGATTAACCCA
CTCACGCAACCAACTTTCGCTGAATTTCATTATTTCTATCCTATATTTGTAACGTTTTCT
ACAAATTTTACCACTTGTTATGATAGACACACGCAGTGTGTCCCTACAAGAGAAAATAAG
CCATTAATATAGTAGGGACACACTGCGTGTGTCCGCAAACTGCATATATCCGCAAAATGA
TTAGATTACTTAAACTGCTTTAAGAAACGCAGATCATTTTCAAAGAATGAACGTAAATCG
GTCACGTTATAACGCAACATCGTCAAACGCTCAACGCCCATTCCAACCGCAAAACCAGTG
TATTCATCAGGATCAATGCCCACATTGCGAAGTACATTCGGGTGAACCATTCCGCAACCT
AACACTTCAAGCCATTTACCGTTTTTACCCATTACGTCCACCTCTGCCGACGGCTCTGTA
AATGGGAAATAAGACGGACGGAAACGCACTTGCAGATCTTCTTCAAAGAAAGCTCTTAAG
AAATCGTGCAATAAGCCTTTTAACTCAGTAAAGTTCGCTTTTTTATCTACATAAAGCAAT
TCAATTTGATGGAACATCGGCGTATGAGTTTGATCGTAGTCGTTACGATAAACGCGCCCT
GGCGCCATAATGCGAATAGGCGGTTGCATTTTTTCCATCGTACGAATTTGAACGCCTGAT
GTTTGTGTACGCAACAAACGCTCTGCATCAAACCAGAAAGTATCGTGATCTGCACGAGCA
GGGTGATGTGCAGGGATATTTAACGCATCAAAGTTATAATAATCCGTTTCAATTTCAGGA
CCTTTCTCTACACTAAAGCCAAGTTCTGAGAAGAATTTCACCACACGTTCAATTGTAATC
GACACAGGGTGCAAACCACCTAACTCTGTTTTACGACCAGGTAAGCTCACATCAATACTC
TCACTGGATAATTTAGCATTGAGCTCTTCTGTTTCTAACTGCTCTTTTTTCCCATTTAAC
GCATCTTGTGCTTTCTGTTTTGCTTCATTAATTTTTGCACCCACCGCAGGACGTTCATCT
GCTGGCACATCACGCAAGCCTTGCATTAACAAGGTAAAATGACCTTTCTTACCAAAATAT
TCAACACGCAATGCTTCAAGACTTGCAACATCACTGGCTTTTTCAACCGCTTGCAACGCT
TCAGCAACGATATTTTCTAGGTTTTGCATACCTACCCTCTAATCAATTTCAACATAAATA
AACTGAATGCCTCATTCATAGGCAAAACGCCTTGAATAATAATACTTCTAAGCGATATTG
TAAATTTAAAAGTGTGGATTTTGTGGGGGTAACATTTTGATTTGTAACAGCTATCAAAGA
TAAACACTGTGATTATTTTACCATTTTTGCTAAAAAAACACCAAATATTACCGCTTGTTA
AACATTAATCCGTGATCTTCTTGAAAACATACGGTAAAATTTACACCGATTTGCAAAAGT
GCAAATCAACGCTGTTAAATTTTATTGGAGATATACCTATGGCAAAGAATAATATTTTAG
GATTATTCGCACAGTCGCCACTCAAGCCATTACAAAAGCACTCAAAAAAAGTGACTGAAT
GTTGTGGATTACTAATCCCATTTTTTGAAGCGAGTTTTCAAAAAAATTGGGAAGTAGCGG
AAGATATCCGTCGTCAAGTCATTGATTTAGAAAACCGCGCAGATACCCTTAAACGTGAAA
TTCGTTTAAAATCACCGCGTGGTTTATTTATGCCTGTTGAACGTACTGACTTACTTGAAC
TCGTTACACAGTTAGATAAATTAGCAAACTATGCTAAAGATATTTCTGGTCGTGCAATCG
GTCGTCAATTAAACATTCCTGAAGAAATCCAACCTATTTTCCAACAATTCTTAACCCGTA
GCCTTGATGCAACAGTTCACGTTGATAAAGTAATTAATGAAATGGATCACCTACTTGAAA
CAGGCTTCCGTGGTCGCGAATTAAATTTTGTGAACAATATGATTTTAGAGTTAGATGTTA
TCGAAGACGATACGGATCAACTTCAAATCGTACTACGCCGAGCAATGTTAGCGATTGAAC
AACAATACAATCCAATTGACATTATGTTCTTATACAAAATTATCGAATGGGTCGGAGTTC
TTGCAGATCAAGCACAACGTATCGGTTCACGCATTGAGTTAATGTTAGCTCGTTCATAAT
CGAAAGAGGACTTAAATAATGGAACTGATTCAAGAATATGGCTCGATGATTATCCTCATC
ACCGCAGTGTTTGGCTTCTTTATGGCATTTGGTATCGGTGCAAACGATGTTTCAAATGCA
ATGGGAACCTCTGTAGGTTCAGGCACTATCACTGCAAAACAGGCAATTTTAGTTGCAATG
GTTTTTGAATTTGCTGGTGCTTATTTAGCAGGCGGTGAAGTAACTGAAACCATCAAAAGT
GGCATCATTGATATTCACCAATTCTCTGGCAGACCAGACACCCTTGTACTAGGTATGATG
TCGGCACTTTTTGCTGCAGGTACTTGGTTATTACTTGCCTCTAAAATGGGCTGGCCAGTA
TCCACTACTCACTCTATTATCGGTGCAATTATCGGTTTTGCGTTAGTCACCGTTGGTGCG
GAAGCGGTTCATTGGGGTGATTTGTCTGGTATCGTAGGTAGCTGGTTTGTTACACCTGTT
GTATCGGGGATCATTGCTTATGCTATTTTTACTAGCACACAAAAACTGATTTTTGATACT
GATAATCCGATGAAAAATGCTCAAAAATATGGTCCATTCTATATGGGTTTAACCACATTC
ATTTTGAGTATTGTTACAATGACAAAAGGCTTAAAACACGTTGGTTTACAGCTTACAATG
ACTGAAACCTTAGTGATTTCAAGTGCAATCTCAATTACGTCTATCATCACTTGTTTCTTC
TACTTCCGTAGCCAATCTTTTGCTAACCGTGTACAAGGCGGAGCATTTGGTGGCGTAGAG
AAAGTGTTCAGTATTCTAATGTTACTCACCGCTTGTTCAATGGCATTTGCCCACGGTTCA
AACGACGTAGCTAATGCGATTGGGCCTTTATCTGCCGTAGTATCTATCGTTGAGAACGGC
GGTGTGATTGAAGCGAAATCAATTCTCGCCCCTTGGATTTTACCATTAGGTGCAACGGGT
ATCGTTGCTGGTTTAGCGGTAATGGGTTACAAAGTAATGGGAACGATCGGAACTGGTATT
ACTGACCTAACCCCAAGCCGTGGTTTCTCAGCAGAATTTGCAACAGCAATGACCGTTGTT
GTTGCCTCTGGTACAGGTTTACCTATTTCAACAACACAAACCTTAGTAGGTGCGGTATTA
GGCGTAGGTTTTGCTCGTGGTATTGCAGCGTTAAACTTAACAGTTATTCGTAATATCGTT
GCATCTTGGGTTGTAACCTTACCTGCTGGTGCATTCTTCTCAATTTTAATTTTCTATATT
TTGAATGCAATTTTCTATTAATTTAGAATAGTGACTTTATTCAGAAAAGTGCGGCTATTC
GCACTTTTCTTTTATGATTTTTTAAGGATTGTTTATGCAAAAACATATTTCTCTTTTCTG
CTCAACTCTGCTTTTAGCAATATCACTTCCCTCTTTTGCTCAAACACAGTACGTTACTGA
AAATTTAAATACCTATTTGCGTAAAGGTCCAGGCGATCAATTTAAGATTTTTGGTTCAAT
TCAAGCCGGTGAAAAAGTTACCTTAATCGAAACCAAAGATCGTTATTCTCTCATTCGTGA
TAGTAAAAACCGTGAAGCGTGGATTTTAAATTCTGAATTAACATCTACGCCAAGCTCAAA
AGAATTAACACCGTTATTACAACAACAAGTTCAAGAATTAACCACCAAACTCAATAATAT
TGATAGAGATTGGCAACAACGTACCGCTGAAATGCAACGTAGAGTTCAACAATCTGCATT
ACAAAGTAGTGAATTACTTGAACAAAATGCACTTCTAAAGCGAGAATTAGAAATTATTAA
AAATAAAAATCGTGATTTAGAAGCAATACAAGATGTCGCATCTCGCGAAATTATGATCCA
ATATTTTATCTACGGAGGAGCTGTTCTAGGCTTAGGTTTAATATTTGGATTACTTATTCC
AGCCCTTCTTCCTCGCCGTAAATCTAATTATCGCTGGAATTAACGCAAAACAACCGTACT
TTTAGCTTACTGTGATGTTTTTAATTTGGGGCATAGTAGACAAAAGTGTTGGTTTTAATT
ATTTTCCCTAATTATTACCAACTCTTTTTATTTAAAAAATCCTTTATAAACATAATCTTA
NNNNNNNNNNNNNNTAGTATTTTAAACTAGTATAAGCCCCTCTTACATTACGGTGTTTAT
AAGGAAAATATCCTTTCTCATTGGGATATTTAGATCGTTCATTTAAAAACTCTTTATGTT
TTAAATACCATTGATGTAATCTTAAATAAAATTCGTTTTTGTGGCTTTCTTTTAGCGTTT
TTACAATAATCTTTAATTCTTTACCCGCTTGTGATTGATGTCTTTTTCTTAATTTTCTCA
TCACAATGGCGACCATATGAAAGTGGCACATTTGAATTGGGGGATTGAATAAATCTTTTA
ACAGCCCTCTACGCCTATCATTTGTAATGGATTGAATTCTATAGCCTTTTTCTTGAAGTA
TGTTCAATGCGAGTTTGTAATAGAAGTCTTTTTCTGTTTTGATGACACGGTGATAAACGA
CTTTTTATAGGTTTGTTTTCCTATTGTGTAATCAGTCCAAATATCTATTGGATTTAATTT
CTTTGTGAAAGAAAAAGTTTTATGACAGGACGAACAAAAGTATCTCTGAATATTATTTTT
CTTTCCATACTTTTGGATATTGTGCTTAAGGCAAAAAGGACAGTTTTTTGTTGATATTTC
AAAAAAGTAGGCTTAAAGCCTTGTACTAGAAGGCTTTAAGCCACTTTTTACCAATACTTT
TGTCTACTATGCTTTTGAACATCAGGACTTACGAGCGAGGATAAACCTCGCCCCTACATA
AATTTTCCTAAAATTGACTTTTATGCAACTGCTGCATTATACCGATTAAATCTCCGTCTT
CTCTTTATACTCACACAAATCTTCAATAATACAAGAGCCACAGCGAGGCTTGCGAGCAAT
GCAGGTGTAGCGACCGTGTAAAATCAGCCAATGATGAACATCAACCTTAAATTCATCAGG
CACCACCTTCAGTAACTTTTCTTCCACCTTAACCACATCTTTCCCTGGGGCGAAATTAGT
ACGGTTAGAAACACGGAATATATGCGTATCAACGGCAATAGTCGGCTGACCGAATGCGGT
ATTTAGCACCACATTTGCCGTTTTACGTCCTACACCTGCAAGGGCTTCTAATTCTTCACG
CGTTTGAGGTACTTCGCCATTATGTTTTTCAATTAAATCACGGCAAGTTTTAATAATGTT
TTCTGCCTTGCTGTTATAAAGCCCAATGGTTTTAATATACTCTTTTAGCCCATCAAGCCC
TAAATCTAAAATCGCTTGGGGCGTATTTGCCACAGGATAAAGTTTTGCCGTGGCTTTATT
GACCCCCACATCCGTTGCTTGAGCAGATAAAATGACCGCAATCAATAATTCAAAAGGGTT
GGAATAATTGAGTTCTGTGGTTGGGTGAGGGTTCTCATTGCGTAAACGGGTTAAAATTTC
AATACGTTTTTCTTTGTTCATTCATTATCCTATAAAAGCAAAATAGCTCTGATCCCACAA
CATTTTTACCACCATAATAAACGATATCATAACAATCAACGGGCGAATAATCTGTTTTCC
TTTGGTGACAACCATTCTCGCCCCCAATGAAGCCCCGATAAATTGTCCAATCATCATTAG
AAAACCGATTTTCCATAAAATCGCACCGCCAATGATGAAGAAAATCAGCGAAGCAAGGTT
AGAGGTAAAATTTAACACTTTGGAGTGAGCAACGCTTTGGGTCAGGCTAAAACCAAGTAA
TAACACAAAAGCGAGCGTAAAGAAAGAGCCTGTGGCAGGCCCGAATAGCCCATCATAAAA
GCCTATTCCCATTGCCGCCGTGCAAGCGAACATCGGAAAGCTCATTCTTTGGCGACGTTG
TTCATCGCCTAGGCTTGGACTAAAGAGAAAATAACAGCCAATAATTAAGATTAGAAAGGG
GAGGGCAACTTTTAATGCATTGACATCTATCATCTGCACTAAAATAGTCCCGATTGAACC
GCCGATAAAGGTCAGCAAAATAAGCAACCAAATCTGCCTCAAATCGACCGCTTTTTTACG
CACAAAATAGAGCGAAGCGGAAAACGAGCCGCCACAAGCCTGTAATTTATTCGTGCCTAA
CGCAACCGCAGGGGGAATACCGACCGCTAATAACGCTGGAATAGTAATCAAACCACCACC
GCCAGCAATGGCATCAATAAAACCAGCCACGAAAGCCGCAACAAATAAGATAATCGCAAC
ATCAAGTCCAAGTTCCATATTTCCCCCTACGATCTATTGATTAATAATGCACCACCATTT
CATCTCGGTGGAATACTACTGAACCAAACTCATAGCCCAAAATGGTTTCAATCTCGCTAG
ATTTTTTGCCTTTGATTAATGCTAGAGCATCACTGTTATAACGACTAATGCCAAGGGCAA
GCACTTTGCCGTTAAGGTTACAAATTTTTGCCACTTCACCACGCGCAAATTGCCCTTCGA
TTTTAGCAATACCAGTAGGTAAGAGCGATTTATGCTGTTCTACTAATGCGTTTTCTGCCC
CTTGATCGATATAAATTGTGCCAGCAGGCGGCGCACCAAAGAGCCACTGTTTGCGTCCTT
CGATTTTGTCGTGTTGAGCTAAGAAGCGTGTGCCAATTTCCGCTCCTTGTGCCACTTCAA
AAATCACATTAGGACGTTCGCCAGAAGCAATCGCTGTTTCAACGCCAGAACGGATGGCAA
TATCGGCAGCGGTGATTTTGGTACTCATACCGCCTGTGCCTAAGGTTGTACCACTTCCCC
CTGCCATTTGGCGAATTTCAGGGGTGATTTTTTCAACAACAGGAATGCGTTTGGCATTTG
GGTTTGAACGTGGATCACTGTCGTATAACCCTTCTTGATCGGTGAGCAAAATCAATAACT
CTGCTTGAGATAAAATTGCTACGAGTGCCGATAAATTATCGTTATCGCCGATACGAAACT
CTGCCGTTGCCACTGCATCATTTTCATTGATAATCGGGATAATTTGTTGATCGAGCAAGG
CGGTGAGCGTATCTCTTGCATTTAAAAAGTGATCTTTATTTTCAATATCTGCACGGGTTA
AAAGCATTTGCCCGATTTTGATGTTATAAATGGAAAAGAGGCTTTCCCACACTTGAATAA
GCTGGCTTTGTCCGACTGCGGCTAGAAGCTGTTTGGTTGCCAACGTTTTTGGCAATTCAC
GATGCCCTAAGTAATCACGCCCAGCGGCAACCGCCCCAGAGGTTACAATAATAATGCGAT
GTCCTTGTTCGTGTAGTTGAGCAACTTGTTTTACGATTTCTAGCATATGTGGACGGCTTA
GACTTTTAGTGCCGTGGGTTAGGGTGCTAGTGCCTAGTTTTACTACGATTGTTTTTGCCA
TAATGATGTGTAAAAAAGAAAAGAAAGTGACCGCTATTATCTGCTAAAATGGGGCTTATT
TCAAAATGTAATCGGGAATAGAATGAAAATTAGCGTAATCGTAGCTCGAACTTTAAATAA
AGTGATCGGAAAAGACAATGCAATGCTGTGGCATTTGCCTGTGGATTTGGCGTGGTTTAG
GGAAAATACTTTGGGTAAACCTGTGATTATGGGGCGAAAAACCTATGAATCTATAGGTAG
GCTGTTGCCGAAACGCCCGAATATTATTCTTTCTCGCTCTGGTTTTGCTATTGATGGAGC
TTATTCTGCAATAAGCCTTGAACAAGCGGTGGAATTAGCCAAAAATTTTGCTAATAGCGA
TGAAATAATGATTCTCGGCGGTGGTGAGTTATACAAACAAGCAATGCCTTTTGCCGATAA
ACTTTATCTTACTGAAATTCAAGCCAATATAGAGGGCGATACTTTTTTTGAGTTTGATGA
AACTCAGTGGCAACGGGTTGCAGAGAAGTGGTCTGAAATAGATGAGCAAAATAGTTACCG
TTGTCGGTTTATGATTTTGGATAAGTTAAAAAATGATTGACAAGCGATTAAAAAATAATC
ACTCTTAATTGTTTGTAAAATAATTGTGATTTTATTTTGAGCAAACGATGAGGATTTATG
TGATTAATTTCACAATTTAATAACATTTTGCTTTTTTGTTTACAAATTTTCACTAGAATA
CGAGCCTCAATATGGACCTTTATGGTGTTTTCTTTTTTGAGGTATTTTATGGCTCTGTTT
CTCAGTATTTTTCCTATCGTTTTACTGATTTATTTAATGGTAAAACGCAACGCATTACCT
TCCTATGTCGCTTTACCATGGATTGCGGTAGTGGTGTTAATTATCCAGCTAATCTATTTC
GGCACCGATATTCAAACGGTCAGTGCGAATATTGCTTCTGCCTTGATTGCGGTACAAACA
CCGATTACCGTCATTTTCGGTGCAGTGCTTTTCAACCGTTTTTCAGAAGTATCCGGTGCA
ACCGATGTGTTGCGTAAATGGTTATCGAATATCAACCCAAACCCTGTGGCTCAGTTAATG
ATCATCGGTTGGGCATTTGCCTTTATGATTGAAGGAGCGAGTGGTTTCGGTACACCTGCG
GCGATTGCAGCACCGATTTTAGTCGGTATCGGTTTCCACCCGCTTAAAGTGGCAATGTTG
GCATTAGTGATGAACTCCGTACCGGTTTCATTTGGTGCGGTGGGTACGCCGACTTGGTTT
GGTATGGGAGCGTTACAATTAGGTGAAGAGCAAATTTTAGAAATCGGTTCTATCACTGCA
TTTATTCACTCTATTGCCGCATTTATCATTCCAGTAATGGCATTGCGTTTAATCGTGAGC
TGGTCTGAAATTCGTAAAAATATCGTGTTTATCTACATCAGTATTTTTGCTTGTGTGATC
CCTTATTTCCTAATTGCTCAATTAAACTACGAGTTCCCGTCATTAGTGGGCGGTGCAATC
GGTATGGTGATCTCTGTTTTAGTGGCAAACAAAGGTATCGGTTTAGCGAAAGTGGATAAT
ACCGTTGATAGCAATGCCGTAACCACTGCACAAGTAGTGAAAGCTTTATTCCCAACAGGT
TTATTAATTGCGATCTTAATTGTAACTCGTATTAAACAGTTACCATTAAAAGCAATGATG
AACGATGCAACTTCTTGGTTCAGCGTAAAATTAGGTTCGCTTGGTGTATTCGATATTAGC
CACGGGTTAATTTTCAGCTTAAAAGAAATTTTCGGCACAACAATTAGCTCAAGCTACAAA
TTGCTTTATGTGCCAGCATTAATCCCGTTTGTGATTACCGTATTAATTGCAATCCCTGTA
TTTGCCGTATCAGCGAAAAATACCAAAGAGATCTTCGCAACAAGCTTAAAACAAACGAAA
AACCCATTCTTTGCGCTTGTGGGTGCGTTAATAATGGTAAACTTAATGCTTGTAGGCGGT
GATGGTTCAATGGTGAAAATCATCGGTCAAAGTTTCGCACAAGCAACAGGGGAATACTGG
ACTATCTTCGCCTCTTATTTAGGTGCTGTGGGGGCGTTCTTCTCAGGTTCAAATACCGTA
TCGAACTTAACCTTTGGTAGCGTACAGCTTTCAACAGCAATGGAAACAGGATTATCTGTG
AGTCTAATTCTTGCTGCACAATCTGTGGGCGGTGCGATGGGTAATATGGTGTGTATCAAC
AACATCGTAGCAGTATGTTCGGTATTGAACATCAATAATAAAGAAGGTGAAATTATCAAG
CATACGGTTATGCCAATGTTTGTTTACGGTGTAATTACCGCACTTTCAGCACTCTTTATT
GTGCCGTTGTTCTACAATGTATAATTATCGGTAAGTTAAATTTATGAAGAAACAAGCGGT
GTGTTTTAGCCAATAAAATCCAACCGCTTGTTTTTTAGCTTTTTTACTATTTTTATTTGT
TGGAGTTTTTATGAACGTGAATTTTTACGTCACCTGTATTGCCGATATCATCAAAGCAGG
CGTTGCCAAAAATAGCGTGCTATTGTTAGAAAAACTGGGTTGTAAAATCACTTTCCTTGA
AAAACAAGGATGTTGTGGACAGCCTGCAATTAACAGTGGTTATACAAAACAAGCCCTTGA
GGGAATGAAAAAGTTAGTGGAAACTTTTGAAGTCAATGATTATCCAATTGTTGCCCCTGC
AGGTTCTTGTGTTTATGCAATTAAAACCTATCCTGACCATTTTGAACGCTTTGGCGAACC
AGAATGGGCGGCTCGTGCGAAAAAAGTCGCTGACCGTTTTTATGATTTAACGGATTTTAT
CGTCAATAAACTGGGTGTTACCAATGTTGGTGCAACCTTAACGGGCAAAGCTGTTTATCA
CCCATCTTGCAGTCTATCTCGTAAATTAGGCATTGTGAATGAACCAATCACCTTATTACA
AAACGTCAAAGGCTTAGAGCTGTTACCAATTCAAAATCAACAAACCTGTTGCGGTTTCGG
CGGCACTTTCTCGGTCAAAATGGCGGAAATTTCAGGCGAAATGGTTAAAGAAAAAGTAGA
GCATATTGCCGATGTTGAGCCAGAGTATTTGATCGGGGCAGATGTGAGCTGTTTAATGAA
CATCGGCGGACGTTTAAGCCGTGAAGGGAAAAATATTAAGGTAATGCACATTGCCGAAGT
ATTAATGCAGGAGGGCAAATAAGATGTCATTAAAAACTAGCAATATTGCCTTTAAAAAAC
GAGTGGACGATCAAATCCACAACGCAATGATGCGTAAAGCGGTAGTGAAAGCCCAAGAAA
CTATCGGGGCGAACCGTCAAAGAATGGTGGACGAACTTGGTCACTGGGAAGAGTGGCGTG
ATGCGGCAAAACAGATCCGTAACCACGTTCTTGCCAATTTAGATGCTTATCTCTACCAAT
TAAGCGAAAAAGTGCAACAAAACGGCGGTAAAGTCTTTTTTGCAGAAACTGCCGAAGAAG
CGACCGCTTATATCCGTCAAATCGCCTTAGAAAAAAATGCTAAGAAGATTGTTAAATCCA
AATCAATGGTGACGGAAGAGATCGGATTAAACGATGTCCTTGAAAACGAGGGCATTAAAG
TGGTTGAAACGGACTTAGGCGAATATTTACTGCAAATCGTTGGCGATAAGCCATCTCACA
TCGTTGTACCTGCAATTCACAAAGATCGCTATAAAATCCGTCAAGAGTTACACGAACAAC
TCGGCTATAACGGCTCAGAAACGCCAGAAGAAATGACCGCCTTTGTGCGTCAAGTGATCC
GCAAAGATTTCCTTGAGGCAGACATCGGCATTAGCGGTTGTAACTTTGCCGTAGCGGAAA
CAGGCTCTGTCTGTTTAGTCACTAACGAAGGTAACTTGCGTTTAGCAACAACGGTGCCGA
AAACCCATATCGCCGTAATGGGTATGGAACGTTTAGCCCCAACCTTCCAAGAAGTTGATG
TGTTAATCACAATGTTAGCTCGTAGTGCGGTTGGTGCAAAACTTACTGCCTATAACACTT
GGCTAACAGGACCACGTCTTGAAGGAGAAACGGACGGGCCAGAAGAGTTCCACTTAGTTA
TCGTGGATAACGGACGTTCAAAAATCCTTGAAAGCGAATTTAAAGAAGTTTTACGTTGTA
TCCGTTGCGGTGCGTGTTTGAACACTTGCCCTGCGTATCGTCAAATCGGCGGACACGGCT
ACGGCTCGATCTATCCAGGTCCAATTGGATCGGTGATCTCGCCATTACTCGGTGGCTATG
AAGAATTTAAAGAACTGCCTTATGCTTGTTCACTTTGTACCGCTTGTAACTCTGTTTGCC
CTGTAAAAATTCCTCTGGCACAACTGATCTTAAAACACCGTGAACATATCGCTCAAAATG
GTATGACCCCAGCAGCAGAGCGTTTGTCGATTTTCGGTTTCAACTTTGCTAACTCGCACC
CAACTTTATGGAAAGTCGGGGTGAATATCGGGGCAAAAGTGGCAGGTAAATTCATCAAAA
ACGGCAAAGCACCAATTCAAGTGGGAGCGCTTGCAGAATGGACAAAAGCCCGTGATTTAC
CGTCAGCCGAAGGCGAAAGTTTCCGTGAATGGTTCAACAACAGAGGATAAGAGAATGGAT
TTACAAAACCGTGAAAATTTTCTAAATAAACTGGCGGAAAGAATGGGCAGACCGCGTCAG
CTCGTGCCTGAACCAATGCCGAAATTAGTCAATGATTATCCAACGACACGCTTAACGGAT
CGCACTCAAGCTCAATTAGTCGAGGAATTTGTTAGCTTTGCTAAAGTGATGATGACCGAT
GTGGCGGTGGTGAAAGAAGAAAATCTGATCGCAGAAGTGACCGCTCTTTGTGACAAATAT
GGCGGCGGCTCGGTGATTATTAATAACGACAGCCGTCTAGTCGATTTAGGCATTACACCA
GCATTGCAAGCTAAATACGACAGCTATGTTTGGGATCACAATGCAGATGGTAGTGTGAAT
ATCGACAAAGCGGAAAAAGCCAATATCGGCGTGGTTTACGGCGAATACGGCTTAACGGAA
TCTGGCGGTATTGTACTGTTTTCAGATAAAGAATTTGGACGTTCAGTCAGCCTGTTACCT
GAAAAATCCATTGTCGTCTTGCGTGCCAGCACCGTGTTACCCCGTGTGGCACAGTTAGCT
AAAATCCTACACGACAAGGTCCAACAAGGCGAAAGAATGCCATCTTGCGTAAACATTATT
TCAGGGCCAAGTGCTACGGCAGATATTGAGTTAATCAAAGTTGTCGGCGTACACGGACCT
GTGAATAAGGTTTATGTGGTCATTGATGATCTATAAATAAATTGTTACTGCGAATGGAAT
GGTTCAATCAAATGTGATTGAGCCATTTTTTATTCTAGATAAAGCGTGATAAAATCCGCA
TCATTTCTATCTTGAATTATCTATAAAATGGCTAAACAAAATCTCTTAACGGCACAAGGT
GAGCGAGTGGCGATTGTTGCTGGATTACGCACACCTTTTGTTCATCGTGATACAGGATTT
AAATCTTCCTATGCAACAGATTTAGGTACAATGGTAACAAACGAGCTACTTAGTCGTGCT
GCCGTTGGTCATCAACATATTGAACAGCTTGTTTTCGGGCAAGTGATTCAACAGCCTGAT
ATTCCTAACCCTTCTCGTGAAATTGCGTTGGCGTTAAATATGCCTTATGTGCAGGCTTAT
ACTGTGAGTAGCTCTTGTTTATCTGGGTTACAGGCGTTGGTAAATGTGGCTGGAAGTATT
ATTAGCGGTTCGATTTCTGCAGGGATTGCAGGGGGAGCGGATTCGATTTCTAATGCGCCT
TTTAGTATCAGTCCTCGTGTTATTCACAAGCTTAAGGCGATTTTTAATGCACCAACCTTA
GATGATAAGTATCGTTTGTTCCGTGAATTTTCGTGGAAAGAGCTTAAACCTCACGGAGTT
AATCTCAAAGATTATATGACCCAAATGTCTGTAGCGGAAATTTCTGAGCAGATGGCACAG
CAATTCCACATTAGCCGTGAAGCTCAGGACGAATATGCGTTAAATTCTCACATTAAAGCA
CAAAATGCGTGGAAATTAGGGTTGTTAAAAGATGAAGTGATGCCTTCATTCCCTCGTCCT
TATACTGATTTTGTGGTGTCTGATAGTTTGATTTCTTCGGCCTCTAAAGCGGCTTACTAT
GAAAAATTTTCGCCGTTAATGAATAAGAGCTATGCAACAGTCACAGAAGCAAATATGCCA
CGACCTGTAGATGGAGCGGCGGCGGTGTTACTGATGAGAGAGCAAAAAGCGAAAGAATTA
GGCTTAGACCCATTAGGTTATATTCGTAGCTACGCCATTACAGGCAATGATATTTGGCAA
AATATGTTTATGGGGGCAACGGTGGCAAGCTATCTTGCCCTTGAGCGTGCAAATGTGACC
TTGTCTGATTTGGATTTTATTGACATTCACGAAACCTCTGCTAGCCAGATGCTGGTGAAT
ATGAAGCTGTTTGCTTCAGATGATTTTGCTAAAAAACAGCTTAATCGTTCCGCTTGTATT
GGGGAAATTGATCCTGAGAAGTTGAACCATTTGGGCGGTTCTATTGCTTTTGGTAATCCT
CGTGCGGCGACCAGTTTACGCATTTTAATTCAATCGTTGAAAGCGTTGAAACGTAAGGGA
GGTGGATTGTCGTTGATTGCCTCAAGTGGATTAGGTGGATTAGGTTCTGCAATGATTTTG
GAAAGCGAGTAACAGTATGACAACACAAGCACAATATATCTCACCTTTTCACGTTGAGAT
TGATGATAATCGAATTGCCATTGTTCGTATTGATGTAAAAGGTAAATCGCAAAACTGGTT
GCCTGAGTCGTTTATCGAAGATTTACGCGATGTGATGGGTTCTGTGATTTATCAACAGGC
TCGAGGCGTGATTTTTGTTTCGGGTAAAACGAAAGGTTTTATTCAGGGGTATGATCCTGA
TTATTTGCGTGGTAAAAATGATGAGCAGTTGAAAACCTTATCTCATAATGCTCAGTTAGT
AATGCGTGAAATTAATACGCTCAAAATGCCTGTGGTTGCAGTGATTGATGGCGGCTGTTA
TGGTGTGGGGCTAGAGCTGGCGTTGGCGTGTGATTATCGTATTGCCAGCGAGGAAAGTTA
TACCAAATTTGCAATGCCACAAATTCGTTCGGGGATTTTGCCTTTTGCTGGGGGAACACA
GCGTTTGCCTCGTTTAGTCGGCTTGCAAAATGCAGTCACAATGCTTTTATCTGGGCAGAA
AATTGGAGTGGAAAAAGCGTTAAAAATTGGTTTGGTAGATAAACTTATTCCTGCTAGCAA
TCTATTTGAAACGGCATATCAGTTGTTGCTTAATCATAAAGTGCAAAAAATTGACCATAA
AAATCCGCTTGATAAGGTTAAAAAATGGCGTAAACAGCTTGAGGGCAATAAGTTTATCCG
TGAAAAATACTTGGCTCATATTGAAAATCGAGTGTGGGATAAGGCTTTTGGTAACTATCC
TGCAGTTGAGGAAATGTTGGCATTGTTAAAAGAACCACATTTTAAAGCTGGGTTAGCTTT
AGAGCAAAATGCGTTGGTGAAGTTAATGCACACGGAGCAAGCTCAAGTATTAATGAATTT
GAAGCAGACTGAACGAGCAATGAAAGAGCAATATCAGCACTTGGCTCAGGTGCGAGATGT
GCAACAAGTAACGGTGTTGGGCAGTGGCTATATGGGGGCAGGTATTGCTTACTTGACGGC
AAATAATGCTCAAATTCCTGTCAGAATTAAGGATATTCACCCGTCAGAAATTCAAAAAGC
GTTGCAGACTTGTTATGGCTTAATGCAAAAAGCAGTGAGTAAGAAACAGCTTAGTCACGG
TGAAATGCTCCAACGAATGAATTTAATTACGGGCGGTGAACGCTTAGTTGCGGCGAAATC
GACAGATTTTATCGTTGAAGCGGTTTATGAGAAATTAGAACTCAAACAGCAAATGGTACA
AGAGAGCGAAAATTATTACGATGAAAATGCGATTTTTGCCACAAATACCTCAACCTTTGC
AATCCGTGACATTGCTTCTGTCGCCAAACGCCCTGAAAATGTAATCGGTTTGCACTATTT
TAGCCCTGTGACTAAACGTCCGATGGTGGAGATTATTCCGCACGAAAAAACTTGTCAGCG
AGCGGTTTCAACGGCAATTCATTTTGCGATCCAGCAAGGAAAAATTCCGATGCTTGTCGC
AGATAAAGAAGGGTTCTTTATTAACCGTATTCTTACGCCATTCTTGCTTGAAGCCATTGA
GTGTTTATCCGAAGGGGAAGGGATCGAATTTATCGATCGTGCCTTACAGGAATTTGGCTT
TAAGATCGGACCGCTTGCAATGATCGATGAAATTGGCTTGGATATTATTGTTAAATCTAA
TCCTGCAATGGTGAGCGAATTGGGTAAACGTTTCGCTTTACCGACGGTTATTGAGCGTTT
GACGGGAGATGATCGTAAAGGACGTAAAAATAAACGAGGCTTCTATCTCTACGACACAAG
AGGGGCACGCACTCAAGAGGATAAAAGCATTTATCACACGATGGAAACTATTATGCGAAA
CGATATGGAAGCTGAAGACATTGCCCGTCGTTGTGTATTGAGAATGTTAAATGAAGCCTG
TTGGTGTTTACAAGATCAAGTTATTCGTTCAACTGATGAAGGTAACGTTGCTTCTGTATT
TGGGGTGGATTTCCCTGATTTCCGAGGCGGTGTGTATGCCTATATTAACAAGATTGGGGC
AAAAGAGCTTGTTCGCCAGTTACGCAAGCATACGCAACAATATGGCGAGCGTTTTACGCC
TTGTGAGTGGTTAGTAGAAAGAGCGGAAAAGGCATAACCAAAGGCTTTCTATCACTTTAC
TTGAGAGATAATAAAGAGGAACAACGATGAAATTAACTAAAATTACCCTTGCCCTTGCTG
GCATTCTTGGCGTTGCTGTCGTTGGGGGCAGTTGGTACACTGGACTACAAGCAGAACAAC
ACTATCAACAATTGGTACAACAAGGTAATCAAAGCCTTAAATCACTGAAGATCTATGGCA
TAGATGCAGAAATTAAAGATGTGAAATTTGAACGCCATTTTTTCAGTTCTGATGTGAAAT
ATATCTTAGAGGTAGGAACGGTTGATGAGCGTTATCAGCTACAAGGCAATGATAAACTTT
TTCACGGCCCACTACCGTTAAATCGTCTTAGCCAAGTAAACTTAATGCCTGCAATGATGA
GCGTTGAGAGCAAACTTCATTTACCTGAAAAATTCAATCTACAGACCCCATTTACTGAAG
GGCAAACGGATATTAGCTATGCAGGTAATTTAAGCGGTGAGTTTAGCCTCAATCCTTTCA
AAGGCGAAACTTGGGAGCTGGCAAAGACCCAGATTGAGTTCGAGTACAATCCAGCACAAA
AATCAGGAAAATTCAGTAGCCAAATTCCGTCCTATCAATATCAAGATCAAGCAAATACTA
GGATAGAAATCCAAGATACTCTTTACAAAGCTGATTTTACCTCAAATGAAAAATACCCTG
AGCTTAGTTTAGGCAATTATGAGTTCATTTCTAAAATGGTTCGTTACTCGTTTGATGGAA
AAGCACCTTTTGCTTTCACAAATCTTTCCAGTCAGGGTAAAAATACTTTAGAAAAGGATC
GCTGGACTTCAACGGGGAGCCTTACTGGAGAGTTGATAGCTCAAAATAAACTTAACTTAG
GTAAGCTCAACGTTGATAGTTCGATGGAGCTTGACGCAGAGAGTGCTAATGAATTAATGC
ATTATGCTTCTTCCCTAGAAAAATTAGAGTCTGCGGAAGCTGGTGATGTGGTACTATCGG
CTTTTACTAAATCGCCGAAATTACAAATTAAAGAGCTTAGCTTAGAGAACGAAAAAGGAA
AAAATAGTCTGTCTTTGAATTTAAATTTAGATAAATTCGATCCAAGTCAATTCAAAGGAA
TGGAAGATGTTCTAAAAATATTTAAAGCGTCAGTGTTAGAAACTCAATTCAAGTTACCTT
CGTTAGAAGTATTAGTGACACAGCTAAATCAACAGGAAGGCTTACCGAAAGAAGAAGCTG
AACAGAAAGCAAAACAAACGATCAGTGAGTTTGCATATCAAGCTCAAGCCAGCTCATTAG
CTACTTCGGATAAAGATAGCCTGAAAATGAAATTGTCCATTGATCAGGGAAAAGTCAATT
TGAATGGCAGAGATGTTCCTGAAGCTGCAGTGCAAGGGGCATTGTTTATGATAATGCTTG
GGTTAAATCATTGATAAGTAAATAGGCATAAGTACTACTCTTATGCCTGTAAACAGGGGT
TAATTTTCACGTTTCACAATAAACTCAGCCAAAGCAGCAAGAGCCGTAGTATCAAAAGGC
AAGGTTTCTAGTGCTTTTAGGGCTGTCTGGTAGAGGCTCTCAGCTTTTTGTTTCGCCCCC
TCTAACCCCAGCAGTTTTGGATAAGTGCTTTTATCCAACGCTTGATCTGAACCTGCGGTT
TTACCAATGATTTCACTATGACCAATCACATCAAGAATATCGTCTTGTACTTGGAAAGCC
AGCCCGATTGCTTCAGCATATTGTACAAGCTGTTGTTTAATCTGATGATCTTGGGCGTAA
GCGGATAGATTAAATCCCATCATTACAGAGGCAAGGATCAACGCCCCAGTTTTATTACGA
TGAATACGTTCAAGTTCATCAAGGGCAATGGCTTTATGCTCAGATTGTAAATCTAAACTT
TGCCCCAAACACATACCTTTTGCCCCAGCGGATTTTGCAAGCCATTGCATTTGTGCCACC
TTCTGCTCTGCGGTTAGACTTGGGTCAAATGCCAGTAATTCAAAGGCAAAGCTTTGTAGT
GCATCGCCAGCCAAAATAGCTGTTGCTTCATCAAAAGCAATATGGCAAGTTGGCTTGCCT
CGACGAAGGGTATCATTATCCATTGCAGGTAAATCATCGTGAACCAATGAATAGGCGTGA
ATGGCTTCCATTGCCCCTGCTGAATGGTCAAGTTGAGCAAGTGGCACGCCTAGCATTTTC
CCTGTAGCATAAATTAAGAAAGGGCGAACTCGTTTGCCACCAAGCAAAACAGCATAAGAC
ATCGCTTCAACAAGCGGTGTGTTGTAGGCTGGATATTGCGAAAGTTGCTCGCTTAAAAAA
TGGTTGATACGTTGTTGATATTGGCTTAATTCAGCGAAAATGTCGTAATTCATTATGGAT
AATCCGTAAGATCTGAATGTTCATCTTTTTGTAGCAAAATTTGGATACGTTGTTCCGCTT
TTTGTAAGCGTTCTTGCCCTTGTTGCACCAATTTTACTGCGGTTTCAAACTCATTTAAGG
CTTCTTCTAAAGGAAGATCGCCCGTTTCAAGACGATTGACGATTTCCTCAAGCTCTTTGA
GTGTGGTTTCAAAATCTAGGGTAGGTTTCTTTGCCATAGTCTATTCCTTTTCAAATAATC
CCGATATTTTACTTGAGAACGATATAAAAGTAGATGATTTTCTGCTATTGTTTATCGCCT
AAATTTAGAGGGGAACTTATGCAAGTCACACAAATTTGTCTTTATCCAATTAAATCCACT
AAGGCGTATCGGGTAGAGCAGGCTTTTGTTTTGCCACAAGGGCTGAATTTTGACCGTGAA
TTTATGATTACCGAAGTAGATGGAACTTTTATCACGGCTCGCAAAGAACAGATGTTATAT
CGTTTAGCTGCATTTCCCATTTCAACGGGAATTGTCATTCAATCTGATTGTGGCGAGCGA
TGTGTGGCACTGTATAACGATTTTACTCAACAGCGATCTAGCGAAGTTTGGGGAAGTCAT
TTTCCATCTTGGGTGGCGAACAAAGCAGTAAATCAATGGTTAAGCCAAAAATTTGGGCGT
GAAGTTCAGCTACGTTGGCTAGGCGAACAGTCACAACGAATGGTAAAACATTTTGAACCT
CAACCGTTAAGTTTTGCAGACAGTAATCCACTTTTATTGGTATCTGAACAATCCTTAAAA
CAACTACAACAATGGTCGCCAGTACCTGTTTCGATGGAACAGTTTCGAGCAAATGTTGTC
ATAGATGGTATTCAAGCCTTTGAAGAAGAAAGGTGGAAGCAGGTGAAAATTGGCACAGTA
GAATTTGAGGTAGCTCAACCTTGCACACGCTGTATTTTAATCACCCGAGATCCACAGACC
CTTGAATTGGATCCGAATGCAGAACCTTTTCGGACCTTAAAACAACACCACACCAATGAG
AAAGGCAAGCCTATTTTTGGAGTACATTTAGTACCACAAACAAGCGGTGTTATTCGAGTT
GGGGATTACGTTACAATTTTAGAGTAATTTTTATGCAAAAAAATACCCGATTTATTTTGT
TTCCGATTTTTTTCTTTATCGGATTAAATCTCATTATTTTCAGTCTATCACGCCTTGGTT
TATCCCTCTGGCAAGCAGATCGTGTTTCTGCGGTTGATGGCTGGCTTCCTCTTTTCCTAC
AAGGCTTGCGAATGGATATTGTGTCCATTTGTTATCTCTTTGGCGTACCAGCATTATTTA
CGGTGTTATTGGTGCATAACAATGGGTTAGGCACACTTTGGAAAGGTATTTTACGCGTTT
GGCTTACGATAAGCAGTGTGTTTATTCTATTTATGGAAGTCGCCACCCCTGCGTTTATTG
AAACCTATGATTTCCGCCCAAATCGCCTATTTATTGAGTATCTACTTTATCCAAAAGAAG
TATTTACAATGTTAGCCAATGGGCATTTGACTGCAGTGATTAGCAGTTTGGTTGCAACTA
CAGTCGCAGGCATTATTTATTGGAAGCTGTCTGGCTGGGCTGTTCAACATCTGCGTTTAC
CTAGCTGGAAACTGCGTCCTGTAATGGCATTGTTGATTATTACTGTGGCGTTTGCTGGGG
CAAGATCATCATTGGGACATCGTGGTATTAACCCTGCAATGGTGGCATTTTCAAGCGATC
CGCTGGTTAATTCATTGGTTCTCAATTCAGGCTACTCTGTATTATATGCCGTACAACAGC
TGAAAGATGAAGAAAAATCTTCAGAGCAATATGGCAAAATGTCTGAACAAGAGATGTTTG
AGATTGTAAAAAATAGCCGTAATCGCCCCGCTTCGGATTATATTTCAACGGTTATTCCGA
CATTAACCAAGAATGTGGCAAGCTATCAAGGTAAGCCTAAAAATATCGTTATTGTGCTAG
AAGAAAGTCTTGGCGCTCAGTTTGTCGGCACATTGGGCGGTAAGCCACTTACTCCTGAAT
TTGATCAACTTGCTAAAGAAGGTTGGTTGTTTGAAAATATCTACGCAACAGGCACACGTT
CTGTGCGTGGTATTGAAGCTGTTACTGCAGGTTTTACACCAACACCAGCGCGTGCAACAG
TGAAATTAACCAAAAGCCAAAACGGTTTCTTTACCATTGCAGAATTATTGCGTCGTCAAG
GTTACCGCACCTCTTTCATTTATGGTGGTGAAAAACATTTCGACAATATGGCGAGCTATT
TTTATGGAAATGGCTTTGAAACCATCATTGATGAGAAAGATTATAAAAATCCGAAGTTTG
TTTCCACTTGGGGGATGAGTGACGAAGATTTATTTGATAAAGCACACGAAACCTTTACCG
AATTAGCAAAAGGCGATAAACCGTTTTTTAGCTTAGTCTTTACTTCAAGTAACCACGATC
CATTTGAGTTCCCAGACGGTAAAATTGAGTTGTTTGATAAAGAGAAACAGACCCGCAATA
ATGCGGCAAAATATGCGGATTATGCGTTAGGGCATTTCTTCAAATTAGCAAAACAATCAA
ATTATTGGAAAGATACGGTATTCCTTGTCATTGCTGACCACGACTCGCGAGTAGCGGGCG
ATAGTCTTGTGCCGATCAAACATTTCCATATCCCAGCCTTAATTTTAGGGGAACATATTG
AGCCTCGCCGTGATAATCGTTTGGTCAGCCAAATTGATATGCCAACGACATTGTTATCTG
TCGCAGGCATTAGTGGCGATTATCCGATGATTGGCTTTGACTTAACTCAAAATGTCGATC
CAAATCGTGCGTTTATGCAGTACGACCAAACGCAAGCAATGATGAAAGGCAAAGATGTGA
TTATTCTTAAGCCAAATCAATCTCCTCAAGGTTATGAATATGATAAAGCGAATGAACGTC
TTAACCCAAAAGAGCAGTCTGAAGCAATGAAAAAAGAGGCACTGGCCCACGCATTGTTAG
GCAGTTATTTATATAAACATCAGTTATATAAATTGCCGAAAGATGTTGAATAGCAAGTAA
TATTTAATTTTTAGTAAATATAGGTATAAAAAATTATGAGTATTCGTATTTTACCCCAAG
AAGAAATTCAACAAGCTGCAAGCTCTTTTCACAATCCGCCGTTGTTGTATGCCAATCCTA
AAAATTTATATGCTCGCCGAGCTAAACGTTTAAGACAATTGGCTGAACATAATCCTTTTG
GGGATTATTTGGAATTTGTGGCAAATATTGTCGAGGTTCAGCTTGATTTATTAGAAAATC
AGCCTATTGCAAATAGAGTGAGCGAACTTACCGCTTATTTGGAAGCTCATCAGGGAGTGA
AGCCTTTAGATGTGAAAACCTTTAAGCGGTCAGATGAGTGGCAGAAATTGCTGTTGGCGT
TTATTGATAAGTTTAAGCCTTATGCGTCGGATACTGTGTTGGCGACATTGGAATGGTTAG
AGAAAGCCTCAAATTCTGAGCTTGAAATGCTGGCGGATCATTTGTTGAATGAGCGTTATG
AAGAGGTGGGCGCAGACAAGGCGGTTTTCTTATGGGCGGTCTTGTCGCTTTATTGGGTGC
AATTAACTCAGCAACTTCCTCGCAATACCAAAGCGGAGTACGGTGAAGAACGCCATACTT
GCCCTGTGTGTAACTCTGCCCCGATTGCCAGTGTGGTTCATTTTGGGGAAACGCAAGGTT
TACGTTATTTGCACTGCTCTCTATGTGAAAGCGAGTGGAATATGGTGCGTGCGAAGTGTA
GTAATTGTGAGCAGACAGGCAAGCTCGATTACTGGAGCTTAGACAGTATGGACGCAGCAG
TGAAAGCGGAAAGTTGTGGTGATTGTGAGAGTTATCTGAAAGTGATGTATCAAGATAAAG
ATCCACACGTTGAGCCAATCGCCGATGATTTAGGTACGCTTTTCCTTGATGCTGAAATGG
AGCAAAAAGGGTTGGCACGTAGTGCGATTAATCCTTTTTTGTTTCAAGTAGAATAATTTT
TATACATATTTATTGACTACATAGCAACTGTGTAAGAATACAGTTGCTATAAGTAGAATC
TAGGAAACATGTTGGGTAGCGTAAATTTCTAAGCGTTTTCGTTTTTAGGGAACATCCCCA
AACGCATTTTCATTTTTCGTAATAAACATTGCATCTCCGTAGCTAAAGAAACGGTATTGA
CTTTCAACGGCGTGTTGATAAGCGTTCATACAGTTTTTGAAGCCCGCAAAAGCAGAAACC
AGCATAATGAGGGTGGATTCTGGCAAGTGGAAGTTAGTGACTAGGGCATCAACGATACGG
AAGGTTTTTCCAGGGTATAGAAAAATTGTTGTGTCTGAATAGAATGGGGCGATTAATTTG
CCTTCTTTTTCTGCCGCTTGTGCTGCACTTTCGATAGAGCGAACAGAGGTTGTGCCAACG
CAGATCACTCGTTTGCCTTGTGCTTTGGTGGCAAGAATTTTATCGACCACTTCCTGCGAT
ACTTCGGCATATTCTGCGTGCATTTTATGTTCTTCAATGGTTTCTACTCGCACTGGTTGG
AATGTGCCAGCCCCGACGTGTAAGGTAACAAAGGCGGTTTGTACTCCTTTTTCTTGCAGT
TTTTGTAGCATTTGATGATCAAAATGCAAGCCAGCCGTTGGGGCTGCAACTGCACCTAAC
ACTTTGCTATATACCGTTTGATAACGCTCTTGATCGGCATCTTCATCGGGGCGATCGATA
TAAGGCGGTAGTGGCATATGTCCTGCCTGTTGTAGCAGATCGAATAAAGGCGGCTGTGCT
TCTTCAAATTTCAGCTCAAATAACGCATCGTGACGAGCCACCATTATCGCTTTAAAGCCA
TTTCCTTCGCCTAATTTATCTTCCCCTAGAAAGATTTCAGCATTCTCTTTCGGGGCTTTT
GATGAACGGATATGAGCTAAACAGCGATGTTCGTCTAATACACGTTCCACCAATACTTCT
AACTTACCACCACTGGCTTTGCGTCCATAAAGGCGAGCTGGGATAACACGGGTGTTATTA
AAAATCAGTAAGTCACCGCTATGGATATGTTCAAGTAAATCATTGAATTGTTGATCTTGA
TATTCGCCTGTATTACCGTTGAGATAAAGTAAACGGCTTGCACTTCGTTCAGCCGTTGGA
TAGCGAGCGATAAGTTCATCAGGTAGGTCAAAATGGAAATCGGTTACACGCACAACAGTT
CCTTTAAATAATAGGGACGCCACACTTAGCGTCCAATAAATATAATATGAGATAAATAAA
GCCGTGAATTTATAGTGAAATTCAACCGCTTGCAAGCCTAAGATTGCGATTCTTCTACAT
TAGGCAAGGCATTGATCACCGCTTTGACTAAAGTTGCTAATGGAATGGCAAAAAATACCC
CCCAGAAGCCCCAAAGACCGCCGAAAATAATTACGGCAACGATGATCGTTAATGGGTGTA
AATTTACTGCTTCTGAGAATAAAAATGGCACAACAAGGTTACCATCTAAAAGTTGGCTAA
TCACAAAAGCAAGTAGCAAGTAGTAGAAATCAGGGGATAAGCCAAATTGAAAGAGTGCAA
CTAACGCAACAGGAATTGTCACTAATACCGCACCAATATAAGGCACTAATACCGATAAAC
CGACCGCTACTGAGAGTAACAATGGATAGCGTAAATCAAAGAAAAGGAAAATAATATAAG
TTACAACGCCAACAATGAGAATTTCTAAAAATTTCCCACGAATATAGTTGGCGATTTGTA
ATTGCATTTCCCCCCAAACACGAGTAGCAAGGTGGCGGTTTTTAGGCATAAAACGTAGTG
CAGAACGCATAAACAACGTTTTATCTTTGAGTAAGAAAAAGACCATTAATGGTACTAAAA
ACGCATAAATACCTAATCCGACAAGGCTAACAAGAGAGTTGAATGAAAACGACAATAAAG
AGTCGCCAAAGGTAAGAATTTTAGTTTTTGCCGTTGCCATTAGGGAGTCGAGCATTGCAT
AGTCAATCAATTCTGGATAGTGTTCTGGCAGTGCTTCAAGCCACGCATTGAGCAAGTTAA
ACATACTCGGCAGATCTTTTAGAAAGGTCATGGCTTGATTCCAAAGGCTTGGAAGCATAA
CGACAAATAAAAAGACAGAAATAGAGATAAAACCACCTAAAACAAGGATTAGGCTTAACA
TTCTTGGAAATTTTAATTTAGTCGTTAAAAAGCGGATAGGCCACTCTAAAAGATAAGCAA
AAACAATGGCAATCAAAAGTGGCATTAAGAGATCACTAAAAAAGTAGATCGTTCCAAAGC
CGATAATTAAGATGGCAAGAAGTGCGACAATTTGTGGATCAGTAAATTTCTGTTTATACC
AATCCTTGAACATTTCAAACATAATCTATCCTGTCGTGTTTTGCGTTTATTTATTGTTAT
GATGATAAAAAAAGGGGGCGTTTAATGTACCTACTATGGATCACTGACAAATATCAATTA
ACAAGATAATGTTGTTTTGTTGTGGTAGGGACACACTGCGTGTGTCCGTTTTTAAGGTAA
AGATAAAATATCTACCCTTACCACAATGGACACGCTCAGCGTGTCCCTACATTTACTTCT
TTTTCGTTATTTACATTATTTTTGACTACAAACCGCAATAAAGCCCAGTTGATTTTCAGG
ATCATTAAAGGTCTGGAACATTTTTTTGAAAGTATCACGGTTTTCTGGTTTTAACGCATT
ACCCACCACTTTCATTGCCCCTAAAACCCCTTCGTCTTGAATTAACCCTTTTGGTGATAA
CAAGCTCATCTCACCGCTAAAGGTTTCAACATTGCGGAAACCACAATGAAGGAAGGTCTC
TTTCCAATCCTGCTTATTTAATGGTGCTACGGTGATATTAATCGCATCACGCAATTTAGC
GATCACCTCTTCTCTGTTATCGCCATTGAGAAGTAAATCGTGGGTAAGTAATAAACCGTT
TGGCTTTAATACTCGCAGATATTCACGAATTGCCTTTTCTTTGGCTTCTTGTGGTAGCAT
TGTCAGCATTGCTTCGTTGATAATAATGTCGAAACTATTATCTTCAAATGGCAGTTTGGT
TGCATTGGCACGCTGAACTTGCACTAATTCTTCAACTTTATGCTCTTTAATGTTTTGTTG
TGCTTTCTCGAGGGCTTCTTCATCAAGATCGATACCGATCACTTGGCAACCAAATTGTTG
CGCAATTTCGATTGCGGTCGTTCCCATATTACAAGCAACTTCAAGCACTTTTTTATCTTT
CCGAAAATCGCCATTTGCAATGAGCCAGTCCGTTGCCACTTTGCCACCTGGGCGTAAACG
TGTTTTACCCAAACGAGCTAAGAAATGGTGTCCAACTTCTTCTTTTTTCATATTCACCTC
TTTGGATTTTGTAAAATTCTTCTTAATTCAGACCGCTTGCATTGAAAAGAAGTTCAATTT
AGGCGGAATAACGCCGTAGATTATACCGTTTTTTTATCTGTGCATATATACAATTAAACA
GAAATTTGGCAAAATTTCGCACATATCTTCTAACAACAATGAAGATATATTATCTCGTGT
TTAACAAAAAGGAAAAATAATGAAAAAATCAACAAAATCAGAATGCTATGCCCATCAGCG
TGGCGAAATTCAAGAGAGTGCAATTAAAGCCTTGGTGACGGATAAACTGTTTAGAAGTCG
AGTAGAGCGAAACCGCAAAGGTAAAGGAAGTTATCAGCGTAACGCGAAACATCGCAAAGG
GGAAAACCCATTTAAAAGTGTTCAGCAGAATGTTTTTAAATGGGTTTTTCTTATCCAGAA
TTAGGGTTGTTTAATTTGGTATTATGTAGCAGTTGTATAAATATCTTAATTTTCTGCTAC
AATTCCGTTATCTTTATTTAGGTTAAATAAGAACAAAGAGGCAACTATGCAAAACGAACC
CATTCGCTTAACGCAATATAGTCACGGTGCTGGCTGTGGCTGTAAAATTTCTCCGAAAGT
GCTTGAACAAATTCTGCACACAGAACAGGCGAAATTTATCGATCCGAATTTGTTAGTCGG
TAATGAAACCAAAGACGATGCGGCTGTCTATGATATCGGCAACGGTGTTGGTATTGTCAG
CACGACAGATTTCTTTATGCCGATTGTGGATGATCCTTTTGATTTCGGGCGAATTGCTGC
GACTAATGCAATCAGTGATATTTTTGCAATGGGCGGTAAACCGATTATGGCGATTGCAAT
TTTAGGTTTTCCAATCAATAAGTTACCCGCTGAAGTTGCACAAAAAATTGTTGATGGCGG
TCGTTTTGCGTGCCAACAAGCAGGCATTGCGTTAGCTGGTGGACACTCAATTGACTCCCC
TGAACCGATTTTTGGTTTAGCGGTTACAGGAATTATTTCTACCGAACAAGTGAAAAAGAA
CGCATCAGCACAAGCCGATTGCGATTTATATCTAACAAAACCACTTGGGATCGGCGTACT
TACCACAGCAGAAAAACAAGGTAAATTAAAACCTGAACATCAAAATTTAGCTCGAGATGT
GATGTGTCAGATGAATTTGATCGGTGCTGAATTTGCCAAAGTTGATGAGATCACGGCAAT
GACCGATGTCACTGGTTTCGGGTTACTCGGACACTTAACAGAAATCTGCCAAGGTTCAAA
CTTGCGTGCCGAAGTTTATTTCGATCAAATCCAAACCTTAGACGGTGTCAGAGAGTACAT
CGCACAAGGTGCTGTGCCAGGCGGAACTACCCGTAATTTCGACAGCTACGGACATCTGAT
TTCGCCATTAAGTGATGAACAAAAAGCGATTTTGTGCGACCCACAAACATCAGGCGGTTT
ATTAATTGCCGTTAAGCCACAAGCGGTTGAAAGTGTGAAACAAATTGCAAAAAATGCCAA
TGTCGCCCTTTACCCTGTCGGCAGATTATTGAAAGCGGAAAGTGGTAAGGTATTGATCGA
CGTGAAATAGTAGGGACACACTGCGTGTGTCCTTCCCTTGAAAAATGTAGAGATGTTTTG
GCGGACACACGCAGTGTGTCCCTACATTAAATTTTGAGAATAAATAAGATATGAAACAAA
ACATTGATGTGGTAATTGTCGGCGGTGCGGTGACGGGTTCTGTACTTGCCTTAGCGTTAA
GTTCAGTAAGCGGACACCAATTGCAAATTGCAATCGTAGAAAAAAATGAGCCAAACTATG
CACAACAAGGCGGTTTTGACGCACGTTCAATCGCCTTTGCTTACGGCAGTTTGCAAAAGT
TAGCTCAAATTCGACCGCTTGCCACGGAACAAAATTTAGCTCAACTGGTTTACCGTATTG
CAACCCCCATCAAACAAATTCACGTTTCAGATCAAGGACATTTCGGCAAAACAACCTTAA
AAGCCGACGAACTACGTTTATCCGAATTAGGTGTGGTAGTGGAATTAGCCAAACTGGGCG
AGCAACTGACCGCATTAATCGCCAAGCAACCAAACATTCAGCTATTCTGCCCTGATACCG
TCGCCCATATCGAACGCACAGAACAGCACTGCCACATTACCCTAAACAGCGGAACACAAT
TAACGTCCAAATTGTTAGTTGCCTGTGACGGCATTCAATCTCAAATTGCCCAGCAATGTG
GCGTAACAATCCAATTTATCAAGGATTATCAACAATCCGCCATTATTGCCAATGTTATCC
TGTCTGAACCACACCAAAACCACGCCTTTGAACGTTTCACAAAACAGGGGCCTTTTGCAT
TATTACCACTTAATGAAAAAATGATGTCGCTGGTTTGGTGTATGGAAGATCCGACAGAAG
CAATGGCAATGTCAGACAGCGACTTTTTACACGCCTTGCAACAACAATTCGGCTGGAAGC
TCGGCAAATTTTTACAAGTCAGCAAGCGGTTTGTTTATCCCCTTTCTTCACAAAAAAGCG
AAAGCCATATTCACCACCGACTAGCCATTGTCGGCAATGCCTCCCAGTTACTACACCCTG
TCGCAGGACAAGGGTTCAATCTTGGAATGCGAGATCTATTTGAATTGGCAATCCTTGTCG
GTCAAGCCTTTGCACAAGGCGAAGATTTCGGCGAAGCAAAATGGCTACAACAGTTTGAAC
AACACCGCCAAGCCGACCAAACCCGAATTATGCAAAGCACAAGCGGTCTGATTTCGATTT
TTGGTTGCGAATTTTTGCCTATTCAAGTCGCTCGTAACCTTGCCCTATTTGGTTTATCTC
ATTTTTCACTGGCTCGCAATGCCGTTGCTCATAAAGCATTAGGCTGGTAATTTTCGGTAT
ATGTTTAATCAACTTCAACATCAGTTACACAAATTCGTACAACGTGGTTTAGATAATCAT
CTACGCCTTGCCGTGACAGGCTTAAGTCGCAGTGGTAAAACCGCATTCATCACCAGTTTT
GTCGATCAACTGCTACACATTGGCACAGGCGACAACGCCCACTTAAACCTATTTGCCCCT
GCTCGAAACGGACAAATTCTTTCCGTAAAACGAGTAGAACAACACGATCTCACCATTCCC
CGTTTTGAATACGACAAAAACCGCCACTGCTTCGAGAACGAACCTGCGACTTGGTGTCCA
TCGACTACGGGGATCAGCGAAATTCGCCTTGCGATCCGCTACCAACGCCGAGATAGCCTG
CTTCGCCATCTCAAAGAAACGAGTACACTCTATCTCGATATTTTTGATTACCCAGGGGAA
TGGTTATTAGATTTACCGCTACTCTCACAAAGTTTCAAAGAGTGGTCGCAACATCAACAA
CTGGTACATAAAGGCGAGCGTGCAGAGTTAGCACAGGCTTGGCTTGCACAAGTAAAACAA
CTCGATCTCACCGCCAAAACGGACGAAAACCAACTTGCAAAATTAAGTGAAGATTACACC
GCTTACCTACTCAAATGCAAAGAAGTTGGAATGCAATATATCCAACCAGGGCGATTTGTC
CTGCCAAATACTGAACGGGGTGCGCCTGTCTATCAGTTCTTCCCTCTGCTTGATTTAAGC
GAAAATGAATGGGAACAGCTAGAAAAAAGCCCTGAACATAGCATTTTTCACACCCTGAAA
AAACGCTATCGCCACTATCAACAAAAAATCGTCAAACTATTTTATGAAGATTACTTCTCA
CAGTTTGATCGCCAAGTGATCTTAGCGGATTGCCTTACCCCGTTAAATCACAGCCATCAA
GCCTTTATTGAAATGAAAACAGGCTTACAACAGCTATTTAAACATTTCCATTATGGCAAC
CGCTCACTTTTTAGTCGCCTATTTTCATCAAATATCGACAAGTTACTGTTTGTTGCCACC
AAAGCCGATCATATCACCAGCGACCAACTACCGAATTTAGAAAGCCTAATGCGACAATTA
GTGCAAGAAGGGGGGCGACACGCTGAATTTGAAGGCATTGACACAGGCTACCAAGCGATT
TCCGCTATCCGAGCGACCGATCCAGTGATCGCCACACAAAATGGACAAAGTTTCAAAGCG
ATCCGTGGGATTCGCTCTAGTGATAAAAAACTGGTTACACTCTACCCTGGTAGCGTCCCA
AACCGCTTACCCGACATCAACTACTGGCAAAATCACCGCTTTGAGTTTGACCAGTTTGAA
CCGAAAAAAATCGACTTTGATCAGCCAATCCCTCATTTAAGAATGGACGCTGTATTGCAG
TTTTTGCTCGCAGATAGGTTTGGTTGATAAATTCCCAACAGAATAGTGTTAGTAAGCAAA
TGTAATATAAAAAATTTGGGCATTTGCTACATAATAGGCTGGATTTAAGGTACAATCTCA
CCAATTTTTTTAATAAAAAATAGCACTATGAGTAAAAAACCAAAAGTAGCTTCAAATACG
ATTGCCTTAAATAAACGTGCCAGACACGAATATTTTATCGAAGAAGAAATCGAAGCTGGT
CTAGAATTACAAGGCTGGGAAGTCAAATCCCTGCGAGCAGGCAAAGCCAATATCGGCGAT
AGCTATGTCACTTTCCGTAATGGCGAAGCCTTTTTATTCGGTGGCACTATTACCCCGTTA
AATGTCGCTTCTACCCATATTGTGTGCGACCCAACCCGTACCCGTAAGTTATTGTTAAAT
AAGCGTGAGTTAGACACGCTTTATGGTAAAGTCAGCCGTGATGGGTTTACCGTTGTCGCT
CTGTCGCTTTACTGGAAAAATGCGTGGGCGAAAGTCAAAATCGGCTTGGCGAAAGGGAAA
AAATTGCACGATAAGCGTGAAGATATTAAAGACCGTGAGTGGCAAGTTGCTAAACAGCGG
ATTATGAAGAATGCGAACCGTGGGTAGTATTACAAGCGGTAACATTTCTATAAAATTTTG
CAAAAGTAAAAGGACACAAAAATGATCGACCAAAACCTTCTGCGTACGAACCTTGAGGAA
GTCGCACAAATTTTAAAACTCAAACGTAACTTCAACCTTGATGTTACTCGCGTTACTAGC
CTTGAAGAACAACGCAAAGCATTGCAAGTTAAAGCAGAAAATTTACAGGCAGAACGTAAT
GCTCGTTCAAAAAATATCGGCGCAGCGAAAGCGCGTGGCGAAGATATTTCTGCATTATTA
GCAGAAGTGGACACGATGGGTAACGAATTAGATGCAGCAAAAGTGGAATTGGATAAAGTC
CAAGCGGAAATTCGTGAACTGTTATTAAGCATTCCTAACTTACCTGCCGATGAAGTGCCA
GTGGGTAAAGATGATAGCGAAAATCTTGAAGTATCTCGTTGGGGTACGCCACGTCAATTT
GACTTTGAAATCAAAGATCACGTTACCCTTGGTGAAGGCTTAGGCGGTTTGGATTTCCCT
GCTGGTGTGAAATTAACTGGAAGTCGTTTCGTCGTTATGAAAAGTGGTATTGCACGTTTA
CACCGTGCCTTATCTCAATTTATGTTAGATTTACACACAGAACAACACGGCTATGTAGAA
ACCTATGTGCCTTATCTTGTAAACCACGATACCCTTTACGGCACAGGACAATTACCAAAA
TTCGGCGAAGATCTGTTCCATACTCAACCGTTAGAAGGACAAGATCCAAATGCGGTACAA
AAACCTTACGCTTTAATCCCAACCGCAGAAGTGCCAGTCACTAATCTTGTGCGTGATGAA
ATCTTAGACGAAGAAAGTTTACCACTGAAACTGACCGCTCACACCCCGTGCTTCCGTTCA
GAAGCAGGCTCTTACGGTCGTGATACCCGTGGCTTAATTCGTATGCACCAGTTCGACAAA
GTAGAAATGGTACAAATCGTCGCCCCTGAAAAATCAATGGAAGCCCTTGAAGAATTAACA
GGACACGCAGAAAAAGTGTTGCAGTTGCTCAATCTGCCATACCGCAAAATGTTACTCTGC
TCTGGCGATATGGGCTTTGGTTCAAGCAAAACCTACGATTTAGAAGTGTGGCTGCCAGCA
CAAAACACCTACCGTGAGATTTCATCTTGCTCAAATATGTGGGATTTCCAAGCTCGCCGT
ATGCAAGCACGTTGCAAAGCGAAAGGGGATAAGAAAACTCGCTTAGTTCACACCTTAAAT
GGCTCAGGTTTAGCTGTCGGACGTACGCTTGTTGCCGTACTTGAAAACTACCAAAATGCA
GATGGTTCTATTACCGTGCCTGAAGTGTTGAAACCGTATATGGGTGGTGTAGAGGTTATT
AAATAATCCCTACAAGCGATCTCTTTTTATCAATTTATTACCAAAGTAGGGGCGGACCGA
TGTGTCCGCCCTTGTTTCGTATTGTTTAGGAGGAGATATCACTCTGCTCCTATGAAGTAA
CTTAGAGCTATTATTTCACTATAGTAGATAATTGATTTTCAAATTAAGCATTTATCTAAT
TTTATTTTTTGAGGTAATCAATGGCAGCAGAAGGTGCAAGTCAATTAGTTAGTGTAGTGA
CCCTTTTAGGGGCGGCAATTATTGCGGTACCTATTTTTAAACGTTTGGGCTTAGGCTCTG
TTTTGGGATATTTAGCTGCAGGGCTTGCGATAGGTCCTTTTGGTTTAAAACTTTTCTCAG
ATCCCCAAGCGATCATTCACGTTGCCGAATTAGGTGTCGTGATGTTTCTGTTTATCATTG
GGTTAGAGATGAAACCATCTCACTTATAGGGGCTGCGTCGTCAAATTTTCGGCTTAGGCA
GTATGCAAGTGGTCGTTTGTGCGGTTTTGCTTACGTTTGTCGGTATGGCTTTCGGCTATT
CTTGGCAAATCTCTTTTGTTGGTGGGGCGGGCTTTGTTTTAACATCTACTGCAATTGTAA
TGCAAGTGTTGAGCGAACGAGGCGATATTGCTAGTCCTCGTGGTCAGCGAATGGTGTCAA
TCTTGCTTTTTGAAGATCTGATTATTGTGCCTCTACTAGCCATTGTCACCTTTCTTGCAC
CGACAGATCCAAATCATATTGCCGATCCCCAACCTATTTGGCAGAAAATCGGTATCGCAG
GGTTATCTGTGACCGCATTGGTGGTGGTCGGTATTTGGGTACTCAACCCGATTTTCCGTA
TTCTAGCAAAAACCAAAATCCGTGAATTAATGACGGCAGCCGCACTATTTGTGGTTTTAG
GCTCTGCGTTATTAATGGAAGAAGGTGGATTATCAACAGCAATGGGTGCTTTTGTCGCAG
GGGTTTTACTCTCCGAATCAAGTTTCCGTCACCAATTAGAGGCCGATATTGAGCCATTTA
GAGGGTTATTACTTGGCTTATTCTTCTTAGGTGTGGGAATGGCATTAGATCTAAACATTG
TGTTTGATAACTGGGTTCTAATCCTTTCGGCAGTGATTGCAATGATGGCAGTGAAATCAT
TGTGTATTTTATTAATAGCCCAACTTGCTAAAAGTAGCACCAGCGATGCAATGGATAGAG
CTGTTGTGATGGCTCAAGGTGGTGAATTTGCCTTTGTACTATATGCAGCATCGGCAACAC
AAGGGGTAATTTCTGCAGAAATTCAAGCAAATCTAACCGCTATTATCTTAGTTGGGATTG
GGCGTTATGGACAAATCGTCAATCATATCCTCACGATGTCTGGCTATCACCCTACTATTA
TTGATCTTAACGAAGCGCAAATCGAAGGGGCGAAAAAGTACGGAATTAAAAGCTATTATG
GCAATGCTACTCGTCCAGAATTACTTCACAATGCAGGGATTGAAACTGCGGAATTATTAA
TCGTTGCGGTAGATGATAAACATCAAGCGATACATATTGTGGAGCTGGCTCGTTCTATGA
ACCCGAATATCAAAATTATCGCAAGGGCATACGATCGAGTTCATGTCTTTGAACTTTACA
AAGCAGGAGCAGATAAACAAGTGCGTGAGACCTTTGATTCTGCCTTACGCAGTGGACGTG
CGGCCTTAAAAATGCTAGGTGTTGAGGAAGAAGTTGCTGATGAAATTTGTGACTACTATT
TTGAACGAGATCGCCATAATGTGAAATTAATGGCGGAAGTCTATGATCCTAATTTAGAAC
TCTTTAAGAATGAAGAAATGCGAAAAATTGCACTAGCTGAAGATCAGGAAACAATGCTCG
AAATTCAGAATATTTTGGAAAGAGCAAGGGAGAAAAAAGAAGCTGGGTTCTTTAATTCCC
CCCACTAAATATAAGAAAAGGTTCTGAAGATAGTTTTTCTGTGTAAGACAGTAAATAATT
GCTCTAAAGAGCAAGTTTCATCGTAAAGATTAAACCTAATCTGCCAGTTCTATAATTACA
GCTCCTGCCAGATTAGGCATGCTTCTACGGTTCTGATCAACAAGCGGTTATTTATTTAAC
ACCGCTTGCAACGCTACCCCAATGTCAGCCAAACTACGCACAGTTTTTACGCCTGCGGCT
TCAAGAGCTGCAAATTTTTCATCTGCAGTGCCTTTTCCGCCAGAGATAATCGCCCCTGCG
TGTCCCATACGTTTTCCTTTTGGTGCGGTAACGCCAGCAATATAGCTCACCACAGGTTTA
GTCACGTTCGCTTTGATAAAGGCTGCTGCTTCTTCTTCTGCGGAACCACCAATTTCACCG
ATCATTATAATCGCTTCAGTTTCGGGGTCAGCTTGGAATAGTGTTAGAATATCAATGAAG
TTTGAACCTGGAATAGGGTCGCCACCGATCCCAACACAAGTCGATTGACCAAAACCGTAG
TCTGTTGTTTGTTTAACTGCTTCATAAGTCAATGTTCCTGAACGAGAAACAATCCCGATT
TTACCTTTTTTATGAATGCTACCTGGCATAATCCCGATTTTGCACTCATTTGGGGTAATC
ACGCCAGGGCAGTTAGGGCCGATCATTCTCACGCCTGTTTGGTTTAAACGCTGTTTCACT
TGAAGCATATCTAAGGTTGGGATACCTTCTGTGATACAAACGACAAGCTGAATGCCTGCA
TCAATGGCTTCTAAAATAGCATCTTTACAACCCGGTGCTGGTACATAAATAACCGTTGCT
GTCGCCCCTGTAGCTTCCACTGCTTCACGCACGGTATTAAATACTGGTAAACCCAAGTGC
GTTGTGCCACCTTTGCCTGGTGAAACACCGCCGACAAGTTGTGTGCCATAATCAAGGGCT
TGTTGTGAATGGAATGTGCCTTGTCCGCCTGTAAAACCTTGGCAGATTACTTTGGTATCT
TTGTTGATTAAAATAGACATTATTTACCCCCTGCCGCTTTTACTGCTTCTACAGCCGCAT
CTGTTAAGGTTGCTGCTGCAATGATATTTAAGCCACTTTTCGCTAAAATTTCACGTCCAA
GTTCTGCGTTGTTTCCTTCTAGGCGAACGACAACAGGTACGTTTACCCCTACTTCATTAA
CGGCTGAGATAATCCCGTCAGCGATTAAGTCACAACGGACGATACCGCCGAAAATATTGA
CGAGAACAGCTTTCACTGCTTTGTCAGACAAGATGATTTTAAATGCTTCCGCAACTCGCT
CTTTGGTTGCACCACCACCTACATCTAAGAAGTTTGCTGGGAAACCGCCGTGTAATTTGA
CGATATCCATTGTTCCCATTGCAAGTCCAGCACCGTTTACCATACAACCGATGTTACCAT
CTAAGGCAACATAGTTAAGTTGGTGCGACTCAGCAAGGGCTTCACGCGGGTCATCTTGGC
TAGGATCGTGCATTGCGGCAAGCTCAGGCTGGCGATATAACGCATTACCATCTACCACCA
TTTTGGCATCTAAGCAAAGTAAATTGCCTTCAGTGGTAACGACAAGTGGGTTGATTTCGA
GTAAGGAAAGATCTTTTTCTACAAAGAGTTTAGCCAGCTGTGTGAAGATAAAACTAAATT
GTTTGATTTGATCGCCTGTTAAACCAAGTTTAAACGCTAGTTCACGCCCTTGATATGCCA
TTCCACCTACAAGCGGATCGATAGCGACTTTATGTAGCAATTCAGGGGTTTTAGCCGCAA
CTTCTTCGATATTCATTCCCCCAGCACTTGAAGCCATAAAAACGACTTTTTGTGATGAGC
GGTCAATTACTGCCCCTAAATAAAGTTCACGGGCAATCCCTGCTGTTTCCTCAACATATA
GGGTATTAACAGGCTGACCATTTGCGTCTGTTTGGAAAGTCACTAAGCGTTTACCGAGCC
ATTTGTCTGCAAATTCACGCACTTCTGCGTCATTTCGTACCAGTTTGACACCGCCAGCTT
TGCCACGACCGCCTGCGTGGACTTGGCACTTAATTGCCCAAGCATCGCCTTTGAGTTGTT
TGATTGCTTCAACCGCTTCATCTGCTGTTTTACAAGCAATGCCTTGGCTGACAGGAAGTT
TATATTTGGCAAAGATCTGTTTGCCTTGGTATTCGTGTAGGTTCATAGAGTTGGGGTTCC
TATGTGATTAAAACTGTTTTCCCCCCCCTTTGAAAAAGGGGGGCTAGGGGGGATTTTATC
AAGATCATAAAAATGCTGAGATTGTTAAATCCCCCTTAATCCCCCTTTTCAAAGGGGGAA
ATGTTCATTCTAAATTTCTAACAACAAACGTGTTGGATCTTCGAGTAAATCTTTGATGGC
TACTAAGAAACCAACAGACTCTCGTCCATCAATCAAACGGTGATCATAGCTCAATGCAAG
ATACATCATCGGACGAATAACCACCTGACCGTCTACAGCCACAGGGCGATCTTTAATAGC
GTGCATACCTAAAATAGCACTTTGCGGTGGATTGATAATCGGCGTGGACATTAATGAACC
AAAAACACCGCCATTAGTGATAGTGAAGTTTCCACCTGTTAAGTCTTCTACAGTCAATTT
ACCATCGCGTCCTTTTTCTGCCAGTGCTTTAATAGCTTTTTCAATGTCTGCCATTGAAAG
TTTGTCGCAATCGCGTAACACAGGGGTAACTAAACCACGAGGGGTAGAAACAGCGATACT
GACATCAAAATAGTTGTGATACACCACGTCATCGCCATCAATAGAAGCATTCACTTCGGG
ATAACGTTTCAATGCTTCCACTACTGCTTTGATATAGAATGACATAAAGCCTAAACGTAC
ACCGTGTTGTTTTTCAAATTTTTCACCGTATTGCTTACGCAGATCCATAATAGGCTTCAT
ATCTACTTCATTGAATGTGGTGAGCATCGCCGTAGTATTTTTCGCCTCTAATAAACGTTC
TGCAATGCGTTTACGCAAGCGGGTCATAGGCACACGTTTTTCACTACGAGCAGAGTAAGC
CACTGTGCTGATCGTATTTTCAACTTTCTCAGCCACTTTCGCATTACGTTTAGCCACAAC
AGCTTCAATATCTTCACGAGTAATTCTGCCACCTACACCTGAACCTTTCACCTCACTAGC
TTCTAAACCGTGTTCTGCAAGTAAACGGCGAACACTTGGGCCTAATGCGTCAGCCGAGCT
ATTATCTGGCTCTAAAGAGGCGGTTTGACGATCTGAAGGGGTTGCTTCATTTACTGGTTT
AATTGTCGCTAAAGACACATCACCTGCTTGCTGAGTAACTAAAATACCTAAAACTTGTTT
ACTTACAACAGTTGCCCCTTCGCCTTGTTGAATTTCGGTAATCACACCATCGCTAGTCGC
AGGCACTTCGAGAACCACTTTATCGGTTTCAATTTCTACAATAACTTCATCACGTTTTAC
GCTATCGCCAACTTTTTTATGCCAAGTTGCAACGGTCGCATCTGCAACGGATTCGGGTAA
ATCTGGAACGAGGATTTCGATTGTCATTTGTTGTTTCCTTTTCTAATTTAGTTCTCCTCC
CCCGTTTACGGGGGAGGGGTGGGTGGGGGAATTGCAACGAAGTTGCAACATTTGAGCTAA
ACTCACCGCTTGTTTCCCCCCCTTCCGCCTTCGGCACCTTCTCCCGCAAGCGGCGGAAGG
GAACTTATAAAATTAACGTGTTAATGCCTCATCAACCAACTGCGTCTGCTGTTTGGTATG
AAGTGACATATATCCCACCGCTGGTGAAGCGGAAGCTGGGCGACCTGCATATTTCAATGT
CGCATTCTCTGGAATAGAGGCTTCGAAGTTGTGTTTGCTACAATACCAAACCCCTTGATT
TAATGGCTCTTCTTGACACCAAACATAATCAGTAACATGAGCATAAGGCATAAGTGCTTT
TTTCACATCTTCATGTGGATAAGGGTAAAGTTGTTCAATACGAATAATCGCTACATCGGT
TTTCTCACGCTGGCGACGTTCTTCTAGTAAATCGTAATAGACTTTACCTGAACAAAGTAC
CACACGCTTAACCTGTGCAGGATCGAGATTATCTAATTCCCCGATCACCGTTTTAAACTC
ACCGTTGATCAACTCATCTAAAGTTGAAACAGCAAGCGGGTGGCGTAGCAGTGATTTTGG
CGAAATCGCAATCAGTGGACGACGCATTTTACGGATCGCTTGACGACGTAACATATGGTA
AACCTGTGCTGGTGTTGATGGAATACAGACTTGCATATTTTGTTCTGCACAAAGTTGTAA
GTAACGTTCCAAACGAGCTGATGAGTGTTCAGGACCTTGACCTTCATAGCCGTGTGGCAG
TAGCATCACTAAACCGCACATACGTCCCCATTTTTGTTCACCAGAACTAATAAACTGGTC
GATAACAATCTGAGCACCGTTCGCAAAGTCACCAAACTGAGCTTCCCAAATCGTCAATGT
TTTTGGATCGGTCGTTGCATAACCATATTCAAATGCCAGTACCGCTTCTTCGGAAAGTAC
CGAGTCCCACACCTCAAAACGCCCTTGGTTTGCGTGCAAATGTGTTAAAGGCACATAGCC
TGTACCATCATTTTGATTATGCACAACAGCGTGACGGTGGAAGAAGGTACCACGACCAGC
ATCTTCACCCGATAGACGAACGTGAGTACCATCATCAAGCAGGGTTGCATAAGCCATCGT
TTCAGCCATACCCCAGTCAAGCAGTTTATTGCCTTGATACATCTCACGGCGGTCGTTATA
AATTTTTTCAACACGAGGGTGTGGGCGTAACGCTTCTGGATATTCGCACACACGTTTCGC
GATTTCTAAGAAACGAGCTTCAGGGAATTTGCTTTCATACGGCGACGTCCATTCATAATT
AAGATATTGCAACCAATCCATTGACGCAGTATCCATTTCTCGCCATTCAGGCACAACACG
ATCACCATTATCTAACGCATCACGATAGAGGTTCATCATCTCAATTTCATCATCACCTGT
AATCACCCCTTCAGCAATCAAACGATCCGCATAAACTTTACGAGGTGTCGGGTGTTTCTT
AATAATACCGTACATCATCGGCTGAGTAGCCAAAGGTTCATCAGCCTCATTATGACCGTG
ACGACGATAAGAAATTAAATCAATAAAAATATCACGTTTAAATAAACAACGATATTCCAC
CGCCATTCTCGCTGCAAATGCCACCGCTTCAGGATCATCACCATTAACGTGAATAATCGG
GGCTTGGATCATCTTGGCAATATCGGTACAGTATTCCGTAGAACGGGTATCGTTTGGATT
AGAAGTCGTAAAACCGATCTGGTTATTGATCACGATACGGATTGTTCCGCCTACTTTGTA
ACCTCTCGCATTTGACATATTCAAGGTTTCTTGAACAACCCCTTGACCTGCCACCGCCGA
GTCGCCGTGAACCGTGATCGCCAATACTTTCTTATGTTCAGTATCGTGAATACGAGTTTG
TCTTGCACGCACAGAACCAATCACCACAGGGCTAACAATTTCCAAGTGCGAAGGGTTAAA
CGCAAGAGCAAGGTGAACGTGTTTACCGTCCACATCAAAATCAGACGAGAAGCCCTGATG
GTATTTCACATCACCTGTACGATTATCATCAGCGTGTTTACCAGCAAACTCATCAAAAAG
TTCAGCAGGTTTCTTACCTAACACATTGACTAACATATTCAAACGACCACGGTGAGCCAT
TCCCATCACTACATCTTCCATACCTTGACGACCAGCGTGACGGATAATCTCTTTCATCAT
CGGAATAAAAGCATCAGACCCCTCAAGCGAGAAACGTTTTGCACCAGGGAATTTCGCCCC
TAAATAACGCTCCAAACCATCAGCAGCGGTCAGTTCCGTTAATAAATTTACTTTTTCTTC
TTTAGTGAACAACGGCTTATTCAGCACACTCTCTATTTTCGCCTGAAGCCAATTTTTCTG
CTCCATATCCTGAATGTGCATAAATTCCAAACCGATACTACCGCAATAGGTTTCCTTTAA
CGCCTCAGCAAGTTCGCCTAGCTTCATCGTATCTTTGTTATAAACATAACGCCCGATAGT
AAAGGTTTCTTCTAAATCTTTATCACTGAAACCGTGGTAACGGTAATCGAGTTCAGGAAC
CTGTGAGGTTTTCCAACGATAATAATTAAGCGGATCTAATTTAGCTTCCAAATGTCCACG
GAAGCGGTAGGCATTAATGAACTGTAAAACTTTAACGAGTTTTGCACTGGCTTCAGGATC
AATCACTGTCACCGCCTCACTGCGATTTTCACGCGCTAAGCGACGGAAATAATCACGAAC
GCTGGAATGAGGTTGCTCTACTTGGGTAGCTTTTGGCAGTTGAGCAAATACCGCTTGCCA
ACTTGCATCAACGCTATCAGTATCTTCTAGATACTGCTCGTAGATTTCCTCAACATAAGA
CTGATTTGCCCCACCTAATGCAGTAGTTGCAATCCAATCGTCAAAGTTTTTATGTTGCAT
AAAGACCTAACCTTATTTTTATCTGTTTACAAAGTTGTTAAATTTGCTGCCATTATATAC
ATTTCAGTACAAATAAAGGCAAAAAGTCAAAGAGAAATGCTTACTTATAAATCAGTCACA
CAAATCCCCCCAATTATGACGGATTTTTTAAAGAAAAACTGTGATATAAGTCGAATTTTT
ACAAAAAATTAACATTATAAAGAGGATGGTTGATGATAGAAGAATAGAAATAAAGGGCGA
CTACTTCATTCAATAAGTTTCACTGTATACACGATTAAACTAAATGCAATGCCATACATA
ATTAACCCTGTGACAAAATCTAAAATCTGCCAAGTTCGACGTTTTTCAAAGTAAGGGGAA
AGTAAACCAGCACCATAACCGACCCCAAAAAACCATAAAAATGAACAAATTAATGCTCCA
AGTAAAAAGTGTATTTTTTCTGTGAAACTTAAAGTGCCGCCAATACCACCGACAATCACC
ACAGTGTCAATATAAACGTGTGGATTAAGTAATGTAATCGCAAGGGTAATGGCGATCACT
TTCTTTAAAGACGACTTAGCTTGCCCTTGTTGTGCCAATAGCTGACTTGAGCCTTGATAA
GCAGTAATAAAAGAGCGACTACCATAAGTGAATAAAAAAATCGCACCAAACAGAGCAAGA
AATAAACTAGCGGTAGGTGACTGCGAAATAAGCGAACCAAGCCCCAATACACCGATACTC
ATCAACGCAACATCACAAAGAAAGCAGAGTAGAGCTACCCAAAAAACGTGCTGTTTTAAA
ATCCCCTGCTTCAATAAAAATGCATTTTGTGCACCAATAGACACAATCAGCCCAAAACAG
ACCACAAAACCGTGTAAAAACTTTCCATCACTTAATTTCTCCCTCATACAAGCGGACGAT
TATACCCAAATATTTCATATATTTGTCGAGGTTATTCGTTGAATTTTGTGTGGGGCTATG
TCAGACACTAATTTATTGGAGGAAGGTATAAATGAGCACAGATAGAAATTCTCCATTTTT
ATTCAATAGTAGAATGGAGAATTTCCAAATGTCTAGAGAGTGTATCTTAGTCTATTAGTT
ATAAAATCATTTTATAACTAACAACTTACTCGCATTACTCATCATATCCGCTACTTTCGG
CTGAGAAGATAATTGCGTTTCGTTCATTGGTTCAATTTTCCAAATATCTTTCGCATAATC
TAACACAGAGCGGTCTGATGAGAAGTAGCCCATATTCGCAATGTTGATGATCGCAGAACG
TGTCCACGCTTTCTTATTACGGAAGTAGGTTGCCACTTTCTCTTGAGCATCTACATAGCT
ACGGAAATCCGCACAGGCTTGATAGAAGTCACCTGATGAGAGAATTAACTCTTGATAACG
ATATGGATCTTCTGGTGAGAATTTACCATTTAAGATTTGTGAAATTGCTTCGTTTAATTC
TGCATCTTTTTCGTAGTAGTGATATGGTGAGTAGCCGTTGCGACGTAACTCTTCCACTTG
TTCTACGGTGTTACCGAAGATAAAGATGTTGTCGTTACCTACACGATCTAAAATTTCCAC
GTTTGCACCGTCAAGGGTACCGATTGTCAATGCACCGTTTAGGGCAAATTTCATATTTGA
TGTACCTGATGCTTCTGTACCAGCAAGGGAAATTTGCTCAGACACATCTGCTGCTGGAAT
AATTAATTGTGCAAGGCTTACGCTGTAGTTCGGAATAAAGACAACTTTGATTAAATCACG
AATATGGCTGTCGTTGTTGATCACATTTGCAACATCGTTGATTAAACGAATCACTTTTTT
CGCTGCATAGTAAGCACTTGCTGCTTTACCTGCAAAGATAAAGACGCGTGGCTGCCAATC
TGCTGTTGGGTTTCTTAAAATACGGTTATAGTGAGCAATGATGTGTAACACATTTAATTG
CTGACGTTTGTATTTGTGAATACGTTTAATTTGAACGTCAAAAATCGCTTCAGGGTTGAG
TTTAATGCCTTGAGTTTGTTCTACATAAGCGGCGAGTTTACGTTTATTTTCTACTTTAAC
CGCAGCCACTTCTACTTGAACATCAGTATCATCAACAAAGGCATTGAACTTGTCTAACTG
AGTTAAATCGGTACGCCATTCTTTGCCAATGCGTTTATCTAAAATTGCAGCAAGTCCAGG
ATTAGCGATATGAATCCAGCGACGTGGGGTTACACCATTTGTTACGTTGGTGAAGCGATC
TGGGTAGATCTTCGCGAAATCGGCAAAAATAGACTCCACCATTAAGTCTGAGTGAATTTT
GGCTACGCCATTGACTTTGCCTGATGCAATCACGGCTAACCACGCCATACGAATACGACG
GTCTCCTTGTTCGTCAATAATAGATACACGACGGATTAATTCTTCATCATTTGGGAATTG
CTGACGAACCTCTTGTAAGAACCAATCGTTGATTTCAAAAATAATTTGTAAATGACGTGG
TAAGATACGAGCCACCATCTCCACAGGCCAAGTTTCTAACGCTTCGCTCATTAAAGTGTG
GTTGGTGTAGAAGAATACTTTGCGAGTCGTATTCCATGCCTGTTCCCAACTATAACCTTT
TTCGTCAATTAAAATGCGCATTAACTCAGGAATCGCAAGGGTAGGGTGGGTGTCGTTAAG
GTGGATTGCCACTTTTTCCGCAAGATTTAAGCAAGATCCCGATTCCACTTCATGACGACG
AACGATGTCTTGTACTGATGCAGAGCAAAGGAAATATTCTTGGCGTAAACGTAATTCACG
ACCGTTGTAAGTTGAATCGTCTGGGTAAAGTACACGAGAAACGTTTTCTGAGCTATTTTG
TTGGCTCATTGCTGCAAAATAGTCACCACGGTTAAAGTCTGCTAAACCAAATAGTTTTTC
CCCTGCGTGTGCAGACCATAGACGTAAGCTGTTAGTTGCAGTGGTTTTAAATCCTGGGAC
AAGCTGGTCGTGGGCTTGAGCAATGATTTCTTCATCAGGTTGCCATACGGTTTTTTTACC
TTCTTGCCACGTTCTGCCACCAAAACGTACAGGGAATTTTTTACTTGAACGTAAGTAAGG
CCACGCAAATTCATTTTCTAACCAATAATCTGGATTTTCAACTTGTTCGCCATTTTTTAT
CTCTTGGCGGAACATACCGTATTCATAACGAATACCGTAGCCAATCGCAGGGATCTTCAT
TGCTGCAAGACTGTCCATATAACACGCAGCCAAGCGACCTAAGCCGCCGTTACCTAAGCC
TGGATCGCCTTCTTCATTAATAATGTCTTCAAGATTTTGACCTAGCTCGTCAAACGCAGC
TCGAATTAGATCATAAACACCTTCTGCAATCATAGCATTACTGAAGGTTCTTCCCATTAA
AAATTCCATAGAAAGATAGTAAACACGACGGCTTGTATTTGCCGCTTGGCTACGACGAGT
TTGTAACCAAGATTCCGTAGAAAGATCACGCACAACACGCAATGCCGCATTTAACCAGTT
ACGTTTACTTGCTTCACGCGGTTCTACCCCAAGAGCAAAAACAAGTTTATGCAAAATGGC
ATTTTTGACATTTTGAATGTTCTCAGGGCTAAGATGTGTGTTTGACTGAGCGATAGTCAT
TCATTACTCCTATTAAATAAAACGATAGAAAGAATAAAAAAACGACGCATTTTACAATAC
TTTTGTGAAGTTTCTTACCAAATTACGAAAAATTACGCTTACTTACTGAACTATGCTGTT
GAAAAAGTAGAAACAGCGAAGTAATGTTTGATTTTTCTTAAATTTTCATTAGAATACGCA
CTCGGTTTTTTAACCGTCAAATTTAGGGAAATAGCTGGGTCGCCTGCTATTTTTGTATCA
ATGGAACCTTAGGTTCCCTTTTTATTTATGAGAATTTAATTATGTCATTCAAATTTGAAG
CTGAAGTTCGTTCGGCGCAAGGTAAGGGTGCGAGCCGCCGCCTGCGTCACAATGGTCAAG
TTCCTGCGATCATCTACGGTGGTAAAGCAGAAGCTGTATCAATCATTTTAGACCACGATA
AAGTAAACAACGCACAAGCACACGATGCGTTCTACAACGAAGTTTTAACTATCGTTGTTG
CAGGTAAAGAAGAGCAAGTAAAAGTACAAGCGATTCAACGCCACCCAACTAAACCAAAAC
TTGTTCACTTAGACTTTAAACGTATTTAACCCCATGTAGTTAAACACTATTTCTCAGACT
TTGTATCTGTTAGTTTTTTTAATTTAAAGTCAGATTACTACGAGATAGTTTAGGAATAAA
TTTCAAGTAGTTCCAAGCCCCTTTTATCAGCGGATAAAGGGGCTTTTAACTATAATAAAT
AGGGGCTAGATAACTAACTTAAACCGCCTTTAACTAATTATGTTTAAATGGAAATTTGAG
CTTTAAGTTACTGTGATTAAAACGCTATTTGCATTCCTTCAAATACAATTCCAAATGTAC
TTTGGAAATACTGTTAAACTTGAGTAAATGACGTTTATCTTGGCTCTAAAAATGCTCAAT
TCTGTTTATATGTTTTTTTTCTATGGAGTGGTATAACTCAGTGCCACAGTTAATGAATGC
TTTGCCGTTGAAGATTCTATATTAGGTATGATTTCAGGCAAAGCAGCGAATATGAAAACT
GTCGTTATTCCTGCTAAGGCAGAGTGGGATGATCCACGTTGGTCGTTGGCAGATTATAAG
TTAGAGCAGATTTCTGACTTGCTAGGATTAATAAAATCATCATAAATTTGATATAGATTG
TATTTTCATTTGAAAAACCGCAGAAAAGCGGTTTTTCCTATTTATTCTGATTATTTAGTG
ATAAAATTGCCTGGATTTTAATCTTTGTTATGTGTTTGAGTGGTGAGTGAAGGAAATGTT
ATGAAGAAAGTGCGTAGATATTCGGAAGCGGCTTTCGTATCACTATTGGTAACAGCTTGT
GGTGGGGGAGATAATTCCTCAAATATGACACTTATTATTAGACAATAACTATTTGCTAGC
ACAGCTTGGAATGGCAAATGCGAAAAACAAGATTAAGCGTTCAATTTTAATGCCAAATGA
AACACGCCGTGTCGAAACAGAGGTTAAATCAAAGCTTTATCATTTCTATACGGAATTAGG
ACATCGTATTAAATTTGAACAAGGTGAAATAAGTCCGTTTATCGGATACCAATTTGATTC
TGTTTATCAAAAAGCCTTTGACGAAGGAAAAAACTTTGGTATTCAAGCGAATCGTACTCA
ATATAACTTAAATAGTTATTTGCTAGGGTTACGTGCCACCATGAAATGGGGAGATTTGAG
CTTAAATACGACCTTATCTCACCGTATGACCCAAAAAGCAGAAAATGCGTTTGGCTTTAA
TGCTCGCTATATCGGTGCGGAAAGTGAAATTGAATTACAAGGTATTTCACCTGCAAAATA
TGTCACTATGGCGAAGTTGGGACTGAATTATCAAATTAGCGAAGCTCTTCATCTTTTCGG
GGAATATGCGATTGCTCGTCAAAAAGGTGGAGAAAAATGGCAAAACGTGAGTGTAGGAAT
GAAGTATCAGTTTTAGTCACTTTTTGCAAAAAATCAGGCTAAAGTGACCGCTTGTATATC
ATTTGCTTGTGAAATAAGCCTTTTTGGACTATTATCACAGGCGATTACATTGCTGTTAAA
AGCAATGAGACAGACAATTTAGGGGCGTATCTTACGCCCCATTATTTATTTAAGAGAAAA
AACAATGGCAAGAGAGTTTTCAAGAGCAGATCGTGTAGCACAAGAGCTACAAAAAGAGAT
TGCAATTATTTTACAACGTGAAGTGAAAGACCCACGTATTGGCATGGTAACGGTATCTGA
TGTCGAAATCAGTCGTGATTTAGCCTATGCCAAAGTGTTTGTGACTTTCTTGTTTGATAG
TGATGAAAGTGCGGTAGAACGTGGGTTAGAGGGGCTAAATAAGGCTTCGGGCTATATTCG
TACCTTAGTGGGTAAGGCGATGCGTTTACGCATCGTGCCTGAACTTCGTTTCGTTTACGA
TCAATCCTTAGTGGAAGGGATGCGTATGTCAAACCTTGTGACAAATGTGATCCGTAAAGA
TCAAGAACGCTACGTTGAAGAAGAGTAACAATGGGCAGACCAAAGAAAAAAGGACGTGAT
GTTCACGGTGTTTTCTTATTGGATAAGTCGCAAGGCGTGAGTTCTAACGACATTATGCAG
AAGGTAAAACGCCTGTTTAATGCGAATAAAGCTGGGCATACGGGGGCGTTAGATCCGCTT
GCTACGGGTATGTTGCCGATCTGTTTAGGTGAGGCGACTAAGTTTTCTCAGTTTTTGTTA
GAGGCGGATAAGCGTTATCGGGTGATCGCAAAATTGGGGGAGCGGACGGATACTTCTGAT
GCTGATGGGCAAGTGGTGCAAAGGCGTGAAGTTAAGGTAGACACTTCGGATATTTTGGTA
GCTCTTGAGGCATTTCGTGGTGAAATTTTGCAAGTGCCAACGATGTTTTCTGCCTTAAAG
CATAATGGTAAACCCCTTTATGAATATGCGAGAGCAGGCATTACTGTGGAGCGTGAGGCT
CGCCCGATTACGATTTTTGAGCTGTTATTTGTTGAGTATCAAGCTCCTTATTTGACGTTG
GAAGTACATTGTTCTAAGGGAACTTATATTCGGACGTTGGTTGATGATTTGGGGGAGGCG
TTGGGTTGTGGCGCTCACGTTACAATGTTGCGTCGTTTGGCAGTTGCTGATTATCCTGTT
GAGAAGATGATGAGCTTAGAAGCCTTGCAAAATTTAGCGGAAAATCAGCCGCTTGTTGAG
TTAGATCAGTTGTTGTTGCCGATGGATAGTGCGGTGGCTCGTTTGCCTCATTTGGATTTA
ACTGATGAACAGACAAAAGCAGTGGGTTTTGGGCAACGTGTGAAATTTGATAATCCGCAG
GGAATTTATGGACAAGTACGGTTGTTTTCAGCAGAAAAGCTGTTTTTAGGCGTTGCTGAA
ATTACTGCGGATAATGTGATTAGACCAAGTAGAATGGTCAATAGATAAAGTAAGATGATA
AAGAGATCCTATTTAACCATATCAATGGCGTGCTTGGTGTTGGCAGGGTGTGCTAATTCT
GAGCAAGAGTATCCTAAGGTGGCGTTGGAGGCTAAGTATCCTAATGCCCGTTCTTTAGCT
CATTTTGATGATTATGTGAGTTTTTTAAAGAAAAAAGCGGCGAATGAGGGGGTTTCCGCT
GAGGTGCTAAATACGGCGTTGAATATTCAATATGTGCCTCGTGCCGTTGAGTTAGATCAG
CAACAAGCTAGTCGTCGACGTGATCCTAATTTACCTCCGCCACCGCCAAATCCAAATGGG
GTGACGAATTATTTGAATAAGACCTTAACCCAAGCAAAAGTGGACGTGGCGGCACAACGT
TGGTGGCAATATCAGCCTCAATTAACCAAAGCAAGCCAGAAATATGGGGTGCAAAAAGAG
TATTTGATGGCGTTATGGGGTATGGAAAGTAGCTTCGGGCGTTATCAGGGCAATTTTGAT
GTGTTGTCTGTGTTGGCGACACTGGCATTTGATGGTCGCCGAGAGAAGTTGTTTACTCAA
GAATTTGTCAATGCAATGAAGATGTTGCAACAGGGAACCTTAGTGCGTGCCGAGATGAAA
GGCTCGTGGGCTGGGGCAATGGGGCAGACGCAGTTTATGCCAACCTCTTATTTGAACTAT
GCGGCAGATGGCGATAACGATGGGCGTAAGGATATTTGGAAAAATCAGTATGATGCCTTT
GCTTCTATTGCGAATTATCTGGCAACTGTTGGCTGGGATAAGGACTTGCCGTGGGGGGTA
GAGGTTAAGTTGGCTCAACCTATCGATCTCTCTTTTTCTGGGATTGAGTTGAATAAAGCA
AAAAGCCTTGCTGAGTGGCAGGCGTGGGGTATTTATTTAGCCTATCCAACGGCTCAAGAA
ACAACAAAACTGAATGCGTTGAGTTCAGAGAAGTTGTGGTTGGTTCGTCCTGATAAAGAG
GTAGGGCGAGCGTTCTTGGTGTCGAATAATTTCCGTACGATTTTAGATTGGAATAAGTCG
AATAATTTTGCGGTGAGTATCGGGAAATTTGCAGATCGTATTTTGCAGAGAGTAGAGTAG
GGAAGAACGATGGCGACCTATATCGTGGGAGATTTGCACGGCTGTTTTGATGAATTTCAG
TTGTTGCTTGAGCAAGCTAATTTTGATCCGCAGTATGATGAACTTTGGCTAACGGGTGAT
TTGGTTGCTCGTGGCGAGAACTCTTTGGCTTGTTTGCGTTATGTGAAGGCTTTGGGGGAG
AGGGCAACTGTGGTGTTGGGTAATCACGATGTGCATTTACTTTCGACACTGCAGGGAATT
AAAGCGGTGAAGCCTAAAGATAAGGTTGATGCGATTTTTGAGGCGGAAGATCGTTTGGAA
TTGCAAAATTGGTTACGCTCTCGACCGCTTGTGGTACAACACCCTATTCATCAATTTTTG
TTAGTCCACGCAGGAGTAAGCCCAGAATGGGATTTAGCGACCACTTTAGCTTGTGCAAGG
GAAGTGGAAGCGGTGTTACAAGGTGAGCAATTTGCAGATTTTCTTGCTCAGATGTATGGC
AATTCACCAGACCAGTGGCGTGCGGATTTGCAAGGTATTGAGCGTTGGCGTTATGCATTA
AATGTGTTTACGCGTATGCGTTTTTGTTATGCGGATAAGCGGTTGGATTTTGATTGTAAA
TTACCAGTCGAAGAAGCCCCAGAGGGCTTAAAACCTTGGTTTGAACTAGATAATCCGTTT
TATCGCCAGCAACCGATTATTTTTGGGCATTGGGCGAGTTTAATTGGTTATCAAACTCCA
GATACGATTTATGCGTTGGATACAGGCTGTGTTTGGGGTAATCATTTGACGATGTTACGT
TGGGAAGATAAACATATTTTTACACAAAAACGCTTAAATTTGGATTAAAAACAAGCGGTT
GGTTTCCCTCGCTATTGCGTTGTTTTTGCTTTTTCTTTAGAATAGACCCCGTTTTTATGC
GACTATAGCTCAGTTGGTTAGAGCACCACCTTGACATGGTGGGGGTCACTGGTTCGAGTC
CAGCTAGTCGCACCATTTTCCCTAAAGCAGAAATTCCCCGTTTCTGCTTTTATTTTATAA
ATTCCCCATAAAAACAAATACTTACCTAGTATTTAATAGTTAATTACCCACTAAAAACCA
CGTTTTCTACCCCCTGTTTTTTTATAAAAAACAGTCATTTTCTGATCGATTTCGATCTGT
TCTAAAATTAATTGCACACATTTGCACACATCAACTGCACACATTGAAAATAACGATGCG
TGCTTGATACACAAGGGATAGAACAATGGCAACCATCATTAAAAACGGCAAAAAATGGCG
AGCGCAAGTGCGCAGACAAGGTATAACCAAAACCGCAACATTCACAACACGCACAGAAGC
GGTCAATTGGGCGAATTTTATCGAAGCAGAAATTGAAGCAGGGCGTTACACAAACACCCC
AGATGTCACATTTTCCGCCTTACTAATGAAATATTTACAAGAAGTGACCTGCCACAAACG
GGGCAAACGAGAAGAACGCTTCCGCATTTTACGCATTGCCTGCACACCGCTTGGCGAAGT
CAAATTGAACGAACTTGCCAAAGAGCATTTCAGAGCGTGGCAAAATCAATGGCTCACCGA
AGTACAACCAGCTTCAGTCGCAAGGGAAAGAGCCACCCTATCAGCCGTCATCGCAAAATT
TTTGACAACCAACCCTTTAAAAACCTTAGAAAAAATCAAACTCCCAGCAGTGACCCTATC
CCAAATTCTGTGTAAACACCCATTTCAACTTAACGGTGATCGTCTAGACGATCACCAAAA
TCAATCATAAATCGATTCATCGCCAGTTTCCAGTTCTGACTGACGGTATGCACCTTACCA
TCACGCTTTAAAAGCCCGAATACAGCGGTTTTACCCACAGCTCCACGACCTCGTTTACCT
TTGCGAGTGCCGTCAAAATAGCTTTCATCGGCTTCAATTTCACCTTCAAACATCTCCATA
TGTGGGCTGTTTTGATAGATAAGCAATCGCAGACGATAGAAGTAATAGGCTACTGTCGTT
TTATTTACATTTACCAACTCAGCCGCTGTTCGAGCAGTGACACCTGCCACAAACAGCTCA
ATGAGTTTATTTTGTTTATGCTGACTTAGACGACTTTTTCTCATTTGGTTATTTTAACCT
AAAATAGAGCTTTTAGTCGTTATCTAGAACAGCCCCAAGATATTTTACACACATTATGCT
ATCTCTCTACTAAGAGTATAAATAATGCTAAAGCGATAATTTAGTAAATTGATTTTTTCT
AATAAAAAGTACCTATAATTTGAGATATTACTTTTTCTCTTTTGATGAAGAGTCAGTAGT
ACTGTTTTGAGATAGCATGTTTTTTGTAAAAGAAAGTTTACTATTTAGAAATATTTTTCT
ATTCCGTGTGATTTTTTCTAGCTAAATTCTGTATTTTAATTAAAATATACATGTTCATTT
TTATTGACAGGTAATTGTATGAAAAACAAAACATTAGGAAGTACCTTAATTGTTGCAGGT
ACGACAATCGGGGCTGGAATGCTTGCTATGCCTTTAACATCGGCAGGTATCGGCTTTGGT
TTTACATTTTTACTTTTGGTTGCACTTTGGTTGTTACTTTGCTTTAGTGCCTTATTATTC
GTTGAAGTGTATCAAACTGTGGACAGTGATGCAGGGCTTGGTACTTTGGCAGAAAAATAT
TATGGCACTTTCGGGCGTGTAGTTTCAACAACGGTTTTAATTGTATTTCTTTACGCTATT
TTATCCGCTTATGTATCAGGCGGTAGTTCACTTCTTGCTGCATTTTTACCAACTATTATT
GATGCTGAAACCACTACGCGTATTTCAGGTGTGATTTTTACACTCGTATTTGGTGTATTT
ATTATTTTAGGTACGACCAGTGTTGATGCGGTAAATCGTTTATTATTTACCACGAAAATC
CTCGCTTTTATCTTGGTGTTATTCTTACTGTTGCCAAAAGTATCTATAGATAACTTAATG
GCAATACCTATTGATAATGCACTGTTAATTTCAGTAAGTCCAATTTTCTTTACCGCATTT
GGTTTCCACGGTTCAATTCCAAGTTTGAACAAATATTTAGAAGGCAATGTGAAAGCGTTG
CGTATTTCGATTGTTGTGGGTACATCTATTCCGTTAGTTGCCTACATTTTATGGCAATTG
GCAACGCACGGCGTATTAACTCAAACAGAATTTTTACAAATTTTGGAAAAAGATCCGACA
TTAAACGGTTTGGCTGAAGCGGCTAGACAAATTACAGGTAGTTCAATTATTGGTGCAATG
GTGCGAATTTTCTCGGCATTAGCCTTGATCACTTCATTCTTAGGTGTGGCACTTGGTCTA
TTTGAAGCATTGGAAGATCTTTTAAAACGTGTAAATATAAATGCAGGAAGAGTGAGTTTA
GGTGCATTAACCTTTATTCCGCCAATGTCATTTGCCTTCTTCTATCCACAAGGCTTTATT
GCAGCTCTAGGCTATGCTGGGCAAATGTTTGCTTTCTATGCGATTGTGTTACCAATTGCA
ATGGTTTGGAAATTACGTCGTCAAAATCTAAATTTACCATATCAAGTAAAAGGTGGTTCT
ATTTCCCTATTACTCGCTTTAGTTATTGGGGTATTTATCGTGATGGTACCATTCTTGATT
GAAAGTGGATGGCTACCAAAAGTGGTTGGATAATTTGTTGAATAGCAAGTACAAAAATTA
AGTCATTTTGTATTATAAAAAAATACACTGAGTGTAATAATTTTTTTACATTGAGAATTT
TTCGTTACGTTTTAATTTTGTTTTGCTAGAATGCCTAGGATTTTTATTTCAGGAGTTTTT
ATGAAAAATAAAATTTTAGGCAGTGCTTTAATGATTGCAGGCACAACCATTGGTGCAGGA
ATGTTAGCAATGCCATTAACTTCCGCAGGAATGGGCTTTGGAATGACGTTGGTATTGTTG
GTGGGATTATGGTTGCTTCTCACTTATACTGGATTACTGTTTATGGAAGTCTATCAGACC
GCCGCACAGCAAGATGTTGGGGTAGCAACCCTTGCTGAACAGTATTTTGGAATGCCTGGT
CGCGTATTAGCGACAGTGTGCTTACTTGTACTGCTTTATGCACTTTTAGCTGCCTACATT
ACAGGCGGTGGCTCTCTTGTTTCAGGACTATTACCTGAAATGGGAGAAGGTGATACCACC
TTAAAAGTTGGCATTTTGCTTTTCACCTTTATTTTAGGGGTATTTGTTGTCGTAGGTATT
AAAGGGGTAGACGGTTTAACTCGTGTTCTTTTTATCGGTAAAATCGTTGCATTTGTATTT
GTACTGTTAATGATGTTTCCAAAAGCAAAATTAGAGAACTTAACCGCAGTGCCACTAGAT
AACTTATTAGTTATTTCAGTGATCCCGATTTTCTTCACCTCTTACGGCTTCCACGTTATT
ATGGGTAGTATTAATAGCTACCTTGATGCGGATATTCGTAAAATTAGAATTGCGGTGATT
ATCGGTACAGTGATCCCTCTCGGTTCTTATTTACTATGGCAGTTAGCAACACACGGCGTA
TTAAGCCAAGGCGAATTTGTCACCTTATTAAACCAAGATCCAACTTTAAATGGTTTAGTT
AAAGCAACAAGCCAAATCACAGGCAGTACCATTTTAGGCGAGGTAGTACGTATTTTCTCA
GCATTAGCTTTGATCACCTCTTTCTTAGGGGTAGCTATGGGGATTTTTGAAGGGGTAGGC
GATTTACTAAAACGTGTAAACTTGCCAGCAAATCGAGCGATTTTGACACCTTTAACCTTT
ATCCCACCGCTTGCATTTGCCTTATTCTATCCAAATGGCTTTATTGCAGCATTAGGTTAC
GCTGGTTTACTCTTTGCTTTCTATGGGTTAATTTTACCTATCGGCTTAGCGTGGAAAGCT
CGCCAAGCGCACCCTAACTTGCCTTACCGTGTCGCAGGTGGAACAGTAGGTTTAATTCTG
GCTTTCATTATGGGTATTGTGATTATTGTTATCCCATTCCTAATGCAAAACGGTATTTTA
CCTACTGTTGCTGGTTAGAGGTATATTGCTTAGGTTTCTATTCTGCACCTTAGTTAATTG
GTAAAGCCAAACCTCTTTGAGGTGCAGATCCATATCAGGTTCCTTTAATTTTGTCTCTAT
GCCTTTATTGGAATATTCTTAGGGTAAAAAGACAGCTTCTTATCGTTTTTTATCTAATTT
TTCTGGTTGCTCAATTAAAATTAGAATGGCGGAGTTACCACCCCATTCTCTCGGTGCTTG
GTGTAATGCAATCACTTTCGGATGTTGAACAAGCCAACGAGGGATTTGATATTTCAACGC
CCTTGTGCCATAGCCTGTCATAATGCTGGCACAATAAATCCCTTCTCGCTCACAAGCTAA
AATTAAACTTGCCAGCTCTTTTTTGGCATTTTCTTTGGTCAAACCGTGTAAATCTAAAAA
GAGTTCAGGGTGAAAGTCGCCACGGCGAAGCTGTTTTAAAATATAAGGATCGACATCTTC
TCGACGGTATTTCACTTTATCATTTTCTTCGGTTAATAACGGCTCATATTCATCGGAAAA
ATAAAACAATGTATCCGCTTTTTCTTTTAATTCTCTGATCTCATTGATTTTTTTACGCGG
TTCAACTTTAGGAACAAAGGTATCTTGTTTGATTTTCTTTGTTCCCTTAATCGCTTCTCG
AAACAAAGCTAACTCATCATTTTCTAACATAATCTTTCCTTTTAAATTAATCAGCCCATT
CTAACACAAAGGGAAATATGGTATAAAACGGCAATTTTTCAAAATAGGTATTAAATATGT
ACGAACATAACCTTGAACTTCTTGATGAAATCGCTTCATCGCCTGTTGCTGACGATCTTG
CCACTATTTTAGATATGATGCGTTGGGCATACAGCTACTTTAACGCCTCTGATCTCTATT
ACGGACACGGACACGACAATGCGTGGGATGAAGCCAATCAACTGGTTTTAACCTCTCTTG
CATTGCCAATGGACGTGCCAGAAACACTCTACGCTTCACGCTTAACCCGTGTAGAAAAAG
AACGTATTATTGAAATGGTCGAGCAACGTTTAGGCTTACGCAAACCTGTTGCTTACTTAA
CAAATTCGGCGTGGTTCTCTGGCTTAGAGTTTTACGTTGATGAACGAGTGATAGTGCCAC
GTTCCCCTATCGGCGAATTAATTCAACAAGGTTTTACGGGGATTTTACGAGCTGAACCAA
AACGCATTTTAGATATGTGTACAGGAAGTGGCTGTATTGCGATTGCTTGTGCCGACAAAT
TCCCAAATGCTGAAATTGATGCGGTTGATCTCTCTGTAGATGCGTTAAATGTGGCTGAAA
TCAACATTGAACGACACAATATGCCTCATCGTGTATTCCCATTCCAATCAGATCTGTTCA
ACGATCTACCACAAGATCGCTATGATTTAATCGTGACTAATCCGCCTTATGTCGATCAAG
AAGACTTAGACGATATGCCAGAAGAATTCCACCACGAGCCCGAAATGGCATTAGGTTCTG
GGGCGGACGGCTTGGATATTACCAAACGCATTTTAGCTCAAGCGGCAGATTTCTTATCCG
ATCACGGCGTATTAGTCTGTGAAGTGGGTAACAGTATGGTTCATTTAATTGAACAATTCC
CAAGCGTGCCATTCCACTGGCTTGAATTTAAAAATGGTGGGTTAGGGGTGTTTAGCTTAA
CCCGTGAGCAGTTAGTGGCGAATAGACATTTATTCTTTTAACTCATCGGGTTTGTTATAT
TTCCTGTATTTTAGTACGTATATAAAGATTAAATTCAGTAATTTTTAGAAAATTTTCGTT
ATAATAGAACCCAATTTTTATTAGGAGGAATATCCATGGCTACCATCAAAGATGTTGCTA
AATTGGCTGGGGTTTCAACCACTACCGTTTCTCACGTTATCAATAAAACTCGCTTTGTGG
CAGAAGATACTACAAAAGCCGTATGGGATGCGATTGCCAGCCTAAATTACTCGCCTAGTG
CCGTTGCTCGAAGCTTAAAAGTGAATACAACAAAATCAATTGGTATGATTATCACAACAA
GCGAAGCCCCGTACTTTGCGGAAATTGTGCTTGCCGTTGAAGAATACTGCTATCGTCAAG
GCTATTCGCTATTTTTATGTAATACCCAAAATGATGCTGAAAAAGTACAAAACCATTTAG
ATATGTTAATTAAAAAACGGGTTGATGGCATTTTGGTAATGTGTTCCGAATATACGGAAA
ATTCCTTGGCGTTATTTAATGGCACGAATGTACCTATGGTGGTTATGGATTGGGGTCCGA
ATGATGGTAAGAGTGACCGTATTATAGATCACAGCCTTGATGGTGGTTATATGGCAACCA
AACATTTAATTGATAATGGACATTGTGATATTGCGATTATTGCGGGTTATCTTTATAAAA
CAACCGCAAAAGCCCGTTATGATGGTTTTGTTAAGGCAATGACGGAAGCAGGTCTGTTGA
TCCGCAAAGAGTGGATTTTTGAAAATGACTTTCAGCCTGAGGGCGGTTATGAAAGTATGA
ATAATTTGCTCAAACAGGATAAGTTACCCACCGCTGTGATCTGTGGTTGTGATGCAATGG
CGTTAGGTGTGATTTCAGCCATTACAGAAAAAGGGCTTTCTGTTCCGCAGGATATTTCCG
TGATTGGCTATGATAATATCCATAGTTCACGTTTCTATGCACCGCCTTTGACAACTATTC
ATCAATCTAAAACACGTTTAGGGCAAATGGCAATTGATACCTTATTAGAGCGTATTCAAC
AGCATAATGAGCAACCGTCTGAGCCTGTTACTCCTAAAGTATTGGAATTTTATCCAGAAT
TAGTGGTGCGTAGTTCGGTTCGCAACCTAAATCAATAAGGACGTTAGAATGGAACTATTA
ATTGAGTTTTTCAGCAGCTATGGTTATTGGGCGGTATTTCTAGTATTGCTCGCCTGTGGC
TTTGGTTTGCCTATTCCTGAAGATGTCACATTAGTGTCTGGTGGGGTAATTTCTGGTTTA
GGATACACGAATGTTCATTGGATGTTGTTTGTCAGTATGCTGGGCGTATTAGTGGGCGAC
AGCACAATGTACTGGCTAGGTCGTATTTACGGCGAGAAGATTTTGCAATTCCCTCTTATT
CGCCGCATTGCAACCCCAGAACGCTTCGCAACAGTACAAGAACGCTTTGAAAAACAGGGC
TGGAAGTTGCTTTTTGTGGCACGTTTTTTACCTGGTCTTCGTGCTGTGGTGTATCTGGTT
TCTGGTATCACACGCCGAGTGACCTTTACTCGCTTTGTGTTAGTGGATTTCTTTGCAGCA
ATTATTTCCGTACCCATTTGGATCTATTTAGGGGATTTTGGTGCAAAAAACCTAGACTGG
CTACATCAACAAATTCAAAAAGGACAGATGGCAATTTGGCTTATGTTATTGATTGGCGGA
GCCATTGTATTTTGGAAATGGAAAAAGTCTCATAAAGTAAATTGAAAAACATAAAAAAAG
CCCCTATAACAGGGGCTACTCGGAAAGCAAATTTATGATTTGGGTTATTGAACATAACAC
TTATTCTTGTTGCTGTAAGATTACGTCAATTTTTTGAGTTTTTCAAATTTTATTTGCATA
AAAACATAATTTTTTTATTTTTTTGATAAAAATCAAATTTTATGTTCCTAATTTAGTAGC
CAAGCTCTGCCATAATGTTTCATATGACCTGCTTTTTGTCCTGCTTGATGTCCAATTCCT
TGATAAAGGTCGAAATGTTGTCCCTTCACTGCGCCCCCAACATCTAATGCTACCATTAGG
CGGAATTCATGGCGACCATTCCAGTTACCATTGTGATCAAGTATAGGCATCTCAATTAAT
AATACACTTCCTGTTGGAATGAGGCGCTTATCTGATGCAACTGATGCTAAAGGAACTAAT
GGGACTCTTGCTGATCCTTTTACTTCTAGTGTTGGATCTCGGCGGAAGTAAACAAAAGAA
TTATTTCTTTCCAGTAGTGACTGCAATCTGTGAGGGTTTTCTTTACTCCATTTACGAATT
GCTTGAATAGAGATATTCTCTTTCGCTATTTCTCCATCTTCTACTAACAAACGACCGATA
CTGGTGTAAGCATAGCCATTTTTATCTCCGTAGGCTAAATGATGTAGCCTACCACCACCG
ATATCAACAAAGCCACTACCTTGAACTTCCATCAAAAAGTTTTCTAGCATTGAATTAGTA
TAAGCCAATTCTAAACCTTTGCCAGCCAGCGCACCGCGGTAAATTTGAGCCCTTGAGTAT
TTCTTATTCCCTTTAGGAATTGCATAAAGAGGATGATGAAATTCACCTTCTGGACGTATT
CTTGCTGGGATTACAGGGATATAATAGCCTGTCATCAGTACATTTTGGTACCCATCCTGC
CCTCGCATTTGTTGAATTTGGACTCCGTAATGTTTTAAATCTTTAATTTTTCCTCCATGG
GATAACCAAGTAAAGAGCTTATTATATGTTTTTACATGATGCTTCATTAGGTTAGTTGAA
TGGTTTTGAATATGAGCAAGTTGTTGTAAAAAATCCTTTTGATTAACAATGTTATTATTT
ATCTGAATATCCGATATATTCACTAATGGTACATTAGATGGAATAAATTTACGTTGGTGA
AATTTAGCTCCTAATTTTGTTATTTCTGTATTAGGCTGCTCAGATATTTTTGTAGAACAA
GCAGTAAATAATGTTAGGGTGCTAAGTAAAATTATTTTTGAATAAGTTTTATAAAACATA
TTTGTTCCCTTGAAAATATACATCAGGTAAAATTTTTTCTTACCTGATGTTCATAAAAGT
GTCATAAAGGACAGAGGAGAGTAATCATGGAAATAGTTTTGAATCTTATTTAGATTAAAA
CGTCACCCACAACCGATCTTGTTTCTACACGAACCTCTTTGAGCTTCACTTTCACCGCTT
GCCCGAGCTGGTAAGCCTTCTCGCCTTTGATGTAGAGTGCAATCTCTTCTGGGCTAAATA
ACATTTCTTCTTTGTTATTATGCAGAGTTGAGAATGGAACAAAAATCGAAGCGCCATTTT
CAATGACTTTAACACGTAAGCCACCACGAGAAACATCTTGGATTTCGCCGTCAAATTCTA
CGTTTTGTTCCACCATAGGCTCAAGATAACGAGCATAAAGCCAGTCGGCAATATCACGTT
CAACCATACGATTTTGCTTACGAGCTTCTTGTAAGCGAGTTAAAACGGTTTCTTCGACAG
GTTTTGCTGTTTGATTTGCAAGAACTTGTTTAATTAAACGATGATTGACCATATCGCCAT
ATTTACGAATTGGCGATGTCCAAGTTGCATAATGGCTGATACCTAAACCTAAATGCGGAG
CTGATGTTGCTTTAAATTCAGCAAAAGTTAAATAGCGACGTAACCGCATTTCTAAGAAAT
TTTCAGGGAATTGCTCAATATCACGACGCATTTCGCAATAGCCTTCAAGGGTACTTAAAC
GCTCAGGGGAGTAGCGTTCAGATAAACTCTCTCTATTTTCATCATTGGAAAGCGTATCCA
GTAAGAATTTGCGAGCAGGCTCTAGGTTTTTGCTATCAAAACCTGAGTGGGTATTAAATA
CGCCTGTGTGTGCATATTTATCTAAAAACTGTGCGGCACAGATGTTGGCAATAATCATTG
CCTCTTCGATCATTTGGTTAGCGATACGGCGATATTCAATGTGAATTGCTTTGACTGCGC
CGTCCTCAGCTAACTCAAAGCTGTAATCGCCTTGCTCTTTAAATAGCAAGGCATTTTTGC
TACGCCAGTCGATACGAGCAAGGGTAAATTGATGCAACCAGTCGATTTGTTGTGCGGTTT
CTGCACAGTCTGGTGTCCAGTGATTTTCGACTTTTTCAAGATAATCAGACACTTCGTCAT
AGACCAAACGAGCTTTAGATTGAACCCAAGCTGACACAAAGCGAGCTTCACCTACCACAT
TACCGCTTAAATCTGTCTCAATATAGCCGACTAATGCTGGGCGTTTTTCATTCGGCACGA
GAGAGCAAAGATCATCGGACAGCTCTCGTGGCAACATCGGAATGTTAAAACCAGGAAGAT
AGTTGGTGAAACAGCGTTGGCGAGCGGCTTTTTCAATTGCAGACTGCTCAGGAATGTAAG
CGGTCGGATCGGCAATTGCAACGACTAAACGCCAGCCTGTTTGCGTGCCGTTCTCGCTAA
TTGGTTCAACGTATAACGCATCGTCCATATCTTTAGTGCTGGCACTGTCAATGGTAGTAA
AATAGAGGTGAGTTAGATCTTCTCGCTCGACTTGATCCTGTAATTCATAGCTTTTCTCAT
TCGCAACAGGTTCACGAGGCTGTTCGTGGCGAGCTAAAGTTACCCACCACGGCGCGAAAT
TATCGTCCGCTTTACAGATAAATTGCGTGACTTGAGCAAAGAAAAAGCGATCATCACGAA
GAGGGTGTGTTTTCAACTGTGCCACCACCCAGTCGCCATTTTCAAGGGGTTCTGTGACTT
TTTTCTGCGTATTGGCTGGAATAAAGTTATTGATACTTGGGTGATCAACGGCTAATTGCA
ATTTCCCGTCTTTGTTAAAACGCACTTGAGCGATAAAACGTTCTAACATTGGCTCTAATA
ACGAGTCAATTTCAACTTGCTCTTTATCGCCATCACGCTTCACAACAGCTTTGACCTTAT
CGCCGTGCATCACTTTTTTCATTTCCGCAGGGGGAATGAAATAGCTATTTTTCTCACATT
CTAAAAAGCCATAACTTTTATCTGACGTTTTCACAACGCCTTCAACATATTCTTTGCTTG
CTTCAATCTGTTGTTTTAATTGAGCTAATAGGGGGTTATTTTGGAACATAGATTCTCGTA
TTGATAAAAATAAAAAGCGGTGCGAAATGCACCGATATACCTAGAAAATTATAGCGGATT
TCAGGCAGACTGTCTGAGAAATTTATGATTTTTTCGATCGCTATCGAAAAAATAGCAAAG
CAAGCTAGCCAAAATATTTTTATACCTTAGGCTATAAAATAGCTGAAAAATTGTACTGTG
TACGTTATACTAAGGTTTTTTGAATGGAAACAGAAGAATATCTTACTTTTATTAAAACCA
AAGTTTTTGAAGAAGACCGAAAAGCATTAATGTCTGATGATGAATATCAGAAATTTCAGG
CTTATTTATTAGAATCTCACGAATTAGGCGATTTTATTCAGAATACTGGTGGTTGCCAAA
AAATTCGCTGGAAACTAGAAAGTAATAACAAGGGCAAAAGTGGTGGTGTAAGGGTGATTT
ACTATGTTGTAACCAAACAGGGAAAATTATTATTAATGATGATGTATGCTAAAAGCAAAC
AAGACAATATGAGTGATAAACAAAAAGCAATGTTAAAAGCGGTTGTATCCCAATTAAGTG
AGGAGTAAAGATGGAAAAAGAACTTTTTGAACGTCTAATGGAAAGTGCGAGAGAAATGGT
CGCCATTGAAAAAGGCGAAATAGAAGTACCACCGCATCGTATTCATATCCATAAAATCCC
GAATGTCAAAGCGATTAGAACCCAGCACCAGATGAAACAAGCGGAATTTGCTTCCCTTTT
AGGCGTAAGCCAAAATCTTGTGCAGTCGTGGGAAATCGGCAGACGAACCCCAAATGGCGC
TGCACGGAAATTGCTTGCGATTATTGAGCAACAGCCAGAACTTATCCCTGTATTACAAGG
GCTTTAGGCTTTCATTCAATGCAACAGATAAAACTACCACAATTTTAGTACGCGGAGATT
ATTATGCCCAAACGCCCATCAGGAATTGATTCTACACTCTTTTTATTAGAGATTTTACGC
CGTATCCCCAAAAAGCCTTATCGTTTAACTACGTCTGAGATATTCGAAAGTATGAAAAAG
GCAGGCTTTGAAAAAGATAAGCGAAGTATTCAGCGTGCATTAAAAACCTTAAGCGAGCAT
TTTGACGATTTGGAATGTGATGATCGTGACAATGAATATGCGTATTGTTGGCTTGAGAGA
TCAGTCGGCATTTCCGTGCCGATGTTGAATGAACAACAAGCGTTAATCTTAAAATTAGCG
GAACAGCAACTTAAATATCTCTTGCCTGCGAATATTATGTCGTCAATGGAACCCTTTTTT
AAACAGGCAGAAAAATTGTGGGAGCAGGGACGAGTAACCCCGAACATCAGTGGCTCGGGA
AAATTTGTAGCGTACCGACTAGCCAGCCACTTATCCCAGCTAAAGTGAAAGAGGACGTTT
TTACAGCTGTCAGTACCGCACTTTTCCAAAATAAGTTACTACATATTGAATACCAAAACC
AAAATGGTAAAAAACATAAAGCACAGATTATGCCGTTGGCAATTGCACAACAAGGGGCAA
GCACCTATTTAGTCGCTCGTTATGATGGGTTTGACGATAACCGCTTACTTGCCTTACATC
GTATCAAAAAAGCTGAATTATCAACCTTTAGCTTTGAACGCCCAAAAGACTTTAACTTAA
AACAGTACCAAGATGAAGGGAATTTAGGTTTTGGTAGTGGTGGGAAAGTGAAACTGACAT
TTTCCATTGCTCGTTGGGCCGGCTTCCATTTAACCGAAACGCCACTTTCAAAAGATCAAA
TTACACTCGAAGAAAGCGAAGAACATTACCGTTTCCAAGCGACCGTTGCCGATACGGATA
TGTTGGAATGGTGGATAAGACGTTTTGGAGAAGATATTTGGGATATTCAGAAAGAGAGTG
TTTAGTGCGACATATCTTGTCGCATTGCTGAATATAATCAGTTTATAACAAGATTTAATC
ATTTGATTGAAGGGTAAAATATGCATTTATCAGTAAATTTTAATCAAGATAAAGATAAAA
CATTGGACATCGCTCAACTAGCTACATTTTTTAAAATGTGGAAAGAGGGTGTTTTTCTTG
AGCCTTCGGAAGAAAAAAAGGAATTAGTGATTCCTGATCGTGAAAAATTACAATACTTTT
TTAATGAGTATAAAGAAGCACGAGTACCGATGGAAGAAGAAAAGGCTTTAGGCATGAAGG
TTAATGTATGGAAAACCGCAAACTTGGGGCGTTATGAGGTTCGCAATAGTAAAGTTTTAC
GCTGGTTTTTAGATATGCATGAAGATCACGGACAAGGAAGTTTCTTCTTAAAAGCGTTGT
ATGACAGTCTAGGTTGGGATAAGTCATCCTTTCCTTTCCCAAGCGTTTATCGGGCAACGG
AAGAATGTTGTCCTTTAGGAGATGAAAGTGAACGAGTCGATATTGAAATTGAATCTGACG
AAGTGTTGCTATTTATTGAGGTAAAAATTGATGCTTTAGAAGGTAAAGAGCAGCTAAAAA
GATATCATGATGTTGCCAAAATAAAAGCAGGTTCAAGAGAATGGAAAATTATTTATTTAA
CAAAAGATGGTATTGTTAAATATGATCAGGAAGATAAACAAAGTTTATCGGATAAAGAAA
AAATTATAGGTCTTTCTTGGACGCATTTTGCGAAAGTTTTGCAGAAGCAAATAAGACAAG
AGCTAAGAAAAAATCCAAATAACCGCAGTTTATGGTTAGCCGAACAGTTTGTAGAACACA
TCTTAACTTTTTAATATGAGGGAAACTAAAATGAGTAGACAAGCAGCTTTCAAATTAATC
ATTGAAAACATTCAGATGTTTGATGAAGCTTCACATTTAATTAATGATGACTTTGATTCT
GAGCTTTTTAATGCTGTAGATAATGTGATTAAAGAGTTCGAGTTTGATTTTGAGTGTAAA
GGAAAATTTAATTCTGCTGAAAATAGATTTTCAACATTTTATCCTTCATACTGGTTAGCA
AATTCGTCAGATGATACGGATGCAAATAATTGCTACGCTCATTATTATTTTGGTTTTGAA
TGTGATGAAACGGGTAAAAAAATTCATTATTGGGGGATTACTTCTTTATTTTCAAAAGTT
GAAGGAATGGTTTTAGGATTCTATAGTTGGAAAAAACAATTCCCAAAATGCGGCAATAAA
GATTGGAAAGAGTTCATGATAGAACAGAATAAAAAATATCCTGAGCTAGGAAAATTAGGC
TTTAAATTTAATACTAAAGGCTATGATTTTTATCTACCAATTAAATCTTTAGATCCTAAG
CTAGTCATTGAAAACTATCCTGATTCCTTAGAAGATGCAATGGAGCCGATTCGTGATGCG
TTAAAAACGTTAAAAGAAGCCCATCCGATTTTTAACGAAATTGTTGAAGCGGCGAAAAAG
AAATTTGGCACAAACTAGGGCTTGTTGATGTTTTGAGATTGCAAAATCATCAAGAGGTGT
TTATTTAATATCCCAGCACGTCAGAGCCGTACTGGGTTACGCATAATTCAGCCCCTTTGG
GGCTGAGAATTAGAGTGGCAAAGCCACTCAACTATACGTAACCTAGTACGCATTTTGCGT
GCTAGGTATAAAATTATAAGCACAAAACATTAACAAGCCTTAAAGTAATTTTCATGCGAC
ATATCTTGTCGTGTTAACCATTATATTTAATAGCTCCAATCAACAAGGAGATCTATATGT
CTAAAAAAGTGCAATTTACCGGCATAGGCTTGCAAGGTAATGAGTTCGTAAAAAATCACG
AAAATTCACCGCTTGTTACATCTTTTCATTATATTGAGCAACTTACAGAAGTTATGGCAG
TGGATACTGAAGCATTCTCACTTCTGTTTGTAGAAAATAATGAGAGAGATTTACAGCTGT
GTTATCAGTTTGCAAAATCATTCCAATTTGATTGCTTATCTGTAGTCGTATTACCAACAA
GAAGGGAAAGTCTGCATAGTAATTGTCATAAGTGGCTACTTGATTTAGAAAAGCGCATAG
ATATCCTTATTGCATTAAATAAGCCATTACCAGTAGACTGTATGTTACTTAAAGAGACGG
ACTTATTTGATGCTATTACAGTAATAATAGATTTGATTTCAGAGAATAATTTAATTAATG
TTGATGTGGAAGATATTAAAACAGTTTCTTATGGTGCAAAAGAAATAGACTTTTACTCTT
TTGAAATAGAGCGAAAAGGAGAGACAATTAGTGCTGATGATGTAATTACTCATTTATTAT
CAAAAAGCCACAAGAAAATAAAAGAAATAAATGGTGCAGTTATCTCAATTACATCAGATG
AAAACCTTCTTTTGGATGAATATCATATGATTATGGAATCCATATCGTCCCTTATTTCTG
AGGATTGTACAATCATAGCTTCTACAAATGAGCCTCTCCCACAATTTGTGTAAATACCTG
TTTCTGAGATAATACATTCAGACACAGGTATTTTATTATGAACGAAAA
>H64 Scaffold4
GTATTATTTTGTATATCATGTTTCTTTATTTTCTGACTTTGGCAAAATGGGCAGTTTTTT
GTTCATATTTCAAAAAGAGGGCTTAAATCCTTGTACTATAAGGCTTTAAACCACTTTTTA
GCAACAAATTTGTCTATTACACCAATAAATTACATCTTTTATTAAAAAAGGTTAAAGCTT
CATCAGGCTTTAACCTTTTTACTATGTCGCTATGTTTTGGCTACTGCACTGTCAAAAAAA
TAAGCAACCCTTACCGAGTTGCTTATTAATTTTACCGCTACATCAGGAATTAAAGTTTAA
TCCTTAGCATATTTCGCTTCATCAAACTCTCTCAACGGCTTATGCTCACTACCTAAATAG
GTATAGATCACAGGCAATACAAACAGTGTAAAGAGTGTACCGATAGCTAAACCTGCGACA
ATCACCATACCAATACTAAAGCGAGCAATCGCACCTGCCCCTGAAGCATAAAGCAGAGGA
ATAAGACCTGCGATCATCGCGGCAGTCGTCATCATAATCGGACGCAAGCGGATAGTTGCA
GCGTGGAAAATAGCATCACGGCGAGATTTTCCGTGAAGCAACTGCTCTTCTTTTGCCACT
TCACACATCAAGATACCGTGTTTTGTTATCAAGCCTACGAGGGTGATTAAGCCGACTTGA
GAATAAATATTCAAGGTTGCACCTGATACTTTCATAATACCCAAAATATTCATCACCAAT
AACGCCCCACTGATTGCTAGCGGAACAGAAACTAAAATCACCAACGGATCACGCCACGAT
TCAAACTGAATAGCTAAGACGATATAAATCATCACAACTGCCAGCACAAAGGTAAACATT
AATGCGTTACCCTCTTGGATATATTGACGAGATTCAGCTTTAAAATCATATTGATAGCCT
GATGGCAAGGAGCGAGCTAACTCAGCTTCAGCCCATTTTACGGCATCACCAATAGAACCC
GACACCACACCGCCAATTGTTGCCGAGTTAAGCTGGTTCATTCGGCTGAGGGAAGCTGGT
TCTGTACTTAATTCCATTGTGACAAAAGAACCCAATGGGATAGATTGTCCGCTCGCTGTT
GTCACATAGTAGTTCATTAAATCCTCTGGATTTAATCGGTCATTTCTCACCGCTTGCGAT
ACAATCGGATAAGCTCTGGAATCAATATCAACACGAGTAACTATAGCCCCTGACAAGAAC
GAACCTAAAGTGCCACTCACCTGTTGCATCGTTACGCCATAAGTCCCCATTTTCTCACGG
TCAAACTTCATCTTCATCGTTGCCGTGTTAAATTTAAGGTCTAAGTTAGCGAAGAAAAAT
TGCCCTGACGCTTGTGCTTTGGCTAAAATTTCACTGGCGACTTCTGCAAGTTTTTCATAG
CTATCTGCAGTCGTAATAACCAGTGAGAACGGCAGCCCACTTTCACCTGTCTGAATTTCA
GGGAAAGCAACGGCGTTAATATCCATACCAACCACTTGTTTTGCCATACCTGCAACAATG
TCTTTCACTTCAAACTGCGATTTGCTACGTTCAGACCAATCTTTTAAAGAGATAATCGAC
AATGAACTGTTGCCACCGTTAAAGCCTGCAATCGACATTGCGCCGTGAACCTCAGGCAAT
TTAACCACTTTCTCATTAAAAGGTTTCATCACTTCCTGCGTATAGTCCAAGTTAGTATTT
GCAGGACCAGATCCAAAAGCAACCACAACACCACGGTCTTCAGAAGGTGCAACCTCACTA
GACAATGAAGTAAACAAGAACGGTAAGCTCGCAAAAATAGCAATCGCAAAGAACAGCATA
AAGCCACGCACTGCCATCACTGCTGAAAGCATATTTTGATAACAGCTTGTCATCTTATCT
AACATAGCGTGAATGCATTTGACTAAACGCCCTTCTTCACCCTCTTTATGTTCTTTTAAC
ACACGGCTAGACATCATCGGCGAAAGGGTTAATGCTGCAATCCCCGAAATAAATACAGCA
CCAGCAAGGGTTAAAGCAAACTCTTTAAACAGAGATCCTGTAACCCCTTCCATTAATGCC
ATCGGTGAATATACCGCCGCAAGAGTAATGGTCATTGAAATGACAGGCAATGCAATCTCA
CGCGTCCCAATAATTGCCGCATCGAAAGGCGTTTTACCCTCTTTAACGTGACGCTCTACA
TTTTCCAATACCACAATCGCATCATCTACCACCAAACCAATTGCCAAAATCAATCCTAGC
AAGGTGAGCAAGTTGATCGAGAACCCAAGCATCTGTAATAAGAATAACACCCCAATCAAT
GAAATCGGGATAGTGATAACAGGGATAATCATCGCACGGAGTGAACCTAAGAATAGGATA
ATCACAATAAGCACAATGATTGTTGCTTCACCAATGGTTTTAATTACCTCAGAAATAGAG
CTATTAATCGCAATAGTACTGTCATACAAAATCTCAGCTTTAATGGAAGCGGGCAGATTC
TTCTCAATTTGTGCAAATAACGGATAGATATTTTTGGCAACGGTTAATTTGTTTGCCGTT
GCTGCAGACTCAACAGCAATCACCACTGCATCTTTGCCATTTGCTGTGGCTCGAGCATTA
TCTGAAGATTTATTCAGTTCAACGGTCGCAATATCTTTTAACTTAATTTGCATACCATCT
GCTTTGGTTGCCACAGTAATATTTGCCAGCTCTTCTACCGTTGGAGTTGTCGATAACACC
TTGTTTTTATAGACAGTGTAATAACCATTTGTACTGCCTGCCGCCGTCGAAAGGTTATTT
GCACTTAATGCCGATAACACATTCGCACCTGAAAGGTTATAGCCAGCCATTCTATCTGGA
TCTAACCAAATGCGTAAGCCAAAGGTTGAACCACCAAAGATACCAACGCTAGACACCCCA
TTGATCGTAAAAAATTGCGGTTTCACCACGCGATTTAGGTAGTCCGTAACTTGTGGAGAT
GAAAGATCATCAGAGGTAAAACGAATATACATAAACGCATCATTTGATCCCGATGATACG
CTGATCGCAGGATCATCAATGCCACTAGGCAAGCTTCCACGAATTGCATTTACTTTAGAA
GAAATATCCGATAACGCCTCTTGAGGATTGGTATTTAACTTCATCTTTGCCGTTACCGTC
GTAGTACTTGGTGAACTTGATGAAGTCATATAGTCGATGTTATCTGCCTGTGCAACAGCT
TCTTCAATTTGTGACGTAACAAGTGCTTGCATTAAACTTGCATCTGCACCCGCATAATTA
ACACTCACAGTAACAATTGAGATCGTCATCTCAGGATATTCACGCACTTGTAGCTTGCTA
ATAGACTGTAAGCCTAAGATTGTAATCAATAGGCTAATACAGATAGCAAGTACGGGGCGT
TTGATAAAAATGTCGGTAAATTTCACAGCTTACCCCATTACAGTTTTGTTTTTGTCGCTG
GTGCAATAACCCCAACAGGTTGTACATCAGAAATTTGAATTAAGGCGTTATTTTTTAAAC
GTTGTAAGCCACCAGTGACAATCACATCACCGGCTTTTAAGCCTTTGCTCAAATGAGAAT
AGACTCCACTGCGTTCAGCCGTCGTAACTTCCATCTGTTTAGCACGATAGATTTTATTGA
TGTCTAAACTTTTGTTCATTTCAGCCATTTTAGTCACTTTTTCCTTATCTTCATCAGATA
ATGGTTGAAGCACATAAACAGTTTCGCCATACATTGTATAAGTAACCGCAATTTGTGGCA
CAACAACCTGATCGTATAAGGTTGGTAATGCAACATTTAAGCGAGCAAACATACCTGAAA
GCAACTTATCTTGCCCTTCTGTGACCACTGCTTCAAGATTAATCAAACCAGTTGATGTAT
CCACCGCAGGATCGATAGCGGTAATTTTCGCAGGGAAAGTACGAGCAGGTAGAGCATCAA
TGGTTGCGGTCACTTTTTGCCCAACAAAAATATCTTCTAAGTTAGTCTGAGGTAAGGTAA
AACGAATTTTCATCGCAGACTGATCTTCCACACGCACAATTCCTGTGCCAATCGTCACAT
ATTGCCCTACATTCACATTCACAATACCCGCTTCACCGTCGAAAGGCGCATAAATTTGAC
GACGCTCAATCTGAGCTTTTGTCGCCTCAATAGTCGCCACAAGTTGCTCATAAGTTGCTT
TGGCATTATCAAATTCCGCTTTTGAAGCACTGCTTGACGCTACTAAGCTACGATAGCGAT
TATAGTTTGCTCTCGCTGTCGATAACTGAGCTTCTGTTGCTTTCAAACTGGCTTGTTCCG
CACTGCTATCAATTTCAACTAATAGCTGACCTTTTTTCACTTTATCGCCAGACTTCACCA
AAACTTTAGTGACCGTGCCAGCCGCCTGTGAACTTAACATAGCCCCTTGATTCGGACGAA
TAGAACCAACCGCAGAAATAACAGGTGTCCATTCTCTATTTTTAACGGTCATCACTGTTA
CATTGCTCACAGACTCAGGCATATTCGCCGCAGCTTCAGCCTTTTTCATCGAAATAAACT
GTTGCATACCAACAACACCACCAAACACGATAAGCACAACCAATAAGGTCACAACAATAG
CAAACTGCTTACCCTTCGTTGTCTTTTTCATATTTATTATCATATTTTCTCCATATCAAT
TTTGATTAAATCGTAATCGCTTTCCAAGTACGGATAATCACTTCTTCAAGCATCTCTTGA
GCATAAGGTTGATTTAACATTAACTGCTGATACATCAACTCCCACGCTGTTTTCATACTA
ATTGCAAGTAAAACAAAAGGCGGTAAGTTAGCAATAATATTTTGCGATTGCCCCTGCTTG
ACAAATTTATTCCACGTCACCCAATCTGCATTCAAACATTCCACCATTGTCGCTTGAAAT
TGTGGTAGCGACTCGTACTGATGCATATTTTTAACAATATTAGGGTTATCCAACATAAAC
TGCCAAGTTGCATTCTACAATTTTTTATATTGCTCAAACAGAGGCAAATCAGGATCATAT
TCCCGATCTACCGCAGAATGAAACGTATTAAACAAATACAACACAAGCTGATTAAGCAAA
GTCTCTTTATCCTTAAAATAAAGATAGATCGTACCCACAGATACCCCAGCTTCTTTTGCA
ATTTTGTGGGTCGAAAGATTTTGAACCCCTTCTTTTGCCATCAACCTATCTGTTGCATTG
AGAATACACATTGCCACCTCATTTTGAGGCAAAATACCCTTAAACATAAAAACAAGTCAA
GTTACTGAACGTTCGTTCATTCTACTGAGAAAAAAAGATTTTCGCAAAATTTAAAGTTTA
AGTTTTGTAAATCATAGATTTGCGCAAACGGTTGCGTTATAATTATTCCTATGATCAAGT
AGGGATGGCACGCATGGCGTCCACTTAATTCAATCTTATATACATATTCAAAGGACACCA
AGCGTGGTGTCCCTACATTATTTTTATTCAAATACAAAGGAACCCATAATGGCTCATCGT
CCAATCCAACAAGCATTATTAAGTGTGTCTGACAAAACAGGCATTGTCGAATTTGCTCAA
GGCTTAGTTCAACGTGGTGTAAAACTACTCTCAACCGGCGGAACAGCAAAATTACTCGCA
GACAACGGTTTACCTGTAACCGAAGTATCGGACTACACAGGCTTCCCAGAAATGATGGAT
GGACGTGTTAAAACCCTACACCCGAAAGTACACGGTGGGATCTTAGGTCGCCGAGGCACA
GACGATGAAATTATGGCACAACACAGCATTGAACGAATTGATATGGTCGTGGTTAATCTC
TACCCATTTGTCGCCACCGTTGCTAAACCGAACTGCACTCTTGAAGATGCGGTAGAAAAT
ATCGACATTGGCGGACCTACAATGGTGCGTTCTGCGGCGAAAAATCATAAAGATGTTGCG
ATTGTCGTCAATAACAACGACTTTAACGCTATTCTTGCTGAAATGGATCAAAACCAAAAC
TCACTCACCTTAGAAACCCGTTTCAACCTTGCAATCAAAGCCTTTGAACACACCGCTCAA
TACGACTCAATGATTGCCAACTACTTCGGACAAAAAGTACCGCCATATCAAGGTGCTGAG
GAAGAAGATATTACCCAAGTCTGCGGACAGTTCCCACGCACATTAAACTTAAATTTCACC
CGTAAACAGACAATGCGTTACGGTGAAAACAGCCACCAAAATGCCGCATTCTATGTCGAA
AACGAACTGAAAGAAGCGTCTGTGGCAACCGCAGTTCAACTACAAGGCAAAGCGCTTTCC
TACAACAACATTGCAGACACGGACGCAGCCCTTGAATGTGTTAAAGAATTTAACGAGCCA
GCTTGTGTGATCGTTAAACACGCCAACCCTTGCGGTGTCGCTCTTGGCAAAGATATTTTA
GAAGCCTACAACCGAGCTTACCAAACCGACCCAACTTCTGCCTTTGGTGGCATTATCGCC
TTTAACCGTGAATTAGACGGCGAAACGGCACAAACAATCGTAGATCGCCAGTTTGTCGAA
GTGATCATCGCCCCAACCATCTCTGAAGCAGCCAAAGAAGCCTTAGCGAAAAAGAAAAAC
GTTCGTGTATTAGCGTGTGGCGAATTTAGCGAAGCACAACCACGTTTAGACTTCAAACGT
GTCAATGGTGGCTTACTAGTCCAAGATGCCGACCAAGGACAAGTTGCTGTTGAAGATTTA
CAATTTGTGTCTGAACGCAAACCAACCCAAGAAGAATTAGACGATTTACTCTTCTGCTGG
AAAGTAGCGAAATACGTTAAATCCAATGCGATTGTCTATGCGAAAAATAAACAAACGATT
GGTATCGGTGCGGGACAAATGAGCCGAGTGTATTCTGCGAAAATCGCAGGGATCAAAGCG
GAAGACGAAGGTTTACAAGTGGCAGGCTGTGTAATGGCATCTGATGCCTTCTTCCCATTC
CGTGACGGCATTGATGCCGCGGCAAAAGTCGGCATTACTTGCGTTATCCACCCAGGTGGC
TCAATGCGAGATCAAGAAGTAATTGATGCTGCCAACGAACACGGAATGGCAATGGTACTA
ACTGGAATGCGTCACTTCCGTCATTGAAATCCCTATCAGCCTTTTGGGAACCTTCCTCCG
TAAGCGGGGGAAGGTATGAAAACAAATATATTCTGAAGATATTTATGATGTAATTCGCTC
GAATCCAGCTTCAAGATCAGCAATCAAATCTTCCACATCTTCCAAACCAATATGAACACG
AATCAGCGTCCCTGTTAATTTACGTTCAATGGCTGGGCGAATACGTTCAATCTCTTTAGG
TTGATTAGCCAAAATTAACGACTCAAATCCCCCCCAAGAATATGCCATTGAGAAAACCTC
AAAATGGTCGAGAAAATTCGCAAGCTCTTCATCAGATAAGGTTTTGCAAAGTTCAAAGGA
AAATAGACCGCTTGAACCTTTAAAATCACGTTTAAAATATGTGTTTCCTGGACAGCTAGG
TAGCGCAGGGTGATAAACCGCTTTGACTTCAGAGCGTTGAGCCAGCCATTGAGCCACAAT
AAGACTACTTTCTTCGTGTTGTTTTAAGCGAATACCTAAGGTGCGTAAGCCACGAGCGGT
GACATAGGCAGAATCAGCATCAACCATTTGCCCCATTAAATAAGAGTGTTCGCGTAGCTG
ATCCCAACAACGAGCATTTGAAACGGCAGTACCAATCATTGTGTCAGAATGCCCCACAAG
GTATTTTGTTCCTGCTTGGATTGAAATATCAATGCCGTGTTCAAGAGCTGGAAAAAGAAT
GCCTGCAGACCAAGTATTGTCAATCATAATCACAATTTCAGGGTTGATTGCTCTTGCAGT
ACGAACAATCGTTGGAATATCAGGAACTTCCATGGTTAGTGAACTTGGCGATTCGAGAAA
AAACACTTTGGTATTCGGCTGAATTAGCGTTGCAATTCCTTCTGCCATTAATGGATCATA
GAAAGTGGTTGAAACCCCCATTTTCTTTAATACGATACGACAAAAATCTTGCGTTGGTTC
ATAGGCTGCTCCAGTCATCAGAACGTGATCGCCTGGTTGTACAAAGGATAAAATCGCATT
ACTGACCGCCGCTGCACCGCAAGGGTAAAGGTAGCAACCAGCTCCATTTTCTAGTTCACA
CATTGCATCTTGTAGAGCAAAATGAGTTAGTGTGCCACGTCTGCCGTAAAATAAAGCCCC
TTTATAGCGGTTTTTGGTGGCTTCTTTTTTGTCTGCAACAGAATCAAATACAAGGGAAGA
GGCTCGTTGAATAACGCTATTTACAGAACCTTGGGTGTAACGTTTTTTTCGCCCTGCGTG
AACAAGTTGAGTTGCTAAGTTGTGCTTTGTCATATTGATGTCCATTTTTTATGTTTTGGG
TTTACAAATTCAGTGCCTTTATTTTGATAAGAAATACCTTCTAATTCAAGTAGATAACGT
TTAGCGGGAAGCCCACCACCAAAACCAGTAAGCGCTTGCGTTTTGCCTAACACTCGGTGG
CAAGGTATTAAAATCGAAATCGGGTTGCGTCCAACAGCTCCTCCAACAGCCCTAACGGCG
TTAGGATTATTTAACTGCTTGGCAATATCTCCGTAGCTTACCGTTTTACCATAAGGAATC
TCAAGCAATATTTTCCAAACAGCTTGCTGAAAAGCAGTACCCTGAGGGTTTAAAAAATCT
AGCTGACAAAACGCCACGTTTTCCCCTGAAAAATAGCGGTTTAATACTTGCACTGTTTTG
CAAAATAGTTGTTGAATTTCACCGCTTGCCTGTTCTGAACTTTTCCATTGTTGAAAGTTA
AGTGTTTGTTGCTCTTGTTCAAATTCAATGCCAAGTAAACCTGTTTGGTTTGCAATAAGA
AGCAATTTCCCCACTGGCGAATCATAAAATTGATAGAATATCTGAAATTTCATAGGATTA
TCCTAAAACAAAAGGCGTGTCACTTAGTGTACACGCCTTTGAGGTTACATCAAATGAAAA
TTAGAATTTGTAGTTTACGTTTAAGCCGTAAAGGTTAGCAGTTGATTTAACTTTAAATTC
ACCCACTGCACTTGTAACTGCTGTAACTTGGCTCTCAGTAAAGGTATTTTTGCTACCACG
CAAATGTGCATAAGAGAGGTCAACAGATAAATTCGGGGTAAAGCGATAAGTTGCACCTAA
AGTGTACCATGTACGATCTGTATCAGGGATTGAGATAGATGGATGTGCCACGCTTGCACT
TTCACCATAAGCAATACCTGCACGTAATGTTAATGCCTCAATCACATCATAAGACACGCC
TAACGCAATGCGAGAGTTATTATTGAACTTCTTATCTTTTTGTAACAACACTTTACCGTT
GTTATCTGTTGCACGAAGTTCTCGGAAGCTATTCCAATGTGTCTTTTTATAGCTATATTG
TACAGCCAATTTCTCAGTAAGTTTATGATAACCTGAGATTTCCCAATATGCTGGTAACTC
AAGGTTTAAGCGACCTGGAATTTCAACATTGGCACTTTGAGTACCCACATATTTCCCTTT
GAAACGTAAATCCACTGGAGAATGGTATGCAACACCAAGACGGTTGTTTTCATTAATATC
ATAGGTTAAGCCCACATTCCAACGAAAGCCCCATTTATCGCCTTTTAATCGACTTGCTGT
CGCTGTCGGTGCCATAGGATTTAAAGCACCAAAATGGCGCTCTAATGTTGCTTTTGCATG
TACTGCATTTAAGCCAGCACCAAAGCTAAATCCGTAGCCAAGATCATAAGCACTGCTGAA
GTTATAGTTTACCGCACTAAGTTTTGTTTTACCTGCTAATACGCCAGCACTATAGGTTTT
CTCAAATTCTGATTTTAAGCCATAATTAACATTAACACCGCCACCCACAGCAAAACGCTC
AGAGATTGGGGCAACAACATATAAATTAGGGACAATTGCACTTGGAATAATGTCTTTTGC
ATTTGCATTTCCTGTTGCTGATGATGGAATCGCTCTTCCATTTACTGTTCTAAAAGAACC
TTCAACATCAACATCAGCATCAACATAAACCCCACCTGCAGAAATTTCTACTTGTTTGAA
TTTGGTCATTAATGCTGGGTTTGTTGCCACAACAGAAGCGTTATCTGCAACTGCCGCATT
ACCTGCATACGCCATACCCAAACCAGAAGTTGACACTTCAGCTAATTGGAACGCTGCCGC
AGAAGCACCAGCTGCAGAAAAAGTAAAGATAGAAGCAAGAGCTGTTTTAGTAAATTTATT
CATTAGGTAATCCTTTATAGAATCGACTGTATCAAAATTAATTTATTTCACGTAAAAAAT
AAATTAAAGAACTGAAATGAAAATATATTGTTATTCTACGTAGCTTAATCATCGGTCGCA
ATAAAATTCCTCTAAAATACAAAGAGTTCTGACCAGTCAAATAAAAAGATGACATCTTAA
AATGGATGTTTTTTAAACTAAAAATTGTTGTTGTTGTTGTTGTTGTTGTTGTTGTTGTTG
TTGTTGTTGTTGTTGTTGTTGTTGTTGTTGTTGTTGNNNNNNNNNNNNNNNNNNNATCAG
TGGTATAAGAATACAGTTTGCCAGTTTCGAGAGGTAAAATATGTCCGAATGTAATTCAAG
TTCCTGCTGTTCTATTGATGTGGGAACTATTATTGATAACAGTGATTGTGCTGTAAATTT
TACTCAACTTTACACTACTAAAGCAGAAGCTGAAGACGCTTTAGCATTTTTAACCAGCAA
AGCTCGATCAACAGAATCTGAGCGTTGTGAGATTACCAGTGAAATTATTTCTACAGAAAA
TGGCTTCCAACTTACCGCTTGTTTCAAATTTAGCTACCAAGTTGAATCAATGATTTTTGA
GTTGGGAATGAGATAGCGAAGCGCTAGATAAAACTCACATAAACAGCTAAGTAATTCGGA
GCTTAATATGAATGAAATCACAAGCCTTAGCCAATTAGATTTAAATGGCAGTTATAGCTA
TGGCGATTATTTAAAATGGAAATTTCAAGAACGCGTTGAAATTATCAAAGGCAAAATAAT
GGCAATGTCGCCAGCGCCTAATCGATTACATCAACGGATTTCGATGAAATTAACAAAAGC
ATTCTTAGATGTTTTTGATAGTCATCAGTGTGAATTATATGTTGCTCCCTTTGATGTTCG
TTTTCCAGACAGCAATGGCAAAATCAAAACGGTAGTGCAACCCGATTTGTGTGTCATTTG
TGACCCGAATAAATTGGACGAAAAAGGCTGTATTGGCGCGCCAGATCTAATCGTTGAAAT
TCTCTCCCCTGGTAATTCAAAAAGAGAGATGAAAGACAAATACGAACTCTATCAAGAACA
AGGCGTAAGTGAATATTGGATAGTCCGCCCGGAAGAACAACATATCCAAATTTATGTGCT
AGAAAACGGACGCTACATAGGCGTGCAACCTGTGGTGGAAGGCGATGTAGTTACATCAAT
AAAATTTCCAGCGTTGAGTTTTGATACGAGTGGGTTGTATGAGTTGTGATTGAGACGGAT
ATGGTAAAGTAATCAAATTGTCTTTGTAGAAAATAGGGCGTGTTCACAATAAACCTGATC
AAGGGTAATGATGGTATGGACTGGTGTTTATATTGTTATCGCCATTTAGTTGATAATGCG
TTTGCTTCAAATAATACCGAGCCATTGTGACTCGGTACGATAAGTTAGCAAGAAATTATG
CGACATCGCTGGTAATAATTTGCTGTATTCGTTGGGTTAGATTGATGTTTGGTTAAGATT
TAAATTCAAAAGGTCAACATGCCTTAAAATCTCAGAGTTATTTTTTACAATAGGGACAGT
ACATCTAGTTGTCTAGTGTGCTTCCAAAATTTTTTAAGTATAGTTGGTCATGAAAGCTCT
TAAAGATAGTTCAATTTATTTAATAGGTGAATTTGCATCAAAATCTCTTCCGTTTCTATT
GTTACCTTATTTGACTAACAAGTTAGGTATGGAGGGTTTTGGTGAATTGTCTTATTACCA
AATATTGACAACAATATTTGTTGTATTGGTTGGCTTTTGTCAAAGTAATGCAATATCTAG
ATACTATTATGCTTATGGCCAAAGGTCTGTTAATTTTATTATGTTATCTGGGTATATATA
TACTTTTAGTATAGGTGTTATCGGTTTTATAACATCGTTATTTTTTGATAACAAAATTAT
TTCGTACTTGGTACTTTTATCTGTCTTTCAGGTTTTATTATCAGTACAATTATCCCTTAT
TCAGTGCCAAAAGAATCCTATTAAGTATACAATAATTCAGGTGGGGGCAATCATTTTATC
TATATCAATAACTATATTTATGTTGGAGTTTTATGATAGTGGTTTAGTTGAAAAGAGAAT
TCAATCGCTTTTATATAGTGAAGGTCTAATGTTCTTTCTTGTTTTTTTTATCTTTAACAA
AAGTGTAATTCGATTTAGTTTAAAGAATATTAAATTAGGTATTAGGTATATATTAAATTT
TGGTTTCCCTTTGATTCTGCATAATTTCAGTGGTATTATAAAGTGGCAATTAGATAAAGT
TTTAATATATAACATTTTCAGTAAAAGTGAACTTGGGATTTATGCATTAGGTGCAACTAT
TGCATCAATTATTTTAACTTTGATTGCTGCAATAAACCGAGCATTATTACCATACTACTA
TGAAGCATTAAAGAAGAAAAAAGTCGGAATAAATGAAATAAAAAAATGGGTTTTATATTC
TTTATTATTTATTCCAGTTTTATGGTTGGTTTTAATTAATTTCCCTTCTGAAGTTTTATC
TGTTTTTGTAGAAGAGGAACAGGAAATTTTAAAATATTATATAATAATATTTTCTTTAAC
AGCGCTATTAAATATTCCTTACGCCATTTTGGCTAATTATTTATTTTTTTATTCAAAAAA
TAAATATGTCACCTATTGCTCATTAAGTTCAACAGTATTGTATTTACTGGTTTTGTTGGG
GATGTTGTCATTTTTAGATATAAAATATATCCCATATGCTGGAGTATTATCGTCAGTTTT
TATGTTATTATTATTATGGTTTTATGTTAAAAAAGTAGATGCTAACTAAAAAGAGGTATT
TATTATGGAAGAAAAAGAATATATCAATCTTATTGAAGAGCCAAAAGTGGATTTTTCCTG
TTTTGACTCAAAATCTAGAGAAGACGGGATTAGTGGTTTTATGAGATTGAGAAATGAAGG
GGAATTTTTATCTTTGGCAATAGAATCGTGGCTTCCGATTTTGGATGAATTAATCATTGT
GTATAATAATTGTCAAGATAACACAGAGGAAATTGCTTTAAGATATGCAAGACTCTATCC
AGAAAAAATTAAAGTTTTTCACTACTTACCAATAGTTTATCCTCAAGGAAGCCAAAAATA
CAAAGAGTTAGCTTCTTCTGATTTTCATAGTTTAGTAAATTATTATAATTTTGCATTAAG
TAAAACAACGAAAAAATGGGCTATAAAAATAGATGGTGATCAAATATTATATAAAGGTTC
TGTTATTAGACAGAAGTATGAGGAATTAAGATTAAATAAACCTAATCATATCCAATTGCT
TTCTGGTGTAAATTTGATTGATAACTATGGGAAGTTATATGTTCCTTCGAGTGCAAGATT
CTGTAATTTTTATGGAGATTTATGGCTATTTAGAGTAGATAAAGATACAATTTTTAAGAA
AGGTCAAGAATGGGAATATTTAGATTTATCTAATAGAACTTATGTTGATACTATTTTTGT
CCATTATCATTTAAAATTTATGAAAAATGATTATGGTATAGGTAATTATGAATTAGATGA
GAATCCTAATTCTAGGTATTATCCTTTATATTTAGTTTTTCTCATAATGTTGAGGTTAAT
TCCTTTAGAAAAAATAGCTAAAGAGACATCAATGCCTATTATTGATTGCGAAGATCTGTC
TATTCAAAGGAGTAGATATTATAGAAAGGAGGCTTGGGATTACCTAAATCAGAAGAATGC
TAGTTTTTCCTTTTCTAGATTTATTAAAGAGTTTTATATATATTTGAGAGCTCATACAAA
ACTTAGAGTAGTAGTAAACATTCTAATACGAGTTTTAAGACCTTTAAAAAAGGTCATTGA
CAAATCAAAACTTTAAAAATAGTTATACAGTATATAAGGAGTTCTTTGATGAAAGGTGTA
ATTTTAGCAGCAGGCATTGGCTCAAGATTAAGACCAATGACAGATGATAAACCAAAGTGT
TTAGTTAAAGTTTCAGGGAAGCCAATGCTGGAGTATCAATTAGATGCTTATCGAATGGCT
GGTATTAAAGATATTGTGATTGTCATTGGTTACAAAGGCGAACATATTGAGCGTTATTGC
CGTTACATAAATGATCTTAATATCACGATTATTAAAAATGAAGAATATGAGGAAACAAAT
AATATGTATTCTTTATATTTAGCAAAAGAACACCTACAAGGAGAACCTTTTATATTAAAT
AATGCAGATCTAGTAATTGAAAAGGAAATTATTGCTAATATGCTGGCAGCTAAAGAAGAC
AATTTAGTAGCAGTAGATGTCGGATTATATAATGATGAATCAATGAAAATTATTTGTGAT
TCTGAGGGATATATAAGAGACATTTCGAAAAAAATACCTCAGGATCGAGCTGTAGGATGT
TCTATTGATTTCTATAAAATTTCTCATCAAATATCCACTCTTTTATTTAAAGAGATCACA
GAAACAATTGAAGAAGGAAACCGCAAAAATTGGACCGAAGTTGCTTTACAAAGAATTTTC
CAAAGAAAAGATGTTTTATTTAGCGTATTAAATATTTCTAAGTATAAATGGGTTGAAATT
GATAATTGTGATGATTTAGCATTAGCTGATATGTACTTCTCACAATTGAATAGAAAGATT
ACTGATTATAAATGCTATTTATTTGATTTAGATGGTACGTTATATGTGGGAAAAAATGTT
ATTAATGAAGCAATAGATTCAGTGAGGCTGTTACAAAAGCAAGGAAAAATAGTTAAGTTC
TTATCAAATAATTCTTCTAAATCCAAACAGGATTATGTTAGTCGATTAAATGAATTGGGC
ATACAGTGTAATGTAAAAGACATCATTCTTTCAACCGACGCAACTCTAAGATTTCTATCT
GAGAAAGAAATAAAAAGAGTTTATGTATTAGGAACAGAAAAACTTAAACAAAGTCTTATT
GAAAATGGCTTCAAGCTTTCAGAAGATGATGCAGAAATAGTTGTTATTGGTTATGATACT
GAATTAACCTATTCAAAACTTATTACAGCAAGTAAATTAATCAATAAAGGAATTGATTAT
ATTGCAACTCATAAAGATATATTCTGTCCAACAGAATTCGGACCAATTCCTGATATTGGA
TCTTTTATCCAAATGCTAGAAATGACCACAAAAGTGGCTCCATTGAAAATTTTTGGGAAA
CCCGATATCAGTATGGTTGAACTTGTTGCTAAAGAACTAAATATAGATAAATCTGATATG
CTGATGATCGGGGATAGATTATACACAGATATATTAATGGCTAAAAATTTTGCTATTGAT
TCAGTGTTAGTATTATCTGGAGACACGACACGAGACATGTTAGAAGTTTCTGATATTAGT
CCAACATATGTTTTAAAAAGCTTTAATGTGTTGTACTGATAACATAAGAGGAAATTATAT
GAGGAATAAAATCATTTGGATTTATAGAGCATTTCATGCTCTATCTAGAGTAATTTTAGG
ATATCCTTTATATTATATTTCAGGTTTTATTCCTCGCAAAAAATGTATTTGGGTATTTGG
AAGTTTTGGCATTTTTAATGATAATAGTCGTTATTTGTATGAATATGTTATTAAAGCTAA
TAAACATAATATAAAAGCTATTTGGATTTCTAATAATAAGCAATCTATAATTGAAGCTTC
AAAATACGGGAAGGCCTATCACGCATTAAGTATAAATGGATTATATTATACTTTAATAGC
AAAAGTATATATATTTTCTTGCTATGTGTCTGATATTAATTATTTTACATCAAGAGGAGC
AATAAAAGTAAATCTTTGGCATGGGATACCATTGAAAAAGATAGAGTTTGATATTAATAC
ACCTCCATTAAATAAAGTGTTTAAAGATGCAAGCTTTATATCCAAGGTATTAAGACCTCA
GATTTACCAACGTAATGATTTTTTAATCTCTCCCACTAAATATATTGCTGATTATTCTTT
AAAATCTGCATTTAGAATAAATGATGATAATATTATTCTAGCTCAATATCCTAGAGTTAG
CTACTTAAAAAGTTTAATGTTAGAAATGAAAAATAAAGATAAATTAGAATATTCAATATT
TCAAAAAGTATTTTTATACACTCCAACCTGGAGAGATAACTCATATGATTTTATAAAGAA
GTCAGAGATCAATTTTGAACTACTTGATAATTTAATGAAAGAGAATAATTCTATATTTTT
GGTTAAGCTTCATTCTGCTACAAAATTATCTGTTGATTTTTCAAAGTATAATAATATTCG
ATTGATAGATAATAAACAAGATCCTATGAAATTATTAGCTATTGCCGATTGCTTAATTAC
GGATTATTCGTCTATATATCTAGATTATTTGATTGTAGATAGACCTATAATTTTCTTTTC
TTTCGATCTAGATGAATATCTTCAGGGGAGAGAGATGTATTTTGATTATGATTCTGTTCT
GGCTGGAAATAGAGTAAATTCTTTTTCAGAACTCTTTAGAGAGATCCTGAAGGTATTTGT
TGATGATAGATTAGGTAAGGAGCGAAGAAAAAAAATGTCTTCATTATTTTTATCTAACGA
TACAGATAGTAACAAGAGCATAGTTGATAAAATAATAAATAAACTTGGTCATTGATATTT
AATATATTAATTATACTTCATAATAAGGAAAATTTTTAATGTTGTTTTCAGTTATTATAC
CGACTTGGAAAAGAGATAAAGAGTTAGATTTAATTTTAAAGAGTTTGAGTGAACAGGCTT
TTAAATTGAATATCGTTGTTCAAGTAATAGTAGCAGATAGTCATAGTAGTGACAAAATAA
CTTATATTTGTGATAAGTGGAAAGAAAAATCAAATTCTTTAAAAATAGAGCATGTCCATA
CAGAAAATGTACTTGCAAGTAAAAGAAATTATGGGCTAAAATTTTCTGAAGGAAAATATA
TTATTTTTTTAGATGATGATTGTGTGCCAACCTCTACTTTTTTAGAGTGCTGTATGTCTT
ATTTACCTCAATTAAATAAAAAAATTGTATTCTGTGGAGAGGTTAGATTTCTTCCAGAAC
AAATAAACTCCAGTAATTATTATAGATATAGAGATTCTCGCCATCCTAAGTCTCAAGTAG
GAAAGAGACTTGATCAATGGGGGTTTGTAGCAATGAATTTTATTATTTCTAAGGAGCAGA
TTATTCATAATCAATTATCTTTTGATGAAAATTTTATTGGATATGGGGCTGAAGATCATG
ATTATGGGTTTAAATTAGTCGATAAAAATTTTGATATTATTCAAGGGGAACAATGCATTA
TGCATTATGAGTTTGGTGGAGATATAAATAAATACGCAAATAAAATTTATCATGCATCTA
GAGATGGAATGAAGGTTATGAAAAAAATCTATAAAGATAGAGTTTATATTGGAAAAACCA
AACTAAGATTAATAGAATATGTTTTTTCTAGCCCGATTTTGAAATCTTTAGGCCTATACA
CTTTATTTAGCCCCATTTTTAGAAATTTCATCATTAAATTCCTTTTATTAACAGATAAAG
TAAAATTTTATCATTTTAATTTTTTATATAGATATATAATATTATCCTCATATATCCATG
GAATTATAGATAGAGGCAATAAAGATTTGAATGAATTGAAAGAAAACTGGTATAAATAGT
ATGAAACTTGTTCGAACTCACTCACACATATCCAATTTAATAGCATTGTTTTGTTTTTTT
GTTACTTTTTTCAGAATATCCTTATTTCATGAGTATATATATTTATCATTTATTCTAGGC
TTAATAGGATTTATTACATTTTTGACAAACCTTAATAAAAAAATATTATTTAATAAAAAA
GAAACATCTTTATTGTTACTATTAGTATTTATGTTTATCTATACTATAGTATTAGATCTT
TATCAAATAGGAGAAAAAGAATTTAAAATTAACTCTTTGTTTAGCATTAGGATTATTTCA
ATGATTTTCCTTTCTTTTTTACCTGCTTATTTAATATATAAATTTTATTTAAAATCAAAC
CATTATTTATTTGATACCCTTTTTAAATGGTCTTTATATATTCAACTGGTATTTTTCATA
ATAATGTTTCTATCCCCAGATTTGAAGATAGCTTTATATAACACATTTGCTTTAGGAAAA
GTTAACTTGTATGACCATAATTTAACAGTTAGAGGATTTGGTCTGTCATCAGAAATTAAT
TTTATGACTCCTTCTTTATTAATATATATGACGTTTATTTTGATAGAAAAGAGGATTTTA
CTTAAATTAATTGTTGTAATCACTCAAGTCATAAACTCTAATATGGCTATTATTTCTTTT
ATTTGCGCTGTATTATTTTTGGGCAGGTCAAAATTTATTTTTAAAATCTTTATTTTTATT
TTACTATCTTCTATTATTATGATTTTTAATGATTCTTTACTTGAAACTTTAAAGAATTTC
ATGCCTAGATTTTATTATGAGTTCATTGGAAGTAATGGAACTAGGACCGCCAGTATATTG
ATGAATACAAATATATTTGAAGGCAGATATATTGACATCTTCACTTTCCTTTTTGGTTAC
CAAGAAAATGTGGCAAGCAATGTTGGTGTTGCAACTATAACTCATGACTCAGGATGGATT
ATAATGTTTTTTTATGGTGGTGTAGTCTTTATCCTATTGTTTCTACTATTTGTATTTTTA
TTATCAATCCTTATATTTGAAAATAAGTTATATGCTTTATTATGGTTTAATCTAGCTCTT
ATTTTTAATTCAAAAGGGATGATTCTTGGTATGAATGGATATTTCTTTTTATCTTTTTTA
TTTCTTTTTTCAAAAAGGTTTAATAAATTAAAATAATATTAGGTACATATTATGAAGAAT
AAAGTTTTATTAATCACTGGTGGGACAGGTTCATTCGGTAATGCTGTTCTAAAGCGTTTT
TTACAAACAGATATTAAAGAAATCCGTATTTTTTCTCGAGATGAGAAAAAGCAAGATGAT
ATGCGTAAAAAATATAACTCACCAAAGTTAAAGTTTTATATAGGTGATGTACGTGATTAT
AATAGCATTTTGAATGCTACTCGTGGTGTGGATTATATTTATCATGCAGCAGCATTAAAG
CAAGTTCCATCTTGTGAGTTTTACCCAATGGAATCGGTTAAAACAAACGTATTAGGAACA
GAAAATGTACTTGAAGCTGCAATTCAAAATAAAGTAGAGAGAGTAGTTTGTTTAAGTACA
GACAAAGCGGTATACCCAATTAATGCTATGGGTATTTCTAAAGCAATGATGGAAAAAGTT
ATTGTGGCTAAATCTCGTAATTTAGAGGGATCAGGGACAACTATTTGTTGTACCCGTTAT
GGTAATGTAATGGCCTCTCGAGGATCTGTTATCCCGTTATTTGTAGATCAAATTCGTCAA
GGTAAGGCATTTACTGTCACGGATCCTGAGATGACTCGCTTTATGATGACGTTAGATGAT
GCAGTAGATCTTGTGCTATATGCTTTTGAAAATGGCCAGAATGGTGATATTTTTGTTCAA
AAAGCTCCTGCTGCAACTATCGCAACTTTAGCAAAAGCTATCACAGAGTTACTTTCTGTA
CCAAATCATCCGATTGACATTATCGGAACACGTCACGGAGAGAAAGCATTTGAAGCTTTA
TTAAGTAGAGAAGAAATGCTTCACGCAATCGACCAAGGTTATTATTTCAGAGTCCCAGCA
GATCAGCGAGATCTAAATTATGGTAAATATGTTGAAACGGGAAATCTAAGAATTTCTGAA
GTGACAGATTATAATTCGCATAATACAGAGCGTTTAGATGTTGAAGGAATGAAAAAATTA
CTTTTGAAACTAGAATTTATTCGCTCAATGATTAAAGGTGAATATATTTCTCCAGAGGAA
TAATATGAAAGTATTAGTTACAGGCTCAAATGGTTTTATTGCCAAAAATTTAATCCAATA
TCTTTCTGAAAAAAATGATATTGAGATAATGCTATTTAATCGTCAGTCGTCAGAAGAAGA
ACTTAATTCTATGTTGTTAGAGGCTGATTGGATAGTTCATTTAGCTGGAATTAATCGTCC
TAAAAATGAGCAAGAATTTATCGAGGGTAATATTGAATTAACTCAAAAAATAGCTAAATT
TTTGCAAAAAAATAATAAAAAAACACCGCTTATTTTATCTTCATCTATTCAAGCTGAAAG
AGATAATGCTTATGGAAGAAGTAAATTAGCTGGTGAGGATATTATTTCTAACTTATCTAA
ATTAAACGGTAATCCTATATATATTTGTCGTTTAGCTAATGTTTTCGGTAAATGGTCTAA
GCCTAACTATAATTCTGCTGTTGCTACATTCTGTTATAATACAGTACACAATTTACCTAT
TGAAATCCACGATCCGAATGCCGTAATTAGATTGGTGTATATTGATGATGTTGTAGAATG
TTTTTGGAATATTATTCAAGGTTTATATCAACCTACAGGCATTTATCAAGTTGAACCTGA
ATATAAGGTGACAGTTAGTGAGTTAGTTGAAATTTTAGCTTCATTTAAGCACTCAAGACA
ATCATTAGTAACAGATGAAGTAGGTGTAGGGCTAAAACGAGCTTTATACTCGACTTACTT
AAGTTTTTTTACTCCCGAGCATTTCGATTATTCTGTGCCTAAATATGGCGATGAGAGAGG
AGTCTTTGTTGAAATGCTAAAAACACCATCAGCAGGTCAATTTTCTTATTTTACTGCATA
CCCAGGCATTACAAGAGGCGGGCATTACCATCATTCAAAAAATGAGAAATTTTTGGTAAT
AAAAGGAAAAGCTTTATTTAAATTTAAGCATATTGTAACTGGAGAATATTATCAATTAGA
GACAAATGGCGATGAACCAAGAATTGTAGAAACGGTTCCTGGGTGGTCGCATGATATTAC
TAATATTGGCAATGAAGAGATGGTTGTAATGTTATGGGCAAATGAAATTTTCGATAGAGA
AAAGCCCGACACTTATTTTATGCCTTTAACTCAATGATGAAGAGAAAAATGTATGAAAAA
ATTAAAATTAATGACTGTGGTTGGTACGCGACCTGAAATTATTCGTTTGTCTAGGGTAAT
GACAGCGTGTGATAAATATTTTGAACATATTTTAGTCCATACAGGTCAAAATTATGACTA
TGAGCTGAATGAAATCTTTTTTGCTGATCTTGGTATTAGAAAGCCAGACTATTTTTTAAA
TGCTGCAGGTTCTACCGGAGCTGAAACAATAGGAAAAGTTATTATTTCAGTAGATCAAAT
TTTAGAACAAGTAAATCCTGATGCGCTACTTGTCTTAGGCGATACAAACAGTTGTATGTC
CGTATTACCAGCTAAACGTCGTAAGATTCCAACATTTCATATGGAAGCTGGGAACCGTTG
CTTTGATATGCGTGTTCCAGAAGAAATTAATCGTAGAATCGTAGATCATACTGCAGATAT
TAATTTAACATATAGCTCTATTGCGAGAGATTATTTACTGGCGGAAGGACTTAGACCTGA
TCAAGTAATTAAAACAGGGAGTCCAATGTTTGAAGTGCTAAATTATTATAAAGATAAAAT
TTATGCTTCCGATGTTTTAACAAGATTAAATTTAAAAGAAAATGAATATTTTGTTGTTAG
TGCACATCGAGAAGAGAACATAAATTCAGATAAGAATTTTTTAGATTTAGTTGAAATGTT
AAATGCCGTTGCAGAGAAGTATAAATATCCTGTTATTGTATCTACTCACCCTCGTACTCG
CAAGAGAGTTGAGGAAATGGGGGTTAAGTTTCACTCACTAGTACAGCTGTTAAAACCACT
GGGTTTCAGTGACTATAATAAGTTACAGCTGTCAGCTAAAGCAACTTTATCAGATAGTGG
AACCATTAATGAAGAAGCTTCTATTCTAAATTTCCCCGCATTGAATTTACGCCAAGCTCA
CGAACGGCCAGAAGGTATGGAAGAAGCTGCAGTAATGATGGTTGGGCTGACAACTGATAG
AGTATTGCAAGGATTAAACATTTTGGAATCTCAATCAAGAGGAGAAGTGAGAACATTACT
CCTAGTTGAGGATTATAGTATGCCAAATGTAAGTGAGAAGGTTGCTCGTATTATTTTAAG
TTACACTGATTATGTTAGCCGTGTTGTTTGGAGAAAATATTAATAATGAGAATCGCTCTA
GTTACTCAATATTTTTGGCCTGAAACTTTCTCTGTTAATGATCTTGTGAAAGAGTTAGTT
TCACAAGGTCATACTGTTGATATTTTTACTGGTAAGCCGAATTATCCTGATGGGAATATT
TTTGAAGGCTATGAAAAAAATGGATTACAAGTAGAAGAGTTTATACCTGGAGCAACGATA
TATAGAGTACCATTATATCCAAGAGGACAAAAAAGTGCTAATGGATTAGCTATTAATTAC
TTATCTTTCATTTGGTATGGGGTTCGTAATTTCTATAATTTTGCACAATATAAAAATTAT
GATCATATATTTACTTTTAATATATCTCCACTTACTGCAGCTATACCGGCTATTTATTTA
AAGCATAAAACAAAAACACCACTTATATTATGGATTCTTGATTTGTGGCCTGAAAGTTTG
AGTACTACAGGATATATTAAAAATAAATTTATATTGAATGGCATTGGCTACATGGTTAAA
TGGATCTATTCAAAGGCTGACAAGATATTTGTACAGTCGAGGGGATTTATAGATCCTGTT
GCTGAGTATACTGAACGAGATAAAATTAGGTATTTCCCAAATTTTGCCGTAGATGAATTG
CCAGATATATCTCGACCAACAAAAGTGCCAAAAGAGATTTTAGATTTATTGGATAATAAT
TTTTGTATTGTATTCACTGGTAACTTAGGGACTGCTCAAGCAGTAGAGACGATCGTTGAT
GCAGCCAAATATTTACAAGATATAATAGATATAAAATTAGTTCTTGTAGGCTCTGGTAGT
ATGTCTTCTTGGTTGGAAGATACAATATTTAAAAATAATATTCATAATATAATTTTAGCT
GGGCGATATAATTCAGATGAAATGCCACAGTTTTTATCTAGAGCAAAGGGATTATTAGTA
ACCTTAAAAAATGAATATATCTATAGCCAAACTATACCAGCCAAAGTCCAAACCTATTTA
GCTTCTGGAAAGCCTATAATTGCAAGTCTTAATGGAGAGGGCGCTAAAATTATTGAAGAG
GCGCAAGCTGGATACACTTGTGAAGCAGAAAATGCGGTAGAGCTTGCTAAAATGATCAAG
AAATTGTATGTAAGTTCAGATGAAGAACAGAGACGTTTGGGAGAAAATGGGCGTAGATAT
TTTTTAGAACAATTTGAGATAAAAAAACAAGTAAAGAAGTTAGTTGAGCTTCTTGATAAA
TAATTTTTTTGCTAGAGTTATATAAATGAAAAAGATTTTAATTACAGGTAAAAATAGTTA
TATCGGTTCATCAGTAGAGTATTGGCTATCTAAGTATAATGTATATGATACTACTACATT
AGATCTACGAAATTTAGATTGGAAAGATTACGATTTCTCCGAATATGATGTGGTATTTCA
TGTTGCAGGTATTGCTAATTTTTCCAAAGACATTTCTCAAAAAGAATTATATAGACAAGT
TAATACTCAATTAGCTGTAGATGTGGCACAAAAGGCCAAATTATCAGGGGTTAAACAATT
TATCTTTATGAGTAGCATAATTGTTTATGGTGATAGTACATTAAATAATAGAGTTATTAC
AGCATCGACCGAACCATCTCCAAATGATATTTATGGAGACAGTAAATGGCAAGCAGAACA
GGGATTAAGTCAACTAGCTGATGATAATTTTAAAATTGCTATTCTTCGTCCTCCAATGAT
TTACGGTAAAGGTTCGAAAGGAAATTACCCTAAGTTGTCTAAACTTGCTAAATTGCTTCC
AATTTTTCCTGATTTTTATAATCAGAGAAGTATGCTACATATTGACAATCTTTGTGAGTT
TATCAAGCAAATTATTGATAAAGAAAAAAGCGGTTTGTTTTTTCCACAAAATAAAGAATA
TGTATCTACTTCAGAGTTGGTTAGAGAAATTGCAGAAGTTTCTCACAGAAAAGTTTTTTT
GATAAAAGCATTTAATCCAGTTATTAGATTAATGTTTAAATTGGATATTGTGAAAAAATT
GTTTGGTAATTTGGTTTATGAAAAATCAATGAGTCAATATGATTTTGAATATCAAATTAG
GGATTTTAGAGAAAGTGTTAGATTAACTGAATCAAAGTAAGGAAGGAAATATGCAAATAG
ATCTCAATATTTCACCACAAAAGATAGAGCAATTACTGTTAGTAACAAAGCCTGGCGAAG
AAGTGCTATTTACTTATGGAGATAAAGTTATTGCTCAGTTAAATATGGTTCAAGCAGGTG
TTAAGAAAAAACGCCAAGCGGGAAGATTAGTTGGGCAAGGGATTAAATTAGATGAACGTT
TCTTTGAGCCATTAGATGAAGAAGAATTAAAGCTATGGTAAATAGATATTTATTGGATAC
TCATACGTTGATTTGGTGGTGGACTGAGCCAGAAAAACTATCACCAAAGGTTATTCAAGC
TATTTCTAATCCTAGTTCTGAAGTATATGTGAGTTCAGCAACTATTTGGGAAATTGCAAC
GAAATATCGAAAAGGCAAGTTAACACAGGTGGAAGGTATATTTAACCATTATGTAAAATT
ATTGGAAGATGATGATTTTACAGCTTTAGATATAACGTTAAGCCATGCCGCAATAGCTGG
GTTATTTTCCCAACAACATCAAGATCCTTTTGATAGAATGTCAGCTGCTCAGAGCATCTT
AGAAAATTTGACTTTAATTAGCTGTGACTCTGCATTGTCTCAATTCCCTGTTCAAATATA
TTGGTAATATTGGCTTATAGGAAAATTTATGATCAGAATTTTAGATTTTTTATTCTCTAT
TTTAGGTCTTGTATTTACATTTCCTATTCTTGTTATAGTAACTATCTTAGGGTATTTGGA
TACAGGTTCGCCTATTTTTATTCAAGAACGTGTTGGTAAAAATAAGAAACCATTTAAACT
CATTAAATTTCGTACTATGAATGTTAATACCGCATCAGTGGCGAGTCATCTTGCAGGTTC
ATCTTCTATTACTAAATTAGGTCGTTTTTTAAGAAAAACTAAAATTGATGAACTCCCTCA
ATTAATTAATGTTTTAAAAGGCGAAATGAGTTTAGTAGGTCCTAGACCCAATCTTTTTAA
TCAAAAAGAGCTTATTCAAGAAAGAGAAAAATATAGTGTATATGACGTTCTACCAGGTAT
TACAGGATTAGCTCAATTAAGTGATATTGATATGTCTATCCCAGAATTATTAGCAAAAAC
CGATTCTGAAATGATCAAAAACCTGAATTTGAAATATTACTTTAAATATATAGTTTTAAC
AGCCTTAGGAAAAGGTTTTGGAGATCGAGTGAAATAATAATATGTTAATATCATATATAT
TCCAAGAATATACAAAATAAACTTGTTTTATTATGTGTTGTTTTTATATGTTTCCATTTT
AAATGTAGGGGCTATTCTAAGTTTAGTGTATAATGAACCGCTGATTTTAGGTAAATATTG
AGGCATTACCACAAGATTGGAATAGGGATCGTATTATGAATGCGATTTGTGAATTGGGCA
CACCTTGTTATAGTGGCTCTTGTTCTGAAGTGTACTTAGAAAAAGCATTTGATAATACGC
CTTGGAGACGCTGAACAGCGTTTAGAAAATGCGAAAAAATTAGGTGAAACGAGTTTAATG
TTTTTGGTTGATCCTACTTTGACTGAAGATAATTTAAAATACATATTAAGTAGTATTAAA
TCAATTATTCAACAGATTGGGTAGATATATCATTAGGTAAAATCAAATGGATAGAAAGGT
TAGATTGCATAGGTATTTACAATTTTTTGTTGCTAACTTTTAGGAAAAGAAGTGTAGACA
GGGTAAGATAACAATATGTTAATGTCATTTATTTATTCATCAATATATATTCCAAGAATA
TATAAAAAATTTATTTTATTATTTATTGATTTTTGTATTTTTCCATTTTTAATTTGGATA
GCTTATGCTTTACGTCTCTTTGATTTAAATGCAGAAGCTATTCCAAATTTGCCTTATGGT
GAAATTTTAGTTTCAATTATTGCTGTAGCGAGTTTAGCCATTTGTGGGGTTTATCACTTT
GTTATTCATACATTCTCTGAAACGTTAATTTTCCAGCTTTCTATTGCAACGTTGATCACT
GTTATTGCACTATTTTTGTTAGGCGATAGCACTCCAGCGGTTATTCCGACATCAATTCCT
TTGATGTTCGGTTTTTTTATGTTTGCTTGGGTATATTTGAGTCGAGGTGTTATTAGAGCT
TTGGTTAAAAACGCCTTACAAGCGGATACTCCGCGTAAGCGAATTGCAATTTATGGTGCA
GGATCTGCAGGGCAGCAATTGGCTGTGTTGTTGCTTCGTTCTCACGAGCATTTGCCTATC
TTTTTTATTGATGATAATGAGAATTTGGCGAATACTCGCTTAGGGCGTCTAAAAGTGTTT
TCTGCTCAGAATGCGCTTGAGAAATTTCAACGTTATCAGATTGATCAAGTCATTATTGCT
TTGTCATCCGTTGAACGTGCTAGAAAAAATGAGATTGTGAAGTTTTTATCTGACGCTAAA
GTAAAAATTATGGAAATTCCGGAATTAACTCAAATTGTTGATGGGAAAGTTTCTATTAGT
GATATTAAAGAAATTAATATTATTGACTTATTAGGTCGAGAGCCTGTGGCGCCAATTCCT
GAATTATTCAGTAAAAATATTCAACAGCAAATTGTGATGGTAACTGGTGCTGGTGGTTCT
ATTGGTTCGGAACTTTGTCGTCAGATTATTCGTAATCAACCTCGTAAATTGCTTTTATTT
GAGATTTCGGAATACGGATTGTATGCAATTGAAAGGGAATTAAACGAAATTGTTAAAACT
CAGCAGTTAGGTCATATTGAAATTATTCCACTCTTAGGGAGCGTTCAGAACTTTAAACGT
TTAGTTGAAATTATGCGGGTTTATCAAGTGGATACGGTATATCACGCGGCAGCTTACAAA
CACGTTCCAATGGTTGAGTATAATGTAGTTGAAGGTGTGCGAAATAATATTTTTGGTACT
TATTATACTGCGCAGGCGGCGATTGAAGCTCAAGTTAACTCTTTTGTATTGATTTCAACG
GATAAGGCAGTGCGTCCTACTAACGTAATGGGCGCAACTAAACGCAGTGCTGAATTGTGT
TTGCAAGCATTGGCTATGGAAAAGAGAAACAGCTTAGACGGTGTTGAACATAACACACTT
TTCTCTATGGTTCGTTTTGGTAATGTTTTAGGTTCATCAGGTTCCGTTATTCCGCTATTT
AAAGAGCAAATTCGCCAAGGCGGTCCGATTACGGTCACAGATCCAAATATTATTCGTTAC
TTTATGACAATTCCAGAAGCAGCTCAATTAGTTATTCAAGCAGGAGCAATGGCAAAAGGT
GGCGATGTATTTATTTTAGATATGGGGGAGCCTGTTAAGATTGTTGATTTAGCGGTAAAT
TTAATTCGCTTATCTGGCTTAGAGGTGAAAAATCAAGATAATCCAACTGGTGATATTGAG
ATTAAGTTTACTGGGCTTAGATCAGGAGAGAAACTTTATGAAGAGTTATTGATTGCAGGC
GATAATGTAGAAACAACCGCACATCATCGTATTATGACTGCAAAAGAAGATTTTTTGCCG
TTAAATGAATTGCTAGCTTTACTTGAAGAATTAGAGTTAGCTTGTCAAGATAATCAATGC
GATAAGATTCGTGATATTTTGTTGAATTCTCTAATTGGGTATACTCCGGTAAGTAAAATA
GTGGATTTTGTTTGGCGGATGCAAGTAGATAAATAGTATATTTAGATTAGCCTATTCCTT
TTTTTCTGTGCAAATAAATGTGGTTTGTTGTATACTAGAACGATGTTTATTAAGTTCAAT
TCGACGTTTGGTGTGTGAGTTTTGAGCTATTCTGATGGATTTTGTTAATTATAAAATGAG
TAAGATGGATTATGTGTAAGTTAACTAAAGCTCTTGTTTTTACTGGTGTGATTTTATCTC
TTTCTGGTTGTGGAATGATTTTACCTGCAACGCATTCTCCTATTGTTGATACGGAAGTGA
GGGGAGAGAATGTGGACTTTGAGAAGGTTGTGGATGCTTATTTAATTACGCCTCAGTTAG
TAAAGCAGTTGGCTCCTCGTGCGGTGAAAGCAAGTGATAACATTGGTTTAGAACAACAAA
TTAAGCGTTATCAATATAAGATAGGTGTTGGCGACATATTAAATGTCACAGTTTGGGATC
ATCCTGAATTGACAACTCCTGCAGGTGCTTATCGTTCTGCCGCTGAATCAGGTAATCAAG
TGCATGCTAATGGAACTATTTTTTATCCATATGTTGGGCAGCTTAATGTTGTTGGCTTAA
CAGTAAATCAAGTTCGTGATAAATTGACAAAAGCTCTTTCAGCCTATGTCACAGATCCTC
AAATTGAGGTAACAATTGCCTCATACCAATCTAAAAAAGCATATATAACAGGCGAAATCA
AGAATCCAGGACAGCAATTTTTAACTAATATTCCGCTCACCTTGTTAGATGCTGTAAATA
AGGCTGGAGGATTGTCTGATAATGCGGATTGGCATAATGTGACTATTACTCGTCATGGTA
AAGAGGAGAAACTCTCTTTAGCAGAATTGATTCAATTTGGTAATTTAACGCAGAATCGTT
TGTTATCTGATGGCGATGTGGTTCATATTCCACGCAATGATGCGAATAAGGTGTTTATTG
TGGGGGAAGTGTCAAAACCTCAGATGTTGAAAATTACTCATTATGGTATGACGTTAACCG
AAGCAATTGCTCAGAGTGGGGGAATTGATAAATTATCTGCAGATGCAACGGGTATTTTTG
TTATTCGTGGTCAACGTGATGTAAATAAGTCAACGGTTTCAAATGAAGCTGAAAAAACAG
ATAAGATTGCAGATATTTATCAATTGGATTTGACTAATGCAACTTCCTATGTATTAGGAA
CAGAGTTTTATTTAAAACCTTATGACATTGTTTATGTGACAACAGCGCCAGCAACTCGTT
GGAATAGAGTGATTGCCCATGTTGTTCCGTCATTATCTGGTTTCAATAATCTAACAGAGT
CTATATTAAGAGTGAGGAATTGGTAATTAATGTTTGGAAGTATTTTAGTTGTTTGTATCG
GTAATATATGCCGCTCCCCCGTCGGAGAAAAATTATTAAAACAATATTTTCCTGAAAAGC
GTATTTTTTCAGCAGGTATTTCAGCTGAGCGTAGCCATTTAGTTGGAAAAGGTGTAGATC
CAACAATGCAACAAGTTGCTATTTCTCGTGGAGTGGATCTTTCTGAACATCGTTCACAGC
AATTAACGTCTGAACTATGTAAGAATGTAGACTTGATTCTTGTCATGGAAAAAGGTCATA
TTGACTTGGTTCGACAAATTTCACCAGAAAGTTCTGGAAAAGTCATGTTATTTGGTCATT
GGTTGGATAGCAATAAAGATATTCCAGATCCTTATCGTCAAAGTGAAGATATGTTCCGAG
AGGTTTATGCATTGATTGAGGATGCAGCATTGAGATGGAAATTGAAACTCTAATTTTAAG
GCAGTTAAAAGATGAATGAAAATAATCATGATGAAATTGATTTAGTAAAGTTGTTGGGGG
CTTTATTAGATTATAAGTGGTGGATAGCTATTTTTACATTGTTGGTGACGTTATTTGGTG
TTGCTTATGTTTTACTAGCTACGCCTGTTTACACTGCGAATGCTTCAATTCAAGTAGAAA
GTAAATCTTCAGGGGGGGGGTTAAAAGATTTCGCAGGAATTTTAGAGGGTAAATCATCTT
CAAGTACTGAAATTGCAATTCTAAAATCAAGAATGGTTTTATCCAATACTGTTGAGCAAC
TTAATTTAACTACGGTAGTTGAACCTCAATTCTCGATCCCTTTTCTTAGTAAAGGTATTC
ATCGTTTGATGGGATATGAACCACAATTGTCGGTCTCTTTATTTGAGCCTAAGAATCCTC
AGATGAAAGAGGTGATTTTAGAGGTCGGGGAGAATGCTGGAGAGTTCTCATTATTTTTTG
CAGATGAAAAAGTTCTTGAAGGGAGCATTGGGAAAAAGTATCAAACGGAAGATTTTTCGT
TTGAGATTTCTGAATTAGAGGCTAAGCCAGGACAATTATTTAAAATTAAAAAGAATGATG
TGTTGTTAGCAATTAGCACTTTACAAAAACAAATTTCGGTAACAGATAGTGGTAAGCAAA
CAAGCATTATTGAAATTTCTATTAATGGAGAGAATAAAGCTCAAATTAAGAAGATAGTAA
AGAGTGTATCTGAAAATTATTTGCTGCAAAATATTGTTCGTAATTCTGCAGAAGCGTCTA
AGAGTTTAGAGTTTTTGTCTAAACAATTACCAGAAATTAAAGCTCGTTTGTCAGAGTCTG
AGAATAATTTGAATGAATTCCGCTTAAAAAATGAATCAGTAGATCTCAGTCTAGAAGCTA
AATCAGCATTAGATACTATAGTTCAGTTAGAAGCAGATTTAAATGAGTTAACATTAAAGG
AGAGTGAAATTTCTCAAAAGTTCACTCGAAATCACCCTGCTTATGTTGCTTTGATTGATA
AGCGTAAAGTATTAAATGAGGAAAAAATTCGTTTAAATAAACAAGTAGAACGTTTACCTA
CTACTCAAAAAGAGGTTATTCGGTTAACTCGAGATTTGGAGGTAAGCCAGCAAATTTATA
TTCAATTGTTGAATAAAATGCAAGAGTTAGAAATTGTTAAGGCTAGTGCGATAGGAAATG
TTCGTATTTTAGACGAGGCGCAAGTTTTTCCTAATGCCGTTTCACCTAGAAAAATGATTG
TGGTTGCCTTGGCATTTATGTTAGGACTTATCTTTGCCTCAATTACTGCGATAGCGAAAA
CGCTACTACATAGAGGTATTGAGGGAACATCTGAATTAGATGTGTTAGGCTTGCCAACGT
ATGCTACGATTCCATATTCAAATGAACAGCCTATTTTTTCTAAGCATAAGGTTCAGCGTT
TTGAATTATTGTCGGAGTCAACGCCTACAGATCCAGCAGTTGAGGCTTTGCGTAGTTTGC
GTACAAGTTTGCATTTTGCAATGTTAGAAGCTAAAAATAATATATTAATGATTTCTGGAG
CTTCTCCGTCTGTGGGAAAAAGTTTTATTTCAACCAATTTGGCTAATGTTCTTGCTAAAG
CTGGGCATAAAGTGTTGTTAATTGATGCAGATTTAAGAAGGAGTTATTTGCGTCGATTAT
TAGGTTTAGCAAAAGAGGTTGGATTGAGTGATGTGATTGCACAGCAAATTCCTTTTGAAC
AAGTGATTCAACATTATGATAATTTTGATATTATTGTTAAAGGAGAAACTCCACCAAATC
CATCTGAATTACTATCTAATGCTCGTTTTCAGGCACTATTAGAATGGGCAGCAAAAGAAT
ATGATTTAGTGATAGTGGATACAGCGCCTATTTTGGCTGTTACAGATGCAGCTATTATTG
GTAGGTATGCGGGAACATCTTTACTTGTTGGGCGTTTTGGTGAAACTACACTTAAAGAAG
TTGGATTAGCTAAAGAACGTTTTGAACGTGCAGGGGTCTTTATTAAAGGTTTTATTTTGA
ATGGTATAAAACGTAAGGCTTCTAATCGTTATGATTATTATCAATATGATTACAAATAGT
TGCTAACTTTGTAATCTTGACGTAAGCGGTGGGATTTTAACTATGGTTATAAAAATAGTT
TAGAATTTCGCCGCTTAGTGTTTTATCTAAACTTTAAAATAATGTTTATGTGAATAAGAT
TAGCAAATTGATTAAAAAAACCTTTTGATTTAATTTGTGTAAAAATATTGACTAAATTAG
TAGGGTATATAGAATTCTTTCCTAACAATCGAGCATTTTTAAAAAGTTTGAGTATGAAAT
TAACTTCACGAGGACGTTATGCTGTAACTGCAATTTTAGATATTGCGTTGCATGGCAAAG
ATATGCCAGTGAGTTTGGCAGATATTTCAGATCGCCAAGCCATTTCACTTTCTTATTTAG
AGCAACTTTTTGCACAACTTCGCCGAGAAGGTCTTGTGCATAGCGTGAGAGGTCCTGGCG
GTGGCTACCAATTAGGAAAATCTGTTGAAGAAATCAATGTGGGAATGATTATTGCCGCTG
TAAATGAGAGTGTTGATGTATCTAAATGTAAAGGAAATGGAAATTGCAGTAATAACAGTC
GTTGTTTAACCCATTCGCTGTGGGAGCGTTTAGAAAATCAAATCGAACAGTATTTACATA
CGATAACTTTAGCCGAATTAGTTGAAGAAAATAGCGATCACGATTGTGAGACTTCTCACT
GCCACGATCATCACCATTAATCTTATAAAAATCTCTTAGTTAGGAGTAACAATGAAATTA
CCAATTTATTTGGACTACGCAGCAACTACGCCCGTTGATGAGCGTGTTGCAAAAAAAATG
ATGGAATATATGACAAAGGACGGCGTGTTTGGTAACCCTGCATCTCGTTCTCACAAATTT
GGTTGGGAAGCAGAAGAAGCGGTTGATGTAGCTCGTAATCAAATCGCTGATTTAATCGGT
GCAGATGCTCGTGAAATCGTATTTACTTCAGGTGCAACCGAGTCTGACAACCTGGCAATT
AAAGGTGCAGCACATTTCTACCAAACCAAAGGTAAACACATTATCACTGTTAAAACTGAA
CATAAAGCCGTATTAGATACGTGCCGTCAGTTAGAGCGTGAAGGTTTTGAAGTCACTTAT
TTAGAGCCCGAAACAACAGGTTTAGTGGATATTGCAAAATTCGAAGCTGCAATTCGTCCA
GACACAATTTTAGTTTCCGTAATGCATGTGAACAATGAGATCGGTGTTATTCAACCAATC
GAAGAGATCGGTAAAATCTGCCGTGCGAAAAAAATCATTTTTCACGTGGATGCAACACAA
TCAGTGGGTAAAATCCCTGTGGACGTTCAAGCATTAAACGTAGATTTAATGTCTTTCTCA
AGTCATAAACTTTACGGGCCAAAAGGTATCGGCGGTTTATATGTTTGCCGTAAGCCTCGT
GTACGTTTAGAAGCGATTATTCACGGTGGTGGCCACGAGCGTGGTATGCGTTCAGGTACA
TTACCTGTTCACCAAATCGTGGGTATGGGTGAAGCATATCGTATCGCAAAAGAAGAAATG
GTAACTGAAATGCTACGCATCAAAGCACTTCGTGACCGTTTATTTAACGGTTTCAAAGAT
ATGGATGAAGTGTATGTGAACGGTACGATGGAAGCAGGTAAACGTGTAGATAGCAACTTG
AACATCAGCTTTAACTTCGTTGAAGGTGAGTCAATGATGATGTCGTTAAAAGACATTGCG
GTATCTTCGGGTTCTGCGTGTACATCTGCAAGTTTAGAGCCATCTTATGTACTTCGTGCA
TTAGGCTTAAACGATGAATTAGCACACAGCTCAATCCGTTTCTCAATCGGTCGTTGGACA
ACGGAAGAAGAGATCGATCACACTATCGAAATCGTGAAAAAAGCAGTAACTAAATTACGC
GAACTTTCACCACTTTGGGATATGTTCAAAGAAGGTATCGACTTAAACTCAATTGAGTGG
TCGCATCATTAAAATGAAATTCTTCCCCCATGTAATGGGGGAAGTATCTTGCGAAGCAAG
GTGATGGGGGCAAATAATCAAGTAAATTTTTCTATATATTTAATCCCCCTTCGGTTTCGC
TTCGCTCAACCACTTCCCCCGTAAACGGGGGCAGAATAAAACAGAGGAATTAAAAAATGG
CATACAGCGATAAAGTTATTGATCACTATGAAAACCCACGTAACGTAGGTTCATTCGACA
AAAAAGCATCAGATATCGGTACAGGTATGGTGGGCGCACCAGCGTGTGGTGACGTAATGC
AACTTCAAATTAAAGTGAACGAACAAGGTATCATTGAAGATGCTCGTTTCAAAACTTACG
GTTGCGGTTCAGCGATTGCATCAAGCTCATTAATTACTGAATGGGTAAAAGGCAAATCAT
TAGATGAAGCTCAAGCAATCAAAAACAGCGACATCGCAGAAGAGCTTGAATTACCACCAG
TAAAAGTACACTGCTCAATTCTTGCAGAAGATGCAATTAAAGCAGCGATTGCAGATTACA
AAGAGAAAAACGGTAAGTAATCTCTAACAAGCGGTTAGTTTTTGCAAAAAATTTGCAAAA
TCTGACCGCTTGCGTTTAAAGCGGTTGTAGGGTGGGTTTTAACCCACCATCTCTTTTATT
AATGGTGGGTTAAAACCCACCCTACAAACGTTTTAGTAAATCAATTCATTAGGAGAAAAA
ATGAGTATCACCCTAACAGAAACCGCGGCAGATCGTGTTCGTACCTTCCTTGAAAACCGT
GGCAAAGGCATCGGTTTAAGGCTGGGTGTCAAAACATCGGGCTGTTCAGGGTTAGCTTAT
GTCCTTGAATTTGTTGATGTATTAAACGAAGATGATCACGTTTTTGAACAACACGGTGTT
AAAATTATTGTAGATGAAAAAAGCCTTGTTTACCTCAGTGGCACGGAATTAGATTTTGTC
AAAGAAGGATTAAACGAAGGATTTAAGTACAACAACCCAAATGTGAAGAATGAATGTGGT
TGTGGTGAAAGTTTTAACGTCTAAGAGGTTCTGATGTCAAATCCATTTACGCTTTTTGAT
CTGCCTGTGCAATTCCAAGTAGATAATGCTCAACTGTCTGAGCGTTATTTAGCCTTACAA
AAATCGCTTCACCCCGATAATTTTGCGGCAAGTTCTGCGACAGAACAGCGTTTAGCAATG
CAGAAATCGGCGGAAATTAATGATGCGTTACATATTCTCAAAGATCCGATTTTGCGTGCT
GAAGCGATCATCGCTATTCATACGGGTGAACAGCAAGATATTGAGCAAAAAAGTAACCGA
GATATGGCGTTTTTAATGCAACAAATGGAATGGCGTGAAACCTTAGAAAGCATTGAAACC
ACAAAAAACGAAGCGGATCTCACCGCTTTCGACCAAGAGATTGAACAACAGCAAAAAGCC
ATTTTACAACAACTTGAGCAAGCTCTTAATGCACAACAATGGGCGGATGCGCTAGCCATT
AACGACAAACTTCGTTTTATTAAAAAATTATTGGTAGAAATTGAACGAGTAGAAGAGAAG
TTGTTTGAGTTTTAATTATGGCAGATTCGCCATAATTAAAATATCCGATTATTTGACGAG
TGAATTAACATGTCTAACTTACAGATTCCAACGAGTGCGAATATATTATTCTATACAACA
CCTGATGAATCAGTAAAAGTGAATATCTTTTACCAAGATGAGACTTTTTGGCTTTCTCAA
AAAAGTATGGCTGAGTTGTTTGGTGTTGATGTTCCGGCTATTTCTAAACACTTAGATAAT
ATCTATAGCACAGGGGAACTTGTTCAATTTTCAACCATTTCCAAAATGGAAATAGTTCAA
CAAGAAGGTCATCGCCAAGTTACTCGTTTGACGAATGTTTATAATTTAGATGCAATTATT
GCTGTCGGATATCGTGTAAACAGTCGGGAAGCAACACAATTTCGAATTTGGGCAACTCAA
GTTTTACGTGAATTTATTTTAAAAGGTTTTGTACTTGATGATGAGCGTTTGAAACAAGGT
AAACAGTTTGGTTTAGATTATTTTACTAATCTTGTTGAACGTATTCGTGAAATTAGAGCT
TCTGAGCGACGATTTTACGAGAAAATTACCGATATTTATGCTCTAGCCAGTGATTATGAT
AAATCTTCCGCCCATACAAAACGCTTTTTTTCCACTGTTCAAAATAAATTACATTGGGCG
ATTACAGGCAAAACAGCTGCAGAGTTGATTTATACACAAGCCGATGCAGAAGCTATAAAT
ATGGGATTAACAACTTGGAAAAATGCACCGGATGGAAAAATTTTAAAGAGTGATGTTAGT
ATTGCTAAAAATTATTTAAGCGAGCAACATATTAAAGAGTTAGAACAGTTGGTTTCAGCT
TATTTAGATTTAGCAGAGAATAGAGCTACTCGCCAAATTTTAACATCAATGGCAGAATGG
GAAACTTTTTTAGATAGCTTCTTAACTTTATCAAATTATCCGATTTTACGAGATAAAGGA
AAAATAAGTCACGAAATGGCAAAATTAAAAGCTGAACAGGAATATGATAAATTTAGAATA
AAGCAGGATCGTATTTACAGAAGTGATTTTAATCATTTTTTAGAAGCGACATTGAAACTA
AAAAAGTAAAAATTGAGCGAGTAGAAGAGAAGTTGTTTGAATTTTAATTGTGTGGTATTC
GCATAAAAGAAAGTAGGGACGCCACGCGTGGCGTCCCTACATAGAAAAATAAATATGAAA
ACCCTCGAAGAGCTGAATGATAAACAAAAATCCGCTTGGACAATTATGCAAGATTGGTTC
AAGCAAGCGAATAACCATTATGAAATCCTGCCGAGAGATGTGGAAAATGCAGGGGCAGAA
TTGGTGGGAATGCAGTTACCGACAAGTATGCCACTGGGTGCGGTAATTTATGAAACGGGC
GGTATTTTAGTCGATCACGGCTGGTTACGCATTTTAGGTTCGGGTAATGAGAAACTGCCA
CGCGGTTTGTTTGAGTGGAATTTTGGTAAAACCTTTGAACAATCGGGCGAAAGACCGTTT
CATTTACTGATTGCTGATGATGCCATTGGTGGTTATTTTGCGGTGAACGGGGGCGGATTA
GGCGAAAAAGTCGGTTTAGTTCATTATTTCCACCCGAAAAAGCAGAAATGGGAAAGTATT
GGCTTAAATTATTCACAATTTATCGGCTGGGCATTAACTGCCGATATTGCTAGTTTTTAC
CACAGCCTGCGTAGTGAAAATTGGCAAGCTGAGATTGCAGATTTAAACGGCAATCAAGTT
ATAAATTTAGACACAAAACAAAAACAACCGATTGAACGCCATTATCAAGCGACATTTGAG
CCTGATGATATGGGGTATGCGGTGAATTAACATAATCCCTTCCCCCGTAAACGGGGGAAG
GTGCCGAAGGCGGATGGGGGGCAAACGAAGTTTGCAAAATTTTTTCAAAATCAAACCGCT
TGTAGTTGTCCTAACGGACAATCCCCTCTCCCTAGCCCTCCCCCGTAAACGGGGGAGGGG
AATGAGTTATAGAGAGATAATAAAATGGCATTACTTCAAATTGCAGAACCAGGGCAAACG
GCAGCGCCGCACCAACATCGCTTGGCGGTGGGGATTGACCTTGGGACGACAAATTCTTTA
GTAGCAACGGTGCGTAGCGGACAAGCTCAGGTATTACTTGATGAGAAAGAGCGTGCGTTA
GTGCCGTCAGTAGTACATTATGCGGCTGAGAATAAAGTTGTTGGTGTGGAAGCCTTTGAG
CAAGCAGCAGCTGATCCGCAACATACAGTGATTTCTGTAAAGCGTTTAATTGGTCGTTCT
TTGGCAGATGTTGAACAGCGTTATCCACATCTGCCTTATCAATTTGTTGCGACGGATAAC
GGCTTGCCGTTAATTCAAACGCCACAAGGCAATAAAAGCCCGATTGAAGTGTCTGCCGAT
ATTTTAAGTCACTTAAATCAATTTGCAGAAAAACGCTTGGCGGGTGAATTGGCTGGCGTG
GTGATTACTGTGCCTGCCTATTTTGATGATGCACAACGTCAAAGTACCAAAGATGCCGCT
CGTTTGGCAGGGCTCAATGTGTTGCGTTTATTAAATGAGCCAACGGCTGCGGCTATTGCT
TATGGTTTGGACAGTGGTCAAGAAGGTGTTATTGCCGTATATGACTTAGGTGGCGGTACT
TTTGATATTTCGATTTTACGCCTGAGCCGTGGTGTATTTGAAGTTTTGGCAACAGGCGGC
GATACCGCTTTAGGTGGCGATGATTTCGATCATCTGTTAGCGAATTGGATTGCGGAACAA
GCAGGTATTCAGCCAAATACAGCAAGTCAGCAACGTGAACTACTTACTCTTGCCACTCAA
GTGAAAATTGGCTTATCACAAGCGGACAGTTTTACTGCAAAATTTGCAAATTGGCAGGGT
GAAATCAGCCGTTTGCAATTTAATGAGCTAATCCAACCGCTTGTAAAACGCTCGTTAATG
ACTTGTCGCCGAGCCTTGAAAGATGCTGGGGTAGAAGCTCAAGAAGTGCGTGAAGTTGTG
ATGGTTGGTGGCTCAACGAGAGTACCTTTTGTGCGTGAACAAGTAGGCGAATTTTTCGGC
AAAACGCCATTAACCTCTATTGACCCCGATAAAGTGGTGGCGTTGGGTGCAGCTATTCAA
GCGGATATTTTAGTCGGCAATAAGCCTGATGCAGAAATGTTGTTGCTAGATGTTGTACCA
CTTTCGCTAGGGATCGAAACGATGGGCGGATTGGTGGAAAAAATCATTCCTCGCAATACC
ACTATTCCTGTGGCAAAAGCACAAGAGTTCACCACATTTAAAGATGGGCAGACAGCGATG
ACGGTTCACGTTGTACAAGGTGAACGTGAGTTAGTTGATGATTGTCGTTCACTGGGGCGT
TTTACCTTGCGTGGTATTCCACCGATGGTCGCTGGTGCGGCACACATTCGCGTGACTTAT
CAAGTCGATGCGGACGGGTTACTGAGTGTCACCGCAATGGAAAAATCAACCAAAGTGCAA
GCGTCTATCCAAATTAAGCCGTCTTACGGTTTAACGGACGAAGAAGTCACCGAAATGATT
AAATCGTCAATGACGAATGCGAAGCAAGATATGGAAGCCCGTCAGCTGGCGGAACAGCGT
GTGGAGGCAGATCGTGTGATTGATAGCGTTGTCATTGCGTTGCAAGAAGATGGTGCAGAG
CTACTTTCGGTTGATGAATTTAAAGGGATTGAAGCGGAATTACAGAAATTGATTTACGCA
AAACAAGGAACAGATCGCCAAGCTATCCAGCAAGGTATTAAAGATCTTGATATTGCCACC
CAAGAATTTGCCGCTAGACGAATGAATTTATCCATTCAAAAAGCCTTAGCAGGTAAGGCG
GTTGATGAGGTGATGGGATAAAATCCAGTAGGGACACACTGCGTGTGTCCGCAAAATAAA
TAACGGACACACGCAGTGTGTCCCTACAAATAAACAGAAGATATTAGAGGACATTATGCC
AAAAATTGTTTTTCTTCCACACGAAGAATTTTGCCCAGAGGGTATGGTTGTTGAAGCTCA
AGCGGGTGAAAACTTATTAGAAGTTGCTCACAATGCAGGAGTTGAAATTCATCACGCTTG
TGACTGTTCTTGTGCTTGCACTACTTGTCACGTTGTAATTCGTGAAGGTTTTGACAGCTT
AAATGAAACATCAGATCAAGAAGAAGATATGTTAGACAAAGCGTGGGGCTTAGAAATCGA
CAGCCGCTTGTCTTGTCAATGTATTGTGGGTGAAGAAGATCTCGTTGTTGAAATTCCAAA
ATATAACTTAAACCACGCAAATGAGGCAGCACACTAATGAAATGGACTGATGTAAGAATG
[truncated: 1,786,376 more chars]
