# Supplementary material for: Whole-genome sequence analyses of Glaesserella parasuis isolates reveals extensive genomic variation and diverse antibiotic resistance determinants
Source: PeerJ. 2020 Jun 22;8:e9293. doi: 10.7717/peerj.9293 (PMC7316082; doi:10.7717/peerj.9293)
Supplement: Supplemental Information 16 [file peerj-08-9293-s024.fasta]

>H68 Scaffold1
GCTACACGCTACTTATCCACAGAATCTGTGGGTCAAAATTGAATAACTTTTTTGTGTGTA
AACACAGTTGCTACCTTGAAATATACTACTGATTTTGAACCGCAATCCCTTCGCCGAATT
TACGTTTTTCAAAGGTGCGTTTAGTGCGGTCAATCACATCACCCGCAAGTTGCCCACAGG
CAGCATCAATATCATCACCACGAGTTTTACGCACTGTCACCGTAAAGCCATATTCCATCA
AGGTTTTTTGGAAGCGATCAATACGCGTATTTGAACTCTTCGCATAAGGTGCTTCTGGGA
ACGGGTTCCACGGGATCAAGTTGATTTTACTTGGGGTATTTTTTAACACTTCAGCAAGCT
GATGAGCGTGTTCCACATCATCATTGACATGGCTTAGCATCACATATTCAATCGTCACTT
TACCGTGATTAGCGTTTGATACTTCTAAGTATTTATTCACTGAATCGATTAACATTTTAA
TGTTGTATTTTTTATTCAGTGGAATTAATTCATTACGCAGTTCATCGTTTGGTGCGTGCA
ATGAAATCGCTAATGCAACATCAATCTGCTCACGCATTTTATCTAACGCAGGCACAACCC
CCGATGTAGAAAGGGTCACACGGCGTTTAGATAGACCATAAGCAAAATCGTCTAACATAA
TTTCCATTGCCGGAATAACGTTATTCATATTTAGCAATGGCTCACCCATTCCCATCATCA
CCACATTGGTAATCGGACGAATGCCCGTTACACCAAAGTTACCGATAATTTTTGATGCAC
GCCACACCTGCCCGATAATTTCAGATACGCTTAAATTACGGTTAAAGCCTTGCTGTGCCG
TTGAACAGAAAGTACAAGCCAAGGCACAACCCACCTGCGAAGAAACACACAAGGTGGCAC
GATCATCTTCTGGGATATATACCGTTTCAATTTGCTGATCGCCAACCCACATCGCCCATT
TGATTGTGCCGTCGGCAGAACGTTGTTCTACGGCAACTTCAGGTGCTTTAATCTCAGCGA
TCCGTTTTAATTTTTCACGCAACACCTTATTGATGTTGGTCATATTATCAAAATTATCTT
CACCAAAATGATAAATCCATTTCATCAGCTGATCAGCACGAAATGGCTTCTCGCCCATTT
CCGCAAATAGTTCACGCATCTGCTGACGATTTAAGTTTAATAAGTTAATTTTTTCAGTTT
TGGTTGAATTACAACTTGCATCGGTTGCTTGAATTTGTTCAGACATTGTTTGAAAGCCTC
GTTGTTACACGGTTTGTGGCAAAAGGTTAGTTTTGCTGGAATTTAGTTAAATTAAAGGCG
GCAATTCTACTGTTGTCTGCTCATTTAGGCTAGTGATTTTTACAAGATTTGAAAAGTTGA
AATAATGAATTTTTCGACGGGGATCACAAAAATAGTTCGGCTTGCGATAAACAAGCCGAT
ATTCACTTAAATGCTCGCAATTTGCTCAAATGTTTTTGGTGATTTCTCAACCATTTTTAA
TAATAAAACCGCTTGTGAAAGATTTAATTTTTGGCGAATGGCTTTCACTTCTTCAGGGGT
AATTACTATCGGATCGGGAACTTCTACGACAGTGGTTTTTAGTGTGATTTTGCCTTTTAA
ATGCAACTCTAATGCTTGCATCCCTTCCATTAGTTCATTAAATAATTTTCCCATATATTA
CCTCACTAAAGATTTTAAATAGCTTAATGTATTCGCCAAAACCACACGTTCTTCATTAGA
TAAATCGTCTTGTTGGTTTTTATTGCAGGCGTGGAACAACTAAACTTGTTTCCCTTGCAC
ATAATAGTAATAGATTACCCTAGCTCCGCCTCTTTTTCCTTTTTGTCTAATAATATCTAC
AATACGCAATTTTCTTAGTCCCCCAGTACCTTGAATAAGCTCTCCCTTATCGGGAAATTT
TAATAACTCATTTTGTAATAATCTAAATGTGTCATCGTCAAGATACTTTTTTCTATATTC
CTCAAAAGGCGGTAATTCCACAAAAGTGACATTCATTATTCTACTCCTATTTTTAAGTTA
AATATACGTTTAAAACGTATAGTTTATGGAAAAACAGAAAAAGCCTAATCGAAATACAAA
AAAGGGAAAGAACAAGAGATAAATTTTTCGACAGGGATCGAAAAAATAGTAATAAAGTTA
AAAACAAGCGGCTAGATAAGACAAAAAGTTTGTAAAATAAAGTGATTGATGAAAAGTAAG
TGGTGGGCGATACCGGTCTCGAACCAGTGACCCCCTCCTTGTAAGGGAGGTGCTCTCCCA
ACTGAGCTAATCGCCCGAATACCTTGCGGTTTCGACTAGTTTAAACACTTGGATTAAGTG
GTGGGCGATACCGGTCTCGAACCAGTGACCCCCTCCTTGTAAGGGAGGTGCTCTCCCAAC
TGAGCTAATCGCCCNNNNNNNNNNNNNNNNNNNNNNNNNNNNNNNNNNNNNNNNNNNNNN
NNNNNNNNNNNNNNNNNNNNNNNNNNNNNNNNNNNNNNNNNNNNNNNNNNNNNNNNNNNN
NNNNNNNNNNNNNNNNNNNNNNNNNNNNNNNNNNNNNNNNNNNNNNNNNNNNNNNNNNNN
NNNNNNNNNNNNNNNNNNNNNNNNNNNNNNNNNNNNNNNNNNNNNNNNNNNNNNNNNNNN
NNNNNNNNNNNNCAAACTAAATTAGATTGTAACAACGGACTTCAAAAGTTGAAGTGGTGG
GCGATACCGGTCTCGAACCAGTGACCCCCTCCTTGTAAGGGAGGTGCTCTCCCAACTGAG
CTAATCGCCCGTCGTTGTGGGGTCGCATTATAGAGTTCAAAAATTTTCAGTCAATCCATT
TTTGCTATTTTTTACTTGTTCGTTGAATTTTTCGCCCAAATTGCTGATTTTCTACTAGGA
TTTCCGCTCAAGAGGGGTAAAATACGGAAATCTTTTTGTTTATCAAAATCAAAAAAATAT
AGGCGATAATATGAAAATTGAAACCCTTTTCCCTTTAGATCCGAATGTAAAAGTGCGTAC
TCGTTTCGCACCAAGCCCGACAGGCTATTTACACGTTGGTGGCGCAAGAACCGCACTTTA
TTCTTGGTTGTATACTAAACATAACAACGGCGAATTTGTATTACGCATTGAAGATACTGA
CCTTGAGCGTTCTACCCCCGAAGCAACCGCTGCGATCATTGAAGGAATGGAATGGCTTAA
CTTGGCGTGGGAACACGGCCCTTATTTCCAAACAAAACGTTTTGATCGTTATAACCAAGT
GATCGATCAAATGATTGAAGAAGGCACGGCATACCGTTGCTACTGCTCAAAAGAGCGTTT
AGATGAATTGCGTGCAAACCAAGAAGCGAATAAAGAGAAACCACGTTATGACCGCCACTG
CTTAGGCGATCATTCACACGATCCGAGCGAACCACACGTTGTTCGTTTTAAAAACCCAAC
GGAAGGCTCAGTGATTTTTGATGATGCGGTGCGTGGACGCATTGAAATCAGCAACAGCGA
ATTAGACGACTTAATTATCCGCCGTACCGATGGCGCACCGACCTACAACTTCTGTGTGGT
TGTCGATGACTGGGATATGGGCATTACCCACGTTGTTCGAGGTGAAGATCATATCAACAA
CACACCACGCCAAATCAACATCTTAAAAGCGTTAGGGGCAGAAATTCCAACTTACGCTCA
CGTTTCGATGATTAACGGCGATGATGGTCAAAAACTTTCCAAACGTCACGGTGCAGTTAG
CGTAATGCAATATCGTGATGATGGCTATTTACCCGAAGCCTTAATTAACTATCTCGTACG
TTTAGGCTGGGGACACGGCGATCAAGAGATCTTCACTCGTGAAGAAATGATTGAGTTATT
CGACATTCATTCTGTCAGCAAATCGGCAAGTGCCTTTAACACGGAAAAATTACAGTGGCT
AAACCAACACTATATGCGTAGTTTGCCTGCAGTCTATGTGGCAAAATACCTTGAATGGCA
TATGAATGATCAGGGGATTGATTTCTCTCAAGGACCTGCATTAGCAGAAGTCATTCCAGT
CTTAAGCGAACGTGCAAAAACCTTAAAAGAATTAGCAAGCCAAAGCCGTTATTTCTATCA
AGAATTTGATAGCTATGATGAAAAAGCGGTAGCGAAAAACTTCAAAGCGGAAGCAGTTGC
ACCACTTGCAAAATTATTGGAAAAACTGACCGCTTGTGATGATTGGAGTGTTGAAAATAT
CCACGATGCAATGAGCCAAACTGCCGCAGAGCTTGACATCGGTATGGGTAAAGTGGGTAT
GCCATTCCGCCTTGCAGTAACAGGCTCAGGGCAGTCGCCATCTATGGATATTACTGCGAA
GTTAGTTGGTAAAGAGAGAACGCTTGCGCGTATTCAAAAAGTGATTGCGTTTATTGAAGC
GCAGAACTAGTTAGTTTTTAATCAATTAATCTATTTCCATTGTTTTCAGATTGACAGAAA
AAAAGCGAGAGCATATCATCTCTCGCAATTTTGGGGATATAGCTCAGTTGGGAGAGCGCT
TGAATGGCATTCAAGAGGTCGTCGGTTCGATCCCGATTATCTCCACCAAATTGATTTCAG
CAGATCTAGACAAACATAATATAAAGCCTTGAAATGTAAAAACTTCAAGGCTTTTATATT
TCTCTTTTTTCGTTGGATGTGAACAAAAATAGCGGAGTTTTACGGCACGGAGCTGTAAGC
AATAAAATAAGATTGTTATGCTTCAGCATAATAACATTACTCACAAATACTGAAATAGAT
GAATCTAACAGTAACGCAGACACCTAAATAGTGATCCTCTATCACTCCTTGAATGGTTGG
GGCTGGTAATAACACGATGGTAAATAGAATTCTTTTTTGCTCTCTATTTTGTACTTTTAT
CTTAACAACCTCTGACTATTTAACACAACAGTCACAGACGACAAAGCCATAGCAACTGCC
GCAATCATCGGGTTTAATAACCAGCCAGTAAAAGGATAAAGTACACCGCAAGCAATCGGA
ATGGCAATGATATTGTAAATAAAGGCACCGACTAGGCTCTGTTTCATATTCTGTACAACC
TGTTTTGAGAAGGGCAAAATTGCTGCTAGTGGTTGTAATCCCGATTGCATTAATGAGAGA
TCCGCAGTTTCTATCGCAATTTCACTACCATTGTACATTGCAACACCGACATTCGCTTGA
GCTAATGCGGGAGAATCATTGATCCCATCACCGATCATTGCCACCTTCCGCCCTTGCTGC
TGTAACTTCGTTATTTGTTTAGCTTTCTGCTCCGGCAACACTTCTGCAATCACTTCATCT
AAACCCAATGTTTCGGCATAATAGTTTGCTGTAGCTTGGCGGTCGCCTGTGAGCATTATG
CAGCGATAGCCCTGCTGTTTAAATTGTGTAATAACCGCTTGGCTTTTAGGGCGAAGTTGA
TCTTGCAAATAGATCACGCCAATGAGCTGTTCATTGAGTGAAACGAAAACTTGCGTAGTC
AAATCTTGCTCTTCACAAAAGTCAGAAGCAACAAATTGCCGATTGCCTACTTTTACATTG
TTTTCTCCCACTTGAGCTGAAATCCCTAAACCTTTGGCAACTTTTATGTTACTCGCAGGA
TAAGCGGTCAGATCAGGGTGATATTTTACAATCGCTTTAGCAATCGGGTGAGCCGTTTGC
TGTTCAAGGCTTTTGGCTAAACGTAGTACTTCGTCAGCAGATACATTGCCTAAAGTGTTA
ATCTGTGTAACCTGCATTTCGCCAGTGGTAAGGGTTCCTGTTTTGTCAAACACCAAAGTA
TCAATTTCACTACTCGCTTGTAGTGCTTCAATATTTCTTACTAATACACCCAATTCAGCC
GAACGAGCGACGCCTGCAATGGTGGAAAGTGGAATAGCCAATCCTAAGGCACAAGGGCAA
GCGATGATTAAAACTGTTGTGAAAATAGATAATGCAAAGGCAAAATCCTGACCTAATGCC
AACCAAACTAATGCACTGAACAAGGCAATACTCACCACAATAGGCACAAACACCGTCGCA
ACCTTATCGACCCATTGTGCTAATGGTGGTTTAGAGGATTGTGCATGACGGACTGCGGAA
ATAATCCGAGCTAGTGCAGTTTGCGAACCCACTTGCTCGGCAAGATAAATACCAGCACCA
TCTTGAACAATGGTTCCAGCTCGCACTTTATCGCCTACTCGTTTCTCAACAGGTAACGCT
TCGCCTGTGAGCATTGATTCATCTACCCATAATGAACCGCTCTGCAACACGCCGTCCACG
GCAAATCTGTTTCCTGTCAGAGCCTGAATCCGCATCTGTGGTTTGATACCTTTAGTTGAA
ATGGTTTTTGTAATTTCTCCGTCAAAAACAACCGCTTGCTGCGGTGCTAAATCCAGCAAT
TTTTCTAAGGCAAGCGATGAACGCTGTTTTACTTTTAACTCAAGATATTTTCCTAGATTG
AGAAAGCCGATGATCATCACACTGGCTTCTAGTACAAATGGGAATGGGATTGAGGAAATA
GCGTTAAATACAGCGAATAAAGAAAGGCAACGCCTGTGCTAATTGCAATTAAGGTGTCCA
TCGTGGCTGCACGATGTTTTAGACTTGTCCACGCCCCTGTAAAAAAGTGTTTGCCGCTAA
AAAACATAGTGCTGGCGGTGATGACCGCCCAAGCAAACCAAAGCGGACGATTTTCTACAG
TTGGCGACGTACCGAACCACATTCCGTATGCCATTAACATTACCCCAACCGCTAATGCAA
CAGTAAATTGACGACGCTTCTGGGTTAAGGCTGCTGCAGTTTGGGCTTGCTGCTTTGCCC
GACGAATTTCTTCGCTTTCTAGCAATTCTGCACCGAAACCGATTTTTGTCACCGCTTGTA
CTACCGCATCAGCCGTGACCTTACCTTGTACAAAGGCAGTTTGATCAGCTAAATTGACTG
ACGAGCCTCTCCCACAATTTGTGGGAGAGACTTTTTTAAGCTGCTTTTTTGCAACAAATT
TGTCTATTACACCATTTTCGTCCATTTAACTTTAGGCTAGATGTTTATTTATATACCGAA
TGATACAGTTTTCTTAAACTATCTAAACGTGCAATAACTGTTTTTGCTTCCGTTAAATTA
CCTTGACTTGCTAAGTTTTTTGCTTGAGCAACCACATCGATGACTTCTTGCATACCTTGT
TGATAGCCTTTGAATTTCTCTTGATCGCCATCTAAGCTATTTGGCATAGTTGCTTGGGCT
TTTTTAGACACTTCAATAAATTTATCGGCATTTTGCGTAAATTCTTCAGCTGTTTGGGCA
TTCGTTAATAGGTTAATTTGGCGTTTCATTTGAAACATTTCCATTGATACACCGCTTGCC
ACGACATTTGCTGAAACTGCCAATACTAAAATAGATAATAAATGTTTAAACTTTAACATT
ATTCACTCCAAATAAATAAAAAAGACGTGGGAAAATTCCCACTCCCTTATATCAGATTTC
AAAAATTAAGCAAGATTAGCCTCGATATTTTTGGAAAACTAAGCAAGCGTTTGTACCGCC
AAAGCCGAAGCTGTTAGACATTACGGTTGTTAATGCTTTGTCTTGGCGTTCTGTCACGAC
ATTCACACCTTGTGCTTGTTCATCAAGTTCTTCAATGTTGATACTTGGTGCAATGAAATC
GTTATCTAACATTAATAGCGAGTAGATCGCTTCGTGAGCACCTGCTGCACCTAATGAGTG
ACCAGTCATTGATTTAGTTGATGAAATCGCTGGGGTTTTATCGCCAAAGACATTTTTGAT
TGCACCTAATTCTTTCACATCACCCACTGGTGTTGATGTACCGTGTACGTTGATGTATTC
GATTTCGCCTTTAACTGTTGCCATCGCTTGTTTCATACAACGTTCCGCACCTTCACCACT
TGGGGCAACCATATCGTAACCGTCTGATGTTACACCATAGCCTACGATTTCCGCATAAAT
TTTTGCACCACGAGCAAGGGCGTGTTCAAGCTCTTCAACCACAACAACAGCACCACCACC
TGCGATGACGAAGCCGTCACGGTTGGCATCGTAAGCACGAGAAGCTTTAGTTGGGGTTTC
GTTGTATTTAGTTGAAACTGCACCCATTGCATCAAATTCCGTTGCACATTCCCAAGATAG
CTCTTCAGCACCACCCGCGAAAACCACATCTTGTTTGCCTAATTGGATTAACTCCATTGC
GTGACCGATACAGTGTGCAGAGGTTGCACAAGCAGAGCTGATAGAGTAGTTTACACCACG
AATTTTATAAGGGGTTGCTAAGCAAGCAGATACACTTGAAGCCATTGTCTTAGTTACGGC
ATAAGGACCAACTGCTTTTACGCCACGAGGACCACGCACTGCATCACAAGCCACTAATTG
ACTATGTGCAGAGCCTGTGCCTGCACCGATAACTAAACCGGTACGGTCGTTAGACACTTG
CTCTTCGGTTAAACCTGAATCTTCAATCGCTTCTTTCATTGAAAGGTAAGCATAAGCTGC
AGCATCGCCCATAAAACGGTATACTTTACGGTCAATTAATTCTGCTGGGTTTAATTTAAT
CGTCCCTGCAATTTGGCTACGCATACCCACTTCAGCAAATTTAGGTACAAATTCAATGCC
TGATTTACCTTCTTTTAATGAAGCTAATACTTCTTCTTTGTTATTACCGATACTCGAAAT
AATGCCGATACCTGTGATGACTACTCTTTTCATTCTTTTTCCTCTATGAATATAAATCAC
GAAAACTTGGCTATTTTACACTACTTTGCCACTAAGTTCGCAATATAAATGTAAACGAGC
GGTCAGATCCGATCTGTTTTATACAAAAAAAGCAGGAACCTGGGAGCTTATGCTCTTCAT
TGAAGTCTAATTATTTAACAATTTGCATCAATTCATCAAAATTACTCACTACATCATAGC
GGATTTTTTGTTCGGTAGTATTTTGGTTAAGTATGTCAAAGAAACGTTTAGCACTTTTGA
TCCTATTGTATTCATTAAAACGGAGTTCGCCTTCTTCACTTGTGCCTTTTGTTTCAGCGA
TAAAATAAATCTGACGAGTTTGTTGTTGCTCAAACACAATTGCCCAGTCAGGATTGTAAT
TGCCGAAAGGTGTTGGAATATGGAAACTGTCTGGTAATTTCGCATAAACTATGACTTCAC
TAGCATTATCCAAAGCTTCAGCAAACGTAGTTTCAATGACAGAATCTGTCGGAACATATT
CCCAAATATGTCGTGTAGCTTTAAATGCCTCTTTTTTTATCTCATTGCTAATAAAAATCT
CGCTGTCAGGATAACCTTGCTGCAACGGATGATAGGTCAGATTTTGAATGACCATATTGG
CTTGTTGCTCATTAATAATTCGGCTGACTTCACGAATAAAGGCCTCAGGGTTATATTTAT
ACTGTGCAAAAATTGCATTATTGATACCTTTTAAAATTTCAACAATAGTACGGCGAGTCA
GATTCGTTTTATTGGCAACTTCCCCAATTAAATCATAAGTAACTTGCGAGTTTGCCGACA
TTGCTGTTTTTTCTGTTTGAGTACGATATTCCCCAAAACTCTCTTTTACTTTTAAGTCAT
TATAGTCAATTTGTTCTTTTTGTGTTGTTGTACCCAATTTATAACTAATTGATTCAACAA
AACGATTATCCCGTTCACAAGCGATTCGGGTAATTTGAGATATACTATCAGCAATTAATT
TTTCACTATCTAACTGAATTTCAAATACAGCTTTATGATTGATTCGTTGCCATAATGCTT
GAAATTCTTTTCGTTGTAGATTTGTTTTATTAATAGGATTCATTATTTTTTGACTACTGT
TTTCAACCATACCTTCAAGGGCTTTTGGATCGAACACTCCATCAATCAATGTAAATATAT
GTGTTTGGTACGCGGTTAAATTATCTGGTAATTTTGCAAAATTTTGCTCCTGCTTAGCTT
GATGATAGTTATCGGTAATCTGATCGTTATCATCAATATAATCATTTTTTAATAGATAGC
GATAAATCTGTTTTGCTTCTTGTTCACTAATTTGATGTTTTTTGCCATCGTTGAGAATAA
TAACCTTGCCTGTAAAATAAGCTTCATCCGCTTTGCTCGGACGGCTTGAAATTGCTTCTA
GCATTTCTGCTTCTAAATTTTTCACAAAGGTTTTATAGCTTTCATTCGTGACAACAGTTA
AGTTATTGATTTGATGTATTTCTCGGCTATTTTCTCCCAAATATTTAGCATCCATTCGTT
CCCCTTTATTATTCACTGCTAAACGTAATCCTCGTCCGACTTCTTGACGGCGGGAAATAT
CATTATCAGAATATTTTAAAATACAAATGGTAAATACGTTGGGGTTATCCCACCCTTCAC
GCAAAGCGGAGTGAGAGAAGATAAAACGAGTAGGTTCTTCAAAGGAAAGTAATCGTTCTT
TGTCCTTCAAAATCAAATCATAAGCATCGCTATCATTAGAAATCTGTGCCTCTTCAGCTT
TCTTATCTAAGCTTGGATCAACCATTCTTTTTGATTTTTTATCAATAGAAAAATAGCCAT
TATGGGTTTTATTCACATCAATATTTTGCAAATAGTTCCAATATCCGTATCCATCTAAAT
CCAATTCAGAAAACTCATTGATAACTTGCTTATATTGCTCTTTAAAAATACGAACATATT
CACCATCAATAGGGTTATTGTCTTCATCATATTGACGATATTTGGCAACTTCATCAATAA
AGAATAGACTTAGTACCTTAATGCCACGATCGAATAATTGGCGTTCTTTTATTAAATGTG
AGCGAATAGCTTCACGAATCTGAATGGTTCGCACAGCTGTCTCATTGACATCTCCCAACG
CTTCACCGATATGAATTTTAACGCCATTAGTAAAATACACGGTGCTTTCTCGAAAATTAA
TATCCTCTACCACATAGCGGTGATATTGTTGTGCTTTGGTAATTTCAAATAAATTATCGC
CTTTACTGATTTTACGAATTTCTCGTTTAAAACCATTTTTAGTTGCTATTTCTAATTCTA
AGCGGGCAATTGGTAAAGATTTCGAAATTTCAATATTTTCTAAATATAAATAACCGCTTG
TACCAGAAAGATTTTGGACTTCAATTCCCTTTACAGTAATTTTTTTAACTAATTTTTGGT
TATAAGCATCAAGAGCATCAAGACAATAAACTAAGTTATAGTTACGTTTATGTGTTGCAG
AATAACGTAAAATAAATAGCGGATTAAAATTTGCTAATGATTGCAACGTTTTATCCGCTT
GCATTTTCTGTGGTTCATCTAAAATTAAAATTGGACGATTTTTGCGAATAACATCAATCG
GACGGCGAGATTGAAATTCGTCCAATTCTTCATAAATTCGGCGTTGATCCTTACCTGTTG
CATTAAAAGCTTGGACATTAATAATCATTACATTAATGCCACTATCAGCACTGAAATTTT
CCAAATGATGTAATGATTTTGAATCATAAATGAAACAGCGAGCTTTTTTGCCATATTCCT
GCTGGAAATGTTCTTCCATCAGTTTAAAGCTTTTATCTACACCTTCACGAATCGCAATGC
TTGGTACGACAATAATAAATTTTGACCACCCATAGTGTTTGTTTAGTTCAAACATTGTAC
GGATATAACAATAAGTTTTCCCGGTTCCTGTTTCCATTTCAATATCAATATTGAGCTGGC
TAGAAGTTAAATTTTTGCCTTTACCATTATCGTCAGTGATAAGTTTATCGGAAGGGGTTA
AACCACTTTCACCTTGTACTTTTTGAATATTACTCAGTACATTGTTTAAATGAGTGATAG
GAGCATTACGAAATCCGATATCACCATTTGCGATATCCTCGTCAAAACTTCCCGCTTGTG
ATGGCATATTTAAGCTAAGTTGAATTTTAGAGCCTTTATTTAAGCCTTTATCTCGTTGAT
AGCGATGACCTGTTGATTTAGGTTGACCTGTAAAACAATCTACCACTGCTTTGGCTGCTG
CAAGTTGATAACCTAGGGTTCTAAATTGAAGTTTCATTTTATTCCCCCTTTATAAAAAAC
GTACTTCTGTATCTGGTGATAGTTGTTTAAACCGTTCTTTAATATTGGTTTTATCGTGAT
CGGCAATAATAGCAGATTCGCAGGAGACTACTCGTAAAGGCATCGCTTGAGCAATCTCAT
TGATTATCTCACGAGTAAGCGGATCAAAACAGGCAACAAGGCTATTTTCTCCTACAAAGT
AGATCGTTGCGTTATCAATAGTTTTACGCGTAATGGATAGGGAAAGCTCAATGCCCCAGT
CAAGCATCACTTGAAATAAGAGATCTTCCGCCGAACGATCTTCTTTAATATGAGAAGTCA
TTTGATCAAGCAGAGATTGGGAAAGTTTATCAGGTGTGTAATACACATCCTTCATATTAG
TAGAGTCAATTTTTAAGACTCTAAAGCCAATATCTAGTTGTGGAGTTGAATTTATTAAAG
CATAATCTTGGCGATCCGATCCGATCCGTCTGCTCTGCGATAATTCTATTTCCTGCACGG
CGAATGCGTTCTTTGGAAATCTCGGCAATAGTTGAATAGCCAGCTTTATAAGCTTCTGAT
TTCTCGTCTGTTTTTTCAGGTAATTGTACCATAATAAAACGGCGATTTCCGTTATCTTCG
GCGTTAAGTTGCATAACTGCGTGAGCAGTGGTTGAGCTACCTGCAAAGAAATCTAGAATT
AAAGCATTTTTATTACTACCTAAATGAGATAGTCTGTGTAGAAGTTCAACAGGTTTTGGG
TAATCGAAGAATTTACCTTCAAGTAATTCAGCCAACTTTCTATTTGCTCCATCACTATGT
CCAACTTCAGTATAATCTAGAAACGTAGATTGAGATATCCCATTTTTAACCTCAGAAAGA
AAACGTTTTATTGATGGAGTACTATCTTGATTACTGCCAAACCAAATTCGATTATCTTCT
AATAATTCATTAAATTTTTCTTGGTTTACAATCCAGCGTTTTCCTTCTTTTGGATAAAAA
ACTGCCCCTGATGGAGATATTATTTTGTATCGACAACTCTGAGTTTCACCTATTCCTGTA
AAATCTCCACTTTTCCAAGGGCCTCTAGGATCATTATCTGGATTCTTATATCTATCATTT
TGTTTATCTGTTCTTGGTAGTAGATTCGGATACCAAAGATTTTTATTTTTAGCATAAACT
AAAATATAGTCGTGATATCTCAAGAACCACTTGCTATCATTTTTTCCACCATATAATTTT
TTCCAAATCAAGGAGTCCACAAAATTATTAGTTCCAAATATTTCATTACATAATTTTCTT
AGATTATCATATTCACATTCATCAATAGAAATAAAAATAACACCATCATCACTCAGTAAA
TTTCGAGCTAATTTAAGGCGACTGTACATCATAGATAGCCAATCGGAGTGAAAACGTCCA
TTGCTTTCTGTATTAGCAGTTAGACGATTACCTTCTTCATCAATTTGGTTAGATCTTTCC
AAAAAATCATTATAATTTTCTGTAAAATCATCGTTATAGATGAAATCATTTCCAGTGTTG
TAAGGCGGATCAATATAAATCATTTTTATTTTGCCAAGATAGGTTTCTTGTAGTAGTTTT
AAGGCATCTAAATTATCACCTTCAATAAATAAATTTTGTGTGGTATCAAAATTAACACTT
TCTTCTCTGCAAGGGCGAAGAGTTTTTGCAATTGGTTCATTGGCAGCCAAAATAGCCTGT
TTTTTTCCAACCCAGTCTAAGCGATAACGCTCTTGATTTCCTTCGACTAAGACTTCAGAA
AGTTCTTGTCGAAGTAAATCAAAATCTACGCCTTTTATTATTTCTCCTTGCTCATTACGC
ATTTCAGTAATGCAATTTGGAAAAAGAGCGGTCAGTTTTTCAATATTTTTTGCAACCAAA
TTCTCGGTGTGCATTTTGAGTTCAGTGGACATAAATACTCCATATTCTTTTAGTCTAAAC
AATATTATTTAATCAAAAATAAGAAAGCTGTTTTCAAGTTCTTTTAATTTTAAATTAATC
TCTACTTTACGATTGAACTGCTTTTCAGCTTTAAGTTTCTTTTTAAGTTGATTTATTTCT
TGATGTGTCTGTTCCAATTTTTTATTTAATGCTAATTTCTCTTCAATAGATGATAATGTA
TCTGTATTAATTGGTAATAATTCAGAAATGATATGCTCATATAAATCAACTAAATGTAAA
AACAGTGGCAGGTTAGAACGTTCATTTTCTTCAAACCATTTTGAACGATAATAACTGCCT
ATGACTGTTTTCAATTTATTTGTTGGATTTCCTTTATCACAATATCAAGTAACTGTTGAC
GCATATCTCTACCGTCTTTTGTTCGCTTATTAAAAGCTTCATAAGCTTCAGCAATGGGCG
TTGAATTTGCGGGCAATATCTAACAGGTGTTTAGCTTTAGTGTAATCATAAACTACTTTA
CCGTTTTTTTGAATATAAACAATATAATAAGGGTAAAGGCGATTTGGATTGTTATGTTGG
TTGTCTGTATGGCGAGATTTTAGAGTAAAAATAACTCCTGTAATTATTTATTTGAGAACG
AATATCTTCACCAAGAATAGAGTTAATATTATCAATAATTTTCATAGGACAAGATCAATA
AGAAGAAATCATGCCTTATTTTAAACAAAACAAGTTGCTTTGTCTTATATATAAAACTTA
GCAACTTGTTCTTTGGGCAAGAATTTTTAGGTATTAATTACGCCGCAAACGGATCACGCA
AAATCATGGTTTCAACACGGTCTGGGCCTGTTGAAAGAATATCGACTGGTACACCTAACA
CTTCTTCAATGCGTTTGATGTAGTTGATCGCATTTTGCGGTAAATCTTCTAATTTAGTTA
CACGGAAAGTATTCTCTTTCCAACCTGGTAAGGTTTCATAAATCGGTTCAACCCCTTCCC
AGTTTGCCGCCGCAAGCGGTGAGTATTCTACGATTTCGCCATTTTGTAATTTGTATGCGA
CACAGATTTTTAATTCCTCAAAGCCATCAAGTACATCTAATTTAGTCATGCAGAAGCCTG
AGATTGAGTTAATTTGAATTGCACGGCGAACAGCAACGGCATCAAACCAACCACAACGAC
GTGGGCGACCTGTGACCGCACCAAATTCGTTACCTTTACGAGCAATTTCTGCACCGACTT
CATCGAACAGTTCGGTCGTAAATGGACCAGATCCCACACGGGTACAGTAAGCTTTAATGA
TACCTAATACATAATCTAAATTACGAGGCCCGAAACCAGAACCTGTTGCAATACCACCAG
CGGTGGTATTTGAACTGGTTACAAATGGATAAGTACCGTGGTCAATGTCTAACATTGTGC
CTTGCGCACCTTCAAATAGGATATTGTCGCCGTTGGCACGAGCTTTGTGTAATAGGGTTG
TAATATCTGCAACCATACCTGTGATGATGTCTGCTACCGCAAAAACATCATCTAAGGTTT
TTTGGTAATCGACTGGCTCAACTTTGTAGTAGTGAACCAGTTGGAAGTTGTAGTATTCCA
AAATAGTTTTTAATTTTTCCGCAAAGGCTTCACGGTTGAATAGATCGCTGACACGCAGAC
CACGACGAGAGACTTTATCTTCGTAAGCTGGACCGATACCACGACCTGTTGTGCCGATTT
TGTTTTTACCTAACGCCGCTTCACGAGCGTGATCCATTGCAACGTGATATGGCAGAATTA
ATGGGCAAGCCTCAGAGATTTTTAAACGGTCACGCACATTAATACCACGGGACTCTAATT
CGCCCATTTCTTGCATTAATGCCGCAGGAGAAAGGACTACACCGTTGCCGATTAAGCAGG
TCACGTTTTCACGCAAAATACCTGATGGAATAAGGCGAAGTACGGTTTTTTCGCCGTTGA
TAATTAAGGTGTGACCTGCATTATGTCCACCTTGGTAACGAACCACATATTTCACACGAT
CCGTTAATAAATCTACGATTTTGCCTTTACCTTCATCGCCCCATTGAGCCCCAAGGATTG
CAACACTTTTACCCATAATAAATTGCCTCTTTTAGTTAGGTTTAGTGAATGTCAAAAGCA
TACAAGCGATTAGATTTTTTTGGTTGTTACAGTTACGCTAAACCTCAATCTTTCAGGCAT
ACTGTAGGGACACACTGAGTGTGTCCTCAATATGATCTTTTATGAGCGGACACACTCAGT
GTGTCCCTACATTTTGGTTAATATAAACTGTTATATAACAACCTAAAATTTTACAACCTC
GTTGTAGCTTTCTATTTTAAAGATAAAAAAGACCCGCTTTATCGGGTCTTTGGATATAAC
TATTTTGTAGGTGCTTTCATAAAGCGGAAAAATTCGCTGTCTGGTTTAAGCAACATCATA
TTGTTTGAGCCTGCGGCAAAACTTTCTTCGTAAGCCTTCAAACTACGCACAAAACTGTAA
AACTCAGGTTCTTGTTTAAATGCTTCAGCATAGATTTTAGCCGCTTCTGCATCACCTTGA
CCTTTCAGCTCTTCGGCGGTTTTATTTGCATTGGCTAAAATCAGCACCACTTTTTTATCA
ACATCAGCACGAATAAATTCTGCTTTTTCTTCACCTTGTGAACGGTGTTCACGAGCAACG
GCAGCACGTTCAGCTTGCATACGTTGATAAATTGACGCAGATACTTCATTTGGTAAGTTG
ATCTGTTTTACACGCACATCAACCACTTCAATCCCTAAACGTTCTGCACCATCTTCGCCG
TCATTTAAGGCTTTTTGAGCGCCAGCCATCAGCTCGCCACGAGAGCCTGAAACGATGTCC
TTGATTGTACGAGAACCGATTTCTGAACGTAAACGGTCATTGACTTTACGTTGTAATAAG
GTTGAAGCTTTTTGTGTATCGCCACCAGTTGAAGTATAAAATTGACCAAAATCGCTGATT
TTCCATTTCACATAAGAGTCCACCAGCAAGTCTTTTTTCTCGACGGTGACAAAGCGGTCT
TCTTGTCCATCAAGGGTTTGAATACGAGCATCTAAGGTTTTTAGCTGATCGATAACAGGC
ACTTTAAAGTGTAAACCTGGTTCATACACAATCACTTTATTATCGGCATCACGATGCACT
TTGTTGAAACGCAACATAATGCCTCGCTGACCTTCTTGTACTACGACAACCGATTGGAAA
AGGATAAATGCAACAACGGATAGCACAGGTAAAAGTAATTTACGCATTCTTAAAATCTCC
CTTTACGCACAGGCTCACTCTGTTCCACCGCTGGCAATTGTGCAGGGCTGACAGGTTGAG
CAAGTTGCGGCTGTTGTTGAATAACAGGTTGTGATGATGGCGTTTTTACTGCTTCATTTA
CTGTCGGTTTAGCCATTAATTTATCAATAGGTAACACCGTTAGATTATTGCCGTTTGAGC
TATCTACCATTAACTTCGGTGTATTTTTCATCACTTTTTCCATTGTTTGAATATACAAGC
GGTCACGAGTGACTTCTGGTGCGGCTTTATATTCAGGCAATAATTGAGTAAAGCGTTGTA
CTTCACCTTGAGCATTTAACACAACTTGCTCTTTGTAGGCATTTGCTTGCTCTAAAATAC
GTTGTGCTTGACCACGAGCAATTGGCTCTTGCCCTCTTGCGTAGGCTTCGGCTTCACGAA
TTAAACGCTGTTCATCTTCTTGAGCTTTGATTGCATCATCAAATGCCGCTTTTACTTCTT
CTGGTGGACGTGCGTATTGGAAGTTCACGTCAGTGATCAATAATCCCATATCATAATTTT
TGATAATATCACGCAAAGCATTCCACGTTTTTTCACGCACAATCGCACGCCCTGTGGTTA
GAATGTCGTCCATTGTCATATGTCCGATCACATAACGCAATGCACTGTCGGTCGCTTGTT
TCAAGCTATCATCAGGCTTAGTTACGCTAAAGAGATATTTCGCAGGATCTTCAATACGGT
ATTGAACAGTCATTTCTACCAACACCATATTTTCATCTTGGGTCAGCATAGAGCCGTTAG
TTCTCAGTTCTAACACACGTTCAATATTCACTGGCGTTACATTATCAATAAAAGTCGGTT
TCCAGTTTAGACCCGGTAAAACAATTTCGTGTAATTTGCCAAAACGGGTAACTACGCCAC
GTTCTGCTTCTTGAACAGTATAGAACCCCGAAGCTCCCCATACCACTAAGCCTAAGCCGA
GTAAGACAGGCAAGAATTTCCCTGCAGAAACAGGCGGACGGTTATTTTGGTTTGAGCCAT
TGCCTTTACCGCCACCCATTTTTCTCAATAAGCTATTAAAAACTTCTTCTAAATCAGGTG
GTTGCGGTTCATTTGATTGCTTATTAGGCTCTTTTTCTTGACCCGAAGGTTGTTCTTGTT
CAGGCTTCTTTTGCCCCGGTTTACCCCAAGGATCTTGCTGATTGCCTGATTCGTTCCACG
ACATAACGTTCTCCAAAGTTAAATTTTTCTTCGCAAATGTTAATAAAATGCAAGCGTTTG
ATTGTACCTATTTACAAAACTTTTGGCTAGATTGAATGTGTAAATTATTTTATCGTCACT
TATCAATATATAACGTACAATAAAAAATATCGGATATATGTTTGCTCCTATTCAATATAA
TGAAAAAACATGACTAAAATCAGCCTAGTTTAAATATGTGAAAGATAATTAATGAATAAG
AGAGGAAAAATGTATAAGCACCTTTGGCTTTCTAATTTTTTTGGTCGAAATATCGCTGAT
CTGGATCTTATTAGTAAAGGGAGCAACTCGGATTTAGTTCTCGCTGATTTCTCTCTCATT
CAAACAAAATTGCCAAGCTGGGCAATAACGGAAATAGCTTGGGTGCAGCAGCAAGATTTT
CAGTTTGTAGAAGGTGAGATTGTTTTTGAATATGATCTTGCACATTTTTCACCTGAACTG
ACCGCTTGTCGTGTGGCAACGGAACAGGATTTGGTTCAACTTGAACCCTTTTCGCATTTG
TTTTCACAAACGCGTTTTCGTTCGCCTTGGTTTTCATTGTTAGAAAATCGTCGATTTTAT
TGGCAATGGATTAAAAATGCAGTTAAGGGAGAATTTGACGATATTTGTTTACTCAGTGAA
GCCACAAGCGGTGAAATACAAGGGATGATTACCCTTCGAGTAAAAGAGACTACGGCACAT
ATTGGCTTGTTGGCGGTCGCAGAAAAATGGCGGAAGCAGGGGATTAGCTATCGCTTATTA
ATGAATGCGATCGCTTGGGCGAAACGTCAGCAAGCGACGAAAATGGTGATTACCACCCAG
CTGAGCAATTTAGCTGCAATTCGGCTTTATCAACGCTTAAACGGAAAAATCAGCGGCACT
TATTATTGGTTTTATCGATGATGCAAAACATTCCTTTTAACCAACCGCCTGTATTAGGTA
CAGAGCTAAATTATATCCAGCAAGCGATCTGTTCAGATAAGCTATCTGGAGATGGTCACT
TTACCCGTCTATGTGAGCAATTGCTTGAACAACGGTTTCACGCCCATAAAGTGTTACTGA
CACCTTCTTGTACAGCGGCGCTAGAAATGGCAGCGATTTTACTTGATATTCAATCGGGTG
ATGAAGTGATTATGCCAAGCTATACCTTTGTTTCTACGGCAAATGCCTTTGCACTGCGTG
GGGCGAAAATCGTGTTTGTAGATGTTCGACCGGATACGATGAATATCGATGAAGCCTTGA
TAGAACAAGCGATTACCCCCAAAACGAAGGTAATTGTCCCTGTACATTATGCGGGTGTGG
CGTGTGAAATGGATAGCATTATGGCATTGGCACAGAAATATCGCTTATGGGTGGTAGAAG
ATGCGGCTCAAGGGATTAATGCGTTTTATAAAGGGAAAGCACTTGGCACGATTGGGCATA
TTGGCTGTTACAGTTTCCACGAAACGAAAAATATCACCGCAGGGGGAGAAGGCGGGGCGA
TTGTCATTAATCAGCCTGAACTGACCGCTCGTGCTGAAATTATTCGAGAAAAAGGCACAG
ATCGTCAGCAATTTTTTCGTGGCGAAGTAGATAAGTATAGTTGGCGAGATCTCGGCTCAA
GTTTTTTAATGTCAGAAATACAAGCGGCTTACCTTTATGCTCAGTTACAAGGGTTAGAAC
AAATCCAACAAAAACGGCAGATGATTTGGCAATGTTATTTTGACGCATTACAGCCTTTGG
CAGAGAAAGGGATTGTGGAATTGCCCTACATTCCCCAAGAGTGCCAAGCAAATGCCCATC
TGTTTTATATAAAATGGCAAAATCTCAAGGTGCGAACGGATTTTATTAATGCAATGAAAT
CAAAAGGAATTTTGACGGTCTTCCATTATGTGCCATTATATTCAAGCCCTGCAGGGCAGC
AGTTTGGCCGATTTTGTGGAGAAGACAAATGGACGACTAAAGAGAGCGAGCGGTTAGTGA
GATTGCCACTGTTTTTTAATATGCAAAATGAAAGTATTGAACATGTAATTAGGGCAATAT
TGTTTTGGAAATCCTGATATATTCTCTTAAAGGAATGTCTCAGGATTTGAGCTAGGGTGA
AGACTTTTTCTTTATACCATCGCAATTAGGTTATATAGAAAATTCTGCAAAATCACACCG
CTTATATTTGTCGATATTCTACACCTGCCACGAAATAAACGCCCAACGGGCTTGATCGTG
GCTGATTTTTTGTTGAGATTGCTGTTTTTGCTGATAGAAGGCCTGTAATTTTTGTCGTTC
TAGTTCGGTTAATGTCCCTAGCGAAAACTCTACGGCATTTTGCAGATCTTGGTATGTTTC
CCCTTGAAAGCCCCCTGTTTCTCCCTGTAAAAAAGTCAGTTCTGCCTGAATACCACGCTG
ATAAAGACGGTTTAACAGATAGATATAAAAGGCGTAAACTTGTTTGCATAAACGGGCTAG
GGGAATAGCAAGCGTTCCCGGCTCTGAGCCAATATCCAATACACTATCTGTCGGTTCAAT
CTTCATTTTATCTAGAAATTGACGGGTATAACTGTTCTCTTTTTCAACAAAGTTTCGGCA
AATCTAACCGCTTTCTTATCCCATTTCTCAGCGGTAACATCATGATAACGATATGCAATC
AGATGTTGTTTATAAAGTTGAGCAAAATCAATGTCGTAGAATGAATTCATGTTATTCCTT
AAAAGGTAAATGTTGAGCCAAACTTGTCATATCAATACGATAGGTTTTGGCTAGTTGATG
AAGAGTGAGCATAGCGGCTTTTTTCCCTTGTTGAAAGGCTGGCTGATGTTGCTTATCTAA
AATCACAACGCTATCTGCAAGGTAATCGGCGTGCTGTGGGTGATGTGTGGTGATCAGTAA
TGCCATCTCTTCAACTGTAAAGGGAAATAAACTTTGATGCGCTTGCGGCACATAGGCAAT
TTGTTGGGCTAACTGTTGTGGTGAATAGGTAACAAGCGGTTGGTTTGCAAAGAAAATTTC
CCCGTGCAATTTTGCTTGAGTACCCAATAACGTGCGTAAAAAGGTACTTTCCCTGCCCCA
TTTGCCCCTAACACACAGCAGATGTCATTTGTTCCCAGACGAAAATCGATCCCTGAGATC
AAAGGCTGACCGGCATAGCCAATCGTTAGGTTTTTTGTTTCCAGTATCACAGTTACCAAC
AATACCGCACTAATACCGCCGACAAATGCAAAAAGTTGCACATACCACATCGGCAAATTG
CAAAAAATCGCCAACGAAGCCCCCAAACCAGCCCCTGCCGATACACCTAAAATATCGGGA
GAAACCAACGGGTTTTTAAACATCCCCTGATAGATTGCCCCTGCACAAGCTAGTGCAGCC
CCGACTAAGCAAGCAACAATAATCCGTGGTACTCGAATATGCCATAACACCGTTTGAATT
TGGTTGGTTTCGCATTCAACAGAGAAAGCACAAACGACCGCTTGCCACACTGCTGTTGGC
GAAATCGGATACTTTCCGAGATTAAGCGAAAACAAAATAGCCAGTAATAAGAGCAAACTC
AATATCAGTAAATTGCGTAAAAATGATGTCAGGGTTCCATTGCAAAAGCTGTTCCATTTA
ATTTTTTTGTACATGCTCAGCTTTGGGTAAATTGCCAAAATGGGTACTGATCGGCTGCTC
ATTGGCAGACACACCACTTGTCACAAACGCCAATAAAGCGAATGCAGAAAGAAATTTTTT
CATAATCTAGATTCTGTGATTAAGACAAAATCATTATATTTAAAATTATATAACGATAGA
AATTGATCAACAAGTCAATACATTATGTAAATTTTTGCAAAAAATGAATGATCGTTCAGT
TTAGAGCTAGTCGAAATGGGGCGTTTTCTTTAAAATACGCCCCATCATTTTTTAATCAAG
GAATTTCTAATGAAAGTGTCAAAACTTACTTTTACATTACTTTCTGCACTGGTACTTTCA
GCTTGTACCAATATGAGCAACGATGGCTCTCTACAAAAAGCACAGCAAGATTATCAACAA
TATCAAGACATTACGAAACAATATCAAATCAATGAGCAATGGTGGCTTGGCTATAATGAT
ACCCAGCTTAACCGCTTAGTTGAAACGGCACTTGCCAATAATATCAATTTGGCAAAAACG
GCAATTTCCGTGAATAAAGCCTTATATAATGCAAACTTAGTGGGGGCAAATTTAGTCCCA
ACTTTCACTGCTTCGGAAAAATCTTCTGCTTCAAAAGGTGTTGGTTCTAGCAGTAACCTA
AACTCGACTGGCACATCAAGTATTGGACATCAAATTAGCTTAAACCTAAGTTATACCCTT
GATTTATGGGGGCGTTTAAGAGATACCGCAAGTGCGGCAGAATGGGAACACAAAGCTACC
CAAAAAGATTTACAAGCGGCGAGATTATCTTTAATTAATGCCGTTGTGAGTAGCTATTAC
AATCTTGCCTATTATCAAGACGCAATCCGCATTACTCAACAAAGCATAAAAAGCTATGAG
CAGATCAACCGCATTTTAAGCAATAAATTCAAACAGGGATTAATCGACCAGCTTAGCGTA
GATCAATCAATGCAAGCGGTGCTTTCTGCACAAAATACCTTAATCAACTTACAATCGGCT
CAAAAATCCAGTGAGCAAGTTTTGCGTAATTTGCTAAATTTAAAACCGAACGAACCGCTT
GTAGTCAATTATCCGAGTATTCTTAAGGTCAAATTACAAGATGTTGATGTGAATGTTCCT
GTTTCAACCATTGCTAATCGTCCAGATGTACTGGCAAGCCTAAAACGTTTACAAGGGGCA
TTTAAAAACCTTACTGCAACTGAAAATAGCTGGTTCCCAACGGTCACGTTAGGGGGAAGC
CTAACAGGAAGTTCAACGAAGTTTAACAATACGTCAGATAACCCTGTCGCTGGTGGCGTG
GTGTCTTTTGATTTGCCGTTCTTAGATTGGAACAGAGTACAAAATAACATTAAGATTTCA
GAAGAGGGTTATAAGCTGGCTAAATTGAACTATGAACAGACAGTAACAACCGCATTAAAT
GAAATCGACACCTACTATTCCACTTACCAACTGTCAAAAAGTGGCTATGCGAATTTACAG
AAAAAATATGAGTACGATAGAAAAATCAGCGGATATTATAAAAACCGCTACGATCAAGGT
ATCTCTGAATTGCGTGAATGGCTAAGTGCAATGAACACCGAACGTAGCTCAGAACTTTCA
TTGCTTGAAAATAAATACACCCTGCTCAAAAATGAGAATGCCATTTATCAGGCAATGGCT
GGGAAATATCGCAAATAGTATATTTAAGTATAATAGCAGTGAGAAATTAAGCTGCGCCTC
TAATTTCTCACCTTTTACTACATTCTAGCCTTTAAATCAGGAAACCCACCCAAATCCTTC
AACTTATTCACCATTGCACAAAACAGCTCTGCAGTGCGTTCCGTATCGTACAAGGCAGAA
TGGGCTTGTTTGCCGTCAAAAGGAATTTGTGCCATTTGGCAGGCTTTGACTAAGACCGTT
TGTCCATACATAAAACCAGCCAAGGTTGCAGTATCAAACATTGCAAAAGGGTGGAACGGA
TCTCGTTTGGTATTAATGCGTTTTACCGCCGCTTGTAAAAATGCCTGATCAAAAGTCGCA
TTATGTGCCACAATCACAGCACGTTGGCAGCCGTTGTCTTTTACCGCTTTGCGTACCATT
TTAAACATCTCGGTAATGGCAATATCTTCTGGCACAGCACCACGCTCGGCGTTATCTACA
TCAATTCCATTTACTTTTAATGCCTCTGGATTGATATTGGCATTTTCAAAAGGTTTAACG
TGGCGATGAAATTTTTCATCTAAATGCAAATAGCCGTCGTCGTCCATTTTTAGCGTAATT
GCCGCAATTTCTAACAATGCGTCCGTTTGAGCATTTAATCCCCCCGTTTCGACATCAACC
ACAACAGGAAGATAGCCACGAAAGCGATTTTTCAATAGATTGTAATTGGTTGCTTCTGTT
TCAGCCATTAACCTAACGCCTTTTGTGCATCTTTGTTAGCGATAAATTCGATTTTGTAAC
CATCAGGATCTTCTACGAACGCAATCACAGTTTTGCCACCTAACACAGGACCAGCCTCAC
GAGTGACCTTTCCACCTGCTTGACGAACCGCTTCAACGGTTGCGTAAATATCATCCACCC
CAATCGCAATATGACCATAAGCAGTACCTAACTCATAGCTCTCAACTCCCCAGTTATAAG
TCAGCTCAAGCACGGCACTTTCACTTTCATCTGCATAACCTAAAAATGCAAGGGTATATT
TATATTGCTCATTTTCGCTGGTGCGTAATAAACGCATACCAAGCACTTCTGTGTAAAATT
TGATAGAACGTTCTAGGTTTCCTACTCGCAACATTGTATGTAAAATTCGCATCGTAAAAT
CCTCTTAAAAATAGAAAAAAGTGGCGATATTATGGCATAATCTCGCCCTAAAATCATTTT
TGAATTGAAACTATGGCTCACGATCACGATACTCCTTCTAAATTAGAAATCGCCACGCAC
GCTATTTTGCCGTTGGTGACGATGTTATTGATTGAGATGTCGCTCAATCACTATTTTGCA
CCGCAAAATGCAATCTTTGTTTCGCCTTATCTGCTCACCTTTTTTACTGTTTGCTTGATT
AGCTTCGTGGTGCTGTGGAAAGGGCAAATTTGCCCAGGGCAAAAAGGGCGTTTAACGGCT
ATTTTGCCGTGGCTTTTAGTCTTTGCGGTAGGAAATTTTCTCTATTCCCTTGCCTTTACC
CCGAAACATTCCCCTGCTTTAGTCGCTGGATTTGCTTCTGTTATTCTGCCGTTTATCTAT
TGGAAATTACCCAAAGATGAAGATATTTATCGCACGGTGATTTATTGTGGCTTAGGCATC
ACCGCCATTGGTATGGTGCAATATTTGCTGATTTATTGGTATGAAGTACCGTCGCTGTTT
AACTGGATTAGAGCCAATAATTTTGCCCAGATTTTACTCGGTATTTTATTAAGTGGCTGG
TATTTAATGCTAGCGAAAAGCCGTTTGGAAGGCTTTTTAAAACTGTTGGTATTGCTGGCA
CTTGTGGTATTAATCATCAACTATGTTTGGGTGATTTTCGTGTTATATCAACAACTTGCT
ATTATGCCTGAGATGGTGATTTATCCTTACTTTATCTTCTTTGGGGTTCAGTTTGTGATT
TTGATAATGTTAGCTTGGTTACTACTCGGCAAACAGGGAAAAAACATCAAAAATCCAACC
GCTTGGACGGTCGCTACCTTCCTTGCAATGCTTTATCCTTTGACAAATATTCTCTAAATG
TTACGCAGAAGCCTATTGATTATCGGTGCAGTACTTGCCATTTTAATGGCTGGTGGTGCA
TCATTGCTTTCAGGCTCTCAATTAGCTTCTGCGATTAATTTGTCATTGCCAACGGGCTGG
AAAATAGAAACACCCGACGGCATTGAGCCACATTTAGAAAAAGCCATCTTGCCACAATTT
ACCCTTTACTATCAAAATTGTCCGATTGTTTCGGCAGATCGCCTTGCGGTGCAATGGATT
GATGAACGGAGTATTCGTCTTAATCAAGCAACCATTGATTATGCCTGCTTAACGCTTTTT
CCTAAATCGGAAAAAAGCCAAACCGATCCCACAGAAACCATTAAAACTATCCTTGCGTTA
CTGCCAGAAGGTAACATAGAAATCAAATCTTTGGCGTGGAAAAATCTTCCCAACGAAATG
CATGAACGTTTGAAGGGATTACTGCAATCACCAAGTGAAATTAAATTTGCATTTTTTCAG
CAAAAACTGACCGCTTACATTAAGCAACAAGCGGTCACATTAGATGCGAATTTTGCAAAT
CAGCAACTCAGTGCACAACTTAGCTATCAGCCGAATAAGGATGAGCAACATCTTGCAACA
CTTTCTGCACAGCTAGATGAACATTTTTTAGCGTTGCCCCAACAACTGAGTTTAAATTAT
CAATGGAATTTGCCTAAAACCTTGATCGCTGAACCAAGTTTGCAACAAGGTCATTCAACG
CTCAGCTGGCATAAACAAGATCAGCAACTTCACGGAAATTGGCAGTTAAATTCCGCCATA
ACACCTGAAAATCAGTTCAACTTGCCGTTTCATTTTGATACGCAAAGCCTGACGATTGAA
AAAGGGAAAATTGATTGGCAACTCTCAAATGATTTTCCGCTCAATGCATATCTGACAACT
ACGATTAGTCCTAACCGTTTTTCCTTAGATGAGCTTTATCCGATAAAAACGGCGGTGCGT
ATCAGCTTACTTACTCAAAATGCCAAAGGGAAAGGCAATGTTGTGATCAGTAGTCCACAA
GGGGAAATTCAGCAAGACAGTTTGATTTTGCCACTACAAATTACAGGTAATATCAAACAA
GGTGAGCATATTTTATATAGCACTATTCCTTTAGATGTAAGGGGAAAATTTGATGATCTC
ACCTTACGCTTTTTGCCAGGTGCTTTGTTACGTCTAACTGGGACTGAACGCTTTCTTACC
ATCAACGATTTGCGTTTTCCCCTTGCTGGCGTACGGGTAGATAAGCAGGGCATTCATGGT
CGATTGCAAGCGATTTTCCGTGGAGAAAGCCCTGACTTTAAAAATATTGAAATGCGGTTG
GACGGTTATGCCAACAATTTCAAAGCGGGAGCATTACACTTTTTCCAAGATCCAACCGAT
AAAAAAGCGCTGAAAGATCAATGGAATTGGCGTTTTTGGGGCAGTTCGCAAATAAAAGCC
TTAAACCGACCGCTTGCAATATCAGGGCGTGGTTTGTGGCATAAAGATTTAGTGCAACTG
TCTGAATTTAAGGGCAGTTTGGATCATATTCGGAAAAATGGGGTATTTATTCCAAAATTA
GAGCTGGTATTAAATGAACCAATAAAATTTGATTATGAGAAATTTCATCTTACAGGTGGC
GTAAAGCTTTCAGCCTCACAAATGGATTTCGCCTATGGTGGATTATTAGAAAAACCAACA
GCTAACTTAAAATTTTACGGCGAAGTAGAAAATCTTAACTTTAGGGGCGATGTGACGGTG
AATAAACTCGGCCCGATTAAGCTCTTTGCTCGCCGAAAATTAACCAATAATGCCAGTGAC
TTAATCGGCAAATTGTATTGGTCGGAACAACCTGCAAATGTATTCCAAAGCCTTTTTCCC
TTTAGAAATCAATGGGTCATCACAAACGGAACCATTAAAGGCGAAACGGCATTTAGTGCG
AATGCGGCTCGTGGGCTGATGGCTGGCGGGCATTTTGCTATTCGCAACGGTGCAGTTTCT
CTACCAAACGGTGAGATCAAGGGCATTGATTTCTCACTCCCTTATCAATACAAACAGGGT
GAAGTGGATATCGGCGTGAAAAAAGCCCTTGATGTGAATATTGATGAAGTGAATATGGGT
ATTCCGATAACCAATGTTAAAGTAAAAATTCAAGGGCACTTACCCTACACCAAGCGTAAG
CCCCTGTTTTTACGAGAGTTAAGTTTAAATTTGCTTGATGGGCGTTTAAATATCGAACAT
TTTGCCCTGCCACAAACGAAAATCGCTTATTTAAAGCTGTTTGATATTCGTTTTGAACGT
ATTTTAGAATTGGCACAGTATCACCAACTGGATTTAACTGGCAAATTCAACGGTATCTTT
CCGTTTTGGCTGTCGGGTAAACCTTGCTACATCTGCAATGGAACATTGACACAAGCGGAT
AGATCTTACCTAAAATTTACCCCTGAATTGCTTGAAGCGATTAAACAAGGGGGCTATACG
GAACAGATTTTGGCTTATATGGTCAATAAAAGTGAGATTGACGATTTCACCGCAACGGTG
AATTTAGACAGTAAAGGCGATATGGATTTATCAGCTAAAATCCATTCTAGATTGACTGAG
CATAAACAAGCGAAAGTCAATTTGAATTATAACCATAAAGAGAATATGTTCGACCTGTGG
AAATTGATTAACTACGGTTCTCAGTTTGAGCAGAATATTGAGCACTCAATCTATAAACAA
TTAGATAAACAATAACCGCACTCAGTACATGCTAAAGGCTCAGAATTATCTAAGCCACTT
ATTTACTAGAAACTTTTCTCAAAACTCAAATAAACCCGATTTCGTTTATACGAATAAAGA
TCCGCTAAATTTGAGTTCACTCGCTGATGTTGGTAGCCAAGGCTTGAGCGGTTTTGCTGA
TCGTCAAATTGATGGTTATTCCAATAGGATTTCCCGCTAAATTGGTTCTCAAAATGCAGA
TAATGGGAGCCACTGATATTCCAATTTTTAGCTAAATTGAGATGATAACTTAGCCCGTTT
GCCGATTGCGGTAACGACTCTTCCGTTTTCTTAAATGGTACATTCCCCACTCGAACATAA
GGCGAGCTTGAAGCATTATTGACATTGCTTTCGTGCAAATAATTAATGCCAAAGTCGAAA
GACCAATCCGAACGTTTTTGAATGGCAGCAATATATTGTTCAACCCCATTTGCAATTTGT
GGTGGCAATCCGTCCGCTTGTAGCTTACGAAATTGTGCAAGTGCGGCTTCATTTTGCCGA
TCTTCAAATAGCATTTGTGCCAAACGAAAACGCACAGGCTGAAAATTAGGGTGCTTCGCA
ATAATGCCACGATAGAGATCGATTGCCGTTTTATAATCCCCCTGACTTGCCAAAATAATG
CCGTTGGCATAATCAATCAGCACCAAATCGGGATTAGGCGTTTGTTGATAAATCCGCACC
AATTCAGGCAACAAATGAAATTGTCGGCTATCAATCGCCCGATTTAACATTTGACGAGTC
AGTTCAGGTTTACTAATAAGCTCTTGGGTTAAAGTGATTTCCCCATTGTTTGCAGATTTC
TCTGAAAAAATAACCGCTTGTGTTGTCAAGGTTGGTTCGGCGGATTTGATTTCCAATTCG
GGAGTAGCGTTTGCTACTAGGGGGATAAAAAGGGTAAGGGGGAGATATTTTTTCATAAGA
TAGATTTATTGACTTTTTCTGTTCATTTTTTTACTATCACGCTAAAGATGATAGTGGTAT
AAATTTAATGCGAATTTTTAAATCTAAACATTTTGATAAATTTGCCCGTAAAGAACGTAT
TTCAGACGACACGTTAAGAAATGCCATTAACGACATTGAAAATGGTCTGATTGATGCCGA
TTTAGGTTCAGGTGTTATCAAACAGCGTTTACCCAAACAGGGCAGAGGCAAATCTAAAGG
TTATCGTTCTATCATTGTGTACAAATTTGCAGAATTTAGCCTATTTATTTATGGATTTGA
TAAGAATGATCGGACTAATATTACTGCTGATGAAGAAGAAAACTTTAAAGCAGCAGCCAA
AACCATTTTGGCATTTAGCCCTGAACAAATTCAACAAACCCTTGATGGCAAAGCATTTAT
AGAGGTATCTAATGAGACAATACAACAGTCCGGCAAATGCAGCGATCCACGAATTGATGA
GTGATTTACACGACATTGGTTTGGTTGATAAAACAACAATGCAGAGTTTTGACAAACGTT
GTTTAACGCCAGTTAAAACGCTCACTCCCAATGAGATTCGAGAAATCCGAGAGAAAGAAA
ATTTTTCTCAATCTGTCTTTGCTCACTACTTAAATGTAAGTAGCAACCTAGTTTCCGAAT
GGGAACGAGGTGTCAAAAAACCAAGTGGTGCCGCACTGAAACTGCTTTCTTTAGTACAAC
ATAAAGGCATTTCTGCAATAGCTTAGATTTTAGGCGGGGATACCCCGCCTACGATGAAAA
TCTCACCGCCGAAATCGAAAAATTAAAACTCACTATTGCCCATGACGAGATGTTGGCTCA
GAAAAATGAAGAAATCATTGCTTTGAAAGAGATTATTTCATTGTTAAAGAAAAAAGATGA
TTAAATAAGATAAACCTAATAAATCAAATCCCTTCTAAGAATGAAAGCTATATACTCACT
TTTTATAATTCTTTGCTTAAATTTGACCGCTTGTACTCCCAAAGTACAACTTGAAACACC
ACCTGAAGGTATTACGATTAATATGAATGTGGTTGTAGATCATAAAATTGAAGTTATCAT
GGATAAAGAATCCAAAGCGATTATAAAAACAAGGCAGCCGTAATCATCAAAAACAATTTT
AGAAAAACACTTGAGGAATAAGAAGCAAATGAGCGTGAAAAATCACGCTCATTTCATTTT
TACTAGGCTTTCACTGCCGCGAACGCCACCATATTGATGATACGGCGAACAGAGGATACA
GGGTTAAGAATATGTGCCGACTTATTCATACCTAATAAAATAGGCCCTACAGTAATTGCT
GTTGTCGTTGCTCTTAATAGGTTATAGCTGATACGAGCTGCTTCCATATTTGGCATTACA
AGTAAATTTGCTGAACCTTTTAATGGACTGTCTGGCATATAATCTCGGCGTAATTTTTCC
GACAAGGCTAAATCGCCGTGCATTTCACCATCAATCATCAAGGCAGGATCTCGCTCTCTC
ACAATTTCTAACACTTTACGCATTTTTGGTGCACCTAGTTGATTTGATGAACCAAAATTA
GAGTGTGAAAGCAATGCCACCGCAGGTTCAATACCAAAACGACGAATTTCTCTTGCTGCC
ATTAAGGTAATTTCAGCGAGTTCTTCCGCCGTTGGATCAGCATTAACATAGGTATCAGTA
ATAAAAACGTTTCCTGTTGGTAAAACTAAACTGTTTAGTGCAGCGGGTACTTTCACACTT
TCTTTTACGCCAATGATGTCACGGATAGCTTCTAAATGGCGACTATATGTACCAAATAAA
CCACACACTAATCCATCAGCATAGCCCATTTCAACGAGTAGTGAAGCAATCACCGTTGTA
TTTGAGGTCACAACACGCTTAGCTATCGCTTCGGTAATCCCTTTGCGTTTCATTATGCTG
TAATAACGTTTCCATAACTCATCGTGTTGGCTGTTATGTTCATTATCAACAACATCAAAA
TCTTGCCCAGCAACAATGTGTAGCCCTAATTTTTTAATTTTAGCTTTGATAATTTCCGTG
CGTCCAATTAAGACTGGATATGCCAAGCCCATAGAAACCACTTCTTGTGTCGCGTGTAAT
ACTTTGTCCTCTTCCCCTTCTGCAAGCACGATACGTTTTTTCTCTGCTTTTGCTTGGCTG
AAAATCGGCTTCATAAAGAGGTTGGTTTTATAGACGAACTGAGTTAGTTTCTCGTGATAA
GCCTCCCAATCCGTAATCGGACGAGTAGCAACACCGGAGTCCATCGCAGCTTTTGCAACT
GCTGGGGCAATGCGTACAATTAAACGAGGGTCAAATGGACGTGGGATAATATAATCCGCA
CCAAAGGTTGTCCCCTCGCCACCATAGGCAGAAGTGACCACCTCATTTTGCTCTGCAAGA
GCTAAATCTGCAATCGCATAAACCGCCGCACGCTTCATTTCCTCATTGATTGTTGTTGCG
CCTACATCTAATGCACCACGGAAAATGAATGGGAAGCAAAGTACATTATTCACCTGGTTT
GGATAGTCTGAGCGTCCTGTACAGACAATCGCATCTGGACGAGCAGCTTTCGCTTCTGGC
GGTGTAATTTCTGGATTTGGGTTAGCTAATGCTAAGATAATCGGGTGAGCCGCCATTGTT
CTAACCATATCCTGCGTTAAAGCACCCGCCGCAGAACAGCCTAAGAAAATATCTGCATTT
GGCATCGCATCACCTAATGTCCGCCAGCCATTATCATCAATCGCATAATGTTTCTTGGTG
TCGTCCATACGATCATCACGATCTTTATAGATCACCCCTTTTGAGTCGCAGACAACGATA
TTTTCACGCTTCATACCTAAGGATATAAGCAAGTTCAAGCAAGCAATAGAAGCCGCCCCT
GCACCTGATGCAACTAAACGCACCTCTTCAATTTTTTTATCCACAATACGCAACGCATTA
ATCACCGCAGCAGCACTGATAATTGCCGTACCGTGCTGATCATCGTGGAATACAGGAATG
TTCAATCGTTCACGCAATTTTTGTTCGATATAAAAACATTCTGGTGCTTTAATATCTTCA
AGATTGATACCACCAAAGGTAGGTTCAAGAGAAGCGATAATTTCAACTAATTTTTCAGGA
TCTTTCTCATTAATTTCGATGTCAAATACATCAATTCCTGCAAATTTCTTAAACAGAACG
CCCTTCCCTTCCATCACAGGCTTACCTGCTAATGCACCGATATTGCCTAAACCTAACACG
GCAGTTCCGTTTGAAATCACGGCAACTAAGTTACCTTTTGAAGTATAACGATAGGCAGCC
GCTGGGTCTTTTTCAATTTCTAAACAAGGCTCTGCAACCCCTGGTGAATAAGCTAATGCA
AGATCACGTTGCGTTGCGAGGGATTTAGTCGGGGTAACTTCAATTTTACCAGGGATAGGA
AATTCGTGGAAATCAAGTGCTGCTTGGCGTAATTGAGATTTGTCATCCATAGTTGTGTCC
TTTATACAATTGAATAAATGAAATCATCAGTATTCTACCTAAATTTTGGGAGGAATATTG
TGATATAGCTCTAATTTTTTAACAAATAATTAAAAAGTATAGAAAGGAATAATCTCTAAT
TAAATGAGACGTTTAATCATGATGCCAAAATTAAGTATTATTTGAAATAAGTATTATAGA
GCGATACTATGATCAGTAATTGAAAGAAAATCAAGAAGTTAATTGAGGGCAGAGCTGTTT
TATACAACAAGCTCTGCAAAATAATGTGATTGTTAGACGCTATAGAGAATATTTTTTTGC
AGTATCTTTCAACAAGGTCTGCAATTCACCTTTTTGGAACATTTCGAGAACAATATCACA
ACCACCAATTAATTCTCCATCTACCCATAATTGAGGAAATGTTGGCCAATTTGCGTATTT
TGGTAATTCAGCTCGAATATCTGGATTCGATAAAACATCAACATACCCAAATGGAACTTG
GCAATTTACAATAGCTTCTGAAGCACGAGCAGAAAAGCCACAGGATGGGAATTTAGGAGA
GCCTTTCATATAAAGAAGAATAGGATTCTCGCTGATTTGTTTTTGGATTTTTTCTATAGT
TTCCATGTTTTTCCTCATTGATCAATAAGAATATGTACCCTATTCTAATGTGAAACAGAA
TTTTCTGCAATTTGCCATTAACATCTTCTAAAGTATTTCTGTGGATTATAGTCCACTTAT
TCCAAATCATTTCATTAAAATATCTGCCAATATTTGTTCTTTTAATCCACTTTGTCGTTG
AATTTCTGCTTTTACTGCTTGTTTCCAAATTTTTTCTTCACTAAACAAGGTAAACTGTTT
TTTAGCACGGGTAATCGCCGTATAAATCAGTTCTTTTGTTAATACTGGCGAATGAGAAAG
TGGCATTACCAATAAAGTATGATCAAATTCAGAACCTTGTGATTTATGCACGGTCATTAC
ATAGGCGGGTTCATAACTTGGCAAACGACTAAGGGAAATGTCTAAATGTTTTCCATTTTG
TTCTGTTTCAAAATATACTCTCAATCTTCCTGCTTCATCTGGAAGAATTAAGCCAATATC
ACCACTAAAGATATGAAGTTGAGGGGCATTTTCGGTAATCAAAATTGGCTTGCCAATGTA
GCTGTCTCGGCTATGTTTAAAATGTAATAAACGTGCTTGTAATAAGGCTTCTGCAATGGT
TTGATTTAATCGTTCTACGCCCAATTCACTGACGCGTAAGGCTGACAAAAAGCGTACTTG
TTGGAATGCTTTAAATATCTCACCGATAGACACGGCTTCTGGGGAAAGTACTCGAGCTTT
CACTTTGTTCAAGTAATCGGAATATAACTCCACCGCTTTTTCTACCACGCTATTTACACA
GTGTTGTATCCATTGTGATTTTTCAGGAAAATCCGTGACTTTAGGGTAACACGCTAATGT
TAAATCATCATAAGCCCTATTCGTTAAAATCTGCCACGATTTCACCGCTTGTTGGGTGTT
CACTTGTTTAGCTAACTGCCCAATCCCTGAATTTTCGTCAAAACGAAAACTTCGACGAAG
ATGACATAATGAATTACAAATTGCGGGGACATTTTCCACTGTAGGATAAATTTGATGTTC
TGTTACATCAGTTAGATAGTCACTATGCTCATTGCTATAACCAAATCTGATCAAACTACC
CAACTCCCCCATTAAATTTCCAGCTTCTACAGAAGCAAGTTGATCTTTATCCCCAAGCAT
AATCAAACGGGTATCTGGTTTTAAGGCATTCAACAGTTTTTCCAGTATGAAGAGATCGAT
CATTGACGCTTCGTCCACGACTAACAGATCTAAATGCAGTGGATTTTGAGCGTGATGACG
AGGTAGATCACTATGGGGATTAATGCCGATTAACGAATGGATTGTTGAGGCTCTGGTTGG
TACTTCTGCTTTCAAACTGTCAGGAAGATCAAGACTAGCGAGATTATTTGAAATAGATTC
TTTTAAACGAGCCGCAGCTTTTCCTGTCGGAGCAGCAAGGGCAATCTTTAAAAGCGGTTG
GTTCTGTTCTAATTGTTTAAGCTGTAATGCTGCAAGTAAAATAGCAACTGTTCGGGTTTT
GCCTGTGCCAGGCCCGCCTGAAATCAGACAGAATCGTTTAGTTAATGCTGTTGCAACCGC
AATTTTTTGCCAATCCGTATCAGCTTGTTTTGGAAAAAAGCGTTGTAAAATTTGACGATG
AAGATCGATATCTGCTTTTTTTAAATCCGAACTTACCGCTTGTTGTAAATAACGTGCTAC
ACGATACTCTGCCTGCCAATAACGATAAAAATATAGGCGATCCTGTTGAAATAATAAAGG
TGCAACCTGTGTAGGATCTTGGCTAAAAGCAATATGGTTATGTAGCAACGACTGCCACTC
TAGCGGTGAAATCCCCTCAATTTTTTGCAAAATCTCCGTATGAAAATCACGGCTGAAATG
CTTTTTTTGCAAGTCAAAAAAGTGGGTTGTTAAATCAGAATTTAAACGAACACAACTATG
TCCTTGCATAACATTAAAAGAAACTAATGCACTTAGAAAGATTGCTACATTCTGTTGTTG
AACCGTATAGTTATAAGCCTGCTGTTTCTGATCGATCATTTTTGCAAATTGATAGTTTAA
TTCAGAAATCACATTCTCCGTTTTTAAGGCATAAAGTAGAGGTAACATAAGCAAAAATTT
GATAGGAATTGATGGAAGCAGTATATAAAAAAATCCACGCATTTGCGTGGATTTTTTAAG
ATAATATTTGTTAAAAATCAGAACTGATAAGACGCGTTCAATTTAATATTGCGCCCAGCC
CCTTCCATTAAGCTAAATGCAGGTTGGAACTTTTTGTCAAAGACATTCTCGATCATCATA
TCTAAACGTAAATTACGCCATTCGCCAGAAGGTGTGTAACTTGCTTTTAAATCTGTGAGA
GTATAACTTGGATAAGTCATTGCATGTGTTTTAGGTACACGTTTCTGACTTGCATAGTGA
GTGATATTAGCTCCAATCATAAATGTTTGAGGTACTAGTGCATAATCAATAGTAAAGCCT
AATTTATTCGCTGGAATATTGGATAAGGCTTCCTGTGTTTGGCGATTTTTGCCTTTTGTT
TGAGCATAATTCAATCCCAATGCTAAACGTTCTTGCTGGTAAGCGAATTCTAGTTCATAC
CCTGTTAAGCGAGCATTTTCTACATTTCGATACTGCGAGAGAGATGGAATCCTCTCTCTT
TGTGAAGCTCGGAAAATATCAAGATGAATAAAATCTTTTACATCATTTTGGAAATAAGCG
GCATTGAAGATGAATTTATCTTGATGCACAAAGAGATTATCAAAATGAACTTTCGCCGCA
ATTTCTTTATTTTTCGCAGTTTCTGGGCGCAAGTTTGGATTACTTACAAAGGTATTATTA
AATGATTGTCCCATTAAATTTGTGCCAAAGTGAGACCCGCTGACAAAGCGTTCTTGCATT
GATGGTGTACGGAATGCTTTATTATAACGAGTACTAAGATCTAGCCAATTTGTTGCTTTC
CAAGTTGCAGCGATGGATGGAGACCAACGGCTTGCACTATATTTGGCTTCGTCACTTTGT
GTTTTAAAGTGATCGTAGCGAACACTTGGCGAGACAATAATGCGTTCATTCCATAATGGA
ATATGTGTTAAAAGATAAAATGCACTGTTTTTAGATTTAGCGTCATAATTATTAGGGCGG
AATGGTGTTGTGGCATTTTTCTCACGCTGTGTTACTACTCGGTCTGAAATAAAATCTACA
CCATAGTTTAGGGCTAACCAATTTAGATCCGTCGAATTTCGTATGTTTAAACCCATAGTG
CTGAGTTTAGTTTGATCTTGCAAACCGCTTGCAATACGCTGCTCTTTTTCTTTTGTACTG
TTACGGTATAGCGTCAATTGACTATTGATATAATCATTGTCTTTAGGGTTAAAGTAATAG
TGTAAGGCACTACTTTGGTCTGTGATTTTTTGTTTAGCTCGATAACTTACACTTCCTAGT
ACTGATGTGAGTCCTTTATAGAAACGAGTCATTTCAGCAAAAGAAGCTGTTGGATTATTT
CTATGCCAGTTTCTAATAAGGTTTCTCACATCTTGGTTGGTAAATTCTTCAGCAACTTCA
TTGTTGGTTGGGGCAATTTGTTCAAAATGACTTAAACGATGAGAAAGCTCAAGGCGATTT
TCATCATTAATTTGCCAACCAAATTTAAAAAGTCCGCCTTTTTGAGTATAGCGACTGTCT
ACTAATTTTTTACTGTCCGCTAAACGTAAATCATCAGCGTGGTTATAAAAGCCACTCACT
AATCCATCAAACTTGTCATTTGCGGCAAAGACACTGACATCTGTTTCAGAGAGAGAATTA
GCAGATTGGTATCCTTGATGAATTTTTGCTCCAATTTGCTGATTATCTTTCAATAAATCA
AGGGCATTTGGCGTTCTGATCGCAACAATTCCCCCTAATGCACCGCTACCCCATAAAGTA
CTTGTAGGGCCTTTAATCACCTCTATTTCTTGGGTTAGTGCCATAGGTAGAAAATATGAA
CCACGGTGAGATAAGTCAAAATTCTGGCGAACGCCATCAATCACTTGAACAACACGATTA
CCACTTAAGCCCCGAATAATCGGCTTTTGTGCAATTCCCCTTGATCCGCCAGCAATATCC
ACGTTTGTAATCCTTTTAATCGCATCCGCTGTACTTATGGGTTGTTGAGTTAATAATTGG
TTTTTATTTAGGGTTGCTTTCTCACTTGTGTGATTTGCCCAATGAAATGCATCCCTACTT
GCAATCACAGAGATTTCAGCGAGCTCAGCTGAAACATTGCTATCTGCAAGGGATACGGTA
GGCAAAGAGAGAAAGAGTGCTGTATAAATTTTTGATAGTCTCATTTTAGTTGCTCCTTTA
GTCTGACTAATAAATATCCTACAAAAGATAATGTAAATTATCAATAATGATATTGATAAT
TCTTATCATTTAGTTAAAAATAAATAGAAAAAGCGTTCTAATACATTATTAATAAAGGAG
ACCTATCAAAATGAAACATTTTCGTAGAAAAAATGTAATTACTGGAATCATTCTTTCATG
TGTATCTGGCTTTACTTATGCAAATCCAATACCAGATTCAGGAACATTGAACAAACAGTT
GGAACAGACACGCCAGATACAAGTAGCAAAAGTAAAACCATCTGGAGAACTGTTCAAAAC
ACCAACACAGGAAGAGAATCTTCCCGCCAACAAAGAAAGTCTTAAATTCCGTTTAGATTC
AATCAAATTACTGGAGTTGGACGGAAACGAAATTCAAGATAATCTGACATCTATTACCTC
TCCTTATCTTCATCAAGAAATCACCTTAGATGACTTAAATCGGTTATCGCAACAAATTAC
TAACTACTATCGTGACAACAATTATCTTGTTGCTAAAGCCTTTATTCCACCACAAGAAAT
TAATAATGGTGAATTGCAAATTTTCGTGATAAAGGGATCGCTTGATCAGGTAGTTGTTAG
AAATGGAAGCCGTTTAAAAGAAGACTTGGTTATGCGGATGGTGAATACTACTGTGAAAAG
CCATTCGTATTTGGTTAAAAATGAACTAGAAAAGTTAGCTCTATTACTTAATGACATTAA
AGGAATTACCTCAGCGTTATCTTTGAAAGCAGGACAAAATACGGGTAAAACAGATCTTAC
TGTTAATCTTAAAGATAATAAACGTTGGAATGGATATATTTCCATTGATAATCAAGGAAA
TGATAATACTGGAAAATATAGAACAACATTGGGAAATAAAATTTATAACTTAGTTGGGCT
TGGTGATGAATTACATTTTGATGTGCTTGCTTCTAACACCTTCGATTTATATAACTTAAG
AGCGGACTATTCTTTTATTATTGATGGATATGGCACAAGAGTTGGCGTGAATTCAAACTA
TTTAAAATATAAATTAGGTGCGAATTTTAAAGATCTTAATGCTCAAGGGAGTACTTATAA
TTTAGGTGGTTATATTACTCACCCTACTATTAGAACTGCAAGTTTAAGATTAGATAGTAA
ATTAGCATTTAATCATCAGAAATTGTCAGATGAACAAAAATCTGTTGATTTACAACAAAA
ACGGAAAGTAAATACGACTAGCATAGGAGTGAGTGGTTCTTGGAATAGTATAAAAGAAGG
TGTTACCTATTTTTCTTTCAATACTATTTTTGGGAAAGAAAGTCATTCGACCAATGAGAA
AAAACACTATTTATCAGAGAATTACCAGCCTAAACGTACATTTACGACATTTAATTATTC
ATTATCTCACGAGCAATTTTTACCTAAATCCTTCAGTATTACGTTTGCCGCCAGTGGGCA
ATTTGCTGATAAAAATCTAGATAGTGGAAATAAATTCCTACTAGGTGGATTATCAGGGGT
AAAAGGATATCAAGCAGGTACTGTTTCTGTTGATGAAGGGCATATTATCCAAGCGGAACT
AAAACACTACTTACCTGTTTTCTCAAAAAGTATATTAGTAAGCTCACTCTTTTATGATGA
GGGTTTTGGAAAACAATATAAAAATACTGAGAAATTATCCGAATCTGTTGAAAATAAAGT
TCGTTTAAAAAGTATCGGTGTTGGTTTGAATTTAATTGAACCTAATCATTATTCTATTAA
TTTTGCTTATGCAAAACCTATCGGTAAGAAATATAACAATGTAGATAAAAATCAATTTTG
GTTATCTGCAATTAAAACATTTTAATTAAGGAGTACATAAATGCGTAAACAAACTTTACT
TTCCGTAGCTATTTCAACAGCACTTAGCACAACAAATCTTTATGCTGCTGATTTACCTCA
AAACCATAAAATTACAGACGGCAATGCAAAAATTAATACCTTAAATAAGGCAATGACCAT
TACTCAAGAATCACCTAGAGTGAGTATTGAGTGGGAAAGTTTTGATATTGGAAAACAAAA
TAGTGTTGAATTTAAGCAGCCTGATTCAACCGCTATTGCTTATAATCGTGTTATGGGCGG
AAATGCAAGTCAAATACAAGGTAAATTGCAAGCAAATGGGCGTGTATTTCTCGCTAATCC
TAACGGCATTATTATTACAAAAGATGCTCAAGTGAATGTAGGTAGCTTACTTGCTACAAC
TAAGGATCTTGAAAAAATTAGTAATAGTAATAAGTTCAATTTTACTCCACGTAAAAATCA
TAAAACCGCCGAAGGAAAAATTATTAATGAAGGTAAAATTATCGCAAATGGTGAAAATGC
TTTTGTCGCTTTAGTTGGAAATGATGTTGAAAATAAGGGGACAATTGAAGCTAAATACTT
TAAACAAGAGAAAAAAGTTAAGGGTCGCTATTGTAATAGTAGTTGGAGCAATCCAAATGA
TTGTTATGAAGGTAATCATTGGGGATTTAAGTGGATTGATTTTGAACGTGATGAAACTAT
TGAAAGCCCTGGACAAGTTGTCTTAGGAGCGGGTAGCTCATTTAGCTTAGAATTAGAGGC
AACATCTATTGATTTAGATATTGATGAAAATACAGTAAATAGTATTGTGAAAAATTCAGG
TTCTATTATTACCGAAGATGGTTATATTGAGCTAACTGCTAAGGGAAAAAATGAATTAAT
TAATAACCTTGTGAATAACGATGGCTTATTACAGGCGGATAATGTTGTAATGTCTCGATC
TGGAAAAATAACTTTATTTTCTGATGATATTAAATTTGGAAAAAATAGTGATATTCAAGC
CGAAAATTTAACAATAAAAGCGAAAAAGAATGAAATTAACTTAAATGCTGAAAAAGGTGC
AAAACTTACAATTAAAGATAGTATTGATTTTGCAGTCAGTAGCTATCTAGACCCAGCTAT
AAAGAAAGTTAATCTTAGTGGTGATTTAAGTCGGGAAGATAAAAATTATTATGATGACGG
CTCTAAAAAACTAAAAACAAAAGTTAATCTAAAGCTGGCAGATAATCTTGATGTTGGTAA
TAAAAAAGTAGGTGAAAATTCTTTTATCAGCAGTAATTTTTTAGGTTCTTTACTGGGTAT
TTCAGGAGAAGTAAATCTAAATGCGCATAATTTTGATATTTCAGGTGATATAAATATAGA
CTCATATAAAGATACTGATTCAGTTTTATTATTAAATACACAATTAAATTATACTAATCC
TAGCTATATTCGTTTTAATAAAGCAAATATAGATACTAAAAATGGGCGTTTATTTATTGC
AACAGATCTAATGGATAAACATTTTGCGGATAAAGGCATTTCAGATATTAAGATTATAGA
TAGTAAATTTAATTTTAATAATGGTGCTATTGTTTTAGGTAGAAATGGTTTAAGAAGAAA
TTTAGAAGATTCTAGAACTTGTATTAATCTTGCCTATTGTTTAGAAGATACTCAAAGATC
GCCTTTTAGCGTAAATATTAGTAATTTGCAACTTGATAAAGTAGATGATTTTGTCATTGT
TGGTGGCTTTAATAATGTTGATATTGATCGTCTTACTCATATAGGAAGAGGTAATTTCTA
TATTTATGGGGGATATTCCTATAATAAAGAAAAACCAAGCTATGACTATGCGATTTTCAA
TACCAAAGATAGGGCGTTGCGTACAGAACGAAATCATACTCAAAGACGATGGAAATTCAA
TAATAATTTACGTCAATGGATTAATAATGAGTTCCTATATGCATTTGATTGGTGGACTGC
CACAAATAATAGTTATGACAAAATTAAACAAGAAGTTATTAAAACACCTAAAAGTCATTT
AGAAACGACAATTAATATTCGTAATAGTAATATAAAAACGCATGATGGTTTTATTAATCT
TATGGCAAAAAATATTAATTTAACCGATAGTCAATTTAATGTTACGTTTGACCGAAATAT
GTCTTTTGAATCTGATTACGATCGTATCCATAAAATTGGGTTAAGTGCAGATAAAACGAT
TTTAGATCACACGTCATTAAATATTCAGGGGGCTGAAAAACTGAATGTTTCACCAAGTTC
AAAAATGAAAGCGGCAACAATGTATGTCGTTGGTGATTTAGAAGGGCGAAATAAAAGTTC
AATTAACCTGAAAAGCCATCAAGGTTATACGTTGATGACAGATAAAAATGCAACATTACG
CGGTGAAAAATCAAAAAATGATTTAACTATTACCTTGTTAAATACTGGTCCTAAACCTTC
ACCTGAAATTGGTATTACAGGTTCTGCGGATAATGATGCAAATGCAGCTAACTTTGCTTT
AGCCCTTGGCGATGCTACAAAGACTACAATTGAGAATGCCACGGTTATTGCACTAGCTCC
AAATGGTGCTAAAGCCTATTACAGCCATAAAGATATGCCTATCGTGCTAAAAAATACTGA
TTTTACATTTTATGAGCAACCGAGAGGAACAAACTACGGTGATGATGAGCTAGCCGGAGA
AGGAAATATCAAAAGACTTAATGAGCGTCAATTAAATACGATATTAGATAAACTTAACGG
ACTCAAGCCAACTTATCTATCTCGCGAACAGAGTAATTTAGTTGAAAATAATAAGTTCGG
AGTTAAATCTCTACAATCTGAAACACTAGAAGATGAGAAGAGCGTTGTTGTCTCTATTTG
TGATGAAAACAATAAATGTGAAGATCGAATTATTGGCAATAAACATACCGATGCTAAAGT
TTCGGTAGGTGAAATTCGTTAGACTAAATCGAGAAGACACAGGTATTGGTTTGTTGAATA
CATAAAAAAATCCACGCATTTGCGTGGATTTTTTATCAGAGAGCAAATTATTCTACTCTT
AAAATACGGCAAGTATTTGTGCCACCTTCTTTTAACTCATCACCATGAGTTAATAGCACT
AAATCACCAGACATTAAATAGCCTTGTGCTTTTAATAAAGATAATGCTTTTTTCGCACCT
TCAATAGTACGGCTGTCATGTTCATAATGAACTGGCGTAACACCACGGTATAATGCACAA
CGATTTAACGCTTGTTCGTTACGAGAAAGTGCATAGATCGGTAAACCAGAGCTAATACGA
CTCATTAATTTTGCGGTTTCACCTGAATGGGTTAATGCAATGATTGCAGAAACACCTTCA
AGGTGGTTTGCGGTGTACATTGCTGACATCGCCGTTGCTTCATCAATGCTTGCAAATTTA
GCTTCCATACGGTGACGTGAAACATTGATGCTTGGCATTGTTTCTGCACCTAAGCAGACT
TCTGCCATTGATTTTACCGTTTCAACTGGATAATCACCGTTTGCCGTTTCACCTGAAAGC
ATTACCGCGTCAGTGCCATCTAATACTGCGTTTGCTACGTCCATAACTTCTGCACGGGTT
GGCATTGGTTTTTTGATCATTGATTCCATCATTTGCGTTGCGGTAATTACAACACGGTTC
AATTTGCGTGAACGACGGATAAGTTTTTTCTGAACGCCAACTAATGCTGCGTCACCGATT
TCAACACCTAAGTCACCACGAGCCACCATAATAACGTCTGCACCTAAAATGATGTCGTTC
ATTGCTTTTTCAGTTGCAACGGTTTCAGCACGCTCTACTTTAGCGACAATTTTAGTGTCT
AATCCCGCTTCTTTTGCTAATTGACGAGCATAGTTTAAATCTGCACTTGATTGTGGGAAA
GATACCGCTAGGTAATCCACGCCAATTTTCGCTGCAAGTTTAATATCTTCTTTATCTTTG
TCCGTTAATGCTGGAGCAGATAAACCGCCACCTAATTTGTTGATACCTTTGTTGTTTGAT
AATGGACCGCCCACGATAACTTCAGTAAATACTTTAGCACCGTCAATAGAAAGCACTTTT
AATTGAACGTTACCATCATCTAATAAAAGAATATCGCCTGGAACGACATCGTTTGGTAGG
TTTTTATAGTCTAAACCAACCGCTTCTTGATGACCTTCGCCTTTTGGTAATTCTGCATCT
AAGGTAAATTTATCACCGATGTTTAAGAAAATTTTGCCTTCTTTGAAGGTTGAAACACGG
ATTTTAGGGCCTTGTAAGTCACCTAAAATCGCAACGTGTTTGCCTAAACGTTTTGCAATT
TCACGCACTTTTTCTGCACGAGCGATATGATCTTCAGGCACACCGTGAGAAAAGTTCATA
CGAACCATATTTGCACCAGCAGCAATGATTTTTTCTAACGTATTGCCACGATCTGTAGCT
GGACCCATTGTACAAACGATTTTAGTTCTTCTGAGTTTACGAGACATTATTCAATTACTC
CATTGTTTAAATTGTGAAAAATAGAAATCTTTTATCTGTTGCTTGCAACAACAAAAAACG
CCGTGCATTATACGCCTAAAAGCGTTCTGTTTAAACCACGAAGAGGATAAACCGATGAAT
ATTTGGATAATGCGACACGGCGAAGCAGGTTTCAGTGCCCCAACTGATGCACAGAGAAAC
TTAACTGAACAGGGTAAATTGATGGCATATCAACAAGGGCAATGGCTTGCAAAAAGGCTT
GAAAATCAACAAATTAAATTAGATAAAGTGATTATTAGCCCCTACCTTCGCACGCAGCAA
ACGGCACAAGCCGTAGAACAAGGTATGCAAGCGGTCAACACTATGCAAAGTTTTGCAAAT
CTTGCGGAAACATGGGAAGAGATTACCCCTGACGGAAATCCCGACACAGTGATTGATTAT
CTTGCATTCCTACGAGAAGAGGGAGCAAAGCATGTGCTGATTATCTCTCACTTGCCCCTT
GTCTTTGACTTAGTCTATCAACTAACACAGCAGAGAGTACATTTTTCTCCTGCGGTTATA
GCAGAAATATCCGAGGTTGAAGGAAAAAGCCATCTGTCCGTTATTGTTCCTAGAAATTCA
CAATAAACCCTAAAATGTGATCTTAGTCACAAAATACAGTTAACGGTATCTAAACTAGGA
AATTTTCTTATTCTATTTAGGGGATTCTCTCAAGGAGCAATGAAATAATTTTCTTAAAAT
TTAAATATCTTTTTAAAAATATCAGAGGAAATTATGTTTTCATTTTTAGCTGAAGTTAGA
CGCCCAGTCTTAGATCTACCCCTAGAAGAAAGACGGAAAATGTGGTTCAAACCTTTTATG
CAATCTTATTTAGTTGTATTTATCGGTTATATGGCAATGTACTTGATTCGTAAGAATTTC
AACATCGCACAAAATGATATGATCGAAACTTACGGTTTAACTAAAACAGATTTAGGACTT
ATTGGCTTAGGTTTTTCAATTACTTATGGTATTGGGAAAACAGTAGTCTCTTATTATGCT
GATGGTAAAAATACAAAACAATTTGTACCATTTATGCTTATTCTTTCAGCCATCTGTATG
CTTGGCTTTAGTGCTAGTATGGGAGGAGGGAGCATTGCACTGTTCTTAATGATTTCATTC
TATGCACTTAGTGGCTTTTTCCAAAGTACAGGGGGATCATCTAGCTACTCCACAATTACT
AAATGGACGCCTAGAAAGAAACGAGGAACATTTTTGGGTTTCTGGAATTTATCACACAAT
GTAGGTGGTGCGGCAGCTGCTGGAGTTGCGTTATTCGGAGCTAATGTCTTCTTTAATGGA
CATGTCATTGGAATGTTTGTATTTCCATCAATTATTGCATTAATTATTGGATTTATAGGA
TTACGCTATGGTTCTGATTCTCCTGAGGCATATGGTTTAGGTAAAGCGGAAGAATTATTT
GGGGAGGAAATTAGTGAGGAAGATCGTAATACTGAAGAAAATCAACTGACCAAATGGCAG
ATATTTGTTCAATATGTATTAAGAAATAAAGTTATTTGGCTACTATGCTTTGCTAACATT
TTTCTATATATTGTTCGTATTGGTATTGATCAGTGGTCCCCAGTATATGCCTATCAAGAA
TTAGGATTTTCAAAAGATGCTGCTATTTCCGGTTTTGCTCTATTTGAAGTCGGGGCATTA
GTGGGTACATTCTTATGGGGATATTTATCTGATTTAGCAAATGGTCGTCGTGCCTTAACC
GCTTGTATTGCCCTAGGTCTGATTGTTTTTACTCTTGAGTTCTATCAGTTTGCAACTAAT
GAATTTATGTATTTAACGGCATTGTTTGCTTTAGGCTTTTTAGTATTTGGCCCTCAATTA
CTGATTGGCGTGGCTGCTGTTGGGTTTGTCCCTAAAAAAGCAATTGCTGTTGCTGATGGT
GTAAAAGGTACCTTTGCTTACTTAATTGGAGATAGTTTTGCAAAACTAGGATTAGGAATG
ATTGCTGACGGTACTCCAATTTTTGGTCTAACTGGATGGAGTGGTACTTTTGCAGCACTT
CATGCATCAGCAATTACTTGTATTGGATTGTTAGCCTTCGTTGCAATCGCAGAAGAGAAA
AAAATTCGTAAAAGATAGAATATGCTAAGTAACAAGAATACGGTGGACTTTTCCACCGTA
TTTTTTATAGAAATACGCTATTATTAATTGGAAGGATTTTATGATTCATGTTGTTCTTAT
TGATGATCATGTCATTGTACGCTCTGGTTTTTCTCAACTCCTTTCTTTAGAGAGTGACGT
TACTGTTATTGGAGAATTTTCTTCTGCTAAAGAAGCTCGTCAACATTTACCTTATTTAAA
ACCTCATGTATGTATTATTGATATTTCAATGCCAGATGAAAGTGGCTTAGATTTATTAAA
AGATATACCGTCAGGTATCCACTGTATTATGCTAAGTGTAAATGACTCAGATTTAATTAT
AAAAAAAGCGTTAGAATTAGGAGCAAAAGGGTATTTAAGCAAACGATGTAATCCTGATGA
GTTAATTCAAGCGGTGAAAACAGTATACTCAGGAGGTGTATATCTAATGCAATAAATAAA
CTCAATGTCAAAAATAATGTTGAATTAGCGAATTTATTAAATTCACAACTAAAATGATAT
TTACTATATTATACTCTTGGTTTTTGATAACTTGTTCTTATTTCTGCTTATGGATAATCT
CAGATTATTTACTTTCAGATATTGTTTTGGCCTGTCTATTTTTGCCGTTTGCCTTACGTA
GTGGTATTATATTGCATATTCAACCTAAATTCTGGCCTATTGTATATTGTTCTGAAATTA
GTATATTGATTTTATTAAACTATTTATTTCCAGAAATATATCAATATTCTATTTTTATTT
TAAGTATATGTAGTATCCCAATTATTTACTTATCATATTTATACTATAGTGGAAATCAAT
GGAAAAAATTATCAATTCAACTTAGCACTATAGTTTCAATTAGTATGATCAATGCTGTAG
CCATTTCCTCATCAGAATTTTACTTCACATTTCTTGTAAGTTTTACTGGTGGGGTATTGA
TTGTTCCTGCTTGCTATTTAATCAATGAGTTTTTATTTAAGACTGAATGGCTTCCTCTTA
CTTCTTCTCTAATAAAGAAGCCGGTAACTTTAAGAATAAAGCACATTTTTATTTATATTT
TACTATTTGTTTTAAATATCTATATTCAAATGAAATTGCCAGATACCTTCTATAGGTTTG
CTTTATTCTACCTTGCAATCCCTATTATATTATTAGCTTTTCAGTATGGTTGGCAAGGTG
CATTTTTAGGAGTCCTGCTTAATAGTATAGCACTTATTGGTACTACACATAGTTTTTCTA
ATCTCACTATAGCTGATTTATTACTATCTATTTCAACTCAAACTATCACAGGAATATTTC
TAGGACTTGCGATTCAAGATCAGCGTAACTTGAACCAGAGTTTATCAATAGAATTAAATA
AAAATAGATTACTCACTCGGCAGCTGATTAATACTGAAGAAACTATTCGTCAAGAAATCT
CTAGAGAATTACACGATGAGGTCGGGCAAAATATTACAGCCATTAGAACTCAAGCAAATA
TTTTAAAAAGGATTGCACCTGATTATGAAAAAATATCAACCACAATAGAGCAATTATCTC
TTAATATTTTATGATACAACAAAAGTACTACTAAATCGAATTCGACCTCGTCTACTTGAT
GATTTAGATTTACCCCAAGCTATTGAGAATCTATTTATTGAACTAAATTTTCAAGATAAT
CAAATTGATACTGAATTAATATGGAAAAATGATCAAAATTTAAAATTAGAACATATTCTT
GAAATTACTATATATAGATTATGTCAAGAAAGTTTGAATAATATTATAAAATATGCTAAA
GCAAATAAGGTAAAAATAGAAATTGAAATAAAAAATAATATACATATTATTATTACAGAT
AACGGGGTTGGATTTGATACATATCAGATATTAACAGGATTTGGAATTCGTGGAATGCAA
GAGAGAGTGAATATTTTATGTGGTACATTTGAAATAACGATTGGGGAAATATCTATTTAA
CTGAAAAATATCACTATGATCTTGTTTCTGCTAATAGTGCACTTTCACTCTTTGAAGTAG
GAGGATTTATAGGATCTCTAGTTGCTGGTTGGGGATCAGATAAATTATTCGCTAGCAATC
GTGGTCCAATGGCATTGTTATTTGCTATTGGTATTTTTTTCTCCATTATTGCAATGTGGC
TTATGCCAAAAGAAAATTTCATATTACAAGCAGGAATTTTCTTTTCAGTAGGTTTTTTCG
TATTTGGTCCTCAAATGCTTATTGGTATGGCAGCTGCTGAATGTTCCCATAAAAAAACTC
CAGCTTCAGCAACAGGGTTTGTGGGATTATTTGCATATTTAGGTGCTGCTATAGCTGGTT
ATCCTTTAGCATTAGTGATGGAATCACACCACTGGTCCGGATTTTTTGTCGTGATTGCTT
GTGCAGCCTCTGGCATCGCATTATTGCTATTGCCTTTCCTTAAAGCACAAAATTGACAAA
TTACCTATGAGTAAATAAAGCAATTAGTATTTTGGGATAAAGCCGAATAGAACACCGACT
CATTCAGTGATTTGGTTAAAGATACGGATAATAAAAAAGTGGCTTAGCGCCACTTTTTAT
TAGAATAATTTTCTAGAGGTATTAAAGATTTCTTCTTTAAACGGACGACGCATATTAGTG
ATTGCATCAATAATATCGTGGTGAACTAATTTTTCATTTTGAATACCCACACAACGACCA
CCGTAGCCTTGCATCAAGAGTTCTACTGCATAAACGCCCATACGAGAAGCTAAAATACGG
TCAAATGCACAAGGCGCACCACCACGTTGGGTATGGCCTAACACAGCAGCACGGGTTTCG
TGGCCAAAGCGTTCTTCAATCTCTCTCGCTAATTGGTGTACATCTGTCATTAATTCTGTA
ATCGCAATAATTGCGTGACGTTTTCCTTTATTGAAACCATCTTCGATGTTGCGTATTAGT
GACTCTTTATCAAAACCTTTTTCTGGAATGATAATGTATTCACAACCGCCTGCTAATGCC
GCACTTAAGGTTAAATCACCACAGTGGCGCCCCATAATTTCAACGATAGAAATGCGTTGG
TGAGAAGTTGAAGTATCACGCAAGCGGTCAATTGCTTCTAATGCGGTTTCAAGTGCTGTT
TGGAAACCGATAGTGTAATCCGTGCCTGCAACATCATTATCAATAGTGCCAGGTAAACCG
ATACACGCAATGCCGTGTTCTTCGGTCAATAGTTTTGCTCCCATATAAGAGCCGTCACCG
CCGATAACTACTAACGCATCAATTTCATATTTTTTCAAGGTTTCTACACATTTTGCACGC
ACTTCTGGGTTTTTAAATTCTGGGAAACGTGCAGAACCTAAGAATGTACCACCACGGTTG
ATCACCTCAGACACTGAACGGCGTTCAAGTTTGATAACACGGTCGTGATATAAACCGTAA
TAACCGTCTTGAATACCATACACTTCTAAACCTTCACTTAAACCCGCACGCACAACACCA
CGGATCGCTGCATTCATACCAGGCGCATCGCCGCCACTGGTTAATACTGCAATTTTTTTT
ACCATATCAATACCTATAAATTTAATTTTAAAAAATAAATCAAAAAACTTGCAAAGATTA
CCCTATAACGCCCTTTCGTTCTAGCAGAAAATCGGGAAATTTACGATTTTTTGATCTAAG
TTGAGATTAATTTTCTAAAATGTCGAGAGCAAAATCTAATGCGGTAAAAAAGCGGTCAAG
ATCCGCTTGCACATTGTAATGAGCAAGAGATATTCTCAAGGTGCCATTTTGTGCTAAATA
ACGTAAGTAGGGTTTGGCACAATGTTCGCCACTACGCAATGCGATCTGTTGCTCGGCTAA
AATCGCCGCAATATCTGCGTGATGTTGATGATGAAAGACAAAGCTAATCGTTGGGCTTAA
ACTTCCTTCCGCTAAAATGCGTATATTTGGATAAGCTGCTAACCGTTGGCGAGCCTCTTT
AGCAAGCTGATAAAGCGGTGAGTTTAAGGCTGAAAAATCCCATTTTTCCAACCACTCCAG
CACCTCACCAAAAGCGATAATTCCTGCGATATTTGGTGTTCCTGCTTCTAAACGATAAGG
CAATGTTGCCATCGTGAGCTTTTGCTCAGTAATCTCTTGTAACATTTTTCCGCCAAATAA
AAGAGGGCGGAGTTGCTCAAGGCTACTCAATTTCCCTGTTAATACGCCAACCCCAGTTGG
TCCGTACATCTTATGTGCAGAAAACGCATAAAAATCGGCATCAAGTGCTTGTGCATCAAT
TTGTTCACAACAGACCGCTTGTGCAACATCAAGCACAATTTTGGCTGAACATTGCTGACG
AATAAGCGGTATCAATTGCTCTGCAGGCTGTCTAACCCCTGTTACATTTGACACCAAATT
AAACGCAACGATTTTAGTGCGTTCTGATAAGGCTGTTTGTAGCGTTTCAGGGGCAATTTG
GTAGTTGCTATTAAGCGGTAGCACAATCAATCTAGCTTGTTTACGCTCAGCAAGTTGTTG
CCACGGAATAAAATTAGCGTGATGTTCTGCCACAGAAATCACAATTTTATCACCAGCTTC
AATACTGTCAGCTAAACCATTTGCGACTAAATTAAGTGAATGGGTTGTGCCACTTGTCCA
GATAACCGCATCTCGTGTTGCAACATTGAAACGTTTTGCCACTAAATCCCTTGCTAATTC
ATAACGTTGCGTTTGAAGAAAATCATATTGACTACGGTGAACCGAACCAGATGAACGATA
AAAATTGAGCGTTGCGTCTATCAACACTTTCGGTTTGAGTGTTGTTGCGGCAGTGTCTAA
ATATACCGCATCGGGATTATCTTGAAAAAAAGGGAAATGGGAACGAAAAGTATGATTAAT
CATTGTCGCTGAGCCTTTCTATAAAGTTTATTACAAGGGATACCATCATTATTGCCGTCT
AGCTCTCGCCAACGGCATTGTTTAAAGTAGCGTTTCGCCGTGTCATAATCGGGAAGATCG
TTACAACTTTTCCTCACATTACAATCTATAGTGGCAAGCGGTGCCTTAGGCGAAAAACCT
TGCCAAAATGAATGTTCATCCGACCGCTTACTTGCACGCCAGTCCGCAGGATTGATCGGA
TTTTTATCTTGCCATAAACCTATTCTTTGCTGTTGAGCAAGTTGTTGAGCTTGCAGATAC
ACAGGTTGTGTTTGGCGATACGCCCACGCCATTCCTCGTTGCACCTGAATTAAGTTAAGA
TTTTCACCCCTCTGATCATAAACCACTGCCAACAGCCGTTGATATTTATCATACCCCGTA
ATCTCAAGTTCAACCTCTTTTTTAAATGCCAGTTGAGCTAATGATTGCTTCGCCTTATTA
CCAAAAGGCTGGGCAAATTCCGGCGCATCAATATATTGCAGGCGTACTTTGAGTTGTGTT
CGATTGTGCAAGCAGGTTAAAGTATCGCCATCATAAATACCTACAACTATACATATTTTC
TGTGCTATATGTTTAGCAACAATCGGTTCATTTGAAAAAAATAGAGAAAGTAATATTGCT
AATTTATGGAAGTAAATAGTTTTTTTCATATTTTAAGTAATATTTAAATAGAAGGCTATT
TGCCATTTATAAAATGATATAGATAATAGAAACTATGTATTTAACCCAGCATGCTAATAA
AAAATAAAGTAATGCTGATTAGGAAAACGATTTTCTAATATAGTAAATACATGCTATTCT
AGGTCAATTGTAGTTGTTACATTCAAAATTCAGACTAATGAAACCAATTTTCTTAGAGCT
TCGTCATTTACGAACTATTATTGCTTTAAAAGAAAGCGGCAGTGTTTCAGCTGCCGCCAA
ATGTATTCATTTAACACAATCAGCATTATCTCATCAAATTAAATTGTTAGAAAATCAATA
TGATCTAACTCTATTTGAACGTAAAACTCAGCCAATCCATTTTACTCCAGCTGGAGAACG
TTTAGTACAGCTCGCTTATGAAATTTTACCTAAAATAATAGAAGCTGAATCAGATATAAC
CCGAATTAAACAAGGAGAAGTTGGAGAATTACGGATTGCTGTTGAATGCCACACTTGTTT
TGATTGGTTAATGCCAGCAATGGATATTTTTAGACAAAATTGGGGGGGAATAGAATTAGA
TATTGTGTCTGGTTTTCATACTGATACTGTTGGTCTATTGCTTGCTCACCGAGCAGACTG
GGCTGTTGTATCAGAAATAGAAGAGTCCATTGGTATTATTTATAAACCTTTATTTTCTTA
TGAAATGGTTGCTATTTGTGCCAAAGATCACCCTTTGGCACAAAAAGAAATTTGGGAAGC
TGAAGATTTTCGTCACGAAACACTAATTCATTATCCTGTTCCCGACAATATGTTAGATTT
ATTGAAAAAAATCTTACAACCAGTAGGAATAAACCCAACAAGACGCACTAGTGAATTAAC
TATCGCAATCATTCAGCTTGTTGCCAGTAAAAGAGGTATTGCAGCCTTACCTTATTGGGC
TGTAAAACCATATTTAGAAAAAGGCTATGTTGTTGCAAGAAAAATCACTTCTAATGGCTT
ATATAGCAATTTATACGCAGCAATCAGGGAAACAGATCTAGATAAAGTTTACATTGAAGA
GTTTCACAATATAGTGAAATCGCAAAGCTTTGCCACATTATTAGATCTATTTTCTTTAGA
TTAGAAATATTATTTATGAGTACACCAACTTTCCATTTAGATATTTTAAGCTAAATGGGA
TCTGTAATAATTACTTATCTGCTACTGATACTTTCAGCTTTTGCCGTTAAGTTTTCTGCC
CCCGTCGCTCTCATCACAATGTTATCTTCCGTCCGAATACCGCCGTAGCGTTTAAATTCG
TCGATTTTCTGCCAGTTAAAGAAACGAGCAAGCGGGTGGTTTTTCCATTGATTTAGCAAC
ATCTCAATAAAATAGAACCCAGGTTCAATGGTAAGCACCATACCTTCGGCTAAATCACGA
GTACAACGCAAACTTGGATAAATCTCAGGCGGAGCTTTGCGTGTGCCACGGTGGTTTTGT
TGGAAACCTGCAACATCGTGGACTTGCAAACCAAGCTGATGCCCTAAACCGTGTGGGAAG
AAAGTACGGCTAATACCCTCTTCAAAAATTTGATCGGCAGGTAATTTCACAAACTCAAAC
TGGTGAAGCATTTGCGAGATCCAACGGTGCATTTGGGTATGGTAACTTAGATAATTCATC
CCCACTTGCATATCAGCAATCGTATCCAGTTTAAACTGCTCCATTTGAGCAATCATTGCT
GCAAATTCACTTTGTGGCTCAAAAGCATAAGTTCGAGTAAGATCGGAGGCATAACCAAGA
TAGCTTGTACCAGCATCAAGTAAAAAACTGTGGCGTTCGCAAGGTGGCGTGAAATCCAAT
TTTGTGTAATGTAAAATCGCACTATGCTGATTGATCGCAACAATATTGCCGTAAGGCACA
TTGTTATCCGATTGCTTGGTCGCTTGAAGATAGGCTAAATTAATTTCAAACTCACTTTTA
CTGGCAAAGAAAGCCTCTTTTGCCGCGTGATGTCCAGCTAAAGCAGTGAGTTGAGCTTGA
TAAATGCACTCAATTTCAAATTCGCTTTTGATCGAACGCTCAAAATGCAGTACATTTAGC
ACTTTCTGTGGATTGATATGCTCAAAACCTAGTGATTTTGCCAACTCCGTTTGTTCGCCA
ATAAAGGCACAATGGGTCGGATTAATGATATATTGTTGAATTTGTTGGCTATCCGTGAGC
ATTTGCCATTCAAACTCATCAGCAAAAAATGCCGATGTCGGCGGATTTGGCGTACAATGC
CAATAATCTTGCGGTGCATAAAAATAGAGTTTCGGTTTATTTTTACCGTCTAAAAAAAGC
CAACTTTGTTCTACGGTGGGATCAGGGAAAATATAATTAAAATGCGGATTGATTTTAAAT
GGCGATGTTTGGTCGTCTAAAAAATGGTATTTTGCTTGCCCTGCATAAATCCAAAGCCCG
TCAAGACGAGCCAGCTCTAAGGCGTGCTGTACGATTTGTTGAATACGTGCGATGTGTTGA
GAGAAAAGCTGTTGCATATATATCCTGTAATTTTTAATTTTGAATAATAACGATGACCGA
ACTAACCATTAACCACACTTTAGATACCCTAGGGCTACGTTGTCCTGAACCTGTAATGCT
TACTCGCAAAACCATTCGCAATATGGCAGATGGTGAAGTGTTGCTAATTATTGCTGACGA
TCCTGCAACTACTCGTGATATTCCGAGTTTTTGTCAATTTATGGATCATCAGCTATTAAA
AAGTCAAACAGATACTAAGCCGTATCAATATTGGGTGAAAAAGGGGCTAGACCACCTTTA
AACTTTTTGTAATTTCAAATCTATCATCTAAAAATTCTTTCTTCAGACGAGATATTTCTC
CAAGTATCTCTTCTTCAGAAGATAGAATATTATCATCTTTACGTAATAGTTGATTATGTG
CTGTTAAAATAGTACGTACATATTTTTCCCACTGTTTCTCTGGAATTTTCTGTACATATG
CAGATAAAAAGAGTAATTCAATATTAGAATAATAAATCCCACCACCTGACACAGGACTTG
CCAGATAGTTAACGTTATTAAAAGCAAAAGGATTATCCAATATAGCTCGGTTAAATTTCT
GGCAGGAATTTGTAGCTGCTTCTATTGTTTCAGCCGATTGAGTAATGACAACTTCTTTTC
GAGCTACTAATAGGGCAATTATTCTAAATAATGCATTTGGAGGCATATCCCCTTTTAAGG
CTTCACACAAAGATTCTAACGAGTGAATCTTATAATCAGATAATTTTTCAATAATAGGTT
TTAATAATTCTTCTTTAAATTCCGTTTGTCGGTAGTTTTTAATCGTGGTCGAAATTTTTG
TTGTAGATGAAACAAGTAATATATTTAATTTCTTCCATTCTTTCTCTCCTTGTTGATTAG
TAAGTTGAGATTTTCCTTTAACCCAATAATCACGGCGGAATTGTTTATTTAAAATAAAGT
CTTTTGCTGTTTGAAATAAAGAAGGATCTTGAATGCTAGATAATAATTTTTGTTGCTCTT
CATCAAATAAAACCTCATCAAAATCATCTAAATAAGAAACGGAGCATGCGTAACTTAATT
TAGCTTGTTTCAAGCAGGATTCAATTTCTGAAAAATACATTGGATACCAATTCTGATTAG
TAAATTCATGAATGACGTAATTAGAATTTTGTTCTTTGATCTGTTCAACTTGTTCCAACA
AATAAGGTGAGAGAGAAAGGAGACTATTACTCACTGAAAGCATATTCTTTGTATGTTCTA
ATGCTGATTTAATCGCTTGATCTTTTGATTCTAGAGTAGCAGATAATTTACTATAGTATT
GATTTAATAAATATCTAATTGGTGATTTTCCTGCCCATCCTGGTAATGTGTTATAGCTAA
TATAGACTACACCACCTACTTTTAATTTACGTTGAATAAAATCAACGATAGTTTCTCTAT
TTTGTGGTGAAATCCAAGACCAAATACCATGTAGAGCAATAAAATCAAAATCAGGTAAGT
CATCTCGATGACAAAATTCGGCAAAAGATTGATCTGCAATAACGACTTTATCTGGATTGC
CTTGGTTTGCTAATTGTTGAGCAAAGAACGCATGAGAAGGATTAAAATCAGTCCCGTACC
ATTTTACTGTTCCTGCTACTGCATGAATATTAAGCGATACACCAAACCCAAAACCTAACT
CACACGCATTAATGACTTTTGGCGGCTGTAAATTTGCTATTAAGAATGGACAAATTAATT
GGTGGCTATTTAATCCATCGTAATAACCTGTCGTATAATTAATATCATTAACATAACCTT
CTGACCAATTTGTTAGCATTGCTCCTCCTTATTACTTGATTCTTACATGGTAAATATTCT
ACATAGGGTTATCATTTATTTTCATAATTCTGCTAATGGTTAACGTCTTTCATCATCAAA
ATCATCATCTTCGTCATCGAAAAATTCGCCGTCATCACCATATTCATCTTCATCACTGTT
CGGATCTTCAAAATAAGTTCCCCAGCCTTCATAAACCGCACCCGATTTTTCGATTAACGG
CAGTAGCTCTTTTTGTTGAGCGGTAATAAGTTCCGCATCTAGTTTAATTTCGCTGACAAT
ATCGCATACAAACACGAGATCGCCATTCTCTTCTTCCACTTCTTCCGCTTCAGAAATCTC
ATAGCCCAACTTATAAGCATCTACCACTAATTTTTCGAGTTTATCGAAATCGTGGTGAGC
AACGTGGTGTTCGATAATATAAAGGGCTTCAGGATCGCTGCCATCGTCTAATAAAGATTT
GATGATTTCATTGGTTTCTTGGCGTAATTCGGTTAAGTTGTACATAAGATTAGCCCTCTT
GGGTTTGTGTAAAAATTTCGGCGAACCAACTATCTAATTTAGTCGCAAGTTTATCAATAC
CAATACGATTTAACGCAGAATAGGCTTCAACTTGCACATCGCCTTGAAACGGTAAAATTG
CTTCACGCACCATTTTAACGGTTTTGCTTCTCGCACTTTGGCTAAGTTTATCCGCTTTGG
TAAGTAGCAATAACACAGGTAATTCCGCAGACACTGCCCATTCGATCATCTGCTGATCGA
GATCTTTCAACGGGTGGCGAATATCCATTAAAATCACTACCCCCCGTAAACATTCACGTT
TCTGCAAGTATTCACCTAAAGAGCGTTGCCACTGAAGTTTCACCTGTTCAGGCACAGCGG
CATAGCCATAGCCAGGTAAATCAACTAATTTACAATTTGGTTCTACTTCAAATAAGTTAA
TTAACTGCGTACGCCCTGGAGTTTTAGAAGTACGAGCCAAGTTCTTTTGGTTAGTTAAAG
CATTTAATGCCGTTGATTTCCCTGCATTTGAACGCCCTGCAAAGGCAATTTCCACGCCAC
TGTCTTCAGGTAAATGGCGAATATCAGGTGCAGAGGTTAAAAAATGGGTTTTGTGGTAGT
TAAGTTTTATTTCAGTCATTTTGTATTTGTTTGTTATTAAAATTTGTAACTAGCTCCCCT
CTTTGAAAAGAGGGGCTGGGGGAGATTTAAAAAACAGTTTTGTAGGGTGGGTTTTAACCC
ACCAATAAATTCAAGATATTACAACGAAACGGTGGGTCAAGACCCACCCTACAATTATCT
AAATCTCACACTCAATCCTTTCCCACCATACTGATTTGCTTCAGGATTTCCTACAAACAC
GCCCCATTCCATCAGTAAAATCGTCCCGATAAACATCGGCATCATAACGCCTAGCACAAA
TGCCATTGTTCCTTCTGCCCCTAATGAGCTGAGATAGCACAATATCGGCACAGCAACCAT
CAATAAGGCTTTCGCTGAACGATTACGGTCGTGTAGGCGTTTAACGATAACCGCCGATAA
ACTATAAAGGGAAACAGTCAAAGGTAGAACGCTGATCCAACTGAAAGCGGTCAGATTTAA
GATAAAATTTGCAAAAATAAACAAAAATGCAAAATTAATCCCAAAGCCGATCCAAAAGCC
TTTGCGGTTTAGTCTTCCGTGAAAGGAAAATAATGCTTTATGCCAAATCATTACTGCAAC
GCCTTTTCAATTTTTTCAAATAGATCACGAGCAAGATTATCTAAACCTTTCAAACGCTCT
AAGCCACGACGCATCAGGGTTTGACGTTGAGTGTCATAGCGAGAAAGTTTAATTAACGGC
TCAATTAAACGTGCCGCCACTTGCGGATTGCTTTCATTCATCTTAATCAACATATCGACT
AAGAAACGATAACCTGAACCGTCAATGGCGTGGAACGCACTTGGGTTTTGGCTTGCAAAT
GCCCCAACTAATGAACGTACACGGTTTGGATTTTTGAAGTTAAAACTTGGGTGCGTTAAT
AAATCTTGCACAATTTCAAGTACATTTTCATCTGGGCGTGTTGCCTGTAAAACAAACCAT
TTATCCATCACTAAGCCATCGTGTTGCCATTTTTGTTCAAAATCGGCAAGAAGCTGATCT
CGGCAAGCAAGTTGTGCATTGGTCGAAGCTGAGAGTGCCGCCAAAGTATCCGTCATATTG
TTTGCTTGATGATAATGTTTGTGTACCAAGGTATTCCCTACTTCAGTAAAGGCAAGGTAA
GACAAGCAGACATTGCGTAATGCACGTTTTGCCAAATCCTCGGCAACCACACGGTATTCC
GTTAATTTATTTTGGTTGTAAACGACTAAGAAGTGATCTTTTAGTTCATCAGCAATCGCT
TGTTGCATAAAGTGACGTACAGCTGCAATACCCGTAGGGTCGATCACTTTAAACAACTCC
GCAAATTCCGTTTCTTTTGGCAAGGTTAAGGTTAAAGCGGCAAGTTCTGGGTCTTTATTT
GCATTGTCGATCACAAAGGTGAGCGCTTCTAACAGACCTTGTGAGAATGCCATTGCTTCG
CCCTGTTGGTAACGACTTAGATTTTCACGCAATTCGTTGTTAAACAACATTTGTGCCACG
TCCCAACGCACAAAATCATTCTCAGCAAACTTCAAGAGCGTTAAAAGCTGTTCTGTTGAA
TAGTCATAATCTAAACGCACAGGGGCTGAGAAATCACATAACAAGGCAGGCACTGGACGT
TGTTGCACATTATGGAACTCAAAGGTTTGATGTTCGTGGACCACATCTAACACATCACTG
ACAGTTAATAATTCGTGTTGTAACTTGATTTTCTTACCATCTTGACCATATAACGCTACT
TTCAACGGAATGTGTAAATTCACTTTCTCTAGCTGATCAGCGGTTGGTGGTGTGTTTTGA
GAAACGTGCAAGCGGTAAGTATGACGTTTTTCATCATATTCATCAGCAATCGTTAATTCA
GGCGTACCCGATTGACTATACCAACGGCGGAACAGATCTAAATCAACTCCCGAAGCACGT
TCCATTGCAGACACAAAATCTTCACAGGTTGCCGCCGTGCCATCATTTTCTGCCACATAG
AGTTTCATTCCTTTTTGGAAACGCTCTTCGCCGAGTAAGGTGTGGATCATACGAATAACT
TCAGCCCCTTTTTCATAGACGGTAACCGTATAGAAATTATTCATTTCAATCACTTTTTCA
GGGCGAATAGGGTGAGCCATTGGGCTTGCATCTTCGGCAAATTGTACCGCACGCAACAAA
CGCACATCTTCAATCCGTTTTGCCGATCTTGACCATAAATCTGAAGTAAACTCTTGGTCA
CGGAAAACCGTCAAACCTTCTTTTAAACTGAGTTGGAACCAGTCACGGCAAGTAATACGG
TTGCCCGTCCAGTTATGGAAATACTCGTGAGCAATCACCGCTTCAACATTCAAATAATCA
TCGTCCGTTGCAGTTTGCGGATTAGCCAGCACAAATTTCGAGTTAAAAATGTTTAACCCC
TTATTTTCCATTGCCCCCATATTAAAGAAATCGACCGCCACGATCATATAAATATCTAAA
TCGTACTCCAGCCCAAAACGCTCTTCGTCCCATTTCATTGAACGTTTTAAGCTCTCCATC
GCCCAAGTTGCACGATCAAGATTTCCACGATCCACATAGATTTCAAGGGCGACTTCACGT
CCGCTCATCGTGATAAACTTATCTTGCAACAGGTCAAAATCCCCTGCGACTAAGGCAAAT
AAATAGCTTGGTTTGAAGAACGGATCTTCCCACTCCACCCAGTGACGACCATCGTCCAGC
TCCCCTTGAGCAATACGGTTGCCGTTAGAAAGCAGGTATGGATATTTACTTTTACAAGCG
GTGATTTTGGTGCGATATTTTGCAAGCACATCAGGGCGATCAAGCATATAAGTAATCTGA
CGGAAACCTTCCGCTTCACATTGCGTGCAGATCCCTTCGCCTGATTGATATAACCCTTGT
AGTGATGTATTTGTTGATGGATTGAGTTTTGTCTGAATTTCCAGCTCGAATTGATCCGCA
GGGAAATCGGCTAAATTTAAAGTCAAAGCCTCATCATCTTTTTGATATTCTTTGAATGGC
TCGCCATTAAATTTAATCGATAAAAATTCAAAGCTATGCCCATCTAAACGTAACGTAGTC
GCTTCTGCATTTTTACGCATGACCGACAACGTCGATGTGACAATCGTCTGCTCAGGATCA
AGCTGAACATCAAGATAAATTTGATGAATCGTAAAATCAGGCTGCCGGTAATCTTTTCTA
AATTTTGCTTTAGGTTGCATAGCTTTTCCCTTAGGTTTTTTTGAATATGGAAAGGATAAG
AGTATTTGTCTTTAAGTGCAATCAAATTTAAGATCTTGCCCCAAAAATCGCCGTACCAAT
ACGCACCATTGTCGAACCGCATTCAATTGCACTTGGCATATCATCAGACATTCCCATTGA
TAGCGTATCAATCCCTTCAAATTGAGATTGTAATTGAAGAAACAGTTCATTCATTTGAGC
TAAGGCGATTTTCTGTTGCTCAGGCTCACTTTCAGGCTTCGGAATTGCCATTAAACCACG
CAATTTCAAACGTGGCAGTTGGCTAATTTGAGTGGCTAATTCTAGCATTTCTTTCGCAGA
AATACCCGATTTAGATGCTTCATCACTGATATTAATTTGAATTAAAACATTCAGTACAGG
CAGGTGTTCAGGACGTTGCTCGCTTAAACGTTGTGCAATTTTGAGCCTATCTATCGTTTG
TACCCAGTCAAAATGCTCCGCCACTACACGCGTTTTATTCGATTGTAATAAACCGATAAA
GTGCCATTCTAATGTGTCGTTCTCCGCAAAATGCTGAATTTTTTCAATACCTTCCTGCAC
ATAATTTTCGCCAAAAGCACGTTGTCCTGCTTCAATGGCTTCGGCAATGGCTGAAATGGG
TTTAGTTTTGCTCACCGCAAGCAGTTTAACACTCTGTTCAGGGCGATTAGCTTGCTGACA
ACATTGTTGAATTTGTTGAGAAATTATCGCTAAATTTTGAGAAATCGACATTGGCTACTC
CAAAAGGCTATAATGGGCAAGATCATAAAACTCCACTTAACTGAAATCAAGGATACTTAT
GCAAAGACTAACAAAAATTAAACTTGTGATTACCGATGTGGACGGTGTTCTTACTGATGG
TAGCCTTTATTACACCGAAAATGGCGAAGCATTAAAATACTTCAATGTGAAAGACGGTTT
AGGGATTAAAATGCTCCTTGCTTGTGGTATTCAAGTTGCCGTGCTATCAGGTGGCGACAC
CCCGATTTTACGCCGTCGAATTAAGGATTTAGGCATTCCCCTTTTCCAACTTGGCAAAAT
GTCTAAGCGAGATGCTTGTTTTGAATTAATGCAACAAGCGGGGGTTTCAGCCGAAGAAAC
TGCATTTTTAGGCGACGATACGTTGGACTTGCCTGCATTTGAAGTCTGTGGACTAGCGGT
TGCCGTGGGCGATGCCTTTGATTATGTCAAAAATCAAGCTGATTTAGTCTTAACACGTAA
AGGCGGATATTCCGCATTCCGTGAGCTTTCCGATATGATTTTAAAAGCTCAAGGCAAAGA
AGAAGTTTATGCTACTGCTGATGGGTTTATGAAAGTGGTGCATGAAATGCTACAATAAAT
AATATCCTGTGGAATTTTAGATAATTAATTGAAAAAGATGAGCCAACAAGACAAACAAAA
TTTAATTTGGATCGATCTCGAAATGACAGGGCTTGATCCTGAAAAAGAGCGAATTATTGA
GATTGCTACCATTATCACCGATAAAGATCTGAACATTTTGGCAGAAGGCCCTGTGCTTGC
CGTATATCAACCCGATGAATTATTAAATAAAATGAGCGAATGGTGTGTGAAAACCCATAC
TGCAAATGGGTTGGTTGAGCGTGTGAAGCAGAGTAAATTAACCGAACGTGCTGCCGAATT
ACAGACATTAGATTTCCTGAAGAAATGGGTGCCGAAGGGGGCTTCGCCGATTTGTGGTAA
TAGCATTGCACAAGATAAGCGTTTCCTTTATAAATATATGCCGAATTTGGCGGATTACTT
CCACTATCGCCATTTAGATGTGAGTACATTAAAAGAGCTTGCAAGTCGTTGGAAGCCTGA
AATGCTTAAACAATTTAGTAAGAAAAACAGTCACTTAGCTTTAGATGATATTAAAGAGTC
CATCGAAGAGTTGAAGTTTTATCGTCACCATTTTATTAATTTAGATTAACAATAATGCAA
TCATTTTATTTTGCGACCGAAGAAGAAATGCTTAATTTTGGTCAGCGTTTTGCCCAGCAA
CTTCAACGCTATTTAGACAATCATAATGAAAAATCCGTTGTGATTTATCTAAACGGAGAA
TTAGGGGCTGGAAAAACGACACTGACACGTAGCATTGTGAGGGCTTTTGGGCATAATGGG
AATGTAAAAAGTCCAACTTATACTTTAGTTGAAGAGTATCAGCTTCCCCCTTATGCTTTA
TATCATTTTGATTTATATCGTTTGAGTGATCCTGAAGAGTTGGAGTTTATGGGAATTAGG
GACTACTTCCGTCCACAAACGGTTTGCTTACTAGAATGGGCAAGTCGAGGGGAAGGAATG
ATCCCATCTGCGGACTTTATTATTCAAATTGACTATGCAGAAACAGGGCGAAACCTAGCT
CTTATGCCTCAAAACAACTCAGCAAAACAGATTGTAGATTATTTAGAACATCAGACCGCT
TAGGGTAATACTATGCAGAAATTACGACATTATGTTTGTTTTACGGTAATGAGTTTATTT
CTTGCTCTTTCCGCACAAGCAAAATTAACCATTGCCATTGATGCTGGACACGGGGGCAAA
GATCCAGGGGCTATCGGTAAAAATTTAGGGGTTAAAGAAAAAGAAGTGACTTTAGCGATT
GCCAGAGAACTAAAGGCGTTGTTAGATGCAGATCCAAATTTCAAGGCAGTAATGACACGC
AATGGCGACTATTTTATCCAGTTACCTAATCGAACTGAAATTGCTCGTAAAAATAAGGCA
CATTATCTAGTGTCAATTCACGCTGATTCTTCACCAAGTTCAGATAATCTAAAAGGGGCT
TCGGTTTGGGTTTTATCTAATCGCCGTGCAAATGATGAATTAGGAAAATGGTTGGAAGAT
CACGAAAAGCAATCGGAATTATTAGGTGGGGCAGGTTCGGTTTTAGCAAATAATAATGAA
CGTTACTTGAACCAGACAGTGCTTGATCTGCAGTTTTCTCACGCACAACGTTCAGGTTAT
GAGTTAGGTAAAACAGTCTTAGACAAACTGCGAAATGTTACGCAATTAGCGAAAAGTTCG
CCACAACACGCCAGCCTTAGCGTATTGCGTTCCCCTGATATTCCTTCAATTCTAGTGGAA
ACAGGCTTTTTATCTAATGCAACGGAAGAACAACGTTTAGCTACAAAGGCTTATCGCCGT
CAGATTGCAAAGGCGATTTATCAAGGGTTAATTGCATATAAAAATAGATTACCAAAACAG
CCAAATCAAATAGCAGTTAATGATGAAAAATCAACCAAGAAATCGAAGGCTGAAAAAAAG
GTAGAAAATCGCTCTAAGGAAGATAAAAAAGCTAAAGTAGCGGTGACTTCGCCTAAGGAA
AAAACTAAAGAGAAAGCAAAAATAACGACGAAAACTAAGCAAGAACAATCGTCTAAAGCG
TCAGAAAAAACGGTTAATCTCAATGCGAAATATCATGTTGTCCAGAAAGATGAAACACTT
TATTCCATTGCTCGCATGTATAAAACAACACCTGAAAAATTGAGGCAGCTAAATGGTTTA
AAACAAAATAAAATCTTTGTAGGGAAGAAGCTGCAAGTAAAGTAAATCAATATAGTAGAG
TATAAAATTTAAAACTGGATATGGGAACCTAGACAAAATAGTAGATAAATAAGCATGATA
TTTAAAGAAAAGCCGATTATTTCTAATCAGCACGGAGCATTAGTGATGGCATTTGTACCA
TTTATTTATGGTATTTCTGCTAGCCATTTTGTAATGAATCATTTTTGGCTTGGGCTTAGC
TGGCTTTTTACTTATCTCTTTTCCTATCCTTTTTTCTCCGTTGTTAGTAAAAAACAAAAT
GAAAAATATAAACGCTGGATGATTATTTATGCCGTATTTAGCGGCATATTTATATTTCCC
GTACTCTTAAGTCATTTTTCTATTTTGCAATTTATAATCCTAATCCTGCCGCTTGCAGGG
GTCCAAATTTACTATGCAAAACAAAAAGATGAACGAAACTTAATCAATGATATTGCAGGT
ATTTTAACCTTCGGCATAATTGGAATGGCAAGTTTCTATTTAGCAACGAACCAATATAAT
TTTGAGATTTTACTCCACCCTACGTTATTTTTTATTGGGACAACAATTTATGTAAAAAGC
GTTGCTCGAGAGCGGAAAAATCCTCTTTACTGTAAGTTCAGTATAGGACTTCATTGTATA
TTTATCTTTGTTTATCTCGCCTTAGGCGATTATGGCATTAGCTTTGCCTATTTCATTGGG
TTAATTAGAGCGGTTATTGTGCCAAAAAGAAACTGGAAAATTAAACAAGTCGGCCTATTT
GAATTTTTAGTGATATTTGTTTTTACACTAGGGCTGATCTACTAAATGTATTAACCTAAT
AATATCCGTTATTTCTCTTTCCAATATCCAATCCATTCTTTCAGGGCGTGCATATTGCTA
TGTAATGCTCCTGATTGTGGGATAAAGTAAAATACATTTAATCCATAGGTTTCAGGCATT
TTTCCTGCTCCAACACTTGCAGGTAATATCTTAAAACCTTCTCGCTCAAATAGCATTCTT
GCTCGTTGCATATGCCACTGGTTTGTCACTAGCACAATCTTATTAATACCTTCTTTTTCT
AAAATCGGTTTAGAAAACTTCGCATTTTCAGCCGTCGTTTTGGCTTTTTCTTCCAACCAT
TGTGTTGGAATATGGAAAAATTGTTCGAGCTCTTTTTTCATGACGGCAGCTTCTGAAGTC
CCTTTTGGGCTACTTCCCGTAATTAATAAAGGTAAGCCCGTTTCTTTTTGTAAAAAAGCA
GCATAACGTACCCGCTCTAATGCTATTTCGCTGATCGCTAATTTGCCAAATAACTCTTTA
CTATCACGCAAGCCACCACTAAGTAAAACGATAGCTTGAGCCGATTTATAATCTTCAATA
CTAAGGTTATCTTCCGTTACCAGAGAATCATGCAATTTTTGCGAAGTATAGGGAATACTG
AAAATATAGAGCATTGCTACACCTAAAAAAGTTGAGAGATAACCTAATTTTTTCCATTTT
AAGCGGAAACAAATTAAAGAAAACAACCATAAAATCAGAATGTTAAATGGTGGAAGAATG
ACCGCAGTAATAAATTTTGTGATAGCAAACATAATGAGTAGGCAATTTTGTCAAGTAAGT
AAAAGAGATTTATTATTCCTCATTCCTTTTCCGTTGTCTATTGTTTAACTCGCTCTTTAA
AATTAAAATAGCGATTCTTATTAGCCATATTACTAGCGGTTAGATTTATGAAAAAAATTG
CAATTATTCCAGCCAGAGCAGGCTCGAAAGGGATTAAAGATAAAAACTTACAATTAGTCG
GTGGAATTTCGCTCGTAGGGCGTGCAGTTCTTGCAGCAAAAGAGTCTGGAATGTTTGACT
TAATCGTTGTCACTTCAGACGGCGAACGTATTTTACAGGAAGGTGAAAAATATGGTGCAA
CACCACTACTTCGCCCTGCTGAATTGGCTCAAAGTGATACTCGTACTATTGATGTTATTT
TGCACTGTTTAGAAACCTTAAATATCCGTGAAGGCGTTGTCGCTCATTTCCAACCCACTA
GCCCACTTCGCAATGCGTTAGATATTCGCAATGCGATGGAAATCTTTTTAGGTGGAAAAA
GTAAGTCTGTGGTATCCGCTTGTGAATGTGAACACCACCCGTATAAATCATTTGTTTTAA
ATGGAGATGATATTCTCCCGATGAATGAAATCAAAGATTTTGAAGCACCACGTCAGCAAT
TACCAAAAGCATACCGTGCGAATGGGGCGATTTATATCAACGATATCGCCAGCCTACTTC
AAGAAAAATACTTTTTTATTCCACCTGTGCGTTTCTATTTAATGCCAACCTATCGCTCAG
TCGATATTGATACCACATTAGATTTGCAACTGGCGGATAGCTTGATTGAGAAAGAGATGC
AATGAGAGCCATCAAAGACAGTGCAGTTTATTTAATCGGTGAACTGACTTCACGGGCAAT
GCCATTTTCCAAGCCTTATTAGGTGTTCAGCTGAGCATTCGACAGTGTCAAAAACAGGCG
ATTTCCTATGCCATTTTGCAATTTGCTTCTAGCTTAGGCACTGCTGTTTTTACGGTATTA
CTTCTCGAACTTTATCAAACGGAATTGGTCGAAAAAAGATTATTTGGGATTTTATTAGGC
AATGTACTGGTATTTTTATTAGCTTACCTGATTTATAGCAAAAAGACGGTAAGTAAAAAA
TATCAATGGAAGCAATATAAATCAGCACTTTTTTATGTGCTTGCTTTTGGTACGCCATTA
ATTTTGCATAATGTGAGTTTTTTCTTAAAAGGGCAGTTAGATCGTGTATTTATTTATCAT
CAATTTAATCAAGTTGATTTAGGTTTATATGCGATGGGGGCTCAAATTGCTGCGATATTG
ATGATTATTTTACAAGCAGTAAATAAAGCACTCACTCCCTATTTTTTTGATGGATTAAAA
CAAGGTCGAATTAATTTAAAACAAACGCAAAATGGGCATTTTATTCCTTAGCCATTGTTC
CGTTACCTTCATTAATTATGTTAGTGTTATTAATGTTTTTATCTTTATTTGGCAATGAAG
GTAAAAATAAAATTCTATTTTTAAATAACAAGACAGAAAATGTTTAGTATTATTATTCCT
TCTTATAATCGAAAAAATGAAATTCCTGCATTATTAACAAGTTTGGAATATCAAACGGAA
TATAATTTTGAAGTGATTATTGTCGATGATCACTCTGTTGAGCCAGTAGAAATTAAACAT
CTCTACCCATTTCCTGTCAATGTGATTAGGAATGAACAGAATTTAGGAGCAGCAGAAAGT
CGTAATGTAGGAGCAAGATTTGCTGAAAACGAGTGGCTACTCTTTTTAGATGATGATGAT
CGTTTTGCTCATCCAAAATGTGAAATACTGGCAAAAACAATTAATGAAAACCCGACGATT
AATTTTATTTATCACCCTTCTGAATGTGTGATGGTAAATGAAGGGTTTAGTTATATCACT
CGCCCCTATGAAAATGAACAAGCGGTCACTTTAGAGAATATTTTACTGGCAAATAAAGTA
GGTGGAATGCCGATGATTGCGATTAAAAAATCATTTTTCTTTGCAGTCAATGGATTATCA
ACGGATTTAAAATCTCTAGAAGACTATGATTTTATTTTGAAAGTCATTTCGCATAACGAA
TTTAAACCAAAACATGTTTCTCAAGCCTTAACAACCTGTACTTTCCATACTAAACGAGCG
AGTGTATCGACAAATACACAAAATACTGAATTGGCGATTGAAGCTATTAAACAAAAATAT
GTAAAAACAGATATTCAACAAAAAACTTTGCTTTTAATGCATTATATATGCTTTCTTACC
CACATATAATGAATTTATCTCGTAAAGCGGCTTGTTATTATTGGCAGATGTTCTTACAAA
GTAAAAATATTAAACATTTGGTGATTGCTACTCTAATATTTATTTCACCAAAACTTGCAA
TCAATATGAAAAGGTTTATTTAATGAAATTTTCCGTATTAATGTCCTTATATTTTAAGGA
AAAACCAGAATATTTAACCGAATGTTTTGAAAGTTTAAAAAATCAAACGGTTCAAGCGGA
CGAAATTGTTGTTGTATTTGACGGAGCTATTACCTCTGAATTAGAACAAGTTATGCAAAA
TTTTGCGGAGATCTTACCGCTTAATATCGTTAGACTTGAGCAAAATCAAGGGTTAGGAAA
AGCACTCAATCATGGCTTAATCCACTGCATAAATGAATGGGTATTCCGTATGGATACGGA
CGATATTTGTATTCCAGAACGTTTTGAAAAACAGGTGGCGTTTATTGAACAAAACCCCGA
TACCATTATTTTTGGCGGACAAATTGCTGAATTTGGCTCAGATATTAATGATATTGTCAG
CTACCGCCGTGTACCAACGGAAACCAAAGCCATTGTGGAATTTACGCAGAAACGTTGCCC
ATTTAATCATATGACGGTCGCCTACCAAAAAAGTGCCGTGCTTAAATGTGGTGGCTATCA
AGACTTACAAGAAGATTATTATCTCTGGATTAAATTGGTCGCATTAGGCAAAAAAGTAGC
GAATTTGCCTGAGGTTTTGGTTTATGCCCGTGTTGGAAATGGTATGGTCGGTCGCCGTTG
TGGTATCGCTCAGGCTAAGGCAGAATGGCGTTTATTTAAATTAAAACACCAAGTGGGTAT
GCAAAATGTTGTTTCAGGTTTTATCACTTTTACTATGCGAGTGATACCGAGATTGTTGCC
AACAGTCTTACTTACTCAGTTTTATAAATTACTTCGTAAATAAAAGGTGTAATATGTTGT
CTATACAAGATTTTTCAAATAAAAATAGTTGCTAATATTTAGAGAAAATAAATATTAGCA
ACTATTTTGTCTACCATGCCGATTATTCCTTATGAAGAGCGATAAACATAGTTAATTATT
CTGTTTTAAGCGATAACGTCTATCCATCATACAAAGTATGCCACCTATCGCCATAAACAA
TCCACCGAACCAAATCCAACGGATAAACGGTTTGTAGTATAAACGTACGCCCCAAGAGCC
ATCTTCTAAACGTTCACCTAAGGCTGCATAGAGATCTCGACTAAATCCCCAGTCAATCGC
AGCTTCAGTCATACCCATTTTACTGACATTGTAAAAGCGTTTTTCTGCGTGTAGTGTGGC
TTCATATTTACCATTTCGATGAATTTCAATATCCGCTGTGCCACCAATATAGTTTGCCCC
ATTTGAGTCACGAATACCCTTGAAGGTAAAGTTGTAATCTAAAATTTCAACTTTGTCGCC
CACATTCATTCGTACATCTTTTTCGATACTGTAATTTTGGCTAAAGGCAATACCAAACAC
AGTCATTGCAACCCCTAAATGAGCCAACACCATTCCCCAATGGGAACGAGAAAGTTTCAA
AATGCCTTGCAAGAAACTATGACGATGCGTTGCTCGTTGATGTAGTTCATACAAACTCAA
TGCCACGATAATGACGGACATCATTGTCCCTAATACCACGCTGACAGTAATTTTGCTGGC
AAAAAGATAAGGTAAGCCAAAGCCAAGCAATATCATTACGGCTAATGAAATGAGAACTGG
CCTACGGATAGCAGAAACCTGATCTCGACGCCATTTTACAAGCGGTCCAATTCCCAATAA
AAATGCAAAAGGCACCATTAAGATCATAAACATCTGATCGAAGAAAGGTGCTCCGATAGA
AATTGTCCCTAAACCAATTTGTTTATGAATTAACGGTAAAATCGTGCCTAAAAAGACCAC
CGATAAGAACGCCATTAATAGTACATTATTGAGTAATAACATTGACTCTCGTGAGTAACG
TTCGGAATTGTCTAAGCTCTTGATTTTACTGCCTTGATAAGCGTAAAGCAGTAGCGAACC
GCCAATAACCACCACGAGATAAGCCAAAATATATAAGCCCCGAGTTGGATCAGAAGCAAA
AGCGTGAACCGATACCAAAATCCCTGAACGCACTAAGAATGTGCCGAGTAAGCAGAGTGA
AAAAGCAAGAATAGCTAGCAAGACCGTCCATGCTTTGAAAGTACTACGTTTTTCCGTAAC
CGCTAAAGAGTGAATTAATGCAGTACCTGCAATCCACGGCATTAACGAGGCATTTTCCAC
AGGATCCCAGAACCACCAACCGCCCCAGCCAAGCTCGTAGTATGCCCACCAAGAGCCGAG
TACGATACCTAATGTTAAAAATACCCACGCTGCCATAGTCCAAGGACGTGACCATCTCGC
CCAAGCAGTGTCAAGACGACCTGTCATCAACGACGCAATAGCAAAAGCAAAGGCAACAGA
AAAGCCCACATAGCCCATATACAGTAACGGAGGGTGGAAGATTAAGCCAACATCTTGCAA
CATCGGATTAAGCTCTCGACCATCAACAGGAAAATCAGGGAAAGTTCGGTTAAACGGGTT
AGAAGTAAACAGAATAAAGACTAAAAAGCCAATGCTAACCAAGCCCATTACCCCCAATAC
ACGAGCGATGGCTTCTTCAGGCATTTGTCGGCTGAATGTCGCAACGGCAACGCTCCAAAG
GGAAAGTAGCCAAATCCAAAGCAACAAAGATCCTTCGTGAGAACCCCAAACAGCGGAAAG
GCGATACTCTAACGGTAACGTACTGTTTGAGTTATTCACCACATACTGCACAGTGAAATC
ATTGACCGCAAACAGATAAAAAAGCGAGCCAAACGAGATTGATAATGCTAAAAAAACCGC
CCACGTCATCGGACGAGCCAATGCCATCAGACTAGCATTTTGTTTATAAGCACCAACAAG
CGGTAAGATCGCCAATAAAATTGCCAATGAGAGAGCAAGAGCAAGGGTATAGTTACCTAA
TTCAGCAATCATTTATTTTCTCCAAACGGCTGAGAGATCTGCGTTGCATCACGTTCTGAT
TTTCCTTTGAGATCTGCTTCTGAAATCCCCATCGGCTGATGTTGCTTTTTCATCTGATCG
CCTAATTCAGGTGGCATATAGTTTTCATCGTGTTTAGCTAACACTTCGGTTGCTTTCAGT
TTTGTCGGCTCAACTAAAGTACCTTGTGCCACAATCCCTTGCCCTTCACGGAATAAGTCA
GGCAAAATCCCTTCATATTCCACCTGAATTGCAGGCCCAATATCATTGAGATCAAAGGTC
ACTTTAAGGGTCTTGTCATCACGTTTTACCGACCCATCAACCACCATACCCCCTACACGA
ATACGTTGCCCAACTTCAGGCTTGGTTTCTGGATCATTATTTTTACCATAGATAATCTCT
GATGGCGTATAGAATAAGTCAATGTTTTGGCTTAACGCATATAAGGTTAAACCAACAGCA
ACGGCAAGCCCACTTAACACTGCCATCACCACTTTCAGTCTAGATTTGCGTCTTGGGTTC
ATAAAAACCTCGTTGTAATCACTCAAAAAACAAATAGAAAAATTAAAGTGCTATCCTAAC
AAAAAATCTGATAAGAATCGTTAAATATTCGATTATTTTATTCTTTAGTATATAAAAATC
ATGTCTACCCTAAGACAGGAAATGGTCGAACATTCTCTAATTGAGAATGTATTTGATTAG
GTACGGTTGATCCTAAAGTCCAAGAAATTATACTGCCTCTTTCGATGTTACTTGTGTACT
TTAGGGGATGCCAAACATAGAGAGAAGCAAGAATTGCTTGTTTTTGAACATAAATATAGG
TAGAAATAACCGCACCTTATTGTTATAAGTTGCGGTTATTTTTTTGCTACTTATAAGGCT
TTTAAAATGTCGTCCACACGTTCTTTTGCATCACCAAATAACATTTGGGTATTTTCTTTA
AAGAATAGTGGATTTTGTACGCCGGCATAACCTACTGCCATTGAGCGTTTGAACACGATA
ACATTTTGTGCTTTCCAAACTTCAAGTACTGGCATACCTGCAATCGGGCTGTTTGGATCG
TCCATTGCCGCTGGGTTTACTGTGTCGTTTGCACCGATAACCAAGACTACGTCAGTATCT
GCAAAATCATCATTGATTTCGTCCATTTCTAATACTACATCGTAAGGCACTTTCGCTTCA
GCAAGCAATACGTTCATATGACCTGGTAAACGTCCTGCAACCGGGTGAATACCAAAGCGA
ACATTGACGCCACGGTCGCGTAATTTCTGTGTGATTTCAGCAACAGGATATTGTGCTTGT
GCCACTGCCATACCGTATCCTGGCGTGATGATCACAGAGCTTGCATTTTTAAGTAATTCT
GCCACTTCTTCTGCGGTAGTTTCACGGTGTTCACCTTGTTCTTCATCTGAGCTGACTTGA
ACATCGTTACCAAAGCCACCTGCGATAACGCTGATGAACGAGCGGTTCATTGCTTTACAC
ATAATGTAAGAGAGGATTGCACCTGAAGAACCGACCAATGCCCCTGTGACGATAAGCAAG
TCGTTACTCAACATAAAGCCTGCCGCTGCCGCCGCCCAACCTGAATAAGAGTTAAGCATA
GACACAACCACTGGCATATCCGCACCACCGATAGAAGCCACCAAGTGCCAACCGAAGGCT
AGAGCAATTGCAGTCATCACTAACACAGGGAAAATATTTTCTGGGTTATTTAAGAAAGCA
ACCATTAATAATGCAGAAACTACAAGTGCCGCAAGGTTTAATTTGTGGCGGTGTGGCAAC
ATTAATGCTTTTGAATTGATAATGCCGCGTAATTTACCGAAAGCAACCACAGAACCTGTG
AAAGTCACCGCACCGATGAAGATACCAAGGAATACTTCAACATTGTGGATATTTTGTAGC
ACTGGATCCGTTTCGTGTGCAAGACCGTAGCTGTTAAAGCCGACTAATACCGCCGCTAAA
CCTACGAAGCTGTGAAGAATTGCCACAAGCTCAGGCATTTCGGTCATTTCAACTTTTAAT
GCTTGACGAATACCGATAGCACCACCGATTGCCATTGCGATTAAAATCCAAATGGTTCCT
TGTGATTGTGGCCCAAAAATAGTTGCGATAAGGGCAATGGTCATACCCACAATGCCGTAC
CAACAACCTGCTTTTGCCGTTTCGTGTTTAGAAAGCCCTGCAAGGCTCATAATAAAGAGA
ACGGCTGCGACAATATATGCCGCTTGTACTAAACCTAAAGACATACTCTTTCTCCTTAAC
CTTTTCTAAACATCGCTAACATTCTTTGGGTAACTTTGAAGCCACCGAAGATGTTGATAC
TCGCCACTAAAATCGCAATAAAGGCAAGTACGCTGATAAAGAAGCTGCCTTGAGAGATTT
GTAGTAACGCACCGACAATGATAATACCTGAAATCGCATTAGTTACTGCCATTAATGGCG
TATGTAATGCGTGGCTGACGTTCCAAACTACATAGTAACCCACTACGCAAGAGAGAACGA
AGACGGTGAAGTGAGATAAGAATGCCGCTGGTGCAACAGAGGCTAACCATAAGAATGCGA
TCACTGCTAAGGCTAATAAGCCATATTTAATGCGTGGATCCGCCGGTTTTTCTTCTTTTT
TCTCCGCAGGTTTTGCTGCCGCTTTTTGTTGTGGTTGTGCAGATACCTGAATTGGTGGTG
CCGGCCAAGTGACTTCGCCATCACGGATTACGGTAACGCCACGCAATACTACATCTTCAA
AATTGATATTGATGTTGCCATCTTTCTCTTTGCAGAGTAATTTCAAGAGATTGACTAAGT
TGGTACCGTAAAGTTGAGATGATTGAGTTGGTAAACGACCTGGTAAATCGGTATAACCGA
TAATTTTCACTTGGTTTTCTGTGGTAACCACTTTACCTGCTTGGGTTAATTCGCAGTTAC
CGCCCGTTGCAGCCGCTAAATCCACAATCACCGAACCTGGTTTCATTGTGGCAACCATCT
CTTTGGTAATTAAGCGTGGGGCTGGTTTGCCTGGGATAAGTGCGGTGGTAATAATAATAT
CCACTTCTTTTGCTTGTTCAGCATAGAGTGCTAATGCACGGCGGTTAAATTCTTCCGACA
TCACTTTCGCATAGCCGTCGCCACTGCCACCTTCTTCTTTGAAATCAATTTCAAGGAAAC
TTGCACCCATTGATTGTACTTGTTCTTTTACTTCAGGACGAGAGTCGAACGCACGCACGA
TGGCACCAAGGCTGTTTGCTGCACCAATTGCGGCTAAACCTGCAACGCCTGCACCAATCA
CAAGTACTTTCGCAGGTGGCACTTTACCTGCTGCGGTAATTTGACCTGTAAAGAAGCTAC
CAAATTCGTGAGCGGCTTCAACAACGGCACGATAACCAGCAATGTTCGCCATAGAACTTA
AAGCATCTAAGGCTTGCGCACGAGAAATACGCGGCACTGCGTCCATCGCTAACACATTGA
TTTTCTTCGCAGAAAGTTTTTGCATTAATTCAGGATTTTGAGCAGGCCAAATAAAGCTCA
CAAGCGTTGCCCCTTCCTTGATTAATGCAATTTCCGCATCGGTTGGTGCATTGACTTTAA
AAATAATGTCTGCATTCCAAACGGCTTGTGCGTTGGCGATAGTCGCACCTGCTTGAGCGA
AAGCATCGTCTTCAAAACTTGCTTTAAAGCCAGCATTTTCTTCAATGATGACTTCAAAAC
CAAGTTTCTTAATCTGTTCTACGGTTTTTGGCGTTGCTGCCACACGAGTTTCACCGTCTA
ACAGCTCTCTTGGTACACCAATAAGCATAAAGACTCCTGTAGGTTGTGGTTAAAATAATA
ATGAATTAAAACATTGCAAATGTACCATTTATTTAACTTCTTGGGGGATTTTTTTCACGT
TTATTTTGAAGAAATCTTAAAATCATTTAACCGATTTTTTACAAGCGGAGGATTTAGTAA
TAAAACTTGCAAAAGATAAATTATTCATTGGAGTTATTAGGACTTTTTTGCTATATTTAT
GCCCAATTTTTTGCCCTAAGTCTATGGGCTTATTTTGCTTTTAACTAAATTTAATGGATC
CCTTTTATGTTTAAGAAATTTCTAGGATTATTTTCAAACGACCTTTCAATTGACCTTGGT
ACTGCAAACACGTTAATTTATGTAAAAGGGCAGGGTATCGTGCTTGATGAGCCGTCAGTA
GTTGCGGTACGTCAAGATCGTGCTGGTTCATCAAAAAGTATTGCAGCAGTAGGTAGTAAT
GCAAAATCAATGCTAGGTCGTACACCAAAAAGCATTTTGGCTATTCGTCCGATGAAAGAC
GGGGTGATTGCTGATTTCTATGTGACAGAAAAAATGTTACAGCATTTTATCAAACAAGTG
CATAGCAATAACTTTATGCGTCCAAGTCCTCGAGTGTTAGTGTGTGTACCAGCAGGGGCA
ACTCAAGTAGAGCGTAAGGCAATTAAAGAGTCGGCGATTGGTGCTGGTGCTCGTGAAGTT
TATTTAATTGAAGAGCCTATGGCTGCTGCGATTGGTGCAGGCTTACCTGTAGCAGAAGCT
GCTGGTTCAATGGTAATTGATATTGGCGGTGGTACAACAGAAGTTGCGGTACTTTCATTA
AACGGTATCGTTCATTCTGCTTCGGTGCGTATTGGTGGTGATAAATTAGATGAAGCAATC
ATCGCTTACGTTCGCCGTCACTATGGTTCTGCGATTGGTGAAACAACTGCAGAGCGTATC
AAAAAAGAGATAGCAACAGCTTATATTCAAAATCAAGATGAAATTCGCACAATGGAAGTT
CACGGTCACAATCTTGCAGAAGGTGCGCCTCGTACATTCGTGTTAAGCTCAAAAGAAGTG
TTAGAAGCGATTGAACAACCTTTAACAGGCATTGTTGATGCAGTAAAAGGGGTTCTAGAG
CAATGTCCACCAGAGTTGGCTGCCGATATTTTTGAACGTGGAATGGTATTAACAGGTGGC
GGTGCTTTATTACAAAATCTTGATGTATTACTTTCAGAAGCAACGGGCGTGCCTGTTATC
GTTGCCGAAGATCCATTAACTTGTGTAGCTCGTGGTGGCGGTAAAGCACTTGAGATGATC
GATATGCACGGTGGCGATCTCTTTAGTGACGACAACTAATTCAACCTTGAGTTATTAGCA
TAAAAATGGACAATATCAACGGCTATTGTCCATTTTGCATTTAACAAGATCCATTAAATA
TAACTGAAATATGAAACCAATTTTTGCGAAAGCACCACCTATCGGCGTAAGACTATTCTT
TGCAATTGCGATCTCTATCAGCCTGATTTTACTTGATGGTAGAAGCAGTGCAATGATCCA
AATGCGTAATGTCCTCGAAACAGCGGTCAGTGGCTTGTATTATTTTGCAAATACCCCTCG
CACCGTATTAGACGGTGTAAGTAACAACTTTATCGACAGTCAAAAACTGCAAGTTGAAAA
CCGAGTATTAAAAGAACAACTGCGTGAAAAGAACGCAGACTTATTGCTACTCGATCAACT
CAAAGTGGAAAACCAACGTTTACGTTTACTACTCAGTTCCCCTTTACGCCAAGATGAATA
TAAAAAAGTAGCTGAAGTGCTGACCGCAGAAATGGACGCTTACCGCCAACAAGTAGTAAT
AAATCAGGGACAAAGTGACGGTGCTTTTGTTGGTCAGCCCGTAATTGATGAACGAGGCGT
TGTGGGGCAAGTGATTTCTGTCGGGAAAAACAGTAGTCGAGTATTACTTTTAACCGATGT
CACTCACGCCATTCCCGTACAAATTTTGCGTAACGATGTTCGAGCAATAGCCAATGGCAA
CGGACACAGCAATGAATTGATTTTGGATAACTTACCAAGAACCGTGGATATTGGCAAAGG
TGATGTACTTGTCACCTCTGGCTTAGGCGGACGTTTCCCTGAGGGCTATCCCGTTGCCGT
AATTGAAACCGTACAAAATGATGGTTCAAACCATTTTGCCAGAGCAACGGCTAGACCGCT
CGCCTCACTTGATCGCCTGCGTTATTTATTACTGTTATGGCCAACAAGCGAAGAAATCCG
CAATGCATCAAGCCTTTCACCGCAAGATGTGCGTGATGCTGTGGAAGAAAGACGTAAAAG
TCTAAACCCATTAGACCGCTTGAAAAATAGTAAAAAAGAACAAGTAAGTAGTGATGAACA
AAAAGAAGAAACTGTCGAACCTGAAGAAACTGTAAATCCAGCAACACAGCCAGAAGTCGA
TAACGGTATTAATCACAGCACAGAGCAAGGGGCAGAATAATGCGTGAAAATATGATCTTC
CAAATGTTAGTGCTGACCTTCATTTTCGTCATCGCTTTTGTCCTAGAGATTATGCCTTGG
CCTGTGGATTTACAAGGATTACGCCCAACTTGGGTTGTATTAGTACTTATCTACTGGGTA
TTAGCTCTGCCTGATAAAGTTAGTGTCGGCACCGCTTTTTTAGCAGGAATTGTTTGGGAT
CTGATCTTAGGCTCAATTTTAGGCATTCACGCGTTAATATTGTCAATTGCGATCTATTTT
GTTGCCAAATATCATCTTATCTTGCGTAATCTCTCGTTATGGTTACAGAGCTTACTTGTG
ATGGCATATATCGCACTTATTCGTTTCTTTATCTTCTTTATCGAACTAGTGCTACATAGT
GCAGAATTTAACACCCAAGAAATCATCGGGGCGATCATAAGCGGCATCTTATGGCCGTGG
ATTTTCTTACTGATGCGACATATACGCCGAGGGCTACATTTACGCTAATGAACAGCTTAT
CTTTCGATTTTTCTGCGGATTTTCGTCCCCTTTCCGCTCGAATGCGACCACGCACTCTAG
CTGAATATGTCGGACAATCACACCTGATCGCCGAAGGCAAACCCCTTCGCCGAGCCATTG
AAGCAGGACATAGCCACTCAATGATTTTCTGGGGCCCCCCAGGAACAGGCAAAACCACCC
TTGCTGAAATTATCGCAAATGAACTTGATGCCGAAGTTGAACGCCTATCAGCTGTTACTA
GCGGTATCAAAGAGATCCGAGAAGCCATCGAAAAAGCCAAACTCAACCGACAATCTGGCA
GACGCACGTTACTTTTTGTTGATGAAGTTCACCGTTTTAACAAAAGCCAACAAGATGCCT
TTTTACCCCATATTGAAGACGGCACCATTATTTTTATCGGTGCAACCACTGAAAATCCGT
CCTTTGAACTGAATAACGCCTTGCTATCAAGGGCAAGGATTTACATTCTCAAGCCACTAC
AAGCGGTCGATATTCTAAAAATTTTGCAAAATGCCATTGCAGACAAAGAACGTGGATTAG
GCAATGAAAAGCTCATCATTCAAGATGATGTGCTTCAACTGCTGGCGGACTACGTCAATG
GCGACGGACGTTTTTCTCTCAACTGCCTTGAATTAATGTGCGATATGGCAGAACAATTAC
CACAAGGAAAATTGCTGGATAAAGCCTTGCTCACCGAAGTGTTGGGCGAACGCCAAGCTC
GTTTTGACAAAGGTGGCGACCGCTATTACGACCTGATTTCTGCCTTACATAAATCCATTC
GAGGCTCTTCCCCTGACGGTGCATTATACTGGTATGCTCGTATTTTAACCGCTGGTGGCG
ATCCGCTGTATGTCGCTCGCCGACTACTTGCGATAGCTTCAGAAGATGTCGGCAATGCCG
ACCCAAGAGCAATGCAAGTCGCCCTTGCAGCGTGGGATTGTTATACTCGAGTGGGGGCTT
ACGAAGGCGAACGAGCCATCGCCCAAGCGGTGATTTACCTTGCTGTTGCTCCAAAAAGTA
ATGCCGTTTACACCGCATTCAAACAAGCTAAACGCCTAGCCCAAGAAGGCAAAGATTACG
ACGTTCCCGAACATCTGCGTAATGCACCGACTAACCTAATGAAATCCTTAGGCTACGGCG
AAGAATACCGCTACGCTCACGACGAACCTCACGCCTACGCAGCAGGGGAAAACTACTTCC
CCCCTGAACTGAAAGACACTCAATTCTACTTCCCAACCGAACGTGGAATGGAAAAGCAGA
TCAAAGAAAAAATGGCGTGGTTGAAAGGGTTGGATTTGCAGAGTGAGGTGCAGAGGTATA
ACAAACAATAAGTTTAAATTTGTTTGCTCAACTCAATAAACACCCTATGTTTATCATAAC
TATAAAAGACGTGGTTACTTTGTGTTTTCGTAAAACTATAGGTTAAACGAGGAGTAATGC
CCCATAAATGCACGGCACGGTGCCAAATTGATGCATTGAAGCCATATTCTTTATTACGTT
GAATAATGTTGAAAATCGGCATTGCTCCCTTATAGCGTTTTTGAGCCACACTTACTGAAA
GGCGAGTAGAAAACCCTCTGCCCCATTCTTGTCCCCAGCCTAAACTAATCCCCCGACGGA
AAAAGCTATCATCTTTATCACGAGTAGCGGTGCGATTGTAGTTTAAATTTGTAAACCAAT
GTTGGTTTGCATTGGATAAATAAACGAGCCCACCAGAGATAAAGTGATAATTGCCATTGA
GGTGCAAGCGACTTGCATAGCGTTGTTCGGCATATTCATAGTTAGTGTTGAGTTGCCATT
TAGGTGATAACCAATAGTTTGTTTCAAGGGTTAAACCGCCTGATTTAGAAAAACGTTTTA
AGGTATCACTTTGATTAGAGCCACCTGCATAAAGTGTTTGCTCCATAAATGGTAACAGCG
TCAGGTTATATTTTGCATTTTGAAAACCTAGACCTACACTGCCCCGTAAGCTCATTTCGT
TGTATTTTTTATTATCCCAATAATATTTGCCGTTGGTGGCAAGACGTAGTTCATTAAAGA
AGCCATTTCCCCACGACCATTTTTTACCTAGAACGAAGTTAAAACCAGCACCTTCTGCCG
ATTCTCGTTTTGGTGCGTGCCAGTTGCCGTAGGTTGTTCCTGCTTTTGGTGCATTATTGA
TATTAGGATCGTTAAGATAAGTAAGCCCACCTGAAAACGTCCAACGATCTCGCCGATTTA
TCGCATTAATGTATTGATCGATAAGTTGGGTAATTTCAGGGATAAGCGGTTCTGAACGCA
GTTTTTTAAACTGATCTTCCGAAGCCTCCAATTCGTTATTTTCAAATAAAGCTACCGCAA
GTTGTAAGCGAACAGGCTGAATATCTGCTTGTTCGGCAAGGATCTGACGATATAACTTGA
TCGCTTCCGTATGTTGCTGGTTTTTCTTTGCCACAATTGCCGATGCCCATTTGGTAAGAA
TTGGGTCGTGAAATTGTGCAGGAAGCTGTTGGTAAATGGGATAAAGCAATTCGACATTGT
CAATATTACCTTGCATTACCGCAGGCAATAATGCTCTTATCACTAAATCTGGATATTTTA
CCAACTCTTTTGAAGTCATTGTAATACTACTCTTATCCGTTTCCTCCTTAGCGATTTGAT
GAACCTTAAATTGATGGCTGTGAATGAGGATATCGGCTTTTTCTGCTTGGACTCTATGAT
CATTTAGATGTTCAGTAATACTATCCTGAGATAGTTTTGCTATAGAGTAGTTAGCTAAGA
CTAATAAAAGTGTTGCACTAATAAACGAGTGATTCATAACGTTCCTATAAAAGCATGAAG
CAATGTCAAGACATTAACAATAACTTAACTGGCGCTTACATTGTTTGAATTAATGTTGTA
ATTGTCAAACTTATCAGATATCATATTGATAATGATTTTTATTTGATTGCTGGATTTATT
CTAATATACTCATATATTATGTTGCAATGGTTTTATAACAGGTTTTATAACATTTCGATT
TTTTTATCTGTAACTCTTGTTCATATCGGGTTGGCATATACGATTTCACAATTATCTTGG
GATAGAGATCTCAATCATTTTGGGGACTTAGAAAATTTACAAATGGTTGAAGTAAATTTA
GGAAGCGAAGAACCCATTGAAGTGAAAAGTGAAAGTGAGCCAGAGGTGACACAAGAGCCA
GAGCAAATACTCAGTACAGAAGTAGCAGATGTTTCACAAGCAGATCTCGTTAAAAAAGGG
GAGAAACCTGAAGTAAAAGTGAAAAAAGAGATAAAAAAATCCCCAGAAAAGCTCACCAAA
AAAGTAGAGAAAAAGAAAGAGTTATCGCCTAAAGCGCACTCAGATAAAAAAACAAACACA
AGCCAAGTTGCCCAAAATCATCAACAAGGAAATCAAAATGGTGTTGAAGGGAGTAAGTCT
GTGACTGGAAACGCCAAAGTAGATGCTTCTCTTGGTGCGGGCTATGGCAATGCAATGCGA
GGGCGTTGTTCAGATATTTCTGATGAATCTGATGATGTAGGCAGTGTGAAATTAAAGGTA
ACAATAGGAACGAGTGGTAAAGCGACAAATGTAGAGATTTTATCTTCTTCAGGTATTAAA
CGTTTGGATAATCAAGCAAGCAGAATGGCATCGGGACACACCTATCAACCAGCCAAAATA
AATAATAGTGCAGTGGTAGGCAGTGTGATTTTTAGTATTCATTTTAAATGTGGGGCAGCA
GCCTAAATTATTTGAGGTAATTTATGAATTTAATTCAACTTCTTCAACAACAAGATATTG
TACTTTCCATTTCCTTTGGAATTTTAGTTGTAATGAGTATTTTATCTTGGACTATTATTT
TAATTCGTTTAATTAAAATGATTGGTGTAAGAAAAAATAACCAACAAAGTTTTAAATTAG
TTAAATCTGCTGAAAATCTTACTCAAGCAGAGCAATATATTCAAAACAAGCGGTCTGAAA
TTGCAGATATTTTACAGCTAACTTTTAAACAATGTGAATTATATCAAGCTAAAGAAAAGA
ACCATTTATCTCATCAACTTCCATTTAAAGATTTCCTGACATTGCATTTGCGAAATGCCA
TCACTCAATCGTTGCGTAAATATGATGGCGGTTTAGTTGCACTCGCTTCTATTGGTGCAG
TTGCGCCGTTTATTGGATTATTTGGCACAGTCTGGGGAATTTTTAATGCACTTATGGATA
TTAGTCAGCAAGGGCAAGTCAGTATTGCAACCGTATCTGCCCCTATAGGTGAGGCTTTAG
TTGCAACGGCAATGGGATTATTTGTCGCCATTCCTGCGGTGCTTGCTTATAACTTAATTA
CTCGCCTTAATCGTAATCTTTCTCAAGATTTAGATCATTACGCAAACGAGTTATTTATCT
ATTTATTACATCACTATGGAGAAAATAAATAATGGCATTTGGAAGTTTTGATAAAAATGA
AAATTCGGTAATGTCAGAAATTAATGTCACGCCATTAGTAGATGTAATGTTGGTGTTATT
AATTGTTTTTATGATCACAATGCCTATATTAACGCAATCTATCCCGCTTGAACTACCAAC
CGCCAATGTTGAGAAAAAAGATGAAGCAAAAGATATTTTCAGAGTGGCGATTAATCCTAC
TGGCATTTATTTAGGCGAAAAGCTAGTGAATGAAGAAGAATTAAAACAATCTTTTCTGAC
AAAATATCAGGAAAATAAAAATACCGTTATTGCTATTTCTGCGGATATTTCCGTGGAATA
TAAACATATTGTTAAAGTTCTTGAATTAGCTCAAAACGTCGGGCTAACGAAAATAGGCTT
TGTGACTCAACCTAGTAAATAAATGCAGAAATTGTATATTGGAGGCAATATGCATTTTAA
ACCCAACTTATATATGGTAGCTCTTAACTCAATCATCCTTGTAGCTTGTTCTGGTGGAAA
AGGTAGCTTTGATTTGGATGATGTTCAACCAAATAAAGCCGTTGAACCAGAAAAAACAAC
CGTGACTTATACCGACGAAGAAACACAAAAAAGGGAAAAAGAAGAATTAGATAAGTTGAT
GGAGCCTGCTTTGGGATATGAAGCCCAAATCTTACGGCGAAACAGGGCTCTTAAAACAGA
AACAGGAGAGACAAGGAATGAGAGAACAGTTGAATTATCCAAAGATCAAATTACGAAGCT
ATATCAAGATAGTGTAGAAATAATTCCTCATTTGGATAAGTTAAATGAAAGGACAACGAG
CTATGAGGTTTATCATTCTCACGATGGTAAAGGGCTTGATAAGAAAAGAGATCTTAAATA
TGTTCGCTCAGGTTATGTTTATGATGGGGCTTTCCGTGAAGTACAACGCAATGAACATGG
CTTCTATGTTTTTAAACAAGGTATAGATGGCTATATCTATTATCTTGGCGTTATTCCATC
AAAAGAGTTACCAAAAGGAAAAGTCGTAAGTTATAAAGGTACTTGGGATTTTGTAAGTAA
CATCAATTTAGATCGTGAAATAGATGGCTTCGACACTTCAGGTGATGGTAAAAATGTATC
TGCAACATCTATTACAGAAACTGTCAATCGAGAGCATAAAATTGGTGATAAAGTGGGTGA
GAATGAAGTCAAAGGGGTAGCTCATTCTAGTGAATTTGCAGTAGATTTTGATAACAAAAA
ATTGACAGGTAGTTTATACCGCAATGGCTATATCAACAGAAATAAAGCGCAAGAAGTAAC
GAAACGCTATAGCATTGAAGCTGATATTGCAGGCAACCGTTTTAGAGGAAAAGCCAAAGC
AGAAAAAGCAGATGATCCAATCTTTACTAATTCGGATTATCTTGAAGGGGGATTCTATGG
TCCTAAAGCTGAAGAAATGGCAGGGAAATTTTTCACAAATAATAAATCTCTCTTTGCAGT
ATTTGCCGCTAAAAGTGAAAACGGCGAGACGACCACAGAACGAATCATTGATGCAACTAA
AATTGATTTAACCCAATTTAATGCTAAAGAACTCAACAATTTTGGTGATGCCTCTGTTTT
AATTATTGATGGACAAAAAATGGATCTGGCAGGTGTCGATTTTAAAAATAGTAAAACGGT
TGAAATCAACGGCAAAACAATGGTAGCTGTAGCTTGCTGTAGTAATCTGGAATATATGAA
ATTTGGTCAATTGTGGCAAAAAGAGGGCGAACAACAAGTTAAAGATAATAGTTTATTCCT
ACAAGGTGAACGTACTGCAACGGATAAAATGCCCGCAGGAGGTAACTATAAGTATGTTGG
AACTTGGGATGCACTCGTATCTAAAGGGACGAACTGGATAGCGGAAGCGGATAATAATCG
AGAATCGGGCTATCGCACTGAATTTGATGTTAATTTTAGCGATAAAAAAGTAAACGGTAA
GTTATTTGATAAAGGCGGTGTAAATCCTGTATTTACCGTAGATGCGACAATTAATGGTAA
TGGCTTTATCGGCAGTGCGAAAACCTCTGATAGTGGCTTTGCTTTAGATGCAGGCTCTAG
CCAACACGGCAATGCCGTATTCAGTAACGTAGATGTAAAAGGTGGTTTTTATGGTCCAAC
CGCTGGAGAACTTGGCGGACAATTCCATCATAAATCAGACAACGGCAGTGTAGGTGCTGT
TTTTGGTGCAAAACGACAAGTAGAAAAATAATAAGGAATTTGCTATGAAAAATAAATTAA
ATCTGATTAGCCTTGCTCTTCTTAGCCTCTTTGCCGTACAAAGCTATGCAGAACAAGCAG
TACAATTAAATGATGTTTATGTCACAGGTACCAAAAAGAAAGCACATAAAAAAGAGAACG
AAGTCACAGGCTTAGGGAAAGTAGTGAAAACATCAGATTCTCTTAGTAAGGAGCAAGTGT
TAGGAATGCGAGATCTGACTCGCTACGATCCAGGTATTTCTGTGGTAGAACAGGGACGAG
GTGCAACGACAGGCTACTCAATTCGCGGGGTAGATCGTAATCGTGTGGGCTTGGCATTAG
ACGGCTTGCCACAGATTCAATCCTATGTAAGTCAATATTCACGTTCCTCAAGCGGTGCTA
TTAATGAAATAGAATACGAAAATCTGCGTTCGATCCAAATTAGTAAAGGGGCTAGTTCTT
CTGAGTTTGGTAGTGGCTCGCTAGGCGGTTCGGTGCAATTCCGTACCAAAGAGGTAAGCG
ACATTATTAAGCCAGGGCAATCTTGGGGATTAGATACCAAAAGTGCCTACAGCAGCAAAA
ATCAACAATGGCTAAACTCACTTGCTTTTGCGGGTAGTCACAATGGCTTTGATGCTCTTG
TGATTTACACTCACCGTGATGGTAAGGAAACGAAAGCTCATAAAGATGTAGAGAGTCGCT
CTCAGAGTATCACCCGAGTAGGAGTGGAAACCAACGAGCTTGATACCTCAAATAGATATA
CTACGACGACGAATAATCAACATACTTATGGCTGGTTTTTGATTAAAGATGAATGTCCAA
CATTAGATTGTACGCCGAAACAGATGGCTAGGGTGACAAAAGATACTCCATCTTTCCGTT
CTTACCCTGAATATACTCCTGAGGAAAAACAGGCTTATGAGAACCAAAAACATATTACAG
AACGTCTAAATGCTCAGGATTACACAGGTGAATATAGAGCTTTACCTGATCCGCTTAAAT
ATAAATCTGATTCTTGGCTGGTTAAATTAGGATACACATTCTCTCCGAAACATTATGTCG
CTGGTACTTATGAACATAGCAAACAGCGTTACGACACCCGAGATATGACCTATACCGCTT
ATTGGCAACCATCGGATTTACTTAGAACTGGTGGAAATTGGTATCCAATGAATAATGCTA
AAGGGTTATATCGTAGTAATGCTTTAGATGGTGTTGCTATTGACTACTTTACGGAAGATG
GTGTGAAATCATCAAAAGGTTTACGTTGGGCAAAAGCTCGTTTTATTGATGAGTGGCACA
CTCGTGATCGCTTAGGTGCTTTATATCGTTATACCAATCAAGATGAAAATCGCCTGATTG
ATAGTCTATCTTTAAGTTTCGATCAGCAAAAAATTGATTTATCTACCCGCTTGAGAGAGA
ACAACTGTTCCGAATATCCAACCGTAGATAAGAATTGCCGTGCAACCCTTGATAAACTTT
GGTCTTCCACTAAAAATGAGCAAAGTTCTTATGAAGAAAAACACGACACTATTCAGCTCT
CGTTAGATAAAACTGTACAAACGGGATTAGGCAAACATCAATTAAATATGTTATTAGGTT
CAGACCGTTTTAATTCCACCTTAAAACGCCACGAGATTTTGAGCGAATATTCCGTGGGGA
CTTGGAATCGTGTAGGGGGCAATAATACTTACAGAGACCCTTATATTTATGAATTAATTG
ATCAAGCAATTTATAGTAAAAATGAATGTGATTATAGTGGCACTATTGCAGGCAAAGCAG
ATTGTGCTACAAGTAAAATCAAAGGGCATAATCACTACATTGCTCTGAGAGATAATTTTG
CTATAACCAAGTATTTGGATATTGGTTTGGGTTACCGTTTCGATAAGCATAAATTCCGTA
GCACTCATCGCTGGGCAAATCAAGGCGATTATAAAAACAGTGCGTGGAATATTGGCATAG
TCGCAAAACCAACGTCATTCCTATCGCTCTCTTATCGAGCATCATCAGGCTTTAGAGTGC
CAAGTTTCCAAGAGCTATTTGGCTTACGCTATGATGGTGCAAGAGTAGGCTCCAGCGATG
CTTACCAAAAAACAGAGAAGTTATCTCCTGAAAAATCCTTAAACCAAGAGGTTGCTGCGA
CTTTCAAAGGTGATTTTGGTATCGTTGAAGTCAGTTATTTCAAAAATGACTATAAGCAGT
TGATTGCTCCAGCAGAAAGAATGCACCAAACTCAATCAATGATTAACTATTTTAATGTGC
AAGATATTAAATTGGACGGCATTAATCTTATTGGTAAGCTAGATTGGAATGGGGTATTTG
ATAAAATTCCTGAGGGCATTTACACAACATTAGCTTATAGCAAAATGCGAGTAAAAGAGG
TGAAAAATTATCCTGGGTATATGAACATTCGCACTCCATTGTTAGACACCATTCAGCCTG
CTCGCTATGTTGTAGGTGTGGGATACGATCAGCCAGATGAAAAATGGGGCGTGAATTTGA
CAATGACACACTCTAGTGGAAAAAATCCAGATGAGTTAAGAGGTAATGAACAAGTCGGTT
TTGCCAATTATGAACGAACTGCCACGAAGAAAAGAACACGTTCTTGGCATACCTTTGACT
TAACGGGATATATCACCCCTTGGAAACACATAACGGTACGAGCTGGCGTATATAACCTGA
TGAATTACCGTTACACCACTTGGGAATCCGTACGTCAATCTTCGCTTAACGCCATTCACC
AGCACACTAATGTGAAAGATTACGCAAGATATGCGGCCCCTGGTAGAAATTATGTCCTTT
CAGTAGAGATGAAGTTCTAACTTTCTATAGAGCATAGAATAAATTTGTGTAAATACCTGT
TTCTGTGATAATACATCTAGATACAGGTATTTTTATAGGTGAGCAGGAATTCGGCATATT
ATACGACAAGTGTTATTGAATCTCTAGGTGATGTAATCCGTCGAGTAATTAAGGAAAGAA
ACGTATTTCCAATTGATGATGTGACATTTTAAATAGCATAGTTTTTGGCAGATCAGCAAA
CAAATTTGCCTACTTGCCGCAATTAATGAGATGGCAAAAATGAAGCATGCTAACTCTAAA
CTAGAAACAGCCAGCTTATTGATTTTGGTGATCGCCTAAGCGACCACCATAAGTTTAAAA
TGAAGATACTTAGAATTAGAGATAGATGTACAAATAACAGCGCTTGGATATGTTATCTCA
GATACAAATATTTACGCCATCTATAATGCTTCATTCGCTTTTTTAATACTATCATCTGCT
CTGCGTGCTTCACCTTTATGTTTTTGTTTATTTAACTGGGTTTCAAGTTTTGATTCTACT
TCGTTGATAGCTTTATAGAGATCTTCATCATGTGCTTTTGCAAATAAATCGCCAACAGGG
GTTCCAATAGAAGCCTCAACTTCGTAACCATTTGGTAATTTGTGGATAATAAAGTGAGGG
TTAATTAACTGAGTTTGCCATTTATTCAGTTTAGCCAAACGCTCCTCAATGTGCGTACGA
ATTGCAGGGGTCACTTCCATTTGTTTGCTTGAAATATTGATTGTCATAGCATGTACCTCT
TTTATTATGACCTTGTTGGTCGTTGAATGGATGACTTCAAATTATGCTTTTCCCCCTAAA
ATTTCAACCCCTAAATCTAAGTAACTTTCAAAAACTTGATCTACTTAACACTTTTCTGGT
TTTTTTGACTATAATTCCAACGATATTTATGGGAAGTATTCTATGTTATCAGAAACTCGC
TTGGCAAAAATTCATGAAATGGAACAGATTTTAAATGAAGCAAATAGCCTAATGAATAAA
ATGGAACAGCTTCAACAGTCGTGGATAGTTCTTTTACCAAAAATCCGAGAGCTAGAAAAT
TATTATGCTGAACAGTGGCAAGAAGATTATAATGCTGATGAACGAGGGGAAATTCCCTCA
GAGATGATTCGAGGCGTATTAAGTGAAGATGCCGTGTATAATTTATTCATTGCTCATCGA
GAAATCGCACTGGAGTGGATTCGCTTGTCAGTGAAATCAATGGAAACAACATAATGATAG
ATAAACCACTTCCTCCTTTTCAGCGAGCCTTTTTACATCCAAAGTATTGGGGTTTATGGC
TAGGATTGGGAATTTTCAAACTGATTTTATGCTTACCTTACCCTATTTTAGCGAAAGTCG
GTAAGGGCTTAGGTAAACTGTTTACCCGATTAGGTTTGGATAAACGCCGTATGCGAATTG
CCAAACGGAATTTGGAACTTTGCTTCCCAGATTATACCGTTTGTCAAATTGATGAAATTT
TAGCTCAAAATGCCGAATCCGTCGGAATGGCAATTATTGAAACAGGGATGGCGTGGTTTT
GGTCAGATGAACGTATTCTTAAATGGTCGAAAATAGAAGGATTGGAACATCTGAAAAATC
AGCCTGAGGGTTCGGGGATTATTTTTGTCGGTGTTCATTTTCTGACCCTTGAACTTGGGG
CAAGAATTGTCGGGCTTCATCATCAAGGGATTGGCGTATATCGTCCGAATGATAATCCGC
TGTTAGATTGGATTCAATTTCGTGGGCGAGTACGTTCTAACAAAGCCATGCTAGATCGCA
AAGATTTACGCGGTATGATTAAAGCTCTTCGTGCAGGGGAAACCATTTGGTATGCTCCCG
ATCACGATTACGGACGCAAAAACAGCGTTTTTGTGCCGTTTTTTGCGGTGAAAGAAGCGT
GTACAACAGCTGGAACGAGAATGTTATTACGTTCCGCCCCAAATAGTATCGTTGTGCCAT
TTACCCCAATGCGAAACGACGATTTTTCAGGTTATACCGTCAAAATCAGGCCTGCAGTAG
ATTTTAGCCAGTGCAAAAATGACGTTGATACTGCAACCTTAATGAACAAGGTCGTAGAAA
GCGAGATTATGCAAGCTCAGAGCCAATATATGTGGCTACATCGTCGTTTTAAAACCCGAC
CGAATGAGAGCGATCCGAGTTTGTATTAAACCGCCGACATTAAACCTAGTAGGGACGCCA
CGCTTGGCGTCCTAGAAAACAATTTTTAAGGTAGCAACTGTGTTTACACACAAAAAAGTT
ATTCAATTTTGACCCACAGATTCTGTGGATAAGTAGCGTGTAGC
>H68 Scaffold2
CTGTTTTGCAAAAACAGACAGCATTTAATTTAGACACATTTATGAAATAAAATTTGTTGT
GTCTTATGGTATCTACAAATTATTTTGTGCAATAGATTAAATTCCAACTACCCCAAAAAC
TTCCTCGCCCACTCTTGATCCGAAAAGTGATATTTCTTCGTGCCGATAATTTGGTAATCT
TCGTGTCCTTTACCAGCAATCAAAATCACATCCTTTGGCTCGGCTTGGGCGATTGCTTGT
TCAATCGCATATTGACGGATATGCATAGACTGCACCGCTTTTGGCTTGCGGAAACCTTTC
ATAATATCGTTAAAAATCACATCAGGATCTTCAGTGCGTGGATTGTCATCAGTTACAATC
ACTCTGTCCGCTAACTGTTCGGCAATGCGTGCCATTAATGGGCGTTTACCTGTATCACGG
TCGCCACCGCAACCAAACACACACCATAACTCGCCTTCACAATGTAAACGTGCGGCATCT
AAGGCTTTTTCTAAGGCATCAGGGGTATGGGCATAATCAACAATCACCATCGGGCTTTCT
TCCGCATTTTCTTTGCTGATTAAACACTCCATACGTCCGCATACACCGTTTAACAGCGGT
GCGGTTTCGACTAATTTTTGCAAATCGTAGCCCAACGCCAATAAACCAGCGAAAGCGGTT
AATAAGTTGCTGGCATTAAACGCTCCGATTAAACGGCTTTTTAGTTCGCCGTTGCCCCAG
CTACTTTCAAATTCAATAGTTGCACCCTGTAGGGTAAATTGTACCGCTTTAGCTTTAATC
CAACGAGTTTGTTGTGGTTGGAACTGGCTATCGGTGCTAACGGCGACAGCTTCAGGCAAT
TTTGCCAACCATTCACGCCCGATTTCATCATCAGCGTTGATCACTTGTTGTTTTGATGAA
AGCTCGCCAAATAAGCGGAACTTCGCTTGGGCGTACTCTTCCATTGTGTTGTGATAATCA
AGGTGATCACGGCTTAAGTTAGTGAAAATCGCCAAGTCAAAGTCTAGCGCTTCGGCACGA
TATTGAGCCAAACCGTGAGAAGAGACTTCCATTGCACAGAAATCCGCCCCTAATTCAACA
AAGTTCTCCAGATTGCATTGAATTTCAACGGCAGAACCTGTTGTATTCACCGCTTCTTGC
ACTTGCCCATATAGTCCGTTGCCAATAGTACCCATCACCGCAGATTTACCGCCAAGCAAG
TTTCGCCATTGTGAAAAAAGCTGTGCCGTAGTGGTTTTGCCGTTAGTGCCTGTAATACCC
ACAAGGGTTAATTTTTCTGATGGATTGCCGTAAAAGGCACCTGCTATCGCCGAAAGTTGT
TTCGGTAAATTTGGTACTTCCAGTACACAAGCGGTCGAATTTGCAAATTTTTCTGCAAAT
CTCACCGCTTGAACGTCATCGTCCGCTTCAGCTAAAACTAAAGAAGCACCTTGTTCAATC
GCTTTTTCAATAAATTGACGACCATCGACTTGATGTCCTTTTAAGGCAACAAATAGATCA
CCTTTTTCAACCTGACGGCTGTCCAAGGTCATTTTGTTTAATTCTTTTAATTCGCCCCAA
TGGTTAAGTTCAGGGAAAAAGGAAAGTAAAGGGTTCATTATTGCCTCTTAGTTTGTCGAA
TTTGTTTTCATCTCTCTCACTGCACTTTTTGTATCTTCAGTAAGATTATCTGGTTTAATG
TTTCTTGCTTTTAAAGTATGTCCCATAATGCTTGAGAACAGTGGGGCAGATACCGCACCG
CCGTAATAATTGCCAGCTTTAGGTTCGTTGATCAACACCACTAGTGCAAAGCGTGGATTA
CTTGCAGGCGCAATACCTGCAGTGTAGGCAAAATATTTTTTAACGTATTGCCCTTTTTCT
AACTTACGGGCTGTACCTGTTTTTACCGCCACACGGTAGCCATCAACCATTGCTCGTTGT
CCGCCTTCGCCTTTTTGCGCAACGCTTTCCATCATCTTCACGACATCGCGTGTTATCTTT
TCCGGTAATACTCGATCGCCTAACACAGGCGGATCGACTTTTGTAATAGAAAGAGGGCGA
TAAACCCCAAAGCTCCCTAAAGTTGCATAAGCGCGAGCTAATTGCAATGGTGTTACATTT
AAACCATAACCATACGCCATTGTCGCACGTTCAATGTCCGCCCAACGTTTACGATCGCCG
TTTGTACCACGTTGTTCACCAAGCCCTAAGCCTGTATCTTTACCAAAACCGACCTTGCTA
TAAGTTTCGACTAATGCGGTTGATGGCATTCTTAACGCTAAACGGCTTACACCTATGTTA
CTGGATTTTTGTAAGATCCCCGTCAGCGTTAAACTATCGCGAGGAGCAACATCTTTAATC
GTATGTCCATTAACGACAAAAGGTCTTGTGCTAATGACTTCACTTGGATAAGTCACTTTA
TTTTGTAGCGCTGTCAATACCACCAGTGGTTTTACTGTTGAACCTGGTTCAAAAGTATCG
GTAATCACTCGGTTACGCGCTAATTCTGATTTGAATTCTGCACGGTTATTTGGGTTAAAA
GATGGTGCATTTGCCATCGCTAACACTTCACCCGTTTGAATATCCACTAAAACAGCTGTT
CCTGATTCTGCCTTATTTTCAATTACCGCTTTTTTGATTTCACGGTAAACCATCGATTGA
AGTTCTTCATCAATGCTCAACATCACATCTTGCGGATCATATTTTTTCTCATCGCGAATA
TGCTCAATCACATTGCCACGGGCATCTTTACGAATGACTTGTTTACCGTTTTTACCCACT
AATAAGCTATCAAAACTACGTTCTATTCCTTCCGAACCTTGTTTATCATCAACATTGGTA
AAGCCGATTAATTGGGAAATTTCTTCTGCAAGAGGATAAAAACGGCGAGTTTCTGCTTTT
AATACAAGCCCATCAATTTTTAATGCTCGAGCATAATCTCCTATCACATCTGATTCGTGA
CGAGAAATATATAAAAAACGTTGATTTGCTGAAGCATAAAGTTTATCCATCATTACGCTG
TATTTCATATCTAATGCTTTGGCTAACTCTTGCATTTTTTGGCGTTCAAGCTGAGCATAC
TCATTTTCCAAATGTAAAAACATAGAATTTGGATTATTGCGTATGCGTTGAATTAATACG
TTGTAATCTAATGCAGTTGCACGAGCGAGTAATGTCCAATAATCCTCATTTTTATTGTTT
AAAATCGCTCTAGGATCATATTTATTTTCTTTATTCTGTGGTTTTTCTTTAATAAAACGA
TTCACACTAGCTTCAATTTTACTGGCTGAAGCCTCCATTTCCATAGCCAAAACTCGCCAT
AACGATTTATTACGACGAAGTTTAGTATCAAAATATTCTTTAGGATCAATCGTAATTGAA
TACATCGGCACACTAATTGAAAGCACTCGCCCATTTCTATCTAAAATTTTCCCCCTTGTA
AAAGGAAGCTCTTTTGTCCGTAAAGAGCGATCATTTGCTTCTTTGATTAAACGTTCTGAA
TCAGTGACTTGTAAGAAAAAACTTTGACCGATCAAGGCACAGACCATTACACCGATAAAC
AGATAAACAAATCCAAATCGGGCAGGCAAAAAACTAGGCTGGGGTGAAATATCTACCTCT
TTTAATTCATCTCCCATCGTATTTTTATTTTTAGGGTTATATTTCACTGATTTTTTCATT
TTTATTCCACTAAAATGATTTCTTGTTCTTTTTTAACTGGTTGTAATCCAAATTTTTCAG
CAACAGCTTCGACTAAAAACTTCTGACTTTTTGAATTTTCTTCTAATTGCAAATGAACAT
ACTGATTTTCAAGCTTCTGTTTTACTTGCAATAATTTTCCCTGCTCCGCTGTTAATAAAC
GTGTTTGGTGCGTAATCCAAATCGTTGCAACAGCACTAATCACCACCCCAATAAGTAGCA
ATAACGCCACTTTATTATGGCTAGTTAAATCGTCTAAAATCACTTGACGTAAAGGATAGC
GTTCACTCGACATTATCTTTTCTCCGCAACTCTTAACACCGCACTGCGTGAGCGTGGATT
GGCTTCAATCTCCGCTTCACTTGGCATAATCGCTTTGCCGACGGTTTTTAAAGGAATATT
CTTATTTAACTCACTTTCTAAAATCGGCAGACCTTTCGGCACAGCCTCGCCTTTGCTCTG
TTTGCGCATAAACTGCTTCACCATTCTATCTTCTAGAGAATGGAAGCTGATAATAGACAA
ACGCCCTTCAGGTGCGAGTACAGCTAAGGCTGAATTTAGCGCTTTTTCTAATTCATCTAA
CTCACTATTAATGTAAATGCGGATTGCCTGAAAACACCGAGTTGCAGGGTGTTTATGTTT
ATCTTTAAAGGGCACGGCATCTGCAATAATTTGAGCGAGTTGCAAGGTACGCGAAATTTT
TTCACTTGCAGATTTATTGTAAGAAACCACCGCTTGTGCAATACGTTTGGCAAAACGTTC
TTCACCAAACTCTTTTAATACCCAAGCTAGATCATCAACAGACACCTGTGCTAACCATTC
CATTGCAGATAAGCCTTTGGTGGTATCCATTCGCATATCCAATGGTCCATCACGCATAAA
ACTAAAACCACGTTCTGCTTCGTCAAGTTGTGGGGAAGATACGCCAAGATCGAGCAAGAT
ACCGTCAATTTTGCCGATTAAACCCAGTTCTTCGCAAATCTCTGGAATGGATGAAAAAGC
ACTATGAACAATTTGAAAACGGGGATCCGTGATGGTCTTCGCTTCTGCAATCGCACGCGG
ATCACGATCAATTGCAATCAATCTCCCCTGTTCACCCAATTTGCTTAAAATAAGACGTGA
ATGCCCACCACGCCCAAAAGTACCATCGATATAGGTACCATTGGGTTTAATGGCTAAACC
ATCCACTGCTTCGTGTAATAACACCGTAATATGTTTGGGTGAGTCACTCATTTTGATTAT
CCGTTATTATTATAAAGAAAGGTTTTTCAATGCCTCACAATGAAGCATCTCTTCTGAGCT
ACCAATTGCAAGATCTTCGCTAATCTGTTTCTGCCATTGTTGATCTTGCCAAATTTCAAA
TTTATTTAACTGCCCAACCAACATAAGCTGCTGTTCCAATTGAGCGTGCTGACGCAAAGT
CGGGCTAAGTAAAATCCGTCCGGCAGAATCCATTTCACACTCTGTCGCAAAACCTTGCAT
AACCCGTTGAATACGACGCTGTGCAGGATCGAAGTTAGACAGTGCGAGTAATTTTTGCTC
GACAATTTCCCATTCGTGCAACGGATACAGTAATAAACAAGGCTGGCGAATATCTACGGT
ACAAACAAATGCCCCGTGGTGACGCTCCAAAAGCTCGGCACGATAACGGGTCGGAATAGC
GATCCGCCCTTTGCTATCAATACTGATTGAAGTTGCTCCACGAAACATTTTTTTTGCTCA
CTTAGCCTTAGAGATTCGGAAATTTGGAAAAAGTTCCACAAAACACCACTTTTTCCCACT
TTAATTGGAGAATTTTATAGTTTTCGTAGATTAGGGGCAAGAAATTTGTCAGAAAAATAC
GAATATATTTAATTATAAATAGAATTCATTACCCGCAGCAAAAACAACAAACTACTTTAC
ATTGCCTCAAAATCAAGCAAACGAAAACATTTGTAATTGTTGTAAAACACAGTACATTTA
CTTGTAAACGTTTTTACAATAGGAGAGCTTTTTAAGCTTATTTACATGAAAAACAGAGTT
CGGTGGAATCATCAATTTAGACAAAGTTCGTTCTGACAAAGTATATAGCTTAAATTTAAC
GCTATGGAAGCGCAATTGGTATTGGTTAGAAGTAACACCTAGGGCTACAATTTACCTATC
GTAAGCAAAATAGTAATTTGCCAACGCTCTATTCCTGTACGGATAAAAACGTCAATATCT
TAGTTGAAAGCCAGTTTTAAATTGTAGGGATAGGGACTATCCGCTTCGATCTCTATTTCC
TTGCCTTTGACCAATCTAACGAGGAAACAAGCGAAAATCCCCTCTTACATAACTTTTCTT
AAAATTAGCTGTTGTGCAGCTGCTACACAACACCAGATAAAATCTTATTTAAAACAAATT
GATCTCGTCGCCCTATTCCTTTATTCCCTAACTTTCTCTATAATCCTAATCCTCTTATGT
TCTTTAAAATCTGGTGGAATTATGAACCCAATGTTAAATATCGCTATTCGTGCAGCACGA
AAAGCAGGCAATATTATTGCTAAAGGCTATGAGCAAGCGCCTCAAGACACTCAAGTTGCT
CAAAAAGGCACAAATGACTATGTTACCGAAATTGATAAAGCAGCAGAAGCAGCCATTATT
GAAGTGATCCGTAAATCGTATCCTGATCATGCTATTGTTGGCGAAGAATCAGGCGTTTTA
GCTGGCACAAATAACGATGTACAATGGGTGATTGATCCATTAGATGGCACAACAAACTTT
GTTAAACGCTTGCCACATTTTGCGGTGTCGATTGCTATTCGTGTGAATGGTCGTACTGAG
GTAGGTGTTGTATATGATCCTATTCGTAACGAATTATTTACCGCTGTGCGTGGCGAAGGT
ACAAAATTAAATGAATTCCGCCTTCGCATTAGTAATGAACATCGTGATTTACAAGGCATA
GTGTTAGCAACAGGTTTCCCGTTTAAAGTGGCAAAACATCGTACTGCTCACTTAAATATG
ATTGAAGCCTTGATGAACAATGGCGTAGCAGATTTCCGCCGTACTGGTTCTGCAGCATTA
GATTTAGCTTATGTGGCTGCTGGTCGTGTTGATGGTTACTTTGAAATCGGATTAAAACCG
TGGGATTGTGCTGCAGGCGATTTAATTGCTCGTGAAGCAGGTGCGTTAGTGACCAACTTT
GTTGGTGGTACAGATTACTTAAAATCAGGTAATGTAGTGGCAGGTAGCGGTCGTGTTTTA
AAAGAAATTTTAAACAGTATTCAACCGACCTTAACTGAAGAACTCAAAGCCTAATAATAG
ATTTTTTTGATGGGCAGTTGCCCACCCAACGATTAAAGATAAGCTTATGCAAAAGACCTA
TCCATTGCTCAGTCAAATCAACTCACCTGATGATTTGCGTTTATTACCAAAAGATAAACT
TCAACCTCTTTGTGATGAACTGCGTGCCTATTTGTTAGAGTCCGTCAGTCAAACAAGCGG
TCACTTAGCCTCTGGATTAGGCGTGGTCGAATTGACCGTTGCCTTGCATTATGTTTATCA
GACCCCATTCGATCAACTTATCTGGGACGTAGGACACCAAGCCTATCCACATAAAATTTT
AACGGGTCGCCGTGACCAAATGCATACTATTCGTCAAAAAGACGGCTTACACCCATTCCC
TTGGCGTGAAGAAAGTCCTTTTGATGTATTGAGCGTTGGACACTCTTCTACCTCTATTAG
TGCTGGTTTAGGCATTGCCGTTGCCGCAGAAAAAGAGAACGCAGGGCGTAAAACGGTCTG
TGTGATTGGTGATGGCGCAATCACTGCAGGTATGGCATTTGAAGCGATTAACCACGCAGG
TTCAATTCATACCAATATGCTGGTTATCTTAAATGACAACGAAATGTCCATCTCAGAAAA
TGTGGGAGCATTAAATAATCACTTAGCTCGCCTTTTCACTGGTTCGCTTTATGGTACTTT
ACGTGAAGGGGGCAAAAAACTGCTCTCAGGCATTCCGTCGATCAAAGAGTTTGTGCGAAA
AACAGAAGAACACGTTAAGGGCTTTGTTTCGCCTGTTGGCACAATGTTTGAAACCCTTGG
CTTTAACTATATCGGCCCGATTGATGGGCATGATATTGAAGAGTTAGTATCTACATTAAA
GAACATGCGTAATATGTCAGGACCACAGTTCTTACATATTAAAACCAAAAAAGGCAAAGG
CTATACCCCAGCGGAACAGGACCCTATCGGCTTCCACGGCGTACCGAAATTTGACCACAC
AAGCGGTAAGCTACCACAAACCAAATCCGTACCGACCTATTCCAACATTTTTGGCGACTG
GCTTTGCGAAATGGCAGAGCGTGATCCGAAAATTATCGGCATTACTCCTGCGATGCGTGA
AGGATCGGGAATGGTTGAGTTTTCTAAACGCTTCCCACAACAATATTTTGATGTAGCGAT
TGCCGAACAGCACGCCGTGACCTTTGGGGCAGGGCTTGCGATTGCAGGTTACAAGCCTGT
GGTGGCGATTTACTCTAGCTTCCTACAACGTGCTTATGACCAACTTATTCACGATGTGGC
TATTCAAAACTTACCTGTCATTTTTGCAATTGACCGTGCTGGTATTGTGGGAGCAGACGG
GCAGACCCATCAAGGTGCATTTGATTTAAGTTTTATGCGTTGTGTCCCAAATATGACGAT
AATGTGTCCAAGTGATGAAAATGAAATGCGTCAAATGCTTTACACTGCTTACACAATGAA
CAGCCCTGTTGCCGTGCGTTATCCGCGTGGCAATGCACAAGGCGTTGAGCTTCAACCGAT
GCAAGCCCTTGAAATCGGCAAAGGCAAAGTGTTAAAACAGGGGGAAAAGGTCGCTATTCT
CAATTTCGGGGCATTATTAAACGAGGCCAAACAAGTGGCAGAAACCCACAATTACACGCT
GGTTGATATGCGTTTTGCAAAACCGCTAGATGAAGCCTTGATTGCTGAGCTTGCAGACCG
CCACGAATTATTAGTCACCCTTGAAGAAAACGCCCTTCAAGGTGGGGCTGGCAGTGCGGT
AAACGAATATTTGCAACATATCGGCAAAATCAAACCGCTATTGATGTTGGGTATCCCTGA
TTTCTTTATCCCACAAGCTACACAAGCGGAGTCCTATGCGGATTTAGGGTTAGATGCGAA
AGGGATTGAGCAGAAGATTCTATCTATGAAATGAGTTAATTTCCAAATCTCATTAAAAAG
CTAAGATACTAAACCTAAGTTGCCCATTCTTAGGCATGGCAGACAAATGGGCACAGTAGA
CAAACTAGTTACTAATGTTTATTTTTTCTAAATATTAGCAGCAAATTTGTCTATTATCCC
CATTCTTATGCCATAAATCTATCTTCCACAATATCACTATTAGGAGATATTACTTCAGCT
GCTCTTCAATAATCCCACCGCCCAAACAGACTTCGCCTTGATAAAATACGGCGGACTGTC
CTGGGGTAACGGCGATTTGAGGTTCATCAAAAATCACTCGAATGGTTTCGTCATCAAGCG
GTTGGATTTCACATAAAATATCCGCTTGGCGGTAGCGTGTTTTTACTGTGCAACGTAGTT
TTTCACGGATCGGTTGGCGATCTACCCAGTGAAGTTGGCTTGCAATCAGGCCGCTTGAAA
GCAACGCAGAATTATCCTGACCTTGAGCGACAATTAGCACATTATTCACCAGATCTTTTT
CCACTACATACCACGCATTTTCACTCGCCCCTTTGACACCACCAATACCTAAACCTTTGC
GTTGTCCTAAGGTGTGGTACATTAAGCCATCGTGACGACCAATCACTTGCCCATCGACGG
TTTTAATATCCCCAGCTTGTGCAGGTAAATAACGAGCAAGGAAATCTTTGAATTTACGTT
CGCCGATAAAACAGATCCCCGTCGAATCTTTTTTCTTTGCTGTCGCTAAACCTAGGTCTT
CTGCAATGGCTCGCACAATCGGTTTTTCAATATCACCAACAGGGAAAAGACTTTGTGCAA
CTTGTTGCTCGCTCAGAGTGTAGAGGAAATAACTTTGATCTTTGTTGCTATCAAGTCCAC
GCAATAATTTTGGCTGTTGATCAAGCGGTGGACGACGGACATAATGCCCTGTGGCAATAA
AATTCGCCCCTAAATCCTCTGCAGCATATTCTAAAAAGGCTTTGAATTTGATCTCTTTGT
TACACAAAATATCAGGGTTTGGTGTGCGTCCTGCTTTATATTCGGCAAGGAAATGCTCAA
ACACATTATCCCAGTACTCTGCGGCAAAATTGATTTTATGCAGTTTAATACCCAGCTTAT
CGCAAACGGCTTGTGCATCGGCTAAATCTGCCGCTGCTGTGCAGTAATCCGTGTCATCGT
CTTCTTCCCAGTTCTTCATAAACAAGCCTTCCACTTGGTAGCCTTGTTGTTGAAGAATAA
AGGCTGAAACCGAAGAATCTACGCCTCCCGACATTCCGCAGATCACTTTTTTCTTTGCAT
TTTCCGCTAATTGTTCATCGGTAAGTGCAGGAAAATGTTGTTGGTAAGTTTTTGATTTCA
TTATTGTTGTTCTGTCCGTTGATAAAATTGCTGTCCCACTCTGTCGATATGCTGAATAAA
ATTTTCGTGAGCCAGTTCGTGATAAATTGAAAGATCAAACAGATAAGGTAGGCTAGAGTC
TTCTAAATCTAGCCTGATTTTACCCAATATGTTCTGATTAAGATTTGGTCCTTTAAAAGT
TAAGTCAACATCAGAACCTATCCGATAATTACCCTTTGCTCGAGAACCATAAATAATCGC
CTGCTCAATTTCGGGGTATTTCTTGAGAATATCAGTAATTACCCTAATAGATTGTTCATT
TAATCCAAACTTTTCTGCCATAATTCCATCATTCTCTTTTCTAATGCAAGGAAAAGGGGA
AGATAAATGTGAACAATTTTTTCAAATTCTTTCAACAAAATTTGAGCATCATAAGTATGA
ACTGTCATATTACGGCTATTCAACATTTCCATCCAATGATGCCCCTCAAAAATAAGCTCA
TATTGAAAGGCTATTCGAGTTACGTTTCTAGGTCCATTTGCATCTAAAAGACCTTGATAT
TTCAAATAGTCTTGCATTACTTTCCAAGCAAGTTCGTGAGCGATTTCAAAACTTTGAATA
ATCCCTTTTTTGATAATATCAAGATCAGTATCTGCATACTTTTCTACATCATCTTTTAGA
TAAGCAACAGCATGTTGATAATTTTCAAAACGCTGTTTCCAGCGAATATCTTGTTGCTCC
ATTTTTCCTTCCTATTGATGAAAAAATTATTTTACTTTGTAAAACTGAGCCTCTTTCTTG
GCAAATTTTTCTTCATATTCGGCTTTAGCAGCTTCATCGCCTGCTTCTAATTTTGCTTTT
AAATTATCACAAGGCTCATCGCAGTCACAGACTTTTTTCATTCCTAATGCAGAAATACCG
CCACAACTACCTTTAATTGTTTTACCTTTGATAATAAAGCCGATTGACATCATAAATACA
ATGGCTACAAAGAAAGCAAAGGTTAGTAAAATTGTTTCCATTTTTTATCCTATTATTTTT
GATTAATTAATTTTTCAAAGGCACTCGACATTTTAGTTTCATATCCGTCGCCTTTCTTGA
TAATTAAGAAAATTGCTAAATTTTCACGTTCTGCCACTTCCAGTGCTTTTTCTGCTCCTA
ACACATATAAGCCTGTTGAAAGTCCATCTGCAGTCATTGTGGTTGGTGCAAATACAGTAA
TTGAGGCTAAGTTATGGCTAATCGGACGTAACGCTTTTGGATCGATAATGTGAGATAGGC
GATTACCCTGTTCATCTTCAAAATAGTTGCGGTAATTACCCGAAGTCGCCATACCTAAAT
TATGCAATGGCACAACAATTTGACTTGATGTTCCTTGAGCAAATTCAGGTTTTTCAACTG
CAATACGCCACGGTTGCCCTTTTAAATTTAGCCCTTTTCCGCGTAATTCACCGCCGATCT
CAACAAGGTAATGTTGTACCCCTAATTGCTCAAGGTAATCCGCTAATTTATCTACGCCAA
ATCCTTTGGCAATTGCTGAAAGATCGAGATAAAGCTCTGGTACTTTTTTTGTTAATGTGG
CTTTTGTAGCATTATCATCTAAGACTAATTTTTCAATACCAACCCAAGTGGCACGTTCTG
CAATTTGTTCTTCCGTTGGTGCTTTATTTAGGCGTTTATCTGGTCCAAATCCCCATAAAT
TAACCAAAGGCCCAACGGTCACATCTAACGCACCTTCTGTCACTTTATTTAGACGTACCG
CTTCTTTGACCACTTTGGCAAAATCAGAGGCAATTTCAAACGGTTTATCTGCCTCTTTCA
TTTGATTAAATTGGCTAATTTGAGAGTCTTTTTGATAGGTGGACATCTCGTTATTTACCA
TTTTTAACAACGTATCCATTTGACGTTGAACTTCTTCTGGTTTAGGTAAATTTGTTAAGC
TACCATCATCAATATATTTGATATGGTAGGTTGTTCCCATTGTTTTACCTTCAAAGGCAA
TTTGTTGGGGTTCTTTATTACAAGCAGAAAGCATTACAGCGAAAAATGCCGAAATTGCCC
ACATTAGTAACGTTTTGATTTTCATACATCCTCCCAAAACGAATAATTAAATTAATAATG
GAAAATAGACAAGGGCGATTTCCTTATCTATTTTCCATTATTGGATTGTTAATACCCTAC
ATAGAATTATAGCATAATCTATTAGATTCAGTATGTGGAAAATGCTCCATTTGTAAAACA
CAATAGATTTTTATGATATAAAATTTACTATTTAGCAGTTTTATTCACCAAAATTTTTCG
GTAAAATTTTTAACATTTCAGTCCAAATTTCTGCACTACGCTGACGACTCATTGCTAAAC
ATTCTACCGCTTTTTCATAATCATTAGTTTCACAAGCGCTTCGAAGTGCTTGATAAAATG
CAAAACTTAATTGACGAGAGCTAGGATTGGAGAAAAATAAAGATGCCGTTTTTAAATAGA
GATCTTTAAAACTATTTAAAATCAACCCATAAACAGGCTTATTGGCAATAAAGGTAAATT
CCCGATATAGCTTATAGTCAAATTCAGCATAAGCTTGTGCCGTGTCTTGAAGCGATTCAA
GATCTTTTAAAAGTGACGAAGAAGCTAAATGATCAGCTTTAATTGCCTTGGGAATAAAGT
ATTCCCCCATTCTAGTACGCAACGAAACAACATTTGAAATAATCGTAGGTGTGATAGACT
CATCTAAATGAATTAATGTACTAATGATGTTTGGACCCGCTGTTTCCCAAATATTATTTA
CTTTGGTTGGTTTACCGTGTTGGATACTCAACCAACCATCACGCGCAAGACGCTGTAAAA
CTTCTCTTAACGTTGTACGCGTAACACCAATAATATCTGCAAGTTCACGCTCTGCAGGTA
AATCTGAACCAGCAGGAAAGCGGTTACTCCAAATACTTTTGATTAAATATTCTTCAGCAA
GGGCTGCTGGGCTTTGGGCTCTTAAAATGTCTGATTGATTCATTGATTTATCTCAAAAAA
TGAAGAAATACTTCAAATAAATAATAAAAAGTGTGATGTACTTATCAAAAATGATATTGC
CTTCCATATAATGGCTCTTGGGCTATTATCGTTTAATCTAAACTAGATTACAATCCACAA
TCATTTTTACTTTTTTAGTTAAATCTATGAATAATCTTGACGCTTTTTATAAAAATTTTC
TCGGTAACGCACCAGAATGGTATAAGGCTTGTATTATTGCCTTCTTAATTACCAATCCAT
TGCTCTATTTTTTCATTAGTCCATTTGTTGCTGGTTGGGCATTAGTGGCTGAATTTATTT
TTACGTTAGCAATGGCATTAAAATGTTATCCTCTACAACCAGGTGGTTTACTTGCCATTG
AAGCTATCGTTATTGGAATGACGAGTGCTGAACATATCAAAAAAGAAATCCTCGCTAACT
TTGAAGTTGTCTTACTGTTGATCTTTATGGTGGCAGGTATTTACTTTATGAAACGCTTGT
TACTTTATGCATTCACTAAGCTACTGATTTCTATCCATTCTAAAAAAATGCTTGCGCTCA
CTTTCTGTTTAAGTGCTGCATTCTTATCCGCATTCCTTGATACATTGACTGTAATCGCAG
TAATTATCAGCGTTGGAATGGGCTTCTATAAAGTCTATCATAAAGTCGCATCAGGTGGGC
TTTTGGACGATGATGAATCTGGTGATGCTTCAAATGATAAATTAATTACGAACAAACAAA
TTTTAGAACAATTTCGTGGTTTCTTGCGTAGCTTATTAATGCACGCTGGAGTGGGTAGTG
CATTAGGTGGCGTGATGACAATGGTCGGTGAACCGCAAAATTTAATCATTGCTGCTCAAG
CTAATTGGGGATTTGGGGAGTTTTTCTTACGGGTAGCTCCAATTAGTATCATTGTGCTTG
TATCAGGTATTGCAACCTGTTACCTCGTAGAAAAATACAAACTTTTTGGTTATGGCGACC
GCTTGCCTCGTAAAGTTTGGGTGGTATTAGCCCATTATAACTTGCGTAAAGAGCAAGAGA
TGACAAAACAAGACCGAATGAAATTGGTTATTCAAGCCATAGCAGGTGTTTGGTTAGTCA
TTGCGTTGGCATTGCATTTAGCAGAAGTAGGATTAATCGGTCTCTCTGTTATTATTTTCT
GTACAGCTTTCTGTAGTATCACTGATGAACACGCCTTAGGACGCTCTTTCCAAGAGTCTC
TACCATTTACCGCATTGCTTGTGGTTTTCTTCTCTATCGTTGCCGTGATTGTAGATTTGA
AACTCTTTGATCCAATTATTCAATTTGTTCTGTCCGCTGAACCAAGCTCACAATTGGCGC
TGTTCTATACATTTAATGGATTGCTTTCAATGATTTTGGATAACGTTTTCGTTGGAACCG
TTTACATTAACGAAGCAAAAGCGGCTTTCCAAGCTGGCATTATTAGTAGGGAACAATTTG
ACCTGATTGCTGTCGCAATTAACACAGGAACCAATTTACAATCAGTTGCTACTCCAAATG
GACAAGCTGCATTTTTATTCTTATTGACTTCTGCTATTGCACCATTAATTCGTTTATCCT
ATGGACGAATGGTCTATATGGCATTACCATATACCGTAGTTTTATCAGGAGTAGGGTTCT
TTGCATTAGAATTTTTACTGCCACAATTAACAAAATTAATGACGGAGTGGGGCTGGTTAA
TCACTCGTTAAAAATAAAGGGAACCGTATGCTAACTTATTTTAAAGAGCTATCAATAAGC
CGTAGTGCTTGGCTACTTCTCACTGCAAGCTGTACAGCACTAGAAGCTACTGCGCTCTAT
TTTCAACACGGAATGGGACTAAACCCTTGCGTGATGTGTATTTATGAACGATTAGCTCTA
TTGGCGATTTTAATTGCGGGGATTATCGGCTTTTTAGCCCCCCGCAAAACGCTCGTACGT
TGGCTTGCATTATTACTTGGTTTATTTGGCTCAATAAAAGGTTTAAGCCTTGCAATTAAG
CATACGGATTATCAGCTCAATCCTGCTCCGTGGAACCAATGCTCACCTTTTGTGGATTTC
CCTGAAACATTGCCATTGAATAAGTGGTTCCCTGATCTCTTTGAAGCTACAGGTAAAGGC
GATTGTGGAAAAGTGGTCTGGCAATTTTTAGATCTCTCTATGCCACAATGGTTAATTGCG
ATTTTTTCGGCATATTTGGCTGTTTTTATTGTGATTATATTAAGCCAATTTAAACGTAGT
CACTCATCTCGTAATCTATTTCGCTAAGAGGTTATATGAACAATGAAAACAAAGGCTTTT
TCCGAAACTTATTAGACAAATACAATGAACTTTGTAAAGATCTTGGCGTTGACCAAGGTG
CTTGTCGAGGCTGTGTACCCGTTGTAAAATTTGATCCCGAACAAGATGATAAATCTGGAG
AAAAAACAAAAGATGTTTAAATTATCTTAAATGGGATAGAGAAAAATCTATCCCATTTAT
CCGTTCTAAACATGTCATACTATGATGTCCCCCCCCATTCATTTCTAAAAGAATGATTTA
ACTCTCGCAATTTTATTCATAATCTCTATACCATTTGAAAATTTTTATTTGGAGTCTTTA
TGTCATCTACTCAACAATTCCAAACGCTGTTTGAACAGTCGTTGAAAAACTACTGTGAAG
AGCGTTTTTTAAAACCTGAACAACTTTCTACACAACAATGGTATCAATTCATTGCCGAAG
TCAGCCAACAGGCGATTTTGCAAAATTTTTCTAAAAACGCACCGCTTGTAAACACTCGCA
AAGTAAACTATCTCTCAATGGAGTTCTTAATCGGACGTTTACTGGGTAACAACTTAATGA
GCCTTGGGGTTTATCAATATGTGCATTTAACCCTAGCTCAATATGGTAAAAATTTAGTCG
ATATTCTCGAAGAAGAACGTGATCCATCGTTAGGTAACGGCGGTTTAGGTCGTTTGGCTG
CCTGTTATTTAGATTCAATGGCAAGCCTTGCTCAGCCAGCAGTGGGATACGGATTACACT
ATCAATACGGCTTATTCAAACAGAGCTTTGGCTGGGCAGGTGAACAGCGTGAAGAAGGTG
ATGCGTGGAGCCGTGATTTCTACGCTCAACAATATCATCGCCCTGATTTCCGTCAAACCG
TTGGCTTTGGTGGCGAAGTATGGCACCGTGACGGTGATAAATATGAATGGAAACCAGCGT
GGACAATTTATGGTAAAGCCTTTGATTTACCTGTAGTGGGTTATAAAGGGGTTCAACAGC
CGTTGCGTTTATGGCAAGGTTATAGCGAAACGTCCTTCGATCTTGCTCAATTTAACGACG
GCGACTATCTTGAGTCTGAAAGCAAAGTGGTTGATGCGTCAAAATTGACTAAAGTGTTAT
ATCCAAACGACAATCATCAAGAAGGTAAAGAGTTGCGTTTAATGCAACAATATTTCCACT
GTGCTTGCTCTGTTGCCGATATTCTAAAAAATCACCTTGCACAAGGCAGAACCTTAGAGC
AGTTGCCTGAATTTGAAGTGATCCAGTTAAACGATACGCACCCTGCGATTGCAATTCCTG
AATTAATGCGTCTTTTGATTGACGAATACGGTTTATGTTGGGATCGAGCTTGGGCAATTT
GTTCAAAAACATTTGCTTACACCAACCATACTTTATTGCCTGAAGCGTTAGAGCAGTGGG
ATCAAAATCTCGTGGCGAAATTGTTGCCACGCCATTTAATCATCATTGATCGCATTAACC
ACGAGCTTTATCAACAAGTGAAAGCGGAATTTAGCGAAGCAGAATTTGCAGATGCGTGGG
ACGAAACAGCGGTCTTAATGAACCACCGTGTGCGTATGGCAAACCTTTGTGTTGTAGGAT
CTTTTGCTGTCAATGGTGTGGCACAAATTCACTCAGATTTAGTGGTAAGCGATTTATTCC
CAGCTTATAACCGCTTGTTTAAAGGTCGCTTCCATAATGTAACTAACGGTATTACCCCTC
GTCGTTGGATCCGCCAAGCAAACCCATTACTAAGTACGTTGTTAGATAAATATATCAAAG
GTGACTGGACGAAAGATCTTGAATTGTTGGCTCAAATTGAGAAATTTGCCAAAGATCCAC
AGTTCCAAGCAGATTACAATCACATCAAACAGCAAAACAAACAGCTATTAGCGAAAGAAA
TTGAGCAATCACTTGGTTTAAAAGTGAATTGCAATGCGATTTTCGATGTTCAAATTAAAC
GTTTCCACGAATACAAACGCCAACATTTGAACCTGTTGAATATCATCGCCACTTATCAAG
AGCTTAAAGCGAACCCACAACAAGAGGTTGTACCACGCCTGTTTATCTTTGCAGGTAAAG
CGGCACCAGGTTACTTTATGGCGAAACAAATTATTCAAGCCATCAACGCTGTGGCAAAAG
TGATTAACAACGATCCTGATATGCAAGGTAAATTACAAGTAGCATTCTTACCAGACTACC
GTGTAAGCCTTGCGGAGAAAATCATTCCTGCGGCAGATGTTTCTGAGCAGATTTCTCTTG
CGGGTAAAGAAGCGTCAGGTACGGGCAATATGAAATTAGCTCTCAATGGTGCAATTACGC
TTGGCACATTAGACGGTGCAAACGTAGAAATTGCAGAATTTGCAGGGGAAGAAAATATCG
TGATTTTCGGACATACCGTTGAATCTGTGCGTGAATTGCGTGCAAAAGGTTATGTGTCTA
AAACGTACTATGAGCAAGATCCTGTATTAAAACGAGCAATTGATGCATTAGCGGACGGCA
CATTCTCAGGTGGTAATAAAGATACCTTTGAACCATTAGTTTATGATCTGTTAAACAAAG
ATTATTTCTGTGTGTTGGCGGATTTTGCAAGCTACCGTGAAGCTCAAAAAGAAGTCGCAA
AACGTTATCAAGATCAAACCGCTTGGGTTGAATCTGCGATTCTTAATACGGCTCGTTTGG
GTACATTCAGCTCTGACCGCTCAATTCGTGATTATCAGACACGGATTTGGAAGAAATAGA
GATATGGTAGCTAAAAATGATTTTTGTCATTTTTAGCTACTATTTTGTCTATTACACCTA
TTTTTTTATATGCTGCTAATACTGGTGCGAGCTAGATACTCGCACCAATTAATTTAGATA
TTCTTAGAATTTATAACTTACTGTTGCATTTACTTTACGTTCTGCGCCGTAATAGCAGTA
GTAATCGCATGCCGCAACATATTTACGATTGCCTACGTTATCCACATTAAGTTGTGCGCT
CCAGTTTTGGTTGATTTGGTAACGAGCCATTAAATCGACTAACGTCACAGACGGTAAACG
TGCATGTGAGTAAAGTGAACCTTTTGACGTTACGCTATGTCCTACATAACGAATACCTGC
ACCTACGGTTAAGCCGTTTAACATACCATTGCTAAACGTATAAGCTGTTTTTGCTGCGAG
GGTATTTGTTGGAATTAACGGGCGACGTGTTTTGGTTCCAGTTGAGTCCTTGCTTTCTGC
TTTTGTGTAAGTGTAAGCTAAGGTTCCTGTCCAATTTTCGGTTAAGTTTACATCTGCTTG
AAGCTCGAAGCCTTTACGATAAATTGGATCTTCATCACTCTCTGTTGAAACAGTGCCATT
AGGTTGTAATTTACTTACTAAAGCATCGGTATCTTTCGCACGGAAGCCTGCGATAGTAAT
CACACCATCTAGCCATGTTGGAAGGTATTTTACACCCACTTCATATTGGCGTGTGATGTT
TGGATCATAAAGCGATTGGTTACCACTGATTCCAACAGGTACGGTAAAGGATTCACTGTA
ACTGAAATATGGATTAAAGCCGTAAGGTGCTTCATACATTATTGAGCCGGAATATGAAGT
ATGGTTATCTTTAACCGTTTGGGTTGAGGTATATTCATTTTGTTTTGCGCGATCGTGGCG
AATACCTAACCCTACAATGAATTTATCCGCAATACGAGATTGGTTTTGTAAATATAAACC
AAGTTGGCGAGATTTGATTGTTTGGTGATTGCCAACTGGTGTTCCTGTTTGGTTCCATGT
CGCTTGGTAGTTACGTAAGTTTTCAGTGAAGCCTAGCGCATAGAGACTATACATAGCATC
AACTTTGTTGTGGCGATAATCAAAACCACCAGTTAGGGTATTTGAAATATTATCTGATTT
CCATTCTTTGCTTAAACGGGTGTCAATAGTATGGGAATATGTTTTACCATCAGCAAATAG
GAAGCCTTTTTTAGCCATAGTATTACTTGCGCCACCTGTTGTAGGATCCCATTCCATGCC
GTAGTAATAGGTTACAAATTGCTCTTTATCTGTTTTGGCAAAGCGGTAGTTTTGTGAGAA
AGTTAAGTCATCGGTAAATTTATGAGTAAATTCATATCCAATAGCATATTGTTTATTACT
TACATAGTTACCGTCGTGTTCTCCGTAGTTAGTTCGTGGAGAAATATTATAGGCTTTGAT
TAACTTATATGGTGGGAAAAATGCTGTTGTTGGCGTGCCTACATCGCGATCAGCTCTTTG
GCGGTTAGGTTAGTGGCTTGGGGAAGATGTTGCGGAAGATAAGCGACACGTTTGGCAAAC
TCACGGTTTGACCAAGCGTCAAGCGGTTGGTTATCAAAAAGAATTTCACCCGATGAAAGC
AGTTGCTGTTTGGCAAGTAATTTGATTAACGTGGATTTGCCCGAACCGTTATGCCCGATC
AATCCATACACTTTTCCTTGTTCAAATTGCACCGAAATCGGCTGTAACAACGTACGATTT
GGAATGGCAAAACTTGCCTGTTTAACCACAAACATAAAAATCCGAGTGAAATGTAAATTT
ATAAAATAGATTTACTTATTTATCTTTTTATGAATATACTTTTTAATTGTGTAGAGCTTA
ATGCACTTCGTCAAAACTTATTTTCAGAACGCCTAAAACATTGCCGTAATTTGCTTACTT
TTGTGGAAAAGCCTAAAAAGATCTCTAATGCAATGTTTTTCCAACAATTTTATCATTCTG
CACTGCCAAAGACTTTTTCAGCACTGTTAGCCGAACCCCAAAAAGCTACTATTTCAATCT
GGCAACGCTATTGGCTTAATGGTTTTATTATGCATTGGGTTTGGTTGTTACATAAACACC
AGTTACATCTTGTGTTGAGCGAGCAAGGAACAGCTTTAGATCTAACAACAAGTGGTAAGA
TCAAAGGATTTTTTATCAACTTAAGCTACACGCCAGTGCGACAGGTACGCAATCAAACCG
ATATTCTCCACGCTTACCAACAGTTAAAACAATTTCTTTCACCGATTTTTAACCGCTTAA
ATGAAGCGGTATTTTGGCATAATTGTGCCAACTTGATTGAATTTAGCTTGAAAGAGCTGG
ACGCGGAAGGCATTGATGTGAGTGAAACCTACCGTCAAATTCTGCTTGAAAAGAAATGGA
CAGAATATGAATGGTCGCCTTTTTATAACGCCGTTGAATATATTTCCTTCCCCGAATTGC
CTTTTCCACAGCCCGTCCGCTTACGAAAAGTCTGTTGCCACGCCCACTTGGATAGCAAAA
ATGATTACTGTGGCAATTGCCCGAAATTGAAAAAACTGCCGAAAGATGAGTTGATGGAAT
GGGTGAGTAAGCTCTGCTAATCTTCAAAATCAAATTACTTAATTCAACTTTTACCTTTAG
TGTTTACACATTCACTAGATACTATCTATCATTCACAAGGCAAGATCTTAATTGCTAATC
CACCTGTTGAAGTTTCGCGGTATTTCGCGTTCATATCTTTCCCTATTTCATACATCGTTT
CGATCACTTTATCTAGGGTTACGCTTGGTTGTGTCGTTCGGCGTAATGCCATTCGGCTTG
CATTGATTGCTTTTACCGAAGCAATCGCATTGCGTTCAATACAATAAACATCGACTTGCA
AGCGGTCAGTTTCTGCCAATTTTTTGCAATCAATTAAATGATCAATAAATTCTTTACCCG
CTTTCATCGGACCAAAGGTGTGGGAACTTGAAGGCCCAATTCCCACTTTAAACATATCAA
AGACACTAATCATAAACACACTCAAACATAAGCCACTCAAGACATATTTTAGCGTAAGTT
CTCTATAAGAGGAATGTTACCGATTTATGTATATCATTTTGGTTATAAGTTAGAGCCTTC
AGTTATTTTAATTTTTTCACTAAAAACGGTAGATTGAGCTGGAATTTTCAACTTAGGGAA
CTTATTATGCAATATTCAAAACTCTTTCTCGGCTTGGGTTTTCTTTCTGCTTCATGTGCC
GCGATTTCGGCACCGACAAATACATTGGTCAACTGTATTGCGACAGCACCGATGAAACTT
AGTCCGGCAATTACAAATGATGCTAATGACTTCAATGCCAGCTCACAACAAGTCTATAAC
CGCTTAGTCGAATTCAAAGCCGGTAAAATTGAAGTAGAGCCGGGTCTAGCCGAACGTTGG
GAAATCAGTGAAGACGGTTTGGTCTATACATTTTATCTACGCCAAAATGTGAAATTCCAC
AGCAACAAAACCTTTAGCCCAACCCGCCCGTTAAATGCCGATGATGTGGTGTTCTCATTC
CAACGCCAAGCGGACAAAAATCATCCTTATCATAATGTTTCGGCAGGAACCTACTTCTAC
TTTAACTGGATGAACTTACCGAGTATCTTAAAATCCGTTGAAAAAGTGGATGACTACACC
GTTAAAATTACGCTGAATAAACCGAATACGCCGTTTATTACCACGGTTGCCATGGACTTT
TTATCTATTTATTCAAAAGAATATGCCGATCAGCTTCTTGCCCAGGGTAAGCCCGAAACT
CTTGATCAACAACCGATTGGAACGGGGCCTTTTATTTTCCAAACTTATCAGACCGACCAC
GCAGTACGTTACACTGCTAACGTAGATTATTGGAAAGGCAAAGCAGACATTGAACGTTTA
ATTTTTAGCATTACCCCTGATGCCGGAACACGTTATGCCAAGTTAAAAGCCGGCGAGTGT
GATGTGATTGATTTTCCGAATATCTCGGACATTGCTCAGATGAAAAAAGATCCTCAAATC
AATCTACTTGAGCGTGAGGGATTAAACTTAGCTTACATTGGGCTAAATACCACCAAACCT
GAACTAAACAACGTAAAAGTTCGCCAAGCCCTTCACCATGCTACCGATAAAAAAGCGATT
GTTGATGCGGTTTATCAAGGCGGCGGAACGGTTGCAACCAATCCGTTCCCTGATGCAGTA
TTAGGTTATAACCCGCATTTGCCACAATATGAATTTAACTTGGAAAAAGCAAAAGCATTA
TTGGCAGAAGCTGGCTATCCAAACGGTTTTGAAACGGAAATTTGGGTGCAACCTGTGGTT
CGTCCATCCAATCCGAACCCTCGCCGCACGGCTGAAATTATTCAAGCAGACTGGGCTAAA
ATTGGCGTGAAAGCAAAACTAGTCACACATGAATGGGCGGATTTTAATAAACGCACCCGT
GAAGGCGAATTTGCCGCAGGTACTTATGGTTGGACAAGTCGTAACGGTGATCCTGATAAT
TTCCTATTCCCTTTATTTAGCCAAGCAAATATCCCCGGCACCAATTACTCTCGCTGGACA
GATGAAAAATTTGAGGCGCTACTCGCCTCAGCGGTACAAACTCAAGACACACAAACACGT
GCAAAACTATATCAACAGGCAGTCGAAATTTTCCAACAAAACAGCCCGATCATTCCGTTT
GCCCACTCCATTAACTACGTACCGTTAAATAAACGGGTACAAGGCTTTGTTCAAAATCCG
TTTGGCTATACCGCATTTTATGGCGTAAGTCTGAAGCCTTAATCTATTAGGGAGCTTAAA
ATATTAAGCTCCCTTATATAAGTCTTTCTAAAAATAAATCGTTTACATCATTTACTTACT
ATTTTGATCCACAGTTGATAGAATCCTTTCATATCTACACTAAAAATAAGGAAATATTAT
GTCTAAACTCTTTCCCAATGCACAACCTCGTACCCAAGCCCCTTATCGTTTTGATATTGT
GGGAAGTTTTCTACGTCCTGAAAGCTTAAAACATGCTCGCCAACAATGCCAATGTGGCAA
TTTATCTTGTAGTGAACTGACTCAAATTGAAGATGCTGAAATTACAAAATTAGTTGAGCA
ACAAAAATAATAATAGCCAGCTATTAGATGATATTGCTGATGCTTATAAATAGGCAATAG
AAAAATTCTATGCATTAGGTTGCCGTAATTTACAATTAGATGATACAAGTTGGGGAGAGC
TTTGTTCAGAAGAGAAGCGAGCTGCTTATCAAGCTCGAGGGTTCGATTTAGAACAACTCG
CAAAAGACTATGTTTATTTAGTCAATCGCACCATTTCAGAAAAACCTGCTGACATGACAA
TTACTATGCATATTTGTCGAGGGAATTTTCGTTCCACATGGTTCTCCTCCGGAGGATATG
AACCGATTGCCGAAACACTATTTGGAAGCTGTCATGTTGATGGCTTTTTCTTAGAGTACG
ATAGCGATCGTTCAGGGGATTTTAAACCGTTACGCTTTATTAAAAATCAGCAAGTTGTAC
TTGGGCTTATTACATCTAAAGATGGCACATTAGAAGATAGAAATGAGATTATTGAGCGCA
TTAAAGAGGCTACGCAATACATAGACATTAACCAACTCTGTCTTAGTCCACAATGTGGCT
TTGCATCAACTGAAGAAGGTAACATTCTAACAGAAGAGCAACAGTGGAATAAATTAAAAT
TTATCCGAGACATCGCTGAAGAGGTATGGGGTAAATAATACATTTAATTTATAAAGCGGT
CGGATTTGCAAAATTTTCGTCAAATCCCACCGCTTGTTAATCAATTAAGCCCTACGCCAC
GTTGTACCATTTGCACCATCTTCAAGCACAATGCCCATTGCGGTGAGTTTATTGCGTGCC
TCATCGGCTACCGCCCAGTTTTTGCTGGCTCTCGCTTCGTTACGTTGTTTAATGAAGGCT
TCGATTTCTGCCACTTCATCATTATTGGCATCGCCTTGTAAGAAGGTTTCTGGATCTTGC
TCTAACAAACCTAGCACGCCTGCAAGTTGTTTCAGACGAGCTGCAAGTTTGTTCGCTTCC
GCCTGATTTTCTGCTTTGAGTTTATTGACTTCACGAGCTAATTCAAATAACACCGCGAGT
GCTCCAGGGGTATTAAAATCATCGTCCATAGACTCTTTGAAAGCGGTCACATACTGATCG
TTTTCTGCAAGTTCAACATTCCAGTCACAGCCACGCAGTGCCGTATATAAACGTTCTAAC
GCTTTGCGAGCCAAGCCGATATTTTCTTCGCTGTAATCCAACAAGCTACGGTATTGTGCG
GTTAAGAAGAAGTAACGAACACTTTCACAATCATATTTGTTTAAAATATCACGAATGGTG
AAGAAGTTATTGAGCGATTTTGACATCTTCTCTTCGTTGATCGTAAGCATTCCAGTGTGT
AGCCAATAATTCACATAATCGTCACCGTGAGCGCAGCAAGATTGTGCAATCTCGTTTTCG
TGGTGTGGGAACATTAAGTCAGAACCGCCACCGTGAATGTCAAAATGGTTGCCTAACTCT
TTGCTGTTCATTGCTGAACATTCAATATGCCAACCTGGACGACCTTTGCCCCAAGGGGAG
TCCCAGCTTGGTTCGTTCTCTTTCGACATTTTCCATAATACGAAATCCATCGGGTTGCGT
TTGACCGATTTAATTTCAACCCTTGCCCCTGCTTGAAGCTGTTCAAGATTTTGGCGAGAT
AAGGCACCGTATTTTTGGAAAGATTCGACATTGAACATCACGTCACCATCTTCCGCTACA
TAAGCGTGACCTTTCGCTAAGAGTTTTTCGACAATCGCAATAATTTCAGGGATATGTTGC
GTTGCACGAGGTTCAACATCAGGGCGAAGGATATTTAACGCATCAAAATCTTTGTGCATT
TCGATGATCATACGATCAACAAGCTGATCGCAAGTTTCATTATTTTCTAACGAACGTTTG
ATGATTTTGTCGTCCACATCGGTAATGTTACGCACATAGCGTAAGTTATAGCCGAGATAG
CGAAGGTAACGTGCGATCACGTCAAAAGAAACAAAAGTCCGTCCGTGCCCAAAGTGACAG
AGATCGTAAACCGTGACACCACAGACATACATTCCAACGTGATCAGGGTAGATAGGTTTA
AATTCTTCTTTTTCACGTTTTAAGGTGTTATAAATTTTGAGCATTATTTCCTCTATTATT
TAATAAAAAATTGTCAATCCATCTAAGAAAATAAGAGGAAATATTATAAAAAATTATATT
TATATTCTTCATTTAATACCAAATTTCTCTTTTAAATCGCTTTCAAATTTCTGTAGTTCT
TTATTCAGTAACAATAATCTATCCGACTTTTCTTTAATTTTTTCCTGTCCTTCTAAAGTC
GGGTTTTGCATAGTTTCTACTGATTCAATAATAAAATCATTTAATAAAATCAGATTTTCT
TTAATCCTTAATTTCAATAACTGAATATCCGTATTTTTAACCTCTATCATCTCTAGATTT
TGTATAATAGAAGATATTCTAGTTTTAAAGATATTCAATCCATCTTCAATTTCAGATTTA
TCTTGACTGCTCAGCTTTTGTTGCAATTCTGCTAATACCTGTTCTTGCTTAATATTCCAT
AATACCAACTTATTAAAGTCTTCCACAGCTTCAATAGAAGCCGAACTCTCCACTGTATGC
ACATCTTCTTTTGATGTTTTTTCTAAAGAAGTACTATTGATACTCTCATGCTTTCCGACA
TTATCACAAGAAGATAAAAACATCATACATAATACTAAGGTAATAATTTTAATAAACTTA
TTTATTTCAAAATATCCAAATAATACTAAAAAATCTTTATTAAATATATTCATATAAATC
ATTCTTATCCAGTTATTACACACTTATTGCCTGCTGAATAAGTAGCTTTTTTACAAAACT
ATTTTGATTAGTTGCAGATAATCCAACACCTCTAACTAATTTTTTAAATGGATTATTGCC
AGAGAAAAGGTGCTTTAAGCCCTCCATTGCAACTAAAACCTTTATAGCTTCTAACTTTCT
AACTCGTTCAAATTGACGTAAATTACGGTACTCTCCTATATCTTTTCCAAAGGAGAGTAA
TTTCTGTAGCTCTTTTGCCAATAGAATAGCATCTGCAAAACCTAAATTAACACCTAAACC
CGCTAGAGGATGGATCGTATGAGCTGCATCACCAATCAAAGCAATCCTTTGCTGGGCAAA
ATCGCGAGCATAACGTGCGGTCAAAGGATAAACATCTCTTTCACTTTGTAACTCACATAT
TCCTAATTGATTATCAAAAGCAATATTCAATTGTTTGAGAAAAGATTTTTCATCACTATT
AACTAGTCTACTAGCCTCAAGTGTAGGCAAAGACCAAACAATAGAACAAAGATGTTCATC
TTTTAAAGGCAAGAAAGCTAAAATACTATCAGGCGAAAAAACTTGACGAGCCACTTGTTG
ATGCATTTCTGTTGTTCTCACATTACATACTAATGCAGTGTGTTGATAATCTCTACTAAT
CAATGGAATTTTAGCTTGTTGACGAACCCAAGAATGAGCTCCATCTGCACCTATAACTAA
CTTACTTGTAATCATCTCTCCGTTTTCTAGAGTTAAAAAAGCGCAGTTATCATTAATGCC
TAAAAATTTAGGAGCATCCAATATCACTTCTACATTATGCTGATGAATGACTTGCTTCCA
TAGAGCATAACGAATCTGCTGATTATCAATAATAAATCCTAGCTGCTCTAGTCCAAGTTC
TTTGATTACGGGATCTTTATTGTCAAAACAGAGACTTGAAAAACTATCCTTTTCCCAGAC
ATACATTTGGTCATAAGGAGATAAATCACTTTCAGAAATATGATACCAAGCACCTATTTC
CTCAAGCATTCTTTGGCTAGTAAAATTAATTGCACTTACTCTGTTACTGATTGACTTACT
TAAATAGGGAACTGTTTTATCAATAATCTTGATTTGACAATTACTATTTGCAAGTAATCC
TGCTAAAGCTAAGCCAACCATTCCTCCACCAATGATGGTAATATCTGCTGTTTTCATTCT
ACGATGTCTTATAATGTTTTTCTAAACTACAGTGACGAACTCTTACTTTTTTGCCTTTAC
TTTCAATATACCTGGCTAATTTCTCTGCAACAAATACAGAACGGTGCTTTCCGCCTGTAC
AGCCTATGGCAATCGTTAAATAACTCCTATTATTTTGCTCCAATAAAGGCAACCACACTT
CTAAATAATTACAAGTATGAGAAATAAATTGATGAACTTCTGGCTGATTTTCTAGAAAAT
CTATAACAGGTTTTTCTAATCCTGTCATAGGGCGAAGCTCAAGATTCCAATGGGGATTAG
GTAAAAAACGGACATCGAAAACATAATCTGCATCAGCAGGAATGCCATACTTAAAACCAA
AAGATTCAACAATAATATTTAATTCTTTCTCCGATGATCCATTTAATAATTCTCTTAATT
TCTCGGCTAACTCATGTGAAGAAAAGTACGTTGTATCAATAATATAATCCGCATGCTGAA
ATAATGGTTCAAGAAGATGATTTTCTAAATCAATCGCATTTTCTAAAGATAAATCATTGG
TAGATAATGGATGTAAACGACGAGAGTCACTATACCGACGAACTAAAGCCTTACGCTGAC
AGTCAAGAAAGATTAAAGTTTTTGAAATGTGAGAGGGAAACGCATGTAATACTTGCTCAA
GCACATCTGGATCTTCTGGTAAATTTCTCACATCAAGGCTAACAACAACAGATCTCTTCA
ATTTTTCTAAATAATCTGTTAACTGGGGAATTAAAGCAAGAGGAATATTATCCACACAAT
AATACCCTAAATCTTCCAACGCTCTTAACGCAACAGACTTTCCTGAACCAGATCGCCCGC
TCATAATAATCAATTCCACATTACATTCCTCGATTCTAAATTTTTGTTTACCGAATAATC
ATAATAACTCAATACTTGCCAAATTTCTTCTCTGGATAATGCAGCTCTTAGATGCTTTAA
CAAATTCTTATCACTTAATTGCTGTGCTATTTCTCTCAAAGAATCCTTATATTCTACACA
AATTTTTTCTGAAAAGAATATGGCATAAATAATATCCACATCCTTATGATCTATTGATTC
AAAATTTATTCCTGCCTCTAGTTTCAGGAAAATAGCAATTGGTTTCTCTAGCTGAAATTC
TTGACTCATCAACAATTTTGCGTGAGGTAAAGCCACTCCATTATTAATTCCGGTAGAACC
TAATTTTTCACGTTTAAAGAAATAGCTAAAACATTCTGCTGGATGAATACATAGTTTATC
TGTAGGTGAAAGGCTATTATTTAATATTTCTGCCATCGCCTTCCCCAGAAACTCTAAAGC
CTGTTTTTTATTAGAAATGGGAACATTGTAATAAATATTATTAATGTCTAAAAATGTGGT
TAATTGCATCATAAAAAATCAAACGACAAAAAAATATCTTAAGAATTTTATATTACAGCC
TAAATTGCTCACCTAAATAAACTTTTTTCACATCCTCATTATGTAAAATTTCTTGAGGAA
TCCCACTAGCTATCATCTGACCATTACTCACAATATAAGCACGCTCACAAACATCTAAGG
TTTCTCTTACATTATGATCTGTGATTAAAACACCTAATCCTCGTTCCTTTAAATTCACAA
TAATCTTCTTAATATCGATCACTGAAATAGGATCAACCCCAGCAAAAGGTTCATCCAACA
AAATAAACTTAGGATTAGCTGCCAACGCACGTGCAATTTCTACTCGACGGCGTTCACCGC
CAGATAAAGATTGCCCTAAGCTGTGACGAATATGCTCAATATGAAATTCTGCGATTAATT
CATCTGCTCTTGCTTGACGCTCTGCATCGGTTAGATCTTTCCTAATTTGTAACACCGCCA
TCAAGTTATCATAAACACTTAAGCGACGAAAAATAGAGGCTTCTTGAGGCAAGTAACCAA
TACCTTGTTTTGCTCTATCATGCATAGGTAAAACACTGATATCTTGATCATCAATACGGA
TTTTACCATGATCGTGACGCACAAGGCCCACTACCATATAAAAAGTAGTCGTTTTTCCTG
CACCATTAGGACCTAATAGTCCAACTATTTCGCCTGATTTAATATTTAAACTTACATCTT
TAACAACTTGGCGACTTTTATAACTTTTAGCCAAATATTCAGCATATAATGTTGGCATAC
AGAATTCCTATTTCTTATCACTTTGCAATTGGTTTGGAATTAATACAGTTTTTACTCTTT
GTCGGTCATTACTCGTCGCTTTAAGGTTCTGTTTTTTGACATCATAAGTAATTTTTTCTG
CTTTAATGGCACTATCTAGCTGCTTTAATTCGGCATTGCCTCTTAATATCAAAAATTCAG
AATCTAAATCATAATGTACAGAATTAGCCGTACCATTAACAATCTTACCATTATCAAGGG
TCTGCTGAAAAACAACTGGTGTGCCAAAAGCCTCAATAAGTTCCTTTTGAGTATCCCTTC
TAATGATTGTAACTTTTTCTGCATTAAGCTTAATTGACCCTTGAGTAATAACAACATTGT
CGCTAAATGTCACAATATTTCTTTCTATATCCAATGACTGGCTACCTGAATCAATTTTGA
TGGGCATATTTCTATCTGTTTCCAAAGCCTTAACCGATAGATTTACAAGACACAATGCAA
TTATTAATACAAGTTTAGTTCTAAAATTCATTCTATATCCCTATGTAAAACTCTAATTAT
TTATCAACATTAATAAATTTTGGTTCAATATAAGTTTTCACATCTTTGGTTAAGGTTGCC
GTTTGTTTTTTCAAATTGCCTTTTAAGCCAATTCCAGTACTTGTAAATCCAATGCCTGTT
GATTTCACCATACTGTCTGAAAAAATATCTTGAGTATTTAAATCTATGCTTAATACTTCT
GCTTCGATTTTCTGTAACCGAGAAGTCGGATCTAAGCTATTAATTTTAATATTTCCACGC
AAATTCAATATTTTGTCTTTGGTAACATCTGCATAATCGGCTTCGACTTGCCACTGTTTT
AATGCACTTTCTGCATCAAATAAATTTAGTAATGGCTTTAGAAATTCTGTTCGTTGCGTA
CTTTCGTAACGTTTAACCTCCTCTGCTTGAGCAGAATATTGCGGCTTTCCATTTAAATCA
TAAGCACTTGTAGAAATCTTTTGCCCTATATACTCTGCACTTCCTTCCTTTTTTATTAGC
TGAGATAATCCAGTATCATCGCTTTGTTGACTATAATACCAACCAGCAAGTACTGCTGCT
AATGTGGCTAGAATAATATTTAAACGGATATTCATACAATCTCTTCTTCGTTTAGATACG
GCTGAGAATTTTAACATAAATTTCTACGGCAATATAGAACGAAAATTGCAAGAAAAGTTC
ATACAAAAAACCTCAAGGTAAGCCTTGAGGTTTTTAAGCGATGTCTATGGAATTACTTCG
CAGCTTTTAACTCTTGATAATATTTTTCATAGAGCTCAATCGCATCACCCACATCATCTT
GCCACTGGCTTTTTTGTAACACTTCAGAGGTTGGATAAATTGCTGGATCTTCGGTAATCT
CTTTTGGTAATTTTTCTAACGCTTTTACGTTTGAAGTTGGATAACCGATTTCTAATGTCA
ATTTCTCAGCCACAGGTGCACTCAATAAGTAGTTAATTAACTTGTGAGCTGCATCTGGGT
TTTTCGCATTAGATGGAATTGCAAGCGTATCCACCCATAATACTGGACCTTCTTTCGGGA
ACACCATATTTACAGGAGCTTGCTCTTTTTTCGCAATACGTACAGAACCGTTCCACAATT
GACCCACTTCTACTTCACCTGAAATAAATGAGTTTGCAGGGTTATCAGAGCTAAATGCTA
ATACGTTTGGACGTAATTTTAATAACTCTTCATAAGCCGCTTTAATCACTGCTGGATCTT
TAGTATTTGGATCTTGACCTAATTTTAATAAAGCAATGTTGAATACTTCACGAGCATCAT
CAAGTAATTGAACCTTACCTTTAAACTCAGGTTTCCATAAATCGCCCCAAGCAGTGAAAT
TATCACCTTTGTATGAATTAGTATTAAATGCAATACCTGGTGCACCTAATAATTGTGGTA
AAGAGTATTTATTGCCTTTATCGTAAGGTTTATTTAACCAGTCTGGGTTAAGATCTTTGA
TCACAGGTAATTTGCTATGATCAAGCTCCATTAACATACCTTCACGTCCCATTTTTGACA
CGAAGTAGTTACTTGGTGCGATTACATCATAACCACCATCTTTACCCTGAATTTTGAGTT
TCGCATACATTGTCTCATTTGATTCAAGACTTGAAACCACAACCTTAATACCTGTCTGTT
TAGTAAATTCTTCTAACAAACCTTCTGGCACATATTCTGTCCAAGTATAAAGATGTACAG
TGTCATTTGCTAATGCACTATTTGCCCCTAACATCACCATACCCGAAGTGAATGCAACAG
CCCATTTTTTCATCAATGTATTCTCCTAAAAGAGTAAAATAAAGAAGAGGTTGGATTACT
CCAAAAAAACCAAGTCTTTCAAATAAAAGACGGGGGCATTCTAAGCCCCCCCCTGTATTT
TGCAACAACTTTATTTCAAAATAGCTTATTTTTTAAGCTATCAAGCCTAATATTACATTA
CTACTACGTCAAATTGATCTTGGTGATAATACGGCTCAATTTTAATTTCGACTTTTTTAC
CGATAAAGACTTCTAATTCCGCAAGCAATGCGTGAGATTCTTCATTAATCAAGTATTCCG
CCACGCTACGAGAAGCATATACTACATAACGTTCCGACTTGTATAAATGATGAACTCGAA
CGACCTCTCGAACAATCTCATAACAGACTGTTTCAACGGTTTTTATCGTACCTCGCCCTT
TACAAGAAGAACAATCGCAACATAACACTCGTTCAAGGCTTTCTCTGGTACGCTTACGCG
TCATTTCAACCAACCCAAGTTGGGTAAAACCATTGACATTTGTTTTGACTCGATCACCTT
TTAAAGCAAGTTCTAAGGACTCTAGCACACGCTGGCGATGCTCTTCTTCCTGCATATCAA
TAAAATCAATAATGATAATACCACCCAAATTTCGCAGTTGTAATTGATGTGCGATTGCCT
GTGTTGCTTCAATGTTAGTATTAAAAATCGTATGTGCAAGATTTCGGTGTCCGACAAAAG
CCCCAGTGTTAATATCTATGGTGGTCATTGCTTCTGTCTGCTCAATGATTAAATACCCAC
CTGATTTTAGATCAACACGTTTATCCAAGGCTTTTTGAATACCATCTTCAATGCGATAAA
CATCAAAGAGGGGTAAAGTCCCACTATATAAACTCACATTCTTGGCTAACTCTGGCATAA
ACTCAGCTAAGAACTCTTTTACCTGCTCATAGGTCATTTTTGAGTCAATTTGAATTGAAT
GAATATGCGTTCCAACGAAATCACGCAACACTCGTTGTGCCAAAGCTAATTCCCCATAAA
GTAAAGATCTCGCAGGATATTTTCCTTTTCGCTCTAGTACTTTTCGCCATAACCGCTTTA
AGAAAGCCGCATCTTGTTCAAGGCTCTCTTCGCTCACACTGTCAGCAGCCGTTCTTACAA
TAAAACCGCCTAGCTCATCACAATACGGCTCAACTAACGATTTTAAGCGATTACGTTCTT
CTTCACTTTCAATGCGTTGCGACACGCCAACGTGACTATTTTCTGGCATAAAAACCAAAT
AACGAGAGGGCAATGTAATGTCTGTCGTCAATCTTGCCCCTTTAGTACCTAAAGGATCTT
TGACCACTTGCACCACAATATCCTGCCCTTCTCGCACTAACTCGCTGATATTTTTGACAA
CAAATTGCTTTTTCTCGCTTTCATCAACACATTCAGTATGAGAAACAATATCTGAGGCGT
GTAAAAATGCCGCTTTTTCTAAGCCAATATCAACAAATGCCGACTGCATACCAGGCAAAA
CCCGTGTCACTCGTCCTTTATAGATATTACCGACAACACCTCGCTTTGCCTCACGCTCAA
TATGGACTTCTTTTAACACACCATTTTCAACCAATGCTACCCTCGTTTCACTTGGGGTTA
CATTGACTAATAATTCTGCACAATTCATCTTAAATTTATCCCTAGAATCATTTACAAAGA
TACTAGTACTGATTTTCTTAAAATATACATAAATAGTTATTTACCATAATAGAATAAAGG
TCCTAATGGCATCTGAGGAATACTAAATTTCTCAGGATAAATAACTTCAACCAAGTATAG
TCCCTCAGCTTTCGCTGTTGGTGCAGCCAACGTCCTATCTCGTTTTTCTAATAGCCATTT
AATCCATTCAACAGGTTTATCGCCTCTTCCAACCTCAATCAAACTACCAACTATATTTCT
TACCATGTGGTGAACGAATGCATTCGCTTGAATATCCAATATAATATAGTCTTGATGGCG
ACTCACAATGAGATGATGAACATTTCTCCATGGCGTATGTGATTGACACTTCGCAGCTCG
AAATGAACTGAAATCATTCTCTCCCAATAAAAACTGCCCTGCTTCATGCATTTTTTCATG
ATCCAGAGAATAGTGATAATGAGAAATCCCTTTCGGTAATATGGCTGAACGTAATTTATT
ATTATAAATAACATAACGATAGCGACGAGCAAGAGCACTAAAACGAGCATGAAAATCGTC
ACTTACTCCAATAGCCCATTTCACCACAATATCTTCTGGTAAATGAGCATTGGTCCCTAA
ACACCAACTCTGCATAGGTCGATTTACATCCGTATCAAAGTGTACAACCTGCCCAGTAGC
ATGTACTCCCGCATCAGTTCGCCCTGCACAAAACACTTCACAAGATGAATTTGCAATGAC
TGATAAGGCTTCTTCCAATCTTTGCTGTACTGAATCAACATATTGTTGGCGCTGCCACCC
ACAATAACGGCAACCATCGTACTCAATTCCAAGGGCAATTTTCATTAGACAACCTAAAAC
ATTTAATTAATCTGATTAACTCTTTTTTTTCATAAGAAAGTAACTTGATAAGTTACTATA
GCTAAATCGTATTATTTATACCGCTGCCCGTATCATTTAATGATTGACATCCAAACAAAA
ACAGCCAGTAAATCATTTTATTCAGAGATTAATTCGCTCTTCGGGCATTATGCCAGATTA
GTATTTAATTTAAAACAACTACACAATTTTGCCCCCGAAGAGAATACAGCATCAGTAAAC
TCATGCAGATATTGTAAAATTAATTATTGTGGAAAAACTCAAATTCTTCCCTACTTTTAC
TGAACATTTGTTCTTTTAGAACGCCGATCAGCTCTTGTCTGACAACAGAAAGTTTTGGTC
GTTCATTTTGTTGGAACACCACTGGACGACAAAATTCCATTGCCTTAATGCCTAAGCGAG
CGGTGAGCAGTCCCATACCAATCCCTTGTGCCGCTCGAACCGATAAACGAGCGGTGAGAT
TTTGTGAGAAAAAATCTAACCCGACATCGCTGGCAATTTCCGTTGCCCCTGCAAAGATCA
TATTGGTCATCACCATTCGGAACAGTTTTAAACGGCTGATATAGCCCAATTCCATACCGT
AGGCTTTGGTGATTTTATTGACTAAAGCAATGTTTCGCCACGCCACCATTAAAATATCCA
CCAACGCCAAAGGGCTTACGGCAACGATAATTGCATTTTCCGCCGCATTTTTACTGATTA
GCTTTTTCACTTGGTTATCAATCGGGCTTAACACATTTTCACTGAAAAGATACAGCACTT
CTTTGCTGTTATAGGCTTCATCAAGCTGAGACTGCCAACGTTGCTCCACTTGTTGAACCA
TCGGCGTTTGAGCTAAATTTTTAACCACCGATTTGCAAAATTCTCGTGCTTTTTCACCGC
TTGTATCCGCTGTTTCCAGTAGTAATTGTTGGCTCACTTGTTGATGATAATGATGTTTAC
GCAACCAACGTAACTTCCGCCATTCATTGATAATAGCCCCTACACCAGCCAAACTGATAC
CAAAAAAGGCAACGGCAAAGGCAAAGTAAATCCATTGATTTGCTTGCCAAGTATCAATCA
ACCATTGCACCGATTGAGCGATAGTCGCAATGCCAAACAAGGCTAATGCAGCTAGAAATA
ACCTTAGCCAAAAGCGAGATGGCTTTAAACTTTCTTCAATAATCAGTTCTGCCTTAACCG
CTTTTGGCTCTTCGTCAAGCTGAATGTCAGCATTGCTAAACTCTTGTTTAGGTTGATGTT
TTACTTCTGTTTCAACCATTTCTTCGGTAAAAATGCGTTTTTCCATTAAGATCTCACCGC
TTGTATAATATGCTGTTTTAACCCTTCATAGCCGTGTTCTGTTTTGAGAATATCAAACAG
TTGCACCGCTTCGGGATACTCTTTATCGAGATAACGTAGCCACTGTTTAATGCGTGCGAC
GTGATAAAAGCCGGTATCCAGTTCGTTTTCCATATGCACATATTGAAATAAGAGCTGTAA
TACCTCGTTCCACGCCATTTTAGGCTGGTTATATTTCACAACTTTGCTTAAATTTGGCAC
ATTTAACGCTCCACGCCCAATCATTAACGCATCGCAAGCGGTCACTTCACGGCATTTTTT
TGCAGAGAGATAATCCCAAATTTCACCATTCGCAATCACGGGGATAGGCAACCGTTTTTT
TATCTCGCCGATTGCTTGCCAATTAATGCGTTCTGCTCGATAGCCGTCCATTTTAGTTCT
GCCGTGTACGGTAATTTCCGTTGCACCTCCTTGCACCACCGCATCGGCGATCTCAAAGGC
TTGTTCGCTACTATCCCAGCCCAGTCTCACTTTGACCGACACGGGAAGATGGCTAGGCAC
CGCTTCTCGCATTGCTTTTGTTGCTCGGTAAATCAATTTAGGTTGTTTCAACAAGGACAC
ACCGCCATTGCTGCCATTCACCGTTTTAGACGGACAACCGCAGTTGAGATCGACCCCGTG
CGAGCCAAGCTCTACGGCAAGTGCTGCGTTTTCCGCTAACCATTGTGGATGTTGCCCTAA
AATTTGTACACGCACAGGCGTACCCGATGGGGTAAAGCCGTTATTGTGTAGCTCAGGGCA
AAGGCGGTAAAAGGTTTTCTTCGGCAGTTTTTGATCGACCACTCGCACAAATTCTGAAAT
GCACAGATCATAATCATTGACTGCCGTTAATAATTGACGCACAAAAGGGTCTAACACCCC
TTGCATTGGTGCAAGGATAACTTTTGGTAAATTTTCCACAAAATCCGACCGCTTGTTAGT
AAGAAGAATGGCGCAAACGTAAGTCAGGTCGGGCAATTAAGTAGATGATTAATGCGGTAA
TTGCCCCTAGCGTATCGGCGAGCATATCTTTTTGAGTGTCCCAAATGTCGCCTTGCGAAC
CTAAAAATTCAATGCCCGCATTGCCCCCTTCAATTACCGCATATTGCCATTCGATAATTT
CATAGGCAGCGGCAACCGACATAATAAAAAAGAGCGAAAAGAAGAATGCCACGCCCAAGC
CGCATTTACGCTTACGCAATAACCATTCTGCCATCGGGAAGCTATAAAAGCCGATAATAT
AGTGAGCCACACGGTCAAAGTGGTTACGATCTTCGCCTAAAAAGGTCAAATACTGATTCG
CCCAATCAAACGGTACATTCGCAAAGGTATATTTTGCACCGATTAGGTGCATAATCATCC
ACAGTGACATCAGCACATAGGCAAGTCCACTAAATTGAAAACGAGGATAAGTCACCACCA
ATAAGCCGAACACCACAAAAATCGGCATCACTTCTGCATACCATACAGCTCTGTCCGTCG
GGTTAAAACCAGACCAGACAGAAACAACCGTAATCACAATCGCTAAAAAAAGCGGAACGA
TATGAGAACTTTTTTGCATTATTTCCAACCTTTTGATTTACAAATGAGATCATAAGCGGC
TTGAATTTGCTGTGCTTTTTCTTTTGCTACTTCCATCATTTCAGGTGGTAAACCTTTTGC
GACTAATTTATCCGGGTGATGTTCATTCATTAATTTACGATAGGCACGTTTAACCGTGGT
TTGATCGTCGCTTTCTGACACCCCTAATACGCTATAAGCATCTTTTAAACTTGGTTCACT
TGAACGCTGATAACCACCATAATTTCCTTGATATTGTCCTTGTTGGTTTGAGCCTTGCTG
TTCATATTGATAATAGCCTGAGCGGAAACGTTGAGCTGCTGCCACCATTGCTATCATCTG
CTCAAACTGTAAACGAGACATTCCTAACGTTTCGGCAATAGTGAATAAAATTTGTTGCTC
ATTGCCATCTAAATTGCCATCTTGTAATGCAGCTTGCATTTGAACTTCCACGAAGAAACG
CAATAAATCACGGCGTTGTCCACAGGCTTCACGGAACTCTTGCATAACTTGGCGTAACGG
GAAATTAGCCTCTTTTCCTAAAGTAAAGGCTTTTTGAGCAAGTTGTTGATTATTCGCATC
GAGTTTCATATTTGCCATAAGCTGACGGGCGAGCTGAATATCATTTTCCGTTACTCGTCC
TTTTGCTTTGGAAATATGTCCTAATACCGCAAAAGTTGTCTGCATAAAGAGTGACTGACG
AGTTAGTGCTTTGCCAAACATAGTTGAAGATACGCTACCTAGCTCATGCAGTTTTTTATC
GCCCCAATGCCCAATAATAAGCCCTAGCAAACCGCCAAAAAATCCGCCAAAAAACTTATA
ACCTAAAATGAAACCGAGAATTTTCCCAATAAATTGCATCTATTGCCCTTATTTACTTAT
TCAAAATTGTGAGCATTTTAACGGAAAATCCTTAAAAAATAATTAAGGAATGATGAATTT
ACACATAAAAATAAAGCCCCGAAAATTCGGGGCCTTACTATTTGGCATTTTAGAAAACTA
AAAATTAGTACTCTAACACTGCACGACGGTTTTTAGAGTAATCAGCTTCTGAGTGACCTA
ATACTGCTGGTTTTTCTTCACCGTAAGAAACTGTTGCCACGTTGCTAGCACCTTTAGTTG
CTAAAAAATCTTTAACTGCGTCAGCACGACGTTGACCTAAGGCGATGTTGTACTCTGGAG
TACCACGCTCATCAGCGTGACCTGCAACAGTTACTTTGCCTTTAGATGCAACTAAGTATT
GTGCGTGTGCATCTAAAAGTTGTTGATCTTCAGCTTTTAGTGTGTAGCTGTCGAAATCAA
AATATACAGTGTTGTAACGGGTTTGTAAATCTTGAACAGACATACCACCGAATGTTTGAC
CTGCATTAGCACTTGCATTAGCACTTGCATTGTCGTTTGAGCTGCTACATGCTGCCAAAA
CGAAAGCTGGTGCCGCAATCATTAAAACTTTAGCTAGTTTTTTCATTTTTTTCTCCAAAA
AGAATTATTGTTTAGTCAGATAAGGTGACCAAGCAGGGAATTTATATTGTCCACCTGCTC
CCGGCAAATTAGCTTTGAAACGCCCATCTGCGGACACCAATTGTAGCACTTTACTCACAC
CTTTGGTAGAGCTATAAATAACCATTGTTCCATTTGGTGAAATACTTGGACTTTCGTCTA
AAAACGTAGAACTGATTGCTTCTGTGCTACCTGAAACAAGATCTCGTCTTACAATTCTAT
CACCTGAAACCATGATTAAATTCTTGCCATCTGCCGAAATTTTACCACTGCCGCTGCCAC
CAATTAAGCTAGCACCGCCACCAGATGAACTCATTTGATAAACCTGTGGTAAGCCACCAC
GGTCTGATGTAAACAGGATATAACCACCATCTGGTGACCAGCTTGGTTCGGTGTTATTTC
CTGCGTTACTGGTTAATTGTCTTGGTGAACCACCGCCCACCCCTGTTACATAAATATTTA
ATACACCATCTTGGTTAGAAGCAAACGCCACTCTTGAACCGTCTGGTGAGAATGAAGGCG
CCCCATTATGCCCTCTAAGAGATCCGATCACTTTTCTTGCTCCCGAACGAATATCGTGAA
CAACAACCTGTGATTTTTTGTTTTCAAAAGTCACATAAGCTAATTTTGAACCATCTGGTG
ACCATTCTGGTGACATCAAAGGCTCTTTACTTTTTACGATGGTAAAGGCGTTAAAACCAT
CATAATCTGATACACGCAACTCGTAAGAGGACACTCCACGTTGTACCACATAAGCGATTT
TAGTTCTAAATGCACCACGGATCTGTGTTAATTTTTCAAATACTTGATCGCTTACCGTAT
GAGCCCCTAAACGCATTTGGGCAGCTGGAACATTAAATGAACCTTGAGCAATCACATTTC
CTGCTGCTCCTGAAGTTCCCAAAGTATCCACTAATTGATAAGCGATGTTATAGCCACCAC
CTACTGCAGACACTTGCCCCACAACCACATTATCAATGCCGATATTTGTCCACTGTTCAG
GATTGACTTCTGCTGCTGAACTCGGTTGAGCTGGTAAACTAGCACGATCAAGCGGTGTAA
ACTTACCACTATTTCTCAAATCATCTGCGATAATTTGAGCGACATCATCAGGTACGCCCC
CCATTGCTTTAAATGGAATAACCGCTATCGGTTGAGCCATACTCACACCTTGGTCAATCG
AAATTCTGACATCTGACTCAGCTTTTACACCGACAGAAAAAAATAATCCGACAATACCAA
GAATACTCGTTAAACGAGATACTAATTTCATCTTAACCCTCTAGGTTGAACTATTGAACT
TTTAAACTAAAATCTAATGTTGGTGATCTATATTGCTGATAAACTGCATCTGACGGTGCA
GGCGGCACTTTACGGGTTGCCACAATCGCACTTACAGCTGCATCACACACTGCTTTATCC
CCTGAAACGACTTGATAGTTGGTAATAGTACCATCTCGCTCTAGGAAAATCTTCACATCA
CATTGTTTACCTGCAAAACTCGGATCAACACGGTATTTTGACTGAATAAGTTTCTTAATT
CGTTGCCCATAGGCATTACCATCAACATTAGCACCCTGACCTAAACCTTTTGTACCGCCA
GAGCCTTGTGAGCCGGCACTATTTTTATTACCGCCGTTGCTCGTGCCACCGCCAACTTCG
CCACCACTTAAAAAATCATCAAGTACTTTATTATTTTTCGCTTTTTCAGCTTTTGCAGCC
GCTTCTGCTTTCGCTTTTGCCTCTGCAGCGGCTTTGGCTTTCGCTTCTTTTTCCGCTTTT
GCCTTAGCTTCTTTCTCGGCTTTTTCTTTCGCCTCTTTTTCTGCTTTGAGCTTCGCTTCT
TGTTCTGCTTTCTCTTTTGCTTCTTTTTCTGCTTTGAGCTTCGCTTCTTGTTCTGCTTTC
TCTTTTGCTTCTTTTTCTGCTTGTGCTTTAGCTTGAGCTTGCTGCTCTGCTTTTAGCTTT
TTCTGCTCTTCAAGTCGTTTTTGTTGCTCTGCTTCTTTTATTTTCCGTTCTTCTTCCGCT
TGCTTTGCAAGGGCTTCTAAACGTTTTGCTTCAGCTTCAGCTTTCAAACGGGCTGCTTCT
GCAAGTTTACGTTGTGTTGCTTCTTCCTGCTGTTTTTTCAACTGTTCTTGCTTAATTTGC
TCTTGTTTCAATGCTTCTTGACGAGCCAATTCTTGCTGACGTTTTTCTTCTTGTTGCTTC
TGCTGAGCTAACTGAATTGCCTTCTCACGTTCTTGTTGTTCAGCAATTTCTTCTGGGGTA
GGTTTATCTTCAACCTCTTCCTTAACTTCCTCTTTAGGCTCTTCTTTAGGTTCAACCTTC
GCTTGCCCTTGCTTTTCAGCTTTTAATCGCCCATATTCAGCGGCTACCTGTCCAGTATCA
ACCATCACAGCTTCAAGAGATTCACTATCACCGCCACTTCCGCCAGCAGAAGCTAAGTGA
GTATTAGTGAAAAAAGAACCCAGTATTAATAAGCCTATCAACAATAAATGCAGTAAAACT
GACACAATTATAGCGAGTTCTAATCTATCATTTTGATATTTCACGCTCTATCCTCGCTGA
CTATTTACCTTCGGTCATTAAACCTACGGTTTTGATCCCTGCATCTTTTAATAATGAGAT
CCCTTTCATTACCTCTTCGTAAGGTACGTCTTTACCACCTGCCACAAGGAATAAGGTATT
ATTGTCTTTTTGGAAAGCCTCACCAGCATAAGCAATGACTTCTTGCTCCGCTAAGTTCTC
TTGTTCATTAACTTGAATGTAGTTTCCGTCAATTTTCAATTTGTACAAAGCGACCCCAGC
GATCTCTAAAATAACAGGGGTTTTATCTTCATTTGAAACGGATTGACTATGGCGATCTTC
AGGCAATTCCACTTCCACACTTTGACTAATAATCGGTGCTGTTGCCATAAAAATCAGCAA
TAACACCAGTAACACGTCCAAAAATGGCACGATGTTAATTTCAGATTTAATGTCATTACG
TTTACGACGACGGTAAGACATAGTTTCCTCTTTATCTATCCATTCAAACTACCACAACAA
GCGGTAGCATTTCACTTAATTTTTACTTATTTTTTCGCAAACGCTTTGCGATGTAGAATT
GTGGTGAACTCATCAATAAAGTTCACATAATTCTGCTCTAATTTGCCTACACGCAAGTTC
AAACGGTTATATGCCATTACTGCAGGAATTGCTGCAAATAAACCAATCGCTGTGGCAATT
AATGCTTCGGCAATACCTGGTGCAACAGATTGTAAGGTTGCTTGTTTTACCGCACTTAGT
CCCATAAATGAGTGCATAATCCCCCAAACTGTTCCAAATAAACCAATATATGGGCTGATC
GAACCAACAGTACCTAAGAACGGAATGTAATTTTCAAGTTCTTCTAATTCACGGTTTAAT
GCAAGATTCATTGCACGGCTAGAACCTTGAATAATTGACTCTGGCGAATCTGGGTTTGCT
TGCTGTAAGCGGTTAAATTCTTTAAAACCAACGTAGAAAATTTGTTCAGCTCCAGTTAAA
CCATCTCGACGATGTTCTAACCCTTCGTGTAAACGATGTAAATCTTCGCCAGACCAAAAA
CGATCTTCAAAGTTTAAAGAATCTTTTTTAGCTCTTGTTAATACGCGGCTACGTTGAATA
ATCACTGCCCAAGATAACACGGAAAAAGAGATCAGTATTAAGATAACTAACTTAACAACA
ATACTCGCTTCCATAAATAATGAAACTAAATTAAATTCAGTTGCCATTGATAAAAACTCC
AAATAAAACAATTACATTGAGATTATAGCGTTAAAAGCCTGCTTAATATCTTCAGGTATG
GCGATTGCTTTCATTTTTGCTAGATCAACACTCACGACAACCACACTCACTTCACACAAG
CACTCCTCATCTCGCCATAATGTCTGTTTAAAGACTATTTTTGCACCCTTTAGTTCAGAA
ATAATGCTTTTAACTGTGAGAAAATCATCTAAATAAGCAGGTTTTTTATAGTCAATATCC
ATTTTTTTCACAACAAAAGCCATTGATTGACTTAATAATAGCTGTTGAGAAAAGCCTAAT
TGACGTAAAAATTCTGTTCTTGCACGCTCAAAAAAATGTAAATAACGCGCGTGATAAACC
ACACCACCTGCATCAGTATCTTCATAATACACACGAATAGGAAAATCCATTGCAATGCCC
TATCTATCTTTCCAAAACGAAAAACGCCCAAAAATCAGGCGTAAATTACTCGCCATTTTA
GAGAGAGAAAAATCGTTGTGCAAGTATTTTTAGAGATAAATTAAATATAAAACAAGCAAT
ATGATAAGAACCCATTGCTTTGGGTTCTTAATTTAAAGGCTAATGCAGCACGACTAATGC
AATTAATGAAGGTAAGATAATGGCATATCCCAACAACGGCATAAAAACCATTTGCCATCG
TGTTGATTTAATCTCAAAGCCAAAACCGTGAACAAATAAAATCAACATACCATAGAAAAC
GCCTGCTACTAAATAAGGAATTTTTCCACCAAAGTAGAGAGCAAAGGTGTTGGAATAGAG
CAATATCATTGCAAACATTGCAATAGAAAGGATAAAAGAAAGGGCTTGTAGCCAGCCCTT
TCTTGTGAGTTGATAGAGTGAATTAACCATCTTACTCGTCAAACTTACCTGTTTTTTCAA
TACTTACAGTGATTACTGTTGCAAACAGAATAGCAAGTAACACACCTAGTACCCAAGTTA
CATAAAACATATTGGTTCTCCTTAGTATAAACTTGCACTTTTCTCTTCAATATATTTAGC
GTCAAGACGACCAAACATTTTGAAGTAAGTCCACACAGTATAAGCTAATACGATTGGAAC
GAAGATACACGCCACAATAAACATTACTGTTAATGTGTTATGGCTTGCAGTTGCATCCCA
CATTGTTAAACTCATTTCTGGGTGAGTAATTGACGGCATTACGAATGGGAACATTGCAAC
ACCTGCCGTTAAGATCACGCCCGCTTGCATAATTGATGAACATAAGAATGCAAGTCCACC
ATTATTTGCTTTAGAGCTAACCACAGTACCTAATGCACCAATCACCGCTAAACCAGGAAT
GATGAATAATACAGGCATTTCAAAGTAGTTTTTGAACCAAGCACCGCTTTCTAATACGAC
TGTTTTGTTCACTAAACTAGATTGACCATTGTGATCCAAAGCACTGGTAATCACAAAGCC
ATCTTTGAAGTAAACCCAAACACCTGCAAGTAAGAATGCACCTAACGCTACTAAAGCGGT
CACTTGAGCAACATTTCTTACACGGTTACGCAATTCGCCCGTTGTTTTCATTTGTAACCA
AGTTGCACCTTGAGTGGTAAGCATCATTAAACTTACCACACCGCAAAGTAATGCAAATGG
ATTTAATAAGCCTAATAATTTCCAAAGGGTTGAACCTTCGTAAGTTACTTGGTTTAACTC
GTTAAAGTGGAATGGTACGCCTTGTAATAAGTTACCGAATGCAACACCAAAGATTAATGA
TGGAACGAAACCTCCCACAAATAATCCCCAGTCCCAAGTATTACGCCATTTTTGATCATC
AATTTTCGCACGGTATTCAAAGCCCACTGGACGGAAGAATAATGCCGCTAGAACTAAGAT
CATCGCCAAATAGAAACCTGAGAATGATGCTGCATAAACCGTTGGCCAGGCTGCAAAGAT
CGCACCACCTGCAGTTAATAACCAAACTTGGTTACCGTCCCAGTGCGGAGCGATTGAGTT
AATCATTACACGGCGTTCAACATTGCTTTTACCTACCATTGGTAATAGGGTTAATACTCC
CATATCGAAACCATCGGTAATCGCAAAGCCGATTAAAAGTACACCAATTAAAATCCACCA
AATAAAGCGTAGAACTTCATAATCTAACATATTTTACTCCTACTTATTTCGCAGATTGTT
CAAAGTGGTAACGACCTGTTTTTAATGCACTTGGGCCAAGACGACCATATTTGAACATTA
AATACATTTCAACTACCAAGAATACGGTATATAAACCACATAGCAAGCCGATTGAGATCC
AAAGATCTGCCGCTGTTAATGCAGAGTTCGCAACCCCTGTTGGCAATACTTCGTACACTG
CCCAAGGCTGACGACCATACTCAGCTAAGAACCAACCGCTTTCAATCGCAATCCAAGGAA
GTGGAATACCCCATAACAATGCTTTTAATAACAATGGTTTAGTACCTACTGTACCGCGTA
CATTTTGAACAAATGCTGCGATAATGAGTAATAACATTAAACCACCGGCAATCATCATAA
TACGGAATGACCAGAATGTTGGACCTACGTTTGGAATAGTATCCGCTGCTGCTTTTAAGA
TTTGCTCTTCTGTTGCATCAATAACTTTATCTGTATATGGTTTTAAAAGTAAACCAAAGC
CAAGATCTTTTTGAACCGCTTTAAATGCTTCTTTATCTGCTTCAGTATAGTTACCAGAAC
GTAATTTTTCTAATAAACCATAAGCAACAATACCATTGCGTACACGTTGTACATTCTCTT
CACGAAGATCTTTCAAACCTTTAATTTCTTTGTCTAAAGAACGCGTTGCGATAATACCTG
CAGCATAAGGAATTGAAATTGCCATTTCATTTTTCATTTCAGCGGTGTTAGGAATAACAA
ACGCATTCCACGCAGCTGGAGCTGGGTGAGTTTCAAATTCACCTTCCATTGCCGCCAATT
TCACAGGCTGTGCTTTACCGATTTCATAGCCTGACTCATCACCCATGATTAATACAGAAA
TGATGGCGACTAAACCGAAACTTGCACCTACTGAGAATGAACGACGAGCAAATCCAAGAT
CACGACCTTTTAAGATATAGTATGCACTAATACCTAATACGAAGATCGCACCACAGGTAT
AGCCCGCTGAAACAGTGTGTAAGAATTTAGATTGTGTTACTGGGTTTAGCACTAAGTCAG
AGAAACTGACCATTTCCATACGCATTGTTTCAAAGTTAAATTCTGAACCTGCAGGGCTTT
GCATCCAACCGTTAGCAACTAAGATCCACAAAGCAGAGAAGTTAGAACCAAATGCGACCG
CAAAAGTCGTTAGTAAGTGTTTACCTTTTGATAAACGATCCCAACCAAAGAAGAAAAGAC
CAATAAAGGTAGATTCTAAGAAGAACGCCATTAAGCCTTCAATCGCTAATGGAGCACCAA
AAATATCACCCACATAATGAGAATAATATGACCAGTTAGTACCGAATTGGAATTCCATTG
TAATCCCTGTCGTTACTCCTAGAGCAAAGTTAATACCAAATAACTTACCCCAGAACTTTG
TCATATCCTTATACACTTCTTTACCTGTTGTTACATATAAGGTTTCCATCACCACAAGAA
CGAAAGAAAGGCCTAATGTAAGCGGTACAAATAAGAAGTGATAGAGAGCAGTTAAAGCAA
ACTGCAAACGTGAGAGTTCAACAACGTCTAACATCTCAAACCTCTTTATATATACAAGTC
TGAATTATTGATTACAAGAATACCAAGTAATCCCCCAATCAACATTGTTTTTGCACAGTT
ACCAATCAAAGATTAATAAGTAGCAATAATGTCAAGAATCTATTCTACTCGTAAATAAGC
AAATAAAAAATAGCAAAATTATTACATTGATCACATTTTTGAGCTAAATATTTAAAAAAT
ATGAAATTTATATTGTTACAACTTGATATAAATCAAGTTAGGCAAAATACCACTCATTTA
TCTGCTTAGCAGCTTTGTAAATTATTTGTGAATAGAATTTCTAGATTTAACAAATTATTT
ACACCGTAGATAAAGATCCTTAAATAGTACGTGACGATACCTTGAGATCTATGTTAATAT
GCGTAACTTTCATCTAACAGTTAAACTAATCATTAGGAACACTATGAAAAACGCTATTTT
ACGTTCAATGATTATCGCAACTGGTGCGTTATTCATTGCAATAAGTGGTTTCACTACTGA
ATTGAAAACATCTTCACTGGTAATGACCAAACCTCAAACCAATGGCATATTACCTGAACA
GTGCCAAAAAATGTTTCAAGAAGTTGATAAACTGATTGCTGATGCAGAAAAACAACCTGG
TACACATACTCAAATGCAGACAATGAAGAACAAACTCTCTTCATCAAAACAACAGATCCT
CAAATTAGATCTCATCATGCAGAAAAAAAGTTGTAATAAAGGGCTGGTTGCGCTTAATGG
ACTGAAACACAATAGCAATGGAGAGTAAAGAACACGATCTATGTGATCTCATACCCTGCG
ATATTACTCCCGACAGTCTAAATATTTATAATGATTTCTTAATTGCTATTTTGTCTATTA
CACCAGCTCCTATATTGATAATTCTATTCATCATAATAGGTTCCCATATGAAATAAGTAT
TCTAAATTCATAAAAAAACTGATCTCATATCTAAATATAACGATTTTTAATAGACTAAAA
TAATGAATAATTTTTGTTGATTAGAAAGTTAAAGCCTTATAACAATAAGGCTTTAACCTA
ATTCTTATATAAATTTTTGTATACAATCCCTTAAAAAGCTCTCTCATATGTCAGGAGCCT
ATTATAGGCAATGCTACAGATTAACTAACCGAATTCCAAATGGGTAAGTTAAAATCTTCT
TATAATTTAATTCCAAACTTCTCTTCTATAAGAGGAGCAAAATCCGAATAACCGCCAACG
TGAACCTCATCTAAAAAGATTTGTGGCACAGTCGCAACAGGTTTACCCACACGCGGTTCT
AAATCTTGTTTTTCAATACCTTCAGCGATCATATCGACAAATTTAAAATCGAAATCAGGT
AATTCTGCTTTCATTTTTTCTGCAAGCTGTTTTGCTCGAACGCAATAAGGGCAACTTAAT
CTGCCGTAAATTTCTACAAACATTTTTAATCTCCTATAAATTATTAGGGGCATTGTTGCC
CCTACTTCTCATTACTTCGTGCTGGTACTTGTCGTGGTACGACTTGCACGTTTACGTTCT
ACTTCAGTGAGTAATTTTTTACGAATACGCACTGATTTTGGTGTTACTTCCACTAACTCG
TCATCATCAATAAATTCTAACGCTTGTTCCAAGCTGAATTTAACTGGCGTTGTTAAGGTT
AAAGCATCATCTTTACCTGACGCACGCATATTGGTGAGTTTTTTCCCTTCAAGCGGGTTT
ACGGTTAGGTCATTTGAACGGCTGTGAATACCAATTACTTGCCCTTCATAAATTTCTGCA
CCGTGATCGATCATTAATTTACCACGATCTTGTAGTGCATAGAGCGAGTAAGCAAGGGCT
TTACCTGTGCCGTTTGAAATCAATACGCCGTTAATACGCTGACCAATTTCACCTGCTTTT
ACATCGTCATAGTGGCTGAAACTTGAGTAAAGTAAGCCTGTACCTGATGTCATCGTCATA
AACTCATTACGGAAACCGATTAAGCCACGGCTTGGAATAATGTATTCTAAACGAGTACGA
CCTTTACCATCTGGGATCATATCACGCACTTCACCTTTACGGATACCAAGCGCTTCCATC
ACCGCCCCTTGATGTTGTTCTTCAATATCAATGGTCACTTGCTCAAACGGCTCTTGTTTA
CGACCATCAATCTCTTTGAAAATTACTTTTGGACGAGATACCGCTAATTCATAACCTTCA
CGACGCATATTTTCGATTAATACAGACAAGTGCAATTCACCACGACCCGATACGCTGAAA
ACATCAGAGTCATCAGTTTCTTCTACGCGTAATGCGACGTTATGCACTAACTCTTTCTTC
AAACGCTCTAAAATTTGGCGTGAAGTAACGAATTTACCTTCTTGACCGCAGAAGGGTGAT
GTGTTTACACAGAAGAACATTGTCACTGTCGGTTCATCAACAGATAAAGCTGGAAGTGCT
TCAACATTGTTGATGTCACATAAGGTATCTGAAATGTTTAATTCGCCTAAACCTGTAATC
GCAATGATGTCGCCGGCATAGGCTTCGGTGGCTTCATAGCGTTGTAAGCCTAAGTGACCT
AACACTTGACCAACACGACCATTACGGGTTTTACCTTCTGCATCAATGACAGTCACAGGT
TGGTTAGGTTTAACCGTACCACGTTTGATACGACCGATACCGATAACGCCTAGATATTTG
CTGTAATCTAACTGTGAAATTTGCATTTGGAACGGTGCATCAAGTTCAACATCTGGCGGA
GAAACTTGCCCTACAATGGCTTCAAAGAGTGGATCCATATTTGATGCAAGATCTTCGTGA
TCTAAACCTGCGACACCATTTAATGCAGAAGCATAAATAATCGGGAAGTCTAGCTGTTCA
TCGGTTGCCCCCAAGTTCACGAATAAATCGAAAACTTGATCCACAACCCAGTCAGGGCGA
GCACCTGGGCGGTCAACTTTATTGATAACCACGATAGGTTTTAAACCGTGAGCAAATGCT
TTTTGGGTTACGAAACGGGTTTGTGGCATTGGACCGTCAAAGGCATCGACCACAAGTAAT
ACCGAGTCCACCATTGAAAGTACACGCTCAACTTCACCACCGAAGTCTGCGTGTCCTGGG
GTATCGACGATATTGATACGATAGCCGTTCCAGTTAATTGCAGTATTTTTCGCAAGAATG
GTAATGCCACGCTCTTTCTCAAGGTCGTTGGAGTCCATTACACGTTCATCTACATCACCA
CGGGAGGTATCTAATGTGCCTGAAAGTTTTAATAATTTATCAACCAGCGTGGTTTTACCG
TGGTCAACGTGAGCAATGATTGCGATATTACGCAGTTTTTGAGTATCTAATTGTTGCATT
GAAATAACTTAATTGTAGGGTGGGGCTCGCCCACCGAGAATAAAAATGATGAGCTAAAGC
TCATCTGACGAAATCCAAAATTGTGATGAAGATCACAAAAAGACGGGTGATTATACAGAA
TTTTGATTGAACTGACTAGAAAGCAAGCGGTTTGTTTGAAGTAAAAATTTGCAAATTATT
TCGAATAACTTACCGCTTGTATGAAAACTCAGGCTTAAATAGGCTATAATCCCCACATAA
TTTTATTTATTGGAGAATCGTTATGCCTTTACTAGATAGCTTTAAAGTGGATCACACTCG
TATGAACGCTCCTGCGGTGCGTGTTGCAAAAACAATGACAACCCCGAAGGGAGATACGAT
TACTGTGTTTGATTTGCGTTTTGTCCGTCCAAACATTGAGATTTTATCGCCTCGTGGTAT
TCATACGATGGAACATTTATTTGCTGGTTTTATGCGTGATCATCTCAATAGCGATACCGT
TGAAATTATTGATATTTCCCCGATGGGTTGCCGTACGGGATTTTATATGTCATTTATTGG
TTCACCTTCGGCTGAAGAAGTGGCAAAAGCGTGGGAAGCCTCTATGCGTGATGCGTTAGA
AAAAGTGCCTGATGAAACTAAAATTCCTGAGTTAAATGAGTTTCAATGTGGTTCATATAA
GGAACATTCTCTTGCTGATGCACACGAAATTGCGCATAATGTGTTAAAACAACCGATTGG
TATTAACCGTAACGAAGATTTAGCATTAGATGAGAAATTGCTAAATCCATAGTTATTGGT
ACGGAACTAACAATAGTTTCTTTTCAAATGGTAGGGGGCACACTGAGTGTGTCCACTACA
TTTTATTACCTTGCAATTTTTACCCACCATACTTATAAGGAGAGCCCGTGTTAAATAAAT
TATTTGATTGGTTTGAAAATCGCATTAATCCTTATCCAGAAGATATGCCGAATACGCCTC
GAGCAAAGGTTATTCCTTTTATTTTTGAAAGTACCAAAGGAATGAGAAGCTATTTTGTGG
CGTTAATCATTTTTGTTGCATTTATAGGCATTATTGAAGGGATTTTGTTTCAGTATATGG
GCGAGTTGGTGGACTGGGTAAACACTTATTCTGCTCAACAGTTGTGGCAAGAAAAAGGCA
CTTCTCTGATATTAATGCTGATTGTGGCATTGATGAGTGTGGTGTTTGTCTATCTCGGCT
GTGCTGTTCGCTTTCAGTCGTTACAAGGGGTATTTCCGATGCGGTTGCGTTGGAATTTCC
ACCGCTTGATGCTCGGACAAAGTATGAGCTTTTATCAGGACGAGTTTGCTGGGCGTGTAT
CTGCTAAGGTGATGCAAACAGCATTAGCCGTGCGTGAGGTGTTGATGACCTGTGCGGATA
TGCTGGTCTATGCGATTGTGTATTTGACGACAACCAGTGTAATTTTGCTTCAGCTTGATG
GCTGGCTATTTTTGCCTTTTATTATTTGGGTAGTCAGTTTGGCAACGATTATTTGGTTAT
ATGTGCCAAAACTTGTTCAAGCAGCTCAAGAGCAATCCGATGCTCGCAGTTTAATGACAG
GGCGAATTACCGACGCTTATTCAAACATTGCGACAGTGAAGCTGTTTTCTCACGGTAATC
GAGAATCTCGCTATGCCAAAGAGTCGATGGAAGAGTTTATGGTAACAGTACATAAACAGA
TGCGTTTAGTGACAACGATTGAAACATTGACCAATTTTAGTAGTATCGCATTAATTACGA
TCACCGCAGGTATTGGGCTATGGCTTTGGACGTTAGGTGAAGTGACTGCAGGGGCAATCG
CCACTTCTACTGCTTTGGCGTTACGCATTAATGGTCTATCACAATGGATTATGTGGGAGT
TTGCTAGCTTATTTGAAAACTTAGGGACAGTACAAGATGGAATGGAAACTTTATCCAAGC
CAAGAACAATTGTAGATAAAGCAGAGGCAAAACCGCTTGAAGTGACACAAGGTGAAATCC
GATTTAATCAGGTTGATTTTGCCTATAATGCGAAAAAGCCTCTACTGAAAGGCTTTGATT
TACATATCAAGGCGGGTGAAAAAGTGGGTTTAGTGGGGCGTAGTGGGGCAGGAAAATCTA
CTTTAACGAATTTGTTGTTACGTTTTTATGATGTGCAGAAAGGCTCAGTGGAAATTGATG
GGCAAAACATTTGTGATGTAACGCAAGAAAGCCTACGCTCGCAAATTGGTTTAGTGACCC
AAGACACCTCATTATTACATCGTTCCGTTCGAGATAATTTGCTTTATGGTCGTCCAACGG
CGACAGAAACAGAAATGCTTAAAGCCGTTGAGCGAGCCTCTGCCTCTGATTTTATTCCGC
TTCTCAGTGATGCTAAAGGTAGAACAGGCTATGATGCACATGTCGGCGAACGAGGCGTGA
AACTCTCAGGCGGACAACGTCAACGTATTGCGATTGCCCGAGTGATGTTGAAAGATGCAC
CGATTTTATTATTAGATGAAGCAACCAGTGCCTTAGACTCTGAAGTGGAAGTCGCTATTC
AAGAAAATTTGACCGAATTAATGGAAGGGAAAACTGTCGTTGCCATTGCACACCGTTTAT
CGACCATTATGGCAATGGATCGCTTGATTGTATTAGATAAAGGCGAAATTGTTGAGCAAG
GTAGTCACGAGGAATTATTAGCTCTCAATGGTGTCTATGCAAAACTGTGGGCTCATCAAA
GTGGTGGGTTCTTGCAGGAATTACAGGACGATATATAAGATAGAAGAACTATTTAAATCA
AAGAGTTGGTAAGAATCAGGAATATAATTATTACCAACTTTTTGTTTTACAGCCCTATGG
GGTTATTCATACTCTTCTAACCAAATCGTTAAAATCGCTTCCAAGATATGTTCATTTGAC
GCTTCTGGATCATCCTCAAAATCTTCCATCTCACAGATCCATTTGTGCATATCAGTAAAA
CGCACGGTGGTTGGATCTAAATCTGGGCTCATATCATATAGATTTTCTGCGATCATTCTT
ACATCAGTCCATTTCATTAGTGTGCTGCCTCATTTGCGTGATTTAAGTTATATTTTGGAA
TTTCAACAACGAGATCTTCTTCACCCACGATACATTGACAAGACAAACGGCTGTCGATTT
CTAAGCCCCACGCTTTGTCTAACATATCTTCTTCTTGATCTGATGTTTCATTTAAGCTGT
CAAAACCTTCACGAATTACAACGTGACAAGTAGTGCAAGCACAAGAACAGTCACAAGCGT
GATGAATTTCAACTCCTGCATTGTGAGCAACTTCTAATAAGTTTTCACCCGCTTGAGCTT
CAACAACCATACCCTCTGGGCAAAATTCTTCGTGTGGAAGAAAAACAATTTTTGGCATAA
TGTCCTCTATATTTTTAATTTATTGTAGGGACGCCACGCTTGGCGTCCATTCTTTAAATG
TATAAAAAGTTTATATTTAACGGACGCTAAGCATGGCGTCCATTCTTTTAAACGTATAAA
AAGTTTATATTTAATGGACGCCAAGCATGGCGTCCCTACTATTTTATGTACAAATGTTAC
ATACGGACACACGCAGTGTGTCCCTACTGGATTTTATCCCATCACCTCATCAACCGCCTT
ACCTGCTAAGGCTTTTTGAATGGATAAATTCATTCGTCTAGCGGCAAATTCTTGGGTGGC
AATATCAAGATCTTTAATACCTTGCTGGATAGCTTGGCGATCTGTTCCTTGTTTTGCGTA
AATCAATTTCTGTAATTCCGCTTCAATCCCTTTAAATTCATCAACCGAAAGTAGCTCTGC
ACCATCTTCTTGCAACGCAATGACAACGCTATCAATCACACGATCTGCCTCCACACGCTG
TTCCGCCAGCTGACGGGCTTCCATATCTTGCTTCGCATTCGTCATTGACGATTTAATCAT
TTCAGTGACTTCTTCGTCCGTTAAACCGTAAGACGGCTTAATTTGGATAGATGCTTGCAC
TTTGGTTGATTTTTCCATTGCGGTGACACTCAGTAACCCGTCCGCATCGACTTGATAAGT
CACGCGAATGTGTGCCGCACCAGCGACCATCGGTGGAATACCACGCAAGGTAAAACGTCC
AAGTGAACGGCAATCATCGACTAACTCACGTTCACCTTGTACAACGTGAACCGTCATCGC
TGTCTGCCCATCTTTAAATGTGGTGAACTCTTGTGCTTTTGCCACAGGAATAGTGGTATT
GCGAGGAATGATTTTTTCCACCAATCCTCCCATCGTTTCGATCCCTAGCGAAAGTGGTAC
AACATCTAGCAACAACATTTCTGCATCAGGCTTATTACCGACTAAAATATCCGCTTGAAT
AGCTGCACCCAACGCCACCACTTTATCGGGGTCAATAGAGGTTAATGGCGTTTTGCCGAA
AAACTCGCCCACTTGTTCACGCACAAAAGGCACTCTCGTTGAACCACCAACCATCACCAC
TTCACGCACATCTTGAGCTTCTACCCCAGCATCTTTCAAAGCTCGACGACAAGTCATTAA
CGAGCGTTTTACAAGCGGTTGGATTAGCTCATTAAATTGCAAACGGCTGATTTCACCCTG
CCAATTTGCAAATTTTGCAGTAAAACTGTCCGCTTGTGATAAGCCAATTTTCACTTGAGT
GGCAAGAGTAAGTAGTTCACGTTGCTGACTTGCTGTATTTGGCTGAATACCTGCTTGTTC
CGCAATCCAATTCGCTAACAGATGATCGAAATCATCGCCACCTAAAGCGGTATCGCCACC
TGTTGCCAAAACTTCAAATACACCACGGCTCAGGCGTAAAATCGAAATATCAAAAGTACC
GCCACCTAAGTCATATACGGCAATAACACCTTCTTGACCACTGTCCAAACCATAAGCAAT
AGCCGCAGCCGTTGGCTCATTTAATAAACGCAACACATTGAGCCCTGCCAAACGAGCGGC
ATCTTTGGTACTTTGACGTTGTGCATCATCAAAATAGGCAGGCACAGTAATCACCACGCC
AGCCAATTCACCCGCCAAGCGTTTTTCTGCAAATTGATTTAAGTGACTTAAAATATCGGC
AGACACTTCAATCGGGCTTTTATTGCCTTGTGGCGTTTGAATTAACGGCAAGCCGTTATC
CGTCGCAACAAATTGATAAGGCAGATTTGGATAACGCTGTTCAACATCTGCCAAAGAACG
ACCAATTAAACGCTTTACAGAAATCACTGTATGTTGCGGATCAGCTGCTGCTTGCTCAAA
GGCTTCCACACCAACAACTTTATTCTCAGCCGCATAATGTACTACTGACGGCACTAACGC
ACGCTCTTTCTCATCAAGTAATACCTGAGCTTGTCCGCTACGCACCGTTGCTACTAAAGA
ATTTGTCGTCCCAAGGTCAATCCCCACCGCCAAGCGATGTTGGTGCGGCGCTGCCGTTTG
CCCTGGTTCTGCAATTTGAAGTAATGACATTTTATTATCTCTCTATCATTTATTCCCCCC
TTTGAAAAAGGGGGGCTAGGGGGGATTTTTACAAGATCATTAAATCCCCCTCAATCCCCC
TTTTTCAAAGGGGGAAGTGTAATACTTAATTCACCGCATACCCCATATCATCAGGCGCAA
ATGTCGCTTGATAATGGCGTTCAATCGGTTGTTTTTGTTTTGTGTCTAAATTTATCACTT
GATTGCCGTTTAAATCTGCAATCTCAGCTTGCCAATTTTCACTACGCAGGCTGTGGTAAA
AACTAGCAATATCGGCAGTTAATGCCCAGCCGATAAATTGTGAATAATTTAAGCCAATAC
TTTCCCATTTCTGCTTTTTCGGGTGGAAATAATGAACTAAACCGACTTTTTCGCCTAATC
CGCCCCCGTTCACCGCAAAATAACCACCAATGGCATCATCAGCAATCAGTAAATGAAACG
GTCTTTCGCCCGATTGTTCAAAGGTTTTACCAAAATTCCACTCAAACAAACCGCGTGGCA
GTTTCTCATTACCCGAACCTAAAATGCGTAACCAGCCGTGATCGACTAAAATACCGCCCG
TTTCATAAATTACCGCACCCAGTGGCGTACTTGTCGGTAACTGCATTCCCACCAATTCTG
CCCCTGCATTTTCCACATCTCTCGGCAGGATTTCATAATGGTTATTCGCTTGCTTGAACC
AATCTTGCATAATTGTCCAAGCGGATTTTTGTTTATCATTCAGCTCTTCGAGGGTTTTCA
TATTTATTTTTCTATGTAGGGACGCCACGCGTGGCGTCCCTACTTTCTTTTGTGCGAATA
CCACACAATTAAAATTCAAACAACTTCTCTTCTACTCGCTCAATTTTTACTTTTTTAGTT
TCAATGTCGCTTCTAAAAAATGATTAAAATCACTTCTGTAAATACGATCCTGCTTTATTC
TAAATTTATCATATTCCTGTTCAGCTTTTAATTTTGCCATTTCGTGACTTATTTTTCCTT
TATCTCGTAAAATCGGATAATTTGATAAAGTTAAGAAGCTATCTAAAAAAGTTTCCCATT
CTGCCATTGATGTTAAAATTTGGCGAGTAGCTCTATTCTCTGCTAAATCTAAATAAGCTG
AAACCAACTGTTCTAACTCTTTCATATGTTGCTCGCTTAAATAATTTTTAGCAATACTGA
CATCACTCTTTAAAATTTTTCCATCCGGTGCATTTTTCCAAGTTGTTAATCCCATATTTA
TAGCTTCTGCATCGGCTTGTGTATAAATCAACTCTGCAGCTGTTTTGCCTGTAATCGCCC
AATGTAATTTATTTTGAACAGTGGAAAAAAAGCGTTTTGTATGGGCGGAAGATTTATCAT
AATCACTGGCTAGAGCATAAATATCGGTAATTTTCTCGTAAAATCGTCGCTCAGAAGCTC
TAATTTCACGAATACGTTCAACAAGATTAGTAAAATAATCTAAACCAAACTGTTTACCTT
GTTTCAAACGCTCATCATCAAGTACAAAACCTTTTAAAATAAATTCACGTAAAACTTGAG
TTGCCCAAATTCGAAATTGTGTTGCTTCCCGACTGTTTACACGATATCCGACAGCAATAA
TTGCATCTAAATTATAAACATTCGTCAAACGAGTAACTTGGCGATGACCTTCTTGTTGAA
CTATTTCCATTTTGGAAATGGTTGAAAATTGAACAAGTTCCCCTGTACTATAGATATTAT
CTAAGTGTTTAGAAATAGCCGGAACATCAACACCAAACAACTCAGCCATACTTTTTTGAG
AAAGCCAAAAAGTCTCATCTTGGTAAAAGACATTCACTTTTACTGATTCATCAGGTGTTG
TATAGAATAATATATTCGCACTCGTTGGAATCTGTAAGTTAGACATGTTAATTCACTCGT
CAAATAATCGGATATTTTAATTATGGCGAATCTGCCATAATTAAAACTCAAACAACTTCT
CTTCTACTCGTTCAATTTCTACCAATAATTTTTTAATAAAACGAAGTTTATCGTTAATGG
CTAGTGCGTCCGTCCATTGTTGAGCACTGAGAGCCTGTTCAAGTTGTTGCAAAATGACTT
TTTGCTGTTGCTCAATCTCTTGGGTGAAAGCGGTGAGATCCGCTTCGTTTTTTGTGGTTT
CAATGCTTTCTAAGGTTTCACGCCATTCCATTTGTTGCATTAAAAACGCCATATCTCGGT
TACTTTTTTGCTCAATATCTTGCTGTTCACCCGTATGAATAGCGATGATCGCTTCAGCAC
GCAAAATCGGATCTTTGAGAATATGTAACGCATCATTAATTTCCGCCGATTTCTGCATTG
CTAAACGCTGTTCTGTCGCAGAACTTGCCGCAAAATTATCGGGGTGAAGCGATTTTTGTA
AGGCTAAATAACGCTCAGAGAGTTGAGCATTATCTACTTGGAACTGCACTGGCAGATCAA
AAAGCGTAAATGGATTTGACATCAGAACCTCTTAGACGTTAAAACTTTCACCACAACCAC
ATTCGTTTTTCACATTTGGGTTGTTGTACTTAAATCCTTCGTTTAATCCTTCTTTGACAA
AATCTAATTCTGTACCACTCAGGTAAACAAGGCTTTTTTCATCGACGATAATTTTAACAC
CGTGTTGTTCAAAAACGTGATCATCTTCGTTTAATACATCAACAAATTCAAGGACATAAG
CTAACCCTGAACAGCCAGATGTTTTAACACCCAACCTTAAACCAATGCCTTTGCCACGGT
TTTCAAGGAAGGTACGAACACGATCTGCTGCGGTTTCTGTTAGGGTGATGCTCATTTTTT
CTCCTAATGAATTGATTTACTAAAACGTTTCTAGGGTGGGTCTTGACCCACCATTAATAA
AAGAGATGGGTTAAAACCCATCCTACAACCGCTTTAAACACAAGCGGTCAGATTTGCAAA
TTTTTCGCAAAAACCAACCGCTTGTTAAAGATTACTTACCGTTTTTCTCTTTGTAATCTG
CAATCGCTGCTTTAATTGCATCTTCTGCAAGAATTGAGCAGTGTACTTTTACTGGTGGTA
ATTCAAGCTCTTCTGCGATGTCGCTGTTTTTGATTGCTTGAGCTTCATCTAATGATTTAC
CTTTTACCCATTCAGTAATAAGTGAGCTTGATGCAATCGCCGAACCACAACCGTAAGTTT
TGAAACGTGCATCTTCAATGATACCTTGTTCGTTTACTTTAATTTGAAGTTGCATTACGT
CACCACACGCTGGTGCACCCACCATACCTGTACCGATATCTGATGCTTTTTTGTCGAATG
AACCTACGTTACGTGGGTTTTCATAGTGATCAATAACTTTATCGCTGTATGCCATTTTTT
AATTCCTCTGTTTTATTCTGCCCCCGTTTACGGGGGAAGTGGTTGAGCGAAGCGAAACCG
AAGGGGGATTGAATATATAGAAAAATTTACTTGATTATTTGCCCCCATCACCTTGCTTCG
CAAGGTACTTCCCCCATTACATGGGGGAAGAATTTCATTTTAATGATGCGACCACTCAAT
TGAGTTTAAGTCGATACCTTCTTTGAACATATCCCAAAGTGGTGAAAGTTCACGTAATTT
TGTTACTGCTTTTTTCACGATTTCGATAGTGTGATCGATCTCTTCTTCCGTTGTCCAACG
ACCGATTGAGAAACGGATTGAGCTATGTGCTAATTCATCGTTTAAGCCTAATGCACGAAG
TACATAAGATGGCTCTAAACTTGCAGAAGTACAAGCAGAACCTGAAGATACCGCAATGTC
TTTTAATGACATCATCATTGACTCGCCTTCAACAAAGTTAAAGCTGATATTCAGGTTACT
ATCAACACGTTTACCTGCTTCCATTGTACCGTTCACATACACTTCTTCCATATCTTTGAA
ACCGTTGTATAAACGGTCACGAAGTGCTTTGATGCGTGGCATTTCAGTTACCATTTCTTC
TTTTGCGATACGATATGCTTCACCCATACCAACGATTTGGTGAACAGGTAATGTACCTGA
ACGCATACCACGCTCGTGGCCACCACCGTGAATGATCGCTTCTAAACGTACACGAGGCTT
ACGGCAAACATATAAACCGCCGATACCTTTTGGCCCGTAAAGTTTATGGCTTGAGAAAGA
CATTAAATCTACGTTTAATGCTTGAACATCCACAGGGATTTTACCTACTGATTGTGTTGC
ATCCACGTGGAAAATGATTTTTTTTGCACGGCAGATTTTACCGATCTCTTCGATTGGTTG
AATAACGCCGATCTCATTGTTCACCTGCATTACGGAGACTAAAATTGTGTCTGGACGAAT
TGCAGCTTCTAATTTAGCAATATCCACTAAACCTGTTGTTTCAGGCTCTAAATAGGTCAC
TTCAAAACCTTCACGCTCCAACTGACGGCACGTATCTAATACCGCTTTATGTTCAGTTTT
AACCGTGATGATGTGTTTACCTTTGGTTTGGTAGAAATGTGCTGCACCTTTAATTGCAAG
GTTGTCTGATTCGGTTGCACCTGAAGTGAATACGATTTCACGCGCATCAGCACCGATTAA
ATCAGCGATTTGATTACGAGCTACATCAACCGCTTCTTCTGCTTCCCAACCAAATTTGTG
AGAACGAGATGCAGGGTTACCAAACACGCCGTCCTTTGTCATATATTCCATCATTTTTTT
TGCAACACGCTCATCAACGGGCGTAGTTGCGGCATAATCCAAATAAATTGGTAATTTCAT
TGTTACTCCTAACTAAGAGATTTTTATAAGATTAATGGTGATGATCGTGGCAGTGAGAAC
TCTCACAATCGTGATCGCTATTTTCTTCAACTAATTCGGCTAAAGTTATCGTATGTAAAT
ACTGTTCGATTTGATTTTCTAAACGCTCCCACAACGAATGGGTTAAACAACGACTGTTAT
TACTGCAATTCCCATTGCCTTTACATTTAGATACATCAACACTTTCATTCACAGCGGCAA
TAATCAAGCTCACATTAATTTCCTCAGGCGTTTTTGCTAACTGATAGCCACCGCCAGGGC
CTCTCACACTATGCACAAGACCTTCTCGGCGAAGTTGTGCAAAAAGTTGCTCTAAATAAG
AAAGTGAAATGGCTTGGCGATCTGAAATATCTACCAAACTCACAGGCATATCTTTGCCAT
GCAACGCAATATCTAAAATTGCAGTTACAGCATAACGTCCTCGTGAAGTTAATTTCATAC
TCAAACCTTTTAAAAATGCTCGATTGTTAAGAAAGAATTCTATATACCCTACTAATTTAG
TCAATATTTTTACACAAATTAAATCAAAAGGTTTTTGTAATCAATTTGCTAATCTTATTC
ACATAAACATTATTTTAAAGTTTAGATAAAACACTAAGCGGCGAAATTCTAAACTATTTT
TATAACCATAGTTAAAATCCCACCGCTTACATCAAGATTACAAAGTTAGCAACTATTTGT
AATCATATTGATAATAATCATAACGATTAGAAGCCTTACGTTTTATACCATTCAAAATAA
AACCTTTAATAAAGACCCCTGCACGTTCAAAACGTTCTTTAGCTAATCCAACTTCTTTAA
GTGTAGTTTCACCAAAACGCCCAACAAGTAAAGATGTTCCTGCATACCTACCAATAATAG
CTGCATCTGTAACAGCCAAAATAGGTGCTGTATCCACTATCACTAAATCATATTCTTTTG
CCGCCCATTCTAATAGTGCCTGAAAACGAGCATTAGATAGTAATTCAGATGGATTTGGTG
GAGTTTCTCCTTTAACAATAATATCAAAATTATCATAATGTTGAATCACTTGTTCAAAAG
GAATCTGCTGTGCAATCACATCACTCAATCCAACCTCTTTTGCTAAACCTAATAATCGAC
GCAAATAACTCCTTCTTAAATCTGCATCAATTAACAACACCTTGTGCCCAGCTTTAGCAA
GAACATTAGCCAAATTGGTTGAAATAAAACTTTTTCCCACAGACGGAGAAGCTCCAGAAA
TCATTAATATATTATTTTTAGCTTCTAACATTGCAAAATGCAAACTTGTACGCAAACTAC
GCAAAGCCTCAACTGCTGGATCTGTAGGCGTTGACTCCGACAATAATTTAAAATGCTGAA
CCTTATGCTTAGAAAAAATAGGCTGTTCATTTGAATATGGAATCGTAGCATACGTTGGCA
AGCCTAACACATCTAATTCAGATGTTCCCTCAATACCTCTATGCAGTAGCGTTTTCGCTA
TCGCAGTAACTGAGGCAAAGATAAGTCCTAACATAAATGCCAAGGCAACCACAATCATTT
TTCTAGGTGAAACGGCATTAGGCAAAACTTGCGCCTCATCTAAAATACGAACATTTCCTA
CCGTACTAGCCTTAACAATTTCTAACTCTTGCATTTTATTCAACAATTGAATATAAATTT
GCTGGTTTACCTCCAAATCTCGAGTTAACCGAATAACCTCTTTTTGAGTATTAGGTAAAC
GTTCTACTTGTTTATTTAAACGAATTTTTTCCTCATTCAATACTTTACGCTTATCAATCA
AAGCAACATAAGCAGGGTGATTTCGAGTGAATTTCTGAGAAATTTCACTCTCCTTTAATG
TTAACTCATTTAAATCTGCTTCTAACTGAACTATAGTATCTAATGCTGATTTAGCTTCTA
GACTGAGATCTACTGATTCATTTTTTAAGCGGAATTCATTCAAATTATTCTCAGACTCTG
CCAAACGAGCTTTAAGTTCTGGTAATTGTTTAGACAAAAACTCTAAACTCTTAGACGCTT
CTGCAGAATCACGAACAATATTTTGCAGCAAATAATTTTCAGATACACTCTTTACTATCT
TCTTAATTTTAGCTTTATTCTCTCCATTAATAGAAATTTCAATAATGCCTGTCTGCTTAC
CACTCTCTGTCACCGAAATTTGTTTTTGTAAAGAGTTAATTGCTAACAACACATCATTCT
TTTTAATTTTAAATAATTGTCCTGGCTTAGCCTCTAATTCAGAAATCGCAAACGAAAAAT
CTTCCGTTTGATACTTTTTCCCAATGCTCCCTTCAAGAACTTTTTCATCTGCGAAAAATA
ATGAGAACTCTCCAGCATTCTCCCCAACCTCCAAAATCATCTCTTTCATCTGAGGATTCT
TAGGCTCAAATAAAGAGAGCGACAATTGTGGTTCATATCCCATCAAACGATGAAGACCTT
TACTAAGAAAAGGGATCGAGAATTGAGGTTCAACTACCGTAGTTAAATTAAGTTGCTCAA
CAGTATTAGATAAAACCATTCTTGATTTTAAAATTGCAATTTCAGTACTTGAAGATGCTT
CACCCTCTAAAACTCCTGGGAAATCGTTTAAAAGCCCCCTTGAAGATTTACTTTCTACTT
GAATTGAAGCATTCGCAGTGTAAACAGGCGGAGCTAGTAAAACATAAGCAACACTAAATA
ACGTCACCAACAATGTAAAAAGAGCTATCCACCACTTATAATCTAATAAAGCCCCCAACA
ACTTTACTAAATCAATTTCATCATGATTATTTTCATTCATCTTTTAACTGCCTTAAAATT
AGAGTTTCAATTTCCATCTCAATGCTGCATCCTCAATCAATGCATAAACCTCTCGGAACA
TATCTTCACTTTGACGATAAGGATCTGGAATATCTTTATTGCTATCCAACCAATGACCAA
ATAACATGACTTTTCCAGAACTTTCTGGTGAAATTTGTCGAACCAAGTCAATATGAGCTT
TTTCCATGACAAGAATCAAGTCTACATTCTTACATAGTTCAGACGTTAATTGCTGTGAAC
GATGTTCAGAAAGATCCACTCCACGAGAAATAGCAACTTGTTGCATTGTTGGATCTACAC
CTTTTCCAACTAAATGGCTACGCTCAGCTGAAATACCTGCTGAAAAAATACGCTTTTCAG
GAAAATATTGTTTTAATAATTTTTCTCCGACGGGGGAGCGGCATATATTACCGATACAAA
CAACTAAAATAGTTCCAAACATTAATTACCAATTCCTCACTCTTAAGATAGACTCTGTTA
GATTATTGAAACCAGATAATGACGGAACAACATGGGCAATCACTCTATTCCAACGAGTTG
CTGGCGCTGTTGTCACATAAACAATGTCATAAGGTTTTAAATAAAACTCTGTTCCTAATA
CATAGGAAGTTGCATTAGTCAAATCCAATTGATAAATATCTGCAATCTTATCTATTTTTT
CAGCTTCATTTGAAACCGTTGACTTATTTACATCACGTTGACCACGAATAACAAAAATAC
CCGTTGCATCTGCAGATAATTTATCAATTCCCCCACTTTGAGCAATTGCTTCAGTTAACG
TCATACCATAATGAGTAATTTTCAACATCTGAGGTTTTGACACTTCCCCCACAATAAACA
CCTTATTCGCATCATTGCGTGGAATATGAACCACATCGCCATCAGATAACAAACGATTCT
GCGTTAAATTACCAAATTGAATCAATTCTGCTAAAGAGACTTTCTCCTCTTTGCCATGAC
GAGTAATAGTCACATTATGCCAATCCGCATTATCAGACAATCCTCCAGCCTTATTTACAG
CATCTAACAAAGTTAGAGGAATATTAGTTAAAAATTGCTGTCCTGGATTCTTGATTTCGC
CTGTTATATATGCTTTTTTAGATTGGTATGAGGCAATTGTTACCTCAATTTGAGGATCAG
TGACATAGGCTGAAAGAGCTTTTGCCAATTTATCACGAACTTGATTTACTGTTAAGCCAA
CAACATTAAGCTGCCCAACATATGGATAAAAGATAGTTCCATTAGCATGCACTTGATTAC
CTGATTCAGCGGCAGAACGATAAGCACCCGCAGGAGTTGTCAATTCAGGATGCTCCCAAA
CTGTGACATTTAATATGTCGCCAACACCTATCTTATATTGATAACGCTTAATTTGTTGTT
CTAAACCAATGTTATCACTTGCTTTCACCGTACGAGGAGCTAATTGCTTTACTAACTGAG
GCGTAATTAAATAAGCATCCACAACCTTCTTAAAGTCCACATTCTCTCCTCTTACTTTTA
CATTTGAATTAATAGGAGATTGCGTCGTAGGATAAACTGTAGCACATCCAGATAAAGATA
AAGCAATTCCGGTGGCGATAAGAGCTTGAGTTAGTTTACGCATAGTTTGTTCCTTATTTA
TATAATTAATAGAAGTCTATTATAACAAGTGGTTTGATTTTGTAAAAATTCTCAATAATG
TAGAGTGTTTGTTACTTAAAGTTTTATGTATTAGTTTATATCGTTGCCTACCTTGCACCA
AATCCAGTGAGCATTGTTTTAATTGTCTTGAAAACAATGAGAATATCTAACCAAATAGAA
AAATTCTTAATATAATATAAATCATATTGTAATTTTACTTTAGTATCATCTACATCTGCA
GTATAACCTTGAAGAACCTGTGCCCAACCTGAGATTCCTGGTTTCACAATATGTCGGTAG
TTATAGAAAGGAATTTCTTTGATAAACTTATCCACAAATACTTTCTGTTCTGGGCGGGGA
CCGATTAAACTCATATCCCCCTTTAATACATTAAAAAATTGCGGTAGTTCATCAATACGC
GTTTTACGAATAAATTTACCTACCTTTGTTATACGCATATCATTTGTTGTGGCAAATTTT
GTACCATCTTTTTCAGAGTCTTGACACATGCTTCGGAATTTATAAAGATTAAATTCTCTT
CCGCCTTGACCTACACGTTTTTGTATAAAAAGGACATTTCCTTTGCTTTCTAAGCGAATA
GCAATTGCTGTGATAAGCATAATGAAAACAGTGATTGGCAAAGTAACTAATACAGCAATA
ACATCAATGATTCTTTTAATGATCTGATAAATTCCTGATGGTTGAATAGCACCTAAATCA
TTTTCATAAAAATAACGTGATCTCACACGGCCTGTTAATGATTCCTCCAAATTTTTAGCG
TTATATATTTTGATATTCATTAACGCAGATTCAGCTAAAAACTCCTGCCATTTTTCTGTT
AAATCTTCTGAATAAAGATCAACAACAATTGCATCGTAAGTTCTTTCTGATAAATCTGGT
TTTTCTAATTCCATCCAATTAACAGTGGTAATACTTTCTAAATTTTTTATCCTACCAAAA
GGGACGACTGCGATACTTTGTTTAAAATAACGAAGCATTATAAAATATAGCCCCCCCGCT
AATATTAACGTAATAAAAAAACTAAGAATAAAGAGTGACAAGGAATAATCTACTTTAAAA
AATATCAAAAATAAAATAAGAATTACATAAATAGATATAACAGCACTTAAAATAAATCCT
GTTGAACGATTTCCTGGGTAACTCATTAACCTCCTAAATAGGACTAAAATAGCACATTGA
CTAAGAATTAATGAAATAATAAATTCACCATTCAAATCCTCCCCTAATAGTATAATAGGA
AAAATAATATCAAATATTAGCATTACTATCATCTGAAAAAATATATTGGTGAGGAATTTA
TTAAGTAAATTGCTATATCTATGTAGACTATTCATTGATTTTTCCTTATCAATTAGGACA
ATTATATATGTTTTACAATTCCATTCATTGCGTAATGAATAAAATAATAAGCAGATTTTA
ATCTACTTAATTTTAGTATATTTCTATATATACTCCATTGCCATTTAGCTGCTTGATATT
TATTAGCGGATAATGATCCCTGATAAACTTGGTGATGACAGAGTATATTATCACTTAAAA
CCTTGTGAGCTTTATAACCTAAACTTAAAATATTTAACCAAAAAATGTAATCCTCATGCC
CATGATTAACAAACCTAATATTTTTAGCTATATCAGACTTAAACATACAAGTTAGATTTC
CAATTACATTGGATTTTAATAAACGTTGAAAATCACACTCATTTGGAGAACTTATTTTTT
TAATAAATTCAAGGCTAGAATTCACTTGATTATAATCCATATATGAAATATATAAATTAT
TCTTTATCATGAAATCCAACTGAACACATAATTTATTTTCTAACCAGATATCATCAGCAT
CTAAGAAACAAATATAATCTCCAGTTGCCAAATCTAACCCTTTATTTCTAGATGATGATA
CGCCTTCATTTTTATCATTCACTATATAAAGAATATCTAACTTAGATTCTTTAATGAAAG
AGATTATAATATCATTCGTGGAATCATTAGAAGCATCATTAACTACAATCCATTCAAAAT
TCTGAAAAGTCTGGCAACAAAGGGAATTGTATACATTATACAGAAACTTTTCTGAATTAT
AACAAGAAGTTATAATTGATATTTTATTATTCATATTATTTCCTTTCACACTCTATTCGA
GAATTAGATAAATCTTCGGGATGAGAAAAAATCTTACAATATGTAAAACCTCTGATATTA
GATTGAATAGCAATATTCCCCCAATCATCTGCTAAATAACAAAAATTTTTATGTGTACTA
TACAATCTTTCCACAACAGCTCTAGAAACCAAATAACTACAAGTTCGATATAAAAAGAAT
CCATAAAAAGGGGAGCTGAGAATTCTTATATTTTTTCGAAAAAGAAATTCTATCAATCTA
GGTCTCTTCAAGCCCTCTTGCCCCCCTAAAATATTAATATAATCACTATAATTTTGATTA
ATAATACTCTCTATTAGAAAAAATAAATTACTGTTTATAGTTATATCATCTTCAAGAACT
AATAACCATTCCTTATCACTATTCAAAAAATCATGATACACGGAAAAATGGCTTAACGTA
CACCCTAACTCACTTGGAGTGATATACCCTCTTTTCTTAGCTCTACCTTTTAACATCCGA
AGATATTTAAAATATTTCATAGATAATAAATTTCTTCCATCAATAGCATCAAAAAAAGAG
AAATTCATTGTGTCCTTTAATTCATTAATAACATTTTGTCTTTTCTCTATTTCATTTTTT
AATGAAATTACTTTAACCAATACAGAATCCTCTAGAATCATGATTTTAAAACTTTCTCCC
ATTGCTTCAAAAATGAACACATTGAAAATTTAGACAAATAAACGCCATAAGCTTCTTCTG
AAAATTTTTTATATACTTCTTTATTTTGTATATAGTCTACCATTGCCTCTTGTAGTTCTA
AAACACTATTAGGAGAAACCAACCTACCCGTTTTTCCATCAACTAGAATTTCTGTACATC
CCCCAACGCTAGTAGATATAATAGGGACTCTTGATGACATAGCCTCTAATAAAATCATTG
GAAATGCTTCGCTTAATGAAGGAGATATCATACAATCTATTTTAGAATAAAACTGCCTCG
GATTAACCACCCCCATAAACATAACTGAATGACTTATATCCAAGTCTTTTGCCAACTGCT
CTAATTTTTTCCTTTTATACCCATCTCCTGCAAATACTAATTTAGTATTAGGATATATTT
TGTGAATAAAACTAAAAGCTTTTATTAAATTACGATTACCTTTCTTTTCTATAAGTCTAC
CTATTCTACCGAAAGAGATTATACTAGGATCAGATTCATTGACTATATTAATTTCCTCAA
TCCCTGTATAAATTTTAACGGTTTTCTTATATAAATCTCCATATAATCTAGTATTAGAAA
CAGTAATATCATTCAAAGCAACAAATAAAAATAATTTTTTATCAAACCTATATGAAACTA
CCCTTTTTAAAGCATGTAATATCCCTCTATGATAGGGTTTATATGTTAACCATTCTTCAT
TGCTATGTCCAATTACTATGATCTTATCATGCGGGATAAAATTAGAAAAAACCCCTATTT
CAGATAAGCCATTTAAAATCACAAAATCATATTGATTCTCTTTTAAAATTTTTCTAATTA
AAAAGATACTTTTTAGAGCTGCTATATGTTGAGTTTTAGCTACAATAAGGCGTTTATTAT
TACATTCTAAATTTGTAAACAAACGCTCATTAGATACAATAAATTCTGTAATAAAACCTA
ATTGGTTAAGTATATTATTTAATTGTAGTAAGTAAGTTTCTCCTCCACCATAAACTAATG
CTGGAGAAACAATTAAAATTTTCTTATCCATTAATACCTTCTTAGATTATCAGGTTTATA
AGTAGCTATAATACTAATGACAAACCAAAAAATAGGTTGCATATAATCAAACTTAAGCAT
TCCTAATGCAATAAATAAAATTGCAGAAAGGGCAGATGTTGAAAATAATTTTTTTAGAAA
AAAATAATAAAATATTACAGTTATAGGAATCCCAAAAGAGAATATTAAATTAAAAAACAA
TCCTGCATCTCTTATATGAGAATGGTATAACGTATAACCACCTAATTGAATTGGAATTTC
CGACATATAAATACCATGGCCAACCAATAAATCCAACCAACTACTTTCTAATAAAAAATA
AATTATAAGACTCCTAAAAGAAATTGCATCATAATCATCATAAGATAGCCTATATCTTAG
AATCATATACCCGATGTACAAAATAATACTACCTAATACTAAATAGCATATAATATTTTT
TCTTAAATTTCCTAATATTATACTAAAAAAATAAATAGGAATAAAAACTAATATTGATGT
GAACGATAATGTGATAGTAGGAGACAATATTAGATATTTTTTAGACATATCATTTTTTAA
AAAAAAATATAAACATACTAAATACGCTATAGTAGAAGAAGCATTTGATGGTTCAATTGA
TAATCCTGTAGCTCTAATCAGTCCTAAACTAGAAATAGTATTACTATCAATCCTACTCTG
ATATTCCCCCAAAGTAATAATATTATGGAAATCAAGATATATCTTGAATGTAAAAAACAA
GATATATTGCAAGATAATAATTCCTATATAAAAATAGATAAAATACTCTATAGCTCGTAT
ATAATAGACTCTTTCAAACCCTAAAAATATCTTAGCAAAAATAACCGCCATAAAAAAATA
TAAAAAAGAAATCAAATATAATTTATCGCTACTATCCTCAAAGGTTTCCCACCCACAAAT
CAAATACCCAATAAAAATAATGTAAATAATAAATTCAGAAAAAGAATATCTCAGTAATAA
CCTTTTCCCTCCCAACAAAATTAATACAGAAAACATTATTGTTAACAAACCAAAGTTCAT
AATAGACACACCTACCATAAACAAAAAGGGCATTACTATATTCATATTATATCCGTTGGA
ACTTTCATTTTAATAATCTGCTGGGGATCTAAATATTTAGACGCAACAAAAATATGATTA
CTATCGCCTAATCCAGAGCTAGAAAATAAAGATACTCCTTTAATAAGGCTATAGTTACTA
TACATTAACTCCAAAAATTCTGATGGAATATCCTTATCTAGGAAAAACAAGTTTTTATAT
TCACTCAATAATCCCTCATAATTTATAGTATCTCTTGGGTGTGGTTTCAACAAAATAAAT
TCATTAATAGATAAATTTCTTATGAAATCTTTTATAATCCTTAAATATATATTAATATGC
TCTTCTCTAGAAATAAATCCATCTTGAAATAATGGTTGTGTATATATAATAAACTTAGCA
TTATCCAGTAAAGCATGATCAATGGTAAATAACTTACTAATAATACAACTTCGTTCCTGT
ATATAAGGACGTTCTAAAATAGATATAGGAATAGTTACCACCTTATTCAAAATATCACTA
GGAACTATATTTCTGCCAGTCAGAATTATTTTTTTACAGAATACACTCCGACCTAACCCT
AACCATTTTCTGTATATAATACTATATATAATCCCACGCTTAGGCCCTAGATTTGCGTAA
TTACCATACCCATCTTCAATGAGAACATATGGTTTAGCTAGCAAATTAGACATAAATAAA
TGATCATGTCCAATACATTCAGAATATTTATATCTAATAAAAAAACTAAGTATACTAGAT
AAAAAAATATATTTTGAGTAACTTAAAATTCCTTTTGGATAAGGAATATAAAATAAATCA
ACCCCTAATTTTAATAGTTTCTCTCTTATCTCTTTAGATATTCCATCACTGACTACAAAA
GTTATATTTTTATGACCGAACAAAACCACTGAATATACTAATCCAAACATAGAATTAATA
ATTACTAATTTTTTTTTCATTTTTAAGATCTCAATTAACTAGATTTACTTAGAACATACA
AAATGATTACACTACTTACAACACTCGCCCAAGGAATATAACTAATCTCCGTAAACATTA
ATCCACCTAGTGCTACTAAATAAATCCCTGTCGATAAAACAGAGCAATATGAAATCTGTT
TTGTTTTTCCGTGATAGAACAAATAATTTACTAAGAACAAATAGGGAATAATCAAACTTG
TTGAAAGCAAGAATAATACGATATAGTATTTCACTCCCTGAAACTGTTCGCCTAACAACC
ATAAAAAGAGTTGTTCGGGGATTAATAGTGTTATCAATGAAGGTATTGGCACAATAAATA
ATGAATATATTACCCATTTTTGTAAATGTTTTAATGTTACTGTGCCTTGCTTTAATCTTT
CAAATAAATAAGGAACCAATGCTTTGTTTATTGCCAAAATGACTACCGACAAAATACTCG
CAATTTGTACCCCCATCGCATACAAACCAAGATCAGCTTCGCTAAATCTGTGATAAATAA
ATATTCTATCTAACTGTCCTTTTATAAAGAAACTTCCGTGATGAAATATCATTGGAAATC
CGAAAGCAATTACATACCATAATGCGAGCTTATATTGTGCGATATTAAAAATTTTAGTAA
CCGTCTTTCGCTTATAAATAACATAAGCTAGAGCAGCAATAAAAATATTGCTACATAGTA
CTGCTAAAATACGCTTTTCTACCAACGCTGTTTCATAGATTTCTAACATCAACACTGTGA
ATACTGCATTGGTTATTGCAGAGCCTAATTGAATTAGCGTATAAGGAAGCGCTTGTTTTT
GGCATTGTCTTATACTAAGTTGTACTACTAGAAATACTTTAAATATGCTACTTAATACTA
AATAAAACATAATTTCAGATTTTGCTATCCAACAGGCGATGAGTCCTAAAGCTCCTATCG
TAATAGTATAAGCATACCCCGTTGTTACCACTAAATCTAAAGAACGTTTTCCATATCGAT
AAAAATAGCGGGCAACAGCACCATCTTGGCTTAGTCCAATAAAAATAGCAAATAATGCTA
AAAATGTTTGATAATAAGAGAGTTCTCCGAATCCCTCTACTCCTAATTTTCTAGATAAAT
AGGGCAGTAAAAGAAAAGGAATTGATTTTGAAACTAACTCTCCAAATAGATAGATTGCAC
TATCTTTAATAACTTTCATTGTTTACCAAACTTTCAGCAAGTTGCAGATCCAATGTTGTA
TCAATATCAATAGAGCGGTAACTTGGCATTAAATAAAACTTCACTTCAGGAATAAAGAAA
TTTTTTTCTTTTAATAAACTTGCGGTATCGTTGATGTAAATCGCACCATTTGCTCTATAA
GCTTTAGGCAACGACTGACGAGGAGCTTCAAAATCGCTTAATTGATTAATAGGCAGAATT
TTATGATTTTCGTCCAAAATAAACGATTTATAAGGGTGGTGTTCGCATTCACATGCTGAC
ACGACTGATTTACAATTTCCTGCCAAGAATAATTCCATGGCATTACGAATATCCAAACCT
GAACGTAATGGACTAGTTGGTTGGAAGTGTGCAGTGATACCTTCTGTTAATCCAAGCGTT
GTTACACAATGTAAAATGGTATCAATTGTTCTAGTATCACTTTGAGCCAATTCAGCAGGG
CGGCGAAATGCTGTTGCGCCATATTTTTCTGCTTCAGCAAGAATTCTGTCGCCATCTGAG
GTTACAATAATTTCGTCAAAAGCCTCTGATTCTTGAGCGGCTAAAATGGCTCGCCCAACT
AGAGATATTCCTCCAACAAGTTGTAGATTCTTATCTTTGATTCCTTTTGAACCAGCTCTT
GCTGGGATAATGGCTACTTTTTTCATATTTATCTCCTTTACATGCCCCCATCCCCCTCGC
TATCGCTCGGGGACTTCCCCCATAAATGGGGGAAGAATTTTTATCTTCAGACTACATTAC
TTTTTTAATACTTCTCCCGTTTACGGGGGAAGGTGCCCGAAGGGCGGATGGGGGAAATCT
CTTTGTATATTTGTATACATTCCCCTAATTTCAATCACAACTCATACAACCCACTCGTAT
CAAAACTCAACGCTGGAAATTTTATTGATGTAATTACATCACCTTCCACCACAGGTTGCA
CGCCTATGTAGCGTCCATTTTCTAGCACATAAATTTGGATATGTTGTTCTTCCGGGCGGA
CTATCCAATATTCACTTACGCCTTGTTCTTGATAGAGTTCGTATTTGTCTTTCATCTCTC
TTTTTGAATTACCAGGGGAGAGAATTTCAACGATTAGATCTGGCGCACCAATACAGCCTT
TTTCGTCCAATTTATTCGGGTCACAAATGACACACAAATCGGGTTGCACTACCGTTTTGA
TTTTGCCATTGCTGTCTGGAAAACGAACATCAAAGGGAGCAACATATAATTCACACTGAT
GACTATCAAAAACATCTAAGAATGCTTTTGTTAATTTCATCGAAATCCGTTGATGTAATC
GATTAGGCGCTGGCGACATTGCCATTATTTTGCCTTTGATAATTTCAACGCGCTCTTGAA
ATTTCCATTTTAAATAATCGCCATAGCTATAACTGCCATTTAAATCTAATTGGCTAAGGC
TTGTGATTTCATTCATATTAAGCTCCGAATTACTTAGCTGTTTATGTGAGTTTTATCTAG
CGCTTCGCTATCTTATTCCCAACTCAAAAATCATTGATTCAACTTGGTAGCTAAACTTGA
AACAAGCGGTAAGTTGGAAGCCATTTTCTGTAGAAATAATTTCACTGGTAATCTCACAAG
GCTCAGATTCTGTTGATCGAGCTTTGCTGGTTAAAAATGCTAAAGCGTCTTCAGCTTCTG
CTTTAGTAGTGTAAAGTTGAGTAAAATTTACAGCACAATCACTGTTATCAATAATAGTTC
CCACATCAATAGAACAGCAGGAACTTGAATTACATTCGGACATATTTTACCTCTCGAAAC
TGGCAAACTGTATTCTTATACCACTGATTGTACTACCTTTTTCCAACAACAACAACAACA
ACAACAACAACAACAACAACAACAACAACAATTTTTAGTTTAAAAAACATCCATTTTAAG
ATGTCATCTTTTTATTTGACTGGTCGGAACTCTTTGTATTTTAGAGGAATTTTATTGCGA
CCGATGATTAAGCTACGTAGAATGACAATATATTTTCATTTCAGTTCTTTAATTTATTTT
TTACGTGAAATAAATTAATTTTGATACAGTCGATTCTATAAAGGATTACCTAATGAATAA
ATTTACTAAAACAGCTCTTGCTTCTATCTTTACTTTTTCTGCAGCTGGTGCTTCTACGGC
AGCGTTCCAATTAGCTGAAGTGTCAACTTCTGGTTTGGGTATGGCGTATGCAGGTAATGC
GGCAGTTGCAGATAACGCTTCTGTTGTGGCAACAAACCCAGCATTAATGACCAAATTCAA
ACAAGTAGAAATTTCTGCAGGTGGGGTTTATGTTGATGCCGATGTTGATGTTGAAGGTTC
TTTTAAAGGTTCTTTTAATAGAACAGTAAATGGAAGAGCGATTCCATCATCAGCAACAGG
AAATGCAAATGCAAAAGACATTATTCCAAGTGCAATTGTCCCTAATTTATATGTTGTTGC
CCCAATCTCTGAGCGTTTTGCTGTGGGTGGCGGTGTTAATGTTAATTATGGCTTAAAATC
AGAATTTGAGAAAACCTATAGTGCTGGCGTATTAGCAGGTAAAACAAAACTTAGTGCGGT
AAACTATAACTTCAGCAGTGCTTATGATCTTGGCTACGGATTTAGCTTTGGTGCTGGCTT
AAATGCAGTACATGCAAAAGCAACATTAGAGCGCCATTTTGGTGCTTTGAATCCTATGGC
ACCGACAGCGACAGCAAGTCGATTAAAAGGCGATAAATGGGGCTTTCGTTGGAATGTGGG
CTTAACCTATGATATTAATGAAAACAACCGTCTTGGTGTTGCATACCATTCTCCAGTGGA
TTTACGTTTCAAAGGGAAATATATGGGTACTCAAAGTACCAATGTTGAAATTCCAGGTCG
CTTAAACCTTGAATTACCAGCATATTGGGAAATCTCAGGTTATCATAAACTTACTGAGAA
ATTGGCTGTACAATATAGCTATAAAAAGACACATTGGAATAGCTTCCGAGAACTTCGTGC
AACAGATAACAACGGTAAAGTATTGTTACAAAAAGATAAGAAGTTCAATAATAACTCTCG
CATTGCGTTAGGCGTGTCTTATGATGTGATTGAGGCATTAACATTACGTGCAGGTATTGC
TTATGATGAAAGTGCAAGCGTGGCACATCCATCTATCTCAATCCCTGATACATATCGTAC
ATGGTACACTTTAGGTGCAACTTATCGTTTTACTCCAAATTTATCTGTTGACCTCGCTTA
TGCGCATTTGCGTGGTAGCAAAAACGAATTCACAGAAAGCCAAGCAATAAGACTTCAAAG
TGGTGCTGTAATGAATGCAGAAGGTACCTTTAAAGTTAAATCAACTGCTAACCTTTACGG
CTTAAACGTAAACTATAAATTCTAATTTTCATTTGATGTAACCTCAAAGGCGTGTACACT
AAGTGGTACGTGTCAGATTATTGCCAAAGTAGCTTGTATGGTGGGTCTTGACCCACCATA
TAGCCGTAACATATTGATTTTATTGGTGGGTTAAAACCCACCCTACAATATTCAATCCAT
CT
>H68 Scaffold3
CGATCACCGTTAAGTTGAAATGGGTGTTTACACAGAATTTGGGATAGGGTCTAGTTACCA
AGTATAACTGATATCTACACCTAAATTTACATTAGAATATTGACTACCATATTTTTGCAA
TTCTAATGTTGAACCTACTTTCAATCCATTTGAAAAAGCTTTATTAATACTAGTTGCCAA
TCCATAAATTGTATTATGTGAACTAATTTTATATACATTACTCTTATCATTAGATTGAGA
TAGTTTCAGACTGTCATTGATGAATACAATATTTGGTCGGATATTTACATTAATATCATT
TATCTTATACATAAGATTCACACCAACATCTCCAGCATAAACTGTTCTCTTATTAACAGC
GACATCCTGATCTAACAATGTTCTATTGGAACGAGAAATATAGGCACCAAACGAAGGACT
CACACTCAGATCTTCACTCAATCTAAGTTGATAAGCATAGTTCAAATAAAGATCAACATT
GTTATTACGTTCAATAAAGTCTTGGTGTTTTACGCCACGGTAACGAATAAAACCAGCAAT
CTGATGATTATCCAGTTGATATTTTGCTCTCATACCAACATGATAACTTTTTTGATGTTT
ATTGCTATATTCAAAAAACAATCCAGCCTGAACTTTTTCACTAACCGTCTTATTTCCACC
TAAAGAGAGCTTATTATATTTTGAACCCCCACTATAATGAGCAAAAACATCATCAAAAGA
GCGATACAAAATATCATGGTTGTATTCATTTAAATGCTTAGCCTGCTCAATATATTTGGT
AAAGTCCAATGGATTATTCAAAGCTAAAAACATGGTATACAAGCTATCATATAAATCATG
AACACCTAAATAATTGACATTTGTTGTATTCTTAGATTCTGAAATAGTATTAATAGATGC
TAATGCATCTTGGAAATTCTTAAGATTGGATGGTAAAGCCTTTTCAAAAGAAACCGCTTG
TTGACTTAATGCAAAGCTTTTGAGTTTTAATTCTGACATAGCCTGATCAAGCGTAATAGA
CTGTGCTATTGCGTTATCATTTGCCCTACGAAGTTTAGCAATCAATTCGTCTTTTTGCCC
CTGATTCAAATGCATTAAAGCATTAATTTTTTCAACATCAGGTTCAATTTCATCAGGAAG
ATTCCATTCAAGGGCTTTAGCTTGAATATCTGTCATATATTGTGTCAAATTTTTTACAGT
AATATTCCCATCATCCTCATAAGCAACAAATAAATTTCCCTCTTTATAAGCCAAAGATGA
ATAACCAGCACCCGCTGCATTTCCAGAACCAGGTCTGATAATAGCCACCTCATATACATG
TGATGGATCTTTTGCATCTAGCATCCAAAGAGCAAGGTTACCCCTAGCCCAGTTATCATT
ATTACCATTAGGTTTTGAAACGAGCAATACTCTCCTACCGTTTGGCAAGGTAACATAAAT
TGATGAGCCTTGAGTTGGTTGGGCTGTACTAGAACCAAAACTCGCAGGTTCATAAGCATG
CCAACTCTTACCCATATCTTCTGTATAGTATGCCCATCGTTTATCTGCTTGAGTTCCTCT
TACTCTCGCCTCCCTTCCAACCATAATTAATTTATCCCCCATCTCAAAAACCATATTCTC
TAAAGAGGTTTGATTCGGTGCTGGAAGATCCGTTGTTTCTGGCATTTCCCAAGTTTTTCC
ATTATCTTTAGAATACATAATGGTTGCTGCAATACCATTATTATGAGCAGTCTGTATTGG
AAATACTAATGTTCCATTACGCATCACAATACCAGAACCAACACCTCCTAAAAAACTAAC
TACTGGGTTATTTGGACCTTTACTTACTTTAGAAAAAACATCGGGGTTACTTAATTTACT
AAATTCAGCATTTTTCTCCCAAGTTTTCCCTCCATCTATAGACTTATAAATGGTTGTAGC
CCAAATATTATTTTGAAAATAGTTGAAACGATCTTGATACCAATTTCTATTACCTGTAGC
CCAAGTCCCATGCATAACATAGATACTACCATCTATACTGTTATACAAAATTGTAGGATC
CATAGCTCTTCGCAAAGGCATTTTAGAATCATTAAATGTCCAAGCTGTTTTACTTAACCA
AGTATTTCCTCCATCTTCTGAAATGGATACTCCTGGATCGATTCTATCTTGATCATATGC
TCTGTTCCATCTTAAATCATACATAACAACCATTTTATTATCATCTGTAATGGTCATTGC
TGGAATACGGCTATAATATAGAGGCACTGTTCCAGGAGCCTCTCCATTAGGACCTATACC
TGGCCATAATCGTCCGTCTTCAGCTACCGTAAAATTATCCTTACCTACTCGTTTAGTTAT
ATGAGTTAGATTCTCGTTTAAATCGCTTTTCCAGAACGTAGTAGCATGCAAATTAGATGC
TAATGCTAGAAAAATCAATGAAGGTACAAAACTGCATTTAACATTTTTAGATAATCTTCT
TTTCATTTTTTCTCCTTTGCTTTAAATAATTAAAATTTACGGATACAGCAAAAAAACAAC
ATAGCAATATATAAAAATTAGATATACCCCCTCCATATTTTCACAAACGTATTAAACTAC
TAAATACACTAAAAATCTGTGATATAGTTAACATTTTTGAAATAATTCTCTATATTAATA
TAAAAATGTGTAGCTTTGCTACAAGTTTACTTTATTAAGGAAAACACATAAATGTAAAGA
AAAGATACATTTAGCAATCGTGAAAAAAACAAAAACCCCCAGCATTTCTGCTAGGGGTTT
TAATTTTTATTGTTGATTAAGCTACTGCTTTTTCAACAACACAAACTAAAGTATGAGATT
TAGTTTTAGAGAGTGGGCGACACTCTTTCACTTCAACTACATCGCCTAATTTAGCTTCGT
TATTTTCATCGTGTACGTGTAATTTTGTTGTACGACGGATAAACTTACCATAAATTGGGT
GTTTAACTGTGCGTTCGATAGCAACTACAAATGATTTGTCCATTTTGTCGCTAACAACTT
TACCTTGTACTGTACGAATTTTATCAGTCATTACTCACCCGCCTTTTCGGTTAATACAGT
TTTAACTTGTGCAATGCTACGACGCACTTGTTTTAACTGGTGGGTTTGTTGAAGCTGACC
GGTGGCTGCTTGCATACGCAATTTGAACTGTTCACCTAAAAGGTTCACTAATTCACCATT
CAGCTCTTCAACACTTTTGTTACGTAGTTCTTGAGCTTTCATTACATCACCGTCTTAGTT
ACAAATGTGGTTTTGAACGGAAGTTTAGCTGCTGCTAATGCGAATGCATTGCGTGCAACT
TCTTCAGATACACCATCCATTTCATAGAGAACTTTACCCGGCTGGATTAAGGCTACCCAG
TACTCTACGTTACCTTTACCTTTACCCATACGGACTTCTAATGGTTTTTCAGTAATTGGT
TTGTCTGGGAACACACGGATCCAGATTTTACCTTGACGTTTTACTGCACGGCTCATCGCA
CGACGCGCTGCTTCGATTTGACGAGCTGTTAAACGACCACGACCAATTGCTTTTAAGCCG
AATGAACCGAAGCTCACTTCTGTACCGCCCGCGATACCACGGTTACGGCCTTTGTGTACT
TTACGGAATTTTGTACGTTTTGGTTGTAACATTCAGTGATCTCCTTATTTACGACCTTTG
CGAGCTGGCTTTTTAGGCTGTGCCGCTGGTTCTTTCTCAGATTCAATCACTGCAGCCATT
CCACCAAGAATTTCACCTTTGAAGATCCACACTTTAACGCCGATTACACCGTAAGTTGTG
TGAGCTTCAGCTGTGTTATAGTCGATGTCAGCACGAAGAGTATGTAGAGGCACACGACCT
TCACGATACCATTCTGAACGTGCGATTTCTGCACCACCTAAACGACCGCTTACTTCAACT
TTGATACCTTTAGCACCTAAACGCATTGCGTTTTGTACCGCACGTTTCATTGCACGACGG
AACATTACACGACGCTCAAGTTGAGCAGCAATGCTATCTGCAACTAATTTTGCATCTAGC
TCTGGTTTTTTCACTTCAGAAATGTTGATTTGTGCAGGAACGCCAGCAATTTTAGATACT
GCGTTTCTTAATTTTTCAACATCTTCGCCTTTTTTACCGATAACGATACCTGGGCGAGCT
GTGTGAATAGTTACACGAATGCTTTTTGCTGGACGCTCGATAGTAATACGAGATACAGAC
GCGTTCGCTAACTCTTTGTTTAAAAATTGACGTACTTTGAAATCGCCTTCTAAGTTATCA
GCGAAATCTTGTGTATTCGCGAACCAAGTAGAGCTCCAAGGCTTAACAATACCAAGGCGA
ATACCATGTGGATGTACTTTCTGACCCATTGCTATTCTCCTACTGATTAACGATCTGACA
CTACCACAGTGATGTGGCTAGTACGTTTTAAAATACGATCTGCACGACCTTTAGCACGTG
GCATAACACGTTTCATGCTTGGACCTTCATCAACGAAAATCTTCGCAACTTTAAGATCAT
CGACATCTGCACCGTCATTGTGCTCTGCGTTTGCGATAGCTGACTCTAAAACTTTCTTCA
CTAAAGCTGCTGCTTTTTTGTTAGTGAAAGTTAAGATTTCTAATGCTGCAGAAACTTTCT
TACCACGGATTAAATCAGCAACTAAGCGAGCTTTTTGTGCAGAAGTACGAGCGTAACGAT
GTTTTGCAATAGTTTCCATCTTTTACCTCTTATTTCTTAGCTTTCTTATCTGCGGCGTGA
CCGCGGTATGTACGAGTCGGTGCAAATTCACCTAATTTATGACCGATCATTTCATCAGAA
ACATAAACTGGAACATGCTGACGACCATTATGGACTGCGATGGTCAATCCGATCATTGAT
GGAATGATCATTGAACGACGGGACCAAGTTTTGATTGGTTTTTTATCCCCGCTTTCCACC
GCCTTCTCTACCTTCTTCAACAAGTGTAGGTCAAGGAAAGGACCCTTCTTGAGAGAACGT
GGCATGGCTTATCCTCTTTAATTAATTAAAAAATTATTTGCCACGACGACGTACGATGAA
TTTATCAGTACGTTTGTTGTGACGAGTTTTCTTACCTTTGGTTTGAACGCCCCAAGGTGT
AACAGGGTGTTTACCGAAGTTACGACCTTCACCACCACCGTGTGGGTGGTCTACTGGGTT
CATCGCAGTACCACGAACGGTTGGACGAATACCTCTCCAACGGTTTGCACCTGCTTTACC
AAGTACGCGAAGCATATGCTCTGAGTTACCTACTTCACCGATGGTTGCAGAACACTCAGC
TAATACTTTACGCATTTCGCCTGAACGAAGACGTAAAGTTACATAGTTACCTTCACGCGC
GATAATTTGCACATATGCACCAGCAGAACGAGCGATTTGACCGCCTTTACCTGGTTTTAA
TTCTACGTTATGAACAGTAGAACCTACTGGGATATTACGCATTGGTAATGAGTTACCTAC
TTTAATTGGCGCTGAAGCACCCGCTTGGATCGTATCACCTGCAGCTAAGCCTTTTGGTGC
TAAGATGTAACGGCGTTCACCATCTTTATAAAGTACTAATGCGATATTCGCAGAACGGTT
TGGATCGTATTCTAAACGCTCAACAACAGCTGGAATGTCTAATTTGTTACGTTTGAAGTC
AATTAAACGGTAGTGTTGTTTGTGTCCGCCACCGATGTGACGAGTAGTGATACGACCTAA
GTTGTTACGACCACCTGTTTTAGATTTAGTATCTAAAAGTGCTGCAAAAGGTTTACCTTT
GTGAAGCTCAGTATTAACAACTTTAACTACATGACGACGACCAGCGGAGGTCGGCTTACA
TTTAACGATAGCCATAGTTTTCTATTCCTCCGAAATTACTCTGCCGCACCTTCAACGAAG
TCAAGTGATTGACCTTCTTGAAGAGTTACATAAGCTTTTTTCCAGTCACTACGACGACCT
GATTTTGCACCGTGACGTTTAGTTTTACCTTTAACAACCACTGTACGAACAGAATCTACT
TTAACTTCGAAAAGTTGCTCAACCGCGTTCGCAATTTCCACTTTGTTAGCGTCTAATGCT
ACTTTGAATACGATTGTGTTGCCTTTTTCTGCGTTATTTGTCGCTTTCTCAGAGATATGT
GGTGCTTTAAGCACTTTTAGCAAACGTTCTTGTTGAATCATGCTAACATCTCCTCAATTT
GTTTTACTGCATCAACAGTGATAACCACTTTATCGAAAGCGATTAAGCTTACTGGATCGA
TACCTTGTACATCACGTACATCAACTTTGTATAAGTTACGTGCTGCTAAGAATAGGTTTT
CATCTAAGCTTGCAGTGATGATAAGAGCGTCAGTTAACGCCATATCTTTTAATTTTTGTA
CTAAAACTTTGGTTTTTGGTGCATCGATTTCGAATTTATCAACAACCACTAAACGGTCTT
GACGAACTAATTCAGAAAGAATGCTTTTAATTGCACCACGGTACATTTTCTTGTTCACTT
TTTGGCTGTGATCTTGTGGTTTCGCTGCGAAAGTTACACCACCTGAACGCCAGATTGGTG
ATTTGATATCACCTGAACGAGCGCGACCTGTACCTTTTTGACGCCAAGGTTTTTTGCCTG
AACCAGACACTTCAGCACGAGTTTTTTGTGCGCGTGTACCTTGACGAGCACCTGCTGCAT
AAGCAACAACTACTTGGTGGATTAACGCTTCGTTAAACTCACGTCCGAAGGTAGTTTCAG
AAACGCTGAGTGCTGTCGCACCTACAACTTGTAATTCCATCTCTATCTCCTAGACTTATG
CTTTAACTGCTGGTTTAACAATAACATCACTATTAGTTGCACCAGGTACAGAACCTTTAA
CTAATAATAATTTACGCTCAGCATCTACACGAACAACTTCAAGTGATTGAACGGTTACAC
GCTCAGCACCTAAGTGCCCAGCCATTTTTTTACCTTTAAACACACGGCCTGGAGTTTGGT
TTTGACCAATAGAACCAAGTACACGGTGTGATAAAGAGTTACCGTGAGTAGCATCTTGAG
TACGGAAGTTCCAACGTTTAACACCACCTTGGAAACCTTTACCTTTTGATGTACCAGTAA
CATCTACTTTTTTAACATCTGTGAAGATGTCTACGTTGATTTCTTGACCTAAAGTGAATT
CTTCACCTTCAGTACGAAATTCCCATAAACCGCGACCAGCTTCAACACCTGCTTTAACGA
AATGACCTGCTTCAGGCTTAGTTACACGACTTGCTTTTTTAGAGCCAGTAGTAACTTGAA
CTGCAGTATAGCCATCGTTTTCAAGAGTTTTAACTTGAGTCACACGGTTGGCTTCGATTT
CGATAACGGTAACTGGAATTGACACGCCATCTTCATTGAAGATACGGGTCATACCAACTT
TACGACCGACTAAACCAATCATTGTAATAACCTCTTAATTAACCTAGGCTGATCTGCACG
TCAACGCCGGCAGCCAAATCTAAACGCATTAATGCATCAACAGTTTTTTCTGTTGGCTCT
ACGATATCTACTAAACGTTTGTGTGTACGAATTTCGTATTGGTCACGCGCGTCTTTGTTT
ACGTGTGGAGAAATCAACACGGTGAAACGTTCTTTACGAGTTGGTAAAGGAATCGGACCA
CGAACTTGTGCACCAGTACGTTTAGCTGTTTCTACGATCTCCGCAGTAGATTGATCAATT
AAACGATGATCAAATGCTTTTAAGCGGATACGGATTCTTTGGTTCTGCATTAGACCAGAG
CTCCATTAAAATTTAGCTAATAAAAAACTGAACCACCGCTTAACAAATTAAATTAAGGGG
GGCACAGTCATACCTTGTTATAGTTTCCAAATCGGAAACATTGTTACGTACTACCTTATC
GGTAATACCACTTGATAAATGATTACACCAAGCGACTTAGACTACAATGTCAAAAGTGGC
GAGATTCTACCTAACTCTTTTATCTTTTGCAAGTGAAATTTGCCCAACAGCCTTAAATAA
CCATAAATTTACAAACACGAAAAGCTCAAAATTCAAACAAATAGGTGTTTTTTTATTCTA
AATATTGGTTTTTTTTCTGATTTTTCGACGAGTGTCACAAAAATATTCTTGTTATTTCAT
TGCATTATTTGGCTGAAAAGCGATTATCTTATTTGAGTGTAAATAACGCTCATTTCCTAA
TCAAGATGTATAATTAATTGAGGTGTATATGAAATACATTGATGCAAAAACACAACATAT
CCGTAATCTTCTTTACCCAATCATTGGCGAAACGAAAGCAAAAACCTATTTTTCCTATTA
TGGAATAATGAAAGATAAAGCTATGTTTGCTTTATACAAAGATGATAAATTCTATCTACA
CATACCAAATCATTGCTTAGAGGAAAACATAGCTAAAAATTTATCTCTTCTTCTCGACTC
TCAGACTGGCATTAATCTAAAATCCTTCTATTTAATCCCTCCCGATCTACTTAATGACTT
ACAACAAGTTTCACATTGGGTCGTCGAAAGTGTGAAAGATATTCTCCATACGAAACAAAA
TCAGTATATGGAAAAGAAAAAATGTATTCGGACGCTGCCGAATATGACAATACAACTCGA
AAGGACATTAAAAAAACTAGGTGTCTACTCTATTGATGATTTAGTAGATAGAGGCGAGAT
TGATATTTTCGTCAACCTCCTTAAAATAGGTGTTGATGCTGATCAAGCTTTATTATTTCG
ACTTCATGGAGCAATAAATCGACAATATATCTATACGATTTCAGACAAAACAAAGCAGAA
TTTACTCAATGATGCAGATAATGCCTTGTATGCTGCCGGACTCCGAAAGCGATTTAATAC
TAGATAAAATATAATTCCATATTGGATTTATGATCCATATCACAAAAACTAAAAAAACGG
ACAAGGAATGGAGCAATTTCCATTCCTTTCTTTTTCCTAGAATGCTAGGATTTACTCATT
GATTTTATTATTTTATTCCACTAGGAGAAAACAATGACATTCCGTATTGAAAAAGACACC
ATGGGCGAAGTGCAAGTACCAGCTGATAAATATTGGGCTGCGCAAACAGAACGTTCACGT
AACAACTTCAAAATCGGCCCAGAAGCATCAATGCCGAAAGAAATCATTGAAGCATTCGGT
TATTTGAAAAAAGCAGCCGCTTACGCAAACCATGATTTAGGCGTACTTTCTGCTGAAAAA
CGTGATTTAATCGCTCAAGCCTGCGATGAAATCCTAGCAAACAAATTAGATAATCAATTC
CCGCTAGTAATCTGGCAAACAGGTTCAGGTACGCAATCTAATATGAACGTGAATGAAGTG
GTTTCAAACCGTGCGCACGTTTTAAACGGTGGTAAACTTGGCGAGAAATCGATTATTCAC
CCAAATGATGATGTGAATAAATCACAATCTTCAAACGACACTTACCCAACAGCGATGCAC
ATTGCTGCATACAAAAAAGTGGTTGAACATACCCTTCCTTGCGTAAAACGTTTACAAAAA
ACTTTAGCTGACAAAGCAGCAGCATTCCAAGATGTGGTGAAAATCGGTCGTACTCACTTA
ATGGACGCAACACCATTAACATTAGGTCAAGAGTTCTCTGCTTATGCAGCACAATTAGCT
TTCGGTATCAAAGCGTTAGAAAATACGTTACCGCACTTGGCAGAATTAGCGTTAGGCGGT
ACAGCCGTAGGTACAGGTTTAAATACGCCAAAAGGCTACGATGTGAAAGTCGCAGACTAC
ATTGCGAAATTCACTGGTTTACCGTTCGTAACCGCACAAAACAAATTCGAAGCACTCGCA
ACACACGATGCGATTGTGGAAACTCACGGTGCATTAAAACAATTAGCGGTTTCACTTTAC
AAAATCGCTAACGACGTGCGTTTATTAGCATCTGGCCCACGTTCAGGTATCGGCGAAATC
TTAATCCCTGAAAATGAACCAGGTTCATCAATTATGCCGGGTAAAGTAAACCCAACCCAA
TGTGAAGCGATGACAATGGTTTGTGCGCAAGTGTTAGGTAACGATGTAACAATTTCATTT
GCTGGTACACAAGGTCACTTCCAATTAAACGTGTATAAACCGGTAATGGCGTACAACTTC
TTACAATCTGCACAATTATTAGGCGATGCGTGCGTATCATTCGATGAACACTGTGCAATC
GGTATTGAACCGAACTATCCACGCATTAAACAGCAATTAGATCAATCTCTAATGCTTGTG
ACTGCATTAAATACCCATATCGGTTATGAAAATGCAGCGAAAATTGCGAAAACTGCACAC
AAAAATGGTACAACACTCAAAGAAGAAGCGATCAACTTAGGTTTAGTGACCGCTGAACAA
TTTGATGAGTGGGTACGCCCTGAAGATATGGTGGGAAGTTTGAAATAACTGCTTCCATAA
CATGGGTTTGCTTTTAAAGCAAATTTATATTTAAAACATTTTTAAAGGCATTTTTATATT
AATTCCAATATAGAAATGCCATTTATTCTATCAATATTTCCAAATTTCGATTAGAATCTC
ACCGCTTACACATTCTTATTATAATTTGTTCAAATTTAGAGTAAGAACTATGTCCAAACC
AATAAACTTTGTGATGATTTCCCCTCACTTTCCAACCAATTTTGAAACCTTTGCGGTGAG
ATTGCGTGAAAGTGGGTTTAATACTTTGGGAATTGCAGACACACCTTACGAGCAATTAAG
CGAAGGCTTACGCAACTCACTAACTGAGTATTATCGTGTCGATAATATGGAAGACTACGA
ACAAGTTTACCGTGCGGTTGGCTATTTTGCTCACAAATACGGTCGCATTGATCGTGTTGA
GTCGCACAACGAATACTGGCTTGAGTTAGACGCAAAATTGCGTACTGATTTCAACGTACC
TGGCTATAAAAATGAAGATATGTTGGCAATCAAAACTAAAGCTCAGATGAAAGAAGTGTT
CCGCAAAGCTGGCTTAAAAGTGGCGAAAGGTCGTGTGTTTAAAGACGATGAAGATGCACG
CAAACTGGCTAAAGAACTCAAATTCCCTGTGATCATCAAACCAAACTCAGGTGTTGGGGC
GAGCGATACCTACAAAATCAAATCGGCAGACGAACTAGAAGCTTTCTTTGGTTATAAAAA
TGCCCACATTGAATATATTATGGAAGAGTTTATTGAAGGCGATATCGTGACCTTTGACGG
TTTAACCGACAAAGACGGTAATATCGTGTTCTACTCAAGCCTTGAGTATTCTGAAGTAGT
ATTAGAAACCGTCGAAAAAGATAACGATATGTTCTACTACATTCCACGCGAAATCAAAGA
AGATTTAGTTAAACTCGGACAGAAATGTGTGGACGCATTCAAAGTCCGTGAACGTTTCTT
CCACTTTGAATATTTCCGTGTGAAAAAAACGGGCGAATTAATGCCACTTGAAATCAACTG
CCGTCCACCAGGTGGTTTAACTATTGATATGTGGAACTATGCAAACGATTTTGACGTATT
CAGAGAGTACGCGAATATCGTTAAAGAGAACAAATTCTACTCAAACATTACACACCCTTG
GAATGTGGTTTATATCGCACGTAAAGCGAATAAAAACTACAAACACACCATTGATGAAGT
ATGCCAAAAATACGCAGGTAATATTATCAGCGTTCAAACTGTACCAGGTGTTTTCGCTAA
AATTATGGGTGAACACGGTATTTTGGCTCGCACTGAAACAATGGAACAAATGCGTGAAAT
TGCACGCTTTGCTCAAGAGAAGCAGTAATTTATCTCATATTTTCCTTTCCTAAGGAAAAT
TATCAAGTAGGGACACACTGCGTGTGTCCGTTAATTCACATCAATATATTTATTTTTGGA
CACACGCAGTGTGTCCCTACTGATATATAAAGGACAACAATCAATGCACTTTGAAAGACG
TAGCCACTGGAGTGGTGAATTAGGACGTGAAATGCATTTCAACGTCTACGGACATGCAGG
TAAACCTGTTATCGTATTCCCATCATCAGGTGGAAACCAAAATGAATACGGCAATTTTGG
TATGATCGAAGCCTGCCGTTCTTTTATCGATCGAGGCTTAGTTAAATTCTATACCCCAGA
CTCTTTCGACAGTGAATCTTGGCTTGCCGAATGGAAATCGGGACACGATATGGCACAGGC
TCACAACGCTTACGACCGTTATATTATCAATGAATTTGTTCCGTTAATTCGCCACGAATC
TCAGTGGGGGGGAGCAATGATCGCAACAGGTTGCAGTATGGGAGCTTACCATACGATCAA
CGTTGCATTACGCCACCCAGATCTGTTTGATACTGCAATTGCTTTAAGTGGTGTTTACGA
TGCTCGTTTCTTTACAAAAGAGTTTTACGGCGATCTTGCAATTCACATTAATTCACCGAT
TGATTACCTTTGGAATCAACACGATAGCTGGTTCTTAGATCGTTATCGTCAAAATCATTA
TATCGTTGCCGTAGGACAAGGTGCGTGGGAAGCTCAACACGTTGAAGACACTCGTCGTCT
GCAAGATGCCTTTGCTAGCAAAGGTATTCAAGGCTGGTTCGACTACTGGGGACACGATAT
GGCACACGACTGGCCTTTATGGCGTATGCAAATGCCTTATTTCCTTGGGAAGTTGGAAGA
GCAGGGAATTATTTACACCTGATTCTCTACGGGCTGTAAATCCAACAAGGATATTTTAAA
TGGATTATTTTCACTATAAAAACCAACAACTTTTCGCAGAAGATGTCGCCATTGCAGACA
TTATTGCACAGCATGGCACACCAGCTTATATTTACTCTCGGGCAACACTTGAACGCCATT
GGCATGCTTTTGATAAGGCATTTGGTGATCACCCACACTTAATTTGCTTCGCAGTCAAAT
CTAACTCTAACCTTGCCCTGCTAAATGTAATAGCTCGTTTAGGATCAGGCTTTGACATTG
TTTCTCAAGGGGAATTAGAGCGAGTATTAGCTGCAGGGGGGGATGCAAGTAAAGTGGTTT
TCTCTGGGGTGGCAAAATCGCATAGAGAAATTGCTCGTGCTTTAGAAGTTGGCATTCGTT
GTTTTAATGTTGAGTCGGTTTCTGAATTAAAACGCATTAACGAAGTTGCAGGACAACTTG
GTAAGATTGCCCCAATTTCATTACGTGTAAATCCAGATGTCGATGCTAAAACTCACCCTT
ATATTTCGACAGGGTTAAAAGAAAATAAATTTGGTGTAAGTGTCAAAGAGGCTCGTGAAG
TTTATCGTTTTGCCACTACCTTACCTCATGTAAAAATTACAGGAATGGATTGCCATATTG
GTTCACAACTTACCGAATTACAGCCATTTTTAGATGCCACTGACCGTGTGATTGTGCTTA
TGGAACAGCTAAAACAGGATGGTATCGAACTGCATCACCTTGATCTTGGCGGCGGCTTAG
GGGTGACTTATACGGATGAAACACCGCCACACCCAATGGAATATGCTGCAGCGTTGCTCC
ATAAACTTCGTACCTACCCAAACCTTGAGATCATTTTAGAGCCAGGGAGAGCGATTACTG
CAAATGCAGGCATTTTAGTCACTAAAGTTGAATATATTAAACAAAATGAAGATCGACGCT
TTGCCATTGTAGATACAGGGATGAACGATATGATCCGCCCTGCATTATATGAAGCGTATA
TGCAAATTATTGAAGTAAACCAATCGCTTGTACGTGAAAAGGCAATTTACGATGTCGTTG
GTCCAATTTGTGAAACGTCAGACTTTTTAGGTAAACAGCGAGAACTTGCAATTGCCGAAG
GGGATCTAATTGCAATGCGTTCTGCCGGAGCTTATGGTGCAACAATGTCCTCAACTTACA
ATTCACGTCCACAAGCTATAGAAGTGATGGTTGATGGTGATAAAGCTCACTTAATTAAAG
CTAGAGCAAGTTTTGAAGATTTATGGCGTTTAGAGAATATAGTGCCTCTTTGTAATTAAT
TTCATTCGGAGTATTTAATGCAAAAGCAACCATCTATTTTTGGCGGTGCCTGTATCATTG
CAAGTGTATGTGTTGGCGGCGGAATGTTAGGACTACCGAGTGCTGGAGCAGGAGCATGGA
CAGTATGGACTGCAGTTGTAATGTTAATTACAATGATAGTTATGACGATTTCTGGTGCAA
TGCTACTTGAAGCATATAAAAATTATGACCTTCGAACCTCTTTTAACACAGTCACTAAAG
ATATACTGGGAAATAAAGTAAATATAATTAGCAACATTTCTATCTACTTTGTGGGAGGTA
TTTTGCTATATGCATATATAACCTCTCTTGGATATCTATTTCAAGATTTGCTTAATATCA
CAAATCAACTATCTGCTATTATTTGCGTTTTAGTCTTCGGCGGATTAGTTTGGCACTCAA
CTCGAGCTGTTGATAGAATTTCCATCATTCTAATTATTTTTATGGTATTGAGCTTCATCT
TTAGCATCTGGGGGCTTGCTACTAATATTAATTTTTCCTATCTTTTTGATACTGTCAATA
GAGAGCAAAATGCTTATGCACGGTATACCATGATGATGTTACCTATAGCTCTGACTTCTT
TTGGCTACCATCATTCAGTCTCCTCAATGAGGGCATACTACGGTGAAGAAAAAAGAGCAT
CTAAAGCCATAATTTATGGAACCATGATTGCTCTGGTTTTCTATCTAATATGGATTGGTT
GCGTATTTGGCAACCTTCCAAGAGAAAAATTCACCCCTGTTATTCAAAATGAAGGAAACA
TTGATGTACTATTAAATACATTAGGCAATGTAATAAATACACCAAGTATAAAGCAAGCAC
TCAATGCATTTTCTATCGCAGCTATTTTATCTTCTTTCATTGGGGTTGGACTTGGAGTTT
TTGACTTTTTAGCAGATCTCTTCCAATTCAAAAACGATAAATTAGGTAGAACAAAAAGTT
GGTTTGCCACATTTATACCGCCTCTCCTATTATCTTTACTCTTTCCATTTGGATTTATCA
CTGCAATAGGATATGCTGGAGCCGTGGCAACTATTTGGACATGTATTATTCCTGCGTTAC
TAATATATAAACAACGCCAAAAAACAAGACTATATGGATTTAAAGCTTTTGGTGGAACAC
CAATGATTTGGTTTATTGCCTTATTTGGAGTCTTCGTTGCGATTTTCCACATCTTAACAA
TGCTAAAGATGTTACCTATATTCATAGGATAGATTATAGATATGGTCTATAGCTAATTTA
ACATTCAAAATAACATAATGAAAAATCAAAATAATTTCCTACAGCACACGCCAATGATGG
CTCAATATCTCCAACTCAAAGCACAAAATCCCGATATTCTTCTGTTCTATCGTATGGGCG
ATTTTTATGAGTTATTTTACGACGATGCCAAAAAAGCGGCTGCGTTGTTAGATATTTCTC
TGACTAAACGTGGGCAATCAGCAGGTGAACCAATTCCAATGGCTGGGGTACCGTATCACG
CTGTTGAAGGTTATTTGGCGAAGTTGGTGGCGTTGGGTGAGAGTGTGGCGATTTGTGAGC
AAATCGGCGATCCTGCAACCAGTAAAGGCCCTGTTGAGCGTAAAGTCGTACGAATTATCA
CACCTGGAACGGTCAGCGACGAAGCGTTGCTACCAGAACGCCAAGACAATTTGGTCGCCG
CAATTTATCAAGAAAAAGGCGTTTTCGCCCTTGCGACATTAGATATGGCTTCTGGGCGTT
TTTTGATTAGCGAATTACCTAACAAAGAGGCACTGTCTGCTGAGTTACAACGCACCCAAC
CTGCCGAGATTTTGTATCCTGAAGATTTTTCTGATGTAGGTATTTTACAGGGTTACAAAG
GCTTACGCCGCCGACCTGTTTGGGAATTTGAGCTAGTTACAGCCATTCAGTTGCTTAATC
GCCAATTTGGGACACAAAATCTTACAGGTTTTGGAGTAGAAAAGGCGGTGGTTGCCTTGT
GTGCGGCTGGTTGTGTCTTGCATTATGCTCAAGAAACTCAACGCACCGCACTGCCACATA
TCAACAGCATTCATTTGGCTCAAAATAGCGATACTGTCTTACTTGATTCGGCAACTCGCA
GAAATTTGGAATTAACCACCAATCTGGCAGGCGGTACAGAAAACACACTTACATCGGTTT
TGGATAAATGCGTCACCTCAATGGGGAGTCGTTTACTCAAACGTTGGATCCATCAACCTA
TTCGTGATTTAGCCAAACTGCATACTCGCCAGCAAACTATTTTGGCATTGCAAAAAAATG
AACGTATCGAACCGCTTCAGCCCCTGCTACAACAAGTAGGCGATATGGAACGGATTTTGG
CTCGCGTTGCATTACGCACTGCTCGCCCTCGTGACCTAACCCGTTTACGCACAGCTTTAG
AGCATATCCCCGATATTGTAAAACATTCACAACATCAGACCGCTTGTTTAGACAATACTT
TGCAGCAGATCGCCGATTTTAGCGAGCTATTCGAGCTATTAAACCAAGCAATCATTGATA
ACCCACCGCAACTTATCCGTGACGGTGGCGTTATCGCCGAAGGCTACAATGCTGAGTTGG
ACGAATGGCGAAGTTTGGCAGAAGGGGCAACCAAATTCCTTGAAGATTTAGAAGCGAGAG
AACGAGCCAAAACAGGCATTGATACCCTTAAAATCGGATTCAATGCGGTACACGGCTACT
ATATCCAAATCAGTCAAGGACAGGCTCACAAAGCTCCGATCCACTATGTCCGCCGTCAAA
CCTTAAAGAATGCGGAACGTTACATTATCCCTGAGCTGAAAACCTATGAAGATAAGGTGT
TGAAAGCCAAAGGGGCTTCTCTTGCCCTTGAAAAACAGCTTTATGATGAACTGTTTGAAC
TGTTAATGCCACGTTTGGGTGAATTGCAGTTGGCAAGCTTTGTGTTAGCAGAACTTGATG
TGCTGACCAACCTTGCCGAACGTGCCGAAAGTTTGAATTATGTAATGCCAAGTTTCAGCC
ATCAGAGAGGCGTGAATATCAAAGGCGGTCGCCACCCTGTTGTTGAACAAGTACTGAAAA
CACCGTTTATCGCCAACCCTGTACTGCTCAACCCACAACGCCATTTGCTGATCGTCACAG
GTCCGAATATGGGCGGTAAAAGTACCTATATGCGACAAATTGCCTTGATTACTTTAATGG
CATATATCGGCAGTTTTGTGCCTGCGGACAGTGCAGAAATCGGACCGATTGACCGTATTT
TTACCCGTATCGGTGCTTCTGATGATTTAGCATCAGGACGCTCAACCTTTATGGTGGAAA
TGACCGAAATGGCGAACATTCTGCACCAGTCTAGCGAAAACAGCCTTGTTCTTGTTGATG
AAATCGGGCGAGGCACCTCTACCTACGATGGCTTATCACTCGCTTGGGCGTGTGCCGAAT
GGTTAGCGAAGAAAACCCAATCGCTCACCCTATTTGCCACCCACTACTTTGAGCTAACCA
GCTTACCAAACCAGCTCAAAGGCGTTGCCAATATCCATTTAGATGCGTTGGAACATAACG
ACACTATCGCCTTTATGCACAGCGTACAAGAAGGGGCAGCAAGTAAAAGTTATGGTTTAG
CCGTTGCCGCCCTAGCAGGCGTACCAAAGCAGGTGATCCAACTTGCGAAACAGAAACTCA
CACAGCTTGAACGACTTTCGCAACAAACGGCACAATTAGACGCAAATCAACAGCAAGATT
TACTCTTTTCGGCGAATTTGCAAAATGCTGAACCAATCTCACCGCTTATCGAACCGTCCA
AAGTCGAACAAGCCCTCGCAGAGATTGATCCCGATGAACTCACACCGAAACAGGCGTTGG
AGATGTTGTATCGGTTGAAGTTACTTATAAAATAAAGACACCTTGGAATGTAGACAAAAT
TGGAGATTATAATAAAAAGCCCCATTTCTAACTGCTCAGGAACTATAAAACGGCACTAAG
CCTTTTTATCATTGAATTTACTGAGTTTTTGAATGATCACATTTAAATTAGTATGGGGCT
TTACCTAGAATGTGAGATAGGTGTTAGATAAAATGTAAGTCATCTTTTCCTCTTTTCACG
ACCCTTGTATAATAGCTGAGCTTTTTTAAGCAATGACAATTTATTTTATTTCAGATATCA
CAAGGGCCTTATTATGAAAAACATCTTAACTCGGCCTGTGGTTGCAGGTGCTGCACTTGG
TATCGTTGCTCCACTTCAATATATTCGTCCTGAGTTAATCGGCTTAGTTTTAGGCTCTTT
AGCGATGGCACTTTTGACCAAAGAATTTCGTCCTCGTGGTGGTTCTGCCCCCATTACACG
CATTATGCTAGGCTTTTTGCTATGTTAGGTGCTTTAACCTTTCTCGGCTGCCCGTGGCGT
GCCTATTTACGCTTAGGTGGAGGAGACTTAACCAGTATTGCTGGTATCGTTGGGCTGCTT
GCGGGTGTTTTTGCAGGGATTTTCTTCTTCAAACGTGGATTTTCGCTCGGCTCGGTAAGT
CCGGCGAACAAAGTACAGCATCCAGCATAGTCCCTATTTTTATTGTGATCGCCCTGTTTA
TTGCCCTGATCACCCAATTCCGCTTTGGTGAAAACTTACCCATTTTCTTCTCTGAAAAAG
CCCCTGCCGCCCAACATGCCAACCTATGGCTTTCATTAGGTGCTGGTGTGCTTGTCGGTA
TCGTTATGCAACGCTCTCGTTTTTGTTCAATCGGTGCATTCCGTAATTTTATCTTATCCA
AAGACAGCTATCTGCTAAACGGAATTGTTGCATTGGTGGTATGTACGTCTATAACCAACC
TAATGCTGGGTCAGTTCAAACTTGGTTTTGAACAACAACCAATTGCCCATAATGATGTTG
TATGGAACTTCCTGAGTATGACACTGTGCGGCTGCAGCTCATAACTTTTCGCTGGCAGCA
TCAGGTACAGGCATATCCACCTTTACACCTTATGGGGTTGGACTTAGGCTGCTTTTCTGT
CTCTATATTGGATTTACCAATAAGTCTACTCATTAGAACTAGGGTACTGTGCCTTATTAA
TGAAATACTGACGTACTTCAGGTACAGTACCCGATTATACTTAGGTTATATTTTCTAACC
CAATAATTGTGAGATAAGTCTAAAGACTCTATACTGAATCAGTATAGAATCTTTAGCTAG
CGGTCATCACAAATGATAGTATCGCAAAACTTTTTAATTAATGATTACATAGAAATTTGA
ACCATTACGCAAAATATTTAAGGCAATGGCAGATGGATTGGAATCAAGAACCTTACGCAA
CTCGCCTAAATTCTCAACGGTACGACGATTTACACCAACAATCACATCGCCTTTTCTAAA
TCCTCTTGCCTCAGCGAGTGAATTTTTTTCAACTTTAGTGATTTCAACGCCTTTTATTCC
TTTTTCGTTATAGTTTGAAAACTCAGCACCATTTAAACTTGGTAATAAACTTTTCGCACT
TGTTTTGGTTTGTTCGTCAGATTGTAATGTGACTTTAACATTTTTCTCTTTACCATCACG
TAAATAGGTTAATTCAATTTCTTTGCCAGCCCCAGTAGTCGCTACTTTTGCTCTTAGTTC
TGCGAAACTACGGATTTTTTGACCATTTAGCCCTGTAATCACATCACCTGCTTTCAAGCC
AGCTTTAGCTGCAGCAGATTCTGGCATCACTTCGCTGACAAAAGCACCTTGTTGTGCATT
GACATCAAAAGCTTTGGCTAAATCTGCATTGAGTTCACCGCCTTTAATACCAAGTAAGCC
ACGCTTCACTTCTCCAAACTCAATAATTTGCTGAACAAGATTGTTTGCCATATTACTTGG
AATTGCAAACGCAATACCTGCATTACCGCCACTTGGTGAAATAATCGCAGTATTGATGCC
GATTAATTCTCCATTTAAGTTAATTAATGGGCCGCCTGAGTTACCACGGTTTACTGCCGC
ATCGGTTTGAATATAACTCTCATACCCTTCATCAATATCGCCTGTTGAACGACCTAATGC
CGATACAATACCAGATGTCACCGTTTGACCTAACCCAAATGGATTGCCGATAGCCACAGT
GAAATCACCAACACGCAATTTATCTGAATCTGCAATTTTAATTTCAGTTAAATCTTTAGG
ATTTTCTAATTGGATTAATGCCACATCAGACATTGGGTCTGCCCCAACTAATTTGGCTTT
AAATTCACGGCCATCTTCTAATTTAACGGTAATTTTATCGGCATTATCAATAACGTGGTT
ATTTGTAACTACATAGCCTTTCTTCGCATCAATAATTACACCAGAACCTTCCCCCTTAAA
CTGACGAGGAGAACCTCCATCTCTAAACATATCTGGACCAAAGAAAAATTCAAATTCTTC
GGGAACTGCACGTCTTGCGGATACTTTGGTTTTACCTTCAATAGCAATACTGACTACCGC
AGGACGTACCTTTTCTAACATTGGTGCAAGGCTTGGTAATGCTTGTCCGTTTACAGCAGT
AGGCAATGTAGCGTGAGCCGCCATAGGCGCAGAAAGCACACCTAATCCGAGTACTAAAGA
GGTTAAAAGTGATTTTTTCATTGTTGCTTTCATTGATTATCCTTACTAAATTCATGATTT
ATATTATTTCTTATTTCAAACCCAGTGAGTTCGTATTGCCTTTGACTCTGATTTTATTTG
TCAGTTCTCAGTTTTGTGGTTAATTGTTTAAAAATCATTCTTTCAGCTAATTTTAATCAA
TATTTGACCGATATAATTACAAAAATGTGAACTACTTCACATTTTATATAAACAAAGTTT
TGTAGGCTAATTTACCTTAAGGTAACAAATTAATAGAATACACTGCCTTTTTAGGTTTAA
CTTATATTCAACTTTTTATTCACAGGATCTCCATTATGTTGTGGTTCTTATTTTGCGTAG
CCGTATTAATCCTAGGCTACTTCGTTTACGGTAAAATCATCGAAAAAATTTTCGTGATTA
ACCCGAAAAAAACAACGCCAGCTTACACAATGCAAGACGGTGTTGACTACGTACCAATGT
CTAAAAAGCGTATTTGGCTCATTCAGTTATTAAACATTGCAGGAACAGGTCCAATCTTTG
GTCCTATCCTTGGTGCGTTATACGGACCAGTTGCAATGCTTTGGATCGTATTAGGTTGTA
TCTTCGCAGGTGCAGTACACGACTACTTCTGTGGTATGTTAAGTGTGCGTAACGGCGGTG
CATCAATGCCTAATTTAGCTGGTAAATACTTAGGTCGTCCAGTTAAAGCCTTTATTAACC
TTTTAGCCGTTGTATTACTTCTTCTAGTAGGGGTAGTATTCGTAGCAAGTCCTGCTCAAT
TATTAAGTACAATTACTGTTGACGTATTTGGTTCAGCAGGTGGCGCACTCTCTTTAGATA
ACGCTGAAGAAATTGCGAAAACAGCGACAGTCGCAAGCGACATCACTGTATGGGGTATGG
ATAAACCAACGGTAATCACAGTATGGACAATCATTATTTTCTGTTACTACATTCTTGCAA
CCTTACTTCCAATTGACAAAATCATCGGTCGTATCTACCCATTCTTCGGTGCGTTACTCC
TATTTATGTCAGCAGGTATGGTGTATGGTTTAGTGACTAGCCACTTCAGTGCAACAGACC
CTGTTGATTTCTTCCGTACTATTGATGGAATGAGTGCTGAGAAGTTCTTCCAAAACTTCC
AAGTTAAAGGCGATGTTCCAGTTTGGCCGTTACTTTTCTTAACCATCTCTTGTGGTGCAT
TATCAGGTTTCCACGCAACACAAACTCCATTAATGGCTCGTTGTGCAGAAAACGAAAGCG
AAGGTCGCTTCATTTTCTACGGTGCAATGATTGCTGAAGGTGTTATTGCGTTAATCTGGT
GTATGGTTGGTTTAGCATTCTATGAAAACCCACAAGCGTTACAAGATGCAATCGCAGTAG
GTTCACCTTCTAAAGTGGTATATGATTCTTCTCTTTACTTCTTAGGCTTCGTAGGTGGTA
TCTTCGCAGTGTTAGGCGTAGTTGTATTACCTATCACATCTGGTGACACCGCATTCCGTG
CAGCACGTTTAATCATTGCGGAGTTCTTCAATATTGAACAAAGAACTTTAGTAAAACGCT
TAATGATTTGTCTTCCATTATTTGCTATCGGTTTTATCGTTTCAAAAATCGACTTCAGTA
TCTTATGGCGCTACTTTACTTGGGCAAACCAAACGACAGCAATGGTAATGTTATGGACAG
CAGCGGCTTACTTATATCGCTACAATAAATTCCACTGGGTATGTACAATCCCAGCAGCAT
TTATCAGTACTGTATCGTTCACCTTCTTAGCGTACAATAAGATTGGTTTCGGTTTAGATT
ACCAATTATCGGTATACATTGGTTTAGCATTAGCAGCAGCGTGCTTAGTTGCATTCTTCA
CAATAATTAAACGTGAAGGTCAAGAAGACCTGGATGTTTATATTGATGATACAACTCTAA
AGCATAATCATTGAATTGTTGAACTATAGGGGCGAATTTTCGCCCCTTATTTTTGTGGAT
GAACACAGTTGCTACGAAAAAATTAAGTGTTTGTGCAAGTGCTATATAATACTGGATAAG
TACAGAAATCAAAGCTCTTTTTTTGAAATATGAATTTGGACGAATGGCACATCTAGAAAA
CAGACTTATCAACAGCTTACTGTTAAATATGAGTTTTCTCAATGTTTTTTAATCCCTGTA
ATTCGACACCATTCTTCTTTTTCTATGATAGAATCAAGTTTAAAGCTATTTTGGTAAGCT
TTACAAACGGATTCTGCTTGTGTAGCAAGAATACCTGATAAACCTAAATTCCCCTGTGGT
TTTACTAACGTGATAATTTGAGGGGCAAGTTCTTTTAACGGGCCTGCAAGAATATTTGCT
ATAACGACATCAGCAATTAGGTTTTGCGGTTGATCTTTTGTAAGAAATAGTTGCAATCTA
TCCGCTACACCATTTACTTCTGCATTGTTCTGACTAGCTAAAATTGCTTGTGGATCAATA
TCGATACCTATTGCTTTTTTTGCACCTAATTTAAGAGCTGCAATTGCTAAAATTCCCGAA
CCACAGCCAAAGTCAATGACCGTTTTATCTGTTAAATCCAGACTGTCTAACCAAGCTAGA
CAAAGTGCAGTTGTTGGGTGTGTTCCTGTGCCAAATGCTAAACCAGGATCTAGCATTACA
TTGACTGCATTTGGATCGGGAATTTCTCGCCAACTTGGGCAGATCCATAAACGTTTACCG
AATTGCATTGGGTGGAAATTGTCCATCCATTCCCGTTCCCAATCTTTATCTTCAATTTGT
TCTATTTTATATGGAAAGTCAGTAGCTACAAGTTTACTTTTTACTAATGTAGAAACAATC
TCTTTCATGTCAGTTTCTGCATCAAATAAGGCAACGACATCAGTATTACCCCAAAGACGA
GTTTCTCCAGGAAGTGGCTCAAAAATTGGCGTATCTTGGCTGTTCATAAAAGTCACGGAC
ACTGCTCCAATATCTTCTAAAAAATCGCTAATTTTCTCAGCTTCTCTATCTGTACTATTT
AAACGAATTTGTACCCAAGCCATTTTGTTTTCCTTCATTTTTTAATAAAATGACTATTAT
AGCCTTGCATAGCAGGAGCATACAAGATTAAGTATAAGTTAATCCAAATAGAACTAAATA
ATGTATCTTATTTGAAAATAACAAGATCGAATATTTTGGTCTAAAAATGTATATTTTTAA
AATTTACTCCAGTGATTTATTACTAAATCAACGCATCTCTATACACATGAATTACATATG
GATATCATTGCCACCATACGAAATTGATACATCTGTACTGGCGTATTAAATAAATCTTTC
ATCAAACCACGTCTACCATCACAGGTAATCNNNNNNNNNNNNNNNNNNNNNNNNNNNNNN
NNNNNNNNNNNNNNNNNNNNNNNNNNNNNNNNNNNNNNNNNNNNNNNNNNNNNNNNNNNN
NNNNNNNNNNNNNNNNNNNNNNNNNNNNNNNNNNNNNNNNNNNNNNNNNNNNNNNNNNNN
NNNNNNNNNNNNNNNNNNNNNNNNNNNNNNNNNNNNNNNNNNNNNNNNNNNNNNNNNNNN
NNNNNNNNNNNNNNNNNNNNNNNNNNNNNNNNNNNNNNNNNNNNNNNNNNNNNNNNNNNN
NNNNNNNNNNNNNNNNNNNNNNNNNNNNNNNNNNNNNNNNNNNNNNNNNNNNNNNNNNNN
NNNNNNNNNNNNNNNNNNNNNNNNNNNNNNNNNNNNNNNNNNNNNNNNNNNNNNNNNNNN
NNNNNNNNNNNNNNNNNNNNNNNNNNNNNNNNNNNNNNNNNNNNNNNNNCTTAAAGCCTT
GTACTATAGGGCTTTAAGCCACTTTTTAGCAACTATTTGTCTATTACACCTATTTAATTT
TCGCTTAAGTTCACTAAATGATCCCTCTAAACGATTTGCCATCTTTTCTATATTTAATTC
AGAATGTTTTGTCTGTTACATGAATTTCCTACTCCGCCAACCCCTGATCCCACTCTAATG
CTTCTTCAGGTAATTTACGTTGTAATAAAAATCTGCGGTTAGCTTCTGCCTGAGGTTGAA
CAACCTTACTTGATGGGGTTGAGAAACTAATTCCGCCGTTAAATAATTGAGACATTGTGC
CTGAGTTGATACTGACACCATTGAGGCTAATATCCATTGTATAGCCTGACGAAGCCCAGA
ACTCGCTATTTTTACGGACAAGGTGTTTATATTGGTTGGCTATGCGTAAATGGATCAGCA
CTCGGTCGCTGAGTTCGCTTAAACTGAGCTGTTGTACCATACCCACTTGCATTCCTCGAT
ACATTACAGGGGCTTGAGGGGTGATGCCATTTGCGTCTGTGGTTTCCACAATGATTGGGA
AGCCGTTGCCGTATTGTGTATCTGAGGTGTCCGTTGCCCCTAATTTGAACTGTGTTTTTC
GTTTGCCATTTCCGGCTTCTACGCTGATGTAGTTTTGAATAACGGCATCAAGATTTTTGA
AGCCTGTTGTGTCAATTTCAGGGGAAACGGCATTAAATTTGCTACCTGCTTTGGCAACGA
TGGCATAATATTGTCCTTCGATGTAAGCGGTGGCTTTAACCTGTTTTTTTGCATTGTCTA
GCTGTAGCGTTTCAACATTGCCGATGGTTAATCCCATATACTTAATCGGCATTCCTTTGC
TTAATTTAGAAGCATCTTGAGCAATCAAGGTGATATAAGTATTACCAGAAGTCGCTTTCG
TGTAACTGCTGTATAAGGTTTTGTTACCTTTAGTTCCTTGATTATCAAAGCTAATCGCCC
CTTTGAGTGTTCGCATTAGTGAACCCATTTTGAGATTAACACCGTTGGTAGACACGTTTA
CCTCTACCGCAGGCTCAACCCAAAATCGACTAGTTTCCGTCAGCAGATGGCGATATTTAG
GTTCAATAAATAGATCAACTTCAAACTTCGTTTTTTGTGGGCGAATATTAAGTACTTCAC
CTATCGGGAAGTTGCGATAAAGCACTTGTGAGCCTTTATCAATGCCAGATAATTCTGTAG
CAGACAAACTCAGCGTTGCCTTTTTCTCACCGCTTACAATACCAGCTTCAGCACTCTCAA
GATCTTTGTATAACGGATATTGTTTTTTCGCTTCCCCTTGAGCTTTATCTGAGAGAATAC
GAATACCGCCAGCAAGCCATTCAGATGGAGAAGCAGATTGTACTCTTAGACCATCTAAGC
CAACAGCAATATCTAAGTGTGAAATCGCCACAAATTTGCTGTTCCCTGCGACAAGGGTAC
GATAAGGCGGATAGATGATGCCTTGAAATTCTACGCCGTTAAGCGATAACTGGCGTTTCA
CAATTTCGCCAATTTGTATATCGTTATAATAAATGCCCTGCCCTTCGCTTACACCATAAG
ATTGCGGCGATGAAAGGGTAATTGCTAAAACGTTAGGACGAGTGAGCAAATAATCAGCTT
CTTTTTGTACATTAAACGTCAGTTTAGGCTCGCCATCACCCTTTTCAATTTCAAAGTAAG
CCCCTCTCAATAGCTCACCCACTTTACTCAATTGTTCTTTATTGAGTGCAAATTTAGGTT
CTTTCAGGAGAATTTGACTGCCTGAGCGTAATAAATCCGTATGTGCAGGGTCGATCAATA
ATTTACCTTGAGTTGTCGCTTTGGTTGGTTTGGTTTCAAAGTAATCTTGTTCGGTTTCAT
TCAGTTCGAGGTGCGAAAGTACGCCAACTTGCAGGTTTTGGAAATATACCGGCGTTTCAT
TTACTTTTAAATTCGGCATCATTGGCAAGGTGATATTGACTTCCGTCCCTCGTTGAGCCA
ATTTTAAGTTATCGAAAAGTTGAAAACGTTCACCCTGTTTGGCATTTGTTGCCATCTCAG
GCGAGTCAAAAGCAACAGCCCCTTGCACCATTGAAGCAAGGCTATCTACATTGAGATTTA
CGCCAGTAAGATTGGCATTAAATTGAATACCGCTAATGTTCCAAAAGCGACTTTCTTTTT
TGACGAGATTGGCGTATTTTTTATCAATAACTACGTCAATTTCGACATTCTTTTGATCTG
GAGTAAAGCGGTAATCGGCAATGCTTCCCACTGGCACTTTTCGATAATACACGCTTGCCC
CCACAGCCATTGAGCCTAAATCTGAGGCAATTAATTTCACCAATAAATCGCCATCAGCAA
CAGTTACCGCAGGCGGTTCATCTTCAGCCACAAATTCATCTTCACTAGAGGCATCTTCAT
CATCATTCGGCAATAAAGTGATGTAGTTACCTGAAACAAGTGCATCTAACCCCGACACCC
CAGCTAAAGAGGCACTCGGTTTGACTAGCCAGAACTTTGTTCCTTCTTTTAATACCGATT
TCGCTTCGGGATTAACTTCCGCCTCCACCTCAACCTCTTTTAACTCATTGATAAAATAGA
CTTTTTTTACTTGACCAATTTGCAAGCCTTGATAACGAATAGCGGTTTTTCCTGCAGTAA
TCCCATCGCCTTTACTAAAACGAATGGTAATTTTCTGTCCTTGCTCTTGAAGAATTTGGA
AAAAAAGCAAACAACCAATCACAAAAGCGACAATTGGCAATAACCAAAATGGCGAAATTT
TACGAGGCTGTCTAATTTTAGCAGGAATACTGTTTGGCATATTTTCAGACATCATTTTAT
CACTTTTAAATACAAGCAAGCGGCGAGATTTTGCAAAAGGTTTGCGAAATCTCACCGCTC
TTGTGTTTATTAACTCATTGAAAAAGAAGAATTATTTTTTGTCTTTCTCATCACATTTTT
GAATATTGCTACATTTACCATACAAATATAAGCTATGGTTTGCAAGCTCAATTCCGTGTT
GTTGGCTGATTTCACGCTGACGGCGTTCAATTTCAGAGTCTTTAAATTCAAACACTTTAC
CACAATCCATACAGATAATATGGTCGTGCTGGTGGTTCATATTTAATTCATAGACGGCTT
TATTCGCATCAAAATTATGGCGAGTTAAAATGCCAACTTCTTCAAATTGATTTAATACAC
GATAAACTGTTGCTAATCCAATTTCAGACTGACGTTCTAGCAATAATTTATAAATGTCCT
CAGCAGAAAAATGCTGCATACTATCACGGGTGATTTGCATTAACTCAAGGATTGTTAAAC
GTGGCCCAGTAACTTTTAAACCTACTTTTTTCAACAATTTCACATTTTCTTCAGACATAT
ATCCTCCAATAGATATATTAAGCTAATTCCGCTAAATACATTTCATCAAAAATTTGTTTA
CACCAACGGTTTACACGTTCTTCGGTGAGTTCTGGCTGGCGATCTTCATCAATACATAAA
CCAACAAAGGTTTCATCATCAATTAATGCTTGTGAAGCCTCGAAAGTATAACCTTCCGTA
GGCCAGTGACCGACAATTGTACCGCCATTAGGTTCAATAACATCACGCACAGTTCCCATT
GCATCACAGAAATATTCTGCATAGTCTTCTTGGTCGCCACAACCAAAGATACCCACGATT
TTTCCTGTAAAATCAATTTCTTTTAATGTCGGCATAAAATCGTCCCAATCTGCTTGAGAT
TCACCGTAATACCACGTTGGAATACCAATTAATAAGAAATCGTAGGCTTCAATATCTTCC
TTCGTGCTTTTTGCAATATCACGAATATCCACTAGATTTTCACCTAGTTGTTTTTGAATC
ATTTTAGAAATGTTTTCTGTGTTTCCAGTATCACTACCGTAAAATAAACCGACAAGTGCC
ATTTGAAATACCTATTTACTTAATTCAATGGAATCTCCATTGAGATAATCGTTTAAAATG
AGTTCAATTAACTGCCCTCTAGACAGCCCTTTTACCGCAGCTTCTTGTTCCAATGCCGCT
ACCAAATCCGAATGCAATTTAAGCTCAATCCGTCTTAATCCTGACGAACGATCTCGCCTG
AGTTGATTACGTTTATTAATTCTAACTTGTTGCTCTCCGCTTAGAGGATTTGTGCGAGGT
CGCCCAACCTTTGGCATATTTTCAAACAGATCAAGCGTAATACAATCCGAATCTTGCTTT
GCCATTACTACAATTTTTGGGCTGAGTGCTTCTTACTCAGATGAGAATGAGAAGCTAATT
ATTAAAGTGCGAACTATAGCACAATATAGAATTATTGGAAACGCCCTATCAAAATATTCA
TTATAAATTGAGATTACCTAAAACATAATTAGCTATTATTCTGCTGCCATATAACTAAAT
AAAAAATGTAAACTAATTTTATTTAGTCATTACTTAACCTATGTCGGTAATAAGCCACAA
CCATAATCACCAATCCCCCGATAATCATTGGCAATGAAAGCAACTGCCCTCGTGTGATTA
AATCCGCTGCCGTATTTACATTTGGATCGAACTCTCGGAAGTATTCAACGATAAAACGGA
ACACCCCGTAGCCAACTAAGAACAAGCCTGCCACCGAGCCTGTCGGTCGAGGCTTACGGA
TATAGCCATTGAGGATAAAGAACAGCACTAAGCCTTCTAAAACCGCTTCGTAAAGTTGAG
AGGGGTGACGAGGCAAATAACCGCCACTTGGAAACATTATCGCCCAAGGCACATCTGTCA
CACGTCCCCAAAGTTCATCATTAATAAAGTTACCAATACGTCCTAATCCTAAACCAAAAG
GAATAAGCGGTGCGATAAAGTCAGCGGTTTGCCAAAAGTTGCGATTTTGACGGCGAGAGG
TCCAAAGCATTGCGACAATCACACCAAGTAAACCACCGTGGAACGACATTCCCCCTTCCC
AAATACGAAATAAATAGAGAGGATCTTGTAGGAAACGGTCAAAGCTATAAAAGAACACAT
CACCAATTCTTCCCCCTAGAACAACGCCCCAGAAGCCATTAAACAGCAGTTGATCGACCT
GTTCGACACTCCATACCCCATTAGAATTTTTCGCACGTTTGGTACCAAGCCAATAGGCAA
AGCCAAAACCAAGCAGGTACATAATGCCGTACCAGTGTAAAGAAACCGGACCTAACTGCA
ACGCAACGGGATCGATATTAGGAAAAGTTAAAAACTGTTCAGACATAAATTTCCTTTATT
TTAAAAACATATTCACGGCAACACACATCAAGAAAACGGCAAAAGCACGTTTTAAAATCG
GCACAGGCAATTTGTTCGCTGCCGTTGCCCCTAATTTTGAGGTAAAAATAGAGGTCAGCG
TAATTCCCAACAACGCAGGTAAATACACATAACCTACCGCATATTGTGGCAAATTCGGAT
TATCCCAACCACTAATCACAAAGCTAATCGCTCCAGCTAATCCTAATAAACCACCACAAA
AAGAAGAAGTGCCAATCGCTTTTTTCAGCTCAATCCCTCTGCTATTTAAAAATGGCACAA
TAAAAGCACCGCCTGCAATGCCAGCAAAACTGGATAACACCCCGATTACCCCTCCAGCAA
TCAACGTAGATTGAGTAGTCAGAGGCTTAGGCTCTGCTTGCTTTGGCTTGAGCGATAAAA
ACATCTTCAGCGAAAGATACAGGATCATCACCGCAAAGATTTTTGTCATTACACTTTTTG
GCAGATCACTCACAATCAAGCCTGAAATAAACACCGCCACCATCAACGCAGGTACAAAAA
ACTTCACAACTGACCATTGCACATTACCAAGTTTATGATGGCGTTGTGCTGCCGAAAATG
TGGTTAGCACAATCGTTGAAAACGACGTACCCAATGCAATCGACATCAACAAATCATCTG
GCACACCAATTTGAGGCAACAAATACACAAGGGTTGGAACAATAATCATACCGCCACCGA
TACCAAACAACCCTGCTAAAAAACCAGCAACTGAGCCTAAAATCAAGCAACAGACAAACA
TTTCCACCATCATTTTTTCCCCTTAAACACCCGATATGGTTTACGAAGCTCACGTTTTGG
CTGAGTACGAAACTCTTTTCTCTCGTGGGTAAACTCTTTGTTATCTCGATTTTTCTCGCT
TTCGACTTTTTTCTGCTCACCCATCAACACCTGAGCAAACTCTTTCATCACCTTGCGGTA
CACATCACGTTTAAACGACACCACCTGTCGCACAGGATACCAAAAGCTCACCCACCGCCA
GCCGTCAAACTCTGGCGTTTTACTGGTTTTAAGATTAATAGCCCCCTCGTCTGCCACTAA
CTGCAACAGAAACCAACGCTGTTTTTGACCAATACATACAGGTTGAGTTTGCTCATTACG
AACTAACCGTTTTGGTAATTTATATCTCAGCCAATACTTCGATGCCCAAAGCAATCGCAC
ATCTTTTTTCGCTAAGCCGACTTCTTCATAAAGCTCACGGTACATTGCTTGTTCAATGTT
TTCCCCCTCATTAATTCCCCCTTGAGGAAATTGCCAAGAGTTTTGACCAAACCGCTTCGC
CCACAGAACTTGCCCTTGCTTATTACAGATAACGATACCAACATTCGGGCGGTAACCATC
GAAATCGATCAATTTAGACCGCCTTATTTAATCAATTTGAAAATGGTGTGATTGTTTCAT
ATTTCGGCTATTTGAACAACTAGCAAGGCAAAAACAAGCGGTGAGATAGCCAAATTTTTT
CGCAACCGTGGATAACTCTGTGGATAACTTGAAAATTTGTTGATAACTTTTTTGGGATAA
GTTATCTAACCGCTTGATCTTAATTCAGATCTTACTTCCTGCCATCGATCATTTTCGATC
CCTTTTCACTGTATAAGCACACATTTAATCGCTCATTTTATTTTCTTTCTAGGATAACTT
AACCACTTTTCAGACTAAATTGCCATTCTATTCACATTTGATGTGCTTTTATCCCCATTC
CCTGTGGATAAAATTGTGATAGATCGGGATAATGATCGTGTATAACCTAAAATCAGCCCA
GATATTTTGCTTTTTTCCTTTAAAAAACAAAATGTTATTTTATTCTTCTTATCGAAAAAA
ACAAGTGCTCATTTATTAAACATAATATAAACATTAACAACTATCAAAATAGTGAATTTG
TGGGAAAATCATGTTTAATGTTAGAATCCAGCCCGTTTTTCTAATTGTTCTACAAAATTT
TCGTTTAAATTTAGCTTCTCGGCTAAGTGGGATAAAAATACGATCTCTTTTCTAGAGAGC
TCTTGACAGACCAAGCGTGCAGCAAGGTAAACTTGTGCCGCTAAAGCGGTGTCGTTTCCG
ACAGTTTTTGCAATTTCATTCACGGATACTGGCTCGTGCATTTCATGCAGTAACCATTGT
TGTAATTCAGGGTCATTACCGCCCTCTTTTAAGATTAAAGCTTCTTCGTTCTCATCCAGC
TCACCGTCTGCTAATGCAGCTGCAAGCATTGTACGTAAAATAATTGCTCCCTTCTCTTCC
GAACTATCCGCTTCAAAAGCTGTTTGGCTTAGTTCTGTCGTTTGGCTTGTTGCCTGGTTC
TTTTGATAATCTTGATAGGCTTTGTAAGCCAATCCACCAAGTGCGGCTAAAGAGCCGAGC
TTAGTCAAATTAGCTCCGCCGTTTCTGCCTAACACCATTGATAAAATACCGACCAATGCT
GCCCCACCACCAACTTTGGTAATAGTATCTACGTTGCCCGATTTGATCTCACCAGCAGTA
TTTTTGGCAGAACCCAATACAGAGCTTAATACGTTACCTAAGTCCGATTTACTTTGATTA
GCTGTGTTGCCGACAGATTTTAAAACGCCGTTTAAAATGCTATTAAAATTCATATTGCCT
TCCTTTTGGTTAATAAAAAATAGTTAAGAGTAGACATTATGTTATCAAAATAATTCAATT
TTTTTCTGCAATAAATTTCTTTGCCAACGCCGACAGTGCATCGGTCACATAAACTAACAG
CAAATAACAGAGCAGATAAAGGGTAATTTCAGAGTAATGGAAAAAACTCATCGCCAGTTT
AAACTGCATACCTAAACCACTTGCCCCAACAAAACCGACAATCAGCGTTGCCCGAATAAT
GTTTTCCATACGATAAAGAATGTAATTGAGAAAAGCACGCATCACCGCAGGATAGATCCC
GTAAAACAAAATTTGGTTTTGTGAAGCCCCATTTTGCATTAAATGGCGGATCGGTTTCTC
GTCCACATCTTCAACCACTTCGCCGCACAGTTTGCCTAATACACCGAAATTGTGAATGGC
TAATGCTAATGCACCTGGAATGATCCCTGGTTTGAAGATAAAGACTAAAATCATCGCCCA
CATCAATTCCGGTACGGATCGACTAAACAGAAATAGCCCCCGACTGATATAATAAGCGAC
ACGATGATACCAGTATGTTCTGTGGCGAAAGTGTCCCTGTGCCACGTTGCGAGCGGACGG
CAGAACCAAAAGGAACATCGCCATGCCTGCAATGCCTGTTGCCAGAATACTCATCACAAA
GGTTTCCCACGAGAGCCATAGGGCTTTTTGCCACATTTCAGGGTCAAGATAGGCAGGTAG
CTCTTCACCCACACCAGCCATTCCAACTAAAAATTCCGTGAGATAATCCCAATTTTCCGC
TCGAAACAGTTCACTAAGTGCAGTGGGTTGATCTTTAAGAATATAGCCCCACGACAGCCC
GATAAGTCCTAACACAGCCCAAAATGAATAGCGGATAAAATAGCGGTCGATATGTTTTCT
CATTTTACTCGGCTCCTGATGGCATAGCTCCAGCGGTCAACCAGAACGATTAACCCGATA
AGGAAGATCAAGAATGTCCAAACCTGATCATATTTCAGATCTTGTAAAGAAAGCTGAATT
TGCATACCGATCCCTCCTAACCCAACAAAAGAAAGTACCGATGAAGAGCGGATCGCACAT
TCAAGGCGATACATGGTATAGCTCAACATCGTCGGCAAGGCTTGGGGCAAATAGCCATAA
ATCAGACATTGTAACGGCGTTGCCCCTGCTTCTTTTAGTGCAAAAATCGGCTTAGAAGGC
ACCGCTTGTAACGTATCTGCATAGATTTTGCCTAAGTAGCCAGAATAAGGAATAGCAAGG
GCAAACACTGCACCTATCGGATTTAACCCGACAGCCACAACAAAGAACCATGCCCAAATC
AATTCGTGAATAGCACGTAGAAAACCCAATATCGCTCGAGCTGCCCCCTGCAAAATGAGT
GAACGAAACAGCACACCGGATGCAAAGGTGCTTAAGCAAAATCCGCCAAGCATAGACAAA
GAGAGTGTAATCAAGGCATAAGCAAAAGTGAGCCAAGTGGATTGCAAGGCGAGTTTCAGT
AAATCAGTAGAAAAGTCAGGGGACAATAAACTGGAAAATAGTCGATTAAGCGTTGCCCAA
CCACCAGAATGCATCAACCCTTTGTCGTTATCCACAGCAAATAGGCTCAACAAAAATGCA
AGCAACAACATGCCCGTCAGCAAATTTCGCCGTTCATTTAGTCCAAGCGGTCGGTTATGT
TTCATTTTTTACCAATCCGTATAAGACATTGAGTTGCTCTTGAGTGACTTGTTCTGTTTG
CAAATCAAACACAATTTTTCCCTGTTTAATGCCGATCATACGATCAAAATAGGCTTTGGC
ATATTCCACCGAATGCATACTGGCAATCAATGTTTTCCCCTGCTCTCTCACCAGCCCAGT
CAATAATGCCAAGACATTTTGTGCATTAACAGGATCGAGTGCGGACACTGGTTCATCGGC
TAAAACCAATTTAGGGTTTTGAACTAACAGACGAGCTATTGCAACACGCTGCTGCTCACC
GCCCGACAGTTCAGCTGTCGGCTGATCGATTTTATCCAATAGCCCGACGGCAGCAAGTGC
TTGCTCTGCAATCTGTTTTTCTTGCGGTTTAACCAAAGAGAACAGAGATCGCCAAAAGCC
CCACCGGTTCAGCCTGCCAGCCAAGACATTGTGGATAACTTCCAGTTGTTTGACTAAATC
ATACTGTTGATGAAGCATACCGACTTGTTGAGCAAACTGTTTGTTATCTGGGTAATCTTG
AATATTGCAATTTTCCAACCAGATCTCACCGCTTGTCAAAGGTACGGCACGCATAATGCT
ATTCATTAATGTCGATTTACCCGATCCACTCGGCCCGACTAACGCCACGATTTCACCTGA
GCGAATGGTTAAACAGATGTCGTCTAAAACGGCTTGCTTGCCGAAATGTTTGGTGGTGTG
GTGGAATTGAAGAAGTGGGGTTTTCATATTTTATCAATATCAATTCAGTGTTAAAAAATT
GTCTTCTATATTACGCTCTCACTTCGCTATTTTAGTCTGCCAAATCTCCCCTAGCCCCTC
TTTGCTAAAGAGGGGGAACAGATCGAAGGAAATATACATTCATCTGAAAAATCAAATACT
TTACGTTTATGAAGTACTTCGATCTTAAAATTTACGATAAACAAATTCCCCTCTTTAGCA
AAGAGGGGCTAGGGGAGATTTGGCAGAAGATTTTCACGAAGAAAATAAGCGATTACTTAA
TCAACTTCAACTCTTTCGCTACTTTCTCAATATCTTGATAGTTGCTGTTTTGCGTTGGGA
TAAACTTCTCGGCAGAGAGTAAATTCATCACCTGCGAGCTTGACGCATCGGCTTTTAATA
ATGCCGCTTTGACTTTCTCTTTGGTACCGTCACCAAATTTTTTATCAACAAGATTAATGG
TCCAGTTGTAATCATAGTAATCTGGTGTGGTGTAGAAAAGCTCGACTTTATCGTGATTAA
CCTTGCCTTCTTTCACCATTTTATCCCAGTACTGCTTATTCACCGCACCGATTTGTACAG
AACCTGCTTCTACTAAGCCGTAGGTTTTATCATGCGAACCGCTGTAAGTCGGTTGAGCGT
CTAAGTCTTTTTCAGGGTTAACTCCGGCTTCTGTTAAGAAAAAGCGTGGCATTAAGTGAC
CCGATGTCGAACTTTCGCTACCAAAAGCAAGGGTGTGACCTTTGACATCTTTAATCTCTT
TCACGTTATCTAAGCCTTTTTGCTTGATAAAGACGGACTTAAATTTTTCATCTTGCGGAC
GTTGTGCGATAGCTTCAGCACCTTGTACTTTGGCACGAGCTTGTACCCCCGTTAAACCAC
CGAACCAGACTAAATCAATTTCGCCACGACGGAATGCGGTGACTACGGCAGCATAATCGG
TGACAGGCACATATTGCACCTTTAACCCCGTTTCTTTGCCTAAATACTCTGCAAAACTGT
CGAACGAACGGATCATTTCGGCAGCGTTATAGTCAGGAATAGCACTGATTTTAAAGGTTT
TATCGGAAGGTGATGCGATAGCAACTGAGCTAAACAGCACACTGAGAGCGGTGAAAGCAG
TTGCAAAACTTGCAAAAAGCGGTTTCATGGTGTTCTCCAAAAGAAATGTAAATAAATTGT
GATGTTCAAAATGAACGAGCGAAAGATACGCTATTTTTTATAAAAAACAAGAGATTTCTG
TGATTCGTTTGGGAAATCATTTTATCTTTGATAATATCATTACCGTTTTTACTAAATATC
AAAAATACAATGGCATTAATCGAATACAATCCCCCTGTTGAACCTTGGCTTGACGAAGTT
TATCGTGATAATCATATTTTAGTGATTAATAAACCAAGTGGCTTACTTTCTGTTCCTGGA
AATCGCCCTGAATATCAAGACAGTGCGATGGTGCGTGTACAACAGAAATACGGTTTTACT
GAGCCTGCTCACCGTTTAGATATGGCGACAAGCGGTATTTTGTTGTTTGCATTAAGCAAA
CAGGCGGAAAAAGAACTCAAACGTCAATTTCGTGAACGTGAGCCGAAAAAGCACTATCAA
GCGTTAGTTTGGGGCAAATTAGGCGAAAAAGTTGGCGATACGGGAACAATGAATTTTCCG
TTAATTTGCGACTGGGAAAATCGTCCACGCCAAAAAATTTGCTACGAACGAGGCAAACAA
GCGGTTACTTTCTATGAAATTCTTGCACATTATCCCAATAACACCACAAGGGTGAAATTA
ACCCCTTATACTGGGCGTTCACACCAATTACGCGTACACTGTTTAGCCTTAGGGCATCCA
ATTGTAGGGGATAAATTTTATGCAAATCCGTTGGCAAAAAGTCTATCGCCAATGCTCTGT
TTACACGCAGAAGCATTAACCATTACACACCCAGTTACGCAAGAACTGATGACATTTGAA
GCGAAACCTGAATTTTAAAAGGTAGATAGAATGAACTTTCAATGGCAGAAATATCCTGAA
AATACGCAAAAATTATTCAAACTTTCGATCCCGATTTTCATCTCTCAATTAGCTGCTTCG
GGAATGGGGCTGGCGGATATTATTATGGCTGGGTTAGTCAGCGATGATGATGTGTCGGCG
ATAGCGGTCAGTAATTCGATCTACTTTCCCTTGTTTTTATTTGTGTTGGGGATATTAAAT
GCGATTACTCCAACAGTTTCTTATCTAAACGGTTCGAGCCAACGTTCCTTGATTGCACAT
CAAATCCGTCAAGGCGTTTGGATTGTGTTGATGCTCAGCCTGCCGTTAATTTTTATCTAT
CTCAATGCCCATTTGATTTTAGATCTAATGGATACCCCAAAAGCCTTTTCAGGAAAAGCA
CAAGATTATCTTACCGCTTTAAGTGTCGGGATTATTCCAGCTTTGCTTGCGGTGAACTTA
CGCTGTTTTAACGACGGACTATCCAACCCTAAACCAGCGATGTATATCACCTTTTTTGGC
TTAATTTTAAACATTCCGCTCAACTATATTTTTATTTTCGGCAAACTGGGTATGCCTGAA
TTAGGGGCGGTCGGTTGTGGTGTGGCAACGGCAATCGTAAACTGGGTAATGTTTGGGCTG
ATTTTACACTATTGTTATACCAACCCAGCACAAAAGGATATTCGTCTATTTGAAAAATGG
ATCGAAAAACCCTGTAAAGCAACCTTAAGCAAACTGTTCAAACTTGGTACACCGATAGGC
TTTGCTCTGTTTACCGAAGTGATGCTATTTGCGGCATCTTCCTTGATTATCTCACCACTT
GGCTCACAAGTGGTGGCAAGCCATCAGGTTGCCTTACAAACGAGCTCGCTCTTTTTTATG
ATCCCACTCTCATTTAGCATTGCCACAACCATTTTAGTTGGGCAAACGTTGGGAGAAAAG
CGTGTTGCAGAAGCAAAATATCTGACTTATCACGCCATTTTTACGGGTGCAATGGTCGCA
ATGGGGCTGGCAATGGTGATTTTACTGCTCAAAGATCTGATCCCCTATGCCTTTACCAGT
GATCCGACTTCTATTGTAATCGCATCTAGTTTATTGATTTTTGCAGCGATCTATCAAATC
CCCGACTCTATCCAAGCGGTATGCAATGGCATTTTGCGTGGTTATAAAAATACCAAACCT
ATTTTGCTAACAACCTTAATTTGCTACTGGTTAATCGGAATGCCACTAGGTACTATTTTG
GCTCGTACCGATTGGATCGTTCAGCCGATGGCGGCGGCAGGATTTTGGCTGACATTCTGT
GTCTGCTTAAGTTTAGCCGCAGGGCTATTTTTCTACTTTATGCGAAAAATTCAGGCTATG
CCAGAAGAGATTTTAATTAAAAAACTAGAGTCTATTAAATAGCACTTAAAGTTATGTCTA
TCCTTTATTGTACCAGATGGGGATAGACACAACTTTACTCATTGTCATTTTATATTAGGT
ATTCATATATAGCTGAATTATCCAGCTTATCTCTTTATCATTTATCCGATACCCCTCTTT
CAAATTCGGTTCACAAGAGTTCGAACCAATACCACTCATTTTATAATCGACACACAGAAT
GTGATACGGCGATTTTTCTAGTTCGTAATGATGTTTTTTCAGGGTCAATTCTTCCTGTGT
ATAAGGGGAAAAATTGAAGCTGAACGGCTGTGGTGCGGTAATCTCGAGATCTTGGGTATG
AAGATATTCACAACCGTAGTGACTGCCGTTTTCCTGTGGTTTGACGTAGTCTTGATAATT
TTGCTCGGCAGTGGTTTGGTATAGACCTAGTCGGATTGTGTGGTGTTTGTCGATGTAACT
TTCACTCTCGCCATAGCCGAAATGTCCTGATCCATCAGGAAGATATGGGGCGTGGTCGCA
CCATTCCCAGATAAAACCACCGCAAGCCCCTGCATATTTTTCAAAGGTTTGGAAATAATC
TTCTAAATCACCGTTAGAGTTCCCCATTGCGTGCGAGTATTCGCAGAGTAGGAATGGTTT
GGTTTGTGGCTGTTCAAAATAGCGATCCATATCTTCTGTGCTGGCATACATTTCGCTATG
AAAATCTAACGGGGTAAGATCATTGCGATGTTCAGAATGTTGATAAATGGTACTTTCATA
ATGAACCAGACGGCTTGGATCTCGCTGTTTGATCCATTTTGCACTGGCTTCAAAATTTTC
CCCGTAACCTGCTTCATTACCCAACGACCAGATCAGTACCGATGGGCGATTTTTATCTCG
TTCTACATTAGCGTAGGTACGGTCTAAGATTGCTTGTTTGTAGTCTGGGTGTCGGGCAAA
ATAGCAGAAATTATCTATCGTTTGTTGCTGAATACGTTGGTTATCATCTTGTTTTGCTAC
ATTCAGTAAAATGCTGTGTTCTGGCGTTGGAACGTATTGCATACTGGCACCGTGGCTTTC
TATGTCACTTTCGCTAATCAGGTAGAAGCCGTAGCGGTCGCATAATTCGCTAAACCAAGG
GGCATTCGGGTAGTGGGCGGTACGAATAGCGTTGATGTTATGTTGTTTCATCAGCCTAAA
ATCCTGTTCTGCTTGCTCACGGCTGATAACATAACCCGTTAGGGGATCGCTGTCGTGGCG
GTTTACTCCGCGGAATTTGATCGGGTGGTTGTTGAGCAAGAGTACACCGTCTTTGACTTC
GATCCGACGAAAACCGACCGCTTGTTCAATCACTTCGTTTCCATAGGCAAGGTGTAAGGT
GTAAAGTTGTGGCTGTTCGGCATTCCAGAGCTGTGGTTTGTCAATTTTTACCTTAAAGTG
ATCGCTTGTCTGTTCGGCGATTAGGCGATGTTGTGGATCACATAGTTGGAAAGTGAGCTG
TTGTGGCGATTGCAGAAAGGTACATTCGACCGATAAATCCGCTTGATCTAATGCTTCAGA
CAGGCTGGTTTTGATAAAGAAATCTTGTAGATAATTTGGTTCTCGTTCCAGCAGATAAAC
ATCTCGGAAAATCCCTGACATACGGAATTTGTCCTGATCTTCCAAATAGCTACCATCACA
CCATTTAAGCACCACGACATTGAGCTGATTTTCCCCAGAGATTAAAAAGTCGGTGACATC
AAATTCGTTTGTGCAATGACTGACCTGCCCATAGCCAACAAATTGTTGATTGAGATAGAG
ATAAAGGCAAGCGTCCACCCCTTCAAAATTCAGTAAATAGCGTTTTGTCGATTTAGGCTC
GTAGTGGAATGTCCGTTGATATACACCGCAAGGGTTATCGTGTGGCACATAAGGCGGTTC
GAAAGGGAATAGGTAGTTGATATTTGTATATTGATGCTGATCGAAGCCTTGTGTCTGCCA
GTTTGATGGCACAGGAATGCGATGCTCAAAAGGCTGAGAAAGAAAATCTTCAGGCAAATC
CATCACGCTCGTAAAATAGTTAAATTGCCATTCACCATTGAGTAGGGTAAATAGGCTAGA
TTGTTCACGCTCAAGGGGGGCGAGCTTATCTTGTGTCGCAAAGGGAATAAAATAGGCGTG
ATGGGGTGTGGTGTTAATGTGAAATAAAGTGGGATCTTGGTGATAATTTGGTAACGGCAT
AACATCAATTCCATTGCTAAGAAATGGCAAAATGCTATCACTCGCAATCCCTGACTTCAA
TCCATTGCAATGTAACATTTTAGAAATGTGATGAAGCTCACAATTATTTTTATGTTCATT
TCTAAAGTTATAGTTTACAACCACATTTTACCAATTCTTAAACTCATATATACAACTGCT
TTCAATACAAAAAACCATTAATTTCTTAATATTTGGTGATCACAATCTCACCGCTTGCAA
AGCTGACTTTAAGTGTATTACTGCGACATTCTACCTTAAATATCTGTTCATTTTGGCGGA
TTTCGTTTTCACAGGGCTTCCCTGCCATTAGTAACGCAATCTGATTTTCGGCAATTTGTA
GGGCTTGCTGTTGCTGAAAAATAAGCACGCTTTGCTTATTTTGCGTATGTTGCCAACGGC
TATAAGCTAAATATATCACTGAAAAAATCAACATAACGACCATTAATGATGTCAGGCTTT
CTGCTTTAATGAGCTTATTCATTTGCTAATATATTCCGTGAATAAGGCAAATAGTGCCAA
GATGAAAATTTATTTTCCAGATGTTGAATAACTTCTTTTTTATAACTGAGATTTCTTTCT
TCTCGTAAATTATCATAGGTGGAATAAAGTGTACCATACATTCTTTTTCTTCCTGTAAGA
TCAAATAAATAATCGGTAATGACAATACCGTAAAAATCTTTTTCTAACTTTTCATTAATA
TCTTGTAATGCAATCACAATTTTTGGATTCTCTAGACTACTTTCTGGCAACTCCACTAAA
TGATTGATTTTATATATTTCCGATTGATAAGGTAATAAATTCAACCAGTTTTCAATTTTA
TCCACTTGAATATATTTTTCTTTGGTTGGTTTAAAAGGATCAAAAATAGATGAAAATTGA
CAATGAAAACTGTATTTCATTACCTTAAACTCAAAAATAACATTTGTCTTTTTTTGTTTT
TGACACTCTATTTCAGGATCTATTGCTAACTTTTCAATAAGTTGATATTTATCGGTAAGA
TATTGCTGATAATAGAATAGGCTCACTTTTTCTTGTTTTAATAAGCTATCTTTATTGAGA
AAAATGACTGCAAACAGACCGCTTAATAATATCAAGGTAATTAATAAACTACTGGCTGAA
TAATAACGTTTCATTTATCACTTCCATTTAATAGGTAACTATAAGCGGTAGCTTTATATC
TTAGTTGGTTATCTTTGCTAGACGAGAGAGCCAGTTCTATTTTCAATAATCTATTCTGCT
CAAGCCACTCAAAAGATAAATTTTCGACATTATAATCAGACATATCTGACATTTTTCGCC
AGTTGCCTTTTTGACAATTTGTTAGGATTTTTCCACAATCTGCTTGGTGACAGAACTGAA
TTTGACTATCTTCATAAATAAAAATCGCTTTTTTCTCAAATTTAAAACCAAAAAATTCTC
GGCTTACCTCTTTGGTATTATTTACACCATTTATTTCGCAAGATTGTTTTTTATTTCGAT
TACCTACACAGCCATCACTACTTAAATCATAGAAAAACATTAGACAATTTGGATTGTTCA
GTGAATAACGCTTATTATCGTTTACAAATAAACTATAATTGGTTTCTTTTCTATTTTGTC
CTTGATAATTAAAATGTTGAATATGTTGTTGAAAATACTCAAGTAATTGGTGAGTATGCT
TTTGTAAATTCAATAATTCCCGTTGTTTGATTTGATTGCGATAGCTATCACTATAAAAAG
AAGATAAACTCCATAAAATAATGCAACCTAGAAATAAAGATAATAATATTTCAACCAAAC
TAAAGGCGTGATTAACAACTGGTGCGTTTGCCTTTTTGAATAACATTAATCACTCCATTT
TGTTCTACTTGTAAGATTTCATAGATTTTATTTACCGTAACCCTTAAGCACTTTGACTCT
AATCGCCCAGACTTTCCATCAACATTAATAAAAACTTTGGGATATAAACTATTATTTTTA
ACTACGGCATTTTCTGTTTGATAGAGATAATAACTTTTTTGAATATCACAACTTGCGATA
TTCAAACAGTTACAAGCGATCTGTTTATCACTGATTTTTTCAATGGCGACCATACACCAT
TTTTTATCTGCTACATTTTGGCTGATAGAAATAGAATAATTCTGTTTTTGATAGCGTGCT
TTAGCTTGAATTTGATAAATAAAAGACTTTATCTGATCGATTTCATTATTTAAAACGATA
TGATCTTGTAAATAAAATAAGGTGGGGGAAAAGAAATAGAGTGCGATTGCCATTATGCTC
ATCGCAAATAGAGTTTCAATAATAGTGATCGCACGAAACATAATATCTCTCCCAAAGTGA
GAGAGATATTAGATGTTGAAAGGATTTTGTAAATAGGCAATTTTTATTTTTTCGACATAG
ATCGAAAAATTAGAAAGATGTTGTATCTTGGAATAGACCTACTTTTAAGTCTGTGGCAGT
ATAGATAATTCTGCCATCAACTTCGACTTCGCCATCAGCAAGCCCCATCACGAGCTTACG
GTTGATCACACGTTTCATATTGATACGATAAATCACTTTTTTGGCAGTCGGTAGAATTTG
CCCTGTAAATTTCACTTCGCCAACCCCTAAGGCTCTGCCCTTGCCTTTACCGCCGACCCA
GCCTAAGTAAAAGCCAACCAGTTGCCACATTGCGTCTAAGCCTAAGCAACCCGGCATTAC
AGGATCGCCGATAAAGTGACAGCCAAAGAAAGGCAGATCTTGGTTAATATCTAATTCCGC
TTCAATATACCCTTTCTCAAACAGACCTTCTTTGTCGGTGATTTTGGTAATTCTGTCCAT
CATCAACATCGACGGTGCTGGCAGTTGTGGACCTTCGCTACCAAAAAGTTCGCCTCGTCC
TGACGCTAAAAGATCGTTGTAATCATAACTTGGTTTGATGTTAGGTGTACAAGTGTTCAT
TATTTTGTTCCTGTAATAAAGTAGAAAAGTCCGTTATTGACGGTTTATGTTACGTTTGCT
TGATGAAGACATCTTAACAGACTTTTAAAATAGCTAACAGTTGTAAGCTGACTTGTCGGA
TCAGTGCCCCTTTAACAGTTTGCGAATTTTTTGGAAAATCGAACCGCTTGTATCTTCATT
TTCGCTCTGTTCGATCCCTTGATGAACTAACGCAAAAATGGATTTTTTCTCACTGTTTTC
AGGCAGATCTTCATCATAAAACGGGTGTTGCAACAGAATTTGCAAGGCTTCAAAGACATC
TTCGACCGCCCAAATATGAAATTTTCCTGCTTCAATCGCCGATAATACCGCTGGTTTTAA
GCTCAAATGAGAAACGCATACCGCCGGAATAATAGCCCCTTGTTTCCCCGTTAATTCCCT
TGCTTCACAAACATTGAAGAAGCCTTCAATTTTCTGATTAACGCCCCCTACGCTTAATAC
ATTCCCAAATTGGTCAATCGCCCCTGTCACCGCAAGGGATTGTGGCAACGGCAACTTGGT
TAAGGCACTGATAAGCACGCAGAAAATGGCTAACGATGAACTATCCCCATCAATTTCACC
ATAAGATTGCTCAAAGGCAACGGACGCTGAAAACGGAAGCTGTGTCGGTAATTCCAGTAA
ATTTGCCAAGCAAGATTGAGCGATAATAATCCCTTTAGAGTGAATATTGCCCCCCAGCTC
CACTTTGCGTTCAATATCGTGAATTTCTCCATCACCATATTGCACGTTACAGCTAATGCG
TAATGGCTCACCAAAACTATGGGGAACACCATCAAACTCGACCACAGATAAGCCGTTAAT
TTGCCCGATGGTTTCTTCTTCCGTTTCAATATAAAGCTGATGATTTAAAATATCATTTAA
AACAAATTTATTTAATACACCAGATTGTTTTTCTAAATAATCAAAATAATCTTGAATATG
GTTAAATTGGGTTTGTTTTGGATAAAAATGTTGTAATCCTAATAAATGTTTTTTTAATAA
TGTCGGTGAAATAGAAATTAATGTTTGGTTTTCACTTTCACGAATATAATAATGTAAAAG
CTGATTTAAACCTGTTTTAGAAAAGGTTCTATTTAGATATTTTTTAGCTGAAGATTGAAT
ATAGCTTCCCCATTGTTCGCTATTTTCTTCATCAATATTCAAATACGACTCGATTTCAGC
ATATTGGCAAAATTGATATAAATCTTCATCATAATTATGTAACGTTGCAATATCATCTCG
ACTACCCACTAATATCAATTTGAATTGAGATTGAATAGGCATAATTGCTTCAGGTAATTT
ACCTGCAATAATAGGATCAAACTGCCCAAATAACAGAGCTTGTTTTAATTTATCCCATTG
CACAATATCTAATAATAATGCACTCACATTTAAAATAAGAATACCCTGATGAGCTTGCTC
AATCGCCCCTGCCACCGTTTTAATCTGATTTTCTTTTTCTAAATAAAGACTATATCCAAA
TAAACTTTGGCGATTAAATTCTGTTTTTAGCACCGTTTGGCAATGCAAATTTTCAAAATA
GTCCGTGATTTCATTTAAAAATTCGGGAAATAATTCCGTTTTCAAAATGAGTGCCGAACC
AAATTCACTCAGGGCAAATTGTTGCATTGCCTGCTGTGTATTTGGTTGAAAATCCAAAAA
TCTCACCGCTTGATCGGTCTGTTTGAAAGGATAGTGAACGCTTAATGATTGCAACGATAA
TGGAGATACTTGCACAAATTTGCCTCTTTATAGAAATTTGCTTCATTATACCTATAATTA
CGCTATACTTCACAAATAATTCGGAGGCAAAATGCGATACCAAAAACTTGAAATTCAAGA
AGCAAGTTGGAAATGGAAATACTTGCTGAAAAAATATCGTGAAGGCGAAAATATCACCAA
ATACGACGAACAGAGCTTGATCGAATTGAAAGTTCAATTATTAACCACCTTACAAAACTC
GCCCGAAGAGATCGAGCAATGGATTAAGGCGGAAATGACATCTGAGCAACGCAAGAAAAT
GCGTCAATCTATTCGAGCAAGACGCAAGCGTTTTTTCAATGCCGAAAAGCAATCTACCCG
TAAAAAATCTATCGATTTAGAATACGCCAGCTGGCAACGCCTGTCCAAGCAAGCCAAAGA
AATGGATCTGACCTTGTCTGAAACCATTCACTATTTGATTGATGAATTAGAGAAGAAACA
GATTTATGCAGAGCAAGTGGATAAGATGAAAGCAAATTTGAAGGCGTTGTTGGGATAGCG
TCATTTAAAACATAGGGAGTAACAGGCAAAATGGCCCCTAAAAAGTAGCCTTAAATTGTG
CTTTGTGTAATTACTTCCCTTTCACCTCAATAATCATCACTTCCGATTGTGAACCTAAAC
GCATCGGAATCCCCCAAAATCCGTATCCCGAAGTGACAAAAAAATGTCCATTGCCGATTT
TTTCATAACCGTGAGCAAGTCGGTAAATAAAGTGAGTAATGATATTCGCTGGGAAAATTT
GCCCATTATGGGTATGTCCCGACACTTGAATATCAATAGGCAGTTGAGCGTGTTGCTCAA
TTTGTGTTGGGCGGTGATCCATTAGGAATACAGGTAAATTTGTATCCACCTGAGCCAATA
ACTCTGCTGTTTCAGGGCGATTTTTCACTAATTCATCATTACGCCCAATAATGGTAAATT
TTCCGTCTAAGGTGACCGCTTGATCCCATAGCACCGTAATACCAGCTTTAGTGATTTCTT
GATAGATTTCAGCTTCAGCCCCAAAAAAATCGTGGTTTCCCATTGTAGCATATACCCCAA
GCGGTGCTTTTAACTTTGCCAAATGCGGTTGCATATTTTCCGCCAAATAGGCTTCAACAT
TATCGTCCATAATGTCGCCAGGGAGCAAAATTAGATCAACTTGTTCTTGATTAAAGATGG
TTGCTAACTTATCTAGCTGTTTCCCCCCGAAAAATTTCCCTAAGTGGAAATCGCTGGCGA
CGCCAATTTTAAGTGGCTGTATAGGTTTATCTAATGTGACTTGATAATGCACCACTTTGG
TTGAATAGGCGTTGTAAATAGTCAGCCCAATTAACCCGAATAAAACAGGGATATAGCTTA
TTTTAAGCCAGCGATTAAGGTTATTTGGCGAGAATATCTGTTTGCCGACAGTATAAATTC
CCCCAAAACAGAAGCTGATAAAAAAGATAAATAGAAGTAATGTGAGTATTAAAGCAATTA
AGCGGAAGTTTGGCAAAATGCGTGTAACGTGCAATATCATCAATAGATTTGCTGCGATAT
AGACAGAAAATGTGATGATCTTGCGACTTTTATTTGATAAATCGCATAGCAAAGTTACTG
TTTTAGAAAAACTAAAGAGCAGAAATTGAAGTGCGATAACTGAAACGGCGGTGATAATGT
AATAGCGATATTCCATATTTATTCTTTCCAAGAAAAAAAGCCCAACCAAAACGGCTGGGC
TTAAAGTATAGCAAATACAAGTGTAAGGAGAAAATAGGTCTTTAATTAGCTTATTTTGCT
AATTTTTGACGAATCGCATTTGCTAATTCCGGGCTAACTTTTTCAAAGTGAGCCATTTGT
CTTTCTACGATTTCAGGGATAGTCACACCTGATAAACCTGCAGCAAAGTTACCTGCTAAG
CGATCTTTTTCTTCCGCTGTAAACAAGTTATAAAGTGCTGCCGGTTGTGAGTAGTAATCT
TCATCGTACTCACGGAAGTTAAAGTGTGCAGCTTCACGCTCAATTTGTAATGGTAATTGA
TCGTGGGTTGGCACATAAGTATCAAAACGGTTCGGAGCGTAGTTAGGGTGGTTACCACCG
TTTGCATCTACACGCATTGCACCATCACGGTGAGTCGTGTGGTATGAGCATTTTGGTGCA
TTTACAGGGATTTGGTGGTGGTTTACACCTAAACGGTAACGCTGTGCATCTTGGTAAGAG
AACAGACGACCTTGTAACATACGGTCTGGTGAGAAGCCGATTCCCGGAACGATGTTAGAT
GGTGCAAACGCTGCTTGCTCTACTTCTGCGAAGTAGTTTTGTGGATTGCGGTTTAACTCT
AATACACCCACTTCGATCACAGGGTAATCTGCGTGTGGCCATACTTTAGTTAAGTCAAAG
GCATAGTTATGTTTGTGAGCATCTGCTTCTGGCATAATCTGCACTTGAACAGTCCAACGC
GGGAATTCACCACGCTCAATCGCTTCATATAAATCTTTTTGGCTAGATTCACGATCTTCA
CCTACAACTTTAGCCGCTTCTTCGTTAGTGAAGAATTTGTGACCTTGTTGTGTTTTGAAG
TGGAATTTCACCCAGAAACGCTCGTTGTTTGCGTTTACAAAGCTATAAGTGTGGCTACCG
TAACCGTTCATATGACGTAAAGTCGCAGGAATACCACGATCTGAGAACAATGTCATAATT
TGGTGCATTGATTCAGGGTGACGTGACCAGAAATCCCACGCTGCATTCGCGTCACGCAAG
TTAGTTTGTGGATTACGTTTTTGTGTATGGATAAAATCTGGGAATTTTAATGGATCACGG
ATAAAAAATACGGGTGTATTGTTACCCACTAAGTCCCAGTTACCTTGTTCTGTATAGAAT
TTTAATGAAAAACCACGCACGTCACGCTCTGCATCGGCAGCCCCACGCTCACCAGCAACA
GTTGAGAAACGTAATAATACTTCAGTTTGTGCTCCCGGTTTAAATACTGCAGCTTTTGTG
TATTTGGTAATATCTGCAGTGACAGTGAATGTACCGTAAGCTGCTGAACCTTTAGCGTGA
ACCACACGCTCAGGAATACGCTCACGAGCAAAGTGTGCTAATTTCTCTTGAAACCATACA
TCTTGTAAAAGAAGTGGACCACGTGGGCCAGCAGACATTGTGTTGTCATTATCAACAACA
GGGGCGCCTGCTGCTGTTGTTAAGGTTTTTGATCCGTGATCAAATGGACATTTATACATA
GTGAATTTCCTCCAAAAATAGCTTATTAATAGGTTACGAGTATTATCATTGATAGTTATA
AGTTTGTAAAACTATTGAATTAATAAAAAAATACTATTAATTTTCAACGCCAATCTTTAT
TTGGTTTATTTATAAATCCGCCTCATCACCACGATCTTGTAACCATTGTTTGCGATCTTC
AGCCCGTTTTTTAGCAAGCAACATATCCATTAATTCAAAGGTTGAAACCTCTTCATCATC
GCTATTATCTTCTAAGGTTAGCTGAACTAGACGTCGTGTATTTGGATCCATTGTCGTTTC
ACGCAATTGACTTGGGTTCATCTCACCTAAACCTTTAAAGCGTTGAACATTTGGTTTTCC
TTTTTTCTTTGCAAGACGAGCTAAAATAGCCTCTTTTTCAGATTCATCTAATGCGTAATG
CACCTCATCTTTACCAATATCAATACGGTAAAGTGGCGGCATTGCAACATAAACGTGGCC
ATTTTTTACTAATGTTGGGAAATGGCGGAGGAACAAAGCACACAATAATGTGGCAATGTG
CAAACCATCTGAATCCGCATCAGCAAGAATACAAACTTTACCGTAACGTAGTTGGCTTAG
ATCTTCATTGTCAGGATCAATGCCCAATGCGACAGCAATGTCGTGTACTTCTGTAGACGC
GAGAACTTGATCAGGTGATACTTCCCAAGTGTTGAGAATCTTACCTCTAAGCGGCAAAAT
CGCTTGAAACTCTTTATCTCTCGCTTGTTTTGCAGAACCGCCCGCAGAATCCCCCTCTAC
AAGGAATAGCTCAGTACGTGTTAAATCTTGTGAGATACAATCTGCCAATTTTCCAGGTAA
GGCAGGGCCACTAACCAATTTTTTTCGTACGACTTTTTTTTCGGCTCTAAGGCGATTTTG
TGCAGAACTGATTGCCATTTCAGCCAGTTGTTCAGCAACCTGTACGTTTTGGTTTAGCCA
TAAACTAAAAGCATCTTTTACACTATTTTCAACATAACTCGCCGCTTGTCGTGATGATAA
ACGCTCTTTGGTTTGCCCTGCAAACTGTGGTTCTTGCATTTTAAGTGATAGCACATAGCA
ACAACGCCCCCAAACATCGTCGGCAGTTAATTTGACACCTTTAGGCAACAGATTTCTAAA
ATCACAAAATTCAGCCATTGCCTTAAATAAACCTTGGCGCAAACCATTGACGTGTGTGCC
GCCAAGTGCAGTTGGAATCAAGTTTACATAGCTTTCATTGATCTGCTCGCCACCCTCTGT
GAGCCAGCTTAACGCCCAACTCACAGCTTCAGTTTCCCCAATCACTTCACCAACAAAAAG
AGGATTTGGCAGATATTCATATTCTTTCAATGCATCTGTTAAATAATCACGCAAGCCATC
TTCGTAGTACCACGTTTCTTGGGTATTATTGATATGGTCGGTAAAATTGATCGTTAATTT
CGGACAAAGTACCGCTTTGGCTCGCAATAGATGACGTAAGCGACTAACCGAAAACTTCGG
CGAATCAAAATATTTTGGATTTGGATAAAAGCGAACCGTTGTGCCTGTTTGGCGTTTTGG
ACAAGAACCGATCACTTTCAGCTCTTCCACTTTAACGCCATTTGCAAAAGCAATGGTATA
AATCTCGCCATTACGTTTAATGGTGATCTCAACACTTTCAGAAAGGGCATTTACAACCGA
AATCCCTACACCGTGCAAACCGCCTGAAAAGGTGTAATTTTTATTAGAGAACTTACCGCC
TGCGTGCAGTTTTGTTAGGATAAGTTCCACCCCTGAAATTTTTTCAGTCGAGTGAATATC
CACAGGCATACCCCGTCCATTATCAACGACTTCAAGGGAATTATCGCTATGTAAGATAAC
ATCAATTTGATTAGCAAAACCTGATAACGCTTCATCGACACTGTTATCAATTACTTCTTG
CCCTAAGTGATTTGGACGGGTGGTATCAGTGTACATACCTGGGCGAAGTTGCACAGGTTC
AAGATCTTTGAGAACGGTAATTTCATCAGCACCGTAGCGTTTTTCTGACATAAGTATCTC
TTTACAGCCTATAGGAAAACAGAGAAATCACTCTAGTAAGGTTGAGCGATTAGATTCAAT
GAAAAGATTCTTTATATTGATTAAATGAAAGAAGATCTATATGGAAAATCAATCACGAAA
ATTATTAAATTGAAGAGGCTGCCCTAATTCAGCATTTTTCACAAGCTGTATTGTCGATTG
TAAATCATCACGGGATTTTCCTGTTATGCGTATGGAATCTCCTTGAATTTGAGCTTGTAC
CTTGATTTTAGAGCCTTTAATAAGTTTAACAAGCTGCTTAGCCATATCGGACTTAATCCC
TTGTTTTAATTTAATTTCTTTTGTGTAAAGTTTACCATGATGTTCACTTTCAGAAGGAAT
ATCTAGGGAAGTATGTTGAATACCACGTTTAATACAGCATCCTATTAAAATTTCAATTAA
CTGTTCAAGTTGAAAATCAGATTCTGTAGTAACCCGTATAAGTTCATTTTTTTCATTAAG
TTCTATTGTGGCATCAACTCCTCGAAAATCATAACGTGTACTTAATACCCTATTTGCATT
TTCTACTGCATTGCGTACTTCATGTATGGTAAGTTCAGAAACAATATCAAAAGATGACAT
CTTATTCTCCTTCTATGAAATCAAATCAGAGTTTTTTCGCAATTCTACCATAGCATTCCA
CAAACTATGAAATTAATTCTTATAAGATTTCTTGATGTATTTTATTAGATTGAAGAATTG
TTGACGTCCAAGTCTTTAAAGACGAAGGCTCCAACTAGCTCCGATTGATTGTTATAGGCT
ACCCTCGGTGAGCTCTTTCTGCTGAACGCTTATTATCAAGTAATCACAAACTTAACAAGA
TTGAAATAACTTACGCTATTTGTACCTTATATCTCCGCCCGAAAGGGTAAGTTTTATGGC
ACATAGCTGATAAAAGCCAAAAGCCACCTCAATTTCTCAAGGTGGCTATATTCAATAAAT
CAACGCAAATTACGCTTGACCTTTCACTTCTTTACGACCGTTGAAAGGTGCTGGTGTACC
TGCTGCAGCTAATGCTTCTTCGATACGGATTAATTGGTTGTATTTCGCAACACGGTCTGA
ACGGCTCATTGAACCCGTTTTGATTTGACCTGCTGCTGTACCCACCGCTAAATCAGCGAT
AGTTGCATCTTCAGTTTCGCCAGAACGGTGTGAAATAACCGCTGTGTAACCTGCATCTTT
AGCCATTTTGATTGCTGCTAACGTTTCAGTTAATGAACCGATTTGGTTGAATTTGATTAA
AATTGAGTTTGCGATACCATTTTCGATACCACGGCTTAAGATCTTAGTATTGGTTACGAA
TAAGTCGTCACCTACTAATTGAACTTTGTCACCTAATACTTTAGTTTGGTATGCAAAACC
TTCCCAGTCTGACTCATCTTGACCATCTTCGATAGACACGATTGGGTACTCTTTGCATAA
GCCTTCTAAGTAGTGAGTAAATTCTTGAGAAGTGAATGATTTACCTTCACCTTTCATTTC
GTATAAACCGTTGTCTTTGTTGTAGAACTCAGAAGACGCACAGTCCATCGCTAAAGTGAC
ATCTTTACCTAAAACATAGCCTGCTTTTTCTACTGCTTCTTTGATACACGCTAAAGCGTC
TGCGTTAGAAGCAAGGTTTGGTGCGAAACCACCCTCGTCACCCACAGCAGTATTTAAGCC
TTTCGCTTTTAATACTTTAGCAAGGTTGTGGAATACTTCAGCACCGATACGAAGTGCTTC
TTTTAATGTTGATGCACCCACTGGTTGGATCATAAACTCTTGGATATCAACGTTGTTGTC
TGCGTGCTCACCACCGTTGATGATGTTCATCATTGGTAATGGCATAGAGTACACGCCTGG
AGTACCGTTAAGCTCTGCAATGTGAGCATAAAGTGGTAAACCTTTTGATACTGCAGCCGC
TTTTGCGTTTGCTAAAGAAACCGCTAAAATTGCGTTTGCACCAAATTTAGATTTATTATC
TGTACCATCCAAGTCGATCATAATTTGGTCGATTTCAGCTTGGTTAGATGCATCTTTACC
TACGATTGCATTAGCAATTTCGTTGTTTACTGCAGAAACAGCTTTTAATACACCTTTGCC
TAAGAAACGTGCTTTGTCGCCATCACGCAATTCTAATGCTTCGCGTGAACCTGTTGATGC
ACCTGATGGCGCTGCTGCTAAACCAACAAAACCACCTTCAAGGTGAACTTCTGCTTCAAC
AGTTGGGTTACCACGTGAGTCAATGATTTCACGACCAATTACTTTAACGATTTTTGCCAT
TGTTAATATCCTCTATGAGAGTTAATAGTTAATGTTGAAAAGACTTGCATATAGTAATGG
GATTTTACAAATTTGTCTTGTAAAAAAGTGATGAGCTTCACAAAAATTTAAGGGATATTT
GATCGAAGAGGGATTTTTCTAAATTAAGACCAATTATATATTCAAGTATTAAATACCGAT
ATAGACTTTTTTCTATCATCATTAATATGGACTAAGCTATATAACATCTAATCTACTTTT
ACGATCACTGGCACAAATTCTTCCTTGCGTAAGAAATTTTGTTCTCTAAAGTTAATCGGA
AAATGGCAGGCAAATTCGTGTTGGCGGAATTTGCGTAGCGGTGGTTTAACGACACATTTT
TTCTGCGCAAAAGGGCAACGAGGCCCAAGACGGCAACCAATAGGCATATCTTGTAACATT
GGAACTGAGCCTTTAAGGGTATTCAAGCGACCTTTAAAAGGCAAAGGTTTAGAAAAATCG
GGTACGCTATGCAGTAGTACTGCGGTATAAGGGTGATAAGGGGTTTCCATAATGGTTTCT
TTCTCTGCAATTTCAACGGTTTGCCCGCAGTACAAAACGTTAAATGAATCTACCCACTTG
TAAATACTGAGCATATCGTTACTCACTAGAATAATAGACGTACCAAGATTTTTGTTCATA
CTGGAAAGCAAGCGATAAATTTGTAGCTGTGTAGTTGATTCCATTGTATTGGTTGGTTCG
TCAGCCACGAGCAAGCGAGGCTGATTTGCCACTGCCATTGCAATCATCACTTTTTGTGCT
TCACCTTCGGTAATATCCGTTGGATAGCTTTGCATAATATCTTTATGATCTTTTATCCCC
ACTTTGTGTAGTAATTCAATGGCTTTTTTCTTTTTCCAACCAAAACGTTCCCACCACTTG
CCTTTAAAGCGGATAGTTTCGATTAATTGTTTACCAATACGTTCGCTTGGATCTAAGCAA
GAGAGTGGATCTTGGAAAATCATTGAAATCTGATCACTAACCAGTTTTCGGCGCTGATAG
GGGGAAAGTTTCAGTAATTCAATATCGTTAAAGCGAAAGCGGTCGGCAGTAATGATCCAC
TCGTCTTTGACTAATCCGCAGATCACTTTAGCAATTAAACTTTTTCCTGACCCTGATTCG
CCAACTAAACCACATATCTCACCGCTATCAAGGGTAAGATTGATATTATCTACCATTTTT
ATACGCCCGTTTGGCGTGTCAATTTCGATACTTAAATGTCTAATATCCAGTAATGCCATT
GTTTCCCTTCCCTAATAACGATATTTTTCAAGCACCCGTATAATGCTGTTTCCAAGCATT
GTAATGATAAGTAGAGTAAAAATGATAGCAAATCCAGGAAGAATGACCGTCCAAGGGGCA
ACATAAATTAATTCAAGAGAATCGCGGATCATCGCTCCCCATTCTGGCGTTGGGCTCGTT
GCCCCCAGTGAAATAAAGCTCAATGCACTGATGTCTAACACGGCAATAACAAAAATATGC
GCAAGTTCTTTGACGGCAATCACAGTTAAATTAGGTAAGATCACTTCACGGATTAAATAT
CGTTTTCTTGCTCCCTCTAGTTTTAAAGTGATGACATATTCTCTCGCCAGCTCCCGTTGG
GTCATTTGATAAATTTTATGGATAAAGTGAGGCAACATAGCAAGAAAAATGGCCAACATT
GCATTAATGAGCGAGGCCTCCATTAAAGTTGCAATGATTATGGCAATCAGCAAAATCGGC
GTAAATAAAAAGGTATCAAAAAGATGACTGAGAATAAAAATAGATCCACTCCGTTTTGTC
CCTGCAATCACGCCAAGAATGCCACCTAAAATACCGATAGCAATAGTAATGACCAATGCT
GAGCCAACGGTATAGTAGAAGCCGTAGAGGACGCGACTGAAAATATCTCTTCCTAGATCG
TCTGTGCCAAAAAAATGGCTAATCTGACCGCTATCACTCCACGATGGTGGCATTAATTCC
ATACCGATAAATTGCCGATCGGCAGCATAAGGGGCAAGTAAATAGCCAAAAAAAACCAAT
CCCATCAGAAGAATAAAGAGATTAAGGCTGATGAGTGCAAAGGTATCTTTCCTCAACTCT
ATCCAAAATTGGCGTAAATACGCAGATTCTCGAAACTGTTCGGGGTCTTGTGCGAGTAGC
ATTCTTTATTACCTTTTTACTAATACTGAATATAACAATAACATCTTTTACTCTTAATTC
ATTTTTTGATAGACAGTATAGCATTCTATTCTTGTTCTAACATCGCCAACAAATGTTGTT
TCAACATCGCCTGTTCTTCCTCCGCCAACGCCCCATTTTGCTGATTGCTCACCACAAAAA
AATCCTCCACCCGTTCACCAATGGTCGTAATTTTAGCGTTAATCAAATTCAACTTAAGCT
GCCCGAAAATATACCCAATTTGAGCCAACAACCCCTCTCGGTCTAAGGTAAATAGCTCAA
AAGCGGTCTGATTTGGCTGGGAATTTGCTAAAAAACGGATCTTGGTTTTTCGCTTAAACG
CCTGATGTTTAACGGATTTTTTACTTGGATTAAACACTTTCTCCGTATTCGCAAGCAAGG
TTTTAACCAATGCCGACTGAATTTGTTCACTTCGCTCATCATCGAGTGGCTCACCGTTCA
TTTCCGTAATAATAAAACTATCCAACACCAAACCATGATCGCTCGTAAGGATTTGAGCAT
CGTGGATACTCACTTTCTTCTGACTTAACGTCTGTGCAATTCTCGCAAAAAGCTGGGCTT
GGTCTTGGCAATGCACAAAAATTTCTGTCGCTCCCCGTGCATACTGATTGCTAATCAACA
CCATCGGCAACGCAGGATCTTTTAAATAATGCAAGGCGTGCCAATAAAGCTGTGTCGGGC
TGTTTCGCACAAAATAGCTTTCAGGACAGGATTGCCAAAATTGCAACAGCCGTGTTTTTT
GTTCCGCCGAAATTACCCCCTCAAGCTCTGCATAGGCTTGCTGCTGATGGGCTTGGCTCA
GTTGCTGATGATTAATCGTTTCCTCACTGCCTAACTGCAACTGCTGTTCGGTAAATTGAA
AAAGTTTAAGGAAAAGCGACCGCTTCCAATCATTCCAAAGGGTTTCATTCGTCGCACAAA
TATCCGCAACGGTTAAACAGGTTAAAGCAGCTAAAGCGGTCGGATTTTTCACCACATTTG
CAAAAGTTTTCACCACATCGGGATCGTGAATATCCCGACGTTGTGCCGTAATTGACATCG
TCAAATGCTCTGCCACCAACCACGCCATATAATCACTTTGCTCTTGAGAAAAGCCGTGTT
GTTGAGCAAAAGCACGCATATCTTCCGCCCCAACTTTAGCGTGATCGCCCTCTCTGCCTT
TAGCAATATCGTGGAACAAGGCTGACAAATAGAGCAACGGACGGTCTGCCAGTGTCGGAA
ACAGACGACAACAAAGCGGATGTTTTTCGGCATTTTCCTGTTGCAGAAAACTTTCTAATT
TAAGCATCACCTGAACCGTATGCTCGTCCACCGTATAAATATGAAAAAGATCAAACTGCA
TCAAGCCTTGAATACCAACCCATTGCGGTAAGTAAGCGGTTAAAACGCCCAACTGATGCA
TTGGCATAATGGCTCTTTTAACCACATCAGGCTGAGAAAACAGCCGAATAAAGCGATGTC
GAGCTTGAGGCAGTTCACACAACGGCTGGTTTAAGGTCTGTAACGCCAGCCGAAGTTGTC
GCAACGTCGTACTGGCTACACGCACCTGCGTATGCTGAGTGAGATAGAAGAAAAGATCCA
AAATCCGCTCAGGTTGTTGCTTAAAAATCAAAGTGTTACTACAAATTAGCTGTTCCCCTT
GCAAATAAAAATAGTCATCAAGCGGCTGTTTTTGCTGTACATTTTGCAAAGCCTGTAGCA
CCTCTTGATGAAAATGATTGAGCAACAATTGCGTTAATTGCGAAATAGATTGCGTCGCCT
GAAAGAAATCTTTCATCATCGCTTCCACAGGCTGATTACCCTCGCCCTGATAGCCTAACT
GCTCACTCAGTTGTAACTGGCGATCAAACCGCAAGCGGTTATCGTAACGCTTTAATTGCA
AATGCAAGGCAAACCGCATTCTAAATAACGTATGTTGAGCCTGCTGAAGCTCAATAAATT
CTTCAGGATAGAGCAAACCCCGACTAAACAAACTCTCTAGGCTATATAGCCCATAATGGC
GTAACATAATCCAAGAGAGCAAATGCAAATCCCGTAGCCCCCCCGGACTATGTTTTAAAT
CAGGCTCAAGGTTATAACTGGTATTATGATAACGGGCATAACGTTCATTTTTTTCCGCCA
TTTTTGCTTCAAAAAAGGCTTGAATAGACCAAAACTCCGCGTGGAACAGCTTGCTCATCA
GCTGTTGCCACAAGGCTTCATTGCCAAGCAAAAAACGGCTCTCAAACATATTCGTTGCCA
CAGAAATTTCCGCTCTGCCCACCTCAACACACTCCGCCAAGGTTCGCACACTCGCCCCCA
GCTGAAATTTGCAATCCCACAAGAGGTTAAATAGTTGATTTAATTGATTTTGCGTCTGTT
CATCTAAAGGCTGTTCACTCAACACCAAAATATCCAAATCAGACAGCGGAAACATCTCCC
TCCGCCCATATCCCCCGACTGCCACTAAAGCCAAGTCCTGCCGCTTCATAAACCCAAATT
GTTGCCAGAGCGTTGTCAGTAAATCATCATAAAAATGGCTACGTTGTTCGAGTAAATTTT
TGATATCTTCAGTACTAAAAAGGGATTTTTGTGTGCTATTAAATTGCTGAAGTTCTGTTT
TTAAAGTTTGTGTATCAATCATAGCGGTGAGTTTTAGCATTATTTTACGAAGAATTGTAA
TGGATTTCTGAGCGTCCACCAAAGAGGATTTTTAAAGTAAATTGTATGAATAACAAAATT
TCTTTTTAGGCTGAAATTCCCAAAATCTGACCACTTATTCTATGTTAGAATTCTAGCAAA
TTTTCAGACAAGGATTTTCAATGAGCAAACAGGGTAAACCATTTATTTTACATTCCCCCT
TCAAACCCTCAGGCGACCAACCGACTGCGATTGCCAAATTAGTCGAGGGATTGAATGATG
GCTTGGCACATCAAACCTTGCTAGGTGTAACAGGATCGGGCAAAACCTTTACCATTGCCA
ATGTGATTGCGACTTTAAACCGTCCAGCAATGGTGCTTGCCCCGAACAAAACCCTTGCGG
CACAACTTTATGCCGAGATGAAAGCCTTTTTCCCTGAAAATGCGGTGGAGTATTTCGTTT
CCTACTACGACTACTATCAGCCTGAAGCCTATGTGCCTGCCAGCGATACTTTTATTGAAA
AAGATGCGTCTATCAATGAGCAGATCGAACAGATGCGACTGTCTGCCACCAAATCTTTTT
TAGAAAGACGGGATACGATTGTAGTCGCATCGGTGTCGGCAATTTACGGCTTGGGGGATG
TTAATGCCTATATGCAGATGATGTTGCATTTGCAGGTAGGCGAAATGATCGACCAACGCA
AAATTCTCTCTCGCCTTGCTGAATTGCAATATACCCGCAACGATCAAGCCTTTCAGCGTG
CGACTTTCCGTGTGCGTGGCGAAGTGATTGATATTTTCCCTGCCGAATCGGACGATGTTG
CTCTGCGTGTGGAGCTGTTTGATGATGAAATCGAAAACCTTTCTTTATTCGATCCGCTTA
CAGGACATAGTTTAGGGCGTGTTCCCCGTTATACAATCTACCCGAAAACCCACTACGTTA
CGCCGAGAGAGCAGATTTTAGAGGCGATTGAGCAGATTAAAAAAGAGCTTGCCGACCGTC
GAACTTACTTTATCAAAGAGAATAAATTGCTTGAAGAACAGCGGATCGCCCAGCGTACCC
AGTTTGATATTGAGATGATGAACGAGTTGGGCTACTGCTCAGGCATTGAAAACTACTCAC
GTTATTTATCGGGCAGAAAAGAGGGCGAACCGCCCCCGACCTTGTTTGACTATATGCCGT
CTGACGGCTTGCTGATTATTGATGAGTCTCACGTCACCGTGCCACAAATCGGCGGTATGT
TTAGGGGAGACCGAGCAAGAAAAGAAACTTTGGTGCAATACGGCTTCCGCTTGCCGTCCG
CTTTGGATAACCGTCCGTTACGTTTTGAAGAGTTTGAACGCTTATCGCCACAGACAATCT
ATGTATCGGCAACCCCTGGACCTTACGAGTTAGAGAAAAATCCTGATGTGATCGACCAAG
TGGTTCGCCCGACTGGTTTGTTAGATCCGATTATCGAAGTTCGCCCTGTGGCAACGCAAG
TTGATGATTTATTGTCAGAAATTCATAAGCGTGTGGCGGTAGATGAACGAGTGCTAGTCA
CCACGCTGACAAAAAAAATGGCGGAAGATTTAACCGACTACCTCGATGAACATGGCGTAC
GAGTGCGTTATCTACATAGCGATATTGACACAGTCGAGCGGGTTGAAATTATCCACGATT
TGCGAATGGGAATGTTTGATGTGTTAGTGGGGATCAACCTACTGCGAGAAGGTTTGGATA
TGCCGGAAGTGTCGCTGGTGGCGATTTTAGACGCTGACAAAGAAGGCTTTTTGCGTTCCG
AACGTTCTTTAATCCAAACCATCGGGCGTGCTGCCCGAAACCTCAACGGCAAAGCGATTT
TATACGGCGACCGTATTACCAATTCAATGCAAAAAGCGATCACCGAAACTGAACGCCGTC
GAGAGAAACAACAAAAATACAACGAAGAACACGGCATTGTGCCACAAGCATTGAACAAAA
AAGTCGGCGAGTTGCTTGATATTGGGCAGACGGATAAACCGAAACGCAGTAAGAAATCTG
CAAAATCAAGCGATGATCAGACCGCTTACATTCCGAAAACTCGCAAAGAGTTAGAAAAAG
AACTGAAAGTGCTTGAACAACAGATGAGAGATTTTGCTAAAGATCTAGAGTTTGAAAAAG
CGGCTGCGGTGAGGGATAAGATTCATCAGTTGAAGGCGTATTTGTTAGAACTTTAAAAGT
AATTTAAATTACTCATAAAGAATACTAACCATATTGAGATTTATACAGTATCAATCACAA
ACTCAAACCAATCAATCACATCTTTTTCGTGAATGCCGTTGGGGATTAACACCCCTGCTC
TTTTCACTGAATTAGGATCTTGTGAAATCAGTGGGTGCCAATCAAACAACGGCTTGCCTT
CATAAATCAGTCGATAGGCACAGGTTTTCGGCAACCAGCCAAAATCGGATAGGTTCTTTT
TGGTGAGCTTGGTACAATCTTTTTCGATTTTGCAACGCTCCGCATAGTTGCTACACCGAC
CTGTATTCACATCAAGCAAATTACAGGCAACAGAGGTGTAATACAGCCGTTCCCGCTTGC
CTCTGCCTTGAATATATTTGCGGTAGCAACACTTACCACAGCCGTCGCACAGGGCTTCCC
ACTCTGCTTCATTCATTTCAAGCAGAGTTTTGGTTTGCCAAAAAAGCGGTGTGATTTGAA
GATTTTTTTGCAACATTAACGAATAACAACCGCTGTGCCGGTCGCAACCACAATAAACAT
TCCTTTATCACCGCCCATAGACTGATATTCCATAGACACCCCGACAACGGCATTTGCATC
TGACACGACTTCACCAAAGACTAAGCCTTTGTACTCAACGATTTGATGATTTTCAATATT
TGGAGTTGTGGTAATAATCATAATGTTCCTATTTCAATTGCTGTTTCAGGGATTGTAATG
CAATCGCTCTATGGGAGATTTTTTTCTTCTCAACAGTTTCAAGTTCTGCAAAGGTGCAGT
TTTTAGGCGGATAGAAGAATAGTGGATCGTAGCCAAAACCGTTTGAACCACGTTCTTCAC
GCAAAATTTGTCCGTAGCATTCCCCTATCGCAATTTTCGGAGTCGGATCAGTCGGGTGCT
GTAACATCACAATGCAACTGACAAATTTTGCCGTGCGATCTTCATCGGCAACATTTGCCA
TTTCAGCCAATAATTTTTGGCGATTGGCTTGATCGTTTCCTTCTTCACCTGCATAACGAG
CAGAATAAAGCCCCGGTTCACCACCCAATGCTTCAACCGCTAAACCAGAGTCATCGGCAA
TCGCCGGTAAACCTGTCATTTGTGAGGCATAACGGGCTTTAATCAATGCATTTTCTACAA
AGGTTAAGCCTGTTTCCTCTGGGCTTTGAATGTCAAATTCACTTTGGGCAATCACGTCAA
AGCCAAATTCAGCTAACACATCAGCCATTTCTTTCACTTTTCCTTGATTGCCTGTGGCAA
GGACAATTTTGGTTTTGTTCACTATCTCTTTCCTCATATTAAAATTTCTAAAACTATGTG
CATTCACAAATACAGTAGGGACACACTGAGTGTGTCCGTTATCAATATTTTTCGACATAT
TATTGATTTAATTAACGCCCTGCGGACACACGCAGTGTGTCCCTTGTATATTAAAATTAT
AGTAAACTAGCAACATAAACCATAACGTTATCCACAGCTTGGGT
>H68 Scaffold4
ATGATTGGAGGAGGGGTAGGTTTTGTGTGGTAATCTAGCACCTATAATTAGGTATAGTAG
ACAAAAGTGTTGATAAAAAGTGGGCTAATTTGTCTACTATGCCAAATTTAAGGGGCTGAC
CTAGATTAGCTAGCATACTAATCTAGGTCAGCCCCATTATTTAATATCTATCTCAATTGA
TCTCTTTATTGGTATCATCAAAATATTGATTCATTTCAAAAGCGGGTTTTTGTTGTTGAG
AATGCCCAATAATTCGAGCAGGGACACCAGCTGCAGTGGCATATTCAGGCACCGCTTGTA
ATACAACCGAATTTGCCCCAATTTTTGAGTAACGACCAATCTCAATATTACCTAAAATTT
TAGCCCCAGCCCCAATCATCACGCCTTCACGAATTTTCGGGTGGCGATCTCCGTGTTCTT
TACCTGTACCACCTAGCGTTACACCTTGCAAAATAGACACATCGTTTTCGATCACTGCCG
TTTCTCCCACCACAATCCCCGTGGCGTGGTCTAACATAATGCCACAACCAACACTAGCCG
CAGGGTGAATATCCACATCAAAAGCAACGGAAATCTCATTTTGCAGATAAATAGCCAAAG
CTTTTCGCCCTTGTTGCCACAAATAATGGGTGACTCTATAGCTTTGCAAAGCGTGATAAC
CTTTGAGATAAAGCAAAGGCGTACTCCATTTATCGACCGCAGGATCTCGAGTACGAACAG
CTTCAATATCGCAGGCAGCACTGGCAATAATTTGCGGATCTGCTTGATAGGCTTCTTCAA
TGATCTCTTTTAATGCAATTGCCGGCATAATCGCATTTGCCAGTTTGTTTGCCAAAATAT
AGCTTAACGCATCGCCTAAATGATGATGTTTCAGAATGGTTGCGTGAAAAAAACTGGCAA
GCATCGGCTCACTATTTACAAGCTCTTGTGCTTCATTACGAATATTCTGCCAAATAAGAT
CAAGCGGTTGGTTTGTCATCTTTATTCCCCTTTTCGTTCACGACCTAAAAGCGTTTTAGC
AACATCACTGGCGTGCTTGCCACAGAACAAAATCTGATAAATTTGTTCCACAATCGGCAT
CTCAATGCCTTGTTTTTGAGCCAGTAAATAGGCTTCTTTGGTATTATAAAACCCTTCAAC
GACCTGCCCAATTTCAGCCATCGCCTCTTGAGCATTTCTCCCTTGTCCAAGCATTAAACC
AAAACGGCGGTTGCGAGATTGATTGTCGGTACAGGTTAGCACCAAATCACCAAGCCCTGC
CATACCTATAAAGGTGGTGGGATTTGCCCCTAAAGACAGCCCTAGACGACTAATCTCTGC
TAATCCCCGTGTAATTAATGCAGTGCGAGCATTTGCCCCAAAGCCCATTCCATCTGAAAT
CCCTGTACCAATCGCAATCACATTTTTAATCGCCCCACCGAGCTGTACGCCAACCATATC
ACTATTCAAATAAACCCGAAAGGCTTTTGAGCAATGAATACGCTGTTGCATTTCATCGGC
AAACTGAGGATCAGTGGAAGAAAGAGCAATAGCAGTCGGCAATCCTTGAGCTAACTCTTT
TGCAAAAGTCGGCCCAGAAAGCACCGCTAGCGGATAGCGATCACCTAAAATTTGCAAAGC
CACTTCTTGCAACAATCTTCCAGTGTCTCGCTCTAACCCTTTGGTTGCCCACATAATACG
ATGTTCAGAAGTTAATAACGGTTGAATTTGTTGTAGAACTTCAGAAAAAACGTGGCTAGG
CACAACAATTAAAATATCTTTCGAGCGAGTTAATGCCGTTGCAAGATCGCTTTCAATCTC
TAATGCCTCTGGAAATGGAATACCGGGTAGAAACTCCTCATTCATACGCCTTACAGCCAT
TTGAGCCATTTTTTGCGGATTATGTCCCCAAAGGTATGTTTTATTCCCATTACGAGAAAG
TGCAATCGCCAGTGCAGTGCCGTATGAACCAGCACCGAGTACGGTAATGGGGGCTGAATA
TATTTTTTCCATAAAAATATCTTAATTATTTATAATATACTTATTAACTAATTTATATAT
GATAATCTCTAAAAGCGATATATTACAGTTATCAATAAATATTTCACCTAATGATTCATG
GGTATAAAAGAAGTCTTTATGATTTTTAACGATTTTACTCATTTATGGAGTAAATTTAAT
AATGACGAAGAATATCTTAAGGAAGGTCTAATAATATGTAAGACTAACTAGCCATGATGC
TAAAAATGTAATAAGACTATTCCTATTGAATTATCTCTAAGTTTCCATAACTATTAAAAT
GTTTATATATTAGACGTGTGACCGTATTTTTAATTTTTAATTTTTAATTTTTACTAACTA
AACCAACTCCCCACAGAACCGGTACCCTTCACCGTGAATAGTCACGATAATTTCTGGGGT
ATTTGGGTGATCTTCAAAGTGTTTACGGATACGGCGGATCGTCACATCAACGGTACGATC
GTGAGGTTTCAATTCACGTCCCTTCATTTGTTTTAACAGATCTTCACGGGTCTGGATTTT
CCCTGGATTTTCACAGAAGTGAAGTAAGGCTCTAAACTCACTACGAGGAAGTTTAATTAC
CTCATTTTCAGGGTTAATCAAACTGCGACTATTTACATCTAAAGTCCAGCCATTAAAGCG
ATAACTTTCGGTATTGTGTGGATCTTTTACCGTTTTGTCTTTTTCCGCCATTGTGCGTTG
CAATAAGTTTCTGGCACGAATAGTGAGTTCACGAGGATTGAACGGCTTAGTAATGTAATC
ATCAGCCCCGATCTCTAGCCCTAAAATTTTATCCACTTCGTTATCACGTCCAGTCAAAAA
CATTAATGCAATATCAGTGTTTTCTCTGAGTTCTCGAGCAAGCATTAAGCCATTTTTGCC
TGGTAAATTGATATCCATAATCACAAGGTTAATTTCGTGATTATCTAAGATGGTGTTCAT
TTCATTGCCGTCAGTGGCTTCAAATACATCATAGCCTTCAGCTTCAAATATGCTTTTTAA
TGTACTTCTCGTAACAGCTTCATCTTCAACAATGAGAATTTGTGGGTTTTGCATTAGATT
ACCTTCAGTTTGTTTGAGTTGCCCTGCTACTATGACTGCGATAGCGAACAAATGTTGCAA
AGTTGTAGTATTTTATCTCTGTTTTTTAGCATCATAAATACATTATTTTACATTTCTTTA
GCTTCAATCAAAATCTGCTAAGAAATATTCGCGATGATCTTAACATTATTGTTAAAGTTT
GACATATTCAAGCGGTAAGTTAAGTAAGTTTTTTACCAAACTCTCGGTCATTGCTCGATG
GCTGAGTACCGCATATTTTTCAGCAAGAATAACCCTTGAAATTGTCACACCTCCTAAACC
TTGCATTCGACGGAAATTTAAAGCACTTTGTAATGGCAAGAAACTTGGATTGAATGCCGC
ATTTTCTGCATAGCGTCCCGTGATAATCTGTTCACCACACTGTAATGCCACCCCACTCAC
CGCTTTACTATAAGGCGCATACGCAAGATTTGCCGCCGAAATTGCCGCTTGTTGTAACGC
ATCGCCACTTGCTTCAAAGCCATTTTGTTGAGGATCGAATAAAACCTTGTCAATCTGTAA
ATCTTTTGGTCCAAAAGCATCTGGCAGGTAACTGTGTAATAAATTATTTTGACTATGTGG
TAAATGAATTTTTAGTTGTTTAGCACTATTGAGTTCATTCATAAATTGGCGACAGTGTCC
GCAAGGAGTGTAGTTTACCACCATATCGGTTAATGCAGTTTCCCCTGCGATCCAAGCGTG
TGAAACGGCACTTTGCTCTGCGTGAACAGTTTGTTGCATCGCATCGCTCTCAAATTCTTG
ATTTGCCCCAAAATAGAAATTCCCTGATTTGCCAATCGCCACAGCCCCTACAAAAAAATG
AGAAACAGGCACTCTAGCGTAGCAAGCTGCAATGGGTAAGCATTCTAAAGCAAGTTCGAC
AGGGGATAGGTTGAATGTTTGACAAAATGTGGTGACCTGTTCTGCAGAAAAGTATGCTTT
ATTGTTTTGTCGAATTAACTGCTCCACAACCGCTTGAACAACAGGGCTTTGTTTTTCTGC
AACAAGTTCGATTAAACGTTCTTGGATATCGATCATTGTAGACATAGAATGCTCCTTTAT
GCTAAAAATCAGGGACGAAAATTATAATGAGAAATCAATGGGATAACTGTGATCTAGATC
GCATTTAGTAATAATAGTACGCTTTATCGTTCAACAATTACACCAACACTTGAGGCTTGA
GCAACTGCTTTAGGCTTGTGTAATTCAATGCGTAATGATTTCACTCCAAACTCGTGTTGC
AGTAGTTCGGCCACTCGATAAGCAACGGTTTCAACCAACTTAAACGGTGTATTTTCAACA
AAATCAAGGATCTTTTGTGAAACTTCCGCATAACTTAAGCAGTACTGTACATCATCATCT
GCGACAGCTCGGCTAAAATCCCACGCCATTTCAATATTGAAAACTAAACGTTGTTTAATG
GTATGTTCCCACTCATAAGCCCCAATAGATGCAAAAACGGTGAGTTCGTGAATAAAAACT
TTATCAGTCATCGGATCTTTCCTTGTTTTTCTTTTTGAAAGTTAAGGTAAAATATAGCAC
AAAGTAAGCAACAAATAAGGGGAAAAAATGAGCGTTATTTCTTATTTACTGATTTTAGGG
GCATATTTGCTTGGTTCTATTTCAAGTGCCGTCATTTTTTGTCGATTAGCAGGACTACCC
GATCCACGAGAACACGGATCACATAACCCAGGGGCAACAAACGTCCTACGCATAGGCGGA
AAGTTATCGGCATTAGGTGTTTTAATGGCGGACATCTTAAAAGGTATGCTACCTGTTTCT
CTTGGTTTTTATTTAGAACTGCCAAGTTCGGTGATTGGCTTTATTGCTTTGGCAGCTTGT
CTTGGACATATTTTCCCCGTTTTCTTTAAGATCCAAGGTGGCAAAGGGGTTGCAACTGCC
TTTGGAGCAATCATTCCAATGGGCTATTCAGTTGCTGGATTAGCGGTGGGAACGTGGTTG
TTCGTTTTTTTGATTTCTGGTTATTCATCGCTAAGTGCAGTTATTACAGCATTGATCGTT
CCACTTTATATTTGGTGGTTTAGCCCTGAATTAACATTCCCTGTCGCATTAGTTTGTTGT
CTATTAGTCTATCGCCATCACGATAATATTCAGCGTTTGTGGCGAGGGCAGGAAGATAGG
GGTTGGAAGAAAAAACATAGTAGACAAAATGGTTACTAAAAGTTGAATTAGCACTATATT
ACAAGGAATTAATCTACTTTTTGAAAACTATTTTGTCTATTACACTACCACTGTACCTAT
TATTATCTATTCAATACCACCAAATGTCGCTCTCCAACTAACTCAGGTACGTTCAATTTA
ATTATGTCCACCAACTCAATCGGTTTGCTCACTTCTGCCAACTCTTCTGGCTGATATTGT
CCTTTTAACGCATAAAAATGACCGCTTGTATTCGGTAAATGGTAGCACCAATCAACCATA
TCATTTAGAGAGGCAAAAGCTCGGCTTAATACGCCGTCAAATTGTTGCTCTTGATACTCT
TCAACCCGACTTAACACAGGTGTTACATTAGTCAGTTTTAGCTCTCGAATAGCATTTTTG
ATAAAGGTAATACGTTTGCCTAAGCTGTCTAACAACACAAACTGTTTGTCGGGATTAGCT
ATCGCCAGCGGAATACCCGGTAACCCCGGACCTGTTCCCACATCAATAAACTGTTGCCCC
TGTAAATGTTGGCTTACCACAAGGCTATCCATAATATGCTTAACCAACATTTCATCAGGA
TTACGCACAGAAGTGAGGTTATACGCCTTGTTCCATTTATCCAATAATTTCACGAAATCA
ACCAACTGCTGTTTTTGCTGATCGGTCAAAGGAATGTTTGCTTGACGGAGCAAGCGGTCT
AATTTGGCTAACATTTTGCAAATTCCTAAAATTGATTACTGTATTTTCACTATTTGTCAC
TGTTCCACTCACGCAGTTGTTCTAACAAAAATTGACTACTGTCTAAAAAGTCTGCGATAC
CATTATAGACTTCTAACGCTTTATTTTGATCGTAAGTGTGTGAGGTGATGTTTCGCATTT
TTCGGTAGCCAATCCAATCATCGATATTTTCGATTAAACCATTTTTAGCCGCATCACGCA
GAATATCTCGGAAGTTTTCAGCTTCAATTTCATCTTCTGAAATCGCCATTAACTTTAATT
GGCGTTTCATCATTTTTAAACTGAGTTCATAGACAAACTCAAATTTCTGGATAGCACCAG
CGATGAGTGTATCTTGAATAATCGGTTTTTGTTGATTAAACCATTGTTGATCGGCTAATT
CAGCAAGCGTTTCATTCAAAGAAGAAAAGGCGTTTTCTAATGAACTGATCTCAAGTTGCT
CTAGCATAATGTTCCTATTTTGGTTGCTTATGAGCGAGGATAAACCTCCCTCTACAAAAA
TTAGATTTTCTTTAGGTACGTGTTACATCATACAAAACGCCCTGTATAGCAGATAAAACA
AAGCCCCACACAAGGCGGGGCTGTACAGGGTTCGCTTTATAACTGCTCTTGGGCCAGTAG
CCTTCTGGCTGGACAAACGCTAGATTTCTCTATCCCTGCTTGTACGTTTTGTTGAAAACA
TTATAGTTGAATAAAGGGAGTAGTTCCACAAAAATATCACGTTACATAGTTTATTCAACG
CTATATTTTACAACTCGCCTCTTTTCAACATTCCTTGCTTTTTCAAATTCACCAGCAAAA
TTGAAATCGCCGCCGGGGTAATGCCTGAAATACGACTGGCTTGTCCGATAGACACCGGGC
GGTGTTGTATTAGCTTCGCTCGCACTTCGTTAGATAGGCTTTCCACTTTGTCATAATCAA
ATTCAGCTGGAATTTGCGTGTTTTCGTGGCGTTTATGGCGTTCGATCTCTTGTTGTTGAT
GTTCGATATAGCCTTGATATTTAATCGAAATTTCCACTTGCTCAGCGGCTTCTTTATCTT
CAATCGCCGGCGCAAAAGGCGCAATTTGAGTTAAGGCTTCGTAAGTCACTTCAGGACGGC
GAATTAAATCTTCACCGCTTGCTTCACGGGCGAGTGGGCTATTTAATAATGCATTCACTT
CTACAAGATTTGCCATTTGCAAGTGTGCCCAGGTTTGTTTTAAGCGAGCTTTCTCTTTTT
CGATGTTTTCCATCTTCTCGTTAAAACGCATCCAACGAGCTTCATCAATTAAACCAAATT
GATGAGCAATCGGCGTTAGACGAGCATCAGCGTTGTCTTCACGCAACAACAAGCGATATT
CCGCTCGGGAAGTAAAGACACGATACGGTTCTTTAGTGCCTAAGATGCAGAGATCATCTA
CCAATACGCCAGTGTAAGCTAAATCACGGGTTGGGAACCACGCTTCTTTTCCCTGTACCT
GTAAACCGGCGTTAATCCCTGCCAATAAACCTTGTGCAGCGGCTTCTTCGTAACCCGTTG
TGCCGTTAATTTGTCCGGCAAAGAATAAGCCGTCAATCGCTTTAGTTTCAAGGGTCGGTT
TCAGATCACGAGGGTCGAAATAGTCGTACTCAATTGCATAGCCCGGTTTGATAATACGGG
TGTTTTCCAACCCTTTCATTGAGTTTACAATCCCTATTTGTACATCAAACGGCAGACTGG
TTGAAATACCGTTTGGATAGACTTCAATGGTGGTTAAGCCTTCTGGTTCAAGGTAGATCT
GGTGGCTATTGCGATCACTAAAACGCATCACTTTATCTTCGATCGACGGACAATAGCGAG
GACCGATCCCTTCGATAATCCCCGTATACATCGGGCTACGATCTAAACTATTACGGATCA
AATCGTGGGTTTGTTCGTTAGTGTGAGTGATATAACACGGAATTTGACGAGGGTGTTGCT
CAACGGATCCCATAAATGACATTACAGGCAATACGTCATCGCCGTGTTGTTTTGCCAATA
CATCAAAATTGATCGTGCGAGCATCTAAACGTGGTGGCGTACCTGTTTTTAATCGATCAA
CACGCAAATTAAGATCGCGTAAACGATCAGCCAACATTGTTGCAGCAGGATCACCTGCAC
GTCCGCCTGCGTAGTTATCTAAACCAATATGGATCTTACCCGCCAAGAAAGTACCTGCGG
TTAAAATCACTGATTTCGCTTTAAAGGTTAAACCCATTTTAGTTACTGCACCAACCGCAC
GGTTATTTTCAACCAAAATATCCACGACTTCTTGTTGGAAAATATCTAAATTTGGCTGAT
TTTCTAATGCAGTACGCACCGCTTGGCGGTAAAGTACACGGTCTGCTTGCGCACGAGTGG
CTCGAACAGCAGGGCCTTTTGAACTGTTTAAGGTGCGGAATTGGATCCCTGCTTTATCCG
TTGCCGTTGCCATTAAACCGCCCATCGCATCAATTTCTTTGACTAAATGTCCTTTGCCGA
TCCCACCAATCGCTGGATTACAAGACATTTGTCCTAAGGTATCTACATTGTGTGTTAAAA
GTAAGGTTTTTAAACCCATACGCGCAGGAGCAAGTGCAGCTTCAGTACCTGCGTGTCCTC
CACCAACTACGATCACATCGTATATTTCACGATAAATCATCTTATTTGCCTTGATTAAAT
TCTGTTTAAATGAAAATTTGTCTATTCTACCTGAAAAAAGCAAGATCTGAAAAAGGTTTT
GATCTAAAGTGGGTATAGATCTTGAAGATGATCGCTGATCTTAATAAAAATAGATCTATT
TATATAAAGATCTTTATTATTGTAGTTATTAGTCTTACGAAGAACTGTGAATAACTAAGA
AATATGTAATAAATTCAATAAGATCTAAAGATAAAACGATTGTGATGATCTTGAAAAAGA
GCAAGATCTTAGTTGTGGATAAAGTAGTAAGTTATCCACAGATAATATTTTTTGATAAGT
TATTCAAGAATAGATCTCAAGATAAATACAGGAAAAAAGAGAGTTATCCACAGATGAAAT
GAATTACTTTTCTCTTTTTTTGAACAATATCTATTCTATTTATAATGTGACACAACTCAC
AGTTTTTAATGGATTAGCTTCTCTTTTAGAAAAAAATCCCTAAAATTTGTGCAGTTCAGT
TGTTTATGGATAAACTTTATGCAACATCGTCAGCAATTAATTTTAACTTATATTGAAACC
TACCAAGAAGCGAGCGTACAAGAGCTTGCAACACATCTCAACGTTTCTTTGGAAACCATT
CGCCGTGATCTGAATAAAATGGCAAAGGAAGGCCTATTATATAGAACTCACGGTAGAGCT
GTAAGCCATAAAAATCGAGATATTGGACGCTCTTTTGATGTTCGTCGCAGAATGAATAGT
GATGTGAAAAAGTCTATTGCGGAAAACGTATTAGAGCATTTTTTTGCTGGAGCTGTGATA
GGTTTAGATGCGAGTTCAAGCAGTTGGAATTTTGCACAACTCTTGCCTGATCTACCTTGT
ACGGTCGTTACCAGTTCTATGCATAATATTCGAGCATTAGCAAATAAAACCAGTATTGAG
ATCATTGCAACAGGTGGTGTGTACTCAGCAAAATATGATGCATTTTATGGATCTCTTTCG
GGGCATCTACTTTCTCGTTTAAATATAGATATTGCTATTTGTTCTTGCACCGGTATTGCA
GACGGTATTGTGTGGGAATCTAATGAAATGAATGCAATAGCTAAACGAAAAATGCTAGCA
GCGAGTAAGAAAGTATATTTATTGGCGGATCATTCAAAATTTGAACGTAAAGATCTTATT
CAGCTTTGTGATCTTTCTACAATTCACCATTTATTTACGAATCGTTCCCCTCCTGATTCT
ATTCAGATGCTTTGTAGGCAACATCAAATTAATATAACTATTTAAAGTAAAATAATAATG
TAATGCTCAAATTTTGCCCTGCTTCTTTATTCCGCTAATCATAAATCTGGGTTTAGAAAC
AAGGCAATTTTGTTTTAAGTCTGCTATTTACTTACTTGAGTCTTGTTGTAATCAGGATGT
TTTGGTCCAATAAGCAAACCACCGTTTTTCCCTAAGTGAACAAGATTTGATGTTGCAGGT
GCTGCTATTTGATACCCTTTATCTTTACTGGTATCCATTATTTGACTCACAGCTGCTTTA
ACTAGCATCACTAGCAGACCATCATTACTATTTGATGATCCTTGTGCGAAAGAACCAATC
CCTTCCCATAAGGTTTTTCCTGTCTTGAGATCAACTAGTTTTCCTTCTAAGGATACTTTA
GTTACGCTATCAATTAATTTATAGCTCGTGCCATATTCCTCAACATTCACATAGAAGATC
GCATCTGCACCAAAAATTTCACGGATTTTGTTTGTTTTTGCTGAGCGGATTGCATTCCCA
TCAGTTAAACCATTCTGTTTGAATATTTCATCAACTAATGCAACAGGAAAAACATAGTAA
CCTAGCTCACCTAAAGGATAGCTTGCTCTAGCAAGAACACTTATATCCGCCTTTGCATCT
ACAGAGCTATTTGTTGGCATCACTACCAAAATTGATTTTGGTTTGCTATTTTTTAACTCA
GTATAATCATAAGAATCCACTTTTTGTTTAGCACAGCCAGCTAATAATATTAAACTTGTT
AATAAAACAAACAATTTTTTCATAGATGATCCCTATTTTTTACGTTGTAGGTATTGCATA
AGCGTTGTACTTTCAGGATGTAATTCCTGCTCTTTTTTCATAGCTGTTTGAGCTTCAGCT
TGTTTTCCCTGTTTTAATAAAACAAGAGCTAAATGCCCATATACACCGGGTGCAACAGTT
TTTTGATGTTTAGCTGCTTCAGCAATAATTTGATTTAAACTTTCTTCTTGCTTACCAAAA
TCACCAGGTTCATTATAATAATGATATATAACATCAGAATAATTTCCCCAATAGTAAATA
TCTTTATTTACATTATTAGAAGAACAAGCAGATAAAATGATAGAGCTAACAAGGAAAATA
GTATATTTTATTTTTTTCATATTGATTCCTTAGTGAGATGGCTGCCAAGAGCCAGATTCG
ATACCATTTACAAGGTTATTTACAGCTTCACGAATTGCAAGATCAAGAACTTTTCCATTT
AGTGTTGCATCATAGCTTGCAGTTCCACCAAAACCTAGCACTTCACGGTTTGATAAATTA
TATTCACCAGCACCTTGTGAGGAGTAAACAACTTCCGATGTTTCTACGTTAACGACGTTT
AAGGTCACTTTTGCATAGGCTACTTGTTCTTTTCCTCTACCTAGAATTCCAAATAGTTGA
TGATCGCCTACGGTTTTACGTCCAAATTCTGTAACATCGCCAGTAATCACATAGGTTGCA
CCTTTTAGATTTTGTTTTTTACCTTTGATTTTTGCTTCAGAAGCAATTTCACTCATATTT
GTGCGATCAACAACTGAAAAACGACCAGTTTGTTGTAAGTGAGAAATTAAAATCGTTTTT
GATTGATTACCTAATTGATCTGCCCCATCAGAGAAAACACCATTCTGGAAACTTGATTTA
TTATCAAATTTTCCCACGGAAATAACTGATTTTACGCCTTTATATTGACTTGCAGTTATT
GCTGCCTGAGTTGATGTTGGTGTAATTACTCTTGAACCTTCAGTAGCACATCCAACTAAT
GTTAATACAGTAAAGCATAAAACTCCTACTTTCAAATTACTCATAAAAAAACTCCTGTTA
AGATGAAAATAAAACCTATCAAATAGATTTATCAATATTTGATACCAATTTCGGTTTAAA
ACGAAATTAGTGTACATATTATTATATTTATTTTATGTTGAAAATATGCCCGATTTTCCC
CTTTCTATCACCAAATCGGGCAAGTAAATTGTAAAAAAATCACTCAATCTTACCGCTTAG
GGCTGGCTTTTTGTGAGGCAATTCACAAAATCTGCACAAATTTCGTAAAAATTCTTTTTT
CATCGTCAATAAGTAGCAAAATATCCTCGTCAGTTTAACCAGTTAATTAAGGGGATTTTT
ATGACTCAACTCAAATCAACTCCAGTAAAAATTGGTATCCGCCCAACCATTGATGGTCGC
CGTCTTGGGGTGCGTGAATCATTAGAAGATCAAACAATGAATATGGCGAAAGCGGTGGCG
AAGCTCATTAGCCAAGAAGTTCGCCATACAAATGGGGATTTTGTCGAATGTGTAATTGCC
GATACTTGTATCGGTGGTGTATTTGAAGCAGCTGCTTGTGCCGAAAAATTTAAACGTGAA
AATGTGGGTGCAGTGATTACTGTGACACCTTGCTGGTGCTATGGCTCTGAAACCATTGAT
ATGGATCCGCATATGCCAAAAGCGATTTGGGGCTTTAATGGTACTGAACGTCCGGGGGCA
GTTTATTTAGCTGCTTCGCTTGCTGGGCATAACCAAATGGGCTTGCCTGCGTTCTCTATT
TATGGCACCGAAGTGCAAGAAGCGAGCGATCAATCTATCCCTGATGATGTGCGTGAAAAA
TTACTTCGCTTTGCTCGTGTAGGTTTAGCGGTAGCGACCTTACGCGGTAAATCTTATCTC
TCTATCGGTTCTGTATCGATGGGGATTGCAGGCTCTATCGTTAATCAAGAGTTCTTCCAA
GACTACTTGGGTATGAGTAACGAATATGTTGATATGTCTGAACTCACTCGCCGTATGGAA
CGTGGCATTTACGATAAAGAAGAGTATGAGTTGGCATTGAAATGGGCAAATGAATTCTGC
ATTGAAGGTGTGGATGTCAATGCGCCTGAAAACCAAATGAGTGCGGAAGAGAAAGCTAAA
TTGCGTGAAACCTTGGTGAAAATGACCATTATCACTCGTGATTTAATGGTGGGTAATCCA
AAACTGGCTGAACTCAATTTTGGTGAAGAAGCCTTAGGTCATAATGCGATTGCAGCAGGT
TTCCAAGGACAACGCCATTGGACAGACCACAGCCCGAACGGCGACTTTATGGAAGCCTTA
CTCAACTCAACTTATGACTGGAACGGCGTGCGTCCTCCATATATTCTTGCAACCGAAAAT
GACTCGCTCAATGCAGTTAATATGTTGTTCGGTAACCTCTTAACCGGTCAAGCTCAAATC
TTTGCCGATGTGCGTACTTACTGGAGCCAAGACTCCGTAGAACGTGTAACAGGCTGGCGA
CCAGAAAGTGGCTTTATCCACTTAATCAACTCAGGTTCAGCCGCATTAGACGGTACAGGA
CAACATACCGATAAAGACGGCAAACCTGTGATTAAACCGTACTGGGAAGTGACAGAAGAA
GATGGTAAACGCTGCTTAGAAAATACCCGTTGGTGCCCAGCGGTTTATGAATACTTCCGT
GGCGGTGGTTTATCTTCACAATATCTCACCAAAGGCGGAATGCCATTTACGATGCACCGC
ATCAATCTCGTGAAAGGTGTCGGCCCTGTATTACAAATTGCGGAAGGTTGGTCTATCGAC
TTACCTGAACACGTCCACGACATTCTCAACAAACGAACCAACGAAACTTGGCCAACCACT
TGGTTTGTACCACGCTTGACAGGACAAGGTGCATTCACCGATGTTTACTCTGTAATGGCA
AACTGGGGAGCTAACCACTGTGTAGCCACTTACGGACACGTTGGTGCGGATTTAATTACC
CTTGCTTCAATGTTGCGTATTCCAGTCAATATGCACAACGTGGCAGATAAAGATGTGTTC
CGCCCAAGTGCGTGGAGTATGTTCGGACAAGATAAAGAAGGTCAAGATTACCGTGCTTGT
GCGAATTTTGGACCGCTTTATCGTTAATTAAACCTTTTCTAACAAAATTTCCCCCTTTGA
AAAAGGGGGATTAAGGGGGATTTAAAGATCGGTGCGTTAAATTGCACTATTTAAAATCCC
CCCTAGCCCCCTTTTTCAAAGGGGGGAATAAGATAAAAGGAGGCTCTATGCCAATCGCAT
TTATCTTCGATTGTGGTGCAACCAATTTACGCATAGTGGCAATGGATCATCACGGCAAAT
TACTGGCGGTACATCACATTGCAAACAATACCCAACAAGGTGAAGAAGCAACCGACTATC
ACATTTGGGATATTGAAGAGATCTGGTCAAAACTGATGACCTGTGCCAAACAAACCCTTG
CACAACTTACCCCTGAACAACGGCAAGATATTGTCGGGATTTCGGTTACGACCTTTGGGG
TGGACGGGGCGATTTTTGACAAACACGGCAAACAACTCTACCCGATTATTTCGTGGAAAT
GCCCGCGCACTCAGCCGATTATGCAAGCGCTCGGCGATTATCTCGATGTGGAAAAACTCT
ACCAACGAAACGGCGTGGGACATTACAGCTTCAACACGTTATTCAAATTACTTTGGTTGA
AACAACATAAACCCGAACTTTACGCACAAGCGGAGAGTTTCTTGTTTATTTCTTCCATTC
TTACTTATCGTTTAACGGGTGTACAAAGCACCGACAGAACAATGGCTGGTACATCAATGA
TGACCAACATTGCAAGCGACTCGTGGGATAGCGAAGTGCTAGATGTGTTGGGATTAACAG
CAAACCATTTTCCACCGATGAAAAGTGCAGGGGAAAAAATCGGTACATTACTGCCTACAC
TTGCTGAAGAGCTTGGTTTATCGGCGGATATTTCTGTTCTCTCTTGCGGACACGATACCC
AGTTTGCGATCTTCGGCTCAGGGGCTGGCTACAACCAACCGGTATTAAGTTCTGGCACTT
GGGAAATCTTAATGGCTCGCACCCAACAAGCCAAACCCGAATGGCAATATGTCAAAGATG
GCTTAACCATTGAATTTGACAGCCAAGCAGGCTATTTCAACCCAGGCGTGCAATGGGTCA
GCTCAGGTATTATGGAGTGGCTCGGTAAACGCTTCTTTAGCGATGTTGCAGGTACAGCCG
ACTATTATCCAACGATGATTAACGAAGGATCACAAGTTCCAGCAGGTTCGAATGGCCTAA
AACTGGTCGGTAATTTTGACGGTACCAGCCAACAAACTGGCTCAATCGAAGGGCTTTCAA
TGCACACCCAACGAGGCGAAATTTATCGAGCCGGTTTGGAATATATGGCTCACCGCTTGA
AAGCCGGACTTGAGGTATTGCAACAAGTCGGACAGTTCAATGCAGAAAGTATTATCTGTG
TTGGTGGCGGTTCAAAAAACGGCTTATGGAACCAAATCCGTGCCGATGTGCTTAACCGCC
CAATTGATGTCGTCGATATGTCCGAAACCACAGTGTTAGGCGCTGCGATGTTCACGCTCA
CAGGTGCAGGTGTATTCGAGAATATCGAACAAGCTCAACAGGCAATGAAACCAGCGTTTA
AACGGATGGAGCCGAGTGGAGATGTGAGGGTTTATCAATCATAGGAGCGTAAATTTTCCC
CAATATAGCTCCCCTCTTTAGCAAAGAGGGGCTGGGGGAGATTTGACAGGAGTAATTAAC
GAAGAAAATAATTTATTTGGTAACGAGTAGTAAAATATTAAGGACTTTTTAATCTCTCAC
TTTGCTTATTCGTCTGCCAAATCTCCCCTAACCCCTCTTTGCTAAAGAGGGGGAATGAGG
TAGAGAAAAAACAAGGAGAATATATGTTAAAAGGCATTCACCCTGCACTTTCCCCTGAAT
TGCTGAAAGTGCTTGCAGAGATGGGACACGGCGATGAGATCGTCTTATCAGATGCCCATT
TTCCTGCACATCAATTACATCATAAAGTGATCCGTGCAGATGGTATTCAAATTGCCACCT
TACTTGAAGCGATCACCCCATTATTTGAATATGACCAATATGTCGAACGTCCACTGGCAA
TGATGCAAGCGGTACATGGCGACAGCCTTGATCTTGCGGTTGAAGAACGCTATCTCGCCG
CAATCGCAAAAATTAACGGAAAAGCACCGCTTGTTGAACGTGTAGAACGCTTCGCCTTTT
ACGACCGAGCAAAAATCGCTTATGCCGTAGTGATTACAGGCGAATTAGCCAAATACGGTA
ACATCATCTTGAAAAAAGGCGTTACCCCAGTTTTAACAGATTAGGAGGAGAGTATGAATC
GTCAAACATTAGCGAGAAAAATTATTGACACCTGTTTGGAAATGACCCGTTTGGGTTTAA
ACCAAGGCACGGCAGGAAACATCAGTGTCCGTTATCAAGACGGTATGCTGATCACCCCAT
CAGGTATGCCTTATGAAAAAATGACAGAAGACGATATTGTCTATGTGGATAACGAAGGCA
ATTTTGAAGCAGGAAAACTGCCGTCAAGTGAATGGCAATTTCACCTTGCCGTGTACCAAA
CTCGTCCAGAGTTAAATGCAGTGGTGCATAACCACGCTATCAACTGCACAGGTGTATCTA
TCTTAAATAAAGATATTCCAGCTATTCACTATATGATTGCTGTTACGGGAACAAATCACG
TTCCGTGTGTACCTTATGCTACTTTCGGTACTTGGCAACTTGCGGAGTATGTAAAACAAG
GTATCGCAAAAAGCAAAGCGATTTTATTACAACATCACGGAATGATTGCTGCTGAAGTTA
ATCTGGAAAAAGCCCTTTGGGTTGCTCACGAAGTTGAGGTTTTAGCGGAATGGTATCTGA
AACTCTTGGCAACGACACCAGATGTCCCAGTCCTTTCTGATGAAGAGATCAAAGTCGTTT
TAGGAAAATTTTCCACTTATGGATTGAGAGTGGAAGAGAAACATTAATTTAATGTTATGT
TAGAAGGGCGAGTAGCTAAACTACTCACCCTTTTACTATGAAGCTTTTCTTAATGCTAAT
GAAACAGCTATCGTTTGAACTAATGTCATTGTTGTACATTGAGAACGAAAGCCACTAATT
TGAGCCTCTTTAATAATAAAAGAAACATCGCTAAACGTAAGGAGTGGGCTAAGTTGGCTA
TCAGTAATAGCTATGTGTTTTACACCTGGGCGAGCTGTTGCATCTAAGACTGAGAGTGTT
TCTGCTGCATAGGGAGAAAAGCTAATAGCGATAACAACATCGCCTTCTCGAATTCGGTTG
AGTTGCTCACTAAACATACCGCCTAATCCATCTATTAAAAAGACATCGTAATTGAGATGG
CTAAGAGCATAATTAAGGTAACTAGCGATACTGAAAGAACGTTTTAAGCCAACAATAAAA
ATACGATTAGCGTCATCTAAAATTTTAGTAACCGACTCTAATTGTTCTTCCGTGATTTGA
TTTGCTAATTGGATAAGAGCTTGATTATTCCCTTGGATAAATAACCGCAGAATATCACTG
TGATCGCCTTTAGATTCATTTAATTTAGGTTCTATTTGACGAAAAAGTTGAACTCGCTCA
GTATAACTTGTTGTTCCTTCCATCAAATTTTGTCGATAGAGTTGTTTTATATCGTTAAAT
CCACTTAAGCCAAAAGCATTCGCAAAACGGATTAGGGTCGAAGGCGGTACTTGTGCTTTT
TCAGCAATTTCAGAAACGGTGTCAAAAATTACACTATCTCCATTGTCTAAAATATATTGT
GCAACTTGTTTGAGTCTTTTGCTTAACGAGTCATATTGTTTACGAACTTCATTTTGAAAA
TGGGTTAACTGGGTTTCTTCATTCATTTCATTCAGATTATTATTATCAAATTAAGCACAA
TTATACTGTATTTTGTTGCTTTTTAAATCAAAACACCCCTAATATTTATCATATTAGGGG
TGTTTTATGTTTATTTAGTATGCAAAATTAGCGTTGCTTCCAATAACGAATCAGAGTTTG
ATAACGTAACGCAACTGCATCAATTAACTCTTGATCATTCAGCTGATTTGCTAACCATTT
TTCTGATGCCTCACCAAAAATGGTGCGACCTACGGCAAATCCTTTCACTTTTGAGTAATC
TTTAGATGCTTTGAAGACCGCTTCAAATACTTCTGTTGGTGCATCCAGCCCGAGAATTAA
GATACCACGGCAATCTGGATCGTATTTATCTATTGTTTCACTCAATTTAGCCCAGCCTTC
TGCAGAAATACCTGGTAATTTCCACCATTCTGGTTTTATCCCCAATTGATAGAAGTGTTC
TACCATTTCATTATAGTGATTTTCATCTTGATCCATGGTTGCTGGTAGAATAATTTCTAA
CAACAATTCATGCCCGGTACGGCAACAGGCCTGATACACTTCTTTTAATTTACGATCTTG
GCGTTGACGAAGTTCTTGATTGTCTTGTGGATGGTAAAATGCTAAACATTTAATCACATG
ATCTCGTGGGAATGTAACTAATTGGCTACCTAAATCACCGTGCTCAAGTTCTAATGGACG
AGAACTTGGTTCTTCGATTGGACGAGCAATCCAATAATTTTTTCCCGTAATTTCATTAAG
AGCATCTTGACCAAATGTCGTATCTGCAAGAATACCTGCATTTCCATGAGTTAAACCTTC
CGCTTGTGCGGTTTGTTCCATCGCTTTAAGCAGTAACTGTTTTAATTTTGGAATACGATT
AACATCAGCACCCACTTTTGCTGCCATATCCACTAATTGTTTACGATGATCAAAAGCAAA
AATACAGAGATCATCCCACTGTTTTTTGCGTGTCGTTACTCGATGTAAGTGATTTAATTT
TTCATCTAAATCAGGACGAGGTACACTTGCTGCACGGCTGAGATAGTCATCTAATTCTCG
TTTTGTCGGCATTGCAGGTGCACAGCCGTGACGGGAAACAACTAAAGCACCACAAGCATT
AGCATAACGACAGGCTTGTTCCCACCCTTCATTATTTGCATAACCTCTGAGTAAACCAGA
CATAAAGGCATCGCCAGCACCAAGCACATTCAGTACTTCTACCCGTACACCATACACATT
TAATCCGCCATCAATATGATTTGGAATATCACCTTCAAATACAGAGCAACCTAATGCACC
ACGTTTGCAAACTAATACAGCTTGGGTAAATTGGCGTACATTTTTCAATGCGGTTAAGGT
ATCTGTTGAGCCACCTGCAATGTGAAATTCTTCTTCTGTTCCTACAATTAAGTCAAAGTG
ATGAAGCACTTCTTGAAGGGATTTAGTCACTTCCTGAGAATCAATATAGCGAGTTTCGCC
ATCACCTAAAGAGGTTAAACCCCATAATACCGGGCGGTAATCAATATCTAATGCACGTTT
TACGTCATTACGACCTGCATATTCTAAGGCTGTTAAAACGGTTTCTCGTGTTTTAGGGTG
AGAAAGATGAGTACCTGTAATCGCTAAAATACGTGACGAAGCAATGTAACTTTCACTGAA
ATCATCCTTACTAATCGCCATATCGGCACAATTCTCACGATAGAAAATCAGCGGGAAGGT
TTCCTTATCTTTGATACCAAGAATAACGAGCCCAGTTAAACGCTCTTTATCGGTAATTAA
ATGGCTAGTATCAACACCTACGCTTTTGAGCTCTTCACGTAAAAAACGCCCCATATGCTC
ATCACCAACACGAGCTAACATAGAAGAACGTAATCCTTGAATAGCGGAGCCATACGCCAC
ATTCCCAGATGAGCCACCCAAATATTTTGCGAAGCTCATTTCCTCTTCAAGCCGAGAACC
AATTTGTTGACCATATAAATCTACCGCAACTCGTCCAAGACAGATGACATCAAGAGGGCG
ATCTTGATGATTAACGTATGCCATAACAATGCCTCCATAAAATAATTGAAAAGATCTTGG
TTTTCAATCATCATACAAAAATGAAATAAATATTTCAAATTAAACTTAATTTTTTATTTG
TTTTTGTGACCAACATCAAATCTTTAACTATTAGGGAATCAAGTTTAAAAAATGCGAGAT
AGATCACATCATTAACTAAAATGCTTTGATATTATAAAATGAAATAAAATTTTCATAATG
TGAAAAACTGCTTTAATTTTATCTCTAACCTAGGAGGGAGTATGCAGACTATCAAACTCA
CAGTGGCACAGGCACTTGTGAAATTCCTTGATAATCAATATGTTGAAATTGATGGTAAAG
AAATTAAGTTTGTTCACGGGATCGCTGCTATTTTTGGTCACGGTAACGTATTGGGTATAG
GGCAGGCGTTAGAACAAGATGCAGGCTCATTACGTCTTTATCAGGGGCGTAACGAACAAG
GTATGGCACACCTTGCAATTGGTTTTGCAAAACAAAATAAACGTCAGAAAATCATTGCTT
GCACTTCTTCAGTCGGTCCAGGTGCTGCCAATATGGTTACAGCAGCAGCCACTGCCACAG
CTAATCGTATTCCTCTTTTATTATTACCAGGTGATGTATTTGCCTCTCGCCAACCTGATC
CCGTGTTACAACAAATTGAACAACCGCACGATTTAAGTATTAGTACTAATGATGCTTTCC
GTGCAGTGAGCAAGTATTGGGATAGAGTACAACGACCTGAGCAACTAATGAGTGCTTGTA
TCAATGCAATGCGGGTGTTAACTGATCCTGCTGAAACAGGGGCAGTGACAATAGCCTTAC
CACAGGATGTCCAAGCAGAAGCCTATGACTTCCCTGTAAGCTTCTTACAAAAACGAGTAC
ATCGCATTGAACGTACGCCGCCAACACAAGAAATGTTGGCAGATGCAGTTAAATTAATTA
CCTCTAAGAAAAAACCACTTATTATCTGTGGTGGGGGCGTTCGTTATTCTCAAGCGTGTC
GATCATTACAACATTTTGCAGAAAAATTTGGTATTCCATTTGCAGAAACACAAGCAGGTA
AAAGTGCAATTGTTTCAAGCCATGAATTAAACGTAGGTGGTGTCGGTGAAACTGGCTGCT
TAGCCGCTAACCGCTTAGCCAAAGAGGCAGATTTAATTATAGGAATTGGTACACGTTATA
CCGATTTTACGACATCTTCAAAATGGATTTTCCAAAATCCAGAAGTTTCTTTCTTAAATG
TTAACATTGCTCGCTTCGACGCATATAAATTAGATGGCGTACAAATGGTATCGGATGCTA
AACAAACTATTAATGCACTCATTGATAAGCTACCGCTGGGTTACAAAACACAATGGGGAG
ATACCATTAAACAAGCAAAAGCGGACTTTGCCGATGAATTACAACGCTTACGACAAGTAA
AATTTGCTGGCGGATTTGTTCCAGAAATTAATGATAATCTCGATCATGACACTGTTTATG
CCGAATTTATCAAACTCACTAATTCTTGCCTAACTCAAAGTCAGGTATTAGGCATTGTAA
ATGAAACGATTGATAATAGTGCAGTTATCGTGGGTGCAGCAGGTAGTTTACCAGGTGATT
TACAACGTACTTGGTTAAGTAAGAGTGAAGACAGCTACCATCTTGAATACGGTTATTCTT
GCATGGGTTATGAAGTCAATGCGGCTGTTGGCGTAAAAATAGCTCAACCGGAACGTGAGG
TTTATGCATTAGTGGGCGATGGTGCGTTTTTAATGTCCCACTCAGAACTTGTCACTTCAA
TTCAGGAAGGTAAAAAAATCAATGTCGTATTGTTTGACAATATGGCAAATGGTTGTATCA
ACAATTTACAAATTGGTAATGGTATGGGTAGCTACGGTACAGAATTCCGTTTCCGTAACC
CTGAAACAAACCAACTTAATGGCAGCTTAATTCCAGTGGACTTTGCAATGTGTGCTGCAG
CTTATGGGTGCAAAACCTACAAAGTTACAACCGAAGATGAATTACGCAAAGCCTTAGCTG
ATGCAAAACAACAAACCGTATCCACTTTAATTGATATTAAAGTATTACCAAAAACAATGG
CTCATGGCTATGGTTGTTGGTGGCACGTTGGGGTTGCTGATGTTTCAACGAGTGAGCGTA
TTCAGCAAGCACATCAACGTTCTAAAGAACAGCTAGCAAAAGCAAGAAAATATTAATTAC
AAGCGGTAAGATTTGTAAAATCTTTTGCAAATCATACCGCTTACACCCTTTCTATTTATT
TCTCAATGAGGATTTCACTATGAAAGCTGAAAACATTCAATTAGGTATTGCCCCTATTGG
TTGGACAAACGATGATTTACCAGAACTTGGTGCAGAAAACACCTTTGAACAATGTGTGAG
TGAAATGGTACTTGCAGGCTACACAGGCTGCGAAGTAGGTAACAAATATCCACGTGATGT
TGCTGTCCTTAAACATAAATTAGATGTCCGTGGTATTCAAATTTGTAATGCATGGTTCAG
CACATTCTTTGTTGATGGCAAACGAGAAGAAACCATTCAAGAATTTATCAAACACCGTGA
TTTTCTACACGCTATGGGTGCAAAAGTGATTGGTTGCTCAGAGCAAAGCCGTAGTATTCA
AGGTACAACAAAAGCAGTATTTAAAGAAAAACCAATTTTCAATGATGAAGACTGGCAACG
TTTAGCTGAGGGTTATAATGAATTAGCCAAACTCGCTGCTGAAAAAGGAATGAAAGTCAG
CCTACATCACCATATGGGAACAGGTATTCAAACCCCAGAAGAAGTTGATCGCTATATGTC
TGTAGTCAATGACGATGTTTACTTATTATTTGATTCTGGTCACCTCTACTATTCAGAAGG
CTGCCAAAAAGCGATGTTAGCTGTACTTGAAAAATATATCCACCGTATCGTTCACGTTCA
CTTAAAAGATGTACGTGATGAAGTGGTTGCTGAAGTTAAAGCAAAAGATTTAAGTTTCTT
AGAAGGTGTGAAAAAAGGTACATTTACCGTTCCGGGCGATGGTGTCATTGATTTCAAACC
AATTTTCGATATTCTTGAAAAATACGACTACAAAGGTTGGATGGTTGTAGAAGCGGAACA
GGATCCAGCATTAGCTAACCCATTTGAGTATGCTTTAAAAGGTCGCAAATATATTCGTGA
AGTTGCAGGAGTTTAATATGTTAAAAGTTGGTATTATTGGTGCAGGCCGTATCGGTCGTG
TACATTCAGAGAGTATCTCAAAATATGTAAAAGGTGCTGAAATTAAAGCGATTTCAGATA
TTAAAGTCACTGACGAATTAACCGCTTGGGCAAAATCAATGGGCATTCCAAATGTCCATG
ATGATTACAAAAAAATCCTACAAGATCCTGAAATTGATGCGGTATTAGTTTGTTCATCAA
CCAATACCCACGCACCAATTTCAATCGAAGCTGCACAAGCAGGCAAACACATTTTCTGTG
AAAAACCAATTGATGCAGATGTAGGGCGTATTCACGAAGTATTAAGTGCTGTTGAAAAAG
CAGGTGTAAAATTCCAAGTAGGTTTTAACCGTCGTTTTGACCATAACTTCAAAGCAATTA
AAAACCGTGTTGCAAACGGCGATATTGGTGACCCACATCTCATTCGTGTCACTTCTCGTG
ACCCGGATGCACCACCAATTGAATATGTAAAAGTATCAGGCGGAATGTTCTTTGATATGA
CTATTCACGATTTTGATATGGTACGCTACTTATCGGGCAGTGAAGTGGTTGAAGTGTTTG
CGGCTGGCGGTGTATTAGTGAATCCAGAGATTGGTAAAGCAGGTGATATTGACACAGCAG
TGATTACCTTAAAACTGGCAAATGGTGCAATTGCAGTCATTGATAACAGCCGTAAAGCGG
TATATGGTTACGACCAACGTGCAGAAGTCTTTGGTTCTAAAGGTGCGGTACAAACTCGTA
ACGATACAGATTCAACCGCTGTATATTCTTGTGAAGCTGGCGTTATCGCAGAGAAACCAA
AATATTTCTTCTTAGAGCGTTATATGCAATCTTTCGCAGATGAAATGGCATGCTTCATTG
ATTCTGTGGTAAACAATAAACCAACACTCGTCAACGGCAACGATGGCTTACAACCTGTCT
TAATTGCGTTAGCGGCGAAAAAATCTCTTGAAGAAAATCGCCCAGTTAAATTAAGCGAAG
TCGCTTAATTCTCCCGATACAAGCGGTACGATTTGGTAAATTTTTTGCAAAATCGTACCG
CTTTCATTTTTTATTGATTAAGGTAAATTCAGAATATCAAATCAGTATTTGAGACATAAA
AAAACCTAGCCACTTGGCTAGGTTTTTTTATTTATAGCTTAGATTATTTAGCTTCAGCTC
TTGCTCTTTCTGCCATTAATCGTTCTTGCTCTAATGACTCAGCATCTTGGTTTTGTTCTT
TCGCTATACAGATTTTTTCATACATTTTGAAGAATGGATAGTAAATGAAAATATCGAGTA
TGATTAAACTCAAGCTTAAGATAGGAGCCCAAACATCACCACCTGATACCAAATAAGCTC
CGATAGGTGCAGGGGTTGTCCAAGGTGCCATTAAGTAGATACGATGGATAAGATCAAAGT
CTAAGATGAGATAAGCGATGATCGCATTTGCCATTGGTGCAAAGATTAATGGGATAAAGA
AGAGTGGGTTAACCACCATTGGAACGCCATATACAATCGGTTCACCAATTGAGAAGATAG
ACGGAACCAAACCGATTTTACCAATTGAGCGTAAATGTGCAGAGCGGCTGCGTACGAGTA
GGATTGCTAATGCAATAACACCACCAGATGCACCGTGAACAATGTAGAAGTCCCAGAATG
AGTTAGTAATAATGAAAGGTAACGGTTCTCCCGCTTGTAATGCTGCTAAGTTTGCCGCCA
TATTTTGTAATAAGAATGGTGTCCAAAGTTGCATTAATACAAGTGATCCGTTAATGCCTA
GGAACCATAATAAGTGCGTTGCAAATACGAATAAACAGATTGCACCAAGAGAGTCGCTCA
CTTTAATTAATGGAGCCATAAAGTCCATAATTAACTGTGGAATATTCGTACCTGTGGCAT
GTTCTACATAAAGGGCAAATGGGTAGAGTGTCACTAGCACAGCTAAAATTGGGATAACAA
TATTGAGAGATTCGGCAACTGCGGTTGGCACTTCTTTTGGTAAGCGGATGCGAATATGTA
AATACTCAAGTAAGCGTGTTAACTCTACGGTATAAATTGCAATGAAGATAGACGAAAAAA
GTCCAATACCACCAAAGAATTTAATGTCCATCATACCATCTTTAACCGGTGCAGCGACTA
ATAAGAAAGCCATCACTGATAATAAAGCTGCAGGTAATGGTTCACGTTTATAGGCCTTAG
CTAAGTTGTATGCAATACTTCCTGCGGTAAATAATGAAATGGCATTAAATGACATTTGGA
AGAAACGCCAGCCATAATCGCTTGCCCAACGAGCAAACTCCCACCACGCTTTACCAAATG
CATTTTGCGTATTTTCATCAAAGGGTGGAATAAGCAAAATCATGATAAAACTACCAACAA
TCAAAAATGGTAATACAACAATAAAACCATCACGAATTGCTGAAATATGGGGTTGATTTT
CCATCCGTTTTGCAACTGGTGCAACGTGATTATTCATAAAATCAATAAAACGTACTGATG
TGGTTGACATACTATGCTTCTCCATTTGCAATTTTGAAACCTAACACATACCAATCTTCT
TGATAGTTTTCGATATGTAATGTTCTGCCTTTTCCGTTGTGCTCAACGTTAAACTTAACA
GCTTTATTGAGTGCTTCTAACTCACCAAATATTGAAAGCGGTAAGTTATTTTGTCCGTTT
TGCAATCCATCAATAAAGAGATAGAGATCAGTGCCTACTTTTGTGTAATAGGTGGTGAGA
TTACCGATTTTTTGCGTTGGGAATTTACTGCATCTTGAATGGTAGATACCTTCGCCGTTG
ATATTTAGCCATTGTCCCAATGCGAGTAAGCGCTCTACTTGTTCTTCAGGAATTGTTCCA
TCCGCTTTTGGACCAATATTGAGCAATAAGTTACCGTTATCGGAGACAGTTTCGACTAAA
AGAGAGACTAAATCTTTAACAGAGATCAGGTGGCTTTCATCTTCAATTTGGTTGTAACCG
AAAGAAAGCCCCATACCACGACACATTTCCCATTTTTTATCACGAGAAGCTGTTCCGTGC
TTATACTCTTTAGAAGTAAAGTCACACCAAAGTTTATTCCAACGATCATCAACAACACCG
TCTGTAACAGAATTGTAGTAGTGAGCAAAAAGGTGTGGAAGCATATGTTCCCCTACTTTT
GGCCAACCAATATCGTTCCATAAAACATCTGGTTTATAGCGGTCAATCAATTCAATAACT
TGTTTATAAGCAAAGTCGGCATATTCGTAAGTTGGGCAAGCATTAGAGAAATTTTGGCTT
TCTGTGAAAATAGGTGCTGAAGAATATTGCCAGTCGATAATACCAGAGTAGTACGCTCCC
ATACGTAATCCTTTTTCTCGGACTTGTTCGGTGAGCTCACCCATTAAATCACGTTGAGGG
CCTGCTTTGGTGCAGTTGAAATCGGTATATTTACTTGGATATAAACAGAAACCATCGTGG
TGTTTTGTTGTTAACACGACATATTTAGCCCCGGCTTGAGCAAAGAGTTCAGCCCATTTT
TCAGGTTGCCATTTTTCTGCTTTCCATTGCGGAATAAACTGGTCGTAAGTGAAATCTTTA
CCATAGGTTTTAATGTGGTGTTCGTAAGTTGGCCCTTTTTGAACATTAATGGAATTAAAA
TACCATTCTGCGTACGGATTATTACAGAACCACTGCTCATCAATATCAATTTCACCTAAT
TGGCAAGTCGGTGGTGCAAATGCTGGGACAGAATAGACACCCCAGTGGATAAAAATACCA
AATTTAGCATCTTCATACCATTGGGGTACCTCATGGGTTTTGATTGACTGCCAGTCTGCG
TGGTAACGTTTTTGTTTAGTGTCAGTCATAGTAGGCTCCTATTTTTAGCATACATAAAAA
TAAGGTCCGCATATATTGTGATATGCAGACCCTTCCGATTTCATATTAAATTTCTTTCAC
ATCTACCCAGCGTTTTTCTTCAGCGGATTTAGCGATGGCTTCGAGAACTCTGGATACTCT
ATATCCTTCTTCAAAATCTGGCCACATTCTGTCATCTGCGGCGATACCATTGACTAAATC
ACGGATTTCTACGCTTTTTTGATCATTAAAACCAATACCGTGTCCTGCACTTACGCAGAA
TGCGGCGTAGTCAGGATGTTCTGGTCCAACGAGAATAGTTTTAAATCCTTGACGAGATTT
ATCTTCATCATGTAAATAAAGTTTAAGTTCAGCCATTCTCTCTTGAGTGTAGGTCAATGT
GCCTTTTGTTCCTGTTACCACGTAGGTCAAGCCCATTTTACGACCGCAAGCGATACGAGA
GCTTTCAATCGTTCCCATCACACCATTGGCAAAACGCACCATAGCGGTTGCTTGGTCTTC
GTTTTCTATTTTCACTTTTTCTGAAAGGTTATTTGGATTTGGGCGTTCTGTGATAACGGT
TTGCATATCGCCCACAACCGAGGTAATTTCTTCACCGACTAAATAATGAGCCATATTAAC
AATGTGAGCTGCGAGATCGCCTAACGTACCTAATCCTGCTTTACTTCGATAGCAGTGCCA
GTCAATCGGTGTATTTGGGCTAGCAAGATAGTCTTCATTATGTGTGCCATAAAAATGAAC
GACATCACCAATTTCCCCGTTTTTGATAATTTCACGAGCAAGCTGTGATGTTGGGTTCTT
CATGTAGTTAAAACCAACTAGTGTTTTTACACCTGCTTTTTTAGCTGCTTCAACCATCTC
TTTTGCATCTGCTGCAGTTAATGCGAGCGGTTTTTCTGAATAAACATGTTTACCGTTAGC
AATGGCAGCTAAAGCAATTTCTTTATGTAAGAAATTTGGGGTACAAATATCTACAACATC
AACATTCGGATCTGCAACCAGTTCTCTCCAATCTCCTGTTGCTCGAGCAAAGCCAAATTC
TTTCGCTTTTTTCTCTGCAAGTTCTTGATTAATTTCGGCAAGATACTCAAGGTGTAGTTC
ACCTTTCAGTGGGAATAGTGTTGGTGCTTGTGCATAAGCAATCGCGTGACAACGACCGAT
ATAGCCCGTACCTACTAAACCAATTCTCACTTTTTTCATACAAAGCTCCTTAAGTTGTAA
GCGGTATGATATACAGAAAATGTTGCAAACTTTTAGAGATATCTTGCCGCTTGTAATCTA
TATATTTATGCGACTATGCGGCTTTTCTGCGGCGTTTTAATGTATCGAGCAATACGGCAA
TCACGATAATTCCACCTTTCACAATTTGTTGCCAATAAGGGTCAACGCCTAACATATTTA
ATCCTTTATTGGTTGTGCCGATAATTAAAGCTCCGATAACACACATCGGAATAGTTCCAA
AGCCACCGCTTAATGAAACACCACCAATAACTGCCGCAGCAATCGCATCAAGTTCCCACG
CTAAGCCATAAGATGGATTACCTGCATAGGTACGAGCTGCAAGTAATGCACCAGCAAGAC
CAGATAAAGCCCCCGCAAAGGTATAAACAAGAATTAATGTTTTCGTTGTATTGATTCCAC
AGATTTTTGCTGCGTTGAGATTACCACCCACAGCATAAACGTGACGACCAAAGGTTGAGC
GGCTTAGTAAAATATGTGAGCCAATAACAATGAGAATATAGAGAATAACTAATCCTGGTA
AGCCTAGAATGTTTACATCGGCAATCCAAGTAAAGGTTTCAGATGAAGCATCGATAGGGC
GTCCAGCAGAGTAAAGCTGTGCAGCACCACGGGCAATAATCATCATACCTAAGGTTGCAA
TGAAAGGCGGAATACTACCGAGAGCAGTTAATCCACCATTTATTGCACCTAAAAAAGCAC
CTAGAGCAAGAGACATTGCAAAAGCTAAAATGGCAGAACTAGCTAAATCTCCCCCTGTTA
CCATTGAGGCTGCAACTACGGAGGTTAGTGCGACAACAGATCCAGAGGATAAGTCGATCC
CTGTGGTGATAATGGCAAACGTTACTCCAATAGCAATAATACCGAACATTGATACTTGCT
CAATAATACTCCACACGGTACGGGCAGAGAAAAAGCCTTCGATAGAAACGGATAATAGGA
GAAATAAAATAATTAAAATTAACACCATTCCATATGTATTAATTATTTTCTTTAATGTTG
CTTGTGACATAGTACATACCTCGCTATTTATAAATAATATGGTTTGAGTCTTTACTGTTT
TACTAATCCAGATGCAAATGCTAGGACTCGTTCCTGAGAGAGTTCTTGATATGGAATAAT
GCCAACCTTATGGCCTTCGTGCATAACCATTACGCGATCGCTCATCGATAATAGCTCTAA
CATATCCGAAGTAATCATAATGATAGTTTTACCTTGTTTTGAGAGTTCTACCATTAACTT
ATAAAGTTCTGCCTTAGCTCCAACATCAATACCTTTGGTTGGTTCATCTAGAATGAGGAT
TTCAGGTTCGAGAAGTAACCAACGAGCGAGTAATACTTTCTGTTGATTTCCCCCAGATAA
GTTATTGGTGATGACTTCTACATCGGGTGCTTTAATTTTTAATTTATCTTTTTGCTCATT
GGCGGTTTTATGGGATTTATCAACAGAAATGAGAAAATGCTCTAAATAAGGTGACATTTG
AGGCATAATCATATTGTCGATAATATTTAGGTTCAGGAATAAACCTGTTAGTTTTCGGTC
TTCAGTCACAAAGCCGATTTTATGTTCCATTGCATCAAGCGGGTTGTTTATCTCAACTTT
TTTCCCGTGAATATAAATTTCACCACTATCCGCAGGTTTATAACCAAACAAACTTTCTAC
AATTTCAGAACGTCCAGCCCCAACTAAACCCGCAATACCAAAGATTTCTCCTTTACGGAC
AGAGAAACTAACATCTTCATATTTACCTGCTCGAGTAAAATTCTTAATTTCAAGGACGAT
TTCATCAGGTAATTCAAAACGTTCTCTTTGGAACATTTCTGACATATCCCGTCCAACCAT
CATTGAAATTAATTCTTCTTTGGTTACATCAGTAGTGGCTTTTGTACCCACATATTGTCC
ATCTCGAATAACGGTAATTTCATCAGATACTTTGAAAACTTCATCAAGTTTATGAGAGAT
AAAGATAATGGAGATACCACGTTTTTTAACCGCATCAATGATTTTATATAGTTGTTCTAC
TTCCATTTCGGTTAAAGCGGTTGTTGGTTCGTCCATAATGATGATTTTGGCATCATTAGA
AACCGCAGTGGCAATAGCAACTAATTGAGCTTTTGCAACTGAAACTTCGGACATTTTGAC
GGTAACGTCCATTGGAATACCAAGCTCAGAGAGAAATTCTGCTGCTTTACGATCCATCTC
TTTTTGGTTTAATAAGAATTTTCCTTGAGTAATTTCTCTTCCCAAATAGAAGTTATCAGC
AATAGTTAAATTTGCAGCGGGAGAGATTTCTTGGGGAACCATTGTGAGTCCACTACGAAT
AGCATCAATAGGGCGAGATGGTTTGAACGATTTATCATCTAAAATTAATTCACTACCGTC
ATCAGGAATATAGATACCATACAGGATTTTCATCAAGGTAGATTTACCTGCTCCATTTTC
CCCCATTAATGCGTGAATTGTGCCACGTTTTACTTTTAAGTTGATGCCGTCCAACGCTTT
TACCCCGGGGAACGTTTTAGATACATTTAGCATCTCTAAAATGTAAGGGGAGCTAGTTGT
ATTCATTTTTGACTCCTTGGTTTTTAAGGATGATTTATCGTTTTGTCCTCATAGATTGAG
AATAAAAGAGATAACTTATTAAAGGGTGAATTCACCCTTTAATAAGTTTATGGTTAATTA
TTTATATTTTGCTCTGTATTTCTCTTTCATATCTGGAGTCACTAATTCAAAAGGAACCCA
GTTGTATTTTTCAACAGCTTCTCCTTTTGCGATTTTATAAGCGATTTCTGCTCCAGCGTA
TCCTTGTCCTTGAGCTGATTGGAATACTGTTGCGTCTAAGCCACTGCCTAAGTATTCAAG
AGCATCTGGTGTTGCATCAACACCTACAATAATGATGTCTTCATCTTTAATACCTAACTT
GCGGCTTGCAAGTACTGCACCAATCGCCATCTCATCATTGTTACTTGCAATAACATTGAT
TTTTTTGTTAGCGGCAAGTACGTTTTCTGTAATGGTGAGACCTCTGTCTCTTTCCCATTT
ACCTTCTTGTTCAGAAACTACTTTAACGTTACCTGTTCTAGCAAAGATTTCTTTAACACC
CTCTGACCGTTTAGCTGTTGCATCTAAACCAAGAATACCCATTAAGATTAAAGATTCTGC
AGATTTACCATTTAAAGCATTTACAATGTAATCACCTTGAATACGTCCAGCTTCAATTTC
ATCAGAACCAACATAGCTAGTAACATATTGCATATCTTCATCGTTTGGTTTACGGTTAAC
AACAATTAACGGGATATTCGCTTTCTTCGCTAATCTCCCAATTCTCTTCACAATTTGTGG
ATCTGTTGGAACAACTAATAATGCATCAACTTTTTGATCGATAAAGTTTTCAACATCATT
TAATTGACGTGCAGGGTCACCGTTTGCATCAGTGAGTTTAATTTCAACGTCATTATGTTT
TGCATCAAAATCTCTTACAGACTCTTGTAAATAGGTTTGCCATTTATCTGCAAATGCAGC
CATTGGTGCACCAATAACAATATTTTTGGCAGATGCTGTTTGAGAAAGTAATAAACCACT
GCATAAAACAGCTAATAATGCTTTTTTCATAAGCCACTCCTTAAAGGTTGAGCGAATAAC
GAAATCTCTGAAATACCACTATATTGCACAATGTCATAAGAAATTTATTGTGAATATAAA
TTTCAAAATCCAACAATTTGAAATAAATTGTCTAAGTGTATGTATAACATTTAGTATTTA
TGTAGGCAACGACTAGATTTTAATTTTGTGAATTAGATCGTGTTTTTTATGTAAATTTTT
TGTTATAGACTTTTGATGATGCTAAAAATTTAGAGAATATGTTTTTGGGAAAAAATAACC
TAACGTTGAAGTTAGGCTATTTTTTTATAGTGTTAGAATTGAGAGAGATTATAGTGTTGG
CATACTAAAGGCAGCTTGTGATCTCACACTATTATCTGGCCAACGTGTTGTAATGGTTTT
CATACGAGTATAGAAACGAACGCCATCGCTACCATACACATTTAATGGACCAAAGATAGA
AGCTTTCCAACCACCGAAACAGTGGAATGCCATCGGTACTGGAATTGGAATATTTACGCC
AACCATACCCGCTTGTACATCTTGGGTAAATTGACGAGCTGCATCTCCATCACTTGTAAA
GATAGCACTACCGTTACCATAAATGTGCCCATTAATAATAGACATACCGTGAGCATAATC
TTTCGCACGTACAACGCAAAGAACTGGACCAAAGATTTCTTCTTTATAAATAGTCATATC
GGTTGAAACGTTGTCGAATAAGGTTCCTCCCACAAAGTAGCCATTTTCATGGACTGCAAC
TTTATACGGACGACCATCAACGCAAAGTTTCGCTCCTTGTTCTACGCCTTGATCAATATA
GCTGATGATTTTTGCTCTATGTTCTTTTGAAATAACAGGCCCCATATCATTTTCTTGTTG
ACCTTCTGGTAAAATTCCTGGTCCAATTTTTAATGCTTGTACTTTTGGTACCAAGGCTTC
AACAAGTTTATCTGCTGCTTCATCTCCCACAACAACAGCAACAGAAAGTGCCATACAACG
TTCACCTGCCGCACCAAATGCTGCACCAAGTAAGGTATTTGCTGTACTTTGAATATCGGC
GTCAGGCATAATTAATGCATGGTTTTTGGCTCCACCAAGAGCTTGTACACGTTTACCATG
AGCTGAACCTTTCTCATAAATGTATTGAGCAATAGGAGTTGAACCTACAAAACTGACTGC
TTGAATACGAGGGTCGGTTAATAAAATATCAACAGCCTCTTTATCACCTTGAATAACGTT
GAATACACCATCAGGTAAACCAGCTTCTTTTAATAGTTCAGCTAAACGAATAGATACAGA
TGGATCTTTTTCAGATGGTTTTAATACAAAAGTGTTACCACAAGCTAAAGCAATAGGGAA
CATCCACATCGGCACCATTGCTGGGAAGTTAAATGGTGTAATACCAGCTACAACACCTAA
TGGCTGCTGCATTGAGTGAATATCAATACCTCGTCCAGCATTTGCTGAGAATTCCCCTTT
TTGTAAGTGAGGGATACCTGTCGCAAACTCAACAACTTCTAAACCACGAGTTAATTCCCC
TATTGCATCAGAGTAAATTTTGCCATGTTCCGTTGTAATTAGACGAGCTAATTCATCAAA
GTTTGCTTCAAGTAACTCTTTGAATTTAAATAAAATTCTTGCTCGTCTTAATGGGGACTG
TTGCGACCAGTTAGGAAATGCTTTATCTGCAGCTTCAATAGCTTGATTGACTTCTGCTAC
TGTGCTGAGTTTAACTTTTTTAATTTCTTCTCCTGTAGCTGGATTGAATACAGAAGAAAA
ACGAGAGCTGGCACTCTCTACTTTTGTACCATTAATGAAATTCTGAACAAATTGGCTCAT
GTGTGTGCTCCTATGAAATATAAAGTAGAAGGAATTCTAGACAATAACGGTGCAAAGCTA
CCTCTAAAAAAAGAAAATTTCAAGCTAAAAATCATTAAAATGAAAAATATATTTCATTTT
TGTGATCCGTATAGAAAAATGAGCATTTTCTAATACAAAAAAGTGTAGATATTTTTTATA
GTACAGGCTTAGGTCAATAATATTTAATGTGAGGTATTTATGAGCTATTTACTGTCAAAA
AGTCAAAAACACGGACAAATCCAGCACATTACACCAGAAAACGCAAATTGGGAGTATGTA
GGTTTTGATGCTTACCTTTTGAGTAAAGGAGAAGAAATTACATTAGAGAGTGGGACAAGT
GAACTCTGTCTAGTGTTTGTTGCAGGGAAAGGCAATGTAATCACCCCAACAGAAGTTTTT
GAAAATATTGGGAATAGGTCTACACCTTTTGAAAAGATTCCTCCTTATGCTTTATATGTT
CCTCATCATTACCAACTAAAAGTTGTTGCTACGGAAGATTTAGAACTGGCTGTTTGTCGA
GCGCCTAGTAATGGTGATTTACCATTACGCTTAATTAAGCCACAAGAGATAGGCGTAGAA
AAACGAGGGGTCGGTAATAACCAAAGATTGGTACATAATATTTTGCCTGAAACTGAGCCT
GCTGATAGTTTATTAGTTGTGGAAGTCTTTACTGATGAAGGCAATACGAGTTCTTATCCA
AGCCACAAACACGACCAAAAAGATTCTCCAAATGAAACTTATCTTGAGGAAACTTATTAT
CACCGTTTTGAGCCTGCACAAGGTTTTGCAATGCAACGAGTTTATACTGATGATAGAAGC
TTAGATGAATGTATGGCGGTTTATGATAAAGATGTTGTGAAAGTACCAAGAGGCTATCAT
CCAGTAGCGACTATTGCTGGCTATAATAATTACTATTTAAATGTGATGGCTGGTCCTGTA
CGTAAATGGCAATTTACGTGGGAAAGCGAGCATGCTTGGGTAAACAGTATGGCTTATAGT
GAGAAATTCAAATAGATACTCTACTGAAACATATAATATCTTTCCGTTTAACCTGCCCGA
TTTTCCTACATTTTTCAAAAAATCGGGTAGGTTCTTTTTGTGAAAAAAATAATCAATAAA
TGATTTTTTTGTGACACCTTTCACAAAATTAACATCTCAATGTAAATCCACTTTGAAAAC
TGTCAACTTTGTACAAATATGCTTTCCGTTACCTAGGTAAACCATTTTTATTATTGTAAT
GGAGGCAGAGATGACCNNNNNNNNNNNNNNNNNNNNNNNNNNATAAGGGAGAAGCTCACG
CTTTAATGGGTGAAAACGGTGCTTGTAGTGGTACACTAATCCTATACTGGAGTATCTATC
TTAAATAAAGATATTCCAGCTATTCATTATATGATTGGCGTTACGGGAACAAATCACGTT
CCGTGTGTGCCTTATGCTACTTTCGGTACTTGGCAACGACACCAGATGTCCCAATCCTTT
CTGATGAAGAAATTAAAGTTGTTTTAGGCAAATTCTCAACTTATAGATTGAGAGTAGAAG
AGAAGCATTGATAGTACTAGAGTAACAACTATATTATTAAATATATGCTTGCGGATAGTA
CTTCTCCGTCAATTGCACCAACATTGCCAGCGAGATTGTTGGCAATGTGGTGGTTAATCC
TCTTGCCTCTATATCATTTTGTAACACAAAAACTGTCTTGTTGGTAAAAAGTTGTGGGTA
TTTTACCGCTTGTAATACGCCATCTTGCCATAACACGATGGCATCATCAGGGGTAACTTG
TTCAAGAATAGCGTTTAGTGTTGATAAGTCATATTGTGCTTTGGAAAACGTATAGAGCAT
AGTATGTCCTTAGAATGTGAGTACTTTTTCGGCTTGATGCAGGGTATCAAATAATGCTGT
TCGGCTAACAAAACGGAGTTCGGGTAGTATCCATTCTGCGTGATGTAGCCCACGCTCATC
TACTGATTGTTGGCAGACAAAACATTCGGTTAAATCATAGAGATCGATTAGCTTGAATGT
GGATATATGATCTTTTTGTAAAATCTTTTCAGGCTGTTGATTAGCAACTAGATTGAATAC
GCCATCATTGAGAAAGCAAATGGCAATTTCATCTTCATTGCAAAAAGCACTGGCAGCCAA
TAGAGCATCAAGACCTTCTCGGCTTGTTGATGTGCCAAATGGGGGCTGAGTAAAGAGAAT
AGCAAGTTTATAACGTTTCATTTTAAATAGTCAGTAATCGATCTGCAGTAAATACCGCTT
GGCTAAATTCACCAAGACCTGCAAGGGTAAAACCTTCAGCAAGATTTTGCTCTACAATGC
CCCGTCGTTGAGCGGCTGCAATACAGAGATGTAACGGCAAGCGGTGAGATTGGGCTAAGC
TTTTCCAAGCCTCAACCAAATTCAGTTCATCGCTGGCTGGATCAATAAGTTGATTTGCAT
TGCTAACCCCATCTTGAAAAAAGAAGATTTGTTCAATTCTATGCCCCTGAGCTAAAAGTG
CTTGAGCAACTTGATAGGCTAGATACGCCCCTTGTGAGCCATACACCCCGTGTTTTACTG
CCAACACATATCGCATTATTCACCGTCCTGTTTGAGCTGGCGAATGTAGAGATAAACCGT
GTGGCGAGAGATCTCTAAGCGGTCAGCAACTTGGTTGATTGCATCTTTAATATCAAAAAT
ACCTTTTTCAAATAATGCAGTGACAATATGGCGATTTTTATTGCTGTTAGAAATGTTACG
GTCGTTTTTTACTTCGATAATGGTGTTTTCAATGGTTTGAGCCACTAAGTCTTCAACAGA
ACTTGCAAAATTCACTGAACCTTCGGTTTCCTGTGGGGCAATAAAACTATTTAAAAATTG
CGATACAGGGATATCAAGATTGATATTAATGCAAATTAAGCCGATAACGTGTTGTTTACC
GTTGCGAATGGCAATGGTGACAGATTTCATTAATACTCCACCCTTGGCGCGAGTGAAATA
AGGTTTGGATACGCTGTCGGTTTGCATATGATGAAGTGACCACAAAGCCCGATCTGTAAT
CGGCGAGCCAATTTTGCGGTCGGTGTTATGCCCATTGACGATATAAATCGCAGAGTGTTC
TAAGAACTCAAGGGAATGCAGTACGATTTCGCAATGCTCACCAATGAGAGCTGCTATACC
ATCAACAACGGGAAAGTAGGAAGCCAAAATGGCGTGATCTTCATCAGAAAGCGGATTGAA
TTTTGCTGTCATACTTTTTCGCTACATAAAATTAAAAATAAGGGCACAAATTGTGCCCCT
ATAATGCGTTTAAGTAAACTTATTTTGCTGGTTTAAAATCTAATAATTCGATCTCAAATT
TTAATGTGGAGTTCGCCGGGATTTTCCCTGCTTGACGGTCGCCGTATGCCAGTTGTGGTG
GAGCAACAATTTCCATTTTGCCACCTTTTTTCAACATAGGGATTGCTTCAACCCAAGCTG
GAATTAATTGATTTAATTGAAACTCAATCGGCTCACCACGGTCGTAAGAGCTGTCAAACA
CAGTACCATCTGGTAATGTACCTTTATAATGTACTTTTACTGTATCAGTTGCTTTTGGTG
CTTCGCCTGAGCCAGCTTTCTCAATTTTATAGAGTAGCCCAGATTGAGTTTTCTTCACGC
CGGATTTTTTTGCATATTCAGCACGGAATTTATCGCCAGCCTCAATGGTTGCTTTACTTT
TTTCTGCTAGGATTTTAGTTTCTTGTTCAACTAAATAAGCATCTAACGCTTTTAATTGTT
TTTGTAAATCTTCATCGGTTAACTTACCGCTTTTTTTCAATGTGTCTTGCACACCAGCTA
AAACACGTTCTTGGTTATAAGAAAAAATCTCTTTTTGAGAGCTAATAACTCTCTCAATAT
CCTTTCCTACTAATACACCAAAAGCGTAAGATGAATCATCAATAAACTTAGCATCAGCTT
TGGTTTCGGCAAAAGTTGCTTGTGCTGTAAAAAGTGTTGCAGTCATCATTGCTAATGCAG
ACAGTTTGTTTTTAAACATAAAGTTTCCTTGTAAAAGTCATTAAATAGAGTGTTAAAACA
AAGGTAGATAGGGTAAAGTGTATTTCTTTTTAATACAACCTTTATTTTGAAATGTCAGAA
AATTTCAATAAGATAACTACCTCTTTGGCGGAGTTAGAAACTAAAATTGCTTTCCAAGAT
CATACGATCGAGGAACTTAATCAAGCTTTAATTACCCAACAGTTTATGCTAGAAAAACTG
CAGCACCAAATACGCCATTTGGCTGAAAAATTGCACAGTGTTCAGCCAAGTAATGTTGCA
AGTCGTGCAGAAGAAACACCGCCACCGCACTATTAGAGTGATATTTAGTGATTTTGTTCA
ATGGATAACATAATGAAATTTAGAAATTGCATCTATTTTATTAGCTTATGGCTATTTATA
TCTTCGCTTTTTGCAGAAGAACCTACAAAAACACCGCTATTCCAAGATGGAAAAGGCTAC
TATTCTTATAAAAAACCACTAGATATTTTGTTACCAAAAGATAATCGGGTTTTAATCACT
TATTTTTATCAGTATGGTTGTGAAGTCTGTTTAAACGGTGATGATTATTTAAAACAATAT
GCTTCTCGACATTCAGACAAAGTGGTTTTAGAACGTGTTGCCGCTTTTAGTGAGAATAAA
TATGGAATTACGGTAAGTTTAAATGCACTTTTTTCAGAACTGGGAAAACCTGAATTAAGC
GAGAAGTATTTATTTGATAGCTCTTATCAAAATGATCGACTTATTACCAATGGTGAAGCA
ATAACCAAATGGTTGAATAAACATCAGATTTCGTTAGACACCGTTGAGCAGGTAAGAAAA
CAGGAAAATTACCCGAAAAGAATTTCACAAAATTATGAATTAATAAAACGCTATTCACCG
CCAGTTATTCCCATGGCAGTCTTGAATGGTAAATATATTTTAACTAAAAGTACCCTTTAT
AACGATGATTATACCTACGCCGTACTCGACTTTTTAGTCGATAAATTACAAAAAGAACAA
CAAGGAGTCACAAAATGAAAATTGGTATCATAGGTGCAATGGCACAAGAAGTTGAAATTT
TATTAGGCTATATGGCAGAGCCGAAATTAACGGAAATTGCTGGTTGTAAAATTTACGAAG
GCAAAATTAATAATACTGACATTGCACTATTGCAATCGGGTATTGGCAAAACAGCCGCTG
CAATGGGAACGGCATTATTATTACAACTAACCAAACCTGAAATGGTGATTAATACGGGAT
CTGCTGGGGGATTAGATGCCAATTTGAACGTAGGCGATATTGTGATTTCAACGGAAGTTC
GTCATCATGACATTGATGTCACCGCCTTTGGTTATGAAAAAGGGCAACTGCCAGCTAATC
CAGCTGCGTTTATGGCAAACGAACAACTTGCACAAATTGCTATCAAAGAAACCGAAAAAG
CCGGATTTAATGCAGTATCAGGTTTAATTTGTAGTGGCGATCTGTTTGTGAATGGCAGTG
ATATGATTGCTCGTATTCGCAATGATTTCCCGTCCGTAAAAGCCGTGGAAATGGAAGCCG
CTTCTATCGCCCAAGTGTGTCACGCATTCCAAGTGCCTTTCGTTGTTGTGCGTGCAATTT
CTGATGTGGCAGACAAAGAATCTCATCTCTCTTTTGATGAATTCTTACCGCTTGCTGCAG
AAAAATCGTCTGAAATTGTGTTGGCAATGTTGAATAATTTTGCCTAATCAAAACAGCAAG
AGGTAATTTATCTCGTAATATTTACAAATTTTAACCATAAAAAAACCGCTTGTTGTCGAA
ATTTATCTTCAAATTTTGTACAATTCTGTTCCTTTAGCCTATGCTTTGCATAGGCTTGTT
TATTTGATTATCTATATTGTTGAGATTGTTTTATGAGTTCAGCACCAAATATCGGCTTTG
TGAGCCTTGGTTGCCCTAAAAATTTAGTCGATTCGGAACGTATTTTAACCGAGCTTCGTT
CAGATGGTTATAACATCATTTCCAGCTACGAAGGGGCGGATTTAGTGATTGTCAATACTT
GTGGGTTTATTGACAGTGCCGTGCAAGAGTCTTTGGAAAGTATTGGCGAAGCATTAGAAG
CTAACGGCAAAGTGATTGTGACAGGCTGCTTAGGGGCAAAAGAGAACCAAATTCGTGAAG
TTCACCCTAAAGTCTTGGAAATTACAGGACCACATAGCTATGAAGCGGTGATGAAACACG
TTCATAAATATGTGCCTAAACCAGAATACAACCCTTATGTCAGCCTTGTACCAAAACAAG
GCATTAAGCTAACCCCGAAACATTATGCTTACCTGAAAATTTCGGAAGGTTGTGATCACC
GTTGTACATTCTGTATTATTCCATCAATGCGTGGTGATTTAGACAGTCGTCCAATCGTGC
AAGTGCTAGATGAAGCGAAGCGTTTAGTGGATTCTGGTGTCAAAGAGCTGTTGATTGTAT
CGCAGGACACTTCCGCATACGCTTTAGATAAGAAAAAAGAAGAAGGCACCAAAACGGTTT
TCTGGAACGGTATGCCAATCAAAAACAACTTGATCACCCTCTGTGAACAACTAGGTTCAA
TGGGTGTTTGGATACGTTTGCATTATGTTTATCCGTATCCACACGTTGATGACCTTATTC
CGTTGATGGCTCAAGGGAAACTTCTGCCTTATTTGGATATTCCATTGCAACATGCAAGTC
CAAAAATCCTTAAAGCGATGAAGCGTCCAGGATCTATTGACCGCACATTAGAACGCATTA
AAAAGTGGCGTGAGATTTGCCCAGATTTAACCCTGCGTTCAACATTTATCGTTGGTTTCC
CAGGGGAAACGGAAGAAGATTTCCAAATGTTATTGGATTTCTTAAAAGAAGCACAATTAG
ATCGTGTTGGTTGTTTTAAATTCAGCCCTGTTGATGGTGCGGTTGCAACTGAAATGGAAG
ATCAAGTGCCAGAAGAGGTGAAAGAAGAACGCTTCCACCGCTTTATGCAATTACAACAAC
AAATTTCGGCAGATCGTTTACAACAGAAAATTGGCAGACCCCTGTCAGTGATTGTCGATG
AAATTGATAAAGAAGGAATAATTGGTCGCTCAATGGCAGATGCCCCAGAGATTGATGGTG
TTGTCTACGTAGATAACCTTTCAGGTGCAGAAGTCAAAGTAGGGCAAATTATTTCAGTAA
CTATTACCCAAGCAGATGAATATGATCTGTGGGGAACTTGTTAAGTTTTATTAAGGAATT
TGTATAAATTCACAATCAGCGTAGCTTTTCAATAGCTAACTTTTTGAAAGAGTGGTGAGA
TCTGTTTAGAATTTTTCCACTCTCACCCTCTATTTATTTAGCACCTGCAACCCTCAGATA
AGGTACTCAAATATTAATGTACCACTATAGAGCTCCTTCTGACTCTTCAAATAATCAGCA
TAAATATATTGTGGAGATGTTCAAACAACGCTACGATGCAGATGCTTCTTCTAGTTTGAT
TTGAATGCTCCTTACTATAGGGTTATTTTCTTAATAGTTCGTATGTGAATCATGGATAAA
GTGTAACAGTAAAGATATTTCTTCTAATTTCAAAAAATTCCCAAAATTTCATCGCTTACA
CGTTATAATAGCCAACATTTTTGAATGAATTTTTAGGAAAAAGACAATGACAGCGAAATT
TAACGTTAAAACTTTCCAAGGTATGATTTTAGCCCTACAAGATTACTGGGCAAACCAAGG
TTGCACCGTTGTTCAACCATTCGATATGGAAGTCGGCGCGGGGACATCTCACCCGATGAC
TTGTTTGCGTGCGCTTGGCCCTGAGCCGATGGCGTTTGCTTACGTTCAGCCTTCACGCCG
TCCGACTGACGGTCGCTATGGCGAAAACCCGAACCGTTTACAACACTACTATCAATTCCA
AGTTGTAATCAAACCATCACCGGATAACATTCAAGAACTCTATTTAGACAGCCTGAAAAT
GTTAGGTTTCGACCCAACGCAAAACGACATTCGCTTTGTGGAAGACAACTGGGAAAACCC
AACGCTAGGTGCGTGGGGCTTAGGTTGGGAAGTGTGGCTAAACGGTATGGAAGTGACACA
ATTTACCTACTTCCAACAAGTGGGTGGTTTAGAGTGTAAACCGGTAACTGGCGAAATTAC
TTACGGCTTAGAGCGTTTAGCAATGTACATTCAAGGCGTGGACAGTGTGTACGATCTTGT
TTGGTCGGACGGCCCACTTGGCAAAACCACTTACGGCGATGTATTCCACCAAAACGAAGT
AGAACAATCTACTTACAACTTTGAATATGCAAATACTGATTTCTTATTCTACTGTTTCGA
TCAATACGAAAAAGAAGTGCAAGAATTATTGGCACTAGAAAAACCATTACCATTACCAGC
TTACGAACGTATCTTAAAAGCGGCACACAGCTTTAACTTACTTGACGCACGCAAAGCGAT
CTCTGTAACCGAACGCCAACGCTACATTTTACGCATTCGCACCTTAACCAAAGGCGTAGC
GGAAGCATACTACGCAAGCCGTGAAGCGTTGGGGTTCCCGGGTTGTAAGTAAAATCTCCC
CCTACCCCCTCTTTGTCAAAGAGGGGGAATTTGAATGAGGTAATAATGACTAAACCAATT
TTATATTTCGCCCACTGGTGCCCTGATACCGCCCCGTTTGTCGCTGAATTACAACGTCTT
GGTATTGACTACGAAGCGGTGGATATTACCCAAAGCGGTGCAAATTTCAAACCATTTCTC
AGATTGCGTGACCGCCACCCAGCTTTTGATAATGCCAAAGCAAATGGCTATATCGGTATT
CCTGCTTTGGTGTTGGAAGATGAGAGAGTGGTATTAGAGTTGGGGGAGTTGGAGAGATTT
TGCAATCAGTGATTGCATAATTGAATTTAATGCATCTTACTCAACTTTTTTTGTTCTTAA
CGTCCCAATAAAGCTAGAGAAATAAGGAAATTTATGAAATACGCTTTTATTGATTATGAA
AATGTGAATTCATTAGACGGTTTAAATTTACAGGAATATGACCGCACTTTTTTATTTATC
GGCTCGGTAAATAACCAGTTGCGTTTGACTGAAAAATTTAATGATGAAATAAACATTACC
TTAATTACGGTAAAAGATATTTCAAAAAATAACGTAGATTTTCATCTTACTTATTATTTA
GGCAAATTAGATATAAGCACCGATAAAAATATTGAGTTTCATATTTTATCAAATGACAAA
GGTTTTGATGGTATTTGCCAATTTATTCAACACCAACGAGAACCGAGAATTTGTTTTAGA
AAAGCGATTAACCAAACTGAAGAAAAAATCGCTTTGCCGTTATTGCCTAATCAAGCAACA
AAAGTCAATAATGCAGAACAAGAGAAGATTAGTCAGGTAGTTCAAGAGTTTAAGGCGTTT
ATATCAAAAGTACAAAAACGTAGTTTGCCAGTTAAATTAGCTACCTTAAAAAATAGTATC
TATAATCAAACAAGTCTTAAAGGTGTTGATAAAAAGGAAGCTGATAAATTATTGCCTAAA
ATTATTGATCAGTTGGTTCAGAAAAAGTTGATTAAGGTAAATGAAAATAAAGTAAGTTAT
CCTTAATTTTTAACAACTAACAAGCGGTATAATTTCATAGATCTTTTGCAAATTTTTTCA
ATTCGAGACGCAATGCGTCTCAAATTCGGAACTCACTGCGTACCGAATTGAATTAGAGTT
GAAAGAGCGAAGCAGAGATTTGTTGAAGCTAAAAGTGAATAATAATGCAACCTTATTCGA
GAGATTTAAAACCACTTTCGCAAAAGTTACGTTCTACACAAACGGAAGCGGAGCGTAAGT
TATGGCAAAGAATAAACCGAGATCAGCTGTTAGGATTTCGCTTTAATCGACAAAAGCCCC
TTTTAAGCTATATTGTGGATTTTTATTGCTTAAAGGCAAAATTGGTGATTGAGCTTGATG
GAAGTCAGCATTATGAGCCGGATTATCAAGAAAAAGATCGTTTGCGAGATGCGGAGCTAA
ATTCGCTTGGCTTTACGGTGATGAGGTTTGATAATCATAGTGTAATGACAAATATTGATG
GTGTAGTGGAAGCGATTTATCAGTATTTGAGTGAGATAAAAGTGGAAGAAAAATAGCGTA
ATTTCTTCGGAAATAGCTTCTGCCAAATCTCCCCTAACCCCTCTTTGCTAAAGAGGGGGA
TCAGATCGAAGAAAGTTATAGGTTCATCTGAAAAATTAAAATTTATTTTGGATGGGCTTT
GACATTGAATTTTCATCTGAACCAATTCCCCTCTTTAGCAAAGAGGGGTTAGGGGAGATT
TGGCAGAAGTGAAAACGAAGTGAGAGATTTATACTTCAATATAATTTAGGAGCATATAAA
ATGAATTATTGGCTAGTTGGTGCTACTTGGGGTGGTGAAGAAGAAACCTTAGATTCCTTT
ATTGAAAAAGGTTATTGGTACTGTTGGGATTCTAAAGATTATAAACCAAATCCCGAGGGT
TTTTCTGGAGGTAACTCCATAATACGCCAACAAAACTCATTTAGAAAGATCAAAAAAGGA
GATCGAATTGCTGTTAAGCGTTTACAAGGGCAAGGTTCAAAAATGATGGATATTCTTGCA
ATAGGGATTGCAAGAACAGATGCTGATGAAAATGAATGGAGGGTATATATTGATTGGATT
GCGATCTCTCCTAATTTATTAGAAAAAGATGAGTTTAAGAAACTTGATAAATTACCAAAT
ATTGTATTTCCATCTACAAGAGAAATTGAAATTGGGGAGTGTAGAGCTTCTATTCATGGT
CCGTATAAGTTAGAAGAAAATAAAGAGTGGATTCCAAAAGTATTCTTTATTTAAAGAATT
TTTAGCATAAGAGATTAATAACAAAATGACAACACAAAACTTCCTCGCCGAGATCGGCAC
AGAAGAGTTGCCACCGAAGGCACTCAAAAAATTAGCGACCGCGTTTGCGGAGAATGTTGA
AGCGGAATTAAACCAAGCGGGCTTGAGCTTTGACAAAGTGGAATGGTTTGCGGCACCACG
CCGTTTAGCAGTGAAAGTATTGGGGCTTGCGACAGCACAGCCAAGCAAAGAAGTGGAAAA
ACGTGGTCCGGCGGTGTCGGCAGCGTTTGATGCGGAAGGTAAGCCGACCAAAGCGGCAGA
AGGCTGGGCGAAAGGCTGTGGCATTACCGTTGAGCAGGCGGAGCGTATTGCTACCGACAA
AGGCGAATGGCTGGTTCACCGTGCGGTGATCGAAGGTCAGCCGACCAAAAACTTGTTGGT
GGGCATTATTAGCCAAGCGTTGGCGAAATTGCCTATTCCAAAAACAATGCGTTGGGGCGA
TAAAACCGAGCAGTTCGTGCGTCCTGTTCACACTGTGACCTTATTGTTGGGCGATGAGCT
GATTGAAGGCGAAATTTTAGGCGTAGCCAGCGGTACAACTGTTCGTGGTCACCGTTTCTT
AGGCGAACGTGAGTTCCAAATCAGCCATGCGGATCAATACCCTGCGTTGTTGAAAGAAAA
AGGCTCAGTGGTTGCGGATTTCAACGAGCGTAAAGCGTTAATTCTTGCAAAAGCTCAAGA
AAAAGCGACCGCTTTAGGTGGCGTGGCGGATATTGAAGAAGACTTGTTAGACGAAGTCAC
GTCTTTGGTAGAATATCCGAATGTGTTGGCGGCGAAGTTTGAAGAGCGTTTCCTTGCCGT
GCCTGCGGAAGCTTTGGTTTACACAATGAAAGGCGACCAAAAATACTTCCCGATTTATGA
TAAAGACGGCAAATTGCTACCGCACTTTATCTTTGTGTCGAACATCAACCCTGAAGATCC
AAGCAAAATCATCGAAGGGAACGAAAAAGTGGTTCGCCCACGTTTGACCGATGCAGAGTT
CTTCTTCAAAACCGACTTAAAACAACGTTTGGAAGATCAGTTACCACGTTTAGAAACCGT
GTTGTTCCAACAACAACTTGGCACGTTGCGTGACAAAACCGCTCGTATTGAACAACTTGC
AGGCGAAATTGCAAAACAAATTGGTGCTGATGAAACCAAAGCGAAACGTGCCGGCTTGTT
GTCGAAATGTGACTTAATGACAAATATGGTGTTTGAGTTTACCGATACACAAGGCGTAAT
AGGTATGCACTATGCTCGTCACGATGGTGAAGATGAAGAAGTGGCGGTGGCGTTGAACGA
GCAATATATGCCACGTTTTGCAGGCGATGAATTGCCGAAATCGCTTGTAGCAAGTTCTGT
TGCATTAGCGGATAAATTCGATACGCTCACGGGGATTTTCGGTATCGGTCAGCAACCCAA
AGGCAGTGCCGACCCATTCGCTTTACGCCGTGCGGCATTAGGTGCGTTACGCATTATTGT
AGAGAAAAACTTACCACTTGATCTGAGCGATTTAGTGGCAACTTCAGCGAAATTGTTTGG
CGACAAGCTCACCAACAGCAATGTTGTAGAAGAAGTAGTGGACTTTATGCTCGGTCGTTT
CCGTACGTGGTATCAAGATGAAGGCATTGCGGTAGACGTTATCCAAGCGGTACTTGCTCG
CCGTCCAACTCGCCCAGCAGACTTCGATGCGCGTGTGCGTGCGGTGTCGCATTTCCGCAC
CTTAGACAGTGCAGAAGCATTGGCGGCAGCGAATAAGCGTGTGAGTAACATTTTGGCGAA
AGTAGAAGGCGAAATTTCATCAGAAATCGACCGTACTTTATTAGTGGAAACGGAAGAAAA
AGCCCTTGCAGAACAAGTGATTACATTACAAGCAGAGCTTGCGCCACTATTTGAAAAAGG
CGAATATCAAACCGCACTTGACCGCTTAGCCGGTTTACGTGAAGTGGTGGATAACTTCTT
CGATAAAGTGATGGTTAATGCCGAAGATCCAAAACTTCGCCAAAACCGTCAAGCAATTCT
GAACAACTTACGTAACTTGTTCTTACAAGTGGCGGATATTTCGTTACTGCAATAATAACA
AATGATAAAGCCCTATTCACAAAATAGGGCTTTTTTATGGTGGTAGAATGGATTTAGACA
AATTAATTGAGATTGACCAAAAGCACATTTGGCATCCTTATTCATCAATGACCCAACCTA
TCCCTGTTTATGCGGTGGAAAGTGCAAAGGGTGTTGAAATTTACCTGAAAGATGGTCGAA
TGCTCATTGACGGTATGTCGTCATGGTGGGCGGCACTGCACGGTTATAACCACCCACGTT
TAAACAACGCAATCACAGAACAGTTAGCGAAAATGAGCCACATTATGTTCGGCGGTATAA
CGCACGAACCAGCGGTAAAATTAACGGAAAAACTGCTGACCATTTTACCCCAATCATTAA
ACAAAATATTTTTTGCCGATAGCGGTTCTGTGGCGGTAGAAGTGGCATTGAAAATGGCAT
TGCAATATTGGCAAGCAAAAGGGGAAGATCGAAATCAATTTGCCACCGTACGATCAGGCT
ATTACGGCGATACTTGGCATGCCATGTCTGTTTGCGATCCTGTTACAGGTATGCACGGTT
TGTTTCGTCACCGCTTACCTATTCAACATTTTTTACCCCAACCTTCGATTAAATTTGATG
AAGAATGGCAAGAAAGTGCGATTGAACCATTGAAAGCATTGCTTGCGCATAAAGGAAACC
AAATTGCGGCATTGATTTTAGAACCCATTGTGCAGGGTGCCGGCGGAATGTATTTCTATT
CGCCGATGTATTTAAAACGAGCGAGAGAACTTTGCGATCAGTATGGTGTATTGCTGATTT
TTGATGAAATTGCCACAGGTTTTGGGCGGACAGGCAAACTATTTGCTTTAGAATATACCA
ATGTTGTGCCAGATATTCTTTGTATCGGCAAAGCATTAACTGGCGGTTACTTAACATTAG
CGGCGACTATTACTACCGAGCATATTGCTCATACCATCAGTGAAGGCGAGGCAAAATGCT
TTATGCACGGCCCAACGTTTATGGGGAATCCACTGGCTTGTGCGGTAGCCTATGAATCTC
TGTCACTTTTACTGGAAAGCGATTGGCAACATAAAGTCCATCAAATTGAAGCGCAGCTCA
AGGCTGAACTTGCACCGGCTAAAGCGTTTAAATCCGTTGCTGAAGTCCGTGTTTTAGGGG
CGATTGGGGTGTTGGAAATGCGTGAAGCGGTCAATATGGTTTCTTTACAAAAACGCTTTG
TAGAAAAGGGAATTTGGGTTCGTCCTTTTGGTAAACTTATTTATATTATGCCGCCTTTTA
TTATCGAACCTAACCAATTAAGCTTTTTAACCGAGCAATTATTAGCCGTGGTCAAAGAGG
AATATGGTGAATAAATTTACTCAACATCTTCAGCAATTAGCTGAAATTGGGCAGAAGCGC
CAACTCCCTGATATTGAACATCAGGGAAAATTTGTTATTGCTCGTGATCTGACGATGTTG
AATTTATCGTCTAACGATTATTTGGGTTTGGCAAATGATGCACAACAGGTGGAAAGATTT
TTGCAATCTATCGGTAAAAATCAACCGCTTACGTCATCATCTTCTCGTTTATTAACGGGC
AATTTCCCGATTTATCAGGATTTTGAAACGCTATTAGCACAACGTTTTCAGCGAGAATCC
GCTCTATTATTTAATAGCGGCTATCACGCCAATATCGGTATTTTGCCTGCGGTGGCGGAT
AAACAAACTTTAATTTTAGCTGACAAATTGGCTCATGCCAGTTTGATTGACGGCATTCGA
CTTTCCGGGGCGGATTTTTTCCGTTATAAGCATAATGATTATCTTCATCTTGAGCAGCTA
TTGCAGACACATTCAGAGCGCTACCAACAAGTGATTATTGTTACGGAAAGTGTTTTTAGT
ATGGACGGCGATATTGCGGATCTTCAACAGTTAGTTGCACTCAAAAAACGTTATACCAAT
GTGCTACTGTATGTTGATGAAGCCCACGCCATAGGTGTATACGGGCAGCAAGGTTTAGGA
ATGGCAGAAGTCTTCGACTGTATTCAAGAGATTGACTTTTTAGTGGGGACTTTTGGTAAG
GCATTGGCATCTATGGGGGCTTATCTTGTTTGTGATAGCGAGATAAGAGAATACTTAATC
AATACGATGCGTCCTTTAATTTTTTCTACCGCACTTCCACCGATTAATGTTGCTTGGACT
TACTTTTTATTTGAACAATTACCGCAATTTACTGAAAAGCGTCATCATCTTGAGAAATTA
AGCCAAATCTTGCGAACTGAAGTGACGAAAAGAAGTGAATTTCCGCTGCTAAGCGAAACT
TGCATCGTGCCATATATCTTAGGCGAAAATCAGCAAGCGGTGGAAAAAGCCGATTATTTG
CAAAAACAAGGCTACTATTGCTTACCTATTCGTCCACCAACAGTGCCAAAAGGCACGGCT
CGTCTGCGTTTCTCATTAACCGCAGATTTAACCGAACAAGATATAATGGGCTTAATTAGC
TGTTTGTAAAAGGAGAAAAGCGTGCGTTATCAACACATTACACGCCAACAACGTAAATTA
CTTGTCTATTTTTCCGGCTGGGGAACACCAATCAGCATTGCGAAATCTTTAGAGTTACCG
AACGACTTTGATTTACTGATTTGTTACGATTATCGAGATTTGCATCTTGAATTTGATTTT
TCGGGCTATCAAGAAATTTATGTGGTGGCTTGGTCTCTAGGCGTTTGGGTGGCTGAACGT
GTTTTACATGCTATCCCTTTAACTTACTCTGTGGCGATCAATGGATCGGGGGTTCCTAAA
CACGATCAATTTGGTATTCCAACGGCAGTTTTTGAAGGTACGCTTGCGTCTTTAAGTGAA
GAAAATCTTGTAAAATTTGAACGCAGAATGTGCGGTAAAATTGCCCTAGAAAATTACCGC
TTGTTACCTGAAAAGCGAGATTTCATAGAAGTAAAACAAGAGTTAGCGCACTTAAATGAT
TGTATTATGCAAGATAATCGAACAGGATTGGTAGTGTGGCAAAAAGCCATTATTGGCAAC
AAAGATAAAATTATCCCGCCACAAAATCAGCTTGAATACTGGCAAAATCAACCACAAACA
AAAATTCAGCTCATTGACGCGGAGCATTATCTTTTTAATCACTTTTCCAGTTGGCAAAAA
CTGCTTGAGGGTGTGACGTGCAGTTAGTGGATAAACAGCAAGTCGCTATCCGATTTTCAC
AAGCAAAATCGGAATATGATAATAATGCGATTGCTCAACAATGTATCGTACAAAAGCTGA
TGGCATTACTCGCAACCCAAGGCAACGCTTTTGGCAAAATACTTGAAATAGGTTGCGGCA
CAGGTATGTTAAGTGAACAACTTATGTCGCATTGTGAGTTTGAATGTTTAGTACTAAATG
ATCTTTGTCGCGATTACGAGCCTGCTTTACGCAAAAAATTACCTTATTCTTCGGTACATT
ATCACTTCGGCGACGCGGAGCGGGAAAATTTCGGCATAGGTTATGATTTGGTGATTTCCG
CTTCTGCAATTCAATGGTTTGAAAATGAAGCGAACTTCCTAAAAAAGACGGCTAACATAC
TGAATGATGACGGTATTTTATTGTTTAATACATTTTCGCCTAAAAATCTTTATGAAATTA
AGTATCTGCTTAAAACGGGATTAACTTATCCCACCGAAGACGAATGGTATAAATTATTAG
CCGATGAATTTGAAGTTCTTGTTTTAACAATGGAAGAAATTCCCCTTTATTTTGATTGTG
CATTATCAGTACTAACTCATTTGAATAAAACAGGGGTAAGCATTATTGATCCGTCTAAAT
GGTCGGACAATCGTCTAATGCAGTTTGAACAGCGTTATCGTACGCGATTTCAGCAGGATT
TAGGCGTTACATTAACTTATACGCCACTTTATGTAATGGCTCGTAAAAAAAGGAAACAAC
ATGCTTGGTAAAGTGATTTTTGTATCGGGTATTGATACGGATGTAGGAAAAACCATTGCA
ACAGGTTTTTATGCTAAGACATTGCAGGAACAAGGTTTTTCCGTGATTACGCAAAAAATG
ATTCAAACCGGCGGTGAAGGAATTGCGGCCGATATTTTAGTGCATCGTAAAATTCAAGGC
ATTGATTTATTGCCTGAAGATAAAGCAGGTTTAACTTGCCCTTATGTTTTTCCTTATCCT
TGTTCGCCACATTTAGCGGCACGTTTAGCGCATACGGAAATTGATGAAAATAAAATTACC
AATGCAGTAAATCAATTAAGACAAAAGTATGATTATGTTTTGTTAGAAGGGGCTGGTGGA
CTGGCTGTGCCTTATACCGAAACGAGAACCACCTTAGATTATTTAAAAACACAGCAGTAT
TCGCTCATTTTGGTTAGTTCAGGTAAATTAGGCAGTATTAATCACACATTACTCAGTTTG
ATGACGTGCCAACAATATCAAATTCCTTTAGAAGCACTGGTTTATAATCGTTATCTTGAT
CAAGATTCATTGATCAGTCAAAATACAGAAATCTATTTATTAAATTATTTACAACAACAT
TTTCCGAAAGCGAAATTTATTGGTTTAGATAAAATCGATATTTAACACAACATATTAAGA
GGTAAAAAAATGTCAGTCAAAAGCGAAGTGTTATTCAGTAATCAGTGGGACGTACGTATC
AGCGATCCAGGGTTAGAAGGGGCAATGAGCCACTATTTTGAAACGGTTTATTTAAATCTC
ACCGCTCACATTGATGCGAACAAAGTCAGCTACGAATTTACCCGTAAAGTCGAAAATGAA
GTGCAAACCCATTGCATTTTTCACAGTGTTGATGAACTGTTTAAATTCTTGGCGGAATAT
CTTGGGCCAGTTGCACTGGGCAATATTGGTGTAAAAATTGGTAAGTTAGGTTTGGCTTAA
TTGTCTATGAGCAACTTCCTTTACCATCAAACCCAACTGTATTGGGACTTTTTACGCATT
GAAAAGCAAGTAAGCCCCCATACGCTCAGCAATTATCAACGCCAACTACGAGTGGTTTGC
GAAATGTTACAGCAAGCAGAAGTTACTCGTTGGCAAGAGCTTGATGCATCGACGGTACGT
TGGATTTTGTCACAAAGCCATAAACAAGGGTTAAGTGCAAAAAGTATTGGTTTACGGTTG
GTGGCACTACGTCAGTTTTTGGCGTTTTTGGTGAAGCAAGGGGAATTAAAAGTAAACCCC
ACCTTAGGAATAAAATCACCTAAAGCCAATAAGCATCTCCCTAAAAATATTGATGCGGAA
CAGATCGGGCAGTTGCTAAATATAGACAGTAACGAACCGCTTGATCTACGAGATGTGGCA
ATGATGGAATTGATGTACAGCTCTGGGCTACGTTTGTCTGAATTACAAGGGTTAGATTTA
GGCGATATGGATTTACCTAACCGTGAAGTGAGATTGCTCGGTAAAGGAAACAAAGAACGT
ATTGTGCCAATTGGTTCTAAAGCATTAGATGCAATTGAACAGTGGCTTGCAGTACGTGGG
CAGTTTCAGCCAAAAGACAACGCCGTTTTTCTTAATCAGCGTGGTGGGCGACTTTCCCAC
CGCTCTATTCAGTTGGCGATGAAAAAATGGGGGCAAAAGCAAGCATTGGATACCCACCTT
CACCCCCATAAATTACGCCACTCTTTCGCAACGCATATGTTAGAAGCAAGTCAAGATTTA
CGAGCGGTGCAAGAACTGCTTGGGCACAGTAGTCTTTCGACAACACAAATTTATACGCAT
CTTGATTTCCAGTATTTGGCGAGAATTTACGATTTGGCTCATCCAAGAGCTAAAAGGAAC
AAGTATTAATTTAGATATACATTCAATACTCTATGATAGTATACATATGGAGATTAAGGG
GTGAAAATGAAAAAGTTTGATGAACTCGAAGTGGATGATACAGAATTTATTGACTCTAAA
GATGCAGAGCTAGTTGATATTGACAATAATGCCTCAAATATTTGTATCACAAATAATATG
TTAGTGCCTCAGGGAGCGACGCTGGATAGTTATATTAGAATGGCAAATCAATATCCAGTT
TTAACAGCTGAGCAAGAGAAGGAGTTAGCGGAGCGCTTTTATTATGATGAAGATCTTGAT
GCTGCTAAGCAGTTAATCATGTCTCATTTGCGTTTTGTTGTGTATATCGCTAGAGGTTAC
TTAGGTTATGGATTACCGTTAGCGGATTTAATTCAAGAAGGGAACATTGGCTTAATGAAA
GCGGTAAAACGTTTTAACCCAGAGATCGGTGTTCGTCTTGCTTCTTTTGCGGTACATTGG
GTAAAAGCAGAAATACATGAATATGTTTTAAAAAACTGGCGTATTGTAAAAGTTGCTACA
ACAAAATCTCAACGCAAACTATTCTTTAATTTGCGTAAAAATAAGCAACGTTTGGCATGG
TTTAATGAAGAGGAAATTAGAAAAGTCGCAGAAGAATTGGGAGTCTCTACAGATGATGTC
AAAGAAATGGAGTCTAGAATGGTCGGACAGGATATAGGCTTTGATACCTCTGTAGGGGAT
GATGACGATGATAATTATGTTCCCTCCATGTATCTTGAAGATGAATTTTCAAATTTTGTA
GATGAATTAGAATATGAAGAGTATAGCGGAAGGGCAACTGCTCAATTAGCTTATGCATTA
GCACAACTAGATGAACGTAGTCAAAATATTATTAAAACTCGTTGGCTTGATGAAAATAAG
GCTACTTTACACGAGTTAGCGGCTCAATATAATATTTCTGCTGAAAGGGTAAGACAGTTA
GAAAATCAGGCTTTAAAAAAAATTAAGGATGTAATTACTTACGATATAACATAGTAGACA
AAAGGCATATAGAAAAAATACCTAGTGCTTTGAATAAAACTTGGATACTCAATAATAGGG
GGGTACTACGCTATGCCGAAAAGCTACTTCCGTAAGGAGATGTGAGGAGGTTAAAGCATG
CTTCAGCAATTCTTTTATACATTGAGTGAGATGAAGCTAAATGGGTGAGCCTCTCCCACA
ATTTGTGTAAATAACTGTTTCTGAGATAATACATTCAGACACAGGTATTTTAT
>H68 Scaffold5
GAGGGGTAGGTTTTGTGTGGTAATCTAGCACCTATAAATTAGAATTTCATGCTCAATGCC
ATTGTTATTTTAACAATGGCATTAATATCTATTGGATTTAATTTATTTGTGGAAGAAAAG
GTTTTATGACAGGATGAACAAAAGTATCTCTGAATATTATTTTTCTTTCCATACTATTTT
GGATATTGTTCTTAAGGCAAAAAGGACAGTTTTTTGTTCATATTTCAAAAAGTGGGCTTA
AAGCCTTGTACTATAAGGCTTTAGCCCACTTTTTACCAACACTTTTGTCTACTATGCCTT
TTATGCTATTGCTATTGACTTAATACTTTATCATTTCTCTTTTTGCCATTACTGTAGCTA
GTTTTAGCTATTTTGTAGTACGGCAATATAATTACAATTTATATCCTTATTGATCCAAAA
ATTCTTTGTTAAAGGATTAAAATGGTATCCAACGATTTCTTTACATTCAAAATCTTCTTG
AGAGCACCATCTTAGCAACTCCGAGGGTTTAATAAATTTTTCGAAATTGTGAGTGCCTTT
AGGAAGCATTTTGAGAACATATTCTGCACCTATAATAATCAACATGTATGCTTTCGCTGT
TCTATTAATGGTTGAAATAAAGAGTAAACCATCTTCCTTTAATAAATTCTTACAACTCTG
AATAATAGAATGAGGATTGGGTACATGTTCAAGCACCTCCATACAGGTAATAATATCAAA
TTTTTCAGTATCCGTTATACAATGTTGTTTTAGAAAGTCTTCTACAGTAATTTGCCGATA
GCAAATATTTAAGTGATTAGATTCTGCATGTTGTCTAGCAACTAGTAGAGCATCTGCTGC
CATATCAATGCCAGTGACAATAGCTCCTAAACCAGCCATTGATTCGCTTAGAATTCCTCC
CCCACATCCGATATCAAGTACTTTTTTTCCAAATAGCCCATTTGTTTTGTCATTGATATA
GGCAAGCCTTAGTGGATTAAGTAGATGAATAGGCTTAAAGTCTCCTTGAGGATCCCACCA
AGTTTTTGCCATTTTTTCAAATTTCTCCACTTCTTGTTGATCAATATTATTCATAAATTA
CTCACGATTATTTTAAAGTAGAAAATAATTAGATTGAGAGAGGAATAGAGGACATTGTGA
TTTATTCAATACTTACAGAAGTAATGACTATATCATGTTTAGGGACATCAGTATGCCATC
CATAATTATGTGTAGAGATAACTTTTATTTTATCTACAATATCCATACCATCTACAACTT
CTCCAAAAACAGCATACCCCCATTCTTGAACTACAGTTTTGCCAAATAGTTCTTTTGTTC
GGTAGTCTAAGAAAGCATTATCTACAACATTAATGAAAAATTGTGAGGTGGCTGAATGAG
GATCTGCTGTACGAGCCATCGCAATACTACCCCGTTTATTACTTAAACCGTTACTTGCTT
CATTTTTAATTGGTTCTCTGGTTGGTTTTTCTATCATTCCTACTTCCATACCTCCACCTT
GAATCATGAAATTATCAATAACACGGTGGAAAATAGTATTATTGTAAAAACCTTCTTTAC
AATAAGACTCAAAATTTGCAGAAGTAATAGGTGCTTTCTCAAAATTTAGCATAATTTTGA
TATCACCAAGATTAGTATGTAATATAACCATTTTTATTCCTTAAATATGAAATGTAAGTA
GAAGCACAGTATATTATTATAAGTTTTGACGAAATTACAAAAACTTTCTTAATGGCTAAC
AAAATTACGTATGCTCGATGATATTTTTTACCCAATCCAACCCCGAATAAAAATCCTCAG
AGAGATAAGGTTTGAGTTTTTGCAAGTTTTCAATGATAACGGTTTTATCAGGGTGGCAAA
GGTTAATATGCCCCAATTTTCTGCCTGCTCGAACTTCTTTTCCATACCAATGCAGTTGGC
TAAATGGAATATCTAACCACTCATTATGATGTTCGATCCCAATAAGGTTCACCATTACAC
TTGGTGCAATAGGTTTAAGCTCTGGGGTTGGTAAATCAAGTAATGCACGTAAATGCAATT
CAAATTGACTGATTGAACAGCCTAACTGCGTCCAATGTCCACTATTGTGTACGCGTGGAG
CGAGTTCATTTATCAGCAGTTTTTCGCCTACTACAAAACATTCCATTGCCATTACACCAA
CATAATTGAGTTCGTGCATAATCGCAGACAGCATTTGTTCTGCTTGTTGTTGGAATATTT
GTTGATGGGGTAGCGTGATATCCGCAACGCTGTAACGTAAAATGCCGTTTTGTTGTAAGT
TATGGGTTACAGGGTAGAAGTGAGTTTCGCCATTACGGAACCTTGCACCCACTAAGGAAA
CTTCGCCATCAAAGGGAATAAATTTTTCTGCAATTACGTCACCAAATAAATCAGAGGTAA
TTTGTTCGACATTATCTTTAGTGACAATCCACTGCCCACGACCGTCATAGCCCCCTGTAC
GACGTTTCACTACCACTTTTTCACCAATGTTTTCAAAGACTTGTTGCCATTGCTCAGGAG
AACTTAATAACTGCCAAGGCGATGTAGAGAGATTAAGCTGATCGAGCAATGATTTTTGGG
TAAAACGGTCGGCAAGTTGTCTGAAAACGGAAAGATTGACAAAGTTTTTATGGTTGCTCA
ATAAATTTGTTAAAGGCGTTTCTGCCCAGCGTTCAATTTCAGCGCTAATCAAACTGTTTT
CTGCGAGATCGAATACGGGATCATCAAAGGCTAATGGCTGAACTTCAATGTCTAATGGCA
TACCTGCATAACGTAACATTCTGCCAAGTTGCCCGTTACCAAGAACATAAATAGGGGGGT
AGAGTGTGCTTTTTTGCATAGTTATCCCGTGTAGGTCGGGCATTTATGCCCGACAATAAT
TACCAAATATACGAAGTCGGGCATTGATACCCAACGATTATTATCATATATAAGTCGGGC
ATAAATGCCCGACAATAATTACCAAATATACGAAGTCGGGCATTGATACCCAAAGATTAT
TATCATATATAAGTCGGGCATAAATGCCCGACCTACATTAAAAATACTCTGCCAATGGTT
TATCTAGTTTTTGATTGAGTAAAACCATCAACTTAATGCGAGCTTTCTGTCCGCTTAATC
CTTGGGTGAAAATGACCCCTTGTTGTTTCAGTTGCTTACCGCCACCAAGATAATCATACA
CATCTTGCGTAATACCGTTAAAGGCACGGGACACCAATACCACAGGGATATTTGCATTTA
ATAGGGCGGAAATCCCCGCTAGACAAGATGGCGGTAGGTTTCCTGCCCCTAAAGCTTCAA
CCACTACGCCGTCACAACGGCTTTGAGCCAGTTGTTCTAGTAAGAAGCTATCCATACCGA
CATAGGCTTTGACCAGTTGAATGTTTGATTTTTCCAAACGATCAATCGGAAAGCGTTCGT
AAGCGGTCAGATGTTGGAAATAAATTGCACGGTTTTTGGTAACCAAACCACAAGGCCCAA
ATGTGGGCGTTTGGAAGGTTGCTACGTTAGTGGTATGGGTTTTGGTCACAAATTTGGCAT
TATGAATTTCATCATTCATAACCACCAAAACACCTTTGTTTTGGCTTTCATCACTTAATG
CCACCAAAATAGCACTTTGTAGGTTAATTAAACCGTCAGAGCCTAATTCATTGCTAGAAC
GCATTGCCCCTGTAATGGCAACGGGAACATTCACTTTCAAGGCTAAATCAAGGAAATAGG
CTGTTTCTTCTAAGGTGTCTGTGCCGTGTGTAATCACGATGCCATCATAACCTTCGGCTA
ACACTGCCTGTTCGATCCGATCTTTTAGCAACTGCCAATGTGCCAAGGTAATATGGGGAG
AAGGAACGTGTAAAATCGCTTCTTGATAAAGTTGAGCAGGGTGATTGAGTTTAGCTAACG
CCGTTAAAAGTGGGTTTTGAGCTGAAGGCGATACTTTGCCATCTTCGCCTTCGCTCATTG
AAATAGTTCCACCTGTGTGGAGAATTAATAATTTTTTACTCATTTAAATTCGTGGGTCTG
GATTGTCTAACACAGATTGTCTTTGTTCATTGCGGAAAGATCGTAATTTTAGTGCAATTT
CAGGGTTAAATGCACCTAAAATTTGTGCCGCTAATAATCCTGCATTTGCAGCCCCAGCTG
GACCAATAGCAAGAGTGCCGACAGGAATGCCTTTTGGCATTTGAACGATAGAGTAAAGAC
TATCCACGCCACTGAGCATTGAGCTTTTTACAGGTACACCCAAGACAGGAACAATGGTTT
TCGCTGCAATCATACCAGGTAGATGAGCCGCCCCGCCAGCTCCTGCAATAATCACTTTGT
AACCTTTTTGTTCTGCGGTTTCGGCAAATTCAAACAGTTTATCGGGCGTACGATGAGCTG
AAACGACTTCAACGTGATAAGGAATGTTAAATTGGTTGAGAATTTGGGTTGCTTCGGACA
TAGTTGCCCAATCGCTTTTTGAACCCATTACAATGGCGATTTCGATGTTGGTTGTCATTT
TGTCCCTTTGGATTGAGTGTAATACAAGCGGTGAGAAGTGTATCACAAAAAGCAAACGTT
TGCCTAAAGAAATAATCTGTGATGAAGCTAACATTTTAGGCTTTGAAAAATAGACAAAAT
GAGTGGTTTTTGCTATCTTGAGGTCAAATTTGTCTATAAATTTTCAACAATTTTTGATAA
ATCAAAAAAAAGTCGTTGAAAATCAAGGCGATAGACGCTTTCCTAAAAGTAGCTCTACGA
ATATCAGTAGGGCTATTTGCCGTGTTTTATTGATCTAAAACAAAAATAAATAACGGACTT
TTGGTTAAAGTTTCAACGGTTGGCAAAATTGTAACAATTTTGCAATGTTTTATTCATCAG
ATAAAAAAAGGAAAAGACTATGTCAGAAATGTTAGCACATGACGTAGATCCATTCGAAAC
GCAAGAATGGTTAGACTCAGTAAACTCTTTAGTTAAAGAAGAGGGCACTGAGCGTGCTCA
ATTTATTATTCAACAAGTAATGCAACATGCTCGCACTCAGGGTGTAGGGCTTCCATCAGG
CGTAACAACTGATTATGTAAACACCATTCCAGTGTCTGAACAGCCTGTTTATCCAGGAAA
TCAAGAAATCGAGCGTCGTATTCGTTCAGCAGTTCGCTGGAATGCGATTGCAATGGTGTT
ACGTAGCCAGAAGAAAGATTTGGATCTTGGTGGTCACATTTCAACTTTCCAATCTGCTGC
AACCATGTATGAAGTTTGTTTTAACCATTTCTTCAAAGCAGCCACAGACAAAGACGGCGG
TGACTTAGTTTATTCTCAAGGTCATGCCGCACCAGGTATCTATGCACGTTCTTTCTTAGA
AGGTCGTTTAACCGCAGAGCAATTAGATAATTTCCGTCAAGAAGCTTTTGTTGATGGTTT
ATCTTCTTATCCTCACCCGAAATTAATGCCTGAATACTGGCAATTCTCTACCGTATCTAT
GGGTTTAGGTCCGGTTAATGCGATTTATCAAGCACGTTTCTTAAAATATTTACAAAATCG
TGGTATTAAAGATACATCAGGTCAAACCGTTTATGCCTTCTTAGGTGACGGTGAAATGGA
TGAAATCGAATCTAAAGGTGCATTAACCGTTGCAGGTCGTGAAAAATTAGATAACTTGAT
TTTCGTTATTAGCTGTAACCTTCAACGTTTAGACGGTCCAGTAAATGGTAACGGTAAAAT
CGTTCAAGAATTAGAAGGTTTATTTACAGGTACCGGCTGGGACGTCATCAAAGTCTTATG
GGGCAGCAACTGGGATAAATTATTCGCTAAAGATACGTCAGGTAAGTTAGCACAATTAAT
GATGGAAGTAGTTGATGGTGACTACTTAACCTTCAAATCAAAAGATGGTGCTTATGTACG
TGAACACTTCTTCGGTCGTTATCCAGAAACTGCTGCATTAGTTGCTGATATGACTGATGA
TGAAATTTGGCACTTACGTCGTGGTGCGCACGATTCAGAGAAAATGTATGCCGCATTTGA
GCGTGCGAAACGTTCAAATAAACCAGTGGTTATCTTAGCTCACCAAGTAAAAGGCTATAA
AATCCCTGAAGCAGAAAGTAAAAATACGGCTCACCAATCTAAAAAAATGTCATTAGATAG
CTTAAAAGGCTTCCGTGACTACTTCCATTTACCATTAACGGACGAACAAGTAGAAAACTT
AGAATATGTAACTTTCCCAGAAGGTTCAGAAGAGTACAACTACTTACACGGTCGTCGTAA
AGAATTAAATGGTTATTTACCAGCACGTAAACCGAAATTCGATATTGAGTACCAAGTACC
TGCATTATCAGAATTCCAAGCATTATTAGATGCACAACCACGTGACATTTCAACCACAAT
GGCATTCTCTCGTGTATTAAATATCTTATTAAAAGATAAAAATATCGGTCAAACTATCGT
ACCAATCATTGCGGACGAAGCTCGTACCTTTGGTATGGAAGGTTTATTCCGTCAAATCGG
TATTTATAACCCACATGGTCAAAACTATGTGCCGTCAGACCGTGATTTAGTGGCTTACTA
CCGTGAAGCAACAGACGGCCAAGTGTTACAAGAAGGTATCAACGAGTTAGGTGCAACGGC
ATCTTGGGTTGCAGCAGCAACTTCATACTCTGTAAACAACCAACCGATGATCCCATTCTT
CATCTACTACTCAATGTTCGGCTTCCAACGTGTTGGCGATATGATGTGGTTAGCGGGTGA
CCAATTAGCACGTGGCTTTATGATCGGTGGTACATCAGGCCGTACAACTTTAAACGGTGA
AGGTTTACAACACGAAGATGGTCATAGCCATATCCAAGCAGGCGTTATCCCGAACTGTAT
CACTTACGATCCAGCATTTGCCTTTGAAGTGGCTGTTATCGTTCAAGACGGTATCAACCG
TATGTACGGTGAAAAACAAGAAGATGTGTTCTATTACCTCACGACATTAAATGAAATTAC
CGAACAACCAGCAATGCCTGCAGGTGCGGAAGAAGGTATCCGTAAAGGTTTATATAAGTT
TGAAACAGTAGAAGGTAAAGGCAAAGGCCACGTTCAATTGTTAGGTTCAGGTGCAATCAT
GCGCCATGTACGTGAAGCGGCACAAATCCTTGCTAATGAATATGGTGTCACTGCAGATGT
CTTCTCAGCACCTTCATTCAACGAATTAGGTCGTGACGGTGCGGATGCTGCTCGTTGGAA
CTTATTACACCCAACAGAAACCCCACGCGTACCTTATGTTTCACAAGTGTTAGCGGATTT
ACCAACAGTTGCGTCAACTGACTATATGAAACTTTACGCAGAGCAAATCCGTGCGTATGT
GCCAAGCAAACACTACCACGTTTTAGGTACAGACGGTTTCGGTCGTTCAGACAGCCGTGC
AAACTTACGTGAACACTTTGAAGTAGATGCACGTTATGTTGTTGTTGCTGCATTAAGTCA
ATTAGCGAAAGAAGGCACAGTAGAAACCAAAGTTGTTGCTGATGCTATTGCGAAATTTGG
CTTAAATGTAGATCGTATTAATCCGTTATACGCATAAAATCCCCCCTTGCCCCCCTTTTT
CAAAGGGGGGGAATGATTAAGGAAAAATAAAAATGTCAAAACAAATTCAAATTCCAGATA
TCGGTGGTGATGAAGTTACCGTAACCGAAGTGATGGTCAAAGTGGGCGATACTATTGCTG
CTGACCAATCTATTATCAATGTAGAAGGTGACAAAGCCTCTATGGAAGTACCAGCACCAG
AAGCAGGTGTGGTAAAAGAAGTTTTAGTGAAAGTGGGCGATAAAGTGACCACAGGTTCAC
CAATGTTAGTTTTAGAAGCAGCAGGTTCAGCACCAGCACCACAAGCGGTCGCAGAAGTTG
CACCAGCTCCAGCGGCAGCACCGACAGCGAGTGCAGTTGTTGATGTCAATGTACCAGATA
TCGGTGGCGATGAAGTCAACGTGACTGAAATTATGGTGAAAGTGGGTGATACTGTTGCCG
TTGATCAATCTATCATCAACGTAGAAGGCGATAAAGCCTCTATGGAAGTGCCAGCACCGG
TCGCAGGCGTAGTTAAAGAGATTTTAATCAATGTTGGCGATAAAGTTTCAACTGGCTCAT
TAATTATGAAATTTGAAGTCGCAGGTGCAGCACCGGCAGCTGCTCCAGCACCTGTTGCAG
CTGAGCCAGCTCCACAAGCAGCGGCAGCGCCTGCACCAGTTGCAGCAGCGCCAGCACAAT
CAGGTAATGTGTCTGGTTTAAGCCAAGAACAAGTGGTTGCAAGTGCAGTTTATGCCCACG
CAACCCCAGTGATTCGTCGCTTAGCACGTGAGTTTGGCGTAAACCTAGATCGTGTTAAAG
GTACAGGTCGTAAAGGTCGTATCGTTAAAGAAGATATTCAAGCTTACGTGAAAACTGCGG
TTCAAGTCTTTGAAGATGTGAAAGCAGGCAAAGCACCGGCAGCGGCAGGCAATGGCGTAG
CGAACGGTGCAGGTTTAGGCTTATTACCGTGGCCGAAAGTCGATTTCAGCAAATTTGGTG
AAATTGAAGAAGTTGAATTAAGCCGTATCAATAAGATCTCAGGTGCGAACTTACATCGTA
ACTGGGTGATGATTCCACACGTTACACACTTTGATCGTACGGACATCACCGATTTAGAGA
ATTTCCGTAAAGAACAAAACAAACTGGCTGAAAAACAAAAATTAGATGTGAAAATCACGC
CAGTGGTGTTCATTATGAAAGCGGTAGCGAAAGCGTTAGAAGCGTACCCACGTTTCAACA
GCTCAATTTCTGAAGACGGTCAAAAACTTACCCTTAAGAAATATATTAACATCGGCGTAG
CGGTAGATACACCAAACGGCTTAGTTGTTCCAGTATTCAAAAATGTTCACAAAAAAGGCA
TCATTGAGCTTTCTCGTGAATTAATGGAAGTGTCTAAGAAAGCGCGTGAAGGTAAATTAA
CTGCAGCAGATATGCAAGGCGGTTGTTTCACCATTTCAAGCTTAGGCGGTATCGGTACAA
CCCACTTCACACCAATAGTGAATGCCCCTGAAGTTGCAATTTTAGGCGTATCGAAATCAG
AAATGATGCCACAATGGAACGGTAAAGAGTTTGAGCCACGCTTAATGCTTCCGTTATCAT
TATCTTTCGACCACCGTGTAATTGACGGTGCGGATGGTGCTCGTTTCTTAAGCTACATTA
ACGGTGTACTTGCGGACATTCGTCGTTTAGTAATGTAATTGATATAAGCGGTCAGATTTG
CAAAATTTTCTGCAAAAAGACCGCTTATTGTAGGGACGCAATACTTGCGTCCGTGGACAC
ACGTAGTGTGTCTCTACATAAGAGGAAAAATTTTATGAGCCAAGAAATTAAAACACAAGT
AGTGGTACTCGGTGCAGGTCCAGCAGGTTATTCTGCGGCTTTCCGTTGTGCCGATTTAGG
TTTAGAAACAGTCTTAGTTGAACGTTATTCAACCCTTGGTGGTGTGTGCTTAAACGTAGG
TTGTATTCCGTCTAAAGCATTATTACACGTTGCAAAAATCATTGAAGAAGCAAAACGCGC
AGAGCATAATGGTATTACATTTGGCGAACCAACTATTGATTTAGACAAAGTGCGTGCAGG
TAAAGAAGCGGTAGTTGCAAAACTGACTGGCGGTTTAGCAGGTATGGCAAAAGCGCGTAA
AGTGACTGTTGTTGAAGGTCAGGCAACCTTTGCTGATCCACATACGCTAGTTGCTCGTGA
CCGTGATGGACACCCAACAACCATTAAATTCGACAATGCGATTATTGCAGCAGGTTCTCG
CCCAATTCAATTACCATTTATCCCACACCACGATCCGCGTATTTGGGACTCAACAGACGC
ACTTAAATTAAAAGAAATTCCGAAAAAATTACTCATTATGGGTGGTGGTATCATCGGTTT
AGAAATGGGTACGGTATATCAAGCCTTAGGTTCAGAAGTGGAAGTGGTTGAAATGTTCGA
CCAAGTTATTCCAGCAGCGGATAAAGACGTTGTAGCAATTTTCACCAAACGCATTGAGAA
GAAATTCAAATTAATGCTTGAAACTAAAGTGACTGCAGTTGAAGCAAAAGACGACGGTAT
CTATGTTTCAATGGAAGGCAAAGCGTGCAACGATACTAAACGCTATGATGCAGTATTAGT
AGCTATCGGTCGTGTACCGAACGGCAAACTATTAGATGCAGGTAAAGCAGGTGTGAATGT
TGATGATCGTGGCTTTATCGCGGTAGATAAACAAATGCGAACTAACGTGCCACACATCTT
CGCTATCGGTGACATCGTGGGTCAGCCAATGTTAGCACACAAAGGTGTTCACGAAGGTCA
CGTTGCTGCAGAAGTAATTGCAGGACAAAAACATTACTTCGATCCAAAAGTGATCCCATC
TATTGCTTATACTGAGCCAGAAGTAGCTTGGGTAGGTAAAACTGAGAAAGAGTGTAAACA
AGAAGGCTTAAACTACGAAGTGGCGAAGTTCCCTTGGGCTGCTTCAGGTCGTGCGATTGC
GTCTGAATGTGCAGACGGTATGACAAAATTAATCTTCGATAAAGATACACATCGTTTACT
TGGTGGTGCAATTGTGGGTACTAACGGCGGTGAATTGTTAGGTGAAATCGGTTTAGCGAT
TGAAATGGGCTGTGATGCAGAAGATATTGCATTAACTATCCACGCGCACCCAACTCTACA
CGAGTCTGTAGGTCTTGCAGCAGAAGTATTTGAAGGCTCTATCACAGACCTTCCAAATCC
AAAAGCGAAGAAAAGATAATTAGAGCGCAATAAAACCTCTCGGAATGAGAGGTTTTATAC
TAATATGTAACCTCTTTTTTCTCAGAAATTTTCCCATTTCCCTGCTAAAATATGCCTTGT
AAATTTAATGTGTTTTTACAGGATACCCAATGACAGAACTCAACCACCAAATCAGCCAAA
TTATTGCCGCAGAGTTAGCGGTGCGATCTGAACAAATTTTTGCAGCGATGACTTTACTTG
ATGAAGGAAATACCATTCCGTTTATCGCTCGTTATCGTAAAGAAGTCACAGGCGGATTAG
ACGATACTCAACTTCGCCATTTTGAAACTCGTTTGCTCTATTTGCGTGAGCTAAACGACC
GACGTCAAACTATTTTGAAATCCATTGAAGAGCAAGGCAAGCTCACCGATGAACTGCGTG
AGAAAATTGAACAAACGCAGAGTAAAACGGAGCTTGAAGATCTCTATTTGCCGTATAAAC
CAAAACGCCGTACTCGTGGGCAAATTGCGATTGAAGCAGGGCTTGAGTCGTTGGCGGATA
GTCTTTGGAACGATCCTAGCCAAGTGCCTGAAACAGTCGCTGAAGCCTATGTGGACGCAG
AAAAAGGTGTGGCAGATGTGAAATCTGTACTTGATGGGGCAAGATATATTTTGATGGAAC
GTTTTTCCGAAGATGCGGATCTGCTTGCAAAATTACGTCAATATCTGATCGCTAATGCCA
CCCTTGAAGCCAAGGTGATTGACGGTAAGGAAGAAGAAGGCGAGAAATTCCGTGACTATT
TTGCTCACAGTGAGCCGTTGAAAAATGTGCCGTCACATCGTGCCTTAGCGATGTTCCGTG
GGCGTAATGAGGGTATTTTGTCGCTCAATTTGAATGCCGATCCTGATGCGGAAGAAGGTA
GCCGTTCAAGTTATTGTGAAGAGATTATTCGTGAGCATTTAGGCGTACAACTTCGTCAGC
AACCGGCAGACAGCTGGCGTTCGCAGGTGATTGCGTGGACATGGAAAATCAAAGCCTTGT
TGCACCTTGAAACGGAATTAATGGGGGCATTGCGAGAAAAAGCGGAAGAAGAAGCAATTG
ATGTGTTTGCGCGTAATTTATCCGCATTATTAATGGCTGCACCGGCAGGGGCAAGAAATA
CAATGGGATTAGATCCAGGTTTGCGTACTGGGGTGAAAGTGGCTGTGGTCGATAATACGG
GTAAATTATTGGATACTGCCACGATTTATCCTCATACAGGACAGATGAACGCGGCAATGG
TGACCATTTATAAGCTGATTAAACATCATAATGTGGATTTAATTGCGATTGGTAACGGCA
CGGCTTCCCGTGAAACGGAACGCTTTGCCAAAGAAGTGATTAAAGAGATCAAAGAGAATA
AACCGCAAACTGTGGTGGTGAGTGAAGCTGGAGCATCTGTTTATTCGGCTTCAGAATTGG
CAGCAACAGAGTTCCCTGAGCTTGATGTATCCTTGCGTGGTGCAGTGTCGATTGCTCGCC
GTTTACAAGATCCGTTGGCGGAATTGGTGAAAATTGAACCTAAGGCGATTGGTGTAGGGC
AATATCAGCACGATGTCAATCAGTCGCAACTGGCGCGTAAACTTGATGCGGTAGTCGAAG
ATTGTGTAAATGCGGTAGGTGTGGACTTAAATACCGCTTCTGCACCATTGCTTGCACGTG
TGGCAGGTATGACGAAAACCTTAGCTCAAAATATTGTGGCTTACCGTGATGAAAACGGGC
GTTTTAATTCCCGTTCTGATCTGAAAAAAGTCGCTCGCTTAGGTCCAAAAGCCTTTGAGC
AGTGTGTTGGTTTTATGCGAATTTTAGGCGGAAAAAATCCGCTTGATGCCTCAAGTGTTC
ACCCAGAAGCCTATCCTGTGGTGGAAAAAATCTTGCAAGCAACCGCTTCTACGTTAGGTG
AGTTGATGGGTAATTCAACGAAAATTCATAGTTTGAATGCCAAAGATTTTGTCGATGAAC
AGTTTGGTTTGCCAACGGTAAACGATATTTTCAAAGAGCTTGAAAAGCCAGGGCGTGACC
CTCGTGGTGAGTTCAAAACGGCAATTTTTATGGACGGCGTAGAAGAAATCAGCGATTTGA
AAGTCGGTATGATTTTAGAAGGCACTGTCACTAACGTAACTAACTTCGGGGCGTTTGTGG
ATATTGGCGTTCATCAAGACGGTTTAGTGCATATTTCAATGTTGTCGAACAGCTTTGTTG
AAGATCCGCACCAAGTGGTGAAAACAGGTGATGTGGTTAAAGTGAAGGTGTTAGAAGTGG
ATGTGGCTCGTAAACGTATTGCCTTAACGATGCGTTTGGACGATAAGCCAACGGATAAAC
GTGATACAAGCGGTGAGAAACGCAGAGAATTTGGCAAATCCGACCGCTTGCAGAAGCCTG
AACGCCAAAGTTTTGGTAACAATGCTTTTGCAGATGCGTTGAAGGGGTGGAAGAAGTAAT
CTACTTTTTTGTCGGGACGATGACAAAGTAATTTGGAGCGTTCTTACCACCATCTCACTT
TGCCTTTGCTTCTGTCAAATTTTTCTTGTTTAATTCAAGTATCTTTGACATGTTATCAGG
TTATGCTATTCCACCTTCCCTCGTAAGAGGGAAGGGAAGTGAAAGAAATGCTATATAAGT
TAGCCCCCTAACGCTTTCAATCCTACCGTCATATGTAATCCGTAAAACAAGGTTCTACCG
AGTAATTCGCCGATCAGGATTAACGCAAATCCGCTGAAGCTGATGAGTGTAGTGCGTTTT
TTCAGTGCTACTAGCAATAAGACAATACCGACAATAATCAATCCAAAGTGGATAAAGGTG
ATAGTGAGATAATCAGGTACGAGATCTAATGCAGTGAATATCGCCGTTTTTACCCCTAAG
AGATATTGATAGTTCAAGTAGGTGCTAATTGCAGTGGCAATCGCCCCAACGATTGCAATA
CCAACCAAGGTTTTTTGTAAATACTCACCGCAACGTACCGCTTGTAATAAGCCGACTGCC
AAAGCAGAACCAGCTAATATAACCGTTAAGAAAAACGATACTGGCGTATAGACGCTATTC
CACGTTGGCACAGTTGGGATTAGGTAGAGTTTTGCCATTGCCCCGATAAAAATTAAACCT
GAAATAGCAACCACTACACGCCCTAACGGTTGCCACGCTGTTGGTAGTTTGTGTTCAATA
GATGAAACAAAGCTAACAAGCGGTAAGCACGCACTTGGTGGAAATCGCCGTAATTGTCTA
AACCAAGATTATCAGTTTCTACATATTTAATCACTCCATCTTGAACGTGCATACGCAACG
GGCAACGGCTGTGGCAGTTTACGGTACAAGCACTCCAAACAAGTTTTTCATTCGCTGTAG
AAGCGGTTGGTTTTGGATTAGCTTTTGCAATTGGAATTTGAACAGCACTTGCTGCAAGTG
CCGCCCCACTTAACGCAGCACCACCTTTGAGAAACGAACGTCGTTCTGCCGAAAAATGGC
TGCTGTCTGATTGATGTTTCATATAATTTCCTCACAAAATAGAAAATTGACCCGATTAAG
TCGTTCGTAGGGAATATAGAGATTTCCGTTGATGAAGTTTTGACGATTATCAAATTGCTC
AGGAAGTTAGACGATAACGCTTTAGGTTGAGATTATTACGTTATTTACTATGTTATATAT
CGATTGGTAATGTGTAACCTGAAAATCAAACTTGCAATTTATTATAGCTCGGCTATGCTA
GTGGCTTATTTTGTTTTCATTTTTAAGTAGTTATGTCACATCACCACCCCGTCAAAGGCG
CTATTGCAATTATTACCGCAGGCTTTTTATTTGCTTGTGTCAATACGCTTATTCCTAAAT
TAACTTCCGTTTCAACAATTGATGCCAGTGTTATTGCTCTGGTGCAATACCTTGTTGCTT
TTGTCTTTTTAATGCCAAGTATGGCAAATATGGGCTTTTTTCAGTCGTTGAGGACGAAGC
ATTTTGGTATGCACTGTTTTCGGGTGTTTTTGTCGGCAATCGGTATTCAGTGTTGGACAA
TGGCTTTAGCTTATCCTATTCCCATTTGGCAGGGGATTGCGTTGTTGATGACATCGCCTC
TATTTGTGACTATTGGCTCAGGGCTGTTTTTGAAAGAGAATGTGGATACAAAACGCTGGA
TTGCGACTTTCTTGGGATTTGTGGGGGCGATGATTATTTTAGAGCCTTGGTCAGAAAATT
TTGAGTGGGTGGTGTTATTGCCTGTTGCTGCCGCATTTTTCTGGGCGTGCTATTCGTTGA
TGGTGAAAAAACTGTCTAATGAAGATTCGCCAACCACAATGGTCGCCTATCTATTTATTT
TAATTACGCCATTTAACTTGTTGATTGCATTGATGAATTTAAGCCCTGAAGGATTTAGTT
TGCCATCATTTAGTGATTTTGGTTTCTTAATTTTACTGGGATTTTTTACGGCGTTAGCAC
AGCTTGCTGTAGCTAAAGCCTATAGTTTAGCCGATGCGTCTTATATTCAACCTTTTGATT
TTATTAAGCTGCCATTGAACGTTTTAGCAGGTTGGCTTGTCTTTAACTGGGTGCCACCGG
GTAAACTGTGGTTAGGGGCGGCAATTATTATTGGGGCGACGATGTATATTACACACGCCG
AAGCGAAACAATCTCAGCAGAAGTAGATAATGACGGAACAATCTCAAACAGCACAATCGA
CAGCAAAAACGACGGGGAAGCGTTGGGCAACCCGATTGAGCATTTGGTTGGTGAAAGGCA
TATTGGGATTGTGCTTTCCTCTTTTTTTGCTGATGTTTGCCATTGATTTTGCAACAGGGT
ATTGGGTGCGAGATCAAATTTATACTGATGTACGTCAATTACCCCAACGGGAATATGCGT
TGGTTTTGGGAACAGCAAAGTATTATCCGTCGGGTTCGCCTAATCTTTACTACAAATATC
GTTTAGATGCAGCTAAAGCGGTATTTGAGCATAACAAGGTCAATTATTTATTAGTGAGCG
GTGATAATAAGACCGCTTACTATAATGAGCCAAAAATGATGACCCGTGATTTACGCCAAA
TGGGGATTCCGTGGCAGAGAATTAGACAAGATTATGCTGGTTACAATACATTAGACTCGA
TTATTCGGGCGGATAAAGTGTTTCAATTACAACCCTTTATCATCATTTCTCAGCAGTTTC
ATTGTGAACGAGCCTTATTTATTGCAAAATTTCACCAAATTGAAGCGGTCTGTTTTGCGG
CAAAATATCCAGATGCTCACTATAAAGTTCGGATTCGTGAATTTTTTGCACGAAGTGCGA
TGGCAGTGAGTTTATTGTTGGGGAAAGAGGCGACAACCTTGGAACCTTCACAGATGAAGA
TGATAAAAAATAATTAAATTCCTGAGTATAGGCATGGATTGATTTATATCACCCTTTTCT
ATTTTTTCCAGTTAGTGATACAATCTCAGTTTATTTTTATTCACTAATTACATTATGAGT
CGTCAAAAGAAAAGTCGTCGTCTTACCGACATTATGCCTGCAAGAAAGGCAGATAAACCC
TTACAACCTAAAGCAAAACCTTCTAAAAGTCGTAAACCAACGCGTTATGAACTAGATTTA
GCTGCGCGTGAGGAAAAGAAAAAACGTAAGCATAAAGGTTTACCGTCAGGCTCTCGAACG
AATGAAGGGAATGAGCAAAAACAAAAAGTTGAGAAAGAGGTAAAAGATCCGCGTATTGGT
AGCCGTAAAAAAGTGCCTTTGATGGTGGAATTTGTTAATCAACCAGAAAAAGGTCGTGTT
ATTAAACCTGTGCCAATTGAAGTTGAAAAACCTCGTTTAAGCCCTGAACAAGAGTTAGAA
CAGTTAGAAAATAATGAATGTTTAAATCAGCTATTAGATGATTTGGAAGCAGGTAAAACA
TTATCTGCCCAGGATCAGAAATTTGTTGATGAATGTTTAGACCGTGTTCACGAATTGATG
ACTGAATTGGGGATTCAAGATGAAGAAGACGAAGCAGAAGATTTGCTACGTCAATTTGAA
ACGATGGACATTAATAAATTCCGTTAAAAATGATAATACGATTTTTTCTAATTATTTTGG
CTATTTTGATTGTGCTGTCGATGGCAGGTTACGCAATTTCCTTATGGCTTAAATTAAAAA
AACAGAAAAAACAGTTAAAAGAGGCACAACTTAATCGCTATCGTTCGATTATAGAGAGCA
TTGATGTTATTGGGCGAGCAATGCTGGCAGAGCAATGCGGTTTTTCTGAAGGGGTATTAC
GATTGAAACCATTACTTGATGTATTGGGCAAAAAATTAAGTCAATATCCAGCGATGTGGG
CACTGTATCAAGTGGTTGAATCAATGCCAATTTTAGAGGCTCGTAAGGAATTAAAACGTA
ATGAACGAATGAGACTTGACCTAGAGCGTGAATCGAAAGAGGCCGAGTTATCTGAGCAGA
TTAAGCAGGAACTTCATCAATTATTAAGCGACATAGAGCAATTTAAACAAGAGTTAAAAT
AACAATGACAGACATTATTTGGGATATTAATCTTATCCAAAAATATAATCAATCAGGACC
TCGCTATACCTCTTACCCAACAGCGTTAGAGTTTAACGAGTCTTACAATGATGATGATTT
TAAAGCTGCTGCTGCACGTTATCCTAATAAGCCACTTTCACTTTATGTGCATATTCCATT
TTGTCATAAGCTCTGTTATTTCTGTGCTTGTAATAAAATCATTACACGCCACCAGCATAA
AGTCGATATTTATCTGGATTATTTAGAAAAAGAGATTAAATACCGTGCGGATTTATTTAA
GGATAGAACAGTAACTCAAATTCACTGGGGCGGTGGTACGCCAACCTATCTTGATGAAGA
TCAATCGTTACGTTTGATGGCGATGTTACGCAAACATTTTAACGTGAGCGATAATGCAGA
GATCAGTATTGAAATGGATCCGCGAGAGATTGAGTTAGAAATGCTCGAGCATTTGCGTGA
AATTGGGTTTAACCGTATTAGTATGGGGATCCAAGATTTCAATAAAGAGGTTCAGAAGCT
GGTTAATCGTGAGCAAGACGAGGAATTTATTTTTGCATTAATGAAACGTGCAAGAGAGCT
AGGTTTTACCTCAACGAATATTGATTTGATCTACGGTTTACCGAAACAAACGGTAGAAAG
TTTTATGTTTACCTTAGAACGTGTGATTCAGTTAAATCCTGATCGAATGAGCGTGTTTAA
CTATGCCCATTTACCAAGTCGTTTTGCAGCACAAATCAAAATTAAAGATGAAATGTTGCC
AGCCCCTGAAACGAAGCTCGAAATTTTACAGAAAACGATTGAAACTTTAGGTAACGCAGG
TTATAAATTTATCGGTATGGATCACTTTGCAAAGCCTAATGATGAACTGGCGAGTGCTCA
GGCAAAAGGGGAATTACACCGTAATTTCCAAGGCTATACTACCCAAGAAGATGCGGATTT
GTTAGGCTTAGGGGTATCGGCAATTAGTTTACTGGGGGATAGCTACGCTCAAAACCATAA
AGAGCTGAAACAGTATTATACCGAGGTGGAAATGCGTGGTATTGCATTACACAAAGGTTT
GAGTATGACTAAAGATGACTGTTTACGCCGTGATGTGATCAAAGCCCTAATTTGTAATTT
TAAGCTAGAATATGACCGCTTTGAGCAAGATTATCAGATTGATTTTAATCAGTACTTTGC
AGAGGATTTATCACTATTAGCACCGTTAGCAAAAGATGGTTTGCTAGAGATTGGTGAAAA
GGGGATTGTTGTTTCGCCTCGAGGGCGTTTATTGATCAGAAATATCTGTATGTGCTTTGA
TATTTATTCAAGACAGCAAGCTAAAAGACAACAATTTTCAAGAATCATTTAATGATAATG
TTTGCAAATAAGGCGGTTACATAGGCTTATTTGTTTACAAATGTGAGTAGAATCAAATTA
TGAAACCATATCGTTATAGTTTACTTTCTATTGCTATTGTTGCAGCTTGCTGTAGTCAAT
ATGTAATAGCAGATTTGAGAATGCAATGTTTACAAGGAATTCCTACTTTTCAGGGGGATA
TTATACAAGGTGATCAGACTCTTCTACCTGTGTATATTGAGTCAGATCGTATGGAAATGA
ATTATCCTTCTGAGGCAACATATTTTGGTGAAGTTAGTGTTAAGCAAGGTAATCGTTCTC
TTATTGCAGAAAAAGCTAAGGTAGAACAGAATAACGAACAGATGCGTTTTGCTTATTTAA
TCGGTAAATTCGATTATCGGGATAATTTCATTAATGCGATAGGTAATAATGCAAAGATTA
ATTTGAACAACTATGATGCTCAGTTAGGCAGGGTCGATTACCATTTAGTTGATCGACAAG
GAAGAGGTATTGCTGATGAAGTCATGATAGCTGAACAAGCCCGTCGAATGAAAAATGCAA
CTTTTACAGCTTGTTTACCTCATGATAACTCCTGGGCTATTGAAGCTAATGAAATGGTTC
AGCATGTTGAAGAGGAATATGCTGAATTATGGCATGCGCGTTTTAAAGTATTGGGTATAC
CTATTTTCTATTCTCCTTATTTGCAATTTCCAATAGGGGATCGTCGTCGTTCTGGTTTAT
TGGCTCCGAGTGTTGGTCATTCAAGACGAGATGGTTATATATATGCACAGCCAATATATT
GGAATATTGCTTCTAACATGGATATGACATTTGTACCAACATACTATTCAAAACGTGGTT
GGCAGATTGCACCTGAACTGCGTTATTTAACTTATTTAGGAGAAGGTAAAATAGCCGGTG
AATATTTAGGTAAGGATCGACTTGAAAATTGGGCAAATCATAGTAAATCTCGTTATATGC
TATTTTGGCAACATGATATGAGTTTTTTTAATAATTGGAGATTAGCTGTTGATTATACAA
GAGTTAGTGATAGTCGGTACTTTTCTGATTTTAATTCTATGTACGGGAATAGTACTGATG
GTTATGCGGTACAGCAGTTTAAATTAGGGTACTATCATTCAGATTATAATTTTTCTATTT
CAGGAAAAAAATTTCAGTCATTTTACGTAAAAAATGATAGCACTACCTATCATGTGTTAC
CAAAGATTGAGCTTAATTACTATAAAAATAATTTAGTTTCTGATGTTGATTTCAAGATGT
TTGGGCAGATGGCGCATTTTGTTAATCAAAATAAACTCATGCCATCAGCGTGGCGTTTTC
ATTTAGAACCTAGTTTAAATGTTCCTTTTGTTAACCAGTTAGGAAGTTTAGCTTTAGAAA
CTAAGCTATATACCACCTATTATTTACAGAAACTGGGGCAAGCACAAGCAATACCGATAG
AGTCACATATACTCCGGGTATTACCTCAATTTAAGTTGGATTTTAAAACTGTCTTGGAAA
AGGAAAGACCTTTGTTTAATGGGTTTTCACAAGTTTTTGAGCCAACAATACAATATTTAT
ATCGTCCATATAAAAATCAAGGAAATATTGGAGTTAGAAATCCTAAATATTTAGGTTTAG
GTTATGACTCCGTTTTATTGCAGCAGGATTATTACTCTTTATTTAATGAGCGTAGTTATA
GTGGGTTGGACCGCATTGCCTCTGCGAATCAGGTTACGTTAGGCGGTACTACACGATTTT
TTAGCGACAAAACAGGAAAAGAAGTATTTAACTTTAGTGCAGGACAGATTCAATATTTAT
CTCCTTCAAGAGTTGATAGTGAGTCGTTAAATAGCGATACAAAACACTCATCTTCTTGGT
CATTAGAATCTAACTGGAAATTTCATTCAAACTGGAATTGGCATGGAAGTTATCAATATG
ATACACGTCTAAACGAAACATCGTTAGCAAATGTTTCATTACAATTTAAGCCTAAAAATA
ATAACGTGATTCAGCTTAATTATCGTTATGCAAGCAAAAACTATATAGATCAAAATTTAA
GTGATAATCGCTATGGGCAGGATATTAAGCAAGTTGGAGGTATTATAGCTTGGTCATTGA
GCAATAATGTATCAATAGTAATGAGCCACTATCAAGATATTGCTTTAAAAAAACTGGTTG
AGAGTCAATTGGGTTTAAATTATAGCACTTGTTGTTGGAGTGCAAATTTTTATACTTCTA
GACATTTGATTTCAACTCCGATGGGGAAAAGCGATACAATAAATGATTTCTACTATGATA
ATCGTTTTGGTATTAATTTTGAAGTTAGATTTAATGGAAATTATGAACATACCGTGCCTA
AGATGCTTAAAAAAGGAATTCTTCCTTATATTGAAGCGTTTAATATCAATTAAATTTTTT
AGCCTCTTTGATGAATTAAAAGAATCAATCAACTAAGATTGGTTCTTATGAGTAGTGGCG
AATATTGATGAGGTAATAATGAAAAATCCAAAGCAATATGCCCAGCGTTATGTCAATTGG
GTATTACGTTTAGGTAAAGGGAAATCCGCATTATTGGGTTTGATTATTTTAGCGGTGTTT
GCAATTTTTACACAAAGCCTATTGAGCTGGATATTTACTGGGAGCATAAATACTAGCGAT
ATTTTTCGTTCTATTATTTTTGGTCTAACATCGGCTCCTTTCGTGATTTATTTTTTTAAT
CTAATTTTAGAAAAACTTGAACGTTCTCGTATTCGTTTGGAGCAATCGTTGAATGATCTT
TCCTTGTTACGTGAACAAGATGCTCGTTTAAATGTAGAGTTAGAACAACAGGCTGAATTT
TTACGTTCTTTCTTCGATGCTTCTCCAGATCTTGTTTTTTATCGTAATCAACATGGGGAA
TTTCTCGGATGTAATAGGGCAATGGAAGTTTTAACGGGACGTTCAGAAAAAGAGTTACTT
CATCTTACTCCAAAAGATATTTATCCTAAAGAAACCGCTAAATTAATTCTAGATACAGAT
AGAGATACTCTAATTAGTAATACTGGAGTTACTTACGAACAGTGGATTCGCCATTCTAAC
AATAAACTTTCCTGCTTTGAAATTCGTAAGGTGCCTTACTATGATAGAGTAAATGAATGT
CACTGTATTATGGGGTTTGGAAGAGATATTACTGAGCGTAAAAGATATCAAGAAATGATT
GAAAAAAATAGCCGAGATAAGTCAACGTTGATGGCCACAATCAGTCATGAGTTACGAACA
CCTCTAAATGGTATCATTGGCTTAAGCCGTATTTTATTAGAAGGTGAATTATCTGCACAA
CAAAGAGAGTATTTAAAAACAATTAATATTAGTGCTGTATCGTTAGGGCATATTTTCAGT
GATATTATTGATTTGGAAAAAATTGATAGTCGCCGCATTGAGTTATTTCGTAGTGAAGTA
GAATTCTCACAATTAATCAGTAACATCAGCCATTTTGCTAATTTAATGGCAGAGCAGAAA
AAAATTAAATTTACAATTCAGTACGATGATAATTTACCTGATTTTGTCTGTGTAGATAAT
GCTAGACTTAGTCAAATTTTATGGAATCTAGTGAATAATGCCGTCAAATTTACCCCTTCT
GGGGGAGAGATTTCACTAAAAGTGGAACGTCGAGATCATGATCATTATGCTTTTATTTTG
AAAGATTCAGGGATTGGCATAAAGAAAAGTGAGCAGCGTAAAATTTTTGCAATGTTTTAT
CAATCAGAAAATTCCCAGGGTAAGAAAGCTCAGGGAAGTGGTATTGGTTTAGCAATATCG
AAACGTATAGCTCGCTTAATGGGCGGAGATTTAACTGTTGAGAGTGAATTAAATCAAGGT
TCTGTTTTTACTCTTATCATTCAAGCTGATGAAGCAAATCATTATAAAGAAGTAGCAATA
AATACACATGCACTAAAAGTATTACTGGTAGAGGATATTGAAGTCAATATTGTCGTCGCA
AAAGCTATGTTGGATAAGTTTGGGTGTAATGTTGATGTTGCAATGACAGGAGCAGAAGCA
TTTGAGTTATTTGATAAAAATAGTTATGACTTAATTTTATTAGATATTCAGTTGCCTGAT
ACTACGGGAGTAGAAATAGCACAAAAATTACGTCAGAGGTATGAGGACGGAGATGTTGAT
TATCTGCCTTTATTAATTGCTTTGACAGCAAATATTATGCAAACCAAAGCTGAATATCAG
CAACAAGGAATGGATGATGTTTTACGTAAACCACTATCATTAGAGGCTTTATCTGAATGC
TTAAATAGATATTTTGATGAAGGGTTTTTAGAGGAATCCTCGGACGATGTAGTCTTGTCA
GAACCGATAAGTAAAATGTCTTTTGATCCTAAAATGCTTCAAGAGTTGGTTGAGGTAATG
GGTAAAAAGAATGTGTTATCAACATTAGATCTCTTTGCCAACTTAATGCCTAATTATTTA
GAGAATTTAAATGATTATTTACAGGATTGGCAAGAGACTGGTGATATACAGAAACGTAAA
TGTGTTGCGGATGAAGCGCATAAAATCAAGGGGGCATTGGCATCTGTGGGCTTAGTTCAT
TTACAACAAATTGCGCAATTAGCTCAAAGTGATAATGGAAATGAGTGGGAAAATAATCTC
GTTTCTTGGGTTGAATTATTGAAAGATTGGAGGGAAGATTGGAATGAAGCGGTTAGATGG
GTTAGCAAAATAGATAATGTGGAAAAATTATAGGAATTTCTGCTTTTAATACAATTAATA
TGTAATATCAAGCACTGGTTAGATTTCCATTGCAAAAATAAATACATATTCACTATTAAA
TGAATTGTTTCCATAAACAGGTAATTGCGTTAGAATAAGACTAATTAGTCGTATTCTATT
TATAAAGTTAATGAAACCTGAAAACAAAGCAAATTTTCAACGCATTGTCCGTGCTACAGG
CTATTCAATGAAAGGTCTGAAAAGTGCATATATTCACGAAGCCGCATTTCGTCAAGAAGT
GTGGCTTTCTTTTTTTCTCATTCCTGTCGGTTTATATTTAGGCGATGGGGCAATCGAAAA
AATTCTATTAGTCGGTTCGGTGTTGCTTGTGTTAGTGGCTGAGCTACTCAATAGTGCTGT
AGAGTCTGTGGTGGATCGTATCGGGTCTGAATATCATGAATTATCAGGTCGTGCGAAAGA
TATTGGCTCTGCCGCTGTTTTTGTTGCAATGCTTATCACAGGGCTTACTTGGTTACTGAT
TTTATGTTTGTAATCCAGTGAGTTTTTCACTTATTTCTGTCAAAACTAAAGGAGCTTATA
TGAAATTTAATAAAACTCCACTTGCTTTGGCTCTTATGGGAGCTACTACTGCGATCGCGT
ATGAAGCGGATAAAAGCTATAGGTTTACCGTATTACACGTTAATGATACCCACGGTCATT
TCTGGAAAAATGATAAGGGTGAATATGGATTTGCTGCTCAAAAAACCTTGATCGACAAAA
TCCGTAAGGAAGTGGCTGAAAAAGGCGGTGAGGTTGTTTTACTTCACGCAGGTGACTTCA
ATACGGGCGTACCTGAGTCTGATATGCAAAATGCAAGACCAGATATTGAAGGCTTGAATA
TGCTTGGTTTTGATGTGGCAGTGTTGGGTAATCACGAGTTTGACTTCCCTCTGCAAGTGC
TTGATATGCAAGAAAAATGGGCTAAATTCCCGTTCATTTCTGCAAACGTTATCAACAAAA
AAACAAACAAACACCTTGTAAAACCTTATGTTACGCTTAATAAAGGTGGCTTGAAATTTG
CGGTAATCGGTTTAACTACAGAAGATACGGCAAAACTTGGTAACCCTGATGTGACTGAAA
ATGTGGTGTTTAATGATCCAATTAAAACCGCAAAAGAAACCCTTGCCCAAGTGAAGAAAA
CCGAAAAACCAGATGTAAGTATCGCGCTTACTCATATGGGCTACTACTTTGATGAACAAC
ACGGTATGAATGCTCCAGGCGATGTATCTCTTGCTCGTGGCTTGGATAAAGGGGCTTTTG
ACTTGATTATCGGCGGACATACTCACGATACCGTTTGTGTTGATGAGAAAGGCGTATTTA
AACTCAAATATACACCAGGTGAAGAGTGTAAACCTGATTTCCAAAACGGCACTTGGATCG
TTCAAGCAGGTGAATGGGGTAAATTCTTGGGTCGTGCTGATTTTGAATTTAAAAATGGTG
AAACGAAACTAGTCAAATATGAGCTTATCCCTGTCAATCTTAAACAAAAAATTAAGTTAG
CTGACGGTAAGAGCGAGTATAAACTGTATCAAGAAGAGATCCCTGAAGATAAAGCTGTAT
TTGAGCACTTGAAAAAATATCAAGATGAAGGCGATAAATTATTGGGTGTGAAAGTCGGTG
AAGTGAAAGGTGGTATCCTTGAGGGTGATCGTAAAGTTATCCGTTTCCACCAAACGAATT
TAGGTCGCTTAATTGCTAAATCACAAATGGAACGTGTGAAAGCGGATATTGGTATTATGA
ACTCTGGCGGTATCCGTGCTTCAATCAATGAAGGTGAGGTCACTTACAAAAATCTGCTTA
CTGTTCAGCCGTTCGGTAATATGATTGCAACCGTTGATTTAACAGGTAAAGAGTTAATTG
ATTACCTCAATGTTGTTGCCCTAAAAGAAGTCGATATGGGTGCGTATCCACAATTTGCAG
GTGTGTCTATGGTTGTTGATCGTACTGCAAAACAGGTGTCTGATGTGAAAGTCGGTGGTA
AACCGCTTGATCTCAATAAAACTTACAAAGTGTCTGTGCCTGATTACTGTGCAGCAGGTG
GTGATGGTTATCCAATCCTGAAAAAACACCCAAGCTATGTGAATACAGGCTTTATTGATG
CTGAAATGTTGAAAAAATACTTTGAAGAAAATTCACCAATTGATGCGTCAAAATATGATC
CAAAAGATGATGTGATCTTTAAATAAAAATTTACAAAACAATACTATGTAATAATCTGCG
ACAAAGTTATTTTTAACTTTGTCGCTTTTTTAATGTAATAATTACTGTAAAGCAATGCAA
TTACCGTAGTGAATTATGATGAAAAAGCCTTTGCTGACAAAGAGCCGAGAAATATCGTAG
ATGTGCTTGCAAAAACAGATGCTTCAGTAATGAATTTCGGTGGTGAATCCGCTACCTTAC
AGGGGGTTTATGTTCGTGGCTTACAGCTTGGTGCACGCCAATTTAGTGTAAATGGTTTAG
CAGGGCTTTATTCTGCATACAATACACCGACAACAGCGGTTGGATCTGCTCAATTAATTA
AAGGTGCTTCGACAGCAACGGTTGGTATGGACCCCCTGAAGGTTCTGCTGGTGCATCAAT
CAACATCGAAACGAAGCGTGCAACGGACGAAGATATTAACAAAGTCGGTTTTGCTTGGTT
TAGTAACAATCGCTTACAATAGTCGTTCGATTTAGGTCGTCGTTTTGGTGCGAATAAAGA
GTGGGGCATTCGTGTAAGTGGCAAATACCGTGATGGTGATACGGCTCGTCACGATTACGA
TGAGCGAGCGAAAGAAATTGCGATTGGAGCAGATTATCGTGGTGAGAAATTACGAGTTGG
CGTAGATTATATGCAAAGTAAGCGTAAAACAGACGGTGGCAGAGCTCGTATCCAAGATAT
GCAAAACTTAAAATTTGCAATGCCAGTTGCGCCAAATGGAAAAATTAATCTTAACCCAGA
TTGGCTTGGACAGACGACCGAAGATAAAACCGCAATGGCAACCTTTGAGTATGATCTGCC
TTACAATATGATGGTTTCAGGTGGCTTTGGACATATGAAATCTCGTTACTCAGGTGCATT
TGGACAAATTAACTCAATTAAGCAAAATGGTGATTTTAGAGTATCGGGTATTCGTGGAAT
GGACTTTGTTTCTCGTACAACAAGCGGGAACTTAAAATTACAAGGTGAAACTGAAACAGG
ACCGATTCTTCACAATTGGAGTCTAGCGTTTGATTCAGTAGAACGTCAGCGTGACCACGA
TCAAAGCAGTAAAACTAACGGTGCAATTTCCGCAGGATCTATTTATTCACCAAAGCGACA
GAGTTTATCGGCGGTACGTTAGACGTAGTGCATGGGGTGATTAATGCGGTCGTTTCCACC
ATTGAATTTACCATTATCCTGTGGGGGCTATCGGGGATCTTGGCGATCTTTGGTGTAGAA
ATCCCGAAAGGTGTGGTGTTCTTTATCTATATTTTTATTATTGTTGCTACCTTACTTTCT
GTGATTATCGGTCGCCCACTGATTGCATTGAATTTCAATAAAGAGAAGCTACAAGGGGAT
TACCGTTACTCTCTGATCCGTGTGCGAGATAACGCCGAAAGTATCGCCTTTTATTCGGGC
GAAGCCAAAGAACACCGAAATTTACAGGCAAAATTTTCTGCGGTATTGCGAGAAGCCATT
TGTTATCCACATATTGAAGCAACGGACGAGCAAATTAAACAGGCAATGGAAAAATGCTGT
TTGGATAAATATCTCCACGCACTTGATGATGATAACGACTGGCAACTTACCCTTTCCCCA
GGTGAATTGCAACGGGTTGCCTTTGTGCGAATTTTACTCAGTAAGCCAGAGTTGATTTTC
CTTGATGAAACAACTTCCGCCCTTGATGAACCGACGGAGTCTATTCTTTACCGTACCATT
CGGAAAGTGCTGCCAAACAGCACCATTATCAGTGTCGGACACCGTTGCACCTTGTACCCT
TATCATAACAAGCGGATTAATATTACTGCGGGTTGTTGTGGGGTGGAAGAGTGTTGTATG
AATAGGTAGAAAACAGAGGGGAGAGCCTTGTTTCAGTACGATGATAAAGTTATTTAGGCT
GTTCTTACCTCTCACTCTGACTTTGTTTCTGCCAAATCTCCCCCAGCCCCTCTTTGCTAA
AGAGGGGGATTTGTTCATCTGTAAATTTAAAGATTGAAGATCTCCCAAAATGATGTTTAA
TTCTGTAGATACACTAGAATTTTCATCTAAACCAGTTCCCCTCTTTAGCAAAGAGGGGGT
AGGGGAGATTTGGCAGAATAGACAACGAAGTGAGGAAATAATGATATAGAAGGTAAATAA
AAGCAGATTTAGGTTTATCATCAACTTGACCATTATAAATTTCTCACAAATTCCGAAATA
ACAGGCGATTTTTCAGAAAATCTCTGTATAATAGCCAAGTTTTATTTCTTCGCATTCTAA
GAGGCGGCTATCAAAAGTAATTTGATGTGTGAGATTACTTTTGCTAGTCGCAATTTTTAG
GAAATAAAACAACAACAAATCCAAAAATTCATAAGGAACATTCAAATGACTCCAATCGTT
AAACAATTTAAATACGGTCAGCATACCGTAACTTTAGAAACAGGGGCTATTGCTCGTCAA
GCAACAGCAGCAGTAATGGCAAGTATGGACGATACGACGGTTTTTGTTACCGTTGTGGCA
AAAAAAGAGGTGAATGAAGGCCAAGACTTCTTCCCATTAACTGTAGATTATCAAGAGCGT
ACTTACGCAGCAGGCCGCATTCCAGGTGGTTTCTTCAAACGTGAAGGTCGTCCATCTGAG
GGTGAAACTTTAATTGCTCGTTTAATCGACCGCCCAGTTCGCCCACTTTTCCCTGAAGGT
TTCTTCAACGAAATTCAAGTGATTGCAACGGTGGTTTCTGTCAATCCACAAATCAGCCCG
GATTTAGTGGCGATGATCGGTGCTTCAGCAGCATTATCTTTATCCGGCGTGCCTTTCAAC
GGCCCAATCGGTGCAGCACGTGTTGGTTTTATTGATAACCAATTCGTCCTAAACCCAACT
ACATCAGAACAGCGTTTAAGCCGTTTAGATTTAGTGGTAGCTGGTACAGACAAAGCGGTA
TTAATGGTTGAATCTGAAGCAGATATCTTAACTGAAGAACAGATGTTAGCCGCAGTGGTG
TTTGGTCACGAACAGCAACAAGTGGTGATTGAAAACATCAAAGAATTTGTGAAAGAAGCG
GGCAAACCACGTTGGGATTGGGTTGCTCCAGAGCCAAATACAGATTTAATCAATAAAGTT
AAAGCATTAGCAGAAGCTCGTCTGGGCGATGCTTACCGTATTACTGAAAAACAAGCACGT
TATGAACAAATTGACGCAATCAAAGCTGATGTTATCGCTCAATTAACCGCAGAAGATGAA
ACCATTTCAAGCGGCAAGATTGTAGATATTATTACCGCATTAGAAAGCCAAATCGTGCGT
AGCCGTATTATCGCAGGCGAACCGCGTATTGACGGTCGTACAGTGGATACCGTGCGTGCA
TTAGATATTTGCACTGGCGTTTTACCACGTACTCACGGTTCAGCATTGTTTACCCGTGGT
GAAACACAGGCGTTAGCAGTTGCGACATTAGGTACAGAGCGTGATGCACAAATCATTGAC
GAATTAACAGGCGAAAAATCAGATCGCTTCTTATTCCACTACAACTTCCCTCCATATTCA
GTAGGTGAAACAGGTCGTATCGGTTCGCCGAAACGTCGTGAAATCGGTCACGGTCGTTTA
GCGAAACGTGGTGTGTTAGCAGTAATGCCAACGGCAGAAGAATTCCCGTATGTTGTGCGT
GTGGTATCTGAAATTACTGAGTCAAACGGTTCTTCATCAATGGCTTCTGTATGTGGTGCT
TCTCTTGCGTTAATGGACGCTGGTGTGCCAATCAAAGCGGCTGTTGCTGGTATCGCAATG
GGCTTAGTGAAAGAAGAAGAGAAATTTGTGGTACTTTCAGACATTTTAGGTGATGAAGAC
CACTTAGGCGATATGGACTTTAAAGTAGCGGGTACCCGTGAAGGTGTAACTGCATTACAA
ATGGACATCAAAATTGAAGGGATCACCCCTGAAATTATGCGTATCGCATTAAATCAAGCG
AAAGGTGCACGTATGCACATTTTAGGCGTAATGGAACAAGCGATCCCTGCACCACGTTCA
GAAATTTCTGACTTCGCACCTCGTATTCATACAATGAAGATCGATCCGAAGAAAATCAAA
GATGTGATCGGTAAAGGTGGTGCGACAATTCGTGCATTAACCGAAGAAACTGGCACATCA
ATCGACATTGATGATGACGGAACAGTGAAAATTGCGGCAACAGACAACAACGCCGCGAAA
CGTGTGATGGAACGTATCGAAGAGATCGTTGCAGAAGTTGAAGTCAATGCGATCTACAAA
GGTAAAGTAACCCGTGTAGTAGATTTCGGTGCATTCGTGTCTATCCTTGGTGGTAAAGAA
GGTTTAGTGCATATTTCTCAAATCACTGACGCTCGTGTAGAACGTGTTGCGGATTACCTA
TCTGTTGGTCAAGACGTTCAGGTGAAAGTGGTAGAAATCGAGCGTCAAGGGCGTATCCGC
TTAACAATGAAAGATCTGAATGGTGATGCAACTGCTAGGGAAGTTGTTGAAGAAATTCAA
GAATTAGCAGAATAATCACTTCTGTCCCTTCCTCACATTGAGGAGGGGATCTTCATTTTA
AGAATGATAAATACCTAAGGTTTTATTAATGCCACAACGTTTTAAGTTGTTTAATCTTCG
TTTTTGCTGGTTAGTTTTGGTAATGATTTTTTTGACAGGCTGTGTGAACAGAGTGTCAGA
TATGATTGCCCCGACAAAATTACCTCTCTCGGAACTCAATCCTCAGTTGCGTTTTGAACA
GGAAGTAATGCTTGTTCGTTTAACGCAAGTGTTGCAAGAAGCGAAATTAAGCCAAGCTGA
ACGTGCCGAATTACATTTTGAAAGAGGCGTTATTTACGACAGTTTAGGACTTTGGTCGTT
GGCTCGTTATGATTTTACGCAAGCGGTTGAATATGCCCCTAAAATGGCAGCTGCCTATAA
TTATTTAGGTTTATATTTGTTGCTTGAAGATGATTATGACAGCTCTATAGATGCTTTTAA
TGCCGTGTTAGAACTCGATCCAAATTATGACTATACCCGTTTAAATCGTGGTTTAGCATT
TTATTATAGCGGTCGTTATTCTGAGGCAGAACGTGATTTATTGCGTTTCTATAAAGCAGA
TAGGTCCGATCCTTACCGTGTATTATGGTTATATTTCAATGAGTTAGAATTAAACCCAAG
TGATGCAAAAGCAAATTTGTTAAAACGTGCCAAGCATTTGTCAAAAGACTTTTGGGGGAC
ACATTTAGTGTCTTACTTGCTAGGGGATTTTACTCTTGAACAACTTCGTTTAAAAATGAT
TGCTCAAGCTGAACCGAATACGGTAGCTTATGCAGAGATTTTAACCGAAACATATTTTTA
TCTTGCAAAACAAACACTCAAAATGAATCAGCTTGAAGAGGCTAAAAGCCTTTTCCGTCT
AGCTAGTGCAAATCAAGTATATAACTTTGTTGAGTATCGTTTTGCGTTGTTTGAATTAGC
TCAATTACATCAAAGAGCGAAACAAACAGATCCCGTTGTTGTTGGGAAAAATTAGGACGA
TTTAAGCGGTAGGTTTCGCAAAATTTTTTGCAAATCAAACCGCTTACACTGTATGACAAG
TTATATAAAGCATTGGTTTACTTTCTATTTATTTTTCTTACCTAAAGGCTCAACAATGTA
GTTTTTATCTCCTGTGTAATACTTCCCCCTTTGAAAAAGGGGGATTGAGGGGGATTTTTA
GATTTAATTTTTCATTTGCGTGAATTAAATCCCCCCTAACCTCCCTTTTTCAAAGGGGGG
GAACAGGTTCTTTATTTTTGGAATTTTATGACTGAAACAACTTTAACTTTCGCCGATTTA
GGCTTACCACAATCTATCCTTAATTCTGTAAATGAAATGGGTTTTGTAACGCCATCACCG
ATCCAGCAAGCCTGTATCCCACACCTTTTAAATGGTCGTGATGTGTTAGGTATGGCACAA
ACAGGAAGTGGTAAAACAGCGGCATTCTCTTTACCTTTATTAGCGCAAATCGATCCAGAA
CAGCGTCACCCACAAATGTTGGTGATGGCACCAACCCGTGAATTAGCAATCCAAGTGGCA
GATGCTTGTGAGCAGTTCAGCAAGAATATGAAAGGTATTCGCACGGTCACGATTTATGGT
GGTCAGCGTTATGATATTCAAATCCGTGCTTTAAAAAATGGTTCGCAAGTGGTGGTGGGA
ACGCCAGGGCGTATTCTTGACCATATTCGCCGTGGTACCTTAGATCTTTCTATGCTAAAA
GCGATTGTATTAGATGAAGCAGACGAAATGTTACGTATGGGCTTTATCGAAGATGTCGAA
ACGGTTATGGCGGAACTGCCTGAAGATCACCAAACGGCACTTTTCTCTGCCACAATGCCA
GAGCCAATTCGCCGTATTACCAAACGTTTTATGAAAGATCCGCAAGAAGTCAAAATTCAG
GCAACCCAACGTTCTGCACCAGATATTGCACAAAGTTACTGGTTAGTGAACGGCTTCCGT
AAAAATGATGCGTTATTGCGTTTCTTAGAAGTAGAAGAGTTTGATGCTGCGATTATCTTT
ACTCGTACCAAAACTGGCACCATTGATATTGCAGAACTCTGTGAGCGTAACGGCTACCGT
GCTGCTGCATTAAACGGCGATATGACCCAACAAGCACGTGAACAAGCGTTGGAAAAACTT
AAATCAGGTCGTTTAGATGTGATTGTAGCGACAGATGTTGCCGCGCGTGGTATCGACATT
GAGCGTATCAGTTTGGTAGTAAACTACGACATTCCACTTGACGCAGAATCTTATGTTCAC
CGTATCGGTCGTACAGGTCGTGCAGGGCGTTCAGGTCGTGCGTTATTATTTGTAGAACCG
CGTGAGCGTCGTTTATTGAAAAACATTGAACATTTAATCAAAAAGCCGATTGATGAAGTG
CCAGTACCAAATCACGAAATTTTAATGGAAAAACGTCGTGAGAAATTCAAAGCACGCATT
TCATTACAATTAGAACATCACGATTTAGAGCTTTATCGTGAATTATTAGAAGATCTATTC
ACGGCAGACCAAGATCACGAAGAATTAGCTGCAGCAATGATGATGTTGTTGCAAGAAAAA
CAAAAACTTATTCTTCCGCCAGATCCTGAAATTCGCCCTTCTCGTGCTGAGCGTGGAAAA
GGACGTGAAAATCCACGTTCTGCAGAACGCCGTGGTGGCGGTCGTGAACATCGTGATAAT
AACGGTGTGGCAATGGATCTTTATCGTATCGAACTTGGTCGTGAAGATGGTGTTGAAGTG
CGTCACATTGTTGGAGCGATTGCCAACGAAGGCGATATTAACAGCCGTTATATCGGACAT
ATCAAGTTACACGATAAATACTCAACCATTGAATTACCACAGGGTATGCCGAAACATTTA
GTGCAACATTTCGCACAGAAAGCACGAGTGTTAAGCAAACCAATGCAAATGTCTTTCTTA
GGTCCTGTGGGCAGTGCAACTAATGCTAACCCTTATGAAGATAAGAGCGGACGTGGTAAA
GGTCGTGGCAGAGATGGTCGCCGTGAAGAACGTGGCTTTAAAGATCGCAAAGAAGGTGGA
TTTAAAGAAAAACGTTTTAACGAGCGTGGTCGTCGATAATCTGATGCGTAGGGACACACT
GCGTGTGTCCGCTACTTGTACCTAAATTGTGATTTATGGACACACGCAGTGTGTCCCTAC
CATTTTAATTAAATTATGTTTATCCAACCCACCCAATCCCATTGCGATTTAACCTTAACC
GAACAGGATTTTTACTTTATGCAATACGCCTTATCCCTTGCAGATAAAGCCGAAGCAGAA
GGGGAAATTCCCGTTGGGGCCGTGTTGGTCGATAAAACAGGCAATATTATCGGAGAGGGG
TGGAACCGTGCAATTATTCTCTCTGATCCAACCGCTCACGCAGAAATTCAAGCAATCCGA
ATGGCTGGGCAACAGATACAAAACTATCGCCTATTAGATACAATCCTTTATGTGACTTTA
GAGCCTTGTACAATGTGTGCTGGAGCGATTTTACATAGCCGTATTGGGCGGTTGGTATTT
GGAGCCTCGGATTACAAAACAGGGGCACTAGGCTCTCGCTTTCATCTTTTTGAAGACTAT
AAAATGAACCATTTTCTGCAAATTCGAGGTGGCGTGATGGCTAATGAGTGTAGCCAAAAA
ATCAGTGCTTTTTTTAGAAAGAGAAGGGAAGAGCAGAAAAATCAGCATGTTAACTACAAC
TCATCAAAATAGCTCTGTCCCCACGTCTTTTCAGCTAGTTGCAACAAATTCGCAAAATCT
TGATAAGAAGGAAACGCTTGGTCAGCGATATTATGTTGCTCACTGATCAACTTTTGACGA
AGTTCTTCATACCATTGCAACAACCCCAAGGGTAGCGGCGATTTCGCCCGTCGCCCAAGC
CAAAATAACCCTTGAAATGGGATACTCAATGCAAACAACGCCGTTAAGGTCGCATTGGCT
AGAATGGATTGTTCAGGATCGTGGAAAAAGTATTGCCAAACTAACGCAAAACAAGCAAAA
GCAGGCATAAAATGTGACGAAAATTTAACTAAGCGGATTAAACGATAATCGGGCATAAAC
AGTCCGAGTTTCTTCTGATTTGGGAAGGTATTGAGGTAACGCTGTCCTGCTTGCAAGGTG
TGATACATAATTTGCCTTTATCGTTAAATAATTCAAGTTACATTCTACTCATCTCTACAA
AATCTACAATAGCGAATTATCACAACAGTTGCTATACTTTCCATATAGTTACGCAGAATG
ATGTAGCAAATGCTATACCATACTGTATTATGTTGAATTTTCACCACATTAATTTAAGGA
AGTCAAATGCCGATTAAATTTCCAAGTTTGTTACAAGATAGTTGGAATTTTATCCGTAAT
CAAGGGAGCTTTACGCTTACGGGTACCGCATTATTAATTTTATTACAATTATCCACCAGT
TTTCTCTTTCCTAGAGTAGAAATACAGGCAGGAAATACATCAAATCAAGAGATGTTAACT
TTACTTACATCACAACTTGCCCCAACCATTATTTCTGCTTTGATTAGTGTATTTATCAAT
ATCTTATTGATTTTAAACATTAAATCTATCAACAGTGGCACTTATCAACATTTCAGCCAA
AATATCGGGGCAACTCTCAAAGCCTTTTTTCCAATCATTTTGTTGTCGATCTTTATGGTA
ATGCCACTTTCAATCGGGATCTCATTTGGTGGCACCGTCGGGCAACAAGGCAGTCTTGCC
ATAATGATCTTACCGCTGATGGCAACGGGTATCTATCTGTTTGTCAAACTTAGCCTCGTC
GTCTATGCCTATTTACTTGAAGCTCCACAAAGCATTATGCAAACCCTACGTTTTACTTGG
GGATTAAGTCGAGGTAGAATGTTTCCGCTTTTCCTATTTTGTATCTTAAGTTATTTCTTC
CCTAGCTTGCTAGGTTCATTAATCGGTAGAATTGGCGGAGATGTCGGGATTATTCTTTCA
CAAGTGGTCGGAGCCTTTATCAGCTTATTTGTTGTTGTATTTGGTTTCCGTTTCTATCAA
GTGTATCGCCAATAGGATTGACAATGAAACAATTACTTGAATTTATTCCACTGATCCTCT
TTTTTGTCGTCTATAAAACCTATGGCGTACAAGAAGCAGCATTAGTGCTAGTTGCCGCTA
CCGTGGTTCAATTTATCGCTTTACAGTTGCTTTATAAAAAAATCGAAAAAAATCAATGGA
TTATGGGAATAGCGGTCGTTTTCTTCGGTTTACTTACCGCTTACTTTAACGACCTGGCAT
TCCTTAAATGGAAAGTCACCATTGTCAATGCCATTTTTGCGGTAGCGTTACTCGTTAGCC
AATACGTATTCAAAAAGCCTCTTATCCAAATGTTACTTGGCAAAGAACTCAAACTGCCAC
AAAACGTATGGGAAAAGCTCAATTTAGGTTGGGCAGGCTTTTTCATCTTCTGTATGATCA
TCAACATCATCATCAGTGAGTTCTTCTCTGACGATGTTTGGGCAAATTTCAAGGTGTTCG
GTTTAACAGGATTAAGCCTCATTGCCGTTATCGGCACTGGCTTATATCTCTACCCTCACC
TAAAACAACTAGAACAAAAAGAGGAAAATAATGGAAACACAAACTAAACGCCAGCCTGAA
GGCACATTAATTTTACGCACCCTCGCAATGCCATCAGACACCAACGCCAACGGCGATATT
TTTGGTGGTTGGATAATGTCACAAATGGATATGGGCGGTGCGATTTTAGCAAAAGAGCTA
GTTAAAGGCAGAGTAGTGACTGTTTCAGTAGATAAAATGTCGTTCTTACTGCCTGTATCA
GTCGGTGATGTGGTTTGCTGTTACGGCAAATGCACCAAAGTTGGACGCACCTCACTTCAA
ATCAAAGTCGAAGTATGGATCAAAAAAGTGTATGAAGGAATGAGAGATCGCCACTGTGTC
ACCGAAGCACTCTTTACCTTTGTTGCTGTGGATAGCAACGGCAAACCTCGTGTTATCCCA
CGACAAGACAACCCAGTTCTTGACCAAGCCTTAGCTTTAATTGAACCTTAATGGAGGACA
TTATGTACTATGTAATTTTTGCTCAAGACATACCAAACACCCTTGAAAAACGTTTAGCCG
TGCGTGAAAAACACCTCGAACGCCTAAAACAACTTCAAGCCGAATATCGCCTTTTAACCG
CAGGTCCAAACCCAGCGATTGATGATGAAAACCCAGGTGAAGCAGGTTTTACAGGCTCAA
CCGTTATTGCAAAATTCAATTCACTTGAAGAAGCAAAACAGTGGGCAAGCCAAGATCCTT
ATGTGGAAGCAGGGGTGTATGGCGAAGTGATTGTGAAGCCGTTTAAAAAGGTGTTTTAGT
TTAATTAATATAGATTCAATTCAGATAAGAAACCAAGTAATGTTATTATTTGGGTGCTTA
TCTAATTGAGAGATAATCGATAAACAGTTGCTACGGCACATCAAAATGATGCAGGTTTCC
GTTGAGAGTAAAATTAGCCTGCCATCATCTGGCTACAAAACTCAACTTATTCATTTGCCC
TATCCCCTGATACCAAGGACTAAAGCGGTTTCTTGCGGTGGAAATGTTGTAATTATCTGA
ATAAAAATCGACTTGGATCATTCCCACTTGAGCAGTATTAAGCCACTTCACCTGATACTG
CTCAAGCCGTTGAATAACTTGACTATTTGGCATTTTCCACGGGTTCCAACGCCCAGCCGA
AATAATCGCCCAAGTGGGTTGTGTGTGAGCTAACAAGGTTTGGCTGGTACTGGTTTTACT
GCCGTGGTGTCCTACTTGAAGAAAATCGATCTTACCGATCTGGCTTGCATATTGTCGTTC
TTCCGCAATCCCACTATCCCCAGTAAGAAGCAATCTATATTTCCCTATCGACACTCGTAA
TACACAAGAGTGTTCATTTTTAGCTCGCTCGCTCAGTTGCAAAGGATAAATCGCTTCAAG
GTGTATTGTGCTGAACTGCCACTGATTGCCTCCTATACAAGGCTCGGCGACTTGGTTACT
ATAATGATTTTTACCCGAAAGGATCAACCGTGCATTTGGGTAGGCTTGTAGTAATGGCAA
AACGCCCCCAGCGTGATCGTTATCATCGTGGCTAACAAAAATAGCTTCGACTACTATCCC
TTCACGGCGTAAATAGGGCAGTATTTCCAATTCCGCCATTGTGCCACCTTGCCACGCAAC
GCCTGTATCATAGAGAATGGCTTTCTGTTTACCTTGGTGTTGATAAATCAATCCCATTGC
CAACCCTTGCCCCACATCGAAATTCACCCATTTTACAAGCGGTGGTTTAAGTGTATCTTT
TACAAAATGAAATCCGATCCACAATGCTAAAGGCAATGCCACTGTTGCTAACCCATAATA
GAGAGAAAAACGTTGCTGAAAAACACCATATAATCCTATTAAAATCAATAAATTAAGGCA
TATTAATCCCCATTGTTGATCGACACTTAAATAGAGCCAATGGTGGGAAAATGGCTCAAT
CCAATCAATCCCCCACTCTGCAAGTTGATGGCAAAGCCACCAAGTTTGAAATAGGTTATC
TGTTAATAAACTAAATAAAATCAATGGGATAAGAATAAAACTATAAAGTGGAACAATGAT
CAAATTGGCTAATAAAGCGAAAGGTGATGTGCCATCAAAAAAACTGAGTTGAATAGGCGA
GAACACTAGCCAAATGCCTAACTGCAGATGAAACAACTCTAACAGCAATTTCATCACTCG
ATTTTGCATATTTTTGACAAAATCAAACCGCTTGAGTGGAAAAGCCTGATACCAAATAAT
TAGGCTAGCAACAGCCAAAACAGAGAGCCAAAAGCTATCAGACAGTAACGTCAGCGGATC
AAAGACGACTAATAGTACCACACCACGAAGCCATAACTGCCAAGGCGTATAATGACGACG
AGCATATTGCACCAGCAAAACCAATGAAATCGCCACCATTGCCCGTACCGTTGGAATTTG
GAAGCCTGCCAAAAAACTATATCCCAGTGCCACACACCACCCTACTCCCCTTGCAAAATA
CAAGGACAACCCCACCGCTTTTAGACAACGAAATCGCAATAATAACCACTGCCCGGCTTT
CACCGCCCAAAAGGCTAACAGATAAACCAGAACAATATGCGAGCCTGAAATGGCAATCAA
ATGAGCAGTGGTTGTTTGCTGAAAGATCTCCCAATGGCTTTGACTTAACCAAGCCCGTTC
ACCAAAAGCAAGGGCAAGCAGTAACCCTTGCGTTGCAAAAGGGGCGGTCTGTTCTCGCAT
ACGATCAAGCCAAATTGCACGCAAGCCTTGTTGTTCGTTCACTTTTACTGCTTTTTTGAC
CGTAGCTGTTGCTGAGATATGTTGAGCCACATACCATTTTTGTCGATCAAAATTGCCATC
ATTTAAGCGAGCGGACAAAGGCTTCAATACCAGTTCCGCGTTATAACTTGCTTCCAGTAT
CAATGGCTCATCTGCTTGCCAATTGACATAAACATAGTCCCCATTAGCACGCTCTACAAC
GGCAGTTTGATATTCTTGCTGTTTTAAAATTTGCTTCACTAACACCCGCTCTTGCACCTT
AACAGCGGTCTGTTCCTGATGTTTTTTTGCAAGTTGTATAATCTGGGCGTAACTCACCGC
TAACACACCACCCAACAGCAAGATCCCCAATTTCCCACGCCATACTCCCCATAATGCAAG
GGCAAGAGAAAATACCATCACATAGCCAAGCCACGAAGCAGGCAGAACAATCAACGGCAA
TAAACCGAAAAAGAGCATTAAACAGACACGATCAATAGACATCATCAACATACCTAATCA
AAGAGATTACAGTATGCCAATGATGAAAAGAGAGAAAAGTAGAAAAATAATGTTTTTCGA
CAGGGATCACAAAAATAAATATTGGTATATCAAATTGTTTGTAGTTATGATTTTTAACAC
GATATCTTTTTAATTTAGATTAAAAAGTTAGATAAGAAATGCAAATAACTTGACAAATTT
TTTAAAGAATTTTCAAAATTGAGAACTAGTTCAAATTTTCACTACAAGGAGTGTGGTAGT
ATTAGCTCGAAAGCTGAGATGGCTCAGTTATTACTAAAAACAACAAGGAGTATATTATGT
ATAAACATATTTTAGTTGCCGTAGATCTCTCTGAAGAAAGCCTTATATTATTGCGTAAAG
GTGCGAGTCTTGCTGAAAAATGTAATGCAAAATTATCCGTTATCCACGTTGATGTGAACT
TTTCGGATCTCTACACGGGGTTGATTGATATTAATATGTCGTCTGTTCAAGATTCTGTGT
CAGAAGAAACGATCAAAGCATTAGAGGAACTCTCTGGTAAAATTACTTACCCTGTTACTG
AACGTTTAAATGGTAGTGGTGATTTTAGTCAAGTGCTGGAAGAAGCGGTAGAGAAGTACC
AAGTGGACTTATTGGTCACTGGCCATCACCAGGATTTTTGGAGCAAATTTATGTCTTCTA
CTCGTCAAGTGATGAACAGTATAACGGTAGATATGCTCGTTGTTCCTTTAGCAAGTGAAT
AACTCAAGCTATTGATTGGTAAATAAAACGTGAAAAAAGACCGCTTGTGTAGCTGAGTTG
TCGCATTCAGTTACTCTGGCGGTCTATTTTTTGACTTAATGTCAATAATTTATGCAGTAA
AAAATACAAGTATTGAAAAAAATGTGTAAAATAGGTGGGTCAATTACTAATATACTTTAG
TAAAAACATAGATATACAGTTTTTTATATCCATTTGAGTGACTTTAATGAAAACAACTTC
AGAGATTAGACAAGCCTTTTTGGAATTTTTCCAAAGCAAAGGGCATACGATTGTGCCAAG
TAGCTCGCTTGTACCTGAAAATGATCCAACCTTGCTTTTCACGAATGCAGGAATGAACCA
GTTTAAAGATGTGTTCTTAGGATTAGACAAGCGTAGTTATAACAGAGCAACCAGCTCTCA
ACGCTGTGTGCGTGCTGGCGGTAAGCATAATGACCTTGAGAATGTAGGTTATACCGCTCG
TCACCATACCTTTTTTGAGATGTTAGGTAACTTTAGTTTTGGTGATTATTTTAAACCCGA
TGCGATTGCATTTGCGTGGGAATTTTTAACATCACCGCAGTGGTTAGCGTTACCAAAAGA
GAAATTGTGGGTGACAGTCTATGAAACAGACGATGAAGCCTATGATATTTGGAATAGAGA
GATTGGTGTGCCTGCTGAGCGTATTGTGCGTATTGGTGATAATAAAGGTGCGCCTTATGC
GTCAGATAACTTCTGGCAAATGGGCGATACGGGTCCTTGTGGTCCTTGTACTGAGATCTT
CTACGATCACGGTGACCATATTTGGGGAGGCCCACCAGGCTCAGCAGAAGAAGATGGCGA
CCGTTTCATTGAAATATGGAACGTGGTCTTTATGCAGTTTAATCGTCAAGCAGATGGTAC
TTTAAAGAAATTACCTAAGCCGTCGGTAGATACGGGTATGGGTTTAGAGCGTATCAGTGC
GGTGTTGCAACACGTTAATTCAAACTACGAAATCGACATTTTCCAAGCGTTAATCAAAGA
GATTGCTTCTTTGTTAAATGTGACAGATTTAGACAATAAATCGTTACGCGTAATTGCAGA
TCATATTCGTTCTTGTGCGTATTTGATCGCTGATGGTGTGATGCCGTCAAATGAAGGTCG
TGGTTATGTGTTGCGTCGTATTATTCGTCGTGCGGTGCGTCACGGAAACATTCTTGGTGC
GAAATCAGCGTTCTTCTATCAATTAGTGCCAACCCTTGCAAAAGCAATGGGGCAGGCTGG
CGAGATTTTGACGCAGAAACAAGCGCATATTCAGAAAGCGTTAAAAGCAGAAGAAGATCA
GTTTGCGCGTACCCTTGAGCGTGGTTTGGCGTTATTAGAAGGTGCGTTAGCCAAAGTGGA
GAATAAGGTTTTATCAGGTGAAGTGGCATTTAAACTTTACGATACTTATGGTTTCCCACT
GGATTTAACGGCAGATGTTTGCCGTGAACGTAGTATTACCATTGATGAAGCTGGCTTTGA
GCGTGAAATGCAAGCTCAACGTGCAAGAGCGCAGGCAAGCAGTAATTTTGGTACAGATTA
CAATTATGTGATTAAAGTTGATGGCTCAACGGAGTTCAAAGGCTATGAGGTCACAGAATG
TGAAGCGACTGTCGTTGCGTTATTTAGCAATGGTAAGGCGGTTGAAGCTATTCAATCGGG
GGAAAATGCAGTCGTTGTCTTGGATCGTACCGCTTTCTATGGAGAGTCGGGCGGTCAGGT
TGGTGATAGCGGTGTGATTGCTTCAGAAATTTGCAATTTTGAAGTCAATGATACGCAAAA
ATATGGTCAAGTCTTTGGGCATATTGGTCAATTAGCTTCAGGCACTTTATCAGTCGGCGA
TAAGGTGAAAGCAGAAGTGAATACGACACGTCGTCACGCTATTACCTTAAACCATAGTGC
AACTCACTTGTTACATTCGGCACTTCGTCAAGTGTTAGGTGATCACGTTGTACAAAAAGG
TTCTCTTGTGTCAGAAAATTCACTTCGTTTTGACTTTTCTCAAGGTGAAGCGATTTCAAA
AGCTGACTTAGAAGAGATTGAGCGTATTATTAATACGAAAATTCGTGAAAACATTGTAGT
TACAACTGAAGTAATGGATCTTGAATCAGCGAAGCAAAAAGGTGCGATGGCACTTTTCGG
TGAGAAATATGGAGATAGAGTTCGCGTTGTAGATATGACAGCAGCGTTTTCTGTAGAACT
TTGTGGTGGTACTCACGTTAAACAAACAGGTGAGATTGGCTTATTCAAAGTGGTATCTGA
AGGTGCGGTTGCCGCAGGTGTTCGCCGTATTGAAGCGGTGACAGGCGAAAATGCAATCGG
CTTATTACATCAGCAACAACAAATTCTTAACCAAAGTGCTGAGTTATTAAAAGCAGATAC
GGCAAGCCTTGTTGAGAAAATCCAGCAGCTACAAGAGAAAAGCAAGAAAGTAGAAAAAGA
GCTACAACAGCTCAAAGATAAACTTGCTGCTCAAGCTGGCGGAGAATTAGCAAAACAAGC
TCAACAAATCAACGGAGTTAATGTGGTTGTTCAACGTTTAGAAAACGTTGATGCAAAAGC
ATTAAGAACGATGGTCGATGACTTGAAAAATCAACTAGGTTCAGCGGTGATTGCCTTTGC
AACACAAACTGATGAAAAAGTTAATTTGATCGTAGGTGTAACAAAAGATCTTACAGACAA
AGTAAATGCAGGCGAACTTGTTGGGTTAATGGCTCAAGAAGTTGGCGGTAAAGGCGGTGG
TAGAGCTGATATGGCAATGGCAGGCGGTAGCCAACCAGAAAATATAACCCAAGCCCTCAA
TGTTGCGACGAATTGGATTCAAGCAAAACTCTAATTATAAGGGGCAAGTTAGAATGACTT
TGGCTTGCCCTGATTAAATCTAAAAGGAGAGATAGTTATGCTTATTCTAACCCGTAAGAT
TGGCGAAAGTTTATTGATCGGTGATGATGTAGAAATTACTGTCCTAAGTATTCGTGGTAG
TCAAGTTAAATTAGGGGTGAAAGCACCTAAGGAAATTTCGGTTCACCGTGAAGAAATTTA
TCAAAGAATCAAAGTGTTAGCAGATGAAAATCCCTCGGAATAAGGTAGATTGATATTTAC
TGAGGTTTTTATCTAACGCAATGTGAATTTGAGTCTGGAACCAAATGTCACAAACAGATA
AATTGAAACGCAGTGTTCAATTTTTTGAAAAAATTTGTGCAAAACAGACCGCTTACTTAA
GGTAGGCGGTTTACTTTATCTAAATATATTAAGGATTTTTCTATGAAAGTGATTATTCCT
GTCGCAGGTCTTGGTACTCGTATGCTTCCTGCAACCAAAGCAATCCCAAAAGAAATGCTA
ACCATTGCAGACAAACCGTTGATTCAATATATTGTAAATGAGTGTGTGGCTGCAGGAGTA
AGAGAAATTATGCTTGTCACTCATTCATCTAAAAACGCTATCGAAAACCACTTTGATACA
TCGTTTGAACTCGAAACAATGTTAGAAAAACGAGTGAAACGTCAGCTATTAGATGAAGTG
CGTTCGATTGTACCTAAAGATGTGACCTTGATGCACGTTCGTCAGGGGCAAGCGAAAGGA
TTAGGGCACGCGGTATTATGTGGTCGAGCTGTGGTAGGAAATGAGTCTTTTGCAGTGGTA
TTGCCTGATGTGTTATTGGCAGATTTTACTGCAGATCAAAAAACAGAAAACTTAGCAGCA
ATGATTCAACGTTTCAAAGAAACAGGCAAAAGCCAAATTATGGTTGCACCTGTGGCGAAA
GAAAATGTGAGTAACTATGGTATTGTAGATTGCCAAGGTGCAGAATTACAACCTGCAGGT
ACAGCGAAGATTGCTAACATCATTGAAAAACCAAGTATTGAAGAAGCTCCGTCTAATTTT
GCCGTTGTGGGACGTTATGTCTTCTCTGCAGAAATTTGGGATTTACTTGCCAAAACACCG
GTCGGTGTGGGTGATGAAATTCAATTAACCGATGCGATTGATATGTTGATTGAACAACAA
GAGGTGGATGCCTTTCATATGACAGGTAAAACCTTCGACTGTGGTGACAAATTAGGCTAT
ATGGAAGCCTTTGTAGAATACAGTTTGAACCACGATAAATTTGGCGGTGAATTTAAAGAT
TATTTGAAAAAATTAGCGAAGTCGCTGTAATTAAATTTATATAAAATGTAGGGACACACT
GCGTGTGTCCGTTCAAAATTTTTATTAATAATGGTTGGTGGACACACGCAGTGTGTCCCT
ACGCTAACAAGGAGCAAATGTGATCGTCAAAAAAATAGCACAAGCGGTAGGTTTTGGGCT
TTTTTGTGCTGGCTTGATTCTTTATGTTGCCCCTTGCTTAAACAAAAGCACTCAAACAGA
GATTATCAGCTTTCACGATGCGGTAAGAATTGCGTCGCCTGCGGTAGTCAATGTTTATAA
TCGGGCCTTTGATTCTACCCATTCTGATACAGGGGAGTTACAAGTAAACAATTTGGGATC
GGGCGTGATTATGACCTCAACGGGTTATATTTTAACGAATAAACACGTTATCCAAAATGC
AGATCAAATTTTAGTGGCACTGCAATCGGGGACGATTTCGAGTGCGACTTTGGTAGGGTC
TGACACCTTAACTGATCTTGCTGTTCTCAAAATTCAAGCAGAAAACTTGCCTACAATTCC
TCAAAATTCAAAACGCATGGCTAAAATCGGTGATGTGGTTTTAGCAATTGGCAATCCGTT
AAACTTAGGGCAGAGTATTACGCAAGGCATTATTAGTGCAACGGGGCGTAATGCATTATC
TGAAATGGGTCGGCAAAACTTTATTCAAACAGATGTTTCTATTAATAAGGGTAATTCAGG
CGGAGCTTTGGTAAATACGGCTGGTGAGTTGATTGGCATTAACACTTTAAGTTTAGGAAA
AAATAGTGATGAATTGGCAGAAGGATTGAATTTTGCGATTCCGATTTCCTTAGCAAATAA
GGTGATGGAAAAAATTATTCGTGACGGGCGTGTTATTCGAGGCTATTTTGGTGTTAATAG
CTCGTTGTACTATACGGCTAAACAGCTAGGAGTCGGTGAAAAAGGGATCTTAATTACTAC
AGTAGCTGAAGGTGGACCTGCGGATAAAGCAGGGATTTTAGCTGGTGATTTGATTTTACG
TTTAAATGATACAGAAGCCCAAACTCCAGCTCAAATGATGGAATTGATTGCAGAAATGAA
ACCAAATAGTAAGGTAAAGGTATTAATTTCTCGTCAAGGCATACAGAAAGAAGTTGAAGT
GGTTATTGGTGAATTTCCAGAGTTATAAAGGATAAATATGGGTATTGTAATTACAGTTGA
TGGGCCAAGTGGTGCAGGAAAAGGAACCTTGTGTCACGCCCTTGCAGAGAAATTAGGCTT
TGATTTTTTAGATTCAGGGGCAATTTACCGTATTTTAGCATTGGCTGCAGTAAAACAGGG
GATTGCTTTTGAGAGTGAAACGGCTCTTGCACAGCTTGGGCGAAATCTTAATGTGAAATT
TGTGCCTGAGAATAATGAAATTCAGGTCATTTTGGACGGTGAAAACGTTGGCGATCAAAT
TCGTACGGCACAAGCGGGTCAAAATGCGTCAAAAATTGCGGTTTATCCTCAAGTGCGTGA
GGCTTTGTTACAACGTCAGAGAGATTTTAGAAGTCCTAAAGGATTAATTGCCGATGGGCG
AGATATGGGAACGGTTGTCTTTCCAGAAGCTGAAATTAAGTTCTTTTTAGATGCAAGTGC
AGAAGAACGTACAAGAAGACGTGTAAAACAGTTGCAAGAAAAGGGATTTAATGCTAACTT
TGACGAGATTTTAGCCGAGATAAAAGAGCGTGATTTTCGGGACAGAAATCGCCCTGTTGC
ACCTCTTGTTCCAGCTAAAGATGCGATGATTTTAGATTCAACGCATTTATCCATTGAGGA
AGTTATTCAACAAGCGTTGGATTATATTGCTCAAAAATTGTAATTTTGTTTGCTTAACAA
AGGATTGTTAAGTTGTTATCCCTAACCCCATTTAGATGGATGCTAAATGGACGTTTTATT
TTATTTAAGAAGATTAATTATGACTGAATCTTTTGCTCAACTATTTGAAGAATCACTAAA
AGGTCAAGAAACCCGTTTAGGTTCTATTGTTAAAGGTACTGTAGTTGCAATTCAAAAAGG
CTATGTACTTGTAGATGCTGGTTTAAAATCAGAATCGGCGATCCCTGCTGAAGAGTTTTT
CAACGCACAAGGTGAATTAGAAGTTCAAGTTGGTGATGTTGTTGATGTTGCTCTTGATGC
AGTAGAAGACGGTTTCGGTGAGACCAAACTTTCTCGTGAAAAAGCGAAACGTAACGAGTC
TTGGGCTGCGTTAGAGAAAGCCTTCGAAGAACAAGCAACCGTTGTTGGTTTTGTAAACGG
TAAAGTAAAAGGTGGCTTCACTGTTGAGTTAAATGGTGTTCGTGCATTCTTACCAGGTTC
ATTAGTTGATACCCGTCCAGTTCGTGATTCTTTAAATCTTGAAGGTCAAACTTTAGAACT
TAAAGTAATCAAATTAGACCAAAAACGTAACAATGTTGTGGTATCTCGTCGTGCAGTAAT
CGAAACAACAAGCTCTGCTGATCGTGAAGAAGTATTAGCGAACTTAGTTGAAGGTTCTGA
AGTGAAAGGTACTGTGAAGAACTTAACTGACTACGGTGCATTCGTAGATTTAGGCGGTGT
TGATGGCTTATTACACATCACAGATATGGCGTGGAAACGTGTTAAACACCCAAGTGAAGT
TGTTGCAGTAGGTCAAGAAGTTACTGTTAAAGTACTTAAATTCGACAAAGAGAAAACGCG
TGTATCATTAGGCTTAAAACAATTAGGTCAAGATCCGTGGGAAGCTATTGCACAAAACCA
CCCAGTAAACAGCAAATTATCTGGCAAAGTAACTAACTTAACAGACTACGGCTGTTTCGT
TGAGATTTTAGATGGCGTTGAAGGTTTAGTTCACGTATCAGAAATGGACTGGACAAACAA
AAACATTCACCCATCTAAAGTGGTAAACGTAGGTGATGTGGTTGAAGTAATGGTACTTGA
AGTTGATGAAGAACGTCGTCGTATCTCATTAGGTTTAAAACAATGCAAACCTAATCCGTG
GGAACACTTCGCTGAAACTCACAACAAAAACGATAAAGTAAAAGGTAAAATCAAATCAAT
CACTGATTTCGGTATCTTTATCGGTTTAGAAGGTGGCATTGACGGTTTAGTTCACTTATC
TGACATTTCTTGGAATGTGACTGGCGAAGAAGCTGTTCGTAACTACAAAAAAGGTGACGA
AGTAGAAGCTGTTGTATTACAAGTTGATGCAGTGAAAGAGCGTATCTCTTTAGGTATCAA
ACAATTAGAATCTGATCCATTCACAAACTTCGTTGAAGGCACTAAAAAAGGTGCAATCGT
GAAAGGTAAAGCGGTTGAAATTGATACTAAAGGCGTTAAAGTTGAATTAGCAGACGGTGT
AGAAGGTTATGTTCGTGCAGCTGAAGCAACCCGTGATCGTGTAGAAGACATCACAACAGT
TATCTCTGTAGGTGACGAAATCGATGCGAAATACACAGGTGTTGATCGTAAAGCTCGCAT
TGTAAACCTTTCTATTCGTGCGAAAGACGAAGCTGAAGAATCAGCAGCACTTGCACAAGT
GAATAAGCAAGAAGAGGCTATTTCAAGTGCAATGGCTGAAGCATTCAAAGCAGCAAAAGG
CGAGTAATTTACTCTCTTCGTAAGCGGATATGTGAAAGCATATCCGCTTCACCTATCGCA
TAAGGAGAAAATATGACTAAATCGGAATTAATAGCAAATCTCGTAGCTCAATATCCCTCT
CTATCAGTTAAATCTGTTGATGAAAGTGTAAAAGAAATTTTAGAACAGATTATGGGGTCG
TTAGAACAAGGTGAACGCATTGAAGTAAGAGGCTTTGGCAGTTTTTCTCTACATTATCGT
CAGCCTCGTGTTGGACGTAATCCAAAAACAGGCGAAAGCGTTAAGTTAGATGCTAAGTAT
GTTCCGCACTTCAAAGCAGGTAAAGAACTGAAAGAACGTGTTGATTTAGCTTAATTCTCT
GAAAGCGACACTATGTGGGGTGTCGTTTTTTTATAAACTAATGTAATAATGGAGATACGC
AGATGAAATATATTTTGGGCATCATTATTGTGCTTGCTATCATTCTTGTTGCCGTGACTA
TTGGGGCAAATAACGATCAGCTTATTACATTCAACTACATCATCGCAAAAAGCGAATTAC
GTTTATCTAGCCTTGTTGCCATTTTGTTTGGATTTGGTTTAATTTTAGGTTGGTTAATCA
CGGGATTTTTCTATTTAAAAGTGAAATTACAAAATATTGCCTTAAATCGCCGTGTAAAAC
GCCAATCTCAACAAATTAGCGAACTTACTTTACCAAAGGCTGAATAATGCTTGAATTGTT
GTTCCTTTTGTTGCCTATTGCAGCCTTGTATGGCTGGTATATGGGGCAACGTAGTGCAAA
AAAGGATCAAGATGCAATTAATAACAAATTTTCCCGTGACTATGTCACGGGTTTGAACTT
TCTTTTATCTAATCAGCAGGAAAAGGCGGTTGATCTTTTCCTTTCTATGCTACAAAAGCA
GGAGTCTGAGAACCAGATTTCAACAGAATCACAATTTGAAGCCGAAATTACTCTAGGCAA
TTTATTCCGATCAAGAGGGGAGGTTGATAGAGCTTTGCGGATTCATCAAGGGATTGAAAA
CAGTCTTCACTATTCCTTTGAACAAAAATTACTAGCAAAACAACAACTTGCCAAAGATTT
TATGGCTGCAGGTTTTTATGATCGGGCAGAAAATTACTATATTACCTTGCTTGATGAACC
TGAGTTTGCAGTCAATTCATTAAGTCAGCTTGCTGTGATTTATCACAAAACACGAGAATG
GAAAAAAGCGATTAATGTCGCTGAAAAAAGGCTTAGAATAGAGCCTGAAATGGATAAAAT
CCCTTTATCTCACTATTATTGTGAATATGCACAAGCGGTCAGATCGGACGATGAAAAAGC
ATTTTTAACAGCATTACAAAAAGCCCTTTCTTACGTTCCTCACTGTGCAAGAGCCTCAAT
ACTCTTGGGGGATTTTTTCTTTGAAAAACAAGAAATGCGAACTGCATTACACCATTTTGA
AGCGGTATTAGAACAAGAACCGAACTACATCAGCGAAGTTTTACATAAAATTAAGCAATG
TTATATTGCGTTAAATGAACAAAATAATTTTGAGCTGTTCTTAATCAAAGCCAACCAAAT
TAAACACAACAGCAGTATTGATTTGGCTTTAGCTGAATTTATTGAACAAAAAGATGGCGT
AGAAGCCGCACAATCACGGCTTTATCAACAAGTTAGACAATTCCCAAGTTTAATGACTTT
CCATCGTTTTATTTACTATCAAGTAAATGAAGCGGAGGAGGGCAGAGGCAAAGAGAGTTT
AGTGCTATTACATAAAATGGTCGGTGATCGAATTAAACAGGGATTTCAATATCGCTGTAT
TCATTGCGGTTATCAAAGTTACCGCTTGTCTTGGCACTGCCCATCTTGTCGAACTTGGGA
AAGCATTAAACCGATGCAAAGTATTACAGAAGTGATTTAACATAGGAGAATTTAAATGGA
CAACAAAGTTATCGTCGCCCTTGACTATGAAACAGAAGCTGAAGCCCTCAATTTCGTTGA
TCAAGTCGATCCGTCCCTTTGTCGTTTAAAAGTTGGCAAAGAGATGTTTACCACATTGGG
TACACATTTTGTGAAACAGTTACAAGACCGCAAATTTGATGTCTTTTTAGATTTAAAATA
TCACGATATTCCTAACACCGTCGCAAGAGCGGTGCGTTCAGCGGCAGATTTGGGGGTGTG
GATGGTGGATTTACACGCCTGCGGCGGTTTACGAATGATGGAAACCGCAAAACAAATTTT
AGAGCCTTACGGCAAAGATGCACCATTATTGATTGGTGTGACTGTGCTAACCAGTATGGA
AGATTTAGATTTATTGCAAATCGGGATTAATGCGTCACCGATGGAACAAGTTATTCGTCT
TGCCCATTTGTGCCAACGTGCAGGGTTAGATGGTGTTGTTTGCTCTCCACAAGAAGTTGA
GGTATTAAGAACTCACTGTGGCAAAGATTTTAAACTCGTCACGCCAGGTATTCGTCCTGA
AGGGAGTGATTTTGGCGATCAGCGTCGTGTGATGACCCCAAAACAAGCGATTGAAATAGG
ATCAGACTATTTGGTAATCGGCCGTCCTATTACCCAAGCCACTGATCCTCTTGCAGTATT
AAAATCAATTAATCAATCTATCGCCTAATAAGCGGTTCATTTAGAAGGAAATTTTACAAA
TGACTTTAGTGTATTCCACAGAAGTAGGTCGAATTACACCAGAAAAACCGAAGGCTGAAC
GTCCAAAAGGTGATGGCATTGTGCGTATTCAACGCCAAACAAGCGGTCGTAAAGGGAAGG
GCGTTTGCGTAATTACAGGTGTTGATTTAGATGATCGTGGTTTAGTGGCACTAGCTTCTG
AACTTAAACGCAAAACAGGCTGTGGTGGTTCAGTTAAAGATGGTGTGATTGAAATCCAAG
GAGATAATCGAGATCAGCTTAAGCAAATGTTGGAGCAGAAGGGATATAAAGTTAAATGAC
AATGCTGAATTCAGAAATATTACGATATAATCGTCAGATTATATTGAAAAGCATTGATTT
TGATGGGCAAGAAAAGTTAAAAGCAAGCCGAGCCTTAATTGTTGGATTGGGTGGATTAGG
TTGTGCAGCGAGCCAGTATTTAGCAAGCAGTGGTATTGGATATTTAACCTTAGTTGATTT
TGATACGGTTTCACTTTCTAATTTACAACGACAGGTACTACATTCTGATGCAACTATCGG
CATGCCAAAAGTAGAATCGGCTAAAAAGCGTTTACATGAACTGAATCCCCATATTCAAAT
CGAAACCATTAATGCGTATTTAGAAGAAGATGAATGGGCTAAATTAATTCCCCAATTTGA
TGTAGTTTTGGATTGTACAGACAATGTGACAATCCGTAATACACTCAATAAAATTTGTTT
TAATGTAAAGAAACCGCTTGTATCAGGCTCAGCCCTTCGTTTTGAAGGGCAAGTGAGTGT
TTTTCTTTACCAAAAACAAGATCCCTGCTATCACTGCTTAAGTCAGTTGTTTGGAGAAAA
CACTCTTAGTTGCGTTGAAGCTGGGGTCATTGCTCCTATTGTCGGTATTATTGGCAGCTT
GCAAGCATTAGAAACAATTAAAGTTTTACTTAATATTGGTCAAATATTGTCTGGACGGCT
TTTAGTAATTGATGGTTTAAATTTTTCTATACGAGAAATGAAGCTGCTTAAACAGTCAAA
TTGTTCTATATGTAGTAAAGAATAAGGTTCAAGTCCAGCAGGAGGAGCCAAACGATTTCC
TCCTTTAGTTTTTTGCTTTTGGTCTTGTTTTATTTGTCTCCTTTTATAAAACAGTAATTC
ATACCTCCTAGAATTAGATCAAAAGAGTTGCCCCGTACAGGGGCTTTTTTTACCTAGCAA
AAATGGTGAATTAATTTTGCTAATAATTCTCTTGTGGGTTCAATAAATTTTGCATCTAAA
TATTCGTTAGGTTGGTGAGCCTGTTCAATGTTCCCAGGGCCTAAAATTAGTGTTGGGCAG
AGTTGTTGAATAAAAGGTGCTTCAGTGCAGTAATTAACTGCTTTACATTCTTCTCCTAAT
AATTTTTCAACCACCTTTACGATCTGGGCGGAATGTTCGCATTCATAGCCAGGAATACCC
GCATGTAAGGCTTTAACTTGAATGCGATCCCCCCAAGTCTCAATAAGAGGCGCAAGATAT
TGTCGCACTAAATCCTCTGCATCTTGGATGGCTAAATTAGGTAATGGTCGAACTTCTAGT
TGTAGCTCACAGCAAGCACAAATACGATTTAGGGCATCACCACCATGAATATTTCCGAAG
TTGAGGGTAGGATAAGAAACACAGAATAACTCATTATGGTATTTTTGTTTTAAGCTATTT
TTGAGTTGAAGTAAGTTACCCACCACCTCATACATAATTTCAATAGCATTAATTCCATTG
GCAGGATTACTGGAATGGCCAGATTTACCAATAACCTGAACCGTTTGAGCAAGATGGCCT
TTATGTGCTCGGATAGGTTTAAGAGAAGTAGGTTCTCCAATGATCGCACAATCTGGGCGA
ATATGTGCATGTTGTGAAAAGGTTCTTGCACCAAGCATCGTTGTTTCTTCATCCGCAGTA
GCTAAAATCCGTAATGGCTTTTTAAGTTTTGCTAAATCAATTTGATTGAGCACATCAACC
ACGAAAGCAAAAAAGCCCTTCATATCTGCAGTACCTAATCCATAGAATTTCCCTTCTTTT
TCTGTAAGCTGAAAAGGATTGAAATTCCAGAGCCCCTCATCATAAGGCACAGTATCTGTG
TGCCCAGCCAGTAATAAGCCACCATCTCCTTCGCCATAAGTTGCAAGTAAGTTATATTTT
TGATGAGAGCCGTTAATGGCGATGATTTCCGTTTTAAATCCTAAATCACTAAACCAATAA
GCCAATAACTCAATCAATGCTTTATTGGATATGTCATATTTTTCATTCAGGCTACTTATG
GTAGGAATTTGAATTAATTGGCGATAACGCTCAATAAAAGAGAGATGTGTTGTCATTTAT
TGATCCTTTCTTGAGAAGAGTATAGAAACACAGCTTGTTAGTATTTTAAGGAAAGTAAGT
ATAATCATATCAATATTTAACTCATCTTTTTCAAAAAAACGAAAAATTCCTGTTATTTTA
TCTTTAGTTTTGTGTAACTCTTGTTTTTTTTTTTTTTTTTTT
>H68 Scaffold6
TAACTCTTATTCTGTGGGTAACAATAATACGATTGAGAACGAAAATGTCTTTGCATTGGG
TAACAAGATTACCAATACAACCAGCAACTCGGTATTCTTGGGAACAAACTCAGGCTATGT
GGCAGCAGGTGCAACCACTGCGGGAGCGGGTGCTTTAGAATACCAAGTAATAGGTGGTGT
GTATAACGCTTATGCCGGCGGTAAAGCAACTGAAGTTGTAGGCGTGGTGAGCGTGGGTAA
TGTAGACAGTGATGGCAAAATGGAAACTCGTCGTATTCAAAACGTTGCACCTGGTTTAAT
CTCTGAGCAAAGTACCGATGCGATTAATGGTAGCCAGTTGTATAATGTTGCACATAGATT
GGGTGCGAAGTTAGAGAGAGAAGGGCGTCAACTTCGTGCGGGTATTGCTGCAACAACGGC
TATGAGCAATATTCCACAAGTGACTTTACCAGGTAAAAGCACATTGGGTGCTGGTATTGG
TACTTTCGAGGGACAAAATGCAGTTGCTGTTGGATTCTCAAGAATGTCTGATAATGGTCG
TGTGATTCTTAAAGTTTCTGCAGGTGCAACTTCGCAAGGCAAATACAATGCTGGTGCAGG
TATTGCATTACAGTGGTAAGATATTAAATATCTGAGTAAATATTAATAATAAAGGCTGCC
TTCAAGTGTATTGATGGCAGCCTTTGATTCTTTGTGTGATTTTTAATAGGATGGTGCTGG
TTAAGTCTGTTAGAGGTGTATTTTCTGTTCTTGCATAAGCTGACCTGCTCTTGCCATTTG
CACCAACGCATAGCCATTGTTGCTATAAACTTGGCTTTGGGGTTTTAATTTAATTTGATG
ACCGTTTTCATTAAATTGCCATAAAGTTTGGTTTTCATAGAGCAAACATTGATGTTGCTG
TAATTCCAAAGCGGTTTGTGGCGTGCCAAATTTTTCAAAAGTGGGTTTAGTGGTAGGTTT
GAATAAATTTTTGATAGGCATTCAAAAACATTTCAAAATCTTCTAATCCACAAAAGGCGA
TACTTTCTTCATCATAGAAACTAAAACCATTTTCTATGTCTTCCATTTGTTCAAAAGTCA
TATCCAAATTATTCGCTTTCACCACCATCACTTCTTCAATGTTGATATAAAGGCTATATT
CTTTACCTTCAAAAATCCATTCGTAGTTTTGATCTTTGGTTTGGCGACAATGCTCAATTT
CAGCAAAAATAGCGGTTAACTCTTTTGGATTTGGCACAATCTCGGTATTTAACCAACGAG
CAAATGCCTCGTGATCCATTGAACATTTGGCAATAACGCCGTGCATGGTATGTGTAAATT
GGTATTCCATCATTTTCTCCTTTCAAACAAGCGGTCGGATTCGTTTGGTTTTTTGCAAAA
TATTATAACGAAGTGACCGCTTGCAACTACAACTTAACCTTTCTTCAAAATCTCTTTTAA
AAATCTTGCCGTATGGGATTTCTTATCTTTTGCCACCTCTTCAGGCGTACCTTCGGCGAT
AATCTGTCCGCCGCCGCTACCGCCTTCAGGACCTAGATCGACAATCCAGTCTGCCGTTTT
GATCACATCTAAGTTATGCTCGATCACCACAATGGTATTTCCTTGATCACGCAAGCGGTG
CAATACGGTCAATAATTGTTTAATGTCGGCGAAGTGTAATCCTGTCGTTGGTTCATCAAG
AATATAGAGGGTTTTGCCCGTGTCACGTTTGGATAATTCCGCTGCCAGTTTCACCCGCTG
AGCTTCGCCACCTGACAGGGTGGTAGAAGATTGCCCTAAACGGATATAGGATAAGCCTAC
GTCTATTAAAGTTTGTAGCTTACGTGCAATCATCGGCACGGCATCAAAAAACTCACGAGC
TTCTTCCACAGTCATATCTAACACTTGATGAATGGTTTTGCCTTTATAGCGAATTTCAAG
GGTTTCACGGTTATAGCGTTTGCCTTTACAGTGGTCGCACGGCACATATACATCAGGTAA
GAAGTGCATTTCAACTTTGATCACCCCGTCACCTTGGCAGGCTTCACAACGTCCGCCACG
CACGTTAAAGCTGAAACGTCCGACAGTATAGCCCCTTGCTCTTGCTTCTTGTGTACCAGC
AAAGAGTTCACGAATCGGGGTAAATAAACCTGTATAAGTCGCAGGGTTTGAACGTGGCGT
ACGTCCAATCGGGCTTTGATTGATGTCGATCACTTTGTCGAAATAAGCCAATCCGTCAAT
GCTCTTATAAGGGGCGACATCGCTGTTTTCTGCACGGTTTAACGCATTTTGAGCAATCGG
GAATAAGGTATCGTTAATTAAGGTGGATTTGCCCGAACCCGATACCCCCGTAATACAAGT
AAACAGACCGATAGGAATAGCTAAATCGACTTCTTTCAAGTTATTACCGCTCGCCCCTTT
TAACACCAGCTGTTTGCTTTCATCTCGTGGGGTACGCTGTTTCGGGATCTCGATTTTTTC
CTTACCCGATAAGAATTTGCCCGTAATTGATGCTTCATTTTGCATAATTTCTTGAGCCGT
ACCTTGAGCAATAATCTGCCCACCGTGTACCCCTGCCCCTGGTCCAATATCGATAATATG
ATCCGCCGCCATAATCGCATCTTCATCGTGTTCAACCACAATCACGGTATTACCCAAATT
CCGAAGATGAATAAGCGTGTTTAGTAAACGTTCATTATCTCGTTGGTGCAAGCCAATAGA
CGGTTCATCAAGCACGTACATCACTCCCACTAACCCTGCACCGATTTGGCTGGCAAGGCG
AATACGTTGAGCTTCACCACCTGATAAGGTTTCTGCCGAACGAGAGAGTGAAAGGTAGTT
CAACCCAACATTGACAAGGAAAGACAAACGCTCACGGATCTCTTTGAGAATTTTTTCCGC
AATTTGTGCTTTCTGCCCAGACAGATGTAAGCCTTCAAAAAATTCTAAGGCTTCGCCGAT
ACTTTTTTCCGACACCATCGGCAAGTTGGTTTTCTCTAAAAAGACATAACGGGCTTCACG
ACGTAAACGAGAGCCTTCACAATCGGTACAAGTACGATTATTAATATATTTAGCCAGCTC
TTCACGCACTGCATTTGACTCGGTTTCCTTATACCGACGAGCCATATTATTCAGCACCCC
TTCAAAAGTGTGAACTCGCTTAACGCTATCACCCCGATCATTCACATAGACAAATTCAAT
TTCATCTTTTGAACCATTTAAAATGATATTTTGAATTTTCTTCGGTAACTGATTAAACGG
CATTTCAATATCAAAATCATAATGTTTCGCCACTGATTTCAACAAACCGAAATAGTAGAA
ACTACGGCGATCCCAGCCCTTAATCGCACCGCTTGCTAAGGACATATCAGGATTTTGCAC
CACTTTACGTTCATCAAAATATTGCTGAACTCCCAAACCATCACAAGTTGGGCAAGCCCC
AGCAGGATTATTAAACGAGAAAAGACGTGGCTCTAATTCCGTCAGCGAATAGCCACAATG
AGAGCAAGCAAAACTTGACGAAAACACTAACTCTTCCGCATTTGGATCGTCCATATCGGC
AATAATCGCCGTTGAGCCGGAGAGTTCCAATGCCGTTTCAAAGGACTCGGCTAAACGGGT
CGCAATATCGCTACGCACTTTAAAACGATCAATTACCACTTCAATCGTATGTTTTTTCTG
CAATTCAAGTTTTGGCGGATCGGACAGATCACAAATTTCCCCATCAATTCTGGCACGGAT
ATAGCCATTAGCGGTCAGATTTTCTAATAATTTTGCGTGTTCACCTTTACGATCTTTCAC
TACAGGGGAAAGCAACATCAAACGCTTACCTTCAGGTTCTTCCAGCACTCTATCCACCAT
TTGCGAAATCGTCTGAGCCGCTAACGGCACATCGTGATCAGGACAGCGAGGCTCTCCCAC
ACGAGCAAACAACAAACGCAAATAATCGTGGATTTCCGTCACCGTTCCCACCGTAGAACG
AGGATTGTGCGAGGTAGATTTCTGCTCAATTGAAATCGCAGGGGAAAGTCCTTCAATATG
ATCGACATCAGGCTTTTCCATCAAAGACAAGAACTGGCGAGCATAAGCGGATAAACTTTC
CACATAACGACGTTGCCCTTCAGCATAAAGAGTATCAAAAGCCAAAGACGATTTGCCTGA
CCCTGACAACCCTGTAATCACAATAAATTTATCTCTCGGAAGAACCAAATTCACGTTTTT
TAAATTGTGGGTTCTCGCCCCACGAATATCAATATGTTGCATAACTGCCTTCTAAACAAA
TGTAAAGCAAAAATTTCCGAATTTTCGATTATTATCGCATAAATTGATTAACTGTACAAA
ATATCAGTTTTAGTAGATGATTTTTTTTTTATTTTCAGGCAGAATATCACAAATTTTACC
AACACAATTTATTTAAGAGGATTTGATATGGCAGGTGTAAATAAAGTAATTATTGTCGGC
AATCTCGGTAATGACCCTGATATGCGTACAATGCCAAACGGCGATGCGGTTGCAACATTA
AGTGTAGCAACCAGTGAAAGTTGGAACGATAAAATGACAGGCGAACGCCGTGAGGTCACC
GAATGGCACCGTATCGTGTTCTTCCGCCGTCAAGCAGAAGTAGCAGGACAATACTTACGC
AAAGGTTCAAAAGTTTATGTAGAAGGCAAGCTCAAAACACGCAAATGGCAAGATCAAAAC
GGTCAAGATCGTTACACCACAGAAATTCAAGGCGATGTACTCCAAATGTTAGACAGCCGT
AGCAGTGGCGGTGATTTTGGCGGAAATCAAGGTGGTGGCTGGAACCAAGCACCTGCTCAA
ACCAACTACAATCAAGGCAGCTACAACGACAGCTATGCTCAAAATAACAACTTCAACGGA
GGCAACGCAACCAGACCGCAACCAGCCCAAAAACCTGCGGCTCAAGCAGAACCACCAATG
GATAATTTTGATGATGATATTCCATTCTAATCTTATATTAGAGATGAAAGCCCAGCAGTT
TGCTGGGTTTTTTATTATAGCTAGGACTGCTTTAATCCCCCTGAAAGCATTAAGATGATG
TTAACTAGGTTAGTTTATAATTGTAATTATGCATAAATTTAAAAATAGTTTTAGTTATAA
TTGAAACTTTTTCTATTTAAAGGTAAAGTGTCGAGTATAAATTAAGGAATTTGCTATGAA
GAAAGATTTAGTTTATCGCCAAAAATACCTTGAAACGGTGCGTCCGTTTATGGGAAAACG
TCTAATAAAAGTGTTCACTGGGCAGCGCCGTGTGGGGAAAAGTTATTTGCTGTTTCAGAT
TATGCAAGAGATTCAAACGGCGGATGAAAATGCTCACATTATTTATATCAACAAAGAAGA
CTTGGCATTTAGCCACATTACAACCGCTGAAAACCTAAATGATTTTGTGCAGGAGCAGAA
AAAGAGCGGTCAAAAAAATTACATTTTTATTGATGAAATTCAAGAAATTACAGGTTTTGA
GCAAGCGTTGCGTTCGCTTTTGTTAGATGATGAATTGGATTTGTATTGCACGGGCAGTAA
TGCTCATTTGCTTTCTCGGGATATCGCAGGCAGCCTGAGTGGGCGGGCCATTGAAATTAA
TGTCCACTCCCTTTCCTATTTTGAATTTCTTGAATTTATGAAACTGGACGATAGCGATAA
ATCAATGTCGCTGTTTTTGAAATACGGCGGTCTGCCTTATTTGAAAGACTTGCCCTTGCA
AGACAATATCGTATTTGAGTATTTACGCAATATTTATTCCACCATTGCGATTCGGGATAT
TGTGAACCGCTATGCGTTACGAAATGTGCAATTTTTAGAGCAACTTACGCAATTTTTAGC
AAGCAACATTGGTAATCTGTTTTCCGCCAAAAAAATCTCTGATTTTTTAAAATCGCAGAA
AATTACTACTTCAAGCACACAGGTGCAAAATTATGCGGAATACCTTGCCAATGCCTTTTT
GATCCACAAAGTGCCACGCTATGATATTGAAGGTAAACGGATTTTTGAGATTGGCGAAAA
ATACTATTTTGAAGATTTAGGTTTGCGAAACGCCCTGATTGGCTATCGAGTGCAAGACCG
TGGCAAATTGCTCGAAAACTGCATTTTTAATCATCTTCAAATCGCAGGTTACGATGTCAA
AATCGGTGGTTTAAATAGCCAAGAAATTGACTTCGTAGCAGAGAAAAATGGCGAACGCAT
TTATGTGCAAGCCACACTCACGATTAACGAAGAAAAAACGCTCGAACGAGAATTTGGCAA
CTTGCTCAAAATTCAAGACAACTACCCCAAATATGTGGTGACGATGGATGAATTTGAGGG
TAATACCTTTGAGGGAGTGCAGTGCTTGAGTTTGAGGGAGTTTTTGAAGGAGATTTTGGG
GCAAATGTGATTTGCCCCTACGATGAAATGTTTGTGTAATTGCTACATAAAAATCAATCC
AACCCCTTCTCCTTCAACCACTTCGCCAAATACGTCCCAGAAAGAAACTGGAAATCCGTT
TAAATATGCTTCACCACCCAGTCCAAATTGATCGATACGTTCTGCAATTTTTCCTTGATA
ACTTCCCGCTTGCACTAAGCCAGATAAGTCACCTTTGACATCAACTAGGAATACGGGAAC
GCCATCATTGCTAAAAGTTTCAGCAAGTTTTCGCAATGTAACAGTTTTCCCTGTTCCTGT
TGCCCCAGCGATTAAACCGTGGCGGTTTGCCATCTTGGCTGTTAAAGAAATGGGATTGCC
TGACTTGCTGTGTGCAATGGTGTAATTAATTTTTTCTCCTTATTTATATTTCTTGCCTTG
TGGTGTTCTTGTTTTGGCTTTTTGTGGCTTTGGCAATGCTAAAAGCACTTCACTATCGTA
TTGACTAACAGGGATAGCGTGTCCGATATATTCTTCAATTGCAGGTAGATTAACGGCATA
ACGTTCACAAGCAAAGCTGATAGATACGCCACTTTCCCCGGCACGTCCTGTTCTGCCTAT
ACGGTGAACATAATCCTCACGGTCGTCTGGTAAATCATAGTTAAAGACGTGTGTCACATC
TGGAATATGTAATCCTCGAGCGGCAACATCTGTTGCTACTAAAATATCTAATTCCCCTTG
CGTAAAACTATCTAATAATGCCAAACGTTTTTTCTGTGGTATATCGCCTGTTAGCAAGCC
AACTCGATGTCCGTCTGCACTAAGGTAGCTCCAAATTTCTTCGCATTTATGTTTAGTATT
GGCAAACACAATGCAACGATCAGGCCACTCTTCTTCCATTAATGTTAGAAGTAATGCCAT
TTTATCTTCATTAGAAGGGTAGAACAGTTCCTCTTTAATCCGATGCCCTGTGCGTTGTAG
TGGCTCAATTTCCACATATTCTGCATTGTGCATATCTTCAAATGCCAGTTCACGCACACG
ATGAGAGAGCGTTGCAGAGAACAACATTGTGAAACGCTCTTCGGGTTTCGGACATTTTCG
CATTAAATAGCGAATATCTTTGATAAAACCGAGATCGAACATTCGATCCGCTTCATCTAA
CACCACGACTTGAATTTTATCGAGATCAATAATGCCTTGTTTGACATAATCAATCACCCG
TCCTGTTGTGCCGATTAAAATATCAACTCCACGCTCAATCTCTTTTAGCTGTTTGTCGTA
GCCGTCACCACCATAGGCAAGAGCTAAACGCAGATCCGCATACTGCGTTAAAATTGATGC
ATCAGAGGCAATTTGTACCGCAAGTTCACGGGTTGGTGCAAGAATTAAAGCACGAGGTTG
ATTATGTTTGGTTGGAATATCGTGATTTAATAGATGATGAAAGGTCGCAACGAGGAATGC
AAGGGTTTTCCCTGTTCCTGTTTGGGCTTGCCCTGCAATATCTTGTCTGATCAGCGTATA
AGGTAACGTTTTCGCTTGAATGGGTGTACAAAATTCAAAGCCTTTGCTATCAAGAGCAGC
CAAGACACTGTCGTGAATCGGAAAATCAATAAAACGTTGTTCAGTAAGGTGTTTAGACAT
TATGTTCTCCTATAAGCAACAAGCGGTAAATTTTGAGCAGAACGTTGCAACATACAACAA
GTGCTATGCAAATAACGGCTGAATATTAAAACTTGGGCGTTGTTCAAGCTGCCAAAGATC
GTATTGGGATTGTAAACCAAGCCATAATTCTGGGCTAGTTTTTAATAATTGGCTTAATCT
AAGAGCCATTTCAGGTGAAATTGCGGCTTTGCCATTTAAAATACGAGAGAGCGTGACACG
AGTGACACCTAAACGTTTAGCCACTTCTGTGACATTATATCCTTCAATATATTCTCTTAA
AATAAGCCCTGGGTGAGCTGGATTGTACATTTTCATTGATAGCTCCTTAATGATAATCTT
GATAGTCCACGACTTCAGCGTGACCATTTTGAAATTTAAAAGTTAAACGCCAATTTCCAC
TTACCTTGATAGACCAATGCCCAGCTAAATTATCTTGTAATTGGTGTAAATTCCAGCTAG
GTGCATTCATATCTAAAGCACTTTTTGCTTGGTTTAGAGTGGCTAATTGAAAAGCAAGTT
TACTAGCGTGATTTGCTTGAATACCTGCGGTTGATCCTGTTTCAAAAAATAATTTCAATC
CTTTATGCTTAAATGAAATAATCATTTGACCTCCTGATTGTATCGCCAAACTATACAAAA
AAAGAGATAAGATGTAAAGCAATAAGATACATCACTCCCATAAATTCCCATTGTTCTCTT
ATTGAAAGGATTTATAATAAAAGCCTTATTTATTTCAAATCAGGAAAATTATGATGTCAG
CAAACACCATCAATCTTAAAAATCGCCATTTTTTACGTCTAATGGATTTCACCCCAAATG
AAATTCAATACCTGCTAGATTTATCTGCAAAATTAAAAGCAGACAAAAAAGCAGGTCGAG
AAGTCCCAACAATGCAAGGCAAAAATATCGCATTGATCTTTGAAAAAAGCTCAACTCGCA
CACGTTGTGCCTTTGAAGTGGCTGCTTTCGATCAAGGGGCGAATGTGAGCTATATTGGAC
CTAGCGGATCGCAGATTGGACATAAAGAGTCAATGAAAGATACTGCTCGTGTACTGGGTA
GAATGTATGACGGTATTCAATACCGTGGTTATGGACAAGTGTTAGTTCAAACATTAGCAG
ATTATTCAGGTGTACCTGTTTGGAACGGTTTAACCGATGAATTTCACCCAACTCAAATTC
TTGCCGATTTCCTTACGATGATCGAACATTCAAATAAGCCACTCAATCAAATTAAGCTCG
CTTACTTAGGTGATGCGCGTAACAATATGGGAAATTCCTTTGTTGAGGGCGCGGCATTAA
TGGGGGTAGATTTACGTTTAGTTGCTCCTAAGCAGTTCTTCCCTGAACAAACATTATTAG
ATGAAGTCGCAGAAATGGCTACGAAAACAGGAGCAAAAATCACCTGTACGGAAGATGTTG
CAGAAGGGGTTAAAGGTGTTGACTTCGTCTATACGGACGTTTGGGTATCAATGGGTGAAC
CAGAATCCACTTGGGAAGCTCGTATCAATTTAATGAAGCCTTATCAAGTGAATGCTGAAT
TGATGAAATTAACGGGCAATCCAAATGTAAAATTCTTACATTGTCTACCCGCTTTCCACG
ATGACCAAACCCTTGTAGGTAAAGAAATTGCAGAAAAATATGGAATGAACGGATTAGAAG
TAACGGATGAAGTATTTGAATCCGAAGCCTCTATTGTTTTTGATGAAGCAGAAAATCGTA
TGCATACGATTAAAGCGGTGATGGTGGCGACATTGGCAGGGTAGAGTAGGTGCGGGATTT
ACTTGCATCTTTCCCCCCATCCGCCCTTCGGGCACCTTCCCCCGCAAGCGGGGGAAGAAT
TTATGGCTGTGCAAACGAATAACATCATTTACCCTCTAACAAAAGGGTGTTTTAATGCTA
ACGCATGCATGGTTTCGTGTAAAAGGGTAGAAATTCCTTGATTTTCTGGGGTAAGCTTGT
CAGAAAATTTCAAGGCATTCAGTCTTAGTTTTAGTTTGCTTCTTGATATTTTTATTACAA
TCATCAGAAAAAACTGCTATCTAAAGTCAAAAAAACTGCGTAGAATATGGATAGATCAAT
TACGCAAACGATTACTTATAGGAGGAACCAATGTTAAGACGTGATATGAATATCGCAGAT
TATGATCCAGAATTATGGCAAGCTATTCAAGGCGAAAATCGTCGTCAAGAAGAGCATATT
GAACTTATTGCTTCTGAAAACTATGCAAGTCCTCGTGTGATGGAAGCTCAGGGTTCACAA
TTTACCAACAAATACGCAGAAGGTTATCCTGGTAAACGTTATTATGGCGGCTGTGAATAT
GCAGATATTGTAGAGCAGTTAGCGATTGAACGTGCGAAAGAGTTATTCGGTGCAGATTAT
GCCAACGTACAACCGCATTCAGGCTCTCAGGCAAATGCGGCAGTTTATGGTGCATTATTG
ATGCCAGGTGATACTATTTTAGGTATGAGCCTTGCACATGGCGGACACTTAACTCACGGT
GCTTCAGTTAGTTTCTCAGGAAAAGTGTATCACGCGGAACAATACGGTATCACTGCTGAA
GGGGTTATTGACTATGATGCACTACGTAAACAGGCTCACGAAGTTAAACCAAAAATGATT
GTAGGTGGCTTCTCTGCTTATTCTCAAATTGTTGATTGGGCGAAAATGCGTGAAATTGCA
GATGAAGTCGGCGCTTATTTATTCGTCGATATGGCTCACGTTGCAGGTTTAATTGCAGCA
GGTGTTTATCCAAGCCCACTCCCTCACGCACACGTTGTAACAACGACAACACATAAAACT
CTTGCAGGTCCTCGTGGTGGTTTAATTCTTTCCAATGCGAAAGATGAAGAAATCTATAAA
AAACTACAAAATGCGGTATTCCCTCGTGAACAAGGTGGCCCATTAGTTCACATTATTGCT
GCAAAAGCAGTTTGCTTTAAAGAAGCATTAGAGCCTGAGTATAAGGTTTATCAGCAACAA
GTGGTGAAAAATGCAAAAGCCATGGTGGAAGTATTTAAACAACGTGGCTATAACGTTGTT
TCAAATGGTACAGAAAACCACTTATTCCTTGTTGATTTAGTGAGCCACGGTTTAACGGGT
AAAGCGGCAGATGCAGCTTTAGGTAAAGCAAATATTACTGTTAATAAAAATGCAGTACCG
AACGATCCACAAAAACCATTCATTACTTCTGGTATTCGTGTTGGTACTCCATCTGTAACT
CGTCGTGGTTTTAAAGAGGCTGAAGTACGGGAACTTGCAGGTTGGATGTGCGATGTATTA
GATAACATCGGTAAGGATAACGAAGCTGCGGTAATTGAAGCGACTAAAGTGAAAGTTTTG
GATATTTGTAAACGTCTACCTGTTTATCCATAAAATTAACAAAGAGATTTGTTGTGTTAT
CCTCTTGTCATTATTTGTTTTAGTTACAATATTGACAAGGGGATAATTTATTTGAGGATA
ACATATTGAATCCTTTAAATTTTATTATGAAAAACCATATCCTAACCATCAGTCAGCTCA
ATTACTCCGTTAAACAGATGCTTGAAGTCGAATTTGGCAGTGTTTGGCTTATCGGCGAGA
TTTCAAACTTTTCGCAACCTGTTTCTGGGCATTGGTATTTAACCCTGAAAGACGAACAAG
CGCAGGTGCGTTGTGCAATGTTTCGTATGAAAAATATGCGAGTGAATTTCCGTCCGCAAA
ATGGAATGCAAGTATTGGTGAGAGCGAATGTTAGCCTGTATGAGCCACGAGGTGATTATC
AAGTTATTATTGAAACGATGCAATCTGCTGGCGATGGCTTGTTACAACAGCAATTTGAAC
AGCTTAAAATGAAATTGGCTGGGTTAGGGTTATTTGCTCAAGAACATAAAAAGTCTATTC
CTACGTTCGTTAAACGTGTTGGCATTGTAACTTCATCAAGTGGTGCGGCGTTGCAAGATA
TTTTGCATATTTTACAACGTCGCGACCCAACTCTTGAAGTTGTGATTTATCCGACCTTAG
TGCAAGGCAAAGAAGCGACAGCTGATATTGTGCAGATGATCGAGCTGGCGAACCGCCGTC
AGGAATGTGATGTGCTGATTGTTGGGCGTGGCGGTGGCTCACTGGAAGATTTATGGTGCT
TTAATGAAGAAGCGGTCGCTTGGGCGATTTATCATTCTCAGATCCCGATTATCAGTGCCG
TTGGACACGAAACCGATGTAACTATTGCAGATTTTGTGGCAGATTTGCGTGCGCCAACGC
CATCGGCTGCGGCAGAGTTGGTCAGCCGTGATCAACAAGAGTTGTTACGACAGTTACAAC
ATCACTCTGATAAAGTGAATTTAGCTTTTGATCGCTTATGGAGTGAAAAATTAGCCCGAT
TTGACCGCTTGCAACTGCGTTTACAGGCTCAACACCCACAGCGTCAATTACAGCAACGCC
TCCAACAGCTTTCGCACTTAGAAAAACAGCTGAAACAGCAGATGGAACAGCTATTGTTGC
GTAAACAACAGCGTTGGAAAAATACACTACAACGAATGGAACGAAATCCGCTTCCTTACC
GTATTTCAGCCCAAATACAACATTTGCACAAGCTAGAGCAACGTTTAAGCTATGCCATTG
AGAAGAATATCAACCAACGTCGCCTGCAATTTCAAACTCTTTGCACTCAGTTAGACGGCT
TAAGCCCACTTTCTATTTTGGCAAGGGGTTATTCTGTGACACAAAACCAACAGGGCAAAG
CACTGCTATCCACTCAGGATATTTCAATCGGTGAAACGATAGTCACTCGTTTAGCACAGG
GAAAGGTGGTAAGTCAGGTGGTAGAGGTTCGATAGAATGTATCAAGGGGAATGCAACTCC
CCTTGAGATTAATCTACAATTTCAACTTCAACATTACCACTTAGCCCTCGAAGTTGCGTG
CCTTTTCTTGCACGTTCGCCACGATAATGTTCAATATCTGTTGGTTTTAGCGTAATTTTA
CGTTTACCTGAAACGAAAACCAGCGAACTTGTTGGGTTGATTATAAGTAATCGAGAAAGT
AGCTCTGCTCGTTCTTTCGCAGCTTGTGCAGAAATGTTGATGATCTTATTTCCCTTGCCT
TTAGATAACTCAGGCAATTCAGAAACTGGGAAGACTAACACTCGCCCTGTATTGCTCATT
GCCACTAACAGATTTTCTTCACCCTCTTTTAACAACTGCGGTGGTAGCACTTTTGCATTT
TCCGTTAAGGAAATAACCGCTTTCCCTGCCTTGTTGCGAGAAACCAGATCTTCAAATTGG
CAAATAAACCCGTAGCCCGAATCCGAAGCCATTAGTACCTTACGACTTTCCTCAGCCATT
AGTACATATTGCACCGTTGCCCCATCAGGTAAACTGATTTTGCCCGTAATAGGTTCACCT
TGCGAACGAGCAGAAGGCAGGCTAAGAGGATCAAGAGCATAGCTACGCCCTGTGCTGTCA
ATAAAAACAACTGGCTGATTGCTCTTACCATAAGCGTGGGCAAGGTAGCTATCGCCAGCT
TTGTAACTTAGGTTCTGCACATCAATATCGTGTCCTTTAGCACAACGTACCCAGCCTTTT
TCGGAAAGAATTACCGTCACAGGCTCTGTTGGCGTTAAATCGCTTTCTGAAATCGCTTTC
GCTTCAGCACGCTCCACAAGTGGTGAACGGCGAGGGCTGGCAAAGACCTTGGCATCGGCT
TCAATCTCTTTCTTAATCAAGTTATTTAAACGACGCTCTGAACCTAAGATCCCTTGCAAA
TGTTCTCGTTCTTCTTCAAGTTTCTGCTGTTCTGCTTTTAACTCGTGTTCTTCCAGTTTT
GCCAAATGGCGTAACCGTAAGTTTAGAATAGCTTCGGCTTGCTCATCGCTTAATTGAAAA
CGTGCAATTAATTCAGCTTTGGGATTATCTTCATTGCGAATAATCTCAATCACTTCATCA
ATATTAAGGAAGGCAATCATCAAGCCCTCTAAAATATGTAAACGGCTGATGATTTTATCC
AAGCGGAAATTTAAACGACGTGTGACCGTTGTTCTACGGAATGCTAACCACTCAGTAAGA
ATGGTCAGCAAATTTTTCACCGCAGGTTTACCATCAAGCCCGATCATATTCATATTGATA
CGGTAGCTTTTTTCAAGATCAGTGGTAGCAAACAGATGATCCATTAAGCCATCATAATCA
ATACGGTTAGAACGTGGTTCTAGCACAATGCGGATAGGGTTTTCGTGATCAGACTCATCT
CGAATATCATCAACCATCGGCAATTTTTTATTTCGCATTTGTGTTGCGATCTGTTCAATT
ACTTTAGATGGCGAGGCTTGGTGAGGTAAGGCATTGATAACAATATTATTCTCTTCTCGT
TTCCATACCGCTCGCATTTTAATAGAGCCTCTACCATGCTCATAAATCTTTGCAATTTCT
GAGCGAGGCGTAATAATTTCAGCTTCTGTTGGGTAATCAGGGCCTTGAACCACGTCCAAA
ATATCGCTAAGACTAGCGGTTGGATTATCCAATAATTTTACTGAAGCTGCCGCTAACTCG
TTAATATTATGAGGCGGAATATCTGTCGCCATACCGACAGCAATACCTGTTGTGCCATTT
AATAAAATGTGAGGCAAACGGGCTGGCAGATATTTAGGCTCTTCTAATGAACCATCAAAG
TTTGGCTGATAATCAACGGTACCCTGCCCTAATTCTCCTAATAGAATTTCAGCCATTTTG
GAGAGTTTTGATTCGGTATAACGCATTGCAGCAAAGGATTTAGGATCGTCTGGTGCCCCC
CAGTTTCCTTGTCCATCAATTAATGGATAGCGATAAGAGAACGGCTGTGCCATCAAAACC
ATTGCTTTATAACAGGCACTATCACCGTGCGGGTGAAATTTACCTAGCACATCACCGACA
GTGCGTGCAGATTTTTTATATTTTGCTGCAGCATTTAAGCCAAGCTCAGACATCGCATAA
ATAATACGACGTTGCACAGGTTTTAGACCGTCGCCAATAAAAGGCAAAGCACGATCCATA
ATGACATACATTGAGTAATTGAGATAAGCGTCTTCCGTAAAACGCTTAATCGGCATTTGT
TCAACGCCTTCGTAATTGATTTCAGTGGTCATTGGAATATAAATACTATTGAAAAATAAA
AGAGCTTATCTTGACAATTCTCTCTTATTTGTAGAGAACTGTCTACTTAATTAGTAAAGT
GTTGCACATGCGAGATGTTCAAGCTATTTTTGATAAAGAAGAGATATTCTCAACCAAAGC
TCGTCGAACACAATTAAAGAAAAATATAAAACAAAAATCAATAGAAGATTATATTGATTC
AAATACAGAAAAAGTAGAAGAAAATGTCACCACTTCAGAATCTACAGATATTGATGAAGT
AAAAAAGAATGAATCTTCTGTATCTTCTACGGAAGTAGTTGAAAATACAACTTTGGTGTC
AGATGTTGCTGCTCAGAGTAGTAGTGTTATTTCTAATTTAGCTTATCTCGGTGGAGGGAT
TTTAGGTGTTGGAGCGGTTGTAGCAGCAATAAGTCAAGGTGGAAAAGAAAATGCTTCTCA
GAATTTGGGATAGGGTCACTGGCGGTAATGACATCATTTTTGCTCAGTTGACTACTCATT
TAGAATTGTCCGAAAAACACTTTGGTATTATTTGATGAGAAGTAAGGGGGAGACTGGATT
AGAAAGCAGTCACCCCCTTTGATTTTTATTAAATTAGGAGCATTTTTATATAAACTTAAC
CATCGCCCTGACCACAGCTTCTGGTTTTTCTGCGTGAACCCAATGGTCTGCACCGCTAAC
AATAAAGGATTTTGCTTGTGGGAATTGAGCTAAGATGGTTTGGGTGTCTTTTTCTTGTAA
GTAATCCGATAACGCTCCTTTGATAAAGAGAGTAGGTTTATCCACAAAAACATTTTGCCA
ATCCATTAGATTGGGGTAGTTTTGTTTTAAACCCGATAGATTAAATTTAAAGAATTCTGG
GCTTTGTGGATCGAATGATTTCAGCATAAATTGTTGTATGCCTTCATCTTGAATACCTTT
TGCAATTGCTGTTTTGGCCTCTTGGCGGTTAGCTGGTTTGGTAGCTTTAACCGCAAAAAG
TCCTGCAAAAATGTCGTCGTGGCGGTTGAGGTGATAAGCAACGGGGGCAATGTCAATGAT
GATTAGTTTTGCCACAAGCTCAGGGGCGATGTTGGCTAACATCATTGCTGTTTTTCCTCC
CATTGAATGCCCAACGAGAATAACATTGTTAAGTTGTAAGTGGTTGAGTAGATCTCGCAG
ATCTTCTGCCATTAAGGTATAGTTCATTTCATCACTGTGGAAAGATTGCCCGTGATTGCG
TAAGTCGATGCGGAGTAGATTAAACTGTTCCGCAAAGGCTCTGGCAATCACGCCTAAGTT
ATTCATATCACCAAATAAACCGTGAATAAAGACCATTGTTTGTGGTGATGAAGTCGCTGG
GTTGGTTGCTGTTTGAAATTGGTGATGAAGAAACATTTTTTCCGCCATAATTTAATTAAA
ATTTATTCAATTATCGTGTTTAGATCCTGTTAAAAAGATCGGAAATGCGTATAATGCCTA
GAATTTTCCAGTAATCAAGTTATTTAGGGGACAAGATGAAAACAATCGAAGTTGATGATG
AATTATACCACTATATTGCAAGCAGAACTCAGGCTATTGGGGAAAGTGCGTCAGATATTT
TACGTCGTTTACTCCGTTTACCAGCATCTCCCCAACCTTTTGTACTTGTGCAAGAGAATA
TGATCAATGAATTGAAAGATCTTGCAAAGCTGCCTAAGCAAAAGAAACAACTCCATCAAC
AAGATAAGGTGATTAAGCAAGTTGAATTTGTGTTGGCTTCGAGCCTTTTTAACAATGAAA
CAAAAGGCGTAAATCGCTTTTTATACTTGTTGTCTGCCTTGTATAAAGCAGATCCTGAGA
GCTTTTCTCATGCGACGGAAAATGTGCAGGGCAGTGAGCGAATTTATTTTGCTCGTGATG
AACAAACTATTCTTGCGACGGGTTCGAGTGTTAAAGCGAAGCAAATTCCAGAGTCGCCAT
TTTGGGTGATTACGAATAATAATACGGAACGAAAAGGGATTATTTTGTGTGCATTAATGA
ATGCAATGGAATTACCTGAAGAGTTAGTTGCTCGTATTAAAGCTCAATTCAATTAATCTA
TGTCAAGGGTAGTATTTCCGACATTCCTCACAATATATTGGGCAGAAAAACAGGCTCAAG
ATATTGCTATTGTTTGGGATAGAGGAAATGCTACCTTGTTTTCTTACTTACCCCGTCAAA
TTTCGTGGCAACAGTTGCAACTGTTGATTGAACAAGCGGTGAGATTGCTTGAGCAGTTAG
CATTGCCGAATAGCTTGGTGGCTTATTCAGGTTCTCACCGTTTAATCGGTTTGCTCTGTT
ATTGTGCTGTGTTGGCAAGTGGCAGAAAGATCTTAACGCTTAATCCTGCAATGAGCGAGA
GCCAACGCCAACAGATATTGCAACAAAACCAAGTATCTATTTTGCTGACCGATCAGGATT
TTTATTCTCTAGATAGGGGGGTTCAGTTATCTAGAAATCAAGACAATGGCTTATTTTCTT
TCGATAAACCAGCCACTTTTACCCTTACGTCAGGTTCATCAGGCAATCCCAAAGCGGTAG
TGCATTCTATTGCTCAACATCTTGCCAATGCAATCAGTGTCTGTGATTTTGTTCAATTTG
ATCGCCATTGTTCTTGGTTGTTAAGTTTGCCTCTTTTTCACGTTTCGGGGCAGGGGATTG
TTTGGCGTTGGTTATCGCAAGGGGCAATCCTTTATCTGACGGAAGATAAAGCGGAATTTT
GGCAAATGTTATCGCAAGTCAGCCACGCTTCTTTAGTACCAACACAATTACAGCGTTATT
TAGCTTGGCTTGGCGATAAGTTAGTATCACAGCATATTTTATTAGGTGGCTCGGCAATTC
CTGCAGAGTTAATTCAACAAGCTCAACAGCATCAGATCACAACTTATGCAGGCTATGGAA
TGACAGAAATGGCATCGACCATTTGTGCTGTTAAAAATGAGAGTGATAATGTTGGCAAGC
CGTTAGCAAATCGAGAAGTTACCCTTGTAGAAGGGGAAATTTGGGTAAAAGGGCAGAGCC
TTGCATTAGGCTATTGGCAACAAGGCAACATTGTTGCTTTACACAATGCTCAAGGTTGGT
TTGCGACAAAAGATAAAGGGCGTTGGAATGATGGCAAATTGGAAGTGCTAGGGCGATTAG
ATAATATGTTTATTTCGGGGGGGGAAAATATTCAGCCCGAAGAAGTGGAAAAGGTGCTAC
AAAAATATCCGCTTGTAAAACAAGTTTTTGTGGTGCCAGTTGCCGATCAAGAATTTGGTG
AACGCCCTGTGGCATTAGTGGCTTTTAGCGAACCTTTTACGATACAAGCGGTCAATTTGT
TGCAATCTTTTGCAATGCAACGATTAGAAAAATTCAAACAGCCGATTGCCTATTTCCCTT
TGGAAGATGAGATAGGGCAATCAAATGGCATTAAAATGTCTAGAACCCATTTAAAAGCGT
ATATCGCCAATAAGTTGAGAGAGAAAAATGTGTAAAAAATCATTTTGGCTTGCGTTATGT
TTATCTTTTTTCACGGCGACGGTTCACTCTGCGGTGGAAGATTTTGTGTCTGCGGAAGAT
TTGAAAACGCAGTTAGAAGCAATAAAAACCAATCCTTCTGAACAAGTAACAGAAGCGCTC
AAAAACATTGAAGAAGCCTTGTTATTCATTGAGAAAACCAAAAATCAAAACAGTGAATTA
GAGGCGTTGGAAAAAAAACTTACTAATGCAACTGCAACTTTAGATACTTATAAGAAAAAT
ATCGACAAATTAACTAAGGAGTTAAACAGTGAAGTTGAAATTTCCAGCAAACTTAGTAAT
GAAGAGTTAGAAAAACGCTTAGAGAACACTCGTCAAGAGTTGAATAATATTCAATTAACT
TTGAATGAAACAAACTCTAGTGCGGTCACTTATCGTACAGCTTCAGAACAAACACGAAAA
CAGATCGCCGAAAATAATCAACAAGCGGATAAATTAACACGTTTAAAACACAATAACCAA
GCGAGTAAATCGCTGATTGATAAATACAATGCTGAATTAAAATACCTAGAGGCAAGCAAT
AAATATAATCAATTTTTAGCCCAAAACATTGATCTGTTGATTTCGCTGGAAGAGGCGAAA
CGTAATGAATTGACGTTAAAACAGCAATTGTTACAGAAACAGCAGGCGACGTTACAGGAG
GTCTTAAACGCCAAGCGTTTAAAAGAGTTTGAAGCTCAAGCAAAACAGGCGGAAGAGCTA
AAAGCCAATAATAAAGTTGAAAATCCGATTATTCACGATGAGCTTTCATTGAACACCGAT
TTAAGTCAATTTTTGGTTGAACAGACACAAAAAACCAATACGTTGTCACGGGATAGCTTG
CGTGCTAAAAATGTACTGGACAGTTTGATACAAACCCAGCGAAACATTGAAGGGCAGATC
AGTGCGTTGCAGGGGACATTAGTTTTATCTCGCATTATCAATCAGCAAAAACAATCTTTG
CCAACCGACAGCTTGATTAAAGGGCTTTCTAAAGATATTGCGAAATTACGGGTAGAGATT
TTCGATTTATCTCAAAAACGTGATGAACTCTATAACCTAAATAGCGTTATCGAAAAATTA
GAAGCAACCCATAAAACCTTATTTGATGACGCAGAACGCAAGACTTTAACGGACATTTTA
AAAGAGCGTGAAAAGATTTTGGTGGATCTGATTAAAACGCTCAATATACAGCTTAATTTG
TCTAATGAAATTGAGCAAACACAGAAGCAGATTATTACGATTAGTGACACCCTGCAAAAT
CAGCTACAACAGCAAAGTTTCTGGGTTCAAAGTAATAACCCGATTGATTTAACTTGGTTA
GAAACCTTTCCAAAACAAGTAATTGCTGAGATTTCAACATTAACGCACTATCTTGGCTTT
GAAAATTTGGGGCAGAATTTGCCTTCAACCCTTACTTTTATTGCGATTTTGTTATCCCTT
TATGGCTTGATTATTTGGAAAAAAACAGACATAAAACACCGCTTGGCAACCATTGGTAGC
CATATTAATACCCTAAAAAATGATAGCCATTGGCATACGCCAGAAGCGATGTTTTGGACG
ATAGTATTAGCCCTACCAAGCGGTTTGATGTTTTTGACCCTTGCAACTGTGGCACTTTAC
CTGTTCGTGCCTGATCCGTTATTAGCTTCAACGTGGGTGACAGAGGCTTTTGGCTATTGG
TTGTTTTTTGCTACCGTTTTATCGCTATTACGCCCAAATGGGTTAGCCTATCGCCATTTC
GGTATGCCACAGGCAAGTAATGAAATTTTCCAACGCATTATTAAGCAGTCTGTGTGGATT
GTGGTATTGCTCTTAGTTTCTTCGATTTTCTCTCAAATTGAGGTGATCGGGTTTACTAAT
GATGTGATCGGTCAAGTCGTGACGATAGTTGCTTTAGCTTTGTGTACTTTTGTTGTACGC
CCTCTGTTAGATCGGGGTATTCAAGAGTATGAAAATGCTAAAACAGAAGATGGTAAAAAA
CGCAGTGTCAGCCTGTTTAAACTCTTGCGTTTTGTGCTGTTTATCGTACCGCTTACCTTG
ATTGTACTGATTGTGTTAGGTTATTACTACACGGCGGTTTATTTAATTGATCACATTATT
ACGACTTATTTGGTCGCATTAGTTTGGGTATTTGGACGCTACTTTGCTTATCGTTCTCTA
ACCATTTCTTCACGTCGAATGGCGTACCGTCGTTTACAGAAAAAACGGGAAAAAATCAGA
GAACAGAATTTAGAACGTTTAGAGCAGGGTGCCAAAGAGGAAGTTAAAGAGAAACCAGAG
GAAATCATCAAGATTTCAACGGTTAATGAGCAGATTTTCCGTTTAGCTGATTTAATCGGT
TGGGTGATTTTGTTTGTATCACTTTATGCGATTTGGTCAGATTTAATCAGTATTGCTTAT
TACCTCAATAACGTGATTTTATGGGAAAACGTTGAAACTACCTCTAAAGGCACTGTGGTA
GAGTCCGTCACCTTATTGAATATTTTACGTTCAATACTTTATATTACCGTCACCTATGTG
TTAGTGAAAAACTTGAAAGGGATTTTAGAAGTGACCTTCTTCTCACGGATTAAACTATCC
AAAGGAACACCACATACGATCACTGCGGTAATGACCTATCTGATGGTCACGTTCGGTAGT
ATTTCTGCCTTTACCTCACTTGGTATTTCGTGGAGCAAAATCCAGTGGATTTTCACCGCA
TTATCTGTGGGTCTTGGTTTCGGGGTGCGTGAAATTTTTGGTAGTTTTGTATCAGGTACC
ATTTTATTATTTGAACGCCCAATTCGCGTTGGTGATAAAGTAACGGTTGGCAATTTTACA
GGGGTGATCAGCCGTATTCGCCTACGTTCAACAACTTTGATTGATGATGATAACAAAGAA
GTGGTACTACCAAACCAAGCCTTTGTGACAGATAGATTTATTAACTGGACCTTTAATAAC
ACCATCACACGCTTGCAGTTTATTTTGAAAATCAGCACCGAAGCGGATTTATCACTGGTT
CGTCGTTTGCTAAACCAAGCTGCAAGCGAAGCGCCAAAAGTAATGGACGAACCAAGCCCA
AGCATTAATTTGCAAAGTTTTGGTGATGGTTGGATCGAACACGAATTTACCGTATTTGTA
CTGGAATTAGACGATCGTGCCGCAACACGCAATTTCCTCTATCAGCGGATCACAGAACTC
TTTAACCAACACCAAATTAAAATGACCTTCAATCAAATGGAAGTGCATTTAAAAAATGGT
ATAAATAGCGACATCAAATGATTTGTAGGGGCAAATCATATTTGCCCCAAACAATTTTTG
GAATATCAGATTTGTAGGGTGGGGTTTTAGCCCACCATTTTAAAACCTATTGATTTTATA
CCCAACAATAAAAATAAGGAAAACAAATGGCAGGCAACAGCATTGGACAACTTTTTAAAG
TCACCACATTCGGAGAATCGCACGGCATTGCATTAGGTTGCATTGTAGATGGCGTTCCCC
CTAATATGGAACTCAGCGAAGCCGATTTACAACCCGATTTAGATCGCCGTAAACCTGGTA
CTTCTCGCTATACCACACCCCGTCGAGAAGATGATGAAGTCCAAATCTTATCGGGCGTAT
TTGAAGGCAAAACCACAGGTACAAGTATCGGCTTAATCATCAAAAATGGCGATCAACGTT
CCAAAGATTACGGCGATATAATGGACAAATTCCGCCCAGGACACGCCGATTATACCTACC
AACAAAAATACGGTATTCGTGATTACCGTGGTGGCGGACGATCTTCTGCCAGAGAAACCG
CAATGCGTGTAGCGGCAGGGGCAATAGCGAAAAAATATTTAAAAGAGCAGTTTGGCGTAG
AAATTCGAGGCTACTTATCACAAATAGGCTCAGTCAAAATCGACCCACAAACTGTTGCAA
ATATCGAACAGATTGATTGGCAACAAGTTAATAGTAACCCGTTTTTCTGCCCAGATCCTG
TGGCAGTGGAACAATTTGACGAATTAATCCGAGAGCTGAAAAAAGAGGGTAACTCTATTG
GGGCAAAATTAACCGTGATTGCAGAAAATGTCCCAGTTGGTTTAGGTGAACCCGTATTTG
ACCGCTTGGACGCAGATCTAGCTCACGCCTTAATGTCGATCAATGCAGTTAAAGGCGTTG
AAATTGGCGATGGCTTTGCAGCCGTTGAACAAAAGGGTAGTGAACATCGTGACGAAATGA
CCCCAGAAGGTTTCTGCTCAAACCACTCAGGTGGCATTTTAGGTGGAATTAGCTCAGGTC
AGCCAATCATCGCTCATATTGCCCTAAAACCTACTTCAAGTATTACCGTACCTGGAAAAA
GTGTGAATGTACATAATGAACCCGTCGAAGTAGTCACCAAAGGGCGACACGACCCTTGCG
TTGGTATCCGTGCTGTGCCGATTGCAGAAGCAATGATGGCAATTGTGGTGTTAGATCATC
TATTGCGATTTAAGGCACAGTGTCGTTAATTGTTAATTAAGAACGCCATTTGGCGTTCTT
AATATAGGACACGAAGCGTCGTGTCCTATATCTCCACAATCCCCTTTAATAAACAGCCCT
CATAAATGCCTAATTTAATTGCAATAGAAGGAATGAGAGGGCTGTCCCAATCGTATTGGC
TGGTGACAATATCAATTCGTAGTTTATTAAGAAGCAAGTTTTGCTGTAGTTTGGTTTGCA
GTTGTTCAAAAAGTGGTTTTTTAATGCGTAATAGCGATGAGTTCAACATAATTTTTTCCG
TAGAAAATATGTTGATTAGGTTCATCAGCATATAAGCAAGGTTGTCGGTAAGATGCGATA
AAATCTGCATTGCTTGAGGGTTTTCGGCTTCTACTTGTTCGCAGAAGTAGTTGATTTTAT
CTTCAAGGCAAGTGTGTTGGTGGTCAAAATAGCGGTCGATCAAGTTGGCTAGTGCAGGGA
AAGTCACTTGATTGGTGAGTTGATAACGTTCGATTTCTGTCTGTTGTTCAGCAATTTCAT
CACTAAGTGGGCTGAATTTTGGCATTATCATTTTATCAACATTCATTCGTTTATGTTCGT
CTTGATGAAGTAATGCCCCTTTGAGTAATACACTTAAATTCACTTGATCATCAAGCTGTA
AGAAAATAACGTTATCATTGGCAATTAAACTTCCTAAGGTTGCTTCCGCTAGAAGCCAGA
GTTGAAAATGTTCGTTGAGTAAAATCGGTTGATTAAAGTGACGATGCAATGTTTCAACCA
GAGGGCAGGAGAGAGGCTGTTGCCCTAATTGCGTGATAATTGTTTTTGTGCGGTCAATTT
TCCCCACTACGCTGATAGAAATGGCAAGTAAAGCTTCGTTGGTAAGCGGTGTGTTGAGGG
AAAAAGTTTGTATACAGTGCAGGATATGCTGATCTAAGCTAAGATATTCGTCGGAAGTCA
GGCTATAATGTTGTTGGTAAATGAGCGTGCCACTGAGATCGCAAAGTGCAATAGAGAGTT
TTTGTGGTGCAAGGGTTAAGCAGAGATAACGCCAGTGGAACGGGGAGATAGAAAGCCCCA
CTGCAGGTCTGCCCCTAGACGGCAAATTTTGTGAGGTTCTCTCTAAAATCAGTTTATGGT
CAATAAGTATTTTCGTCAGCACTGTCATTGATGCAGGGGCAAATCCTGATAATTTCGCTA
AGTCAGTACGAGAAATCAGCTCAAATTGTTCAACTAAACGGTAAACCGTGCCGAGATGTT
GATATTTATAATCCGAAGAGGTGATTTTCATAGCTATAATCCTTACAATCTTTTTACTCC
CTAAGTCGTTACTTTATTGTGCTATTTTTATAATGTGTCTGGCAAATTGTTTCCTTCAAT
TATGAGAGTGATGTCACAAAATTATTTTATTTTTTAAAATAAATGGTGGAAAATTACGCT
AACTCGTGGAAAGTATTAGAAAAAATGAATAAATATATAGAATATCAGTGGGTTGATGAT
AATCCTAGTTTGGCTCAGATGTGTCTGCAGGTTGCAGAACAATCGGTGATTGCATTAGAT
ACTGAGTTTGTTCGTACTCGAACTTATTATCCGAAGTTGGGGTTAATTCAGCTTTTTGAT
GGTAAGCAGGTGTATTTGATTGATCCGTTAAGTATTACGGATTTTTCCCCTTTTACGGCG
TTGTTAGCAAATGAAAATGTGCTTAAGGTGCTTCACGCTTGTGGTGAAGATTTGGAGGTT
TTTCAACACTATTTCAAACAGTTACCGCAACCAATGTTAGATACACAGGTAATGGCTGGG
TTTGTAGGTTTAGGTATTTCAATTGGCTTTGCCAAACTTGCGTTGCATTATCTTGAGGTT
GAATTGGATAAAGGGGCTTCCCGTACAGACTGGTTGAGCCATCCTTTGAGTGAGATACAA
CTTCAATATGCCTGTGCAGATGTGTGGTATTTGTTGCCGATTTATCACAAATTGGCGGAA
GATTTGGCAAAAACACCGTGGCAAACTGCTGTCGTAGAGGAGTGTGCAACCTTGTTAGCT
AAACGGCAGATCGTAGAAGATCCGAATAAAGCCTATAAGGAGATCAGTAATGCGTGGCAA
CTTAACCAACAAGAGCTGGCAATTTTGCAGATATTAGCTAAGTGGCGGATAGAAGAAGCA
GAAAAACGTGATTTGGCATTAAATTTTATTATTAAAGAGCAGAGTTTGTTACAAATTGCT
AAATTACAACCGAAACATACTTCAATATTGTTGGAATTTATGCACCCAAATGAAGTGCGT
ATTCACGGTAAGAAAATTTTGTGGTTAGTCGAGCAGGGTAAGCAAATTTTGCCAGAGAAC
TATCCGCCTGTTATTCGTCGTTTGGTTGATGAGGCTGGCTACAAAACTACTTTCAAACGC
TTGCAAAAGCGTCTTACAGAAGTTTGTCCTGAAAATTTGGCGATTGAGTTGTTGGCGAGT
AAGCGTCAATTAAATCAGTTGTTTAAATGGTATAGAAATGGGCAAGATAGGCAAAAGTTA
CCTGAGTTATTGTGTGGGTGGAGAGAGCAATTCGGTAACAAATTATTGCCAGAAATTGAT
CTAAGTAAATAAAAACATAGAGAAATGTTTTGTGATGTAAAGTTGCTATATTTTTACTAA
ATGAAGGAGTACCATGAGTCGTAGTATCTTAGGTAAGTGTACATCCAAAATCATTTAAAA
CAAGCGGATACTTTGATTTGCAAGTTGGCGATGTAATTTTAGTTCCTGCTGACGATAAGT
AATCTTAGATAAGGATATTTTCCTTTAAAATCAAATTGCTACAAGTGTTAAAATGAAAAT
ATCCTTATAAATCAATTGGTTATATCCTATTCTGTTCGCATAACGTATATTATGTTAAAT
AACAAATTTAAGCGGATAAATTTAAGACTTTTCTTTCTTTTTTCTCTTCCCTTTTTTACT
GAGATCAATTTATTTTCAAGTGTAAAAGGCGTATCATAGGCACGCAGTCACGTTTACCCA
AAACGTGTTAATTTTTTCTTATCACATAGGTGTTTCGACAATGTCAAAAAATATTCTTAT
TCTTAACTGTGGTAGCTCATCTTTAAAATTCGCTATCCTTGATCCTGTTTCTGGTGATGA
AAAATTATCAGGTTTAGCTGAAAACTTTAATTTAGTTGACGCTCGTATTAAATGGAAATT
AAATGGTGAGAAAGGTGCAGCAGATTTAGGTGCAGGTGCGGCTCACAGTGAAGCACTTAA
CTATATCGTGAAAAACATTTTAAGTGCAGAATTAAAAGACAGCATTGGTGCTATCGGTCA
CCGTATCGTTCACGGTGGTGAAAAATATACTTCATCTATCGTTATTACAGATGAAGTGGT
TGCAGGTATCAAAGAAGCTGCAGCATTTGCACCACTTCACAACCCTGCTCACTTAATCGG
TATTGAAGAAGCATTCAAAGCATTCCCTGAATTAAAAGAGAAAAACGTTGCGGTATTTGA
TACAGCATTCCACCAAACAATGCCTGAACACGCTTATCTCTATGCTCTTCCATACTCTTT
ATATAAAGAACACGGCGTACGTCGCTATGGTTTCCACGGTACAAGCCACTATTATGTGAG
CCGTGAAGTCGCTAAAGTTGTGGGTGTTGAACCGTCAAAAGTGAACGTGATTACTTGTCA
CTTAGGTAACGGTGCTTCAGTTGCTGCAATCCGTAATGGTGAATGTATTGATACTTCAAT
GGGTTTCACTCCATTAGAAGGTTTAGTAATGGGTACTCGTTCAGGTGACTTAGACCCTGC
AATCATTTTCTTTATGCACAATACGTTAGGTATGTCTGTAAAAGAAATTGAAGAAACATT
AGTGAAAAAATCTGGCTTATTAGGTTTAACGGAAGTGACAAGCGACTGCCGTTATGCAGA
AGATAACTACGCAACTCACGCAGATGCAAAACGTGCAATGGACGGTTTCTGCTACCGTTT
AGCGAAATACATCGGTGCTTATATGGCTGTTTTAGGTGACGATCACTTAGATGCAATCGT
ATTTACTGGTGGTATCGGTGAAAACGCAGGCCTAGTGCGTGAATTAACCTTAAATTACTT
AAAACTGTTCGGTATTAAAGTTGATAGCGAGAAAAATACGGCAGCACGTTTTGGTAAATC
AGGCGAAATTACTGCTGCTGATTCTGCATTCCGTGCATTCGTTATCCCAACAAACGAAGA
ACTTGTTATTGCACAAGATACAGCGCGCTTAGCGTTATAATATCTAAAACCTGCCAGATG
GCAGGTTTTTTACTTTTTACATCACAAAAGCGGTGAGATTTTGCAAAATATTTGACTACT
CTACCCGCTTGTAACAAGGAAAAAACAATGTCCAGAACAATTATTTTAATTCCAATCAGT
ACCGGCGTTGGTTTAACCAGTGTAAGTCTTGGTTTAGTCCATTCTCTTGAACAAAAAGGG
GCAAAAGTTGGTTTCTTAAAACCTATCGCACAACCTATTAGTGGTGAAGATACCCTTGAC
CGTTCAACCACTATTATCCGCCTTTCACAAAGTACCGAAACAGGTACGCCATTTATGCTA
AGTGAAGCGGAAACATTAATTGCAAAAAACCAAACCGATGTATTACTTGAAAAAGTGGTT
GAGCGTCATCAAAAACTCGCTAAAACAAGCGATATTATTGTGATTGAAGGCTTAATCCCA
ACACGGAAAAATTCTTATGCAAACAGCATTAACTATGAAATTGCACAAGCATTAGACGCT
GAAATCGTGTTAGTTGCAGCGCCAGCGGCAGACAAACCAGCTCAGCTTAAAGAGCGTATT
GATGCGGCAGCTTCTTTATTTGGTGGTCGCCACAACCCTAACCTACTCGGTGTGGTTATT
AACAAATTTAATGCCCCTGTTGATGAGTCAGGTCGTACACGCCCAGATTTAACCGAAATC
TTCGACTCGTTCCAACACAGCAGCAATAACATTCTTGAAATGGAAAACCTGTTCAAAGCT
GGTCCAATCAAATTACTAGCTTGTATTTCGTGGAAATCAGATTTAATTGCAACCCGTGCA
ATCGATCTTGTAAAACACCTAGGTGCGGCAATTATTAATGAAGGTGAAGTACATAAACGC
CGTATTCGTAGTGTAACATTCTGTGCAAGAAGCCTACCACATATGGTTGATCACTTTAAA
GCGGGCAGTTTATTAGTTGCTTCTGCAGATCGTCCTGATGTTATCGTTGCAGCATCTTTA
GCAGCAATGAATGGCGTGGAAATCGGTGCGTTACTCTTAACGGGTGGCTACAAAATTGAT
ACTCAAATTGCCAAACTTTGCCAACAAGCCTTTGAAACTGGCTTACCAATTTTCCGTATT
GAAGGCAACACTTGGCAAACTGCATTAAGCCTACAAAGCCTCAGCCTTGAAGTACCAGTT
GATGATAAAGAGCGTATTGATGCGATTAAACAATATGTCTCAGAACAATTTGATGCAGAC
TTTATTGAAGGTATTTCTAAAGGTGCAGTTCGCGCTCGTCGCCTCTCCCCTGCTGCATTC
CGTTATCAATTAACCGAACTTGCGCGTGAAGCGAAAAAACGCATTGTGTTACCAGAAGGT
GATGAGCCTCGTACCGTTAAAGCGGCTGCACTCTGTGCGGAACGTGGCATTGCAGAATGT
GTACTTTTAGCGCCACCTGCTGATGTTCAACGTGTTGCTGAAGCTCAAGGGGTTACTTTA
GGCAAAGGCATTACCATTATTGACCCAGCTGAAGTGCGTGAAAACTATGTAGCTCGTTTA
GTCGAATTGCGTAAAAACAAAGGTATGACTGAGGTTGTTGCTCGTGAACAGCTGTTAGAT
ACTGTTGTACTCGGTACAATGATGTTAGAAGCAAACGAAGTAGATGGCTTAGTTTCAGGT
GCAGTTCACACGACTGCAAATACAATCCGTCCACCAATGCAAATTATCAAAACAGCACCA
GGTAACTCTATTATTTCATCTGTGTTCTTTATGTTATTACCAGATCAAGTACTTGTTTAC
GGTGACTGTGCGGTAAACCCAGATCCAACACCTGAACAATTAGCCGAAATCGCTATCCAA
TCGGCTGAATCGGCAAAATCATTCGGTATCGATCCTCGTGTTGCAATGATTTCTTACTCA
ACAGGAACTTCTGGTGCTGGTGCAGACGTAGAAAAAGTAGCTGAAGCAACTCGTATTGCG
AAAGAAAAACGCCCAGACCTTATTATTGACGGTCCATTACAATACGATGCGGCAATTATG
GAAGATGTGGCTCGCTCTAAAGCGCCTAACTCCCCTGTTGCAGGTAAAGCGACCGTATTC
GTCTTCCCAGACTTGAACACAGGTAACACAACTTATAAAGCGGTTCAACGCTCTGCGGAT
CTCGTGTCTATCGGTCCAATGCTACAAGGTATGCGTAAACCTGTGAATGACTTATCTCGT
GGTGCTTTGGTTGATGATATTGTTTATACCATTGCATTAACAGCAATTCAGGCGACTCAG
TAAAAAATAAACTGCTAGTTCAAAGACTGAATCCAGTTGCTACTGGACTCAGTCCGTTTA
AATACGTCAGTTATACAGCCCAATATATTATTCTTTAGGATATGTTAGAATAATTCTTTT
GCCTCTTGAAGCAATGATTCTGGTATTGAAAGTCCCAGTTGTCTTGCTGTTTTTTGATTA
ATGGATAATTCCATTTTACTTACAGACTGGGTTGCGATATTACCTGCTTTTTCACCTCTG
AGGATTTTTGCTGCAACTTTACCTGTTTCTGCACCAATATCATATTGATTCACTGCGTAA
GCAGCTAGAGCTCCTCTTTTTACAGTGTCTTTATCCGCAGCAATAACAGGAATTTTTGCT
TCAAGTGCTGCTTTGTGTAATGCTTCATAGGCAGATACTACAGCATTATCTTCTGTAATA
TAAATAGCTTGCACCTTTCCACTTAAACTACGAGCAGCTGTGCCAATATCTGCACTACGC
TGCACAGCTACAGGCATAATCTCAATATTAGAACCTCTTATTGCATTCCTTAATTCTTCT
AACACAACAGCTGAATTTACCTCTCCTGCACTGTAAACATATCCGAGAGCTTTAATATTT
GGTACTAGTTTTTGGATTAGTGCCAATTGTGGTTCAATTGGTTTATGATCTGAAATGCCC
GTTACATTTGTTTTACTTGGTTCCCAAGATTTGATCAGCTTGGCAGCTACAGGATCTGTT
ACACCTGAAAATACAATAGGAATTGAACGTGTTGCTGCAACAACAGGTTGAGCACTTGGT
GTCGAAATAGGAATAATAATATCTGTTTTATCACCTACAAATTTACGTGCAATTTGAGCT
GCAGTTGATGTACTACCTTGAGCAGATTGGAAATTAATACTAATATTTTTTCCATCAACA
AAGCCTTCTCTAGCGAGTTCTTCAATAACACCCTGTCGAATAGTATCTAATGCAGGATGC
TCTACAATTGCAGTAATTGCAACATTATGGATTTTATCTTGTGCAGATGCATTAAATGCG
AAAGCAGCAAGTGCAGAAAAAAGAATTGTTTTTCTCAATTTCATATGAATTTCCTTAATT
TAACTTGATGTATTAATGTACTATTAAAGTAGTGCGGAGAAGGATATAAAAATTAATATA
CTATTGCAAGAAAATTTTAATCGAAATAAGGAAATAATATAATAAACGTTTGTTTTTTAA
ACTAGACAGAAGGGGGAATGCACTACTTCCCCCTCAGATAACTCATTTAACCAACTTTAA
ATGAGATGATTTTTTCTTAGTAACTTTTTTGAGTGACTGCGCTCTATTTACTCTATCTAA
ATATGTGTCTTCTTGATAGAAAGCTTCTTCTTGAAACATTACACCGTCACCATTTTCCTG
TGCATAAATAGCCTCGACAGCACCGAATGGAATATAAACTCCACGAGCAATTCCCTGAAA
TCTTGCATTGAAACTAATTGCTTCATCAGTAACAACATATTGTCCTATAGAGCGGGGAGA
AATATTTAAGATAATTTTACCATCACGCACAAATTCTTGAGGAACATCTGTATCTACGTA
CTCCGAATTTATTAATAAATATGGGGTATTTTCATTATCTAAAATCCAATTATAATAGGC
TTGGTATAAATAAGGTCTTAAAGGTTTCATATCAGTCTTTATCATCCATTAAATTTTTGG
GTGTACTACCTCCAATAGATTGCACAAAGCTATCTCGTTTAAAAACTCTATTCATATATG
CTTTAACCGCTTTTGAGCCTGCCCCATTAAATTCTACACCTAGAGTATTCATTCTCCACA
ATAAAGGGGCTACATAGCAATCAACTAGACTAAAATCTTCACTCAAAAAATAATCAGAAT
CTGAAAATACTGGACCTAATGCTAATACTTCTTCGCGTAGCTGATTTAATGCTCTTTGAG
CTTCAGCTGTAGTTGGATCACGTTCAATAAAATCAATTAAAGAGAACCAATCATTTTGAA
TACGATGTATATTTAAACGACATTGAGCTCTCAGTATAGGATAAACAGGCATTAATGGCG
GGTGAGGAAATCGTTCATCAAGATATTCCATAATGATTCGTGCATTTGATAATATGAGAT
CACGATCAACCAACACTGGCACAGTACCTCTAGGATTGACTTCAATTAAATCTTCCGAAA
TTGTGCCTGGTAAAATATTTTCAATTTCATAAGCAACGCCTTTTTCAGCTAAAACGATAC
GCACTTGATGACTATAAATATCTGTTTTAGTAGAAAAAAGCGTCGGAACAGAACGTTTAT
TTGCACTCATCATTTATTTCTCCCAATATTTAAATTTTCTCAATATTCGATCTTCCGATT
TTAGCATAGATTATCTGTTAAATAACAGTGCTATTTTTCTTATCCAATATCCTTTACTTA
GGATTGATTTAGAGCAACTTCTTGAAAATTTTTATATAAACCTTTTGACGATAGAGTATA
AAACGTCTAGCATAACAGGAATCTTTTATCAAAATAGAGGAACTATAGATGGAAAATAGC
AAAAAACAATCATTTCAAGATATGCTAGATTATGTGCATCTTTATCGTTTAAAAAATAAA
TTATTACGTGAAACAGCAGATAATGATCGCAAAATCCGTGATAATCAAAAGCGTATTTTA
TTACTTGATAATCTAAATCAGTACATTACTGACAATATGTCTATCCAAGACATACGTGTA
ATCATAGGTAACATGAGAGATGACTATGAAAACCGAGTTGATGATTATGCTATCCGTAAT
GCTGAACTTTCTAAAGAGCGTCGAGAAATTAGACGTAAAATGGCTGAACATTCTAGTAAA
AAGTAAATGAACAGAACGGTAAGTCGCCAAACTTACCGTTTTTCATATCCTACTGTTCAA
TCCACATCACAAAATCTGCAACAGTATGAAATGAACCAAACACAAGAATAATGTCTTGTT
CGCTCGCTGTTTCAAAAAGAACTTGGCTTGCTTCAATAACATTTTCATAGGCAACGGCTT
TGGCGTTTGGTAAGGCAGTAAGTAATTTATTTTTTACCTCTGCACCACTCTGCCTACGAT
AACCTTGTAGCCCAGCACAATGCCATTCGTCAATCAACTCTTCCAAAGGCTCAACGATAC
CCGATAAATCTTTATCAACCAATGCACTAAACACTGCATATATTTTGCGGTTTGGTTGAA
TCCATTCTGCAAGACGATCCGCTAAATAACGTGCTGCGTGGGGATTATGTCCAACGTCAA
TAATCACCTGTGCAAGCGGTCTATTTTGTGAAAAAGTTGCAAAATCTTGTTCGCCTAATA
ATTGAAAACGCGCTGTCATCTGTGCCTCTGCAACCGCTTGAACAAGAATTTCATCACTGA
GTTCAAAAGGTAACTGGGTTAAAACCGCCAAAGCTGTGGCACAGTTTGGCTGTGGAATTT
TAGGCAGTGGAACAGTTAAAGATTTGGTTTTCGATTGCCACTGCAAGCGGTCAGATTCGA
CGGAAAATTTCCAATCTATATCTCGTCTAAAAACGTGACATTGCAACTCTTTTGCATGGT
CTAAGATACTTTGGGGGCAATCAGACTCGCCGATAACTACAGGAATATTTGGGCGGAAAA
TCCCTGCTTTTTCACGACCTATCGCTTCACGGTTATCGCCTAAAAACTCAACGTGGTCAA
TATCAATTGAAGTGATTACCGCAAAATCGGGATCGACAATGTTTGTGGCATCTAAACGCC
CACCTAATCCTACTTCCAAAATCGCGACATCAACCTTTGCCTTACGGAACAGATCTAACG
CTGCTAAAGTACCGAACTCAAAATAGGTTAAAGAGGCTGATTTGTGCTGTTCAATATAGT
CAAAAGTTGCAATTAAATCAGCATTTCCGACCTCTTGTCCTTGAATACGCACACGTTCGT
TATAGTGAATTAAGTGTGGTGATGAATAAACTCCGACCTTTAGACCTGCCTTTAATAACG
CAATTTCTAGCAATTTGCAGGTTGAACCTTTGCCGTTTGTACCTGCAACGGTAATCACAT
AAGGGGCTGGCTTGAGTAAATCCAATTCTTCCGCGACTTTTCGGATACGTTCCAAGCCCA
TATCAATCGGTTTGAAATGGCTTTTTTCTAAATAGGAAAGCCACGTTTCCAATGAATCCG
TGGCTTTTGGTGAAATTAATGTGTTCATTACACTTCTTCTGCAATAAGTTCGCCCGTTTT
AAATGGGGTTGGCTGATGGGTAATTTTCGCAAGCAAACGAGCAAGGGTATCACGCATCTC
TTTGCGGTGTACGATCATATCAATCGCCCCTTTTTCCATTAAGAACTCACTACGTTGGAA
GCCTTCAGGCAATTTCTCACGCACAGTTTGTTCAATCACACGCGGACCTGCAAAACCGAT
CAAGGCTTTAGGCTCTGCAATATTAATATCGCCTAACATTGCCAAACTTGCCGATACGCC
ACCTAAGGTTGGGTCTGTTAAAACAGAGATAAACGGCACGCCTTTTTCTTTCATTTTTGC
CAACACCGCACTGGTTTTTGCCATTTGCATTAATGAAAATAATGCTTCCTGCATACGAGC
CCCGCCTGACGCAGAGAAACAGATAAACGGAATATTCTCGCTTAATGCTTTTTCTGCCGC
ACGAACAAATTTTGCTCCAGCGACAGATCCCATTGAACCGCCCATAAACTCAAAGTTAAA
GGAAGCAACAACCACAGGCATATCATACAACTTGCCATACATTACGATGAAAGAGTCTTT
TTCACCCGTTTGTTTTTGAGCCGCACTTAAACGATCTTTATATTTTTTCAGATCTTTAAA
CTTCAACACATCTTGTGGTTCAAGCTCTGCCGCTAATTCTTCAGCAGTATCTTGGTCTAA
AAGGGATAATAAACGTGTACGCGCATCAATACGCATATGATGATCGCATTTTGGGCAAAC
TTGCATATTGCGTTTAAGTTCTTCACTATAAAGAACCTGTTCACAGCTTGTACATTTTGT
CCAAACGCCTTCTGGAATTTTTGATTTACCACTTGATGATGAGGACGTTTTTCCTAAAAT
TTTTTCAATCCAGCTCATTGTTACACCTTAATTGTGTTGAGAAAATTGGGCGTATTAAAG
CATAAAATTATATAAAAATACATATGTAAAATAGCCCTAGATGTTTTATTGTGGATCAAT
TAAGTCAACTAATTTCATAATGACTTCGTCAATTAGATAATCCTCTGCTTTAGTCGCATA
CTTAGCTTGACGTTCTTTTAAATCTAAGGCTCTTACTTGATGACATAAAATAACCCCTGT
TACCTTACCTGATGCTGTACTACTACCATCAAGCACAACGGTTACATTCTGCGAACGAGC
CGCATTGCCACCCGTAGATATTGGGCAACAAATTGCTGTGCCTAATGCTTGATTCAATAA
TTCGTCTGATACCACAATGAAATAATGGGGAAAGCGAAGCTCGTGACCTTTCGTTGGATC
TGGATCAACATACCAAATCTCTCCTTTTTCGGAACACGCATTACCATACTTCTTTCCCAG
TGGGTTGAGATTGGGTAAATTCTGCCACTGTTGTGTTCAACTCCGCAATTTCTTGACTAT
CAATACCTGCTAACAATTCTGCAACTGTCTTACGACCTCGTGCTTGACGCTTAATAGGGG
TGAGTATGACACTTTCTCCCTTTGTTTCCAAATTGACTTTATGACCAATTTGCCACCCCA
TTTGTTGCAATATTGCCATTGGTACAGTCAAGACAGCGGCTCCACCTTGTTGTCTTAATG
TCGCTTGCATAACTACCTCTCTCAGTGTTACTTTGTGCAACATTATAGAGCAATTTATCT
CACATTCAAGTGATGATTGTGTGCTAATTTATTTCTGCTTGTTCAAACTGTAAAAAGAAT
ATCGTAGCTTGGAATATTTACATTTTTATTCTATTCGCAAATAATTTACTAAAAATCACC
GCTTGCCCCTTGCCAAAAGGTATAAATCCTCGTATAAATCCACCTATTTGCAAACACATA
TTAAAAGGAAAACTATGTCAATGTTTAACCACATTCAAGCAGCACCAGCAGACCCTATTT
TAGGTTTAGGCGAAGCATTTAAAGCAGAAACTCGCCCTGAGAAAATCAACTTAGGGATCG
GGGTTTATAAAGATGCGAAAGGACAAACGCCTATCGTTAAAGCGGTAAAAGAAGCAGAAA
CGCGTTTACTGGCTAAAGAGAATACCAAAAATTACCTAACGATTGACGGTATTGCTGATT
TCAATGCACAAACCCAAGAGTTATTATTCGGGGCAGGTGCGGAAGTAATTACCTCTGGAC
GTGCTAAAACGGCACAAAGCCTTGGCGGTACTGGTGCGTTACGCATTGCGGCAGAATTTG
TTAAACGCCAAACCAATACGCAAAACGTATGGATTTCAACCCCAACTTGGCCAAACCACA
ATGCAATTTTCAACGCAGTGGGTATCAATATTAAAGAATATCGTTACTACAATAAAGAAA
CTAAAGCATTAGATTGGGATAATCTTATTGCAGATTTAAGCCAAGCAGGTAAAGGTGATG
TCGTGCTTTTCCACGGTTGCTGCCACAACCCAACAGGGATTGACCCAACCCCAGAACAGT
GGCAAACCTTAGCCAATATGTCTGCGGAAAAAGGCTGGTTGCCATTATTTGACTTTGCTT
ATCAAGGCTTTGCAAACGGCTTAGAGGAAGATGCCTTTGGCTTACGCACCTTCGTGAAAA
ATCACCGTGAAGTGTTAGTGGCAAGCTCTTACTCTAAAAACTTTGGTTTATACAACGAGC
GTGTTGGGGCATTTACCTTAGTTGCAGATAGTGCAGAAGTGGCAAATAATGCGTTCAGCC
AAGTAAAATCGATTATTCGTGTACTCTACTCTAACCCATCTTCACACGGGGCAAGTGCCG
TTGCGACAGTGTTAACTGATCCACAATTAAAAGCTAACTGGATTGAAGAACTGGCTGAAA
TGCGTAACCGTATCAAAGAGATGCGTGCAAAATTTGTGGCATTGTTGAAAGAGAAAGGTG
CAACTCAAAACTTCGATTTTATCATTGCACAAAACGGTATGTTCTCGTTTAGTGGCTTAA
CCCCTGAACAAGTGGATCGTTTATGCGATGAATTTGCCATTTATGCGGTGCGTTCAGGCC
GTATCAATGTGGCAGGTATTACTGAAGATAATATTGACGCATTGTGTGAAGCGATTGTAA
AAGTACTTTAATTTTAAATGCATAGTAGACAAGCCTTTATACTTTAATTATTTTTGTCTG
CTATGCTCGTAGTTTTTCAGGAGAGAATAATTTACTCTCTATTTTCCTTTAATGTATATA
ACCCCAACGCCATACTCGCCCCAACAATCACAATCCCTGCAAACACAAGTTGCATTGGTG
AAATGGTTTCGCCCAGTAGCAGATAAGCAATAAATGCGGTTGAGATCGGCATTAATAATT
CAAGTATTTGATAAGTAATGATACCTTGTTTCTGAATAACGTGAAAAGCCAGTACCATAC
CTGCGCCTATGGCATAAATACCGACTAAAATCAGGCTAACTAGAAGAAAAGTTGAAATTT
GGTTGAGTTCGGACAATTTGCCGCTTTGTTGGCTAAATAAGAGGCTCAATATACCGGCAG
TAAATGAGGTGAGAAAACTTAATGTCACTACACTTATATGGTGATTAACGAGTTTCACCA
ATAAATTTTGTACGTTACGGATTAAAATAGAGAGCAACAAGAAAAAAGAACCCAGTATAA
AATACTCCCCTACTTCGATCTGCTTTCCATACCAAACAAAGCCCAAAGCCCCTAAAATCG
TCAATAAACTTCCGAACCAAAAGGTTTTGCTTTTGAGTTTTTGTCGCTCATCTTGAAAGA
AAATCCCAGCGACTGCAATCCCAAAAGGCATTGCTAACACCCCTGAAACAGACGCAGTCA
CTGCATTAGTTAATGCCACACCTCTCAGCCAAAAGTACATATTGCCACACATCATCACGC
CCATCAGCATACCTATCAATGCTAATTTAGGTGTTTCGATTAATTTACGCAAATCATAGC
GGTGCTTTAACCAAACTAATCCAAGTAGCACCACTCCGCCAACCGTAAATCGCACCCCAT
TATTGTTTAACGCATCAATATGTAGGCTAAAATAGCGAAGAAAGACAATATTTAATCCAA
TCGCAAGTATATAAAGAAGATTAAGGATCAGGGGATTTTTTAGCATAATCGGTATAAAAT
AGCGAGAGATACGCTATTTTAGCGGTAACCACAATAATTTCAAACAAAAAGGGCGATATG
AAACAATTTGATGCAATCATCATCGGTGCTGGAGCGGCAGGTTTATTTTGTGCGGCACAG
ATCGGGCAAGGGGGAAAATCAGTACTGGTGCTAGATAACGGCAAAAAAATCGGGCGGAAG
ATTTTAATGTCGGGCGGTGGCTTTTGTAATTTTACCAATCTAGATGTCACTCCCAACCAT
TATATTTGCCAAAATCGCCATTTCGTCAAGTCAGCACTGGCTCGCTATACCAACTGGGAT
TTTATTTCGCTGGTGGCAAGCTATGGCATCTGTTATCACGAAAAAGAGTTGGGGCAACTG
TTCTGTGATGAAAGCTCGCAACAGATTGTCGATCTGCTACAAGCCGAATGTGAGAAAGGC
AACGTAGATATTCGGCTTCGACAAGCGGTCAGTTCCATCGAAAAATCTGCAAATTTTTTC
CACATTCAGACCGCTTGCGAAAGCTATCAGACGGAAAATCTGATTATTGCTACAGGCGGT
TTGTCAATGGCTGGCTTAGGGGCAAGCCCATTAGGTTATAAAATTGCCGAGCAGTTTGGT
ATTCCCGTTATCCCTGTTCGTGCAAGCCTTGTGCCGTTTACTTGGAAAGAAAACGATAAG
ATTTTTGCCACCTTATCCGGTATCGCTTTACCCGTTAGCGTAAGCAATCGCAATAAAACC
TTTAGCAATCAGATGTTGTTTACCCATCGTGGATTATCTGGGCCTGCTATTCTACAAATT
TCAAACTACTGGGATTTGGGTGAAACGGTGGAAATTGATTTACTTCCGTCCGCCTCTATC
CTTGATATTTTGAACGAACTGCGTCAATCTTCGCCGAAATTGCAGTTAAAAACCGTATTA
TCCCGCTATTTACCGAAAAAACTAGTCGAACTGTGGATTGAGCAACAGATGATCAAAGAT
CAGATTATCGCTGAACTGAACAAAGCTGATCTTGCCTTTTTAGATCACTTTATTCATCAC
TGGCAGTTTTTACCTAATGGTACTGAAGGCTACCGCACAGCTGAAGTCACAATGGGTGGC
GTTGATACCGATTATATTTCGTCCAAAACAATGGAAGCGAAAAACGTTCAGGGTTTATAT
TTTATCGGTGAAGTGCTTGATGTGACAGGCTGGCTCGGCGGCTATAATTTCCAATGGGCG
TGGTCGTCGGCATTTGCTTGTGCGGAAGGGGTAAAAAGTAAATGAAACATTTGTAGAAGA
TCAATTCTGATCTTCTACAAAAACTATCAATATTTATAGGAGGGTTACTTATGAAAGATA
TTTTGCTTTTAATTCTTTCACAACCGCTTTTTGTTGTGCATTCAATTCTTTCGTCATTGG
CTCACGGCAGTAACCTGCTTGTACGCCTTCTTCTTTCAATAAGCCTTTGATGGTTTGATA
TAAACCATTACCCAAAATGCCTTCGATTAAATCGTTAGTCACATTTTGAATTTCAAGCGC
TTCTTTGATTTTGCCTTGTTGGGCTAATTCAAAAATTTGACGAGCACGGATACCGTTGAC
GTTGAAGGTACTACCGATTGCACCATCTACACCTAATACGGTTGCAGGTAACATCATTTC
ATCAAAACCTGCATAGATTAAGTGGTTCGGGAACGCTTTGCGTAAACGTTCTAACAGGTA
GAAATCGCCTGCGGTGAATTTTACACCAATGATTTTTTCATTTTGGAACAGTTCTGCAAA
TTGTGAAACGCCGATGTTTACCCCTGTTAAGAATGGGATAGAGTAAACAATCATTTTGTT
ACCTGTTTCACGAATAATGGTTTCGTAGAGGTTTTTGATTTCTGGGAAGCTGAATTTGTA
GTAGAATGGTGTTACTGCAGATAAGCTGTCATAGCCTAATTCTGTTGCATATTTACCAAG
TTCTACCGCTTCTTTTAAGTTTACGCTACCGACTTGAGCGATTAATGCAATGTCATCTTT
CGCTTCATCTTTTGCGATACGAAAGATCTCTTTTTTCTCTTCCGTTGATAGCATAAAGTT
TTCACCTGTTGAACCACCTACATACAAGCCATCGACTTTCATTTTGTCGATATTGTAACG
GATAATTTGGCGTAAACCTTTTTCGTTGATTGTGCCATCTGCATTAAAAGAAACTAATAA
TGCACTGAAAATACCTTTTAAATTTTTCATATGGGTTTCCTTATTTAATATGGATAAAAA
TGGTAAGCGGTCAGTTTCACAAAAAATTTTCTAAAACCTACCGCTTGTAGTTTATTTAAG
CCGTTGATCTAAAATAACACTCAACGTTTTCTGTTTTTGTTGAATCGCTTTTTCTGGTTC
AGCTTTCACTAACAAGGCATAAATTAAATCCAGTACAAAAAGTTGGGTCATTTTTGTACC
AATTGAATCCCCCTGCATATGCCCCTGACGGTTACCATTGATTAACACATAATCCGCTTC
TTTCGTAATAGGCGAACGTAAATTATGGGTAATAGCAACCGTTTTTGCCCCATTGTCTCT
TGATATTTTTAGGGCTTTTGTCGTTTCTTCTGAATAACCAGAATGGCTAATGCCAATAAC
AATGTCTCCTTTTTTCAGCAAGGCTGCTTGCATATACATAAAATGGTTATTTGTCACAGC
AGCCGCGTGTAGCCCAATTCGCATTAATTTGTGCTGAGCGTCTTCTGCTGTTAGACCTGA
TGAACCTACACCAAATAAGAAAATACGATCTGCTTTACGCAATTCTTCCACCACTTTTTC
TAGCTCTGCATAATCGAGTAGATTGACGGTTTCTGCAATCACATTATTCAGCGTATTCTG
CAACTTAATTGCAATTTCTTTAGGTGTATCAGTTTCCGCAACGTACGTATCTAACAACGT
ACTACTCTCTTTTTGCTGAGTAGCCAATTCAATGGCAAGATCGAGTTTAAAGTCTGTATA
ACCTTTAAATCCCAATGTTCGACAAAAACGAATAAAGGTTGCTTCGCCGACATCTAATTG
ATTTGCCACTTTAGATAAAGAACATTGGTTCAATAGATCGGGCTGAGATAAAATCGCCGT
CGCAATTTTTTTCTCTGTTTTAGTTAAACTATTTTGTAACGCACCAATCGTATCTAGAAT
TTTACCTCGGGCTGACATTCTAGCCTCCTATCATCTCCACTGGCACTTTCACCACTAATT
TTTTCAATGGCTTACTTTCGGTCACAAAATTGCCTGGTGTGTGTGGCTCATAAGGTAAGA
AAATAGCAAACATATTAGGTTTTAAAATTACAACATTTTTATGTTCTAAGGTTGGTGTAA
GCTGATAATCGTCCTCATCACGATATTCATCATAAAGTGCTAAGTTAGGATAGGCTAAAC
TGTATTCAATCGCCTCTTCACCTGAGATCAACAATTGAATATCAATAAATTTACGATGGA
GCTCCGCTTTTTTTCCTTCTGGGGAAGAGGTTTCAAATTCCATCACATTCATTCTTACTC
CCTCTTCCAAATCTTGCCAACCTAATGGCAGATTAACTAAATCAAGGGTTTTAAGTTTAG
TACATAGTCTTGCAAAGACAGGCGGAAGTGAAAGAATATAATCATCACGAGAAAGATCAC
CTAATAACATATAGCCTCCTAATGTTTCACCGCACATTAAATGAAAAGATTACTCCATAA
AAAATAGCATAAAAGAAAATATACTCCATAGAGTAAAACTTTCTCGACCAAATGACAAGG
TATAAACCTAAAAAATGAGAGGTAAATCACAATTTACTTGATTTAAAAGAATAATTGTAC
ACAACAGAGCCTTATTCCCTATATCATAGTTTTTTATTGGCAAGCCGTCAGATTATGAGG
ATCTGTTAAAATGAGATATGCTATTAGCGTAGCCAAGGCAATCATTGGGACAAATCAAAT
GACTTTCTCCATTTAATTTGTTGATAATTTTATTCGCAATACGGGTTGCTTGATGGTGTA
ACTGAGTAGGAATAGCCTGAATAATAACAGCTTTTATATCCTCAAGTTTGATCACTTTAT
TTTTATAGGTTTCATAAAATCGATCTAAAGAAATCGATAATTTTTCGAGAGTTTTATGAT
GTTTTAGTTGTTCATTTTTTCTAAATTCATCAATAATGGTACTGTGAAGTAATTCAACAG
CCTTGCTAGGCGTTATACCCTGGGTGTAGGAAAAAGCCTCTGCAAAATACCCTGTTGTTA
TAGATTGACTTTGTGGACTTACAAAACTTAGATAAATTGGTCGCTCAATTATTTCTTCCT
CTGAATTATCAGCATCTATTTTTTCTAATATGTTAGGCTTTTGATCCAAAAATGAAATAT
AACGGTTTATATCAATTTGTAATGCCTGGTGTAAACTATTTAAATCTAATATCTCTAGAT
TGGGCGGAATTTTTGCAACTTGCCACTACACACCAACCAAAACGGCAGATTTAACCGCAC
TTGGCATTCACGGTCAGCCGTCGATAAATACGGCAAGCCCTTTTCCGTGTCCGAATCAGG
GTGCGAATGAACAACCGCCACAATTTCCCCCACACTTTCCGCCCGAATCCAATCATCGGG
CGAGATTTCAAAATGATTAATCGGATCGACAGCAACATTTTCACAAGGGAAATAACGTAA
CTCACCGCCCTTAGAAACGACAAAACCGCAACTTTCATGCAGTTTTGAGCGTGTGGCGTG
ATATAAAATTTGTTCTGTAAAAGAGATATTTTGCATTATTGTACACAACCTATTTACAAC
TTAAGATTTAAGTGTATACTTACTGTATACAAAAAGGATACCCACAATGATTCTCTCGTT
TAAACATAAAGGCTTAAAGCTATTTTTTGAAACAGGTTCAACAGCAGGTATTCAAGCTAA
TCACGCTTCTAAATTGCGTCTTCAACTTGCGACACTAGAGAACGCTGAAACTGTTTCTGC
AATGAACTTCCCTAGTTGGGATTTACACCCATTACAAGGTAATCTTGTTGGGCATTGGAG
TGTCAAAGTCAATAAAAACTGGCGTTTAACCTTTAAATTTGAAAACGGTCACGCAGAAAT
TGTGGATTATCAAGATTATCATTAAGGAGCTGAAGAATGAGAATGTTTAACCCACCACAT
CCAGGCTTGTTGCTAAAAGAATACCTAGATAATGCCGATACTAGCATTACTCAAATTGCT
AAACAACTTGGTGTCACTCGTGTCTGTCTATCTCGTATTATCAATGAAAAATCAGCGATT
ACCCCTGAAATGGCACTCCGTTTAAGTCAGCTATTGCCTAATACCACACCAAAATTATGG
TTAGGTATGCAAGCAGATTTTGATTTGTGGCAATTAGAACAGCGTGCTACATTTCACATA
GAACCGCTATTTGCTTAAGCCCCATACTGCGTCGTACTTGGAAAGCCCCCAAACGGCAAA
ATGGCGTTAGCCCCGAATCTCAGCTTGCAACCACGCAAACAGTGAGAGCAAGCGTCTTTT
TTCGGATCGGTTGTCGGGTTATCTTTTTCATCGGCAACTGGTCCGCCTGTATAGCCACAC
TCCGCAGAACGATATGGCCAAATGCAAGTATCAGATGTAATCATCAGCAACGGTATGCGT
GCATTATCTGTTTCTGCGGGTAAAGCCAGCTCAAATGTCGCTACTTCATCATTTAGGATT
TTTAGCTGTTCAATAATGAACAAACTCACGCTTTCCTGTGTCGGATCGGCTTGTGGATTT
TGTCCGTTAGGAAAATTTCGTGCATCAAGGAATTGAGCGTAAACTAAACGACGGGTCACT
TTCGCCCCAATCCCTTGCCCGAAATCTGCGGCTAATGCGGTGACAATGCCGTATTGTTCA
GTAGCGGTTTTTGTTTTCTTTGCGGCGCGTTCAACATCGTTTAAATCACGCGCAGACTTA
TCCGCACCGCTTGTGGTGACTTTAATGGCTAATGTTGCTAAATCTGTCATTTTTCCTACC
TCAAAAATAAAACCGCTTGCATCTCATGACACAAGCGGTTTGATATTGATATTTTTTGCA
AAATCTATTTAATGATTACATGCTTTACCTGATTTTTCTCAGCGTCTTTTTGCTGTTGAA
TTTCCAGCTCTTTCTTTAATCGATCTAAATAGACTTTATTTTTATAAAGCCCAATCGCAA
CAGAACCAATAAGGGTGACGGATAAGCCAAAAATCGTGGCATAAAAGAGCGTAATATCTT
GAGCAAAAGCCCCTAATACGAAAAATATAACCCAACTCATCAGCCAACCGATGAAAACGG
CTTTTACACAGGAAAATAAGAACATATATCCCCCTCTAAGTTTTTTCAAAATGTATCATC
TTAATAAGGCTACTGCAATATAATATGCAGCTTATCGTGTTAGTAATTATCGCATTATTT
ACCATATTATTAATGATGGCGAATTGCTAATACTCTCCTTAGAAATAGGGCATCGAAGAA
AAACTCATCATTAACAAAAAGCGAAATGCTCTCTTAATTTAGATTAAATTGACTCAATCA
TTTCATCAATATCTTCATATTGCGACTCAGATAGTGATGTAAATTTACCTTCTTTTTCTA
AAGATAAAGATTCTAAATATTCTTTAGCCTCAGCCAACATAGTAAATTCTACTTCATACC
CTAATTTTTCAGCTTGCTCTTTTATCTCAAGTAATGGCACTTTGAAGAACTCTTTTCTAG
GATTTACTCTATTTATTTGTTTATCTGCAAAGAGTTTATGTAGTTCACGCTCTAATTCTG
GAGCATTATTACTATATATCATTGCATGTACATCAAAAGAGAATGGTACACTTGCATCGC
CCAATTCACGAATACGATCCAAGGGCTCTAACCGTCTAGTCATTCCTATTTTATAAACAT
CTTCACCAAACGAACCAATGTTGGAAATAACATAAACGTGTCCAGACTTCGTTAATTGAG
CTTGTGAAATCGCTCTTTGTCCATTCTCAATAGCTTTCTGCAAATCTTTTTCTAATTTTG
CAAGTTTTTCTCTTAATTTAGAATTTTGGGTGTCTTTTTCTAACAGTTTTTTAGTATATT
CCAGCTCTTTTTCGTATTCACGTTGTTTCTTTTCAGCATCTAACCTTGCTTTTTCCAACT
CTTTCTGAACACGCAATTCTTCTCGCATTTCATCTTTAATTCGTTGCTGTTCAGCTCTTT
CTTCCTCTTTTTTTAATGCATATTCATAAGTAGCTTTCAGTTCTTTAATCTTTAACTCGA
GATAGCTATTTTCTAACGTAATATCGTTTCTAGCATTCAATTTGTTAATTTGATCAAATG
ATTTTCTTATTCGCTCAATAGATTGATTTACATTCTTAAAGGTTACTTTTGCAATGACTG
CATCACACTCATTATTAAACGAGCGAATTGCTAATTTAATAGCATTTTTCTCCATTGCCA
GACCTTTTGCTCTTGAACCATCAACAGTCCAAGGTGTACTACATATACAAGCTATTTCTA
AAGTTACTTGTTGTTTTTGTTCCTCACGAATGGAGATAATTTCCTGCTTAAATTTCTCAG
ACGTGTCAAAATCAAAGCTTGGTCGATATAACCCGAATTCTTGCATAGCAAGTACGTCTT
CATATTTCATCACTTCGGAGATCAACCGTTTTAGTTTATCTTTCTGTTCTTTGATTTTTT
CCTGAATAGTTAGGCTTTCACCATACTGTGCCATTTGAGCATCATAAGTAACAATCTTAT
CTTGTAACACCTTTAATCTATTTGTCTCAGCGATATATTTTTCTTGAATTTCCGAAATAG
ATTTAATCATTTCATCTAATGATTGGTTTTCTTCTGCTTTTTTCTGCTCTAATGTATTAA
TTTCATCTTTTAACGAATTGATAACCTCATCTTTGATTTCATTCTTAACAATAGCTTTTA
AATTTTGTAATTTGCTTTTAAAAATAAAATATGAAGTAAAAAAGCCGATTATTATCCCTA
CCAAAAGGAATAAAATTTCTGCAAGTCCCATAATTGATTAAACCTCAGTTAATTAAACAG
TTTCCAAATCATATATTCTTTCTAAAAGCATTTCTATGATTTTACTCACAATATTCACTC
ATTTGACACCTGCCTTTACCTGATGTTTTTATATTCTACATCTTTCTGTTGCTTCTTTTA
ATCTTTTAGGTATAACAGCCCAATCACTACTTGGAATGAATGATTCAACTTGAATATGGC
GTTCATCTTTTTGTTTAATATTGATCAGAAATCCTACATACCCCATATCTGCTTTAAAAA
AACGTTTACCGTTAGGGATGTTCATTTCTTGAATACCTGAAACTTGCATACCCCATTCCA
TACGAATGCAATTACTAAATTCTTCTAGGGTTTTATTTGCAATAAAGCTATTAGATGGTG
TCGTCTTTTCAATTTCGCTAATTGAATAGCATCCAACCATTACAAAGCTAAAACAAGCTA
TTAATAATTTTCTCATATTACAGTTCCTACTTTATAAAGGTTAGTTATGTTTACTGAGTA
ACCTTAACATTTCTATGAAGCAGATCACAAATTTACAAAATCACCTCTCTAAATTGTGCC
GAAAGCGTCCAAAAGCCTTGTTGTTGGTTTGTTTTCCATTCATCACAACGAAATTTTCCT
TGTGTTGAGCCGTGCGGAGTCCATAAAAACGATTTATACCCACCGTGTCTATCTAAAAAT
GCGTCTATTTGCTTAATACGCTCTTCTGTGCCACTAAAAGAAACATCATAAACACGGAGA
TTGTGATTTAATCCTTTGGGCGATACTTGCTCGTATCCATTACCAAATTTAAGCCTGATT
ACATCAGGTTTCTTAGCAAGTTGCATTCCCCAATCGGGAGCAAAATTAAAGGTTTCCACA
CTAAATCTCCGCATTTTGTACATTCAGAAAAATCACATCAAGCTGTTTAATTACTTTGAT
TTCCCATACTGCTAAATCTCTCTGAAACAGTCTATTCCACGCTTCAATCTCAGTATAAGT
AATAGGACAAAGCCCCATACCTGACTGTCGAGAAAGAGATAATTCATAAAAAAAGCCCAG
CAGATAACTTATCGCTGGGCTAATTTCGATATTCTCAAGCTCTTCAGGAACACTGCCCGT
CTGCTCTTGAATAGCCAAAAGATGTTCTCGCAAGGTGCAATTAGAATCTTTTGGCTTTTT
GTCTAATTCAAATTCTTTTTTAGCGTATGCCAACAAATCATCAATTAGCTCTTCAAGAAC
TTTCCCAAATCGTTAGAATGTTCAAGGACTTGTTCAATAATCCAATCACATTCCGTTAAT
AACATTCGGGCGTTTTCTTCCGTGAATGGCAGTTCTTTTTTGTCGCCAAATTCCACATTT
TCCCAACCAACCATACGATTTAATGCTAACTCGATAGGTAGATTAAGATATGCCTCACGA
CCGTGTTCCTGAATAAACTTGTTCATCTCTTCAGGGGTCATTTGGCTACGTTTAAATTGT
TTGCCAGCGGGAGAGCCGGCACCACCGCCACCACCGCTTGAGCCAGAGCCTTTTAGAATA
GAATCTTTGTTAGGGTAAGCATCCACTAAAGCCTCTAACGCCTCTTCAAAATCCGCACGT
TGCCCTGGTTTCACTCGACTGAAAATTTCGTTGCCAAGCGCATCTTTTGCCAAAATTGCA
CCGTTTTCATCAATGCTAAAATGCTTACCAAAGAACGCTTGAGCCACATCAACAGGCATT
GCCAATTTCTCTGTGACAAACTTAGAGCGAGCGAATGAGCCGCCGATCAACTCAGTATGC
AATTGACCTTGCACTTTCTCTGCTAACGCTTTGGCATCTGCCAGCTTTTGCTCATAACCC
TTAATCACTTCTTGTTTAACCTTTTCCGCTTCACCTGCATCAATCAGTTTTTTAGCGTCA
AGGTTTTCCACCGTTTTTAAGGCTTCTTTTGCTTTTGCCACATCATCAATCCCGTCAAAC
TTTTTGAGTTCCGCTTCCGCTTTCTCTTTAGCCTCACGGTGTTGCTTGTTTTCAGCATTG
AGCGAAGAAATTTTTTGCATTGCTTGTGGTGCATCAAAAGGGATTTCCTTCCCGTCATCG
TGGATATACACAGGTTTACCATCTACAACCACAACATTGCGGTTTTCATCGAGTTTTAAT
TTCATTTGGATTTCCTTCCTAAGTGAGTTGTGTTTCTTCCGAAACGTGGATAATAAAAAC
CGCACGATCTTGCGAAAGTGCGGTTAATTTTCATGTAATAAAAAAGGTGCGATCGTTATA
ATCACACCTTAAATATCAAGTAATAACTGTTCCATTCTATCTAGCCGTGCTATACCAATT
TCATAAGTATGCTTTTCTAATTTTCGTTTTTGTAATGCTCGTCCTGCTTCGCTTGCGCGT
TTTTTTGATGCGTTTTCATTTTCTTCTAGAACTTCTCGCCGTTGTCGAATTTCATCCCAC
TTCGCTACGCCCGTAGTCCAGTAATCCCAAAGCACTTCGTAACATTCTTTTTGATAACGA
ATAAGTTTCTCTTTTAATTCTGGCTTAACTTTGGAAACTTTGACCCCAAATAGCCACCCA
TTGAGATAGTGCAATGGTAAACAAACCGCTTCTTGTTCACCACCATTTGAAGGTATTCGT
ATAACACGAATACCTTGCGAAAGAACCTCATTGCGCTGTAATCGCTCGAATTGTGCGTGC
CAGACTAAACCGATATTTTCTACAATCTGTTTCATCGGCACATAAGGCTTGCTGTTATGA
TTGATGACTAAAATTTCTGAACCAAAGAATTTTGCTTTTAATGCTTGCATAAATGCCTCC
TAGTTTCTTCCCACTAAAAAGAAACCTGTAAGAAATAGCGAGTGGGAGACACAAACGCTA
CTTGTCGAGTGTACTTTTCTATCTTGCAGGCAATAAAAAACCGCTTACACATTGCTGTAT
AAGCGGTTTAGTTGAAATTTAGGTATAAAAAAACCTAGCACTTAGGCTAGGTTAGTAGAA
AAATTGTTTGGTTTAGAAATAAGCATTAATACCTAGTGCTTAATCTAATTTCATCATTCT
TTCATAGGCTTCACGCTTGCTTTCTCGCAATGATTGTATTTCTGACTTCGTCAGCTGTCT
TACGTGAATTGAGGATAAATCTCGCTTCCCATTCTGTGAGTTTTGAGAAATCATAGCCAA
ATTCTTCTGCCCACCAGTGTTCAATACTGCCATATTTTTCCCTCAATTGATTCAGTGTTT
CTTTAGATAATCGTAATTGTACAGAATATTGCTTTCCTGTCAAAGCATAAGCACCAACAA
CTTTACCATTTTGTTGCTCAATATACCCTTTAAGGCTGGCTAATGTACCGCCTTGCGTTT
GAGTATCATCGAGAATAATAGCCAGTTGACCTTTAGGATATTCTCCATCAAATGCAGGGG
AATAAATCAATCTATGCCAACCATCACCTGCTGTTCTAGAAACCTTAGTTGCTTGAACAA
TGGAAAGATCGACTTTTACATTCAATTTCTTCGCTAGCACTGTAGCAGTTGCTACAGGAA
TCATATTTCTACCAACTGCTTCTTCAGCATGAACCGGAACAATAATAACATTCCGACCAG
CGATGATTTTACGCAATTTCTCAATTGCTTCATCTGAAACAAGATCTTTTGCCAAATGGT
AAGCTGCATCAATATCCCCTCTCTTAGCTAATTCATAAAGAGGGTGAGATGTTGCATCAC
CTAATTTTCTATCTATAACTGTATCGGGGAAATCGTCTGACCAATTTGAACGCATTTGTT
TTATTACTCCATCTTGAGTATTAAATTTTGCATTTAAATTTGCCAAAGTCAACGGTCTAC
CACTCTGATTCAACATATCCCGAAATGTAATCACATTCCTCTTTGAATGAGATGATTTTA
GCTCTCTTGATAGGATCAGAAACTTTTTTAGGTTGCAAAGAATATAACCAAGCTGGAAAC
TTGCGTAAATTCATACAAATCATTAGTTGCAAACCGCCATTTGTAGGTATCAAGATTTCC
TTGATACCTTTCCCAAAATGCTCAACTAATTTTTCGTGCTGACCTTGCCACGAAAGACCA
ATACTTTCTGTGATAGTTTTCATTACAACATATGGTTGCTCATCGTGTTCTACTAACAAC
AATTCTGTACCAAAAAAATGGAACTTTTAGTAAATTGATTTCCTTCTTCATATATATTCT
CTCTTACTCTCGCTAAAAGAGCCTGTAAGAAACGGTAAGCGAGAGAAACAAACCGCTTTC
GGGTGTACTTTCCTATCTTACAGGTATAAAAAAACCGCTTACACATTGCTGTATAAGCGG
TTTAGTTGAAATTTAGGTATAAAAAAACCTAGCGCTTAGGCTAGGTTAGTAGAAATAGTT
TAGCTTGCTGATATTTCTGCTGTCTTACAATATCTTTTTCAGTGACTTTTGCTAGACGAC
TTAGATCCATATTAGACCCTATCCCAAATTCTGTGTAAACACCCATTTCAACTTAACGGT
GATCGTCTA
>H68 Scaffold7
TTTACACCCGATTGGTTGCAAAAGGCAAAGCGAAGAAAGTCGCTATTATGGCGTGTATGC
GTAAACTGCTCACCATTATGAATTGACTTTTATGCAACTGCTGCATTATACCGATTAAAT
CTCCGTCTTCTCTTTATACTCACACAAATCTTCAATAATACAAGAGCCACAGCGAGGCTT
GCGAGCAATACAAGTATAGCGACCGTGTAAAATCAACCAATGATGAACATCAACCTTAAA
TTCATCAGGCACGACTTTCAACAATTTTTCTTCCACCTTAACCACATCTTTCCCTGGGGC
AAAATTAGTACGGTTAGAAACACGGAATATATGCGTATCAACGGCAATAGTCGGCTGACC
GAATGCGGTATTTAGCACCACATTTGCCGTTTTACGTCCTACACCTGCAAGGGCTTCTAA
TTCTTCACGGGTTTGAGGTACTTCGCCATTATGTTTTTCAATTAAATCACGGCAAGTTTT
AATAATGTTTTCCGCCTTGCTGTTATAAAGCCCAATGGTTTTAATATACTCTTTTAGCCC
ATCAAGCCCTAAATCTAAAATCGCTTGGGGCGTATTTGCCACAGGATAAAGTTTTGCCGT
GGCTTTATTGACCCCCACATCCGTTGCTTGAGCAGATAAAATCACCGCAATCAATAATTC
AAAAGGGTTGGAATAATTGAGTTCTGTGGTTGGGTGAGGGTTCTCATTGCGTAAACGGGT
TAAAATTTCAATACGTTTTTCTTTGTTCATTCATTATCCTATAAAAGCAAAATAGCTCTG
ATCCCACAACATTTTTACCACCATAATAAACGACATCATAACAATCAACGGGCGAATAAT
CTGTTTTCCTTTGGTGACAACCATTCTCGCCCCCAATGAAGCCCCGATAAATTGTCCAAT
CATCATTAGAAAACCGATTTTCCATAAAATCGCACCGCCAATGATGAAGAAAATCAGCGA
AGCAAGGTTAGAGGTAAAATTTAACACTTTGGAGTGAGCAACGCTTTGGGTCAGGTTAAA
ACCAAGTAATAACACAAAAGCGAGCGTAAAGAAAGAGCCTGTGGCAGGCCCGAATAGCCC
ATCATAAAAGCCTATTCCCATTGCCGCCGTGCAAGCGAACATCGGAAAGCTCATTCTTTG
GCGACGTTGTTCATCGCCTAGGCTTGGACTAAAGAGAAAATAACAGCCAATAATTAAGAT
CAGAAAGGGGAGGGCAACTTTTAATGCATTGACATCTATCATCTGCACTAAAATAGTCCC
GATTGAACCGCCGATAAAGGTCAGAAAAATAAGCAACCAAATCTGCTTCAAATCGACCGC
TTTTTTACGCACAAAATAGAGCGAAGCGGAAAACGAGCCGCCACAAGCCTGTAATTTATT
CGTGCCTAACGCAACCGCAGGGGGAAAACCGACCGCTAATAACGCTGGAATAGTAATCAA
ACCACCACCGCCAGCAATGGCATCAATAAAACCAGCCACGAAAGCCGCAACAAATAAGAT
AATCGCAACATCAAGTCCAAGTTCCATATTTCCCCCTACGATCTATTAATTAATAATGCA
CCACCATTTCATCTCGGTGGAATACTACTGAACCAAACTCATAGCCCAAAATGGTTTCAA
TCTCGCTAGATTTTTTGCCTTTGATTAATGCTAGAGCATCACTGTTATAACGACTAATGC
CAAGGGCAAGCACTTTGCCGTTAAGGTTACAAATTTTTGCCACTTCACCACGCGCAAATT
GCCCTTCGATTTTGGCAATACCAGTAGGTAAGAGCGATTTATGCTGTTCTACTAATGCGT
TTTCTGCCCCTTGATCGATATAAATTGTGCCAGCAGGCGGCGCACCAAAGAGCCACTGTT
TGCGTCCTTCGATTTTGTCGTGTTGAGCTAAGAAGCGTGTGCCAATTTCCGCTCCTTGTG
CCACTTCAAAAATCACATTCGGGCGTTCGCCAGAAGCAATCGCTGTTTCAACACCAGAAC
GGGTTGCAATATCGGCGGCGGTGATTTTGGTACTCATACCGCCTGTGCCTAAGGTTGTGC
CACTTCCCCCTGCCATTTGGCGAATTTCAGGGGTGATTTTTTCAACCACAGGAATGCGTT
TGGCATTTGGATTTGAACGTGGATCGCTGTCGTATAACCCTTCTTGATCGGTGAGCAAAA
TCAATAACTCTGCTTGAGCTAAAATCGCCACCAGTGCCGATAAATTATCGTTATCGCCGA
TACGAAACTCTGCTGTTGCTACCGCATCATTTTCATTGATAATCGGGATAATTTGTTGAT
CGAGCAAGGCGGTGAGCGTATCCCTTGCATTTAAGAAGTGATCTTTATTTTCAATATCTG
CACGGGTTAAAAGCATTTGCCCGATTTTGATGTTATAAATGGAAAAGAGGCTTTCCCACA
CTTGAATAAGCTGGCTTTGTCCGACTGCGGCTAGAAGCTGTTTAGTTGCCAACGTTTTTG
GCAATTCACGATGCCCTAAGTAATCACGCCCAGCGGCAACCGCCCCAGAGGTTACAATAA
TAATGCGATGTCCCTGTTCGTGCAGTTGAGCAACTTGTTTTACGATTTCTAGCATATGTG
GACGGCTTAGACTTTTGGTGCCGTGGGTTAGGGTGCTAGTGCCTAGTTTTACTACGATTG
TTTTTGCCATAATGATGTGTAAAAAAAGAAAAGACAGTGACCGCTATTATCTGCTAAAAT
GGAACGCATTTCAAAACGTAATCGGGAATAGAATGAAAATTAGCGTAATCGTAGCTCGAA
CTTTAAATAAAGTGATCGGAAAAGACAATGCAATGCTGTGGCATTTGCCTGTGGATTTGG
CGTGGTTTAGGGAAAATACTTTGGGTAAACCTGTGATTATGGGGCGAAAAACCTATGAAT
CTATCGGCAGGCTGTTGCCGAAACGCCCGAATATTATCCTTTCTCGCTCTGATTTTGCTA
TTGATGGGGCTTATTCTGCGACAAGCCTTGAACAAGCGGTGGAATTAGCCAAAAATTTTG
CTAATAGCGATGAAATAATGATTATCGGCGGTGGTGAGTTATTCAAACAAGCAATGCCTT
TTGCCGATAAACTTTATCTTACTGAAATTCAAGCCAATATAGAGGGCGATACTTTTTTTG
AGTTTGATGAAACTCAGTGGCAACAGGTTGCAGAGAAGTGGTCTGAAATAGATGAGCAAA
ATAGTTACCGTTGTCGGTTTATGATTTTGGATAAGTTAAAAAATGATTAATAAGTGATTA
AAAAATGACCTCTCTTGATTGTTTGTAAAATAATTGTGGTTTTATTTTGAACGAATGATA
GGGTTTTATGTGATTTATTTCACAATTTAATAACATTTTGCTTTTTTGTTTACAAATTTT
CACTAGAATATGAGCCTCAATATTGACTTTTATGGTGTTTTCTTTTTTGAGGTGTTTTAT
GGCTCTGTTTCTCAGTATTTTTCCTATCGTTTTACTGATTTATTTAATGGTAAAACGCAA
CGCATTACCTTCCTATGTCGCTTTACCGTGGATTGCGGTAGTGGTGTTAATTATCCAGCT
AATCTATTTCGGCACCGATATTCAAACGGTCAGTGCGAATATTGCTTCTGCCTTGATTGC
GGTACAAACACCGATTACCGTCATTTTCGGTGCAGTGCTTTTCAACCGTTTTTCAGAAGT
ATCTGGTGCAACCGATGTGTTGCGTAAATGGTTATCGAATATCAACCCAAATCCTGTGGC
TCAGTTAATGATCATCGGTTGGGCATTTGCCTTTATGATTGAAGGGGCGAGTGGTTTCGG
TACACCTGCGGCGATTGCAGCACCGATTTTAGTCGGTATCGGTTTCCATCCGCTTAAAGT
GGCAATGTTGGCATTAGTGATGAACTCCGTACCGGTTTCATTTGGTGCGGTGGGTACGCC
GACTTGGTTTGGTATGGGAGCGTTACAATTAGGTGAAGAGCAAATTTTAGAAATCGGTTC
TATCACTGCATTTATTCACTCTATTGCCGCATTTATCATTCCAGTAATGGCATTGCGTTT
AATCGTGAGCTGGTCTGAAATTCGTAAAAATATCGTGTTTATCTACATCAGTATTTTTGC
TTGTGTGATCCCTTATTTCCTAATTGCTCAATTAAACTACGAGTTCCCGTCATTAGTGGG
CGGTGCAATCGGTATGGTGATCTCTGTTTTAGTGGCAAACAAAGGTATCGGTTTAGCGAA
AGTGGATAATACCGTTGATAGCAATGCCGTAACCACTGCACAAGTAGTGAAAGCTTTATT
CCCAACAGGTTTATTAATTGCGATCTTAATTGTAACTCGTATTAAACAGTTACCATTAAA
AGCAATGATGAACGATGCAACTTCTTGGTTCAGCGTAAAATTAGGTTCGCTTGGTGTATT
TGATATTAGCCACGGGTTAATTTTCAGCTTAAAAGAAATTTTCGGCACAACAATTAGCTC
AAACTACAAATTGCTTTATGTGCCAGCATTAATCCCGTTTGTGATTACCGTATTAATTGC
AATCCCTGTATTTGCTGTATCAGCGAAAAATACCAAAGAGATCTTCGCAACAAGCTTAAA
ACAAACGAAAAACCCATTCTTTGCGCTTGTGGGTGCGTTAATAATGGTAAACTTAATGCT
TGTAGGCGGTGATGGTTCAATGGTGAAAATCATCGGTCAAAGTTTCGCACAAGCAACAGG
GGAATACTGGACTATCTTCGCCTCTTATTTAGGTGCTGTGGGGGCGTTCTTCTCAGGTTC
AAATACCGTATCGAACTTAACCTTTGGTAGCGTACAGCTTTCAACAGCAATGGAAACAGG
ATTATCTGTGAGCCTAATTCTTGCTGCACAATCTGTGGGCGGTGCGATGGGTAATATGGT
GTGTATCAACAACATCGTAGCAGTATGTTCGGTATTGAACATCAATAATAAAGAAGGTGA
AATTATCAAGCGTACGGTTATGCCAATGTTTGTTTACGGTGTAATTACCGCACTTTCAGC
ACTCTTTATTGTGCCGTTGTTCTACAATGTGTAATCTTAGGTGGGGTATTACCCCACCTT
TCGTTTTTAAATGTTGAAGAACAAGCGGAGTATTGTGATAAAAATTTGGCTATATATTTG
AGAGTAGGGATGCCAAGCGTGGCGTCCCTACAATGACATTGAATATTGATATTCGTAAAA
AATAAATCCGAAGTATTTGTAGGGACACGACGCTTCGTGTCCTAATATTTGAATTGGAAG
CCAAGCGTGGCGTCCCTACAATATAAAAAGATTTACAACATAAATGCCAAAAAATTTGTA
AAATCCAACCGCTTGTTTTAGCTTTTTTACTATTTTTATTTATTGGAGTTTTTATGAACG
TGAATTTTTACGTCACCTGTATTGCCGATATCGTCAAAGCAGGTGTTGCCAAAAATAGCG
TGCTATTGTTAGAAAAACTGGGTTGTAAAATCACTTTCCTTGAAAAACAAGGATGCTGTG
GACAGCCTGCAATTAACAGTGGTTATACAAAACAAGCCCTTGAGGGAATGAAAAAGTTAG
TGGAAACTTTTGAAGTCAATGATTATCCAATTGTTGCCCCTGCAGGTTCTTGTGTTTATG
CAATTAAAACCTATCCTGACCATTTTGAACGCTTTGGCGAACCAGAGTGGGCGGCTCGTG
CGAAAAAAGTCGCTGACCGTTTTCACGATTTAACAGATTTTATCGTCAATAAACTGGGCG
TTACCAATGTCGGTGCAACCTTAACAGGCAAAGCTGTTTATCACCCGTCTTGCAGTTTGT
CGCGTAAATTAGGTATTGTGAATGAACCAATCACCTTATTACAAAACGTCAAAGGCTTAG
AGTTGTTACCAATTCAAAATCAACAAACCTGTTGCGGTTTCGGCGGGACTTTCTCGGTCA
AAATGGCGGAAATTTCAGGCGAAATGGTCAAAGAAAAAGTCGAGCATATTGCTGATGTTG
AACCAGAATACTTGATCGGTGCAGATGTGAGCTGTTTGATGAACATCGGCGGACGTTTAA
GTCGTGAAGGGAAAAATATTAAGGTAATGCATATTGCCGAAGTATTAATGCAGGAGGGCA
AATAAGATGTCACTGAAAACCAGCAATCTTGCCTTTAAAAAACGCGTGGACGATCAAATC
CACAACGCAATGATGCGTAAAGCGGTGGTAAAAGCCCAAGAAACCATCGGGGCAAACCGT
CAAAGAATGGTGGACGAACTTGGCCACTGGGAAGAGTGGCGTGACGCGGCAAAACAGATC
CGTAATCACGTTCTTGCCAATTTAGACGCCTATCTCTACCAATTAAGTGAAAAAGTGCAA
CAAAACGGTGGTAAAGTCTTTTTTGCAGAAACTGCCGAAGAAGCGACCGCTTATATTCGT
CAAATTGCCTTAGAAAAAAATGCTAAGAAGATCGTTAAATCCAAATCAATGGTGACGGAA
GAGATCGGCTTAAACCACGTTCTTGAAAACGAAGGCATTAAAGTGGTTGAAACGGACTTA
GGCGAATATTTACTTCAAATCGTTGGCGATAAACCATCTCACATCGTTGTACCTGCAATT
CACAAAGATCGCTATAAAATCCGTCAAGAATTACACGAACAACTGGGCTATAACGGCTCA
GAAACGCCAGAGGAAATGACTGCATTTGTGCGTCAAGTGATCCGCAAAGATTTCTTAGAG
GCAGACATCGGTATTAGTGGCTGTAACTTTGCCGTAGCAGAAACAGGTTCTGTCTGTTTA
GTCACCAACGAAGGTAACTTACGTTTAGCGACAACGGTGCCAAAAACCCATATCGCTGTA
ATGGGTATGGAGCGTTTAGCCCCAACTTTTCAAGAGGTTGATGTGTTAATCACAATGTTA
GCTCGTAGTGCGGTTGGTGCAAAACTTACTGCCTATAACACTTGGCTAACAGGACCACGT
CTTGAAGGAGAAACGGACGGGCCAGAAGAGTTCCACTTAGTTATCGTGGATAACGGACGT
TCAAAAATCCTTGAAAGCGAATTTAAAGAAGTTTTACGTTGTATCCGTTGCGGTGCGTGT
TTGAACACTTGCCCTGCGTATCGTCAAATCGGCGGACACGGCTACGGCTCGATCTATCCA
GGGCCAATTGGATCGGTGATCTCGCCATTACTCGGTGGCTATGAAGAATTTAAAGAATTG
CCTTATGCTTGTTCACTTTGTACCGCTTGTAACTCTGTTTGCCCAGTGAAAATTCCACTG
GCACAACTGATCTTAAAACACCGTGAACATATCGCTCAAAATGGTATGACCCCAGCAGCA
GAGCGTTTGTCGATTTTCGGTTTCAACTTTGCTAACTCGCACCCAACTTTATGGAAAGTC
GGGGTGAATATCGGGGCAAAAGTGGCAGGTAAATTCATCAAAAACGGCAAAGCACCAATT
CAAGTGGGTGCACTTGCAGAATGGACAAAAGCCCGTGATTTACCGTCAGCCGAAGGCGAA
AGTTTCCGTGAATGGTTCAACAATAGAGGATAAGAGAATGGATTTACAAAACCGTGAAAA
TTTTCTAAATAAACTAGCGGAAAGAATGGGCAGACCGCGTCAGCTCGTGCCTGAACCAAT
GCCGAAATTAGTCAATGATTATCCAACGACACGCTTAACGGATCGCACTCAAGCTCAATT
AGTCGAGGAATTTGTTAGCTTTGCTAAAGTGATGATGACCGATGTGGCGGTGGTGAAAGA
AGAAAATCTGATCGCAGAAGTGACCGCACTTTGTGATAAATATGGCGGTGGCTCGGTGAT
TATTAATAACGACAGCCGTTTAGTTGATTTAGGCATTACGCCAGCACTACAAGCTAAATA
CGACAGCTATGTTTGGGATCACAATGCAGATGGCAGTGTGAATATCGACAAAGCGGAAAA
AGCCAATATCGGCGTGGTTTACGGCGAATACGGCTTAACGGAATCTGGCGGTATTGTACT
GTTTTCAGATAAAGAATTTGGACGCTCAGTCAGCCTGTTACCTGAAAAATCCATTGTCGT
CTTGCGTGCCAGCACCGTGTTACCCCGTGTGGCACAGTTAGCTAAAATCCTACACGACAA
AGCCCAACAAGGCGAAAGAATGCCATCTTGCGTAAACATTATTTCAGGGCCAAGTGCTAC
GGCAGATATTGAGTTAATCAAAGTTGTCGGCGTACACGGACCTGTGAATAAGGTTTATGT
GGTCATTGATGATCTATAAATAAATTGTTACTGCGAATGGAATGGTTCAATCAAATGTGA
TTGAGCCATTTTTTATTCTAGATAAAGCGTGATAAAATCCGCATCATTTCTATCTTGAAT
TATCTATAAAATGGCTAAACAAAATCTCTTAACGGCACAAGGTGAGCGAGTGGCGATTGT
TGCTGGATTACGCACACCTTTTGTTCATCGTGATACAGGATTTAAATCTTCTTATGCAAC
AGATTTAGGCACAGTGGTAACAAACGAGCTACTTAGTCGTGCTGCCGTTGGTCATCAACA
TATTGAACAGCTTGTTTTCGGGCAAGTTATTCAACAGCCTGATATTCCTAACCCTTCTCG
TGAAATTGCGTTGGCGTTAAATATGCCTTATGTGCAGGCTTATACTTTAAGTAGCTCTTG
TTTATCTGGGTTACAGGCGTTGGTAAATGTGGCTGGAAGTATTATTAGCGGTTCGATTTC
TGCAGGGATTGCAGGGGGGGCGGACTCGATTTCTAATGCCCCTTTTAGTATTAGCCCTCG
TGTTATTCATAAGCTCAAGGCAATTTTTAATGCTCCAACCTTAGATGATAAGTATCGTTT
GTTCCGTGAATTTTCGTGGAAAGAGCTTAAACCTCACGGAGTTAATCTCAAAGATTATAT
GACCCAAATGTCTGTGGCGGAAATTTCTGAGCAGATGGCACAGCAATTCCACATTAGCCG
TGAAGCTCAGGACGAATATGCGTTAAATTCACATATCAAAGCTCAGAATGCGTGGAAATT
GGGGCTGTTAAAAGATGAAGTAATGCCTTCGTTTCCTCGTCCTTATACCGATTTTGTGGT
ATCTGACAGTTTGATTTCCTCTGCCACAAAAGCGGCTTATTATGAAAAATTTTCGCCGTT
AATGAATAAAAGTTATGCCACTGTGACCGAAGCAAATATGCCTCGTACGGTGGACGGTGC
GGCGGCAGTGTTATTGATGCGAGAGAACAAGGCGAAAGAACTGGGGTTAGAGCCGTCAGG
TTATATTCGTAGCTATGCCATTGCGGGTAACGATATTTGGCAAAATATGTTTATGGGGGC
GACGGTTGCAAGCCATCTTGCCCTTGAGCGTGCGAATGTGAGCTTGTCTGATTTGGATTT
TGTTGATATTCACGAAACCTCAGCCAGCCAAATGTTGGTTAATATGAAGCTGTTTGCTTC
AGATGAATTTGCGAAAAAACAGCTTAATCGTTCCGCTTGTATTGGGGAAATCGATCCTGA
GAAGTTGAACCATTTGGGCGGTTCTATTGCTTTTGGTAATCCTCGTGCGGCGACCAGTTT
ACGCATTTTAGTTCAATCGTTAAAAGCCTTGAAACGCAAGGGAGGCGGATTGTCTTTGAT
TGCCTCAAGTGGATTAGGTGGATTAGGTTCTGCAATGATTTTGGAAAGCGAGTAACAGTA
TGACAACACAAGCACAATATATCTCACCTTTTCACGTTGAGATTGATGATAATCGAATTG
CCATTGTTTGTATTGATGTAAAAGGGAAATCGCAAAACTGGTTGCCTGAGCAGTTTATTG
AAGATTTACGTGATGTGATTGGTTCTGTGATTTATCAACAAGCACGGGGCGTGATTTTTG
TTTCGGGTAAGGAGAAAGGTTTTATTCAAGGTTATGATCCTGATCATTTGCGTGGTAAAA
ATGATGAACAGCTGAAAACCTTATCTCATAATGCTCAGTTGGTGATGCGTGAAATTAATA
CGCTCAAAATGCCTGCGGTGGCGGTGATTGATGGTGGCTGTTATGGCGTTGGGCTAGAGT
TGGCATTGGCGTGCGATTATCGTATTGCCAGCGAGGAAGGTTATACCAAATTTGCAATGC
CACAAATTCGTTCGGGGATTTTGCCTTTTGCTGGGGGAACACAGCGTTTGCCTCGTTTGG
TCGGCTTGCAAAATGCGGTCACGATGTTGCTATCTGGACAGAAAATTGGGGTGGAAAAAG
CCCTGAAAATTGGGCTGGTGGATAAACTTATCCCTGCCAGTAATTTATTTGAAACGGCAT
ATCAGTTATTGCTTAACCATAAAGTGCAAAAAGTGGATCATAAAAATCCGCTTGATAAGG
TCAAAAAATGGCGTAAACAGCTTGAGGGCAATAAGTTTATCCGTGAAAAATATCTGGCTC
ATATTGAAAATCGTGTTTGGGATAAAGCCTTTGGCAACTATCCTGCGGTTACAGAAATGT
TGGCATTATTGAAAGAGCCTCATTTTAAAGCCGGGTTGGCATTAGAACAAAATGCGTTAG
TGAACCTAATGCACACGGAGCAAGCTCAGGTTTTAATGAATTTGAAACAGACTGAGCGAG
CGATGAAGGAGCAATATCAACACTTGGCTCAAGTGCGAGATGTACAACAAGTGACGGTGC
TGGGTAGTGGTTATATGGGGGCTGGGATTGCTTATTTGACGGCAAATAATGCTCAAATTC
CAGTTAGAATTAAGGATATTCACCCGTCGGAAATTCAAAAAGCATTGCAAACTTGCTATG
GCTTAATGCAAAAAGCGGTGGATAAGAAACAGCTCAGCCACGGTGAGATGATCCAACGAA
TGAATTTAATTACGGGTGGTGAGCGTTTAGTTGCGGCGAAATCGACAGATTTTATCGTAG
AGGCAGTTTATGAAAAATTAGAACTCAAACAGCAGATGGTGCAAGAGAGTGAAAATTACT
ACGAAGAAAATGCGATTTTTGCCACAAATACCTCAACCTTTGCGATCCGTGATATTGCTT
CTGTCGCCAAACGCCCTGAAAATGTAATCGGTTTTCACTATTTCAGCCCTGTGACTAAAC
GTCCGATGGTGGAAATTATTCCACACGAAAAAACTTGCCAGCGAGCGGTTTCAACGGCAA
TTCATTTTGCGATCCAGCAAGGAAAAATTCCGATGCTTGTTGCGGATAAAGAAGGGTTCT
TTATTAACCGTATTCTTACGCCGTTCTTACTTGAAGCAATCGAGTGTTTATCCGAAGGGG
AAGGGATCGAATTTATCGACCGTGCCTTACAGGAATTTGGCTTTAAGATCGGACCGCTTG
CAATGATCGATGAAATTGGCTTGGATATTATTGTTAAATCTAATCCAGCGATGGTGAGTG
AATTGGGTAAACGTTTTGCTTTACCGACGACTATTGAACGTTTGACTGGCGATGATCGTA
AAGGGCGAAAAAATAAACGGGGCTTCTATCTCTACGACACAAGAGGAAAACGCACTCAAG
AGGATAAGAGTGTTTATCACACAATGGAAACCATTATGCAAAATGAAATGGAAGCCGAAG
ATATTGCCCGTCGTTGTGTATTGAGAATGTTGAATGAAGCCTGCTGGTGTTTACAAGATC
AAGTTATTCGTTCCACCGATGAAGGTAACGTTGCTTCTGTATTTGGGGTGGATTTCCCAG
ATTTCCGAGGCGGTGTGTATGCCTATATTGACAAGATTGGGGCTAAAGAGCTTGTTCGTC
AGTTACGCAAACATACACAACAATATGGCGAGCGTTTTACGCCTTGTGAGTGGTTGGTAG
AAAGGGCGGAAAAGGCATAACTAAAGGCTTTCTACCATTTTAATTGAGAGATAATAAAGA
GGAACAACAATGAAATTAACTAAAATCACCCTTGCTCTGGCTGGCATTCTTGGCATTGCT
GTTGTTGGGGGCAGTTGGTACACTGGACTACAAGCAGAACAACACTATCAACAATTGGTA
CAACAAGGTAATCAAAGCCTTAAATCACTGAAGATCTATGGCATAGATGCAGAAATTAAA
GATGTGAAATTTGAACGCCATTTTTTCAGTTCTGATGTGAAATATACCTTAGAGGTAGGA
ACGGTTGATGAACGTTATCAGCTACAAGGCGATGATAAACTTTTTCACGGCCCACTACCG
TTAAATCGTCTTAGCCAAGTGAACTTAATGCCTGCAATGATGAGCGTTGAGAGCAAACTT
TATTTACCTGAAAAATTCAAGCTACAGACCCCATTTACCGAAGGGCAAACGGATATTAGC
TACGCAGGTAATTTAAGCGGTGAGTTTAGCCTCAATGCTTTCAAAGGTGAAACTTGGGAT
CTTGCAAAGACCCAGATTGAGTTCGAGTACGATCCAGCACAAAAATCGGGGAAATTCAGT
AGCCAAATTCCGTCCTATCAATATCAAGATCAAGCAAATACTAGGATAGAAATCCAAGAT
ACTCTTTACAAAGCTGATTTTACCTCAAATGAAAAATACCCTGAGCTTAGTTTAGGCAAT
TATGAGTTCATTTCTAAAATGGTTCGTTACTCGTCTGACGGAAAAGCACCTTTTGCTTTC
ACAAACCTTTCCAGTCAGGGTAAAAATACGTTAGAAAAGGATCGCTGGACTTCAACGGGT
AGCCTTACTGGTGAGTTGCTCGCTCAAGATAAACTTAACTTAGGTAAGCTCAACATTGAT
AGCTCGGCAGAGCTTGATGCAGAGAGTGCTAATGAATTAATGCATTATGCTTCTTCCTTG
GAAAAATTAGAATCTGTGGAAGCTGGCGATGTGGTGTTATCACTTCTTAACAAATCACCT
AAATTACAAATTAAAGAGCTTAGCTTAGAGAATGCGAAAGGGAAAAATAGCCTATCTTTA
AATCTAAATTTAGATAAATTTGATCCAAGCCAATTCAAAGGAATGAAAGATGTTCTAAAA
[truncated: 1,785,441 more chars]
