# Supplementary material for: Whole-genome sequence analyses of Glaesserella parasuis isolates reveals extensive genomic variation and diverse antibiotic resistance determinants
Source: PeerJ. 2020 Jun 22;8:e9293. doi: 10.7717/peerj.9293 (PMC7316082; doi:10.7717/peerj.9293)
Supplement: Supplemental Information 17 [file peerj-08-9293-s025.fasta]

>H74 Scaffold1
AATCGATTTATGATTGATTTTGGTGATCGCTTAGACGATCACCGTTAAGTTGAAATGGGT
GTTTACACAGAATTTGGGATAGGGTCGTTTAATACTGGTTTTATTATGTTGTACTTCCAC
GACTAATTAAATGGTAGCAGTTACCACAATTTCCACTTTTCAATTGGGGGTAGCCAATTT
TGCTTCAACAGCAGCTCTCGGCGGTGCATTACCTTCGGCAACCCATTCGTCCCAAGCTCG
GTTCATTTCATCAAATTCAATCATATTGCTTACAAAAACTTGAGCCATCAAAATTCGACT
TTTATTTGTGCCTGCTTGGGCTAACCATTTATCAATTTCGGCTAACACTTGCTTTGTTTG
ACCGTACATATCTTGCGAATCATCTTCAGGGACTTGTCCTGCAAGATAGGCTACACCGTT
ATAAATTGCCATTTCAGATAGGCGTTTACCGACTTGAAATCGTTGGATCATTGTTCCTCC
TAATGAAAGCGGTGAGTAGATAGCAAATTTTTGCTATTCTCTCACTGCTTGAAAATGAAT
TACTCGACTTTGACAATCCAGCCTTCAGGTGCCTCTACATCGCCAAATTGAATTCTGGTT
AATTCAGCGTATAAACGTTTAGTGATAGGGCCAACTTCTGTTTCAGAATAGAATACGTGG
AAGTTATCCCCATTTTGAATACCACCGATAGGGGTAATTACGGCTGCGGTACCACAAGCA
CCAGCCTCTGCAAACTGATCTAGTTGATCGATATAAACATCGCCTTCAATCGTTTCCATA
CCTAAACGCTCTTTAGCGAGATGAAGTAACGAGTATTTTGTGATACTTGGTAAAATAGAC
GATGAAGCAGGGGTAATAAATTTATTATCTTTTGTAATACCAAAGAAATTTGCCGCACCG
ACTTCTTCAATTTTAGTATGTGTTTTTGGATCAAGGTAAATTGCATCTGCGAATTTACGC
TTAACGGCTAATTCGTGAGGCAACAGGCTTGCTGCATAGTTTCCGCCCACTTTTACACCG
CCGGTACCGTTTGGTGCAGCACGGTCATAATCAGACACAAGGAAATTCGCTGGAGCTAAG
CCACCTTTGAAGTAAGCACCAACAGGCACACAAAAGACAGAGAAAATATATTCCGGTGCA
GCACGAATGCCAATATTTTCACCCACACCAATCACAAATGGACGTAAGTAAAGCGTTGCT
CCTGTTCCATAAGGTGCTAACCATTCTTGGTTTGCTTTGACAACCTCTTTACAAGAACGG
ATAAACATTTCCACTGGCACCTGTGGCATTAAAAGGCGATCACAGGTAGTTTGCATACGT
TTGGCGTTTTGATCTGGACGGAAAAGATTAATCGAACCGTCTTTGCAACGATAGGCTTTC
AAGCCCTCAAAACATTGCTGACCATAGTGCAATGCAGTAGAACCTTCGTGAATATGTAAA
GTGCTGTCGGTAGTTAATTCCCCCTCATTCCATTTACCCTCTTTCCAATGTGCAATAAAA
CGATAATCTGTTTTGATATAAGAAAATCCGAGGTTTGCCCAGTCAATATTTTTAGTCATT
GTTGTGTCCTTTATTTTTTTATATGAGATATGAGAAATTTACAACGTTTCTAAAGAAAAA
TGAATGTTTTCAATGAAAAAAATAGGATTTTTTATCGAAAGTGCGGCTTTAGGTGGCAAT
TTTTGTATATTCTGGTAGAATAGTAGGAAATTCTGCTATAAAAAACCGCCCAACATGGGC
GGTAGCTAAACCAAAAGGTTCAAAATATACAGGAAGTGAAACGAGTAACTTTTTTGTTAC
TCTAGTCTAGTTTCCTAGACCAATATGCAAACACAACATCATACTTAAAATTCAAAAATA
GCTAAAAGACAGCTATCACTATCCATCTAAGCATGGTGCTGAATTTTAGAGATGTTTGAC
CAGTTATACAAACGAGATTTTTTAATTTTATTTATCAAAAAAAGTAATCTAAAAAACTCA
CTTTTTCTAGTAAAAATTATGAACAATAAAAAGTTACCGCCACTCAATGCTCTCAAGGCA
TTTGAATCTGCTGCTCGTCATCTTAATTTTACGAAAGCAGCAGATGAACTATTTGTTACC
CAGGCCGCAGTTAGCCATCAGATTAAATTACTTGAAGATTTTTTAAATATTCAACTTTTT
CATCGGAAAAATAGGGTGTTAGAATTAACGGAACTTGGTTTGCAATATTTTGATGAAATT
CGTCCGCTATTAGAGCAAATTGCTAAAGCAACGGATAAAATTCGTTCTAAAAATAATAGA
CAAATTCTTACAATTAGTGTGCCTCAAACTTTTGGTATGCATTGGCTTGTTCCTCGGTTG
AGTAAGTTTCATGAGCGGTTCCCCCATATTGAGGTCAGGATTAAAGGTGTAGATCAAGAT
GAGGCTCAGCTTGGAAAAGAAATTGATGTTGCTATTTATTATGGTTCAGGTAAATGGGAG
AATGTGGAATCTATTCGCTTAACAGAAGCTCCATTAGTAATTTTAGCTTCTCCTAAGTTC
TTAGAGGAAAATCCGTTAAAATCACCAAAAGATCTGATTGGAAAAACATTATTGCATGTA
TTTAGCCGTAATAAATGGAAGCGAACGATTGAATATTTTGGTTTAAGTGAACAAATTGAT
GTTGAGGAAATTGGTCCAATTTTTAGTCATACATTTATGGCATTACAAGCAGCTTTGTAT
CAGCAAGGTATTGCTATTGCCAACAAGACTATTGCTCAGCATGAATTAGAACAAGGAAAT
TTAATTGAGCCTTTTTCTACAGGATTAAATGATGAAAAATCATTTTATGTTGTTTATCCA
TCTCAAATATCAGACAATCCTAAAGTACAGCATTTTGTTGATTGGATTACGAAAGAAATT
AATATATCTGAGTAGTATAATAACTCAAGAGGAAATATGAAGTATCAGTGGATTTTATTT
GATGCGGATGAAACGTTATTTTCATTTAATTCATATTTAGGTTTACAAGCAGTTTTAGCT
TGTTATGGTATAGAGTTTTCCCAAGATGATTATGAAGCTTTTCAAGCTGTGAATAAGCCC
TTGTGGCTTGCATATCAAAATCAAGAAATCACAATTGAACAGCTTCAAATATGTCGATTC
TCTAACATTGCAAAAAAAATTGGAAAAGACGAATTAGCTTTAAATAATGAATTAATGTTA
AAAATGGCTGTAATAAGTAAACCATTATCTGGAACTATAGAGGTATTAGAAAAATTGTTT
GGAATAATTAGAATGGGAATTATTACAAATGGTTTAGAAATATTGCAAAAGAAGCGTCTG
GAAAATACTAATACAGAAAAGTATTTTGATATTGTGATTAGTTCGGAGGTTGCAGGGGTG
CCAAAGCCAGATGAAAGAATTTTTAAGTTTGCTTTTCAACAAATGGGAGATATAAATAAG
TCTAGAATATTGATGGTAGGAGATACTCTTTCTTCTGATATTTTAGGTGCAAATCAAATA
GGTATTGATTCTTGCTGGTTTAATCCTTGCAAGGAAGTTAATCATACAGAAATTAAGCCA
ACTTATGAAATTACGGATTTAAAGCAATTACTTAATATTGTACTAAGTTAGAAATAAAGG
ATATATACGTGAAATTACAGCAGTTACGCTATATTGTTGAAATCGTTAATCAAAATATGA
ATATTACAGAAGCTGCTGAGGTACTTTATACATCTCAGCCTGGAATTAGTAAGCAAGTTC
GTTTGTTAGAAGATGAATTAGGTATACATATTTTTGAACGATGTGGAAAACATATTAAAG
CGCTTACTCCGGCTGGGGAACGTATTATTACAATTGCTCGGGAGATGTTGGCACAAGCTC
AAGGGATTAAATCTATTGCAGAAGAGCAAACAAGTCCGCATAAGGGAATACTCAGAATTG
CAACTACAAATACCCAAGCTCGTTACGTATTACCAAAGATAATTGAAAAATTTAAGAATA
AATACCCCTCCGTAAGTTTACATCTTCATCAAGGATCTCCAACACAAATATATGATGCAT
TAATGGCAGGAGAGGTTGATTTAGCTATTATTACAGAGGCTCAATATCTTTTTGAAAATG
TTATTCTGTTACCTTGTTACATGTGGAATCGTTCAGTGATTGTAAAACCAGATCATCCTT
TGGCCAAGCTAAATAAGGGAAATAATAAATTAACTATTGAAGAGTTGGGACAATATGATT
TAATCACTTATACATTTGGTTTTACGGGGCGCTCAGATCTGGATAAGGCTTTTAATAAAC
ATGGTATTCTACCTAGAATAGTATTTACAGCTACTGATGCTGATGTTATTAAGACCTATG
TTCGTTCTGGCTTAGGTATTGGAATTATGGCAACTATGGCATATACGAAGGAAGACAAAG
ATTTAGTTGCTATTGATGCAAGCCATCTTTTTCAATCTAGTATGACACAAATAGCTTTTA
AGCGAGGTGTTTTTTTACGTAATTATATGTATGATTTTATCAATTATTTTTCTGCTCATT
TAACTAAAATAAAAGTTGAAGAAGCTGAGCAACTTCGTGATAATAATGCGATTGCTAGGC
TTTTTGAGTACGTTAGTTTAGAGGAAATTTAATGAATGCATTAAAAAATTAGAAGTATTA
ATTATTTCTTTTATTTGTATTGTTCAATCTATAAGGGCAGAAGAGTCTCATATCAAGTAT
AAGTCTAATTATATAATGCCAACATATATCCATTTTAAAAAGAGTGATGAATATTATTCA
ATAATATCTAAAATTAACATTCCTTTATATAATATAGTATTTAATACAGGTGGTAAAATA
CAAGGTAAACAATTTAATATGTTGAATTACCAAGATATAAGAAATGGGAAAACTTATGCT
AAGGCAGAGGTTAAGGGAACAGTAATTCAATACGGGAAAGTAGTAGAACCACTTAAACAG
GAGATCTTAACTTTACCAACGTTTGATTTATTTTCTATTGCATTTCAACTCAGCTATTAT
GGAGTATTACCGTATAATTTTCAAACGACAAATGGTAAAAAACTTTATCCACATAAGGAT
ACGATTGTAAATGAATCTAGAGCTATTCTTAGAATAGAAGAAATAGATGTTGAGGAAATA
ACTTACAGATTAAAACGGGTGCTAAACAGATTATAGTGAAGAAATTTTCAGGTGAAAAAA
TTTCCTCGTTATATTTCTTATAATAGGGATGGGGATAATTATGAGTTAATTCTTGATAGT
TTTTTGAACTAATTTTAACTAACACTAGTTCTGATTAATCATTATTGACATATATGTAAT
ATATTAGAGTTGCAAAAAATTATTAAGCAATGTAAATTTTTGTGAAAAGTGTAGGAGATG
TCACATTTTTCTATTTTTCTTGATGACAACGTTTGGGAAATCAGTAGAGTAGTTGCTTAT
CCATCTTATGGCTTTTCTTTGAACCTTTAGTATTATGGACGATAGTTATATATTTCCCTT
AAGCTCTCCAATAATTCGGATTTTACAAATTACCGATTCACATTTATTTGCATCAGATAC
TTGTGAACTATTAGGGGTTAATACCACTCAAAGTTTTCAAGCTGTGCTTAATATGATCAT
GAAAGAATCATTTGAGTATGACTTGATTCTTGCAACAGGCGATCTTGTTCAAGACCATAA
TCGAGAGGCATATCATCGTTTTGCAAAAATGGTTAAACCGTTGGTTAAACCACTCTTCTG
GGTAGCTGGAAATCATGATTTACAACCACAGATGCGTAATGCTTTGTCTATTTATTCTCA
AATTAAACCTGAAAAGCATATTTTAGTTGGTGATCATTGGCAGATAATTCTTCTTGATAG
CCATATTCAAGATAGCCCTAAAGGTAGATTAGAGTCTTCTGAGCTTGCTTTTTTAAAAAG
AAAGTTGGAAGTCCATCCTGAACGATATTCTTTAATTGTTTTACACCATAATATTCTGCC
AACAAATTCAGCATGGCTTGATCAGCATAGCCTTTCTAATGTAAATGATCTACTTGCTAC
ATTAAAAGCTTTTCCGAAAGTGAAGGCTATTGTACATGGGCATATTCATCAAGAGGTTGA
TGCTCAATGGAATGGGTATCGTATATTATCAACGCCTTCAACGTGTATACAATTCAAACC
ACATTGTAATGATTTCACATTAGATGCGATTCCTCAAGGGTGGCGTGAGCTTTGTTTAAA
TATTGATGGCTCTATTGATACTGTGGTAAAGCGTTTAGATAACAACAATTTTTTACCCAA
TTTTCAAGCATTGGGATACTAGAGAAATTTATCCTTTTTAAGCAGCCATTAAGATTAGGA
GTAATAGACAAACAGTTGTTAGAAATATTTATTCTCAATTATTTTGTATTCTATTTCTAT
TCAATTTGATTTTTGCAGCGTCCCCCTTTTTGTAAACAGCAGATATTATACAGTGTCACA
TCTGAGATATTCATCAATGCTTCTTCTGTTAAAAATGCTTGATGCCCTGTTAAAAGCACG
TTATGGCAAGAAGACAAACGGCGGAAAACATCATCTAAAATCACTTCATTTGATTTATCT
TCAAAGAAAAGATCACGTTCGTTTTCATAAACGTCCATACCTAACGCACCGATTTTACGA
CGTTTTAATGCTTCAATCGCTTCAGGAGTATCAATTAATGAACCACGGCTGGTATTGATG
ATCATCACGCCGTCTTTCATTTTGTCAAAAGCCTCTTTATTCAACAGATGATAGTTCTCT
GGCGTAGCTGGGCAATGTAGGGTTATCACATCGGACTTAGCATAAAGTTCATCAAGTGTG
ACATATTTTGCCCCAATTTCTTCCACAATAGGATTTTTAAATGGGTCAAAGGCAAGAATA
TTCATTCCAAAGCCTTTTAAAATTCGCGTTGTTGCAATACCAATTTTCCCTGTGCCAATC
ACCCCAACGGTACGTTTGTACATATTAAATCCGATTAGCCCTTCAAGAGAGAAGTTTGCT
TCACGGGTACGCTGATAAGCTCGATGAATACGGCGGTTTAATGTCATCATTAAGCCAACG
GTATGTTCAGCCACAGCTTCAGGGGAATACGCAGGTACGCAAACAACTTGAATACCAAGT
TCTTTGGCTGCTTGTAAGTCTACATTATTAAAGCCTGCACAACGCAAAGCGATCATTTTC
ACGCCCACTTTTGCCAGTTTCTCAAGCACTGCTCGGCTACCATCGTCATTTACAAAAATA
CAAACAACATCGCAACCTTCCGCCATTTTAGCTGTACGCTCATTGAGCATAAAATCAAAA
AATTCAAACTCAAAATGGTATTGTTGATTAGCTATTTCGAGGTATTTTCGATCATAATTT
TTGGTACTAAAAACGGCGACTTTCATTGTGCTTTCCTAAATAAGTTTATCATTCACTAAT
TCAAATGCATTAGATAGTTTTATTGAGAATTCTTGAGGAGTATATTTATCTATTTTTTCT
TTCCATATTCTAATCATCTCATATCTATTTGTTAAGCTAGTGTCCCAACATTCAGAAACT
AAAGATAAATCAATACAATTCAATATATGTTTAATACGAGCCACATACTTAAACAAAAAA
TTATAGTGTAGTTTAGATAATTCATGAGTACCTAAAACTTTAAAAATAAATTTTAGATCT
TCATCAATATCCTCTATTCTCTTTTTTCCTCCTGCAGAATATTGATCTCTCATATTTGGA
CAAATAATAGAATAGTAAGAAACCCAAAATGCACATAGTCTCGAATAATTTGAATTAAAA
ACTTCAGGGTAAAGGATAAATCCCTCAGCAATAAGATCTCGTTTTTGCTCTTTTTCTAAG
TTTGTAAAATCAATAATTTCAAAATTTCTACTAAAAGTACTTTCCTCATCAATCCACCAT
AGTGAATTATCTTTTCCTAACTTAGATTTATAATATTTCTTAATAGATTTAACTGGTTGT
TCCTGATTTCTTAATTCATCATATGATATATTCATTAAGTCAAAAATAGATTCACCTTTC
GGTAAATTCATATCTATTTCATATCTAGGATAATGAGTAACAGAAATTCCAAATAAACAA
TCCTCATAAATTCTGTACTTAATATCGGGTATTCCTCCACACTTACCAAAGAACATATAA
ATTTTCTTTACACACTCAATTCTAGACGATTCAAGTACACTATTGCCTATGGACTTCCAT
TTATCATCCTTAGTAAATTTAACCTCAACTCCCCAGTAATTATTTATAACAATATCAGGG
AAATCTCTGTCTGCTGTACGATATAAATTCCCTTTAAATAAAGTACCATCAGCACAAACT
TGCATACAGTTAAAAACCAAACTTTCAAATTTGTTCCCTGAATTTATTGATGGATCTAAA
TTTTTTAGTACCAGATCACGAGTTTTATCTAATAACTCTTCAAATTTCTGTTTTTCATTT
ATATCCGCTGTAGTATAAATCATTTCAGGGTTTCCTTTACAGATTGAGCAAGATGCCATG
CAAATACAGGGGCTACTGCATTGCCTACCTGCCTATAAGCATCAGTCGTCGAATTTAAAA
ACTCAAAGTTATCTGGGAACGACTGAATACGAGCTGCCTCTCTAGCAGAGAGCCTCCTCG
GCAAGCTATAGTGAAATTCAATATTTCCATGATGCTCAGCCCTCATTGTTGGACCTGGGC
GATCCGCTTTTGTTTTGGTGTTTCCTTGAGTTCCTTGAAATAACTTAGCTTTAGAATAGC
CACTATTTGGTAGAGAAAAATGTTTTTCATCATTTTCTAAATCACCGATTGCCCTTTTTA
AATCAACCCATTTTTCTGTAGATTGAAATAAATCCTCGCTATCTGAATGAGTTTCTCGGG
GAAAGAAAAATTCTGATGTCAAATCATTGCGAACACCGACAATTATTACCCTTTCTCGAG
TTTGAGGAACACCATAATTAGCTGTATTCAATAGTTGGTATTTAATTTTATAGCCAATCT
TTCCAAAATCTTCGACAATAGTATTTATAGCTAAACCATTTTGCCATGTAAGCAATCCTT
TCACATTTTCAGCTAAAAATAGTTTAGGCTTTACCTTATCTACAACATCAACCATACTGA
GATAAAGATTTCCACGTTCAACCGCTAATCCTTGTCGCTTTCCAGCTAAGCTAAAATCTT
GACAAGGAAACCCACCTAGAACAACATCAGCTTCAGGCAATGTACTTTTATCAACTAGTG
TAATATCTCCACATACTACGGGAGTTTCAGGGAAATTATGTTTTAAAGTCTTACAAGCTT
TTTCATTAATATCGTTCGCCCAAACCACTTCGAAGGGATTTTCATCGTATCTTTTATTTA
AAAAGTCAAACCCACCTTTAAATCCTAAATCCAACCCTCCAGCTCCAGAGAATAACGAAA
TAACTCGGAATTTCTTACTCATATATCCCTTACACTTGAACAATATCAATGCGATTATGC
TGTTCTGCCACTCTTGCTCGAATTTTCGCTTCGAGTTGGTCGATCAATTTATCATTGTCA
AAACGCTCTTTTTGACGAACGCCATCAAGATAAAAACCGCTCATTTTATTTGAGCCGGTC
ACGCCAAGATCAGACACTAACGCTTCACCCGGACCATTCACCACACAGCCGATAATGGAT
ACGTCCATCGGTGTAATAATATCTTCCAAACGTTGTTCAAGGGCATTGACCGTGCCGATC
ACATCAAATTCTTGACGAGAGCAAGTTGGGCAAGCGATAAAGTTGATCCCACGAGAACGG
ATACGCAATGATTTTAGAATATCAAAGCCCACTTTGATCTCTTCAACAGGATCTGCGGCT
AATGAAACACGAAGCGTATCACCGATCCCCTCTGAAAGTAATAAACCTAAACCGATTGCT
GATTTCACAGCCCCTGCTCTTGCACCGCCTGCTTCCGTAATGCCTAAATGGATCGGTTGT
TTGATCGCTTTAGCTAACAAGCGGTAAGATTCGACGGCTAAAAAGACATCGGACGCTTTC
ACACTCACTTTAAATTGATCGAAGTTAAGACGATCTAAGATCTCAACGTGGCGAAGTGCT
GACTCTAACAGGGCTTCTGGCGTTGGCTCACCGAATTTCTCTTGAATATCTTTTTCAAGA
GAGCCTGCATTTACCCCGATACGAATAGGAATATTTTTATCTCTCGCACAGTCCACCACC
GCACGAATACGCTCTTCCTTGCCGATATTACCTGGATTGATACGCAAGCAATCCACACCA
TATTCCGCCACTTTCAACGCAATACGGTAGTCAAAGTGAATATCTGCGACAAGCGGTACT
TTTACCTGCTGTTTTATCAATTTAAAGGCTTCTGCTGCGTCCATTGTTGGCACAGACACT
CGCACAATATCCGCCCCGACACGCTCAAGAGCTTTGATTTGTGCTACAGTCGCTTCCACA
TCTGTGGTTCGTGTGTTCGTCATTGATTGAACAGCAATCGGTGCATCGCCCCCCACAGGC
ACATTACCGACATAAATTTTGGTCGATTGACGACGCTTAATAGGTGGTTCTTTTAACATA
TTATTCCGCTAAAGGTAATTTGAAACGTGCAACTCGTCCATCTACTTTCAGTGGAACAAC
TTGCCCTTTGTAATAAATTTTGACGTTAGCAGGCGCCCCCACAGTTAAACGATATTGTTC
GTTATCGTTAAAACTTAATACTTCACCTGCCTTATAAAGTCTTTCTGCTAATCGTTTATT
TTGTGCAGTACGCACAGTAATCCAGCTTTCAGCACCCGTAATCTCAATTCTCAGCTCTTC
CTCTACCGCCGTTTGTGTAGGTTCTTCCGCTTGATTATTTGCTTCTGTTTGTGTAAGCAC
AGGCTCAGTTTGCACAGATTGAACTGGCTCAGCTTGCTCTACGGCAACAGGCGTGCTGCT
TTCTGTCACCGCTGCAGTAGTGGCAGTCGTTTGGTTCTCTGAAGCTACTTGAGCTACAGG
CTCTTGATGATTACTTTCCACTGCTGGTGTTGCGGGTTCTGCATTTTTAGCAGGCAATGT
TACCGCTTGCGGAACTTCTGCTGGGGTTGGTTGCGGTTCAACCGGTGTCACTTGAGGCTC
TTCGACAACTTTAGCCGTTGCTTCTGTGGTATTCACAATCAACTGCTCACGGTTAGCCTG
ATCTTTCTGATGCTCTTGCCACCACCAAGCCAACGTCATACCAACGGCACTTAACAACAC
AATCCACGTCAGCCCTTTTACCCAACGCATTTGCGACTTATGGTTTTTAACCGCAATCGG
TGCAGCTTTTCGGACTTCTTTTGGAATTGTCACTTCACCGTAATTCACTGAATTTACAAG
GGTTTCAGGCAAACGCAGAAAACGCACATAATTACGCACATAACCACGCACGAAAGCTGG
TGGCACGCTTGGCAAAATAAAAATATCATTTTCTATCGCTTCGAGGTGGCTTTTTTTCAG
ATTTGTTTTTCGAGCCACGTCCTCAATCGTCAAATTTAATGCTTCACGAGCATTTTTTAG
CTGTTGTCCTAAAGAAAGTGTCATTGTTTCCGTCATTGTCATTGCTTTTTCTATATAAAA
ATTAGGTGAGAAGTTTAAAGAGGTATAGCTTGTTTTGCAATCCTCAATTCATTAATCAAA
GCGAATTTCCCTAAATTAGCTAGAGTATACGAACGCCATTTGTGACGCTCGCTCAACTTA
CTTCACACTACCACAATTTAAACAGTAGAGATAACTCTGCTTAGGATCATTAAATTTTGC
CAACATACCAAGCTGTTGCTGAGTTTGTTGAGGCAAAGGCAAATTCAACCATTCAACAGC
TTTTAATTGTAATTGCAATTTGAAATCACGCATTACTTGGCTTATCAAATCATCACTTTC
ATCAATTAGCCACTGTGTGCTAAAGCGTTCGATTTCTGTTTCCCCTTTCGCTTTACGTTT
TTCATTGATTAAGATTGTTAAAGCGTGATAGGCATCATCAAAATCGCCCAACTCATCAAC
CAACCCTTTTTCAAATGCACTTTCCCCAAGCCAAACTTGCCCTTGAGCCACTTTATCTAC
ATCACCTTTCGACATTTTTCGCCCCTTGCTGACTAATTCAAGGAAACGGCCGTAGCCATT
TTCAATGCTAATTTGAATTAACTCACTTTGCTCTTTTGATAGCGGTTTTAATGCTGTTTG
TTGTGCAAAAGGCGATGTACTAACACCATCTTCATTCACACCTAGTTTTTTCGCCGTTTT
CTCAAAACTGACAGCTAAAGCAAAAATACCGATAGAGCCTGTCAAAGTAGTTGGGCTTGC
AATGATTTTATCACTTGTTGCCGCAATCCAGTAACCACCTGAGGCAGCCATTCCGCCCAT
CGATGCCACAACAGGTTTGCCCGCTTGTTGCAAATCCTCAACCTCTTGGCGAATTAATTC
CGATGCCATTGCACTCCCACCTGGGCTATTAATCCGCAATACTACGCCTCGCACGTCATC
ATCTTCACGAGCTTTTCTCAGCAATTTTACAATCGTATCACTGCCAGCAACTTCATCATC
GCTTTCCCCTAACACAATCGCCCCTTCAACATTCACAATAGCTATTTTATCCTTGCCTAC
CACATTAAAGCGGTCAGATAACGACAAAGAATAGTCAAAAAAGTCGATATGGTTGTAGTT
TCCGTCTTGATCTTCACCAAATTGCTCAATCAAGTCGAGACGAATTTGACGATGTGTTGC
CACGTCCGTCACCCATTTTTGCATTAAGGCGTATTGAGCATCATCACCTTTCACCGCTTT
ATATTGAGCGATCAAACGGCTTGCTTCTGGCACTATTGTATTTGCATCAATCTGGCGGTT
TTTAGCAATCGCATTGCTGAAATTTGCCCATAACTGAGATAGCCATAATTGAGCATTTTG
ACGAGCTTCTGCCGACATATCATCACGCAAAAACGGTTCAACGGCAGATTTATAGGTTCC
AACACGGAAAATATGCGGCACGGCTTCAATCTTGTCTAATAACGATTTGAAATAGAGTGT
GGAATAATTTAAACCGTGTAAATCCACAAACCCAGCTTTGTTCAGATAAATTTTATCCGC
ATAACTCGCAAGGTAATACTGTTGTTGGCTATATCCTTCACCAATTGCAATCACAGGTTT
ATTTGATTGTTTAAAACGCTCAATCTCTTTGCCTACAAAGGTTAAAGAAGGAATATCGCC
CCCTTCAAAATAACTTAAATCAAGCACTAATCCTGTAATTTTTTCATCATACTGTGCTTT
CTTTATTGCACGCACTACATCAAAAGTTGATATTTTAATCGGTTCATTTCTACCGCCTAA
TTCAGAACGTAAAAAGCGGTTAAAATCACTAAATTCATCGTGATTATCCGCTAAATAACC
ATCTAAATTGAGCAATAATGCCCCTTTACTAAATTCGACAGGTGTTTTGCTGTTAGCAGC
ATCACTTGACCATAACGCCATAAAAGCAAATCCTAACATCACAAATAAAATAAATACCAG
ACTTATCACAAATTCTCGAATACAACGAAATAGACGATAAGCCCCTTTGAGTAGATGTAG
CATAAAAAATCCTTAGAAGTGAAGAGGGCTATTAAGCCATCATAAAATAGTAAGGAAATA
TAATCCTTTCAAAAACTAGATTTGATTGTGCTTTTGTAAGAATAGATAGAAATATGTCTC
TTTAATAATTCTATCTGATTTTTTCTTTGAAATGAATATTTGGCAGAATGAACATTTAGT
TTTAGAATGGGAAACTATGATTGATCAGAAAGTATAAAAAATGGCAAATAAAAATCCTTT
TTCTCTTGATGATATAACTCAAGACCACTCTACTTGGCAGACATTTAAACGCCTATGGCC
TATGATTTCCCTTTTTAAAATAGGGATTATTGTGGCAATGGTGGCAATGATATTTAACGC
TGCTGCCGATGCATACTTGATCACAATGCTTAAACCTTTGATTGATGAAGGCTTTGGCGT
TGACTCTGATCGTAACTTTTTAAAAGTGATGGCATTTATTGTCGTAGGCTTAATTTTTGC
TCGTGGTATCACCAGCTTTATTTCTGCCTACTGTTTGGCGTGGGTGTCTGGTAAAGTTGT
GATGACAATGCGTCAAAAAGTATTTAAGCATTTAATGTTTATGCCTGTAACATTTTTTGA
CCAAAACTCTTCAGGAAGATTACTTTCCCGTATTACCTATGATTCTGAGCAAGTAGCAAG
TTCTTCGGCAAATGCGTTGCAAAGCGTGGTCCGAGAAGGGATCTACATTGTCTTTCTCGT
CACAACAATGTTTTATTATAGCTGGCGTTTATCCCTTGTTCTTTTCATCATTGGTCCTGT
GATTGCGGTATTAATCCGAGTTGTGTCAAAACGCTTTCGTAAACTCAGCCGTAATATGCA
AGAATCTATGGGAAGCATGACCGAAAGTGCCGAACAGATGTTGCGTGGACATAAAGTGGT
GTTATCGTTTGGCGGACAGAAAGTCGAAGAAGAACGCTTCAACCATACCAGTAACGATAT
GCGTCGCAAAGGAATGAAAATGATGGCAGCAAGTACGATTGCCGATCCGATTATTCAAGT
GATCGCTTCTCTAGCCTTAGCGGTGGTGCTTTTTGTCGCAGGTTCGCCTGAAATTATCGG
CGATGATTTAACAGCTGGGGAATTTGCCGCAGTGATTGGGGCGTTAATGGGAATTTTACG
TCCATTAAAAACTTTAACCAACGTTAATGCCCAGTTCCAACGAGGAATGGCGGCAAGCCA
AACGCTCTTTACCTTATTTGATTTACCAACAGAAAAAAATGAAGGCACTTATCAAATTGA
ACGAGCCAAAGGCGACATTCGTTTTGAAAACGTTACCTTTACTTATTTTGGTAAAGAACA
ACCCGCTTTAAAAAATATCTCGTTTAATTTACCTGCAGGGAAAACCTTAGCGTTAGTTGG
GCGTTCAGGCTCAGGGAAATCGACCATTGCGAATTTGATTACCCGTTTTTATGAAATTGA
TTCGGGCAATATTTATCTTGATGATCATAAAATTCAAGAGTATACTTTAAACAATTTGCG
TGAACAGTGTGCAATTGTTTCTCAACAGGTTCATCTATTTAACGACACCATTGCGAATAA
CATTGCCTATGCAGCTAAAGACAAATACAGTCGTGAGCAGATCGAAGCTGCAGCTAAAGC
CGCTTATGCGATGGAATTTATCGAAAAAATGCCACAAGGCTTGGATACAGTAATTGGTGA
AAACGGGGTAAGTCTATCTGGTGGACAGCGTCAGCGTTTGGCGATTGCCCGTGCCTTATT
AAGAAATTCGCCTGTTTTAGTCTTAGATGAAGCTACTTCAGCGTTAGATACCGAATCAGA
GCGTGCAATTCAAGCAGCCCTTGATGAACTACAAAAAGATCGCACTGTTTTAGTGATTGC
TCACCGTTTGTCTACCATTGAAAACGCCGATGAGATTTTAGTGGTGGATCAGGGAGATAT
TATCGAACGAGGATCACACAAAGTCTTGCTGGAAAAAGGTGGTGCTTATAAACAGCTATA
TCAAATGCAATTTAGTGAATAATATACATTCTAATAATTTAGAGAGATTAGGTTGAATAG
TAAATTTTGTGAGCTAGTTCTCAGAAATATAATTTATGTTATACATTTCTTACAAAATTT
AGGTAGAATACAAGAAATCAGACTATATTCTAGGAGTTATTATGAATTATCCAATACTTA
TAAACCAATTAAAAGAAGAATTTTTTAGTGGCTGGAAACCCTTTGAGGTAGCTTGGCTTT
TCTTATTTATTGCAGCTCAAATTGGCGTATATATTTACTACCCCGATTCTATCATTGGAA
TGGTGGCAGGTATTTCAGGTATTATCTGTAATGTTTTTGTTGGTAAAGGAAAAATCAGTA
ATTATTTCTTTGGTTTAATTTTTGCATACAGCTATTTCTACGTTGCATGGGGGGCAAATT
TCCTTGGTGAAATGAATACAACGCTCTATGTTTATATCCCTGCGCAATTTATAGGCTATT
TCCTTTGGAAACAAAATATGCAAAAAGCCGAAGGAAGTGAGGCGGTGATCACAAAAGCAT
TAACTATTAAGGGATGGACTGGATTATTAACTTTTATGGTTATTGGAACATTATTATTGG
TTCAAGCCTTGAAGGCCGCTGGTGGCAGTTCGACAGGTTTAGATGGTTTAACTACAATTA
TTGTGGTTGCGGCTCAAGCATTAATGTTACTACGTTATCGTGAACAGTGGCTATTATGGA
TTGCCTTAAATATTCTCTCTATCGTTCTTTGGGCTGAAAATCCATCAATGTACATAATGT
ATTCTGCATATTTATTAAATTCCCTTTATGGGTATTATAACTGGACAAAACTACAAAAAG
CCTAATAAATAAAATCTCTTATAAATCAAAGGTTGAGACTTCTCAACCTTTCGTTTTTCC
GCTATCCTTGGCAAAAATTTTTTTCTTAGATAACACATTGCAACTGACATTACCGATCCA
TCAAATTGATGATGATACTTTTGACAACTTTTACGCCGAAAACAGTTTATTGCTGTTGGG
GTCGCTACGCCAAAATTTTGTGGATGTTCAGCAACCTTTTTTTTATATCTGGGGCGGTAA
GAGCAGTGGCAAGAGCCATTTACTCAAGGCGGTGAGTAATCATTATTTGCTTAATCAACA
ATCAGCAACCTATATTCCATTGGATAAATCCCATTACTTCGCCCCTACGGTATTGGATAA
TGGGGATCAACTTGATGTGGTTTGTCTTGATGATATACAAGCGGTGGCAGGTGATGAAGA
GTGGGAATTGGCTATTTTCGATCTGTTTAATCAGATTCGTGAACAGCAAGGGTTGTTTAA
TCAAGGTAAGAAAACATTATTGTTAATCAGTGCCGATTGTCCGCCACATCAATTAGCTAT
TCACTTGCCTGACCTGCGTTCTCGCTTAACTTGGGGCGAGGTATATCGTTTGGCGGATCT
TGATGATGAACAGAAACGCATTATTTTGCAACGTAATGCACGCAATAAGGGGCTAGAGCT
TTCAGATGAAGTGGCGAACTTTTTACTCAAGCGGTTAGATCGTGATTTACAAGCCCTAAT
GCATAAATTAATGTTGTTAGATCACGCCTCGTTACAGGCTCAACGTAAGCTCACACTTCC
TTTTGTCAAAGAAATTTTAGGACTATAAATGGATCAACTTTCGCTCATTAATATTGCTTG
TGAACGTGGTGAAACTCGCTTGTTTGAAGGCTGTTCATTGACTATTTCAAGTGGTCAATG
GTGGCAAATCGAAGGGCATAATGGCATTGGAAAAACCAGTCTATTGCGGATTTTAGCTGG
GCTTGCAGTGGCGGTAGAAGGCGAGGTGCAGTGGAATGGTGTTAAAATTCAGCAACAACG
AGATCAATACTACACTAATCTCTTTTATTTAGGGCATCACGCAGGGGTTAAGCCTGAACT
GACCGCTTGGGAAAATCTGCGTTTTTTCCAAAAAATTCAAGGGTTGCCTTTAGATGATGA
AGCCCTTTGGAATGCCTTAGGAAAAGTGTCGTTGATTGGGCGAGAAGATTTGCCTTGCTC
GCATTTGTCGGCTGGGCAACAACGTCGAGTGGCTCTGGCAAAATTATGGCTGACCAAAGC
GACGTTATGGATTTTAGATGAGCCTTTTACTGCGATTGATAAAAAAGGGGTTGCGGAACT
GATCGCCCATATCGAACAACATTGTGAGCAAGGGGGTATGGTGATTTTTACCAGCCATCA
AACCGCAGAAAGTGACAAAGTTCAAGTGTTATCGTTAGATCCATTTAGAGTATAAAATAA
CCCTATGATTTTACTTACTATTATTCAACGAGAATTAACCATCGCCTTTCGTAAACCTGC
GGAAATTTTAAACCCTTTATGGTTTTTCTTGATTATTATCACAATGTTTCCGCTTTTAAT
GGGGCCTAATCCTGAATTACTCGCTAAAATAGCCTCTGGAACTGCGTGGGTTGCGGTGGT
GCTTTCAGCCTTGCTCTCTTTTGAGCGACTATTTCGTGATGATTATTTAGATGGTTCACT
AGAGCAGTTGATGTTGCTACCCGTTGGTTTGCCGCAAGTGGCGTTAGCAAAAGTGATCGC
ACATTGGCTATTAACTGGCTTGCCTTTAATTCTGCTTTCGCCGATTACGGCGATTTTACT
TTCTCTTGAAACAGAAGTCTGGTGGGCATTGGTTTTAACCCTATTGTTAGGTACGCCGAT
TTTAAGTTGCCTTGGGGCAATCGGGGTTGGATTAACTGTCGGGTTGAGAAAAGGTGGTAC
GCTACTCAGTTTATTGATCTTACCGCTCTTTCTACCTGTGTTGATCTTCGCTGCCGCTGT
GTTAGAAGCCTCAACCTTAAATATGGGATATACAGGGCAATTGGCTATTTTAGGGGCAAT
GTTAGCCCTCGCATTAACCTTTTCACCTTTTGCAATCGCAGGGGCGTTAAGGGTTAGCTT
ACAGTAACAAGCGGTAATTTGAACCCTATTTTTTGTAATAACTTGGAGTTTTTATGTGGA
AATGGTTACACCCTTACGCAAAGTCTGAAACACAGTACCACTTGCTAGGGAAGGTGCAGC
CTTGGCTTGCAGTCTTAAGTTTTTTATTGCTGTCAGCAGCATTTATTATTGGCTTGGCAT
TCGCCCCAAAAGATTATCAACAAGGCGATAGCTATCGCATTATTTTCATTCACGTTCCAG
CCGCAATTTGGTCGATGGGTGTTTATGGCTCAATGGCAGTTGCTGCACTTATTGCAGCGG
TATGGCAAATTCGCCAAGCACATCTAGCAATGATCTCAATGGCACCAATTGGAATGGTTT
TTGCCTTTCTTTCTCTGGTAACTGGGGCAATCTGGGGCAAGCCTATGTGGGGAACTTGGT
GGGTATGGGACGCACGTTTAACTTCAGCCTTAGTATTATTTTTCCTCTATCTTGGCGTAA
TGGCTCTTTATTCTGCTTTCCAAGATAAAAATACAGGGGCAAAAGCGGCTGGGGTACTTT
CAATGGTTGGCGTAATTAACTTACCGATTATCCACTTCTCAGTAGAGTGGTGGAACACGC
TACATCAAGGGGCAACTATCACTAAATTTGATAAGCCTTCAATGGCAACCGAAATGTTAA
TCCCATTATTATTAGCGATTTTTGGCTCAATGATCTTTATGATTTGGTTAAGCATTGTGC
GTTATCGCAGTGCATTACTTCAAGATGAACGCAAACGCCCTTGGGTGCGTGAACTTGCAA
AATTAAGTAACTAGGAGAGAATATGACCTTTCAATTTGCATCACTTAGTGATTTTTTCTC
AATGGGCGGTTACGGCTTCTATGTATGGCTCTCTTATGGAATTACTTTTCTTTCTGTCGG
TCTGTTAGTTTGGCAAAGTAAACGTGAAATTCGTCAGACGTTGCAGTTGGTGAAGAAAGA
GCAGGCAAGAGAAACTCAACTTAGCAACAAGCGGTAGGATATTGGATAATATTTTCGAAG
GTAGGCAAGAGCCTACCTTTCTTTTTGTTAAAAATTTGTGATATAACTCACAAATCCAAC
ATTTGCTTATTTTAATAAATTACTGTTTTGCTAAACTAATTTGGTTTATTGATCTACATC
ATTTTATTTTGTGGGGGCTTTATGTCGGTATCACATCAATCATCAAACCCAATAACAAGG
AATGGACTTATTCTGTTATTTGATATTGTTTTATTCTTTGTCTTATTAAATACATTACCT
TTTGAACCCGCTGTAAGTAAAGGTTTAGCCTTATTAGTATTTGTTGCGGTTTTATGGCTT
ACGGAAGCTCTACACGTTACAGTAACGGCTCTACTTGTGCCTATTCTGGCGATTGGTCTA
GGGTTAGTAAAATCTAAAGAAGCCTTAAGTGCTTTTGCTGATCCAACTATCTTCCTTTTC
TTTGGTGGTTTTGCTTTAGCTACAGCATTACACATTCAACAGCTTGATCGCCTGATTGCA
AATAAAATTATGGCAATGGCAAAAGGGAAATTATCCGTTGCGGTGATTTACCTATTCTCT
GTTACTGCATTTCTTTCAATGTGGATGAGTAATACAGCAACCGCAGCAATGATGTTACCG
CTTGCAATGGGGATTTTAAGTAAATTAGATAAAGAAACTCACCACAACACCTATGTCTTT
GTATTATTAGGGATTGCTTATAGTGCAAGTATTGGTGGAATGGGGACGCTGGTTGGTAGT
CCACCAAATGCGATTGTGGCATCACAGCTGAATTTAACTTTTGCAGATTGGTTAAAATAT
GGCTTGCCGATTATGTTTATCTTGATGCCATTAATGATCGCAACGCTATATGTAGTATTT
AAACCGAAATTTGATGTTACTTTTGAGCATAGTTTTGAAAAAATTGAGTTAAATCGCGAG
CGTATTATTACCCTTTCTATCTTTGGCGTTATCGCAATTTGTTGGGTATTTGGCGATAAA
ATTAACCCACTAATTTCTGGCTTATTAGGGCTACAAGGTAAAATTGGTAGTTTCGACAGT
ATCGTTGCTCTTTTTGCTGCAGTCTTAATTTGTATCACTAGAGTTGCTTCGTGGGACGAT
ATTCAGAAAAATACCGAATGGGGCGTATTAATGCTTTTCGGTGGCGGTTTAACCTTAAGC
TCAGTGCTAGGTCAAACAGGGGCTAGTAAAGTAATGGCAGATGGTATCGTATTCTTAATT
GAAGACGGATACTTCTACCTTATCGGATTACTGGTTGCAGCATTTATTATTTTCTTAACA
GAATTTACCTCTAATACAGCAAGTGCTGCATTATTAGTACCAATCTTTATTTCTATTGCT
CAAGCCTTAAATATGCCGCCAGTAGGGCTTGCATTAATTATCGGCTTAGGTGCGTCTTGT
GCCTTTATGTTACCAGTTGCAACACCGCCAAATGCGATTGTATTTGGTACAGGGCAAATT
AAACAGAGTGAGATGGTGAAAGCTGGTTTCTGGCTTAACATTATCTGTATTTTTGTCATT
GCAACGGCAGGGTATTTGTTCTGGTTGTAATCCGTATCTTTATGCAAAAAGCGGTCACTT
CGTGGCCGCTTTTTGCATCTTAAGGAAGATAGGATATTGGCTCGATTTGAATGTTTTTGA
GAAGATTGTGTCAAAGAACATAATTACTTTATTTTATGAAGAAATTCATAAGATCAACGA
ATAATTTGATCTACATTACCCAAAATATAATTGAAACTGTTATAATCGCCCCGTTTTTTA
TTTTTGAAAATCAAAAGAGGAACTAACTATGTCCGTAAAAAAAATGGCAGATCTTGACCT
AGCAGGCAAACGCCTTTTCATTCGTGCAGACCTTAACGTGCCTGTTAAAGATGGCAAAGT
TACATCAGACGTTCGTATCCGTGCAACAATCCCAACATTAAAATTAGCCTTACAAAAAGG
GGCTAAAGTAATGGTGACGTCGCACTTAGGTCGTCCGACTGAAGGGGTATTTGAAGAAGC
AAACTCTTTACAACCTGTGGTTGATTATTTAAATGCTTCAGATTTAGGTGTTCCTGTTCG
TTTAGTGCGTGATTACTTAGATGGCGTTGATGTAAAAGAAAACGAAATCGTGGTGCTTGA
AAACGTGCGTATTAACAAAGGTGAGAAGAAAAACGATCCTGAGTTAGCGAAAAAATATGC
GGCACTTTGTGATGTATTTGTAATGGACGCATTCGGTACCGCGCACCGTGCAGAAGGTTC
AACTTACGGCGTGGCAGAATACGCACCAGTTGCTTGTGCAGGTCCATTACTTGCAGCAGA
ATTAGATGCTTTAGGTAAAGCATTAAAAGAGCCACAACGTCCAATGTTAGCAATCGTGGG
TGGTTCAAAAGTTTCAACTAAATTGACTGTATTAGACAGCCTTTCAAAAATCGCTGACCA
ATTAATCGTAGGTGGCGGTATCGCAAATACTTTCATTGCGGCAGAAGGCAACAATGTAGG
TAAATCTTTATACGAAGCGGATTTAATTCCTGAAGCACAACGTTTATCTAAAGCAACAAA
CATTCCTGTGCCAGTTGATGTGCGTGTTGGTTTAGAGTTCTCTGACACTGCTGCGGCAAC
GCACAAAGCAGTAAACGAAGTAGCTGCAGAAGAATCAATCTTTGACATCGGTGATAAATC
AGCGGAAGAGTTAGCAGAAATTATCCGTAATGCGAAAACAATCCTTTGGAATGGTCCAGT
TGGTGTATTTGAGTTCCCTAACTTCCGTAAAGGTACTGAAGTGGTTGCTCAAGCTATCGT
TGATGCGACAGCAAACGGTGCATTCTCAATCGCAGGTGGCGGTGACACATTAGCAGCAAT
TGATATGTTTGGTATCGCAGATAAAATCTCTTACATCTCAACAGGTGGCGGTGCGTTCTT
AGAGTTCGTAGAAGGCAAAATCTTACCAGCGGTTGAAATTTTAGAGAAACGTGCGAATAG
CTAATTTTATTCACTTTCCCCCTTTGAAAAAGGGGGATTAAGGGGGATTTAAAGATCTAA
ATGTTCGTGTAATCGAGTAAAAATCCCCCCTAGCCCCCCTTTTTCAAAGGGGGGAAGATA
AAAATCCCAAACTAGAAGGAAACAAAAAATGGCAAAATTATTAGACATCGTAAAACCAGG
TGTTGTAACAGGTGATGACGTACAAAAAATCTTTGCTTATGCAAAAGAACACAACTTCGC
ACTTCCTGCGGTAAACTGCGTAGGTTCAGACTCAGTAAACGCAGTATTAGAGACTGCAGC
ACGCGTTAAAGCACCAGTTATCGTGCAATTCTCAAATGGCGGTGCTCAATTCTACGCTGG
TAAAGGTATCAAACCAGCAAGTGGTGCTCGTGCAGATGTATTAGGTGCAATCGCAGGTGC
AAAACACGTTCACGAATTAGCGAAAGAGTACGGTGTTCCGGTGATTCTTCACACAGACCA
TGCTGCGAAAAAATTACTTCCGTGGATTGACGGTATGTTAGAAGCAGGTGAAAAACACTT
CGCTGAAACAGGTCGTCCATTATTCTCTTCACATATGATTGACCTTTCAGAAGAGCCAAT
CGAAGAAAATATGGAAATTTGCAAAAAATACTTAGAGCGTATGAGCAAAATCGGTATGAC
CCTTGAAATCGAAATCGGTATCACTGGTGGTGAAGAAGATGGCGTAGATAACAGCGATGT
TGATGAGTCACGTTTATATACACAACCAGAAGATGTGTTATTCGTTTACGATTCATTAAA
CCCAGTAAGCCCACGTTTCACTGTTGCAGCAGCGTTCGGTAACGTACACGGTGTTTACAA
ACCAGGTAACGTAAAATTAAAACCATCTATCTTAGGTGCATCACAAGAGTTCGTATCTAA
AGAGCGTGGCTTACCTGCGAAATCAATCGACTTCGTATTCCACGGCGGTTCAGGTTCTTC
ACAAGAGGAGATCCGTGAAGCAATTGGCTACGGCGCAATCAAAATGAATATCGACACAGA
TACACAATGGGCATCTTGGGCGGGTATTTTAGATTACTACAATGCAAACAAAGATTACTT
GCAAGGTCAATTAGGTAACCCAGAAGGCCCTGATTCACCAAACAAAAAATACTACGATCC
ACGCGTTTGGTTACGCAAAATGGAAGAGTCTATGTCTAAACGCTTAGAGCAATCTTTCAT
TGACTTAAATTGTGTAGATGTATTGTAATTTTTAAATATAGCTTTTCGTTTCCCTTCCCC
CGTTTACGGGGGAAGGTGCCGAAGGCGGAAGGGGGCAATTAATTTAAACGAAAATTTTGT
AACATCGTTGTAATTCCCCCCACTCTAACCTTACCCCGTAAACGGCGGAAGGGATTATTT
CTTAGCCTTTCAAAATAACTATGGCACTTCCACTTCTCGATATTCAGTCCGTCAGTAAAC
GCTTTACTGATCGCATTGGCATTTTCCGTAAGCAAGATTTTTATGCGGTAAAAAATGTTT
CCTTTAGCTTATATCACCAAGAAACCCTTGCGATTATCGGGGCGAACGGAGCGGGGAAAT
CCACCTTAGCCAAAATGCTCGTAGGTATTACTGAACCAACGTCGGGCAAAATGTTTTTCA
AAGATCACGAATTGACCTACGGTGACTACGCTTTTCGAGCGAAGAAGATTAGAATGATTT
TCCAAGATCCAAATGATGCCTTTGATCCCAATTATAATATCGGGCAGATTTTGGATTCGC
CACTGAAACTTGCTACCCATCTTTCTGAAGAAAAACGTAACGAACGGATATTTAAAACCT
TAAAATTAGTTGGTTTGTATCCTGAACACGCCTTGATTCATATAAAAGAGGCATCAAGTA
GCCAAAAACAGCGGATTGCATTAGCAAGAGCGTTGATTCTCAATCCTGAAATTATCATTA
TTGACGACACACTCAGTGCCTTAGACTTTTCGGTGAAAACACAATTAACTAACCTAATGT
TAAATTTACAGGAACGTTTGGGATTATCCTATATCTATGTTGGACAGAATCTCGGTATGA
TTAAGCATATCGCAGATAAATTGATGGTAATGGATCAAGGTGAAGTAGTCGAATATGGCA
GTACCAAAGAAGTGCTATTGAACCCTCAACACCCAATCACAATACGTTTAATCGAAAGCC
ATTTTGGCAAACGCCTCACCCCAGATGCTTGGGCAAATTAAAAAGGAGATGTTATGCAAC
TTATTGATGCAATCAAACAACGCAAAACAATAAAAATGTTCAATAATCAAGTTCAGATTA
GCCGTGAAGAACTCACCGAAATGATCAAACTTGCCCAGCTTGCTCCATCAAAAGCCAATC
TTCAACCGTGGCGGTTTGTGATATTGGATCAGGCAGAACAAAAACAGAAACTGTTGGATA
AAGTCGCCTTTAACGCACCGCCTTGCGAAAGTGCTTCAGCGGTAGTCGTCATTTTGGCGG
ATCTTCATTATGAAAAGTTACTTGGCGATGTGTTAGATCATTCTATTGCAAGCGGCTGTT
TACACCAAAATTTTCGCGAAAATTCCTTTAATTTCTTAATGGGCGTACACAATACACTCA
GCCCACAGGATATTCGAGATCAAGTGTTGATTGATACGAGTTTAGCGACAATGCAGCTAA
TGTTAGTTGTCAAAGAGAAAGGTTACGATAGCCACGCTATTGGTATTTTTGATCGTAAGG
CAGTGTTAGAAGTCCTAGAAATTGACAGCGAACGTTATGCCCCAGTGATGTTATTAGCGA
TTGGCAAAGCGGCTGTGCCAGCCTTACCAAGCGTCCGTTTACCGACAGAATATACGGTTT
CGTGGAATGATGGAAAACAATTCCGTAAATAATTTACCCTGATTCAAGCAGTCAGATTTG
TTAATTCTTTTACAAAAAATTGTTAAAATCTCACCGCTTTTATTTTATTGAGAAACAACT
ATGAATACATTAAACAACATTCAGTTAAAACAAAGTATTTTTAGCAAAATTATCTTTGCA
AGCCGTTGGTTACAACTTCCTATTTATTTAGGTTTAATTGTGGTACAAGGGATTTATGCC
TATAAATTCTTAAAATCCTTATGGAATTTAGTGGTTAATCTCGGTGTGATGGACGAAAAC
ACTATTATGCTAGCAGTGTTAAATCTTATTGACGTGGTAATGATTGCAAACCTATTAATT
ATGGTGATTGTCGGGGGGTATGAAACCTTTGTATCACGCTTAAATGTTGATAACCACCCA
GACCAGCCGGAATGGCTCGATCACGTGAATGCTTCTGTGCTAAAAGTGAAGCTCTCAATG
GCGATTATCAGTATTTCATCTATTCACTTACTGCAAACATTTATCAACGCTGCAAAGTTA
AGCCCTGAAACAATGATGTGGCAATTATTAATCCATATCGGCTTTATTTTATCGGCGATT
GGCGTGGCTTATACGGATAAATTATTAAATAGTGTCGCACACGCGAAACATTAGTTAGAT
GTTTTTAAGTATACTTGATATAACTTGGCTAGGCATAGTATTGACAGTATTCCTGAAGTT
TGTCTACTATGCTCTATCCTATCTATACCGATCTAAAAAACGATAATAATTCACCCCAAT
TTTAAGTGCCATTTGTTTGACAAGTTTTCCGCCAAATAAACTTGGCACTTTCAGGGCTTC
AAAAATACGCAAACGCTCGTCATTGCCCTCAATGGCTTCGGCGATAATACGACCTGCAAG
CCCTGTTAGTGCAACGCCGTGACCTGAAAAGCCGTGAGCAAAATAAACATTAGACTTCAC
TCGACCGAAGTGAGGTGAGGCATTTAGAGTCATATCAATCGGCCCACCCCAACCATAATC
AATTTTGACATCTTCAAGTTGAGGGAACACATCAAGCATATTACGACGCATTTTTGCCAT
CATATCGACATTTGAACTGGAATCGCTACCAAAGAGTAAGCGGTTATCCGCACTCAAGCG
GTAATAATCAAGCAAAATATTGTTATCGCAGACAGACATACCATTATTGATAACACTATC
CGCCATTGCTTGAGTTAATGGCTCGGTCGCAATGATAAAACTTTCCACAGGAAGAATTTT
TCGAGCAAGTTTGAAACCAATTTTTTTATTAGATTTAGCGTCAATGTAGGCATTTGTTGC
TAATACAACATTATCTGCGGTAATAGTGCCTTGTGGAGTAATAACTTTAACTTGTTTACC
TGAAAATTGCAGATCAAGGGCTGGGGTGTGTTCGTAAATTGTGCCCCCTTGCTCTAAACA
GGCTGCGGCTAAACCGAGACAATAATTTAGTGGATGTAAATGTCCTGATTGACTATCGTA
CAATGCACCACAATAAATTTTACTGCCTAAATGTTGCTCTAACTTTGCCTTATCCCATAG
TTGCATATGTTGATAGCCAAATCGTTCACGGCTCTCTTTTTCAATTGCAACTAAATCGTC
CATTCGACGATGATTTAACGCAAGCGTTGCATATCCTTTCTTCCAGTCACATTGAATGTT
GTAGGTTTTGACACGCTCGTCAATAATGTTGATCGCCTCAAGGGACATATCCCAAAGTTT
GCGGGCATTTTCTTCGCCAACTTGTTCAATATATTCATCAATCCCTTCTTCAAAGCCATT
GATTGCTTGTCCACCATTACGTCCCGAAGCACCATATCCAACCCTTGCACCCTCAACAAC
AATCACATTCTTACCTTTTTCTGCTAGCTCCAATGCGGTTGAAAGACCTAAAAAGCCTGC
ACCAATTACGCAAACGTCCGTAGATTGATTGCTTGAAAGATGAGGTAATTGAAAATGAAT
ATTACGAGTATCGGAATAGTATGTGCGAATATGTTCTTGATGTGCAAAAGTCAGCATAAA
AACCGTTTTAATGACACTAAATGAAATTAGGAAGTTAATTTGAAATGGCGCACCCGAGAG
GATTCGAACCTCTGACCGCTCGGTTCGTAGCCGAGTACTCTATCCAGCTGAGCTACGGGT
GCGTATTTGAAAAGAAACGGTGTTATTTATTTTATCAGCGACCATTTTATCCTGATAGAT
AAAAATAAAATGGCGCACCCGAGAGGATTCGAACCTCTGACCGCTCGGTTCGTAGCCGAG
TACTCTATCCAGCTGAGCTACGGGTGCGTCGTGATAAAGTAAATGGCGGTGAGAGAGGGA
TTCGAACCCTCGATGGAGCTTTTTAACCCCATACTCCCTTAGCAGGGGAGCGCCTTCAGC
CTGCTCGGCCATCTCACCACTCACTGTGTCTGTGGGCGTGCATATTACTAGGTTCTGGAA
ATATGTCAAATTATTTTTGCAAAAAAATTAAAATTACAGACCGCTTGCCTAGTTACTAAT
CAAAACGGTGAATTTATAACATTTCTTACATAAAGGCTAAACTTTTCATAGGGTTAGTTT
TTTTCATACCAAATTTTATTGATATAGAGCGTCACTTTTCCAACAGGAGTTTCAACTTGA
ATTTCATCATCAATTTGTTTGCCAATTAATGCTCTTGCAACGGGGGAATCAATCGAAATC
CATTGTTTTGCAGGATCAAATTCATCACAGCCCACAATCCGATACTGCTTGATTTCACCC
TCTTCATTTTCTAGTTCAACCCAAGCACCGAAAAAGACTTTGCCTTCTTGAGTAGGGTGG
TAATCGACAATTTGTAGCACTTCTAAACGTTTTGATAAAAAACGTACACGGCGATCAATC
TCACGCAAACGGCGTTTACCATAAATATATTCCGCATTTTCACTACGATCACCTAATGCC
GCAGCCTCAGATACCGCTTGTGTGACCTTTGGTCGTTCATCTTTCCAAAGATATTTCAAC
TCTTGGTCTAATACTTGCCAACCAGAACGAGTTATGTAATTTGATTTTGCCATTAGCTTG
CAAACTCCACAATGCCCGTAACTTTTCCTGCTTCATTTACCGCTATTAACGAGTGAATGT
GTTTCTCTTTCATATACTCTTCTGCGTGAGCAAGGAAAGTGCTATCTAAAATCGTTTTTG
GATTACGGCTCATAATCTCTTGAGCAGTTTTATTTAGGCTTTCTGCACCAAATTTAGCAA
GTGTACGACGAATATCACCATCGGTAATAATACCCTGCAATTGCTCATTTTCCATAACAA
TAGCTACCCCCATTCGTCCTTCATTCATTACATTCAAGCAATCGCTAAAACTGCAAAGCG
GACAGATAATAGGCAATTTTTTCTGCATAACATCACGCACACGACAAAGCAATTTTCTAC
CAAGGCTGCCACCAGGGTGGAAACGAGCAAAGTCTTCCGCTTTAAAATCTCGAGCTTTAA
TCAGAGCAATCGCTAAGACATCGCCCAATGCCATAGTCACTAAACTTGAGGTCGTCGGGG
CAAGATTATTTGGACAGGCCTCACGCCCAATACTAATATCAAGGGTTATATCTGCGTGAT
GAGCCAATGTTGATTGCAGATTTCCCGTCATTGCAATAATTTTATTCCCAAAATTTTTCA
AACTTGGGATCAGTTTATTTACATCATCAGTTTCACCGCTGTAAGAGATTAAAATCACTA
CATCAATCGGTTTCAACATACCTAAATCGCCGTGAAAGGCTTCCGTTGGGTGTAAAAAGA
AACTTGGTGTGCCTGTTGAAGCAAAGGTTGCAACCATCTTCTTACCAACTAATCCTGACT
TACCAATACCTGCAACTACAACTCGTCCTTCGCAGTTTAATATCATATCAACGGCTTGAT
TAAAGGCTTCAGATAAGTGTTGATTGAGGCGAGAAATAGCTTGTGTATAAAGGTGTAGAG
CCTCATTTGCAATTGGAAGATGGTTCATAACGAATCCCTGCTTAAAATAAAATATTGAGC
GAATTATACGCTAGTTTAAGAAAATAAGACTATCTAATCTCCATGAAATTATATAGTCGT
TCTGCTCTTGATTTATCTATTTTCTCAAGTTGAGATAGTGCTGTTTTTTGCTTCTCAATA
TCCTTCTTCATATTGGCACATAAGGCGATATTTTCTAGTGTATCTGCTTGATTGTAATAG
GCTTCTTGACTGGTTAATGCCGTTTCAAATTGCTGATAGGCTTTGTCGAACTGTTTTTGT
TTGCACAGAAAGGTACCGTAGTTATTCAATACATCAGGGCGAACTTGATTGTTTTTGCTC
TGTGTTTTACTTAACTTCAAGGCTTGCTGGTAGGCTTCTTCTGCTTTTTGGTTATCGCCA
GTTTGTTGGTAATAATAGGCAAGCACAGAGTGCGGTAGGTAGTCTTTTACATCATGTTCA
AGCGCTTTGTCAATGTTCTCTTTCGCTTTTGGAAAATCAGATTGTTCAAGGTAAGCAAGA
GCCAAATTAATACGAGCTTTGACGGCTTCTGAACGGTTAAAATCCACCTTTGCGGTTTGA
TTTGTACAAGCAACAAGCCATAACGCCACGCTACAAGCGGTCAAATTACGGAAAAATTTT
GCAAAGGTCATTTGACTTCCCTCTATGTAGGGACACACCGCGTGTGTCCGCCGATACGAA
TTACGATTGTTGGAACGGACACACGCAGTGTGTCTCTACCTTGAAATATACTACTGATTT
TGAACCGCAATCCCTTCACCGAATTTACGTTTTTCAAAGGTGCGTTTAGTGCGGTCAATC
ACATCACCCGCAAGTTGCCCACAGGCAGCATCAATATCATCACCACGAGTTTTACGCACT
GTCACCGTAAAGCCATATTCCATCAAGGTTTTTTGGAAGCGATCAATACGCGTATTTGAA
CTCTTCGCATAGGGTGCTTCTGGGAACGGGTTCCACGGGATCAAGTTGATTTTACTTGGG
GTATTTTTCAATACATCTGCCAACTGATGAGCGTGTTCCACATCATCATTGACGTGGCTT
AGCATCACATATTCAATCGTCACTTTACCGTGATTAGCGTTTGATACTTCTAAGTATTTA
TTCACTGAATCAATTAACATTTTAATGTTGTATTTTTTATTCAGTGGAATTAATTCATTA
CGCAGTTCATCGTTTGGTGCGTGCAATGAAATCGCTAATGCAACATCAATCTGCTCACGC
ATTTTATCTAACGCTGGTACAACCCCTGATGTTGAAAGAGTCACACGGCGTTTAGATAGA
CCATAAGCAAAATCGTCTAACATAATTTCCATTGCTGGAATAACGTTATTCATATTTAGC
AATGGCTCACCCATTCCCATCATCACCACATTGGTAATCGGACGAATGCCCGTTACACCA
AAGTTACCGATAATTTTTGATGCACGCCACACCTGCCCGATAATTTCAGATACGCTTAAA
TTACGGTTAAAGCCTTGCTGTGCCGTTGAACAGAAAGTACAAGCCAAGGCACAACCTACC
TGCGAAGAAACACACAAGGTAGCACGATCATCTTCTGGGATATATACCGTTTCAATTTGC
TGATCGCCAACCCACATCGCCCATTTGATTGTGCCGTCGGCAGAACGTTGTTCTACGGCA
ACTTCAGGTGCTTTAATCTCAGCGATCCGTTTTAATTTTTCACGCAACACCTTATTGATG
TTGGTCATATTATCAAAATTATCTTCACCAAAATGATAAATCCATTTCATCAGCTGATCA
GCACGAAATGGTTTCTCGCCCATTTCCGCAAACAGTTCACGCATCTGCTGACGGTTTAAG
TTTAATAAGTTAATTTTTTCAGTTTTGGTTGAATTGCAACTTGCATCGGTTGCTTGAATT
TGTTCAGACATTGTTTGAAAGCCTCGTTGTTACACGGTTTGTGGCAAAAGGTTAGTTTTG
CTGGAATTTAGTTAAATTAAAGGTGGCAATTCTACTGTTGTCTGCTCATTTAGGCTAGTG
ATTTTTACAAGATTTGAAAAGTTGAAATAATGAATTTTTCGACGGGGATCACAAAAATAG
TTCGGCTTGCGATAAACAAGCCGATATTCACTTAAATGCTCGCAATTTGCTCAAATGTTT
TTGGTGATTTCTCAACCATTTTTAATAATAAAACCGCTTGTGAAAGATTTAATTTTTGGC
GAATGGCTTTCACTTCTTCAGGGGTAATTACTATCGGATCGGGAACTTCTACGACAGTGG
TTTTTAGTGTGATTTTGCCTTTTAAATGCAACTCTAATGCTTGCATCCCTTCCATTAGTT
CATTAAATAATTTTCCCATATATTACCTCACTAAAGATTTTAAATAGCTTAATGTATTCG
CCAAAACCACACGTTCTTCATTAGATAAATCGTCTTGTTGGTTTTTATTGCAGGCGTGGA
ACAACTAAACTTGTTTCCCTTGCACATAATAGTAATAGATTACCCTAGCTCCGCCTCTTT
TTCCTTTTTGTCTAATAATATCTACAATACGCAATTTTCTTAGTCCCCCAGTACCTTGAA
TAAGCTCTCCCTTATCGGGAAATTTTAATAACTCATTTTGTAATAATCTAAATGTGTCAT
CGTCAAGATACTTTTTTCTATATTCCTCAAAAGGCGGTAATTCCACAAAAGTGACATTCA
TTATTCTACTCCTATTTTTAAGTTAAATATACGTTTAAAACGTATAGTTTATGGAAAAAC
AGAAAAAGCCTAATCGAAATACAAAAAAGGGAAAGAACAAGAGATAAATTTTTCGACAGG
GATCGAAAAAATAGTAATAAAGTTAAAAACAAGCGGCTAGATAAGACAAAAAGTTTGTAA
AATAAAGTGATTGATGAAAAGTAAGTGGTGGGCGATACCGGTCTCGAACCAGTGACCCCC
TCCTTGTAAGGGAGGTGCTCTCCCAACTGAGCTAATCGCCCGAATACCTTGCGGTTTCGA
CTAGTTTAAACACTTGGATTAAGTGGTGGGCGATACCGGTCTCGAACCAGTGACCCCCTC
CTTGTAAGGGAGGTGCTCTCCCAACTGAGCTAATCGCCCACTTAAGATAAGCATTTAAAC
TAATGGGAAGTTTGAAAGGTTGGTACTTTAAAAAAGTGGTGGGCGATACCGGTCTCGAAC
CAGTGACCCCCTCCTTGTAAGGGAGGTGCTCTCCCAACTGAGCTAATCGCCCNNNNNNNN
NNNNNNNNNNNNNNNNNNNNNNNNNNNNNNNNNNNNNNNNNNNNNNNNNNNNNNNNNNNN
NNNNNNNNNNNNNNNNNNNNNNNNNNNNNNNNNNNNNNNNNNNNNNNNNNNNNNNNNNNN
NNNNNNNNNNNNNNNNNNNNNNNNNNNNNNNNNNNNNNNNNNNNNNNNNNNNNNNNNNNN
NNNNNNNNNNNNNNNNNGGGGTCGCATTATAGAGTTCAAAAATTTTCAGTCAATCCATTT
TTGCTATTTTTTACTTGTTCGTTGAATTTTTCGCCCAAATTGCTGATTTTCTACTAGGAT
TTCCGCTCAAGAGGGGTAAAATACGGAAATCTTTTTGTTTATCAAAATCAAAAAAATATA
GGCGATAATATGAAAATTGAAACCCTTTTCCCTTTAGATCCGAATGTAAAAGTGCGTACT
CGTTTCGCACCAAGCCCGACAGGCTATTTACACGTTGGTGGCGCAAGAACCGCACTTTAT
TCTTGGTTGTATACTAAACATAACAACGGCGAATTTGTATTACGCATTGAAGATACTGAC
CTTGAGCGTTCTACCCCCGAAGCAACCGCTGCGATCATTGAAGGAATGGAATGGCTTAAC
TTGGCGTGGGAACACGGCCCTTATTTCCAAACAAAACGTTTTGATCGTTATAACCAAGTG
ATCGATCAAATGATTGAAGAAGGCACAGCATACCGCTGCTATTGTTCCAAAGAGCGTTTA
GACGAATTACGTGCAAACCAAGAAGCGAATAAAGAGAAACCTCGTTATGACCGCCATTGC
TTAGGCGATCATTCACACGATCCGAGCGAACCACACGTTGTTCGTTTTAAAAACCCAACG
GAAGGCTCAGTGATTTTTGATGATGCGGTGCGTGGACGCATTGAAATCAGCAACAGCGAA
TTAGACGACTTAATTATCCGCCGTACCGATGGCGCACCGACCTACAACTTCTGTGTGGTT
GTCGATGACTGGGATATGGGCATTACCCACGTTGTTCGAGGTGAAGATCATATCAACAAC
ACACCACGCCAAATCAACATCTTAAAAGCGTTAGGGGCAGAAATTCCAACTTACGCTCAC
GTTTCGATGATTAACGGCGATGATGGTCAAAAACTTTCCAAACGTCACGGTGCAGTTAGC
GTAATGCAATATCGTGATGATGGCTATTTACCCGAAGCCTTAATTAACTATCTCGTACGT
TTAGGCTGGGGACACGGCGACCAAGAGATCTTCACTCGTGAAGAAATGATTGAGTTATTC
GACATTCATTCTGTCAGCAAATCGGCAAGTGCCTTTAACACGGAAAAATTACAGTGGCTA
AACCAACACTATATGCGTAGTTTGCCTGCAGTCTATGTGGCAAAATACCTTGAATGGCAT
ATGAATGATCAGGGGATTGATTTCTCTCAAGGACCTGCATTAGCAGAAGTCATTCCAGTC
TTAAGCGAACGTGCAAAAACCTTAAAAGAATTAGCAAGCCAAAGCCGTTATTTCTATCAA
GAATTTGATAGCTATGATGAAAAAGCGGTAGCGAAAAACTTCAAAGCGGAAGCAGTTGCA
CCACTTGCAAAATTATTGGAAAAACTGACCGCTTGTGATGATTGGAGTGTTGAAAATATC
CACGATGCAATGAGCCAAACTGCCGCAGAGCTTGACATCGGTATGGGTAAAGTGGGTATG
CCATTCCGCCTTGCAGTAACAGGCTCAGGGCAGTCGCCATCTATGGATATTACTGCGAAG
TTAGTTGGTAAAGAGAGAACGCTTGCGCGTATTCAAAAAGCGATTGCGTTTATTGAAGCG
CAGAACTAGTTAGTTTTTAATCAATTAATCTATTTCCATTGTTTTCAGATTGACAGAAAA
AAAGCGAGAGCATATCATCTCTCGCAATTTTGGGGATATAGCTCAGTTGGGAGAGCGCTT
GAATGGCATTCAAGAGGTCGTCGGTTCGATCCCGATTATCTCCACCAAATTGATTTCAGC
AGATCTAGACAAACATAATATAAAGCCTTGAAATGTAAAAACTTCAAGGCTTTTTTATTT
CTCTTTTTTGTTGGATGTGAACAAAAAGGTATAGTAGACAAAAATAGCGGAGTTTTACGG
CACGGAGCTGTAAGCAATAAAATAAGATTGTTATGCTTCAGCATAATAACATTACTCACA
AATACTGAAATAGATGAATCTAACAGTAACGCAGACACCTAAATAGTGATCCTCTATCAC
TCCTTGAATGGTTGGGGCTGGTAATAACACGATGGTAAATAGAATTCTTTTTTGCTCTCT
ATTTTGTACTTTTATCTTAACAACCTCTGACTATTTAACACAACAGTCACAGACGACAAA
GCCATAGCAACTGCCGCAATCATCGGGTTTAATAACCAGCCAGTAAAAGGATAAAGTACA
CCGCAAGCAATCGGAATGGCAATGATATTGTAAATAAAGGCACCGACTAGGCTCTGTTTC
ATATTCTGTACAACCTGTTTTGAGAAGGGCAAAATTGCTGCTAGTGGTTGTAATCCCGAT
TGCATTAATGAGAGATCCGCAGTTTCTATCGCAATTTCACTACCATTGTACATTGCAACA
CCGACATTCGCTTGAGCTAATGCGGGAGAATCATTGATCCCATCACCGATCATTGCCACC
TTCCGCCCTTGCTGCTGTAACTTCGTTATTTGTTTAGCTTTCTGCTCCGGCAACACTTCT
GCAATCACTTCATCTAAACCCAATGTTTCGGCATAATAGTTTGCTGTAGCTTGGCGGTCG
CCTGTGAGCATTATGCAGCGATAGCCCTGCTGTTTAAATTGTGTAATAACCGCTTGGCTT
TTAGGGCGAAGTTGATCTTGCAAATAGATCACGCCAATGAGCTGTTCATTGAGTGAAACG
AAAACTTGCGTAGTCAAATCTTGCTCTTCACAAAAGTCAGAAGCAACAAATTGCCGATTG
CCTACTTTTACATTGTTTTCTCCCACTTGAGCTGAAATCCCTAAACCTTTGGCAACTTTT
ATGTTACTCGCAGGATAAGCGGTCAGATCAGGGTGATATTTTACAATCGCTTTAGCAATC
GGGTGAGCCGTTTGCTGTTCAAGGCTTTTGGCTAAACGTAGTACTTCGTCAGCAGATACA
TTGCCTAAAGTGTTAATCTGTGTAACCTGCATTTCGCCAGTGGTAAGGGTTCCTGTTTTG
TCAAACACCAAAGTATCAATTTCACTACTCGCTTGTAGTGCTTCAATATTTCTTACTAAT
ACACCCAATTCAGCCGAACGAGCGACGCCTGCAATGGTGGAAAGTGGAATAGCCAATCCT
AAGGCACAAGGGCAAGCGATGATTAAAACTGTTGTGAAAATAGATAATGCAAAGGCAAAA
TCCTGACCTAATGCCAACCAAACTAATGCACTGAACAAGGCAATACTCACCACAATAGGC
ACAAACACCGTCGCAACCTTATCGACCCATTGTGCTAATGGTGGTTTAGAGGATTGTGCA
TGACGGACTGCGGAAATAATCCGAGCTAGTGCAGTTTGCGAACCCACTTGCTCGGCAAGA
TAAATACCAGCACCATCTTGAACAATGGTTCCAGCTCGCACTTTATCGCCTACTCGTTTC
TCAACAGGTAACGCTTCGCCTGTGAGCATTGATTCATCTACCCATAATGAACCGCTCTGC
AACACGCCGTCCACGGCAAATCTGTTTCCTGTCAGAGCCTGAATCCGCATCTGTGGTTTG
ATACCTTTAGTTGAAATGGTTTTTGTAATTTCTCCGTCAAAAACAACCGCTTGCTGCGGT
GCTAAATCCAGCAATTTTTCTAAGGCAAGCGATGAACGCTGTTTTACTTTTAACTCAAGA
TATTTTCCTAGATTGAGAAAGCCGATGATCATCACACTGGCTTCATAGTACAAATGGGAA
TGGGATTGAGGAAATAGCGTTAAATACAGCGAATAAAGAAAGGCAACGCCTGTGCTAATT
GCAATTAAGGTGTCCATCGTGGCTGCACGATGTTTTAGGCTTGTCCACGCCTCTGTAAAA
AAGTGTTTGCCGCTAAAAAACATAGTGCTGGCGGTGATGACCGCCCAAGCAAACCAAAGC
GGACGATTTTCTACAGTTGGCGACGTACCGAACTACATTCCGTATGCCATTAACATTACT
CCAACCGCTAATGCAACAGTAAATTGACGACGCTTCTGGGTTAAGGCTGCTGCAGTTTGG
GCTTGCTGCTTTGCCCGACGAATTTCTTCGCTTTCTAGCAATTCTGCACCGAAACCGATT
TTTGTCACCGCTTGTACTACCGCATCAGCCGTGACCTTACCTTGTACAAAGGCAGTTTGA
TCAGCTAAATTGACTGACGAGCCTCTCCCACAATTTGTGGGAGAGACTTTTTTAAGCTGC
TTTTTTGCAACAAATTTGTCTATTACACCATTTTCGTCCATTTAACTTTAGGCTAGATGT
TTATTTATATGTCGAATGATACAGTTTTCTTAAGCTATCTAAACGTGCAATAACTGTTTT
TGCTTCCGTTAAATTACCTTGACTTGCTAAGTTTTTTGCTTGAGCAACCACATCGATGAC
TTCTTGCATACCTTGTTGATAGCCTTTGAATTTCTCTTGATCGCCATCTAAGCTATTTGG
CATAGTTGCTTGGGCTTTTTTAGACACTTCAATAAATTTATCGGCATTTTGCGTAAATTC
TTCAGCTGTTTGGGCATTCGTTAATAGGTTAATTTGGCGTTTCATTTGAAACATTTCCAT
TGATACACCGCTTGCCACGACATTTGCTGAAACTGCCAATACTAAAATAGATAATAAATG
TTTAAACTTTAACATTATTCACTCCAAATAAATAAAAAAGACGTGGGAAAATTCCCACTC
CCTTATATCAGATTTCAAAAATTAAGCAAGATTAGCCTCGATATTTTTGGAAAACTAAGC
AAGCGTTTGTACCGCCAAAGCCGAAGCTGTTAGACATTACGGTTGTTAATGCTTTGTCTT
GGCGTTCTGTCACGACATTCACACCTTGTGCTTGTTCATCAAGTTCTTCAATGTTGATAC
TTGGTGCAATGAAATCGTTATCTAACATTAATAGCGAGTAGATCGCTTCGTGAGCACCTG
CTGCACCTAATGAGTGACCAGTCATTGATTTAGTTGATGAAATCGCTGGGGTTTTATCGC
CAAAGACATTTTTGATTGCGCCTAATTCTTTCACATCACCCACTGGTGTTGATGTACCGT
GTACGTTGATGTATTCGATTTCGCCTTTAACTGTTGCCATCGCTTGTTTCATACAACGTT
CCGCACCTTCACCACTTGGGGCAACCATATCGTAACCGTCTGATGTTACACCATAGCCTA
CGATTTCCGCATAAATTTTTGCACCACGAGCAAGGGCGTGTTCAAGCTCTTCAACCACAA
CAACAGCACCACCACCTGCGATGACGAAGCCGTCACGGTTGGCATCGTAAGCACGAGAAG
CTTTAGTTGGGGTTTCGTTGTATTTAGTTGAAACTGCACCCATTGCATCAAATTCCGTTG
CACATTCCCAAGATAGCTCTTCAGCACCACCCGCGAAAACCACATCTTGTTTGCCTAATT
GGATTAACTCCATTGCGTGACCGATACAGTGTGCAGAGGTTGCACAAGCAGAGCTGATAG
AGTAGTTTACACCACGAATTTTATAAGGGGTTGCTAAGCAAGCAGATACACTTGAAGCCA
TTGTCTTAGTTACGGCATAAGGACCAACTGCTTTTACGCCACGAGGACCACGCACTGCAT
CACAAGCCACTAATTGACTATGTGCAGAGCCTGTGCCTGCACCGATAACTAAACCAGTAC
GGTCGTTAGACACTTGCTCTTCGGTTAAACCTGAATCTTCAATCGCTTCTTTCATTGAAA
GGTAAGCATAAGCTGCAGCATCGCCCATAAAACGGTATACTTTACGGTCAATTAATTCTG
CTGGGTTTAATTTAATCGTCCCTGCAATTTGGCTACGCATACCCACTTCAGCAAATTTAG
GTACAAATTCAATGCCTGATTTACCTTCTTTTAATGAAGCTAATACTTCTTCTTTGTTAT
TACCGATACTCGAAATAATGCCGATACCTGTGATGACTACTCTTTTCATTCTTTTTCCTC
TATGAATATAAATCACGAAAACTTGGCTATTTTACACTACTTTGCCACTAAGTTCGCAAT
ATAAATGTAAACGAGCGGTCAGATCCGATCTGTTTTATACAAAAAAAGCAGGAACCTGGG
AGCTTATGCTCTTCATTGAAGTCTAATTATTTAACAATTTGCATCAATTCATCAAAATTA
CTCACTACATCATAGCGGATTTTTTGTTCGGTAGTATTTTGGTTAAGTATGTCAAAGAAA
CGTTTAGCACTTTTGATCCTATTGTATTCATTAAAACGGAGTTCGCCTTCTTCACTTGTG
CCTTTTGTTTCAGCGATAAAATAAATCTGACGAGTTTGTTGTTGCTCAAACACAATTGCC
CAGTCAGGATTGTAATTGCCGAAAGGTGTTGGAATATGGAAACTGTCTGGTAATTTCGCA
TAAACTATGACTTCACTAGCATTATCCAAAGCTTCAGCAAACGTAGTTTCAATGACAGAA
TCTGTCGGAACATATTCCCAAATATGTCGTGTAGCTTTAAATGCCTCTTTTTTTATCTCA
TTGCTAATAAAAATCTCGCTGTCAGGATAACCTTGCTGCAACGGATGATAGGTCAGATTT
TGAATGACCATATTGGCTTGTTGCTCATTAATAATTCGGCTGACTTCACGAATAAAGGCC
TCAGGGTTATATTTATACTGTGCAAAAATTGCATTATTGATACCTTTTAAAATTTCAACA
ATAGTACGGCGAGTCAGATTCGTTTTATTGGCAACTTCCCCAATTAAATCATAAGTAACT
TGCGAGTTTGCCGACATTGCTGTTTTTTCTGTTTGAGTACGATATTCCCCAAAACTCTCT
TTTACTTTTAAGTCATTATAGTCAATTTGTTCTTTTTGTGTTGTTGTACCCAATTTATAA
CTAATTGATTCAACAAAACGATTATCCCGTTCACAAGCGATTCGGGTAATTTGAGATATA
CTATCAGCAATTAATTTTTCACTATCTAACTGAATTTCAAATACAGCTTTATGATTGATT
CGTTGCCATAATGCTTGAAATTCTTTTCGTTGTAGATTTGTTTTATTAATAGGATTCATT
ATTTTTTGACTACTGTTTTCAACCATACCTTCAAGGGCTTTTGGATCGAACACTCCATCA
ATCAATGTAAATATATGTGTTTGGTACGCGGTTAAATTATCTGGTAATTTTGCAAAATTT
TGCTCCTGCTTAGCTTGATGATAGTTATCGGTAATCTGATCGTTATCATCAATATAATCA
TTTTTTAATAGATAGCGATAAATCTGTTTTGCTTCTTGTTCACTAATTTGATGTTTTTTG
CCATCGTTGAGAATAATAACCTTGCCTGTAAAATAAGCTTCATCCGCTTTGCTCGGACGG
CTTGAAATTGCTTCTAGCATTTCTGCTTCTAAATTTTTCACAAAGGTTTTATAGCTTTCA
TTCGTGACAACAGTTAAGTTATTGATTTGATGTATTTCTCGGCTATTTTCTCCCAAATAT
TTAGCATCCATTCGTTCCCCTTTATTATTCACTGCTAAACGTAATCCTCGTCCGACTTCT
TGACGGCGGGAAATATCATTATCAGAATATTTTAAAATACAAATGGTAAATACGTTGGGG
TTATCCCACCCTTCACGCAAAGCGGAGTGAGAGAAGATAAAACGAGTAGGTTCTTCAAAG
GAAAGTAATCGTTCTTTGTCCTTCAAAATCAAATCATAAGCATCGCTATCATTAGAAATC
TGTGCCTCTTCAGCTTTCTTATCTAAGCTTGGATCAACCATTCTTTTTGATTTTTTATCA
ATAGAAAAATAGCCATTATGGGTTTTATTCACATCAATATTTTGCAAATAGTTCCAATAT
CCGTATCCATCTAAATCCAATTCAGAAAACTCATTGATAACTTGCTTATATTGCTCTTTA
AAATACGAACATATTCACCATCAATAGGGTTATTGTCTTCATCATATTGACGATATTTGG
CAACTTCATCAATAAAGAATAGACTTAGTACCTTAATGCCACGATCGAATAATTGGCGTT
CTTTTATTAAATGTGAGCGAATAGTTTCACGAATCTGAATGGTTCGCACAGCTGTCTCAT
TGACATCTCCCAACGCTTCACCGATATGAATTTTAACGCCATTAGTAAAATACACGGTGC
TTTCTCGAAAATTAATATCCTCTACCACATAGCGGTGATATTGTTGTGCTTTGGTAATTT
CAAATAAATTATCGCCTTTACTGATTTTACGAATTTCTCGTTTAAAACCATTTTTAGTTG
CTATTTCTAATTCTAAGCGGGCAATTGGTAAAGATTTCGAAATTTCAATATTTTCTAAAT
ATAAATAACCGCTTGTACCAGAAAGATTTTGGACTTCAATTCCCTTTACAGTAATTTTTT
TAACTAATTTTTGGTTATAAGCATTAAGAGCATCAAGACGATAAACTAAGTTATAGTTAC
GTTTATGTGTTGCAGAATAACGTAAAATAAATAGCGGATTAAAATTTGCTAATGATTGCA
ACGTTTTATCCGCTTGCATTTTCTGTGGTTCATCTAAAATTAAAATTGGACGATTTTTGC
GAATAACATCAATCGGACGGCGAGATTGAAATTCGTCCAATTCTTCATAAATTCGGCGTT
GATCCTTACCTGTTGCATTAAAAGCTTGGACATTAATAATCATTACATTAATGCCACTAT
CAGCACTGAAATTTTCCAAATGATGTAATGATTTTGAATCATAAATGAAACAGCGAGCTT
TTTTGCCATATTCCTGCTGGAAATGTTCTTCCATCAGTTTAAAGCTTTTATCTACACCTT
CACGAATCGCAATGCTTGGTACGACAATAATAAATTTTGACCACCCATAGTGTTTGTTTA
GTTCAAACATTGTACGGATATAACAATAAGTTTTCCCGGTTCCTGTTTCCATTTCAATAT
CAATATTGAGCTGGCTAGAAGTTAAATTTTTGCCTTTACCATTATCGTCAGTGATAAGTT
TATCGGAAGGGGTTAAACCACTTTCACCTTGTACTTTTTGAATATTACTCAGTACATTGT
TTAAATGAGTGATAGGAGCATTACGAAATCCGATATCACCATTTACGATATCCTCGTCAA
AACTTCCCGCTTGTGATGGCATATTTAAGCTAAGTTGAATTTTAGAGCCTTTATTTAAGC
CTTTATCTCGTTGATAGCGATGACCTGTTGATTTAGGTTGACCTGTAAAACAATCTACCA
CTGCTTTGGCTGCTGCAAGTTGATAACCTAGGGTTCTAAATTGAAGTTTCATTTTATTCC
CCCTTTATAAAAAACGTACTTCTGTATCTGGTGATAGTTGTTTAAACCGTTCTTTAATAT
TGGTTTTATCGTGATCGGCAATAATAGCAGATTCGCAGGAGACTACTCGTAAAGGCATCG
CTTGAGCAATCACATTGATTATCTCAGGAGTAAGCGGATCAAAACAGGCAACAAGGCTAT
TTTCTCCTACAAAGTAGATCGTTGCGTTATCAATAGTTTTACGCGTAATGGATAGGGAAA
GCTCAATGCCCCAGTCAAGCATCACTTGAAATAAGAGATCTTCTGCCGAACGATCTTCTT
TAATATGAGAAGTCATTTGATCAAGCAGAGATTGGGAAAGTTTATCAGGTGTGTAATACA
CATCCTTCATATTAGTAGAGTCAATTTTTAAGACTCTAAAGCCAATATCTAGTTGTGGAG
TTGAATTTATTAAAGCATAATCTTGGCGATCCGATCCGATCCGATCCGTCTGCTCTGCGA
TAATTCTATTTCCTGCACGGCGAATGCGTTCTTTGGAAATCTCCGATACTAATGGTTTTA
GATTGTTATCTATACAGAATTTATAACTTTCTTTTTGTGAATCTACTTTTTCACTAAGTT
TTTCAGGTAATTGTACTAGAATATATTTTCTGTTTCCACCATCAATAGAGTTCTGTAAAT
TTACAGCATGGGCTGTTGTTCCAGAACCAGCGAAAAAATCCAGAATAATTGAATTTTGAG
TATTAATACTTTGTAAAATTCTTTTTAAAAGAGCTAATGGTTTTTGACCATTTTCAAATG
GTATAGATTCATTTTCTTTATTTAGATTTATTGTGGATATATCTAGCCATATGTCTCCTA
TATATTCTTCTATGTACTTTTCAAGGAATAACATTTCTTTATTTTCCCATTTATATACTT
CTTTTCCATCATCATTAATGATTTTACATATTTTAGGACTGTTTGGGTTTTCTTTTAAAT
ACTTATCGATAGTTTTACTATTAGTTCTATATATAACTCTATAAGCATTCTCTATTTTCC
AATCATTAAATTCTTTTTCACTTTTTCTAGATACATCTATATGTTTAGATATAGGGGTTA
TTATCCAGTCTTCACATCTATCTTGAATATTTTCAATAAAATATGAATAGTATTTCAGAT
AGTTTTCTAGAGTTTCTTTATTCTTTTGTCTTTTTTCAATTATTAATTCTGATATGTTAG
AATCTTTAGCATATATTAATAGAAATTCCTTGATTTTAGGATATTTTTTCATATGCTTCA
TTTTTACGCCAGATAGTTCACTCATTTTAATTGAGATATTGTTTATGAGATTATTTTCTC
CAAAAACCTCATCACAAATTCTTTTTAAATTTGCTTGTTCATTATCATCTATAGAAATAA
AAATAACACCATCATCACTCAGTAAATTTCGAGCTAATTTAAGGCGACTGTACATCATAG
ATAGCCAATCGGAGTGAAAACGTCCATTGCTTTCTGTATTAGCAGTTAGACGATTACCTT
CTTCATCAATTTGGTTAGATCTTTCCAAAAAATCATTATAATTTTCTGTAAAATCATCGT
TATAGATGAAATCATTTCCAGTGTTGTAAGGCGGATCAATATAAATCATTTTTATTTTGC
CAAGATAGGTTTCTTGTAGTAGTTTTAAAGCATCTAAATTGTCACCTTCAATAAATAAAT
TTTGTGTGGTATCAAAATTAACACTTTCTTCTCTGCAAGGGCGAAGAGTTTTTGCAATAG
GTTCGTTGGCAGCCAAAATAGCCTGTTTTTTTCCAACCCAGTCTAAGCGATAACGCTCTT
GATTTCCTTCGACTAAGACTTCAGAAAGTTCTTGTCGAAGTAAGTCAAAATCTACACCTT
TTATTATTTCTCCTTGCTCATTACGCATTTCAGTAATGCAATTTGGAAAAAGAGCGGTCA
GTTTTTCAATATTTTTTGCAACCAAATTCTCGGTGTGCATTTTGAGTTCAGTGGACATAA
ATACTCCATATTCTTTTAGTCTAAACAATATTATTTAATCAAAAATAAGAAAGCTGTTTT
TCAAGTTCTTTTAATTTTAAATTAATCTCTACTTTACGATTGAACTGCTTTTCAGCTTTA
AGTTTCTTTTTAAGTTGATTTATTTCTTGATGTATATGTTCCAATTTTTTATTTAATGCT
AATTTCTCTTCAATAGATGATAATGTATCTGTATTAATTGGTAATAATTCAGAAATGATA
TGCTCATATAAATCAACTAAATGTAAAAACAGTGGCAGGTTAGAACGTTCATTTTCTTCA
AACCATTTTGAACGATAATAACTGCCTATGACTGTTTTCAATTTATTTGTTGGATTTCCT
TTATCACAATATCAACTGTTGACGCATATCTCTACCGTCTTTTGTTCGCTTATTAAAAGC
TTCATAAGCTTCAGCAATGGGCGTTGAATTTGCGGGCAATATCTAACAGGTGTTTAGCTT
TAGTGTAATCATAAACTACTTTACCGTTTTTTTGAATATAAACAATATAATAAGGGTAAA
GGCGATTTGGATTGTTATGTTGGTTGTCTGTATGGCGAGATTTTAGAGTAAAAATAACTC
CTGTAATTATTTATTTGAGAACGAATATCTTCACCAAGAATAGAGTTAATATTATCAATA
ATTTTCATAGGACAAGATCAATAAGAAGAAATCATGCCTTATTTTAAACAAAACAAGTTG
CTTTGTCTTATATATAAAACTTAGCAACTTGTTCTTTGGGCAAGAATTTTTAGGTATTAA
TTACGCCGCAAACGGATCACGCAAAATCATGGTTTCAACACGGTCTGGGCCTGTTGAAAG
AATATCGACTGGTACACCTAACACTTCTTCAATGCGTTTGATGTAGTTGATCGCATTTTG
CGGTAAATCTTCTAATTTAGTTACACGGAAAGTATTCTCTTTCCAACCTGGTAAGGTTTC
ATAAATCGGTTCAACCCCTTCCCAGTTTGCCGCCGCAAGCGGTGAGTATTCTACGATTTC
GCCATTTTGTAATTTGTATGCGACACAGATTTTTAATTCCTCAAAGCCATCAAGTACATC
TAATTTAGTCATGCAGAAGCCTGAGATTGAGTTAATTTGAATTGCACGGCGAACAGCAAC
GGCATCAAACCAACCACAACGACGTGGGCGACCTGTGACCGCACCAAATTCGTTACCTTT
ACGAGCAATTTCTGCACCGACTTCATCGAACAGTTCGGTCGTAAATGGACCAGATCCCAC
ACGGGTACAGTAAGCTTTAATGATACCTAATACATAATCTAAATTACGAGGCCCGAAGCC
AGAACCTGTTGCAATACCACCAGCGGTGGTATTTGAACTGGTTACAAATGGATAAGTACC
GTGGTCAATGTCTAACATTGTGCCTTGCGCACCTTCAAATAGGATATTGTCGCCGTTGGC
ACGAGCTTTGTGTAATAGGGTTGTAATATCTGCAACCATACCTGTGATGATGTCTGCTAC
CGCAAAAACATCATCTAAGGTTTTTTGGTAATCGACTGGCTCAACTTTGTAGTAGTGAAC
CAGTTGGAAGTTGTAGTATTCCAAAATAGTTTTTAATTTTTCCGCAAAGGCTTCACGGTT
GAATAGATCGCTGACACGCAGACCACGACGAGCGACTTTGTCTTCGTAAGCAGGGCCGAT
ACCACGGCCCGTTGTGCCGATTTTGTTTTTACCTAACGCCGCTTCACGAGCGTGATCCAT
TGCAACGTGATATGGCAAAATTAGTGGGCAAGCCTCAGAGATTTTTAAGCGGTCACGCAC
ATTAATACCACGGGACTCTAATTCGCCCATTTCTTGCATTAATGCTGAAGGGGAAAGAAC
TACGCCGTTGCCGATTAAGCAGGTCACGTTTTCACGCAAAATACCTGATGGAATAAGGCG
AAGTACGGTTTTTTCGCCGTTGATAATTAAGGTGTGACCTGCATTGTGTCCACCTTGGTA
ACGAACCACATATTTCACACGATCCGTTAATAAATCTACGATTTTGCCTTTACCTTCATC
GCCCCATTGAGCCCCAAGGATTGCAACACTTTTACCCATAATAAATTGCCTCTTTTAGTT
AGGTTTAGTGAATGTCAAAAGCATACAAGCGATTAGATTTTTTTGGTTGTTACAGTTACG
CTAAACCTCAATCTTTCAGGCATACTGTAGGGACACACTGAGTGTGTCCTCAATATGATC
TTTTATGAGCGGACACACTCAGTGTGTCCCTACATTTTGGTTAATATAAACTGTTATATA
ACAACCTAAAATTTTACAACCTCGTTGTAGCTTTCTATTTTAAAGATAAAAAAGACCCGC
TTTATCGGGTCTTTGGATACAACTATTTTGTAGGTGCTTTCATAAAGCGGAAAAATTCGC
TGTCTGGTTTAAGCAACATCATATTGTTTGAGCCTGCGGCAAAACTTTCTTCGTAAGCCT
TCAAACTACGCACAAAACTGTAAAACTCAGGTTCTTGTTTAAATGCTTCAGCATAGATTT
TAGCCGCTTCTGCATCACCTTGACCTTTCAGCTCTTCGGCGGTTTTATTTGCATTGGCTA
AAATCAGCACCACTTTTTTATCAACATCAGCACGAATAAATTCTGCTTTTTCTTCACCTT
GTGAACGGTGTTCACGAGCAACGGCAGCACGTTCAGCTTGCATACGTTGATAAATTGACG
CAGATACTTCATTTGGTAAGTTGATCTGTTTTACACGCACATCAACCACTTCAATCCCTA
AACGTTCTGCACCATCTTCGCCGTCATTTAAGGCTTTTTGAGCGCCAGCCATCAGCTCGC
CACGAGAGCCTGAAACGATGTCCTTGATTGTACGAGAACCGATTTCTGAACGTAAACGGT
CATTGACTTTACGTTGTAATAAGGTTGAAGCTTTTTGTGTATCGCCACCAGTTGAAGTAT
AAAATTGACCAAAATCGCTGATTTTCCATTTCACATAAGAGTCCACCAGCAAGTCTTTTT
TCTCGACGGTGACAAAGCGGTCTTCTTGTCCATCAAGGGTTTGAATACGAGCATCTAAGG
TTTTTAGCTGATCGATAACAGGCACTTTAAAGTGTAAACCTGGTTCATACACAATCACTT
TATTATCGGCATCACGATGCACTTTGTTGAAACGCAACATAATGCCTCGCTGACCTTCTT
GTACTACGACAACCGATTGGAAAAGGATAAATGCAACAACGGATAGCACAGGTAAAAGTA
ATTTACGCATTCTTAAAATCTCCCTTTACGCACAGGCTCACTCTGTTCCACCGCTGGCAA
TTGTGCCGGGCTGACAGGTTGAGCAAGTTGCGGCTGTTGTTGAATAACAGGTTGTGATGA
TGGCGTTTTTACTGCTTCATTTACTGTCGGTTTAGCCATTAATTTATCAATAGGTAACAC
CGTTAGATTATTGCCGTTTGAGCTATCTACCATTAACTTCGGTGTATTTTTCATCACTTT
TTCCATTGTTTGAATATATAAGCGGTCACGAGTAACTTCTGGTGCGGCTTTATATTCAGG
CAATAATTGAATAAAGCGTTGTACTTCACCTTGAGCATTTAACACAACTTGCTCTTTGTA
GGCATTTGCTTGCTCTAAAATACGTTGTGCTTGACCACGAGCAATTGGCTCTTGCCCTCT
TGCGTAGGCTTCGGCTTCACGAATTAAACGCTGTTCATCTTCTTGAGCTTTGATTGCATC
ATCAAATGCCGCTTTTACTTCTTCTGGTGGACGTGCGTATTGGAAGTTCACGTCAGTGAT
CAATAATCCCATATCATAATTTTTGATAATATCACGCAAGGCATTCCACGTTTTTTCACG
CACAATCGCACGCCCTGTGGTTAAAATATCGTCCATTGTCATATGTCCGATCACATAACG
CAATGCACTGTCGGTTGCTTGTTTCAAGCTATCATCAGGCTTAGTTACGCTAAAGAGATA
TTTCGCAGGATCTTCAATACGGTATTGAACAGTCATTTCTACCAACACCATATTTTCATC
TTGGGTCAGCATAGAGCCGTTAGTTCTCAGTTCTAACACACGCTCAATATTCACTGGCGT
TACATTATCAATAAAAGTTGGTTTCCAGTTTAGACCAGGTAAAACAATTTCGTGTAATTT
ACCGAAACGAGTAACTACACCACGTTCTGCCTCTTGGACGGTATAAAACCCTGAAGCTCC
CCATACAACTAAGCCTAAGCCGAGTAATACAGGTAAAAATTTTCCTGCAGAAACAGCTGG
ACGGTTATTTTGGTTTGAACCATTGCCTTTACCGCCACCCATTTTTCTCAATAAGCTATT
AAAAACTTCCTCTAAATCAGGTGGTTGCTGTTCATTTGATTGCTTATTCGGCTCTTTTTC
TTGACCCGATGGTTGTTTTTGTTCAGGCTTTTTTTGCCCTGGTTTACCCCAAGGATCTTG
CTGATTGCCTGATTCGTTCCACGACATAACGTTCTCCAAAGTTAAATTTTTCTTCGCAAA
TGTTAATAAAATGCAAGCGTTTGATTGTACCTATTTACAAAACTTTTGGCTAGATTGAAT
GTGTAAATTATTTTATCGTCACTTAGCAATATATAACGTACAATAAAAAATATCGGATAT
ATGTTTGCTCCTATTCAATATAATGAAAAAACATGACTAAAATCAGCCTAGTTTAAATAT
GTGAAAGATAATTAATGAATAAGAGAGGAAAAATGTATAAGCACCTTTGGCTTTCTAATT
TTTTTGGTCGAAATATCGCTGATCTGGATCTTATTAGTAAAGGGAGCAACTCGGATTTAG
TTCTCGCTGATTTCTCTCTCATTCAAACAAAATTGCCAAGCTGGGCAATAACGGAAATAG
CTTGGGTGCAGCAGCAAGATTTTCAGTTTGTAGAAGGTGAGATTGTTTTTGAATATGATC
TTGCACATTTTTCACCTGAACTGACCGCTTGTCGTGTGGCAACGGAACAGGATTTGGTTC
AACTTGAACCCTTTTCGCATTTGTTTTCACAAACGCGTTTTCGTTCGCCTTGGTTTTCAT
TGTTAGAAAATCGTCGATTTTATTGGCAATGGATTAAAAATGCAGTTAAGGGAGAATTTG
ACGATATTTGTTTACTCAGTGAAGCCACAAGCGGTGAAATACAAGGGATGATTACCCTTC
GAGTAAAAGAGACTACGGCACATATTGGCTTGTTGGCGGTCGCAGAAAAATGGCGAAAGC
AGGGGATTAGCTATCGCTTATTAATGAATGCGATCGCTTGGGCGAAACGTCAGCAAGCGA
CGAAAATGGTGATTACCACCCAGCTGAGCAATTTAGCTGCAATTCGGCTTTATCAACGCT
TAAACGGAAAAATCAGCGGCACTTATTATTGGTTTTATCGATGATGCAAAACATTCCTTT
TAACCAACCGCCTGTATTAGGTACAGAGCTAAATTATATCCAGCAAGCGATCTGTTCAGA
TAAGCTATCTGGAGATGGTCACTTTACCCGTCTATGTGAGCAATGGCTTGAACAACGGTT
TCACGCACATAAAGTGTTACTGACACCTTCTTGTACAGCGGCGCTAGAAATGGCAGCGAT
TTTACTTGATATTCAATCGGGTGATGAAGTGATTATGCCAAGCTATACCTTTGTTTCTAC
GGCAAATGCCTTTGCACTGCGTGGGGCGAAAATCGTGTTTGTAGATGTTCGACCAGATAC
GATGAATATCGATGAAGCCTTGATAGAACAAGCGATTACCCCCAAAACGAAGGTAATTGT
CCCTGTACATTATGCGGGTGTGGCGTGTGAAATGGATAGCATTATGGCATTGGCACAGAA
ATATCGCTTATGGGTGGTAGAAGATGCGGCTCAAGGGATTAATGCGTTTTATAAAGGGAA
AGCACTTGGCACGATTGGGCATATTGGCTGTTACAGTTTCCACGAAACGAAAAATATCAC
CGCAGGGGGAGAAGGCGGGGCGATTGTCATTAATCAGCCTGAACTGACCGCTCGTGCTGA
AATTATTCGAGAAAAAGGCACAGATCGTCAGCAATTTTTTCGTGGCGAAGTAGATAAGTA
TAGTTGGCGAGATCTCGGCTCAAGTTTTTTAATGTCAGAAATACAAGCGGCTTACCTTTA
TGCTCAGTTACAAGGGTTAGAACAAATCCAACAAAAACGGCAGATGATTTGGCAATGTTA
TTTTGACGCATTACAGCCTTTGGCAGAGAAAGGGATTGTGGAATTGCCCTACATTCCCCA
AGAGTGCCAAGCAAATGCCCATCTGTTTTATATAAAATGGCAAAATCTCAAGGTGCGAAC
GGATTTTATTAATGCAATGAAATCAAAAGGAATTTTGACGGTCTTCCATTATGTGCCATT
ATATTCAAGCCCTGCAGGGCAGCAGTTTGGCCGATTTTGTGGAGAAGACAAATGGACGAC
TAAAGAGAGCGAGCGGTTAGTGAGATTGCCACTGTTTTTTAATATGCAAAATGAAAGTAT
TGAACATGTAATTAGGGCAATATTGTTTTGGAAATCCTGATATATTCTCTTAAAGGAATG
TCTCAGGATTTGAGCTAGGGTGAAGACTTTTTCTTTATACCATCGCAATTAGGTTATATA
GAAAATTCTGCAAAATCACACCGCTTATATTTGTCGATATTCTACACCTGCCACGAAATA
AACGCCCAACGGGCTTGATCGTGGCTGATTTTTTGTTGAGATTGCTGTTTTTGCTGATAG
AAGGCCTGTAATTTTTGTCGTTCTAGTTCGGTTAATGTCCCTAGCGAAAACTCTACGGCA
TTTTGCAGATCTTGGTATGTTTCCCCTTGAAAGCCCCCTGTTTCTCCCTGTAAAAAGTCA
GTTCTGCCTGAATACCACGCTGATAAAGACGGTTTAACAGATAGATATAAAAGGCGTAAA
CTTGTTTGCATAAACGGGCTAGGGGAATGGCAAGCGTTCCCGGCCCTGAGCCAATATCCA
ATACGCTATCTGTTGGTTCAATCTTCATTTTATCTAGAAATTGACGGGTATAACTGTTCT
CTTTTTCAACAAAAGTTTCGGCAAATCTAACCGCTTTCTTATCCTATTTCTCAGCGGTAA
CATCATGATAACGACATGCAATCAGATGTTGTTTATAAAGTTGAGCAAAATCAATGTCGT
AGAATGAATTCATGTTATTCCTTAAAAGGTAAATGTTGAGCCAAACTCGCCATATCAATA
CGATAGGTTTTGGCTAATTGATGAAGAGTAAGCATATCGGCTTTTTTCCCTTGTTGAAAG
GCTGGCTGATGTTGTTTATCTAAAATCACAACGCTATCTGCAAGGTAATCGGCGTGCTGT
AAAGGGAAATAAACTTTGATGCGCTTGCGGCACATAGGCAATTTGTTGGGCTAACTGTTG
TGGTGAATAGGTAACAAGCGGTTGGTTTGCAAAGAAAATTTCCCTATGCAATTTTGCTTG
AGTACCCAATAACGTGCGTAAAAAGGTACTTTTCCCTGCCCCATTTGCCCCTAACACACA
GCAGATGTCATTTGTTCCCAGACGAAAATCGATCCCTGAGATCAAAGGCTGACCGGCATA
GCCAATCGTTAGGTTTTTTGTTTCCAGTATCACAGTTACCAACAATACCGCACTAATACC
GCCGACAAATGCAAAAAGTTGCACATACCACATCGGCAAATTGCAAAAAATCGCCAACGA
AGCCCCCAAACCAGCCCCTGCCGATACACCTAAAATATCGGGAGAAACCAACGGGTTTTT
AAACATCCCCTGATAGATTGCCCCTGCACAAGCTAGTGCAGCCCCGACTAAGCAAGCAAC
AATAATCCGTGGTACTCGAATATGCCATAACACCGTTTGAATTTGGTTGGTTTCGCATTC
AACAGAGAAAGCACAAACGACCGCTTGCCACACTGCTGTTGGCGAAATCGGATACTTTCC
GAGATTAAGCGAAAACAAAATAGCCAGTAATAAGAGCAAACTCAATATCAGTAAATTGCG
TAAAAATGATGTCAGGGTTCCATTGCAAAAGCTGTTCCATTTAATTTTTTGTACATGCTC
AGCTTTGGGTAAATTGCCAAAATGGGTACTGATCGGCTGCTCATTGGCAGACACACCACT
TGTCACAAACGCCAACAAAGCGAATGCAGAAAGAAATTTTTTCATAATCTAGCACCTGTG
ATTAAGATAAAATCATTATATTTAAAATTATATAACGATGGAAGTTGATCAACAAGTCAA
TACATTATGTAAATTTTTGCAAAAAATGAATGATCGTTCAGTTTAGAGCTGGTCGAAATG
GGGCGTTTTCTTTAAAATACGCCCCATTATTTTTTAATCAAGGAATTTTTAATGAAAGTG
TCAAAACTTACTTTTACATTACTTTCTGCACTGGTACTTTCAGCTTGTACCAATATGAGC
AACGATGGCTCTCTACAAAAAGCACAGCAAGATTATCAACAATATCAAGATATTACCAAA
CAATATCAAATCAATGAGCAATGGTGGTTAGGCTATAATGATACTCAGCTTAACCGCTTA
GTTGAAACGGCACTTGGCAATAATATCAATTTGGCAAAAACAGCTATTTCTGTGAATAAA
GCCTTATATAACGCAAACTTAGTGGGTGCAAATTTAGTTCCGACTTTCACCGCTTCGGAA
AAATCTTCTGCTTCCAAAGGGGTTGGATCTAGCAGTAACCTAAACTCGACAGGAACATCA
AGTATTGGTCATCAAATTGGCTTGAACCTAAGTTATACCCTTGATTTATGGGGGCGTTTA
AGAGATACCGCAAGTGCGGTAGAGTGGGAACACAAAGCAACCCAAGAAGATTTACAAGCG
GCGAGATTATCCCTAATTAATGCCGTTGTAAGTAGCTATTACAATCTTGCCTATTATCAA
GATGCGATCCGCATTACGCAGCAGAGCGTGAAAAGCTATGAACAGATCAACCACATTTTA
AGCAACAAATTCAAACAGGGATTAATCGACCAACTTAGCGTAGATCAATCAATGCAAGCG
GTGCTTTCTGCACAAAATGCCTTAATCAACTTACAATCAGCTCAAAAATCAAGTGAACAA
GTTTTGCGTAATTTGCTAAATTTAAAACCAAACGAACCGCTTGTAGTCAATTATCCAAGT
ATTCTTAAGGTTAAATTACAAGATGTTGATGTGAATGTTCCTGTTTCAACCATTGCTAAT
CGTCCAGATGTACTGGCAAGCCTAAAACGTTTACAAGGGGCATTTAAAAACCTCACCGCA
ACTGAAAATAGCTGGTTCCCGACAGTCACATTAGTGGGAAGCCTAACAGGAAGTTCAACG
AAGTTTAACAATACGTCAGATAACCCTGTCGCTGGTGGCGTGGTGTCTTTTGATTTGCCG
TTCTTAGATTGGAACAGAGTACAAAATAACATTAAGATTTCAGAAGAGGGTTATAAGCTG
GCTAAATTGAACTATGAACAGACAGTAACAACCGCATTAAATGAAATCGACACCTACTAT
TCCACTTACCAACTGTCAAAAAGTGGCTATGCGAATTTACAGAAAAAATATGAGTACGAT
AGAAAAATCAGCGGATATTATAAAAACCGCTACGATCAAGGTATCTCTGAATTGCGTGAA
TGGCTAAGTGCAATGAACACCGAACGTAGCTCAGAACTTTCATTGCTTGAAAATAAATAC
ACCCTGCTCAAAAATGAGAATGCCATTTATCAGGCAATGGCTGGGAAATATCGCAAATAG
TATATTTAAGTATAATAGCAGTGAGAAATTAAGCTGCGCCTCTAATTTCTCACCTTTTAC
TACATTCTAGCCTTTAAATCAGGAAACCCACCCAAATCCTTCAATTTATTCACCATTGCA
CAAAACAGCTCTGCAGTGCGTTCCGTATCGTACAAGGCAGAATGGGCTTGTTTGCCGTCA
AAAGGAATTTGTGCCATTTGGCAAGCTTTGACTAAGACCGTTTGTCCATACATAAAACCA
GCCAAGGTTGCCGTATCAAACATTGCAAAAGGGTGGAACGGATCTCGTTTGGTATTAATG
CGTTTTACCGCCGCTTGTAAAAATGCCTGATCAAAAGTCGCATTATGTGCCACAATCACA
GCACGTTGGCAGCCGTTGTCTTTTACCGCTTTGCTTACCATTTTAAACATCTCGGTAATG
GCAATATCTTCTGGCACAGCACCACGCTCGGCGTTATCTACATCAATTCCATTTACTTTT
AATGCCTCTGGATTGATATTGGCATTTTCAAAAGGTTTAACGTGGCGATGAAATTTTTCA
TCTAAATGCAAATAGCCGTCGTCGTCCATTTTTAGCGTAATTGCCGCAATTTCTAACAAT
GCGTCCGTTTGAGCATTTAATCCCCCCGTTTCGACATCAACCACAACAGGAAGATAGCCA
CGAAAGCGATTTTTCAATAGATTGTAATTGGTTGCTTCTGTTTCAGCCATTAACCTAACG
CCTTTTGTGCATCTTTGTTAGCGATAAATTCGATTTTGTAACCATCAGGATCTTCTACGA
ACGCAATCACAGTTTTGCCACCTAACACAGGACCAGCCTCACGAGTGACCTTTCCACCTG
CTTGACGAACCGCTTCAACGGTTGCGTAAATATCATCCACCCCAATCGCAATATGACCAT
AAGCAGTACCTAACTCATAGCTCTCAACTCCCCAGTTATAAGTCAGCTCAAGCACGGCAC
TTTCACTTTCATCTGCATAACCTAAAAATGCAAGGGTATATTTATATTGCTCATTTTCGC
TGGTGCGTAATAAACGCATACCAAGCACTTCTGTGTAAAATTTGATAGAACGTTCTAGGT
TTCCTACTCGCAACATTGTATGTAAAATTCGCATCGTAAAATCCTCTTAAAAATAGAAAA
AAGTGGCGATATTATGGCATAATCTCGCCCTAAAATCATTTTTGAATTGAAACTATGGCT
CACGATCACGATACTCCTTCTAAATTAGAAATCGCCACGCACGCTATTTTGCCGTTGGTG
ACGATGTTATTGATTGAGATGTCGCTCAATCACTATTTTGCACCGCAAAATGCAATCTTT
GTTTCGCCTTATCTGCTCACCTTTTTTACTGTTTGCTTGATTAGCTTCGTGGTGCTGTGG
AAAGGGCAAATTTGCCCAGGGCAAAAAGGGCGTTTAACGGCTATTTTGCCGTGGCTTTTA
GTCTTTGCGGTAGGAAATTTTCTCTATTCCCTTGCCTTTACCCCGAAACATTCCCCTGCT
TTAGTCGCTGGATTTGCTTCTGTTATTCTGCCGTTTATCTATTGGAAATTGCCCAAAGAT
GAAGATATTTATCGCACGGTGATTTATTGTGGCTTAGGCATCACCGCCATTGGTATGGTG
CAATATTTGCTGATTTATTGGTATGAAGTACCGTCGCTGTTTAACTGGATTAGAGCCAAT
AATTTTGCCCAGATTTTACTCGGTATTTTATTAAGTGGCTGGTATTTAATGCTGGCGAAA
AGCCGTTTGGAAGGCTTTTTAAAACTGTTGGTATTGTTAGCGCTTATGGTATTAATCATC
AACTATGTTTGGGTGATTTTCGTGTTATATCAACAACTTGCTATTATGCCTGAGATGGTG
ATTTATCCTTACTTTATCTTCTTTGGGGTTCAGTTTGTGATTTTGATAATGTTAGCTTGG
TTACTACTCGGCAAACAGGGAAAAAACATCAAAAATCCAACCGCTTGGACGGTCGCTACC
TTCCTTGCAATGCTTTATCCTTTGACAAATATTCTCTAAATGTTACGCAGAAGTTTATTG
ATTATCGGTGCGGTACTTGCCATTTTAATGGCTGGTGGTGCATCATTGCTTTCAGGCTCT
CAATTAGCTTCTGCGATTAATTTGTCATTGCCAACGGGCTGGAAAATAGAAACACCCGAC
GGCATTGAGCCACATTTAGAAAAAGCCATCTTGCCACAATTTACCCTTTACTATCAAAAT
TGTCCGATTGTTTCGGCAGATCGCCTTGCGGTGCAATGGATTGATGAACGGAGTATTCGT
CTTAATCAAGCAACCATTGATTATGCCTGCTTAACGCTTTTTCCTAAATCGGAAAAAAGC
CAAACCGATCCCATAGAAACTATTAAAACGATCCTTGCGTTACTGCCAGAAGGTAACATA
GAAATCAAATCTTTGGCGTGGAAAAATCTTCCCAACGAAATGCATGAACGTTTGAAGGGA
TTACTGCAATCACCAAGTGAAATCAAATTTGCATTTTTTCAGCAAAAACTGACCGCTTAT
ATTAAGCAACAAGCGGTCACATTAGATGCGAATTTTGCAAATCAGCAACTCAGTGCACAA
CTTAGCTATCAGCCGAATAAGGATGAGCAACATCTTGCAACACTTTCTGCTCAGTTAGAT
GAACATTTTCTAGCATTGCCCCAGCAACTTAGCTTGAATTATCAGTGGCATTTGCCTGAA
GCCTTGATTGCGGAACCAAGTTTGCAACAAGGTCATTCAACGCTCAGCTGGCATAAACAA
GATCAGCAACTTCACGGAAATTGGCAGTTAAATTCCGCCATAACACCTGAAAATCAGTTC
AACTTGCCGTTTCGTTTTGATACGCAAAGCCTGACGATTGATAAAGGAAAAATTGACTGG
CAACTCTCAAATGATTTTCCGCTCAATGCGTATCTGACCACCACCATTACCCCAAACCGT
TTTTCTTTAGATGCGCTTTATCCGATAAAAACGGCGGTTCGTATCAGTCTGCTTACTCAA
AATGCCAAAGGGAAAGGCAATGTGGTGATCAGTAGTCCACAAGGGGAAATTCAACAAGAT
AGCTTACTATTTCCGCTACAAATCACGGGCAATATTAAGCAAGGCGACTATATTTTATAT
AGCTCAGTGCCCCTTGATTTACGGGGAAAATTTGATGATCTCACCTTACGCTTTTTACAA
GGTGCGTTGCTACGTCTAACGGGGACTGAACGTTTTCTCACCATCAACGATTTACGTTTT
CCCCTGGCGGGCGTGCGGGTCGATAAACAAGGCATTCACGGTCGATTGCAAGCGATTTTC
CGTGGAGAAAGCCCTGACTTTAAAAATATTGAAATGCGGTTGGACGGTTATGCCAACAAT
TTCAAAGCGGGAGCATTACACTTTTTCCAAGATCCAACCGATAAAAAAGCGGTGAAAGAT
CAATGGAATTGGCGTTTTTGGGGCAGTTCGCAAATAAAAGCCTTAAACCGACCGCTTGCG
GTGTCTGGGCGTGGTGTGTGGCATAAAGATTTAGTGCAACTATCTGAATTTAAAGGCAGT
CTGGAGCATATTCGGAAAAATGGGGTATTTATTCCAAAATTAGAGCTGGTATTAAATGAA
CCAATAAAATTTGATTATGAGAAATTTCATCTTACAGGTGGCGTAAAGCTTTCAGCCTCA
CAAATGGATTTCGCCTATGGTGGATTATTAGAAAAACCAACAGCTAACTTAAAATTTTAC
GGCGAAGTAGAAAATCTTAACTTTAGGGGCGATGTGACGGCGAATAAACTCGGCCCGATT
AAGCTCTTTGCTCGCCGAAAATTAACCAATAATGCCAGTGATTTAATCGGTAAGCTATAT
TGGTCAGAGCAACCTGCAAATGTATTCCAAAGCCTTTTTCCTTTTAGAAACCAATGGGTC
ATCACAAACGGTACCATCAAAGGTGAAACGTCATTTAGTGCGAATGCAGCTCGTGGGTTG
ATGGCTGGCGGGCATTTTGCTATTCGCAACGGTGCGGTTTCTCTACCAAACGGTGAGATC
AAGGGCATTGATTTCTCACTCCCTTATCAATACAAACAGGGCGAAGTAGATATTGGTGTG
AAAAAAGCCCTTGATGTGAATATTGATGAAGTGAATATGGGTATTCCGATAACCAATGTC
AAAGTAAAAATTCAAGGACACTTACCTTACACTAAACGTAAGCCTCTGTTTTTACGAGAG
TTAAGTTTAAATTTGCTTGATGGCCGTTTAAATATCGAACACTTTGCCCTGCCACAAACG
AAAATCGCTTATTTAAAGCTGTTTGATATTCGTTTTGAACGCATTTTAGAATTGGCACAG
TATCACCAACTGGATTTAACTGGCAAATTCAACGGTATCTTTCCGTTTTGGCTGTCGGGT
AAACCTTGCTACATCTGCAATGGAACATTGACACAAGCGGATAGATCTTACCTAAAATTT
ACCCCTGAATTGCTTGAAGCGATTAAACAAGGGGGCTATACGGAACAGATTTTGGCTTAT
ATGGTCAATAAAAGTGAGATTGACGATTTCACCGCAACGGTGAATTTAGACAGTAAAGGC
GATATGGATTTATCAGCTAAAATCCATTCTAGATTGACTGAGCATAAACAAGCGAAAGTC
AATTTGAATTATAACCATAAAGAGAATATGTTCGACCTGTGGAAATTGATTAACTACGGT
TCTCAGTTTGAGCAGAATATTGAGCACTCAATCTATAAACAATTAGATAAACAATAACCG
CACTCAGTACATGCTAAAGGCTCAGAATTATCTAAGCCACTTATTTACTAGAAACTTTTC
TCAAAACTCAAATAAACCCGATTTCGTTTATACGAATAAAGATCCGCTAAATTTGAGTTC
ACTCGCTGATATTGGTAGCCAAGGCTTGAACGGTTTTGCTGATCGTCAAATTGATGATTA
TCCCAATAGGATTTCCCGCTAAATTGGTTCTCAAAATGTAGATAATGGGAGCTACTGATA
TTCCAATTTTTGGCCAAATTGAGATGATAACTCAGCCCGTTTGCCGATTGCGGTAACGAC
TCTTCCGTTTTCTTAAATGGTACATTCCCCACTCGAACATAAGGCGAGCTTGAAGCATTA
TTGACATTGCTTTCGTGCAAATAATTAATGCCAAAGTCGAAAGACCAATCCGAACGTTTT
TGAATGGCAGCAATATATTGTTCCACCCCATTTGCAATCTGTGGCGGTAATCCGTCCGCT
TGTAGCTTACGAAATTGTGCAAGTGCGGCTTCATTTTGCCGATCTTCAAACAACATTTGT
GCCAAACGAAAACGCACAGGCTGAAAATTAGGGTGCTTCGCAATAATGCCACGATAGAGA
TCAATTGCCGTTTTATAATCCCCCTGACTTGCCAAAATAATGCCGTTGGCATAATCGATC
AGTATCAAATCGGGATTAGGTGTTTGTTGGTAAATCCGCACCAGTTCAGGCAATAAATGA
AATTGTCGGCTATCAATCGCCCGATTTAACATTTGACGAGTCAGTTCAGGCTTACTAATA
AGCTCTTTAGTTAAAGTGACTTCCTCACTATTTGCGGATTTTTCTGAAAAAATAACCGCT
TGTTTTGGTAATGTAGGCTCGGCGGATTTGATTTCCAATTCGGGGTTTGCGTTTGCTACT
AGGGGGATAAAAAGGGTAAGGGGGAGATATTTTTTCATAAGATAGATTTATTGACTTTTT
CTGTTCATTTTTTTACTATCACGCTAAAGATGATAGTGGTATAAATTTAATGCGAATTTT
TAAATCTAAACATTTTGATAAATTTGCCCGTAAAGAACGTATTTCAGACGACACGTTAAG
AAATGCCATTAACGACATTGAAAATGGTCTGATTGATGCCGATTTAGGTTCAGGTGTTAT
CAAACAGCGTTTACCCAAACAGGGCAGAGGCAAATCTAAAGGTTATCGTTCTATCATTGT
GTACAAATTTGCAGAATTTAGCCTATTTATTTATGGATTTGATAAGAATGATCGGACTAA
TATTACTGCTGATGAAGAAGAAAACTTTAAAGCAGCAGCCAAAACCATTTTGGCATTTAG
CCCTGAACAAATTCAACAAGCCCTTGATGGCAAAGCATTTATAGAGGTATCTAATGAGAC
AATACAACAGTCCGGCAAATGCAGCGATCCACGAATTGATGAGTGATTTACACGACATTG
GTTTGGTTGATAAAACAACAATGCAGAGTTTTGACAAACGTTGTTTAACGCCAGTTAAAA
CGCTCACTCCCAATGAGATTCGAGAAATCCGAGAGAAAGAAAATTTTTCTCAATCTGTCT
TTGCTCACTACTTAAATGTAAGTAGCAACCTAGTTTCCGAATGGGAACGAGGTGTCAAAA
AACCAAGTGGTGCCGCACTGAAACTGCTTTCTTTAGTACAACATAAAGGCATTTCTGCAA
TAGCTTAGATTTTAGGCGGGGATACCCCGCCTACGATGAAAATCTCACCGCCGAAATCGA
AAAATTAAAACTCACTATTGCCCATAAAGACGAGATGTTGGCTCAGAAAAATGAAGAAAT
CATTGCTTTGAAAGAGATTATTTCATTGTTAAAGAAAAAAGATGATTAAATAAGATAAAC
CTAATAAATCAAATCCCTTCTAAGAATGAAAGCTATATACTCACTTTTTACAATTTTTTG
CTTAAATTTGACCGCTTGCACTCCCAAAGTGCAACTTGAAACACCACCTGAAGGTATTAC
GATTAATATGAATGTGGTTGTAGATCATAAAATTGAAGTTATCATGGATAAAGAATCCAA
AGCGATTATAAAAACAAGGCAGCCGTAATCATCAAAAACAATTTTAGAAAAATACTTGAG
GAATAAGAAACAAATGAGCGTGAAAAATCACGCTCATTTCATTTTTACTAAGCCTTCACT
GCCGCGAACGCCACCATATTGATGATACGGCGAACAGAGGATACAGGGTTAAGAATATGT
GCAGACTTATTCATACCTAATAAAATAGGCCCTACAGTAATTGCTGTTGTCGTTGCTCTT
AATAGGTTATAGCTGATACGAGCTGCTTCCATATTTGGCATTACAAGTAAATTTGCTGAA
CCTTTTAATGGACTATCTGGCATATAATCTCGGCGTAATTTTTCCGACAAGGCTAAATCG
CCGTGCATTTCACCATCAATCATCAAGGCAGGATCTCGCTCTCTCACAATTTCTAACACT
TTACGCATTTTTGGTGCACCTAGTTGATTTGATGAACCAAAATTAGAGTGTGAAAGCAAT
GCCACCGCAGGTTCAATACCAAAACGACGAATTTCTCTTGCTGCCATTAAGGTAATTTCA
GCGAGTTCTTCCGCCGTTGGATCAGCATTAACATAGGTATCAGTAATAAAAACGTTTCCT
GTTGGTAAAACTAAACTGTTTAGTGCAGCGGGGACTTTCACACTTTCTTTTACGCCAATG
ATGTCACGGATAGCTTCTAAATGGCGACTATATGTACCAAATAAACCACACACTAATCCA
TCAGCATAGCCCATTTCAACGAGTAGTGAAGCAATCACCGTTGTATTTGAGGTCACAACA
CGCTTAGCTATCGCTTCGGTAATCCCTTTGCGTTTCATTATGCTGTAATAACGTTTCCAT
AACTCATCGTGTTGGCTGTTATGTTCATTATCAACAACATCAAAATCTTGCCCAGCAACA
ATGTGTAGCCCTAATTTTTTAATTTTAGCTTTGATAATTTCCGTGCGTCCAATTAAGACT
GGATATGCCAAGCCCATAGAAACCACTTCTTGTGTCGCGTGTAATACTTTGTCCTCTTCC
CCTTCTGCAAGCACGATACGTTTTTTCTCTGCTTTTGCTTGGCTGAAAATCGGCTTCATA
AAGAGGTTGGTTTTATAGACGAACTGAGTTAATTTCTCGTGGTAGGCTTCCCAATCCGTA
ATCGGGCGAGTAGCAACGCCTGATTCCATCGCAGCTTTTGCAACTGCTGGGGCAATGCGT
ACAATTAAACGAGGGTCAAATGGACGTGGGATAATATAATCCGCACCAAAGGTTGTCCCC
TCGCCACCATAGGCAGAAGTGACCACCTCATTTTGCTCTGCAAGAGCTAAATTTGCAATC
GCATAAACCGCCGCACGCTTCATTTCCTCATTGATTGTTGTTGCGCCTACATCTAATGCA
CCACGGAAAATGAATGGGAAGCAAAGTACATTATTCACTTGGTTTGGATAGTCTGAGCGT
CCTGTACAGACAATCGCATCTGGACGAGCAGCTTTCGCTTCTGGCGGTGTAATTTCTGGA
TTTGGGTTAGCTAATGCTAAGATAATCGGGTGAGCCGCCATTGTTCTAACCATATCCTGC
GTTAAAGCACCCGCCGCAGAACAGCCTAAGAAAATATCTGCATTTGGCATCGCATCACCT
AATGTCCGCCAGCCATTATCATCAATCGCATAATGTTTCTTGGTGTCGTCCATACGATCG
TCACGATCTTTATAGATCACCCCTTTTGAGTCGCAGACAACGATATTTTCACGCTTCATA
CCTAAGGATATAAGCAAGTTCAAGCAAGCAATAGAAGCCGCCCCTGCACCTGATGCAACT
AAACGCACCTCTTCAATTTTTTTATCCACAATACGCAACGCATTAATCACCGCAGCAGCA
CTGATAATTGCCGTACCGTGCTGATCATCGTGGAATACAGGAATGTTCATTCGCTCACGC
AATTTTTGTTCGATATAAAAACATTCTGGTGCTTTAATATCTTCAAGGTTGATACCACCA
AAGGTAGGTTCAAGAGAAGCAATAATTTCAACTAATTTTTCAGGATCTTTCTCATTAATT
TCGATGTCAAATACATCAATTCCTGCAAATTTCTTAAACAGAACGCCCTTCCCTTCCATC
ACAGGCTTACCTGCTAATGCACCGATATTGCCTAAACCTAACACGGCAGTTCCGTTTGAA
ATCACAGCAACCAAGTTACCTTTTGAGGTATAACGATAGGCGGCGGCTGGGTCTTTTTCA
ATTTCTAAACACGGCTCTGCAACCCCTGGCGAATAAGCTAATGCAAGATCACGTTGCGTT
GCGAGGGATTTAGTCGGGGTAACTTCAATTTTACCAGGGATAGGAAATTCGTGGAAATCA
AGTGCTGCTTGGCGTAATTGAGATTTGTCATCCATAGTTGTGTCCTTTATACAATTGAAT
AAATGAAATCATCGGTATTCTACCTAAATTTTGGGAGGAATATTGTGATATAGCTCTAAT
TTTTTAACAAATAATTAAAAAGTATAGAAAGGAATAATCTCTAATTAAATGAGACGTTTA
ATCATGATGCCAAAATTAAGTATTATTTGAAATAAGTATTATAGAGCGATACTATGATCA
GTAATTGAAAGAAAATCAAGAAGTTAATTGAGGGCAGAGCTGTTTTATACAACAAGCTCT
GCAAAATAATGTGATTGTTAGACGCTATAGAGAATATTTTTTTGCAGTATCTTTCAACAA
GGTCTGTAATTCACCTTTTTGGAACATTTCGAGAACAATATCACAACCACCAATTAATTC
TCCATCTACCCATAATTGAGGAAATGTTGGCCAATTTGCGTATTTTGGTAATTCAGCTCG
AATATCTGGATTCGATAAAACATCAACATACCCAAATGGAACTTGGCAATTTACAATAGC
TTCTGAAGCACGAGCAGAAAAGCCACAGGATGGGAATTTAGGAGAGCCTTTCATATAAAG
AAGAATAGGATTCTCGCTGATTTGTTTTTGGATTTTTTCTATAGTTTCCATGTTTTTCCT
CATTGATCAATAAGAATAGAATATGTACCCTATTCTAATGTGAAACAGAATTTTCTGCAA
TTTGCCATTAACATCTTCTAAAGTATTTCTGTGGATTATAGTCCACTTATTCCAAATCAT
TTCATTAAAATATCTGCCAATATTTGTTCTTTTAATCCACTTTGTCGTTGAATTTCTGCT
TTTACTGCTTGTTTCCAAATTTTTTCTTCACTAAACAAGGTAAACTGTTTTTTAGCACGG
GTAATCGCCGTATAAATCAGTTCTTTTGTTAATACTGGCGAATGAGAAAGTGGCATTACC
AATAAAGTATGATCAAATTCAGAACCTTGTGATTTATGCACGGTCATTACATAGGCGGGT
TCATAACTTGGCAAACGACTAAGGGAAATGTCTAAATGTTTCCCATTCTGCTCTGTTTCA
AAATATACTCTTAATCTTCCTGCTTCATCTGGAAGAATTAAGCCAATATCACCACTAAAG
ATATGAAGTTGAGGGGCATTTTCTGTAATCAAAATCGGCTTGCCAATGTAGCTATCTCGG
CTATGTTTAAAATGTAATAAACGTGCTTGTAATAAGGCTTCTGCAATGGTTTGATTTAAT
CGTTCTACGCCCAATTCACCGACGCGTAAGGCTGACAAAAAGCGTACTTGTTGGAATGCT
TTAAATATCTCACCGATAGACACGGCTTCTGGGGAAAGTACTCGAGCTTTCACTTTGTTC
AAGTAATCGGAATATAACTCCACCGCTTTTTCTACCACGCTATTTACACAGTATTGTATC
CATTGTGATTTTTCAGGAAAATCCGTGACTTTAGGGTAACACGCTAATGTTAAATCATCA
TAAGCCCTATTCGTTAAAATCTGCCACGATTTCACCGCTTGTTGAGCATTCACTTGTGCT
GCCAATTGCCCAATCCCTGAATTTTCGTCAAAACGAAAACTTCGACGAAGATGACATAAT
GAATTACAAATTGCGGGGACATTTTCCACTGTAGGATAAATTTGATGTTCTGTTACCTCA
GTTAGATAGTCACTATGCTCATTGCTATAACCAAATCTGATCAAACTACCCAACTCCCCC
ATTAAATTTCCAGCTTCTACAGAAGCAAGTTGATCTTTATCCCCAAGCATAATCAAACGA
GTATCTGGTTTTAAGGCATTCAGCAGTTTTTCCAGTATGAAGAGATCGATCATTGACGCT
TCGTCCACGACTAACAAATCTAAATGCAGTGGATTTTGAGCGTGATGACGAGGCAGATCA
CTATGGGGATTAATACCGATTAACGAATGGATTGTTGAGGCTCTGGTTGGTACTTCAGCT
TTCAAACTGTCAGGAATATCAAGGCTAGCGAGATTATTTGAAATAGATTCTTTTAAACGA
GCCGCAGCTTTTCCTGTCGGAGCAGCAAGGGCAATCTTTAAAAGCGGTTGGTTCTGTTCT
AATTGTTTAAGCTGTAATGCTGCAAGTAAAATAGCAACTGTTCGGGTTTTGCCTGTGCCA
GGCCCGCCTGAAATCAGACAGAATCGTTTAGTTAATGCCGTTGCAACCGCAATTTTTTGC
CAATCCGTATCAGCTTGTTTTGGAAAAAAGCGTTGTAAAATTTGACGATGAAGATCGATA
TCTGCTTTTTTTAAATCCGAACTTACCGCTTGTTGTAAATAACGTGCTACACGATACTCT
GCCTGCCAATAACGATAAAAATATAGGCGATCCTGTTGAAATAATAAAGGTGCAACCTGT
GTAGGATCTTGGCTAAAAGCAATATGGTTATGTAGCAACGACTGCCACTCTAGCGGTGAA
ATCCCCTCAATTTTTTGCAAAATCTCCGTATGAAAATCACGGCTGAAATGCTTTTTTTGC
AAGTCAAAAAAGTGGGTTGTTAAATCAGAATTTAAACGAACACAACTATGTCCTTGCATA
ACATTAAAAGAAACTAATGCACTTAGAAAGATTGCTACATTCTGTTGTTGAACCGTATAG
TTATAAGCCTGCTGTTTCTGATCGATCATTTTTGCAAATTGATAGTTTAATTCAGAAATC
ACATTCTCCGTTTTTAAGGCATAAAGTAGAGGTAACATAAGCAAAAATTTGATAGGAATT
GATGGAAGCAGTATATAAAAAAATCCACGCATTTGCGTGGATTTTTTAAGATAATATTTG
TTAAAAATCAGAACTGATAAGACGCGTTCAATTTAATATTGCGCCCAGCCCCTTCCATTA
AGCTAAATGCAGGTTGGAACTTTTTGTCAAAGACATTCTCGATCATCATATCTAAACGTA
AATTACGCCATTCGCCAGAAGGTGTGTAACTTGCTTTTAAATCTGTGAGAGTATAACTTG
GATAAGTCATTGCATGTGTTTTAGGTACACGTTTCTGACTTGCATAGTGAGTGATATTAG
CTCCAATCATAAATGTTTGAGGCACTATCGCGTAATCAATAGTAAAGCCTAATTTATTCG
CTGGAATATTGGATAAGGCTTCCTGTGTTTGGCGGTTTTTACCTTTTGTTTGAGCGTAAT
TCAATCCCAATGATAAACGTTCTTGCTGATAAGCTAATTCTAGCTCAAATCCGGTTAAGC
GAGCATTTTCTACATTTCGATACTGCGAGAGAGATGGAATCATATCTCTTTGTGAAGCTC
GGAAAATATCAAGATGAATAAAATCTTTTACATCATTTTGGAAATAAGCGGCATTGAAGA
TGAATTTATCTTGATGCACAAAGAGATTATCAAAATGAACTTTCGCCGCAATTTCTTTAT
TTTTCGCGGTTTCTGGGCGTAAGTTTGGATTGCTTACAAAGGTATTATTAAATGATCGTC
CCATTAAATTTGTGCCAAAGTGAGACCCGCTGACAAAGCGTTCTTGCATTGATGGTGTAC
GGAATGCTTTATTATAACGAGTACTAAGATCTAGCCAATTTGTTGCTTTCCAAGTTGCAG
CGATGGATGGAGACCAACGGCTTGCACTATATTTGGCTTCGTCACTTTGTGTTTTAAAGT
GATCGTAGCGAACACTTGGCGAGACAATAATGCGTTCATTCCATAATGGAATATGTGTTA
AAAGATAAAATGCACTGTTTTTAGATTTAGCGTCATAATTATTAGGGCGGAATGGGGTAG
TGGCATTTTTCTCACGCTGTGTTACTACTCGGTCTGAAATAAAATCTACACCATAGTTTA
GGGCTAACCAATTTAGATCCGTCGAATTTCGTATGCTTAAACCCATAGTGCTGAGTTTAG
TTTGATCTTGCAAACCGCTTGCAATACGCTGCTCTTTTTCTTTTGTACTGTTACGGTATA
GCGTCAATTGACTATTGATATAATCATTGTCTTTAGGGTTAAAGTAATAGTGTAAGGCAC
TACTTTGGTCTGTGATTTTTTGTTTAGCTCGATAACTTACACTTCCTAGTACTGATGTGA
GTCCTTTATAGAAACGAGTCATTTCAGCAAAAGAAGCTGTTGGATTATTTCTATGCCAGT
TTCTAATAAGGTTTCTCACATCTTGGTTGGTAAATTCTTCAGCAACTTCATTGTTGGTTG
GGGCAATTTGTTCAAAATGACTTAAACGATGAGAAAGCTCAAGGCGATTTTCATCATTAA
TTTGCCAACCAAATTTAAAAAGTCCGCCTTTTTGAGTATAGCGACTGTCTACTAATTTTT
TACTGTCCGCTAAACGTAAATCATCAGCGTGGTTATAAAAGCCACTCACTAATCCATCAA
ACTTGTCATTTGCGGCAAAGACACTGACATCTGTTTCAGAGAGAGAATTGGCAGATTGGT
ATCCTTGATGAATTTTTGCTCCAATTTGCTGATTATCTTTCAATAAATCAAGTGCATTTG
GTGTTCTGATCGCAACAATTCCCCCTAATGCACCGCTGCCCCATAAAGTACTTGTAGGGC
CTTTGATCACTTCTATTTCTTGGGTTAGTGCCATAGGTAAAAAATATGAACCACGGTGAG
ATAAGTCAAAATTCTGGCGAACGCCATCAATCACTTGAACAACACGATTACCACTTAAGC
CCCGAATAATCGGCTTTTGTGCAATTCCCCTTGATCCGCCAGCAATATCCACGTTTGTAA
TCCTTTTAATCGCATCCGCTGTACTTATGGGTTGTTGAGTTAATAATTGGTTTTTATTTA
GGGTTGCTTTCTCACTTGTGTGATTTGCCCAGTGAAATGCATCCCTACTTGCAATCACAG
AGATTTCAGCGAGTTCAGCTGAAACATTGCTATCTGCAAGGGATACGGTAGGCAAAGAGA
GAAAGAGTGCTGTATAAATTTTTGATAGTCTCATTTTAGTTGCTCCTTTAGTCTGACTAA
TAAATATCCTACAAAAGATAATGTAAATTATCAATAATGATATTGATAATTCTTATCATT
TAGTTAAAAATGAATAGAAAAAGCGTTCTAATACATTATTAATAAAGGAGACCTATCAAA
ATGAAACATTTCCATAGAAAAAATGTAATTACTGGAATCATTATTTCATGTGTATCTGGC
TTTACTTATGCAAATCCAATACCAGATTCAGGAACATTGAACAAACAGTTGGAACAGACA
CGCCAGATACAAGTAGCAAAAGTAAAACCATCTGGAGAACTGTTCAAAACACCAACACAG
GAAGAGAATCTTCCCGCCAACAAAGAAAGTCTTAAATTCCGTTTAGATTCAATCAAATTA
CTGGAGTTGGACGGAAACGAAATTCAAGATAATCTGACATCTATTACCTCTCCTTATCTT
CATCAAGAAATCACCTTAGATGACTTAAATCGGTTATCGCAACAAATTACTAACTACTAT
CGTGACAACAATTATCTTGTTGCTAAAGCCTTTATTCCACCACAAGAAATTAATAATGGT
GAATTGCAAATTTTCGTGATAAAGGGATCGCTTGATCAGGTAGTTGTTAGAAATGGAAGC
CGTTTAAAAGAAGACTTGGTTATGCGGATGGTGAATACTACTGTGAAAAGCCATTCGTAT
TTGGTTAAAAATAAACTAGAAAAGTTAGCTCTATTACTTAATGACATTAAAGGAATTACC
TCAGCGTTATCTTTGAAAGCAGGACAAAATACGGGTAAAACAGATCTTACGGTTAATCTT
AAAGATAATAAACGTTGGAATGGATATATTTCCATTGATAATCAAGGAAATGATAATACT
GGAAAATATAGAACAACATTGGGAAATAAAATTTATAACTTAGTTGGGCTTGGTGATGAA
TTACATTTTGATGTGCTTGCTTCTAACACCTTCGATTTATATAACTTAAGAGCGGACTAT
TCTTTTATTATTGATGGATATGGCACAAGAGTCGGCGTGAATTCAAACTATTTAAAATAT
AAATTAGGTGCGAATTTTAAAGATCTTAATGCTCAAGGGAGTACTTATAATTTAGGTGGT
TATATTACTCACCCTACTATTAGAACTGCAAGTTTAAGATTAGATAGTAAATTAGCATTT
AATCATCAGAAATTGTCAGATGAACAAAAATCTGTTGATTTACAACAAAAACGGAAAGTA
AATACGACTAGCATAGGAGTGAGTGGTTCTTGGAATAGTATAAAAGAAGGTGTTACCTAT
TTTTCTTTCAATACTATTTTTGGGAAAGAAAGTCATTCGACCAATGAGAAAAAACACTAT
TTATCAGAGAATTACCAGCCTAAACGTACATTTACGACATTTAATTATTCATTATCTCAC
GAGCAGTTTTTACCTAAATCCTTCAGTATTACATTTGCCGCCAGTGGGCAATTTGCTGAT
AAAAATCTGGATAGTGGAAATAAATTCCTACTAGGTGGATTATCAGGGGTAAAAGGATAT
CAAGCAGGTACTGTTTCTGTTGATGAAGGGCATATTATCCAAGCGGAACTAAAACACTAC
TTACCTGTTTTTTCAAAAAGTATGCTAGTAAGCTCACTCTTTTATGATGAGGGTTTTGGA
AAACAATATAAAAATACTGAGAAATTATCCGAATCTGTTGAAAATAAAGTTCGTTTAAAA
AGTATCGGTGTTGGTTTGAATTTAATTGAACCTAATCATTATTCTATTAATTTTGCTTAT
GCAAAACCTATCGGTAAGAAATATAACAATGTAGATAAAAATCAATTTTGGTTATCTGCA
ATTAAAACATTTTAATTAAGGAGTACATAAATGCGTAAACAAACTTTACTTTCCGTAGCT
ATTTCAACAGCACTTAGCACAACAAATCTTTATGCTGCAGACTTACCTCAAAACCATAAA
ATTACAGACGGCAATGCAAAAATTAATACCTTAAATAAGGCAATGACCATTACTCAAGAA
TCACCTAGAGTGAGTATTGAGTGGGAAAGTTTTGATATTGGAAAACAAAATAGTGTTGAA
TTTAAGCAGCCTGATTCAACCGCTATTGCTTATAATCGTGTTATGGGCGGAAATGCAAGT
CAAATACAAGGTAAATTGCAAGCAAATGGGCGAGTGTTTCTCGCTAACCCTAACGGAGTT
ATTATAACCAAAGGTGCTGAAATCAATGTGGGTAGCTTACTTGCAACAACTAAAGATCTT
GAAAAAATTAGTAATAGTAATAATTTCAATTTTACTCCACGTAAAAATCATAAAACTGCC
GAAGGAAAAATTATTAATGAGGGTAAAATTGTTGCAAATGGAGAAAATGCATTTGTTGTT
TTAGTTGGAAATGAAGTAGAAAATAAAGGCACTATTGACGCAAAATACTTTAAACAGGAG
AAAAAGGTTAAGGAACGCGTTTGTAATGGATGGAGTATATATGATTGCTATGAGGGTAAT
CCTCGAGGATTTAAGTGGATTGAGTATGAAAGTACTAAAACTATTGAAAGCCCAGGACAA
GTTATTTTAGGAGCGGGTGGTGAATTTACCTTAGAATTAGATACAACATCCATTAGTGTA
AATGTTGACGACAATACAGTAAACAGCATTGTAAAAAATTCAGGCTTGATTATTACTAAA
GATGGTTATATTGAGCTAACTGCTAAGGGAAAAAATGAATTAATCAATAATCTGGTGAAT
AATGATGGTTTATTACAGGCTGATAATATTGCAATGTCCAATTCTGGAAAAATAACCTTA
TTTTCTGACGATATTCAATTTGGCAAAAATAGTAATATTCAAGCCGAAAATTTAGAAATA
AAAGCAGGTAAAAATGAAATTAACTTAAATGCTGAAAAAGGTGCAAAACTCACTGTAAAA
GAAGAAATTAAATTTGCACCTAAGGGGTATTTTGATAGATCTGTCAATAAAGTTAATCTT
AGTGGTGATTTAATTCGAGAGGATGAGAATTATTACGATGATGGTTCTAAGAAATTAAAA
ACAAAGGTCAATCTAGATCTTGCTGATAATCTCGATATTGGTAATCAGAAAGTCGGAGAA
AACTCTTTTATTAGTAGCAATCTATTAGGATCATTACTTGGTATATCAGGTGAAGTGAAT
CTAACTGCACATAATTTTGATATTTCAGGTGATATAAATATAGACTCATATAAAGATACT
GATTCAGTTTTATTATTAAATACACAATTAAATTATACTAATCCTAGCTATATTCGTTTT
AATAAAGCAAATATAGATACTAAAAATGGGCGTTTATTTATTGCAACAGATCTAATGGAT
AAAAATTTTGCGGATAAAGGCATTTCAGATATTCAGATTATAGATAGTAAATTTAATTTC
AATAATGGCGCTATTGTATTGGGCAGAAATGGTTTAAGAAGAAATTTAGAAGATTCTAGA
ACTTGTATTAATCTTGCCTATTGTTTAGAAGATACTCAAAGATCGCCTTTTAGCGTAAAT
ATTAGTAATTTGCAGCTTGATAAAGTTGATGATTTTGTCATTGTTGGTGGCTTTAATAAT
GTTGATATTGATCGTCTTACTCATATAGGAAGAGGTAATTTCTATATTTATGGGGGATAT
TCCTATAATAAAGAAAAACCAAGCTATGACTATGCGATTTTCAATACCAAAGATAGGGCG
TTGCGTACAGAACGAAATCATACTCAAAGACGATGGAAATTCAATAATAATTTACGTCAA
TGGATTAATAATGAGTTCCTATATGCATTTGATTGGTGGACTGCCACAAATAATAGTTAT
GACAAAATTAAACAAGAAGTTATTAAAACACCTAAAAGTCATTTAGAAACGACAATTAAT
ATTCGTAATAGTAATATAAAAACGCATGATGGTTTTATTAATCTTATGGCAAAAAATATT
AATTTAACCGATAGTCAATTTAATGTTACGTTTGACCGAAATATGTCTTTTGAATCTGAT
TACGATCGTATCCATAAAATTGGGTTAAGTGCAGATAAAACGATTTTAGATCACACGTCA
TTAAATATTCAGGGGGCTGAAAAACTGAATGTTTCACCAAGTTCAAAAATGAAAGCGGCA
ACAATGTATGTCGTTGGTGATTTAGAAGGGCGAAATAAAAGTTCAATTAACCTGAAAAGC
CATCAAGGTTATACGTTGATGACAGATAAAAATGCAACATTACGCGGTGAAAAATCAAAA
AATGATTTAACTATTACCTTGTTAAATACTGGTCCTAAACCTTCACCTGAAATTGGTATT
ACAGGTTCTGCGGATAATGATGCAAATGCAGCTAACTTTGCTTTAGCCCTTGGCGATGCT
ACAAAGACTACGATTGAGAATGCCACGGTTATTGCACTAGCTCCAAATGGTGCTAAAGCC
TATTACAGCCATAAAGATATGCCTATCGTGCTGAAAAATACTGATTTTACATTTTATGAG
CAACCGAGAGGAACAAACTACGGTGATGATGAGCTAGCCGGAGAAGGAAATATCAAAAGA
CTTAATGAGCGTCAATTAAATACGATATTAGATAAACTTAACGGGATTAAGCCAACTTAT
CTATCTCGCGAACAGAGTAATTTAGTTGAAAATAATAAGTTCGGAGTTAAATCTCTACAA
CCTGAAACACTAGAAGATGAGAAGAGCGTTGTTGTCTCTATTTGTGATGAAAACAATAAA
TGTGAAGATCGAATTATCGGCAATAAACATACCGATGCTAAAGTTTCGGTAGGTGAAATT
CGTTAGACTAAATCGAGAAGACATAGGTATTTGTTTGTTGAATACATAAAAAAATCCACG
CATTTGCGTGGATTTTTTATCAGAGAGCAAATTATTCTACTCTTAAAATACGGCAAGTAT
TTGTACCACCTTCTTTTAACTCATCACCATGAGTTAATAGCACTAAATCACCAGACATTA
AATAGCCTTGCGCTTTTAATAAAGATAATGCTTTTTTCGCACCTTCAATAGTACGGCTGT
CATGTTCATAATGAACTGGCGTTACACCACGGTATAATGCACAACGATTTAACGCTTGTT
CGTTACGAGAAAGTGCATAGATCGGTAAACCAGAGCTAATACGACTCATTAATTTTGCGG
TTTCACCTGAATGGGTTAATGCAATGATTGCAGAAACACCTTCAAGGTGGTTTGCGGTGT
ACATTGCTGACATCGCCGTTGCTTCATCAATGCTTGCAAATTTAGCTTCCATACGGTGAC
GTGAAACATTGATGCTTGGCATTGTTTCTGCACCTAAGCAGACTTCTGCCATTGATTTTA
CCGTTTCAACAGGATAATCACCGTTTGCCGTTTCACCTGAAAGCATTACCGCATCAGTAC
CATCTAATACTGCGTTTGCTACGTCCATCACTTCCGCACGGGTTGGCATAGGCTTTTTGA
TCATTGATTCCATCATTTGTGTTGCGGTAATTACAACACGGTTCAATTTGCGTGAACGAC
GGATAAGTTTTTTCTGAACACCTACTAACGCAGCATCACCGATTTCCACACCTAAGTCAC
CACGAGCCACCATAATAACGTCTGCACCTAAAATGATGTCGTTCATTGCTTCTTCAGTTG
CAACGGTTTCAGCACGCTCTACTTTAGCGACAATTTTAGTGTCTAATCCCGCTTCTTTTG
CTAATTGACGAGCATAGTTTAAATCTGCACTTGATTGTGGGAAAGATACCGCTAGGTAAT
CCACGCCAATTTTCGCTGCAAGTTTAATATCTTCTTTATCTTTGTCCGTTAATGCTGGAG
CAGATAAACCGCCACCTAATTTGTTGATACCTTTGTTGTTTGATAATGGACCGCCCACGA
TAACTTCAGTAAATACTTTAGCGCCGTCAATAGAAAGCACTTTTAATTGAACGTTACCAT
CATCTAATAAAAGAATATCGCCTGGAACGACATCGTTTGGTAGGTTTTTATAGTCTAAAC
CAACCGCTTCTTGATGACCTTCGCCTTTTGGTAATTCTGCATCTAAGGTAAATTTATCAC
CGATGTTTAAGAAAATTTTGCCTTCTTTGAAGGTTGAAACACGGATTTTAGGGCCTTGTA
AGTCACCTAAAATCGCAACGTGTTTGCCTAAACGTTTTGCAATTTCACGCACTTTTTCTG
CACGAGCGATATGATCTTCAGGCACACCGTGAGAAAAGTTCATACGAACCATATTTGCAC
CAGCAGCAATGATTTTTTCTAACGTATTGCCACGATCTGTAGCTGGACCCATTGTACAAA
CGATTTTGGTTCTTCTGAGTTTACGAGACATCAGTTATTACTCCATTGTTTAAATTATGA
AAAATAGAAATCTTTTATCTGTTGCTTGCCACAACAAAAAACGCCGTGCATTATACGCCT
AAAAGCGTTCTGTTTAAACCACGAAGAGGATAAACCGATGAATATTTGGATAATGCGACA
CGGTGAAGCAGGTTTCAGTGCCCCAACTGATGCACAGAGAAACTTAACTGAACAGGGTAA
ATTGATGGCATATCAACAAGGGCAATGGCTTGCAAAAAGGCTTGAAAATCAACAAATTAA
ATTAGATAAAGTGATTATTAGCCCCTACCTTCGCACGCAGCAAACGGCACAAGCCGTAGA
ACAAGGTATGCAAGCGGTCAACACTATGCAAAGTTTTGCAAATCTTGCGGAAACATGGGA
AGAGATTACCCCTGACGGAAATCCCGACACAGTGATTGATTATCTTGCATTTCTACGAGA
AGAGGGAGCAAAGCATGTGCTGATTATCTCTCACTTGCCCCTTGTCTTTGACTTAGTCTA
TCAACTAACACAGCAGAGAGTACATTTTTCTCCTGCGGTTATAGCAGAAATATCCAAGGT
TGAAGGAAAAAGCCATCTGTCCGTTATTGTTCCTAGAAATTCACAATAAACCCTAAAATG
TGATCTTAGTCACAAAATACAGTTAACGGTATCTAAACTAGGAAATTTTCTTATTCTATT
TAGGGGATTCTCTCAAGGAGCAATGAAATAATTTTCTTAAAATTTAAATATCTTTTTAAA
AATATCAGAGGAAATTATGTTTTCATTTTTAGCTGAAGTTAGACGCCCAGTCTTAGATCT
ACCCCTAGAAGAAAGACGGAAAATGTGGTTCAAACCTTTTATGCAATCTTATTTAGTTGT
ATTTATCGGTTATATGGCAATGTACTTGATTCGTAAGAATTTCAACATCGCACAAAATGA
TATGATCGAAACTTACGGTTTAACTAAAACAGATTTAGGACTTATTGGCTTAGGTTTTTC
AATTACTTATGGTATTGGGAAAACCGTAGTCTCTTATTATGCTGATGGTAAAAATACAAA
ACAATTTGTACCATTTATGCTTATTCTTTCAGCCATCTGTATGCTTGGCTTTAGTGCTAG
TATGGGAGGAGGGAGCATTGCACTGTTCTTAATGATTTCATTCTATGCACTTAGTGGCTT
TTTCCAAAGTACAGGGGGATCATCTAGCTACTCCACAATTACTAAATGGACGCCTAGAAA
GAAACGAGGAACATTTTTGGGTTTCTGGAATTTATCACACAATGTAGGTGGTGCGGCAGC
TGCTGGAGTTGCGTTATTCGGAGCTAATGTCTTCTTTAATGGACATGTCATTGGAATGTT
TGTATTTCCATCAATTATTGCATTAATTATTGGATTTATAGGATTACGCTATGGTTCTGA
TTCTCCTGAGGCATATGGTTTAGGTAAAGCGGAAGAATTATTTGGGGAGGAAATTAGTGA
GGAAGATCGTAATACTGAAGAAAATCAACTGACCAAATGGCAGATATTTGTTCAATATGT
ATTAAGAAATAAAGTTATTTGGCTACTATGCTTTGCTAACATTTTTCTATATATTGTTCG
CATTGGTATTGATCAGTGGTCCCCAGTATATGCCTATCAAGAATTAGGATTTTCAAAAGA
TGCTGCTATTTCTGGTTTTGCTCTATTTGAAGTCGGGGCATTAGTGGGTACATTCTTATG
GGGATATTTATCTGATTTAGCAAATGGTCGTCGTGCCTTAACCGCTTGTATTGCCCTAGG
TCTGATTGTTTTTACTCTTGAGTTCTATCAGTTTGCAACTAATGAATTTATGTATTTAAC
GGCATTGTTTGCTTTAGGCTTTTTAGTATTTGGCCCTCAATTACTAATTGGCGTGGCTGC
TGTTGGGTTTGTCCCTAAAAAAGCAATTGCTGTTGCTGATGGTGTAAAAGGTACCTTTGC
TTACTTAATTGGAGATAGTTTTGCAAAACTAGGATTAGGAATGATTGCTGACGGTACTCC
AATTTTTGGTCTAACTGGATGGAGTGGTACTTTTGCAGCACTTCATGCATCAGCAATTAC
TTGTATTGGATTGTTAGCCTTCGTTGCAATCGCAGAAGAGAAAAAAATTCGTAAAAGATA
GAATATGCCGAGTAACAAGAATACGGTGGACTTTTCCACCGTATTTTTTATAGAAATACG
CTATTATTAATTGGAAGGATTTTATGATTCATGTTGTTCTTATTGATGATCATGTCATTG
TACGCTCTGGTTTTTCTCAACTCCTTTCTTTAGAGAGTGACGTTACTGTTATTGGAGAAT
TTTCTTCTGCTAAAGAAGCTCGTCAACATTTACCTTATTTAAAACCTCATGTATGTATTA
TTGATATTTCAATGCCAGAACTAACCACAAAATTAGTTTCATCTAAACAGTCTAATCCGG
TAGGGCAATTAACAAAAAGAGAAAGGGAAATTTGTGAGTTATTAATCTTAGGTTTTGAAC
CAAAGGAAATAGGCGAAAAACTTAATTTGAGTTTTAAGACAGTACATGTTCATAGATCTA
ATGCAATAAATAAACTCAATGTCAAAAATAATGTTGAATTAGCGAATTTATTAAATTCAC
AACTAAAATGAAAATTATATTTACTACATTATACACTTGGTTTTTGATAACTTGTTCTTA
TTTCTGCTTATGGATAATCTCAGATTATTTACTTTCAGATATTGTTTTGGCCTGTCTATT
TTTGCCGTTTGCCTTACGTAGTGGTATTATATTGCATATTCAACCTAAATTCTGGCCTAT
TGTATATAGTTCTGAAATTAGTATATTGATTTTATTAAACTATTTATTTCCAGAAATATA
TCAATATTCTATTTTTATTTTAAGTATATGTAGTATCCCAATTATTTACTTATCATATTT
ATACTATAGTGGAAATCAATGGAAAAAATTATCAATTCAACTTAGCACTATAGTTTCAAT
TAGTATGATCAATGCTGTAGTCATTTCCTCATCAGAATTTTACTTCACATTTCTTGTAAG
TTTTACTGGTGGGGTGTTGATTGTTCCTGCTTGCTATTTAATCAATGAGTTTTTATTTAA
GACTGAATGGCTTCCTCTTACTTCTTCTCTAATAAAGAAGCCGGTAACTTTAAGAATAAA
GCACATTTTTATTTATATTTTACTATTTGTTTTAAATATCTATATTCAAATGAAATTGCC
AGATACCTTCTATAGGTTTGCTTTATTCTACCTTGCAATCCCTATTATATTATTAGCTTT
TCAGTATGGTTGGCAAGGTGCATTTTTAGGAGTCCTGCTTAATAGTATAGCACTTATTGG
TACTACACATAGTTTTTCTAATCTCACTATAGCTGATTTATTACTATCTATTTCAACTCA
AACTATCACAGGAATATTTCTAGGACTTGCGATTCAAGATCAGCGTAACTTGAACCAGAG
TTTATCAATAGAATTAAATAAAAATAGATTACTCACTCGGCAGCTGATTAATACTGAAGA
AACTATTCGTCAAGAAATCTCTAGAGAATTACACGATGAGGTCGGGCAAAATATTACAGC
CATTAGAACTCAAGCAAATATTTTAAAAAGGATTGCACCTGATTATGAAAAAATATCAAC
CACAATAGAGCAATTATCTCTTAATATTTATGATACAACAAAAGTACTACTAAATCGAAT
TCGACCTCGTCTACTTGATGATTTAGATTTACCCCAAGCTATTGAGAATCTATTTATTGA
ACTAAATTTTCAAGATAATCAAATTGATACTGAATTAATATGGAAAAATGATCAAAATTT
AAAATTAGAACATATTCTTGAAATTACTATATATAGATTATGTCAAGAAAGTTTGAATAA
TATTATAAAATATGCTAAAGCAAATAAGGTAAAAATAGAAATTGAAATAAAAAATAATAT
ACATATTATTATTACAGATAACGGGGTTGGATTTGATACATATCAGATGTTAACAGGATT
TGGAATTCGTGGAATGCAAGAGAGAGTGAATATTTTATGTGGTACATTTGAAATAACGAT
TGGGGAAATATCTATTTAACTGAAAAATATCACTATGATCTTGTTTCTGCTAATAGCGCA
CTTTCACTCTTTGAAGTAGGAGGATTTATAGGATCTCTAGTTGCTGGTTGGGGATCAGAT
AAATTATTCGCTAGCAATCGTGGTCCAATGGCATTGTTATTTGCTATTGGTATTTTTTTC
TCCATTATTGCAATGTGGCTTATGCCAAAAGAAAATTTCATATTACAAGCAGGAATTTTC
TTTTCAGTAGGTTTTTTCGTATTTGGTCCTCAAATGCTTATTGGTATGGCAGCTGCTGAA
TGTTCCCATAAAAAAACTCCAGCTTCAGCAACAGGGTTTGTGGGATTATTTGCATATTTA
GGTGCTGCCATAGCTGGTTATCCTTTAGCATTAGTGATGGAATCACACCACTGGTCCGGA
TTTTTTGTCGTGATTGCTTGTGCAGCCTCTGGCATCGCATTATTGCTATTGCCTTTCCTT
AAAGCACAAAATTGACAAATTACCTATGAGTAAATAAAGCAATTAGTATTTTGGGATAAA
GCCGAATAGAACACCGACTCATTCAGTGATTTGGTTAAAGATACGGATAATAAAAAAGTG
GCTTAGCGCCACTTTTTATTAGAATAATTTTCTAGAGGTATTAAAGATTTCTTCTTTAAA
CGGACGACGCATATTAGTGATTGCATCAATAATATCGTGGTGAACTAATTTTTCATTTTG
AATACCCACACAACGACCACCGTAGCCTTGCATCAAGAGTTCTACTGCATAAACGCCCAT
ACGAGAAGCTAAAATACGGTCAAATGCACAAGGCGCACCACCACGTTGGGTATGGCCTAA
CACAGCAGCACGGGTTTCGTGGCCAAAGCGTTCTTCAATCTCTCTCGCTAATTGGTGTAC
ATCTGTCATTAATTCTGTAATCGCAATAATTGCGTGACGTTTTCCTTTATTGAAACCATC
TTCGATGTTGCGTATTAGTGACTCTTTATCAAAACCTTTTTCTGGAATGATAATGTATTC
ACAACCGCCTGCTAATGCCGCACTTAAGGTTAAATCACCACAGTGGCGCCCCATAATTTC
AACGATAGAAATGCGTTGGTGAGAAGTTGAAGTATCACGCAAGCGGTCAATTGCTTCTAA
TGCGGTTTCAAGTGCTGTTTGGAAACCGATAGTGTAATCCGTGCCTGCAACGTCATTATC
AATAGTGCCAGGTAGACCGATACACGCAATGCCGTGTTCTTCGGTCAATAGTTTTGCCCC
CATATAAGAGCCGTCACCGCCGATAACTACTAACGCATCAATTTCATATTTTTTCAAGGT
TTCTACACATTTTGCACGCACTTCTGGATTTTTAAATTCAGGGAAACGTGCAGAACCTAA
GAATGTACCACCACGGTTGATCACCTCAGACACTGAACGGCGTTCAAGTTTGATAACACG
GTCGTGATATAAACCGTAATAACCGTCTTGAATACCATATACTTCTAAACCTTCACTTAA
ACCCGCACGCACAACACCACGGATCGCTGCATTCATACCAGGAGCATCACCGCCACTGGT
TAATACTGCAATTTTTTTTACCATATCAATACCTATAAATTTAATTTTAAAAAATAAATC
AAAAAACTTGCAAAGATTACCCTATAACGCCCTTTCGTTCTAGCAGAAAATCGGGAAATT
TACGATTTTTTGATCTAAGTTGAGATTAATTTTCTAAAATGTCGAGAGCAAAATCTAATG
CGGTAAAAAAGCGGTCAAGATCCGCTTGCACATTGTAATGAGCAAGAGATATTCTCAAGG
TGCCATTTTGTGCTAAATAACGTAAGTAGGGTTTGGCACAATGTTCGCCACTACGCAATG
CGATCTGTTGCTCGGCTAAAATCGCCGCAATATCTGCGTGATGTTGATGATGAAAGACAA
AGCTAATCGTTGGGCTTAAACTTCCTTCCGCTAAAATGCGTATATTTGGATAAGCTGCTA
ACCGTTGGCGAGCCTCTTTAGCAAGCTGATAAAGCGGTGAGTTTAAGGCTGAAAAATCCC
ATTTTTCCAACCACTCCAGCACCTCACCAAAAGCGATAATTCCTGCGATATTTGGTGTTC
CTGCTTCTAAACGATAAGGCAATGTTGCCATCGTGAGCTTTTGCTCAGTAATCTCTTGTA
ACATTTTTCCGCCAAATAAAAGAGGGCGGAGTTGCTCAAGGCTACTCAATTTCCCTGTTA
ATACGCCAACCCCAGTTGGTCCGTACATCTTATGTGCAGAAAACGCATAAAAATCGGCAT
CAAGTGCTTGTGCATCAATTTGTTCACAACAGACCGCTTGTGCAACATCAAGCACAATTT
TGGCTGAACATTGCTGACGAATAAGCGGTATCAATTGCTCTGCAGGCTGTCTAACCCCTG
TTACATTTGACACCAAATTAAACGCAACGATTTTAGTGCGTTCTGATAAGGCTGTTTGTA
GCGTTTCAGGGGCAATTTGGTAGTTGCTATTAAGCGGTAGCACAATCAATCTAGCTTGTT
TACGCTCAGCAAGTTGTTGCCACGGAATAAAATTAGCGTGATGTTCTGCCACAGAAATCA
CAATTTCATCACCAGCTTCAATACTGTCAGCTAAACCATTTGCGACTAAATTAAGTGAAT
GGGTTGTGCCACTTGTCCAGATAACCGCATCTCGTGTTGCAACATTGAAACGTTTTGCCA
CTAAATCCCTTGCTAATTCATAACGTTGCGTTTGAAGAAAATCATATTGACTACGGTGAA
CCGAACCAGATGAACGATAAAAATTGAGCGTTGCGTCTATCAACACTTTCGGTTTGAGTG
TTGTTGCGGCAGTGTCTAAATATACCGCATCGGGATTATCTTGAAAAAAAGGGAAATGGG
AACGAAAAGTATGATTAATCATTGTCGCTGAGCCTTTCTATAAAGTTTATTACAAGGGAT
ACCATCATTATTGCCGTCTAGCTCTCGCCAACGGCATTGTTTAAAGTAGCGTTTCGCCGT
GTCATAATCGGGAAGATCGTTACAACTTTTCCTCACATTACAATCTATAGTGGCAAGCGG
TGCCTTAGGCGAAAAACCTTGCCAAAATGAATGTTCATCCGACCGCTTACTTGCACGCCA
GTCCGCAGGATTGATCGGATTTTTATCTTGCCATAAACCTATTCTTTGCTGTTGAGCAAG
TTGTTGAGCTTGCAGATACACAGGTTGTGTTTGGCGATACGCCCACGCCATTCCTCGTTG
CACCTGAATTAAGTTAAGATTTTCACCCCTCTGATCATAAACCACTGCCAACAGCCGTTG
ATATTTATCATACCCCGTAATCTCAAGTTCAACCTCTTTTTTAAATGCCAGTTGAGCTAA
TGATTGCTTCGCCTTATTACCAAAAGGCTGGGCAAATTCCGGCGCATCAATATATTGCAG
GCGTACTTTGAGTTGTGTTCGATTGTGCAAGCAGGTTAAAGTATCGCCATCATAAATACC
TACAACTATACATATTTTCTGTGCTATATGTTTAGCAACAATCGGTTCATTTGAAAAAAA
TAGAGAAAGTAATATTGCTAATTTATGGAAGTAAATAGTTTTTTTCATATTTTAAGTAAT
ATTTAAATAGAAGGCTATTTGCCATTTATAAAATGATATAGATAATAGAAACTATGTATT
TAACCCAGCATGCTAATAAAAAATAAAGTAATGCTGATTAGGAAAACGATTTTCTAATAT
AGTAAATACATGCTATTCTAGGTCAATTGTAGTTGTTACATTCAAAATTCAGACTAATGA
AACCAATTTTCTTAGAGCTTCGTCATTTACGAACTATTATTGCTTTAAAAGAAAGCGGCA
GTGTTTCAGCTGCCGCCAAATGTATTCATTTAACACAATCAGCATTATCTCATCAAATTA
AATTGTTAGAAGATCAATATGATCTAACTCTATTTGAACGTAAAACTCAGCCAATCCATT
TTACTCCAGCTGGAGAACGTTTAGTACAGCTCGCTTATGAAATTTTACCTAAAATAATAG
AAGCTGAATCAGATATAACCCGAATTAAACAAGGAGAAGTTGGAGAATTACGGATTGCTG
TTGAATGCCACACTTGTTTTGATTGGTTAATGCCAGCAATGGATATTTTTAGACAAAATT
GGGGGGGAATAGAATTAGATATTGTGTCTGGTTTTCATACTGATACTGTTGGTCTATTGC
TTACTCACCGAGCAGACTGGGCTGTTGTATCAGAAATAGAAGAGTCCATTGGTATTATTT
ATAAACCTTTATTTTCTTATGAAATGGTTGCTATTTGTGCCAAAGATCACCCTTTGGCAC
AAAAAGAAATTTGGGAAGCTGAAGATTTTCGTCACGAAACACTAATTCATTATCCTGTTC
CCGACAATATGTTAGATTTATTGAAAAAAATCTTACAACCAGTAGGAATAAACCCAACAA
GACGCACTAGTGAATTAACTATCGCAATCATTCAGCTTGTTGCCAGTAAAAGAGGTATTG
CAGCCTTACCTTATTGGGCTGTAAAACCATATTTAGAAAAAGGCTATGTTGTTGCAAGAA
AAATCACTTCTAATGGCTTATATAGCAATTTATACGCAGCAATCAGGGAAACAGATCTAG
ATAAAGTTTACATTGAAGAGTTTCACAATATAGTGAAATCGCAAAGCTTTGCCACATTAT
TAGATCTATTTTCTTTAGATTAGAAATATTATTTATGAGTACACCAATTTCCCATTTAGA
TATTTTAAGCTAAATGGGATCTGTAATAATTACTTATCTGCTACTGATACTTTCAGCTTT
TGCCGTTAAGTTTTCTGCCCCCGTCGCTCTCATCACAATGTTATCTTCCGTCCGAATACC
GCCGTAGCGTTTAAATTCGTCGATTTTCTGCCAGTTAAAGAAACGAGCAAGCGGGTGGTT
TTTCCATTGATTTAGCAACATCTCAATAAAATAGAACCCAGGTTCAATGGTAAGCACCAT
ACCTTCGGCTAAATCACGAGTGCAGCGCAAACTTGGATAAATCTCAGGCGGAGCTTTGCG
TGTGCCACGATGGTTTTGTTGGAAACCTGCAACATCGTGGACTTGCAAACCAAGCTGATG
CCCTAAACCGTGTGGGAAGAAAGTACGGCTAATACCCTCTTCAAAAATTTGATCGGCAGG
TAATTTCACAAACTCAAACTGGTGAAGCATTTGCGAGATCCAACGGTGCATTTGGGTATG
GTAACTTAGATAATTCATCCCCACTTGCATATCAGCAATCGTATCCAGTTTAAACTGTTC
CATTTGAGCAATCATTGCTGCAAATTCACTTTGTGGCTCAAAAGCATAAGTTCGAGTAAG
ATCGGAGGCATAACCAAGATAGCTTGTGCCAGCGTCAAGTAAAAAACTGTGGCGTTCGCA
AGGTGGTGTGAAATCCAATTTTGTGTAATGTAAAATCGCACTATGCTGATTGACGGCAAC
AATATTTCCATAAGGCACATTGTTATCCGATTGCTTGGTCGCTTGAAGATAGGCTAGATT
AATTTCAAACTCACTTTTACCGGCAAAGAAAGCCTCTTTTGCCGCGTGATGTCCTGTTAA
AGCGGTGAGTTGAGCTTGATATATGCACTCAATTTCAAATTCGCTTTTGATCGAACGCTC
AAAATGCAGTACATTTAGCATTTTCTGTGGATTGATATGCTCAAAACCTAGTGATTTTGC
CAACTCCGTTTGTTCGCCAATAAAGGCACAATGGGTCGGATTAAGGATATATTGTTGAAT
TTGTTGGCTATCCGTGAGCATTTGCCACTCAAACTCATCAGCAAAAAATGCCGATGTCGG
CGGATTTGGCGTACAATGCCAATAATCTTGCGGTGCATAAAAATAGAGTTTCGGTTTATT
TTTACCGTCTAAAAAAAGCCAACTTTGTTCTGCGGTGGGATCAGGGAAAATATAATTAAA
ATGCGGATTGATTTTAAATGGCGATGTTTGGTCGTCTAAAAAATGATATTTTGCCTGCCC
TGCATAAATCCAAAGCCCGTCAAGACGAGCCAGCTCTAAGGCGTGCTGTACGATTTGTTG
AATACGTGCGATGTGTTGAGAGAAAAGCTGTTGCATATATATCCTGTAATTTTTAATTTT
GAATAATAACGATGACCGAACTAACCATTAACCACACTTTAGATACCCTAGGGCTACGTT
GTCCTGAACCTGTAATGCTTACTCGCAAAACCATTCGCAATATGGCAGATGGTGAAGTGT
TGCTAATTATTGCTGACGATCCTGCAACTACTCGTGATATTCCGAGTTTTTGTCAATTTA
TGGATCATCAGCTATTAAAAAGTCAAACAGATACTAAGCCGTATCAATATTGGGTGAAAA
AGGGGCTAGACCACCTTTAAACTTTTTGTAATTTCAAATCTATCATCTAAAAATTCTTTC
TTCAGACGAGATATTTCTCCAAGTATCTCTTCTTCAGAAGATAGAATATTATCATCTTTA
CGTAATAGTTGATTATGTGCTGTTAAAATAGTACGTACATATTTTTCCCACTGTTTCTCT
GGAATTTTCTGTACATATGCAGATAAAAAGAGTAATTCAATATTAGAATAATAAATCCCA
CCACCTGACACAGGACTTGCCAGATAGTTAACGTTATTAAAAGCAAAAGGATTATCCAAT
ATAGCTCGGTTAAATTTCTGGCAGGAATTTGTAGCTGCTTCTATTGTTTCAGCCGATTGA
GTAATGACAACTTCTTTTCGAGCTACTAATAGGGCAATTATTCTAAATAATGCATTTGGA
GGCATATCCCCTTTTAAGGCTTCACACAAAGATTCTAACGAGTGAATCTTATAATCAGAT
AATTTTTCAATAATAGGTTTTAATAATTCTTCTTTAAATTCCGTTTGTCGGTAGTTTTTA
ATCGTGGTCGAAATTTTTGTTGTAGATGAAACAAGTAATATATTTAATTTCTTCCATTCT
TTCTCTCCTTGTTGATTAGTAAGTTGAGATTTTCCTTTAACCCAATAATCACGGCGGAAT
TGTTTATTTAAAATAAAGTCTTTTGCTGTTTGAAATAAAGAAGGATCTTGAATGCTAGAT
AATAATTTTTGTTGCTCTTCATCAAATAAAACCTCATCAAAATCATCTAAATAAGAAACG
GAGCATGCGTAACTTAATTTAGCTTGTTTCAAGCAGGATTCAATTTCTGAAAAATACATT
GGATACCAATTCTGATTAGTAAATTCATGAATGACGTAATTAGAATTTTGTTCTTTGATC
TGTTCAACTTGTTCCAACAAATAAGGTGAGAGAGAAAGGAGACTATTACTCACTGAAAGC
ATATTCTTTGTATGTTCTAATGCTGATTTAATCGCTTGATCTTTTGATTCTAGAGTAGCA
GATAATTTACTATAGTATTGATTTAATAAATATCTAATTGGTGATTTTCCTGCCCATCCT
GGTAATGTGTTATAGCTAATATAGACTACACCACCTACTTTTAATTTACGTTGAATAAAA
TCAACGATAGTTTCTCTATTTTGTGGTGAAATCCAAGACCAAATACCATGTAGAGCAATA
AAATCAAAATCAGGTAAGTCATCTCGATGACAAAATTCGGCAAAAGATTGATCTGCAATA
ACGACTTTATCTGGATTGCCTTGGTTTGCTAATTGTTGAGCAAAGAACGCATGAGAAGGA
TTAAAATCAGTCCCGTACCATTTTACTGTTCCTGCTACTGCATGAATATTAAGCGATACA
CCAAACCCAAAACCTAACTCACACGCATTAATGACTTTTGGCGGCTGTAAATTTGCTATT
AAGAATGGACAAATTAATTGGTGGCTATTTAATCCATCGTAATAACCTGTCGTATAATTA
ATATCATTAACATAACCTTCTGACCAATTTGTTAGCATTGCTCCTCCTTATTACTTGATT
CTTACATGGTAAATATTCTACATAGGGTTATCATTTATTTTCATAATTCTGCTAATGGTT
AACGTCTTTCATCATCAAAATCATCATCTTCGTCATCGAAAAATTCGTCGTCATCACCAT
ATTCATCTTCATCACTGTTCGGATCTTCAAAATAAGTTCCCCAGCCTTCGTAGACCGCAC
CCGATTTTTCGATTAACGGCAGTAGCTCTTTTTGTTGAGCGGTAATAAGTTCCGCATCTA
ATTTAATTTCGCTAACAATATCGCACACAAACACAAGATCGCCATTTTCTTCTTCCACTT
CTTCCGCTTCAGAAATCTCATAGCCCAACTTATAAGCATCTACCACTAATTTTTCGAGTT
TATCGAAATCGTGGTGAGCAACGTGGTGTTCGATAATATAAAGGGCTTCAGGATCGCTGC
CATCGTCTAATAAAGATTTGATGATTTCATCGGTTTCTTGGCGTAATTCGGTTAAGTTGT
ACATAAGATTAGCCCTCTTGGGTTTGTGTAAAAATTTCGGCGAACCAACTATCTAATTTA
GTCGCAAGTTTATCAATACCAATACGATTTAACGCAGAATAGGCTTCAACTTGCACATCG
CCTTGAAACGGTAAAATTGCTTCACGCACCATTTTAACGGTTTTGCTTCTCGCACTTTGG
CTAAGCTTATCCGCTTTGGTAAGTAGCAATAATACAGACAACTTCGCAGATACCGCCCAC
TCGATCATCTGCTGATCGAGATCTTTCAATGGGTGGCGAATATCCATTAAAATCACTACG
CCCCGTAAACATTCACGTTTCTGCAAGTATTCACCTAAAGAACGTTGCCACTGAAGTTTC
ATCTGCTCAGGCACCGCCGCATAACCATAGCCTGGTAAATCGACTAATTTACAATTTGGT
TCTACTTCAAATAAGTTAATTAACTGCGTACGCCCTGGGGTTTTAGAGGTACGAGCCAAG
TTTTTTTGATTAGTTAAGGCATTTAATGCCGTCGATTTCCCTGCATTTGAACGCCCTGCA
AAGGCAATTTCCACGCCACTGTCTTCTGGTAAATGGTGAATATCAGGTGCAGAGGTTAAA
AAATGGGTTTTGTGGTAGTTAAGTTTTATTTCGGTCATTTTGTATTTGTTTGTTATTAAA
ATTTGTAAACTCCCCTCTTTGAAAAAGAGGGGCTGGGGGAGATTTAAAAAACAGTTTTGT
AGGGTGGGTTTTAACCCACCAATAAATTCAAGAGATTACAACGAAATGGTGGGTCAAGAC
CCACCCTACAATTATTTAAATCTCACACTCAATCCTTTCTCACCATATTGATTAGCTTCA
GGACTTCCTGCAAAAACACCCCATTCCATCACTAAAATCGTTCCGATAAACATCGGCATC
ATAATGCCTAGCACAAATGCCATTGTTCCTTGAGCTCCCAATGAACTGAGATAACACAAT
ATCGGCACCGCAACCATAAACAAGGCTTTCGCCGAACGATTACGGTCGTGTAGGCGTTTA
ACGATCACTGCAGATAAACTGTAAAGTGAAAGGGTCAAGGGTAGAACGCTAATCCAACTG
AAAGCGGTCGGATTTAAGATAAAATTTGCAAAAATAAACAAAAATGCAAAATTAATCCCA
AAGCCGATCCAAAAGCCTTTGCGGTTTAACCTTCCGTGAAAAGAAAATAATGCTTTATGC
CAGATCATTACTGCAATGCCTTTTCAATTTTTTCAAATAGATCACGAGCAAGATTATCTA
AACCTTTCAAACGCTCTAAGCCACGACGCATCAGGGTTTGACGTTGAGTGTCATAGCGAG
AAAGTTTAATTAACGGCTCAATTAAACGTGCCGCCACTTGCGGATTGCTTTCATTCATCT
TAATCAACATATCGACTAAGAAACGATAACCTGAACCGTCAATGGCGTGGAACGCACTTG
GGTTTTGGCTTGCAAATGCCCCAACTAATGAACGTACACGGTTTGGATTTTTGAAGTTAA
AACTTGGGTGCGTTAATAAATCTTGCACAATTTCAAGTACATTTTCATCTGGGCGTGTTG
CCTGTAAAACAAACCATTTATCCATCACTAAGCCATCGTGTTGCCATTTTTGTTCAAAAT
CGGCAAGAAGCTGATCTCGGCAAGCAAGTTGTGCATTGGTCGAAGCTGAGAGTGCCGCCA
AAGTATCCGTCATATTGTTTGCTTGATGATAATGTTTGTGTACCAAGGTATTCCCTACTT
CAGTAAAGGCAAGGTAAGACAAGCAGACATTGCGTAATGCACGTTTTGCCAAATCCTCGG
CAACCACACGGTATTCCGTTAATTTATTTTGGTTGTAAACGACTAAGAAGTGATCTTTTA
GTTCATCAGCAATCGCTTGTTGCATAAAGTGACGTACAGCTGCAATACCCGTAGGGTCGA
TCACTTTAAACAACTCCGCAAATTCCGTTTCTTTTGGCAAGGTTAAGGTTAAAGCGGCAA
GTTCTGGGTCTTTATTTGCATTGTCGATCACAAAGGTGAGCGCTTCTAACAGACCTTGTG
AGAATGCCATTGCTTCGCCCTGTTGGTAACGACTTAGATTTTCACGCAATTCGTTGTTAA
ACAACATTTGTGCCACGTCCCAACGCACAAAATCATTCTCAGCAAACTTCAAGAGCGTTA
AAAGCTGTTCTGTTGAATAGTCATAATCTAAACGCACAGGGGCTGAGAAATCACATAACA
AGGCAGGCACTGGACGTTGTTGCACATTATGGAACTCAAAGGTTTGATGTTCGTGGACCA
CATCTAACACATCACTGACAGTTAATAATTCGTGTTGTAACTTGATTTTCTTACCATCTT
GACCATATAACGCTACTTTCAACGGAATGTGTAAATTCACTTTCTCTAGCTGATCAGCGG
TTGGTGGTGTGTTTTGAGAAACGTGCAAGCGGTAAGTATGACGTTTTTCATCATATTCAT
CAGCAATCGTTAATTCAGGCGTACCCGATTGACTATACCAACGGCGGAACAGATCTAAAT
CAACTCCCGAAGCACGTTCCATTGCAGACACAAAATCTTCACAAGTTGCCGCCGTGCCAT
CATTTTCTGCCACATAGAGTTTCATTCCTTTTTGGAAACGCTCTTCGCCGAGTAAGGTGT
GGATCATACGAATAACTTCAGCCCCTTTTTCATAGACGGTAACCGTATAGAAATTATTCA
TTTCAATCACTTTTTCAGGGCGAATAGGGTGAGCCATTGGGCTTGCATCTTCGGCAAATT
GTACCGCACGCAACAAACGCACATCTTCAATCCGTTTTGCCGATCTTGACCATAAATCTG
AAGTAAACTCTTGGTCACGGAAAACCGTCAAACCTTCTTTTAAACTGAGTTGGAACCAGT
CACGGCAAGTAATACGGTTGCCCGTCCAGTTATGGAAATACTCGTGAGCAATCACCGCTT
CAACATTCAAATAATCATCGTCCGTTGCAGTTTGCGGATTAGCCAGCACAAATTTCGAGT
TAAAAATGTTTAACCCCTTATTTTCCATTGCCCCCATATTAAAGAAATCGACCGCCACGA
TCATATAAATATCTAAATCGTACTCCAGCCCAAAACGCTCTTCGTCCCATTTCATTGAAC
GTTTTAAGCTCTCCATCGCCCAAGTTGCACGATCAAGATTTCCACGATCCACATAGATTT
CAAGGGCGACTTCACGTCCGCTCATCGTGATAAACTTATCTTGCAACAGGTCAAAATCCC
CTGCGACTAAGGCAAATAAATAGCTTGGTTTGAAGAACGGATCTTCCCACTCCACCCAGT
GACGACCATCGTCCAGCTCCCCTTGAGCAATACGGTTGCCGTTAGAAAGCAGGTATGGAT
ATTTACTTTTACAAGCGGTGATTTTGGTGCGATATTTTGCAAGCACATCAGGGCGATCAA
GCATATAAGTAATCTGACGGAAACCTTCCGCTTCACATTGCGTGCAGATCCCTTCGCCTG
ATTGATATAACCCTTGTAGTGACGTATTTGTTGATGGATTGAGTTTTGTCTGAATTTCCA
GCTCGAATTGATCCGCAGGGAAATCGGCTAAATTTAAAGTCAAAGCCTCATCATCTTTTT
GATATTCTTTGAATGGCTCGCCATTAAATTTAATCGATAAAAATTCAAAGCTATGCCCAT
CTAAACGTAACGTAGTCGCTTCTGCATTTTTACGCATGACCGACAACGTCGATGTGACAA
TCGTCTGCTCAGGATCAAGCTGAACATCAAGATAAATTTGATGAATCGTAAAATCAGGCT
GACGGTAATCTTTTCTAAATTTTGCTTTAGGTTGCATAGCTTTTCCCTTAGGTTTTTTGA
ATATGGAAAGGATAAGAGTATTTGTCTTTAAGTGCAATCAAATTTAAGATCTTGCCCCAA
AAATCGCCGTACCAATACGCACCATTGTCGAACCGCATTCAATTGCACTTGGCATATCAT
CAGACATTCCCATTGATAGCGTATCAATCCCTTCAAATTGAGATTGTAATTGAAGAAACA
GTTCATTCATTTGAGCTAAGGCGATTTTCTGTTGCTCAGGCTCACTTTCAGGCTTCGGAA
TTGCCATTAAACCACGCAATTTCAAACGTGGCAGTTGGCTAATTTGAGTGGCTAATTCTA
GCATTTCTTTCGCAGAAATACCCGATTTAGATGCTTCATCACTGATATTAATTTGAATTA
AAACATTCAGTACAGGCAGGTGTTCAGGACGTTGCTCGCTTAAACGTTGTGCAATTTTGA
GCCTATCTATCGTTTGTACCCAGTCAAAATGCTCCGCCACTACACGCGTTTTATTCGATT
GTAATAAACCGATAAAGTGCCATTCTAATGTGTCGTTCTCCGCAAAATGCTGAATTTTTT
CAATACCTTCTTGCACATAATTTTCGCCAAAGGCACGTTGCCCTGCTTCAATGGCTTCGG
CAATGGCTGAAATGGGTTTAGTTTTGCTCACCGCAAGCAGTTTAACACTCTGTTCAGGGC
GATTAGCTTGCTGACAACATTGTTGAATTTGTTGAGAAATTATCGCTAAATTTTGAGAAA
TCGACATTGGCTACTCCAAAAGGCTATAATGGGCAAGATCATAAAACTCCACTTAACTGA
AATCAAGGATACTTATGCAAAGACTAACAAAAATTAAACTTGTGATTACCGATGTGGACG
GTGTTCTTACTGATGGTAGCCTTTATTACACCGAAAATGGCGAAGCATTAAAATACTTCA
ATGTGAAAGACGGTTTAGGGATTAAAATGCTCCTTGCTTGTGGTATTCAAGTTGCCGTGC
TATCGGGCGGTGACACCCCGATTTTACGCCGTCGCATCAAAGATTTAGGCATTTCCCTTT
TCCAACTTGGCAAAATGTCTAAGCGAGATGCTTGTTTTGAATTAATGCAACAAGCGGGGG
TTTCAGCCGAAGAAACTGCATTTTTAGGCGACGATACGTTGGACTTGCCTGCATTTGAAG
TCTGTGGACTAGCGGTTGCCGTGGGCGATGCCTTTGATTATGTCAAAAATCAGGCAGATT
TAGTCTTAACACGTAAAGGCGGACATTCCGCATTCCGTGAGCTTTCCGATATGATTTTAA
AAGCTCAAGGCAAAGAAGAAGTTTATGCTACTGCTGATGGGTTTATGAAAGTGGTGCATG
AAATGCTACAATAAATAATATCCTGTGGAATTTTAGATAATTAATTGAAAAAGATGAGCC
AACAAGACAAACAAAATTTAATTTGGATCGATCTCGAAATGACAGGGCTTGATCCTGAAA
AAGAGCGAATTATTGAGATTGCTACCATTATCACCGATAAAGATCTGAACATTTTGGCAG
AAGGCCCTGTGCTTGCCGTATATCAACCCGATGAATTATTAAATAAAATGAGCGAATGGT
GTGTGAAAACCCATACTGCAAATGGGTTGGTTGAGCGTGTGAAGCAGAGTAAATTAACCG
AACGTGCTGCCGAATTACAGACATTAGATTTCCTGAAGAAATGGGTGCCGAAAGGGGCTT
CGCCGATTTGTGGTAATAGCATTGCACAAGATAAGCGTTTCCTTTATAAATATATGCCGA
ATTTGGCGGATTACTTCCACTATCGCCATTTAGATGTGAGTACATTAAAAGAGCTTGCGA
GCCGTTGGAAGCCTGAAATGCTTAAACAATTTAGTAAGAAAAACAGCCACTTAGCTTTAG
ATGATATTAAAGAGTCTATCGAAGAGCTGAAGTTTTATCGTCACCATTTTATTAATTTAG
ATTAACAATAATGCAATCATTTTATTTTGCGACCGAAGAAGAAATGCTCAATTTTGGTCA
GCGTTTTGCCCAGCAACTTCAACGCTATTTAGACAATCATAATGAAAAATCCGTTGTGAT
TTATCTAAACGGAGAATTAGGGGCTGGAAAAACGACACTGACACGTAGCATTGTGAGGGC
TTTTGGGCATAATGGGAATGTAAAAAGTCCAACTTATACTTTAGTTGAAGAGTATCAGCT
TCCCCCTTATGCTTTATATCATTTTGATTTATATCGTTTGAGTGATCCTGAAGAGTTGGA
GTTTATGGGAATTAGGGACTACTTCCGTCCACAAACGGTTTGCTTACTAGAATGGGCAAG
TCGAGGGGAAGGAATGATCCCATCTGCGGACTTTATTATTCAAATTGACTATGCAGAAAC
AGGGCGAAATCTAGCTCTTATGCCTCAAAACAACTCAGCAAAACAGATTGTAGATTATTT
AGAACATCAGACCGCTTAGGGTAATACTATGCAGAAATTACGACATTATGTTTGTTTTAC
GGTAATGAGTTTATTTCTTGCTCTTTCCGCACAAGCAAAATTAACCATTGCCATTGATGC
TGGACACGGGGGCAAAGATCCAGGGGCTATCGGTAAAAATTTAGGGGTTAAAGAAAAAGA
AGTGACTTTAGCGATTGCCAGAGAACTAAAGGCGTTGTTAGATGCAGATCCAAATTTCAA
GGCAGTAATGACACGCAATGGCGACTATTTTATCCAGTTACCTAATCGAACTGAAATTGC
TCGTAAAAATAAGGCACATTATCTAGTGTCAATTCACGCTGATTCTTCACCAAGTTCAGA
TAATCTAAAAGGGGCTTCGGTTTGGGTTTTATCTAATCGCCGTGCAAATGATGAATTAGG
AAAATGGTTGGAAGATCACGAAAAGCAATCGGAATTATTAGGTGGGGCAGGTTCGGTTTT
AGCAAATAATAATGAACGTTACTTGAACCAGACAGTGCTTGATCTGCAGTTTTCTCACGC
ACAGCGTTCAGGTTATGAGTTAGGTAAAACAGTCTTAGACAAACTGCGAAATGTTACGCA
ATTAGCAAAAAGTTCGCCACAACACGCCAGCCTTAGCGTATTGCGTTCCCCTGATATTCC
TTCAATTCTAGTGGAAACAGGCTTTTTATCTAATGCAACGGAAGAACAACGTTTAGCTAC
AAAGGCTTATCGCCGTCAGATTGCAAAGGCGATTTATCAAGGATTAATTGCATATAAAAA
TAGATTACCAAAACAGCCAAATCAAATAGCAGTTAATGATGAAAAATCAACCAAGAAATC
GAAAGCTAAAAAAAAGGTAGAGAATCGCTCTAAAGAAGATAAAAAAGCTAAAGCAGCGGT
GACTTCGCCTAAGGAAAAAACTAAAGAGAAAGCAAAAATAACGACGAAAACTAAGCAAGA
ACAATCGTCTAAAGCGTCAGAAAAAACGGTTAATCTCAATGCGAAATATCATGTTGTCCA
GAAAGATGAAACACTTTATTCCATTGCTCGCATGTATAAAACAACACCTGAAAAATTGAG
GCAGCTAAATGGTTTAAAACAAAATAAAATCTTTGTAGGGAAGAAGCTGCAAGTAAAGTA
AATCAATATAGTAGAGTATAAAATTTAAAACTGGATATGGGAACCTAGACAAAATAGTAG
ATAAATAAGCATGATATTTAAAGAAAAGCCGATTATTTCTAATCAGCACGGAGCATTAGT
GATGGCATTTGTACCATTTATTTATGGTATTTCTGCTAGCCATTTTGTAATGAATCATTT
TTGGCTTGGGCTTAGCTGGCTTTTTACTTATCTCTTTTCCTATCCTTTTTTCTCCGTTGT
TAGTAAAAAACAAAATGAAAAATATAAACGCTGGATGATTATTTATGCCGTATTTAGCGG
CATATTTATATTTCCCGTACTCTTAAGTCATTTTTCTATTTTGCAATTTATAATCCTAAT
CCTGCCGCTTGCAGGGGTCCAAATTTACTATGCAAAACAAAAAGATGAACGAAACTTAAT
CAATGATATTGCAGGTATTTTAACCTTCGGCATAATTGGAATGGCAAGTTTCTATTTAGC
AACGAACCAATATAATTTTGAGATTTTACTCCACCCTACGTTATTTTTTATTGGGACAAC
AATTTATGTAAAAAGCGTTGCTCGAGAGCGGAAAAATCCTCTTTACTGTAAGTTCAGTAT
AGGACTTCATTGTATATTTATCTTTGTTTATCTCGCCTTAGGCGATTATGGCATTAGCTT
TGCCTATTTCATTGGGTTAATTAGAGCGGTTATTGTGCCAAAAAGAAACTGGAAAATTAA
ACAAGTCGGCCTATTTGAATTTTTAGTGATATTTGTTTTTACACTAGGGCTGATCTACTA
AATGTATTAACCTAATAATATCCGTTATTTCTCTTTCCAATATCCAATCCATTCTTTCAG
GGCGTGCATATTGCTATGTAATGCTCCTGATTGTGGGATAAAGTAAAATACATTTAATCC
ATAGGTTTCAGGCATTTTTCCTGCTCCAACACTTGCAGGTAATATCTTAAAACCTTCTCG
CTCAAATAGCATTCTTGCTCGTTGCATATGCCACTGGTTTGTCACTAGCACAATCTTATT
AATACCTTCTTTTTCTAAAATCGGTTTAGAAAACTTCGCATTTTCAGCCGTCGTTTTGGC
TTTTTCTTCCAACCATTGTGTTGGAATATGGAAAAATTGTTCGAGCTCTTTTTTCATGAC
GGCAGCTTCTGAAGTCCCTTTTGGGCTACTTCCCGTAATTAATAAAGGTAAGCCCGTTTC
TTTTTGTAAAAAAGCAGCATAACGTACCCGCTCTAATGCTATTTCGCTGATCGCTAATTT
GCCAAATAACTCTTTACTATCACGCAAGCCACCACTAAGTAAAACGATAGCTTGAGCCGA
TTTATAATCTTCAATACTAAGGTTATCTTCCGTTACCAGAGAATCATGCAATTTTTGCGA
AGTATAGGGAATACTGAAAATATAGAGCATTGCTACACCTAAAAAAGTTGAGAGATAACC
TAATTTTTTCCATTTTAAGCGGAAACAAATTAAAGAAAACAACCATAAAATCAGAATGTT
AAATGGTGGAAGAATGACCGCAGTAATAAATTTTGTGATAGCAAACATAATGAGTAGGCA
ATTTTGTCAAGTAAGTAAAAGAGATTTATTATTCCTCATTCCTTTTCCGTTGTCTATTGT
TTAACTCGCTCTTTAAAATTAAAATAGCGATTCTTATTAGCCATATTACTAGCGGTTAGA
TTTATGAAAAAAATTGCAATTATTCCAGCCAGAGCAGGCTCGAAAGGGATTAAAGATAAA
AACTTACAATTAGTCGGTGGAATTTCGCTCGTAGGCCGTGCAGTTCTAGCGGCAAAAGAG
TCTGGAATGTTTGACTTAATCGTTGTCACTTCAGACGGCGAACGTATTTTACAGGAAGGT
GAAAAATATGGTGCAACACCACTACTTCGCCCTGCTGAATTGGCTCAAAGTGATACTCGT
TCTATTGATGTTATTTTGCACTGTTTAGAAACCTTAAACATTCGTGAAGGCATTGTCGCT
CATTTCCAACCAACTAGCCCACTTCGCAATGCGTTAGATATTCGCAATGCGATGGAAATC
TTTTTAGGTGGAAAAAGTAAGTCTGTGGTATCCGCTTGTGAATGTGAACACCACCCGTAT
AAATCATTTGTTTTAAATGGAGATGATATTCTCCCGATGAATGAAATCAAAGATTTTGAA
GCACCACGTCAGCAATTACCAAAAGCATACCGTGCGAATGGGGCGATTTATATCAACGAT
ATCGCCAGCCTACTTCAAGAAAAATACTTTTTTATTCCACCTGTGCGTTTCTATTTAATG
CCAACCTATCGCTCAGTCGATATTGATACCACATTAGATTTGCAACTGGCGGATAGCTTG
ATTGAGAAAGAGATGCAATGAGAGCCATCAAAAACAGTGCAGTTTATTTAATCGGTGAAC
TGACTTCACGGGCAATGCCATTTTCCAAGCCTTATTAGGTGTTCAGCTGAGCATTCGACA
GTGTCAAAAACAGGCGATTTCCTATGCCATTTTGCTCTTTGGAGCTATCTGTTTATTTTT
AGCCTTTAATTTTGCAGAAAATAAATATGTACAACACGCTTTAGAGCCTTTAATCAATGT
TATTTACGGCTATGGTTTAGTTAGTTCATCTACGGATAATCTCGTTCAAAATCATCTTTA
TATCCCTGAATTAAAACAGATTTTAATTGGTGATGGGCATTATTTCTATCCACAAGGTGG
CTACTACGGCAAAACAGACTCTGGTTTTTTACGCCAAACATTATATGGCGGATTTATTTA
TCTCTCTGTTTGCTTCTTATTTATGTGTTACTTCGTACGAAAAGTGGCAATAAATTGGTT
TGACGGTAGTTGGATTTTTATCTTATCTACCTTACTTATTCTCTCCATTTTAAATGTAAA
AGCCGATGCCTATGCTTTCCCTGGCATTATGTTAGTGTTATTAATGTTTTTATCTTTATT
TGGCAATGAAGGTAAAAATAAAATTCTATTTTTAAATAACAAGACAGAAAATGTTTAGTA
TTATTATTCCTTCTTATAATCGAAAAAATGAAATTCCTGCATTATTAACAAGTTTGGAAT
ATCAAACGGAATATAATTTTGAAGTGATTATTGTCGATGATCACTCTGTTGAGCCAGTAG
AAATTAAACATCTCTACCCATTTCCTGTCAATGTGATTAGGAATGAACAGAATTTAGGAG
CAGCAGAAAGTCGTAATGTAGGAGCAAGATTTGCTGAAAACGAGTGGCTACTCTTTTTAG
ATGATGATGATCGTTTTGCTCATCCAAAATGTGAAATACTGGCAAAAACAATTAATGAAA
ACCCGACGATTAATTTTATTTATCACCCTGCTGAATGTGTGATGGTAAATGAAGGGTTTA
GTTATATCACTCGCCCCTATGAAAATGAACAAGCGGTCACTTTAGAGAATATTTTACTGG
CAAATAAAGTAGGTGGAATGCCGATGATTGCGATTAAAAAATCATTTTTCTTTGCAGTCA
ATGGATTATCAACGGATTTAAAATCTCTAGAAGACTATGATTTTATTTTGAAAGTCATTT
CTCATAACCAGTTTAAACCAAAATATGTTTCTGAAGCCTTAACAACCTGTACTTTCCATA
CTAAACGAGCAAGTGTATCGACAAATACACAAAATACTGAATTAGCGATTGAAACTATTA
AACAAAAATATGTAAAAACAGATATTCAACAAAAAAACTTTGCTTTTAATGCATTATATA
TGCTTTCTTACCCACATATAATGAATTTATCTCGTAAAGCGGCTTGTTATTATTGGCAGA
TGTTCTTACAAAGTAAAAATATTAAACATTTGGTGATTGCTACCCTCACATTTATTTCAC
CAAAACTTGCAATCAATATGAAAAGGTTTATCTAATGAAGTTTTCCGTATTAATGTCCTT
ATATTTTAAGGAAAAATCAAAATATTTAACCGAATGTTTTGAAAGTTTAAAAAATCAAAC
GGTTCAAGCGGACGAAATTGTTGTTGTATTTGACGGAGCCATTACCCCTGAATTAGAACA
AGTTATGCAAAATTTTGCGGAGATCTTACCGCTTAATATCGTTAGACTTGAGCAAAATCA
AGGGTTAGGAAAAGCACTCAATCACGGCTTAACCCACTGCAGAAATGAATGGGTATTCCG
TATGGATACGGACGATATTTGTATTCCAGAACGTTTTGAAAAACAGATTGCGTTTATTGA
ACAAAATCCCGATACCATTATTTTTGGCGGACAAATTGCTGAATTTGGCTCAGATATTAA
TGATATTGTCAGCTACCGCCGTGTACCAACGGAAACCAAAGCCATTGTGGAATTTACGCA
GAAACGTTGCCCATTTAATCATATGACGGTCGCCTACCAAAAAAGTGCCGTGCTTAAATG
TGGTGGCTATCAAGACTTACAAGAAGATTATTATCTCTGGATTAAATTGGTCGCATTAGG
CAAAAAAGTAGCGAATTTGCCTGAGGTTTTGGTTTATGCTCGTGTTGGAAATGGTATGGT
TGGTCGCCGTCGTGGTATCGCTCAGGCTAAGGCAGAATGGCGTTTATTTAAATTAAAACA
CCAAGTGGGTATGCAAAATGTTGTTTCAGGTTTTATCACTTTTACTATGCGAGTGATACC
GAGATTGTTGCCAACAGTCTTACTTATTCAGTTTTATAAATTACTTCGTAAATAAAAGGT
GTAATATGTTGTCTATACAAGATTTTTCAAATAAAAATAGTTGCTAATATTTAGAGAAAA
TAAATATTAGCAACTATTTTGTCTACCATGCCGATTATTCCTTATGAAGAGCGATAAACA
TAGTTAATTATTCTGTTTTAAGCGATAACGTCTATCCATCATACAAAGTATGCCACCTAT
CGCCATAAACAATCCACCGAACCAAATCCAACGGATAAACGGTTTGTAGTATAAACGTAC
GCCCCAAGAGCCATCTTCTAAACGTTCACCTAAGGCTGCATAGAGATCTCGACTAAATCC
CCAGTCAATCGCAGCTTCAGTCATACCCATTTTACTGACATTGTAAAAGCGTTTTTCTGC
GTGTAGTGTGGCTTCATATTTACCATTTCGATGAATTTCAATATCCGCTGTGCCACCAAT
ATAGTTTGCCCCATTTGAGTCACGAATACCCTTGAAGGTAAAGTTGTAATCTAAAATTTC
AACTTTGTCGCCTACATTCATTCGTACATCTTTTTCGATACTGTAATTTTGGCTAAAGGC
AATACCAAACACAGTCATTGCAACCCCTAAATGAGCCAACACCATTCCCCAATGGGAACG
AGAAAGTTTCAAAATGCCTTGCAAGAAACTATGACGATGCGTTGCTCGTTGATGTAGTTC
ATACAAACTCAATGCCACGATAATGACGGACATCATTGTCCCTAATACCACGCTGACCGT
AATTTTGCTGGCAAAAAGATAAGGTAAGCCAAAGCCAAGCAATATCATTACGGCTAATGA
AATGAGAACTGGCCTACGGATAGCAGAAACCTGATCTCGACGCCATTTTACAAGCGGTCC
AATTCCCAATAAAAATGCAAAAGGCACCATTAAGATCATAAACATCTGATCGAAGAAAGG
CGCTCCGATAGAAATTGTCCCTAAACCAATTTGTTTATGAATTAACGGTAAAATCGTGCC
TAAAAAGACCACCGATAAGAACGCCATTAATAGCACATTATTGAGTAATAACATTGACTC
TCGTGAGTAACGTTCGGAATTGTCTAAGCTCTTGATTTTACTGCCTTGATAAGCGTAAAG
CAGTAGCGAACCGCCAATAACCACCACGAGATAAGCCAAAATATATAAGCCCCGAGTTGG
ATCAGAAGCAAAAGCGTGAACCGATACCAAAATCCCTGAACGCACTAAGAATGTGCCGAG
TAAGCAGAGTGAAAAAGCAAGAATAGCCAGCAAGACCGTCCACGCTTTGAAAGTACTACG
TTTTTCCGTAACCGCTAAAGAGTGAATTAATGCAGTACCTGCAATCCACGGCATTAATGA
GGCATTTTCCACAGGATCCCAGAACCACCAACCGCCCCAGCCAAGCTCGTAGTATGCCCA
CCAAGAGCCGAGTACGATACCTAATGTTAAAAATACCCACGCTGCCATAGTCCAAGGACG
TGACCATCTCGCCCAAGCAGTGTCAAGACGACCTGTCATCAACGACGCAATAGCAAAAGC
AAAGGCAACAGAAAAGCCCACATAGCCCATATACAGTAACGGAGGGTGGAAGATTAAGCC
AACATCTTGCAACATCGGATTAAGCTCTCGACCATCAACAGGAAAATCAGGGAAAGTTCG
GTTAAACGGGTTAGAAGTAAACAGAATAAAGACTAAAAAGCCAATGCTAACCAAGCCCAT
TACCCCCAATACACGAGCGATGGCTTCTTCAGGCATTTGTCGGCTGAATGTCGCAACGGC
AACGCTCCAAAGAGAAAGTAGCCAAATCCAAAGCAACAAAGATCCTTCGTGAGAACCCCA
AACAGCAGAAAGGCGATACTCTAACGGTAAAGTACTGTTTGAGTTATTTACCACATACTG
CACGGTAAAATCATTGACCGCAAACAGATAAAAAAGCGAGCCAAACGAAATAGACAAGGC
TAAAAAAACCGCCCACGTCATCGGACGAGCTAACGCAATCAGACTTGCATTTTGCTTATG
AGCACCAACAAGCGGTAAGATCGCCAATAAAATTGCCAATGCGAGAGCAAGAGCAAGGGT
ATAGTTACCTAATTCAGCAATCATTTATTTTCTCCAAACGGCTGAGAGATCTGCGTTGCA
TCACGTTCTGATTTTCCTTTGAGATCTGCTTCTGAAATCCCCATCGGCTGATGTTGCTTT
TTCATCTGATCGCCTAATTCAGGTGGCATATAGTTTTCATCGTGTTTAGCTAACACTTCG
GTTGCTTTCAGTTTTGTCGGCTCAACTAAAGTACCTTGTGCCACAATCCCTTGCCCTTCA
CGGAATAAGTCAGGCAAAATCCCTTCATATTCCACCTGAATTGCAGGCCCAATATCATTG
AGATCAAAGGTCACTTTAAGGGTCTTATCATCACGTTTTACCGACCCATCAACCACCATA
CCCCCTACACGAATACGTTGCCCAACTTCAGGCTTGGTTTCTGGATCATTATTTTTACCA
TAGATAATCTCTGATGGCGTATAGAATAAGTCAATGTTTTGGCTTAACGCATATAAGGTT
AAACCAACAGCAACGGCAAGCCCACTTAACACTGCCATCACCACTTTCAGTCTAGATTTG
CGTCTTGGGTTCATAAAAACCTCGTTGTAATCACTCAAAAAACAAATAGAAAAATTAAAG
TGCTATCCTAACAAAAAATCTGATAAGAATCGTTAAATATTCGATTATTTTATTCTTTAG
TATATAAAAATCATGTCTACCCTAAGACAGGAAATGGTCGAACATTCTCTAATTGAGAAT
GTATTTGATTAGGTACGGTTGATCCTAAAGTCCAAGAAATAAATGATATAGAGCTTAGTA
TAACTTAATTTACTACACAGAAATCCCACAAGTTGGGTCGTTTGGAGCCATTCTAACAGA
TAATTTTGGGCAACATATAGTTTATTACTTAGAGAGATAGGAGTGTTTATAAGCAAGGCA
GAACTCATTACATCTCAATATGAAAGGTTTCCAAGAAATTATACTGCCTCTTTCGATGTT
ACTTGTGTACTTTAGGGGATGCCAAACATAGAGAGAAGCAAGAACTGCTTGTTTTTGAAC
ATAAATATAGGTAGAAATAACCGCACCTTATTGTTATAAGTTGCGGTTATTTTTTGCTAC
TTATAAGGCTTTTAAAATATCGTCCACACGTTCTTTCGCATCACCAAATAACATTTGAGT
GTTTTCTTTGAAGAACAGTGGGTTTTGTACGCCTGCATAGCCCACTGCCATTGAGCGTTT
GAACACGATAACGTTTTGGGCTTTCCAAACTTCAAGTACTGGCATACCTGCAATCGGGCT
ATTTGGATCGTCCATTGCCGCTGGGTTTACTGTGTCGTTTGCACCGATAACCAAGACTAC
GTCAGTATCTGCGAAATCATCATTGATTTCGTCCATTTCTAATACGACATCGTAAGGCAC
TTTCGCTTCAGCAAGCAATACGTTCATATGGCCTGGTAAACGTCCTGCAACCGGGTGAAT
ACCAAAGCGAACATTGACGCCACGATCACGTAGTTTCTGTGTGATTTCAGCAACAGGATA
TTGTGCTTGTGCCACCGCCATACCGTATCCTGGGGTGATGATCACAGAGCTTGCATTTTT
AAGTAATTCTGCCACTTCTTCTGCGGTGGTTTCACGGTGTTCGCCTTGTTCTTCATCTGA
GCTGACTTGAACATCGTTACCAAAGCCGCCTGCGATAACGCTGATGAACGAGCGGTTCAT
TGCTTTACACATAATGTAAGAAAGGATCGCACCTGAAGAACCGACTAATGCCCCAGTGAC
GATTAGCAAGTCATTGCTCAACATAAAGCCTGCTGCCGCCGCTGCCCAACCTGAATAAGA
GTTAAGCATAGAAACAACCACTGGCATATCCGCACCGCCGATAGAAGCCACTAAGTGCCA
ACCGAAAGCTAAAGCGATTGCAGTCATCACTAATACAGGGAAAATGTTCTCAGGATTATT
TAAGAAGGCAACCATTAATAGTGCAGAAACCACAAGTGCCGCAAGGTTTAATTTGTGGCG
GTGTGGCAACATTAATGCTTTTGAATTGATAATGCCTCGTAATTTACCGAAAGCAACCAC
TGAACCTGTGAAAGTGACCGCACCGATGAAGATACCAAGGAATACCTCAACATTGTGGAT
ATTTTGTAGCACTGGATCTGTTTCGTGTGCAAGACCGTAGCTGTTAAAGCCGACTAATAC
CGCCGCTAAACCTACGAAGCTGTGAAGAATTGCCACAAGCTCAGGCATTTCGGTCATTTC
AACTTTTAATGCTTGACGAATACCGATAGCACCACCGATTGCCATTGCGATTAAAATCCA
AATGGTACCTTGTGATTGTGGTCCAAAAATGGTTGCGATAAGGGCAATGGCTATCCCCAC
AATACCGTACCAACAACCTGCTTTTGCCGTTTCGTGTTTAGAAAGCCCTGCAAGGCTCAT
AATAAAGAGAACGGCTGCGACAATATATGCCGCTTGTACTAAACCTAAAGACATACTCTT
TCTCCTTAACCTTTTCTAAACATCGCTAACATTCTTTGGGTAACTTTGAAGCCACCGAAG
ATGTTGATACTCGCCACTAAAATCGCAATAAAGGCAAGTACGCTGATAAAGAAGCTGCCT
TGAGAGATTTGTAGTAACGCACCGACAATGATAATACCTGAAATCGCATTGGTTACTGCC
ATTAATGGCGTATGTAATGCGTGGCTGACGTTCCAAACTACATAGTAACCCACTACGCAA
GAGAGAACGAAGACGGTGAAGTGAGATAAGAATGCTGCAGGTGCAACAGAAGCTAACCAC
AAGAATGCGATCACCGCTAAGGCTAACAAGCCATATTTAATGCGTGGATCTGCCGGTTTT
TCTTCTTTTTTCTCCGCAGGTTTTGCTGCCGCTTTTTGTTGTGGCTGTGCAGATACTTGA
ATTGGTGGTGCTGGCCAAGTGACTTTGCCATCACGGATTACGGTAACGCCACGCAATACT
ACATCTTCAAAATTGATATTGATGTTGCCATCTTTCTCTTTGCAGAGTAATTTCAAGAGA
TTGACTAAGTTGGTGCCGTAAAGTTGAGATGATTGAGTTGGTAAACGACCTGGTAAATCG
GTATAACCGATAATTTTCACTTGGTTTTCTGTGGTAACCACTTTACCTGCTTGGGTTAAT
TCGCAGTTACCGCCCGTTGCAGCCGCTAAATCCACAATCACCGAACCTGGTTTCATTGTG
GCAACCATCTCTTTGGTAATTAAGCGTGGGGCTGGTTTGCCTGGGATAAGTGCGGTGGTA
ATAATAATATCCACTTCTTTTGCTTGTTCAGCATAGAGTGCTAATGCACGGCGGTTAAAT
TCTTCCGACATCACTTTTGCATAGCCATCACCGCTGCCACCTTCCTCTTTAAAATCAATT
TCAAGGAAACTTGCACCCATTGATTGTACTTGTTCTTTTACTTCAGGACGAGAGTCGAAC
GCACGCACGATGGCACCAAGGCTGTTTGCTGCACCAATTGCGGCTAAACCTGCAACGCCT
GCACCGATCACAAGTACTTTCGCAGGTGGCACTTTACCTGCGGCGGTAATTTGACCTGTA
AAGAAGCTACCAAATTCGTGAGCGGCTTCAACAACGGCACGATAACCAGCAATGTTCGCC
ATAGAACTTAAAGCATCTAGGGCTTGCGCACGAGAAATACGCGGCACAGCGTCCATAGCT
AACACATTGATTTTCTTTGCAGAAAGTTTTTGCATTAATTCAGGATTTTGAGCAGGCCAA
ATAAAGCTCACAAGCGTTGCCCCTTCCTTGATTAATGCAATTTCGGCATCGGTTGGTGCA
TTGACTTTAAAAATAATGTCTGCATTCCAAACGGCTTGTGCGTTGCCGATAGTCGCACCT
GCTTGAGCGAAAGCATCGTCTTCAAAACTTGCTTTAAAGCCAGCATTTTCTTCAATGATG
ACTTCAAAACCAAGTTTCTTAATCTGTTCTACGGTTTTTGGCGTTGCTGCCACACGAGTT
TCACCGTCTAACAGCTCTCTTGGTACACCAATAAGCATAAAGACTCCTGTAGGTTGGTTA
AAATAATAATGAATTAAAACGTTGCAAATGTATCATTTATTTAACTTCTTGGGGGATTTT
TTTCACGTTTATTTTGAAGAAATCTTAAAATCATTTAACCGATTTTTTACAAGCGGAGGA
TTTCGTAATAAAACTTGCAAAAGATAAATTATTCGTTGGAGTTATTAGGACTTTTTTGCT
ATATTTATGCCCAATTTTTTGCCCTAAGTCTATGGGCTTATTTCGCTTTTAACTAAATTT
AATGGATCCCTTTTATGTTTAAGAAATTTCTAGGATTATTTTCAAACGACCTTTCAATTG
ACCTTGGTACTGCAAACACGTTAATTTATGTAAAAGGGCAGGGTATCGTGCTTGATGAGC
CGTCAGTAGTTGCGGTACGTCAAGATCGTGCTGGTTCATCAAAAAGTATTGCAGCAGTAG
GTAGTAATGCAAAATCAATGCTAGGTCGTACACCAAAAAGCATTTTAGCTATTCGTCCGA
TGAAAGATGGGGTGATTGCTGATTTCTATGTGACAGAAAAAATGTTACAGCATTTTATCA
AACAAGTGCATAGCAATAACTTTATGCGTCCAAGTCCTCGAGTGTTAGTGTGTGTACCAG
CAGGGGCAACTCAAGTAGAGCGTAAGGCAATTAAAGAGTCGGCGATTGGTGCTGGTGCTC
GTGAAGTTTATTTAATTGAAGAGCCTATGGCTGCGGCGATTGGTGCTGGCTTACCTGTGG
CAGAAGCGGCGGGTTCAATGGTAATTGATATTGGCGGTGGTACAACAGAAGTTGCGGTAC
TTTCATTAAACGGTATCGTTCATTCTGCTTCGGTGCGTATTGGTGGTGATAAATTAGATG
AAGCAATCATCGCTTACGTTCGCCGTCACTATGGTTCTGCGATTGGTGAAACAACTGCAG
AGCGTATCAAAAAAGAGATCGCAACAGCTTACATTCAAAATCAAGATGAAATCCGCACAA
TGGAAGTTCACGGTCACAATCTTGCAGAGGGTGCGCCTCGTACATTCGTGTTAAGCTCAA
AAGAAGTGTTAGAAGCGATTGAACAACCTTTAACAGGCATTGTTGATGCAGTAAAAGGGG
TTCTAGAGCAATGTCCACCAGAGTTAGCTGCCGATATTTTTGAACGTGGAATGGTATTAA
CAGGTGGCGGTGCTTTATTACAAAATCTTGATGTATTACTTTCAGAAGCAACGGGCGTGC
CTGTTATCGTTGCCGAAGATCCATTAACTTGTGTAGCTCGTGGTGGCGGTAAAGCACTTG
AGATGATCGATATGCACGGTGGCGATCTCTTTAGTGACGACAACTAATTCAACCTTGAGT
TATTAGCATAAAAATGGACAATATCAACGGCTATTGTCCATTTTGCATTTAACAAGATCC
ATTAAATATAACTGAAATATGAAACCAATTTTTGCGAAAGCACCACCTATCGGCGTAAGA
CTATTCTTTGCAATAGCGATCTCTATCAGCCTGATTTTACTTGATGGTAGAAGCAGTGCA
ATGATCCAAATGCGTAATGTCCTCGAAACAGCGGTCAGTGGCTTGTATTATTTTGCAAAT
ACCCCTCGCACCTTATTAGACGGTGTAAGTAATAACTTTATCGACAGTCAAAAACTGCAA
GTTGAAAACCGAGTATTAAAAGAACAACTGCGTGAAAAGAACGCAGACCTATTGCTACTC
GATCAACTCAAAGTGGAAAACCAACGTTTACGTTTACTACTCAGTTCCCCTTTACGCCAA
GATGAATATAAAAAAGTAGCTGAAGTGCTGACCGCAGAAATGGACGCTTACCGCCAACAA
GTAGTAATAAATCAGGGACAAAGTGACGGTGCTTTTGTTGGTCAGCCTGTAATTGATGAA
CGAGGCGTTGTGGGGCAAGTGATTTCTGTCGGGAAAAACAGTAGTCGAGTATTACTTTTA
ACCGATGTCACTCACGCCATTCCCGTACAAATTTTGCGTAACGATGTTCGAGCAATAGCC
AATGGCAACGGACACAGCAATGAATTGATTTTGGATAACTTACCAAGAACCGTGGATATT
GGCAAAGGTGATGTGCTTGTCACCTCTGGCTTAGGCGGACGTTTCCCTGAAGGCTATCCC
GTTGCCGTAATTGAAACCGTACAAAATGATGGTTCAAACCATTTTGCCAGAGCAACGGCT
AGACCGCTCGCCTCACTTGATCGCCTGCGTTATTTATTACTGTTATGGCCAACAAGCGAA
GAAATCCGCAATGCATCAAGCCTTTCACCGCAAGATGTGCGTGATGCTGTGGAAGAAAGA
CGTAAAAGTCTAAACCCATTAGACCGCTTGAAAAATAGTAAAAAAGAACAAGTAAGTAGT
GATGAACAAAAAGAAGAAACTGTCGAACCTGAAGAAACTGTAAATCCAGCAACACAGCCA
GAAGTCGATAACGGTATTAATCACAGCACAGAGCAAGGGGCAGAATAATGCGTGAAAATA
TGATCTTCCAAATGTTAGTGCTGACCTTCATTTTCGTCATCGCTTTTGTCCTAGAGATTA
TGCCTTGGCCTGTGGATTTACAAGGATTACGCCCAACTTGGGTTGTATTAGTGCTTATCT
ACTGGGTATTAGCTCTGCCTGATAAAGTTAGTGTCGGTACCGCTTTTTTAGCAGGAATTG
TTTGGGATCTGATCTTAGGCTCAATTTTAGGCATTCACGCTTTAGTATTGTCAATTGCGA
TCTATTTTGTTGCCAAATATCATCTTATCTTGCGTAATCTCTCGTTATGGTTACAGAGCT
TACTCGTGATGGCATATATCGCACTTATTCGTTTCTTCATCTTCTTTATCGAATTAGTGC
TACACAGTGCGGAATTTAACACCCAAGAAATTATCGGGGCGATCATAAGCGGTATCTTAT
GGCCGTGGATTTTCTTACTGATGCGACACATACGCCGAGGACTGCATTTACGCTAATGAA
CAGCTTATCTTTCGATTTTTCTGCGGATTTTCGTCCCCTTTCCGCTCGAATGCGACCACG
CACTTTAGCTGAATATGTCGGACAATCACACCTGATCGGCGAAGGTAAGCCCCTACGCCG
AGCGATTGAAGCAGGGCATAGCCACTCAATGATTTTCTGGGGCCCACCAGGAACAGGCAA
AACCACCCTTGCAGAAATTATCGCAAACGAACTTGATGCCGAAGTTGAACGCCTATCCGC
CGTTACCAGCGGTATCAAAGAGATCCGAGAAGCCATCGAAAAAGCCAAACTCAACCGACA
ATCCGGAAGACGTACTTTACTCTTTGTTGATGAAGTTCACCGTTTTAACAAAAGCCAACA
AGATGCCTTTTTACCCCATATTGAAGACGGCACCATTATTTTTATCGGTGCAACCACTGA
AAATCCGTCCTTTGAACTGAATAACGCCTTGCTATCAAGGGCAAGGATTTACATTCTCAA
GCCACTACAAGCGGTCGATATTCTAAAAATTTTGCAAAATGCCATTGCAGACAAAGAGCG
TGGATTAGGCAATGAAAAGCTCATCATTCAAGATGATGTGCTTCAACTGCTGGCGGACTA
CGTCAATGGCGACGGACGTTTTTCTCTCAACTGCCTTGAATTAATGTGCGATATGGCAGA
ACAATTACCACAAGGAAAATTGCTGGATAAAGCCTTGCTCACCGAAGTGTTGGGCGAACG
CCAAGCTCGTTTTGACAAAGGTGGCGACCGCTATTACGACCTGATTTCTGCCTTACATAA
ATCCATTCGAGGCTCTTCCCCTGACGGTGCATTATACTGGTATGCTCGTATTTTAACCGC
TGGTGGCGATCCACTGTATGTTGCTCGCCGACTACTTGCGATAGCTTCAGAAGATGTGGG
CAATGCCGACCCAAGAGCAATGCAAGTCGCCCTTGCAGCGTGGGATTGTTATACTCGAGT
GGGGGCTTACGAAGGCGAACGAGCCATCGCCCAAGCGGTGATTTACCTTGCTGTTGCTCC
AAAAAGTAATGCCGTTTACACCGCATTCAAACAAGCTAAACGCCTAGCCCAAGAAGGCAA
AGATTACGATGTTCCCGAACATCTGCGTAATGCACCGACGAACCTAATGAAATCCTTAGG
CTACGGCGAAGAATACCGCTACGCTCACGACGAACCTCACGCCTACGCAGCAGGGGAAAA
CTACTTCCCCCCTGAACTGAAAGACACTCAATTCTACTTCCCAACCGAACGTGGAATGGA
AAAGCAGATCAAAGAAAAAATGGCGTGGTTGAAAGGGTTGGATTTGCAGAGTGAGGTGCA
GAGGTATAACAAACAATAAGTTTAAATTTGTTTGCTCAACTCAATAAACACCCTATGTTT
ATCATAACTATAAAAGACGTGGTTACTTTGCGTTTTAGTAAAACTATAGGTTAAACGAGG
AGTAATGCCCCATAAATGCACGGCACGATGCCAAATTGATGTATTGAAGCCATATTCTTT
ATTACGTTGAATAATGCCGAAAAGCCTTGCCCCTTTATAGCGTTTTTGAGCTACACTTAC
GGAGAGGCGAGTAGAAAGCCCCTTGCCCCATTCTTGCCCCCAACCTAAACTAATTCCCCG
ACGGAAAAAGCTATCATCTTTATCACGAGTAGCGGTGCGATTGTAGTTTAAATTTGCAAA
CCAATATTGGTTTGCATTGGCTAAATAAACTAACCCACCAGAGATAAAGTGATAATTGCC
ATTGAGGTGCAAGCGACTTGCATAGCGTTGTTCGGCATATTCATAGTTGGCGTTGAGTTG
CCATTTAGGTGATAACCAATAGTTTGTTTCAAGGGTTAAACCGTCTGATTTAGAAAAACG
TCTTAATGTATCACTTTGATTAGAGCCACCTGCATAAAGTGTTTGTTCCATAAATGGCAA
CAGCCTCAGGTTATATTTTGCATTTTGAAAACCTAGCCCCACACTGCCTCGTAAGCTCAT
TTCGTTGTATTTTTTATTATCCCAGTAGTATTTGCCGTTGGTAGCAAGACGTAGTTCATT
AAAGAAGCCATTTCCCCACGACCATTTTTTACCGAGATCGAAATTAAAACTGACACCTTC
TGCCGATTCTCGTGCCGATTCTAGTTTTAGTACGTACGAGTTGCCGTAGATTGTTCCTGC
TTTCGGTGCATTATTGATATTAGGATCGTTAAGATAAGTCACGCCACCCGAAAACGTCCA
ACGATCTCGTTGGTTTATCGCATTAAGATATTGATCGATAAGTTGGGTAATTTCGGGGAT
AAGCGGTTCAGAACGCAGTTTTTTAAACTGATCTTCTGAAGCCTCTAATTCGTTATTTTC
AAATAGGGCTACCGCAAGTTGTAAACGAACAGGCTGAATATCTGCTTGTTCGGCAAGGAT
CTGACGATATAACTTGATCGCTTCCGTATGTTGCTGATTTTTCTTTGCCACAATTGCCGA
TGCCCATTTGGTGAGAATTGGATCGTGAAATTGTGCAGGAAGCTGTTGGTAAATGGGATA
AAGCAATTCGACATTGTCAATATTACCTTGCATTACCGCAGGCAATAATGCTCTTATCAC
TAAATCTGGATATTTTACCAACTCTTTTGAAGTCATTGTAATGCTACTCTTATCCGTTTC
CTCCTTAGCGATTTGATGAACCTTAAATTGATGGCTGTGAATGAGGATATCGGCTTTTTC
TGCTTGGACTCTATTATCATTTAGATGTTCAGTAATACTATCCTGAGATAGTTTTGCTAT
AGAGTAGTTAGCTAAGACTAATAAAAGTGTTGCACTAATAAACGAGTGATTCATAACGTT
CCTATAAAAGCATGAAGCAATGTCAAGACTGTTGATTTTTATTAACAATAACTTAACTGG
CGCTTACATTGTTTGAATTAATGTTGTAATTGTCAAACTTATCAGATATCATATTGATAA
TGATTTTTATTTGATCACTGGATTTATTCTAATATACTCATATATTATGTTGCAATGGTT
TTATAACAGGTTTTATAACATTTCGATTTTTTTATCTGTAACTCTTGTTCATATCGGGTT
GGCATATACGATTTCACAACTATCTTGGGATAGAGATCTCAATCATTTTGGGGACTTAGA
AAATTTACAAATGGTTGAAGTAAATTTAGGAAGCGAAGAACCCATTGAAGTGAAAAGTGA
AAGTGAGCCAGAGGTGACACAAGAGCCAGAGCAAATACTCAGTACAGAAGTAGCAGATGT
TTCACAAGCAGATCTCGTTAAAAAAGGGGAGAAACCTGAAGTAAAAGTGAAAAAAGAGAT
AAAAAAATCCCCAGAAAAGCTCACCAAAAAAGTAGAGAAAAATAAAGAGTTATCGCCTAA
AGCGCACTCAGATAAAAAAACAAACACAAGCCAAGTTGCCCAAAATCATCAACAAGGAAA
TCAAAATGGTGTTGAAGGGAGTAAGTCTGTGACCGGAAACGCCAAAGTAGATGCTTCTCT
TGGTGCTGGTTATGGCAGTGCAATGCGAGGGCGTTGTTCAGATATTTCTGATGAATCTGA
TGATGTAGGCAGTGTGAAATTAAAGGTAACAATAGGAACGAGTGGTAAAGCGACAAATGT
AGAGATTTTATCTTCTTCAGGTATTAAACGTTTGGATAATCAAGCAAGCAGAATGGCATC
GGGACACACCTATCAACCAGCCAAAATAAATAATAGTGCAGTGGTAGGCAGTGTGATTTT
TAGTATTCATTTTAAATGTGGGGCAGCAGCCTAAATTATTTGAGGTAATTTATGAATTTA
ATTCAACTTCTTCAACAACAAGATATTGTACTTTCCATTTCCTTTGGAATTTTAGTTGTA
ATGAGTATTTTATCTTGGACTATTATTTTAATTCGTTTAATTAAAATGATTGGTGTAAGA
AAAAATAACCAACAAAGTTTTAAATTAGTCAAATCTGCTGAAAATCTTACTCAAGCAGAG
CAATATATTCAAAACAAGCGGTCTGAAATTGCAGATATTTTACAGCTAACTTTTAAACAA
TGTGAATTATATCAAGCTAAAGAAAAGAACCATTTATCTCATCAACTTCCATTTAAAGAT
TTCCTGACGTTACATTTGCGAAATGCAATCACACAATCTTTGCGTAAATATGATGGCGGT
TTAGTTGCACTCGCTTCTATTGGTGCAGTTGCGCCGTTTATTGGATTATTTGGCACAGTC
TGGGGAATTTTTAATGCACTTATGGATATTAGTCAGCAAGGGCAAGTCAGTATTGCAACC
GTATCTGCCCCTATAGGAGAGGCTTTAGTTGCAACGGCAATGGGATTATTTGTCGCCATT
CCTGCAGTACTTGCCTATAACTTAATTACTCGCCTTAATCGTAATCTTTCTCAAGATTTA
GATCATTACGCAAACGAGTTATTTATCTATTTATTACATCACTATGGAGAAAATAAATAA
TGGCATTTGGAAGTTTTGATAAAAATGAAAATTCGGTAATGTCAGAAATTAATGTCACAC
CATTAGTTGATGTAATGTTGGTGTTATTAATTGTTTTTATGATCACAATGCCTATATTAA
CGCAATCTATCCCGCTTGAACTACCAACCGCCAATGTTGAGAAAAAAGATGAAGCAAAAG
ATATTTTCAGAGTGGCGATTAATCCTACGGGCATTTATTTAGGCGAAAAGCTAGTGAATG
AAGAAGAATTAAAACAATCATTTCTGACAAAATTTCAGGAAAATAAAAATACCGTTATTG
CTATTTCTGCGGATATTTCCGTGGAATATCAACATATCGTTAAAGTCCTTGAATTAGCCC
AAAACGTTGGGCTAACTAAAATTGGCTTTATAACCCAACCTACAAAATAAATGCAGTGTT
TTATATCGGAGGCAAATATGCATTTTAAACTTAATCCCTATGCGTTAGCGTTTACTTCTC
TGTTTCTTGTTGCCTGCTCTGGCGGAAAAGGAAGTTTTGATTTAGAAGATGTTCAGCCTA
ATAAGACAACGGGCGTGTCTAAAGAAGAGTATCAGGATGTGGAAACGGATAAGAAAGTAA
AAGAACAGTTAGGGGAATTGATGGAACCTGCTTTGGGGTATGTTGTAAAGGTTCCGGTGA
GTCAAAGTGGAGCAAGAAGAACGGAAATCTCAAATCCAGAAGCAATTACTGATGAAGATC
TTAATAAAATACCAAATCACGAGACTATCAAAAGTGTAGCTTATCAAAATTATGGCTTTG
TAGTAGATAAAACAGCAGATAAAACGATGAAGTATGTTCGTTCTGGTTATGCAATTGATG
TAGATCATTATGGTACTCGTGATAAAGGTTATGTGTTTTATAAAGGCATCACTCCCTCAA
AAGAATTACCGCAGGGGCTAGTCCTTACCTATCAAGGTGAATGGGATTTTACCTCGGATG
CTAATTTAGATGCCAAAAGACCTAATAGTAACCCTGAATTTAGTGGGTATGGTCCAGGGC
AGAGAATTGCAACAACATCTGCAAATGCTAAAGGTAGAACCTATACATCTGAATTTAAAG
TTGATTTTTCAACAAAAAAATTAAAAGGAAAATTAAATAGCAAAACAGCAAATACAGAAT
CATTAGAGCGTTACAGTATTGAAGCAGAACTTAAAGGAAATCGTTTTAGAGGTAAAGCAA
TAGCCAAAGACACTAGTGATGCAATTTTAGGTAAGTCTTCTGATTATCTTGAAGGTGGTT
TCTATGGACCTAAGGCAGAAGAACTTGCAGGAAAATTTATCACAAATGACAAATCTCTTT
TTGCCGTTTTTTCAGCAAAACACAATGGCTCTAATGTTGACACCGTTCGTATTATTGATG
CCTCAAAAATTGATTTAACTCATTTTAATTCTTCAGAACTTACCAATTTTGGCGATGCTT
CCGTTTTAATTATTGATGGGAAAAAAATGGATCTGGCAGGTAGCGAGTTTAAAAATAAGC
ACATTGTTGAAATCAACGGTAAAACAATGGTGGCTATAGCTTGCTGTAGTAATTTGGAAT
ATATGAAATTTGGTCAATTATGGCAGCAAACAGAGGGCGAAAAAGCCAAAGATAATAGTT
TATTCCTACAAGGCGAACGTACTGCAACAGATAAGATGCCAAAAGGCGGAAACTATAAAT
ATATTGGTACTTGGGATGCACTCGTATCTAAAGGGACGAACTGGATAGCGGAAGCGGATA
ATAATCGAGAATCGGGCTATCGCACTGAATTTGATGTTAATTTTGGTGATAAAAAAGTAA
GCGGCAAGTTATTTGATAAAGGCGGTGTAAATCCTGTGTTTACCGTAGATGCAAAAATTA
ATGGTAATGGTTTTACTGGAAAAGCTAAAACCTCAGATACTGGCTTCGCTCTAGACTCAG
GCAGTTCACGTTATGACAATGTGAAATTTAGCGATGTAGCAGTTAATGGTGGCTTCTATG
GTCCAACGGCAGCAGAGCTTGGCGGACAATTCTTCCATAAATCAGACAATGGCAGTGTAG
GTGCTGTCTTTGGTGCAAAACAACAAGTAAAAAAATAATAAGGAATTTGCTATGAAAAAT
AAATTAAATCTTATTAGCCTTGCTCTTCTTAGCCTCTTTGCCGCACAAAGCTATGCAGAA
CAAGCGGTACAATTGAACGATGTTTATGTCACAGGTACTAAAAAGAAAGTGCATAAAAAA
GAGAACGAAGTGACAGGCTTAGGGAAAGTGGTGAAAACGCCAGACTCACTCAGTAAAGAT
CAAGTGTTAGGGATGCGAGATCTGACTCGCTACGACCCCGGTATTTCTGTAGTAGAACAA
GGACGAGGAGCAACGACAGGCTACTCCATTCGTGGGGTAGATCGTAATCGTGTTGGCTTG
GCATTGGATGGTTTACCACAGATTCAGTCCTATGTAAGCCAATATTCACGTTCCTCAAGC
GGTGCTATTAATGAAATAGAATACGAAAATCTGCGTTCAATCCAAATTAGTAAAGGGGCT
AGCTCTTCTGAGTTTGGTAGTGGTTCGCTAGGCGGTTCGGTGCAATTCCGTACCAAAGAG
GTAAGCGACATTATTAAGCCAGGGCAATCTTGGGGATTGGATACCAAAAGTGCTTACAGT
AGTAAAAATCAGCAATGGCTAAACTCACTTGCTTTTGCTGGTACCCATAATGGCTTTGAT
GCACTTGTGATTTACACTCATCGTGATGGTAAAGAAACGAAAGCTCATAAGGATGCGGAA
AGTCGTTCTAAGCGTATTCAAAGAGTGGATCTCGCAGACAATAATCCTCAAGATAGCAAT
TGGTTTAAAGTTAAGAATGATTGTCCAAGTTTGAACTGCGAACCACGTCAGCAGGCTAAA
GTGTCTTATGATGGGCAAAAGTATCTAACAGAGCAACTTAGTGCTAAAGAATATACAGGT
GAAGAACGAGCTTTGCCTGATCCAGTGAAATATAAATCTGATTCTTGGTTGGTTAAATTA
GGTTATAGCCTTTCACCAAAACATTATGTGGCTGGTGTTTATGAACATAGCAAGCAACGC
TATGATACTCGCGATATGACCTATCCTGCTTATTGGCAGCTATCAGATTTAAAAAATGGT
AATACGTGGTATCCAATGAATAATGCTAAAGGGTTATATCGTAGTAATGCTTTAGATGGT
GTTGCTATTGATTACTTTACAGAAGATGGTGTGAAATCCTCAAAAGGATTACGTTGGGCA
AAAGCTCGTTTTATTGATGAGTGGCACACTCGTGATCGCTTAGGTGCTTTATATCGTTAT
ACCAATCAAGATGAAAATCGCCTGATTGATAGTCTATCTTTGAGTTTCGATCAGCAAAAA
ATTGATTTATCTACCCGCTTGAGAGAGAACAACTGTTCCGAATATCCAACCGTAGATAAG
AATTGCCGTGCAACCCTTGATAAACTTTGGTCTTCCACTAAAAATGAGCAAAGTTCTTAT
GAAGAAAAACACGACACCATTCAGCTATCGTTAGATAAAACCATACAAACGGGATTGGGC
AAACATCAATTAAATATGTTATTAGGTTCAGACCGTTTTAATTCCACTTTAAAACGCCAC
GAAATTTTGAGTGAGTTTTCTGTGGGAACTTGGCATCGCATTAATGGTAACGGTCATCAA
AATAATCCTTACATCTATGAGCTAAAAGATCAGGCAATTTATAGTAAAAATGAATGTAAT
TATAGTGGCACTATTGCAGGCAGGGCTGATTGTGCTACAAGCAAAATCAAAGGACATAAT
CACTACATCGCTCTGCGAGATAATTTTGCCATAACCAAATATTTGGATATTGGTTTAGGC
TACCGTTTCGATAAGCATAAATTCCGCAGTACTCACCGCTGGGCAAATCAAGGCGATTAT
AAAAACAGTGCGTGGAATGTCGGCGTAGTCGCTAAGCCAACTTCATTCCTATCACTCTCT
TATCGAGCATCATCAGGCTTTAGAGTGCCAAGTTTCCAAGAGCTATTTGGCTTACGCTAT
GATGGTGCAATGGCAGGTTCGAGCGATGCTTACCAAAAAGCAGAGAAATTATCTCCTGAG
AAATCCTTAAACCAAGAGATTGCAGCAACATTCAAAGGTGATTTTGGTATCGTTGAAGTC
AGTTATTTCAAAAATGACTATAAACAGTTGATTGCCCCAGCAGAAAAAATGCACCAAACT
CAATCAATGATTAACTATTTCAATGTGCAAGATATTAAATTAGACGGTATTAATCTGATT
GGTAAGTTAGATTGGAATGGGGTATTTGATAAGATTCCAGAGGGCATTTATACAACATTG
GCATATAGCAAAATGCGAGTGAAAGAGGTGAAAAATTATCCTGGGTATATGAACATTCGT
ACCCCATTGTTAGACACCATCCAGCCTGCTCGCTATGTCGTAGGGATCGGTTACGATCAA
CCAGATGAAAAATGGGGCGTGAATCTAACAATGACTCACTCTAGCGGAAAAAATCCAGAT
GAGTTAAGAGGTAATGAACAAGTCGGTTTTGCCAATTATGAACGAACTGCTACGAAAAAA
AGAACACGCTCTTGGCATACCTTTGACTTAACAGGATATGTCACCCCTTGGAAACATGTA
ACGGTACGAGCGGGTGTATATAATCTGATGAATTACCGTTACACCACTTGGGAATCCGTA
CGTCAATCTTCGCTTAATGCGATTCATCAGCATACTAATGTGAAAGATTACGTAAGATAT
GCCGCACCTGGTAGAAACTATGTCCTTTCAGTAGAGATGAAGTTCTAACTTTCTATAGAG
CATGGAATAAATTTGTGTAAATACCTGTTTCTGTGATAATACATCTAGATACAGGTATTT
TTATAGGTGAGCAGGAATTCGGCATATTATACGACAAGTGTTATTGAATCTCTAGGTGAT
GTAATCCGTCGAGTAATTAAGGAAAGAAACGTATTTCCAATTGATGATGTGACATTTTAA
ATAGCATAGTTTTTGGCAGATCAGCAAACAAATTTGCCTACTTTCCGCAATTAATGAGGT
GGCAAAAATGAAGCATGCTAACTCTAAACTAGAAACAGCCAGCTTATTGATTTTGGTGAT
CGCCTAAGCGACCACCATAAGTTTAAAATGAAGATACTTAGAATTAGAGATAGATGTACA
AATAACAGCGCTTGGATATGTTATCTCAGATACAAATATTTACGCCATCTATAATGCTTC
ATTCGCTTTTTTAATACTATCATCTGCTCTGCGTGCTTCACCTTTATGTTTTTGTTTATT
TAACTGGGTTTCAAGTTTTGATTCTACTTCGTTGATAGCTTTATAGAGATCTTCATCATG
TGCTTTTGCAAATAAATCGCCAACAGGGGTTCCAATAGAAGCCTCAACTTCGTAACCATT
TGGTAATTTGTGGATAATAAAGTGAGGGTTAATTAACTGAGTTTGCCATTTATTCAGTTT
AGCCAAACGCTCCTCAATGTGCGTACGAATTGCAGGGGTCACTTCCATTTGTTTGCTTGA
AATATTGATTGTCATAGCATGTACCTCTTTTATTATGACCTTGTTGGTCGTTGAATGGAT
GACTTCAAATTATGCCTTTCCCCCTAAAATTTCAACCCCTAAAGTTAAACAATTTTCAAA
AACTTGATCTACTTAACACTTTTCTGGTTTTTTTGACTATAATTCCAACGATATTTGTGA
GAGGTATTTATGTTATCAGAAACTCGCTTGGCAAAAATTCATGAAATGGAACAGATTTTA
AATGAAGCAAATAGCCTAATGAATAAAATGGAACAGCTTCAACAGTCGTGGATAGTTCTT
TTACCAAAAATCCGAGAGCTAGAAAATTATTATGCTGAACAGTGGCAAGAAGATTATAAT
GCTGATGAACGAGGGGAAATTCCCTCAGAGATGATTCGAGGCGTATTAAGTGAAGATGCC
GTGTATAATTTATTCATTGCTCATCGAGAAATCGCACTGGAGTGGATTCGCTTGTCAGTG
AAATCAATGGAAACAACATAATGATAGATAAACCACTTCCTCCTTTTCAGCGAGCCTTTT
TACATCCAAAGTATTGGGGTTTATGGCTAGGATTGGGAATTTTCAAACTGATTTTATGCT
TACCTTACCCTATTTTAGCGAAAGTCGGTAAGGGCTTAGGTAAACTGTTTACCCGATTAG
GTTTGGATAAACGCCGTATGCGAATTGCCAAACGGAATTTGGAACTTTGCTTCCCAGATT
ATACCGCTTGTCAAATTGATGAAATTTTAGCTCAAAATGCCGAATCTGTCGGAATGGCAA
TTATTGAAACAGGGATGGCGTGGTTTTGGTCAGATGAACGTATTCTTAAATGGTCGAAAA
TAGAAGGATTGGAACATCTGAAAAATCAGCCTGAGGGTTCGGGGATTATTTTTGTCGGTG
TTCATTTTCTGACCCTTGAACTTGGGGCAAGAATTGTCGGGCTTCATCATCAAGGGATTG
GCGTATATCGTCCGAATGATAATCCGCTGTTAGATTGGATTCAATTTCGTGGGCGAGTAC
GTTCTAACAAAGCCATGCTAGATCGCAAAGATTTACGCGGTATGATTAAAGCTCTTCGTG
CAGGGGAAACCATTTGGTATGCTCCCGATCACGATTACGGACGCAAAAACAGCGTTTTTG
TGCCGTTTTTTGCGGTGAAAGAAGCGTGTACAACAGCTGGAACGAGAATGTTATTACGTT
CCGCCCCAAATAGTATCGTTGTGCCATTTACCCCAATGCGAAACGACGATTTTTCAGGTT
ATACCGTCAAAATCAGGCCTGCAGTAGATTTTAGCCAGTGCAAAAATGACGTTGATACTG
CAACCTTAATGAACAAGGTCGTAGAAAGCGAGATTATGCAAGCTCAGAGCCAATATATGT
GGCTACATCGTCGTTTTAAAACCCGACCGAATGAGAGCGATCCGAGTTTGTATTAAACCG
CCGACATTAAACCTAGTAGGGACGCCACGCTTGGCGTCCTAGAAAACAATTTTTAAGGTA
GCAACTGTGTTTGTGAATGCTCATAGTTTCAGAAATTTCAATATGACGAAAGAGATAGTG
AACAAAACCAAAATTGTCCTTGCCACAGGCAATCAAGGAAAAGTGAAAGAAATGGCTGAT
GTGTTAGCTGAATTTGGCTTTGACGTGATTGCCCAAAGTGAATTTGACATTCAAAGCCCA
GAGGAAACAGGCTTAACCTTTGTAGAAAATGCATTGATTAAAGCCCGTTATGCCTCACAA
ATGACAGGTTTACTGGCGATTGCCGATGACTCTGGTTTAGCGGTTGAAGCATTGGGTGGT
GAACCGGGGCTTTATTCTGCTCGTTATGCAGGTGAAGAAGGAAACGATCAAGCCAATCGC
CAAAAATTATTGGCTGAAATGGCAAATGTTGCCGATGAAGATCGCACGGCAAAATTTGTC
AGTTGCATTGTGATGTTACAGCACCCGACCGATCCTACTCCAAAAATTGCCATAGGCGAA
TGTTACGGACAAATTTTACGTGAGGAACGTGGTTCAAACGGTTTTGGCTACGATCCACTA
TTCTTCTATCCGCCTAAAAACTGCACCTTTGCAGAACTTGAAACTGTTGAGAAGAAAAAA
ATCTCCCATAGAGCGATTGCATTACAATCCCTGAAACAGCAATTGAAATAGGAACATTAT
GATTATTACCACAACTCCAAATATTGAAAATCATCAAATCGTTGAGTACAAAGGCTTAGT
CTTTGGTGAAGTCGTGTCAGATGCAAATGCCGTTGTCGGGGTGTCTATGGAATATCAGTC
TATGGGCGGTGATAAAGGAATGTTTATTGTGGTTGCGACCGGCACAGCGGTTGTTATTCG
CTAATGTTGCAAAAAAATCTTCAAATCACACCGCTTTTTTGGCAAACTAAAACACTGCTT
GAAATGAATGAAGCAGAGTGGGAAGCCCTGTGCGACGGCTGTGGTAAGTGTTGCTACCGC
AAATATATTCAAGGCAGAGGCAAGCGGGAACGGCTGTATTACACCTCTGTTGCCTGTAAT
TTGCTTGATGTGAATACAGGTCGGTGTAGCAACTATGCGGAGCGTTGCAAAATCGAAAAA
GATTGTACCAAGCTCACCAAAAAGAACCTATCCGATTTTGGCTGGTTGCCGAAAACCTGT
GCCTATCGACTGATTTATGAAGGCAAGCCGTTGTTTGATTGGCACCCACTGATTTCACAA
GATCCTAATTCAGTGAAAAGAGCAGGGGTGTTAATCCCCAACGGCATTCACGAAAAAGAT
GTGATTGATTGGTTTGAGTTTGTGATTGATACTGTATAAATCTCAATATGGTTAGTATTC
TTTATGAGTAATTTAAATTACTTTTAAAGTTCTAACAAATACGCCTTCAACTGATGAATC
TTATCCCTCACCGCAGCCGCTTTTTCAAACTCAAGATCTTTAGCAAAATCTCTCATCTGT
TGTTCAAGCACTTTCAGTTCTTTTTCTAACTCTTTGCGAGATTTCGGCGTGTAAGCGGTC
TGATCATCGCTTGATTTTGCAGATTTCTTACTGCGTTTCGGTTTATCCGTCTGCCCAATA
TCAAGCAACTCGCCGACTTTTTTGTTCAATGCTTGTGGCACAATGCCGTGTTCTTCGTTG
TATTTTTGTTGTTTCTCTCGACGGCGTTCAGTTTCGGTGATCGCTTTTTGCATTGAATTG
GTAATACGGTCGCCGTATAAAATCGCTTTGCCGTTGAGGTTTCGGGCAGCACGCCCGATG
GTTTGGATTAAAGAGCGTTCGGAACGCAAAAAGCCTTCTTTGTCAGCGTCTAAAATCGCC
ACCAGCGACACTTCCGGCATATCCAAACCTTCTCGCAGTAGGTTGATCCCCACTAACACA
TCAAACATTCCCATTCGCAAATCGTGGATAATTTCAACCCGCTCGACTGTGTCAATATCG
CTATGTAGATAACGCACTCGTACGCCGTGTTCGTCTAGGTAGTCCGTTAAATCTTCCGCC
ATTTTTTTTGTCAGCGTGGTGACTAGCACTCGTTCATCTACCGCCACACGCTTATGAATT
TCTGACAATAAATCATCAACTTGCGTTGCCACAGGGCGAACTTCGATAATCGGATCTAAC
AAGCCAGTCGGACGAACCACTTGGTCGATTACATCAGGATTTTTCTCTAATTCGTAAGGT
CCAGGGGTTGCCGATACATAGATTGTCTGTGGCGATAAGCGTTCAAACTCTTCAAAACGC
AACGGACGGTTGTCTAAAGCAGATGGCAAACGGAAACCGTATTGCACCAAAGTTTCTTTT
CTTGCTCGGTCGCCCCTAAACATACCGCCGATTTGTGGCACGGTAACGTGGGACTCATCA
ATAATCAGCAAGCCATCAGACGGCATATAATCAAACAAGGTCGGTGGCGGTTCACCCTCT
TTTCTGCCCGATAAATAACGTGAGTAGTTTTCAATGCCTGAGCAGTAGCCCAACTCGTTC
ATCATCTCAATATCAAACTGGGTACGCTGGGCGATCCGCTGTTCTTCGAGTAATTTATTC
TCTTTGATAAAGTAAGTTCGACGCTCGGCAAGTTCTTTTTTGATCTGCTCAATCGCTTCT
AAAATCCGATCTCTCGGAGTAACGTAGTGAGTTTTTGGGTAGATCGTATAACGGGGAACT
CGCCCTAAATTATGCCCTGTAAGCGGATCGAATAAGGACAGATTTTCGATTTCATCATCA
AACAGTTCCACACGCAGAGCGACACCGTCCGATTCGGCAGGGAAAATATCAATCACTTCA
CCACGCACACGGAAAGTCGCCCGCTGAAAGGCTTGATCGTTGCGGGTATATTGCAATTCA
GCAAGGCGAGAGAGAATTTTGCGTTGGTCGATCATCTCGCCCACTTGCAGATGTAACATC
ATCTGCATATAGGCATCTACATCTCCCAAGCCGTAAATTGCCGACACCGATGCGACTACA
ATCGTATCCCGTCTTTCTAAAAAAGATTTGGTGGCAGACAGTCGCATCTGTTCGATCTGC
TCATTGATAGACGCATCTTTTTCAATAAAAGTATCGCTGGCAGGCACATAGGCTTCAGGC
TGATAGTAGTCGTAGTAGGAAACGAAATACTCCACCGCATTTTCAGGGAAAAAGGCTTTC
ATCTCGGCATAAAGTTGTGCCGCAAGGGTTTTGTTCGGGGCAAGCACCATTGCTGGACGG
TTTAAAGTCGCAATCACATTGGCAATGGTAAAGGTTTTGCCCGATCCTGTTACACCTAGC
AAGGTTTGATGTGCCAAGCCATCATTCAATCCCTCGACTAATTTGGCAATCGCAGTCGGT
TGGTCGCCTGAGGGTTTGAAGGGGGAATGTAAAATAAATGGTTTACCCTGTTTGCTCATT
GAAAATCCTTGTCTGAAAATTTGCTAGAATTCTAACATAGAATAAGTGGTCAGATTTTGG
GAATTTCAGCCTAAAAAGAAATTTTGTTATTCATACAATTTACTTTAAAAATCCTCTTTG
GTGGACGCTCAGAAATCCATTACAATTCTTCGTAAAATAATGCTAAAACTCACCGCTATG
ATTGATACACAAACTTTAAAAACAGAACTTCAGCAATTTAATAGCACACAAAAATCCCTT
TTTAGTACTGAAGATATCAAAAATTTACTCGAACAACGTAGCCATTTTTATGATGATTTA
CTGACAACGCTCTGGCAACAATTTGGGTTTATGGAGCGGCAGGACTTGGCTTTAGTGGCA
GTCGGGGGATATGGGCGGAGGGAGATGTTTCCGCTGTCTGATTTGGATATTTTGGTGTTG
AGTGAACAGCCTTTAGATGAACAGACGCAAAATCAATTAAATCAATTGTTTAACCTCTTG
TGGGATTGCAAATTTCAGCTGGGGGCGAGTGTGCGAACCTTGGCGGAGTGTGTTGAGGTG
GGCAGAGCGGAAATTTCTGTGGCAACGAATATGTTTGAGAGCCGTTTTTTGCTTGGTAAT
GAAGCCTTGTGGCAACAGCTGATGAGCAAGCTGTTCCACGCGGAGTTTTGGTCTATCCAA
GCCTTTTTTGAGGCAAAAATGGCGGAAAAAAATGAACGTTATGCCCGTTATCATAATACC
AGTTATAACCTTGAGCCTGATTTAAAACATAGTCCGGGGGGGCTACGGGATTTGCATTTG
CTCTCTTGGATTATGTTACGCCATTATGGGCTGTATAGCCTAGAGAGTTTGTTTAGTCGG
GGTTTGCTCTATTCTGAAGAATTTATTGAGCTTCAGCAGGCTCAACATACGTTATTTAGA
ATGCGGTTTGCCTTGCATTTGCAATTAAAGCGTTACGATAACCGTTTGCGGTTTGATCGC
CAGTTACAACTGAGTGAGCAGTTAGGCTATCAGGGCGAGGGTAATCAGCCTGTGGAAGCG
ATGATGAAAGATTTCTTTCAGGCGACGCAATCTATTTCGCAATTAACGCAATTGTTGCTC
AATCATTTTCATCAAGAGGTGCTACAGGCTTTGCAAAATGTACAGCAAAAACAGCCGCTT
GATGACTATTTTTATTTGCAAGGGGAACAGCTGATTTGTAGTAACCCTTTGATTTTTAAG
CAACAACCTGAGCGGATTTTGGATCTTTTCTTCTATCTCACTCAGCATACGCAGGTGCGT
GTAGCCAGTACGACATTGCGACAACTTCGGCTGGCGTTACAGACCTTAAACCAGCCGTTG
TGTGAACTGCCTCAAGCTCGACATCGCTTTATTCGGCTGTTTTCTCAGCCTGATGTGGTT
AAAAGAGCCATTATGCCAATGCATCAGTTGGGCGTTTTAACCGCTTACTTACCGCAATGG
GTTGGTATTCAAGGCTTGATGCAGTTTGATCTTTTTCATATTTATACGGTGGACGAGCAT
ACTATTCAGGTGATGCTTAAATTAGAAAGTTTTCTGCAACAGGAAAATGCCGAAAAACAT
CCGCTTTGTTGTCGTCTGTTTCCGACACTTGCAGACCGTCCGTTGCTCTATTTGTCAGCC
TTGTTCCACGATATTGCTAAAGGCAGAGAGGGCGATCACGCTAAAGTTGGGGCGGAAGAT
ATGCGTGCTTTTGCTCAACGACACGGCTTTTCTCAAGAGCAAAGTGATTATATGGCGTGG
TTGGTGGCAGAGCATTTGACGATGTCAATTACGGCACAACGTCGGGATATTCACGATCCC
GATGTGGTGAAAACTTTTGCAAATGTGGTGAAAAATCCGACCGCTTTAGCTGCTTTAACC
TGTTTAACCGTTGCAGATATTTGTGCGACGAATGAAACCCTTTGGAATGATTGGAAGCGG
TCGCTTTTCCTTAAACTTTTTCAATTTACCGAACAGCAGTTGCAGTTAGGCAGTGAGGAA
ACGATTAATCATCAGCAACTGAGCCAAGCCCATCAGCAGCAAGCCTATGCAGAGCTTGAG
GGGGTAATTTCGGCGGAACAAAAAACACGTCTGTTGCAATTTTGGCAATCCTGTCCTGAA
AGCTATTTTGTGCGAAACAGCCCGACACAGCTTTATTGGCACGCCTTGCATTATTTAAAA
GATCCTGCGTTGCCGATGGTGTTGATTAGCAATCAGTATGCACGGGGGGCGACGGAAATT
TTTGTGCATTGCCAAGACCAAGCCCAGCTTTTTGCGAGAATTGCACAGATGTTAAGTCAG
AAGAAAGTGAGTATCCACGATGCTCAAATCCTTACGAGCGATCACGGTTTGGTGTTGGAT
AGTTTTATTATTACGGAAATGAACGGCGAGCCACTGGATGATGAGCGAAGCGAGCAAATT
CAATCGGCATTGCTGAAAACTTTGCTTGCGGATACGGAAAAGGTGTTTAATCCGAGTAAG
AAATCCGTTAAACATCAGGCATTTAAGCGAAAAACCAAGATCCGTTTTTTAGCAAATTCC
CAGCCAAATCAGACCGCTTTTGAGCTATTTACCTTAGACCGAGAGGGGCTGTTGGCTCAG
ATTGGGTATATTTTCGGGCAACTTAAGCTGAATTTGCTTAACGCTAAAATTACGACTATT
GGTGAACGGGTGGAGGATTTTTTTGTGGTGAGCAATCAGCAAAATGGGGCGTTGGCGGAG
GAAGAACAGGCGATGTTGAAACAACATTTGTTGGCGATGTTAGAACAAGAATAGAATGCT
ATACTGTCTATCAAAAAATGAATTAAGAGTAAAAGATGTTATTGTTATATTCAGTATTAG
TAAAAAGGTAATAAAGAATGCTACTCGCACAAGACCCCGAACAGTTTCGAGAATCTGCGT
ATTTACGCCAATTTTGGATAGAGTTGAGGAAAGATACCTTTGCACTCATCAGCCTTAATC
TCTTTATTCTTCTGATGGGATTGGTTTTTTTTGGCTATTTACTTGCCCCTTATGCAGCCG
ATCGGCAATTTAGCGGAATGGAATTAATGCCACCATCGTGGAGTGATAGCGGTCAGATTA
GCCATTTTTTTGGCACAGACGATCTAGGAAGAGATATTTTCAGTCGCGTCCTCTACGGCT
TCTACTATACCGTTGGCTCAGCATTGGTCATTACTATTGCTATCGGTATTTTAGGTGGCA
TTCTTGGCGTGATTGCAGGGACAAAACGGAGTGGATCTATTTTTATTCTCAGTCATCTTT
TTGATACCTTTTTATTTACGCCGATTTTGCTGATTGCCATCATCATTGCAACTTTAATGG
AGGTCTCGCTCATTAATGCAATGTTGGCCATTTTTCTTGCTATGTTGCCTCACTTTATCC
ATAAAATTTATCAAACGACCCAACGGGAGCTGGCGAGAGAATATGTCATCACTTTAAAAT
TAGAGGGTGCAAGAAAACGAGATTTAATCCGTGAAGTGATCTTACCTAATTTAACTGTGA
TTGCCGTCAAAGAACTTGCGCATATTTTTGTTATTGCCGTGTTAGACATCAGTGCATTGA
GCTTTATTTCACTGGGGGCAACGAGCCCAACGCCAGAATGGGGAGCGATGATCCGCGATT
CTCTTGAATTAATTTATGTTGCCCCTTGGACGGTCATTCTTCCTGGATTTGCTATCATTT
TTACTCTACTTATCATTACAATGCTTGGAAACAGCATTGTACGGGTGCTTGAAAAATATC
GTTATTAGGGAAGGGAAACAATGGCATTACTGGATATTAGACATTTAAGTATCGAAATTG
ATACGCCAAACGGGCGTATAAAAATGGTAGATAATATCAATCTTACCCTTGATAGCGGTG
AGATATGTGGTTTAGTTGGCGAATCAGGGTCAGGAAAAAGTTTAATTGCTAAAGTGATCT
GCGGATTAGTCAAAGACGAGTGGATCATTACTGCCGACCGCTTTCGCTTTAACGATATTG
AATTACTGAAACTTTCCCCCTATCAGCGCCGAAAACTGGTTAGTGATCAGATTTCAATGA
TTTTCCAAGATCCACTCTCTTGCTTAGACCCAAGCGAACGTATTGGTAAACAATTAATCG
AAACTATCCGCTTTAAAGGCAAGTGGTGGGAACGTTTTGGCTGGAAAAAGAAAAAAGCCA
TTGAATTACTACACAAAGTGGGGATAAAAGATCATAAAGATATTATGCAAAGCTATCCAA
CGGATATTACCGAAGGTGAAGCACAAAAAGTGATGATTGCAATGGCAGTGGCAAATCAGC
CTCGCTTGCTCGTGGCTGATGAACCAACCAATACAATGGAATCGACCACACAGCTACAAA
TTTATCGCTTGCTTTCCAGTATGAACAAAAATCTTGGTACGTCTATTATTCTAGTGAGTA
ACGATATGCTCAGTATTTACAAGTGGGTAGATTCATTTAACGTTTTGTACTGCGGGCAAA
CCGTTGAAATTGCAGAGAAAGAAACCATTATGGAAACCCCTTATCACCCTTATACCGCAG
TACTATTGCATAGCGTACCCGATTTTTCTAAACCTTTGCCTTTTAAAGGTCGCTTGAATA
CCCTTAAAGGCTCAGTTCCAATGTTACAAGATATGCCTATTGGTTGCCGTCTTGGGCCTC
GTTGCCCTTTTGCGCAGAAAAAATGTGTCGTTAAACCACCGCTACGCAAATTCCGCCAAC
ACGAATTTGCCTGCCATTTTCCGATTAACTTTAGAGAACAAAATTTCTTACGTAAGGAAG
AATTTGTGCCAGTGATCGTAAAAGTAGATTAGATGTTATATAGCTTAGTCCATATTAATG
ATGATAGAAAAAAGTCTATATCGGTATTTAATACTCGAATATATAATTGGTCTTAATTTA
GAAAAATCCCTTTTCGATCAAATATCCTTTAAATTTTTGTGAAGCTCATCACTTTTTTAC
AAGACAAATTTGTAAAATCCCATTACCATATGCAAGTCTTTTCAACATTAACTATTAACT
CTCATAGAGGATATTAACAATGGCAAAAATCGTTAAAGTAATTGGTCGTGAAATCATTGA
CTCACGTGGTAACCCAACTGTTGAAGCAGAAGTTCACCTTGAAGGTGGTTTTGTTGGTTT
AGCAGCAGCGCCATCAGGTGCATCAACAGGTTCACGCGAAGCATTAGAATTGCGTGATGG
CGACAAAGCACGTTTCTTAGGCAAAGGTGTATTAAAAGCTGTTTCTGCAGTAAACAACGA
AATTGCTAATGCAATCGTAGGTAAAGATGCATCTAACCAAGCTGAAATCGACCAAATTAT
GATCGACTTAGATGGTACAGATAACAAATCTAAATTTGGTGCAAACGCAATTTTAGCGGT
TTCTTTAGCAAACGCAAAAGCGGCTGCAGCATCAAAAGGTTTACCACTTTATGCTCACAT
TGCAGAGCTTAACGGTACTCCAGGCGTGTACTCTATGCCATTACCAATGATGAACATCAT
CAACGGTGGTGAGCACGCAGACAACAACGTTGATATCCAAGAGTTTATGATCCAACCAGT
GGGTGCATCAACATTAAAAGAAGCACTTCGTATCGGTGCTGAAGTATTCCACAACCTTGC
TAAAGTATTAAAAGCGAAAGGCTTAAATACTGCTGTGGGTGACGAGGGTGGTTTCGCACC
AAACCTTGCTTCTAACGCAGATGCATTAGCTTGTATCAAAGAAGCAGTAGAAAAAGCAGG
TTATGTTTTAGGTAAAGATGTAACTTTAGCGATGGACTGTGCGTCTTCTGAGTTCTACAA
CAAAGACAACGGTTTATACGAAATGAAAGGTGAAGGTAAATCATTCACTTCTCAAGAATT
TACTCACTACTTAGAAGGCTTATGCAAAGAGTACCCAATCGTGTCTATCGAAGATGGTCA
AGATGAGTCAGACTGGGAAGGTTTTGCGTACCAAACTAAAGTATTAGGTGACAAAGTTCA
ATTAGTAGGTGACGACTTATTCGTAACCAATACTAAGATCTTAAGCCGTGGTATCGAAAA
TGGTATCGCAAACTCAATCTTAATCAAATTCAACCAAATCGGTTCATTAACTGAAACTTT
AGCAGCAATCAAAATGGCTAAAGATGCAGGTTACACAGCGGTTATCTCACACCGTTCTGG
CGAAACTGAAGATGCAACTATCGCTGATTTAGCGGTGGGTACAGCAGCAGGTCAAATCAA
AACGGGTTCAATGAGCCGTTCAGACCGTGTTGCGAAATACAACCAATTAATCCGTATCGA
AGAAGCATTAGCTGCAGCAGGTACACCAGCACCTTTCAACGGTCGTAAAGAAGTGAAAGG
TCAAGCGTAATTTGCGTTGATTTATTGAATATAGCCACCTTGAGAAATTGAGGTGGCTTT
TGGCTTTTATCAGCTATGTGCCATAAAACTTACCCTTTCGGGCGGAGATATAAGGTACAA
ATAGCGTAAGTTATTTCAATCTTGTTAAGTTTGTGATTACTTGATAATAAGCGTTCAGCA
GAAAGAGCTCACCGAGGGTAGCCTATAACAATCAATCGGAGCTAGTTGGAGCCTTCGTCT
TTAAAGACTTGGACGTCAACAATTCTTCAATCTAATAAAATACATCAAGAAATCTTATAA
GAATTAATTTCATAGTTTGTGGAATGCTATGGTAGAATTGCGAAAAAACTCTGATTTGAT
TTCATAGAAGGAGAATAAGATGTCATCTTTTGATATTGTTTCTGAACTTACCATACATGA
AGTACGCAATGCAGTAGAAAATGCAAATAGGGTATTAAGTACACGTTATGATTTTCGAGG
AGTTGATGCCACAATAGAACTTAATGAAAAAAATGAACTTATACGGGTTACTACAGAATC
TGATTTTCAACTTGAACAGTTAATTGAAATTTTAATAGGATGCTGTATTAAACGTGGTAT
TGAACATACTTCCCTAGATATTCCTTCTGAAAGTGAACATCATGGTAAACTTTACACAAA
AGAAATTAAATTAAAACAAGGGATTAAGTCCGATATGGCTAAGCAGCTTGTTAAACTTAT
TAAAGGCTCTAAAATCAAGGTACAAGCTCAAATTCAAGGAGATTCCATACGCATAACAGG
AAAATCCCGTGATGATTTACAATCGACAATACAGCTTGTGAAAAATGCTGAATTAGGGCA
GCCTCTTCAATTTAATAATTTTCGTGATTGATTTTCCATATATATCTTCTTTCATTTAAT
CAATATAAAGAATCTTTTCATTGAATCTAATCGCTCAAACTTACTAGAGTGATTTCTCTG
TTTTCCTATAGGCTGTAAAGAGATACTTATGTCAGAAAAACGCTACGGTGCTGATGAAAT
TACCGTTCTCAAAGATCTTGAACCTGTGCAACTTCGCCCAGGTATGTACACTGATACCAC
CCGTCCAAATCACTTAGGGCAAGAAGTAATTGATAACAGTGTCGATGAAGCGTTATCAGG
TTTTGCTAATCAAATTGATGTTATCTTACATAGCGATAATTCCCTTGAAGTCGTTGATAA
TGGACGGGGTATGCCTGTGGATATTCACTCGACTGAAAAAATTTCAGGGGTGGAACTTAT
CCTAACAAAACTGCACGCAGGCGGTAAGTTCTCTAATAAAAATTACACCTTTTCAGGCGG
TTTGCACGGTGTAGGGATTTCGGTTGTAAATGCCCTTTCTGAAAGTGTTGAGATCACCAT
TAAACGTAATGGCGAGATTTATACCATTGCTTTTGCAAATGGCGTTAAAGTGGAAGAGCT
GAAAGTGATCGGTTCTTGTCCAAAACGCCAAACAGGCACAACGGTTCGCTTTTATCCAAA
TCCAAAATATTTTGATTCGCCGAAGTTTTCGGTTAGTCGCTTACGTCATCTATTGCGAGC
CAAAGCGGTACTTTGTCCGAAATTAACGATCAATTTTACCGACCATATCAATAATACCCA
AGAAACGTGGTACTACGAAGATGGCTTGCGTGATTATTTAACAGATGCATTGAAAGAATA
TGAATATCTGCCAAATCCTCTTTTTGTTGGTGAAGTGATTGGGGAAACTGAAGCTGTGAG
TTGGGCGTTAAGCTGGCTCACAGAGGGTGGCGAGCAGATCAATGAAAGCTATGTAAACTT
GATTCCAACTGCACTTGGCGGCACACACGTCAATGGTTTGCGCCAAGGTTTATTTAAGGC
AATGGCTGAATTTTGTGATTTTAGAAATCTGTTGCCTAAAGGTGTCAAATTAACTGCCGA
CGATGTTTGGGGGCGTTGTTGCTATGTGCTATCGCTTAAAATGCAAGAGCCACAGTTTGC
AGGGCAAACCAAAGAGCGTTTATCATCACGACAAGCGGCGAGTTATGTTGAAAATAGTGT
AAAAGATGCTTTTAGTTTATGGCTAAACCAAAACGTACAGGTTGCTGAACAACTGGCTGA
AATGGCAATCAGTTCTGCACAAAATCGCCTTAGAGCCGAAAAAAAAGTCGTACGAAAAAA
ATTGGTTAGTGGCCCTGCCTTACCTGGAAAATTGGCAGATTGTATCTCACAAGATTTAAC
ACGTACTGAGCTATTCCTTGTAGAGGGAGATTCTGCGGGCGGTTCTGCAAAACAAGCGAG
AGATAAAGAGTTTCAAGCGATTTTGCCGCTTAGAGGTAAGATTCTCAACACTTGGGAAGT
ATCACCTGATCAAGTTCTCGCGTCTACAGAAGTACACGACATTGCTGTCGCATTGGGCAT
TGATCCTGACAATGAAGATCTAAGCCAACTACGTTACGGTAAAGTTTGTATTCTTGCTGA
TGCGGATTCAGATGGTTTGCACATTGCCACATTATTGTGTGCTTTGTTCCTCCGCCATTT
CCCAACATTAGTAAAAAATGGCCACGTTTATGTTGCAATGCCGCCACTTTACCGTATTGA
TATTGGTAAAGATGAGGTGCATTACGCATTAGATGAATCTGAAAAAGAGGCTATTTTAGC
TCGTCTTGCAAAGAAAAAAGGAAAACCAAATGTTCAACGCTTTAAAGGTTTAGGTGAGAT
GAACCCAAGTCAATTGCGTGAAACGACAATGGATCCAAATACACGACGTCTAGTTCAGCT
AACCTTAGAAGATAATAGCGATGATGAAGAGGTTTCAACCTTTGAATTAATGGATATGTT
GCTTGCTAAAAAACGGGCTGAAGATCGCAAACAATGGTTACAAGATCGTGGTGATGAGGC
GGATTTATAAATAAACCAAATAAAGATTGGCGTTGAAAATTAATAGTATTTTTTTATTAA
TTCAATAGTTTTACAAACTTATAACTATCAATGATAATACTCGTAACCTATTAATAAGCT
ATTTTTGGAGGAAATTCACTATGTATAAATGTCCATTTGATCACGGATCAAAAACCTTAA
CAACAGCAGCAGGCGCCCCTGTTGTTGATAATGACAACACAATGTCTGCTGGCCCACGTG
GTCCACTTCTTTTACAAGATGTATGGTTTCAAGAGAAATTAGCACACTTTGCTCGTGAGC
GTATTCCTGAGCGTGTGGTTCACGCTAAAGGTTCAGCAGCTTACGGTACATTCACTGTCA
CTGCAGATATTACCAAATACACAAAAGCTGCAGTATTTAAACCGGGAGCGCAAACTGAAG
TATTATTACGTTTCTCAACTGTTGCTGGTGAGCGTGGGGCTGCCGATGCAGAGCGTGACG
TGCGTGGTTTTTCATTAAAATTCTATACAGAACAAGGTAACTGGGACTTAGTGGGTAACA
ATACACCCGTATTTTTTATCCGTGATCCATTAAAATTCCCAGATTTTATCCATACACAAA
AACGTAATCCACAAACTAACTTGCGTGACGCGAATGCAGCGTGGGATTTCTGGTCACGTC
ACCCTGAATCAATGCACCAAATTATGACATTGTTCTCAGATCGTGGTATTCCTGCGACTT
TACGTCATATGAACGGTTACGGTAGCCACACTTATAGCTTTGTAAACGCAAACAACGAGC
GTTTCTGGGTGAAATTCCACTTCAAAACACAACAAGGTCACAAATTCTTCACTAACGAAG
AAGCGGCTAAAGTTGTAGGTGAAGATCGTGAATCTAGCCAAAAAGATTTATATGAAGCGA
TTGAGCGTGGTGAATTCCCACGTTGGACTGTTCAAGTGCAGATTATGCCAGAAGCAGATG
CTCACAAACATAACTATGCCTTTGACTTAACTAAAGTATGGCCACACGCAGATTACCCTG
TGATCGAAGTGGGTGTATTAGAGTTAAACCGCAATCCACAAAACTACTTCGCAGAAGTAG
AGCAAGCAGCGTTTGCACCATCTAACATCGTTCCGGGAATCGGCTTCTCACCAGACCGTA
TGTTACAAGGTCGTCTGTTCTCTTACCAAGATGCACAGCGTTACCGTTTAGGTGTAAACC
ACCACCAAATCCCTGTAAATGCACCAAAATGCTCATACCACACGACTCACCGTGATGGTG
CAATGCGTGTAGATGCAAACGGTGGTAACCACCCTAACTACGCTCCGAACCGTTTTGATA
CTTATGTGCCAACCCACGATCAATTACCATTACAAATTGAGCGTGAAGCTGCACACTTTA
ACTTCCGTGAGTACGATGAAGATTACTACTCACAACCGGCAGCACTTTATAACTTGTTTA
CAGCGGAAGAAAAAGATCGCTTAGCAGGTAACTTTGCTGCAGGTTTATCAGGTGTGACTA
TCCCTGAAATCGTAGAAAGACAAATGGCTCACTTTGAAAAAGTTAGCCCGGAATTAGCAA
ATGCGATTCGTCAAAAATTAGCAAAATAAGCTAATTAAAGACCTATTTTCTCCTTACACT
TGTATTTGCTATACTTTAAGCCCAGCCGTTTTGGTTGGGCTTTTTTTCTTGGAAAGAATA
AATATGGAATATCGCTATTACATTATCACCGCCGTTTCAGTTATCGCACTTCAATTTCTG
CTCTTTAGTTTTTCTAAAACAGTAACTTTGCTATGCGATTTATCAAATAAAAGTCGCAAG
ATCATCACATTTTCTGTCTATATCGTAGCAAATCTATTGATGATATTGCACGTTACACGC
ATTTTGCCAAACTTCCGCTTAATTGCTTTAATACTCACATTACTTCTATTTATCTTTTTT
ATCAGCTTCTGTTTTGGGGGAATTTATACTGTCGGCAAACAGATATTCTCGCCAAATAAC
CTTAATCGCTGGCTTAAAATAAGCTATGTACCTGTTTTATTAGGGTTAATTGGACTGACC
ATTTACAATGCCTATTCACCCAAAGTGGTTCACTATCAAGTCACATTAGATAAACCCATA
CAGCCACTCAAAATTGGTGTTGCAAGCGATTTCCACTTAGGGAAATTTTTTGGCGGTAAA
CAGCTAGATAAGTTAGCAACTATCTTTAATCAAGAACAAGTGGATTTAATTTTACTTCCA
GGTGACATTATGGACGATAATGTCGAAGCCTATCTTGCTGAAAATATGCAACCGCATTTG
GCAAAGCTAAAAGCACCGCTTGGGGTATATGCCACAATGGGAAACCACGATCTTTTTGGG
GCTGAAGCTGAAATCTATCAAGAAATCACTAAAGCTGGTATTACGGTGCTATGGGATCAA
GCGGTCACCTTAGACGGAAAATTTACCATTATTGGGCGTAATGATGAATTAGTGAAAAAT
CGCCCTGAAACAGCAGAGTTATTGGCTCAGGTGGATACAAATTTACCTGTATTCCTAATG
GATCACCGCCCAACACAAATTGAGCAACACGCTCAACTGCCTATTGATATTCAAGTGTCG
GGACATACCCATAATGGGCAAATTTTCCCAGCGAATATCATTACTCACTTTATTTACCGA
CTTGCTCACGGTTATGAAAAAATCGGCAATGGACATTTTTTTGTCACTTCGGGATACGGA
TTTTGGGGGATTCCGATGCGTTTAGGTTCACAATCGGAAGTGATGATTATTGAGGTGAAA
GGGAAGTAATTACACAAAGCACAATTTAAGGCTACTTTTTAGGGGCCATTTTGCCTGTTA
CTCCCTATGTTTTAAATGACGCTATCCCAACAACGCCTTCAAATTTGCTTTCATCTTATC
CACTTGCTCTGCATAAATCTGTTTCTTCTCTAATTCATCAATCAAATAATGAATGGTTTC
AGACAAGGTCAGATCCATTTCTTTGGCTTGCTTGGACAGGCGTTGCCAGCTGGCGTATTC
TAAATCGATAGATTTTTTACGGGTAGATTGCTTTTCGGCATTGAAAAAACGCTTGCGTCT
TGCTCGAATAGATTGACGCATTTTCTTGCGTTGCTCAGATGTCATTTCCGCCTTAATCCA
TCGCTCGATCTCTTCGGGCGAGTTTTGTAAGGTGGTTAATAATTGAACTTTCAATTCGAT
CAAGCTCTGTTCGTCGTATTTGGTGATATTTTCGCCTTCACGATATTTTTTCAGCAAGTA
TTTCCATTTCCAACTTGCTTCTTGAATTTCAAGTTTTTGGTATCGCATTTTGCCTCCGAA
TTATTTGTGAAGTATAGCGTAATTATAGGTATAATGAAGCAAATTTCTATAAAGAGGCAA
ATTTGTGCAAGTATCCCCATTATCGTTGCAATCATTAAGCGTTCACTATCCTTTTAAACA
GACCGATCAAGCGGTGAGATTTTTGGATTTTCAACCAAATACACAGCAGGCAATGCAACA
ATTTGCCCTGAGTGAATTTGGTTCGGCACTCATTTTGAAAACGGAATTATTTCCCGAATT
TTTAAATGAAATCACGGACTATTTTGAAAATTTACATTGCCAAACGGTGCTAAAAACAGA
ATTTAATCGCCAAAGTTTATTTGGATATAGTCTTTATTTAGAAAAAGAAAATCAGATTAA
AACGGTGGCAGGGGCGATTGAGCAAGCTCATCAGGGTATTCTTATTTTAAATGTGAGTGC
ATTATTATTAGATATTGTGCAATGGGATAAATTAAAACAAGCTCTGTTATTTGGGCAGTT
TGATCCTATTATTGCAGGTAAATTACCTGAAGCAATTATGCCTATTCAATCTCAATTCAA
ATTGATATTAGTAGGTAGTCGAGATGATATTGCAACGTTACATAATTATGATGAAGATTT
ATATCAATTTTGCCAATATGCTGAAATCGAGTCGTATTTGAATATTGATGAAGAAAATAG
CGAACAATGGGGAAGCTATATTCAATCTTCAGCTAAAAAATATCTAAATAGAACCTTTTC
TAAAACAGGTTTAAATCAGCTTTTACATTATTATATTCGTGAAAGTGAAAACCAAACATT
AATTTCTATTTCACCGACATTATTAAAAAAACATTTATTAGGATTACAACATTTTTATCC
AAAACAAACCCAATTTAACCATATTCAAGATTATTTTGATTATTTAGAAAAACAATCTGG
TGTATTAAATAAATTTGTTTTAAATGATATTTTAAATCATCAGCTTTATATTGAAACGGA
AGAAGAAACCATCGGGCAAATTAACGGCTTATCTGTGGTCGAGTTTGATGGTGTTCCCCA
TAGTTTTGGTGAGCCATTACGCATTAGCTGTAACGTGCAATATGGTGATGGAGAAATTCA
CGATATTGAACGCAAAGTGGAGCTGGGGGGCAATATTCACTCTAAAGGGATTATTATCGC
TCAATCTTGCTTGGCAAATTTACTGGAATTACCGACACAGCTTCCGTTTTCAGCGTCCGT
TGCCTTTGAGCAATCTTATGGTGAAATTGATGGGGATAGTTCATCGTTAGCCATTTTCTG
CGTGCTTATCAGTGCCTTAACCAAGTTGCCGTTGCCACAATCCCTTGCGGTGACAGGGGC
GATTGACCAATTTGGGAATGTATTAAGCGTAGGGGGCGTTAATCAGAAAATTGAAGGCTT
CTTCAATGTTTGTGAAGCAAGGGAATTAACGGGGAAACAAGGGGTGATTATTCCTGCGGT
ATGCGTTTCCCATTTGAGCTTAAAACCTGCAGTATTATCGGCGATTGAAGCAGGAAAATT
TCATATTTGGGCGGTCGAAGATGTCTTTGAAGCCTTACAAATTCTGTTACAGCATCCGTT
TTATGATGAAGATCTACCTGAAAATAGTGAGAAAAAATCACTTTTCGCGTTAGTTCATCA
AGGGATCGAACAGAATGAAAATGAAGACGCAAGCGGTTCGATTTTCCACAAAATTCGCAA
ACTGTTAAAGGGTCACTGATCCGACAAGTCAGCTTACAACTGTTCGCTATTTTAAAAGTC
TGTTAAGATGTGTTTATCAAGTAAACGTAACATAAACTGTCAATAACGGACTTTTCTATT
TTATTACAGGAACAAAATAATGAACACTTGTACACCTAACATCAAATCAAGTTATGATTA
CAACGATCTTTTAGCGTCAGGACGAGGCGAACTTTTTGGTAGCGAAGGTCCACAACTGCC
AGCACCGTCAATGTTGATGATGGACAGAATTACCAAAATCACCGACAAAGAAGGTCTGTT
TGAGAAAGGGTATATTGAAGCGGAATTAGATATTAACCAAGATCTGCCTTTCTTTGGCTG
TCACTTTATCGGCGATCCTGTAATGCCGGGTTGCTTAGGCTTAGACGCAATGTGGCAACT
GGTTGGCTTTTACTTAGGCTGGGTCGGCGGTAAAGGCAAGGGCAGAGCCTTAGGGGTTGG
CGAAGTGAAATTTACGGGGCAAATTCTACCGACTGCCAAAAAAGTGATTTATCGTATCAA
TATGAAACGTGTGATCAACCGTAAGCTCGTGATGGGGCTTGCTGATGGCGAAGTCGAAGT
TGATGGCAGAATTATCTATACTGCCACAGACTTAAAAGTAGGTCTATTCCAAGATACAAC
ATCTTTCTAATTTTTCGATCTATGTCGAAAAAATAAAAATTGCCTATTTACAAAATCCTT
TCAACATCTAATATCTCTCTCACTTTGGGAGAGATATTATGTTTCGTGCGATCACTATTA
TTGAAACTCTATTTGCGATGAGCATAATGGCAATCGCACTCTATTTCTTTTCCCCCACCT
TATTTTATTTACAAGATCATATCGTTTTAAATAATGAAATCGATCAGATAAAGTCTTTTA
TTTATCAAATTCAAGCTAAAGCACGCTATCAAAAACAGAATTATTCTATTTCTATCAGCC
AAAATGTAGCAGATAAAAAATGGTGTATGGTCGCCATTGAAAAAATCAGTGATAAACAGA
TCGCTTGTAACTGTTTGAATATCGCAAGTTGTGATATTCAAAAAAGTTATTATCTCTATC
AAACAGAAAATGCCGTAGTTAAAAATAATAGTTTATATCCCAAAGTTTTTATTAATGTTG
ATGGAAAGTCTGGGCGATTAGAGTCAAAGTGCTTAAGGGTTACGGTAAATAAAATCTATG
AAATCTTACAAGTAGAACAAAATGGAGTGATTAATGTTATTCAAAAAGGCAAACGCACCA
GTTGTTAATCACGCCTTTAGTTTGGTTGAAATATTATTATCTTTATTTCTAGGTTGCATT
ATTTTATGGAGTTTATCTTCTTTTTATAGTGATAGCTATCGCAATCAAATCAAACAACGG
GAATTATTGAATTTACAAAAGCATACTCACCAATTACTTGAGTATTTTCAACAACATATT
CAACATTTTAATTATCAAGGACAAAATAGAAAAGAAACCAATTATAGTTTATTTGTAAAC
GATAATAAGCGTTATTCACTGAACAATCCAAATTGTCTAATGTTTTTCTATGATTTAAGT
AGTGATGGCTGTGTAGGTAATCGAAATAAAAAACAATCTTGCGAAATAAATGGTGTAAAT
AATACCAAAGAGGTAAGCCGAGAATTTTTTGGTTTTAAATTTGAGAAAAAAGCGATTTTT
ATTTATGAAGATAGTCAAATTCAGTTCTGTCACCAAGCAGATTGTGAAAAAATCCTAACA
AATTGTCAAAAAGGCAACTGGCGAAAAATGTCAGATATGTCTGATTATAATGTCGAAAAT
TTATCTTTTGAGTGGCTTGAGCAGAATAGATTATTGAAAATAGAACTGGCTCTCTCGTCT
AGCAAAGATAACCAACTAAGATATAAAGCTACCGCTTATAGTTACCTATTAAATGGAAGT
GATAAATGAAACGTTATTATTCAGCCAGTAGTTTATTAATTACCTTGATATTATTAAGCG
GTCTGTTTGTAGTCATTTTTCTCAATAAAGATAGCTTATTAAAACAAGAAAAAGTGAGCC
TATTCTATTATCAACAATATCTCACCGATAAATATCAACTTATTGAAAAGTTAGCAATAG
ATCCTGAAATAGAGTGTCAAAAACAAAAAAAGACAAATGTTATTTTTGAGTTTAAGGTAA
TGAAATACAGTTTTCATTGTCAATTTTCATCTATTTTTGATCCTTTTAAACCAACCAAAG
AAAAATATATTCAAGTGGATAAAATTGAAAACTGGTTGAATTTATTACCTTATCAATCGG
AAATATATAAAATCAATCATTTAGTGGAGTTGCCAGAAAGTAGTCTAGAGAATCCAAAAA
TTGTGATTGCATTACAAGATATTAATGAAAAGTTAGAAAAAGATTTTTACGGTATTGTCA
TTACCGATTATTTATTTGATCTTACAGGAAGAAAAAGAATGTATGGTACACTTTATTCCA
CCTATGATAATTTACGAGAAGAAAGAAATCTCAGTTATAAAAAAGAAGTTATTCAACATC
TGGAAAATAAATTTTCATCTTGGCACTATTTGCCTTATTCACGGAATATATTAGCAAATG
AATAAGCTCATTAAAGCAGAAAGCCTGACATCATTAATGGTCGTTATGTTGATTTTTTCA
GTGATATATTTAGCTTATAGCCGTTGGCAACATACGCAAAATAAGCAAAGCGTGCTTATT
TTTCAGCAACAGCAAGCCCTACAAATTGCCGAAAATCAGATTGCGTTACTAATGGCAGGG
AAGCCCTGTGAAAACGAAATCCGCCAAAATGAACAGATATTTAAGGTAGAATGTCGCAGT
AATACACTTAAAGTCAGCTTTGCAAGCGGTGAGATTGTGATCACCAAATATTAAGAAATT
AATGGTTTTTTGTATTGAAAGCAGTTGTATATATGAGTTTAAGAATTGGTAAAATGTGGT
TGTAAACTATAACTTTAGAAATGAACATAAAAATAATTGTGAGCTTCATCACATTTCTAA
AATGTTACATTGCAATGGATTGAAGTCAGGGATTGCGAGTGATAGCATTTTGCCATTTCT
TAGCAATGGAATTGATGTTATGCCGTTACCAAATTATCACCAAGATCCCACTTTATTTCA
CATTAACACCACACCCCATCACGCCTATTTTATTCCCTTTGCGACACAAGATAAGCTCGC
CCCCCTCGAGCGTGAACAATCTAGCCTATTTACCCTACTCAATGGTGAATGGCAATTTAA
CTATTTTACGAGCGTGATGGATTTGCCTGAAGATTTTCTTTCTCAGCCTTTTGAGCATCG
CATTCCTGTGCCATCAAACTGGCAGACACAAAGCTTCGAACAACATCAATATACCAATAT
CAACTACCCATTCCCTTTCGATCAGCCTTATGTGCCACACGACAATCCTTGCGGTGTATA
TCAACGGACATTCCACTACGAGCCTAAATCGACAAAACGCTATTTACTGAATTTTGAAGG
GGTGGACGCTTGCCTTTATCTCTATCTCAATCAACAATTTGTTGGCTATGGGCAGGTCAG
TCATTGCACAAACGAATTTGATGTCACCGACTTTTTAATCTCTGGGGAAAATCAGCTCAA
TGTCGTGGTGCTTAAATGGTGTGATGGTAGCTATTTGGAAGATCAGGACAAATTCCGTAT
GTCAGGGATTTTCCGAGATGTTTATCTGCTGGAACGTGAACCAAATTATCTACAAGATTT
CTTTATCAAAACCAGCCTGTCTGAAGCATTAGATCAAGCGGATTTATCGGTCGAATGTAC
CTTTCTGCAATCGCCACAACAGCTTACTTTCCAACTATGTGATCCACAACATCGCCTAAT
CGCCGAACAGACAAGCGATCACTTTAAGGTAAAAATTGACAAACCACAGCTCTGGAATGC
CGAACAGCCACAACTTTACACCTTACACCTTGCCTATGGAAACGAAGTGATTGAACAAGC
GGTCGGTTTTCGTCGGATCGAAGTCAAAGACGGTGTACTCTTGCTCAACAACCACCCGAT
CAAATTCCGCGGAGTAAACCGCCACGACAGCGATCCCCTAACGGGTTATGTTATCAGCCG
TGAGCAAGCAGAACAGGATTTTAGGCTTGATGAAACAACATAACATCAACGCTATTCGTA
CCGCCCACTACCCGAATGCCCCTTGGTTTAGCGAATTATGCGACCGCTACGGCTTCTACC
TGATTAGCGAAAGTGACATAGAAAGCCACGGTGCCAGTATGCAATACGTTCCAACGCCAG
AACACAGCATTTTACTGAATGTAGCAAAACAAGATGATAACCAACGTATTCAGCAACAAA
CGATAGATAATTTCTGCTATTTTGCCCGACACCCAGACTACAAACAAGCAATCTTAGACC
GTACCTACGCTAATGTAGAACGAGATAAAAATCGCCCATCGGTACTGATCTGGTCGCTGG
GTAATGAAGCAGGTTACGGGGAAAATTTTGAAGCCAGTGCAAAATGGATCAAACAGCGAG
ATCCAAGCCGTCTGGTTCATTATGAAAGTACCATTTATCAACATTCTGAACATCGCAATG
ATCTTACCCCGTTAGATTTTCATAGCGAAATGTATGCCAGCACAGAAGATATGGATCCGC
TATTTTGAACAGCCACAAACCAAACCATTCCTACTCTGCGAATACTCGCACGCAATGGGG
AACTCTAACGGTGATTTAGAAGATTATTTCCAAACCTTTGAAAAATATGCAGGGGCTTGC
GGTGGTTTTATCTGGGAATGGTGCGACCACGCCCCATATCTTCCTGATGGATCAGGACAT
TTCGGCTATGGCGAGAGTGAAAGTTACATCGACAAACACCACACAATCCGACTAGATCTA
TACCAAACCACTGCCGAGCAAAATTATCAAGACTACGTCAAACCACAGGAAAACGGCAGT
CACTACGGTTGTGAATATCTTCATACCCAAGATCTCGAGATTACCGCACCACAGCCGTTC
AGCTTCAATTTTTCCCCTTATACACAGGAAGAATTGACCCTGAAAAAACATCATTACGAA
CTAGAAAAATCGCCGTATCACATTCTGTGTGTCGATTATAAAATGAGTGGTATTGGTTCG
AACTCTTGTGGACCGAATTTGAAAGAGGGGTATCGGATAAATGATAAAGAGATAAGCTGG
ATAATTCAGCTATATATGAATACCTAATATAAAATGACAATGAGTAAAGTTGTGTCTATC
CCCATCTGGTATAATAAAGGATAGACATAACTTTAAGTGCTATTTAATAGACTCTAGTTT
TTTAATTAAAATCTCTTCTGGCATAGCCTGAATTTTTCGCATAAAGTAGAAAAATAGCCC
TGCGGCTAAACTTAAGCAGACACAGAATGTCAGCCAAAATCCTGCCGCCGCCATCGGCTG
AACGATCCAATCGGTACGAGCCAAAATAGTACCTAGTGGCATTCCGATTAACCAGTAGCA
AATTAAGGTTGTTAGCAAAATAGGTTTGGTATTTTTATAACCACGCAAAATGCCATTGCA
TACCGCTTGGATAGAGTCGGGGATTTGATAGATCGCTGCAAAAATCAATAAACTAGATGC
GATTACAATAGAAGTCGGATCACTGGTAAAGGCATAGGGGATCAGATCTTTGAGCAGTAA
AATCACCATTGCCAGCCCCATTGCGACCATTGCACCCGTAAAAATGGCGTGATGAGTCAG
ATATTTTGCTTCTGCAACACGCTTTTCTCCCAACGTTTGCCCAACTAAAATGGTTGTGGC
AATGCTAAATGAGAGTGGGATCATAAAAAAGAGCGAGCTGGTTTGTAAGGCAACCTGATG
GCTTGCCACCACTTGCGAGCCAAGCGGTGAGATAATCAAGGAAGATGCCGCAAACAGCAT
CACTTCGGTAAACAGAGCAAACCCTATCGGTGTACCAAGTTTGAACAGTTTGCTTAAGGT
TGCTTTACAGGGTTTTTCGATCCATTTTTCAAATAGACGGATATCCTTTTGTGCTGGATT
GGTATAACAATAGTGTAAAATCAGCCCAAACATTACCCAGTTTACGATTGCCGTTGCCAC
ACCACAACCGACCGCCCCTAATTCAGGCATACCCAGTTTGCCGAAAATAAAAATATAGTT
GAGCGGAATGTTTAAAATTAAGCCAAAAAAGGTGATATACATCGCTGGTTTAGGGTTGGA
TAGTCCGTCGTTAAAACAGCGTAAGTTCACCGCAAGCAAAGCTGGAATAATCCCGACACT
TAAAGCGGTAAGATAATCTTGTGCTTTTCCTGAAAAGGCTTTTGGGGTATCCATTAGTTC
TAAAATCAAATGAGCATTGAGATAGATAAAAATTAACGGTACGCTAAGCATTAATACAAT
CCAAACACCTTGACGGATTTGATGTGCAATCAGGGAACGTTGGCTCGAACCGTTCAGATA
AGAAACCGTTGGGGTAATCGCATTTAATATCCCCAGCACAAATAAAAACAAGGGAAAGTA
GATCGAATTACTGACTGCTATCGCCGACACATCATCATCGCTGACTAACCCAGCCATAAT
AATATCCGCCAGTCCCATTCCCGAAGCAGCTAACTGAGAGATGAAAATCGGGATCGAAAG
TTTGAATAATTTTTGCGTATTTTCAGGATATTTCTGCCATTGAAAGTTCATTCTATCTAC
CTTTTAAAATTCAGGTTTCGCTTCAAATGTCATCAGTTCTTGCGTAACTGGGTGCGTAAT
GGTTAATGCTTCTGCGTGTAAACAGAGCCTTGGCGATAGACTTTTTGCCAACGGATTTGC
ATAAAATTTATCCCCTACAATTGGATGCCCTAAGGCTAAACAGTGTACACGTAATTGGTG
TGAACGCCCAGTATAAGGGGTTAATTTCACCCTTGTGGTGTTATTGGGATAATGTGCAAG
AATTTCATAGAAAGTAACCGCTTGTTTGCCCCGTTCGTAGCAAATTTTTTGGCGTGGACG
ATTTTCCCAGTCGCAAATTAACGGAAAATTCATTGTCCCCGTATCGCCAACTTTTTCGCC
TAATTTGCCCCAAACTAACGCTTGATAGTGTTTTTTCGGCTCACGTTCACGAAATTGACG
TTTGAGTTCTTTTTCCGCCTGTTTGCTTAATGCAAACAACAAAATACCGCTTGTCGCCAT
ATCTAAACGGTGAGCTGGCTCAGTAAAACCATATTTCTGTTGTACACGCACCATCGCACT
GTCTTGATATTCAGGGCGATTTCCGGGAATAGAAAGTAAGCCACTTGGCTTATTAATCAC
TAAAATATGATTATCACGATAAACTTCGTCAAGCCAAGGCTCAACAGGGGGATTGTATTC
GATTAATGCCATTGTATTTTTGATATTTAGTAAAAACGGTAATGATATTATCAAAGATAA
AATGATTTCCCAAACGAATCACAGAAATCTCTTGTTTTTTATAAAAAATAGCGTATCTTT
CGCTCGTTCATTTTGAACATCACAATTTATTTACATTTCTTTTGGAGAACACCATGAAAA
CGCTTTTTGCAAGTTTTGCAACTGCTTTCACCGCTCTCAGCGTGCTGTTTAGCTCAGTTG
CTATCGCATCACCTTCCGATAAAACCTTTAAAATCAGTGCTATTCCTGACTATAACGCTG
CCGAAATGATCCGTTCGTTCGACAGTTTTGCAGAGTATTTAGGCAAAGAAACAGGGTTAA
AGGTGCAATATGTGCCTGTCACCGATTATGCTGCCGTAGTCACCGCATTCCGTCGTGGCG
AAATTGATTTAGTCTGGTTCGGTGGTTTAACGGGGGTACAAGCTCGTGCCAAAGTACAAG
GTGCTGAAGCTATCGCACAACGTCCGCAAGATGAAAAATTTAAGTCCGTCTTTATCAAGC
AAAAAGGCTTAGATAACGTGAAAGAGATTAAAGATGTCAAAGGTCACACCCTTGCTTTTG
GTAGCGAAAGTTCGACATCGGGTCACTTAATGCCGCGCTTTTTCTTAACAGAAGCCGGAG
TTAACCCTGAAAAAGACTTAGACGCTCAACCGACTTACAGCGGTTCGCATGATAAAACCT
ACGGCTTAGTAGAAGCAGGTTCTGTACAAATCGGTGCGGTGAATAAGCAGTACTGGGATA
AAATGGTGAAAGAAGGCAAGGTTAATCACGATAAAGTCGAGCTTTTCTACACCACACCAG
ATTACTATGATTACAACTGGACCATTAATCTTGTTGATAAAAAATTTGGTGACGGTACCA
AAGAGAAAGTCAAAGCGGCATTATTAAAAGCCGATGCGTCAAGCTCGCAGGTGATGAATT
TACTCTCTGCCGAGAAGTTTATCCCAACGCAAAACAGCAACTATCAAGATATTGAGAAAG
TAGCGAAAGAGTTGAAGTTGATTAAGTAATCGCTTATTTTCTTCGTGAAAATCTTCTGCC
AAATCTCCCCTAGCCCCTCTTTGCTAAAGAGGGGAATTTGTTTATCGTAAATTTTAAGAT
CGAAGTACTTCATAAACGTAAAGTATTTGATTTTTCAGATGAATGTATATTTCCTTCGAT
CTGTTCCCCCTCTTTAGCAAAGAGGGGCTAGGGGAGATTTGGCAGACTAAAATAGCGAAG
TGAGAGCGTAATATAGAAGACAATTTTTTAACACTGAATTGATATTGATAAAATATGAAA
ACCCCACTTCTTCAATTCCACCACACCACCAAACATTTCGGCAAGCAAGCCGTTTTAGAC
GACATCTGTTTAACCATTCGCTCAGGTGAAATCGTGGCGTTAGTCGGGCCGAGTGGATCG
GGTAAATCGACATTAATGAATAGCATTATGCGTGCCGTACCTTTGACAAGCGGTGAGATC
TGGTTGGAAAATTGCAATATTCAAGATTACCCAGATAACAAACAGTTTGCTCAACAAGTC
GGTATGCTTCATCAACAGTATGATTTAGTCAAACAACTGGAAGTTATCCACAATGTCTTG
GCTGGCAGGCTGAACCGGTGGGGCTTTTGGCGATCTCTGTTCTCTTTGGTTAAACCGCAA
GAAAAACAGATTGCAGAGCAAGCACTTGCTGCCGTCGGGCTATTGGATAAAATCGATCAG
CCGACAGCTGAACTGTCGGGTGGTGAGCAGCAGCGTGTTGCAATAGCTCGTCTGTTAGTA
CAAAACCCTAAATTGATTTTAGCTGATGAACCAGTGTCCGCACTCGATCCTGTTAATGCA
CAAAATGTCTTGGCATTATTGACTGGGCTGGTGAGAGAGCAGGGGAAAACATTGATTGCC
AGTATGCATTCGGTGGAATATGCCAAAGCCTATTTTGATCGTATGATCGGCATTAAACAG
GGAAAAATTGTGTTTGATTTGCAAACAGAACAAGTCACTCAAGAGCAACTCAATGTCTTA
TACGGATTGGTAAAAAATGAAACATAACCGACCGCTTGGACTAAATGAACGGCGAAATTT
GCTGACGGGCATGTTGTTGCTTGCATTTTTGTTGAGCCTATTTGCTGTGGATAACGACAA
AGGGTTGATGCATTCTGGTGGTTGGGCAACGCTTAATCGACTATTTTCCAGTTTATTGTC
CCCTGACTTTTCTACTGATTTACTGAAACTCGCCTTGCAATCCACTTGGCTCACTTTTGC
TTATGCCTTGATTACACTCTCTTTGTCTATGCTTGGCGGATTTTGCTTAAGCACCTTTGC
ATCCGGTGTGCTGTTTCGTTCACTCATTTTGCAGGGGGCAGCTCGAGCGATATTGGGCTT
TCTACGTGCTATTCACGAATTGATTTGGGCATGGTTCTTTGTTGCGGCTGTCGGGTTAAA
TCCGATAGGTGCAGTGTTTGCCCTTGCTATTCCTTATTCTGGCTACTTAGGCAAAATCTA
TGCAGATACGTTACAAGCGGTGCCTTCCAAACCTATTTTTGCGTTAAAAGAAGCAGGGGC
AACGCCGATGCAATGTTTGATTTATGGCTATCTACCCCAAGCCTTGCCGACGATGTTGAG
CTATACCATGTATCGCCTTGAATGTGCGATCCGCTCTTCATCGGTACTTTCTTTTGTTGG
GTTAGGAGGGATCGGTATGCAAATTCAGCTTTCTTTACAAGATCTGAAATATGATCAGGT
TTGGACATTCTTGATCTTCCTTATCGGGTTAATCGTTCTGGTTGACCGCTGGAGCTATGC
CATCAGGAGCCGAGTAAAATGAGAAAACATATCGACCGCTATTTTATCCGCTATTCATTT
TGGGCTGTGTTAGGACTTATCGGGCTGTCGTGGGGCTATATTCTTAAAGATCAACCCACT
GCACTTAGTGAACTGTTTCGAGCGGAAAATTGGGATTATCTTACGGAATTTTTAGTTGGG
ATGGCTGGTGTGGGTGAAGAGCTACCTGCCTATCTTGACCCTGAAATGTGGCAAAAAGCC
CTATGGCTCTCGTGGGAAACCTTTGTGATGAGTATTCTGGCAACAGGCATTGCAGGCATG
GCGATGTTCCTTTTGGTTCTGCCGTCCGCTCGCAACGTGGCACAGGGACACTTTCGCCAC
AGAACATACTGGTATCATCGTGTCGCTTATTATATCAGTCGGGGGCTATTTCTGTTTAGT
CGATCCGTACCGGAATTGATGTGGGCGATGATTTTAGTCTTTATCTTCAAACCAGGGATC
ATTCCAGGTGCATTAGCATTAGCCATTCACAATTTCGGTGTATTAGGCAAACTGTGCGGC
GAAGTGGTTGAAGATGTGGACGAGAAACCGATCCGCCATTTAATGCAAAATGGGGCTTCA
CAAAACCAAATTTTGTTTTACGGGATCTATCCTGCTGTGATGCGTACTTTTCTCAATTAC
ATTCTTTATCGTATGGAAAACATTATTCGGGCAACGCTGATTGTCGGTTTTGTTGGGGCA
AGTGGTTTAGGTATGCAGTTTAAACTGGCGATGAGTTTTTTCCATTACTCTGAAATTACC
CTTTATCTGCTCTGTTATTTGCTGTTAGTTTATGTGACCGATGCACTGTCGGCGTTGGCA
AAGAAATTTATTGCAGAAAAAAATTGAATTATTTTGATAACATAATGTCTACTCCTAACT
ATTTTTTATTAACCAAAAGGAAAGCAATATGAATTTTAATAGCATTTTAAACGGCGTTTT
AAAATCTGTCGGCAACACAGCTAATCAAAGTAAATCGGACTTAGGTAACGTATTAAGCTC
TGTATTGGGTTCTGCCAAAAATACTGCTGGTGAGATCAAATCGGGCAACGTAGATACTAT
TACCAAAGTTGGTGGTGGGGCAGCATTGGTCGGTATTTTATCAATGGTGTTAGGCAGAAA
CGGCGGAGCTAATTTGACTAAGCTCGGCTCTTTAGCCGCACTTGGTGGATTGGCTTACAA
AGCCTATCAAGATTATCAAAAGAACCAGGCAACAAGCCAAACGACAGAACTAAGCCAAAC
AGCTTTTGAAGCGGATAGTTCGGAAGAGAAGGGAGCAATTATTTTACGTACAATGCTTGC
AGCTGCATTAGCAGACGGTGAGCTGGATGAGAACGAAGAAGCTTTAATCTTAAAAGAGGG
CGGTAATGACCCTGAATTACAACAATGGTTACTGCATGAAATGCACGAGCCAGTATCCGT
GAATGAAATTGCAAAAACTGTCGGAAACGACACCGCTTTAGCGGCACAAGTTTACCTTGC
TGCACGCTTGGTCTGTCAAGAGCTCTCTAGAAAAGAGATCGTATTTTTATCCCACTTAGC
CGAGAAGCTAAATTTAAACGAAAATTTTGTAGAACAATTAGAAAAACGGGCTGGATTCTA
ACATTAAACATGATTTTCCCACAAATTCACTATTTTGATAGTTGTTAATGTTTATATTAT
GTTTAATAAATGAGCACTTGTTTTTTTCGATAAGAAGAATAAAATAACATATTGTTTTTT
AAAGGAAAAAAGCAAAATATCTGGGCTGATTTTAGGTTATACACGATCATTATCCCGATC
TATCACAATTTTATCCACAGGGAATGGGGATAAAAGCACATCAAATGTGAATAGAATGGC
AATTTAGTCTGAAAAGTGGTTAAGTTATCCTAGAAAGAAAATAAAATGAGCGATTAAATG
TGTGCTTATACAGTGAAAAGGGATCGAAAATGATCGATGGCAGGAAGTAAGATCTGAATT
AAGATCAAGCGGTTAGATAACTTATCCCAAAAAAGTTATCAACAAATTTTCAAGTTATCC
ACAGAGTTATCCACGGTTGCGAAAAAATTTGGCTATCTCACCGCTTGTTTTTGCCTTGCT
AGTTGTTCAAATAGCCGAAATATGAAACAATCACACCATTTTCAAATTGATTAAATAAGG
CGGTCTAAATTGATCGATTTCGATGGTTACCGCCCGAATGTTGGTATCGTTATCTGTAAT
AAGCAAGGGCAAGTTCTGTGGGCGAAGCGGTTTGGTCAAAACTCTTGGCAATTTCCTCAA
GGGGGAATTAATGAGGGGGAAAACATTGAACAAGCAATGTACCGTGAGCTTTATGAAGAA
GTCGGCTTAGCGAAAAAAGATGTGCGATTGCTTTGGGCATCGAAGTATTGGCTGAGATAT
AAATTACCAAAACGGTTAGTTCGTAATGAGCAAACTCAACCTGTATGTATTGGTCAAAAA
CAGCGTTGGTTTCTGTTGCAGTTAGTGGCAGACGAGGGGGCTATTAATCTTAAAACCAGT
AAAACGCCAGAGTTTGACGGCTGGCGGTGGGTGAGCTTTTGGTATCCTGTGCGACAGGTG
GTGTCGTTTAAACGTGATGTGTACCGCAAGGTGATGAAAGAGTTTGCTCAGGTGTTGATG
GGTGAGCAGAAAAAAGTCGAAAGCGAGAAAAATCGAGATAACAAAGAGTTTACCCACGAG
AGAAAAGAGTTTCGTACTCAGCCAAAACGTGAGCTTCGTAAACCATATCGGGTGTTTAAG
GGGAAAAAATGATGGTGGAAATGTTTGTCTGTTGCTTGATTTTAGGCTCAGTTGCTGGTT
TTTTAGCAGGGTTGTTTGGTATCGGTGGCGGTATGATTATTGTTCCAACCCTTGTGTATT
TGTTGCCTCAAATTGGTGTGCCAGATGATTTGTTGATGTCGATTGCATTGGGTACGTCGT
TTTCAACGATTGTGCTAACCACATTTTCGGCAGCACAACGCCATCATAAACTTGGTAATG
TGCAATGGTCAGTTGTGAAGTTTTTTGTGCCTGCGTTGATGGTGGCGGTGTTTATTTCAG
GCTTGATTGTGAGTGATCTGCCAAAAAGTGTAATGACAAAAATCTTTGCGGTGATGATCC
TGTATCTTTCGCTGAAGATGTTTTTATCGCTCAAGCCAAAGCGAGCAGAGCCTAAGCCTC
TGACTACTCAATCTACGTTGATTGCTGGAGGGGTAATCGGGGTGTTATCCAGTTTTGCTG
GCATTGCAGGCGGTGCTTTTATTGTGCCATTTTTAAATAGCAGAGGGATTGAGCTGAAAA
AAGCGATTGGCACTTCTTCTTTTTGTGGTGGTTTATTAGGATTAGCTGGAGCGATTAGCT
TTGTGATTAGTGGTTGGGATAATCCGAATTTGCCACAATATGCGGTAGGTTATGTGTATT
TACCTGCGTTGTTGGGAATTACGCTGACATCTATTTTTACCTCAAAATTAGGGGCAACGG
CAGCGAACAAATTGCCTGTGCCGATTTTAAAACGTGCTTTTGCCGTTTTCTTGATGTGTG
TTGCCGTGAATATGTTTTTAAAATAAAGGAAATTTATGTCTGAACAGTTTTTAACTTTTC
CTAATATCGATCCCGTTGCGTTGCAGTTAGGTCCGGTTTCTTTACACTGGTACGGCATTA
TGTACCTGCTTGGTTTTGGCTTTGCCTATTGGCTTGGTACCAAACGTGCGAAAAATTCTA
ATGGGGTATGGAGTGTCGAACAGGTCGATCAACTGCTGTTTAATGGCTTCTGGGGCGTTG
TTCTAGGGGGAAGAATTGGTGATGTGTTCTTTTATAGCTTTGACCGTTTCCTACAAGATC
CTCTCTATTTATTTCGTATTTGGGAAGGGGGAATGTCGTTCCACGGTGGTTTACTTGGTG
TGATTGTCGCAATGCTTTGGACCTCTCGCCGTCAAAATCGCAACTTTTGGCAAACCGCTG
ACTTTATCGCACCGCTTATTCCTTTTGGTTTAGGATTAGGACGTATTGGTAACTTTATTA
ATGATGAACTTTGGGGACGTGTGACCGATGTGCCTTGGGCGATAATGTTTCCTAGTGGCG
GTTATTTGCCTCGTCACCCTTCTCAGCTTTATGAAGCAGTTTTAGAAGGTTTGGTGCTGT
TCTTTATCCTCAATAGCTATATCCGTAAACCTCGTCCAGTGGGATCTGTAGCTGGATTGT
TCTTAGTTGGCTATGGGGTTTTCCGTTTTATCGTTGAATACTTCCGAGAGTTCGATCCGA
ATGTTAATACGGCAGCAGATTTAATTACACGAGGGCAGTTGCTTTCATTGCCAATGATTA
TCGGGGGATTGGTGATTATGGTTGTGGCTTATTACCGACATAGGTTAAGTAATGACTAAC
TAAAATTAGTTTACATTTTTTATTTAGTTATATGGCAGCAGAATAATAGCTAATTATGTT
TTAGGTAATCTCAATTTATAATGAATATTTTGATAGGGCGTTTCCAATAATTCTATATTG
TGCTATAGTTCGCACTTTAATAATTAGCTTCTCATTCTCATCTGAGTAAGAAGCACTCAG
CCCAAAAATTGTAGTAATGGCAAAGCAAGATTCGGATTGTATTACGCTTGATCTGTTTGA
AAATATGCCAAAGGTTGGGCGACCTCGCACAAATCCTCTAAGCGGAGAGCAACAAGTTAG
AATTAATAAACGTAATCAACTCAGGCGAGATCGTTCGTCAGGATTAAGACGGATTGAGCT
TAAATTGCATTCGGATTTGGTAGCGGCATTGGAACAAGAAGCTGCGGTAAAAGGGCTGTC
TAGAGGGCAGTTAATTGAACTCATTTTAAACGATTATCTCAATGGAGATTCCATTGAATT
AAGTAAATAGGTATTTCAAATGGCACTTGTCGGTTTATTTTACGGTAGTGATACTGGAAA
CACAGAAAACATTTCTAAAATGATTCAAAAACAACTAGGTGAAAATCTAGTGGATATTCG
TGATATTGCAAAAAGCACGAAGGAAGATATTGAAGCCTACGATTTCTTATTAATTGGTAT
TCCAACGTGGTATTACGGTGAATCTCAAGCAGATTGGGACGATTTTATGCCGACATTAAA
AGAAATTGATTTTACAGGAAAAATCGTGGGTATCTTTGGTTGTGGCGACCAAGAAGACTA
TGCAGAATATTTCTGTGATGCAATGGGAACTGTGCGTGATGTTATTGAACCTAATGGCGG
TACAATTGTCGGTCACTGGCCTACGGAAGGTTATACTTTCGAGGCTTCACAAGCATTAAT
TGATGATGAAACCTTTGTTGGTTTATGTATTGATGAAGATCGCCAGCCAGAACTCACCGA
AGAACGTGTAAACCGTTGGTGTAAACAAATTTTTGATGAAATGTATTTAGCGGAATTAGC
TTAATATATCTATTGGAGGATATATGTCTGAAGAAAATGTGAAATTGTTGAAAAAAGTAG
GTTTAAAAGTTACTGGGCCACGTTTAACAATCCTTGAGTTAATGCAAATCACCCGTGATA
GTATGCAGCATTTTTCTGCTGAGGACATTTATAAATTATTGCTAGAACGTCAGTCTGAAA
TTGGATTAGCAACAGTTTATCGTGTATTAAATCAATTTGAAGAAGTTGGCATTTTAACTC
GCCATAATTTTGATGCGAATAAAGCCGTCTATGAATTAAATATGAACCACCAGCACGACC
ATATTATCTGTATGGATTGTGGTAAAGTGTTTGAATTTAAAGACTCTGAAATTGAACGCC
GTCAGCGTGAAATCAGCCAACAACACGGAATTGAGCTTGCAAACCATAGCTTATATTTGT
ATGGTAAATGTAGCAATATTCAAAAATGTGATGAGAAAGACAAAAAATAATTCTTCTTTT
TCAATGAGTTAATAAACACAAGAGCGGTGAGATTTCGCAAACCTTTTGCAAAATCTCGCC
GCTTGCTTGTATTTAAAAGTGATAAAATGATGTCTGAAAATATGCCAAACAGTATTCCTG
CTAAAATTAGACAGCCTCGTAAAATTTCGCCATTTTGGTTATTGCCAATTGTCGCTTTTG
TGATTGGTTGTTTGCTTTTTTTCCAAATTCTTCAAGAGCAAGGACAGAAAATTACCATTC
GTTTTAGTAAAGGCGATGGGATTACTGCAGGAAAAACCGCTATTCGTTATCAAGGCTTGC
AAATTGGTCAAGTAAAAAAAGTCTATTTTATCAATGAGTTAAAAGAGGTTGAGGTGGAGG
CGGAAGTTAATCCCGAAGCGAAATCGGTATTAAAAGAAGGAACAAAGTTCTGGCTAGTCA
AACCGAGTGCCTCTTTAGCTGGGGTGTCGGGGTTAGATGCACTTGTTTCAGGTAACTACA
TCACTTTATTGCCGAATGATGATGAAGATGCCTCTAGTGAAGATGAATTTGTGGCTGAAG
ATGAACCACCTGCAGTGACCGTTGCTGATGGCGATTTATTGGTGAAATTAGTTGCCTCAG
ATTTAGGCTCAATGACTGTGGGGGCAAGCGTGTATTATCGAAAAGTGCCAGTGGGAAGCA
TTGCCGATTACCGCTTTACTCCAGATCAAAAGAATGTCGAAATTGACGTAGTTATTGATA
AAAAATACGCCAATCTCGTCAAAAAAGAAAGTCGCTTTTGGAACATTAGCGGTATTCAAT
TTAATGCCAATCTTACTGGCGTAAATCTCAATGTAGATAGCCTTGCTTCAATGGTGCAAG
GGGCTGTTGCTTTTGACTCGCCTGAGATGGCAACAAATGCCAAACAGGGCGAACGTTTTC
AACTTTTCGATAACTTAAAATTGGCTCAACGAGGGACGGAAGTCAATATCACCTTGCCAA
TGATGCCGAATTTAAAAGTAAATGAAACGCCGGTATATTTCCAAAACCTGCAAGTTGGCG
TACTTTCGCACCTCGAACTGAATGAAACCGAACAAGATTACTTTGAAACCAAACCAACCA
AAGCGACAACTCAAGGTAAATTATTGATCGACCCTGCACATACGGATTTATTACGCTCAG
GCAGTCAAATTCTCCTGAAAGAACCTAAATTTGCACTCAATAAAGAACAATTGAGTAAAG
TGGGTGAGCTATTGAGAGGGACTTACTTTGAAATTGAAAAGGGTGATGGCGAGCCTAAAC
TGACGTTTAATGTACAAAAAGAAGCTGATTATTTGCTCACTCGTCCTAACGTTTTAGCAA
TTACCCTTTCATCGCCGCAATCTTATGGTGTAAGCGAAGGGCAGGGCATTTATTATAACG
ATATACAAATTGGCGAAATTGTGAAACGCCAGTTATCGCTTAACGGCGTAGAATTTCAAG
GCATCATCTATCCGCCTTATCGTACCCTTGTCGCAGGGAACAGCAAATTTGTGGCGATTT
CACACTTAGATATTGCTGTTGGCTTAGATGGTCTAAGAGTACAATCTGCTTCTCCATCTG
AATGGCTTGCTGGCGGTATTCGTATTCTCTCAGATAAAGCTCAAGGGGAAGCGAAAAAAC
AATACCCATTATTCAAAGATATTGAGAGTGCAGAAGCTGGTATTGTAAGCGGTGAGAAAA
AGGCAACGCTGAGTTTGTCTGCTACAGAATTATCTGGCATTGATAAAGGCTCACAAGTGC
TTTATCGCAACTTCCCGATAGGTGAAGTACTTAATATTCGCCCACAAAAAACGAAGTTTG
AAGTTGATCTATTTATTGAACCTAAATATCGCCATCTGCTGACGGAAACTAGTCGATTTT
GGGTTGAGCCTGCGGTAGATGTAAACGTGTCTACCAACGGTGTTAATCTCAAAATGGGTT
CACTCATGCGAACACTCAAAGGGGCGATTAGCTTTGATAATCAAGGAACTAAAGGTAACA
AAACCTTATACAGCAGTTATACGAAAGCGACTTCTGGTAATACTTATATCACCTTGATTG
CTCAAGATGCTTCTAAATTAAGCAAAGGAATGCCGATTAAGTATATGGGATTAACCATCG
GCAATGTTGAAACGCTACAGCTAGACAATGCAAAAAAACAGGTTAAAGCCACCGCTTACA
TCGAAGGACAATATTATGCCATCGTTGCCAAAGCAGGTAGCAAATTTAATGCCGTTTCCC
CTGAAATTGACACAACAGGCTTCAAAAATCTTGATGCCGTTATTCAAAACTACATCAGCG
TAGAAGCCGGAAATGGCAAACGAAAAACACAGTTCAAATTAGGGGCAACGGACACCGCAG
ATACACAATACGGCAACGGCTTCCCAATCATTGTGGAAACCACAGACGCAAATGGCATCA
CCCTACAAGCCCCTGTAATGTATCGAGGAATGCAAGTGGGTATGGTACAACAGCTCAGTT
TAAGCGAACTCGGCGACCGAGTGCTGATCCATTTACGCATAGCCAACCAATATAAACACC
TTGTCCGTAAAAATAGCGAGTTCTGGGCTTCGTCAGGCTATACAATGGATATTAGCCTCA
ATGGTGTCAGTATCAACTCAGGCACAATGTCTCAATTATTTAACGGCGGAATTAGTTTCT
CAACCCCATCAAGTAAGGTTGTTCAACCTCAGGCAGAAGCTAACCGCAGATTTTTATTAC
AACGTAAATTACCTGAAGAAGCATTAGAGTGGGATCAGGGGTTGGCAGAGTAGGAAATTC
ATGTAACAGACAAAACATTCTGAATTAAATATAGAAAAGATGGCAAATCGTTTAGAGGGA
TCATTTAGTGAACTTAAGCGAAAATTAAATAGGTGTAATAGACAAATAGTTGCTAAAAAG
TGGCTTAAAGCCCTATAGTACAAGGCCTTAAGCCCTCTTTTTGAAATATGAACAAAAAAC
TGCCCATTTTGCCAAAGTCTGAAAATAAAGAAACATGGAATACAAAATAAGACTCAACGT
TATTTTTGTAATGAATGTCATAAAACCTTTATCTTAAAAACTAAATTAGATCCAATTAAG
ATTTGGACTGATTACACATCCGGAAAACAAACCTATCAACAACTTGCCGTTAAATATCAT
TGTTTAGTCAGAACTATTCAAAGATATATCGATAAAGCACTTAAAACGGCTTTAAAACTG
CCTTCAAATCGATACCTGAATATCATTATGGATACAACGTTTTTCTGTCGTTATTTTGGC
GTATTAGTGTTAATGGATACGCTTTCAAATAATGTCATTTCCCATTATTTTGTGCGAACC
GAAAAAGATATTTACTACAAACTTGCCCTGAATAGGTTAAGAGAAAAAAGGCTATATAAT
TCAATCGATTACCTGTGATGGTAGACGTGGTTTGATGAAAGATTTAGAGGCTGACGTAGA
TTAGCTAGCATGCTAACCTACAAAAATGAAGATAACTCATTGTAAATTAAAGAAATCTAT
ACAGAAAAAGCTACTTGAATTTTTTATGTTAGAAGTAACTGCTCGATCAGCCGCAGATTT
ACTCGGTATTCAGCCCAATTCAGCAATCCTGTTTTACCGAAAAATCCGTGAGGTCATCAG
TAATCATTTAGCCCTTGAGGCAGATGAAGTATTTGACGGACAAATTGAGTTGGATGAAAG
CTATTTTGGTGGACATCGTAAAGGAAAACGAGGTCGTGGAGCGGCAGGAAAAGTGGCTGT
TTTTGGGATATTGAAACGGCAAGGAAAAAGTATTTACTGTGGTGGTCAATGATACGCAGA
CAACAACGCCAATGCCTGTTATAGCAAGGAAAATCAAGCCCGACAGCTGGGTTTATACAG
ATACTTACCATAGTTATGATGCCCTTGATGTAAGTGAATTTCACCACGAACGAATTAGCC
ATTCGGAGCTGTTTACNNNNNNNNNNNNNNNNNNNNNNNNNNNNNNNNNNNNNNNNNNNN
NNNNNCACTTTGGAACACCAAAAGAGCAACTTAAAACGTTGAGAAAATGGTGTGAAAATT
AGAGCTAATCTGCGTCAGCCCCTAAAAATGGTTGAAAATTTCAACGGGCAGCATTACAAC
ATTTATCACTGTATAAGGCAAATATTATTTTAAAAAATAAAATTTTTACTAAAGAATAAG
GAACTTATTGGAAAGTCTATGGACTACTGTAACTAAATAAAATATAGTAGGTAGCATTTT
TATTCGCTTACCTAACATTCATTTTTTAGATTGGAACATTTTATGTCTGAACAACAACTT
AATACCATTCAAAACCTAAAAACCGCTTTATCTACAAAAGAAATCATTGCTTATTTGGCT
GAAAAATTTCCGCTTTGCTTTAGTTTAGAAGGCGAAGCTAAACCTCTAAAAATTGGACTT
TTCCAAGATTTAGTTGAAGCGCTGAGTAATGATGAAAAAATCAGTAAAACGGGGCTTCGT
CAAGCATTACGCGTTTATACAATGAGCTGGCGTTACTTACACGCATGTAAAGAAGGTGCT
GTACGTGTCGGTCTTCAAGGAGAAGAAGCGGGTGTTGTTGAAGCTGCACAAGCAGAACAT
GCAGCGCAATCTTTAGCCGAAGCAAAAGCAGCTTATGCAGAACGTAAAGCTCTACAATTA
AAAGAGAAACGCAAGGAAGAGCGTAAAACTTTCTTTAAACAAAAAGCACGTGAAGCACAT
GCCAAAAAACGGGCTGAAACGAAAAAACAAGAAATGCCAAAAGCATCTTTAGAAAGTTTG
TCCGCATTAGAAAGCAAATTTGCCAAAGGCAAGAAATAGTCGCATTTATAGGATTGATAT
GAAATATAATAAATTCACCACATTACTTGGGTTATGTTTGGGCGTTTGTAGCATAAATAG
TTTTGCTGCAGAACCTCAAATAAAAGAAAGTGAATTAATCATTCCAAAACCAACAGAACA
ACATAGTATTTCAACTAAACGTGTTACAGCTCGTTTAACACAATCGCATTATCATAAGTT
TCAACTAGATGATGCTTTTTCTGAGAAAATCTTTAATCGTTATATTGATTGGCTTGATGG
TTCTCACAATACCTTTTTACAGTCTGATATTGATGAATTGCGTGCTAAGTATGCAACCAA
GTTAGATGAAGAACTCTATGAAGGCAAACTAGATATTGCCTTTGAAATGTATGAGTTAAT
GACAAAACGTCGTTATGAACGTTATAAATATGCTTTGTCTTTGTTAGATAAAGAGCCTGA
TTTAAAAGGGCAGGATCAAATTGAAAATGATCGTGAAAAAGCACCGTTCCCGAAAACTAC
CACAGAAGCTGATGAGCTTTGGTTGCAACGAGTAAAAAACGATATTATTAATCTTTATTT
GAAAGATAAGAAATGGCCTGAAATCAAGAAAACACTGACTAAACGTTATAACTTGGCAAT
TCGTCGTTTAACACAAAATAAAGCCGATGATATTCTGCAAACTTATCTCAACGCTTTTGC
AAGAGAAATTGATCCGCATACAAGTTATCTTTCACCTCGTGCAGCTAAACGTTTCCAAGA
GAGTATGAACTTGTCTTTAGAAGGCATTGGTGCGACGCTTTCAATGGAAGATGATATTAC
GATCATCAAATCTTTGGTACCTGGTGCGCCAGCAGCGCGTAGTAAAAAAATTGCAGCAGG
TGACAAAATTGTTGGTGTGGGGCAATCAAAAGATAAAATCGAAGATGTGATTGGCTGGCG
TTTAGATGATGTTGTCGATAATATCAAAGGTAAAAAAGGTTCGACGGTTTATCTTGAAAT
TGAACCTGCTAAAGGCGGCAAAACCAAGATTATTAGTTTAGTTCGGGATAAAATTCGTCT
TGAAGACAGTGCGGCGAAATTAACTGTTGATAAAGTAGACGGAAAAAATATTGCTGTGAT
CAAAATTCCAAGTTTCTATATTGGTTTGACTGCAGATGTGCGTAAACTTCTCGAACAGAT
GAAAACCAAAAAAGCAGATGGGTTGATTATTGACCTGCGTGAAAATGGTGGCGGTTCTTT
GCCTGAGGTAGTGGAATTAACGGGATTATTTATTAAAGATGGTCCTGTTGTTCAGGTTAG
AGATGCTTTTAATCGTATTCGTGTTCACGAAGATACCGATAGTACAACATTATATGATGG
CAACATTTTAGTGATGATTAACCGTCATAGTGCTTCGGCTTCTGAAATTTTTGCGGCTGC
AATGCAAGATTACAATCGTGCGATTATTATCGGGCAGCAAAGTTTTGGTAAAGGTACTGT
TCAACAAAACCGTTCTTTAAATATGGTTTATGATTTGGATCAAGAGCCGTTAGGTTTTAT
CCAATATACAATCCAAAAATTCTATCGAATTAATGGTGGCAGCACCCAAATTAAAGGGGT
TGAAGCAGATATTCGTTTCCCTGAAATTATCAATGCAGAAAAAACAGGGGAAGGATTTGA
AGATAATGCTTTGCCTTGGGATAAAATTCCTGCAGCAACTTATTCAGAAGTCGCAAAAGC
TAGAGATGTAGTTGCACAACTCACTGAAAATCACGAAAAACGTATTGCTAAAAATCCTGA
ATTTATTGCTTTAAATGAAACTATCGCAATTAATAAGGAAAGAGATGATCGTAAATTTAC
CTCACTTAATTTGGCTTCTCGTCAAGAAGAGAGTAAATCTGATGAAGCTCGTCGTTTGAA
AGATTTAAATGCCCGCTTTAAACGTGAAGGTAAAAAACAGATCAAAGATCTTGAACAGTT
ACCAAAAGACTATGAAGCCCCAGATTTCTTCTTAAAAGAAACGGAGCAGATGATGGTTGA
TTGGTTACAATTTGATAAAAAATAATAAATACGTTTATAATGTGGAAGTTTATCAGGCCG
CTGTTTAAGCGGTCTGATTTATTACTCATTTTCCTAATGGATTAAATTGAATGAAAAGTT
TAACTTTTTTGTCAGTAATATTGTTTTCTAGTGCTGTGGTTGCTGAAAATGGAAGTGCGT
TGAATGTTAGTTCTCAACATAATGCTGCAACGCCTGTTCCTGATGAACAAATTTTGCCTC
AGTTAAGTTTTAAAGCGCAATTAGTCCGTATTGCTGAACTGACACAAGATGCAGAATATC
AATTTCAATTGGCTGAAAGAAAACGCATTGAAGCCGAAAAATTAATTCATGCCGAACAAC
GTATTCAACAAGAAACATTAGGCTATTATTTACTATTATCCAATACGACAGCAAAAGTCT
ATCTCAATAATGAGTTTGCCCCTTTGTGGAAAGATAAAGTGGCAGAAAAACAGTTTTTAA
AAGAATATGCAGTATTCGCTGTAAGCGGCGTTTCGCCTAAATCGGCTAATGCGTTACAAC
AAATTCTAAATATGAATGAGGGATTTGCTCGCGATATTCTACTCACAGATAGTTTCTTAG
ACTATCTCTATTACACAGAAAATGTCGATCAATTTGCAAATCAATGGTTATATCATTTAG
GAAGTTATTCAATTAAAACACCAACAGAATATCGTATTGCTACTTGGTTGGAAGCGATTA
AGCAAGATCGCTACGCTCAGTTTGTCACGGATCTAATACCTAAAAACCATATTTACCAAG
AAACCGTACAAAAATTATTTGAAATATCATCTAATGATGCTCTCAATCAGGGTGGTAATA
AATCAGCAAAATCTACAAAAGAGAATAAAGGTAGTGTAAACACGCCTTCATTTACTCAAT
TAGCACTTAATGCGCAGCGTTTACGTCTTATTCCAAGTTTTAATAATGGAATTTTTGTCA
ATATCCCAAGCTATCAGCTCTATTATTTCAGAGAGGGCAAACTTGTTTTACAGTCTAAAG
TAATCGTGGGAAGAAATGATCGCAAAACACCTGTCATGTACAGCAAACTGAGCAACGTTG
TCGTCAATCCGCCTTGGAATGTTCCATCAACAATTAAGAATAAAGATTTAGTACCAAAAC
TTCGTAAAGAACCAATCCTTGCTGATAAATTAGGCTATGAAATTTTAGATGGGAAAGGGA
ATAAATTCAGTGCTCATAGTATCAACTGGGCAGCTTATGAAGGAAAAAATAATTTCCCGT
ATCATATCCGTCAAAAAGCGGGAGATGATAGTGCTTTAGGGCGTTATAAATTTAATATGC
CAAGTTCCGATGCAATCTATTTGCACGATACACCAAATAGAGGGTTATTTAGTAAAAAAA
ATCGTGCGTTAAGCTCTGGCTGTGTTCGTGTAGCTAAAGCAGATGAACTAGCTACGTTAT
TATTAGCAGAAGCTGGGTGGTCAGCGCAGAGAAAACAGGACGTTCTTGCAAGCAAAAAAA
CAACTTCTGCACCTATTCGTTCAGATAATCCTGTTTATTTATATTATGTAACATCCTGGA
TTGAAGGCGGTAAAATATACACCTTACCTGATATTTATCAATTTGATAAATCATTACCTA
AAATCAACTTAGATTGGGAAAAAGTAAAAAGTGTGATCTAGTCCACAAAATAAAAAATTT
CCGAAAACGATAGGCTATTTTTTAGAACTTCCTTTTTGATAAAATGTCGACGTTAGGTTG
AATATATTTACCTTCAAGAGATTAAAGGAGAGATTGTCGGTAAATAACCCAAATGCGAGG
ATAAAATGGAACAAACAAATTTACAACGCCGAAGATGGCTTGCATTAGGCGGAATAGTTT
TGGGTGCAACCTTGTTACCTAATTTAGTTCATGCGGTAACGTCAACTCCAAAACCTCTTA
TTCTACGTTTAAAACGCTTAAGTACAGGCGAGACCTTATCTGCTAATTATCACACTAACG
GATTTGCTGCAAAGGATCTTAACAAATTAAATCATATTATGCGCGATGTGCATATCAACA
GAATTAAGCGAATTGACCCAAAACTATTCGTAAAATTAACTCAAATTCAAGCTCGCTTGG
GTCTTCGTAAATCTGAAATTCTTATTGTAAGCGGATATCGTTCTGCTCAAACAAATGCTA
GATTACGCCGTCGTAGTCGAGGCGTTGCTAGCAATAGCTACCATATTTTAGGTAAAGCCA
TTGATTTCCGTATTGAAGGTGTTCCTCTTGCCCGCATAAAAGCGGCAGCAGAAAGCCTGA
ATAACGGGGGGGTTGGTTATTATCCTCACAGTAATTTTGTCCACGTCGACACTGGCCCTG
TTCGTACTTGGCGCGGTTCATAAGCGGTTTGATTTTATGTTTAATTTGCAAATTATCCCT
GTAAGTGTTTTCCAACAAAATTGTTCTGTTGTTTGGGATAACGAAAAAAATGCAGCAATT
ATTGATGCTGGAGATGATGCAGACAAAATAATTCGGTTTGTAGAAGAACAACAATTAAAT
GTTCAGAAGCTATTGATTACTCACGGTCATCTTGATCATATTATGGCTGTTGATCAATTG
AGAAAACATTTTAATGTTGATGTCTTTGGCTCTCATCAAAACGATCAACCTCTTTTTGAA
CAACTTCCTAATATTTGTCAGAGCTACGGGCTTCCTTCATCGCCCGCTTTCTTACCGGAT
CACTGGCTAAATGCAGGTGATAAAATTCAAATTGGAGCTTTAACATTCCATATTCGCCAT
TTACCAGGCCATTCACCAGGTCATATCGGCTTTTTTGATTTTGAGAATAAAATTGCCTTT
AGTGGCGATGTGCTTTTCAAAGATAGTATTGGAAGAACCGATTTATACCAAGGTAATTTT
GAGCAGCTCATTTATACAATAAAAACACAACTATTTGATTTAGAAGATGATTTTATCATT
ATTCCTGGACACGGATCTCATACCACAGTAGGACGTGAAAAACAACATAACCCATTTTTA
AAGTAGTCATATGAAAAAAATTAAACTTCTATTTTTAGTACTCAGTACCGCTTTTCTAAC
CGCTTGCACCTCTTCTATTGATCCTGAAACTGGCACCCGTTCAGATCCATTGGAAGGATT
TAACCGAGCAATGTGGAAAGTCAATTACGAATATCTCGATCCTTATATTCTTAAACCTGT
AGCAAAGGGCTGGCGAGATTATATGCCAAGCCCAATTAAAACAGGTTTAGTCAATGTGGC
AAATAACCTCGATGAACCTGCCAGCTTTGTAAACCGATTAATTGAAGGGGAAGGACAAAA
AGCAATGGTACACTTTACTCGCTTTTGGTTTAACTCTATTTTTGGATTAGGCGGGTTAAT
TGACTTCGCGAGTATGACCAATGATCTTAAAATTGATAAACGTAGAGAATTTGGAGATAC
TCTAGGCGCGTATAATGTGCCTACAGGACCTTATGTGATGTTACCAATGTATGGACCCGC
AACGCCTCGTCAAGATTTAGGTCGATTAGTAGATACTAGTTATCCAGTTTTATCTTTACT
CGCTACACCTTGGAGTATCACAAAATATGTCGTACAAGGAGTAGATTCCCGTGCACAGCT
TATAGGACAAGAAGCGTTATTGAAGCAATCTCAAGATCCTTACATTACTTTCCGAGAAGC
CTATTTTCAAAATTTAGAGTTTAAAGTAAAAGATGGTAAAACAGAAAATAGTGAGCAAGA
AACATTATCTGAAGAACAGCTAAAAAATATTGATTGATGATTTACCTGTAAAAATTTACA
CTAAAACGCAAAATTCCTATTGACACTGTGTGTTTAAACAGTAAAATAACTGTATAAACA
CACAGATTTATTTTAGAGGATTTTTATGGCGTATCTTAGATCACTAACATTGGCACAATC
CCATCAGCCTTTACCCCTTTATCGAGATTCTAATATAAAGCACCCAATCAAACTGGATCT
CTATTCTCTTTATGTTCGTCGTCCTTCTGAAACCTTTCTGGTTCATGTGAAAAACCCTAA
TTTAATTGCATGGGGGATCGAATTAGATGATTTGTTAATTGTAGAGAATAATCAATCTGC
TGAAATTAACGATCTTTTGGTATTAGAGAAAAATCAAGAGTATAAGTTCTACCAATTTTT
CAGTGAGATTAATGGAGAGAAGATTTTATTTTCTTTAGACACCTCAGAACCTAATTTACG
CATTAAAGAATGGAGTGATGTAAATATCGCTGGGGTGATTACAAATATCGTACATCAAGT
AAAACATCGCGCATTGCAAAAAAACAGATTGTCTAATTGATAGGTATAATAAATAAAATA
CTTGCTAATGGGTATTTTTAATTATTCTTAGCAACTCTTTTTATTTAAAAAATCTTGTAT
AAACAAAATATTACGCCTTTTTGTTAATCAGTTATGATTATTTAATTTTTGCTTAAGCTC
GCTAAATAATCCCTCTAAGCGATTTATTGTATTTTCTATATTTAATTTAGAATATTTCTC
ATAGGTAAAAATAAAATCCATATAACGCTTTAAGCTGGTATAAGCACTTCTTGCATTACG
ACGTTTATAAGGGAAATGGTCTTTTTTATTGGCTTTATCACTTCATTCTTTTAAAAACGT
TTGGCGTTTTATAAACTAAGGACGTAATCGCTAATAAAATTCATTTTTTAAGATAAACGT
TTTATGACATTCATTACAAAAGTAAGGTTGAGTATTATTTTGTATACCATGTTTCTTTAT
TTTCGGACTTTGGCAAAATGGATAGTTTTTTGTTTATATTTCAAAAAAAGTGGCTTAAAG
CCTTGTACTATAAGGCTTTAAGCCACTTTTTAGCAACAAATTTGTCTATTACACCAATTT
ACTTCAACTGAGCAAATGCTTGTAGCAAGTCTGCTTTAATATCCTCAACGTGTTCAAGCC
CCACCGAAAAACGCAAGAGCTTATTACATACACCACGAGCGATACGTTCTGCTTCAGGAA
TATCCATATGGGTTTGGGTTGCAGGGTAAGTAATAAAACTTTCTGTACCGCCTAAACTTT
CCGCAAAGGTAATCATCTTGATCGCTTTTAAGAATGGATTAACCCAGTTTTCATCTTTCA
AGCGGAAAGATAACATACCGCTTTTACCAGAATAAAGCACATCTTGCACTTGCGGTTGTT
CCGATAAGAATTTAGCGAGTTCAGTGGCATTTTGTTGGTGATGCTCAACACGCAACGCAA
GGGTTTTTAAGCCACGAATAATCATATAAGCGTCAAACGGTGAAAGCACTGCCCCAGCAC
CATTTTGCAAATAGAACAAGCGGTCACATAACGCTTGCCCTTTTGCTACCACTAAGCCAG
CTAACACATCATTATGTCCTGCCAAATATTTGGTTGCACTGTGAATAACAATGTCTGCCC
CAAGTTCAATCGGGCGGAATAATACTGGTGTTAAGAAAGTATTATCGACAATCAGCAGTA
AATTGTGCTTTTTAGCAATTTTCGCAATCGCTGCGACATCACACTCTTCCATCAATGGAT
TAGACGGTGTTTCAACAAAAATCGCTTTAGTATTTGGATTAATCGCTTTCTCAATCGCGT
CTAGATCTGCCGTGTTCAAATAAACAGGCTTCACGGTATTGTTATTTTTATAGCTAAAAT
CTAACAAGCGGTAAGTTCCGCCATAAACATCGCTAGAAATAATCCACTCGTCAGGGGCAG
TAAAGAGCGACATCACCAGTTGAATTGCCGCCATACCTGAGGCTAACGCAAAACCTGCAT
CGCCGCCCTCTAAGTCCGCAATGCCTTGCTCAAGTACACTACGAGTTGGGTTTTTGGTAC
GAGTATAGTCAAATCCAGTAGACTCGCCGATCCCCATATGTCCATAGGCAGTCGAAAGGA
AAATCGGGGTCGCCACCGCACCGGTACGCTCATCGGTACGATTACCCAGTTGGACTAAAG
TACTTTCAATGTTGTTATATTTCATATCTATCCTTTTGCAAAATTTTGATTAAATCTGAC
CGCTTTTCTTTATTATAAATTGTTTAAATCCAACACATCGGTCATATCAAAAAGACCGTT
TTGTTTGGTTTGAAGCCATTTTACTGCACGCACAGCACCGTTAGCAAACGTCATTCGGCT
TGAAGCTTTATGGGCAATTTCAACACGTTCGCCTTCATCGGCAAACCAAACACTGTGTTC
ACCGACTACATCACCTGCACGGATCGTCGCAAAACCGATTTCATCACGCTTACGTTCCCC
TGTGATCCCTTCACGCGCAAATACGCCGTGTGTTTTTAAATCACGACCTAAGGTTTTGGC
AATATGTTCGCCCATTGAAAGCGCTGTGCCAGATGGCGCATCAACTTTATGGCGGTGGTG
AGCTTCAATCACCTCAATATCGCAATAATCGCCCATCACTTTTGCCGCTTTTTCTAACAG
TTTAAATACTAAGTTCACCCCAACGCTGTAATTGGAAGCAAAGACAATACTGATTTTTTC
CGACGCAGATTTAATCGCCTGTTTGCCCGCATCATCAAAACCAGTTGTACCGATCACCAT
TTTTTTATTATGTGCGACACAAAAAGCGATGTGTTCCAACGTCCCTTCAGGGCGAGTAAA
ATCAATTAACAGATCAAAATGATTGAGCTGTGAAGCTAAATCGTCCGTGACAGTCACGCC
TAAATGCCCAATACCAGCCAACTCGCCAGCATCAGCCCCGACTAATGATGATCCTTTACG
TTCAAATGCTGCACCTAATTCCACGCCCTCTGCGTTATTTACGGCTTGGATCAACTGACG
ACCCATTCTGCCACCAGCACCGACAACGCCAATTTTTAATGTCACTATAAATCCTCTATA
AAATGTTGTGATAAGCGGTTGGATTTTACAAGAAAGTTACGTTTTTGAATACAGAAAGAT
AAGCATCCAAATAGAGCAAACCCGATCTGCGAAGATCGGGTTGGTCTATAGTGAATAGCT
TATTCAGGTCTTACCCCTAAAGTATGACAAATAGCATAACTTAATTCTGAACGGTTTAAG
GTATAAAAGTGGAAATCTTTTACTCCCTCTTTAGAGAGGATTTTTACCATATCCATTGCA
ATACTTGCCCCTACAAGGTTACGCGTAGTTTGATCATCGTCTAAACCTTGATACATTTTC
GCCATCCAGCTAGGGATTTTTACATTGGTAATTTTTGCCATCTTTTCTAACTGTTTGAAG
TTCGACACAGGTAAAATGCCAGGCACGATTTCAACATCAATCCCCACCGTTGCACAACGA
TCACGGAAGCGAAGATAGCTATCAATATCAAAGAAAAACTGAGTAATAGCACGGCTTGCA
CCTGCGTCAATTTTCTGTTTCAAATAGAGCAAATCAGATTGGGCTGATTTTGCTTCAGGG
TGAACCTCAGGGTAAGCGGCAACAGAAATCTCAAAATCGGCAACCTCTTTTAACAGTTTT
ACTAAATCCGACGCATAAAAAGGTTTCTTCGCATAGCCAGTAGGCTCATCGCCACGCAAA
GCCACAATGTGACGAATGCCACTGTCCCAATAATCTTTTGCAATAGCACGAAGTTCGTCA
GGGGTTGCATCAATACCTGTTAAATGTGGAGCAGCGACAATCCCTGTTTCTTGTTGAATG
GTTTTTACGATAGAGTGCGTGCGATTACGTTCCCCAGAGTTTGCACCATAAGTCACAGAA
ACAAACTTCGGTTTAAGCACTTTCAAACGGTGAATAGAGTCCCATAGCAACGTTTCCATC
TTTTCATTTTTAGGCGGAAAAAATTCAAAAGACACATTAATTTTGCCATTTAAGTCGGCA
ACACTTTGATTTAAAAGATCAATCTCTTTTGCATAACTCATTCAACACCTCTATCGAGCT
TCTATTGCTGTTATTTATATAATGTTTAGTTTGCATACTGCTGTCTTTTTTAGACGTTTA
GATGGCTAAAACTTTAAAATGCCAGCGATATGATGTCAATAAAATTATTTTCATTATTTC
ATGAATTTAATTTATGTAACTTGCAGATAATGATGAAAATTTTTAAATGTAAATTTTTTG
TTAAATTTGTTATCTGATGGTATTATCCCGTTGCTTGTAAAAAATACAACATCTGCTGTT
TTTATTTTCAAACTCAATTAAGCGGTATCAGGTCGCATTTAAGGGGGAAATAATGCTATC
TCAACTCACTACACCAAAAGGGCAAGCTATTCAACTAAATCATGATGGTTCATTGTCTGT
TCCAAATTACCCAATTATTCCTTTTATTGAGGGAGACGGAATTGGCGTTGATGTCACACC
AGCTATGCGTTTTGTAATTGATGCTGCGGTAGAAAAAGCCTATCAAGGTCAACGAAAAAT
TGACTGGTTAGAGATTTATGCAGGGGAAAAAGCTAACCGACTTTACGGTGAAAACACATG
GCTACCCGAAGAAACATTAGCATCAATTAAACAGTATCATATTGCGATCAAAGGTCCATT
AATGACCCCTGTCGGCAAGGGGATTCGTTCTTTAAACGTAGCAATGCGTCAAGAGTTAGA
TCTCTATAATTGCTTGCGTCCAATCCGTTACTACCAAGGTACGCCAAGTCCTGTGAAATA
TCCAGAATTAGTGGATATGGTGATCTTTCGTGAAAATTCAGAGGATATTTATGCTGGGGT
AGAATGGGCGGCAGGTTCCTATGAAGCTGAAAAAGTAATCGCTTTTTTACAGCAGGAAAT
GGGCGTGAAAAAAATTCGCTTTACGGAAGAATGTGGCATTGGTATTAAGCCCGTTTCACA
AGAAGGGACTCAGCGTTTAGTGCGGGCTGCATTACAGTACGCGATTGATAATGATCGTAA
ATCACTCACTTTAGTGCATAAAGGCAACATCATGAAATTTACCGAGGGGGCATTTAAAGA
GTGGGGATACCAAGTTGCCAAAGACTTTGGTGCAGAGCCAATAGATAATGGCTCTTGGCA
TCGTTTAAAAAATCCAAATACAGGACGAGAGATCATCATCAAAGATTGCATTGCTGATGC
TTTTTTACAAGAAATTTTATTACATCCAAGTGATTACGATGTGATTGCAACGCTTAATCT
TAATGGTGACTACATATCCGATGCACTTGCGGCACAAGTTGGCGGTATTGGTATTGCACC
TGGTGCAAACATAGGGGAAGAGGCGGCTATTTTTGAAGCAACGCATGGTACAGCGCCTAA
AATCGCAGGTCAAAACAAAGCAAATCCAGGCTCGATCATACTCAGTGGCGAAATGATGCT
ACGCCATTTAGGTTGGACTGAAGCGGCAGATTTAGTGGTAAACGCAGTATCCAAAACCAT
CTCAAATAAGACAGTGACCTTTGATTTTGCGGAAACATTAGAGGGGGCAACACTCCGTAC
AACTTCGGAATTTGCCCAAGATATTGTCGCCAATATGTAACCACTTATACACATAGAGAT
AATCATGCAATTTTGTGATCTTGTTAACAAAATGTAAAATTTGTTAAATTTATTTCTTGT
CGTTTTTACTCTCTCTGTTATGATTATCTCATCGCTCATTTTTTATCTATATTGAAGTGG
GGATCATCATTATGTCTTTCTTAACTGAATACCAAACACACGTTTTTGAACGAGCTGCAC
AAGGTATTGTGCCACTGCCATTAAATTCAGCGCAAACAGCAGAGCTTATTGAATTACTTA
AAGAACCTGCTGATGCAGATAAAGCATTACTCTTGCACCTCTTTGAAAATCGAATACCAG
CAGGGGTTGATGAAGCAGCCTATGTTAAAGCCAGCTTTTTAGCAGCCTTAGTAAAAGGGC
AAGCAGTTTCGCCGCTCATTTCCCCACAACAAGCCGTCAGCTTGCTAGGCACAATGCAAG
GGGGGTACAACATTGAACCGCTTGTTGAAGCACTTGATGATCCAAGCCTTGCTCCTATTG
CCGTCAAAGCACTCTCTCATACGCTCTTAGTATTTGACAGTTTTCATGATGTGGCAGAAA
AAGCGAAGCAAGGAAACCGCTTTGCTAAAGAAGTATTAACCTCTTGGGCCAATGCTGATT
GGTTTTTATCTCGTCCAAAATTAGCCGAAAAACTCACACTGACCGTGTTTAAAGTGACAG
GAGAAACCAATACAGATGATCTTTCGCCTGCACAAGATGCTTGGTCACGCCCAGATATTC
CATTGCACGCACTGGCTATGCTTAAAAATGAACGGGAGGGTATTGAACCTGACCAAGCTG
GTGTAGTTGGTCCAATGAAACAGATTGAAGCCCTTAAACAAAAAGGTTTTCCACTTGTTT
ATGTTGGCGATGTTGTAGGAACAGGTTCTTCACGTAAATCGGCTACAAATTCGGTCTTAT
GGCTCATGGGAAATGACATTCCTTACATTCCTAATAAAAGGGCTGGCGGTGTGGTATTAG
GCGGTAAGATTGCCCCTATTTTTTTCAATACGATGGAAGATGCAGGCTCATTACCCATTG
AAGTGGATGTAAGCCAATTAAATATGGGCGATGTAATCGACCTCTATCCCTATGAGTGCA
AAATTTGTAAGCATGGCAGTGACGAAGTATTAGCCCAGTTTAGTCTTAAAACGAATGTGC
TTCTTGATGAAGTTCGTGCAGGCGGACGTATTCCATTGATTATTGGTCGAGGTTTGACAC
ATAAAGCACGCATGGCACTAGGATTGCCAGAAAGTGAAGTGTTTGTTAAACCTCAAATAC
AGGCTAAAACAACAGTCGGCTACACACTTGCACAAAAAATGGTTGGGCGAGCTTGTGGCG
TGGAGGGCATACGCCCAGGACAGTATTGCGAACCTCGAATGACAAGTGTTGGCTCACAGG
ACACCACAGGCCCAATGACCCGTGATGAGCTTAAAGATCTCGCTTGTTTAGGTTTCTCAG
CTGATTTAGTGATGCAATCATTTTGCCACACGGCCGCGTACCCTAAACCTGTAGATGTTG
TGACACATCATACCTTACCTGATTTCATTATGAACCGAGGCGGTATTTCACTACGTCCAG
GTGATGGTGTTATTCACTCTTGGCTTAATCGAATGCTATTGCCCGACACCGTAGGTACAG
GTGGCGACTCACATACACGTTTTCCGATTGGCATCTCATTTCCTGCAGGTTCAGGCTTAG
TTGCCTTTGCGGCTGCAACAGGCGTAATGCCATTAGATATGCCAGAGTCTGTTTTAGTCC
GTTTTAAAGGCGAATTGCAACCAGGCATTACCTTACGAGATCTCGTACATGCGATTCCCT
ATTATGCTATTAAACAAGGGCTATTGACGGTAGAAAAAGCGGGTAAGAAAAATATCTTCT
CAGGTCGCATTTTAGAAATTGAGGGATTAGAGTACCTTAAAGTTGAACAGGCTTTTGAAC
TTTCAGATGCCTCAGCCGAACGTTCTGCTGCGGCTTGTACCATCAAATTAAATCAAGAAC
CGATCATCGAATATCTTCAGTCTAATATCATCTTACTAAAATATATGATTGCCGAGGGTT
ACGGCGACAAACGAACCCTTGAACGCAGAATTAAAGCCATGGAAGAGTGGCTGGCTGCCC
CACAATTATTAGAAGCAGACAGCGATGCTGAATATGCCGCTATCATTGAAATTGATTTAA
ATGACATCAAAGAGCCTATTCTTTGTGCCCCAAATGACCCTGATGATGCTAGAACACTTT
CCGAAGTGCAAGGTCAACAAGTCGATGAAGTCTTTATTGGCTCTTGTATGACGAACATAG
GTCATTTCCGTGCCGCAGGTAAATTGCTTAACCAGCATCAAGGCATGATCCCAACACGTT
TATGGATTGCTCCACCAACTAAAATGGATGCAACACTACTTAGTGAAGAGGGCTATTACA
GCATTTATGGCAAAAGTGGAGCAAGAATTGAAATACCAGGTTGTTCACTTTGTATGGGAA
ATCAAGCTCGTGTAGCCGACGGCTCAACCGTTGTTTCAACCTCTACACGCAATTTCCCAA
ATCGCATGGGTAAAGGCTCTTTTGTCTATCTTGCTTCTGCAGAGCTTGCGGCAGTCTGTG
CATTACTAGGACGCATTCCTACATGGAAAGAGTATTTAGATTATGTACAACGCCTAGAGG
CAGATAAAACGGATACATACCGCTACATGAATTTTGACCAAATTCAACGTTATACCCAAA
AAGCGGATAACCTCATTTTTCAAACAGCGGTTTGATTTTGCATAAAATTTACGATAACAG
GGAGGACAAAATGCCTAAACTACACCCGACTTTAACTGCAGAACTTCACCTTAACGATGG
GCGTAAAATTCCATTGCCCGTTTATCAGAGTAACTTAGGTTTTGATGCAATTGGCGTTGA
GGCATTACAAAAGCACCAACTCTTTACCTACGATCAAGGGCTAACCTCTACCGCACTATG
CCAATCCAGTATCACCTACATTGACGGCGAACAAGGTGTCTTACTGCACCGTGGCTATCC
GATTGACGAGCTTGCTTTAAATAAAACCTATCTTGATATCGCCTATCTTCTTCTAAATGG
CGAACTGCCTACAGAAGAAGAATTGGCTGAGTTCAAAAAAGAGATCTGTTCACATTACAT
GGTAAATGAACAATTTACCCGCTTGTTTCAAGGTTTCCGCCGAGATTCGCACCCAATGGC
GGTTATGTGTGCAGCAAGTAGTGCTTTAGCCGCATTCTACAATGACATGCTAGACAGTGA
TGACGAAGCACATCGAGAAAAAACCGCCATTCGCCTCTTAGCCAAAATGCCAACCCTTGC
AGCCATGTGTTACAAATACAACATCGGCCGCCCATTTATGTATCCGCAGTACCACTTATC
CTACGCAGGCAACTTCCTACACATGATGTTTGCAACACCTTGTGAACCTTATGTGGTTAA
CCCTGTACTAGAACGAGCTATGGATCGCATCTTCACACTTCACGCAGACCACGAACAAAA
CGCTTCAACATCAACAGTAAGAGGCGTTGCTTCCTCTGGTCCAAACCCATTTGCTTGTAT
TGCGGCAGGGATTGCATCACTGTGGGGGCCAGCTCATGGCGGAGCAAACGAAGCCTGTAT
CAAAATGCTACAGGAGATCGGCACGGTTGACCGTATTCCTGAATTTATCGCAAGAGCCAA
AGACAAAAATGATCCATTTCGTCTAATGGGATTTGGTCACCGAGTATATAAAAACTACGA
TCCAAGGGCAAAAGTTATGCGGGAAACCTGCCACGAAGTCCTTGCAGAATTAGGAATAAC
AACACCATTACTTGAAGTTGCAATGGAACTAGAACGCATTGCCTTAAGCGATCCTTATTT
CATTGAACGCAAACTTTATCCTAATGTTGATTTCTACTCAGGTATTATTTTACAAGCCAT
AGGCATTCCAACTTCCATGTTTACTGTTATTTTTGCCTTAGGCAGAACAGTCGGGTGGAT
TGCAAATTGGAAAGAAATGTGCGAAGAGAGCCTCAAAATTGTCCGTCCAAGACAAATTTA
TACGGGGTATCAAGAAAGACATATTAAATAATAAAACGTTGAGATAAATAGTTGCTAAGA
TCGTATTGGTTCTTAGCAACTATTTTTGATTCTATATGTAGAAAGGAAATTACCCTAAAA
TTTTATTGAGTTCATCGCTTATAGATTCTACAGATTGAGTACCATCTAAACGGTAATATT
GAGTATTTCCTGCTTCAGCTTCCGTAGTATAGTACGCTATCAATGGTTTAGTCTGTTTAT
GATAAATCGTTAAACGTTCTAGTACAGTTTCTGGTTTATCATCCTGACGAATAATTAGGT
CTTCGCCAGTTATATCATCTTTACCTTCTACTTTCGGTGGATTATATACAACATGATATG
TGCGACCAGATGACTGATGAACTCGACGTCCACTCATACGCTCAACGATTACTTCATCTG
CCACATCAAACTCTAATACAAAGTCGATTTTTACACCAGCTTCTTTTAGTGCATCTGCTT
GTGGAATAGTGCGAGGAAAACCGTCTAGCAGGAAACCATTTGCACAATCTGGTTGAGAAA
TTCGGTCTTTAACTAAGGCAACGGTTAATTCATCTGGAACTAATTTTCCCTCGTCCATTA
ATGCTTTGATTTGTTTACCTAACTCTGTTCCTTCCTTAATGGCAGCTCGGAACATATCCC
CTGTTGAAATTTGTGGAATACCAAATTTCTTCATCATAAATAGGGCTTGTGTACCTTTGC
CTGCACCAGGTGCTCCTAATAAGATAATTTTCATAGTAAGACCTCTTAAAATAAAAATAG
TGGAGTAGATTAGTAACCCTATTGATTACTGCTTGAGTTGTGAATTTTATTATGTAAATG
CTCACTTGTTAAGTCAGTTTAAATTAAAGCGAGCTAAAAAATACCACTAAAATCAAAAGC
GGTATCACATATTTAACATAGTTAAACCACAAATTCGTTAATGTTTTCCCTGCCCCTAAT
TCTTCCTTCGCTTCATCTTTTAAGACAAAACCAACGAAAATTGCACTGCCAAGAGCGGTG
AGAATAAATAAAATGTTACCGCTGATATAGTCAAAGGCATCAAAAATACTTTTGCCCATA
ATGGTGACATCTTTCCAGACATTATCGCCTAGTACAGATGGAATATTTCCAAAAATGAAA
ATCAGGGTAAGTGTCCAGAAAATCGCTGCTTTACGGCTCATTTTGGTTTTTTCTTGTAAA
GCGGTGATGATCACTTCATAGATGGTTAATGAGGTCGTCAATGCTGCGACCACTAATAAT
CCAAAGAAAATAATAGCAAAGATCGTACCGCCCCACATATTAGAGAAGACAATCGGTAGG
CTTTGGAAGACGAGTGTTGGGCCTGAATTTGGGGCAATGCCAAAGCTAAAGAGTGATGGG
AAGATCATAAAGCCTGCCATGACTGCAATTACCGTATTTAGTACCCCTGTGATTGTCGCA
GTTCTCACTAGATTTTCTTTTTTATCTAAGTAGCTAGAAAGGGTAATTAATACGCCGAAA
CCTAAGCTAAGTGCAAAGAAGACTTGCCCTAATACAAAGACAAACAATTGCGGTGTAATT
TTTGAGAAATCAGGCATTAAATAGAATTTAATCCCTTCCGCTGCCCCTGGTAAAGTGACA
TTACGGATCACCATAATAATCAAGAAGATAAAGAGTATCGGCATAAGATATTTAACTGAA
CGCTCAATGCCATCAACAATGCCTTTGACTAAGATGAAGTAGTTTACTAATACAAACAAG
CCAGTATAAGCCAAAATGGTAACTGGGCTGTTAAAAATACTCTCTTTAAAATAAGTAGAT
GTAGTTTCTACGGTAACAGGTGATGATAGATCTAAACCGCCCGTTACAAGACTGCCGATA
TAGTTTAATACCCAACCACCAAGCACCATATAGTAAGCAAGGATACCAAAAGATCCTAAT
AATCCCATATAGCCCAAGATTTTCCACGCAGGGTGAATAGCCTTACCATTCGCTTTTCCC
GTAAAGGCATCAATGGCATTTACTCGCATACGGCGACCAATCACATTTTCAACCAAGATC
ATCGGAATACCGATCACGATCATTGCGATACAAAATAGCGCAACATAAGCTCCACCACCA
TTTTCACCGACTAAATAAGGGAAACGCCACGTTGCACCAAAACCAACGGTTGCACCTGCT
ACGGTCATAATATATGCCAATCGATTTGACCACGATTGGCGTTCTTGGGGTTGTGTATTC
ATATTTTTTCCTACTGCATACAAAAGGAAGTTAAGAGAACAGAGCAAAAAGTTCATCGAC
TTTAATTCGAGAATCAATGGATTGACCGATGTGACGCTGAACTTTCAGTTTTTTGATTTT
TGCTCCACGGTAGATTTGCCGAGTAAACTCGGTATCGTGATTTGAAATTAAGACAGGGAT
TTTCGCCTGTTGAGCTTGTTTTGCTCTGTCTGCTAAAGCAATTTGTTGCTCAAGGGAAAA
ACCGCCCCCAGCATAATGGGTAAAATTCGTTTCTTGCTTCAACGGGGCATAAGGCGGATC
GCAATAGACCGCATAATCATCAGGATTATCTAATAGATATTGAAAGACTTGATGAAAATC
GGCACAGATAAATACCGCTTTCTGAGCTTTTTCCGCAAAAAAGCGTAACTCTTTTTCAGG
GAAATAATAGGTTTTATAATCGCCAAATGGCACGTTGAACTCATTTTTTTGGTTATAGCG
ACATAAACCATTAAAACCAAAACGGTTGAGATAAAGAAACAGTGCTGAACGACGTAGCAG
ATCTTGGCAAGCATTAAATTCCTTACGTCGCTCATAATAAAATTTTGCCGTATTTGCTTG
TGGATCATTAAACAAGGCTTGCGATTGCTGGATATAGCTTTCCACATCAGCTTTAATCAC
ATTAAAGAGATTAATCAGATCAGGGTTAATGTCAGCAAGAATATAGCGTTCAAAATGTGT
ATTAAGAAAAACTGAGCCAGCCCCAACAAAAGGCTCAACTAGGCAAGCCTTTTGGGGTAG
GTGCCGATTAATTTCATCGGTCAGGCGAAATTTCCCACCTGCCCATTTTAAAAAGGGTCG
CTGTTTCATTGTTAAAACTTAGGATTGAGTAAATCGACGGATAGCATCTAACACTTGAGT
TTCGGTCGCTTGAGCGGTGACATAAGCTGTGCCAAGTGATTTTAATAAAATCAGACGCAA
CTGACCGCTTAGTACTTTTTTATCTCGCCACATATAAGGCAGATATTCTTCAGGCATCAT
TCCATCTGGTGAAATGGTTGGCAAGGTTGCACGAGCAATCAATTTTTCTAAACGAGCCAC
ATCTTGTTCCGTAAGATCGCCTAGAATATGGGACAAGGCAGCTGCTTCAAGCATACCGAC
TGCAACCGCTTCCCCGTGTAACCAGTTACCGTAGCCAAGATGTGCTTCAATCGCGTGTCC
AAAGGTGTGACCTAAATTTAACAAAGCACGGTCGCCTTTTTCTGTTTCATCACGAGCCAC
CACATCGGCTTTCAGTTGGCAACAACGTTGAATACAATACTCTAATGCAGACTGTTCAAG
GGCAACGAGATCGTCAATATGCTGTTCAAGCCATTCAAAAAATTGAATATCAAAAATTGC
ACCATATTTGATCACTTCCGCTAAGCCTGCACTCACTTCACGTTTAGGCAAGGTTTTTAA
GGTATTTGTATCAACAATGACTGAAATCGGCTGATAAAACGCTCCAATCATATTTTTGCC
AAGCGGGTGGTTTACCGCCGTTTTTCCCCCAACGGAAGAGTCCACTTGAGCTAATAAGGT
GGTTGGAATTTGAATAAAACGGATACCACGTTGATAAGACGCAGCAGCATAGCCAGCCAC
ATCGCCAATTACACCACCACCTAACGCAATTAATACCGAATCACGATTGTGATTTTTTTC
AAGTAATGCGGTAAAAATAAGATTGAGTGAGTCAAGGTTTTTATATTGCTCTCCATCGGG
AATTAAAACCGAATCAACTTTACAACCGATAGCTGTTAGCGTTTGTTCTACTGTTGCAAG
ATAATGGGAAGCAACCGTTGGATTAGAGACGATCATCACCTTATCCCCTGATTTTAACGG
GTGATAACTCATCGGATCCGTTAATAACCCTGCCCCTATTGCGATAGGATAGCGACGTTC
TTTTAATTCCACATTAACTTGCAACATATAGACTTCCCTGATTACTGTAAATTATCAATC
ATATCAATGATTTGCGTTGCGACTACTTTTGCACTTTGTTCATCAGTTTGCAAAATAATG
TCCGCAATTTCTTCGTAAAGCGGATTACGAATTTTCGCCAATTCAACTAACGTTTGATAT
GGATCTTCCGTTTGCAATAACGGACGTTTTTTATCACGTTGAGTACGTTCAAACTGTTTA
TCCACCGTAGTTTCAAGATAAACCACAATACCACGAGCTGAAAGCACATTGCGGTTATCT
TTAGACAACACCGAACCACCGCCCGTCGAAAGCACAAGACCTTGAGATTGTGTCAGCTCA
TTAATGATACGCTCTTCACGTTTACGGAACCCCGTTTCGCCTTCAATATCGAAGATCCAA
TCAATATCCGCCCCAGCACGCTCTTCAATCACAGCGTCTGAGTCTAAAAAATCCATATTT
AACATTTGTGCTAATTGACGACCAATCGTGCTTTTACCTGCACCCATAGGGCCAATTAGA
AAGATATTACGTTTTTCTGCCATTATTTGTTCTATAAATAAAAATAGAGTGAAAAATTGA
TTTGTGAATTTTTAGAAAAAACAGACCGCTTGCACATACAAGCGGTCTGTTTTATGTTGA
ATTTTGTAAAAGTGATTAAAATTAAAACACTTATCTTATAAATTTACCACAAATCGCCCA
AAATAAAGATGGGCGATATTATCTCAATAAATCGTCCTACTTTTCAACTGGAACAAAGAG
AATTATCGAATTTTAGAATAATTCTTTACTGATTTTTTCAGTTCCTTCAGGATTTGTACC
TAGAGGTTGTTCAAGTGCCTTCTCTACAATATAACGTTTCTTAGGTTCAGTTCCTTTAAT
GAAATATTCGCTCATATTTCCCCCTAATAGACCGCTTGTAGGCTCAATTTGTAATTCTAT
GATATTAGGTGGCAACTGTTCTTTTCGCTCTTCTTTATCCGAAAGAGCCACTTTCATATA
CTTAATCCACGCCGGCAACGCTGTTTGAGCGCCAGCCTCACCACGTCCCAATTCACGTTT
ATTATCATCAAAACCAACATAAACTGTCGTCACGAGGTTTGAACCAAAGCCTGCGTACCA
AGCGATCTTGGCGTTATTTGTAGTCCCTGTTTTTCCACCAATATCACTGCGTTTGATCTC
ATTTGCCACACGCCAGCTTGTTCCTTTCCAACCTTGACTAGCTTCACCTGTAATAGCTGT
TTTCAATGCACTTCGCATTAAGAATGCAATTTCCCCACTGATAACCCTTGGGGCATAATG
CACTTCTCGATTAACAGCTATGGCATCTGCCATCAAGCTTGGGGCATTTTGTTTGGTTTT
AGTGGCAATATCCAGTTCAGGAATAACATCACTTTCATCATCTTTAGGAATTACAGTTTC
TTCTGTAGTTTCCTTTACTTTGACAAAATCAAAATAGGTTGGCTCTGGATAAATGACTGG
CTTATCATCACACTCTAAACAGGCAATTGCAGGGTTTGCTTTAAAGAGTTCATTGCCTGT
ACTATCTAAAATACGACCAATGATATAAGGTTCAATCAAATAGCCACCATTATCAAACAC
AGCATATCCCCTAGCCATTTCTAACGGCGTGAAGGACGCTGCCCCTAATGCCAATGCTTC
TGTCGCTTGATATTGATCTTTTTGGAAGCCAAAGCGTTGTAAGTAATCCGCTACATACTC
TACGCCAGCCATCTGAACTGTACGCACCATCATCACATTTTTCGACTTACCCAAGCCTAC
TCGCAAACGTAACGGACCTTCATACACATTCGGTGAATTTTTCGGTGTCCACGGTTTTTG
TCCTGCTTTTGTAATAGTAATAGGCGTGTCGCTTAGAGTGGTTGAAAGGCTCAATCCTTT
ATTTAATGCTGCAGCATAGATAAAAGGTTTAATCGAAGAACCTACTTGCACTAAAGATTG
TGTTGCACGGTTAAAACGGCTTTGTTCAAAACTGAAACCGCCCACAATCGCTTCTATCGC
CCCATTATCACTATTTAGTGAAACCAGTGCAGAGTTTACATCTGGAATTTGCCCTAATTC
CCATTCACCCTTACTATTTTGATGCACCCAAATTTGTTCACCAACATTGATCACGTCTTT
TACTTGAGTAGGTGCTTTACCTTGGGCGGAGTCATTGATAAATTTTCTTGCCCAACGCAT
TCCAGACATTTTAAGCTCAACACGCTCCCCTGTTGGCAACATCACATTCGCTTTATCTTT
TGAAATTGCCAATACTGCCGCACTCGTAAATGGCTCAGAGCTTGGCAATTTGCTTAGGTG
ATCGATGATCTTTTCTTCGTCCCACGCTTTCTCTTTAGGGTTCCACAGTTTCTCAGCTCC
ACGCCAGCCGTGACGGCGGTCGTAGTCAATCAAGTTATTGCGTAGTGCATCTTGTGCTTC
TTTTTGGTCAGCTGATAACACTGTTGCAAACACTTGGAAACCTTTGGTGTAAGCGACTTC
TTCACCATAACGTTTTACCATTTCTTGACGGATCATTTCTGTCACATAGTCGGCGCGAAA
TTCTAACGCAGCACCGTAATATTTGGCTTTAATCGGTTCTGCTTTAGCCTGTTCATACTG
AGCTTTGGTGATTTTTCCGACTTCTAACATACGCCCAAGCACTACATTACGGCGTGCTTC
TGCTCGTTTAAGCGAGAAAAGAGGGTTCATCGTGGAAGGGGCTTTTGGTAGCCCTGCAAT
GATCGCCATTTCCGATAAGGTTAATTCTTCTAGCTTTTTACCAAAATAGGTTTTAGCCGC
AGCCACCACCCCATAAGAGCGATACCCCAAGTAAATTTTATTAAGATATAACTCTAAAAT
CTCATTCTTAGACAGATTTTCTTCAATTTCTAACGCCAAAATCACTTCTTTTAATTTACG
CTCAAGTTTGCGTTCTGGCGAAAGGAAAAAGTTGCGTGCTAACTGTTGCGTAATGGTACT
CGCCCCTTGCGTATCCCCTTGGCTTGAACGCCAAACGGCACGCATAATGCCTTTAGGATC
GATCCCCTTATGTTCATAAAAACGGGTATCTTCTGTCGCAATAATCGCATCAATTAAGGT
TTGCGGAATATCGGCAAGTTTCACAGGAATACGGCGTTGCTCCCCGACTTCCCCAATGAG
TTTACCGTCAGCGGTAAAAATCTGCATAGGTTGTTGAAGTTCAACGGTTTTTAGGCTTGC
TACATCAGGTAAATCTTCTTTTAAATGAACATAAAGAAAACCTACAGCAACTAGACCCAC
AATTATTAGTGTAAGTAAAGCACTAAATATGATTTTTACGATCTTCATCGAAAAATTCTC
TTTTGCTAAATGACGAAAGGATAATTCTAGGTCAAGATAACCTAAATCCGAAAACTGCCC
CCTGCTTATACATCAGTGGGGTAGAAACGAGTAATTATAGTTTTAATTGACCTCATAATC
TATTTTTTATTCGAGGGAAATATGGGTAAATTCTTTCAATTTCGTACAACACCGCAACTC
AAACCTATTCAAGTTGGCTTTTTCTGGCAAGAAAATACCGCTTGTATCGTCTATTTTGAA
CAAGAACAACCTCACACCTTTTACTTTTCAAGCAAAGTAGAAGCGGATAGTTTCCTACAA
CAATTTCCCTTTAACTATCAGCTTATTCAAGGCATTTCTCATCAGCATATTTGGCGAAAA
ACCTTGATACTGCCAGAGCTACATTCCCATTTAAAACAAGCTGAGCAAATCATTCGTGTA
CTCAAACAGAGCCTACCTTTAGCTTTATCTGAAGTAAACATTGATTACCACATTACCCCT
TTAGCCGAAAGCCACCTTTGCCAGCTTAATCTATATGCTCTAAGAAAAAGCAACAGCTTT
GACCCAACGGCTATTTTAGATTGCGAACTCTACTGCCTACTACGAGCGGTAGGATTTCTG
ACAAAAATAACGGAAACGCAAATTCTTGAACACAGTTTCCACATTCAAGACAAATTTATT
CACTTTCAAAATCAACGAATTATCGTCGAAAAGCAGAATAATAGCACCAAACCAATCATT
GAAGTGGACGGCTTGCCCCAAGCTCAACACTTTCCCCATTTTTATCCTTATCTTATTGCA
TTAGGAGCGAGCTTATGGAATGGCAAGGTATCAATCTAAACGGCTATCGCCAACAGCAAT
GGTTGAAACAGTCGCAAAAAAACCTCAAGCATCTCACTGCTTGTCTTGTGGTTAGCGCAC
TACTGGCGTTACTTATCAGTTGGCAAAATCAACAGCAACAACATCAATTTCACACTTTGG
CTCAACAGCGACAACAAAGCCAAGAGCAACAAACCGCATTAAGCCAGCAGATTGAACAAC
TGACTTTGCAATCACAAAATAAAAGCACACAAAGCCTAGAGAACAGACAGATTACCGCAT
TTTTGAATTATCTGTTAGGCATTCAATTATCAGGGATTATTGAGATAGCCCAACTATACC
AAGCAGAAAATACCGTCTTTAAACTCAAAGGCAAGGTGTCTAGCCCTACTCAATTTAGCC
AGCTTGAACAACAATTAAAAGCAATGAATTACATTTATCAAATAGAACAATTTGAAACGC
GTGAAAAAAGCGAGATTGAATTTAGCCTACATATTGATTTAAAGGAAAAAGAATGAAATT
GTCCTTAGCCAAGTATTATTTAATGCCAGAACATCCATTATATCGTGGCTTATATTATTT
AAACCAAAATAAAGGATTTATTCTATCGGGAATATTTTTATTGATTGTGGCATTTCCAGT
AGGAAATTATTTTTATCTTAATCAGAAAATAGATCAACAACAAAAACAGCTCACTGAAGT
TAAACAGATTATTGAGCATAAACAGCAACAATTAAAATTATTACAACAACGCTATCAACT
TACTCAAGATAAAAGTGAATTATTAACCAAAATAAATCAACAAATTCAGCTGATTTTAGA
TAAAAATAGCGTAGAAATTGACAGTATTCAATGGAATATGGAAGAAAGAAAAATCTATTT
ATTAATTAGCCAATCTACACAAAAGGTATTTAATGTGATTGCTGAGCTTAATCAATTAAC
AACAGTTAAATTTCAGGAAATTCATTTAACTAAAAAAACAAAACAGAAATATATTCAACT
CAATGCCACTTTACTTTTTCAAGCTGACACAGGAGAACCGTAATGCGATTATGCTTTTTC
TATTTTGTCTTTCTAAGTGCTGTTACTATGGCAGATCCTTTTTATGCCAAGGAAAATACC
CAAGATCAGCCACAAACGGCAAAAGATCAAAACAAAACGACCGCTTGTACGCCAACAGAG
AAGGTGAACGAAATTCACCTCACCACAGATTTTGATAAATTACAGCTTATCGGCATTATT
CAGATCGACGATAAAATTCGAGCGATTTTTATAGATGATAAAAAACAGCTTATAGATTTA
TATCCTAACGACTATTTAAGCCATTCCTTTATTCAAATTAAAGAGATTGATTTTAAATCG
GTTAGTTATATTGATTGGCAAAAAACAGAAAATTGCCAATCCCCTAAATTGTTTACTTCA
AAATTTTAGGAGTATCTTATGCGTTATTTATTCCTGCTATTCTTTGCTACTTTTCCTGTA
TTAGCAAACCAACAAATTTCGCTTTCGATAAGAAATGCCCCTACGGCAGAAATTATTGGT
TATTTAGCTGAAGAAACGGGAAAAAATATTACGATTTCAGATGAGATTAAAGATACAAAA
AATTTCAGAGTAGAAAAAAGCCATTTTGATGAGATATTAAATAGTTTAATCAAAACACAT
CAATTAAATTTAAAAAAAGAAAATGGCATTTACTATATTCATCAAGCCCAAGAACATAAA
CAACATACTACGGCACAATTAGTTAATGCTCTGCCTAAATTAATCACCAAAACAATCAAG
TTACACTATTCCAAAGCCTCTGAAGTAATAGAGTCTTTGACAAAAGGGCAAGGCAACTTG
CTATCAGAGAATGGTTATCTTCATTTTGATGATCGCAGTAATAGTATTATCGTCAAAGAC
AGTGCCGCATCGGTTAAAAACTTTACTCAACTTATTGAAACCCTAGATAAACCAACGGAA
CAAATTGCAATTGAAGCCCGAATTGTCACGATCAGCAGTGAACATTTACAACAACTTGGC
GTGCGTTGGGGCTTATTTTCCCCTAACGAAAATCACTACAAATTGGCAGGAAACTTAGAG
GGCAACGGATTAACTACCAACAACTTAAACGTAAATTTTCCAGTAAATCCGTCCGCTTCC
GTTGCCTTACAAATTGCCGCTATCAACAGCCGTGTACTTCATTTAGAACTCACCGCATTA
GAGAGCGAAAATAACATTGAGATCATTGCAAGCCCTCGCTTACTCACAACAGATAAAAAA
CCAGCGAGTATCAAACAAGGTACAGAGATTCCTTATGCAATGTACAGTAAGAAAAAGGAA
ATCACCGATATTGAATTTCGTGAAGCGGTTTTGGGGCTAGAAGTCACGCCACATATTTCT
AAACAAAATCAGATTTTGTTAGATCTTGCCATTAGCCAAAATTCGCCAAATAACCAGATG
AACAATATGATGGCAACGATTGATAAACAAGAAATTAATACACAAGTCCTTGCTAAACAC
GGCGAAACCATCGTATTAGGCGGTATTTTTCAACATCTGATCGCCAAAGGCGAAGATAAA
GTCCCGCTGTTAGGCAGTATCCCCGTGATTAAACGCTTATTTAGCCAAAACCGAGATAAA
ATCTCTAAACGGGAGCTGGTTATTTTTGTTACGCCTTATATTATAAAATCTGAAAAAATG
GGAGCGGAAAAGCAGAAATAACTTCACCTTTATTTTGCGGGAAAAGGCTACAATGTGTTA
GAATTGCCGACTATTTTTATTTCGATAAATTGAGGTTTTATGAAAGTTTCTCCCCGTCGT
CGTGCGAGAGAATGTGCGGTGCAAGCACTTTATTCTTGGTACATTTCGCAAAATAGCATT
GAACAAGTTGAATTAGCCTTTGTGACCGATCAAGATATGCAAGGCGTAGATATGCCTTAT
TTCCGTAAATTGTTACGCGGTACGGTAGAAAATGTAGATGTTATTGATGATATTCTTCGT
CCATATTTAGATCGTGCAGATAATGAATTAGATCCGATTGAACGTACTATCTTACGTTTA
GCCAGTTATGAACTAAAATTTGAATTAGATGTGCCTTACAAAGTGGCAATTAATGAAGCG
ATTGAAGTGGCAAAAGTATTCGGTTCTGACGATAGCCACAAATATGTCAATGGCGTATTA
GATAAATTAGCCCCTGCGTTGAACCGCAAATAAGGATTACAATGGGCGAGTTTGATTTGA
TAAAGCACTATTTTAGTCGTGACAAGCGGTTAGATCGCCACGATATTTTACTTTCCGTGG
GCGATGATTGTGCGGTGACAGAAATTCCAACGGATCATCAGCTCGCCATTACCACAGACA
CCTTAGTGCTTGGTACACATTTTCTTCCTACGATTTCCCCTGCTGATTTAGCTTATAAGT
CCGTTGCGGTTAATCTGAGCGATCTCGCAGCAATGGGGGCAAAACCCGCTTGGGTTTCCT
TGGCATTAACCTTATCCGACGTTGATCATCAATGGCTTGATAGCTTTAGCCAATCACTTT
TTGCTATTTTAGCCGAGCATCAAACCGCTTTAATCGGCGGTGATACCACCAAAGGTCACT
TGGCGATCACCTTGACCGCACAAGGCTTTCTGCCTAAAGGCAAAGGATTATTCCGCCATA
AAGCACAGGTGGGGGATCTTATCTATGTTTCAGGGCATTTAGGCGATAGCTCGGCAGGGT
TAGCCCTGTTGCTCAATCCGCCAGCCACATTGACCGACGCTCAACACTACTTAATTCAAC
GCCATTTACGCCCAACACCTAGAGTGACATTAGGACAGTGTTTGCTCAACTATGCACAAT
GTGCGATTGATATTTCCGATGGATTGTTAGCAGATTTAGGGCATATTTTAGAACGAAGTG
GTTGCGGTGCGGAAATTAATGTGGATAAGTTACCATTTTCAGCACCATTGTTACAAACTT
ATTCACAAGAACAGGCAGAACAATTTGCTTTAACGGGTGGGGAAGATTATGAACTCTGTT
TTACCGTATCGGAAGACAATCGTTCTGCAATGGAACAAGCCGTTGCAGATTTAGGCATTT
CTTGCCATTGTATCGGTAAAATCACCGAAACAAGCGGTCGTTTAACCTTACTAAAACACG
GCACTGTTTATCCACAGCCTAATCAAGTTGGCTTTGATCATTTTAATTAACAATGAAGAT
AAATTTAAAAAATCCTATTCATTTTCTCGCATTCGGCTTTGGTTCAGGGCTAATCAAACC
TGCCCCTGGTACTTGGGGAACTTTGGCTGGTTTAGGGGGGGCGATCTTGTTGTGGCACAT
CACAGAAAGCACGCTCTTTTTTGTGTTACTGAGCTTGATCACTTTTGTTGCTGGGTGCTA
CATCTGCGACAAAACCAGTCACGATCTTGGCGTACACGATGATGGGCGGATCGTCTGGGA
CGAGATCGTTGCGGTGTTTGTGATCTTCGGTTTTCTGCCTGAACACAACTGGCTCTATTA
TCTGCTGACCTTTGTCACTTTCCGCTTGTTTGATATTCTCAAACCCTACCCTATCCGCTA
TTTTGATGAACATCTGCAAGGCGGATTAGGCATTATGTTTGATGATATTTTAGCGGCAAT
CTACTCGATTATTACTCTCTATTTGATCTCTTGGTGCATTTAAAATGTGGACAATTTTTT
TCGTACAATTACTGGGCTTAATTAGCCCTGGTCCTGATTTTTTCTATGTCAGCCGTAAAG
CAATGGCAGATACTCGCCGAAATGCGATTTTAGGTGCTATCGGTATCTCTATCGGTGTTG
CATTTTGGGCATTGCTCACTTTGTTTGGCTTGGCATTTCTCAATAAACATTTCCCTTCAT
TTCAATTTGTGCTGATGATTTGTGGCGGAAGCTATCTTGCTTATAGCGGCATTCAAATGG
TGCAAATCACGAAAAATGCGGAAATTGGCTCGGCAACATCGACATCACAAGCAACTTCAA
CCGTTAAAGAAATTCTAAAAGGATTAATGATTAACCTTGCCAACCCTAAAATTGTGGTAT
TTTTCAGCAGTGTGTTAGCCGGTTACGTTGCTAATCTCTCTGCATTAGCGGACTTACTTG
CGGTACTTGCCATTTTAGTGGGCAGTGCAGTGGTTTATTTCTGGCTTGTCGCTTTGCTAT
TTTCTCGACCAGCTATTCGCTATTTTTATGCCAAATATAACCGCTATCTAGATAATTTTG
CTGGGGCAGTGTTTATTTTATTTGGGGGGAAATTGGTGTATGAGGGGGTATTTAGCCTAT
GGATATTCTCCTAAATTTGTGAGGTAGACAAAGGCATCAACAGGTATGTCCCATAAAAAT
GCTGTAAATAAGATATAATGTATCAATGTGTTAGTTATTCACCGAACTATATGAGGATTT
GCCGTTTAGTATTCTTATACATAGTGGAAATTTCCCTAAGTATAAAACTTCATAGCACGC
TAGGTAAAATTAATTACATTAATACTTAATTCCTACTTGAAAAGTCAGGAATAAAGCACT
ATCTTGTGCACGTCTTAACGCTTTAGATGTTATAGAAGCGTTTCTTTTTTATTTTAGTTA
AGGAAAAATTATGAGTAGAGTAATTCATACAACTGACGCATCTTTTGAACAAGATGTATT
AAAATCGGATGTCCCAGTATTATTAGATTTTTGGGCTCCTTGGTGTGGTCCTTGCCGAGC
AATTGGTCCAGTATTAGATGATTTAGCCATAAATCTTGGAAATAAGGCTCGTATTGTGAA
GATGAATGTTGATGAAAATCAGCAGATTCCAGCAGAATTTGGTGTTCGTAGTATTCCATT
TTTATTGATTTTTAAAAATGGAGAAGTCGTAGCTCAACAAGTAGGGGCTCAAAATTTGCC
AGCATTTTTAGAACATCTATCTTAGTTTCTATATTAAAAACTCCTATATTTTAGAGTCTT
TCTGAGTATAGCTATTAACATCTCACGGTTAGATTGCTCTAACCGTGAGATTAATAGCAG
ACATTAAAAAATCAAATCATTACTGTATAAGAGGGATAATTAATTCTCCTCAATAAGGTT
GCAGTTTTTTTAATGTCCTATGCGATATTTACTGGTGTAATAGACAAATTTGTTGCTAAA
AAGAGGCTTAACGCCTTATAGTACAAGGCTTTAAGCCCTCTTTTTGAAATATGAACAAAA
AACTGCCCATTTTGCCAAAGTCTGAAAATAAAGAAATGTGGTACATCAAATAATATTCAA
CGTTATTTTTGTAATGAATGTTATAAAACGTTTATCTTAAAATCTAAATTAGATCCAATT
AAAATTTGGACTGATTACACATCCGGAAAACAAACCTATCAACAACTTGCCGTTAAATAT
CATTGTTCAGTCAGAACTATTCAAAGATATATTGATAAAGTCCCTAAAACAGCTTTAAAA
CCGCCTTTAAATCGATACCTGAATATCATTATGGATACAACGTTTTTCTGTCGTTATTTT
GGCGTATTAGTGCTAATGGGTTCTAATTCAAATAATGTGATTTCCCATTATTTTGTGTGA
ACCGAAAAAGATATTTACTACAAACTTACCCTGAATAGGTTAAGAGAAAAAGGCTATATA
ATTCAATTGATTACCTGTGATGGTAGACGTGGTTTGATGAAAGATTTATTTAATACACTA
GTACAGATGTGTCAATTTCATATGGTGGCAATTGTGATGCGGAAATTAAGAAAAAAACAT
CAATCGCAAGCGGGTAAAGAATTAAAAATAATTGCAAAAACACTCACAAGAAGCTCAAAA
ACAAATTTTATCGGCGATTACATTCTTGGTTTATAAAACACCAAGCATTTTTTAAAAGAA
AGGAGTGATAAAGCGAATGAAAAAGGCTATTTTCCTTATAAACATCGCAATGTAAGAAGT
GCTTATGCCAGTTTAAAGCATTATATTTTTACCTATGAAAAACATTCTGAATTAAATATA
GAAAAGACGACAAATCGTTTAGAGGGATTATTTAGTGAACTTAAGCGAAAATTACATAAT
CATAACGGATTAACAAAAAAGCGTAAGATGTTGTTTATACAGGATTTTTAAATAAAAAGA
GTTGCTAATATTTAAAGAAAATAGATATTAGCAACTGTTTTGTCCACTTGGCATAGTTTT
TGACGAATCAGCAACTATTTTGTCTACTATGCCAAATACTGGGTTTGATGGTGATGAAGA
GTAATCATTTATAGGTGGGGATTCCCCCACCATTATGAGAAATGAAAAGCCCCAAATCGA
AAGGTTTGGGGGGTTGTTTTATCTTTGGGAGAGTAGCTTAGTACTTAATCTTGCCACGGC
ACATAACTGTTGCGCATCATCTCGAATTTCTATTTGCCACACTTGGCTCTCTTTGCCTAA
ATGTAACGGTGTTGCTCTGCCCGTGGCTTTTCCGCTTTTTATCGCTTTTAAATGGCTGAT
ATTCAATTCTGTGCCGACAGGGATTTGATTTTCTTCACAACAAAGTAATGCAGCTGCAGA
GCCTAAGGTTTCCGCTAAAGTCGCAGAAATACCGCCGTGTAATAAGCCGAATGGCTGTGT
TGTGCGATGATCGACAGGTACGGTCGCTTCTAGACTATCGTTTTGTTGAACGGTAAATTC
AATGCCTAAATGCGAAATAGCAGAGTGTTGGCAAAGCTGATTGAGTTGTTCCGTGGTGGT
GCTTTTTTTCCAAATCATTTTGTGTTTTCCGTATATAGATAAAACAAAAGCCTGTTCAAA
TAAACAGGCTTTGTGTATAATTTTTCCCAATGTTTTATTGTTTAAACATAATAAAACAGA
GGCGGATCTGCGAAAAATCAGTCCGCCAGTAAGCACCTAGCGGGCTGTTTTAGTAGATCT
TTACGTTTAATGTTATCCGTGGAGATAAAAACAATGAAACGCATTCTTTTGTGGTTAATT
GTTATTCTGCTATGCCTGTTACTTAAGGGTAGCGCGGGCTAAGCAGTGAAACCGAGTAGG
AACGGTGACCGCCGTCCCTTGTTTTTATTTTATGCCTATTTTTTATCTAGGTCAAATCAC
TTCCAACAACGCTTGTACAGGGTGTTTGAGTAGCTGATGTTCCATTCGTTTCACTTGGCT
ACGGCAAGAGTAACCAGTGGCAAGGCAACGGGATAAGGTTTTGCCTTGTAACTTCACTTG
CCACGATTGTGCGTAAATCTCTTTTGACATTGCAAGGTGTTTGGTTTCGTGCCCGAATGT
GCCTGCCATTCCGCAACAGCCGATATTTTCCGCCGTTAAGGTTTCGCCGAAATGGGCGAA
AATCTGTTGCCACTCTTTCAAGCTGTTTGGCAGCGAGGTGCTTTCGGTACAGTGTGCAAA
TAAGTGCCACGGTAAGCGGTTGGTTTCAGCTGATTTTTTGCAATGGTCGAGAGTGCCGTT
TTTCAGTTGAGCCAACAGCCATTCGTGAGCCAGCAACACCTTAAATTCGCCACAGTCGTC
TTTTAAAATTTGGCGGTATTCTTCACGGTAAATCAAGGTTAAGGCAGGATCAACGCCAAC
CATTGCAATGCCTAATTTGGCAACACGGTTTAACAATTCGGCTTGTGTACGAGCGGTGTT
GGCAAACTTGTGTAAAAAGCCTTTGATATGTTGAGCTTTACCCGTTGGGTTGAACGGCAA
CACAATCGCTTTGAAGCCGAGTTTTTGGGCGAGCTGAACAAAGTCCGCCACCACTTTGGC
ATCATAATAAGAGGTGAAGGGATCTTGTACCACAAGGACATATTTGCAAATTTCTGTGTC
TAACTGACCGCTTGTCGCAAGCTGTTCTAGTTCTTCTAAGGTTTTGCCTTGATAGCCGAT
TTCAACTAACTGTTGCTGTAAGGTCGGCACGGATAACGCTGGCAGATCGACCATTCCGAT
GGTTTTACTTGCAACGGTTTCAGCCAGTTTGTTGGCACTGAAAAAGTTAAACAACTTCGC
CTGTTTTGCCATTATCGGTGCGATAAATTCGAGGTTTGCCACCACATAATCTTTCAGCGG
ACGCAGATAACGGCGGTGATAGAGTTCGTTAAATTGTGAGCGGAACGTCGGCACATCAAT
TTTTATCGGGCATTGGCTGGCACAGGCTTTACAAGCAAGGCAAGTATCCATTGCTGATTT
CACTTCGTGGGAGAAATCATACTCTTGTGATTTTCGCCACTGATTGCGGATTTTCTTCGC
AAAATCGACTAATTTCGCCGATGTTTGCTGTTTTTCAAAGATCAACTCATCAGGGGAAAC
ATTTTGTTCCGCCAGTAAACGTAGCCATTCACGCACTAACGTTGCTCTTCCTTTCGGTGA
AAATAGGCGGTTGCCCGACACTTTCATTGACGGACACATTGTACTGTGTACATCAAAATT
GAAGCACAAACCGTTGCCGTTGCAATTCATTGCCCCTTTAAAGGCTTCTCGCACTTGAAT
AGGAATTTGTCTGTCTAGATCGGCACGCATTTGCGAATCAATCGAATAAAGGCTGGCTTG
GCTATCTAACGGCGTACAGATTTTACCCGGGTTCAAGCGGTTTTGCGGATCAAAAAGCTG
TTTGATGTAACGCAACTCTTTCCATAAGGTTTCACCAAAGAGCCGCTCACCATAGGCAGA
ACGCATACCTTTGCCGTGTTCGCCCCAAATCAAACCGCCGTATTTTGCAGTCAATTCAAC
CACTTGGTCGGAGATTGCCTTGAATTTGGCAACTTGTGCTTTGTCGCATAAATCAAGGGC
AGGACGAACGTGCAACACCCCTGCATCGACGTGTCCGAACATACCGTAATCTAAGCCGTG
ATCGTCGAGCAGTTGGCGAAATTCCACAATATAATCTGCCAAATGTTCAGGCGGTACGCA
GGTATCTTCCACGAAAGCGATCGGTTTTGCCCAACCTTTTGCGTTGCCTAGCAAACCGAC
CGCTTTTTTCCGCATTGCATAAATTTTTTCAATCGAAGCCACATCGTTGCAAAGTTGGTA
GCCGATGATACCGCTTGTGCCGTCTTGGATTTTTTCATCTAGAGCTTGGCACAGCTTGGC
AATCCGCGCTTCATTCTGAGCCTTATCATTTGAAGCATATTCAACAATGTTAATCCCCAA
AATCGGATTGTGTTCATCTTCAGTGAGCAGATCCGACACCGAATGCCACACAATATCTTG
TTTGGCAAGGTTCAGCACTTTGGAGTCCACCGTTTCAACCGATAGGGCTTGGGCTTGCAA
CATAAAAGGGGCGGAACGTAACGCCGCATCAAAGGAATTATATTTAATGTTAATCAGCGT
TCGGTATTCAGGAAGCGGAAGAAGATTGAGCTTAGCTTCGCAAATAAAGGCAAGAGAACC
TTCGGAGCCAGTGAGAATACGGGTTAAATTAAATTCGGAGAGATCGTCGTTAAATACATT
TTTCAGATCATAACCCGTCAAAAAGCGGTTCAGTTGCGGTAGTTCTTTCAGCACGGTCGG
GCGTAACGCTTGGCAACGTTGGAAGATCTCGCTATGCAATTTTTTGCCATTCGCCGTGAG
ATTAAGTTGATCGACATTTGCAAAAAAATCATCGGTTTTGACCGCTTGTGTTTCCAAAAT
ATCGCCGTTCATCAACACCGCTTTAATCGCCAAAATATGATCGGAAGTCTTGCCGTATTG
CAACGAACCTTGCCCCGATGCGTCTGTGTTGATCATTCCGCCTAAGGTTGCTCGGTTGCT
GGTTGAAAGCTCAGGAGAAAAGAATAGCCCGTGCGGTTTGAGAAATTGATTAAGCTGATC
TTTCACCACGCCAGCTTGCACTCGCACCCAACGCTCTTGTACATTCAGTTCCAAAATTTG
AGTTAAATGACGAGAGAGATCAACAATGATATTGTTGTTCAGCGATTGCCCGTTCGTGCC
AGTACCGCCACCACGCGGGGTAAAGGTTAAGGCTTGGAATGCGGTTTTTTGTGCCAGTTT
GGTTAAAATCACCACATCAGCAACGGATTTCGGAAACAAAATCGCTCGGGGCAGTTGCTG
ATAGACGCTGTTGTCGGTGGCAAGAGAAAGGCGATCAGCATAGTTTGACGCAATATCACC
ACTGAAATGTTGCTGTTTGAGTTCAGCTAAATATTTCTGAACAAGCGGATTAAGTTGAGG
TATGTTTGCAAGGCGTGGGATCATAGTTTTTTAATCTGTTAAAATTTTAACGAGATCTTA
GCAAGATTTTCATTTAATGAAAATTACTACAAAAAAATTGGCAAAGCATTTAAAAAGTTG
CAATTTATTACATTTACTTACATTTCCTTGAGTGCTTATAAATTGATTTCTTTTATATTA
ATGGGATAATAGTTGCATTCTTGCCTCGTTCTTTAAGAAAGAAAAGACAGGAATGTAAGA
AATTTCAGCCTCGACACGGCTTCTTTGAAAAAGTTCGCTTGTATTTCGGATTTTTTTTAG
TAAAATGTAGGCGAGATTTCGACTTTCTTTTCGTATTGAAGAATAGAAAGCGTAGTTAAA
GCCTTAGCGTAATGATTACGCTAAGAATTTTGTTTAATTAGATGACGATAATAGAGGATC
ATCAAAATGAAAAAATCTTTAATTGCATTAGCAGTATCAGGTTTAGCAGTTGCTTCTGTA
GCTCAAGCTGCTCCACAAGCTAACACTTTCTATGTAGGTGCTAAAGCTGGTTGGGCAACA
TTCCACAATGATATTAACCAAATTGACTCTAAGTATGCTAATGATGCACGTTATGATGCT
ACTAATTTAAAATATGGCATTAGCCGTAACTCTGTAACTTACGGTGTGTTTGGTGGTTAC
CAAATTATTGACAACTTAGCAGTTGAATTAGGTTACGATTATTTCGGTCGTGTTCGTGGT
AACAAACAAGAATTCCGTGCATTCAAACACTCTGCACACGGTACACACTTAAGCTTAAAA
CCAAGCTATGAAGTATTAAACGGTTTAGATGTTTACGGTAAAGTTGGTGCTGCATTAGTT
CGTAACGATTACAAACGTTATAGCCAAACAGCTGGAGTGCAAACTCAAAAAGCTCATAAC
TTAAAAACCTCTTTAGTATTAGGTGCAGGTGTTGAGTATGCAATTCTTCCAGAATTAGCA
TTCCGTGTTGAGTACCAATGGTTGAGCAATGTAGGTAACTTCACTAAAGCTAAAGCGAAA
GAGAATCGTAGAGCAACTTACAACTATAGCCCAGATTCTCATTCTGTGACCGCAGGTATT
TCATATCGCTTTGGTCAAGGTGCAGCACCAGTTGCAGCAGCACCAGAAGTTGTAACTAAA
AACTTCGCATTCAGCTCAGACGTATTATTTGACTTCGGTAAAGCAAACTTAAAACCAGCT
GCAGCACAAACATTAGACGCAGTACACACTGAGATCGTAAATTTAGGTTTAGCAAACCCT
GCTGTACAAGTAAACGGTTACACAGACCGTATTGGTAAAGATGCTGCCAACTTAACTCTT
TCACAAAAACGTGCAGAAACAGTAGCAAACTACATCGTTTCTAAAGGTGTTAACCCAGCT
AACGTAACAGCGGTAGGTTACGGTGAAGCTAACCCAGTAACTGGTAACACATGTGACGCA
GTTAAAGGTCGTAAAGCATTAATCACTTGCTTAGCACCAGATCGCCGTGTTGAAATCCAA
GTTCAAGGTTCAAAAGAAGTTTCTATGTAATCACTTTTGAATCCAAGAAACTTAAAAAAT
GCCCGCAAAAGCGGGCATTTTTATTATACCGAGAAACTTTTATTCTTTATTTTACCCATC
TATTTCTTCACCGGTTTGATCCCACTTAAAGTTTAATGCAATAGAATTTAAGCAGAAGCG
TAATCCTGTAGGTTGAGGCCCATCTTTAAAAACGTGTCCCATATGGGCATCACAATTGCC
ACAGCGAATCTCAACACGATGTCTGCCTAAACTATAATCATCTACATAACGTAATGAAGA
CTCCGAGATCGTTTCATAAAAACTTGGCCAGCCACAACCAGCATCAAATTTGGCATCAGA
ACGAAATAACGCATTATGGCAACGAACACAGCGATATGTCCCCACCCTATTTTCTTTTAG
GAACTTACCACTGAAAGGTTTTTCTGTACCTGCATTTAAACAAATTTCAATCTGTTCTTC
GGTTAATTCACTAATATCTTTAATCATTTTAAATCCTTTTCTCTTATTGGTTTGTTACCA
ATTATTCTAACTTTTTTTAGTTAAAAGCAAGAGAGGGTTTTAAAAAATTTGACATAGATC
ACATAAAATTTATCTGCTATATTTTGCTCTGTTCTTTAGTTGTCAGAAAAGGGAAAGATT
GTGTTATAATCCTCTCGCTTTTCCAATGTCTAGGAAAGAACAAATTTTGTTTAACTTTAA
TATAGGTAGAAAATCTATGGCAATTAAAATTGGTATTAACGGCTTTGGCCGTATCGGTCG
TATCGTATTCCGTGCAGCACAAAAACGTGATGACATCGAAGTAGTTGGTATCAACGACTT
AATTGATGTTGAGTATATGGCATATATGCTCAAATACGATTCAACTCACGGTCGTTTCGA
TGGCACTGTCGAAGTAAAAGACGGCAAATTAGTTGTAAACGGTAAAGAAATCCGTGTTAC
TTCTGAGCGTGACCCAGCTAACTTAAAATGGAATGAGATTGGTGTGGATATCGCAGTTGA
AGCAACAGGTTTATTCTTAGACGATACAACTGCTCGTAAACACATCGAAGCTGGTGCGAA
AAAAGTCGTTTTAACTGGTCCATCTAAAGATAGCACACCTATGTTCGTAAACGGTGTAAA
CTTCAACGCTTATGCTGGTCAAGACATCGTTTCTAACGCTTCTTGTACAACAAACTGCTT
AGCACCACTTGCTCGTGTTATCCACGAAACATTTGGTATCAAAGAAGGTTTAATGACAAC
TGTTCATGCAACAACAGCAACACAAAAAACTGTTGATGGTCCATCAGCAAAAGACTGGCG
CGGTGGTCGTGGTGCGGCACAAAACATCATTCCATCTTCAACAGGTGCAGCGAAAGCAGT
AGGTAAAGTATTACCAGCATTAAACGGTAAATTAACAGGTATGGCGTTCCGTGTTCCAAC
AGCAAACGTATCTGTTGTTGATTTAACTGTAAACTTAGAAAAACCAGCAAGCTACGAAGA
GATCAAAAAAGCGATCAAAGATGCAGCAGAAGGTAAAACATTCAACGGCGAATTAAAAGG
CGTTTTAGGTTATACTGAAGATGCAGTAGTATCAACAGACTTCAACGGTGCAGTTGAAAC
TTCTGTATTTGATGCAGATGCAGGTATCGCATTAACAGATACATTCGTGAAACTTGTTTC
TTGGTATGACAACGAAACTGGTTACTCAAACAAAGTATTAGACTTAGTTGCTCACATTTA
CAACTACAAAGGCTAATTAAAATAGTAATATTGGAAATGGCAATATATAAATCTATATTG
CCATTTTTTATATAGAAATAAGCCTATATGAAGTAGTATATAATAAATTACCAATTCACT
GAATTATTTATAGCCTCACGTTGTTCTGAATGAGATAGTCTTAGATATAAAGCAGTCATA
TTTACATTTGAATGCCCTAACAGATCGGCTAATAAAGCAATATTATTATTTTTCTTTAAA
AATTGTATAGCAAAGAAATGCCTAAAATTATGAGGGTGGACAACATCTTTTCTGATGCCA
CACTTTTCTGCGTATATTTTCAAATTATGAGCAATACCTCTAGCTGAAATAGGTGCTCCA
TATCTATTCAGGAATAATTCTTTTTTATGATTTTGAAAAAATTCACGAGATTCATTAATC
AGGCTTTGAGGAATATTAATTCTTCTAAATTTTCCTTTAGAATGGCATTCAGCATATCCT
TTTTCTAAATCTTGTATTGTGAATTTTACTAGTTCACTTATTCTAGCTCCAGTGCTTCCT
AAGAACCTTACAATAAAGTAATAACGTAAATTATATTCCTTTAAATAATCGCATAGAGTT
TTGTATTCTGGAAATGACATGATTCCTTCTGTAAAATGATACTTAGGTAATGGAATATGC
TTTAATTTAAATGGTTTTATATTCTTATGATTGAAAATTTTTTGATAAAAAATTGATATT
AAATGTTATATCTTATATTTATTGATCCTCCTATTAAAAATAATTCTAAATTTATCACTG
TTAAAAGTAAGTTCGTAATATATTTTATATGTTTTTTATCTTAAAAATAATTAACTTTTA
TATTGAAGTTGATTATTTAAAATGTTATAATTAACCTTCTTTCTATAGAAGGTTTTCACT
TAATAATTGAATAGCTTATAGAAATAATTAGGTATGTTTACAACGCAATTAGGAAATTTT
AATGAGTGAATTGGCTAAAGATATTATTCCTATCAGTATTGAAGAGGAACTAAAAAATTC
CTATCTTGATTATGCAATGTCTGTGATTGTTGGGCGAGCGTTACCAGATGTGCGAGATGG
TTTGAAGCCCGTTCATCGACGCGTACTTTTTTCTATGGATCAAAGCGGTAACGTATCATC
TAAACCTTATGTGAAATCGGCACGTGTAGTCGGTGATGTGATCGGTAAATATCACCCTCA
CGGTGATTTTGCGGTGTATGGTACGATTGTGCGTATGGCTCAGCCGTTCTCTCTTCGTTA
TATGTTGGTAGATGGTCAAGGGAACTTTGGTTCGATTGACGGGGATGCGCCTGCGGCAAT
GCGTTATACCGAAGTGCGTATGCAGAAGATTACGCAAGAATTGTTAACGGATTTGGATAA
AGAAACAGTGGATTTCTCGCCAAACTATGATGGTAAAGAGATGATCCCTGATGTATTACC
GACTAAAATTCCGGCATTGCTTGTTAATGGTTCTTCGGGAATCGCCGTGGGTATGGCAAC
CAATATTCCTCCTCATAACCTAAATGAAGTGTTAAACGGTTGCTTAGCTTATATTGAAAA
CGAACAAATTACGATTGAAGAGTTGATGCAACATATTCCCGGTCCTGATTTCCCAACGGC
GGCGATTATTAATGGTCGTAAAGGGATTGAAGATGCTTATCGTACAGGTCGTGGCAAAGT
GTATGTACGAGCCAAAGCCAGTGTTGAAACAACTTCAAAAGGCCGTGAGCAGATTGTCGT
CACGGAATTGCCGTATCAAGTTAATAAAAAGAATTTAATCGAAAAAATTGCCGAATTGGT
GCGTGATAAGCGTATTGAAGGTATTTCAAGTATTGAAGACTATTCTGATAAAAAAGGGAT
TTCGATTGTTATTGAAATCAAAAATAATGCTGTTGGTGAAGTGGTACTCAATAATTTGTA
CGCTCTAACACAAATGCAAGTGACTTTCGGTATCAATATGGTGGCACTCGATCATGGTCA
GCCAAAAATTTTCAATCTCAAACAGATTATTGAAGCTTTCGTGATGCACCGTCGTGAAGT
TGTAACACGCCGTACGGTCTTTGAATTGCGTAAAGCACGTGAACGTGCACATATTTTAGA
AGGTCTAGCGATTGCATTAGCTAATATAGATCCTGTGATTGAGCTGATTCGAAATTCCAA
AACTGCCGATGAAGCACGTGAAGGTTTATTGGATCGTCCGTGGTCGTTAGGTGATGTTGC
ACCAATGCTTGAAGCAGCGGGTGTAGATGCTTCTCGTCCAGAAGATTTAGCCTCTGAATT
CGGCGTACGTGACGGACAATATTATTTATCGGAAGACCAAGCTCGTGCAATTCTAGAGCT
TCGCTTGCACCGCTTAACAGGCTTAGAACATGAAAAAATCGTAGACGAATACAAAGAATT
ATTGGTAGAAATCAGCGAGTTATTACACATTTTAAATAGCTCAGAGCGTTTAATGGAAGT
CATCCGTGAAGAGCTTGAAAAAATCAAAGCCGAATTTGGCGATGAGCGTCGCACTGAAAT
TACTGCGGCTTCAGGCGATATTAATTTAGAAGATTTAATTGCTCAAGAAGATGTAGTTGT
GACCTTATCGCACGCTGGTTATGTGAAATATCAGCCGTTATCGGATTACGAAGCGCAACG
TCGTGGTGGTAAAGGTAAATCAGCAACGAAAATGAAAGAGGATGATTTCATTGAAAAATT
ATTGGTCGCTAATACTCATGATACCATTCTCTGCTTCTCAAGCTGTGGTCGTTTATATCA
ATTAAAAGTCTATCAATTACCACAGGCAAGCCGTGGTGCAAGAGGTACGCCAATCGTAAA
TATTCTTCCACTTGTAAAAGGGGAGAATGAGCGTATCACTGCAATTCTTCCCGTTCCAAA
TGGTGAATTTAGCGCTGATAAATTTATTTTTATGGCAACGGCGAGTGGTACGGTGAAAAA
AGTTTCGCTCGATGCATTTAGTAATGTTAGATCAAGCGGTCTAATTGCATTAAAACTTCG
CGAGGGTGATGAATTAATCGGGGTAGATATTACCAATGGCGAGAGTGAAATCATGTTGTT
CTCGGCGCAAGGTCGAGTGGTACGCTTTGCAGAAACTGCAGTGCGGGGAATGGGGCGTGT
TGCAACAGGGGTTCGAGGTATTAAATTAGCAACAACCGAAATTTCAGTCGATGATGCTGA
AGAAGTCGATATTGAAACTGTTGAAAACGAAGAAGCTGAAGAAGCCTCAAGTGTTAACTT
AACCACCGATAAAGTGGTTTCCCTTGTAATTCCACATACTCAAGGTGAAATCTTAACCGT
TACCCAAAACGGTTATGGTAAACGTACTGCCTTAGGTGAGTATCCGGTCAAATCTCGTGC
AACAAAAGGGGTGGTTTCAATTAAAGTGAATGAACGTAACGGTAAAGTGGTTGCAGCAGT
TCAGGTTGAAGAAAATGACCAAATTATGTTGATTACCGATGCCGGTACATTAGTACGTAC
CCGTGTAAAAGAAGTCAGCCTTGTAGGACGTAATACCCAAGGTGTTCGTATTATTCGTAC
CGCAGAAGACGAACATGTTGTCAGCCTTGAACGAATTTGTGAAATTGAAGACGACGGTAT
AGAAAATTTATCTGTTGAAGAAGCATAATTTATTAAAGCTGTGATTCACAGCCTTAATAT
TTTGTAAGATAATGCCTTATTTTTATTGGGATTGTCCTAGGCATAGTAGACAAAAGTGTT
GATAAAAAGTAGGCTAAAGCCTTATAGTACAAGGCTTTAAGCCCACTTTTTGAAATATGA
ACAAAAAACTGTCCTTTTTGCCTTAAGAACAATATCCAAAAGTATGGAAAGAAAAATAAT
AGAGATACTTTTGTTCATCCTGTCATAAAACCTTTTCTTTCACAAAGAAATTAAATCCAA
TAGATATTTGGACTGATTACACAATAGGAAAACAAACCTATAAAAAGTCGTTTATCACCG
TGTCATCAAAACAGAAAAAGACCTCTATTATAAGCTCGCATTGAACATACTTCGAGAAAA
AGGCTATAGGATTCAATCCATTACAAATGATGGGCGTAGAGGGCTGTTAAAGGATTTTTT
AGATAAAAAGAGTTGGTAATAATTAGGGAAAATAATTAAAACCAACACTTTTGTCTACTA
TGCCAAACAATGCCATTGTTAAAATAACAATGGCATTGAGCATGAAATTCTAATTTATAG
GTGC
>H74 Scaffold2
AATCGATTTATGATTGATTTTGGTGATCGCCTAGACGATCACCGTTAAGTTGAAATGGGT
GTTTACACAGAATTTGGGATAGGGTCGGATAGGGTCTTCGCCAAACGTTCTTTTTCCGCC
TGTTCAGCCGCTAAACGCTCGGCTTCTTCTTTTGCTAAACGCTCTTTTTCTATTTGAGCC
TGTTGTTCTGCTGTTTGTGAGGTATTCTGGTTTACGGTGCTATCTGATGAGCCGCCACCA
CTACTCCCACAAGCCGTTAAGCCCAAAAGAATCAAACTTGCTAAGGTTACTTTTTTTAAT
GACATAAGAGTTTCTCCTTGAAATAAAATGCTGAAAATAACCTTGTAATTGTCCTTTTTC
TAAACAATTATTTATCAATTAAATTATTTAAATCGTAAATCGTTTTATTGATAAAAAAGA
TTTATAGCTATTCATAATGCAGAAATGCACTCAGAATCCGATAAAACAGGTTTTAGCAAA
AGATTAAAAGTCGCCTTAGAATTGGCTGGGCTTCAATCTTTGTCTTTAGCTGAAATTTCA
AACAAATTTAATCTTCGCCACCCAAACAAACCCGTAACGCCGCAAGCGGTGCATAATTGG
CTGATTGGGCAGTCTATTCCTACGCCTGATAAAATCGAAACCTTATCTAAATGGTTAAAT
ATTAGCCCTGAATGGCTACGTTATGGAAAAGAGCATTTTGAAGGGGAGAGCCTTTCTCAA
AATGAAATTTTAATGTTGAAATATTTTCGTAATTTACCTGCTAACCGCCAGCAAGCGATT
TTGGCATTACTACACGAATTTCATAAATAGATAAAATGACTGGCGTTAATTCAACGAAAA
CAGCATAATTCCATCGTTTATTTAGTGAGATTAATCTATGGAACTCAAACTCCCTCCGCC
ATTAGTTGCACTGATTTGTGCAACAATGATCTATTTTCTGCCGAACTATGCAGAGCCGAA
TTGGGTCTATCAAAGTTTTGCGATAATCTGTTTTATATTTGGGGTTAGCGTCGATCTCTG
TGCATTGTGGGCTTTTCGGCAAAATAAGACGACAATCAATCCGCTTGCTCCCAATAAAAC
ATCAGCTTTAACAACACAAGGTATTTATCGCTTTAGTCGAAATCCGATGTATTTAGGGTT
GGCAAGTCTATTATCCGCTTGGGCATTTTGGCTAGGCAATGCGTTCGCATTGCTTGTCGT
GTGGGGATTTATTGCTTATATAACCCGTTTTCAAATCGAGCCGGAAGAACGGATTTTAGA
ACAGAAATTTGGAGAGAGTTATCGCCAATATAAACAAAATGTTGCTCGTTGGTTGTAATA
AATAAAGGGGCTGTATTAGATTAGCCCTAAATTCCACACCATTTTCTCAACCTTTTAAGT
TGCTCTTTTGCTGTTCCAAAGTTAAATCGAAATTCACATTCTTTAAAGAATAAAGGGAAA
CTTTTTCGATCAATCCCATTATATTTTCGGAGGAATAGTAGACAAAATGGTTGCTATGCC
ATATAAAAAGCAGTGTTATGTAGCAAGTGCTATATAATACCGATTAAACGCATAGTTTGT
AAAACATTAACACATTTGTCTACTATGTGATTTACTTCGGTAATCTCTGACACTTTGGAC
AATAGAAACTATTTCGTTGCCCGATTACCTTAGCTTCAATAATAGAGCCACAATCGTTAC
ATTCCTCGCCTTTGCGACCATAGACTTGTAATACTTGGGCGAAATATCCTGGTTTTCCGT
CAGGCTGAATAAAATCTTTCAAGGTCGTTCCCCCTTGGATAATCGCTTTTGTCAAAACCT
CTTTAATTACAGTGACTAATCTCTCACACTGTTTCGCGGTTAGATTTTGTGCGGCTAATT
CGGGGTGGATTCCAGCCATAAAAAGTGATTCGCAAGCATAGATGTTGCCCACGCCAACAA
CGATAGCGTTATTCATAATGAAGTTTTTCACAGCAACCGTTTTATTGCGACTTTTTTCAA
ATAAATAACCGCTTGTAAAGGCTTCTGAAAGAGGCTCTGGCCCTAAATTTGCTAATAACT
CTGCTGTTTCAGCTTGCTCTGCCCAAAGCCAGGTTCCAAATTTTCGTGGGTCGTTATAAC
GTAAGATTACGCCGTTTTCTGTGATGAGATCGATATGATCGTGCTTATCTATCGCCTTAT
TCTCTTTGACCGATAAAATACCCAACGATCCCGACATTCCTAAATGAACTAAAATATCAC
CCTTATCTGTCTGAATAATTAAATACTTAGCTCGGCGGTAAATCTCAATTATCGTCGCCC
CTTGCATAGTTGAAAGCTCTGAACTCACAGCCCAACGTAATTTCGGCTGACGAACAATAA
TCTCTTTGATCTTCTGCCCTACAAGGTAAGGCGAGATGCCTCTCATACTTGTTTCGACTT
CGGGTAATTCTGGCATTGTTTTTCCTTATAAAAAAGGGGCGAAAACGCCCCTATACAACA
AAATAAGATGAATTAATCTTTTTTCACTTTACCAACCACATAACCAATCACACAGCCAAC
AAGTGCAAATGGCAACCACTCCATTGAGTAGGCTTTAAGTGGAAGTTGCGCAATAAATTC
AACGCCTGCCACAGATAAGATTGAAATGACCGTTACAAATACAATCGATAAACCTTGTGC
TAAACGTGGTAATGGGAAGAATAAGTTCACTAATAATACCAACAATGCAGTCATTGAAAT
CGGGTATAACACGAGTAATACAGGTACAGACTTGCTAATTACCTCATTTAAACCTTGGTT
TGCTAAACCGAAGCCGATTAACGTGAAAATCACCGCATAAACTTGGTATGAAATTTTCGG
GAAAATGCTATTGAAGTAAGCTGATGTTGCTACAATCAAACCAATCGCTGTGGTTAAACA
CGCAAGAGTTACGATGAAACCTAATACGGTACGACCTAATTCACCAAAGGCTTGGGTTGT
GGTTTCATTTAAAATAAATACCCCTAAGTTTTGCCCTTTAGCAGCAACGTCTGCCACTGT
TTCTGCACTTAATGGAATTTTATAACCGATCCAGCCGATAGAAATATAGATAACGGCTAA
TGAAATTGCAGCGACAAAAGAAGCGTAAGTCGTTTGTTTAACTAAAGATACGTTGCTATT
TGCATTTTTTGCTTTAATACCATTGATCACTAACACAGAGAAAGCAAAGGCTGCTAATGC
GTCCATTGTTTGATAGCCTTCTAAGATACCGCTTGTTAAAGGTGATTCTAAGGTTTTAGC
TTCTGCTGTTTCGACGCCTGAGAATAGAGCTATCACTTTGATCACTAAGGCAATAATTAG
AATTAATAATGCAGGGGTTAAAATTGTACCAATGCGGTCGATCATTTTGCTTGGGTTTAG
ACTTAACCAAAGTGCTAAACCAAAATAGACAGCTGTGAAAATAAATAGCGATGTAGAATC
AGGCTGACCTACAAACGGCACAATTGCCATATCATAAGCGGTCGCTCCCGTACGCGGAAT
TGCGAAGAATGGACCGATTGTCAAATAGATTGCCGCTAAGAAAAGCAACGAAATCGCTGG
GTGGATATTTTCAAGGGCTTTTTTATAACCACCTTCGTAGCAAGCTGCAACGATAGTTGC
GATTAAAGGTAAGCCAACACCTGTTAAGGTAAAGCCTAAAATTGCAGTCCAGAAATCTGC
TCCGCTATCGAAACCCAATTTCGGCGGGAAAATTAAGTTACCTGCCCCGAAGAAAATTGC
AAACAGCATAAAGCCGATGACAAAGATATTTTTAACCATAATGTATTTCTCTAGTTTATT
TTTGAAAGAGGATTTATTATCCACAATAATAGATAAAAATAAAGCTGAATTTTGCCTATT
ACAAAATTCAGCTTTTATTTATTTTTTTGAAATAATTAATTCATATATAAACCGCCATTC
ACATGAATGGTTTCACCGTTGATATATGCTGCATCATCAGAAGCTAAAAATGCCACCGCT
TTTGCAATATCTTGTGCTGAACCAAGTTTGCCTGCTGGGATTTGGCTTAAGATCGCATTT
TTTTGATCTTCGGTAAGTTCGTCTGTCATATCCGTTGCGATAAAACCTGGGGCAACCACG
TTTACCGTTACGCCACGAGAAGCCACCTCTTTAGCCAGTGATTTAGAGAAGCCAACAAGA
CCCGCTTTCGCCGCACAGTAGTTGGTTTGCCCTGGGTTACCCACTGAACCTACCACCGAA
CCGATAGAGATAATACGACCGCCTTTTTTCATCATCGGACGTAATACCGCTTTAGATAAA
CGGTAGATTGATGTTAAGTTGGTTTGAATAATGTCGAACCAGTCATCTTCTTTCATACGC
ATCAATAAACCGTCACGAGTGATCCCTGCGTTATTCACGAGAATATCAATGTCGCCAAAC
TGTTCTTTGATTTGAGCAAGCACTTGCTCAATTGAGGTAAGGTCAGCCACGTTTAACACT
AAGCCTTTGCCTTTGTCACCTAAGGAAGCTGAGATTGCCTCTGCCCCTTTTTCTGAGGTT
GCCGTGCCAATCACGAATGCACCTTTAGACACTAATTCTTCAGCGATTGCACGCCCAATT
CCACGAGTTGCTCCCGTGACTAATGCGATTTTGTTTTGCATGTATATTTTTCCTAATTGA
ATTTAACCATTTCCCCCTTTGAAAAAGGGGGGGCTAGAGGGGATTTTAAATGGTACGGGA
AAATATCCAGATCTTTAAATCCCCCTTAATCCCCCTTTTTTTTCAAAGGGGGAAATTTTT
AATTAAAACACCGCCGCCTCAAACGATGCTACATCATTTACCGCTCTTGCCGATAACTCT
TTCACAATACGGCTTGTTAAGCCTGTTAAGACTTTATTTGGACCGATTTCATACAGTGTT
GTTATGCCATCTTGTGCCATTTTTTCGACAGTTTCTGTCCAACGCACAGGGCTATAAAGT
TGGCGAACCAACGCATCACGGATTTTATCTGCATCAGTTTCAACCGCAACATCTACGTTG
TTAATTACTGGAACAAGCGGTGCGTTTAACGAAATATTTTGCAATGCCGCCGCTAATTTT
TCTGCTGCTGGTTTCATTAACACACAGTGTGAAGGCACGCTCACCGCTAACGGTAATGCA
CGTTTTGCGCCTGCTTCTTTACATAATTCGCCTGCACGCTCTGCCGCTGCTTTTGTGCCT
GCAATCACCACTTGACCTGGTGAGTTAAAGTTTACCGCTGAAACCACTTCGCCGATTTCA
CTTGCCGCTTGTTCACACGCTTTGATGATCGCTTCATTATCTAAGCCGATAATCGCAAAC
ATCGCCCCAGTACCAGCTGGCACAGCACTTTGCATTGCTTGACCACGCAATTCGACTAAT
TTGATTGCATCTTGGAAATCCAACACGCCGGCACAAACTAACGCCGAATATTCGCCCAAG
CTATGTCCTGCCATTACCGCAGGTTTTTGCTCAGGGAATTTCTCTTGCCAAATGCGATAT
AAAGCAACAGAAGCTGCCAATAACGCAGGCTGGGTGCGTTCAGTTTTACCCAAATCTTCC
GCCGTGCCGTTTTGGACTAAATCCCATAAATCATAACCAAGCACATCGCTTGCTTGTTTG
AAAGTTTGTTCTACCACAGGGTAAACAGGTGCAAGATCAGCAAGCATACCAACCGCTTGA
GAACCTTGCCCTGGGAATACCATTGCAAATTTAGACATTGTTTGTTCCTCTTTTAAATTT
GTAAAAATTTGTTGAAAATTAACCGCTTGCAAATTTCCCCCTCTTTGAAAAAGAGGGGCA
GGGGGAGATTTTTTAATCGGGTGAATAATACAATTTGCCGATTTCAATACGTTGTCGCCC
TGTTTCTAAACGCCATTTATTCGTGTCACGCAATGAATAAACGCAACCGCAATACTCTTG
TTGGTAAAAACGTTCACGTTTGCTGATTTCGATCATACGTTGTGAACCGCCACCTTTACG
CCAGTTGTAATCCCAATAAACCACATCATCATAAGCCGCTGCCGCACGGTGTCCGCAACC
GTTGATTTGGTTCATATCTTTCCAACGAGAAATCCCTAAACAGCTGGTAAAAACAGGATA
GCCGTTTTCGTGGGCATATTTGGCGGTTTTCTCAAAACGCATATCAAAGCACATTGTGCA
ACGAATGCCACGCTCTGGCTCCCACTCCATACCTTCTGCTTTCTTGAACCACTCTTTACG
GTCGTTTTCATAATCGTCATCGACATCAATAAACGGAATGCCGTGTTTTTCTGCAAAGCG
AATATTCTCTTCTTTACGAAGCAAGTATTCTTTGAGTGGGTGAATGTTTGGATTGTAGAA
GTAGATCGCAAATTCGATCCCTGAAGCGTGAATAGCTTCCATTACTTCACCTGAACAAGG
CGCACAGCAAGAGTGTAGTAAAAGTTTGTTGTGTCCGTTTGGCAGTTCTAATTTTTCACG
CACAAAAGGGGTATTCGGATCTTTGCCTTTACGGGTTAATTTGCGTTTTTGTTGTAACGC
TTCTTTGTGTTCTTGAGGTTGGTGTTCTGTCATTTATATTTTCTTATCACAATATATAAC
CCCTTCTGAACCGCCTGAGCGTGTTTAAATTTGTAGGAACATTTTTCTCTGAGCCAACGA
AGTTGGCGAATTTAAAATGTTCCGTTAAGCAAATTTAAACTAAGCGAAGATAAGCGGTGA
AGTAGGGTCGCCTTTCTTTTGGTTACTTTTCTTTGGCGAAGCAAAGAAAAGTAACATTTA
CTTAATAACTACGATCCACCGACAAATACGCCAATGAAATCAACGCTTGTTTATATTCGC
TTTCCGGCAAAATAGCAATTGCATCAACGGCTTTCTGTGCTTCCTGTTTGGCACGTTCCA
TTGTGTAATCTAAGGATTTATGCTCTGCCATAATCGCCAAAATCTCGTCTAGGGCTTCAC
GTTTTCCGCCCTGTTCAATCGCTTTACGGATTAATGCTGCTTGTTGCCGATTACCGCTTC
GCATTGCGTGTAGCAATGGTAAGGTTGGTTTACCTTCGGCTAAATCATCACCGATATTTT
TGCCTAATTGTTCAGCATTCGCACTATAATCTAAAATATCATCAACCAGTTGGAACGCCG
TACCGAGATAGCGACCATAATCACGCATTGCAATCACAGTCGCTTGGTCTGCACCTGATA
CAATCGCAGAGCATTGACTTGCCGCTTCAAACAGGCGAGCGGTTTTACTGTAAATTACCT
GCATATAATTCGCTTCGGTGGTTTCAGGATCATTGACATTCATCAACTGCTGAACTTCAC
CTTCGGCAATCACGTTTGTTGCATCAGACATCACTTGTAACACATCAAGAGAACGCAAAC
TCGCCATCATTTGGAACGCACGGGTATAAATAAAATCACCCACAAGCACACTTGCCGCAT
TACCAAAACGGGCATTTGCCGTTTCACGTCCACGACGCATATCCGACTCATCAACCACAT
CATCGTGTAGTAAGGTTGCTGTATGAATAAACTCAACAAAAGCTGCACAAGTAATATGCT
CTTGACCTTTATAGCCAACCGTATTTGCAGCCAATACCGCAATCAATGGACGAATACGCT
TGCCACCACCGCTAATGATGTAATGCCCTAGTTGATTAATCAGAACAACATCTGAATTGA
GCTGAGCAAGAATAGCCTGATCGACTGCCTGCATATCCGCTTTAACGAGAGTTAAAATTT
GCTCTAAGGAAAGTTGCGTTGTCATTATCGTTATCTTTTCGTTACAAAATAAGTCAAGAT
TTTACCTCAATGGCTCCGTTGTATCAAAAAAAGAATGCAAAAAAGCGGTCTGTTCCGATC
AGAAAAGTGCAAGGTTTATGTGAACAAATAGACATAATTAATGCTTAAACTCAACATAAG
TATAAATAATCATCTCTGACTATCTTTAGAGTAAAATCATTTAGTCGCTATAACATATGA
TTTTGATACCATTGCGCTAATAAAATCCCTGCATTTACAGCCACATTCAGCCCACTATTG
AGAGAATTAGCAAATGAGAGCTGAACAATACTATCTTCAGGATATTCAACTTCATTTGAT
ATAACTTCACTTAAAACAAATACAATCTTTTTAGATAATACTATTCTAGATAAATGTGGT
GCTTGCCTTTGGCGAGTTAAATGCACAATTTGATAACCAGCCTTACGTAACTGCATTAAG
GCAATGTGTTTATGTTTTGTCTCTAAGGGATACATAAATTCTAGACCACCTTCAGCAACA
CGAGCAGCATTACTTGAATTCAGTATGTCATTATTTTCTACAATAATGCCTTTTATTCCA
TAAAAGGCACAAGTACGTATAATTCCCCCTATATTTTGAGCATTATTTACACCATCTAAT
AGTATTAAGCAATCATGTTGTCGTTCCAGTTGTAAATAGCCTTCTAACGAGAATGGTGTA
GATTTTTTTACTAATAAACACATACCACCGTGATGCTCTGTTCCTGTAACTCTCAGCATT
TCTTCAGTATCTACTAAATGATATGCCTTTTTATGATCTGCAAGATAGCTTAATAACGCT
CCTGTTTTTTGGGCACACTCAGAGGTAATCCATAAACGAACGATAGCTTCAGGGCGTTGT
TGAAAAATAGCAGAACAAGCATGTTCTCCATAAACTTTCATTTCACTGGCTCGATTATTA
CGGATTTTTTCTGGTGCTCTTGGAGATAGGGCACCACTTTTACTTTTTATAGGTTTATTT
CTGTCTTTTACACTGACTTTTACAAAGCCTTCTTTACTAGATTTGTTAGCTTCAGTTGTA
TAAATCGATAAACTTGGTTTGTCTTTGTAGTGCTCATTTTTTGATGTTTGAACATAATCT
TGTTGTAGTGAAGATTTTTTCGTTTTAAATTTAAGAGGTTGACATGCTTTTACTGACTTA
AAACTAGGGGGGTTAGGATTGAATTTATTGTTCATCATTTTCTTAATAAAAATTACATTT
GATAGGTGATTAATGAATATTAAACGGAAATATGAAAAGTGTCGGTAATAGAAAAACTAA
AACCAACACTTTTTACTATCTATCTGGCTTTAACATTTTAATCAACTAGCAATCTTGTTT
ACCATACTGCTCTTGACGAAGAATTGCACGCACGCTTGCATCAAACTGTGCTAACACTTC
TTCTGCATTTTTCGGATCAGTTCCACGCGCATCTAAGTAGAACTTGATTTTCGGTTCTGT
ACCTGATGGACGAGCGATTAAGCGGCTGCCGTTTTCAAGCACAAAGACTAAAATATCGCT
TTGGCGATCTGTTTTCGTATGATCTAAGAAAGTCGCTACTTTGAAACCGCCCACTTCGCT
TGGTGGATTGGTGCGTAATGCAGTCATTAACTTACCGATTGCGGATAAGTCATCAACACG
GATAGAGATCTGACCGCTTACATAAGCCCCAAACTCTCTAGTAAAGTCATCTGTATAATC
TGCTAAGGTTTTGCCCTCTTTTTTCAAGCTACGCACAAGATCTAAGAACATAATTGCTGC
AGAGATACCATCTTTATCACGCACTTTATCTGGATCAACTAAGTAGCCTAATGCTTCTTC
AAAGCCGAATAATAAGCCGTTTACTTTACCGATATATTTGAAGCCCGTTAATGTTTCTTC
TGACTCAAAGCCATATTTATTCGCAATTTCTGCAAGTGCTGGGGAAGAAACAAGTGAGCA
CGCTAGAACACCTTTTTTGCCTTGTGCGTGATATTGTTTTGCTAAATACCAACCTAAGAA
ACAACCGATAACGTTGCCGTGTAAAGGTTTCCAGTTACCTTGTGCATCTGGTACTGCCAC
TGCCAAACGGTCTGCATCTGGGTCGTTCGCAATAATAAATTCCGCATTTCTCTCTTTAGC
TACTTTAATCGCTAAATCTAATGCACCTTTCTCTTCCGGGTTCGGGAAGTTCACCGTTGG
GAATGTACCGTCTGGCCATACTTGTTCAGCAACGATAGATGGTTGCGGTAAACCTGCTTT
GGCTAATGTTTTGCTTAATACTTCATAACCTACGCCGTGCATTGCGGTATAAACATAGTT
AATATCAACTTGTGGCTCTTTAGCAAGGCTTGCTGTTTTTGCAATATAGGCATCAACAAT
TTCATCATCTAATACGGTGTAATTTTGACTGCGTGGTAAGTCTTTGATGCTGCCTTGTGC
TACTTTATCAATACAAGCTGCAATTTCTTGGTCTGCTGGCGATACGATTTGACCACCGCC
GTTTGCTTTACCTAAATAAACTTTATAGCCATTATCTTCAGGTGGGTTATGGCTTGCTGT
GACCATTACACCTGCTGTGGTATCAAAGTACTTGATTGCATAGGCAAGCACTGGGGTCGG
TAATTTTCTTGGAAGAAGATAAGTTTTGATGCCTGCTGCTGCCAAAATTTCTGCAGTATC
ACGCGCAAACACATCTGAATTTTTACGTCCATCATAACCTAACACGATAGATGGCTCTTT
GTCATAGCCTTTTAGAAATTCTGCTAAACCACCCGCAGTTTGAGCAACAAGTACACGGTT
CATACCCATTGAACCTGCTTGTAAGCGACCGCGTAAGCCTGCAGTACCAAATTGTAAACG
TCCATCAAAACGGCTAGCTAATTCAGCTTGAGCTTTCGCATCATTTGCTTTTGCTTGCGA
AATCAATTGCTCTAACTCTGCACGAGTTTCTAAATCAGGATCTTGATCTAACCAATTTTG
AGCTACTTGAAAGAGAGTTTCCATAGTGAGTTTCCTTATAGTTAAGATAAACAAATAGAC
AGTAATAAACTAACTGAAAAGCAGTAAGATTGAAATGATTATTTGTAAATATTGCGTAGT
TATTTGATATGGATAAAAGACAAACGGTTACATATAAAAACACCGCCTAATTAGACGGTG
TATTTATCATTAAATTAGAATGTTTGAGCAATACGATCCAGTTCAACTTTAGCCGCTTCA
AGAGCTTTATCTGAAATTTCTGCTCCATAGCCAAGACCTTCCGCGTAAACAAACTCGATG
TCAAAAATACCAATAAAATTAAGAACTGCATGCATATACATTTTGGCTAAGTCTGTAGGC
GTATCCCTATAGACTCCTCCGTGAGTAAGCACAACAATAGCTTTTTTACCTTTAATTAAA
CCTTCATGACCATTTTCTGTATCACGGAAAGTTACGCCAATACGGGTTAAATAGTCTAGA
TATGTCTTAAGCTGTGCTGGTATACCTAAATTATACATAGGAACAGCAAATACAATGAGA
TCGCATTGATTTACTTCATTGATCAGATTATTAGAAAGAGTCAGAGCATTATATTGAGTA
TCATCTTGTGATTTTCCTCGTATATCTAATACAGCATTTATATCATAATACGGGAGCGGA
TTTTCACCTAAGTTGTGTTCTATAATATTAGCTGAAATTTGAGACTTGAAGTGATCAACC
AATTGATTAGATTTTGATTTATCCGCAAGAATACTTGACTTTATCACTAAAATATTTTTC
ATTGCAACTCCGAAGGTCAAACGATTATACCTAATAAACGACGATTATTTTATCTAAATA
GCTAGAGAAATAAAATAAAAAACGTCTATGAAAAGAATTAAAGTGAACTTTTTTTTGACA
GCTTATTATTTAACTTGTCCAACACCATTTCAGGCTGAATATCGATCAAACTTTGGTGAT
AACCGTCTTGCCCTTCGCCTTTGCGGATCTTGATTAAACCACCTTCAATCAAGCGGATAA
TCACCGCAGATTTAGAGAGCGGTGGCGTATATTGCGGGCTAGTTGGACCATAGAGCACAA
CAAGCGGTCGGTTAAGAGCAGCGGCAATGTGCATTAATCCAGAGTCGTTGCTGACAACGG
CTTTGCAATCAGCAATTAAATCAACAGCTTGGTTTAAATCCGTTTGTCCTGCAAGGTTGA
TACAGTAGCGTTGTAAGGCTTCAGGCAAACTATTGCGAATTTGTTCCCCAGCTTCTTCAT
CTTTTTTTGAACCAAATAAACGCACGGAATAGCCTTGCTCAATCAGTTTTTGAGCCAGTG
TTGCATAGTGGTAATGGGGATAACGTTTCGCAGGTCCAAACTCTGCACCTGGGCAGAAAC
CAACCGCTTCGCGGTTTTCGGCATATTCAAACTGTTTAGCAAAATGTTGTTTGGTTTGTG
CAATTTTCTCGCTATCGACTTGTAGGTAAGGATAAGCAATCGGTAAGTTTTCTGCTGTCG
GGATTTTACCTTGCTCAAACGCAAGTGCCACATAACGTTGTACCATCATCGGATAGTCGT
TTTTATTCGTGCGTAAATCGTTGAGAAAGCCATAACGCATTTCCCCTTTCCAGCCACGAC
GTTGGGGAATTTTAGCAAACAGCGGAATAAAAGCAGATTTCAATGAATTAGGCAGAACGA
TTGCCATATCGTATTGATTTCGCAAATTTTTGCCTAAATTGTACCGCTTACATAACGCAA
ACGAGCCGTGACCGATTGGCATTGAAATCGCTTTGCGAACTTCTGGCATACGAGAAAGTA
ACGGGCGACACCAGTCGGGTGCCATCACATCAATTTGGCAATTTGGATAGTTGGTTTTGA
GCTGTTGATAAAGGGCGTGGGACATCATCATATCCCCAACCCAAGAAGGTGCAATAACTA
AAATATTCATTATGCTTCCTATTGCTTCACGCAGTTTTCGGCAAGGATTTTATTGCGGTT
ATCTCGCAATGTGCCTTTGCCATCAAAATCTTCTGACCATATCCAGCGGATATCGCTGTA
TTTTTTGCCTTTTTTCGTCACACTTGAATAAAGCGTATGGGTACTTTGCTGAAAAGTAAT
ATCAACAGCTCTATTTTTCTTTGTGTTGTCATATTGTACCCTAACGATTTGTTTATTATC
ACATAGATATTCGTAATAAATACGTTCATTAATTTTAACAATCATTTGGGTATTTTTTGT
TGGTATTAATGACTTTTCAAGTTGAGAAACAGGTGATACAGCAGGTACCATACAAGCAGA
GAGCAATGCTATCATTGCATATATTGAAGAATACTTCCTCACTATTATGGATATCATCTC
ATATCTCCTTTTAAATATAGAGAGAGGCAATGATGATATTATTGCCTCAATATTTATTAT
TTAAAAATATAAGTACCATTTGATTGACGAGTATAAATTCCAGCATTTATTCTCATTTCA
ACAACACGGCTATTTTTGTCTAATAGAACAGTTACTTTTTCTCCGACTTTGAGATTGCTG
ACCGCTTTGTTTGCTTTGCTCATAGCGTTTACATCTGAAATATTTAGGTGATTGTCACGG
AAAACCTGCATTAAAGACACACCTTTTGGAATCGTTAATGTCTTGCTTGAAATAAAGCCA
GATGAAGCTGATGTAACAACAGGTTTAGCAGTTACGACTACCACTTTTGTTTTAGCAGGC
TGCTCTTTTTCTATGTTGACTTCTGCTTTTTGAGTTACAGCAGAAACTGGTTTAATTTTT
TCTACTTGAGTTTTCTCAGCTTGAATTTTCTCTACTTCTGATTTTTCTTCTTCCATCTGA
TAGCTCACACTTGCGCTACTTGTTGGTTTTGTTACGACTTCCTCAGTAGGCTTTGTAATT
TCTGTACTTGTTACAGAAATAGGCGTAATAGAAGCATTTTCAACGTTAGATGAAACTGCC
GAACCTCCCGTTGTTAATGGCAGTATTATTTCTACGGTGTTTACGGGGGGAGATATCGGG
GGAGCTTGCTCTACTTGAGCTTGTGGGGCAGTTAATGCTTTTGCTTCTTCTGCTCGCTTC
GCTTCTGCTTCATCAACTGGGCGGAATTCAATAGGTAGAGTATTATCTTGTTCCAATTGT
TCCAGTGTTTCCGGTGTATTTGGTTTTAACAAGAAAAGAATCAAAAGTGATGCCAATACC
AATGTCCCCACAAGAAGTAATCGGCGAGATTGAAATGGTACCTTTTCTGCGATTGATTTT
TGAAAATTAGGTTGAGAACTAGGCAGAATTCTCTCTATAGTTTGAGTAGTCATTGCTGGT
TGCTCGGCATTTGTTGTTTCTGTTTCCTTTTGGGATGCTTCAGATAATGGCCCCTCTGTT
GTGGTGACAACAGGAGAAAACATAAATGCAGATGTTTTTTGTTGCTCCAATGTACGCTCT
TTTGAATCTTGTTGATTTTTTTGTTCTTCCATTGAAGCAAAAGAAAAAGTACCACCTACA
GGACGCTTCATTACTGGAGTAAAAGTGTGTCCTGGCGATTTAGTTGAATGTAATGAAAAA
TTAACCTTCTTAGTAAGTTTATGTGCTGAGAGAGTTAATTTGCTTTCCGAATTTTCGTTC
TCTGTTTTTACTGCGCTAGGCTCACCAAAAACAGGTTCTTTACGTAAATTTTGTTGGCTC
ATTTTGAGTATCCCAAATGATTAAGTTTAAGGAAACATTGTATTATTCTAAAGGATTTCT
GATGGATTTTCAGAAAAATTTCACAATAAGCTTGCTATTTTTGCTAACTTTTTACTAAAA
CAAAAAAATAGCAGTATTGTCTAGAAGATTTTTCAATTTTTTCGATCTGCGTCGAAAAAC
ACATTTTTACTCATTGCAGGCTGTTTGTTTGATTTGTAAGGTATGCGTGCAATTTAAACC
AACCTTTAAGGAGTAATTTATGAAAAAACTTTCTCGTTACACATTCAGTCTTTTATTTGG
GCTTTTCTCTGCAACAACATTTGCTGAAGAAAAAGTAACTACGTCAACAGAACCTACACC
AGTAGTGATGCAACAAGTCGCAGCGACACAAAAAGTAAATGCGAATGTTGTAAATATCAA
TACTGCGACAGCCTCAGAAATCCAAGATAAGTTAGTAGGTATTGGAGCGAAAAAGGCTCA
GGCAATTGTGGAATATCGTGAGAAAAACGGTAAGTTTTTAAATGTTGAGCAGCTCACCGA
AGTTTCAGGTATCGGGAAAGCGACACTTGAAAAAAACCGAGATCGTATTGTGATTGAATA
ATCATATGAGGGGCGAATCTTTATTCGCCCTGACATACGGCCTATTTAGAGATAGTCAAA
TTCAAACATCTAGGGGCTGTTGATCTTTTGAGTTTAAATCTTAACCAAACAACAATCTCC
CCCAGCGAATACAACAAATCATTGCTAGCGATGCCGCATAATTTCTTGCTAACTTATCGT
ACCGAGTCGCAATGGCTCGGTATTGTTTTAAAAAAGCAAACGCATTTTCAACTAAATGGC
GATAACGATATAAACACCAGTCTATATCCTCATTACCCACCTTTGAATTTCGTCTACGAG
GTATAACCGGAACTGCTTTTGTTGTCAAAATAAGCGCTCGTAAGGCTTCACAATCATAAC
CTCTGTCTGCAACAATGGTCTCACTGTCAGGTAACAATTCCACAAGCTCAGGCGCAGCTT
TACTGTCATGAACTTCACCTCCCGCCAGAACAAAATCAATAGGATTTCCACAACTATCTA
CCGCTAAATGAATTTTTGTGCTATTACCCGCCACACTTTTGCCAATCGCTTGCGGATTTT
GACCGCTTAGTTTGTATGGAATGGTTAGGTTTTGGCGAACTAAATTATACCAAATTTCTA
TGTCGTTTGTTTTTTGTGCTTAAAAGATCAACACGCTCTACTTACTCTGCTATAATGTCC
CACTTTTATTACAAGCGGTACAATTTAATGGAAAATTTGCAAGAACAACCTGACTGGAAA
CCATCAGCCTCTATTCAACACTTATTGAAACGAGCAAAAATTATGGCGGAGATCCGTCAA
TTTTTTACGGAACGTGGGGTATTGGAAGTTGAAACGCCTGCGATGAGTGAGTTTTCCGTG
ACGGATGTACATCTTTCAACCTTTAGTACTCAATTCTTATCGCCGTTTTCAAACCAAGCG
AAAACCTTACACTTGATTACTAGCCCTGAATACCATATGAAACGCTTGCTTGCCTGCGGT
AGTGGAGCAATTTTTCAGCTCTGCCGAGTGTTTCGCAATGAAGAAGTCAGTAAACGCCAT
AACCCTGAATTTACGATGTTGGAATGGTATCGTCCCCATTTTGATATGTACCGTTTGATT
AATGAAGTGGACGATCTGTTACAACAGATTTTAGACTGTGAACCTGCGGAATCCTTTAGT
TATCAATTTGTATTTCAAACCTACGTTGGCTTAGATCCACTCTCTGCCACTAAAGCTCAG
CTGGTGGCTAAAGCGCGTGAACACGGCTTGCAATGTGATGAAGATGAACAGCGTGATACT
TTACTGCAATTTTTATTTAGCGAAGTGGTCGAAGCGAATATTGGCAAAGAGCGTCCAACG
GCTGTTTATCACTTCCCTGCAACTCAAGCGGCACTTGCTCAAATCAGTACGGAAGATCAC
CGTGTGGCTGAACGCTTTGAGTTTTATTACAAAGGGTTAGAACTTGCTAACGGCTTCCAT
GAACTCAGTGATGCTAAAGAGCAAATTCGCCGTTTTGAACAAGATAATGTGTTGCGTGAA
GCGATGGGTTTACCGCCACAGCAATTAGACCGTCGTTTCCTTGAGGCGTTAAAAGCAGGT
ATGCCAAACTGCTCGGGCGTCGCCTTGGGGGTGGATCGTTTAATGATGATTGCGATGAAT
GCTGACAGTATCGATCAAGTGATGGCATTTGGGGTGGAAAGGGCGTAAAATTGATTTTGT
ACGTCTAACTGATGTACAATTTCAAACAAGGGGGATTTTTATGACAACAATGGCAACGAG
CCGTCTAGCTGCTCGAGTAAAACCAGATACTTACGCCTTAATTAAACGTGCTGCAGAAAT
TGAAGGGATAACGCTCACCGATTTTATGATCACGAATTTACAAGCTGCCGCTCGTAAGGT
TATTGCTGATTCAGAAATTATTCATTTATCACTTGAAGATCAACATCGTTTGGCAGACGC
ATTACTTGAACCACATCAACCTAACGAAAATATGCTAAAGGCAATGCAAGATTACCAAGC
CATCTTTGGTAAAAAATAGATGGATATTGCGAAGCTCTCTTTTATTCGATTTTCGGATTT
GACCATTCCAAGAAATACCTTTAGCTCTTCTTCTGAAGAGCTAAATAGCTATTTTTATAC
GCAAGTTTCTCAAGACATCAAAAGACGAGTAACAAATTGCTTTGTGTTAATTGATCCTGA
AAATCAAACTATCGTAGGTTACTATACTCTCGCTGCTTCTAGCATTTCACTAAAAGATCT
TCCGATTGAGAAACAGAAAAAACTCCCCCGTTATCCTAGCGTTCCTGTCGTTCGGCTTGG
TCGTTTAGCATTAGATAAACGCTATATTGGAAAAGGGCTGGGAAGATTTTTGTTAGTTGA
TGCGATATTACGAGTAGTCAATGCCGATATTGCCGCTTATGCGATAGTCGTAGATGCCAA
AGATAAAAATGCCGCTGCTTTTTATCAAAAATATGGATTTTTATCTTATGCAGATAACGA
CAAACTTTTATATTACCCTTTATCTTATTGGAAATAACAAAGGAACAACCTTGAACAATT
TATTTATTATTGACTCACACTGTCACTTAGACTCGCTAGACTATGAAACTCGCCATAAAA
ATGTGGACGAAGTGATCGACAATGCCAAAGCACGTGGCGTGCAACAGATGATCTCGATTT
GTACGACACTTGGTCGCTTTGAAGCGATGAAGCGACTTACAGCTCATCGTAGCGAAGTGG
CTCTCTCTTGTGGTGTTCACCCGTTGAATGTGGAAGATGAACCGTTTGACTATGATAAAC
TGGTGGCATTAGTGCAAGATCCTAGAGTAGTTGCGGTGGGGGAAACGGGGTTAGATTATC
ACTACACACCCGAAACCAAAGCTCTCCAACAATCGTTGTTTGAGCAACATATCGAGGTAG
CAAAACAAGTGCAGAAACCGTTAGTGATCCATACCCGTTCTGCCCGTGAAGACACAATGC
AGTTTTTAGAACAAGGGAATGCCGAGCAGTGTGGCGGTGTGTTACACTGCTTTACAGAAG
ACTGGGCAATGGCAAAGCGTGCATTGGATATTGGTTTTTATATTTCGATTTCAGGGATTA
TTACTTTCCGTAATGCGGAAGAATTGCGAGATGTGGTGCGGAAAGTACCGCTTGATCGTC
TGTTAGTTGAAACCGACTCTCCGTATCTCGCCCCGATCCCTTATCGTGGTAAACCTAATC
AGCCAGCTTATGTTCGAGAAGTCTGTGAATATGTCGCAACACTAAAAGGCGTATCTTTAG
AAGAATTTGCTAACATTACCACGCAAAACGTGCGAAAATTGTTTAAAATTTAATGGCAAT
ACACTCCGAACTTTCGGATAAGGATTTTTTATGAGAGCAATGTTTAAATACTTTCTGATC
TTAGTGTCACTCTCACTACACATCGTATTAGTTGGTGGGGTAAATTATGCATTTCCTAGC
TATGAGCAAACAATGGTCACAGGAATGGAAGTGCGTCGTATGGATAAAGATGGGGTAATC
AGCAAATCAAATCCAGCAGATGGCGAAGTGCGTGACGTGTATTTTCTTTTCACCGAACAC
CCTGATACCAAAGCGGTAATGGTTTACCGTAATGAAGATACCGGCTGGGGATTACCGCTT
TACTTCAAATTTGGCTCTGCCGATATTCAAGCAAAAGCACAAGCCTATGCGAACGAAAAA
CAGATGGTACAAATTAAGTACTACGGCTGGCGAATTAATTGGTTGAATGAATTTAGAAAT
ATCGTGTCAATCACACCGCTTGCGGAAGGTGAGACTGTGTCAAAACCGTGGGTAAGCTAT
ATTTTATATGCTTTCTTTGCATTGACTTTCTTTTTGTCTGTGCAGTTTATTCGTGGGTGG
TTTGATAGCGAAAAATAATTAGTGTAGGGACACACTGCGTGTGTCCGTCACTCAAATAAT
AAAAAGATATTGTGGACACACGCAGTGTGTCCCTACATTCAAGGCATTCCATATCATAAC
AACAAAAAACAATGACCACCTACTTTATCGCCGATCTTCATCTCAACGACAATCAACCCG
AATTGACGGATCTGTTTTTGCAATTTATGACAGAAAAAGCACCGCTTGCTGAAGCAGTGT
ATATCTTAGGGGATCTGTTTGATTTCTGGATTGGTGACGATGAGCAATCGCCTTTGATTG
ATACAGTGAAACACGCTATTCGTCAGCTCACGGATCAGGGTGTTCCGTGCTATTTTATTC
ACGGCAATCGTGACTTTCTAATTGGTAAAGATTTTGCTAAAGCCACAGGAATGATCTTAT
TACCCGATTATCAACTGATTGATTTATATGGTAAAAAAACCTTAATTTGTCACGGTGATA
CCCTTTGTATTGATGATATTAAATATCAACAATTCCGCCAAAAAGTCCATCAAAAATGGC
GACAATGGCTATTTCTCTGCTTACCGCTCAAACTGCGTATTCATATCGCTCAGAAAATTC
GAGCCAAAAGCCGTGCAGATAAACAACAAAAGTCGGCTGAAATTATGGACGTTAATCCTG
AATTTACCGCTCAAATTGTGGATAACTATCAAGCCGAATGGCTTATTCACGGACATACTC
ACAGGCAAGCGGTGCATTTTGACCAAAATTTTGCAAAATCTGACCGCTTATTTACTCGCA
TAGTCCTTGGCGACTGGGGAAAAACTGCGTCAATTTTAGCGGTATCACCGCAAGGTTTTG
TTTTTAATGAGGAACGTTAAATGATCGATGTGATTATCCCGTGCTATAACGCAGAACAGA
CCCTTCAACGAGCGGTACAAAGCGTACTTAACCAAGCAGAATTAGGCACATTATGGATCA
TTGATGATGCTTCTACGGATAACACCTTTGCCCTTGCCAAACAGTTTGAAGCACAGGTTC
CCCATAAGATTAAAGTTGAACAGATGCCACGAAATAGCGGTGTTGCAAAGGCACGGAATT
GGGGAGAGTTACAAAGTGATGCGGAGTTTATCGCTTTTCTTGATACCGATGATGCTTATG
AAAACGGAGCGTTGCAAGTTGCCGAAGCGATTTTCCATTTCCGCCCTGAAGTAATGGTGG
TTCGCCTAGCCTTAAAACCTGTCGGCATTGCAGAACGCTATGCTTCTCACCTTAATTTTG
AGTATACGTGGCAACATATGCGAATGATCTGTGGTGGAAATATGGTCTTCCGCCGAGCAT
TCTTCCTTGCCTGTGGCGGTTTTCCACAACATCAACTGTTTAGAGAATTGGGCGGTGAAG
ACGGTGCTTTAGGCATTGCGACAACCAAAATCAGCTATGTCGCAACAGCATTTACTGAAG
CTGGCGTACTACATTACTGCCGTGACGGTATGCACGCGGAACGTTTGCTTGATGCGGCTC
TCTTTAATCAATATCCGAAAGAGATCACGGAAGAGAAAATGGCTCAAGCCAATGCGGTGA
CAGACAATATTTGCCAACAAATCACCGCATTAGTCCACCATCTTAAGCAAGAACAGGCAG
GAATATATCCGCTTGTGTTAACTCGTGAGGATATTGCTTAGATTGAAGTTAGATCATTGC
TCTAACTGCCTTGACAACCCCAACAAGGTGGCTGAGTTTAGTTAAAATCTCGGTAAGATG
TGTTTTGTCTTTCACACTGACCAATAATTTCACTTGATACACGCCACCTTCTCGCTGTTG
GCTGTGAATATCAAGGATATTGCTGTTCATTTTGGCAATCGCAGAAGTAATCCCAGCTAG
AATGCCTTGTTGATTGAGAATATCAACCACGATTTCTGCTTCAAATTCAACGGATTTATC
TTTAGCAATTTCCCAGCTTACCGGCATATAGTGACGGTGATCCGTCGCAGCTTCTTTCAC
ATTGCGGCACGTTAAGCAGTGAACCATTAACCCTTTGCCCGAACTGATATGCGCAATAAT
TTCATCACCAGGGACAGGTAAACAGCATTTCGCAAAGCTAATCAAACCGCTATCTACCCC
TTGAATTGCAAGAGATTGATTATTTTCAGGATTACCGTCTGTATCAATCTCTAAGGTCTT
ACTAGATAAGCGTTGAGCAATCACTCCACTAATTTGATTACCCAAACCGATTTCGGCTAA
TAGGTCATCAAAATTGGATAATTGTAGATCTGTTAGCAATGCCTCAATTACAACGGGATC
AAGATGTTCAAAATTAGAGGTATTAAGTGAGAGCAATAATTGTCGTCTTCCAAGAGAAAT
TGCCTGTGTACGCTGCTGGTTTTTTAAGGTGTTACGAATACAAGAGCGTGCTTTTGCCGT
GACCACAAAGTTCAGCCACAATGCATTTAACCGTGGACTTTCTGCCGTTTGAATTTCAAT
GGTTTGCCCTGATTGTAACGGCTGAGAAAGTGGATACGGCTGATGATCGACCACTGCACC
AATACAGCGGTCGCCCACATCAGTATGTACCGCATAGGCAAAATCCACAGCAGTCGCATT
GGCTGGAAGCTGTACGATACGACCTTTCGGAGTAAAGACATAAATGTCGCTTGAAAACAG
ATCAGATTTAACGTTTTCGATAAACTCTGCCGAATTTCCTACATTTTGTTGCATTTCCAC
AATACTTTTTAGCCATTGTTGCGTTCTGACTTGAACACTCATATTAGCTTGTTCTTGATA
GCCCCAATATGCAGCAACACCAAAACGAGCTGCTTGATCCATCTCTTCAGTGCGAATTAA
TACATCAACAGGCACACCTTTAGGACCAATCATTGAAGTATGTAAAGATTGATAGCCATT
TGTTTTAGGAACCGCAATATAGTCTTTTAGTTGGAAAGGACGAGGTTTATATAGACTATG
CATCTGCCCTAATACTCGATAGCAATTATCCACACTATCTACAACAACTCGGAAAGAGTA
AATATCCAAAATAGAATTAAAACGTTGTACTTTTTGCAGCATACGTCCATAAAGATAATA
GAGATGACGTTCCTTACCATACACACGGGCTTTAATCCCTACTTCATCAAGGCGAATTTG
AATTTCCTTTGAAATTTGTTCAATCAGCCCTTGACGGCTTCCTCTAGCCATATCGACTGC
TGCTTTTAACACCTTATAACGATAAGGATACATTGCTTCTAAACAGAGATCTTCCAATTC
ATTTTTAATATGTTCAATGCCTAAACGGTGAGCCAATGGTGTGTAGATTTCAAGGGTTTC
TTTCGCAATGCGTTGGCGTTTATCCGGACGCAATGCCCCAAGTGTTTGCATATTGTGAGT
ACGGTCAGCCAGTTTGATTAACACCACACGAACATCTTTGGTCATCGCCAAGATCATTTT
TCGGAAGTTTTCTACCTGTGCTTCTTGGCGGGTACGGAACTTTAATTTATCCAGTTTTGA
TACGCCCTGCACAATTTCTGCGGTGCTTGTGCCAAACTCTGCGGCAAGCTGTTCTTCGGT
GTAAGGTGTATCTTCAATTACATCGTGCAGAAGTGCTGCCATTACCGCTTCGTGATCGAG
TTTCATCTCGGCGATAATACACGCCACAGCGACAGGGTGAGTAATGTAAGGTTCGCCACT
TGAACGGAATTGCCCCTCGTGTGCATCACGAGCCACAACAAATGCCCGCTTCACAATATC
AATTTGATCCGCAGGTAAATAACCTTGAATAATGGTATTAAGACTTTCAAATAACTGCAC
TTTACACTTCACACAACAAAAACTGAGATTTCGTAATGTATAACGAAAAATGGACCATGA
AAAGGGCAAATCACCCTTTTCATTGTCCATTTTTAACGAAATTTGATCTAATTATGAATT
TGCTTGCACATCAGCCAAGAATGAAATAGCTTCTTTCTCTGCCACTTCTTGCACGATTGC
ATCAAATTTCTCTTGTTGATCCATAATTTGATTATTAATCAAACCTTCTTCAATTTCACG
CAATGCGATAACCGTTGGTTTATCGCCCTCTTCAGCCACAAGCGGCTCACGAGTGTGAAG
TTGAAGCTGTCTTGCACGGCGTGCTGCCGTTAAAATCAAATCAAAGCGGTTACCAATTTT
CTCTACTGCATCTTGAACGGTTACACGAGCCATTGTTTACTCCAAATTTTGCAAAATTCT
GAACTTGTAAAAGAGTGAGGATTATACAGAAGTTGTATAAGGCTGGCAATGATAGAGAGG
GAAATCTTTATAGAGATAATAGCTCTATTTGTAAATAATTTTGCTGTAGTTAAATTTTGT
AAAAGATATAAACTCATATAGCCTATTTTATCTCTCCTCGCTGTTTTCTCATTTTAGTGT
ATCTTAGGTTATCGGTTTTCATTGGAACGAAAATTGTAGGAATATCATTGCTCCACTATT
TTCCTCTATCAGATAATTGGAGAGAACCATATTTGTCATATCGAATCAAATAAAAGCCCC
GATTATATTTCGGGGCTGTTAATCTAAAGAATAATTAGAACTTCGCTAAAAGCATTGCTT
CTAATTTCTCTTGGTCAATCGCAAATTTACGGATACCTTCCGCTAATTTCTCAACTGCCA
TTGGATCTTGGTTATGTTCCCAATAGAATTCAGCTTCTGTCATTGGTGCTGGACGAGCTT
TCACTTCACCTTTGTACTCTAACTTACGCACTAAAGGTGCTTCGCTTTCTTGTAATTCTT
TTAATAGTGCTGGTGCAATCGTCAAGCGGTCGCAACCTGCTAATTCTGTGATTTCACCTG
CGTTACGGAAACTTGCTCCCATTACCACCGTGTTATAGCCGTGTTGTTTGTAGTAGTTAT
AGATTGAAGTCACTGAAACCACACCTGGATCTTCTGCTGGTGCATACTCTTTCTTATCAG
AATTTGCTTTGTACCAGTCAAGAATACGACCTACGAATGGCGAAATTAAGTAAACGCCAG
CTTCTGCACAAGCACGTGCTTGAGCCTGAGAGAATAATAGCGTTAAGTTACAGTTAATTC
CTTCTTTTTCTAATTGCTCTGCCGCTTTGATACCCTGCCAAGTTGAAGCAATTTTAATTA
AGATACGGTCGTTGCTGATCCCTGCTTCGTTATATAACGCAATCAGTTTGCGAGCTTTCG
CGATAGTTTTTTCCGTATCGTAAGAGTAGCGAGCATCGACTTCTGTTGAAATACGACCTT
TCACCACTTTTAAAATTTCTAAACCGATATTTACCGCTAATTTATCTTCTGCATCGATCA
GTTGTTGTGCCTTATCATTGCTTTTAGCTTTTGCATAAGCAATCGCTTCATCAATTAATG
GAGCATATTGAGGTAGTGCAGATGCACTTAAAACTAATGATGGGTTTGTTGTTGCATCTT
CTGGTTGATACGCTTTGATTGCATCAATATCACCAGTATCCGCAACTACGACAGTCATTT
GACGTAAAGCATCTAGTTGGTTCATAAAAAGTTCCTCTATAATATAAAAAACACCGCCTG
TAATAATAACAGTAACTGCTTAAAGCACCTAGTATGAATTAAGTAACGAGATTATATTTT
ACAATATGTTAACTGGGTACTATTTCTTTTCATTCCAAGGTGCTACCCAAAACAAGCATA
ACATTCCTGGAATCGCTAAGAAAAAGCAGATCCAATAGAAATGGTAGAAGCCAACGCTCT
CAGCTAATGCCCCAGATGTCGCACCAATCAATTTACTTGGAATCGCGGTTAAACTGGTAA
AAATCGCAAATTGTGTTGCAGTATAAAGAGGGTTTGTTTCACGAGAAATATAGGCAACAA
AGCAAGCAGTGCCTAAGCCAATTCCGATATATTCACCAATAATAACCGCAGATAAAGCGA
AGCGTTCGTAAGTACCGATTGTTTCAAACCTACCGTGACTTGCAAGCCACGCAAAGCCGA
GTAACATTAGCATTTGGAACACACCGAAAATCCATAAAGAGCGATTTACGCCAATACGCA
ACATCAGCACGCCACCCACCATGCCCGCCACAATAGAAGCCCATAGTCCGTTGATTTTTA
CCGCTGTACCTAAATCGGTGCGGCTAAAGCCCATATCCAGAATAAAGGCACTTTGTAAGG
TAGCCGCAAAGGAGTCGCCTAAGTTATAAAGCAATATAAAAGTGAGTGTGCCAACCGCCG
GCCATAAACCTTTACGTTGAAAGAACTCTTTGAATGGAATAACAAAGGCTTCGTGGAAAG
GAAGATTGCGGTTATCTTGTAAAATTGTTGGCTCTTTCGCTAAGAATAAACTCAGAATAA
TCCCAGGGATCATAAAGAGTGCGGTAAACAAAAAGACTGTTTCCCAAGGATAGTGGTCAG
AAACAATCAACGCTAACCCACCTGGAATTAACCCAGCAATACGATAGCCGTTAATATGAA
TAGAGTTACCTAAACCCAGTTCTTCATCAGACAAAATTTCACGGCGATAAGCATCAACCA
CAATATCTTGTACCGCAGACACAAAGGCAACTGCAATGGCTAACATCATTACGGGTTTAA
TATCTTGTGCTGGATTGAAGAAGCCGAAGCAAGCAATTAACCCCAATAGAGCTATCTGCG
TGAAAAACATCCAGCTACGGCGACGACCAAGGAAATTTGGGTAATAGCGGTCAAACAGTG
GAGCAACTAAAAATTTCCAAGTGTAAGGCAAACCAACGATAGCAAAAAAACCAATGGTTT
TTAAATCTACCTGTTCAGAGCGAAGCCACGCTGGAATTAATTGATAGATAAAATATAACG
GCAAGCCAGATGTAAACCCTGTAAATACGCAGAGCAACATTTTGTAACTGAAAATTTGCC
GCCAAAGAGAAACCTTTACTTGCTCGCTCATTTTTACCCCTTATACCCATTTGGATTATT
TTTTTGCCAATTCCAAGTGTCTTTCATCATTTGCGTTAAATCGTATTGCGTTTTCCAACC
TAGCTGTTCAAGAGCTTTTTGTGGATTAGAGTAACAGACCGCAATATCGCCAGGGCGACG
TTCAACCAATTTATAAGGCACTTTAATGTCGTTTGCTTGTTCAAAGGCGTTCACCATATC
TAACACAGAATAGCCAGTGCCTGTACCTAAATTATAGACGTGGAAACCTGCATCATCTTG
ATGTTTTTCCAACGCTTTTAAATGCCCAATTGCCAGATCAACAACGTGAATATAATCACG
CACGCCAGTGCCGTCGTGGGTTTCATAATCACAACCAAACACAGACAGTTGTTGCAATTT
GCCTACGGCAACTTGGCTGATATAAGGTAATAAGTTATTTGGAATACCGTTAGGATCTTC
GCCAATCAGACCGCTTGCGTGAGCTCCAACAGGATTGAAGTAGCGTAGTACGACTGCACT
AAATTGTGGGAAGGCTTTCGCTGTATCTTCTAGGATACGCTCTACCATATATTTTGATGT
GCCATAAGGGTTGGTTGTTCCACCGACTTCACAAGCTTCCGTAATCGGAATTTCTTTCGG
ATCGCCATAAACCGTTGCTGATGAACTAAACACAATCGTATTGACATTGGCTTTTAACAT
CTCTTCAACCAACACAATGGAACCTGTCACATTGTTTTGGTAGTAACGCAACGGCTCTCG
AACACTTTCGCCTACGGCTTTTAAGCCCGCGAAATGGATAACCGAATCAATCTGATTTTC
TGCGAAAATGCGACGTAACATTTCACGATCTAAAATATCGTCTTGATAAAAGCGAACGGA
TTTTCCCGTAATCTGTTTAACTCGCTCTAAAGAGATTTCAGATGAATTAGATAAGTTATC
TAACACCACAATCTCTTTGCCTTGATTTAATAATTCTACTACGGTATGTGAGCCGATATA
GCCAGCTCCGCCTGTTACTAAAATTGCCATATGTTATCCTTGTTATGAATTTTTGTTGAT
TATATTCTAATATAGTACAAATTTTAATTAAAATTTAATGATTTACTGTTCTCAATTTTA
ATTTTTTAAATAAGAGCTTCTTTTGAATATTATCTAAAATTAAATATTCTCCAGGAGCCA
GAGAACCTAGTTTGAAGTAACTGACTCCAACCCTAACTAATCTTAATGTTGGAAATCCGA
TATGAGCAGTCATTCTCCTTACTTGGCGATTTTTACCCTCAACAATTTTTAGTTCAATCC
ATGAGGTAGGAATATTTTTTCTTTCTCGAATTTTGGGGGCACTTTGCCATTTAAAATGAG
GATCTGGGATAATTTTAACTTTAGCTGGCTTTGTTAAGCCATCCTTTAATATTACACCAC
TAGCTAATCTATTAAGATCTTCTGGTTGAGGAATGCCCTCAATCTGAACCCAATATGTTT
TTTCTTTTTCAAACTTAGGGTTTGCTAAACGATGTTGAATTTGACCATTATTAGTCAGTA
ATAATAGACCTTCGCTATCTTTATCTAAACGTCCAATAGGATAGACATTTGGAATAGAAA
TAAATTCTTTCAGGGTTTTGCATGCCTGATTGTTAGTAAATTGAGATAGGACCCCGTAAG
GTTTATTAACTAAAACAACTATTGTTTCATCAAAAGTCAGTTTTGCGTTATTAATACGTT
GTACTGGTCTAATTAAGGCAGATTTGAGTTTAAACATAATGATTTTTAGAAAAGTTTTAG
AGAAGTTGCTGGATTCTATTCATACTAAGCTATTAAAACAATAGAAAGCTGAGATCCAAT
TTTATCACTTGCGCCGACTAAACTGCTTCAGTAGAATGTCAATTATTATTCTTTTATTAA
TATCTAATGGGGTCATAACATGTTTGGAAAAGGTGGCTTGGGCGGCTTAATGAAACAAGC
TCAGCAAATGCAAGAGCGTATGCAAAAAATGCAAGAAGAGATCGCACAATTAGAGGTAAC
TGGCGAATCAGGAGCTGGCTTGGTGAAGGTGACAATTAATGGGGCGCATAATTGTCGTCG
TATCGAAATCGATCCATCGTTAATGGAAGATGATAAAGAAATGGTAGAAGATTTAGTTGC
AGCTGCATTCAACGACGCGGTTCGCCGTGCTGATGAAATGCAAAAAGAGAAAATGGCAAG
TGTTACTGCGGGTATGCAATTACCACCAGGAATGAAGTTCCCATTCTAATTATCTAGTTA
ATCACTTTAAAAGTAGGGGCAAATTGCCCTTGCTACTATTTATATCATATCACTTATGCA
AAGTAGCCCTTTACTTGAAAATCTTATGGAAGCCCTGCGTGTATTGCCAGGGGTCGGTCC
AAAATCTGCACAACGTATGGCGTATCATCTTTTACAGCGTAACCGCTCAGGCGGTGTGAA
TTTAGCTAAAGCATTGAGCGAAGCAATGACTCACATTGGACATTGCAAATCTTGCCGAAC
TTTTACTGAAGAAGATGAGTGTGCTATCTGCCAAAACTACCGCCGCCAAATCAGCGGACA
ACTTTGTGTGGTTGAAATGCCTACAGATATTCAAGCGATTGAACAAACTGGGCAATTTTC
AGGGCGTTATTTTGTATTAATGGGACATCTATCTCCTTTAGATGGAATAGGACCTCGCGA
AATTGGTTTAGATTTATTACAAAAACGCTTAGAAGAAGAATCTTTTCAAGAAGTGATTCT
GGCAACCAATCCAACGATTGAGGGGGATGCGACCGCAAATTATATCGCTGAGATGTGTTC
TATTCACAATATTAAAGTTACTCGTATCGCGCACGGTATTCCTGTCGGAAGTGAATTAGA
AATGGTTGACGGAACAAGCCTTTCTCATTCATTTGTCGGAAGACGGGATATTTCTTTATA
AATAATTTCTTACTAGCCTATCAGGACGTTTTGCTGTAAACTACGCTCCCGTCCTGATGG
TTTATTCCATTCCGAATTTCAACTCTATTTATCACATAAAAGGCAGACAAAATGGCAACG
AATTATATTTTCGTGACGGGCGGCGTTGTTTCTTCTTTAGGGAAAGGCATTGCAGCGGCG
TCGTTAGCATCAATTCTTGAAGCTCGTGGCTTAAATGTCACTATTATGAAGCTCGATCCT
TATATCAATGTCGATCCAGGTACGATGAGTCCAACGCAACACGGTGAAGTATTCGTGACT
CAAGATGGTGCAGAAACGGATTTAGACTTAGGTCACTATGAGCGTTTTATCCGTACCAAA
ATGACCAAAGCGAACAACTTTACAAGCGGTAGGATCTACTCAGAAGTTTTGCGTAAAGAG
CGTCGTGGTGACTATTTAGGTGCAACGATCCAAGTTATTCCACATATTACGAACGAAATC
AAAGTACGAGTGATTGAAGGTGGTAAAGGTCACGATGTTGCAATCGTTGAAGTGGGTGGC
ACTGTAGGCGATATTGAATCACTGCCGTTCTTAGAAGCATTACGTCAATTAGCCGTTGAT
GTGGGGCGTGAAAAAACATTGTTTATGCACTTAACCCTTGTGCCATATATCCCAACGGCA
GGTGAAGTGAAAACTAAGCCAACACAGCACTCAGTGAAAGAGTTGCTCTCTATCGGTATT
CAACCTGATGTGTTGATCTGCCGTTCGGATCGTATGATCCCAGCAAATGAACGTGCGAAA
ATCGCGTTATTCTGTAATGTGCCTGAGCGTGCGGTTATTTCTCTTAAAGATGTTGATTCC
ATCTACCGTATTCCAGCGTTATTAAAATCGCAAGGTTTAGACGATTTCGTTTGTGATCGC
TTTCGCTTAACTTGCAAAGAAGCAGATTTATCTGAATGGGAACAAGTGCTGTACCAACAA
GCAAACCCAACGGGTGAGGTGACTATCGGTATGGTCGGTAAATATGTTGAGTTACCGGAT
GCTTACAAATCGGTCAATGAAGCATTAAAACACGCAGGCTTGAAAAATCGTTTAACGGTA
AACGTTAAATATATTGATTCACAGGATGTAGAAACCAAAGGCGTGGAAGTGTTACAAGGG
GTTGATGCGATTTTAGTCCCTGGCGGTTTTGGCTATCGTGGTGTGGAAGGGAAAATCCGT
ACTGCACAGTATGCTCGTGAAAATAAAATTCCATACTTGGGTATTTGTTTAGGTATGCAG
ATTGCATTAATTGAATATGCTCGTAATGTTGCAGGTTTAACTCAAGCGAACTCATCAGAA
TTTGATAAACACTGTCCACAACCTGTCGTGGGTTTAATTACCGAATGGCAAGATGAATCA
GGCAATGTTGAGACTCGCTCAGATGAATCAGATTTAGGTGGTACAATGCGTTTAGGCGCA
CAGCAATGCCACTTAATCGAAGGTACAAAAGCACGCGAAGTGTATGGGGCTGAAACGATC
GTTGAACGCCACCGCCACCGCTATGAAGTAAACAATACATTACTTCCACAAATTGAAGCA
GCAGGCTTGAAAGTGAGCGGTTTATCGGCAGATCGTAAATTAGTCGAAATTATTGAAGTA
CCAAACCACCCTTGGTTTATCGCAGCACAATTCCATCCTGAATTTACCTCAACTCCTCGT
GATGGACATCCGTTATTTGAAGGATTTGTAAAAGCGGCAAAAGAGCATCAAGGTAAAAAT
GCTTAATGATTTTAGGGCATAGTAGACAAAATGGTTGCTATGCCCTTTTGTCTACTATGC
CGCCAAATTCCCCTCTAAAAGTCATTTTTCTTTCAACTTTTAGAGGGAAAACAACAGCTA
GTATAAAACCCTAGCCCTAATAGTTCCATCAATCTCTTTCAAGCGTTTTAATGCCTCGCC
CGTTTGTTCTGTTTCAACGTCGATAACCACATAACCAATCGTCGGATCGGTTTGTAGATA
TTCTGCGGCAATATTCACATTCGCATCAACGAAGACTTTATTGATTTGATTTAAAATACC
TGGGCGGTTTTCGTGGATATGCAGTAAACGTTTTGTGCCTTTATGTTCTGGCAAGGAAAC
TTCTGGGAAATTGACTGCAGATAATGTAGAACCATTATCGGAGTATTTCACAAATTTACT
TGATACTTCAGTGCCAATATTTTCTTGTGCTTCTGATGTAGAACCACCAATGTGTGGAGT
TAAGATCACATTATCAAATTCGCAAAGTGGCGACTCAAACGGATCGCTTGCAGAAGCTGG
CTCTTCAGGGAAAACATCAAGGGCTGCACCACGCAGTTTGTCCGTTTTTAATACCTCAAC
TAGTGCATCAATATCTACCACCGTTCCTCGTGCCGCATTTACTAATACTGCACCTTCTTT
CATCTGGGCTAAACGTTTTGCATCAATTAAATTTTTTGTTGAAGCATTCTCAGGAACGTG
TAACGAAATCGCATCACAGGTTGAAAGCAGTTCTTCAAGGGTTGCGACTTGTTGAGCATT
CCCAAGCGGTAGTTTATTTTCAATATCATAAAAATACACTTGCATACCGATAGACTCGGC
AATAATGCTTAGTTGAGAACCGATATGCCCGTAGCCGATAATCCCTAGTTTCTTACCACG
CACTTCATTTGAACCTGCGGCAGATTTATTCCAAATGCCACGATGCACTTCCGCATTTGC
TTTTGGCACTTGACGCATTAACACAATGATTTCACCTAACACCAATTCGGCAACGGAGCG
AGTATTTGAGAAAGGAGCATTAAAAACAGGGATCCCACGGCGCTTTGCTGCCTCTAAATC
AACTTGATTGGTTCCGATACAATAACAGCCAATAGCGACCAATTTTTGAGCCTGTTGCAA
GACTTCATCTGTTATAAAAGTACGCGAACGGATACCAACAAAATGTGCATCTTTAATCGC
ATCAATTAGCTCTTGACCATCAAGCGCTTTTTTATGGTATTCAATGTTGGTATAACCTGC
ATTCTTCAGGACATCAATTGCATTTTGATGAACGCCTTCCAGTAGCAAAAATTTAATTTT
AGATTTATCTAAAGAAACTTTGGTTGTCATATTGCCTTCCTTATACAGAAGAGAGTTGAG
TAGCATCCCCAACTCTCCGTAGTGATTTTTCTTATTCAATAATTTTCGCACCATCAGGCG
TACCTACGATGGTCACATTCGCATAACGTTGTGCAAAAATCCCGTTAGTAACAACGCCTG
CGATATTATTGATGGTATGTTCCATTTTTAATGGCTCAAAAATTTTGAAGTTATACACAT
CTAAAATCACATTGCCATTATCTGTTACAACGCTTTCACGGTATTCAGGCGATCCCCCTA
AGGCGACTAATTGACGAGCAACATAAGAACGAGCCATTGGGATCACCTCAACAGGCAGAG
CGAAAGTAGAGCCTAACACATCTACTTGCTTACTTGCATCAACAATACAGATGAATTTTT
TTGCGAGTGAACTCACAATTTTTTCACGCGTTAATGCCGCACCTCCGCCTTTAATCATAT
AACCTTGGGGGGTAATTTCATCAGCACCGTCAATATAGACATCAAGCTCAGTCACTTCAT
TGGCACTAAATACCTCAATACCCAATGCTCTTAAACGTTCTTCAGATGCTTTAGAGGCAG
CAACAGCCCCTTTAATATCGCCAGCCATTTCACCTAAGGCATCAATAAAACAGTTAACTG
TTGAGCCACTTCCCACACCAACAATAGTGTCAGGTTTAACATATTGCAAAGCGGCACGCG
CTGCAATTTTCTTCATTTCAAGTTGATCCATAGCGCCCTCCTTAAAGCAAACGTTTGCGT
TATTATAATTTAAAAAAGATAAAGCGGTAAGATCCTTGCAAAATTTTGCAGAAATCTTAC
CGCTTGTCATTAGTTACGTTTCACTGCTTCTGCAATTTCTTGCGCACAGCTTTGTGCTAA
AGCACCGTCTTCGCACTCCACCATCACACGAATTAGCGGTTCTGTACCTGATTTACGCAG
TAAGATACGACCTTTGCCAGCTAAACGTTGTTCTACTGCTTTTGCAACAGCTTTAACGTC
TTCACTGTCTAATGGATTTGCACCACCTGCAAAACGAACATTGATCAACACTTGTGGGAA
TAACGGCACAGCTTTAGCCAGATCATTTAGGCTTAATTTATGTGATACCATTGCAGCCAA
TACTTCGAGTGAGGCGACAATACCGTCACCAGTGGTATTTTTGTCTAACACGATAATATG
CCCTGAGTTTTCGCCGCCGAGTTTCCAGCCTTTTTCTTTTAAGACTTCAAGCACATAGCG
GTCGCCCACATTTGCTCGTGCAAATGGAATTGCCAACTCTTTTAAGGCAAGCTCCAAGCT
CATATTGCTCATTAATGTACCAACGACACCGCCGTGTAATTTGCCTGAACATAATGCTTC
ACGAGCAATAATAAAGAGAATTTGGTCGCCATCAACCTTGTTACCTAAATGATCAACCAT
AATTAAGCGGTCGCCGTCGCCATCATAAGCCAAGCCGACATCTGCACCAGCTTCAACCAC
CACTTGTTGTAAAGCTTTAATATCCGTTGCACCGCATTTCTCATTGATATTCAAGCCATT
CGGGTGTGTACCGATTTCGATCACTTCTGCCCCCAATTCACGCATAACACTTGGGGCAAT
GTGGTAAGTTGCACCATTCGCACAATCCACCACGATTTTATAGCCTTCAAGGCTTAAATG
TGACGGGAAAGTGCTTTTACAAAATTCAATGTAACGTCCTGCAGCATCGTTAATACGACT
TGCACGACCTAGCTCAGCAGAAGCCACGCAATCCATCGGTTGATCAAGCATTGCTTCAAT
GGCTTCTTCGACTTCATCTGGTAATTTTTCACCGATTGCAGAGAAAAATTTGATCCCATT
ATCATCATAAGGGTTGTGAGATGCTGAAATTACAATCCCTGCTTCTGCACGGAATGTACG
AGTTAAGTAGGCAATCGCAGGGGTTGGCATCGGGCCTGTAAAGGCGGCAGATAAACCTGC
TGCAGCCAAGCCAGCTTCGAGTGCAGACTCAAGCATATAACCTGAAATACGGGTATCTTT
ACCAATTAATACCTGTTTAGAGCCTTGAGTAGCAAGCACTTTACCTGCTGCCCACCCCAA
TTTCAATGCAAAATCAGGCGTAATCGGAAATTGCCCCACTTTGCCACGCACTCCATCGGT
GCCAAAATATTTACGTTCTGCCATAAATAATTACCTTAAAAAATATTGATATGCTGGGCT
ATCATTAACATCTTGATAGCGGTAACCTAATCGGTCTAAATCTTGTTTAAACGCCTCTTT
TTCACTGCTGTTCACAACAAATGCCGCCAAAATGTCACCATAATCTGCACCGTGAGCACG
GTAGTGGAACAGCGAAATATCCCAATCAATTAACGTTTGCAAGAACTTCAACAACGCCCC
TTTCTGCTCAGGGAACTCAAAACTGTATAATTCTTCTTGCTGAATAGAACTTGGGCGACC
GCCGACCATATAACGAATGTGGGTTTTCGCGATGTCATCATCGGATAAATCGGTAACTGG
ATAGCCATTTTGTTGTAAATCTTTAATGATCTCTAATTTTTCAGCATTCCCACTAATACG
CACGCCCACAAAGATACAGGCTTGCTGATCGTCTGCGTGACGATAGTTAAATTCTGTGAC
CGCACGATTACCAATAATTTGACAGAACTTGAGAAAAGCGCCTTTTTGTTCAGGAATAGA
AACGGCTAAGAGTGCTTCGTGTTTTTCGCCGATTTCACAACGCTCTGACACATAACGTAG
TGTGTGGAAGTTAAGGTTTGCCCCCGATAAAATACAGGCGAGATTTTTACCTTCAGGATT
GTGTTGAGCGACATATTTTTTCAGTCCAGCTAAAGACAATGCCCCCGACGGCTCTGCTAC
CGCACGCACATTCTCAAACACATCTTTCAATGCCGCACAGATTTCATCGTTATCGACTAA
CACGACATCATCAACATACTTCTGACATAAACGGAATGTTTCATCGCCAACACGTTTAAC
CGCAACACCATCAGCAAATAAACCGACACGTTCTAAATCAACAGGTTGCCCTGCTTGCAA
AGCATAAAATAGACAAGCGGAATCTTTAGACTCAACCCCAATTACTTTAATTTCAGGCAT
TAATTGCTTAATCAGCACGGCAATGCCCGCAATCAAACCACCGCCACCGACAGGCACAAA
AATATAGTTCAGATCGGCATTTTGTTGCAATAATTCCATACCAATAGAGCCTTGTCCTGC
AATCACTAACGGGTGATCGAACGGGTGAACAAAGGTCATATTCAGCTCTTGGGAAAGCCC
AATCGCTTTGGCTTTGGCTTCATCAAAATTTGCCCCATAGAGCAACACTTCCCCACCAAA
ACCACGCACCGCATCGACTTTGATTGACGGCGTATTTTGTGGCATCACAATTAACGCTCG
CAAACCGAGATGTTTTGCAGACAAAGCAACCCCTTGAGCGTGATTACCAGCAGAAGCCGC
AATCACTCCTGCATTTTTCTGAGCTGGAGAGAGATTAGAAATCATCGCATAAGCCCCACG
CAGTTTAAAACTATGCACTGGCTGGCGATCTTCACGTTTAATGGAAATATGATTACCCAA
ACGCTCTGAGAGCTTTTCCATTTTTTGCAATGGTGTAACTTGGGCAAGATCGTAGATTTT
AGAACTTAAAATGGCACGGAGGTAATCCGTGCCTGATTGTAATGGGGTATCACTCATCGT
TCAACCAACCTTTAATTAGTGATTGCAGCCGCAACCGCCGTGTCCGTGATGGTGGTGATG
ATCGTGACCACAGCAACCGTGATCTTCTGCATCGTGATCGTGACCACAGCAACCGCCTTC
TTGGTGAATGTGACCGTGAGCAATTTCTTCTAATGTCGCTTCACGCGTTGCAACCACTTC
CACAGAGAATAATAATTCTTGACCTGCTAACATATGGTTACCATCAACCACTACTTCGTC
GCCATCAACTTCAGTGATCACCACAGGTAATGGACCTAAATCCGTATCTGCGATAAAACG
CATACCCACTTCTAATTCATCAACGCCCATAAACACATCTTTTGGCACACGTTGCACCAT
ATTTTCATTATATTCGCCGTACGCTTCTTCTGGTTTAACACGCACTTCAAAAGTATCGCC
AACCGCTTTACCTTCTAACGCATTTTCTAAACCGATAACAAGATTGTTGTGACCGTGTAA
ATATTCTAATGGTTGCTCAACAGGTGCTTCATCTACTAATACGCCATCTTGAGTACGAAC
TTGGTATGCAATGCTAGGCACGACATTTTTAGTAATTTTCATTTAAGTATCCTTATTTTA
TTAGGTAAAAAATTCTAGGCATTGTAGCTTGTTATAGAGGATTTGCAAATGTTAGTAACA
AAATGACCGCTTATTCTTACAAGCGGTCAAATTTTGCAATTAATCCACAATATCAGGCGT
CACCGCATCAACCACATCAACAGCAGTTCCAACGACACCACTGACAACAGAAGTGACTAA
ACAACCACTTACCGAAGTACAAAGTAAGGTAAGACCGAGCAACTTAATCCACTTTTTCAT
TTTAATCCTTATCTTTCAAATTTCACCTGCCCCGAGGCAAAAGCAGAAATAGTGGCTTTG
CCTGCTTCAAGTGGAATTTCCACATCTGCCTCTTTAGCATAACTTGCAGATCTTAATGCA
ACTGGACGGTTATAATGCTCTTGTCCGTTAGGGGTTTCTAACTGAACATTGCTGATAATA
TAACGTTTCGCATTTAGCCCTTTTTGAATAACTTCCGCTTTACGCTGAAATTGAGCAATA
ATGTCTAATGTCATTTCATCTTCAAGAGAAGCTAATTTTTCAGGCGATACACTAAAATGA
ATTTGCCCAATAGCCACGTCCTCGCCTAAATTCTCAAGCACCTTCGCCATAGCGTCAAAA
TTTTTACTTTTCAGTTGCAGACGACCTTCTGCAAACCAGCCTGTCACCTTACCTTTATTA
TCGTACTCTGGATAATTACTAATGCCATCTGCCGATAACTCAATGCTTTTATCTTGCTTC
GCTAATTCGATCACTTGATTGAGATGAGCAGAAACTTGCTTTTTCAGTTCATTCAGGTTT
TTACCTGACATTCTGCTATATACCTCAGCTTTCATCAGATCTTTATCCACCTCACGACTT
ACTTGCGTTGAAAACTGGAAAGTCGAGTTGGTATCAAAGGTATTTGGCTCTGCCGATACA
GCCAATGAGGTAAATACAAGCGGTAAAATGGCTAAATATTTTTTCAATGTCATTCTCTAT
TCCTTTTATATCAGGGCGTAAAACACCACTTAGAACGTATTTCTCTAGATTAGTTCAATG
TTTAAAATATGGGCAAGATCCTGTCGCACCTTATCTATCTGCCAAGTCACGTTATAGCCA
GCCAAGTGCATACCATAAATTCGCTCACTTGGTTTACCTTGCTGATAGGCAGGTCGAGGG
TCTTGTGCAACCACATCACATAAAAATTGCACAGGATCTTCAATACCAAATTTCGCAAAG
TTCTGACAAGATTTGACCGCTTGTAATGCTTGCTCGGTCAAAAGCACTTGTAATTTCGCC
TCAGGTTTATCTTGAGCAAACCCCGATAACGCATTCGGTTCACTATCAGCATAAGCAACG
TAAGGTTTAATATCCAAAATAGGCGTGCCATCAACTAAATCAACACTGCCTAAATGTAAA
TAAACTTCGCCCTCTTTAACCTCAATACGATCTAATGCTACTTTCGACAAACCTAACGGA
TTTGGGCGATGTGTCGCACGGCTGGCAAATACACCGATACGTTCATTCCCCCCTAAACGA
GGAGGGCGAACAGTAGCGTGCCATTCCCTTTCGGGAATTTGATGAAATTGAAAAATAAGC
CAAAGATGACTAAATTGCTCAAGACCCCGTACTGCATCAGGTGTATTATAAGGTGGCAAC
AAACGCAAAATGCCTCGCCCTTCACGGACTAAATTAGGCTGACGAGGAACGGAAAATTTT
TCCCCATAAGGTGTCTGTATCGTTCCAATAGGAGAAAGAGTTAAAGAGGACGGATTTGTC
ATAAAAAGGCAAATTTTCTGTTAAAAATCAAAACATATAAGAACATTTTGTAATAATATA
CACAGTTTTAAAAGAAAAACTTCATTAAAGTGACTAATTTATTGATATGAATAAAGGTTC
TATGTTCTCTATTTGGTTTTCAACGGCTCGCCCAAAAACCTTACCGCTTGCATTAGCGTC
TATTCTAATCGGCTCGGCTTTAGCGGCTTGGCAAGGAAAATTTGATTGGCTAACTACCTT
ACTTGCTTTTATCACAACGATTTTGTTACAAATTTTATCTAACTTTGCCAATGATTACGG
CGATCACATCAAAGGTTCAGATACTTCAGAACGAATAGGGCCTTTACGTGCAATTCAACA
CGGGGCAATTACGGGTGAACAGCTTAAAAAGGCCTTAATCTTTGTTGCGATACTCTCTTT
CATCTCAGGCTGTGGATTAATTGGTTATGCTTATCAAAGTTGGCAAGATCTTGTAGTTTT
TGCACTACTTGGCATTTTAGCGATTGTTGCAGCCATCACCTACACCGTAGGAAAAAAACC
GTATGGCTATTTAGGATTAGGCGATATTTCCGTACTCATTTTCTTTGGTTTTTTAGCCGT
TTTAGGCACATTCTACTTGCAAGCCCATACTCTGCAGTTTGATCTATTACTCCCTGCTTT
TGGCTGTGGTCTATTATCTGTAGCTGTATTAAATATCAATAACTTACGCGATATTGAGCA
GGATAAACAAGCGGGTAAAAATACCCTCATTGTCCGTATCGGTAGCCAGAATGGACGCCG
TTACCATCTTCTTTTACTCAGCTTAGCTGTACTATCCTATCTTTTATTCACCCTAATGAA
TTTTGCTCATTGGTACAATTTCCTATACTTATTAGCAATCCCTTTGCTAGCCAAACACGG
TTTATTTGTTTACCGCCACAAACACCCAACAGAACTTCGCCCTATTCTTGGGCAAATGGC
AGGATTGGCATTGATAACAAATTTGCTGTTTGGGTTGAGTATCATGTTATAAATATGGGA
TTAACTGGCTTACAGTTTATATATCTTTATAGCTTTTCCGCTTTCTCTGGCAACAACACA
GGAATGCCATTTTCAATCGGGTAAGCGACATTCGCTGAACGGCTAATTAAACGGTTGTTT
TCTTTATCCCACTCTAATTTTGTTTGAGTGATTGGGCAAGCGATAGTATTAAGCAGTTTT
TCGTTCATTCTGTTTTCTCACTAATTCAAAGACGGGTTCTAATAAACAAGCGGTATTTTG
TGGTGAAAATTTTGCAGAAACAGGCACATACCACCAATTCGGTTGAGCAAAGCTACGACA
TTTTACCGCATCTTTTTCGGTCATTAATAGCGGTAAGCCGTCTTTCTGCAAAGGTTCGAT
GATTTCTAATGCGTAGGGCTGATGATCAGCGAAGCCATAACTTTCTTTAAGTTGAATGCC
AAGCTCTTGCAACATCATAAAAAAACGAGGTGGATAGCCAATGCCAGCAAGGGCAATCAC
TGGCTGATGACAAAAATCGGCTATCGGTTTTTTCTCCCCTGTTTTTAAATTGATTACCCA
CTCAGGTTCTAACTGCATTAGATGTTCGCCTGCTTGTGCAGATTTTCCGTTGCAAATCAC
CGCTTGCACCGACTTTAAACGGCTTGGAAGCTCTCTTAAGCCCCCTGCTGGCAAGACAAA
ACCGTTGCCAAAACGACGCTCGCCATCGACAACAACCCACTCCATATCTCGTTCAAGGGC
GTAATGTTGTAAGCCATCATCAGTGATGATTAAATCTAACTCAAATTGGCTCAATAATAG
CTCAATGCTCTGTCGGCGGTTCGGCGAAATTGCCACAGGGGCGAGTGTCCGTTGAGCAAT
GAGTACAGGCTCATCGCCCATTAGTTCGGGATCGCTATCGGCAGTCACTAACTGTGGGAA
TTGCTTATTCTTTCCACCATAACCACGCGAGATAACCCCAACTTTCACGCCACACTGTTG
AAGCTGTTCGACCAACCATACGACCACAGGTGTTTTGCCGTTTCCGCCAACAGAAATGTT
TCCCACCACTAAGACTGGCACAGGCGAGCGGTAAGATGTTAGGATTTTTTTGCGATATAA
CACCACTCGAATTTGGCTAATCAACCAAAAAAGCAGAGAGAGTGGGGCTAGTAGCCAAGT
GATGAGGGATTTTGTTTGCCAGATGTTCATAGTTGTTATACGTAAAGTCATTTATATGTT
TCTATGATGTACTGGCCATTCTATGGCATCAAATAAGTAATGTCTAAAAAATAAATTATT
TTTGTAAGCATAGGGCGTGTTGATCTTTTAAGTACAAAAAACAAACGACATAGAAATTTG
GTATAATTTAGTTCGCCAAAACCTAACCATCCCATACAAACTATGTCGCTTAGAACGATT
TTAACAGATAATCTTTGGAAACGCCTAGCTTATTTACTTGACCGTACAGGACGTGTTTAT
AATAAACCTGAACATCGTAATACAGTGGAAGGGATTTTATATCGCATTCGTACGGGATGC
CCTTGGCGTGATTTACCTGCTGAATTTGGCTTGTGGAACACGATTTATCGTCGGTTCAAT
CTTTGGTCTAAAAAGGGTGTTTGGCAAGAAGTGCTAAAATCATTTAGACAACATATTGAT
TCTGAATGGATTTTTATTGATAGCAGTGTCATCAAGGCTCACCAGCATTCAACAGGCGCA
AGCGGTCAAAATCCGCAAGCGATTGGTAAAAGTAGTTGATTCCAGCATAGTATGACTATA
AAATAAATAATAATCATTATCAACTTATACATAACAACATGAACTCTTATAGACAACAAA
TCACCCAGCTTCTTGCTGAAAACCCGAATATGATTACCCTTGAAATTGCGGAAAAGTTAG
ATCTCCCAGAAGGGCAAGTGCTTTGCAATTTACCAAGTGAATTTGTCCGCTTGTTCTCTG
CGGATAGAGCAGAAGAGATTCTACAAGCGATCAGTCAATGGGGAACATTTACAACTATCA
TCGAAAAAGAAGGTTCAATTTTTGAAATCAAAGACCGTTTTCCAAGCGGGATCTTTGCTC
GAGGTTATTACAATTTGAATATGAAAGAGCAAGAAGGCGCGCTACACGGGCATTTAAAGC
TTGATAATATTGCCCATATTGCCTTTGTTAGTTTGCCGTTTAGAGGGAAAGAAAGCTACA
ACATTGCTTTTATTGCACATAACGGGCAAACCATTTTCAAAGTGTATCTCGGTCGAGATG
AGCAGCGACAACTCTTCCCAACACAAGTTGAAAAATTTAAGACATTTCAATAAAAAGGAG
CGATAAATGTCAAATCGTCAAGAAGTATTACAAAACCGTTTAGGACCAGAAATTCAAGAA
TTTAAAGCAAAAATGAAAACATTGGTGCTTGCCACTGTGGATAAAGAGGGAACCCCTAAT
GTAAGTTATGCACCATTTGTGATCAATAATGGTGAATATCAAGTATTGATTTCCACCATT
GCCCGCCACGCACGCAACCTACAGGAAGTGCCGAAAGTGTCGTTAATGTTGTTGGAAGAT
GAAAGTCAGAGCCGTGAAATTTTTGCTCGCCGCCGTTTGACCTTCGACGCAACCGCTCGC
ATTGTCGAACGCCACAGTGAAGAGTGGAATGATGGCATTGCCAAATTAAAAGCCCGTCAC
GGCGATTTAGTCGATGAGTTAGCAACCTTACAAGACTTCAAGCTGTTCTGCTTTAAACCA
CAACAAGGATTATTTGTAAAAGGGTTTGGTAAAGCGTTCCAAGTAAGTGCTGATGAATTA
GTGAATTTTGTTCATCTTGATGAAGGGCATAATAAAGAAATCGGTCCGCACGAGAAAGAG
GCATAAAACACAAGCGGTCAGTTACAGTAAATCCTTTACCATAACTGAGCGCTTGTCTAT
TGATGGAAACTACTCAGCGTCTTCTTTCGCCCATTCTAATGAACGTTTCACCGAGCGTTT
CCAACCTTTGTAGCGTTTTGCACGTTTTTCTTCATCGCTGTCAGGTGAGAAGGTTCTTTC
GATTTCTGCTTTACCACGTAACTCTTCCAAGCTGCTCCAGAAACCTGTCGCTAAGCCTGC
AAGGTAAGCGGCTCCAAGTGCGGTTACTTCTAGCACTCTCGGACGCTCTACTTTGGCATT
GAGAATATCTGCTTGGAACTGCATTAAGAAGTTGTTCGCAACTGCACCGCCATCTACACG
TAAAGTTGCTAATTTCGCACCGCTATCCGCTTGCATTGCGTCTAACACTTCACGGGTTTG
GTAAGCGATAGATTCTAATGTTGCACGCACAATATGGTTACGGTTTGCACCACGAGATAA
GCCCACGATAGCACCACGCGCATAAGGATCCCAATATGGCGCACCTAAGCCTGTAAACGC
AGGAACAACATATACGCCATTTGTACTGCTTACTTTCGTTGCAAAGTACTCTGAGTCACG
AGCGTCGTGGATAATTTTGAGTTCATCACGCAACCATTGAATTGAGGCACCAGCCATAAA
GATTGAACCTTCTAAGGCATAGCAAGGTTCACCTTTGGCGTTACACGCAATGGTGGTTAA
TAAGCCGTTTTTCGATTCAACCGCTTGATCGCCAGTGTTCATCAACATAAAGCAGCCTGT
GCCGTAAGTATTTTTTGCTTGACCTGCTTCGACACAAAGATGTCCGTAAAGTGCCGCTTG
TTGGTCACCAGCAATCCCTGCAACAGGAATACGCACGCCACCCATACCGCCAATGTTGGT
TTGTCCGTAGATTTCAGATGAGTTTTTCACTTCAGGCAACATTTCACGCGGAACATCTAA
TAATTCCAACATTTTGTCGTCCCACTGTTTTGTGTGAATGTTGAACAACATTGTACGAGA
AGCGTTGGTGTAGTCAGTGACGTGGCTTCTTCCTTGAGTCAATTTCCAGACTAACCAAGT
ATCGACCGTACCGAATAACAATTCGCCTTTTTTCGCACGTTCTCTTGCACCTTCTACATT
ATCCAAAATCCATTTCACTTTTGTGCCTGAGAAGTACGGGTCTACCACTAAACCTGTTGT
TTTACGAATATAGTCGGCGTGACCTTCTGCTTTTAATTTTTCGCAGAAATCAGATGTACG
GCGACATTGCCATACAATCGCATTGTAAATCGGTTTACCCGTTTCTTTTTCCCAAACAAT
CGTGGTTTCACGTTGGTTGGTAATACCAATCGCCGCAATTTGATCGGCTTTTACCCCAGC
TTTTGCAACGACTTCGTTTAAAGTTGAACTTTGGCTTGCCCAAATTTCCATCGGGTTATG
TTCAACCCAACCCGCTTGCGGATAAATTTGAGTAAATTCACGTTGAGCCACTTCAACGAT
ATTTGCATTTTTGTCTAATAACACCGCACGAGAGCTTGTTGTACCTTGGTCTAAGGCAAT
GATGTATTCTTTAGTCATAGGATCACCTCTGAAAATTATTTACAGTTACACGGTAAATTT
TTACCAATAACACGAGTATAGATAAAGCCACCTAATAAAGACCAAAAATAGGTACTAGGA
AATAAGGAATATCACGTCCGCCGGTGAGTGCTATATCGCCCCAACCAGCTAAGAATGCAA
AGAGTTTTGAGCCAAAATCACGAGCAGGGTTCATCGCAAAGCCAGTTAATGGCCCCATTG
CACCACCAATAGTCGCAATGAGTAAACCGATAAGTAAAGGAGCCATTGCACCTCTTGGTA
AACCGTTACCATCATCCGTTAAAGCAAAAATTAATGCCATTAATACGGCGGTAATCACCA
CTTCAACAAAGAAGGCTTGTAATACACTGATATGTGGATTAGGATAGGTCGAGAAAACAC
CTGCAAAGCCAACACCTTCACCACGCACAATATTTTGTGCCGCTTCACTGGCAGCAAAAA
GATCTTTATATAAGAAGTACACTAATGCTGCCGCACAGAAAGCACCGAGCATTTGAGAAA
TAATGTAAGGCAGAATTTTTTTGCCATCAAAACAAGCGAATTTCCATAACGCAATAGTAA
CAGCAGGGTTTAAGTGAGCACCAGATAACCCCGCAGAAGCATAAACAGCCATTGCGACCG
CAAGTCCCCACACGATTGAAATTTCCCACAAGCCGAATGTGGCTCCAGCAACCTGTGCTG
CGGCAACACAGCCTGCCCCAAAAAAGATAATCAAACCTGTACCAATAAATTCACCAATAC
AAGCAGCTTTTAATGATTTGTCCATAAATTCCCCCTAAGGAAATTAAATTAGAAAGTAAA
AAATGTTTGAAAAAGAAAGTTTTCGAGGGTGAGATATAAAAAAAAGAACATTTTACGCAA
ACAATTAAATAAAAATTTGTGAAGTTGCTCACATTTTTTTTAAAAAAGAAAGTGATTTTT
GTGAAATGTTAATATGTATCCCAAATACGTTACAAACTTTATAACCGTTTTGTTAGATAA
AAATAAGCATATTTCATTAATCTCAACTGTCGTTTCCAGCGAGTAGGCTGATGTAAAATA
CGAAACAACCACTCCAAACCTAAATTTTGCCAACATTTAGGAGCTCGCTTAACCTTACCG
ACAAAGACATCATAAGTGCCTCCTACCCCCATATATAGTGCATCAGGATAAAGTTGCTGA
GCTTTTTGCATAAATTTTTCTTGTTTTGGCGAGCCCATCGCCACGGAAATAAATTTCGCA
CCACTCGCTTTTATTCTCTGGATAATTTCTTCTTCCTGCTCTTTAGCGAAATAACCATTT
TGTGTTCCTACCACTTTTACTTGCCATTCCTGCAATTTCATTGCTGTTGCTTGTAAGGTA
TCCTCTGAGCTTCCGACTAAGAAAACAGGTAAACGGCATTCTCCCAACTCAGCCATCAAC
CTCTCCCACAAATCAGCGCCTGCAATGCGTTCAATTCTCGAATACTTCGGATATTTAGAT
CTAATAGTACAAACTACACTTATTCCATCGGCATATTTATATTCAGCCTCCTCTAATAGC
CTTTTCATTTCATTATCTTCTTGATAAATCATAATTTTTTCAGCATTTATTGCTATCAAT
TTACCTGTTAGAAGAACTCCATTATTCAATAAATAGGCTACCAAAGTTTGCTGATTTTCA
ACGGCTAATAACTCAACTCCACCAACTGATACTTTATTCATACCACTCTCTCACCCTATT
TATCAAATAGGCTACTATATAAGCAAATACAAAAATCACACTAAAGAAGCAGAACCGTGA
AATAAAAGCATCTATGCCTTCTCGTATCAATACAATCAAATTGAACAAATTTGCCAAACA
ATAACTTTGAATAACTGCAGAATTTTTTCCATAGGCAAAAAAATTATCAAAGATACGTAT
TAAACCACCAACCACCGCCATTCCTATAGCAATCATTGGTATCCCCCCCATAATATAAAA
AGAGCCTAATAATGTTGGCGACATAGCTAAACCAGAAAAGTTACCTAATACACTTTTCGT
GAAATAGTTTGCTGTATTCCACACGATGTCTGGGCGTTCCTCCCATAATGATTGAGGAAT
ATACACATAAAAATCACGCACGATAGGCATTAATCCTTGAAACTCAATCTCTGCATCCAT
TATTTTTGCTACATTTTCCCAAGGCGAAAAGGTATCACGTGTCAAATAAAGAAAAGTGTA
AAATGCTTCCGAACCTTGTACATTAAGCCGATACCGCCATAATGCCAACAAAAACATTGC
AATAACTGTCAAAAGCCCTGCCCTCACCAGCCATTTAAATGATAAAAACCTCCGCAAATA
CCCCAACAGCATAAACATAACAAAGGCTAATGCAAGGTTAGCTCGTGTGCCCCCAACAGC
TAGGTAACTCAACACCCCAAATGTCATTCCAGCTACCAAAAATAGCCACCAACTTTCTTT
AGTAGGCTTTAAGAAAAACCAAATTAACAAGGCGGGTAAAAAGAAATAAAAGAAACGTTT
TAAAGCCACACCACTAACTTGAGCAGAAAAAATGTGGCTATATTTTTCTAATTTGAATAA
CAATAGCCCTTGATTTAACAACATAAATCCTAATAGGCTCAGTATTGCAATCATCATTAA
AATCCAAGCGGTCAGATCAGCTAGCGATTTTACCTCCACCGCATACCTTGGTATTTGCTT
ATTTCTCCCTATATAAAGATAACTCACGTAATAGATAAGATAGCCACCTAAAGCTATTGC
TAGTACGTTCCACAACATTGAGACGACTGGAAGGCGATATTCAAATAGCCCTGCCATCGT
CATCGAAAAAGGAAACCCACCGAAAAAGGTAATAAGATAGATGCCACTAAACAGCAAATG
GAATGAAAAGCCTTGCTGGCGATAATCTCGTTGAATTATCCAAACCAACACACTTATAGC
GATTACATAAAAAAGGATTAATCCCGCTAACATGTTAATGTTCCTTAAACAAGGTGGGTA
ATTTTTACTGAAATTATACCGCTTGTAAACCAAGAGAATGTAAACAGTTCAGCCATTCTT
GCTTATAACTTAGGGGGAAAAAAGTAATTTTACTTTTATCAAGTAAAGCCAACTGGGATT
TAACTCGTATAATCTCTGAGTCACTGATTTCATCTGCGAAAAGAAAGCTAATTCCCTCCG
CTTGTAAATCTTGTTGAAAAGGATTTGCTCTATGAATGGCTATCGGGATGTTCATCTGTA
TGAGTAAACACATCGTTCCGATCCCTTGCTGACGCTCAAAAGGAAAGTAACCAAGATCAC
ATTGAGACAGTAGATCCAGATAAGCCTCAAATTCTAATTTCTGAGTAAGAATGTTCACCT
GCCCTTGTTGGAAGTCTTGTTCTGCTTGTTGGCGAACTTGAGCAATATATTTTGAATTAC
CTGCGGGATACCCCATCGGCACGACTATTCGTACATTTTCGCCAAATATCTCTCGAATTT
GCTTTAATCCAAGTAAATGTTGATTGCTCGGATCGCCAGAATTTCCTAACAAAATTGTCC
GTTGATATGAACATTTTTTAGTCGGAAAATTCGTAGGCATTCTAGTTGGAAAATAAAGCC
GTTGATCAAGAGAGCTCTTACGTTTTAATTGTTGATAAGCATGATTTAAATCTCCTAAAG
TTCCCCACAAGCGTGCTATTTTACGTTGTGCAAGTCTTCGCAATGGATAAAACAATCTAA
ACTTTAAAGAAGAAGAGAGCTCATAAAGATCTGCTCCCCAAATATGCCAAACACAACGAT
TTGCTGGGACTAATCCTAACAAGATAGCTAACCACAACGGTGCATTGAATTGCCCATGTA
GCACAAACCAAGCGGTTGGTTCCTTTCTTGCAATTTTGATAACTTCTTGAGTGAGTAAAT
ATTCATCTGGATATGAATTAATATCTAATAATGTAAAAGTTTCAGACAAATCACTACGAC
TAACAACATAAAAATGAAAAGCATTCGGTAGTTCATCCAATAATTCATTTTGGAAGAAAT
TTAGTATTGTGTGATTGTGATGGGGAATATTAGCCCCTAAAACATGGATTATATTTGCCA
TATTCCATCTATACCATATTAAAAAGAATAGTCTTGATGTGACATATAAATCACTATTTA
AATGTTGCCAAGTGTTCCTATGATATTTAATCCTTTGACCCATGCTTTAATATTCATTTC
ACATTAATGACATTATCTATAATTTTCGGTAAATATATTGAGCAACAATAGAGAAATATA
CGTGAGATTTGAAAATTTTCCTGTAAAATTTTACCTCATAAGTTGAATAATTATAGCCAG
CCATAATGTTAAATACAAAAGAAAAACAGAAAGAACCCGTAGCGAAAAAGCCCTACTTTA
TCCCAACTTGCTTAAAACTAGCTCTCTTAGCCACTTGCTATGTTGGGATATACGGCATCT
ATTTAGATGGAAAAATTCGTTCTAAAATGGACGGGCAAATTTGGCAATTGCCTGCCGAGG
TCTATAGTCGTATCGAAAGTGTTCGCCTTGATGACAATCTTACCCTTGAGCAAGTCAAAC
TCGCCTTGTTAGACAATGGCTATCGTGAAGTTTCATTAATTGCAACACCAGGTGATTTCA
AAATTGAAGGTGACAATCTTGTTTTGCTTCGCCGTGCTTTTCCTTTCCCTGAAAATCCTG
AAGCTCAACGTGTACTGCGTTTACGCTTTGTCAGTGATAAACTCGCTCGTATTGAAGATT
TAGTGCAATTTAAAGAGGTCGAGGAATTTCGTCTTGACCCTAAAATGATTGCAATGTTGC
ATTCGGATAACGATGAAGAACGTCAAGCGTTACGTTTGCAGGATTATCCTCGTCTGCTTA
TTGATGCGTTGCTACTTACCGAAGATAAGCGTTTCTATCAACACGAAGGAATTAGTCCAC
TGGGGATTGCTCGAGCCTTTTTGACAAACTATCAAGCAGGCAGAACAGTGCAAGGGGGCA
GTACTTTAACTCAGCAATTAGTTAAAAACCTCTTTCTAAGTAATGAAAAAACCTTAGTGC
GTAAAGTAAATGAAGCGTTAATGTCGCTGATTTTAGATTTTCGTTACGATAAAAACCGCA
TTCTCGAAACCTATCTAAATGAAATTTATCTTGGTCAAAATGGTAGTTATCAAATTCACG
GTTTTGCTCTGGCAAGTCAATTCTATTTTGGTCGTCCTATTCAAGAAATTAATCTAAATC
AAATCGCTCTGCTAGTGGGAATGGTGAAAGGTCCGTCCCTCTATAATCCGTGGAAAAATC
CAGAAGGGGCATTAGAACGCCGTAATGTTGTGTTGCGTGTATTGCTAGGACATAAGGTGA
TTAATCAAGAATTGTATGATTTACTTAGTAAACAACCGCTTGGCGTGAAAGAGAAAGGGA
ATATCTATCGTCAGCAACCTGCGTTTATGCACGCCTTAAATTTAGATATTAAAAGTCAGT
TGGGTGAGAACAAATCTGCTCTGCTGTCAGGGGCAAAAATTTTCACGACTTTAGATAGAA
AACAACAGCGTTCTGCGGAAATGGCGGTTATCAATGGGGTATCCGAATTAGAAAATAGCA
GTAAGAAAATCAAAGAGTTGCAATCTGCTATTGTGGTGGCGGAATATAAAACGGGTAAAG
TACGGGCGATTGTCGGGGGAGTACAGACACAATATGCTGGTTTTAACCGTGCTATTCAAA
CCAAACGTCAAATCGGTTCATTGGTTAAACCGTCTATTTATGCCATTGCTTTGGCAAATC
CGCAGTATTTCCGTCTTAACACGCCGATAGCTAACCAACCGATTACCATTACCGTTGGAA
GTAATACTTGGACACCTCGTAACTATGATCGTCGTTTTAGCGGTTCTGTGATGTTAATGG
ACGCTTTAGTTCGTTCCCTTAACATTCCTACGGTAAACATTGGAATGAAACTTGGGCTGA
AAAATGTGATTGCCAAGCAGAAAGAAATGGGCTGGGATAATGCCGAAATTCCGCCTTATC
CTGCGACATTGCTCGGCTCTTATTCTATTTCACCTTATGATGTCACGAAGTCTTATCAGG
TTATTGCAAATGCTGGCTTAAAAGTACCGCTTACAACAATTGAAGCGATCATATCCCCAA
CAGGTGAAATAATTTATCAGCCTGTTCTCACGCAGACAAGTAAACGCGTTTTGCCTGCAG
AAGCCACAATTCAAACACTTTATGCAATGCAACAAGTGACGGAGCGAGGTACAGCTCGTA
GCCTACAGGCAGATTTTGCACAACTGCATATCGCAGGCAAAACCGGCACCACCAACAATG
CACGAGATACTTGGTTTGTCGGCATAGACGGTGAAAATGTCACGACCGTTTGGTTAGGTA
AAGATAACAATAGCGATACCTATCTCACCAGTTCAAGCGGTGCGTTGCAAATATATAAAG
AGTACCTTAAACGTGCCGAACCCTTGGCATTCAAGCTACCAAGCATACCAACTATTCAAT
GGGTAGGTATCAACAGCTACGGCTCTTGGGACTGCTCCAGCCCTCGTCAAATTCCTGTTT
GGAAAGATAAAGGACAACGCTATTGTACGGGTGGCGGTTCTATGGTTGAAGCAAAACCAA
GTGTGTGGGACGCATTGTCACTAGGCAAAGACACGCCTCAAACCCAACCAAATAAAGCCG
ACGAAGCAGAAGGACAAGCTCCGATTGAGGAAGAACCATTAGAGGAATAGATTAAGAACG
GCATAGTAGACAAAAATTACGGGCAAAGGGTCATTAATTTTCATCTACTCTGCCATATCT
TTCAATTCTTACGCCTTTTCCGCCTCTAATCTTTCAAAAGAAAGCACTTTGCGTTCAACT
CTGCGTAAGATTACGGTCATAATCCCTGTAATAACCAAATAAACCGCACCTGCTAAACCA
TAGATGGTTAATGCGTCATACTCAGTTCCATAAAGCTGGCGAGCATAGCCCATAATATCC
ATAATGGTAATGGTTGAAGCCAGTGATGTTCCTTTGAACACCAAGATAATCTCATTGCTG
TAAGACGGTAATGCCCGTTTTAACGCATAAGGAACAAGGATTTTCAATGTCTGTAATCGA
CTTAATCCTAATGCCGCACAGGTTTCCCATTGCCCTTTTGGTATCGCTTTGACTGCACCG
TGAAATAGTAAGGTGGTATAAGCGGCACTATTTAAAGCAAGGGTTAGCATTGCACAGAAC
CACGCATCCGATAACAAAGACCAAAATGGACTTGCGACAATCCAAGGAAACTGCCCAGGA
CCTGCATAAATCAAGAAAAACTGTACTAACAATGGCGTTCCAGTAAATAGGGTTAAAAAG
CCATTTACTATTCCTTTTACTAGACGATTTTCCATTGAAAGTAAAAACGTCATTCCAACA
GCAAGAAAAAATGCCACGATTAAAGAAACAAACGTCAGCAATAAACTAGTCGGGATACCC
TGAGCTATCACCATAAAGTATTCTTGCAACATTATTTACCCCCTCTTTCAAAACGAGTGA
AGCGTAGCTCTAATTTACGAATAATCACTTGGCTGACTAATGTTACACCAAGGTAAATTA
ATGCTGCTGTACCGTACCAAGTAAATGGCTGATGGGTACTGGTGTTAATTAACTCCGTTT
GTCGCATAATATCGTGTACACCGATTAAAGAAACCAAAGCGGTATCTTTTAATAACACTA
ACCACTGATTGCTTAACCCTGGTAAGGCGTGTCGCCAAACCTGTGGCATTACAATGTTTA
CAAAAGTATAGCCACGACTTAATCCAAGAGCTGCCCCAGACTCCCACTGCCCAAGCGGAA
TAGCTTGAATAGCTCCACGCAATGATTGAGAAGCGTAGGAAGCAAAAATAATAGATAGTG
CCACGACACCACAGCCAAATGCACCGAGTTCGACATATTCCCCTGTGATCATTTCAAGCA
CTTCAGGCGCACCAAAATAGATTAAAAAGACCACTAAAATTTCAGGCAAACCACGCAATA
ACGCAACAACAACTGTGGTTGGTTTACGCACCATTGTCCATTTATGCGTTTCAAGCACCA
CCAAAAGAATGGACAATAGTAACCCGAGCAATAAAGAGCAAACTGCCAACCCTAAGGTCA
TTAGGGTTGCAGAATACAATAGAGGAAGATAATCCAAAAACATAATGATTATTTAGTCAT
CCATTTATCATAAATTTTTTGGTACTCACCGCTTGCTTTAATCGCTGCGATACCTTTGTT
TAATTTTTCAACTAACTCAGTGTTAGATTTTTTCACTGCAATGCCTAAGCCATTGTTGAA
ATAACGTTTATCTGTCACTTTCTCGCCAACAAATTGTGCTTCAGGGATTTTGCCTAACAT
ATCTCTTAACACATCAGTGTCACCAAAGATTAAATCAATACGACCATTTTTTAAGTCTAA
GATTGCATCCTGTAAACTCGCATAAGATTTTGCTTGATATTGTTTAGCTTCTGCCGTTGC
GTATTGTTGGTAAGTTGTACCATTTTGTACACCTACTGTTTTAGCAGATGCTAAATCTTT
ACCTTGTAAAGCAATATAGCTTGCTGAACTTTCGTAGTATGGTGCTGAGAAAGCCACTTG
TTTTGCACGAGCTTCTGTAATATCAATCGCAGAAATTGCCGCATCAAAACCGCCACGACC
TTTAATTAAGCTAGGGATTAACGAATCAAACGATTGAGATTTAAATTCACAAGTCGCTTG
GACTTCTTTACAGATTGCATTGGCAATATCCACATCAAAACCAACGATTTCACCTTTCTC
ATTAGTTTGCTCAAATGGCGGATAGCTTGGCTCCATTGCAAAAGTAATTTTATCATTCGC
ATAAGCTGAAACTGCAGTTGCGGCTAAAACGGTTGCTAAAAGTAATTTTTTCATAGTAAC
TCCTATTAATTGTATGATGTTGTGATTAATCTGAATGTGAAAGATATTGAGCAAATTGCG
TTGTTTTTGGTTGTTCAAAACAGCTTGCATCGCCCATTTCAATAATTTTGCCTTGTTCCA
TATACACCACTTTAGTGGCAACTTTACGAGCAACAGAAACTTCGTGTGTCACAATCACTT
GGGTGATCCCTGTTTGTTGTAACTCTTTAATAATATCAACCACTTGAGCGGTAATTTCAG
GGTCTAAGGCCGCCGTTGGTTCATCAAACAGCAATACTTCCGGTTGCATCATTAAAGCCC
TTGCAATCGCCACACGCTGCTGCTGACCGCCTGAAAGCTGTAACGGAAAACGCTCTGCAA
ATGCAGTAAGTTGCAAACGTGCTAACAAACCTTTGGCTCTTTCTACCGCTTGCTCTTTCG
TTAAACCTAATACTTTCATTGGTGCTTCAATCAAGTTTTGCATTACTGTTAGATGTGGCC
ATAAATGATATTGCTGGAACACCATTCCCACTTCTTTACGTAATAATGCAACCTGTTTCG
CATTGGTTTTAGCGGTCAGATCAAACTTATGATTTGCAATCTCAAGCTGACCTGATTGCG
GTACTTCCATTAAATTTAAAGTACGGATTAAAGTACTTTTCCCTGCTCCACTAGGGCCGA
GTAACACAACGGTATCGCCTTTTTCAATGTTTACATTAATATCAAACAAGGCTTGGCTCG
AACCGTAAAAGAAATTGACATTACTAATGCGAATTGCCATTAACTACTTCCTATCAAAGT
TTTAAAACTGAATAGATATTAAATTTTATTGCATAACTATGCAAGTGATTTTTGTAAATT
TGAGGTAAAAATTTTGATGAAAAAATTAAAATACATATCTGTAATTGTAGGTTATAATAA
TCACACTGTATAAAATCACATAAAGAGGCGGAGATGGATTTTTCTTTATTACTTGACGGC
TTAAACGATAAACAACGAGAAGCGGTAGCAGCCCCTATTGGCAACTATTTAGTGTTAGCA
GGTGCAGGTAGTGGGAAAACCCGTGTGCTTACCCACCGTATTGCGTGGTTAATTGGCGTT
GAAAATATCGCTGAGTCCAATATTCTTGCTGTGACCTTCACCAATAAAGCCGCAGCGGAA
ATGCGTCATCGTATTGAATATACCCTATCGCAATCTAGCGACCACCGCTTATTCGGTATG
TGGGTCGGTACATTCCATAGCATTGCTAACCGCTTACTTCGCTCTCATTATCTTGATGCC
AATCTGCCGCAAGATTTTCAGATTATGGATACTGAAGATCAGCAACGTTTGATTAAACGC
TTGCTCAAATTGCATAACTTAGATGAAAAGCAGTTTCCACCTAAACAAGTGGCGTGGTTT
ATCAATGCTCAAAAAGATCAGGGCTTGAGAGCAAAAGATCTCAAACAATCTCACGATGAT
CCCCACTCACAACAACTCGTTAAATTCTATCAAATCTATCAAGAAGCTTGCGATCGTGCA
GGATTGCTGGATTTTGCTGAACTCTTAATCCGTGCTTATGAATTATTTAAGCATAACCCA
TTGATTTTACAACGTTATCAACAACGTTTTCAGCATATTCTGATCGATGAATTTCAGGAT
ACCAATAACATTCAATACGATCTTATTCATTTATTAGCTGGAAAAACGGGCAAAGTAATG
ATCGTGGGCGATGACGACCAATCTATTTACGGCTGGCGTGGCGCTCAAGTGGAAAACATT
CAACGCTTCTTAAATGATTATGACAACGCACAAACTATTCGCCTTGAACAAAATTACCGT
TCAACAGGACATATTTTAAATTCGGCAAATGCTTTAATTTCAAACAATGACAATCGTTTA
GGCAAAAATCTTTGGACAGATAAAGGTGACGGCGATCCCGTTGATATTTATTGTGCATTC
AATGAGTTAGATGAAGCTCGCTTTGTCGCTTCACAGATTAAGCAATGGAAAGAAGATGAA
GGCGATTTTAATCAATGTGCTGTACTTTATCGGGGTAATGCCCAGTCCCGTGTTATCGAA
GAAGCCCTAATTCAAGCCAATATCCCTTATCGAATTTATGGCGGAATGCGGTTCTTTGAA
CGCCAAGAGATCAAAGATGCCCTAGCCTATTTACGTTTAATCGCTAACCGCCAAGATGAT
GCTGCCTTTGAACGTGTGGTCAATACACCGCCAAGAGCAATAGGGGATCGCACCTTAGAT
ATTTTGCGTCAGCTTACTCGAACTCGCCAAATCACCTTGTGGCAAGCAATCCAAGTGGCT
GTTCAAGAAGAACATCTTTCGGGGCGTTCCGCCTCAGCCTTGCTTCGCTTTGTCGAACTG
ATTAACGCACTTGAACAAGAAACCGAAGAAATGCCACTGTTTGAACAGACGGATTTTGTG
ATTAAAAAATCTGGGCTTTATGAAATGTATAAGCAAGAAAAAGGGGAAAAAGGCGAAGTT
CGTATTGAGAACTTAGAGGAGTTAGTGACTGCAACACGCCAATTTGTAAAACCAGATGAA
GCAGAAGAGATGACCGATCTCACCGCTTTCTTAACTCACGCCTCCCTTGAAGCTGGCGAA
ACACAGGCTTCACTACATCAAGATTATGTGGAATTAATGACATTACATTCAGCCAAAGGC
TTAGAATTTCCACGGGTGTTTATCGTTGGGGTTGAAGAAGGAATTTTCCCAAGCGGAATG
AGCTTCGACGAAGGTCGCTTGCAAGAAGAACGTCGCTTGGCTTATGTCGGTATTACACGA
GCGAAGAAAAAACTCACGATCAGCTATGCCGAAAGTCGCCGCTTGTACGGTAAAGAAGAA
CGCCATTTACCTTCACGTTTTATTGGCGAGCTGCCCGAAGAGCATATCCGGGAAGTCCGC
CTGCGTGGAAGTATCAATCGCCCTGCTACTTTTGCAAAACCACAAGCTAATCCGACCGCT
CGTTTACAAGAAGATAGTGGTTGGAAAATGGGGCAGAAAGTTCGCCACGAGAAATTTGGG
CAAGGAACAATCATCAATGTAGAAGGCAGCGGTGATCATACTCGCCTGCAAATTGCCTTT
GTACAACAAGGGATTAAGTGGTTAATTGCCAAAGTGGCGAAGTTGGAAAAGATGTAAAAA
ATCCCCAACCAAATGGCTGGGGATTTTTTACTTTAATCGTAAATTACTCAGAAACTACGT
TGATAGTTACTACTGCATTTACTTCAGCGTGTAAGTGTAATTTCACTTCGTGTTCGCCGA
TAGTACGTAATGCACCTTCTGGTAAACGAACTTCTGATTTAGTTACTGCTACGCCTGCTG
CTGATACTGCTTCAGCAATATCACGCGCACCAACAGAACCGAATAAACGGCCGTCATCAC
CTGCTTTAGAAGTGATTACGATTGCTGCTAAGTTAGCGATTGCTGCTGCACGAGCTTGTG
CTGCAGATAATGCTTCTGCTGCTTTCGCTTCTAATTCTGCACGACGTGCTTCAAAGTGAG
CAATGTTTGCTGCAGTTGCCATAACTGCTTTACCTTGTGGGATTAAGTAGTTACGAGCAA
AACCTGCTTTAACAGTTACTTGGTCACCAACGGTACCAAGTTGAGCAACTTTGTCTAATA
AAATAACTTGCATTGTACTCTTCCTCTCTTATTACTGATGGTTGTCAGTGTATGGAAGTA
ACGCAAGGTAGCGAGCGCGTTTGATTGCACGAGCTAATTGACGTTGATACTTCGCACGAG
TACCTGTGATACGGCTTGGAACAATTTTGCCGCTTTCTGAAATATAGTTCTTTAATGTAG
CGATATCTTTGTAATCGATTTCAACAACATTTTCCGCTGTGAAACGGCAGAACTTACGAC
GACGGAAATAACGTGCCATTTTGGCTTCTCCTAATCTATAAATTCAATCTGTTCGGTGTG
TAAGACTAACTGATTTAAATCATTGTAGTCTTTGTGAGTATGGATAAATCCTTTTACTCG
AACTTTTCCACCGACCTTCATTTGTTGGGTTATTAAACTAAATTGATTGCCTGCCAAAAT
CACTTGGATTTTGCACCACGCTTGGCGTTCTAAATTGACTTCTTTTTGCACTGAACGATG
TTCTAGGTAAAAAGAGTAAGTTGGAATACCTATCGGGCTTAGGCTTTGTTTAATCGTTGT
TGCGATAGTGCCACTTAAGATTAAACAGTTATCAATAGACGAATTACTCGTCTGCATCCT
CAGCTTCAACTTCTTCTACTAAAGCTTCTGGAGCTTTACGCTCATCTTTTGCTTTAAGCA
TTGGTGATGCTTCTGTTACCGCTGCTTTAGTGTGTAACACTAAGCTACGAAGAACTGCAT
CGTTGTAACGGAAGTTAGTTTCTAACTCATCGATTACGTTTTGTGGAGCTTCTACATTCA
TTAACACATAGTGTGCTTTGTGAAGTTTGTTGATTGGGTATGCTAATTGACGACGACCCC
AATCTTCTAAGCGATGAACTTGACCGCCTGCTTCTTTAACAGAAGCGGTATAACGCTCGA
TCATACCAGGTACTTGTTCGCTTTGGTCCGGGTGAACCATAAAAACGATTTCGTAGTGAC
GCATTATCGATCCTTACGGGTTAACAGCCTCCAAGGTTGCCAGTCACCAGCGTTGGAAGC
AAGGATTAAAAACAGGTGTGACTGAACCCGTGCATTATACGGATAAATAAAATTCGTACA
AGTAAAAGTTAATCTGCATAGCAAAATTAGGCATAAATCTATCTGCTTATGGTGGTTTTT
AGCATTAGATATTAAAAAATTTTTATCCTTTTTTAGCATGGTAAAAACAGAATAAAAAAC
TAATTTATCTAAAATATAAGAATAATGCTCTTGTTATAGTGCTTTAATTGGCGTTTATGA
GTGGTTGTATAGATTTTAATACTAAAAATAGGGTTGTTTTATTGGTTTTGGCGTGTTAAT
TTACACTCTCTTTTTTTTTCGGAAACCTTTGGATTTTTGACAATGACAACTCATACTCTA
AGAAATAATCCACGCAAAGTGGCGATTGCAGCAATGATCGGGACTGCAATTGAATTTTTT
GACTACTACATTTATGCGGCAGCAGCTGTATTAGTATTTAACACCCAATTCTTTAACAGC
GATGACCCTGTTTCAAATGAATTACTTTCCCTTTCTACATTAGCACTAGCATTCTTCGCT
CGCCCAATCGGTTCGGCACTTTTCGGACATTTTGGGGACAAAATCGGACGTAAGAAAACC
CTTGTTGCTTCATTATTATTAATGGGCGGTTCAACGGTTACTATCGGCTTATTACCAAAC
TATGAAAGCATTGGTATCTGGGCAACTATTTTGCTCTGCTTATGTCGTATCGGACAAGGT
ATCGGCTTAGGTGGCGAATGGGGTGGTGCAGCATTAGTTGCAACAGAAAATGCACCAGAC
GGTAAACGTGCTTGGTACGGTACATTCCCTCAATTAGGTGCGCCAATCGGCTTATTCTTA
GCGAACTCATCATTCTTCTTAGTCAGCTACATTTTCGGTGCTGAAGCCTTAGTAGAATGG
GCGTGGCGTATTCCGTTTGTTTCATCTATCGTACTTGTTGCCGTAGGTTTATATGTACGT
CTTAGCTTACACGAAAGCCACGTTTTTAGAGAAGCTGAAGCTCAAGGCAAAAAACACGCA
GCACCTGTAAGCAAAGTATTTAAAGACCACTTAAAACCGTTGATCATTGGTACATTCATT
ATGACAGCGACCTATGTGTTGTTCTACATTATGACTGCCTTTGCTCAAATTTACTCAAAA
AGTGCACCAACGCTATCACCAGCAGGACACCAAATGGGCCTAGGTATTCCAGCTAACACA
TTTACAGGATTACTCTTATTAAGTGCAATTGTATTTGGTATCTTCGTTAGCCTGTCAGGG
ATTTTTGCTGACAAAATCGGTCGCCGTAAATGGTTAATCTATGTGACAACAGGTATCGGC
ATTTTCGGTTTATTAATGCCTTTCTTCTTAGGAAACGGTACACCAATGAGTGTATTTGCA
TTCTTAGTAGTTGGTATGATTTTTATGGGAATGACCTTTGGTCCAATGGCGGCATTATTA
CCAGAATTATTTCCAACAGAAGTACGTTATTCCGGTGCATCACTTGCCTATAACTTAGCA
TCTATTGTAGGTGCAACCATTGCCGCAACTTTCGCAATTAAAATTAATGCGGCTTATGGC
TTAATCGGTGTGGGGATCTACCTTGCAATTAACGCAGTTATCACATTGATTGCACTCTTT
GCGTCAAAAGAAACGAAGAATTTGGATTTGACTGAAGTGTAAATGCTACGAATTGTAAGT
TCATTTTTAAGTTTGAAAAATAGTATCAAAAAAGTGGCTTAATCTAAACCACAACCTATT
CAACTTCTCAATTTCAGGCTGATATTCCACCATTTTGGCAACACAAGCGGTGGGATCAAA
GCCTGATTTGGCAAAATAACGTGCTAAGAAAAACGCCTTTTGTTCCGCAGACAAAGGATT
GTTATGAAAAAGCAACGCTAATTCCAAGGCAGGATCGGAGATCGCTGCATATTCCCAATC
AATCAAAAAGAGTTTTTCATCTTGTTCGACTAAATTTGCAAGATGAATGTCGTGATGGCA
AATGGCTTGTTGATAGGGGCTAATTTGCTGAAAAGGGGGCGTGAAATTGAGGCTGTTTTG
CGTTTCAAGCGGTAAGTTTTGCCATAAGAATTGGCAACGTTCGGCAAGATTTAAGGTTGT
CAATTTTGTCGTGGAACGCACCGCTTGCCAATCAAAGAGATGTAAACAGGCTAGTTGGTC
AGCTAATTTTTCGAGTAACGGTTGGCTAAAATGGCTGGGGGTTTGCCCATCAAGCCACGC
TAACAAAGCAGAGGTTTTGTTAGCATAAATAACCTTAGGGGCGAAACCGAGTGGCTCAAT
TAGTCGTAAAAAAGCGACTTCTTGTTGGTAATCAATGCCATAATCGGTGGCTCGTTGCGT
TTGAGAACGTAAAATATAACGTTCGCCATTGGCTAATTCGACCAAATGACTACAAGCGGT
CAGCCCTGCTAATTTTGTGATAGAACTGACCGCTTGTTGTTGCTGTTGTTCAAGCCATTG
AAGTGCCATTATCGTTGAAAACGTAAGTAAAAACGGTAGTTTGCACTTTCAGGGGTTGGT
TTGTCTAAAGCAACCCTTTGGCGTTGTTTAGCTTCAAGGAACAAATGTTGCCAAGACGAT
GTTTCTTCACCGTTCAAGGTTTGCGTCACGCCCGTTTTGTCGTACCAAAACAGCTTATAG
CTTAACTGCAAGGGTTGTTCACTTTTATTGAACACCGCAAGTTCATCTGATTTTGCGACA
ACCTCCGTGATCTCTGCGACATTGGCTTCGATATTAACAATCGGCGTTGTGCCTGATGGC
AGATAGCTCGGCGGATTTGATCCACAAGCGGTCAGAAATACGCTCAACAGTGCAACAAGA
GAAAAAGCGTGTTTCATCTTATTTCGCCAACATTTTACCTAACGGCTCACCGCCAACAAG
GTGCATATGGATATGGAACACTTCTTGTCCTCCGTGTTTATTACAGTTCATAATCAAGCG
ATAGCCGTCTTCCGCAATGCCTTCTTCTTTAGCGATTTTCGCAGCAACGGTAAATAAACG
ACCAAGTGCTTGTTCATCTTCTGCAGTAACGTGATTAACCGTTGGAATAAATTTGTTTGG
AATAATTAAAATGTGGGTTTTCGCCTGTGGGGCAATATCACGGAATGCAGTGACAAGCTC
ATCTTGATACACGATTGCCGCAGGGATTTCTTTACGGATGATTTTGCTGAAAATAGTTTC
TTCGTAGTTGGTTAGCATAATGTTTCCTTATATCAGTGTTGTAAGCGGTAGGATTGTCTA
ACTTTTTTGAGCAATTTGCAAAAATTTCTGCAAATTTGACCGCTTTTATCAGGGCAAGAT
CGCATCTTTCTCAAATTTATGATCTAATACACCTTAATTATCCATATCAAATCAGGTTGT
AAAATGAGCGTTTTTCNNNNNNNNNNNNNNNNNNNNNNNNNNNNNNNNNTCGTGTAATAA
AACGCATTAAATGCTTGAGACGTTTGATGAGGTAAATGCGGAACGTAGTCGAATTGATGA
GCGTTACTACCGTAAGCTGAAAGTGAGTGATTGGCTGAGCAAAGCGGAGGAATGGAAGGG
GATAAAATCGGTGTTGGAGGTGTGTCGCAAGCGGTCAGATAATGACAAAGAATCGCAAGA
AAAAGTCTTTTATATCAGTAGTTTGGATGTTGATATTCAAATATTGGCGAAGTGCGTGCG
AGGGCATTGGGAAGTGGAAAACAAAGCCCATTGGGTGCTAGATGTGGTCTATAAAGAAGA
CGAATGTGCTGTGACCGATGAANNNNNNNNNNNNNNNNNNNNNNNNNNNNNNNNNNNNNN
NNNNNNNNNNNNNNNTGTGTAGGTTGAAAAATGGACAACATATGCGGTTGCCCTGGTTAA
TTGAACGGAGTCTAAGGTAACTAAGTGAGCCTGTTGATAATTTTCTAATTCAATGGATTC
GCCTGTGTTGAGGTCTTTAATCACGAGTTTATTACCTTGAATTTTTACCTCTAAATTTTG
AACTAGCTCTCCTGCCGAATTGATAAAAGTATAGTTCTCGTTTTCTAAAAGTGTGATTTT
GGTTAATTTATTGACAATGATTTTGTTGATTTTCATAGTAACCTCAGGAGAAAGATAAGT
TATGATATTTGAATTACAAATTAACACTACATAAAAAGAAAGGTGGGTTTGTCAGTGGTT
TGATATAGCTCTTTTAAAGAACCATACTTTTATTTTTTAGCGTTAGAGAAAGAGAAATAC
TCTTTACAACAAACTTCAAAAACTACTAAAAAAAATTTAAAAAATTATTCCTACTCTAAA
AAAATAAAAGTCAACCGCCTTGAAAAAAATTTTTTAGCCAAAATTTTTGTGAAATATGTT
TGTGGTATTTGAGGAAATGTTAAGAGGTGAACGAAATAATCGCGTTATTTTTCGTGATAT
GGTCATTTGCATGACAACGGGCACATTACGAGTGCCTGAAAATAATTGCAGGAACGCCAC
GCTTGGCGTTCATAGAAACATTAATTTTACCGCTTGAGTTAGGTTGTTTTGCTAATAATA
AGAATGTTCACCATGTTGATGTTCAGTCACATCTTTCACGCCAACTAATTCTTCTGGGAA
AAGAGCAAGCAACTGTTTTTCAATGCCTTCTTTTAAGGTAACGTCTACCATTGAACAGCC
GTTACAACCACCACCAAATTGTAATACCGCATATTTATCTTCAGTGACTTCAATTAAGGT
TACACGTCCGCCGTGGCTTGCCAACTGTGGATTGACTTGGGTTTGGATCACATAGTCTAG
ACGTTCAATGAAAGGTGCATCATCTGCCACTTTTTTCATTTTGGCATTTGGGGCTTTTAA
AGTGAGCTGTGAACCCATTGGATCGGTAACATAGTCAATTTCGGCATCTTCAAGGAAAGG
AAGGCTGATTTCGTCAATAAATGCAGAAAATTGTTCAAATTTGATTTCAGTATCCGTTTC
TTCTACGGCATTAACAGGGCAGTAAGATACACCACATTCAGCACTTGGTGTGCCAGGATT
AACCACAAAAATGCGGATATTTGTGCCTTCTTCTTGTTGATCAAGTAATTTGCGGAAGTG
GTTTTGTGCAACGTCTGAGATTGTAATGTTCATCATTTTATCCATTTATGAAAACTAAAC
TGTTTGCTATTTTATCCCTATCCTGATTTTTTGACTAGCATCAAATTTATTAAAAATGAA
TTTAGGAAGTGTCTGTTTTTCATTCATTTTGTCAGGGAATAAAGAGTAAAATTTGATGTA
TTTCAAAGTTTCTTAGGCTAAATGTTAAAAAAATGTGGTAAAACTAGCAATAAAAGTGTG
TTTTCAGGTAGAATACCTTGTTTATTTTTATCTTGGAAAAACAAGGTAAAGCCCAATTTG
AGAACTTAATGTAGCGAACAAATATAAGTGGGGGAATCAACGTTTATGTTTGCTTTTAGC
TACGCTCAATGTAGCGATTGCAGTTTCTGCAATCATTCTTTTTAACCCAACTAAAAGTAG
TGCAAACAATATGATTACAATTAAACAAGGCTTAGATCTTCCTATTGCGGGGAAACCTGA
GCAAGTAATCCATAACGGTAATACCGTTAATGAAGTTGCTGTGCTTGGCGAAGAATATGT
GGGTATGCGCCCTTCTATGAAGGTGCGTGAAGGTGATGTGGTGAAAAAAGGTCAGGTTCT
TTTTGAAGATAAGAAGAATGCTGGCGTAGTTTTCACCGCTCCTGCAAGCGGTACGATTGT
TGCAATCAATCGCGGTGAGAAACGTGTTCTTCAATCCGTTGTGATTAAAGTTGAAGGTGA
TGAACAGGTAACTTTCGAGCGTTATAACGCTTCTGAGTTAAGTTCATTAACAGCTGACCA
AGTGAAGCAAAATTTAGTTAATTCGGGTTTATGGACTGCGTTCCGTACTCGTCCATTCAG
TAAAGTTCCTGCGTTAGATGCAGTGCCATCTTCTATTTTCGTTAATGCGATGGATACAAA
TCCATTAGCGACTGATCCTGAAGTGGTATTAAATGAACATAAACAAGATTTTGTTGATGG
TTTAACGGTGTTAAGCCGTTTATTTGATGGACAAAAAATAATCCACTTATGTCGTGCACC
AGATAGTAATATCCCAACGGCTGAAGTGGCTAATGTGAAAGTAACTTCTTTCGCTGGTCC
ACACCCAGCAGGTTTGAGTGGTACGCATATTCACTTTATCGATCCTGTTTCTGTGACGAA
AAGTGTGTGGTATTTGAACTATCAAGATGTGATTGCTATCGGTAAATTATTTACGACAGG
GGAATTATATACAGATCGTGTGGTTTCGTTAGCTGGTCCTCAAGTGAAAAAACCTCGCTT
AGTGCGTACACAACTTGGTGCAAACCTTTCTCAATTAACTGCAGGTGAACTAGCAGAGGG
TGAAAACCGTGTGATTTCAGGCTCTGTGTTAAGCGGTGCGAAAGCAGTTGGTGTTCACGA
TTATTTAGGTCGTTACGCATTACAAGTTTCTGTGATTGCAGAAGGGCGTGAGCAAGAGTT
CTTAGGTATGATTGCCCCATATTCACACAAATTCTCTATTACTCGTACTGTGTTAGGTGC
GTTTAGCAAGAAATTGTTTAACTTTACCACCGCTGTTAATGGTAGTGAGCGTGCAATGGT
GCCAATCGGCTCTTATGAGCGTGTCATGCCGTTAGATATTTTACCAACATTGTTGTTGCG
CGATTTAGCATCTGGCGATACGGATTCTGCTCAAGCATTAGGTTGCTTAGAGTTAGATGA
AGAAGATTTAGCGTTATGTACCTTTGTCTGCCCAGGTAAAAATAACTACGCACCAATGTT
GCGTGCAGCGTTAGATAAGATCGAGAAGGAAGGTTAATCAAATGGCTTTAAAAGATCTTT
TCCATAAAATGGAACCGGCTTTCCAAAAAGGTGGAAAGTATGAGAAATTCTATATTCTGT
TTGAAGCAGCTTATACGATTTTCTATACACCGGGTACAGTAACTCAAAAAGATGCTCACG
TTCGTGATGGGATTGACTCTAAACGTATGATGTTAATCGTGTGGTTGGCATTGTTCCCAG
CAATGTTCTACGGTATGTATAACGTGGGTGCTCAATCAATCCTTGCATTAGGCGTGGGTG
ACTTTACCCAAAACGTAACTCAAAACGTGGCAAATGACTGGCACTTTGCATTAGCAAATG
CATTTGGCGTGTTATCACAAGATGCTGGCGTATTTGGCAAAATGTTAATCGGTGCGATTT
TCTTCCTACCAATCTACTTAACCATTTTTGCAGTAGGTGGTTTCTGGGAAGTGCTATTCG
CAATGGTGCGTAAACACGAAATCAATGAAGGTTTCTTTGTTACTTCTATCCTTTTAGCAT
TAATCGTTCCACCAACATTACCATTATGGCAAGCAGCGTTAGCAACAACCTTTGGTGTTG
TGGTTGCAAAAGAAGTCTTTGGTGGTGTAGGTAAAAACTTTATGAACCCAGCGTTAGCAG
GTCGTGCGTTCTTATTCTTCGCATACCCAGCACAAATTTCGGGTGATTTAGTTTGGACTG
CAGCAGATGGCTTCTCAGGTGCAACAGCACTTTCTCAATGGGCAGTCGGTGGCCAAGCTG
CACTTAAACACGTTGCAACGGGTGAAACCATTACTTGGATGGATGCATTCTTAGGTAACA
TTCCTGGTTCTATCGGTGAAGTATCAACTGTCGCATTAATGATCGGTGCTGCTATTATTG
TATTTGCTCGCATTGCGTCTTGGCGAATCATTGCTGGTGTAATGATCGGTATGGCATCAA
TGGCAACGGTATTCAACCTAATTGGTTCAGATACTAACCCATTATTCTCTATGCCGTGGC
ACTGGCACTTAGTGTTAGGTGGTTTTGCAATCGGTATGTTCTTTATGGCTACCGACCCAG
TATCAGCAGCATTTACCAATAAAGGTAAATGGTGGTACGGTATCTTAATTGGAGTAATGT
GTGTGTTGATTCGTGTAGCAAACCCTGCGTACCCAGAAGGTATGATGTTAGCGATCTTAT
TTGCTAACTTGTTTGCTCCAATCTTCGACTACTTCGTGGTTCAGGCTAACATCAAACGTA
GGAAGGCACGCAATGGCTAAGTTTAATAAAGATAGCATTGGCGGAACACTTACCGTCGTG
GTTTTATTAAGTTTAATCTGTTCTCTTATCGTGGCAGGTTCTGCGGTGTTGTTAAAATCG
GCACAGGAAGAACAAAAAGCCCTTGATAAACAGAAAAACATTTTAAGTGTTGCTGGTTTA
TTACCTGAAGGCACGAAGAAAAGCGAAATTAAAGATATTTATGTGAAAAATATCGAATCT
AAAATCGTTGATCTTGCGACAGGTGATTATGTTGAAGGTGTAGCGAATTTTGATGCAAAA
GCAGCTGCAAAAGATCCAGCTCAAAGTATCGCTATCAATCCAGCAGACGATAAAGCAGGT
ATTAGAGTTCGTGCAAAATATGCGGAAATTTACCTTGTAAAAGATGCAAACGGACAAGTA
AATCAAATCGTGCTTCCATTCTACGGAACAGGTTTATGGTCTGTAATGTATGGCTTTGTC
TCTGTTGAGCCAGATGGCAATACAATCAAAGGTATCACTTACTACGAACAAGGTGAAACA
CCAGGACTTGGTGGTGAAATTGAAAACAAACGTTGGCAACAAAATTTCGTGGGCAAAAAA
TTACAAAATGCTCAGGGTGAATCTGCAATTCGTATTGCAAAAGGTGCTTCAGCTGATAAA
GATCACGGCATTGATGGCTTATCAGGTGCAACACTCACCTCTAACGGTGTTGATGGTTCA
TTCAAATACTGGTTTGGTGCGAACGGCTTTGGTCCATATTTAGCGAAATTAAAAGCGGGG
ACTAACTAATGGCAAGCAATAAACTTAAAGATCTCTTGTTATCACCTGTTGTGAATAACA
ACCCGATTGCATTGCAAATTCTAGGTATCTGTTCTGCACTTGCGGTAACAACAAAACTAG
AAACTGCGGTGGTAATGGGTATTGCAGTAAGCTTTGTAATAGGCTTTTCAAGTATGTTCA
TTGCGATGATTCGTAACTATATCCCAAATAGTATTCGTATCATTGTACAAATGGCGATTA
TCGCATCGCTTGTAATTCTCGTGGATCAGTTATTGCGTGCTTATGCTTACGATCTTTCTA
AACAGCTCTCGGTATTTGTTGGTTTAATTATTACTAACTGTATCGTAATGGGACGTGCGG
AAGCCTTTGCAATGAAATCTGGCCCAGTAGAAAGTTTTGTTGATGGTATCGGTAACGGTT
TAGGCTACGGTGCAATCCTTGTGATTGTTGCCTTCATTCGTGAGTTAATCGGTTCAGGTA
AACTCTTTGGTATGACGGTATTCCAAACTGTTCAAGATGGCGGTTGGTATCAAGCAAATG
GTTTATTCCTACTTGCACCAAGTGCGTTCTTCATCATCGGCTTCTTAATTTGGGGCTTAA
GAACTTGGAAACCAGAGCAAGTGGAGAAATAAGATGGAACATTATTTAAGTCTATTTGTT
AAGTCCATATTTATTGAAAATATGGCACTTTCTTTCTTCCTTGGTATGTGTACATTCCTT
GCGGTATCTAAGAAAGTTTCAACAGCATTTGGTTTAGGTATTGCGGTAATCGTTGTACTA
GGTATTGCAGTTCCAGCTAACCAAATTGTTTACGAGAACATCTTAAAAGATGGTGCATTA
GTGGAAGGGGTTGATTTAACTTTCCTTAACTTTATCACCTTTATCGGTGTTATAGCTGCA
CTAGTGCAAATTCTCGAAATGATTTTGGACAAATTTTTCCCTGCACTGTATAGTGCATTA
GGTATCTTCTTACCACTTATTACCGTAAACTGTGCGATCTTCGGTGCTGTATCATTTATG
GTTCAACGCGAATATAACTTCGCTGAATCTGTGGTATATGGTATCGGTGCAGGTACAGGC
TGGATGTTGGCAATTGTGGCATTAGCTGGTATTACAGAAAAAATGAAATACTCTGACGTA
CCTGCTGGCTTAAAAGGTTTAGGTATTACCTTTATCACCGCAGGCTTAATGGCACTTGGC
TTTATGTCTTTCTCAGGCATTAAATTATAAGGAGCGTATCGAATGGATAATTTTATTTTC
GGTATCGTGGTATTTACTGCCCTTGTATTAATGCTTGCAGTACTTATCCTTGTAGCTAAA
TCAAAATTAGTGGACTCAGGTGACATCACGATTTCTATCAATGATGATCCAGAAAAAGCA
ATTACCTTGCCAGCTGGCGGTAAATTACTTGGTGCTTTAGCAAATAAAGGTATCTTCGTT
TCATCCGCGTGTGGCGGTGGTGGCTCTTGTGGTCAGTGTATCGTTAAAGTAAAAAGCGGT
GGTGGCGAGATTCTTCCAACTGAGCTTTCACACATCACAAAACGTGAAGCAAAAGAAGGT
TATCGTCTAGCGTGTCAAGTTAATGTGAAAAGCAGTATGGAAGTGGAGCTTCCAGAAGAG
ATCTTTGGTGTGAAAAAATGGGAATGTACTGTTATCTCTAATGATAACAAAGCAACCTTC
ATCAAAGAGCTTAAACTTCAAATTCCAGAAGGCGAAGAAGTACCATTCCGTGCAGGTGGC
TATATTCAGATCGAAGCACCTGCTCACACTGTGAGATATGAAGATTACAAAGCGTTAATC
GACGAAGAATATCACGAAGACTGGAACAAATTTAACCTATGGCGTTATGTGTCTAAAGTG
GACGAGCCAATTATCCGTGCGTACTCAATGGCTTCATACCCAGAAGAGAAAGGCATTATT
ATGCTTAACGTGCGTATTGCAACTCCGCCACCAAATAACCCAGATGTACCGCCAGGTCAA
ATGTCTTCATATATTTGGTCACTCAAACCAGGTGATAAAGTCACAATTTCTGGCCCATTT
GGTGAGTTCTTCGCTAAAGATACTGATGCAGAAATGGTCTTCATCGGTGGTGGTGCAGGT
ATGGCCCCAATGCGTTCACACATTTTTGACCAGTTAAAACGTCTGAAGTCTAAACGTAAA
ATGACCTTCTGGTATGGTGCTCGTTCTAAACGTGAAATGTTCTATGTAGAAGATTTCGAC
GGCTTACAAGCAGAGAACGACAACTTCAAATGGTATGTGGCACTTTCTGACCCACAACCA
GGCGATAACTGGGATGGTTACACTGGCTTTATTCACAACGTGCTTTATGAAAACTACTTA
AAAGATCACGAAGCACCAGAAGATTGTGAATACTATATGTGTGGTCCACCAATTATGAAT
GCATCTGTGATCAAGATGTTAAAAGATCTTGGTGTAGAAGATGAAAACATCTTATTAGAT
GATTTCGGTGGCTAATCAGCTATAATCAAGCGGTCGGATTTGCAAAAAAATATGCGGATC
TGACCGCTTAAGATTTATAGGAAAGTAACAAAAAGATGGAAACATTAGATATTTCGGCAC
TTGAAAAAGCCTTTGTTTCTCTGCAAAAAACGATTACTCACTTAGATAATCAAGAATGGT
TTAATGCTCAAGAGCCAATTATCCAAGATACACTTATTGCAGGAGTAATTCAAAAATTCG
AGTTTGTTTATGAATTATCAATTAAAATGATGAAGCGTCAGCTGAAAAGTATTGCTTCTA
ATGATACCGATATAGACAGCACAGAATTTAGAGATATTTTACGTCTATCAGCTCAATTTG
GTTTAATTGATAATCCTGAAGAATGGTTAGATTTCCGTAAAATGCGAAATATTACATCAC
ATACTTATGATGAAAATAAGGCTCTGCAAGTATATCAAGGCATTAGCCATTTCCTAGCGA
GTAGCCATTATCTTCTCTCTCAACTTCAAAAACGTAGCCAATGATAGATTTGACCGAACA
ACAGTTACACCTTGTTCAACGCATTCTAGCAACACATTTGCCGAATGTTCCCGTATGGGT
ATTTGGCTCAAGAATTAAAGGAACGGCAAAGCGATTTTCCGATCTTGACCTTGCATTGAT
TACCGATACCCCCTTAACAATTCACCAACAAGCTCAGCTTGAACTGGCTTTTTCAGACTC
AGATTTGCCATTTAAAGTAGATTTAATTGACTGGGCAAGTTGTAGTGACAGCTTCAAACA
AATTATTTTACAGAAGTATGAGGTTTTGCCTTGTCTTTAGCGATTATTCTGGTCTATAAA
GAAAAATGGAAAAGCTGAAAATAGCATTAAAAGAAATGCGGTAACAGTCGCATCTTCAGT
ACGGTAACTGCCTAATTGTTGGTAAAGCAAATAAGGTAAGGTGCTAAAGTCAGGGCTACC
AAAAAAGGCAATCACGGAAAAATTGCCTAAACTTGCCGACATTGACAGGGCAAAAGCATT
GATAAGCGGTCGGATAAGATAATTTTTTTCCACAATCCACCAACGGCGAAGCCCTGTTAA
TCCCAAACTACGAGCCAATTTATCGTGAGAAACCAATGCTTCCCACATTGCTGAAAACAA
CAAGCGATAGATGTAAGGCAGTAACATCAAACCGTTACAAATTCCCACTAACAATAGCAG
TTGCCAAGTGGTTAATTGCACATTGATCAGCAGTAAAAATAGCCCAACGGCTAACATAAA
TATCGGTAAAATCAGGGGATAAGTACTCACACCTGCGAGAATGCTTTGCTTGATTTTCTG
TTTATGATAAGCAAGCTGGCGAGTTTCAAGAGCGAGTAGATAAGCAATGCCTACCACAAA
GCAAGATGCGATAAGACTTAATAACAGCGAATAGCTTGCCGATTGCCAAAGTGTTGGCGA
AAAGAGCCGTTGCCAAAAGTTTGATACTGAAATGGCGGTCCAAACTACATTTGCAAGCGG
TAATAAAATGGTAAAAATTGCCCCGAACAGCACCGCTTGTAGTAGCCATTTTTCCTTACC
TTTAGGCTGTGCCGTCCAGATGTCAATCGATACAGACTGTGTTTTCACTCGCTGAAAATT
AAAGCGTGTCACCCAATCCATTATCAGTTGTAAGCCAATCCCCACAAGGATTTGCACCAT
AATTAACATCACCGCTTTCGCAAAATCAAACTCAAAAGTCACCGCTTGGTAAATCGCCAC
TTCAAGCGTACTGTATTTAGGCCCCCCCCCTAACATTAATACAATTGGGAAGCTGGTAAA
ACAGAGCAGGAAAACCGTCGCATAGGCATAGGGCAAAATGCCTTTTAATATCGGCAATTC
AACAATCCTAAAATAGTGCCACCCAGACAGATTGAGCTGGTTCGCCAGTTGGTGCTGATG
TGTTGGAATAAGATGTAGCCCTTCAAGGCAATACTTTGCGACAAGGGGAATGTTCAAAAA
CAGATGAGCCAACACAATCCCTTGTAAACCGTACAGGGAAAAATCCCACGACAATCCCAC
CGCTTGAGCGAGATGGGCTATCCAACCTGAATTTCCCCAAACCCCGATTAATGCAAAAAT
CACTACCAACGAAGGCAGAGCCCACGCAAAGGAAATCAGCTTATAGAGCAAGGTTTTGCT
CCGAAAACGTAGGTAGAAAAAGCTACGAGCCAACAAAACACCAAACAGCAAAGATAAACT
CGCCGACAGCGTTGCTTGCAAGGTGCTGTATTTTAAAATTTGCCACGTTTCTTGCCACGA
CCAAAAGGTTTCATCGGCACTATGTTCAAATAATGCCCAGAAACTGAACGTATAGAGTGA
GAGCAAGCCAACATAGCTTGCCCAAGCGGAAAATTGGGTGAGTTTTCGGGACATTTATAT
CTCGTTGATAATATTCTGCTGTCATCTAAGTAGGCAGGCTATTTTAACATGAATAAAATT
TTTCTTAACTAGAAGATAATCAATCAGTTAGAAAATATAAGAGAGAAAGATTGCCTAACA
AAGCTCATTTAATCACCATTCAATTTTTGCAATTTGATTTTTTTCAAACAAATTGCAGAA
TCCTCTAGTAAAACATTCATTCTTTTTATACATTTCACATACATCTCTTATTTATATCTA
TCTTATTGTTTTAATAAGAAAAATTATCATTTACAGTGAGTTATGTGTGAGGAGGCTCGC
GTGAAAAAAGTCAGTAAAATGTTAAAAAACAGCCTTGTTGCGACAATGGCTATGTTGGGG
TGTTTCCAAGCTGCGTGGGCAGGGGAAGCCAAAGAGTTTGAAGGTCCAAAACCTGATGTG
AAAATTGAATCAGCTAACCATAAATTTGCTGAACTCTATCCTTTACAGTACCAATCTTGG
GCTGCAACAGCCGAATCTAAAGAAGTAACAAGTGCTTTAGAAGAAGATCCTCGTTTAGTG
GTCTTGTGGACAGGCTATGCATTCTCTAAAGATTACAATAAGCCTCGTGGTCACTTCTAT
GCGGTTACTGATGTGCGTAATATTTTGCGTACTGGTGCGCCAATGGACGAAAATTCTGGT
CCTCAGCCTATGGCGTGCTGGGCGTGTAAAAGTCCAGATGTGCCACGTATGATCGCAGAA
AAAGGCGAAGTTGGTTATTTTGATGCAAAATGGGCTAAATATGGTTCAGAAATTGTCAAT
CCTATTGGTTGTGCGGACTGCCACGATACCACTTCACAAGAATTTAAAGATGGCAAAGCG
GCACTGCGTGTTGCTCGCCCACACGTTTTGCGTGCGTTAGAAGTTATCGGTTGGAAATTC
GATACACTGGATAAACACGGAAAACGTGCCGCAGTATGTTCTAACTGTCACGTTGAATAC
TATTTTGCGGGTAAAGAAAAAGCGGTGACATTCCCTTGGGATAAAGGTGTAGATGTTGAT
AGCATTGAAAAATACTTTGATGAAATCAAATTCACTGACTGGGTTCACGGCTTATCAAAA
GCACCAATGCTAAAAGCACAACACCCAGACTTTGAAACTTGGGCATTAGGTACACACGGT
AAAAACGGTGTAACCTGTATCGACTGCCATATGCCAAAAGTAGAAACTAAAGATGGTAAA
GTCTATACCGATCACAAAATCGGCAATCCGTTTGATAACTTTGAGCATACTTGTAAAACT
TGTCACGAACAAAGCAAAGAGAGCTTACAAGCTCGCGTGAAAGAGCATAAAAAACAGATC
AAAGACGTAATGATCCGTTTGGAAGATCAGCTTGTTAAAGCACACTTTGAAGCGAAAAGA
GCTTGGGAAGCGGGTGCAACTGAAGAAGAAATGAAAGATGCATTGCAAGCAATTCGCCAC
GCACAATGGCGTTGGGATTACTCAGCTGCAGGACACGGCGGTCATATGCACGCACCTGAT
GTTATTCTTCACGTTATCGGAACAGGCTTAGATCGTGCAGCTGATGCTCGTACTAAACTT
GCAGTCATCTTAACGAAACACGGTGTTCAAACACCAATTGAGTTCCCTGATATTTCAACG
AAAGCGAAAGCACAAAAAGTTGTAGGTATCGACTTTGATAAAGAGAAAGCAGCGAAAGAA
GAATTCTTACGCACCGTAGTACCACAATGGGAAAAAGAAGCGAAAGAGAAAGGCTTATTA
CCTGCGGACGCAAAATAATTTGCTAAGTCGAGGCTACTATGAAACATATTTTCTCAATGA
TTAAGCTACAAGCGGTTGCATTACTGAGTTTCTTTGCAATATCTTCTACTGTGTTGGCAG
AAATGCCAGCACAGCCACAACCAATTTGGAGCAATCCGTTGGACAATGTAGATGGTGCAA
CTATTACTAAAGACTCTCGTCGTGATCCGAATACTTATTGTGTGAATTGTCACGGACATT
TATCTACCTTCAAACACACAGGTAAGCACTTTCAAAAAGACACGGTTAGTCCGAATAACG
GCAAACCGCTTAACTGTGTAAGTTGTCACGGCAATATTTCTGAAAATCACCGTAAGGGTG
TGAAAGACGTAATGCGTTTTAATGCTCACGGTAAGGCTAAAAATCCAGCCCTAGAGCGTT
CAGTTGAAGAGCAAAATCAAGTCTGTTTTGCTTGCCATAGCCCTGACAAATTGCGTGAAA
AATTCTGGGCGCACGACACTCACGCTAATAAAATTGCGTGTGTAAACTGCCACAAACTAC
ACCCAGAAAAAGAGCCAATGAAAGGCATTGAGTCTAAACAGCGTGTAAAACTCTGCGTGG
ATTGTCACACAGAAGTACACAAAGGTACGTTTAAAAAAGCGGAAGCTAAGGATCAAAAAT
GAGTTGTTCCCGTCGAGATTTTATCTCAGGGGCGGGAGCAGTGATTGCCGTGGCAGGCAC
AACGGGGCTTGCCACAAGTCAGCTCTCCCTTGCGACTGAGAAAGAAAGTAAAACCATTCG
CTATGCGATGTTGCACGATGAACAAGCCTGTATCGGTTGTACTGCTTGTATGGACGCTTG
TCGTGAAACAAACAAAGTGCCAGAAGGGGTATCCCGTTTAGAAATTATTCGTAGCCAACC
TTATGGAGAATTTCCAAACGTAAAATATGAATTTTTCCGTCAATCTTGCCAACATTGTAG
CAATGCACCTTGTGTGAGCGTTTGCCCAACAGGTGCGTCTTTCATTGATAAAGCAACAGG
CATTGTTGATGTTAATCCAGATCTCTGTGTTGGTTGTGCTTATTGCATTGCGGTCTGTCC
ATATCGTGTTCGCTATATTGAGCCAGTGAAGAAAACTGCCGATAAATGTAACTTCTGTCG
AGATACAAATCTTGCACAAGGTAAACAGCCTGCTTGTGTAGAAAGCTGTCCAACCAAAGC
ATTAACATTCGGCGACTTAAACGATCCGAATAGCGATATTTCTCGTTTAATCAAAGAAAA
ACCAACTTATCGCACAAAAATGGAATTAGGCACAGAACCAAATCTTTACCATATTAAGAA
AGGGGAGGCAAAAAAATGAACGACTATGTTCCATTCCAAACCCCAAATCTTGTATGGGAT
TCAACCATTGCGATCTATCTCTTTTTACTTGGGATATCCGCAGGTTCAACTTTATTAGCC
GTTCTATATAAGCGTAAAGCGAATTTAGCTGATCCAAGCCAGAGTTGGATGATTCGCACA
ATGGCAATAATGTCACCGCTTGCAACAATCATCGGTTTAACCTTATTGATTTTCCACTTG
GCTCGTCCGTGGACATTCTGGTATTTGATGTTTAACTACCAGTTTGATTCGGTAATGTCG
ATGGGGGTAATGCTATTCCAAGTCTTTATGGCGGTATTAGTCGTTTGGCTGGCAATCATC
TTCAAAAACTGGCTAAGCGGTTTTGGTTTTATTCCGAAATTTGCCTTTGGTTTGATTGAT
ATTGCGGCAAAATTTACCTCGTTGATTGAAATCCTGTTGATCTTACTATCCCTTGCACTT
GGGGCTTATACGGGGTTCTTATTATCTGAATTAATCAGTTACCCAATGTTAAATAACCCT
GTCTTGCCAGTCTTATTCTTGGCTTCAGGAACTTCATCTGGTATTGTAGCACTTCTTGTT
GTAATCTTGGTGGTTGGCAAAGTCGCAACGGATAGTCACGAAGTACATTTCTTGCACAAG
TTTGAAAAGCCAGTTGCATTCATTGAAATGTTACTTTTAGCAGGCTTCTTTGCTTACCTT
TATGCTAAAGGTGGACAAAGTGCAGTGGCAGCGGATAACGCTTTAACCTTTTCAGGCTAC
TGGGGCAAAATGTTCTGGGTAGGCGTTGTAGCTATCGGTTTAGTTATTCCAATGTTACTT
AACATTGTTTCACCAGCAAAAGTGAAACACCAAAAAGGCTTTATCCTTTTCCTTGCAGTT
TTAGGTTTAATCGGTGTTCTCTGTTTACGTTACTTTGTTCTTTATGCAGGGCAAATGACG
ATTGCTTAATCTCCTCACAAGCGGGCAGATCTTGCAAATTTATCGCAAAATCTGCCCGCT
TGCTTTTTTTCAATATCGATAAAATGTTAATATGCGTTCCTATCCAAAAGGAGCTAATAT
GAACAAACCAGTCAAAAATGAAATGCTTATTGTGATTGCTAATGGCTTATGGCGTTTATT
AGGGAATATCGTCAAAACGTTAAGCTATCCGTTTCACGCCTTATTTCCGAAAAAACGTTT
TACCATTCCAGAATTTAGTCCAGCTAAAAGCGTATCAGCTAAATCAACAAAAATTACTAA
GGTCATCTGGCAGACTAATTACAGCAACAAAGTAACCTTACCAGTGTATTGTAATTATTT
AGTTAATCGTATGTTGTCACGAGATTATGACTACCGCTATGTTAGCACTGAAGAACGGGC
GGAATATATCAAAGCTAATGCAGATGAACGTACTTTTAATGCGTATAGTAAACTTACGGA
TGGGGCTGCGCAGGCAGATTTCTGGCGTATTTTCACCTTATATAATGAAGGTGGTATCTA
TATGGATATTGATGGGCATTTAGTTTGGAATCTCGCTTCAATTATTGGTGAAAATGATAG
TGAAGTTGTTATCACTCGCCGAGACAAATACACCAATTTCTTTTTAGCCAGTGAAAAGGG
AAATGCGTTTTTGAAAGAAACGTTAGAGATTATTGTCGATAATATTGAGCAACGTCGGAT
TGATGGTGGCGTATTTTCTTTAACTGGACCAATCACCTTAAATATGGCATTGGAAGGAAA
AACGGTTAATCGTCGCCGAGATAAAATCACTTGCGTGCAGGGGACTTTTACTAACGAATA
TTTTCAGTATATGGATAAAAAGCGTGGTAAATGGAATCACGCTAAAAATGAAGATTTATT
GAAGTAATCTGATATTAAGAGGCATAGTAAACAAAAGTTACTATGCCATATTGGTGTCTT
AATTGATTATTGGGTGTAATAGACAAAAGAAATATAGATATATATCTAAAGACATTATGG
GGAATCAAACAATTCCTTTGCTTTTAACAGTAACAGTAGGGCAGTTAAATCTCCAAAGTT
TACTACGAATGCCGATTGTTCTTGTACTTTGGGTTTGGCATGTAGTGCAACGCCTAAACT
GGCATGTTTAAGCATCAGTAGATCATTGGCTCCATCTCCTACTGTAATCCATTGCTCTTG
TGGAATACCAAACTTGTGAGCTAGAGCCATTAACGTATCTGCTTTACATTGAGCATCTAC
TACTTTGCCAAGTATTTGACCTGTTAGTTTGCCATCAATAACTTCAAGCCTATTTGACAC
AGAATAATCTAGATCAAAAGACTGTCTGAGGTAGTCTGCAAAATAGTCAAATCCTCCTGA
AGCAATAGCTATCTTCCAGCCATATTGTTTCAGACTTTTAACTAATAATTCAAAACCATC
CATAAGTGGTAACTGTTCACGAACTTGTTGTAAGATACTTTCTGGTGCATTTTCAAGTGC
TGCAACACGCTGACGTAAACTTTCTTCAAAATCAAGTTCTCCACGCATAGCTCTTGCTGT
AATAGATGAAACAATCTCTCCTTTTCCTGCTAATTTAGCAATCTCATCAATACACTCAAT
TTTAATCGCAGTAGAATCCATATCCATTAAAAGTAAACCTTCTTTTTTAATGCAAGGAAG
AATATCTAACCTACTAAAATCAGCTTGTATGGTTTGAGCCTTCTCTCGTAGAGAATCTGT
CAAATCTCCTCTAAAAAAAGCAACATGGTAATCCAAATACTCCACTTGTTTTACAAAAAT
AGTAGAACTTATGTGAGTGAAGTGGGCAATCTGTTCAGCTGTAAGCTGCTTACTGTAAAT
AAAAAAGATATGTGACATGATTCTTTCAAACCTTTATAGTGAGTTTTACTAACTTTAGCA
AAATTCCGTGTTAGAATCATCTTCTAATTTTATGGGGACAATTATGTATATTTCTCGTGA
GCAACTAATAAAGAGTAGCATTATTGCTGTGATCATGGCAATTTGTTTAATGATTGTGTG
GATAATACTGACTGGTATAAACCATTTCAAAGTAGGTTCACAGCTGGCTGGGATTAACCA
AGTAACAAATCTTTCTCATTTACTTGTACGACAACAGGCAAAATTGTTTTCCTTGATGTT
AGTAAAAAACGCAAAAAATGATGAATTAGTTGAAGCATTAGATGTTTTTGCTAAAGAAGC
GTTTGTCATTGATGCTAATTTGTATTCGCCATCAGGAAATTTAGTTGCACATAGTAGCAA
TGCGATTGAATTTAACCCGAGAGTAAACGACAAGATACAACAAGAGCCGGTACTTACCCA
ACAAATTGTAGAGCCTATTTTTGCACAGGATGACTTAATTGGGTTTTTACGAGTAACTTT
TGACTCTCAATATGGGCAAACAACACAACATAAAGTAAATGAATTATTTCATTTGCTTTA
TGGTGAGTTGATTATTTTATTTATGTCTGGAGGGCTATTTGTTAGTTGTTTCTATTATTT
TTTACAGCTAAATACAACAAAAACAGTTTCGTCAAACTTTATACCTATTGAATTAAAACG
TCAAACTCAACGTTTTCACTCTCGAAGAAGAGCTTTTCGCCGTAAATGATTGTAATTCAG
GTAAGGGAGAGTATAATACCTCGCCTTTTGCCAATATGGCATATTTACAATGACACAACT
TAAATTTAATTTGAAGAGGAATAAATGGCTAAAGAAGATTGCATTGAAATGCAAGGTACA
ATTTTAGAAACCTTACCTAATACTATGTTTCGAGTAGAACTAGAAAATGGGCATGTTGTA
ACAGCCCATATATCAGGAAAAATGCGTAAAAACTATATTCGGATTCTAACTGGAGATAAA
GTCACCGTTGAAATGACCCCATACGATTTAAGTAAGGGGCGAATTATTTTCCGTGCAAGA
TAATTGAGGTATACATAAAAATGGAAGCGTCTAGCTCCCATTTTTATGGTCAGCTCTCGG
TTATTTTTTTAGTAAAGTCAGGTCAATCTTTTGAGCAAACGTCGCTTAACTCAGAATCAA
CAACGTCGGATTCAAACTAACCATCACAAAAAGATCAACAAAGCTGAATTTGAATGGCAA
GATGAAATGTTGGGGGAAGTCCAGCAAGGTCTTGTGGTTACTCGCCACGCTAAACACGCC
GATGTAGAAACCGCAAGCGGTGAGATCTTCCGTTGTAATTTACGCCGAACGCTGAAAAAT
GTGGTAGTAGGCGATGTAGTGTCGTGGCGTTTGGGAAGTGAGCAATTGCAAGGGATTAGC
GGTGTGATTGAAGCTGTTCACCCACGCCAAAATGAACTAACTCGCCCTGACTATTACGAC
GGTATTAAAGTAATGGCGTCGAATATCGATCAAATTATCATTGTGTCAGCGGTATTGCCA
CAGCTCTCTCTGAACATTATCGACCGCTATTTAGTGATTTGTGAGAATGCCAGCATTCCT
GCCTTAATTGTGTTGAATAAAATTGATTTATTGAGTGAACAAGAGCGAAAAGAAGTGCAA
CAACAGCTGGCGATCTATGAAAAGATTGGCTACCAGACACTCTGTTTATCCGCAGACACA
GGCGAGAATATGCAGGCGTTGAATGCTTATTTAGCGAAAGGGACATCTATTTTCGTCGGA
CAGTCTGGTGTTGGAAAATCAAGTTTAATCAACCAGTTATTGCCCGATGTAAATGCTCAA
ACGGGAGCAGTCAGCGATATTTCAGGCTTAGGGCAACATACCACAACGGCTTCACGTTTA
TACCACTTATCTCAAGGTGGAAATTTAATCGACTCGCCGGGGATTCGCGAATTTGGTTTA
TGGCATTTAGAAGCCGAGCAGATTACACAAGGTTATCGGGATTTTGCTTCGGTATTAGGT
ACTTGCAAATTCCGTGATTGTAAACATAAAGATGACCCAGGCTGTGCATTAAAAGAAGCA
GTAGAGCAGGGGAAAATCGATCCGATACGTTTTGATAACTATCACAGGCTCTTAGAAAGT
CGCCAAGAAAGTAAAAGTCAGCGGTATTTTAGAAAAGAATAATAAAATCAACGGGTTGCT
AGATAAAAATAGCAACCCGTTCTCATTTGTAATACTTATTGATTCTCATATTTATCAGCT
TGTTGATTATCATCTAGCTGAGTTGTTGAGAATCATTTTTATTTGTTGACAGGTTAAATT
TTATCTATAAAATGCTGCCTGAAAACCCCATAATTTATATAAGGAGACTAACGATGAAAA
AATTAGCAGCACTACTTAGTATGCTTTTTTTGGTAAGTAATCCACTTGCTGCCCAGCAGT
TTAAAGTGGTCACCACATTCACTGTGATTCAAGACATTGCTCAAAATGTCGCAGGGGATA
AGGCTGTGGTCGAGTCGATCACCAAACCAGGTGCGGAAATCCACGATTATCAACCAACGC
CACAGGATATTGTAAAAGCACAATCTGCGGATTTGGTGTTGTGGAACGGTATGAACCTTG
AAAGCTGGTTTGAGCGTTTCTTTGCTCAAGTGAAAGATAAACCTGCGGTTGTAGTAACGG
AAGGTATTGAACCGATTTCAATCTATGAAGGGCCTTACAAAGATAAACCAAACCCACACG
CTTGGATGTCCACGAAAAATGCGTTGATTTATATTGAAAACATTCGCCAAGCCTTGGTGA
AATACGATCCGGCAAATGCAGAAGCCTATAATGCGAATGCAAAGGCCTATGCCGATAAGA
TAGTTGCCTTAGATCAGCCGTTGCGTGAGCGTTTGGCAAAAGTGCCTGAAGCACAACGTT
GGTTAGTGACAAGCGAAGGGGCGTTTAGCTATCTTGCTAGAGATTATGGCTTCAAAGAGT
TATATCTTTGGGCGATTAACCAAGATGAACAAGGCACGCCAAAACAGATCCGCAAAGTGA
TCGACCAAGTGCGTAAACATCAAATTCCGGTGGTATTTAGTGAAAGTACCATTTCAGATA
AACCGGCTAAACAAGTGGCGAAAGAGAGTAAAGCACGCTATGGCGGTGTGTTATATGTGG
ACTCTCTCTCAACAAAAGATGGCAAAGTACCAACCTATATTGATTTACTCAATGTGACGG
TAAGTACAATTGTTGCTGGATTTGAAAAATAAAACGATTTGGGCGAACTGCTTTGGTTCG
CCCTGCATTTACAAAATAGGATTACCTAACAAATATGAACATTCCCCTGAGTTCTCTTTC
TGTTTCCGATGTCACCGTTCGTTATAGCAACGGACACACGGCAATTCACGATGTTACTTT
TCGCCTTGACGGTGGCACAATCTGTGCATTACTTGGGGTGAACGGCAGTGGCAAATCAAC
CTTATTTAAAAGCATTATGGGCTTAGTTCAGCCAAAGGGAAATATTGAGCTATGCGGACT
GCCTGTCAATCAAGCCTTAAAACGCAATCTTGTTGCTTATGTGCCACAAAGTGAAGAAGT
GGACTGGCAATTTCCCGTATCCGTTTATGATGTGGTAATGATGGGGCGTTATGGCTATAT
GAATTTTCTGCGTATCCCTTCTGCTGTGGATAAGCAAAAAGTTGCTGAAGCAATGGAGCG
GGTCAATATTGCTCATCTTGCGGATCGTCAAATCGGTGAGCTTTCAGGGGGACAGAAAAA
ACGAGTATTTTTGGCTCGTTCGCTTGCACAAGAGAGCAAAATTATCTTACTTGACGAACC
TTTCACTGGCGTGGACGTAAATACCGAAAATGCGATCATCGATCTACTCAAACAGCTTCG
GGATAGCGGTCACTTAATCCTTGTTTCTACCCATAATTTAGCCGCCGTACCAAGTTTTTG
CGATCAAGCGGTAATGATTAATCGCACAGTGTTAGCAACAGGATCTATCGAAACGACATT
CACCCCCGAAAATCTTGGACGAGTATTTGGCGGTGTCTTGCGTTATCAGCAGTTACTCGG
AGACCATAAGGAATAATCAATGCTTGAGTTACTGCTAGAACCTTTTTCCTACGATTATAT
GTTTAAAGCGATTGTAGTAAGCGGTGCAATCGGGGCTGTTTGTGCTTTTTTGTCTGCCTA
TTTAATGCTCAAAGGCTGGTCGCTGATTGGAGATGCCTTATCGCACGCCGTCGTCCCTGG
TGTTGCATTAGCTTATGCCTTGTCCTTACCTTATGCTGTCGGGGCTTTCTTTTCGGGATT
CCTTGCCACTATTGCTATCTTAGCGGTTAAATCCGTCACAAAATTGCGAGAAGATGCGGT
AATTGGTTTTATTTTTACCACCTTTTTTGCCTTAGGTTTATTAATTATTTCCATCAATCC
AACGTCCGTTAATGTGCAATCCATCATTCTCGGCAATATCTTAGGCATTGCCGATGAAGA
TATGTTACAAGTGGTGATTATTTTATCTGTATCACTCTTTTTTCTAGTGATTTACTGGAA
AGATTTATTACTCGTCTTTTTTGATGAAATTCAAGCTAAAGCCGTAGGCATTTCGCCGAT
GCGACTTAAAGTACTGTTTTTCAGCTTACTCAGTGCCTGTATTGTTGCTGCATTACAAAG
TGTTGGGGCAATTTTAGTGATCGCAATGGTTGTCACCCCAGGAGCAACGGCTTATTTATT
AACGGATAAATTCGGCAAATTGTTGATTATCGCAATTTCACTGGGCGGTTTTAGTGGATT
TTTTGGTGCTTATTTAAGCTATTTTGCTGATGGGGCAACGGGCGGATTTATTGTCACACT
ACAAACTCTACTGTTTTTACTGGCGTTTTTCTTCGCTCCTAAATATGGTTTACTCTCACG
CAAATTTGCAAAAAATCCAGCAAAACTGACCGCTTGTCAAGGGGGAGAATAATGGACGCA
CTCTATCAATGGTTTGCTGAACCGCTAGCTTTTCCTTTTATACAACAAGCTTTGCTCATT
GGTGTTGTGGTTGCCCTAATCTGTGCCGTGTTGTCCTGCTATTTAGTGCTCAAAGGTTGG
TCGCTAATGGGCGATGCCATCTCACACGCCGTATTACCAGGGATTGTGATTGCCTATCTG
CTTGCCATTCCATTAGCAATCGGGGCTTTTGTTTCGGGCATTTTCTGTGCCGTTGCAGTG
GGCTATCTCAAAGAAAATAGTCGCATTAAAGAAGATACGGTAATGGGGATCGTCTTTTCG
GGAATGTTTGCGTTAGGTTTGGTAATGTTTGCCAAAGTCGAAACCGATCAACATCTAATG
CACATCTTATTTGGCGATCTGCTTGGGATTACCGACAATGAATTTTACCAAACTCTCGCC
ATTTCCTTAGTGGTATTATTCGTTATCTTAGTAAAACGCCGAGATTTCCTACTATACTGC
TTCGATGCCAGCCACGCTCGCACCGTTGGCTTTAATATCAAAGTGTTACATTACAGCTTA
CTGGTGCTATTGGCATTAGTGATTATTAGTGCAATGCAAGTGGTTGGCGTGATTTTAGTG
GTGGCAATGCTGATTACCCCAGGGATCACAGGCTACACGCTTGCCAAACGCTTTGACCGA
ATGTTGCTAATCGCCATCTTCACTGCAGTAAATAGTGCTTTCTGGGGCGTGTTTTTAAGT
TTCCATTTCGATGTCGCCACAGGACCTTGTATTGTGTTGTTGCAAGCGGTGGGATTTTTG
GGGGCGTTAGGAATCAATAAATTTAAAGTAATAGGCAAAAAAATTTATTAAAGTTATATT
TTTCTTTAATCTATGTTAAGTCCCTAGATAGCAAACCATCTAGGGACTTTATCTTTATTA
ATTAACTAATTAACCACTTCTCAACTAATTCTGGCGTTGTTTCTTTGTGTCGCCACATAC
TGCCTAATTCTGGCTCAGGGAATTTGGTATGGTTATAGCCAACAAATTCACGGAAATCAA
ATACGGCGTGTGGATAATCATTTAACAGCAAAAATGCCTCGTAGCCATCTTCTGACCAGT
AGATCTGAAAACGGCGAGGCTCTTTTAGGGTTTCGGGTTTGACATCGCTGACACGATAGA
CAAATAAGCTATCGACCACAGGTTGCGCTTCTTGATGTAAATCCATTGCATAGAAATAAC
CTGTTTCGCCATCATCTTCAAACATTACCACTAAATGTTCGTGTTTAATGGAATGTGCGC
CGTTGCGATAGGGCGTGCCGAGCGTGATATGATCGTTTAGGACTGAATATAACATAAGGT
TTCCTCTTTTAATTTTGGCGACATTTTAACATATTCTAGCTGAGGAATGCTTGGGCTATC
TGCTGGGCGTTAGAAAGTCTTTTCAAAAGCAAGAGTAATATTATGCATTTTATAGGAATA
AAGCGTATCCAAATTGCTTTTCTGTTTCCGCCATTCCAAATTCAATTTAGGTGTAATGCC
CCATAAATGCCAATCTCGTTTCCAAACTTGTGCGAAAACTGAATAAATCTGATCTTGGCG
AGTTTTGCCGAGTGGCAAGATGCCGCCCAATATCGCTTGATCTTTAAATTGGCGATGCGT
AAAAGAGAAATTTAATTTAGTTGAAATCCCAAAAGCGTATTCTTGCAACCAACCTAAACG
TAAATTCTGAATATCTGAGCTGTATTGTTACTCTTGTAAGCGTTGCTGAGAAAAGGCGGC
ACTGACATAAAAAAATCTGTTCGGGGTTTCGATACCAAATTAACGTTGTTGATGCCGTCC
GAATATGCCCGGCTTGAGGATTATCTTTGAAAAAACGGCGTTTTTCATATTCAAGTACGG
TTTGATTTTGCCAATTTTGTGAAAGCCAAAAACTGTAACTGATTTCCGCTCCATTGGACC
AATGAAACGAATCTCCACCATACCAACGTTTTTCACTTTATCAAACTGAACTCTTGCAGC
ACTGTCTTGCCGATCCGCAAACAGCACTTTTGCCAATTCCATTCGAATTGAATTTAGTTC
AGGTCGTTCGCTCAATATTTTTCGGTAAATACGAATAGCAACGCCATAGTTCTGCTGTAA
AACTGATAGTTTGGCTTCTGCATAAGACTTTAATGTCAAATCTTGCTGAGGCTGCTGTTG
ATATTGGTAAAGTAAAGATTGGATTTGACCGCTATTATTTTGGTAAATAGCTTGTTTCAA
TTGCTCTTCAAGTGTTGTTGCGGAAGCAAAAACAATATTAGAACAACATAAGGCGAGTAA
AAAGAAAGAACGCATAAGAATGGTAAAAGTTATATTCAAACCTAGCACGCAAATGCGAAC
TAGGTTTAACTGCTCAAAGAATTAGTAACGAATACCACCGAATGAAGTATCGTAGCTGTT
ATCGCCACTGAAAGTTGCAATACCTGCTGCTTCTTTTGCACCATTGCCAAATAAGCCACC
TTCATAAGTACCTTCTCGTAATAGAGTGGTTGCTTTGCCGCTGAAAGTGGTACCGTTTAA
TTGGGTTTTGTGCAAGGTAATATCTTGCGCACGTCCATCGGTTAATAGGCTAAATTCAAC
TTTGTCATCTACTGTTTTTTGATCGAAATCATGGCACAGCTTCCTGCAGAAATGACAGAT
AAATTAATTGGACAGCGTATTCAGCAAAAGAGAAAGGAATTTGGTTATTCGGCAGAAAAG
TTGTCGGAGTGTATCAATTTATCTCAGCAACAACTTTCACGCTATGAACGTGGTGCAAGC
AAAATCAACGTTAATCACTTGATTGATATCGCTATTTTCTTTAAAACACCTATTAATTGG
TTTTTCCAAGATTGTATTCCAGCAGAATTTACTGAAAAGGAATTAAAAGAGATAGAAATA
AACCAAAAATGGGATAACTTGTCTTCTATTCAAAAAGAAGCATTTATTACATTTCTTGAA
ACATTAAAATAATTCTGCGAGAGCTTAATAATATTAAACCTATTTAGAAAATAAACATTA
GCAACAATTTTGTCTACTATGCTTTTTAACTTAAGAAATATAAAAGGCTCTTATAAATTT
TTTCCAATATTACATAATCCACTGATTACCAGTGGATTATGAATTGAATTACACGGTATA
TTTAAAACTCTTTTAATAGATTTACACTTATAATTTCAAGCAGCCTTGATGTTTCCAAAC
AATTCTCTCGCCCTTTAATAAAGAAACGAGAAGTCATCGCTTTTTCACCATTATTGAGGA
AAATCTCAACCACAGAACGGTCAAAGAAGATCTCGACATTCTCTAATTTTTCGACTTCGC
AATAGCGTTGTTCACCAAATTGCTTCATTAGATCTGTTTGATCTGTTGCTGAACGATCTA
GGGTAACTCGCCCATTTTCATAACGGAAAGTCAGATTTTGCCCCTGCTCGTTATCAAAGA
AACGGATTACAAGCGGTTGATTTTCCACATTAAATTGCAAATATGCGGTGTCTAGGTTTT
CTACTTCCGTAATCCCGTTCACACTCAACGACACTTTATTCTGCAATTGTGCGTAAATCT
CTTTGACTGGCTGTTGGAAAATTTTGCTCTGTTTAACGGAAAGCTGGCGAGGCATTGTCA
GCATTGAGTGCCATTTATACTTATCCGTTGGATAAGTCAAATCCGGCAAACCAACCCAAC
CGTATAAAATCCCTTCTGCATTCTGGACAGTCTGCGGTGCATAGAAATCAAAGCCATAAT
CTAGCTCTTCAATATGTTCTGCTGTCAGCGTTGAGCCAGCGAATTGACCTAACGCATAAG
TGGCGTGGTAATTATTTTGGAAACGTGTCGCTTCACGCAATTTACCCTGTGGCGACCAGA
CGAACAGATCTTTATCCGCCAATTTGAACAAATCGGGGCATTCCCACATAAATACGTTGC
TATTATCAAAATCATTAATCGCAATTTCAGAGAGTAAACGTGGGGTAGCTTCTAGGTTAT
CCATTTCATAGAGCAAGCCTGTGCCTGTTAGGTTTTCACGTTGAGCGCCTAATACAAAAC
GGATTTTGCCTTCTGCGGTAACAAAAGGTTTTGGATCACGAACGTGTTCCGTATAGCCTT
GTGGTGCTTGATCGATAATACAACGCTTTTCAAGCAATTTGCCCGATTTATCAAAAATAG
CAATATTTTGATGTGGCACACGCTGATTATCGCTCGCTCGACGCGTATTGCCCGTATAGA
ACGCAACAATCTTATCTTGCCATAAAATCGCCCCACCCGAATAACAACCGTGGGATTCAA
ACATCTCATCAGGAATAAGCGGATCAGCTTCAGTAAATGTTTGGAAATCCTTTGTCATCA
GATGTTTCCAATGTTTCATTCCGTGTAACGCATCGTAAGGAAACCATTGATAAAAAATAT
GATATTTTTCACCGTCAAAGATTAAGCCATTTGGATCGTTGAGCAATCCCGTTGGTGGTG
CGAGATGGTAGGTTGGGCGGAAATCCTGATCCTGTTCAACCGCCTGACGAACTGCATCGA
GTTCACCAACTTCTTGAGCGTGCAGGCTTTTGTATTTACCTTGATTGAAAATGTGCATAG
TATTTTCCTCCTGTGAGGGTTTAGTTCCTTGTACAACCTGATAACATCGTCTACATTCAC
CCCCAAAGATGTTATTTACAACATTCTTTTGGAAATAAAGACAGATAAATGAAGCAAATG
CCATATCACACACAGAGGATTTGCGATGCCCAAGAAATGAAAATCTGTCACTCAGTGACA
TGTACAACTCTGTAAATGTAAGCGATGTATGGAGTATACACTGATAAGTGTGCAGCTTTT
TTACAGCTAATGCAACCAACTTTTTCACACATAAAGTGAAGAAGAGAAAAATAGATGTTG
TACAAGAATTAAGAATAGATATGCTGTTTTTTCTATTTTTGTATAGATTCCACCTCTGGG
GTATTGGCTCAGTTCTACCAAGTGGCAATTAATTCGGGCGTTGCACCGCTTGTGATCTTT
ATGGGCGTTGGGGCAATGACGGATTTTGGGCCTTTACTCGCTAACCCGAAAACATTGCTC
TTGGGTGCAGCAGCTCAATTTGGTATCTTTGCAACGGTATTAGGAGCGGTGGGTTTAAAC
TGGTTGGGTGTGATTGACTTCACTTTACCACAAGCAGCTGCTATCGGGATTATTGGTGGG
GCAGACGGTCCAACGGCAATTTATCTTGCCAGTAAGCTCGCCCCTGAGTTGTTGGGAGCT
ATTGCGGTAGCAGCTTATTCTTATATGGCGTTAGTGCCATTAATTCAGCCTCCGATTATG
CGTGCCTTAACGACAGAGCAAGAACGTAAAATTAAGATGGTGCAGTTACGAAATGTTAGC
ACACGTGAGAAAGTACTGTTTCCGATTGTGTTGTTGATTTTGGTTGCATTATTGCTTCCT
GACGCTGCTCCGTTGTTAGGTATGTTCTGTTTTGGTAACTTAATGCGAGTGAGTGGCGTA
GTCGAAAGATTAAGCGATGTTGCTCAAAATGCGTTAATCAATACGGTCACGATTTTCCTT
GGCTTATCTGTTGGTTCTAAATTAATTGCCGATAAATTTCTACAACCACAAACCTTAGGC
ATTTTAGCATTAGGGATTATCGCCTTTGGTATTGGTACCGCAAGCGGTGTGATTATGGCA
AAAATAATGAACCGTTTTAGCAAGACCCCGATTAATCCGTTGATTGGTTCAGCAGGTGTA
TCTGCAGTGCCTATGGCTGCTCGTGTATCAAATAAATTGGGACTTGAGACAGATAAACAG
AACTTCCTATTAATGCACGCAATGGGTCCAAACGTTGCTGGGGTAATAGGTTCAGCGATT
GCCGCTGGGGTGATGTTGAAATATATTGCGGTGTTGCAGTAAATTATTTTTCGTTGTTGG
GGTATTCATTTAATACCCCAATTTTTTATTCATTTTTACAAAAAATCCCTCAAATTTTAC
CACTTGTAGTAGAATAGCGTTTTTTTAAATCTATTGAGGATATTTATGGATTACCCTATT
TGCCCTGCTTGTAAAAGCGAAAATACTTACCACGATTCAATTCAATTTGTTTGCCCTGAT
TGCGGAAACGAATGGACTGGTAATGAAGTTGAAGTCGATGAAGATCAATTGATCGTAAAG
GATAGCAATGGAAACTTACTTGCTGACGGTGACGATGTTATCTTAATTAAAGACCTAAAA
TTGAAAGGATCCTCAGAAGTACTGAAAAAAGGAACTAAATATAAAGGGATTCGTCTAGTC
GCTGGTGATCACAATGTAGATTGTGGAAAACTTTTATTGAAATCAGAATTTTTGAAAAGA
GCTTAGATTTTAACTTAGTTTATACCGTAATAGGATAACTATAGTAATATGGAAAGAAAA
TGTGATAACGGAGACGATATTATGAAAAATATTGTCGTCATGATTTCGGGCAATGGCTCA
AATTTACAAGCTATTATTGATGCCATTGATACTGGAAAAATCAACGGCAGAATTTGTGCT
GTTATATCTAATAAAGCCACCGCTTACGGTTTAGAAAGAGCCAAACAAGCGGGGATTTCT
ACCTTTATTTTTACCAAAAAAGACTTTTCAGATAATCTGGCAATGGATAATGCCATTGCA
GAACAAATTGAAGCCCTGCAAGCCGATTTAATTGTCTTAGCTGGCTATATGAAAATTCTT
ACCCCTGAATTTACCGCTCGTTTTACAGGTAAAATTCTTAATATTCATCCATCACTTTTA
CCTAAATATGCAGGTTTAAACCCACATCAACGAGCAATGGAGGCTGGTGATAGCGAACAC
GGTACGACCATTCACTTTGTCAATGAAGAAGTGGATGGCGGTGCGATTATTTTACAAGCA
AAAGTGCCGATTTATCCTGATGATGAATTAGATGATGTGATTGAGCGTGTTTATGAACAA
GAACATCGCTGTTATCCCCTTGTGGTGCAATGGTTCTGTGACGATAGATTGAAATTAGTG
GAAGGCAAAGCCTATTTGGATAATCAACTGTTATCGCCACAGGGTTATGCGATTGACGAT
TAATCTGCTTGTAGAACATATTTCAGCCCTTTACTCTCAAAGGGCTTTTTATCATAAAAA
AAACTAATCCGAAACGGCAATTTATATCGCCCTAATCCATTTTGAAAATATGATCCAGAT
CACATTTTTTATGTCAGCTTCTCATTATGATCTCTTCACAAATATGTAACATATAAAAGG
AAAGCAATAATGAGCAATATGCGTATTGAAGTCGATCTATTAGGTGAACGTGAAGTTTCT
AATGATGTTTACTGGGGTATCCATACTCTACGTGCCGTAGAGAATTTTAATATTTCTAAA
AATACCATTTCTGATGTACCTGAGTTTGTGCGTGGTATGGTGATGGTGAAAAAGGCGACT
GCACTTGCTAATGGCGAGTTAGGGGCAATTCCGAAGAAAATTGCAAAAGCGATTGTACAA
GCCTGTGATGAGATTTTGGTGAATGGTCGTTGTATGGATCAGTTCCCATCTGATGTGTAT
CAAGGGGGAGCGGGTACTTCGGTGAATATGAATACCAATGAAGTAGTGGCAAACTTAGCA
CTGGAATTATTGGGGCATAAAAAAGGTGAATACCATATTATCAACCCAATGGACCACGTT
AATGCAAGCCAATCGACCAATGACGCTTACCCAACGGGGTTCCGTATTGCCGTTTATAAC
AGCATTATGCAATTGATTAGTAAAGTACTTTACTTACAACACAGCTTTGAAAATAAAGCT
GATGAGTTTGCAAATATCTTAAAAATGGGACGCACCCAGTTGCAAGACGCTGTGCCAATG
ACCGTTGGACAAGAGTTCAAAGCATTTTCTGTATTGTTAGATGAAGAAGTGAAAAACTTA
AAACGTACCGCTGAGTTATTGCTTGAAGTCAATCTAGGGGCAACGGCAATCGGTACAGGT
TTGAATACGCCAGAAGGTTACGCACCGCTTGCAGTGAAATACCTTGCGGAAGTCACCCAG
TTACCTTGCACCTTATCTGAACACTTAATCGAAGCGACATCTGACTGTGGTGCTTATGTG
ATGGTTCACGGGGCGTTAAAACGTACGGCGGTGAAATTGTCTAAAATTTGTAACGACTTG
CGTTTGCTTTCATCAGGCCCGCGTGCAGGCTTAAATGAAATCAACTTGCCTGAATTGCAA
GCAGGTTCTTCCATTATGCCAGCGAAAGTAAACCCTGTTGTGCCAGAAGTGGTGAACCAA
GTTTGCTTTAAAATTATTGGTAACGATACTTGTATTACCTTTGCTGCGGAAGCAGGGCAA
TTGCAATTAAATGTGATGGAGCCTGTTATCGGACAAGCGATGTTTGAGTCTATCGACATC
TTGGCAAATGCTTGTGTGAACTTGCGTGATAAATGTATTGACGGTATCACGGTGAACAAA
GAGATTTGTGAAGGTTATGTATTTAACTCTATCGGTATTGTGACCTATCTCAATCCGTTT
ATCGGACACCACGAAGGCGATATTGTTGGTAAAATCTGTGCAACCACAGGCAGAAGCGTG
CGTGAAGTGGTGTTAGAGCGTGGCTTGCTGACAAAAGAACAGTTAGACGATATTTTATCG
GTCGAAAACTTGATGAACCCGAAATATAAAGCAAAACGTTTTACGGAAGATGAATAATTT
TCGTTATAATGTTACACAATGCCAAATAATTCCCTTGAAATTTAAGAATAACGCCCTATT
TAGTAGGGCGTTATTTTTTATATTCTTCCCCCATTTATGGGGGAAGTCCCCTTGCTTGCA
AGGGGGATGAGGGCTAACAAACAATCCCCCATCGGTTTCGCTTTGCTCAACCACTTCCCC
CCCAAGCTGGGGAAGAATATCGATCATTCTATATATCATAAAGGAAACAATATGAGTACA
AACCAAGAAACCCGTGGCTTTCAGTCGGAAGTCAAACAACTGCTTCAATTAATGATCCAC
TCACTCTATTCTAATAAAGAGATCTTTTTGCGTGAGTTAATTTCCAATGCGTCGGACGCT
GCTGATAAATTGCGTTTCAAAGCTCTTTCTCAACCCGAACTTTATGAGGGCGACGGTGAA
TTGCGTGTGCGTATCAGTATTGATGAAGCCTTAGGCACAATCACTATCAGCGATAACGGT
ATCGGTATGAGCCGTGAGCAAGTGATCGATCATCTCGGCACCATTGCTAAATCAGGCACC
AAAGAGTTTTTAAATGCACTCGGTTCAGACCAAGCGAAAGACAGCCAATTAATCGGGCAA
TTCGGGGTTGGCTTCTACTCCTCTTTTATCGTTGCTGATAAAGTGACCGTTCGCACTCGA
GCCGCAGGCAGTGATGCAAGTCAAGGCGTATTGTGGGAATCGGCAGGCGAAGGCGATTAC
ACCGTTGCCGATATTGAAAAAGCAGGACGTGGTACGGACGTGATTTTACACTTGCGTGAT
GATGAAAAAGAGTTTTTAAGCGAGTGGCGTTTGCGTGACATTATCGGTAAATACTCTGAC
CATATCGGTTTAGCGGTGGAAATTCAAACCAAAGAGTATGACGATGAAGGCAAAGAAACT
GGCACCAAATGGGAAAAAATTAACAAAGCTCAAGCACTCTGGACACGCTCTAAAAATGAG
ATTTCTGATGAAGAATACAAAGAGTTCTACAAACATATCAGCCACGATTTTGCCGATCCG
TTAATTTGGTCGCACAATAAAGTTGAAGGTAAACAAGAATATACCAGCCTACTTTATGTA
CCAAGTAAAGCCCCTTGGGATCTGTTCCAGCGTGAACAAAAACACGGCTTAAAACTCTAT
GTGCAACGTGTGTTTATTATGGACGATGTGGAAGTCTTTATGCCGAATTATCTTCGCTTT
ATGCGTGGGTTGTTGGACACCAACGACTTACCACTGAATGTCAGCCGTGAAATTTTGCAA
GAGAACAAAGTCACCCAATCACTCCGCACAGCTCTAACTAAACGTTCCTTACAAATGTTG
GAAAAACTGGCGAAAGACAACATTGAACAATATCAACAATTTTGGAATGCGTTCGGTTTA
GTCTTGAAAGAAGGTGTAGGGGAAGATTTCGCAAATAAAAACCAAGTGGCAGCCTTAGTT
CGCTTTGCTTCAACGCATACTGACAGTAGCGAACAAGCGGTCAGTTTGAGCGATTATATT
GCAAGAATGAAAGAAGGTCAGAAAGCGATTTACTTCTTAACTGCCGACAGCTATCAAGCA
GCGAAAAACAGCCCACACTTAGAGCTGTTCAACAAAAAAGGCATTGAAGTCTTACTACTT
TCTGACCGCATTGATGAATGGTTTATCAGCCATTTAACCGAATTTGACGGCAAGCCATTA
CAAAGTATTACTAAATCAGATTTAGATTTAGGTGATCTTGCTGACAAAGAGGAAGAAGAA
ACCCAAAAAGTACAAGAAGCTGAATTTGCGAGCTTCTTAGAGAGAGCCAAAGGCTATTTA
GGCGAGCGTGTCAAAAAAGTGGTCCTAACTCACCGCTTGACCGATACGCCGGCCGTTGTT
TCAACTGACAGCGATGAAATGACCACGCAAATGGCAAAACTGTTCGCCGCAATGGGACAA
CAAGCCCCTGAAGTGAAATATACTTTCGAGTTAAACCCTGAACATTCAATGGTAAAACGT
ATAGCTGATATTGCTGACGAAGCAGAATTCAACGACTGGATTGAACTCTTGTTTGAACAA
GCGTTACTCGCTGAACGTGGCACATTGGAAAATGCAACGGCGTTTATTAAACGGATGAAT
AAATTGCTAGGAGCATAAAGTTAAAGGGGCTGTCGCCCCTTTATTTATTGAAATAAACCG
AAGCGAATATTGTTTAAAAGTGGTGTAATAGACAAATAAAGAAACATTGTATACAAAATA
ATACCCAAATTTATACAACTGTTGTTACAGGTTTAAGTCGGTCTTATATCCTTAATTATT
GTATAATGCCATAAACAAGTTATATTCAAACTGTGTTAAAGGTCCTCTTTGGGTTTTACT
CTCTAATTCTCCTGTTGAATATTACCATTAAATTGAATCCCAATACGTTTTAAATTAGCT
TTAATAACATTCCCTCCATAGCTTGTAGTGTCTTGCACGGCAAAACTCAATCCAACAGGT
TTAGTTTGTTTAGATAAGCAACCTTTAATGTAGTAGCGATTGTTATCATGTACAACGACA
TCAAGTTCACAGAAATTTGCTTCAGATTTGTCAGCAACATAGGCACTACTAAATACTTGT
ACTGGATAGGCGCTAGGAACGCTAATTTTAATCAGACTTCCAATAGATTGATTTGCATCT
AAATTCACATAAAAACAATTTTGATCGATATTTACTGCAGAGGAGGGAGCACTAAAACAG
TGGCTCAGATCATTCCATACCCAGCCGATGGCTTTATCATGACTAGCAAATACAGATGTA
TCTATGATCAAATTGCCACTAATCTTATGTATGCCCTGTTCTTTTAATTGTGAAATTAGT
TGAAATAACTGACCGCTAGTTAAAGTAGGATCTCCAGTAAATTTGGCGATTAAATCTCCC
TCTAGCACCCCATTCTCAATTATACCATTCGTCAAGAGTGCTGTTTGAAATTTAAAATCT
GTGTTCAGCATGATCTTAGAGGCTAAAGCAGTAAATACTTTTTGAGTACTAGCTGGCAAC
ATAAACAGATCACTTTGATAATCGACAACAATTTGATCGGTAGATAAATTTTTAGCGATA
ACACTGATTGATGTACCTTTAGGTAAATGAGAGATGAACGGTGTAATATCGACCTCTGCT
GAAGCACTATAAGGCATATAAAAAAGAGTTAAAAGTAAAATTCTAAGTTGTTTGAGCGAA
AATGAAATCATAGTAAGGTTGCTATTTTTATAAAGAAAATGAATAATAGTCGACTAATAC
TAGATTATATCTCTTTTTCTGCCAAGACATTCTCTAATTTTGGTAAGAACTTTTCTATTA
AGGATAAAATATGAAACAAATTCCTATGACAGTGCGTGGTGCAGAGCAATTACGTGAAGA
ATTAGATTTTTTAAAGAATGTTCGCCGTCCAGAAATAATTAGTGCGATTACTGAGGCTAG
GGAACATGGAGATTTGAAAGAAAATGCTGAGTATCATGCTGCGAGAGAGCAGCAAGGATT
CTGCGAAGGGCGAATTAAAGAAATTGAAAGCAAATTGGGAAATGCTCAGATTATTGATGT
AAAGAATATGATTAATACTGGTAAGGTTATTTTTGGCTCTACAGTGACTTTACTCAATGT
AAATACAGATGAATGTGTGACTTATCGTATTGTTGGTGATGATGAAGCAAATATTAAGGA
TGGCTTAATTTCCGTCAACTCTCCTATAGCAAGAGGATTAGTTGGGAAAGAAATTGACGA
CAATGTACATATACAAACACCTGGCGGAAATGTTGAATTTGATATTATTAAGGTAGAATA
TATTTAAGTTAGGAAAGTGGCAGTTATATAAAAGTAGATGTAAATATAGTTTTTCATGTT
TCATTGTAAGAGCTCAATTATCGTACTAGTGGGAGCTATATTTACATAACTTGACGCAAA
CTATTTATTTAAAGCGTTAGGATTGTTTAGATAAAATCACAAATGACCCTATCCCAAATT
CTGTGTAAACACCCATTTCAACTTAACGGTGATCGTCTAGGCGATCACCAAAATCAATCA
TAAATCGA
>H74 Scaffold3
TGAAAAATGGGACGCTACACGCTACTTATCCACAGAATCTGTGGGTCAAAATTGAATAAC
TTTTTTGTGTGTAAACACAGTTGCTACGAATACGAAGGAAAAATGTAATAATGAAAAATT
TCCAAGATAAAGTAAAAAAATTAGTCCCTGAAATGCGCCGTGTGAATCAAATCCACTTTA
TTGGGATCGGTGGCGCAGGTATGTCTGGGATTGCTGAAGTGTTATTAAATGAAGGTTACC
AAATTTCAGGCTCGGATATTGCGGACGGTGCAGTCACGCAACGCTTAGCAAAAGCAGGTG
CAAAAATTTTTATCGGACATCAAGCAGAAAATATTGAAGGGGCAAGTGTTGTTGTCGCTT
CGAGTGCGATTGATGACAGTAACCCAGAAGTCGCGGCAGCAAAAGAAGCGCGTATTCCTG
TGATTCAACGTGCGCAGATGTTAGCGGAAATTATGCGTTTTCGTCACGGTATTGCGATTG
CAGGGACTCACGGTAAAACGACCACAACCGCAATGATTTCAATGATTTATACGGAAGCAG
GGTTAGATCCTACTTTTGTAAATGGTGGTTTAGTAAAATCAGCGGGTAAAAATGCTCATT
TAGGGGCAAGCCGTTACTTAATTGCAGAAGCCGATGAAAGTGATGCATCATTCTTACATT
TACAGCCGATGGTTTCTGTTGTGACCAACATTGAACCAGATCATATGGATACTTACGGTG
GCGATTTCGAGAAAATGAAAGAAACCTATGTACGTTTCTTACGCAACTTACCATTCTACG
GTTTAGCGGTGATGTGTGCCGATGATGAAACAGTAATGGAAATTGCCCCAAAAGTTGGTC
GCCAAGTGATTAGCTATGGTTTTAGTGAAAAAGCCGATTACCGTATTGAAGATTATCAAC
AAACAGGCTTCCAAGGGCATTATACGGTGGTTTGTCCGACAGGCGAGCGTATCGAAGTTT
TACTAAACGTGCCAGGCAGACACAACGCACTGAACGCAACGGCAGCATTAGCGGTTGCGA
AAGAAGAAGGCATTGCCAATGAAGCAATTTTAGCTGCCCTTGCAGATTTCCAAGGTGCAG
GTCGTCGCTTTGACCAGTTGGGTTCGTTTATTCGTCCAAATGGTAAGGTGATGTTAGTCG
ATGACTACGGACATCATCCAACGGAAGTAGATGTGACGATTAAAGCCGCTCGCCAAGGCT
GGGAAAATAAACGTGTGGTAATGGTATTCCAACCGCACCGCTATTCTCGTACCCGTGATT
TATTCGACGATTTCGTGCAAGTGCTGTCGCAGGTTGATGCATTGATTATGCTCAATGTTT
ATGCCGCAGGTGAAGCACCGATTGTGGGGGCAGAGAGTAAAGATCTGTGTCGTTCAATCC
GTAATCTTGGCAAAGTGGATCCGATTTTAGTGTCAGATACTTCACAACTTGGCGAAGTGT
TAGATCAAATTATTCAAGATGGTGATTTAATTTTGGCACAAGGTGCGGGCAACGTGAGCA
AGCTTTCGCGTGATTTAGCGGAAAGTTGGAAGGCATAAAGAAGATTTAAAACAAGCGATA
AGATTTCGAGAAATTTTCGCTATTGTGTAATTGTACAAAATAATGTGTAGGGGCAAATCA
CATTTGCCCCAAATAATCATAGTAACATCAGGGCGAATGTAATTCGCCTCTACGGTAAAT
CCGAAAATTTGCAATAATTTCAATAAATTAACTGTAGGGACACACTGTGTGTCCGTTGTT
AAAATGGGATATGGTTTATTTTGCGGACACACGCAGTGTGTCCCTACAATTCCCCATAAT
AATGTAAAATTCTTGCAATAAATGACCGCTTGTAAAACATAAATAAGGTAAAAATAATGA
GCTTAAAAAACGAAAAAATTGCGGTGTTATTTGGTGGCGTTTCAGCAGAACGTGAAGTTT
CTCTCAATTCAGGTAAATCGGTCTTTGAAGCCTTACAGAGTTTAGGCTATAACGTTGAAG
CGATTGATACAAAAGAATTTCCGATTGAAAAATTAAAAGAAAAAGGCATTCAGCGTGTAT
TTAATATTCTTCACGGTGGTATTGGTGAAAATGGCGTGCTTCAAGGGGCGTTAGAGCAAC
TCGGTATTCCCTATACAGGCTGTGGCGTAATGGCTTCGGCGATTACTTTAGATAAGTTCC
GCACCAAGCTATTGTGGAATGCAGTGGGCTTACCAACAGCGGCAATGGAAGTGGTACGCC
GTGGGCAAGCGGTCAACTCCGATGAAATTATTGCAAAATTAGGTTTACCATTATTTGTGA
AACCTGCGAGTGAAGGCTCAAGTGTTGGCGTAAGCAAAGTGAAAACCGCAGAACAGTTAT
TACCTGCAATCGAAGAAGCATTAAAATATGATTCAATTGTGTTGGTGGAAGAAAATTTAG
CAGGGGCGGAATACTCTGTGCCAGTACTTGATGGTGAAGTGTTGCCTGCGGTGCAAATTA
TTCCAGACGGCGAGTTTTATGACTACCACGCAAAATATATTTCGGATAATACCCAGTATG
TTGTGCCAGCGTTAAATGCTGATCGCCAAGCAGAAGTCGCTAAGTTAGTGAAACAGGCTT
ATGATGTGGTGGGCTGTCGTGGTTGGAGCCGAATTGATGTAATGGAAGATGGCGAAGGAA
ACTTCCGTTTAGTTGAAGTGAATACTTGCCCAGGTATGACCAGTCATAGTATTTTCCCAA
AATCAGCGGCGACTGTGGGTTATAGTTTCGAGCGTTTAGTTGAGCGTGTATTGGAGTTAA
GTGCGTAATGGTTGCGGTAATACGTAAGAAACCGACTTCGGTAATTCGTACACAAGCAAG
TAAGCCGAAATATCCGATTAATTGGTTTGTTTTTGTTAAGCCTATCGTTGTGTTATTATG
TTTCGGTATGGTTTATGCAATTTATACCAATTGGTCTAGTTTGCTTGCATCACTGGATAG
AACGCCAATCCGTTCTTATGCATTAACGCATAAAACACAATTTACGACGAATAATGATAT
TCGTGAAGTTTTAGCTAAAGAACCCTTGTTAAAAGGCTATTTTGAACAGGATATTCAAGA
AATTAAAGAGAAATTTCTAACAATTCCTTGGATCAGTAATGTTTCTGTGAGAAAAGTTTA
TCCCGATAAATTAAGTATTACGTTACTTGAACATCGTCCAATGGCTGTATGGAATAATAG
TCAGTATGTTTCTGAACATGGAGTAGTGTTCAGTTTGCCGAAAGATAGGTTTGATAACAC
AGGCTTACCTATTTTATACGGACCAGACACAGAAAGTAAGGTTGTGCTTGAGGCTTGGGA
TAAAATAAAAGCAGATTTAAAATCACGTAATTTAGGATTATATTCCATTGCAATGGATAG
TCGAGGAGCTTGGTCAATTCGACTTGATAATGGCGTTGAACTGAAATTAGGGCGGGGAGA
GTGGCTGCCAAAAATTGATCGCTTTGTGACTATTTTTCCTGAAATTGATATTCCTGAGGG
GAAACGTTTATCCTACGTAGATTTACGTTATGAACACGGGGCTTCCGTTGGATTTAATAA
TCAATAATTTATTAACTTGCAAACATAATTAATATGACAAAAGTAGCAGAATCTAGAATT
AGAGTAGGTTTAGAAATTGGAACACACAAGATAGTTGCTGTGGTAGGTGAGGTATTGCCT
GATGGGGTGATTAATGTGATTGGCTCTGGAATTAGCCCGTCTAAAGGTGTTCAAGGTGGT
GGCGTTGTTGATTTAGATGCTGTAACAAGTGCTATTCAACGTGCGATTGAAGAAGCTGAA
TCGATTTCTGGATATGATATTGTATGTGTTACTCTTGCCCTTTCAGGATCTCACATTACA
GCTTTTAATGAAAGTGGAACTGTGCCGTTGTCTGGTAGTGTAAGAAATGAAGATTTGGAT
AATGCTATTCATATTGCGCGTTCTATTAAATTACCCGATGGGCTGGAAACATTACACATT
ATTCCTCAGGAATATAGAGTAGATAGATTACCTGCTACTAAAAATCCCCTTGGTTTATCT
GGTATGCGTTTGCAGGCTCAAGCTCATTTAATTGCTTGTCATAACGATTGGCTACGTAAT
TTAAAAAATGCAGTGGAGAGAAGTAAATTAAAAATTGATCAAATCGTTTTTTCGGGGCTT
GCTTCAAGTTATTCTGTGTTAACAGAAGATGAAAAAGAACTTGGGGTTTGTTTAATTGAT
ATTGGCGGTGGCACTATGGATGTTCTTGTTTATACAGATGGTGCTTTGCGTTTTAGTAAA
GTTATTCCTTTTGGTGGGAATAATGTAACGGACTATATTGCTCATGTTTTCACAACCTCT
CGCCAAGATGCAGAAAATATTAAAGTACAGTATGGATGTGCTATTGCACCCCCAACTCAT
TTTCCAGAGAAAAAAATTGAGGTGGCAGGCTTGGGTGGACGAATGCCAAGAACTTTTACA
AAAAGCCAATTATCTAATGTTACATCTCAATGCTACCACGATTTACTGAGCGTAATTAAT
CAGGAATTATCCCAATTACGCAATGAACTATATCAAAAAGGCATAAAACAAGAATTAATT
GCTGGAATTGTATTAACAGGTGGTGGCTCTCAGGTTGAAGATATTGTAGAATGTGCAAAA
TCTGTCTTTGGATCTCAAGTTCGAGTTGGTAATCCATTGAACATTACAGGATTAACGGAT
TATGTAAACAAACCTTCTTATGCAACCGTATTAGGATTGCTACAGTATAGTCATTATAAT
GACGTTGATAGTAGCCAAAGTGGAGAAATTAGTCATAAGGTGGGCGGCATTATTGATACA
TTAGGTCATAGTGCTAAAAAAGCGTATAATTGGATAAAATCAAGTTTTTAATAGGCATTA
ATAACAATATTAAGCCGTGAGGGAGAATCACAAATGTTTGAACCTATTTATGAAGCAACG
CAAGATGCGGTTATCAAAGTTATCGGTGTCGGTGGCGGTGGTGGTAACGCACTAAATCAT
ATGGTTAGTAACCAATCTGATGTTGGTAGTGTTGAATTCTTTTCGGTTAATACGGATGCA
CAAGTATTACGTAGTAGTGCCGTTCGCAATACGATTCAAATAGGTGCAAGTGTAACAAAA
GGCTTAGGGGCAGGAGCAGATCCAAACATTGGTCATCAAGCAGCTGAAGAAGATAGAGAA
GCATTAACGAATATGCTTACAGGTGCTGATATGGTCTTCATTGCTGTTGGTATGGGTGGT
GGCACAGGTACTGGTGCAGCTCCTGTAATTGCTGAAATTGCTAAAAGCCAAGGAGCATTA
ACAGTTGGTATTGTTACTAAACCTTTCTCTTTTGAAGGTAGAAAACGTTCTAACTATGCG
GAACAAGGGATCCGTGAACTTGCAAAACATGTGGATTCACTCATCATTATCCAAAATGAT
AAATTACTAAAAGTATTACCTAAAAGTGTAAAATTTAATGAAGCCTTTGGCGTTGCAAAT
GACGTCTTACGCAATGCGGTATTAGGTATTACGGATATGATTACTTCCGAAGGTCTTGTG
AACGTTGACTTTGCAGACGTGAAAAAAGTGATGTCGGAAATGGGTAGAGCAATGATGGGA
ACAGGCATTGCAGAGGGTGAAAACCGTGCAGAAAATGCAGCAAAAGAAGCTGTAGCAAGC
CCGTTATTGGAAGATGTTGATTTATCAGGTGCTAAAGGCATTCTTGTGAATATTTCTTCT
GGCTATGATATTGAACTTGCAGAAGTCAATACCATTATGGAATATGTTACTAGCTTCGCA
GATCCTGATGCAGCTATTATTTTTGGTTCTGCATTCTATCCAGAAATGGATGGTAAGATC
CGTGTAACATTGGTTGCTACAGGTATCGGACAACCAGAAGAAATGCCAAAAATTCCAAGT
GTGCAAGGAAGAACCGATATTTCGCAACAATCTATTATTAATAACGGATTTGGTGGTGCT
CGTCAGCCTGAATTTATAAATAATATGGGCGGTTACCCAAACCAAAACCAATATACAACG
CATCAAATGTCTCAGCAACCACAACAGGTTCAGCAAACAGCGCCAAGACCACAGAAAGTT
GATACAGCACAGGTCTTTTCGCCGAACTCAATCCCAGGGTTTATGAGAAATGGTCAATAA
CCATTTCGGGAAATAAGGAAACGATATGATTAAACAAAGAACCCTTAAACAAGCAGCAAA
AGTAACAGGTATTGGCTTGCACAGTGGCAAGAAAGTAACCTTAACGTTGCGTCCAGCACC
GGCACATACAGGGATTATTTACGCAAGAACAGATCTTGATCCTGTCGTTTACTTCCCTGC
AAGTGCTGAATCTATCCGTGATACACAACTTTGTACTTGTATGATCAATGATGAAGGTGT
GCGTATTTCAACAGTAGAACACTTAAACGCAGCAATGTCTGCGTTAGGTTTAGATAACCT
AATTGTAGAAGTTGATGCAGCCGAAATTCCAATTATGGACGGTAGCTCAAGTCCTTTTAT
CTATCTCTTATTAGATGCAGGGATTGAAGAACAAGATGCGCCGAAAAAATTTATTCGTAT
TAAAGAAAGTGTACGAGTAGAAGAAGGGGATAAGTGGGCTGAGTTTAAACCTTATAGCCA
CGGTCTGAAATTAGACTTTACTATTGACTTTACGCACCCAATGATTACCAAAGAAGTGCG
TAACTACAAAATGGAATTTTCAGCACAACACTTTATTCAACAATTAAGCCGTGCTAGAAC
CTTTACCTTTATGAAAGATGTTGAATATCTTCAATCTATTGGTCTTGCATTAGGCGGTAG
TTTAGATAACGCAATTGTTTTAGATGAATACCGCATTTTGAATGAAGAAGGGTTACGTTT
TAAAGATGAACTAGTTCGTCATAAAATGTTAGACGCTGTCGGTGATTTATTTATGTGTGG
CTACAATATTTTAGGTGATTTCAAAGCCTATAAATCAGGTCACAGCTTAAACAATAAATT
ATTACGAGCTGTGTTAGCGAATGAAAATGCTTGGGAATTTGTAACCTTTGATGATAAAGC
AGAGGTTCCGCAAGGTTATCAAGTGACAGAACAGGTGTTTATTTAATAGTTATTATCATT
TCTCGGAGATTTTTATTAAATTTTTAAGGTGTTTTTTCTTAAAATTCTAATTTTTAAAAA
TTTTTGCAGAAAAATTGCCGCTTGCTATTCCCTTATTCTACATTTTCGGCTAATCTCGCA
GACTTCATTTACCTTGGTAAATGAAGTCTTTTTTATTTGTCTTACAGGAAATTTTATGAG
TAACCAATCTTTATCTTCAAAAATCCTTGGCGGTAATTTAGTATTACGCATTGCCGTAGG
TTTAGTGCTAGGTATCTGCTTAGCATTAGTTAGCCCAGATGCAGCCAAAAGCGTTGGGGT
TCTCGGACAATTCTTTGTAAAATCATTACGTGCAATTGCACCGATTTTAGTTTTTATTCT
TGTAATGGCTTCCATTGCTAACAAAGAAGTTGGCAGCGATAGCCGCTTAAAACCTATCTT
AGTGATGTATGTCTTAGGTACTTTCGTTGCAGCAGTAACAGCGGTTATTTTAAGCTATTT
ATTTCCAACGACACTTGAACTTGTTACCAGCCCGGAAGGGCTTGCACCGCCACAAGGCGT
TGGTGAAGTATTAAAAACCGTTGTTTTCAACTTAGTCGATAACCCACTTGGTGCAATTAC
GAACGGTAACTTCATCGGTATTCTTGCGTGGTCTATCGGTTTAGGTATCGCATTACGCCA
CGCAGCACCAAGCACCAAAGTCATGTTAAACGACATCTCTGATGCTGTTTCTTTCGTGGT
AAAAGTGGTAATCGCCTTTGCTCCAATCGGGGTGTTCGGCTTAGTAGCAGAAACCATGGC
AACCAACGGTGCAGATGCCTTTATCGGTTATGCACGTTTATTAGCGGTATTGTTAGGTGC
AATGGCAATTGTGGCATTTATCCTAAACCCATTATTAGTGTATTGGAAAATTCGCCGCAA
CCCATACCCACTCACCATCACCTGTTTACGTGAAAGTGGCGTGACAGCATTCTTTACTCG
TAGCTCAGCAGCGAACATCCCTGTAAATATGGGATTAGCGAAACGCTTAGGTATCAAAGA
AGAGATTTACTCTATCGCAATCCCACTTGGTGCTAACATCAATATGGCGGGTGCAGCGAT
TACTATCACCGTATTAACCTTAGCAGCAGCTTACACCCAAGGTATCGTGCCAGATTTCTC
AACAGCGGTATTATTAAGTATTGTTGCTTCAATCTGTGCTTGTGGTGCATCTGGTGTAGC
CGGTGGTTCATTATTATTAATCCCACTTGCATGTAGCTTGTTCAACATTCCAAACGATGT
TGCAGCACAAGTTATCGGCGTAGGTTTCATCATTGGTGTTATCCAAGACTCAGCTGAAAC
AGCACTTAACTCATCAACGGACGTATTATTTACCGCAGCGGTAAGTATGTCTGATGAGAA
AAATAACTAGAATTCTTGTATACTTTTAATAGTTAAACACTAGTAAAAGACTTAACTACA
TCAGTCAAGTATTTTAGATAAGCAGAAAAATAGCTGCTATAAAATTGACTATAGCCTTAT
ATTGAAGGCTATAGTCGTTTACTAGGTCTAGATTTTTCTCTATTTTATAAATTTTCATTC
TAATATTCTCCTTTCCTTTTCCCTTTCCTGTAATTTTCAGGTAAAATCCGCCGATTATTT
TTCTTTTATCAATAACAATACAATAGGACATTTACTGCCCTTATGAAAATGCAGAACATT
CGTAACTTTTCTATTATTGCTCACATTGACCACGGTAAATCGACTTTATCTGACCGCTTG
ATCCAAACTTGTGGTGGTTTGTCAGATCGTGAAATGGAAGCTCAAGTGTTAGACTCTATG
GATCTTGAGCGTGAGCGTGGTATTACCATTAAAGCACAAAGTGTTACCTTAAATTATCAA
GCAAAAGATGGTCAAACCTATCAGTTAAACTTTATCGATACGCCAGGACACGTCGATTTC
TCTTATGAAGTTTCTCGTTCCCTAGCCGCCTGTGAAGGGGCGTTGTTGGTTGTTGATGCT
GGACAAGGGGTGGAAGCACAAACTCTTGCTAACTGTTACACGGCAATTGAGATGGATTTG
GAAGTGGTGCCGATTTTAAACAAAATTGACTTGCCTGCGGCGGATCCTGAGCGTGTTGCA
GAAGAGATCGAAGATATTGTCGGGATTGATGCGATGGAAGCGGTGCGTTGCTCGGCGAAA
ACTGGCGTGGGGATCGATCTCGTTTTAGAAGAAATCGTGGCGAAAATTCCAGCTCCTGAA
GGTGATCCTGATGCACCGTTGCAAGCCTTGATTATTGACTCGTGGTTCGATAACTATTTA
GGCGTGGTTTCCCTTGTGCGTGTCAAAAATGGTGTGTTGAAAAAAGGCGATAAAATCAAA
GTGATGAGTACAGGGCAGTCTTATCAAGTAGATCGTCTTGGTATTTTCACGCCAAAACAA
GTTGATACTACGGAATTAAAAACAGGCGAAGTAGGTTGGGTAGTCTGTGCGATTAAAGAT
ATTTTAGGCGCACCTGTTGGGGATACTTTAACCCATCATCACAATCCTGCAAGCGAAGTG
CTACCAGGCTTTAAAAAAGTAAAACCGCAAGTTTATGCAGGTTTATTCCCGATTAGCTCG
GATGATTATGAAGCGTTTCGTGATGCATTGGCAAAATTGAGCTTAAATGATGCGTCGCTT
TTCTATGAGCCAGAAAACTCAACGGCATTAGGCTTTGGCTTCCGCTGTGGCTTCTTAGGC
TTGTTGCATATGGAGATCATTCAAGAGCGTTTAGAACGTGAGTATGATTTGGATCTCATT
ACCACAGCACCGACGGTAGTCTATGAAGTGGAACAAACGAATGGCGAAATTGTCTATGTA
GATAGCCCGTCGAAGTTGCCTGCGATTAACAATATTGCGGAAATTCGTGAGCCGATTGCA
GAATGTAATATGCTTGTACCACAAGAGTTTTTAGGTAATGTGATTACCTTATGTGTGGAG
AAGCGTGGTGTACAGACGAATATGGTTTACCACGGTAACCAAATCGCATTGACTTATGAA
ATCCCGATGGGGGAAGTGGTGTTAGATTTCTTCGACCGCTTAAAATCGACTTCGCGTGGT
TATGCGTCGTTGGATTATGGTTTCAAACGTTTCCAGGCGGCAGATATGGTGCGTGTGGAT
ATTATGATCAACGGCGAGCGTGTCGATGCGTTAGCGTTAATCGTCCACAAAGCCAATGCC
CCTTATCGTGGTCGTGAGTTAGTGGAAAAAATGAAAGAGTTAATTCCACGTCAGCAGTTT
GATATTGCGATCCAAGCGGCGATTGGTAACCATATTATCGCTCGTTCGACGGTGAAGCAG
TTGCGTAAAAACGTATTGGCGAAATGTTACGGTGGTGACGTAAGCCGTAAGAAAAAACTG
TTGCAGAAGCAGAAAGAAGGTAAAAAACGTATGAAATCTTTAGGTAACGTGGAAGTGCCA
CAAGAAGCGTTCTTAGCGATTTTGCACGTTGGGAAGGATTAGTGAATAGATATTGTAGGG
ACACACCGAGTGTGTCCGCATACAACATTCATATCTATTCTATTGATAAATGTTGCAATG
GACACACTCAGTGTGTCCCTACATTTTGGATAGTAAATAAATTCCAAAAGGAGTGAATTT
TAAATATGAGCAATATTTTAACCATTAGTTTTATTGCAGTATTGTACGGTGTTTGGAAAG
TGTTGGACTCAATGCAGCTACCAAACACGATTTCCATTATATTAGTAGGTTTAGTTGTTA
TTTGTGGTGGCTTTTGGTCATTTTACAAATTTAGTGCTGAACCTCGCCGCTTGCGTGCGA
TTGAGCGTGAAGAAAAGCGTTTAGGCAAACCGCTCTCAGCAGAAGAAAAAGCCACAATTC
AACCTCGTTCATTAGTGGGGGATTTTTTTGCGTCACTATTTGGGGTGTTAGCATTAGTCA
CTATTTTACGTTCATTTATTTTTGAGCCGTTCCAAATTCCAAGCGGTTCAATGGAGCCAA
CGTTACGCGTGGGTGATTTTCTGTTAGTGAATAAATTTACTTATGGAATTAAAGACCCGA
TTTGGCAAAATACGCTTGTTCCGATGGGTAAGCCTGAACGTGGGGATATTGTGGTATTTA
AAGCTCCAAAACAGCCACACGTTGATTATATTAAGCGTGTTGTGGGTGTTGGTGGCGACC
GTGTGAAATATGATTTCCATACCCGTAATTTAACCGTTGTTCACGGCGATTCAGGCAAAG
AAGTGGTGTTTAAATACGAAGGCAGTGCACCAAATCCTGACTTTTTCTACCACGGTGAAA
TGCAAGTTGAACGCACTGAAATTGGTGATGTTACCCACCAAATTTTAAATAATCCGCACG
CTTTTAACTACGAGCCTTATTTCTTCAAACAAGACGGTATTCCTGCTGGGGAATGGGTAG
TGCCAGAAGGGCATTATTTTGTAATGGGAGATAACCGTGATAACAGCGAAGACAGCCGTT
TTTGGGGGTTTGTCCCTGAAAAGAATATGGTCGGTAAAGCAAGTGTTATTTGGTTAAGCC
TTGATAAGAAACCGAATGAATTTCCAAGCGGATTACGTTTTGAGAGAATGTTTACGGCGA
TTAAATAAAGAGAACATTTCCCCCTTTGAAAAAGGGGGATTAAGGGGGGTTTTTAAAGGG
TGAATTTTATTCAATGTTAGCAAAATCCCCCCTAGCCCCCCTTTTTCAAAGGGGGGTATT
CCACGAAGATAAACTAAAATGCAACTAGAACGATTACAGAAAAAATTAGGTTATCAATTT
GCTAACCTTGATTACCTCACCCAAGCCCTCACTCACCGTAGTGCTGCTTCCAAAAATAAT
GAACGCCTTGAGTTTCTTGGCGATTCCATCTTAAATTTTGCCATTGGTAAAGCCCTATAT
GAAAAATTCCCAAAAGCGAATGAAGGGGAATTAAGCCGTATGCGTGCGGCATTGGTGAAA
GAACAGACCCTTGCGGTTGTCGCTCGTCAGTTTGAGTTAGGCGAATATATGAAATTAGGG
GCTGGAGAATTAAAAAGTGGTGGCTATCGCCGAGAGTCTATTTTATCCGATTGTGTGGAA
GCGATTATTGCCGCGGTATATTTAGATGCTGGGATTGATCGGGCGATGGAACGTGTGCAT
TGTTGGTATCAGCAACTTCTAAATGACATGCAACTAGGGGAAGCACAAAAAGATCCGAAA
ACTCGTCTGCAAGAGTATCTACAAGGGCGTAAGCTACCCTTACCAACTTACGAAGTGATT
GATATTAAAGGCGAAGCCCATAATCAAACTTTTAAAGTCAGTTGTAAAGTCGAAAAAGTT
GATGAAATCTTTATCGGTAACGGCACAAGCCGTCGCAAAGCCGAGCAAGATGCGGCATTG
CAGGTGATAAAGGTGTTGGGAATAAAATAGCCTAATGCAGGGTGGCTCTTGACCCACCAT
TTCAATTTGTATTTATTTAAGAGAACACAATGACAGATCAAAAAACATATTGCGGCTTTA
TTGCCATTGTTGGTCGCCCAAACGTAGGGAAATCAACGCTATTAAACAAAATTTTAGGAC
AGAAAATTTCGATTACATCTCGCAAAGCTCAGACGACACATCACCGCATTTTAGGGATTA
AAACCGAAGGGGCGTATCAAGAGATTTATGTTGATACCCCAGGGCTTCACATTGAAGAAA
AACGAGCGATTAACCGCTTGATGAACCGTGCGGCAGCCAGTGCGATTGGTGATGTCGATA
TGGTGATTTTTGTGGTAGAAGGCACGAAGTGGACCGATGATGATGAGATGGTACTCAATA
AATTGCGTTCGACCAAAGCCCCTGTGATTTTAGCGATTAACAAAGTGGATAATATCAAGG
AAAAAGAAGAATTATTGCCACATCTGACCGCTTTATCGCAGAAATTCCCGTTTAAAGAGA
TCATTCCGATTTCAGCTCAACGGGGCAAAAACGTACATATTTTAGAGAAATTTGTGCGTG
AGTCACTAAAAGAAGGCATTCATCACTATCCTGAAGATTATGTCACCGACCGTTCGCAAC
GTTTTATGGCGTCAGAAATTATCCGTGAAAAATTAATGCGTTTTATGGGTGAAGAGTTGC
CTTACTCTGTAACGGTCGAAATTGAGCAGTTTAAAACTAACGAGCGTGGCACTTACGAAA
TCAATGGTTTGATTTTAGTGGAACGTGAAGGGCAGAAAAAAATGGTGATCGGCAACAAAG
GTCAGAAGATCAAAGTGATCGGCACTGAAGCTCGTGCGGATATGGAACGCTTGTTTGATA
ATAAGGTCCACCTTGAGCTGTGGGTGAAAGTCAAAGCCGGCTGGGCTGACGATGAACGTG
CGTTAAGAAGTTTGGGTTATATTGACGAATAATGATCGAACAGTGGCAACGTGGCTTTGT
GCTACATCGCAGAGAATACAGTGAAAGCAGTCTGCTCGTTGATTTTTTCACTGAAAATCA
CGGGCGGATTACCTTACTTGCCAAAGGGGCAAGACGACCACGTTCGCCATTGAAATCCAT
TCTCCAGCCCTTTACCCCTTTACTGCTGAAATGGACGAGCAAAGGCGATCTCAAAACACT
TACCAAAGCTGAACCTGCATCTTTAACCCTCCCGATGCAAACGCTGGCACTGTATAGCGG
TTTTTATGTCAATGAAGTCCTTGCAAGAGTTTTGGAAAATCACACCGCTTACCCTGAATT
ATTTCAGCATTATCTACACTGTATGACAAAGTTGGCAAGCCAGCCAAACGAGATCGAGCC
GATCTTACGCACCTTTGAATTTCAAACACTTAAAGCGTTAGGTTATGGGGTGGATTTTTG
CCATTGTGCAGCAACAGGTAAGCCTGTCGATCCAAAAATGAGCTATCAATTTAGAGAAAA
TGAAGGCTTTATTGCCTCTTTATTACAAAATAACTATACCTTTATCGGCAAAGATTTATT
AGCTTTTGCAGAAATGAATTTTTCAGAGAAAGAAACCTTACAGTCAGCAAAACGTTTCAC
CCGTATTGCTTTAAAGCCTTATTTGGGATCAGCACCGCTGAAAAGCCGAGAGCTGTTTCA
GTCGGTGTTGCCGAATAGGTTGAAAGGTGGATAATTATTTCTCGATCCCTTTCTTAATCA
TCTCTTCAAAAAACGGGTAGTCAACTAAAAACGCATCGTGTCCAAAGTCGGAATGAAATT
CGTAAAAATCGACGGTAATGCCTGCATTTTCTAAACGCTGTTTGCTTTTATGTAGGTCAA
TCTGTTTAAACAGTTGATCGCTCGTTACTCCGACAAGGGTGTAATTCGCTTTAATGCGAC
TGAGTGCTTCTTGCTCGTTTGCATAGGTTAAAGCAGGATCATAGAGATCTAAGGCTCTTA
ACAGGCGTAAGTAACTATTGGCGTCAAAGCGATCTAGAAATTTGACCCCTTGATAGCTGA
GATACGATTCTACTTGGAAGTGATCGCCCCAAATCGTTCCCGTCTGTTTCACTTCTCGCC
CAAAGGCTTTGGCAAGTTGTACATCGGTGCGGTAGGTGAGCATACCGAGCATTCGAGCGA
TTTTTAAGCCGTTATCTGGGGGCGTACTCTCATAATAATTGCCGTTGTTAAAATGGGGAT
CGTTTATCACCGCTTGTCGCATAACGTGATTGAAGCCGATTGCTTCTGCACTCAAGGTAA
GCGAAGAACAGAGATTAACCACATTTCTCACTTGTTCCGGATAATCAATCGCCCACTGTG
TCGCTTGCATTCCACCAAAAGAGCCACCCACGACCGCTTGTAGCTGAGTAATACTGAGTT
TATCGATCAAGGCTTTTTGCACCTTCACAATATCTTGCACGGTGATAACGGGAAATTGAC
TGCCGTAGGGTTTATTCGTATTTGGATTGATAGACGCAGGGCCTGTCGTACCTTTGCAAC
CGCCAAGCACATTCGAGCAGATAAAAAAGTATTTATCGGTGTCAAAAGCTAATCCTGCAC
CGATAAAATCTTGCCACCAGCCTTTATCCGCAGGCGGTGCATAATAGGGTTCAGCGTCAC
CCGTCAAGGCGTGGCACAACAGCACAGCATTGCTTTTTTCAGCGTTCAATGTGCCATAGG
TTTGGTAAGCGACATTGATAGGCGAAAGTGTTCCGCCTAAAGCAAGCTCAAGGGGAATAT
CATCAAAAAGAGTAATCTGCTGTGCCATAAAAATCCTTGCAAAAAACGGTAAAAAAGCAA
CCGCTTGTCTTTGAATGGTTTCAAGTTTACGAATAGGAAATCGTTTCGTCAAGAAATTTT
AGACATCTAAACGTCTAGATTTTTAAATGGCTAAATTAATTATTGTATTACTATGGGCAC
TTATGCTGTCAGAAAATCATTTTGGGATATAGAATTACTCATCCTTAGGAATAACCACAG
CAGGATCCACTTTCCCTTCAAAACCATCAATCAATTTTTTTAGCCCATAATCTTCCTTGT
CTGAATGAGGACTAAATAAATCGACTTCTGTATTCAATTTCGGATTACTAATTCCCACCC
ATTTTGCAATGCCATCGGTAAAGTTTAAGCCAGATTTCATCGCTTTATAGACTTTTCTAT
CGGTATCATCACTAGATATTTTAAAGAGCGGAACATCAAAGTGTAGCTTACTTTTGCCAC
TGCTGTTGTGGATTGCAATGTCATTTTCAGTGATATGGTGAGCTAAACCGTGATCGGCAA
AATAGACCACCGAAAACGAGCGGTTAGATTGTTGCTCATTTTTGCGAAGGGTTTCATATA
AGCGTTTTAACACTTCGTCGTTTTTTTTTGATGGACGATGCATAGCAGTTTACGTTGAAA
TACTTTTTGCCTATTTTTTCATCATCAAACATTTTAGGGTAATCAGTTAAACGATCACAG
CTGATGGGGTGTGAGCCATATAAATGCACCACAACAAAACGTTTGCTATGAGTTTTTTGC
TCAATAATGTGTTCAAATTTAGGTAATAAATCAAAGTCACTGATATTTTGATGGAAAGAG
TCTCCTGATTTTAAGAATAATTTTTCATCACTTTTGTTAGCAAGAGAAGAAACTGGCGTA
TCAAAAGTGCCTAGATAGCCTTGATTTGACAGCCAGTAGGTTTTAATTCCTGCGGATTTA
ATCAAATCGATCATACCAAGGCTGTATTCCCCTTCCCACTTTTCAGTATCAGGCTTAGTG
AGCATTAATTTTAATGAAGCAATGGTATTTGTTCCACCAGCGGTCAGCCCATCAATTAAA
ATGCCGTTGGCACTGCTCATAAACGGCGTATTTTCAGCAGGGTAGCCATAGGCGTGGTGA
TAATCTTTTCTAGCACTTTCGCCGATCACTAAAATGTAATCATCGTAACGGCTTTCCGCA
TTGAGTTGCGACGTTCCCCATTCACTTTGAATGGACATACTATTCAAGCGGTCTAATTCT
GCTTTTACTTTACTAATTGCACTACTTCCTTCTTGTAGAAATTTGAAGGGCGGAGTAGAG
ATAAAAACTAATGCAATCCCTAAGGCAAGAAAGGTTTTATTTTTGTGGAACTGAATTTGC
CATTTTTGGCTAATAAAACGAAAACCTGACAGTGATATAAAAATGCCAGTACAAGCAACA
AAGTTAATCAGGGGGATTTGGCTGAAAAACTCTTTGCTTTCTTGTATATCTGTGGCAAAA
ACCGAAGCAAGGTATTGGTACGATGGTGGGCCAAAGGTCAAGCCAACTGGCGTGTAAAGG
GCATATAAAGTGACAATCGGCAAAAGCAGATAAAAGAACGCTTTTTTAGAGGCATTAGCA
AATAAAATAACGAGAACCAGCAGTAGCACATTGCTGATTTCAGGAGTAGGAAAAAAAGCC
TGAGCCAAGTAACATTAGGTAACTTGCTAAATAAGATAAACCAAAACTAATGAGAGTAGC
GAGTATCTTTGTTATATTCATTATGAGCAAAACGAAAATAAAGGGATAGCGATTTTACCG
AAAATAAAGTGGAAATTCTATCCGCTTGCCTACTTTGATCTGTTCTTAAGATAATCTATA
ATATTTCGATTTTTTTCCCCAACCGTTACACAGAGGTCAAAATGAGCAATCCTATTTATA
AACGTATTTTGTTAAAGTTAAGTGGTGAAGCATTACAAGGTGAAGAAGGTTTTGGTATTG
ACCCATCTATCTTAGATAGAATGGCATTAGAGATCAAAGAATTGCTTGCAATGGGTATCG
AAGTCGGCGTAGTTCTTGGGGGCGGTAACTTATTCCGTGGTGCTAAACTTGCTAAAGCGG
GTATGAACCGTGTTGTCGGCGACCATATGGGTATGCTTGCAACCGTAATGAACGGTTTAG
CAATGCGTGATGCCTTACACCGTGCTGATGTTAATGCAAAATTAATGTCTGCATTCCAGT
TAAACGGTATTTGTGATACTTACAACTGGTCTGAAGCCATTAAAATGTTACGCGAAAAAC
GTGTCGTGATTTTCTCAGCAGGTACAGGAAGCCCATTCTTTACAACAGATTCTGCGGCCT
GTTTGCGTGGTATTGAAATTGAAGCTGATGTTGTATTAAAAGCAACCAAAGTCGATGGCG
TATATGATTGCGATCCTGCGAAAAATCCAGATGCAAAACTTTATCAACATTTAAGCTATG
CTGAAGTGATTGAAAAAGAATTGCAAGTGATGGACTTAGCCGCATTTACTCTTGCCCGTG
ACCATAATATGCCAATTCGTGTATTTAATATGGGTAAAGCTGGTGCGTTGAAACAAGTTG
TGACGGGTACAACGGAAGGTACGACGATTGCTTAATTAACGCTATTCAACGAATTAATCC
AACTTAACTATTTATTTAAGTTGGATTTTTTATTCTTTACTTTGCCATTTCAAATTCAAT
TAACATCATGAGAATATGGATTACTTTAATATGTATCTCTTGAATACGATCAGCATAACG
AAAATGAGGTACCCGAATCTCAATATCAGCTAGTTCTGCTATTTTTCCTCCATCCTTGCC
TGTCATTGCAATAATTTTCATTCCTTTGGCTTTTGCAGCTATGATTGCATTAATAACATT
TTTAGAATTTCCTGATGTTGATAAGCAAAACAAGATATCTCCTTTTTGTCCGATTGCCTC
AACATAACGAGAAAAGACATATTCATATCCAAAGTCATTGCTTACGCAGCTTAAATGGCT
TGGATCTGAGATTGCTATGGCTGGATATCCTGGTCTATTTTCACGATAACGCCCAGTTAA
CTCTTCAGCAAAATGCATAGCATCACAGTGTGAGCCACCATTCCCACAGGAAAGTATTTT
TCCCCCGTTCTTAAAACTATCAGTAATCAGTAAAGCTGCTTCTTGAATTAGTTTAAGATT
ATGTTGGTCATTAATAAAGTCATTTAATACTTGTTGCGCTTCTTGTAATTCTATTAAAAT
TTGTTGTTGGTACATAAGGATTCCCTCTTGTGATGAGTTAAGTCAAATAAGTCTACCACA
AACCCTATAAACTTAGTACTAGGAAAATAGAATGAAATTGGGTAAAATCAATAGGTTTAT
GTTATTCAATCAAAGGAAAATACTATGATTAATGAAATTAAGAAAGATACTCAAGAACGA
ATGGAAAAAAGCCTTGAGGCCTTAAAAGGACATATTTCTAAAATCCGTACAGGTAGAGCT
CAGCCTAGTTTATTAGATGCTATTCAAGTGGAATATTACGGGTCAGCAACACCATTACGT
CAATTAGCTAATGTTGTCGCAGAAGATGCTCGTACATTAGCAGTCACTGTATTTGATCGT
TCGTTGATTAGTGCGGTAGAAAAGGCGATTTTAACTTCGGATTTAGGGTTAAATCCTTCT
TCGGCTGGAACTACTATTCGTGTTCCTCTTCCTCCATTAACGGAAGAACGTCGTCGAGAT
TTAATTAAAATTGTAAAAGGTGAGGGAGAACAAGGTAAAGTTTCAATTAGAAATATTCGC
CGTGATGCAAATGATAAAATTAAAACTTTAGAGAAAGAAAAACAGATTAGTGAGAATGAT
GAGCGTAAAGCTCAAGATGATATCCAAAAGATTACAGATATTTATATCAAAAAAGTGGAT
GAGATTTTAGCAGACAAAGAGAAAGAATTAATGGATTTTTAACATATGAATTGGGCGGAA
ATTTTCCGCTCAATTTATTCTAACTGGTAGAAGAGATTTAAGATGTTGTTATGAATTTCT
TTATTGGTTTCCAATGTCTACATCCTATATAAATAGAGTAAAACCGTTTCATTTTAAGAG
AAAAAATGATAGAAAAAACCTTTATTGTGGGGAAAGATGCAGCCCTTGAAGAAAGCATCG
AAAGATTCCAGACTAAGTTGAAAGAATTAGGATTTAATATTGAGGAGGCTTCTTGGCTTA
ATCCTGTACCAAATGTATGGTCAGTACATATTCGTGATGTTGATTGTCCACAATGTTTTT
CAAATGGTAAAGGAGCAAGTAAGAAAGCAGCTCTTGCTTCCGCATTGGGGGAGTATTTTG
AGCGTTTATCGACTAATTATTTTTGGGCTGATTTTTATTTAGGAAGGGAAATTGCTGAAG
GTGAATTTGTTCACTATCCAAATGAAAAATGGTTTCCTATTGAAAATGAAACGGAATTAC
CTGAAGGAATATTGGATCCATTTCTACATGACTATTTTAATCCCAATGGAGAATTGACAC
CAGAATTTCTGGTAGATCTACAGTCTAGCAATTCAGAACGAGGAATAGTTGCATTACCTT
ATATTCGTCAGTCTGATGGTCATACGGTATATATTCCACAAAGCATTATTGGAAATTTAT
TTGTATCTAACGGGATGTCAGCTGGCAATACTAAGAATGAAGCCAGAGTGCAGGGACTAT
CGGAAGTATTTGAACGCTTTATCAAAAATCGTATTATCACTGAAGCAATCAGCTTGCCTG
AAATTCTGCAGTGTATTATTGATGGTAGTGTGATAAAAACGCCTATGAATAGATTCTATT
TATAGGCGTTTGACTTTCTATTTCATTCTAGTATCTAAGGATGATGTTGGGATAAATTTA
GTATCCTATCTTTCATACAATGAGCTATTTCTGTTAAATATTTTTCTTAAAAAGAGGAAA
ATATGTTTATTGAGGACTTAAATTGCAAAACCAAAGGCATAGAATGCAACTAATGCAATA
GCAATAGCTACTGTACCAACGTTCAATTTGTTAAATTCGCCTGAAATGGTACGTCCAATC
ACTAAGGTTGCAAAACCTAACATAATACCTGTTACGATATTTGCAGTTAAAACAATAAAC
ACAGCACAAACTAAGCCTGACATTGCACCGATAAAGTCATCAAAGTCTAATTTAGACACA
TTGCTCAACATTAATAAACCAACGTACATTAATGCAGGGGCAGTAGCATAACCTGGAACT
AAAAATGCGAGTGGTTGGAAGAAAAGCATTAATAAGAACAACACGCCAACAACGACCGCA
GTCAAACCTGTTTTACCACCAACAGCTGTTCCTGCTGCTGATTCAATATATACTGCTGCA
GGCGCGGTACCAAATAAACCTGAAAGTACACTACTTAATGAATCTGAAGTAAGTGCTTTA
TCACCGTTGATAATTTGCCCATCTTTATCTAGTAAATTTGCTTGACCTGCTACAGCACGA
ATGGTACCTGTTGCGTCAAAAATGGCAGTCATTACTAAGGCAAAGACCACAGGTAAAATG
GCTGCATTCAATGCGCCGACAATATCTAAATTTAAGAATTGAGAATTTTCACCAAAGGTC
GGTAATTTGAATACTTCACCGCCAAATTTTACATTCGGATCGAAAATTAAACCGATGATT
GTAATTGCAATGATAACCCAAAGAATAGAACCTTTAATTTGTAAACGCTCTAAACCAATG
ATAGCAGCTAAACCAATTAAAGACATCATTACAGGAAAAGAAGTGAACTCACCCATTTTT
ACCGGTAAACCCGCTTGGTTGCTGACAACTAAACCAACGCCACTTGCTGCAATCAATAAA
AGGAATAAGCCGATTCCAATTCCAGCGCCGTGAGCAATACTAGATGGCAGATTACGCAAA
ATCCACGCGCGGATACCTGTTACAGAAACAATGGTAAATAAAACACCCATAAGGAAGATT
GCACCTAATGCAACAGGAATACTAATGCCTTGACCTAGCACTAAACTGAATGCAGTAAAA
GCTGTTAATGAGATAGCACAACCAATCGCCATTGGAGCATTTGCCCATAAGCCAATTAGA
ATTGAACCTAAACCAGCAACCAAACAGGTTGCAATAAATACTGAATCAGCAGGAAAGCCG
GCTGCACTTAACATATTTGGCACAACGATAACGGAGTAAACCATTGCAAGGAAAGTAGTT
AAACCGGCAATAACCTCTTGACGAACGTTAGAACTACGTTCTGCCAGTTGAAAACGAGAA
AGAAGAGACATAATGGAAAAAACCTCAAGAAATATATAGTATGATTAAAGGGTCGAGGAT
TCTACACAAAGATAAACCAAAAAGCAATCGTTTGCGCTGCCAGTGTTGAAAATATTTAGG
TTGAGTGCTATAAGAAACATATAGGTTATCTAATGTATTTAAAGTGCAAAAATAAGAGCA
TTAGCGTTTATTAATATCTCCTAATAAGCCTGCATAATGGATCGTTTTAGGGCTCGATTC
TAATGCAATTTTGAGAGCCATTGTCAATGGAACAGAAAGTAGCATTCCTACTGTACCGAG
TAACCATCCCCAGAAAAGTAGTGACAAGAATACAATGAGAGTTGAGAGACCAAGGGTTCT
CCCCATCATTCTAGGTTCTAGAATATTGCTAATTACCATATTGATTGCAATGATACCGAC
GGATACTCCCAATCCAACAGAAAAACCATTCAATAGAAATGCTTGTACAGCAATAGGTAC
ACCAGCAATGATTGAACCTATGTTTGGAATATAGTTGAGTAGGAAGCTTAATGTGCCCCA
TAATACAGCATATTGTACATCAGCTATTTCAAGTAACACCCAAATAGATATTCCAGTAAG
CAGGCTTACAATCGTTTTTATGCCAAGATAGCTAATAACTCCCTGTAATACTCGGTTGAT
ATGGCTTTCTTCCGATTCCACATCTTTATTGCCTCTAAGAGCCACGATAAGTTTATGTTT
AGCGGTTGGAGCCTCAAATAACATGAACACAACGACTAATAAGAGTACAAAAATATTTGT
AACGACACCTGAGAAGCTAAGTAATAAGCGACTAACAAAGTTCATAATAATGCTTGGGTC
TAGCTGTTCTTGGATCTGTTCACGAGATATTGAAACCGGGATATTCCAGTTATCAACAAG
GAGCATTGCGGCAGCAATACGTTCAGATAGAAGAATTTTGTATTGTGGAATTGATGCAGT
AAATTCTTGTACTGTACTGTTGATTAGTCCTGCCAGAAAAAAGAATCCAAGTAAAAATAG
AATAAAGAGTATAGTGATTGCCAGCCACAAAGGGACTTTATGAGAGGTTAGATATTTGAT
AATAGGAGAACAAATAATTGCAATAAAAAGAGATAATAAGAAAGGAATAACGATCTCAAC
GGATAATTTAATACCCGCCAAAATAATTACAAGAGCAGCAGTGGCTACCAGAATCTGAGT
TAAAGAAGAATTTTGTTCCATATCTACGAGAATATATTGCTATGTGATTGAGTGATGGTA
TATCAAATGTTTGTATTTTTAGATCCGACTATGTTAATAGCTAGTGATTACTTCTTTCAA
CAACTCCACCGCCAAGAACGCTAAGCTAAAACGCTGTTCATCAGCCACTGTCCAGAATTG
TAGTGCGTTTTCATTTTTATTGAGTAGTTGGCTAATCTGTAAGAGATTCGTTTCTTCATC
TTCACCATTTTTAACAGGGGTAATTACATTATCAGAGTTAAATTTTACCCACGCTTGTTG
TTGCCACTGCTCACTTAATGCGGTTGCATCTAAAGCATACTCAGATTGCACGCTGATCAT
CTGTGAAATGCCATAGAAAACAGGCACTTGCACGGAATGGAAAGTCACACTAGCGGTTAG
ATTTGGCAGAACTTTTGCAAGTTGTAACTCGAAGGCACGAGAAAACGGCAGGTGTTTTTC
ATCACCTTGCACATTTGCAGGCACGGCATCAAACGCCACACGTGGTTTTTTATCATCAAG
GGGAATACCGTTTAACAACTGGGCGGTTTGTCCTGCTAACTCACGCACTTTTTCATCACC
AAAATACGCCGATGGCAACAGTGATGTGACAAAAATATGTTGAATAGGCTGATCCAACAA
TGGCTTTAAGGCGAGTGCTAATTGGCTGATTTGTGGATTTGCTAACGCAACAATATTTCG
CTCACGCACATTGGCGATCATTTCATTGTTTACACTTGGCACAATCACAGGCACATTGCC
GATTAATGCAGAAATGCCGTAGAGATCTAAAATCACACAACCTGCTTGTACCGCTTGAGC
CAGCAATTCAGCATTTGCCATTTTGCCTGCAAAGAGAACGTGACTAAATTGCGACCAATT
GACATCTTCAACAGCGATTTGCTCAACAGCTTTTGCACCGAAACGCAGAGAATGTTCTTC
GCCAAAACTTTCCAATTCAACGGCTGAAATTTGTTCAAAATCTAAACTACTTTGTTCTAA
GGCTTCTAATAATTTCTCGGCTAATAAAAAATCTGCTGCAATTGCTAAACGAATGTTTGC
CATTTTGTTTCTCTCTTGTCAAAATAAAGGCTAATTTTACTCTTTTTTATCGCAATTGCG
AAAGGAAAAATAGACCTCAGATATTGATTTTTGAATCTCATTATATGTCGTGAATCTTTG
ATATGTATCATTATGAAATTTATCATTATTTCAACCACTTATCTTCATCTTGCTTATGCT
CAAATTCCGCTTCAAACGTTGTATTATTTTGAGAGGAAGTTCTGTTCATTGAGCCAAAGG
ACATAAATTTCACACGACTTGCAAACAGTTTCATAAACATTGCTTGTAGCAATTGGCGAG
TTATCGGCAATAGAAGCAATAACGCTAAAATATCGCTCAAAAAACCTGGGATAATCAGCA
ATACCCCTGCGATTGCAAAAAAGATCGAAGACGTCACCGCTTGTGCTGGGATCTTTCCTT
GTGCGATCTCTTGGCGGATCTGTACTATGGTCATTATTCCTCTTAATTTCACCAACCATA
AACCGACCGCTGAAATAGTGATCATTAATAAAATCAAGGGTAAAACCCCAATAGCAGAGC
CGACGCTTACTAACAGAGAGATTTCAATGTAGATGTATAAAAATAGCCCAGCTAAAAAGA
GAAGTAATGGCATAGAAATTTCCTTATAGAAGTTAGTGGCTGATTAGATAGTGATAATTT
GGGTATTTTCAACCCTAGCCCCCCCACTACGCAAGTAAATTTAGTCTATTTAAAGCTAAT
CGTTTGCTTTTTTCATCTAGAGATAAAAAATTCATTTGTTTTATGCAAAAAATATGCTAT
TTATATAGCCATTCAGCTTTTATTGATAAATGAAAATGACATTACGTTCTCTTGTTAGCC
TGATTATTATTAACCTCGAGGTGATTATTATCACCGCGGGGGTTAAGTTGGCTCGCAATT
AGAATTGTATAATGAGATCCACAAACCCTCGCTAGTTTTAGTGAGGGTTTTTTATTGCAT
AAAAGCCTTAACTAAATAGCGACACAACATTAAAAGGTAATTTATGAACGGTGCAAATTT
GGTCGTTGAGTGTTTGAAAGCTCACGGCGTCACTTCTCTTTTTGGCTATCCAGGTGGGGC
AATTATGCCTGTCTATGATGCGATTTACGATTCAGGTTTAGATCATCTACTTTGCCGCAA
CGAGCAAGGTGCTGCAATGGCTGCCATCGGTTATGCTCGGGCAACAGGCAAAACAGGTGT
TTGTATTGCAACTTCAGGCCCCGGTGCAACCAACCTAGTCACGGGCTTAGGCGATGCATT
AATGGACTCTATTCCTATCGTGGCAATCACAGGGCAAGTGGCTTCAGCCTTTATCGGCAC
GGACGCTTTCCAAGAAGCAGATGTATTAGGCTTATCCCTTGCTTGTACCAAACACAGTTT
CATCGTGCAAAACATTGATGAACTACCTGAAATTATCGCCAAAGCATTCCAAATTGCACA
AAGTGGTCGCCCTGGTCCTGTGCTTGTTGATATTCCTAAAGATGTGCAATTCGCCCCGAC
ATCACTTTCCCCTATCGTCTATGAAAAAGTGGCGGCTAAGGCACAAAATCCAACCGCACT
TACACAAGCCAAAGCCCTGTTAGCTCAGGCAAAACGCCCTGTACTTTATGTCGGAGGTGG
TGTAGGTATGGCAGGTGGAGTGCAAGCGGTCAGATCTTTCCTAGAAATTGCCAATGTGCC
CTCTGTTTCCACATTAAAAGGTTTAGGCACAATTCCGCCACAACACCCACTCTATATGGG
AATGATCGGTATGCACGGCACAAAAGCAGCGAACTATGCGGTACAAGAATGTGATTTACT
CATCGCTTGTGGGGCAAGATTTGACGACCGTGTAACAGGCAAACTTGATACCTTCGCACC
GCACGCTAAAGTTATTCATATTGATATTGATGTAGCTGAAATCAACAAGCTACGCAAAGC
AGATGTAGCATTGCAAGGAGATTTAATCGAGGCAGTGACCGCACTTACCCAACCGTTAGA
GATTGAGAGCTGGCGAGCTGATGTGCGTAAACTGAAAGCGGATTTTGACTTCAGCTATCA
AGAAAATGCAGGCGAAGGCGAAATCGACCCTTGGGCGTTGTTACACACTCTTTCACAACG
TAAACCGCAAAATGCGATTATTACTACTGACGTTGGCCAGCACCAAATGTTGTCAGCACA
ACATATGCAGCATTATGCTCCTGAAAACTACATCACTTCTGCAGGGTTCGGCACAATGGG
ATTTGGTCTGCCAGCAGCGGCGGGTGCGGTCAAAGCTCGCCCAACGGATCCAACCATTGT
GATTACGGGAGATGGCTCTTTTATGATGAATATTCAAGAACTCGGCTCAATCAAACGTGG
CAATTTACCTGTCAAAATTCTATTGTTGGATAACCAACGTTTAGGCATGGTGCGTCAATG
GCAATCACTCTTTTTCCACGGCCGCCACAGCCAAACCATTTTAGATGACAACCCAGACTT
CGTAATGCTTGCTAACGCTTTTGATATTCCAGCAGAACGCATTGAAAAAGCAGGGGAAGT
TTCAGCCGCATTAGACCGCTTACTCAACAGCAAAGGAGCGTATTTATTGCACGTTTGTAT
CCCAAATGAAGAAAATGTATGGCCGCTCGTTCCGCCAAATGCGTGTAATACAGATATGTT
AGATGAAGACATCGGGGTTTAAGGAGAAGAAAAATGCAACAATATCAATTCGTTATCAAA
GCTAATAAACGCCCTGAAACCCTTGAGCGTTTACTCAGAGTAATCCGCCACCGTGGGTTT
GAAGTGCTATCACTCAATGCAGAAAATAATGGTTCGGGAATTATGTTAAATGTCACCGTT
CAGAGTGAAAGAGCGATGGAATTACTACTTAATCAGTTAGTGAAATTGCCAGATGTGGTG
ACTATTTCATAGTTATTCTGAGGAGAAAACTATGCAAATTTTAAAACGCTTTTTCTGTTA
CTACTTGATTTTATGTTTTATGACCGCTTGTACTAAAACAGAGTATCAAAATGAAAGTGC
CAAGACAGAAACAATCCGAGCATTTTTTATTGCTGATAATAAATTATATGTTGTCGGAGA
TTTGCATAGTTATCAATTTGAAAGCAGTAACAAGGAGAATGCTGATTATCAAGAGTGGAA
AACCACCGAATTTATCCGTTTGCTTCAATCTGAAAAAATGAAATCTGTTACTAAAGCAGA
GATTATTTATATTAGAAATCAAGTAAACACCCCTAATGTTGAGTTTAGGGTAAAACTCAC
TTCTGTGCGTGATAATAAATCCTCAGATCAGTTTTATGACATTTATGGAAAGTTGATCAA
AATTGAAAACCATGATGCAGTCCTAAGTAAAGCCAAATTAGCACAGCCATTACAAACCAA
ATTTGTAGCATATTCAGAAAAAACAGTTTTAGATGGTGAAGGTACTGGAATGGTTCTTGT
TTGGGGAATGGTAGGCGTTGTTTTTATTCCTCTTTACATTATCTTCTCACCGCTTGTATT
GATAAATAAAATATCGGATTAACGTGATGGAAAGGAGGAAATTCGATAAATAACCCATAC
AACAAGCGGTTTGATTCGGCAAAAAATGTGTAATAGACAAATTTGTTGCTAAAAAGTGGC
TTAAAGCCTTATAGTACAAGGCTTTAAGCCCTCTTTTTTGAAATATGAAGAAAAAACTGC
CCATTTTGCCAAAGTCTGAAAATAAAGAATATAGCAATGATTAAGCAAAAAGCCCCCGTG
GGCGTTCCACGGGGGGGGGGGAATGTGCTTTCAAGTAGTTGTTTATCGGATTACTATTAG
AAATTGTACTTCGCACCAATATTTCCTTCTTTGTAATAGGATTTCATTGGATTATTCCAT
AATCTATAATAAGCGATGTTAGCATAAATATTGAAGTTTTCAGTAAGATAATACCCCATA
CCTAAACTAGTTTTAAATTCATATCTTGGTAATCTCATTCCATATAATTTAGTTTCAGTG
TTAGAAATAATATATTTTCCACTTACTATATTATCCATATTGTTCTTATTATAAAGATAA
GAAATATCTAGATTTATATTAAATTTTTCAGATAATGATTGATTTAATCTTAAGCCCAAT
TCATATCCATAATGGGTTTTATGATATTTATCAATACTTAATGCTAAATCTTCTTTTTCA
TTGATGGAATCTTGTTTTAAGCGGTTAATATGTAAAGCAATATATGGATTAAATCTTAAT
TTTTCATATTGTAAATTTAATCCTGTTTCATTATAAAACGAATAATTTCGTAATTTTAAA
TCAGCTTTAATTGCCTGCGTTCCATTAGGCAATAACAATGTTCTGTCTAATTTTCCTTTA
ATATCCGTGAAACTGATTTGGTTGAGATAATACCATTTATTCCAGTCGTATTTTCCGTAT
AAGGCGAGGCTGTGTTGTTTTAAATCCACCTTGCCAACCTGTTGATTTTGGCTGGATAAA
GGAGATAATTTTTGATGAACTCGTTGTAACCCCATACCAAATGTAAAGGCATTAAATTGT
TTATCTATACCAACTAATTGTGAATCTGCACTATTTTTCAAATTGGCAAATCCAAAATCA
TCATTCTGATAAAGTTTTAAATTCTGTGTAGCTAACTGGGTATAAATATGATAAGGCTTA
ATATCTTGAATATTTAAAAATTGCTGTTTAGCGATTTGTCTATTCAAGGTCTTGATACTA
TTTAATGCTACCTGATGTACTGCGGGATATATTTCGCCACTTAAAGAATCTACTGCGGAA
GCTACCGCTTGTGGTTTAGCGTTAATAAAAGATAATGCTGCACTTCTGAGGTTTTTATTT
GTATTTCCTGAATCACTAGCCCTATCTAAAATAAGATCTAAACTTCTCGCAGTATAGACA
TTTTTTAATGAACTTTCATTAGCTGCATTTAATACAAATTCTGTATCATTTCGTTTATAG
GTTGCAATAATTTCTTTATTCTCATTATTGAGTTTAATTTCTTTTAAATCAATATAAGGG
GTAGCACGATCCGATATTTTGTAATCTCCATTATAATTTTGGATAGGATTTTGAGACTCA
ATAATGGTTCTAGTTTGGGGATCTCTTGAAACTACTTCATTAATATTTTCAACATCGGCT
ACAATATAGGAACTTTGTAAATTAACATTACCTTTTACTGTTAATTTTGATTTATCTATA
TCAATAACCGTTCTGGCATTATTTGAAGTGGTATAATCCCCCTCAATAATTAATCCTTTT
CCATAAACTTCCAAGGAACCTTTATTATCTACATTTTTTACTATTTTAACTTCTTTTTCA
GTATTCACTAAATTTTTCGTTAATAATGTTCCTTGTGATTGAATTTCTACCGCAGATTGT
GTTAATTCATTTCCAATTACCAAAGTTCCGTTTTCGATAATTGTATTTCCACTATAAGAA
TTTGAACCCGTGAGATAAAGTGTTCCAGTACCTTGTTTTTTAAATCCGGCGTCACCTTTA
ATATTATTGGACCAAGTATATTTAGTGCGGTCGGTATGATGTTTGTAATCTAATTTTGCT
ACGACGTGAGTTTTATTATCATTGGTTAAAAGTTTTGTATCAAATCTAGCAGGTCCGTTT
AATGCTCTATCTTGATTTAAAACACCCCAACCAACACGTTCGTTAGGTTCTTCAGTAACT
TCACTTGAACCCAATTTATTTGCAGTAGATAATATAGTTTGAGTCACTAAATGATGATCC
ATCCAATCAAATTTTTCCCAAACATTAGCCACGGCAGCTGTAACAACAGGTGTAGCAAAA
GAGGTTCCTTCTGTTTGTGCTTTTCCATTAAATAGCTCCCATTCACCGTGTGCAGCAATC
CCCCAATTTTTAGCATCTGGACCGATTTTACTTGCATAATCCTTTAATGCACTATTTCTA
AAATCAACTGATGTTACAACAATCCACCCTTTCCTTGCCCCATCTCTAACTACAGGTACA
TGTCCCTCTACGGTCGCATATTCACTCCGTCCTGTAGATTTGTTTTTCCCTTCATTACCT
GATGCCCAAACAAAAATACTGTCTCTTTCTGCCATTTCAGCCAATTTAGTATACAAATAT
AAGTTAGCTAAATTTTTCCAACCTCTATCTCTTACACTATCTTTATGTGGGTTATTACCA
TAGGAATTATTAAAGATCCTCACCCCTCTTTCATAGGCTTCTTCATAATGTTGATTTGTA
GCACTCATAGTGCCACTTCCCTGATTTTCAGCAGAATAAGCATAAATTGTGGCGTTTTTA
TTTTTCAAATCAATAACACCTGCTACCATTGTTCCGTGTGATTTAGCATGTCCCTTAAGT
TGTCTATATAACCCTTCGTTATAATGGATTCTGCTACGACCATCTTTAAATTTAAATGCC
TCTCCTAAATCTTCAGTTGCATTATAATCCATATCCACAATCCCAATTTTATTAGTAAAT
TTAGATTGTTGTTGTGTGTTTTCATAATTATTTTTATCTAATTTTTCAACCTGAGGTTGA
GTCCAAGGCTGATTATCCACAGGATTTATTGATGAATTAGATTGCGTAGAAGGATTATTT
TCTGGAGTTGTAGATTCTGAATTATTATTTAAATTTAAAGTAACATCATTATTTTCTACC
GAATTATTTCCAGATACATTATTTTCCGTATCAGTATTTTTATTATCATCACTATTTCCA
GCAGATAAATTATTATTTTCTTGATTTATATTTTCTCCAGAAACATTATCATTATGAACA
ACATTATTTACCGGATCAGTATTGTTCGATATTTCATTATTTGTCGCTTCGCTATTTGTC
AGCTCATTATTTGTTGATATTTCATTACGGTTATCCGATGAATTTACCGTATTTTCTTCT
TCTGGATCTTTTTTAATTTTCTCCTCTATTTTTTCTTTTTCCTTAGAGTCTTCTACTGAA
GTTTCTGTTTCGGTATTAATCGGTTGTTTCTGTTCTTCTACTTGAGGAAGTTTCTCTTGC
GGAGATTCCACTTTAGATGGATCTTCCGCAGGTAATTCCTGCTTAGTTGATTCCTCTGCT
GGTAAATTTTCTTCCGCCTGTGGATTTTCCTCTTCTCTAGGCGGTTGTTTTTCAGTTTCT
GTTTGTGGTTGTTCTTGATGTTCTACTTTTGGCTCTTCTGTGATTTCTTCTTTTCTTTCC
TCTTTTACTTCCTCTTTTACTTCCTCTTTTACTTCCTCTTTTACTTCCTCTTTTACTTCC
TCTTTTACTTCCTCTTTTACTTCCTCTTTTACTTCCTCTTTTACTTCCTCTTTTACTTCC
TCTTTTACTTCCTCTTTTGCTACTTCTTGCTTATCTGTCGTTTCTGCTGTAGCTTGTTCA
TTGTTAGTATTTTCCGTACTAGGTTTATCTGTAGCATTTGGACTGTCCGAAGTTGTTTGA
TTATCCGAAATGGTTGGTTCATTTGAAGTTGTTGAACTATCAGCAGAACTTGAGCTATCT
ACCTTATTTGGCTCATCAGACGGCGTTTGATTATCAGAAGTTAGCGAATTATTTGACGAG
GTAGAATCGCTAGAGCCATTTAAACGTTGATTAGTGTTGGAAGAATGAGAGGTAGTCGAG
TTATGATTGTCTGTCTGTCTGTCTGTCTGTCTGTCTGTCTGTCTGTCTGTCTGTCTGTCT
GTCTGTCNNNNNNNNNNNNNNNNNNNAGTTCCACTACTTTCAGCACTAAAATGGCTACCT
ATCGACGAATTAACTGGATTTTGTTCTTTATTATGTTGGGGAGAATTTCCGCCAGTGCCA
TCTTTCTTACAAGAGGATATCAACACAGCAGAAGATAAAAGCATAGTGGATAATATTGAT
TTTTTGATGTTCATAATTTGTACCACTTATTTAAAATAATTTATTTTATGAAACTTGGGT
GGAGTAATTTCTCGCTTAATACTCTTTATAAAGATCGTAATTAATTTTATGTAGGCGAGC
ATTAGCGGATAACGAAGATTACTTTGCACCAGCCCTTATTGGGGTATTTTATCTAAAAAA
ATTAATTTTTTCAAAAGATAATGTGCTATTAGTTATTTATAACTTTTAGAAATAAGAGAA
ACGCCAGAAACAGCGTTGAAAAATCCCTCTCTCTCCAAATCTTAACTACACAATCCCCCC
CTTTTCCGCTACAATCCCTATAATTTTTTGCTATATTTTAGAGAGATTTAGAATGTCAAA
TCCAAAAAGAAAAATACTGGTTACTTGTGCTTTGCCTTATGCTAACGGTGCGATCCATTT
AGGGCATATGCTTGAACATATTCAAGCGGATATTTGGGTGCGTTTTCAGCGTATGCGTGG
CAACGAAATTCACTTTGTCTGTGCTGATGATGCTCACGGCACGCCGATTATGTTGAATGC
GGATAAACTCGGTATTACCCCTGAACAGTTAATCGAAAAAGCCAAAGCCGATCACATTGC
GGATTTTGCCGGTTTTAATATCAGTTTCGATAACTACCATTCCACCCACAGCGAAGAGAA
CCGTGAATATACTTCCGCTATCTACAAAAAATTAAAAGCGAACGGTTTTATCAAGAGTAA
GGTAATCTCACAGCTATTTGACCCTGAAAAAAATATGTTCTTGCCTGATCGCTTTGTTAA
AGGTACTTGTCCGAAATGTAAAGCGGAAGATCAGTACGGCGATAACTGTGAAGTCTGTGC
TTCTACTTATAGCCCGATGGATTTAATCAATCCACGTTCAGTAGTGTCAGGCTCTACCCC
TGTGGTAAAACAGTCGGAACACTTTTTCTTTGACCTACCAAGTTTTGAAGAAATGCTGAA
AGCGTGGACACGTTCTGGCTCGCTTCAACCTGAAATTGCCAATAAAATGCAAGAGTGGTT
TGAGAGCGGTTTACAGCAATGGGACATCAGCCGTGATGCACCTTACTTTGGCTTTGAAAT
TCCAGATAGCGAAAACAAATTCTTCTATGTTTGGCTTGATGCCCCTATCGGCTATATGGC
TTCGTTTAAAAATCTTTGCGACCGCACGGGCTTGAACTTTGATGATTTCTGGAAAAAAGA
GAGTGATGCCGAGTTGTATCACTTTATCGGTAAAGACATTGTTTACTTCCACAGTCTATT
CTGGCCTGCAATGTTAGAAGGAAGCGAATACCGCAAACCAACAAACGTCTTTGCACACGG
TTATGTGACGGTGGACGGGCAGAAAATGTCAAAATCCCGTGGTACTTTCATTCAAGCCAG
TACTTATTTGAAACATATCGATCCTGAATGTTTGCGTTATTACTATGCCGCGAAACTGAA
CGACCGCATTGAAGATCTCGATTTCAATTTAGAAGATTTTGTACAACGGGTAAACAGCGA
CATCGTCAATAAATTAGTCAATTTGGCTTCTCGTACCGCAGGTTTCATCACAAAACGCTT
TGAAGGCAAACTCGCTTCAACATTAGAAAATCAAGCGCTTTTTGATGAATTTGTTGCACA
ATCGGAGCAGATCGCCACTTATTTTGAAACGCGTGAATACAACAAAGCGATCCGTGAAAT
TATGGCATTAACGGATAAAGCTAATAAATACATTGACGACAAAGCCCCTTGGGTAATTGC
CAAAGAAGAAGGCAAAGATGCCGAATTACAAGCGGTCTGTTCAATGGGCTTAGAGCTATT
CCGTGTATTAATGAGCTATCTCAAACCAGTATTACCAAAACTCGCAGAACGTGCCGAAGC
CTTTTTACAAACGGAACTGCGTTGGGACAACATCGGTTCGCCACTATTTGCCCATAGCAT
TGCACCGTTTAAATCGCTCTTCTCTCGCTTAGAGAAAAAACAGATTGACGCTGTGATTGA
AGAAACCAAAGCACTTTTCGCCGAAAGCGTAAAAGCAGAAACTGCAAAAAAAGGAAAAGA
AATGACCGCTTGTGAAACCAAAGTTGAACCGATTGCCTCTGAAATCACCATTGACGACTT
CGCCAAACTCGATCTGCGTGTGGCAAAAGTATTGAAATGTGAAGCTGTGCCGAAATCGGA
TAAATTGTTACGTTTTGAACTTGATTTAGGCGATCACACTCGCCAAGTCTTCTCTGGTAT
CAAAGCGGCGTACAGCCAACCTGAAGAGCTTGAAGGCAGATTTGTGATTATGATTGCCAA
CCTTGCCCCACGCAAAATGTCGTTTGGTATGTCGGAAGGTATGATTTTATCTGCCGGTAC
AGGCGGTGCAGATCTCTATTTACTCTCCGCCGATAGCGGTGTGACGGCTGGTATGCAGGT
GAGATAAATTTACTCAGGGTGGGATTTTTCACCCTGTCTTAACTCAATAATAAGGACAAC
AAATGATCCAACAAACTCTCGCCATTATTAAACCCGATGCGACTAAACGCCATCTTATCG
GTGAAATTTTAAGTTATATGGAAAAAAATGGTTTAGCGATCAAAGCATTAAAAATGCTTC
ACTTAACCAAAGAACAAACGGAAGGTTTTTATGCAGAACATCAAGGCAAAGACTTTTTTG
ATCCGCTCGTGGCATTTATGATTTCTGAGCCTATCGTTGTTGCGGTGTTAGAAGGCGAAA
ATGCCGTAGAAAACTACCGCTTGTTGATGGGAGCAACCAAACCTGAAGAACGCAAACTAG
GCACTATTCGTAAAATGTTTGGTTTAGGCTACCGTGAAAACTCGGTACACGGTTCGGACT
CTGAAACATCAGCAAAACGTGAAATTGCGTATTTCTTTACGCCGAGTGAGATTGTGTAAA
TAAAATGTAGGCGCGAATGACTTCGCCCTGACATTCCTGTAATCATTTTGGGGCAAATGT
AATTTGCTCTTACAACCTTATTTATAGGGGCTGATGTAGGTTGGTATACTAGCTAATCTA
ATACAGCCCCAAAAGTTTTGTTAAAAAGAAGCACTGGTTGGGAAGCTTATGTGCATTTAG
CCAAATTGGGGCTTGGGTTTCTTCTTCGGGGTACTTTTTTATTGGGCTAATCTACGTCAG
CCCCTAAAGTTTTATGGTAAAAGGCTTCAAATCACCTTTTAAAATATGAATAAAATGATC
TGACCTTCAAAAGTTATACAGCTATTCAAAGGACTGATTTCGATATTGTATCGGACTTAG
TCCTTTTCGTTTGGGGTTTTGTTTTTCTGCGAAGTAGGTACTGTGATTGATGCGAAAATG
ATTAAACTCAGTTACATCAGACTTATCATAGTTTCGGTAGAAATCGGTGTAAACAATACT
GCCGGGCTTCACTTGTTCTTGAATATCGAACCTCTTAAGATGTAGACTGTTTTGCTTGAT
AAGCAATCACAGACGATGGAAATAATAGGCTGCGGTAGCTTTATTTACATTTATCAACTC
AGCAGCTGTTCGAGCAGTGATATCTGCTACAAACAGCTCAATAAGTTTATTTTGTTTATA
CTGACTTAGATAACTTTTGCTTATTGGGTTATCTTAACCTAAATAGGGATTTTAGTCGTT
ATCTAGGAGAGACCTATAAATTTATTAGGAGGAAGTTTCTCACCCTGCCTTAACTTGAAT
ATAAGGATAACCAATGATCTAAAAAACTCTCGCCATTATTAAACCCGAAGTGTCTATCTC
CATTCTATTAATGTAAGCGACTTACACTTTCGGCAAAAACAATCTCAACACCAATAGAGT
ATACATTACTTTTGCTAAAGCAAAGGTCAGAGCAAATAAGATCACGGCAAGGGATTGTTC
CCATAGGGGGATAGGATCTTCAAGGCTGGTGTATTCATCAAAAGCCAACATTAGTGAAAA
TGAAAAAAGGCTGTAAATGAACATTATTACCCCTGAGAAAAAGGCAATTTGAATGATGTT
TCGTTGGTGATACTGTTGTTTGTAGCTGACTAATGCAAATAGAAAAGCTGGGACGGTAAA
TAAGACAAAAACAACCAACATTCCCCCTTGGCTAAATTCGCTAAAAAGGGGTAATAGGGC
AGAGCCGAGTAACTGGGTAAGTAGTGGATAAATCCATAAAATGTGTAGGCTAGTTTTTTG
CATTGAGGTATTCTCTTAATAAAAATAAGGCGGATAAATTGCGTGTTTCGGCAAAATTAG
GGTCGGCAAGCAGTTCGTCAATTTTGTTTAATGGATAATAGATGATGTCAAGTGGCTCTG
GTTCATCACCTTCTAGCTGTGATGGGTAAAGATCTTGTGCCACAAAAAGGTGCATTAAAC
CATACATATGGCTAGGTCCACTATATAATGAACGTAGTGGTTCGATTGTTTTTGCTCCAA
AGCCTATTTCTTCTTGTAATTCTCGATTTGCACTCAGTGCAGGATCTTCTCCACTATCCA
CAATGCCTTTAGGGAAGGTGAGTTCATAGCGTTCAGGCCCTACGGCATATTCTTTTACCA
AGATGAGTTGATCTTGGTAGATCGGCACGACCATTACGGAAGAACGGCGTTGTGGAGTTA
GACGTTCGTAAGTACGTTCTTCGCCATTTGAAAAACGTAAATCGACGGATTGCACTTCAA
ATATACGTGTTTTGGCAATCACTGAAACAGATTTGATTTCAGGCAGTTGTTTTGACATAA
AATTTCTCAACAAGAATAGATTTGCGATATTTTAGACTATTCATTCTCAACCAACAACCA
AATAAACACTCCAAAGCAATAATGCATAACGAATAGCTTTGCCTAATACGATGAAACATA
GGCTTTTCCAAAAATCAAAACGTAACCAACCTGCGACACCACAAAAGAGATCGCCCACAA
TAGGTAGCCAGCTAAACAGTAACACCCAAACGCCGTATTGTTGGCTAAATTTAAGTGCAA
ATCGAATACGTTGATTTTGCTGTTCGTGATAGTTTGGGGGTGGAAAAAGTTTTGCTAGAA
AATAGGTTGTTAGGCTACCTAAGCTGTTGCCTAATGTGGCACTGATAAACAATCCATATA
AGGAATGGTTGTTCGCAAAGGCTTGTGTAGCAAAGGTGCTGAAGATGATTTCTGAGTTGC
CGGGCAGTAGCGTAGAACTTAAAAAACTGCTGGCAAACATAATTAAACATTGATTTTCTT
TGTCAAGGAAAATCCCAAGTAAAGCGGTCAAATAATCGGACATTTTTGTAACTGTTCTGT
TAAATTTGTGTTTTGTTAAATTTTAATCAATGTTAAAACTTGATGTGGATCAAGAAATAA
TTCTACTTTATTCCGTTTATGTTGAAAATTTATTTGATGATCACTTCAACAGGTCTATAA
TTCTCAACAAATTTTGTAAATTTTCAAATTTTCATTTAAGGATAGTGATGTTTTCTCCAG
CAGAGATGGCTAAAATCGCCGAAGATGGTGCGGTTTATAAAGCGACAAAAAATCAATTTT
ATTCTTTCATTTCAGCAATTACCGCAGGTGCTTATATTTCAATTGCCTTTGTGTTTTATG
CAACAACACAAGTCGGTGCAGGGGAACTGCCGTGGGGCGTTGCAAAACTGATCGGCGGTG
TTGTGTTCTCTCTTGGCATTATAATGTGTGTTGTTTTCGGGGCTGAACTTTTTACTTCTA
CGACAATGACCATTGTAGCTAAAGCAAGTAAGCGAATTAGTTTGGCTCAGATGTTTAAAA
ACTGGTTTGTTGTGTATGGCGGTAATTTCATCGGTGCGACCTTTATTGTGCTGTTAGTGT
GGTTTAGCGGTGAAATTATGGCTGCAAATGGGCAGTGGGGCTTGACTATTTTAAAAACAG
TCCAACATAAGATCCATCATACTTGGATTGAAGCATTCAGCTTGGGGATTTTCTGTAATC
TGATGGTCTGTATTGCGGTATGGATGGCGTATGCAGGTAAGAGCCTGACGGATAAAGCGT
TCATTATGATTTTGCCGATAGCCATGTTTGTGGCATCTGGATTTGAACACTGTGTGGCGA
ATATGTTTATGATCCCAATGGGCGTGTTAATTCACGGCTCTGCAAGCCCTGAATTTTGGA
CAGCGATAGGGGTTGATCCTAGTCAATTCGCTGATTTAACAATGGCAAATTTTGTGGTGA
AAAATTTAATTCCAGCGACCTTAGGTAACATTGTTGGTGGTGCATTTTTCATCGGTATGG
TGCAGTGGTTTTTGCATCTAAAAAAACATTAATTCAAAACTTGTAAGCGGTCACTTTTCG
CAGTGTTTTTGCAAAATCGCACCGCTTGCGTTCCAATTTATTACATTAACTAACGAGGAC
TTAAAATGACTCAACTAACCGAAGCTCAAAAGAAAGCGTGGGAAGGTTTTGCACCAGGTG
AATGGCAAACTGATGTAAACGTGCGTGACTTTATCCAAAAAAACTATACGCCGTATGAAG
GTGATGAATCTTTCTTAGCAGATGCAACCGAAGCAACTACAACGCTTTGGGCAGATGTAA
TGGAAAAAATCAAAGTGGAAAACAAAACCCACGAACCGTATGACATTGATTGCGATATTC
CATCAACTATCACTTCACACGCACCAGGTTATATCAACAAAGATTTAGAGAAAATCGTAG
GTCTTCAAACAGATGCACCATTAAAACGTGCAATTATGCCGTTTGGCGGTATCAATATGG
TGAAAGGCTCTTGTAAAGTTTATCGCCGTGAATTAAATCCAGAAGTAGAGAAAATCTTTA
CTGAATATCGTAAAACCCACAACCAAGGTGTATTCGATGTTTATACTCCAGACATTTTAC
GTTGCCGTAAATCAGGCGTAATTACAGGTCTTCCTGATGCTTACGGTCGTGGTCGTATTA
TCGGTGACTATCGTCGTATGGCACTTTACGGTGCAGACTTCTTAATGAAAGATAAAGTAA
AACAGTTTACCTCTTTACAAGAGAAGTTAGAGCGTGGCGAAGATATTCAAGCGACAATCC
AATTACGCGAAGAAATCGCAGAACAACACCGTGCTTTAGGCAAAATGAAAGAAATGGCAG
CATCTTATGGCTTTGACATTTCAAACCCAGCAACTAACGCACAAGAAGCGGTACAATGGG
TTTACTTTGCTTACCTTGCAGCAGTGAAATCACAAAACGGTGCAGCAATGTCTTTCGGTC
GTGTTTCAACCTTCTTAGATATTTATATTGAACGTGACCTAAAAGCAGGCAAAATCACTG
AAAAAGAAGCTCAAGAATTAATGGATCACTTAGTAATGAAACTCCGTATGGTTCGTTTCT
TACGTACCCCAGAGTACGATCAATTATTCTCAGGCGACCCAATGTGGGCAACAGAAACTT
TCGCAGGTATGGGCTTAGATGGTCGTACATTAGTAACCAAAAACAGCTTCCGTCTATTAC
ACACCCTTTACACAATGGGTCCATCACCGGAACCAAACTTAACAATCCTTTGGTCTGAAA
GTTTACCAGATGGTTTCAAACGCTATGCAGCGAAAGTGTCTATCGAAACTTCATCTGTTC
AGTACGAAAACGACGACTTAATGCGTCCAGATTTCCAAAACGATGACTATGCGATTGCCT
GCTGTGTAAGCCCGATGATCGTAGGTAAAATGATGCAGTTCTTCGGTGCTCGTGCAAACT
TAGCGAAAACCTTACTATACGCAATCAATGGTGGTGTTGATGAGAAATCAGGTGACCAAG
TTGGACCGAAAACTGAGCCAATTATGTCTGAATACTTAGATTACGATGATGTAATGACCC
GTTTAGACAGCTTTATGGACTGGTTAGCGAAACAATATGTCACAGCGTTAAACATCATTC
ACTTTATGCACGACAAATATGCTTATGAAGCAGCATTAATGGCGTTGCACGATCGTGATG
TATTCCGCACAATGGCGTGTGGTATCGCTGGTCTTTCTGTTGCAGCAGACTCACTCTCTG
CAATCAAATATGCGAAAGTAAAACCAATCCGTGGCGACATCGAAATCAAAAATAAAGCAG
GCGAAGTGGTTGGCGTAGCGAAAAACGTAGCACTTGACTTTGAAATTGAAGGTGAATACC
CACAATTCGGTAACAACGATAACCGTGTAGATGACATTGCAGTTGATTTAGTTGAACGCT
TTATGAAGAAAATTCAGAAGCTCAAAACATACCGTAATGCAACACCAACACAGTCTGTAT
TAACCATTACTTCAAACGTGGTTTACGGTAAGAAAACAGGTAACACCCCAGACGGTCGTC
GTTCAGGTGCGCCATTCGGACCAGGTGCAAACCCAATGCACGGACGTGACCAAAAAGGTG
CGGTAGCGTCATTGACTTCTGTGGCGAAATTACCATTTGCTTACGCGAAAGATGGTATCT
CTTATACCTTCTCAATCGTACCAAATGCGTTAGGTAAAGATCTTGAATCTCAAAAACGTA
ACCTTGCAGGCTTAATGGACGGTTACTTCCACCACGAATCAACCATCGAAGGTGGTCAGC
ACTTAAACGTAAACGTAATGAACCGTGAAATGTTATTAGATGCGATGGAAAATCCAGAGA
AGTATCCACAATTAACAATCCGTGTTTCAGGTTACGCAGTGCGTTTCAACTCTTTAACTA
AAGAGCAACAAATGGACGTAATTACTCGTACTTTCACACAGTCGATGTAATTTAGTTTAA
GCTAATAAGCGGTCAGATTTTGCAAAACTTTTGCAGAAACTGACCGCTTATTGTATCTTA
CGCATTAATTGCGATTAGCAGAAATGTTTAAGGACATTTGTCCTAATCGTACTTTATTTA
AAGGAAAAAGAATGACTGTTTTAGCACGTTATCACTCTTACGAATCTTGTGGCACAGTAG
ATGGGCCTGGGATTCGTTTTATTTTGTTTTTACAAGGCTGTTTAATGCGTTGTAAATATT
GCCACAACCGTGACACTTGGGATCTTGAAGGTGGGAAAGAGATCTCCGTAGAAGATCTAA
TGAAGGAAGTTGTGACGTATAAACATTTTATGAGAGCAACGGCCGGGGGCGTAACAGCAT
CAGGTGGCGAAGCCGTGTTACAAATGGAATTTGTGCGTGATTGGTTTCGTGCTTGTAAAG
CTGAGGGTATTGATACTTGTTTAGATACAAATGGTTTTGTGCGGAATTATTCAGAGCTAG
TCGATGAAATGCTAGATGTAACCGATCTCGTTATGCTTGATTTAAAACAGCTGAACGAAG
AAATTCATAAAGATTTTATCGGTGTCTCTAATAAACGTACCTTAGACTTCGCTCGTTATT
TGCATAAACGTAATCAACGTACTTGGATCCGCTATGTGGTTGTACCAGGTTATACGGATG
CCGATGAAGATATTCATTTATTGGGTCAGTTTATTCAAGGTATGGACAACATAGAAAAAG
TCGAACTTCTGCCATACCACCGTTTAGGCGCACATAAATGGAAAACCTTAGGGTTAGAAT
ATGAATTAGAAGATGTGATGCCACCGACGAAAGAATCGTTAGAGCATATTAAAGGTATTA
TTGAAAGCTATGGGCATACGGTGAAGTATTAGCGCTTAGATGATTCTAGACCCTATCCCA
AATTCTGTGTAAACACCCATTTCAACTTAACGGTGATCGTCTAGGCGATCACCAAAATCA
ATCATAAATCGATTCATCGCCAGTTTCCAGTTCTGAATCGGCATTGTCGATTTATTATGA
ATGCTATAAACACTTTAATAATCAGCTATATATTTAGATATTTGCCTTCTGGTATGGGAT
CTAAAGGAGGAGAAATATCAATTTCTGAATCTTCAAGTGGTTTTTCTGCTTCTTTCATAT
TCTCTTCATTTGACTGTGTTAAAGGCTTATCTTGTACTCTAGGCATTATTGAAGAGTCTA
AGTTCTGTTTGATATCATTAGATACTTTGCTTGAGTCCACCACAGGATCTATTGATTCTT
CATGTACTCCTATATTATTTTCTATATTTTGTGGTTTTTGTGTCTCTAAAACTCTAGGGA
TGTTTGCAATGAAGATTTTTTCTTCTTTATTGACAAGTTTACGCCCAATTTCTACACGAG
GATCTAGCCATACTGCTACTACAGCATCATTAAATTCTTTGTTAAATTCTTCAGGAATAA
CAATATTATTTAATATGAAATATCCTTTATTTTCTAAAGCAATGTAACTGAGAGAATCAT
CTTTCTTGATATTAGGTAAAATTTTACGCAAACGATCAACCACATTATCTTGATTTTGCA
GAGTGATGCCTAAATTAGACCAAGATCTAGCTAAAGAAATTGCAAAATCACGCCCTTCAA
CGGGCTTTTGATATTTTAGAGTCAGCATTAATGGGCGTGTGCTATTAGTATAACTGCCAG
TTTCAGAGAATAATGAAATATTATAGATTTTAAATGGTCCCCAGATATAGTCTACATCAT
TGATCTTTAGCCATTTGGCAGAGAGGGAGGAATTAAACAGCAAAGTAGATATCAAAAAAA
AGGTTAAGCGATACATAAAGTAGTATTTCCATTAAAAAACAGATTTATTTCTCATTATAA
CGTTAAATCCGTGATTAAGACATCCTATTATTTATCATAGAAAATAAATTATAATCCTAT
AAAAATGGCGTGAATTGATCCTAAATATTGTTGGAAACTTATTGCGTTTTATTGAAATTG
AGCAATCTAGTCTATTGAACTGTCAATAACTAGATTGCTTAGTTACGATTAGCCAGCTAC
CCACAATAATATAGCGAGAATTTGAGGCAAGATAATTCGGCAGAACATCACCAATGGATA
CACTGTCGCATAAGAGAGTGCTGCTGCACCATTACCCTCTTTAATACCATTTGCAAATGC
CAAAGCGGGTGGATCCGTCATTGAACCTGCAAGCAATCCACATAGGCTCAGATAATTTAA
TTTACCATAAATACGAGCAACCAGCCCTGTAACAATTAATGGAATAAAAGTAATTATTGC
ACCATAGCCAATCCACGCTAGACCATCATTACTTAATAAGGTATTCAAGAAGTTTCCGCC
TGCTTTCCAACCTACAACTGCAAGAAAAAGCACGATACCAATTTCTCTTAATGCTAAGTT
TGCACTTGGCGGCATAAACCAATAGAGTTTTTTGATACTTCCTATTCTTGCCAAAATTAA
TGCAACGACTAAAGGACCGCCTGCTAATCCCAATTTTAATGCAACCGGGAAACCTGGCAG
ATAAATTGGAATAGAGCCTAATAACACCCCTAAGCCAATCCCAATGAAGATAGGCAACAT
TTGTACTTGTTGTAATTTTTGTTGAGCGTTACCGATAATCGCCATCACAGCCTCAATATC
TTCTTGGCGACCAACCAAGTTCAACACGTCACCAAATTGCAATGTCATTTGCCCGTTAGG
AACTAACTCAACCCCCGCACGGTTTAAGCGAGAAATCACTACATCGTATTTCCCTTTTAA
CATCAATTGGCGAATTTGTTTCCCAAATACTTTTTCATTGGTAACGACAGCACGTTCTGT
GCGGTACATTGTGCCTTTTGTCGAAAGTGAAACATTCACTTCTTCACCAAGAATGAGTTG
CATTTTATGCAACGCAGTTTTTGTTCCCACAAGATGCAGAATATCGCCTATTTGGATTTG
GGTATGCACTTTAGGCACAAACAACTCATCATTACGCTTAATACGAGAATAAACCACTTC
GTGCAGTTCAAAATCAGGAAACTCTTGAAGCATCAACCCATTCAAATTTGGATTTGTAAT
ACGAACGTTCATCGTACTTAATCCATCTTTTTTATTGTTGGTTGCAGAATCAAACTCATC
GGCTTCTTTATCCACATTAATTTTGAAAATAATACGGATAAGCCACATCGCTAATAGAAT
CCCGATAATCCCGAAAGGATAGGCAATTGCGTACCCCATCCCCATCACAGCTGTAATGGA
CTCACCGCCTAATTCCGTCAGGATTTGTTGCCCAGCACCTAATGATGGTGTATTAGTTAC
CGCACCAGAGAAAATACCCAATATCACAGGAAGAGGAACATCAAATATTTTGTGTAATAA
AATCACTAAAATACCGCTTATCCCAACAATCATCACAGCAAAAGCATTGAGCTTTAATCC
TGATTGGCGTAATGAAGCAAAGAAACCCGGACCAACTTGAATACCAATGGTATAGACAAA
GAGAATCAGACCAAACTCTTGAATAAAGTGCAAGGTATGACCATCAAGTTTGACACCATA
TTGCGTCATAAAATGGGAAACCAGTATCCCACCAAATAACACACCGCCAATACCAAGGCT
TACGCCCCGCACCTTAATATGCCCTATCCATAGCCCAATGACAGCAACTAAGGATAATAG
GCTCACTGTTAATGCAATTTCGCTCATAAAAGCCTCACATAAAAATAAAATTGCTATAAT
TTTACCAAAATTTACATATAAAAAATCAGATCTAACTCAAAAAAACTACAATAAATATCT
GTTTAAAAAGACATTTATCGCTTGTATCATTTTTTGTCTATATAAATTCGCTGGAATTAC
CTTTGAATTTGAAAGCTCTTTACGTACAGCTTTCATGTTGGCCTTCTTCTCATCTATCGG
CTTATCCGCAGATTTTTCCCGTTTGAAACAAGGTGGAATCCCACTTGTCATTTTCCTCGT
TATCGTGAGTATATTTATCCTTGTTCAAAATGGTGTTGGCGTTGGTTTAGCTATGCTACT
TGGTATTGATCCACTTGTTGGTTTAATTATAGGTTCTATTACTTTAACTGGCGGACACGG
CACAGGTGCAACTTGGGCAACGGTTTTTGCAGAGAAACATGGGCTTGCAGGTGCATTCTT
CGTGGATGTAGTTAACTTAGGTGCAATTACAGCATTTATGAATTATTTAACTAGCTAAAA
TAGCATAGAAATCATAGAGGTTGCTAAAATTATATAGCAACCTTTGTAGTCATGATTGTT
AGTCTATTATTACCAATAAAGAGCCAGCAATTAGATTATTTATGGAAAAAACTTAATAGA
GGCTCTGGGTTCTGAATATACTCAGATAGTTCTTTTTTACTAGGATAACCAATATAAGGA
ATTTGTCCTAGTAATGGAGCATTGATTTTTTTGCTAAGGAGTTCAATTAATTCAGCGTAG
TGACGTAGCCCAGGATTTACTCGATTTGCAATCCATCCGATAAGATTAACCCCACTCTGT
TGAATCGCATCCGCTGTTAAAAGTGCATGGTTAATGCAACCCTCTTTTATTCCCACAACA
AGTACGACTGGCATTCTATTTTTCTTAACCCAATCAGCAAAACTTAGGTCTTTATTAATA
GGTGTTAACCAGCCATAAGTGCCTTCAACAAGAACATTTGCATATTGTCGGTGTAAACGT
TGAAGATCGTGATCCAGTTTATTAACAGAAATATGGCGTACTGCGTCTAGTGCTGCAAAT
ACTGGCGTACTAGAATGGATAAAAGAATAGCTATTAATTTCTCTATATTTTACAGGAAAA
GGGCAGCTGTTCTGTATAATGAGGACATCACTATTGTCTTCACAGGCATAATCATCTTGA
TTGGGTTCTGTGGGTAAAGAATCATCGCCACCACACGCAATAGGCTTATAACCGACAATT
GGAATTTCATATTTAGATATTGTTTGTAATAGAGCCCTTGTAACGATAGTTTTTCCTACA
TTTGTATCTGTGCCTGTAATAAATAAACAAGACATTGTATTTTCCTGTTAATGATAAGTT
AAAAAATTTTTTCAAATTCTAATCTGAAATTAAAATTAATATAATGTTTTCGATCAAATT
TTCTGATAATAAAGACAATATGTTCTAAGAAAAATGTAGTTAAAGAGAATTTAAGAGGGG
ATTCCCTACTCTTAAATTCAATAATATATGAATACTAGGATTTTAGTAAACCAGAGGAGC
CTTCCGAATAATCTTTAGGTTGATCTTCATCTGTTTGAGGTTTATTTTCAATTTTAGGTT
GTTGGAAAAACTCAATTTTTGCAGAATCGGATGGTAATAATGATTCTGAACCTTTTGCTA
AATGGGTATAGAGTTTCTTATAGTCTTCAGCAAGAGTCGCAAGCAATGTTGCAGATTGCT
CAAAGTGTTGCTCTAATTGCTGTTTTTGCTCGTCCAATTTTTTGGTAGTTTCTTTTAAAT
CGGCTTCAAGCTTGAGTTGTTTTTTGACATTACTATTTGTTGCTCTCACAACAACATAGC
TAATAATACAACCAACAATAAATGCTGCAATAATTGCAGTCCACACGTTACCAGACCATT
GTTCCATAGTTCACTCCTTTACAGTTAGTTAGCTTGATGTAGCTGTTTTTTATCATTTTC
TCAATTTGATGAGAAGTAAAACCTATAAAAATTTGTTGGAATTTTGAAATATACCGCAAA
AACCACTCTTTCTTAAAAAAGAATTAGATCTTTAGTAAATAAATCTGTATAATTTTGCCA
CCCTGTTTTTGTATGGTATTCCCGCCATATAAGTTTGGTCTGAATAAGACTCGAAGGGGT
CAGATTCTACCGTATTAATAGGTAATATCCATTAGGATATTGGGTTTAAACTTTAAATTT
TGGTATTTAATTAATGAAAACTTTTGTAGCAAAACCAGAAACAGTTAAACGTGACTGGTA
TGTAGTAGATGCGACAGGTAAAACTTTAGGTCGTTTAGCTACTGAATTAGCACATCGTCT
TCGTGGTAAACACAAGGCTGAGTACACTCCACACGTTGATACAGGTGATTACATCATCGT
TATCAATGCGGAAAAAGTAGCGGTAACAGGCAAAAAAGAAACTGATAAAATCTACTACTG
GCACACTGGCTATGTAGGTGGCATTAAAGATGCAACCTTCAAAGAAATGATTGCTCGTCG
TCCAGAAGCAGTGATTGAAATTGCGGTTAAAGGTATGTTGCCAAAAGGTCCATTAGGCCG
TGCAATGTTCCGTAAATTAAAAGTGTATGCAGGTAACGAACACAACCACGCAGCACAACA
ACCACAAGTTTTAGATATCTAATCACGGAGCATAAAAATGACAGCAGCAAATCAAAACTA
CGGCACAGGTCGCCGCAAAAGCTCTTCAGCTCGTGTATTTATCAAACCGGGCAATGGTAA
CATCACCATTAACCAACGTTCTTTAGAAGTTTACTTCGGTCGCGAAACAGCTCGCATGAT
CGTTCGTCAACCATTAGAATTAGTTGAGTTAACAGATAAATTAGACTTATACATCACTGT
TAAAGGTGGTGGTATTTCTGGTCAAGCAGGTGCAATCCGTCACGGTATTACTCGTGCATT
GATCGAATACGACGAAACTTTACGTCCAGCGTTACGTGCTGCGGGCTTTGTTACCCGTGA
TGCTCGTCGTGTTGAACGTAAAAAAGTGGGTTTACACAAAGCACGTCGTCGTCCACAATA
CTCAAAACGTTAGTATTACAATTTTATATATCCTCTCTATTAAGAGAGGATATTTTCTAT
GGGCTCTTTTTAGTATAATGTATATGTTTAGAGCATAGCATATATAGATATAGTGTTATG
TTTAGACACTACTAGAGATTGATAAGATTAGCAACAATATATTGTCAATCTTCTCCCGTC
ATTCCTGATTAAAGCTCAATTCTTCAATCGCCTTTAAACATTTTTGTTTTCTATTCTCTG
TTTCTTGTATCTTTATTGAGAGCATATGCCTATACTCAGGGTAATGGTAATTTTGTTCAA
TGAGCCATGAGAGTTTTTCATTCAATGCACGCAACGCTTTATAGTATTCATGTAACTTCT
GTTTCTTTGATAATGTATGAATACTCTTAGTAAATTTATATTGAGAGAAAATAGGGGAAT
CTGACTTTTTATCCTTGAGGTGAATACTTTTTTGTAGAGCATCATATTGTTCAATTAAAC
GTTGAGTATAAACTTCAGTTATTTCAGGGGAAGTTGACTGCTCAATATGTGAACATGTTT
CTAGTATTTCTTGTATGAATTCTTTGACGGAGCCATGAGTAAGTTTAAAGCAGTGGCTAT
AGATAGAGATTTGCAGAGACAAGATGGGAGAAAAGTCGTTTAATTTTGTAATGATTGTAT
CTGTAAAATTACCCATTTTTTATTCTCTGTATTAAGCGTATAGATATTTTAATGTATGTA
CATCTCTTTTCAAATTTATTTTTGATAAAAATAATCTTTCTATTTTTTCTAAAAATGTGA
TGAAACTCACATTTTTAGAAAAAAGGTTATAAATCTTTATTTGCTATGAGTTTTTTATTT
TTAAATCATATAGTTATGTGATTTATTGCAATAGGAGCAATATTTTAAAAAATTATCTCT
GAATACTTGTTTTGGGGTGGGGATTTATTAACTTATTGATTTTAAAGAAAATGTTTTTTT
GTTTTTTTTTATGTAAGATATTGACACTACTCTACAAATTTGCAATCATACGCACGCAAT
CGGCATTTACCAAACTTACATGGGAAGGTAATGGCAGATATGGATCGGTTACTCTTATAC
CTTAATAAGAGTAACCTTAGCTAAACTAAAAACTTAAGGTGAACATTATGAAAAAAACAC
TAGTAGCATTAGCAGTAGCGGCATTTGCAGCATCAGCATCAGCTGTAACAGTTTATGAAA
ATGAAGGTACAAAAGTTGATTTTGATGGTCAATTGCGTCTTCTTTTAGAAGAACAAGCCA
CAAAAGAGAAAGGTCAATCTTCAACACGTGGTCACACTAACTTAAAGAATAATAGTTCTC
GTTTCGGTATTTCTATCAAACATAATATCAATGAGAATCTCTACGGTTTTGGTCGTTATG
AGACTCGCCTTGGCCGTAATTCTAAAAATGATGCAGGATGGGGGGATGTTACAACAGAAA
AGGCTTACGTCGGTTTAGGCGGCTATGGTCATGAAATTTCTTTTGGTAAACAAGCTGTAA
TCGGTGATAGCATTGGTCAAGCTGATTTTGATAAAGTATACGGTGTTGGTACTGGTGGAA
TTAAATATTCAGCAAACAACACAAACAAAAAAGGTTTTGATATCCTTACTGACTCTTCTG
ATTCAGCAATTAACTATACCTATACAGGCATTGAAGGTTTGACGTTAGGTGCTAACTATA
ATGTTGCAAATGAGCGTAATAATAAGGGAGAAGTAAAAGTAGATTCTGCTAAATCTGGCT
TTGGTTTAGGTGCTGAATACACAGCTAAGATTGCAGAAAGTCAATCTGTAACTGTGGCAG
CAGGTTATACTCATGATGACTATAAATCTGGATCTTCTGGATCTGTGTCATTTAATAAGA
AAGACAAAGATGGTGTATACTTTGGTCTTAAATATGTCAACGCTCCATTTACTGTAGCTG
TTGATGGTGGTCATGGTGTTCTAAAAACAGATAATGTTAAAGAGAAAATTGACTTCGTAA
GAACTGGCGCAAGATTTGATGTTACTCCAAAATCTGGCGTGTATGGAAACTACTCTTATG
GTACTTACAAAGATAAAGCTTACAAAGCAACAGCTCATCAATTCATGTTAGGTGCAGACT
ATAAATTACATAAACAAGTTGTTACCTTTGTTGAAGGTCGTTTAATCAAGAACAAAGACA
GTAATAACAAAAAAGTTACTGACCAAGCACTTGGTGTTGGTTTACGTGTATTATGGTAAT
CTAGATAGTTAGGTACTATAGTTAATTAGCTATGATTTAAGGGATAAGAGATGTAATTTC
TTATCCCTTTATTATTAGTCATTTTTCTGCTTTAGCGAGTACTTTTCTACTGCAGTCAGC
ATTCCTCTTAATAAATTCAATTCATTGGTTTCCAATTCGGCTCGTTGATATAAACGGCGT
AGTTTCAGCATAACTGCTTCGTTGCGAATAAAGCCAAGTTCTTTATATAAACGTTCGGTA
TGGGCAAAGAAATGTTCTAAGGCTTCTGATGTCGGGTATTCTGCAAGCGGTTGAATATCG
GTTTTTTCTTGCAAATCTAGCCAAGCCATTCGGAGTTCATAACAGGCGAGTTGTACCGCC
ATTGCAAGATTTAACGAGCCATAGTCGGGGTTGGTTGGAAAGTTTAAGTGATAATGGCAT
TTTAATAATTCTTCATTGGTTAAGCCCACCCGTTCTCGTCCAAATACAATCGCTACTTTA
CCCTGTTCAGCACGTTGAATAGCTAATTTACCACATTGACGTGGTTCGACCAGTGAATTT
TGTAGATGGCGTAATCTGGCACTTGTGCCAATAACAAGCTGGCAATCTGCGATTGCACTG
TCAATATCCGCATAAATTTGTACATTATCCAATACATCTTTTGCCCCTGCGGCAAGGGCT
ATTGCTTGTTCGTCAATCGCTTGTTTTGGGGCGACAAGCCTTAGCTGGCTTAGTCCCATC
GTTTTCATTGCTCGTGCAGCTGAGCCGATATTACCGCTGTGAGAGGTTTCGATCAGGATT
ATTTGAATTTGATTAAGTAACATTTTTTATATCAATATAATAGGATAGTGTTATGCCATT
TTAGCATAAAATCAAACCGCTTATTCTTGCTTTATGTAGCGTAAATGTTACAATTAAGAT
TCTTTTTTAACTTAGGAATGTGGAACAAATGAAAAAATTGCAATTAAAAAAATGGTTTTC
AAGCCTTTTTCTCCTTTCACCATTAGTCTTTGCAGCTTCTAATGCTCAGGCTGAAGGAAA
GCTGACCGTTTATTGTGGCGTGCAAAACAAGGTGTGTGAAGATCTGACGAAGCGTTTTTC
ACAAAAATATAATGTGGAAACTCAGTTTATTCACGGTGGAACAGGGACAATTTTAGGTAA
GCTGAAAGCGGAAAAAGATAATCCGCAAGCGGATATTTGGTATGGCGGCACTATTGAGCC
ACATTTCCAAGCAGGGCAGATGGGGCTATTAGAAGCCTATCGTTCACCTTTGCAAGCGGA
GGTTTTACCTCAATTTAAAGCATTGCAAGAGAGCGAAGCAGGTAAATATACCTCGATTGC
GTATTTGATGGTGCTTGGTTTTGGTATTAACACCGAAAAATTAAAGCAGTTAGGGATTGA
TGCTCCGAAAAAATGGGCAGATTTGCTTGATCCTCGCTTAAAAGGCGAAGTGCAATTAGC
TGATCCTCGCACTTCAGGAACAATGTACACGACGATGATTACGCTTATTCAGTTAATGGG
CGAGGAAAAAGCCTTTGAGTACTTGAAAAAATTAGATGGCAACATTTCTCAATATGTGAA
AAGTACCTTAGTGACCTCTAACCTTTCTCGTGGAGAGAGTGCTGTGACAGTTGGCTTTGC
TCACGGCTATGCTTCAGAAAAAGAGAAAGGTGCACCGGTTGATTATGTGTTACCTAAAGA
TGGGGTAGGTTATGCTTTAGGGGCTGCAAGTATTATTAAAGGTGCGAGAAACCTTGATAA
TGCGAAATTGTTTATGGATTGGGTTCTGTCTAAAGAGGTTCAAGAAATTCCTTGGCGTGA
CCACGGACTTTATCAAACACCAACCAATGTGAAAGCGGAAGTTGCCCCACAATCACCTAA
AATAGATGGGGTGAAATTGGTTGATGTGGATTATGCCCGTTTTGGTTCAAGCGAGGAAGG
GAAGCGTTTGGTAGACAAATGGCTCTTTAATATCAAATTATCGAATTGATCTTCTTTATA
GAAGGAAGGGATATTTTCATTAGAGATGAGCCCTAGTATTCATTCTCATAGATCGGAGAC
TAGGGCATAAATTATCTTTTTAAGATAGAAGAGTATTTTTTCAGCCCTGTCCGTAAGGTA
CGGGGAGAACGTCAAGATAAGTAGTATGTAAAGAATTATAAGTTTGGATTGCAATGGGAC
AGTTTAGGTTTTGTAACACCAGCCATTTCACTTAATTCATCCATATGATTAATGGTAATA
TATTTACCTTGTACCGTTATGATGCCATTTTTCTGGAATCGACCAAGCAAGCGACTGATA
GTTTCAATGGTTAAACCTAAGTAATTTCCAATATCACCACGGGTCATTGTTAAGCGAAAT
TCTCTTGCTGAAAAACCGCGTGCGGCATAACGTTGTGAAAGATTGTAAATAAACGCCGCA
AGTTTCTCTTCCGCACTCATTTTAGAAAGCAATAAAATCATTTCTTGATCGCTTTTGATT
TCATGACTCATCAAACGCATAATCTGATAGCGGATTTTTGGCATTTTGCCAGCTAAATCA
TCTAAAATATCAAAAGGAATTTCGCAGATCATCGACGTTTCAAGAGCCTGAGCAAAACCG
ATATGTTTCATATCCATAATCGCATCAAAGCCAACTAAATCGCCCGGTAAATGGAAAGCG
GTGATTTGCTCTTCACCATTTTCACTGATGGTATAGCTTTTAATTGTACCTGAACGGATT
GCGTAGATAGACTTGAGTTCATCACCTGACTGAAAGATGATTTGTGATTTTTGCACAGGT
TTCTTACGTTCAATGATATTATCTAATTGAGTTAATTCGTGTTCATTGAGAGTAAAAGGT
AAACATAATTGACTAATACTGCAATTTTGACAGTGAATTGTGCAGGCTGTTCTTCCATTT
GCTTTAAAATCAGATACAATTTTCATACGAAACCATCCTAAAATTTGATTTAAGGCAAAT
TTTAACATTTTTTTAGGGAATAATGAACAAGGTTTATTTAGATTTGGAGTGAAAATGGCG
GCAGAGAAATTGACTAAAAAGAGATTAATTCAAATTATTGTGATGTTATTTGTCCTGATT
TGCGCATTTTTATATCGTACTTATACGTATTCACTAAATTAGGAATGTTGCTAAATAAAT
TATTTTCTACAATCTTTATAAATTGCGAGTAGAATACACCATTTACTATCAATAATATTG
TTTATGTCTAAAGATACTCTATTTTCAGCCCCTATTGAGAAATTAGGGGATTTCACTTTT
GATGAATCTGTTGCGGAAGTTTTTCCAGATATGATTCAACGTTCTGTGCCAGGCTATTCT
AATATCATTACAGCGATTGGTATGCTTGCTTCTCGTTTTGTGACTGATCAGTCAAATGTC
TATGATTTAGGTTGTTCTCGTGGGGCTGGGATTTTATCGATTCGGCGTAATGTGGAAAAA
GCAGGAGTAAGAATTATTGGTGTGGATAATTCTGAACCTATGGTAGAACGCGGTCGTCGC
CATTTGGAAGCCTATCATTCGGATATTCCTGTGGAAATTTTATGTGATGATATTCGTCAC
GTTGAGATTAAAAATGCATCAATGGTTGTCCTAAATTTCACGTTGCAATTTTTGCCAAGA
GAAGACAGGCTTGCTCTTTTACGTAAAATTTATCAGGGGTTAAATCCAAATGGTGTGTTG
GTGTTATCGGAAAAATTTACTTTTGAAGATAACACAATAAATGAACTTCTTATTGATTTG
CACCACACGTTTAAACGTGCAAATGGCTATAGTGAGCTTGAAGTAAGCCAAAAGCGTACA
GCCCTTGAGAATGTGATGCGGACAGATAGTATTGATACACATAAAGCACGCCTAAAAGAA
GCAGGTTTTTCACAAGTAGATCTGTGGTTTCAGTGCTTTAACTTTGGTTCTATGATTACT
ATTAAATAATGAAATTAGTGTAGTTGAAGCAGATTATCAACAAATTTTGTGTCTCGCTAT
TTTTGTACGGGGTAAACCAGCTGAAAATTTTTGGCAAATTCGGTAAACTACCTTTTATCA
TTTCCCTGAAAAGAGTTTCATCAATGGCTGAATATCAAAAAAATAAAGATCCTCAAAAAG
ATAAACAGATTGAACAGATAAACATTGCCCCTCACTCAATTGAAGCAGAGCAAGCGGTAT
TGGGTGGGATAATGCTGAGTAACGAGTACTGGGACAGCGTTGCTGAGCGTGTTCAGAGTA
CCGATTTTTACAATCACGCTCATCGTCTGATTTTTGAAGAAATGGTTTCACTATCTCGCA
ATAATCAGCCTATTGATATTATCACGCTTGATCAGGTGCTTAAGAATAAAGGCATATTGC
AAGATGTGGGTGGTTTTGCCTATCTTGCTGAACTGTCTAAAAATACCCCAAGTGCGGCGA
ATATTTTAGTTTATGCGGAGATTGTCAGTGAACGGGCTATTCGTCGTGAATTGATTGCGG
CGGGTAATAAAATCGCAGAAATCAGCTACAATCCTAAGGGATTGACGGTTAAAGAAGTCT
TAGATGAAGCGGAAAGAACGGTTTTCCATATCGCAGAGATGCGAACTGCAACTGACGAAG
GACCGAAAAAAATTGATGATATTTTAATGGAAACTTTAGCTCGCATAGAATTACTTTCTC
GTTCTCAAAATAACAGCGGTGTAACAGGTATATCAACGGGCTTTGCTGCCTTAGATCGAA
AAACGGCAGGGCTTCAGCCTTCAGATTTAATTATTGTAGCAGCCCGTCCATCAATGGGGA
AAACAACATTTGCGATGAATTTGTGTGAAAATGCAGCAATGGGAGATGTTGAGGTCGAAG
ATGAGAATGGCAATAAAGTTAAGCAACCGAATAAGCCTGTGCTGATTTTCAGCCTTGAGA
TGCCAGCAGATCAAATTATGATGCGTATGTTTGCTTCGCTTTCAACGGTCGATCAAACGC
GTATTCGTACAGGGCAACTAGATGATGAGGAAATGTCTAGGGTTGGTAGTACAGTGGGAG
TGTTGCAATCCAGAGGTAATATTTATATTGATGATAGTTCAGGTTTAACCCCAACGGAAT
TACGTTCACGCGCGAGACGTGTGTACAAGGAAAACGGTGGATTAAGTTTAATTATGGTGG
ACTATCTACAATTAATGCGCGCTCCTGGATTTGCGGATAACCGGACCCTTGAAATTGCGG
AAATTTCTCGCTCACTGAAAGCCTTAGCTAAAGAGTTACAAGTACCGGTAGTGGCACTTT
CTCAGCTCAACCGTAGTTTAGAACAACGTTCAGATAAACGCCCTGTAAACTCGGATTTGC
GCGAATCGGGATCTATTGAACAAGATGCAGACTTAATTATGTTTATTTATCGTGATGAGG
TTTATCACGATAATCCAGATACAAAAGGAATGGCGGAGATCATCATTGGTAAACAGCGTA
ATGGTCCAATCGGACGAGTGCCGTTAGGTTTCCAAGGACAATATTCACGTTTCACCAATT
ACGAAGGTAGCTACAGACTAGAGGACGAATAAGATGTTATGTGCAATTTATAAAAGCCCC
AAAAAAGAAGGAATGTATCTTTATGTGGAAAAACGGGATAAATTTGAGGCGGTACCTCTA
GAACTTCGCCAAATTTTTGGTAAACCTGAGTTTGTAATGCTGTTTAATTTAGCAGGTGAA
AAGCAGCTCAAGCGGGTAGATAATCAAGAAGTTTTGCAAAAAATCCAAAATGAAGGGTTC
TATTTGCAAATGCCTCCACCCCCTGAAAATTTACACGCTGAATTTGTAGCAAGACAAAAA
GGGTTAAAATAATGCGTTGCCCGTTTTGTGCCACTGATGATACCAAAGTTGTAGATTCAC
GTTTAACCGCGGATGGCTACCAAATTCGTCGCAGACGAGAATGCCCTGTCTGTAAAGAAC
GTTTTACAACCTTTGAAAGTGCTGAATTACTCATTCCGCATATTGTTAAAAATAATGGTA
GCCGAGAACCTTTTGATGAACGTAAATTAAGAACCAGTTTATCTCGTGCATTAGAAAAGC
GTCCCGTGAGTACCGATGATGTTGAGCAAGCGATCCACCGCATTGTGTTACAACTTCAAG
CCACAGGGGAAAGGGAAGTTGCTAGTAAATTTGTCGGAGACTTGGTGTTAGGTGAATTAA
AGTCCTTAGATAAAGTCGCTTATATTCGATTTGCGTCAGTTTATTTAAGTTTTGATGATG
TAGAAGAATTTAGTAAAGAGATTGAGCGATTAAGGAACTGAATATCAATTAAGCAGAGAT
ACCCATCAATGTCTTATTCGGCTCTTTCGCCATTTCTCGTGCTAATTTCGGCACTAAGTA
ACCCGATGTAATGCGTTGCAATTCACGATAAATTTCAAAGGCTATGCTATCTTCAATATA
AAAATGGCTCGCCCCTGCCACTTTGTCTAATAGGTGCAAATAATAGGGTAAAATGCCATT
GCGAAATAATTTATCACTCAAGGCTTTGAGTGTTTGGGCATTGTCGTTGATCCCTTTGAG
CAAGACAGATTGGTTGAGCAACACGACATTGCTTTGCTTTAGCTTCTGCATTTTTTCTGC
AAAGATTTCGTCTATTTCGTTGGCGTGATTGATATGCGTCACTAACACAACCTTCAAACG
GCTTTGTGATAGCCTTTCACACAATTCGTCTGTAATACGGTTGGGAATAACCACAGGTAA
ACGGCTGTGAATACGTACGATGTTGATATGGGAAATCTGCTCTAGTTGGGTGAAAATCCA
GTCAATTTCGTGGTCTTTTGCCATCAAGGGATCGCCCCCTGATAAGATCACTTCTTCCAC
TTCGGAATGCGCTTTTATATAGTCGAGGCTTTTCTGCCACGTTGCTTTGCCACTTTTAAC
TTCATCATAAGGAAAATGGCGACGGAAACAGTAGCGACAGTTAATCGCACAGCTATTTTT
TACCATAAATAACAAGCGGTTATGATATTTATGCAAAATGTTAGGGGCAGGCGAATGCTG
TTCTTCCAGTGGGTCTTGGACAAAGCCATCAACATTGGTAAATTCTTCTTGTAATGTGAT
CGCTTGTAAAAAAAGGGGATCTGCCCGATCCCCCTTTTTCATTTTTTCAGCAAAGGGGCG
TGGCACTCTTAACGCAAACAGTTTACGAGCGGTGAGATCTTGCTCGAAATCTGCAATGTC
TAGCTCGAGGTAATGCAATAAATCTTCTGGTCGATTAAAGGCTTCAGCCAGATCTTGTAG
CCATTGTGCTTTTGTTGGTGCGTCGTAAAATGAGATGTTCAAATTTACCCCTTTTGTTTT
TTATTGATATTATGTAGCAAATACACAAACTTTCCAATCTAGTAGGGACACGACGCCTCG
TGTCCCTATATTCACATTAGTTGTGCTTTGATATTGGACGCCAAGCGTGGCGTCGCTACT
GCTCTTTTGTACAAATGCTACATAATTTCATTTTTTGTTGATTTACTGGCTAATCACACA
CTGCACTGGTGCGTTGGTTTTATCTACCATCAATGTTGGTGGTAATTGGCTGTTATTGGT
TCCCACCATATATTGCACACCGTTTAAGCAATAACGCAAATAACCTGGTGTTTTTTCAAT
AAGGTAAGGGTCGTTTTGTGGATCAATCGCTTTAAAGGTCGGCACCGCTGGCACTTGTTG
TACCTGTTTGGTTAATTGTTCTGTTGGATTGGTCGCTGGTGTTTGAGCCTGTGCTTCCGT
TGGGGAAAGTGCTTCACTTAATAAGTAACCTGCCGCCGCCCCTGTCACAAAATTGCCTAA
CCGGTTGCCCTGCGCCTGTTGAGCAGCACCAGCATTTGGCATTGCTTGATTTGGCGTATT
ATTAAAGTCCGCATCAGCTTTTTGTTGTGTTGTAGATTGCTGAACCGTTGCAGGTGTTTT
TTTGCTTGAAGAAAATTTCATTCTACCTGCTTTTTTCGCCTGAACGGTTGAAACGCTAAG
GGCAAGAACTAAGCCCATTAACACTGCTTTTTTCATTTTATTTCCTCATTGATTGAAAAG
GTGAATTATACCTGAAACGGCTTTATCCGCCATACTTAAGAAAAATTTTAATTTTTTGCC
TGCCATTTTTAGTGTATTATATATGCCTTTTTATATCTTAGCCCTTTGGGCGTTACTTTT
TATCTAAATTCTGAGGATCACAATGGCTAGTTACAGCACTAATGATTTCAAACCAGGTTT
AAAATTTATCCAAGATGGTGAACCTTGCGTTATCGTTGAAAACGAATTCGTAAAACCAGG
TAAAGGTCAAGCATTTACCCGTACTAAAATCCGTAAATTAATATCTGGTAAAGTATTAGA
GATCAACTTCAAATCAGGCTCAACCGTTGAAGCAGCAGACGTTGTAGATTACAACTACAC
TTACTCTTATAAAGATGAAGATTTCTGGTACTTTATGCACCCAGAAACGTTCGAGCAAAT
TTCTGTAGATGCAAAAGCATTGGGCGACAACGACAAATGGTTGGTTGATCAAGCAGAATG
TATCATTACATTATGGAACGGCTCTGCAATCGGCGTTACTCCACCAAACTTCGTTGAATT
AGAAGTTATCGAAACCGATCCAGGCTTAAAAGGTGATACTGCTGGTACTGGTGGTAAACC
TGCGACATTAAGCACAGGTGCAGTTGTTCGTGTTCCACTTTTCGTTCAAATCGGCGAAGT
GATCCGTGTGGATACCCGTTCAGGCGAATATGTTTCTCGTGTAAAATAATCCCTCAATCC
CCTGACAATTTGTTAGGGGATTTTTTTATCTTCAGCTAACCAATCTTCGTAGTTTAATAA
TGGTACAGGTTTAAATTCTTTGATATGTTGATAATTAAACGTAGGATCTGGCTCTCCCAA
TTCATCTAACCAATTCCAATTATCTTCAATTGGCTCAATAATTGCCTCATTACTTTTCTT
CTCAATTTTCATTTCATCTCATCTCCGTACTAGGTACTAGACCGCTAACAAACCATATAT
TAATAGGTTAAATATTGTAGGGTAGGTTTTAATCCATCAATAAAATCAATATGTTACGAT
TATATGGTGGGTCAAGACCCACCCTACAAGCTACTTTACCACTAATCTAATATCTAATTT
TTGATAGACATATACTACCCCTAATTGAGAAAGTTACAAAAAGTTTATGTCTAACAGTGT
GCTTTTTTATCTATAACTCCGAACTTTATAATGAAAATTTCTTCTAAGTAAGGTAAAATC
TTTACACTTTCATTATTACTCACTAGAGGAACATATTATGTCAGTCGCAATTTTAGACCA
ACTTGAAGAAAAAATTAAACAGGCTGTTGAAACCATTCAATTACTTCAATTAGAAGTTGA
AGAGTTAAAAGGTAAAAACGAGGAAGCAAATCGTTCAAGCGAAACTCTACGTCAAGAACA
CGAGCAATTAAAAACCGAACATCAAAACTTCCAAGATCGTTTACGCTCTCTGTTAGGTCA
AATCGACAACGTTTAATCTTTTTTGAATAAACGGCTAATATTTTGATTAGCCGTTTTTTA
TTGCATCATTTATTATGGCGAAACTCTATTTTTATTACTCTGCGATGAATGCAGGGAAAT
CCACAACTTTACTTCAATCATCTTACAACTATCAAGAACGAGGAATGAATACCCTTGTTT
ATACTGCGGCGATAGATGATCGTTATGGCGTAGGGAAAGTGTCCTCTCGAATTGGTATTT
CACAAGACGCTCGCTTGTTCAAAAATGATAGCAATTTATTTGATGAAATCACCGCTTACA
TTGCCGATGAAAAATTGCACTGTATTCTGATTGATGAAGCACAATTTCTTACCAAGCAAC
AGGTTTATCAACTGACTGAAGTGGTCGATAAATTAAAAATCCCTGTGCTTTGTTACGGCT
TACGCACCGATTTCCAATCTGAATTATTTGAGGGCAGCCGCTATTTACTGGCTTGGGCAG
ATCAGCTCGAAGAACTTAAAACCATCTGTTATTGTGGGCATAAAGCAGGTTTTGTTATTC
GTATGAATGAGAAAGGCGAAGCGGTAAAAGATGGAGATCAAATCCAAATTGGTGGAAACG
ATAGCTATCTTTCTGTATGCCGTTTGCATTATAAGGAAAAATTGGGGATATAACTTAGTT
TCTGTCTATTTATCTGAATAGGAATGAATTGCCAATTATATTTCAAAGGTGAAAAGCATG
TAAGATACAGTGGATTGCTTTGTTTTAGGGGAAGCACTTGTAATAATCAATAACAGAAGA
ATGTAAAATGATCGAAGCTGTAATTTTTGATATGGACGGTACGTTAATTAATTCCCAACC
TATTTGGTATCAAGCAAGTACTGAATTTTTTCAACAAAACCAATTTCCTGTAACCTTAGC
TGAAATGATGACTCTTACAGGGTCACCAGTTGGTACGCTTGTTGATTATGTGCTACAAAA
ATATGGCGAAAAAGAAAAGAGCCGTACTCAGTTAATAGAAGAGTTGATGGCATATGTAGT
TGGAAAGGTGCTTGAAGCGAAGCCGTTAATGCCAAATGTGAAAGATGTTTTATCTACCTT
AAAACAATGGGGGATTAAAATCGCAGTTGCTTCGGCTTCACCAAGAAATATGCTACAAGG
CATTGTTGATAGCTGTGGTATAGCTGAATATTTTGATTATTTAGCTTCTGCTGAGGAATT
GGAGTACAACAAGCCACACCCCGCTGTATATTTACACGCAGCAAAACAACTTGGCGTTCC
AACATCTGCTTGTTTTGCCGTAGAAGATTCGGTTTTAGGTATGATTTCAGGTAAAGCAGC
GAGTATGAAAACCGTTGTTATTCCTGAAAAATCGGAATGGGACGACCCTCGCTGGGCTTT
GGCTGATTATAAATTAGTGAGTATGTCAGAATTACCGATGTTAATAGAATCGTAATGGTT
TGATGTAAATCGTAAAGTCCCCTATTGTATGGGGGCGTTTTGGGGAAAAATATGGATAGA
CATAATTTCCCAAAACCTTTTCTTTAATCCCCCCACTTTCGCTATAATAGCCCAAATTAT
TTAGATCAAAGAGAGTTCAAATGGCAACAATTGCAAAAAATCCGCTCGTTTTAGTGGACG
GTTCGTCCTATTTATATCGTGCATTCCACGCATTTCCCCCTTTAACTAACAAACAAGGTG
AGCCAACGGGGGCGATGTATGGGGTGCTGAATATGTTAAAAAGCCTGATTGCACAGGTTG
AGCCAAGCCATATTGCCGTCGTGTTTGATGCGAAAGGGAAAACCTTCCGTGATGAGCTGT
TTGAACAGTATAAGTCTCACCGTCCGCCGATGCCCGATGAGCTTCGTTCGCAGATCCAAC
CTTTGCACGCAATGATTAAAGCATTGGGTATTCCGCTGTTGTCGATTGAAGGGGTGGAAG
CTGATGATGTGATTGGCACGCTTGCGGTGCAGGCTTCACAAGCAGGTAAGCACGTTTTAA
TCAGTACGGGCGATAAGGATATGGCTCAACTGGTGAACGATCATATTATGCTGATTAACA
CGATGAACAATACCTTGTTAGATCGTGAAGGGGTGATTGAAAAATATGGCATTCCGCCTG
AGTTGATTATCGACTATTTAGCCTTATTGGGCGACTCGTCCGATAATATTCCAGGGGTAA
AAGGTGTTGGTGAGAAAACGGCGATTGCGTTGTTGCAAGGTATTGGCTCAATGCAAGCGA
TTTATGCAAATTTAGACAAAGTTGCAGAGTTATCATTTCGTGGGGCAAAAACCTTTGCAC
CGAAACTGGAAGCAGAAAAAGAAACAGCCGATCTCTCTTATCTATTAGCGACAATCAAAA
CCGATGTTGCCCTTGATGTCACTTACGATCAGCTTGTTACTCAACCCCAACAGCGAGATC
AACTGGTAGAACTCTTTGGTCGTTATGAATTTAAGCGTTGGCTGAACGAAGTGATGAATG
ATGCAAACCCTGTGACACAAACGTCAGCAGAGAAAATTCCGAACAATTATCAAGCCACAC
AAGCGGTCAGTGCCGAACAAAAATCTGCACCTTTTGCAAAAGTCGAGATAGATCGCACCG
CTTACGATTGCGTGAACAGCCCTGAACTCTTTACCAAATGGCTGGCAAAATTGCAAATGG
CAGAGCTTGTGGCGGTGGATACCGAAACAGACAATTTAGATGCAATGCAAGCAAATTTAG
TCGGGATTTCGTTTGGTTTAGAAAATGGCGAAGCGTGCTACATTCCGTTGGCACATAAAG
GCAAAATTACACAGCCGACCCAAGTGGATCTGTTTGGTGAAAGTGAAGCAGAACTCGATG
AAGTCGAAGCGTTACTGCCTAACCAGTTGAACAAAGCGGACTGTTTGGCACAGTTAAAAC
CGATTTTAGAGAACCCAAATATCCGCAAAATCGGGCAGAATATCAAATACGATTTAACAA
TTTTTGCTCGCAACGGCATTGAGCTACAAGGGGCTGCCTTTGATACGATGTTGCAATCTT
ACACCCTAGACAGCACCGGTCGTCACAATATGGACAATTTGGCAGAGCGTTATTTGGGAC
ATCAAACTATTCCTTTTGAAGAGTTGGCAGGTAAGGGCAAACATCAGCTTACATTCGATC
AAATTGAACTGGATAAAGCAACAGAATATGCAGGGGAAGATGCCGAAATTACAATGAAAT
TACATCAACTCTTATGGTCTGAACTACAAAAAACGCCTGAATTGGTGAAACTGTTTGAGC
AAATCGAAATGCCGTTGGTGAGCGTACTTTCCCGTGTGGAACGAAACGGCGTATTAATCG
ATCCTGCCAAACTGTTGGCACATTCAGTTGAGATTGAACAGCGTTTAAAAGAGCTTGAAA
CCCTTGTACATCAAGAAGCAGGAGAAGTGTTTAACCTTGCTTCCACTAAGCAACTGCAAG
AGATTTTATTTAACAAACTCGGCTTACCGATTTTAAAGAAAACCCCGAAAGGTGCGCCAT
CAACCAACGAAGAAGTGTTGGAAGAACTGGCTCAAATGGGACACCAAGTGCCTGTGCTGT
TGATGGAACATCGTGGCTTGAGCAAGCTGAAATCGACCTATACCGATAAACTACCGCAGA
TGATTAATGCACAAACAGGACGTGTGCATACTTCATATCATCAAGCGGTCACGGCAACAG
GGCGACTTTCATCAAGCGATCCGAATTTACAAAATATTCCGATCCGCAACGAGCAGGGCA
GACGTATCCGTCAAGCCTTTATTGCCCGTGATGGCTATGTGATTTTGGCGGCGGACTATT
CGCAAATTGAGTTACGCATAATGGCACATCTTGCTAATGATGCGAATATGATCAAAGCCT
TTGCCGAAGGTAAAGACATTCACCGTTCTACGGCGGCGGAAATTTTTGGCGTGCCGTTGG
AAGCTGTGACGAGTGAACAACGCCGTAGTGCCAAGGCGATTAACTTCGGCTTGATTTACG
GAATGTCTGAATTTGGCTTGGCAAATCAACTGGGCATTTCTCGTACCGATGCGAAAAAAT
ATATGGAACTTTACTTCCAGCGTTATCCAGCGGTGCAACAGTTTATGTTAGATATTCGTG
AAAAAGCCGCTGAAAAAGGCTATGTTGAAACGTTATTTGGTCGCCGTTTATATTTGCCTG
AAATCAACTCAAGCAACCAAATGCGACGCAAAGCGGCGGAACGTGTTGCCATCAACGCCC
CAATGCAAGGCACGGCGGCAGATATTATCAAAGTGGCAATGATTGGGATCGATCAAGCGG
TGCGAAATTGCGAAGATATTGCAATGATTATGCAAGTACACGATGAATTAGTCTTTGAAG
TCAAAGCCGACAGAGTAGAGCATTACACCCCACTGATTAAAGCTGAAATGGAAAAAGCGA
TTGAGCTTAAAGTGCCATTGATTGCAGAAGTTGGGGTTGGAGGCAACTGGGACGAGGCAC
ATTGATAATAAAGGGGACTAAATTAGCGTCCCCTTATAACTATTTTTAATGAATCCAATG
AGCTAAATTTATTTAGTCATCACTACTAAATACTCCTAAAAGCTGTAATAAGCTCACAAA
TAGGTTGTAGATAGACACATATAAATCAACGGTTGCACGGATATAGTTTGTTTCACCGCC
GTGGATAATGTTGCTAGTTGAATATAAAATTGCAGCCGTTGAGAACACTACAAATAATGC
ACTGATCGCTAAACTTAACGCGGGCATTGCTAAGAAGATATTTGCCACAATACCCACTAA
TAACACCACGAACAATGCAATCATCATTCCCGATAAGAAAGACATATCACGTTTGGTAGT
TAATACATAAGCAGAACAGCTAAAGAACACTAACGCCGTTGCCCCTAACGCTAATGCAAC
CACATCGCCTAACCCATTGCTGATATAAGCATTTAAAATTGGACCCAAGCTATAACCTAA
GAAACCCGTTAACGCAAAAACACTTGCTAACCCTGCTGCACTATTTGCCGTTGCATTAGT
TAAGAAAAGTAAGCCATAGAAACCGACTAACATTCCCCACCAAGGTAAACGTGGTAAATT
AAGTGCCATAGTAACAGATGCAACTACCGCCGAAAATACAAGCGTTAACGCAAGTAAGAA
ATAAGTATTACGTAATACTTTATGTGTGCTAAGAAGGGATTCACTTCTTGCGGAAGTGAC
TAAACGATCTTGCATAGAATCTCCTGTAAATAAATAGTTTTTGTGTTAAAAACGCCCACA
AATTAGCGAGAAATCATAGAAAAGTCAATGGATTTCACAAAACAAAGGGCGTATCTCTAC
GCCCTTACTCTTTTACTGAACTGCCACAACCCTTCCCTCACGATAATCCACTGTCACAGG
ACTATTCGGCAACAATTTGCCTGAGAGAATTTGCTGTGCCAAGGTGTTTTCAAGCTCTTG
CTGAATTGTACGTTTGAGCGGTCTTGCTCCAAAGAGTGGGTCAAAGCCTGCTTCGCCGAT
ATGATCAACTGCCGCATCGGTCACCGTCACTTCATAGCCACGCTCCGCCATACGTTTAAT
TAAACGTTCAAGCTGAATTCTAGCAATCGCACGGATATTTTCTTTATCTAATGGGTGGAA
TACCACAGTTTCATCAATACGGTTGATAAATTCAGGGCGGAAATGTTGTCCAACCACATT
CATCACGATAGTTTTCATTTCATCGTAACTCATATTGTCCGCATTCTCTTGAATTAAGTG
CGAACCTAAGTTTGATGTCATAATGACGACAGTGTTGCGAAAATCCACCGTACGACCTTG
TCCGTCAGTTAAACGACCATCATCAAGCACCTGCAATAAAATGTTGAACACATCCGGGTG
AGCTTTTTCCACTTCATCGAGCAATACGACGGAATATGGACGACGGCGAACCGCTTCAGT
CAAATATCCGCCTTCTTCATAGCCGACATATCCTGGTGGTGCACCGACTAAGCGAGATAC
GCTATGTTTTTCCATAAATTCGGACATATCGATCCGCACCATCGCATCTTGGTCGTCAAA
TAGGAAGTTGGCTAATGTTTTGCAAAGCTCTGTTTTCCCTACGCCTGTCGGTCCTAAGAA
TAGGAATGAACCGATAGGGCGATTTGGATCAGACAAGCCTGCTCGACTACGTCGGATCGC
ATTTGCTACCGCATCAACGGCTTCACTTTGACCGATTACTCGTTTGTGTAGCACCTCTTC
CATTCGCAATAGTTTCTCTTTTTCCCCCTCCATCATTTTGGATACAGGGATACCCGTGGC
TTTAGACAGCACTTCGGCAATTTCTTCATCGGTCACTTTGGTGCGTAACAGATGATTTTC
ACCGCCCTCTTCTTCACGTTTTACCGCTTCTTGCAACTGCTTCTCAAGGGCCGGAATTCT
GCCGTATTGCAACTCTGACATCTTCTCAAAGTTGTTCTCACGGCGAGCCTGATCCATTTC
AATTCGGGCATTTTCCAACTCGGTTTTAATGTGTTGCGTGCCTAATAGAGCGGATTTTTC
TGCTTTCCATACTTCTTCCAGCTCCGCATATTCACGTTCACGAGCGGTCAGATCCTCGTC
TAATTTTGCAAGACGCTGACGGCTGGCTTCATCTTCTTCTTTCTGTAACGCTTGACGCTC
TAATTTCAACTGAATGATACGGCGTTCAAGTTTATCTAACGGCTCTGGTTTAGAGTCGAT
TTCCATACGCAAGCTGGAAGCCGCTTCATCAATTAAATCAATCGCTTTATCGGGTAACTG
GCGATCTGAAATATAGCGGTGCGAAAGAGTTGCCGCCGCCACAATCGCAGGGTCGGTAAT
TTGAACGTGATGGTGAATTTCGTAACGTTCTTTCAAACCACGCAAAATCGCAATGGTGTC
TTCCACCGTTGGTTCATCAACCAACACTTTTTGGAAACGACGCTCCAGAGCCGCATCTTT
TTCAATATACTGACGATATTCATCTAAGGTTGTCGCCCCGACACAGTGCAACTCACCACG
GGCAAGGGACGGTTTCAACAAGTTACCAGCGTCCATCGCTCCATCGGTTTTACCTGCCCC
AACCATCGTATGAATTTCATCAATAAACAGGATCACTTGCCCTTCTTCTTTGGCAAGTTC
ATTTAATACCGCTTTCAAACGTTCTTCAAACTCACCACGGTATTTTGCTCCTGCAATTAA
CGCTCCCATATCCAACGACAATACCCGTTTGTTCTTCAAACCCTCAGGCACTTCGCCATT
GACAATACGTTGTGCTAAACCCTCGACAATCGCCGTTTTCCCCACACCAGGTTCACCGAT
AAGCACTGGGTTATTTTTAGTACGGCGTTGCAATACTTGCACCGTACGGCGGATCTCTTC
ATCACGCCCGATCACAGGATCAAGTTTGCCTGCTTTAGCCCGTTCAGTTAAATCAATGGT
ATATTTTTGTAACGCTTGTCTCGTTTCTTCTGCATTTTGATTATTCACGCTCTCCCCTCC
ACGAATTTGTTGAATGGCGGCTGTCACCTTCTCTTTGGTTAAACCTAAGTTTTTCAATAA
CTTGCCTAGATCACCATTATCTTCAAGTGCCGCAAGCACAAATAGCTCTGATGAAATAAA
GCTATCACCAAACTGTTGCGACAATTTATCGCATTGATTTAACAAACGAAAAAGTTGTTG
CGACGGCTGGGTATTGCCCCCTTGCACCTGCGGCAAGCGGCTGATAATGCCATCAAGTTC
ACTGCTTAAACGGTTAGGTTGCACATTTAAACTGGTGACAAGCGGTGTGATTGATCCATC
ATTTTGCTTTAACAAGGCAAGCATTAAATGGGCCGGTTCAATATAGGGATTATCTTTGCC
AACGGCTAAAGATTGTGCATCGGCAATTGCTGATTGAAACTTGCTGGTAAATTTATCAAT
ATTCATAGTTTCCTCTAAATTCTGTTATTAAATGTTCTGACTTCGAGATTACTCTCGCTT
GACGAAACTATAAATTGGGATTGTCAAGGGGATTTCAAGAGAAAATGTGAAAGAGATCAC
AAAATTATGAAATCTATTGGGGGAGGGCAGCTTTCAAGAAGCTAATGCATGGTCAATTTT
TATCAGTATTCAAACGATGAAATTATAGGTCTTTAAATACGTTTAAAATTTACACTTAGG
AATTCCCGCCTCTTGAGGCGGGGAGGATATCAGAATAAAACCTATCCGCTTGTAGTTTAA
ATTAAGGATTAGTGACTTAACATTTTGAGCAACTCTTTTGGCTCAACATAGCCAGCGATT
AACTCACCTTCTTTTGTGACAATATTTGGCGTACCCGTAACCCCAAATTTAATGCCAAGT
TCATAATGTTTTTTCACAATGTTTGGTGTTTTCACCTGTTTTGGTAAGTTACCTTTCTCC
GCTTCGTTTAATGCAAAGGCTGGATCTTTTTCTGTCCAAATCGCTTCCATCTGTTTTGCA
GTTTCAGTATTCATACCACCACGAGGGAAGGCTAAATAACGAATAGTAATGCCTAAATCA
TTATATTCTTTGATCTTTGAGTGCAATAAATGGCAATAATGGCAGGTAATATCCATAAAA
ACAGTGACAACGTGTTTTTCATTTTTTGCAGGATAAACAATCATCTCTTTTGCTAGACTA
TTAAGTTCTGCGAGTAATGCACGATTAGTAATATCAGTAACTTTGCCATCTTTTAATTCA
AAAATCTGCCCGTGTATTACATAGCGTCCATCATTGCTAATTTGCACAACACCTTGATCA
GAAATCGCTGTTTTAAAACCTGGCAAGGCAGATTCTGACAACTTCACATTGGTTGCCCCA
ATTTTCTCAAGCTGTTGCTGTAAGTTTTTATCATTCGCCTGTACCGTACCTAAGATTGCA
AGGCTAATTAGGGTCAATAGACTTTTTTTCATTATAAATCCTTCTAGAGTTTAAGTTTTG
TTTCAATATTCCGTGCTTTCACTAAGAATGCTTTACGTTCTTTATCGGGCATACCAGATC
CTATACCCGGCAATTTTACTGTCATTGGATTAACCGGTCGCCCATTGATATGAAATTCAT
AATGCAGATGTGCACCTGTTGAACGCCCTGTATTTCCAGACAACGCAATGCGTTGTCCTT
TTTTAACACTTTGCCCAACTTTAACTAACGAACGGCTTAAGTGCATATACACCGTAGTAT
ATTGCCCCCCATGGCGTAGTTTAATATAACGACCAGCACCGTTTGCTTGATAAGCGATAT
GTTCAACCACACCATCTGCAGGGGCAATAATCGGTGTTCCAGATCGAACAGCAAAATCCA
CCCCTTTATGAGGGGCAACTCGTCTTGTTACCGGATGTAAGCGACGAGGATTAAAATGTG
ATGAAACTCTTGGTGTGAATGGCAATGGGTGGCGAGCAAAGCCTTTACCTAACGTTTCAC
CGTGACGGTTATAATAACGTCCATTATCTGCTTGAATAGCATAATAGCTTTTCTTGCCAC
TGATAATATGAATGGCTTCGACATTTCCTAAATCCGTGACCTTGCCATTGATATACTCAC
GCTTTACTAAAATTGCAAATTTATCGCCTTTTTTCAATTTATTGGTGGCAATCTGCCATT
GCAGACCGTTAGCTAACTGATTGATTTGACGTTGAGATAAACCTACCGCTTTTAAACTTG
CACTAAAACTGCCATTAATGGTGCCTTTAATCACATCTTGTTGCCAAACGCCTTTTTTCT
GAATTGTTTGTACCGCAAATTGATCTTGAGCTTTACGCTCAAAAATTTTCTCTTCTTTTT
CTGAGATGAGCCAGTTCATATATTCTAGCTCACCGTTATTGTCTAAAATCCAGTAGAATT
GTTGTCCTACTTTAAGATCGGCTAACTGTGGAAAGGTTTTTTCTAAGGCTTTTGCTGTGG
CATGTGTTAATCCTGACTGTTCTAGTACATCTTTTAGCTGATCGCCTTGAGTTACGGTAT
AACTAAACTGATTTTGGATACGTAATGCTTGATCTGCAATATCTAGCAGATCTTCTAACA
CACTTTCTGCTTCTTCTGATAATTTTTCACTTTCAGGTACAACCGCAGACTGACCTTCTA
CTTCATCATCAACATCACTTAACTCATCTTCATAAGAGGTTGCATTTTCATCAACAGGCT
CGGCATTCACTTGTTCCTGTTCCTCTTTAGCAGAGGCAGTAAAATCAATGCTGATATACT
TAGGCTCACCATGAGATAATCCTGTTGAAACTTCAGGCAACGACTGAGTAGCCAACGTAA
TCGGGATTTCTTGAGCCTCTGAAGAATTTGAACTCGGTCTTTTTAAGGTTAAAGCGATAC
CAATAAAGATAGATAATATAATCACCAAAAACACAAATGCCTTAGTTCTATTCTTCTTAC
GACGCCGATCTCTAGCAAAAATAACGTGTTGCAAAATTCTATCCTAAATAATTTTCTTCT
AGTGCGAACTTGTTATAGACAAAGGAATAGGCAAAAAATTCCCATAGATTTCTTGTAAAA
CTGAAAAAAATCCGCTAATTTTAATTCCTTAAATCCTTAAATTTATTAATGTTATGCAGA
TCAAGCAAATTAAGCCGATCCACAATTTAACGAAGCCCCTTGTGCAACTGAAAGCGATTA
ATGTGAATTTTGGTACACAAGTTGCCCTTGAAAATATTCATTTAAACATCTACCCCAATT
CTATCACAACTATCGTTGGTCCTAATGGGGGGGGTAAATCTACCCTATTAAAAGTATTGC
TGAAATTACAGCCAGCAACATCAGGGGAGGTTATTCACCAACCACAGCTAAAAATTGGCT
ATGTGCCACAAAAATTGCATCTGGATCACTCTATTCCCATTACCGTTGAAAAATTTCTAT
CTCTCAAGCCTAACAGCACTAAACCCTTGATAGATGAAGCATTGTCCCTATTTTCAATCA
CTCACCTTGCTAAGCATAGTATGCAAAAATTATCTGGCGGTGAGTTACAACGAGTACTGC
TTGCCCGTGCAATTTTAGACCGTCCACAACTGCTTGTCTTAGATGAACCAATGCAAGGGG
TGGATATTACAGGGCAAACGGAACTCTATCAACTATTAAATAAAACTCGTGAATGGTTAA
ACTGTGCTATTTTAATGGTTTCTCACGATTTAAACATTGTAATGGCAAATACGGACGAAG
TACTATGCGTTAATCGCCATATCTGCTGTGCTGGTACACCTGAAAAAATTTCAAGTGACC
CAAGTTTTATCCACTTCTTTGGCGATCAATTTGCGAAAAACGTGGCATTTTATTCTCATC
ACCATAATCACCACCACGACTTACAAGGCAATGTATGTCGTTGTAACGGACATCACTAAT
TGAGGCAATATGTTTGAGATTTTATTTCCTGCGTGGTTAGCAGGCGTATTTTTAACCTTC
ATCACCGCACCGCTTGGAGCTTTTGTCGTCTGGCGAAAAATGGCATATTTTGGTGATACC
CTCTCTCACTCCGCATTACTTGGGGTTGCATTAGGAATTTTCCTACAAATCGATCCCTAT
ATTGCTGTTATTCTAATGACCGTCATACTCGCTCTTTGCCTCGTCTGGTTAGAACAGCGC
TCTACTCACTCAGTCGATACCCTATTAGGCATTATCGCCCATTGCAGTTTATCCTTAGGC
GTTATCACCATCAGCCTATTAGACAATGTTCGTGTTGATTTAATGTCCTACCTATTTGGT
GATCTTCTTGCAATTGGTTTTAACGACGTACTCTTTATCGGCATTGGGGTTATCGGCATT
GCGACACTACTGGCTCTGTATTGGAAAAAGCTACTCGCCATCACAGTCAGCCCTGAATTA
GCTCAAATTGAAGGCCTAAATGTCGCACGCCTACGCCTCTTATTAATGTTGCTTACCGCA
TTAAGCATTGCATTAAGTATGAAATTTGTCGGGGCTTTAATCATCACCTCACTACTGATT
ATCCCCTCTGCAACCGCAAGACGCTTTGCCAAAACACCTGAAACAATGGTTATTTACGCC
ATCGGATTAAGCATATTATCGGTCAGTGGCGGATTATTACTCTCTGCCCTCAAAGATACA
CCAGCAGGTCCTTCAGTGGTTGTTTGTGCAGGAACACTCTTTTTACTCTCATTAATTAAA
AAAGAGGCGAATTAAGATCAATAAAATATAATTTTCCTATTGAATTTTTTGTCAAATTTC
GCTTAAATCCCATCGCTTGTTAATGATAACAAGCGGTGGGATTTTTATATTTTTTTGAAG
TAAATAAAGAAGTAAATTATGTGTCAATTATTAGGAATGAATTGTAATACGCCGACCGAT
ATTACTTTCTCGTTTGAAGGATTTCGACGGCGTGCAGGTTTAACCGACCACCATACCGAC
GGCTTCGGCATTGCCTTTTTTGAAGGCAAAGGTGTGCGTATTTTTAGAGACAATTGCCCA
GGTGCCTCATCACCAATGGCAGATCTCGTCAGTCAATATCGAATTAAATCCTTTAACGTT
ATCGCCCATATCCGTAAAGCAACCTGTGGCGATGTCAATTTAGAAAATACCCACCCATTT
ATCCGCGAAATTTGGGGTGAAAACTGGGTATTCGCCCACAACGGCACGGTTGATGTCAAA
GTTTGCCCGAATAATCACTATCAGCCTATAGGCTCAACGGACTCTGAAGCCGCATTTTGC
TGTATAGTTGCCAGCCTAAAACAACGTTTTCCACAAAAACCAAGTGAAAAAGAGATTTTT
GACGCAATTGTAGATATTGCCAGTGAAATCGCTAAACACGGCGTATTTAATTTTATTCTT
TCCAATGGGCACTGGATGATCGCACGTTGCTCAACAAACTTACATTATATCTGTCGCAAA
GCCCCATTCGGCACAGCATTGCGTGATGATGATGTAATGATTGATTTCCGTGAATATACG
GAAGAAAGTGATAAAGTCACCATTATTACAACCCAGCCTCTCACAAAAAATGAGAACTGG
ACAAAAATGAAAAATGGGGGCTATGTCTTCTTTAAAGATGGTGATGTACTCTTTGAAATT
GAAGGTACACTACCTGAATGTAAACCTCACGTTTAAAATAGATTGCCCCTTTCTATACTC
AAAAGGGGCAATTTACTTTTCTACTTAATCGGCGTTGCCGTGCGTTCTAACACTTCGAGC
AACTCACTGATATTCTGTTTACCCTGTGTTTTAAGCCACTGGCGAGCGGCTTCAACACCT
TCGGTTTTATAGGCTTCTGCACCGCCTGCCCAAGTGGCACGTCCGCACAGTACGCCGTTA
AATTGACTGCCTGCTTGGTGAGCAAATTCAAGGGTTTGTTGGAACAGTTTGGCTGAAACG
CCTGCACTTAAGAAAATAAACGGCAGATCTGTTGCTTCGCTTTGCTCTTTAAAGAATTCC
GCCGCTTCTGCTTGGCCGTAAAGCACTTCACCATCAGTAAAGCCTTCCACATAGCTCATC
ACCACAGGCACTTCCACTTTCAACACATCTACCCCAAAACGTTTGTCCGCAAAGAACTTC
ATCGCTTCAATCACTTTGTGCGGTTTCACTTTGGCGTTATAGACTTTATCTTCGTTTGAG
CCATCGTAGGTCAAAATCTCTAAGAACAACGGAATTTGTTCCGCATTACATTCCGAAGCA
ACACGTTCAACAAAGGCAGCTTTGCGGTCGTTAATTTCGTGTGGTTCATCAATGTCAAAA
TAGATCAACAATTTAACCGCTTCCGCCCCTTTTTCTTTTAAGCGATAGACGGACACATCA
TCAATCAAATCAGGGAAACGACCCACAGCGGTTTTATCATAACCTGTTTTTTCGTACGCC
ATAATTAATCCGCAATTTGCATCACGTTTCTCTGAAGCCGCCCAGCCAAATTCAGGATCA
AGCAAGATCGACGACGCATAGGGGGTTAATTCTTGAGAAATCAAGGTTTTAAATTCGCTG
ACCTGTTGAGCGGTAATATCATCGCCCATCATTCGGCGTAACGCACCACGTTGGTCAATC
GCAAGAGCAGCAATAATGCCCTCTTTGGTGCAAAGTTTTTTCATTAAATCTTGTTTAGAC
ATACTGCTACTCCTATTCATCATCGCCTAACGCTAAGCTTTTAAGTTGTTGAGCCACATC
GTGAATTTGTTCTTTGGCATTTTCCAGTAAGCCGTCCGTGCCTTCTTCACTCACATAGCT
AATCACCATCGGTAAATTCATTCCGCTATATAACCCTGATAATTTCGGCAAGTAACGCAT
TGCCACATTACACGGCGTGCCGCCCATAATGTCGCAAAAAACCACAATCTCGCCGCTTGC
ATTCGCCAGTGCTTGCTCAAATTTCACTTGGAAATCTTCACTGCCTTCGTGTGGATATAA
GCAGACGGTTTGAGCATTGTCGATTTTGCCTAAAATCATTTCGGCAGTATCCAGTAAGCC
TTCCGCAAACTCTCCGTGACTGATTAAAATTAAGCTCATAGTTGCTCCTTTTGGTAGTTT
TGAATTTTTTATTCCCCCCTTTGAAAAAGGGGGGCTAGGGGGGATTTTAAGATAGTGCGA
TTAACTGTTTAGATCTTTAAATCCCCCTCAATCCCCCTTTTTCAAAGGGGGAAGTTTGAC
GATATTTTTTGGGTTGTCCTTATAAATTCTTCGTATTCAACTCTTTATAAATCGGCTTAT
CACTAAATGTTAAGCTATCGATCTTCACCCCTTCCGTTTCAAAGACGATAATCTCATTCT
CGCCTTTGTGCAGTAACGGTGCAGGCAGATAGAGATAACAGGTTGGGCCTTCATTCCAGT
AACGTCCTAAATTCTCACCATTTACCACAATTACCCCCTTGCCGAAATCACGGGTATCAA
TAAAGGTATCTTGCGGTTCTTGGTCTAGGTGTAACTTAAATTGATAGAACGAAGGCGTTT
GGCTGTCTTTTTCGCCATCAAAATCAATCTCTTCCAAGCGGTCAAAATCAATCGCATAAT
GTTGCCAGCCTGTGTGGAAATGCAGATCAAGCACAGCCCCTGCACCGATCCCTTTATGCT
GTGTCGCTGCAAGTAGCTTACCGCCGTAATTCACTCGTCCCATATTTTCCACTAATAGGT
CAAGTTGGAACTCGCCATTTGGTGTCTGTAACATCACTTCATTGCCGATCTCGTGTTGAT
ACTGGGTGGCAACTTTTTGTTTATCGTTGAAAATCTGAATGCGATCTCTGCCTTGGTAAA
TTCTCAGCTTGATCTCACCGCTATATGCTGTCGGTTTGGCTCGATAAAGCAGATAGCCGT
AGTAATGCCCTAGCTGTTCCATTGTTTGAGTGAACGGGCTTTCATAGCATTCACTGATTG
TGTCTAAGGTACCAAACAACGAGACTTCATTTTGCACTGCAAGCGGTGGGTAAGCGGTGA
TATTTGGCAAAATCGGATCGACAATCGGGCTGGCATCGGGATACTGCCCTAGCACTTTTT
GTAGCAGGTAGAATTTCTCTGACGGTTCGCCCCATTCGTGAACAGGGGCATCATAGTCGT
AGCTGGTTACTTGCGGTAAATCGGTGTCTAACCGTGCGGAACAGCCGTTCCAAAAGCCAA
AATTCGTTCCGCCTTGGAACATATAAAAATTGATACTTGCCCGTTCGAGTAACTCTTTGG
TGCAGTCCGCTAAATCTTGAGCATCACGGCGGATCACAGGCTCTTTCCAACGGTTAAACC
AACCGTCCCAAAATTCCATACACATCAACGGGTAAGATTTGCCATGCTTATCAATATAAC
GTTGCAACTCATCTAAATTTTCATTGGAACGAGAGCCGAAGTTCCCCGTCGGCAAAATAT
CATCTTCGATCAACGCCCCTGCTTCTAAGGCGTTCTGCCACGCACCGTCTGACGTGAAAA
GCGGTACGTTCACCCCGTGAATTAACATCAACGCCCGAATAGCTCTTAGGTAGTTTTTAT
CATTGCCGAACGAGCCGTATTCGTTCTCGATTTGCATCATTAGGATATTACCGCCTTGGG
TAATTTGGTAAGGGGCAATGCGTGGAAGTAGTTCTTGAAAATAGCGGTCGATTTCAGCGA
TAAACAGCGGATCGTTTTGGCGTAAGCGGATATTTGGAATATTGAGCAACCACGCAGGCA
ATCCGCCAAACTCCCATTCCGCACAGATATAAGGTGTTGGGCGAAGAATAACGTACAACC
CTAGATCTTTTGCTTTTTGCAAAAATTTGACTAAATCCGCCCGCTTGCTGAAGTTAAATT
GATCAGGCTGTGGCTGATGTAAGTTCCACGGCACATAGGTTTCAACCGTGTTACACCCCA
TTGCCTTTAGGTTATAGAGCGTTTTGTACCAGTATTCCGGCACGATACGAAAATAATGTA
CTGCACCTGACAGGATTTTGAACGGTTTTCCGTTGAGTAGGAAATCCTTTTCGCCGATTT
GGAAAGGCATAGTTCACCTCGCTTAAAAGATATAAAACCGAATAAATCTAGAGAAGAACG
ATTGGGTTTTAGATCTTGGTTATTTGTAACATTTTGAATGAATTTGACCGCTTGTTTTAG
GACGCCAAGCGTGGCGTCGCTACATTCGATGGTATTGTAGGGACACGACGCTTCGTGTCC
CTTTTAAATTACCCTTTCGCCAACAATCCAGCCCAAGAGAGCAAGATACAGAGTGCGATG
ATGATCATAATCGCTTTGTTAGAGTTCATTTTCGGTCTACCGAGTAACCAGTAGATGAAG
AACACCACTAACGCAGGGACTAATCTTGGTAAGATAAGGTCTAGGTTCGCTTGGGCGGAA
ACGACTTTCTCACCGATAGTGGCAACAAACGGTACTTTGACATTCACCATCGTGGCACAC
ATTACCCCCACAACGAATACCCCAAGCACTGTTGCAGCATTGGTTAGTGCGTTCAAACGG
TGACTTAGGTTGGTGACTAAGTTTACCCCTTCACGATAAGCGATTTTGAGTTGCACCCAA
CGGAATACCATTGTTGCAATCGCTACCGCAACCCATAAGCCGACACCTAGCGGATTGCCG
TTTACTGCCATTGTTGCGGCAATCGCCCCCATAATTGCTGGGACGAGTGAGCCGAATAGG
GCATCACCGATAGCGGCAAATGGTCCCATTAAACCTGATTTGATACCTGCAACGGCTTCA
AGTGATTTCACCCCTTGTTTTTCTTCAAGTGCCAAGTCGATACCTTTAACAATGGTGTTA
AAGAATGGGCTGGTGTTGAAGAATTGGTTGTGCATCACCATCATTTTTTGTAGTTCAGGT
GTGTTGTCGCCGTACATTTTGCGTAGCTGTGGCAACATAATCCATAAATAACCTGAACCT
TGCATACGTTCGTAGTTCCAACCAACTTGGTTGAAGAATAAGTTACGGATATTGATTTGG
CGGAAGTCCGCATCTGTTAATTTATAGCCTTTTGGATTTCCGACTTGTTGATTAGAGTTC
GTCATCTTCAATTTCTCCTTTGTCAGAAGTGGTATTTTGTTTTGCAACTGGGGCTGAGCC
ACCTTCTACGCTACGTTGGTAAACAATGTAGGCGAATGCAAATCCGATTGCTGCCATTGC
AAGCATTGGTACGCTGCTGATTGAGTTGCTTACACCTGTTGATGCACCTACAGCATTGAT
GTTACCGAAGAGAGTAATGAAGATTGCTGTGAGTGAGAATGCAAGGATTAGGTATGCAAT
GTGACGTTTTGTTGGTAAGTAACGAAGTAAGATTGCGAAACCTAACGCTGGTAATACGCC
ACCTGCAAGGGTTAAACCATCTGCGATAACTTTTAAGAAGCCTGTTTGCATTGCTTCTGC
TAGGCTTGCCACAAATGGACCACCAAACACTAACGCTAAGAAGATTGGTAATGCACGAGA
TAGCCCCCAAGCGATTGCACCGCAGAGATAGTTTACCGTGATTGCACTATACGCGTGGTC
TTGGATATTTTTGTCGATACGGTGAGCGAAGAATACGTTAGACATTCTCGCTAAAATATC
GGTATAAACCATTAACGCTGCGATTGGTACAGCCAAGGTTGTTAAGGCTAATTGTGGATC
CATTCCAGCTGCAACAGAGAATGCAGTTGCGATAACAGTACCTGAGTTTGCATCAATACG
AGATGCACCACCGAAGGTACCTACACCTAAAATGGTTAATTGCATTGAACCACCGATTAA
CAATCCAGTTGTTAAATCGCCCATAATTAAACCTGTGATAAAGCCTGCAAACACAGGTGA
ACCAGCACTAGATACAATCGTGATTTCATCTAGGATTTGATAGAACGCATAGAGCGTTAT
CAAAAGTATTTGCCACCATTCGATCATAATCGTTACTCCTCTATAAAAGTTTCATTAAAT
CGACTTTTTCTTCATTAGGCACTAACTGAGCAGTGAGCTTCACACCTTTTTCAGAAAGTT
TTCTAAACACTTCCACATCATCTTCAGTAACGTGTACTGTTTTTCGGATAGGACGTGTTA
GATCCGTTTTAGGCATATTCCCTGCATTGACTTCCGGCAGATTTACGCCTGCCTCCACAA
GCTGTAAGATCGTTTGTGGGGTTCTTGTTACCAACAAAACACGTTGAGAGTCATAACGCC
CTTCGTTAATGTTGGCGGCTGCTTTTTCCACAGGCAACACGCTTAAATTCACCCCTGCCG
GGCAAGCCAAGCGTAAGCCTGCTTTATCTATATCGCTGTTTGCAGCAATTTCGTCCACAA
CCATAATGCGAGTGATATTGAGATATGATGTCCACAAATTAGCCACTTGCCCGTGGATTA
AACGACCATCAATCCGTACGTTTAAAATTGCCATCTTTTCCTCCTGTATATCAATATGGA
TAAATCGTTACACCTTGCACCACACGATTAACTTCGCCTGTCGGACAAGGGTTATCCGTG
GTGTAGCCAAGATAGAGCGAGCTATAAAACGAGTAAAGTTGCCCGATTACTAAGAATGGG
AAAATCCGTGCTGCGTCATCTAATTTGTGAATTTCAGCGTGGATCGAGCCGCTTGTATCG
CCTAATAACACCACTTCTCTGGCTTTTTTATCTCTGACTAACTCTTGATACAGGTCACGG
TCATATTGTGCGGTATAAGGTTGCTGAGATAAGAAGATAAAAATGAGCGTTTCATCTTGA
ACAAGGGATTTTGGTCCGTGGCGGAAGCCCATTGATGACTCAAAGAAGCCAAGACGTTCA
CCAGCGGTAAGTTCAAGTAGTTTTAAAGAGGTTTCACGGGCAAGCCCTTGGAAATGCCCA
CTGCCTAAATAGACGATCCGTTTTAATGGCAGATAGGCTAAACGTTGGATTTCGAGCAGA
TCCCGTTCTAGTAACTGTTCTGTCACCGATACCGTTTCCTCAACCCAGCTATCATCAAAT
ACATCGGGTAAAAATGCCACTAATGCCGCTAACATCATATTGCTGGCACTGGAGGTCATT
GCAAAGCCTTTATCGTGGGTTGATTCTGGTAATGCTAATGGGTAAGCGGTCGGATCTTGC
TGACATTTTTTAAATAATGCCCCATTGACATTATTCGTTATGGCTAAATGATACGCTTTC
TCTACAATTTCATCGACAAGCTCTACTGCCCCAATACTTTCAGGACTATTACCAGAGCGA
GCAAAAGAGACTAAAAGCGTTGGTTTATCCGCAAAAAGATATTGATAAGGATTGGATACA
AGATCAGTACTTGCAATCGCTTCGACAGCACAACCTAAATGCTGGCTTAATATCGGTGCA
ACAACCTCACCAATAAAAGCAGAAGTACCTGCCCCCGTAAAAATAACACGAAGTTCGCCT
TGTTTTGCATATTCAACAAGAGGCTGAAGAAATGGAATAACAAGTGACGATTTCACAATA
GAAACCGTTTCACGCCAAGTCGCTGGCTGTTGGGCAATTTCCTTTGCCGTCCAAAAAGCG
TTCTGCTTTTCTAATGTTTGGTTAGCAATATTGAGGATCATTGCATTTCCCTCACAAATA
AATGGATTTATTTATAAGGAAAGAGAATAAAACTACGCAATTAACACTTGCACCCCGACA
TTTTCGAGATACTCTCGATAACTTAGAGGAATTTTATTATCCGTGACTAACACATCTATT
TGATTGGCTTGGCAAATAACAAAATGGCTATATTGACCAAATTTGCTTGAATCAGTCACC
ACAATCACCTGATCCGCTGCATCGCACATTAAGCGATTTAGCTGAGCCTCTTGCTCGTTA
AAGGTTGTCACCCCTTTTTGTAAGTCAAAACCATCAACACCCAAAAAGACTTTATCAAAG
CGATAATGTTGCAAATTATTATCCGCCATTACTCCCGAAAACGACATCGCATTTTTCCGT
AAAACCCCACCCGTCATTCTTACTTCAACATTTGGACAAGAAACCAATGCCATTGCGACA
TCAAGTCCATTTGTCAATACTGTCAAGTTAAGATCACCGATAGCACTTACGATTGCTTTC
GTTGTCGTTCCAGAGTCCAAAATCACCTTCTCACCCTCTTTTAACAAAGAAGCGGCAAGA
TGACCAATCTGTTGTTTGAGTTCGGGATAATTATTACTTTTATCCGCAATAGAAAGTTCC
GCTATTAATCTGGAGTTTAACACTGCAAAACCGTGCGATCTTGTAATATAGCCTTGTTGC
TCTAACACATTAAGATCCGAACGGATAGTAACCGTCGAAACCCCGAAATGCTGAGACAAT
GCTTCAACTCGATGACTGCCTGTTTTTTGCAATAACGCCAAAATATCAGAACGTCTTTCT
ACGCTACTTTTCATTTTCTCTCCTACATCAAAACAACCACTGCATACTACGATTGCTTTC
GAAAGTAAGTTTATACCCCTTAAAAACAAAAACAATCGAAAATATTCGAAAATGAGATAA
AGATCACAAAATTTACATTTGGTGTTTTAAGCAAGAAAATGTTTTGTCACGTTTATAGTA
ATTTGGGCTTGGAAAGTTTCCTACTATACTTCTATACCACGAATAAGTGATTGTTGTATT
CGTGCTCAAAATGGTTACTATCATTTTGAGTTATGGTGATATAATCAAAGTAATGAATGA
TGAACTTTCAGTAACTTATTGATTGATAATGAATTTTAGACAAAGAGAGATGTTATGACA
TATTGGTTCAAAAATGTAATGATTTACCGTTTAACCAGTGAATTACGCTTCACCAGTAGT
GAATTAGACGCACAATTACAGCAAACAAAATTCACCCCTTGCCAACAAAGCGATATGCAA
AAATTTGGCTGGTCGTCACCGCTTGCAGGAAGTGAACTGTTGCACTTTGCACAGGGTCAG
CAGTTCCTACTGGTTTCCCATAAAGAAGAAAAATTATTGCCAGCTCACGTTGTCAAAAAA
GAAACGGAAAATCGCATTGAAGCCTTAGAACAAAAAGAACAACGCAAGCTGAAGAAAACG
GAAAAGCAGGCGATCAAAGATGATGTAGTGGCAATGTTATTGCCCCGTGCGTTTAGTAAA
CATCAATTTACGGCGATTTGGCTAGACTTAGATAAACAGCTCGTTTATGTAGATAGTGGC
TCGGCAAAACGTGCCGAAGACACCCTTGCTTTGTTACGCAAATCCCTTGGTTCTTTGCCT
GTTGTGCCGATTTCCTTCACGCTACAACCGAGCGAAGTGATGACAAATTGGGTGGCAAAA
GGGCATACACCAAGCTGGCTGACACTTCTGGAAGAAGCGGAATTAAAATCTTTTGATACC
GACAGCGTAATCCGTTGTAAACGCCAAGATTTAGAAAGCGACGAAATCAGCCAACATTTA
CAAGCGGGTAAATTTGTCACAAAACTTGCGTTAGATTGGGAAAATCATTTTTCTTTTGTG
TTGAACGAAGATGCCACCCTTGCCCGTGTCAAATTCGCCGATGAAGTGCGTGAAAAGAAT
GATGATATTTTGAAAGAAGATAAAGCCCAACGTTTCGATGCGGATTTTCTGTTAATGACG
GAAGAATTACGTCTGTTTACAGAAAAATTGACGGAAGAGTTTGGGGGAGTAAATTCCTTG
TTATCTTTTTAGCTGGTCTACTATTTCTCAGCCAATATTTTTTATTTGGAAACTTGATTG
TTTTTTTGAGCTAGAAATGGTTCTATTTTAGAACGATTCGCTTTTTTTGCTGGGCGTTCT
TAAAGTATGACACTCAAACCCGATCTTTTTTTGAAGATCGGGTTGATTATTCTTTAGTTG
GCGCTGAATTATAATTTAACTATTCTATCATTTTGTTTAATAGTAGAATGATGAAAGATT
GTGGAATAGATGTTATAGAGGGTTATGCAAACATTTTTTTTTCGTCATTCATTGACTTGG
GTTATTTTTGCTTTTTTAGGCTTTTGCTTTTTCCCAGTAAAAGCATTGCAATATGGACTG
TTTGGAGCAACTTCAGCCGAATTTCAACAGGCGATGGGGTGGAATGATATTAACCTTACT
TGGATATGGTTTTTTCCCCTACTGTTTTATCTGTATCCGAACAAAACACCCTCAACATTA
CGAAGTAAATGTGAGTTATTTGGGGCAGTTGGGCTGTTTCTCTTTATCTTTCTTTCCGCA
ATTTTAGCAAAAATCAGCTTAGGTTATGCGGTCTTTTTCTTAATTGTTGCGTTGATTGCG
TTAGCGACAAATGCCCTTGCTGAATTAAAAATAATGCAGGGTGACAGATTTATTATTGCC
TCATTGATTAGCATTATTTTGTTGATCTTTTTCTTTATGGTCTATCCAACACTGGCAATT
TTCATCTCAATGTTTTACGACGGCAGTGAATTTGTACCAAGTCAAGTGTTGTCTATCTTA
CAACAGCCTTATGTATTAAGAGTGATTGGTAATTCATTAAGTGTTGCGACAACCGTTGGG
ATTTTATCTACGTTGTTTGGTTTAGCCTTTGCTCTTTATACCACACGGATTGCAAAACGC
ACGGCGTTTATTGGAAAAATTTTCTCTATCTTACCCATTGTAACACCGCCATTTGTTGTT
GGTTTAGGTGTCACCCTTATGTTAGGACGTTCGGGCTATGTGACTGCTTTTTTAGTCGAT
TATCTTGGCTTTAGTAATAACTGGCTTTATGGTTTTACAGGGATAGTGATTGCCCATACC
CTCGCACTGACCCCAATGTCTTTTATGATTTTAGACGGTGCATTAAAATCTATTCACCCA
TCTGTTGAGGAAGCCGCTTATACTTTACGATCTAACCCCTATCAAGCCTTCTTCTATATT
ATTTTTCCATTACTCAAGCCAGCGTTAGCCAACTCGTTTTTAGTTGTGGTGATCCAATCG
CTTGCAGACTTTAGCACCCCTTTGGTTTTAGGTGGAAGTTTTGATGTTATTGCCACTCAA
ATCTATTTCTACATTGCAGGTTCACAATTAGATTATGCCTCAGCAAGTACATTAGGGGTG
ATCTTGTTACTCTTTTCCCTTACGATTTTTGTGGTGCAATATCTCTGGATTGGCAATCGA
TCTTATATTACCGTGTCAGGTAAATCATATCGAGGCGATGTGCAAGAGTTACCAAGCGGT
ATGAAATGGGCAATTATTTGCACTTTAGGTTTTTGGGTTCTGTTTAACTTTGTACTATAC
GGTAGTATTTTTTACGGTAGCTTTACCGTAAGTTGGGGAATAGACCACACACTGACATTC
AATAACTACCTCAATCTTTTTGGACAAGGGTTTAATAGTGGAGCGTGGCCATCTTTAATC
CAAACGGTTATTTTTGCTGCTAGTGCAGCACCGATTACGGCTATTTTTGGTTTGTTGATT
GCTTATATTACTGTTCGCCGTGATTTTAAAGGGAAAAAGCCCTTAGAATTTCTGACGTTA
CTTTGTTTTGCCGTACCAGGAACAGTGGCTGGGGTATCCTATATTCTGGCTTTTAACCAT
CAACCTATTTACCTGACAGGAACAGGGCTTATTATTATTTTGTCTATGGTGATGCGGAAT
ATGCCAGTAGGAATGAGAGCGGCTATCGCTGGGTTAAGACAGTTAGATAAAGCCTTAGAT
GAAGCCTCGCTCTCGCTGAAAGCAGGATCATTAAAAACCATCTGCTTTGTTGCATTGCCA
CTGCTAAAACCGGCGTTACTTTCTGCCTTAGTCACGAGTTTCGTTAGATCGATGACAACA
GTCAGTGCGATCATCTTTTTAGTTACAGCAGACACACGCGTCGCAACCTCATATATTTTA
AATCGAGTAGAGGATGGGGAATATGGAATGGCGATTGCCTATGGCTCAATGTTGATTGTA
GTTATGCTGGCAATGATTTTCTTATTTGATTGGCTTGTTGGCGATACGCATACAGCCCGT
TCAAAGCAAAAAGATGAATTTGGAGAGAAAAATGGAACAAAAAAATGATTTTCTCGTGTT
GAAAAATATCAGCAAATCTTTTGGTAAACATAGGGTTATAGATAACTTAAACTTTTCAAT
TAAACAAGGCACAATGGTCACGTTACTCGGCCCTTCTGGCTGTGGCAAAACCACTGTGTT
ACGTTTAGTTGCAGGTTTAGAAAGCCCCACAGCAGGACAAATTTTTATTGACGGCGAAGA
TGTTACCCACAACGCAACGCAACAGCGAGATATTTGTATCGTATTTCAGTCTTACGCACT
TTTCCCACATATGTCGATTGGTGAAAATGTGGAATATGGGCTAAAAATGCAGGGTGTATC
CAAAGAAGAGCGAAAACAGCGAGTAAAAGAAGCATTAGAGTTAGTCGATCTGATAGGGTT
TGAAGATCGCTATGTCGATCAAATTTCAGGCGGACAGCAACAACGAGTGGCATTAGCAAG
AGCGTTAATTCTCAAGCCTAAAGTTCTCTTATTTGATGAACCTCTAAGTAGTCTAGATGC
GAATTTACGCCGTTCAATGCGAGAAAAAATCCGCGAGTTACAACAACGGCTCAATATTAC
TTCACTCTATGTTACTCACGATCAAAGTGAAGCTTTTGCAGTGTCTGATGAAGTGATTGT
GATGGATCAGGGTACCATTATGCAAAAAGATACGGCTAAAAATCTCTATTTACAGCCAAA
CTCTCTCTTTGTTGCTCATTTTATGGGGGAATCAACCATTTTTTCAGGAAAACGACAAGG
CAATCAAATTAATATCGGTGAGTTTTCTTTTACCCTTGAAAATGCAGCACGTTTTCAAGT
ACCTGATGGGGATTGTCTTGTCGGATTACGACCAGAAAGTATCCGCTTGTTAAGTGATGG
AACTGCAGCTCAATATTGTGAAATTAAGCAGGCTGTCTATATGGGAAACCATTGGGAAAT
TACCGCACTTTGGCAAGGGAAAATATTAATGATTAACCTTAACCCAGAAGATTATGATGA
ATCCCAAAGAAATTGTTATATAGAAATAAAAAATAAAGGGGTGTTTTTGTTGAAAGATAA
TGCTTAAGCATATTTTGACTAAAAATCTAGCATTCATTCTTAATTTCTAAAAAAAAGAGT
TGCACGGATTTTTTTATCCCCTATAATGCATCACATCAGACGCGGGGTGGAGCAGCTTGG
TAGCTCGTCGGGCTCATAACCCGAAGGTCGTCGGTTCAAATCCGGCTCCCGCAACCAGTT
TTAAGGCTCATTGTTTTGGTTAAGACGATGAGTTTTGTTCTATCTAGGCATTTGAAATTG
TAAAATGTTAGATAAAACAAACCGCTTGAAGCCTCAACTGTTGTAGTTTGAGGCTTTTTT
GTGGCTACATAGTCAGCTTTGTTGTGTTAAAGGGACTTTTTCAAGTCCTTTTTTTATATC
TGTCAAATGGAGGTTTCCTTGGCAACATTAGAACAAAAATTACAAGAGCTTGTCGCCGAT
CTCATTGATGCAATGGGATTTGAACTTGTCGGCGTTGAGTGCCAACGTGCAGGGCGTTTT
TTAACTGTACGCTTATATATTGATAAAGAAGGCGGTGTTACGGTTGATGATTGTAGCGAT
GTTAGCCGTCAAGTGAGTGCGATTTTTGATGTGGAAGATCCGATTGCGGATAAATATAAC
CTAGAAGTATCTTCCCCTGGGTTAGATCGTCCATTATTTACATTAGCCCACTATCAACGC
TTTGTTGGGCGTGAAATTGTTGTTCATTTACGCATTCCAATGTTAGATCGCCGTAAATGG
CAAGGTGAATTAGTGAGTGTTGAAGGTGATTTAATTACCTTAAAAGTTGATGGCAATTTG
CAGGCTTTTGCCTTTGGCAACATTCAAAAAGCAAATTTAATCCCCGTTTTTAATTTCTAA
GGAAATCAAAACCAATGAGTAAAGAGATTTTATTAGCCGCAGAAGCGGTATCCAATGAAA
AATTATTACCAAAAGATGCCATTTTTGAGGCACTTGAAACCGCATTAGCCATTTCAACGA
AAAAGAAAGCGGCTGCAGAACGTGAAGATCGTAAAACGGGCAACGGCATTGATATTGATG
TGCGTGTAGTGATTGACCGTAAAACAGGGGCATTCACAACTTACCGCCGTTGGTTAGTGG
TAGAAAAAGTGCATCACCACACTCGTGAAATTACTTTAGAAGCGGCTCAATTTGAAGACC
CGAACATTCAATTAGGTGACTATGTTGAAGATGAGATTGAGTCTATCGCATTCGACCGTA
TAACAATGCAAACCGCTCGCCAAGTGATCACCATGAAAATTCGTGAAGCGGAACGTAATA
AAGTGATTGAACAATTCCGTTCAGAAGAAGGCAAAATTGTTATCGGTACTGTAAAAAAAG
TAAGTCGTGAAAGTATTATTCTTGAGCTTGCAGGTAAAAAGGACGATACCACTAAAGCTG
AAGCGGTGATTATGCGTGAAGATATGTTACCGCGTGAAAACTTCCGCCCAGGTGACCGAG
TGCGTGGTGTACTTTATGCAATTAAGCCCGAGTCAAAAGGTCCTCAACTATTCGTTACTC
GTGCAAAACCAGTGATGTTACAAGAGTTATTCAAACTTGAAGTACCTGAAATCGGTGAAG
AAGTGATTGAAATCAAAGGGGCTTCTCGTGATCCAGGCTCTCGCGCCAAAATTGCCGTGA
AAAGCAATGATAAACGTATCGATCCAGTAGGTGCTTGCGTCGGTATGCGTGGTGCGCGTG
TACAGGCAATTACTAACGAACTTGGCGGTGAGCGTGTAGATATCGTGTTGTGGGACGACA
ACCCAGCACAATTTTTGATTAACGCAATGGCACCTGCTGATGTTAGCTCAATCGTTGTTG
ATGAAGACAATCACTCAATGGATATTGCTGTTGAAGCAAACGCGCTTGCACAAGCTATCG
GTCGTAATGGTCAAAATGTACGTTTAGCCACCCAATTAACAGGTTGGACATTAAATGTGA
TGACAACCGATGAGTTAGAAAAAAAACATCAAGCAGAAGACAATAAAGTGATTAATCTCT
TTATGGACGCTTTAGAAATTGATGAAGAATTTGCTCATCTTTTAATTGAAGAAGGCTTTA
CCTCATTAGAAGAAATTGCTTATGTACCAGTTAAGGAACTGACAGCAATTGATGGCTTAG
AAGATGAAGATCTAGTTGAAGAACTTCAAGCGCGTGCTAAAAATGCGATCACAGCTAAAG
CGTTAGCGGAAGAAGAAGCATTAAAACAGGCACATATTGAAGATAAATTGTTAAATCTTG
AAGGTATGGATCGCCATATCGCCTTTAAATTAGCAGAAAAACAGATTACCACTCTTGAAG
ACCTTGCAGAGCAAGGTGTTGATGATTTAGCTGATATTGAAGAATTAACCGCAGAAAAAG
CCGCAGAATTAATTATGGCTGCTCGTCAAATTTGCTGGTTTAGCTAAAAACAGGGAGAGA
AAGAATGAGTGAAAATGAAATCAAAACAGACGCACCGAAGAAATTAAGTTTACAGCGTCG
TACTAAAACAACCGTGAGCGGTACGACTGCAGGCGGTAAAGCAAAAGAAGTGCAAGTGGA
AGTGCGTAAATCTCGCAAAGTGGATACTGAAGCAGCTAAAAAAGCCCAAGAAGAAGCACT
GAAATCGAAACAAGAAGCGGAAGCTAAAGCGAAAGAAGAGGCTAAAAAAGCAGAAGCTGC
CAAAGCCGAAGAAGCAAAAAAAACGGTACATCAAGTGCCTGTAATGCCAAATAAACAACC
AAAACCAGCGCAACCAAAAGCAGAAGCTCAACCAAAACAAGAAAAAGCGGTTGATCCTGA
AAAAGAGGCAAAACGTAAAGAAGAAGCTGAATTGCGTCGTAAGCAAGAAGAAGTGGCTCG
CCAAAAAGCAGAAATGGACGCAAAACGTGCAGCAGAAAATGCTCGCCGTTTAGCAGAAAA
TGCTCGCCGTTTAGCAGAAAATGCTCGTCGTTTAGCAGAAATTGCCCGTGAAGAAGCGAT
GGAAAATGGCGAAGACTATGAAGATGACCGCTTTACTTCTAAATATGCGTTAGAAGCAGA
ACGTGACTCTGAGCGTCGTAGTGAAGGCAATCGTGGACGTGGCAAAGGCGGTGTAGCGAA
AACCAAAAAAGGCGGACGTGATGATGAAAACGGCAGTAAAAATGAACGTCAATCTGACCG
CCGTAACCAAAAAGATACCAAAGGCAAGGGTAAACACGCGAAGAAAGGCAGTGCATTACA
ACAAGCCTTCACTAAGCCAGCTCAAGCAGTTACGCGTGATGTGGTGATCGGTGAAACTAT
TACTGTGGCAGAACTTGCGAACAAAATGGCAGTAAAAGCGACCGAAATCATCAAAACAAT
GATGAAAATGGGCGAAATGGTGACCATTAACCAAGTGATTGACCAAGAAACTGCACAGCT
TGTTGCAGAGGAAATGGGACACAAAGTTATTCTGCGTAAAGAAAATGAGTTAGAAGAAGC
GATCTTAGAAGATCGTGACTTACACGCAGAAAAAGTAACCCGAGCGCCAGTTGTGACCAT
TATGGGACACGTTGACCACGGTAAAACCTCATTATTAGACTATATCCGTAAAGCGAAAGT
AGCAGCAGGTGAAGCTGGCGGTATTACTCAGCATATCGGTGCATATCACGTTGAAACCGA
CGACGGTAAGATGATTACCTTCTTAGATACACCAGGACACGCGGCATTTACCTCAATGCG
TGCGCGTGGTGCGAAAGCAACGGATATCGTTGTTCTTGTAGTAGCAGCTGACGATGGCGT
AATGCCACAAACCATTGAAGCAATCCAACACGCGAAAGCAGCTGGTGCGCCGATCGTGGT
TGCGGTAAACAAAATTGATAAACCAGAAGCAAACCCAGAGCGTGTAGAGCAAGAGTTATT
ACAACACGAAGTGATTTCTGAGAAATTCGGTGGTGATGTTCAATTTGTTCCTGTCTCAGC
GAAAAAAGGAATGGGGATTGACGACTTACTTGAAGCCATTCTTCTTCAATCGGAAGTATT
AGAATTAAGTGCGGTAAAAGAGGGTATGGCAAGCGGTGTGGTTATCGAATCTTACCTCGA
TAAAGGTCGTGGCCCAGTTGCAACTATCCTTGTTCAATCAGGTACGTTAAACAAAGGCGA
CATCGTACTTTGTGGCTTTGAATATGGCCGTGTTCGTGCAATGCGTGATGAAAATGGTAA
AGACATTGAATCAGCTGGTCCATCAATTCCTGTGGAAGTATTAGGACTTTCAGGCGTACC
AGCCGCAGGTGATGAAGCGACAGTGGTGCGTGATGAGAAAAAAGCGCGTGAAGTGGCGTT
ATACCGTCAAGGTAAATTCCGTGATGTGAAATTGGCTCGCCAACAAAAAGCGAAACTTGA
AAATATGTTTAGCAATATGGCGGAAGGCGATGTTGCAGAATTGAACGTGATTGTGAAAGC
AGACGTACAAGGCTCTGTAGAAGCGATTGTTCAATCTTTACACGAGCTTTCAACAGCAGA
AGTAAAAGTGAAAGTGGTTGGCTCTGGCGTAGGTGGTATTACGGAAACCGATGCAACCTT
AGCGGCAGCGTCTAACGCTATTGTACTTGGCTTTAACGTCCGTGCAGATGCCTCAGCACG
TCGCATTATCGAAAGCGAAAACATTGATTTACGTTATTATTCAATCATTTATGAGCTATT
AAACGAAATCAAAGCAGCAATGAGCGGTATGTTACAACCTGAATTTAAACAAGAAATCAT
CGGCTTGGCAGAAGTGCGTGATGTCTTCCGTCACCCGAAATTCGGTGCAATTGCAGGTTG
TATGGTCACTGAAGGTATCGTCAAACGTAACAACCCAATCCGTGTATTACGTGATAACGT
CGTAATTTTTGAAGGCGAGTTAGAATCTCTCCGTCGTTTCAAAGACGACGTTTCAGAAGT
CCGTAACGGTATGGAATGTGGTATCGGCGTGAAAAACTACAATGATGTAAAAGTCGGCGA
CCAAATCGAGGTATTCGAAGTGGTTGAGATTAAACGTTCGATTTAATCTATTGATATTAG
GGCAAATGTCATTTGCCCCTACAAATTTAACGGCATAATGATTTCTCGTTATGCCGTTAT
TTTTTATTCTTCCAACAAAAATTTCTGTTAGAATAAATGCAACCCTATTCAGCATTGGAG
GTAATATGGCTCAAATTTATATTCAATCGGATTACTTTCATCAACAAATGGCGTGTATTG
TGCAAGCAATTCAATCAGGAATGGAAAAACAAGCGCTAATTTCTTACGTTCAAAACGTAG
AAAAACAAATTGCCGATAAGGTGGAAGAGCCTGCATTTAACTACGATCTAGAAAGAATGA
AAGCACACGTTGAAAGTGAAACTATTGAAATGCCTTCGGACTTAACAAGTGCAAAAGCAA
TTAAGGAGTGGTTACTTAATGGCTAACTTGACAATTGAATATGGCTCACTTTTTCGTAAA
GAATTTGCCAATTTTCCAGTAAAAGACCAAGATGCGATCGTTGAATTCGTTGAGCATATT
CAAAATTTTGGCTTTACCAACCTTGAAGGCAGGAATAAATCTTCCGACAACGTGCATAAA
AACGATCCGCACTTTGCTCAAAAAGTAAAATATGCGCGAGAAAATCATCTATGGCATTAC
CACATTGGTATCCTTGCCTTTGATTTAAGTAAACCTTTTGGCGATAGAACGTCTGAATAT
GTGCTGCATTATCAGCGTGTTAGTGATCGAGTAAAAATAGTCGATTATTCAGCTCACCCG
TCTTTTAATTTACCCACAGCTTCTTACCTTAGATAAATGACATTACTGGTATCCTTTAAG
AGTGGGAAAAAGTGTCAGTTTATGTAAATTCAAAGCCCCCCCGTCAGAACAAAATCAATA
GGATTTCCACAACTATCTACTGCTAAATGAATTTTTGTGCTATTACCTGCCACACTTTTG
CCAATCGCTTGCGGATTTTGACCGCTTGCACCTGTTGCATGCTGGTGAGCCTTGATGACA
CTGCTATCAATAAAAATCCATTCAGAATCAATATATTGTCTAAATGATTTTAGCACTTAT
TAGATTTCCGCCTATTATTTCTAACTTTTATTGATAAAAGTTGAAAAATTCTTGTTATTT
TATCTTTAGTTTTGTGTGACCCATTGTTTTTTTTTTTTTACAATGGAGTGGGGGCAGGTA
TTTTTGAGATTCCCCCGCTTGCGGGGGAAGTAGCTTGTAGGGTGGGTCTTGACCCACCAT
GTAGCCGTAACATATTGATTTTATTGGTGGGTTAAAACCCACCCTAC
>H74 Scaffold4
AGACTTCAAAATTAAAAAAATATTTTTAAACAAAGTCAATCAACAAGTGCCCACACAGAT
TGTCTGATAAGTTGTTAAAGAGCAAAATAAAGTGGTCGGCGAGATAGGATTTGAACCTAC
GACCCACTGGTCCCAAACCAGTTGCGCTACCAAGCTGCGCTACTCGCCGTCTGATATGCC
ACTGCATATATTTAATGGGGTGGCTAATGGGACTCGAACCCACGACAACTGGAATCACAA
TCCAGGGCTCTACCAACTGAGCTATAGCCACCATTTCTAGTCGATATTGCATTACCTCTG
GCGCGCTCGACAGGATTTGAACCTGCGACCTTTGGCTCCGGAGGCCAACGCTCTATCCAA
CTGAGCTACGAACGCGTTGTTTTCAGTACTGCGTCGCAACGGGGGCGTATATTAGTGATT
TCACTCTCGCTTGTCTAGCACTTTTTTAAAAAATTTTCTTGTATGCTCTTAATTTATTCA
AAATGTCTAGAGCGTGTTGATCTTTTAAGTACAAAAAACAAACGACATAGAAATTTGGTA
TAATTTAGTCCGCCAAAACCTAACCATTCCATACAAACTAAGCGGTCAAAATCCGCAAGC
GATTGGCAAAAGTGTGGCGGGTAATAGCACAAAAAATTCATTTAGCGGTAGATAGTTGTG
GAAATCCTATTGATTTTGTTCTGACGGGAGGTGAAGTTCACAACAGTAAAGCTGTGCCTG
AGCTTGTGGAATTGTTACCTGACAGTGAGACCATTGTTGCAGACAGAGGTTATGATTGTG
AAGCCTTACGAGCACTTATTTTGANNNNNNNNNNNNNNNNNNNNNNNNNNNNNNNNNNNN
NNNNNNNNNNNNNNNNAATTGTTGTTTGGTTAAGATTTAAACTCAAAAGATCAACAGCCC
CTAAGGCTTTAATTGTATTGGTTTCATCGCCTACGTCTTTTATACGTTTCAGCACGTCAA
ATAGAGGAGCGGTACAACAAGAAAATAAATCGGCTAAGGCTTCATAGCTTAATGAACGGT
TATTATTCACTTCAAGTAGCATTTGCTCAAAAGCGGTGCAAGCCCCTTTCATTCGTTCAA
GTGCAACAAAATCATCTTCACTAATTAAAAAATGATGGTCATATTGAAAATAAGTATTTA
AAAAAGCATTGGTTTCTACAATAAAACGTTGTTGGTTTATCGCTGGCCGTAGCTCGTTTA
CGGCTGATTTATTCATTTTGCGTAATTCGCCCAAGGCTTCTAAGCAACGTTTGATAATTG
GTGTCCAGCAGTCTGTTGTTTTATCTATAAAGCTAATGGCGGTTTCAATGGAAAGCCAAA
AATCAAGCGTTTCATTCCGTGCTTTATTTTGAATAATCAAATAATCTTGTTCAGCCTGAA
AGCCTAATTTAGTTAAATGTTGTTGGCTTTCTTTGGTGGTTGGATGCCAGCTAAAAGCAA
CGTGTGCAAGCTCTTTTAATGAAATAAAAGATTGTTGGCGATTATTGATAAGTTTTGTTT
GAAGAGAAAAGGGGAACTGTTGAGCGTTCATAATGAACTCCTTTGTGTATTTACGAAATT
TTACCCTATAAAATAGGGTGCCAAGGGGTTCGTAAGCCACACAAAGACGGCTGGAGTTAT
TTCCCTTTCGGGTGTTGTATTCCTCGCCCCCTCGGTATTGAGTTTAAATAAATTGTGCCT
TTTGCCCCAAAATTGCAAATTTTAGGTACAAAAAACCGCTTGATCTATCGGATGCGGTTA
TCCGCTTTGTGTAAGGTTACGACACCTTGAGAACAGTCATACGCGTTTTAAGATAAATAG
CAAGTGTTTAATTAAAAAATTGAATGTTCAACTTTAAAATCATTGTTGTTTACTCATAAC
TATTTGATTTTTATAAAATAGAATTTCTTTCATTAAGTTGAACCATTCAAATCTTTTCTT
GCAAGCGGTCAAATTTCCCCTAAATTTTACCAATCCCCACAAAAACGCCCTTTTAAGCCC
TTTTTCTGTTTAAGCCGAACAAGTGTAGCTCTTTTGTCTTTTAGTGTGTTTATAAACGCT
CGTAAACGCCTTAAATTTGATTCTTGCTTGTTGTATTTGGCATTAGTTATGTATTGCAGT
ATAAGTGTTTTATTAAAGTAGTTTAAAAGAGCAGTTTTATAAATCAGTTTAAAGTTTGCG
GTATTGGTTGAATGATTAAAACAGAGCGATATATGAACAATGCTGAAGTTGCTTACAATA
ATTTAATCGAAACTTTAGACAGTTGTATTGAACAAGCTTACGAAAAGGCACAAGGTGATA
AAGCAAAGTTTAGGTTTCATTTTTTAGAATTATTTGGGAAATTTAATGGAGGTTTAAATT
TGTATATTCCTAAATTTGATAACCTTACAAAAGAAGCGGGCAAAATCCCACAGTTTGGGC
GTTTAGCTTTTCGCACTCGTTCAACCGTTCGAGAATTACACGGCGACTCTAACCGCTTAA
CGCCTGAAGATGTAACAAGTTTAAGCGTAGAATTAAAAGAACACGATATTGAATACCCTA
TTGATTATCGTGAAGATAATGATGCCAGCTATCCTTTGAAAAAATACGCTCTTTCTGTTG
TTCAAGATGTCATTGCGTTAGGGCGTGAAGTGGCTGTTGCTGAAATTGCACAAAATGCAG
AGAATTATTCAGCTGAAAATGTTGTTACACTGACTGAAACACAACGTTTCACAAATGCAA
AATCTGGCCCTTTAAAATTCATCAATGATGGTTTAGAAGCTGTTTCTGCTACTATTGGGC
GTTTGCCCAATGTTTGTGTAATTGCTTCAGATGTTTGGAAAATTTTAAAAGAAAATACAA
ACCTTTTAGAACGTATCAAATACACTCGCACAGGCATTTTAACCCCTGAAATTTTTGCTG
AATTGATTGGCGTTGAAACGGTAAAAATCGGTGCAGCTTCTCAAGAAAAAGATGGCAATT
TAGAAAAAATCTGGTCAAATAGCATTGTTTTGGCTTATGTTGCAAACGGTAAAGATAAAG
GCAAAAAAGGCAATATTTTTGAACCGTCTTACGGTTACACGGTAAGACGTAAAGACGGCT
TATTTGTTGATACTTACCAAGAGAAAGGCGGTAAAGTGGAAATTATTCGTTGCACGGATA
TTAACGCCCCTTTCCTTGTTGGAAAGTCCGCAGGTTATTTAATTAAAGGTTGTATTAAGT
AAATAGGTTTTACCTTTCAATCAGATTGTTTGCTTGCACCGTCAAAAAACGGTTTTCTGA
TTGATTGAAAACGTCACTAAAGACGTAAAAAAGACTAAAAGGGCTTTAGCTAGTGGAATA
GTTAAAGCCCTTTTCTCTAAAAAATGAAATTTTATTGCTGTATGTGAAAAAAGCGAAATT
GTTATTTATCTTGCTTTTTTTGTTGTAGTTATGTCGCTTTGTTTTAATAAAATTCGATGA
CTTTTTGTTTGAAAGATTGGGTGTATTTAGTCATAAAAATCTGCACCTTAATTAGTTGGT
TGTTTAGCCCAACTTTTGGGGTGCAGATCATCTACGTCAGCCCCTAATTCAATTTAATTT
TGCAAGTTATGATAATGCGCTACTGCTCTTGCTTTGCGAACGTAAGGGCTAGTTGTAGAA
TACCAAAGCCTCATATTAATTAAACCAAACACAAAAAGCCCACTATTTCCATAGCAGGCT
TTTTTATCACTAAAAATTAGTCACCAACAGCAATGCGTTTCATATCTGTCATATAACCAC
GCAATTCTTGGCCGATTAACTCAACCGGGTGGTTGCGGATGGCATCGTTAATATCACGCA
AGTACACATTGTCGATTTCAACGGTTGGTGTTGGTTCGCCTAAATCGCCTTTTTGTAACA
TTGGGATTAATTTCTCTGCAAGAATTGGCGTTGCAACGTGTGAGAATAAGTAGTTACCGT
ATTCCGCAGTGTCTGAAATAACCACGTTCATTTCGTATAAACGTTTACGCGCGATAGTGT
TTGCGATTAACGGAAGCTCGTGTAATGACTCATAGTATGCAGACTCTTCATAGATACCGC
TTGCAACCATTGCATCGAATGACATTTCAACACCGGCTTTCACCATTGCAACCATCACTA
CGCCGTTATCGAAGTATTCTTGTTCAGAAATTTTGATACCGTCTGCTTTTGGTGAATTTT
CGAAAGCTGTTTTGCCTGTTTCTTCACGCCATTTGAATAAGTTTGCATCGCCGTTTGCCC
AGTCTGCCATCATTGTTGATGAGAACTCACCGCTGATGATGTCGTCCATATGTTTTAAGT
AAAGATCGTTTAATTGGAGTTTAATTTCTTCCGCTAATTCAAAGGCACGGATTTTTGCTG
AGTTAGAAAGACGATCCATCATTAATGTGATACCGCCTTGTTTTAACGCTTCAGTAATGG
TTTCCCAACCGTATTGAATTAATTTGCTTGCATATGCCGGATCTTTACCGTCTGCCACTA
ATTTGTCGTAGCACACGATAGAACCTGCTTGTAACATACCGCAAAGGATGGTTTGCTCAC
CCATTAAGTCAGATTTCACTTCTGCCACGAATGAAGATTCTAACACGCCCGCACGGTCGC
CACCTGTCGCACTTGCCCACGCTTTTGCAATCGCCATACCTTCGCCTTTCGGGTCGTTTT
CAGGGTGAACAGCGATTAATGTCGGCACACCGAAACCACGTTTATATTCTTCACGCACTT
CTGTACCCGGGCATTTTGGTGCTGTCATCACCACAGTGATGTCTTTACGAATTTGCTCGC
CTTGTTCAACAATGTTGAAACCGTGTGAATAACCAAATGCTGCGCCTTGTTTCATTAATG
GCATAACATCTGCAACCACTTTTGAGTGTTGTTTATCTGGGGTTAAGTTAATCACTAAAT
CTGCAGTTGGGATTAACTCTTGGTATGTGCCAACTTTAAAACCATTTTCGCTTGCACGTG
TGAATGAAGCACGTTTTTCTGCAATCGCTTCTGCACGTAATGCGTAAGCAATATCTAAAC
CAGAATCACGCATATTTAAACCTTGGTTTAAACCTTGCGCACCACAACCTACGATCACGA
TTTTTTTGCCTTTTAAGAAGTTGCAACCGTCAGCAAATTCGCTACGATCCATAAAACGAC
AACGACCTAATTGGTCAAGTTTTTCACGTAAGTTTAATGTGTTGAAATAGTTAGCCATAA
TAAAAATCCTGTGTTGTTAATGTTGAATGTTTGATGTTGTGTTTACATACTGTAGTTGTT
TTTGCGAGTTTGATTATAGCTGTTTTTGTTATTGCGTAAATTGACATTATTAGAATTTAT
CATTGCACTAAATAAAATCACAAGCGGTCAGAACCCTATTATTTTTTGCAAATTTTTGCG
GAGTAAGAGCCTTAACACTCAAGTTATCTTTGCTATAATTCCCCAAATTTACCTAAAATT
GAAGGAATTCTTATGTCCCAACTTATCGAACTCACTCATAAACTCAAAGAAATCTTCCAA
ATCAACCGTGCAGATTTGGATTTTGGGATTTATCGGATTTTAAACACCCGTAGCCAAGAG
ATTGAAAAGTATCTTTCACAAACCTTGCCACAAAAAGTGAAGCAGGCGTTGGGCGATAAC
CAAAGTGAGCAAATCGCTGGTTGGCAGGCGGAACTGGAGCAAGCCAAAAAACAAGCCCAA
GAGCTAGGCATTGACCCAAACCAATCACCCAAAGTCCAAGAACTGCAAAGCAAAATTGAA
CAAGCCAAAAAAGGCAGTGCTGATCACGAGACGGCGGTTTATCGCCATCTTTTAACCTTT
TTCAGTCGCTATTACGAAGAGGGCGATTTTATCAGCCAACGCCGTTATAAAGGCGATACT
TATGCCGTGCCTTATTCAGGCGAAGAAGTGTTGCTACATTGGGCGAATAAAGATCAGTAC
TACACCAAATCGGGCGAGAATTTCAGCAATTATCGTTTTAGCCTTAATGATGGTCGCACC
GTCTTTTTCCGTTTAAACAGTGCCGATATTGCCAAAGATAACCGCAAAGATAACGATGCG
AAGCGTTTGTTTACCCTTGCCACTGCACAAACCATTGAACGTGAAAACGAAGATGGCGAG
TTGGAAATGATTGACATCAACCCAATCACACAAAGCGAAGACGGCAACACCTTAACCATT
TTGTTTGATTACAAACCGTTTGAAAAATTGGCAAAACAAGAGAAAATTTTGGAACAAGAT
TTAGCCACGTTGCAAGCTCACGATTTGCTACAAACCAAGTGGATTGCCTTAGCCGAGCGT
TGCCCAACCGAAAAAAATCCTAACCGCACTTTATTGGAAAAACATTTAAGCGACTACACC
CAGAAAAACAGTGCCGACTATTTTATCCATAAAGATTTAGGCGGTTTTTTACGCCGTGAA
TTGGATTTTTATATCAAAAACGAAGTGATGAATTTGGACGATGTGCAAAATATTAGCCAT
TTCGCACCGCTTGAAGCGAATTTACGCCTAATCCAAACCTTACGCAGCATTGCTTTGGAG
CTTATTGCCTTTTTGGCACAGTTGGAAAATTTCCAGAAAAAATTGTGGCTGAAAAAGAAA
TTTGTGGCAGGGCATCACTATTTAATTACCCTTAACCATATTTTGCAGCTCGAACAAGCG
GGCAGATTTATTGAAGAAATTGCAAATAACAGCAAACAGCTTGCACAATGGCAAAGCTTA
TTTAACCTGCCGTCTGCAGATGCTCAAGCATTTTTAAATACTCAAAAAGCAAACAATGCG
GGGGGGGGGGTAAACCCTGTTTAAATTCAAATAGTTATAATGATTTACAACATCTTGTTG
TAGATACATCACTCTTTTCTGCCACATTCCAATCCGCACTGATTTCCGAACTTTCACGCT
CACTGGGCGACTTTGATAGCCATATCAACGGCACGCTTATTCATTCGGATAATTTCCAAG
CCTTAAATTTATTACAAGCCCGTTATCGTGAACAGGTGAAATGTATTTATATTGATCCGC
CATATAATACTGGCGAAGATGGTTTTATTTATAAAGATAATTTTCAAAGTTCTAGCTGGC
TAACGCTTATGGAAAATCGTGTTATGTTAGCAAGAAGTTTGCTTGCAAAACAAGCTGCAT
TATTTTGTCAAATTAGTGATACTGAAAACACAAACTTAAACAAATTGATGGTTTCAGTTT
TTGGTAAAGAAAATCACAGAGAAACTATTTCCGTTATTACATCAAGTAAAAGTGGAGTAA
ATGCTATTAATGTAAAACGTGGAGAACGTTTATTTAAAATCAAAGAATATTTACATTTTT
ATTCAAATCATCCGAGTTTTAGGTTTAACTCCTTCTATACAGCTGATGATTATAATGTAA
ATTATAAATGGGAAATATATCAACAAGATGATGGTTCATGGTTTGTTTGTGATTTAAAAG
CTACTAGAAAATTTGATGAAAAATCACTCTCTGAATATGCATTGAAAAATCCAAAAAATA
TTTATTCTATTGAAAAAAAACAATAGTAAAGCAGGCGAAGCTATGAAATTTATTTTGGAG
AAAAGTAAGGCAAGTGGAACAGTAGAAACTTTTACTGATCAGTTTGGTGTAACTAAACTG
ATTTATCAAGGTGGTGTATGTGTTCCTTTAGAAGAACGTGTAATTCAAGAGAATGGAAAA
AATGTATTTGGAGTATTAGGTTCTGATATTTGGGATGATATTGGGCAGGCCGCAAAATCA
GAAGGTGGAGTTTCATTTGATAATGGTAAAAAACCAGAAAAACTCTTAAAGCGAGTTATT
GAAATGGCAACGCAAGAAAATGATTTAGTCTTAGACTATTTTTCAGGTAGTGGGACAACA
GCTTGTGTATCACAAAAGCTAAACAGAAAGTGGATTGCGATTGAACAAGGTGAATATTTT
GAAAGTGTATTAAAAGTACGTATTCAAAAAACTTTATTTGGCGAACAAACTGGAATATCA
AAATCAATAGACTATAAAGGTGGTGGAATTGTTAAAGTACTGAAACTGGAAAGTTATGAA
GATACGCTGAATAACCTTGAACTTCGCCGCAGTGGCTTGTTTGACAATCTTTCAGACGAT
GTACAACAAGACTATTTGCTCCACTATATGCTTAATTTAGAAAGTCGTGGCAGTTTGCTT
AATGTATCGCATTTTGAGAAACCCTTTGATTATGGCTTGAACATTAGCACCACCAGCGCC
GGTGCTTATGAATGGCAAAAAGTGGATTTGGTGGAAACCTTTAATTATCTGATTGGAGCA
CGGTTAGTCAGTATTGATGATCAGCGAGTTAAAAGAGGCTATGTAGCGATAGATTGTCAA
TTACCTAATCAAAGCGGGGATGACAAAACATTAATTGTTTGGCGTGATTGTGAACAATGG
CATTATGAAAATTTGTATGCAGAAAAAGAATTCAGCCACAATTTTCAAGGTAACAAAACG
ACGCTATTTGGTAAGATAAATTTTAATCCTAAAAATACCGACTATGCACAAGTCTATATC
AATGGCGACCATACCCTTGAAACCGTGTGGGACGGCGAGCAAAGTGGTAGTTTGAAGATT
GTCAGCATTGAAGATGCGTTTTTATCCTTGATGTTTGAGGGGGATGCATAATGGCAAAAG
CACCCCAAAATACCAAATTCCATTTTGATGAGCATTTAATTTTAAATCGTTGGCTGTTTT
CGTTATTTCACAAAACATCGTTAAATGAGTTTAAAAGCCTGTTGGAAAGCGTAGAAAATG
ACGACCATATCGCCAGCGATGGACAGAGCCATTTTTATCATCGCCTAAGCAATGAGCTGT
TTTTTGAACACGATAATCCGCTAAGCCTTGCGGAGCTTGCTGCTTATGATTTGCGGTTGG
TGCATTATTGGCAAAAAATTACGGAAAAGCGTAATCGCACAAGCGGTCATATTTTGCGAC
CAAAATACTTCCAGTATCTATCGTTACTGTTTACCGAAATTTATTTGGATTGGTATTTCA
ACAAAAAAGCCGAATTACAGACCGCACTTAATCAGCAGTTAGTGCAATACGCCAAAGAGA
TGGGCAAAAATGCACAAGATTTTGAAGTGTATCGCTTAAATGATTTAAACAAAATCGCGT
TTTGGAATGCTACAGGTTCGGGCAAAACCTTGTTGATGCATGTCAATATTTTGCAGTATT
TGCATTATTTCGGCAAAAACCAACCGCTTGTACGCCCCGATAAAGTGATTGTGCTTACCC
CAAACGAAGGTTTAAGCGGTCAGCATAAAGAAGAGCTTGAATTGTCAGGCTTTCAAGCCA
GTTTTTTTGATAAAAATGTTATCTCGCAGACGGCATTTAATTTTAGCGTAGATGAAGTGG
GCATTGGCAAGTGCGTTGAAATCATTGATGTCAATAAACTTGCCGACAAATCAGGCGATA
AAACCGTGTCGGTAGAAGCCTTTGAAGGCAATAATTTGGTGTTGGTGGACGAAGGGCATC
GTGGCATATCGGGCGAACAGTGGCTGTTACGCCGTGAAGCCTTAGTCAAAGGCGGTTTTG
CCTTTGAATATTCGGCAACGCTTGGGCAAGCGGTGGCAGGCCGCAAAACCATTGCTAAAC
AAGTGGAAGACAAGCAAAAAGCAAAAGCCAAGTTATTGTTTAATAAAGGTTCGTTAAAAG
GTTTATCAGAAGACGACTTAGCCAAATTAACCCTTGATGAGCTGGAAATGGCAAAGGTTC
GCACCACTGCAGTGCTTGAAACTTATGCTAAATCGGTGTTGTTTGATTATTCCTATAAGC
ATTTTTATCACGATGGCTATGGTAAAGAGAGCCTGATTTTAAATATTGAAAAACAAGGTT
TTGATGAGCATTTGCCTGTTTATTTTGTGGCAGGTTTGTTGTCGTTTTATCAACAACTTT
ATTTGTTTGAACAGCACAAAACCGCATTGGCGGAATGGAATATTGAAAAGCCGTTGATGG
TGTTTGTGGGAAATAAAGTGGCGGACGATAACAGCGATATTCTCACGGTGGTGCGACAAC
TGGCGTTTTTTGTGAATGAACCGCAAACAGTGCAAAAATGGCTGAAAGAACTCATACTAG
ACAATCCTCAAATATTGGGTGAGAGCAATAAACATGTCTTTAAAGGACGTTTTGTGCCGT
TGCTCTCTTTTGTCGATGATGTAGCTACATTGTACCAAGATATGTTGCGTAAGATTTTTG
[truncated: 1,902,741 more chars]
