# Supplementary material for: Whole-genome sequence analyses of Glaesserella parasuis isolates reveals extensive genomic variation and diverse antibiotic resistance determinants
Source: PeerJ. 2020 Jun 22;8:e9293. doi: 10.7717/peerj.9293 (PMC7316082; doi:10.7717/peerj.9293)
Supplement: Supplemental Information 18 [file peerj-08-9293-s026.fasta]

>H82 Scaffold1
TTGGTTGCAAAAGGCAAAGCGAAGAAAGTCGCTATTATGGCGTGTATGCGTAAACTGCTA
ACCATTATGAATGCGTTGGTTAGACGCAATGAAAAATGGGATGCTACACGCTACTTATCC
ACAGAATCTGTGGGTTAAAGTTGAATAACTTTTTTGTGTGTAAACACAGTTGCTACCTTG
AAATGTGCTATTGATTTTGAACCGCAATCCCTTCGCCAAATTTACGTTTTTCAAAGGTGC
GTTTAGTGCGGTCAATCACATCACCTGCAAGTTGCCCACAGGCAGCATCAATATCATCAC
CACGAGTTTTACGCACTGTCACCGTAAAGCCATATTCCATCAAGGTTTTTTGGAAGCGAT
CAATACGCGTATTTGAACTCTTCGCATAAGGTGCTTCTGGGAACGGGTTCCACGGGATCA
AGTTGATTTTACTTGGGGTATTTTTTAACACTTCAGCAAGCTGATGAGCGTGTTCCACAT
CATCATTGACATGGCTTAGCATCACATATTCAATCGTCACTTTACCGTGATTAGCGTTTG
ATACTTCTAAGTATTTATTCACTGAATCGATTAACATTTTAATGTTGTATTTTTTATTCA
GTGGAATTAATTCATTACGCAGTTCATCGTTTGGTGCGTGCAATGAAATCGCTAATGCAA
CATCAATCTGCTCACGCATTTTATCTAACGCTGGTACAACCCCTGATGTTGAAAGAGTCA
CACGGCGTTTAGATAGACCATAAGCAAAATCGTCTAACATAATTTCCATTGCTGGAATAA
CGTTATTCATATTCAACAATGGTTCACCCATTCCCATCATCACCACATTGGTAATCGGAC
GAATGCCCGTTACACCAAAGTTACCGATAATTTTTGATGCATGCCACACCTGCCCGATAA
TTTCAGATACGCTCAAATTACGGTTAAAGCCTTGCTGTGCCGTTGAACAGAAAGTACAAG
CCAAGGCACAACCCACCTGCGAAGAAACACACAAGGTGGCACGATCATCTTCTGGGATAT
ATACCGTTTCAATTTGCTGATCGCCAACCCACATCGCCCATTTGATTGTACCGTCGGCAG
AACGTTGCTCTACGGCAACTTCAGGTGCTTTAATCTCAGCGATCCGTTTTAATTTTTCAC
GCAACACCTTATTGATGTTGGTCATATTATCAAAATTATCTTCACCAAAATGATAAATCC
ATTTCATCAGCTGATCAGCACGAAATGGTTTCTCGCCCATTTCCGCAAACAGTTCACGCA
TCTGCTGACGGTTTAAGTTTAATAAGTTAATTTTTTCAGTTTTGGTTGAATTGCAACTTG
CATCGGTTGCTTGAATTTGTTCAGACATTGTTTGAAAGCCTCGTTGTTACACGGTTTGTG
GCAAAAGGTTAGTTTTGCTGGAATTTAGTTAAATTAAAGGCGGCAATTCTACTGTTGTCT
GCTCATTTAGGCTAGTGATTTTTACAAGATTTGAAAAGTTGAAATAATGAATTTTTCGAC
GGGGATCACAAAAATAGTTCGGCTTGCGATAAACAAGCCGATATTCACTTAAATGCTCGC
AATTTGCTCAAATGTTTTTGGTGATTTCTCAACCATTTTTAATAATAAAACCGCTTGTGA
AAGATTTAATTTTTGGCGAATGGCTTTCACTTCTTCAGGGGTAATTACTATCGGATCGGG
AACTTCTACGACAGTGGTTTTTAGTGTGATTTTGCCTTTTAAATGCAACTCTAATGCTTG
CATCCCTTCCATTAGTTCATTAAATAATTTTCCCATATATTACCTCACTAAAGATTTTAA
ATAGCTTAATGTATTCGCCAAAACCACACGTTCTTCATTAGATAAATCGTCTTGTTGGTT
TTTATTGTAGGCGTGGAACAACTAAACTTGTTTCCCTTGCACATAATAGTAATAGATTAC
CCTAGCTCCGCCTCTTTTTCCTTTTTGTCTAATAATATCTACAATACGCAATTTTCTTAG
TCCCCCAGTACCTTGAATAAGCTCTCCCTTATCGGGAAATTTTAATAACTCATTTTGTAA
TAATCTAAATGTGTCATCGTCAAGATACTTTTTTCTATATTCCTCAAAAGGCGGTAATTC
CACAAAAGTGACATTCATTATTCTACTCCTATTTTTAAGTTAAATATACGTTTAAAACGT
ATAGTTTATGGAAAAACAGAAAAAGCCTAATCGAAATACAAAAAAGGGAAAGAACAAGAG
ATAAATTTTTCGACAGGGATCGAAAAAATAGTAATAAAGTTAAAAACAAGCGGCTAGATA
AGACAAAAAGTTTGTAAAATAAAGTGATTGATGAAAAGTAAGTGGTGGGCGATACCAGTC
TCGAACCAGTGACCCCCTCCTTGTAAGGGAGGTGCTCTCCCAACTGAGCTAATCGCCCGA
ATACCTTGCGGTTTCGACTAGTTTAAACACTTGGATTAAGTGGTGGGCGATACCGGTCTC
GAACCAGTGACCCCCTCCTTGTAAGGGAGGTGCTCTCCCAACTGAGCTAATCGCCCACTT
AAGATAAGCATTTAAACTAATGGGAAGTTTGAAAGGTTGGTACTTTAAAAAAGTGGTGGG
CGATACCGGTCTCGAACCAGTGACCCCCTCCTTGTAAGGGAGGTGCTCTCCCAACTGAGC
TAATCGCCCTTTTCAAACTAAATTAGATTGTAACAACGGACTTCAAAAGTTGAAGTGGTG
GGCGATACCGGTCTCGAACCAGTGACCCCCTCCTTGTAAGGGAGGTGCTCTCCCAACTGA
GCTAATCGCCCGTCGTTGTGGGGTGGCATTATAGAGTTCAAAAATTTTCAGTCAATCCAT
TTTTGCTATTTTTTACTTGTTCGTTGAATTTTTCGCCCAAATTGCTGATTTTCTACTAGG
ATTTCCGCTCAAGAGGGGTAAAATACGGAAATCTTTTTGTTTATCAAAATCAAAAAAATA
TAGGCGATAATATGAAAATTGAAACCCTTTTCCCTTTAGATCCGAATGTAAAAGTGCGTA
CTCGTTTCGCACCAAGCCCGACAGGCTATTTACACGTTGGTGGCGCAAGAACCGCACTTT
ATTCTTGGTTGTATACTAAACATAACAACGGCGAATTTGTATTACGCATTGAAGATACTG
ACCTTGAGCGTTCTACCCCCGAAGCAACCGCTGCGATCATTGAAGGAATGGAATGGCTTA
ACTTGGCGTGGGAACACGGTCCTTATTTCCAAACAAAACGTTTTGATCGTTATAACCAAG
TGATCGATCAAATGATTGAAGAAGGCACAGCATACCGCTGCTATTGTTCCAAAGAGCGTT
TAGACGAATTACGTGCAAACCAAGAAGCGAATAAAGAGAAACCTCGTTATGACCGCCATT
GCTTAGGCGATCATTCACACGATCCGAGCGAACCGCACGTTGTTCGTTTTAAAAATCCAA
CAGAAGGCTCAGTGGTCTTTGATGATGCCGTGCGTGGACGCATTGAAATCAGCAACAGCG
AATTAGACGACTTAATTATCCGCCGTACCGATGGTGCACCGACCTACAACTTCTGTGTGG
TTGTAGATGACTGGGATATGGGCATTACCCATGTTGTCCGTGGCGAAGATCATATCAACA
ACACACCACGCCAAATCAACATCTTAAAAGCGTTAGGAGCAGAAATTCCAACTTACGCGC
ACGTTTCGATGATTAACGGCGATGATGGTCAGAAACTCTCTAAACGTCACGGTGCAATCA
GCGTAATGCAATATCGTGATGATGGCTATTTACCGGAAGCCTTAATTAACTATCTTGTGC
GTTTAGGCTGGGGACACGGCGACCAAGAGATCTTTACTCGTGAAGAGATGATCGAATTAT
TCGATATTCATTCTGTAAGCAAATCGGCAAGTGCCTTTAACACTGAAAAATTACAGTGGT
TAAATCAACATTATATGCGTAGTTTGCCTGCAGACTATGTCGCAAAATACCTTGAATGGC
ATATGAATGATCAAGGAATTGATTTCTCTCAAGGAGCTGCATTAGCAGAAGTCATTCCAG
TCTTAAGTGAACGTGCAAAAACCTTAAAAGAGTTAGCGAGCCAAAGCCGTTATTTCTATC
AAGAATTTGATAGCTACGATGAAAAAGCGGTCGCAAAAAACTTCAAAGCAGAAGCAGTTG
CACCACTTGCAAAATTATTGGAAAAATTGACCGCTTGTGATGATTGGAGTGTTGAAAATA
TCCACGATGCAATGAACCAAACTGCCGCAGAGCTTGACATCGGTATGGGTAAAGTGGGTA
TGCCATTCCGCCTTGCAGTAACAGGCTCAGGGCAGTCGCCATCTATGGATATTACTGCGA
AGTTAGTTGGTAAAGAGAGAACGCTTGCGCGTATTCAAAAAGCGATTGCGTTTATTGAAG
CGCAGAACTAGTTAGTTTTTAATCAATTAATCTGTTTGCACTGTTTTCAGATTGACAGAA
AAAAAGCGAGAGCATATCATTTCTCGCAATTTTGGGGATATAGCTCAGTTGGGAGAGCGC
TTGAATGGCATTCAAGAGGTCGTCGGTTCGATCCCGATTATCTCCACCAAATTGATTTCA
GCAGATCTAGACAAACATAATATAAAGCCTTGAAATGTAAAAACTTCAAGGCTTTTTTAT
TTCTCTTTTTTGTTGGATGTGAACAAAAAGGTATAGTAGACAAAAATAGCGGAGTTTTAC
GGCACGGAGCTGTAAGCAATAAAATAAGATTGTTATGCTTCAGCATAATAACATTACTCA
CAAATACTGAAATAGATGAATCTAACAGTAACGCAGACACCCAAATAGTGATCCTCTATC
ACTCCTTGAATGGTTGGGGCTGGTAATAACACGATGGTAAATAGAATTTTTTTTTGCTCT
CTATTTTGTACTTTTATCTTAACAACCTCTGACTATTTAACACAACAGTCACAGACGACA
AAGCCATAGCAACTGCCGCAATCATCGGGTTTAATAACCAGCCAGTAAAAGGATAAAGTA
CACCGCAAGCAATCGGAATGGCAATGATATTGTAAATAAAGGCACCGACTAGGCTCTGTT
TCATATTCTGTACAACCTGTTTTGAGAAGGGCAAAATTGCTGCTAGTGGTTGTAATCCCG
ATTGCATTAATGAGAGATCCGCAGTTTCTATCGCAATTTCACTACCATTGTACATTGCAA
CACCGACATTCGCTTGAGCTAATGCGGGAGAATCATTGATCCCATCACCGATCATTGCCA
CCTTCCGCCCTTGCTGCTGTAACTTCGTTATTTGTTCAGCTTTCTGCTCCGGCAACACTT
CTGCAATCACTTCATCTAAACCCAATGTTTCGGCATAATAGTTTGCTGTAGCTTGGCGGT
CGCCTGTGAGCATTATGCAGCGATAGCCCTGCTGTTTAAATTGTGTAATAACCGCTTGGC
TTTTAGGGCGAAGTTGATCTTGCAAATAGATCACGCCAATGAGCTGTTCATTGAGTGAAA
CGAAAACTTGCGTAGTCAAATCTTGCTCTTCACAAAAGTCAGAAGCAACAAATTGCCGAT
TGCCTACTTTTACATTGTTTTCTCCCACTTGAGCTGAAATCCCTAAACCTTTGGCAACTT
TTATGTTACTCGCAGGATAAGCGGTCAGATCAGGGTGATATTTTACAATCGCTTTAGCAA
TCGGGTGAGCCGTTTGCTGTTCAAGGCTTTTGGCTAAACGTAGTACTTCGTCAGCAGATA
CATTGCCTAAAGTGTTAATCTGTGTAACCTGCATTTCGCCAGTGGTAAGGGTTCCTGTTT
TGTCAAACACCAAAGTATCAATTTCACTACTCGCTTGTAGTGCTTCAATATTTCTTACTA
ATACACCCAATTCAGCCGAACGAGCGACCCCTGCAATGGTGGAAAGTGGAATAGCCAATC
CTAAGGCACAAGGGCAAGCGATGATTAAAACTGTTGTGAAAATAGATAATGCAAAGGCAA
AATCCTGACCTAATGCCAACCAAACTAATGCACTGAACAAGGCAATACTCACCACAATAG
GCACAAACACCGTCGCAACCTTATCGACCCATTGTGCTAATGGTGGTTTAGAGGATTGTG
CATGACGGACTGCGGAAATAATCCGAGCTAGTGCAGTTTGCGAACCCACTTGCTCGGCAA
GATAAATACCAGCACCATCTTGAACAATGGTTCCAGCTCGCACTTTATCGCCTACTCGTT
TCTCAACAGGTAACGCTTCGCCTGTGAGCATTGATTCATCTACCCATAATGAACCGCTCT
GCAACACGCCGTCCACGGCAAATCTGTCTCCTGTCAGAGCCTGAATCCGCATCTGTGGTT
TGATACCTTTAGTTGAAATGGTTTTTGTAATTTCTCCGTCAAAAACAACCGCTTGCTGCG
GTGCTAAATCCAGCAATTTTTCTAAGGCAAGCGATGAACGCTGTTTTACTTTTAACTCAA
GATATTTTCCTAGATTGAGAAAGCCGATGATCATCACACTGGCTTCATAGTACAAATGGG
AATGGGATTGAGGAAATAGCGTTAAATACAGCGAATAAAGAAAGGCAACGCCTGTGCTAA
TTGCAATTAAGGTGTCCATCGTGGCTGCACGATGTTTTAGACTTGTCCACGCCCCTGTAA
AAAAGTGTTTGCCGCTAAAAAACATAGTGCTGGCGGTGATGACCGCCCAAGCAAACCAAA
GCGGACGATTTTCTACAGTTGGCGACGTACCGAACCACATTCCGTATGCCATTAACATTA
CCCCAACCGCTAATGCAACAGTAAATTGACGACGCTTCTGGGTTAAGGCTGCTGCAGTTT
GGGCTTGCTGCTTTGCCCGACGAATTTCTTCGCTTTCTAGCAATTCTGCACCGAAACCGA
TTTTTGTCACCGCTTGTACTACCGCATCAGCCGTGACCTTACCTTGTACAAAGGCAGTTT
GATCAGCTAAATTGACTGACACATATTCCACGTTTGTCAATCGTCCGATAACCGTTTCCA
CACGGCGAACACAAGATGCACAATGTAAGCCATTGAGCAAAAATTGTTGCTCTTGAGCCA
TTAGATTATGCCTCTTTTGCTTCAAAGCCAATATCAACAATGGCATCAATCAAGGTTTTT
GCTTGTTCTTCACCGTCGATAACAGCAATTTGGGTTGCTAAATCAATTTTCACGTCGCTT
ACTGTTGGTAATTCTCGTAATGCTTTATCTACACTTTTCACGCAGTTGCCGCAATGTAAG
CCGTCAAGTTGTAATGTGATTGTTGTCATTTTATTTTCCTTTTGGGGTTGAGCAAGTAAT
AGGATGCTGTAACAGTTGTACAAAGATTTGAATTTTGCAATTATTTAAGGCTGTTATTAC
GGTTTATAACTAAGATAAGGGCTTTTACATTATAAGGTCTCCGCATTATACACATCATTT
GTAAAATCTCTTAATTTTAAACATTAAAATGTTTAATTTTCATTAAAAACAATTGGTTAG
AGAACACTTAGATTTAATTATCTAATATATTCTCTTAAAGATTGCACAGTTGTTTTTTTT
GTACAATTTGGTTATATAGTATCAGATTTATACAAAATAATTGTAAATTAGCATAAATGA
GTTATAGACCGAGGTTAGCAATGCAAGAACAGCTTATTCAAACAGATATTGCAATTCAAG
GAACCCATTATCCTTGGGGAATTTACATTGGTGAATTACGCCACCCGACCAGAGGGCAAC
TCTATCCTGCGGTGATTCCTAGCGATAGTCATAGTTTGCTTATTCACTATACAGAGAAGG
ATAAGCAGAATGTGGCCCATCTTTGTGAAGATATTTCCGCTCATTTTCTTTTAGGCTTAA
TACGTTATCAAGTACCTAAAATTAATATTATTGATAAGTCGTTATATAACATATTTCCAA
ATATTATGCGACTTAATGAGCAAAAAAATATTTCAATATTTAGTGATGATGATGCCATTA
ATAAATTTAATCAATGGTTAGCTTCGTTAGTTCGTGAGCGATCTTATAATTTAATTGATG
ATAATATTACTTCAATTTATCAATATAATGAACAAGTTGATCCAAGGGCACAAGAAAATT
ACATATTAAATATTATTAATTTGAATGATTATGCGGTATCAAATGATAGATTAGATTTTC
TAAACACTATTATTGCTTCAGCATATTCAGCAGGAGTTAAGTTTATTTTTTATTTTGACA
ATGAAGAATTTAACCATTATCTCAAAAATGGTGATGATGATAAAAAAAAGAAAGGCACTA
GGTGATAGAATGACTAAATTACTTAGTCAGATACCAAGTTTAGAATTAATCGGAAAAGAT
ATATTTCTTCAAGAAAATTCCCATCTATTTAATAAATTAAGCACACTGATCAAAAATAAT
AAACTTACTATTGAATTATCTCAACGAGATGGGGTTAAGCACATCTTTAATCAAGTTGTA
AACAATTTAAAAGAAGAGTATAGAATTAGTCAAGCATCTAAACCAAAAGCATTCTTAGAA
ATTGAGGTTGGGGTAACACCAAATGGTAAAGAGAAATGTTACTTTGAATTAGGAGCAAGA
AATCAAGCCTATCACGCATTTATGGTCGGTATGAATGGCACGGGAAAAACAACACTGCTA
GATCATATTATTAAAGGAATTGTTTCTCAGTTTACACCAGAGCAAGCGGAACTTTACCTA
TTTGATTATAAAGAAGGTGTAGAATTTCAGAAGTACCTAGGATTACCGCATATCCGAGTC
TTGATGTTAAATAATTCACAAGTTGATCCAGTTATTGATGCATTGCAGAAATTCTCTAAT
TTGATAAAAGAAAGAGGAATATTATTTAAGCAAAAAATGTTAAAAATATAGATCAATATA
ATAAATTATCTACAGACTCACAGTTAAGTCGAAGTTATTTAATTATTGATGAAGTGCAAT
GTTTATTTGAGCATCCTAAATCTTCGAAAATAGAGAAATTATTGATTGATTTGGCTAAAC
GGGGAAGAGCCTTTGGATTGCATATGATTATGTCTACGCAGACACTAACAGGCTATACAA
TAAGTTCTGAATTATTAACACAATTTAAAATGCGTATTGCTTTTACTGTTAATACATCAG
ATTCAATGAAAATCTTTATGATAGGTAATGAAGCACCTGTTTATCTAAAACCATTTCAGT
TTATTTTAAACGATGGAATGGGAGTCAAGGAAAATAATCAACGTATTTTAATGAATAAAC
CTGCAGATGATTTAATGATTCAAGAGGTTATTGAACAATATAGAGGAAGAGATTACGAAT
GTATTGTGATTAATACGATAACGAGAGATGATATTTCAATGCATAGCAGTCTATCAGATA
ATTCAATAAGTTCTTCAATATCGGTTCTAGACGATAAGAATGATGTTATTAATTTCTTTA
ATAGTGAAATTAATAAAGAGAAAAATGATATCTTTTTAAAAGAATCAGAATCTGCAGAAA
ACATTCCTCCAGTTGATACAGATTGGGATAAATATTTTGATAAATTTAGATAATCAAGGG
AGAGGAGATTTTTTAGATGAATCTCGTATTGAGAAATCATCATCTCGCCCATTAGAAAAT
CCAAGCTTTGATATCAACAATAGTGGTAATAAAGGTGGAGGATTAGACCCAATTAAGAAA
TTACGTAATAACGTAAAAAATAAAGTAAATGACATTCTAAATAATGGAGAAAAAATAATG
AGTTTTAATAATTTGCAATCTCTACAAAACCAGATTGATTGTTGTAACAATTTTTGTGAG
GGAATAGATACTTGGCATAAATTAAATAAAAAGGCAATTGATGATCTAAGGGCTGCTATT
AATAGTGCAATTTTCAGCAATACGCTTAATGATTTTCGACAAACAATGGAGCATCATTGG
AAATATTTTGATGAATTAACTAGAGATGCTATCTTCTTATTAGGAAATCACAAAAGTGGC
TTTCAAACTCAAGCAATATTAGCCAATAATGCAATAGAGAAATTAGGGGGAAAAGCCCAA
TTAAATAATCATATACAAGGTGGATTGGCTGATAATGTCAGAAAGCTTTAAACTAGTCAA
AGAGGGGAAAATCTATGGCAAATGAATCACAAAACTATTTGGGTCAAATAAAAATTCTAG
AAAAACTTATTGAGGATATTAATAAACTCATTAATAAAATGGATGGTTTTATTAATATAT
ATAAAGATGAAATTGATAAAGCAGAAAACCGAGGGATGATGCTGAACTATATAGTCCCCT
TAAAAGCAAAGGGATATCCAGCGTATAGGGAAAAAATTCAACGTTCTAAGGATGAATTAA
TTAGAATGATCAAAACTCTTGAATTCTTCATCGAGGTATTAAGAGAGCTAGAACAAAATG
CATCAGAAATAGAAAATTGTTTAATTTAAGAAGGTAAAAATGTAACTTATTTTAAGTTAT
GCTGATTATGTTGAACGGTTAGAAAATTCTTTTTTATATGAGGAAATAATTAACTCTCAA
CGAGTACTTAATTCACTATTTAATCGTGATAAAAGTAATCTTATTTCTATCAGAGAATGA
ATAAGCAACTAGTTGATATTATTGAGAAAGATAGCTTAATGTTCTCAATAAATGAGTCTC
TCCCACAAATTGTGGGAGAGACTTTTTTAAGCTGCTTTTTTGCAACAAATTTGTCTATTA
CACCATTTTCGTCCATTTAACTTTAGGCTAGATGTTTATTTATATGTCGAATGATACAGT
TTTCTTAAGCTATCTAAACGTGCAATAACTGTTTTTGCTTCCGTTAAATTACCTTGACTT
GCTAAGTTTTTTGCTTGAGCAACCACATCGATGACTTCTTGCATACCTTGTTGATAGCCT
TTGAATTTCTCTTGATCGCCATCTAAGCTATTTGGCATAGTTGCTTGGGCTTTTTTAGAC
ACTTCAATAAATTTATCGGCATTTTGCGTAAATTCTTCAGCTGTTTGGGCATTCGTTAAT
AGGTTAATTTGGCGTTTCATTTGAAACATTTCCATTGATACACCGCTTGCCACGACATTT
GCTGAAACTGCCAATACTAAAATAGATAATAAATGTTTAAACTTTAACATTATTCACTCC
AAATAAATAAAAAAGACGTGGGAAAATTCCCACTCCCTTATATCAGATTTCAAAAATTAA
GCAAGATTAGCCTCGATATTTTTGGAAAACTAAGCAAGCGTTTGTACCGCCAAAGCCGAA
GCTGTTAGACATTACGGTTGTTAATGCTTTGTCTTGGCGTTCTGTCACGACATTCACACC
TTGTGCTTGTTCATCAAGTTCTTCAATGTTGATACTTGGTGCAATGAAATCGTTATCTAA
CATTAATAGCGAGTAGATCGCTTCGTGAGCACCTGCTGCACCTAATGAGTGACCAGTCAT
TGATTTAGTTGATGAAATCGCTGGGGTTTTATCGCCAAAGACATTTTTGATTGCGCCTAA
TTCTTTCACATCACCCACTGGTGTTGATGTACCGTGTACGTTGATGTATTCGATTTCGCC
TTTAACTGTTGCCATCGCTTGTTTCATACAACGTTCCGCACCTTCACCACTTGGGGCAAC
CATATCGTAACCGTCTGATGTTGCACCATAGCCTACGATTTCCGCATAAATTTTTGCACC
ACGAGCAAGGGCGTGTTCAAGCTCTTCAACCACAACAACAGCACCACCACCTGCGATGAC
GAAGCCGTCACGGTTGGCATCGTAAGCACGAGAAGCTTTAGTTGGGGTTTCGTTGTATTT
GGTTGAAACTGCACCCATTGCATCAAATTCCGTTGCACATTCCCAAGATAACTCTTCTGC
ACCGCCAGCGAAAACCACGTCTTGTTTGCCTAATTGGATTAACTCCATTGCGTGACCGAT
ACAGTGTGCTGAGGTTGCACAAGCAGAGCTGATAGAGTAGCTTACACCACGAATTTTATA
AGGGGTTGCTAAGCAAGCAGATACACTTGAAGCCATTGTTTTAGTTACGGCATAAGGGCC
AATTGCTTTTACACCACGAGGACTACGCACTGCATCACAAGCCACTAATTGACTATGTGC
AGAGCCTGTACCAGCACCGATAATTAAACCTGTACGATCATTAGATACCTGCTCTTCGGT
TAAACCAGCATCTTCAATTGCTTCTTTCATTGAAAGGTAAGCATAAGCAGCTGCATCGCC
CATAAAGCGATAAATTTTACGGTCAATTAATTCCGCAGGGTTTAATTTAATCGTCCCTGC
AATTTGGCTACGCATACCCACTTCAGCAAATTTAGGTACAAATTCAATGCCTGATTTACC
TTCTTTTAATGAAGCTAATACTTCTTCTTTGTTATTACCGATACTCGAAATAATGCCGAT
ACCTGTGATGACTACTCTTTTCATTCTTTTTCCTCTATGAATATAAATCACGAAAACTTG
GCTATTTTACACTACTTTGCCACTAAGTTCGCAATATAAATGTAAACGAGCGGTCAGATC
CGATCTGTTTTATACAAAAAATCCCCTAATTTCTACAAACCAGGGGATTGTTATCGTTAA
AATCTAATTACTCTACAAACGGATCACGCAAAATCATTGTTTCAACACGGTCTGGGCCTG
TTGAAAGAATATCGACTGGTACACCTAACACTTCTTCAATGCGTTTGATGTAGTTGATCG
CATTTTGCGGTAAATCTTCTAATTTAGTTACACGGAAAGTATTCTCTTTCCAACCTGGTA
AGGTTTCATAAATCGGTTCAACCCCTTCCCAGTTTGCCGCCGCAAGCGGTGAGTATTCTA
CGATTTCGCCATTTTGTAATTTGTATGCGACACAGATTTTTAATTCCTCAAAGCCATCAA
GTACATCTAATTTAGTCATACAGAAACCTGAGATTGAGTTAATTTGAATTGCACGGCGAA
CAGCAACGGCATCAAACCAACCGCAACGACGTGGGCGACCTGTGACCGCACCAAATTCGT
TACCTTTACGAGCAATTTCTGCACCGACTTCATCGAACAGTTCGGTCGTAAATGGACCAG
ATCCCACACGGGTACAGTAAGCTTTAATGATACCTAATACATAATCTAAATTACGAGGCC
CGAAACCAGAACCTGTTGCAATACCACCAGCGGTGGTATTTGAACTGGTTACAAATGGAT
AAGTACCGTGGTCAATGTCTAACATTGTGCCTTGCGCACCTTCAAATAGGATATTGTCGC
CGTTGGCACGAGCTTTGTGTAATAGGGTTGTAATATCTGCAACCATACCTGTGATGATGT
CTGCTACCGCAAAAACATCATCTAAGGTTTTTTGGTAATCGACTGGCTCAACTTTGTAGT
AGTGAACCAGTTGGAAGTTGTAGTATTCCAAAATAGTTTTTAATTTTTCCGCAAAGGCTT
CACGGTTGAATAGATCGCTGACACGCAGACCACGACGAGCGACTTTGTCTTCGTAAGCAG
GGCCGATACCACGACCTGTTGTGCCGATTTTGTTTTTACCTAACGCCGCTTCACGAGCGT
GATCCATTGCAACGTGATATGGCAAAATTAGTGGGCAAGCCTCAGAGATTTTTAAGCGGT
CACGCACGTTAATACCACGGGACTCTAATTCGCCCATTTCTTGCATTAATGCTGAAGGGG
AAAGAACTACGCCGTTGCCGATTAAGCAGGTCACGTTTTCACGCAAAATACCTGATGGAA
TAAGGCGAAGTACGGTTTTTTCGCCGTTGATAATTAAGGTGTGACCTGCATTGTGTCCAC
CTTGGTAACGAACCACATATTTCACACGATCCGTTAATAAATCTACGATTTTGCCTTTAC
CTTCATCGCCCCATTGAGCCCCAAGGATTGCAACACTTTTACCCATAATAAATTGCCTCT
TTTAGTTAGGTTTAGTGAATGTCAAAAGCATACAAGCGATTAGATTTTTTTGGTTGTTAC
AGTTACGCTAAACCTCAATCTTTCAGGCATACTGTAGGGACACACTGAGTGTGTCCTCAA
TTGATCTTTTATGAGCGGACACACTCAGTGTGTCCCTACATTTTGGTTAATATAAACTGT
TATATAACAACCTAAAATTTTACAACCTCGTTGTAGCTTTCTATTTTAAAGATAAAAAAG
ACCCGATTTGTCGGGTCTTTGGATATAACTATTTTGTAGGTGCTTTCATAAAGCGGAAAA
ATTCGCTGTCTGGTTTAAGCAACATCATATTGTTTGAGCCTGCGGCAAAACTTTCTTCGT
AAGCCTTCAAACTACGCACAAAACTGTAAAACTCAGGTTCTTGTTTAAATGCTTCAGCAT
AGATTTTAGCCGCTTCTGCATCACCTTGACCTTTCAGCTCTTCGGCGATTTTATTTGCAT
TGGCTAAAATCAGCACCACTTTTTTATCAACATCAGCACGAATAAATTCTGCTTTTTCTT
CACCTTGTGAACGGTGTTCACGAGCAACGGCAGCACGTTCAGCTTGCATACGTTGATAAA
TTGACGCAGATACTTCATTTGGTAAGTTGATCTGTTTTACACGCACATCAACCACTTCAA
TCCCTAAACGTTCTGCACCATCTTCGCCGTCATTTAAGGCTTTTTGAGCGCCAGCCATCA
GCTCGCCACGAGAGCCTGAAACGATGTCCTTGATTGTACGAGAACCGATTTCTGAACGTA
AACGGTCATTGACTTTACGTTGTAATAAGGTTGAAGCTTTTTGTGTATCGCCACCAGTTG
AAGTATAGAATTGACCAAAATCGCTGATTTTCCATTTCACATAAGAGTCCACCAGCAAGT
CTTTTTTCTCGACGGTGACAAAGCGGTCTTCTTGTCCATCAAGGGTTTGAATACGAGCAT
CTAAGGTTTTTAGCTGATCGATAACAGGCACTTTAAAGTGTAAACCTGGTTCATACACAA
TCACTTTATTATCGGCATCACGATGCACTTTGTTGAAACGCAACATAATGCCTCGCTGAC
CTTCTTGTACTACGACAACCGATTGGAAAAGGATAAATGCAACAACGGATAGCACAGGTA
AAAGTAATTTACGCATTCTTAAAATCTCCCTTTACGCACAGGCTCACTCTGTTCCACCGC
TGGCAATTGTGCCGGGCTGACAGGTTGAGCAAGTTGCGGCTGTTGTTGAATAACAGGTTG
TGATGATGGCGTTTTTACTGCTTCATTTACTGTCGGTTTAGCCATTAATTTATCAATAGG
TAACACCGTTAGATTATTGCCGTTTGAGCTATCTACCATTAACTTCGGTGTATTTTTCAT
CACTTTTTCCATTGTTTGAATATACAAGCGGTCACGAGTGACTTCTGGTGCGGCTTTATA
TTCAGGCAATAATTGAATAAAGCGTTGTACTTCACCTCGAGCATTTAACACAACTTGCTC
TTTGTAGGCATTTGCTTGCTCTAAAATACGTTGTGCTTGACCACGAGCAATTGGCTCTTG
CCCTCTTGCGTAGGCTTCGGCTTCACGAATTAAACGCTGTTCATCTTCTTGAGCTTTGAT
TGCATCATCAAATGCCGCTTTTACTTCTTCTGGTGGACGTGCGTATTGGAAGTTCACGTC
AGTGATCAATAATCCCATATCATAATTTTTGATAATATCACGCAAAGCATTCCACGTTTT
TTCACGCACAATCGCACGCCCTGTGGTTAGAATGTCGTCCATTGTCATATGTCCGATCAC
ATAACGCAACGCACTGTCGGTCGCTTGTTTCAAGCTATCATCAGGCTTAGTTACGCTAAA
GAGATATTTCGCAGGATCTTCAATACGGTATTGAACAGTCATTTCTACCAACACCATATT
TTCATCTTGGGTCAGCATAGAGCCGTTAGTTCTCAGTTCTAACACACGTTCAATATTCAC
TGGCGTTACATTATCAATAAAAGTCGGTTTCCAGTTTAGACCCGGTAAAACAATTTCGTG
TAATTTGCCAAAACGGGTAACTACGCCACGTTCTGCCTCTTGGACGGTATAAAACCCTGA
AGCTCCCCATACAACTAAGCCTAAGCCGAGTAATACAGGTAAAAATTTTCCTGCAGAAAC
AGCTGGACGGTTATTTTGGTTTGAACCATTGCCTTTACCGCCACCCATTTTTCTCAATAA
GCTATTAAAAACTTCCTCTAAATCAGGTGGTTGCTGTTCATTTGATTGCTTATTCGGCTC
TTTTTCTTGACCCGATGGTTGTTTTTGTTCAGGCTTTTTTTGCCCTGGTTTACCCCAAGG
ATCTTGCTGATTGCCTGATTCGTTCCACGACATAACGTTCTCCAAAGTTAAATTTTTCTT
CGCAAATGTTAATAAAATGCAAGCGTTTGATTGTACCTATTTACAAAACTTTTGGCTAGA
TTGAATGTGTAAATTATTTTATCGTCACTTAGCAATATATAACGTACAATAAAAAATATC
GGATATATGTTTGCTCCTATTCAATATAATGAAAAAACATGACTAAAATCAGCCTAGTTT
AAATATGTGAAAGATAATTAATGAATAAGAGAGGAAAAATGTATAAGCACCTTTGGCTTT
CTAATTTTTTTGGTCGAAATATCGCTGATCTGGATCTTATTAGTAAAGGGAGCAACTCGG
ATTTAGTTCTCGCTGATTTCTCTCTCATTCAAACAAAATTGCCAAGCTGGGCAATAACGG
AAATAGCTTGGGTGCAGCAGCAAGATTTTCAGTTTGTAGAAGGTGAGATTGTTTTTGAAT
ATGATCTTGCACATTTTTCACCTGAACTGACCGCTTGTCGTGTGGCAACGGAACAGGATT
TGGTTCAACTTGAACCCTTTTCGTATTTGTTTTCACAAACGCGTTTTCGTTCGCCTTGGT
TTTCATTGTTAGAAAATCGTCGATTTTATTGGCAATGGATTAAAAATGCAGTTAAGGGAG
AATTTGACGATATTTGTTTACTCAGTGAAGCCACAAGCGGTGAAATACAAGGGATGATTA
CCCTTCGAGTAAAAGAGACTACGGCACATATTGGCTTGTTGGCGGTCGCAGAAAAATGGC
GGAAGCAGGGGATTAGCTATCGCTTATTAATGAATGCGATCGCTTGGGCGAAACGTCAGC
AAGCGACGAAAATGGTGATTACCACCCAGCTGAGCAATTTAGCTGCAATTCGGCTTTATC
AACGCTTAAACGGAAAAATCAGCGGCACTTATTATTGGTTTTATCGATGATGCAAAACAT
TCCTTTTAACCAACCGCCTGTATTAGGTACAGAGCTAAATTATATCCAGCAAGCGATCTG
TTCAGATAAGCTATCTGGAGATGGTCACTTTACCCGTCTATGTGAGCAATGGCTTGAACA
ACGGTTTCACGCCCATAAAGTGTTACTGACACCTTCTTGTACAGCGGCGCTAGAAATGGC
AGCGATTTTACTTGATATTCAATCGGGTGATGAAGTGATTATGCCAAGCTATACCTTTGT
TTCTACGGCAAATGCCTTTGCACTGCGTGGGGCGAAAATCGTGTTTGTAGATGTTCGACC
GGATACGATGAATATCGATGAAGCCTTGATAGAACAAGCGATTACCCCCAAAACGAAGGT
AATTGTCCCTGTACATTATGCGGGTGTGGCGTGTGAAATGGATAGCATTATGGCATTGGC
ACAGAAATATCGCTTATGGGTGGTAGAAGATGCGGCTCAAGGGATTAATGCGTTTTATAA
AGGGAAAGCACTTGGCACGATTGGGCATATTGGCTGTTACAGTTTCCACGAAACGAAAAA
TATCACCGCAGGGGGAGAAGGCGGGGCGATTGTCATTAATCAGCCTGAACTGACCGCTCG
TGCTGAAATTATTCGAGAAAAAGGCACAGATCGTCAGCAATTTTTTCGTGGCGAAGTAGA
TAAGTATAGTTGGCGAGATCTCGGCTCAAGTTTTTTAATGTCAGAAATACAAGCGGCTTA
CCTTTATGCTCAGTTACAAGGGTTAGAACAAATCCAACAAAAACGGCAGATGATTTGGCA
ATGTTATTTTGACGCATTACAGCCTTTGGCAGAGAAAGGGATTGTGGAATTGCCCTACAT
TCCCCAAGAGTGCCAAGCAAATGCCCATCTGTTTTATATAAAATGGCAAAATCTCAAGGT
GCGAACGGATTTTATTAATGCAATGAAATCAAAAGGAATTTTGACGGTCTTCCATTATGT
GCCATTATATTCAAGCCCTGCAGGGCAGCAGTTTGGCCGATTTTGTGGAGAAGACAAATG
GACGACTAAAGAGAGCGAGCGGTTAGTGAGATTGCCACTGTTTTTTAATATGCAAAATGA
AAGTATTGAACATGTAATTAGGGCAATATTGTTTTGGAAAGCCTGATATATTCTCTTAAA
GGAATGTCTCAGGATTTGAGCTAGGGTGAAGACTTTTTCTTTATACCATCGCAATTAGGT
TATATAGAAAATTCTGCAAAATCACACCGCTTATATTTGTCGATATTCTACACCTGCCAC
GAAATAAACGCCCAACGGGCTTGATCGTGGCTGATTTTTTGTTGAGATTGCTGTTTTTGC
TGATAGAAGGCCTGTAATTTTTGTCGTTCTAGTTCGGTTAATGTCCCTAGCGAAAACTCC
ACGGCATTTTGCAGATCTTGGTATGTTTCCCCTTGAAAGCCCCCTGTTTCTCCCTGTAAA
AAGTCAGTTCTGCCTGAATACCACGCTGATAAAGACGGTTTAACAGATAGATATAAAAGG
CGTAAACTTGTTTGCATAAACGGGCTAGGGGAATGGCAAGCGTTCCCGGTCCTGAGCCAA
TATCCAATACACTATCTGTCGGTTCAATCTTCATTTTATCTAGAAATTGACGGGTATAAC
TGTTCTCTTTTTCAACAAAGTTTCGGCAAATCTAACCGCTTTCTTATCCCATTTCTCAGC
GGTAACATCATGATAACGACATGCAATCAGATGTTGTTTATAAAGTTGAGCAAAATCAAT
GTCGTAGAATGAATTCATGTTATTCCTTAAAAGGTAAATGTTGAGCCAAACTTGCCGTAT
CTATACGATAGGTTTTGGCTAATTGATGAAGAGTGAGCATAGCGGCTTTTTTCCCTTGTT
GAAAGGCTGGCTGATGTTGTTTATCTAAAATCACAACGCTATCTGCAAGGTAATCGGCGT
GCTGTAAAGGGAAATAAACTTTGATGCGCTTGCGGCACATAGGCAATTTGTTGGGCTAAC
TGTTGTGGTGAATAGGTAACAAGCGGTTGGTTTGCAAAGAAAATTTCCCTATGCAATTTT
GCTTGAGTACCCAATAACGTGCGTAAAAAGGTACTTTTCCCTGCCCCATTTGCCCCTAAC
ACACAGCAGATGTCATTTGTTCCCAGACGAAAATCGATCCCTGAGATCAAAGGCTGACTG
GCATAGCCAATCGTTAGGTTTTTTGTTTCCAGTATCACAGTTACCAACAATACCGCACTA
ATACCGCCGACAAATGCAAAAAGTTGCACATACCACATCGGCAAATTGCAAAAAATCGCC
AACGAAGCCCCAAAACCAGCCCCTGCCGATACGCCTAGAATATCGGGGGAAACCAACGGG
TTTTTAAACATCCCCTGATAGGTTGCCCCTGCACAAGCTAGTGCAGCCCCGACTAAGCAA
GCAACAATAATCCGTGGCACTCGAATATGCCATAACACCGTTTGAACTTGGTTGGTTTCG
CATTCAACAGAGAAAGCACAAACGACCGCTTGCCACACTGCTGTTGGCGAAATCGGATAC
TTTCCGAGATTAAGCGAAAACAAAATAGCCAGTAATAAGAGCAAACTCAATATCAGTAAA
TTGCGTAAAAATGATGTCAGGGTTCCATTGCAAAAGCTGTTCCATTTAATTTTTTGTACA
TGCTCAGCTTTGGGTAAATTGCCAAAATGGGTACTGATCGGCTGCTCATTGGCAGACACA
CCACTTGTCACAAACGCCAATAAAGCGAATGCAGAAAGAAATTTTTTCATAATCTAGCTT
CTGTGATTAAGATAAAATCATTATATTTAAAATTATATAACGATAGAAATTGATCAACAA
GTCAATACATTATGTAAATTTTTGCAAAAAATGAATGATCGTTCAGTTTAGAGCTAGTCG
AAATGGGGCGTTTTCTTTAAAATACGCCCCATCATTTTTTAATCAAGGAATTTCTAATGA
AAGTGTCAAAACTTACTTTTACATTACTTTCTGCACTGGTACTTTCAGCTTGTACCAATA
TGAGCAACGATGGCTCTCTACAAAAAGCACAGCAAGATTATCAACAATATCAAGACATTA
CGAAACAATATCAAATCAATGAGCAATGGTGGCTTGGCTATAATGATACCCAGCTTAACC
GCTTAGTTGAAACGGCACTTGCCAATAATATCAATTTGGCAAAAACGGCAATTTCCGTGA
ATAAAGCCTTATATAATGCAAACTTAGTGGGGGCAAATTTAGTCCCAACTTTCACTGCTT
CGGAAAAATCTTCTGCTTCAAAAGGTGTTGGTTCTAGCAGTAACCTAAACTCGACTGGCA
CATCAAGTATTGGACATCAAATTAGCTTAAACCTAAGTTATACCCTTGATTTATGGGGGC
GTTTAAGAGATACCGCAAGTGCGGCAGAATGGGAACACAAAGCTACCCAAAAAGATTTAC
AAGCGGCGAGATTATCTTTAATTAATGCCGTTGTGAGTAGCTATTACAATCTTGCCTATT
ATCAAGACGCAATCCGCATTACTCAACAAAGCATAAAAAGCTATGAGCAGATCAACCGCA
TTTTAAGCAATAAATTCAAACAGGGATTAATCGACCAGCTTAGCGTAGATCAATCAATGC
AAGCGGTGCTTTCTGCACAAAATACCTTAATCAACTTACAATCAGCTCAAAAATCCAGTG
AGCAAGTTTTGCGTAATTTGCTAAATTTAAAACCGAACGAACCGCTTGTAGTCAATTATC
CGAGTATTCTTAAGGTCAAATTACAAGATGTTGATGTGAATGTTCCTGTTTCAACCATTG
CTAATCGCCCAGATGTACTGGCAAGCTTACAGCGTTTACAAGGGGCATTTAAAAACCTCA
CCGCAACTGAAAATAGCTGGTTCCCAACGGTCACGTTAGGGGGAAGCCTAACAGGAAGTT
CGACGAAGTTTAACAATACGTCAGATAACCCTGTCGCTGGTGGCGTGGTGTCTTTTGATT
TGCCGTTCTTAGATTGGAACAGAGTACAAAATAACATTAAGATTTCAGAAGAGAGTTACA
AGCTGGCTAAATTGAACTACGAACAGACAGTAACAACCGCATTAAATGAAATCGACACCT
ACTATTCCACTTACCAACTGTCAAAAAGTGGCTATGCGAATTTACAGAAAAAATATGAGT
ACGATAGAAAAATCAGCGGATATTATAAAAACCGCTACGATCAAGGTATCTCTGAATTGC
GTGAATGGCTAAGTGCAATGAACACCGAACGTAGCTCAGAACTTTCGTTGCTTGAAAATA
AATATACCCTGCTCAAAAATGAGAATGCCATTTATCAGGCAATGGCTGGGAAATATCGCA
AATAGTATATTTAAGTATAATAGCAGTGAGAAATTAAGCTGCGCCTCTAATTTCTCACCT
TTTACTACATTCTAGCCTTTAAATCGGGAAACCCACCCAAATCCTTCAACTTATTCACCA
TTGCACAAAACAGCTCTGCAGTGCGTTCCGTATCGTACAAGGCAGAATGGGCTTGTTTGC
CGTCAAAAGGAATTTGTGCCATTTGGCAAGCTTTGACTAAGACCGTTTGTCCATACATAA
AACCAGCCAAGGTTGCCGTATCAAACATTGCAAAAGGGTGGAACGGATCTCGTTTGGCAT
TAATGCGTTTTACCGCCGCTTGTAGAAATGCCTGATCAAAAGTCGCATTATGTGCCACAA
TCACAGCACGTTGGCAGCCGTTGTCTTTTACTGCTTTGCGTACCATTTTAAACATCTCGG
TAATGGCAATATCTTCTGGCACAGCACCACGCTCGGCGTTATCTACATCAATTCCATTTA
CTTTTAATGCCTCTGGATTGATATTGGCATTTTCAAAAGGTTTAACGTGGCGATGAAATT
TTTCATCTAAATGCAAATAGCCGTCGTCGTCCATTTTCAGCGTAATCGCTGCAATTTCTA
ACAATGCGTCCGTTTGAGCATTTAATCCCCCCGTTTCGACATCAACCACAACAGGAAGAT
AGCCACGAAAGCGATTTTTCAATAGATTGTAATTGGTTGCTTCTGTTTCAGCCATTAACC
TAACGCCTTTTGTGCATCTTTGTTAGCGATAAATTCGATTTTGTAACCATCAGGATCTTC
TACGAACGCAATCACGGTTTTGCCACCTAACACAGGACCAGCCTCACGAGTGACCTTTCC
ACCTGCTTGACGAACCGCTTCAACGGTTGCGTAAATATCATCCACCCCAATCGCAATATG
ACCATAAGCAGTACCTAACTCATAGCTCTCAACTCCCCAGTTATAAGTCAGCTCAAGCAC
GGCACTTTCGCTTTCGTCTGTATAGCCTAAAAAAGCAAGGGTATATTTATATTGCTCATT
TTCGCTGGTGCGTAATAAACGCATACCAAGCACTTCTGTGTAAAATTTGATAGAACGTTC
TAGGTTTCCTACTCGCAACATTGTATGTAAAATTCGCATCGTAAAATCCTCTTAAAAATA
GAAAAAAGTGCCAATATTATGGCATAATCTCGCCCTAAAATCATTTTTGAATTGAAACTA
TGGCTCACGATCACGATACACCTTCTAAATTAGAAATCGCCACGCACGCTATTTTGCCGT
TGGTGACGATGTTATTGATTGAAATGTCACTCAATCACTATTTTGCACCACAAAATGCAA
TCTTTGTTTCTCCTTATCTGCTCACCTTTTTTAGCGTTTGTTTGATTAGCTTCGTGGTGC
TGTGGAAAGGGCAAATTTGCCCAGGGCAAAAAGGGCGTTTAACGGCTATTCTGCCTTGGC
TCTTGGTCTTTGCGGTGGGTAATTTTCTCTATTCTCTTGTCTTTACCCCGAAGCATTCGC
CTGCATTAGTCGCTGGATTTGCTTCTGTTATTCTGCCGTTTATCTATTGGAAACTCCCCA
AAGATGAAGAGATTTATCGTACGGTAATTTATTGTGGCTTAGGCATCACCGCCATTGGTA
TGCTGCAATATTTGCTGATTTATTGGTATGAAGTACCGTCGCTGTTTAACTGGATTAGAG
CCAATAATTTTGCCCAGATTTTACTCGGTATTTTATTAAGCGGTTGGTATTTAATGCTAG
CGAAAAGCCGTTTGGAAGGCTTTTTAAAACTGTTGGTATTGTTAGCACTTATGGTATTAA
TCATCAACTATGTTTGGGTGATTTTCGTGTTATATCAACAACTTGCGATTATGCCTGAGA
TGGTGATTTATCCTTACTTTATCTTCTTTGGGGTTCAGTTTGTGATTTTGATGATGTTAG
CTTGGTTGCTACTCGGCAAACAGGGAAAAAACATCAAAAATCCAACCGCTTGGACGGTCG
CTACCTTCCTTGCAATGCTTTATCCATTAACAAATATTCTCTAAATGTTACGCAGAAGCC
TATTGATTATCGGTGCGGCACTTGCCATTTTAATGGCTGGCGGTGCATCGTTGCTTTCAG
GCTCTCAATTAGCTTCTGCGATTAATCTTGTATTGCCAACGGGCTGGAAAATAGAAACAC
CCTATGGTATTGAGCCACATTTAGAAAAAGCAATCCTGCCACAATTTACTATTTACTATC
AACATTGTCCGATTATTTCGGCAGAGAGCCTTTCGGTGCAATGGCTTGATGAACAATCTA
TTCGTCTTAATCAAGCGACTGTTGATTACGCCTGCGTATCTCTTTTTCCTAAATCGGAAA
AAAGCCAAACCGATCCCACAGAAACCATTAAAACGATCCTTGCGTTACTGCCAGAAGGTA
ACATAGAAATCAAATCTTTGGCGTGGAAAAATCTTCCCAACGAAATGCATGAACGTTTGA
AGGGATTACTGCAATCACCAAGTGAAATTAAATTTGCATTTTTTCAGCAAAAACTGACCG
CTTACATTAAGCAACAAGCGGTCACATTTGACGCAAATTTTGCAAATCAGCAACTCACCA
CACAACTTAGCTATCAACCAAATAATGATGAGCAACATCACGTAACACTTTCTGCTCAGT
TAGATGAACATTTTCTAGCATTGCCCCAGCAACTTAGCTTGAATTATCAGTGGCATTTGC
CTGAAGCCTTGATTGCGGAACCAAGTTTGCAACAAGGACATTCAACGCTCAACTGGTATA
AACAAGATCAACAACTTCACGGAAATTGGCAGTTAAATTCCGCCATAACACCTGAAAATC
AGTTCAACTTGCCGTTTCATTTTGATACGCAAAGCCTGACGATTGAAAAAGGGAAAATTG
ATTGGCAACTCTCAAATGATTTTCCGCTCAATGCATATCTGACAACTACGATTAGTCCTA
ACCGTTTTTCCTTAGATGAGCTTTATCCGATAAAAACGGCGGTGCGTATCAGCTTACTTA
CTCAAAATGCCAAAGGGAAAGGCAATGTTGTGATCAGTAGTCCACAAGGGGAAATTCAGC
AAGACAGTTTGATTTTGCCACTACAAATTACAGGTAATATCAAACAAGGTGAGCATATTT
TATATAGCACTATTCCTTTAGATGTAAGGGGAAAATTTGATGATCTCACCTTACGCTTTT
TGCAAGGTGCTTTGTTACGTCTAACTGGGACTGAACGCTTTCTTACCATCAACGATTTGC
GTTTTCCCCTTGCTGGCGTACGGGTAGATAAACAGGGCATTCACGGTCGATTGCAAGCGA
TTTTCCGTGGAGAAAGCCCTGACTTTAAAAATATTGAAATGCGGTTGGACGGTTATGCCA
ACAATTTCAAAGCGGGATCATTACACTTTTTCCAAGATCCAACCGATAAAAAAGCGGTGA
AAGATCAATGGAATTGGCGTTTTTGGGGCAGTTCGCAAATAAAAGCCTTAAACCGACCGC
TTGCGGTGTCTGGGCGTGGTGTGTGGCATAAAGATTTGGTGCAACTATCTGAATTTAAAG
GTAGTCTGGAACAGATTGGTAAAAATGGGGTATCCATTCCCAAAACAGAGCTGGTTTTGA
ATGAGCCGATTAACTTTGATTACGATAAATTTCATCTCACTGGGGGAATAAAACTCTTTT
CTCCGCAGATTAATTTTGCCTATGGTGGCACTTTAGAAAAGCCAACGGCACACTTAAATT
TTTACGGCGAAGTGGAAAATCTTAACTTTAGGGGCGATGTTACCGCCAATCAATTAGGAC
CGATTAAACTCTTTGCTCGCCGAAAATTAACCAATAATGCCAGTGATTTAATCGGTAAGC
TATATTGGTCAGAGCAACCTGCAAATGTATTCCAAAGCCTTTTTCCTTTTAGAAACCAAT
GGGTCATCACAAACGGTACCATCAAAGGTGAAACGTCATTTAGTGCGAATGCAGCTCGTG
GGTTGATGGCTGGCGGGCATTTTGCTATTCGCAACGGTGCGGTTTCTCTACCAAACGGTG
AGATCAAGGGCATTGATTTCTCACTCCCTTATCAATACAAACAGGGCGAAGTAGATATTG
GTGTGAAAAAAGCCCTTGATGTGAATATTGACGAAGTGAATGTGGGTATTCCGATCACCA
ATGTCAAAGTAAAAATTCAAGGACACTTACCTTACACTAAACGTAAGCCTCTGTTTTTAC
GAGAGTTAAGTTTAAATTTGCTTGATGGACGTTTAAATATCGAACACTTTGCCCTGCCAC
AAACGAAAATCGCTTATTTAAAGCTGTTTGATATTCGTTTTGAACGCATTTTAGAATTGG
CACAGTATCACCAACTGGATTTAACTGGCAAATTCAACGGTATCTTTCCGTTTTGGCTGT
CGGGTAAACCTTGCTACATCTGCAATGGAACATTGACACAAGCGGATAGATCTTACCTAA
AATTTACCCCTGAATTGCTTGAAGCGATTAAACAAGGGGGCTATACGGAACAGATTTTGG
CTTATATGGTCAATAAAAGTGAGATTGACGATTTCACCGCAACGGTGAATTTAGACAGTA
AAGGCGATATGGATTTATCAGCTAAAATCCATTCTAGATTGACTGAGCATAAACAAGCGA
AAGTCAATTTGAATTATAACCATAAAGAGAATATGTTCGACCTGTGGAAATTGATTAACT
ACGGTTCTCAGTTTGAGCAGAATATTGAGCACTCAATCTATAAACAATTAGATAAACAAT
AACCGCACTCAGTACATGCTAAAGGCTCAGAATTATCTAAGCCACTTATTTACTAGAAAC
TTTTCTCAAAACTCAAATAAACTCGATTTCGTTTATACGAATAAAGATCCACTAAATTTG
AGTTCACTCGCTGATATTGATAGCTGATTTTCGGTGTAATTCCCCAAAAATGCAGGTTAC
GATGCCAAAGTGTAACATTCAAACCTAACTCTCTATCTTTGCGTATCTGATTAAAAATGC
GGTGAGCTTGGTCAAATTCACGTTTGCCATAACTGAGCTGAATACGGCTGGAAATTCCGC
CCCACCATTCTTGCCCCCAACCAATTCGCCCTGTATAACGTTTTGAGGCTAAAGAACGTT
CTAACGTCCGATCTCGCAACAAATCTACACCGCCATAGAGATAACTTTTCACATTAAAGG
CATAAAGTAGCGTAGTGGAACCAAATAATGTTGTGCTATCCGCCAGCTGATTTTCGCCCC
GATGTTTGAGCTTGCCCATCTCGCCAGCCGTAGAAAGCTGCCATTGTGATGTAAGCCAAT
GCTCTACTTCTCCCCGAACGCCATAGCCGTGATTATAGCGATGATTACCATACCAACGCA
TTTCATAATAAGGCAAAAAAGCAAGACGACTTTGAGCATTTTGATATTGATAGCCAAGAC
TTGAACGGTTTTGCTGATCGTCAAATTGATGATTATCCCAATAGGATTTTCCACTAAATT
GGTTCTCAAAATGTAGATAATGGGATCCGCTAACATTCCAATTCTTAGCCAAATTCAGAT
GGTAGCTCAACCCATTTGCTGATTGCGGTAATGATTCTTCCGTTTTCTTAAACGGCACAT
TCCCCACTCGAACATAAGGCGAGCTTGAGGCATTATTAACATTGCTTTCGTGCAAATAAT
TCACACCAAAGTCGAATAACCAGTCTGAACGTTTCTGAATGGCAGCAATATATTGTTCCA
CCCCATTTGCAATTTGTGGAGGCAATCCGTCCGCTTGTAGCTTACGAAATTGTGCAAGTG
AGGCTTCGTTTTGCCGATCTTCAAACAACATTTGTGCTAAACGAAAACGCACAGGCTGAA
AATTAGGGTGCTTCGCAATAATGCCACGATAGAGATCGATTGCTGTTTTATAGTCCCCCT
GACTTGCCAAAATAATGCCGTTAGCATAATCGATCAGTATCAAATCGGGATTGGGCGTTT
GTTGATAAATCCGAACCAGCTCAGGCAATAAATGAAATTGTTGGCTATCAATCGCCCGAT
TTAACATTTGACGAGTAAGTTCGGGCTTACTGATCAGCTCTTGGGTTAAAGTGATTTCCC
CATTATTTGCCGATTTTTCTGAAAAAATAACCGCTTGTGTTGGCAATGTTGGCTGGGCGG
ATTTGATTTCCAATTCAGGGGTTGCGTTTGCTACTAGGGGGATAAAAAGGGTAAGGGGTA
GGTGTTTTTTCATAAGATAGATTTATTGACTTTTTCTGTTTATTTTTTACTATCACGCTA
AAGATGATAGCGGTATAAATTTAATGAGAATTTTTAAATCTAAACATTTTGATAAATTTG
CCCGTAAAGAACGTATTTCAGACGACACATTAAGAAATGCCATTAACGACATTGAAAATG
GTCTGATTGATGCCGATTTAGGTTCTGGCGTTATCAAACAGCGTTTACCCAAATCCCTTG
ATGGCAAAGCATTTATAGAGGTATCCAATGAGCCAATACAACAGCCCAGCAAATGCGGCG
ATCCACGAATTGATGAGTGATTTACACGACATTGGTTTGGTTGATAAAACAACAATGCAG
AGTTTTGACAAACGTTGTTTAACACCAGTCAAAACGCTCGCTCCCAATGAAATCCGAGAA
ATCAGAGAGAAAGAAAATTTTTCTCAAGCTGTCTTTGCTCACTACTTAAATGTAAGTAGC
AATCTTGTTTCCGAATGGGAACGAGGTGTAAAAAAACCAAGTGGTGCTGCACTGAAACTG
CTTTCTTTAGTACAACATAAAGGCATTTCTGCAATAGCTTAGATTTTAGGTGGGGATAAT
CCCCGCCCTTACGATTGATTATTGGCGTTTGCCACCAAAGCTAATATCTGTCCCAGCGGT
TCCAACGACTTCTTCTGCATTAGGTCCAGAAAAAACACCTTTATAATCTAGGTTATTATC
TACTTTTCCAGAGAAAATAAGATTTCCTTGATCTGAAATATTTATATTTCCCTTTTCCAA
GACATAATTTTTACCATTTAGATTGGCTATATTCCCTTTGACACTTTCATTTTTAAAATC
TGCAATTAAAGAAAATTCTCCTTCATATACATTTTTTGTATCTATATTATAGTTTTCTAT
TCCTAATGCTTTACCTTGATAAGTTGCGATTACAGGGGTTTTAATATATTCTGAATTTTG
AGATGTCGGCAAAGCGACATAACCTGCTGATCTTCTCAGATCATCATCATTTATATTATC
GGAATAAGACCAATTTAAATAAGTAGAGTATTCTTGGTTAATAAAATGAACGTTAGCAAC
TTGGAATGTTTGTTTTTCACCAGAAATTGATTGGCGACTTGCATATACAGGTAAAATCTG
TACATGGTTGGAAATTGTATTTTTATTAAAATCAATCCCATTTTGTAAGACCAAACTCTC
AGATGCTCCGATTGGGTAAAGATACCATGCCTTTCCATCAATATAAGCATGTTCAGCATA
TCCTTTTAAACCATCACCTCTTGCTATATGTCGCCATTCTCCACTTTGGGTTAAAAACGC
CCATTTTTTAGCTTCTTCTTCCGCTTCTAAGCGTTTTCTTTCTGCTTCAGCTCTTATAGG
AGCTAATTCCTCTTCCAATGACGCAATTTTGTCTTGAGCTTCAGCTAAATCTTTTGCCGC
TTTATCTGCAGCCGCTTGAGCTTTGGCTTGTTCTGCTGCTGTTGCTGCTTCGGCATTACG
CACAGCTTCTTGAGCTTTTGCCAATTCCGCTTCAGCCTTAGCTTTAGCTGCTTCACTTGC
TTTTACTTTTTCAGAAGCTTGGTTTGCATTATCCTGCGCAGATTTCACCGCTTGTTGCTC
TGCTTCTACCTGTTTTTTCAAGGCTTCGATTTGTTTTGCTTGCTCTGGATTATTCGTTGA
TGTAGATGAGCCTCCGCCACCACCGCCCGAACCACAAGCCGTTACACCGAGTGAAACCAA
AATTGCCATTGCTGCTGTTTTAACTGCCAAACGCATAGAAAGTCCTTATTTTAATGTGTT
ATTTAACGAAAATATGTGTAAAATACGAGCTATTTTAAAAGTAGGCTTTACATTCTGCTA
ACAACAAACTGTGTGGGAAATCTACTCAATTTGTGGGTGGAAAAAGAAAGAGAGGGACGA
TTTGTGAGTGTAAATGAGAAAATCCGTATGGTGCGTGAAATGAATCAGTGGTCACAGGAA
GAAATGGCTGAAAAAATGAATATGTCCACTAATGGTTACGCTAAAATTGAACGTGGGGAA
ACTAAGCTCAATTTGCATAAACTCGAACAAATCGCCCAGATTTTTAATATTGATGTACTT
GAGCTAATGCAAGGTGGTGGAAAAGGTGTATTTTTTGTGATGAATGATCACAATACTAAC
TATTATGGAGAGCCTGAAAACCTTACCGCCGAAATCGAAAAATTAAAACTCACTATTGCC
CATAAAGACGAGATGTTGGCTCAGAAAAATGAAGAAATCATTGCTTTGAAAGAGATTATT
TCATTGTTAAAGAAAAAAGATGATTAAATAAGATAAACCTAATAAATCAAATCCCTTCTA
AGAATGAAAGCTATATACTCACTTTTTACAATTTTTTGCTTAAATTTGACCGCTTGTACT
CCCAAAGTACAACTTGAAACACCACCTGAAGGTATTACGATTAATATGAATGTGGTTGTA
GATCATAAAATTGAAGTTATCATGGATAAAGAATCCAAAGCGATTATAAAAACAAGGCAG
CCATAATCATCAAAAACAATTTTAGAAAAACACTTGAGGAATAAGAAGCAAATGAGCGTG
AAAAATCACGCTCATTTCATTTTTACTAAGCCTTCACTGCCGCGAACGCCACCATATTAA
TGATACGGCGAACAGAAGACACTGGGTTAAGAATATGTGCTGATTTATTCATACCTAATA
GGATAGGTCCTACAGTAATTGCTGTTGTCGTTGCTCTTAATAGGTTATAGCTGATACGAG
CTGCTTCCATATTTGGCATTACAAGTAAATTTGCTGAACCTTTTAATGGACTATCTGGCA
TATAATCACGGCGTAATTTTTCCGATAAGGCTAAATCGCCGTGCATTTCACCATCAATCA
TCAAGGCAGGATCTCGCTCTCTCACAATTTCTAACACTTTACGCATTTTTGGTGCACCTA
GTTGATTTGATGAACCAAAATTAGAGTGTGAAAGCAATGCCACCGCAGGTTCAATACCAA
AACGACGAATTTCTCTTGCTGCCATTAAGGTAATTTCAGCGAGTTCTTCCGCCGTTGGAT
CAGCATTAACATAGGTATCAGTAATAAAAACGTTTCCTGTTGGTAAAACCAAGCTGTTTA
ATGCAGCGGGTACTTTCACACTTTCTTTTACGCCAATGATGTCACGGATAGCTTCTAAAT
GGCGACTATATGTACCAAATAAACCACACACTAATCCATCAGCATAGCCCATTTCAACGA
GTAGTGAAGCAATCACCGTTGTATTTGAGGTCACAACACGCTTAGCTATCGCTTCGGTAA
TCCCTTTGCGTTTCATTATGCTGTAATAACGTTTCCATAACTCATCGTGTTGGCTGTTAT
GTTCATTATCAACAACATCAAAATCTTGCCCAGCAACAATGTGTAGCCCTAATTTTTTAA
TTTTAGCTTTGATAATTTCCGTGCGTCCAATTAAGACTGGATATGCCAAGCCCATAGAAA
CCACTTCTTGTGTCGCGTGTAATACTTTGTCCTCTTCCCCTTCTGCAAGCACGATACGTT
TTTTCTCTGCTTTTGCTTGGCTGAAAATCGGCTTCATAAAGAGGTTGGTTTTATAGACGA
ACTGAGTTAATTTCTCGTGGTAGGCTTCCCAATCCGTAATCGGACGAGTAGCAACACCGG
AGTCCATCGCAGCTTTTGCAACTGCTGGGGCAATGCGTACAATTAAACGAGGGTCAAATG
GACGTGGGATAATATAATCCGCACCAAAGGTTGTCCCCTCGCCACCATAGGCAGAAGTGA
CCACCTCATTTTGCTCTGCAAGAGCTAAATCTGCAATCGCATAAACCGCCGCACGCTTCA
TTTCCTCATTGATTGTTGTTGCGCCTACATCTAATGCACCACGGAAAATGAATGGGAAGC
AAAGTACATTATTCACTTGGTTTGGATAGTCTGAGCGTCCTGTACAGACAATCGCATCTG
GACGAGCAGCTTTCGCTTCTGTCGGTGTAATTTCTGGATTTGGGTTAGCTAATGCTAAGA
TAATCGGGTGAGCCGCCATTGTTCTAACCATATCCTGCGTTAAAGCACCCGCCGCAGAAC
AGCCTAAGAAAATATCTGCATTTGGCATCGCATCGCCTAATGTCCGCCAGCCATTATCAT
CAATCGCATAATGTTTCTTGGTGTCGTCCATACGATCATCACGATCTTTATAGATCACCC
CTTTTGAGTCGCAGACAACGATATTTTCACGCTTCATACCTAAGGATATAAGCAAGTTCA
AGCAAGCAATAGAAGCCGCCCCTGCACCTGATGCAACTAAACGCACCTCTTCAATTTTTT
TATCCACAATACGCAACGCATTAATCACCGCAGCAGCACTGATAATTGCCGTACCGTGCT
GATCATCGTGGAATACAGGAATGTTCATTCGCTCACGCAATTTTTGTTCGATATAAAAAC
ATTCTGGTGCTTTAATATCTTCAAGGTTGATACCACCAAAGGTAGGTTCAAGAGAAGCAA
TAATTTCAACTAATTTTTCAGGATCTTTCTCATTAATTTCGATGTCAAATACATCAATTC
CTGCAAATTTCTTAAACAGAACGCCCTTCCCTTCCATCACAGGCTTACCTGCTAATGCAC
CGATATTGCCTAAACCTAACACGGCAGTTCCGTTTGAAATCACGGCAACCAAGTTACCTT
TTGAGGTATAACGATAGGCGGCGGCTGGGTCTTTTTCAATTTCTAAACACGGCTCTGCAA
CCCCTGGCGAATAAGCTAATGCAAGATCACGTTGCGTTGCGAGGGATTTAGTCGGGGTAA
CTTCAATTTTACCAGGGATAGGAAATTCGTGGAAATCAAGTGCTGCTTGGCGTAATTGAG
ATTTGTCATCCATAGTTGTGTCCTTTATACAATTGAATAAATGAAATCATCGGTATTCTA
CCTAAATTTTGGGAGGAATATTGTGATATAGCTCTAATTTTTTAACAAATAATTAAAAAG
TATAGAAAGGAATAATCTCTAATTAAATGAGACGTTTAATCATGATGCCAAAATTAAGTA
TTATTTGAAATAAGTATTATAGAGCGATACTATGATCAGTAATTGAAAGAAAATCAAGAA
GTTAATTGAGGGCAGAGCTGTTTTATACAACAAGCTCTGCAAAATAATGTGATTGTTAGA
CTCTATAGAGAATATTTTTTTGCAGTATCTTTCAACAAGGTCTGCAATTCACCTTTTTGG
AACATTTCGAGAACAATATCACAACCACCAATTAATTCTCCATCTACCCATAATTGAGGA
AATGTTGGCCAATTTGCGTATTTTGGTAATTCAGCTCGAATATCTGGATTCGATAAAACA
TCAACATACCCAAATGGAACTTGGCAATTTACAATAGCTTCTGAAGCACGAGCAGAAAAG
CCACAGGATGGGAATTTAGGAGAGCCTTTCATATAAAGAAGAATAGGATTCTCGCTGATT
TGTTTTTGGATTTTTTCTATAGTTTCCATGTTTTTCCTCATTGATCAATAAGAATATGTA
CCCTATTCTAATGTGAAACAGAATTTTCTGCAATTTGCCATTAACATCTTCTAAAGTATT
TCTGTGGATTATAGTCCACTTATTCCAAATCATTTCATTAAAATATCTGCCAATATTTGT
TCTTTTAATCCACTTTGTCGTTGAATTTTTGCTTTTACTGCTTGTTTCCAAATTTTTTCT
TCACTAAACAAGGTAAACTGTTTTTTAGCACGGGTAATCGCCGTATAAATCAGCTCTTTT
GTTAATACTGGCGAATGAGAAAGTGGCATTACCAATAAAGTATGATCAAATTCAGAACCT
TGTGATTTATGCACGGTCATTACATAGGCGGGTTCATAACTTGGCAAACGACTAAGGGAA
ATGTCTAAATGTTTCCCATTCTGCTCTGTTTCAAAATATACTCTTAATCTTCCTGCTTCA
TCTGGAAGAATTAAGCCAATATCACCACTAAAGATATGAAGTTGAGGGGCATTTTCTGTA
ATCAAAATCGGCTTGCCAATGTAGCTATCTCGGCTGTGTTTAAAATGTAATAAACGTGCT
TGTAATAAGGCTTCTGCAATGGTTTGATTTAATCGTTCTACGCCCAATTCACCGACGCGT
AAGGCTGACAAAAAGCGTACTTGTTGGAATGCTTTAAATATCTCACCGATAGACACGGCT
TCTGGGGAAAGTACTCGAGCTTTCACTTTGTTCAAGTAATCGGAATATAACTCCACCGCT
TTTTCTACCACGCTATTTACACAGTATTGTATCCATTGTGATTTTTCAGGAAAATCCGTG
ACTTTAGGGTAACACGCTAATGTTAAATCATCATAAGCCCTATTCGTTAAAATCTGCCAC
GATTTCACCGCTTGTTGAGCATTCACTTGTGCTGCCAATTGCCCAATCCCTGAATTTTCG
TCAAAACGAAAACTTCGACGAAGATGACATAATGAATTACAAATTGCGGGGACATTTTCC
ACTGTAGGATAAATTTGATGTTCTGTTACCTCAGTTAGATAGTCACTATGCTCATTGCTA
TAACCAAATCTGATCAAACTACCCAACTCCCCCATTAAATTTCCAGCTTCTACAGAAGCA
AGTTGATCTTTATCCCCAAGCATAATCAAACGAGTATCTGGTTTTAAGGCATTCAGCAGT
TTTTCCAGTATGAAGAGATCGATCATTGACGCTTCGTCCACGACTAACAAATCTAAATGC
AGTGGATTTTGAGTGTGATGGCGAGGTAGATCACTATGGAGATTAATACCGATTAACGAA
TGGATTGTTGAAGCTCGAGTGGGTACTTCTGCTTTCAAACTGTCAGGAAGATCAAGACTA
GCGAGATTATTTGAAATAGCTTCTTTTAAACGAGCCGCAGCTTTTCCTGTCGGAGCAGCA
AGAGCAATCTTTAAAAGTGGTTGGCTCTGTTCTAATTGTTTAAGCTGTAATGCTGCAAGT
AAAATAGCAACTGTTCGGGTTTTGCCTGTGCCAGGCCCGCCTGAAATCAGACAGAATCGT
TTAGTTAATGCCGTTGCAACCGCAATTTTTTGCCAATCCGTATCAGCTTGTTTTGGGAAA
AAGCGTTGTAAAATTTGACGATGAAGATCGATATCTGCTTTTTTTAAATCCGAACTTACC
GCTTGTTGTAAATAACGTGCTACACGATACTCTGCCTGCCAATAACGATAAAAATATAGG
CGATCCTGTTGAAATAATAAAGGTGCAACCTGTGTAGGATCTTGGCTAAAAGCAATATGG
TTATGTAGCAACGACTGCCACTCTAGCGGTGAAATCCCCTCAATTTTTTGCAAAATCTCC
GTATGAAAATCACGGCTGAAATGCTTTTTTTGCAAGTCAAAAAAGTGGGTTGTTAAATCA
GAATTTAAACGAACACAACTATGTCCTTGCATAACATTAAAAGAAACTAATGCACTTAGA
AAGATTGCTACATTCTGTTGTTGAACCGTATAGTTATAAGCCTGCTGTTTCTGATCGATC
ATTTTTGCAAATTGATAGTTTAATTCAGAAATCACATTCTCCGTTTTTAAGGCATAAAGT
AGAGGTAACATAAGCAAAAATTTGATAGGAATTGATGGAAGCAGTATATAAAAAAATCCA
CGCATTTGCGTGGATTTTTTAAGATAATATTTGTTAAAAATCAGAACTGATAAGACGCGT
TCAATTTAATATTGCGCCCAGCCCCTTCCATTAAGCTAAATGCAGGTTGGAACTTTTTGT
CAAAGACATTCTCGATCATCATATCTAAACGTAAATTACGCCATTCGCCAGAAGGTGTGT
AACTTGCTTTTAAATCTGTGAGAGTATAACTTGGATAAGTCATTGCATGTGTTTTAGGTA
CACGTTTCTGACTTGCATAGTGAGTGATATTAGCTCCAATCATAAATGTTTGAGGTACTA
GTGCATAATCAATAGTAAAGCCTAATTTATTCGCTGGAATATTGGATAAGGCTTCCTGTG
TTTGGCGGTTTTTACCTTTTGTTTGAGCATAATTCAATCCCAATGCTAAACGTTCTTGCT
GGTAAGCGAATTCTAGTTCATACCCTGTTAAGCGAGCATTTTCTACATTTCGATACTGCG
AGAGAGATGGAATCATATCTCTTTGTGAAGCTCGGAAAATATCAAGATGAATAAAATCTT
TTACATCATTTTGGAAATAAGCGGCATTGAAGATGAATTTATCTTGATGCACAAAGAGAT
TATCAAAATGAACTTTCGCCGCAATTTCTTTATTTTTCGCAGTTTCTGGGCGCAAGTTTG
GATTACTTACAAAGGTATTATTAAATGATCGTCCCATTAAATTTGTGCCAAAGTGAGACC
CGCTGACAAAGCGTTCTTGCATTGATGGTGTACGGAATGCTTTATTATAACGAGTACTAA
GATCTAGCCAATTTGTTGCTTTCCAAGTTGCAGCGATGGATGGAGACCAACGGCTTGCAC
TATATTTGGCTTCGTCACTTTGTGTTTTAAAGTGATCGTAGCGAACACTTGGCGAGACAA
TAATGCGTTCATTCCATAATGGAATATGTGTTAAAAGATAAAATGCACTGTTTTTAGATT
TAGCGTCATAATTATTAGGGCGGAATGGGGTAGTGGCATTTTTCTCACGCTGTGTTACTA
CTCGGTCTGAAATAAAATCTACACCATAGTTTAGGGCTAACCAATTTAGATCCGTCGAAT
TTCGTATGCTTAAACCCATAGTGCTGAGTTTAGTTTGATCTTGCAAACCGCTTGCAATAC
GCTGCTCTTTTTCTTTTGTACTGTTACGGTATAGCGTCAATTGACTATTGATATAATCAT
TGTCTTTAGGGTTAAAGTAATAGTGTAAGGCACTACTTTGGTCTGTGATTTTTTGTTTAG
CTCGATAACTTACACTTCCTAGTACTGATGTGAGTCCTTTATAGAAACGAGTCATTTCAG
CAAAAGAAGCTGTTGGATTATTTCTATGCCAGTTTCTAATAAGGTTTCTCACATCTTGGT
TGGTAAATTCTTCAGCAACTTCATTGTTGGTTGGGGCAATTTGTTCAAAATGACTTAAAC
GATGAGAAAGCTCAAGGCGATTTTCATCATTAATTTGCCAACCAAATTTAAAAAGTCCGC
CTTTTTGAGTATAGCGACTGTCTACTAATTTTTTACTGTCCGCTAAACGTAAATCATCAG
CGTGGTTATAAAAGCCACTCACTAATCCATCAAACTTCTCATTTGCGGCAAAGACACTGA
CATCTGTTTCAGAGAGAGAATTGGCAGATTGGTATCCTTGATGAATTTTTGCTCCAATTT
GCTGATTATCTTTCAATAAATCAAGTGCATTTGGTGTTCTGATCGCAACAATTCCCCCTA
ATGCACCGCTGCCCCATAAAGTACTTGTAGGACCTTTAATCACCTCTATTTCTTGGGTTA
GTGCCATAGGTAAAAAATATGAACCACGGTGAGATAAGTCAAAATTCTGGCGAACGCCAT
CAATCACTTGAACAACACGATTACCACTTAAGCCCCGAATAATCGGCTTTTGTGCAATTC
CCCTTGATCCGCCAGCAATATCCACGTTTGTAATCCTTTTAATCGCATCCGCTGTACTTA
TGGGTTGTTGAGTTAATAATTGGTTTTTATTTAGGGTTGCTTTCTCACTTGTGTGATTTG
CCCAGTGAAATGCATCCCTACTTGCAATCACAGAGATTTCAGCGAGTTCAGCTGAAACAT
TGCTATCTGCAAGGGATACGGTAGGCAAAGAGAGAAAGAGTGCTGTATAAATTTTTGATA
GTCTCATTTTAGTTGCTCCTTTAGTCTGACTAATAAATATCCTACAAAAGATAATGTAAA
TTATCAATAATGATATTGATAATTCTTATCATTTAGTTAAAAATGAATAGAAAAAGCGTT
CTAATACATTATTAATAAAGGAGACCTATCAAAATGAAACATTTCCATAGAAAAAATGTA
ATTACTGGAATCATTATTTCATGTGTATCTGGCTTTACTTATGCAAATCCAATACCAGAT
TCAGGAACATTGAACAAACAGTTGGAACAGACACGCCAGATACAAGTAGCAAAAGTAAAA
CCATCTGGAGAACTGTTCAAAACACCAACACAGGAAGAGAATCTTCCCGCCAACAAAGAA
AGTCTTAAATTCCGTTTAGATTCAATCAAATTACTGGAGTTGGACGGAAACGAAATTCAA
GATAATCTGACATCTATTACCTCTCCTTATCTTCATCAAGAAATCACCTTAGATGACTTA
AATCGGTTATCGCAACAAATTACTAACTACTATCGTGACAACAATTATCTTGTTGCTAAA
GCCTTTATTCCACCACAAGAAATTAATAATGGTGAATTGCAAATTTTCGTGATAAAGGGA
TCGCTTGATCAGGTAGTTGTTAGAAATGGAAGCCGTTTAAAAGAAGACTTGGTTATGCGG
ATGGTGAATACTACTGTGAAAAGCCATTCGTATTTGGTTAAAAATGAACTAGAAAAGTTA
GCTCTATTACTTAATGACATTAAAGGAATTACCTCAGCGTTATCTTTGAAAGCAGGACAA
AATACGGGTAAAACAGATCTTACTGTTAATCTTAAAGATAATAAACGTTGGGGGGGATAT
ATTTCCATTGATAATCAAGGAAATGATAATACTGGAAAATATAGAACAACATTGGGAAAT
AAAATTTATAACTTAGTTGGGCTTGGTGATGAATTACATTTTGATGTGCTTGCTTCTAAC
ACCTTCGATTTATATAACTTAAGAGCGGACTATTCTTTTATTATTGATGGATATGGCACA
AGAGTCGGCGTGAATTCAAACTATTTAAAATATAAATTAGGTGCGAATTTTAAAGATCTT
AATGCTCAAGGGAGTACTTATAATTTAGGTGGTTATATTACTCACCCTACTATTAGAACT
GCAAGTTTAAGATTAGATAGTAAATTAGCATTTAATCATCAGAAATTGTCAGATGAACAA
AAATCTGTTGATTTACAACAAAAACGGAAAGTAAATACGACTAGCATAGGAGTGAGTGGT
TCTTGGAATAGTATAAAAGAAGGTGTTACCTATTTTTCTTTCAATACTATTTTTGGGAAA
GAAAGTCATTCGACCAATGAGAAAAAACACTATTTATCAGAGAATTACCAGCCTAAACGT
ACATTTACGACATTTAATTATTCATTATCTCACGAGCAATTTTTACCTAAATCCTTCAGT
ATTACGTTTGCCGTTAGTGGGCAATTCGCTGATAAAAATCTAGATAGTGGCAATAAATTC
CTACTAGGTGGATTATCGGGGGTAAAAGGATATCAAGCAGGCACTGTTTCTGTAGATGAA
GGACATATCATCCAAGCAGAACTAAAACACTACTTACCTGTTTTTTCACAAAGTATGCTA
GTAAGCTCACTCTTTTATGATGAGGGTTTTGGAAAACAATATAAAAATACTGAGAAATTA
TCCGAATCTGTTGAGAATAAAGTCCGTTTAAAAAGCATCGGAGTTGGTTTGAATTTAATT
GAACCTAATAATTACTCTATCAATTTAGCTTATTCAAAACCTATCGGTAAAAAATATAAC
AATGTAGATAAAAATCAATTTTGGTTATCTGCAATTAAAACATTTTAATTAAGGAGTACA
TAAATGCGTAAACAAACTTTACTTTCCGTAGCTATTTCAACAGCACTTAGCACAACAAAT
CTTTATGCTGCTGATTTACCTCAAAACCATAAAATTACAGACGGCAATGCAAAAATTAAT
ACCTTAAATAAGGCAATGACCATTACTCAAGAATCACCTAGAGTGAGTATTGAGTGGGAA
AGTTTTGATATTGGAAAACAAAATAGTGTTGAATTTAAGCAGCCTGATTCAACCGCTATT
GCTTATAATCGTGTTATGGGCGGAAATGCAAGTCAAATACAAGGTAAATTGCAAGCAAAT
GGGCGAGTGTTTCTCGCTAACCCTAACGGAGTTATTATAACCAAAGGTGCTGAAATCAAT
GTGGGTAGCTTACTTGCAACAACTAAAGATCTTGAAAAAATTAGTAATAGTAATAATTTC
AATTTTACTCCACGTAAAAATCATAAAACTGCTGAAGGAAAAATTATTAATGAGGGTAAA
ATTGTTGCAAATGGCGAAAATGCATTTGTTGTTTTAGTTGGAAATGATGTTGAAAATAAG
GGGATAATTGAAGCTAAATACTTTAAACAAGAGAAAAAAGTTAAGGGTCGCTATTGTAAT
AGTAGTTGGAGCGATCCAAATGATTGCCGTCAAGGTAATCCTTGGGGATTTAAGTGGATT
GATTTTGAACGTGATGAAACTATTGAAAGCCCTGGACAAGTTGTCTTGGGCGCTGGCGGA
AAATTTAGCTTAGAATTAGAGGCAACATCCATTGATGTAGATATTGATGAAAATACAGTA
AATAGTATTGTGAAAAATTCAGGTTCTATTATTACCGAAGATGGTTATATTGAGCTAACT
GCTAAGGGAAAAAATGAATTAATTAATAACCTTGTGAATAACGATGGCTTATTACAGGCG
GATAATGTTGTAATGTCTCGATCTGGAAAAATAACTTTATTTTCTGATGATATTAAATTT
GGAAAAAATAGTGATATTCAAGCCGAAAATTTAACAATAAAAGCGAAAAAGAATGAAATT
AACTTAAATGCTGAAAAAGGTGCAAAACTTACAATTAAAGATAGTATTGATTTTGCAGTC
AGTAGCTATCTAGACCCAGCTATAAAGAAAGTTAATCTTAGTGGTGATTTAAGTCGGGAA
GATAAAAACTATTATGATGACGGCTCTAAAAAACTAAAAACAAAAGTTAATCTAAAGCTG
GCAGATAATCTTGATGTTGGTAATAAAAAAGTAGGTGAAAATTCTTTTATCAGCAGTAAT
TTTTTAGGTTCTTTACTGGGTATTTCAGGAGAAGTAAATCTAAATGCGCATAATTTTGAT
ATTTCAGGTGATATAAATATAGACTCATATAAAGATACTGATTCAGTTTTATTATTAAAT
ACACAATTAAATTATACTAATCCTAGCTATATTCGTTTTAATAAAGCAAATATAGATACT
AAAAATGGGCGTTTATTTATTGCAACAGATCTAATGGATAAACATTTTGCGGATAAAGGC
ATTTCAGATATTAAGATTATAGATAGTAAATTTAATTTTAATAATGGTGCTATTGTTTTA
GGTAGAAATGGTTTAAGAAGAAATTTAGAAGATTCTAGAACTTGTATTAATCTTGCCTAT
TGTTTAGAAGATACTCAAAGATCGCCTTTTAGCGTAAATATTAGTAATTTGCAACTTGAT
AAAGTAGATGATTTTGTCATTGTTGGTGGCTTTAATAATGTTGATATTGATCGTCTTACT
CATATAGGAAGAGGTAATTTCTATATTTATGGGGGATATTCCTATAATAAAGAAAAACCA
AGCTATGACTATGCGATTTTCAATACCAAAGATAGAGCGTTGCGTACAGAACGAAATCAT
ACTCAAAGACGATGGAAATTCAATAATAATTTACGTCAATGGATTAATAATGAGTTCCTA
TATGCATTTGATTGGTGGACAGCTACAAATAATAGTTATGACAAAATTAAACAAGAAGTT
ATTAAAACACCTAAAAGCCATTTAGAAACGACAATTAATATTCGTAATAGTAATATAAAA
ACGCATGATGGTTTTATTAATCTTATGGCAAAAAATATTAATTTAACCGATAGTCAATTT
AATGTTACGTTTGACCGAAATATGTCTTTTGAATCTGATTACGATCGTATCCATAAAATT
GGGTTAAGTGCAGATAAAACGATTTTAGATCACACGTCATTAAATATTCAGGGGGCTGAA
AAACTGAATGTTTCACCAAGTTCAAAAATGAAAGCGGCAACAATGTATGTCGTTGGTGAT
TTAGAAGGGCGAAATAAAAGTTCAATTAACCTGAAAAGCCATCAAGGTTATACGTTGATG
ACAGATAAAAATGCAACATTACGCGGTGAAAAATCAAAAAATGATTTAACTATTACCTTG
TTAAATACTGGTCCTAAACCTTCACCTGAAATTGGTATTACAGGTTCTGCGGATAATGAT
GCAAATGCAGCTAACTTTGCTTTAGCCCTTGGCGATGCTACAAAGACTACAATTGAGAAT
GCCACGGTTATTGCACTAGCTCCAAATGGTGCTAAAGCCTATTACAGCCATAAAGATATG
CCTATCGTGTTGAAAAATACTGATTTTACATTTTATGAGCAACCGAGAGAAACAAACTAT
GGTGATGATGAGTTGGCTGGAGATGGGAATATCAAAAGACTTAATGAGCGTCAATTAAAT
ACGATATTAGATAAACTTAACGGGATTAAGCCAACTTATCTATCTCGCGAACAGAGTAAT
TTAGTTGAAAATAATAAGTTCGGAGTTAAATCTCTACAACCTGAAACACTAGAAGATGAG
AAGAGCGTTGTTGTCTCTATTTGTGATGAAAACAATAAATGTGAAGATCGAATTATCGGC
AATAAACATACCGATGCTAAAGTTTCGGTAGGTGAAATTCGTTAGACTAAATCGAGAAGA
CACAGGTATTGGTTTGTTGAATACATAAAAAAATCCACGCATTTGCGTGGATTTTTTGCT
AATGAGTAGAATTATTCTACACGAAGAATACGACAAGTATTTGTACCACCTTCTTTTAAC
TCATCACCATGAGTTAATAGCACTAAATCACCAGACATTAAATAGCCTTGTGCTTTTAAT
AAAGATAATGCTTTTTTCGCACCTTCAATAGTACGGCTGTCATGTTCATAATGAACTGGC
GTTACACCACGGTATAATGCACAACGATTTAACGCTTGTTCGTTACGAGAAAGTGCATAG
ATCGGTAAACCAGAGCTAATACGGCTCATTAATTTTGCGGTTTCACCTGAATGGGTTAAT
GCAATGATTGCAGAAACACCTTCAAGGTGGTTTGCGGTGTACATTGCTGACATCGCCGTT
GCTTCATCAATGCTTGCAAATTTAGCTTCCATACGGTGACGTGAAACATTGATGCTTGGC
ATTGTTTCTGCACCTAAGCAGACTTCTGCCATTGATTTTACCGTTTCAACTGGATAATCA
CCGTTTGCCGTTTCACCTGAAAGCATTACCGCATCAGTACCATCTAATACTGCGTTTGCT
ACGTCCATCACTTCCGCACGGGTTGGCATAGGCTTTTTGATCATTGATTCCATCATTTGT
GTTGCGGTAATTACAACACGGTTCAATTTGCGTGAACGACGGATAAGTTTTTTCTGAACG
CCAACTAATGCTGCGTCACCGATTTCCACACCTAAGTCACCACGAGCCACCATAATAACG
TCTGCACCTAAAATGATGTCGTTCATTGCTTCTTCAGTTGCAACGGTTTCAGCACGCTCT
ACTTTAGCGACAATTTTAGTGTCTAATCCCGCTTCTTTTGCTAATTGACGAGCATAGTTT
AAATCTGCACTTGATTGTGGGAAAGATACCGCTAGGTAATCCACGCCAATTTTCGCTGCA
AGTTTAATATCTTCTTTATCTTTGTCCGTTAATGCTGGAGCAGATAAACCGCCACCTAAT
TTGTTGATACCTTTGTTGTTTGATAATGGACCGCCCACGATAACTTCAGTAAATACTTTA
GCGCCGTCAATAGAAAGCACTTTTAATTGAACGTTACCATCATCTAATAAAAGAATATCG
CCTGGAACGACATCGTTTGGTAGGTTTTTATAGTCTAAACCAACCGCTTCTTGGTGACCT
TCACCTTTTGGTAATTCTGCATCTAAGGTAAATTTATCACCGATATTTAAGAAAATTTTA
CCCTCTTTGAAGGTAGAAACACGAATTTTAGGGCCTTGTAAGTCACCTAAAATCGCAACG
TGTTTGCCTAAACGCTTAGCAATTTCACGTACTTTTGCTGCACGGCCAATATGATCATCT
GGTACACCGTGAGAAAAGTTCATACGAACCATGTTTGCACCAGCAGCAATGATTTTTTCT
AACGTATTGCCACGATCTGTAGCTGGACCCATTGTACAAACGATTTTGGTTCTTCTGAGT
TTACGAGACATTATTCAATTACTCCATTGTTTAAATTGTGAAAAATAGAAATCTTTTATC
TGTTGCTTGCAACAACAAAAAACGCCGTGCATTATACGCCTAAAAGTGTTCTGTTTAAAC
CACGAAGAGGATAAACCGATGAATATTTGGATAATGCGACACGGCGAAGCAGGTTTCAAT
GCCCCAACTGATGCACAGAGAAACTTAACTGAACAGGGTAAATTGATGGCATATCAACAA
GGGCAATGGCTTGCAAAAAGGTTTGAAAATCAACAAATTAAATTAGATAAAGTGATTATT
AGCCCCTACCTTCGCACACAGCAAACGGCACAAGCCGTAGAACAAGGTATGCAAGCGGTC
AACACTATGCAAAGTTTTGCAAATCTTGCGGAAACATGGGAAGAGATTACCCCTGACGGA
AATCCCGACACAGTGATTGATTATCTTGCATTTCTACGAGAAGAGGGAGCGAAGCATGTG
CTGATTATCTCTCACTTGCCCCTTGTCTTTGACTTAGTCTATCAACTAACACAGCAGAGA
GTACATTTTTCTCCTGCGGTTATAGCAGAAATATCCAAGGTTGAAGGGAAAAACCATCTG
TCCGTTATTGTCCCTAGAAATTCACAATAAACCCTAAAATGTGATCTTAGTCACAAAATA
CAGTTAACGGTATCTAAACTAGGAAATTTTCTTATTCTATTTAGGGGATTCTCTCAAGGA
GCAATGAAATAATTTTCTTAAAATTTAAATATCTTTTTAAAAATATCAGAGGAAATTATG
TTTTCATTTTTAGCTGAAGTTAGACGCCCAGTCTTAGATCTACCCCTAGAAGAAAGACGG
AAAATGTGGTTCAAACCTTTTATGCAATCTTATTTAGTTGTATTTATCGGTTATATGGCA
ATGTACTTGATTCGTAAGAATTTCAACATCGCACAAAATGATATGATCGAAACTTACGGT
TTAACTAAAACAGATTTAGGACTTATTGGCTTAGGTTTTTCAATTACTTATGGTATTGGG
AAAACCGTAGTCTCTTATTATGCTGATGGTAAAAATACAAAACAATTTGTACCATTTATG
CTTATTCTTTCAGCTATCTGTATGCTTGGCTTTAGTGCTAGTATGGGAGGAGGGAGCATT
GCACTGTTCTTAATGATTTCATTCTATGCACTTAGTGGCTTTTTCCAAAGTACAGGGGGA
TCATCTAGCTACTCCACAATTACTAAATGGACGCCTAGAAAGAAACGAGGAACATTTTTG
GGTTTCTGGAATTTATCACACAATGTAGGTGGTGCGGCAGCTGCTGGAGTTGCATTATTC
GGAGCTAATGTCTTCTTTAATGGACATGTCATTGGAATGTTTGTATTTCCATCAATTATT
GCATTAATTATTGGATTTATAGGATTACGCTATGGTTCTGATTCTCCTGAGGCATATGGT
TTAGGTAAAGCGGAAGAATTATTTGGGGAGGAAATTAGTGAGGAAGATCGTAATACTGAA
GAAAATCAACTGACCAAATGGCAGATATTTGTTCAATATGTATTAAGAAATAAAGTTATT
TGGCTACTATGCTTTGCTAACATTTTTCTATATATTGTTCGCATTTGTATTGATCAGTGG
TCCCCAGTATATGCCTATCAAGAATTAGGATTTTCAAAAGATGCTGCTATTTCCGGTTTT
GCTCTATTTGAAGTCGGGGCATTAGTGGGTACATTCTTATGGGGATATTTATCTGATTTA
GCAAATGGTCGTCGTGCCTTAACCGCTTGTATCGCCCTAGGTCTGATTGTTTTTACTCTT
GAGTTCTATCAGTTTGCAACTAATGAATTTATGTATTTAACGACATTGTTTGCTTTAGGC
TTTTTAGTATTTGGTCCTCAATTACTGATTGGCGTGGCTGCTGTTGGGTTTGTTCCTAAA
AAAGCAATTGCTGTTGCTGATGGTGTAAAAGGTACCTTTGCTTACTTAATTGGAGATAGT
TTTGCAAAACTAGGATTAGGAATGATTGCTGACGGTACTCCAATTTTTGGTCTAACCGGA
TGGAGTGGTACTTTTGCAGCACTTCATGCATCAGCAATTACTTGTATTGGATTGTTAGCC
TTCGTTGCAATCGCAGAAGAGAAAAAAATTCGTAAAAGATAGAATATGCTGAGTAACAAG
AATACGGTGGACTTTTCCACCGTATTTTTTATAGAAATACGCTATTATTAATTGGAAGGA
TTTTATGATTCATGTTGTTCTTATTGATGATCATGTCATTGTACGCTCTGGTTTTTCTCA
ACTCCTTTCTTTAGAGAGTGACGTTACTGTTATTGGAGAATTTTCTTCTGCTAAAGAAGC
TCGTCAACATTTACCTTATTTAAAACCTCATGTATGTATTATTGATATTTCAATGCCAGA
ACTAACCACAAAATTAGTTTCATCTAAACAGTCTAATCCGGTAGGGCAATTAACAAAAAG
AGAAAGGGAAATTTGTGAGTTATTAATCTTAGGTTTTGAACCAAAGGAAATAGGCGAAAA
ACTTAATTTGAGTTTTAAGACAGTACATGTTCATAGATCTAATGCAATAAATAAACTCAA
TGTCGAATTAAATAAAAATAGATTACTCACTCGGCAGCTGATTAATACTGAAGAAACTAT
TCGTCAAGAAATCTCTAGAGAATTACACGATGAGGTCGGGCAAAATATTACAGCCATTAG
AACTCAAGCAAATATTTTAAAAAGGATTGCACCTGATTATGAAAAAATATCAACCACAAT
AGAGCAATTATCTCTTAATATTTATGATACAACAAAAGTACTACTAAATCGAATTCGACC
TCGTCTACTTGATGATTTAGATTTACCCCAAGCTATTGAGAATCTATTTATTGAACTAAA
TTTTCAAGATAATCAAATTGATACTGAATTAATATGGAAAAATGATCAAAATTTAAAATT
AGAACATATTCTTGAAATTACTATATATAGATTATGTCAAGAAAGTTTGAATAATATTAT
AAAATATGCTAAAGCAAATAAGGTAAAAATAGAAATTGAAATAAAAAATAATATACATAT
TATTATTACAGATAACGGGGTTGGATTTGATACATATCAGATGTTAACAGGATTTGGAAT
TCGTGGAATGCAAGAGAGAGTGAATATTTTATGTGGTACATTTGAAATAACGATTGGGGA
AATATCTATTTAACTGAAAAATATCACTATGATCTTGTTTCTGCTAATAGCGCACTTTCA
CTCTTTGAAGTAGGAGGATTTATAGGATCTCTAGTTGCTGGTTGGGGATCAGATAAATTA
TTCGCTAGCAATCGTGGTCCAATGGCATTGTTATTTGCTATTGGTATTTTTTTCTCCATT
ATTGCAATGTGGCTTATGCCAAAAGAAAATTTCATATTACAAGCAGGAATTTTCTTTTCA
GTAGGTTTTTTCGTATTTGGTCCTCAAATGCTTATTGGTATGGCAGCTGCTGAATGTTCC
CATAAAAAAACTCCAGCTTCAGCAACAGGGTTTGTGGGATTATTTGCATATTTAGGTGCT
GCTATAGCTGGTTATCCTTTAGCATTAGTGATGGAATCACACCACTGGTCTGGATTTTTT
GTCGTGATTGCTTGTGCAGCCTCTGGCATCGCATTATTGCTATTGCCTTTCCTTAAAGCA
CAAAATTGACAAATTACCTATGAGTAAATAAAGCAATTAGTATTTTGGGATAAAGCCGAA
TAGAACACCGACTCATTCAGTGATTTGGTTAAAGATACGGATAATAAAAAAGTGGCTTAG
TGCCACTTTTTATTAGAATAATTTTCTAGAGGTATTAAAGATTTCTTCTTTAAACGGACG
ACGCATATTAGTGATTGCATCAATAATATCGTGGTGAACTAATTTTTCATTTTGAATACC
CACACAACGACCACCGTAGCCTTGCATCAAGAGTTCTACTGCATAAACGCCCATACGAGA
AGCTAAAATACGGTCAAATGCACAAGGCGCACCACCACGTTGGGTATGGCCTAACACAGC
AGCACGGGTTTCGTGGCCAAAGCGTTCTTCAATCTCTCTCGCTAATTGGTGTACATCTGT
CATTAATTCTGTAATCGCAATAATTGCGTGACGTTTTCCTTTATTGAAACCATCTTCGAT
GTTGCGTATTAGTGACTCTTTATCAAAACCTTTTTCTGGAATGATAATGTATTCACAACC
GCCTGCTAATGCCGCACTTAAGGTTAAATCACCACAGTGGCGCCCCATAATTTCAACGAT
AGAAATGCGTTGGTGAGAAGTTGAAGTATCACGCAAGCGGTCAATTGCTTCTAATGCGGT
TTCAAGTGCTGTTTGGAAACCGATAGTGTAATCCGTGCCTGCAACGTCATTATCAATAGT
GCCAGGTAGACCGATACACGCAATGCCGTGTTCTTCGGTCAATAGTTTTGCCCCCATATA
AGAGCCGTCACCGCCGATAACTACTAACGCATCAATTTCATATTTTTTCAAGGTTTCTAC
ACATTTTGCACGCACTTCTGGATTTTTAAATTCAGGGAAACGTGCAGAACCTAAGAATGT
ACCGCCACGGTTGATCACTTCAGACACTGAACGGCGTTCAAGTTTGATAACACGGTCGTG
ATATAAACCGTAATAACCGTCTTGAATACCATATACTTCTAAACCTTCACTTAAACCCGC
ACGCACAACACCACGGATCGCTGCATTCATACCAGGAGCATCACCGCCACTGGTTAATAC
TGCAATTTTTTTTACCATATCAATACCTATAAATTTAATTTTAAAAAATAAATCAAAAAA
CTTGCAAAGATTACCCTATAACGCCCTTTCGTTCTAGCAGAAAATCGGGAAATTTACGAT
TTTTTGATCTAAGTTGATATTAATTTTCTAAAATGTCGAGAGCAAAATCTAATGCGGTAA
AAAAGCGGTCAAGATCCGCTTGAACATTGTAATGAGCAAGAGATATTCTCAAGGTGCCAT
TTTGTGCTAAATAACGTAAGTAGGGTTTGGCACAATGTTCACCACTACGCAATGCGATCT
GTTGCTCGGCTAAAATCGCCGCAATATCTGCGTGATGTTGATGATGAAAGACAAAGCTAA
TCGTTGGGCTTAAACTTCCTTCCGCTAAAATGCGTATATTTGGATAAGCTGCTAACCGTT
GGCGAGCCTCTTTAGCAAGCTGATAAAGCGGTGAGTTTAAGGCTGAAAAATCCCATTTTT
CCAACCACTCCAGCACCTCACCAAAAGCGATAATTCCTGCGATATTTGGTGTTCCTGCTT
CTAAACGATAAGGCAATGTTGCCATCGTGAGCTTTTGCTCAGTAATCTCTTGTAACATTT
TTCCGCCAAATAAAAGAGGGCGGAGTTGCTCAAGGCTACTCAATTTCCCTGTTAATACGC
CAACCCCAGTTGGTCCGTACATCTTATGTGCAGAAAACGCATAAAAATCGGCATCAAGTG
CTTGTACATCAATTTGTTCACAACAGACCGCTTGTGCAACATCAAGCACAATTTTGGCTG
AACATTGCTGACGAATAAGCGGTATCAATTGCTCTGCAGGCTGTCTAATCCCTGTTACAT
TTGACACCAAATTAAACGCAACGATTTTAGTGCGTTCTGATAAGGCTGTTTGTAGCGTTT
CAGGGGCAATTTGGTAGTTGCTATTAAGCGGTAGCACAATCAATCTAGCTTGTTTACGCT
CAGCAAGTTGTTGCCACGGAATAAAATTAGCGTGATGTTCTGCCACAGAAATCACAATTT
CATCACTAGCTTCAATACTGTCAGCTAAACCATTTGCGACCAAATTAAGTGAATGGGTTG
TGCCACTTGTCCAGATAACCGCATCTCGTGTTGCAACATTGAAACGTTTTGCCACTAAAT
CCCTTGCTAATTCATAACGTTGCGTTTGAGGAAAATCATATTGACTACGGTGAACCGAAC
CAGATGAACGATAAAAATCGAGCGTTGCATCTATCAACACTTTCGGTTTGAGTGTCGTTG
CGGCAGTATCTAAATATACCGCATCGGGATTATCTTGAAAAAAAGGGAAATGGGAACGAA
AAGTGTGATTAATCATTGTCGCTGAGCCTTTCTATAAAGTTTATTACAAGGGATACCATC
ATTATTGCCGTCTAGCTCTCGCCAACGGCACTGTTTAAAGTAGCGTTTCGCCGTGTCATA
ATCGGGAAGATCGTTACAACTTTTCCTCACATTACAATCTATAGTGGCAAGCGGTGCCTT
AGGCGAAAAACCTTGCCAAAATGAATGTTCATCTGACCGCTTACTTGCACGCCAGTCCGC
AGGATTGATCGGATTTTTATCTTGCCATAAACCTATTCTTTGCTGTTGAGCAAGTTGCTG
AGCTTGCAGATACATCGGTTGCGTTTGGCGATACGCCCACGCCATTCCTCGTTGCACCTG
AATTAAGTTAAGATTTTCACCCCTCTGATCATAAACCACTGCCAACAGCCGTTGATATTT
ATCATACCCCGTAATCTCAAGTTCAACCTCTTTTTTAAATGCCAGTTGAGCTAACGATTG
CTTCGCCTTATTACCAAAAGGCTGGGCAAATTCTGGGGCATCAATATATTGCAGGCGTAC
TTTAAGTTGTGTCCGATTGTGCAAGCAGGTTAAAGTATCGCCATCATAAATACCTACAAC
TATACATATTTTCTGTGCTATATGTTTAGCAACAATCGGTTCATTTGAAAAAAATAGAGA
AAGTAATATTGCTAATTTATGGTAGTAAATAGTTTTTTTCATATTTTAAGTAATATTTAA
ATAGAAGGCTATTTGCCATTTATAAAATGATATAGATAATAGAAACTATGTGTTTAACCC
AGCATGCTAATAAAAAAATAAAGTAATGCTGATTAGGAAAACGATTTTCTAATATAGTAA
ATACATGCTATTCTAGGTCAATTGTAGTTGTTACATTCAAAATTCAGACTAATGAAACCA
ATTTTCTTAGAGCTTCGTCATTTACGAACTATTATTGCTTTAAAAGAAAGCGGCAGTGTT
TCAGCTGCCGCCAAATGTATTCATTTAACACAATCAGCATTATCTCATCAAATTAAATTG
TTAGAAGATCAATATGATCTAACTCTATTTGAACGTAAAACTCAGCCAATCCATTTTACT
CCAGCTGGAGAACGTTTAGTACAGCTCGCTTATGAAATTTTACCTAAAATAATAGAAGCT
GAATCAGATATAACCCGAATTAAACAAGGAGAAGTTGGAGAATTACGGATTGCTGTTGAA
TGCCACACTTGTTTTGATTGGTTAATGCCAGCAATGGATATTTTTAGACAAAATTGGGGG
GGAATAGAATTAGATATTGTGTCTGGTTTTCATACTGATACTGTTGGTCTATTGCTTACT
CACCGAGCAGACTGGGCTGTTGTATCAGAAATAGAAGAGTCCATTGGTATTATTTATAAA
CCTTTATTTTCTTATGAAATGGTTGCTATTTGTGCCAAAGATCACCCTTTGGCACAAAAA
GAAATTTGGGAAGCTGAAGATTTTCGTCACGAAACACTAATTCATTATCCTGTTCCCGAC
AATATGTTAGATTTATTGAAAAAAATCTTACAACCAGTAGGAATAAACCCAACAAGACGC
ACTAGTGAATTAACTATCGCAATCATTCAGCTTGTTGCCAGTAAAAGAGGTATTGCAGCC
TTACCTTATTGGGCTGTAAAACCATATTTAGAAAAAGGCTATGTTGTTGCAAGAAAAATC
ACTTCTAATGGCTTATATAGCAATTTATACGCAGCAATCAGGGAAACAGATCTAGATAAA
GTTTACATTGAAGAGTTTCACAATATAGTGAAATCGCAAAGCTTTGCCACATTATTAGAT
CTATTTTCTTTAGATTAGAAATATTATTTATGAGTACACCAACTTTCCATTTAGATATTT
TAAGCTAAATGGGATCTGTAATAATTACTTATCTGCTACTGATACTTTCAGCTTTTGCCG
TTAAGTTTTCTGCCCCCGTCGCTCTCATCACAATGTTATCTTCCGTCCGAATACCGCCGT
AGCGTTTAAATTCGTCGATTTTCTGCCAGTTAAAGAAACGAGCAAGCGGGTGGTTTTTCC
ATTGATTTAGCAACATCTCAATAAAATAGAACCCAGGTTCAATGGTAAGCACCATACCTT
CGGCTAAATCACGAGTGCAACGCAAACTTGGATAAATCTCAGGCGGAGCTTTGCGTGTGC
CACGGTGGTTTTGTTGGAAGCCTGCAACATCGTGGACTTGCAAACCAAGCTGATGTCCTA
AACCGTGTGGGAAGAAGGTACGGCTAATACCCTCTTCAAAAATTTGATCGGCAGGTAATT
TCACAAACTCAAACTGGTGAAGCATTTGCGAGATCCAACGGTGCATTTGGGTATGGTAAC
TCAGATAATTCATCCCCACTTGCATATCAGCAATCGTATCCAGTTTAAACTGTTCCATTT
GAGCAATCATTGCTGCAAATTCACTTTGTGGCTCAAAAGCATAAGTTCGAGTAAGATCGG
AGGCATAACCAAGATAGCTTGTACCAGCATCAAGTAAAAAACTGTGGCGTTCGCAAGGTG
GCGTGAAATCCAATTTTGTGTAATGTAAAATCGCACTATGCTGATTGATCGCAACAATAT
TGCCGTAAGGCACATTGTTATCCGATTGCTTGGTCGCTTGAAGATAGGCTAAATTAATTT
CAAACTCACTTTTACCAGCAAAGAAAGCCTCTTTTGCCGCGTGATGTCCTGTTAAAGCGG
TGAGTTGAGCTTGATATATGCACTCAATTTCAAATTCGCTTTTGATCGAACGCTCAAAAT
GCAGTACATTTAGCACTTTCTGTGGATTGATATGCTCAAAACCTAGTGATTTTGCCAACT
CCGTTTGTTCACCTATAAAGGCACAATGGGTCGGATTAAGGATATATTGTCGAATTTGTT
GGCTATCCGTGAGCATTTGCCATTCAAACTCATCAGCAAAAAATGCCGATGTCGGCGGAT
TTGGCGTACAATGCCAATAATCTTGCGGTGCATAAAAATAGAGTTTCGGTTTATTTTTAC
CGTCTAAAAAAAGCCAACTTTGTTCTGCGGTGGGATCAGGGAAAATATAATTAAAATGCG
GATTGATTTTAAATGGCGATGTTTGGTCGTCTAAAAAATGGTATTTTGCCTGCCCTGCAT
AAATCCAAAGCCCGTCAAGACGAGCCAGCTCTAAGGCGTGCTGTACGATTTGTTGAATAC
GTGCGATGTGTTGAGAGAAAAGCTGTTGCATATATATCCTGTAATTTTTAATTTTGAATA
ATAACGATGACCGAACTAACCATTAACCACACTTTAGATACCCTAGGGCTACGTTGTCCT
GAACCTGTAATGCTTACTCGCAAAACCATTCGCAATATGGCAGATGGTGAAGTGTTGCTA
ATTATTGCTGACGATCCTGCAACTACTCGTGATATTCCGAGTTTTTGTCAATTTATGGAT
CATCAGCTATTAAAAAGTCAAACAGATACTAAGCCGTATCAATATTGGGTGAAAAAGGGG
CTAGACCACCTTTAAACTTTTTGTAATTTCAAATCTATCATCTAAAAATTCTTTCTTCAG
ACGAGATATTTCTCCAAGTATCTCTTCTTCAGAAGATAGAATATTATCATCTTTACGTAA
TAGTTGATTATGTGCTGTTAAAATAGTACGTACATATTTTTCCCACTGTTTCTCTGGAAT
TTTCTGTACATATGCAGATAAAAAGAGTAATTCAATATTAGAATAATAAATCCCACCACC
TGACACAGGACTTGCCAGATAGTTAACGTTATTAAAAGCAAAAGGATTATCCAATATAGC
TCGGTTAAATTTCTGGCAGGAATTTGTAGCTGCTTCTATTGTTTCAGCCGATTGAGTAAT
GACAACTTCTTTTCGAGCTACTAATAGGGCAATTATTCTAAATAATGCATTTGGAGGCAT
ATCCCCTTTTAAGGCTTCACACAAAGATTCTAACGAGTGAATCTTATAATCAGATAATTT
TTCAATAATAGGTTTTAATAATTCTTCTTTAAATTCCGTTTGTCGGTAGTTTTTAATCGT
GGTCGAAATTTTTGTTGTAGATGAAACAAGTAATATATTTAATTTCTTCCATTCTTTCTC
TCCTTGTTGATTAGTAAGTTGAGATTTTCCTTTAACCCAATAATCACGGCGGAATTGTTT
ATTTAAAATAAAGTCTTTTGCTGTTTGAAATAAAGAAGGATCTTGAATGCTAGATAATAA
TTTTTGTTGCTCTTCATCAAATAAAACCTCATCAAAATCATCTAAATAAGAAACGGAGCA
TGCGTAACTTAATTTAGCTTGTTTCAAGCAGGATTCAATTTCTGAAAAATACATTGGATA
CCAATTCTGATTAGTAAATTCATGAATGACGTAATTAGAATTTTGTTCTTTGATCTGTTC
AACTTGTTCCAACAAATAAGGTGAGAGAGAAAGGAGACTATTACTCACTGAAAGCATATT
CTTTGTATGTTCTAATGCTGATTTAATCGCTTGATCTTTTGATTCTAGAGTAGCAGATAA
TTTACTATAGTATTGATTTAATAAATATCTAATTGGTGATTTTCCTGCCCATCCTGGTAA
TGTGTTATAGCTAATATAGACTACACCACCTACTTTTAATTTACGTTGAATAAAATCAAC
GATAGTTTCTCTATTTTGTGGTGAAATCCAAGACCAAATACCATGTAGAGCAATAAAATC
AAAATCAGGTAAGTCATCTCGATGACAAAATTCGGCAAAAGATTGATCTGCAATAACGAC
TTTATCTGGATTGCCTTGGTTTGCTAATTGTTGAGCAAAGAACGCATGAGAAGGATTAAA
ATCAGTCCCGTACCATTTTACTGTTCCTGCTACTGCATGAATATTAAGCGATACACCAAA
CCCAAAACCTAACTCACACGCATTAATGACTTTTGGCGGCTGTAAATTTGCTATTAAGAA
TGGACAAATTAATTGGTGGCTATTTAATCCATCGTAATAACCTGTCGTATAATTAATATC
ATTAACATAACCTTCTGACCAATTTGTTAGCATTGCTCCTCCTTATTACTTGATTCTTAC
ATGGTAAATATTCTACATAGGGTTATCATTTATTTTCATAATTCTGCTAATGGTTAACGT
CTTTCATCATCAAAATCATCATCTTCGTCATCGAAAAATTCGCCGTCATCGCCATATTCA
TCTTCATCACTGTTCGGATCTTCAAAATAAGTTCCCCAGCCTTCATAAACCGCACCCGAT
TTTTCGATTAACGGCAGTAGCTCTTTTTGTTGAGCGGTAATAAGTTCCGCATCTAGTTTA
ATTTCGCTAACAATATCGCACACAAACACGAGATCGCCATTCTCTTCTTCCACTTCTTCT
GCTTCAGAAATCTCATAGCCCAACTTATAAGCATCTACCACTAACTTTTCGAGTTTATCG
AAATCGTGGTGAGCAACGTGGTGTTCGATAATATAAAGGGCTTCAGGATCGCTTCCATCG
GCTAATAAAGAGTTGATGATTTCATCGGTTTCTTGGCGTAATTCGGTTAAGTTATACATA
AGTTATCTCTTGGGTTTGAGTAAAAATTTCGGCGAACCAACTATCTAATTTAGTCGCAAG
TTTATCAATACCAATACGATTTAATGCAGAATAGGCTTCGACTTGCACATCGCCTTGAAA
CGGTAAAATCGCTTCCCGCACCATTTTGACGGTTTTGCTTCTCGCACTTTGGCTAAGTTT
ATCCGCTTTGGTAAGTAGCAATAATACAGGCAACTCCGCAGATACCGCCCACTCGATCAT
CTGCTGATCGAGATCTTTCAACGGGTGACGAATATCCATTAAAATCACTACGCCCCGTAA
ACATTCACGTTTCTGCAAGTATTCACCTAAAGAACGTTGCCACTGAAGTTTCATCTGCTC
AGGCACGGCCGCATAGCCATAGCCTGGTAAATCGACTAATTTACAATTTGGTTCTACTTC
AAATAAGTTAATTAACTGCGTACGCCCTGGGGTTTTAGAGGTACGAGCCAAGTTTTTTTG
ATTAGTTAAGGCATTTAATGCCGTCGACTTCCCTGCATTTGAACGCCCTGCAAAGGCAAT
TTCCACGCCACTGTCTTCTGGTAAATGGTGAATATCAGGTGCAGAGGTTAAAAAATGGGT
TTTGTGGTAGTTAAGTTTTATTTCGGTCATTTTGTATTTGTTTGTTATTAAAATTTGTAA
ACTCCCCTCTTTGAAAAAGAGGGGCTGGGGGAGATTTAAAAAACATTTTTGTAGGGTGGG
TTTTAACCCACCAATAAATTCAAGAGATTACAACGAAATGGTGGGTCAAGACCCACCCTA
CAATTATTTAAATCTCACACTCAATCCTTTCTCACCATATTGATTAGCTTCAGGACTTCC
TGCAAAAACACCCCATTCCATCACTAAAATCGTTCCGATAAACATCGGCATCATAACGCC
TAGCACAAATGCCATTGTTCCTTCTGCCCCTAATGAGCTGAGATAGCACAATATCGGCAC
AGCAACCATAAATAAGGCTTTCGCTGAACGATTACGGTCGTGTAGGCGTTTAACGATAAC
CGCCGATAAACTATAAAGGGAAACAGTCAAAGGTAGAACGCTGATCCAACTGAAAGCGGT
CAGATTTAAGATAAAATTTGCAAAAATAAATAAAAATGCAAAATTGATCCCAAAGCCGAT
CCAAAAGCCTTTGCGGTTTAGTCTTCCGTGAAAGGAAAATAATGCTTTATGCCAGATCAT
TACTGCAATGCCTTTTCAATTTTTTCAAACAAATCACGAGCAAGATTATCTAAACCTTTC
AAACGCTCTAAGCCGCGACGCATCAAGGTTTGACGTTGAGTGTCATAGCGAGAAAGTTTA
ATTAACGGCTCAATTAAACGTGCCGCCACTTGCGGATTACTTTCGTTCATCTTAATCAAC
ATATCGACTAAGAAACGATAACCTGAACCGTCAATGGCGTGGAACGCACTTGGGTTTTGA
CTTGCAAATGCTCCAACGAGTGAACGTACACGGTTTGGATTTTTAAAGTTAAAACTTGGG
TGCGTTAATAAATCTTGCACAATTTCAAGTACATTTTCATCTGGGCGTGTTGCCTGTAAA
ACAAACCATTTATCCATCACTAAGCCATCGTGTTGCCATTTTTGTTCAAAATCGGCAAGA
AGCTGATCTCGGCAAGCAAGTTGTGCTTTGGTTGAAGCTGAGAGTGCCGCCAAAGTATCC
GTCATATTGTTTGCTTGATGATAATGTTTGTGTACCAAGGTATTACCCACTTCGGTAAAG
GCAAGGTAAGACAAGCAGACATTGCGTAATGCCCGTTTTGCCAAATCCTCGGCAACCACA
CGGTATTCCGTTAATTTATTTTGGTTGTAAACGACTAAGAAGTGATCTTTTAATTCATCA
GCAATCGCTTGTTGCATAAATTGACGAACAGCCGCAATACCTGCAGGATCGATCACTTTA
AACAACTCCGCAAATTCCGTTTCTTTTGGCAAGGTTAAGGTTAAAGCGGCGAGTTCTGGA
TCTCTATTTGCATTGTCGATCACAAAGGTGAGCGCTTCTAACAGACCTTGTGAGAATGCC
ATTGCTTCGCCCTGTTGGTAACGACTTAGATTTTCACGCAATTCGTTGTTAAACAACATT
TGTGCCACGTCCCAACGCACAAAATCATTCTCAGCAAATTTCAAGAGCGTCAAAAGCTGT
TCTGTCGAATAATCATAATCTAAACGCACAGGGGCGGAGAAATCACACAACAGTGCAGGC
ACAGGGCGTTGTTGCACATTATGGAACTCAAAGGTTTGATGTTCGTGGACCACATCTAAC
ACATCACTGACAGTTAATAATTCGTGTTGTAACTTGATTTTCTTACCATCTTGACCATAT
AACGCTACTTTCAACGGAATGTGTAAATTCACTTTCTCTAGCTGATCAGCGGTTGGTGGT
GTGTTTTGAGAAACGTGCAAGCGGTAAGTATGACGTTTTTCATCATATTCATCAGAAATC
GTTAATTCAGGCGTACCCGATTGACTATACCAACGGCGGAATAGATCCAAATCCACTCCC
GAAGCACGTTCCATTGCAGACACAAAATCTTCGCAGGTTGCCGCCGTGCCATCATTTTCT
GCCACATAGAGTTTCATTCCTTTTTGGAAACGCTCTTCGCCAAGTAAGGTATGGATCATA
CGAATAACTTCCGCCCCTTTTTCATAGACGGTAACCGTATAGAAATTATTCATTTCAATC
ACTTTTTCAGGGCGAATAGGGTGAGCCATCGGGCTTGCATCTTCGGCAAATTGCACCGCA
CGCAACAATCGCACATCTTCAATCCGTTTTGCCGATCTTGACCATAAATCTGAAGTAAAT
TCTTGATCACGGAAAACGGTCAAACCTTCTTTTAAACTGAGTTGGAACCAGTCACGGCAA
GTAATACGGTTGCCCGTCCAGTTATGGAAATATTCGTGAGCAATCACCGCTTCAACATTC
AAATAATCATCGTCCGTTGCAGTTTGCGGATTAGCTAGCACAAATTTCGAGTTAAAAATG
TTTAACCCCTTATTTTCCATTGCCCCCATATTAAAGAAATCGACCGCCACGATCATATAA
ATGTCTAAATCGTACTCCAGCCCAAAACGCTCTTCATCCCATTTCATCGAACGTTTTAAA
CTCTCCATTGCCCAAGTGGCACGGTCAAGATTTCCTTTATCCACATAGATTTCAAGGGCA
ACTTCACGTCCGCTCATCGTGATAAACTTATCTTGTAACAGGTCAAAATCCCCTGCGACT
AAGGCAAATAAATAGCTTGGTTTAAAGAACGGATCTTCCCACTCCACCCAGTGACGACCA
TCGTCCAGCTCCCCTTGAGCAATACGGTTGCCGTTAGAAAGCAGGTATGGATATTTACTT
TTACAAGCGGTGATTTTGGTGCGATATTTTGCAAGCACATCAGGGCGATCAAGCATATAA
GTAATCTGACGGAAACCTTCCGCTTCACATTGCGTGCAGATCCCTTCGCCTGATTGATAT
AACCCTTGTAGTGACGTATTTGTTGATGGATTGAGTTTTGTCTGAATTTCCAGCTCGAAT
TGATCCGCAGGGAAATCGGCTAAATTTAAAGTCAAAGCCTCATCATCTTTTTGATATTCT
TTGAATGGCTCGCCATTAAATTTAATCGATAAAAATTCAAAGCTATGCCCATCTAAACGT
AACGTAGTCGCTTCTGCATTCTTACGCATGACCGACAACGTCGATGTGACAATCGTCTGC
TCAGGATCAAGCTGAACATCAAGATAAATTTGATGAATAGTAAAATCAGGCTGACGGTAA
TCTTTTCTAAATTTTGCTTTAGGTCGCATAGCTTCTCCCTTAGAACTTTCAAATGTGGAA
AGGATAAGAATATTTGTCTTTAAGTGCAATCAAATTTAAGATCTTGCCCCAAAAATCGCC
GTACCAATACGCACCATTGTCGAACCGCATTCAATTGCACTTGGCATATCATCAGACATT
CCCATTGATAGCGTATCAATCCCTTCAAATTGAGATTGTAATTGAAGAAACAGTTCATTC
ATTTGAGCTAAGGCGATTTTCTGTTGCTCAGGCTCACTTTCAGGCTTCGGAATTGCCATT
AAACCACGCAATTTCAAACGTGGCAGTTGGCTAATTTGAGTGGCTAATTCTAGCATTTCT
TTCGCAGAAATACCCGATTTAGATGCTTCATCACTGATATTAATTTGAATTAAAACATTC
AGTACAGGCAGGTGTTCAGGACGTTGCTCGCTTAAACGTTGTGCAATTTTGAGCCTATCT
ATCGTTTGTACCCAGTCAAAATGCTCCGCCACTACACGCGTTTTATTCGATTGTAATAAA
CCGATAAAGTGCCATTCTAATGTGTCGTTCTCCGCAAAATATTGAATTTTTTCAATACCT
TCTTGCACATAATTTTCGCCGAAAGCACGTTGTCCTGCTTCAATGGCTTCGGCAATGGCT
GAAATGGGTTTAGTTTTGCTCACCGCAAGCAGTTTAACACTCTGTTCAGGGCGATTAGCT
TGCTGACAATATTGTTGAATTTGTTGAGAAATTGTCGCTAAATTTTGAGAAATCGACATT
GGCTACTCCAAAAGGCTATAATGGGCAAGATCATAAAACTCCACTTAACTGAAATCAAGG
ATACTTATGCAAAGACTAACAAAAATTAAACTTGTGATTACCGATGTGGACGGTGTTCTT
ACTGATGGTAGCCTTTATTACACCGAAAATGGCGAAGCATTAAAATACTTCAATGTGAAA
GACGGTTTAGGGATTAAAATGCTCCTTGCTTGTGGTATTCAAGTTGCAGTGCTATCGGGC
GGTGACACCCCGATTTTACGCCGTCGCATCAAAGATTTAGGCATTCCCCTTTTCCAACTT
GGCGAAATGTCTAAGCGAGATGCTTGTTTTGAATTAATGCAACAAGCGGGGGTTTCAGCC
GAAGAAACTGCATTTTTAGGCGACGATACGTTGGACTTGCCTGCATTTGAAGTCTGTGGA
CTAGCGGTTGCCGTGGGCGATGCCTTTGATTATGTCAAAAATCAAGCTGATTTAGTCTTA
ACACGTAAAGGCGGACATTCCGCATTCCGTGAGCTTTCCGATATGATTTTAAAAGCTCAA
GGCAAAGAAGAAGTTTATGCTACTGCTGATGGGTTTATGAAAGTGGTGCATGAAATGCTA
CAATAAATAATATCCTGTGGAATTTTAGATAATTAATTGAAAAAGATGAGCCAACAAGAC
AAACAAAATTTAATTTGGATCGATCTCGAAATGACAGGGCTTGATCCTGAAAAAGAGCGA
ATTATAGAGATTGCTACCATTATCACCGATAAAGATCTGAATATTTTGGCTGAAGGCCCT
GTGCTTGCCGTATATCAACCCGATGAATTATTAAATAAAATGAGCGAATGGTGTGTGAAA
ACCCATACTGCAAATGGGTTGGTTGATCGTGTGAAGCAGAGTAAATTAACCGAACGTGCT
GCCGAATTACAGACATTAGATTTCCTGAAGAAATGGGTGCCGAAAGGGGCTTCGCCGATT
TGTGGTAACAGTATTGCACAAGATAAGCGTTTCCTTTATAAATATATGCCAGATTTGGCG
GACTACTTCCACTATCGCCATTTAGATGTGAGTACATTAAAAGAGCTTGCAAGTCGTTGG
AAGCCTGAAATGCTTAAACAATTTAGTAAGAAAAACAGCCACTTAGCTTTAGATGATATT
AAAGAGTCCATCGAAGAGCTGAAGTTTTATCGTCACCATTTTATTAATTTAGATTAACAA
TAATGCAATCATTTTATTTTGCAACTGAAGAAGAAATGCTCAATTTTGGTCAGCGTTTTG
CCCAACAACTTCAACGCTATTTAGAAAATCATAGTGAAAAAGCGATTGTGATTTATCTGA
ATGGAGAATTAGGGGCTGGAAAAACGACGCTCACTCGGAGCATTGTTCGTGCTTTTGGGC
ATAATGGGAATGTAAAAAGTCCAACTTATACTTTAGTGGAAGAGTATCAGCTTCCCCCTT
ATGCTTTATATCATTTTGATTTATATCGTTTGAGTGATCCTGAAGAGTTGGAGTTTATGG
GAATTAGGGACTACTTCCGTCCACAAACGGTTTGCTTACTAGAATGGGCAAGTCGAGGGG
AAGGAATGATCCCATCTGCGGACTTTATTATTCAAATTGACTATGCAGAAACAGGGCGAA
ATCTAGCTATTATGCCTCAAAACAACTCGGCAAAACAGATTGTAGATTATTTAGAACATC
AGACCGCTTAGGGTAATACTATGCAGAAATTACGACATTATGTTTGTTTTATGGTAATGA
GTTTATTTCTTGCTCTTTCCGCACAAGCAAAATTAACCATTGCCATTGATGCTGGACACG
GGGGCAAAGATCCAGGGGCTATCGGTAAAAATTTAGGGGTTAAAGAAAAAGAAGTGACTT
TAGCGATTGCCAGAGAACTAAAGGCGTTGTTAGATGCAGATCCAAATTTCAAGGCAGTAA
TGACACGCAATGGCGACTATTTTATCCAGTTACCTAATCGAACTGAAATTGCTCGTAAAA
ATAAGGCACATTATCTAGTGTCAATTCACGCTGATTCTTCACCAAGTTCAGATAATCTAA
AAGGGGCTTCGGTTTGGGTTTTATCTAATCGCCGTGCAAATGATGAATTAGGAAAATGGT
TGGAAGATCACGAAAAGCAATCGGAATTATTAGGTGGGGCAGGTTCGGTTTTAGCAAATA
ATAATGAACGTTACTTGAACCAGACAGTGCTTGATCTGCAGTTTTCTCACGCACAACGTT
CAGGTTATGAGTTAGGTAAAACAGTCTTAGACAAACTGCGAAATGTTACGCAATTAGCGA
AAAGTTCGCCACAACACGCCAGCCTTAGCGTATTGCGTTCCCCTGACATTCCTTCAATTC
TAGTGGAAACAGGCTTTTTATCTAATGCAACGGAAGAACAACGTTTAGCTACAAAGGCTT
ATCGCCGTCAGATTGCAAAGGCGATTTATCAAGGATTAATTGCATATAAAAATAGATTAC
CAAAACAGCCAAATCAAATAGCAGTTAATGATGAAAAATCAACCAAGAAATCGAAAGCTG
AAAAAAAGGTAGAAAATCGCTCTAAGGAAGATAAAAAAGCTAAAGTAGCGGTGACTTCGC
CTAAGGAAAAAACTAAAGAGAAAACAAAAATAACGACGAAAACTAAGCAAGAACAATCGT
CTAAAGCGTCAGAAAAAACGGTTAATCTCAATGCGAAATATCATGTTGTCCAGAAAGATG
AAACACTTTATTCCATTGCTCGCATGTATAAAACAACACCTGAAAAATTGAGGCAGCTAA
ATGGTTTAAAACAAAATAAAATCTTTGTAGGGAAGAAGCTACAAGTAAAGTAAATCAATA
TAGTAGAGTATAAAATTTAAAACTGGATATGGGAACCTAGACAAAATAGTAGATAAATAA
GCATGATATTTAAAGAAAAGCCGATTATTTCTAATCAGCACGGAGCATTAGTGATGGCAT
TTGTACCATTTATTTATGGTATTTCTGCTAGCCATTTTGTAATGAATCATTTTTGGCTTG
GGCTTAGCTGGCTTTTTACTTATCTCTTTTCCTATCCTTTTTTCTCTGTTGTTAGTAAAA
AACAAAATGAAAAATATAAACGCTGGATGATTATTTATGCCGTATTTAGCGGCATATTTA
TATTTCCGGTACTCTTAAGTCATTTTTCTATTTTGCAATTTATAATCCCAATCCTGCCGC
TTGCAGGGGTCCAAATTTACTATGCAAAACAAAAAGATGAACGAAACTTAATCAATGATA
TTGCAGGTATTTTAACCTTCGGCATAATTGGAATGGCAAGTTTCTATTTAGCAACGAACC
AATATAATTTTGAGATTTTACTCCACCCTACGTTATTTTTTATTGGGACAACAATTTATG
TAAAAAGCGTTGCTCGAGAGCGGAAAAATCCTCTTTACTGTAAGTTCAGTATAGGACTTC
ATTGTATATTTATCTTTGTTTATCTCGCCTTAGGCGATTATGGCATTAGCTTTGCCTATT
TCATTGGGTTAATTAGAGCGGTTATTGTGCCAAAAAGAAACTGGAAAATTAAACAAGTCG
GCCTATTTGAATTTTTAGTGATATTTGTTTTTACACTAGGGCTGATCTACTAAATGTATT
AACCTAATAATATCCGTTATTTCTCTTTCCAATATCCAATCCATTCTTTCAGGGCGTGCA
TATTGCTATGTAATGCTCCTGATTGTGGGATAAAGTAAAATACATTTAATCCATAGGTTT
CAGGCATTTTTCCTGCTCCAACACTTGCAGGTAATATCTTAAAACCTTCTCGCTCAAATA
GCATTCTTGCTCGTTGCATATGCCACTGGTTTGTCACTAGCACAATCTTATTAATACCTT
CTTTTTCTAAAATCGGTTTAGAAAACTTCGCATTTTCAGCCGTCGTTTTGGCTTTTTCTT
CCAACCATTGTGTTGGAATATGGAAAAATTGTTCGAGCTCTTTTTTCATGACGGCAGCTT
CTGAAGTCCCTTTTGGGCTACTTCCCGTAATTAATAAAGGTAAGCCCGTTTCTTTTTGTA
AAAAAGCAGCATAACGTACCCGCTCTAATGCTATTTCGCTGATCGCTAATTTGCCAAATA
ACTCTTTACTATCACGCAAGCCACCACTAAGTAAAACGATAGCTTGAGCCGATTTATAAT
CTTCAATACTAAGGTTATCTTCCGTTACCAGAGAATCATGCAATTTTTGCGAAGTATAGG
GAATACTGAAAATATAGAGCATTGCTACACCTAAAAAAGTTGAGAGATAACCTAATTTTT
TCCATTTTAAGCGGAAACAAATTAAAGAAAACAACCATAAAATCAGAATGTTAAATGGTG
GAAGAATGACCGCAGTAATAAATTTTGTGATAGCAAACATAATGAGTAGGCAATTTTGTC
AAGTAAGTAAAAGAGATTTATTATTCCTCATTCCTTTTCCGTTGTCTATTGTTTAACTCG
CTCTTTAAAATTAAAATGGCAAGTCTTATTAACCATATTACTAGCGGTTAGATTTATGAA
AAAAATTGCAATTATTCCAGCCAGAGCAGGCTCGAAAGGGATTAAAGATAAAAACTTACA
ATTAGTCGGCGGAATTTCGCTCGTAGGCCGTGCAGTTCTAGCAGCAAAAGAGTCTGGAAT
GTTTGACTTAATCGTTGTCACTTCAGACGGCGAACGTATTTTACAGGAAGGTGAAAAATA
TGGTGCAACACCACTACTTCGCCCTGCTGAATTGGCTCAAAGTGATACTCGTTCTATTGA
TGTTATTTTGCACTGTTTAGAAACCTTAAATATCCGTGAAGGCGTTGTCGCTCATTTCCA
ACCCACTAGCCCACTTCGCAATGCGTTAGATATTCGCAATGCGATGGAAATCTTTTTAGG
TGGAAAAAGTAAGTCTGTGGTATCCGCTTGTGAATGTGAACACCACCCGTATAAATCATT
TGTTTTAAATGGAGATGATATTCTCCCGATGAATGAAATCAAAGATTTTGAAGCACCACG
TCAGCAATTACCAAAAGCATACCGTGCGAATGGGGCGATTTATATCAACGATGTCGCCAG
CCTACTTCAAGAAAAATACTTCTTTATTCCACCTGTGCGTTTCTATTTAATGCCAACCTA
TCGCTCAGTCGATATTGATACCACATTAGATTTGCAACTGGCGGATAGCTTGATTGAGAA
AGAGATGCAATGAGAGCCATCAAAGACAGTGCAGTTTATTTAATCGGTGAACTGACTTCA
CGGGCAATGCCATTTTCCAAGCCTTATTAGGTGTTCAGCTGCGCATTCGACAGTGTCAAA
AACAGGCGATTTCCTATGCCATTTTGCAATTTGCTTCTAGCTTAGGCACTGCTGTTTTTA
CGGTATTACTTCTCGAACTTTATCAAACGGAATTGGTCGAAAAAAGATTATTTGGGATTT
TATTAGGCAATGTACTGGTATTTTTATTAGCTTACCTGATTTATAGCAAAAAGACGGTAA
GTAAAAAATATCAATGGAAGCAATATAAATCAGCACTTTTTTATGTGCTTGCTTTTGGTA
CGCCATTAATTTTGCATAATGTGAGCCCTTTCTTAAAAGGGCAGTTAGATCGTGTATTTA
TTTATCATCAATTTAATCAAGTTGATTTAGGTTTATATGCGATGGGGGCTCAAATTGCTG
CGATATTGATGATTATTTTACAAGCAGTAAATAAAGCACTCACTCCCTATTTTTTTTGAT
GGATTAAAACAAGGTCGAATTAATTTAAAACAAACGCAAAAATGGGCATTTTATTCCTTA
GCCATTGTTCCGTTACCTTCATTAATTATGTTAGTGTTATTAATGTTTTTATCTTTATTT
GGCAATGAAGGTAAAAATAAAATTCTATTTTTAAATAACAAGACAGAAAATGTTTAGTAT
TATTATTCCTTCTTATAATCGAAAAAATGAAATTCCTGCATTATTAACAAGTTTGGAATA
TCAAACGGAATATAATTTTGAAGTGATTATTGTCGATGATCACTCTGTTGAGCCAGTAGA
AATTAAACATCTCTACCCATTTCCTGTCAATGTGATTAGGAATGAACAGAATTTAGGAGC
AGCAGAAAGTCGTAATGTAGGAGCAAGATTTGCTGAAAACGAGTGGCTACTCTTTTTAGA
TGATGATGATCGTTTTGCTCATCCAAAATGTGAAATACTGGCAAAAACAATTAATGAAAA
CCCGACGATTAATTTTATTTATCACCCTTCTGAATGTGTGATGGTAAATGAAGGGTTTAG
TTATATCACTCGCCCCTATGAAAATGAACAAGCGGTCACTTTAGAGAATATTTTACTGGC
AAATAAAGTAGGTGGAATGCCGATGATTGCGATTAAAAAATCATTTTTCTTTGCAGTCAA
TGGATTATCAACGGATTTAAAATCTCTAGAAGACTATGATTTTATTTTGAAAGTCATTTC
GCATAACGAATTTAAACCAAAACATGTTTCTCAAGCCTTAACAACCTGTACTTTCCATAC
TAAACGAGCAAGTGTATCGACAAATACACAAAATACTGAATTAGCGATTGAAACTATTAA
ACAAAAATATGTAAAAACAGATATTCAACAAAAAAACTTTGCTTTTAATGCATTATATAT
GCTTTCTTACCCACATATAATGAATTTATCTCGTAAAGCGGCTTGTTATTATTGGCAGAT
GTTCTTACAAAGTAAAAATATTAAACATTTGGTGATTGCTACTCTCATATTTATTTCACC
AAAACTTGCAATCAATATGAAAAGGTTTATTTAATGAAATTTTCCGTATTAATGTCCTTA
TATTTTAAGGAAAAACCAGAATATTTAACCGAATGCTTTGAAAGTTTAAAAAATCAAACG
GTTCAAGCGGACGAAATTGTTGTTGTATTTGACGGAGCTATTACCCCCGAATTAGAACAA
GTTATGCAAAATTTTGCGGAGATCTTACCGCTTAATATCGTTAGACTTGAGCAAAATCAA
GGGTTAGGAAAAGCACTCAATCATGGCTTAATCCACTGCATAAATGAATGGGTATTCCGT
ATGGATACGGACGATATTTGTATTCCAGAACGTTTTGAAAAACAGATTGCGTTTATTGAA
CAAAATCCCGATACCATTATTTTTGGCGGACAAATTGCTGAATTTGGCTCAGATATTAAT
GATATTGTCAGCTATCGTCGTGTGCCAACAGAAACCAAAGCCATTGTAGAGTTTACACAG
AAACGTTGCCCATTTAATCATATGACGGTCGCCTACCAAAAAAATGCTGTGCTTGAATGT
GGTGGCTATCAAGACTTACAAGAAGATTATTATCTCTGGATTAAATTGGTCGCATTAGGC
AAAAAAGTAGCGAATTTGCCTGAGGTTTTGGTTTATGCTCGTGTTGGAAATGGTATGGTT
GGCCGCCGTCGTGGTATCGCTCAGGCTAAGGCAGAATGGCGTTTATTTAAATTAAAACAC
CAAGTGGGTATGCAGAATATCGTTTCAGGTTTTATCACTTTTACTATGCGAGTGGTACCG
AGATTATTGCCAACAGTCTTACTTACTCTGTTTTATAAATTACTTCGTAAATAAAAGGTG
TAATATGTTGTCTATACAAGATTTTTCAAATAAAAATAGTTGCTAATATTTAGAGAAAAT
AAACATTAGCAACTATTTTGTCTACCATGCCGATTATTCCTTATGAAGAGCGATAAACAT
AGTTAATTATTCTGTTTTAAGCGATAACGTCTATCCATCATACAAAGTATGCCACCTATC
GCCATAAACAATCCACCGAACCAAATCCAACGGATAAACGGTTTGTAGTATAAACGTACG
CCCCAAGAGCCATCTTCTAAACGTTCACCTAAGGCTGCATAGAGATCTCGACTAAATCCC
CAGTCAATCGCAGCTTCAGTCATACCCATTTTACTGACATTGTAAAAGCGTTTTTCTGCG
TGTAGTGTGGCTTCATATTTACCATTTCGATGAATTTCAATATCCGCTGTGCCACCAATA
TAGTTTGCCCCATTTGAGTCACGAATACCCTTGAAGGTAAAGTTGTAATCTAAAATTTCA
ACTTTGTCGCCCACATTCATTCGTACATCTTTTTCGATACTGTAATTTTGGCTAAAGGCA
ATACCAAACACAGTCATTGCAACCCCTAAATGAGCCAACACCATCCCCCAATGGGAACGA
GAAAGTTTCAAAATGCCTTGCAAGAAACTATGACGATGCGTTGCTCGTTGATGTAGTTCA
TACAAACTCAATGCCACGATAATGATGGACATCATTGTCCCTAATACCACGCTGACAGTA
ATTTTGCTGGCAAAAAGATAAGGTAAGCCAAAGCCAAGCAATACCATTACGGCTAATGAA
ATGAGGACTGGCTTACGGATAGCAGAAACCTGATCTCGACGCCATTTTACAAGCGGTCCA
ATTCCCAATAAAAATGCAAAAGGCACCATTAAGATCATAAACATCTGATCGAAGAAAGGT
GCTCCGATAGAAATTGTCCCTAAACCAATTTGTTTATGAATTAACGGTAAAATCGTGCCT
AAAAAGACCACCGATAAGAACGCCATTAATAGCACATTATTGAGTAATAACATTGATTCT
CGTGAGTAACGTTCGGAATTGTCTAAGCTCTTGATTTTACTGCCTTGATAAGCGTAAAGC
AGTAGCGAACCGCCAATAACCACCACGAGATAAGCCAAAATATATAAGCCCCGAGTTGGA
TCAGAAGCAAAAGCGTGAACCGATACCAAAATCCCTGAACGCACTAAGAATGTGCCGAGT
AAGCAGAGTGAAAAAGCAAGAATAGCCAGCAAGACCGTCCACGCTTTGAATGTACTACGT
TTTTCCGTAACCGCTAAAGAGTGAATTAATGCCGTACCAGCAATCCACGGCATTAACGAG
GCATTTTCCACAGGATCCCAGAACCACCAACCGCCCCAGCCAAGCTCGTAATATGCCCAC
CAAGAGCCAAGTACGATACCTAATGTCAAAAATACCCACGCTGCCATAGTCCAAGGACGT
GACCATCTCGCCCAAGCAGTATCAAGACGACCTGTCATCAACGACGCAATAGCAAAAGCA
AAGGCAACAGAAAAGCCCACATAGCCCATATACAGTAACGGAGGGTGGAAGATTAAGCCA
ACATCTTGCAACATCGGATTAAGCTCTCGACCATCAACAGGAAAATCAGGGAAAGTTCGG
TTAAACGGGTTAGAAGTAAACAGAATAAAGACTAAAAAGCCAATGCTAACCAAGCCCATT
ACCCCCAATACACGAGCGATGGCTTCTTCAGGCATTTGTCGGCTGAATGTCGCAACGGCA
ACGCTCCAAAGGGAAAGTAGCCAAATCCAAAGCAACAAAGATCCTTCGTGAGAACCCCAA
ACAGCGGAAAGGCGATACTCTAACGGTAACGTGCTGTTTGAGTTATTCACCACATACTGC
ACAGTGAAATCATTGACCGCAAACAGATAAAAAAGCGAGCCAAACGAGATTGATAATGCT
AAAAAAACCGCCCACGTCATCGGACGAGCCAATGCCATCAGACTAGCATTTTGTTTATAA
GCACCAACAAGCGGTAAGATCGCCAATAAAATTGCCAATGAGAGAGCAAGAGCAAGGGTA
TAGTTACCTAATTCAGCAATCATTTATTTTCTCCAAACGGCTGAGAGATCTGCGTTGCAT
CACGTTCTGATTTTCCTTTGAGATCTGCTTCTGAAATCCCCATCGGCTGATGTTGCTTTT
TCATCTGATCGCCTAATTCAGGTGGCATATAGTTTTCATCGTGTTTAGCTAACACTTCGG
TTGCTTTCAGTTTTGTCGGCTCAACTAAAGTACCTTGTGCCACAATCCCTTGCCCTTCAC
GGAATAAGTCAGGTAAAATCCCTTCATATTCCACCTGAATTGCAGGCCCAATATCATTGA
GATCAAAGGTCACTTTAAGGGTCTTGTCATCACGTTTTACCGACCCATCAACCACCATAC
CCCCTACACGAATACGTTGCCCAACTTCAGGCTTGGTTTCTGGATCATTATTTTTACCAT
AGATAATCTCTGATGGCGTATAGAATAAGTCAATGTTTTGGCTTAACGCATATAAGGTTA
AACCAACAGCAACGGCAAGCCCACTTAACACTGCCATCACCACTTTCAGTCTAGATTTGC
GTCTTGGGTTCATAAAAACCTCGTTGTAATCACTCAAAAATCAAATAGAAAAATTAAAGT
GCTATCCTAACAAAAAATCTGATAAGAATCGTTAAATATTCGATTATTTTATTCTTTAGT
ATATAAAAATCATGTCTACCCTAAGACAGGAAATGGTCGAACATTCTCTAATTGAGAATG
TATTTGATTAGGTACGGTTGATCCTAAAGTCCAAGAAATTATACTGCCTCTTTCGATGTT
ACTTGTGTACTTTAGGGGATGCCAAACATAGAGAGAAGCAAGAACTGCTTGTTTTTGAAC
ATAAATATAGGTAGAAATAACCGCACCTTATTGTTATAAGTTGCGGTTATTTTTTGCTAC
TTATAAGGCTTTTAAAATATCGTCCACACGTTCTTTCGCATCACCAAATAACATTTGAGT
GTTTTCTTTGAAGAACAGTGGGTTTTGTACGCCTGCATAGCCCACTGCCATTGAGCGTTT
GAACACGATAACATTTTGTGCTTTCCACACTTCAAGTACTGGCATACCTGCAATCGGGCT
GTTTGGATCGTCCATTGCCGCTGGGTTTACTGTGTCGTTTGCACCGATAACCAAGACTAC
GTCAGTATCTGCAAAATCGTCATTGATTTCGTCCATTTCTAATACGACATCGTAAGGCAC
TTTCGCTTCAGCAAGCAATACGTTCATATGGCCTGGTAAACGTCCTGCAACTGGGTGGAT
ACCAAAGCGAACATCTACGCCACGGTCGCGTAATTTTTGGGTGATTTCTGCCACAGGATA
TTGTGCTTGTGCCACTGCCATACCGTATCCTGGCGTGATGATCACAGAGCTTGCATTTTT
AAGTAATTCTGCCACTTCTTCTGCGGTGGTTTCACGGTGTTCACCTTGTTCTTCATCTGA
GCTGACTTGAACATCGTTACCAAAGCCGCCTGCGATAACGCTGATGAACGAGCGGTTCAT
TGCTTTACACATAATGTAAGAAAGGATCGCACCTGAAGAACCGACTAATGCCCCTGTGAC
GATTAGCAAGTCATTGCTTAACATAAAGCCTGCTGCTGCGGCTGCCCAACCTGAATAAGA
GTTAAGCATAGAAACAACCACTGGCATATCCGCACCACCGATAGAAGCCACCAAGTGCCA
ACCGAAGGCTAGAGCAATTGCAGTCATCACTAACACAGGGAAAATATTTTCTGGGTTATT
TAAGAAAGCAACCATTAATAATGCAGAAACTACAAGTGCCGCAAGGTTTAATTTGTGGCG
GTGTGGCAACATTAATGCTTTTGAATTGATAATGCCGCGTAATTTACCGAAAGCAACCAC
AGAACCTGTGAAAGTGACCGCACCGATGAAGATACCAAGGAATACCTCAACATTGTGGAT
ATTTTGTAGCACTGGATCTGTTTCGTGTGCAAGACCGTAGCTGTTAAAGCCGACTAATAC
CGCCGCTAAACCTACGAAGCTGTGAAGAATTGCCACAAGCTCAGGCATTTCGGTCATTTC
CACTTTTAATGCTTGACGAATACCGATAGCACCACCGATTGCCATTGCGATTAAAATCCA
AATGGTTCCTTGTGATTGTGGTCCAAAAATGGTTGCGATAAGGGCAATGGTCATACCCAC
AATGCCGTACCAACAACCTGCTTTTGCCGTTTCGTGTTTAGAAAGCCCTGCAAGGCTCAT
AATAAAGAGAACGGCTGCGACAATATATGCCGCTTGTACTAAACCTAAAGACATACTCTT
TCTCCTTAACCTTTTCTAAACATTGCTAACATTCTTTGGGTAACTTTGAAGCCACCGAAG
ATGTTGATACTCGCCACTAAAATCGCAATAAAGGCAAGCGCACTGATAAAGAAGCTACCT
TGTGAGATTTGTAGTAACGCACCGACAATGATAATACCTGAAATTGCATTGGTTACTGCC
ATTAATGGCGTATGTAATGCGTGGCTGACGTTCCAAACTACATAGTAACCCACTACGCAA
GAGAGAACGAAGACGGTGAAGTGAGATAAGAATGCCGCTGGTGCAACAGAGGCTAACCAT
AAGAATGCGATCACCGCTAAGGCTAATAAGCCATATTTAATGCGAGGATCTGCCGGTTTT
TCTTCTTTTTTCTCCGCAGGTTTTGCTGCCGCTTTTTGTTGTGGCTGTGCAGATACTTGA
ATTGGTGGTGCCGGCCAAGTGACTTCGCCATCACGGATTACGGTAACGCCACGCAATACT
ACATCTTCAAAATTGATATTGATGTTGCCATCTTTCTCTTTGCAGAGTAATTTCAAGAGA
TTGACTAAGTTGGTGCCGTAAAGTTGAGATGATTGAGTTGGTAAACGACCTGGTAAATCG
GTATAACCGATAATTTTCACTTGGTTTTCTGTGGTAACCACTTTACCTGCTTGGGTTAAT
TCGCAGTTACCGCCCGTTGCAGCCGCTAAATCCACAATCACCGAACCTGGTTTCATTGTG
GCAACCATCTCTTTGGTAATTAAGCGTGGGGCTGGTTTGCCTGGGATAAGTGCGGTGGTA
ATAATAATATCCACTTCTTTTGCTTGTTCAGCATAGAGTGCTAATGCACGGCGGTTAAAT
TCTTCCGACATCACTTTCGCATAGCCATCACCGCTGCCACCTTCCTCTTTAAAATCAATT
TCAAGGAAACTTGCACCCATTGATTGTACTTGTTCTTTTACTTCAGGACGAGAGTCGAAC
GCACGCACGATGGCACCAAGGCTGTTTGCTGCACCAATTGCGGCTAAACCTGCAACGCCT
GCACCAATCACAAGTACTTTCGCAGGTGGCACTTTACCTGCTGCGGTAATTTGACCTGTA
AAGAAGCTACCAAATTCGTGAGCGGCTTCAACAACGGCACGATAACCAGCAATGTTCGCC
ATAGAACTTAAAGCATCTAGGGCTTGCGCACGAGAAATACGCGGCACTGCGTCCATCGCT
AACACATTGATTTTCTTCGCAGAAAGTTTTTGCATTAATTCAGGATTTTGAGCAGGCCAA
ATAAAGCTCACAAGCGTTGCCCCTTCCTTGATTAATGCAATTTCCGCATCGGTTGGTGCA
TTGACTTTAAAAATAATGTCTGCATTCCAAACGGCTTGTGCGTTGGCGATAGTCGCACCT
GCTTGAGCGAAAGCATCGTCTTCAAAACTTGCTTTAAAGCCAGCATTTTCTTCAATGATG
ACTTCAAAACCAAGTTTCTTAATCTGTTCTACGGTTTTTGGCGTTGCCGCCACACGAGTT
TCACCGTCTAACAGCTCTCTTGGTACACCAATAAGCATAAAGACTCCTGTAGGTTGTGGT
TAAAATAATAATGAATTAAAACATTGCAAATGTATCATTTATTTAACTTCTTGGGGGATT
TTTTTCACGTTTATTTTGAAGAAATCTTAAAATCATTTAACCGATTTTTTACAAGCGGAG
GATTTAGTAATAAAACTTGCAAAAGATAAATTATTCATTGGAGTTATTAGGACTTTTTTG
CTATATTTATGCCCAATTTTTTGCCCTAAGTCTATGGGCTTATTTTGCTTTTAACTAAAT
TTAATGGATCCCTTTTATGTTTAAGAAATTTCTAGGATTATTTTCAAACGACCTTTCAAT
TGACCTTGGTACTGCAAACACGTTAATTTATGTAAAAGGGCAGGGTATCGTGCTTGATGA
GCCGTCAGTAGTTGCGGTACGTCAAGATCGTGCTGGTTCATCAAAAAGTATTGCAGCAGT
AGGTAGTAATGCAAAATCAATGCTAGGTCGTACACCAAAAAGCATTTTAGCTATTCGTCC
GATGAAAGATGGGGTGATTGCGGATTTCTACGTTACTGAAAAAATGCTACAGCATTTTAT
CAAACAAGTGCATAGCAACAATTTTATGCGTCCAAGTCCTCGTGTGTTAGTGTGTGTACC
AGCAGGGGCAACTCAAGTAGAGCGTAAGGCAATTAAAGAGTCGGCGATTGGTGCTGGTGC
TCGTGAAGTTTATTTAATTGAAGAGCCTATGGCTGCGGCGATTGGTGCAGGCTTACCTGT
AGCAGAAGCTGCTGGTTCAATGATAATTGATATTGGCGGTGGTACAACAGAAGTTGCGGT
ACTTTCATTAAACGGTATCGTTCATTCTGCTTCGGTGCGTATTGGTGGTGATAAATTAGA
TGAAGCAATCATCGCTTACGTGCGCCGTCACTATGGTTCTGCGATTGGTGAAACAACTGC
AGAGCGTATCAAAAAAGAGATCGCAACAGCTTATATTCAAAATCAAGATGAAATTCGCAC
AATGGAAGTTCACGGTCACAATCTTGCAGAAGGTGCGCCTCGTACATTCGTGTTAGGCTC
AAAAGAAGTGTTAGAAGCGATTGAACAACCTTTAACAGGCATTGTTGATGCAGTAAAAGG
GGTTCTAGAGCAATGTCCACCAGAGTTGGCTGCCGATATTTTTGAACGTGGAATGGTATT
AACAGGTGGCGGTGCTTTATTACAAAATCTTGATGTATTACTTTCAGAAGCAACGGGCGT
GCCTGTTATCGTTGCCGAAGATCCATTAACTTGTGTGGCTCGTGGTGGCGGTAAAGCACT
TGAGATGATCGATATGCACGGTGGCGATCTCTTTAGTGACGACAACTAATTCAACCTTGA
GTTATTAGCATAAAAATGGACAATATCAACGGCTATTGTCCATTTTGCATTTAACAAGAT
CCATTAAATATAACTGAAATATGAAACCAATTTTTGCGAAAGCACCACCTATCGGCGTAA
GACTATTCTTTGCAATAGCGATCTCTATCAGCCTGATTTTACTTGATGGTAGAAGCAGTG
CAATGATCCAAATGCGTAATGTCCTCGAAACAGCGGTCAGTGGCTTGTATTATTTTGCAA
ATACCCCTCGCACCTTATTAGACGGTGTAAGTAATAACTTTATCGACAGTCAAAAACTGC
AAGTTGAAAACCGAGTATTAAAAGAACAACTGCGTGAAAAGAACGCAGACTTATTGCTAC
TCGATCAACTCAAAGTAGAAAACCAACGTTTACGTTTACTACTTAGTTCCCCTTTACGCC
AAGATGAATATAAAAAAGTAGCTGAAGTGCTGACCGCAGAAATGGACGCTTACCGCCAAC
AAGTAGTAATAAATCAGGGACAAAGTGACGGTGCTTTTGTTGGTCAGCCCGTAATTGATG
AACGAGGCGTTGTGGGGCAAGTGATTTCTGTCGGGAAAAACAGTAGTCGAGTATTACTTT
TAACCGATGTCACTCACGCCATTCCCGTACAAATTTTGCGTAACGATGTTCGAGCAATAG
CCAATGGCAACGGACACAGCAATGAATTGATTTTGGATAACTTACCAAGAACTGTGGATA
TTGCCAAAGGCGATGTACTTGTCACCTCTGGCTTAGGCGGACGTTTCCCTGAAGGCTATC
CCGTTGCCGTAATTGAAACCGTACAAAATGATGGTTCAAACCATTTTGCCAGAGCAACGG
CTAGACCGCTCGCCTCACTTGATCGCCTGCGTTATTTATTACTGTTATGGCCAACAAGCG
AAGAAATCCGCAATGCATCAAGCCTTTCACCGCAAGATGTGCGTGATGCTGTGGAAGAAA
GACGTAAAAGTCTAAACCCATTAGACCGCTTGAAAAATAGTAAAAAAGAACAAGTAAGTA
GTGATGAACAAAAAGAAGAAACTGTCGAACCTGAAGAAACTGTAAATCCAGCAACACAGC
CAGAAGTCGATAACGGTATTAATCACAGCACAGAGCAAGGGGCAGAATAATGCGTGAAAA
TATGATCTTCCAAATGTTAGTGCTGACCTTCATTTTCGTCATCGCTTTTGTCCTAGAGAT
TATGCCTTGGCCTGTGGATTTACAAGGATTACGCCCAACTTGGGTTGTATTAGTGCTTAT
CTACTGGGTATTAGCTCTGCCTGATAAAGTTAGTGTCGGCACCGCTTTTTTAGCAGGAAT
TGTTTGGGATCTGATCTTAGGCTCAATTTTAGGCATTCACGCTTTAGTATTGTCAATTGC
GATCTATTTTGTTGCCAAATATCATCTTATCTTGCGTAATCTCTCGTTATGGTTACAGAG
CTTACTCGTGATGGCATATATCGCACTTATTCGTTTCTTCATCTTCTTTATCGAATTAGT
GCTACATAGTGCAGAATTTAACACCCAAGAAATTATCGGGGCGATCATAAGCGGTATCTT
ATGGCCGTGGATTTTCTTACTGATGCGACACATACGCCGAGGACTGCATTTACGCTAATG
AACAGCTTATCTTTCGATTTTTCTGCGGATTTTCGTCCCCTTTCCGCTCGAATGCGACCA
CGCACTTTAGCTGAATATGTCGGACAATCACACCTGATCGGCGAAGGTAAGCCCCTACGC
CGAGCGATTGAAGCTGGGCATAGCCACTCAATGATTTTATGGGGGCCCCCAGGAACAGGC
AAAACCACCCTTGCAGAAATTATCGCAAACGAACTTGATGCCGAAGTTGAACGCCTATCC
GCCGTCACCAGCGGTATCAAAGAGATCCGAGAAGCCATCGAAAAAGCCAAACTCAACCGA
CAATCCAGCAGACGTACTTTACTCTTTGTTGATGAAGTTCACCGTTTTAACAAAAGCCAA
CAAGATGCCTTTTTACCCCACATTGAAGACGGCACCATTATTTTTATCGGTGCAACCACT
GAAAATCCGTCCTTTGAACTGAATAACGCCTTGCTATCAAGGGCAAGAATTTACATTCTC
AAGCCACTACAAGCGGTCGATATTCTAAAAATTTTACAAAATGCCATTGCAGATGAGCGT
GGGCTAGGCAATGAAAAACTTATCATTCAAGATGATGTGCTTCAACTGCTGGCGGACTAC
GTCAATGGCGACGGACGTTTTTCTCTCAACTGCCTTGAATTAATGTGCGATATGGCAGAA
CAATTACCACAAGGAAAATTGCTGGATAAAGCCTTGCTCACCGAGGTGTTGGGCGAACGC
CAAGCTCGTTTTGACAAAGGTGGCGACCGCTATTACGACCTGATTTCTGCCTTACATAAA
TCCATTCGAGGCTCTTCCCCTGACGGTGCATTATACTGGTATGCTCGTATTTTAACCGCT
GGTGGCGATCCACTGTATGTTGCTCGCCGACTACTTGCGATAGCTTCAGAAGATGTCGGC
AATGCCGACCCAAGGGCAATGCAAGTCGCCCTTGCAGCGTGGGATTGTTATACCAGAGTA
GGGGCTTACGAAGGCGAACGGGCTATCGCTCAAGCGGTGATTTACCTTGCCGTTGCCCCA
AAAAGTAATGCCGTTTACACCGCATTCAAACAAGCCAAACGCCTAGCTCAAGAAGGCAAG
GATTACGATGTTCCTGAACATCTGCGTAACGCACCGACTAACTTAATGAAATCCTTAGGT
TACGGCGAAGAATACCGCTACGCCCACGACGAACCTAACGCCTACGCTGCAGGGGAAAAT
TATTTTCCACCTGAACTGAAAGATACTCAATTCTACTTCCCAACCGAACGTGGAATGGAA
AAGCAAATCAAAGAAAAAATGGCGTGGTTGAAAGGGTTGGATTTGCAGAGTGAGGTGCAG
AGGTATAACAAACAATAAGTTTAAATTTGTTTACTCAACTCAATAAACACCCTATGTTTA
TCATAGCTATAAAGAACGTGGTTACTTTGCGTTTTAGTAAAATTGTAGGTTAAACGAGGA
GTGATCCCCCATAAATGCACGGCACGATGCCAAATTGATGCATTGAAGCCATATTCTTTA
TTACGTTGAATAATGCGGAAAATCGCCTCTTTTTTATAGCGTTTTTGAGCTACACTTACG
GAGAGGCGAGTAGAAAGCCCCTTGCCCCATTCTTGTCCCCAACCTAAACTAATCCCCCGA
CGGAAAAAGCTATCATCTTTATCACGAGTAGCGGTGCGATTGTAGTTTAAATTTGCAAAC
CAATATTGGTTTGCATTGGCTAAATAAACTAACCCACCAGAGATAAAGTGATAATTGCCA
TTGAGGTGCAAGCGACTTGCATAGCGTTGTTCGGCATATTCATAGTTAGTGTTGAGTTGC
CATTTAGGTGATAACCAATAGTTTGTTTCAAGGGTTAAACCGCCTGATTTAGAAAAACGT
CTTAATGTATCACTTTGATTAGAGCCACCTGCATAAAGTGTTTGTTCCATAAATGGCAAC
AGCCTCAGGTTATATTTTGCATTTTGAAAACCTAGCCCCACACTGCCTCGTAAGCTCATT
TCGTTGTATTTTTTATTATCCCAGTAGTATTTGCCGTTGGTAGCAAGACGTAGTTCATTA
AAGAAACCATTTCCCCACGACCATTTTTTACCGAGATCGAAATTAAAACCGACACCTTCT
GCCGATTCTCGTTTTGGTGCGTGCCAGTTGCCGTAGGTTGTTCCTGCTTTCGGTGCATTA
TTGATATTAGGATCGTTAAGATAAGTCACGCCACCCGAAAACGTCCAACGATCTCGTTGG
TTTATCGCATTAAGATATTGATCGATAAGTTGGGTAATTTCGGGGATAAGCGGTTCTGAA
CGCAGTTTTTTAAACTGATCTTCTGAAGCCTCTAATTCGTTATTTTCAAATAGGGCTACC
GCAAGTTGTAAACGAACAGGCTGAATATCTGCTTGTTCGGCAAGGATCTGACGATATAAC
TTGATCGCTTCCGTATATTGCTGATTTTTCTTTGCCACAATTGCCGATGCCCATTTGGTG
AGAATTGGATCGTGAAATTGTGCAGGAAGCTGTTGGTAAATGGGATAAAGCAATTCGACA
TTGTCAATATTACCTTGCATTACCGCAGGCAATAATGCTCTTATCACTAAATCTGGATAT
TTTACCAACTCTTTTGAAGTCATTGTAATACTACTCTTATCCGTTTCCTCCTTAGCGATT
TGATGAACCTTAAATTGATGGCTGTGAATGAGGATATCGGCTTTTTCTGCTTGGACTCTA
TTATCATTTAGATGTTCAGTAATACTATCCTGAGATAGTTTTGCTATAGAGTAGTTAGCT
AAGACTAATAAAAGTGTTGCACTAATAAACGAGTGATTCATAACGTTCCTATAAAAGCGT
GAAGCAATGTCAAGGTTGTTGATTTTTATTAACAATAACTTAACTGGTACTTACATTGTT
TGAATTAATGTTGTAATTGTCAAACTTGTCAGATATAATTGTTGATAATGATTTTTATTT
TGGTTGCTAGACTTATTCTAATATACTCATATATTATGTTGCAATGGTTTTATAACAGGT
TTTATAACATTTCGATTTTTTTATCTGTAACTCTTGTTCATATCGGGTTGGCATATACGA
TTTCACAATTATCTTGGGATAGAGATCTCAATCATTTTGGGGACTTAGAAAATTTACAAA
TGGTTGAAGTAAATTTAGGAAGCGAAGAGCCCCTTGAAGTGAAAAGTGAAAGTGAACCAG
AGGTGACACAAGAGCCAGAGCAAATACTCAGTACAGAAGTAGCAGATGTTTCACAAGCAG
ATCTCGTTAAAAAAGAAGAGAAACCTGAAGTAAAGGTGAAAAAAGAGATAAAAAAATCCC
CAGAAAAGCTCACCAAAAAAGTAGAGAAAAAGAAAGAGTTATCGCCTAAACCTCTATCAG
ATAAAAAAACAAACACAAGCCAAGTTGCCCAAAATCATCAACAAGGAAATCAAAATGGTG
TTGAAGGGAGTAAGTCTGTGACCGGAAATGCCAAAGTAGATGCTTCTCTTGGTGCAGGTT
ATGGCAGTGCAATGCGAGGTCGTTGTTCAGATATTTCTGATGAATCTGATGATGTAGGCA
GTGTGAAATTAAAGGTAACAATAGGAACGAACGGTAAAGCAACAAATGTAGAGATTTTAT
CTTCTTCAGGTATTAAACGTTTGGATAATCAAGCAAGCAGAATGGCATCGGGACACACCT
ATCAACCAGCCAAAATAAATAATAGTGCAGTGGTAGGCAGTGTGATTTTCAGTATTCATT
TTAAATGTGGGGCAGCAGCCTAAATTATTTGAGGTAATTTATGAATTTAATTCAACTTCT
TCAGCAACAAGATATTGTACTTTCTATTTCCTTTGGAATTTTAGTCGTGATGAGTATTTT
ATCTTGGAGTATTATTTTAATCCGTCTAATTAAAATGATGGGTGTAAGAAAAAATAATCA
ACAAAGTTTTCAATTAGTAAAATCTGCTGAAAATCTTATTCAAGCAGAGCAATATATTCA
AAACAAGCGGTCTGAAATTGCAGATATTTTACAGCTAACTTTTAAACAATGTGAATTATA
TCAAGCTAAAGAAAAGAACCATTTATCTCATCAACTTCCATTTAAAGATTTCCTGACATT
GCATTTGCGAAATGCCATCACTCAATCGTTGCGTAAATATGATGGCGGTTTAGTTGCACT
CGCTTCTATTGGTGCGGTTGCCCCTTTCATTGGATTGTTTGGCACAGTCTGGGGAATTTT
TAATGCACTTATGGATATTAGTCAGCAAGGGCAAGTCAGTATTGCAACCGTATCTGCACC
TATAGGGGAGGCATTAGTTGCAACGGCAATGGGATTATTTGTCGCCATTCCTGCAGTACT
TGCCTATAACTTAATTACTCGCCTTAATCGTAATCTTTCTCAAGATTTAGATCATTACGC
AAACGAGTTATTTATCTATTTATTACATCACTATGGAGAAAATAAATAATGGCATTTGGA
AGTTTTGATAAAAATGAAAATTCGGTAATGTCAGAAATTAATGTCACGCCATTAGTTGAT
GTAATGTTGGTGTTATTAATTGTTTTTATGATCACAATGCCTATATTAACGCAATCTATT
CCACTTGAATTACCAACCGCTAATGTTGAGAAAAAAGATGAAGCAAAAGATATTTTCAGG
GTGGCGATTAATCCTACGGGCATTTATTTAGGTGAGAAGTTAGTGAATGAAGAAGAATTA
AAACAATCATTTCTGACAAAATTTCAGGAAAATAAAAATACCGTTATTGCTATTTCTGCG
GATATTTCCGTGGAATATCAACATATCGTTAAAGTCCTTGAATTAGCCCAAAACGTTGGG
CTAACCAAAATTGGCTTTGTAACCCAACCAACTAAATAAATGCAGTGTTTTTATATCGGA
GGCAAATATGCATTTTAAACTTAATCCCTATGCGTTAGCGTTTACTTCTCTGTTTCTTGT
CGCTTGTTCTGGTGGAAAAGGAAGTTTTGATTTAGAAGATGTTCAACCTAATAAGACAAC
GGGCGTGTCTAAAGAAGAGTATCAGGATGTGGAAACCGATAAGAAAGTAAAAGAACAGTT
AGGGGAATTGATGGAACCTGCTTTGGGGTATGTTGTAAAAGTTCCGGTGAGTCAAAGTGG
AGTAAAAAGAACGGAAATTTCAAATCCAGAAGCAATTACTGATGAAGATCTCAAGAAAAT
ACCAAATCACGAGACTATCAAAAGTGTAGCTGATCAAAATTATGGCTGGGTAGTAGATAA
AACAGCAGATAAAACGATGAAGTATGTTCGTTCTGGTTATGCAATTGATGTAGATCATTA
TGGTACTCGTGATAAAGGTTATGTGTTTTATAAAGGCATCACTCCCTCAAAAGAATTACC
GCAGGGACCAGTCCTTACCTATCAAGGTGAATGGGATTTTACCTCGGATGCTAATTTAGA
TGCCAAAAGACCTAATAGTAACCCTGAATTTAATGGGTATGGTCCAGGGCAGAGAATTGC
AACAACATCTGCAAATGCTAAAGGTAGAACCTATACATCTGAATTTGAAGTTGATTTTTC
AACAAAAAAATTAAAAGGAAAATTAAATAGCAAAACAGCAAATGCAGAATCATTAGAGCG
TTACAGTATTGAAGCAGAACTTAAAGGAAATCGTTTTAGAGGTAAAGCAATAGCCAAAGA
CACTAGTGATGCAATTTTAGGTAAGTCTTCTGATTATCTTGAAGGTGGTTTCTATGGACC
TAAGGCAGAAGAACTTGCAGGAAAATTTATCACAAATGACAAATCTCTTTTTGCCGTTTT
TTCAGCAAAACACAATGGCTCTAATGTTGACACCGTTCGTATTATTGATGCCTCAAAAAT
TGATTTAACTCATTTTAATTCTTCAGAACTTACCAATTTTGGCGATGCTTCCGTTTTAAT
TATTGATGGGAAAAAAATGGATCTGGCAGGTACCGATTTTAAAAACAGTAAAACGATTGA
GATCAACGGTAAAACAATGGTAGCTGTAGCTTGCTGTAGTAATTTGGAATATATGAAATT
TGGTCAATTATGGCAAAAAGAGGGTGAAACAGCCAAAGATAATAGTTTATTCCTACAAGG
TGAACGTACTACAACGGATAAGATGCCAAAAGGCGGAAACTATAAATATATTGGTACTTG
GGATGCACTCGTATCTAAAGGGACGAACTGGATAGCGGAAGCGGATAATAATCGAGAATC
GGGCTATCGCTCAGAATTTGATGTTAATTTTGGTGATAAAAAAGTAAGCGGCAAGTTATT
TGATAAAGGCGGTGTAAATCCTGTGTTTACCGTAGATGCAAAAATTAATGGTAATGGTTT
TACCGGAAAAGCTAAAACCTCAGATACTGGCTTCGCTCTAGACTCAGGCAGTTCACGTTA
TGACAATGTGAAATTTAGCGATGTAGCAGTTAATGGTGGCTTCTATGGTCCAACGGCAGC
AGAGCTTGGCGGACAATTCTTCCATAAATCAGACAATGGCAGTGTAGGTGCTGTCTTTGG
TGCAAAACAACAAGTAAAAAAATAATAAGGAATTTGCTATGAAAAATAAATTAAATCTTA
TTAGCCTTGCTCTTCTTAGCCTCTTTGCCGCACAAAGCTATGCAGAACAAGCGGTACAAT
TGAACGATGTTTATGTCACAGGTACCAAAAAGAAAGTGCATAAAAAAGAGAACGAAGTGA
CAGGCTTAGGGAAAGTGGTGAAAACGCCAGACTCACTCAGTAAAGATCAAGTGTTAGGGA
TGCGAGATCTGACTCGTTACGATCCTGGTATTTCAGTGGTAGAACAAGGGCGAGGTGCAA
CGACAGGCTACTCAATTCGCGGGGTAGATCGTAATCGTGTGGGCTTGGCATTAGACGGTT
TGCCACAGATTCAATCCTATGTAAGCCAATATTCACGTTCCTCAAGCGGTGCCATTAATG
AAATAGAATACGAAAATCTGCGTTCAATCCAAATTAGTAAAGGGGCTAGCTCTTCTGAGT
TTGGTAGTGGTTCGCTAGGCGGTTCGGTGCAATTCCGTACCAAAGAGGTAAGCGATATTA
TTAAACCAGGGCAATCTTGGGGATTGGATACCAAAAGTGCTTACAGTAGTAAAAATCAGC
AATGGCTAAACTCACTTGCTTTTGCTGGTTCTCATAATGGCTTTGATGCACTTGTGATTT
ACACTCATCGTGATGGTAAAGAAACGAAAGCTCATAAGGATGCGGAAAGTCGTTCTAAGC
GTATTCAAAGAGTGGATCTCGCAGACAATAATCCTCAAGATAGCAATTGGTTTAAAGTTA
AGAATGATTGTCCAAGTTTGAACTGCGAACCACGTCAGCAGGTTGGAGTGTCTTATGATG
GTCAGAAGCATATAACAGAGCAACTTAGTGCTAAAGAATATACAGGTGAAGAACGAGCTT
TGCCTGATCCAGTGAAATATAAATCTGATTCTTGGTTGGTTAAATTAGGTTATAGCCTTT
CACCAAAACATTATGTGGCTGGTGTTTATGAACATAGCAAGCAACGCTATGATACTCGCG
ATATGACCTATCCTGCTTATTGGCAGCTATCAGATTTAAAAAATGGTAATACGTGGTATC
CAATGAATAATGCTAAAGGGTTATATCGTAGTAATGCTTTAGATGGTGTTGCTATTGATT
ACTTTACAGAAGATGGTGTGAAATCCTCAAAAGGATTACGTTGGGCAAAAGCTCGTTTTA
TTGATGAGTGGCACACTCGTGATCGCTTAGGTGCTTTATATCGTTATACCAATCAAGATA
AAGATCGTCTGATTGATAGTCTATCTTTAAGTTTCGATCAGCAAAAAATTGATTTATCTA
CCCGCTTGAGAGAGAACAACTGTTCCGAATATCCAACCATAGATAAGAACTGCCGTGCAA
CTCTTGATAAACTTTGGTCTTCCACTAAAAATGAGCAAAGTTCTTATGAAGAAAAACACG
ACACCATTCAGCTATCGTTAGATAAAACCATACAAACGGGATTGGGCAAACATCAATTAA
ATATGTTATTAGGTTCAGACCGTTTTAATTCCACTTTAAAACGCCACGAAATTTTGAGTG
AGTTTTCTGTGGGAACTTGGCATCGTATCAGTGGTAACGGTTATCAAAATAATCCTTACA
TCTATGAGCTAAAAGATCAGAAGATTTATGCTCAAAATGTCTGTGACTATACTGGCACTA
TTGCAGGCAAAGCAGATTGTGCTACAAGTAAAATCAAAGGGCATAATCACTACATTGCTC
TGAGAGATAATTTTGCTATAACCAAGTATTTGGATATTGGTTTGGGTTACCGTTTCGATA
AGCATAAATTCCGTAGCACTCATCGCTGGGCAAATCAAGGCGATTATAAAAACAGTGCGT
GGAATATTGGCATAGTCGCAAAACCAACGTCATTCCTATCGCTCTCTTATCGAGCATCAT
CAGGCTTTAGAGTGCCAAGTTTCCAAGAGCTATTTGGCTTACGCTATGATGGTGCAAGAG
CAGGCTCCAGCGATGCTTACCAAAAAACAGAGAAGTTATCTCCTGAAAAATCCTTAAACC
AAGAGGTTGCTGCGACTTTCAAAGGTGATTTTGGTATCGTTGAAGTCAGTTATTTCAAAA
ATGACTATAAGCAGTTGATTGCTCCAGCAGAAAGAATGCACCAAACTCAATCAATGATTA
ACTATTTTAATGTGCAAGATATTAAATTGGACGGCATTAATCTTATTGGTAAGCTAGATT
GGAATGGGGTATTTGATAAAATTCCTGAGGGCATTTACACAACATTGGCTTATAGCAAAA
TGCGAGTAAAAGAGGTGAAAAATTATCCTGGGTATATGAACATTCGTACCCCATTGTTAG
ACACCATCCAGCCTGCTCGCTATGTCGTAGGGATCGGTTACGATCAACCAGATGAAAAAT
GGGGCGTGAATCTAACAATGACTCATTCCAGCGGAAAAAATCCAGATGAGTTAAGAGGTA
ATGAACAAGTCGGTTTTGCCAATTATGAACGAACTGCTACGAAAAAAAGAACACGCTCTT
GGCATACCTTTGACTTAACGGGATATATCACCCCTTGGAAACATGTAACGGTACGAGCGG
GTGTATATAATCTGATGAATTACCGTTACACCACTTGGGAATCCGTACGTCAATCTTCGC
TTAATGCGATTCATCAGCATACTAATGTGAAAGATTACGCAAGATATGCAGCCCCTGGTA
GAAACTATGTCCTTTCAGTAGAGATGAAGTTCTAACTTTCTATAGAGCATGGAATAAATT
TGTGTAAATACCTGTTTCTGTGATAATACATCTAGATACAGGTATTTTTATAGGTGAGCA
GGAATTCGGCATATTATACGACAAGTGTTATTGAATCTCTAGGTGATGTAATCCGTCGAG
TAATTAAGGAAAGAAACGTATTTCCAATTGATGATGTGACATTTTAAATAGCATAGTTTT
TGGCAGATCAGCAAACAAATTTGCCTACTTGCCGCAATTAATAAGATGGCAAAAATGAAG
CATGCTAACTCTAAACTAGAAACAGCCAGCTTATTGATTTTGGTGATCGCCTAAGCGACC
ACCATAAGTTTAAAATGAAGATACTTAGAATTAGAGATAGATGTACAAATAACAGCGCTT
GGATATGTTATCTCAGATACAAATATTTACGCCATCTATAATGCTTCATTCGCTTTTTTA
ATACTATCATCTGCTCTGCGTGCTTCACCTTTATGTTTTTGTTTATTTAACTGGGTTTCA
AGTTTTGATTCTACTTCGTTGATAGCTTTATAGAGATCTTCATCATGTGCTTTTGCAAAT
AAATCGCCAACAGGGGTTCCAATAGAAGCCTCAACTTCGTAACCATTTGGTAATTTGTGG
ATAATAAAGTGAGGGTTAATTAACTGAGTTTGCCATTTATTCAGTTTAGCCAAACGCTCC
TCAATGTGCGTACGAATTGCAGGGGTCACTTCCATTTGTTTGCTTGAAATATTGATTGTC
ATAGCATGTACCTCTTTTATTATGACCTTGTTGGTCGTTGAATGGATGACTTCAAATTAT
GCCTTTCCCCCTAAAATTTCAACCCCTAAAGTTAAACAATTTTCAAAAACTTGATCTACT
TAACACTTTTCTGGTTTTTTTGACTATAATTCCAACGATATTTGTGAGAGGTATTTATGT
TATCAGAAACTCGCTTGGCAAAAATTCATGAAATGGAACAGATTTTAAATGAAGCAAATA
GCCTAATGAATAAAATGGAACAGCTTCAACAGTCGTGGATAGTTCTTTTACCAAAAATCC
GAGAGCTAGAAAATTATTATGCTGAACAGTGGCAAGAAGATTATAATGCTGATGAACGAG
GGGAAATTCCCTCAGAGATGATTCGAGGCGTATTAAGTGAAGATGCCGTGTATAATTTAT
TCATTGCTCATCGAGAAATCGCACTGGAGTGGATTCGCTTGTCAGTGAAATCAATGGAAA
CAACATAATGATAGATAAACCACTTCCTCCTTTTCAGCGAGCCTTTTTACATCCAAAGTA
TTGGGGTTTATGGCTAGGATTGGGAATTTTCAAACTGATTTTATGCTTACCTTACCCTAT
TTTAGCGAAAGTCGGTAAGGGCTTAGGTAAACTGTTTACCCGATTAGGTTTGGATAAACG
CCGTATGCGAATTGCCAAACGGAATTTGGAACTTTGCTTCCCAGATTATACCGCTTGTCA
AATTGATGAAATTTTAGCTCAAAATGCCGAATCTGTCGGAATGGCAATTATTGAAACAGG
GATGGCGTGGTTTTGGTCAGATGAACGTATTCTTAAATGGTCGAAAATAGAAGGATTGGA
ACATCTGAAAAATCAGCCTGAGGGTTCGGGGATTATTTTTGTCGGTGTTCATTTTCTGAC
CCTTGAACTTGGGGCAAGAATTGTCGGGCTTCATCATCAAGGGATTGGCGTATATCGTCC
GAATGATAATCCGCTGTTAGATTGGATTCAATTTCGTGGGCGAGTACGTTCTAACAAAGC
CATGCTAGATCGCAAAGATTTACGCGGTATGATTAAAGCTCTTCGTGCAGGGGAAACCAT
TTGGTATGCTCCCGATCACGATTACGGACGCAAAAACAGTGTTTTTGTGCCGTTTTTTGC
GGTGAAAGAAGCGTGTACAACAGCTGGAACGAGAATGTTATTACGTTCCGCCCCAAATAG
TATCGTTGTGCCATTTACCCCAATGCGAAACGACGATTTTTCAGGTTATACCGTCAAAAT
CAGGCCTGCAGTAGATTTTAGCCAGTGCAAAAATGACGTTGATACTGCAACCTTAATGAA
CAAGGTCGTAGAAAGCGAGATTATGCAAGCTCAGAGCCAATATATGTGGCTACATCGTCG
TTTTAAAACCCGACCGAATGAGAGCGATCCGAGTTTGTATTAAACCGCCGACATTAAACC
TAGTAGGGACGCCACGCTTGGCGTCCTAGAAAACAATTTTTAAGGTAGCAACTGTGTTTG
TGAATGCTCATAGTTTCAGAAATTTCAATATGACGAAAGAGATAGTGAACAAAACCAAAA
TTGTCCTTGCCACAGGCAATCAAGGAAAAGTGAAAGAAATGGCTGATGTGTTAGCTGAAT
TTGGCTTTGACGTGATTGCCCAAAGTGAATTTGACATTCAAAGCCCAGAGGAAACAGGCT
TAACCTTTGTAGAAAATGCATTGATTAAAGCCCGTTATGCCTCACAAATGACAGGTTTAC
CGGCGATTGCCGATGACTCTGGTTTAGCGGTTGAAGCATTGGGTGGTGAACCGGGGCTTT
ATTCTGCTCGTTATGCAGGTGAAGAAGGAAACGATCAAGCCAATCGCCAAAAATTATTGG
CTGAAATGGCAAATGTTGCCGATGAAGATCGCACGGCAAAATTTGTCAGTTGCATTGTGA
TGTTACAGCACCCGACTGATCCGACTCCGAAAATTGCGATAGGGGAATGCTACGGACAAA
TTTTGCGTGAAGAACGTGGTTCAAACGGTTTTGGCTACGATCCACTATTCTTCTATCCGC
CTAAAAACTGCAGCTTTGCAGAACTTGAAACTGTTGAGAAGAAAAAAATCTCCCATAGAG
CGATTGCATTACAATCCCTGAAACAGCAATTGAAATAGGAACATTATGATTATTACCACA
ACTCCAAATATTGAAAATCATCAAATCGTTGAGTACAAAGGCTTAGTCTTTGGTGAAGTC
GTGTCAGATGCAAATGCCGTTGTCGGGGTGTCTATGGAATATCAGTCTATGGGCGGTGAT
AAAGGAATGTTTATTGTGGTTGCGACTGGCACAGCGGTTGTTATTCGTTAATGTTGCAAA
AAAATCTTCAAATCACACCGCTTTTTTGGCAAACCAAAACTCTGCTTGAAATGAATGAAG
CAGAGTGGGAAGCCCTGTGCGACGGCTGTGGTAAGTGTTGCTACCGCAAATATATTCAAG
GCAGAGGCAAGCGGGAACGGCTGTATTACACCTCTGTTGCCTGTAATTTGCTTGATGTGA
ATACAGGTCGGTGTAGCAACTATGCGGAGCGTTGCAAAATCGAAAAAGATTGTACCAAGC
TCACCAAAAAGAACCTATCCGATTTTGGCTGGTTGCCGAAAACCTGTGCCTATCGACTGA
TTTATGAAGGCAAGCCGTTGTTTGATTGGCACCCACTGATTTCACAAGATCCTAATTCAG
TGAAAAGAGCAGGGGTGTTAATCCCCAACGGCATTCACGAAAAAGATGTGATTGATTGGT
TTGAGTTTGTGATTGATACTGTATAAATCTCAATATGGTTAGTATTCTTTATGAGTAATT
TAAATTACTTTTAAAGTTCTAACAAATACGCCTTCAACTGATGAATCTTATCCCTCACCG
CAGCCGCTTTTTCAAACTCAAGATCTTTAGCAAAATCTCGCATCTGTTGCTCAAGCACTT
TCAGTTCTTTTTCTAACTCTTTGCGAGATTTCGGCGTGTAAGCGGTTTGATCATCGCTTG
ATTTTGCAGATTTCTTACTGCGTTTCGGTTTATCCGTCTGCCCAATATCAAGCAACTCGC
CGACTTTTTTGTTCAATGCTTGTGGCACAATGCCGTGTTCTTCGTTGTATTTTTGTTGTT
TCTCTCGACGGCGTTCAGTTTCGGTGATCGCTTTTTGCATTGAATTGGTAATACGGTCGC
CGTATAAAATCGCTTTGCCGTTGAGGTTTCGGGCAGCACGCCCGATGGTTTGGATTAAAG
AACGTTCGGAACGCAAAAAGCCCTCTTTGTCAGCGTCTAAAATCGCCACCAGCGACACTT
CCGGCATGTCCAAACCTTCTCGCAACAAGTTGATCCCGACTAACACATCAAACATTCCCA
TTCGTAAATCGTGGATAATTTCGACCCGCTCGACTGTGTCGATGTCGCTGTGTAGATAAC
GCACTCGCACGCCATGTTCATCGAGGTAGTCGGTTAAATCTTCCGCCATTTTTTTGGTCA
GCGTTGTGACTAGCACTCGTTCGTCCACTGCTACACGCTTATGAATTTCCGATAATAAAT
CGTCCACTTGCGTTGCCACAGGTCGAACTTCGATAATTGGATCTAACAAGCCAGTCGGAC
GAACCACTTGGTCGATTACATCAGGATTTTTCTCTAATTCGTAAGGTCCAGGGGTTGCCG
ATACATAGATTGTCTGTGGCGATAAGCGTTCAAACTCTTCAAAACGCAACGGACGGTTGT
CTAAAGCAGATGGCAAACGGAAACCGTATTGCACCAAAGTTTCTTTTCTTGCTCGGTCGC
CCCTAAACATACCGCCGATTTGTGGCACGGTAACGTGGGACTCATCAATAATCAGCAAGC
CATCAGACGGCATATAATCAAACAAGGTCGGGGGCGGTTCGCCCTCTTTTCTGCCCGATA
AATAGCGTGAGTAGTTTTCAATGCCTGAGCAGTAGCCCAACTCGTTCATCATCTCAATGT
CAAACTGGGTACGCTGGGCGATCCGCTGTTCTTCGAGTAATTTATTCTCTTTGATAAAGT
AAGTTCGACGCTCGGCAAGTTCTTTTTTGATCTGCTCAATCGCTTCTAAAATCCGATCTC
TCGGCGTAACGTAGTGAGTTTTTGGGTAGATCGTATAACGGGGAACTCGCCCTAAACTAT
GCCCTGTAAGCGGATCGAATAAGGACAGATTTTCGATTTCATCATCAAACAGTTCCACAC
GCAGAGCGACACCGTCCGATTCGGCAGGGAAAATATCAATCACTTCACCACGCACACGGA
AAGTCGCCCGCTGAAAGGCTTGATCGTTACGAGTATATTGTAATTCAGCAAGGCGAGAGA
GAATTTTGCGTTGGTCGATCATTTCCCCCACTTGCAGATGTAACATCATCTGCATATAGG
CATCCACATCACCCAAGCCGTAAATTGCCGACACCGATGCGACTACAATCGTATCCCGTC
TTTCTAAAAAAGATTTGGTGGCAGACAATCGCATCTGTTCGATCTGCTCATTAATAGAGG
CATCTTTTTCAATAAAAGTATCGCTAGCAGGCACATAGGCTTCGGGCTGATAGTAATCGT
AGTAGGAAACGAAATACTCCACCGCATTTTCAGGGAAAAAGGCTTTCATCTCGGCATAAA
GTTGTGCCGCAAGGGTTTTGTTCGGGGCAAGCACCATTGCTGGACGGTTTAAAGTCGCAA
TCACATTGGCAATGGTAAAGGTTTTGCCCGATCCTGTTACACCTAGCAAGGTTTGATGTG
CCAAGCCATCATTCAATCCCTCGACTAATTTGGCAATCGCAGTCGGTTGGTCGCCTGAGA
GTTTGAAGGGGGAATGTAAAATAAATGGTTTACCCTGTTTGCTCATTGAAAATCCTTATC
TGAAAATTTGCTAGAATTCTAACATAGAATAAGTGGTGAGATTTTGGGAATTTCAGCCTA
AAAAGAAATTTTGTTATTCATACAATTTACTTTAAAAATCCTCTTTGGTGGACGCTCAGA
AATCCATTACAATTCTTCGTAAAATAATGCTAAAACTCACCGCTATGATTGATACACAAA
CTTTAAAAACAGAACTTCAGCAATTTAATAGCACACAAAAATCCCTTTTTAGTACTGAAG
ATATCAAAAATTTACTCGAACAACGTAGCCATTTTTATGATGATTTACTGACAACGCTCT
GGCAACAATTTGGGTTTATGGAGCGGCAGGACTTGGCTTTAGTGGCAGTCGGGGGATATG
GGCGGAGGGAGATGTTTCCGCTGTCTGATTTGGATATTTTGGTGTTGAGTGAACAGCCTT
TAGATGAACAGACGCAAAATCAATTAAATCAACTGTTTAACCTCTTGTGGGATTGCAAAT
TTCAGCTGGGGGCGAGTGTGCGAACCTTGGCGGAGTGTGTTGAGGTGGGCAGAGCGGAAA
TTTCTGTGGCAACGAATATGTTTGAGAGCCGTTTTTTGCTTGGTAATGAAGCCTTGTGGC
AACAGCTGATGAGCAAGCTGTTCCACGCGGAGTTTTGGTCTATCCAAGCCTTTTTTGAGG
CAAAAATGGCGGAAAAAAATGAACGTTATGCTCGTTATCATAATACCAGTTATAACCTTG
AGCCTGATTTAAAACATAGTCCGGGGGGGCTACGGGATTTGCACTTGCTCTCTTGGATTA
TGTTACGCCATTATGGGCTGTATAGCCTAGAGAGTTTGTTTAGTCGGGGTTTGCTATATC
CTGAAGAATTTATTGAGCTTCAGCAGGCTCAACATACGTTATTTAGAATGCGGTTTGCCT
TGCATTTGCAATTAAAGCGTTACGATAACCGCTTGCGGTTTGATCGCCAGTTACAACTGA
GTGAGCAGTTAGGCTATCAGGGCGAGGGTAATCAGCCTGTGGAAGCGATGATGAAAGATT
TCTTTCAGGCGACGCAATCTATTTCGCAATTAACGCAATTGTTGCTCAATCATTTTCATC
AAGAGGTGCTACAGGCTTTGCAAAATGTACAGCAAAAACAGCCGCTTGATGACTATTTTT
ATTTGCAAGGGGAACAGCTAATTTGTAGTAACACTTTGATTTTTAAGCAACAACCTGAGC
GGATTTTGGATCTTTTCTTCTATCTCACTCAGCATACGCAGGTGCGTGTAGCCAGTACGA
CGTTGCGACAACTTCGGCTGGCGTTACAGACCTTAAACCAGCCGTTGTGTGAACTGCCTC
AAGCTCGACATCGCTTTATTCGGCTGTTTTCTCAGCCTGATGTGGTTAAAAGAGCCATTA
TGCCAATGCATCAGTTGGGCGTTTTAACCGCTTACTTACCGCAATGGGTTGGTATTCAAG
GCTTGATGCAGTTTGATCTTTTTCATATTTATACGGTGGACGAGCATACGGTTCAGGTGA
TGCTTAAATTAGAAAGTTTTCTGCAACAGGAAAATGCCGAAAAACATCCGCTTTGTTGTC
GTCTGTTTCCGACACTGGCAGACCGTCCGTTGCTCTATTTGTCAGCCTTGTTCCACGATA
TTGCTAAAGGCAGAGAGGGCGAACACGCTAAAGTTGGGGCGGAAGATATGCGTGCTTTTG
CTCAACAACACGGCTTTTCTCAAGAGCAAAGTGATTATATGGCGTGGTTGGTGGCAGAGC
ATTTGACGATGTCAATTACGGCACAACGTCGGGATATTCACGATCCCGATGTGGTGAAAA
CTTTTGCAAATGTGGTGAAAAATCCGACCGCTTTAGCTGCTTTAACCTGTTTAACCGTTG
CGGATATTTGTGCGACGAATGAAACCCTTTGGAATGATTGGAAGCGGTCGCTTTTCCTTA
AACTTTTTCAATTTACCGAACAGCAGTTGCAGTTAGGCAGTGAGGAAACGATTAATCATC
AGCAACTGAGCCAAGCCCATCAACAGCAAGCCTATGTACAACTTGAGGCGTTACTTTCGG
CTGAACAAAAAACACGGATGTTGCAATTTTGGCAATCCTGTCCTGAAAGCTATTTTGTGC
GAAACAGCCCGACACAGCTTTATTGGCACGCCTTGCATTATTTAAAAGATCCTGCGTTGC
CGATGGTGTTGATTAGCAATCAGTATGCACGGGGAGCGACAGAAATTTTTGTGCATTGCC
AAGACCAAGCCCAGCTTTTTGCGAGAATTGCACAGACGTTAAGTCAGAAGAAAGTGAGTA
TCCACGATGCTCAAATCCTTACGAGCGATCATGGTTTGGTGTTGGATAGTTTTATTATTA
CGGAAATGAACGGCGAGCCACTCGATGATGAGCGAAGTGAACAAATTCAGTCGGCATTGG
TTAAAACCTTGCTTGCGAATACGGAGAAAGTGTTTAATCCAAGTAAAAAATCCGTTAAAC
ATCAGGCGTTTAAGCGAAAAACCAAGATCCGTTTTTTAGCAAATTCCCAGCCAAATCAGA
CCGCTTTTGAGCTATTTACCTTAGACCGAGAGGGGTTGTTGGCTCAAATTGGGTATATTT
TCGGGCAGCTTAAGTTGAATTTGATTAACGCTAAAATTACGACCATTGGTGAACGGGTGG
AGGATTTTTTTGTGGTGAGCAATCAGCAAAATGGGGCTTTGGCGGAGGAAGAACAGGCGA
TGTTGAAACAACATTTGTTGGCGATGTTAGAACAAGAATAGAATGCTATACTGTCTATCA
AACAATGAATTAAGAGTAAAAGATGTTATTGTTATATTCAGTATTAGTAAAAAGGTAATA
AAGAATGCTACTCGCACAAGACCCCGAACAATTTCGAGAATCTGCGTATTTACGCCAATT
TTGGATAGAGTTGAGGAAAGACACCTTTGCACTCATCAGCCTTAATCTCTTTATTCTTCT
GATGGGATTGGTTTTTTTTGGCTATTTACTTGCCCCTTATGCAGCCGATCGGCAATTTAG
CGGAATGGAATTAATGCCACCATCGTGGAGTGATAGCGGTCAGATTAGCCATTTTTTTGG
CACAGACGATCTAGGAAGAGATATTTTCAGTCGCGTCCTCTACGGCTTCTACTACACCGT
TGGTTCAGCATTGGTCATTACCATTGCTATCGGTATTTTAGGTGGCATTCTTGGCGTGAT
TGCAGGGACAAAACGGAGTGGATCTATTTTTATTCTCAGTCATCTTTTTGATACCTTTTT
ATTTACGCCGATTTTGCTGATTGCCATCATCATTGCAACTTTAATGGAGGTCTCTCTCAT
TAATGCAATGTTGGCCATTTTTCTTGCTATGTTGCCTCACTTTATCCATAAAATTTATCA
AATGACCCAACGGGAGCTGGCGAGAGAATATGTCATCACTTTAAAACTAGAGGGAGCAAG
AAAACGAGATTTAATCCGTGAAGTGATCTTACCTAATTTAACTGTGATTGCCGTCAAAGA
ACTTGCGCATATTTTTGTTATTGCCGTGTTAGACATCAGTGCATTGAGCTTTATTTCACT
GGGGGCAACGAGCCCAACGCCAGAATGGGGAGCGATGATCCGCGATTCTCTTGAATTAAT
TTATGTTGCCCCTTGGACGGTCATTCTTCCTGGATTTGCTATCATTTTTACTCTACTTAT
CATTACAATGCTTGGAAACAGCATTGTACGGGTGCTTGAAAAATATCGTTATTAGGGAAG
GGAAACAATGGCATTACTGGATATTAGACATTTAAGTATCGAAATTGATACGCCAAACGG
GCGTATAAAAATGGTAGATAATATCAATCTTACCCTTGATAGCGGTGAGATATGTGGTTT
AGTTGGCGAATCAGGGTCAGGAAAAAGTTTAATTGCTAAAGTGATCTGCGGATTAGTCAA
AGACGAGTGGATCATTACTGCCGACCGCTTTCGCTTTAACGATATTGAATTACTGAAACT
TTCCCCCTATCAGCGCCGAAAACTGGTTAGTGATCAGATTTCAATGATTTTCCAAGATCC
ACTCTCTTGCTTAGACCCAAGCGAACGTATTGGTAAACAATTAATCGAAACTATCCGCTT
TAAAGGCAAGTGGTGGGAACGTTTTGGCTGGAAAAAGAAAAAAGCCATTGAATTACTACA
CAAAGTGGGGATAAAAGATCATAAAGATATTATGCAAAGCTATCCAACGGATATTACCGA
AGGTGAAGCACAAAAAGTGATGATTGCAATGGCAGTGGCAAATCAGCCTCGCTTGCTCGT
GGCTGATGAACCAACCAATACAATGGAATCGACCACACAGCTACAAATTTATCGCTTGCT
TTCCAGTATGAACAAAAATCTTGGTACGTCTATTATTCTAGTGAGTAACGATATGCTCAG
TATTTACAAGTGGGTAGATTCATTTAACGTTTTGTACTGCGGGCAAACCGTTGAAATTGC
AGAGAAAGAAACCATTATGGAAACCCCTTATCACCCTTATACCGCAGTACTATTGCATAG
CGTACCCGATTTTTCTAAACCTTTGCCTTTTAAAGGTCGCTTGAATACCCTTAAAGGCTC
AGTTCCAATGTTACAAGATATGCCTATTGGTTGCCGTCTTGGGCCTCGTTGCCCTTTTGC
GCAGAAAAAATGTGTCGTTAAACCACCGCTACGCAAATTCCGCCAACACGAATTTGCCTG
CCATTTTCCGATTAACTTTAGAGAACAAAATTTCTTACGTAAGGAAGAATTTGTGCCAGT
GATCGTAAAAGTAGATTAGATGTTATATAGCTTAGTCCATATTAATGATGATAGAAAAAA
GTCTATATCGGTATTTAATACTCGAATATATAATTGGTCTTAATTTAGAAAAATCCCTTT
TCGATCAAATATCCTTTAAATTTTTGTGAAGCTCATCACTTTTTTACAAGACAAATTTGT
AAAATCCCATTACCATATGCAAGTCTTTTCAACATTAACTATTAACTCTCATAGAGGATA
TTAACAATGGCAAAAATCGTTAAAGTAATTGGTCGTGAAATCATTGACTCACGTGGTAAC
CCAACTGTTGAAGCAGAAGTTCACCTTGAAGGTGGTTTTGTTGGTTTAGCAGCAGCGCCA
TCAGGTGCATCAACAGGTTCACGCGAAGCATTAGAATTGCGTGATGGCGACAAAGCACGT
TTCTTAGGCAAAGGTGTATTAAAAGCTGTTTCTGCAGTAAACAACGAAATTGCTAATGCA
ATCGTAGGTAAAGATGCATCTAACCAAGCTGAAATCGACCAAATTATGATCGACTTAGAT
GGTACAGATAACAAATCTAAATTTGGTGCAAACGCAATTTTAGCGGTTTCTTTAGCAAAC
GCAAAAGCGGCTGCAGCATCAAAAGGTTTACCACTTTATGCTCACATTGCAGAGCTTAAC
GGTACTCCAGGCGTGTACTCTATGCCATTACCAATGATGAACATCATCAACGGTGGTGAG
CACGCAGACAACAACGTTGATATCCAAGAGTTTATGATCCAACCAGTGGGTGCATCAACA
TTAAAAGAAGCACTTCGTATCGGTGCTGAAGTATTCCACAACCTTGCTAAAGTATTAAAA
GCGAAAGGCTTAAATACTGCTGTGGGTGACGAGGGTGGTTTCGCACCAAACCTTGCTTCT
AACGCAGATGCATTAGCTTGTATCAAAGAAGCAGTAGAAAAAGCAGGTTATGTTTTAGGT
AAAGATGTAACTTTAGCGATGGACTGTGCGTCTTCTGAGTTCTACAACAAAGACAACGGT
TTATACGAAATGAAAGGTGAAGGTAAATCATTCACTTCTCAAGAATTTACTCACTACTTA
GAAGGCTTATGCAAAGAGTACCCAATCGTGTCTATCGAAGATGGTCAAGATGAGTCAGAC
TGGGAAGGTTTTGCGTACCAAACTAAAGTATTAGGTGACAAAGTTCAATTAGTAGGTGAC
GACTTATTCGTAACCAATACTAAGATCTTAAGCCGTGGTATCGAAAATGGTATCGCAAAC
TCAATCTTAATCAAATTCAACCAAATCGGTTCATTAACTGAAACTTTAGCAGCAATCAAA
ATGGCTAAAGATGCAGGTTACACAGCGGTTATCTCACACCGTTCTGGCGAAACTGAAGAT
GCAACTATCGCTGATTTAGCGGTGGGTACAGCAGCAGGTCAAATCAAAACGGGTTCAATG
AGCCGTTCAGACCGTGTTGCGAAATACAACCAATTAATCCGTATCGAAGAAGCATTGGCA
GCAGCAGGTACACCAGCACCTTTCAATGGTCGTAAAGAAGTGAAAGGTCAAGCGTAATTT
GCGTTGATTTATTGAATATAGCCACCTTGAGAAATTGAGGTGGCTTTTATTAGCTACGTG
TCATAAAACTTACCCTTTCGGGCGGAGATATAAGGTACAAATAGCGTAAGTTATTTCAAT
CTTGTTAAGTTTGTTATTACTTGATAATAAGTGTTCAGCAGAAAGAGCTCACCGAGGGTA
GCCTATAACAATCAATCGGAGCTAGTTGGAGCCTTCGTCTTTAAAGACTTGGACGTCAAC
AATTCTTCAATCTAATAAAATACATCAAGAAATCTTATAAGAATTAATTTCATAGTTTGT
GGAATACTATGGTAGAATTGCGAAAAAACTCTGATTTGATTTCATAGAAGGAGAATAAGA
TGCCATCTTTTGATATTGTTTCTGAACTTACCATACATGAAGTACGCAATGCAGTAGAAA
ATGCAAATAGGGTATTAAGTACACGTTATGATTTTCGAGGAGTTGATGCCACAATAGAAC
TTAATGAAAAAAATGAACTTATACGGGTTACTACAGAATCTGATTTTCAACTTGAACAGT
TAATTGAAATTTTAATAGGATGCTGTATTAAACGTGGTATTCAACATACTTCCCTAGATA
TTCCTTCTGAAAGTGAACATCATGGTAAACTTTACACAAAAGAAATTAAATTAAAACAAG
GGATTAAGTCCGATATGGCTAAGCAGCTTGTTAAACTTATTAAAGACTCTAAAATCAAGG
TACAAGCTCAAATTCAAGGAGATTCCATACGCATAACAGGAAAATCCCGTGATGATTTAC
AATCGACAATACAGCTTGTGAAAAATGCTGAATTAGGGCAGCCTCTTCAATTTAATAATT
TTCGTGATTGATTTTCCATATATATCTTCTTTCATTTAATCAATATAAAGAATCTTTTCA
TTGAATCTAATCGTTCAAACTTACTAGAGTGATTTCTCTGTTTTCCTATAGGCTGTAAAG
AGATACTTATGTCAGAAAAACGCTACGGTGCTGATGAAATTACCGTTCTCAAAGATCTTG
AACCTGTGCAACTTCGCCCAGGTATGTACACTGATACCACTCGTCCAAATCACTTAGGGC
AAGAAGTAATTGATAACAGTGTCGATGAAGCGTTATCAGGTTTTGCTAATCAAATTGATG
TTATCTTACATAGCGATAATTCCCTTGAAGTCGTTGATAATGGACGGGGTATGCCTGTGG
ATATTCACTCGACTGAAAAAATTTCAGGGGTGGAACTTATCCTAACAAAACTGCACGCAG
GCGGTAAGTTCTCTAATAAAAATTACACCTTTTCAGGCGGTTTGCACGGTGTAGGGATTT
CGGTTGTAAATGCCCTTTCTGAAAGTGTTGAGATCACCATTAAACGTAATGGCGAGATTT
ATACCATTGCTTTTGCAAATGGCGTTAAAGTGGAAGAGCTGAAAGTGATCGGTTCTTGTC
CAAAACGCCAAACAGGCACAACGGTTCGCTTTTATCCAAATCCAAAATATTTTGATTCGC
CGAAGTTTTCGGTTAGTCGCCTACGTCATCTATTGCGAGCCAAAGCGGTACTTTGTCCGA
AATTAACGATCAATTTTACCGACCATATCAATAATACCCAAGAAACGTGGTACTACGAAG
ATGGCTTGCGTGATTATTTAACAGATGCATTGAAAGAATATGAATATCTGCCAAATCCTC
TTTTTGTTGGTGAAGTGATTGGGGAAACTGAAGCTGTGAGTTGGGCATTAAGCTGGCTCA
CAGAGGGTGGCGAGCAGATTAATGAAAGCTATGTAAACTTGATTCCAACTGCACTTGGCG
GCACACACGTCAATGGTTTGCGCCAAGGTTTATTTAAGGCGATGGCTGAATTTTGTGATT
TTAGAAATCTGTTGCCTAAAGGTGTCAAATTAACTGCCGACGATGTTTGGGGACGTTGTT
GCTATGTGCTATCGCTTAAAATGCAAGAACCACAGTTTGCAGGGCAAACCAAAGAGCGTT
TATCATCACGACAAGCGGCGAGTTATGTTGAAAATAGTGTAAAAGATGCTTTTAGTTTAT
GGCTAAATCAAAACGTACAAGTTGCCGAACAACTGGCTGAAATGGCAATCAGTTCTGCAC
AAAATCGCCTTAGAGCTGAAAAAAAAGTCGTACGAAAAAAATTGGTTAGTGGCCCTGCCT
TACCTGGAAAATTGGCAGATTGTATTTCACAAGATTTAATGCGTACTGAGCTATTCCTTG
TAGAGGGAGATTCTGCGGGCGGTTCTGCAAAACAAGCGAGAGATAAAGAGTTTCAAGCGA
TTTTGCCACTTAGAGGTAAGATTCTCAACACTTGGGAAGTATCACCTGATCAAGTTCTCG
CGTCTACAGAAGTGCACGACATTGCTGTCGCATTAGGCATTGATCCTGACAATGAAGATC
TAAGCCAACTACGTTACGGTAAAGTTTGTATTCTTGCTGATGCGGATTCAGATGGTTTGC
ACATTGCCACATTATTGTGTGCCTTGTTCCTCCGCCATTTCCCAACATTAGTAAAAAATG
GCCACGTTTATGTTGCAATGCCGCCACTTTACCGTATTGATATTGGTAAAGATGAGGTGC
ATTACGCATTAGATGAATCTGAAAAAGAGGCTATTTTAACTCGTCTCGCGAAGAAAAAAG
GAAAACCAAATGTTCAACGCTTTAAAGGTTTAGGTGAGATGAACCCAAGTCAATTGCGTG
AAACGACAATGGATCCAAATACACGACGTCTAGTTCAGCTAACCTTAGAAGATAATAGCG
ATGATGAAGAGGTTTCAACCTTTGAATTAATGGATATGTTGCTTGCTAAAAAACGGGCTG
AAGATCGCAAACAATGGTTACAAGATCGTGGTGATGAGGCGGATTTATAAATAAACCAAA
TAAAGATTGGCGTTGAAAATTAATAGTATTTTTTTATTAATTCAATAGTTTTACAAACTT
ATAACTATCAATGATAATACTCGTAACCTATTAATAAGCTATTTTTGGAGGAAATTCACT
ATGTATAAATGTCCATTTGATCACGGATCAAAAACCTTAACAACAGCAGCAGGCATCCCT
GTTGTTGATAATGACAACACAATGTCTGCTGGCCCACGTGGTCCACTTCTTTTACAAGAT
GTATGGTTTCAAGAGAAATTAGCACACTTTGCTCGTGAGCGTATTCCTGAGCGTGTGGTT
CACGCTAAAGGTTCAGCAGCTTACGGTACATTCACTGTCACTGCAGATATTACCAAATAC
ACAAAAGCTGCAGTATTTAAACCGGGAGCGCAAACTGAAGTATTATTACGTTTCTCAACT
GTTGCTGGTGAGCGTGGGGCTGCCGATGCAGAGCGTGACGTGCGTGGTTTTTCATTAAAA
TTCTATACAGAACAAGGTAACTGGGACTTAGTGGGTAACAATACACCCGTATTTTTTATC
CGTGATCCATTAAAATTCCCAGATTTTATCCATACACAAAAACGTAATCCACAAACTAAC
TTGCGTGACGCGAATGCAGCGTGGGATTTCTGGTCACGTCACCCTGAATCAATGCACCAA
ATTATGACATTGTTCTCAGATCGTGGTATTCCTGCGACTTTACGTCATATGAACGGTTAC
GGTAGCCACACTTATAGCTTTGTAAACGCAAACAACGAGCGTTTCTGGGTGAAATTCCAC
TTCAAAACACAACAAGGTCACAAATTCTTCACTAACGAAGAAGCGGCTAAAGTTGTAGGT
GAAGATCGTGAATCTAGCCAAAAAGATTTATATGAAGCGATTGAGCGTGGTGAATTCCCA
CGTTGGACTGTTCAAGTGCAGATTATGCCAGAAGCAGATGCTCACAAACATAACTATGCC
TTTGACTTAACTAAAGTATGGCCACACGCAGATTACCCTGTGATCGAAGTGGGTGTATTA
GAGTTAAACCGCAATCCACAAAACTACTTCGCAGAAGTAGAGCAAGCAGCGTTTGCACCA
TCTAACATCGTTCCGGGAATCGGCTTCTCACCAGACCGTATGTTACAAGGTCGTCTGTTC
TCTTACCAAGATGCACAGCGTTACCGTTTAGGTGTAAACCACCACCAAATCCCTGTAAAT
GCACCAAAATGCCCATACCACACGACTCACCGTGATGGTGCAATGCGTGTAGATGCAAAC
GGTGGTAACCACCCTAACTACGCTCCGAACCGTTTTGATACTTATGTGCCAACCCACGAT
CAATTACCATTACAAATTGAGCGTGAAGCTGCACACTTTAACTTCCGTGAGTACGATGAA
GATTACTACTCACAACCGGCAGCACTTTATAACTTGTTTACAGCGGAAGAAAAAGATCGC
TTAGCAGGTAACTTTGCTGCAGGTTTATCAGGTGTGACTATCCCTGAAATCGTAGAAAGA
CAAATGGCTCACTTTGAAAAAGTTAGCCCGGAATTAGCAAATGCGATTCGTCAAAAATTA
GCAAAATAAGCTAATTAAAGACCTATTTTCTCCTTACACTTGTATTTGCTATACTTTAAG
CCCAGCCGTTTTGGTTGGGCTTTTTTTCTTGGAAAGAATAAATATGGAATATCGCTATTA
CATTATCACCGCCGTTTCAGTCATCGCACTTCAATTTCTGCTCTTTAGTTTTTCTAAAAC
AGTAACTTTGCTATGCGATTTATCAAATAAAAGTCGCAAGATCATCACATTTTCTGTCTA
TATCGCAGCAAATCTATTGATGATATTGCACGTTACACGCATTTTGCCAAACTTCCGCTT
AATTGCTTTAATACTCACATTACTTCTATTTATCTTTTTTATCAGCTTCTGTTTTGGGGG
AATTTATACTGTCGGCAAACAGATATTCTCGCCAAATAACCTTAATCGCTGGCTTAAAAT
AAGCTATTTACCTGTTTTATTAGGGTTAATTGGACTGACCATTTACAATGCCTATTCACC
CAAAGTGGTTCACTATCAAGTCACATTAGATAAACCCATACAGCCACTCAAAATTGGTGT
TGCAAGCGATTTCCACTTAGGGAAATTTTTTGGCGGTAAACAGCTAGATAAGTTAGCAAC
TATCTTTAATCAAGAACAAGTGGATTTAATTTTACTTCCAGGTGACATTATGGACGATAA
TGTCGAAGCCTATCTTGCTGAAAATATGCAACCGCATTTGGCAAAGCTAAAAGCACCGCT
TGGGGTATATGCCACAATGGGAAACCACGATCTTTTTGGGGCTGAAGCTGAAATCTATCA
AGAAATCACTAAAGCTGGTATTACGGTGCTATGGGATCAAGCGGTCACCTTAGACGGAAA
ATTTACCATTATTGGGCGTAATGATGAATTAGTGAAAAATCGCCCTGAAACAGCAGAGTT
ATTGGCTCAGGTGGATACAAATTTACCTGTATTCCTAATGGATCACCGCCCAACACAAAT
TGAGCAACACGCTCAACTGCCTATTGATATTCAAGTGTCGGGACATACCCATAATGGGCA
AATTTTCCCAGCGAATATCATTACTCACTTTATTTACCGACTTGCTCACGGTTATGAAAA
AATCGGCAATGGACATTTTTTTGTCACTTCGGGATACGGATTTTGGGGGATTCCGATGCG
TTTAGGTTCACAATCGGAAGTGATGATTATTGAGGTGAAAGGGAAGTAATTACACAAAGC
ACAATTTAAGGCTACTTTTTAGGGGCCATTTTGCCTGTTACTCCCTATGTTTTAAATGAC
GCTATCCCAACAACGCCTTCAAATTTGCTTTCATCTTATCCACTTGCTCTGCATAAATCT
GTTTCTTCTCTAATTCATCAATCAAATAATGAATGGTTTCAGACAAGGTCAGATCCATTT
CTTTGGCTTGCTTGGACAGGCGTTGCCAGCTGGCGTATTCTAAATCGATAGATTTTTTAC
GGGTAGATTGCTTTTCGGCATTGAAAAAACGCTTGCGTCTTGCTCGAATAGATTGACGCA
TTTTCTTGCGTTGCTCAGATGTCATTTCCGCCTTAATCCATTGCTCGATCTCTTCGGGCG
AGTTTTGTAAGGTGGTTAATAATTGAACTTTCAATTCGATCAAGCTCTGTTCGTCGTATT
TGGTGATATTTTCGCCTTCACGATATTTTTTCAGCAAGTATTTCCATTTCCAACTTGCTT
CTTGAATTTCAAGTTTTTGGTATCGCATTTTGCCTCCGAATTATTTGTGAAGTATAGCGT
AATTATAGGTATAATGAAGCAAATTTCTATAAAGAGGCAAATTTGTGCAAGTATCCCCAT
TATCGTTGCAATCATTAAGCGTTCACTATCCTTTTAAACAGACCGATCAAGCGGTGAGAT
TTTTGGATTTTCAACCAAATACACAGCAGGCAATGCAACAATTTGCCCTGAGTGAATTTG
GTTCGGCACTCATTTTGAAAACGGAATTATTTCCCGAATTTTTAAATGAAATCACGGACT
ATTTTGAAAATTTACATTGCCAAACGGTGCTAAAAACAGAATTTAATCGCCAAAGTTTAT
TTGGATATAGTCTTTATTTAGAAAAAGAAAATCAGATTAAAACGGTGGCAGGGGCGATTG
AGCAAGCTCATCAGGGTATTCTTATTTTAAATGTGAGTGCATTATTATTAGATATTGTGC
AATGGGATAAATTAAAACAAGCTCTGTTATTTGGGCAGTTTGATCCTATTATTGCAGGTA
AATTACCTGAAGCAATTATGCCTATTCAATCTCAATTCAAATTGATATTAGTAGGTAGTC
GAGATGATATTGCAACGTTACATAATTATGATGAAGATTTATATCAATTTTGCCAATATG
CTGAAATCGAGTCGTATTTGAATATTGATGAAGAAAATAGCGAACAATGGGGAAGCTATA
TTCAATCTTCAGCTAAAAAATATCTAAATAGAACCTTTTCTAAAACAGGTTTAAATCAGC
TTTTACATTATTATATTCGTGAAAGTGAAAACCAAACATTAATTTCTATTTCACCGACAT
TATTAAAAAAACATTTATTAGGATTACAACATTTTTATCCAAAACAAACCCAATTTAACC
ATATTCAAGATTATTTTGATTATTTAGAAAAACAATCTGGTGTATTAAATAAATTTGTTT
TAAATGATATTTTAAATCATCAGCTTTATATTGAAACGGAAGAAGAAACCATCGGGCAAA
TTAACGGCTTATCTGTGGTCGAGTTTGATGGTGTTCCCCATAGTTTTGGTGAGCCATTAC
GCATTAGCTGTAACGTGCAATATGGTGATGGAGAAATTCACGATATTGAACGCAAAGTGG
AGCTGGGGGGCAATATTCACTCTAAAGGGATTATTATCGCTCAATCTTGCTTGGCAAATT
TACTGGAATTACCGACACAGCTTCCGTTTTCAGCGTCCGTTGCCTTTGAGCAATCTTATG
GTGAAATTGATGGGGATAGTTCATCGTTAGCCATTTTCTGCGTGCTTATCAGTGCCTTAA
CCAAGTTGCCGTTGCCACAATCCCTTGCGGTGACAGGGGCGATTGACCAATTTGGGAATG
TATTAAGCGTAGGGGGCGTTAATCAGAAAATTGAAGGCTTCTTCAATGTTTGTGAAGCAA
GGGAATTAACGGGGAAACAAGGGGCTATTATTCCGGCGGTATGCGTTTCCCATTTGAGCT
TAAAACCGGCGGTATTATCGGCGATTGAAGCAGGAAAATTTCATATTTGGGCGGTCGAAG
ATGTCTTTGAAGCCTTGCAAATTCTGTTGCAACACCCGTTTTATGATGAAGATCTGCCTG
AAAACAGTGAGAAAAAATCCATTTTTGCGTTAGTTCATCAAGGGATCGAACAGAGCGAAA
ATGAAGATACAAGCGGTTCGATTTTCCAAAAAATTCGCAAACTGTTAAAGGGGCACTGAT
CCGACAAGTCAGCTTACAACTGTTAGCTATTTTAAAAGTCTGTTAAGATGTCTTTATCAA
GCAAACGTAACATAAACCGTCAATAACGGACTTTTCTACTTTATTACAGGAACAAAATAA
TGAACACTTGTACACCTAACATCAAACCAAGTTATGATTACAACGATCTTTTAGCGTCAG
GACGAGGCGAACTTTTTGGTAGCGAAGGTCCACAACTGCCAGCACCGTCGATGTTGATGA
TGGACAGAATTACCAAAATCACCGACAAAGAAGGTCTGTTTGAGAAAGGGTATATTGAAG
CGGAATTAGATATTAACCAAGATCTGCCTTTCTTTGGCTGTCACTTTATCGGCGATCCTG
TAATGCCGGGTTGCTTAGGCTTAGACGCAATGTGGCAACTGGTTGGCTTTTACTTAGGCT
GGGTCGGCGGTAAAGGCAAGGGCAGAGCCTTAGGGGTTGGCGAAGTGAAATTTACAGGGC
AAATTCTACCGACGGCTAAAAAAGTGATTTATCGTATCAATATGAAACGTGTGATCAACC
GTAAGCTCGTGATGGGGCTTGCTGATGGCGAAGTCGAAGTTGATGGCAGAATTATCTATA
CTGCCACAGACTTAAAAGTAGGTCTATTCCAAGATACAACATCTTTCTAATTTTTCGATC
TATGTCGAAAAAATAAAAATTGCCTATTTACAAAATCCTTTCAACATCTAATATCTCTCT
CACTTTGGGAGAGATATTATGTTTCGTGCGATCACTATTATTGAAACTCTATTTGCGATG
AGCATAATGGCAATCGCACTCTATTTCTTTTCCCCCACCTTATTTTATTTACAAGATCAT
ATCGTTTTAAATAATGAAATCGATCAGATAAAGTCTTTTATTTATCAAATTCAAGCTAAA
GCACGCTATCAAAAACAGAATTATTCTATTTCTATCAGCCAAAATGTAGCAGATAAAAAA
TGGTGTATGGTCGCCATTGAAAAAATCAGTGATAAACAGATCGCTTGTAACTGTTTGAAT
ATCGCAAGTTGTGATATTCAAAAAAGTTATTATCTCTATCAAACAGAAAATGCCGTAGTT
AAAAATAATAGTTTATATCCCAAAGTTTTTATTAATGTTGATGGAAAGTCTGGGCGATTA
GAGTCAAAGTGCTTAAGGGTTACGGTAAATAAAATCTATGAAATCTTACAAGTAGAACAA
AATGGAGTGATTAATGTTATTCAAAAAGGCAAACGCACCAGTTGTTAATCACGCCTTTAG
TTTGGTTGAAATATTATTATCTTTATTTCTAGGTTGCATTATTTTATGGAGTTTATCTTC
TTTTTATAGTGATAGCTATCGCAATCAAATCAAACAACGGGAATTATTGAATTTACAAAA
GCATACTCACCAATTACTTGAGTATTTTCAACAACATATTCAACATTTTAATTATCAAGG
ACAAAATAGAAAAGAAACCAATTATAGTTTATTTGTAAACGATAATAAGCGTTATTCACT
GAACAATCCAAATTGTCTAATGTTTTTCTATGATTTAAGTAGTGATGGCTGTGTAGGTAA
TCGAAATAAAAAACAATCTTGCGAAATAAATGGTGTAAATAATACCAAAGAGGTAAGCCG
AGAATTTTTTGGTTTTAAATTTGAGAAAAAAGCGATTTTTATTTATGAAGATAGTCAAAT
TCAGTTCTGTCACCAAGCAGATTGTGAAAAAATCCTAACAAATTGTCAAAAAGGCAACTG
GCGAAAAATGTCAGATATGTCTGATTATAATGTCGAAAATTTATCTTTTGAGTGGCTTGA
GCAGAATAGATTATTGAAAATAGAACTGGCTCTCTCGTCTAGCAAAGATAACCAACTAAG
ATATAAAGCTACCGCTTATAGTTACCTATTAAATGGAAGTGATAAATGAAACGTTATTAT
CCAGCCAGTATTTTATTAATTACCTTGATATTATTAAGCGGTCTGTTTGCAGTCATTTTT
CTCAATAAAGATAGCTTATTAAAACAAGAAAAAGTGAGCCTATTCTATTATCAGCAATAT
CTTACCGATAAATATCAACTTATTGAAAAGTTAGCAATAGATCCTGAAATAGAATGCCAA
AATCAGAAACAGACTAATGTTATTTTTGAGTTTAAGGTAATGAAATACAGTTTTCATTGT
CAATTTTCATCTATTTTTGATCCTTTTAAACCAACCAAAGAAAAATATATTCAAGTGGAT
AAAATTGAAAACTGGTTGAATTTATTACCTTATCAATCGGAAATATATAAAATCAATCAT
TTAGCGGAGTTGCCAGAAAGTAGTCTAGAGAATCCAAAAATTGTGATTGCATTACAAGAT
ATTAATGAAAAGTTAGAAAAAGATTTTTACGGTATTGTCATTACCGATTATTTATTTGAT
CTTACAGGAAGAAAAAGAATGTATGGTACACTTTATTCCACCTATGATAATTTACGAGAA
GAAAGAAATCTCAGTTATAAAAAAGAAGTTATTCAACATCTGGAAAATAAATTTTCATCT
TGGCACTATTTGCCTTATTCACGGAATATATTAGCAAATGAATAAGCTCATTAAAGCAGA
AAGCCTGACATCATTAATGGTCGTTATGTTGATTTTTTCAGTGATATATTTAGCTTATAG
CCGTTGGCAACATACGCAAAATAAGCAAAGCGCGCTTATTTTTCAGCAACAGCAAGCCCT
ACAAATTGCCGAAAATCAGATTGCGTTACTAATGGCAGGGAAGCCCTGTGAAAACGAAAT
CCGCCAAAATGAACAGATATTTAAGGTAGAATGTCGCAGTAATACACTTAAAGTCAGCTT
TGCAAGCGGTGAGATTGTGATCACCAAATATTAAGAAATTAATGGTTTTTTGTATTGAAA
GCAGTTGTATATATGAGTTTAAGAATTGGTAAAATGTGGTTGTAAACTATAACTTTAGAA
ATGAACATAAAAATAATTGTGAGCTTCATCACATTTCTAAAATGTTACATTGCAATGGAT
TGAAGTCAGGGATTGCGAGTGATAGCATTTTGCCATTTCTTAGCAATGGAATTGATGTTA
TGCCGTTACCAAATTATCACCAAGATCCCACTTTATTTCACATTAACACCACACCCCATC
ACGCCTATTTTATTCCCTTTGCGACACAAGATAAGCTCGCCCCCCTTGAGCGTGAACAAT
CTAGCCTATTTACCCTACTCAATGGTGAATGGCAATTTAACTATTTTACGAGCGTGATGG
ATTTGCCTGAAGATTTTCTTTCTCAGCCTTTTGAGCATCGCATTCCTGTGCCATCAAACT
GGCAGACACAAGGCTTCGAACAACATCAATATACAAATATCAACTACCTATTCCCTTTCG
AACCGCCTTATGTGCCACACGACAATCCTTGCGGTGTATATCAACGGACATTCCACTACG
AGCCTAAATCGACAAAACGCTATTTACTGAATTTTGAAGGGGTGGACGCTTGCCTTTATC
TCTATCTCAATCAACAATTTGTTGGCTATGGGCAGGTCAGTCATTGCACAAACGAATTTG
ATGTCACCGACTTTTTAATCTCTGGGGAAAATCAGCTCAATGTCGTGGTGCTTAAATGGT
GTGATGGTAGCTATTTGGAAGATCAGGACAAATTCCGTATGTCAGGGATTTTCCGAGATG
TTTATCTGCTGGAACGTGAACCAAATTATCTACAAGATTTCTTTATCAAAACCAGCCTGT
CTGAAGCATTAGATCAAGCGGATTTATCGGTCGAATGTACCTTTCTGCAATCGCCACGAC
AGCTCACTTTCCAACTATGTGATCCACAACATCGCCTAATCGCCGAACAGACAAGCGATC
ACTTCAAGGTAAAAATTGACAAACCACAGCTCTGGAATGCCGAACAGCCACAACTTTACA
CCTTACACCTTGCCTATGGAAACGAAGTGATTGAACAAGCGGTCGGTTTTCGTCGGATCG
AAGTCAAAGACGGTGTACTCTTGCTCAACAACCACCCGATCAAATTCCGCGGAGTAAACC
GCCACGACAGCGATCCCCTAACGGGTTATGTTATCAGCCGTGAGCAAGCAGAACAGGATT
TTAGGCTTGATGAAACAACATAACATCAACGCTATTCGTACCGCCCACTACCCGAATGCC
CCTTGGTTTAGCGAATTATGCGACCGCTACGGCTTCTACCTGATTAGCGAAAGTGACATA
GAAAGCCACGGTGCCAGTATGCAATACGTTCCAACGCCAGAACACAGCATTTTACTGAAT
GTAGCAAAACAAGATGATAACCAACGTATTCAGCAACAAACGATAGATAATTTCTGCTAT
TTTGCCCGACACCCAGACTACAAACAAGCAATCTTAGACCGTACCTACGCTAATGTAGAA
CGAGATAAAAATCGCCCATCGGTACTGTTCTGGTCGCTGGGTAATGAAGCAGGTTACGGG
GAAAATTTTGAAGCCAGTGCAAAATGGATCAAACAGCGAGATCCAAGCCGTCTGGTTCAT
TATGAAAGTACCATTTATCAACATTCTGAACATCGCAATGATCTTACCCCGTTAGATTTT
CATAGCGAAATGTATGCCAGCACAGAAGATATGGATCGCTATTTTGAACAGCCACAAACC
AAACCATTCCTACTCTGCGAATACTCGCACGCAATGGGGAACTCTAACGGTGATTTAGAA
GATTATTTCCAAACCTTTGAAAAATATGCAGGGGCTTGCGGTGGTTTTATCTGGGAATGG
TGCGACCACGCCCCATATCTTCCTGATGGATCAGGACATTTCGGCTATGGCGAGAGTGAA
AGTTACATCGACAAACACCACACAATCCGACTAGGTCTATACCAAACCACTGCCGAGCAA
AATTATCAAGACTACGTCAAACCACAGGAAAACGGCAGTCACTACGGTTGTGAATATCTT
CATACCCAAGATCTCGAGATTACCGCACCACAGCCGTTCAGCTTCAATTTTTCCCCTTAT
ACACAGGAAGAATTGACCCTGAAAAAACATCATTACGAACTAGAAAAATCGCCGTATCAC
ATTCTGTGTGTCGATTATAAAATGAGTGGTATTGGTTCGAACTCTTGTGGGCCGAATTTG
AAAGAGGGGTATCGGATAAATGATAAAGAGATAAGCTGGATAATTCAGCTATATATGAAT
ACCTAATATAAAATGACAATGAGTAAAGTTGTGTCTATCCCCATCTGGTACAATAAAGGA
TAGACATAACTTTAAGTGCTATTTAATAGACTCTAGTTTTTTAATTAAAATCTCTTCTGG
CATAGCCTGAATTCTCCGCATAAAGTAGAAAAATAGCCCTGCGGCTAAACTTAAGCAGAC
ACAGAATGTCAGCCAAAATCCTGCCGCCGCCATCGGCTGAACGATCCAATCGGTACGAGC
CAAAATAGTACCTAGTGGCATTCCGATTAACCAGTAGCAAATTAAGGTTGTTAGCAAAAT
AGGTTTGGTATTTTTATAACCACGCAAAATGCCATTGCATACCGCTTGGATAGAGTCGGG
GATTTGATAGATCGCTGCAAAAATCAATAAACTAGATGCGATTACAATAGAAGTCGGATC
ACTGGTAAAGGCATAGGGGATCAGATCTTTGAGCAGTAAAATCACCATTGCCAGCCCCAT
TGCGACCATTGCACCCGTAAAAATGGCGTGATGAGTCAGATATTTTGCTTCTGCAACACG
TTTTTCTCCCAACGTTTGCCCAACTAAAATGGTTGTGGCAATGCTAAATGAGAGTGGGAT
CATAAAAAAGAGCGAGCTGGTTTGTAAGGCAACCTGATGGCTTGCCACCACTTGCGAGCC
AAGCGGTGAGATAATCAAGGAAGATGCCGCAAACAGCATCACTTCGGTAAACAGAGCAAA
CCCTATCGGTGTACCAAGTTTGAACAGTTTGCTTAAGGTTGCTTTACAGGGTTTTTCGAT
CCATTTTTCAAATAGACGGATATCCTTTTGTGCTGGATTGGTATAACAATAGTGTAAAAT
CAGCCCAAACATTACCCAGTTTACGATTGCCGTTGCCACACCACAACCGACCGCCCCTAA
TTCAGGCATACCCAGTTTGCCGAAAATAAAAATATAGTTGAGCGGAATGTTTAAAATTAA
GCCAAAAAAGGTGATATACATCGCTGGTTTAGGGTTGGATAGTCCGTCGTTAAAACAGCG
TAAGTTCACCGCAAGCAAAGCTGGAATAATCCCGACACTTAAAGCGGTAAGATAATCTTG
TGCTTTTCCTGAAAAGGCTTTTGGGGTATCCATTAGATCTAAAATCAAATGAGCATTGAG
ATAGATAAAAATTAACGGTACGCTAAGCATTAATACAATCCAAACACCTTGACGGATTTG
ATGTGCAATCAGGGAACGTTGGCTCGAACCGTTCAGATAAGAAACCGTTGGGGTAATCGC
ATTTAATATCCCCAGCACAAATAAAAACAAGGGAAAGTAGATCGAATTACTGACTGCAAT
CGCCGACACATCATCATCGCTGACTAACCCAGCCATAATAATATCCGCCAGTCCCATTCC
TGACGCAGCTAACTGAGAGATGAAAATCGGGATCGAAAGTTTGAATAATTTTTGTGTATT
TTCAGGATATTTCTGCCATTGAAAGTTCATGCTATCTGCCTTTTAAAATTCAGGTTTCGC
TTCAAATGTCATCAGTTCTTGCGTAACTGGGTGCGTAATGGTTAATGCTTCTGCGTGTAA
ACAGAGCCTTGGCGATAGACTTTTTGCCAACGGATTTGCATAAAATTTATCCCCTACAAT
TGGATGCCCTAAGGCTAAACAGTGTACGCGTAATTGGTGTGAACGCCCAGTATAAGGGGT
TAATTTCACCCTTGTGGTGTTATTGGGATAATGTGCAAGAATTTCATAAAAAGTAACCGC
TTGTTTGCCCCGTTCGTAGCAAATTTTTTGGCGTGGACGATTTTCCCAGTCGCAAATTAA
CGGAAAATTCATTGTCCCCGTATCGCCAACTTTTTCGCCTAATTTGCCCCAAACTAACGC
TTGATAGTGCTTTTTCGGCTCACGTTCACGAAATTGACGTTTGAGTTCTTTTTCCGCCTG
TTTGCTTAATGCAAACAACAAAATACCGCTTGTCGCCATATCTAAACGGTGAGCTGGCTC
AGTAAAACCATATTTCTGTTGTACACGCACCATCGCACTGTCTTGATATTCAGGGCGATT
TCCGGGAATAGAAAGTAAGCCACTTGGCTTATTAATCACTAAAATATGATTATCACGATA
AACTTCGTCAAGCCAAGGCTCAACAGGGGGATTGTATTCGATTAATGCCATTGTATTTTT
GATATTTAGTAAAAACGGTAATGATATTATCAAAGATAAAATGATTTCCCAAACGAATCA
CAGAAATCTCTTGTTTTTTATAAAAAATAGCGTATCTTTCGCTCGTTCATTTTGAACATC
ACAATTTATTTACATTTCTTTTGGAGAACACCATGAAAACGCTTTTTGCAAGTTTTGCAA
CTGCTTTCACCGCTCTCAGCGTGCTGTTTAGCTCAGTTGCTATCGCATCACCTTCCGATA
AAACCTTTAAAATCAGTGCTATTCCTGACTATAACGCTGCCGAAATGACCCGTTCATTCG
ACAGTTTTGCTGAGTATTTAGGCAAAGAAACAGGGTTAAAGGTGCAATATGTGCCTGTCA
CCGATTATGCTGCCGTAGTCACCGCATTCCGTCGTGGCGAAATTGATTTAGTCTGGTTCG
GTGGTTTAACGGGGGTACAAGCTCGTGCCAAAGTACAAGGTGCTGAAGCTATCGCACAAC
GTCCGCAAGATGAGAAATTTAAGTCCGTCTTTATCAAGCAAAAAGGCTTAGATAATGTGA
AAGAGATTAAAGATGTTAAAGGTCACACCCTTGCTTTTGGTAGCGAAAGTTCGACATCGG
GTCACTTAATGCCACGCTTTTTCTTAACAGAAGCCGGAGTTAACCCTGAAAAAGACTTAG
ACGCTCAACCGACTTACAGCGGTTCGCATGATAAAACCTACGGCTTAGTAGAAGCAGGTT
CTGTACAAATCGGTGCGGTGAATAAGCAGTACTGGGATAAAATGGTGAAAGAAGGCAAGG
TTAATCACGATAAAGTCGAGCTTTTCTACACCATACCAGATTACTATGATTACAACTGGA
CCATTAATCTTGTTGATAAAAAATTTGGTGACGGTACCAAAGAGAAAGTCAAAGCGGCAT
TATTAAAAGCCGATGCGTCAAGCTCGCAGGTGATGAATTTACTCTCTGCCGAGAAGTTTA
TCCCAACGCAAAACAGCAACTATCAAGATATTGAGAAAGTAGCGAAAGAGTTGAAGTTGA
TTAAATAATGTTATTTTGTAGGGTGGGTCTTGACCCACCATTTAAAATCGCATTCATGTG
GTGGGTCAAGACCCACCCTACAATATTGACCTGTAAGCAATATAGACAATAATTCCATTA
TGCAATCTCTCTTATCATTCCACCACACCACCAAACATTTCGGCAAGCAAGCCGTTTTAG
ACGACATCTGTTTAACCATTCGCTCAGGTGAAATCGTGGCGTTAGTCGGGCCGAGTGGAT
CGGGGAAATCGACATTAATGAATAGCATTATGCGTTCCGTGCCTTTAACAAGCGGTGAGA
TTTGGCTGGAAAATTGCAATATTCAAGATTACCCAGATAACAAACAGTTTGCTCAACAAG
TCGGTATGCTTCATCAACAGTATGATTTAGTCAAACAACTGGAAGTTATCCACAATGTCT
TGGCTGGCAGACTGAACCAGTGGGGCTTTTGGCAATCTTTGTTCTCTTTGGTTAAACCTC
AAGAAAGACACCTTGCCGAGCAAGCACTTGCTGCTGTTGGGCTATTGGATAAAATCGATC
AGCCAACTGCCGAGCTGTCGGGTGGTGAGCAGCAGCGTGTTGCAATAGCTCGTCTGTTAG
TGCAAAACCCTAAATTGATTTTAGCTGATGAACCAGTGTCCGCACTCGATCCTGTTAATG
CACAAAATGTCTTGGCATTATTGACTGGGCTGGTGAGAGAGCAGGGGAAAACATTGATTG
CCAGTATGCATTCGGTGGAATATGCCAAAGCCTATTTTGATCGTATGATCGGCATTAAAC
AGGGAAAAATTGTGTTTGATTTGCAAACAGAACAAGTCACTCAAGAGCAATTCAATGTCT
TATACGGATTGGTAAAAAATGAAACATAACCGACCGCTTGGACTAAATGAACGGCGAAAT
TTGCTGACGGGCATGTTGTTGCTTGCATTTTTGTTGAGCCTATTTGCCGTCGATAACGAC
AAAGGGTTGATGCATTCTGGTGGTTGGGCAACGCTTAATCGACTATTTTCCAGTTTATTG
TCCCCTGACTTTTCTACTGATTTACTGAAACTCGCCTTGCAATCCACTTGGCTCACTTTT
GCTTATGCCTTGATTACACTCTCTTTGTCTATGCTTGGCGGATTTTGCTTAAGCACCTTT
GCATCCGGTGTGCTGTTTCGTTCACTCATTTTGCAGGGGGCAGCTCGAGCGATATTGGGT
TTTCTACGTGCTATTCACGAATTGATTTGGGCATGGTTCTTTGTTGCGGCTGTCGGGTTA
AATCCGATAGGTGCAGTGTTTGCCCTTGCTATTCCTTATTCTGGCTACTTAGGCAAAATC
TATGCAGATACGTTACAAGCCGTGCCTTCTAAGCCGATTTTTGCACTAAAAGAAGCAGGG
GCAACGCCGTTACAATGTCTGATTTATGGCTATTTGCCCCAAGCCTTGCCGACGATGTTG
AGCTATACCATGTATCGCCTTGAATGTGCGATCCGCTCTTCATCGGTACTTTCTTTTGTT
GGGTTAGGAGGGATCGGTATGCAAATTCAGCTTTCCCTACAAGATCTGAAATACGATCAG
GTTTGGACATTCTTGATCTTTCTTGTTGGGTTAATCGTTTTGGTTGACCGCTGGAGCTAT
GCTGTCAGGAGCCGAGTAAAATGAGAAAACATATCGACCGCTATTTTATCCGCTATTCTT
TTTGGATAGTATTAGGACTTATCGGGCTGTCGTGGGGCTATATTCTTAAAGATCAACCCA
CTGCACTTAGTGAACTGTTTCGAGCGGAAAATTGGGATTATCTTACGGAATTTTTAGTTG
GAATGGCTGGTGTGGGTGAAGAGCTACCTGCCTATCTTGACCCTGAAATGTGGCAAAAAG
CCCTATGGCTCTCGTGGGAAACCTTTGTGATGAGTATTCTGGCAACAGGCATTGCAGGCA
TGGCGATGTTCCTTTTGGTTCTGCCGTCCGCTCGCAACGTGGCACAGGGACACTTTCGCC
ACAGAACATACTGGTATCATCGTGTCGCTTATTATATCAGTCGGGGGCTATTTCTGTTTA
GTCGATCCGTACCGGAATTGATGTGGGCGATGATTTTAGTCTTTATCTTCAAACCAGGGA
TCATTCCAGGTGCATTAGCATTAGCCATTCACAATTTCGGTGTATTAGGCAAACTGTGCG
GCGAAGTGGTTGAAGATATGGATGAAAAACCGATACGCCATTTAATGCAAAATGGGGCTT
CACAAAACCAAATTTTGTTTTACGGGATCTATCCTGCTGTGATGCGTACTTTTCTCAATT
ACATTCTTTATCGTATGGAAAACATTATTCGGGCAACGCTGATTGTCGGTTTTGTTGGGG
CAAGTGGTTTAGGTATGCAGTTTAAACTGGCGATGAGTTTTTTCCATTACTCTGAAATTA
CCCTTTATCTGCTCTGTTATTTGCTGTTAGTCTATGTGACCGATGCACTGTCGGCGTTGG
CAAAGAAATTTATTGCAGAAAAAAATTGAATTATTTTGATAACATAATGTCTACTCTTAA
CTATTTTTTATTAACCAAAAGGAAAGCAATATGAATTTTAATAGCATTTTAAACGGCGTT
TTAAAATCTGTCGGCAACACCGCTAATCAAAGTAAATCGGACTTAGGTAACGTATTAAGC
TCTGTATTGGGTTCTGCCAAAAATACTGCCGGTGAGATCAAATCTGGCAACGTAGATACT
ATTACCAAAGTTGGTGGCGGTGCGGCATTAGTCGGTATTCTATCAATGGTGTTGGGCAGA
AACGGCGGAGCTAATTTGACTAAGCTCGGCTCTTTAGCCGCACTTGGTGGATTGGCTTAC
AAAGCCTATCAAGATTATCAAAAGAACCAGGCAACAAGCCAAACGACAGAACTAAGCCAA
ACAGCTTTTGAAGCGGATAGTTCGGAAGAGAAGGGAGCAATTATTTTACGTACAATGCTT
GCAGCTGCATTAGCAGACGGTGAGCTGGATGAGAACGAAGAAGCTTTAATCTTAAAAGAG
GGCGGTAATGACCCTGAATTACAACAATGGTTACTGCATGAAATGCACGAGCCAGTATCC
GTGAATGAAATTGCAAAAACTGTCGGAAACGACACCGCTTTAGCGGCACAAGTTTACCTT
GCTGCACGCTTGGTCTGTCAAGAGCTCTCTAGAAAAGAGATCGTATTTTTATCCCACTTA
GCCGAGAAGCTAAATTTAAACGAAAATTTTGTAGAACAATTAGAAAAACGGGCTGGATTC
TAACATTAAACATGATTTTCCCACAAATTCACTATTTTGATAGTTGTTAATGTTTATATT
ATGTTTAATAAATGAGCACTTGTTTTTTTCGATAAGAAGAATGAAATAACATATTGTTTT
TTAAAGGAAAAAAGCAAAATATCTGGGCTGATTTTAGGTTATACACGATCATTATCCCGA
TCTATCACAATTTTATCCACAGGGAATGGGGATAAAAGCACATCAAATGTGAATAGAATG
GCAATTTAGTCTGAAAAGTGGTTAAGTTATCCTAGAAAGAAAATAAAATGAGCGATTAAA
TGTGTGCTTATACAGTGAAAAGGGATCAAAAATGATCGAGAACAGGAAATAAGATCTAAA
GAGAGATCAAACGGTTAGATCGTTTATCCCAAAAAAGTTATCAACAAATTTCCAAGTTAT
CCACAGAGTTATCCACCGTTGTGAAAAAATTTGGTTATCTTACCGCTTGTTTTCGCCTTG
CTAGTTGTTCAAATAGCCGAAGTATGAAACAATCACACCATTTTCAAATTGATTAAATAA
GGCGGTCTAAATTGATCGATTTCGATGGTTACCGCCCGAATGTTGGTATCGTTATCTGTA
ATAAGCAAGGGCAGGTTCTGTGGGCGAAGCGGTTTGGTCAAAACTCTTGGCAATTTCCTC
AAGGGGGGATTAATGAGGGGGAAAACATTGAGCAAGCAATGTACCGTGAGCTTTATGAAG
AAGTCGGCTTAGCGAAAAAAGATGTGCGATTGCTTTGGGCATCGAAGTATTGGCTGAGAT
ATAAATTACCAAAACGGTTAGTTCGTAATGAGCAAACTCAACCTGTATGTATTGGTCAAA
AACAGCGTTGGTTTCTGTTGCAGTTAGTGGCAGACGAGGGGGCTATTAATCTTAAAACCA
GTAAAACGCCAGAGTTTGACGGCTGGCGGTGGGTGAGCTTTTGGTATCCTGTGCGACAGG
TGGTGTCGTTTAAACGTGATGTGTACCGCAAGGTGATGAAAGAGTTTGCTCAGGTGTTGA
TGGGTGAGCAGAAAAAAGTCGAAAGCGAGAAAAATCGAGATAACAAAGAGTTTACCCACG
AGAGAAAAGAGTTTCGTACTCAGCCAAAACGTGAGCTTCGTAAACCATATCGGGTGTTTA
AGGGGAAAAAATGATGGTGGAAATGTTTGTCTGTTGCTTGATTTTAGGCTCAGTTGCTGG
TTTTTTAGCAGGGTTGTTTGGTATCGGTGGCGGTATGATTATTGTTCCAACCCTTGTGTA
TTTGTTGCCTCAAATTGGTGTGCCAGATGATTTGTTGATGTCGATTGCATTGGGTACGTC
GTTTTCAACGATTGTGCTAACCACATTTTCGGCAGCACAACGCCATCATAAACTTGGTAA
TGTGCAATGGTCAGTTGTGAAGTTTTTTGTGCCTGCGTTGATGGTGGCGGTGTTTATTTC
AGGCTTGATTGTGAGTGATCTGCCAAAAAGTGTAATGACAAAAATCTTTGCGGTGATGAT
CCTGTATCTTTCGCTGAAGATGTTTTTATCTCTCAAGCCAAAGCAAGCAGAGCCTAAGCC
TCTGACTACTCAATCTACGTTGATTGCTGGAGGGGTAATCGGGGTGTTATCCAGTTTTGC
TGGCATTGCAGGCGGTGCTTTTATTGTGCCATTTTTAAATAGCAGAGGGATTGAGCTGAA
AAAAGCGATTGGCACTTCTTCTTTTTGTGGTGGTTTATTAGGATTAGCTGGAGCGATTAG
CTTTGTGATTAGTGGTTGGGATAATCCTAATTTGCCACAATATGCGGTCGGTTATGTGTA
TTTACCTGCGTTGGTGGGGATTACGCTGACCTCTATTTTTACCTCAAAATTAGGGGCAAC
GGCAGCGAACAAATTGCCTGTGCCGATTTTAAAACGTGCTTTTGCCGTTTTCTTGATGTG
TGTTGCCGTGAATATGTTTTTAAAATAAAGGAAATTTATGTCTGAACAGTTTTTAACTTT
TCCTAATATCGATCCCGTTGCGTTGCAGTTAGGTCCGGTTTCTTTACACTGGTACGGCAT
TATGTACCTGCTTGGTTTTGGCTTTGCCTATTGGCTTGGTACCAAACGTGCGAAAAATTC
TAATGGGGTATGGAGTGTCGAACAGGTCGATCAACTGCTGTTTAATGGCTTCTGGGGCGT
TGTTCTAGGGGGAAGAATTGGTGATGTGTTCTTTTATAGCTTTGACCGTTTCCTACAAGA
TCCTCTCTATTTATTTCGTATTTGGGAAGGGGGAATGTCGTTCCACGGCGGTTTACTTGG
TGTGATTGTCGCAATGCTTTGGACCTCTCGCCGTCAAAATCGCAACTTTTGGCAAACCGC
TGACTTTATCGCACCGCTTATTCCTTTTGGTTTAGGATTAGGACGTATTGGTAACTTTAT
TAATGATGAACTTTGGGGACGTGTGACAGATGTGCCTTGGGCGATAATGTTTCCAAGTGG
CGGTTATTTGCCTCGTCACCCCTCTCAACTTTACGAAGCGGTTTTAGAAGGCTTAGTGCT
GTTCTTTATCCTCAATGGCTATATCCGTAAGCCTCGACCGACAGGCTCGGTGGCAGGCTT
GTTCTTAGTTGGCTACGGGGTGTTCCGTTTTATCGTTGAATACTTCCGAGAGTTCGATCC
AAATGTAAATACGGCAGCGGATTTAATCACACGAGGGCAGTTGCTTTCATTGCCAATGAT
TATCGGGGGATTGGTGATTATGGTTGTGGCTTATTACCGACATAGGTTAAGTAATGACTA
ACTAAAATTAGTTTACATTTTTTATTTAGTTATATGGCAGCAGAATAATAGCTAATTATG
TTTTAGGTAATCTCAATTTATAATGAATATTTTGATAGGGCGTTTCCAATAATTCTATAT
TGTGCTATAGTTCGCACTTTGATAATTAGCTTCTCATTCGCATCTGAGTAAGAAGCACTC
AGCCCAAAAATTGTAGTAATGGCAAAGCAAGATTCGGATTGTATTACGCTTGATCTGTTT
GAAAATATGCCAAAGGTTGGGCGACCTCGCACAAATCCTCTAAGCGGAGAGCAACAAGTT
AGAATTAATAAACGTAATCAACTCAGGCGAGATCGTTCGTCAGGATTAAGACGGATTGAG
CTTAAATTGCATTCGGATTTGGTAGCGGCATTGGAACAAGAAGCTGCGGTAAAAGGGCTG
TCTAGAGGGCAGTTAATTGAACTCATTTTAAACGATTATCTCAATGGAGATTCCATTGAA
TTAAGTAAATAGGTATTTCAAATGGCAGTTGTCGGTTTATTTTACGGTAGTGATACTGGA
AACACAGAAAACATTTCTAAAATGATTCAAAAACAACTAGGTGAAAATCTAGTGGATATT
CGTGATATTGCAAAAAGCACGAAGGAAGATATTGAAGCCTACGATTTCTTATTAATTGGT
ATTCCAACGTGGTATTACGGTGAATCTCAAGCAGATTGGGACGATTTTATGCCGACATTA
AAAGAAATTGATTTTACAGGAAAAATCGTGGGTATCTTTGGTTGTGGCGACCAAGAAGAC
TATGCAGAATATTTCTGTGATGCAATGGGAACTGTGCGTGATGTTATTGAACCTAATGGC
GGTACAATTGTCGGTCACTGGCCTACGGAAGGTTATACTTTCGAGGCTTCACAAGCATTA
ATTGATGATGAAACCTTTGTTGGTTTATGTATTGATGAAGATCGCCAGCCAGAACTCACC
GAAGAACGTGTAAACCGTTGGTGTAAACAAATTTTTGATGAAATGTATTTAGCGGAATTA
GCTTAATATATCTATTGGAGGATATATGTCTGAAGAAAATATGAAATTGTTGAAAAAAGT
AGGTTTAAAAGTTACTGGGCCACGTTTAACAATCCTTGAGTTAATGCAAATCACCCGTGA
TAGTATGCAGCATTTTTCTGCTGAGGACATTTATAAATTATTGCTAGAACGTCAGTCTGA
AATTGGATTAGCAACAGTTTATCGTGTATTAAATCAATTTGAAGAAGTTGGCATTTTAAC
TCGCCATAATTTTGATGCGAATAAAGCCGTCTATGAATTAAATATGAACCACCAGCACGA
CCATATTATCTGTATGGATTGTGGTAAAGTGTTTGAATTTAAAGACTCTGAAATTGAACG
CCGTCAGCGTGAAATCAGCCAACAACACGGAATTGAGCTTGCAAACCATAGCTTATATTT
GTATGGTAAATGTAGCAATATTCAAAAATGTGATGAGAAAGACAAAAAATAATTCTTCTT
TTTCAATGAGTTAATAAACACAAGAGCGGTGAGATTTCGCAAACCTTTTGCAAAATCTCG
CCGCTTGCTTGTATTTAAAAGTGATAAAATGATGTCTGAAAATATGCCAAACAGTATTCC
TGCTAAAATTAGACAGCCTCGTAAAATTTCGCCATTTTGGTTATTGCCAATTGTCGCTTT
TGTGATTGGTTGTTTGCTTTTTTTCCAAATTCTTCAAGAGCAAGGACAGAAAATTACCAT
TCGTTTTAGTAAAGGCGATGGGATTACTGCAGGAAAAACCGCTATTCGTTATCAAGGCTT
GCAAATTGGTCAAGTAAAAAAAGTCTATTTTATCAATGAGTTAAAAGAGGTTGAGGTGGA
GGCGGAAGTTAATCCCGAAGCGAAATCGGTATTAAAAGAAGGAACAAAGTTCTGGCTAGT
CAAACCGAGTGCCTCTTTAGCTGGAGTGTCGGGGTTGGATGCACTTGTTTCAGGTAACTA
CATCACTTTATTGCCGAATGATGATGAAGATGCCTCTAGTGAAGATGAATTTGTGGCTGA
AGATGAACCACCTGCAGTGACCGTTGCTGATGGCGATTTATTGGTGAAATTAGTTGCCTC
AGATTTAGGCTCAATGACTGTGGGGGCAAGCGTGTATTATCGAAAAGTGCCAGTGGGAAG
CATTGCCGATTACCGCTTTACTCCAGATCAAAAGAATGTCGAAATTGACGTAGTTATTGA
TAAAAAATACGCCAATCTCGTCAAAAAAGAAAGTCGCTTTTGGAACATTAGCGGTATTCA
ATTTAATGCCAATCTTACTGGCGTAAATCTCAATGTAGATAGCCTTGCTTCAATGGTGCA
AGGGGCTGTTGCTTTTGACTCGCCTGAGATGGCAACAAATGCCAAACAGGGCGAACGTTT
TCAACTTTTCGATAACTTAAAATTGGCTCAACGAGGGACGGAAGTCAATATCACCTTGCC
AATGATGCCGAATTTAAAAGTAAATGAAACGCCGGTATATTTCCAAAACCTGCAAGTTGG
CGTACTTTCGCACCTCGAACTGAATGAAACCGAACAAGATTACTTTGAAACCAAACCAAC
CAAAGCGACAACTCAAGGTAAATTATTGATCGACCCTGCACATACGGATTTATTACGCTC
AGGCAGTCAAATTCTCCTGAAAGAACCTAAATTTGCACTCAATAAAGAACAATTGAGTAA
AGTGGGTGAGCTATTGAGAGGGACTTACTTTGAAATTGAAAAGGGTGATGGCGAGCCTAA
ACTGACGTTTAATGTACAAAAAGAAGCTGATTATTTGCTCACTCGTCCTAACGTTTTAGC
AATTACCCTTTCATCGCCGCAATCTTATGGTGTAAGCGAAGGGCAGGGCATTTATTATAA
CGATATACAAATTGGCGAAATTGTGAAACGCCAGTTATCGCTTAACGGCGTAGAATTTCA
AGGCATCATCTATCCGCCTTATCGTACCCTTGTCGCAGGGAACAGCAAATTTGTGGCGAT
TTCACACTTAGATATTGCTGTTGGCTTAGATGGTCTAAGAGTACAATCTGCTTCTCCATC
TGAATGGCTTGCTGGCGGTATTCGTATTCTCTCAGATAAAGCTCAAGGGGAAGCGAAAAA
ACAATATCCGTTATACAAAGATCTTGAGAGTGCTGAAGCTGGTATTGTAAGCGGTGAGAA
AAAGGCAACGCTGAGTTTGTCTGCTACAGAATTATCCGGCATTGATAAAGGCTCACAAGT
GCTTTATCGCAACTTCCCGATAGGTGAAGTACTTAATATTCGCCCACAAAAAACGAAGTT
TGAAGTTGATCTATTTATTGAACCTAAATATCGCCATCTGCTGACGGAAACTAGTCGATT
TTGGGTTGAGCCTGCGGTAGAGGTAAACGTGTCTACCAACGGTGTTAATCTCAAAATGGG
TTCACTAATGCGAACACTCAAAGGGGCGATTAGCTTTGATAATCAAGGAACTAAAGGTAA
CAAAACCTTATACAGCAGTTACACGAAAGCGACTTCTGGTAATACTTATATCACCTTGAT
TGCTCAAGATGCTTCTAAATTAAGCAAAGGAATGCCGATTAAGTATATGGGATTAACCAT
CGGCAATGTTGAAACGCTACAGCTAGACAATGCAAAAAAACAGGTTAAAGCCACCGCTTA
CATCGAAGGACAATATTATGCCATCGTTGCCAAAGCAGGTAGCAAATTTAATGCCGTTTC
CCCTGAAATTGACACAACAGGCTTCAAAAATCTTGATGCCGTTATTCAAAACTACATCAG
CGTAGAAGCCGGAAATGGCAAACGAAAAACACAGTTCAAATTAGGGGCAACGGACACCGC
AGATACACAATACGGCAACGGCTTCCCAATCATTGTGGAAACCACAGACGCAAATGGCAT
CACCCCTCAAGCCCCTGTAATGTATCGAGGAATGCAAGTGGGTATGGTACAACAGCTCAG
TTTAAGCGAACTCGGCGACCGAGTGCTGATCCATTTACGCATAGCCAACCAATATAAACA
CCTTGTCCGTAAAAATAGCGAGTTCTGGGCTTCGTCAGGCTATACAATGGATATTAGCCT
CAATGGTGTCAGTATCAACTCAGGCACAATGTCTCAATTATTTAACGGCGGAATTAGTTT
CTCAACCCCATCAAGTAAGGTTGTTCAACCTCAGGCAGAAGCTAACCGCAGATTTTTATT
ACAACGTAAATTACCTGAAGAAGCATTAGAGTGGGATCAGGGGTTGGCGGAGTAGGAAAT
TCATGTAACAGACAAAACATTCTGAATTAAATATAGAAAAGATGGCAAATCGTTTAGAGG
GATCATTTAGTGAACTTAAGCGAAAATTAAATAGGTGTAATAGACAAATAGTTGCTAAAA
AGTGGCTTAAAGCCCTATAGTACAAGGCCTTAAGCCCTCTTTTTGAAATATGAACAAAAA
ACTGCCCATTTTGCCAAAGTCTGAAAATAAAGAAACATGGAATA
>H82 Scaffold2
AGCTTGTTTCGAAATTAGAATAGTGTAGGGGCAAATTACATTTGCCCTTAAAGAACAGAA
AGATGTAGGGGCAAATTACATTTGCCCTTAAAGAACAGAAAGATGTAGGGGCAAATTACA
TTTGCCCTTAAAGAACAGAAAAAAGAAGATAGAGAGAATCATCAAAAGATTTTCCCGACG
ACAATAGTGCAGTTGTCCCACCTGACTCCATACCGAACTCAGAAGTGAAAAGCTGTAACG
TCGATGGTAGTGTGGGGATTCCCCATGTGAGAGTAGAGCATCGTCGGGGGGTTATTAAAG
AGAAGAACCGCAGGTTAGAGATAGCCTGCGGTTTTTTGTTTTCTGTATACATATCTGATT
TAATTCTCCGCTTTTACTTTTTTCCAAAAAATGTTAAATTGATCACATTTTTAATCCATT
GAGATAATCACTGATGAAAGAGCTGATCTTACCTAAAATAAGTCAAAACCTAGCAAGCTC
ATCTCTTTTTCAAGAACAATTATCTTATATAAAACATCGAGTTGATATGCTCGATCAGTT
CCGTATCCATAATACGTTACGCAACCATTCCGAAGCTTTCCAAAGCGTTTTTTCATTATT
ACCCGCTTTATTACACTATAACATTCCGAGTTTGCCTGCGTATGTTGAAAATGCACCAAA
AGGTATTTTTAATTTCAACTTATCGGCTACTCAGAAAGCCCATTTGTCTACCTATTTTCC
TCTGCCTGAAGATACAAAATATGTCGCTTTTGATGGTTTGTATGTGATGGGGAGTATTGG
ATCAATTACGCAAACTTGTTTATCAGACTTGGATCTATGGCTTTGCCATTCGCAATCTTT
TAGTTTAGAAGAATCTGAATTATTACAGAAGAAATTGACTTTAATTCAGCAGTGGGCAAA
ACAGCAAGGGATTGATGTTAATTTCTATTTGATGAATCCAAATAGGTTTAAAGCAAAAAA
CTACAATAGTGATGTGTGTGATGAGCATAATGGTTCTGCACAGCATTTCTTTTTGCTTGA
TGAGTTTTATCGTTCGGCAATTCGTTTAGCAGGTAAGCGGATTTTATGGCTACATATAAA
TAATGGCGAACAGGATTATGAGCAATATGTTCAGCAAGCGGTGAGTTTAGGGCAATTAAA
TCCAGAGGAATGGATCGACTTTGGAGATTTCTCTGCATTAGCAATTGATGAATATTTCGG
GGCAAGCCTTTGGCAACTTTATAAAGGGATTGAAAGCCCTTATAAGTCGGCGATTAAAAT
TTTATTGCTGGAAAGCTATGCAGAAACTTACCCTGAAACACACCTTATTTCTAAGAAATT
CAAGCGGTTATTACTTTCAACGGCAGAGGTTCGCTATCATTTTGATCCATATTTAGCAAT
GTTAGAGCAAGTAACAACATATTTAGAAAATCGTAAAGAGTTTGTTCGATTAGACCGCTT
GCGTAGCTGTTTTTATATCAAGGCTTATGATGGTCAGCACGATAGTTGGCGTAAAGAAGC
ATTGAGAGAGTTGGTGACGCAGTGGCAATGGAGCGAGCGTGAAATCGAATGTTTAAATAA
TTGCCGTCAGTGGAAAGTGAAAAAAGCAATGACACATCAGCAGATGATTGTTGAACAGTT
ATTGCAAAGTTACCGTAATTTAATTCAATTTGCTCGCAAATTTCATATTGATCCAAGCAT
TTTGCCACAGGATACCGATATTTTAATGCGTAAACTTTATTCTGCATTTGAAGTTGTGCC
AGGTAAAGTACCTTTAATCAATCAAAATATCGCTCGAAATTTAGCCGAAGATGAAGTGAC
TTTCATTGAAGTCAATGAAGGTGTTTCAACTAAAGCAGGCTGGTATCTGATCAATCACGC
CCCGTTAAGTTCCTATGACTCAACAACCCGTCACGTTCAGTATCAACGAACACTTATCAA
ATCAGTGGCTTGGGCTTATTTTAATCGAGTTATTACAGCCTCTACGCAAATTCACTTGGT
CAGCCAAAGCCTCCAGCTTTCAACCTTACGTCAATTTATTACAGATTTACGTCTTTCATT
TCCTGTCGCAACGCCAGCATTGAAAGATGATGATCTTTATCACCCAAATGAAATTCGTAA
TCTGATTGTCGCGATTAATTTAATTCAAGATCCGACAAAAGATTTATCTCCCTTATCTAA
AACGGAGATGGCACAACTGGATCTGTTTAATTTAGGCTCTTCAGAGCAAGGAATGATTGG
TAGTGTTAGCATTATTTATCGCAATATGTGGAATGAAATAATGACACAGCACTTTGAGGG
AAATGATGCCATTTTGAAATCCCTCAAGTTAATTTCTAATAAAATTTATCGTAATTCTGC
ACCTCCACAATCTGTCAATGTATTTTGTTATAGCTGTCAGCTAAGAAATGAGTTACAAAA
TGCAGTAATGAGTTTGGTCAATCGTTGCATTACCGTACAAACAGGCTCTATTTTCCAACG
CCAGCAGGCACAGACATTCAAAATGGCTGGAAAAAAATGGCAACTGATTTTTAATAAACA
TAATAATTTACAAAATATTGTTGCCGATGAACTCAACGATTTGGGTGATGAGTTGTCAGA
GTTTACAGGCAATATTCCTAAAGAGATTTATGATTTTGCCAGCGAAGGCTTTTTACAATT
TTTCTTTGATGATAACGCCGACGGTAGTTTTAATGTTTATGTCCTTGATAAAAATAACCA
GACCGAATGTTATTGCAACTGTGTTGGGGATAAAGAAAATAAAATCCGACGTATTAGCCG
ATCTTATTCAGACACGGAAGATACCAAAGAAAGCCTTAATAGCTTTAATTTTCCTCAGTT
TTATCAGCTCTTAAAACAAAATGATATGATTAAAATTGTACCATTTCAGAGTAAACAACA
TCGAGAATTTTTAGAACAACATTAAAAATAGGAAAGTTTATGTCCTCAACTTTAGCTAAT
CCCGAATTGATTAAAACCGTGGTGTTACTTGCAACAAGTATTACCATTGTTCCGCTTTTT
AAACGAATTGGACTGGGCAGTGTATTAGGTTACCTCGTGGCAGGTTGCTTAATTGGACCT
TCAGGTGCGGGACTATTCCAAGATCCAAATGCAGTTGTACATATGGCTGAGCTTGGGGTA
GTGATGTTCTTGTTTATTATCGGCTTGGAAATGCACCCTGAGCGTTTGTGGAGTATGCGT
AAAGCGATTTTCGGTCGAGGTTTTTTACAGGTCGCTCTATGTGGGACATTGCTCACTTTT
GCAGGTATTTTTATTCTAGGTTTACCAAAAGAAGTTGCGTTCATTGCAGGAATGGGCTTT
ACACTCTCTTCGACTGCGATTGTAATGCAAGTGCTTGAAGAAAAAGGGATTAGTACCACA
CCTAAAGGACAGCGTATCGTTTCGACATTAATTTTTGAAGATCTAGCTATTGTGCCATTA
TTAGCCTCTATTGCATTTTTAGCACCTGAACAAGCTGGAGCAGAGCAAGGGACAAATTGG
ACTGCGATTGGTGCGGGCTTAGTGGTAGTGCTGATCTTAGTTGCTTCAGGTAAATGGTTA
ATGAACCCGCTGTTTAAGATGATTTCTAAAGCTCACATTCGCGAAATGATGACCGCAGCG
GCATTATTAGTGGTATTAGGTTCTGCTTTGTTAATGGAATTGAGTGGTTTATCTATGGCA
ATGGGGGCATTCGTTGCAGGGGTTATGTTGTCTGAATCGTCGTTCCGTCATCAGCTAGAG
GCAGATATTGAACCATTTAGGGGTTTATTACTTGGTCTATTCTTTATGGGCGTAGGAATG
TCCCTCGATCTTTCTCTCGTACTAAATAATTGGTTATGGCTACTGGGTGTGATATTACTT
TATGTGGTAGGCAAAGGGTTATCTATTTATGTTGTTGCATTAGTCACAAAATTAACTAAC
CTTGAAGCTATTATGCGTACAGCGATTATGTCGCACGGTGGTGAGTTTGCGTTTGTTCTT
TTTTCTGCTGCCGCTGCTGCAGGTGTTTTTACCGCAGATAATCAAGCGACATTCACTGCA
GCGGTGATCGTATCAATGCTTTTATCCCCATTAGTTGTGATTGTAATTCAACGTTTGGTG
AATTTGAAAGCGAAAAAATCCACAGGGGAAGCTCAACCAAATTTAGAAGGCATTGAATTT
GCAGAAAATTTAGAAAGTAGTGTTCTTGTTATTGGCTTTGGACGTTTTAGCCAAATTGTC
TGCCAAGTCTTGTTAGCCCGTGGAATTAATGTTTCGGTGATTGATTCTGATGTTGAGAAT
ATCCGTATGGCAACCCGTTTCGGCTTTAAGGTTTACTATGGTGATGGAGCAAGAATTGAC
GTATTAAGAGCCAGTGGTATAGCACAAGCAGACTGTGTGATTGTTGGTTTAGCTGAACCT
GATCGCACTTTGCAAATATTAGAATTAATTAAACACGAATATCCATTAGTGCCTGTTTTT
GCTCGTTCTTACGACCGATTCAATACTGTGAATTTAATTAAACATCATGTTGATTACCAA
GTGCGTGAAACCTTCGAATCTGCTTTATTGCTGAGTAAGGTTACTCTTGAACGATTAGGT
GCAACAGAAACAGAGGCTCAAGATGTAATTAACCTTGTCCGCCATTTGGATCAGGAGCGT
TTGAACGAAGAAGTACTACACGGTTTTTCCGATGAAATTGCGAAAAAATATTGGCGAGTT
GAACCCTTCGTAAAACCAGCACACGAAGCGACCGCTTTAAATGAAGAAACTGCGGATATT
TTGGAAGAGGTTGGGGAAAGTATTGAGGTTGTTGAAGTTGAACTTGATGATCAGAGTGAA
ATGGAAAAGATTAAGTTAGCGACTGATGAAAAGAAAGAAGATGAATTAAGTTAAAATAAT
TCTTAGCTATTTGAAAGTTAAATTACTTTATAATTTAACTTTAATATGAAATGTAAGATA
GATTAAGACAATGATTGAAGCTGACAGAATTATCAGTGCCTCAGCAAAGAAAGAGGACGA
AACTATAGATCGTGCAATTCGCCCTAAAATGCTTGCCGATTATGTCGGACAGCCATCAGT
GCGAGAGCAGATGGAAATTTTTATCAAGGCGGCTAAATTACGCAATGATGCTTTAGATCA
CCTGTTGATCTTTGGGCCACCAGGCTTAGGTAAAACGACACTGGCGAACATTATTGCAAA
CGAAATGGGCGTGAATATCCGCACGACATCAGGGCCAGTGCTGGAAAGAGCAGGAGATCT
TGCCGCAATGCTGACAAACCTAGAACCCTACGATGTGCTTTTTATTGACGAAATTCACCG
CTTGTCGCCAGCCATTGAGGAAGTGTTGTATCCAGCAATGGAAGATTATCAGCTTGATAT
TATGATTGGTGAAGGCCCTGCCGCACGTTCCATTAAACTCGATCTTCCCCCATTTACGCT
CGTTGGAGCAACAACACGAGCAGGTTCTTTAACTTCGCCTTTGCGTGACCGCTTTGGCAT
TGTGCAACGCCTGGAGTTTTATTCCGTTGAAGATCTCACTTCGATTGTAAGCCGTAGTGC
CAGCTGTTTGAATTTAAATTTATCCCCTGAGGGAGCCTACGAAATTGCACGCCGTTCACG
CGGAACGCCTCGAATTGCCAATCGTTTATTACGCCGAGTACGAGATTTTGCAGATGTACG
AAACAACGGCATTATTTCCTCTGACATTGCAAAACAAGCCTTAACGATGTTAGATGTCGA
TTCCGAGGGTTTTGATTTTATGGACAGAAAATTACTCTCTGCTGTCATTGAGCGATTTGA
TGGCGGACCTGTTGGATTAGATAACCTTGCAGCCGCCATCGGCGAGGAACGGGAAACCAT
TGAAGATGTGCTAGAGCCTTATTTAATCCAACAAGGCTTTTTGCAACGTACGCCAAGAGG
GCGGATAGCAACGTCGAGGACTTATAGTCATCTGGGGTTGGTAAAATCTGAATAGTGTAA
ATCGGTAGAATTTTTAAGGTTCTGCCGATTGTTTTTTGTTTTATTCATTGATTTTCTTTA
CTCAAGTCACATTTTTACAAATAATCTCTATAAAAGTAACTTAAAAACTTTACAAAATTG
ATTTTTTAAGTTACTAATTAACAATTTTTAACACAACTAAAAGCGGAGATTATCTATGCA
AACAACTTTCACCCGTTCTTTATTAGCCAGTGCGATTGCACTTGGTCTTTCCGTTTCTGC
ATTTGCAGCTAAAGTGCCTGAAGGTACGGTGCTTGCAGAGAAGCAAGAGATCATTATTAA
CAATAGCTCAGAACCATCAAGTTTTGACCCACATAAAACAGAAGGTGTGCCAGAAGCTCA
AGTTTCTTATCAGTTACTTGAAGGTTTAGTCACCAAAGATTCTGCGGGCGAAATCATTCC
TGGTGTGGCTGAAACCTGGAAAAGTTCTGATGATTTCAAAACCTGGACTTTTAATTTACG
CAAAAATGCAAAATGGTCTAATGGCGAACCTGTTACCGCACACGATTTTGAGTTCTCGCT
TAAACGTTTAGGCGATCCGAAAACGGCTTCACCTTATGCAAGTTACTTAAACTATCTTCA
AGTTGAAAATGCTCAAGACATCATTGATGGTAAAAAAGCACCGAGTGAGTTAGGCGTTAA
AGCCGTTGATGATTACACTTTAGAAATCAAATTAAGCAATCCTGTGCCTTACTTAGTCGG
TATGATGACGCACCAAACGATGTTGCCTGTGCCAAAAGCGGTCGTTGAGAAATTAGGTGA
TGCGTGGGTGAAAAAAGAGAACTATGTAGGTAACGGTGCTTATAAATTAGTTGAGCATGT
GATTAATGAAAAAATCGTGTTTGAACGTAACCCATTGTATTGGAATGATAAAGAAACCGT
GATTAATAAAGCGACATTCTTAGCGATTCCAAATGCAAGTACTGATGTTCAGCGTTATCG
TGCAGGCGATTTACATATTACCAACCACGCATTGCCGCCAGAGCAGTTCCCGACATTGAA
AAAAGAAATTCCAAATGAAGTGTTTGTAACCCGTACGCTTTCAACTTACTACTACGAGCC
AAACAACGAGAAAGCGCCATTTAACGATGTGCGTGTGCGTAAGGCGTTAAACTTGGCATT
AGATCGTAGCGTGATTACGGATAAAGTATTAGGGCAAGGTCAAACGCCAACCTATGTGTT
TACACCGCCGTACATTACAGAAGGTCACTTAATTCAACAACCTGAGTACTCAAAACAGGA
TATGGCATCTCGTAAGGCAGAAGCGATTAAGTTGTTAGAAGAAGCTGGCTTTAGCAAAGC
GAACCCTCTTAAATTTACGCTTTTATATAACACTAATGAGAACCATAAGAAAATTGCGAT
TGCAGCACAATCGATCTTAAAACAAAACACGGGCGGTTTAGTGGATATTAAACTTGAAAA
CCAAGAGTGGAAAACTTTCTTAGATACACGCCGTGCGGGTAACTATGATGTTGCACGTGC
TGGTTGGGCGGCTGACTATAACCAAGCGTCGACTTTCGGTAAATACTTCTTGTCTAACTC
AAGTAACAATACTGCTCGTTATAAGAGCGAAGCTTATGATGCTGAAATCAATGCGGCATA
CCAAGCAGGCAATGCGGAAGAACGTGCGGCAGCCTATGCGAAAGCGGAAGCTCAGTTAGC
GAAAGATTATGCGATCATTCCTATCTATAACTATGTAAATCCACGTTTGGTTAAGCCATT
TGTGAAAGGGTATGAGGGTAAAGATCCGCAGGATGATATTTTATTAAGAAACCTTTATAT
CATTAAGCAGTAATTTTTAAGCGGTGCGATTTTTGAAATCTTTGCAAATTTTGCCAAAAA
TCGTTCCGCTTGTTTTCTTTTGTTGTGTGGATCGGAGAACTGAGCAATGTTGAAATTTAT
AATAAAAAGGATTTTAGAAGCGATTCCAACGCTTTTTATTTTAATCACATTTTCGTTTTT
TCTAATGCGGTTAGCACCAGGTAGCCCATTTACCTCTGAGCGTGCTTATCCACCTGAAGT
GATAGCAAATATTGAAGCCAAATATCACTTAAATGAACCCTTATATAAACAGTATTTTAT
CTACCTTGAGAACTTAGCTCAGGGGGATTTTGGCCCCTCTTTTAAATATAAAGATCAAAC
CGTTAATGATTTAATTGCCTCTGCTTTTCCTGTTTCATTTAAACTGGGTATTGTTGCTTT
TTGCTTTGCGGTAACTCTTGGCTTGCTGGCAGGAACGGTGGCAGCCTTGAAGCAAAATAG
CAGGTGGGACTACTTTATTATGTCCTTTGCGATGACGGGGATTATTATGCCGAGCTTCGT
CTTTGCCCCTCTTTTAGTGTTAATTTTTGCGATTTATCTCAAATGGCTACCCGCTGGCGG
TTGGAATGGCGGTCAGCTCTATTATATGGTGTTACCTGTTTTATCGCTTACCATTGCCTA
TGTCGCAGGGATTGCGCGTATTACGCGTGGTTCAATGATTGAAGTGCTACACTCTAATTT
TATTCGTACGGCACGAGCTAAAGGCTTGCCGATGGGTAAAATCATTTTTAAACACGCTTT
ACGCCCAGCTATGTTACCTGTGATTAGCTATCTTGCCCCTGCGTTTGTGGGGATTATTAC
AGGATCAATGGTAATCGAAAGTGTCTTTGGTTTACCTGGTATCGGACAGCTTTTCGTCAA
TGGGGCATTAAACCGTGACTATTCCCTTGTGTTAAGTTTAACGATTTTGGTTGGCACATT
AACCATTTTCTTTAATGCGGTGGTTGATATTCTTTATGCCGTGATTGACCCGAAAATTCG
TTATTCATAAGGAGTGTGAGATGTTAATTAATAATAAGAAAAATCAAGAACTTGCAGAAA
AATTAGCGGAACAGACCGCTGAAATTGCCGTGGAGGGCCGTAGTTTATGGCAAGATGCTC
GTCGTCGTTTTTTCCGTAATAAAGCGGCGGTAAGTAGTCTGATCATTCTCTTTTTTGTGG
TGTTATTCATCACTTTTGCACCGATGTTAATGCCATTTAGCTATGAAGACACGGATTGGA
ATATGATGAGTGCGGCACCTGATTTTGCATCAGGGCATTATTTGGGTACTGATGCTTCTG
GTCGTGACTTGTTGGTACGAATTGCAATGGGCGGACGAATTTCGCTGATGGTTGGGATTG
CAGGGGCATTGATTGCTGTGGTGATTGGCACAACCTATGGGGCAATTTCAGGCTATGTGG
GCGGCAAAGTCGATATGGTGATGATGCGTTTGCTCGAAATTTTAGGCTCGTTCCCATTTA
TGTTCTTTGTGATTTTATTGGTGACATTCTTCGGCCAAAACATTCTGTTAATTTTCGTGG
CAATCGGTATGATTGCGTGGTTAAGCCTTGCTCGTATCGTGCGAGGACAAACCCTCAGCT
TAAAAAACAAAGAGTTTATTGAAGCGGCGATTGTCTGCGGTGTGCCGAAACGCCAGATCA
TCTGGAAACACATTATTCCGAATGTATTAGGTATCGTGGTGGTTTACGCTTCCCTTGAAG
TGCCTGCTTTAATTCTATTTGAGTCCTTTTTAAGTTTCTTAGGTTTAGGTACACAAGAGC
CGATGAGCAGTTGGGGGGCTTTATTAAGTGATGGTGCCGCTCAAATGGAAACATCACCGT
GGTTATTGGCATTCCCAGCCTTTTTCCTCTGTTTAACCTTGTTCTGTTTTAACTTTATTG
GCGATGGTTTGCGTGATGCCCTCGATCCGAAAGACAAATAGGAAGTTGCACAATGAAATT
ATTAGAAGTCAATAATTTAGATGTCTATCTTAAAACCGATCAAGAATTGGTACACGCAGT
GCGTTCGGTTTCTTTCAGTGTGGAAAAAGGACAAACTTTAGCGATTGTCGGCGAGTCAGG
ATCAGGGAAATCGGTCACTTCAATGTCGATAATGCAATTGTTGCCACATAACATTGTTAC
CTATGGCGAAAATTCTTCGATTATTTTTGAAGGGCAAGATATTTTACGTTTCTCAGATAA
GCAGATGCAATCATTGCGAGGTGATCGTATCGGTATGATTTTCCAAGAGCCGATGACATC
TCTTAACCCATTTATGCGAATTGGGGAACAGGTTGCCGAAGCGGTGAGTACCCATAATCC
ATTACTGAGCAAACAGCAGGCTCACGAAAAAGCATTGGCGATGTTACAGAAAGTAAAAAT
CCCGGACGCTGAGAAAAAAATGGTCTGCTATCCTCACGAGTTTTCAGGCGGACAGTTGCA
ACGCATAATGATTGCAATGGCAATTATCAATGAACCAGATTTATTGATTGCAGACGAACC
AACAACCGCCCTTGATGTCACTACGCAAGCGGAAATTTTAGACTTAATGCACGATCTACA
AGCGGATATGGGAATGGCGATCATTCTGATTTCTCACGACCTCCGTTTAGTGCATAAATA
CAGTGACGATGTATGTGTAATGCAAAATGGCGAAATCATTGAGCGAGGGAACACAGAAGA
GGTCTTTAAAAATCCTCAGCACCCTTACACCATTGAATTGCTAACACCGATCCCAAGTGA
TCTAAAACATCAAGTCGCAGAAAATGCCCCACAACTGATCACGGCAGAGAACGTGGATAT
AGATTACATTTTAAAACGCAATCTATTTGGCAAACCGACCAAAGTGTTTAATGCCGTGAA
AAATATCTCCCTAGAGCTAAAAGTAGGCGAAACTTTAGGGATCGTGGGCGAGTCGGGGTC
GGGCAAATCGACACTCGGGCGAGCGATTATGCAGATCTTAGCCTATCGAGGAAAAATTGC
CTTTGCAGATCAAGAGATCGCCGCATTATCTAACGAACAGCGTCAAGCCTTGAAGAAAGA
TATGCAAATGGTATTCCAAGATCCGTTTAACTCACTCTCTCCACGCTTGACGGTAGGGGA
GATCATCGGCGAGGGCTTGTCTGTGCATTACCCACAAATGAGCAAAGAAGAGCGTCGCCA
AAAAGTGATGAAAACCTTGGAAGAAGTTAATCTTTCGCCATCAATGATCAACCGTTATCC
CCACGAGTTTTCAGGCGGACAACGCCAACGGATTGCGATTGCCAGAGCGATTATTCTTGA
GCCGAAATTCGTCTTACTTGATGAGCCGACTTCAGCCCTTGACCGTTCAACACAATTGAC
GGTGGTGGAATTGCTGAATAATCTCCAACGTAAATATGGCTTAAGTTACATCTTTATCAG
CCACGATTTAGCAGTGGTAAGAGCATTGAGTAACAGAGTGATTGTGATGAGCAAAGGGGA
AGTGGTCGAGCAGGGCGAAGCCAAACAGATCTTCGAGCAACCAAAAGATGAATACACCAA
GCGGTTAATTGAAGCATCGAATTTGTAAATTAGCAAGGCATAGTCGAACAGGGGAATTTA
TCTTTTTCTACTATGCCCCAAGTTTTAGGTAACTGTATTAACAAATGCCATTCTTAATAT
TCTCAAGCTCTTCCCAACGTTCAAACGCTTGCTCTAACGCCATTTCAGCATCCGCCAGTT
TTTGTAACTGAGCTTGAGTATAGCTCGGCTCTTTAGCAAAGAAATCTGCACTATTCACTT
CGGCTTGTAAGGCTTCAATTTCCGCTTCAAGCTGTTCCATTTTTTCAGGCAGGGCTTCTA
ACTCTCGCTGCTCTTTATAAGAAAGTTTGACCTTCTTCCCCTCTCCCTGCTTGCGAGAGG
AGGTGTCCGCAGGACGGAGGGGGGCATTTTCGCTTTCAACAAGCGGTGCTTTTTCAACAT
TTTTTTGCAAAGCTCCACTACCCTCCCCCTGTTTACGGGGGGAGGTGTCCGAAGGACGGA
GGGGGGCTTTTGAGGCAAAATAATTCGCCTGCTGTTGCTTCGCATCGTGATAGCCACCGA
TATATTTATTCACAACCCCTTCGCCTTCAAAGATGTAGCATTCCGTTGCGGTATTGTCGA
TAAATTGACGGTCGTGGCTGACAATAATCAAAGTGCCTTGATAATCCGCCAACATCTCTT
CCAGTAGCTCTAAGGTTTCTACATCAAGATCGTTGGTGGGTTCGTCCAAAATCAGTAAGT
TATTTGGTTTCAACAATAATTTAGCTAATAACAAGCGGTTACGCTCACCGCCCGATAACG
CTTTGACTGGAGTCATCGCTCGTTTTGGTGGAAATAAGAAATCTTGCAAATAGCCAAGAA
CGTGGCGTTTTACCCCATTGACTTCAATATCTTGCTTACCGTCCGCTACGTTGTCCATCA
CCGTCTTTTCAGGATCAAGCTCTGCTCGGTATTGATCGAAATACGCCACTTCTAACTTAG
TGCCACAACGCACTGTCCCTGCTGTCGGCTGAATTTCGCCAAGCAATAACTTAATCAATG
TCGTTTTGCCGATCCCGTTTGCACCGATAAAAGCAATTTTATCGCCACGCAAAATGGTAG
TGCTGAAGTTTTTCAGCAAGGTTTTACCTGCCACTTCGTAGCCAGCATTTTCCACTTCAA
ACACAATTTTGCCTGAACGAGCGGTCTGATCGAGCTGAATTTTTACCGTGCCTTGTACTT
CTCGGCGTGCTTTACGCTCTTCTCGCAAGGCTTTCAAGGCTCGCACACGCCCTTCATTAC
GAGTGCGACGAGCTTTAATCCCTTGACGGATCCAAACTTCTTCTTGGGCTAATTTTTTAT
CAAACAGCTCATTTTGTAAGGCTTCTACACGCAAGTCTTCGGCTTTAGTTTCAAGGTAAA
CATCGTAATTACTTGGATAGGAAACTAGTTTGCCCCGATCTAAATCAACGATACGAGTTG
CCATTTTGCGAATAAAAGCACGGTCGTGAGAGATGAAAATAATACTGCCTTTAAACTCTA
ATAACAGATTTTCTAACCAAGCTATCGTATCCACATCTAAATGGTTGGTCGGTTCGTCCA
ACAGCAACACATCAGGATCCGCCACCAACGCACGAGCCAACGCCGCACGGCGAACCCAAC
CGCCCGACAGCTCGCACAACCGTTTTTCAGGATCAAGCTCTAACAGCTTCAAGGTATCTT
GAATACGGTTTTCAAACTGCCAACCGTTTGCGTGTTCTAGTTGAGCCTGAACTTGCGAAA
GTTGCGACATTAGCGTATCGCTGTAATCTGTCAGCATTTGTTGCGAAATGTGGTGATATT
GCTTTAAAAGATCGGCTAAATGCGCGATCCCTTCTGCGACATAATCAAAAACAGTATCTT
CAATATGTCGGGGCGGATCTTGTTCTAAACGGGTGACAACAATATCTTTTTCAAAAATCA
GCTTGCCATCGTCTAGCTGAACTTCGCCAGCCAGCACCTTCATTAAGGTCGATTTGCCTG
TCCCGTTTCGTCCGACAAGACAGACACGTTCGCCCTGTTCAATGTGTAATTCAGTGTGAT
CAAGTAGTGGATGATCGCCAAAGCCTAAATAGGCGTTAGAAAGGTTAATTAAAGCCATAG
AATATCTGTTGAAATAAAAATTTCGCAAATTTTAGCAGTTTTCCTACCGCTTGTAAGTGA
TTTAATAAAGTGAAGTAATGAAAGTATAAAAGTGGTTTGAGATTGTATTAAACTTAGTGA
GATTGTACTGATTTGGGAGGTAATGGAAAGAGAAGCTATTACTGTCCATAGGTAATACTG
TTCTTTTTGTGTATGAAGTTTATTACAAAGTTTGCTACAATCCATTCCCATCATAGACAC
GGAGGCAAAATGCAAGTTGTTACAAAGCTCATACCTACCAAACTGATTTCCAGTAAATCT
ACGCACAACGCACGTTCAGCAAATCAAAACATTGAACGCAGTGAGCTTTTAAAAAAACTT
GCCGATGTTCCACACTACCCTTTAACCGTCGTGATTGCCCCTGCTGGCTACGGCAAAACG
ACACTAATTTCCCAATGGAAAGAACGCTTATTAGCGAAAAATGAACAAGTCGCTTGGTTT
GCTTTAGATGAAAGCGATAATAACGCCGAACAGTTTTGTCACTACTTTTCATCAGCATTA
ACCAAAGCTACAGGCATTTCATTACAAGGGATCACCTATAAAAATAACTTGGTGGATTAC
TTTGGGCAACTCTTAATCTTACTTGATAATGTTCCCCGTCGATTTTATCTCATTATTGAT
GATTACCATCTTATTGATAATCCCGAAATCCACGATGCACTGCGTTTTTGGTTGAAACAT
CAGCCTGATACGATGAGCCTTGTGCTACTTTCTCGCCTTACACCGCCATTAAGCATTACT
AACTTGCGTATTCACGAAAAACTGCTTGAAATTGATGTACATCAGCTTGCCTTTACACCT
GCAGAAACCCGTCAATTTTTTGAACAAAAGCTAAATGAAACATTAAGTGACGAAGTGATT
TTTGCGTTATGTGAGCGTGTGGAAGGTTGGGCAACGGCGTTGCAACTGATGATCTTTGCC
ATTAAACAAAATGCAGAACTGTTGCATTTCCCTGAAAAATTACTGACCAAGCTCAATCAA
CAACATATCGCTGACTATCTTAATGAAGAAGTTTTTCATTATGTCGATCCTGAAATCAAA
CGCTTTATGCAACGTTGTGCGATTTTACGTTCAATGAATGAAAAGTTGGTCGTGGCACTT
ACTCAAGATGAAAGCGGGGTCAAGCGGTTAGATGAGCTGGAAAAATTGGGATTATTCATC
ACACGAATGACTCACGATGATGAAGAAATCTGGTGGAAATTTCACCCGATTTTAGCCGCC
TATCTCTCGCAAAGTTGTCGCTTAGAATTACCGAACGAATGGCAACAGCTACACCAAACT
GCCGCAATGATGTGGCTAAAATTAGGCTATGGCTCTGAAGCTCTCTACCACGCTCAAATG
CTAGACGATCCTCAAACGCTCTACCAAATACTGCAAGAACACGGCTGGGCGTTATTCCAT
CAAGGGCAACTAAAATTATTGGAAGACTGCTTAAGCCACTTGCCATCAGAACAGATATGG
CAAAATGAAAATCTTGTTCTGCTTAAAGCGTGGTTAGCCCAAAGTCAGCACCGCCATCAA
GAAGTGAGCGGTATCTTGCAAAAATTCCAGCCAAAGTTACCGCTTACCGAAAGTTTGCAA
GGGCGTTTTGACGCGTTAAAAGCCCAAGTGGCAATCAATGCAGGCGACGAAGAGCAAGCC
TATTTAATTGCAAATCAAGCCTTAGCCAATTTGTCTGATGAATTTGACTATGCCCAAATT
GTTGCTAAGTCGGTGATTGGCGAAGCTCAGCATTGTCGTGGTTATCTCAAAGAAAGTTTA
GCCTTAATGCAACAAGTTGAAAAAATGGCAACGAGCCAACGGGCGTATCACCACTGGCTT
TGGTCTAAACTACAACAGTCTGAAATCCTGTCTGCACAAGGTTTTTGGCAATCTGCCTAT
GATTTATTAAAAGAAACTACCTTACAAACCAAAGAATTTCATCAAATTCCGATGAATGAA
TTTTTGCTACGTTTAAAAGGGCAAATTCTATGGGAATGGCACCATCTTGACCAAGCCGAA
GCAATGGCGAATGCAGGGATCGAGGTGTTAGACAAGGAAGAAGAACGTATTCAAAGCCTT
GCCTTATTAGCCAAAATTTCCCTAACCAAAGGTGACTTAAACAATGCAGAACGTCTGATT
GAGCAGTGCCGAATGCTACTGGCTCGTTGTTCGCCCCATAAAGATTGGGTAACGGCACTT
GATGAAATCCAGCTAATCTATTGGCAAATGCGTAATGAAACCCGCTATTTAGAAGGCTGG
CTTGCTCAAGCGAATTTCCCTAGCCAAGAGCATAACCACTTTACCCAACGCCAATGGCGA
AATATCGCCCGTTGTTACCTGCTACAAGAAGATTACGAACAAGCATTGCGTATTCTCAAC
AGCTTACTGCGTACCACAGCGATTTTTAATCTAGTGAGCGATAGCCAGCGTGCGTTAATT
TTGCGTAATCGAGTTTACACCTTACAAGGCAAACCCGATTTAGCCCAACGAGATCTTATT
CAAGCCCTAAATTTAAGCCAACAGACCAACTTTATCAGTGCGTTTGTGATTGAAGGCGAA
ATAATGGCACAACAAATCCGCCAACTACTGCAACTCAATGTATTAGAAGAACTTTCTACA
CACAAAGCCCAATTTATTTTGCGGAGTATTAACCAGCATAACCGCCATAAAACCGCACAT
TTTGATGAAGAGTTTGTCAAAAACTTGCTTGCCAATCCACAAGTGCCAGAACTGCTCAAA
ATCAGTCCGCTTACTCAACGAGAATGGCAAGTGTTAGGGTTAATTTATTCAGGTTATAGC
AATGAACAGATCTCTCAAGAACTGGTGGTCGCAATGACCACCATCAAAACCCATATACGC
AATCTCTATCAGAAAATCGGCGTAGCAAATCGTGCCGAAGCGATTGAATATACTCGCAGT
TTATTGAGAATGATGGGGTATATCTAGATAAAGTAGAAAATCAACAATCAATTTAGAATC
TATTCTTCATATATATTTCTTTTTATTTAAGTTGTTTTAGTGTAAAGTTTGGATGTATAT
GAATGTGGATATTATTTTATACAATAATATTTTCTATTAATCTAATTAATGTTTATTGGT
AAATCACTATTATAATTTTTTCAAATGTGATTTGATATAAGAGAGAAATATAATGGCTAA
TTTGTCCCCTGATGAAGCAATTGAGCTTGCATACGATATTTTTTTAGAAATGGCTTCAGA
TAATTTAGAGCCTGCAGATATTTTACTTTTTAATTTGCAATTTGAAGAACGTGGAGCGGT
GGAAATGGTTGAAACTAGTGAAAATTGGGAGCAAGAAATCGGTGTTTTAATTGATCCAGA
TGCTTTTGCTGAAGTTTGGATTGGTTTGATAAATCAGAATGATGAGATGGATGATATTTT
TGCACGTTTTTTAATTTCCAATGATGCTGAGAATAGAGAATATCATGTAATTTGGAAGAG
TTAGAGGATGTAATTGAGGGGACGGAGCCAAGGTAACCATTAATTTATTTTAGTCTAATC
TTTTTAATCTGGATATAATAAAGGCAGCTTTTGAGAAGCTGCCTTTATAGTCATTATTTT
TCGATCTCTTGTGGCAACGCCAACACCGTTTCTACAGGTTTCGCTTCGACATTAACCTCT
TTCAGATCTTCTTGTTTTAATCTATTCGCTAATTCGACATCGTGGGTCTGTTCTGCGACA
TACAGTGCCATAATGCGATCTTTTGCCACGCACTCTTTATGCTCAAGCAGTTGCACAAAG
TAAGGTTTCGCTTTGTCGAAATTCCCTGCTCTGGTGTGGATATAACCCAATACTCGTGCG
TAATCGTCACTGTAACGTTCTTCCGCTTTGCTGTTGCGTTTTAAGAGAACTTTGAATAGT
TTATGCTCTTCATCAACTTGTAAGCGTGTTAGTTCCGGATAGAGTAACGCAAGCTGTTCA
TCTTGATATTTTTTCACGGTTTCAAGGGCAATTTCTTGAGCAGACTGATGATCGTCTGTG
TCAATTAAGCGTTTAATCAAGCCAACACGAACGTAAATAGAACGACGGCGGCGGCTTGGT
TGGTTATCCCACCATTTTAATAAGCCCTCTTGACCTTCTTCATTCATAATTTCATCTAAT
AAGCCGTCATTGACTTGCTGTTCAAGTCTTTCGTACTCTTCTGCCGATAAGAAACTACGT
TGTCCGATTTGTTCTAATACGTCATCAAGTGCTTTGTAAGCCTTCGATTTTTGGTAGATT
TCAATCGCTAGGCGTAAGGCTTCAACGTTGTTTGGTGCAAGCTCTAATAAGCTATCGACT
GCACTGCGTGCCGCAGGGAGTTTGCCTTGTAGCAGTAAAATTCGTGTGCGGGCAATTTCA
ACGGCAACGTTGTTTGGCCCTGCGATTTTAGCAGCTTCAATTAAATACTTGTTCGCATTG
AGTTCGTCGCCTCGTTGTTGAGCAGCTTCGGCAGCTTTGATGAAGTTTAACACTGGCTCG
GCGGCGTGTTTTGCATTTTTTGCAATTAATCTCTCCGCTTTAGAGTAATCCCCTTCGGTC
ATTTTCATTAAGCCTTCGAGGGTTTGCTGTTGTGCTTTTTTACGTTTGCGATCGCCAAAC
CATTGATAAGCACCTCGGCTTAACCCGAAGAAACGGCGGACAATCCACTCTATTGCATAA
ACCACCGCCATTGCCACCGCAAAAAAGACCACGAGCATTACGAGGCTCATTTCAATCACT
TTGCCTGCGGTTTCAATGCGTACATAACCTTGATGCCCCGAAATATAAGGCCCTAAAATT
AAGCCTGCAAGGACAATTAGCATTAAAAAGAGAACGCGAAACATAATCTATCTCCTATTG
TTGCTCTGTAGCAGGTTTTGCTTCGGTTGGTGCTTCTTGAGCTGGTGTTGCTTGCTCAAG
GGATTTGTCTTGTTCCAACTGAATTTTGCTAATCGGTTTAGGAGCTTTATTGAGCAGTTG
ATCTAATAAACCTAAACTGTGCAGACGATTTGGTGCGTCAATGTAGATAGATTGTTCAAT
CATCTCGTCAATTTCTTTTAAGAAGGTTTTGACCTGTTCATTTTGCACATCAAAGTAACT
TCTCACCCAAGTGCTAACTGCCTCAAGCGATTGTTTATAGAGTTCATTTTGCTGACGTGG
AATTGCCAAAATCGCAATTTGTAAACGCAAGCGGATATTTTCTCGTAAGTAAATCTCTTG
ATTTGGTGCAACAAAAGCTTTCTCTTTTGCCGTCGCTTTATCGCTGATACGGATAAAGTG
ATTTAAGAAAGAGTTTGCACTTTTTTCTAGGTTTTGTTGCCAGTCTTGCACTGAGTTACT
CACTTCGCCGGTGGCAACACTTTCTTCTTCCACCGTGTTGTCGATCATCGGCATATCATC
AAGCAAATTCGCTAATTGCGTTAATCGTTGCATTAAATTATTTTGATCAACATTGTTTAC
ACTAGCAAGTTGGCTGAGGTCTTGTTTAATCGCTTCACGAATGTTAAGAACTCGATTATC
GCTCACTTGGCTTAATACGTTATCCGCTTCAATAAGCAAGCTACGAGCTGTATCAATATC
GTTATCTAACACTACTTTGCGTAAGGCATTGTTAAGTAAGAAATCAGCGTCAGATAATAG
CCATTCACTTTGGTCTGCTTTTGGTGTCGCCCCTAATTTTTGAATTTGGCTTTGTAGGGC
GTTGATTTGCTGAGTATAAGCCGTTTGTACATTCTCTAACTGTGCAATTTTATCTAATGA
TTGTTGATAATCTTGAGTAAGTTTGGCAATTTTGACTTTTTCTTCATCAAAGTTAGGGAT
TTCAGCAACTGTTTGTTCGGGGTGATTTTGGGTTGCTTTTGCTTGTAATGCTTGAATTTG
TGTATCAAGTTGAGCAAATTTTTGGTTGCCGAAGAAATACCCTGTTGCCCCCACGCCTAA
GGCAATCAAGATAGCCAGCAGAGAGAGTGCTTTTCCCCCTGATGATTGTTTTGGTCGTTC
TGATTGAATAGGTTGAGCAATTTCCACTTGTTTTTCCTCTTGTTCAGTTTTTGGATCAAT
AGCGGTGACTTCCTCTGTCTCTTTTACCATTTCTGGCTCAGAGGCTACCGCTTGTTCTAC
ATCGACTTTCACATCTTCAGTCACGACTGGCTCAAGGTTTTCTGCAACGTTTTCTGTTGC
TTCAACCGCTTTTGGCTTTTTGCTCTGTTTCGACATAATGTTCACCTATTTAGTTAAAAT
TTCACACAGTTGAGTATTGTTTCCAGCAGACTATGATTATCCGCTTTCATTGAAATTTGA
ATTTGTTCGCTTTTCCAGCCTGATTTTCGGGCAAGTGTGGCGATACGTTTGCCAACCACA
ATTAAACGACATTGGTAGAGCCAAGGCAGATCCGCTTCTGCGGTCTGTTCGATAAACGTG
GTTAAAATCTCACCGCTTGTCACGACAATGGTATCTGTTCCTGCTCGTTTTGCGAGGCTT
ATCTGCTCGCTTAAATTGTCCGCCAACATTATACGGCGATAACATTCGAGGATCTGCACT
TCAGCACCTCGTGAAGTTGCTTGTTCAGCAAAAAATTCTCGCCCTGTATCTGCGCGTAAA
ATCAGCACATTTTTTCCAGACAACTGAGCCATTTCCGGCAATGCCAGTAGCCCTTCACTG
TTTTCTGATTGAATAGGGTAACGTACCGCTTGTTCAATTTGGGAAGCGAAATGGTTTGCT
GAACGTTGCCCAACGGCAAAATAGAGTAAATCACTTCGCCAGTAAAATCCCGTTTGCTTT
AAGGTTTCAGTTGCAAAATCAACGGCATTTTTTGACACGGCAAAAACATAATCACCCGAA
TTTAAACGAGATAAACTACTTGGCAACGTTGGCAGATCCGCCCCTGCTTCAACTCGAAAC
AGCGGTTGATGAATGGCAAAAATTTGCTGTTCTGCCAACATTTCAACTAATTGTAGCCCA
CGTTGATCGGGGCGTGTGACTAAAACATTCATACTATTCGCTTTGATAAACGGCTTTTAA
AATGTGATCAGCCCCTTTTGCAAGTAACGCTTCTGCCACTTCAACACCTAATTTCTCTGC
CTCTTTTATGTTGCCTTTTGCTGACGCTCTTACAATGGTTGAACCGTCTAACGAACCGAC
GAGGGCATTTAATTCAATTTCATCACCTGTTAATGTTGCAAAACCGCCGATAGGCACTTG
GCAACCGCCTTGTAAACGGCTGTTCATTGCTCGCTCTGCTTGTACACAGTAAGCGGTCGG
TTGGTGATTTAATTCTGCAAGATAGGCTAACACTCGCTCGTCATTCAAACGGGTTTCAAT
CCCAACTGCCCCTTGCCCACAGGCTGGCAGTGATGTTTCTACAGGGATAAAGGTGCGGAT
ACGTTCGCTTAAGCCTAAGCGGATTAAGCCTGCTGAAGCTAAAATAATCGCATCATATTC
ACCATTATCTAATTTGCTCAGGCGAGTTCCGACGTTGCCTCGTAAGGATTTGATCTGTAA
ATGCGGATATTTTGCCATTAGCTGACATTGACGGCGTAGGCTTGATGTCCCCACAACAGC
CCCTGCTGGTAAGGCTTCAAGGTTTGCATAGTGATTAGATACAAACGCATCTCTTGGATC
TTCACGCTCACAAATGACCGCAAGCCCTAGCCCTTCAGGAAAAGTCATCGGTACATCTTT
CATTGAATGGACGGCAATATCTGCTCGGTTTTCGAGTAAGGCTAACTCTAACTCTTTGAC
AAATAAGCCCTTTCCACCGATTTTTGCTAACGGTGTATCTAAAATGATGTCGCCTTTTGT
TACCATTGTAACCAGCTCGACTGATAATTGTGGAAAACGCTGTTCTAATGCGTCTTTAAC
GAAATTTGCCTGCCAAAGTGCTAGAGGACTTTGACGAGTAGCAATGCGTAAAATCTCTTT
CATTCGTTTACTTTTCTTTAAATAAAGATAGCCGTTATCCTACCACTATTTGTCCTTTCT
TGCCAAAAAAATTGAACGGTGATCTTGACGACAATAAAAGAAACATTAAAATTCGCAACG
CTTTAAAAAAGCAGTTCGGATGAAGATAGCTGGAGAGTGGGGAATAACCCTACACCGACG
AGGTAAAATCTTTCAGGTGCGACAGCGAGGACAGCTATTGGACGAACCCTTGGAGAGATC
CACTCTGCATAGCAGAAAATGGACGCCGAAGGCGAAAGCAATGAATGCGAAACGCTCAGG
CAAAAGGACAGGGGAGAAAAGTAACCATCATTTCAAGTGGTGGGATTATATTTATTGCTT
TTGTGTGTAAACACAGTTGCTACAGAATGCAAAAAATTCATCACATCATTCCGCTTGTCT
TATTGCTTTTCTTTCCTTGTAAGTTATTTTTACGAGGAATTATTTATGTCAATTGACACT
ATTCTTAGCTCAATTAATAGTATCGTTTGGGGACCACCACTGTTGTTATTAATTTCAGGT
GTGGGGATCTACTTCACCCTTAAACTCAAATTACTGCAATTTTTCCACTTACCTCGAGCC
TTTTCTTATATGTTCAAATCAGAAAAAGGCGATAATCAATCAGGGGATATTTCTGCCTTT
GGAGCATTAGCCACTGCACTTGCCGCCACTATCGGCACAGGTAATATCGTCGGGGTCGCC
ACCGCTATCCAAGCTGGAGGGCCAGGAGCGGTATTTTGGATGTGGATCATTGCCCTATTT
GGTATGGCAACTAAATATGCCGAATGTTTATTGGCGGTGAAATTCAGAGGCAAAGATAAA
GACGGCTATATTGCTGGCGGGCCGATGTACTATATCGAAATGGGTATGGGACAAAAATGG
AAATGGCTGGCAAAACTGTTTGCGATATTTGGGGTAATGGTCGCTCTCTTTGGTATTGGC
ACTTTCCCTCAAGTCAATGGAATTACCACATCATTGCAAGATACGTTCAACATTCCGATT
AGCATTACCGCCGTTATCTTAACGCTTACCGTTGCGGCAATTACGCTCGGCGGTGTAAAA
CGTATCTCAAAAATTTCAATGGTGATCGTGCCTTTTATGGCGGTTAGCTATGTTGGGGCT
TCCCTGCTGATTTTAGTGCTTCACGCCGATAAGGTGCCAGACACCATTGTCTTTATCGTA
AAAGCAGCTTTTAACCCCGAAGCTGCATTAGGCGGTGTAATTGGCTTTACTGTCTTACAA
GCTATTCAAGCTGGGGTTGCTCGTGGGATTTTCTCTAACGAGTCGGGCTTAGGCTCTGCA
CCTATTGCCGCAGCGGCTGCACATACTAAAGAGCCTGTTCGTCAAGGGTTGATCTCAATG
ACTGGCACATTCCTTGATACCATTATTGTCTGTTCAATGACAGGCTTAGTGATTGTATTA
ACTGGGGTATGGACAGGTCCAACACAAGGGGCAGTTTTAACTAACTTAGCCTTCTCAGAA
GGTTTAGCAAGCTCTATCGGAGCAATGATTGTCACCATCAGCCTTGTATTTTTTGCATTC
ACCACAATTTTAGGCTGGTGTTACTACGGCGAACGTTGTTTAGTCTATCTGACAGGCGGA
CGCACCAAAAGGATTAAACTCTACCGCTTGATCTTCATTATGCTGATTGCCGTGGCACCA
TTTATCAAACTCAATACGATTTGGACAATTACAGATATTGTAAACGGCTTAATGGCATTC
CCTAACTTAGTCGCTTTGATCGGCTTACGCCACATTGTGATTGAAGAAACCAGAAGTTAT
TTTGAGAGATTGAAGAAGGGGTTGGTGGAGTAGTTATGATAGATTTTAAATATCTATAGG
AATTTAAAGTCTTATGTGAAACGGGCTGTATTAAGGGAATACAGCCCGTTTATTATAATC
TAATCAATTAGTTTACGCTTTTGCCTGCGTGCGTTTACCTAAAATCACCGTCACCACAAA
CGCAATACTTGCTGAAATTGCCATACCAACACTGTACATCGCAAGGCTTTCAGGTTTAAT
TGATGGAATACCTGGTAAACCTGCCGCACCTAATGCAATCGCTTTTACATTGAATAGTGC
GATAAATGCACTTGATGTACCCGCTGCAATCATTGCTGCAATAAATGGATAACGGTAACG
TAAGTTCACACCGAACATTGCTGGCTCTGTGATACCTAATAATGCTGAGATACCTGATGG
AACAGCCATACCACGCACTTTCGCATCTTTCATCACGAATGCTGAACCTAAACACGCTGC
ACCTTGAGCAATGTTAGACATTGCAGCGATAGGGAAGATAAATGTACCGCCAGTGTTCGC
CACTTCTGCTAATAATTGAGTTTCTACCGCAATAAAGGTTTGGTGCATACCTGTGATAAC
GATTGGTGCGTAGAATGTACCGAAGATCGCACCGCCTACAAAGCCTAAGCTATCGTATAA
CCAAGTTAAACCTGCAGAGATTAATGAACCTGCTTCACGACCTAATGGACCAATGATAGT
GAACGCTAAGAAACCTGCAATGAATAATGAGAATAACGGCGTGATTAAGTTATCCAAGAA
TGAAGGAACAACTTTGCGGAAGCCTTTCTCTAAAGTTGCTAATACCCACGCAGAAACTAA
AGTAGGGATAACAGTACCTTGATAACCTACTTTCTCAATTTCTAAACCAAGTACATTCCA
GTATTGGATTTTGCCATTTGCAAGGGTTAATGCATAGTTCCAACCGTCTGCTAATGCAGG
GTGAACTAATAACATACCAAGTGCAGCCCCTAAGAATGGGTTACCACCGAATTTACGGGT
TGCAGAGAAACCTAAAAGAACTGGCAAGAACACGAATGGTGCATTTGCGAAAGTGTTCAT
TAAGTCCACTAAATCTGCAATACCTGGGTACATATCAACAACGTTCACACCTTCTGCAAA
GAAGCCTTTTGCAGTAAGCATTGAGTGAATACCCATTAACAAACCGCCTGCGACGATAGC
TGGAATGATAGGTACGAAAATATCCGCTAAACCTTTTACAACGCTTTGTAAGAAACCTTG
TTTGTCTGCACCAGCACTAGCAACTTCAGATGTGGTCATATCACCAATACCTAATGCTTT
GGTTAATTCAGCGTGAACTTTATTTACTGTGCCAGAACCAAAAATAATTTGGTATTGACC
TGCAACCGAGAACTGACCTTTAACGCCTTCAATGTTCTCAATGCCTTCTTTATCGATTAA
AGTTTCATCTTTAACCACCATACGCAAACGGGTTGCACAGTGTGCTGCAGCAGAGATGTT
ATCTTTGCCCCCGAGTTTATCAATCACTTGTTGAGCGATTTGAGGAAAGTTCATAGTTAC
CACCTATTTTTTGTGTATAGAAATACTAAAAATTAAACAGTGGTATTTTAACTAAAACGG
TTTAGCTAAGAAAGTAAATTTTGCTAAAACGTTTTAGTTTTGTAATCTAGATCACATTTT
TAGCAAGTTTAGCTATTATGAGAATAATGCGTCTGATAGCATATGAAGGATTTGTTATAA
TTGAACATTCTCAGTGTTACAAATTAGAGAGAACAAATATATTTTTTAGGAAATATGGAA
CTTATTTTTAAAATGCTTCTCTAATTTATGCAGAAGTTAATTCTATTTTCTTATAGAACA
GGAGAAACAATGAAAAAATCATTATTAAGTTACAGTTTATCGTTAATCTTAGGCTTAGGA
GCGATGGCTTCCTTGCCTGTTTTTGCAAATTCTGCAACCCAACCTACCGCTATCACAAAT
ACTCAACAGCAGTTAGGCTTTGAACTAATCAAAACAACCATCAATAAAAGCCCAACGGAT
AAAGCTATCTATCAAGGTATTCGCCTTGCGAATGGAATGGACGTGTTACTGATTTCAGAT
GACAAAGCAAATAAATCGCTAATGTCTGTCGGTTTGCCTGTCGGTTCAATGGACGACCCA
GTTAAGCAACAAGGTTTGGCTCACTATTTAGAACATATGATTTTGATGGGGTCAAAAGCC
TTCCCTGAAACCAACAGCTTAGATGGCTTTTTAACGAAAAACGGGGGCTACAATAATGCC
TTTACTGCGTCAGATCGTACCGTTTATTATCTTGAAGTAAATAACAACGCCTTTGATGAA
GCGGTGGCTCGCCTTGCCGATGCTTTTGCTCAACCATTGTTATCTGAGACGAATGCTAAA
AAAGAAGTGAATGCGGTTAATGCGGAGATGGTGCGAGCAAAATCCAACGATGGCTTTTTA
ATGCACGATGTTAATCTTGCTACCGCTAACCCGAACCACCCGATTACCAAGTTTGCCGTT
GGGAATAAGGTCACGCTATCTGATAAAGCTGATAGTAAGCTACAAGATGAATTAGTGAAA
TTTTATCAACAATACTATTCCGCAAACTTGATGAAAGCGGTGCTTTATTCTAATCAACCG
ATTGAAAAACTGGCGAAACTTGCAGAACAGACCTTAGGCAAGGTTGAGAATAAAAAACTC
ACTGCCCCGACGGTGGATATGCCGTTTTTCCGTGCGGAAGATAAAGCGGTGATGATCCAT
TATAAACCGGTGAAACCAAGCAAGATGTTGGCGATTTCCTTTGATATGCCTGAAGATAAA
GCTCAGTTTAAGCATAAAACAGGGGCGTATCTCGCTTATGTGTTCAATAATAATACCGAT
GGCACACTGTCTGATTATTTGATTAAGCAAGGACTGTCTGACAGCGGTGTTCAATCGGTA
GCGAATCATGATGTTAGTCGCAACCGTGGTGATTTTACCTTTTATATTGAATTGACTGAC
AAAGGCTTAGCAGAACAAGACAAAATTATCTCGTTGGTTTTCCAGCAAATTGAAGCGGTC
AAAAAAGCAGGTGTTCAACAGAGCTATTTTGATGAATTAAAAGAGAGCTTAAGCCAAGAG
TTTCAACATCTGCAGACGGAAAAAAGTGGCAACTATGTTGCCGATTTGGTGAGCCAAATG
ATGAGTTATCCGCTCGAAAATATCATCGATCAGCCTTATGCTATTGAACAAATGGATACG
CAAGCGATCAATGCAAAACTTGCTGAGATGACATTAGCTAACGTGCGTATTTTGCTCGTT
GATGATAAAGCGAAAACCGATAAAAAAACCAAATATTTTGAAGCCCCTTATGCCGTACAT
AAAATCAGTGAGCAACAAAAGGCAAAATGGCTTGATTTTAGCCAAAATCCTGAGCTTAAA
TTGCCAGCGTTGAACCCGTATTTCGCAACGGATTTCAGCCTAAATGAAAGTGATAAATCT
CGCTTAAAACCGCAACTGATTGAAGCAGAGCAAGGCACGCAAATCTATGCAATGCCAAGC
CATTATTTTGCTAACGAACCGAAAGCGAAAATCTCGTTAGTGCTAGGCATTACGCCAAAA
GTGGAAGATCTTAAACAAGCCGTCAGTGCAGTGTTGCTGGGCTATATGGGCGATTTAGTC
CAAAGCAAAATTGATTTCCAAGCCTCTATTGCAGGAATGAGTGCGAGTGTATCAATGGCA
GAAAATGGCGTTGTATTACAAGCGGATGGTTACACCCAAAATTTAGCAAAATTGCTGAAA
GATAAAATGGTGTTATTCCAACAATTTACGTTAAGTGAAGATACCCTAGCTCAAGCAAAA
CAGCGTTATCTTGAAGCCTTAGATCGTGCAGAAAAAGAGAATGCTTTACTCCAAGCAAAT
GAAGTAATTACTCGTTTCTCCAGTTATCCCTATTTTGAAATGGCAAAACAACGAGCAATG
ATCGAGCAGGTCAGCTTGGCGGATATTCAGCAAATGCGTGAAAAATTGCTGAACAAAGCG
ACATCATTACGCGTGCTTGCGGTAGGAAATCTTTCAGATAACCAAGTGAAACAGATTGCA
ACAGAAGTCGAAACGGTCTTTAACAATCAAAATAGCCAGATTGATTTAGGACGTTATCTC
GACATTAATCAAAGCCAACGCAAGCTAAATCATATTAAACAGATTTCTCACGAAGATAAC
GCCTTAACAATCGCCTATTTTCCAAAAGGTTATGATGAGTTACAGGGATTAAGCCGTGCC
AGTTTATTAAAAGACATTCTCTCTCGTTGGTACTTTGATGATCTGCGTACAGATAAACAG
CTAGGTTATGTTGTTTACGCCTATAACACTCGTATCGGCACAACATCAGGCTTGCAATTT
TCAGTGCAAAGCCCGACCGCTTCACCAAAAGAGATAATGCAACACAATGAACGCTTCTTT
AAAGAAAGTTTGGCTAAACTCAACGCAATGAGTGCCGAAGAGTTTGAAAAATATCGAGCA
AGCCTACTTGAAGTGTTACAACATAAGCCAGAGTCCTTAGATCAAGAATTTGCTGAATTT
GTCACCGATTTTTCACGAGGCAACGGGCAGTTTGACCGTAAGGCAAAAGTGATTGAATTG
ATTAAACAGCTCACTAAACAAGATATTCTTGATTTCTATCAGCAGGCCATTATCGACCAA
ACAGGTTTTGTTTTTGCCAGCCAAGCCGTTGGTAAAAATCCGAAAATTAGCCAAGTCGCA
GAACTAAAAGGCTTTGAGAAGGTTGAGAGTGTGGAAGCATTGCAGAAGGGGTTTGAGATT
AAGCGGTATTAGTGTTTTGTAAGCCTTTAATGGCACATGTTTGATTAAGTAAAACATGTG
CCATTGTAAGATAGGTATAGTTACCAAAGTGTTGGGAAGAAGGAAATTTTCTTTACAACG
AGCCCATTTTAATATTATTACGGATACTACTCTTTAATTAAAAGGATTTATATAACTGTC
GAGTATGTTCTAATAGCTTACGGCGTGAAAAGAAAAATTGCCAACGGCTACCGCCCATTT
GTTGCCACAAAATCCCTGCACGGATACCTGCCAATAGCGACGCTCTTACCCGATTTTGAA
TATCAGGGCGAGAGAGGTAATCGTGCATACCCAAAACGTGAATGCGAGAACCCAGTGGGC
TGATAATATCGCTATAAATACTCGCAATATTTGCAATCATCTGTTCGTGCAAAATATCGT
TATCATAGAGAGCAAGCTGGCGTTCAAGTTGTTGCAAACGTTGTGCTAAATTCGCTTTTG
CTTGGGGATTTTTAGCTAACTTTTGGCTTAATGCTAATATGCTGATCCAATAGCGACCAA
TTTCTGTGTCGAGCTTGCCATTCGCCCCACCAAATTGAGCCAATGCGGTTTCTAACCCTT
GTTTCAAATGGGCTAAATCGCCCCCAAAAACATCAAGTGTTGAGTCAGGTTGGGTAATAA
GTAAGCTAGAAAGAGAGTGTCTAAATGCATCACGATCCGCAAAGCCTTTATGTGCAAATT
GTTGAACAAGGCTTGCAGACTGGCATACGCCAGCTAATGCGATGGAAATATCTTGATAGT
GAGCCATTTTCTTGAAAAAATTTACAAAATTAGCAAGGAATATAGCATTTTTTCAGTAAG
TTTTGAACGCTTTTATTTTATTGCATTTTCCCCCTTGTATTTCCTAAATCTACCCCCATA
ATGTACAAATTCTATTTTAGGAGAGCAATCCAATGGCAAGAAAAAAGAAACCTATTGAAT
TACCATTACTTCCACTGCGTGATGTGGTTGTGTTTCCTTATATGGTAATGCCGTTATTTG
TTGGGCGAGAAAAATCAGTCCAAGCCTTGCGTGCGGCGATGAACACCAACAAACAACTGT
TTTTAGTCACACAAAAAGATCCAAACAAAGAAGATCCTACGGCAGATGATATTTATGATG
TCGGGGTAATGGCAAATATTATCCAAATGTTAAATCTTCCTGACGGCACGGTGAAAGTGC
TGGTGGAAGGTCAAGTGCGTGGCAAAATTGAGCATATTCGTGATGATGAAAGTGGCTTTT
GGGCTGGTGTTTCTCCAATGCCTTCTGATTATCAAGACGATAACGAAGAATTAAAAGCGA
TTGCAAAAACTGCACTCAACGAATTTGAAAATTACGTTAAAAGCAATAAAAAAGTTCCTG
CAGAAATTTTGCCGAAATTGCAAAAAATTACCTTTGAAGACCGCTTGGCAGATACGATGT
CTGCAAATTTGATTGCTTCGGTAAAACAAAAACAGACGTTGTTGGAAGAAGCTAATCTTA
TTGCCCGTTTTGAAGCCTTGTTGTTAGCGATGGCAACGGAAATGGATACAATGGAAACAG
AAAGCCGTATCCGTAATCGTGTTAAACAGCAGATGGAAAAAAATCAGCGTGATTATTATC
TGAACGAGCAAATTAAGGCAATTCGTAAAGAGCTGGGTGGCGAAGAAGAAGCGGAACAGA
GTGAGTTAGATAAGCTCAAAGAGAAAATTGCCGAAGCGAAATTGCCAAAAGAAGTGCAAG
AAAAAGTGGACGGCGAGTTTAATAAGCTAAAAGCAATGCCACAAAGTTCTGCGGAAGCGA
CAGTTGTGCGTAGCTATATCGACTGGATTTTACAAATGCCGTGGCACAAGCGGTCTGTTG
TGAAAAAAGATTTGCAAAAAGCTCAAGAAGTGTTGGATAAAGATCACTACGGATTAGAGC
GTGTTAAAGAGCGTATTTTGGAATACCTTGCGGTGCAGAGCCGTTTGAACAAGCTCAAAG
GCCCGATCCTTTGCTTAGTTGGGCCGCCGGGCGTGGGTAAAACGTCACTTGGTCAGTCGA
TTGCGAATGCGACAGGCAGAAAATATGTGCGTATGGCATTAGGTGGCGTGCGTGATGAAG
CGGAAATCCGCGGACATCGCCGTACTTATATCGGTTCAATGCCGGGGCAGTTGATGATGA
AAATGGCAAAAGTTGGCGTTAAAAACCCGCTTTTCTTACTCGATGAAATCGACAAAATGG
CACAAGATATGCGTGGCGATCCTGCGTCTGCCTTGCTTGAAGTGCTTGATCCTGAACAAA
ATAAAGCCTTTAACGATCACTATTTAGAAGTTGATTACGATCTGTCTGATGTGATGTTCG
TGGCAACATCAAACTCAATGCATATTCCGCCTGCATTGTTAGACCGTATGGAAGTTATTC
GCCTTTCGGGTTATACGGAAGATGAAAAAATGCACATTGCTAAAGAGCATTTGATTGCGA
AACAGCAAGAGAATAACGGCTTGAAAGCTGGCGAACTTGTGATTGATGATAGTGCGATTT
TGGGCATTATTCGTTACTACACCCGTGAAGCTGGGGTGCGTAGCCTTGAACGTGAGATTG
CGAAAATCTGTCGTAAAGCGGTAAAAGCGTTAGTGATGGATAAGAAGCTCAAATCGATCA
CCGTTATCCAAGAAAACTTAAAAGATTACTTGGGCGTACAGCGTTTTGATTACGGCAAAA
TGGATAGCCAGAACCGTATCGGCGAAGTGACAGGTTTGGCGTGGACGGAAGTTGGCGGTG
ATCTATTGACGATTGAAACCGCTTCTGTGGCTGGTAAAGGGAAGTTCTCTTACACAGGTT
CTCTTGGTGATGTGATGAAAGAGTCCATTCAAGCGGCAATGATGGTCGTGCGTGCAAGAG
CTGAAAAATTAGGTATTGCGAGCGATTTCCACGAAAAACGTGATATTCACGTTCACGTTC
CTGAAGGTGCAACGCCGAAAGATGGCCCAAGTGCAGGTATTGCAATGTGTACTGCATTAA
TCTCCAGCTTAACGGGCAATCCAGTGCGTGCAGATGTGGCAATGACAGGTGAAATTACCT
TGCGTGGTAAAGTCTTGCCAATCGGTGGCTTAAAAGAGAAATTGTTAGCGGCACATCGTG
GTGGTATTAAGACAGTGATTATTCCAAAAGAGAATGAAAAAGACTTGGAAGAAATCCCTG
AAAATGCAAAACAAGCTCTAGCCATTCACGCTGTGGAAACCATTGATGAAGTATTGGCAA
TTGCGTTGCAAAATCCACCTGAAGGGATTGAGATTGTGTCAAAATCTATTCCATCAATTA
AAGTGAAGAAAACAAAGGCTCGTCCGGCTATGCAATAAATAGTTGATACTAGCTAAGGTG
ACTATGCCTCATTATTTAGAGTGTAATAGACAAATTTTCTGCTAAAAATGGCTTAAAGCC
TTGTACTATACGGTATTATAGGCTTTAAGCCGTTTTTTAGCCGTCACTTTGTCAACTATG
CCAAACAATTTCAAAATTAGAGAATCGCTCTACGCAAAATTTGAATTTCTACTATCTAAA
TAATCTTATTTACTAAAAACGTCAAAACTTCATAATGTGCCGTATGGGGAAACATATCGA
ATAATTGGACTTTTTTGAGTTCATAATGGCTGAGTGAAGCAAAATCTTTTGCCATCGTTT
CTGCATTACAACTGGAATAAATCAAGTAAGGGGAGCCGAGTTGATTGATAAATTCGGCTA
ACGGTTTGCCGATGCCCCGTCTTGGTGGATTGACAATCACGAGATCGGGCGTTGTTCCTT
GTTTATTCAAGGCAAATTGAGCCGAGTCCAACGAAGCGAATTTGACGTTTTGTAAGCCAA
GCTGTTGGGCGGATTTTGTGGCACTGGCGATGGCAGAGGCAGAAATTTCAATGCCAGTGA
GTGCGACATTTGGATTGTTGGTTTGTAATGTGTTAGCACAATGTAGCCCAAAGCCCCCGA
CACCGCAGAACAGATCCCAAAGTTGTGTAATTGGTCGCTCTTTTATCCATTCTTGAGCCG
TGTGATAAAGTTGGCTGGCGACCGTTGGATTGGTTTGGAAAAAACCTTGCGGACGAATAA
ACAGCGGAATTTGGTTAAAACGCTCTTCTAATACTTGCTGTTCCGTCAGAAAAATCTCTT
GTTCACCTTCCAAAATCGCAGAATGTTGCGGTTGTATATTCAAACTCACCACCGATTTTT
CAGGCAGTTGAGCCAGTAACATTGGCAATTCACGCTCGACAAGCGGTCGTTTTAGCTCAC
TTCTTAGCACAAAGCGGATCATCACAGATTGATTATACTGACTTTGGGTAATCAAGATAT
ATTTGAGTTCGCCCCGTTTTTTTGCCACGTTGTAAGGCACAAGCCCAGCCCGTCCGATAA
AGTTTTTCAGAATAGGGAAAAGTGGTGTAAAGGCTTGCGGATAGAGCGGACAGTCCGTTA
AATCCCTGCCAGTGCCGTCGTCGTTTAAAATGCCTAAAATCGGACGCTCAACGCTTCCTG
TGACCACCATTTTGGCTTTGTTACGAAAATGTGCCAAAGGCGATGTGACCGCAGGTAAAA
ATTCCGTGCTTTGCAAAAGATAAGGCGAAACTAACCGCTTAAGATCGGCAGTTTTCTCTG
CTAGTTGTTCGGCATAGCTTTTATGAAGCCATTGGCACGAATTGCAACGGTTTTGTTCAA
AATGGTGGCAGTTGAGTTTAGGCATTCTGGGCTTTCCATTCCAACCATTGATCTTGAAGT
GTAGCAAGCTGTTGATGAGCCAGTTGCCAACGTGGGCTGGCTTCCAGTTCTGACCAACTG
ATTGAACGGCGTTTCATTAGGCTTAAGTGGCGTTCTTTCTGTGTTGGGGTAGGCTGATAT
TTCAGGTTATCTAACACTTGCACCACGCCGTCAGGCTCGTTGCAGAGTAGCAACAAATCA
CAACCTGCTTGTAAGGCTTTCTCACTTCGTTCCACATAGTTCCCCATAAACCCAGCACCT
TTCATTCCTAAATCATCAGAGAAAATCACGCCGTTAAATTGCAACTGCTTGCGTAAAATC
TCTTTCAGCCAGTAACTCGAACCACTGGCAGGTTGGCTGTCACACTGGGTGTAAATAACG
TGGGCAGGCATAATCGCCGATAATTTTCCTTTGGCGATCAGCTGTTTAAACGGTTGAATA
TCGTGATTAAAGATCCTTTCTTTTGGTCGATCATCAAAGGGCGTTTCAAGATGAGAGTCG
GCAATAACGTGACCGTGACCAGGGAAATGTTTACCTGTGGTTGCCATACCGATTTCTCGC
ATACCGTCAATAAAGGCTTCAGCGACAGGTAGCATTGTAGCTACATCTTTCCCAAACGAG
CGATCGCCGATTGCCTTGCTACAATGCCCGAGATCCAACACAGGGGCAAAACTTAAATCA
ATATCTAATGCAAACATTTCTGCGGACATTAGCCAGCCAGCTTCTTGGGCTAGTTGCAAG
CGGTCTAATTGTAAAAAAGATTGCATTGCAGGCAATTTGGTAAATCCTTCACGGAAACGT
TGCACTCGACCGCCTTCTTGATCGACGGTGATTAATAATGGCTTTTTCACTCGTTGGCGG
ACAGATTTAATGAGGGCTTGCAACTGGGCTTTATCGTGAAAATTGCGTGTAAAGAGAATA
AGTCCTGAAACCAGTGGGTGTTCGAGTAACTCTTGTTCTTCTTGAGTAAGTTCGTAGCCA
GCAAGATCGATAAGTAGCATGATAAACCTTTGTAAAAATTATTATTTTTCTTTTAAGAAA
GTCAGTACTTTTGCCAAATCCCTTGTCCGCTTTGACGGTGGCAGACTTTTCAAAAAAGTC
GAGCCGTATTGTCGCATTACAAGACGAGAGTCACAGATAATCACCGCCCCCCTGTCCGTT
ACATCGCGGATCAAACGCCCCACACCTTGTTTTAAGGTAATCACCGCCTCGGGAATTTGA
ATATCGTTAAACGGATCGCCGCCTTGCAATTTACAATCTTCCATTCGAGCTTTCAGCAAT
GGTTCATCGGGTGCGGTAAAAGGCAATTTGTCGATAATCACCAACGACAACGCATCGCCC
CGTACATCAATCCCTTCCCAGAAACTTTGCGTTGCTACCAGTACACTATTTGGCTCTGCA
ACAAACTTCTCAAGCAGGCGACTTTTACTGGTTTCCCCTTGCAACAGCACGCTTAACGAA
CTCTGTTCTCGCAAGAAATCCGCTAAACCACGCATCATAAAATAGGACGTACAAAGTAAA
AAACAACGCCCATTATTCGCTTCAATCACAGGTTTGAGCAACTGCCCCAATTCCGTCAGT
GTATGGGATTTATTCGTATCAGGCAGATAACGTGGCACACAGAGCAACGACTGACGAGCA
TAATCAAACGGGCTTTGCAACACCATCTGTTCTGCATTCTCAATGCCTAGTCGCTGGCAG
AAATGGTCGAACTTTCCGCCGACTTCAAGGGTTGCTGAGGTAAAAATCCAACCGACTTGA
TTTGCTCTCATCTGCTCACCGAATTTATCGGCGACCGTCAGTGGCGTAATGTGCAAGCCG
AAGGAACGCCCATTGATTTCATACCAATAACAATAGCCGACAACACTAGTATCGCCCAAT
CTTTTTAACTGTGCTTTGACTTCAGCCAAACGTTCAAAGATTTTATCCAAGGTTTCTGAA
CGACCGAGCGATTTTTTCACCACTTCGCTTAAAAAATCAATGTTCTCATTCAGCTTAGCA
AAGCCTTCGACCACTTTCGGATCTTGCAAAATTTCACGCAAATTCCCCCGCTTGTTACCG
TCCCCTAGCAACAAACGGAAATCCTGTACCACTTTTTGTAGATGATCGGACGCTTTACCC
AACTGAGCAAGATCTTTCAACTCTGTACGATAAACAATGTTACTGTCTTTGCAAATATCA
AATAATTGACGAGATGTCAGCGATTGCCCAAAGTACTGGCTAGCAATATCGGGCAACTGA
TGTGCTTCATCAAAAATAATCAGCTCTGCATCAGGGATTAACTCACCAAAGCCTGTTTCT
TTCACAGCCATATCGGCACAAAATAGGTGATGGTTCACCACAACCACATCAGCTTCCAAC
GCCTTGCGTCGAGCTTGTACCACATAGCACTCTTTATAATTCGGGCAATCCGACCCCAAA
CAGCTTTCTGCCGTCGAAACTAATTGCGGTAAAATCGGACTATCTTCCGCAATGGTGATA
CATTCGCTCAAATCCCCTGTTTTTGTTCCCGTATGCCATTTCCGCACCTTCGCCAAATCC
GCCAACACCGATTTATCGCCAACCACACCCATTGCGATCACCTGATCTAACCGCTCTAAA
CAGAGATAATTAGCACGCCCTTTCAATAACGCCACTTTTCCTTTATATTTCAAGGCTTTT
TGAATGGTTGGCAAATCACGATTAAACAACTGATCCTGCAGATTTTTAGAGCCCGTAGAA
ATGATCGTTTTTTTGCCCGATAGCAACGCTGGCACAAGATAAGCAAAGGTTTTCCCCGTT
CCTGTTCCTGCTTCAATCACCGCACTTTTGGCAAATTTCACCGCTCTCCCGACCGCTTGT
GCCATTTCTAACTGAGCATCTCGCGGACGAAAACCGTGAATGTTTTGGCTTAACGTGCCT
TCGGGGCTAAAAGCGTCGGTGATTTTTTCGGATAGTTTCATTTGAATAAGTAACGTAAAG
AATCTTACATCCATGTAAGAGATTTAACGATAGTTGAAGAATGGAAAATACATCAATAAT
CTGCACTCAGAATATTAAATTAACATTATTTTGTACCAAAAATCTTATCGCCAGCGTCGC
CTAAGCCTGGGATAATATAGCCGTTTTCATTTAAATGGCTATCGATTGCAGCGGTATAGA
GTTCAATATCAGGGTGAGCTTCTTCAAGTGCTTTAATACCTTCAGGTGCAGCAACAAGTA
CTAACACTTTGATTTGTTTACAGCCTGCAGTTTTTAAAAGATCAAGGGTAGCAATCATAG
ATCCACCTGTTGCTAACATCGGATCAACCACAATCGCTAAACGTTCGCCCACATCATTGG
CTAATTTTTTGAAATAAGGCACAGGCTCTAAGGTTTCTTCATTACGATAGATCCCCACAA
CGCTAATTCTCGCACTTGGAATATGCTCAAGTACGCCGTCCATCATACCTAAACCAGCAC
GAAGGATAGGCACAACGGTAACTTTTTTACCTTTGATACGTTCAATTTCAACTGGACCAT
TCCAACCTTCAATGGTAACTACTTCCGTTTCCAAATCTGAGGTCGCTTCGTAAGTTAAAA
GGCTACCAACTTCCGTTGCTAAGGCACGGAAATCTTTAGTGCTTACATCAGCGGCACGCA
TTAAACCAATTTTATGTTTAATAAGCGGGTGTTTTACTTCAACAATTTTCATTTTTGGTC
TCCGGTTATGTTTAAAAAAATCGGGCTATTCTATCAGAATTTAGCAAAGAAAGTTTAATC
TAGATCAGATAAAAGTTCCCAAAATGCCCGAATGATCGGTTCTTGCAAACGGCGTTGCTG
AACGCAAACACCTAACTCAAATGCATTAATTGGAGTTTCTAATTGAATATGGGAAATCTG
ATTTGCCACGGGGCTTTGTTGCACCACCACATCGGGGATCATCGCAACACCACAGCCTAA
AGCCACCATCGGCACAATCGCTTCGTGTCCTTCCACTGTCGCATAAATTTTAGGCTCTTT
AATTTTTTGCAATTTAAACCAATGATCTATCCGCTTGCGAGCAGGCCCATCAACAGGCAA
GATAAAAGGCATATTCTGCCAATCAATCGGTGTTTTCTGTAACAATTGCGTTGCAGTACA
AGCAATGCGAGGAGCAACTAACGATAATTGAATATCATCAATATAGTGAAAAATAATGTT
ATTCGGTAAGTTTTCAGGCTTCCCAGCAAGCGAAATATCTGACTGCAACGATTGAACGCT
ATACAGTGCTTTAGCAGGGTCGCCTGTACTCAATTTGATCTCAATCTTTGGGTATCGTTT
CCTAAATGTCGCTAAAATGCGTGGCAAGTGGCTGTAAGATGCGGTTACAGAACAGAAAAG
TTTAAGCTCACCTTCCAATTCAGTTTGATCTGGCGAAAAATGTCGTTGAATTTGTTGCCA
TTCCGCCCAAGTCTGCTCCGCAAAATGTGAAAAACGTTCCCCCGCTTCCGTCAAAATCAC
TTGCCGATTATCTCTTAAAAACAACGGCTGCCCAATCTCTTGTTCCATACGTTGAATATG
GCGAGAAAGGGTAGAAGCACTCATATAGTTTTTTTCTGCAGTGCGAATAAAACTACGGGT
TTGAGTGATGTCTAAAAAAAGTTTAAGGGATTGGAGGTCCATTTATTTATATTTCAACAT
ACAATGTTATACAAATATACATAAAAATAATCATTTTCTATGTCAAATACATATGTAATA
TTTTTCACTATTTAAATTCAACAGTTCTTCTACGAATTTTTTCAACAAATCTTCTAAATT
CTTTAGCTATACTATTTAGTATATTTTTTTTCTTTCTATACTCACCAATTTTCTTAAGGC
GAATTGCTCTATCAGTTTCAAGATAACTTGGTAAGACTGATACTTCATTATTATAAAATC
TTTCTTGAATGCACAAGGCAGGATTTAATTGAAAAACAGTTAGTTCTTTATTTAAGATAA
AATGATTAAATAAGAGTTCATCAATAGCGTCTAATGAATTTGGTGGTAATTGCTTGATTA
ACTCAACTGCTTTAACTGCAGCTCTCTTAGAGATTATATATCCAGCAGCTCCTACATACG
ATCTGTTTAACTTGAAAATCTCTCTATCTAATACAGAATAGCGGGGCGTTCCTTTAATTA
CTTTTTTAGGAAATGATTCTAATTTTATAATAAATTCTTTTCTTACATCTAAATGCTCAA
ACCAGTCATAATTATTTAAATATTTATTACTATTTTCACCTAAGATAATATCATCTTCAA
ATATAGTAAAATAATCATAATTTTCATTAATACCTTTTAATAAAAGCATATAATGGCTCA
TAAAACAGGCTTTTTCTACTTCAGTAAGCGAACTTTCTTTTAAATTAGGAAGATAGTTAT
TGATATGCTCATTAAGTATCTCAGATGGGTATAATGCATCAAAGAATGCAAAATCTATAT
TATGTATTTTAAATTCAGAAATAATATGCTGTCTTCTTTTTTCAGAATCTTTTAAACTAA
TGACATAATTAACCATTATAATTTCCTTCAATATGAATTAACTCTATTTGTTATTCAAGT
AATTATTAAAACTTTTCCATAATTATAGAAATAAGGAAGAACTTTAAAATATAGCATACT
TGTAAATAACATATTTTTATGCTATCTTAGCATAAAGTTTATTTTAACGGAAGAGTTTTA
TGGTAACTAATTATATAATTAGTCTTATATCAGCTGATATAAGACGCTCACATATTAATA
AAGAGTTTTCGTCTAAGAATATTAAATTTGAATTTTTTGATGCATTTCAACCACTAGGAA
AAGAGAATATAATAGAAAATATATTGCCCCAATTAAATAAGAACACTGTTCTCACAGTTG
GTGAGAAAGGTTGTCTTATAAGCCATTTATTACTATGGCAAAAGTGTATTGATGAAGATA
TGCCTTACATTAGTATTTTTGAAGATGATGTTATCTTAAGTGAAGATGCGGAATATTTTC
TAAATGACTATTCTTGGATTTCAGGTTCTATGATTAAACAAGATAATTTTATAGTACGTT
TTGAAACATTTTTGATGCCTGTAATCAGTGAAAAAGCTCAAAATATTGCTCCTATTAATG
GTAGAAATATATGTATTCTTAAATCTAAACATTATGGTACGGCAGGATATATTATTTCTA
AAAATGCAATTAATTATTTATTAAGATTAATTAAATCCTTGGAAGCAGAAGATATTAAGC
CTATAGATCAAATAATTTTTAATCAACTGTTATCAGATCAGAACTTATTTATATATCAAT
TATCTCCTGCTATTTGTATTCAAGAACTACAATTGAATAAAGAAGAAAGCTCATTATATA
GTCAAATTGAAGAAGATAGAGCAAAACGTTTTATAACTAAGCCTAAAGAAAAAATGAGTA
TATTAGGTAAGATTCTAAAAGAATTAGATAGATATAAAAATAGAGATAAACGCAAAAAAC
AGAGAATAGAAGAGATAGAGCTAGAAAATCAGAAAAGTATTATTCCTTTTGAATAACATT
AAACCTCAAGTCTTTTACTATAAGGCTTGAGGTATTCTTTTTTTGTGTGTTTTTTATTAG
TATATCCCAAATTTTATTCGATCTTTAAAATCATTTTTTAATTTCTTGAAAATTTGGCGA
TAATCATTCTGAGCTACCTTATTTAACCAATGTTGTGGTTTATTATTAATTGAATTAAAT
AGCTTAATAAATAATTGAGACTTAGTATGATTGCATTTACTATGCCAAGGCTTATCTTCA
CCACAATAATGGAAAATAGAGATTGGGAAATTTGGTCTTTCTTGATCACTCAATTGCTGT
TTTTTTAATATTCGATATCTAAGGTAAGGTTGGAAATTATATTTGGTGTTAATTATCTTA
ACCTTATTTTTAAAAATAATATTCAAAATATCCTGATCTTGAAATTCAATATATGGATAT
TCTTTTATACATACTATGGCTTTAGTATATAAATCAAAATTTTTTAACTTATTAAGATCT
ATTAATAATACTCCAGCGTTAAAGTAACTATTAGATTCATCAAAGCCTATTTTTGCTTTA
TAATTATCCAAACCATATTCAACAAATGAATCAAAACAAGCCGCAATATGATATTTATCT
AGATTTATATTCCATAAATCAATAATGCTACCTGCTATTAATAAGTCTATATCTAGATAA
ATAACTTTATCTACATTCTTTACATAATCAGCTATTTTTAATCTTGCATATGTCGTTTTA
GAGATATGTGAAATTGTTTGGGGAAATTCACTAAAATCATCTTCATTTATAGGAATAAAC
TCTATAGAGCATCTATGATTATCTACTATGTTTATAATACATTCTTTACTTTCACTAGAT
ATACCTAAATCCAATACATAAAAATTAATCATAATTTTATGATGGTTTAGAATGCTTAAT
ATATTTACTGCAAGATAGGGGGAATATTTTTCATCGCAACAAAAAACAATATTCATCTAT
AACTCCTATTATATATTACTTATATATTTATATGGTCTAAGCATTTTTTTTATTATCTTA
ATTTTTTGTTTAAAAGTAAAACATTTGGCATTACTAGTAAAAATGGTTCTGCATATGGTG
TATGAATCTACTTTTGCAGACATAAAGCAATCGAATAATATTTTTTTAAGATTTTCTATA
TCTTTATAAGTTAGTCTATTCCAAACATCTTTTTCCAGCAAGAGCTTATTAAGTACACTA
AATTTGATATTATCAAAATCTATTATATTAACGAAGCCTAGATTTTCCATATAGTAGGTA
ATAATCTCTCGTCTAATTTTTTTTGCAGTATTTATTTGTGAGGCATTATGATTTGATGAT
GTTTGTTCTGAATGTAATCTATAATAAACTAGAGCTTCAGGATAATTTGCCATCTTTCCT
AACTTACTTACTTCAAACCAGAATTTATAATCTTCAGCATGTATATAATTAAGATCATAT
ATTAAACCATATTTTTTATGTACTAAACTTTTCATAATCATTGTATTATTATGAATAGGA
TTATAGAATAACATATCATTCTTAATATGAGCATCTGTTAGTGCATTTTTCCAAATATCT
CCTGTTTTATAGTATTTACCCAGCTTTCCATTGACAGATATGATTTCTAGATAGCAACCC
ATTGCAATAATTGTAGGATCTTCCAACATTTTCTCTAAAATGTTTTTAATCCAATCAGGT
TTGGCTACATCATCAGAATCTATTTTAGCAATATATTCTCCTTTTATATGTTGTATCCCT
TTATTTAATGAAGATATATATCCAATGTTCATTTCATTATTTATGATACTAATTCTATTA
TCTTGATTAGCTAACTTTTCTATGATATGTTTTGTATTATCTGTAGAACCATCATTTACA
ATAACTATTTCTAAATTAGTATATGTTTGATTTATTACAGAGTTTATACACTGTTCAATA
TATTTTTCCGTATTATAAGCACAAATTAAAACTGAGACTAAAGGGAGATGCATAAGATCC
TCTAAATATAAATTTCATTTTTGAGAAGCTACACTATCTATCGTAGGCACTTCTCTCATT
TGAGATTGGATTATATTATTAAATTTCAAGGGGATGGTAAATCCCGTTTTCAATGATTTA
TTAATTTTTTCAATTATAAAAATCTCTCATATTTAAATTCATAAAATTAGTAAAGTTTTT
ACAAAAAATCATTTACCATGATCCCATTATTTTACTTGTAATCTTATCCTTATATTTTAT
AGATGAAAAAATCTTATATTTTGATTATTACAGCTCATTCTCTTCTTACAATAACCCTAA
ACACATTCCCAATCCGCTCATCAATAAACTCAACATTAGGATACTCTTTTAATACTCTTA
ATATACCACTTCCTAGCCCTCTATAAGGAAGTGCTCTAGGAGCGAAAGAGGCGAGAATCG
GGTTTCGTATATTGGAGTTACCTAGTTTTATATTTTCAATTGTAAGATTATTTGGTAAAT
GTCCAGGGCTAATAATTTCAATACGATCACTAAAGATTAAAATTCGGATTGGTGCAGAAA
TAAAATAATCTCGATGAATGATTGCATTAGCAATTAGTTCTTCGAACACAATTCTTGGAA
TTTCAGGTTCTCCAAGAGAGTTAAAACTTTGTCCATTTTGTTTGTGTTGAATATTCGTTA
AGATAAAACTTATGGCTTGGCGAAATTGTTCCGTGATATTACCTCGAATATCTTTACTAT
CAATATAGTGTTGTTCTGTAATATCATTTCCTAAAAATGAAACAGCTTTTATGATAAATG
TTGGTAAGTATCTACTTGGATCTTTAGTAAATAGTAACGCCCCACAAATATTAAATTCAC
CCTTTTTCATTACGTTCATATTTTCAAGTAATTGAGCTTTAGAAAAATGTTGGCTAGTTA
CGGGTTCACCATAAAACTTCTCAAAAAAGTGATCAAAATAAACTTCATCAAGATCTTGAA
TAGATGACCCAGTAACAGGTAATTCATCTGCGTGTACAAGGGAAGCTTCACGAAACATTC
TTAATAATTCTTCTCGAGCTGTTATTTTACGTTTATCAGATCCATTTTTTGTCCAGAAAT
ATCCTTGAGAATCCATATATGGTTTGCTAATTCCCTCGCAAATATGGACAACGATAACAA
TTCCTTCTGGAAACATAATATTTTCAGTAAGTGGAGAAATTGATGGACGGACATTTTGAG
ATGCGACATTAGCAATAAGTTGATTAAGCCTAAATACATCATCATTAGTTAAGCCACTCA
ATGTACCGTTATCGTTTACGCCAATAAGTAAGATTCCTCCTAGCGAGTTTGCAAAAGCAA
CCATCTCGGCGGCTAAAGCATCAGGGTGAGTAACATTAGCTTTAAACTGTAATTTGCTAT
CTTCCCCTTTTTGTATCAAAGCAAGTAATTCAGTATCTAACATAATCTTAGCGTAATTTT
CAAACATAAAAAAACCTCCACTATTGTGGAGGTTTTCCCGAAAAATTTCAAATTATTTTG
TGCTTGGAATGCTGAAGCGTTTGTTGAAGCGTTCAACACGACCACCAGTATCAACAACAC
GTTGTTTACCAGTGTAGAATGGGTGGCAGTTGCCACATACGTCTAAGTTTAAATCTTTAC
CCACTGTTGAGCGAGTTTTGATCACGTTACCGCAAGAACAAGTTGCAGTAATTTCTACAT
AATTTGGGTGAATACCTTGTTTCATTATAGAAAACCTCTAACGAAGCCATATCGCCACTA
GAGCATACTACTCGGCTGTCTAGTACCATATGTATGAATAAAAAACTAGGCAGAAGCCTA
GCACCAAAAAGAGCGGGCATTTTACTCGAAATTTTTGAAAATGACAATATTGAATCAAGA
TTGTAGACGATACTTGTACTTTTCGACTATTTTTAGGTAAGTGTTTTTGCTTATCAAGAA
AATTTTCATTAAAATCTCGCCGCTTATTTACTTTATTTGAAAAGATTATGATTGATTTTC
GTCCTTTTTATCAACAAATTGCCACCTCGCCGTTATCTGCTTGGTTGGAAACACTTCCTT
TACAGCTCAAACAATGGGAAAAACAGACGCATGGAGATTATGCCAAATGGGCAAAAATGC
TAGACCATTTGCCTAGCTTGCCTTGTGAAATTAATTTGGCAGATAAGGTTGAAGCTCGTT
TGGCTGAGCCGTTGTCTGCAGGTGAAACGCAACGCTTGGTGCATCACCTAAAACAGCTTA
TGCCGTGGCGAAAAGGTCCTTACCATCTGTATGGTGTACATATTGATTGTGAATGGCGTT
CTGATTTTAAATGGGATAGGGTTTTACCCCATTTATCACCGTTAAAAGACCGCTTGATTT
TAGATGTAGGTTGTGGCAGTGGCTACCATATGTGGCGAATGGTGGGTGAAGGGACAAAAA
TGGTGGTGGGGATCGACCCGACGGAACTCTTTTTGTGTCAATTTGAAGCGGTGCGAAAAT
TGTTAAATAACGACCGCAGAGCCAACCTAATTCCGTTAGGCATTGAGCAAATGCAACCCT
TGCAAGCCTTTGATACGGTATTTTCGATGGGAGTGTTGTATCACCGTAAATCGCCGCTAG
ACCATCTTGCCCAACTGAAAAATCAGTTAGTCAAAGGAGGAGAGCTGGTGTTAGAAACTT
TGGTTATCGACGGTGATATTAATGATGTGCTGGTGCCGGCAGACCGTTATGCCAAAATGA
AAAATGTGTATTTTATCCCGTCTGTACCAGCGTTGATTAATTGGCTTGAAAAAGTTGGCT
TTAAAAATGTTCGTTGTGTCGATGAAGCAGTCACCACATCAGAAGAACAGCGTAAAACAG
ATTGGTTAGAAAATGAAACCTTGGTTGATTTCCTCGACCCTCAAGACCATTCCAAAACGA
TAGAAGGGTATCCTGCACCGAAAAGGGCAGTGATTATTGCGACGAATTAAAATATCATAA
TCTCTCTAGTATCCAAAGTTTTCCCCGTTCTTCAGAACGGGGATTTCTACTAGCATCCAG
TAAATCTAATGCGCATCTTTTATAACCCAGCTTTCAAACTCGCTTCAATAAACTTGTCTA
AATCGCCATCTAACACCGCTTGGGTATTGCGATTTTCAACACCCGTACGCAAATCTTTGA
TACGCGAATCATCTAGCACATAAGAACGGATTTGACTGCCCCAACCAATATCAGACTTAC
TCTCTTCCATTGCTTGTTTTTCTGCGTTTTTCTTCATCATTTCCATTTCGTAGAGCTTCG
CTTTGAGCTGTTTCATTGCTTGATCTTTATTTTGATGTTGTGAACGTCCGTTTTGACACT
GCACCACAATACCTGATGGCATATGGGTAATACGCACTGCAGACTCTGTTTTATTAACGT
GCTGACCGCCTGCACCAGAAGCACGATACACGTCAATACGCAGATTGGCAGGGTTAATTT
CAATGTCAAAATCATCATCGACTTCAGGATAGACAAATGCTGCCGCAAAAGAGGTGTGGC
GGCGGTTATTTGAGTCAAACGGACTTTTACGCACTAAACGGTGGATCCCTGTTTCCGTAC
GCAACCAACCGAAAGCATATTCCCCCGATACGCGAATGGTCGCCGATTTTAATCCTGCCA
CATCTCCATCGGATACTTCGATCAACTCGGTTTTAAAACCTTTGCTTTCTGCCCAACGTA
AATACATACGCAGTAGCATTTCTGTCCAGTCTTGGGCTTCCGTACCGCCTGAACCTGCCT
GTAAATCCACATAGCAATCTGCTGCGTCGTGCTGACCGCTAAACATACGACGAAACTCCA
ACAGGGCTAATTTTTCTTCTAGCTGGTTAGCTTCTTGTTGAGCTTCGTTAAAAGTTTCTT
CATCTTCTGCTTCAACGGCAAGTTCAATTAAGCCTTCAACATCTTCAATGCCTTGCTCAA
GTGTTTTAATCGTATTCACAATAGTTTCAAGAGCAACACGTTCTTTGCCTAACGCCTGAG
CTTTTTCAGCATTATTCCAGACATCCGGCTGTTCTAATTCAGCATTGACTTCTTCTAAGC
GTTCGACCTTTAGATCGAAGTCAAAGATACCCCCGAAGTGTACTGGTTCGTTCAGCTAAA
TCGGCTAATTGGGTTCTAATCGGATTGAGTTCAAACATAGTTATTCCTTGTAGTTTTTAA
AAGCGGAGCATTATAGCGAAATCTAGGAAGATGACAAACTAGGGGATTTATCCTTGTATA
AGAATCATGTATTTACCTTTACCCTTTAAACCCTAGATATAAAACACAAATGTTGTAAGC
TAGCGGCCAATGTCTATTAGCCGATCAATAACCTTTGGCTTTCAACACATTGTGCGGTAT
TATTGGGAGATAAATTAAGGAGTTTTATATGCAAACACTTACTCAACAACTATTAAATGA
TGTCCTTAATATTGCCACTCAAGCAGGAGAGCATCTCAAACGCTTTTATCATCGTTCTGT
GGAAATTCAGATTAAAGCAGATAAAACCCCTGTGACTGAAGCTGATCTTTTTATTAGCCA
GTTTGTGATTGAACAATTACAGAAATTGACCCCAAATGTGCCGATCTTGTCAGAAGAGAG
TTGTAAAATTCCACTTTCGGAGCGTTCGCAATGGCAAGAGTATTGGATCGTTGATCCGCT
TGATGGGACACAGCAATTTATTGATAGAACCGATCAATTTTCGGTTGTGATTGGGTTAGT
TCAACAAAATCGTCCTGTTTTGGGGGTTATTCATTCGCCGATCTTAGACAAAACCTACTA
CGCAATGCGTGCAAGCGGTGCTTTTGTTAGAGAAAATGGCGAGATCCGTCGTCTTAATTC
GAATAGTCAAAATGACGATAAATCACACCGCTTGCAAGTGACTATTGGTACGTCAAGTAG
CGACAAAATTCGCCAAGTTGTGCTTCCCCCTTATCAAGTGGATTTTCTTCAATTCGGTTC
AAGTAGCTTAAAAGCTGGGTTGGTTGCTGAAGGTAAGGCGGATTGCTATGTGCGTTTAGG
GGATACTGGAGAATGGGATACGGCTGTTGCTGAAGTGTTACTCGCAGAAACAGGCGGTCA
GGTCTTCGATCTTCACTTCCAGCCGTTAAGATATAATCAACGTGAAACCTTTGTAAACCC
TTATTTTATAATGGTGGCAAATAAACAACGTGATTGGCAACAGATTTTTTGTTTTAATTG
ATTTTACTTATTGTTATATTTTGTTATGAAATCTAACAATTTTTTTACATTTTCTAGGAT
TGCAAATGAAAGCAGACAATAATTGTATTGTGATTTTTGGTGCGTCTGGGGATCTCACCT
ACCGCAAGTTAATTCCAGCCCTTTATAATCTTTATAAAATCGGCAGACTTTCTGAACATT
TTTCTGTATTAGGGGTCGCTCGTTCCCCTTTGACCGATGAAACTTTTCGTCAAAAAATGC
ACGACACCTTAGTCAAACTTGAAAATGCAAGCGGTGATGTGTTAGAAAAATTTTGCGAAC
ACCTTTATTATCAATCGGTAAATACGTCTGATGCAGTGGATTATGCAAAATTATTGCCAC
GTTTAGATGAACTGCACGATAAATACGGTACAGGCGGTAATACGCTATATTATCTTTCTA
CGCCACCCAGTTTATACGGCGTTATTCCTGAATGCCTTTCAGCACACGGTTTAACAACAG
AAGAATTTGGCTGGAAACGGATTATTGTTGAAAAGCCTTTCGGCTACGATATTGAAACGG
CAAAAGCCCTTGATATTCAAATTCATAAGTATTTTGAAGAGCATCAGATCTACCGTATCG
ACCATTATTTAGGCAAAGAAACCGTACAAAACTTGCTCGTTTTGCGTTTTTCTAATGGTC
TATTTGAACCGCTCTGGAACCGTAATTTTATCGATTATGTTGAAATCACAGGGGCAGAAT
CTATTGGTGTAGAAGATCGTGGCGGTTATTATGATGGCTCAGGGGCAATGCGTGATATGT
TCCAAAACCATTTATTGCAAGTGTTAGCAATGGTCGCAATGGAGCCACCTGCGATTATTA
ATGCCGATTCAATGCGTGATGAAGTGGCGAAAGTACTACATTGTTTGCATCCACTTTCAA
ATGATGATATTAAAAATAACCTTGTTTTAGGGCAATATACCGCAAGCACCATTAACGGCG
AAGAAGTTAAAGGCTATCTACAAGAAAAAGGTGTGCCCGAAGACTCTAACACTGAAACCT
ATATGGCAGTACGTTGCCAGATTGACAACTGGCGTTGGGCTGGCGTGCCATTCTATGTAC
GAACAGGGAAACGCTTACCTGCTCGTGTTACAGAAGTGGTTATTCACTTTAAAATAACCC
CACACCCAGTCTTTAGTCAAAATGCTCCTGATAATAAATTGATTATTCGTATCCAACCCG
ACGAAGGCATTTCAATGCGTTTCGGCTTGAAAAAACCTGGTGCTGGCTTTGAAGCGAAAG
AAGTATCAATGGATTTCCGCTATGCCGATCTTGCTTCGCCAAGTCTATTAACGGCTTATG
AACGTCTATTATTAGATGCAATGAAAGGCGATGCAACCCTATTCGCTCGTACCGATGCAG
TACACGCCTGCTGGAAATTTGTTCAACCGATTTTGGACTATAAAGCGGAACGTGGGCGTA
TTTATGAATACGAAGCAGGTACTTGGGGGCCTTCTGAAGCCGATAAATTGATCGCCAAAC
ACGGCAAAGTGTGGCGTAAACCAAGCGGTTTGATGAAGAAAAAAGTGTAATCGTAGGGAC
ACACTGCGTGTGTCCATATACATTATTGATAACGGACACACGCAGTGTGTCCCTACAAGG
ATTTTATGAACTACATCACATTCCCAACAGCACAAAGTGCGGTGGAAAAAATCGCACAAG
AATTTGTGTTATATAGTCAATTAAACCGCCCCGTGCATATTTCCTTATCAGGCGGAAGTA
CGCCAAAACTGCTGTTTAAAACCCTTGCACAAGAGCTATATAAAAGCCAAATTCAATGGC
AAAATCTCCATTTTTGGTGGGGCGATGATCGTATGGTTCCGCCACAAGATCCTGAAAGCA
ATTATGGCGAAGTGCAAAAATCACTGTTCGATCATATCCAGATCCCCACAGAAAATATCC
ACCGTATTCGTGGTGAAGAGTCTGTAGAGCAAGAACTTGTAAGATTTTCACAAGAACTGA
CCGCTTGTGTACCTAATGGCGAGTTTGATTGGATTATTTTAGGCATGGGAACGGACGGAC
ATACCGCGTCCCTTTTCCCACATCAAACGGATTTCAATGATCCAAATTTAGCAATTATTG
CCAAACACCCTGAAACAGGGCAAATCCGCATATCCAAAACGGCTAAATTGATTGAACAAG
CTAAACGCATTACTTATTTAGTCACAGGGGCAAGCAAAGCGGAAATTCTCAAAGAAATCC
AAACCACCCCAGCGGAAAACTTGCCTTACCCAGCGGCAAAAATTAAAGCCAAAAATGGCG
TAACGGAGTGGTATTTGGATAGCGATGCGGCGAGGTTGTTGTAAAAAATAGATTAATTTT
TAAGTAGTTATCGGAGCTAGATATGGATTTAATCAACAGCAGTTATCTTTTAGAAATTAA
GCAAATTCTTTCTAATGCACGCCAAAAGGCTTATACCGCTGTCAATTCAGCAATGGTTGA
AGCCTATTGGAAAATTGGCGAACGTATTGTGTTGGAAGAACAAAATGGAGCTGATCGGGC
GGCTTATGGGAAAGAGATTATTAAAAATCTTTCCCTTGAATTAACCAATGAATTTGGAAC
AGGTTTTGGAGAACGTAATATCCGAAATTTCCGTCAATTTTATCTGATGTTCCAAGATTT
AGAGATTTGGAAATCAGTGATTTCCAAATTGACGTGGACACATATTCAACGCACTTTAAA
AATCAGTAACGACAAAGCTCGTCTTTACTACCTAAAAGAAGCCGCTGAAAATAATTGGTC
GGTAAGAACCCTTGATCGCAACATTTCTACGCTGTATTACGACCGCTTGTTGGCAAGCCA
AGACCAGAGTATCGTCAAAGCGGAGATGCTGGAAAAATCCGTGCCATTACAAGCCAGCGA
TTTGATTAAATCGCCTACTGTTTTGGAGTTTTTAAATTTGCCTACCAACTTGGCATACAC
CGAAGCAGAGCTAGAAAAAGCGTTGATTGATAATCTGCAACAATTTATGTTGGAACTGGG
CAAAGGCTTTGCTTTCGTAGCTCGCCAACAATGTATCCGCACCGAAACGTCCGATTTCTT
TATTGATTTGGTCTTTTACAATTATATTTTAAAATGCTTTGTGATCGTTGAGTTGAAAAC
AGAAAAACTCACTCATCAAGACATTGGGCAACTGGATATGTATGTGCGAATGTACGATGA
TTTGCAAAAACGCCCTGATGATAACCCCACTATCGGCTTGTTACTTTGCACCGAAACCGA
TAGCGTAGTGGCGAAATATTCGGTATTGAACGATAGCTCGCAGCTTTTTGCCAGCAAATA
TATGGCATATTTACCATCAGAAGAAGAATTGGTTCGAGAAATTGAAAATCAGAAAATGAT
TTTTGAACAAAATCATAGTTAGGAAAAATGATGTCAATACTGGCTTATATTTTAACCACC
CTTGTCGCTCTTGAGCATTTCTACATTATGTATTTGGAAATGTTTGCATTAAACAGCCCA
AAGGCAAGGCTGATTTTTAATTTAGATGAACAAACGGCAAGCAATCCTAAAATTCAGTTG
TTGTTTGCCAATCAAGGACTGTATAACGGATTTTTAGCCGCTGGAATTATTTTTTCCCTT
TGTATTCAACAAAGTGCGGTCACTTATTTCTTTTTAAGTTGTGTGATTGTGGCGGCGGTT
TATGGAGCGATAAGTGCGAAGAATAAAGGGATTTTGATTAAACAGGGAGCGCCTGCGGTG
TTGGCGTTGGTGGTGAGTTTGTTTACGTAAATATGTAGGGGCAAATTACATTTGCCTCAT
AAATCTCGAAATAAATATTTTATGACAAAATATAATGCAAGTATTCATCATCGAAAATCC
ATTCGTTTAAAACATTATGATTATCGCAAAGATGGATTTTATTTCATTACGATTTGTTGT
AAAAACAAAGAATGTTTATTTGGACAAATTGTCAATCAACAAATATTGCTAAATAATTTA
GGTCATTATGTGAAAAAATGTTGGGAACAAATCCCAGAATTTTTCCCACAGGCAAGAGTT
GATGAATTTGTTGTTATGCCTAATCATTTACACGGCATTATTGAAATTACCGAATATAAT
AAGGGCAAATGTAATTTGCCCCTACAAAAAGGGACATCGCAAACAATCGGTTCAATCGTG
CGTGGTTTTAAATCAGGTGTAACATCTTGGGCAAGAAAAAATACAAATATCCTTGATGTT
TGGCAACGCAATTATTATGAGCATATTATTCGAGATGAAAAATCCTATTTGAAAATTTAT
GAATATATTCAAAATAATCCTATTTTGTGGGAATTAGATCAATTATATGTAAAATTGTAG
AGGCTAATCACATTAGCCCTAAAATAAATTGGTGCGGAATTCGGGGCAAATATGATTTGC
CCCTACGATGTGTATTAGATATAAAAACTGTAGGGGCTAATCACATTAGCTCTAAAATAA
ATTGGTGCGGAATTCGGGGCAAATATGATTTGCCCCTACGATGTGTATTAGATATAAAAA
CTGTAGGGGCTAATCACATTAGCTCTAAAATAAATTGGTGCGGAATTCGGGGCAAATATG
ATTTGCCCCTACGATGTGTATTAGATATAAAAACTGTAGGGGCTAATCACATTAGCTCTA
AAATAAATTGGTGCGGAATTCGGGGCAAATATGATTTGCCCCTACGATGTGTATTAGATA
TAAAAACTGTAGGGGCTAATCACATTAGCCCTAAAATAAATTGGTGCGGAATTCGGGGCA
AATATGATTTGCCCCTACAATGTGTATTAGACATAAAACGTAGGGGCTAATCACATTAGC
CCCAAAACAATAAAGTATTCAACAACCCAACAGGAGCAAAAAATGTCAGTAAAAGGCGAT
ATCGGCGTTATCGGTTTAGCGGTAATGGGTCAGAACCTTATTTTAAATATGAACGACAAC
GGCTTTAAAGTCGTGGCGTATAACCGTACTACGTCAAAAGTGGACGAGTTTTTAGAAGGT
GCGGCGAAAGGTACAAATATTATCGGGGCGTATTCTTTAGAAGATTTAGTTGCGAAATTA
GAAAAACCACGCAAAGTGATGTTAATGGTGCGTGCAGGTGAAGTGGTCGATCAATTTATT
GATGCATTATTACCGCACTTAGAAGAAGGCGACATCATCATTGATGGCGGTAACTCGAAT
TACCCTGATACCAACCGCCGTGTGAAAGCGTTAACGGAAAAAGGTATTCGCTTTATCGGC
TCGGGTGTGTCAGGCGGTGAAGAAGGCGCACGTCACGGACCTTCGATTATGCCAGGTGGT
AATGAAGAAGCATGGCAATATGTGAAACCGATTTTCCAAGCGATTTCAGCAAAAACCGAC
AAAGGCGAGCCTTGCTGTGACTGGGTGGGCAAAGAAGGTGCCGGTCATTTCGTGAAAATG
GTACACAACGGTATCGAATACGGCGATATGCAGTTAATCTGTGAAGCTTACCAGTTCTTA
AAAGACGGTTTAGGTTTAAGCTATGATGAAATGCAAGCAATCTTTTCTGAATGGAAAAAA
ACTGAACTTGACAGTTACTTAATCGACATCACGACCGATATTCTAGGTTACAAAGATACA
GACGGCACACCATTAGTAGAAAAAATCCTTGATACCGCAGGTCAAAAAGGTACAGGTAAA
TGGACGGGGATCAATGCATTAGATTTCGGTATTCCATTAACCTTAATCACTGAGTCAGTG
TTTGCTCGTTGTGTATCTTCATTCAAAGATCAACGTGTTGCTGCATCTAAATTGTTCAAC
AAAACCATTGGCAAAGTGGAAGGCGACAAACAAGTTTGGATCGAAGCGGTGCGTAAAGCG
TTATTAGCATCAAAAATTATCTCTTACGCACAAGGCTTTATGCTTATTCGTGAAGCGTCT
GAAAACTTCGGTTGGGACATCAACTACGGTGCAACAGCGTTATTATGGCGTGAAGGTTGT
ATCATTCGCAGCCGTTTCTTAGGCAACATTCGTGATGCGTATGAAGCGAACCCAGATTTA
GTATTCTTAGGCTCAGATGCATACTTCAAAGGCATTTTAGAAAAGGCCTTAAGCGACTGG
CGTAAAGTGGTGGCGAAATCTATCGAAGTGGGTATCCCGATGCCTTGTATGGCAAGTGCA
ATCACGTTCTTAGACGGTTACACCTCTGAGCGAGTGCCTGCAAACTTACTTCAAGCACAA
CGTGACTACTTCGGTGCACACACTTACGAACGTACCGACAAACCACGTGGCGAGTTCTTC
CATACCAACTGGACGGGACGTGGTGGAAATACGGCATCGACGACTTATGATGTATAAATA
AAATTTGTCTATTACACCTATATCTGTTACTACGTATAGATAGTCTAAATAAAAAGCCAA
TCATAGATATATGATTGGCTTTTTATATGTTTCTTAAATTAGTTGGCGGAATGGACGGGA
CTCGAACCCGCGACCCCCTGCGTGACAGGCAGGTATTCTAACCAGCTGAACTACCACTCC
GCAGCGAACGAGGCGTATATTAATGATTTCGTTCTCTACCGTCAAACACTTTTTTGAAAA
AATTTATTGATTGTCTTTTTACTATACAAAACGCTCTCTTTTTAATTCAATGTCGTGTTT
TCTGTCGCCAATTCTCTCGTCCAAAGGCAATTTCCTTTTGATTTTTTATTTATCAACTCA
AGATATTTAAGATGTTCTGCCAATTCCTTTTCATCAGGGGCTAATACAATCAAGTTAGAG
GTATCGATAGTTAATGGCTGGTAAACTTGCTCTGCTGAAGATGTTTTTACTTGCTCGTGT
TCGTCTTCACCAATAAGGGCAATTTGACCGCCTGTCATCATCAGGAACACATCAGCCAAG
ATCTCCGCATCCAGTAACGCACCGTGCAGGACACGTTTACTGTTATCAATCCCCAAGCGG
TCACATAACGCATCTAAATTGTTACGTTTCCCTGGATACATCTTACGAGCAAGCTGTAAG
CTGTCCGTGACGGTACACATCTGTGCTACTTTTTCAGGGGGATTCGGCAAAAAGGAAAAC
TCGTGGTCGATAAATCCTACGTCGAAGGGCGCATTATGAATAATTAGTTCCGCCCCTTTG
ATAAATTCAATAAATTCATCGGCAATTTCAGCAAATGCAGGTTTATCTGCCAGCATTTCG
TTGGTAATACCGTGAACTTGCATTGCTTCTGCATCGACTTCCCTTGGCGGTTTGATATAG
ACGTGAAAAGTCCGCCCAGTTAAACGGCGGTTAATCACTTCGACTGCACCAATTTCAATG
ATGTTATGTCCAATGTGCGGAGCACCATTGAAATTCATCCCCGTAGTTTCAGTATCGAGT
ACAACTTGGCGTAATATTTGCTGTTCGCTCATTGTATTTTCCTAAGTTACAAGCGGTAGG
ATTTGCAAAATGTTTTACATATCTTACCGCTTGTGCTTCAAATTAACTATCCGTTTTTAA
TTCATCAATCGCTTTTTGGTCGAAGAAATATTGCGCACCACAACATTCACACTGCATATC
AATTACCCCCTGTTTTTCGGATAACATCTCTGCAATGTCTTCTTCAGGCAGTAACAAAAT
TGCCGCTCCTGAACGCTCTCTTGAGCAACCACATTTAAATTCTGTGGACTGCGGTTGATA
AACTTCTACTGTTTCTTCGTGGAACAAACGATAGAGTAGTTCTTCTGCCGTTAAACCAAA
TAGCTCTTCATCTTTGATCGTCGAAGTTAATGTCGCCAAATGCTCAAAGTCGTCTGGTGA
ACCAGTGCCATCTGGCACGATCTGTAATAATGTTCCACCTGCAACGGCTTTACCTTGATA
TTCACCAACACGGATCACAAGCTGTGTAGCGAGCTGCTCTGAGCGAGCAAAATAGTCTTC
TAAACACTCACTAACAGTAGGTTTATCTAAGGCTATAACCCCTTGATAACGTTCACCTTT
TTCTGGAATAATCGAAATAACGAGAACACCATTTCCAACCATTTCAGCAAGTGTTGCATT
GTCTGCAATATCAGCTTCAACACGAGCTAAAGCGCAAAATTGTTGTTGATGATTGCCGTT
TACCACCGCTAATTTTAACGCTCCGTCACCTTGAATTTGCACGGTAATTGTCCCTTCAAA
TTTGAGTGTTGCCGTTAATAAGCTGGTTGCCACCAACATTTCACCTAGTAGATTTTGCAC
TGCTGATGGATAGTGGTGGGTATTTAAAGTTTCCGTAAAGGTGTCGTTTAAGCGAACCCA
TTCGCCACGCACCGCACGGTTTTCAAATAAAAAGCGATAAAGTTTATCGTTATCTTGTGT
GTAAGTTGTCATTAAAAATCCTTCATAAAATACAAGCGGTGAGAAAAATCACCGCCATTA
CAAAAGCTATATGGGGACGATTTAAGTAATTACAAATCGTTCTCTTGATATTTAAATTTA
ATCAAATCCCGTCGCTCTTTTTTATTTGGGCGACGATCTGGGTGTGGCATCGACAACGCA
TTTGCTTTACGGGCAAAGGCGATTTTTTCTCGTTCTTGGATACTTTTTTCCGTTTCTTGA
TAAAGTAGTTGTGCTTCAGGCGCACCACGTCGTTGATCGCTCAACGCAGTGACAACAACT
TCTTTTTCATCGTTGCCTTGGCGTAATTTAATTGTTGCCCCGACTTCGACAATTTTACTG
GTTTTAGCTCGTTGCCCATTGTAATGGACTTTACCACCTTCAATCATCGCCTTTGCAATT
GAACGAGTTTTGTAAAAGCGTGCCGCCCATAGCCACTTATCCAAGCGAACTTCATTGATA
TTATCAGCCATTTTTCCCCTTTTTTTCAACTATTTTACCCTTTTCACACAAACAAGCGGT
AATAAGGCAGAAAAAATTTGCAAAATTTTCCTTTTCGCTGTATTCTCCGCCACCACAATT
CATACAAACAAATCTGAATTAACCTGTTTTAATCCAATCTTTAAATAACACAATTATTAT
TTCTATGCATCTTACAGAGTTAAAAAATACACCCGTATCGGAACTTGTCCGTATCGGTGA
AGAACAAATGGGGCTAGAAAACTTAGCTCGCTTACGCAAACAAGATATTATCTTTGCCAT
TTTGAAACAACACGCAAAAAGTGGTGAAGACATTTTCGGTCAAGGCGTGTTAGAAATCTT
ACCTGATGGTTTTGGTTTCCTCCGTTCTGCCGATAGTTCTTACCTTGCAGGCCCTGATGA
TATCTACGTTTCCCCAAGTCAAATCCGCCGTTTCAATCTTCAAACTGGTGACAAAATCGA
AGGTAAAATCCGCCCACCAAAAGAAGGCGAACGTTACTTTGCATTGCTAAAAGTCGATTT
AGTCAATGATGATAAACCTGAAGTTTCTCGTAGCAAAATTCTCTTTGAAAACTTAACGCC
ACTGCACGCTAACTCACGTTTGCGTATGGAACGTGGTAATGGTTCAAAAGAAGATTTAAC
TGCACGTATCTTAGATTTAGCTTCACCAATCGGTAAAGGTCAGCGTGGTTTGATCGTAGC
ACCGCCAAAAGCCGGTAAAACCGTTTTACTTCAAAACATTGCTCAAAGCATTACCCATAA
CTATCCTGAGTGCGAATTAATTGTTTTATTAATTGATGAACGCCCGGAAGAAGTAACTGA
AATGCAACGTTCTGTGAAAGGCGAAGTAATTGCTTCAACCTTTGATGAACCTGCAACTCG
CCACGTTCAAGTTGCCGAAATGGTAATTGAAAAAGCGAAACGTTTAGTCGAACATAAAAA
AGATGTGGTTATTTTATTAGACTCTATCACACGTTTAGCACGAGCTTACAACACAGTAAC
CCCCGCGTCTGGTAAAATTCTTTCTGGTGGTGTGGACGCTAACGCTTTACACCGCCCAAA
ACGTTTCTTTGGTGCTGCTCGTAACGTAGAAGAAGGCGGTAGCTTAACCATTATTGCAAC
GGCACTTGTGGATACAGGTTCAAAAATGGACGAAGTTATCTTTGAAGAGTTCAAAGGAAC
AGGTAATATGGAATTACACCTTTCTCGCAAAATTGCAGAACGCCGTGTATTCCCAGCGAT
TGACTTTAACCGTTCAGGCACGCGTAAAGAAGATCTACTCACAAGCCCAGATGAATTACA
AAAAATGTGGATTTTACGCAAAATCCTTAACCCAATGGGTGAAGTGGAAGCAATGGAGTT
CCTTATTGATAAATTGATGGTCGCAAAAACCAACGATGAGTTTTTTGAGATTATGAAAAG
ATCTTAACCATAGAAATAGAAACGGCACTTAAAGTGCCGTTTTTATTATAGCTAGTTTGC
CACAGTAGCGATACCCGCAAACATGGTATAAGAAATAATATTCAACGTTATTTTTGTAAT
GAATGTCATAAAACTTTTTCTTTGTGAAAGAAAAAGTTTTATGACGGGACGAACAAAAGT
ATCTCTGAATATTATTTTTCTTTCCATACTTTTGGATATTGTTCTTAAGGAAAAAAGGAC
AGGTTTTTATTCATATTTCAAAAAGAAGGCTTAAAGTCTTGTACTGTAAGGCTTTAAGCT
ACTTTTTAGCAACAAATTTATCTATTACGCCTGTAATAGGCATAGTGACCATTTTGTCTA
CTATGCCTTAAAAAGTTGCTTACATAAAATAGTCACTAATATTTACAAAAATAGACGCAA
AACAACAATCTTTCAGTATATTGTTAAATTTTAAACCGATTATTTAATACCATACTTCTC
GCGATATTCTCTCATTTTTGGCAAATAGTCAGTATATTGCGCTGATCTTTCTAAGAAGCT
AACAAGATCATCAAAATCAATAATAGAGAAAACCTGACAGCCGTAATCACGTTCTACTTC
TTGGATTGCTGAGAGTTCGCTTTTGCCTTTTTCTTTACGGTTTAACGCGATCATCACACC
CGCTAAGGTTGCATTGTTGGCTTGAATGATTTCCATTGATTCACGAATTGCCGTGCCTGC
GGTAATTACATCGTCCACCAATAAAACTCTGCCTTTTAACGGGCTACCGATAAGATTTCC
ACCTTCGCCGTGATCTTTAACTTCTTTACGGTTAAAGCAACAAGGCTTATCTACATCAAA
TTGATTTGCTAATGCCACTGCGACAGTAGTTGCAATCGGAATGCCTTTGTAAGCAGGTCC
GAATAGTACATCATAATCAATTTGGCTAGCTTGGATCGCTTTGGCGTAATATTCGCCCAA
TTTGGCAAGATCTCTGCCAGTATTAAATAATCCTGCATTAAAGAAGTAAGGGCTTTGTCT
GCCTGATTTCAGGGTAAATTCGCCGAATTTAAGTACATTTCGGCTTAAGGCAAATTCGAT
AAAGTCGTGTTTGTATTGTTGCATAGGGCATCCTTCTTATCTAGCTGTAGGGGCGGACCG
ATGTGTCCGCCCACAATATTATCTACATTTTAATAAGGGCGAACACATCGGTTCGCCCCT
AAAAACAATTGTATAGTTATAAAAATAGTGGGGCTGTATTAGATTAGTCCTAAATTTCAC
ACCATTTTCTCAACATTTTAAGTCACTCTTTTGGTGCCCCAAAGTTAAACCGAAATTCAC
ATTCTTTCAAGAATAAAGGGAAACTTTTTCGGTCAATTCCATTATATTTTCGGAGTATCC
GCTTGGATTGACTCCAAAAATTTTCAATGCCGTTGATGTGATTTTGTTTCACTGTAAACA
GCTCCGAATGGCTAATTCGTTCGTGGTGAAATTCACTTACATCAAGGGCATCATAACTAT
GGTAAGTATCTGTATAAACCCAGCTATCAGGCTTGATTTTCCTTGTGATAACAGGCATTA
ACGTTCTTATTTTCGTGTCATTGACGACTACAGTAAACACTTTACCTTGTCGTTTTAATA
TGCTAAAAACAGCCACTTTTCCTGCCGCACCACGACCTCGTTTTCCTTTACGATGTCCAC
CAAAATAGCTTTCATCCAGCTCAATTTGTCCGTCAAATACTTCATCCGCTTCAAGTGCTG
AATGATGTCTGATAACCTCGCGGATTTTGCGGTAAAACAGTGCAGCAGAGTTAGCATTTA
TCTCTAACAAATTTGCCGCAGAACGGACAGTGACTTCTAATACAAAAAATTCAAGGAGAT
TTTTTTGTATAGATTTCTTTAATTTACAATGAGTTATTTTCATTTTTATAGACTAACATA
CTTGCTAATCTAATACGCCCCCTTACATTATTGGTATTTAAAACATCAAGCGTTTTAGAA
GAACGGTCAGATAAATCGAACAAAAAGAGTTATTATCCTTATAAACATCGGAATGTAAGA
AGTGCTTATCATAGTTTTAAACATTATATGGATTATTTACCTATGAAAAGTATAGTGATT
TAAATATCGAAAAAACGACAAATAGATTTGAAAATTTATTCGGACAACTTAAAGAGAAAT
TATCGCATCATGCAGGATTAACGAAAAGACATAATGTTATGTTTATAAAGGATTTTTTAA
ATAAAAAGAGTTGCTAAGAATAATTTAAAATATTCATTAGCAACCATACACTACTCACAG
TTGCGTTATGCTTGGGATTCAAAACGTCTAGCTGCTTCGTCCCAATTCACCACATTCCAA
AATGCTTTAATATAATCAGGACGACGGTTCTGGTAACTTAAGTAATATGCATGTTCCCAT
ACATCTAAACCTAAAATTGGATAACCAGACACACCAGCTACATCTTTACCCATTAATGGA
GAATCTTGGTTAGCTGTCGATACTACAGATAACTTTCCATCTTCTAGTACTAGCCACGCC
CATCCAGAACCAAAACGAGTGGTAGCAGCCAGCTCAAATTGTTCTTGGAATGTTTCAACA
GAACCAAAATCCCGTATTATGGTCTCTTTGAGTTTTCCTTGTAAGGTCGTACCAGTTTTT
AAGCCTTTCCAAAACAACGTGTGATTAACATGTCCTCCTACATTATTACGCACAGCTAAT
CGTTTTTCTACAGGAACTTGCTCAAGATTTGAGATCAGCTTTCCTGGACATTGTCCTAGT
AAATCAGGATATGCCTCTAATGCGATATTTGCATTATTAATATAGGTTTGATGGTGTTTG
GAGTGATGAATCTCCATTGTTCTTGCATCAAAATACGGATCTAATGCATCATAGGTATAA
TCTAACTCAGGTAATGTGTATGCCATATTATGTTCCTCAAAAATAATCAGTAACAATTGA
GTGTAAACTCTCAACTATAGTAACAAATAATAAGAAGATAATATATATTTTTTTGATCTA
TCGCAAATTACAGCGACCTCGTAATAGCTATTTTTAAATGTAGCCTTGTTGCTTATCAAA
CTCCTTTATAGCTTGGTAAATAAAAAATACCATTCAAATATATAGAAAAATTAAGAATCT
AATCTAAATCACCACACTCTTAACCTGCAAATACGCCATCTGCCCTATTTGCAAGCACAG
ATCATCAAACGCCCACAAACTGATACTCGCCCAAATTTCTTGAGCTTCCACCTCAACGGC
AATATCATAGCGGTCAGATTGAGGCTCGATTTTACAAATTCGCCCTTGCAGAATATTCCG
AATAGAACTTTGCTCAGGTTTAGACAGGGTAATAGAAACATTTTGGCTACCAATGCTAAT
TCGCATTAAATCCCCTAATTGATAGCGAGGCTGTTCCGTAACCCAAATTAACTGTTGTCC
CAATGCCAGCCCTTGCATACGGTAAGGATTTTGAGCGACAACAGGCAACTCAAGTAAACT
CAACCGTTGAGCTTCAGGCTGCCACGCAGAAAAGGCTGGGCTATGCCAAACATTCAACGT
TTTATCAAAAGCAACCACCTTCCCCTCTTCCAACAACAACAAATTATCCGCCAAACGAAT
AACCTCATCAAGGCTATGGCTTACATACAAAATCGGAATATCCACCGTTTTTGCCAACCG
CCCCAAATAGTCCATCAACTCATTCTTACGCGGTAAATCTAAAGCTGAAAGAGGCTCGTC
CATCAACAAAATATCTGGCTCGCTCAACAACGCACGCCCAATCGCCACACGTTGTTTTTC
ACCACCAGACAAGCTGATCGGGAAACGATCTAACAGATGTTCAATCCCCAACAATTTAAC
TAATTGTGAAAAATTCGCCTGATCAAACCGCTTACAGCCATATTTTAAATTCGCCTCAAC
TCGATAATGCGGAAATAAGCGATGTTCTTGGAAAACATAGCCCACCTTACGTTTTTCAGG
CGGCAAATTTATCTTCTGGCGATCATCAAACAACACTCGCCCATTTAACACAATTCGCCC
TTCCGTTGGTGTGACTAGCCCTGCGATAAGATTAATTAAACTCGACTTCCCTGCCCCAGA
GCGACCAAAAATTGCCGTCACCCCTTTAGCATTTAACGCCACATCAACAGCTAAATCCAA
GTTTCCTAAACGATGTTTAACTTTAAGTTGCAAAGATTGTGCCATTACTGTCCCTTAATT
TGTTGGAAACGTTGCTGACGTTGTGACAATAACTCAGAAAAAAATAACGCCACTAACGAA
ATCACAATCGCAATCACACAAAGCCGAGCAGCCGCCATTTCACCGTCAGGGGTTTCAATA
AACGTATAAAGTGCCGCAGGAATAGTTTGGGTTTGATTAGGGATATTGGACACAAAAGTA
ATGGTCGCCCCAAATTCCCCTAACGAACGAGCAAAACCTAACACCGCCCCTGCAATAATC
CCCGAAAAAGAGAGCGGAAGATGAAGTGTAAAAAACACTCTTAATGGACTTGCCCCTAAG
GTTCTCGCCGCCTGCTCCAATTTTGGATCAATAGCATCAAAGGCTAACCGAATAGAGCGA
ACCATCAATGGGAAAGCCATTACCATTGAAGCAAGCACCGCCCCTTTCCAAGAAAAACTT
AACGAAAACTCAAACCACTGCCACAAATATTGCCCAACCGCCCCTTTCTTCGCCATTAAA
ATCAGCAAAAGATAGCCGATCACCACAGGAGGCAATACTAGTGGCAAATGAATAATGCCA
TTAAATAAATGCTTACCCCAAAACTCTTTTCGAGCCAACAACCACGCAGCCCCAATTGCA
AAAGGCAACGCAAATAAGACCGCTATACTGGCAATTTTTAGGCTTAAATAAATGGCATTA
AGTTCTTGTTGGGAAAAAGAAAATATTAACATTTCATTCACTACCATAGTCCGTATTCTA
CAATATTTATTCTTTTTATCTATCTATTTAGAAAAATAATAAGAGTTATGGCATTATCGC
TTTCTTCTTTCATCTACTTTATAATAGAATATAGAGAATACCTTATTCGACCTGTAACGT
ATGAAACTCAACATTCCGACCTATCTGACTTTATTTCGTGTGGCGTTAATTCCGCTGTTT
ATTGTTTCGTTTTACTTGCCTATTCAATATTCTGCTGAAATTACCACGTTGATTTTTTTT
ATTGCTTCAATTACTGACTGGTTTGACGGCTATTTGGCTCGCAAGTGGAACCAAACTACT
CGCTTAGGGGCATTTTTAGATCCTGTGGCAGACAAAGTTTTAATCGCGATTGCATTAGTG
TCTGTGGTCGAATACTACCATACTTGGTGGATCACTATTCCAGCTGGCATTATGATTGCC
CGTGAGATTATTATTTCGGCGTTGCGTGAGTGGATGGCGGAATTAGGCGAACGTGCGAGT
GTAGCGGTGTCGATTTGGGGTAAAGTGAAAACGACTGCACAAATGTTGGCATTGGGTGGT
TTATTATGGCGACAAACAGCGTGGATGGAATATGCCGCCTTTGCTTTGCTCTATATCGCT
GCGATTTTAACCATTTGGTCGATGTTGCAATACTTGAAAGCATCTAAAGGCAGTTTATTA
AAATCTTAAATCCCCCTTTTTCAAAGGGGAAATGTTGATTATGTCAAAATTCAATTCCAA
ACAATTTCTTGCCGATACGCCACATAACCCTGGTGTTTATCGTATGTATGATGATAAAGG
CACGATCATCTATGTCGGTAAGGCAAAAGATTTAAAAAAGCGTCTATCGAGCTATTTTCG
TAGCAATCTTGCCAGCCGAAAAACCGAAGCCTTGGTCTCGCAAATTGCTCATATTGATAC
CACCATTACCCATTCGGAAACCGAAGCCTTACTGTTGGAACACAATTACATTAAGGAAAA
TCAACCGAAATACAATGTGTTGCTCCGTGACGATAAATCTTACCCTTATATTTTGCTCAC
CCAACACCAACACCCACGTTTAGCCAGTTTTCGGGGGAGCAAAAAAATTGCTGGGGAATA
TTTTGGACCTTACCCAAATGCAGGGGCGGTGCGAGAAACCTTAAATCTGCTCCAAAAACT
GTTTCCGATCCGCCAGTGTGAAGACAGCTACTACAAAAACCGTTCTCGTCCTTGTTTGCA
GTATCAAATCGGGCGTTGCCTTGCCCCTTGCGTTGAAGGGGTTTATTCCCAGAGAGAATA
CGATCAACAGGTGGAATATGTCCGCTTATTCTTACAAGGCAAAGATCAGCAAGTGATCGA
ACATTTGATCGGTAAAATGGAAAAAGCTGCGGAAGATCTGGATTTTGAAGCTGCTGCCCG
TTTTCGAGATCAAATTCAGCAGATGCGAGTGGTCACTGAAAAGCAATTTGTATCGAATGA
ACGTCTAGACGATCTCGATATTATTTCGATTGCCTACCAACACGGTATCGCTTGCGTACA
TATTCTGTTTGTACGACAAGGGAAAATGTTGGGTAGCCGAAGTTATTTCCCAAAAGTGCC
GAACCATACCGAACTTGCCGAATTGAGTGACACTTTTATCGGGCAATTCTATTTGCAGAT
GAACCAACATCGCACCATTCCGCATCAAATTATTATCGATCACTCCGTGAGCGAAGTGGA
CGCCTTAGAAAAGGTATTATCGGAACAAGCAGGACATAAAGTGAGTATTACCGATAAGGT
GCGTGGTGAAAAAAGCCGTTATCTTGCGCTTGCCAAAACGAACGCAATGGCAGCATTGAC
CTTACAGCTCAAGCAAGATGCTCGAATCCAAACCCGTTATGAAGCTTTACAAGCGGTGCT
TTCTTTGCCAAAAATTGCAAGAATGGAATGTTTCGACATCAGTCATACGATGGGCGAACA
AACGGTCGCTTCTTGTGTGGTGTTTGATGAAAATGGACCGTTAAAATCCGACTATCGCCG
TTTCAACATTGAAGGTATTACAGGGGGCGATGATTATGCCGCAATGGAACAAGCCCTGCT
CAAACGTTATGATAAACCGCTACCGCCTGAAAAAATCCCTGATATTATTTTTATTGACGG
CGGAAAAGGGCAGTTAAATCGAGCCTTAGACACCTTTGCCAATCTCAAAGTGGAATGGGA
TAAATCCAAACCATTACTCATCGGCGTGGCAAAAGGCGTAGAACGAAAAGCTGGGCTAGA
AACCTTGCTGATCAGCAAATGGGACAAGGAAATCCACTTACCACCCGACAGCCCTGCGTT
ACATTTAATTCAGCATATCCGTGATGAATCCCATAACCACGCCATTAGCGGACACCGTAA
AAAACGGCAAAAAGCCTTTACCGAAAGCGGTTTAGAGGCAATCGCCGGCGTTGGGGCTAA
ACGCCGCCATTTGTTGCTAAAATATCTCGGTGGTATGCAAGGCGTCAAATCAGCAACACT
TGATGAAATTAAATCGGTTCCTGGAATTTCAGTATCTTTGGCTGAGATTATTTTCGATAC
CCTAAATTATAGTGAATAATATTATCTCACTATAAATTTCTCAACGCTTCAATACGTTTT
TCTAACGGTGGGTGGCTCATAAAGAACTCTTTTGCTTTACCGTTAATCATCATCGCATTT
AATGAACCAGGTAATTCTTCTGGAGCGTGAACACGTTGTAAACGTTGCAACGCCGCAATC
ATTTTCTCTTTACCCACTAATTGAGCCGAGCCTGCATCTGCACGGAACTCACGGTAACGA
GAGAACCACATTGCAATGATGGTTGCTAATACGCCGAAAAGAATTTCCAGAACCATTGAT
ACTAAGAAGTAAGTGCCACTACTTTGGGTTTCTTCGCCATCGTCATTACGGCTACTGGAT
ACTGCCGTTGCAATCATACGAGAGAGGAAGATAACAAAGGTATTTAATACCCCTTGCAAT
AAAGTCATTGTGACCATATCGCCATTAGCAATATGTGCTACTTCGTGTGCCACAACTGCT
TCTGCTTCGTCTTCTGTCATTGTGTTTAACAAACCTGTACTCACTGCAACTAGCGAGTTA
CTTTTGGTTGCCCCTGTTGCAAATGCGTTTACATCAGCTGAGTGGTAAATTGCAACATCT
GGCATTGGAATACCCGCTTGTTGCGATTGGCGTTTCACTGTTTCAACCAACCAACGCTCT
GCATTATTGCGTGGTTCAGTGATAATTTCTGCTCCCACTGATTTTAATGCCATTGTTTTT
GACATAAATAATGAGATTAAAGAACCAGCAAAACCAAAAAGCACAGACATAATTAAAATT
CCACCCGTACTGTTTCCAGCAATGCCAGTAACACTTAAAATAATCCCTAGCACAATCATT
ACTGCAAAGTTTGTCGCAAGGAAAAGTGCGATACGCATCATATAGATAATTCTCCAAAGT
TAATAAATTGTTGTTATTCGGTAATAAGCGATTACCGAATGCTTAACATAATGATTATTT
AACAAAAATCAAGGATTAGACAAAAATTATTCCCATAAATTTAATTGCTTCGTAATTTTT
TCTTCAGGAAAATGCACATTCAATCCGATCAAACGAATTTTTCGCCCCTTTCGTCGTTGC
CAAATCTGTTGTAATAGCTGTAAAAAATGGTGTTCTGCGATACCGTCTGTGGTTCGCTCT
AGTGTAGTTTGGGTGAAATCATCAAATTTCAGTTTAATTCCGATCTTTTTTAAATCGCTC
AGTGGCTTATCACCCCGGTTGCGTTGAAGCCGAAAGAGTAAGGTTTGATAGTGCGATTTC
ACCACTTCTTCCGCCTCAGTGAGTGTATCAAGATCAGAAAGTAAGGTATTTTCCACTGCA
AGCGATTTTCGAGGGCGGTGAGGCTCGACTTCTCTTGGATCGATGCCGTGACAGAAATCC
CATAAGCGTTGCCCAAACTTACCAAACTGTTGATAAATCAAAGCCTGATCTGCTTGTTGA
ATATCGCCACAGGTGATAAATCCAAGTTGTGCCAGCTTTTCTTGGGCCACTTTGCCCACC
CCTGAAATTTTCTTTAACGGCAAGGTTTTCACAAAATCCGCAACCTCTTCGGGGCGAATA
ACAAATTGTCCGTTGGGCTTATTTTGATCGGAAGCGATTTTTGCTAGAAATTTCAGCGGT
GCAATGCCTGCTGATGAAGTAAGTTGTAGCTCTTGCCAAATATCCTGACGAATGGCTTGG
GCTATCCAAGTTGCAGAGCCTGAATGTTGCTTACAAGCGGTCACATCGAGGTAGGCTTCA
TCTAAAGAGATCGGCTCAATGATGTCGGTATAACGGCGAAAAATGCAATGAATTTGCTCT
GATACCGCCTTATAAAGCGACATATTGACAGGCAATAAAATTAAATTCGGACAACGTTTT
AACGCTTGAGAAGTGGACATCGCACTATGCAAGCCGAATTTACGCGCTTCATAATTACAG
GTTGTCAGCACCCCACGTTGATTAGCTTTTCCCCCTACTGCAACAGGCTTTCCTTTTAAA
CTTGGATTATTGCGAATTTCAATAGAAGCATAAAAGCAATCCATATCAATATGAATAATT
TTTTTGTTGTAATTCATTGCTCGCCTATATTTGTAAACTGTGAGAGAAATCTGACCGCTT
GTGTATTCTTAATCATACAATAAAATACTGTAAATAAAAACAGTTTATCTTCGTTAAATT
ATCCATTACATTCCTTACTTTATTGGCAAAAGGAGAAATTATGCTATACGGACTAATGAT
CGCCTTTGTCCCACTTTTTTTAGGGTATCTTTTCCAAACGACAAATCAACAGATACTCAA
TTGGGTCAATCGCATTACGCTTTACTGCTTATACCTGATTTTATTGATTATGGGAATTTC
GCTTGGGCAATTAGATGAATTAACGACCAAACTGCCACAAATTGGAGCAACGGCATTTGG
TTTAAGTGCAATTCTACACCTTTGCAACATTGTCTGTTTGCTCATTTTTGATAAGTGTTA
CCCGATCAAACGTGAGGCACATAGCCTTGAAGAATTGCCATCTCGTTGGAAGGTTTTGCT
TGAGTCGGCACAACTCTGTGCAACGGTTTTTGTCGGAGTAATTTTAGGCTTTACAACTAA
AAATGTGGTTGATTTCCCTTTACATTCAAGCACCTATGTCCTAGTGGTAATGATTTTCTG
TGTCGGGGTTCAACTTAGAAACAGTGGCATTCCACTGCGTGATGTATTTTTAAATACTCG
TGGCATTTTGACTTCCGTCGTCTTTATCGCAAGCGGTCTGATTGGCGGTATTCTTTGTGC
TTATCTGCTTGATTTGCCGATGATTAAAGCCCTTGTCTTTGCTTCTGGTTTTGGTTGGTA
TTCCCTTTCAAGCGTATTAGTCAATGATGCTTGGGGGGCAATGGACGGTAGCATTGCCTT
TTTCAACGATCTCTCAAGAGAAATCTTCTGCTTATTTGCGATACCGTTTTTTATGCGTCA
CTTTCCCTCAACAGCCGTAGGACTTGGCGGAGCTACCGCACTTGATGCCACATTGCCAAT
TATTCAAAAATCAGGAGGTATTCAGATTGTGCCTCTTGCAATCAGTTTCGGCTTTATTAT
CAATTTGGTTGTGCCGATTTTATTGGCGTTTTTTATTGGGTTTACTTAAGAATATACCTA
AGTAGTAAGTCGTAATATCCCCACTCAAAATACTGCCCAGGGTCGATTTTTCGTTCTGGG
GCAATTTGATTATGTCCCACAATACGTTCAGGCGTAATTTGCGGATAGGCTTGCATAATC
ACTTGAGTAAGGCTGGCTAAGGTTTGATATTGTGCCTCTGTAAAAGGCTGGTTATTACTG
CCTTCTAGCTCAATCCCGATAGAAAACTCATTGCATTTTTCACGTCCTTCAAAGCAAGAA
ACGCCAGCGTGCCAAGCCATATCGTTAAAATTAACATATTGGGTAATTTGCCCTTCCCGA
TTAATTAAACAGTGGGCGGAAACCCGTAAATCTTTGATTTCATCAAAATAGGGGTGAAGG
CTTGGGTCTAACGTGCCTGCAAAAAAACGGTCAATAAAATCACCACCAAATTCATCGGGG
GGCAAGCTGATATAATGAATAACCAAAAGGGAAATATCGTCTTGATAGGGTCTTGGATTA
AAGTGCGGTGAAGGTACTTGTTTGGTATTTAACAGCCAACCATTTTCAATCTTTAACGTT
TTCTGCATAGTTTAAAACGACTAAATAAGCTAAAATAGTGCCATTTTACAAGAAAGAGAA
TAAAAATGCTGAGTTATCGTCACAGTTTTCACGCAGGCAACCACGCCGATGTCCTTAAAC
ATATCGTTTTAACCCTCATTTTGCACGCCTTAAAACAGAAAGAAAAAGGCTTTTTCTACC
TCGATACCCATTCGGGTGTGGGGCGTTATAGCTTGCAAAGTAGCGAAGCGGAAAAAACAG
GGGAATATATTGAAGGTATAGCTCGCCTTTGGGAGAGAACCGATCTCCCCGAAGAAGTTG
CCTTGTACCTAAATGAAATCAAAACAATTAACAAAGATAAGCTACGTTTTTACGCAGGTT
CGCCGTTACTTGCCGTGCAACAATTACGTCCACAGGACAGAGCGTTATTCACAGAGTTAC
ACCCTAACGACTTCCCACTACTTCGCAATGAATTTGCCAAAACGCCTAATGTGGTAACAA
AACGGGAAAACGGTTTCCAACAGCTAAAAGCCGCATTACCACCAAAAGAAAAGCGTGGTT
TGGTACTAATCGATCCGCCTTATGAATTAAAAGAAGATTATGAACTGGTGGTAAAAGCCA
TTGAAGAAGGCTACAAACGCTTTGCCACAGGCGTTTATGCGATTTGGTATCCTGTGGTGC
TTCGCCAACATACCAAACGTATCGTAAGAGGCCTGGTTGAAACGGGGATCCGCAAAATTT
TACAAATTGAATTAGCCGTTCGCCCTGACTCAGACCAACGAGGTATGACTGCAAGCGGTA
TGATTGTGATTAATCCACCGTGGCAGTTAGAAAGCCAAATGAAAAAGATTTTACCCTATT
TAACCGATGTGCTTGTGCCGGAAGGAACGGGCAGTTGGACGGTAGAGTGGATTAAGCCGG
AATAAATATTTTGGGGCCGTATTAGATTAGCAAGTATGTTAGTCTATAAAAATGAAAATA
ACTCATTGTAAATTAAAGAAATCTATACAAAAAAATCTCCTTGAATTTTTTGTATTAGAA
GTCACTGTCCGTTCTGCGGCAAATTTGTTAGAGATAAATGCTAACTCTGCTGCACTGTTT
TACCGCAAAATCCGCGAGGTTATCAGACATCATTCAGCACTTGAAGCGGATGAAGTATTT
GACGGACAAATTGAGCTGGATGAAAGCTATTTTGGTGGACATCGTAAAGGAAAACGAGGT
CGTGGTGCGGCAGGAAAAGTGGCTGTTTTTAGCATATTAAAACGACAAGGTAAAGTGTTT
ACTGTAGTCGTCAATGACACGAAAATAAGAACGTTAATGCCTGTTATATCAAGGAAAATC
AAGCCTGATAGCTAGGTTTATACAGATACTTACCATAGTTATGATGCCCTTGATGTAAGT
GAATTTCACCACGAACGAATTAACCATTCGGAGCTGTTTACAGTGAAACAAAATCACATC
AACGGCATTGAAAATTTTTGGAGTCAAGCCAAGCGGATACTCCGAAAATATAATGGAATT
GACCGAAAAAGTCTCCCTTTATTCTTGAAAGAATGTGAATTTCGGTTTAACTTTGGGATA
CCAAAAGAGCAACTTAAAATGTTGAGAAAATGGTGTGGCTAATCTAATACAGCCCCTTAA
ATTATTATTGAATTGATATGTTAGGTATTCATTCATCTAAACCCTCACTCCAAACCGCTT
CGGCACAATAAAAATCGCAGGCAGTGCAAACAACACCATTAACCAGAAGCTACCTGTCGG
CGAAACTTGATAGACTAAGCCAGCGATAAAGGTAAACAACGCCATAAAAATACAGCTTGC
AAAGCTAAAATAGAGTGCTTGTAGTTTTGCCATTTGTTCCGTGGGTTGGGTTGAAAGGTA
GCGGATCATTGCATAATGCCCTGCTCCATAAGAGATAGAATGGAACATCTGCATTGCCAT
TAAGATCGCCATATTGGTGGTGGAAGCCAGTAAAATCCAACGCACCATTGAGCTAATGGC
AGATAAGATCATTAAATGGCTGATTTTCCACGTTTTAAATACACGGTTGGCAAAGAAGAA
AAACAGAATTTCAGAAACAGCTGCCAATCCCCATAACAAACTCGCACTTTGGGTCGAAAT
GCCTGCCGATGCCCAATAAATCGTACTATAAGCATAATAAGCGGCGTGAGAAGATTGAAT
TAAGGAAACGGCAATCAACATTTTGAATGTGGTTGGCACTTTCATTAATTGCAGATAGCT
TAAATCTGATTGGGCTTTTTCTTCCGTTTGTACAAAGGTTTGGGTCGGATTGACCGTTAA
GCCAGTGCCTAAAAAGACTAGCCAGCCGATCAAAATGCCGATAATCGCACTTTCCCCTAG
CCAGCCGACTAAATAGCCTGTGCTAACTGAGCCGACCACAAAGGCAATCGAGCCAAACAA
ACGTGTTCTGCCATAATCAATCCCGACTTGCTGTTGCCAAGTGGAAGCTATGGTATCAGC
TATCGGCATTGCTCCGCCGTTGAAGATATGGAACAGTGCGATTGCAGGGAATAAAATCCA
AATTGTTTGTACCCCAAAGGCAACTAAAAACAGAGTGGCAATGGCGAGCCACGTTAGCCA
ACGAGCAAGAGAAAGTAGCTGGTTGGGGAGGGTAATGCGTTTAGAAAAGGTCATTGCCCC
TAAAAAGCGGAATAGATAACCTGAAGCGATTAACAAGCCAATCATTCCCGAATCGTAGCC
GTGATGGTTCAACCAAACAGGTAGAAACGGCAACAGCACGCCATAGGCACAGTAAAAGCC
GAAGAAGTTAAACGACGACCATTGAAAAGGGGTAAATTGTATCATAGAGATTTTTCCATC
TCTTCTGCACGTTTAATTGCCGCATTCATCGCTTGTTCAACGGTTGCATTTAGCTCACGT
TGTTCAAATACCGCCAATGCTTGAGCCGTTGTACCGCCTTTTGAGGTGACATTTTCGCGT
AAGGTTGCTAAGGTGACTTCTGGATTTTCCACCACCATTTTTGCCGCTCCTAAAGCCACC
GATTGTACTAAATAACGGGCATCTTGTTCACTAAAGCCCATTTTAACCGTAGCTTCTTGC
ATTGCTTCCATAAACTTAAAGAGGTAAGCAGGGCTAGAACCTGTGATGGCAATAATTTGG
TTGATCTCCGCTTCTGTATCCACCCAATAACATTTACCTACCGCAGACATTAGCTGTTCT
GCAAATTGACAAGCGGTCTGATCTACCGATTTTTTTGCAAAGAATCCTGCAATGCCTTCA
CCGATGAGCGATGGCGTATTCGGCATTGTCCGAACAATGTTGCTTGCTGTTGGTAACAGT
TGCTCAAGACGAGCAACAGAAATTCCAGCCGCAACGGAAATCACCCATTTTGCACGAAAA
TCCACTTGAGCAAACTCACTGCACACTTCCGCCATCATCTGCGGTTTAACTGCCAAAATC
ACTACGTCAGCTTGGGTCACAGTATCAAGGTTAGACAAATCCACCTGAACGCCCATTGCT
CTTAACTGCGAGCGGCGAGTTTCATTGCTTTTATTACGAGCGATAATTTGCTCGGCAGGA
TAACCGCTTTTGATTAATCCTGAAATGATCGCAAACGCCATATTACCAGCACCTATAAAG
GCGATTTTTTTGTGTTGCATTTGTTCCTCCAATCATCAAAATCTTCCAGATTTATTGACA
TGAAATATCCACATACCATATAAATAGATAGCAATATTATTGCTTTATAACATTTTCCAT
ACTCTGTTCATAGAAGGTAATTTCTTGCGAAGAAAATCAAGCATTACTTGTTTAATTTAT
ATATAAAAATATAATTTATTAATGGAGAAGAAAGAGAGAGTATCTTAGAACTTAATTCAA
CTATAAAAGGTTATTATCATTTAAAAATCACATGGCATTGACTACCAGAAGATACAAATA
GCATTCAGTAACACCTTAACTTTAATTCCGTGAAATATCTGCCTCTAGGAGCTATTTTCT
TTAATTACCAAGAAGCAGATAACCTTAACATTCATTAAGGATTTCTCTACTATTACCTTT
TTACAGATTATTTAAACGCACATCAATTAGCATTTGATTTGCATCACCCGCTTTTTCTTT
GGCTTGCTCATAAGCACTTTTCGCAGCCGCCTTGTCGCCTTTTGCGGCTAACAGATCACC
TGTTAATAACTGCTTACGGAAATCCCAAGCGGTGTCTTTGATTTGAGAAAGTGTTGCTAA
TGCTGCATCAAACTCTTTTAGCTGATAATCCACTGTAGCAAGACGAAAACGGATCACGTT
TTGTAATGTTGCATCTGTTGTCGAACCTAAAGACTGTGTTAATAACGTTTTTGTTGTCGC
AAAATCGCCTTTATCTGCCGCTTGTTTTGCTTCTTCGAGTTGAGCAAATACCGCGTAACT
TGAGTCTTTATTCTCCGCAATAAATTTTTGTATAAGCGGTGCGTTTTTCTCAGGATTTTG
CAAATAGCTTTCCATCACTTGTTGATAGCTTGCTGATGTGGTTTGAGCTACTTCAATTTG
GTGTTTTTGCCAGTAGTTCCAGCCAAATGTTGCAACTGCAACTAGAAAAATTGCCACAAC
AATCGGTGTGCCATTTTCTTTAAACCAGCTTTTTGCTTCTTCAAACTGCTGTTCTTCGGT
TTTATTAAGATAATCGCTCATTTCTGCTCCCTATGCAAAACGCGTTGTTAATTCGTTGAT
TAAATCAGCTTGGGCAATGGTCATTTGCTCCGCTTCACCAAATAGGTCTTTTACTACCAC
TTTCTGCTCGGCGACTTCACTTTCACCTAACACCAAAGCAATTTTCGCCCCTGATTTATC
GGCACGTTTGAATTGTTTTTTGAAATTCCCACCGCTTGTATGTAACATTGTGCGAAGTTG
TGGGAACGCATTACGTAAGGTTTCAGCCAAACGGAATGCAACTGCCGTTGTGCCTTCACC
TGAATGAACTACATAAATATCAACGGCTCTTGGTAATTGCACATTCGGGTTTACTTCTTG
CACTAGCAAGACTAAACGCTCCAAGCCCATAGCAAAGCCAACACCTTCCGTTGCGTGTCC
GCCTAGTTGTGCGACTAAGCCATCATAACGACCACCGCCACAAACTGTGCCTTGTGCACC
TAATGCTGTGGTGACCCACTCAAATACGGTTTTATTGTAGTAATCCAAACCACGCACTAA
TTTTTGATTGACTTCGTAGGCAATACCCATTTCATCAAGGATTGCACAAAGTCTGGCAAA
ATGTGCTTTCGATTCATCATCTAAGAAATCGTGAAGTTTTGGTGCATCGTTTAATACTGC
TTGTAACGCTTGATTTTTGGTATCCAAAATGCGTAATGGGTTGGTTGTTAAACGGCGTTC
GCTGTCAGGATCTTGCTTTAATACGTCTAAATGATTTTGCAAGAAAGCAACTAGAGCTTC
ACGGTATCGAGTACGCACTTCTAATCCGCCGATTGAGTTAAGCTGTAAAGTGACGTGTTC
ACGGATACCTAATTTTTCCCATAAGCGAGCGGTTAGCACAATTAATTCCGCATCCGCTTC
AGCATTTGGGATCCCGAAAATTTCAACGCCAGCTTGGTGGAATTGACGATAACGACCTTT
TTGCGGACGCTCATAGCGGAACATCGGACCGATATACCATAGACGTTGTTCTTGGTTGTA
AATCCAACCGTGTTCAATCGCCGCACGCACGCAACCTGCCGTACCTTCAGGGCGAAGAGT
AAAACTTTCGCCTGCTTCTTCGCTACGGCTAAAGGTGAACATCTCTTTCTCGACAATATC
TGTCGCTTCACCGACGCCACGTTTAAATAAGTCGGTGGATTCCATAATCGGACTACGCAT
TTCTGTGTAGCCATAACTTGCGAAAATATCACGGATATTACTTTCAACCCACTGCCATAA
TGGTGTTTCAGTTGGGGAAAGATCATTCATTCCGCGTAAAGCTTGAATTGTTTTTGACAC
GTTATTATTCCTAAATTCTCAAATAAATAGATTTTACATCAATAATTTTATGTGGATTTT
AACACTATCATTTTAGAACAGTATATTTTCAGGCGCAATCATTATCTCCCTAAACATACC
GTAAGCTCTAAAGGTTGGCTTCCTTTATTTGATGGCACCACTCAATAATACAAAACGACG
ATATTTAGAAAAAATAAAGAGATCCTACATAGGATCTCTTTTGTATGAAAATTAAGCTTT
TGCTTTAGTGTACTTGTGAATAGTATTAATCTTTCTTACGCAGAACTAACTGACTTAATA
CCACTAACGCAAGTGAGAATACAATCATAATAGTCGCTAACGCATTAACTTCTGGGGTTA
CCCCTGTTTTAACCAGTGAGAAAATCTTCAATGGTAACACTTCATAGCTTGCACTTGTTA
CGAAAGAAGAAACCACAACGTCATCTAACGAGATGGTAAAACTCAATAACCAGCCTGAAA
CAATCGCAGGAAGCAACAATGGGAATAAGATTTTACGCAAAATGGTAAATTCATTCGCCC
CTAAGTCTTTTGCCGCTTCTAACATTTTCGCATCGAAGTCGTTTAAACGTGAGGATACCG
TCACAACCACATAAGGTAAGCAGAACGTAATATGTGCAAATAATAAAGACCAGAAGCCCA
ACGCTACACCGACTAACATAAATAAGGCAAGTAAAGATACTGCCATTACAATATCAGGTG
ACATCATTACCACAAACAACATACCACCAACAAATTGTTTTCCACGGAAACGATAGCGAT
AGAGTGCAATCGCCGTTAATGCACCGATTAACGTTGCAAGAGTCGCTGAGAAAAAGGCTA
TGGTAATTGAGTTTGTTGCCGCTTGAGTTAGCGTATCATTGTTAAATAAACGCTCATACC
AGTTCCAGCTAAAACCTTTCCAGCTTAAACCATAACGGTCAGCATTAAAGGAATTGATGA
TTAAAATGATGATTGGAATGTACAAGAATGCGTACACGACAAACATAAAAAAGCTTTTCA
ATACGCGATTCATTATTCTAACTCCATTTTCTTATTCATCAGTTTATTTGCACGGTAGTA
CACATAAATCATTAATGCCATCAAGACAGTTAATGCAATACTGATTGCAGAGCCAAATGG
CCAGTTACGCGTGACAAGGAACTCACTTTTAATGATATTACCTACAAGCAATACTTTCGC
ACCGCCTAACAAGTCTGCCACATAGAACATACCCATTGCAGGAAGCAAAACTAATAAGCA
ACCCGCCACAATTCCCGGCATTGTTAATGGAATAATTACTTTAACAAAGCGTTGGAACGC
ATTCGCACCCAAATCTTTTGCTGCTTCTAATAAACGTCCATCAATTTTTTCAATCGAAGA
ATAGAGTGGCAAAATCATAAAAGGCAATAATATGTAAACCAAACCGATAATCACCGCAAT
TTCGGTATTTAATATACGGATTGGCTCGCTAATCATACCCAAAGATAGCAAGGTTTCGTT
TAGAACGCCTTTAACGCCAAGGAAAATCTTCATTCCGTAAATACGGATAAGCGAGTTCGT
CCAGAATGGCAACACCACCAAAAAGAGCAAAAATGGACGATATTTCGCAGGCAATTTCGC
AATCATAAAGGCAAACGGATAGCCCACCACCAAACAAATAATGGTTGCAATCCCAGCCAT
ACAGAGCGAGTTCCACAATACTTGTGAGTAAAGTGGATCAATCAAACGACCATAGCTTTC
AAGGGAAAACGTAAATTCAATCAGATTACTACTGTCTTTGGTCATAAAACTGGTGAATAA
CACCAGTAAGTTCGGGATTAATACAAAGAAAATTAACCAACCGAAGATAACCGCTACAGT
AACATTTTGAAATTTCTTACTAGCAGTCTTCATCGTCGAGTACAACCTCCCAGCCTTCGT
GCCACGTTAATGCCACTTTTTGTCCTACAGAGTGATCCATATGCGGATCGTCTTCATTGA
AGAACTCGCTCACTAACACTTTCATTTGGTTATGATCTAACACCACATTAGACTCAAGGG
TCATACCTTTATAAGTACGGTCGCTAACGTGTCCAATCACCGCTTTTGCACTTTCGTTTT
CATCAAGCTCTTCAATCACAATATCTTCTGGACGAAGCAATACTTTCAGTTTTTGATTTG
GATGAACAGGTAATTTCGTATGAATTTCGCAAATACGACCTTCCACATTGGCTTTTACCG
TTTTTTCTGTCACACGCTCAATCACCGTTGCATCAAACACATTGATTTCGCCGATAAAAC
GCGCTACGAACAAGTTACTTGGTTCTTCATAGATCTCACGAGGCGAGCCATCTTGTTGGA
TCTTACCTTTGTTCATTACGATAATACGATCCGACATTGTTAATGCCTCTTCTTGATCGT
GGGTAACGAAAATAAAGGTAATACCTAATTGACGTTGCAACTGTTTTAATTCGTGTTGCA
TTTCTTTACGCAATTTATAGTCAAGAGCAGAAAGCGACTCATCTAATAACAACACTTTCG
GCTGATTAACCACCGCACGAGCAATCGCAATACGTTGTTGCTGACCTCCTGAAAGCTGTG
ACGGCTTACGCGGTGCCATTTCTTCCAAACGCACCATACGTAACGCTTCCATTACACGAG
GCTTGATTTCCGCTTCTGGCACTTTTTGCATACGCAAACCGAAAGCGACATTATCAAAAA
TGGTCATATGAGGGAAAAGTGCATAACTTTGGAAAACCGTATTTACTGGACGTTGCTCTG
CATCAACATTCGATACATCTTGTCCGTCAAGAATAATTGAACCATCAGTTAAATCTTCAA
AACCTGCAATTAAACGCAATACCGTTGTTTTACCACAGCCAGACGGACCAAGAATGGTTA
AAAACTCACCGTCATTAATTGTAAGATCTAAGCCATCAATAATTGTTTTTTCACCATAAC
GTTTCGTTATAGAACGAAGCTCAATAATTGGTTTTTGCTCTAACTTTTCCATTGATTTTT
GTTTTCCCCCTAGGGCATAAATTGAGAAAATGCAAAAAAAAAGCTGACTAAAAATTCAGC
ACCTAGCAACATAATAAATATGTTCTTGAAATAGCTTGCAATGATATAGCGAATGGGGGG
GGAATGAAAGCAAAAATTTGCAATTTTAAGGAAATTATTGAAGTATCTTCTCATAATTTC
AGACCAACTTTGTCTAAAGTTTTCCATAGTAAGTTTAATATTAGGCTTAGATGCATTACA
AAATCGCTAGATTGTTGCATAATATTATTACAAGATGGAAGTATAGAAACTTAATATAAA
TAATTATTGAGTTTAATTGCATAATTATGCATAATAATCACCAAGACAAGCGGTGAGAAA
CCGCCTTTTATTTGCAATTTAATTTATAAAGGATACTGGATATGGCACTTTGGGGTGGAC
GTTTCACACAACAAGCAGATCAACAATTCAAATATTTCAACGATTCATTACGTTTTGACT
ACCGCTTGGCGTTACAAGATATTGACGGCTCAATTGGTTGGGCAAAAGCCATTCATTCCG
TAGGGATCATCAATCAAGCGGAATTAGTCGAATTAATTGCGGCGTTAAAGCAGTTGCGTG
CAGAAGTTGCCCCTAATTTAGCCATTGTGCTACAAGAAGATGCGGAAGATATTCATAGCT
GGGTTGAGCTACAACTGATTAAAAAAGTCGGCGATCTCGGTAAAAAACTGCACACAGGAC
GTAGCCGTAACGACCAAGTTGCCGTAGATATGAAATTATGGTGTAAAGCCCAAGTACTTT
CACTACAAGAGTCTATCCGTGCGTTACAAGAAAAATTGGTGGAAACCGCAGAAGCTAACC
AACTTTCTGTAATGCCGGGTTATACCCATTTACAACGGGCTCAGCCGATCACCTTTGCCC
ATTGGTGTATGGCATATTACGAGATGTTAGAACGAGATTACAGCCGTTTAACCGATGCTT
ATAAACGAATGAATACTTGCCCACTAGGTTCAGGGGCGTTAGCGGGTACGGCTTATGCAA
TCGACCGTGATTTACTCGCACAAGATCTTGGATTTGAAACCGCTACTCGCAACAGCTTAG
ACAGTGTATCTGACCGTGATCACGTTTTAGAACTTTTAGCTGCGGCTTCTATTAGTATGA
TGCACCTTTCTCGTTTTGCCGAAGATCTCATCATCTTTAACAGTGGTGAATCTCACTTTG
TCGAACTCTCAGATCGTGTGACTTCAGGTTCATCATTAATGCCACAGAAGAAAAACCCTG
ATGCCTGTGAGCTTGTGCGTGGTAAAACTGGGCGTGTGTTTGGTGCGTTAAGCGGTTTAT
TAGCAACTTTAAAAGGCTTGCCGTTGGCTTACAACAAAGATATGCAGGAAGATAAAGAAG
GGATTTTCGATGCGATTGAAACATGGCAAGCGTGTGTCAATATTTCAGCATTAGTGTTAG
AAGATATTAAAGTCGATACTGAGCGTACCAAAGAAGCTGCACAGCAAGGTTACGCAAATG
CAACAGAACTTGCAGATTACTTGGTTGCAAAAGGTATTCCGTTCCGTGAGGCACACCACA
TTGTTGGTGAAGCAGTAGTTTATGCAATTAGCCAGAAGAAAGCATTAGAAGAGCTAAATT
TAGATAAGTTTAAACAATTCCATTCTGTGATTAATGATGATGTTTATCCGATTTTATCGT
TAGACTCTTGTTTGACAAAACGCTGTGCCAAAGGCGGCGTGAACTTAGAGCGTGTAGCTG
AAGCGATTGCCGCAGCAAAACAAAATCTAAATCAATAATAAGAATAGGGATGTATCGTTA
CATCCCTTTTGTCTATATAAAAGGAGCAAATATGACAAAACAACTTACCCCAGAGCTTGT
ATTGGTCGATTACAACCAAATTCCAGTGCTTGAAATTACTCACCCGAAAGTGAAAGCGAA
GGTGGCTTTACAAGGTGCGCATTTATTGAGCTGGCAACCTGTTCACGCTGAGCAAGATGT
TTTTTGGCTCAGTGAAGTTGAGCCGTTTGAGCAAGGCAATGCTATTCGTGGTGGCGTGCC
GATTTGTTATCCGTGGTTTGGTGGTGTAAAACAACCCCCACACGGTACCGCTCGTAATCG
CTTGTGGGAGCTATCTCACTATCAAGTTCAAGCGGATCAGGTCAAACTTGAATTTAGTCT
GTTTGATGAAAATCAGCAATTAGAAGCAAAAATGGAGATGGAATTAGGGATAACTTGTCA
GTTGCGTTTTACCCATTTAGCTCAAGGCGAAGCACAAGTGGCATTACATAGTTATTTTAA
TGTCAAAAACATTGAGCAGGTGGAATTGTTTGGCTTACCAGAACAGACCTTTAATTCCCT
TATTCAGCAACAGCAAGCGGTTAGTTCGCCACGCAAAATTGCAGAATTAGTTGATGAGAT
TTATCGTGCTAACCAACAACCAACGCTGATCCAAGATCTTGGCTATTCCCGTCAAATTAT
GGTTGAACATCAAAATGCCAGAGAAGTAGTGGTTTGGAACCCGTGGCATAAGGCAATGAG
CGGAATGAGTGAAACGGGATACCGCACGATGGTGTGCGTTGAAACTGCTCGTATTCATCA
ATTAGTGCAATCAGGCGAACAAGTTAGTGTGAAGATTAGCGTCAAACCCCTGTAATTTAT
GATATGATTTACCCTATCAAGCCCGATAGGGCATTTTTATTTTGAGAGAATAGTATGACA
ATGTTAAAAAATGATCGTTATTTAAAAGCATTATTGCGTGAACCTGTTGATATGACACCT
GTTTGGATGATGCGTCAAGCAGGGCGTTATTTGCCTGAATATAAGGCGACCCGTGCAGAA
GCAGGGGATTTTATGTCGTTATGTCGCAATGCGGATTTAGCGTGCGAAGTGACTATTCAG
CCTTTACGTCGTTATGCGTTAGATGCGGCAATTTTATTCTCTGATATTTTAACTATTCCA
GATGCAATGGGATTAGGCTTAAGTTTTGGAGCAGGGGAAGGTCCTAAATTTGCTCGTCCG
ATTGAGCGTAAAGCCGATGTCGATCATCTGCCTATTCCTGATCCTGAACAAGAACTGCAA
TATGTGATGAATGCGGTGCGTACCATTCGCCGTGAGTTGAAAGGCGAAGTGCCATTGATT
GGTTTTTCGGGTAGCCCTTGGACATTAGCGACTTATATGGTTGAAGGTGGAAGTAGCAAA
GCCTTTACCAAAATCAAAAAAATGATGTATGCCGAGCCTGCGTTGCTACACGCTCTGTTA
GACAAACTGGCTGACAGCGTTATTCTTTACCTGAATGCACAAATTAAAGCTGGTTCTCAG
TCGGTAATGGTCTTTGACACTTGGGGTGGCGTATTGGCACACCGTGATTACAACGAATTT
TCCTTACGCTATATGCACAAAATCGTCGATGGCTTAATCCGTGAAAACGACGGAAGAAAA
GTGCCTGTGACCTTATTTACAAAAGGTGGTGGTCTATGGTTGGAAGCTATCGCTGACACA
GGTTGTGACGCAGTAGGATTAGACTGGACGGTAGATATTGCTGATGCTCGTCGTCGTGTC
GGACACAAAGTTGCATTGCAAGGCAATATGGATCCAAGCGTACTTTATGCAAGCCCTGAA
CGTATCGAACAAGAAGTCAAAGCGATTTTAGCTGGCTTTGGGCAAGGCTCAGGACACGTC
TTCAATCTGGGACACGGTATCCATCAAGATGTTCCGATAGAAAGTCCGAAAGTGTTTGTG
GATAGCATTCACGCCTTTTCACAGCAGTATCACAAATAAGGATAACGAATGAGAAACCCT
ATTCATAAACGTATCGAGCGTTTTGAAACTTGGCAACATCTTACCTTTATGGCGTGTTTA
TGCGAACGTATGTTGCCTAACTTTCAACTCTTTTGCGAGGTCAGTAAGCGGTCAGATGAT
GCTAAAACTTTTCAAAATATTCTCAATTTAGTCTGGGAACATTTAACTGTCAAAGGGGCG
AAAATCAATTTTGAGAACCAACTCGAAAAATTGGAAAGCATTATTCCTGATGTCAATGAA
TTTGATTTTTACGGCGTATTCCCTGCCGAAGATGCTTGCCAAGCATTAGCAGAAGTTTTA
CATAGTATTATCGCCGGAGAAACATTAGAGCAGGCAATTAAAATTAGCCAAATTTCACTT
TCGACTGTGGCAACCTATTTAGAAACACAAGCTGATCGCAGTTTAAATGAACAAGAACTG
AAAAATGCACCAGAAATTCAAGACGAATTAGATGTGCAATGGCAGGTTTATCGTTTGCTT
AATGAATGCGAAGAAAGGGACATCGAACTTATCTTAGGGTTAAAAAATGAGATTAGAACG
AGTGGAATTAGCAATGTTGGGTTAAATTTTAGTCAAAAAATGTGATTTAGCTAACAATTT
TTGCATTATTTGCTTTGAGAATCGGGCAGTTTGAATTAAGCTACACACCGCATTTTGCAA
TTTTATTTGGCAATTAATGCCATCTTAACTGATACACATCTTTAGAGGATAAAACTATGA
ACAAAACTGAGTTAGTCGATGCAATCGCAGCAGGTGCAGATTTAAGCAAGAAAGATGCTA
AAGCAGCATTAGAAGCAACTTTAAACGCAATTTCTGAAAGCCTTAAAAAAGGTGATTCTG
TTCAACTTATCGGTTTCGGTACTTTCAAGGTAAATCACCGTAAAGCTCGTACAGGTCGCA
ATCCAAAAACTAACGAAGCAATCGAAATCCCAGCAGCTAACGTTCCAGCATTCGTTGCAG
GTAAAGCATTAAAAGACTTAGTAAAATAATTCCTTTACAAAGTGTTTTGCTAGAAGCCTA
GAGAATATCTAGGCTTTTTTGCGTTTATCAGATTGTGATTTTCCGTTACAATAGCGATAT
TTGAAATACAGATAAACAAAACAATGAAAGCATCTATTATTAATAAACTAGACAGCCTAA
GCGAACGCCACGAAGAGCTACAAGCCTTATTGGGCGACGCAACAATCATCAGCGATCAAG
AAAAATTCTGTGCTTATTCCAAAGAATACTCTCAGTTGGAAGAAGTGGTTAGCACCTTTA
ATCGTTGGAAGAAATTACATAGCGACATCGAAGAAGCACAAATCTTACTTGATGATCCTG
ATATGAAAGAGATAGCAGCTGAAGAGATTGAAGCAAACAAAGCTGAAATCGAACAGCTTG
AGCAAAACTTACAAATCTTATTACTACCGAAAGATCCGAATGATGAATATAACTGTTTCC
TTGAAATCCGTGCTGGCACAGGCGGTGATGAAGCAGGTATTTTCGCAGGCGATTTATACC
GTATGTACAGCCGCTATGCGGAAAGCAAACGCTGGAGAATTGAAGAGCTAAGTGCTAACG
AAAGCGAACAAGGCGGATATAAAGAGATTATCGTCAAAATCAGTGGCGAAGGCGTTTACG
GACAGCTCAAATTCGAGTCTGGCGGTCACCGTGTACAACGTGTACCAAAAACCGAATCGC
AAGGGCGTATTCACACTTCCGCTTGTACGGTTGCAGTAATGCCTGAGTTACCAGAAAGCG
AAATGCCAGAAATTAACCCTGCGGATCTGCGTATTGATACCTACCGTTCATCAGGGGCGG
GTGGTCAGCACGTGAATACCACTGACTCTGCGGTGCGTATCACACATATTCCGACAGGCA
TTGTGGTGGAGTGTCAAGACGAACGTTCACAACACAAAAACAAAGCCAAAGCACTTGCGG
TACTTGCATCACGCATTGTCCAAGTTGAGAAAGAGAAACAAGCTCAAGAGCAAGCGGATA
CTCGCCGTAACCTACTCGGCTCGGGCGACCGCTCAGACAAAATCCGTACTTACAATTACC
CACAAGGTCGTGTAACGGATCACCGCATTAACTTAACCGTTTACCGTTTAGACGAAGTGA
TGAACGGCAAAATCGACGAGTTAATTCAGCCAATTATTACCGAATATCAAGCGGATCAGT
TGGCGGCGTTGTCGGATCAGAATTAATTAAGGAATTGTATGAGTTATCTTACATTTATGG
ATTTTTGCTCTGGTATTGGAGGAGGGCGATTAGGATTAGAGCTTAATGGTATGCAGTGTG
TTGGGCATAGTGAGATCGATCCTGAACCAGATACTACTTATCAGATTTTCTTTAATGATC
GGAACAATCTTGGGGACTTGACACAAATTGATATCCAAAAACTTCCTGACTTTGATGTAA
TGCTGGCAGGATTTCCTTGCCAGACATTTTCGATAGCTGGAAAAAGAGAAGGTTTTGAAG
ATGATAGAGGGCAGATTATTTATCATCTCGCGGATATTTTAACGTGGAAAAAAGTTCCTT
ATTTTATTCTAGAAAATGTAAAGGGATTAGTTAATCATAATAAAGGTCAGACACTAAAAT
CTATTATTCAGTTATTAGAACAATGTGGTTATGATGTTTATTATCAAGTATTAGATAGCC
AATTTTATGGGGTTCCACAAATGCGAGAGCGTATTTATTTTGTTGGGATTCGTAAAGACA
TAAAGCATAAACCTTTTGAATTCCCAACCCCTGAACCAATTAAAGATATTGCTGAATGTT
TAATTGAAGAACGAGATTATATATTTGATGAAAATAATCCGACTTTTCAAAAATACCTTC
ATAATAAATATAATAACAATAAAGTAGAACTGAATAATATCTTGCAAAAAGATTATCAAG
TTATTGATTGGCGTCAATCTGATTTTAGATGCTATGAAAAGAAATCCCCAACCTTACGAA
CAGGGCGGCACGGGATCTTATATACAAAAGATGGTAAGTTACGTAAATTAAGTGGCTATG
AAGCCCTGTTACTGCAAGGATTTCCTAAACACATTGCAAGTAAAGTCGTAGAATATAATA
TCCCTGAAAATAAAATTTTATCTCAAGCAGGAAATGCAATGACAGTTACGGTTATTCAGA
AAATTGCTGAACAATTATTAAAGGTAATTGAAAAATGAATTTAGTTGAATTAGGTTCAAG
AACGGCTCACAATGGTTTTAAAAATGAACAAGATATTGCGGAACGTTTTAATCAATGGCA
ATCTTCATTAGAAGCACAGCAATGGCTAACTATAATGGGCTATGATTTAACAAAAATTAT
GTCGGTTAAAGCTATTGTATTGCATGGCTATAAAGCAGATATAAATGTAAAAATTTTTGT
ATTTATGCAAGAGGCTGTTGATATACGTAATATCCAAGTAAAACTAGTGAGTAATAAGAA
AGGATTTAATCAAATTGATAAAAGATGGGTTAGAAATTATCAAGAAATGTGGAATTTTGA
TGATCGGCTCTTAATTTTATTAAAATATTTTACAGGAGAATTACCACCTTATTTAAGTGG
AACTAAGAGTAAAAAACGAATGTTTATTACAGAATTTTCTCTTGAAGAACAACATTTGAT
TTTGAATTGGTTTCAACAAAATAAAATTCTTGTGCTAACTGATATTATTCGGGGAAGAGG
AGATTTTTCTGCTGAATGGGTATTAGTAGCCCAAAAAATACAGAATAATGCACGCTGGGT
ATTAAAAAATATTAATGATGTTCTACAGCATTATGGACAAGGCGATATTAGTATTTCACC
AAGAGGCTCAATAAAATTTGGGAGAATTACTATTCAACGTAAAGGAGGAGATAATGGTAG
AGATACAGCTAATATGTTGCAGTTTAAAATAGATCCAACCGAATTATTTGATATTTAATA
AAGAATATGACCTACCAACAATGGCTCACCTTTGCCGAACAAACCTTGCTTGAAAACGGA
TCACAAGATCCGTTTTTAAACGCCAAAGCCGATGCCAACATTCTGCTACAAGCGGTAACA
AAACGTTCAAAATCTGCAATTTTTGCTTTTGCCGAAACAGAACTGAACGAAAGCGAGCTA
CGCCAACTTGCCGAGCTACTCGCTCGCCGAGCCAAAGGCGAACCGATGGCATACATCTTG
GGCGAAAAAGAGTTTTGGTCGTTGCCTTTGGCGGTATCCACGGCAACCTTAATTCCCCGC
CCTGATACGGAACGCTTGGTAGAAGTTGCGTTGGAATGGGCATACAAGCGGTTAGATTCA
AGTAAAAATTTGCAAATTCTTGATCTTGGTACAGGAACGGGGGCGATTGCTTTAGCATTA
GCGAGTGAATTGGGAACGAAAGCAGAGATTATTGGGATAGATAAACAGCCTGATGCGGTG
CAACTGGCAGAGAAAAATCGCCAGAAATTAGGATTTGAAAATGTCCGCTTTTTACAAAGC
GATTGGTTTGAAGCCTTGAAAAATCAACGCTTTGATCTTATTGTGAGTAATCCGCCTTAC
ATTGATAAAGACGATGAAAATTTAACACAAGGTGATGTTCGTTTTGAACCATTAACCGCA
CTGGTTGCCGAACAAAACGGGCTGAGCGATTTGCAAAAAATTATCCAAAACGCACCGCTT
TATTTAACCCCAAACGGGGCATTAATGTTAGAACACGGCTGGCAACAAGCTGCGAGTGTT
CAAGATATTTTCCAACAAAATCAATGGAATGCAGTCACTACGTTCCAAGATTATGGCGGT
AATGATAGAGTAACAGTAGCAATATGGACAACATAATTAACGATATTTTCCAAGAGATTA
AAAAGCCTAAAAGCGTGGTAAATAAAGTTCAGCTTCAGAAATTTCTTTACCGTGAGTTAG
TTCGCTTAACCTTGATGATTGACGATAACCTGTCTGAACCGCAGGTGTTAGGCTTGATGT
CGGCACTTGTAAAAAGAGCTCGCTATGATGTGAATGGGGAAAGCGATGAAGAACGTTTAC
ACCAACTATTGAGATTGGTTTATCAAGAATGGGGCTTTCATTGTCATCACGCTGAGTATT
TCTATACAGATAACCTATTGATTAATAAGGTTATTCGTAAATTTCGTGGAATGCCAGTCT
CTTTAGGGGCAGTGGTGCTTTATTTGGCGGCTTCGCTGAATTTACCCTTGTACCCCGTCA
ATTTCCCGACGCAATTAATTTTGCGTGCTGAATTGAAAAATGAGCAAGGCAGAACAGAGG
TGAAATTTATCAATCCGTGGGATGGCTCTGAGCTAAGCCGTGAAAAATTGGAAAAATGGC
TCGAAGGGGAAATGGGCTACGGCGTAGAATTAAACCAAGAGTATTTGCGTATTGCGGAAG
AAGATGAGCTATTAGAGCGGTTAGAAACGGTATTTAAAATGGCTTTAACTCGTGAAGGTA
AATATGAAGAAGCACTGCGTTTAATCGAATATCGATTGACCATTAGCCCTGAAGATCCTT
ATGAAATCCGTGATCGTGGAATGATTTTAGCGAGTATGGATTGCTATCAAGCAGCTTTTG
ATGATTTAAGCTATTTTATCGATCAATGCCCTGACGATCCTTCTGCAATGATGTTAAAAC
TTGAAATTGCAGGGCTTGAGAAACAGAGTAAGGCGAGTGTTTTACATTAAATACAAACAT
TCTCTCCCGCTTGCGGGAGAGAGACAGCTAAAAATAGCGTGAGGCTATTTTTAGCAGAGA
GAGGGCGCAAGCGGTTAGATTTGGTGAAATATTTGCAAAGCCCTCTCCCTCCGCAAATTC
TGCGAATTTGCTCCACCCTCTCCCGTAAACGGGAGAGGGAAATCATATTTAGTTTGCGAA
ATTATTAAGGATTTCTTATGCAACAAAAAACAATCTCTCTCGGCAATATCGACATTGCAA
ATGACAAACCTTTCGTATTATTTGGGGGAATGAACGTACTTGAAAGTCGTGATATGGCAA
TGCAAGTCTGTGAAAAATATGTCGAAGTTACGCAAAGATTAGGCGTGCCTTATGTCTTTA
AAGCTTCATTCGACAAAGCAAACCGCTCATCTATTCACTCTTATCGTGGGCCTGGTATGG
AAGAAGGTTTAAAAATTTTCCAAGAGTTGAAAGACACATTCGGTGTCAAAATCATCACCG
ACGTACACGAAATCTATCAATGCCAGCCTGTTGCAGAGGTGGTTGATATTATCCAGCTAC
CTGCATTCCTTGCTCGTCAAACAGATTTAGTCGAGGCAATGGCACGTACAGGTGCAGTTA
TCAACGTGAAAAAACCACAATTTTTAAGCCCAGGACAAATGGGAAATATCGTAGAAAAAA
TCGAAGAGTGCGGTAACGATAAAGTGATTTTATGTGATCGTGGCACAAACTTTGGCTACG
ATAACTTAGTCGTGGATATGCTTGGTTTTAACGTAATGAAAAAAGTGTCAAAAGGTTGCC
CAGTGATCTTTGATGTTACCCACTCATTACAATGCCGTGACCCATTTGGTGCAGCGTCAG
GCGGTCGTCGTGATCAAGTTACTGAACTTGCTCGTGCAGGTATGGCGATTGGTTTGGCTG
GTCTATTCCTAGAAGCCCACCCAGATCCAAACAAAGCAAAATGCGACGGTCCATCAGCCC
TTCCGTTGTCTAAATTAGAAGCCTTTGTTTCACAAATGAAAGCGATCGATGATCTCGTGA
AATCTTTTGAAGAGATTGATACGTCTAATTAAGTTTATCTGTAGGGGCACACTACATAAG
CGGTCACTTTTAGGAAAAATTTTGCAAATGTGAATTGGGAGAATAAAAATGAAACAGTCC
ATTCGCCACAATAAAATTATCGAATTGGTTAATCAATTAGGCTATGTCAGCACGGAAGAG
CTTGTTGCTCAATTGAATGTGAGCTCTCAAACAATCCGACGTGATCTGAATGAACTTGCC
GAAAATAGCTTAATTCGCCGACATCACGGCGGTGCAGGTGCGCCTTCTACCAGCGAAAAT
AGCGATTACATTGAACGTAAACAGTTCTTCTCTCTGCAAAAAGAGTGTATCGGAATGAAA
GTCGCTGAGATGATCCCTGATGGTGCTTCACTTTTTATTGACATTGGCACTACCCCTGAA
GCAGTTGCCTTTGCACTACTTTCCCATAAAAACCTTCGAATCGTCACCAATAATTTAAAC
GCCGCTCATATCCTTAAAGAAAAAGAAGATTTTCAAATTACAATTGCAGGCGGCGGTTTA
CGCACCGATGGCGGTATTATTGGCGAAGCAACCGTCAATTTCATCAATCAATTTCGTTTA
GATTACTGCATTTTAGGCATTAGTGCGGTAGAATCTGATGGTTCAATGATGGATTATGAT
TACCACGAAGTACAAGTTAAACGTGCGTTAATGCGAAATGCTCGCAATGTGGTTCTTGTT
TCCGATCATTCCAAATTTGCTCGCAATGCGATTGTGCGTTTAGGCGATGTCAGAGAAGTG
AATTATCTCTTTACTGATCGCCCATTGCCAATAGAATTGCAAAACCATCTTATTCACAGT
GATGTCGCTGTGCATATTTGTAACGAAAAATAAGAATGAAATCACATTTTAGTCAAGACA
AATGGTTGGCTTATATGCAATTAATGCGTTTAGATAAGCCAATCGGTACTTTTTTATTAC
TTTGGCCGACCTTATGGGCGTTATTTGCAGTGGCAGATGGCGTTCCGCCTTTGCCTATTT
TAATCATCTTTCTGCTTGGCGTAATTGTGATGCGTGCGGCAGGCTGTGTCATCAACGATT
ATGCCGATCGCCACATTGACGGTAACGTAAAACGAACATCACAACGTCCACTTGCCACAG
GCAGAGCCACAGCAAAAGAAGCCAAAATACTCTTTGCCACACTGATTTTTATTGCCTTTC
TGTTGGTATTACAATTAAACCTTTATACTCTTGGCTTATCTGTGATTGCCGTTGCTTTAG
CCACTGTTTATCCTTTTATGAAACGTTACACACATTTACCCCAATTTGTACTGGGAATGG
CGTTTGGTTGGTCAATTCCAATGGCATACGGAGCGGTAAGTGAAACCTTACCCCTAGAGT
GTTGGCTACTCTTTTTTGCTAATCTTGCTTGGACGGTTGCCTACGACACCCAATATGCAA
TGGTGGATAGAGATGATGATTTACGAATCGGTGTAAAATCAACTGCAATTTTATTTGCTC
AATACGACAACAAAATCATTGCCTTATTGCAAGCAACCGCATTAGCCCTACTCACGATTT
TTGGAAAAATAAGCCACTATTCAACCGCTTACTTTATTGCGTTAGGGATAACTGCTACCT
TATTTATCTACCAATGCAAACTCACCAAACAACGTGAACGAGAAGCCTGTTTCAAAGCCT
TTTTAAATAATCACTATGTGGGAATGGGGATCTTCATTGCGATTTTAATCGGCATTTATA
CCGCTTAATGTTGGAAATAGTGTTGAAAATAAAAACAACCGATTGAAATCACACGATTTT
TGCTTGCAACCTTAACCGAAGCCCCCTATAATGCACCCATTCAGCTTGCCAGTGTGGCGA
AATCGGTAGACGCAGCGGATTCAAAATCCGCCGCCCATAAAGCGTGTCGGTTCGAGTCCG
ACCACTGGCACCAACATTCAATTAAACCGCTTTTTAGCGGTTTTTTTATTTCTTATTTTT
TCTTACATTTTCATACAATAGCACCTTACCGCACAAGGCTTCAAGCTACTTTCTGCTTTC
CCTATTCTTTCGTATTCGTTCGCATTTATACATTTACAACCGCAAATTTTAGGGGTATAT
TTAGGGGTATGAAATCCACTTTATACCCTTAAATCTTTTTTTAGGGGGAACGTACCCCTA
AAAACACGTTAAAGCTAGATAGAACGTATGGCAAGACCTGCTAAAGAGCTTCATAAAACC
ACAATACAAAATGCAAAACCTGCCGAAACTGATTATAAGATGATGGACGGAAAGGGACTT
TTTCTATTGGTGAAAAAAAATGGTTCCAAAATATGGCGGTTTAGGTATGTTCGTCCAAAT
ACAGGCAAGCAGACTGATTTAAGTTTAGGCGAGCTAAAAAACCTATCACTAGCACAAGCA
AGAGCATTACGAGATGAATACCGCTTGCTTATTTCCAAAGGGATTGACCCACAAATTCAC
CGTAAAGAACAAGAGCAAGCGAAACAACTGCAGCAAGAAAACAGTTTTTTAAATGTGTGT
GAGCGTTGGTTTAGAGATATTTACCCTTTAAAAGCCCACAATGAAGAAACGAGGCGGAAG
AATTGGGAGCGGTTAGAAAGGCACGTTTTCCCTATCATTGGCAATTTACCGCTGGAAGAA
ATCAAACCTCGATTGTTGGTGGGGCTGTATTCTCAAATTGGGGCAAGTAATACGCTAGAT
AAATTACACCGCTTGATTAAAGCCACAATGGATCACGGCATTAAATTAGGCATTATCGAA
AGCCACAATTGCAACATTGCAAAAGATGATTTTGTTGCACCGCTGGCAAAAAATCACCCT
GCGATTATGCCCGATGAATTACCCGAGCTATTAACGGCAATGAATAACGCCTATTTAAGC
AAGAGAATTAAGCCTAATACGTTACTAGCTTTTAACCTGACTATGCTTACAGGCTTAAGA
CAAACCGAGCTTACAAGGCTTGAATGGCGGTTTATTGATGAAAGTGAGCAGTATTTTATT
ATTCCAGCCAAGCGAATGAAGCAATCTAGGAAGATGAAAGAGCAACCGATAGATCACATT
ATCCCGATTTCGTCACAAATGGCACGGTTACTAGCCACAATCCGCCAAAGATACGGTTAC
AGCCGTTATATTTTCCCGAGTACAGAAAGCAACAGCGGAACCATTGGCAAGGACACCGTA
GCAAAAGCATTAAGAGAAAACGGCTACGAGGGCAAGCAAGACGCACACGGTATCAGATCG
ATATTTAGAACCTATTTAACCAGTATAGGCGTTCCCGTGGTGGTTGCTGAGCTTGCTCTA
GCTCACCATTCAATAGGTAAAGAGAAAACGCAAGCAGTCTATGACCGCTGGCAATTTATG
GAAGAACGTAAGCAAGCATTACAAGCTGTAGGCGATTATTGCGAGCAATGCGGAATGATG
TTTGAAATTGAGTAAATAACAGATTTTTGGCGGAAATTGACCGCTTGTAAGGGGAATGTA
TGAGTTATCTTCAAGATTTAAAAACTAAATATGTAAATTCAGGATCGCAATTTTCTGAAC
TTGCCTATTTTCTATTTGATGAAATAGATTATATATTTGATAAAACAACGAATGAGGAAA
CGTTAAGACTGTTAAACGGTAACGGATTTTCTAATTATATACATGAGATAGTTAAGAAAA
TCGAATTTAGAAAACAAATAGAATATATTGATAAACTAACAAAAAATGACCCTGTTTTTA
GAGGTGTGTTTTTTAATGGTAATATACTTGATGTTACACAAGCACAAAAATACATAACAG
ACAATTCTAAAGAATTTAAAATTGAATTATCCGATATTGTATTATCAGTTATTGATGAAA
TGAGTTGTACGCCTTTTAACGAGACATTGAAGGGGTATGAATTAATAGGATTTATTGCTC
TTTACTGGTTGCAAAAGGCAATAAAAATATCGAATAAAGAAGTTATTAAAATTCAAACAG
GGAAACACTGCAAACAACTTCAAAAAACCATGATCCACAACAAAGGCGAGGCAATGAAAT
TTTGTTTATTGTCAGCAGAAGCAGTTATTCAAGCACATCACTTAAGACATTTAAAAATTT
ACAGAACCTTAATAGAAACAGCTAAGTATCTAATAGAAAAAGCTAAAATAGAGCACAATG
ACGAAATTGCAAGAAAGGCAATATCAGATAATGCAAAAAATGCAGTAAGCAAAAGGCATA
GTAAAACTAATGAATTAAGGAAACAAGCAATTGAAGAATATAAAGCTGAAAGTGCACGAT
ATATGGAGCAGAATATTAGGTTAAGTAAAAATCATTTTGCTGAACAGTTCGCTTTAAAAC
ATAATCTAAACTACGGTACAGTTCGTAATAATTGGCTAAAAGGAAAAGTATAAATAGTTT
AGTTCCCTGTCTTTTACAAGTAATGCCCTAGCTTTTACAAGTAACGCCCTGACTTCTACA
AGTACAGGGCATTTTTTTTGCCTAAAACACGCCCACAATACGCCCCGAATACAAAAACAA
CAACGCAAAGGAGCGTAAAAGATGGAAACATTAAACCCAACCCAAACCACCCACCAAAAA
CAATTACTTGATGTTCAAGAAGTGAAAGCTATCACAGGGCATTCAGTCACCACTATTTAC
AAATACGTTAAGGAGGGCATTTTTCCACAACCTAAAAAATGTGGCCGTTCCACTCGTTGG
AGATTGGCGGACATTATGGAATATGTAAACAGCTAAGGCACATTCACGAGGTAACATCTT
ATGAAACAGCTTATTTATCCAACCCGAAAAGCAAAATCTATCACCGCACTACTAGAACAC
CCACAAGGGATTAGCGGGCGAGAGATTGACTTTAAATACTTCATCAATAGCGGGCGTAAT
GAGGTGACGGAATTACCAAGATTACACAATATCGCCATTCACAAAACCGAAAGACTAAAC
CAATACGGAACAGGTACTTACACGATTTACCGCTTACCCAATACAAAAGAAGCCTTGAAA
GCTATCACCTTGCTAAATGGTGAGCGTGCTAAATGTGGTTTACCAATGCTGACCGAGTAC
GAAACACAACGCTATTTATCACAGTTTAAGGGGGAAGAATGCGAGTAAATAAAAACCTGC
TCACTGAGCAACAGGAGCAAATCAACGAAGCGATTAAATTATTAGAAGCCTGTATCTACG
GGGCAGTATTAGGTAGCGAGGGCGAGCCACTTACACAAACTGAAATCATTGAAGCAGTGA
TTAAAATACTGAAAGGAGAAGATCGGTACTACGCTGAAGAGGTAACAAATGACCGCAGTA
ATTAAATGCGTAATTGCCAAAATGAACCCTCTTGTAATGGATATAGCAATTAAGCACTAC
ATTGAAAACGGCTCTAAAACGCCTTTATTCACGTTTAAGAGCTTGTATTCAGATGATGAA
CCTTACCCATTAGATGAATTGCTAATCGTGTTATCTGAGCGAATAGAAACGCTAGCGAGG
GAATTTAAAGCAATGCCAAGCGATAGCCTATTACTTCAGTTATCGCCACTACGGAAGAAG
TTTGATGCGTTGTACAAGATTTCAGTTAAGGAGCAAAACAATGACAAATAACGAACAAGA
AAAAACACTTAAATATGACCTATCACCCCAAGGGATTGGCGAGCTAATGAAAGCACCGAT
TAAAGCAACGTTAAGCAGTTTAGATTTTCCCTATATTCGCATTGAGCAACAACAAGACGA
CAACGGCAAACCGTTTTATATCGGTATTTTGTGGTTAGAAATGGGCGATCAAATCATAAT
TGAAATGGCGGGAGCTACCGCATTTAAAGAAGCTCTAGCAATTATTGCTTATCAACAACA
AGCCACCCAAACACCGTTACTGATTGATGATGAAGTGGCGGACAGTATCAGATATTTCTA
CGAGCATTCTCAATACGGTGACGGCGTAAATCCATTGATTGAACACTACACAGGTAATGA
AATCACGTTGGAAATGATGGCTAAGGCTAATCGCAAACAAGTAGATTTGCTCTTTATGGA
AAAACGCATTAAGGGGGAGCAATGCCAACCTTAGACAGACCAAAGCAAGAAAATTTTGCT
CAGTATTTTGTTGAAACTGGCAACGCAAGCGAAGCCTATCGCAAGGCTTATAAAGCGGAT
GGAATGAAACCCGAAACGGTTCACCGCAAAGCAAAAGAGCTAATGGATAACGGCAAGAT
>H82 Scaffold3
CCATATATTAGATGGATTGAATATTGTAGGGTGGGTTTTAACCCACCAATAAAATCAATA
TGTTACGGCTACATGGTGGGTCAAGACCCACCCTACAAGCTACTTCCCCCACAAGTGGGG
GAAGTTAACTCCTTGACAAACCATATATTAGATGGATTGAATATTGTAGGGTGGGTTTTA
ACCCACCAATAAAATCAATATGTTACGGCTACATGGTGGGTCAAGACCCACCCTACAAGC
TACTTCCCCCACAAGTGGGGAAATCTCAAAAATACCTGCCCCCACTCCATTGTAAAAAAA
AAAAAAAAAAAACAATGGGTCACACAAAACTAAAGATAAAATAACAAGAATTTTTCAACT
TTTATCAATAAAAGTTAGAAATAATAGGCGGAAATCTAATAAGTGCTAAAGTCATTTAGA
CAATATATTGATTCTGAATGGATTTTTATTGATAGCAGTGTCATCAAGGCTCACCAGCAT
GCAACAGGTGCAAGCGGTCAAAATCCGCAAGCGATTGGCAAAAGTGTGGCAGGTAATAGC
ACAAAAATTCATTTAGCAGTAGATAGTTGTGGAAATCCTATTGATTTTGTTCTGACGGGG
GGGACTTTGAATTTACATAAACTGACACTTTTTCCACTCTTAAAGGATACCAGTAATGTC
ATTTATCTAAGGTAAGAAGCTGTGGGTAAATTAAAAGGCGGATGAGCTGAATAATCGACT
ATTTTTATTCGATCACTAAAACGCTGATAATGCAGCACATATTCAGACGTTCTATCGCCA
AAAGGTTTACTTAAATCAAAGGCAAGGATACCAATGTGGTAATGCCATAGATGATTTTCT
CGCGCATATTTTACTTTTTGAGCAAAGTGCGGATCGTTTTTATGCACGTTGTCGGAAGAT
TTATTCCTGCCTTCAAGGTTGGTAAAGCCAAAATTTTGAATATGCTCAACGAATTCAACG
ATCGCATCTTGGTCTTTTACTGGAAAATTGGCAAATTCTTTACGAAAAAGTGAGCCATAT
TCAATTGTCAAGTTAGCCATTAAGTAACCACTCCTTAATTGCTTTTGCACTTGTTAAGTC
CGAAGGCATTTCAATAGTTTCACTTTCAACGTGTGCTTTCATTCTTTCTAGATCGTAGTT
AAATGCAGGCTCTTCCACCTTATCGGCAATTTGTTTTTCTACGTTTTGAACGTAAGAAAT
TAGTGCTTGTTTTTCCATTCCTGATTGAATTGCTTGCACAATACACGCCATTTGTTGATG
AAAGTAATCCGATTGAATATAAATTTGAGCCATATTACCTCCAATGCTGAATAGGGTTGC
ATTTATTCTAACAGAAATTTTTGTTGGAAGAATAAAAAAATAACGGCATAACGAGAAATC
ATTATGCCGTTAAATTTGTAGGGGCAAATGACATTTGCCCTAATATCAATAGATTAAATC
GAACGTTTAATCTCAACCACTTCGAATACCTCGATTTGGTCGCCGACTTTTACATCATTG
TAGTTTTTCACGCCGATACCACATTCCATACCGTTACGGACTTCTGAAACGTCGTCTTTG
AAACGACGGAGAGATTCTAACTCGCCTTCAAAAATTACGACGTTATCACGTAATACACGG
ATTGGGTTGTTACGTTTGACGATACCTTCAGTGACCATACAACCTGCAATTGCACCGAAT
TTCGGGTGACGGAAGACATCACGCACTTCTGCCAAGCCGATGATTTCTTGTTTAAATTCA
GGTTGTAACATACCGCTCATTGCTGCTTTGATTTCGTTTAATAGCTCATAAATGATTGAA
TAATAACGTAAATCAATGTTTTCGCTTTCGATAATGCGACGTGCTGAGGCATCTGCACGG
ACGTTAAAGCCAAGTACAATAGCGTTAGACGCTGCCGCTAAGGTTGCATCGGTTTCCGTA
ATACCACCTACGCCAGAGCCAACCACTTTCACTTTTACTTCTGCCGTTGAAAGCTCGTGT
AAAGATTGAACAATCGCTTCTACAGAGCCTTGTACGTCTGCTTTCACAATCACGTTCAAT
TCTGCAACATCGCCTTCCGCCATATTGCTAAACATATTTTCAAGTTTCGCTTTTTGTTGG
CGAGCCAATTTCACATCACGGAATTTACCTTGACGGTATAACGCCACTTCACGCGCTTTT
TTCTCATCACGCACCACTGTCGCTTCATCACCTGCGGCTGGTACGCCTGAAAGTCCTAAT
ACTTCCACAGGAATTGATGGACCAGCTGATTCAATGTCTTTACCATTTTCATCACGCATT
GCACGAACACGGCCATATTCAAAGCCACAAAGTACGATGTCGCCTTTGTTTAACGTACCT
GATTGAACAAGGATAGTTGCAACTGGGCCACGACCTTTATCGAGGTAAGATTCGATAACC
ACACCGCTTGCCATACCCTCTTTTACCGCACTTAATTCTAATACTTCCGATTGAAGAAGA
ATGGCTTCAAGTAAGTCGTCAATCCCCATTCCTTTTTTCGCTGAAACAGGAACAAATTGA
ACATCACCACCGAATTTCTCAGAAATCACTTCGTGTTGTAATAACTCTTGTTCTACACGC
TCTAGGTTTGCTTCTGGTTTATCAATTTTGTTTACCGCAACCACGATCGGCGCACCAGCT
GCTTTCGCGTGTTGGATTGCTTCAATGGTTTGTGGCATTACGCCATCGTCAGCTGCTACT
ACAAGAACAACGATATCCGTTGCTTTCGCACCACGCGCACGCATTGAGGTAAATGCCGCG
TGTCCTGGTGTATCTAAGAAGGTAATCATCTTACCGTCGTCGGTTTCAACGTGATATGCA
CCGATATGCTGAGTAATACCGCCAGCTTCACCTGCTGCTACTTTCGCTTTACGGATATAG
TCTAATAATGAGGTTTTACCGTGGTCAACGTGTCCCATAATGGTCACAACTGGCGCTCGG
GTTACTTTTTCTGCGTGTAAGTCACGATCTTCTAAGATCGCTTCTTCTAACTCATTTTCT
TTACGCAGAATAACTTTGTGTCCCATTTCCTCTGCAACAAGCTGTGCAGTTTCTTGGTCA
ATCACTTGGTTAATGGTCACCATTTCGCCCATTTTCATCATTGTTTTGATGATTTCGGTC
GCTTTTACTGCCATTTTGTTCGCAAGTTCTGCCACAGTAATAGTTTCACCGATCACCACA
TCACGCGTAACTGCTTGAGCTGGCTTAGTGAAGGCTTGTTGTAATGCACTGCCTTTCTTC
GCGTGTTTACCCTTGCCTTTGGTATCTTTTTGGTTACGGCGGTCAGATTGACGTTCATTT
TTACTGCCGTTTTCATCATCACGTCCGCCTTTTTTGGTTTTCGCTACACCGCCTTTGCCA
CGTCCACGATTGCCTTCACTACGACGCTCAGAGTCACGTTCTGCTTCTAACGCATATTTA
GAAGTAAAGCGGTCATCTTCATAGTCTTCGCCATTTTCAATCGCTTCTTCACGGGCAATT
TCTGCTAAACGACGAGCATTTTCTGCTAAACGACGAGCATTTTCTGCTAAACGGCGAGCA
TTTTCTGCTGCACGTTTTGCGTCCATTTCCGCTTTTTGGCGAGCCACTTCTTCTTGCTTA
CGACGCAATTCAGCTTCTTCTTTACGTTTTGCCTCTTTTTCAGGATCAACCGCTTTTTCT
TGTTTTGGTTGAGCTTCTGCTTTTGGTTGCGCTGGTTTTGGTTGTTTATTTGGCATTACA
GGCACTTGATGTACCGCTTTTTTTGCTTCTTCGGCTTTGGCAGCTTCTGCTTTTTTAGCC
TCTTCTTTCGCTTTAGCTTCCGCTTCTTGTTTAGCTTTTAGTGCTTCTTCTTGGGCTTTT
TTAGCTGCTTCAGTATCCACTTTGCGAGATTTACGCACTTCCACTTGCACTTCTTTTGCT
TTACCGCCTGCAGTCGTACCGCTCACGGTTGTTTTAGTACGACGCTGTAAACTTAATTTC
TTCGGTGCGTCTGTTTTGATTTCATTTTCACTCATTCTTTCTCTCCCTGTTTTTAGCTAA
ACCAGCAAATTTGACGAGCAGCCATAATTAATTCTGCGGCTTTTTCTGCGGTTAATTCTT
CAATATCAGCTAAATCATCAACACCTTGCTCTGCAAGGTCTTCAAGAGTAGTAATCTGTT
TTTCTGCTAATTTAAAGGCGATATGGCGATCCATACCTTCAAGATTTAACAATTTATCTT
CAATATGTGCCTGTTTTAATGCTTCTTCTTCCGCTAACGCTTTAGCTGTGATCGCATTTT
TAGCACGCACTTGAAGTTCTTCAACTAGATCTTCATCTTCTAAGCCATCAATTGCTGTCA
GTTCCTTAACTGGTACATAAGCAATTTCTTCTAATGAGGTAAAGCCTTCTTCAATTAAAA
GATGAGCAAATTCTTCATCAATTTCTAAAGCGTCCATAAAGAGATTAATCACTTTATTGT
CTTCTGCTTGATGTTTTTTTTCTAACTCATCGGTTGTCATCACATTTAATGTCCAACCTG
TTAATTGGGTGGCTAAACGTACATTTTGACCATTACGACCGATAGCTTGTGCAAGCGCGT
TTGCTTCAACAGCAATATCCATTGAGTGATTGTCTTCATCAACAACGATTGAGCTAACAT
CAGCAGGTGCCATTGCGTTAATCAAAAATTGTGCTGGGTTGTCGTCCCACAACACGATAT
CTACACGCTCACCGCCAAGTTCGTTAGTAATTGCCTGTACACGCGCACCACGCATACCGA
CGCAAGCACCTACTGGATCGATACGTTTATCATTGCTTTTCACGGCAATTTTGGCGCGAG
AGCCTGGATCACGAGAAGCCCCTTTGATTTCAATCACTTCTTCACCGATTTCAGGTACTT
CAAGTTTGAATAACTCTTGTAACATCACTGGTTTTGCACGAGTAACGAATAGTTGAGGAC
CTTTTGACTCGGGCTTAATTGCATAAAGTACACCACGCACTCGGTCACCTGGGCGGAAGT
TTTCACGCGGTAACATATCTTCACGCACAATCACTGCTTCAGCTTTAGTGGTATCGTCCT
TTTTACCTGCAAGCTCAAGAATAATACTTTCACGACTTACTTTTTTTACAGTACCGATAA
CAATTTTGCCTTCTTCTGAACGGAATTGTTCAATCACTTTATTACGTTCCGCTTCACGAA
TTTTCATGGTGATCACTTGGCGAGCGGTTTGCATTGTTATACGGTCGAATGCGATAGACT
CAATCTCATCTTCAACATAGTCACCTAATTGAATGTTCGGGTCTTCAAATTGAGCCGCTT
CTAAAGTAATTTCACGAGTGTGGTGATGCACTTTTTCTACCACTAACCAACGGCGGTAAG
TTGTGAATGCCCCTGTTTTACGGTCAATCACTACACGCACATCAATATCAATGCCGTTGC
CCGTTTTACGATCTTCACGTTCTGCAGCCGCTTTCTTTTTCGTTGAAATGGCTAATGCGG
TTTCAAGTGCCTCAAAAATGGCATCTTTTGGTAATAATTTTTCATTGGATACCGCTTCTG
CGGCTAATAAAATCTCTTTACTCATTGGTTTTGATTTCCTTAGAAATTAAAAACGGGGAT
TAAATTTGCTTTTTGAATGTTGCCAAAGGCAAAAGCCTGCAAATTGCCATCAACTTTTAA
GGTAATTAAATCACCTTCAACACTCACTAATTCACCTTGCCATTTACGGCGATCTAACAT
TGGAATGCGTAAATGAACCACGATTTCACGCCCAACAAAGCGTTGATAGTGGGCTAATGT
AAATAATGGACGATCTAACCCAGGGGAAGATACTTCTAGGTTATATTTATCCGCAATCGG
ATCTTCCACATCAAAAATCGCACTCACTTGACGGCTAACATCGCTACAATCATCAACCGT
AACACCGCCTTCTTTATCAATATATAAGCGTACAGTTAAAAAACGACCTGCACGTTGGCA
CTCAACGCCGACAAGTTCAAATCCCATTGCATCAATGGGATCGGCGACAAGCTCTTGTAA
TTTTTGTTCTAATGTTGCCAAGGAAACCTCCATTTGACAGATATAAAAAAAGGACTTGAA
AAAGTCCCTTTAACACAACAAAGCTGACTATGTAGCCACAAAAAAGCCTCAAACTACAAC
AGTTGAGGCTTCAAGCGGTTTGTTTTATCTAACATTTTACAATTTCAAATGCCTAGATGG
AACAAAACTCATCGTCTTAACCAAAACAATGAGCCTTAAAACTGGTTGCGGGAGCCGGAT
TTGAACCGACGACCTTCGGGTTATGAGCCCGACGAGCTACCAAGCTGCTCCACCCCGCGT
CTGATGTGGTGCATTATAGGGGATAAAAAAATCCGTGCAACTCTTTTTTTTAGAAATTAA
GAATGAATGCTAGATTTTTAGTCAAAATATGCTTAAGCATTATCTTTCAACAAAAACACC
CCTTTATTTTTTATTTCTATATAACAATTTCTTTGGGATTCATCATAATCTTCTGGGTTA
AGGTTAATCATTAATGTTTTCCCTTGCCAAAGTGCGGTAATTTCCCAATGGTTTCCCATA
TAGACAGCCTGCTTAATTTCACAATATTGAGCTGCAGTTCCATCACTTAATAAGCGGATA
CTTTCTGGTCGTAATCCGACAAGACAATCCCCATCAGGTACTTGAAAACGTGCTGCATTT
TCAAGGGTAAAAGAAAACTCACCGATATTAATTTGATTGCCTTGTCGTTTTCCTGAAAAA
ATGGTTGATTCCCCCATAAAATGAGCAACAAAGAGAGAGTTTGGCTGTAAATAGAGATTT
TTAGCCGTATCTTTTTGCATAATGGTACCCTGATCCATCACAATCACTTCATCAGACACT
GCAAAAGCTTCACTTTGATCGTGAGTAACATAGAGTGAAGTAATATTGAGCCGTTGTTGT
AACTCGCGGATTTTTTCTCGCATTGAACGGCGTAAATTCGCATCTAGACTACTTAGAGGT
TCATCAAATAAGAGAACTTTAGGCTTGAGAATTAACGCTCTTGCTAATGCCACTCGTTGT
TGCTGTCCGCCTGAAATTTGATCGACATAGCGATCTTCAAACCCTATCAGATCGACTAAC
TCTAATGCTTCTTTTACTCGCTGTTTTCGCTCTTCTTTGGATACACCCTGCATTTTTAGC
CCATATTCCACATTTTCACCAATCGACATATGTGGGAAAAGTGCGTAAGACTGAAATACG
ATACAAATATCTCGCTGTTGCGTTGCGTTGTGGGTAACATCTTCGCCGTCAATAAAAATT
TGTCCTGCTGTGGGGCTTTCTAAACCTGCAACTAAACGTAACACAGTGGTTTTGCCACAG
CCAGAAGGACCGAGTAACGTGACCATTGTGCCTTGTTTAATTGAAAAGTTTAAGTTATCT
ATAACCCTATGTTTACCAAAAGATTTGCTGATATTTTTCAACACGAGAAAATCATTTTTT
TGTTCCATTTTTCTCTCCAAATTCATCTTTTTGCTTTGAACGGGCTGTATGCGTATCGCC
AACAAGCCAATCAAATAAGAAAATCATTGCCAGCATAACTACAATCAACATTGAGCCATA
GGCAATCGCCATTCCATATTCCCCATCCTCTACTCGATTTAAAATATATGAGGTTGCGAC
GCGTGTGTCTGCTGTAACTAAAAAGATGATCGCACTGACTGTTGTCATTGATCTAACAAA
ACTAGTAACTAAGGCAGAAAGTAACGCCGGTTTTAAAAGCGGTAAAGCGACAAAGCAGAT
TGTTTTTAATGTTCCAGCTTTCAGTGAGAGCGAGGCTTCATCTAAGGCTTTATCTAACTG
TCTTAATCCAGCAATAGCCGCCCTCATTCCTACTGGCATATTCCGCATCACCATAGACAA
AATAATAATAAGCCCTGTTCCTGTCAGGTAAATAGGTTGATGGTTAAAAGCCAGAATATA
GGATACCCCAGCCACTGTTCCTGGTACGGCAAAACAAAGTAACGTCAGAAATTCTAAGGT
TTTTTTCCCTTTAAAATCACGGCGAACGGTAATGTAAGCGATCAACAAACCAAAAATAGC
CGTAATCGGGGCGGCACTAGCAGCAAAAATAACCGTTTGGATTAAAGATGGCCACGCTCC
ACTATTAAACCCTTGTCCAAAAAGATTGAGGTAGTTATTGAATGTCAGTGTGTGGTCTAT
TCCCCAACTTACGGTAAAGCTACCGTAAAAAATACTACCGTATAGTACAAAGTTAAACAG
AACCCAAAAACCTAAAGTGCAAATAATTGCCCATTTCATACCGCTTGGTAACTCTTGCAC
ATCGCCTCGATAGGATTTACCTGACACGGTAATATAAGATCGATTGCCAATCCAGAGATA
TTGCACCACAAAAATCGTAAGGGAAAAGAGTAACAAGATCACGCCTAAGGTGCTTGCCGA
AGCATAATCTAACTGTGAACCAGCAATATAGAAATAGATTTGAGTGGCAATAACGTCAAA
ACTTCCACCTAAAACTAAAGGGGTGCTAAAGTCTGCAAGCGATTGGATCACCACAACTAA
AAACGAGTTGGCTAACGCTGGCTTGAGTAATGGAAAAATAATATAGAAGAAGGCTTGATA
GCGGTTAGATCGTAAAGTATAAGCGGCTTCCTCAACAGATGGGTGAATAGATTTTAATGC
ACCGTCTAAAATCATAAAAGACATTGGGGTCAGTGCGAGGGTATGGGCAATCACTATCCC
TGTAAAACCATAAAGCCAGTTATTACTAAAGCCAAGATGATCGACTAAAAAAGCAGTCAC
ATAGCCCGAACGTCCTAACATAAGGGTGACACCTAAGCCAACAACAAATGGCGGTGTTAC
AATGGGTAAGATAGAGAAAATTTTTCCAATAAACGCCGTGCGTTTTGCAATCCGTGTGGT
ATAAAGAGCAAAGGCTAAACCAAACAACGTAGATACAATCCCAACGGTTGTCGCAACACT
TAATGAATTACCAATCACTCTTAATACATAAGGCTGTTGTAAGATAGACAACACTTGACT
TGGTACAAATTCACTGCCGTCGTAAAACATTGAGATGAAAATTGCCAGTGTTGGATAGAC
CATAAAGAAAAAGATCAACAAAATAATGCTAATCAATGAGGCAATAATAAATCTGTCACC
CTGCATTATTTTTAATTCAGCAAGGGCATTTGTCGCTAACGCAATCAACGCAACAATTAA
GAAAAAGACCGCATAACCTAAGCTGATTTTTGCTAAAATTGCGGAAAGAAAGATAAAGAG
AAACAGCCCAACTGCCCCAAATAACTCACATTTACTTCGTAATGTTGAGGGTGTTTTGTT
CGGATACAGATAAAACAGTAGGGGAAAAAACCATATCCAAGTAAGGTTAATATCATTCCA
CCCCATAGCCTGTTGAAATTCGGCTGAAGTTGCTTCAAACAGTCCATATTGCAATGCTTT
TACCGGGAAAAAGCAAAAGCCTAAAAAAGCAAAAATAACCCAAGTCAATGAATGACGAAA
AAAAAATGTTTGCATAACCCTCTATAACATCTATTCCACAATCTTTCATCATTCTACTAT
TAAACAAAATGATAGACTAGTTAAATTATAATTCAGCGCCAACTAAAGAATAATCAACCC
GAAAAAGCGAATCGTTCTAAAATAGAACCATTCTAGCTCAAAAAAAAAACAATCAAGTTT
CCAAATAAAAAAATATTAGCTGAGAAATAGTAGACCAGCTAAAAAGATAACAAGGAATTT
ACTCCCCCAAACTCTTCCGTCAATTTTTCTGTAAACAGACGTAATTCTTCCGTCATTAAC
AGAAAATCCGCATCGAAACGTTGGGCTTTATCTTCTTTCAAAATATCATCATTCTTTTCA
CGCACTTCATCGGCGAATTTGACACGGGCAAGGGTGGCATCTTCGTTCAACACAAAAGAA
AAATGATTTTCCCAATCTAACGCAAGTTTTGTGACAAATTTACCCGCTTGTAAATGTTGG
CTGATTTCGTCGCTTTCTAAATCTTGGTGTTTACAACGGATTACGCTGTCGGTATCAAAA
GATTTTAATTCCGCTTCTTCCAGAAGTGTCAGCCAGCTTGGTGTATGCCCTTTTGCCACC
CAATTTGTCATCACTTCGCTCGGTTGTAGCGTGAAGGAAATCGGCACAACAGGCAAAGAA
CCAAGGGATTTGCGTAACAAAGCAAGGGTGTCTTCGGCACGTTTTGCCGAGCCACTATCT
ACATAAACGAGCTGTTTATCTAAGTCTAGCCAAATCGCCGTAAATTGATGTTTACTAAAC
GCACGGGGCAATAACATTGCCACTACATCATCTTTGATCGCCTGCTTTTCCGTTTTCTTC
AGCTTGCGTTGTTCTTTTTGTTCTAAGGCTTCAATGCGATTTTCCGTTTCTTTTTTGACA
ACGTGAGCTGGCAATAATTTTTCTTCTTTATGGGAAACCAGTAGGAACTGCTGACCCTGT
GCAAAGTGCAACAGTTCACTTCCTGCAAGCGGTGACGACCAGCCAAATTTTTGCATATCG
CTTTGTTGGCAAGGGGTGAATTTTGTTTGCTGTAATTGTGCGTCTAATTCACTACTGGTG
AAGCGTAATTCACTAGTTAAACGGTAAATCATTACATTTTTGAACCAATATGTCATAACA
TCTCTCTTTATCTAAAATTCATTATCAATCAATAAGTTACTGAAAGTTCATCATTCATTA
CTTTGATTATATCACCATAACTCAAAATGATAATAACCATTTTGAGCACGAATATCACAA
TCACTTAGTCTTGGTATAGAAGTATAGTAGGAAACTTTCCAAGCCCAAATTACTATAAAC
GTGACAAAACATTTTCTTGCTTAAAACACCAAATGTAAATTTTGTGATCTTTATCTCATT
TTCGAATATTTTCGATTGTTTTTGTTTTTAAGGGGTGTAAACTTACTTTCGAAAGCAATC
GTAGTATGCAGTGGTTGTTTTGATGTAGGAGAGAAAATGAAAAGTAGCGTAGAAAGACGT
TCTGATATTTTGGCGTTATTGCAAAAAACAGGCAGTCATCGAGTTGAAGCATTGTCTCAG
CATTTCGGGGTTTCGACGGTTACTATCCGTTCGGATCTTAATGTGTTAGAGCAACAAGGC
TATATTACAAGATCGCACGGTTTTGCAGTGTTAAACTCCAGATTAATAGCGGAACTTTCT
ATTGCGGATAAAAGTAATAATTATCCCGAACTCAAACAACAGATTGGTCATCTTGCCGCT
TCTTTGTTAAAAGAGGGTGAGAAGGTGATTTTGGACTCTGGAACGACAACGAAAGCAATC
GTAAGTGCTATCGGTGATCTTAACTTGACAGTATTGACAAATGGGCTTGATGTCGCAATG
GCGTTGGTTTCTTGTCCGAATGTGGAAGTAAGAATGACGGGTGGGGTTTTACGGAAAAAT
GCGATGTCGTTTTCGGGAGTAATGGCGGATAAGAATTTGCAACATTATCGCTTTGATAAA
GTCTTTTTGGGTGTTGATGGTTTTGACTTACAAAAAGGGGTGACAACCTTTAACGAACAA
GAAGCTCAGCTAAATCGCTTAATGTGCGATGCAGCGGATCAGGTGATTGTGGTGACTGAT
TCAAGCAAATTTGGTCAATATAGCCATTTTGTTATTTGCCAAGCCAATCAAATAGATGTG
TTAGTCACGGATAATAAAATTCCTCTAAGTTATCGAGAGTATCTCGAAAATGTCGGGGTG
CAAGTGTTAATTGCGTAGTTTTATTCTCTTTCCTTATAAATAAATCCATTTATTTGTGAG
GGAAATGCAATGATCCTCAATATTGCTAACCAAACATTAGAAAAGCAGAACGCTTTTTGG
ACGGCAAAGGAAATTGCCCAACAGCCAGCGACTTGGCGTGAAACGGTTTCTATTGTGAAA
TCGTCACTTGTTATTCCATTTCTTCAGCCTCTTGTTGAATATGCAAAACAAGGCGAACTT
CGTGTTATTTTTACGGGGGCAGGTACTTCCGCTTTTATTGGTGAGGTTGTTGCACCGATA
TTAAGCCAGCATTTAGGCTGTGCTGTCGAAGCGATTGCAAGTACCGATCTTGTATCCAAT
CCTTATCAATATCTTTTTGCGGATAAACCAACGCTTTTAGTCTCTTTTGCTCGCTCTGGT
AATAGCCCTGAAAGTATTGGGGCAGTAGAGCTTGTCGATGAAATTGTAGAGGAAGCGTAT
CATTTAACCATAACGAATAATGTCAATGGGGCATTATTTAAAAAATGTCAGCAAGATCCG
ACCGCTTACCCATTAGCATTACCAGAATCAACCCACGATAAAGGCTTTGCAATGACCTCC
AGTGCCAGCAATATGATGTTAGCCGCATTAGTAGCGTTTTTACCTGATGTGTTTGATGAT
AACTGGGTTGAAGGTGCTATATCGGTAACAGAGCAGTTATTAGAACAGGATCTTCTCGAA
ATCCAACGTTTAGCCCATCTGCCATTAAAACGGATCGTCTATTTAGGCAGTGGGCATTTC
CAAGGGCTTGCCCGTGAAACCTCTTTAAAACTACTTGAACTTACCGCTGGTGAACGTCTT
GGCTTCTTTGAGTCATCAATGGGCTTCCGCCACGGACCAAAATCCCTTGTTCAAGATGAA
ACGCTCATTTTTATCTTCTTATCTCAGCAACCTTATACCGCACAATATGACCGTGACCTG
TATCAAGAGTTAGTCAGAGATAAAAAAGCCAGAGAAGTGGTGTTATTAGGCGATACAAGC
GGCTCGATCCACGCTGAAATTCACAAATTAGATGACGCAGCACGGATTTTCCCATTCTTA
GTAATCGGGCAACTTTACTCGTTTTATAGCTCGCTCTATCTTGGCTACACCACGGATAAC
CCTTGTCCGACAGGCGAAGTTAATCGTGTGGTGCAAGGTGTAACGATTTATCCATATTGA
TATACAGGAGGAAAAGATGGCAATTTTAAACGTACGGATTGATGGTCGTTTAATCCACGG
GCAAGTGGCTAATTTGTGGACATCATATCTCAATATCACTCGCATTATGGTTGTGGACGA
AATTGCTGCAAACAGCGATATAGATAAAGCAGGCTTACGCTTGGCTTGCCCGGCAGGGGT
GAATTTAAGCGTGTTACCTGTGGAAAAAGCAGCCGCCAACATTAACGAAGGGCGTTATGA
CTCTCAACGTGTTTTGTTGGTAACAAGAACCCCACAAACGATCTTACAGCTTGTGGAGGC
AGGCGTAAATCTGCTGGAAGTCAATGCAGGGAATATGCCTAAAACGGATCTAACGCGTCC
TATCAGAAAAACAGTACACGTGACTGAAGACGATGTGGAAGTGTTTAGAAAACTTTCTGA
AAAAGGCGTGAAGCTCACTGCTCAGTTAGTGCCTAATGAAGAAAAAGTCGATTTAATGAA
ACTTTTATAGAGGAGTAACGATTATGATCGAATGGTGGCAAATACTTTTGATAACGCTCT
ATGCGTTCTATCAAATCCTAGATGAAATCACGATTGTATCTAGTGCTGGTTCACCTGTGT
TTGCAGGCTTTATCACAGGTTTAATTATGGGCGATTTGACAACAGGATTGTTAATCGGCG
GTTCAATGCAATTAACCATTTTAGGTGTAGGTACCTTCGGCGGTGCATCTCGTATTGATG
CAAACTCAGGTACTGTTATCGCAACTGCATTCTCTGTTGCAGCCGGAATGGATCCACAAT
TAGCTTTAACAACCTTAGCTGTTCCAATCGCAGCGTTAATGGTTTATACCGATATTTTAG
CGAGAATGTCTAACGTATTCTTCGCTCACCGTATCGACAAAAATATCCAAGACCACGCTT
ATAGTGCAATCACAGTAAACTATCTCTGCGGTGCAATCGCTTGGGGTCTATCTCGTGCAT
TACCAATCTTCTTAGCGTTAGTGTTTGGTGGTCCATTTGTGGCAAGCCTAGCAGAAGCAA
TGCAAACAGGCTTCTTAAAAGTTATCGCAGATGGCTTAACCCTTGCAGGTGGCGTATTAC
CAGCGTTAGGTTTCGCAATCTTACTTCGTTACTTACCGACAAAACGTCACATTGCATACT
TAATCCTTGCATTCTCACTCACAGCAATCTTCATTACTCTCTTCGGTAACATCAATGCTG
TCGGTGCATCAACAGGTGTAAGCAACTCAATCAGCAGCGTACCAATGCTTGCAATGGCAG
CAATCGGATTTGCATTCGCCTACATTGTTTACCAACGTAGCGTAGAAGGTGGCTCAGCCC
CAGTTGCAAAACAAAATACCACTTCTGACAAAGGAGAAATTGAAGATGACGAACTCTAAT
CAACAAGTCGGAAATCCAAAAGGCTACAAATTAACAGATGCGGACTTCCGCCAAATCAAT
ATCCGTAACTTATTCTTCAACCAAGTCGGTTGGAACTACGAACGTATGCAAGGCTCTGGC
TATTTATGGATTATGTTGCCACAGCTACGCAAAATGTACGGCGACAACACACCTGAATTA
CAAAAAATGATGGTGATGCACAACCAATTCTTCAACACCAGCCCATTCTTTAACACTATT
GTTAAAGGTATCGACTTGGCACTTGAAGAGAAACAAGGGGTGAAATCACTTGAAGCCGTT
GCAGGTATCAAATCAGGTTTAATGGGACCATTTGCTGCTATCGGTGATGCCCTATTCGGC
TCACTCGTCCCAGCAATTATGGGGGCGATTGCTGCAACAATGGCAGTAAACGGCAATCCG
CTTGGTGTCGGCTTATGGGTTGCGGTAGCGATTGCCACAATGGTATTCCGTTGGGTACAA
CTCAAAATCGCTTATCGTGAAGGGGTAAACTTAGTGACCAACCTAAGTCACCGCTTGAAC
GCACTAACCAACGCAGCAACAGTGCTTGGGGTATTCGTTGTGGGGGTAATGTGTGCCACG
ATGGTGAATGTCAAAGTACCGTTTGTCGCTACTATCGGTGAGAAAGTCGTTTCCGCCCAA
GCGAACTTAGATCTTATCTTACCAAGATTAGTCCCTGCGTTAGTGGTGTTCTTCATCTAC
TGGTTACTCGGCAGACCGAAAATGAACTCTAACAAAGCGATTATGATCATCATCGCTCTC
TGTATCTTGCTCTCTTGGGCTGGATTGTTGGCGAAAGGGTAATTTGAACGGGACACGAAG
CGTCGTGTCCCTACAACCACTTCGGATTTAGTCTTGTAGGAACACGCTGCGCGTGTCCGT
CAATAATCATTCAACTTGATTAATAATGTGGTTGTGGGAAATATTGGGACGGACACACGC
AGTGTGTCCCTACCCGCGTATCAATACAACGTTATTGTAGCGACGCCACGCTTGGCGTCC
TAAAACAAGCGGTCAAATCCACCCAAAATTTTACAAATAACTAAGATCTAAAACCCAATC
GATCTTCTCTAGATTTATTCGGTTTTATATCTTTCAAGCGAGGTGAACTATGCCTTTCCA
AATCGGCGAAAAGGATTTCCTACTCAACGGAAAACCGTTCAAAATTCTGTCAGGTGCAGT
ACATTATTTTCGTATCGTACCAGAATACTGGTACAAAACACTCTACAACTTAAAGGCAAT
GGGGTGTAACACGGTGGAAACCTATGTGCCGTGGAACTTACATCAGCCACAGCCTGATCA
ATTTAACTTCAGCAAGCGGGCGGATTTAGTCAAATTTTTGCAAACGGCAAAAGATTTAGG
GCTGTACGTTATTCTTCGCCCAACACCTTATATCTGTGCGGAATGGGAGTTTGGCGGATT
GCCTGCGTGGTTGCTTAATATTCCAAATATCCGCTTACGCCAAAACGATCCGCTGTTTAT
CGCTGAAATCGACCGCTATTTCCAAGAACTGCTTCCACGCATTGCCCCTTATCAAATCAC
CCAAGGCGGTAATATCCTAATGATGCAAATCGAAAACGAATACGGCTCGTTCGGCAATGA
TAAAAACTACTTGCGAGCTATTCGGGCGTTGATGTTAATTCACGGAGTGAACGTACCGCT
TTTCACATCTGACGGTGCGTGGCAGAACGCCTTAGAAGCAGGGGCGTTGATCGAAGATGA
TATTTTGCCGACGGGGAACTTCGGCTCTCGTTCCAATGAAAATTTAGATGAGTTGCAACG
TTATATTGATAAGCACGGCAAATCTTACCCGTTGATGTGTATGGAATTTTGGGATGGCTG
GTTTAACCGTTGGAAAGAGCCTGTGATCCGCCGTGATGCTCAAGATTTGGCGAACTGCAC
CAAAGAGCTACTTGAACGGGCGAGTATCAATTTCTATATGTTCCAAGGTGGAACGAATTT
TGGCTTTTGGAACGGCTGTTCCGCACGGTTAGACACCGATTTACCGCAAGTAACCAGCTA
CGACTATGATGCCCCTGTTCACGAATGGGGCGAACCGTCAGAGAAATTCTACCTGCTACA
AAAAGTGTTAGGGCAGTACCCTGATGCCAGCCCGATTGTCGATCCGATTTTGCCAAACAT
CACCGCTTACCCACCGCTTGCAGTGCAAAATGAAGTGTCGCTGTTTGGTACTTTAGACAC
AATCAGCGAATGTTATGAAAGCCCGTTCACTCAAACAATGGAACAGCTAGGGCATTACTA
CGGTTATCTGCTTTATCGAGCCAAACCGACGGCATATAGCGGTGAGATCAAGCTGAGAAT
TTACCAAGGTAGAGATCGTATCCAGATTTTCAACGACAAACAGAAAGTCGCCACCCAGTA
CCAACACGAGATCGGCAATGAAGTGATGTTACAGACACCCAATGGCGAGTTCCAACTTGA
TCTGTTAGTGGAAAATATGGGACGGGTTAATTACGGCGGTAAGCTACTTGCACCGACACA
ACATAAAGGGATCGGTGCAGGGGCTGTGCTTGATCTGCATTTCCACACAGGCTGGCAACA
GTATGCGATTGATTTTGACCGCTTGGAAGAGATTGATTTTGATGGCGAGAAAGATAGCCA
AACGCCTTCGTTCTATCAATTTAAGCTACACCTAGACCAAGAACCGCAAGATACCTTTAT
TGATACCCGTGCATTCGGCAAGGGGGTGATTGTGGTAAATGGTGAGAACTTAGGGCGTTA
CTGGAATGAAGGCCCGACTTGTTATCTCTATCTGCCTGCACCGTTACTGCATAAAGGTGA
AAATGAGATTATCGTCTTTGAAACGGAAGGGGTGAAGATCGATAGCTTAACGTTTAGCGA
TAAGCCGATTTATAAAGAGTTGAATACCAAAAACTTATAAAGTCGTAGGGACACACTGCG
TGTGTCCGTTGTGTATCAATATGTTTATTTTTAGATACACGTAGTGTGCCCTAGGCTGCT
GACAAACCATATATTAGATGGATTGAATATTGTAGGGTGGGTTTTAACCCACCAATAAAA
TCAATATGTTACGGCTATATGGTGGGTCAAGACCCACCCTACAAGCTACTTTGTCAATAA
TCTGGGACACACTCAGTGTGTCCCTACATCATAAATGATAAAAAAGGAGCAACTATGAGC
TTAATCTTAATCAGTCACGGAGAGTTTGCAGAAGGCTTACTGGATACTGCCGAAATGATT
TTAGGCAAAATCGACAATGCTCAAACCGTCTGCTTATATCCACACGAAGGCAATGAAGAT
TTCCAAGTGAAATTTGAGCAAGCACTGGCGAATGCAAGCGGTGAGATTGTGGTTTTTTGC
GACATTATGGGCGGTACGCCGTGTAATGTGGCAATGCGTTACTTGCCGAAATTATCAGGG
TTATATAGCGGAATGAATTTACCGATGGTGATTAGCTATGTGAGTGAAGATGGCACGGAT
GGCTTACTGGAAAATACCAAAGAACAAATTCACGATGTGGCTCAACAACTTAAAAACTTA
GCGTTAGGCGATGATGAATAGGAGTAGTAGTATGTCTAAACAAGATTTAATGAAAAAACT
TTGCACCAAAGAGGGCATTATTGCTGCTCTTGCGATTGACCAACGTGGTGCATTACGTCG
AATGATGGGCGATGATATAACCGCTCAACAGGTCAGCGAATTTAAAACCTTGATTTCTCA
AGAATTAACCCCCTATGCGTCGTCGATCTTGCTTGATCCAGAATTTGGCTGGGCGGCTTC
AGAGAAACGTGATGCAAATTGCGGATTAATTATGGCATACGAAAAAACAGGCTACGATAA
AAGTATTGCCGGACATTTTCCTGATTTGATCAATGATGCTTCTGTTCATCGCTTAAAAGA
AAAAGGCACACAAGCGGTTAAATTATTGATCTATTTTGACATTGATGAACCGCACGAAAT
CAACGACCGCAAAGCCGCTTTTGTTGAACGTGTGGCTTCTGAGTGTAATGCAGAACAAAT
TCCGCTGTTCTTAGAGATCTTGACCTACGACGGTTCAAACGAAGATAAAGTCTATAACGC
CAAAGTCAAACCTCGCAAAGTAATCGAAGCGATGAAGTTCTTTGCGGATAAACGTTTTGG
GGTAGATGTCTTGAAAGTGGAAGCGCCTGTGGTGATGAGTTATGTGGAAGGCTTTACTGA
CGGTGAGGTGCTTTACAGTCAAGCGGAAGCCGCTGCATTCTTCAAAGCACAAAGCGAAGC
AACGGATCTGCCGTTTATTTTCCTAAGTGCAGGCGTTTCAGCCAAACTGTTCCAACAAAC
CCTTGAATTTGCTCACCAAGCAGGCAGCCGGTTTAACGGCGTACTGTGCGGACGTGCAAC
TTGGGCTGGTGGTGCGGAAGCCTACAAAGCCGAAGGTGTTGAAGCCGCTCGCCAGTGGCT
TAAGACACAAGGTAAACAGAATATCATTGAGTTGCTCGAAGTGTTAGAACGCACGGCAAC
GCCGATTAAGTAGAAAAGTAAATTGCCCCTTTTGAGTATAGAAAGGGGCAATCTATTTTA
AACGTGAGGGTTACATTCAGGTAGTGTACCTTCAATTTCAAAGAGTACATCGCCATCTTT
AAAGAAGACATAGCCCCCATTTTTCATTTTTGTCCAGTTCTCATTTTTTGTGAGAGGCTG
GGTTGTAATAATGGTGACTTTATCACTTTCTTCCGTATATTCACGGAAATCAATCATTAC
ATCATCATCACGCAATGCTGTGCCGAATGGGGCTTTGCGACAGACATAATGTAAGTTTGT
TGAGCAACGTGCGATCATCCAGTGCCCATTGGAAAGAATAAAATTAAATACGCCGTGTTT
AGCGATTTCACTGGCAATATCTACAATTGCGTCAAAAATCTCTTTTTCACTTGGTTTTTG
TGGAAAACGTTGTTTTAGGCTGGCAACTATACAGCAAAATGCGGCTTCAGAGTCCGTTGA
GCCTATAGGCTGATAGTGATTATTCGGGCAAACTTTGACATCAACCGTGCCGTTGTGGGC
GAATACCCAGTTTTCACCCCAAATTTCGCGGATAAATGGGTGGGTATTTTCTAAATTGAC
ATCGCCACAGGTTGCTTTACGGATATGGGCGATAACGTTAAAGGATTTAATTCGATATTG
ACTGACGAGATCTGCCATTGGTGATGAGGCACCTGGGCAATTGTCTCTAAAAATACGCAC
ACCTTTGCCTTCAAAAAAGGCAATGCCGAAGCCGTCGGTATGGTGGTCGGTTAAACCTGC
ACGCCGTCGAAATCCTTCAAACGAGAAAGTAATATCGGTCGGCGTATTACAATTCATTCC
TAATAATTGACACATAATTTACTTCTTTATTTACTTCAAAAAAATATAAAAATCCCACCG
CTTGTTATCATTAACAAGCGGTGGGATTTAAGCGAAATTTGACAAAAAATTCAATAGGAA
AATTATATTTTATTGATCTTAATTCGCCTCTTTTTTAATTAATGAGAGTAAAAAGAGTGT
TCCTGCACAAACAACCACTGAAGGACCTGCTGGTGTATCTTTGAGGGCGGAGAGTAATAG
TCCGCCACTGACCGATAATATGCTTAATCCGATGGCGTAAATAACCATTGTTTCAGGTGT
TTTGGCAAAGCGTCTTGCGGTTGCAGAGGGGATAATCAGTAGTGAGGTGATGATTAAAGC
CCCGACAAATTTCATACTTAATGCAATGCTTAATGCGGTAAGCAACATTAATAAGAGGCG
TAGGCGTGCGACATTTAGGCCTTCAATTTGAGCTAATTCAGGGCTGACTGTGATGGCGAG
TAGCTTTTTCCAATACAGAGCCAGTAGTGTCGCAATGCCGATAACCCCAATGCCGATAAA
GAGTACGTCGTTAAAACCAATTGCAAGAAGATCACCAAATAGGTAGGACATTAAATCAAC
ACGAACATTGTCTAATAGGCTGATGGTGATAACGCCTAAGGATAAACTGCAATGGGCGAT
AATGCCTAATAGGGTATCGACTGAGTGAGTAGAGCGCTGTTCTAACCAGACGAGGCAAAG
AGCGAGTATGACGGTCATTAGAATAACAGCAATATAGGGATCGATTTGTAGGAAAATTCC
TAATGCAACCCCAAGTAATGCGGAGTGAGAGAGGGTATCACCAAAATATGCCATTTTTCG
CCAGACGACAAAAGCCCCAAGCGGTGCGGTGATGAAGGTTAAAAATACGCCTGCTAACCA
CGCAGGAAATAAAATCTCAAACATATTGCCTCAATTAGTGATGTCCGTTACAACGACATA
CATTGCCTTGTAAGTCGTGGTGGTGATTATGGTGATGAGAATAAAATGCCACGTTTTTCG
CAAATTGATCGCCAAAGAAGTAGATAAAACTTGGGTCACTTGAAATTTTTTCAGGTGTAC
CAGCACAGCAGATATGGCGATTAACGCATAGCACTTCGTCCGTATTTGCCATTACAATGT
TTAAATCGTGAGAAACCATTAAAATAGCACAGTTTAACCATTCACGAGTTTTATTTAATA
GTTGATAGAGTTCCGTTTGCCCTGTAATATCCACCCCTTGCATTGGTTCATCTAAGACAA
GCAGTTGTGGACGATCTAAAATTGCACGGGCAAGCAGTACTCGTTGTAACTCACCGCCAG
ATAATTTTTGCATACTATGCTTAGCAAGGTGAGTGATTGCAAATAGGGACAATGCTTCAT
CTATCAAGGGTTTAGTGCTGTTAGGCTTGAGATATAGAAATTTTTCAACGGTAATAGGAA
TAGAGTGATCCAGATGCAATTTTTGTGGCACATAGCCAATTTTTAGCTGTGGTTGGTGAA
TAACCTGCCCTGATGTTGCTGGCTGTAATTTCAGCAATACTTTTAATAGGGTAGATTTAC
CCCCCCCATTAGGACCAACGATAGTTGTGATAGAATTGGGGTAGATGTTTAAATGAATAT
TTTCAAGGGCAACTTGTGTACCAAAATTCACATTAATCGCTTTCAGTTGCACAAGGGGCT
TCGTTAAATTGTGGATCGGCTTAATTTGCTTGATCTGCATAACATTAATAAATTTAAGGA
TTTAAGGAATTAAAATTAGCGGATTTTTTTCAGTTTTACAAGAAATCTATGGGAATTTTT
TGCCTATTCCTTTGTCTATAACAAGTTCGCACTAGAAGAAAATTATTTAGGATAGAATTT
TGCAACACGTTATTTTTGCTAGAGATCGCCGTCGTAAGAAGAATAGAGTAAAGGCATTTG
TGTTTTTGGTGATTATATTATCTATCTTTATTGGTATCGTTTTAATCTTAAAAAAACAGG
GCTCAAATTCTTCAGAAACGCAAGAAATCCCAATTGCATTGGCGACCCAGTCGTTACCTG
AAGTCAATCAAGAGAGTGAAAAACTCGCTGTTCCTACTCAAACAGAACAAGCGGTTGGAT
CTGTCCCTGAAGTTTCTACTGCTTTATTTCATGGTGAACCTAAGTACATCAATATTGACT
TCACTGCCTCGGCTAAAGAGGAACAGGAACAAGTAAATGCTGAGCCTGTTGATGAAAATG
CAACCTCTTATGAAGATGAATTGAGTGATGTTGATGATGAAATAGAAGGGCAACCTAAAG
CAGCTGTTCCTGAAAGTGAAAAATTATCGGAAGAAGCAGAAAATGTATTAGAAGATGTGT
TAGATATTGCAGATCAAGCATTACGTATCCAAAATCAGTTTAGTTATACCGTAACTCAAG
GCGATCAGCTAAAAGATGTACTAGAACAGTCAGGATTAACACATGCCACAGCAAAAGCCT
TAGAAAAAACCTTTCCACAGTTAGCCGATCTTAAAGTAGGACAACAATTCTACTGGATTT
TAGACAATAACGGTGAGCTAGAATATATGAACTGGCTCATCTCAGAAAAAGAAGAGAAAA
TTTTTGAGCGTAAAGCTCAAGATCAATTTGCGGTACAAACAATTCAGAAAAAAGGCGTTT
GGCAACAAGATGTGATTAAAGGCACCATTAATGGCAGTTTTAGTGCAAGTTTAAAAGCGG
TAGGTTTATCTCAACGTCAAATCAATCAGTTAGCTAACGGTCTGCAATGGCAGATTGCCA
CCAATAAATTGAAAAAAGGCGATAAATTTGCAATTTTAGTAAAGCGTGAGTATATCAATG
GCAAGGTCACGGATTTAGGAAATGTCGAAGCTATTCATATCATCAGTGGCAAGAAAAGTT
ATTATGCTATTCAAGCAGATAATGGACGTTATTATAACCGTCACGGTGAAACGTTAGGTA
AAGGCTTTGCTCGCCACCCATTGCCATTCACACCAAGAGTTTCATCACATTTTAATCCTC
GTCGCTTACATCCGGTAACAAGACGAGTTGCCCCTCATAAAGGGGTGGATTTTGCTGTTC
GATCTGGAACACCGATTATTGCCCCTGCAGATGGTGTGGTTGAACATATCGCTTATCAAG
CAAACGGCGCTGGTCGTTATATTAAACTACGCCATGGGGGGCAATATACTACGGTGTATA
TGCACTTAAGCCGTTCGTTAGTTAAAGTTGGGCAAAGTGTTAAAAAAGGACAACGCATTG
CGTTGTCTGGAAATACAGGGCGTTCAACAGGTGCACATCTGCATTATGAATTTCATATCA
ATGGGCGACCGGTTAATCCAATGACAGTAAAATTGCCGGGTATAGGATCTGGTATGCCCG
ATAAAGAACGTAAAGCATTCTTAGTGAAAGCACGGAATATTGAAACAAAACTTAAACTCT
AGAAGGATTTATAATGAAAAAAAGTCTATTGACCCTAATTAGCCTTGCAATCTTAGGTAC
GGTACAGGCGAATGATAAAAACTTACAGCAACAGCTTGAGAAAATTGGGGCAACCAATGT
GAAGTTGTCAGAATCTGCCTTGCCAGGTTTTAAAACAGCGATTTCTGATCAAGGTGTTGT
GCAAATTAGCAATGATGGACGCTATGTAATACACGGGCAGATTTTTGAATTAAAAGATGG
CAAAATCACGGATATTACTAATCGTGCATTGCTCTCAGAACTCAATAGTCTAGCAAAAGA
GATGATTGTTTATCCTGCAAAAAATGAAAAACACGTTGTCACTGTTTTTATGGATATTAC
CTGCCATTATTGCCATTTATTGCACTCAAAGATCAAAGAATATAATGATTTAGGCATTAC
TATTCGTTATTTAGCCTTCCCTCGTGGTGGTATGAATACTGAAACTGCAAAACAGATGGA
AGCGATTTGGACAGAAAAAGATCCAGCCTTTGCATTAAACGAAGCGGAGAAAGGTAACTT
ACCAAAACAGGTGAAAACACCAAACATTGTGAAAAAACATTATGAACTTGGGATTAAATT
TGGGGTTACGGGTACGCCAAATATTGTCACAAAAGAAGGTGAGTTAATCGCTGGCTATGT
TGAGCCAAAAGAGTTGCTCAAAATGTTAAGTCACTAATCCTTAATTTAAACTACAAGCGG
ATAGGTTTTATTCTGATATCCTCCCCGCCTCAAGAGGCGGGAATTCCTAAGTGTAAATTT
TAAACGTATTTAAAGACCTATAATTTCATCGTTTGAATACTGATAAAAATTGACCATGCA
TTAGCTTCTTGAAAGCTGCCCTCCCCCAATAGATTTCATAATTTTGTGATCTCTTTCACA
TTTTCTCTTGAAATCCCCTTGACAATCCCAATTTATAGTTTCGTCAAGCGAGAGTAATCT
CGAAGTCAGAACATTTAATAACAGAATTTAGAGGAAACTATGAATATTGATAAATTTACC
AGCAAGTTTCAATCAGCAATTGCCGATGCACAATCTTTAGCCGTTGGCAAAGATAATCCC
TATATTGAACCGGCCCATTTAATGCTTGCCTTGTTAAAGCAAAATGATGGATCAATCACA
CCGCTTGTCACCAGTTTAAATGTGCAACCTAACCGTTTAAGCAGTGAACTTGATGGCATC
ATCAGCCGTTTGCCACAGGTGCAAGGGGGCAATACACAGCCGTCACAACAACTTTTCCGT
TTGTTAAATCAATGCGATAAGTTGTCGCAACAGTTTGGCGATAGCTTTATTTCATCAGAG
CTGTTTGTACTTGCGGCACTTGAAGATAACGGTGATTTAGGCAAGTTATTGAAAAACTTA
GGTTTAACCAAAGAGAAGGTGACAGCCGCCATTCAACAAATTCGTGGAGGGGAGAGCGTG
AATAATCAAAATGCAGAAGAAACGAGACAAGCGTTACAAAAATATACCATTGATTTAACT
GAACGGGCTAAAGCAGGCAAACTTGATCCTGTGATCGGGCGTGATGAAGAGATCCGCCGT
ACGGTGCAAGTATTGCAACGCCGTACTAAAAATAACCCAGTGCTTATCGGTGAACCTGGT
GTGGGGAAAACGGCGATTGTCGAAGGTTTAGCACAACGTATTGTCAATGGCGAAGTGCCT
GAGGGTTTGAAGAACAAACGGGTATTGTCGTTGGATATGGGAGCGTTAATTGCAGGAGCA
AAATACCGTGGTGAGTTTGAAGAACGTTTGAAAGCGGTATTAAATGAACTTGCCAAAGAA
GAAGGGCAAGTGATCCTGTTTATTGATGAAATTCATACGATGGTTGGGGCAGGTAAAACC
GATGGAGCGATGGACGCTGGTAACTTGTTGAAACCGTCCCTTGCCCGTGGTGAGTTGCAC
TGTGTCGGGGCGACAACCTTAGATGAATATCGTCAGTATATTGAAAAAGATGCAGCTCTG
GAGCGTCGTTTCCAAAAAGTGTTGGTTGATGAACCAACGGTGGAAGACACCATTGCGATT
TTGCGTGGTTTGAAAGAACGTTACGAAATTCACCATCACGTTCAAATTACCGACCCTGCG
ATTGTGGCGGCGGCAACTCTTTCGCACCGCTATATTTCAGATCGTCAGCTACCCGATAAA
GCGATTGATTTAATTGATGAAGCGGCTTCCAGCTTGCGTATGGAAATCGACTCTAAACCA
GAGCCGTTAGATAAACTTGAACGCCGTATCATTCAGTTGAAATTAGAGCGTCAAGCGTTA
CAGAAAGAAGAAGATGAAGCCAGCCGTCAGCGTCTTGCAAAATTAGACGAGGATCTGACC
GCTCGTGAACGTGAATATGCGGAGCTGGAAGAAGTATGGAAAGCAGAAAAATCCGCTCTA
TTAGGCACGCAACACATTAAAACCGAGTTGGAAAATGCCCGAATTGAAATGGATCAGGCT
CGCCGTGAGAATAACTTTGAAAAAATGTCAGAGTTGCAATACGGCAAAATTCCGGCCCTT
GAGAAGCAGTTGCAAGAAGCGGTAAAACGTGAAGAAGAGGGCGGTGAAAATCATCTGTTA
CGCACCAAAGTGACCGATGAAGAAATTGCAGAAGTGCTGTCTAAAGCCACGGGTATCCCT
GTATCCAAAATGATGGAGGGGGAAAAAGAGAAACTATTGCGAATGGAAGAAGTGCTACAC
AAACGAGTAATCGGTCAAAGTGAAGCCGTTGATGCGGTAGCAAATGCGATCCGACGTAGT
CGAGCAGGCTTGTCTGATCCAAATCGCCCTATCGGTTCATTCCTATTCTTAGGACCGACA
GGCGTAGGGAAAACAGAGCTTTGCAAAACATTAGCCAACTTCCTATTTGACGACCAAGAT
GCGATGGTGCGGATCGATATGTCCGAATTTATGGAAAAACATAGCGTATCTCGCTTAGTC
GGTGCACCACCAGGATATGTCGGCTATGAAGAAGGCGGATATTTGACTGAAGCGGTTCGC
CGTCGTCCATATTCCGTCGTATTGCTCGATGAAGTGGAAAAAGCTCACCCGGATGTGTTC
AACATTTTATTGCAGGTGCTTGATGATGGTCGTTTAACTGACGGACAAGGTCGTACGGTA
GATTTCCGTAATACGGTCGTAATTATGACATCAAACTTAGGTTCGCATTTAATTCAAGAG
AATGCGGAAAATATGAGTTACGATGAAATGAAAACTATCGTGATGAATGTGGTTGGGCAA
CATTTCCGCCCTGAATTTATCAACCGTATTGATGAAACTGTGGTATTCCACCCATTAGAT
AAAGAAAATATCCGTGCGATTGCTAGAATTCAGCTTGAACGTTTAATTAAACGTATGGCG
GAGCGTGGCTATGAGGTAACGGTGACAGATGCGGCAGTTGATCATATCGGCGAAGCAGGC
TTTGACCCACTCTTTGGAGCAAGACCGCTTAAACGTGCAATTCAGCAAGAGCTTGAAAAC
ACCTTGGCACAGCAAATTCTCTCAGGCAAATTGTTGCCGAATAGTCCTGTGACAGTGGAT
TATCGTGAGGGAAGGGTTGTGGCAGTTCAGTAAAAGAGTAAGGGCGTAGAGATACGCCCT
TTGTTTTGTGAAATCCATTGACTTTTCTATGATTTCTCGCTAATTTGTGGGCGTTTTTAA
CACAAAAACTATTTATTTACAGGAGATTCTATGCAAGATCGTTTAGTCACTTCCGCAAGA
AGTGAATCCCTTCTTAGCACACATAAAGTATTACGTAATACTTATTTCTTACTTGCGTTA
ACGCTTGTATTTTCGGCGGTAGTTGCATCTGTTACTATGGCACTTAATTTACCACGTTTA
CCTTGGTGGGGAATGTTAGTCGGTTTCTATGGCTTACTTTTCTTAACCAATGCAACGGCA
AATAGTGCAGCAGGGTTAGCAAGTGTTTTTGCGTTAACGGGTTTCTTAGGTTATAGCTTA
GGTCCAATTTTAAATGCTTATATCAGCAATGGGTTAGGCGATGTGGTTGCATTAGCGTTA
GGGGCAACGGCGTTAGTGTTCTTTAGCTGTTCTGCTTATGTATTAACTACCAAACGTGAT
ATGTCTTTCTTATCGGGAATGATGATTGCATTGTTCGTGGTGTTATTAGTGGGTATTGTG
GCAAATATCTTCTTAGCAATGCCCGCGTTAAGTTTAGCGATCAGTGCATTATTTGTAGTG
TTCTCAACGGCTGCAATTTTATATTCAACTAGCAACATTATCCACGGCGGTGAAACAAAC
TATATCCGTGCAACCGTTGATTTATATGTGTCTATCTACAACCTATTTGTGAGCTTATTA
CAGCTTTTAGGAGTATTTAGTAGTGATGACTAAATAAATTTAGCTCATTGGATTCATTAA
AAATAGTTATAAGGGGACGCTAATTTAGTCCCCTTTATTATCAATGCGCCTCATCCCAAT
TGCTTCCAACTCCAACTTCCGCAATCAATGGCACTTTAAGCTCAATCGCTTTTTCCATTT
CGGCTTTAATCAGTTGGGTGTAATGCTCTACTCTGTCGGCTTTAACTTCAAAGACTAATT
CATCGTGTACTTGCATAATCATTGCAATATCTTCGCAGTTTCGCACCGCTTGATCGATCC
CGATCATTGCCACTTTGATAATATCTGCCGCCGTGCCTTGCATTGGGGCGTTGATGGCAA
CACGTTCCGCTGCCTTGCGTCGCATTTGGTTGCTCGAGTTAATTTCAGGCAAATATAAAC
GGCGACCAAATAGGGTTTCAACATAGCCTTTTTCAGCGGCTTTTTCACGAATGTCTAACA
TAAACTGTTGCACGGCTGGATAACGCTGGAAGTAAAGTTCCATATATTTTTTCGCATCGG
TACGAGAAATGCCCAGTTGATTTGCCAAGCCAAATTCAGACATTCCATAAATCAAGCCGA
AGTTAATCGCCTTGGCACTACGGCGTTGTTCACTGGTCACCGCTTCCAACGGCACGCCAA
AAATTTCCGCCGCCGTAGAACGGTGAATGTCTTTACCTTCGGCAAAGGCTTTGATCATAT
TCGTATCATTAGCAAGATGAGCCATTATGCGTAACTCAATTTGCGAATAGTCCGCCGCCA
AAATCACATAGCCATCACGGGCAATAAAGGCTTGACGGATACGTCTGCCCTGCTCGTTGC
GGATCGGAATGTTTTGTAAATTCGGATCGCTTGATGAAAGTCGCCCTGTTGCCGTGACCG
CTTGATGATATGAAGTATGCACACGTCCTGTTTGTGCATTAATCATCTGCGGTAGTTTAT
CGGTATAGGTTGATTTCAATTTGCTCAAGCCACGATGTTCTATCAACAGCACTGGCACTT
GGTGTCCCATTTGAGCCAATTCTTCCAACACTTCTTCGTTGGTTGATGGCGCACCTTTCG
GGGTTTTCTTTAAAATCGGTAAGCCGAGTTTGTTAAATAAAATCTCTTGCAGTTGCTTAG
TGGAAGCAAGGTTAAACACTTCTCCTGCTTCTTGATGTACAAGGGTTTCAAGCTCTTTTA
AACGCTGTTCAATCTCAACTGAATGTGCCAACAGTTTGGCAGGATCGATTAATACGCCGT
TTCGTTCCACACGGGAAAGTACGCTCACCAACGGCATTTCGATTTGCTCAAACAGTTTCA
CCAATTCAGGCGTTTTTTGTAGTTCAGACCATAAGAGTTGATGTAATTTCATTGTAATTT
CGGCATCTTCCCCTGCATATTCTGTTGCTTTATCCAGTTCAATTTGATCGAATGTAAGCT
GATGTTTGCCCTTACCTGCCAACTCTTCAAAAGGAATAGTTTGATGTCCCAAATAACGCT
CTGCCAAATTGTCCATATTGTGACGACCTGTGCTGTCTAGGGTGTAAGATTGCAACATCG
TATCAAAGGCAACCCCTTGTAGCTCAATGCCGTAGCGTGCAAAAATCGTTAAATCGTATT
TGATATTCTGCCCGATTTTGCGGATATTTGGGTTCTCTAAAATCGGTTTTAGCTGTGCCA
AACAGTCCGCTTTGTTCAACTGGTTAGGCAGTAACGCTTCGACTTCATCGAGTTCTGCTT
CACTTTCACCAAACAGATCCACTTGGGTCGGCTGTGCAATTTTACCTTTGTGTGCCAATG
GAATGTAGCACGCTTCGCCATTTTCTAAGCCAAATGAAATCCCGACTAAATTTGCTTGCA
TTGCATCTAAATTGTCTGTTTCGGTATCTACCGCCACAAGCTGTGCCATTTGCAATTTTG
CCAGCCATTTGGTAAACAGCTCAGGGCTGTTCACACAATCGTAAGCGGTGCGATCTATCT
CGACTTTTGCAAAAGGTGCAGATTTTTGTTCGGCACTGACCGCTTGTGTGGCTTGATAAT
TGTTCGGAATTTTCTCTGCTGACGTTTGTGTCACAGGGTTTGCGTCATTCATCACTTCGT
TCAGCCAACGCTTAAATTCATAACGACCAAAGAGTTCTACCAGTTGATCTCGCTGTTGGG
GCTGAGTAACAAGCTGATCGTAAGTAACATCAAGGGCAACATCGGTTTTGATTGTCGCTA
ATAGATAAGAGAGATCGGCTGTTTCTTTTTCTGCTTCCAGTTTCGGTGCAAAGGTTTTTG
CCCCACGAAATGATAACTCTGCAATTTTGTCTAAATTTGCATAAATCGCTTGCATTGAGC
CAATACCTTGCAACAACGCAATCGCCGTTTTCTCACCAACACCTTTTACCCCTGGAATAT
TATCGGACGAGTCGCCCAATAAGGCTAAATAGTCGATAATCAACTCAGGCGGAATGCCAT
ATTTTTCAATCACCCCTTCACGATCTAACAAGGTATTGTTCATCGTGTTAATCAGCATAA
TATGATCGTTCACCAGTTGAGCCATATCTTTATCGCCTGTACTGATTAAAACGTGCTTAC
CTGCTTGTGAAGCCTGCACCGCAAGCGTGCCAATCACATCATCAGCTTCCACCCCTTCAA
TCGACAACAGCGGAATACCCAATGCTTTAATCATTGCGTGCAAAGGTTGGATCTGCGAAC
GAAGTTCATCGGGCATAGGCGGACGGTGAGACTTATACTGTTCAAACAGCTCATCACGGA
AAGTTTTCCCTTTCGCATCAAACACGACGGCAATATGGCTTGGTTCAACCTGTGCAATCA
GGCTTTTTAACATATTCAACACGCCATACATCGCCCCTGTTGGCTCACCTTGTTTGTTAG
TTAAAGGGGGAAATGCGTGGAATGCACGATATAAATAGGACGAACCGTCCACTAAAACGA
GCGGATTTTGTGCGATTGTTGCCATTTGAACTCTCTTTGATCTAAATAATTTGGGCTATT
ATAGCGAAAGTGGTGGGATTAAAGAAAAGGTTTTGGGAAATTATGTCTATCCATATTTTT
CCCCAAAACGCCCCCCATACAATGGGGGACTTTACGATTCTATTAACATCGGTAATTCTG
ACATACTCACTAATTTATAATCAGCCAAAGCCCAGCGAGGGTCGTCCCATTCCGATTTTG
CAGGAATAACAACGGTTTTCATACTCGCTGCTTTACCTGAAATCATACCTAAAACCGAAT
CTTCTACGGCAAAACAAGCAGATGTTGGAACGCCAAGTTGTTTTGCTGCGTGTAAATATA
CAGCTGGGTGTGGCTTGTTGTACTCCAATTCCTCAGCAGAAGCCAAATAATCAAAATATT
CAGCTATGCCGCAGCTATCAACAATGCCTTGTAGCATATTTCTTGGCGAAGCCGAAGCAA
CTGCGATTTTAATCCCCCGTTGTTTTAAGGTAGATAAAACCTCTTTCACATTTGGCATTA
ATGGCTTCGCTTCAAGCACCTTTCCAACTACATATGCCATCAACTCTTCTATTAACTGAG
TACGACTCTTTTCTTTTTCACCATATTTTTGTAGCACATAATCAACCAGCGTACCAATAG
GCGACCCTGTAAGAGTCATCATTTCAGCTAAGGTTACAGGAAATTGATTTTTCTGAAAAA
ATTCAGTACTTGCTTGATACCAAATAGGTCGGGAATCAATTAACGTACCGTCCATATCAA
AAATTACAGCTTCGCTCATTTTACATTCTTCCGTTATTGATTATTACAAGTGCTTCCCCT
AAAACAAAGCAATCACTGTATCCTACATGCTTTTCACCTTTGAAATATAATTGGCAATTC
ATTCCTATTCAGATAAATAGATAGAAACTAAGTTATATCCCCAATTTTTCCTTATAATGC
AAACGGCATACAGAAAGATAGCTGTCGTTTCCACCGATTTGAATTTGCTCTCCATCTTTT
ACCGCTTCACCTTTCTCATTCATACGAATAACAAAGCCTGCTTTACGTCCACAATAACAG
ATGGTTTTGAGTTCTTCGAGCTGATCAGCCCAAGCGAGTAGATAGCGACTTCCCTCAAAT
AATTCAGACTGGAAATCGGTGCGTAAGCCGTAACAAAGCACAGGGATTTTTAATTTATCG
ACCACTTCAGTCAGTTGATAAACCTGCTGCCTGGTAAGAAATTGTGCTTCATCAATAAGA
ATACAGTGCAATTTTTCATCGGCAATATAAGCGGCGATTTCATCAAATAAATTGCTATCG
TTTTTGAATAAACGAGCATCTTGTGAAATACCAATTCGAGAGGAGACTTTCCCTACGCCA
TAACGATCATCTATCGCCGCAGTATAAACAAGGGTATTCATTCCTCGTTCTTGATAGTTA
TAAGATGATTGAAGCAAAGTTGTGGATTTCCCTGCATTCATCGCAGAGTAATAAAAATAG
AGTTTAGCCATAATAAATGAAGTAATAAAAAACGGCTAATCAAAAGTATTAGCCGTTTAT
TCAAACAAAGATTAAACGTTGTCGATTTGCCCTAACAGAGAGCGTAAACGATCTTGGAAG
TTTTGATGTTCAGTTTTTAATTGCTCGTGTTCTTGACGCAGAGTTTCATTTGCACGATTA
GCTTCCTCGTTTTTACCTTTTAACTCTTCAACTTCTAATTGAAGTAATTGAATGGTTTCA
ACAGCCTGTTTAATTTTTTCTTCAAGTTGGTCTAAAATTGCGACTGACATAATATGTTCC
TCTAGTGAGTAGTAATGAAAGTGTAAAGATTTTACCTTACTTAGAAGAAATTTTCATTAT
AAAGTTCGGGGTTATGGATAAAAAAGCACACTGTTAGACATAAACTTTTTGTAACTTTCT
CAATTAGGGGTAGTATATGTCTATCAAAAATTAGATATTAGATTAGTGGTAAAGTAGCTT
GTAGGGTGGGTCTTGACCCACCATATAATCGTAACATATTGATTTTATTGATGGATTAAA
ACCTACCCTACAATATTTAACCTATTAATATATGGTTTGTTAGCGGTCTAGTACCTAGTA
CGGAGATGAGATGAAATGAAAATTGAGAAGAAAAGTAATGAGGCAATTATTGAGCCAATT
GAAGATAATTGGAATTGGTTAGATGAATTGGGAGAGCCAGATCCTACGTTTAATTATCAA
CATATCAAAGAATTTAAACGTGTACCATTATTAAATTACGAAGATTGGCTAGCTGAAGAT
AAAAAAATCCCCTAACAAATTGTCAGGGGATTGCGAGATTATTTCACACGAGAAACATAT
TCGCCTGAACGAGTATCCACACGGATAACTTCGCCGATTTGAACGAAAAGTGGAACACGA
ACTACTGCACCTGTGCTTAATGTCGCAGGTTTACCACCTGTACCAGCGGTATCACCTTTT
AAGCCTGGATCAGTTTCGATAACTTCTAATTCAACAAAGTTTGGTGGAGTAACGCCGATT
GCAGAGCCATTCCATAATGTAATGATACATTCTGCTTGATCAACTAACCATTTATCGTTG
TCGCCTAATGCTTTTGCATCTACAGAAATTTGCTCGAACGTTTCCGGGTGCATAAAGTAC
CAGAAATCTTCATCTTTATAAGAGTAAGTGTAGTTGTAATCTACAACATCAGCCGCTTCA
ACAGTTGAGCCTGATTTGAAGTTGATCTCTAATACTTTACCAGAGATTAATTTACGGATT
TTTGTACGGGTAAATGCTTGACCTTTACCTGGTTTTACAAATTCATTTTCAACGATAACG
CAAGGTTCGCCATCTTGGATAAATTTTAAACCTGGTTTGAAATCATTAGTGCTGTAACTA
GCCATTGTGATCCTCAGAATTTAGATAAAAAGTAACGCCCAAAGGGCTAAATAAAAAGAC
GTATATAATACACTAAAAACGGCAGGCAAAAAATTAAAATTTTTCTGAAGTATGGCAGAT
AAAGTCGTTTCAGGTATAATCTGTTTTTTCAATCAATGAGGAAATAAAATGAAAAAAGCA
GTGTTAATGGGATTAGTTCTTGCCCTTACCGTTTCAACCGTTCAAGCGAAAAAAGCAGGT
GGAATGAAATTTTCTTCAAGTAAAAAAACACCAGCAACGGTTCAGCAGTCCACAACACAA
CAAAAAGCCGATGCGGACTTTAATAATACGCCAAATCAAACAATGCCAAATGCAGGGGCG
GCTCAACAAGCTCAAGGCAACCGTTTAGGCAATTTTGTGACAGGGGCGGCGGCAGGTTAC
TTATTAAGTGAAGCTCTTTCCCCGACGGAAGCACAGGCTCAAACACCAGCAACCAATCCA
ACGGAACAATTAACCAAACAGGTACAACAGGCACCAGCCGTGCCAACCTTTAAAGCAATC
GATCCGCAAAACGACCCTTACCTTATTGAGAAAACACCGGGTTATTTGCGTTACTGCTTA
AATGGTGTGCAATATATGGTGGGAACCAATAACAGCCAATTACCACCAACATTGATGGTA
GATAAAACCAACGCACCAATGCAGTGTGTGATTAGCCAGTAATTTCATCAGCAAAAGGGG
CAAATTTGAACATCTCATTTTACGACGCACCAACGAAAGCTCAATGGCTACAAGATCTGG
CTGAAGCCTTTAATCGACCAGAAGATTTATTGAATTACCTTGAGCTAAACATTGCAGATT
TTGAGCAAGATCTTACCGCTCGTAAACTGTTTGCGTTAAGAGTGCCACGCCCCTTTGCCG
AAAAAATGAAAAAGGGGGATCGGGCAGATCCCCTTTTTTTACAAGCGATCACATTACAAG
AAGAATTTACCAATGTTGATGGCTTTGTCCAAGACCCACTGGAAGAACAGCATTCGCCAG
CCCCTAACATTTTGCATAAATATCATAACCGCTTGTTATTTATGGTAAAAAATAGCTGTG
CGATTAACTGTCGCTACTGTTTCCGCCGCCACTTTCCCTATGATGAAGTCAAAAGTGGCA
AAGCAACGTGGCAGAAAAGCCTCGACTATATAAAAGCACATTCCGAAGTGGAAGAAGTGA
TCTTATCAGGAGGCGATCCCTTGATGGCAAAAGACCACGAAATTGACTGGATTTTCACCC
AACTAGAACAGATTTCCCATATCAACACCGTGCGTATTCACAGCCGTTTACCTGTGGTTA
TTCCCAACCGTATTACAGACGAATTATGTGAACGGCTATTACAAAGTCGTTTGAAGGTCG
TGTTAGTGACGCACATCAATCACGCCAACGAAATAGACAAAATCTTTGCAGAAAAAATGC
AGAAGCTAAAACAAAGCAATGTTGTGTTGCTCAACCAATCTGTCTTGCTCAAAGGGATCA
ACGACAACGCCCAAACCCTCAAAGCCCTAAGTGACAAATTATTTCGCTACGGCATTTTAC
CCTATTATTTGCACCTATTAGACAAAGTGGCAGGAGCGAGCCATTTTTATATTGAAGACA
GCAGAGCCTTTGAAATTTATCGTGAATTGCAACGCATTACATCGGGTTACTTAGTGCCGA
AATTAGCACGAGAAATGGCGAAAGAGCCGAATAAGACATTGATGGGTGTCTCTGCTTAAT
TGATATTCAGTTCCTTAATCGCTCAATCTCTTTACTAAATTCTTCTATATCATCAAAACT
TAAATAAACTGACGCAAATCGAATATAAGCGACTTTATCTAAGGACTTTAATTCACCTAA
CACCAAGTCCCCGACAAATTTACTCGAAACTTCCCTTTCCCCTGTAGCTTGAAGCTGTAA
CACAATGCGGTGGATCGCTTGCTCAACATCGTCCGTGCTGACGGGGCGTTTTTCTAATGC
ACGAGATAAACTGGTTCTTAATTTACGTTCATCAAAAGGTTCTCGGCTACCATTATTTTT
AACAATATGCGGAATGAGTAATTCGGCACTTTCAAAGGTTGTAAAACGTTCTTTACAGAC
TGGGCATTCTCGTCTGCGACGAATTTGGTAGCCATCTGCTGTTAAACGTGAATCTACAAC
TTTGGTATCATCAGTGGCACAAAACGGGCAACGCATTATTTTAACCCTTTTTGTCTTGCT
ACAAATTCAGCGTGTAAGTTTTCAGGGGGCGGAGGCATCTGCAAATAGAACCCTTCTTTT
TGGATTTTTTGCAAAACTTCTTGATTATCTACCCGCTTAAGCTGTTTCTCACCTGCTAAA
TTAAACAACATTACAAACTCAGGTTTACCAAAAATTTGACGAAGTTCTAGAGGTACCGCC
TCAAATTTATCCCGTTTTTCCACATAAAGATACATTCCTTCTTTTTTAGGGCTTTTATAA
ATTGCACATAACATCTTATTCGTCCTCTAGTCTATAGCTGCCTTCGTAATTGGTGAAACG
TGAATATTGTCCTTGGAAGCCTAATGGCACTCGTCCGATTGGACCATTACGCTGTTTACC
AATGATGATCTCCGCCATTCCTTTTGTATCTGGATTATCGTGATAAACCTCATCACGATA
AATAAACATAATTAAATCCGCATCTTGTTCAATCGATCCCGATTCGCGCAAATCCGAGTT
TACAGGGCGTTTATCTGAACGTTGTTCTAAACTACGGTTGAGCTGAGAAAGTGCCACTAC
CGGTACTTGTAACTCTTTAGCTAAGGCTTTCAGTGAGCGAGAAATTTCTGCAATTTCAAG
GGTTCGGTTATCGGCAAATCCAGGAGCACGCATTAATTGTAGATAGTCCACCATAATTAA
ACTTAATCCACCGTTTTCCTTGTACACACGTCTCGCGCGTGAACGTAATTCCGTTGGGGT
TAAACCTGAACTATCATCAATATAAATATTACCTCTGGATTGCAACACCCCCACTGTACT
GCCAACCCTAGACATTTCCTCATCATCTAGTTGCCCTGTACGAATACGCGTTTGATCGAC
CGTTGAAAGCGAAGCAAACATACGCATCATAATTTGATCTGCTGGCATCTCAAGGCTGAA
AATCAGCACAGGCTTATTCGGTTGCTTAACTTTATTGCCATTCTCATCTTCGACCTCAAC
ATCTCCCATTGCTGCATTTTCACACAAATTCATCGCAAATGTTGTTTTTCCCATTGATGG
ACGGGCAGCGACAATGATTAAATCTGAAGGTTGAAGTCCTGCTGTTTTTCGGTCTAAGGC
GGCAAAACCTGTTGATACACCTGTTACACCGCTATTATTTTGAGAACGAGAGAGTAATTC
TATGCGAGCTAAGGTTTCCATCAAAATATCATCAATTTTTTTCGGCCCTTCGTCAGTTGC
AGTTCGCATTTCTGCAATATGAAAAACGGATCTCTCCGCTTCATCTAATACTTCTTTAAC
TGTCAATCCCTTAGGGTTATAGCTGATTTCTGCGATTTTATTACCCGCCGCAATCAATTC
ACGACGAATAGCCCGTTCACTGACAATCTCCGCATAAACTAAAATATTCGCCGCACTTGG
GGTATTTTTAGACAGTTCAGCAAGATAGGCAAAACCACCCACATCTTGCAATATGCCTTT
ATTCTTAAGCACCTGATCAAGCGTGATAATATCAATAGGCTGATTATTGCGAGATAGTGA
AACCATTTCTTCAAAAATCAGACGATGAGCGTGATTGTAAAAATCGGTACTTTGAACACG
CTCAGCAACGCCGTCCCAGTACTCATTACTCAGCATTATCCCGCCTAATACCGCTTGCTC
TGCTTCAATTGAGTGAGGGGCAATGTTTATCTGTTCAATCTGTTTATCTTTTTGAGGATC
TTTATTTTTTTGATATTCAGCCATTGATGAAACTCTTTTCAGGGAAATGATAAAAGGTAG
TTTACCGAATTTGCCAAAAATTTTCAGCTGGTTTACCCCGTACAAGAATAGCGAGACACA
AAATTTGTTGATAATCTGCTTCAACTACACTAATTTCATTATTTAATAGTAATCATAGAA
CCAAAGTTAAAGCACTGAAACCACAGATCTACTTGTGAAAAACCTGCTTCTTTTAGGCGT
GCTTTATGTGTATCAATACTATCTGTCCGCATCACATTCTCAAGGGCTGTACGCTTTTGG
CTTACTTCAAGCTCACTATAGCCATTTGCACGTTTAAACGTGTGGTGCAAATCAATAAGA
AGTTCATTTATTGTGTTATCTTCAAAAGTAAATTTTTCCGATAACACCAACACACCATTT
GGATTTAACCCCTGATAAATTTTACGTAAAAGAGCAAGCCTGTCTTCTCTTGGCAAAAAT
TGCAACGTGAAATTTAGGACAACCATTGATGCATTTTTAATCTCAACGTGACGAATATCA
TCACATAAAATTTCCACAGGAATATCCGAATGATAGGCTTCCAAATGGCGACGACAGCGT
TCTACCATAGGTTCAGAATTATCCACACCAATAATTCTTACTCCTGCTTTTTCCACATTA
CGCCGAATCGATAAAATCCCAGCCCCACGAGAACAACCTAAATCATAGACATTTGACTGA
TCAGTCACAAAATGAGAAGCAAGCATACCAATCGCTGTAATGATATTAGAATAGCCTGGC
ACAGAACGTTGAATCATATCTGGAAAAACTTCCGCAACAGATTCATCAAAAGTGAAATCC
CCTAATTTCTCAATAGGGGCTGAAAATAGAGTATCTTTAGACATAAACAATATTATTGAT
AGTAAATGGTGTATTCTACTCGCAATTTATAAAGATTGTAGAAAATAATTTATTTAGCAA
CATTCCTAATTTAGTGAATACGTATAAGTACGATATAAAAATGCGCAAATCAGGACAAAT
AACATCACAATAATTTGAATTAATCTCTTTTTAGTCAATTTCTCTGCCGCCATTTTCACT
CCAAATCTAAATAAACCTTGTTCATTATTCCCTAAAAAAATGTTAAAATTTGCCTTAAAT
CAAATTTTAGGATGGTTTCGTATGAAAATTGTATCTGATTTTAAAGCAAATGGAAGAACA
GCCTGCACAATTCACTGTCAAAATTGCAGTATTAGTCAATTATGTTTACCTTTTACTCTC
AATGAACACGAATTAACTCAATTAGATAATATCATTGAACGTAAGAAACCTGTGCAAAAA
TCACAAATCATCTTTCAGTCAGGTGATGAACTCAAGTCTATCTACGCAATCCGTTCAGGT
ACAATTAAAAGCTATACCATCAGTGAAAATGGTGAAGAGCAAATCACCGCTTTCCATTTA
CCAGGCGATTTAGTTGGCTTTGATGCGATTATGGATATGAAACATATCGGTTTTGCTCAG
GCTCTTGAAACGTCGATGATCTGCGAAATTCCTTTTGATATTTTAGATGATTTAGCTGGC
AAAATGCCAAAAATCCGCTATCAGATTATGCGTTTGATGAGTCATGAAATCAAAAGCGAT
CAAGAGATGATTTTGTTGCTTTCTAAAATGAGTGCGGAAGAAAAACTTGCGGCGTTTATT
TACAATCTTTCACAACGTTATGCCGCACGCAGTTTTTCAGCAAGAGAATTTCGCTTAACA
ATGACCCGTGGTGATATTGGAAATTACTTAGGTTTAACCATTGAAACTATCAGTCGCTTG
CTTGGTCGATTCCAGAAAAATGGCATCATAACTGTACAAGGTAAATATATTACCATTAAT
CATATGGATGAATTAAGTGAAATGGCTGGTGTTACAAAACCTAAACTGTCCCATTGCAAT
CCAAACTTATAATTCTTTACATACTACTTATCTTGACGTTCTCCCCGTACCTTACGGACA
GGGCTGAAAAAATACTCTTCTATCTTAAAAAGATAATTTATGCCCTAGTCTCCGATCTAT
GAGAATGAATACTAGGGCTCATCTCTAATGAAAATATCCCTTCCTTCTATAAAGAAGATC
AATTCGATAATTTGATATTAAAGAGCCATTTGTCTACCAAACGCTTCCCTTCCTCGCTTG
AACCAAAACGGGCATAATCCACATCAACCAATTTCACCCCATCTAATTTAGGTGATTGTG
GAGCAACTTCCGCTTTCACATTGGTTGGTGTTTGATAAAGTCCGTGGTCACGCCAAGGAA
TTTCTTGAACCTCTTTAGACAGAACCCAATCCATAAACAATTTCGCATTATCAAGGTTTC
TCGCACCTTTAATAATACTTGCAGCCCCTAAAGCATAACCTACCCCATCTTTAGGTAACA
CATAATCAACCGGTGCACCTTTCTCTTTTTCTGAAGCATAGCCGTGAGCAAAGCCAACTG
TCACAGCACTCTCTCCACGAGAAAGGTTAGAGGTCACTAAGGTACTTTTCACATATTGAG
AAATGTTGCCATCTAATTTTTTCAAGTACTCAAAGGCTTTTTCCTCGCCCATTAACTGAA
TAAGCGTAATCATCGTCGTGTACATTGTTCCTGAAGTGCGAGGATCAGCTAATTGCACTT
CGCCTTTTAAGCGAGGATCAAGCAAATCTGCCCATTTTTTCGGAGCATCAACCCCTAACT
GCTTTAATTTTTCGGTGTTAATACCAAAACCAAGCACCATCAAATACGCAATCGAGGTAT
ATTTACCTGCTTCGCTCTCTTGCAATGCTTTAAATTGAGGTAAAACCTCCGCTTGCAAAG
GTGAACGATAGGCTTCTAATAGCCCCATCTGCCCTGCTTGGAAATGTGGCTCAATAGTGC
CGCCATACCAAATATCCGCTTGCGGATTATCTTTTTCCGCTTTCAGCTTACCTAAAATTG
TCCCTGTTCCACCGTGAATAAACTGAGTTTCCACATTATATTTTTGTGAAAAACGCTTCG
TCAGATCTTCACACACCTTGTTTTGCACGCCACAATAAACGGTCAGCTTTCCTTCAGCCT
GAGCATTAGAAGCTGCAAAGACTAATGGTGAAAGGAGAAAAAGGCTTGAAAACCATTTTT
TTAATTGCAATTTTTTCATTTGTTTCACATTCCTGATGTTTAAAAGAGTCATAAGTGTAA
CATTTATCCTACATAAAGCAAGAACAAGCGGTTTGATTTTATGCTAAAATGGCATAACAC
TATCCTATTATATTGATATAAAAAATGTTACTTAATCAAATTCAAATAATCCTGATCGAA
ACCTCTCACAGCGGTAATATCGGCTCAGCTGCACGAGCAATGAAAACGATGGGACTAAGC
CAGCTAAGGCTTGTCGCCCCAAAACAAGCGATTGACGAACAAGCAATAGCCCTTGCCGCA
GGGGCAAAAGATGTATTGGATAATGTACAAATTTATGCGGATATTGACAGTGCAATCGCA
GATTGCCAGCTTGTTATTGGCACAAGTGCCAGATTACGCCATCTACAAAATTCACTGGTC
GAACCACGTCAATGTGGCAAATTAGCTATTCAACGTGCTGAACAGGGTAAAGTAGCGATT
GTATTTGGACGAGAACGGGTGGGCTTAACCAATGAAGAATTATTAAAATGCCATTATCAC
TTAAACTTTCCAACCAACCCCGACTATGGCTCGTTAAATCTTGCAATGGCGGTACAACTC
GCCTGTTATGAACTCCGAATGGCTTGGCTAGATTTGCAAGAAAAAACCGATATTCAACCG
CTTGCAGAATACCCGATATCAGAAGCCTTAGAACATTTCTTTGCCCATACCGAACGTTTA
TATAAAGAACTTGGCTTTATTCGCAACGAAGCAGTTATGCTGAAACTACGCCGGTTATAT
CAACGAGCCGAATTGGAAACCAATGAATTAAATTTATTAAGAGGAATGTTAACTGCAGTA
GAAAAGTACTCGCTAAAGCAGAAAAATGACTAATAATAAAGGGATAAGAAATTACATCTC
TTATCCCTTAAATCATAGCTAATTAACTATAGTACCTAACTATCTAGATTACCATAATAC
ACGTAAACCAACACCAAGTGCTTGGTCAGTAACTTTTTTGTTATTACTGTCTTTGTTCTT
GATTAAACGACCTTCAACAAAGGTAACAACTTGTTTATGTAATTTATAGTCTGCACCTAA
CATGAATTGATGAGCTGTTGCTTTGTAAGCTTTATTTTTGTAAGTACCATAAGAGTAGTT
TCCATACACGCCAGATTTTGGAGTAACATCAAATCTTGCGCCAGTTCTTACGAAGTCAAT
TTTCTCTTTAACATTACCTGTTTTTTCAACACCATGACCACCATCAACAGCTACAGTAAA
TGGAGCATTGACATATTTAAGACCAAAGTATACACCATCTTTGTCTTTCTTATTAACAGA
TCCAGATTTATAGTCATCATGAGTATAACCTGCTGCCACAGTTACAGATTGACTTTCCGC
AATCTTAGCTGTGTATTTAGCACCTAAACCAAAGCCAGATTTAGCAGAATCTACGTTTAC
TTCTCCGTTATTATCACGCTCATTTGCAACATTATAGTTAGCACCTAACGTCAAACCTTC
AATGCCTGTATAGGTATAGTTAATTGCTGAATCAGAAGATGCAGTAAGGATATCAAAACC
TTTTTTGTTTGTGTTGTTTGCTGAATATTTAATTCCACCAGTACCAACACCGTATACTTT
ATCAAAACCAGCTTGACCAATGCTATCACCGATTACAGCTTGTTTACCAAAAGAAATTTC
ATGACCATAGCCGCCTAAACCGACGTAAGCCTCTTCTGTTGTAACATCCCCCCATCCTGC
ATCATTTTTAGAATTACGGCCAAGGCGAGTCTCATAACGACCAAAACCGTAGAGATTCTC
ATTGATATTATGTTTGATAGAAATACCGAAACGAGAACTATTATTCTTTAAGTTAGTGTG
ACCACGTGTTGAAGATTGACCTTTCTCTTTTGTGGCTTGTTCTTCTAAAAGAAGACGCAA
TTGACCATCAAAATCAACTTTTGTACCTTCATTTTCATAAACTGTTACAGCTGATGCTGA
TGCTGCAAATGCCGCTACTGCTAATGCTACTAGTGTTTTTTTCATAATGTTCACCTTAAG
TTTTTAGTTTAGCTAAGATTACTCTTATTAAGGTATAAGAGCAACCGATCCATATCTGCC
ATTACCTTCCCATGTAAGTTTGGTAAATGCCGATTGCGTGCGAATGATCGCAAATTTGTA
GAGTAGTGTCAATATCTTACATAAAAAAAACAAAAAAAACATTTTCTTTAAAATCAATAA
GTTAATAAACCCCCACTCCAAAACAAGTATTCAGAGATAATTTTTTAAAATATTGCTCCT
ATTGCAATAAATCACATAACTATATGATTTAAAAATAAAAAAACTCATAGCAAATAGAGA
TTTATAACCTTTTTTTTCTAAAAATGTGAGTTTCATCACATTTTTAGAAAAAATAGAAAG
ATTATTTTTATCAAAAATAAATTTGAAAAGAGATGTACATACATTAAAATATCTATACGC
TTAATACAGAGAATAAAAAATGGGTAATTTTACAGATACAATCATTACAAAATTAAACGA
CTTTTCTCCCATCTTGTCTCTGCAAATCTCTATCTATAGCCACTGCTTTAAACTTACTCA
TGGCTCCGTCAAAGAATTCATACAAGAAATACTAGAAACATGTTCACATATTGAGCAGTC
AACTTCCCCTGAAATAACTGAAGTTTATACTCAACGTTTAATTGAACAATATGATGCTCT
ACAAAAAAGTATTCATCTCAAGGATAAAAAGTCAGATTCCCCTATTTTCTCTCAATATAA
ATTTACTAAGAGTATTCATACATTATCAAAGAAACAGAAGTTACATGAATACTATAAAGC
GTTGCGTGCATTGAATGAAAAACTCTCATGGCTCATTGAACAAAATTACCATTACCCTGA
GTATAGGCATATGCTCTCAATAAAGATACAAGAAACAGAGAATAGAAAACAAAAATGTTT
AAAGGCGATTGAAGAATTGAGCTTTAATCAGGAATAACGGGAGAAGATTGACGATATATT
GTTGCTAATCTTATCAATCTCTAGTAGTGTCTAAATATGCTATGCTCTAAACATACACAT
CATACTAAAAAGAGTCCATAGAAAATATCCTCTCTTAATAGAGAGGATATATAAAATTGT
AATACTAACGTTTTGAGTATTGTGGACGACGACGTGCTTTGTGTAAACCCACTTTTTTAC
GTTCAACACGACGAGCATCACGGGTAACAAAGCCCGCAGCGCGTAACGCTGGACGTAAAG
TTTCGTCGTATTCGATCAATGCACGAGTAATACCGTGACGGATTGCACCCGCTTGACCAG
AAATACCACCACCTTTAACAGTGATGTATAAGTCTAATTTATCTGTTAATTCAACTAATT
CTAATGGCTGACGAACGATCATACGAGCTGTTTCGCGACCGAAGTACACTTCCAAAGAAC
GTTGGTTAATGGTGATATTACCATTGCCCGGTCTGATAAATACACGAGCTGAAGAGCTTT
TGCGGCGACCTGTGCCGTAGTTTTGATTTGCTGCTGTCATTTTTATGCTCCGTGATTAGA
TATCTAAAACTTGTGGTTGTTGTGCTGCGTGGTTGTGTTCGTTACCTGCATACACTTTTA
ATTTACGGAACATTGCACGACCTAATGGACCTTTTGGCAACATACCTTTAACCGCAATTT
CAATCACTGCTTCTGGACGACGAGCAATCATTTCTTTGAAGGTTGCATCTTTAATGCCAC
CTACATAGCCAGTGTGCCAGTAGTAGATTTTATCAGTTTCTTTTTTGCCTGTTACCGCTA
CTTTTTCCGCATTGATAACGATGATGTAATCGCCTGTATCAACGTGTGGAGTGTACTCAG
CCTTGTGTTTACCACGAAGACGATGTGCTAATTCAGTAGCTAAACGACCTAAAGTTTTAC
CTGTCGCATCTACTACATACCAGTCACGTTTAACTGTTTCTGGTTTTGCTACAAAAGTTT
TCATTAATTAAATACCAAAATTTAAAGTTTAAACCCAATATCCTAATGGATATTACCTAT
CAATACGGTAGAATCTGACCCCTTCGAGTCCTATTCAGACCAGACTTACATGGCGGGAAT
ACCATGCAAAAACAGGGTGGCAGAATTATACAGATTTATTTACTAAAGATCTAATTCTTT
TTTAAGAAAGAGTGATTTTTGCGGTATATTTCAAAATTCCAACAAATTTTTATAGGTTTT
ACTTCTCATCAAATTGAGAAAATGATAAAAAACAGCTACGCCAACCTAACTAACTGTAAA
GGAGTGAACTATGGAACAATGGTCTGGTAACGTATGGACTGCAATTATTGCAGCATTTAT
CATAGGTTGTATCATCAGTTATGTTGTTGTTCGTGCGACAAATAGCAATGTGAAAAAACA
ACTACAACTAGAGGCTGATTTAAAAGATACTGCTAAGAAAATGGACGAGCAAAAACAGCA
ATTAGAACAACATTTTGAACAATCTGCAGCTCTACTTGCAACACTTGCTGAAGACTACAA
AAAACTTTATACGCATTTAGCACAAGGGTCTGAAAAATTATTGCCTGCTGAATCGGCAAA
AATTGAATTTTTCCAACAACCTAAAATTGAAAATAAACCTAAATCTGAAGATGACCAACC
TAAAGATTATTCAGAAGGCTCCTCTGGTTTACTAAAATCCTAGTATTCATATATTATTGA
ATTTAAGAGGAGGGAATCCCCTCTTAAATTCTCTTTAACTACATTTTTCTTAGAACATAT
TGTCTTTATTATCAGAAAATTTGATCGAAAACATTATATTAAATTTAATTTCAGATTAGA
ATTTGAAAAATTTTTTTAACTTATCATTAACAGGAAAATACAATGTCTTGTTTATTTATT
GCAGGCACAGATACAAATGTAGGAAAAACTATCGTTACAAGGGCTCTATTACAAACAATA
TCTAAATATGAAATTCCCATTGTCGGTTATAAGCCTATTGCGTGTGGTGGCGATGATTCT
TTACCCACAGAACCCAATCAAGATGATTATGCCTGTGAAGACAATAGTGATGTCCTCATT
ATACAGAACAGCTGCCCTTGTCCTGTAAAATACAGAGAAATTAATAGCTATTCTTTTATC
CATTCTAGTACGCCAGTATTTGCAGCGCTAGACGCAGTACGTCATATTTCTGTTAATAAA
CTGGATCACGATCTTCAACGTTTACACCGACAATATGCAAATGTTCTTATTGAAGGCACT
TATGGCTGGTTAACACCTATTAATAAAGACCTAAGTTTTGCTGATTGGGTTAAGAAAAAT
AGAATGCCAGTCGTACTTGTTGTGGGAATAAAAGAGGGTTGCGCTAACCATGCACTTTTA
ACAGCGGATGCGATTCAACAAAGTGGGGTTAATCTTATCGGATGGATTGCAAATCGAGTA
AATCCTGGGCTACGTCACTACGCTGAATTAATTGAACTCCTTAGCAAAAAAATCAATGCT
CCATTACTAGGACAAATTCCTTATATTGGTTATCCTAGTAAAAAAGAACTATCTGAGTAT
ATTCAGAACCCAGAGCCTCTATTAAGTTTTTTCCATAAATAATCTAATTGCTGGCTCTTG
AAGAGCTAAGCTCATACTGAAATATTAAACTGGCTCTTTATTGATAATAATAGACTAACA
ATCATGACTACAAAGGTTGCTATATAATTTTAGCAACCACTCTGATTTCTATGCTATTTT
AGCTAGTTAAATAATTCATAAATGCTGTAATTACACCTAAGTTAACCACATCCACAAAGA
ATGCACCTACAAGCGGTATGATTAAGAATGCTTTATGTGATGGTCCAAAAGTTTCTGTGA
CAGATTGCATGTTCGCGACCGCAGTTGCAGTTGCGCCTAAGCCAAAACCGCTGTGACCTG
CTGCAAGAATGGCTGAATCGTAATTACTTCCCATCACTCTAAAGGTCACAAAATATGCAT
AAAGTACCATAACTATGGTTTGAGCAATAAGGATAATTAACATTGAGCCAGCAAGGTCTG
CTAATTCCCAAAGTTTAATGCTCATTAATGCAATTGCTAAGAATAAGCTTAATGATGCGT
TACCAAATACGTCAATAGCACGGTCAAACATATCAAATTTAAACACTAACGTTAATACGT
TTCTTAATACTACACCAAAACCTAATGCCCATACGAATTGAGGTAAACCTGAATCAGGGA
ATACTTTAACCATAACTGATGAGAATGCTAGACACGCTGCAAATAATGCCATTGTTTCGA
TCGTTGATGTTGCTGTGATTAAGCGTACATTGTCAGCATCTTCAAATGTATCATCAGCAT
ATTTTGCTTCTACGCTTTCAACTTTTACACTGTGTTTAGATGGGGTAATTTTCATTTTGT
TGATAAGACGGCGTGCTAATGGGCCACCGACTAAACCACCAGCTACTAAACCAAATGTAG
CAGATGCCATTGCCATTTCCATTGCACCTGCAAGCCCATGTTTTTCAGCAAAAACAGTTG
CCCAAGTTGCACCTGTGCCGTGTCCGCCAGTTAAAGTAATAGAACCTGTAATTAAACCAA
CAAGTGGATCAATACCAAGTAGCATAGCTAAACCAACGCCTACACCATTTTGAACAAGGA
TAAATATACTCACGATAACGAGGAAAATGACAAGTGGGATTCCACCTTGTTTCAAACGGG
AAAAATCTGCGGATAAGCCGATAGATGAGAAGAAGGCTAACATGAAAGCTGTACGTAAAG
AGCTTTCAAATTCAAAGGTAATTCCAGCGAATTTATATAGACAAAAAATGATACCAGCGA
TAAATAAACCACCAGCAACAGCCTCTGGGATATTAAAGTCTTGGAAGAACTTAATTTTAT
TTACAAATACTTTGCCGAGAAGCAAAACAAGCGTTGCGGCGATAAGTGTGTGATAACCGT
TTAAAACGATTGGCTCCATATCATTACTCCTAATATATGATTTATGAAGGGGCGGATAAT
ATTATAAAGATTTAGCATTGTCAAAATGGCTATTTGATTATTTAGTCGCATAAAAATATT
GTTATGGTAGACATTTCTCTATTATTTTTTGAGTTAGATCTCATTTTTTGCTTGGGGATT
TTGGTAGAATCGTCGCAGTTTTATTTTTTATGATGAGGCTTTTATGAGCGAAATTGCATT
AACAGTGAGCCTATTATCCTTAGTTGCTGTCATTGGGCTATGGATAGGGCATATTAAGGT
GAGGGGCGTAAGCCTTGGTATTGGCGGTGTGTTATTTGGTGGGATACTGGTTTCCCATTT
TATGACGCAATATGGTGTCAAACTTGATGGTCATACCTTGCACTTTATTCAAGAGTTTGG
TTTGATTCTCTTTGTCTATACCATTGGTATTCAAGTCGGTCCTGGTTTCTTTGCTTCATT
ACGCCAATCGGGATTAAAGCTTAATGCTTTTGCTGTGATGATTGTTGGGATAAGCGGTAT
TTTAGTGATTTTATTACACAAAATATTTGATGTTCCTCTTCCTGTGATATTGGGTATTTT
CTCTGGTGCGGTAACCAATACGCCATCATTAGGTGCTGGGCAGCAAATTCTGACAGAATT
AGGCGGTGAGTCCATTACTGCTGTGATGGGTATGGGGTACGCAATTGCCTATCCTTTCGG
GATTATCGGGATTCTATTAGCAATGTGGCTTATCCGTATTATTTTTAAAATTAATGTGGA
TAAAGAAGCTGATGAGTTTGATTCTGCAACCAACAATAAAAAAGATGGATTAAGTACGAT
GAATGTTCGTATTACAAATCCAAATTTGAATGGGTTGATGCTTCAAGAGCTTCCTGATTT
TGAACTGCACGAAGTGGTTTATTCTCGTATTAAGCGTAATGATGAGTTGTTTGTGCCTAA
AGTGCATACCCAAATCCAAATAGGCGATATTCTGCATCTTGTGGGAACAAAAGCTGCGTT
GCATAAAATGCAACTCATTCTTGGTGAAGAAGTGAATGTTTCACTTTCGACAAAAGGCAC
AATGTACCGTACAGAACGTGCTGTTGTTACCAATGAAAAAGTATTTGGGAAACAAATTCG
CCAATTGATGTTAAAAGGGAAATATGATGTAGTGATTTCTCGCTTAAACCGTGCGGGGGT
TGAGTTAGTTCCTAACGGGCAAATGACATTGCAATTTGGTGACGTGTTGAACTTGGTTGG
TCGCCAGGAAGATATTGAGGCTGTGATGGCGATTATCGGTAACGCTCAACAAAAATTACA
ACAAGTACAAATGTTGCCTATCTTCATCGGGGTTGGTTTAGGGGTGTTACTAGGCTCTAT
TCCAATTTATCTGCCAGGTTTCCCTGTAGCATTAAAACTGGGATTAGCAGGCGGGCCTTT
GGTGGTTGCATTAATTTTAGCAAGAATAGGAAGTATCAAAAAACTCTATTGGTTTATGCC
TCCAAGTGCAAACTTAGCATTAAGAGAAATTGGTATCGTGCTTTTCCTTGCAGTTGTAGG
TTGGAAAGCAGGCGGAAACTTCTTGAATACCTTATTAAGTAATGATGGTTTAGCGTGGAT
TGGTTATGGTGCGATCATTACTTTTATTCCATTAATTGTTACAGGGCTGGTTGCCCGTAT
TTATGGTAAATTAAATTATCTGAGCCTATGTGGATTGCTTGCAGGTTCAATGACGGATCC
ACCCGCTTTGGCATTTGCAAATGGTATTAAAGAGGGCAATGGTGCAGCAGCACTCTCTTA
TGCGACGGTATATCCATTAGTGATGTTCTGCCGAATTATCTTGCCTCAAATTCTCGCTAT
ATTATTGTGGGTAGCTGGCTAATCGTAACTAAGCAATCTAGTTATTGACAGTTCAATAGA
CTAGATTGCTCAATTTCAATAAAACGCAATAAGTTTCCAACAATATTTAGGATCAATTCA
CGCCATTTTTATAGGATTATAATTTATTTTCTATGATAAATAATAGGATGTCTTAATCAT
GGATTTAACGTTATAATGAGAAATAAATCTGTTTTTTAATGGAAATACTACTTTATGTAT
CGCTTAACCTTTTTTTTGATATCTACTTTGCTGTTTAATTCCTCCCTCTCTGCCAAATGG
CTAAAGATCAATGATGTAGACTATATCTGGGGACCATTTAAAATCTATAATATTTCATTA
TTCTCTGAAACTGGCAGTTATACTAATAGCACACGCCCATTAATGCTGACTCTAAAATAT
CAAAAGCCCGTTGAAGGGCGTGATTTTGCAATTTCTTTAGCTAGATCTTGGTCTAATTTA
GGCATCACTCTGCAAAATCAAGATAATGTGGTTGATCGTTTGCGTAAAATTTTACCTGAT
ATCAAGAAAGATGATTCTCTCAGTTACATTGCTTTAGAAAATAAAGGATATTTCATATTA
AATAATATTGTTATTCCTGAAGAATTTAACAAAGAATTTAATGATGCTGTAGTAGCAGTA
TGGCTAGATCCTCGTGTAGAAATTGGGCGTAAACTTGTCAATAAAGAAGAAAAAACCTTC
ATTGCAAACATCCCTAGAGTTTTAGAGACACAAAAACCACAAAATATAGAAAATAATATA
GGAGTACATGAAGAATCAATAGATCCTGTGGTGGACTCAAGCAAAGTATCTAATGATATC
AAACAGAACTTAGACTCTTCAATAATGCCTAGAGTACAAGATAAGCCTTTAACACAGTCA
AATGAAGAGAATATGAAAGAAGCAGAAAAACCACTTGAAGATTCAGAAATTGATATTTCT
CCTCCTTTAGATCCCATACCAGAAGGCAAATATCTAAATATATAGCTGATTATTAAAGTG
TTTATAGCATTCATAATAAATCGACAATGCCGATTCAGAACTGGAAACTGGCGATGAATC
GATTTATGATTGATTTTGGTGATCGCCTAGACGATCACCGTTAAGTTGAAATGGGTGTTT
ACACAGAATTTGGGATAGGGTCTAGAATCATCTAAGCGCTAATACTTCACCGTATGCCCA
TAGCTTTCAATAATACCTTTAATATGCTCTAACGATTCTTTCGTCGGTGGCATCACATCT
TCTAATTCATATTCTAACCCTAAGGTTTTCCATTTATGTGCGCCTAAACGGTGGTATGGC
AGAAGTTCGACTTTTTCTATGTTGTCCATACCTTGAATAAACTGACCCAATAAATGAATA
TCTTCATCGGCATCCGTATAACCTGGTACAACCACATAGCGGATCCAAGTACGTTGATTA
CGTTTATGCAAATAACGAGCGAAGTCTAAGGTACGTTTATTAGAGACACCGATAAAATCT
TTATGAATTTCTTCGTTCAGCTGTTTTAAATCAAGCATAACGAGATCGGTTACATCTAGC
ATTTCATCGACTAGCTCTGAATAATTCCGCACAAAACCATTTGTATCTAAACAAGTATCA
ATACCCTCAGCTTTACAAGCACGAAACCAATCACGCACAAATTCCATTTGTAACACGGCT
TCGCCACCTGATGCTGTTACGCCCCCGGCCGTTGCTCTCATAAAATGTTTATACGTCACA
ACTTCCTTCATTAGATCTTCTACGGAGATCTCTTTCCCACCTTCAAGATCCCAAGTGTCA
CGGTTGTGGCAATATTTACAACGCATTAAACAGCCTTGTAAAAACAAAATAAAACGAATC
CCAGGCCCATCTACTGTGCCACAAGATTCGTAAGAGTGATAACGTGCTAAAACAGTCATT
CTTTTTCCTTTAAATAAAGTACGATTAGGACAAATGTCCTTAAACATTTCTGCTAATCGC
AATTAATGCGTAAGATACAATAAGCGGTCAGTTTCTGCAAAAGTTTTGCAAAATCTGACC
GCTTATTAGCTTAAACTAAATTACATCGACTGTGTGAAAGTACGAGTAATTACGTCCATT
TGTTGCTCTTTAGTTAAAGAGTTGAAACGCACTGCGTAACCTGAAACACGGATTGTTAAT
TGTGGATACTTCTCTGGATTTTCCATCGCATCTAATAACATTTCACGGTTCATTACGTTT
ACGTTTAAGTGCTGACCACCTTCGATGGTTGATTCGTGGTGGAAGTAACCGTCCATTAAG
CCTGCAAGGTTACGTTTTTGAGATTCAAGATCTTTACCTAACGCATTTGGTACGATTGAG
AAGGTATAAGAGATACCATCTTTCGCGTAAGCAAATGGTAATTTCGCCACAGAAGTCAAT
GACGCTACCGCACCTTTTTGGTCACGTCCGTGCATTGGGTTTGCACCTGGTCCGAATGGC
GCACCTGAACGACGACCGTCTGGGGTGTTACCTGTTTTCTTACCGTAAACCACGTTTGAA
GTAATGGTTAATACTGACTGTGTTGGAGTTGCATTACGGTATGTTTTGAGCTTCTGAATT
TTCTTCATAAAGCGTTCAACTAAATCAACTGCAATGTCATCTACACGGTTATCGTTGTTA
CCGAATTGTGGGTATTCACCTTCAATTTCAAAGTCAAGTGCTACGTTTTTCGCTACGCCA
ACCACTTCGCCTGCTTTATTTTTGATTTCGATGTCGCCACGGATTGGTTTTACTTTAGCA
TATTTGATTGCAGAGAGTGAGTCTGCTGCAACAGAAAGACCAGCGATACCACAAGCCATT
GTGCGGAATACATCACGATCGTGCAACGCCATTAATGCTGCTTCATAAGCATATTTGTCG
TGCATAAAGTGAATGATGTTTAACGCTGTGACATATTGTTTCGCTAACCAGTCCATAAAG
CTGTCTAAACGGGTCATTACATCATCGTAATCTAAGTATTCAGACATAATTGGCTCAGTT
TTCGGTCCAACTTGGTCACCTGATTTCTCATCAACACCACCATTGATTGCGTATAGTAAG
GTTTTCGCTAAGTTTGCACGAGCACCGAAGAACTGCATCATTTTACCTACGATCATCGGG
CTTACACAGCAGGCAATCGCATAGTCATCGTTTTGGAAATCTGGACGCATTAAGTCGTCA
TTTTCGTACTGAACAGATGAAGTTTCGATAGACACTTTCGCTGCATAGCGTTTGAAACCA
TCTGGTAAACTTTCAGACCAAAGGATTGTTAGGTTTGGTTCTGGTGATGGCCCCATTGTG
TAAAGGGTATGTAATAGACGGAAGCTGTTTTTGGTTACTAATGTACGACCATCTAAGCCC
ATACCTGCGAAAGTTTCTGTTGCCCACATTGGGTCGCCTGAGAATAATTGATCGTACTCT
GGGGTGCGTAAGAAACGAACCATACGGAGTTTCATTACTAAGTGATCCATTAATTCTTGA
GCTTCTTTTTCAGTGATTTTGCCTGCTTTTAGGTCACGTTCAATATAAATATCTAAGAAG
GTTGAAACACGACCGAAAGACATTGCTGCACCGTTTTGTGATTTCACTGCTGCAAGGTAA
GCAAAGTAAACCCATTGTACCGCTTCTTGTGCGTTAGTTGCTGGGTTTGAAATGTCAAAG
CCATAAGATGCAGCCATTTCTTTCATTTTGCCTAAAGCACGGTGTTGTTCTGCAATTTCT
TCGCGTAATTGGATTGTCGCTTGAATATCTTCGCCACGCTCTAACTTCTCTTGTAAAGAG
GTAAACTGTTTTACTTTATCTTTCATTAAGAAGTCAGCACCGTAAAGAGCCATACGACGA
TAGTCACCGATAATACGACCACGACCGTAAGCATCAGGAAGACCTGTAATTACGCCTGAT
TTACGGCAACGTAAAATGTCTGGAGTATAAACATCGAATACACCTTGGTTGTGGGTTTTA
CGATATTCAGTAAAGATTTTCTCTACTTCTGGATTTAATTCACGGCGATAAACTTTACAA
GAGCCTTTCACCATATTGATACCGCCAAACGGCATAATTGCACGTTTTAATGGTGCATCT
GTTTGAAGACCTACTATTTTCTCTAAATCTTTGTTGATATAACCTGGTGCGTGTGAAGTG
ATGGTTGATGGAATATCGCAATCAATGTCATACGGTTCGTGGGTTTTGTTTTCCACTTTG
ATTTTTTCCATCACATCTGCCCAAAGCGTTGTAGTTGCTTCGGTTGCATCTGCTAAGAAA
GATTCATCACCTTCATACGGCGTATAGTTTTTTTGGATAAAGTCACGCACGTTTACATCA
GTTTGCCATTCACCTGGTGCAAAACCTTCCCACGCTTTCTTTTGAGCTTCGGTTAGTTGA
GTCATTTTAAGTCCTCGTTAGTTAATGTAATAAATTGGAACGCAAGCGGTGCGATTTTGC
AAAAACACTGCGAAAAGTGACCGCTTACAAGTTTTGAATTAATGTTTTTTTAGATGCAAA
AACCACTGCACCATACCGATGAAAAATGCACCACCAACAATGTTACCTAAGGTCGCTGGA
ATTAAATTTTTCACCACAAAATTTGCCATTGTTAAATCAGCGAATTGACTAGGATCAACC
CCTATCGCTGTCCAAAATTCAGGGCTTGCAGAGCCGTGAATTAACACGCCCATTGGGATC
ATAAACATATTCGCCACACAGTGTTCAAAGCCAGATGCCACAAACATTGCTATCGGCAAA
ATCATAATGAACGCTTTATCCGTCAGGCTCTTACCTGCATACGCCATCCATACCGCAATA
CAGACCATCAGATTACAGAAAATCCCCAAGCTGAATGCTTCAATCCAAGTATGATGGAGC
TTATGTTGGACTGTTTTTAAAATAGTCAAGCCCCACTGCCCATTTGCAGCCATAATTTCA
CCGCTAAACCACACTAACAGCACAATAAAGGTCGCACCGATGAAATTACCGCCGTAAACA
ACAAACCAGTTTTTAAACATCTGAGCCAAACTAATTCGCTTACTTGCTTTAGCTACAATG
GTCATTGTCGTAGAAGTGAAAAGTTCAGCCCCGAAAACAACACACATTATAATGCCAAGA
GAGAACACAACACCGCCGATCAGTTTTGCAACGCCCCACGGCAGTTCCCCTGCACCGACT
TGTGTTGTTGCATAAAACACAAAGGCAATTGAAATATAAGCACCTGCGGTAATTGCTGAA
ATGAAAGAATAAAATTGATTTTTTGTCGCTTTATAAACCGCACCATCTTCGGCGATTTTA
GCCATCTCTGCTGGAGAAAACATCACTATCCTTAAATGAAAATTTGAAAATTTACAAAAT
TTGTTGAGAATTATAGACCTGTTGAAGTGATCATCAAATAAATTTTCAACATAAACGGAA
TAAAGTAGAATTATTTCTTGATCCACATCAAGTTTTAACATTGATTAAAATTTAACAAAA
CACAAATTTAACAGAACAGTTACAAAAATGTCCGATTATTTGACCGCTTTACTTGGGATT
TTCCTTGACAAAGAAAATCAATGTTTAATTATGTTTGCCAGCAGTTTTTTAAGTTCTACG
CTACTGCCCGGCAACTCAGAAATCATCTTCAGCACCTTTGCTACACAAGCCTTTGCGAAC
AACCATTCCTTATATGGATTGTTTATCAGTGCCACATTAGGCAACAGCTTAGGTAGCCTA
ACAACCTATTTTCTAGCAAAACTTTTTCCACCCCCAAACTATCACGAATAGCAAAATCAA
CGTATTCGATTTGCACTTAAATTTAGCCAACAATACGGCGTTTGGGTGTTACTGTTTAGC
TGGCTACCTATTGTGGGCGATCTCTTTTGTGGTGTCGCAGGTTGGTTACGTTTTGATTTT
TGGAAAAGCCTATGTTTCATCGTATTAGGCAAAGCTATTCGTTATGCATTATTGCTTTGG
AGTGTTTATTTGGTTGTTGGTTGAGAATGAATAGTCTAGAATATCGCAAATCTATTCTTG
TTGAGAAATTTTATGTCAAAACAACTGCCTGAAATCAAATCTGTTTCAGTGATTGCCAAA
ACACGTATATTTGAAGTGCAATCCGTCGATTTACGTTTTTCAAATGGCGAAGAACGTACT
TACGAACGTCTAACTCCACAACGCCGTTCTTCCGTAATGGTCGTGCCGATCTACCAAGAT
CAACTCATCTTGGTAAAAGAATATGCCGTAGGGCCTGAACGCTATGAACTCACCTTCCCT
AAAGGCATTGTGGATAGTGGAGAAGATCCTGCACTGAGTGCAAATCGAGAATTACAAGAA
GAAATAGGCTTTGGAGCAAAAACAATCGAACCACTACGTTCATTATATAGTGGACCTAGC
CATATGTATGGTTTAATGCACCTTTTTGTGGCACAAGATCTTTACCCATCACAGCTAGAA
GGTGATGAACCAGAGCCACTTGACATCATCTATTATCCATTAAACAAAATTGACGAACTG
CTTGCCGACCCTAATTTTGCCGAAGCACGCAATTTATCCGCCTTATTTTTATTAAGAGAA
TACCTCAATGCAAAAAACTAGCCTACACATTTTATGGATTTATCCACTACTTACCCAGTT
ACTCGGCTCTGCCCTATTACCCCTTTTTAGCGAATTTAGCCAAGGGGGAATGTTGGTTGT
TTTTGTCTTATTTACCGTCCCAGCTTTTCTATTTGCATTAGTCAGCTACAAACAACAGTA
TCACCAACGAAACATCATTCAAATTGCCTTTTTCTCAGGGGTAATAATGTTCATTTACAG
CCTTTTTTCATTTTCACTAATGTTGGCTTTTGATGAATACACCAGCCTTGAAGATCCTAT
CCCCCTATGGGAACAATCCCTTGCCGTGATCTTATTTGCTCTGACCTTTGCTTTAGCAAA
AGTAATGTATACTCTATTGGTGTTGAGATTGTTTTTGCCGAAAGTGTAAGTCGCTTACAT
TAATAGAATGGAGATAGACACTTCGGGTTTAATAATGGCGAGAGTTTTTTAGATCATTGG
TTATCCTTATATTCAAGTTAAGGCAGGGTGAGAAACTTCCTCCTAATAAATTTATAGGTC
TCTCCTAGATAACGACTAAAATCCCTATTTAGGTTAAGATAGCCCTATGAGCAAAAGTTA
TCTAAGTCAGTATAAACAAAATAAACTTATTGAGCTGTTTGTAGCAGATATCACTGCTCG
AACAGCTGCTGAGTTGATAAATGTAAATAAAGCTACCGCAGCCTATTATTTCCATCGTCT
GTGATTGCTTATCAAGCAAAACAGTCTACATCTTAAGAGGTTCGATATTCAAGAACAAGT
GAAGCCCAGCAGTATTGTTTACACCGATTTCTACCGAAACTATGATAAGTCTGATGTAAC
TGAGTTTAATCATTTTCGCATCAATCACAGTACCTACTTCGCAGAAAAACAAAACCCCAA
ACGAAAAGAACTAAGTCCGATACAATATCGAAATCAGTCCTTTGAATAGCTGTATAACTT
TTGAAGGTCAGATCATTTTATTCATATTTTAAAAGGTAATTTGAAGCCTTTTACCATAAA
ACTTTAGGGGCTGACGTAGATTAGCCCCAATAAAAAAGTACCCCGAAGAAGAAACCCAAG
CCCCAATTTGGCTAAATGCACATAAGCTTCCCAACCAGTGCTTCTTTTTAACAAAACTTT
TGGGGCTGTATTAGATTAGCTAGTATACCAACCTACATCAGCCCCTATAAATAAGGTTGT
AAGAGCAAATTACATTTGCCCCAAAATGATTGCAGGAATGTCAGGGCGAATGTTATTCGC
CCCTGCATTTCATCTACACAATCTCACTCGGCGTAAAGAAATACGCAATTTCACGTTTTG
CTGATGTTTCAGAGTCTGAGCCGTGAACTGAGTTTTCACAGTAGCCTAAACCAAACATTT
TACGAATAGTGCCTAGTTTGCGTTCTTCAGGTTTGGTTGCTCCCATCAACAAGCGGTAGT
TTTCTACGGCATTTTCGCCTTCTAACACCGCAACAACGATAGGCTCAGAAATCATAAATG
CCACGAGCGGATCAAAAAAATCTTTGCCTTGATGTTCTGCATAAAAACCTTCCGCTTGTT
CTTTGGTTAAGTGAAGCATTTTTAACGCTTTGATCGCTAAGCCATTTTTTTCCATATAAC
TTAAAATTTCACCGATAAGATGACGTTTAGTCGCATCGGGTTTAATAATGGCGAGAGTTT
GTTGGATCATTTGTTGTCCTTATTATTGAGTTAAGATAGGGTGAGAAATCCCACCCTGAG
TAAATTTATTTCACCTGCATACCAGCCGTCACGCCGCTATCAGCAGAGAGCAAGTAGAGA
TCTGCACCGCTTGTGCCAGCAGATAAAATCATTCCTTCCGACATACCAAACGACATTTTG
CGTGGGGCAAGGTTGGCAATCATAATCACAAATCTGCCTTCAAGCTCTTCAGGTTGGCTG
TACGCCGCTTTGATACCAGAGAAGACTTGGCGAGTATGGTCGCCTAAATCGAGTTCAAAA
CGTAATAATTTATCTGATTTCGGCACAGCTTCACATTTCAATACTTTTGCCACACGCAGA
TCGAGTTTAGCGAAGTCGTCAATGGTGATTTCTGAGGCAATTGGTTCAACTTTGGTTTCA
CAAGCGGTCATTTCTTTTCCTTTTTTTGCAGTTTCTGCTTTTACGCTTTCGGCGAAAAGT
GCTTTGGTTTCTTCAATCACAGCGTCAATCTGTTTTTTCTCTAAGCGAGAGAAGAGCGAT
TTAAACGGTGCAATGCTATGGGCAAATAGTGGCGAACCGATGTTGTCCCAACGCAGTTCC
GTTTGTAAAAAGGCTTCGGCACGTTCTGCGAGTTTTGGTAATACTGGTTTGAGATAGCTC
ATTAATACACGGAATAGCTCTAAGCCCATTGAACAGACCGCTTGTAATTCGGCATCTTTG
CCTTCTTCTTTGGCAATTACCCAAGGGGCTTTGTCGTCAATGTATTTATTGGCTTTATCC
GTTAATGCCATAATTTCACGGATCGCTTTGTTGTATTCACGCGTTTCAAAATAAGTGGCG
ATATGCTCCGATTGTGCAACAAATTCATCAAAAAGCGCTTGATTTTCTAGTGTTGAAGCC
AGTTTACCTTCAAAGCGTTTTGTGATGAAACCTGCGGTACGAGAAGCTAAATTAACTAAC
TTATTGACGATGTCGCTGTTTACTCGTTGTACAAAATCTTCTAAATTGAAATCAAGATCT
TCAATGCGATCATTCAATTTCGCCGCATAGTAATAACGCAAACATTCAGGATCGATATGT
TTTAAATAAGTGCTGGCTTGAATGAAAGTACCACGGGATTTTGACATTTTTTGTCCGTCC
ACCGTCACATAACCATGAGCAAAAACGTTCGTTGGTTTGCGGTATTCGCTTCCTTCTAAC
ATCGCAGGCCAGAATAGACTGTGGAAGTAAACAATGTCTTTACCGATAAAATGATATAAC
TCAGCATCACTCTCTTTTTTCCAGAAATCATCAAAGTTCAAGCCCGTGCGGTCGCAAAGA
TTTTTAAACGAAGCCATATAGCCGATAGGGGCATCAAGCCAAACATAGAAGAATTTGTTT
TCGCTATCTGGAATTTCAAAGCCAAAGTAAGGTGCATCACGGCTGATGTCCCATTGCTGT
AAACCGCTCTCAAACCACTCTTGCATTTTATTGGCAATTTCAGGTTGAAGCGAGCCAGAA
CGTGTCCACGCTTTCAGCATTTCTTCAAAGCTTGGTAGGTCAAAGAAAAAGTGTTCCGAC
TGTTTTACCACAGGGGTAGAGCCTGACACTACCGAACGTGGATTGATTAAATCCATCGGG
CTATAAGTAGAAGCACAGACTTCACAGTTATCGCCGTACTGATCTTCCGCTTTACATTTC
GGGCAAGTGCCTTTCACAAAGCGATCAGGCAAGAACATATTTTTTTCAGGATCGAACAAC
TGCGAGATCACCTTGCTTTTGATAAAACCATTCGCTTTTAATTTTTTATAGATGGCAGAA
GTGTATTCACGGTTTTCTTCGCTGTGGGTGGAATGATAGTTATCGAAACTGATATTAAAG
CCAGCAAAATCAGCAATGTGATCAGCTTTGGCTTTTTCGATTAACTGTTCAGGGGTAATG
CCGAGTTTATCCGCATTCAACATAATCGGCGTGCCGTGAGCGTCATCAGCACAGACAAAG
TGAATTTCGTTGCCACGCATACGCTGAAAACGCACCCAAATATCCGCTTGAATATGTTCA
AGCATATGCCCTAAATGGATCGCTCCGTTAGCATAAGGCAAAGCACAAGTGACCAGTATT
TTTCTTTTTGGATTTGACATTCTAAATCTCTCTAAAATATAGCAAAAAATCATTGGGATT
GTAGCGGAAAAGGGGGGAATTGTGTAGTTAAGATTTGGGGAGATAGGGATTTTTCAACGC
TATTTCTGGTGTTTCTCTTATTTCTAAAAGTTATAAATAACTAATAACACATTATCTTTT
GAAAAATGAATTTTTCAGATAAAATAGTTCTGATAAGGACTGGTGCAAAGTAATCTTCAC
TATCCGTTAATGCTCACCTACATAAAAATTAATTACGATCTTCATAAAGAGTATTAAAGC
GAGAAATTACTCCACCCAAGTTTCATAAAATAAATTTTTTAAATAAGGGATACAAATTAT
GAACATCAAAAAATCAATATTATCTACTATGCTTTTATCTTCTGCTGTGTTGCTCTCTTC
TTGTAAGAAAGATGGCACTGGCGGAAATTCTCCCCAACATAATAAAGAACAAAATCCAGT
TAATTCGTCGATAGGTAGCCATTTTAGTGCTGAAAGTAGTGGAACTACAAATAATGGATT
TAATAAACTCCCTGACAGACAGACAGACAGACAGACAGACAGACAGACAGACAGACAATC
ATAATGCACTTACGTCTCATTCTTCCAATACTAATCATCATTTAAATACATCTAACGATT
CTGTTTTATCAAATACTTCGATAACTCCAAATCTGCCAGCTGCTCCAGATAATTCAATGC
CTACAGATAGTTCAAATTCAGCGACTTCTGATAGTCAAAAACCATCTGATGAGCCTAAGG
CCGACAGCCCAAGTTCTGCTGAGAGTTCAACAACTTCAAATGAACCAATCATTTCAGACA
ATCAAACAACTTCGAACGATCCAACAACTTCGGACAGTCCAAATTCTACAGATAAACCTA
GTACGGAAAATACTAACAATGAACAAGCTACAGCAGAGACGACAGATAAGCAAGAAGTAG
CAAAAGAGGATAGAAAAGAAGAAGTCGTAGAAGAGCCAAAAGTAGAACATCAAGAACAAC
CACAAACAGAAACTGAAAAACAACCGCCTAGAGAAGAGGAAAATCCACAAACAGAGGAAA
ATTCACAAGCAGAAGAAGATCCTCAAGCTGATGAATTGCCGAAAGTTGAAGAACAGCCTG
AAGCCGAAGAAAAGGCTGAAGAGGAAAAAGAATCTCAAAGCTCTGAAATTCAAACTGCTC
CAGAAACCCAAACTAACAGTAATGAAATACCAATAAATAATGAACCGACTAATAATGAAC
CGACTAATAATGAAATATCGAGTAATAATGATCCAACAAATAATATTACTCATAATGATA
ATTCTTCTGGAGAAAATATAAATCAAGAAAATAATGAAACCGGCAAAGAAAACAGTTCCG
AGGATTCGCCTTCTTTCAATCAAGATTTAACTACAACAACTCCAGAAAATAATAATTTAT
CTGCTGGAAATAGTGATGATAATAAAAATACTGATACGGAAAATAATGTATCTGGAAATA
ATTCGGTAGAAAATAATGATGTTACTTTAAATTTAAATAATAATTCAGAATCTACAACTC
CAGAAAATAATCCTTCTACGCAATCTAATTCATCAATAAATCCTGTGGATAATCAGCCTT
GGGCTAAACCTGAAGTTGAGAAATTAGATAAAAATAATTATGAAAATACACAACAACAAT
CTAAATTTACTAATAAAATTGGGATTGTTGATATGGATTATAATGCAACTGAAGATTTAG
GTGGGGCATTTAAATTTTCAAATGGGCAAAGCAGAATAATTTATAATGCAGGCTTGGATA
GAAGAGTTAAGGGGCATTCTAAATCACACGGAACAATGGCGGCTGGTGTTATTGATTTAA
AAAATAAAAATGCCACAATTTATGCTTATTCTGCTGAAAATCAGGGAAGTAGTACAATGA
GTGCTACTAATCTACATTATGAAGAACCCTATAATAGAGGGGTAAGGATTTTTAATAATT
CCTATGGTAATAATCCACATAAAGATAGTGTAAAAAATAGAGGTTGGGAAAGTCTAGCGA
GCTTACCTTTATACGTTAAGTTAGCTGAAATGGCGGAAAAAGACAGCATTTTTGTTTGGG
CATCAGGTAATGAAGGAAAAGATAAAATAAATGGAAGAAGTGAATATGCAACCGTAGAAG
GACATGTACCTGTAATACGAGATGGGGCAAGAAAAGGCTGGATTGTTGTAACTTCGGTAA
ACTCACATAATAATGGGCTTACGGAATATGCAAGTAAAATAGGTGATAGGGCTAAAAACT
GGGGTATAGCTGCACCTGGAGAATGGTATTTATTTGATGGAAAAGTTCGAACAGAAGGAA
CCTCTTTTGCTACACCTGTTGTTACAGCTGCCGTGGCTAATGTTTGGGAAAAATTTGATT
GGATGGATCATCATTTAGTGACCCAAACCATATTATCCACTGCAAATAAATTAAATTCGT
CAGATGTGACCGAAGAACCGAATGAACGTGTTGGTTGGGGTATTTTAAATCAAGATAGAG
CATTAAACGGACCAGCTAGATTTGATACAAAACTTTTAACCGATGATAATAAAACCCATG
TTGTAGCAAAATTAGATTATAAACATCATACCGACCGCACTAAATACACTTGGTCCAATA
ATATTCAAGGTGATGCTGGCTTTAAAAAACAAGGTACTGGAACACTTTATTTTACTGGTT
CAAATTCTTATAGTGGAAATACAGTTATCGAAAACGGAACTTTGGTAATTGGAAATGAAT
TAAAACAATCCACAGTAGAAATCCAGTCACAGGGAACATTATTAACGAAAAATTTAAATA
ACTCTCAAACAGAAGTTAAAATAGTAAAAAATGTAGATAATAAAGGTTCCTTGGAGGTTT
ATGGAAAGGGGTTAATTATTGAGGGTAATTATACTACTTCAAATAATGCCAGAACGGTTA
TTGATATAGATAAATCTAAATTAAAAGTAAATGGAACAGTTAATTTACAAGGTTCCTATA
TTGTAGCCGATGTTGAAAATATTAATGAAGTGGTTCAAAGAGAGCCTCAAACTAAAACTA
TTATTGAATCGCCAAATGCGATCAAAAATTATAATGGAAATTATAAAATATCAGATCAGG
CTAACCCTTATATTGATTTAAAAGAAATTAAACTCAATAATGAGAATAAAGAAATTATTG
CAACCTATAAACGAAATGATACAGAATTTGTATTAAATGCAGCTAATGAAAGTTCATTAA
AGAATGTCTATACTGCGAGAAGTTTAGATCTTATTTTAGATAGTGCGAGTGATTCAGGAA
ACACAAATAGAAACCTCAGAAGTACGGCATTATCCTTTATGAATGCTAAACCACAAGCGG
TAGCTTCTGCAGTAGATTCTTTAAGTGGTGAAATATATCCAGCAGTACATCAGGTAGCAC
TGAATAGTATTAAAACCTTGAATAGACAAATTGCTAAACAGCAATTCTCAAATATTCAAG
ATATTAAGTCTTATCATATTTATACTCAGTTAGCTACACAAAGTTTAAAACTTTATCAGG
ATGATAATTTTGGATTTGCAGATTTAAAAAATAGTGCAGATTCACAATTAGTTGGTATAG
ATAAGCAATTTAATGCCTTTACATTTGGTATGGGATTGCAACGAGTTCATCAAAAATTAT
CTCCTTTATCTAATAAAGATCAACAAGTTGGAAAAGTAGATTTAAAACAACACAGTTTCG
CCTTATACGGAAAATATGATTGGAATAAATGGTATTATCTCAGCCAAATCAGTTTTACTG
ATATTAAAGGAAAATTAGATAGAACATTGTTATTGCCTAATGGCACACAGATAATTAAAG
CTGATTTAAAATTACAAAATTATTCTTTTTATAATGAAACCGGATTAAATCTACAATATG
AAAAATTAAGATTTAATCCATATGTTGCGTTACATATTAACCGTTTAAAACAGGATTCCA
TTAATGAAAAAGAAGATTTAGCATTAAGTATTGATAAATATCATAAAACCCATTATGGAT
ATGAATTGGGCTTAAGATTAAATCAATCATTATCTGAAAAATTTAATATAAATCTAGATA
TTTCTTATCTTTATAATAAGAACAATATGGATAATATAGTAAGTGGAAAATATATTATTT
CTAACACTGAAACTAAATTATATGGAATGAGATTACCAAGATATGAATTTAAAACTAGTT
TAGGTATGGGCTATTATCTTACTGAAAACCTCAATATTTACGCTAACATAGCTTATTATA
GATTGTGGAATAACCCAATGAAATCCTATTACAAAGAAGGAAATATTGGCGCGAAGTACT
ATTTCTAATAGTAATATGATAAACAATCACTTGAAAGCACATTCGTAACCCTGTGGAAAT
CCCACGGGGACTTTTTGCTTAATCATTGCTATATTCTTTATTTTCAGACTTTGGCAAAAT
GGGCAGTTTTTTGTTCATATTTCAAAAAGAGGGCTTAAAGCCTTGTACTATAAGGCTTTA
AGCCACTTTTTAGCAACAAATTTGTCTATTACACATTTTTTGCCGAATCAAACCGCTTGT
TGTATGGGTTATTTATCGAATTTCCTCCTTTCCATCACGTTAATCCGTTATTTTATTTAT
CAATACAAGCGGTGAGTAATGTAAAGAGGAATGAAAACCACGCTTCCTATACCCCAAACA
AGAACCATTCCAGTAGCTTCACTATCTAAAGTTATTTTTTCTGAATATGCTATAAATTGT
GTTTGTAGTGGCTGTTCTAATTTGGCTTTGTTCAGAACTGCATCTTGATTTTCAATTTTG
ACCAACTTCCCATAAATGTCATAAAACTGTTCTGATGATTTCTTATTATGTAAAGAAGTG
AGTTTTACCCTAGACTCAATATTAGGTGTTTTCATTTGATTTCTGATATAAATAATCTCT
GCTTTAGTAACAGATTTCATTTTTTCTGATTGAATAAAACGAGAATAAATTCGGTGGTTT
TCCGCTCTTGATAATCAGCATTCTCCTTGTTACTGCTTTCAAATTAATAACTATGCAAAT
CTCCGACAACATATAATTTATTATCAGCAATAAAAAATGCTCGGATTGTTTCTGTTTTGG
TATTTTCATCTTGATACTCTGTTTTAGTACAAGCGGTCATAAAACATAAAATCAAACAGT
AACAAAAAAAGCGTTTTAAGATTTGCATAGTTTTCTCCTCAGAATAACTATGAAATAGCC
ACCACATCTGGCAATTTCACTAACTGATTAAGTAGTAATTCCATCGCTCTTTCACTCTGA
ACGGTGACATTTAACGTAATTCCCGAACCATTATTTTCTGCATTGAGTGATAGCACTTCA
AACCCACGGTGGCGGATCACTCTGAGTAAACGCTCAAGGGTTTCAGGGCGTTTATTAGCT
TTGATAACGAATTGATATTGTTGCATTTTTCTTCTCCTTAAACCCCAATGTCTTCATCTA
ACATATCTGTATTGCACGCATTTGGTGGAACGAGTGGCCACACATTTTCTTCATCTGGGA
TACAAACGTGCAATAAATACGCTCCTTTGCTGTTGAGTAAGCGGTCTAATGCGGTTGAAA
CTTCCCCTGCTTTTTCAATGCGTTCTGCTGGAATGTCAAAGGCGTTAGCTAGCATCACAA
AGTCTGGGTTGTCATCTAAAATGGTTTGACTGTGGCGACCATGGAAAAAGAGCGATTGCC
ATTGACGCACCATTCCTAAACGTTGGTTGTCGAGTAACAGAATTTTGACAGGTAAATTGC
CACGTTTGATTGAGCCGAGTTCTTGAATATTCATCATAAAAGAGCCGTCTCCCGTAATCA
CAATGGTTGGATCCGTTGGGCGAGCTTTGACCGCCCCCACCGCTGCTGGCAGACCAAATC
CCATTGTGCCGAACCCTGCAGAAGTGATGTAGTTTTCAGGGGAATAATGCTGCATATGCT
GTGCTGACCACATTTGGTGCTGGCCAACGTCAGTAGTAATAATCGCATTTTGCGGTTTAC
GTTGTGAAAGAGTGTGTAACAACGCCCAAGGGTCGATTTCGCCTTCGCCTGCATTTTCTT
GATAGCTGAAGTCAAAATCCGCTTTCAGTTTACACACATCAGCTCGCCAGCTCTCAATCT
CTAACGGTTGGGTAAGTGCGGTCACTGCCTCGATTAAATCTCCTTGCAATGCTACATCTG
CTTTGCGTAGCTTGTTGATTTCAGCTACATCAATATCAATATGAATCACTTTGGCGTGCG
GTGCAAAGGTGTCAAGTTTACCTGTTACTCGGTCGTCAAATCTAGCCCCACAAGCGATGA
GTAAATCACTTTCTTGTACTGCATAGTTAGCCGCTTTCGTGCCGTGCATACCGATCATTT
CCATATAGAGTGGGTGTTGTGGTGGAATGGTTCCTAAGCCTTTCAAGGTAGAAACAGACG
GAATATGTGCAACATCTAGGAAAGATCTAACCGCTTGCACGCCATCTGCCATACCAACAC
CACCGCCAACATAAAGAATAGGGCGTTTTGCTTGAGCTAACAAGGCTTTGGCTTGTGCAA
GTGCCGCTGGATTTTGTACCTTAGCCGCCACTTTTTCATAGACAATTGGGGAAAGTGATG
TTGGAGCGAATTGCACATCTTTAGGAATATCGACAAGCACAGGACCAGGGCGACCACTTT
GTGCAATTTGGAACGCTTTGGCGATAATTTCAGGTAGTTCATCAATGTTTTGCACGATGA
AACTGTGTTTGGTACAAGCAAGGGATAAGCCTAATACATCTGCCTCTTGAAAAGCATCTG
TACCGATAAAGGCTGAAGCCACTTGCCCTGTAATTGCTACGATAGGAATAGAATCCATTA
AGGCATCGCCTAAGCCTGTAACTAGGTTGGTTGCCCCTGGGCCTGAAGTCGCAATACAAA
CGCCTGTCTTGCCTGTTGCCCGAGCATAACCGATAGCAGCCATTGCAGCACCTTGCTCGT
TACGACAAAGTAGATGATCTAAACCTGAATCGTAAATCGCATCATAGACAGGCATAATTG
CCCCGCCTGGATAGCCAAAAAGAGATGTCACACCGTGAGCTTTCAAACACTCAACGACTA
AATTTGCTCCGTTCATAAATTACCTTTTTAATGTTGTGTCGCTACTTTAGTTAAGGCTTT
TATGTAATAAAAAACCCTCACTAAAACTAGCGAGGGTTTGTGGATCTCATTATACAATTC
TAATTGCGAGCCAACTTAACCCTCGCGGCGATAATAATCACCACGAGGTTAATAATAAGG
CTAACAAGAGAACGTAATGTCATTTTCATTTATCAATAAAAGCTTGAGTGGCTATATAAA
TAGCATATTTTTTGTATAAAACAAATAAATTTTTTATCTCTTTATGAAAAAAAGCAAACG
ATTAGCTTTAAATAGACTAAATTTACTTGCGTAGTGGGGGGCTAGGGTTGAAAATGCCCA
AATTATCACTATTTAATCAGCCACTAACTTCTATAAGGAATTTCTATGCCATTACTTCTC
TTTTTAGCTGGGCTATTTTTATACATCTACATTGAAATCTCTCTGTTAGTAAGCGTTGGC
TCTGCTATCGGGGTTTTACCCTTGATTTTATTAATGATCACTATTTCAGCGGTCGGTTTA
TGGTTGGTGAAATTAAGAGGAATAATGACCATAGTGCAGATCCGCCAAGAGATCGCACAA
GGAAAGATCCCAGCACAAGCGCTGACGTCTTCGATCTTTTTTGCAATCGCAGGGGTATTG
CTGATTATCCCAGGTTTTTTGAGCGATATTTTAGCGTTATTGCTTCTATTGCCGATAACT
CGCCAATTGCTACAAGCAATGTTTATGAAACTGTTTGCAAGTCGTGTGAAATTTATGTCT
TTTGGCTCAATGAACAGAACTTCCTCTCAAAATAATACAACGTTTGAAGCGGAATTTGAG
CATAAGCAAGATGAAGATAAGTGGTTGAAATAATGATAAATTTCATAATGATACATATCA
AAGATTCACGACATATAATGAGATTCAAAAATCAATATCTGAGGTCTATTTTTCCTTTCG
CAATTGCGATAAAAAAGAGTAAAATTAGCCTTTATTTTGACGAGAGAGAAACAAAATGGC
AAACATTCGTTTAGCAATTGCAGCAGATTTTTTATTAGCCGAGAAATTATTAGAAGCCTT
AGAGCAAAGTAGTTTGGATTTTGAGCAAATTTCAGCGATTGAGCTGGAAAGTTTTGGTGA
AGAACATTCTCTGCGTTTTGGTGCAAAAGCTGTTGAGCAAATCGCTGTTGAAGATGTCGA
GTGGTCGCAATTTAGTCACGTTCTCTTTGCAGGTAAAATGGCAAATGCAGAATTGCTGGC
TCAGGCTGTGCAAGCAGGTTGTGTGATTTTAGATCTCTACGGCATTTCTGCATTAATCGG
CAATGTGCCTGTGATTGTGCCAAGTGTAAACAATGAAATGATCGCCAATGTGCGTGAGCG
AAATATTGTTGCGTTAGCAAATCCACAAATCAGCCAATTAGCACTTGCCTTAAAACCGTT
GTTGGATCAGCCTATTCAACATATTTTTGTTACATCACTGTTACCATCGGCCTATTTTGG
TGATGAAAAAGTGCGTGAGTTAGCAGGGCAAACTGCTCAGTTGTTAAATGGTATTCCCCT
TGATGATGAAAAACCACGCGTGGCGTTTGATGCTTTACCTGCCAATGTGCAAGGTGATGA
AAAACATCTGCCGTTCTCTCGTGCCTTTGAGTTACAACTTGCAAAAGTTCTGCCAAATCT
AACCGCTAGTGTGACTTTCCATTCCGTGCAAGTGCCTGTTTTCTATGGTATTTCACAGAT
GATCAGGGTGCAATCTGAGTATGCTTTAGATGCAACCGCATTAAGTGAGCAGTGGCAACA
ACAAGCGTGGGTAAAATTTAATTCTGATAATGTAATTACCCCTGTTAAAAATGGTGAAGA
TGAAGAAACGAATCTCTTACAGATTAGCCAACTACTCAATAAAAATGAAAACGCACTACA
ATTCTGGACAGTGGCTGATGAACAGCGTTTTAGCTTAGCGTTCTTGGCGGTGGAGTTGTT
GAAAGAAGTAATCACTAGCTATTAACATAGTCGGATCTAAAAATACAAACATTTGATATA
CCATCACTCAATCACATAGCAATATATTCTCGTAGATATGGAACAAAATTCTTCTTTAAC
TCAGATTCTGGTAGCTACTGCTGCTATTGTAATTATTTTGGCGGGTATTAAATTATCCGT
TGAGATCGTTATTCCTTTCTTATTATCTCTTTTTATTGCAATTATTTGTTCTCCTATTAT
CAAATATCTAACCTCTCATAAAGTCCCTTTGTGGCTGGCAATCACTATACTCCTTATTCT
ATTTTTACTTGGATTCTTTTTTCTGGCAGGACTAATCAACAGTACAGTACAAGAATTTAC
AGCATCAATTCCACAATACAAAATTCTTCTATCTGAACGTATTGCTGCCGCAATGCTCCT
TGTTGATAACTGGAATATCCCGGTTTCAATATCTCGTGAACAGATCCAAGAACAGCTAGA
CCCAAGCATTATTATGAACTTTGTTAGTCGCTTATTACTTAGCTTCTCAGGCGTCGTCAC
AAATATTTTTGTACTCTTATTAGTCGTTGTGTTCATGTTATTTGAGGCTCCAACCGCTAA
ACATAAACTTATCGTGGCTCTTAGAGGCAATAAAGATGTGGAATCGGAAGAAAGCCATAT
CAACCGAGTATTACAGGGAGTTATTAGCTATCTTGGCATAAAAACGATTGTAAGCCTGCT
TACTGGGATATCTATTTGGGTGTTGCTTGAAATAGCTGATGTACAATATGCTGTATTATG
GGGCACATTAAGCTTCCTACTCAACTATATTCCAAACATAGGTTCAATCATTGCTGGTGT
ACCTATTGCTGTACAAGCATTTCTATTGAATGGCTTTTCTGTTGGATTGGGAGTATCAGT
CGGTATCATTGCAATCAATATGGTAATTGGCAATATTCTAGAACCTAGAATGATGGGGAG
AACCCTTGGTCTCTCAACTCTCGTTGTATTCTTGTCACTACTTTTCTGGGGATGGTTACT
CGGTACAGTAGGAATGCTACTTTCTGTTCCATTGACAATGGCTCTCAAAATTGCATTAGA
ATCAAGCCCTAAAACGATCCATTATGCAGGCTTATTAGGAGATATTAATAAACGCTAATG
CTCTTATTTTTGCGCTTTAAATACATTAAATAACCTATATGTTTCTTATAGCACTCAACC
TAAATATTTTTAACATCTACGCAAACGATTGCTTTTTGGTTTATCTTTGTGTACAATCTT
CGACCCTTTAATCATACTATATATTTATTGAGGTTTTTCCATTATGTCTCTTCTTTCTCG
TTTTCAACTGGCAGAACGTGGTTCTAATGTTCGTCAAGAGGTTATTGCTGGTTTAACTAC
TTTCCTTGCAATGGTTTACTCCGTTATCGTTGTGCCAAATATGTTAAGTGCGGCTGGCTT
TCCTGCTGATTCAGTATTTATTGCAACCTGTTTGGTTGCTGGTTTAGGTTCAATTCTAAT
TGGCTTATGGGCAAATGCTCCAATGGCGATTGGTTGTGCTATCTCATTAACAGCTTTTAC
TGCATTCAGTTTAGTGCTAGGTCAAGGCATTAGTATTCCTGTTGCATTAGGTGCAATCTT
CCTTATGGGTGTTTTATTTACCATTGTTTCCATAACAGGTATCCGTGCGTGGATTTTGCG
TAATCTGCCATCTAGTATTGCTCACGGCGCTGGAATTGGAATCGGCTTATTCCTTTTATT
GATTGCAGCAAATGGCGTTGGTTTAGTTGTCAGCAACCAAGCGGGTTTACCTGTAAAAAT
GGGTGAGTTCACTTCTTTCCCTGTAATGATGTCTTTAGTTGGTTTAGCTGCCATTATTGG
TTTAGAGCGTTTACAAATTAAAGGTTCTATTCTTTGGGTTATCATTGCAATTACAATCAT
CGGTTTAATTTTCGATCCGAATGTGAAATTTGGCGGTGAAGTATTTAAATTACCTACCTT
TGGTGAAAACTCTCAATTCTTAAATTTAGATATTGTCGGTGCATTGAATGCAGCTATTTT
ACCTGTGGTCTTTGCCTTAGTAATGACTGCTATTTTTGATGCAACAGGTACCATTCGTGC
TGTAGCAGGTCAGGCAAATTTATTAGATAAAGATGGACAAATTATCAACGGTGATAAAGC
ACTTACTTCAGATTCATTAAGTAGCGTACTTTCAGGTTTATTTGGTACCGCGCCTGCAGC
AGTATATATTGAATCAGCAGCAGGAACTGCTGTTGGTGGTAAAACAGGTTTGACTGCGGT
CGTTGTTGGCGTGTTGTTCTTATTAATGCTTTTCTTCCAACCACTCGCATTTTTAGTTCC
AGGTTATGCTACCGCTCCTGCATTAATGTACGTTGGTTTATTAATGTTGAGCAATGTGTC
TAAATTAGACTTTGATGACTTTATCGGTGCAATGTCAGGCTTAGTTTGTGCTGTGTTTAT
TGTTTTAACTGCAAATATCGTAACAGGTATTATGTTAGGTTTTGCAACCTTAGTGATTGG
ACGTACCATTTCAGGTGAATTTAACAAATTGAACGTTGGTACAGTAGCTATTGCTATTGC
ATTAGTTGCATTCTATGCCTTTGGTTTTGCAATTTAAGTCCTCAATAAACATATTTTCCT
CTTTTTAAGAAAAATATTTAACAGAAATAGCTCATTGTATGAAAGATAGGATACTAAATT
TATCCCAACATCATCCTTAGATGCTAGAATGAAATAGAAAGTCAAACGCCTACAAATAGA
ATCTATTCATAGGCGTTTTCATCACACTACATTTATCAATGTAATTTCTATTATTTTACT
TTTTGTAGCTTATGGTATGCATCCAGTAATTTTTGATGAGCTGACATATTCCTCAAAGTT
TCATCAGAACCAATTAAACCATGGAACGGATTTTCTCCCTGCACTATATTCCAAACAAAA
TCTACAGCATCTTTCCCATACATTCTGTTAAATATCATTCTATACTGCTCAGGTTCCCTA
TCCTCATCCAAAAATAATTCAATTACACTAATTAAACAACGATAGTAATTGTTTCTTTCT
GCTGAAAATACAGAAGCATTCATATTAACTGTCCAAGTTGCCCAATCTAATGCCTCTTCA
AGATTCCCTAAAGCCAAATGAAGCATAGATTTTAATTCACCAATACGTAAAGTTTGTAGT
GCGCTTCCTTTTTCAGCTACCACTCCAATAAATTCACGTACCCGTGTCATATCATCAATA
CCTTGCTCATCCAGCTCATCCAATAGCTCTTGATAAATTTCTTTCTCATGATGGAAATAG
GGTAAATCAAGCAACATTTCACGCCATTCCATTCCCATATTATTATTCGCATAGATCAAA
TCGTCAGGAGGATAAATATTAGACATTCCAGGAGCAATTATACGGCAAGCGTATACACCT
AAATGTTCATAGTCCATAATATAAACCTCTTGTTTATACTGGCTGAAAATTTCCATCAAA
TTAGCAAATTCCCGCTCTGTTGTGCCTGAAAAATCCCAGTGAGTAAATTTATAATCTGGT
TCTGATTTAAAAAGATCCCATGAAATCTGACCACTTGAATCAATAAAATGAGTTTCCAAA
TTCGCATAATCTGCCACATCATCATTATTAAATGATGGTGGAGAAAACACATCCAAATCT
TTTAAACTACGCCCCTGCAAAAGCTCAGTTACCGTACGCTCAAATGCGACTTGGAAATTA
GGATGAGCACCAAAAGAAGCAAAACACGTACCATTCCTAGGATTAAGTAAAACTACACAG
ATAACTGGAAATTCGCCACCTAATGAAGCATCATAGCAGAGGATCGGAAACCCTTCTTGC
TCCAATTGCTCAATCGAACGTTTAATCGTCGGATAACCATCAATAATACACTGCGGAATT
TCAGGCAAGCTGATTGCTTCAGTGATAATACGATTTTTGATAAAGCGTTCAAATACTTCC
GATAGTCCCTGCACTCTGGCTTCATTCTTAGTATTGCCAGCTGACATCCCGTTAGATACA
AATAAATTTCCAATAATGCTTTGTGGAATATATACCGTATGACCATCAGACTGACGAATA
TAAGGTAATGCAACTATTCCTCGTTCTGAATTGCTAGACTGTAGATCTACCAGAAATTCT
GGTGTCAATTCTCCATTTGGATTAAAATAGTCGTGTAGAAATGGATCCAATATTCCTTCA
GGTAATTCCGTTTCATTTTCAATAGGAAACCATTTTTCATTTGGATAGTGAACAAATTCA
CCTTCAGCAATTTCCCTTCCTAAATAAAAATCAGCCCAAAAATAATTAGTCGATAAACGC
TCAAAATACTCCCCCAATGCGGAAGCAAGAGCTGCTTTCTTACTTGCTCCTTTACCATTT
GAAAAACATTGTGGACAATCAACATCACGAATATGTACTGACCATACATTTGGTACAGGA
TTAAGCCAAGAAGCCTCCTCAATATTAAATCCTAATTCTTTCAACTTAGTCTGGAATCTT
TCGATGCTTTCTTCAAGGGCTGCATCTTTCCCCACAATAAAGGTTTTTTCTATCATTTTT
TCTCTTAAAATGAAACGGTTTTACTCTATTTATATAGGATTTAGACATTGGAAACCAATA
AAGAAATTCATAACCACATCTTAAATCTCTTCTACCAGTTAGAATAAATTGAGCGGAAAA
TTTCCGCCCAATTCATATGTTAAAAATCCATTAATTCTTTCTCTTTGTCTGCTAAAATCT
CATCCACTTTTTTGATATAAATATCTGTAATCTTTTGGATATCATCTTGAGCTTTACGCT
CATCATTCTCACTAATCTGTTTTTCTTTCTCTAAAGTTTTAATTTTATCATTTGCATCAC
GGCGAATATTTCTAATTGAAACTTTACCTTGTTCTCCCTCACCTTTTACAATTTTAATTA
AATCTCGACGACGTTCTTCCGTTAATGGAGGAAGAGGAACACGAATAGTAGTTCCAGCCG
AAGAAGGATTTAACCCTAAATCCGAAGTTAAAATCGCCTTTTCTACCGCACTAATCAACG
AACGATCAAATACAGTGACTGCTAATGTACGAGCATCTTCTGCGACAACATTAGCTAATT
GACGTAATGGTGTTGCGGACCCGTAATATTCCACTTGAATAGCATCTAATAAACTAGGCT
GAGCTCTACCTGTACGGATTTTAGAAATATGTCCTTTTAAGGCCTCAAGGCTTTTTTCCA
TTCGTTCTTGAGTATCTTTCTTAATTTCATTAATCATAGTATTTTCCTTTGATTGAATAA
CATAAACCTATTGATTTTACCCAATTTCATTCTATTTTCCTAGTACTAAGTTTATAGGGT
TTGTGGTAGACTTATTTGACTTAACTCATCACAAGAGGGAATCCTTATGTACCAACAACA
AATTTTAATAGAATTACAAGAAGCGCAACAAGTATTAAATGACTTTATTAATAACCAACA
TAATCTTAAACTAATTCAAGAAGCAGCTTTACTGATTACTGATAGTTTTAAGAACGGGGG
AAAAATACTTTCCTGTGGGAATGGTGGCTCACACTGTGATGCTATGCATTTTGCTGAAGA
GTTAACTGGGCGTTATCGTGAAAATAGACCAGGATATCCAGCCATAGCAATCTCAGATCC
AAGCCATTTAAGCTGTGTAAGCAATGACTTTGGATATGAATATGTCTTTTCTCGTTATGT
TGAGGCAATCGGACAAAAAGGAGATATCTTGTTTTGCTTATCAACATCAGGAAATTCTAA
AAATGTTATTAATGCAATCATAGCTGCAAAAGCCAAAGGAATGAAAATTATTGCAATGAC
AGGCAAGGATGGAGGAAAAATAGCAGAACTAGCTGATATTGAGATTCGTGTACCTCATTT
TCGTTATGCTGATCGTATTCAAGAGATACATATTAAAGTAATCCATATTCTCATGATGTT
AATTGAATTTGAAATGGCAAAGTAAAGAATAAAAAATCCAACTTAAATAAATAGTTAAGT
TGGATTAATTCGTTGAATAGCATTAATTAAGCAATCGTCGTACCTTCCGTTGTACCCGTC
ACAACTTGTTTCAACGCACCAGCTTTACCCATATTAAATACACGAATTGGCATATTATGG
TCACGGGCAAGAGTAAATGCGGCTAAGTCCATCACTTGCAATTCTTTTTCAATCACTTCA
GCATAGCTTAAATGTTGATAAAGTTTTGCATCTGGATTTTTCGCAGGATCGCAATCATAT
ACGCCATCGACTTTGGTTGCTTTTAATACAACATCAGCTTCAATTTCAATACCACGCAAA
CAGGCCGCAGAATCTGTTGTAAAGAATGGGCTTCCTGTACCTGCTGAGAAAATCACGACA
CGTTTTTCGCGTAACATTTTAATGGCTTCAGACCAGTTGTAAGTATCACAAATACCGTTT
AACTGGAATGCAGACATTAATTTTGCATTAACATCAGCACGGTGTAAGGCATCACGCATT
GCTAAACCGTTCATTACGGTTGCAAGCATACCCATATGGTCGCCGACAACACGGTTCATA
CCCGCTTTAGCAAGTTTAGCACCACGGAATAAGTTACCGCCCCCAAGAACTACGCCGACT
TCGATACCCATTGCAAGCAATTCTTTGATCTCTAATGCCATTCTATCTAAGATAGATGGG
TCAATACCAAAACCTTCTTCACCTTGTAATGCTTCACCACTTAACTTTAACAAAATACGT
TTATAAATAGGATTGCTCATTTTGACCTCTGTGTAACGGTTGGGGAAAAAAATCGAAATA
TTATAGATTATCTTAAGAACAGATCAAAGTAGGCAAGCGGATAGAATTTCCACTTTATTT
TCGGTAAAATCGCTATCCCTTTATTTTCGTTTTGCTCATAATGAATATAACAAAGATACT
CGCTACTCTCATTAGTTTTGGTTTATCTTATTTAGCAAGTTACCTAATGTTACTTGGCTC
AGGCTTTTTTCCTACTCCTGAAATCAGCAATGTGCTACTGCTGGTTCTCGTTATTTTATT
TGCTAATGCCTCTAAAAAAGCGTTCTTTTATCTGCTTTTACCGATTGTCACTTTATATGC
CCTTTACACGCCAGTTGGCTTGACCTTTGGCCCACCATCGTACCAATACCTTGCTTCGTT
TTTTGCCACAGATATACAAGAAAGCAAAGAGTTTTTCAGCCAAATCCCCCTGATTAACTT
TGTTGCTTGTACTGGCATTTTTATATCACTGTTAGGTTTTCGTTTTATTAGCCAAAAATG
GCAAATTCAGTTCCACAAAAATAAAACCTTTCTTGCCTTAGGGATTGCATTAGTTTTTAT
CTCTACTCCGCCCTTCAAATTTCTACAAGAAGGAAGTAGTGCAATTAGTAAAGTAAAAGC
AGAATTAGACCGCTTGAATAGTATGTCCATTCAAAGTGAATGGGGAACGTCGCAACTCAA
TGCGGAAAGCCGCTACGATGATTACATTTTAGTGATCGGCGAAAGTGCTAGAAAAGATTA
TCACCACGCCTATGGCTACCCTGCTGAAAATACGCCGTTTATGAGCAGTGCCAACGGCAT
TTTAATTGATGGGCTGACCGCTGGTGGAACAAATACCATTGCTTCATTAAAATTAATGCT
CACTAAGCCTGATACTGAAAAGTGGGAAGGGGAATACAGCCTTGGTATGATCGATTTGAT
TAAATCCGCAGGAATTAAAACCTACTGGCTATCAAACCAAGGTTATCTTGGTACTTTTGA
TACACCTGTTTCTTCCCTTGCTAACAAAAGTGACGAAAAATTATTCTTAAAATCGGGGGA
CTCTTTCCATCAAAATATCAGTGACTTTGATTTATTGCCTAAATTTGAACACATTATTGA
GCAAAAAACTCATAGCAAACGTTTTGTTGTGGTGCATTTATACGGTTCACACCCCATCAG
CTGTGATCGTTTAACTGATTACCCTAAAATGTTTGATGATGAAAAAATAGGCAAAAAGTA
TTTCAACGTAAACTGCTATGCATCGTCCATCAAAAAAACCGACGAAGTGTTAAAACGCTT
ATATGAAACCCTTCGCAAAAATGAGCAACAATCTAACCGCTCGTTTTCGGTGGTCTATTT
TGCCGATCACGGTTTAGCTCACCATATCACTGAAAATGACATTGCAATCCACAACAGCAG
TGGCAAAAGTAAGCTACACTTTGATGTTCCGCTCTTTAAAATATCTAGTGATGATACCGA
TAGAAAAGTCTATAAAGCGATGAAATCTGGCTTAAACTTTACCGATGGCATTGCAAAATG
GGTGGGAATTAGTAATCCGAAATTGAATACAGAAGTCGATTTATTTAGTCCTCATTCAGA
CAAGGAAGATTATGGGCTAAAAAAATTGATTGATGGTTTTGAAGGGAAAGTGGATCCTGC
TGTGGTTATTCCTAAGGATGAGTAATTCTATATCCCAAAATGATTTTCTGACAGCATAAG
TGCCCATAGTAATACAATAATTAATTTAGCCATTTAAAAATCTAGACGTTTAGATGTCTA
AAATTTCTTGACGAAACGATTTCCTATTCGTAAACTTGAAACCATTCAAAGACAAGCGGT
CGCTTTTTTACCGTTTTTTTGCAAGGATTTTATGGCACAGCAGATTACTCTTTTTGATGA
TATTCCCCTTGAGCTTGCTTTAGGCGGAACACTTTCGCCTATCAATGTCGCTTACCAAAC
CTATGGCACATTGAACGCTGAAAAAAGCAATGCTGTGCTGTTGTGCCACGCCTTGACGGG
TGACGCTGAACCCTATTATGCACCGCCTGCGGATAAAGGCTGGTGGCAAGATTTTATCGG
TGCAGGATTAGCTTTTGACACCGATAAATACTTTTTTATCTGCTCGAATGTGCTTGGCGG
TTGCAAAGGTACGACAGGCCCTTCGTCTATCAATCCAAATACGAATAAACCCTACGGCAG
TCAATTTCCCGTTATTACCGTGCAAGATATTGTGAAAGTGCAAAAAGCCTTGATCGATAA
ACTCGGTATTACTCAGCTACAAGCGGTCGTGGGTGGCTCTTTTGGTGGAATGCAAGCGAC
ACAGTGGGCGATTGATTATCCAGAACAAGTGAGAAATGTGGTTAATCTCTGTTCTTCGCT
TACCTTGAGTGCAGAAGCAATCGGCTTCAATCACGTTATGCGACAAGCGGTGATAAACGA
TCCCCATTTTAACAACGGCGATTATTATGGCAGTACGCCCCCAGATAACGGCTTAAAAAT
TGCCCGAATGCTCGGTATGCTTACCTACCGCACCGATGTACAACTTGCCAAAGCCTTTGG
GCGTGAAGTGAAACAGACGGGAACGATTTGGGGCGATCACTTCCAAGTGGAATCGTATCT
CAGCTATCAAGGAGTCAAATTTCTAGATCGCTTTGACGCCAATAGTTACTTACGCCTGTT
AAGAGCCTTAGATCTCTATGATCCTGCTTTAACCTATGCAAACGAGCAAGAAGCACTCAG
TCGCATTAAAGCGAATTACACCCTTGTCGGCGTAACGAGCGATCAACTGTTTAAACAGAT
TGACCTACACAAAAGCAAACAACGTTTAGAAAATGCAGGCATTGCCGTCGATTTTTATGA
ATTTCATTCCGACTTTGGACACGATGCATTTTTAGTGGATTATCCGTTTTTTGAAGAGAT
GATTAAGAAAGGAATCTCCAAGTAGGTCGGGCATTTATGCCCGACAAGCTCATCCCTTTT
ATATCTAAAAACATAGAAATTGTAGGAGATATAATGCAATACCGAAGACTTTATCAACCA
GGAGCACAATATTTCTTTACCGTAGTCACCTATCAACGCCGCCCAATATTAACAAACGCT
GATGTCCTTCACACTCTTAAGACCGCTATAAAAAGGGTACAACAAAAATATCCTTTTAAA
ATTAACGCATTAGTAATTTTACCCGATCATTTACATACTATTTGGCAATTGCCCGACAAT
GATTCAGACTTTTCAATGCGTTGGAATCAAATAAAGCGTTATGTAAGTCACCATTGCCAA
CATTATGACAATATAGAAAAAACCAACAATGAACTAAGAAAGCGACAAAGTAGCATTTGG
CAACAACGATTTTGGGAACACTGTATAAAAAATGAAGAAGATTTCGAAAAACATTTTGAC
TACATTCACTATAATCCTGTAAAACACGGATACGTTTCATCAGTAACTGATTGGAAATAC
CCAACCTTTCACAAATACGTTCATCAAGGTATTTATCCAAAAGATTGGGCTGGGGTTAAT
CAAGATTTTGATTATGAGTAGTGCTATATTTCGGGATGTCGGGCATAAATGCCCGACCTA
CCCTTCTAATTTATTTAGTTTTGAATAGCGCTAGATTTCGAGATGTCAGGCAATAAATGT
CCGATCTACCCTTTTAATCTGTTTGGTAAAACAGACTGAAACAGCTCTCTGCTTTTCAGC
GGTGCTGATCCCAAATAAGGCTTTAAAGCAATACGGGTGAAACGTTTTGCCGATTGTAAG
GTTTCTTTCTCTGAAAAATCCATTTCCGCAAAAGCTAATAAATCCTTGCCGATAAAGGTA
TAGTTATTTTGTAATAAAGAGGCAATAAAGCCTTCATTTTCTCTAAATTGATAGCTCATT
TTTGGATCGACAGGCTTACCTGTTGCGGCACAATGGCAAAAATCCACCCCATAACCTAAC
GCTTTAAGTGTTTGAAATTCAAAGGTGCGTAAGATCGGTTCGATCTCGTTTGGCTGGCTT
GCCAACTTTGTCATACAGTGCAGATAATGCTGAAATAATTCAGGGTAAGCGGTGTGATTT
TCCAATACTCTTGCAAGCACTTCATTGACATAAAAACCGCTATATAGTGCCAGTGTTTGC
ATAGGTAAGGTCAAGGAAGCTGGTTCGGCTTTGGTGAGTGTTTTTAAGTCCCCTTTGCCC
GTCCATTTCAGCAATAACGGGGTAAAGGGTTGAAGAACAGATTTCAATGGCGAACGTGGT
CGTCTTGCCCCTTTGGCAAGTAAGGTAATCCGCCCGTGATTTTCAGTGAAAAAATCAACG
AGCAGACTGCTTTCACTGTATTCTCTGCGATGTAGCGCAAAGCCACGTTGCCACTGTTCG
ATCATTATTCGTCAATATAACCCAAACTTCTTAACGCACGTTCATCGTCTGCCCAGCCGG
CTTTGACTTTCACCCACAGTTCAAGGTGAACTTTATTATCAAACAGACGTTCCATATCCG
CACGGGCTTCGGTGCCGATCACTTTGATCTTCTGACCTTTGTTGCCGATCACCATTTTTT
TCTGCCCTTCACGTTCCACTAAAATCAAACCGTTGATTTCATAAGTGCCACGTTCGTTGG
TTTTAAATTGCTCAATTTCAACCGTCACCGAATAAGGCAACTCTTCGCCCATAAAACGCA
TTAATTTTTCACGGATAATTTCTGATGCCATAAAACGTTGCGAACGGTCGGTGACATAAT
CTTCAGGATAGTGATGAATGCCTTCTTTTAGTGACTCACGCACAAATTTCTCTAAAATAT
GTACGTTTTTGCCCCGTTGAGCTGAAATCGGAATGATCTCTTTAAACGGGAATTTCTGCG
ATAAAGCGGTCAGATGTGGCAATAATTCTTCTTTTTCCTTGATATTATCCACTTTGTTAA
TCGCTAAAATTACAGGGGCTTTGGTCGAACGCAATTTATTGAGTACCATCTCATCATCAT
CGGTCCACTTCGTGCCTTCTACCACAAAAATCACCATATCGACATCACCAATCGCACTGG
CTGCCGCACGGTTCATCAAGCGGTTAATCGCTCGTTTTTCTTCAATGTGAAGCCCTGGGG
TATCAACATAAATCTCTTGATACGCCCCTTCGGTTTTAATCCCTAAAATGCGGTGACGTG
TCGTCTGAGCTTTGCGAGATGTAATCGAAATTTTCTGTCCTAAAATTTTGTTTAATAGCG
TTGATTTCCCTACGTTTGGGCGACCAACAATGGCAATAAAGCCGCAATATGTTTTTTGAT
CTGTCATTGTGTTCTCTTAAATAAATACAAATTGAAATGGTGGGTCAAGAGCCACCCTGC
ATTAGGCTATTTTATTCCCAACACCTTTATCACCTGCAATGCCGCATCTTGCTCGGCTTT
GCGACGGCTTGTGCCGTTACCGATAAAGATTTCATCAACTTTTTCGACTTTACAACTGAC
TTTAAAAGTTTGATTATGGGCTTCGCCTTTAATATCAATCACTTCGTAAGTTGGTAAGGG
TAGCTTACGCCCTTGTAGATACTCTTGCAGACGAGTTTTCGGATCTTTTTGTGCTTCCCC
TAGTTGCATGTCATTTAGAAGTTGCTGATACCAACAATGCACACGTTCCATCGCCCGATC
AATCCCAGCATCTAAATATACCGCGGCAATAATCGCTTCCACACAATCGGATAAAATAGA
CTCTCGGCGATAGCCACCACTTTTTAATTCTCCAGCCCCTAATTTCATATATTCGCCTAA
CTCAAACTGACGAGCGACAACCGCAAGGGTCTGTTCTTTCACCAATGCCGCACGCATACG
GCTTAATTCCCCTTCATTCGCTTTTGGGAATTTTTCATATAGGGCTTTACCAATGGCAAA
ATTTAAGATGGAATCGCCAAGAAACTCAAGGCGTTCATTATTTTTGGAAGCAGCACTACG
GTGAGTGAGGGCTTGGGTGAGGTAATCAAGGTTAGCAAATTGATAACCTAATTTTTTCTG
TAATCGTTCTAGTTGCATTTTAGTTTATCTTCGTGGAATACCCCCCTTTGAAAAGAGGGG
CTAGGGGGGATTTTGCTAACATTGAATAAAATTCACCCTTTAAAAATCCCCCTTAATCCC
CCTTTTTCAAAGGGGGAAATGTTCTCTTTATTTAATCGCCGTAAACATTCTCTCAAAACG
TAATCCGCTTGGAAATTCATTCGGTTTCTTATCAAGGCTTAACCAAATAACACTTGCTTT
ACCGACCATATTCTTTTCAGGGACAAACCCCCAAAAACGGCTGTCTTCGCTGTTATCACG
GTTATCTCCCATTACAAAATAATGCCCTTCTGGCACTACCCATTCCCCAGCAGGAATACC
GTCTTGTTTGAAGAAATAAGGCTCGTAGTTAAAAGCGTGCGGATTATTTAAAATTTGGTG
GGTAACATCACCAATTTCAGTGCGTTCAACTTGCATTTCACCGTGGTAGAAAAAGTCAGG
ATTTGGTGCACTGCCTTCGTATTTAAACACCACTTCTTTGCCTGAATCGCCGTGAACAAC
GGTTAAATTACGGGTATGGAAATCATATTTCACACGGTCGCCACCAACACCCACAACACG
CTTAATATAATCAACGTGTGGCTGTTTTGGAGCTTTAAATACCACAATATCCCCACGTTC
AGGCTTACCCATCGGAACAAGCGTATTTTGCCAAATCGGGTCTTTAATTCCATAAGTAAA
TTTATTCACTAACAGAAAATCACCCACGCGTAATGTTGGCTCCATTGAACCGCTTGGAAT
TTGGAACGGCTCAAAAATAAATGAACGTAAAATAGTGACTAATGCTAACACCCCAAATAG
TGACGCAAAAAAATCCCCCACTAATGAACGAGGTTGAATTGTGGCTTTTTCTTCTGCTGA
GAGCGGTTTGCCTAAACGCTTTTCTTCACGCTCAATCGCACGCAAGCGGCGAGGTTCGGC
ACTAAATTTGTAAAATGACCAAAAGCCACCACAAATAACAACTAAACCTACTAATATAAT
GGAAATCGTGTTTGGTAGCTGCATTGAGTCCAACACTTTCCAAACACCGTACAATACTGC
AATAAAACTAATGGTTAAAATATTGCTCATATTTAAAATTCACTCCTTTTGGAATTTATT
TACTATCCAAAATGTAGGGACACACTGAGTGTGTCCATTGCAACATTTATCAATAGAATA
GATATGAATGTTGTATGCGGACACACTCAGTGTGTCCCTACAATATCTATTCACTAATCC
TTCCCAACGTGCAAAATCGCTAAGAACGCTTCTTGTGGCACTTCCACGTTACCTAAAGAT
TTCATACGTTTTTTACCTTCTTTCTGCTTCTGCAACAGTTTTTTCTTACGACTTACGTCA
CCACCGTAACATTTTGCCAATACGTTTTTACGCAACTGCTTCACCGTCGAACGAGCGATA
ATATGGTTACCAATCGCCGCTTGGATCGCAATATCAAACTGCTGACGTGGAATTAACTCT
TTCATTTTTTCCACTAACTCACGACCACGATAAGGGGCATTGGCTTTGTGGACGATTAAC
GCTAACGCATCGACACGCTCGCCGTTGATCATAATATCTACACGCACCATATCTGCCGCT
TGGAAACGTTTGAAACCATAATCCAACGACGCATAACCACGCGAAGTCGATTTTAAGCGG
TCGAAGAAATCTAACACCACTTCACCCATCGGGATTTCATAAGTCAATGCGATTTGGTTA
CCGTGGTAAACCATATTCGTCTGTACACCACGCTTCTCCACACATAAGGTAATCACATTA
CCTAAAAACTCTTGTGGTACAAGCATATTACATTCTGCAATCGGCTCACGAATTTCCGCA
ATATGGTTAATCGCAGGCAACTTCGACGGGCTATCTACATAGACAATTTCGCCATTCGTT
TGTTCCACTTCATAGACTACCGTCGGTGCTGTGGTAATGAGATCCAAATCATACTCACGT
TCTAAACGCTCTTGAATGATCTCCATATGCAACAAGCCTAAGAAGCCACAGCGGAAGCCA
AAGCCTAATGCCGTTGAGTTTTCTGGCTCATAGAAAAGCGACGCATCATTTAAGCTCAAT
TTTGCCAATGCATCACGAAACGCTTCATAATCATCTGAGCTAATCGGGAATAAACCTGCA
TAAACTTGCGGTTTTACTTTTTTAAAGCCTGGTAGCACTTCGCTTGCAGGATTGTGATGA
TGGGTTAAAGTATCCCCAACTGGTGCGCCTAAAATATCTTTAATCGCACAAACTACCCAA
CCTACTTCACCCGTTTTTAATTCCGTAGTATCAACTTGTTTTGGCGTGAAAATACCAAGA
CGATCTACTTGATAAGACTGTCCTGTACTCATCACTTTGATTTTATCGCCTTTTTTCAAC
ACCCCATTTTTGACACGCACAAGGGAAACCACGCCTAAATAGTTATCGAACCACGAGTCA
ATAATCAAGGCTTGCAACGATGCATCAGGATCGCCTTCAGGGGCTGGAATTTTCGCCACG
ATTTCTTCTAAAACGAGATCGATACCCACGCCAGTTTTTGCTGAGCAACGCACCGCTTCC
ATCGCATCGATCCCGACAATATCTTCAATCTCTTCTGCAACACGCTCAGGATCCGCCGCA
GGCAAGTCAATTTTGTTTAAAATCGGCACCACTTCCAAATCCATCTCAATTGCCGTGTAA
CAGTTAGCAAGAGTTTGTGCTTCCACCCCTTGTCCAGCATCAACAACCAACAACGCCCCT
TCACACGCTGCAAGGGAACGAGAAACTTCATAAGAGAAGTCAACGTGTCCTGGCGTATCG
ATAAAGTTTAACTGATAGGTTTGACCATCTTTTGCTTGATAATTTAAGGTAACACTTTGT
GCTTTAATGGTAATACCACGCTCACGCTCAAGATCCATAGAGTCTAACACTTGAGCTTCC
ATTTCACGATCTGACAAACCACCGCAAGTTTGGATCAAGCGGTCAGATAAAGTCGATTTA
CCGTGGTCAATGTGAGCAATAATAGAAAAGTTACGAATGTTCTGCATTTTCATAAGGGCA
GTAAATGTCCTATTGTATTGTTATTGATAAAAGAAAAATAATCGGCGGATTTTACCTGAA
AATTACAGGAAAGGGAAAAGGAAAGGAGAATATTAGAATGAAAATTTATAAAATAGAGAA
AAATCTAGACCTAGTAAACGACTATAGCCTTCAATATAAGGCTATAGTCAATTTTATAGC
AGCTATTTTTCTGCTTATCTAAAATACTTGACTGATGTAGTTAAGTCTTTTACTAGTGTT
TAACTATTAAAAGTATACAAGAATTCTAGTTATTTTTCTCATCAGACATACTTACCGCTG
CGGTAAATAATACGTCCGTTGATGAGTTAAGTGCTGTTTCAGCTGAGTCTTGGATAACAC
CAATGATGAAACCTACGCCGATAACTTGTGCTGCAACATCGTTTGGAATGTTGAACAAAC
TACATGCAAGTGGGATTAATAATAATGAACCACCAGCCACACCAGATGCACCACAAGCAC
AGATTGAAGCAACAATACTTAATAATACCGCTGTTGAGAAATCCGGCACGATACCTTGGG
TGTAAGTTGCTGCTAAGGTTAATACGGTGATAGTAATCGCTGCACCCGCCATATTGATGT
TAGCACCAAGTGGGATTGCGATAGAGTAAATCTCTTCTTTGATACCTAAGCGTTTCGCTA
ATCCCATATTTACAGGGATGTTCGCTGCTGAGCTACGAGTAAAGAATGCTGTCACGCCAC
TTTCACGTAAACAGGTGATGGTGAGTGGGTATGGGTTGCGGCGAATTTTCCAATACACTA
ATAATGGGTTTAGGATAAATGCCACAATTGCCATTGCACCTAACAATACCGCTAATAAAC
GTGCATAACCGATAAAGGCATCTGCACCGTTGGTTGCCATGGTTTCTGCTACTAAGCCGA
ACACCCCGATTGGAGCAAAGGCGATTACCACTTTTACCACGAAAGAAACAGCATCAGAGA
TGTCGTTTAACATGACTTTGGTGCTTGGTGCTGCGTGGCGTAATGCGATACCTAAACCGA
TAGACCACGCAAGAATACCGATGAAGTTACCGTTAGTAATTGCACCAAGTGGGTTATCGA
CTAAGTTGAAAACAACGGTTTTTAATACTTCACCAACGCCTTGTGGCGGTGCAAGCCCTT
CCGGGCTGGTAACAAGTTCAAGTGTCGTTGGAAATAAATAGCTTAAAATAACCGCTGTTA
CTGCTGCAACGAAAGTACCTAAGACATACATCACTAAGATAGGTTTTAAGCGGCTATCGC
TGCCAACTTCTTTGTTAGCAATGGAAGCCATTACAAGAACAAAAACTAAAATCGGTGCAA
TTGCACGTAATGATTTTACAAAGAATTGTCCGAGAACCCCAACGCTTTTGGCTGCATCTG
GGCTAACTAATGCTAAGCAGATACCTAGCATTAAACCTGCGGCAATGCGTAATACTAAAT
TACCGTCAAGGATTTTTGAAGATAAAGATTGGTTACTCATAAAATTTCCTGTAAGGCAAA
TAAAAAAGACTTCATTTACCAAGGTAAATGAAGTCTGCGAGATTAGCCGAAAATGTAGAA
TAAGGGAATAGCAAGCGGCAATTTTTCTGCAAAAATTTTTAAAAATTAGAATTTTAAGAA
AAAACACCTTAAAAATTTAATAAAAATCTCCGAGAAATGATAATAACTATTAAATAAACA
CCTGTTCTGTCACTTGATAACCTTGCGGAACCTCTGCTTTATCATCAAAGGTTACAAATT
CCCAAGCATTTTCATTCGCTAACACAGCTCGTAATAATTTATTGTTTAAGCTGTGACCTG
ATTTATAGGCTTTGAAATCACCTAAAATATTGTAGCCACACATAAATAAATCACCGACAG
CGTCTAACATTTTATGACGAACTAGTTCATCTTTAAAACGTAACCCTTCTTCATTCAAAA
TGCGGTATTCATCTAAAACAATTGCGTTATCTAAACTTCCACCTAATGCAAGACCAATAG
ATTGAAGATATTCAACATCTTTCATAAAGGTAAAGGTTCTAGCACGGCTTAATTGTTGAA
TAAAGTGTTGTGCTGAAAATTCCATTTTGTAGTTACGCACTTCTTTGGTAATCATTGGGT
GCGTAAAGTCAATAGTAAAGTCTAATTTCAGACCGTGGCTATAAGGTTTAAACTCAGCCC
ACTTATCCCCTTCTTCTACTCGTACACTTTCTTTAATACGAATAAATTTTTTCGGCGCAT
CTTGTTCTTCAATCCCTGCATCTAATAAGAGATAGATAAAAGGACTTGAGCTACCGTCCA
TAATTGGAATTTCGGCTGCATCAACTTCTACAATTAGGTTATCTAAACCTAACGCAGACA
TTGCTGCGTTTAAGTGTTCTACTGTTGAAATACGCACACCTTCATCATTGATCATACAAG
TACAAAGTTGTGTATCACGGATAGATTCAGCACTTGCAGGGAAGTAAACGACAGGATCAA
GATCTGTTCTTGCGTAAATAATCCCTGTATGTGCAGGTGCTGGACGCAACGTTAAGGTTA
CTTTCTTGCCACTGTGCAAGCCAATACCTGTTACTTTTGCTGCTTGTTTAAGGGTTCTTT
GTTTAATCATATCGTTTCCTTATTTCCCGAAATGGTTATTGACCATTTCTCATAAACCCT
GGGATTGAGTTCGGCGAAAAGACCTGCGCTGTATCAACTTTCTGTGGTCTTGGCGCTGTT
TGCTGAACCTGTTGTGGTTGCTGAGACATTTGATGCGTTGTATATTGGTTTTGGTTTGGG
TAACCGCCCATATTATTTATAAATTCAGGCTGACGAGCACCGCCAAATCCGTTATTAATA
ATAGATTGTTGCGAAATATCGGTTCTTCCTTGCACACTTGGAATTTTTGGCATTTCTTCT
GGTTGTCCGATACCTGTAGCAACCAATGTTACACGGATCTTACCATCCATTTCTGGATAG
AATGCAGAACCAAAAATAATAGCTGCATCAGGATCTGCGAAGCTAGTAACATATTCCATA
ATGGTATTGACTTCTGCAAGTTCAATATCATAGCCAGAAGAAATATTCACAAGAATGCCT
TTAGCACCTGATAAATCAACATCTTCCAATAACGGGCTTGCTACAGCTTCTTTTGCTGCA
TTTTCTGCACGGTTTTCACCCTCTGCAATGCCTGTTCCCATCATTGCTCTACCCATTTCC
GACATCACTTTTTTCACGTCTGCAAAGTCAACGTTCACAAGACCTTCGGAAGTAATCATA
TCCGTAATACCTAATACCGCATTGCGTAAGACGTCATTTGCAACGCCAAAGGCTTCATTA
AATTTTACACTTTTAGGTAATACTTTTAGTAATTTATCATTTTGGATAATGATGAGTGAA
TCCACATGTTTTGCAAGTTCACGGATCCCTTGTTCCGCATAGTTAGAACGTTTTCTACCT
TCAAAAGAGAAAGGTTTAGTAACAATACCAACTGTTAATGCTCCTTGGCTTTTAGCAATT
TCAGCAATTACAGGAGCTGCACCAGTACCTGTGCCACCACCCATACCAACAGCAATGAAG
ACCATATCAGCACCTGTAAGCATATTCGTTAATGCTTCTCTATCTTCTTCAGCTGCTTGA
TGACCGATGTTTGGATCTGCTCCTGCCCCTAAGCCTTTTGTTACACTTGCACCTATTTGA
ATCGTATTGCGAACGGCACTACTACGTAATACTTGTGCATCCGTATTAACCGAAAAGAAT
TCAACACTACCAACATCAGATTGGTTACTAACCATATGATTTAGTGCGTTACCACCACCG
CCACCGACACCGATAACTTTGATAACCGCATCTTGCGTTGCTTCATAAATAGGTTCAAAC
ATTTGTGATTCTCCCTCACGGCTTAATATTGTTATTAATGCCTATTAAAAACTTGATTTT
ATCCAATTATACGCTTTTTTAGCACTATGACCTAATGTATCAATAATGCCGCCCACCTTA
TGACTAATTTCTCCACTTTGGCTACTATCAACGTCATTATAATGACTATACTGTAGCAAT
CCTAATACGGTTGCATAAGAAGGTTTGTTTACATAATCCGTTAATCCTGTAATGTTCAAT
GGATTACCAACTCGAACTTGAGATCCAAAGACAGATTTTGCACATTCTACAATATCTTCA
ACCTGAGAGCCACCACCTGTTAATACAATTCCAGCAATTAATTCTTGTTTTATGCCTTTT
TGATATAGTTCATTGCGTAATTGGGATAATTCCTGATTAATTACGCTCAGTAAATCGTGG
TAGCATTGAGATGTAACATTAGATAATTGGCTTTTTGTAAAAGTTCTTGGCATTCGTCCA
CCCAAGCCTGCCACCTCAATTTTTTTCTCTGGAAAATGAGTTGGGGGTGCAATAGCACAT
CCATACTGTACTTTAATATTTTCTGCATCTTGGCGAGAGGTTGTGAAAACATGAGCAATA
TAGTCCGTTACATTATTCCCACCAAAAGGAATAACTTTACTAAAACGCAAAGCACCATCT
GTATAAACAAGAACATCCATAGTGCCACCGCCAATATCAATTAAACAAACCCCAAGTTCT
TTTTCATCTTCTGTTAACACAGAATAACTTGAAGCAAGCCCCGAAAAAACGATTTGATCA
ATTTTTAATTTACTTCTCTCCACTGCATTTTTTAAATTACGTAGCCAATCGTTATGACAA
GCAATTAAATGAGCTTGAGCCTGCAAACGCATACCAGATAAACCAAGGGGATTTTTAGTA
GCAGGTAATCTATCTACTCTATATTCCTGAGGAATAATGTGTAATGTTTCCAGCCCATCG
GGTAATTTAATAGAACGCGCAATATGAATAGCATTATCCAAATCTTCATTTCTTACACTA
CCAGACAACGGCACAGTTCCACTTTCATTAAAAGCTGTAATGTGAGATCCTGAAAGGGCA
AGAGTAACACATACAATATCATATCCAGAAATCGATTCAGCTTCTTCAATCGCACGTTGA
ATAGCACTTGTTACAGCATCTAAATCAACAACGCCACCACCTTGAACACCTTTAGACGGG
CTAATTCCAGAGCCAATCACATTAATCACCCCATCAGGCAATACCTCACCTACCACAGCA
ACTATCTTGTGTGTTCCAATTTCTAAACCTACTCTAATTCTAGATTCTGCTACTTTTGTC
ATATTAATTATGTTTGCAAGTTAATAAATTATTGATTATTAAATCCAACGGAAGCCCCAT
GTTCATAACGTAAATCTACGTAGGATAAACGTTTCCCCTCAGGAATATCAATTTCAGGAA
AAATAGTCACAAAACGATCGATTTTTGATAGCCATTCCCCTCGCCCTAATTTTAGTTCAA
CGCCATTATCAAGTCGAATTGACCAAGCTCCTCGACTATCCATTGCAATGGAATATAATC
CTAAATTACGTGATTTTAAATCTGCTTTTATTTTATCCCAAGCCTCAAGCACAACCTTAC
TTTCTGTGTCTGGTCCGTATAAAATAGGTAAGCCTGTGTTATCAAACCTATCTTTCGGCA
AACTGAACACTACTCCATGTTCAGAAACATACTGACTATTATTCCATACAGCCATTGGAC
GATGTTCAAGTAACGTAATACTTAATTTATCGGGATAAACTTTTCTCACAGAAACATTAC
TGATCCAAGGAATTGTTAGAAATTTCTCTTTAATTTCTTGAATATCCTGTTCAAAATAGC
CTTTTAACAAGGGTTCTTTAGCTAAAACTTCACGAATATCATTATTCGTCGTAAATTGTG
TTTTATGCGTTAATGCATAAGAACGGATTGGCGTTCTATCCAGTGATGCAAGCAAACTAG
ACCAATTGGTATAAATTGCATAAACCATACCGAAACATAATAACACAACGATAGGCTTAA
CAAAAACAAACCAATTAATCGGATACTTCGGCTTACTTGCTTGTGTACGAATTACCGAAG
TCGGTTTCTTACGTATTACCGCAACCATTACGCACTTAACTCCAATACACGCTCAACTAA
ACGCTCGAAACTATAACCCACAGTCGCCGCTGATTTTGGGAAAATACTATGACTGGTCAT
ACCTGGGCAAGTATTCACTTCAACTAAACGGAAGTTTCCTTCGCCATCTTCCATTACATC
AATTCGGCTCCAACCACGACAGCCCACCACATCATAAGCCTGTTTCACTAACTTAGCGAC
TTCCGCTTGGCGATCAGCATTTAACGCTGGCACAACATACTGGGTATTATCCGAAATATA
TTTTGCGTGGTAGTCATAAAACTCGCCGTCTGGAATAATTTGCACCGCAGGCAACACTTC
ACCATCAAGTACTGGCACAGAGTATTCCGCCCCTGCTAAATTTTCTTCCACCAACACAAT
TGAATCATATTTTAATGCTTCTTCGATTGCAGGTAATAACTGTTCTGCGGTTTTCACTTT
GCTTACGCCAACACTTGAGCCTTCACTCGCAGGTTTCACAAATAATGGTAAACCTAATTT
TGCAATAATTTCATCGGAGTTGACCGCTTGCCCACGGCGTACCACTTCCATTGCCGCTGT
TGGTAAGCCCACTGCATTCCACAATAGCTTGGTGCGGAACTTATCTAAAGTAATCGCCGA
AGCCATTACGCCACAGCCTGTATAGGGAATACCGAGTTGCTCTAACGCCCCTTGAAGCAC
GCCATTTTCACCAATACCACCGTGAAGAATATTAAATACACGCTGAATGCCTTTTTCTTT
TAATTTTTCAATCGGAAATTCTTTTGTATCAATCGCTTCAACGTTATAACCTAAACTTTG
TAATGCTTCAAAGACCGATTTGCCTGAATTGAGCGAAACCTCACGTTCTGCTGAAACGCC
ACCAAATAACACCGCAATTTTTTCGTTTTTTAAGCTCATTATTTTTACCTTATTTATGTT
TTACAAGCGGTCATTTATTGCAAGAATTTTACATTATTATGGGGAATTGTAGGGACACAC
TGCGTGTGTCCGCAAAATAAACCATATCCCATTTTAACAACGGACACACAGTGTGTCCCT
ACAGTTAATTCATTGAAATTATTGCAAATTTTCGGATTTACCGTAGGAGAGAATTACATT
CGCCCTGATGTTACTATGATTATTTGGGGCAAATGTGATTTGCCCCTACACATTATTTTG
TACAATTACACAATAGCGAAAATTTCTCGAAATCTTATCGCTTGTTTTAAATCTTCTTTA
TGCCTTCCAACTTTCCGCTAAATCACACGAAAGCTTGCTCACGTTGCCCGCACCTTGTGC
CAAAATTAAATCACCATCTTGAATAATTTGATCTAACACTTCGCCAAGTTGTGAAGTATC
TGACACTAAAATCGGATCAACTTTGCCAAGATTACGGATTGAACGACACAGATCTTTACT
CTCTGCCCCCACAATCGGTGCTTCACCTGCGGCATAAACATTGAGCATAATCAATGCATC
AACCTGCGACAGCACTTGCACGAAATCGTCGAATAAATCACGGGTACGAGAATAGCGGTG
CGGTTGGAATACCATTACCACACGTTTATTTTCCCAGCCTTGGCGAGCGGCTTTAATCGT
CACATCTACTTCCGTTGGGTGATGTCCGTAGTCATCGACTAACATCACCTTACCATTTGG
ACGAATAAACGAACCCAACTGGTCAAAGCGACGACCTGCACCTTGGAAATCTGCAAGAGC
AGCCAAAATCGCCTCATTCGCAATACCTTCTTCTTTTGCAACCGCTAATGCTGCCGTTGC
ATTCAGTGCATTGTGTCTACCCGGCACGTTTAGTAAGATCTCAATACGCTCACCCGTTGG
GCAAACCACCGTATAATGCCCTTGGAAGCCTGTTTGTTGATAATCTTCAATACGGTAATC
GGCTTTTTCACTAAAACCATAGCTAATCACTTGACGACCAACTTTTGGGGCAATTTCCAT
TACTGTTTCATCATCAGCACACATTACTGCTAAACCATAGAAAGGCAGGTTGCGTAAGAA
ACGTACATAGGTTTCTTTCATTTTCTCGAAATCGCCACCGTAAGTATCCATATGGTCTGG
TTCAATGTTGGTCACAACAGAAACCATCGGCTGTAAATGTAAGAATGACGCATCACTTTC
ATCGGCTTCTGCAATTAAGTAACGGCTTGCACCTAAATGAGCATTTTTACCCGCTGATTT
TACTAAACCACCATTTACAAAAGTAGGATCTAATCCTGCTTCCGTATAAATCATTGAAAT
CATTGCGGTTGTGGTCGTTTTACCGTGAGTTCCTGCAATCGCAATACCGTGACGGAAACG
CATAATTTCCGCTAACATCTGCGCACGTTGAATCACAGGAATACGTGCTTCTTTTGCAGC
CGCAACTTCGGGATTGCTTTCATTAATTGCACTGGAAGCCACAACAACACTTGCCCCTTC
AATGTTTTCAGCTTGATGTCCGATAAAAACTTTTGCACCTGCTTTTGCTAAGCGTTGCGT
GACTGCACCATCAGCAATATCCGAGCCCGAAATTTGATAACCTTCGTTTAATAATACTTC
AGCAATCCCAGACATACCTGCGCCACCAATCCCAATAAAGTGGATTTGATTTACACGGCG
CATTTCAGCGACTAATTTTTTAACTTTATCTTGGAAATTTTTCATTATTACATTTTTCCC
TCGTATTCGTAGGGACACACTGCGTGTGTCCGTGGATAATTTTTAGAGTGGACACACGCA
GTGTGTCCCTTGTATATTAAAATTATAGTAAACTAGCAACATAAACCATAACGTTATCCA
CAGCTTGGGTGTCCCTAGAGCTAAAACTCGTTCTGTAGCGTAGGCGT
>H82 Scaffold4
TGCTTTTTTAAAACAATACCGAGCCATTGCGACTCGGTACGATAAGTTAGCAAGAAATTA
TGCGGCATCGCTAGCAATGATTTGTTGTATTCGCTGGGGGAAATTGTTGTTTGGTTAAGA
TTTAAACTCAAAAAATCAACAGCCCCTAAGGCTTTAATTGTATTGGTTTCATCGCCTACG
TCTTTTATACGTTTCAGCACGTCAAATAGAGGAGCGGTACAACAAGAAAATAAATCGGCT
AAGGCTTCATAGCTTAATGAACGGTTATTATTCACTTCAAGTAGCATTTGCTCAAAAGCG
GTGCAAGCCCCTTTCATTCGTTCAAGTGCAACAAAATCATCTTCACTAATTAAAAAATGA
TGGTCATATTGAAAATAAGTATTTAAAAAAGCATTGGTTTCTACAATAAAACGTTGTTGG
TTTATCGCTGGTCGTAGCTCGTTTACGGCTGATTTATTCATTTTGCGTAATTCGCCCAAG
GCTTCTAAGCAACGTTTGATAATTGGTGTCCAGCAGTCTGTTGTTTTATCTATAAAGCTA
ATGGCGGTTTCAATGGAAAGCCAAAAATCAAGCGTTTCATTCCGTGCTTTATTTTGAATA
ATCAAATAATCTTGTTCAGCCTGAAAGCCTAATTTAGTTAAATGTTGTTGGCTTTCTTTG
GTGGTTGGATGCCAGCTAAAAGCAACGTGTGCAAGCTCTTTTAATGAAATAAAAGATTGT
TGGCGATTATTGATAAGTTTTGTTTGAAGAGAAAAGGGGAACTGTTGAGCGTTCATAATG
AACTCCTTTGTGTATTTACGAAATTTTACCCTATAAAATAGGGTGCCAAGGGGTTCGTAA
GCCACACAAAGACGGCTGGAGTTATTTCCCTTTCGGGTGTTGTATTCCTCGCCCCCTCGG
TATTGAGTTTAAATAAATTGTGCCTTTTGCCCCAAAATTGCAAATTTTAGGTACAAAAAA
CCGCTTGATCTATCGGGTGCGGTTATCCGCTTTGTGTAAGGTTACGACACCTTGAGAACA
GTCATACGCGTTTTAAGATAAATAGCAAGTGTTTAATTAAAAAATTGAATGTTCAACTTT
AAAATCATTGTTGTTTACTCATAACTATTTGATTTTTATAAAATAGAATTTCTTTCATTA
AGTTGAACCATTCAAATCTTTTCTTGCAAGCGGTCAAATTTCCCCTAAATTTTACCAATC
CCCACAAAAACGCCCTTTTAAGCCCTTTTTCTGTTTAAGCCGAACAAGTGTAGCTCTTTT
GTCTTTTAGTGTGTTTATAAACGCTCGTAAACGCCTTAAATTTGATTCTTGCTTGTTGTA
TTTGGCATTAGTTATGTATTGCAGTATAAGTGTTTTATTAAAGTAGTTTAAAAGAGCAGT
TTTATAAATCAGTTTAAAGTTTGCGGTATTGGTTGAATGATTAAAACAGAGCGATATATG
AACAATGCTGAAGTTGCTTACAATAATTTAATCGAAACTTTAGACAGTTGTATTGAACAA
GCTTACGAAAAGGCACAAGGTGATAAAGCAAAGTTTAGGTTTCATTTTTTAGAATTATTT
GGGAAATTTAATGGAGGTTTAAATTTGTATATTCCTAAATTTGATAACCTTACAAAAGAA
GCGGGCAAAATCCCACAGTTTGGGCGTTTAGCTTTTCGCACTCGTTCAACCGTTCGAGAA
TTACACGGCGACTCTAACCGCTTAACGCCTGAAGATGTAACAAGTTTAAGCGTAGAATTA
AAAGAACACGATATTGAATACCCTATTGATTATCGTGAAGATAATGATGCCAGCTATCCT
TTGAAAAAATACGCTCTTTCTGTTGTTCAAGATGTCATTGCGTTAGGGCGTGAAGTGGTT
GTTGCTGAAATTGCACAAAATGCAGCTAATTATTCAGCTGAAAATGTTGTTACACTGACT
GAAACACAACGTTTCACAAATGCAAAATCTGGCCCTTTAAAATTCATCAATGATGGTTTA
GAAGCTGTTTCTGCTACTATTGGGCGTTTGCCTAATGTTTGTGTAATTGCTTCAGATGTT
TGGAAAATTTTAAAAGAAAATACAAACCTTTTAGAACGTATCAAATACACTCGCACAGGC
ATTTTAACCCCTGAAATTTTTGCTGAATTGATTGGCGTTGAAACGGTAAAAATCGGTGCT
GCTTCGCAAGAAAAAGACGGCAATTTAGAAAAAATCTGGTCAAATAGCATTGTTTTGGCT
TATGTTGCAAACGGTAAAGATAAAGGCAAAAAAGGCAATATTTTTGAACCGTACGGTTAC
ACGGTAAGACGTAAAGACGGCTTATTTGTTGATACTTACCAAGAGAAAGGCGGTAAAGTG
GAAATTATTCGTTGCACGGATATTAACGCCCCTTTCCTTGTTGGAAAATCAGCAGGTTAT
TTAATTCAAGGTTGTATTAAGTAAATAGGTTTTACCTTTCAATCAGATTGTTTGCTTGCA
CCGTCAAAAAACGGTTTTCTGATTGATTGAAAACGTCACTAAAGACGTAAAAAAGACTAA
AAGGGCTTTAGCTAGTGGAATAGTTAAAGCCCTTTTCTCTAAAAAATGAAATTTTATTGC
TGTATGTGAAAAAAGCGAAATTGTTATTTATCTTGCTTTTTTTGTTGTAGTTATGTCGCT
TTGTTTTAATAAAATTCGATGACTTTTTGTTTGAAAGATTGGGTGTATTTAGTCATAAAA
ATCTGCACCTTAATTAGTTGGTTGTTTAGCCCAACTTTTGGGGTGCAGATCATCTACGTC
AGCCCCTAATTCAATTTAATCTTGCAAGTTATGATAATGCGCTACTGCTCTTGCTTTGCG
AACGTAAGGGCTAGTTGTAGAATACCAAAGCCTCATATTAATTAAACCAAACACAAAAAG
CCCGCTATTTCCATAGCAGGCTTTTTTATCACTAAAAATTAGTCGCCAACAGCAATGCGT
TTCATATCTGTCATATAACCACGCAATTCTTGACCGATTAACTCAACAGGGTGGTTGCGG
ATTGCATCGTTAATATCACGCAAGTACACATTGTCGATTTCAACGGTTGGTGTTGGTTCG
CCTAAATCGCCTTTTTGTAACATTGGGATTAATTTCTCTGCAAGAATTGGCGTTGCAACG
TGTGAGAATAAGTAGTTACCGTATTCCGCAGTGTCTGAAATAACCACGTTCATTTCGTAT
AAACGTTTACGCGCGATAGTGTTTGCGATTAACGGAAGCTCGTGTAGTGACTCATAGTAT
GCAGACTCTTCATAGATACCGCTTGCAACCATTGCATCGAATGCCATTTCAACACCAGCT
TTCACCATTGCAACCATCACGACACCGTTATCGAAGTATTCTTGTTCAGAAATTTTGATA
CCATCTGCTTTTGGTGAATTTTCGAAAGCTGTTTTGCCTGTTTCTTCACGCCATTTTAAT
AAGTTTGCATCGCCGTTTGCCCAGTCCGCCATCATAGTTGATGAGAACTCACCGCTGATG
ATGTCGTCCATGTGTTTTAAATATAAGGAGTTTAACTGTTCTTTGATTTCTTCCGCTAAT
TCAAAGGCACGGATTTTCGCTGAGTTAGAAAGACGATCCATCATTAATGTGATACCGCCT
TGTTTTAACGCTTCGGTAATGGTTTCCCAGCCGTATTGAATTAATTTGCTTGCATATGCC
AGATCTTTACCGTCCGCCACTAATTTGTCGTAGCACACGATAGAACCTGCTTGTAACATA
CCGCAAAGGATGGTTTGCTCACCCATTAAGTCAGATTTCACTTCTGCCACGAATGAAGAT
TCTAACACGCCCGCACGGTCGCCACCTGTCGCACTTGCCCACGCTTTTGCAATCGCCATA
CCTTCGCCTTTCGGGTCGTTTTCAGGGTGAACAGCGATTAATGTCGGCACACCGAAACCA
CGTTTATATTCTTCACGCACTTCTGTACCCGGGCATTTTGGTGCTGTCATCACCACAGTG
ATGTCTTTACGAATTTGCTCGCCTTGTTCAACAATGTTGAAACCGTGTGAATAACCAAAT
GCTGCACCTTGTTTCATTAATGGCATCACATCTGCAACCACTTTTGAGTGTTGTTTATCT
GGGGTTAAGTTAATCACTAAATCTGCAGTTGGGATTAACTCTTGGTATGTGCCAACTTTA
AAACCATTTTCTGTTGCACGTGTGAATGAAGCACGTTTTTCTGCAATCGCTTCTGCACGT
AATGCGTAAGCAATATCTAAACCAGAATCACGCATATTTAAACCTTGGTTTAAACCTTGC
GCACCACAACCTACGATCACGATTTTTTTGCCTTTTAAGAAGTTGCAACCGTCAGCAAAT
TCGCTACGATCCATAAAACGACAACGACCTAATTGGTCAAGTTTTTCACGTAAGTTTAAT
GTGTTGAAATAGTTAGCCATAATAAAAATCCTGTGTTGTTAATGTTGAATGTTTGATGTT
GTGTTTACATACTGTAGTTGTTTTTGCGAGTTTGATTATAGCTGTTTTTGTTATTGCGTA
AATTGACATTATTAGAATTTATCATTGCACTAAATAAAATCACAAGCGGTCAGAACCCTA
TTATTTTTTGCAAATTTTTGCGGAGTAAGAGCCTTAACACTCAAGTTATCTTTGCTATAA
TTCCCCAAATTTACCTAAAATTGAAGGAATTCTTATGTCCCAACTTATCGAACTCACTCA
TAAACTCAAAGAAATCTTCCAAATCAACCGTGCAGATTTGGATTTTGGGATTTATCGGAT
TTTAAACACGCGTAGCCAAGAGATTGAAAAGTATCTTTCGCAAACCTTGCCACAAAAAGT
GAAGCAGGCGTTGGGTGATAACCAAAGTGAACAAATCGCTGGTTGGCAGGCGGAACTGGA
GCAAGCCAAAAAACAAGCTCAAGAGCTAGGCATTGACCCAAACCAATCACCCAAAGTCCA
AGAACTGCAAAGCAAAATTGAACAAGCCAAAAAAGGCAGTGCTGATCACGAGACGGCGGT
TTATCGCCATCTTTTAACCTTTTTCAGTCGCTATTACGAAGAGGGCGATTTTATCAGCCA
ACGCCGTTATAAAGGCGATACTTATGCCGTGCCTTATTCAGGCGAAGAAGTGTTGCTACA
TTGGGCGAATAAAGATCAGTACTACACCAAATCGGGCGAGAATTTCAGCAATTATCGTTT
TAGCCTTAATGATGGTCGCACCGTCTTTTTCCGTTTAAACAGTGCCGATATTGCCAAAGA
TAACCGCAAAGATAACGATGCGAAGCGTTTGTTTACCCTTGCCACTGCACAAACCATTGA
ACGTGAAAACGAAGATGGCGAGTTGGAAATGATTGACATCAACCCAATCACACAAAGCGA
AGACGGCAACACCTTAACCATTTTGTTTGATTACAAACCGTTTGAAAAATCGGCAAAACA
AGAGAAAATTTTGGAACAAGATTTAGCCACGTTGCAAGCTCACGATTTGCTACAAACCAA
GTGGATTGCCTTAGCCGAGCGTTGCCCAACCGAGAAAAATCCTAACCGCACTTTATTGGA
AAAACATTTAAGCGACTACACCCAGAAAAACAGTGCCGACTATTTTATCCATAAAGATTT
AGGCGGTTTTTTACGCCGTGAATTGGATTTTTATATCAAAAACGAAGTGATGAATTTGGA
CGATGTGCAAAATATTAGCCATTTCGCACCGCTTGAAGCGAATTTACGCCTAATCCAAAC
CTTACGCAGCATTGCTTTGGAGCTTATTGCCTTTTTGGCACAGTTGGAAAATTTCCAGAA
AAAATTGTGGTTGAAAAAGAAATTTGTGGCAGGGCATCACTATTTAATTACTCTTAGCCA
TATTTTGCAGCTCGAACAAGCGGGCAAATTTATTGAAGAAATTGCAAATAACAGCAAACA
ACTTGCTCAATGGCAAAGCTTATTTAACCTGCCGTCTGCAGATGCTCAAGCATTTTTAAA
TGTTCAAAAAGCAAACAATGCGGGGGGGGGTAAAACGCCTTTAAATTCAAATGGTTACGA
TGATTTACAACATCTTGTTGTGGATACATCACTCTTTTCTGCCACATTCCAATCTGCACT
AATTTCCACACTTTCACGCTCACTGGGCGACTTTGACAGCCATATCAACGGCACACTTAT
TCATTCAGATAATTTCCAAGCCTTAAATTTATTACAAGCCCGTTATCGTGAACAGGTGAA
ATGTATTTATATTGATCCGCCGTATAATACGGGTGGCGATGGGTTTATTTATAAAGATGG
GTATCAAAGTGCAAGTTGGGGAACATTGATACATAACCGTTTGATACTTGCCAAGTCATT
ATTAAATCAATCAGGTGCTATATTCCAAAGTATTGATGATAATGAGCAAGCACATTTAAA
ACTGATTTCGGATTCACTATTCGGAAAAGAAAACTTTATTGGAGTTATTCCTAGATTGAC
CTCAGCACAAAGACCTTCCCAAGAAGATTATTTTTCAATTACTCATGATTATATAATCAG
TCATGTAAAAAATAAAAAATTTGATTTTTATCATGTAATTGAACGTGATTTATCCAATAT
ATTAGAGGACGCAAATGGTAAATATATTTCGGGTGATACAAGTCCAATTTTAGCATCAGC
AACTCAAGGGTATTCAGCTGGTGGTGATTATAATTATGAATATAATGGAAAAATTTACGA
GCCTAAAGATAGTTCAGGAAACCGTCGTCGTTGGCTTTGGACAAAAGAAAGAATGGAGGC
TGCCGACAAATTGGGAATTTTAGTTGAAACTCCAACTACATTGAGGGTTAAAAATTATAT
AAACAAAGAATTTCAATTAAAAACTAATATATTGGTTGATAAAGATGATAAATTGATTTT
AACAACATCTGATCTAATGAATTCAAAATATGTTACAACCGTAGGGAGTGGCTTTTTAAG
AAATATTGGGTTAGGGGGGATTTTTGATTTTCCTAAACCTTCATCTTTAATTCAAATTTT
AATTAAATTGGCAACATCAAATCAATCTAATCTAATCCTCGACTACTTCGCAGGTTCAGG
CACTACCGCTCACGCTGTAATTAACCTAAACCGTGAAGATAAGGGCAACCGTCAATATAT
CCTTGTGGAACAAGGTGAATATTTTGATACGGTACTCAAGCCGCGTGTGCAAAAAGTGAT
TTATAGCAAAGCGTGGAAAGAGGGTAAGCCTGTTGTAGAAGGTAAAGCGGAGAACCTACA
AGGTGTACCGCAAATTGTTAAAGTACTAAAACTGGAAAGCTATGAAGATACGCTAAATAA
TCTTGAACTTCGCCGCAGTGGTTTGTTTGATAATCTATCGGACGATGTACAACAAGACTA
TTTGCTCCACTATATGCTCAATTTAGAAAGCCGTGGCAGTTTGCTCAATGTATCGCATTT
TGAGAAACCCTTTGATTATGGCTTAAACATTAGCACCACCAGTGCCGGTGCCTATGAATG
GCAAAAAGTGGATTTGGTAGAAACCTTTAATTACCTGATTGGGGCGAAGGTTATCAATGT
GGATGATAAACGTGCCGAGCAAGGTTTTGTGGCGATTGAGTGCCGTCTGCCGAACCAAAG
TGCGGACGAAAAAACACTGATTTTCTGGCGTGATTGTGAACGTGTCGATTATGACGGTTT
GCAAACACAGTTCGACCGCTTGGGTATCAACCCTGCTGATAGTGAGTATAGCCAAGTCTA
TGTCAATGGCGACCATACCCTTGAAACCGTGTGGGACGGCGAGCAAAGTGGTAGTTTGAA
GATTGTCAGCATTGAAGATGCGTTCTTATCCTTAATGTTTGAGGGGGACGCATAATGGCA
AAAGCACCCCAAAACACGAAATTCCATTTTGACCAACATTTGATTTTAAACCGTTGGCTG
TTTTCGCTATTTCACAAAACATCGTTAAATGAGTTTAAAAGCCTGTTGGAAAGCGTAGAA
AATGACGACTATATCGCCAGCGATGGACAGAGCCATTTTTATCACCGCCTAAGCAATGAG
CTATTTTTTGAACACGATAATCCGCTAAGCCTTGCGGAGCTTGCCGCTTATGATTTGCGG
TTGGTGCATTATTGGCAAAAAATCACGGAAAAGCGTAATCGCACAAGCGGTCATATTTTG
CGTCCAAAATACTTCCAGTATCTATCGCTATTGTTTACCGAAATTTATTTGGATTGGTAT
TTTAATAAAAAAGCCGAGTTGCAGACCGCACTTAATCAGCAGTTGGTGCAATACGCCAAA
GAGATGGGCAAAGAAGCACAAGATTTTGAAGAGTATCGCTTAAATGATTTAAACAAAATC
GCCTTTTGGAACGCCACAGGTTCGGGCAAAACCTTGTTAATGCACGTCAATATTTTGCAG
TATTTGTATTATTTCGGTAAAAACCAACCGCTTGTACGCCCTGATAAAGTGATTGTGCTT
ACCCCAAACGAAGGTTTAAGCCGTCAGCATAAAGAAGAGCTTGAATTGTCAGGCTTTCAA
GCCAGTTTTTTTGATAAAAATACCACGGCACAGGCAACCTTTAATTTTAGCGTGGATGAA
GTGGGCATTGGCAAGTGCGTTGAAATCATTGATGTCAATAAACTTGCCGAAAAATCAGGC
GATAAAACCGTGTCGGTAGAAGCCTTTGAAGGCAATAATTTGGTGTTGGTAGACGAAGGG
CATCGTGGTATATCAGGCGAGCAATGGCTATTACGCCGTGAAGCCTTAGTCAAAGGCGGA
TTTGCCTTTGAATATTCGGCAACGCTTGGGCAAGCGGTGGCAGGCCGCAAAACCATTGCT
AAACAAGTGGAAGACAAGCAAAAAGCAAAAGCCAAGTTATTGTTTAATAAAGGTTCGTTA
AAAGGTTTATCAGAAGACGACTTAGCCAAATTAACCCTTGATGAGCTGGAAATGGCAAAG
GTTCGCACCACTGCAGTGCTTGAAACTTATGCTAAATCGGTGTTGTTTGATTATTCCTAT
AAGCATTTTTATCACGATGGCTATGGTAAAGAGAGCCTGATTTTAAATATTGAAAAACAA
GGTTTTGATGAGCATTTGCCTGTTTATTTTGTGGCAGGTTTGTTGTCGTTTTATCAACAA
CTTTATTTGTTTGAACAACACAAATCGACATTGGCGGAATGGAATATTGAAAAGCCATTG
ATGGTGTTTGTGGGGCATCGTGTTAAAGAAAGTAATAAAGAAACAGAAGAACAAAAAGTA
GAAAAATCTGATATTTTAACTGTTATTCGACAGCTGGCTTTCTTTGTGAATCAATCTCAA
CAGGTAAAAAAGTGGTTGAAAGAACTCATACTAGATAATCCTCAAATATTGGGTAAGAAT
AATGAACACCTTTTCAAAGGGCGTTTTGTGCCATTACTCTCTTTTGTCGATGACGTGGAT
GCTTTGTATCAAGATATGTTGCGTAAGATTTTTGGGGCGACACATTCAAGCCGTCTGCGT
TTAACCCATTTGAAAAAAAGCGATGGCGAACTGGCATTATCCCTTGGCGAACAAGGCGAG
AAATTTGGTGTTATCAATATCGGCGATGCTTCTGGTTTACTGAAAACCGCACAAGAAAAT
TTTGCCGATGAGTTTGAGGCGGTGAGCGATGAGTTTAATGGCGGTTTATTTGCTGAAATT
AATCATAAAACATCCCCGGTGAATATCTTAATCGGTTCGCGTAAGTTTACCGAAGGTTGG
TCAAGCTGGCGTGTTTCTACGATGGGCTTGCTCAATATGGGCAAAGGCGAAGGTAGTCAG
ATTATTCAGTTATTTGGGCGTGGCGTGCGATTAAAAGGGCGTGAATGGTCGCTCAAACGT
TCATTGCCAAGCGTTCGCCCGAAAGGTGTCTTTTTAGAAAAACTGGAAACGCTCAATATT
TTTGGTATCAATGCCGATTATATGGAAGTGTTCCGTGGCTATTTGGACGATGAAGATATC
CAAACCGGCGATGAAATGCTGACGTTGGATTTCCCTGTACAAAAACGCTTGCCTGCCATC
AAACTGAAAACCTTAAAACTCAAAGAAGAAGTCAAAGGCAATCGTAAGCAGTCGTTTAAG
CGAGTAGAAAAGCAGATTTATCTGTTTGAAATTCCAGAAAAATGGCAGAACAAAATTAAA
GGGATTGAAATTAGCCTAGATCGCTATCCAAAAGTGCAAAGTTTTGCCACCAAAGGCACG
GCAATCACTCAAGTGCAAGGCGAACAGCGTGATGAAGTGAAGTTAAATTCGGCACTGTTT
GATTTTTTTGATTGGGATAAGATTTATCTGCAAGTGGCACGTTTCAAACATCAGCAATCT
TGGTATAACTTGCGATTAGATAAAGCGAAGTTACGCCAATTTGCCGAGCAAAGTCATTGG
TATCGGTTGTATATGCCAAAAGCGACGTTAAAGATGGATAGTTTTGCTCAAGTGGCGTTG
CAGCAAGAGATTTTGACGGATTTGTTGTTGGAATATGTAAAAGCCTTTTATAACCGCTTA
AAAGCTGCCTACGAAGGGCAGTTTTATGAAGTGGTTACGGTGGATGACAGCAATGGCTCT
ATGTTGGATAAATACCAATTTAGTTTGCCTGATAATGACGAAGGTAATGAAATCAAACAA
CGATTAGAAGCCTTAGCAGACGGCATCAGCGAGTTTAGCAATGGGGTAAAACCTGTTTAT
GGTGGCGACAAAGGGTTGCAAATGCTCTGTTTTGATGGGCATTTGTATGCCCCCATTTTT
GCTTGCTTAGAACGCCAAGATTTGCCGTTTAGTATTCAACCGCTTGCCATTGGCGATGAA
AGTGAACTGCGTTTAATCAGTGATTTAGTCAATGCCAAAGCAAGTGGCAAGTTGAGCGAG
TGGACGCAAGGCAAAGATTTGTATCTATTACGCAATGCTGCCAATAAGTCCAAAGGCTTG
GGTTTTGCTTTGGCGGGCAATTTCTATCCCGACTTTTTGCTGTGGCTTGTGGACAATCAA
ACAGGTAAACAATGGCTTAGCTTGATTGATCCGAAAGGCATTCGCAATATGGATTTAGAC
AATGCCAAATTTGGGTTATACGATGAGTTGCAAAAGTTGGCAAGTGAATTGAAGATTGAG
ACTCCGATTTTATCTGCCTTTATTTTGTCTATTACCAAACAGGCAGATTTGCTCAATGTG
GGGCATTTAACAACACAAGATTTCGCCGAGAAACATATTTTATTTATGGACGGCAATCAG
GTTTATCTCAAACAGATGTTTAAGATGATGCTGCAATAGTGGTGTAGATGCTTGAAATGG
TAAAGTGGGAATAACGTACACAAGAAAAGTGGATTTTGTGTGCATATCGGAATAACATAC
ACAAGAAATCCCATTTTCTTGTGTATGTTGTGTGAATGTGCACATTATTCCTAATTTTTA
TGTTGATGAGAACGAAGTATGAATTACGTCATTCCTGATTTATTCGCGTTGGGAGATTTG
GAAAGCAAATCTGTTTTTAAAGCCTGTACCCACGCACATCGTGCATTGGGGGAGTTAAAA
GGTGTCGTGCATACGATGCCAAATCCCAATATTTTGCTTGGTACTTTGCCTTTGCAAGAA
GCAAAAGAAAGTTCAGAAATTGAGAATATTGTAACCACACAAGATGACTTATATCAGAGT
AATTACGCCACACAGCAATTTGCTTCTGGGGCAGCTAAAGAAGTTCATTATTATGTTCAG
GCAATGAGTTTAGGATTTCATGAAGTACAAAAAAGTGGTTTGATAACCCTAAATTTAATT
AAAGAGATACAGCGTGAGTTGGAAGGTAATAACGCAGGCTTCCGCAAACAAGCAGGAACC
GGTTTAGTGAATCAAACCACGCAAGAAGTGGTGTATATGCCACCTCAAACCTATGATGAA
ATCGAAAATCTGATGGCTGGTTTAGAAAGGTTTATCAACGATTCTGAACAAATGGATTAT
GACCCTTTGGTTAAAATGGCATTAATTCATCATCAATTTGAAAGTATTCATCCTTTTTAC
GATGGAAATGGTCGTACAGGGAGAATTATCAATACTTTGTATTTGATTCAGCAAGGATTG
TTAGATACGCCTGTTTTGTATTTATCACGATACATCAATCGTAATAAAAGTGAATATTAT
CAATTGTTACAAGCAGTACGAGAAACCCAACAATGGGAACCTTGGCTGATTTTTATGCTT
AATGGTATTGCTGAAACGGCTATTCAATCGGTTAAATTGATTAATGAAATCAAAGCTCTA
ATGATGAAGCAAAAACAGATGATTCGTGAAAATTTACCTAAAGTGTATAGTCATGAATTA
TTAAATAATTTATTCAAATATCCCTATACAAAAATTGACTTTGTAATGGAAGATTGTCAA
ATCCATCGTAATACAGCCGTTAAGCGTCTTGACGAATTGGTTGCTTTAGGTGTTTTAGCG
AAAACCAAAATAGGAAAAGAAAATTTTTATATTAATGTTGAATTGTTTCATTTGTTGATG
CAGTAGGTAATTGGAAAATTTGTATGAATATCACAGCGTATCAAGCGAAGTATTTTGCCA
ATGAAATTTTGTGTCGTTCCGAAAATGGAGTGGCTCGTATTTCAGACGGTTTATTTAATG
CTAAAGTAGATCTTAATCCCCATCAGATTGATGCAGCGTTATTTGCACTGAAAAATCCGC
TTGGGCGTGGCGTATTGCTTGCCGATGAAGTGGGTTTGGGCAAAACGGTGGAAGCTGGTT
TGGTGCTTTGCCAATTATGGGCGGAACGAAAACGCCGTTTGTTGGTAATCTGCCCTGCGG
TGTTGCGGAAACAGTGGGCAAATGAATTGGCTGAAAAGTTTGGTTTACCTTGTGTGATTT
TGGATAAATCGCTATTAAAACAAGAATATCAAGGCAGCTTGCCAAGTTTTTTGCAAGCCA
ACATGGGCAAGAGAGTCATAATTATTTCTTACCAATATGCAACCAAATTCGCGAATTTTT
TGGCCGGAGAACTGTTTGATTGCGTCGTGATGGATGAGGCGCATAAACTGCGTAATGCCC
ATCGTACCAGTAATAAAATGGGGCAAACATTACGCTCGGCATTTGATGGGCGTAAAAAGT
TACTACTCACTGCAACACCATTGCAAAATAGTTTGATGGAACTTTATGGTTTATCTACCT
TGCTTGACGAATATTTATTTGGTGATGAAAAGGTGTTTCGCCGTGAGTTTGTCAATGAGC
ACAATATGGCGGAATTAAAAAGCCGTCTGCAAACTGTGGTAAAGCGAACGTTACGCAAAG
ATGTGTTGGAATATATCCGCTATACCAAACGCCATACGCTTACCCAAAATTTCTATCCAA
GCGATGAAGAACAGGCGTTATATCAAGCTGTATCGGATTTTATCAGCAAAGAACATAGCT
TGGCGTTACCGAAGCGACAACGTCATTTGATTGGCTTGATTTTGCGTAAATTATTGGCTT
CCAGCCCTTATGCCGCGGCGGATACGCTTAGCATTATCTTAAAACGCCTTTATACACTCA
AAGAACAACAGGCTAAACAAGAATATTTATTACTTGATTTGAGAGAGAGTGAAGCAGACT
TAGCCGATGAGTTGGATGAAGAGTGGGAAGATGATGAGTCAAATGATGATGAAGGATTAA
CATCGGATGATCGTCAAACACTAGATGATGAAATCGCTCAAATTGAAGGTTTTATCGCAC
AAACCAAACAATTACGCCACGATAGTAAAGCAAGTTCACTTTTAACCGCACTACAAACCG
GTTTTGCCAAAATGGCGGAACTTGGTGCAGCTCAAAAAGCGATTATTTTTACAGAAAGTG
TGCGAACGCAAGCCTATTTATATGACTTTTTGATTGCCAATGGCTATGCCAATCAAGTGG
TGAGTTTTTCAGGTGCTAATCATCACACTGATGCCAAACGCGTTTATGAACAGTGGCTTG
CTGATGAAAATAATGCCGGTCGAATAACAGGTTCTCCACAAGTGGATATGCGTACGGCGT
TGATTGATCACTTTAAGAACAATGCACAGATTATGATTGCCACTGAAGCAGCAGCCGAAG
GGGTAAACTTGCAATTCTGTTCCTTGCTTATCAATTACGATTTGCCTTGGAACCCGCAAC
GAGTGGAACAACGCATTGGTCGTTGCCATCGTTATGGGCAAAAATTTGATGTGGTAGTAA
TTAACTTTTTGAACCAACGCATGGTTAGATGAGGATTTTTGCCGAAAATTGTTTAGCGTA
TCGGCTCAGGTAAACGCAGATAATGTTGCTTTACCCGATGACTTACAAAGCAATGTCAAT
CAAGCTATTCAGGGCATAAGTGCAAAACAGGCTGAAACACAAATGGCGTTATTAAAACAA
GAAAGCGAACGTTTGGATAAATGGGCAGAAGATAAAATCAAGGCTGCTCAGGAAGCCATT
GTGGAAGTGAGTGAAAAAATCAAACAAGTCAAACGTGAGAAAAACCAAGCAGCAAATTTA
GAACAACTTGCAAATTTTGAAACACAATTGAAAGATTTAGAGAAAAAACGCCGACAATTA
AGGGCAAATATTTTTGATGTGGAAGAGGAAATTGAGGAAGAGCGAGATAGGTTATTTGCT
CGTATCCGAGATAAATTAGAACAACAGCGTAAGGTTGAACATTTGTTTGCGGTAAGGTGG
GTAATTACTTGATTACTACAAGCGGTCAGAACCCTATTATTTTTTGCAAATTTTTGTGAG
AATCTCACCGCTTGCTTTGCTGATTGGAAATGAATCCGTTATAATCTCGCCAATTTTTCA
CCCTTATTTAATAGAAGGAAACCAAAATGGGCTTAGAAAACGTACCTGCTGGTAAAGAGT
TACCAGATGATATTTATGTTGTAATTGAAATTCCTGCAAATTCAGATCCAATCAAATATG
AAGTGGATAAAGAAAGTGGTGCAATTTTCGTGGATCGTTTTATGGCAACAGCAATGTTCT
ATCCTGCGAACTACGGTTATGTAAACCATACCCTTTCTTCTGATGGCGATCCTGTGGACG
TATTAGTTCCAACGCCATACCCACTTCAACCAGGTTCAGTGATTCGTTGCCGTCCAGTTG
GCGTGTTAAAAATGACTGACGAAGCAGGTGGCGATGCGAAAGTAGTTGCAGTTCCACATA
CGAAATTAAGCAAAGAGTACGATCACATTAAAGATGTAGGCGACTTACCAGCATTATTAA
AAGCACAAATCCAACACTTCTTCGAAAGCTACAAAGCATTAGAAGCAGGCAAATGGGTGA
AAGTTGAAGGTTGGGGCGATGTGAATGAAGCTCGTCAAGAGATCTTAGAGTCTTTCGAAC
GTGCGAAAAAATAATTAAACTATTAACCGAATATAATGCCAAAGTAAACGCTTTGGCATT
TTTTATGATAGGAATTAAGTATGAAATTTTTCAAGAATCTTAGCGTTATAGCAATTTGTT
CACTACTTTTAACCGCTTGTGTTAGCACAGCCCAAATTAATCAAGAAGCAGAAAGTAATT
ATGCTAAAGTGAAGCAGGAAGCAAGAGCAAAAAGTATGTTAGATACTAGCTCAACGACAG
CTCATCGCATTCATTCGGTTTTCAATAAGATGAAGCTTTATGCGGAACGAGCAAATAAAA
CAGGTGTGCCGTTTCAATGGGAAATCATTGTGCTGAAATTAAGTGAATTGAATGCTTGGG
CGATGCCTGGTGGAAAAATGGCATTCTACACAGGGCTGGTGGATAAGTTGAATTTATCTG
ATGACGAGATTGCGGTTGTGATGGGACATGAAATGGCTCACGCTTTGCAAGAACACGGCA
AATCAGATCGTACTGTTAGCACAGTGACAGGTATTGTTGGTGTACTTGCTGATGTTGCAG
TGACCGCAACAACAGGCGTGAATACAGAAGGCTTGCTCAGTACAGGGGTGGATTTAGTTG
CCAATAAACCCTTCTCTCGTAGTCAAGAAACAGAAGCCGATGAAGTCGGTTTGATGTTAA
TGGCAGAGTCAGGTTATAACCCAGAAGCAGCACCAAATGTGTGGGTGAAAATGAGCCAAG
CGAATGGTAGTTCAGGTTTGTCTATTTTTTCTACTCACCCGTCAAACGAAGATCGCCAAG
CGAATTTAGCACGTTTAGTGCCTAAGGCTAAGGAAATTTATAATCGGAAAAAATAATACC
TAAATAACCTGAAAAATTCTATGAGCCCCACTATAAATAGCGGGGAACTCACAAAATAAT
ATTCTATTTATGGAAAACAGAATATATTTTTTCCCCTAATTATTAGGATTCACTATTTAG
TAAAGGTTACCGAGGTCTGCTCAGGCAAATGTAAATCTAACTGATTATACGGAATCGAAA
TCCCAGCCTTATCAAAGCCAATTTTTACTTTTTCCAAAATCGCAAATTGTGTAGTTGAAT
AGTTATTCGTCTGTACCCACGGACGCACAAATAACTGCACACTGCTTGACGCTAAGTTAC
CGACTGCAATGGTAGGCTCTGGATAGTGTAAAACATTTTCATCTTCAAACAGAATTTGAG
CAATAATCTCTTTAGCTTTCTCAATATCGGACTCATAGCTAATATCGAAAATGAAGTCGA
TGCGACGAGTTTCATTGCGGGAGTAGTTGGTGATACTGTCGGCAAATACTTTACCGTTTG
GGATCAACACCGTTTTATTATCGACCGTTCTTAGCTCTAACATCAAAATCCCCATTTGCT
CAACTTTACCTGATTTACCACCAGCTTCAATAAAATCGCCTTTGTTAAATGGTTTAAAGA
TTAATAGTATTACCCCAGCAGCAAAGTTTTGTAATGAGTTTTGCAAGGCTAAACCAATGG
CTAAACCAGCCGCACCTATCAATGCCACTAACGAACTCGTATTAATGCCTAATTGTGAAA
GTGAGGCAATCACTGTAATCAGCAAAAACAGAAAATAAGCGATAGATCGAACAAAACCTT
GTAGCATTTCATCTTTGCTTGATGCTAATACCGCTTTGCCGATAAGGGTACTGATAGCCC
TTGCCAAATAACGCCCGATAACAAAAATCGCAATTGCAATTAACAATTTAGTACCATAGG
GAATAATCCAATTTTCCAGGATTTGTTGAAATTCAAGATTTTTTACATCAGTAATAATCT
CTTTCGCTTCAGGGGGTAAAGTGATTTCAGGTATGATTTCTTTTGTTTTTTCTGTGGTAC
TCATTATGTTCTCCTATATCAATTTCAGCCTATTCTAACACGAGACAGAATTTGTGATAA
AATCCAATTCATTTTTCCTTTCTTTATATCAAAATGACAACAGAAAAAGTAATTAGTGCC
AGCGTTCAATTTTTTACGATCAGTGATGATGAAGCTGGGCAACGTTTGGATAACTTTTTA
CTCGCCAAGCTCAAAGGCGTGCCAAAAAGCCTGATTTACCGTATTGTGCGTAAAGGCGAA
GTGAGAGTAAACAAAGGGCGGATTAAACCCGAATATAAGTTGCAAGCGGACGATATTGTG
CGAGTTCCGCCTGTGCGTGTGGCAGAAAAAAATGAAGCACCGATTTCGACCAAACTCAAC
AAAGTTGCAGAGCTTGAACATCAAATTCTTTATGAAGATGAAGTGATGTTAGTAATTAAC
AAACCGTCAGGCATTGCCGTCCACGGTGGTAGCGGTTTGAGCTTCGGTGTGATTGAAGCC
TTACGAGCGTTACGCCCACAAGCCCGTTTTTTAGAGCTAGTTCACCGTATCGACCGAGAT
ACATCGGGGCTGTTGTTAGTAGCGAAAAAACGTTCCGCATTGCGTAGTTTGCACGAACAG
TTGCGTGAAAAAGTGGTACAGAAAGATTATCTCGCGCTCGTGCGTGGGCAGTGGCAATCG
CACGTTAAAGTGATTAAAGCACCGCTATTGAAAAACGAATTAGCCAGTGGTGAACGTATT
GTACGAGTAAGTGAAGAAGGCAAACCGTCCGAGACCCGATTTGTAATTGAAGAACGTTAT
CCGATAGCGACCTTAGTCAAGGCTTCGCCTGTGACAGGTAGAACGCACCAAATTCGTGTA
CATACTCAATACGCAGGACACCCAATTGCCCTTGATGATAAATACGGCGACCGTGAATTT
GACCAAAAAATGCAACAAGCGGGTTTAAACCGCCTATTTTTACACGCCCATTCTATTCGA
TTTGTTCACCCCAAAACGAGCGAAGAAATGGTCGTGACAGCACCGTTGGATAAACAACTA
AAAGCCGTGTTGGCGAAGTTGAGGGTAAAATAATCTAATCAACCTCACTACTACATCCAT
AGATAGTGAGGTCTATTAAAAAATTTATAGTCTAACCCGTTTTTATTTACCTTTTTTTTT
AAAAACTCCACCCCAGTATCAGGGAAGTCAGTGAATACACCTGTTGCACCAGCTTTGTTG
AGTAGGGCATCATACATTTCATCAATGTTGGTGAAGAACTCAGGTAGTGCGTCTTTGCGT
ACTGTGTACGGGTGAAGTTCCATCTTATATTGGGCTAACTCTTTAACTAATGGAGTGTAA
ACAATGTTGCCTACTTTTGATTTCTCTTTGTCGATCAACATATACCAACCTGGTCCAACA
CCGTCAGCATATTTTGCTACTTCTGCCATCGCACCTGGTTTGAACATCCAGTCGTAGTTG
TAATTTACCCATTTACCTGATTTGTCTTTTTCTTCCGTTTCGTGCCAGTCAGTGTAAGCT
ACTAATTGTACAAGTTTCACGTCCATACCAAGTTTTGGTAGCAATTCGGTTTTGATGCGT
TTTAACTCGTTGAAGTCAAAGGTTTGTAGATAAACAAGGTCTGATTTTTGGTCATAACCG
TATTTTTTCAACACTTTTAAAGTTTCTAACGCAATGTCTTTGCCTTCTTTGTGGTGTAAC
CAAGGTGCTTTGATTTCAGGGTAGATGCCGATTTTTTTGCCAGTGGATTTTTCTAATCCT
TGGATAAATTCAATTTCGTCTTCAAAGGTGTGAATTTTGAAATCAGATTTCCACATTGGG
AAGCGGTTTGGATAGACTTGAACTTGTTTACCATCTTCTACTTTGAAGTTTTCGGTCATT
GCAAGATCTTACTCTAAATAATCCGCTTGTTGTCCAAATGCGAGAGCTTTACTTTCTAAG
GTATGTTCTGGTAAATAACCACTTGCACCACGGTGAGCGATAATTAATTTATCTGATTGT
GTTGCAACTGAGGTTGATGTTGAGCAACCTGCTAATACTGCTGTTGCGACTAAACCTAAT
GCAAATTTTGTGAGTTTCATACTGTTTTCCTCTTTTTGTAGATATAAAAAAGGAAGACCA
AAATGTCTTCCTTTTAATCATTAATTATTTACCATAGCTATCTTCTAATTTCGCTTTATG
TTTGCCTTCTTCAAGCATTGTGATGAACATTAACAATACTGCTAATACGCCACCTGCGAT
CATTACATAGAAGCCACCGTCCCAGCCGTAGTACTCTGCTGCCCAACCAACCACTGCTGA
TGCAGAAACTGTACCACCTAAGTAACCAAATAAGCCTGTGAAACCTGCTGCTGTACCTGC
TGCTTTTTTCGGTGCAAGTTCAAGAGCGTGTAAGCCGATTAACATTACTGGGCCGTAGAT
TAAGAAGCCGATTGTGGTCATTAAGATGAAGTCCATTAATTGATATGGGTTTTCATACCA
GCCTTTGCCTGCGTATTGTGCAAGTTCTGCTTCTGGTGTTGCTGGGTTCATCCATAATGC
AACTACTGCTGCGGTGGTAAGGATCATAAAGATGAAGCCTGTTAAACCACGTTTACCCTT
GAATAGTTTGTCAGATACCCAACCACAGAGTAACGTACCTGGGATTGCTGCTAATTCATA
GATGGTATATGCCCAAGCGGTACCTTTGATGTTGAAGTGTTTTACTTCGCCAAGGTAAAC
CGGTGACCATTTCAATACACCATAGCGGATTAAGTAAACGAATACGTTAGCGATTGCGAT
GTACCATAACAATTTATTTTTAACACATAAGTCACTAAGATTTCTTTCGCAGTTAAGTCG
TGTTCATAGGTTTTTTCGTTATAGTCATCTGGGTAGTCGTTACGCCATTTTTCAACTGGT
GGTAAGCCACAAGATTGCGGAGTATCGCGCATCACTAAATAGATTGGAATTGCAGCCACC
ATTGCAGCAATACCTGGATAGTACAACGCTTGTTGCCATACGTCTTTAGCGGTTGCTTCT
ACGCCGTAGTTGCTGAAGTAGATTGCACTTGCAAGTAACACCATCGCACCTGGTACCATA
CCCCCTAAGTTGTGAGCGGTATTCCAGATAGATACGATTGTCCCACGTTCTGATTTAGAC
CACCAGTGAACCATTGTACGTCCGCACGGAGGCCAACCCATACCTTGGAACCAACCGTTT
AGGAAGATCATTACCCACATTACTAAAATGCCTGAAGTTGCCCAAGGCATTAAGCCCATC
ATTGTCATACAAAGACCAGAGAGTAACAAACCAAACGGTAAGAATACGCGTGGGTTTGAG
CGGTCTGAAATGGTTGCCATAAAGAATTTAGACAAACCGTAAGCTAAACCTGCTGCAGTA
CCGATCACACCAAGTTCTGCTTTTGTGTACATTCCTGCTTCGATTAAACCTTTTTGAGCT
AAATCGAAATTCGCACGAACGAAATAATATGCTGCGTAACCAAAGAAGATCCCTGCAAAC
ACTTGCCAACGTAAGCGGTTATAAGTGGAATCTATCTTCTCTTTTGGTAGCTCCGGGATA
TGCGGAGCGGGTTTAAAAGGACCAAACATAGAGCCTCCAACAATAAAGTTTATAGACAAA
TAAGGTCTGCTTTGTTTGTAAACATATCCAGACCTTGACGTTGTTCATAATATCCCTTTT
TTGAAAATTAAAAAGAAGTATTTCTTCATTTTGTGAGCTATTTCACAAAACTTGCTCAGC
AATTTGGATAAATGTGAGCGTTATCACAAATTTAATTTCTTTTTCGCTCATTTTATTGTT
TAAAAATGTTGATTGGGGATAGAATATCAACAATTTAATTTATTTTTGTTTGTTTTGTGG
GGGTAACAATGAAGATATCACCTCATATGTATAAAAATGTGGAAGATTTTTCACCCTTAA
CGACGGATGTGATTATCATTGGTGGCGGTGCAACAGGGGCAGGGATTGCTCGTGACTGTG
CATTGCGTGGCATTGACTGTATTTTGCTTGAACGTCGAGATATTGCGACAGGGGCAACAG
GGCGTAATCACGGTTTGTTGCATAGTGGAGCAAGATATGCGGTAAATGATCGTGAGTCTG
CAACGGAGTGCATTGAAGAAAATAAAATCTTACGTCGGATTGCTCGTCACTGTATTGATG
AAACGGAAGGGTTGTTTATTACTTTGCCTGAAGATGATCTCGCCTATCAAAAAACCTTTA
TTCAAGCCTGTACGGAGTCAGGCATTGAAGCGGTGGCTATCGATCCAAAACTTGCGATGC
AAATGGAGCCCTCGGTAAATCCAGCCCTTGTCGGTGCAGTGGTTGTGCCTGATGGTTCCA
TTGATCCATTTCGCCTCACAGCATCAAATATGTTAGATGCCACAGAGAATGGTGCGAAAG
TCTTTACCTATTGCGAAGTGAAAGGGTTAATTCGTGAAGGTGGTAAAGTGATTGGCGTGA
ACGTTTACGACCATAAAAACAGAGTGGAACGTCAATTCTTTGCCCCTGTGGTTGTGAATG
CTGGCGGTATTTGGGGACAAGGCATTGCTGAATATGCCGATTTGAAAATCAGAATGTTCC
CTGCCAAAGGCGCATTGCTGGTGATGGGACACCGTATCAACAAAATGGTGATCAACCGTT
GCCGTAAGCCTGCCGATGCGGATATTCTTGTTCCAGGCGACACTATCAGCGTTATCGGAA
CAACATCAAGCCGTATTCCTTACGATCAAATCGACAATATGATCGTCACCCCTGAAGAAG
TCGATATTCTCTTTAGAGAAGGCGAAAAACTTGCACCAAGTTTAAGACATACCCGTGTAT
TGCGTGCTTACGCAGGGGTTCGCCCGTTAGTGGCTACCGACGATGATCCATCAGGACGTA
ATGTCAGCCGTGGTATCGTCTTGCTCGATCACCAAGAGCGTGACGGCTTAGAAGGCTTTA
TTACCATCACAGGTGGTAAGTTAATGACCTATCGCTTAATGGCTGAATGGGCAACGGATC
TCGTTTGCAAAAAATTAAACAAAACCGACCGCTGTGTAACTGCAGAAAAAGCCTTACCTG
GTTCAAGTGAAAGCCGAGCGGAAACCAACAGCAAAGTCATTTCACTGCCAAGTACCATTC
GCTATTCCGCGGTTTATCGTCATGGCTCTCGTGCTACTCGCCTGTTGGATAAAGAACGTC
TTGACCGCTCTCTTGTTTGTGAGTGTGAAGCGGTCACCACAGGGGAAGTTCGCTATGCAG
TGGACGAGTTAAGTGTCAATAATCTTGTCGATCTACGTCGCCGTACCCGCATTGGTATGG
GAACCTGCCAAGCAGAACTCTGTGCCTGCCGTGCCGCTGGGCTGATGACCCGTTTTGAAG
TGGCAACACCACGGCAATCCACCACTCAACTGGCTTCTTTTATGGAAGAACGCTGGCGTG
GGATTGAGCCGATTGCGTGGGGCGATGCCATTCGAGAAGCCGATTTTACCAGTTGGATCT
ATTACAGTTTATTAGGTCTAAATGATGTGCAACCGCTTGCAGAGCAAGCTCAACAGGGGA
CAGATAGCAATGAATTTTGATGTAGTCATTATCGGTGGCGGTCTTGCAGGCTTAACCTGT
GGGGTTGCCCTACAAGAACAGGGTAAACGTTGTGTGATTATCAACAATGGTCAAGCGGCG
ATTGATTTCTCTTCGGGTTCAATGGATTTACTCAGCCGTTTACCAAGCGGTGAGTTTGTC
GCTGATTTTTGCAAATCCTATGCAACTTTCGCAAAACAGTTGCCACAGCATCCTTACAGC
TTACTTGGCAAAGAGAAAGTCCTTGCCAAAGCGACACAATTTGAACAACTCGCCACATCG
CTCAAGCTCGATTTGGTCGGCTCTACCGCACAAAATCACCTACGAGTAACTCCTTTAGGT
GGCTTGCGTGGAGCGTGGTTATCGCCAAACAGTGTGCCAACAGTCAAAGGTAGCGAACCT
TTCCCCTATAAAACAATTGCGATATTGGGGATCGAAGGCTATCACGACTTCCAGCCACAA
CTGTTAGCCGATAACCTAAAACAAAATCCACAATTTACCCACTGCGAATTAAGCACTGGC
TATCTCAATATTCCAGAGCTTGACCAACTGCGTAACAATGCCCGTGAGTTCCGTAGTGTG
AATATCGCTCAAGTGTTAGAACACAAATTGGCTTTCCGTGATCTTGTGGCAGAAATCAAA
ACGGCAACCAAAGGGGCAGAAGCGATCTTCTTACCAGCTTGTTTTGGCTTGGACGATCAA
AGTTTCTTCAACCAGTTACAACAAGCGGTGGAAGCAACGATTTTTGAATTACCAACCTTA
CCGCCATCATTGCTCGGTATTCGCCAACATAAACAACTTCGCCACCGTTTTGAACGCTTG
GGCGGTTTGATGTTAAACGGCGACAGAGCATTAAGAGCCGATATTGAAAACGGCAAAGTA
CAACGAATTTATACTCAGCTTCACCAAGACAATGCGATCAGTGCGGAACATTTTGTACTC
GCCACAGGAAGCTATTTCAGCAACGGCTTGAAAGCCGACTTTGATCGCATTTTTGAACCG
GTATTCCAAGCCGATGTTATCGGTTGCAAAGATTTCAATGAAACCGACCGCTTGTCGTGG
ACGGCTAATCGCTTTTCATCGCCACAGCCGTATCAATCCGCAGGGGTAGCGATCAACGAA
AAATGCCAAGTTCGCAAAGATGGGCAATTTATGGCGAATTTATATGCAACTGGCAACGTC
ATTGGCGGTTTTAACAGCCTTGAATTAGGCTGTGGCTCAGGTGTGGCAGTGGTAACGGCA
CTTGCCGTTGCAGAAGAAATTGTGGGGGCATAATATGAACAACATTCAACGTTTAATCGA
ACAAGCTCAACAAAATACCCATTCTGCCGTTGTTCATCACGGTTTTGATGAGTCCTTTGA
AAGTTGCATTAAATGTACCGCTTGTACGGCGGTTTGCCCTGTTTCGCGTAATAACCCGAT
GTATCCAGGTCCGAAACAATCAGGTCCAGATGGTGAGCGTTTACGCTTAAAAAGCGCTGA
ACTTTATGATGAAGCACTCAAATACTGCACCAACTGCAAACGTTGTGAAGTCGCTTGCCC
GTCTGATGTCAAAATTGGCGACATTATTGTGCGAGCGAGAAACCGTCATTTAGATCGCCA
AAACAAACCGCTAATGCACAAACTGCGTGATGCGATTTTAAGTAATACCGATCTGATGGG
TAAAATGAATACCCCTCTAGCACCGATTGTGAATACCATTACTGGTCTAAAAGCAACCAA
ATTCTTGCTTGAAAAAACCATTAAAGTGAGCCGTCATCGCTCGTTGCCAAAATACGCTTT
TGGTTCATTCCGTAACTGGTATATGAAAAAAGAGCAAGAACGCCAAGCCCTTTATCGTGA
AAAAGTGGCTTACTATCACGGCTGTTATGTGAACTACAACAATCCACAACTTGGTAAAGA
GTTGATTGATGTGTTTAACGCAATGGATATCGGCGTAATGCTACTTGAAAAAGAGAAGTG
CTGTGGTTTGCCATTGGCTGTAAATGGCTTCCCAGAAAGAGCAAAAGGGTTAGCAAAATT
CAACCTTGCGGAACTTGAAAAAGTAGTGATGAACCGAGAGCTTGACGTAGTAGGGACATC
ATCAAGCTGTACGATGAATTTGCGTGACGAATATCATCACGTTTTAGGAATGAACAACGC
CAAAGTCCGTCCACACGTTCATATCGTCACTAAATATCTCTATGAACTGTTTAATCAAGG
CAAAAAACCAAAATTCAAACAGATGCCATTACGCATTGCCTATCACACCGCTTGTCACGT
TGATAAAGCAGGTTGGGCGCCTTACACCCTTGATGTATTAAAACATATCCCAGGGATTGA
AATTGTGATGTTACCATCACAATGTTGCGGTATTGCAGGGACTTACGGCTTCAAAGCGGA
AAACTACGAAACCTCACAAGCCATCGGCAATCCGTTGTTCCAACACATCAACAACGGCGG
TTTTGACTATGTGGTGTCCGAGTGCGAAACCTGTAAATGGCAGATTGATATGTCCACCAA
CTTAACCTGCCTACACCCGATTACTTTGTTGGCGATGGCGTTGGAGAGATAGTTCCCTCT
CTACCAAACTTCCTGCGTACTTTCATCGAACCTTAGTTTATTACTCATTAACCCCTTCCC
CCACAAACGGGGGGAAGGGCCCGAAAGACGGATGGGGAAAATTTAACATTATGGTATCTA
CTGTTCTTTTTATGCAAAATAATGTTGAGTAGCTCTAATGAAACATTGATACTTTTCTGC
TAATTGTTTATAGGTTTGTTTTACTTGTGTAATCAATCTAAATATCTATCAGACGTAATT
TCTTTGTGAAAGAAGACAGACAATTATTTAAAAAGAGGACTTAAATCCTTGTACTATAAG
GCTTTAAGTCACTTTTTTAGCAACCATTTTGTCTACTATGCCTAGATATATAGAGAAAAA
GAAAAACCCCGATGATTTCTGATCGGGGCTGAAAATATGGCTCCTCCTGCGGGACTCGAA
CCTGCGACATATGGATTAACAGTCCACCGTTCTACCGACTGAACTAAGGAGGAAAAGAGT
TGTAACATAAATGGTGCCTCGAGGCGGAATCGAACCACCGACACGGGGATTTTCAATCCC
CTGCTCTACCGACTGAGCTATCGAGGCATCTCGTCGTTACGGGGTGCATTATGCTGATTT
CCGCCCCTCTCGTCAAACGTTTTTTTCAAAAAAATAAAAAAATCTGTTTAACGGATCGCT
TTTTATTCAATTTGTTTAAAAAACAACGTGTTATCTCACGTTACGGTATTTTTGTTGGGC
TTTATTTACCTTAACCAAATAGTTTCTTGCTTGTGAAGATGGATGAGCGGTGGTTAAAAT
TCGATAAATTGCTGACGGATCTAAGTTATTAATTCGCTCAATCGCCATTAATTTATCATT
ATCAAACACTCTCAGTACTGCACCAGCCCCACTATTATATGCTGAAATCATTGCGTAACG
TTTTGATGTAGGATCAGTTATTCCTTCTAGATACTCATCACGCAAAATCGTTAAGAACAT
TGTACCAGCATCAATATTCTGACTTGGGTTATAAAGATAATCACGATTAGGCTGGCCACC
AAAACCTTTACGCGCAAAAATATCCCGTCCAGCTGTACGAGGTACAACTTGCATTAAACC
AATCGCATTCGCATAACTTACTGCATAAGGGTTAAATGCTGATTCAACTTCCATAATACC
CAGAATTAAGCTCATATCAATGCCATAGCGTTTTGACATTTGACGAACCAATGGCAAATA
TCGTCTTGCACGAACTTCAACGTGGTTTGCAATCATTGGAATCGTGACATAAGTAACGGT
ATGTCCATTTTTCAAGCGGCGTGTTTTTAATTTATTTTGCAATAGGTAAGTTGCAAAATC
ATTAGCAACCGCCACATTGGTTACAGAACGCCCATATTGATCCACAACTTGACCTGCTAA
AAAAGGATTATTGCTAATAGGAACATCACCCGAAGCAAATAAATCTATCCCTGTAGCATC
TGATCCCATCAATAATGTGTGAATAATCGAATTACGCAAGCGGTTGTGATCCGCCAAAGT
TTCAATGGTAATTTGACCATCTTCAAAACTAATATGGCTACGGGTGTAATATTTGTCCGT
ATATTTTACATAGTCTTTCTGGCTTGCTTGGAGCAGTTCATGAACGCCCCAAATTTGATC
GATATTACGCGAAAATTGCCCCATCAAAATATCTAATCCATTGGTATTTTTAGAATAATC
AGGGCGAGGCTTCTTAGAACCTTTTCTCGTCGGCGTATCACTTCCACAAGATGCTAAAAA
AGGGATCAGCACCAATAACGGCAGGAATTTTTTATATTTGTTCATTAGGTTATCTCTATT
TTGACTCTACAGGCACATAACCTTCAATATGGACTTCTTTTCCTTCAAACAAAAAATTCA
CCATTTCTGTTTCCAGAAGCTGACGATGTTCAGGGTTCATCATATTAAGCTTCTTCTCAT
TGACTAACATTGTCTGCTTTTTGATCCACTCTGCCCACGCTTGTTTACTGATTGAATCAA
AAATACGTTTACCTAATTCCCCAGGATAAAGTTGAAAATCTAAACCTTCTGCTTCTTGTT
TCAAATATGCACAAAATACATTACGCGCCATTTTTCTGTCCTAATGTCAAAGTTAATTCG
TCTAAAATGCGTTTTATTGGGGTTGCTAAACCCACTTCGCTAGGTTGAGTTAAATCATAC
CAATAATCCGCTGTTGAAGATACACGCAAATGATAATTTCCCTGATTTTCTGCCACTCCA
AGCGGTAAGATTTCGGCATTTCTTTGTAAACTAAGTTCCGCCAGAATCGGATAAATATCC
AAATGAAAATGGCTAAAAGTATGCCGAAAGGCAATTAATTGGGTAAATTGCACATTTCTG
CCTGAAACTGACCGCTTGAGATCATCTAAATGCTCAAATTGCGGAAAGACATAAAGTCCG
CCCCAAAGTCCTTTTGCTTCACGTTTTTCCAATAAGACTTTTGTCCCCTGTTTTAAAATC
AAAAAGTAGCTCTGTTTTTCAGGCAACGCCTTTTGCGGTTTTTTGGCTGGAAAATCCGCC
CAAGCCTGTTGAGCATTTGCCTGACAGCCCTTTTCTAACGGACAAAGGAAACATTTCGGC
TTAGATCGTGTGCAAATCATCGCCCCTAAATCCATCATCGCCTGATTAAAATCCGCCACT
TGCGAAGTTGGTGTAACACGAGCGGTCAGATCCCACAATTTATTTTCAACTGCTTTTTCG
CCCGACCAACCTTCGACTGCGAAATAACGAGACAGCACACGCTTAACATTGCCATCTAAA
ATCGGGTAAGGTGCATCAAGTACCGAAGAGAGTACCGCCCCAGCCGTACTTCTGCCGACA
CCTGAAAGTGCAAACACATCAGCAAAATCTGTCGGAAATTGACCGCCAAATTCATCTCTA
ATTTGTTGTGCAGCCTTATGCAAATTCCTTGCTCTTGCGTAATAGCCTAACCCCGTCCAT
AAATGCAACACTTCATCAATGGGTGCATTCGCTAAATCAATAATAGTGGGAAAACGTTGA
ATAAAACGCTCAAAATAGGGAATAACCGTTGCCACTTGAGTCTGCTGTAACATCACTTCA
GATAGCCAAACGCCATACAAGGTTTTATTTTGTTGCCACGGCAGATGTTTACGCCCGTAT
TGCTGATACCACGCCAACACGCCTTTGGCAAAAGGGGCATCCACACGAGATTGTGCCAAG
GGAAATTCGGATTTTTCTTTTTTCATTTAGATAATGATATAAGTCTTAATAATAGGGGCT
GATCAACGTTAGCTCCAAAGAAAATATTTCTATAGTTCTTTTTGGTTTTCCCACACACAA
ACAGGGATTATAAACAACCATTTTATCTAACATGCTAAATACTTTACCTACATATCATTA
CTCAATAGACCAATTTCGATTGAATCAATCTCACCATCTCTTGTAACGCTTCTGTTGGAG
GTGTGTCTTGATTCATAAACCAGCGGAATAGCTCTGGATCGGTATAGCGAAGCATTTCCA
CGAAAGTGTACTGTTGCTCTGCGGTCAAACTATCAAAATGTTCTTGATAAAACGGCATAA
TCATTTTATCTAATTCACGCATACCACGACGGCATTCCCATTCAATTCTAAAACGACTCA
TCAGTTTACCTCCGTAATGCGTAGCTCTCTTGGCACTTCAAAAACGGTATTTTCTTCACA
ACCTTCCAGTTCTTCAACTTTGGTGACACCGAGTGTTTTTAAGTGTTCAACCACAGACTG
CACCAACACTTCAGGGGCAGATGCACCCGCGGTAATGCCGATCGTTGTCACCCCTTGTAG
CCAGTTTGGATCGATGTCCTGTGGCCCATCAATTAACTGTGAAGGTGTTCCCATTCGAGA
AGCCAACTCGGCTAAACGATTTGAGTTGGACGAGTTTTTAGACCCCACTACTAGCACTAA
CTGTGCTAATTTCGCCAATTCTCTCACCGCTTGCTGACGGTTCGTAGTGGCATAGCAAAT
ATCATTTTTACGCGGACCTTGAATTGCAGGGTATTTCTGTTTTAAGGCTTCGATCACATC
AATTGTATCGTCAATAGATAAGGTGGTTTGGGTCATAAAAGTAAGATCTTCATCTTCTTT
TAAGCCAAGTTTAGCAATATCTTCCACATCTTCTACAAGGAAAATGCCACCTTTCTCATT
ATCATATTGCCCCATTGTGCCGACGACTTCGGGGTGTCCTTCGTGTCCGATTAAAATTGC
TTTTGTGCCTTTCTTACTCGCTCGAGCGACTTGCATATGCACTTTGGTTACAAGCGGGCA
GGTTGCGTCAAAAACTTTCAATTCACGACGTTTGGCTTCGTGGCGAACCGCTTGAGAAAC
CCCGTGTGCAGAGAAAATCACAATAGCACCATCTGGCACTTCATCAAGCTCTTCAACAAA
TATCGCCCCTTTGGCTTTTAATCCGTCCACCACAAAGCGATTGTGTACAACTTCGTGACG
CACATAAATCGGTGCGCCGTGAATTTCAAGTGCAAGCTCTACAATTGAAATAGCACGATC
TACACCTGCACAGAACCCTCTTGGGTTCGCTAAAATAATGTTCATTTAATTACTCTTTTT
ACTTTTACGATGTTCTAAAATGGACTCTAAAATCAGCAATCCTGTCCCCACCACAATACC
AATATCGGCAATGTTAAATACAGGATAGTGATAAATGTCCCAATAAAAATCTAAAAAATC
AACCACATAGCCATTATAAGCACGATCAATCGCATTGCCGATTGCCCCACCAATAATCAA
AGCATAAGCCGCATTTTGCAGTTTAAGTTCTGCTTTATTTTTAAACAGCATTACAATCAA
TGCAATAGAGATCACAATGGCTAAACCTAAAAAGAAATATTTTTGCCAGCCTGAATGATC
CGCTAAAAAGCTAAACGCCGCCCCATAGTTTCTCACATAAGTAAGATTAAAGATCGGCAG
AACATTCACGCTTTCATAAAGCTCAAAGCGTTGTACCACAATGTATTTGCTCAATAAATC
TGTGATTAATACCACGGTACTTAACCACAACCACGATAAACCTGTTTTTTTCATTTTATT
CCTTAAATTGCTTCTTCGTTCTCTTCGCCCGTACGAATACGAATAACACGTTCTACATTA
TACACAAAGATTTTACCATCGCCGATTTTGCCTGTTTGTGCGGTATCAATGATCGCTTCA
ATACATTCATCAACTTGCTCATCAGCCACAATAATTTCTAATTTCACTTTTGGCAGGAAA
TCAATCGCATATTCTGCCCCACGATAAAGTTCCGTATGCCCTTTTTGACGACCAAAACCT
TTGACTTCAGTGACCGTCATTCCCGTAATTCCCACATCCGTTAATGCTTCACGGACATCA
TCTAATTTGAATGGTTTAATAATCGCTTCAATTTTTTTCATAAGTTATCCTATCTTCTTG
CCGATTTTGGTCTAAAACTCTCACAAATTTCAGGGTAAGTTTCAATATAAATGTCGCTTA
AAAGTTGTAAACAGTAGGGAACTGCACTGAAAATACCTCGAACAAGCACTTTGCCATCTT
GATCTTTCACGCCTTCTAAGGTTTCTTTAATTGCCTTTGGCTGTCCAGGAAGGTTTAAAA
TTAGTGAGCTATGTCGAATTGCCCCCAATTGACGAGAGAGAATAGCCGTTGGTACAAAAT
GTAAACTCACTTGTCGCATCTGTTCGCCAAAGCCAGGCATTTCACGGTGAGCAACGGCTA
AGGTTGCATCGGGCGTGACATCACGTTTAGCAGGACCTGTTCCGCCTGTGGTTAAGACTA
AGTGACAAGCGAGGTTATCGACTAATTCAATTAGTGTTTGCTCAATAACCGCTTGTTCAT
CAGGAATTAGACGAGTTTCAAGTTCAAAAGGCGTGGTAATGGCAGTTTGTAGCCAAGCCT
GTAATTCAGGAATGCCTTGATCGGCATAAACACCTGCAGATGCTCGGTCGGATACGGAAA
CTAAGCCAATTTTTAAGGTTTCTTTGCTTAAACAAGCGGGCATTTTCTTTCTCTTTTTTA
CAAATTTAGACTGCTTGTTATTTTACCTTGAGAGCCTATTTTTCTAAAGTCTTAATCTTA
AAGATGAAGTAATAATATTGAAAGATAATCACAGCAATTAAGATCAGTTTGCCGATGATA
TGAGGGATTACAAAGAACGCAAAAATACAGAACGGAACAGAAAATGCCAAAATACTGATT
TTCTGTTTAAGTGTCATTGCTCGTGTTTGATCGAAAGACTTGAGATATTTGGAATAGATA
GTGGTAGATAAGAACCACTGTGTTAGTCGTTCAGAACTTTTGCCAAAACAATAGAGTGCT
AAAAGCAAAAATGGGGTGGTAGGTAGCCCAGGTACAATAATACCTATTAAACCTAATATG
ATTGAGATAAAACCGAGTAAGATGAATAATGCTTTCATGTATTTAAGGGAAAAGTAGTGA
TAGATGTTGATAATATGTTAATTCAATTCATTTTTCAACGAAGCAAGCAACTAGAAAGTA
TATAACTATTAAAGTATATAACTATTAAAGTATATAACTATTTTTACAGCCTAAAAAAGC
ATAGTGGACCAAAGTGTTGGTTCTGTTTTTCTAACTTTCACTAACTCTTTTGATTACGGC
ATCCCTAAAATATGAATTGAGATAGGGACGATTAGTTTCCTCTCAATGACATTTCACCTG
TCGCAAAACGGCGGATAATTTCCCCTTGTTGCAGAATCAATTCCCCTTCTTCATTAATCC
CAAGGGAAATCCCGTGAATTTCTTCATTTTCAGTGATTAATCTAACCGCTTGATGACGGA
AAATATCAAACTGTTGCCAACGTTCTGAGTAGGGTTCAAAGGTGGTTTGTGGATAAGTCA
CTAGGGCATTTTGTAAACGTTTAGCTAGCTCAGCAACCAGTTGGGAACGATCTATCTGAT
GTTCTGAGAGATCGCTCCAAGCCTGCGTTACCACATTTTTATCGACAGCGTTCATTCCTA
AATTCAAGCCGATGCCAATCACAAGGTAAATTCCCGTTTTATCGACACGGCTCTCAATTA
GAATGCCCCCCATTTTTTTACCTTGATAGTAAATATCATTGGGCCATTTAATTTGAATAT
GCGGTACGTTCAGTGTTTGGAAGGTCTCGGCAATTAATACTGATACCACTAAACTTAGTG
ATGAGAGCTGTGGAATATCCAATGAAGGATAGTGCCATAACATTGAAAAATAAACGTTTT
GGCTTTCAGGTGAATACCACTGCCGTCCACGTCTGCCACGCCCCGCCGTTTGGGACTCTG
CAACACAAAGTGAGCCTGATGGCAAGGTTTTATAGTGAGTCAGTAGGTATTCGTTGGTGG
AGTCAATCTCTTTAAATACAAGAGCTTGTCCTTGCGTTAATGCCGATGTAATTAAATGTT
GATCAAATCCCATTGCCAATTACCTTGTCACAAATTCACTATCCACTTCGCCCTGTCGTC
CCATAAAACGTACTTCTGGGTGTAATTCCACGCCAAATTTTTCACGGACTTGACGACGGA
CTTCTTTTGCTAATGCCACAACATCAGCCCCAGTGGCATTCTCTTTATTAATCAGCACCA
GTGCTTGCTGGGTATGAACTGCCGCTCCGCCAATTTGGAAACCTTTTAAATTTGCTTGGT
CAATTAACCAGCCTGCAGGTAATTTGACTGAACCATCCGCTTGTGGATAGTGTGGAATAT
TCGGGTAAGCGGTCTGAATCTGTTGAAATTTTGCAAATTCCACTACGGGATTTTTAAAGA
AACTACCCGCATTACCAAACTCATCAGGATTTGGTAATTTCGCTCGGCGTACGGTACAGA
CTTCATCAAACACTTGCTGTGGCGTTACTGTGTTTGGATCAAATTGTGCCAAAGAACCGT
AATTTAAAACAGGTTGCCACACCTTTGCCAACTTCAAACCGACAGCCACAATCGCATAAT
GCTCACGATATTGATGCTTGAATACACTTTCTCGATAGCCAAACTCACACTCGTTTTTCG
TTAAACGGAACAGCTCACCCGTTTTGAGATTTAGTACATCGACATAATCGCAAACACGCT
CAAATTCTACCCCGTAAGCCCCGATATTTTGAATCGGTGCAGAGCCAGCAACACCAGGAA
TTAACGCCAGATTTTCAAGCCCGCCAATTCCTTGTTGCAATGTCCATTGCACTAACTCGT
GCCAATTTTCACCACCTGCAACCTGTAAATAATGAAAATGCTCATCTTGACGATGCTCGA
TCCCTTTGAGCTTATTGACTAATACTGTGCCGTCAAAATCATCTAAAAACAGCACATTAG
AGCCTTGCCCTAACAATAAAATCGGTTGTTGTGCGTGATCAGCTTTTTGCCATTCGGTTA
ATAGTTGTTCAATACTGTTGAACTCGATAATGACCGATGCTTTTGCAGGCAAATGAAAGG
TATGAAATGGGGTTAAGGTCTGACTCATTGACTACTCCAAATTCTGAATTTGCTCACGCA
TCTGTTCAATTAACACTTTCAACTCAACGGCAGAATTAGTGACATCAGCGTTAATCGATT
TTGATGCCAGTGTATTCGCTTCACGATTTAGCTCTTGCATCATAAAGTCTAATTTACGTC
CAACTGCACCGCCTTTTTTCAAAATAGACGTGGTTTCTTTGACGTGTAGCTGTAAGCGGT
CTAACTCTTCCGCCACATCGACTTTTTGAGCCAGTAGTACCATTTCTTGCTCTAAACGTT
GTGGATCAAGTTGCAAGTTCAGTTCATCAAAACGCTGTTGCAAGCGGTCTTTTTGCCACT
GTAAAACGCTCGGCATTTGAGCCTGTACTTTTGTTGCTTCTGTGGCAATAGCGTCTAAAC
GCTGTTGAATTAAGGCTTGTAAATTCGCCCCTTCACGTCCACGCATTGCAATAAATTCTA
CAAGGATCTGCTCAAAACCGTCTAATAAATCTTGACTGATCTGGTCGAGATCTTGATTTT
GGTTATCGACAACCCCAGGGAAACGCAGAATATCCACCAAGTTAATTTCGCCTTCTTGAG
CCGTTTCTTTTAGCCATTGTAATGAACTTATCACCTGTTTGGCATACTCTTGATTTAAAG
CTAAGCCATTGTTTTGATTAGCATTTAATTCAATGCGTAAACTACACTCTACTTTACCAC
GGGTTAGTGTCGTACGCAGACGTTCACGCAAGGTCATTTCCAAATTGCGAAAGGCTTCAG
GCAGACGGAAATAAGTTTCTAAAAAACGTTGATTAACCGAACGGATTTCCCATACGGCGT
TACCCCACTCTTTTTTAAGCTCAAGGTGGGCGAAAGCGGTCATACTGTAAATCATTGTAC
TCTTTTCTCTTTGTTACAAAATTTGGCATATTGTACTTGGTATTCTGCTAGAATAGGGGA
AATTTTTTAGAGAAAAGGAATAAATATGCGTCCAAATAATCGTCCTGTTGATCAAACTCG
TCCTGTAAAAATCACTCGTAACTATACTCGCTATGCCGAAGGGTCTGTGTTGGTGGAATT
TGGTGAAACCAAAGTGCTGTGTAATGCCACTGTCGAAGAAACTGTACCACGTTTTCTCAA
AGGGCAACAACAAGGCTGGGTGACTGCCGAATATGGTATGTTGCCAAGAGCAACCCATAG
CCGAACCCAACGTGAAGCGGCGAAAGGCAAACAAGGCGGTCGTACAATGGAAATTCAGCG
TTTAATCGCTCGCTCTTTGCGTGCAGTCGTTGATTTGAAAGCCTTAGGTGAGCGTACAAT
TACGGTAGATTGTGATGTGATACAAGCCGACGGCGGTACACGCACAGCGTCTATCACAGG
GGCTTGCGTTGCGTTACACGATGCGATTAACAAATTGATCGCCGATGGCTTATTGAAAGA
AAATCCGATGAAAGGATTAGTGGCGGCAATTTCTGTAGGGATTGTCGATGGGCAAGCGGT
CTGTGATTTGGAATATGTGGAAGACTCTAACGCAGAAACCGATATGAATGTGGTGATGGT
TGAAGACGGTCGTTTAGTGGAAGTACAAGGCACTGCCGAAGGTGAACCGTTCAGCCATAT
GGAATTATTGCAACTCCTTGATTTAGCACAGAAAGGGATTGAGCAGTTGTTTGAAGCACA
GCGTCAGGCGCTAAATGCAACTTCTGATGCTATACGATAGTTGTACAAAAATTAAAATTT
TAAGAAATCATTTAGGGGATTATTCCCAGCAATATTGGGGCATAGTAGACAAAATAGTCG
CTATGCCAATTTTTTGAAACATATTATGTCAAAATAACTTACTCAACCAGCCCAATTTTG
AACCTAAAACATTAAAGTAGTTGTAATCTTTTAAATGCAATAGACGCAACTTATCCGGGC
TTTTTTGCACAAGAATACGTTCATCAGGGCTAAACGGCAGTAAACGTTGGCTATCACAGC
TAATCACTAAATTTGGCTGATTGTACTCAGCAAAACGCATTGAAATAACACTATCGCCAT
CGACAACCAAAGGACGAGAAGAAAGGCTGTGTGGGTTCATCGGAACAAGAGCAATCGCAT
TTAAATTAGGGGTTAAGATTGGGCCACCGGCGGAAAGCGAATAGGCGGTTGAACCTGTAG
GTGTTCCAATAATTAACCCGTCGGAACGTTGCGAAAAAGCAAATTTGCCATCAATACTCA
CTTCAAAATCAATAGTACGAGCGATTTGGCTAGAGTGAACGACAACTTCATTGAGAGCAT
TATTTGCTTCAATGATCTTACCATTTTGCTCAATTTTCGCATCAAGTAAGAAACGTTCTT
CAATCATAAACTCGCCACGCTCAAGGCAACTATGCAGTTGCTCAAAGGCTGTTTGAGGGG
CAATATCTGTTAAAAAACCAAGATTTCCACGGTTAATGCCAATCAGTGGTACACGATATT
TCGCTAATTGCCGAGCCATACCCAGCATATTACCATCACCACCAATCACAATTACTAAAT
CCGCCCATTTTCCAATTTCTGCAATGTTCATCGGGTTAGCTAAATTGAGTTGAGTGGCAA
TTTTTTCTTCGACTAACACATTATATTTACGATCTTTTAGCCAGTTATACACAGCTAAAT
GCGTTTCTAAAGCTATATCGTGACGAGGTTTGCCGACAATCGCAATGGTTTGAAATCTAC
GGTGCATCATTTGAACTCGTTATCCAATAAAATTGGGCTATATGGTAGTACGCAATCTGC
TGTTTGTCATCTTTTTCCTATCAGCTTACTAATTGTTTAAATCTTAGGGATAAATAAAAA
ATTACCCTATAAAATAGGGTGTCATCTATTTTATAGGGTTAGCATGAATTTAACTAAAAA
TGAACTAAATAAAAGAGTTATTGATGATTTCTTATTCGTTTTATAGCGTATAAATTAATT
TTTATTCATCATCCTAGAAACTCTTTATGTTTAATCAATCGCCGGTGTATATTCACCTTT
CGCAATCGCATCTTTGATACGCTCTGCTTCACTCAATACTTGAGCTAATAAAGCCTGAAC
GTTTTCTAAGGTCACAATCGGACTTAAGGTGGTCATTTTTAACGATTGTACGTTGTTGAC
TTTGGTTACGCCGATATTCGCTTCGCCACGGGCAAAGAGTTCATCTGCGACGTTTTGGTT
CAAGGCATCGACAAACTCTGCTGGGTAGCCTTGCGGTACAACACGGAACAACACGGAGGC
GAATTGAGGTTCAACTAATAGCTCTAAGCCGTCGGTCGCTTTGATGTAGTCTGCAACGGC
ACGAGTTAATTTTACGCCGTGGTCAATCATTGAGCCGTAAAGATTTTCACCAAGGGCTTC
CACCGTAAACCATAATTTTAATGCGTCAAAACGACGGGTGGTTTGTAGTGATTTTGCTAC
TAAGTTTGGTACGCCGTGTTCTTCGTCATACTCTGAGTTGAGATAATCTGCTTTGTAGTC
GATGTAGCGGTATTCGTTTTCATCTTTTAATAAAAACGCTCCACAAGAGATACTTTGGAA
GAAGTGTTTGTGGAAATCAAGGGTGATTGAGTCGGTGAGCTCGATACCGTCTAGGAAGTG
GCGATATTCATTGGATAGCAGTAATGCACCGCCCCACGCCGCATCAACGTGTAACCAAAC
ACCGAATTTGTTGGTAATCGCACGAATGGCTTTAAGTGGATCGATCGCCCCTGCGTCCGT
TGTGCCTGCTGTTGCCACAACGCAAGCCACAACTTTGCCTTCTAAATAAAGTTTGGCTAA
GGTTGCTTCTAACGCATTGGTGTCCATTTGGGCATTTTCATTGCACGGTACAGTTACAAC
AGATTGGAATCCCATTCCCATCATTGCCATATTTTTTTGCACAGAGAAGTGTGCATTTTC
CGAGCAAACCACTTTCACCTTTTGCATTGCATCAGGCGGAATACCGTCACGTTGCACCGA
CCATTCCGTGCCGTCCGCATTTTTCCAGTGTTTTGCAATGCACGCATCACGGGCAAGTAA
TACGCCCATTAGGTTAGATTGCGTACCGCCAGAGGTGAAAACCCCCGCTTGTCCTTTGTC
GTAGCCCACTTTTTCACGCAACCACTCGATGAGTTGCACTTCCATTAATGAACCTGCTGG
GCTTTGATCCCAAGAGTCCATTGATTGATTGGTGGCATTGATTAATACTTCGGCGATTTG
GCTGGTGATCATTGTTGGACAGTGTAAGTGAGCCAAAGAGTGTGGGTGGTGTACTTTTAA
ACTTTTGTTGAGGAATAACTCAATTAAGCGATCTAGGGATTTAGCAACGCCTAAGCCTTC
TTTTGGCGGGTTAAAGGCAATTTCTGAGCGTAGCTGTTTAATGCTACCGCCGGTGTACAT
TTTTTCATTTTGTAGCCAGTTACTCACCGCTTGTACGGCAGTTTCCATTGATCTTTGAAC
CTGTTGCCATTGCTAATTGGTTACCACGGAATGTACCTGTGTGTCCTGCTGGCTGCCAAG
CGTCAAACTCTTTTTTGATCGCAAGTACAGCAAGCGGTAAGCTACCACCTACAGCTTTTG
ACATTACCACAACATCTGGCTCAATGCCTGCGTGTTCAAAGGCGAACATTTTACCTGAAC
GGCAGAACCCTGCCTGAACTTCATCTAAAATCAACACAATTCCGTGTTTTTTCGTTACTT
CACGGATTTTTTGTAACCATTTCACTGGTGCGGTAACCACACCGCCTTCACCTTGAATTG
CTTCAAGAATAACAGCTGCTGGTTTTACCACACCGCTTTCAACATCTTCGATAAAGTTCT
CAAAATAGTAAGTTAAAGCATCAACACCTTCTTCACCACCGATACCTAATGGGCAACGGT
ATTCGTGTGGATATGGCATAAACTGTACGCCTGCCATTAAGTTTTGCACGGCATTTTTCG
CATTAAGGTTACCTGTCATTGAGAGCGAACCGTGGGTCATACCGTGGTAGCCACCTGAGA
ATGCAATTACATTACCGCGACCTGTATAGGTTTTCGCTAATTTGATTGCTGCTTCTGTGC
CGTCCGCACCAGAAGGGCCACAGAATTGTAAACGGTATTCACCTTTCGGGAAGAAAGAGA
GTAGTTCTTCGGTAAAAGCATCTTTTAACGGCGTAGTTAAATCAAGGGTATGAAGCGGTA
AACCACTTGCTAATACATCTTGAATAGCCTGAATAACGGCTGGGTGATTATGTCCGAGTG
CTAAAGTACCTGCACCAGCCAAGCAATCTAAATATTCGTTACCTTCAACGTCAGTGACCC
AGCAACCTTGTGCTTTTGCAATTGCAAGCGGTAATTTACGAGGATAACTACGAACATTCG
ATTCCATTTCGTTTTGACGAGTTAAGTAATATTCGTTAGTTGCTTGATTGATCGGATTTA
CAGGAGTTGTTGTCATTTGAAAATAGACCTTCTATAAGAGGTTAAAAAAATAAGTCGGGT
GCCTTGCGGGAAGCCTAAGCTTTCTTATCCTGAAAGATAAGATGCCTTGGGGCATTTGAC
TCGCTACTTATTAAAAAAAGCGTTTCAGCTTTTTTGTTTTTACCCTATTGCTCCCTAGGA
TTGGATAGGTTGGAAACAACGCCTCAAATGTTGGGTTATATTTGAGGACGGCGTATAGTA
GCGATTTTTAAAAAAAAGAAAAGTTTTTTCTGAATAAAACTTTACCTGTGATACAGCGAG
CTTAATTGTTTAGAATAAGTCTTTGGGAGATTTTTGTAGGGATGTTATTTTTAATTTGTT
GTTTGGCGTAATCAATTGCATAGAAAAACGCTCGCTCACTTGCCCCACCATGGCTTTTTA
CAACCACGGACGATAAGCCGAGCAGTGTGGCACCGTTATGGCGATCAGGGTTGATCTGTT
GTAGCTTTTTATAGTAACGATAAAAGATTAAACGTAGTAAATAACGTTTGGTATTGCGAC
AAAGATGTGAATCTTCCGTTGTTTTTTTAAAGAGTGAAAGGATATTTTTTGCCGCACCTT
CAAGTGTTTTAAGTGCAACATTACCGCTAAATCCATCGCAGACAATCACATCAGCAAGAT
GATTCATTAATTTATCCCCTTCTAAGAAGCCAATGTAATTTAGATGATTACATTGTTTTA
ATTGCTGGTGAGCATCTCGAATTTGCTGTGTTCCTTTATGCTCTTCTGTTCCAATATTCA
GCAACGCTAAACGTGGATAGACCAAATCCAACATCACTTCTGCAAACACATTGCCCATTT
CCGCAAACTGAAGCAATAGTTCACTATCTGCTTCAACGTTTGCACCAAGATCTAACATCA
CACTTGAGTTGCCGTTAATTGTTGGAATCAAAGATGTTAATGCGGGACGATCAATGTTTG
GCAAGGGTTCAATCAATTGTTTTGCCAGCCCCATTAGTACACCTGTATTTCCGCCACTTA
CACAGCCTTGAGCATTTCCATTTTCTACCGCTTCAATCGCTAAACGCATTGAACTGCCTT
TACTTTGACGAATCGCTTGCACAAAAGGCAAGTCTGCTTCGATCACTTTTGTTGTATGGA
CTAATTCGATACGTTGTTGAATATCGGGAGAAAGTTTATTGAGATAGGGGGATATTTCAG
CTTGGTCGCCGAACAAGATGCAACTGAGTATTGGATGTTGAGCCAACGCAAGTGATAATG
CGGGGATAGTAATACGGGGACCAAAGTCCCCGCCCATCGCATCTAACGCAAGAGTTAGAT
GAGTCAATTTAAACCTCTACGAGATCCAATTGATTATTTGATTTTACGACCACGGTAATA
ACCGTCAGCGGTAACGTGGTGACGTAAGTGGGTTTCGCCACGCGCATCTACAGATACTGC
AGCTGTGGCTAATGCATCGTGTGAACGACGCATATCACGACGTGAACGAGATTTCTTATT
TTGTTGAACAGCCATTGGCTATACTCCTACTAGATCTAGTTTTTCTTTAAATTAGCTAAT
ATTGCGAAAGGATTTGGTTTCTTCGCCAGTTCTTCTGGTAATTCGCCAAAAACTAATTCG
CTTTCGGACACTTCACAGTGTTCATCGGTATGCATCGGCACTAGGGGTAATGACAGAATG
AATTCGTCTTCTATCATATCTAGCAAATTTATCTCACCAAAAGAATCAACTTCAATTGGT
TCATAAATCTCGGGCAAATTGTCCGCCTGATCCATATTAGACACTGGACTGAAACAAAAT
GTGCAGTCGAGTGTTTTCGTAAATGGGTTACTACAACGTTGACAGTCTAGCTCCACATCA
ACTTTCGCACTGCCTTTAACCACTGTGAGTTTTTGCGGATCAACATATAACGATAAAGTA
ACTTGTGCATCGCCCAGCACTTGACCAACAGATTCACCCAAACGGCTAAGTAGGTTCGCA
GAAATGTAGCCTTCGTAGTCCATTCGACGCTGAGCGTCTTTATATGGGTCAATAGTTAGG
GGTAGTTTTACCTTTTGCATAGGGTGTGAATATTACAGATTTTGAAGTAACTAGTCAAAG
AGAAAATCTGGATTTGTAAAAAATCCGTAGAATCATGCCGCTTATATGTATCTATTACAT
TATTTGGTGAAATTTAGTAGCAATCCCACCGCTTATATGTTAAAACGTTCGCCGTTTTTA
TTTATTCACAAGAAGGAAATGCAAATGTCATTACAAGCAATTATTGAAGCGGCGTTCGAG
CGTCGTGCTGAAATTACTCCAAAAACTGTTGATGCACAAACTCGTGCAGCTGTCGAAGAA
GTGATTAAGGGATTAGATAATGGTTCACTGCGTGTTGCAGAAAAAATTGATGGTGAATGG
GTTGTTAATCAATGGGTGAAAAAAGCGGTTTTACTTTCATTCCGTATCAACGACAACGAA
ATCATTGATGGTGCAGAAACTAAATACTACGACAAAGTGCCGACCAAATACGGTAAATAT
AGCGAAGAGCAGTTCAAAGCAGATGGTATCCGTGCTGTTCCAGGTGCCGTTGTGCGTCAA
GGTTCACACATCGAGAAAAACGTGGTGTTAATGCCATCATTTGTGAACATCGGTGCTTAT
GTTGGTGAAGGTACAATGGTGGATACTTGGGTAACGGTGGGTTCTTGCGCGCAAATCGGT
AAAAACGTGCATTTATCAGGTGGCGTGGGTATCGGCGGTGTGTTAGAGCCGTTACAAGCT
AACCCAACGATTATTGGTGATAACTGTTTTATTGGCGCACGTTCTGAAATCGTAGAAGGT
GTGATTGTTGAAGATGGCTGTGTGATCTCAATGGGCGTGTTTATCGGTCAATCAACCAAA
ATCTATGATCGTGAAACAGGCGAAATCCATTACGGTCGTGTTCCTGCCGGTTCTGTGGTG
GTTTCAGGTAGCCTTCCTGCAAAAGATGGTTCACACAGCTTATACTGTGCAGTGATCGTG
AAAAAAGTGGATGCGAAAACATTAGGTAAAGTGGGTCTTAACGACTTATTACGTTCTATC
GAAGAGTAATTTTCGCACTGAATGGCACAAGCAACGGCTTGTGCCTCTTTTTTGGAGATC
TTGTATGACGACCTATTCGCTACGTTTAAAAGCCAAAAATGAGCTCACGCCGCATCCAAC
GGCACAATATTGGCGTAAATGCCAAGTTGAAGAACTTTTTGATTTGCCTTTTATGGACTT
AGTTTTTCGGGCGGCAGAAATTCATCGACAACATTTTGATCCAAATGCCATTCAACTTTC
TACGCTACTTTCCATTAAAACGGGCGGTTGCGCTGAAGATTGTGAGTATTGCCCACAATC
TGCCCGCTATGACACGGGTGTTGAAAAGCAAAGTATGCTTGATGTGAACTATATTGTTGA
GAAAGCCCAAATTGCCAAGGCTCGAGGAGCAAGCCGTTTTTGTATGGGAGCAGCGTGGCG
AGGTCCTAAACCTAAAGATATTGAGACGGTCTCCGCCATCATTAAAGCGGTCAAATCCCT
AGGTTTAGAGACTTGCGGTACTTTCGGTATGTTAGAAGAAGGTATGGCGGAAGATTTAAA
AGAAGCCGGATTAGATTACTACAATCATAATTTAGATACCGATCCGGAACGCTATCATCA
GGTCATTCACACTCGTTCTCACGATGATCGAATGGATACCTTAGGTAAAGTGCGCTCCGC
AGGGTTAAAAATCTGTTGCGGCGGTATTGTTGGTATGAATGAAACAAGAGCTGAACGAGC
CGGACTTATCGCCAGCTTAGCCAATCTTGATCCTCAACCAGAGAGCGTGCCGATTAACCA
ATTGGTTAAAGTGGCAGGCACACCACTTGAAAATGCAGAAGATCTCGATTGGACAGAATT
CGTGAGAACCATTGCTGTTGCGCGTATTACGATGCCAAAAAGTTATGTTCGCCTTTCAGC
CGGGCGTAGCAATATGCCGGAAGCCATGCAAGCCTTGTGTTTTATGGCCGGCGCAAACTC
GATCTTTTATGGGGATAAATTATTAACGACGGAAAACCCAGAAGAAGATGGCGATAGAGT
GCTGATGGAAAAATTGAATTTATATCCATTAAGTTGTTCGAATGTTGAATGATAAAAGTA
ATTACAACATAAGTAGCTAAATTCTCTCCCCTCTCCCTGTTTTTTCTTGTAAACGAAGCA
AAAACTGCCCCTCTCCCACAAGGGGCGAGGGTTAGAATTTGATAACATTGCAAAATCTTG
CTCATTTTTAACCGCTTGTAAGGATAATATAATGAAAAAAATCTTGTTATTAAACGGACC
TAATTTAAATATGCTAGGGAAACGAGAGCCCCATATTTATGGTTCACAAACCTTAGCCGA
TATTGAAAACCACCTCCAACAATTAGCGAAGGCAAGAGGCTATTGTCTAGAGTATTTTCA
AGCAAATGGCGAAGAGCCGATTATTAACCGTATTCATCAATCATTCCAAAATACCGATTT
CATTATCATTAACCCCGGTGCGTTTACTCATACCAGCGTTGCCTTGCGTGATGCTTTATT
GTCAGTTGCTATTCCTTTTGTTGAAGTCCATTTATCCAACGTACACGCCCGTGAACCTTT
CCGTCATCATTCCTATTTAAGTGATGTCGCAAAAGGCGTGATTTGTGGATTAGGGGCAAA
AGGTTACGATTACGCCTTAGATTATGCTATTCAATTTCTAAAGAGAGGGAAATAAATCCA
TTTTTTGTTGTCTGAAGTAAAAAAAGAAAACTGAACTGCTACGATTAGTGGCAAATTTGC
TAATAAATTCGGCAAATTTATCAGATTTTCGTCGCAAATTAATAAAATTTCAGGTAATCT
ACGCAAAATTTTGCTCTATGTTCTTTGAACATAGAGTTTGTTTATTTTTACATTCAAATA
CGGATCTCATTATGGATATTCGCAAAATTAAAAAACTTATCGAGTTAGTTGAAGAATCAG
GCATTACTGAATTAGAAGTGTCTGAAGAAGAAGGCACAGTACGTATTAGCCGTGCAGCAC
CAGCAGTTGCACCTGCGGCAGTACAATATGTTGCTGCACCACAAGCAGCGCCAGCACCTG
CAGCAACCCCTGCACCAGCAGCTCAAACAGCACCTGCAGCAACCCCTGCACCAGCAGCTC
AAACAGCACCTGCGGCAGCGCCAGCACCAACAGCGGAAGTATCTGGTCACGCGATTCTTT
CACCAATGGTAGGAACATTCTATCGTAGCCCAAGCCCAGAAGCAGCTCCATTTGTTGAAG
TGGGTAAAACCGTGAAAGTAGGCGACACACTTTGTATCGTTGAAGCAATGAAAATGATGA
ACCGTATCGAGTCAGACAAAGCAGGGGTAATCAAAGCAATCCTTGTAAACGACGGCGAAG
CGGTTGAATTTGATCAGAAACTCTTCATTATTGAATAATCCATTTCTTACAAGCGGTCAG
ATTTTTGCAAAAAATTGCACGAAAAAGACCGCTTTCAATTAAGGGTATCTCTTATGTTAG
AAAAAGTTGTCATTGCAAACCGTGGCGAAATTGCATTGCGTATTCTGCGTGCGTGCCGTG
AACTTGGCATTAAGACGGTTGCTGTTCACTCAACGGCAGACCGTGAGTTGAAACACGTTC
TCCTTGCGGATGAAACAGTATGTATCGGTCCTGCGCCATCAACAAAAAGTTACTTAAATA
TTCCTGCGATTATTGCCGCTGCAGAAGTAACTGGTGCTGATGCGATTCACCCTGGTTATG
GTTTCTTATCTGAAAACGCAAACTTCGCAGAACAAGTAGAAAATTCAGGCTTTATCTTTA
TTGGTCCAACAGCAGATGTAATTCGTTTAATGGGCGATAAAGTTTCTGCAATTAATGCGA
TGAAAAAAGCAGGCGTACCTTGTGTGCCTGGCTCTGGTGGCCCTATCGGTAATGATGTCG
CCAAAAATAAAGAAATTGCACAGAAGATTGGTTATCCAGTGATCATTAAAGCATCTGGTG
GCGGCGGTGGTCGTGGTATGCGTGTGGTTCATCACGAAAAAGATTTGGAAGAATCTATTG
CGATGACCAAAGCAGAAGCGAAAGCAGCCTTTAATAACGATATGGTTTATATGGAAAAAT
ACCTTGAAAATCCACGCCATATCGAAATTCAAGTGCTTGCAGATACACACGGCAATGCGG
TTTATTTGGCAGAGCGTGATTGCTCTATGCAACGTCGCCATCAAAAAGTGGTGGAAGAAG
CACCAGCGCCAGGCATTACCCCTGAATTACGTCAGTTTATCGGTGAACGTTGTGCGAATG
CGTGCCGTGAAATCGGCTATCGTGGTGCAGGTACATTTGAATTTTTATTTGAAAATGGCG
AGTTTTATTTCATTGAAATGAACACCCGTTTACAAGTAGAACACCCTGTGACAGAAATGA
TTACAGGTATTGATCTTGTAAAAGAACAGCTTCGTGTTGCTGCAGGTTTACCAATCTCAG
TTAAACAAGAAGATATTAAAGTGCGTGGTCACGCGATTGAATGCCGTATTAATGCGGAAG
ACCCAAGTACATTCTTACCATCACCGGGTAAAATCACCCGTTTACACGTTCCAGGTGGAT
TAGGTGTTCGTTGGGATTCTCACATTTATGCTAGCTATTCAGTCCCACCGCATTATGATT
CAATGATTGGTAAATTGATTACCTTTGCTGAAAATCGTGATATTGCAATTCGTCGTATGG
AAAATGCATTGTCAGAAACGATCGTGGAAGGAATTAAAACCAATATCCCACTTCATAAAC
AGATTCTTTCTGATGAAAACTTCTGCAAGGGTGGAACGAATATCCACTATCTTGAGAAGA
AATTGGGTTTAAAATAATGATATAGTAGAAAACATATCTGCTACTATGTCAAAATAGATA
CAATAAAGCCCTATCTTACGGTAGGGCCTGAGAAAAGATGTAATTATAAACTTTCAGTGA
AAGTACGAGTAATAACATCACGTTGTTGTTCTGGTGTTAATGAGTTAAAACGAACTGCAT
AACCAGAAACACGGATAGTTAATTGTGGATATTTCTCAGGGTTTTTCACTGCATCTTCTA
ATGTTTCACGACGTAATACGTTTACGTTTAAGTGCTGACCACCCTCAACTTTAATGGTTG
GTGCAACATTAACTGGGACTTCACGGTATGAAACTTGACCTAATTCGCTGATTGCAACTA
TTTGGTCTTCTTGGAAATCACCTTTAGCTGCTAAGCAACGTGCTTCATTTTTCTCTTCAT
CTAATAACCAGAAAGAGTTTAATAAGTTTTTGTTGGTAGATTCAGTGATTTGTACACCTT
TGATCATTTTTAGCTCCTAGTATGTCGGGTAAATTATAAAAAAAGTTTAAAGTTTCAAAA
AATTTTGAGTATTCTAACTTTAATCCTTTAAAAAGCGAGAAAAATTTAAGCATTTTTATC
AAAAAAACTGATGATGGCTTAAAAAATAGACAAGAGTTAACAGTTCATTTTAATTTTTAA
CAATTTAATAATAGGATAGAATATGAACAGTTGGACTGATGCCATTGGGGAAGAAAAAAC
ACAACCCTATTTTCAACATATTTTGCAATATGTACATCAAGAACGTTTAGTTGGAAAAGT
AATTTACCCACCTCAAAATGAAGTGTTTAGTGCTTTTGCTTTAACTGAATTCAAAGATGT
GAAGGTAGTTATTTTAGGGCAAGACCCTTATCACGGCCCCAATCAGGCACATGGTTTATC
TTTTTCAGTAAAACCAGGAATTGTTCCGCCTCCCTCGCTGGTTAATATGTACAAAGAATT
ATCCCAAGATGTTGGGTTTCAAATACCATCACACGGCTATCTCATTGAGTGGGCAAAACA
AGGGGTGCTATTGTTAAATACGGTTCTCACCGTTGAGCAAGGAAAAGCACATTCACACGC
CAATATCGGTTGGGAAACCTTTACTGATAAGGTGATCCATCAACTCAATCTACATCGTGA
AAATCTGGTATTTTTGCTTTGGGGAAGCCATGCTCAGAAAAAAGGACAATTTATCGATCG
CTCTCGTCATTGCGTTCTCACAGCCCCTCACCCATCACCGCTCTCTGCACATCGTGGCTT
TTTAGGCTGTCGCCATTTTTCAAAAACCAATGATTACCTTCGTTCTCACGGAGTCGAAGA
AATTAATTGGCAGCTGCCATTATAAGTAACATGCTAGGAATATCTAAGAGATTTCCTAAC
TTATATTGTTGATTTGGACTGGCTCAATAATTTCACTTGGATAGCAACCCAATACTTTTA
AGAAACTCGTCACTGTTTCAAGTTCTTTCAAGGCATTTTGGGTATTTTCATTGTGAATAT
TGGCATCTAATTCCACATAGAACATCTCTTCCCATGGTTTACCATAAATAGGTCGAGATT
CAAGTTTAATCATACGAATGCCGTGTTGCTTGAACACCATCAACGCATCAACCAAAGCAC
CCGCTTGTTGAGTCGTCGTCATTAATAACAAGGTTTTGGTCTGTACTTGTGGCGAAACAT
TGATAGTTTTTTTAGACACTACAATAAAGCGAGTAATATTGTTTTCTTGATTCGCAATAC
CACTTTTTAACACGCTTAAACCGTACAATTTCCCGCCATCTTCATTACCTAACGCAACGC
AATTTGGTTTATTTAAACGAGCCACTAACTGCATAGCGTGAGAACTACTTTCACAGTATT
TGATATGCACTTTATCTAAACTATGAATAAATTGGCTACATTGTTGTGCAGGTTGTGGGT
GGGTATAAATGGTATCCACTTGGGCAAAATCAGCATTGTTTGTTCCTAAAACACAGTGTT
TAATAGGATAAGCTAATTCGCCTACAAGGGTTAAGTCTGTATGTTGCAACAAATCATAAA
CTTCATTGATAGAACCTGATGTGGTATTTTCTAACGGCAACACGCCATAATCGGCTTCAT
CTTGCTGAACTTTTTCAAAAACTGAATCGAAAGATTCGCAACTGAGTTCCACTAAAGAAG
CCGTGCTGTTTTTCATAAACTGGCGAGAAGCAAGATGAGAATAAGAGCCACGCATACCTA
AAAATGCAATGGTGGCATTTTCTTGATTCTGATTCAGTTTATTTTGCAAGTAATGTTGCT
GTGTTAAGACAGAGTCTTCAATGATACGTTGGAAAATTTGCGTTACATATTGTGGGTCAA
GTTGATAATTTTCCGCTTGAGCAAAACTAACCAATTCTTGTAACAGTTGTTTTTCACGTT
CGATATCTCGTAGAGGCTTTTTCGTGATCTCTTTGCTTCTCACTACATCGAACGCAAGTC
GATGACGCTCCGATAATAATTTCAATAAGTTGCGGTCAATTTGAATGATTTGTTGTCGAA
TATCCGATAAATCTAAAGACATTGCGTTTTCCTAAGCGGTCGGTTGTGTTTAATTTTTTG
CAGTTTGCAGTTTGTATATAACTGAAATTTTAACGGCTTCCCCCATAAATCACAATCAAC
TAATGAAAATAATCGCTAAAATGGTAAGATGTCGCACTTTTATCAAATAAAGAGGAAATC
GAATGTCAAATCCACTTTTAAACAACACAAGTTTACCTAAATTCTCTCAAATTCAACCTG
AACACGTTGTGCCTGCTATTGAGCAGTTAATTCAACAATGCCGTGATACGATTGAACAAG
TTTCTCAAATTAATACACCAACGTGGGAAAACTTCTACCTACCGCAAGCAATCACAGGGG
ATAAACTCTCTCGTGCGTGGTCGCCTGTTGGGCATCTCAATTCAGTAAAAAATAGCTCTG
AATTGCGTGAAGCTTATCAAGCGTGTTTGCCGATGTTATCCGAATACAGCACTTGGGTTG
GGCAACATCAGGGGTTGTATCAAGGCTATGTCAAACTGAAAAATAGCCCTGAGTTTGCCA
CTTATTCGCTCGCTCAGAAAAAAGCGATTGAAAACAGCTTGCGTGATTTTGAGTTATCAG
GGATCTCATTGCCAGCAGATAAACAAAAACGCTATGGCGAAATTTCTGCTCGTTTATCTG
AACTTAGCTCACAATTTAGCAACAATGTCCTTGATGCAACAATGGGTTGGGATATTGTGA
TTGAAGACGAAGCGGATCTAAAAGGTTTGCCAGAGTCAGCACTTGAAGGGGCGAAACTTT
CAGCACAAAGTAAAGAGAAATCAGGCTACCGCTTTACCCTTGAATTTCCAAGCTATTTGC
CTGTGATGACCTATTGTGAAAACCGTGAGCTTCGCCAGAAAATGTATGAAGCCTATAACA
CACGAGCGTCAGATCAAGGCCCAAACGCAGGTAAATGGGATAACTCAGCCATTATGGCGG
AAACCCTTGAGTTACGCTTAGAATTAGCCAAATTACTCGGTTTTGAAAGCTATGCTGATC
TTTCCCTTGCCACAAAAATGGCGGAAAACCCAACGCAAGTGGTTGATTTCTTGGAAGGTT
TAGCAAATCGTTCTAAAGAGCAAGGCAAAAAAGAGTTAGCTGAGCTAAAAGCCTTTGCAA
AAGAGAGCTATGGCGTAAGCGAATTACAGCCGTGGGATATTGCGTTTTATAGTGAAAAAC
AGAAACAAGCCTTATATGCAATCAACGATGAAGAGCTTCGCCCTTATTTCCCTGAAGAAC
GTGTGCTTTCAGGTTTATTTGAACTGGTGAAACGCATTTTTGGTATGCGAGTGGAAGAGC
AGAAAGAGTTTGATAGCTATCACGAGAATGTCCGTTTTTTCAATATTTTCGATGAAACTG
ACCGCTTGCGTGGTTCATTCTATTTGGATCTATATGCCCGTGAAAATAAACGTGGCGGTG
CTTGGATGGACGATTGTATCAATCAAAAACGTCTAGCGGACGGTTCATTACAAAAACCTG
TTGCCTACTTAACCTGTAACTTCAATAAACCGATTGGCGATAAACCAGCTCTGTTTACAC
ACGATGAAGTTACTACGCTGTTCCACGAGTTTGGGCATGGTATTCACCATATGCTGACCG
AAATTGATGTGGGTGACGTTTCAGGGATTAACGGCGTGCCGTGGGACGCAGTTGAGCTAC
CAAGTCAATTCCTTGAAAACTGGTGCTGGGAAGAAGATGCCCTTGCCTTTATTTCAGGAC
ATTACCAAACAGGCGAGCCACTACCAAAAGAGAAATTGACCCAGTTGCTGAAAGCGAAAA
ACTTCCAAGCAGCAATGTTTGTGTTACGCCAGTTAGAATTTGGTTTATTCGATTTCCGTT
TACATATGAGTGAGCCGAAAGAAAATATTGTGTTAGATACGCTAAAAGCGGTAAAAGCAC
AGGTTGCAGTGGTGGAATTACCGACTTTCGTGCGTACCCCACACAGCTTCTCCCACATCT
TCGCAGGGGGCTATGCCGCAGGCTATTACAGCTACTTATGGGCAGAAGTATTATCGGCAG
ATGCCTTTGCACGCTTTGAAGAGGAAGGTATTTTTAATCGTGAGGTTGGGCAGTCTTTCC
TAGATAATATCTTAACCCGTGGCGGTTCAGAAGAGCCGATGGTCTTGTTTGAACGCTTCC
GTGGTCGCAAACCTACGTTAGATGCGTTGTTAAGACATAAGGGGATTGCTCGTCAAGAGG
ATAAGACTTGGTAGCATAATACATTAAAGAAAAGAGCTGGCTTGTATGCATTAATTTGAA
AATTGTTGAATATAAATCATATATTCCAAGTGATTCAATCAACGTTGATAATAGGGATGA
GACAATTCATTTTGTTGCAAAAGTTCATAAATCCGCTATACTCGCCAGCCTGAGTTGGTT
AGACAATCGCTGGTTTATTGAAGCCCTTAACCGTTCGTAAGAACGACCTAGTGGGACAAG
TAAACGAGAGGAAAGTCCGAGCTACACAGGGCAGAGTGCCAGATAACGTCTGGGAGGCGT
GAGCCTACGACTAGTGCAACAGAGAGCAGACCGCCAGTTTCTGCTGGTAAGGGTGAAAGG
GTGCGGTAAGAGCGCACCGCGTGAGTGGTAACATTTCACGGCACGGTAAACTCCACTCGT
AGCAAGACCAAATAGGAATCCAACGAGTTGCCCGCTTGGGATTCGGGTAGGTTGCTCGAG
CGTATGTGTGAATGTACGCCTAGAGGAATGATTGTCCACGACAGAACTCGGCTTATCGAC
CGACTCAGCCTAATTTTTAAGAGCGAACAGATTTTGTCTGTTCGCTTTTTTATTGAAGCA
TGTCGGAACAAAAAGCCCTTATAAAAGTCTGATATAATGATTTTAAAATTGATTTCATTA
TAAGGATTTCAAATGCTTAAGCGTTTTCTTATCGGCACGATTTCGTTATTACTCTCTTTT
TCTGTATTTGCCCACCCACATTCTTTCCTTGATATGAAAAATAAAGTGTTAATTCAACAA
GGTAAGCTGGAAGGTTTTGAATTGTACTGGACACTTGATGAGATTACATCAGCTGAACTG
ATCTATGAAATCAACAGCAGTAAGGATAAAAAACAGGCAATGAATAAAATTTTGCGTGAG
TTAGATGAATCTGCGGTGAGTACCCACTATTTTAGCGAGCTTTATAATCAGCAAAATGAA
CCGATTAAGTTTAAAGCTAAACCGCATAACTCGTCCGTTGAAATTCAGCATAATCGTATT
ATTTACCATTTCACCTTGCTACTAGCCGAGCCTAAAGCGGTAAAAGGGCAGTCATTCCGT
TTTTTTACCTTTGAGCCAAGTTATTACTTAGCAATGAATTACGAAAAAGCGAGTGATGTC
AGTAGCACAGAGCAAAATCTTTGTAAAGTTGAGATGATTGAGCCGACGGTAAATCAATCT
TTGCGGTTGTATGCATCGACATTAGATAAAAATGAAACCCCCGATATGCCAGCAGAACGT
GGCTTGTCTTTAGGCGCACAATTTGCGCAAAAAGTGAGTATTGTATGTCAATAAAGGCAA
AGTATTGGGCTGGGATAGCGATCGGATTGGTGGCTCTTTTTGCGATTTATCAGGCTTATC
CCTATCTCTTATTTAAAGTCAGCGAGTGGCAGAGGGAATTTAATTTTGCCCTTTCAGGGG
CGTTAAATCGTCTAAACGAAAACCAGCAACAGGCAGGGCTGAGCTTAATGGCGGTGAGTT
TTATCTATGGCGTGTTTCACGCCGTCGGCCCAGGTCACGGTAAGTTTATTCTGACCAGCT
ATCTCTCTTTTGAACAAACCAAACTGCCACAAGCGGTGAAAATCACGTTGTTGTCTGCGT
TAGTGCAAGGCTTGGTGGCGATTGGGTTAGTGACGATTATTGTGGTGATTTTTACCCTTT
CTCGTAGCTATTTTAATCTAGCGTTAAAATGGGTTGAGCGAGGCAGTTTTGTTGTGATGA
TGTTGTTTGGGCTTTATTGGTGTTATCAAGCGTTAAAAAGCGTGAGAGCAAAGCCAAAGG
GCTTTCAAATTCGCCATTTGCAAAAAATAGAGCAGAAATCACCACTTATTGCTGCTCATC
ATCAACATTCTGCAGATTGTGGCTGTGGGCATAAACATTTGCCAAGTTCATCTGAAATGG
CAACTGCAACGGATTGGAAAAGCACGCTGATGTTGATTTTTAGCATTGGCTTACGCCCGT
GTTCAGGGGCAATTTTAGTGCTGTTTTTAGCTTATACCTTGGATTTGTACCTGTGGGGGG
TAGCTTCTGCGTTATTAATGGCAACGGGAACGGGGCTAACGCTAACGCTTTTTGCCTGTT
TGGTACTTTTCGCTCGCCGTAAAGCGGTGCATATTAGCCATTGGTATCTTTCATTTTCTG
CTCACAAGCGGTTGGTATTATTTGGAAAATTACTGATCGGATTGCTTTTGATCGGTTTTG
GTTTTACCTTATTCCACAGTAGTTTGTTAGATACAAGCCAAAATCTTTTGTTTAAGCGTT
AAGTTATGTCATATTCAATGGACACCAAGCGTGGTGTCCCTTGTATTATTTGCTAATTAG
ACAGAATTTGTTATTTAAACCAGTCCAGCTCGCTAAATAACTAATCATTAACTTTTTTTA
TCATTTTAATTAAAAAAATCTTTTCAAAAGATAAAAAATCGTTAAAATGCCGAAATTGTT
TTACTTTTTTATGAGGTCTTTTCGATGGATAGCATCGTTTCAATTTTTGAAGATGTTTTA
AAATGGATCGTGAACACGATTGACGGTCCACTTTGGGATATTACTGTATTAACCCTTTTA
GGTGCTGGTTTATTCTTTACCATTACCACTGGCTTAGTTCAATTACGTTTATTACCTCGT
AGTATCCGTGAAATGTGGTCTGGCCGTGCTGCAGAGGGCGAGTCATTAACCCCGTTTCAA
GCCTTTGCAACAGGCTTGGCAAGCCGTGTGGGCGTGGGTAATATCGGTGGAGTTGCGACT
GCTATCGCATTAGGCGGACCAGGTGCAGTGTTCTGGATGTGGATCACGGCGTTAATAGGT
ATGAGTAGTGCATTTGCAGAATCATCATTGGCACAGGTTTATAAAGTGCGTGATCCAAAC
GGTATGTTCCGTGGTGGCCCAGCTTATTACATTAAGCGTGGTTTAAAAGCTCCTTGGCTT
GCGATTGCCTTTGCAATTACCTTAATTTTTACCTTCGGTTTTGCGTTCAATGCGGTTCAA
GCAAACTCTATCGTTGAAGCAACGCGTAATGCGTGGGAATGGGATCCGCATTATGTGGGC
ATTGTGTTAGTGATTGTGACTGCAGCGATTATCTTCGGTGGGATTAAACGTATCGGTCAG
GTTTCAGCGAAAGTTGTGCCGATGATGGCGTTATTCTACTTAATTATGGCAATGATCATT
TTAGGGATGAATATTGAGCGAGTACCTGAAGTTTTAAATAAAATTATTACCAGTGCCTTT
GACTTTTCTGCAATGGCTGGCGGTATCTTTGGTTCATTATTCTCACAAGCGATGTTAATG
GGGATTAAACGTGGTTTATTCTCAAACGAAGCGGGTATGGGTTCTGCACCAAACTCAGCG
GCAACGTCAGATGCAAAACACCCTGCAAGTCAAGGCTTAATTCAAATGTTAGGGGTATTT
GTGGATACCATTATTGTATGTACTTGTACCGCAATCATTATTTTAATGTCTAACGATTAT
GGTAGCGAATCATTGCGTGGCGTATCTTTAACCCAAAAAGCGTTAGAGTTCCACGTCGGT
GAATTTGGCTTACACTTCTTAGCCTTTATCTTATTGTTATTCTGCTACACTTCAATTATC
GGTAACTATGCTTATGCAGAAAGCAATATTCGCTATATCCGTAACAAACCAAGTTTCGTA
TTAGCCTTCCGTTTAATCGTGTTATTTTTCGTTTACTTCGGTGCTGTGCGTGATGGCGGT
ATTGTTTGGGCGTTTGCCGATACCGTAATGGCATCAATGGCGATGATCAACTTAGTGTCT
ATCGTTTTACTTGCTCCAATTGTTTGGGTTATCTTAAAAGATTACCAAAAACAAGTGAAA
GCAGGGGTAGAGCAGCCTGTATTCAAAATTGAAGATCACCCAGAGCTTATTCGCCGTGGT
GTTGATCCGTTAATTTGGAAGTTAAAAGAGTAACCTATTAAAAGTTTAATCTAATAAGAT
CCCTGCTTATCATGCAGGGATTTTTATGAGGTATAGGGATCTTAAGTAGATTTATATGTA
TTATTTATTTCTAATTACATAGATAATCTAGTTTTTATCTGTTCTATATTCCCCCTAAAG
TAACCGCTTCAGAAATTAGAATAGCGGTCTTTATACAGCCTTAATTTATCTATTTTGTGA
AGTCGATCACAGATTTGATAAAAGGATTAAGGCATTTTAGAGTATTATTGACTATAATAC
TCTCCCTTTTTTTATATCAATGAGGATACTTGTTATGATGAACAGAGGACGTTTTCTTCA
AATTGGTGCGACCACTGTATTAGCCATTAGTGCAAATCGCTTTGCATTTGCAGCTGGTGA
TAGCAAAGTTTCTTACGTGTCATTGGCACAACGGATATTCACAGTTTTTTAACGGATTTT
GACTATTATAAAGATGCGCCAACAACAAAATTTGGTTTTACTCGTGCCGCAACGTTAATT
GAACAAGCTCGAAAAGAAGCTTAAAATAGTGTACTTGTTGATAATGGTGACTTAATTCAA
GGTAATCCGATTGCGGATTATCAAGCTGCGGTCGGTTATAAAGAGGGTAAATCTAACCCT
GCGATTGATGCGTTAAACCAGGTACTGATGAGCCAGTTTACCAACCATACTTCATTCAGA
AAAAAGAAGTGGTTGATGAAGATGGCGTGAAACATACTTTAAATGTCGGTTATATCGGTT
TCGTTCCACCACAAGTAATGGTTTGGGATAAAGCCCATTTAGACGGCAAAGTGGAAGCTC
GTGATATTGTGAAAACGGCTGAAAAATATGTGCCAATCGTGAAAAAAGCGGGGCGGATTT
AATCGTAGCACTTGCTCACACTGGCCCATCTGATGAGCCTTATTTTGAAACGTCGCCAAG
CGATAAAGCGAAAGCCTTTATTGCAGAAAAAGCACAATATCCAATGTCATTCGTTGGCAC
TGATGAAACAGGCTTTGCGATTTATCAGATTGATTTGACGAAGTAATATATTTATAGCCA
AGCATTTTAATTAAGTTCTTTTTAGAATGCTGGGCTCTTTTTTTAGAGTTTTCATCCTAC
ACCCCATCTTGTATGCTTCATTTTATCGAACTCAATCATCAACAATACCCCACAGACGAA
CACGGCTATTTGAAAAATTTAGACGACTGGTCGCCTGAACTTGCCGTAGTTATCGCTCAA
AAAGATAACCTTGAACTTAGCGAAGCCCATTGGGAAATCGTCTATTTTGTGCGAGAATTT
TATCAAGAATACAAAACATCCCCTGCAATCCGAATGCTGGTAAAAGCCTTGTCACAGAAA
TTTGGTGAAGAAAAAGGCAGTAGCCGTTATTTACAACGTTTATTCCCCGAAGGCCCAGCA
AAACAGGCAACCAAAATTGCAGGCTTGCCAAAACCTGCGAAATGTTTATAGGAATGAAGA
TGAACAGCCCACAATCAATCTGTATTTTACGCCTTTCTGCGATTGGTGATGTTTGCCATA
CCCTTGCTGTCGTGCAAGCCATTCAACGCCAATATCCGCAAGCTGAAATCACTTGGATTA
TTGGTAAAACAGAGTCGATTTTAATGCAAGGCATTCCGAATGTAACCCTTGTGCCTTATG
ATAAAAAAACGGGATGGAAAGGGATTTTGGCGTTATGGAAACAGCTTCGCAGTAAGCGGT
TTGATTATCTGTTAAATATGCAAACGGCATTGCGTGCATCTATTTTATCGTTAGGTATTC
GAGCAAAACAGAAAGTAGGTTTTAATCAAGATCGGGCAAGAGAAGGACAGTGGCTATTTA
CAAATAAAAAGGTGGAACAGACCGCTTCCCCCCACGTTTTAGACGGTCAAATGATGTTTG
CTAAAGCGATTGGTGTGCAAGATCTACGCCCAACTTGGGATTTACCTGTAAGTGAAGCAG
ATTTAGCCTATACGTCGCAATTTATTGATAAACAAAGAAAAAATTTAGTCATTGCCCCTT
GTTCTAGCAAAAAAGAGAAAGATTGGTCGCCTGAAAATTATGGGCAAATTGCACAGTTTG
CATTAGCACAAAACATCAATGTGATTATTGCAGGCTCTCCATCGGTTTATGAGATGGAAG
TAGCAGCAAAAATTCAACAACTTGCACTGAACAGCCTTAATCTTGCAGGAAAAACCAATT
TAAAACAACTTGCCGCATTAATTCGTCAAGCGGATTTGGTGCTATCTTCGGATTCGGGGC
CAGCTCATATTGCGACAACTCAAAATACGAAGGTGATTGGTCTATATGCGATTCATAACC
CACGCCGTACAGGCCCTTATTTAGATTTAGATAAAGTGGTGTCTGTTTATGATCAGGTTG
TATTAGAAAGTCGTGGAAAACCTTGGGATCAGTTGCCTTGGGCGACAAGTGCGAAAGGTG
ATGGACTGATGGAGAGAATTTCAGTAGAGCAGGTGAAACAGAAAATTCAAGATTATTTAT
AAAATCATTGTTTGGGCGGACCGATGTGTCCGCCCGAAATATTATAGGGCTTTGACAGCT
TGATAGATTAAACTCAAAAAACCATTGAAACTTTGCCAATTACGTTGTAAATTACCTCTG
TATTGATTTTTTTACAATTATAGGAAATAAAAATGAACACTGTATTTAATCAGGATAGTT
TACACAACGTAAACATTTGTAATGAAAAAGTTTTGCTAACGCCAAAGGGATTAAAACAAG
AGTTTCCGTTGCCGGAGCATCTGCGTAAACAGATTGAAGAATCAAGAAAAGTGATCTCAG
ATATTATTCATAAACGTGATAAACGCCAGCTTATTGTTATCGGCCCTTGTTCCATTCACG
ATCCTGTATCTGCATTAGAATATGCCAAAAAATTAAAAGTGTTAGCTGACAAAGTGTCAG
ATAAACTTTACATTGTAATGCGAGTGTACTTTGAAAAACCACGAACTACGGTGGGTTGGA
AAGGCTTAATTAATGACCCACATTTAAACGGCACCTTCGATGTTGAAAAAGGGTTACGCA
TTGCACGTAAATTATTGTTGGATTTAGCTGAACTGGGCTTGCCACTTGCAACCGAAGCCT
TAGATCCGATTAGCCCACAATATCTTGCTGATCTGTTTAGTTGGTCAGCGATTGGAGCAA
GAACAACGGAATCTCAAACCCACAGAGAAATGGCATCTGGCTTATCAATGGCGGTGGGAT
TTAAAAACGGCACGGACGGAAATTTGGGCGTGGCGATTAATGCAATGCAGGCTTCTGCAA
TGGGGCATAGTTTTATTGGCATTAACCAACAGGGGCAAGTGACGGTATTGCAAACCAAAG
GCAATCCTGATGGACACGTTATTTTACGTGGTGGAAAATCCCCGAATTTTGAAGCACAAT
ATGTGCAAGAGTGCGAGCAAGCATTACGCAAAGCCGGCTTGCCTGAAGCGATTATGATCG
ACTGTAGCCACGGCAACTCTAATAAAGATTACCGCCGTCAGCCGTTGGTGGCGGAAAATG
TGCTACAACAGATTGTCGCAGGCAATCAATCTATTATCGGCTTAATGATCGAAAGCCACC
TGTTTGCAGGCAATCAATCATCCGAGCAACCTTTTGAACAGATGAAATATGGCGTATCTA
TTACAGATGCTTGTATTGATTGGCAGACAACGGAAACCTTATTAACCGATTTTGCAGAGA
CCCTAAGAAAGTAGTATGAACCCATTAAATCCTATTCGTGAACAGATCGATCAAGTCGAT
CAACAGTTAATTGAATTATTGTCAAAACGTCTTTCACTGGTGGCAGAAGTTGGCAAAATT
AAGCACCAGCACGGTTTGCCGATTTATGCCCCTGAACGTGAAGCCTCAATGATTGCCGCT
CGCCGTCAAGAAGCAGAAAGTCAGGGCATTCCTGCTGATTTGATTGAAGATGTGTTGCGT
CGTCTAATGCGGGAATCTTATGCCAACGAGAATAAACACGGCTTTAAAGCGACAAATGAG
CAAATGCGGAAAATCGTGGTTGTTGGTGGCTTGGGCAAGTTAGGCGGACTGTTTGCCCGC
TATTTTGAATTATCGGGCTACTCGGTCGAACGCCTTGATCGAGATGACTGGGAGCAAGCC
GAACAGATTATGCACGGAGCGGATTTAGTGGTGGTTTGTGTGCCGATAGCCAACACCTTA
GACACCCTTGAGCGTTTACAGCCGTATTTGAACGAACAGATGATCTTAGCTGATCTCACC
TCAGTCAAAGCACAGCCGTTAGCGAAGATGTTAGAAGTGCATTCTGGAGCCGTCGTCGGG
CTTCATCCAATGTTTGGGCCAGATATTGCAAGTTTTGCGAAACAAGTGATCGCTTGTTGT
CACGGACGTTTTGCTGAACGTTATCAATGGCTGCTTGACCAAATGCGGATTTGGGGAGCG
AAGATTGAAGAGATCGATGCCACAGAACACGATCACGCAATGACCTACATTCAAGCACTA
CGCCACTTTTCCACCTTTGCTTATGGCTTACATTTATCGCAACAAGCGGTCAAATTACCA
CAATTACTTGCACTTTCGTCACCGATTTATCGTTTAGAGCTGGCGATGATCGGTCGTCTA
TTTGCCCAAGATGCGAAATTGTATGCGGAAATTATTGCCGATAAGCCTGAAAATTTAGAT
GTCATTGCCTCGCTACAACAGAGTTTTGAAAAGAGCTTGGCATTCTTTCAGCAAAACGAT
AAACAGGGCTTTATTGATGCCTTTGAAAAAGTGCATTGTTGGTTTGGCGATTATTCCGAA
CAGTTCCTTAAAGAGAGCCGTAATTTATTGCAACAGGCGAATGATTTGAGGGGGTAGGAA
TTTACTTTACTAAGACATTTTATATTTTCTCTTGCTTTTCCGCCCTTAATAAGGGCGGAG
TCTATGAGAATAATTATGTATGCTGAGCTTACTTCAACTCTCTCGCTCCTAAATTATCCA
CCTTACAAATATGGATAAAACCCTCATTATTTTGTAGATAATCTTTTTCAAGATAATCGA
CCAGTTTTTGAGCGTGTTCTAAATCTGGTGCAATGGCGAACATAGTTGGGCCTGAACCCG
AAATCCCCACCGCCAATGCTCCCAAATCTTTACAACCTTGGCGGACTTCGGCAAAGTTTG
GCAGTAATGATTCACGATACGGTTCAGCAATCAGATCTTTCATCATAATTGCGGCAAGTA
CATCTTGACGAGTGTGACAAGCGTGAACGAAAGAGCCTAAATAGCGAGCCTGTGAGATCA
TCTCTTGGCGTGTATAGCTTTTCGGCAAGATCGCACGAGCTTCAGCGGTGGGCACTTCAA
TCCCTGGATAAGCCAACACCCAATACCATTCATCAAAGAACGGAATCGGTTGGCAAATAT
TACCGAGCGATTGTGTCATTAATTGCAGACCGCCTAAATAGCACGGGGCAACGTTGTCGT
AATGGATTGAGCCAGAAATTCTACCTTCTAGTTCGCCCATCATTTCCAACAATTCCATTT
TTGAAAACGGTTCATCGTGGAATTTATTCAGTGCTACGAGAGCAGCCACAATTGAGCAAG
CACTTGAGCCTAAGCCTGAGCCAATCGGCATATTTTTTTCAAGGGTAAGGCGTAAATTTT
TCACTACGCCACCACGCAATTTCAAGCGTTCGCTAAACAGTACATAGGCTTGATAAACGA
TATTTTTTTGCGGTTCTTTCGGCAGTTTACGCACAAAATAACCGACACTTTCCAACTCAA
ACGGTTGATCACACTCTTCAATTTGTACTACATCGCCGAGTAATGAGCCATCAATCGGCG
AAATGGCTGTGCCAAGAGAGTCAAACCCGACACTTAAATTTGCACTTGAGGCTGGAGCAT
AAATTCGTAATGTCATTTTTTTCCTTTGTTTTTATAACCATTTTTGTGGGGACGCCACGC
TTGGCATCCGTTATAAGCGGTTAGTTTGGAACAAAATTTTGCAAATGTAGATTTAATTCA
GTGTACGCAAAATATCCGCAAAAATACCCGCTGCCGTCACATCATTACCCGCACCGTAGC
CACGCAGTAACAGTGGGATCGGGCTGTAATAACGGGTATAGAACGCAAGGGCATTTTCAC
CATTTTTCACTTTATAAAGTGGATCATCACCGTTTACTTCTTTGATTGCGACACGGCATT
TACCGTTTTCAATGGAGCCCACATAACGCAACACATTGCCACAAGCGGTCGCGTTTTCCA
CACGTTTTGCAAATTCCACATCAAGCTCTGGCAACATCGCTAAAAATTCTGCTGCAGTTT
TGCCTTCAGAGAAACCTTTTGGTAAAACACCTTCCACTTCAATATCTTCCAGCTCTAATG
GATAGCCACATTCACGGGCTAAAATCAGCAATTTACGAGCCACATCTTGCCCTGATAAAT
CATCACGTGGATCAGGTTCTGTGAAGCCTTTTTCTTTAGCAATGGTGGTTGCTTCAGACA
AACTTGAACCTTCTTCTAATTTACCGAAAATAAAAGAAAGCGAACCAGATAAAATCCCTT
CAAATTTCTCGACTTCATCGCCGGCAGCAAGCAAATTTTGTAGGTTTTCGATTACAGGCA
AGCCTGCGCCCACATTGGTTTCATATAAGAATTTATGTTGGCTTTGACGAGCATTTTCAC
GCATTTCCTGATAATAAGCATAGCTTGAGGTATTCGCTTTCTTATTTGGTGTAATCACGT
GGAAGCCTTCTTTTAATGCACGAGAATAAAGATTTGCCACCGATTGTGCTGTCGTACAAT
CGACAAAAACAGGATTAACAACGTGATGTAATTTAATGAATGAAAGCAACACATCAAAGT
CAGATGGCTGCGTCGCCGACTCTAAATCCGCACGCCAGTTATCAAGGCTTAAGCCGTTTT
CGTTGAGCAACATTTTATTTGAGTTAGCTAATGCACAAACACGGATCTCAATATCCTTCT
TTGCAAGATATTCCTTCTGGGTTGTGATCTGTTCGATCAATTCGCCACCCACACCGCCAA
CACCCACTAAAAAGACATCGACCACTTTTTTGTTATTGAATAACGCTTTATGTGTAGCTT
TAACCGCTTCAATCGCTTTATTTAACGGCACAACCGCAGAAATGGAACGTTCTGATGAAC
CTTGTGCAATCGCCACAATGCTGATATTTGCTTGAGCCAGTGCAGAGAAGAAGCGAGCCG
CAATCCCTTTGGCGGTACGCATACCGTCACCAACCACAGAAATAATTGAGAGATCTTTGA
TCACTTCCACAGGATCAAGCGAGCCATCTTTTAACTCTTGAGCAAAAGTATTGTTTAACG
CACAGAGTGCTTTTTCGACCGCTTTTACAGGCACACAGAAACTAATACTATATTCAGAAG
AAGATTGTGTAATTAAGTTCACGGAAATACCCGCTTGCGACATCGAAGTAAACACACGAG
CAGCCATACCAACCATACCTTGCATACCTGAGCCTGAAACATTGAACATTGCCACATTAT
CAAGGTTCGTGATCCCTTTCACTTTTAAATTATCATTGACTACATTACTGTCAATGATTG
TGCCTGGTGCTTCCGGATTATGGGTATTTTTAATTAAGCATGGAATGTTTAACGGTACTA
ACGGACCAATAGTGCGAGGGTGGATCACTTTCGCACCGAAGTAAGAAAGCTCCATCGCTT
CTTGATAGCTCATAGACTCTAAACAGATCGCATCTGGTACTAAACGAGGATCGCAAGTAT
AAACACCATCCACATCCGTCCAAATTTCGCACACATCCGCTTTTAAGCAAGCGGCTAAAC
AGGCAGCAGAGTAGTCTGAACCATTACGACCAAGTAACACCAATTCACCTTGTTCGTTAC
CTGCCGTAAAGCCCGCCATTAACACGACGTTTTTCTTTGGAATAGAAAGAGCTTCAATAC
GTTTGGTCGATTCAGCAATATCCACAGAAGATTCTAAATAGCTCCCGTGTGCTAATAATT
TTTCGATAGGATCAATGCGAGTAACTTCATAACCTTTCGCTTCAAACCACGCTTTCATCA
TCGCAATCGACAATTTTTCCCCACGGCTATGCACTGTTGCACCGATATTATCTGGGCAGA
ATTTATTTTTTGCTGCTTCAGCTGCAATATTGCAGATGTCGTCTAGTTCTGCTTTGATAA
AGGCACTTAATCCTCCACGGTCGAAATTGTTATTGACGGCATATAATCCGTTGATGATGT
TATTGAAAATGTCGGTGGCTTCGGTGAGATGAGATTCGTAGGATTCGCCTGTTTGGGCTT
TATCGACAATGGCGACAAGATGGTTAGTGATTTTAGCTGGGGCGGATAGTACGCCTGCGG
CTTGGTCTGCCAAATGTGCCTTTTCGATGATGTCAGCGGCTTGTAAAAAGCGTTCTGGAT
TGGCTAAAGAAGTGCCTCCAAATTTTAGAACTCGCATAATTTCTCCTGAAGATAATAGTT
AATGTTTGCAAATTTTGTTACAAAAAAACCCGCTTGTTAAAGCGGGTTTCGTTGAATATT
GTTCCGTTTTCTAGCCACGAACACCCGCACTATGTTTGCACATAATGGTCATCGTCGTGG
TAATAATCATAGAAAAACGGTTCATCGCTATTCTCTAAATGTTAAGCATGAAAGACAAGT
GGGAGAATCCTCTAAAATAGAACATTTGTCAACAGGTTTTTATAGAATAACTACTATTTA
ATATGTCAGATTAAAAATCGATGTATCTATATTCTTTAGAACAACATCTTATATGGATAC
ATTTTTGCTATTGATACAGAATGTATGCTCGAATATTTTAATTCCTCAATAAGAGAGCAT
GAACAAATTAACGAATAATGCCACGCGTAGAACGTTTAAAGAAATCCAAGAATAAACTGA
CCGCTGCTTCTGTTTTTGCATACTGTTCAATTTCTGGAATAGCTTCTTCTAAGGTTTTAC
CACTGCGGTAAATTAGCTTATACACATTGCGGATTGCATGCATTGTCGCTTTCTCAAAAC
CACGACGTTTTAGCCCTTCAAGATTAACCCCGAACGGTTGTGCGTGGTTGCCTTGAGCCA
TTATATAAGGCGGCACATCTTGGCTAACCATTGAGCCACCACCCAACATAACGTGCGAAC
CCACAACGACAAATTGATGAATAGCTGACATTCCGCCAACAATCACAAAATCATCAAGAG
TAACGTGTCCTGCTAAAGTGCCATTATTCGCAATAATACAGCGATTACCGATAGAGCAAT
CGTGGGCGATATGGCAGTTAATCATAAATAAGTTATCGTTACCTACACGCGTAACACCAC
CGCCTTGAACCGTACCACGATGAATAGTCACACTTTCACGGATACGGTTACGATGTCCAA
TAATGGTTTTAGTTGGTTCACCTTGATATTTAAGATCTTGGTTAATTTCACCAATACTTG
CAAATTGGAAAATTTGATTATCTTCACCAATTTCTGTATCACCTTGAATAACAACGTGAG
AGTGAATTTTTGTACCAGCCCCAATGCGAACATCTTTGCCGATAACACAAAATGCACCGA
TTTCTACATTTGCACCAATTTTAGCACCTTCTTCGATCAAGGCTGTTGGGTGAATTTTGG
CTGAAGCGTCAATTAATGGCATAGTATTTTCCTCTTTATTCAAGCAAGATTATTTACGTG
CACACATTAGGTCTGCTTCGCAAACTAGCGTATCATCTACATAAACTTTACCTGTAAATG
CCGTAATGCCTCGACGCTCTTTAACAAAGGTCACTTCAATAATCATTTGGTCACCTGGTA
CTACAGGGCGTTTAAAACGTGCATTATCTACAGCCGCAAAATAGTAAAGTTCATTGTCTT
TCAATTTGCCGTAGCTTTTAATTGCTAAAACCCCTGTTGCCTGAGCCATTGCTTCTAAAA
TAAGTACACCTGGGAAAACGGGTTGATTTGGAAAATGCCCAGTAAAACAAGGCTCATTTA
CACTCACATTTTTTACAGCTCGGAGCCATTTACCTTCTTCAAAATCTACCACACGATCAA
CTAATAGGAATGGATAACGATGTGGAAGCATTTCCATAATTTCAGTTACTTCAATAATTC
TTGGTTCACGATTTTCTGTTTGTAATTTGGTTGTCACTACTAAGACCTCAATCAATTATT
CAGCTAAACGTTTTTCCAATGCTTTCAAACGTTTATTCATTTCATCAATATTCATTACAA
GAGCAGCTGTTTTACGCCATTCTTTATTAGTTTGCAAAGGAATACCCGATGAGTAAATTC
CTTTCTCTGTGATTGGTCGCATTACCATTCCCATTCCGGTAATGATTGCCCCATCACAAA
TTTCCATATGCCCATTGATTACACTTGCCCCACCAATTTGGCAGAAGCGTCCTACTTTCA
GGCTACCAGCCATTACGACACCTCCAGCAATCGCAGTGCCATAACCGATATGTACGTTAT
GTGCAATTTGACATAGGTTATCAATAATCACATTGTCTTCAATCACCGTTGGATCTAAAG
CACCACGATCAATACAGGTACAAGCCCCAATTTCAACACGATTACCGATAATCACGCCAC
CAGTCTGAGGAATTTTAATCCATTGACCTTTCTCATTTGCATAGCCAAAACCGTCACTAC
CAATAACGGCAGAAGATTGAATTAAACAATCTGAGCCGATTTGTACATTATGGTAAACCG
ACACATTTGCCCATAATTTGGTTCTTGCACCAATTTTACTGTTTTTTCCGACAAAACAGC
CAGCACCAATCACCGCATCATCACCGATTTCAACACCACTTTCAATCACAGCATTTGCAC
CGACAGAAACGTTATGACCCAATTTAGCATCAGGTGAGATCACGGCACTTTCAGCGATAT
TTTCGGCAGGGTTTGGGGTTGTATCCATATATTGAGCTAAAATCGCATAAGCAACATAAG
GGTTTCCAACCACGATCAAGTTTTGACCTTCGGCACAAAATTCGACATCAGCTTCAGAAA
CAATAATAGCTCCCGCTTGGCATTGAGCTAACTGTGGACGATATTTTGCATTAGAGATAA
AGGTAATTTGATTAGAAGTTGCTTTATCTAAAGGAGCAATGCTTAAAATAGCCAAATCGG
CGTTACCCTTTAGAGTACCGCCGATCTGCTCCGCTAATTCAATTAAACGGAATTCAGCCA
TTATTTTTTCACTTCTTCTGGTTTTGTGACTTCCGCTGCAGGCACTTCAGTTTTTGGAGC
CTCTGGCATTTTTCCACCCATTGCAACTAGAATTTCTTCTGTAATATCTGCTGCATTTCC
ATCTTTAGCATATAATGCGACCGATGGAGGAAGAACTAAAGTATAGCCTTTAGATTCCGC
GACTTGTTTAATTTTCGCATTAATATCTTCAACGACTTTTTGTTGTACTTGTTCAGGAGT
TATTACACCAGATTCTTTTTGTACCTTAGCAATTTCTTCTTGGAAAGCCGCTACTTTCTT
TTGAAACTCATCAGCACGTTTTTGGAACTCTTCTGCTTTTTTTCCAAATTCTACTTCACG
TTGTTGCAATGCAGAAACTTTATTTTGGAATGGTTTAGCTTCTGCGTTAATTTTATCCTG
ACGTGCTTGGATCTCTTTCGCTTTTAACCTAGGTGCATCTTTTTCAAGTTGGGCTACCTT
TTTCTTCATTGCAGCTTCTAAGGTCACTTGTTCTTTTTGTAACTTCTGTGCATCTTCTTC
AATTTTTTTACGCTCATCCAATAATGCTTTTTCTTCATCAGATAATGCTTTATTTTCTGC
TGCTAATTGTTTTTCCCTTGGTGCAAATTTAGATTCAGTGTCTTTCATAAATTTAGTGAA
TTTATCATTTGCTTCAATGGTAAGTGGATGATTTTGTATCAAGAAATTAGGATCAACAAA
TCCAATTTTTTCATTTGCATTTACTGTATTCGCACTAAAAGCTAAAGCTGAAGCAACTGC
GGCAAGTTTAAATAAATTTTTCATTAAAATGTCCTTTCTGAAGTTAGGAAAGATAGACTC
GTAAAAAAATGAACAAATCTATCCGCTTGTTTATAAGATTAGAATGAACCACCAATGCTA
AATTGGAACTGTTCAATTTCATCACCTTGATATTTTTTAATTGGTTTCGCATAAGAAAAT
ACCAATGGACCTATCGGGGAATTCCATTGGAATGCGATACCTGTAGATGCACGAAAACGT
TTATAATCTTTAAAGTTTTCTAAACTAGAATAATTATATTGAATGTCGTTTACTACTGGA
TTAGTTTTCCATTTTGTATTCAACACTGTTGCAGCGTCCACAAATAATGAAGTTCTTACA
TTATGTTGATATTTTTCACTTACAAATGGTGTTGGAGTAATTAATTCTAAAGTTGCAGAT
GCCATTGCATTACCGCCAACAATATCTCTATTTACGGAATTGAATCCGATATTACCATTG
TTATCTTTACCCAGATAGATTGCTTTTGGTCCAATAGCTCCATAAGCAAAACCTCTCAGA
GAGCCGATACCTCCTGCAGTATAAGTTTGATAGAATGGTAATTCTTTACCACTAAAACCA
TTTGCATAAGCAATATTCGCTTTAGTTGAGATAACCCACTTATGTTCGCGATTGACTGGT
AAATAGTTTTTAAAATCAATACTAACTTTATAATACTTATTGTCTGAACCTGGTGTGGTA
ATACGTCCACTAATGCTTGTCAAAGTCCCTTCTGTTGGGAGAAAACCACGATTTAGACTA
TTATAGTTCCAACCAAAAGAAAAATCGAAGTCATTTGCTTTAATTTTTTTATAGACATTT
AAGTCATTATCAATCGGGAATTTCATGGATTGTACATAAAGTTCACGATTAAATTCACGT
CGAGCATTCTTAATCAGATCTTGAGTGTAGCCTAGACCAAGGAAATAGGAGTTGTATTCA
TTTACAGGGAATCCTAAAGTACTATTGACTCCATAGGTTTGTCGTTTATAACTTGCGACA
CTATTATTTTTTGAATTATCATAATCCTCGTAGAAGATATTTCCACCAAGGCTTACTCCA
TCCTTAGTAAAGTATGGTTCAGTATACCCTAAATTGATACTTGTACCATAGTCATTACGG
GTACCATTTAAACTAATTGTAGAGCCCATACCTAAGAAATTATCCTGTTTTATCCCAGCT
TGATAACTTAAACCACTTTCTGTTCCATAACCAACACCGAAATTAATACTTCCTGTATTG
CGTTCTTTTATTTTATATACAATATCAACTTGATCCGCCGTATTTGGGACATTTGGATAG
CTCATTTCTACACTATCGTAAAACCCCGTTCTTTCTAGACGAGCCTTCCCCAAAGCAGCT
AGACTTGTTGACAACCATGCTCCTTCTTGCTGACGCATTTCTCGACGTAACGTTGAATCT
GCAGTCACATCATTTCCTTCAAAACGAATCTGTCTTACATAAACACGTTGTCCAGCATCC
ACAACAAATGTGAGACGAATTGTTTTATTTGTATCATCGAAGGTTGGATGAAGCTCTATT
TTAGCGGAAGCAAAACCATTATTTCCAAATACTTGTTTAATATTGTCTTCAATTTTTGAA
AGTTCATTTTTGCTAAAGAGCTCGCCTGTTTTATAATATTTGAGCTGTTCATTTAACTCG
TTATCTAATTTTGCAGTATTACCAACAATACGTATTTCACTTACAGTATAAGGTATTCCT
TCATTGATTTTATATGTTAAAGATACTTCTTTTTTATCATCACTAAATACGGGTTGTTCA
GCTTCAACATTAAATTTTGCATATCCTTGGTTCATGTAGAAATTACGTAGATTTTCTAAA
TCTTGATTGTATGCTGTTTGTTCAAATTTACTACTTTGAAAAATATTGAACCAAGAAACA
TCAGGTTGAATATCCAGTTGTTTCATTAATACTTTTGATGTAAAAGCTTGATTTCCTTCA
AAATTAATAGCTTTTACATAGGCAACATCTCCCTCTTTTATATCTAATTTAATATTTACA
CCTCCATTGTCTGAGTTTGTTATAACAGTATCAATGGTAGCATTGTAACGACCTATAGAG
TGGTAATGCTCAATAAGTGCTGATTTAAATGCGTCTAACTTTGTAGAATTAAATAATTCT
CCTTTAGTGATGAGATTCGCTTTTAGATTTTGTTCCAGTGGCTCCTTGGGGATTGCAGAA
TTACCTTCAATATCAACATTATTGATGACTGGATTCTCTACCACTTTAATAATTAAAATA
TCTCCTTCACGGGTTGCACTAATATTTTGAAAACGATTTTGTACAAATAAATGACGAATA
ACGTTTGCAATATCATTATCAGTCGCTAGTTGCCCTACTTTTACAGGTAATGTAGGGATC
ATTGTTTGGCTTACAGATGTTTGGATACCATCAATACGAATATCTTTGATCACAAAAGGT
GAAGCAAAAGCAACACCATTTGCAACTAATAATGTTGAAAGTAATAGTTTTTTCATTTAA
ATGATCCTATTCGTTGGTAAAATAATATTGAAATCTAACCACTTGATTATAAATGGACTA
AATCATTAAATAATGCAAATAACATCAAACCTATAACAAACATTGCACCAATCTGTTGAA
ATCGCAATTGAAATAGTTCAGAAATAGGTTTCTTTCTCATTGCTTCCCCTGCTAGTAAAA
TCAACTGTCCTCCATCTAAAGGCAAAATAGGGAACAGGTTCATCACTGCAAGGTTCACAC
TTATCAATGCCATAAATCCTAAGTAATAGACAAAACCAATTTCAGCCGTCGCCCCAGCCC
CTTTTGCCATTGAAATTGGCCCGCCCATATTACTTAGAGAAAGCTCGCCTGTAATTAAAT
TTCCAATAAATTGTAAAATCGTATAACTTAATGATACGACTTTTTCTAAGCTCTTTCCAA
GCGCAGAAAGAATATCATACTTTAATTCACTTTGATACTTTGATTCTAATGGTTGATACG
TTGGCACTAAGCCTATTAAATAACGTTCCTCTTTTTTAGAATATTCAGGTTCTAATTTAA
AAACAAGTTGTTGATTATTTCTTTCTACCACTAATTCAATAGTTGTTCCCGATTGAACCT
GTTTAAGCAATCCTTGCCATTCAAAAGGTTGCTGATTTACCGAAATAACTCTATCGCCAG
CTAAAATCCCGGCTCTTGCCGAAACTGAATTTTCGACTACATTTTTAATAATTGGTTCAA
CCGTTGCACTTTTTGGACGAATTCCTAATGAAGTCAAAGGATTCTCTTTATTTCCATTAA
CGTTCCAATGGCTTAAATCAAGTGAAAACTGACGCGGGAAGTCTTCATTGACTAAACTTC
CCTCTACACTAATTTCCTTAGTTCCAATTTTGCCTAGCAAAGCTAACGTGACATCTTCCC
AATCTTGCACATCACGCCCATCAACACGTTTAATCTCAAATTCAGAAACCAAGTGAGCTT
GTTGAGCAATGGAATTCGGAATCACAGAACCAATAACAGGCTTTACCATTGGAATTCCAA
TAACAAAAACCGCCCAATACGCCAAAATAGCAAATAAAAAATTCGCCACTGGGCCTGCAA
GAACGATAAAAGCACGCTGCAAAACAGTCTTTGTATGCAAAGATTGCGAATCTGGCAATT
GATGTTCTGCTTCGCCATTGTGCATTTGCACATAACCGCCTAAAGGAATTAATGAAAATG
CAAATTCAGTCCCTTGTTTATCTTTCTTACGCCATAATACTTTTCCAAAACCGATAGAAA
AACGCAAAACTTTTACGCCACATTTACGAGCAGCCCAAAAGTGTCCATATTCGTGAACAA
ACACCAAGACGCAAATTAAAATAAAAAAGGCAAAGATTGATAACACAAATAACCTCTATA
GAAGGAAGAAGAAACCAGTAGCAAAAACAGGAACAGCCGCTGTTAAGCTATCAATACGAT
CCAAAATTCCTCCGTGTCCTGGAATCAAATTACTGCTATCTTTAATACCAGCTTGGCGTT
TAAACATACTTTCACTTAAATCACCCAAAATCGAAACAGCCACAGTAATCACGGAAAGCA
CGATAAACGCAGACGTATTCAACTCACGACCAAATACATTGTTTGGTGCAAGACTCAAGA
AAATAGCGGCAATAATAGTCGATGTAATCACACCACTAATAGCCCCTTCCCAAGATTTAC
CTCGAGAAACTTTAGGTGCAAGTTTATGTTTACCAAATGCACGACCTACAAAATAGGCGC
CTGAGTCCGCTCCCCAGACCAATAAAAACACATAGAGAAGTAAATAAGTTCCCTGATATT
GTTCAAGATTATATTGATAAAAACGTAACGCTAAAGTACCGATTAAAAATGGGACGAGTG
TACAAAAACCAAAAATAAATTTGGCTGCTACTGACTTACTCCAAATTGAAGCTGAATTAG
GATAAGTAATAACCAATCCAAATGCGATGAACCACCAAAAACAACCTACAAATAATAGTG
GTATTGTTTCATCTGTTAAAAAACGTGTAGCTTGAATATAACTTGTTTCTGCCATAATAG
GAAAAATCAATAAACAGGTCACCACAAAAGCAACAATAGCACGTGCTATCGGACGTTTAA
AACCCGCAAACTGAGCCCATTCCCACATACCTAACACAACAATAGCGGATAAGCCAATCG
TAAAAGCTAAGGGTGAAAGCCAAAACAATGCAACCACTGCTAAAATAATCATCACGATTG
CCGAAAGAATGCGTTCTTTAAGCATTGAATTTTCCTTATAGATTAACAACCACCAAAACG
GCGATCACGTTGTTGATAAGCAATAACGGCATCTGTAAATGCCTTTTCATCAAAATCTGG
CCATAAAACCGGACTAAATACTAACTCGGCATAAGCAATTTGCCATAATAAAAAATTGCT
AATTCGCTGTTCTCCACTAGTACGAATTAATAAATCGACCTGTGGTTGATCCTTAGTAGA
TAAATTGTGCTGGAAATAATCAGTTGTAATATCTTCGATAGGTATGACATTATTTTTTAC
TTGATGTGCAATACGTTTGGTTGCTTGGACTATATCCCATTGTCCGCCATAGTTTGCAGC
AATGTTTAAAGTCAATGCAGTGTTTTTATTTGTCAGTTGTTCAGCCAGTTCAATTTTTTC
TTGCAGTGCTTCACTAAAAGCAGTTTTATCACCAATAATTTTTAAGCGAATATTATTGCT
GTGTAGTTTTTTTATATTTAAATCCAATGTTTCTATAAATAGTGTCATTAATGCGGCAAC
TTCCAACTTCGGTCTAGACCAATTCTCACTGCTAAATGCGTATAGCGTTAATACCTTAAT
TCCTTGCGTTAAGGCAAAATTAACAGCTGAATGAACAGCTTTTACCCCTTTTCTGTGACC
AAATACTCGTAATTTCCCTCGTTGCTTAGCCCAACGTCCATTACCATCCATAATAATCGC
CACATGCTGAGGCATATTTTGAAGATCTATATTCACAGCAACTTACCTATTTGAACAATA
AACATGAAAACGTTTTTAACTATATCATATGATGAGAGATAGGGGAAATTAAGAATGATG
TGCTAGATAGGATTTAGCTTATATGTATTAAAAATTATCTTTTTTCTGCCTTAATATAAT
AAATTCATCTAAAGTCACCGCTTGCATAAATGGATTAATCTGTTTTTCAACACCAATCGT
ACTCGGTAGCGTTGGTTTATGTTGTGAACGCAAAATATCCGCTCGCTCTTGATGTTCCAT
TAAACTACAGCTTGTTGCCATTACCGCTTCGGCAAATTTCAAATTGCTTTGAGTATATTC
GTGACCAGCATAGACTTTCACAAAATCAGGCAAGGCTTTAAAACGTTGTAGGGCATCAAA
CTGAGCTTGGTAATCCCCTGTAAACACTCTCCCACAACCGCCTGAAAATAACGCATCACC
ACAAAAGAGATATTCATTATCAACCAAATAGCTAATATGTTGCGCCGTATGCCCTGCACT
CTCAATCACTCGCACCTTTAACCCTAACAGTTCAAACTGTTGCTCAGGGTAAACAATCTG
ATTGGCAAATTGGCTCACTTCTTCTGAGCCATAAATAAGCATATCGGGAAATTGTGCCAC
TAAACCAGCCACGCCATCAGTATGATCGTGATGATTATGGGTAAGCAAAATAGCGGTGGG
ATTAAGCTGATGTTTTGCAAGAAAAGCGAATACAGCTTGAGCCTCTGCTGGATCGACAAT
AATCGCTTGGCACTCTTTTTGTAAAATCCAAATGTAATTATCAGAAAGGGCTGGAATTGG
GGTGATTTGAAGCATATTTATTTTCCGTAGGTCGGGCATTTATGCCCGACATTGCCGTGT
TTTATGAAAAATTGTCGGGCATAAATGCCTGCTTTGCCATATTTTATGAAAAATTGTCGG
GTATAAATGCCTAACTTTGCGGTATTTTATAAATGATTGTCGGGCATAAATGCCCGACCT
ACTATTTCAAGAATAACGCTGCCGCCCCACGCACACCGCTTGAGTCACCGTGGATCGCTT
TTTTAATCACTGGCACTTCCGTATTACGCAATAAATATTTTGGTAAGGCTTTTGGCAAGA
CTTCATAAATATAATCAAAGTTAGACAAACCACCACCAAACACAATCATATCTGGATCAA
GTACCGTAATATAATTTGCCACCGAAATTGCCATTAACTCAATGTATTTCTCAACAAACT
CAACGGTTTTCTCATCTTTATCGTAAAAACGCTGAATAATGTTTTTTGCATCAACTTTTT
CGCCGACTAAATCATTATAAAGCATCTCAAAACCACGTCCTGAGATATAGCTATCCAAAC
AAGCCATATTACCACAGCCACATTTATAAATCGGTGCCTTATCCCAACCAAGCAATTTCA
ACGCGTGGTAGTTAAGCTGAATATGCCCCACCTCGCCAGCCATACCGATTTGACCTGAGT
GAGCTTTACCGTTCAACACAATACCGCCACCAAAACCTGTACCAATAATCAACCCTAACA
CCGTTGAATATTGCAGATTGCTTTCGTCCCATGCTTCCGATAAAGCCAAGCAGTTCGCAT
CGTTTTCAACACGCACTTCACGCCCTAAACGCGCTTCCAAATCTTGAATAATTTTATTGC
CGTGAACCACCGCAATGTTGGCAATTTCCGCTAACCCAGTTTTATGATTAACAAAACCTG
GTACACCAAGCCCCACAGTGCCTTGCTCGCCAAATTTTGCATCGGCATTACGCACTAAGG
TTTCCACCGTTCTTAACCAATCCTCATAACTCGTTTGTGGGGTTGGCACTCGCTCGCTGT
GTAACTTCTCTAATTTCTCATTAAAGGCAGCCAATTCAATTTTTGTACCGCCAATATCCA
AACCGTAATAAACCATAGTTAGCCTCGCTTTTTAAATAATATCCATTTTTCTAAGAGTGG
GATTACCCATAAGAAGATGATCAAGTGGAAAACCCACGCAATCAAAGTACTGACAAACAG
ATCGATAGGATAATGCATTCCTAACCGCAAACGGCTGATCAACATCAAACCAGCCCACAA
AATCACAAAAAATTGAGCAAAAATCACCGCTTGTCCACGAATACCAAACAGCAACCCTGC
AAACATCAATAGCCAAGATACCCCAAAAATCGTATGCCCTGACGGGAAAGAGTAGCCCAG
CTCATCTGCTTGATGTTCAACCACAAACTGATTTTCAGGTTGCACAAATTTCAATACCGC
CGTTTCCTGTTCAGCTTTAGGTAAAGCATAAAATGCCTCAGTATCCGCCTGAAACATCTG
TGTCACAAAAGGACGAGGCTCTTTAAAGACCGCTTTCGCCCCCTCTTTAATTGCCTGTGT
TCCAACTACCGACGTTGCACAAATAAAGCCTACTAAAAACCACGAATAGCGAGAGCGAGC
AAGCCACATCAGCCACAACATAAACAGCACGCAAGTAATTAACGCATAAGGCGTTGACCC
CGTTTCTGTTAAAATAAACAACGCCCAATCGAAAACATTAACACCAAGATTAGTTTGCAA
ATTCCATTGCCACCCAATTAACCACGCTGTAGCTGGAATGAACAACATTAATAACGTCAA
AAATGAAAGTTTCTTTACCATATTATAAATCCTATGCAATATTAAATTGTATTCCTTAAA
AAACTACGTGATATACCTGTAAAATAAATAGAATGTTTCTGTAATATAATGAATAATTAG
CACCTGCTTACTAAAAGGCAGAGTCCTACCACCCCTACTGATTGTTATGTGCTACCCCCC
AATGGTTTCTTATTGCTGACTTCTAATTAAGCTCAACAGATATATCCTAGTCTGTTTATT
CTAATTTCGACTACCACATTATGACTATTGTGAAGAAAATCTAAGGCGCAGAAGTAAAAT
ATGAAAAAGAAATTACTCCATTAACCCTGCCATTGCCTGAGCTTTGCGGTCAATTTCTTG
CCATTCTGATTGAGGATCAGATTTTTCGACAATTCCTGCCCCTGCGTAAAAGGTGATTTG
ATTAGCTTGAATAAGGGCTGAACGTAACATTACGCAAAACTCGGCTTGTTCAGGGGTGAA
ATAGCCTAATGCCCCTGCATACCAGCCCCGCTCAAAACATTCCTGTTGTTGAATAAACTG
CTTCGCCTTAGGGCGTGGCAGTCCTGCGACGGCGGCGGTTGGGTGAATACGAGCAAGGCA
ATCTGCATCGCTGACCTGCTCTGTCAGTTGCGTTTGGATTTTTCGGCGTAAATGCTGCAC
GTTATGTAACCGCTTGATCTCTGCATCGCTGACTTGAATATCCGTCGCACAATCCGCCAG
ATGGCTACAAATATCATCTACTACCAGCCAATTTTCATAGATATTTTTTTGATCGTTGAG
TAGCCATAGGGCATTTTGTTCCGTTTGAACAGGATCGTCCGTCACCGCCACTGTGCCTGC
AAGGGCTTCGGTAAAAAATTGACGTTGCTGGCGTAAGTAGAGCCGTTCGGGTGTCGAGCC
GATAAAGGCTTCCCCTTGTTTTTCCGACCATAAGAAATGATAACAGCCTAGATTTTTTTG
TTGGCTGGCAAAAAGCAGAACGTAGGGGGAAATGTGGTGTGTAAAAGTTTTGATGGTCGC
ATTGGCTAACACCACTTTATTCATTTGCTGTTGTTGAATTTGTTCTATCGCTAATTCAAT
GTTCTGTTGCCAACGTGAAAAATCACAGGCAACTTTTGTGCTTAACAAGCTATTTTCAAT
GGGGTGAAGTTCGGCTGTCTGCTCAAACTGAGCTAACAAAGCGATACATTCCTTTTGTTC
GCTTTCAAAATGGCGACCATCTAGATTTAACCAAGCGGTGATGTTCTTCTCATTTTTTAC
TAACAGCAAGCGTGGCAACACAAAATGGCATTGTCCTTCAAATTCTATTCCGCCGACGAC
CATTAAATCAGACTGTTTGCTAAATTGTTCTACGTCGTCTAAATGCTCAAAGGTTTGTAC
CGCACCGACTGCCACTATCGTTTGTTCTGTATCTCGATTTTGCCAGTAGTAGTGGGGGAA
AAGCGGTTGTGCTTTTAGCCAAGCTAGTAATTGTTGATTTTCAAGGTCTATTGCAATTTC
TGCTTGCAACTGTACTAAGCCTTGTGCCACAGGTTTTTGTTGTAGTTGTTGATAAAGTTG
TTGCTTTAACTGACTAAACACAGACATTGCAAAAAATCCTAAAAATCTCACCGCTTGACA
AAAAAGAAGTCTATTTTAGCCTATTTCCACTTTTTTTTCCTAACAAATCGGAGTACAGTA
GAGAGATTTTTATAAATTAACAGATAATTAACCCTCTATTTTAGGGAGAAACAATGGAAC
GCTTTGCAAAAACCGATAAATTAGCTCACGTCCGCTACGATATTCGTGGGCCTATACATA
AGGAAGCGACCCGTCTGGAAGAAGAAGGGCATAAGATTTTAAAATTAAACATTGGTAACC
CAGCCCCATTCGGTTTTGAAGCCCCTGCGGAAATTTTAGTTGATGTTATTCGTAACTTAC
CAACCGCTCAAGGCTATTGCGACTCTAAGGGGTTGTACTCTGCTCGTAAGGCGATTGTGC
AATATTATCAATTAAAAGGTATGCGTGATTTAGATGTCGGTGATGTTTACATTGGTAACG
GCGTATCTGAACTCATCACAATGTCAATGCAAGCCTTGTTAAATGATGGCGATGAGATTT
TAATTCCGATGCCAGATTATCCACTTTGGACAGCGGCGGCAACCCTTGCAGGCGGTAAAG
CGGTTCATTACCTTTGCGATGAAGAAAATGAGTGGTTTCCAGATATTGAAGATATTAAAT
CGAAAATCACCCCAAGAACCAAAGCAATTTTGGTGATTAACCCGAATAACCCAACGGGAG
CAGTGTATAGCCGTCAGTTATTATTGGATATTGTGGCGATTGCCCGTGAACATAACTTGA
TTATTTTCTCAGATGAAATTTACGAGAAAATTGTCTATGACGGTGCGGTACATCATCATC
TTGCCCCTCTTGCCCCTGATCTTTTAACGGTGACTTATAATGGTTTGTCAAAGGCATACC
GTGTGGCAGGTTTCCGTCAAGGTTGGATGGTGTTAAACGGCCCGAAAAATCAGGCAAAAG
GCTTTATTGAAGGCTTAGATATGCTTGCGTCAATGCGTTTATGTGCCAACACCCCGATGC
AACACGCTATTCAAACAGCGTTAGGCGGTTATCAAAGCATTAACGAATTTATCTTACCGG
GTGGTCGTTTATTGGAACAACGTAATAAGGCTCACGAATTGCTCACCAAAATCCCAGGGA
TTAGCTGTGTGAAACCAAAAGGGGCGATGTATATGTTCCCGAAAATTGATACGGAAATGT
ACGGTATCAAAGACGATCAAAAATTTGTTTACGATCTGCTTCAACAGGAAAAAGTGTTGC
TGGTTCAAGGCTCAGGCTTTAACTGGCATAAACCAGACCACTTCCGTGTGGTGACATTGC
CGTATGTTGATCAGCTGGAAGAAGCGATTGGACGATTAGCGAAGTTTTTGCAGAGTTATC
GTCAGGATTAATTTATTTTCGCTCCCCCTGCTTGCGGGGGGAGCTGCCGAAGGCTGAGGG
GGGGATTAATAGCAAGGTTTATTCCCCCCTTCCGCCTTCGGCACCTTCCCCCGTAAACGG
GGGAAGGGAAATGTCTAAATGATATTTGAGTTGAACAACCCAAAATTCAATTTCACAATG
ATAAAAGGCATCACATTTTCCGTCACCGCATCTATTTTATTCGGTGTACTCTATTATTTA
TCCACCCATTTAAAACCGCTTTCTGGCGAAGAAATTTACGGTTTTAGAATGTGGGTAAGC
CTGCCTTTTGTGATTTCAGCACTCTTTATTTTCAAAAAAACCGACGAATTTAACCGCTAT
TTAAAACGCCTAAAACAGCACCCCCATTTAATTTTGGTATTATTAACAACTACTGCGGTC
ACAGGCTCGCAGATGTGGCTTTTTCTGTATGCCCCAAACAACGGTTATGCCATTGATGTG
TCTATTGGTTATCTATTAATGCCGATTGCAATGGTTACCGTTGGGCGATTTTTATTGGCT
CTGTCACAACAAATGGTTGATTTTTGACGAGAAATATCGTATAATAATAGTAAGAAACAG
TACCACCGAAGGAGGTAATTGGATATGCCTACTATCAAAGACGCATTAGATATTATCGGT
AAGTTGACTGTCGCAGAGCAGGAAAGCCTTAAAACAATGCTTTTAAGTCCTGCCTTTGTA
AAGTCTTTGAATATTGAAGATTTCGTAGCAAAGGAACGCTTTGCAAATGGTCGTGTATGC
CCTCTTTGTGGCTGTATCCATGTGGTTCGCAATGGTCATCGTAAAGATGGCACACAGCGA
TATGTATGTAAGGATTGTGGCAAGTCCTTCGTGATTGCTACGAACTCCATTGTGTCTGGT
ACAAGAAAAGACTTGTCCGTGTGGGAGCAGTACATTGATTGTATGATGAATGGCTTATCC
ATTCGTAAGACTGCTGTTGCTTGTGGGATTCACAGAAACACCGCATTCCTTTGGAGACAC
AAGATTTTGGATGCACTTCAGAATATGGCAGACGATGTTACCCTTGACGGCATTATTGAG
GCTGACGAAACTTTTTTCGCCATCTCGTACAAGGGCAATCATAGCAAGAGTAAGACATTT
GCTATGCCACGCAAGGCTCATAAGCGTGGTCATTCTACACATATCAGAGGCTTGTCCCAA
GAAAAGGTATGTGTTCCTTGTGCGGTTAATAGGAATGGCTTGTCTATCTCCAAGATTACG
AATACTGGTAGAGTTTCTACAAGAGATTTACATCATATTTATGATGGTAGGATTAAGACC
AATTCCACTCTTGTTACGGACAAGATGAACTCCTATGTGAGATTTACAAATGCCAATGGC
ATTGACCTTGTGCAGTTAAAGACTGGCAAAGCCAAGAAAGGCATTTATAATATCCAACAT
ATCAATAGCTACCATAGCCAGCTAAAGAGGTTTATGCGTGGCTTTAACGGTGTTTCTACC
AAGTATCTGAACAACTATCTTGTGTGGAATAACCTTGTAAATTACGCCAAAGAAAGCGAC
ATGGAGAAAAGGAACATCTTCTTAACTTTTGTTTTGGCAACATTGAAAACTGCTAAATGC
AGAGATTTATCAAACAGACCAGCAGTTCCTCTGGTCGCCTAATTAGAATTTGTGGAGATG
ATAAGATGGTCAATATAACAGATGTAAAACAGATTCTTCAATTTGCAATAGATGCGGAGA
TTAAAGTCTTTCTTGATGGTGGCTGGGGTGTAGATGCTCTTCTTGGATATCAGTCAAGAG
CCCATAATGATATTGACATTTTTGTAGAAAAGAACGATTATCAGAACTTTATAGAAATAA
TAAAAGCTAATGGCTTTTATGAGATTAAGATGGAATATACAACATTGAACCATACTGTAT
GGGAAGATTTGAAAAACAGAATTATTGATTTGCATTGTTTTGAATATACGGACGAAGGTG
AAATTCTTTATGATGGGGATTGTTTTCCGGTAGAAACTTTTTCGGGTAAAGGAAGAATTG
AGGAAATAGAGGTTTCCTGTATTGAACCATATAGTCAAGTAATGTTCCATCTGGGATACG
AGTTTGATGAAAATGATGCACATGATGTGAAGTTATTGTGTGAGACACTTCATATCGAAA
TTCCAAATGAGTATAGATAACTGCAAATAACAGTTTGTAGGGGAGTTCTGATACTCCCCT
ATAAAAATGGCTATTTATCAACTGTTTGTTGTGACATAGCCTTTTTATTTAATGAAACCT
TATCTCTCTTAAAAATTATCTCAATTATTTCCGCGTCTGTTGGGGTATTGATTACATTAA
TGACCGCAGGCTCGCTTTCTTGGGCAACCTTAATGGTATTAATTGGCTACCCTGTTTATT
TCAGCTTGCGTAAACATTTTGATATGTCGCATTTATCCAGTTTTGTCTGCGAAATTATAT
TAATGTTGCCGATAGCCACTTATTTTATGCTCAATACCGATATGCAATTTGTCACCGAAA
ATAATCCGAATTTTTATTTTTGGTTAGTGTTATTAGGCATTGTCAGTGGTACGGCATTAA
TTGGCTATATAATGGCAAGTAGCCTTGTGCCGATTAATGTTTTGGGATTATTAAGCTATA
TTGAACCGCTTGCAATGCTAATTGTTGCTTTTATTATTGGCGAAGTGTTAGATCAATCTT
CCTATATTTTAATGGCGTGTTTGATGCTGTCGATATGTCTATTAGTGCTTGATGGCATTA
TTACTATTCGTAAACAGCGCCGGGGGGAATAATGTTAAAAGGGATCTTATTTTCACTTTC
TGCAAATATCTTATTCGGTGCTGGCTATTATTTTGCAGTTTTACTTCGCCCTTTAGAAAG
CGATAGTATTTTTGGCTTTCGTATTGTGGTATTAATGCCATTTATTTTACTGGCGATCTT
TTTATTTCATCAACAAAAAGCCTTTAAAGATTTATATTATAGAGTAAAACAGACACCTTG
TCTTATTTTTATTCTTCTGCTCTTAGCATTAAATACAGCTATTCAGCTTTGGTTATTTCT
TTGGGCACCGAATAATAATCAAGCTATTGAAGTTTCTATCGGTTATCTATTATTACCTAT
CGTTGCAGTTGCTTTAGGTAAACTAGTTTTTAAAGAGCATTTTACTTTATTAAAATGGCT
TGCTTTATTTTTTGCAACTCTTGGCGTTACAATCAATATTGTTTTAACCGCAAGTATTTC
GTGGGCAACTTTTGTGGCTGGCTTTGGCTACCCTATTTATATTGTATTACGTCGCTATTT
TCATATTAATAATTTAGCTACTTTCTTTGTAGAATTATTATTGTTATTACCCTTTGCTAT
TTATTATATTGCTCAAGTTGATCAAGCCTCTATTTTAATGCAAAATGAATATCTCTATTT
TTATCTAGCATTATTAGGGCTAGTGAATGGAATGGCATTTATTTTATATATCGCTTCGAG
TAATTTACTGCCGATTAATGTGTTAGGATTACTTGGCTATGCCGAACCTTTGGTAATGTT
ATTTATTTCCTTTGCCATTGGTGAAGTATTAGAAGCAAAATCCTATATTTTAATGGCGTG
TTTGGCGGTATCTATTATCTTATTAAGTGTTGATAGTTTTCGCAAAGTGAAACCCTGATG
AACCTCATCCAAATTGCGCTACCCGTGCCGTTGGCACGTTATTTTGATTACCTGCTTCCA
ACGCATTTTGAAAATGTGGTGAAAGGGGCTAGGGTCGTTGTGCCTTTTGGTCGCCAACGT
AAAATCGGGATTGTGGTGGACTTTCCGACCACATCAGATATTCCCACCGAAAAACTGAAA
CCGATTGAGCAACTGTTAGATGAACAAGCTCTGTTTGACACTGAAATGTGGCAACTTTTA
CAGTGGGCAAGTCGTTATTATCACGCCCCTTTCGGCGAAGTGCTACAAAGTGCTTTGCCT
GTCAAACTACGACAAGGGGAAAGTAGTGAACGCACTGCTCCCGACTATTTTGTTGTCACG
GAAAACGGCAGAAAAGCTCTATCCAACGGCGTGGTTCAAAAGGCAAAAAAACAACAAGAG
CTATTAAGCAAACTGGCGGAATTTGCAAATTTCTTTGAAAAACCGACCGCTTGTAGCCCT
GCGGTATGGAAAGCTTTGTTTGAAAAAGGGTATCTGGAAAAGCTGGAAATCCCTTTTAAC
GTGCAAAGCTGGCAGGAAAAATTAGGCGAACAGCCGATTTGCAACACTCAAAACCGTTTA
ACTTTGAATAAACAGCAGACCCTTGTCGTCAGCCGTTTGCATTATCAACAAGGCTTCGGA
GCATTTTTGCTCAATGGGGTCACTGGCTCAGGGAAAACGGAAGTCTATCTGCAAGTGATC
GAAGAAGTGCTGAAACGGGGCGAGCAAGTGTTGGTGCTTGTGCCTGAAATCGGGCTGACC
CCCCAAACCATTCAACGTTTCCAAGCTCGTTTTAACGTGGAAATTGACGCATTGCATTCG
CATCTTAACGACACTCAACGGCTCAATGCGTGGCTTCGAGCAAAAAACGGCGAAAGTGCA
ATTGTGATCGGCACACGTTCCGCCTTGTTCACACAATTTCAGCAACTTGGCTTAATCATT
ATTGATGAAGAACACGATGGCTCATTCAAACAACAAGACGGCTGGCGTTATCACGCACGA
GATCTGGCGGTGCTTCGAGCGAAAAATAACAACATTCCGATCATTCTCGGCTCGGCAACG
CCTAGTTTTGAAAGTTTGCAAAATGTACAAAACGGTAAATTTATCGAACTTCAGCTTACT
GCAAGGGCTGGTAATGCACACTTTTCCAAACAAACCTTAATTGATTTGAAAAAACAGCGG
ATTTATTCGGGCTTATCGGAAAAGTTGTTAGCAATGATGCAAGCTCACTTGGAAAAAGGC
AATCAAGTGATGTTGTTTTTGAACCGACGGGGTTTTGCCCCTGTTTTGCTTTGTCACGAA
TGTGGCTGGATTGCCGATTGCCCGTCCTGTGATAAGCCCTTTACCTATCACCAAAAACAG
CGAGTATTGCGTTGCCATCACTGTGCTTCGCAAAAAGCCATTCCACGCCAGTGCGGACAT
TGTGGCTCAGTCAATTTGATTACCACTGGGATCGGCACAGAACAGCTGGAACAAGTGCTG
GCACAGCGTTTTCCGCAGTACAGTATTACTCGCATTGATCGTGACAGCACCGCTCGTAAA
GGCTCGTTGGAACAACACCTTGCCGAAATCCAAGCAGGCAAAAGCCAAATTTTGATCGGC
ACACAGATGTTAGCCAAAGGACACCATTTCCCGAATGTTACTTTAGTGGCAATCGTGAAT
GTGGATAGTAGCCTATTTTCCACTGATTACCGTGCAGAAGAACGTTTGGCACAGCTTTAT
GTACAAGTGTCAGGGCGAGCAGGACGGGCGGAAAAGCAAGGGGAAGTGGTGCTACAAACA
CATTACCCTGATCACCCGTTACTGACCAGCTTACTCAACGACGGCTACCTTGCCTTTGCA
AGCCAAGCCTTAGCGATGCGAAAAATAATGAGCTTACCGCCGTTTTCTTCGCAAGTGCTT
ATTCGTGCAACGGGTAGAGATAGCGACAAAGTTGCAAATTTTCTGCAAAATTTGACCGCT
TGTTTACAACAAATTATCGGTGAAAATGGCTGGCAAGGCTTTCAGCTACTCGGACCTTTC
AACGCTCCGATGGCAAAAAAAGCAGGGCATTATCGCTGGCAGTTACTTATTCAACATTCG
GCAAGAAGTGCGATCCAACAGTTGTTAGATCGTTTTGATGAGCAAAAAGAACAGTTCCTG
[truncated: 1,972,319 more chars]
