# Supplementary material for: Whole-genome sequence analyses of Glaesserella parasuis isolates reveals extensive genomic variation and diverse antibiotic resistance determinants
Source: PeerJ. 2020 Jun 22;8:e9293. doi: 10.7717/peerj.9293 (PMC7316082; doi:10.7717/peerj.9293)
Supplement: Supplemental Information 19 [file peerj-08-9293-s027.fasta]

>H78 Scaffold1
CCCTACAAGCTACTTCCCCCACAAGTGGGGGAATCTCAAAAACACCAACCCCAAAACAAA
AAAAAAAAAAAAAAAAAAAAAAACAATGGGTCACACAAAACTAAAGATAAAATAACAAGA
ATTTTTCAACTTTTATCAATAAAAGTTAGAAATAATAGGCGGAAATCTAATAAGTGCTAA
AGTCATTTAGACAATATATTGATTCTGAATGGATTTTTATTGATAGCAGTGTCATCAAGG
CTCACCAGCATGCAACAGGTGCAAGCGGTCAAAATCCGCAAGCGATTGGCAAAAGTGTGG
CAGGTAATAGCACAAAAATTCATTTAGCAGTAGATAGTTGTGGAAATCCTATTGATTTTG
TTCTGACGGGGGGGACTTTGAATTTACATAAACTGACACTTTTTCCACTCTTAAAGGATA
CCAGTAATGTCATTTATCTAAGGTAAGAAGCTGTGGGTAAATTAAAAGGCGGGTGAGCTG
AATAATCGACTATTTTTACTCGATCACTAAAACGCTGATAATGCAGCACATATTCAGACG
TTCTATCGCCAAAAGGTTTACTTAAATCAAAGGCAAGGATACCAATGTGGTAATGCCATA
GATGATTTTCTCGCGCATATTTTACTTTTTGAGCAAAGTGCGGATCGTTTTTATGCACGT
TGTCGGAAGATTTATTCCTGCCTTCAAGGTTGGTAAAGCCAAAATTTTGAATATGCTCAA
CGAATTCAACGATCGCATCTTGGTCTTTTACTGGAAAATTGGCAAATTCTTTACGAAAAA
GTGAGCCATATTCAATTGTCAAGTTAGCCATTAAGTAACCACTCCTTAATTGCTTTTGCA
CTTGTTAAGTCCGAAGGCATTTCAATAGTTTCACTTTCAACGTGTGCTTTCATTCTTTCT
AGATCGTAGTTAAATGCAGGCTCTTCCACCTTATCGGCAATTTGTTTTTCTACGTTTTGA
ACGTAAGAAATTAGTGCTTGTTTTTCCATTCCTGATTGAATTGCTTGCACAATACACGCC
ATTTGTTGATGAAAGTAATCCGATTGAATATAAATTTGAGCCATATTACCTCCAATGCTG
AATAGGGTTGCATTTATTCTAACAGAAATTTTTGTTGGAAGAATAAAAAAATAACGGCAT
AACGAGAAATCATTATGCCGTTAAATTTGTAGGGGCAAATGACATTTGCCCTAATATCAA
TAGATTAAATCGAACGTTTAATCTCAACCACTTCGAATACCTCGATTTGGTCGCCGACTT
TTACATCATTGTAGTTTTTCACGCCGATACCACATTCCATACCGTTACGGACTTCTGAAA
CGTCGTCTTTGAAACGACGGAGAGATTCTAACTCGCCTTCAAAAATTACGACGTTATCAC
GTAATACACGGATTGGGTTGTTACGTTTGACGATACCTTCAGTGACCATACAACCTGCAA
TTGCACCGAATTTCGGGTGACGGAAGACATCACGCACTTCTGCCAAGCCGATGATTTCTT
GTTTAAATTCAGGTTGTAACATACCGCTCATTGCTGCTTTGATTTCGTTTAATAGCTCAT
AAATGATTGAATAATAACGTAAATCAATGTTTTCGCTTTCGATAATGCGACGTGCTGAGG
CATCTGCACGGACGTTAAAGCCAAGTACAATAGCGTTAGACGCTGCCGCTAAGGTTGCAT
CGGTTTCCGTAATACCACCTACGCCAGAGCCAACCACTTTCACTTTTACTTCTGCTGTTG
AAAGCTCGTGTAAAGATTGAACAATCGCTTCTACAGAGCCTTGTACGTCTGCTTTCACAA
TCACGTTCAATTCTGCAACATCGCCTTCCGCCATATTGCTAAACATATTTTCAAGTTTCG
CTTTTTGTTGGCGAGCCAATTTCACATCACGGAATTTACCTTGACGGTATAACGCCACTT
CTCGTGCTTTTTTCTCATCACGCACCACTGTCGCTTCATCACCGGCTGCTGGTACGCCTG
AAAGTCCTAATACTTCCACAGGAATTGATGGACCAGCTGATTCAATGTCTTTACCATTTT
CATCACGCATTGCACGAACACGGCCATATTCAAAGCCACAAAGTACGATGTCGCCTTTGT
TTAACGTACCTGATTGAACAAGGATAGTTGCAACTGGGCCACGACCTTTATCGAGGTAAG
ATTCGATAACCACACCGCTTGCCATACCCTCTTTTACCGCACTTAATTCTAATACTTCCG
ATTGAAGAAGAATGGCTTCAAGTAAGTCGTCAATCCCCATTCCTTTTTTCGCTGAGACAG
GAACAAATTGAACATCACCACCGAATTTCTCAGAAATCACTTCGTGTTGTAATAACTCTT
GCTCTACACGCTCTGGGTTTGCTTCTGGTTTATCAATTTTGTTTACCGCAACCACGATCG
GCGCACCAGCTGCTTTCGCGTGTTGGATTGCTTCAATGGTTTGTGGCATTACGCCATCGT
CAGCTGCTACTACAAGAACAACGATATCCGTTGCTTTCGCACCACGCGCACGCATTGAGG
TAAATGCCGCGTGTCCTGGTGTATCTAAGAAGGTAATCATCTTACCGTCGTCGGTTTCAA
CGTGATATGCACCGATATGCTGAGTAATACCGCCAGCTTCACCTGCTGCTACTTTCGCTT
TACGGATATAGTCTAATAATGAGGTTTTACCGTGGTCAACGTGTCCCATAATGGTCACAA
CTGGCGCTCGGGTTACTTTTTCTGCGTGTAAGTCACGATCTTCTAAGATCGCTTCTTCTA
ACTCATTTTCTTTACGCAGAATAACTTTGTGTCCCATTTCCTCTGCAACAAGCTGTGCAG
TTTCTTGGTCAATCACTTGGTTAATGGTCACCATTTCGCCCATTTTCATCATTGTTTTGA
TGATTTCGGTCGCTTTTACTGCCATTTTGTTCGCAAGTTCTGCCACAGTAATAGTTTCAC
CGATCACCACATCACGCGTAACTGCTTGAGCTGGCTTAGTGAAGGCTTGTTGTAATGCAC
TGCCTTTCTTCGCGTGTTTACCCTTGCCTTTGGTATCTTTTTGGTTACGGCGGTCAGATT
GACGTTCATTTTTACTGCCGTTTTCATCATCACGTCCGCCTTTTTTGGTTTTCGCTACAC
CGCCTTTGCCACGTCCACGATTGCCTTCACTACGACGCTCAGAGTCACGTTCTGCTTCTA
ACGCATATTTAGAAGTAAAGCGGTCATCTTCATAGTCTTCGCCATTTTCCATCGCTTCTT
CACGGGCAATTTCTGCTAAACGACGAGCATTTTCTGCTAAACGGCGAGCATTTTCTGCTG
CACGTTTTGCGTCCATTTCCGCTTTTTGGCGAGCCACTTCTTCTTGCTTACGACGCAATT
CAGCTTCTTCTTTACGTTTTGCCTCTTTTTCAGGATCAACCGCTTTTTCTTGTTTTGGTT
GAGCTTCTGCTTTTGGTTGCGCTGGTTTTGGTTGTTTATTTGGCATTACAGGCACTTGAT
GTACCGCTTTTTTTGCTTCTTCGGCTTTGGCAGCTTCTGCTTTTTTAGCCTCTTCTTTCG
CTTTAGTTTCCGCTTCTTGTTTCGATTTCAGTGCTTCTTCTTGGGCTTTTTTAGCTGCTT
CAGTATCCACTTTGCGAGATTTACGCACTTCCACTTGCACTTCTTTTGCTTTACCGCCTG
CAGTCGTACCGCTCACGGTTGTTTTAGTACGACGCTGTAAACTTAATTTCTTCGGTGCGT
CTGTTTTGATTTCATTTTCACTCATTCTTTCTCTCCCTGTTTTTAGCTAAACCAGCAAAT
TTGACGAGCCGCCATAATTAATTCTGCGGCTTTTTCTGCGGTTAATTCTTCAATATCAGC
TAAATCATCAACACCTTGCTCTGCAAGGTCTTCAAGAGTGGTAATCTGTTTTTCTGCTAA
TTTAAAGGCGATATGGCGATCCATACCTTCAAGATTTAACAATTTATCTTCAATATGTGC
CTGTTTTAATGCTTCTTCTTCCGCTAACGCTTTAGCTGTGATCGCATTTTTAGCACGCAC
TTGAAGTTCTTCAACTAGATCTTCATCTTCTAAGCCATCAATTGCTGTCAGTTCCTTAAC
TGGTACATAAGCAATTTCTTCTAATGAGGTAAAGCCTTCTTCAATTAAAAGATGAGCAAA
TTCTTCATCAATTTCTAAAGCGTCCATAAAGAGATTAATCACTTTATTGTCTTCTGCTTG
ATGTTTTTTTTCTAACTCATCGGTTGTCATCACATTTAATGTCCAACCTGTTAATTGGGT
GGCTAAACGTACATTTTGACCATTACGACCGATAGCTTGTGCAAGCGCGTTTGCTTCAAC
AGCAATATCCATTGAGTGATTGTCTTCATCAACAACGATTGAGCTAACATCAGCAGGTGC
CATTGCGTTAATCAAAAATTGTGCTGGGTTGTCGTCCCACAACACGATATCTACACGCTC
ACCGCCAAGTTCGTTAGTAATTGCCTGTACACGCGCACCACGCATACCGACGCAAGCACC
TACTGGATCGATACGTTTATCATTGCTTTTCACGGCAATTTTGGCGCGAGAGCCTGGATC
ACGAGAAGCCCCTTTGATTTCAATCACTTCTTCACCGATTTCAGGTACTTCAAGTTTGAA
TAACTCTTGTAACATCACTGGTTTTGCACGAGTAACGAATAGTTGAGGACCTTTTGACTC
GGGCTTAATTGCATAAAGTACACCACGCACTCGGTCACCTGGGCGGAAGTTTTCACGCGG
TAACATATCTTCACGCATAATCACCGCTTCAGCTTTAGTGGTATCGTCCTTTTTACCTGC
AAGCTCAAGAATAATACTTTCACGACTTACTTTTTTTACAGTACCGATAACAATTTTGCC
TTCTTCTGAACGGAATTGTTCAATCACTTTATTACGTTCCGCTTCACGAATTTTCATGGT
GATCACTTGGCGAGCGGTTTGCATTGTTATACGGTCGAATGCGATAGACTCAATCTCATC
TTCAACATAGTCACCTAATTGAATGTTCGGGTCTTCAAATTGAGCCGCTTCTAAAGTAAT
TTCACGAGTGTGGTGATGCACTTTTTCTACCACTAACCAACGGCGGTAAGTTGTGAATGC
CCCTGTTTTACGGTCAATCACTACACGCACATCGATATCAATGCCGTTGCCCGTTTTACG
ATCTTCACGTTCTGCAGCCGCTTTCTTTTTCGTTGAAATGGCTAATGCTGTTTCAAGTGC
CTCAAAAATGGCATCTTTTGGTAATAATTTTTCATTGGATACCGCTTCTGCGGCTAATAA
AATCTCTTTACTCATTGGTTTTGATTTCCTTAGAAATTAAAAACGGGGATTAAATTTGCT
TTTTGAATGTTGCCAAAGGCAAAAGCCTGTAAATTACCATCAACTTTTAAGGTAATTAAA
TCACCTTCAACACTCACTAATTTACCTTGCCATTTACGGCGATCTAACATTGGAATGCGT
AAATGAACAACAATTTCACGCCCAACAAAGCGTTGATAGTGGGCTAATGTAAATAATGGA
CGATCTAACCCAGGGGAAGATACTTCTAGGTTATATTTATCCGCAATCGGATCTTCCACA
TCAAAAATCGCACTCACTTGACGGCTAACATCGCTACAATCATCAACCGTAACACCGCCT
TCTTTATCAATATATAAGCGTACAGTTAAAAAACGCCCTGCACGTTGGCACTCAACGCCG
ACAAGTTCAAATCCCATTGCATCAATGGGATCGGCGACAAGCTCTTGTAATTTTTGTTCT
AATGTTGCCAAGGAAACCTCCATTTGACAGATATAAAAAAAGGACTTGAAAAAGTCCCTT
TAACACAACAAAGCTGACTATGTAGCCACAAAAAAGCCTCAAACTACAACAGTTGAGGCT
TCAAGCGGTTTGTTTTATCTAACATTTTACAATTTCAAATGCCTAGATAGAACAAAACTC
ATCGTCTTAACCAAAACAATGAGCCTTAAAACTGGTTGCGGGAGCCGGATTTGAACCGAC
GACCTTCGGGTTATGAGCCCGACGAGCTACCAAGCTGCTCCACCCCGCGTCTGATATGGT
GCATTATAGGGGATAAAAAAATCCGTGCAACTCTTTTTTTAGAAATTAAGAATGAATGCT
AGATTTTTAGTCAAAATATGCTTAAGCATTATCTTTCAACAAAAACACCCCTTTATTTTT
TATTTCTATATAACAATTTCTTTGGGATTCATCATAATCTTCTGGGTTAAGGTTAATCAT
TAATGTTTTCCCTTGCCAAAGTGCGGTAATTTCCCAATGGTTTCCCATATAGACAGCCTG
CTTAATTTCACAATATTGAGCTGCAGTTCCATCACTTAACAAGCGGATACTTTCTGGTCG
TAATCCGACAAGACAATCCCCATCAGGTACTTGAAAACGTGCTGCATTTTCAAGGGTAAA
AGAAAACTCACCGATATTAATTTGATTGCCTTGTCGTTTTCCTGAAAAAATGGTTGATTC
CCCCATAAAATGAGCAACAAAAAGAGAGTTTGGCTGTAAATAGAGATTTTTAGCCGTATC
TTTTTGCATTATAGTGCCATGATCCATCACAATTACTTCATCAGACACTGCAAAAGCTTC
ACTTTGATCGTGAGTAACATAGAGTGAAGTAATATTGAGCCGTTGTTGTAACTCGCGGAT
TTTTTCTCGCATTGAACGGCGTAAATTCGCATCTAGACTACTTAGAGGTTCATCAAATAA
GAGAACTTTAGGCTTGAGAATTAACGCTCTTGCTAATGCCACTCGTTGTTGCTGTCCGCC
TGAAATTTGATCGACATAGCGATCTTCAAACCCTATCAGATCGACTAACTCTAATGCTTC
TTTTACTCGCTGTTTTCGCTCTTCTTTGGATACACCCTGCATTTTTAGCCCATATTCCAC
ATTTTCACCAATCGACATATGTGGGAAAAGTGCGTAAGACTGAAATACGATACAAATATC
TCGCTGTTGCGTTGCGTTGTGGGTAACATCTTCGCCGTCAATAAAAATTTGTCCTGCTGT
GGGGCTTTCTAAACCTGCAACTAAACGTAACACAGTGGTTTTGCCACAGCCGGATGGCCC
AAGTAACGTGACCATTGTGCCTTGTTTAATTGAAAAGTTTAAGTTATCTATAACCCTATG
TTTACCAAAAGATTTGCTGATATTTTTCAACACGAGAAAATCATTTTTTTGTTCCATTTT
TCTCTCCAAATTCATCTTTTTGCTTTGAACGGGCTATATGCATGTCGCCAACAAGCCAAT
CAAATAAGAAAATCATTGCCATCATGACTACAATCAACATTGAGCCATAGGCAATCGCCA
TTCCGTATTCCCCGTCTTCTACTCGATTTAAAATATATGAGGTTGCGACGCGTGTGTCTG
CTGTAACTAAAAAGATGATCGCACTGACTGTTGTCATTGATCTAACAAAACTAGTAACTA
AGGCAGAAAGTAACGCCGGTTTTAAAAGCGGTAAAGCGACAAAGCAGATGGTTTTTAATG
TTCCAGCTTTCAGTGAGAGCGAGGCTTCATCTAAGGCTTTATCTAACTGTCTTAATCCAG
CGATAGCCGCTCTCATTCCTACTGGCATATTCCGCATCACCATAGACAAAATAATAATAA
GCCCTGTTCCTGTCAGGTAAATAGGTTGATGGTTAAAAGCCAGAATATAGGATACCCCAG
CCACTGTTCCTGGTACGGCAAAACAAAGTAACGTCAGAAATTCTAAGGTTTTTTTCCCTT
TAAAATCACGGCGAACGGTAATGTAAGCGATCAACAAACCAAAAATAGCCGTAATCGGGG
CGGCACTAGCAGCAAAAATAACCGTTTGGATTAAAGATGGCCACGCTCCACTATTAAACC
CTTGTCCAAAAAGATTGAGGTAGTTATTGAATGTCAATGTGTGGTCTATTCCCCAACTTA
CGGTAAAGCTACCGTAAAAAATACTACCGTATAGCACGAAATTAAAGAGAACCCAAAAAC
CTAAAGTGCAAATAATTGCCCATTTCATACCGCTTGGTAACTCTTGCACATCGCCTCGAT
ATGATTTACCTGACACGGTGATATAAGATCGATTGCCAATCCAGAGATATTGCACCACAA
AAATCGTAAGGGAAAAGAGTAACAAGATCACGCCTAAGGTGCTTGCCGAAGCATAATCTA
ACTGTGAACCAGCAATATAGAAATAGATTTGAGTGGCAATAACGTCAAAACTTCCACCTA
AAACTAAAGGGGTGCTAAAGTCTGCAAGCGATTGGATCACCACAACTAAAAACGAGTTGG
CTAACGCTGGCTTGAGTAATGGAAAAATAATATAGAAGAAGGCTTGATAGCGGTTAGATC
GTAAAGTATAAGCGGCTTCCTCAACAGATGGGTGAATAGATTTTAATGCACCGTCTAAAA
TCATAAAAGACATTGGGGTCAGTGCGAGGGTATGGGCAATCACTATCCCTGTAAAACCAT
AAAGCCAGTTATTACTAAAGCCAAGATGATCGACTAAAAAAGCAGTCACATAGCCCGAAC
GTCCTAACATAAGGGTGACACCTAAGCCAACAACAAATGGCGGTGTTACAATGGGTAAGA
TAGAGAAAATTTTTCCAATAAACGCCGTGCGTTTTGCAATCCGTGTGGTATAAAGAGCAA
AGGCTAAACCAAACAACGTAGATACAATCCCAACGGTTGTCGCAACACTTAATGAATTAC
CAATCACTCTTAATACATAAGGCTGTTGTAAGATAGACAACACTTGACTTGGTACAAATT
CACTGCCGTCGTAAAACATTGAGATGAAAATTGCCAGTGTTGGATAGACCATAAAGAAAA
AGATCAACAAAATAATGCTAATCAATGAGGCAATAATAAATCTGTCACCCTGCATTATTT
TTAATTCAGCAAGGGCATTTGTCGCTAACGCAATCAACGCAACAATTAAGAAAAAAACCG
CATAACCTAAGCTGATTTTTGCTAAAATTGCGGAAAGAAAGATAAAGAGAAACAGCCCAA
CTGCCCCGAATAACTCACATTTACTTCGTAATGTTGAAGGTGTTTTGTTCGGATACAGAT
AAAGCAGTAGGGGAAAAAACCATATCCAAGTAAGGTTAATATCATTCCACCCCATAGCCT
GTTGAAATTCGGCTGAAGTTGCTCCAAACAGTCCATATTGCAATGCTTTTACTGGGAAAA
AGCAAAAGCCTAAAAAAGCAAAAATAACCCAAGTCAATGAATGACGAAAAAAAAATGTTT
GCATAACCCTCTATAACATCTATTCCACAATCTTTCATCATTCTACTATTAAACAAAATG
ATAGAATAGTTAAATTATAATTCAGCGCCAACTAAAGAATAATCAACCCGATCTTCAAAA
AAAGATCGGGTTTGAGTGTCATACTTTAAGAACGCCCAGCAAAAAAAGCGAATCGTTCTA
AAATAGAACCATTCTAGCTCGAAAAAAACAATCAAGTTTCCAAATAAAAAAATATTGGCT
GAGAAATAGTAGACCAGCTAAAAAGATAACAAGGAATTTACCCCCCCAAACTCTTCCGTC
AATTTTTCTGTAAACAGACATAATTCTTCCGTCATTAACAGAAAATCCGCATCGAAACGT
TGGGCTTTGTCTTCTTTCAAAATATCATCGTTCTTTTCACGCACTTCATCAGCGAATTTG
ACACGGGCAAGGGTGGCATCTTCGTTCAACACAAAAGAAAAATGATTTTCCCAATCTAAC
GCAAGTTTTGTGACAAATTTACCCGCTTGTAAATGTTGGCTGATTTCGTCGCTTTCTAAA
TCTTGGCGTTTACAACGGATTACGCTGTCGGTATCAAAAGATTTTAATTCCGCTTCTTCT
AGAAGTGTCAGCCAGCTTGGTGTATGCCCTTTTGCCACCCAATTTGTCATCACTTCGCTC
GGTTGTAGCGTGAAGGAAATCGGCACAACAGGCAAAGAACCAAGGGATTTGCGTAACAAA
GCAAGGGTATCTTCGGCACGTTTTGCCGAGCCACTATCTACATAAACGAGCTGTTTATCT
AAGTCTAGCCAAATCGCCGTAAATTGATGTTTACTAAACGCACGGGGCAATAACATTGCC
ACTACATCATCTTTGATCGCCTGCTTTTCCGTTTTCTTCAGCTTGCGTTGTTCTTTTTGT
TCTAAGGCTTCAATGCGATTTTCCGTTTCTTTTTTGACAACGTGAGCTGGCAATAATTTT
TCTTCTTTATGAGAAACCAGTAGGAACTGCTGACCCTGTGCAAAGTGCAACAGTTCACTT
CCTGCAAGCGGTGACGACCAGCCAAATTTTTGCATATCGCTTTGTTGGCAAGGGGTGAAT
TTTGTTTGCTGTAATTGTGCGTCTAATTCACTACTGGTGAAGCGTAATTCACTAGTTAAA
CGGTAAATCATTACATTTTTGAACCAATATGTCATAACATCTCTCTTTATCTAAAATTCA
TTATCAATCAATAAGTTACTGAAAGTTCATCATTCATTACTTTGATTATATCACCATAAC
TCAAAATGATAATAACCATTTTGAGCACGAATACAACAATCACTTATTCGTGGTATAGAA
GTATAGTAGGAAACTTTCCAAGCCCAAATTACTATAAACGTGACAAAACATTTTCTTGCT
TAAAACACCAAATGTAAATTTTGTGATCTTTATCTCATTTTCGAATATTTTCGATTGTTT
TTGTTTTTAAGGGGTATAAACTTACTTTCGAAAGCAATCGTAGTATGCAGTGGTTGTTTT
GATGTAGGAGAGAAAATGAAAAGTAGCGTAGAAAGACGTTCTGATATTTTGGCGTTATTG
CAAAAAACAGGCAGTCATCGAGTTGAAGCATTGTCTCAGCATTTCGGGGTTTCGACGGTT
ACTATCCGTTCAGATCTCAATGTTTTAGAGCAACAGGGCTATATTACAAGATCGCACGGT
TTTGCGGTATTAAATTCCAGATTAATGGCGGAACTTTCTATTGCGGATAAACGCAATAAT
TATCCCGAACTCAAACAACAGATTGGTCATCTTGCCGCTTCTTTGTTAAAAGAGGGTGAA
AAGGTGATTTTGGACTCTGGAACGACAACGAAAGCAATCGTAAGTGCTATCGGTGATCTT
AACTTGACAGTATTGACAAATGGGCTTGATGTCGCAATGGCGTTGGTTTCTTGTCCGAAT
GTTGAAGTAAGAATGACGGGTGGGGTTTTACGGAAAAATGCGATGTCGTTTTCGGGAGTA
ATGGCGGATAATAATTTGCAACATTATCGCTTTGATAAAGTCTTTTTGGGTGTTGATGGT
TTTGACTTACAAAAAGGGGTGACAACCTTTAACGAACAAGAAGCTCAGCTAAATCGCTTA
ATGTGCGATGCGGCGGATCAGGTGATTGTGGTGACGGATTCGAGCAAATTTGGTCAATAT
AGCCATTTTGTTATTTGCCAAGCCAATCAAATAGATGTGTTAGTCACGGATAATAAAATT
CCTCTAAGTTATCGAGAGTATCTCGAAAATGTCGGGGTGCAAGTGTTAATTGCGTAGTTT
CATTCTCTTTCCTTATAAATAAATCCATTTATTTGTGAGGGAAATGCAATGATCCTCAAT
ATTGCTAACCAAACATTAGAAAAACAGAACGCTTTTTGGACGGCAAAGGAAATTGCCCAA
CAGCCGGCGACTTGGCGTGAAACGGTTTCTATTGTGAAATCGTCACTTGTTATTCCATTT
CTTCAGCCTCTTGTTGAATATGCAAAACAAGGCGAACTTCGTGTTATTTTTACGGGGGCA
GGTACTTCCGCTTTTATTGGTGAGGTTGTTGCACCGATATTAAGCCAGCATTTAGGTTGT
GCTGTCGAAGCGATTGCAAGTACTGATCTTGTATCCAATCCTTATCAATATCTTTTTGCG
GATAAACCAACGCTTTTAGTCTCTTTTGCTCGCTCTGGTAATAGCCCTGAAAGTATTGGG
GCAGTAGAGCTTGTCGATGAAATTGTAGAGGAAGCGTATCATTTAGCTATAACGAATAAT
GTCAATGGGGCATTATTTAAAAAATGTCAGCAAGATCCGACCGCTTACCCATTAGCATTA
CCAGAATCAACCCACGATAAAGGCTTTGCAATGACCTCCAGTGCCAGCAATATGATGTTA
GCGGCATTAGTGGCATTTTTACCCGATGTATTTGATGATAGCTGGGTTGAGGAAACGGTA
TCGGTGACAGAACAGTTACTAGAACGGGATCTGCTCGAAATCCAACGTTTAGCCTATCTG
CCATTAAAACGGATCGTCTATTTAGGCAGTGGGCATTTCCAAGGGCTTGCCCGTGAAACC
TCTTTAAAACTACTTGAACTTACCGCTGGTGAACGTCTTGGCTTCTTTGAGTCATCAATG
GGCTTCCGCCACGGACCAAAATCCCTTGTTCAAGATGAAACGCTCATTTTTATCTTCTTA
TCTCAGCAACCTTATACCGCACAATATGACCGTGACCTGTATCAAGAGTTAGTCAGAGAT
AAAAAAGCCAGAGAAGTGGTGTTATTAGGCGATACAAGCGGCTCGATCCACGCTGAAATT
CACAAATTAGATGACGCAGCACGGATTTTCCCATTCTTAGTAATCGGGCAACTTTACTCG
TTTTATAGCTCGCTCTATCTTGGCTACACCACGGATAACCCTTGTCCGACAGGCGAAGTT
AATCGTGTGGTGCAAGGTGTAACCTTATACCCATATCAATAGGAGGAAACAAATATGGCA
ATTTTAAACGTACGGATTGATGGTCGTTTAATCCACGGGCAAGTGGCTAATTTGTGGACA
TCATATCTCAATATCACTCGCATTATGGTTGTGGACGAAATTGCTGCAAACAGCGATATA
GATAAAGCAGGCTTACGCTTGGCTTGCCCGGCAGGGGTGAATTTAAGCGTGTTACCTGTG
GAAAAAGCAGCCGCCAACATTAACGAAGGGCGTTATGACTCTCAACGTGTTTTGTTGGTA
ACAAGAACCCCACAAACGATCTTACAGCTTGTGGAGGCAGGCGTAAATCTGCCAGAAGTC
AATGCAGGGAATATGCCTAAAACGGATCTAACACGTCCTATCCGAAAAACAGTACACGTG
ACTGACGATGATGTGGAAGTGTTTAGAAAACTTTCTGAAAAAGGCGTGAAGCTCACCGCT
CAGTTAGTGCCTAATGAAGAAAAAGTCGATTTAATGAAACTTTTATAGGGGAGTAACGAT
TATGATCGAATGGTGGCAAATACTTTTGATAACGCTCTATGCGTTCTATCAAATCCTAGA
TGAAATCACGATTGTATCTAGTGCTGGTTCACCTGTGTTTGCAGGCTTTATCACAGGTTT
AATTATGGGCGATTTAACAACAGGATTGTTAATCGGCGGCTCAATGCAATTAACCATTTT
AGGTGTAGGTACCTTCGGCGGTGCATCTCGTATTGATGCAAACTCAGGTACTGTTATCGC
AACAGCGTTCTCTGTTGCAGCCGGAATGGATCCACAATTAGCTTTAACAACCTTAGCTGT
TCCAATCGCAGCGTTAATGGTTTATACCGATATTTTAGCGAGAATGTCTAACGTATTCTT
CGCTCACCGTATCGACAAAAATATCCAAGACCACGCTTATAGTGCAATCACAGTAAACTA
TCTCTGCGGTGCAATCGCTTGGGGTCTATCTCGTGCATTACCAATCTTCTTAGCGTTAGT
GTTTGGTGGTCCATTTGTGGCAAGCCTAGCAGAAGCAATGCAAACAGGCTTCTTAAAAGT
TATCGCAGATGGCTTAACCCTTGCAGGTGGCGTATTACCGGCGTTAGGTTTCGCAATCTT
ACTTCGTTACTTACCGACAAAACGTCACATTGCATACTTAATCCTTGCATTCTCACTCAC
AGCAATCTTCATTACTCTCTTCGGTAACATCAATGCTGTCGGTGCATCAACAGGTGTAAG
CAACTCAATCAGCAGCGTACCAATGCTTGCAATGGCAGCAATCGGATTTGCATTCGCCTA
CATTGTTTACCAACGTAGCGTAGAAGGTGGCTCAGCCCCAGTTGCAAAACAAAATACCAC
TTCTGACAAAGGAGAAATTGAAGATGACGAACTCTAATCAACAAGTCGGAAATCCAAAAG
GCTATAAATTAACAGATGCGGACTTCCGCCAAATCAATATCCGTAACTTATTCTTCAACC
AAGTTGGTTGGAACTATGAACGTATGCAAGGCTCTGGCTATTTATGGATTATGTTGCCAC
AGCTACGCAAAATGTACGGCGACAACACACCTGAATTACAAAAAATGATGGTGATGCACA
ACCAATTCTTCAACACCAGCCCATTCTTTAACACTATTGTTAAAGGTATCGACTTGGCAC
TTGAAGAAAAACAAGGGGTGAAATCACTTGAAGCCGTTGCAGGTATCAAATCAGGTTTAA
TGGGACCATTTGCCGCTATCGGTGATGCCCTATTCGGCTCACTCGTCCCAGCAATTATGG
GGGCGATTGCCGCAACAATGGCAGTAAACGGCAATCCGCTTGGTGTCGGCTTATGGGTTG
CGGTAGCGATTGCCACAATGGTATTCCGTTGGGTACAACTCAAAATCGCTTATCGTGAAG
GGGTAAACTTAGTCACCAACCTAAGTCACCGCTTGAACGCACTAACCAACGCCGCAACAG
TGCTTGGGGTATTCGTTGTGGGGGTAATGTGTGCCACGATGGTGAATGTCAAAGTACCGT
TTGTCGCTACTATCGGTGAGAAAGTCGTTTCCGCCCAAGCGAACCTAGACCTTATCTTAC
CAAGATTAGTCCCTGCGTTAGTCGTGTTCTTCATCTACTGGTTACTCGGCAGACCGAAAA
TGAACTCTAACAAAGCGATTATGATCATCATCGCACTCTGTATCTTGCTCTCTTGGGCTG
GATTGTTGGCGAAAGGGTAATTTAAAAGGGACACGAAGCGTCGTGTCCCTACAACCACTT
CGGATTTAGTCTTGTAGGAACACGCTGCGCGTGTCCGTCAATAATCATTCAACTTGATTA
ATAATGTGGTTGTGGGAAATATTGGGACGGACACACGCAGTGTGTCCCTACCCGCGTATC
AATACAACGTTATTGTAGCAACGCCACGCTTGGCGTCCTAAAACAAGCGGTCAAATCCAT
TCAAAATGTTACAAATAACTAAGATCTAAAACCCAATCACTCTTTCCTAGATTTATTCGG
TTTTATATCTTTCAAGCGAGGTGAACTATGCCTTTCCAAATCGGCGAAAAGGATTTCCTA
CTCAACGGAAAACCGTTCAAAATTCTGTCAGGTGCAGTACATTATTTTCGTATCGTACCA
GAATACTGGTACAAAACGCTCTATAACTTAAAGGCAATGGGGTGTAACACGGTGGAAACC
TATGTGCCGTGGAACTTACATCAGCCACAGCCTGATCAATTTAACTTCAGCAAGCGGGCG
GATTTAGTCAAATTTTTGCAAACGGCAAAAGATTTAGGGCTGTACGTTATTCTTCGCCCA
ACACCTTATATCTGTGCGGAATGGGAGTTTGGCGGATTGCCTGCGTGGTTGCTCAATATC
CCGAATATCCGCTTACGCCAAAACGACCCGCTGTTTATCGCTGAAATCGACCGCTATTTT
CAAGAACTACTTCCACGTATTGCACCCTATCAAATCACCCAAGGCGGTAATATCCTAATG
ATGCAAATCGAGAACGAATACGGCTCGTTCGGCAATGATAAAAACTACCTAAGAGCTATT
CGGGCGTTGATGTTAATTCACGGGGTGAACGTACCGCTTTTCACGTCAGACGGTGCGTGG
CAGAACGCCTTAGAAGCAGGGGCGTTGATCGAAGATGATATTTTGCCGACGGGGAACTTC
GGCTCTCGTTCCAATGAAAATTTAGATGAGTTACAATGCTATATCGACAAGCACGGCAAA
TCTTACCCGTTGATGTGTATGGAATTTTGGGACGGCTGGTTTAACCGCTGGAAAGAGCCT
GTGATCCGCCGTGATGCTCAAGATTTGGCGGACTGCACTAAAGAGCTACTCGAACGGGCA
AGTATCAATTTCTATATGTTCCAAGGCGGAACGAATTTTGGCTTTTGGAACGGCTGTTCC
GCACGGTTAGACAGCGATTTACCGCAAGTAACCAGCTACGACTATGATGCCCCTGTTCAC
GAATGGGGCGAGCCGTCAGAGAAATTCTACCTGCTACAAAAAGTGTTAGGGCAGTACCCT
GATGCTAGCCCGATTGTTGATCCGATTTTGCCAAATATCACCGCTTACCCACCGCTTGCT
GTGCAAAATGAAGTGTCGCTGTTTGGTACTTTAGACACAATCAGCGAATGCTACGAAAGT
CCGTTCACTCAAACAATGGAACAGCTAGGGCATTACTACGGTTATCTGCTTTATCGAGCC
AAACCGATGGCATACAGCGGTGAGATCAAGCTGAGAATTTACCAAGGCAGAGATCGCATT
CAGATTTTCAACGATAAACAAAAAGTTGCCACCCAGTATCAACACGAGATCGGCAATGAA
GTGATGTTACAGACACCAAATGGCGAGTTCCAACTTGATCTGTTAGTGGAAAATATGGGA
CGAGTGAATTACGGCGGTAAGCTACTTGCAGCGACACAACATAAAGGTATCGGGGCAGGG
GCTGTGCTTGATCTGCATTTCCACACAGGCTGGCAACAGTATGCGATTGATTTTGACCGC
TTGGAAGAGATTGATTTTGATGGCGAAAAAGATAGCCAAGCCCCGTCGTTCTATCAATTT
AAGTTACACCTAGACCAAGAACCGCAAGATACCTTTATTGATACCCGTGAGTTCGGCAAG
GGGGTAATTGTGGTAAATGGTGAGAATTTAGGGCGTTACTGGAATGAAGGCCCAACGTGT
TATCTTTATCTGCCTGCACCGTTACTGCACAAAGGCGAGAATGAGATTATCGTCTTTGAA
ACGGAAGGGGTGAAGATCGATAGCTTAACATTTAGCGATAAGCCGATTTATAAAGAGTTG
AATACGAAGAATTTATAAGGACAACACACCCCGAATATCGTCAAACTTCCCCCTTTGAAA
AAGGGGGATTGAGGGGGATTTAAAGATCTAAACAGTTAATCGCACTATCTTAAAATCCCC
CCTAGCCCCCCTTTTTCAAAGGGGGGAATAAAAAATTCAAAACTACCAAAAGGAGCAACT
ATGAGCTTAATTTTAATCAGTCACGGAGAGTTTGCGGAAGGCTTACTGGATACTGCCGAA
ATGATTTTAGGCAAAATCGACAATGCTCAAACCGTCTGCTTATATCCACACGAAGGCAGT
GAAGATTTCCAAGTGAAATTTGAGCAAGCACTGGCGAATGCAAGCGGTGAGATTGTGGTT
TTTTGCGACATTATGGGCGGTACGCCGTGTAATGTGGCAATGCGTTACTTGCCGAAATTA
TCAGGGTTATATAGCGGAATGAATTTACCGATGGTGATTAGCTATGTGAGTGAAGAAGAC
ACGGACGGCTTACTGGAAAATGCCAAAGAGCAAATTCACGATGTGGCTCAACAACTTAAA
AACTTAGCGTTAGGCGATGATGAATAGGAGTAGCAGTATGTCTAAACAAGATTTAATGAA
AAAACTTTGTACCAAAGAGGGCATTATTGCTGCTCTTGCGATTGACCAACGTGGTGCGTT
ACGCCGAATGATGGGCGATGATATTACCGCTCAACAGGTCAGTGAATTTAAAACCTTGAT
TTCTCAAGAATTAACCCCCTATGCGTCGTCGATCTTGCTTGATCCAGAATTTGGCTGGGC
GGCTTCAGAGAAACGTGATGCAAATTGCGGATTAATTATGGCATACGAAAAAACAGGCTA
CGATAAAAGTATTGCCGGACATTTTCCTGATTTGATCAATGATGCTTCTGTTCATCGCTT
AAAAGAAAAAGGCACACAAGCGGTTAAATTATTGATCTATTTTGACATTGATGAACCGCA
CGAAATTAACGACCGCAAAGCCGCTTTTGTTGAACGTGTGGCTTCTGAGTGTAATGCAGA
ACAAATTCCGCTGTTCTTAGAGATCTTGACCTACGATGGCTCAAACGAAGATAAAGTCTA
TAACGCCAAAGTCAAACCTCGCAAAGTAATCGAAGCGATGAAGTTCTTTGCGGATAAACG
TTTTGGGGTAGATGTCTTGAAAGTGGAAGTGCCTGTGGTGATGAGTTATGTGGAAGGCTT
TACTGACGGTGAGGTGCTTTACAGTCAAGCGGAAGCCGCTGCATTCTTCAAAGCACAAAG
CGAAGCAACGGATCTGCCGTTTATTTTCCTAAGTGCAGGCGTTTCAGCCAAACTGTTCCA
ACAAACCCTTGAATTTGCTCACCAAGCAGGCAGTCAATTTAACGGCGTACTGTGCGGACG
TGCCACTTGGGCAGACGGTGCAGAAGCCTATAAAGCCGAAGGTGTTGAAGCCGCTCGCCA
GTGGCTTAAAACACAGGGTAAACAGAATATCAGTGAGTTGCTCGAAGTGTTAGAACGCAC
GGCAACGCCGATTAAGTAAAAAAGTAAATTGCCCCTTTTGAGTATAGAAAGGGGCAATCT
ATTTTAAACGTGAGGTTTACATTCAGGTAGTGTACCTTCAATTTCAAAGAGTACATCACC
ATCTTTAAAGAAGACATAGCCCCCATTTTTCATTTTTGTCCAGTTCTCATTTTTTGTGAG
AGGCTGGGTTGTAATAATGGTGACTTTATCACTTTCTTCCGTATATTCACGGAAATCAAT
CATTACATCATCATCACGCAATGCTGTGCCGAATGGGGCTTTGCGACAGATATAATGTAA
GTTTGTTGAGCAACGTGCGATCATCCAGTGCCCATTGGAAAGAATAAAATTAAATACGCC
GTGTTTAGCGATTTCACTGGCAATATCTACAATTGCGTCAAAAATCTCTTTTTCACTTGG
TTTCTGTGGAAAACGTTGTTTTAGGCTGGCAACTATACAGCAAAATGCGGCTTCAGAGTC
CGTTGAGCCTATAGGCTGATAGTGATTATTCGGGCAAACTTTGACATCAACCGTGCCGTT
GTGGGCGAATACCCAGTTTTCACCCCAAATTTCGCGGATAAATGGGTGGGTATTTTCTAA
ATTGACATCGCCACAGGTTGCTTTACGGATATGGGCGATAACGTTAAAGGATTTAATTCG
ATATTGACTGACGAGATCTGCCATTGGTGATGAGGCACCTGGGCGATTGTCTCTAAAAAT
ACGCACACCTTTGCCTTCAAAAAAGGCAATGCCGAAGCCGTCGGTATGGTGGTCGGTTAA
GCCTGCACGCCGTCGAAATCCTTCAAATGAGAAAGTAATATCTGTCGGCGTATTACAATT
CATTCCTAATAATTGACACATAATTTACTTCTTTATTTACTTCAAAAAAATATAAAAATC
CCACCGCTTGTTATCATTAACAAGCGGTGGGATTTAAGCGAAATTTGACAAAAAATTCAA
TAGGAAAATTATATTTTATTGATCTTAATTCGCCTCTTTTTTAATTAATGAGAGTAAAAA
GAGTGTTCCTGCACAAACAACCACTGAAGGTCCTGCTGGTGTATCTTTGAGGGCAGAGAG
TAATAATCCGCCACTGACCGATAATATGCTTAATCCGATGGCGTAAATAACCATTGTTTC
AGGGGTTTTGGCAAAGCGTCTTGCGGTTGCAGAGGGGATAATCAGTAGTGAGGTGATGAT
TAAAGCCCCGACAAATTTCATACTTAATGCAATGGTTAATGCGGTGAGCAACATTAATAA
GAGGCGTAGGCGTGCGACATTTAGGCCTTCAATTTGAGCTAATTCAGGGCTGACTGTGAT
GGCGAGTAGCTTTTTCCAATACAGAGCCAGTAGTGTCGCAATGCCGATAACCCCGATGCC
GATAAAGAGTACGTCGTTAAAACCAATTGCAAGAAGATCACCAAATAGGTAGGACATTAA
ATCAACACGAACATTGTCTAATAGGCTGATGGTGATAACGCCTAAGGATAAACTGCAATG
GGCGATAATGCCTAATAGGGTATCGACTGAGTGAGTAGAGTGCTGTTCTAACCAGACGAG
GCAAAAGGCGAGTATGACGGTCATTAGAATAACAGCAATATAGGGATCGATTTGTAGGAA
AATTCCTAATGCAACCCCAAGTAATGCGGAGTGAGAGAGGGTATCACCAAAATATGCCAT
TTTTCGCCAGACGACAAAAGCTCCAAGCGGTGCGGTGATGAAGGTTAAAAATACGCCTGC
TAACCACGCAGGAAATAAAATCTCAAACATATTGCCTCAATTAGTGATGTCCGTTACAAC
GACATACATTGCCTTGTAAGTCGTGATGGTGATTATGGTGATGAGAATAAAATGCCACGT
TTTTCGCAAATTGATCACCAAAGAAGTGGATAAAACTTGGGTCACTTGAAATTTTTTCAG
GTGTACCAGCACAGCAGATATGGCGATTAACGCATAGTACTTCGTCCGTATTTGCCATTA
CAATGTTTAAATCGTGAGAAACCATTAAAATAGCACAGTTTAACCATTCACGAGTTTTAT
TTAATAGTTGATAGAGTTCCGTTTGCCCTGTAATATCCACCCCTTGCATTGGTTCATCTA
AGACAAGCAGTTGTGGACGGTCTAAAATTGCACGGGCAAGCAGTACTCGTTGTAACTCAC
CGCCAGATAATTTTTGCATACTATGCTTAGCAAGGTGAGTGATTGAAAATAGGGACAATG
CTTCATCTATCAAGGGTTTAGTGCTGTTAGGCTTGAGAGATAGAAATTTTTCAACGGTAA
TAGGAATAGAGTGATCCAGATGCAATTTTTGTGGCACATAGCCAATTTTTAGCTGTGGTT
GGTGAATAACCTCCCCTGATGTTGCTGGCTGTAATTTCAGCAATACTTTTAATAGGGTAG
ATTTACCCCCCCCATTAGGACCAACGATAGTTGTGATAGAATTGGGGTAGATGTTTAAAT
GAATATTTTCAAGAGCAACTTGTGTACCAAAATTAACATTAATCGCTTTCAGTTGCACAA
GGGGCTTCGTTAAATTGTGGATCGGCTTAATTTGCTTGATCTGCATAACATTAATAAATT
TAAGGATTTAAGGATTTAAGGATTTAAGGATTTAAGGATTTAAAATTAGCGGATTTTTTG
CTGTTTTACAAGAAAGCTATGGGAATTTTTTGCCCATTCCTTTGTCTATAATAAGTTAGC
ATAGAAGAAATTATTTAGGATAGAATTTTGCAACACGTTATTTTTGCTAGAGATCGGCGT
CGTAAGAAGAATAGAACTAAGGCATTTGTGTTTTTGGTGATTATATTATCTATCTTTATT
GGTATCGCTTTAACCTTAAAAAGACCGAGTTCAAATTCTTCAGAGGCTCAAGAAATCCCG
ATTACGTTGGCTACTCAGTCGTTGCCTGAAGTTTCAACAGGATTATCTCATGGTGAGCCT
AAGTATATCAGCATTGATTTTACTGCCTCTGCTAAAGAGGAACAGGAACAAGTGAATGCC
GAGCCTGTTGATGAAAATGCAACCTCTTATGAAGATGAGTTAAGTGATGTTGATGATGAA
GTAGAAGGTCAGTCTGCGGTTGTACCTGAAAGTGAAAAATTATCAGAAGAAGCAGAAAGT
GTGTTAGAAGATCTGCTAGATATTGCAGATCAAGCATTACGTATCCAAAATCAGTTTAGT
TATATCGTAACTCAAGGCGATCAGCTAAAAGATGTACTAGAGCAGTCAGGATTAACACAT
GCTACAGCAAAAGCCTTAGAAAAAACTTTTCCACAGTTAGCCGAGCTTAAAGTTGGACAA
CAGTTCTACTGGATTTTAGACAATAACGGTGAGCTGGAATATATGAACTGGCTTATCTCA
GAAAAAGAAGAGAAAATTTTTGAGCGTAAAGCACAAGATCAATTTGCAGTACAAACTATT
CAGAAAAAAGGTGTTTGGCAACAAGATGTGATTAAAGGCACCATTGATGGTAGTTTTAGT
GCCAGCTTAAAGGCGGTAGGTTTATCTCAACGTCAAATTAATCAGTTAGCTAACGGTCTG
CAATGGCAGATTTCCACCAATAAATTGAAAAAAGGCGATAAATTTGCAATTTTAGTGAAG
CGTGAGTATATCAATGGTAAGGTTACTGATTTAGGTAATGTTGAAGCTATTCATATCATC
AGTGGCAAGAAAAGTTATTATGCCATTCAAGCTGATAATGGACGTTATTATAACCGTCAC
GGTGAAACGTTAGGTAAAGGATTTGCTCGTTACCCATTGCCATTTACACCAAGAGTTTCA
TCACATTTTAATCCTCGTCGCTTACATCCGGTAACAAGACGAGTTGCTCCTCACAAAGGT
GTTGATTTTGCTGTACGAAGCGGTACGCCGATTATTGCCCCTGCAGATGGTGTTGTTGAA
CATATCGCTTACCAAGCAAACGGTGCTGGTCGTTATATTAAAGTCCGCCATGGGGGACAA
TATACTACGGTATATATGCACTTAAGCCGATCGTTAGTTAAAGTTGGGCAAAGTGTGAAA
AAAGGACAGCGTATTGCGTTGTCTGGAAATACAGGACGTTCAACAGGTGCACATTTGCAT
TATGAATTTCATATCAATGGGCGACCGGTTAATCCAATGACAGTAAAATTGCCTGGTATA
GGATCTGGTATGCCAGATAAAGAACGTAAAGCATTCTTAGTGAAAGCACGGAATATTGAA
ACAAAACTTAAACTCTAGAAGGATTTATAATGAAAAAAATTCTATTGACCCTAATTAGCC
TTGCAATCTTAGGTTCGGCACAGGCGAATGATAAAAACTTACAGCAACAACTTGAGAAAA
TTGGGGCAACTAATGTGAAATTGTCAGAATCTGCCTTGCCAGGTTTTAAAACAGCGATTT
CCGATCAAGGTGTTGTGCAAATTAGCAATGATGGACGCTATGTAATACACGGGCAGATTT
TTGAATTAAAAGATGGCAAAGTTACTGATATTACTAATCGTGCATTACTCGCAGAACTTA
ATAGTCTAGCAAAAGAGATGATTGTGTATCCTGCGAAAAATGAAAAACACGTTGTCACTG
TGTTTATGGATATTACTTGCCATTATTGTCATTTATTGCACTCAAAGATCAAAGAATATA
ATGATTTAGGCATTACTATTCGTTATTTAGCTTTCCCTCGTGGCGGTATGAATACTGAAA
CTGCAAAACAGATGGAAGCAATTTGGACAGAAAAAGATCCAGTCTTTGCGTTAAACGAAG
CAGAGAAAGGTAACTTACCAAAACAGGTAAAAACGCCAAATATGGTGAAAAAGCATTATG
AGCTTGGGATTAAATTTGGGGTTACAGGTACGCCAAATATGGTCACAAAAGAAGGAGAGT
TAATCGCTGGTTATGTTGAGCCAAAAGAATTACTCAAAATGTTAAGTCACTAACCCTTAA
TTTAAACTACAAGCGGATAGGTTTTATTCTGACATCCTCCCCGCCCCAAGAGGCGGGAAT
TCCTAAGTGTAAATTTTAAACGTATTTAAAGACCTATAATTTCATCGTTTGAATACTGAT
AAAAATTGACCATGCATTAGCTTCTTGAAAGCTGCTCTTCCCCCAATAGATTTCATAATT
TTGTGATCTCTTTCACATTTTCTCTTGAAATCCCCTTGACAATCCCAATTTATAGTGACG
TCAAGCGAGAGTAATCTCGAAGTCAGAACATTAATAAACAGAATTTAGGGGAAACCTATG
AATATTGATAAATTTACCAGCAAATTCCAATCTGCAATTGCCGATGCACAATCTTTAGCC
GTTGGCAAAGATAATCCTTATATTGAACCAGCACATTTAATGCTTGCGTTGTTAAAGCAA
AATGATGGTTCAATTACACCGCTTGTTACCAGTTTAAATGTGCAACCGAACCGTTTAAGC
AGTGAACTTGATCGCATTATCAGCCGCTTGCCGCAGGTGCAAGGGGGCAATACTCAGCCG
TCGCAACAACTTTTTCGCTTGTTAAATCAATGCGATAAATTGTCGCAACAGTTTGGCGAT
AGCTTTATTTCATCAGAGCTATTTGTGCTTGCGGCACTTGAAGATAATGGTGATTTAGGC
AAGTTATTGAAAAAATTAGGTTTAACCAAAGAGAAGGTGACAGCCGCTATTCAACAAATT
CGTGGAGGGGAGAGCGTGAATAATCAAAATGCAGAAGAAACGAGACAAGCATTACAAAAA
TATACCATTGATTTAACCGAGCGAGCTAAGGCAGGCAAACTTGATCCTGTAATCGGGCGT
GATGAAGAGATCCGCCGTACAGTGCAAGTATTGCAACGCCGTACTAAAAATAATCCAGTG
CTTATCGGTGAACCAGGTGTGGGGAAAACGGCGATTGTCGAAGGTTTAGCACAGCGTATC
GTTAATGGCGAAGTGCCTGAGGGTTTAAAAAACAAACGTGTGCTTTCCTTAGATATGGGG
GCTTTAATTGCAGGGGCAAAATACCGTGGTGAGTTTGAAGAGCGTTTGAAAGCGGTATTG
AATGAGCTTGCTAAAGAAGAAGGGCAAGTGATCCTGTTTATTGATGAAATTCATACGATG
GTCGGTGCAGGTAAAACCGATGGAGCGATGGACGCAGGTAACTTGTTGAAACCGTCCCTT
GCTCGTGGCGAGTTGCATTGTGTCGGGGCGACAACTTTAGATGAATATCGTCAATATATT
GAAAAAGATGCAGCACTGGAGCGTCGTTTCCAAAAAGTGTTGGTTGATGAGCCGATGGTT
GAAGATACCATTGCGATTTTGCGTGGTTTGAAAGAACGTTACGAAATTCACCACCACGTT
CAAATTACGGATCCTGCAATTGTCGCAGCTGCAACCCTTTCGCACCGCTATATTTCCGAT
CGTCAATTGCCCGATAAAGCGATTGACTTAATTGATGAAGCAGCGTCGAGCTTGCGTATG
GAAATCGACTCTAAACCAGAGCCGTTAGACAAACTTGAACGCCGTATTATTCAGTTGAAA
TTAGAGCGTCAAGCGTTGCAAAAAGAAGAAGACGAAGCTAGCCGTCAGCGTCTTGCAAAA
TTAGACGAGGATCTGACCGCTCGTGAACGTGAATATGCGGAGCTGGAAGAAGTATGGAAA
GCAGAAAAATCCGCTCTGTTAGGCACGCAACACATTAAAACCGAGTTGGAAAATGCCCGA
ATTGAAATGGATCAGGCTCGCCGTGAGAATAACTTTGAGAAAATGTCGGAGTTGCAATAC
GGAAAAATCCCAGCCCTTGAAAAACAGTTACAAGAAGCGGTAAAACGTGAAGAAGAGGGC
GGTGAAAATCATCTACTTCGCACCAAAGTGACCGATGAAGAAATTGCCGAAGTGCTTTCT
AAAGCCTCAGGTATCCCTGTATCCAAAATGATGGAAGGGGAAAAAGAGAAACTATTACGA
ATGGAAGAGGTGCTACATAAACGGGTCATCGGTCAAAGTGAAGCCGTTGATGCAGTGGCA
AATGCGATCCGTCGTAGTCGTGCAGGCTTGTCTGATCCAAATCGCCCTATCGGTTCATTC
CTATTCTTAGGGCCGACAGGCGTAGGGAAAACAGAGCTTTGCAAAACATTAGCCAACTTC
CTATTTGACGATCAAGATGCGATGGTGCGGATCGATATGTCCGAATTTATGGAAAAACAC
AGCGTATCTCGCTTAGTTGGCGCACCTCCAGGATATGTCGGCTATGAAGAAGGCGGATAC
TTAACCGAAGCAGTTCGCCGTCGTCCATATTCGGTTGTATTGCTCGATGAAGTAGAAAAA
GCACACCCAGATGTATTCAACATTTTATTGCAGGTGCTTGATGATGGTCGTTTAACTGAC
GGACAAGGTCGTACGGTGGATTTCCGTAATACGGTCGTAATTATGACATCAAACTTAGGT
TCGCACTTAATTCAAGAGAATGCGGAAAATATGAGTTACGATGAAATGAAAACTATCGTG
ATGAATGTGGTTGGGCAACATTTCCGCCCTGAATTTATCAACCGTATTGATGAAACTGTG
GTATTCCACCCATTAGATAAAGAAAATATCCGTGCGATTGCAAGAATACAGCTTGAACGT
CTAATTAAACGTATGGCGGAGCGTGGCTATGAGGTAACGGTGACCGATGCGGCAGTTGAT
CATATCGGCGAAGCAGGCTTTGATCCACTCTTTGGGGCAAGACCGCTTAAACGTGTAATT
CAGCAAGAGCTTGAAAACACCTTGGCACAGCAAATTCTCTCTGGCAAATTGTTGCCGAAT
AGTCCTGTGACAGTGGATTATCAAGAAGGAAGGGTTGTGGCAGTTCAGTAAAAGAGTAAG
AGCGTAGAGATACGCCCTTTGTTTTGTGAAATACATTGACTTTTCTATGATTTCTCGCTA
ATTTGTGGGCGTTTTTAACACAAAAACTATTTATTTACAGGAGATTCTATGCAAGATCGT
TTAGTCACTTCCACAAGAAGTGAATCCCTTCTTAGCACACATAAAGTATTACGTAATACT
TATTTCTTACTTGCGTTAACGCTTGTATTTTCGGCAGTGGTTGCATCTGTCACAATGACA
CTTAATTTACCACGTTTACCTTGGTGGGGAATGTTAGTCGGTTTTTATGGCTTACTTTTC
TTAACCAATGCAACGGCAAATAGTGCAGCAGGGTTAGCAAGTGTTTTTGCGTTAACGGGT
TTCTTAGGTTATAGCTTGGGTCCAATTTTAAATGCTTATATCAGCAATGGCTTAGGCGAT
GTGGTTGCATTGGCTTTAGGGGCGACTGCGTTGGTATTCTTTAGCTGTTCTGCTTATGTA
TTAACTACTAAACGTGATATGTCTTTCTTATCGGGTATGATGATTGCGTTGTTCGTGGTG
TTATTAGTGGGTATTGTGGCAAATATCTTCTTAGCAATGCCCGCGTTAAGTTTAGCGATC
AGTGCATTATTTGTAGTGTTCTCAACGGCTGCAATTTTATATTCAACTAGCAACATTATC
CACGGCGGTGAAACAAACTATATCCGTGCAACCGTTGATTTATATGTGTCTATCTACAAC
CTATTTGTGAGCTTATTACAGCTTTTAGGAGTATTTAGTAGTGATGACTAAATAAATTTA
GCTCATTGGATTCATTAAAAATAGTTATAAGGGGACGCTAATTTAGTCCCCTTAATCATC
AATGCGCCTCGTCCCAGTTGCCTCCAACCCCAACTTCTGCAATCAATGGCACTTTAAGCT
CAATCGCTTTTTCCATTTCAGCTTTAATCAGTGGGGTGTAATGCTCTACTCTGTCGGCTT
TGACTTCAAAGACTAATTCATCGTGTACTTGCATAATCATTGCAATATCTTCGCAATTTC
GCACCGCTTGATCGATCCCGATCATTGCCACTTTGATAATATCTGCCGCCGTGCCTTGCA
TTGGGGCGTTGATGGCAACACGTTCTGCCGCTTTGCGTCGCATTTGGTTGCTTGAGTTGA
TTTCAGGCAAATATAAACGGCGACCAAATAACGTTTCAACATAGCCTTTTTCAGCGGCTT
TTTCACGAATATCTAACATAAACTGTTGCACCGCTGGATAACGCTGGAAGTAAAGTTCCA
TATATTTTTTCGCATCGGTACGAGAAATGCCCAGTTGATTTGCCAAGCCAAATTCAGACA
TTCCGTAAATCAAGCCGAAGTTAATCGCCTTAGCACTACGGCGTTGTTCACTGGTTACGG
CTTCCAACGGCACGCCAAAAATTTCCGCCGCCGTGGAACGGTGAATGTCTTTACCTTCGG
CAAAGGCTTTGATCATATTTGCATCATTAGCAAGATGAGCCATTATGCGTAACTCAATTT
GCGAATAGTCCGCCGCCAAAATCACATAGCCATCATGGGCGATAAAGGCTTGACGAATAC
GTCTGCCCTGCTCGTTGCGGATCGGAATATTTTGTAAATTCGGATCGCTTGATGAAAGTC
GTCCTGTTGCCGTGACCGCTTGATGATATGAAGTATGCACTCGTCCAGTTTGGGCGTTAA
TCATCTGTGGAAGTTTATCGGTATAGGTTGATTTCAATTTGCTCAAGCCACGATGTTCCA
TCAACAGAACAGGCACTTGGTGTCCCATTTGAGCCAATTCTTCCAACACTTCTTCGTTGG
TTGATGGCGCACCTTTCGGGGTTTTCTTTAAAATCGGTAAGCCGAGTTTGTTAAATAAAA
TCTCTTGCAGTTGCTTGGTAGAAGCAAGGTTAAACACTTCTCCTGCTTCTTGGTGTACAA
GGGTTTCAAGCTCTTTTAAACGCTGTTCGATCTCAACTGAATGTGCCAACAGTTTGGCAG
GATCGATTAATACGCCGTTTCGTTCCACACGAGAAAGTACGCTCACCAAAGGCATTTCGA
TTTGTTCAAACAATTTCACTAATTCAGGCGTTTTTTGTAGTTCAGACCATAAGAGTTGAT
GCAATTTCATTGTAATTTCGGCATCTTCCCCTGCATATTCTGTTGCTTTATTCAGTTCAA
TTTGATCGAAGGTAAGCTGATGTTTGCCCTTACCTGCCAACTCTTCAAAAGGAATAGTTT
GATGTCCCAAATAACGCTCTGCCAAATTGTCCATATTGTGACGACCGGTGCTGTCTAGGG
TGTAAGATTGCAACATCGTATCAAAGGCAACCCCTTGTAGCTCAATGCCGTAGCGTGCAA
AAATCGTTAAATCGTATTTGATATTCTGCCCGATTTTGCGGATATTTGGGTTCTCTAAAA
TCGGTTTTAACTGTGCCAAACAGTCCGCCTTGTTCAACTGGTTAGGCAGTAACGCTTCGA
CTTCATCGAGTTCTGCTTCACTTTCACCAAACAGATCCACTTGGGTCGGCTGTGCAATTT
TGCCTTTATGCGCCAACGGAATGTAGCACGCTTCGCCATTTTCCAAGCCAAATGAAATCC
CGACTAAATTTGCTTGCATTGCATCTAAATTATCCGTTTCGGTATCCACCGCCACAAGCT
CTGCCATTTGCAATTTTGCCAGCCATTTGGTAAACAGCTCAGGGCTGTTCACGCAATCGT
AAGCGGTGCGATCTATCGAAATTTTTACAAAAGGTGCAGATTTTTGTTCTGAACTGACCG
CTTGTGTGGCTTGATAATTGTTCGGGATTTTCTCTGCCGACGTTTGTGTCACAGGGTTAG
CATCATTCATCACTTCGTTCAGCCAACGTTTAAATTCATAGCGACCAAACAGCTCTACCA
GTTGATCTCGCTGTTGTGGTTGAGTAACAAGCTGATCGTAAGTGACATCAAGAGCAACAT
CGGTTTTGATCGTTGCTAATAGATAAGAGAGATCGGCTGTTTCTTTTTCTGCTTCCAGTT
TCGGTGCAAAGGTTTTTGCCCCACGAAATGATAACTCTGCAACTTTGTCTAAATTCGCAT
AAATCGCTTGCATTGAGCCAATACCTTGCAACAACGCAATCGCCGTTTTCTCACCCACAC
CTTTTACCCCAGGGATATTATCGGACGAGTCGCCCAATAAGGCTAAATAGTCGATAATCA
ACTCAGGCGGAATACCATATTTTTCAATCACGCCTTCACGATCTAACAGCGTATTGTTCA
TCGTATTAATCAGCATAATATGATCGTTCACCAGTTGAGCCATATCTTTATCGCCCGTAC
TGATTAAAACGTGCTTACCTGCTTGTGAAGCCTGCACCGCAAGCGTGCCAATCACATCAT
CAGCTTCCACCCCTTCAATCGACAACAGCGGAATACCCAATGCCTTAATTATTGCGTGTA
ACGGTTGGATCTGCGAACGAAGTTCATCGGGCATCGGCGGACGGTGGGACTTATACTGTT
CAAACAGCTCATCACGGAAGGTTTTCCCTTTCGCATCAAACACGACGGCAATATGGCTTG
GCTCAACCTGTGCAATCAGGCTTTTTAACATATTCAGCACCCCATACATCGCCCCTGTTG
GCTCACCTTGTTTGTTAGTTAAAGGGGGAAATGCGTGGAATGCACGATATAAATAGGACG
AACCGTCCACTAAAACGAGCGGATTTTGTGCGATTGTTGCCATTTGAACTCTCTTTGATC
TAAATAATTTGGGCTATTATAGCGAAAGTAGTGGGATTAAAGAAAAGGTTTTGAGAAATT
ATGTCTATCCATATTTTTCCCCAAAACGCCCCCATACAATAGGGGACTTTACGATTTACA
TCAAACCATTACGATTCTATTAACATCGGTAATTCTGACATACTCACTAATTTATAATCA
GCCAAAGCCCAGCGAGGATCGTCCCATTCCGATTTTGCAGGAATAACAACGGTTTTCATA
CTCGCCGCTTTACCTGAAATCATACCTAAAACCGAATCTTCTACGGCAAAACAGGCAGAT
GTTGGAACGCCAAGTTGTTTTGCTGCGTGTAAATATACAGCGGGGTGTGGCTTGTTGTAC
TCCAATTCCTCAGCAGAAGCTAAATAATCAAAATATTCAGCTATGCCACAGCTATCAACA
ATGCCTTGTAGCATATTTCTTGGCGAAGCCGAAGCAACTGCGATTTTAATCCCCCGTTGT
TTTAAGGTAGATAAAACCTCTTTCACATTTGGCATTAATGGCTTCGCTTCAAGCACCTTT
CCAACTACATATGCCATCAACTCTTCTATTAACTGAGTACGACTCTTTTCTTTTTCACCA
TATTTTTGTAGCACATAATCAACCAGCGTACCAACAGGCGACCCTGTAAGAGTCACCATT
TCAGCTAAGGTTACAGGAAATTGATTTTTCTGAAAAAATTCAGTACTTGCTTGATACCAA
ATAGGTTGGGAATCAATTAACGTACCGTCCATATCAAAAATTACAGCTTCGCTCATTTTA
CATTCTTCCGTTATTAATTATTACAAGTGCTTCCCCTAAAACAAAGCAATCACTGTATCC
TACATGCTTTTCACCTTTGAAATATAATTGGCAATTCATTCCTATTCAGATAAATAGATA
GAAACTAAGTTATATCCTCAATTTTTCCTTATAATGCAAACGGCATACAGAAAGATAGCT
ATCGTTTCCACCGATTTGAATTTGATCTCCATCTTTTACCGCTTCACCTTTCTCATTCAT
ACGAATAACAAAGCCTGCTTTACGCCCACAATAACAGATGGTTTTGAGTTCTTCGAGCTG
ATCAGCCCAAGCGAGTAGATAGCGACTTCCCTCAAATAATTCAGACTGGAAATCGGTACG
TAAGCCGTAACAAAGCACAGGGATTTTTAATTTATCGACCACTTCAGTCAGTTGATAAAC
CTGCTGCCTGGTAAGAAATTGTGCTTCATCAATAAGAATACAGTGCAATTTTTCATCGGC
AATATAAGCGGCGATTTCATCAAATAAATTGCTATCATTTTTGAACAAGCGAGCGTCTTG
TGAAATACCAATTCGAGAGGAGACTTTCCCTACGCCATAACGATCATCTATCGCCGCAGT
ATAAACAAGGGTGTTCATTCCTCGTTCTTGATAGTTATAAGATGATTGAAGTAAAGTTGT
GGATTTCCCTGCATTCATCGCAGAGTAATAAAAATAGAGTTTAGCCATAATAAATGAAGT
AATAAAAAACGGCTAATCAAAAGTATTAGCCGTTTATTCAAACAAAGATTAAACGTTGTC
GATTTGCCCTAACAGAGAGCGTAAACGATCTTGGAAGTTTTGATGTTCAGTTTTTAATTG
CTCGTGTTCTTGACGCAGAGTTTCATTTGCACGATTTGCTTCCTCGTTTTTACCTTTTAA
CTCTTCAACTTCTAATTGAAGTAATTGAATGGTTTCAACAGCCTGTTTAATTTTTTCTTC
AAGTTGGTCTAAAATTGCGACTGACATAATATGTTCCTCTAGTGAGTAGTAATGAAAGTG
TAAAGATTTTACCTTACTTAGAAGAAATTTTCATTATAAAGTTCGGGGTTATGGATAAAA
AAGCACACTGTTAGACATAAACTTTTTGTAACTTTCTCAATTAGGGGTAGTATATGTCTA
TCAAAAATTAGATATTAGATTAGTGGTAAAGTAGCTTGTAGGGTGGGTCTTGACCCACCA
TATAATCGTAACATATTGATTTTATTGATGGATTAAAACCTACCCTACAATATTTAACCT
ATTAATATATGGTTTGTTAGCGGTCTAGTACCTAGTACGGAGATGAGATGAAATGAAAAT
TGAGAAGAAAAGTAATGAGGCAATTATTGAGCCAATTGAAGATAATTGGAATTGGTTAGA
TGAATTGGGAGAGCCAGATCCTACGTTTAATTATCAACATATCAAAGAATTTAAACGTGT
ACCATTATTAAATTACGAAGATTGGCTAGCTGAAGATAAAAAAATCCCCTAACAAATTGT
CAGGGGATTGCGAGATTATTTCACGCGAGAAACATATTCGCCTGAACGGGTATCCACACG
AATAACTTCGCCGATTTGAACGAAAAGTGGAACACGAACTACTGCACCTGTGCTTAATGT
CGCAGGTTTACCACCTGTACCAGCGGTATCACCTTTTAAGCCCGGATCAGTTTCGATAAC
TTCTAATTCAACAAAGTTTGGTGGAGTAACGCCGATTGCAGAGCCATTCCATAATGTAAT
GATACATTCTGCTTGATCAACTAACCATTTATCGTTGTCGCCTAATGCTTTTGCATCTAC
AGAAATTTGCTCGAACGTTTCCGGGTGCATAAAGTACCAGAAATCTTCATCTTTATAAGA
GTAAGTGTAGTTGTAATCTACAACATCAGCCGCTTCAACAGTTGAGCCTGATTTGAAGTT
GATCTCTAATACTTTACCAGAGATTAATTTACGGATTTTTGTACGGGTAAATGCTTGACC
TTTACCTGGTTTTACAAATTCATTTTCAACGATAACGCAAGGTTCGCCATCTTGGATAAA
TTTTAAACCTGGTTTGAAATCATTAGTGCTGTAACTAGCCATTGTGATCCTCAGAATTTA
GATAAAAAGTAACGCCCAAAGGGCTAAATAAAAAGACGTATATAATACACTAAAAACGGC
AGGCAAAAAATTAAAATTTTTCTGAAGTATGGCAGATAAAGTCGTTTCAGGTATAATCTG
TTTTTTCAATCAATGAGGAAATAAAATGAAAAAAGCAGTGTTAATGGGATTAGTTCTTGC
CCTTACCGTTTCAACCGTTCAAGCGAAAAAAGCAGGTGGAATGAAATTTTCTTCAAGTAA
AAAAACACCAGCAACGGTTCAGCAGTCCACAACACAACAAAAAGCCGATGCGGACTTTAA
TAATACGCCAAATCAAACAATGCCAAATGCAGGGACGGCTCAACAAGCTCAAGGCAACCG
TTTAGGCAATTTTGTGACAGGGGCGGCGGCAGGTTACTTATTAAGTGAAGCTCTTTCCCC
GACGGAAGCACAGGCTCAAACACCAGCAACCAATCCAACGGAACAATTAACCAAACAGGT
ACAACAGGCACCAGCCGTGCCAACCTTTAAAGCAATCGATCCGCAAAACGACCCTTACCT
TATTGAGAAAACACTGGGTTATTTGCGTTACTGCTTAAATGGTGTGCAATATATGGTAGG
AACCAACAACAGCCAATTACCACCGACATTGATGGTAGATAAAACCAACGCACCAATGCA
GTGTGTGATTAGCCAGTAATTTCATCAGCAAAAGGGGTAAATTTGAACATCTCATTTTAC
GACGCACCAACAAAAGCACAATGGCTACAAGATCTGGCTGAAGCCTTTAATCGACCAGAA
GATTTATTGCATTACCTTGAGCTAGACATTGCAGATTTCGAGCAAGATCTTACCGCTCGT
AAACTGTTTGCGTTAAGAGTGCCACGCCCCTTTGCTGAAAAAATGAAAAAGGGGGATCGG
GCAGATCCCCTTTTTTTACAAGCGATCACATTACAAGAAGAATTTACCAATGTTGATGGC
TTTGTCCAAGACCCACTGGAAGAACAGCATTCGCCTGCCCCTAACATTTTGCATAAATAT
CATAACCGCTTGTTATTTATGGTAAAAAATAGCTGTGCGATTAACTGTCGCTACTGTTTC
CGCCGCCACTTTCCCTATGATGAAGTCAAAAGTGGCAAAGCAACGTGGCAGAAAAGCCTC
GACTATATAAAAGCGCATTCCGAAGTGGAAGAAGTGATCTTATCAGGGGGCGATCCCTTG
ATGGCAAAAGACCACGAAATTGACTGGATTTTCACCCAACTAGAGCAGATTTCCCATATC
AACATCGTACGTATTCACAGCCGTTTACCTGTGGTCATTCCCAACCGTATTACAGACGAA
TTGTGTGAAAGGCTATCACAAAGCCGTTTGAAGGTCGTGTTAGTGACGCATATCAATCAC
GCCAACGAAATAGATGACATTTTTGCGGAAAAAATGCAGAAGCTAAAGCAAAGCAATGTT
GTGTTGCTCAACCAATCTGTCTTGCTCAAAGGGATCAACGACAACGCCCAAACACTCAAA
GCCTTGAGTGATAAATTATTTCGCAATGGCATTTTACCCTATTATTTGCACCTATTAGAC
AAAGTAGCAGGAGCGAGCCATTTTTATATTGAAGACAGCAGAGCCTTTGAAATTTATCGT
GAATTGCAACGCATTACATCGGGTTACTTAGTGCCGAAATTAGCACGAGAAATGGCGAAA
GAGCCGAATAAGACATTGATGGGTGTCTCTGCTTAATTGATATTCAGTTCCTTAATCGCT
CAATCTCTTTACTAAATTCTTCTACATCATCAAAACTTAAATAAACTGACGCAAATCGAA
TATAAGCGACTTTATCTAAGGACTTTAATTCACCTAACACCAAGTCTCCGACAAATTTAC
TAGCAACTTCCCTTTCCCCTGTGGCTTGAAGTTGTAACACAATGCGGTGGATCGCTTGCT
CAACATCGTCCGTGCTGACGGGGCGTTTTTCTAATGCACGAGATAAACTGGTTCTTAATT
TACGTTCATCAAAAGGTTCTCGGCTACCATTATTTTTAACAATATGCGGAATGAGTAATT
CAGCACTTTCAAAGGTTGTAAAACGTTCTTTACAGACTGGGCATTCTCGTCTACGACGAA
TTTGGTAGCCATCTGCTGTTAAACGTGAATCTACAACTTTGGTATCATCAGTGGCACAAA
ACGGGCAACGCATTATTTTAACCCTTTTTGTCTTGCTACAAATTCAGCGTGTAAGTTTTC
AGGGGGCGGAGGCATCTGCAAATAGAACCCTTCTTTTTGGATTTTTTGCAAAACTTCTTG
ATTATCTACCCGCTTAAGCTGTTTCTCACCTGCTAAATTAAACAACATTACAAACTCAGG
TTTACCAAAAATTTGACGAAGTTCTAGAGGTACCGCCTCAAATTTATCCCGTTTTTCCAC
ATAAAGATACATTCCTTCTTTTTTAGGGCTTTTATAAATTGCACATAACATCTTATTCGT
CCTCTAGTCTATAGCTGCCTTCGTAATTGGTGAAACGTGAATATTGTCCTTGGAAGCCTA
ATGGCACTCGTCCGATTGGACCATTACGCTGTTTACCAATGATGATCTCCGCCATTCCTT
TTGTATCTGGATTATCGTGATAAACCTCATCACGATAAATAAACATAATTAAATCCGCAT
CTTGTTCAATCGATCCCGATTCGCGTAAATCCGAGTTTACAGGGCGTTTATCTGAACGTT
GTTCTAAACTACGGTTGAGCTGAGAAAGTGCCACTACCGGTACTTGTAACTCTTTAGCTA
AGGCTTTCAGTGAGCGAGAAATTTCCGCAATTTCAAGGGTTCGGTTATCGGCAAATCCAG
GAGCGCGCATTAATTGTAGATAGTCCACCATAATTAAACTTAATCCACCGTTTTCCTTGT
ACACACGTCTCGCGCGTGAACGTAATTCCGTTGGGGTTAAACCTGAACTATCATCAATAT
AAATATTACCTCTGGATTGCAACACCCCCACTGTACTGCCAACCCTAGACATTTCCTCAT
CATCTAGTTGCCCTGTACGAATACGCGTTTGATCGACCGTTGAAAGCGAAGCAAACATAC
GCATCATAATTTGATCTGCTGGCATCTCAAGGCTGAAAATCAGCACAGGCTTATTCGGTT
GCTTAACTTTATTGCCATTCTCATCTTCGACCTCAACATCTCCCATTGCTGCATTTTCAC
ACAAATTCATCGCAAATGTTGTTTTTCCCATTGATGGACGGGCAGCGACAATGATTAAAT
CTGAAGGTTGAAGTCCTGCTGTTTTTCGGTCTAAGGCGGCAAAACCCGTTGATACACCTG
TTACACCGCTATTATTTTGAGAACGAGAGAGTAATTCTATGCGAGCTAAGGTTTCCATCA
AAATATCATCAATTTTTTTCGGCCCTTCGTCAGTTGCAGTTCGCATTTCTGCAATATGAA
AAACGGATCTCTCCGCTTCATCTAATACTTCTTTAACTGTCAATCCCTTAGGGTTATAGC
TGATTTCTGCGATTTTATTACCCGCCGCAATCAATTCACGACGAATAGCCCGTTCACTGA
CAATCTCCGCATAAACTAAAATATTCGCCGCACTTGGGGTATTTTTAGACAGTTCAGCAA
GATAGGCAAAACCACCCACATCTTGCAATATGCCTTTATTCTTAAGCACCTGATCAAGCG
TGATAATATCAATAGGCTGATTATTGCGAGATAGTGAAACCATTTCTTCAAAAATCAGAC
GATGAGCGTGATTGTAAAAATCGGTACTCTGAACACGCTCAGCAACGCTGTCCCAGTACT
CGTTACTCAGCATTATCCCACCCAATACCGCTTGCTCTGCTTCAATTGAGTGAGGGGCAA
TGTTTATCTGTTCAATCTGTTTATCTTTTTGAGGATCTTTATTTTTTTGATATTCAGCCA
TTGATGAAACTCTTTTCAGGGAAATGATAAAAGGTAGTTTACCGAATTTGCCAAAAATTT
TCAGCTGGTTTACCCCGTACAAAAATAGCGAGACACAAAATTTGTTGATAATCTGCTTCA
ACTACACTAATTTCATTATTTAATAGTAATCATAGAACCAAAGTTAAAGCACTGAAACCA
CAGATCTACTTGTGAAAAACCTGCTTCTTTTAGGCGTGCTTTATGTGTATCAATACTATC
TGTCCGCATCACATTCTCAAGGGCTGTACGCTTTTGGCTTACTTCAAGCTCACTATAGCC
ATTTGCACGTTTAAACGTGTGGTGCAAATCAATAAGAAGTTCATTTATTGTGTTATCTTC
AAAAGTAAATTTTTCCGATAACACCAACACACCATTTGGATTTAACCCCTGATAAATTTT
ACGTAAAAGAGCAAGCCTGTCTTCTCTTGGCAAAAATTGCAACGTGAAATTTAGGACAAC
CATTGATGCATTTTTAATCTCAACGTGACGAATATCATCACATAAAATTTCCACAGGAAT
ATCCGAATGATAGGCTTCCAAATGGCGACGACAGCGTTCTACCATAGGTTCAGAATTATC
CACACCAATAATTCTTACTCCTGCTTTTTCCACATTACGCCGAATCGATAAAATCCCAGC
CCCACGAGAACAACCTAAATCATAGACATTTGACTGATCAGTCACAAAACGAGAAGCAAG
CATACCAATCGCTGTAATGATATTAGAATAACCCGGCACAGAACGTTGAATCATATCTGG
AAAAACCTCCGCAACAGATTCATCAAAAGTGAAATCCCCTAATTTCTCAATAGGGGCTGA
AAATAGAGCATCTTTAGACATAAACAATATTATTGATAATAAATGGTGTATTCTACTCGC
AATTTATAAAGATTGTAGAAAATAATTTATTTAGCAACATTCCTAATTTAGTGAATACGT
ATAAGTACGATATAAAAATGCGCAAATCAGGACAAATAACATCACAATAATTTGAATTAA
TCTCTTTTTAGTCAATTTCTCTGCCGCCATTTTCACTCCAAATATAAATAAACCTTGTTC
ATTATTCCCTAAAAAAATGTTAAAATTTGCCTTAAATCAAATTTTAGGATGGTTTCGTAT
GAAAATTGTATCTGATTTTAAAGCAAATGGAAGAACAGCCTGCACAATTCACTGTCAAAA
TTGCAGTATTAGTCAATTATGTTTACCTTTTACTCTCAATGAACATGAATTAACTCAATT
AGATAATATCATTGAACGTAAGAAACCTGTGCAAAAATCACAAATCATCTTTCAGTCAGG
TGATGAACTCAAGTCTATCTACGCAATCCGTTCAGGTACAATTAAAAGCTATACCATCAG
TGAAAATGGTGAAGAGCAAATCACCGCTTTCCATTTACCGGGCGATTTAGTTGGCTTTGA
TGCGATTATGGATATGAAACATATCGGTTTTGCTCAGGCTCTTGAAACGTCGATGATCTG
CGAAATTCCTTTTGATATTTTAGATGATTTAGCTGGCAAAATGCCAAAAATCCGCTATCA
GATTATGCGTTTGATGAGTCATGAAATCAAAAGCGATCAAGAGATGATTTTGTTGCTTTC
TAAAATGAGTGCGGAAGAAAAACTTGCGGCGTTTATTTACAATCTTTCACAACGTTATGC
CGCACGCGGTTTTTCAGCAAGAGAATTTCGCTTAACAATGACCCGTGGTGATATTGGAAA
TTACTTAGGTTTAACCATTGAAACTATCAGTCGCTTGCTTGGTCGATTCCAGAAAAATGG
CATCATAACGGTACAAGGTAAATATATTACCATTAATCATATGGATGAATTAAGTGAAAT
GGCTGGTGTTACAAAACCTAAACTGTCCCATTGCAATCCAAACTTATAATTCTTTACATA
CTACTTATCTTGACGTTCTTCCCGTACCTTACGGACAGGGCTGAAAAAAATACTCTTCTA
TCTTAAAAAGATAATTTATGCCCTAGTCTCCGATCTATGAGAATGAATACTAGGGCTCAT
CTCTAATGAAAATATCCCTTCCTTCTATAAAGAAGATCAATTCGATAATTTGATATTAAA
GAGCCATTTGTCTACCAAACGCTTCCCTTCCTCGCTTGAACCAAAACGGGCATAATCCAC
ATCAACCAATTTCACCCCATCTATTTTAGGTGATTGTGGGGCAACTTCTGCTTTCACATT
GGTTGGTGTTTGATAAAGTCCGTGGTCACGCCAAGGAATTTCTTGAACCTCTTTAGACAG
AACCCAATCCATAAACAATTTCGCATTATCAAGGTTTCTCGCACCTTTAATAATACTTGC
AGCCCCTAAAGCATAACCTACCCCATCTTTAGGTAACACATAATCAACCGGTGCACCTTT
CTCTTTTTCTGAAGCATAGCCGTGAGCAAAGCCAACTGTCACAGCACTCTCTCCACGAGA
AAGGTTAGAGGTCACTAAGGTACTTTTCACATATTGAGAAATGTTGCCATCTAATTTTTT
CAAATACTCAAAGGCTTTTTCCTCGCCCATTAACTGAATAAGTGTAATCATCGTGGTATA
CATTGTTCCTGAAGTGCGAGGATCAGCTAATTGCACTTCGCCTTTTAAGCGAGGATCAAG
CAAATCTGCCCATTTTTTCGGAGCATCAACCCCTAACTGTTTTAATTTTTCGGTATTAAT
ACCAAAACCAAGCACCATCAAATACGCAATCGAGGTATATTTACCTGCTTCGCTCTCTTG
CAATGCTTTAAATTGAGGTAAAACCTCCGCTTGCAAAGGTGAACGATAGGCTTCTAATAG
CCCCATCTGCCCTGCTTGGAAATGTGGCTCAATAGTGCCGCCATACCAAATATCCGCTTG
CGGATTATCTTTTTCCGCTTTCAGCTTACCTAAAATTGTCCCTGTTCCACCGTGAATAAA
CTGAGTTTCCACATTATATTTTTGTGAAAAACGCTTCGTCAGATCTTCACACACCTTGTT
TTGCACGCCACAATAAACGGTCAGCTTTCCTTCAGCCTGAGCATTAGAAGCTGCAAAGAC
TAATGGTGAAAGGAGAAAAAGGCTTGAAAACCATTTTTTTAATTGCAATTTTTTCATTTG
TTTCACATTCCTAAGTTAAAAAAGAATCTTAATTGTAACATTTACGCTACATAAAGCAAG
AATAAGCGGTTTGATTTTATGCTAAAATGGCATAACACTATCCTATTATATTGATATAAA
AAATGTTACTTAATCAAATTCAAATAATCCTGATCGAAACCTCTCACAGCGGTAATATCG
GCTCAGCTGCACGAGCAATGAAAACGATGGGACTAAGCCGGCTAAGGCTTGTCGCCCCAA
AACAAGCGATTGACGAACAAGCAATAGCCCTTGCCGCAGGGGCAAAAGATGTATTGGATA
ATGTACAAATTTATGCGGATATTGACAGTGCAATCGCAGATTGCCAGCTTGTTATTGGCA
CAAGTGCCAGATTACGCCATCTACAAAATTCACTGGTCGAACCACGTCAATGTGGCAAAT
TAGCTATTCAACGTGCTGAACAGGGTAAAGTAGCGATTGTATTTGGACGAGAACGGGTGG
GCTTAACCAATGAAGAACTATTAAAATGCCATTATCACTTAAACTTTCCAACCAACCCCG
ACTATGGCTCGTTAAATCTTGCAATGGCGGTACAACTCGCCTGTTATGAACTCCGAATGG
CTTGGCTAGATTTGCAAGAAAAAACCGATATTCAACCGCTTGCAGAATACCCGACATCAG
AAGCCTTAGAACATTTCTTTGCCCATACCGAACGTTTATATAAAGAACTTGGCTTTATTC
GCAACGAAGCAGTTATGCTGAAACTACGCCGGTTATATCAACGAGCCGAATTGGAAACCA
ATGAATTAAATTTATTAAGAGGAATGTTAACTGCAGTAGAAAAGTACTCGCTAAAGCAGA
AAAATGACTAATAATAAAGGGATAAGAAATTACATCTCTTATCCCTTAAATCATAGCTAA
TTAACTATAGTACCTAACTATCTAGATTACCATAATACACGTAAACCAACACCAAGTGCT
TGGTCAGTAACTTTTTTGTTATTACTGTCTTTGTTCTTGATTAAACGACCTTCAACAAAG
GTAACAACTTGTTTATGTAATTTATAGTCTGCACCTAACATGAATTGATGAGCTGTTGCT
TTGTAAGCTTTATCTTTGTAAGTACCATAAGAGTAGTTTCCATACACGCCAGATTTTGGA
GTAACATCAAATCTTGCGCCAGTTCTTACGAAGTCAATTTTCTCTTTAACATTACCTGTT
TTTTCAACACCATGACCACCATCAACAGCTACAGTAAATGGAGCGTTGACATATTTAAGA
CCAAAGTATACACCATCTTTGTCTTTCTTATTAACAGATCCAGATTTATAGTCATCATGA
GTATAACCTGCTGCCACAGTTACAGATTGACTTTCCGCAATCTTAGCTGTGTATTTAGCA
CCTAAACCAAAGCCAGATTTAGTAGAACCTACATTTACTTCTCCCGTCTTCTTATCACGC
TCATTTGCAACATTATAGTTAGCACCTAACGTCAAACCTTCAATGCCTGTATAGGTATAG
TTAATTGCTGAATCAGAATCTGAAGTAAGGATATCAAAACCTTTTTTGTTTGTGTTGTTT
GCTGAATATTTAATTCCACCAGTACCAACACCGTATACTTTATCAAAACCAGCTTGACCA
ATGCTATCACCGATTACAGCTTGTTTACCAAAAGAAATTTCATGACCATAGCCACCTAAA
CCGACGTAAGCATATTTTGTTTTAACATCGCCCCATCCTGCAGCATTTTCAGAATTACTG
TCAAGGCGAGTCTCATAACGACCAAAACCGTAGAGATTCTCATTGATATTATGTTTGATA
GAAATACCGAAACGAGAACTATTATTCTTTAAGTTAGTGTGACCACGTGTTGAAGATTGA
CCTTTCTCTTTTGTGGCTTGTTCTTCTAAAAGAAGACGCAATTGACCATCAAAATCAACT
TTTGTACCTTCATTTTCATAAACTGTTACAGCTGATGCTGATGCTGCAAATGCCGCTACT
GCTAATGCTACTAGTGTTTTTTTCATAATGTTCACCTTAAGTTTTTAGTTTAGCTAAGGT
TACTCTTATTAAGGTATAAGAGTAACCGATCCATATCTGCCATTACCTTCCCATGTAAGT
TTGGTAAATGCCGATTGCGTGCGAATGATCGCAAATTTGTAGAGTAGTGTCAATATCTTA
CATAAAAAAAAACAAAAAAACATTTTCTTTAAAATCAATAAGTTAATAAACCCCCACTCC
AAAACAAGTATTCAGAGATAATTTTTTAAAATATTGCTCCTATTGCAATAAATCACATAA
CTATATGATTTAAAAATAAAAAACTCATAGCAAATAAAGATTTATAACCTTTTTTCTAAA
AATGTGAGTTTCATCACATTTTTAGAAAAAATAGAAAGATTATTTTTATCAAAAATAAAT
TTGAAAAGAGATGTACATACATTAAAATATCTATACGCTTAATACAGAGAATAAAAAATG
GGTAATTTTACAGATACAATCATTACAAAATTAAACGACTTTTCTCCCATCTTGTCTCTG
CAAATCTCTATCTATAGCCACTGCTTTAAACTTACTCATGGCTCCGTCAAAGAATTCATA
CAAGAAATACTAGAAACATGTTCACATATTGAGCAGTCAACTTCCCCTGAAATAACTGAA
GTTTATACTCAACGTTTAATTGAACAATATGATGCTCTACAAAAAAGTATTCACCTCAAG
GATAAAAAGTCAGATTCCCCTATTTTCTCTCAATATAAATTTACTAAGAGTATTCATACA
TTATCAAAGAAACAGAAGTTACATGAATACTATAAAGCGTTGCGTGCATTGAATGAAAAA
CTCTCATGGCTCATTGAACAAAATTACCATTACCCTGAGTATAGGCATATGCTCTCAATA
AAGATACAAGAAACAGAGAATAGAAAACAAAAATGTTTAAAGGCGATTGAAGAATTGAGC
TTTAATCAGGAATGACGGGAGAAGATTGACAATATATTGTTGCTAATCTTATCAATCTCT
AGTAGTGTCTAAACATAACACTATATCTATATATGCTATGCTCTAAACAGATACATCATA
CTAAAAAGAGCCCATAGAAAATATCCTCTCTTAATAGAGAGGATATATAAAATTGTAATA
CTAACGTTTTGAGTATTGTGGACGACGACGTGCTTTGTGTAAACCCACTTTTTTACGTTC
AACACGACGAGCATCACGGGTAACAAAGCCCGCAGCACGTAACGCTGGACGTAAAGTTTC
GTCGTATTCGATCAATGCACGAGTAATACCGTGACGGATTGCACCTGCTTGACCAGAAAT
ACCACCACCTTTAACAGTGATGTATAAGTCTAATTTATCTGTTAACTCAACTAATTCTAA
TGGTTGACGAACGATCATGCGAGCTGTTTCGCGACCGAAGTAAACTTCTAAAGAACGTTG
GTTAATGGTGATGTTACCATTGCCCGGTTTGATAAATACACGAGCTGAAGAGCTTTTGCG
GCGACCTGTGCCGTAGTTTTGATTTGCTGCTGTCATTTTTATGCTCCGTGATTAGATATC
TAAAACTTGTGGTTGTTGTGCTGCGTGGTTGTGTTCGTTACCTGCATACACTTTTAATTT
ACGGAACATTGCACGGCCTAATGGACCTTTTGGCAACATACCTTTAACCGCAATTTCAAT
CACTGCTTCTGGACGACGAGCAATCATTTCTTTGAAGGTTGCATCTTTAATGCCACCTAC
ATAGCCAGTATGCCAGTAATAGATTTTATCAGTTTCTTTTTTGCCTGTTACCGCTACTTT
TTCCGCATTGATAACGATGATGTAATCACCTGTATCAACGTGTGGAGTGTACTCAGCCTT
GTGTTTACCACGAAGACGATGTGCTAATTCAGTAGCTAAACGACCTAAAGTTTTACCTGT
CGCATCTACTACATACCAGTCACGTTTAACTGTTTCTGGTTTTGCTACAAAAGTTTTCAT
TAATTAAATACCAAAATTTAAAGTTTAAACCCAATATCCTAATGGATATTACCTATTAAT
ACGGTAGAATCTGACCCCTTCGAGTCTTATTCAGACCAAACTTATATGGCGGGAATACCA
TACAAAAACAGGGTGGCAGAATTATACAGATTTATTTACTAAAGATCTAATTCTTTTTTA
AGAAAGAGTGATTTTTGCGGTATATTTCAAAATTCCAACAAATTTTTATAGGTTTTACTT
CTCATCAAATTGAGAAAATGATAAAAAACAGCTACATCAAGCTAACTAACTGTAAAGGAG
TGAACTATGGAACAATGGTCTGGTAACGTATGGACTGCAATTATTGCAGCATTTATCATA
GGTTGTATCATCAGTTATGTTGTTGTTCGTGCGACAAATAGCAATGTGAAAAAACAACTA
CAACTAGAGGCTGATTTAAAAGATACTGCTAAGAAAATGGACGAGCAAAAACAGCAATTA
GAACAACACTTTGAACAATCTGCAGCTCTACTTGCAACACTTGCTGAAGACTACAAAAAA
CTTTATACGCATTTAGCACAAGGGTCTGAAAAATTATTGCCTGCTGAATCGGCAAAAATT
GAATTTTTCCAACAACCTAAAATTGAAAATAAACCTAAATCTGAAGATGACCAACCTAAA
GATTATTCAGAAGGCTCCTCTGGTTTACTAAAATCCTAGTATTCATATATTATTGAATTT
AAGAGGAGGGAATCCCCTCTTAAATTCTCTTTAACTACATTTTTCTTAGAACATATTGTC
TTTATTATCAGAAAATTTGATCGAAAACATTATATTAAATTTAATTTCAGATTAGAATTT
GAAAAATTTTTTTAACTTATCATTAACAGGAAAATACAATGTCTTGTTTATTTATTGCAG
GCACAGATACAAATGTAGGAAAAACTATCGTTACAAGGGCTCTATTACAAACAATATCTA
AATATGAAATTCCCATTGTCGGTTATAAGCCTATTGCGTGTGGTGGCGATGATTCTTTAC
CCACAGAACCCAATCAAGATGATTATGCCTGTGAAGACAATAGTGATGTCCTCATTATAC
AGAACAGCTGCCCTTGTCCTGTAAAATACAGAGAAATTAATAGCTATTCTTTTATCCATT
CTAGTACGCCAGTATTTGCAGCGCTAGACGCAGTACGTCATATTTCTGTTAATAAACTGG
ATCACGATCTTCAACGTTTACACCGACAATATGCAAATGTTCTTATTGAAGGCACTTATG
GCTGGTTAACACCTATTAATAAAGACCTAAGTTTTGCTGATTGGGTTAAGAAAAATAGAA
TGCCAGTCGTACTTGTTGTGGGAATAAAAGAGGGTTGCGTTAACCATGCACTTTTAACAG
CGGATGCGATTCAACAAAGTGGGGTTAATCTTATCGGATGGATTGCAAATCGAGTAAATC
CTGGGCTACGTCACTACGCTGAATTAATTGAACTCCTTAGCAAAAAAATCAATGCTCCAT
TACTAGGACAAATTCCTTATATTGGTTATCCTAGTAAAAAAGAACTATCTGAGTATATTC
AGAACCCAGAGCCTCTATTAAGTTTTTTCCATAAATAATCTAATTGCTGGCTCTTGAAGA
GCTAAGCTCATACTGAAATATTAAGCTGGCTCTTTATTGATAATAATAGACTAACAATCA
TGACTACAAAGGTTGCTATATAATTTTAGCAACCACTCTGATTTCTATGCTATTTTAGCT
AGTTAAATAATTCATAAATGCTGTAATTACACCTAAGTTAACCACATCCACAAAGAATGC
ACCTACAAGCGGTATGATTAAGAATGCTTTATGTGATGGTCCAAAAGTTTCTGTGACAGA
TTGCATGTTCGCGACCGCAGTTGCAGTTGCGCCTAAGCCAAAACCGCTGTGACCTGCTGC
AAGAATGGCTGAATCGTAATTACTTCCCATCACTCTAAAGGTCACAAAATATGCATAAAG
TACCATAACTATGGTTTGAGCAATAAGGATAATTAACATTGAGCCAGCAAGGTCTGCTAA
TTCCCAAAGTTTAATGCTCATTAATGCAATTGCTAAGAATAAGCTTAATGATGCGTTACC
AAATACGTCAATAGCACGGTCAAACATATCAAATTTAAACACTAACGTTAATACGTTTCT
TAATACTACACCAAAACCTAATGCCCATACGAATTGAGGTAAACCTGAATCAGGGAATAC
TTTAACCATAACTGATGAGAATGCTAGACACGCTGCAAATAATGCCATTGTTTCGATCGT
TGATGTTGCTGTGATTAAGCGTACATTGTCAGCATCTTCAAATGTATCATCAGCATATTT
TGCTTCTACGCTTTCAACTTTTACACTGTGTTTAGATGGGGTAATTTTCATTTTGTTGAT
AAGACGGCGTGCTAATGGGCCACCGACTAAACCACCAGCTACTAAACCAAATGTAGCAGA
TGCCATTGCCATTTCCATTGCACCTGCAAGCCCATGTTTTTCAGCAAAAACAGTTGCCCA
AGTTGCACCTGTGCCGTGTCCGCCAGTTAAAGTAATAGAACCTGTAATTAAACCAACAAG
TGGATCAATACCAAGTAGCATAGCTAAACCAACGCCTACACCATTTTGAACAAGGATAAA
TATACTCACGATAACGAGGAAAATGACAAGTGGGATTCCACCTTGTTTCAAACGGGAAAA
ATCTGCGGATAAGCCGATAGATGAGAAGAAGGCTAACATGAAAGCTGTACGTAAAGAGCT
TTCAAATTCAAAGGTAATTCCAGCGAATTTATATAGACAAAAAATGATACCAGCGATAAA
TAAACCACCAGCAACAGCCTCTGGGATATTAAAGTCTTGGAAGAACTTAATTTTATTTAC
AAATACTTTGCCGAGAAGCAAAACAAGCGTTGCGGCGATAAGTGTGTGATAACCGTTTAA
AACGATTGGCTCCATATCATTACTCCTAATATATGATTTATGAAGGGGCGGATAATATTA
TAAAGATTTAGCATTGTCAAAATGGCTATTTGATTATTTAGTCGCATAAAAATATTGTTA
TGGTAGACATTTCTCTATTATTTTTTGAGTTAGATCTCATTTTTTGCTTGGGGATTTTGG
TAGAATCGTCGCAGTTTTATTTTTTTATGATGAGGCTTTTATGAGCGAAATTGCATTAAC
AGTAAGCCTATTATCCTTAGTTGCTGTCATTGGGCTATGGATAGGGCATATTAAGGTGAG
GGGCGTAAGCCTTGGTATTGGCGGTGTGTTATTTGGTGGGATACTGGTTTCCCATTTTAT
GACGCAATATGGTGTCAAACTTGATGGTCATACCTTGCACTTTATTCAAGAGTTTGGTTT
GATTCTCTTTGTCTATACCATTGGTATTCAAGTTGGTCCTGGTTTCTTTGCTTCATTACG
CCAATCGGGATTAAAGCTTAATGCTTTTGCTGTGATGATTATTGGGATAAGCGGTATTTT
AGTGATTTTATTACACAAAATATTTGATGTTCCTCTTCCTGTGATATTGGGTATTTTCTC
TGGTGCGGTAACCAATACGCCATCATTAGGTGCTGGGCAGCAAATTCTGACAGAATTAGG
CGGTGAGTCTATTACTGCTGTGATGGGTATGGGGTACGCAATTGCCTATCCTTTCGGGAT
TATCGGGATTCTATTAGCAATGTGGCTTATCCGTATTATTTTTAAAATTAATGTGGATAA
AGAAGCTGATGAGTTTGATTCTGCAACCAACAATAAAAAAGATGGATTAAGTACGCTGAA
TGTTCGTATTACAAATCCAAATTTGAATGGGTTGATGCTTCAAGAGTTTCCTGATTTTGA
ACTGCACGAAGTGGTTTATTCTCGTATTAAGCGTAATGATGAGTTGTTTGTGCCTAAAGT
GCATACCAAAATCCAAATAGGCGATATTCTGCATCTTGTGGGAACAAAAGCTGCGTTGCA
TAAAATGCAACTCATTCTTGGTGAAGAAGTGAATGTTTCACTTTCGACAAAAGGCACAAT
GTACCGCACAGAACGTGCTGTCGTTACAAATGAAAAAGTATTTGGGAAACAAATTCGCCA
ATTGATGTTAAAAGGGAAATATGATGTAGTGATTTCTCGCTTAAACCGTGCGGGGGTTGA
GTTAGTTCCTAACGGGCAAATGACATTGCAATTTGGTGACGTGTTGAACTTGGTTGGTCG
CCAGGAAGATATTGAGGCTGTGATGGCGATTATCGGTAACGCTCAACAAAAATTACAACA
AGTACAAATGTTGCCTATCTTCATCGGGGTTGGTTTAGGGGTGTTACTAGGCTCTATTCC
AATTTATCTGCCAGGTTTCCCCGTTGCATTAAAATTAGGGTTAGCTGGCGGTCCTTTAGT
CGTTGCATTAATTTTGGCAAGAATAGGAAGTATCAAAAAACTCTATTGGTTTATGCCTCC
AAGTGCAAACTTAGCATTAAGAGAAATTGGTATCGTGCTTTTCCTTGCAGTTGTAGGTTG
GAAAGCAGGCGGAAACTTCTTGAATACCTTATTAAGTAATGATGGTTTAGCGTGGATTGG
TTATGGTGCGATCATTACTTTTATTCCATTAATTGTTACAGGGCTGGTTGCTCGTATTTA
TGGTAAATTAAATTATCTGAGCCTATGTGGATTGCTTGCAGGTTCAATGACGGATCCACC
GGCTTTGGCATTTGCAAATGGTATTAAAGAGGGTAATGGTGCAGCAGCACTCTCTTATGC
GACGGTATATCCATTAGTGATGTTTTGTCGAATTATCTTGCCTCAAATTCTCGCTATATT
ATTGTGGGTAGCTGGCTAGTCGTAACTAAGCAATCTAGTTATTGACAGTTCAATAGACTA
GATTGCTCAATTTCAATAAAACGCAATAAGTTTCCAACAATATTTAGGATCCATTCACGC
CATTTTTATAGGATTATAATTTATTTTCTATGATAAATAATAGGATGTCTTAATCACGGA
TTTAACGTTATAATGAGAAATAAATCTATTTTTTAATGGAAATACTACTTTATGTATCGC
TTAACCTTTTTTTTGATATCTACTTTGCTGTTTAATTCCTCCCTCTCTGCCAAATGGCTA
AAGATCAATGATGTAGACTATATCTGGGGACCATTTAAAATCTATAATATTTCATTATTC
TCTGAAACTGGCAGTTATACTAATAGCACACGCCCATTAATGCTGACTCTAAAATATCAA
AAGCCCGTTGAAGGGCGTGATTTTGCAATTTCTTTAGCTAGATCTTGGTCTAATTTAGGC
ATCACTCTGCAAAATCAAGATAATGTGGTTGATCGTTTGCGTAAAATTTTACCTAATATC
AAGAAAGATGATTCTCTCAGTTACATTGCTTTAGAAGATAAAGGATATTTCATATTAAAT
AATATTGTTATTCCTGAAGAATTTAACAAAGAATTTAATGACGCTGTAGTAGCAATATGG
CTAGATCCTCGTGTAGAAATTGGGCGTAAACTTGTCAATAAAGAAGAAAAAACCTTCATT
GCAAACATCCCTAGAGTTTTAGAGACACAAAAACCACAAAATATAGAAAATAATATAGGA
GTACATGAAGAATCAATAGATCCTGTGGTGGACTCAAGCAAAGTATCTAATGATATCAAA
CAGAACTTAGACTCTTCAATAATGCCTAGAGTACAAGATAAGCCTTTAACTCAGTCAAAT
GAAGAGAATATGAAAGAAGCAGAAAAACCACTTGAAGATTCAGAAATTGATATTTCTCCT
CCTTTAGATCCCATACCAGAAGGCAAATATCTAAATATATAGCTGATTATTAAAGTGTTT
ATAGCATATATAATAAATCGACAATGCCGATTCAGAACTGGAAACTGGCGATGAATCGAT
TTATGATTGATTTTGGTGATCGCCTAGACGATCACCGTTAAGTTGAAATGGGTGTTTACA
CAGAATTTGGGATAGGGTCAAGCGCTAATACTTCACCGTATGCCCATAGCTTTCAATAAT
ACCTTTAATATGCTCTAACGATTCTTTCGTCGGTGGCATCACATCTTCTAATTCATATTC
TAACCCTAAGATTTTCCATTTATGTGCGCCTAAACGGTGATATGGCAGAAGTTCGACTTT
TTCTATGTTGTCCATACCTTGAATAAACTGACCCAATAAATGAATATCTTCATCGGCATC
CGTATAACCTGGTACAACCACATAGCGGATCCAAGTACGTTGATTACGTTTATGCAAATA
ACGAGCGAAGTCTAAGGTACGTTTATTAGAGACACCGATAAAATCTTTATGAATTTCTTC
GTTCAGCTGTTTTAAATCAAGCATAACGAGATCGGTTACATCTAGCATTTCATCGACTAG
CTCTGAATAATTCCGTACAAAACCATTTGTATCTAAACAAGTATCAATACCCTCAGCTTT
ACAAGCACGAAACCAATCACGCACAAATTCCATTTGTAACACGGCTTCGCCACCTGATGC
TGTTACTCCCCCGCCCGTTGCTCTCATAAAATGTTTATACGTCACAACTTCCTTCATTAG
ATCTTCTACGGAGATCTCTTTCCCACCTTCAAGATCCCAAGTGTCACGGTTGTGGCAATA
TTTACAACGCATTAAACAGCCTTGTAAAAACAAAATAAAACGAATCCCAGGCCCATCTAC
TGTGCCACAAGATTCGTAAGAGTGATAACGTGCTAAAACAGTCATTCTTTTTCCTTTAAA
TAAAGTACGATTAGGACAAATGTCCTTAAACATTTCTGCTAATCGCAATTAATGCGTAAG
ATACAATAAGCGGTCAGTTTCTGCAAAAGTTTTGCAAAATCTGACCGCTTAATTAGTTTA
AACTAAATTACATCGACTGTGTGAAAGTACGAGTAATTACGTCCATTTGTTGCTCTTTAG
TTAAAGAGTTGAAACGCACTGCGTAACCTGAAACACGGATTGTTAATTGTGGATACTTCT
CTGGGTTTTCCATCGCATCTAATAACATTTCACGGTTCATTACGTTTACGTTTAAGTGCT
GGCCACCTTCGATGGTTGATTCGTGGTGGAAGTAACCGTCCATTAAGCCTGCAAGGTTAC
GTTTTTGAGATTCAAGATCTTTACCTAACGCATTTGGTACGATTGAGAAGGTATAAGAGA
TACCATCTTTCGCGTAAGCAAATGGTAATTTCGCCACAGAAGTCAATGACGCTACCGCAC
CTTTTTGGTCACGTCCGTGCATTGGGTTTGCACCTGGTCCGAATGGCGCACCTGAACGAC
GACCGTCTGGGGTGTTACCTGTTTTCTTACCGTAAACCACGTTTGAAGTAATGGTTAATA
CAGACTGTGTTGGTGTTGCATTACGGTATGTTTTGAGCTTCTGAATTTTCTTCATAAAGC
GTTCAACTAAATCAACTGCAATGTCATCTACACGGTTATCGTTGTTACCGAATTGTGGGT
ATTCACCTTCAATTTCAAAGTCAAGTGCTACGTTTTTCGCTACGCCAACCACTTCGCCTG
CTTTATTTTTGATTTCGATGTCGCCACGGATTGGTTTTACTTTCGCATATTTGATTGCAG
AGAGTGAGTCTGCTGCAACAGAAAGACCAGCGATACCACACGCCATTGTGCGGAATACAT
CACGATCGTGCAACGCCATTAATGCTGCTTCATAAGCATATTTGTCGTGCATAAAGTGAA
TGATGTTTAACGCTGTGACATATTGTTTCGCTAACCAGTCCATAAAGCTGTCTAAACGGG
TCATTACATCATCGTAATCTAAGTATTCAGACATAATTGGCTCAGTTTTCGGTCCAACTT
GGTCACCTGATTTCTCATCAACACCACCATTGATTGCGTATAGTAAGGTTTTCGCTAAGT
TTGCACGAGCACCGAAGAACTGCATCATTTTACCTACGATCATCGGGCTTACACAGCAGG
CAATCGCATAGTCATCGTTTTGGAAATCTGGACGCATTAAGTCGTCATTTTCGTACTGAA
CAGATGAAGTTTCGATAGACACTTTCGCTGCATAGCGTTTGAAACCGTCCGGTAAACTTT
CAGACCAAAGGATTGTTAAGTTTGGTTCCGGTGATGGACCCATTGTGTAAAGGGTGTGTA
ATAGACGGAAGCTGTTTTTGGTTACTAATGTACGACCATCTAAGCCCATACCTGCGAAAG
TTTCTGTTGCCCACATTGGGTCGCCTGAGAATAATTGATCGTACTCTGGGGTACGTAAGA
AACGAACCATACGGAGTTTCATTACTAAGTGATCCATTAATTCTTGAGCTTCTTTTTCAG
TGATTTTGCCTGCTTTTAGGTCACGTTCAATATAAATATCTAAGAAGGTTGAAACACGAC
CGAAAGACATTGCTGCACCGTTTTGTGATTTCACTGCTGCAAGGTAAGCAAAGTAAACCC
ATTGTACCGCTTCTTGTGCGTTAGTTGCTGGGTTTGAAATGTCAAAGCCATAAGATGCTG
CCATTTCTTTCATTTTGCCTAAAGCACGGTGTTGTTCTGCAATTTCTTCGCGTAATTGGA
TTGTCGCTTGAATATCTTCGCCACGCTCTAACTTCTCTTGTAAAGAGGTAAACTGTTTTA
CTTTATCTTTCATTAAGAAGTCAGCACCGTAAAGAGCCATACGACGATAGTCACCGATAA
TACGACCACGACCGTAAGCATCAGGAAGACCTGTAATTACGCCTGATTTACGGCAACGTA
AAATGTCTGGAGTATAAACATCGAATACACCTTGGTTGTGGGTTTTACGATATTCAGTAA
AGATTTTCTCTACTTCTGGATTTAATTCACGGCGATAAACTTTACAAGAGCCTTTCACCA
TATTGATACCGCCAAACGGCATAATTGCACGTTTTAATGGTGCATCTGTTTGAAGACCTA
CTATTTTCTCTAAATCTTTGTTGATATAACCTGGTGCGTGTGAAGTGATGGTTGATGGAA
TATCGCAATCAATGTCATACGGTTCGTGGGTTTTGTTTTCCACTTTGATTTTTTCCATCA
CATCTGCCCAAAGCGTTGTAGTTGCTTCGGTTGCATCTGCTAAGAAAGATTCATCACCTT
CATACGGCGTATAGTTTTTTTGGATAAAGTCACGCACGTTTACATCAGTTTGCCATTCAC
CTGGTGCAAAACCTTCCCACGCTTTCTTTTGAGCTTCGGTTAGTTGAGTCATTTTAAGTC
CTCGTTAGTTAATGTAATAAATTGGAACGCAAGCGGTGCGATTTTGCAAAAACACTGCGA
AAAGTGACCGCTTACAAGTTTTGAATTAATGTTTTTTTAGATGCAAAAACCACTGCACCA
TACCGATGAAAAATGCACCACCAACAATGTTACCTAAGGTCGCTGGAATTAAATTTTTCA
CCACAAAATTTGCCATTGTTAAATCAGCGAATTGACTAGGATCAACCCCTATCGCTGTCC
AAAATTCAGGGCTTGCAGAGCCGTGAATTAACACGCCCATTGGGATCATAAACATATTCG
CCACACAGTGTTCAAATCCAGATGCCACAAACATTGCTATCGGCAAAATCATAATGAACG
CTTTATCCGTCAGGCTCTTACCTGCATACGCCATCCATACCGCAATACAGACCATCAGAT
TACAGAAAATCCCCAAGCTGAATGCTTCAATCCAAGTATGATGGAGCTTATGTTGGACTG
TTTTTAAAATAGTCAAGCCCCACTGCCCATTTGCAGCCATAATTTCACCGCTAAACCACA
CTAACAGCACAATAAAGGTCGCACCGATGAAATTACCGCCGTAAACAACAAACCAGTTTT
TAAACATCTGAGCCAAACTAATTCGCTTACTTGCTTTAGCTACAATGGTCATTGTCGTAG
AAGTAAAAAGTTCAGCCCCGAAAACAACACACATTATAATGCCAAGAGAGAACACAACAC
CGCCGATCAGTTTTGCAACGCCCCACGGCAGTTCCCCTGCACCGACTTGTGTTGTTGCAT
AAAACACAAAGGCAATTGAAATATAAGCACCTGCGGTAATTGCTGAAATGAAAGAATAAA
ATTGATTTTTTGTCGCTTTATAAACCGCACCATCTTCGGCGATTTTAGCCATCTCTGCTG
GAGAAAACATCACTATCCTTAAATGAAAATTTGAAAATTTACAAAATTTGTTGAGAATTA
TAGACCTGTTGAAGTGATCATCAAATAAATTTTCAACATATACGGAATAAAGTAGAATTA
TTTCTTGATCCACATCAAGTTTTAACATTGATTAAAATTTAACAAAACACAACTTAAACA
CAAATTTAACAGAACAGTTACAAAAATGTCCGATTATTTGACCGCTTTACTTGGGATTTT
CCTTGACAAAGAAAATCAATATTTAATTATGTTTGCCAGCAGTTTTTTAAGTTCTACGCT
ACTGCCCAGCAACTCAGAAATCATCTTCAGCACCTTTGCTACACAAGCCTTTGCGAACAA
CCATTCCTTATATGGATTGTTTATCAGTGCCACATTAGGCAACAGCTTAGGTAGCCTAAC
AACCTATTTTCTAGCAAAACTTTTTCCACCCCCAAACTATCACGAACAGCAAAATCAACG
TATTCGATTTGCACTTAAATTTAGCCAACAATACGGCGTTTGGGTGTTACTATTTAGCTG
GCTACCTATTGTGGGCGATCTCTTTTGTGGTGTCGCAGGTTGGTTACGTTTTGATTTTTG
GAAAAGCCTATGTTTCATCGTATTAGGCAAAGCTATTCGTTATGCATTATTGCTTTGGAG
TGTTTATTTGGTTGTTGGTTGAGAATGAATAGTCTAAAATATCGCAAATCTATTCTTGTT
GAGAAATTTTATGTCAAAACAACTGCCTGAAATCAAATCTGTTTCAGTGATTGCCAAAAC
ACGTATATTTGAAGTGCAATCCGTCGATTTACGTTTTTCAAATGGCGAAGAACGTACTTA
CGAACGTCTAACTCCACAACGCCGTTCTTCCGTAATGGTCGTGCCGATCTACCAAGATCA
ACTCATCTTGGTAAAAGAATATGCCGTAGGGCCTGAACGCTATGAACTCACCTTCCCTAA
AGGCATTGTGGATAGTGGAGAAGATCCTGCACTGAGTGCAAATCGAGAATTACAAGAAGA
AATAGGCTTTGGAGCAAAAACAATCGAACCACTACGTTCATTATATAGTGGACCTAGCCA
TATGTATGGTTTAATGCACCTTTTTGTGGCACAAGATCTTTACCCATCACAGCTAGAAGG
CGATGAACCAGAGCCACTTGAAATCATCTATTATCCATTAAACAAAATCGACGAACTGCT
TGCCGACCCTAATTTTGCCGAAGCACGCAACTTATCCGCCTTATTTTTATTAAGAGAATA
TCTCAATGCAAAAAACTAGCCTACATATTTTATGGATTTATCCACTACTTACCCAGATAC
TCGGCTCTGCCCTATTACCCCTTTTTAGCGAATTTAGCCAAGGGGGAATGTTGGTTGTTT
TTGCCTTATTTACCGTCCCAGCTTTTCTATTTGCATTAGTCAGCTACAAACAGCAATATC
ACCAACGTAACATCATTCAAATTGCCTTTTTCTCAGGGGTAATAATGTTCATTTACAGCC
TTTTTTCATTTTCATTGATGTTAGCTTTTGATGAATACACCAGCCTTGAAGATCCTATTC
CCCTATGGGAACAATCCCTTGCCGTGATCTTATTCGCCCTGACCTTTGCTTTAGCAAAAG
TAATGTACGCACTGTTGGTGTTGAGATTGTTTTTGCCGAAGGTGTAAGTCGCTTACATTA
ATAGAATGGAGCTAGACACTTCGGGTTTAATAATGGCGAGAGTTTTTTAGATCATTGGTT
ATCCTTATATTCAAGTTAAGGCAGGGTGAGAAACTTCCTCCTAGTAAATTTATAGGTCTC
TCCTAGATAACGACTAAAATCCCTATTAGGTTAAGATAGCCCTATGAGCAAAAGTTATCT
AAGTCAGTATAAACAAAATAAACTTATTGAGCTGTTTGTAGCAGATATCACTGCTCGAAC
AGCTGCTGAGTTGATAAATGTAAATAAAGCTACCGCAGCCTATTATTTCCATCGTCTGTG
ATTGCTTATCAAGCAAAACAGTCTACATCTTAAGAGGTTCGATATTCAAGAACAAGTGAA
GCCCGGCAGTATTGTTTACACCGATTTCTACCGAAACTATGATAAGTCTGATGTAACTGA
GTTTAATCATTTTCGCATCAATCACAGTACCTACTTCGCAGAAAAACAAAACCCCAAACG
AAAAGGACTAAGTCCGATACAATATCGAAATCAGTCCTTTGAATAGCTGTATAACTTTTG
AAGGTCAGATCATTTTATTCATATTTTAAAAGGTAATTTGAAGCCTTTTACCATAAAACT
TTAGGGGCTGACGTAGATTAGCCCCAATAAAAAAGTACCCCGAAGAAGAAACCCAAGCCC
CAATTTGGCTAAATGCACATCAGCTTCCCAACCAGTGCTTCTTTTTAACAAAACTTTTGG
GGCTGTATTAGATTAGCTAGTATACCAACCTACATCAGCCCCTATAAATAAGGTTGTAAG
AGCAAATTACATTTGCCCCAAAATGATTGCAGGAATGTCAGGGCGAATGTTATTCGCCTC
TGCATTTCATCTACACAATCTCACTCGGCGTAAAGAAATAGGCAATTTCACGTTTTGCTG
ATGTTTCAGAGTCTGAGCCGTGTACTGAGTTTTCACGGTAGCCTAAACCAAACATTTTGC
GAATAGTGCCTAGTTTGCGTTCTTCGGGTTTGGTTGCCCCTATTAACAAGCGGTAGTTTT
CCACGGCATTTTCGCCTTCTAACACCGCAACAACGATAGGCTCAGAAATCATAAATGCCA
CGAGCGGATCAAAAAAGTCTTTGCCTTGATGTTCTGCATAAAAACCTTCCGCTTGTTCTT
TGGTTAAGTGAAGCATTTTTAATGCTTTGATCGCTAAACCATTTTTTTCCATATAACTTA
AAATTTCACCGATAAGATGACGTTTAGTCGCATCGGGTTTAATAATGGCGAGAGTTTGTT
GGATCACTTGTTGTCCTTATTATTGGGTTAAGACAGGGTGAGAAATCTCACCCTGAGTAA
ATTTATTTCACCTGCATACCAGCCGTCACGCCGCTATCAGCAGAGAGCAAGTAGAGATCT
GCACCGCCTGTGCCAGCAGATAAAATCATTCCTTCCGACATACCAAACGACATTTTGCGT
GGAGCAAGGTTGGCAATCATAATCACAAATCTGCCTTCAAGCTCTTCAGGTTGGCTGTAC
GCCGCTTTGATACCAGAGAAGACTTGGCGAGTGTGATCGCCTAAATCAAGTTCAAAACGT
AACAATTTATCCGATTTCGGCACAGCTTCACATTTCAATACTTTTGCCACACGCAGATCG
AGTTTGGCGAAGTCGTCAATGGTGATTTCAGGGGCAATCGGTTCAACTTTGGTTTCACAA
GCGGTCATTTCTTTTCCTTTTTTTGCAGTTTCTGCTTTTACGCTTTCGGCGAAAAGTGCT
TTGGTTTCTTCAATCACAGCGTCAATCTGTTTTTTCTCTAAGCGAGAGAAGAGCGATTTA
AACGGTGCAATGCTATGGGCAAATAGTGGCGAACCGATGTTGTCCCAACGTAGTTCCGTT
TGTAAAAAGGCTTCGGCACGTTCTGCGAGTTTTGGTAATACTGGTTTGAGATAGCTCATT
AATACACGGAATAGCTCTAAGCCCATTGAACAGACCGCTTGTAATTCGGCATCTTTGCCT
TCTTCTTTGGCAATTACCCAAGGGGCTTTGTCGTCAATGTATTTATTGGCTTTATCCGTT
AATGCCATAATTTCACGGATCGCTTTGTTGTATTCACGCGTTTCAAAATAAGTGGCGATC
TGCTCCGATTGTGCAACAAATTCATCGAAAAGCGCTTGATTTTCTAATGTTGAAGCGAGT
TTGCCTTCAAAGCGTTTTGTGATGAAACCTGCGGTACGAGAAGCTAAATTAACTAACTTA
TTGACGATGTCGCTGTTTACTCGTTGTACAAAATCTTCTAAATTGAAATCGAGATCTTCA
ATGCGATCATTCAATTTCGCGGCATAGTAATAACGCAAACATTCAGGATCGATATGTTTC
AAATAAGTACTGGCTTGAATGAAGGTACCACGGGATTTAGACATTTTCTGCCCGTCCACC
GTCACATAACCGTGTGCAAAGACGTTTGTTGGTTTGCGGTATTCGCTTCCTTCTAACATC
GCAGGCCAGAATAGACTGTGGAAGTAAACAATGTCTTTACCGATAAAATGATATAACTCG
GCATCACTCTCTTTTTTCCAGAAATCATCAAAGTTCAAGCCCGTGCGGTCGCAAAGATTT
TTAAACGAAGCCATATAGCCGATAGGGGCATCAAGCCAAACATAGAAGAATTTGTTTTCG
CTATCTGGAATTTCAAAGCCAAAGTAAGGTGCATCACGGCTGATGTCCCATTGCTGTAAA
CCGCTCTCAAACCACTCTTGCATTTTATTGGCAATTTCAGGTTGAAGCGAGCCAGAACGT
GTCCACGCTTTCAGCATTTCTTCAAAGCTTGGTAGGTCAAAGAAAAAGTGTTCCGACTGT
TTTACCACAGGGGTAGAGCCTGACACTACCGAACGTGGATTGATTAAATCCATCGGGCTA
TAAGTAGAAGCACAGACTTCACAGTTATCGCCGTACTGATCTTCCGCTTTACATTTCGGG
CAAGTGCCTTTCACAAAGCGATCAGGCAAGAACATATTTTTTTCAGGATCGAACAACTGC
GAGATCACCTTGCTTTTGATAAAACCATTCGCTTTTAATTTTTTATAGATGGCAGAAGTG
TATTCACGGTTTTCTTCGCTGTGGGTGGAATGATAGTTATCGAAACTGATATTAAAGCCA
GCAAAATCAGCAATGTGATCAGCTTTGGCTTTTTCGATTAACTGTTCAGGGGTAATGCCG
AGTTTATCCGCATTCAACATAATCGGCGTGCCGTGAGCGTCATCAGCACAGACAAAGTGA
ATTTCGTTGCCACGCATACGCTGAAAACGCACCCAAATATCCGCTTGAATATGTTCAAGC
ATATGTCCTAAATGGATCGCTCCGTTAGCATAAGGCAAAGCACAAGTGACCAGTATTTTT
CTTTTTGGATTTGACATTCTAAATCTCTCTAAAATATAGCAAAAAATCATTGGGATTGTA
GCGGAAAAGGGGGGAATTGTGTAGTTAAGATTTGGGGAGATAGGGATTTTTCAACGCTAT
TTCTGGTGTTTCTCTTATTTCTAAAAGTTATAAATAACTAATAACACATTATCTTTTGAA
AAATGAATTTTTCAGATAAAATAGTTCTGATAAGGACTGGTGCAAAGTAATCTTCACTAT
CCGTTAATGCTCACCTACATAAAAATTAATTACGATCTTCATAAAGAGTATTAAAGCGAG
AAATTACTCCACCCAAGTTTCATAAAATAAATTTTTTAAATAAGGGATACAAATTATGAA
CATCAAAAAATCAATATTATCTACTATGCTTTTATCTTCTGCTGTGTTGCTCTCTTCTTG
TAAGAAAGATGGCACTGGCGGAAATTCTCCCCAACATAATAAAGAACAAAATCCAGTTAA
TTCGTCGATAGGTAGCCATTTTAGTGCTGAAAGTAGTGGAACTACAAATAATGGATTTAA
TAAACTCCCTGACAGACAGACAGACAGACAGACAGACAGACAGACAGACAATCATAATGC
ACTTACGTCTCATTCTTCCAATACTAATCATCATTTAAATACATCTAACGATTCTGTTTT
ATCAAATACTTCGATAACTCCAAATCTGCCAGCTGCTCCAGATAATTCAATGCCTACAGA
TAGTTCAAATTCAGCGACTTCTGATAGTCAAAAACCATCTGATGAGCCTAAGGCCGACAG
CCCAAGTTCTGCTGAAAGTTCAACAACTTCAAATGAACCAATCATTTCAGACAATCAAAC
AACTTCGAACGATCCAACAACTTCGGACAGTCCAAATTCTACAGATAAACCTAGTACGGA
AAATACTAACAATGAACAAGCTACAGCAGAGACGACAGATAAGCAAGAAGTAGCAAAAGA
GGATAGAAAAGAAGAAGTCGTAGAAGAGCCAAAAGTAGAACATCAAGAACAACCACAAAC
AGAAACTGAAAAACAACCGCCTAGAGAAGAGGAAAATCCACAAACAGAGGAAAATTCACA
AGCAGAAGAAGATCCTCAAGCTGATGAATTGCCGAAAGTTGAAGAACAGCCTGAAGCCGA
AGAAAAGGCTGAAGAGGAAAAAGAATCTCAAAGCTCTGAAATTCAAACTGCTCCAGAAAC
CCAAACTAACAGTAATGAAATACCAATAAATAATGAACCGACTAATAATGAAATATCGAG
TAATAATGATCCAACAAATAATATTACTCATAATGATAATTCTTCTGGAGAAAATATAAA
TCAAGAAAATAATGAAACCGGCAAAGAAAACAGTTCAGAGGATTCGCCTTCTTTCAATCA
AGATTTAACTACAATAATTCCAGAAAATAATAATTTATCTGCTGGAAATAGTGATGATAA
TAAAAATACTGATACGGAAAATAATGTATCTGGAAATAATTCGGTAGAAAATAATGATGT
TACTTTAAATTTAAATAATAATTCAGAATCTACAACTCCAGAAAATAATCCTTCTACGCA
ATCTAATTCATCAATAAATCCTGTGGATAATCAGCCTTGGGCTAAACCTGAAGTTGAGAA
ATTAGATAAAAATAATTATGAAAATACACAACAACAATCTAAATTCACTAATAAAATTGG
GATTGTGGATATGGATTATAATGTGCGTGATGATCTTGGAAATGCCTTTAAATTTGAAAA
TGGCTCAGATCGCATTATCTTAAATGCTGGTTTATATACACGTGCAAATGGACATAAAAG
CTCTCATGGTACGATGGTTGCTGGTGTTATCGATCAGAAAAACAAAAATGCTACGCTTTA
TGCTTATACTGCAAAATCCGCTTATATGGAAGCTGTAAGTGCATCTAATCAGCATTATGA
TGAAGCATACAGACATGGCGTGAGGATTTTTAACAACTCTTATGGTAATAATCCACATAG
AGACAGTGTAAATGGAAAAGGGTGGAAACAATTATCAGATTTACATCTGTATAAACAATT
AGCTGAAATGGCAGAAAGAGACAGTATTTTTGTATGGGCATCAGGTAATGATGGCAGAGA
TAAAAAAACTGGACGAAGTGAATATGCAACCATAGAGGGGCATGTGCCTGTAATACGAGA
TGGAGCAAGAAAAGGCTGGATTGTTGTAACTTCAATAAACCCACAAAATAGTGGAGTGAT
GGAATATGCAAGTCAGATTGGTAAAGATGCCAAAAACTGGGGTATTGCAGCTCCCGGCGA
GTGGTACTTATTTGGTGATAAAGTACGAACAGAGGGAACCTCTTTTGCTACACCTGTTGT
TACTGCTGCCGTGGCTAATGTTTGGGAAAAATTTGATTGGATGGATCATCATTTAGTGAC
CCAAACTATATTATCCACCGCAAATAAATTGGGTTCAAGTGAAGTTACTGAAGAACCTAA
CGAACGTGTTGGTTGGGGTGTTTTAAATCAAGATAGAGCATTAAACGGACCTGCTAGATT
TGATACAAAACTTTTAACCAATGATAATAAAACTCACGTCGTAGCAAAATTAGATTACAA
ACATCATACCGACCGCACTAAATATACTTGGTCCAATAATATTAAAGGTGACGCCGGATT
TAAAAAACAAGGTACTGGAACACTTTATCTCACGGGTTCAAATTCTTATAGTGGAAATAC
AATTATCGAAAACGGAACTTTGGTAATTGGAAATGAATTAACACAATCTGCGGTAGAAAT
TCAATCACAAGGAACATTATTAACGAAAAATTTAGTGAATACTGAAAAAGAAGTTAAAAT
AGTAAAAAATGTAGATAATAAAGGTTCCTTGGAAGTTTATGGAAAAGGATTAATTATTGA
GGGGGATTATACCACTTCAAATAATGCCAGAACGGTTATTGATATAGATAAATCTAAATT
AACAGTAAAAGGCAATGTCAATTTACAAAATTCTCGTATTGTAGCCGATGTTGAAAATAT
TAATGAAGTGGTTAAAAGAGAGCCTCAAACTAAAACCATTATTGAGTCTCAAAATCCTAT
CCAAAATTATAATGGAGATTACAAAATATCGGATCGTGCTACCCCTTATATTGATTTAAA
AGAAATTAAACTCAATAATGAGAATAAAGAAATTATTGCAACCTATAAACGAAATGATAC
AGAATTTGTATTAAATGCAGCTAATGAAAGTTCATTAAAAAATGTCTATACTGCGAGAAG
TTTAGATCTTATTTTAGATAGGGCTAGTGATTCAGGAAATACAAATAAAAACCTCAGAAG
TGCAGCATTATCTTTTATTAACGCTAAACCACAAGCGGTAGCTTCCGCACTAGATTCTTT
AAGTGGTGAAATATATCCAGCGGTACATCAAGTAGCACTGAATAGTATTAAAACCTTGAA
TAGACAAATTGCTAAACAGCAATTCTCAAATATTCAAGATATTAAGCCTTATCATATTTA
TACTCAATTAGCTACACAAAGTTTAAAACTTTATCAGGATGATAATTTTGGATTTGCAGA
TTTAAAAAATAGTGCAGACTCACAATTAGTTGGTATAGATAAGCAATTTAATGCCTTTAC
ATTTGGTATGGGATTGCAACGAGTTCATCAAAAATTATCTCCTTTATCTAGTAAAGATCA
ACAAGTTGGAAAAGTAGATTTAAAACAACACAGTTTCGCCTTATACGGAAAATATGATTG
GAATAAATGGTATTATCTCAGCCAAATCAGTTTTACTGATATTAAAGGGAAATTAGATAG
AACATTGTTATTGCCTAATGGCACACAGACAATTAAAGCTGATTTAAAATTACAAAATTA
TTCTTTTTATAATGAAACCGGATTAAATCTACAATATGAAAAATTAAGATTTAATCCATA
TGTTGCGTTACATATTAACCGTTTAAAACAGGATTCCATTAATGAAAAAGAAGATTTAGC
ATTAAGTATTGATAAATATCATAAAACCCATTATGGATATGAATTGGGCTTAAGATTAAA
TCAATCATTATCTGAAAAACTTAATATAAATCTAGACATCTCTTATCTTTATAATAAGAA
CAGTATGGATAATATAGTAAATGGAAAATATATTATTTCTGACACTGAAACTAAATTATA
TGGAATGAGATTACCAAGATATGAATTTAAAACTAGTTTAGGTATGGGCTATTATCTTAC
TGAAAACCTCAATATTTACGCTAACATAGCTTATTATAGATTGTGGAATAACCCAATGAA
ATCCTATTACAAAGAAGGAAATATTGGCGCGAAGTACTATTTCTAATAGTAATATGATAA
ACAATCACTTGAAAGCACATTCGTAACCCTGTGGAAATCCCACGGGGACTTTTTGCTTAA
TCATTGCTATATTCTTTATTTTCAGACTTTGGCAAAATGGGCAGTTTTTTGTTCATATTT
CAAAAAGAGGGCTTAAAGCCTTGTACTATAAGGCTTTAAGCCACTTTTTAGCAACAAATT
TGTCTATTACACATTTTTTGCCGAATCAAACCGCTTGTTGTAAGGGTTATTTATCGAATT
TCCTCCTTTCCATCACGTTAATCCGTTATTTTATTTATCAATACAAGCGGTGAGTAATGT
AAAGAGGAATGAAAACCACGCTTCCTATACCCCAAACAAGAACCATTCCAGTAGCTTCAC
TATCTAAAGTTATTTTTTCTGAATATGCTATAAATTGTGTTTGTAGTGGCTGTTCTAATT
TGGCTTTGTTCAGAACTGCATCTTGATTTTCAATTTTGACCAACTTCCCATAAATGTCAT
AAAACTGTTCTGATGATTTCTTATTATGTAAAGAAGTGAGTTTTACCCTAGACTCAATAT
TAGGTGTTTTCATTTGATTTCTGATATAAATAATCTCTGCTTTAGTAACAGATTTCATTT
TTTCTGATTGAATAAAACGAGAATAAATTCGGTGGTTTTCCGCTCTTGATAATCAGCATT
CTCCTTGTTACTGCTTTCAAATTGATAACTATGCAAATCTCCGACAACATATAATTTATT
ATCAGCAATAAAAAATGCTCGGATTGTTTCTGTCTTGGCACTTTCATTTTGATACTCTGT
TTTAGTACAAGCGGTCATAAAACATAAAATCAAGTAGTAACAGAAAAAGCGTTTTAAGAT
CTGCATAGTTTTTCCCTTATATCATCTACGAGAGAGTTATCACATCCGGCAATTTCACCA
ACTGATTAAACAATAATTCTACCGCTCTTTCACTCTGAACAGTGACATTTAACGTAATTT
CCGAGCCATTATTTTCTACATTGAGTGATAGCACTTCAAACCCACGGTGGCGGATTACTC
TGAGTAAACGCTCAAGGGTTTCAGGGCGTTTATTAGCTTTGATAACGAATTGATATTGTT
GCATTTTTCTTCTCCTTAAACCCCAATATCTTCATCTAACATATCTGTATTGCACGCATT
TGGTGGAACGAGTGGCCACACATTTTCTTCATCTGGGATACAAACGTGCAATAAATACGC
TCCTTTGCTGTTGAGTAAGCGGTCTAATGCGGCTGAAACTTCCCCTGCTTTTTCAATGCG
TTCTGCTGGAATATCAAAAGCGTTAGCAAGCATTACGAAGTCTGGGTTGTCATCTAAAAT
GGTTTGGCTGTAGCGACCGTGGAAAAAGAGTGATTGCCATTGACGCACCATGCCTAAACG
TTGGTTATCCAACAATAGAATTTTGACAGGTAAATTGCCACGTTTGATTGAGCCAAGTTC
TTGAACATTCATCATAAAAGAGCCGTCCCCCGTAATCACAATGGTTGGATCTGTTGGGCG
AGCTTTGACTGCTCCCACTGCAGCAGGCAAGCCAAATCCCATTGTGCCAAACCCTGCAGA
AGTGATGTAGTTTTCAGGAGCATAATGCTGCATATGTTGTGCTGACAACATTTGGTGCTG
ACCAACATCAGTAGTAATAATCGCATTTTGAGGTTTGCGTTGCGACAGGGTGTGTAACAA
TGCCCAAGGATCGATTTCGCCTTCGCCTGCATTTTCTTGATAAGTAAAATCAAAATCTGC
TTTCAGTTTACGCACATCAGCTCGCCAGTTTTCGATCTCTAGCGGTTGAGTAAGTGCGGT
CACTGCCTCGATTAAATCTCCCTGCAATGCCACATCTGCTTTGCGTAGCTTGTTGATTTC
AGCCACATCAATATCAATATGAATAACTTTAGCGTGCGGTGCGAAGGTATCAAGTTTGCC
TGTCACACGGTCGTCAAATCTTGCTCCACAAGCGATAAGTAAATCACATTCTTGTACCGC
ATAGTTCGCTGCTTTTGTGCCGTGCATACCGATCATTCCCATATAGAGTGGGTGTTGTGG
CGAAATTGTGCCTAAGCCTTTCAGGGTAGAAACAGAAGGAACATTTGCAACTTCAAGGAA
AGATCTGACCGCTTGCACTCCACCTGCCATACCTACACCACCTCCGACATAAAGTACAGG
GCGTTTTGCTTGTGCTAACAAGGCTTTGGCTTGTCCAAGTGCGGTTGGATTTTGTGCCTT
AGCCGCCACTTTTTCATAGACGATAGGGGAAAGTGATGTCGGGGCGAATTGCACATCTTT
AGGAATATCAACAAGCACAGGACCAGGGCGACCACTTTGTGCAATTTGGAATGCTTTGGC
GATAATTTCAGGTAGTTCATCAATGTTTTGCACGATGAAACTGTGTTTGGTACAAGCAAG
GGATAAGCCTAATACATCTGCTTCTTGGAAAGCGTCCGTGCCGATAAAGGCTGAAGCCAC
TTGCCCTGTGATTGCCACGATAGGAATAGAGTCCATTAACGCATCGCCTAAGCCTGTGAC
TAGGTTGGTTGCACCGGGGCCTGAAGTTGCAATACAAACACCTGTTTTGCCTGTTGCCCG
AGCATAACCGATAGCAGCCATTGCAGCACCTTGCTCGTTGCGGCAAAGTAGATGATCTAA
ACCTGAATCGTAAATCGCATCATAGACAGGCATAATTGCCCCACCTGGATAGCCAAAAAG
AGAAGTGACGCCGTGAGCTTTCAAACACTCAACGACCAAATTTGCACCGTTCATAAATTA
CCTTTTAATGTTGTGTCGCTATTTAGTTAAGGCTTTTATACAATAAAAAAACCCTCACTA
AAACTAGCGAGGGTTTGTGGATCTCATTATACAATTCTAATTGCGAGCCAACTTAACCCC
CGCGGTGATAATAATCACCTCGAGGTTAATAATAATCAGGCTAACAAGAGAACGTAATGT
CATTTTCATTTATCAATAAAAGCTGAATGGCTATATAAATAGCATATTTTTTGCATAAAA
CAAATGAATTTTTTATCTCTAGATGAAAAAAAGCAAACGATTAGCTTTAAATAGATTAAA
TTTACTTGAGTTGTGGGGGGCTAGGGTTGAAAATGTTCAAATTATCACTATCTAATCGGC
GATTAACTTCTATAAGGAAATTTCTATGCCATTACTTCTCTTTTTAGCTGGGCTATTTTT
ATACATCTACATTGAAATCTCTCTGTTAGTAAGCGTCGGCTCTGCTATTGGGGTTTTACC
CTTGATTTTATTAATGATCACTATTTCTGCGGTCGGTTTGTGGTTAGTGAAATTAAGAGG
AATAATGACCATAATGCAGATCCGCCAAGAGATCGCACAAGGAAAGATCCCGGCACAAGC
GGTCACCTCTTCGATCTTTTTTGCAATCGCAGGGGTATTGTTGATTATTCCAGGTTTTCT
AAGTGATATTGTCGCTTTGCTACTTCTTTTGCCCATCACTCGCCAATTGCTACAGGCAAT
TTTTATGAAACTCTTTGCAAGCCGTGTGAAATTTATGTCCTTTGGTTCAATGAACAGGAC
TTCCTCTCAAAATAATACGACTTTTGAAGCGGAATTTGAGCGTAAGCAAGATGAAGATAA
GTGGTTGAAATAATGATAAATTTCATAATGATACATATCAAAGATTCACGACATATAATG
AGATTCAAAAATCAATATCTGAGGTCTATTTTTCCTTTCGCAATCGCGATAAAAAAGAGT
AAAATTAGTCTTTATTTTGACGAGAGAGAAACAAAATGGCAAACATTCGTTTAGCAATTG
CAGCAGATTTTTTATTAGCCGAGAAATTATTAGAAGCTTTAGAACAAAGCAGTTTGGATT
TTGAACAAATTTCAGCCGTTGAATTGGAAAGTTTTGGTGAAGAACATTCTCTGCGTTTCG
GTGCAAAAGCTGTTGAGCAAATCGCTGTTGAAGATGTCGATTGGTCGCAATTTAGTCACG
TTCTCTTTGCAGGCAAAATGGCAAATGCAGAATTGCTGGCTCAAGCGGTACAAGCAGGCT
GTGTGATTTTAGATCTTTACGGCATTTCTGCATTAATCGGCAATGTGCCAGTGATTGTGC
CAAGTGTAAACAACGAAATGATCGCCAATATGCGTGAGCGAAATATTGTTGCTTTAGCAA
ATCCACAAATCAGCCAATTAGCACTCGCCTTAAAGCCATTGTTGGATCAGCCTATTCAAC
ATATTTTTGTCACATCACTGTTGCCATCGGCGTATTTTGGTGATGAAAAAGTGCGTGAGT
TAGCAGGACAAACCGCCCAGTTGTTAAACGGTATTCCCCTTGATGATGAAAAACCACGTG
TGGCGTTTGATGCCGTGCCTGCAAATGTGCAAGGTGATGAAAAACACCTGCCGTTTTCTC
GTGCCTTCGAGTTACAACTTGCAAAAGTTCTGCCAAATCTAACCGCTAGTGTGACTTTCC
ATTCCGTGCAAGTGCCTGTTTTCTATGGTATTTCACAGATGATCAGGGTGCAATCTGAGT
ATGCTTTAGATGCAACCGCATTAAGTGAGCAGTGGCAACAACAAGCGTGGGTAAAATTTA
ACTCTGATAATGTAATTACCCCTGTTAAAAATGGTGAAGATGAAGAAACGAATCTCTTAC
AAATTAGCCAACTACTCAATAAAAATGAAAACGCACTACAATTCTGGGCAGTGGCTGATG
AACAGCGTTTTAGCTTAGCGTTCTTGGCAGTGGAGTTGTTGAAAGAAGTAATCACTAGCT
ATTAACATAGTTGGATCTAAAAATACAAACATTTGATATACCATCACTCAATCACATAGC
AATATATTCTCGTAGATATGGAACAAAATTCTTCTTTAACTCAGATTCTGGTAGCTACTG
CTGCTCTTGTAATTATTTTGGCGGGTATTAAATTATCCGTTGAGATCGTTATTCCTTTCT
TATTATCTCTTTTTATTGCAATTATTTGTTCTCCTATTATCAAATATCTAACCTCTCATA
AAGTCCCTTTGTGGCTGGCAATCACTATACTCTTTATTCTATTTTTACTTGGATTCTTTT
TTCTGGCAGGACTAATCAACAGTACAGTACAAGAATTTACAGCATCAATTCCACAATACA
AAATTCTTCTATCTGAACGTATTGCTGCCGCAATGCTCCTTGTTGATAACTGGAATATCC
CGGTTTCAATATCTCGTGAACAGATCCAAGAACAGCTAGACCCAAGCATTATTATGAACT
TTGTTAGTCGCTTATTACTTAGCTTCTCAGGTGTCGTTACAAATATTTTTGTACTCTTAT
TAGTCGTTGTGTTCATGTTATTTGAGGCCCCAACCGCTAAACATAAACTTATCGTGGCTC
TTAGAGGCAATAAAGATGTGGAATCGGAAGAAAGCCATATCAACCGAGTATTACAGGGAG
TTATTAGCTATCTTGGCATAAAAACGATTGTAAGCCTGCTTACTGGAATATCTATTTGGG
TGTTACTTGAAATAGCTGATGTACAATATGCTGTATTATGGGGCACATTAAGCTTCCTAC
TCAACTATATTCCAAACATAGGTTCAATCATTGCTGGTGTACCTATTGCTGTACAAGCAT
TTCTATTGAATGGTTTTTCTGTTGGATTGGGAGTATCCGTCGGTATCATTGCAATCAATA
TGGTAATTAGCAATATTCTAGAACCTAGAATGATGGGGAGAACCCTTGGTCTCTCAACTC
TCATTGTATTCTTGTCACTACTTTTCTGGGGATGGTTACTCGGTACAGTAGGAATGCTAC
TTTCTGTTCCATTGACAATGGCTCTCAAAATTGCATTAGAATCGAGCCCTAAAACGATCC
ATTATGCAGGCTTATTAGGAGATATTAATAAACGCTAATGCTCTTATTTTTGCACTTTAA
ATACATTAGATAACCTATATGTTTCTTATAGCACTCAACCTAAATATTTTCAACACTGGC
AGCGCAAACGATTGCTTTTTGGTTTATCTTTGTGTAGAATCCTCGACCCTTTAATCATAC
TATATATTTCTTGAGGTTTTTTCCATTATGTCTCTTCTTTCTCGTTTTCAACTGGAAGAA
CGTGGTTCTAACGTTCGTCAAGAGGTTATTGCTGGTTTAACTACTTTCCTGGCAATGGTT
TACTCCGTTATCGTTGTGCCAAATATGTTAAGTGCGGCTGGCTTTCCTGCTGATTCAGTA
TTTATTGCAACCTGTTTGGTTGCTGGTTTAGGTTCAATCCTCATTGGCTTATGGGCAAAT
GCTCCAATGGCGATTGGTTGTGCTATCTCATTAACAGCTTTTACTGCATTCAGTTTAGTG
CTAGGTCAAGGCATTAGTATTCCTGTTGCATTAGGTGCAATCTTCCTTATGGGTGTTTTA
TTTACCATTGTTTCTGTAACAGGTATCCGTGCGTGGATTTTGCGTAATCTGCCATCTAGT
ATTGCTCACGGCGCTGGAATTGGAATCGGCTTATTCCTTTTATTGATTGCAGCAAATGGC
GTTGGTTTAGTTGTCAGCAACCAAGCGGGTTTACCGGTAAAAATGGGTGAGTTCACTTCT
TTTCCTGTAATGATGTCTTTAATTGGTTTAGCTGCTATCATTGGTTTAGAGCGTTTACAA
ATTAAAGGTTCTATTCTTTGGGTTATCATTGCAATTACAATCATCGGTTTAATTTTCGAT
CCGAATGTAAAATTTGGCGGTGAAGTATTCAAATTACCGACCTTTGGTGAAAATTCTCAA
TTCTTAAATTTAGATATTGTCGGCGCATTGAATGCAGCCATTTTACCTGTGGTCTTTGCC
TTAGTAATGACTGCTATTTTTGATGCAACAGGTACCATTCGTGCTGTAGCAGGTCAAGCA
AATTTACTAGATAAAGATGGGCAAATTATCAACGGTGATAAAGCACTTACTTCAGATTCA
TTAAGTAGTGTACTTTCAGGTTTATTTGGTACCGCGCCTGCAGCAGTATATATTGAATCA
GCAGCAGGAACAGCTGTTGGTGGTAAAACAGGTTTGACTGCGGTCGTTGTTGGCGTGTTG
TTCTTATTAATGCTTTTCTTCCAACCACTCGCATTTTTAGTTCCAGGTTATGCTACTGCC
CCTGCATTAATGTACGTTGGTTTATTAATGTTGAGCAATGTGTCTAAATTAGACTTTGAT
GACTTTATCGGTGCAATGTCAGGCTTAGTTTGTGCTGTGTTTATTGTTTTAACTGCAAAT
ATCGTAACAGGTATTATGTTAGGTTTTGCAACCTTAGTGATTGGACGTACCATTTCAGGC
GAATTTAACAAATTGAACGTTGGTACAGTAGCTATTGCTATTGCATTAGTTGCATTCTAT
GCCTTTGGTTTTGCAATTTAAGTCCTCAATAAATATATTTTCCTCTTTTTAAGAAAAATA
TTTAACAGAAATAGCTCATTGTATGAAAGATAGGATACTAAATTTATCCCAACATAATCC
TTAGATACTAGAATGAAATAGAAAGTCAAACGCCTATAAATAGAATCTATTCATAGGCGT
TTTTATCACACTACCATCAATAATACACTGCAGAATTTCAGGCAAGCTGATTGCTTCAGT
GATAATACGATTTTTGATAAAGCGTTCAAATACTTCCGATAGTCCCTGCACTCTGGCTTC
ATTCTTAGTATTGCCAGCTGACATCCCGTTAGATACAAATAAATTTCCAATAATGCTTTG
TGGAATATATACCGTATGACCATCAGACTGACGAATATAAGGTAATGCAACTATTCCTCG
TTCTGAATTGCTAGACTGTAGATCTACCAGAAATTCTGGTGTCAATTCTCCATTGGGATT
AAAATAGTCATGTAGAAATGGATCCAATATTCCTTCAGGTAATTCCGTTTCATTTTCAAT
AGGAAACCATTTTTCATTTGGATAGTGAACAAATTCACCTTCAGCAATTTCCCTTCCTAA
ATAAAAATCAGCCCAAAAATAATTAGTCGATAAACGCTCAAAATACTCCCCCAATGCGGA
AGCAAGAGCTGCTTTCTTACTTGCTCCTTTACCATTTGAAAAACATTGTGGACAATCAAC
ATCACGAATATGTACTGACCATACATTTGGTACAGGATTAAGCCAAGAAGCCTCCTCAAT
ATTAAATCCTAATTCTTTCAACTTAGTCTGGAATCTTTCGATGCTTTCTTCAAGGGCTGC
ATCTTTCCCCACAATAAAGGTTTTTTCTATCATTTTTTCTCTTAAAATGAAACGGTTTTA
CTCTATTTATATAGGATGTAGACATTGGAAACCAATAAAGAAATTCATAACAACATCTTA
AATCTCTTCTACCAGTTAGAATAAATTGAGCGGAAAATTTCCGCCCAATTCATATGTTAA
AAATCCATTAATTCTTTCTCTTTGTCTGCTAAAATCTCATCCACTTTTTTGATATAAATA
TCTGTAATCTTTTGGATATCATCTTGAGCTTTACGCTCATCATTCTCACTAATCTGTTTT
TCTTTCTCTAAAGTTTTAATTTTATCATTTGCATCACGGCGAATATTTCTAATTGAAACT
TTACCTTGTTCTCCCTCACCTTTTACAATTTTAATTAAATCTCGACGACGTTCTTCCGTT
AATGGAGGAAGAGGAACACGAATAGTAGTTCCAGCCGAAGAAGGATTTAACCCTAAATCC
GAAGTTAAAATCGCCTTTTCTACCGCACTAATCAACGAACGATCAAATACAGTGACTGCT
AATGTACGAGCATCTTCTGCGACAACATTAGCTAATTGACGTAATGGTGTTGCTGACCCG
TAATATTCCACTTGAATAGCATCTAATAAACTAGGCTGAGCTCTACCTGTACGGATTTTA
GAAATATGTCCTTTTAAGGCCTCAAGGCTTTTTTCCATTCGTTCTTGAGTATCTTTCTTA
ATTTCATTAATCATAGTATTTTCCTTTGATTGAATAACATAAACCTATTGATTTTACCCA
ATTTCATTCTATTTTCCTAGTACTAAGTTTATAGGGTTTGTGGTAGACTTATTTGACTTA
ACTCATCACAAGAGGGAATCCTTATGTACCAACAACAAATTTTAATAGAATTACAAGAAG
CGCAACAAGTATTAAATGACTTTATTAATGACCAACATAATCTTAAACTAATTCAAGAAG
CAGCTTTACTGATTACTGATAGTTTTAAGAACGGGGGAAAAATACTTTCCTGTGGGAATG
GTGGCTCACACTGTGATGCTATGCATTTTGCTGAAGAGTTAACTGGGCGTTATCGTGAAA
ATAGACCAGGATATCCAGCCATAGCAATCTCAGATCCAAGCCATTTAAGCTGCGTAAGCA
ATGACTTTGGATATGAATATGTCTTTTCTCGTTATGTTGAGGCAATCGGACAAAAAGGAG
ATATCTTGTTTTGCTTATCAACATCAGGAAATTCTAAAAATGTTATTAATGCAATCATAG
CTGCAAAAGCCAAAGGAATGAAAATTATTGCAATGACAGGCAAGGATGGAGGAAAAATAG
CAGAACTAGCTGATATTGAGATTCGGGTACCTCATTTTCGTTATGCTGATCGTATTCAAG
AGATACATATTAAAGTAATCCATATTCTCATGATGTTAATTGAATTTGAAATGGCAAAGT
AAAGAATAAAAAATCCAACTTAAATAAATAGTTAAGTTGGATTAATTCGTTGAATAGCGT
TAATTAAGCAATCGTCGTACCTTCCGTTGTACCCGTCACAACTTGTTTCAACGCACCAGC
TTTACCCATATTAAATACACGAATTGGCATATTATGGTCACGGGCAAGAGTAAATGCGGC
TAAGTCCATCACTTGCAATTCTTTTTCAATCACTTCAGCATAGCTTAAATGTTGATAAAG
TTTTGCATCTGGATTTTTCGCAGGATCGCAATCATACACGCCATCGACTTTGGTTGCTTT
TAATACAACATCAGCTTCAATTTCAATACCACGCAAACAAGCCGCAGAATCTGTTGTAAA
GAATGGGCTTCCTGTACCTGCTGAGAAAATCACGACACGTTTTTCGCGTAACATTTTAAT
GGCTTCAGACCAGTTGTAAGTATCACAAATACCGTTTAACTGGAATGCAGACATTAATTT
TGCATTAACATCAGCACGGTGTAAGGCGTCACGCATTGCTAAACCGTTCATTACGGTTGC
AAGCATACCCATATGGTCGCCGACAACACGGTTCATACCCGCTTTAGCAAGTTTAGCACC
ACGGAATAAGTTACCGCCCCCAAGAACTACGCCGACTTCGACACCCATTGCAAGCAATTC
TTTGATCTCTAATGCCATTCTATCTAAGATAGATGGGTCAATACCAAAACCTTCTTCACC
TTGTAATGCTTCACCACTTAACTTTAACAAAATACGTTTATAAATAGGATTGCTCATTTT
GACCTCTGTGTAACGGTTGGGGAAAAAAATCGAAATATTATAGATTATCTTAAGAACAGA
TCAAAGTAGGCAAGCGGATAGAATTTCCACTTTATTTTCGGTAAAATCGCTATCCCTTTA
TTTTCGTTTTGCTCATAATGAATATAACAAAGATACTCGCTACTCTCATTAGTTTTGGTT
TATCTTATTTAGCAAGTTACCTAATGTTACTTGGCTCAGGCTTTTTTCCTACTCCTGAAA
TCAGCAATGTGCTACTGCTGGTTCTCGTTATTTTATTTGCTAATGCCTCTAAAAAAGCGT
TCTTTTATCTGCTTTTACCGATTGTCACTTTATATGCCCTTTACACGCCAGTTGGCTTGA
CCTTTGGCCCACCATCGTACCAATACGTTGCTTCGGTTTTTGCCACAGATATACAAGAAA
GCAAAGAGTTTTTCAGCCAAATCCCCCTGATTAACTTTGTTGCTTGTACTGGCATTTTTA
TATTACTGTTAGGTTTTCGTTTTATTAGCCAAAAATGGCAAATTCAGTTCCACAAAAATA
AAACCTTTCTTGCCTTAGGGATTGCATTAGTTTTTATCTCTACTCCGCCCTTCAAATTTC
TACAAGAAGGAAGTAGTGCAATTAGTAAAGTAAAAGCAGAATTAGACCGCTTGAATAGTA
TGTCCATTCAAAGTGAATGGAGAACGTCGCAACTCAATGCGGAAAGCCGTTACGATGATT
ACATTTTAGTGATCGGCGAAAGTGCCAGAAAAGATTATCACCACGCCTATGGCTACCCTG
CTGAAAATACGCCGTTTATGAGCAGTGCCAACGGCATTTTAATTGATGGGCTGACCGCTG
GTGGAACAAATACCATTGCTTCATTAAAATTAATGCTCACTAAGCCTGATACTGAAAAGT
GGGAAGGGGAATACAGCCTTGGTATGATCGATTTGATTAAATCCGCAGGAATTAAAACCT
ACTGGCTATCAAACCAAGGTTATCTTGGTACTTTTGATACACCTGTTTCTTCCCTTGCTA
ACAAAAGTGACGAAAAATTATTCTTAAAATCGGGGGACTCTTTCCATCAAAATATCAGTG
ACTTTGATTTATTGCCTAAATTTGAACACATTATTGAGCAAAAAACTCATAGCAAACGTT
TTGTTGTGGTGCATTTATACGGTTCACACCCCATCAGCTGTGATCGTTTAACTGATTACC
CTAAAATGTTTGATGATGAAAAAATAGGCAAAAAGTATTTCAACGTAAACTGCTATGCAT
CGTCCATCAAAAAAACCGACGAAGTGTTAAAACGCTTATATGAAACCCTTCGCAAAAATG
AGCAACAATCTAACCGCTCGTTTTCGGTGGTCTATTTTGCCGATCACGGTTTAGCTCACC
ATATCACTGAAAATGACATTGCAATCCACAACAGCAGTGGCAAAAGTAAGCTACACTTTG
ATGTTCCGCTCTTTAAAATATCTAGTGATGATACCGATAGAAAAGTCTATAAAGCGATGA
AATCTGGCTTAAACTTTACCGATGGCATTGCAAAATGGGTGGGAATTAGTAATCCGAAAT
TGAATACAGAAGTCGATTTATTTAGTCCTCATTCAGACAAGGAAGATTATGGGCTAAAAA
AATTGATTGATGGTTTTGAAGGGAAAGTGGATCCTGCTGTGGTTATTCCTAAGGATGAGT
AATTCTATATCCCAAAATGATTTTCTGACAGCATAAGTGCCCATAGTAATACAATAATTA
ATTTAGCCATTTAAAAATCTAGACGTTTAGATGTCTAAAATTTCTTGACGAAACGATTTC
CTATTCGTAAACTTGAAACCATTCAAAGACAAGCGGTTGCTTTTTTACCGTTTTTTGCAA
GGATTTTTATGGCACAGCAGATTACTCTTTTTGATGATATTCCCCTTGAGCTTGCTTTAG
GCGGAACACTTTCGCCTATCAATGTCACTTACCAAACCTATGGCACATTGAATGCGGAAA
AAAGCAATGCTGTATTGTTGTGTCACGCTTTAACGGGTGACGCCGAACCCTATTATGCAC
CGCCTGCGGATAAAGGCTGGTGGCAAGATTTTATCGGTGCAGGATTAGCTTTTGATACCG
ATAAATACTTTTTTATCTGCTCGAATGTGCTTGGCGGTTGCAAAGGTACGACAGGCCCTT
CGTCTATCAATCCAAATACGAATAAACCCTACGGCAGTCAATTTCCCGTTATCACCGTGC
AAGATATTGTGAAGGTGCAAAAAGCCTTGATCGATAAACTCGGTATTACTCAGCTACAAG
CGGTCGTGGGTGGCTCTTTTGGTGGAATGCAAGCGACACAGTGGGCGATTGATTATCCGG
AACAAGTGAGAAATGTGGTTAATCTCTGTTCTTCGCTTACCTTGAGTGCAGAAGCAATCG
GCTTCAATCACGTTATGCGACAAGCGGTGATAAACGATCCCCATTTTAACAACGGCAATT
ATTATGAGAGTACGCCCCCAGATAACGGCTTAAAAATCGCTCGAATGCTCGGTATGCTCA
CCTACCGCACCGATGTACAACTTGCCAAAGCCTTTGGGCGAGAAGTGAAACAGACGGGAA
CGATTTGGGGCGATCACTTCCAAGTAGAATCGTATCTCAGCTATCAAGGGGTCAAATTTC
TAGATCGCTTTGACGCCAATAGTTACTTACGCCTGTTAAGAGCCTTAGATCTCTATGATC
CTGCTTTAACCTATGCAAACGAGCAAGAAGCACTCAGTCGCATTAAAGCGAATTACACCC
TTGTCGGAGTAACGAGCGATCAACTGTTTAAACAGATTGACCTACACAAAAGCAAACAAC
GTTTAGAAAATGCAGGCATTGCCGTCGATTTTTACGAATTTCATTCCGACTTTGGACACG
ATGCATTTTTAGTGGATTATCCGTTTTTTGAAGAGATGATTAAGACAGGAATCTCCAAGT
AGGTCGGGCATTTATGCCCGACAAGCTCATCCCTTTTATATCTAAAAACATAGAAATTGT
AGGAGATATAATGCAATACCGAAGACTTTATCAACCAGGAGCACAATATTTCTTTACCGT
AGTCACCTATCAACGCCGCCCAATATTAACAAACGCTGATGTCCTTCACACTCTTAAGAC
CGCTATAAAAAGGGTACAACAAAAATATCCTTTTAAAATTAACGCATTAGTAATTTTACC
CGATCATTTACATACTATTTGGCAATTGCCCGACAATGATTCAGACTTTTCAATGCGTTG
GAATCAAATAAAGCGTTATGTAAGTCACCATTGCCAACATTATGACAATATAGAAAAAAC
CAACAATGAACTAAGAAAGCGACAAAGTAGCATTTGGCAACAACGATTTTGGGAACACTG
TATAAAAAATGAAGAAGATTTCGAAAAACATTTTGACTACATTCACTATAATCCTGTAAA
ACACGGATACGTTTCATCAGTAACTGATTGGAAATACTCAACCTTTCACAAATACGTTCA
TCAAGGTATTTATCCAAAAGATTGGGCTGGGGTTAATCAAGATTTTGATTATGAGTAGTG
CTATATTTCGGGATGTCGGGCATAAATGCCCGACCTACCCTTCTAATTTATTTAGTTTTG
AATAGCGCTAGATTTCGAGATGTCAGGCAATAAATGTCCGACCTACCCTTTTAATCTGTT
TGGTAAAACAGACTGAAACAGCTCTCTGCTTTTCAGCGGTGCTGATCCCAAATAAGGCTT
TAAAGCAATACGGGTGAAACGTTTTGCTGACTGTAAGGTTTCTTTCTCTGAAAAATTCAT
TTCTGCAAAAGCTAATAAATCTTTGCCGATAAAGGTATAGTTATTTTGTAATAAAGAGGC
AATAAAGCCTTCGTTTTCTCTAAATTGATAGCTCATTTGGGGATCGACAGGCTTACCTGT
TGCTGCACAATGGCAAAAATCCACCCCATAACCTAACGCTTTAAGTGTTTGAAATTCAAA
GGTGCGTAAGATCGGTTCGATCTCGTTTGGCTGGCTTGCCAACTTTGTCATACAGTGTAG
ATAATGCTGAAATAATTCAGGGTAAGCGGTGTGATTTTCCAAAACTCTTGCAAGGACTTC
ATTGACATAAAAACCGCTATACAGTGCCAGCGTTTGCATCGGGAGGGTTAAAGATGCAGG
TTCAGCTTTGGTAAGTGTTTTGAGATCGGCTTTACCCGTCCATTTCAGCAGTAAAGGGGT
AAAGGGTTGGAGAACGGATTTCAATGGCGAACGTGGTCGTCTTGCCCCTTTGGCAAGTAA
GGTAATTCGCCCGTGATTTTCAGTGAAAAAATCAACGAGTAAACTGCTTTCGCTGTACTC
TCTGCGATGTAATACAAAGCCACGTTGCCAGTGTTCGATCATTATTCGTCAATATAGCCC
AAACTTCTTAACGCACGTTCATCGTCAGCCCAGCCAGCTTTGACTTTCACCCACAGCTCA
AGGTGGACCTTATTATCAAACAAGCGTTCCATATCCGCACGAGCTTCAGTGCCGATCACT
TTGATCTTCTGACCTTTGTTGCCGATCACCATTTTTTTCTGCCCTTCACGTTCCACTAAA
ATCAAACCATTGATTTCGTAAGTGCCACGCTCGTTAGTTTTAAACTGCTCAATTTCGACC
GTTACAGAGTAAGGCAACTCTTCACCCATAAAACGCATTAATTTTTCACGGATAATTTCT
GACGCCATAAAACGTTGCGAACGGTCGGTGACATAATCTTCAGGATAGTGATGAATGCCT
TCTTTTAGTGACTCACGCACAAATTTCTCTAAAATATGTACGTTTTTGCCCCGTTGAGCT
GAAATCGGAATGATCTCTTTAAACGGGAATTTCTGCGATAAAGCGGTCAGATGTGGCAAT
AATTCTTCTTTTTCCTTGATATTATCCACTTTGTTAATCGCTAAAATCACAGGGGCTTTG
GTCGAGCGCAATTTATTGAGTACCATCTCATCATCATCGGTCCACTTCGTGCCTTCTACC
ACAAAAATCACCATATCGACATCACCAATCGCACTGGCTGCCGCACGGTTCATCAAGCGG
TTAATCGCTCGTTTTTCTTCAATGTGAAGCCCTGGGGTATCAACATAAATCTCTTGATAC
GCCCCTTCGGTTTTAATCCCTAAAATGCGGTGACGTGTCGTCTGAGCTTTGCGAGATGTA
ATCGAAATTTTCTGTCCTAAAATTTTGTTTAATAGCGTTGATTTCCCTACGTTTGGGCGA
CCAACAATGGCAATAAAGCCGCAATATGTTTTTTGATCTGTCATTGTGTTTTCTTAAATA
AATACAAATTGAAATGGTGGGTCAAGAGCCACCCTGCATTAGGCTATTTTATTCCCAACA
CCTTTATCACCTGCAATGCCGCATCTTGCTCGGCTTTGCGACGGCTTGTGCCGTTACCGA
TAAAGATTTCATCAACTTTTTCGACTTTACAACTGACTTTAAAAGTTTGATTATGGGCTT
CGCCTTTAATATCAATCACTTCGTAAGTTGGTAAGGGTAGCTTACGCCCTTGTAGATACT
CTTGCAGACGAGTTTTCGGATCTTTTTGTGCTTCCCCTAGTTGCATGTCATTTAGAAGTT
GCTGATACCAACAATGCACACGTTCCATCGCCCGATCAATCCCAGCATCTAAATATACCG
CGGCAATAATCGCTTCCACACAATCGGATAAAATAGACTCTCGGCGATAGCCACCACTTT
TTAATTCTCCAGCCCCTAATTTCATATATTCGCCTAACTCAAACTGACGAGCGACAACCG
CAAGGGTCTGTTCTTTCACCAATGCCGCACGCATACGGCTTAATTCCCCTTCATTCGCTT
TTGGGAATTTTTCATATAGGGCTTTACCAATGGCAAAATTTAAGATGGAATCGCCAAGAA
ACTCAAGGCGTTCATTATTTTTGGAAGCAGCACTACGGTGAGTGAGGGCTTGGGTGAGGT
AATCAAGGTTAGCAAATTGATAACCTAATTTTTTCTGTAATCGTTCTAGTTGCATTTTAG
TGTATCTTCGTGGAATACCCCCCTTTGAAAAAGGGGGGCTAGGGGGAATTTTGCTAACAT
TGAATAAAATTCACCCTTTAAAAATCCCCCTTAATCCCCCTTTTTTTCAAAGGGGGAAAT
GTTCTCTTTATTTAATCGCCGTAAACATTCTCTCAAAACGTAATCCGCTTGGAAATTCAT
TCGGTTTCTTATCAAGGCTTAACCAAATAACACTTGCTTTACCGACCATATTCTTTTCAG
GGACAAACCCCCAAAAACGGCTGTCTTCGCTGTTATCACGGTTATCTCCCATTACAAAAT
AATGCCCTTCTGGCACTACCCATTCCCCAGCAGGAATACCGTCTTGTTTGAAGAAATAAG
GCTCGTAGTTAAAAGCGTGCGGATTATTTAAAATTTGGTGGGCAACATCACCAATTTCAG
TGCGTTCAACTTGCATTTCACCGTGGTAGAAAAAGTCCGGATTTGGTGCACTGCCTTCGT
ATTTAAACACCACTTCTTTGCCTGAATCGCCGTGAACAACGGTTAAATTACGGGTATGGA
AATCATATTTCACACGGTCGCCACCAACACCCACAACACGCTTAATATAATCAACGTGTG
GCTGTTTTGGAGCTTTAAATACCACAATATCCCCACGTTCAGGCTTACCCATCGGAACAA
GCGTATTTTGCCAAATCGGGTCTTTAATTCCATAAGTAAATTTATTCACTAACAGAAAAT
CACCCACGCGTAACGTTGGCTCCATTGAACCGCTTGGAATTTGGAACGGCTCAAAAATAA
ATGAACGTAAAATAGTGACTAATGCTAACACCCCAAATAGTGACGCAAAAAAATCCCCCA
CTAATGAACGAGGTTGAATTGTGGCTTTTTCTTCTGCTGAGAGCGGTTTGCCTAAACGCT
TTTCTTCACGCTCAATCGCACGCAAGCGGCGAGGTTCAGCACTAAATTTGTAAAATGACC
AAAAGCCACCACAAATAACAACTAAACCTACTAATATAATGGAAATCGTGTTTGGTAGCT
GCATTGAGTCCAACACTTTCCAAACACCGTACAATACTGCAATAAAACTAATGGTTAAAA
TATTGCTCATATTTAAAATTCACTCCTTTTGGAATTTATTTACTATCCAAAATGTAGGGA
CACACTGAGTGTGTCCATTGCAACATTTATCAATAGAATAGATATGAATGTTGTATGCGG
ACACACTCGGTGTGTCCCTACAATATCTATTCACTAATCCTTCCCAACGTGCAAAATCGC
TAAGAACGCTTCTTGTGGCACTTCCACGTTACCTAAAGATTTCATACGTTTTTTACCTTC
TTTCTGCTTCTGCAACAGTTTTTTCTTACGACTTACGTCACCACCGTAACATTTTGCCAA
TACGTTTTTACGCAACTGCTTCACCGTCGAACGAGCGATAATATGGTTACCAATCGCCGC
TTGGATCGCAATATCAAACTGCTGACGTGGAATTAACTCTTTCATTTTTTCCACTAACTC
ACGACCACGATAAGGGGCATTGGCTTTGTGGACGATTAACGCTAACGCATCGACACGCTC
GCCGTTGATCATAATATCCACACGCACCATATCTGCCGCCTGGAAACGTTTGAAACCATA
ATCCAACGACGCATAACCACGCGAAGTCGATTTTAAGCGGTCGAAGAAATCTAACACCAC
TTCCCCCATCGGGATTTCATAAGTCAATGCGATTTGGTTACCGTGGTAAACCATATTCGT
CTGTACACCACGCTTCTCCACACATAAGGTAATCACATTACCTAAAAACTCTTGTGGTAC
AAGCATATTACATTCTGCAATCGGCTCACGAATTTCCGCAATATTGTTAATCGCAGGCAA
CTTCGACGGGCTATCTACATAGACAATTTCGCCATTCGTTTGTTCCACTTCATAGACTAC
CGTCGGTGCTGTGGTAATGAGATCCAAATCATACTCACGTTCTAAACGCTCTTGAATGAT
CTCCATATGCAACAAGCCTAAGAAGCCACAGCGGAAGCCAAAGCCTAATGCCGTTGAGTT
TTCTGGCTCATAGAAAAGCGACGCATCATTTAAGCTCAATTTTGCCAATGCATCACGAAA
CGCTTCATAATCATCCGAGCTAATCGGGAATAAACCTGCATAAACTTGCGGTTTTACTTT
TTTAAAGCCTGGTAGCACTTCGCTTGCAGGATTGTGATGATGGGTTAAAGTATCCCCAAC
AGGTGCGCCTAAAATATCTTTAATCGCACAGACTACCCAACCTACTTCGCCTGTTTTTAA
TTCCGTAGTATCAACTTGTTTTGGCGTGAAAATACCAAGACGATCTACTTGATAAGACTG
CCCTGTACTCATCACTTTGATTTTATCGCCTTTTTTCAACACACCATTTTTGACACGCAC
AAGGGAAACCACGCCTAAATAGTTATCGAACCACGAGTCAATAATCAAGGCTTGCAACGG
TGCATCAGGATCACCTTCAGGAGCTGGAATTTTCGCCACGATTTCTTCTAAAACGAGATC
GATCCCCACGCCAGTTTTCGCCGAGCAACGCACCGCTTCCATCGCATCAATCCCGACAAT
ATCTTCGATCTCTTCTGCAACACGCTCAGGATCCGCCGCAGGCAAGTCAATTTTGTTTAA
AATCGGCACCACTTCCAAATCCATCTCAATTGCCGTGTAACAGTTAGCAAGAGTTTGTGC
TTCCACCCCTTGTCCAGCATCAACAACCAACAACGCCCCTTCACAGGCGGCTAGGGAACG
AGAAACTTCATAAGAGAAATCGACGTGTCCTGGCGTATCGATAAAGTTTAACTGATAGGT
TTGACCATCTTTTGCTTGATAATTTAAGGTAACACTTTGTGCTTTAATGGTAATACCACG
CTCACGCTCAAGATCCATAGAGTCTAACACTTGAGCTTCCATTTCACGATCTGACAAACC
ACCACAAGTTTGGATCAAGCGGTCAGATAAAGTCGATTTACCGTGGTCAATGTGAGCAAT
AATAGAAAAGTTACGAATGTTCTGCATTTTCATAAGGGCAGTAAATGTCCTATTGTATTG
TTATTGATAAAAGAAAAATAATCGGCGGATTTTACCTGAAAATTACAGGAAAGGGAAAAG
GAAAGGAGAATATTAGAATGAAAATTTATAAAATAGAGAAAAATCTAGACCTAGTAAACG
ACTATAGCCTTCAATATAAGGCTATAGTCAATTTTATAGCAGCTATTTTTCTGCTTATCT
AAAATACTTGACTGATGTAGTTAAGTCTTTTACTAGTGTTTAACTATTAAAAGTATACAA
GAATTCTAGTTATTTTTCTCATCAGACATACTTACCGCTGCGGTAAATAATACGTCCGTT
GATGAGTTAAGTGCTGTTTCAGCTGAGTCTTGGATAACACCAATGATGAAACCTACGCCG
ATAACTTGTGCTGCAACATCGTTTGGAATGTTGAACAAGCTACATGCAAGTGGGATTAAT
AATAATGAACCACCGGCTACACCAGATGCACCACAAGCACAGATTGAAGCAACAATACTT
AATAATACCGCTGTTGAGAAATCTGGCACGATACCTTGGGTGTAAGCTGCTGCTAAGGTT
AATACGGTGATAGTAATCGCTGCACCCGCCATATTGATGTTAGCACCAAGTGGGATTGCG
ATAGAGTAAATCTCTTCTTTGATACCTAAGCGTTTCGCTAATCCCATATTTACAGGGATG
TTCGCTGCTGAGCTACGAGTAAAGAATGCTGTCACGCCACTTTCACGTAAACAGGTGATG
GTGAGTGGGTATGGGTTGCGGCGAATTTTCCAATACACTAATAATGGGTTTAGGATAAAT
GCCACAATTGCCATTGCACCTAACAATACCGCTAATAAACGTGCATAACCGATAAAGGCA
TCTGCACCGTTGGTTGCCATGGTTTCTGCTACTAAGCCGAACACCCCGATTGGAGCAAAG
GCGATTACCACTTTTACCACGAAAGAAACAGCATCAGAGATGTCGTTTAACATGACTTTG
GTGCTTGGTGCTGCGTGGCGTAATGCGATACCTAAACCGATAGACCACGCAAGAATACCG
ATGAAGTTACCGTTCGTAATTGCACCAAGTGGGTTATCGACTAAGTTGAAAACAACGGTT
TTTAATACTTCACCAACGCCTTGTGGCGGTGCAAGCCCTTCCGGGCTGGTAACAAGTTCA
AGTGTCGTTGGAAATAAATAGCTTAAAATAACCGCTGTTACTGCTGCAACGAAAGTACCT
AAGACATACATCACTAAGATAGGTTTTAAGCGGCTATCGCTGCCAACTTCTTTGTTAGCA
ATGGAAGCCATTACAAGAATAAAAACTAAAATCGGTGCAATTGCACGTAATGATTTTACA
AAGAATTGTCCGAGAACCCCAACGCTTTTGGCTGCATCTGGGCTAACTAATGCTAAGCAG
ATACCTAGCACTAAACCTACGGCAATGCGTAATACTAAATTACCGCCAAGGATTTTTGAA
GATAAAGATTGGTTACTCATAAAATTTCCTGTAAGACAAATAAAAAAGACTTCATTTACC
AAGGTAAATGAAGTCTGCGAGATTAGCCGAAAATGTAGAATAAGGGAATAGCAAGCGGCA
ATTTTTCTGCAAAAATTTTTAAAAATTAGAATTTTAAGAAAAAACACCTTAAAAATTTAA
TAAAAATCTCCGAGAAATGATAATAACTATTAAATAAACACCTGTTCTGTCACTTGATAA
CCTTGCGGAACCTCTGCTTTATCATCAAAGGTTACAAATTCCCAAGCATTTTCATTCGCT
AACACAGCTCGTAATAATTTATTGTTTAAGCTGTGACCTGATTTATAGGCTTTGAAATCA
CCTAAAATATTGTAGCCACACATAAATAAATCACCGACAGCGTCTAACATTTTATGACGA
ACTAGTTCATCTTTAAAACGTAACCCTTCTTCATTCAAAATGCGGTATTCATCTAAAACA
ATTGCGTTATCTAAACTTCCACCTAATGCAAGACCAATAGATTGAAGATATTCAACATCT
TTCATAAAGGTAAAGGTTCTAGCACGGCTTAATTGTTGAATAAAATGTTGTGCTGAAAAT
TCCATTTTGTAGTTACGCACTTCTTTGGTAATCATTGGGTGTGTAAAGTCAATGGTAAAG
TCTAATTTCAAACCGTGACTATAAGGTTTAAATTCAGCCCACTTATCCCCTTCTTCTACT
CGTACACTTTCTTTAATACGAATAAATTTTTTCGGCGCGTCTTGTTCTTCAATACCTGCA
TCTAATAAGAGATAGATAAAAGGACTTGAGCTACCGTCCATAATTGGAATTTCGGCTGCA
TCAACTTCTACAATTAGGTTATCTAAACCTAACGCAGACATTGCTGCGTTTAAGTGTTCT
ACTGTTGAAATACGCACACCTTCATCATTGATCATACAAGTACAAAGTTGTGTATCACGG
ATAGATTCAGCACTTGCAGGGAAGTAAACGACAGGATCAAGATCTGTTCTTGCGTAAATA
ATCCCTGTATGTGCAGGTGCTGGACGCAACGTTAAGGTTACTTTCTTGCCACTGTGCAAG
CCAATACCTGTTACTTTTGCTGCTTGTTTAAGGGTTCTTTGTTTAATCATATCGTTTCCT
TATTTCCCGAAATGGTTATTGACCATTTCTCATAAACCCTGGGATTGAGTTCGGCGAAAA
GACCTGCGCTGTATCAACTTTCTGTGGTCTTGGCGCTGTTTGCTGAACCTGTTGTGGTTG
CTGAGACATTTGATGCGTTGTATATTGGTTTTGGTTTGGGTAACCGCCCATATTATTTAT
AAATTCAGGCTGACGAGCACCGCCAAATCCGTTATTAATAATAGATTGTTGCGAAATATC
GGTTCTTCCTTGCACACTTGGAATTTTTGGCATTTCTTCTGGTTGTCCGATACCTGTAGC
AACCAATGTTACACGGATCTTACCATCCATTTCTGGATAGAATGCAGAACCAAAAATAAT
AGCTGCATCAGGATCTGCGAAGCTAGTAACATATTCCATAATGGTATTGACTTCTGCAAG
TTCAATATCATAGCCAGAAGAAATATTCACAAGAATGCCTTTAGCACCTGATAAATCAAC
ATCTTCCAATAACGGGCTTGCTACAGCTTCTTTTGCTGCATTTTCTGCACGGTTTTCACC
CTCTGCAATGCCTGTTCCCATCATTGCTCTACCCATTTCCGACATCACTTTTTTCACGTC
TGCAAAGTCAACGTTCACAAGACCTTCGGAAGTAATCATATCCGTAATACCTAATACCGC
ATTGCGTAAGACGTCATTTGCAACGCCAAAGGCTTCATTAAATTTTACACTTTTAGGTAA
TACTTTTAGTAATTTATCATTTTGGATAATGATGAGTGAATCCACATGTTTTGCAAGTTC
ACGGATCCCTTGTTCCGCATAGTTAGAACGTTTTCTACCTTCAAAAGAGAAAGGTTTAGT
AACAATACCAACTGTTAATGCTCCTTGGCTTTTAGCAATTTCAGCAATTACAGGAGCTGC
ACCAGTACCTGTGCCACCACCCATACCAACAGCAATGAAGACCATATCAGCACCTGTAAG
CATATTCGTTAATGCTTCTCTATCTTCTTCAGCTGCTTGATGACCAATGTTTGGATCTGC
TCCTGCCCCTAAGCCTTTTGTTACACTTGCACCTATTTGAATCGTATTGCGAACGGCACT
ACTACGTAATACTTGTGCATCCGTATTAACCGAAAAGAATTCAACACTACCAACATCAGA
TTGGTTACTAACCATATGATTTAGTGCGTTACCACCACCGCCACCGACACCGATAACTTT
GATAACCGCATCTTGCGTTGCTTCATAAATAGGTTCAAACATTTGTGATTCTCCCTCACG
GCTTAATATTGTTATTAATGCCTATTAAAAACTTGATTTTATCCAATTATACGCTTTTTT
AGCACTATGACCTAATGTATCAATAATGCCGCCCACCTTATGACTAATTTCTCCACTTTG
GCTACTATCAACGTCATTATAATGACTATACTGTAGCAATCCTAATACGGTTGCATAAGA
AGGTTTGTTTACATAATCCGTTAATCCTGTAATGTTCAATGGATTACCAACTCGAACTTG
AGATCCAAAGACAGATTTTGCACATTCTACAATATCTTCAACCTGAGAGCCACCACCTGT
TAATACAATTCCAGCAATTAATTCTTGTTTTATGCCTTTTTGATATAGTTCATTGCGTAA
TTGGGATAATTCCTGATTAATTACGCTCAGTAAATCGTGGTAGCATTGAGATGTAACATT
AGATAATTGGCTTTTTGTAAAAGTTCTTGGCATTCGTCCACCCAAGCCTGCCACCTCAAT
TTTTTTCTCTGGAAAATGAGTTGGGGGTGCAATAGCACATCCATACTGTACTTTAATATT
TTCTGCATCTTGGCGAGAGGTTGTGAAAACATGAGCAATATAGTCCGTTACATTATTCCC
ACCAAAAGGAATAACTTTACTAAAACGCAAAGCACCATCTGTATAAACAAGAACATCCAT
AGTGCCACCGCCAATATCAATTAAACAAACCCCAAGTTCTTTTTCATCTTCTGTTAACAC
AGAATAACTTGAAGCAAGCCCCGAAAAAACGATTTGATCAATTTTTAATTTACTTCTCTC
CACTGCATTTTTTAAATTACGTAGCCAATCGTTATGGCAAGCAATTAAATGAGCTTGAGC
CTGCAAACGCATACCAGATAAACCAAGGGGATTTTTAGTAGCAGGTAATCTATCTACTCT
ATATTCCTGAGGAATGATGTGTAATGTTTCCAGCCCATCGGGTAATTTAATAGAACGAGC
AATATGAATAGCATTATCCAAATCTTCATTTCTTACACTACCAGACAACGGCACAGTTCC
ACTTTCATTAAAAGCTGTAATGTGAGATCCTGAAAGGGCAAGAGTAACACATACAATATC
ATATCCAGAAATCGATTCAGCTTCTTCAATCGCACGTTGAATAGCACTTGTTACAGCATC
TAAATCAACAACGCCACCACCTTGAACACCTTTAGACGGGCTAATTCCAGAGCCAATCAC
ATTAATCACCCCATCAGGCAATACCTCACCTACCACAGCAACTATCTTGTGTGTTCCAAT
TTCTAAACCTACTCTAATTCTAGATTCTGCTACTTTTGTCATATTAATTATGTTTGCAAG
TTAATAAATTATTGATTATTAAATCCAACGGAAGCCCCGTGTTCATAACGTAAATCTACG
TAGGATAAACGTTTCCCCTCAGGAATATCAATTTCAGGAAAAATAGTCACAAAACGATCG
ATTTTTGATAGCCATTCCCCTCGCCCTAATTTTAGTTCAACGCCATTATCAAGTCGAATT
GACCAAGCTCCTCGACTATCCATTGCAATGGAATATAATCCTAAATTACGTGATTTTAAA
TCTGCTTTTATTTTATCCCAAGCCTCAAGCACAACCTTACTTTCTGTGTCTGGTCCGTAT
AAAATAGGTAAGCCTGTGTTATCAAACCTATCTTTCGGCAAACTGAACACTACTCCATGT
TCAGAAACATACTGACTATTATTCCATACAGCCATTGGACGATGTTCAAGTAACGTAATA
CTTAATTTATCGGGATAAACTTTTCTCACAGAAACATTACTGATCCAAGGAATTGTTAGA
AATTTCTCTTTAATTTCTTGAATATCCTGTTCAAAATAGCCTTTTAACAGGGGTTCTTTA
GCTAAAACTTCACGAATATCATTATTCGTCGTAAATTGTGTTTTATGCGTTAATGCATAA
GAACGGATTGGCGTTCTATCCAGTGATGCAAGCAAACTAGACCAATTGGTATAAATTGCA
TAAACCATACCGAAACATAATAACACAACGATAGGCTTAACAAAAACAAACCAATTAATC
GGATACTTCGGCTTACTTGCTTGTGTACGAATTACCGAAGTCGGTTTCTTACGTATTACC
GCAACCATTACGCACTTAACTCCAATACACGCTCAACTAAACGCTCGAAACTATAACCTA
CAGTCGCCGCTGATTTTGGGAAAATACTATGACTGGTCATACCTGGGCAAGTATTCACTT
CAACTAAACGGAAGTTTCCTTCGCCATCTTCCATTACATCAATTCGGCTCCAACCACGAC
AGCCCACCACATCATAAGCCTGTTTCACTAACTTAGCGACTTCCGCTTGGCGATCAGCAT
TTAACGCTGGCACAACATACTGGGTATTATCCGAAATATATTTTGCGTGGTAGTCATAAA
ACTCGCCGCCTGGAATAATTTGCACCGCAGGCAACACTTCACCATCAAGTACTGGCACAG
AGTATTCCGCCCCTGCTAAATTTTCTTCCACCAACACAATTGAATCATATTTTAATGCTT
CTTCGATTGCAGGTAATAACTGTTCTGCGGTTTTCACTTTGCTTACGCCAACACTTGAGC
CTTCACTCGCAGGTTTCACAAATAATGGTAAACCTAATTTTGCAATAATTTCATCGGAGT
TGACCGCTTGCCCACGGCGTACCACTTCCATTGCCGCTGTTGGTAAGCCCACTGCATTCC
ACAATAGCTTGGTGCGGAACTTATCTAAAGTAATCGCCGAAGCCATTACGCCACAGCCTG
TATAGGGAATACCGAGTTGCTCTAACGCCCCTTGAAGCACGCCATTTTCACCAATACCAC
CGTGAAGAATATTAAATACACGCTGAATGCCTTTTTCTTTTAATTTTTCAATCGGAAATT
CTTTTGTATCAATCGCTTCAACGTTATAGCCTAAACTCTGTAAGGCTTCAAAGACCGATT
TACCTGAATTGAGAGAAACTTCACGTTCTGCTGAAACGCCACCAAATAACACCGCAATTT
TTTCGTTTTTTAAGCTCATTATTTTTACCTTATTTATGTTTTACAAGCGGTCATTTATTG
CAAGAATTTTACATTATTATGGGGAATTGTAGGGACACACTGCGTGTGTCCGCAAAATAA
ACCATATCCCATTTTAACAACGGACACATACAGTGTGTCCCTACAGTTAATTCATTGAAA
TTATTGCAAATTTTCGGATTTACCGTAGGAGAGAATTACATTCGCCCTGATGTTACTATG
ATTATTTGGGGCAAATGTGATTTGCCCCTACACATTATTTTGTACAATTACACAATAGCG
AAAATTTCTCGAAATCTTATCGCTTGTTTTAAATCTTCTTTATGCCTTCCAACTTTCCGC
TAAATCACGCGAAAGCTTGCTCACGTTGCCCGCACCTTGTGCCAAAATTAAATCACCATC
TTGAATAATTTGATCTAACACTTCGCCAAGTTGTGAAGTATCTGACACTAAAATCGGATC
CACTTTGCCAAGATTACGGATTGAACGACACAGATCTTTACTCTCTGCCCCCACAATCGG
TGCTTCACCTGCGGCATAAACATTGAGCATAATCAATGCATCAACCTGCGACAGCACTTG
CACGAAATCGTCGAATAAATCACGGGTACGAGAATAGCGGTGCGGTTGGAATACCATTAC
CACACGTTTATTTTCCCAGCCTTGGCGAGCGGCTTTAATCGTCACATCTACTTCCGTTGG
GTGATGTCCGTAGTCATCGACTAACATCACCTTACCATTTGGACGAATAAACGAACCCAA
CTGGTCAAAGCGACGACCTGCACCTTGGAAATCCGCAAGGGCGGCTAAAATCGCTTCATT
GGCAATGCCTTCTTCTTTCGCAACCGCTAATGCTGCCGTTGCATTCAGTGCATTGTGTCT
ACCCGGCACGTTTAGTAAGATCTCAATACGCTCACCCGTTGGGCAAACCACCGTATAATG
CCCTTGGAAGCCTGTTTGTTGATAATCTTCAATACGGTAATCGGCTTTTTCACTAAAACC
ATAGCTAATCACTTGGCGACCAACTTTTGGGGCAATTTCCATCACTGTTTCATCATCAGC
ACACATCACTGCTAAACCGTAGAATGGTAAGTTGCGTAAGAAACGTACATAGGTTTCTTT
CATTTTCTCGAAATCGCCACCGTAAGTATCCATATGGTCTGGTTCAATGTTGGTCACAAC
AGAAACCATCGGCTGTAAATGTAAGAATGACGCATCACTTTCATCGGCTTCTGCAATTAA
GTAACGGCTTGCACCTAAATGAGCATTTTTACCCGCTGATTTTACTAAACCACCATTTAC
AAAAGTAGGATCTAATCCTGCTTCCGTATAAATCATTGAAATCATTGCGGTTGTGGTCGT
TTTACCGTGAGTTCCTGCAATCGCAATACCGTGACGGAAACGCATAATTTCCGCTAACAT
CTGCGCACGTTGAATCACAGGAATACGTGCTTCTTTTGCAGCCGCAACTTCGGGATTGCT
TTCATTAATTGCACTGGAAGCCACAACAACACTTGCCCCTTCAATGTTTTCAGCTTGATG
CCCGATAAAAACTTTTGCCCCTGCTTTTGCTAAGCGTTGCGTGACCGCACCATCAGCAAT
ATCCGAGCCCGAAATTTGATAACCTTCATTTAATAATACTTCAGCAATCCCAGACATACC
TGCGCCACCAATCCCAATAAAGTGGATTTGATTTACACGGCGCATTTCAGCGACTAATTT
TTTAACTTTATCTTGGAAATTTTTCATTTTTATTCCTTATATTCGATCATTTTGCAAAAA
AACTACAAAATCTGACCGCTTACAAACTATTTTCCACAATCACTTCTGCCACTCGTTTTG
CGGCTAATGGTGTGGCTTTCGCTCTTGCTTTTATTGCCATTTCCGTCAGTTTTTGACGGT
CGGCAATTAACGGCTCTAATGCTTTTAATAAACTTTCAGGGGTAAAATCCTGCTGTTCAA
TAATCATTGCAGCACCTACTTGTGCAAGGTACTCTGCATTTAAAAATTGTTGGCGATCTT
TATGTTGAAACGGCACAAAAATCGCAGGCAATCCTGCTGCAGCAATCTCGCATACAGTTA
AAGCACCAGAACGGCAAATCACCAAATCCGCCCATTCATAAGCGGCTTTCATATCATCAA
TAAATTCGCTAGCAATGCCGTTACCTGTTGCTTGATAAACTTCTTCCACACCGGCTAATT
TGCCTTTGCCGACTTGATGACTAATAAATACGTTTTGTCCTAACACTTTCGCTACTTCCA
GCACGGTTTTATTGATCACCAATGCCCCCTGACTACCGCCCATCACTAAGATATTGATCG
GATAGCCTTTTTCAGCAAAACGTTGTTCAGGCGGTGCAATTTCAAATAGATCTTGGCGAA
CAGGATTTCCCACCACTTCCGCATTTGGAAACGCCGTTGGAAATGCTTGTAAAGTACGTC
GAGCAATTTTAGAAAGCCATACATTCGTTAAACCTACCACCGCATTTTGTTCGTGCAAAA
TCACAGGCACACCACATAATTTCGCTGCAATACCGCCAGGTCCGGATACATAACCGCCCA
TTCCGAGTACTGCATCGGGCTTGTACGCGTTAATAATTTTTTTCGCTTGAAGTACCGCCC
TTAAGATCGCAAAAGGGGCAGTAAGTAATGCTTTGATCCCTTTGCCCTTTAATCCTGAAA
TTTGAATAAACTCAATCGGAATACCGTGTTTTGGCACAAGATCTGCTTCCATACGATCTT
TGGTACCAAGCCAACGGATTTCCCAGCCTTGTTGTTGTAATTCTCTTACCACAGCAATCG
CCGGGAAAACATGTCCGCCAGTTCCGCCAGCCATTACCAATAATTTTTTTGTCATATTAT
TTTCCAATATTAATCATCGCTGAAATGTGCATGACCAATTCGATCCAAGCGGTTTTCGTA
ATCAATCCGAATTAATACCGCAATTGCAATCGCCATAATCACTAAACTTGAACCACCATA
GCTTACCAATGGGAAAGTTAAGCCCTTGGTCGGCAGTAACCCCGAAGCAACACCAAGGTT
TACAAAGCCTTGAATAAAAATCCAAATTGCAATACCAAAAGCAAAAAAACCTTTAAATCG
CTCTTCTAACATTAACGCTTCCCGACTAACCTTTAAAGCTCTAAAAGTTAAAGCGAGTAA
TAATAGCACAACGACAACAATTCCAACTAATCCAAACTCCTCAGCAATAACAGCCATTAC
AAAGTCAGTGTGTGCTTCGGGTAAATATTCTAATTTTTGTACGGAGTTACCCAAGCCTCG
TCCCCAAATCTCACCTTGCCCGAAAGCCATTTGTGAGTTAGATAGTTGGAAACCATCGCC
ATAAGCATCAGCAAAAGGATCCATAAAAGAAGTTACGCGTTTTAAGCGATATTCCGATGT
TAAAACTAATAGAGCAAAGACTACAACGCCTGTGATACCAAGAAAAATAAACTGTAAGAC
TTTCGCCCCCATAATAAAAAGCATTGCAAATGTCAGCACAAAAAGCACCGCTATACTTCC
CAAATCAGGTTGAGCCAGCAACAAGCAGCTAAATAAAATCAGGATTACCATAGGGCGAAT
GAAACTAATGCTTTTTTGTCGCATTTCATCAAATTTTCTTACATAGAAGCTCGCAAAGTA
ACAAATCACCGCAAATTTTGCTAATTCTGCAGGCTGGAAATTAATAGGACCGATAGGGAT
CCAGCGTGTTGCTCCATTTACTGTTTTTCCAACAAACAATGTAATTGCAAGCAGAAGCAA
GGCTGAAATAAATAACCAACCATTATACTTTTCCCAATATTTACTTGGAATTTGAACAAA
GAAAGCACAAGCACAAATAGATGCGATAACATAAAAACCATCTCGCACCGCAAAATAGAA
GGGATCTTCGTGTAGTCGACTACTCACAGGAATAGAGGCTGAAGTCACCATAACAAATCC
AATGATCAGCAATGCGAGAAATAACCACACCAATGTTCGATCATAGAGTGCATTAACAGG
CGTTAATCTTGTCCACTTATCCCACTCAATCCGAATTTTTTCTAGCATTAGATAACCCCT
TGAGCCAACGCCACAAACTGTCTGCCACGCTCTTCAAAATTTTTAAACTGATCTAAACTG
GCACAGGCTGGTGAAAGTAGCACCATATCGCCCGCTTTTAATCTTAAACGAATTTGTGCG
ACAGCTTGTGCCATTGTTTCCACTAAAACGCTATTTTGAGTTAAAGCGGCAAGTTCCGCC
CCATCTTTTCCGAAGCAGTAACAGACTGTATTTGGTTGATTAATAAAAGGTTTTAACTCA
GAAAAATCAGCATCTTTTCCGTCACCACCCAACAACAGATAAAGCGTTCCTTCGACTTGC
AAACCATTTAATGCCGCCACAGTACTGCCGACATTCGTGGCTTTTGAGTCGTTAATCCAG
CGTACGCCATCATTCGTCGGTACTAGCTGGAAACGGTGATCTAATCCTGAATAGCTTTGT
AGCGCTTTCACAATACCCGAACGATCAACGCCTGCAGCTTCCGCCAATGACATTGATGCT
AAGGCATTCATCACATTGTGGCGACCAGTAATTTTCAGCTCATCAATCGCAATGACGGCT
TCATCGCCAGAATAGAGTTCTCCATTACAAGCGGTATATTCTGCGTCTTTTTCTGCAAAT
TTTTTCAAAGATCCGACCGCTTGTTCAGGGAAAGTTTGCGGATCTTCGCCATTCACAATT
ACATTTTCGGCATGGTGATAAATTTTCAATTTCGCTTGGCGATAATCTTCAATGCTCTCA
TAGCGATCCATATGATCTTCGCTGATATTTAAAATGGTCGCCGCTTTTGCTTTTAAAGAA
TAGGTCGTTTCAAGTTGAAAACTCGATAATTCCAACACATAAAGCTCGTAATCGCCTTTC
AATAAACTCAATGCTGGCACGCCGATATTGCCACCCATTCCAACTTTAACTCCGGCTTGT
TTTGCCATTTCAGTCGTCAAAGTCGTGACGGTACTTTTACCGTTCGAGCCTGTAATCGCA
ATAATCGGCGCTTTGGCTTCACGACAGAACAACTCAATATCGCCAACCACCTCCACACCG
GCTTGAATAGCTTGCTGAATTTCCGGTGTCGCTAAGGCAAGCCCTGGGCTAATCACAATT
AAATCGGAACTTAATAACCACTCAAGGTTTAAACTGCCTGTGTGTAGTGGAATATCCTTC
GACAACTTATCCGCCCCTGCAGGATTTGCTCGGGTATCAATCACTCGCACTTGAGCCTGT
TTGTCCGCAAAAAATTCGACACAAGATAAGCCTGTTGTGCCTAAGCCGATAATTGTGATA
GTTTTGCCTTGATATTGATTTTGCATTTTGTTGTTCTCTAGAAACGGTATTTTCAGATGT
AGAGACACACTGCGTGTGTCCGCTTTATTTTCATTATTCCTCGGTTGGTAAAACTGTAAT
GGACACACGCAGTGTGTTCCTACATTAATTAACGTAACTTCAACGTCACCAATCCAATTA
ACACTAACATTAAGGTAATGATCCAGAAACGCACGATAACACGTGGTTCCGGCCAGCCTT
TAAGTTCAAAATGGTGGTGGATCGGTGCCATACGGAAAATACGTTTTTGGCGGAGTTTGT
AAGAGCCAACCTGTAAAATAACCGATAAGGCTTCAACCACAAATACACCGCCCATCACCA
CTAATAATAATTCTTGGCGAACTAACACGGCAATTACACCCAATGCACCGCCAAGTGACA
GTGAACCGACATCGCCCATAAAAACTTGTGCCGGATAAGTGTTAAACCATAAGAAACCTA
ACCCAGCCCCGACAATCGCCGTACATAAAATCACTAATTCACCGCTATATTTGATATAAG
GAATGTGCAAATATTGTGCAAAATTATAGTTCCCCGTTGCCCACGCAATTAATGCAAATG
CCCCTGCGACCATAATAAGCGGCACGATTGCCAAGCCGTCTAAGCCGTCGGTTAAATTCA
CCGCATTACTTGTACCGACAATCACAAAATAGGTTAGAACAATATAGAATAAGCCGAGCT
GTGGCATCACATCTTTAAAGAAAGGAACAACTAACTGGGTGGCCGCGGTATCTTTACCAA
TCGCATACATACCAAAAGCGGACACTAAGGCGATCACCGATAACCAAAAATATTTCCAAC
GAGCAATCAAGCCATCGGTATTTTTACGAGCGATTTTCCAATAATCATCAACAAAACCGA
CAACCCCATAGCCAAATAGGATAAATAGCACAAACCAGACATAGGGGTTACGTAGATCCG
CCCATAACAACGTACTCACACCGATAGCGAATAAAATCATAATACCGCCCATCGTTGGTG
TGCCCCGTTTTTTGTAGTGGCTTTCAGGGCCATCGTGGCGAACTTCCTGTCCGAATTTGA
GAATTTGTAAACGGCGAATGACCGTCGATCCAATCCATAAGCCGATAATTAACGCCGTCA
ATAACGCCATAATGGAACGGAAAGTAATGTACGACACCACGTTAAACGCTGTGTTGTATT
GCACCAGATATTCAGCAAGCCACACTAACATAAGCTAATCCTTAAAAAGAAACATCAAAA
GAACGACATAAGGAAGCAATTACCTCTTCCATTTTTTGGCTACGAGAGCCTTTTGCCAAA
AGAACAAGCGGTTGGTTTTGCTCGATTTTTTGCAAAATAATCGGAAGCAAAAACGCCGCC
ATTGCGGTTTTGTCATTAAAGTGGTGAGCTGAATTACCGCTAATCACCTCACTCTCTTTG
CCGAAGCTGACCACTAAATCTAACTTCGCCTGTTTAACGAAATCGGCGACTTCTTGATGA
CAAGCAGGGCTGTCTTTGCCAAGCTCCGCCATATCTCCCGCCACAAAAATGCGGAAAGCC
GGATACTGTTTTAACACTGATACCGCAGATTTCATTGAATCCACGTTTGCATTATAACTG
TCATCAATAAACAGCACATTCTCTTTAATTTCAATCGGATACAAACGCCCTTTAACCGCT
GAACGCTGTTCTAATCCAGCTTTAACCGCAGTTAAATCCGCCCCGACTGCCATTGCGAGT
GCCGTTGCTGCTAACGCATTACTTACATTATGTTCGCCCAAATAAGGCAGATTGATCTCA
ATTTCGCCTTGTGGGGTATGCAAAGTAAAGCGTGAACCATTAAGATGTAGTTCAACATTT
TTCGCCCAAAAATCTACATAACTGTCTTTATCTTCGCCTGTGTAACAGAACGATTGCAAC
TCGTGATCGCCAATCTCTTTTTGCCATTCAGGGTAGTAATGAGCTAAATTCACAATCGCT
TTACCGCCTGTTTTCAAACCACGATAAATCTCGCCTTTCGCTTGAGCCACGCCAGCCAAT
GAACCAAAGCCCTCAAGGTGAGCGGACGCTACGTTGTTCACTAAACAAGCATCAGGTTGT
GCTATTTCGGTGGTGTAAGCAATTTCGCCGATATGGTTCGCCCCCAGTTCCACCACGGCA
AATTTATGCTCAGGGGTTAAACGTAATAAGGTCAATGGCACACCTAAATCATTGTTTAAA
TTGCCAAAAGTATAAAGCACCTGATCTTCACAAGCGGTTACTTTTTGCAAAATTTTTGCA
GTCATCTCTTTGACGGTGGTTTTGCCTGAAGAGCCCGTCATTGCCACAGTTTTTGGGTTA
ATTTCCGCTTTCAGCCATTTTGCTAACTGCCCTAATGCCAAGCGAGTATCTTCCACAATA
ATTTGCGGTACATTCACCGCCAATTCACGCTCAACGACTAACGCCACACAGCCTTGTTCT
ATCGCTTTTTCTACATAATCGTGAGCATCAAATTTTTCGCCTTTTAATACAAAAAATAAA
CCTTTTTCGACCGCTTGACGCGTATCTGTACTGATGTTTTCAGCAACAACCTCGCCACTA
CCGAGTAGTTTACCCTTTAGGGTTTGAGCGAGTTGTAGGGTGGTTTGTTTTATCATCTTT
ATTTACTTATAAATTATTTTTACTATTTAAAATCTACTTTTGTAGGGGCTAATTACATTA
GCCCCTCTTCCTTATGATTGCTTTTGGGGCAAATGTAATTTGCCCCTACAAATTATTTTG
TGCAATAGATTAAATTCCAACTACCCCAAAAACTTCCTCGCCCACTCTTGATCCGAAAAG
TGATATTTCTTCGTGCCGATAATTTGGTAATCTTCGTGTCCTTTACCTGCAATCAAAATC
ACATCTTTTGGTTCGGCTTGGGCGATTGCTTGTTCAATCGCATATTGACGGATATGCATA
GACTGCACCGCTTTTGGCTTACGGAAACCTTTCATAACATCGTTAAAAATCACATCAGGA
TCTTCGGTACGTGGATTGTCATCAGTTATAATCACTCTGTCCGCCAACTGTTCGGCAATA
CGAGCCATTAGCGGACGCTTACCTGTATCACGGTCGCCACCGCAACCAAACACACACCAT
AGTTCGCCTTCACAATGCAAACGAGCGGCATCTAAGGCTTTTTCTAAGGCATCAGGGGTA
TGGGCATAATCAACAATCACCATCGGGCTTTCTTCCGCATTTTCTTCGCTGATTAAACAC
TCCATACGTCCGCATACACCGTTTAACAGCGGTGCGGTTTCGACTAATTTTTGCAAATCG
TAGCCCAAAGCCAATAAACCAGCGAAAGCGGTTAATAAATTGCTGACATTAAACGCCCCG
ATTAAACGGCTTTTGAGTTCGCCGTTGCCCCAGCTACTTTCAAATTCAATAGTTGCACCT
TGTAGGGTAAATTGCACCGCTTTCGCTTTAATCCAACGGGCTTGTTGTGGTTGAAACTGG
CTATCGGTGCTGACAGCGACGGCCTCAGGCAATTTTGCTAACCATTTATGCCCAATTTCA
TCATCAGCGTTGATTACTTGTTGTTTTGAAGAAAGCTCGCCAAATAAGCGGAACTTCGCT
TGGGCATACTCTTCCATTGTGTTGTGATAATCAAGGTGATCACGGCTTAAGTTAGTGAAA
ATCGCCAAGTCAAAGTCTAGCGCTTCGGCACGATATTGAGCCAAACCGTGAGAAGAGACT
TCCATTGCACAGAAATCCGCCCCTAATTCGACAAAGTTTGCGAGATTGTGTTGAATTTCA
ACGGCAGAACCTGTTGTATTCACCGCTTCTTGCACTTGCCCATATAGTCCGTTGCCAATA
GTACCCATCACCGCAGATTTACCGCCAAGCAAGTTTCGCCATTGTGAAAAAAGCTGTGCC
GTAGTGGTTTTGCCGTTAGTGCCTGTAATACCCACAAGGGTTAATTTTTCTGATGGATTG
CCATAGAAGGCACCTGCTATCGCCGAAAGTTGTTTCGGTAAATTTGGTACTTCCAGTACA
CAAGCGGTCGAATTTGCAAATTTTTCTGCAAATCTCACCGCTTGAACGTCATCGTCCGCT
TCAGCTAAAACTAAAGAAGCACCTTGTTCAATCGCTTTTTCAATAAATTGACGACCATCG
ACTTGATGTCCTTTTAAGGCAACAAATAGATCGCCTTTTTCAACCTGACGGCTGTCCAAG
GTCATTTTGTTTAATTCTTTTAATTCGCCCCAATGGTTAAGTTCAGGGAAAAAGGAAAGT
AAAGGGTTCATTATTGCCTCTTAGTTTATCGAATTTGTTTTCATCTCTCTCACTGCACTT
TTTGTATCTTCAGTAAGATTATCTGGTTTAATATTTCTTGCTTTTAAAGTATGTCCCATA
ATACTTGAGAACAGTGGGGCAGATACTGCACCGCCATAATAAGCCCCAGCTTTTGGTTCA
TTGATTAAAACCACTAAAGCAAATTTAGGATCGCTCGCAGGTGCAATACCTGCTGTATAA
GCAATATGTTTTTCAACATATTTGCCTTTTTCTAATTTACGAGCTGTACCTGTTTTAATA
GCCACACGGTATCCATCAACGGCGGCTCTTGCCCCACCTTCGCCTTTAGCAGCAACACTT
TCCATCATGTGCACCACATCTTTGGTAATTTTTTCAGGAAGCACACGCTCACCAATCACA
GGCGGATCTACTTTTGTAATCGAAAGCGGACGATAAATCCCAAAGCTACCTAATGTTGCA
TAAGCTCGGGCTAATTGTAATGGCGTTACATTTAAACCATAACCATACGCCATTGTCGCA
CGTTCAATGTCCGCCCAACGTTTACGATCGCCGTTTGTACCACGTTGTTCACCAAGCCCT
AAGCCTGTATCTTTACCAAAACCGACCTTGCTATAAGTTTCGACTAATGCGGTTGATGGC
ATTCTTAACGCTAAACGGCTTACACCTATGTTACTGGATTTTTGTAAGATCCCCGTCAGC
GTTAAACTATCGCGAGGAGCAACATCTTTAATCGTATGTCCATTAACGACAAAAGGTCTT
GTGCTAATGACTTCACTTGGATAAGTCACTTTATTTTGTAGCGCTGTCAATACCACCAGT
GGTTTTACTGTTGAACCTGGTTCAAAAGTATCGGTAATCACTCGGTTACGCGCTAATTCT
GATTTGAATTCTGCACGGTTATTTGGGTTAAAAGATGGTGCATTTGCCATCGCTAACACT
TCACCCGTTTGAATATCCACTAAAACAGCTGTTCCTGATTCTGCCTTATTTTCAATTACC
GCTTTTTTGATTTCACGGTAAACCATCGATTGAAGTTCTTCATCAATGCTCAACATTACA
TCTTGCGGATCATATTTTTTCTCATCGCGAATATGCTCAATCACATTGCCACGGGCATCT
TTACGAATGACTTGTTTACCGTTTTTACCCACTAATAAGCTATCAAAACTACGTTCTATT
CCTTCCGAACCTTGTTTATCATCAACATCGGTAAAGCCGATTAATTGGGAAATTTCTTCT
GCAAGAGGATAAAAACGGCGAGTTTCTGCTTTTAATACAAGCCCATCAATTTTTAATGCT
CGAGCATAATCTCCTATCACATCTGATTCGTGACGAGAAATATATAAAAAACGTTGATTT
GCTGAAGCATAAAGTTTATCCATCATTACGCTGTATTTCATATCTAATGCTTTGGCTAAC
TCTTGCATTTTTTGGCGTTCAAGCTGAGCATACTCATTTTCCAAATGTAAAAACATAGAA
TTTGGATTATTGCGTATGCGTTGAATTAATACGTTGTAATCTAATGCAGTTGCACGAGCG
AGTAATGTCCAATAATCCTCATTTTTATTGTTTAAAATCGCTCTAGGATCATATTTATTT
TCTTTATTCTGTGGTTTTTCTTTAATAAAACGATTCACACTAGCTTCAATTTTACTGGCT
GAAGCCTCCATTTCCATAGCCAAAACTCGCCATAACGATTTATTACGACGAAGTTTAGTA
TCAAAATATTCTTTAGGATCAATCGTAATTGAATACATCGGCACGCTAATTGAAAGCACT
CGCCCATTTCTATCTAAAATCGTCCCCCTTGTAAAAGGAAGCTCTTTCGTTCTTAATGAT
CGATCATTTGCTTCTTTGATTAAACGTTCTGAATCAGTGACTTGTAAAAAAAAACTTTGA
CCGATCAAGGCACAGGCCATTACACCGATAAACAGATAAACAAATCCAAATCGGGCAGGC
AAAAAACTAGGCTGAGATGAAATATCTACCTCTTTTAATTCATCTCCCATCGCATTTTTA
TTTTTAGGGTTATATTTCACTGATTTTTTCATTTTTATTTCACTAAAATGATTTCTTGTT
CTTTTTTAACTGGTTGTAATCCAAATTTTTCAGCAACAGCTTCGACTAAAAACTTCTGAC
TTTTTGAATTTTCTTCTAATTGCAAATGGACATACTGATTTTCAAGCTTCTGTTTTACTT
GCAATAATTTTCCCTGCTCCGCTGTTAATAAACGTGTTTGGTGCGTAATCCAAATCGTTG
CAACAGCACTAATCACCACCCCAATAAGTAGCAATAACGCCACTTTATTATGGCTAGTTA
AATCGTCTAAAATCACTTGACGTAAAGGATAGCGTTCACTCGACATTATCTTTTCTCCGC
AACTCTTAACACCGCACTGCGTGAGCGTGGATTGGCTTCAATCTCCGCTTCACTTGGCAT
AATCGCTTTGCCGACGGTTTTTAAAGGAATATTCTTATTTAACTCACTTTCTAAAATCGG
CAGACCTTTCGGCACAGCCTCGCCTTTGCTCTGTTTGCGCATAAACTGCTTCACCATTCT
ATCTTCTAGAGAATGGAAGCTGATAATAGACAAACGCCCTTCAGGTGCGAGTACAGCTAA
GGCTGAATTTAGCGCTTTTTCTAATTCATCTAACTCACTATTAATGTAAATGCGGATTGC
CTGAAAAGACCGAGTTGCAGGGTGTTTATGTTTATCTTTAAAGGGCACGGCATCTGCAAT
AATTTGAGCGAGTTGCAAGGTACGCGAAATTTTTTCACTTGCAGATTTATTGTAAGAAAC
CACCGCTTGTGCAATACGTTTGGCAAAACGTTCTTCACCAAACTCTTTTAACACCCAAGC
AAGATCATCAACAGATACCTGCGCTAACCATTCCATTGCAGATAAGCCTTTGGTGGTGTC
CATTCGCATATCCAATGGTCCATCACGCATAAAGCTAAAACCACGTTCTGCTTCGTCAAG
TTGTGGGGAAGATACGCCAAGATCGAGTAAGATACCGTCAATTTTGCCGATTAAACCCAG
TTCTTCGCAAATCTCTGGAATGGATGAAAAAGCACTATGAACAATTTGAAAACGGGGATC
CGTGATGGTCTTCGCTTCTGCAATCGCACGCGGATCACGATCAATTGCAATCAATCTCCC
CTGTTCACCCAATTTGCTTAAAATAAGACGTGAATGCCCACCACGCCCAAAAGTACCATC
GATATAGGTACCATTGGGTTTAATGGCTAAACCATCCACTGCTTCGTGTAATAACACCGT
AATATGTTTGGGTGAGTCACTCATTTTGATTATCCGTTATTATTATAAAGAAAGGTTTTT
CAATGCCTCACAATGAAGCATCTCTTCTGAGCTACCAATTGCAAGATCTTCGCTAATCTG
TTTCTGCCATTGTTGATCTTGCCAAATTTCAAATTTATTTAACTGCCCAACCAACATAAG
CTGCTGTTCCAATTGAGCGTGCTGACGCAAAGTCGGGCTAAGTAAAATCCGTCCAGCAGA
ATCCATTTCACATTCTGTCGCAAAACCTTGCATAACCCGTTGAATACGACGCTGTGCAGG
ATCGAAGTTAGACAGAGCGAGCAATTTTTGCTCGACAATTTCCCATTCGTGCAACGGATA
CAGTAATAAACAAGGCTGGCGAATATCTACGGTACAAACAAATGCTCCGTGGTGACGCTC
CAAAAGCTCGGCACGATAACGGGTCGGAATAGCGATCCGCCCTTTGCTATCAATGCTGAT
TGAAGTTGCTCCACGAAACATTTTTTTGCTCACTTAACCTTAGAGATTCGGAAATTTGGA
AAAAATTCCACAAAACACCACTTTTTCCCACTTTAATTGAAGGATTTTATAGTTTTCGTA
GATTAGGGGCAAGAAATTTGTCAGAAAAATACGAATATATTTAATTATAAATAGAATTCA
TTACCCGCAGCAAAAACAACAAACTACTTTACATTGCCTCAAAATCAAGCAAACGAAAAC
ATTTGTAATTGTTGTAAAACACAGTACATTTACTTGTAAACGTTTTTACAATAGGAGAGC
TTTTTAAGCTTATTTACATGAAAAACAGAGTTCGGTGGAATCATCAATTTAGACAAAGTT
CGTTCTGACAAAGTATATAGCTTAAATTTAACGCTATGGAAGCGCAATTGGTATTGGTTA
GAAGTAACACCTAGGGCTACAATTTACCTATCGTAAGCAAAATAGTAATTTGCCAACGCT
CTATTCCTGTACGGATAAAAACGTCAATATCTTAGTTGAAAGCCAGTTTTAAATTGTAGG
GATAGGGACTATCCGCTTCGATCTCTATTTCCTTGCCTTTGACCAATCTAACGAGGAAAC
AAGCGAAAATCCCCTCTTACATAACTTTTCTTAAAATTAGCTGTTGTGCAGCTGCTACAC
AACACCAGATAAAATCTTATTTAAAACAAATTGATCTCGTCGCCCTATTCCTTTATTCCC
TAACTTTCTCTATAATCCTAATCCTCTTATGTTCTTTAAAATCTGGTGGAATTATGAACC
CAATGTTAAATATCGCTATTCGTGCAGCACGAAAAGCAGGCAATATTATTGCTAAAGGCT
ATGAGCAAGCGCCTCAAGACACTCAAGTTGCTCAAAAAGGCACAAATGACTATGTTACCG
AAATTGATAAAGCAGCAGAAGCAGCCATTATTGAAGTGATCCGTAAATCGTATCCTGATC
ATGCTATTGTTGGCGAAGAATCAGGCGTTTTAGCTGGCACAAATAACGATGTACAATGGG
TGATTGATCCATTAGATGGCACAACAAACTTTGTTAAACGCTTGCCACATTTTGCGGTGT
CGATTGCTATTCGTGTGAATGGTCGTACTGAGGTGGGTGTTGTATATGATCCTATTCGTA
ACGAATTATTTACCGCTGTGCGTGGCGAAGGTACAAAATTAAATGAATTCCGCCTTCGCA
TTAGTAATGAACGTCGTGATTTACAAGGCACAGTGTTAGCAACAGGTTTCCCGTTTAAAG
TCGCAAAACATCGTACTGCTCACTTAAATATGATTGAAGCCTTGATGAACAATGGCGTAG
CAGATTTCCGCCGTACTGGTTCTGCAGCATTAGATTTAGCTTATGTGGCTGCTGGTCGTG
TTGATGGTTACTTTGAAATCGGATTAAAACCGTGGGATTGTGCTGCAGGCGATTTAATTG
CCCGTGAATCAGGTGCGTTAGTGACCAACTTTGTTGGTGGTACAGATTACTTAAAATCAG
GTAATGTAGTGGCAGGTAGCGGTCGTGTTGTAAAAGAAATTTTAAACAGTATTCAACCGA
CCTTAACTGAAGAACTCAAAGCCTAATAATAGATTTTTTTTGATGGGCAGTTGCCCACCC
AACGATTAAAGATAAGCTTATGCAAAAGACCTATCCATTGCTCAGTCAAATCAACTCACC
TGATGATTTGCGTTTATTACCAAAAGATAAACTTCAACCTCTTTGTGATGAACTGCGTGC
CTATTTGTTAGAGTCCGTCAGTCAAACAAGCGGTCACTTAGCCTCTGGATTAGGCGTGGT
CGAATTGACCGTTGCCTTGCATTATGTTTATCAGACCCCATTCGATCAACTTATCTGGGA
CGTAGGACACCAAGCCTATCCACATAAAATTTTAACGGGTCGCCGTGACCAAATGCATAC
TATTCGTCAAAAAGACGGCTTACACCCATTCCCTTGGCGTGAAGAAAGTCCTTTTGATGT
ATTGAGCGTTGGACACTCTTCTACCTCCATTAGTGCTGGTTTAGGCATTGCCGTTGCCGC
AGAAAAAGAGAACGCAGGGCGTAAAACGGTCTGTGTGATTGGTGATGGTGCAATCACTGC
AGGTATGGCATTTGAAGCGATTAACCACGCAGGTTCAATTCATACCGATATGTTGGTTAT
CTTAAATGACAACGAAATGTCCATCTCAGAAAATGTGGGAGCATTAAATAATCACTTAGC
TCGCCTTTTCACTGGTTCGCTTTATGGTACTTTACGTGAAGGGGGCAAAAAACTGCTCTC
AGGCATTCCGTCGATCAAAGAGTTTGTGCGAAAAACAGAAGAACACGTTAAGGGCTTTGT
TTCGCCTGTTGGCACAATGTTTGAAACCCTTGGCTTTAACTATATCGGCCCGATTGACGG
ACACGATATTGAAGAACTGATTTCTACCCTGAAAAATATGCGAAATATGTCAGGGCCACA
GTTCTTACATATTAAAACCAAAAAAGGCAAAGGCTATACCCCAGCGGAACAGGACCCTAT
CGGCTTCCACGGCGTACCGAAATTTGACCACACAAGCGGTAAGTTACCACAAACAAAATC
CGCACCGACCTATTCCAATATTTTTGGCGACTGGCTTTGCGAAATGGCAGAGCGTGATCC
GAAAATTATCGGCATTACCCCTGCGATGCGTGAAGGATCGGGAATGGTTGAGTTTTCTAA
ACGCTTCCCACAACAATATTTTGATGTAGCGATTGCCGAACAGCACGCCGTGACCTTTGG
GGCAGGGCTTGCGATTGCAGGTTACAAGCCTGTGGTGGCGATTTACTCTAGCTTCCTACA
ACGTGCTTATGACCAACTTATTCACGATGTGGCTATTCAAAACTTGCCTGTCATTTTTGC
AATTGACCGTGCTGGTATTGTGGGAGCAGACGGGCAGACCCATCAAGGCGCATTTGATTT
AAGTTTTATGCGTTGTGTCCCAAATATGACGATAATGTGTCCAAGTGATGAAAATGAAAT
GCGTCAAATGCTTTACACTGCTTACACAATGAACAGCCCTGTTGCCGTGCGTTATCCGCG
TGGCAATGCACAAGGCGTTGAGCTTCAACCGATGCAAACCCTTGAAATCGGCAAAGGCAA
AGTGTTAAAAAAGGGGAAAAAGGTCGCTATTCTCAATTTCGGAGCATTATTAAACGAAGC
CAAACAAGTGGCAGAAGCCCATAATTACACGCTGGTTGATATGCGTTTTGCAAAACCGCT
AGATGAAGCCTTGATTGCTGAGCTTGCAGACCGCCACGAATTATTAGTCACCCTTGAAGA
AAATGCCCTTCAAGGTGGGGCTGGCAGTGCGGTAAACGAATATTTGCAACATATCGGCAA
AATCAAACCGCTATTGATGTTGGGTATCCCTGATTTCTTTATCCCACAAGCTACACAAGC
GGAGTCTTATGCGGATTTAGGGTTAGATGCGAAAGGGATTGAGCAGAAGATTCTATCTAT
GAAATGAGTTAATTTCCAAATCTCATTAAAAAGCTAAGATACTAAACCTAAGTTGCCTAT
TCTTAGGCATAGTAGACAAATGGGCACAGTAGACAAAATGGTTGCTAATGTTTATTTTTT
CTAAATATTAGCAGCAAATTTGTCTATTATCCCCATTCTTATGCCATAAATCTATCTTCC
ACAATATCACTATTAGGAGATATTACTTCAACTGCTCTTCAATAATCCCACCACCCAAAC
AGACTTCGCCTTGATAAAATACGGCGGATTGTCCTGGGGTAACAGCAATTTGTGGCTCAT
CAAAGATCACTCGAATGGTTTCGTCATCAAGCGGTTGGATTTCACATAAAATATCCGCTT
GGCGGTAGCGTGTTTTTACTGTGCAACGTAGTTTTTCACGGATCGGTTGACGATCTACCC
AGTGAAGTTGGCTTGCAATCAGACCGCTTGAAAGCAACGCGGAATTATCCTGACCTTGAG
CGACAATTAGCACATTATTCACCAGATCTTTTTCCACTACATACCACGCATTTTCACTCG
CCCCTTTGACACCACCAATACCTAAACCTTTGCGTTGTCCTAAGGTGTGGTACATTAAGC
CATCGTGACGACCAATCACTTGCCCATCGACGGTTTTAATCTCCCCAGCTTGTGCAGGTA
AATAACGAGCAAGGAAATCTTTGAATTTACGTTCACCGATAAAACAGATACCTGTCGAAT
CTTTTTTCTTCGCCGTCGCTAAACCTAAGTCTTCCGCAATGGCTCGCACAATCGGTTTTT
CAATATTCCCCACAGGGAAAAGACTTTGTGCGACTTGTTGCTCACTTAGGGTGTAGAGAA
AATAACTTTGATCTTTGTTACTATCAAGTCCACGCAATAATTTTGGCTGTTGTTCAAGCG
GTGGACGACGGACATAATGCCCAGTGGCAATAAAATCCGCCCCTAAATCCTCTGCAGCAT
ATTCTAAAAAGGCTTTGAATTTGATCTCTTTGTTACACAAAATATCAGGATTTGGTGTAC
GTCCAGCTTTATATTCTGCAAGGAAATGCTCAAACACATTATCCCAGTACTCTGCGGCAA
AATTGATTTTATGCAGTTTAATACCCAGCTTATCGCAAACGGCTTGTGCATCGGCTAAAT
CTGCCGCCGCCGTGCAGTAATCCGTATCATCGTCTTCTTCCCAGTTCTTCATAAACAAGC
CTTCCACTTGGTAGCCTTGCTGTTGAAGAATAAAGGCAGAAACCGAAGAATCTACGCCTC
CTGACATTCCGCAGATCACTTTTTTCTTTGCATTTTCCGCTAATTGTTCATCGGTAAGTG
CAGGAAAATGTTGTAGGTAAGTTTTTGATTTCATTATTGTTGTTCTGTCCGTTGATAAAA
TTGCTGTCCCACTCTGTCGATATGCTGAATAAAATTTTCGTAAGCCAGTTCGTGATAAAT
TGAAAGATCAAACAGATAAGGTAGGCTAGAGTCTTCTAAATCTAACCTGATTTTACCCAA
TATGCTCTGATTAAGATTTGGTCCTTTAAAAGTTAAGTCAATATCAGAAGCTATCCGATA
ATTGCCCTTTGCTCGAGAACCATAAATAATCGCCTGCTCAATTTCGGGGTATTTCTTGAG
AATATCAGTAATTACCCTAATAGATTGTTCATTTAATCCAAACTTTTCTGCCATAATTCC
ATCATTCTCTTTTCTAATGCAAGGAAAAGGGGAAGATAAATGTGAACAATTTTTTCAAAT
TCTTTCAACAAAATTTGAGCATCATAAGTATGAACTGTCATATTACGGCTATTCAACATT
TCCATCCAATGATGCCCCTCAAAAATAAGCTCATATTGAAAGGCTATTCGAGTTACGTTT
CTAGGTCCATTTGCATCTAAAAGACCTTGATATTTCAAATAGTCTTGCATTACTTTCCAA
GCAAGTTCGTGAGCGATTTCAAAACTTTGAATAATCCCTTTTTTGATAATATCAAGATCA
GTATCTGCATACTTTTCTACATCATCTTTTAGATAAGCAACAGCCTGTTGATAATTTTCA
AAACGCTGTTTCCAGCGAATATCTTGTTGCTCCATTTTTCCTTCCTATTGATGAAAAAAT
TATTTTACTTCGTAAAACTGAGCCTCTTTCTTGGCAAATTTTTCTTCATATTCGGCTTTA
GCAGCTTCATCGCCAGCTTCTAATTTTGCTTTTAAATTATCACAAGGCTCATCGCAGTCA
CAGACTTTTTTCATTCCTAGTGCAGAAATACCGCCACAACTACCTTTAATTGTTTTACCT
TTGATAATAAAGCCGATTGACATCATAAATACAATGGCTACAAAGAAAGCAAAGGTCAGT
AAAATTGTTTCCATTTTTTGTCCTATTATTTTTGATTAATTAATTTTTCAAAGGCACTCG
ACATTTTAGTTTCATATCCGTCGCCTTTTTTGATAATTAAGAAAATTGCTAAATTTTCAC
GTTCTGCCACTTCCAGTGCTTTTTCTGCTCCTAACACATATAAGCCTGTTGAAAGTCCAT
CTGCAGTCATTGTGGTTGGTGCAAATACAGTAATTGAGGCTAAGTTATGGCTAATCGGAC
GTAACGCTTTTGGATCGATAATGTGAGATAGGCGATTACCCTGTTCATCTTCAAAATAGT
TGCGGTAATTACCCGAAGTCGCCATACCTAAATTATGCAATGGCACAACAATTTGACTTG
ATGTTCCTTGAGCAAATTCAGGTTTTTCAACTGCAATACGCCACGGTTGCCCTTTTAAAT
TTAGCCCTTTTCCGCGTAATTCACCGCCGATCTCAACAAGGTAATGTTGTACCCCTAATT
GCTCAAGGTAATCCGCTAATTTATCTACGCCAAATCCTTTGGCAATTGCTGAAAGATCGA
GATAAAGCTCTGGTACTTTTTTTGTTAATGTGGCTTTTGTAGCATTATCATCTAAGACTA
ATTTTTCAATACCAACCCAAGTGGCACGTTCTGCAATTTGTTCTTCCGTTGGTGCTTTAT
TTAGGCGTTTATCTGGTCCAAATCCCCATAAATTAACGAAAGGCCCAACGGTCACATCTA
ACGCACCTTCTGTCACTTTATTTAGACGTACCGCTTCTTTGACCACTTTGGCAAAATCAG
AGGCAATTTCAAACGGTTTATCTGCCTCTTTCATTTGATTAAATTGGCTAATTTGAGAGT
CTTTTTGATAGGTGGACATCTCGTTATTTACCATTTTTAACAACGTATCCATTTGACGTT
GAACTTCTTCTGGTTTAGGTAAATTTGTTAAGCTACCATCATCAATATATTTGATATGGT
AGGTTGTTCCCATTGTTTTACCTTCAAAGGCAATTTGTTGGGGTTCTTTATTACAAGCAG
AAAGCATTACAGCGAAAAATGCCGAAATTGCCCACATTAGTAACGTTTTGATTTTCATAC
ATCCTCCCAAAACGAATAATTAAATTAATAATGGAAAATAGACAAGGGCGATTTCCTTAT
CTATTTTCCATTATTGGATTGTTAATACCCTACATAGAATTATAGCATAATCTATTAGGT
TCAGTATGTGGAAAATGCTCCATTTGTAAAACACAATAGATTTTTATGATATAAAATTTA
CTATTTAGCAGTTTTATTCACCAAAATTTTTCGGTAAAATTTTTAACATTTCAGTCCAAA
TTTCTGCACTACGCTGACGACTCATTGCTAAACATTCTACCGCTTTTTCATAATCATTAG
TTTCACAAGCACTTCGAAGTGCTTGATAAAATGCAAAACTTAATTGACGAGAGCTAGGAT
TGGAGAAAAATAAAGATGCCGTTTTTAAATAGAGATCTTTAAAACTATTTAAAATCAACC
CATAAACAGGCTTATTGGCAATAAAGGTAAATTCCCGATATAGCTTATAGTCAAATTCAG
CATAAGCTTGTGCCGTGTCTTGAAGCGATTCAAGATCTTTTAAAAGTGACGAAGAAGCTA
AATGATCAGCTTTAATTGCCTTGGGAATAAAGTATTCCCCCATTCTAGTACGCAACGAAA
CAACATTTGAAATAATCGTAGGTGTGATAGACTCATCTAAATGAATTAATGTACTAATGA
TGTTTGGACCCGCTGTTTCCCAAATATTATTTACTTTGGTTGGTTTACCGTGTTGGATAC
TCAACCAACCATCACGCGCAAGACGCTGTAAAACTTCTCTTAACGTTGTACGCGTAACAC
CAATAATATCTGCAAGTTCACGCTCTGCAGGTAAATCTGAACCAGCAGGAAAGCGGTTAC
TCCAAATACTTTTGATTAAATATTCTTCAGCAAGGGCTGCTGGGCTTTGGGCTCTTAAAA
TGTCTGATTGATTCATTGATTTATCTCAAAAAATGAAGAAATACTTCAAATAAATAATAA
AAAGTGTGATGTACTTATCAAAAATGATATTGCCTTCCATATAATGGCTCTTGGGCTATT
ATCGTTTAATCTAAACTAGATTACAATCCACAATCATTTTTACTTTTTTAGTTAAATCTA
TGAATAATCTTGACGCTTTTTATAAAAATTTTCTCGGTAACGCACCAGAATGGTATAAGG
CTTGTATTATTGCCTTCTTAATTACCAATCCATTGCTCTATTTTTTCATTAGTCCATTTG
TCGCTGGTTGGGCATTAGTGGCTGAATTTATTTTTACGTTAGCAATGGCATTAAAATGTT
ATCCTCTACAACCAGGTGGTCTACTTGCCATTGAAGCTGTCGCTATTGGAATGACGAGTG
CTGAGCATATCAAAAAAGAAATTCTCGCCAACTTTGAAGTCGTTTTATTGTTGATCTTTA
TGGTGGCAGGTATTTACTTTATGAAACGCTTGTTACTTTATGCATTCACTAAGCTACTGA
TTTCCATCCATTCTAAAAAAATGCTTGCACTCACTTTCTGTTTAAGTGCGGCATTCTTAT
CTGCATTCCTCGATGCTTTAACGGTAATTGCGGTGATTATTAGTGTTGGAATGGGATTCT
ATAAAGTTTACCATAAGGTCGCATCAGGTGGGCTTTTGGACGATGATGAGTCCGATGATA
CTTCAAATGATAAATTAATTACAAACAAACAAATTTTAGAACAATTTCGTGGTTTCTTGC
GTAGCTTATTAATGCACGCTGGAGTAGGTAGTGCGTTAGGTGGCGTGATGACAATGGTCG
GTGAACCGCAAAATTTAATTATTGCTGCTCAAGCTGATTGGGGATTTGGGGAATTTTTCT
TACGGGTAGCTCCAATTAGTATCATTGTGCTTGTATCAGGTATTGCAACCTGTTATCTCG
TAGAAAAATACAAACTTTTTGGTTATGGTGACCGCTTGCCGCGTAAAGTTTGGGTGGTAT
TAGCCCATTATAACTTGCGTAAAGAACAAGAGATGACAAAACGAGACCGAATGAAATTGG
TTATTCAAGCCATAGCTGGTGTTTGGTTAGTCATTGCGTTGGCATTGCATTTAGCGGAAG
TAGGATTAATCGGTCTCTCTGTTATTATTTTCTGTACAGCTTTCTGTGGTATCACTGATG
AACACGCCTTAGGACGTTCTTTCCAAGAGTCGCTACCATTTACCGCATTGCTTGTGGCTT
TCTTCTCTATCGTTGCCGTGATTGTAGATTTGAAACTCTTTGATCCAATTACTCAATTTG
TTCTGTCCGCTGAACCAAGCTCACAATTGGTGCTGTTCTATACATTTAATGGATTGCTTT
CAATGATTTCGGATAACGTTTTCGTTGGAACCGTTTACATTAACGAAGCAAAAGCGGCTT
TCCAAGCTGGCATTATTAGTAGGGAACAATTTGACCTGATTGCTGTCGCAATTAACACAG
GAACCAATTTACCATCAGTTGCTACTCCAAATGGACAAGCTGCATTTTTATTCTTATTGA
CTTCTGCTATTGCACCATTAATTCGTTTATCCTATGGACGAATGGTCTATATGGCATTAC
CATATACCGTAGTTTTATCAGGAGTAGGGTTCTTCGCATTAGAATTTTTACTGCCACAAT
TAACAAAATTAATGACGGAGTGGGGCTGGTTAATCACTCGTTAAGAATAAAGGAAACCGT
ATGCTAACTTATTTTAAAGAGCTATCAATAAGTCGTAGTGCTTGGCTACTTCTCACTGCA
AGCTGTACAGCACTAGAAGCTGCTGCGCTCTATTTTCAACACGGAATGGGACTAAACCCT
TGCGTGATGTGTATTTATGAACGATTAGCTCTATTGGCGATTTTAATTGCGGGGATTATC
GGCTTTTTAGCCCCCCGCAAAACGCTCGTACGTTGGCTTGCATTATTGCTTGGTTTATTT
GGCTCAATAAAAGGTTTAAGCCTTGCAATTAAGCATACGGATTATCAACTCAATCCCGCT
CCGTGGAACCAGTGTTCACCTTTTGTAGATTTCCCTGAAACATTGCCATTGAACAAATGG
TTCCCAGATCTCTTTGAAGCTACAGGTAAAGGCGATTGTGGAAAAGTGGTCTGGCAATTT
TTAGATCTCTCTATGCCACAATGGTTGATTGTGGTTTTCTCTATTTATATTGTCGTTTTT
GCTGTTATTATTATAAGTCAATTCAAGCAAACTTCTTCATACAGAACATTATTTCGTTAG
GTGAAATATGAGTAGCGAATCTAAATCTTTTTTTCGTACATTATTAGAGAAATACAAAGA
GTTATGTAAAGATCTTGGCGTTGACCAAGGTGCTTGTCGAGGCTGTGTACCCGTTGTAAA
ATTTGATCCCGAACAAGATGATAAATCTGGAGAAAAAACAAAAGATGTTTAAATTATCTT
AAATGGGATAGAGAAAAATCTATCCCATTTATCCTTTCTAAACATGTCATACTATGATGT
CCCCCCCCATTCATTTCTAAAAGAATGATTTAACTCTCGCAATTTTATTCATAATCTCTA
TACTATTTGAAAATTTTTATTTGGAGTCTTCATGTCATCTACTCAACAATTCCAAACGCT
GTTTGAACAGTCGTTGAAAAACTACTGTGAAGAGCGTTTTTTAAAACCTGAACAACTTTC
TACACAACAATGGTATCAATTCATTGCCGAAGTCAGCCAACAGGCGATTTTGCAAAATTT
TCCTAAAAACGCACCGCTTGTAAACACTCGCAAAGTAAACTATCTCTCAATGGAGTTCTT
AATCGGACGTTTACTGGGTAACAACTTAATGAGTCTGAGCGTTTATCAATATGTCTATTT
AGCCCTTGCTCAATATGGTAAAAATTTAGTCGATATTCTCGAAGAAGAGCGTGATCCATC
ATTAGGCAATGGCGGTTTAGGTCGTTTAGCTGCCTGTTATTTAGATTCAATGGCAAGCCT
TGCTCAGCCAGCAGTGGGATACGGATTACACTATCAATACGGCTTATTCAAACAGAGCTT
TGGCTGGGCAGGTGAACAGCGTGAAGAAGGCGATGCGTGGAGCCGTGATTTCTATACTCA
ACAATATCATCGCCCAGATTTTCGCCAAACCGTTGGTTTTGGTGGCGAAGTATGGCATCG
TGACGGTGATAAATATGAATGGAAACCAGCGTGGACAATTTATGGTGAAGCCTTTGATTT
ACCCGTAGTGGGTTATAAAGGGGTTCAACAGCCGTTACGTTTATGGCAAGGTTATAGCGA
AACGTCCTTCGATCTTGCTCAATTTAACGACGGCGACTATCTTGAGTCTGAAAGCAAAGT
GGTTGATGCGTCAAAATTAACCAAAGTGTTATATCCAAACGACAATCATCAAGAAGGTAA
AGAGTTGCGTTTAATGCAACAATATTTCCACTGTGCTTGCTCTGTTGCCGATATTCTAAA
AAATCACCTTGCACAAGGCAGAACCTTAGAGCAGTTGCCTGAATTTGAAGTGATCCAGTT
AAACGATACGCACCCTGCGATTGCAATCCCCGAATTAATGCGTCTTTTGATTGACGAATA
CGGTTTATGTTGGGATCGAGCTTGGGCAATTTGTTCAAAAACATTTGCTTACACCAACCA
TACTTTATTGCCTGAAGCGTTGGAGCAGTGGGATCAAAATCTCGTCGCGAAATTGTTGCC
ACGCCATTTAATCATCATTGACCGCATTAACCACGAGCTTTATCAACAAGTGAAAGCGGA
ATTTAGCGAAGCAGAATTTGCAGATGCGTGGGACGAAACAGCGGTCTTAATGAACCACCG
TGTGCGTATGGCAAACCTTTGTGTTGTAGGATCTTTTGCTGTCAATGGTGTGGCACAAAT
TCACTCGGATTTAGTGGTAAGCGATTTATTCCCAGCTTATAACCGCTTGTTTAAAGGTCG
CTTCCATAATGTAACTAACGGTATTACCCCTCGTCGTTGGATCCGCCAAGCAAACCCATT
ACTAAGTGCGTTGTTAGATAAATATATCAAAGGTGACTGGACGAAAGATCTTGAATTGTT
GGCTCAAATTGAGAAATTTGCCAAAGATCCACAGTTCCAAGCAGATTACAATCACATCAA
ACAGCAAAACAAGCAGCTATTAGCGAAAGAAATTGAGCAATCACTTGGTTTAAAAGTGAA
TTGCAATGCGATTTTCGATGTTCAAATTAAACGTTTCCACGAATACAAACGCCAACATTT
GAATCTGTTGAATATCATCGCCACTTATCAAGAGCTTAAAGCGAACCCACAACAAGAGGT
TGTACCACGCCTGTTTATCTTTGCAGGTAAAGCGGCACCAGGTTACTTTATGGCGAAACA
AATTATTCAAGCCATCAACGCTGTGGCAAAAGTGATTAACAACGATCCTGATATGCAAGG
TAAATTACAAGTAGCATTCTTACCAGACTACCGTGTAAGCCTTGCGGAGAAAATCATTCC
TGCGGCAGATGTTTCTGAGCAGATTTCTCTTGCGGGTAAAGAAGCGTCAGGCACGGGCAA
TATGAAATTAGCTCTCAATGGTGCAATTACGCTTGGTACATTAGATGGTGCAAACGTAGA
AATTGCAGAATTTGCTGGGGAAGAAAATGTTGTTATTTTTGGACATACCGTTGAATCTGT
GCGTGAATTGCGTGCAAAAGGTTATGTGTCTAAAACGTACTATGAGCAAGATCCTGTATT
AAAACGAGCGATTGACGCATTAGCGGACGGAACATTCTCAAGTGGTAATAAAGATACCTT
TGAACCATTAGTTTATGATCTGTTAAACAAAGATTATTTCTGTGTGTTAGCAGATTTTGC
AAGCTACCGTGAAGCTCAAAAAGAAGTCGCAAAACGTTATCAAGATCAAACCGCTTGGGT
TGAATCTGCGATTCTTAATACGGCTCGTTTGGGTATGTTTAGCTCAGATCGTTCGATTCG
TGATTATCAGACACGGATTTGGAAGAAATAGAGATATGGTAGCTAAAAATGATTTTTGGT
ATTCTTAGCTACTATGTTCTCTATTACACTGTAAATACTGGTGCGAGCTAGACACTCGCA
CCAATTAATTTAGATATTATTAGAATTTATAGGTTAAATTCGCAGTGACTTTACGTCCTT
CGCCAAAGAAGCAAGCGTAACTACAACCACTGATATATTTTTTATTCGCAACATTCGTTA
CGTTTACTCTTGTCTCCCAATTCTCTGAAAGGCTATATTTCGCCATCAGATCCACTAGTG
TTCTTGCTGGAACGCGAATATTGGCATTATTGTAGCCATCCATTTCTGTTGGAGTTGTTC
CAGTATAACGAGGCGCAACCCCTAATGTTAAGCCGTTAAGTACATTATCCTTAAATGCAT
AATTAACTAATGCAGAATAAGTATGGTTTGGTTGTAATGGAGTATCAATACGAGGTTTAT
CTAAGCGATGGGATTGAGCAAATATATAACTATAAGCTAAAGAAGTAGATAACGATTCAG
TAATATTTAAATCAGCTTGAATTTCTATACCACGATTTTTTTGCTTTTCAACCTGAGCCA
TTGTGGTGACATCCCCACTACGAGCCGCGACAAGAGCATTTTTCTCTTTTAAGTCAAAAT
AAGCCACAGAAATCTGCCCATTGATAAATGATGGCAAATATTTAAAGCCAACTTCATATT
GCTTACCTTCATAAGGCTTATAAATTGATGAACCGTTTGTAGCATTATCTAAACTACCTG
AAAGAGGCCTAAAAGATTCAGAATAGCTAAAATAAGGTGCTAACCCTAAATCTGTCATAT
ACATTAAACCCGCTGAATAGGTAGTATTATTAACTTTATTTTCTGATTTTGTTCCTCGAA
TATCGCTGTGACCTTTAACAAAATCACGTCTTACGCCACCAGTTACAGTTAATTTTTCGT
TTAAACGTAATTGATTTTGCAAGTACAAGCCTAGCTGGCGTTGTTTATCTTTATAAACTG
GAACATCAGTCAAGGTAACTGGAGCGGTAACAAGTTGAGTAATATGATAGCTTGTAGCAG
GCCAAGGGAAATCATATACCCCATCAACCTTGCTGTGTTGATAATCAAAACCACCAGTTA
GGGTATTTGAAATATTATCTGATTTCCATTCTTTGCTTAAACGGGTGTCAATAGTATGGG
AATATGTTTTACCATCAGCAAATAGGAAGCCTTTTTTTAGCCATAGTATTACTTGCGCCA
CCTGTTGTAGGATCCCATTCCATGCCGTAGTAATAGGTTACAAATTGCTCTTTATCTGTT
TTGGCAAAGCGGTAGTTTTGTGAGAAAGTTAAGTCATCGGTAAATTTATGAGTAAATTCA
TATCCAATAGCATATTGTTTATTACTTACATAGTTACCGTCGTGTTCTCCGTAGTTAGTT
CGTGGAGAAATATTATAGGCTTTGATTAACTTATATGGTGGGAAAAATGCTGTTGTTGGC
GTGCCTACATCGCGATCAGCTCTTTGGCGGTTAGGTTAGTGGCTTGGGGAAGATGTTGCG
GAAGATAAGCGACACGTTTGGCAAACTCACGGTTTGACCAAGCGTCAAGCGGTTGGTTAT
CAAAAAGAATTTCACCCGATGAAAGCAGTTGCTGTTTGGCAAGTAATTTGATTAACGTGG
ATTTGCCCGAACCGTTATGCCCGATCAATCCATACACTTTTCCTTGTTCAAATTGCACCG
AAATCGGCTGTAACAACGTACGATTTGGAATGGCAAAACTTGCCTGTTTAACCACAAACA
TAAAAATCCGAGTGAAATGTAAATTTATAAAATAGATTTACTTATTTATCTTTTTATGAA
TATACTTTTTAATTGTGTAGAGCTTAATGCACTTCGTCAAAACTTATTTTCAGAACGCTT
AAAACATTGCCGTAATTTGCTTACTTTTGTGGAAAAGCCTGAAAAGATCTCTAATGCAAT
GTTTTTCCAACAATTTTATCATTCTGCACTGCCAAAGACTTTTTCAGCACTGTTAGCCTA
ACCCCAAAAAGCTACTATTTCAATCTGGCAACGCTATTGGCTTAATGGTTTTATTATGCA
TTGGGTTTGGTTGTTACATAAACACCAGTTACATCTTGTGTTGAGCGAGCAAGGAACAGC
TTTAGATCTAACAACAAGCGGTAAGATCAAAGGATTTTTTATCAACTTAAGCTACACGCC
AGTGCGACAGGTACGCAATCAAACCGATATTCTCCACGCTTACCAACAGTTAAAACAATT
TCTTTCACCGATTTTTAACCGCTTAACTGCGGTCAGCCGCTTAAATGAAGCGGTATTTTG
GCATAATTGTGCCAACTTGATTGAATTTAGCTTGAAAGAGTTGGAATCGGAAGGCATTGA
TGTGAGTGAAACCTACCGTCAAATTCTGCTTGAAAAGAAATGGACAGAATACGAATGGTC
GCCTTTTTATAACTCCGTTGAATATATTTCTTTCCCCGAATTGCCTTTTCCACAGCCTGT
CCGCTTACGGAAAGTCTGTTGCCACGCCCACTTGGATAGCAAAAATGATTACTGTGGCAA
TTGCCCGAAATTGAAAAAACTGCCGAAAGATGAGTTGAAAGAATGGGTGAGTAAGCTCTG
CTAATCTTCAAAATCAAATTACTTAATTCAACTTTTACCTTTAGTGTTTACACATTCACT
AGATACTATCTATCATTCACAAGGCAAGATCTTAATTGCTAATCCACCTGTTGAAGTTTC
GCGGTATTTCGCGTTCATATCTTTCCCTGTTTCATACATCGTTTCGATCACTTTATCTAG
GGTTACGCGTGGTTGTGTCGTTCGGCGTAATGCCATTTGGCTTGCATTGATTGCTTTTAC
CGAAGCAATCGCATTGCGTTCAATACAATAAACATCGACTTGCAAGCGGTCAGTTTCTGC
CAATTTTTTGCAATCAATTAAATGATCAATAAATTCTTTACCCGCTTTCATCGGACCAAC
GGTGTGGGAACTTGAAGGCCCAATTCCCACTTTAAACATACCAAAGACACTAATCATAAA
CACACTCAAACATAAGCCACTCAAGACATATTTTAGCGTAAGTTCTCTATAAGAGGAATG
TTACCGATTTATGTATATCATTTTGGTTATAAGTTAGAGCCTTCAGTTATTTTAATTTTT
TCACTAAAAACGGTAGATTGAGCTGGAATTTTCAACTTAGGGAACTTATTATGCAATATT
CAAAACTCTTTCTCGGCTTGGGTTTTCTTTCTGCTTCATGTGCCGCGATTTCGGCACCGA
CAAATACATTGGTCAACTGTATTGCGACAGCACCGATGAAACTTAGTCCGGCAATTACAA
ATGATGCTAATGACTTCAATGCCAGCTCACAACAAGTCTATAACCGCTTAGTCGAATTCA
AAGCCGGTAAAATTGAAGTAGAGCCGGGTCTAGCCGAACGTTGGGAAATCAGTGAAGACG
GTTTGGTCTATACATTTTATCTACGCCAAAATGTGAAATTCCACAGCAACAAAACCTTTA
GCCCAACCCGCCCGTTAAATGCCGATGATGTGGTGTTCTCATTCCAACGCCAAGCGGACA
AAAATCATCCTTATCATAATGTTTCGGCAGGAACCTACTTCTACTTTAACTGGATGAACT
TACCGAGTATCTTAAAATCCGTTGAAAAAGTGGATGACTACACCGTTAAAATTACGCTGA
ATAAACCGAATACGCCGTTTATTACCACGGTTGCCATGGACTTTTTATCTATTTATTCAA
AAGAATATGCCGATCAGCTTCTTGCCCAGGGTAAGCCCGAAACTCTTGATCAACAACCGA
TTGGAACGGGGCCTTTTATTTTCCAAACTTATCAGACCGACCACGCGGTACGTTACACTG
CTAACGTAGATTATTGGAAAGGCAAAGCAGACATTGAACGTTTAATTTTTAGCATTACCC
CTGATGCCGGAACACGTTATGCCAAGTTAAAAGCCGGCGAGTGTGATGTGATTGATTTTC
CGAATATCTCGGACATTGCTCAGATGAAAAAAGATCCTCAAATCAATCTACTTGAGCGTG
AGGGATTAAACTTAGCTTACATTGGGCTAAATACCACCAAACCTGAACTAAACAACGTAA
AAGTTCGCCAAGCCCTTCACCATGCTACCGATAAAAAAGCGATTGTTGATGCGGTTTATC
AAGGCGGCGGAACGGTTGCAACCAATCCGTTCCCTGATGCAGTATTAGGTTATAACCCGC
ATTTGCCACAATATGAATTTAACTTGGAAAAAGCAAAAGCATTATTGGCAGAAGCCGGCT
ATCCAAACGGTTTTGAAACGGAAATTTGGGTGCAACCTGTGGTTCGTCCATCCAATCCGA
ACCCTCGCCGCACGGCTGAAATTATTCAAGCAGACTGGGCTAAAATTGGCGTGAAAGCAA
AACTAGTCACACATGAATGGGCGGATTTTAATAAACGCACCCGTGAAGGCGAATTTGCCG
CAGGTACTTATGGTTGGACAAGTCGTAACGGTGATCCTGATAATTTCCTATTCCCTTTAT
TTAGCCAAGCAAATATCCCCGGCACCAATTACTCTCGCTGGACAGATGAAAAATTTGAGG
CGCTACTCGCCTCAGCGGTACAAACTCAAGACACACAAACACGTGCAAAACTATATCAAC
AGGCAGTCGAAATTTTCCAACAAAACAGCCCGATCATTCCGTTTGCCCACTCCATTAACT
ACGTACCGTTAAATAAACGGGTACAAGGCTTTGTTCAAAATCCGTTTGGCTATACCGCAT
TTTATGGCGTAAGTCTGAAGCCTTAATCTATTAGGGAGCTTAAAATATTAAGCTCCCTTA
TATAAGTCTTTCTAAAAATAAATCGTTTACATCATTTACTTACTATTTTGATCCACAGTT
GATAGAATCCTTTCATATCTACACTAAAAATAAGGAAATATGATGTCTAAACTCTTTCCC
AATGCACAACCTCGTACCCAAGCCCCTTATTGTTTTGATATTGTGGGAAGTTTTCTACGT
CCTGAAAGCTTAAAACATGCTCGCCAACAATGCCAATGTGGCAATTTATCTTGTAGTGAA
CTGACTCAAATTGAAGATGCTGAAATCACAAAATTAGTTGAGCAACAAAAATAATAATAG
CCAGCTATTAGATGATATTGCTGATGCTTATAAATCGGCAATAGAAAAATTCTATGCATT
AGGTTGCCGTAATTTACAATTAGATGATACAAGTTGGGGAGAGCTTTGTTCAGAAGAGAA
GCGAGCTGCTTATCAAGCTCGAGGGTTCGATTTAGAACAACTCGCAAAAGACTATGTTTA
TTTAGTCAATCGTGCCATTTCAGAAAAACCTGCTGACATGACAATTACTATGCATATTTG
TCGAGGGAATTTTCGTTCCACATGGTTCTCCTCTGGAGGATATGAACCGATTGCCGAAAC
ACTATTTGGAAGCTGTCATGTTGATGGCTTTTTCTTAGAGTACGATAGCGATCGTTCAGG
GGATTTTAAACCGTTACGCTTTATTAAAAATCAGCAAGTTGTACTTGGGCTTATTACATC
TAAAGATGGCACATTAGAAGATAGAAATGAGATTATTGAGCGCATTAAAGAGGCTACGCA
ATACATAGACATTAACCAACTCTGTCTTAGTCCACAATGTGGCTTTGCATCAACTGAAGA
AGGTAACATTCTAACAGAAGAGCAACAGTGGAATAAATTAAAATTTATCCGAGACATCGC
TGAAGAGGTATGGGGTAAATAATACATTTAATTTATAAAGCGGTCGGATTTGCAAAATTT
TCGTCAAATCCCACCGCTTGTTAATCAATTAAGCCCTACGCCACGTTGTACCATTTGCAC
CATCTTCAAGCACAATGCCCATTGCGGTGAGTTTATTGCGTGCCTCATCGGCTACCGCCC
AGTTTTTGCTGGCTCTCGCTTCGTTACGTTGTTTAATGAAGGCTTCGATTTCTGCCACTT
CATCATTATTGGCATCGCCTTGTAAGAAGGTTTCTGGATCTTGCTCTAACAAACCTAGCA
CGCCTGCAAGTTGTTTCAGACGAGCTGCAAGTTTGTTCGCTTCCGCCTGATTTTCTGCTT
TGAGTTTATTGACTTCACGAGCTAATTCAAATAACACCGCGAGTGCTCCAGGGGTATTAA
AATCATCGTCCATAGACTCTTTGAAAGCGGTCACATACTGATCGTTTTCTGCAAGTTCAA
CATTCCAGTCACAGCCACGCAGTGCCGTATATAAACGCTCTAACGCTTTGCGAGCCAAGC
CGATATTTTCTTCGCTGTAATCCAACAAGCTACGGTATTGTGCGGTTAAGAAGAAGTAAC
GAACACTTTCACAATCATATTTGTTTAAAATATCACGAATGGTGAAGAAGTTATTAAGCG
ATTTTGACATCTTCTCTTCGTTGATCGTAAGCATTCCCGTGTGTAGCCAGTAATTCACAT
AATCGTCACCGTGAGCGCAGCAAGATTGTGCAATCTCGTTTTCGTGGTGTGGGAACATTA
AGTCAGAACCGCCACCGTGAATGTCAAAATGGTTGCCTAACTCTTTGCTGTTCATTGCTG
AACATTCAATATGCCAACCTGGACGACCTTTGCCCCAAGGGGAATCCCAGCTTGGTTCGT
TCTCTTTCGACATTTTCCATAATACGAAATCCATCGGGTTGCGTTTGACCGATTTAATTT
CAACCCTTGCCCCTGCTTGAAGCTGTTCAAGATTTTGGCGAGATAAGGCACCGTATTTTT
GGAAAGATTCGACATTGAACATCACGTCACCATCTTCCGCTACATAAGCGTGACCTTTCG
CTAAGAGTTTTTCAACAATCGCAATAATTTCAGGGATATGTTGCGTTGCACGAGGTTCAA
CATCAGGGCGAAGGATATTTAACGCATCAAAATCTTTGTGCATTTCGATGATCATACGAT
CAACAAGCTGATCGCAAGTTTCATTATTTTCTAACGAACGTTTGATGATTTTGTCGTCCA
CATCGGTAATGTTACGCACATAGCGTAAGTTATAGCCGAGATAGCGAAGGTAACGTGCGA
TCACGTCAAAAGAAACAAAAGTCCGTCCGTGCCCAAAGTGACAGAGATCGTAAACCGTGA
CACCACAGACATACATTCCAACGTGATCAGGGTGGATAGGTTTAAATTCTTCTTTTTCAC
GTTTTAAGGTGTTATAAATTTTGAGCATTATTTCCTCTATTATTTAATAAAAAATTGTCA
ATCCATCTAAGAAAATAAGAGGAAATATTATAAAAAATTATATTTATATTCTTCATTTAA
TACCAAATTTCTCTTTTAAATCGCTTTCAAATTTCTGTAGTTCTTTATTCAGTAACAATA
ATCTATCCGACTTTTCTTTAATTTTTTCCTGTCCTTCTAAAGTCGGGTTTTGCATAGTTT
CTACTGATTCAATAATAAAATCATTTAATAAAATCAGATTTTCTTTAATCCTTAATTTCA
ATAACTGAATATCCGTATTTTTAACCTCTATCATCTCTAGATTTTGTATAATAGAAGATA
TTCTAGTTTTAAAGATATTCAATCCATCTTCAATTTCAGATTTATCTTGACTGCTCAGCT
TTTGTTGCAATTCTGCTAATACCTGTTCTTGCTTAATATTCCATAATACCAACTTATTAA
AGTCTTCCACAGCTTCAATAGAAGCCGAACTCTCCACTGTATGCACATCTTCTTTTGATG
TTTTTTCTAAAGAAGTACTATTGATACTCTCATGCTTTCCGACATTATCACAAGAAGATA
AAAACATCATACATAATACTAAGGTAATAATTTTAATAAACTTATTTATTTCAAAATATC
CAAATAATACTAAAAAAATCTTTATTAAATATATTCATATAAATCATTCTTATCCAGTTA
TTACACACTTATTGCCTGCTGAATAAGTAGCTTTTTTACAAAACTATTTTGATTAGTTGC
AGATAATCCAACACCTCTAACTAATTTTTTAAATGGATTATTGCCAGAGAAAAGGTGCTT
TAAGCCCTCCATTGCAACTAAAACCTTTATAGCTTCTAACTTTCTAACTCGTTCAAATTG
ACGTAAATTACGGTACTCTCCTATATCTTTTCCAAAGGAGAGTAATTTCTGTAGCTCTTT
TGCCAATAGAATAGCATCTGCAAAACCTAAATTAACACCTAAACCCGCTAGAGGATGGAT
CGTATGAGCTGCATCACCAATCAAAGCAATCCTTTGCTGGGCAAAATCGCGAGCATAACG
TGCGGTCAAAGGATAAACATCCCTTTCACTTTGTAACTCACATATTCCTAATTGATTATC
AAAAGCAATATTCAATTGTTTGAGAAAAGATTTTTCATCACTATTAACTAGTCTACTAGC
CTCAAGTGTAGGCAAAGACCAAACAATAGAACAAAGATGTTCATCTTTTAAAGGTAAGAA
AGCTAAAATACTATCAGGCGAAAAAACTTGACGAGCCACTTGTTGATGCATTTCTGTTGT
TCTCACATTACATACTAATGCAGTGTGTTGATAATCTCTACTAATCAATGGAATTTTAGC
TTGTTGACGAACCCAAGAATGAGCTCCATCTGCACCTATAACTAACTTACTTGTAATCAT
CTCTCCGTTTTCTAGAGTTAAAAAAGCGCAGTTATCATTAATGCCTAAAAATTTAGGAGC
ATCCAATATCACTTCTACATTATGCTGATGAATGACTTGCTTCCATAGAGCATAACGAAT
CTGCTGATTATCAATAATAAATCCTAGCTGCTCTAGTCCAAGTTCTTTGATTACGGGATC
TTTATTGTCAAAACAGAGACTTGAAAAACTATCCTTTTCCCAGACATACATTTGGTCATA
AGGAGATAAATCACTTTCAGAAATATGATACCAAGCACCTATTTCCTCAAGCATTCTTTG
GCTAGTAAAATTAATTGCACTTACTCTATTACTGATTGACTTACTTAAATAGGGAACTGT
TTTATCAATAATCTTGATTTGACAATTACTATTTGCAAGTAATCCTGCTAAAGCTAAGCC
AACCATTCCTCCACCAATGATGGTAATATCTGCTGTTTTCATTCTACGATGTCTTATAAT
GTTTTTCTAAACTACAGTGACGAACTCTTACTTTTTTGCCTTTACTTTCAATATATCTGG
CTAATTTCTCTGCAACAAATACAGAACGGTGCTTTCCGCCTGTACAGCCTATGGCAATCG
TTAAATAACTCCTATTATTTTGCTCCAATAAAGGCAACCACACTTCTAAATAATTACAAG
TATGAGAAATAAATTGATGGACTTCTGACTGATTTTCTAGAAAATCTATAACAGGTTTTT
CTAATCCTGTCATAGGACGGAGCTCAAGATTCCAATGGGGATTAGGTAAAAAACGGACAT
CGAAAACATAATCTGCATCGGCAGGAATGCCATACTTAAAACCAAAAGATTCAACAATAA
TATTCAATTCTTTCTCCGATGATCCATTTAATAATTCTCTTAATTTCTCTGCTAACTCAT
GTGAAGAAAAGTACGTTGTATCAATAATATAATCCGCATGCTGAAATAATGGTTCAAGAA
GATGATTTTCTAAATCAATCACATTTTCTAAAGATAAATCATGGGTAGATAATGGATGTA
AACGACGAGAGTCACTATATCGACGGACTAAAGCCTTACGCTGACAATCAAGAAAGATTA
AAGTTTTTGAAATGTGAGAGGGAAACGCATGTAATACTTGCTCAAGCACATCTGGATCTT
CTGGTAAATTTCTCACATCAAGGCTAACAACAACAGATCTCTTCAATTTTTCTAAATAAT
CTGTTAACTGGGGAATTAAAGCAAGAGGAATATTATCCACACAATAATACCCTAAATCTT
CCAACGCTCTTAACGCAACAGACTTTCCTGAACCAGATCGCCCGCTCATAATAATCAATT
CCACATTACATTCCTCGATTCTAAATTTTTGTTTACCGAATAATCATAATAACTCAATAC
TTGCCAAATTTCTTCTCTGGATAATGCAGCTCTTAGATGCTTTAACAAATTCTTATCACT
TAATTGCTGTGCTATTTCTCTCAAAGAATCCTTATATTCTACACAAATTTTTTCTGAAAA
GAATATGGCATAAATAATATCCACATCCTTATGATCTATTGATTCAAAATTTATTCCTGC
CTCTAGTTTCAGGAAAATAGCAATTGGTTTCTCTAGCTGAAATTCTTGACTCATCAACAA
TTTTGCGTGAGGTAAAGCCACTCCATTATTAATTCCGGTAGAACCTAATTTTTCACGTTT
AAAGAAATAGCTAAAACATTCTGCTGGATGAATACATAGTTTATCTGTAGGTGAAAGGCT
ATTATTTAATATTTCTGCCATCGCCTTCCCCAGAAACTCTAAAGCCTGTTTTTTATTAGA
AATGGGAACATTGTAATAAATATTATTAATGTCTAAAAATGTGGTTAATTGCATCATAAA
AAATCAAACGACAAAAAAATATCTTAAGAATTTTATATTACAGTCTAAATTGCTCACCTA
AATAAACTTTTTTCACATCCTCATTATGTAAAATTTCTTGAGGAATCCCACTAGCTATCA
TCTGACCATTACTCACAATATAAGCACGCTCACAAACATCTAAGGTTTCTCTTACATTAT
GATCTGTGATTAAAACACCTAATCCTCGTTCCTTCAAATTCACAATAATCTTCTTAATAT
CGATCACTGAAATAGGATCAACCCCAGCAAAAGGTTCATCCAACAAAATAAACTTAGGAT
TAGCTGCCAACGCACGTGCAATTTCTACTCGACGGCGTTCACCGCCAGATAAAGATTGCC
CTAAGCTGTGACGAATATGCTCAATATGAAATTCTGCGATTAATTCATCTGCTCTTGCTT
GACGCTCTGCATCGGTTAGATCTTTCCTAATTTGTAACACCGCCATCAAGTTATCATAAA
CACTTAAGCGACGAAAAATAGAGGCTTCTTGAGGCAAGTAACCAATACCTTGTTTTGCTC
TATCATGCATAGGTAAAACACTGATATCTTGATCATCAATACGGATTTTACCATGATCGT
GACGCACAAGGCCCACTACCATATAAAAAGTAGTCGTTTTTCCTGCACCATTAGGACCTA
ATAGTCCAACTATTTCGCCTGATTTAATATTTAAACTTACATCTTTAACAACTTGGCGAC
TTTTATAACTTTTAGCCAAATATTCAGCATATAATGTTGGCATACAGAATTCCTATTTCT
TATCACTTTGCAATTGGTTTGGAATTAATACAGTTTTTACTCTTTGTCGGTCATTACTCG
TCGCTTTAAGGTTCTGTTTTTTGACATCATAAGTAATTTTTTCTGCTTTAATGGCACTAT
CTAGCTGCTTTAATTCGGCATTGCCTCTTAATATCAAAAATTCAGAATCTAAATCATAAT
GTACAGAATTAGCCGTACCATTAACAATCTTACCATTATCAAGGGTCTGCTGAAAAACAA
CCGGTGTGCCAAAAGCCTCAATAAGTTCCTTTTGAGTATCCCTTCTAATGATTGTAACTT
TTTCTGCATTAAGCTTAATTGACCCTTGAGTAATAACAACATTGTCGCTAAATGTCACAA
TATTTCTTTCTATATCCAATGACTGGCTACCTGAATCAATTTTGATGGGCATATTTCTAT
CCGTTTCCAAAGCCTTAACCGATAGATTTACAAGACACAATGCAATTATTAATACAAGTT
TAGTTCTAAAATTCATTCTATATCCCTATGTAAAACTCTAATTATTTATCAACATTAATA
AATTTTGGTTCAATATAAGTTTTCACATCTTTGGTTAAGGTTGCCGTTTGTTTTTTCAAA
TTGCCTTTTAAGCCAATTCCAGTACTTGTAAATCCAATGCCTGTTGATTTCACCATACTG
TCTGAAAAAATATCTTGAGTATTTAAATCTATGCTTAATACTTCTGCTTCGATTTTCTGT
AACCGAGAAGTCGGATCTAAGCTATTAATTTTAATATTTCCACGCAAATTCAATATTTTG
TCTTTGGTAACATCTGCATAATCGGCTTCGACTTGCCACTGTTTTAATGCACTTTCTGCA
TCAAATAAATTTAGTAATGGCTTTAGAAATTCTGTTCGTTGCGTACTTTCGTAACGTTTA
ACCTCCTCTGCTTGAGCAGAATATTGCGGCTTTCCATTTAAATCATAAGCACTTGTAGAA
ATCTTTTGCCCTATATACTCTGCACTTCCTTCCTTTTTTATTAGCTGAGATAATCCAGTA
TCATCGCTTTGTTGACTATAATACCAACCAGCAAGTACTGCTGCTAATGTGGCTAGAATA
ATATTTAAACGGATATTCATACAATCTCTTCTTCGTTTAGATACGGCTGAGAATTTTAAC
ATAAATTTCTACGGCAATATAGAACGAAAATTGCAAGAAAAGTTCATACAAAAAACCTCA
AGGTAAGCCTTGAGGTTTTTAAGCGATGTCTATGGAATTACTTCGCAGCTTTTAACTCTT
GATAATATTTTTCATAGAGCTCAATCGCATCACCCACATCATCTTGCCACTGGCTTTTTT
GTAACACTTCAGAGGTTGGATAAATTGCTGGATCTTCGGTAATCTCTTTTGGTAATTTTT
CTAACGCTTTTACGTTTGAAGTTGGATAACCGATTTCTAATGTCAATTTCTCAGCCACAG
GTGCACTCAATAAGTAGTTAATTAACTTGTGAGCTGCATCTGGGTTTTTCGCATTAGATG
GAATTGCAAGCGTATCCACCCATAATACTGGACCTTCTTTCGGGAACACCATATTTACAG
GAGCTTGCTCTTTTTTCGCAATACGTACAGAACCGTTCCATAATTGACCCACTTCTACTT
CACCAGAAATAAATGAGTTAGCAGGGTTATCAGAGCTAAATGCTAATACGTTTGGACGTA
ATTTTAATAACTCTTCATAAGCCGCTTTAATCACTGCTGGATCTTTAGTATTTGGATCTT
GACCTAATTTTAATAAAGCAATGTTGAATACTTCACGAGCATCATCAAGTAATTGAACCT
TACCTTTAAACTCAGGTTTCCATAAATCGCCCCAAGCAGTGAAATTATCACCTTTGTATG
AATTAGTATTAAATGCAATACCTGGTGCACCTAATAATTGTGGTAAAGAGTATTTGTTGC
CTTTGTCGTAAGGTTTATTTAACCAGTCTGGGTTAAGATCTTTGATCACAGGTAATTTGC
TATGATCAAGCTCCATTAACATACCTTCACGTCCCATTTTTGACACGAAGTAGTTACTTG
GTGCGATTACATCATAACCACCATCTTTACCCTGAATTTTGAGTTTCGCATACATTGTCT
CATTTGATTCAAGACTTGAAACCACAACCTTAATACCTGTCTGTTTAGTAAATTCTTCTA
ACAAACCTTCTGGCACATATTCTGTCCAAGTATAAAGATGTACAGTGTCATTTGCTAATG
CACTATTTGCCCCTAACATCACCATACCCGAAGTGAATGCAACAGCCCATTTTTTCATCA
ATGTATTCTCCTAAAAGAGTAAAATAAAGAAGAGGTTGGATTACTCCAAAAAAACCAAGT
CTTTCAAATAAAAGACGGGGGCATTCTAAGCCCCCCCCTGTATTTTGCAACAACTTTATT
TCAAAATAGCTTATTTTTTAAGCTATCAAGCCTAATATTACATTACTACTACGTCAAATT
GATCTTGGTGATAATACGGCTCAATTTTAATTTCGACTTTTTTACCGATAAAGACTTCTA
ATTCCGCAAGCAATGCGTGAGATTCTTCATTAATCAAGTATTCCGCCACGCTACGAGAAG
CATATACTACATAACGTTCCGACTTGTATAAATGATGAACTCGAACGACCTCTCGAACAA
TCTCATAACAGACTGTTTCAACGGTTTTTATCGTACCTCGCCCTTTACAAGAAGAACAAT
CGCAACATAACACTCGTTCAAGGCTTTCTCTGGTACGCTTACGCGTCATTTCAACCAACC
CAAGTTGGGTAAAACCATTGACATTTGTTTTGACTCGATCACCTTTTAAAGCAAGTTCTA
AGGACTCTAGCACACGCTGGCGATGTTCTTCTTCCTGCATATCAATAAAATCAATAATGA
TAATACCGCCCAAATTTCGCAGTTGTAATTGATGTGCGATTGCCTGTGTTGCTTCAATGT
TAGTATTAAAAATCGTATGGGCAAGATTTCGGTGTCCGACAAAAGCCCCAGTGTTAATAT
CTATGGTGGTCATTGCTTCTGTCTGCTCAATGATTAAATACCCACCTGATTTTAGATCGA
CACGTTTCTCCAAGGCTTTTTGAATACCATCTTCAATGCGATAAACATCAAAGAGGGGTA
AAGTCCCACTATATAAACTCACATTCTTGGCTAACTCTGGCATAAACTCAGCTAAGAACT
CTTTTACCTGCTCATAGGTCATTTTTGAGTCAATTTGAATTGAATGAATATGCGTTCCAA
CGAAATCACGCAACACTCGTTGTGCCAAAGCTAATTCCCCATAAAGTAAAGATCTCGCAG
GATATTTTCCTTTTCGCTCTAGTACTTTTCGCCATAACCGCTTTAAGAAAGCCGCATCTT
GTTCAAGGCTCTCTTCGCTCACACTGTCAGCAGCCGTTCTTACAATAAAACCGCCTAGCT
CATCACAATACGGCTCAACTAACGATTTTAAGCGATTACGTTCTTCTTCACTTTCAATGC
GTTGCGACACGCCAACATGGCTATTTTCTGGCATAAAAACCAAATAACGAGAGGGCAATG
TAATGTCTGTCGTCAATCTTGCCCCTTTAGTACCTAAAGGATCTTTAACCACTTGCACCA
CAATATCCTGCCCTTCTCGCACTAACTCGCTGATATTTTTGACAACAAATTGCTTTTTCT
CGCTTTCATCAACACATTCAGTGTGAGAAACAATATCTGATGCGTGTAAAAATGCCGCTT
TTTCTAAGCCAATATCAACAAATGCCGACTGCATACCAGGCAAAACCCGTGTCACTCGTC
CCTTATAGATATTACCGACAACACCTCGCTTTGCCTCACGCTCAATATGGACTTCTTTTA
ACACACCATTTTCAACCAATGCTACCCTCGTTTCACTTGGGGTTACATTGACTAATAATT
CTGCACAACTCATCTTAAATTTATCCCTAGAATCATTTACAAAGATACTAGTACTGATTT
TCTTAAAATATACATAAATAGTTATTTACCATAATAGAATAAAGGTCCTAATGGCATCTG
AGGAATACTAAATTTCTCAGGATAAATAACTTCAACCAAGTATAGTCCCTCAGCTTTCGC
TGTTGGTGCAGCCAACGTCCTATCTCGTTTTTCTAATAGCCATTTAATCCATTCAACAGG
TTTATCGCCTCTTCCAACCTCAATCAAACTACCAACTATATTTCTTACCATGTGGTGAAC
GAATGCATTCGCTTGAATATCCAATATAATATAGTCTTGATGGCGACTCACAATGAGATG
ATGAACATTTCTCCATGGCGTATGTGATTGACACTTCGCAGCTCGAAATGAACTGAAATC
ATTCTCTCCCAATAAAAACTGCCCTGCTTCATGCATTTTTTCATGATCCAGAGAATAGTG
ATAATGAGAAATCCCTTTCGGTAATATGGCTGAACGTAATTTATTATTATAAATAACATA
ACGATAGCGACGAGCAAGAGCACTAAAACGAGCATGAAAATCGTCACTTACTCCAATAGC
CCATTTCACCACAATATCTTCTGGTAAATGAGCATTGGTCCCTAAACACCAACTCTGCAT
AGGTCGATTTACATCCGTATCAAAGTGTACAACCTGCCCAGTAGCATGTACTCCAGCATC
AGTTCGCCCTGCACAAAACACTTCACAAGATGAATTTGCAATGACTGATAAGGCTTCTTC
CAATCTTTGCTGTACTGAATCAACATATTGTTGGCGCTGCCACCCACAATAACGGCGACC
ATCGTACTCAATTCCAAGGGCAATTTTCATTAGACAACCTAAAACATTTAATTAATCTGA
TTAACTCTTTTTTTCATAAGAAAGTAACTTGATAAGTTACTATAGCTAAATCGTATTATT
TATACCGCTGGCCGTATCATTTAATGATTGACATCCAAACAAAAACAGCCAGTAAATCAT
TTTATTCAGAGATTAATTCGCTCTTCGGGCATTATGCCAAATTAGTATTTAATTTAAAAC
AACTACACAATTTTGCCCCCGAATAGAATACAACATCAGTAAACTCATGCAGATATTGTA
AAATTAATTATTGTGGAAAAACTCAAATTCTTCCCTACTTTTACTGAACATTTGTTCTTT
TAGAACGCCGATCAGCTCTTGTCTGACAACAGAAAGTTTTGGACGTTCATTTTGTTGGAA
CGTCACCGGGCGGCAAAATTCCATTGCCTTAATGCCTAAACGAGCAGTGAGCAGTCCCAC
ACCAATCCCTTGTGCTGCTCGAACTGATAAACGAGCGGTGAGATTTTGTGAGAAAAAATC
TAATCCAACATCGCTGGCAATTTCTGTCACTCCTGCGAAGACCATATTGGTCATCACCAT
TCGGAACAGTTTCAAACGGCTGATATAGCCCAATTCCATTCCGTAGGCTTTGGTGATTTT
ATTGACTAAAGCAATGTTTCGCCACGCCACCATTAAAATATCCACCAATGCTAAAGGGCT
TACCGCAACGATAATTGCATTTTCCGCCGCATTTTTGCTAATCATCTTTTTGACTTGGTT
ATCAATCGGGCTTAACACATTTTCACTGAAAAGATACAGCACTTCTTTGCTGTTATAGGC
TTCATCAAGCTGAGACTGCCAACGTTGCTCCGCTTGTTGAACCATCGGTGTTTGAGCCAA
ATTTTTAGCCACCAATTTGCAAAATTCTCGTGCTTTTTCACCGCTTGTATCGGCTGTTTC
CAGTAGTAATTGTTGGCTCACTTGTTGATTATAATTGTGTTTACGCAACCAACGTAACTT
CCGCCATTCATTGATGATAGCACCAACACCAACCAAGCTGATACCAAAAAAGGCAACGGC
AAAGGCAAAGTAAATCCATTGATTTGCTTGCCAAGTATCAATTAACCATTGTACCGATTG
AGCAATAGTCGCAATGCCAAACAAGGCTAATGCCGCCAGAAATAACCTTAGCCAAAAGCG
AGATGGTTTTAAACTTTCTTCAATAATCAGTTCTGCTTCAACCGCTTTTGGCTCTTCGTC
AAGCTGAATATCGGCATTGCTAAACTCTTGTTTAGGTTGATGTTTTTCGTCTTTTTCAAC
TATTTCTTCAGTAAAAATACGTTTTTCCATTAAAATTTCACCGCTTGTATAATATGCTGT
TTTAACCCTTCATAGCCGTGTTCTGTTTTGAGAATATCAAACAGTTGCACCGCTTCGGGA
TACTCTTTATCGAGATAACGTAACCACTGTTTAATGCGTGCGACGTGATAAAAGCCGGTA
TCCAGTTCGTTTTCCATATGCACATATTGAAATAAGAGCTGTAATACCTCGTTCCACGCC
ATTTTAGGCTGGTTATATTTCACAACTTTGCTTAAATTTGGCACATTTAACGCTCCACGC
CCAATCATTAACGCATCGCAAGCGGTCACTTCACGGCATTTTTTTGCAGAGAGATAATCC
CAAATTTCACCATTCGCAATCACGGGGATAGGCAACCGTTTTTTTATCTCGCCGATTGCT
TGCCAATTAATGCGTTCCGCTCGATAGCCGTCCATTTTAGTTCTGCCGTGTACGGTAATT
TCCGTTGCACCTCCTTGCACCACCGCATCGGCGATCTCAAAGGCTTGTTCGCTACTATCC
CAGCCCAGTCTCACTTTGACCGACACGGGAAGATGGCAAGGTACCGCTTCTCGCATTGCT
TTTGTTGCTCGATAAATCAATTTAGGTTGTTTCAACAAGGACGCACCGCCGTTACTGCCA
TTCACTGTTTTAGACGGGCAACCGCAGTTGAGATCAACCCCGTACGAGCCTAGTTCAACG
GCAAGTGCTGCGTTTTCTGCTAACCATTGTGGGTGTTGTCCTACAAGTTGTACACGCACA
GGCGTACCCGATGGGGTAAAACCGTTATTATGTAATTCAGGGCAAAGGCGATAAAAGGTT
TTCTTCGGCAGTTTTTGATCGACCACTCGCACAAATTCTGAAATGCACAGATCATAATCA
TTGACTGCCGTTAATAATTGACGCACAAAAGGGTCTAACACCCCTTGCATAGGTGCAAGG
ATAACTTTTGGTAAATTTTCCACAAAATCCGACCGCTATTAGTAAGAAAAATGGCGTAAA
CGTAGGTCAGGGCGAGCAATTAAGTAGATGATTAATGCGGTAATTGCCCCTAGCGTATCG
GCGAGCATATCTTTTTGAGTGTCCCAAATGTCGCCTTGCGAACCTAAAAATTCAATGCCC
GCATTGCCCCCTTCAATTACCGCATATTGCCATTCGATAATTTCATAGGCAGCGGCAACC
GACATAATAAAAAAGAGCGAAAAGAAGAATGCTACGCCCAAGCCGCATTTACGTTTACGC
AATAACCATTCCGCCATCGGGAAGCTATAAAAGCCGATAATATAGTGAGCCACACGGTCA
AAGTGGTTACGATCTTCGTCTAAAAAGGTCAAATACTGATTCGCCCAATCAAACGGTACA
TTCGCAAAGGTATATTTTGCACCGATTAGGTGCATAATCATCCACAGTGACATCAGCACA
TAGGCAAGTCCACTAAATTGAAAACGAGGATAAGTCACCACCAATAAGCCGAACACCACA
AAAATCGGCATAACTTCGGCATACCACACCGCACGATCAGTCGGATTAAGTCCTGACCAC
ACGGCAATTACGATGATTACAATAGCTAAAAAAAGCGGAACAATATGAGAACGGGTTTGC
ATTATTTCCATCCTTTTGATTTACAAATAAGATCATAAGCGGCTTGAATTTGCTGTGCTT
TTTCTTTTGCCACTTCCATCATTTCAGGCGGTAAACCTTTTGCGACTAATTTATCCGGGT
GATGTTCATTCATTAATTTACGATAAGCACGTTTAACCGTGGTTTGATCGTCGCTTTCTG
ATACCCCTAATATACTATAAGCGTCTTTTAAACTTGGCCCGCTCGAACGCTGATAACCGC
CATAATTTCCTTGATATTGTCCTTGTTGGCTTGAGCCTTGCTGTTCATATTGATAATAGC
CTGAGCGGAAACGTTGAGCCGCCGCCACCATTGCGATCATCTGTTCAAACTGCAAGCGGG
ACATTCCCAATGTTTCAGCAATAGTGAATAAAATTTGCTGCTCATTGCCATCTAAATTGC
CATCTTGTAATGCGGCTTGCATTTGGACTTCTACGAAGAAACGCAATAAATCACGGCGTT
GTCCACAGGCTTCACGAAACTCTTGCATAACTTGGCGTAACGGGAAATTAGCCTCTTTTC
CTAAAGTAAAGGCTTTTTGAGCAAGTTGTTGATTATTCGCATCGAGTTTCATATTTGCCA
TAAGCTGACGGGCGAGCTGAATATCATTTTCCGTTACTCGTCCTTTTGCTTTGGAAATAT
GTCCTAATACCGCAAAAGTTGTCTGCATAAAGAGTGACTGACGAGTTAGTGCTTTGCCAA
ACATAGTTGAAGATACGCTACCTAGCTCATGCAGTTTTTTATCGCCCCAATGCCCAATAA
TAAGCCCTAGCAAACCGCCAAAAAATCCGCCAAAAAACTTATAACCTAAAATGAAACCGA
GAATTTTCCCAATAAATTGCATCTATTGCCCTTATTTACTTATTCAAAATTGTGAGCATT
TTAACGGAAAATCCTTAAAAAATAATTAAGGAATGATGAATTTACACATAAAAATAAAGC
CCCGAAAATTCGGGGCCTTACTATTTGGCATTTTAGAAAACTAAAAATTAGTACTCTAAC
ACTGCACGACGGTTTTTAGAGTAATCAGCTTCTGAGTGACCTAATACTGCTGGTTTTTCT
TCACCGTAAGAAACTGTTGCCACGTTGCTAGCACCTTTAGTTGCTAAAAAATCTTTAACT
GCGTCAGCACGACGTTGACCTAAGGCGATGTTGTACTCTGGAGTACCACGCTCATCAGCG
TGACCTGCAACAGTTACTTTGCCTTTAGATGCAACTAAGTATTGTGCGTGTGCATCTAAA
AGTTGTTGATCTTCAGCTTTTAGTGTGTAGCTGTCGAAATCAAAATATACAGTGTTGTAA
CGGGTTTGTAAATCTTGAACAGACATACCACCGAATGTTTGACCTGCATTAGCACTTGCA
TTAGCACTTGCATTGTCGTTTGAGCTGCTACATGCTGCTAAAACGAAAGCTGGTGCCGCA
ATCATTAAAACTTTAGCTAGTTTTTTCATTTTTTTCTCCAAAAAGAATTATTGTTTAGTC
AGATAAGGTGACCAAGCAGGGAATTTATATTGTCCACCTGCTCCCGGCAAATTAGCTTTG
AAACGCCCATCTGCGGACACCAATTGTAGCACTTTACTCACACCTTTGGTAGAGCTATAA
ATAACCATTGTTCCATTTGGTGAAATACTTGGACTTTCGTCTAAAAACGTAGAACTGATT
GCTTCTGTGCTACCTGAAACAAGATCTCGTCTTACAATTCTATCACCTGAAACCATGATT
AAATTCTTGCCATCTGCCGAAATTTTACCACTGCCGCTGCCACCAATTAAGCTAGCACCG
CCACCAGATGAACTCATTTGATAAACCTGTGGTAAGCCACCACGGTCTGATGTAAACAGG
ATATAACCACCATCTGGTGACCAGCTTGGTTCGGTGTTATTTCCTGCGTTACTGGTTAAT
TGTCTTGGTGAACCACCGCCCACCCCTGTTACATAAATATTTAATACACCATCTTGGTTA
GAAGCAAACGCCACTCTTGAACCGTCTGGTGAGAATGAAGGCGCCCCATTATGCCCTCTA
AGAGATCCGATCACTTTTCTTGCTCCCGAACGAATATCGTGAACAACAACCTGTGATTTT
TTGTTTTCAAAAGTCACATAAGCTAATTTTGAACCATCTGGTGACCATTCTGGTGACATC
AAAGGCTCTTTACTTTTTACGATGGTAAAGGCGTTAAAACCATCATAATCTGATACACGC
AACTCGTAAGAGGACACTCCACGTTGTACCACATAAGCGATTTTAGTTCTAAATGCACCA
CGGATCTGTGTTAATTTTTCAAATACTTGATCGCTTACCGTATGAGCCCCTAAACGCATT
TGGGCAGCTGGAACATTAAATGAACCTTGAGCAATCACATTTCCTGCTGCTCCTGAAGTT
CCCAAAGTATCCACTAATTGATAAGCGATGTTATAGCCACCACCTACTGCAGACACTTGC
CCCACAACCACATTATCAATGCCGATATTTGTCCACTGTCCAGGATTGACTTCTGCTGCT
GAACTCGGTTGAGCTGGTAAACTAGCACGATCAAGCGGTGTAAACTTACCACTATTTCTC
AAATCATCTGCGATAATTTGAGCGACATCATCAGGTACGCCCCCCATTGCTTTAAATGGA
ATAACCGCTATCGGTTGAGCCATACTCACACCTTGGTCAATCGAAATTCTGACATCTGAC
TCAGCTTTTACACCGACAGAAAAAAATAATCCGACAATACCAAGAATACTCGTTAAACGA
GATACTAATTTCATCTTAACCCTCTAGGTTGAACTATTGAACTTTTAAACTAAAATCTAA
TGTTGGTGATCTATATTGCTGATAAACTGCATCTGACGGTGCAGGCGGCACTTTACGGGT
TGCCACAATCGCACTTACAGCTGCATCACACACTGCTTTATCCCCTGAAACGACTTGATA
GTTGGTAATAGTACCATCTCGCTCTAGGAAAATCTTCACATCACATTGTTTACCTGCAAA
ACTCGGATCAACACGGTATTTTGACTGAATAAGTTTCTTAATTCGTTGCCCATAGGCATT
ACCATCAACATTAGCACCCTGACCTAAACCTTTTGTACCGCCAGAGCCTTGTGAGCCGGC
ACTATTTTTATTACCGCCGTTGCTCGTGCCACCGCCAACTTCGCCACCACTTAAAAAATC
ATCAAGTACTTTATTATTTTTCGCTTTTTCAGCTTTTGCAGCCGCTTCTGCTTTCGCTTT
TGCCTCTGCAGCGGCTTTGGCTTTCGCTTCTTTTTCCGCTTTTGCCTTAGCTTCTTTCTC
GGCTTTTTCTTTCGCCTCTTTTTCTGCTTTGAGCTTCGCTTCTTGTTCTGCTTTCTCTTT
TGCTTCTTTTTCTGCTTTGAGCTTCGCTTCTTGTTCTGCTTTCTCTTTTGCTTCTTTTTC
TGCTTTGAGCTTCGCTTCTTGTTCTGCTTTCTCTTTTGCTTCTTTTTCTGCTTTGAGCTT
CGCTTCTTGTTCTGCTTTCTCTTTTGCTTCTTTTTCTGCTTGTGCTTTAGCTTGAGCTTG
CTGCTCTGCTTTTAGCTTTTTCTGCTCTTCAAGTCGTTTTTGTTGCTCTGCTTCTTTTAT
TTTCCGTTCTTCTTCCGCTTGCTTTGCAAGGGCTTCTAAACGTTTTGCTTCAGCTTCAGC
TTTCAAACGGGCTGCTTCTGCAAGTTTACGTTGTGTTGCTTCTTCCTGCTGTTTTTTCAA
CTGTTCTTGCTTAATTTGCTCTTGTTTCAATGCTTCTTGACGAGCCAATTCTTGCTGACG
TTTTTCTTCTTGTTGCTTCTGCTGAGCTAACTGAATTGCCTTCTCACGTTCTTGTTGTTC
AGCAATTTCTTCTGGGGTAGGTTTATCTTCAACCTCTTCCTTAACTTCCTCTTTAGGCTC
TTCTTTAGGTTCAACCTTCGCTTGCCCTTGCTTTTCAGCTTTTAATCGCCCATATTCAGC
GGCTACCTGTCCAGTATCAACCATCACAGCTTCAAGAGATTCACTATCACCGCTACTTCC
GCCAGCAGAAGCTAAGTGAGTATTAGTGAAAAAAGAACCCAGTATTAATAAGCCTATCAA
CAATAAATGCAGTAAAACTGACACAATTATAGCGAGTTCTAATCTATCATTTTGATATTT
CACGCTCTATCCTCGCTGACTATTTACCTTCGGTCATTAAACCTACGGTTTTGATCCCTG
CATCTTTTAATAATGAGATCCCTTTCATTACCTCTTCGTAAGGTACGTCTTTACCACCTG
CCACAAGGAATAAGGTATTATTGTCTTTTTGGAAAGCCTCACCAGCATAAGCAATGACTT
CTTGCTCCGCTAAGTTCTCTTGTTCATTAACTTGAATGTAGTTTCCGTCAATTTTCAATT
TGTACAAAGCGACCCCAGCGATCTCTAAAATAACAGGGGTTTTATCTTCATTTGAAACGG
ATTGACTATGGCGATCTTCAGGCAATTCCACTTCCACACTTTGACTAATAATCGGTGCTG
TTGCCATAAAAATCAGCAATAACACCAGTAACACGTCCAAAAATGGCACGATGTTAATTT
CAGATTTAATGTCATTACGTTTACGACGACGGTAAGACATAGTTTCCTCTTTATCTATCC
ATTCAAACTACCACAACAAGCGGTAGCATTTCACTTAATTTTTACTTATTTTTTCGCAAA
CGCTTTGCGATGTAGAATTGTGGTGAACTCATCAATAAAGTTCACATAATTCTGCTCTAA
TTTGCCTACACGCAAGTTCAAACGGTTATATGCCATTACTGCAGGAATTGCTGCAAATAA
ACCAATCGCTGTGGCAATTAATGCTTCGGCAATACCTGGTGCAACAGATTGTAAGGTTGC
TTGTTTTACCGCACTTAGTCCCATAAATGAGTGCATAATCCCCCAAACTGTTCCAAATAA
ACCAATATATGGGCTGATCGAACCAACAGTACCTAAGAACGGAATGTAATTTTCAAGTTC
TTCTAATTCACGGTTTAATGCAAGATTCATTGCACGGCTAGAACCTTGAATAATTGACTC
TGGCGAATCTGGGTTTGCTTGCTGTAAGCGGTTAAATTCTTTAAAACCAACGTAGAAAAT
TTGTTCAGCTCCAGTTAAACCATCTCGACGATGTTCTAACCCTTCGTGTAAACGATGTAA
ATCTTCGCCAGACCAAAAACGATCTTCAAAGTTTAAAGAATCTTTTTTAGCTCTTGTTAA
TACGCGGCTACGTTGAATAATCACTGCCCAAGATAACACGGAAAAAGAGATCAGTATTAA
GATAACTAACTTAACAACAATACTCGCTTCCATAAATAATGAAACTAAATTAAATTCAGT
TGCCATTGATAAAAACTCCAAATAAAACAATTACATTGAGATTATAGCGTTAAAAGCCTG
CTTAATATCTTCAGGTATGGCGATTGCTTTCATTTTTGCTAGATCAACACTCACGACAAC
CACACTCACTTCACACAAGCACTCCTCATCTCGCCATAATGTCTGTTTAAAGACTATTTT
GGCACCCTTTAGTTCAGAAATAATGCTTTTAACTGTGAGAAAATCATCTAAATAAGCAGG
TTTTTTATAGTCAATATCCATTTTTTTCACAACAAAAGCCATTGATTGACTTAATAATAG
CTGTTGAGAAAAGCCTAATTGACGTAAAAATTCTGTTCTTGCACGCTCAAAAAAATGTAA
ATAACGCGCGTGATAAACCACACCACCTGCATCAGTATCTTCATAATACACACGAATAGG
AAAATCCATTGCAATGCCCTATCTATCTTTCCAAAACGAAAAACGCCCAAAAATCAGGCG
TAAATTACTCGCCATTTTAGAGAGAGAAAAATCGTTGTGCAAGTATTTTTAGAAATAAAT
TAAATATAAAACAAGCAATATGATAAGAACCCATTGCTTTGGGTTCTTAATTTAAAGACT
AATGCAATACGACTAATGCAATTAGTGAAGGTAAGATAATGATATACCCCAACAATGGCA
TAAAAACGACCTGCCATCTCGTTGATTTAATCTCAAAGCCAAAACCGTGAACAAATAAAA
TCAACATACCATAGAAAACGCCTGCTACTAAATAAGGAATTTTCCCTCCAAAATAGAGAG
CAAAGGTGTTGGAATAGAGCAATATCATTGCAAACATTGCAATAGAAAGGATAAAAGAAA
GGGCTTGTAGCCAGCCCTTTCTTGTGAGTTGATAGAGTGAATTAACCATCTTACTCGTCA
AACTTACCTGTTTTTTCAATACTTACAGTGATTACTGTTGCAAACAGAATAGCAAGTAAC
ACACCTAGTACCCAAGTTACATAAAACATATTGGTTCTCCTTAGTATAAACTTGCACTTT
TCTCTTCAATATATTTAGCGTCAAGACGACCAAACATTTTGAAGTAAGTCCACACAGTAT
AAGCTAATACGATTGGAACGAAGATACACGCCACAATAAACATTACTGTTAATGTGTTAT
GGCTTGCAGTTGCATCCCACATTGTTAAACTCATTTCTGGGTGAGTAATTGACGGCATTA
CGAATGGGAACATTGCAACACCTGCCGTTAAGATCACGCCCGCTTGCATAATTGATGAAC
ATAAGAATGCAAGTCCACCATTATTTGCTTTAGAGCTAACCACAGTACCTAATGCACCAA
TCACCGCTAAACCAGGAATGATGAATAATACAGGCATTTCAAAGTAGTTTTTGAACCAAG
CACCGCTTTCTAATACGACTGTTTTGTTCACTAAACTAGATTGACCATTGTGATCCAAAG
CACTGGTAATCACAAAGCCATCTTTGAAGTAAACCCAAACACCTGCAAGTAAGAATGCAC
CTAACGCTACTAAAGCGGTCACTTGAGCAACATTTCTTACACGGTTACGCAATTCGCCCG
TTGTTTTCATTTGTAACCAAGTTGCACCTTGAGTGGTGAGCATCATTAAACTTACCACAC
CGCAAAGTAATGCAAATGGATTTAATAAGCCTAATAATTTCCAAAGGGTTGAACCTTCGT
AAGTTACTTGGTTTAACTCGTTAAAGTGGAATGGTACGCCTTGTAATAAGTTACCGAATG
CAACACCAAAGATTAATGATGGAACGAAACCTCCCACAAATAATCCCCAGTCCCAAGTAT
TACGCCATTTTTGATCATCAATTTTCGCACGGTATTCAAAGCCCACTGGACGGAAGAATA
ATGCCGCTAGAACTAAGATCATCGCCAAATAGAAACCTGAGAATGATGCTGCATAAACCG
TTGGCCAGGCTGCAAAGATCGCACCACCTGCAGTTAATAACCAAACTTGGTTACCGTCCC
AGTGCGGAGCGATTGAGTTAATCATTACACGGCGTTCAACATTGCTTTTACCTACCATTG
GTAATAGGGTTAATACTCCCATATCGAAACCATCGGTAATCGCAAAGCCGATTAAAAGTA
CACCAATTAAAATCCACCAAATAAAGCGTAGAACTTCATAATCTAACATATTTTACTCCT
ACTTATTTCGCAGATTGTTCAAAGTGGTAACGACCTGTTTTTAATGCACTTGGGCCAAGA
CGACCATATTTGAACATTAAATACATTTCAACTACCAAGAATACGGTATATAAACCACAT
AGCAAGCCGATTGAGATCCAAAGATCTGCCGCTGTTAATGCAGAGTTCGCAACCCCTGTT
GGCAATACTTCGTACACTGCCCAAGGCTGACGACCATACTCAGCTAAGAACCAACCGCTT
TCAATCGCAATCCAAGGAAGTGGAATACCCCATAACAATGCTTTTAATAACAATGGTTTA
GTACCTACTGTACCGCGTACATTTTGAACAAATGCTGCGATAATGAGTAATAACATTAAA
CCACCGGCAATCATCATAATACGGAATGACCAGAATGTTGGACCTACGTTTGGAATAGTA
TCCGCTGCTGCTTTTAAGATTTGCTCTTCTGTTGCATCAATAACTTTATCTGTATATGGT
TTTAAAAGTAAACCAAAGCCAAGATCTTTTTGAACCGCTTTAAATGCTTCTTTATCTGCT
TCAGTATAGTTACCAGAACGTAATTTTTCTAATAAACCATAAGCAACAATACCATTGCGT
ACACGTTGTACATTCTCTTCACGAAGATCTTTCAAACCTTTAATTTCTTTGTCTAAAGAA
CGCGTTGCGATAATACCTGCAGCATAAGGAATTGAAATTGCCATTTCATTTTTCATTTCA
GCGGTGTTAGGAATAACAAACGCATTCCACGCAGCTGGAGCTGGGTGAGTTTCAAATTCA
CCTTCCATTGCCGCCAATTTCACAGGCTGTGCTTTACCGATTTCATAGCCTGACTCATCA
CCCATGATTAATACAGAAATGATGGCGACTAAACCGAAACTTGCACCTACTGAGAATGAA
CGACGAGCAAATCCAAGATCACGACCTTTTAAGATATAGTATGCACTAATACCTAATACG
AAGATCGCACCACAGGTATAGCCCGCTGAAACAGTGTGTAAGAATTTAGATTGTGTTACT
GGGTTTAGCACTAAGTCAGAGAAACTGACCATTTCCATACGCATTGTTTCAAAGTTAAAT
TCTGAACCTGCAGGGCTTTGCATCCAACCGTTAGCAACTAAGATCCACAAAGCAGAGAAG
TTAGAACCAAATGCGACCGCAAAAGTCGTTAGTAAGTGTTTACCTTTTGATAAACGATCC
CAACCAAAGAAGAAAAGACCAATAAAGGTAGATTCTAAGAAGAACGCCATTAAGCCTTCA
ATCGCTAATGGAGCACCAAAAATATCACCCACATAATGAGAATAATATGACCAGTTAGTA
CCGAATTGGAATTCCATTGTAATCCCTGTCGTTACCCCTAGAGCAAAGTTAATACCAAAT
AACTTACCCCAGAACTTTGTCATATCCTTATACACTTCTTTACCTGTTGTTACATATAAG
GTTTCCATCACCACAAGAACGAAAGAAAGGCCTAATGTAAGCGGTACAAATAAGAAGTGA
TAGAGAGCAGTTAAAGCAAACTGCAAACGTGAGAGTTCAACAACGTCTAACATCTCAAAC
CTCTTTATATATACAAGTCTGAATTATTGATTACAAGAATACCAAGTAATCCCCCAATCA
ACATTGTTTTTGCACAGTTACCAATCAAAGATTAATAAGTAGCAATAATGTCAAGAATCT
ATTCTACTCGTAAATAAGCAAATAAAAAATAGCAAAATTATTACATTGATCACATTTTTG
AGCTAAATATTTAAAAAATATGAAATTTATATTGTTACAACTTGATATAAATCAAGTTAG
GCAAAATACCACTCATTTATCTGCTTAGCAGCTTTGTAAATTATTTGTGAATAGAATTTC
TAGATTTAACAAATTATTTACACCGTAGATAAAGATCCTTAAATAGTACGTGACGATACC
TTGAGATCTATGTTAATATGCGTAACTTTCATCTAACAGTTAAACTAATCATTAGGAACA
CTATGAAAAACGCTATTTTACGTTCAATGATTATCGCAACTGGTGCGTTATTCATTGCGA
TAAGTGGTTTCACTACTGAATTGAAAACATCTTCACTGGTAATGACCAAACCTCAAACCA
ATGGCATATTACCTGAACAGTGCCAAAAAATGTTTCAAGAAGTTGATAAACTGATTGCTG
ATGCAGAAAAACAACCTGGTACACATACTCAAATGCAGACAATGAAGAACAAACTCTCTT
CATCAAAACAACAGATCCTCAAATTAGATCTCATCATGCAGAAAAAAAGTTGTAATAAAG
GGCTGGTTGCGCTTAATGGACTGAAACACAATAGCAATGGAGAGTAAAGAACACGATCTA
TGTGATCTCATACCCTGCGATATTACTCCCGACAGTCTAAATATTTATAATGATTTCTTA
ATTGCTATTTTGTCTATTACACCAGCTCCTATATTGATAATTCTATTCATCATAATAGGT
TTCCATATGAAATAAGTATTCTAAATTCATAAAAAAACTGATCTCATATCTAAATATAAC
GATTTTTAATAGACTAAAATAATGAATAATTTTTGTTGATTAGAAAGTTAAAGCCTTATA
ACAATAAGGCTTTAACCTAATTTTTATATAAATTTTTGTATACAATCCCTTAAAAAGCTC
TCTCATATGTCAGGAGCCTATTATAGGCAATGCTACAGATTAACTAACCGAATTCCAAAT
AGGTAAGTTAAAATCTTCTTATAATTTAATTCCAAACTTCTCTTCTATAAGAGGAGCAAA
ATCCGAATAACCGCCAACGTGAACCTCATCTAAAAAGATTTGTGGCACAGTCGCAACGGG
TTTACCCACGCGCGGTTCTAAATCTTGTTTTTCAATACCTTCAGCGATCATATCGACAAA
TTTAAAATCGAAATCAGGTAATTCTGCTTTCATTTTTTCTGCAAGCTGTTTTGCTCGAAC
GCAATAAGGGCAACTTAATCTGCCGTAAATTTCTACAAACATTTTTAATCTCCTATAAAT
TATTAGGGGCATTGTTGCCCCTACTTCTCATTACTTCGTGCTGGTACTTGTCGTGGTACG
ACTTGCACGTTTACGTTCTACTTCAGTGAGTAATTTTTTACGAATACGCACTGATTTTGG
TGTTACTTCCACTAACTCGTCATCATCAATAAATTCTAACGCTTGTTCCAAGCTGAATTT
AACTGGCGTTGTTAAGGTTAAAGCATCATCTTTACCTGACGCACGCATATTGGTGAGTTT
TTTCCCTTCAAGCGGGTTTACGGTTAGGTCATTTGAACGGCTATGGATACCGATTACCTG
TCCTTCATAAATTTCTGCACCGTGATCGATCATTAATTTACCACGATCTTGTAGTGCATA
GAGCGAGTAAGCAAGGGCTTTACCTGTGCCGTTTGAAATCAATACGCCGTTAATACGCTG
ACCGATTTCACCTGCTTTTACATCGTCATAGTGGCTGAAACTTGAGTAAAGTAAGCCTGT
ACCTGATGTCATCGTCATAAACTCATTACGGAAACCGATTAAGCCACGGCTTGGAATAAT
GTATTCTAAACGAGTACGACCTTTACCATCTGGGATCATATCACGCACTTCACCTTTACG
GATACCAAGAGCTTCCATCACAGCCCCTTGATGTTGTTCTTCAATATCAATGGTCACTTG
CTCAAACGGTTCTTGTTTACAACCATCAATCTCTTTGAAAATTACTTTTGGACGAGATAC
CGCTAATTCATAACCTTCACGACGCATATTTTCGATTAATACAGACAAGTGCAATTCACC
ACGACCCGATACGCTGAAAACATCAGAGTCATCAGTTTCTTCTACGCGTAATGCGACGTT
ATGCACTAACTCTTTCTTCAAACGCTCTAAAATTTGGCGTGAAGTAACGAATTTCCCTTC
TTGACCGCAGAAGGGTGATGTGTTTACACAGAAGAACATTGTTACTGTCGGCTCATCAAC
AGATAAAGCTGGAAGTGCTTCAACATTGTTGATGTCACATAAGGTATCTGAAATGTTTAA
TTCGCCTAAACCTGTAATAGCAATGATGTCACCAGCATAGGCTTCGGTTGCTTCATAGCG
TTGTAAGCCTAAGTGACCTAACACTTGACCAACACGACCATTACGGGTTTTACCTTCTGC
ATCAATGACAGTCACAGGTTGGTTAGGTTTAACCGTACCTCGTTTGATACGACCGATACC
GATAACGCCTAGATATTTGCTGTAATCCAACTGTGAAATTTGCATTTGGAACGGTGCATC
AAGTTCAACATCTGGCGGAGAAACTTGCCCTACAATGGCTTCAAAGAGTGGATCCATATT
TGATGCAAGATCTTCGTGATCTAAACCTGCGACACCATTTAATGCAGAAGCATAAATAAT
CGGGAAGTCTAGCTGTTCATCGGTTGCCCCCAAGTTCACGAATAAATCGAAAACTTGATC
CACAACCCAGTCAGGACGAGCACCTGGGCGGTCAACTTTATTGATAACCACGATAGGTTT
TAACCCGTGAGCAAAGGCTTTTTGTGTTACGAAACGGGTTTGTGGCATTGGACCATCAAA
AGCATCGACCACAAGTAATACCGAGTCCACCATTGAAAGTACACGCTCAACTTCACCACC
GAAGTCTGCGTGTCCTGGGGTATCTACGATATTGATACGATAGCCATTCCAGTTAATTGC
GGTATTTTTCGCAAGAATGGTAATGCCACGCTCTTTCTCAAGGTCGTTGGAGTCCATTAC
ACGTTCATCTACATCACCACGAGAGGTATCTAATGTGCCTGAAAGTTTTAATAATTTATC
AACCAGCGTGGTTTTACCGTGGTCAACGTGAGCAATGATTGCGATATTACGCAGTTTTTG
AGTATCTAATTGTTGCATTGAAATAACTTAATTGTAGGGTGGGGCTCGCCCACCGAGAAT
AAAAATGATGAGCTAAAGCTCATCTGACGAAATCCAAAATTGTGATGAAGATCACAAAAA
GACGGGTGATTATACAGAATTTTGATTGAACTGACTAGAAAGCAAGCGGTTTGTTTGAAG
TAAAAATTTGCAAATTATTTCGAATAACTTACCGCTTGTATGAAAACTCAGGCTTAAATA
GGCTATAATCCCCACGTAATTTTATTTATTGGAGAATCGTTATGCCTTTACTAGATAGCT
TTAAAGTGGATCACACTCGTATGAACGCTCCTGCGGTGCGTGTTGCAAAAACAATGACAA
CCCCGAAGGGAGATACGATTACTGTGTTTGATTTGCGTTTTGTCCGTCCAAACATTGAGA
TTTTATCACCTCGTGGTATTCATACGATGGAACATTTATTTGCTGGTTTTATGCGTGATC
ATCTCAATAGCGATACCGTTGAAATTATTGATATTTCCCCGATGGGTTGCCGTACGGGAT
TTTATATGTCATTAATTGGTTCACCTTCAGCTGAAGAAGTGGCAAAAGCTTGGGAAGCCT
CTATGCGTGATGCGTTAGAGAAAGTGCCTGATAAAACTAAAATTCCTGAGTTAAATGAGT
TTCAATGTGGTTCATATAAGGAACATTCTCTTGCTGATGCACACGAAATTGCGCGTAATG
TGTTAAAACAACCGATTGGTATTAACCGTAACAAAGATTTAGCATTAGATGAGAAATTGC
TAAATCCATAGTTATTGCTACGGAACTAACAATAGTTTCTTTTCAAATGGTAGGGGGCAC
ACTGAGTGTGTCCGCTACATTTTATTACCTTGCAATTTTTACCCACCGTACTTATGAGAA
AAGCCCGTGTTAAATAAATTATTTGATTGGTTTGAAAATCGCATTAATCCTTATCCAGAA
GATATGCCGAATACGCCTCGAGCAAAGGTTATTTCTTTTATTTTTGAAAGCATCAAAGGA
ATGAGAAGCTATTTTGTGGCGTTTGATACTCGGACAAAGTATGAGCTTTTATCAGGACGA
GGTTGAGCGAGCCTCCGCCTCTGATTTTATTCCGCTTCTCAGTGATGCTAAAGGCAGAAC
AGGCTATGATGCACATGTTGGCGAGCGAGGGGTTAAACTGTCTGGTGGGCAACGGCAACG
TATTGCGATCGCTCGTGTAATGTTGAAAGACGCACCGATTTTATTATTAGATGAAGCAAC
CAGCGCCTTAGACTCTGAAGTGGAAGTCGCTATTCAAGAAAATTTGACCGAATTAATGGA
AGGGAAAACTGTCGTTGCCATTGCACACCGTTTATCGACCATTATGGCAATGGATCGCTT
GATTGTATTAGATAAAGGCGAAATTGTTGAGCAAGGTAGTCACGAGGAATTATTAGCTCT
CAATGGTGTCTATGCAAAACTGTGGGCTCATCAAAGTGGTGGGTTCTTGCAGGAATTACA
GGACGATATATAAGATAGAAGAACTATTTAAATCAAAGAGTTGGTAAGAATCAGGAATAT
AATTATTACCAACTTTTTGTTCTACAGCCCTATGGGGTTATTCATACTCTTCTAACCAAA
TCGTTAAAATCGCTTCCAAGATATGTTCATTTGACGCTTCTGGATCATCATCAAAATCTT
CCATCTCGCAGATCCATTTGTGCATATCAGTAAAACGCACGGTGGTTGGATCTAAATCTG
GGCTCATATCATATAGATTTTCTGCGATCATTCTTACATCAGTCCATTTCATTAGTGTGC
TGCCTCATTTGCGTGATTTAAGTTATATTTTGGAATTTCAACAACGAGATCTTCTTCACC
CACGATACATTGACAAGACAAACGGCTGTCGATTTCTAAGCCCCACGCTTTGTCTAACAT
ATCTTCTTCTTGATCTGATGTTTCATTTAAGCTGTCAAAACCTTCACGAATTACAACGTG
ACAAGTAGTGCAAGCACAAGAACAGTCACAAGCGTGATGAATTTCAACTCCTGCATTGTG
AGCAACTTCTAATAAGTTTTCACCTGTTTGAGCTTCAACAACCATACCCTCTGGGCAAAA
TTCTTCGTGTGGAAGAAAAACAATTTTTGGCATAATGTCCTCTAATATCTTCTGTTTATT
TGTAGGGACACACTGCGTGTGTCCGTTATTTATTTTGCGGACACACGCAGTGTGTCCCTA
CTGGATTTTATCCCATCACCTCATCAACCGCCTTACCTGCTAAGGCTTTTTGAATGGATA
AATTCATTCGTCTAGCGGCAAATTCTTGGGTGGCAAGATCAAGATCTTTAATACCTTGCT
GGATAGCTTGGCGATCTGTTCCTTGTTTTGCGTAAATCAATTTCCGTAATTCCGCTTCAA
TCCCTTTAAATTCATCAACCGAAAGTAGCTCTGCACCATCTTCTTGCAACGCAATGACAA
CGCTATCAATCACACGATCTGCCTCCACACGCTGTTCCGCCAGCTGACGGGCTTCCATAT
CTTGCTTCGCATTCGTCATTGACGATTTAATCATTTCGGTGACTTCTTCGTCCGTTAAAC
CGTAAGACGGCTTAATTTGGATAGACGCTTGCACTTTGGTTGATTTTTCCATTGCGGTGA
CACTCAGTAACCCGTCCGCATCGACTTGATAAGTCACGCGAATGTGTGCCGCACCAGCGA
CCATCGGTGGAATACCACGCAAGGTAAAACGTCCAAGTGAACGGCAATCATCGACTAACT
CACGTTCACCTTGTACAACGTGAACCGTCATCGCTGTCTGCCCATCTTTAAATGTGGTGA
ACTCTTGTGCTTTTGCCACAGGAATAGTGGTATTGCGAGGAATGATTTTTTCCACCAATC
CGCCCATCGTTTCGATCCCTAGCGAAAGTGGTACAACATCTAGCAACAACATTTCTGCAT
CAGGCTTATTGCCGACTAAAATATCCGCTTGAATAGCTGCACCCAACGCCACCACTTTAT
CGGGGTCAATAGAGGTTAATGGCGTTTTGCCGAAAAATTCGCCTACTTGTTCACGCACAA
AAGGTACTCTCGTTGAGCCACCAACCATCACAACTTCACGCACTTCTTGAGCTTCTACCC
CAGCATCTTTCAAGGCTCGGCGACAAGTCATTAACGAGCGTTTTACAAGCGGTTGGATTA
GCTCATTAAATTGCAAACGGCTGATTTCACCCTGCCAATTTGCAAATTTTGCAGTAAAAC
TGTCCGCTTGTGATAAGCCAATTTTCACTTGAGTGGCAAGAGTAAGTAGTTCACGTTGCT
GACTTGCTGTATTTGGCTGAATACCTGCTTGTTCCGCAATCCAATTCGCTAACAGATGAT
CGAAATCATCGCCACCTAAAGCGGTATCGCCACCTGTTGCCAAAACTTCAAATACACCAC
GGCTCAGGCGTAAAATCGAAATATCAAAAGTACCGCCACCTAAGTCATATACAGCAATCA
CGCCTTCTTGACCGCTATCCAAGCCATAAGCAATAGCCGCAGCAGTTGGCTCATTTAATA
AACGCAATACATTAAGCCCCGCCAAACGAGCGGCATCTTTGGTACTTTGACGTTGTGCAT
CATCAAAATAGGCAGGCACAGTAATCACCACGCCAGCCAATTCACCCGCCAAGCATTTTT
CTGCAAATTGATTTAAGTGACTTAAAATATCGGCAGACACTTCAATCGGGCTTTTATTGC
CTTGTAGCGTTTGAATTAACGGCAAGCCGTTATCCGTCGCAACAAATTGATAAGGTAAAT
TTGGATAACGCTGTTCAACATCTGCCAAAGAACGACCAATTAAACGCTTTACAGAAATCA
CTGTATGTTGCGGATCAGCTACTGCTTGCTCAAAGGCTTCCACACCAACAACTTTATTCT
CAGCAGCATAATGTACTACCGACGGCACTAACGCACGCTCTTTCTCATCAAGTAATACCT
GAGCTTGTCCGCTACGCACCGTTGCTACTAAAGAATTTGTCGTCCCAAGGTCAATCCCCA
CCGCCAAGCGATGTTGGTGCGGCGCTGCCGTTTGCCCTGGTTCTGCAATTTGAAGTAATG
ACATTTTATTATCTCTCTATAACTCATTCCCCTCCCCCGTTTACGGGGGAGGGCTAGGGA
GGGGGGATTGTCCGTTAGGACAACTACAAGCGGTTTGATTTTGAAAAAATTTTGCAAACT
TCGTTTGCCCCCCATCCGCCTTCGGCACCTTCCCCCGTTTACGGGGGAAGGGATTATGTT
AATTCACCGTATACCCCATATCATCAGGTGCAAATGTCGCTTGATAATGGCGTTCAATCG
GTTGTTTTTGTTTTGTGTCTAAATTTATCACTTGATTGCCGTTTAAATCTGCAATCTCAG
CTTGCCAATTTTCGCTACGCAAGCCGTAGTAAAAGCTAGCAATATCGGCAGTCAATGCCC
AGCCGATAAATTGTGAATAGTTTAGCCCAATGCTTTCCCACTTCTGCTTTTTCGGGTGGA
AATAATGGACTAAACCGACTTTTTCGCCTAATCCGCCACCGTTCACCGCAAAATAACCAC
CAATGGCATCATCAGCAATCAGTAAATGAAACGGTCTTTCGCCCGATTGTTCAAAAGTTT
TACCAAAATTCCACTCAAACAAACCGCGTGGCAGTTTCTCATTACCCGAACCTAAAATGC
GTAACCAGCCGTGATCGACTAAAATACCGCCCGTTTCATAAATTACCGCACCCAGTGGCG
TACTTGTCGGTAACTGCATTCCCACCAATTCTGCCCCTGCATTTTCCACATCTCTCGGCA
GGATTTCATAATGGTTATTCGCTTGCTTGAACCAATCTTGCATAATTGGCCAAGCGGATT
TTTGTTTATCGTTCAGTTCTTCGAGGGTTTTCATATTTATTTTTCTATGTAGGGACGCCA
CGCTTGGCGTCCATTCTTTAGATGAGTGAAAAGTCTATATTCAATGGACGCCAAGCGTGG
CGTCCCTACTTTCTTTTGTGCGAATACCACACAATTAAAACTCAAACAACTTCTCTTCTA
CTCGTTCAATTTCTACCAATAATTTTTTAATAAAACGAAGTTTATCGTTAATGGCTAGTG
CGTCCGTCCATTGTTGAGCACTGAGAGCCTGTTCAAGTTGTTGCAAAATGACTTTTTGCT
GTTGCTCAATCTCTTGGGTGAAAGCGGTGAGATCCGCTTCGTTTTTTGTGGTTTCAATGC
TTTCTAAGGTTTCACGCCATTCCATTTGTTGCATTAAAAACGCCATATCTCGGTTACTTT
TTTGCTCAATATCTTGCTGTTCACCCGTATGAATAGCGATGATCGCTTCAGCACGCAAAA
TCGGATCTTTGAGAATATGTAACGCATCATTAATTTCCGCCGATTTCTGCATTGCTAAAC
GCTGTTCTGTCGCAGAACTTGCCGCAAAATTATCGGGGTGAAGCGATTTTTGTAAGGCTA
AATAACGCTCAGAGAGTTGAGCATTATCTACTTGGAACTGCACTGGCAGATCAAAAAGCG
TAAATGGATTTGACATCAGAACCTCTTAGACGTTAAAACTTTCACCACAACCACATTCGT
TTTTCACATTTGGGTTGTTGTACTTAAATCCTTCGTTTAATCCTTCTTTGACAAAATCTA
ATTCTGTACCACTTAGGTAAACAAGGCTTTTTTCATCGACGATAATTTTAACACCCTGTT
GTTCAAAAACGTGATCATCTTCGTTTAATACATCAACAAATTCAAGGACATAAGCTAACC
CTGAACAGCCAGATGTTTTAACACCCAACCTTAAACCAATGCCTTTGCCACGGTTTTCAA
GGAAGGTACGAACACGATCTGCCGCGGTTTCTGTTAGGGTGATGCTCATTTTTTCTCCTT
GTGAATATAGTTAATTTTAAAAAGATCTCATTCCCCTCTTTAGTAAAGAGGGGTTAGGGG
AGATTTGTCAAACGAATAAACGAAGTGAGAGATAATTCAGAACAGAGTTACTGTTATTTG
GGAATAAACAATTTATATTCTTCCTTCTTTACTTCTGCCAAATCTCCCCCAGCCCCTCTT
TGCTAAAGAGGGGAGCAGAGCGAAGTAAATTTTCTTTCATTCGTCTGATACAATAAAACC
TTTTTAAAATTAACAATAAACGAAAACACAAGCGGTCAGATTTGCAAATTTTTCGCAAAA
ACCAACCGCTTGTTAAAGATTACTTACCGTTTTTCTCTTTGTAATCTGCAATCGCTGCTT
TAATTGCATCTTCTGCAAGAATTGAGCAGTGTACTTTTACTGGTGGTAATTCAAGCTCTT
CTGCGATGTCGCTGTTTTTGATTGCTTGAGCTTCATCTAATGATTTGCCTTTTACCCATT
CAGTAATTAATGAGCTTGATGCAATCGCCGAACCACAACCGTAAGTTTTGAAACGTGCAT
CTTCAATGATACCTTGTTCGTTTACTTTAATTTGAAGTTGCATTACGTCACCACACGCTG
GTGCACCCACCATACCTGTACCGATATCTGATGCTTTTTTGTCGAATGAACCTACGTTAC
GTGGGTTTTCATAGTGATCAATAACTTTATCGCTGTATGCCATTTTTTAATTCCTCTGTT
TTATTCTGCCCCCGTTTACGGGGGAAGTGGTTGAGCGAAGCGAAACCGAAGGGGGATTAA
ATATATAGAAAAATTTACTTGATTATTTGCCCCCATCACCTTGCTTCGCAAGGTACTTCC
CCCATTACATGGGGGAAGAATTTCATTTTAATGATGCGACCACTCAATTGAGTTTAAGTC
GATACCTTCTTTGAACATATCCCAAAGTGGTGAAAGTTCGCGTAATTTAGTTACTGCTTT
TTTCACGATTTCGATAGTGTGATCGATCTCTTCTTCCGTTGTCCAACGACCGATTGAGAA
ACGGATTGAGCTATGTGCTAATTCATCGTTTAAGCCTAATGCACGAAGTACGTAAGATGG
CTCTAAACTTGCAGAAGTACAAGCAGAACCTGAAGATACCGCAATGTCTTTTAATGACAT
CATCATTGACTCGCCTTCAACAAAGTTAAAGCTGATATTCAGGTTACTATCAACACGTTT
ACCTGCTTCCATTGTACCGTTCACATACACTTCTTCCATATCTTTGAAACCGTTGTATAA
ACGGTCACGAAGTGCTTTGATGCGTGGCATTTCAGTTACCATTTCTTCTTTTGCGATACG
ATATGCTTCACCCATACCAACGATTTGGTGAACAGGTAATGTACCTGAACGCATACCACG
CTCGTGGCCACCACCGTGAATGATCGCTTCTAAACGTACACGAGGCTTACGGCAAACATA
TAAACCGCCGATACCTTTTGGCCCGTAAAGTTTATGGCTTGAGAAAGACATTAAATCTAC
GTTTAATGCTTGAACATCCACAGGGATTTTACCTACTGATTGTGTTGCATCCACGTGGAA
AATGATTTTTTTTGCACGGCAGATTTTACCGATCTCTTCGATTGGTTGAATAACGCCGAT
CTCATTGTTCACCTGCATTACGGAGACTAAAATTGTGTCTGGACGAATTGCAGCTTCTAA
TTTAGCAATATCCACTAAACCTGTTGTTTCAGGCTCTAAATAGGTCACTTCAAAACCTTC
ACGCTCCAACTGACGGCACGTATCTAATACCGCTTTATGTTCAGTTTTAACCGTGATGAT
GTGTTTACCTTTGGTTTGGTAGAAATGTGCTGCACCTTTAATTGCAAGGTTGTCTGATTC
GGTTGCACCTGAAGTGAATACGATTTCACGAGCATCTGCACCGATTAAATCAGCGATTTG
ATTACGAGCTACATCAACCGCTTCTTCTGCTTCCCAACCAAATTTGTGAGAACGAGATGC
AGGGTTACCAAACACGCCGTCCTTTGTCATATATTCCATCATTTTTTTTGCAACACGCTC
ATCAACGGGCGTAGTTGCGGCATAATCCAAATAAATTGGTAATTTCATTGTTACTCCTAA
CTAAGAGATTTTTATAAGATTAATGGTGATGATCGTGGCAGTGAGAACTCTCACAATCGT
GATCGCTATTTTCTTCAACTAATTCGGCTAAAGTTATCGTATGTAAATACTGTTCGATTT
GATTTTCTAAACGCTCCCACAACGAATGGGTTAAACAACGACTGTTATTACTGCAATTTC
CATTGCCTTTACATTTAGATACATCAACACTCTCATTTACAGCGGCAATAATCATTCCCA
CATTGATTTCTTCAACAGATTTTCCTAATTGGTAGCCACCGCCAGGACCTCTCACGCTAT
GCACAAGACCTTCTCGGCGAAGTTGTGCAAAAAGTTGCTCTAAATAAGAAAGTGAAATGG
CTTGGCGATCTGAAATATCTGCCAAACTCACTGGCATATCTTTGCCATGCAACGCAATAT
CTAAAATTGCAGTTACAGCATAACGTCCTCGTGAAGTTAATTTCATACTCAAACCTTTTA
AAAATGCTCGATTGTTAAGAAAGAATTCTATATACCCTACTAATTTAGTCAATATTTTTA
CACAAATTAAATCAAAAGGTTTTTTTAATCAATTTGCTAATCTTATTCACATAAACATTA
TTTTAAAGTTTAGATAAAACACTAAGCGGCGAAATTCTAAACTATTTTTATAACCATAGT
TAAAATCCCACCGCTTACATCAAGATTACAAAGTTAGCAACTATTTGTAATCATATTGAT
AATAATCATAACGATTAGAAGCCTTACGTTTTATACCATTCAAAATAAAACCTTTAATAA
AGACCCCTGCACGTTCAAAACGTTCTTTAGCTAATCCAACTTCTTTAAGTGTAGTTTCAC
CAAAACGCCCAACAAGTAAAGATGTTCCTGCATACCTACCAATAATAGCTGCATCTGTAA
CAGCCAAAATAGGCGCTGTATCCACTATCACTAAATCATATTCTTTTGCCGCCCATTCTA
ATAGTGCCTGAAAACGAGCATTAGATAGTAATTCAGATGGATTTGGTGGAGTTTCTCCTT
TAACAATAATATCAAAATTATCATAATGTTGAATCACTTGTTCAAAAGGAATTTGCTGTG
CAATCACATCACTCAATCCAACCTCTTTTGCTAAACCTAATAATCGACGCAAATAACTCC
TTCTTAAATCTGCATCAATTAACAACACCTTGTGCCCAGCTTTAGCAAGAACATTAGCCA
AATTGGTTGAAATAAAACTTTTTCCCACAGACGGAGAAGCTCCAGAAATCATTAATATAT
TATTTTTAGCTTCTAACATTGCAAAATGCAAACTTGTACGCAAACTACGCAAAGCCTCAA
CTGCTGGATCTGTAGGCGTTGACTCCGACAATAATTTAAAATGCCGAACCTTATGCTTAG
AAAAAATAGGCTGTTCATTTGAATATGGAATCGTAGCATACGTTGGCAAGCCTAACACAT
CTAATTCAGATGTTCCCTCAATACCTCTATGCAGTAGCGTTTTCGCTATCGCAGTAACTG
AGGCAAAGATAAGTCCTAACATAAATGCCAAGGCAACCACAATCATTTTTCTAGGTGAAA
CGGCATTAGGCAAAACTTGCGCCTCATCTAAAATACGAACATTTCCTACCGTACTAGCCT
TAACAATTTCTAACTCTTGCATTTTATTCAACAATTGAATATAAATTTGCTGGTTTACCT
CCAAATCTCGAGTTAACCGAACAACCTCTTTTTGAGTATTAGGTAAACGTTCTACTTGTT
TATTTAAACGAATTTTTTCCTCATTTAATACTTTACGCTTATCAATCAAAGCAACATAAG
CAGGGTGATTTCGAGTGAATTTCTGAGAAATTTCACTCTCCTTTAATGTTAACTCATTTA
AATCTGCTTCTAACTGAACTATAGTATCTAATGCTGATTTAGCTTCTAGACTGAGATCTA
CTGATTCATTTTTTAAGCGGAATTCATTCAAATTATTCTCAGACTCTGCCAAACGAGCTT
TAAGTTCTGGTAATTGTTTAGACAAAAAATCTAAACTCTTAGACGCTTCTGCAGAATCAC
GAACAATATTTTGCAGCAAATAATTTTCAGATACACTCTTTACTATCTTCTTAATTTGAG
CTTTATTCTCTCCATTAATAGAAATTTCAATAATGCCTGTCTGCTTACCACTCTCTGTTA
CCGAAATTTGTTTTTGTAAAGAGTTAATTGCTAACAACACATCATTCTTTTTAATTTTAA
ATAATTGTCCTGGCTTAGCCTCTAATTCAGAAATCGCAAACGAAAAATCTTCCGTTTGAT
ACTTTTTCCCAATGCTCCCTTCAAGAACTTTTTCATCTGCGAAAAATAATGAGAACTCTC
CAGCATTCTCCCCAACCTCCAAAATCATCTCTTTCATCTGAGGATTCTTAGGCTCAAATA
AAGAGAGCGACAATTGTGGTTCATATCCCATCAAACGATGAAGACCTTTACTAAGAAAAG
GGATCGAGAATTGAGGTTCAACTACCGTAGTTAAATTAAGTTGCTCAACAGTATTAGATA
AAACCATTCTTGATTTTAAAATTGCAATTTCAGTACTTGAAGATGATTCACCCTCTAAAA
TTCCTGGAAAATCGTTTAAAAGCCCCCTTGAAGATTTACTTTCTACTTGAATTGAAGCAT
TCGCAGTGTAAACAGGCGGAGCTAGTAAAACATAAGCAACACCAAATAACGTCACCAACA
ATGTAAAAAGAGCTATCCACCACTTATAATCTAATAAAGCCCCCAACAACTTTACTAAAT
CAATTTCATCATGATTATTTTCATTCATCTTTTAACTGCCTTAAAATTAGAGTTTCAATT
TCCATCTCAATGCTGCATCCTCAATCAATGCATAAACCTCTCGGAACATATCTTCACTTT
GACGATAAGGATCTGGAATATCTTTATTGCTATCCAACCAATGACCAAATAACATGACTT
TTCCAGAACTTTCTGGTGAAATTTGTCGAACCAAGTCAATATGAGCTTTTTCCATGACAA
GAATCAAGTCTACATTCTTACATAGTTCAGACGTTAATTGCTGTGAACGATGTTCAGAAA
GATCCACTCCACGAGAAATAGCAACTTGTTGCATTGTTGGATCTACACCTTTTCCAACTA
AATGGCTACGCTCAGCTGAAATACCTGCTGAAAAAATACGCTTTTCAGGAAAATATTGTT
TTAATAATTTTTCTCCGACGGGGGAGCGGCATATATTACCGATACAAACAACTAAAATAC
TTCCAAACATTAATTACCAATTCCTCACTCTTAAGATAGACTCTGTTAGATTATTGAAAC
CAGATAATGGCGGAACAACATGGGCAATCACTCTATTCCAACGAGTTGCTGGCGCTGTTG
TCACATAAACAATGTCATAAGGTTTTAAATAAAACTCTGTTCCTAATACATAGGAAGTTG
CATTAGTCAAATCCAATTGATAAATATCTGCAATCTTATCTATTTTTTCAGCTTCATTTG
AAACCGTTGACTTATTTACATCACGTTGACCACGAATAACAAAAATACCCGTTGCATCTG
CAGATAATTTATCAATTCCCCCACTTTGAGCAATTGCTTCAGTTAACGTCATACCATAAT
GAGTAATTTTCAACATCTGAGGTTTTGACACTTCCCCCACAATAAACACCTTATTCGCAT
CATTGCGTGGAATATGAACCACATCGCCATCAGATAACAAACGATTCTGCGTTAAATTAC
CAAATTGAATCAATTCTGCTAAAGAGACTTTCTCCTCTTTGCCATGACGAGTAATAGTCA
CATTATGCCAATCCGCATTATCAGACAATCCTCCAGCCTTATTTACAGCATCTAACAAGG
TGAGCGGAATATTAGTTAAAAATTGCTGTCCTGGATTCTTGATTTCGCCTGTTATATATG
CTTTTTTAGATTGGTATGAGGCAATTGTTACCTCAATTTGAGGATCAGTGACATAGGCTG
AAAGAGCTTTTGCCAATTTATCACGAACTTGATTTACTGTTAAGCCAACAACATTAAGCT
GCCCAACATATGGATAAAAGATAGCTCCATTAGCATGCACTTGATTACCTGATTCAGCGG
CAGAACGATAAGCACCCGCAGGAGTTGTCAATTCAGGATGCTCCCAAACTGTGACATTTA
ATATGTCGCCAACACCTATCTTATATTGATAACGCTTAATTTGTTGTTCTAAACCAATGT
TATCACTTGCTTTCACCGTACGAGGAGCTAATTGCTTTACTAACTGAGGCGTAATTAAAT
AAGCATCCACAACCTTCTCAAAGTCCACATTCTCTCCTCTTACTTTTACATTTGAATTAA
TAGGAGATTGCGTCGTAGGATAAACTGTAGCACATCCAGATAAAGATAAAGCAATTCCAG
TAGCGATAAGCGCTTGAGTTAGTTTACGCATAGTTTTTCCTCATTTATATAATTAATAGA
AGCCTATTATAACAAGTGGTTTGATTTTGTAAAAATTTCTTCAAATGTAGACTGCTTGTT
ACTTAATATATTTGTAGATTACGTTATGTTTTCGTCTATCTTGCTCCAAAGCCAGTAAGT
ATAGTTTTAATTGTCTTGAAAACAATTAAAATATCTAACCAAATAGAAAAATTCTTAATA
TAATATAAATCATATTGTAATTTTACTTTAGTATCATCTACATCTGCAGTATAACCTTGA
AGAACCTGTGCCCAACCTGAGATTCCTGGTTTCACAATATGTCGGTAGTTATAGAAAGGA
ATTTCTTTGATAAACTTATCCACAAATACTTTCTGTTCTGGGCGGGGACCAATTAAACTC
ATATCTCCCTTTAATACATTAAAAAATTGCGGTAGTTCATCAATACGCGTTTTACGAATA
AATTTACCTACCTTTGTTATACGCATATCATTTGTTGTGGCAAATTTTGTACCATCTTTT
TCAGAGTCTTGACACATGCTTCGGAATTTATAAAGATTAAATTCTCTTCCGCCTTGACCT
ACACGTTTTTGTATAAAAAGGACATTTCCTTTGCTTTCTAAGCGAATAGCAATTGCTGTG
ATAAGCATAATGAAAACAGTGATTGGCAAAGTAACTAATACAGCAATAACATCAATGATT
CTTTTAATGATCTGATAAATTCCTGATGGTTGAATAGCACCTAAATCATTTTCATAAAAA
TAACGTGATCTCACACGGCCTGTTAATGATTCCTCCAAATTTTTAGCGTTATATATTTTG
ATATTCATTAACGCAGATTCAGCTAAAAACTCCTGCCATTTTTCTGTTAAATCTTCTGAA
TAAAGATCAACAACAATTGCATCGTAAGTTCTTTCTGATAAATCTGGTTTTTCTAATTCC
ATCCAATTAACAGTGGTAATACTTTCTAAATTTTTTATCCTACCAAAAGGGACGACTGCG
ATACTTTGTTTAAAATAACGAAGCATTATAAAATATAGCCCCCCCGCTAATATTAACGTA
ATAAAAAAACTAAGAATAAAGAGTGACAAGGAATAATCTACTTTAAAAAATATCAAAAAT
AAAATAAGAATTACATAAATAGATATAACAGCACTTAAAATAAATCCTGTTGAACGATTT
CCTGGGTAACTCATTAACCTCCTAAATAGGACTAAAATAGCACATTGACTAAGAATTAAT
GAAATAATAAATTCACCATTCAAATCCTCCCCTAATAGTATAATAGGAAAAATAATATCA
AATATTAGCATTACTATCATCTGAAAAAATATATTGGTGAGGAATTTATTAAGTAAATTG
CTATATCTATGTAGACTATTCATTGATTTTTCCTTATCAATTAGGACAATTATATATGTT
TTACAATTCCATTCATTGCATAATGAATAAAATAATAAGCAGATTTTAATCTACTTAATT
TTAGTATATTTCTATATATACTCCATTGCCATTTAGCTGCTTGATATTTATTAGCGGATA
ATGATCCCTGATAAACTTGGTGATGACAGAGTATATTATCACTTAAAACCTTGTGAGCTT
TATAACCTAAACTTAAAATATTTAACCAAAAAATGTAATCCTCATGCCCATGATTAACAA
ACCTAATATTTTTAGCTATATCAGACTTAAACATACAAGTTAGATTTCCAATTACATTGG
ATTTTAATAAACGTTGAAAATCACACTCATTTGGAGAACTTATTTTTTTAATAAATTCAA
GGCTAGAATTCACTTGATTATAATCCATATATGAAATATATAAATTATTCTTTATCATGA
AATCCAACTGAACACATAATTTATTTTCTAACCAGATATCATCAGCATCTAAGAAACAAA
TATAATCTCCAGTTGCCAAATCTAACCCTTTATTTCTAGATGATGATACGCCTTCATTTT
TATCATTCACTATATAAAGAATATCTAACTTAGATTCTTTAATGAAAGAGATTATAATAT
CATTCGTGGAATCATTAGAAGCATCATTAACTACAATCCATTCAAAATTCTGAAAAGTCT
GGCAACAAAGGGAATTGTATACATTATACAGAAACTTTTCTGAATTATAACAAGAAGTTA
TAATTGATATTTTATTATTCATATTATTTCCTTTCACACTCTATTCGAGAATTAGATAAA
TCTTCGGGATGAGAAAAAATCTTACAATATGTAAAACCTCTGATATTAGATTGAATAGCA
ATATTCCCCCAATCATCTGCTAAATAACAAAAATTTTTATGTGTACTATACAATCTTTCC
ACAACAGCTCTAGAAACCAAATAACTACAAGTTCGATATAAAAAGAATCCATAAAAAGGG
GAGCTGAGAATTCTTATATTTTTTCGAAAAAGAAATTCTATCAATCTAGGTCTCTTCAAG
CCCTCTTGCCCCCCTAAAATATTAATATAATCACTATAATTTTGATTAATAATACTCTCT
ATTAGAAAAAATAAATTACTGTTTATAGTTATATCATCTTCAAGAACTAATAACCATTCC
TTATCACTATTCAAAAAATCATGATACACGGAAAAATGGCTTAACGTACACCCTAACTCA
CTTGGAGTGATATACCCTCTTTTCTTAGCTCTACCTTTTAACATCCGAAGATATTTAAAA
TATTTCATAGATAATAAATTTCTTCCATCAATAGCATCAAAAAAAGAGAAATTCATTGTG
TCCTTTAATTCATTAATAACATTTTGTCTTTTCTCTATTTCATTTTTTAATGAAATTACT
TTAACCAATACAGAATCCTCTAGAATCATGATTTTAAAACTTTCTCCCATTGCTTCAAAA
ATGAACACATTGAAAATTTAGACAAATAAACGCCATAAGCTTCTTCTGAAAATTTTTTAT
ATACTTCTTTATTTTGTATATAGTCTACCATTGCCTCTTGTAGTTCTAAAACACTATTAG
GAGAAACCAACCTACCCGTTTTTCCATCAACTAGAATTTCTGTACATCCCCCAACGCTAG
TAGATATAATAGGGACTCTTGATGACATAGCCTCTAATAAAATCATTGGAAATGCTTCGC
TTAATGAAGGAGATATCATACAATCTATTTTAGAATAAAACTGCCTCGGATTAACCACCC
CCATAAACATAACTGAATGACTTATACCCAAGTCTTTTGCTAACTGCTCTAATTTTTTCC
TTTTATACCCATCTCCTGCAAATACTAATTTAGTATTAGGATATACTTTGTGAATAAAAC
TAAAAGCTTTTATTAAATTACGATTACCTTTCTTTTCTATAAGTCTACCTATTCTACCGA
AAGAGATTATATTAGGATCAGATTCATTGACTATATTAATTTCCTCAATCCCTGTATAAA
TTTTAACGGTTTTCTTATATAAATCTCCATATAATCTAGTATTAGAAACAGTAATATCAT
TCAAAGCAACAAATAAAAATAATTTTTTATCAAACCTATATGAAACTACCCTTTTTAAAG
CATGTAATATCCCTCTATGATAGGGTTTATATGTTAACCATTCTTCATTGCTATGTCCAA
TTACTATGATCTTATCATGCGGGATAAAATTAGAAAAAACCCCTATTTCAGATAAGCCAT
TTAAAATCACAAAATCATATTGATTCTCTTTTAAAATTTTTCTAATTAAAAAGATACTTT
TTAGAGCTGCTATATGTTGAGTTTTAGCTACAATAAGGCGTTTATTATTACATTCTAAAT
TTGTAAACAAACGCTCATTAGATACAATAAATTCTGTAATAAAACCTAATTGGTTAAGTA
TATTATTTAATTGTAGTAAGTAAGTTTCTCCTCCACCATAAACTAATGCTGGAGAAACAA
TTAAAATTTTCTTATCCACTAATGCCTCCTTAGATTATCAGGTTTATAAGTAGCTATAAT
ACTAATGACAAACCAAAAAATAGGTTGCATATAATCAAACTTAAGCATTCCTAATGCAAT
AAATAAAATTGCAGAAAGGGCAGATGTTGAAAATAATTTTTTTAGAAAAAAATAATAAAA
TATTACAGTTATAGGAATCCCAAAAGAGAATATTAAATTAAAAAACAATCCTGCATCTCT
TATATGAGAATGGTATAACGTATAACCACCTAATTGAATTGGAATTTCCGACATATAAAT
ACCATGGCCAACCAATAAATCCAACCAACTACTTTCTAATAAAAAATAAATTATAAGACT
CCTAAAAGAAATTGCATCATAATCATCATAAGATAGCCTATATCTTAGAATCATATACCC
GATGTACAAAATAATACTACCTAATACTAAATAGCATATAATATTTTTTCTTAAATTTCC
TAATATTATACTAAAAAAATAAATAGGAATAAAAACTAATATTGATGTGAACGATAATGT
GATAGTAGGAGACAATATTAGATATTTTTTAGACATATCATTTTTTAAAAAAAAATATAA
ACATACTAAATACGCTATAGTAGAAGAAGCATTTGATGGTTCAATTGATAATCCTGTAGC
TCTAATCAGTCCTAAACTAGAAATAGTATTACTATCAATCCTACTCTGATATTCCCCCAA
AGTAATAATATTATGGAAATCAAGATATATCTTGAATGTAAAAAACAAGATATATTGCAA
GATAATAATTCCTATATAAAAATAGATAAAATACTCTATAGCTCGTATATAATAGACTCT
TTCAAACCCTAAAAATATCTTAGCAAAAATAACCGCCATAAAAAAATATAAAAAAGAAAT
CAAATATAATTTATCGCTACTATCCTCAAAGGTTTCCCACCCACAAATCAAATACCCAAT
AAAAATAATGTAAATAATAAATTCAGAAAAAGAATATCTCAGTAATAACCTTTTCCCTCC
CAACAAAATTAATACAGAAAACATTATTGTTAACAAACCAAAGTTCATAATAGACACACC
TACCATAAACAAAAAGGGCATTACTATATTCATATTATATCCGTTGGAACTTTCATTTTA
ATAATCTGCTGGGGATCTAAATATTTAGACGCAACAAAAATATGATTACTATCGCCTAAT
CCAGAGCTAGAAAATAAAGATACTCCTTTAATAAGGCTATAGTTACTATACATTAACTCC
AAAAATTCTGATGGAATATCCTTATCTAGGAAAAACAAGTTTTTATATTCACTCAATAAT
CCCTCATAATTTATAGTATCTCTTGGGTGTGGTTTCAACAAAATAAATTCATTAATAGAT
AAATTTCTTATGAAATCTTTTATAATCCTTAAATATATATTAATATGCTCTTCTCTAGAA
ATAAATCCATCTTGAAATAATGGTTGTGTATATATAATAAACTTAGCATTATCCAGTAAA
GCATGATCAATGGTAAATAACTTACTAATAATACAACTTCGTTCCTGTATATAAGGACGT
TCTAAAATAGATATAGGAATAGTTACCACCTTATTCAAAATATCACTAGGAACTATATTT
CTGCCAGTCAGAATTATTTTTTTACAGAATACACTCCGACCTAACCCTAACCATTTTCTG
TATATAATACTATATATAATCCCACGCTTAGGCCCTAGATTTGCGTAATTACCATACCCA
TCTTCAATGAGAACATATGGTTTAGCTAGCAAATTAGACATAAATAAATGATCATGTCCA
ATACATTCAGAATATTTATATCTAATAAAAAAACTAAGTATACTAGATAAAAAAATATAT
TTTGAGTAACTTAAAATTCCTTTTGGATAAGGAATATAAAATAAATCAACCCCTAATTTT
AATAGTTTCTCTCTTATCTCTTTAGATATTCCATCACTGACTACAAAAGTTATATTTTTA
TGACCGAACAAAACCACTGAATATACTAATCCAAACATAGAATTAATAATTACTAATTTT
TTTTTCATTTTTAAGATCTCAATTAACTAGATTTACTTAGAACATACAAAATGATTACAC
TACTTACAACACTCGCCCAAGGAATATAACTAATCTCCGTAAACATTAATCCACCTAGTG
CTACTAAATAAATCCCTGTCGATAAAACAGAGCAAAACGAAATCTGTTTTGTTTTTCCGT
GATAGAACAAATAATTAACTAAAAACAAATAGGGAATAATTAAACTTGTTGAAAGCAAGA
ATAATACGACATAGTATTTCACTCCCTGAAACTGTTCGCCTAACAACCATAAAAAGAGTT
GTTCGGGGATTAATAGTGTTATCAATGAAGGTATTGGCACAATAAATAATGAATATATTA
CCCATTTTTGTAAATGTTTTAATGTTACTGTGCCTTGCTTTAATCTTTCAAATAAATAAG
GAACCAATGCTTTGTTTATTGCCAAAATGACTACCGACAAAATACTCGCAATTTGTACCC
CCATCGCATACAAACCAAGATCAGCTTCGCTAAATCTGTGATAAATAAATATTCTATCTA
ACTGTCCTTTTATAAAGAAACTTCCGTGATGAAATATCATTGGAAATCCGAAAGCAATTA
CATACCATAATGCGAGCTTATATTGTGCGATATTAAAAATTTTAGTAACCGTCTTTCGCT
TATAAATAACATAAGCTAGAGCAGCAATAAAAATATTGCTACATAGTACTGCTAAAATAC
GCTTTTCTACCAACGCTGTTTCATAGATTTCTAACATGAACACTGTGAATACTGCATTGG
TTATTGCAGAGCCTAATTGAATCAGCGTATAAGGAAGCGCTTGTTTTTGGCATTGTCTTA
TACTAAGTTGTACTACTAGAAATACTTGAAATATGCTACTTAATACTAAATAAAACATAA
TTTCAGATTTTGCTACCCAACAGACAATTAGCCCTAAAGCTCCTATCGTAATAGTATAAG
CATACCCCGTTGTTACCACTAAATCTAAAGAACGTTTTCCATATCGATAAAAATAGCGGG
CAACAGCACCATCTTGGCTTAGTCCAATAAAAATAGCAAATAATGCTAAAAATGTTTGAT
AATAAGAGAGTTCTCCAAATCCCTCTACTCCTAATTTTCTAGATAAATAGGGCAGTAAAA
GAAAAGGAATTGATTTTGAAACTAACTCTCCAAATAGATAGATTGCACTATCTTTAATAA
CTTTCATTGTTTACCAAACTTTCAGCAAGTTGCAGATCCAATGTTGTATCAATATCAATA
GAGCGGTAACTTGGCATTAAATAAAACTTCACGTCAGGAATAAAGAAATTTTTTTCTTTT
AATAAACTTGCGGTATCGTTGATGTAAATCGCACCATTTGCTCTATAAGCTTTAGGCAAC
GACTGACGAGGAGCTTCAAAATCGCTTAATTGATTAATAGGCAGAATTTTATGATTTTCG
TCCAAAATGAAAGATTTATACGGGTGGTGTTCACATTCACATGCTGACACGACTGATTTG
CAATTTCCTGCCAAGAATAATTCCATGGCATTACGAATATCCAAACCTGAACGTAATGGG
CTGGTAGGTTGAAAGTGCGCAGTGACACCCTCTGTTAATCCAAGCGTTGTAACACAATGT
AAAATAGTATCAATTGTTCTAGTATCACTTTGAGCCAATTCAGCAGGGCGACGAAATGCT
GTTGCGCCATATCTTTCTGCTTCGGCAAGAATTTTATCACCATCTGAGGTTACAATAATT
TCGTCAAAAGCCTCTGATTCTTGAGCGGCTAAAATCGCTCTCCCTACTAAAGAAATTCCC
CCCACAAGCTGTAGATTCTTATCTTTGATTCCTTTTGAACCAGCTCTTGCTGGGATAATG
GCTACTTTTTTTTTCATATTTATCTCCTTTACATGCCCCCATCCCCCTCGCTATCGCTCG
GGGACTTCCCCCATAAATGGGGGAAGAATTTTTATCTTCGGACTACATTACTTTTTTAAT
ACTTCCCCCGTTTACGGGGGAAAGTGCCCGAAGGGCGGATGGGGGAAATCTTTTTGTATA
TTTGTATACATTCCCCTAATTTCAATCACAACTCATACAACCCACTCGTATCAAAACTCA
ACGCTGGAAATTTTATTGATGTAACTACATCGCCTTCCACGACAGGTTGCACGCCTATGT
AGCGTCCGTTTTCTAGCACATAAATTTGGATATGTTGTTCTTCAGGGCGGACTATCCAAT
ATTCACTTACGCCTTGTTCTTGATAGAGTTCGTATTTGTCTTTCATCTCTCTTTTTGAAT
TACCAGGGGAGAGAATTTCAACGATTAGATCTGGCGCGCCAATACAGCCTTTTTCGTCCA
ATTTATTCGGGTCACAAATGACACACAAATCGGGTTGCACTACCGTTTTGATTTTGCCAT
TGCTGTCTGGAAAACGAACATCAAAGGGAGCAACATATAATTCACACTGATGACTATCAA
AAACATCTAAGAATGCTTTTGTTAATTTCATCGAAATCCGTTGATGTAATCGATTAGGCG
CTGGCGACATTGCCATTATTTTGCCTTTGATAATTTCAACGCGCTCTTGAAATTTCCATT
TTAAATAATCGCCATAGCTATAACTGCCATTTAAATCTAATTGGCTAAGGCTTGTGATTT
CATTCATATTAAGCTCCGAATTACTTAGCTGTTTATGTGAGTTTTATCTAGCGCTTCGCT
ATCTTATTCCCAACTCAAAAATCATTGATTCAACTTGGTAGCTAAACTTGAAACAAGCGG
TAAGTTGGAAGCCATTTTCTGTAGAAATAATTTCACTGGTAATCTCACAAGGCTCAGATT
CTGTTGATCGAGCTTTGCTGGTTAAAAATGCTAAAGCGTCTTCAGCTTCTGCTTTAGTAG
TGTAAAGTTGAGTAAAATTTACAGCACAATCACTGTTATCAATAATAGTTCCCACATCAA
CAGAACAGCAGGAACTTGAATTACATTCGGACATATCTGACCTCTAAAGTTGAACTAGAT
AAACGCCTTACATTCTACACCTTTTCAACAACAACAACAACAACAAGGGATTTTCGAGGT
TTAAATTTACATTTTCTACATCTTTTTCTGCCGTTTGACTGGTCGGAACTGTGCTTGTTT
GGAAGAAATTTCATTGTACATCTGAAATAAGCTTCGTAGAATCCGCACGATTTATTTTGG
TGGTTTGTAAAAATATTCTACAACTCACCGCTTACACTTAATCAAAAAGGATTACCTAAT
GAATAAATTCACTAAAACAGCACTTGCTTCTATCTTTACTTTTTCTGCGGCAGGTGCTTC
TGCAGCAGCATTCCAATTAGCTGAGGTGTCAACTTCTGGTTTGGGTATGGCGTATGCTGG
TAATGCGGCAGTTGCAGATAATGCTTCTGTTGTAGCAACCAACCCAGCATTAATGACTAA
ATTCAAACAAGTAGAAGTTTCTGTTGGTGGAGTTTATGTTGATGCGGATGTTAATGTTGA
AGGTTCTTTTGGCACTAAAACAACAGTAAATGGCAATGTAATAGCTTCATCACCTGTCTC
AGATGCAAATGCAAAAGATATTATTCCAAGTGCAATTGTGCCTAATTTATATGTGGTTGC
ACCAGTTTCTGAGCGTTTTGCTGTGGGTGGTGGTGTTAATGTTAACTATGGTTTGAAATC
AGAATTCCCAACAAATTATAGCGCAGGCGTATTTGCAGGTAAAACTGAGCTAACTGCTGT
AAACTATAACCTAAGCGGAGCTTATGATCTTGGCTACGGATTTAGCTTTGGTGCTGGCTT
AAATGCAGTACATGCAAAAGCAACATTAGAGCGCCATTTTGGTGCTTTAAATCCTATGGC
ACCGACAGCGACAGCAAGTCGATTAAAAGGCGATAAATGGGGCTTTCGTTGGAATGTGGG
CTTAACCTATGATATTAATGAAAACAACCGTCTTGGTGTTGCATACCATTCTCCAGTGGA
TTTACGTTTCAAAGGGAAATATGTGGGTACTCAAAGTGCCAATGTTGAAATTCCAGGTCG
CTTAAACCTTGAGTTACCAGCATATTGGGAAATCTCAGGTTATCATAAACTTACTGAGAA
ATTGGCTGTACAATATAGCTATAAAAAGACACATTGGAATAGCTTCCGAGAACTTCGTGC
AACAGATAACAACGGTAGAGTATTGTTACAAAAAGATAAGAAGTTCAATAATAACTCTCG
CATTGCGTTAGGCGTGTCTTATGATGTGATTGAGGCATTAACATTACGTGCAGGTATTGC
TTATGATGAAAGTGCAAGCGTGGCACATCCATCTATCTCAATCCCTGATACATATCGTAC
ATGGTACACTTTAGGTGCAACTTATCGCTTTACCCCGAATTTATCTGTTGACCTCTCTTA
TGCACATTTGAGTGGTAGCAAAAATACCTTTACTGAGAGCCAAGTTACAGCAGTTACAAG
TGCAGTGGGTGAATTTAAAGTTAAATCAACTGCTAACCTTTACGGCTTAAACGTAAACTA
CAAATTCTAATTTTCATTTGATGTAACCTCAAAGGCGTGTACACTAAGTGGCACGCCTTT
TGTTTTAGGATAATCCTATGAAATTTCAGATATTCTATCAATTTTATGATTCGCCAGTGG
GGAAATTGCTTCTTATTGCAAACCAAACGGGTTTACTTGGCATTGAATTTGAACAAGAGC
AACAAACACTTAACTTTCAACAATGGAAAAGTTCAGAACAGGCAAGCGGTGAAATTCAAC
AACTATTTTGCAAAACAGTGCAAGTATTAAACCGCTATTTTTCAGGGGAAAACGTGGCGT
TTTGTCAGCTAGATTTTTTAAACCCTCAGGGTACTGCTTTTCAGCAAGCTGTTTGGAAAA
TATTGCTTGAGATTCCTTATGGTAAAACGGTAAGCTACGGAGATATTGCCAAGCAGTTAA
ATAATCCTCACGCCGTTAGGGCTGTTGGAGGAGCTGTTGGACGCAACCCGATTTCGATTT
TAATACCTTGCCACCGAGTGTTAGGCAAAACGCAAGCACTTACTGGTTTTGGTGGTGGGC
TTCCTACTAAACGTTATCTACTTGAATTAGAAGGTATTTCTTATCAAAATAAAGGCACTG
AATTTGTAAACCCAAAACATAAAAAATGGACATCAATATGACAAAGCACAACTTAGCAAC
TCAACTTGTTCACGCAGGGCGAAAAAAACGTTACACCCAAGGTTCTGTAAATAGTGTTAT
TCAACGAGCCTCTTCCCTTGTATTTGATTCTGTTGCAGACAAAAAAGAAGCCACCAAAAA
CCGCTATAAAGGGGCTTTATTTTACGGCAGACGTGGCACACTAACTCATTTTGCTCTACA
AGATGCAATGTGTGAACTAGAAAATGGAACTGGTTGCTACCTTTACCCTTGCGGTGCAGC
GGCGGTCAGTAATGCGATTTTATCCTTTGTAAAACCAGGCAATCACGTTCTGATGACTGG
AGCAGCCTATGAACCAACGCAAGATTTTTGTCGTATCGTATTAAAGAAAATGGGGGTTTC
AACCACTTTCTATGATCCATTAATGGCAGAAGGAATTGCAACGCTAATTCAGCCGAATAC
CAAAGTGCTTTTTCTCGAATCGCCAAGTTCACTGACAATGGAAGTTCCTGATATTCCAAC
GATTGTTCGTACTGCAAGAGCAATCAACCCTGAAATTGTGATTATGATTGACAATACTTG
GTCTGCAGGCATTCTTTTTCCAGCTCTTGAACACGGCATTGATATTTCAATCCAAGCAGG
AACAAAATACCTTGTGGGGCATTCTGACACAATGATTGGTACTGCCGTTTCAAATGCTCG
TTGTTGGGATCAGCTACGCGAACACTCTTATTTAATGGGGCAAATGGTTGATGCTGATTC
TGCCTATGTCACCGCTCGTGGCTTACGCACCTTAGGTATTCGCTTAAAACAACACGAAGA
AAGTAGTCTTATTGTGGCTCAATGGCTGGCTCAACGCTCTGAAGTCAAAGCGGTTTATCA
CCCTGCGCTACCTAGCTGTCCAGGAAACACATATTTTAAACGTGATTTTAAAGGTTCAAG
CGGTCTATTTTCCTTTGAACTTTGCAAAACCTTATCTGATGAAGAGCTTGCGAATTTTCT
CGACCATTTTGAGGTTTTCTCAATGGCATATTCTTGGGGTGGATTTGAGTCGTTAATTTT
GGCTAATCAACCTAAAGAGATTGAACGTATTCGCCCAGCCATTGAACGTAAATTAACAGG
GACGCTGATTCGTGTTCATATTGGTTTGGAAGATGTGGAAGATTTGATTGCTGATCTTGA
ATCTGGATTCGAGCGAATTACATCATAAATATCTTCAGAATATATTTGTTTTCATACCTT
CCCCCGCTTACGGAGGAAGGTTCCCAAAAGGCTGATAGGGATTTCAATGACGGAAGTGAC
GCATTCCCGTTAGTACCATTGCCATTCCGTGTTCGTTGGCGGCGTCGATCACTTCTTGAT
CTCGCATTGAGCCACCTGGGTGGATAACGCAAGTAATACCGACTTTTGCCGCGGCATCAA
TGCCGTCACGGAATGGGAAGAAGGCATCAGATGCCATTACACAGTCTGCCACTTGTAAGC
CTTCGTCTTCTGCTTTGATCCCTGCGATTTTCGCGGAATACACTCGGCTCATTTGTCCTG
CGCCGATACCTATTGTCTGTTTGTTTTTAGCATAGACAATCGCATTGGATTTAACGTATT
TCGCCACTTTCCAGCAGAAGAGTAAATCGTCTAATTCTTCTTGGGTTGGTTTGCGTTCAG
ATACAAATTGTAAATCTTCAACAGCAACTTGTCCTTGGTCGGCATCTTGGACTAGTAAGC
CACCATTGACACGTTTGAAGTCTAAACGTGGTTGTGCTTCGCTAAATTCGCCACACGCTA
ATACACGAACGTTTTTCTTTTTCGCTAAGGCTTCTTTGGCTGCTTCAGAGATGGTTGGGG
CGATGATCACTTCGACAAACTGGCGATCTGCGATTGTTTGTGCCGTTTCGCCGTCTAATT
CACGGTTAAAGGCGATAATGCCACCAAAGGCAGACGTTGGGTCGGTTTGGTAAGCTCGGT
TGTAGGCTTCTAAAATATCTTTGCCAAGAGCGACACCGCAAGGGTTGGCGTGTTTAACGA
TCACACAAGCTGGTTCGTTAAATTCTTTAACACATTCAAGGGCTGCGTCAGTATCAGCAA
TGTTGTTGTAAGAAAGGGCTTTGCCTTGCAGTTGAACTGCGGTTGCCACAGATGCTTCTT
TGAGTTCGTTTTCAACATAGAATGCGGCATTTTGGTGGCTGTTTTCACCGTAACGCATTG
TCTGTTTACGGGTGAAATTTAAGTTTAATGTGCGTGGGAACTGTCCGCAGACTTGGGTAA
TATCTTCTTCCTCAGCACCTTGATATGGCGGTACTTTTTGTCCGAAGTAGTTGGCAATCA
TTGAGTCGTATTGAGCGGTGTGTTCAAAGGCTTTGATTGCAAGGTTGAAACGGGTTTCTA
AGGTGAGTGAGTTTTGGTTTTGATCCATTTCAGCAAGAATAGCGTTAAAGTCGTTGTTAT
TGACGACAATCGCAACATCTTTATGATTTTTCGCCGCAGAACGCACCATTGTAGGTCCGC
CAATGTCGATATTTTCTACCGCATCTTCAAGAGTGCAGTTCGGTTTAGCAACGGTGGCGG
CAAATGGGTAGAGATTAACCACGACCATATCAATTCGTTCAATGCCGTGTTGTGCCATAA
TTTCATCGTCTGTGCCTCGGCGACCTAAGATCCCACCGTGTACTTTCGGGTGTAGGGTTT
TAACACGTCCGTCCATCATTTCTGGGAAGCCTGTGTAGTCCGATACTTCGGTTACAGGTA
AACCGTTGTCTGCGAGTAATTTTGCTGTTCCTCCAGTTGAGAGTAGTTTTACACCACGTT
GAACTAAGCCTTGAGCAAATTCGACAATGCCTGTTTTGTCAGACACACTTAATAATACTT
GTTGGATTGGACGATGAGCCATTATGGGTTCCTTTGTGTATTGATTGAACGTTAATCATC
GATCTCCCCTCTTTAGCAAAGAGGGGCAGGGGGAGATTTGGCAGAAGTGAATGACGAAGA
AAATAAGTAATTAAAGAAAAGGAATACTTGCTTTTTATATTGTGAAGTTTCACTCTCTCA
CTTCGATTATGTCGTCTGCCAAATCTCCCCTAACCCCTCTTTGCTAAAGAGGGGGATCCG
ATCTGTGGAATATTTTCGGTTAAATTATAACGCAATCGTTTGCGTAAATCCATTATTTAC
AAAACTTGAACTTTAGATTTTGCGAAAATCTTTTTTTCTCAGTAAAATGAACGAACGTTC
AGTAACTAATTTGTTTTTTTATGTTTAAGGATATTTTTCCTCAAAATGAGGTGGCAATAC
GTATTCTCAATGCAACAGATAGGTTGATAGCAAAAGAAGGGGTTCAAAATCTTTCGACCC
ACAAAATTGCAAAAGAAGCTGGGGTATCTGTGGGTACGATCTATCTTTATTTTAAGGATA
AAGAGACTTTGCTTAATCAGCTTGTGTTGTATTTGTTTAATACGTTTCATTCTGCGGTAG
ATCGGGAATATGATCCTGATTTGCCTCTGTTTGAGCAATATAAAAAATTGTGGAATGCAA
TTTGGCAGTTTATGTTGGATAACCCTAATATTGTTAAAAATATGCATCAGTACGAGTCGC
TACCACAATTTCAAGCGACAATGGTGGAGTGTTTGAATGCGGATTGGGTGACGTGGAATA
AATTTGTCAAGCAGGGGCAATCGCAAAATATTATTGCGAACTTACCGCCTTTTGTTTTAC
TTGCAATTAGTATGAAAACAGCGTGGGAGTTGATGTATCAGCAGTTAATGTTAAATCAAC
CTTATGCTCAAGAGATGCTTGAAGAAGTGATTATCCGTACTTGGAAAGCGATTACGATTT
AATCAAAATTGATATGGAGAAAATATGATAATAAATATGAAAAAGACAACGAAGGGTAAG
CAGTTTGCTATTGTTGTGACCTTATTGGTTGTGCTTATCGTGTTTGGTGGTGTTGTTGGT
ATGCAACAGTTTATTTCGATGAAAAAGGCTGAAGCTGCGGCGAATATGCCTGAGTCTGTG
AGCAATGTAACAGTGATGACCGTTAAAAATAGAGAATGGACACCTGTTATTTCTGCGGTT
GGTTCTATTCGTCCGAATCAAGGGGCTATGTTAAGTTCACAGGCAGCTGGCACGGTCACT
AAAGTTTTGGTGAAGTCTGGCGATAAAGTGAAAAAAGGTCAGCTATTAGTTGAAATTGAT
AGCAGTGCGGAACAAGCCAGTTTGAAAGCGACAGAAGCTCAGTTATCGACAGCGAGAGCA
AACTATAATCGCTATCGTAACTTAGTAGCGTCAAGCAGTGCTTCAAAAGCGGAATTTGAT
AATGCCAAAGCAACTTATGAGCAACTTGTGGCGACTATTGAGGCGACAAAAGCTCAGATT
GAGCGTCGTCAAATTTATGCGCCTTTCGACGGTGAAGCGGGTATTGTGAATGTGAATGTA
GGGCAATATGTGACGATTGGCACAGGAATTGTGCGTGTGGAAGATCAGTCTGCGATGAAA
ATTCGTTTTACCTTACCTCAGACTAACTTAGAAGATATTTTTGTTGGGCAAAAAGTGACC
GCAACCATTGATGCTCTACCTGCTCGTACTTTCCCTGCGAAAATTACCGCTATCGATCCT
GCGGTGGATACATCAACTGGTTTGATTAATCTTGAAGCAGTGGTCACAGAAGGGCAAGAT
AAGTTGCTTTCAGGTATGTTTGCTCGCTTAAATGTTGCATTACCAACCTTATACGATCAG
GTTGTTGTGCCACAAATTGCGGTTACTTATACAATGTATGGCGAAACTGTTTATGTGCTT
CAACCATTATCTGATGAAGATAAGGAAAAAGTGACTAAAATGGCTGAAATGAACAAAAGT
TTAGACATCAATAAAATCTATCGTGCTAAACAGATGGAAGTTACGACGGCTGAACGCAGT
GGAGTCTATTCTCATTTGAGCAAAGGCTTAAAAGCCGGTGATGTAATTGTCACTGGTGGC
TTACAACGTTTAAAAAATAACGCCTTAATTCAAATTTCTGATGTACAACCTGTTGGGGTT
ATTGCACCAGCGACAAAAACAAAACTGTAATGGGGTAAGCTGTGAAATTTACCGACATTT
TTATCAAACGCCCCGTACTTGCTATCTGTATTAGCCTATTGATTACAATCTTAGGCTTAC
AGTCTATTAGCAAGCTACAAGTGCGTGAATATCCTGAGATGACGATCTCAATTGTTACTG
TGAGTGTTAATTATGCGGGTGCAGATGCAAGTTTAATGCAAGCACTTGTTACGTCACAAA
TTGAAGAAGCTGTTGCACAGGCAGATAACATCGACTATATGACTTCATCAAGTTCACCAA
GTACTACGACGGTAACGGCAAAGATGAAGTTAAATACCAATCCTCAAGAGGCGTTATCGG
ATATTTCTTCTAAAGTAAATGCAATTCGTGGAAGCTTGCCTAGTGGCATTGATGATCCTG
CGATCAGCGTATCATCGGGATCAAATGATGCGTTTATGTATATTCGTTTTACCTCTGATG
ATCTTTCATCTCCACAAGTTACGGACTACCTAAATCGCGTGGTGAAACCGCAATTTTTTA
CGATCAATGGGGTGTCTAGCGTTGGTATCTTTGGTGGTTCAACCTTTGGCTTACGCATTT
GGTTAGATCCAGATAGAATGGCTGGCTATAACCTTTCAGGTGCGAATGTGTTATCGGCAT
TAAGTGCAAATAACCTTTCGACGGCGGCAGGCAGTGCAAATGGTTATTACACTGTCTATA
AAAACAAGGTGTTATCGACAACTCCAACGGTAGAAGAGCTGGCAAATATTACTGTGGCAA
CCAAAGCAGATGGTATGCAAATTAAGTTAAAAGATATTGCGACCGTTGAACTGAATAAAT
CTTCAGATAATGCTCGAGCCACAGCAAATGGCAAAGATGCAGTGGTGATTGCTGTTGAGT
CTGCAGCAACGGCAAACAAATTAACCGTTGCCAAAAATATCTATCCGTTATTTGCACAAA
TTGAGAAGAATCTGCCCGCTTCCATTAAAGCTGAGATTTTGTATGACAGTACTATTGCGA
TTAATAGCTCTATTTCTGAGGTAATTAAAACCATTGGTGAAGCAACAATCATTGTGCTTA
TTGTGATTATCCTATTCTTAGGTTCACTCCGTGCGATGATTATCCCTGTTATCACTATCC
CGATTTCATTGATTGGGGTGTTATTCTTATTACAGATGCTTGGGTTCTCGATCAACTTGC
TCACCTTGCTAGGATTGATTTTGGCAATTGGTTTGGTGGTAGATGATGCGATTGTGGTAT
TGGAAAATGTAGAGCGTCACGTTAAAGAGGGTAAAACGCCTTTCGATGCGGCAATTATTG
GGACGCGTGAGATTGCATTGCCTGTCATTTCAATGACCATTACTCTTGCGGCGGTATATT
CACCGATGGCATTAATGGAAGGGGTTACAGGATCTCTGTTTAAAGAGTTTGCTTTAACCC
TTGCTGGTGCTGTATTTATTTCGGGGATTGCAGCATTAACCCTTTCGCCGATGATGTCTA
GCCGTGTGTTAAAAGAACATAAAGAGGGTGAAGAAGGGCGTTTAGTCAAATGCATTCACG
CTATGTTAGATAAGATGACAAGCTGTTATCAAAATATGCTTTCAGCAGTGATGGCAGTAC
GTGGCTTTATGCTGTTCTTTGCGATTGCTATTTTTGCGAGCTTACCGTTCTTGTTTACTT
CATTGTCTAGTGAGGTTGCACCTTCTGAAGACCGTGGTGTTGTGGTTGCTTTTGGATCTG
GTCCTGCAAATACTAACTTGGACTATACGCAGGAAGTGATGAAACCTTTTAATGAGAAAG
TGGTTAAATTGCCTGAGGTTCACGGCGCAATGTCGATTACAGGCTTTAACGGTGGCAACA
GTTCATTGTCGATTATCTCTTTAAAAGATTGGTCTGAACGTAGCAAATCGCAGTTTGAAG
TGAAAGACATTGTTGCAGGTATGGCAAAACAAGTGGTTGGTATGGATATTAACGCCGTTG
CTTTCCCTGAAATTCAGACAGGTGAAAGTGGGCTGCCGTTCTCACTGGTTATTACGACTG
CAGATAGCTATGAAAAACTTGCAGAAGTCGCCAGTGAAATTTTAGCCAAAGCACAAGCGT
CAGGGCAATTTTTCTTCGCTAACTTAGACCTTAAATTTAACACGGCAACGATGAAGATGA
AGTTTGACCGTGAAAAAATGGGGACTTATGGCGTAACGATGCAACAGGTGAGTGGCACTT
TAGGTTCGTTCTTGTCGGGGGCTATAGTTACTCGTGTTGATATTGATTCCAGAGCTTATC
CGATTGTATCGCAAGCGGTGAGAAATGACCGATTAAATCCAGAAGATTTAATGAACTACT
ATGTGACAACAGCGAGCGGACAATCTATCCCATTGGGTTCTTTTGTCACAATGGAATTAA
GTACAGAACCAGCTTCCCTCAGCCGAATGAACCAGCTTAACTCGGCAACAATTGGCGGTG
TGGTGTCGGGTTCTATTGGTGATGCCGTAAAATGGGCTGAAGCTGAGTTAGCTCGCTCCT
TGCCATCAGGCTATCAATATGATTTTAAAGCTGAATCTCGTCAATATATCCAAGAGGGTA
ACGCATTAATGTTTACCTTTGCGCTGGCAGTTGTGATGATTTATATCGTCTTAGCTATTC
AGTTTGAATCGTGGCGTGATCCGTTGGTGATTTTAGTTTCTGTTCCGCTAGCAATTAGTG
GGGCGTTATTGGTGATGAATATTTTGGGTATTATGAAAGTATCAGGTGCAACCTTGAATA
TTTATTCTCAAGTAGGCTTAATCACCCTCGTAGGCTTAATAACGAAACACGGTATCTTGA
TGTGTGAAGTGGCAAAAGAAGAGCAGTTGCTTCACGGAAAATCTCGCCGTGATGCTATTT
TCCACGCTGCAACTATCCGCTTACGTCCGATTATGATGACGACTGCCGCGATGATCGCAG
GTCTTATTCCTCTGCTTTATGCTTCAGGGGCTGGTGCGATTGCTCGCTTTAGTATTGGTA
TGGTGATTGTCGCAGGTTTAGCTATCGGTACACTCTTTACACTGTTTGTATTGCCTGTGA
TCTATACCTATTTAGGTAGTGAGCATACGCCGTTGAGAGAGTTTGATGAAGCGAAATATG
CTAAGGATTAAACTTTAATTCCTGATGTAGCGGTAAAATTAATAAGCAACTCGGTAAGGG
TTGCTTATTTTTTTGACAGTGCAGTAGCCAAGACATAGCGACATAGTAAAAAGGTTAAAG
CCTGATGAAGCTTTAACCTTTTTTAATAAAAGATGTAATTTATTGGTGTAATAGACAAAT
TTGTTGCTAAAAAGTGGCTTAAAGCCTTATAGTACAAGGCTTTAAGCCCTCTTTTTGAAA
TATGAACAAAAAACTGCCCATTTTGCCAAAGTCTGAAAATAAAGAAACATGATATACAAA
ATAATACTCAACGTTATTTTTGTAATGAATGTTATAAAACGTTTATCTTAAAATCTAAAT
TAGATCCAATTAAAATTTGGACTGATTACACATCCGGAAAACAAACCTATCAACAACTTG
CTATTAAATATCATTGTTCAGTCAGAACGATTCAAAGATATATCAATAAAGCGCCTAAAA
CGGTTTTAAAACCACCTTTAAATCGATACCTAAACATCATTATGGATACAACGTTTTTAG
GACGTTATTTTAGCGGATTCGTGTTAATGGATACGCTTTCAAATAATGTAATTTCCCATT
ATTTTGTGCGAACCGAAAAAGATATTTACTACAAACTTGCTCTGAATAGGTTAAGAGAAA
AAGGCTATATCATTCAATCGATTACCTGTAATGGTAGACGTGGTTTGATGAAAGATTTAT
TTAATACGCCGGTACAAATATGTCAATTTCATATGGTGGCAATTGTGATGCGGAAATTAA
GAAAAAAACATCAATAGCAAGCGGGTAAAGAATTAAAAATAATTGCAAAAACACTCACAA
GAAGCTCAAAAACGAATTTTATCGGCGATTACATTCTTGGTTCATAAAGTACCAAGTGTT
TTTAAAAGAAAGGAGTAATAAAGCCAATGAAAAAGGCTATTTTCCTTATAAACATCGCAA
TGAAAGAAGTGTTTATGCCAGTTTAATACGTTATATGGATTATATTTTTACCTATGAAAA
ACATTCTGAATTAAATATAGAAAAAACGACAAATCGCTTAGAAGGATTATTTAGTGAACT
TAAGCGAAAATTAAATAATCACAATGGATTAACTAAAAAACATAAGATGTTGTTTATACA
GGATTTTTTAAACAAAAAGAGTTGCTAATATTTCAAGAAAATAGATGTTAGCAACAATTT
TGTCCACTTGGCATAGTTTTTGACGAATCAGCAACTATTTTGTCTACTATGCCAATTTAT
CGTGACTTTGGATACTGTTTTTAGAAGAACTAATGTACCTTCTTAACCATAAATAAAATG
GTATAACCTTAGCCAATATATTGTTCGATCAAATTTCCCATCTCCGAGGTAGTTACGGGC
ATCGTAGTATGATCAGCAAGATCTGCCGTGCGGTAACCCTCGGCTAATACTTTTTGAACC
GCATTTTCAATCGCTTTCGCAGATTCTTCCAAACCAAAACTATGACGTAACATCATCGCT
GCAGAAAGAATTTGTGCGATTGGGTTAGCAATATTTTTACCTGCAATATCTGGCGCTGAA
CCACCCGCTGGTTCGTATAAACCAAATCCTTTTTCATTTAAACTCGCAGAAGGTAGCATT
CCCATAGAGCCAGTAATCATCGCACACTCGTCAGAAATAATATCGCCAAAGATATTAGAG
CAAAGCAACACATCAAAGAAATCAGGTTGCTTGATTAACTGCATTGCTGCATTGTCAATA
TAGATATGATCTAGCTTCACTTCAGGATATTGTTTTGCTACTTCATTTACGGTTTCACGC
CAAAGGATTGAACTCATTAACACATTGGCTTTATCGACGGAAGTAACATGTTTGGTGCGT
TTCATTGCCGTTTCAAATGCCACTTTTGCAATGCGTTCAATTTCATAACGGTGATAAACT
TCCGTATCAAAAGCTTTCTCATTTTCTCCCTCGCCTTCACGACCTTTAGGCTGCCCAAAA
TAGATACCACCCGTTAATTCACGGACTGTTACCATATCAAAGCCTTTTGCTGCAATGTCC
GCACGCAATGGGCAAAATTGTTCTAAGCCTTTATAAAGTGTAGCAGGGCGAAGATTGCAG
AATAATGCAAAGTGTTTACGAAGTGGTAACAAAGCACCACGCTCTGGTTGCTCATTTGGT
GGAAGATGTTCCCATTTTGGACCGCCTACAGAGCCAAACAAAATAGCGTCGGCTTCTTCA
CACCCTTTTAATGTGCTTTCTGGTAATGCTTTTCCGTGATTATCAATGGCAACGCCGCCA
ATATCATAATAGTTATAACTTAATTTAAACCCGTACTTTTGTTGAACAGTATCAAGCACT
TTAATCGCTTGAGCCATAATCTCAGGACCAATCCCGTCACCACTTAACACGGCAATGTTG
TAGTTTTGCATATAAATACCTCAATATTTGAAAATTTATAAAATATAAGTTATATTAATA
AAAATAAATAAAAGAACAATATTTTTTTTATAAAAAAATAAATTTTTATTATTTTTTAGA
ATTTAAATCTAAAAATTAAAGAAAACATTGTTTTTAATGCTAGACAAGCGGTCAGATTTT
TTGCAAAATGCCCAACATTGTTTTTATGGTGTAAACCTTATGTTAATTTTGTTGGAGGAT
TCAATGAAAAAACTCTCAGGAGCGGAAATGATTGTGCAATCCTTGCGTGACGAAGGCGTG
GAATACGTTTTTGGTTACCCAGGTGGCTCAGTCCTCGATATTTATGATGCAATTCACACC
TTATGGGGAATCAAACACGTTCTTGTCCGTCACGAACAAGCGGCTGTACATATGGCTGAT
GGCTATGCACGTTCTACAGGTAAAGTCGGTTGTGTATTAGTCACATCTGGCCCTGGAGCA
ACAAATGCGATCACAGGGATTGCAACTGCCTACACAGATTCCATTCCTCTGGTTGTTTTT
TCAGGACAAGTGCCTTCAAGCCTTATCGGAACCGATGCTTTCCAAGAATGTGATATGGTT
GGTATTTCTCGCCCTGTGGTTAAACATAGTTTCCTCGTCACCAATCCAGAAGAAATTCCT
GAGATCATAAAAAAAGCATTTTATATCGCTTCAACAGGTCGCCCTGGCCCTGTCGTTATT
GATGTGCCAAAGGATATGGTAAATCCAGCAAATAAATTCAGTTACCACTACCCTGATTCT
GTATCATTACGTTCTTACAACCCCACGGTACAAGGACACAAAGGGCAAATTAAGAAGGCA
TTAAAAGCGATCTTAGTGGCTAAAAAACCTGTACTTTTTGTGGGTGGTGGTGCAGTGATT
TCGGAGTCAAATAAAGAGTTGATCGAATTTGCTCAGAAATTAAATCTACCTGTCACAAGT
TCTCTAATGGGATTAGGAGCATATCCAAGTACAGATAAGCAATTCCTAGGTATGTTAGGT
ATGCACGGTACCTATGAAGCTAACAATGCAATGCACGAAAGTGATTTAATTTTGGGTATC
GGTGTGCGTTTTGATGATCGTACTACCAATAATCTCGCAAAATACTGCCCAAATGCTAAA
GTGATCCACATTGATATTGATCCTACCTCTATTTCTAAAACCGTCCCTGCATATATTCCC
ATTGTCGGCGATGCAAAATTTGTATTAGAAGAATTTTTAGCATTGTTAGGTGAAGAAAAT
CTGGCAAAAGGTCAATCAGATCTGACCGCTTGGTGGCAACAAATTAATGAGTGGAAAGCT
CGTCAATGTTTACGTTTTGAGCAAAGTGATGTGATTAAACCTCAACAGGTTATTCAAACC
ATTTATAAATTAACAAATGGCGATGCCTATATTGCTTCTGATGTAGGACAACATCAAATG
TTTGCTGCGTTACATTATCCTTTCGATAAACCGCGTCGTTGGATTAACTCTGGTGGTTTA
GGCACAATGGGCTTTGGCTTACCTGCGGCTATGGGAGTGAAATTTGCACACCCTGAAGCA
ACGGTTGTTTGTGTCACAGGTGACGGCAGTATTCAAATGAATATTCAAGAACTTTCTACA
GCAAAACAATATGATACCCCTGTGGTGATTGTGAGTTTAAACAACCGCTTCTTAGGTATG
GTGAAACAGTGGCAGGATATTATTTATGCAGGTCGCCATTCCCAATCTTATATGAACTCA
CTACCTGACTTTGTCAAACTGGCAGAGGCTTATGGACACGTCGGTATTCAAATTAACACC
CCTGATGAATTAGAGGAAAAATTAGCACAAGCCTTTGCAATTAAAGATAAACTTGTTTTT
GTTGATGTGTTAGTAGATGAAACAGAACATGTTTACCCAATGCAAATTCGTGGTGAATCA
ATGAAAGATATGATGTTAAGTAAAACGGAGAGAACAGATGCGTAGAATATTATCCGTCCT
ATTAGAAAATGAATCGGGAGCTTTATCCCGTGTCGTTGGGCTATTCTCTCAACGTGGTTT
TAATATTGAAAGTCTTACGGTTGCCCCAACGGATGATCCGAGTTTATCTCGAATGACCAT
TGTGGCACAAGGTGATGAACAAGTCTTGGAGCAGATCGAAAAACAACTGCATAAGCTAAT
TGATATATTCAAAGTGACAAATCTTAGCCATTGCGAACATATTGAGCGAGAAGTACTTCT
ACTAAAAGTTCGAGCTGTAGGTAGTACACGAGATGAAATTAAGCGAATGGTTGACATTTT
CCGTGGACAAATCGTGGACATTACGCCAAAACAATATACCATTCAGCTCTCTGGTGCTAG
TGATAAACTCAATGCTTTTATTGAAACAGTGAAAGCAGAAACAACAATTATTGAAATCGT
TCGTTCTGGGGTGATTAGTTTGGCTCGAGGGGAAAAAAACAGTTTATAAAATTGATTAAA
TAAATAGCATAGTAGATACAACATCAATCGATGTGAGTACACACACTTTTAGTTAAAATC
ATTCCTACTATGCACTTCACCTAATATAAATCAATTAACTAAACAATGCCCAAATCGGCT
TACAGCTTGAAGGTAATATCAAATCCTTCCCTAACTCAACCCAACCTGCTGGGTAGTGGA
AATCTGAGCCGACAGAGGCATAGAGATCAAACTCTTTTGCCCAACGAGCAAGAAGCTGAC
GCTGGTCTGGAGTTTGGGCAGCTCCCGTTACCTCTATGCCATCTCCGCCAGCCTGTTTAA
ACTCTTCAATAAAACGGCGGATCCATTTCGTTGTTAATTTATAGCGTAATGGGTGGGCAA
AACAGATCACGCCACCAGCTTGGTGTGTCGCTGCGATGGCTTCTTCGGTGCTGCACCATA
CGGGCTTTACATAAGCTGTTTTGCCGATCCCTAGATAGCGTTTGAAGGCGTGTTCATCAT
TGCGTGCATAGCCTTCTGCCACAAGAAAACGGGCGTAGTGAGCGCGAGTAACTGCACCGC
TTGCAATGGCTTTTGCCCCTTGATATGCGTTAGGGATACCTGCTTTGGAGAGCTTTTCGC
CAATCAATTCTGCACGTTCTTGGCGTAATTGTTTCTGGCGAGCAAGTAAATTGACGATAG
CAGGGTGGGTTTCGTCGATATTTAAGGCAGTGAGGTGAAGGCTTTTCCCCTCCCATAACA
CAGAAATTTCTACACCACTGATAAAGGTAAGTGGTTGGTTTTGGGCAAAAGTTTTCGCTT
CGGCGATACCAGCGACGGTATCGTGATCAGTTAAGGCTAACATTGTTACACCTTGTTCCA
CCGCTCGTTTAACGAGTTCTGTGGGGGTAAGCACGCCATCGGACGCAGTGCTATGGCTAT
GTAAATCATATTTCATTTAATTATCCTTAATCCCTCCAACCATAACAATATACCATTTTG
TAGGGACATACTGCGTGTGTCCATTCGTTCCAACAAAAACCGCAATTCGTATCAACAGAC
ATACGTTGACGGACACACGCAGTGTGTCCCTACGATTATTTTCTTTATTGTTGTTTTTCA
CAAGATTTCACAGAAACAGACCATTCTGCCCCTGATTTAATTTTGTATTTTTCCGCAAAA
TTATCCATATTTAAGGCAAAAGAAACATTCAATAAACTATTGAGGTACATCAATGGTCTG
CCTTCTTCAACATCACCAAAACTGCTCTTATATGGCATTGAGCCACTATAACGCACTTTG
ACCTCATCTGCCGTCGTTTCTTTGATTTCAACACAGACTTTGCCATCTTTTTGAATACCT
GACTGTTCAAGTAATTCGTGGCTGATATTTGTCCAAACATTGCCATATTGCATATCTAGT
ACAGGAATGTTGCCTTTTAATGTGCCTTCTTCAATAGCAGGTTTTTGGTAGCCAATTTCG
GTGACTTTGGCAGGTAACTCTGCACCGACTTCTTCAAAACTGATCTGCCCGGATGCTAAT
TTTGCCCCTGTATAAGCATAGACATCACGACCGTGGAAAGTATAAGATTTTTCAGAACCT
TCCAAGCGGTGTTTTGTTTCATCAATTTCACGAATGCTCCCAATCCCTAAAAATTCTGCC
ACTAACGTTAATGTGCCATTATCAGGGGTCACAAAATAGTGTCCTGTTTTGGTTTTTAAT
ACGACCGATTTACGATCTGTGCCAACCCCTGGATCAACAACGCTCACAAAAACTGTGCCA
GCAGGCCAATAGGTTGCGGTTTGGTATAAACGATAAGAGGCTTCCCAAATATTATATGCA
GGAATTTCGTGAGTTAAATCAAACATTTTTAACTCGCGATCAACCCCAAAAGCCACCCCT
TGCATTGCAGATACTGCACCATCTTTTAAACCGAAGTCTGTTTGTAATACGAGGGCATTT
GCAGCTTTTGTTTCCTTAGAAGCGACCGCTTGTTTTCCGTTTGTTGTTGCAAAAGAAGTT
GCAGAAAAAGCCACAAGGGCAAGAGCAAGTAATGTTTTATTCATATCGTTTTCCTTATCG
TCGTGTTTGTAAAAATTGGAGTGATAGTAATCGTTTGCCTAGCCATTGTCTATAGCGAGA
ATAAGTTTATTTTTTATTAAGCAAAGCCCCAATCGCTTTTAATTTATCCGCTTTACTCAG
CCCTTGATCAGCAAGTTGATTTAATTCCGATACTAATAGCTCTGAAGCTGGTGAATTGAC
GGATTTGGTGGCTTTAGGCTGCATTAATTGTGCTGCGTAAGCGGTGAGATCCGTCAATAA
TTTTATCTTGTCAGGATTATCGTGATATTGAGCCGATAACAGATCAACCGCTTGTTCAAA
GGCCTCTGCTTTTGCTTCAAGTTGTTGATAGCAATACTTTTGCCAACGTACTTGTTCTGC
CCGTGTTAAGGTTTCTGCGTAGTGTCTTGCTCGATAATGGAAAAGCAGAGGCTCAATTCT
TGGATCGCTAAATTTCAAACCGTGATGTGCAAGCTCTTCAGGTTTTAGGCTTCGTAAGAT
TGCCATATTGTTTTTATCTGCAGGTTCAAAAAAGCCATCGTATAACGTGGTTTCTATATT
ATTTGACGTTGGATAGTTTCTTTCTTCAGAAAAAATATCGAGAACCTTTTCTCGCACAAG
GTTTTTTTGTGATTTTAGCCGTTTTAAATTTTCTAAACAGGCTAGACGATCAATGCCTAA
ACGTGTTGCATTTTCAGGCAGTAACGTTTTGGCTGGAGCTAAAATCGGGCATTTATTAAT
ATGCACAAGTTTTAGTGGAACAGTATAAAGCCCTTGAGCTTCTAATTCTGCTTTTTTGGT
ATAAAGGCGTTCACGCAATATTTCGCTTGGCTCATTCAATAGGTCGTTTATATTCCCCGA
TAGATCACATACAATCACTGCGTTTCGATTAGTCGGGTGCCAAGCCAATGGCACAACCCA
AGCGGTGTTACCTCGATAGTTGCCTAACATTCCAGAAACGTGAACAAGCGGTGTCATTTC
ACCGACATCAATCATCTCTTCTAGGGCTTTTTTACCTCGATTTTGCAGGAAAAAGTCGAA
TAATTTAGGTTGTTTTTGTTTGATTAACTTTGCCATTGCAATGGTAGCATACACATCAGC
CATTGCATCGTGAGCGTTGTCGTGAGCAATACCATTTGCTTTGGTCAAATTTTCTAATTT
AAAGCTCGGCATACCTTCATCATCATACGCCCATTCTATCCCTTCTGGACGTAAAGCATA
ACAGGCACGCACAACATCAAGAAGATCCCAACGAGAATTGCCGTTTTTCCAGCTATATTC
ATAAGGATCGAAAAAATTGCGGAAAAAGGTATAACGGGTCATTTCATCATCATAGCGAAT
GTTGTTATATCCCATCACGCAGGTGTTAGGTTGGCTAAATTCGGCGTGAATACGCGCGGC
AAATTCAGGTTCAGGTAGCCCTTGTTGATTACAAAGCTGTGGTGTAATCCCTGTTACCAT
CACAGCTTCTGGTGAAGGCAAATAATCTTCTGTTTGTTGGCAGTAGAACATCACGGGTTC
ACCGATAATGTTGAAATCGCTATCGGTGCGGATCCCTGCAAATTGTGCAGGACGATCTGT
AGCAGGATCGACACCAAAACTTTCGTAATCGTAAATAAAAAAGGTGGTTTGAACCATTTA
TTCGCCTCGTTATCTCATTAATTTATTAATTATTTCAATAAGATATAATTTTTTTAAATT
TTTTAGCATTTTATTGAACTAAATTTTATTGGGGTAGTCTTAGAATACGCATAATGTGCT
AGTTTTATTTTTCATTTCCTTAGGTAAGACCTCCCCCGATACTGTTTTTTTGGTATCGGG
TTTTTTTATGGTTTCAAATTATATTTTTATAAACGTAATTGTACTTTTTGGTAAACGTCG
TTGTGCTCCCTTTTTCCCTGTGCAACCACTTTGATTACAATACGTTCATCAATCACTTGA
TACACCAAACGATAGCCTGCATTACGCAATTTGATTTTATAACAATCTTTCATTCCACGA
AGTTTAGCACTTTCTACACGCGGATTTTCAGCTCTTTCTTTAAGTTTTTCGATAAATTGT
TTTCTTAAATCTAAGCTTAGTTTACGGAACTCTTTTTCTGCTGATGGGATAAATTCAATG
GTATAGCTCATTTTAATAAATCCGCTAAATCCACTTTGTAGCTTTTTTCGTGTTGGCGTT
CTTCCACTAATTTTGCTAATTCTGCATCATCAGCAAGCTCAATGAGATATTCATAAATAT
GCGGTGGTACACAATAAAAAGCGGGTTCATTTCGGTTTAAAATTGCAATTGCCTCACCGC
CTGCCGCATTGAATGTCGCCATTGGATTTGTCTTTAGTTCTGTAATACTCGCAACGGTAT
TGGTTAAAATAACACTTGGCATAATAATCCTTCCTTTTTTTAGTGCCATTTATCTCTCTT
TTTATCGGTCTTGTTAAGGTTATTCATAAAGAGAGAAGATAAACAACAGATTATTCTGGG
TATCTGTCTTGTTGGCTCTTAAGATCTTAACCCAACCCCTCTCTCAATTAAGCGATAAGC
CCAAGTGTAAAGCGCTAGGATAAATAAGATTAACACTGCAAAAGTATAGTAGATCGACAC
ATCACTAATACCTAAAAAACCATAGCGAAAACCGCTGATCATATAAACAATCGGGTTAAA
CTGGGACACTTGTTGCCAAAATTCAGGCAATAAGCTAATGGAATAAAACACACCGCCAAG
ATAGGTTAAGGGGGTTAGTATAAAGGTTGGGATAATGCCAATGTCATCAAAGGTTTTCGC
AAATACCGCATTAATCAATCCCCCTAGAGCAAAGGCAATAGTCGTCATCAACATCGTAAG
GATAATGATGCCCCAAGAGTATATTTGATAAGAAACAAAGCACAATGTCACCGCTGTCAC
AAGGATACCGACCATTACGCCTCGCATTATACTGCCTGCCACATATCCCCAAATAATCGT
ATGGGTAGATAGCGGTGACACAAGCAACTCTTCAATGTTGCGAACAAATTTGCTTAGGAA
AAATGATGAAGCTGTGTTGGTGTAAGAAGCGGTAATTGCTGACATCATTATTAACCCAGG
GGCAATAAATTGCATATAGCTTACACCGCTCATCTCACCGATACGGTGTCCGATAAGTTT
ACCGAAGATTAAAAAATAGAGTGTCGTTGTAATAATTGGCGGTACTAATGTTTGTCGCCA
AATGCGTAAGACACGTTTTGTTTCTTTTATTGCGAGTGTTGAAAATCCGATCATATATTT
ATCTAATTTTATTGGCTATTTTAATTGCATAAACAACTCTTCCAAGCGGTTGGACTTATT
TCGCATACTTAACACTTCAATATGTTGTGAACTAAGCTGTTGGAATAAGTTGTTTAACCC
TTGTTTTCGGTTTACTTCTACTTCGATAGTGGTTTCATCTACCCATTTAAACGGATAACC
GTCAATAACAAGCGGTCGGTTTTCACTTAAATCTAGCAAAAAGATCTCCGTTTCGAGTTT
TGCCAATAACGCTTTCATTGAGGTATTCTCGATGATTTGCCCTTGCTGAATAATTCCGAT
ATTACGGCACAGAGTTTCCGCTTCTTCTAAATAGTGCGTAGTCAGAATAATGGTTGTCCC
TTGCTGATTAAGCTCTCGCAAAAAATCCCACAAACTACGGCGAAGTTCAATATCTACCCC
TGCTGTTGGTTCATCTAAAATCAGCAGTTTAGGGTTATGCATTAATGCACGGGCAATCAT
CACTCGGCGTTTCATACCGCCTGATAATTCACGGGTAAAATGATCACGTTTTTCCCATAA
GTCTAATTTTTTCAACCAAATTTCCGCTTGGATTAAGGCTTGACTACGCTTAATGCCATA
AAATCCTGCTTGGTTAATTAAAACGTCGATCACTTTTTCAAACTGATTGAAATTAAACTC
TTGGGGAACTAATCCAATCTGTTGTTTTAATTGAATTTTTTGTTTATCAAGATCGTAGCC
AAACACTTTTATTGTCCCACTTGTTTTATTCACTAGTGAGCTAATAATTCCAATCGTCGT
GGACTTGCCAGCACCATTATGCCCAAGCAATGCATAAAAGTCTCCCTGTTCAACACAGAG
ATCTATGCCTTTAAGGGCTTGAACACCTGTTGGATATTGTTTGATTAGGTTTTTTATTTC
GAGTGCGTACATATTTTCTACTCCGCTACTGCCCGAATAGTTGCTTCGTCCATTTGAGCA
TCAAAGGCTTGTTGTAAAAGTTTTAACTTTTCGTCCGCTTGTAGTGCTTGTTTAGCCTCT
TGCGTGAGCTGTTCAAAAATAACTCGACGAATTTCTAATGGGGTTTGGAACTCATCACTT
TCGCCTATTCGCATTTCACTACTAAAGCCTTGTTGTGAGAGGGCATTGTATAAACTTTGG
GTCGCTTCATTGCTGTTTAAATGTGCCATTGTGGGGTTTAAAACCAACAAAAGATGATTG
TTGTTATGGCTTTCTAAATAGCTGTTTAAAGCGAGCTGACGAGAAACTCCGCCCAGTTTT
AAACTGTTTACAATTCGGCTCCATTTATCTCGTTCACAACCAAGCTCAATCGTTTTTTTA
ACTAGCTCAGGTGTTCGCTCTTGCAAAATGGCTTGCTTAATTTCTGAAGGCTTCGGGGCT
TCCTCTTGATTTTCTAACTCAGGATTAAGCCAAGTCCAACGGTAGTCTTCATCATTTTGT
GAAGCGATAGTTTTTTGAGGTGTTTTTTCGACTTGTTGCCGTTGATCTTGAGCGGTCACT
AGGTTCATTAAACCTTGCTGAACGCTCTTTTTATTCATCGTTTTTGGTGGTTGAATGGGA
GTTAAATCAGACTTTTTTTTTTCGTCTTGTTGCTCTTGTTTCGCTTTTAATTGCTGACGA
GCCTGCATTGCTTTTAAGGCTGGCGATATACTTTCTGCACTCACTTCAGTTGGGGTAGCG
GGTTGTTGGGCGAGATTTTTTGCAAACTGTTGTTCAGTTTCGACCGCTTGTGTTGTCACT
GTTTGAGCTGAATTTTGCTGTTGAGCTAAACGTTCTCTTAACTGGCTAATACTATTTGGC
GATTGCATAGGTGCAACGGGCGTTGTTGGTGTAGGTGTAGCAACTTTTATCGTGGTTGCC
ATATTTTTAGGGTGGAAAGCCAAGGCTCTTAAAATAGTCATTTCCACGCCTGAACGTTGC
TCAGGGGCAAAAGGCAACTCTTTTTTGCCTGTAAGCATTACTTGATAGAAAAACTGCACA
TCTTCTGGCGAGATCTGTTTTGCTAAAAAATGCAGTGGGGTTTCTTCTTGATGAGGGTGT
TTCAACAACTGCAACATCGCGATTTGGTGCAAGGTTTCTGCCGTATCGCTTAACAGTTGT
TGCCAATCGACACCTTTTTCCGCCACGGACTGAATCACTGCCATTGCTTTTTCACCGTCG
GCATTCGCAAGGGCTTGCACCAATTCTAACGGTTGATGATCGTCAATTAAGCCGAGCATC
TGGCTTACAATCGGCAAGGTGATATTCGCATTGCTAACGGCAATCGCCTGATCGGTTAAG
CTCAACGCATCACGAATACTGCCTTGTGCCGCTTTTGCTAGTTTAGCAAGTGCTGACAAT
TCGTAGGGAATTTGCTCTTGGGTTAAGATAAATTCAAGGTGTTGCTGAATTTGCGATTGT
TCCAACGCACGCAAATGGAACTGCATACAACGAGAAAGAATGGTAATCGGCAGTTTTTGC
GGATCCGTGGTCGCAAGTAAGAATTTGACATATTCAGGCGGTTCTTCAAGGGTTTTTAAT
AACGCATTGAAGCTGTGACGAGAGAGCATATGCACTTCGTCAATCAAATAGACCTTAAAA
CGTCCGACGGTTGGTTTGTATTGCACATTGTCGAGCAATTCACGGGTATCTTCGACCTTC
GTGCGTGAAGCCGCGTCGATTTCAATCAGATCGATAAATCGCCCTTCTTCAATGGCTTTA
CAGTTCGCACATTGACCACAAGGATCAGCACTGATCCCTGTTTCACAGTTCAAGCCTTTT
GCAAATAGACGAGCAATCGAGGTTTTCCCTACGCCACGCGTTCCCGAAAAAAGATAAGCG
TGATGTAACCGCCCTTCTCGTAAACCATTTTCGAGAGCGGATAAAACGTGTTGTTGCCCG
ACCACTTCGCTAAACCGCTGTGGTCGCCATTTGCGTGCTAGAACTTGATAGGACATTTGA
CCTCTTTAGATGTTGCGTAGCTCTTGAAATCCCCCCTACCCCCCCTTTTACAAAGGGGGG
ATTGCAAAGGGAGAAATATAAGATTAGTGACCTTCAAAGCTCACTAAGGTATAAGAATTG
ACACCGATTTTCTCTAAGCGTTCTTTACCGTCAAGATCAGGCAACCAAATCACAAAGGCT
GCATTCTCAACTGTACCACCTAAACGGCGAATAAGTTGTACTGTTGCTTCCACCGTACCG
CCAGTTGCAAGTAAATCATCAATGACAAGCACATTATCCCCAGCTTGAACAGAGTCTGTA
TGGATCTCTAAGGTATCTTCGCCGTACTCAAGGGCATAAGATTGCGAAATTACCGCACGA
GGTAATTTTTTCGGTTTGCGCACAAGTACAAAAGGCACACCTAAAGCTAATGCCACTGGC
GCACCAAAGATAAATCCACGAGATTCAGCCCCCACAATTTTGGTGATCCCTTTATCTTTA
AACTCAGCCACAATTGCATCAACAGAGGCTTGGAATGCGGCAGGCACTTCTAATAAAGAA
GTAATATCACGGAAGATAATGCCTGCTTTTGGATAGTCAGGAATAGATTTAATGGAAGAT
TTGATTAACTCAAGTTGTTGGTTCATTTTTTGACCTTTTAAACAAGAAAAATAACCTGTG
GAATGTAGCAAAATTTGCAGGAATTACAAGGAAAAAATGATAGAAGCGGTCGGTTATTGC
AAAAAATTTTATATTTTGTAGCTGTTCCACAAGAAAAGAAATGTAGGAACACAACTCACC
AAGTATTCCTACAATATTTAATTAGAAAGCGCCCTATATTTATATATTATTTACCTCTTC
CAACTTGACCATCGCTCCTTGAACAGTATGTTGAATTTCAACGGAGATCAATCCCCTGAT
CAACTCTTCAGTAGATTGAACTTTTGATACGATCGTATCCCCTTCTTCATCAAAATACCC
CTGTTCTTTCAATGTGGCACTAAAGGTCGAGAACAATGCTTTATCAAAGAACTCTGGAGC
ATTAATACCGTGTAGCACAGACAGACGTTGTGCAATTGAACGGCTTTCTTGTTCAAGCTC
ATTTCGACTAATTTCAGGTTGCTCAATCAAAATACTCAAGCTGATGTAATAACGTTGTAA
TAACTCACGGACACCTGAAGAGTGTAACTGTAATGAACGGATACGTTGGCGGTTAATCAC
AAACATATCGCTTTCATTTTTAATCAGATTTTGAGCAACAAATTCCGCTAAAATTGCCTC
AATATGCCCACGAACTTCCTCTGTTTTAAAGTGCATAAAGAGTTCTGCTTGTAAGAACGG
ATAAATGCGATTAACACTCTGGATAATCAAATCTTTAGATACCGTCTCGTGATGTAACAC
AATACTTGCGACCAATGATGGAAAAACAAATAAATGCTGAATGTTATTGCGATAATAGGT
CATTAATACTGCAGATTGACGATCTAAACGGATAATTTCACCAAAGTTGTCTTTTTCTGA
GATAACACCTGAACGAGGTAAATTAATAACGTGATCTAACATCGCTTCAGCTGTATCCGT
TGGCAAAGTGACTTCCGCTGTATAAGGTACATTTTTGAACAGTTGCATATAGCTTTCAAC
CTGCTCAATAAGCTGTTCACGCGTTAAAGAACGTTGGCGTGAAGCAAGCAACACAGAGCC
AATGAGATTTTTTGCATTGACTGCGGCGGCATTATTAATATGCACCATCACTTGTTTAGA
TACCGCTTCAACGGCACTATTTAACCATTTTGGACGACCATTTTCATCTGTAAGCGGTTC
TTTCCATTCAGGAAAATACTGATTGAGATAGTGATTAAGTGGAATAGGTTCGCCAAAATT
CACATAGCCTTGCCCTAGTTTTTTCAGTTTCTTAATCACACGTAACACCAAGCCAGCATT
CTCTTTCTCTTTCTCTGCACCTCGTAATTCTTTAGCGTAAGTATCTACTTCTAAAACGTG
TTCATAACCAATATAAACAGGCACAATGCTGATCGGGCGAGTTAAGCCACGTTGCAATGC
TTGTAACGTCATCGACATCATTCCTGTTTTTGGATCAAGCAAACGACCAGTCCGTGAGCG
ACCGCCCTCGATAAAGTATTCCACGGAATAACCACGGTAGAACAGCTCCGCAAGGTATTC
ACGGAAAATCGTAGAATACAGACGATTGCCCTTGAAAGTACGACGAATAAAGAACGCTCC
CCAACTTCTAAAAATAGGACCTGCAGGCCAGAAGTTTAGGTTGTTCCCAGCAGCAATATG
TGGCGGCACTAAGCCTTGATGATACAGAATATAAGAGAGAAGCAGATAGTCCATATGGCT
ACGGTGGCACGGCACATATACTAACTCGTGTCCTTCTAATGCCAATTTACGCACACGCTC
TGCATATTGCACGTTGATCCCTTGATAGAGTTTATTCCACAACCAACTTAACACACGATC
TGCGGTTCTTAAACTGTCGTGACGAACATTTGCAGCGATTTCATCCAGAATTTTCTCAGC
TTCTTTGCGAGCTTTTTCAAGCGAACTTTTTGGTTTTTTCGCTTCATCTTCAATCGCTGC
TAAAATTGCAGGGGATTGCAGTAACTTATTGAACATCGCTTGACGATCAGGCAACTGAGG
GCCTGTTGCCGAATAACGCTGTTTAGCAAAGTGCATTTTTGCCACACGAGCCAATTTTTG
AGCCAGATTTTTATCGGTTCCGTGATTGGTAATCATATAGCGTAAAGAAACCGCTTGTGA
AAAACGGATAAAGTTATCACGCCCAAACCAAAGCATTGTCACTAAGCGTTGGAAAGTTCC
CAGCAGACGTAATACTGGCAAACCTTTCTCTTTACCCGGTGCGCGTCCCCACAGCACAGA
AACAGGCACCACTTGAATGTCTAACTGCTCATCATTACGGTTTAAATCTAAATAACGATA
GAAAACCAACTCTGTTTCACTTTTCGCCCCTTTGGATTTAAAGAAACGACGCCCTTCATC
TAAAAAGACAAAACGAGGCAAAGATACCCCTTGAATATCATTATTTACCAGCGGATCAGG
CAAGTTCAGAGCTTGGCAGTTTTTTTGCAAAATTAACAGATCCGTTTGTGAGGTATAGGG
CAACACATACACAATAGGTTGATCTAACTTCAGCCCTAATTCATTCACAGGATCTGTAGG
AATTGAACGTGTTTTCACTAACAGCGAAAGCGGTAGGTTCAATGCTTTACGATACAGGTT
TAATAGCATAGACATTTTTATATCCTTTTATAGTTATGATCGGATTAAAACGATGTGCAG
TTTAGCATAAATTTCTTAAGGAAATCTGAGTTTATTCATAAAAGTTGAGGAATAAGAAAG
ATATTATATCGCATTCGCCCCAAAGCCCATTTTAAGAGAATAGGTGTAGGGAAAAATGCT
GGAACCAACTCCAAGAACTGCCTAAAAATCCACCGTTTGTCATAAATTCCAACAAAAAAC
CGCTGATTACATCTTGATTGCATTTTGTTTTTTTTTTGTACAATTTTGTCGTCTTAAAAC
CATAGTCAAAAGGAAAACAAAATGACATTTCGTAAAACCCTACTCTCTACCTTATTACTC
TCTTTTGCCATTGCCAGCAATGTTTATGCTGAAACCGCAGAAGAGAAATTTAACAGAGCA
TATCAATATATCGAACAAGAAAATTATCAAGTGGCTTTTCCTCTTTTTAAGGAATTAGCG
GAGCAAGGTGTTGCTCAGGCTCAAGCTATTTTAGGTTTAATGTATAAAGAAGGGGATGGT
GTTAAACAAAACTATCATCAAGCATTCAAATGGTTTCAAAAAGCAGCTGAACAAGGAGAT
AAAAATGCTCAACTTTATTTAGGCTTTATGTACTATGACGGAGAAGGTGTTAGACAAGAT
TATCATCAAGCAGCTAAATGGTTTCAAAAAGCGGCTGAACAGGGAGACGTAATGGCTCAA
AATAATTTAGGCGTAATGTACAGCGACGGACAAAGTGTTCGTCAAGATTATCATCAAGCG
GTCAAATGGGTTCAAAAAGCAGCCGAACAAGGGGATGCACAAGCTCAGGCAGCGTTAGGG
CTTATGTACGTCTTAGGAAAAGGTGTTCGACAAAATGGTGCTGCTGCCAAAATGTGGATT
GGAAAAGCCTGTGATAATGGTTATCGAGATGTTTGTGATTTATATCGTGAATTAAACGGG
GGGAAATAATATGGAATTTTCTGGGGCAAGCTTTGGATTGATTTCTAAAGTTATCCAATT
TATTTGGATTGATATAGAAAAGGAAATCAGGAATTTACAATTCTATATTAATGAGTTAGA
TGAAAATGAAATAGATGAATATATTATTTTATCTGCTAGAGAAAATAATAATGCTGTGGA
TTTTACCAATAAAACTAAATATCTTAATTTTTTTAAACAATTAGAAAGTGCTTTATCTAA
AATTGATAATAAGTTTTTTCTGCCAAAGAAATATAAAGAAGACAATGTAAAGAAAATCAT
TATTGCAATACCCAATAGGTTATTATGGCTTATTTCTATTTATTGTTTAAGTGATAAAGA
GCTAAAAATACTTTGGAGTCGATATTTTAAATTAGTATCTTTATTACCTTTACATAATTA
CTCTTCAGTTGAAATGGGAGTCATGAATGAAAAGGAATTTGCTGATGTATATTCTGACGA
TAAGCCAGAACCTAAAAAGTTTTATTATTCTGATCAGTTAGAAGCATTAAAATTTAAACT
AGAACAAGAACTAGCCATAAATATTGCTAATGGCAACGGATCTAAAATGAAAAAAACAAC
CAAAATTCTAACCGCACTCACTTTACTCGCTGCTGTTTGTGGCGGTGGTTATTATTACAC
ACAGATTTATCCCGATCATAAAGATATTAGTCGATTAGAAACCTTAATTCATCAAATTGA
TTTTTATGGTGATAAGTTAGCTAAAGCAGAACTAGATATTTTCCCAATCGATAGATTAAA
ACAGCTTGCGGAAAAAAATTATCCGATTGCTCAATATATATTGGGTAGGTATTATCGGAA
AGAAAAAAATAAAGAGGAAGCAAAAAAAATGGTTTAGCCGTGCAGCAAATCAAAACTTTG
CACCAGCATATAGAGCATTAGCTTATACCTATGATCGTAACAGTTATGAAAGAAAAACAT
TTTTAGCTAAAGCAGCATCACTTGGAGATATGCCGGCAAAATATGACTATAAAAATATCC
CTATCCCTGTATTAGAAGAATTAGCTAAAATGGATTATCTTCCTGCTCAGCTGGATTTAA
TCGATTTCTATTTTAATGATAAAGATAACCATAACTGGGAAAAGGCATTTTATTGGGCTG
ATAAATATTATGAAAATACTAAAAGATATAATTTTAATATTTACAGAAATAGTTACCTGG
GACTTGCCATATTGTATTATTTAGGTATTGGAACAACCCCAGATATTGCTAAAGCGGAAA
AAATCTTAACAGAATATATTGCTTTACTAGAGAATCATGCTCGCGATCAATATCGCAAAG
AAGTTTTTAAGGATATTGAACACTTAAAAATGGAATTAGTTGTTCTTAAAGACAAAGATG
AGATACTTGATAAAGTTGCCCAAGATAAAATCCAACAGATTAGAGAAGAATTACAGGCTA
ATAATGGTGCTGAACGCTTTTTCAAACAGGCAAATGTTTTTTTCTAGATATGGATTTAAA
ATATTATGCCAAAGCCTATTTTGGCATTTCTTGCGATATGGGAAGCCAAGCAGGTTGTGA
TAAATATGCAGAGATGAATACAAAATAAACAAGGACACCAAGCGAGCTGTCTTTGCAATC
ATTTCAACTAATGACAACGGACACACGCAGTGTGTCCGTGCCGTTAATTAAGCTAACTCC
ATTCTTCATTTCTTACAGAAATCTAAAATTATTTCGTTGCAAATGAAATTTTACTGTATA
TAATGTCATAAATTTCTGTATATAAAGACAGTGAGGAACTTATGAAACGTCAGCACCTAA
CGGCTCGTCAGCAAGAAATCTTTGAATTTGTGAAAAATCATATTGAAAGTACGGGTATGC
CGCCAACTCGTGTAGAAATTGCTCGTGAAATTGGGTTTAAATCACCAAATGCCGCAGAAG
AACACCTTAAAGCTCTTGCTCGTAAAGGCTATATTGAAATGCTTTCAGGGACTTCGCGTG
GGATCCGTATTTTAGTGGAAGATGAAGCAGCAAACGATGAAGAAGGTTTGCCTTTAATTG
GTAAAGTTGCAGCAGGTACGCCGATTGAAGCCATTGAACATATCGAAAAACATTATCCTG
TGAATGGGGCAATGTTCTCGCCAGCTGCCGATTATCTTCTTAAGGTGAATGGGAACTCAA
TGGAAAAAATTGGTATCTTAGATGGTGATTTACTCGCAGTGCATAAAACTAAATCTGTTC
GTAATGGGCAAGTCGTTGTCGCCCGTGTTGATGATGAAGTCACCGTCAAACGCTTAGAGA
AAAAAGGCGATTTAATCTATTTACACCCAGAAAATGATGAATTAGAGCCGATTGTCGTCG
ATCCTCGTCAATCTTATATTGAAATCGAAGGCATTGCCGTAGGCGTTATTCGTAGTAATG
CGTGGATGTAACCTTTCAGATTTCTATTGAAAAAGTGTTCAGAAAAATCCAAAATAACGC
CTTTCAAATTTTGGCTTTACGAAGAGATTATTTATGAATTTAGCAGAATTTCATCAAGCG
ATTGAACAAGTGTGGGAACAAATTGAAGAGCAACTTGAAGAACAAGGTTGCGATGTCGAT
TGTGAAACACAAGGGGCGGTTTTTACCATTACTTTTGATGATGATTCACAAATTGTCATT
AACAAGCAAGAAGCAATGCTTGAACTCTGGCTGGCAAGCAAATTAGGTGGTTATCACTTT
GCTTACCGTGATGGCGATTGGGTCAGTGCGGAAGGGCGTTCATTTTGGACACATTTAGAA
GAGGCTGTCGCTCGTCACGGCGAAACAATCTCTTTTAGCTAATGTCAGTTACACCGCTTG
CCAAAGCTGAAACGGTTTTACATAACGTTTTCGGCTACCAATCTTTCCGACAAGGTCAAT
CAGAAGTGATTGAAGCGATCTTGTCGGGCAAAGATTGCTTGGTGATTATGACAACAGGGG
GCGGAAAATCCCTTTGTTATCAAGTGCCAGCCCTCTGTTTTGAAGGCATAACTCTCGTGA
TCTCGCCTTTGATTTCGCTAATGAAGGATCAGGTAGATCAACTGCTCACCAATGGTGTTG
AAGCTGGCTATATCAATTCCACTCAAACTATTGAAGAACAGCAAGCGGTTGAACAAAAAG
CGATTTCGGGACAACTCAAGCTACTTTACCTTTCACCCGAAAAGGTAATGACATCAAATT
TTTTTCAATTTATCTCATTGTGCAAAATTAGCCTGATTGCAGTCGATGAAGCCCATTGCG
TATCTCAATGGGGACACGATTTTCGCCCTGAATACACCTTGTTAGGCGGTTTGCGAAAAA
CTTTCCCAAATATACCGCTTGTTGCGCTGACTGCAACCGCAGATCCGACAACCCGTTTTG
ATATTATTCATCATCTTAAGTTAGAAGATCCCCATACTTATTTAGGAAGTTTTGATCGTC
CTAACATTCGCTATACGGTGCAAGAAAAATTTAAACCTGTGGATCAACTGATCAAATTTA
TCAGTAGTCAGCAAGGGAAAAGTGGGATTGTTTATTGTAATAGCCGTAAGAAAGTTGAAG
AACTCACGGAAAAACTTTCTTCTCACCGTTTTTCTGTAATGGGCTATCACGCAGGAATGA
CGATGCAACAACGGGAAACCGTTCAAAATGCGTTTCAACGAGATAATATTCAAATTGTCG
TTGCTACTGTTGCCTTTGGAATGGGGATCAACAAATCCAATGTGCGTTTTGTTGTGCATT
TTGATCTGCCAAGAAGCATTGAAGCCTATTATCAAGAAACAGGGCGAGCAGGGCGAGATG
ATCTTCCTGCCGAAGCGGTGTTATTTTACGATCCTGCGGATTATGGTTGGCTACACAAGG
TATTACTAGAAAAACCAGAAAGTGAACAACGTCAAATTGAGCAACATAAATTGCAAGCCA
TTGGGGCTTTTGCCGAATCACAAACTTGCCGTCGCCTTGTGTTACTCAACTATTTTGGTG
AAACACGCCAAGTTGCTTGTCAAAATTGTGACATTTGCCTTGATCCACCGAAAAAGTATG
ATGGCTTAGTTGATGCCCAAAAAGTGATGTCCGTTATTTACCGCACAGGACAACGCTTCG
GCTTACATCATATTATTGCAGTTCTTCGGGGCTTAAATCAGCAAAAAATCCGTGAATATC
AACACGACACTCTATCTGTCTATGGGATTGGCAAGGATAAATCTCAAGAATATTGGATTA
GCGTAACTCGCCAGCTCATTCATCTTGGCTTTATTCGCCAAAACATTGTTAATCATTCTG
CCCTACAACTCACAGAACAAGCTCGCCCCATTTTACGCGGTGAAACAGCCTTGGCACTGG
CTTCCCCACGTTTAAGTTTTTCGGCGACAACTTATATGCAGAAACAGCAAACTAGCAAGC
GGTATGATAAAGATCTTTTTGCCCGTTTACGCTTTTTACGCAAACAGATTGCCGATAAGG
AAAATATCCCTCCTTATGTGGTTTTCAATGACGCTACCCTACAAGAAATGGCAGAATTTA
TGCCAACGACGGCAGATGAAATGCTTTCCATTAATGGGGTAGGTGAGAGAAAACTGGAGA
GGTTTGGAGAGGCGTTTTTAGGGCTTATTAGAGAGCATTTATATCATATAGAAAGTATTG
TTTGTGATTAACTTTAGGGGCTGTATTAGATTAGCCCTAAAGTTAAAATCAAACTCTTGC
TTCACATATTACGATACTATAGTCGTAAAATATCCAATTAACTCGTCCTCACTCAAAATT
TTCACTCCCAATTCCTGTGCTTTTGCCAATTTTGAACCAGCCTTTTCCCCTGCAATCAAA
TAATCCGTTTTACTTGATACACTGCCAGATACTTTACAACCGAGTTGCTGTAACAAGGCT
TTTGCTTGATCACGGGTGAGCTGTGTTAATGTCCCTGTTAGTACCACTGTTTTATCTTTT
AATGGATTGTCAGCAATCTCTTGTGGCACCACATCTTGCCACGTCACCCCTTGAGCAATC
AGATCCTCCACGACTTCAACATTATGTGGTTCTTGCCAGAATTGGAATAGGCGGTTTGCC
ACAACTTCCCCTACATCTTGTACCTGTTTTAGCGTGTCTAAATCCGCTTGGCGAATCGCA
TCAAGCGTACCAAAGTGATTTGCGAGATTTTGTGCGGTAGATTCGCCCACATCTCGAATA
CCCAAAGCAAATAAGAAGCGGGCAAGGGTGGTATTTTTTGCCTTTTCGATACTTTGTAGT
GCGTTATTGGCAGATTTCTCCCCCATTCGCTCTAAACGCATCAAGGTGGTGTGATCGAGT
TTAAACAGATCTGCCGGGGTATGGATCAGCTCACGTTCCATCAGTTGTTCAATCAGTTTT
TCACCCACGCCGTCAATATCCATTGCTTTGCGTGAAACGAAATGCTTTAACGCCTCTTTA
CGTTGGGCTCCGCAGAATAATCCCCCAGTACAACGAGCAACAGCTTCGCCCTCAACACGT
ACTACAGCTGAGTTACACACAGGACAAGCGGTTGGAAAAGCAATTTTTTTTGCATTGTCA
GGACGACGTTCAGCCACAACGCCCACAATTTGCGGAATAACATCACCTGCTCGGCGAATA
ATCACGGTATCCCCAATTGCGATCCCTAAACGCTCAATCTCATCACCGTTATGTAAGGTA
GCATTGCTCACTGTTACCCCAGCTACAAAGACGGGCTCTAATTTTGCCACTGGGGTAATT
GCCCCTGTTCTGCCGACCTGAAATTCAACATCGTTCAGAATCGTCATCTCTTCTTGTGCA
GGGAATTTGTAAGCAATTGCCCAACGAGGTGCTTTTGAGATAAAGCCAAGCTGTTCTTGC
AATGTAATCTCATTGACTTTCAACACCGTGCCGTCAATGTCGTAACCCAGCGAACTACGT
TTGGCTTGGATTTTTTGATAAAACGCAGTCAAGGCTTGAGAACCCGTTGCTAAGGTAATT
TCAGCATTGACAGGAATCCCCAAGGTTTTTAACCACTGCAAGCGGTCAAAATGTGTCGTA
GGGAGTTCATCATCACTTTCATAAACCCCAATGTTATAGGCATTCAACATTAACGGGCGT
TGGCTAGTGATTTTCGGATCGAGCTGACGAAGTGAACCTGCCGCTGCATTACGAGGGTTA
GCAAAGGTCTTCTCACCTTTTGCCAGTGCTTTTTCATTTAACTGCTCAAATCCTTGCTGT
GGCATAAAAACTTCACCACGCACTTCTAAACGATGCGGAGGATTATTGGTTTTCAGTTTT
AACGGAATATTGCGGATCGTGCGGATATTGGCGGTAATATCTTCCCCTGTTGTTCCGTCG
CCACGGGTTGCAGCTTGAGTTAGTACTCCATCAACATAAAGAATACTCACCGCTAAGCCA
TCAAGTTTAGGCTCACAACAAAATTCAATTTGATTACTGTTGATCGCAATACGATCTTCA
ATACGACGCAAAAAGCCTGTGAGGTCATCATCTGAAAAGGCGTTATCCAGAGAAAGCATT
GGAATTTCGTGGGTAATTTGAGCAAAACCATCTAACGGCTTAGCACCAACCCGTTGTGTC
GGTGAATCGGACGTAATCAATTCGGGGTGTTGCCATTCCAGATTTTTTAACTCGTTCATC
AAGCGATCATATTCTGCATCGGGTACAAGCGGATTATCTAAAACGTGGTAGTGGTATTCA
TATTCACGCAATTTTTCACGCAAATGTTCAAGTTGGGTTTCAATAGAGTGTGGCATCTGT
AAATTTCTCGATAAAAAAGACCGCTTGCAAGCGGTCATATTTAAACAATGTACTGCAAAT
TAATTGGCTACTCGTAGTAGATAATTTTGGCGAGATTCATCGTTAAAAATTTGATGTTGT
TCATCTAAGACAAAACCGCCGACAGATTGAGCAAAGCTCTCTACGGTACGAATCATTAAT
TTTAAATTAGCTAGATCATTACCTACTGAAGGTAGGTGCATAAAGAATACTAATCCCACG
GTAGAAAACTGTTCCATTCTTGCTAAATCAAAGACTCCTGGTTGCATCATATTGGCCACG
CTGAACAATACAGGGCTTGCAGGATTATCTAAATGACGGTGGAAGATCTGATATTCACCA
AAATGAAAACCTAACATTTCTAAATTTTGTACAATGGCATTACCTTGAAATTGAACGCCT
TCTGGTGCAACAACATACAAAGTGATTATATTATGCTCCGTAGTTTGTTCTATTGTTTCA
ACTTGCTCTACTTGGACACTCTGTTCTTGTATCTGATTTTGTTGATATGCTTCAGATGGA
GACTCTGGCATAGACTCTTGATATAAAGGTTGAGATATTTCTTGAGTTTGTAAACTAATA
CGAATATTTTTGACACTATTCTCAACTTCTTGCTGAGATTGAATAAAATCAGCAGGTGTT
TCAGTATTGAATGGTTGCTGAGCTACGACACCTTGAGGATTTAGCGTTGTTGGAATATCT
GCTGTAATTTCATTGTTAATTGGAGATGAAGGTGGACGAGTAGAAAAGGTATTTGAAAAA
ATACGAGATTTTTCTCTGCGTGCAGACCAAATACTGTATCCAATTAAAACAGCGATTAAT
AATCCTGCTAAAATAAAGAAAAGAATATGAGTTTCCATTTTGCCCTCTTTAGCTCATAAA
ATCATCAAAATTGAAATTTAACACTTTGTGAAAATGTACGCATAGCTTACCATATTTCTT
TTAAAAAATTGAATAGAAAGGTTAATATGTTGTCGTTCTTTTCTTCTTTTGATTCTGAAA
TTAAAGCAGGTTTTCATTATTTTATTTATGGTTGGCGTTTAATGTTACAACGTCAGTTAA
TGCCATTTATTATTTTTCCTGTGATTATCAATGCAGTGTTGATGATTAGCCTAATTTGGC
TCTTTTTTGCCAATGTAGGGGGAATGTTAGATTCGCTCTTGCCTTCGTGGTTAGAATGGT
TGAGTTTTATCCTTATTCCATTAGCTTTTTTAATGGTTTTAGTCGCTTTCTACTTTGCTT
TCACCACTTTAGCGAATTTTATTGCTGCCCCATTTAATGCGTTACTCGCAGAAAAAGTTG
AGCAACAACTCACTGGTGAAAATCTCACGGAAATGAGTTTTCATGAAATGTTAAAAGATG
TACCTCGTATGCTCAAACGTGAGTGGCAAAAAATGTGGTATAGCATTCCGCGTTTGGTTG
CCTTATTTTTATTAGGTTTTATACCTGTTTTAGGGCAGACTATTATCCCTATCTTGGCAT
TTATTTTCGGGGCTTGGTTAATTGCAATTCAATATTGCGATTACCCTTTTGATAACCATA
AAATTCAATTTCAACGTATGCGAAATGCATTAGCACAATATCGTACAATGAATTTTACTT
TTGGGGCTTTGGTAAGTATTTTTACGATGTTGCCATTTATTAACTTGGTGGTAATGCCTG
TTGCGGTGTGTGGTGCTACAGCAATGTGGGTTAATGAGTACAAAAGAGCTCTGCATGATT
AACAGAAAGCCGACATTAACAGAGGAACTAATCTTATAAAGCAGTGCGTATGTTTTCTTC
TCCCAAAAGACTAGTTAAGGGAGAGGAAACTTTAAGCATAGACTCGGCACTTAGCTATTC
TAATTCTGGCTGCTTTCTTCCGAACCTGACCAAGTAAATTAAAGACTACTGCGAGAAGCC
CAAAGTTTCCTCATAGAAAGACATCTACATTTATACTGTAGATGCCCTAATTATATGAGC
TTATCTCAAAGAAGACAAGAAAAATGTCTACTATAAATAGCTATTTCTTACAGGGAATAG
CTGTTCAACAAGACTTTAACTTATAAATTAATCACCGCAAAAATCACTAATACACTATAA
AGTGCAGATAAACCATAGAAAATCCAACCGCCTGCAGGAACGTGAATTTTAAAGTCGTGT
AAACCTAAGTGAACACGGTGCATACCACACCACATTGGGAAAATCAGTAATGCAAGAATT
GCTAATTTACCGATCCAAGTGTGTGCAAATGCAATAATATTATCTGGTGTAATCAGTCCG
AATGGCAGTAAGAAACCTAAGATTAATACAAGCACAGGGAAGAAGATTGCACTAATAGCA
CCGCCAGCACCGAAAAGTAGCCATACTGCAGGTTCATTTGAACGTGGAGGATTAAGTTTA
TCCATTTTTATGCTCTCCCTATACCAAGATTAAAGCTAAAAGGCTTACGAAAGCAGTAAT
ACCCCAAAATACGCGAGAAACGAGTTTAACGTCAATACGTTCATTTTTCACGATAACGTT
CATCATTTGAGGTGCCATACCAAAGAAGGTAAAGCTATTTAATAATACTGCACCAAGGGT
AATAATATTTAAAACTACCACTAATGGATTTTGTAAGAATGGAATGAAATTCTCTACAAA
TCCGTTCTCTTTTCCTAAGCATGCTAAGCCGTAGAAAAGCACTAAACAGAACCAAATGGT
AGGAACAGAGGTACTTTCACGCAAAACGTAGAATTTGTAAAAATCTAACGCTTTCCACCA
AGTTGGTTTCACTTCACGCACATATTTTTTGCGTTTACTTGCTGTTGTTGTCATTTTACT
CTCTCCTTACTTTTGCGGTTTTAACATTGCAAAGACATAATCTTTAGCACTTTCGAGCTT
ACCTTGGTTTACCGCAGAGGCTGGACCAACATGCTTCGGACAAACTTCAGAGCAGTAGCC
GACGAATGTACAGCTCCATACACCGTTTTTGCCGTTGATAATTTTCATACGTTCCGCTTT
ACCATTATCACGGTTATCTAGGTTGTAACGGTGAGCTAAGGTTAATGCTGCTGGGCCAAC
AAATTCAGGGTTTAAGCCAAATTGTGGGCAAGCGGCATAGCATAAACCGCAGTTAATACA
CATTGAGAAGGTACGGTATTTCTCAAGTTGTGCTGGGGTTTGTTTGGTACGGCTTTTCGC
AAGCTCTGCTGATGGGTGTGGTTTGCCATCAAGTTCAGGCGCTTTGTTGTCAATAATGTA
TGGCTTGATGCTTTCTAAACTTTCGATGAAGTGGCTTAAATCAACAACTAAGTCACGTTC
AATCGGGAAGTTTGCAAGCGGTTCAATTCGCATATAACCCCTGTAATCGCGTAAGAATGT
TTTACATGCAAGCTTTGGTTTGCCGTTTACCATCATACCGCAAGAGCCACAGATCGCCAT
ACGGCAAGACCAACGGTATGAAAGCTCTGGCTCTAATTCATCTTTGATGTAGCCAAGTGC
ATCAAGTAACGAAGTTTGGCTATCGTAAGGTACTTCATATTTTGATAAGTACGGTTCGTT
ATCTTGTTCAGGGTTATAACGAAGTACTTCTACCGTCATTTTACTTTGGTTAGTCATCTT
CTGTTACTCCTTTTTCGCTGCTTTTTCTTGAGCTTCTGCTTCTGCACCATAAACACGTTT
AGCCGGTTGTGATGTGGTAATTTTCACGTCGCTGTATTTGATTGTTGGTGCGCCGTCTGC
ATTGTAGAATGCAAGGGTGTGTTTTAAGTAGTTCACATCATCACGTTCAACGTAGTCTAA
ACGTTGGTGTGCACCACGAGACTCTTTACGTTCTACCGCAGAAGATGAGATAGATTGTGC
TACGTCAAGGATATAACCAAGTTCAATTTTGTAGAGCAAGTCTGTATTAAATACACTTGA
GCTGTCTTTCACTTTGATACGTTTGTAACGCTCTTTTAACTCTGCAATTTTCGCTACGGT
TTTTTCCATACTTTCTTGAGTACGGTAGATACCACAGCCTTCTTCCATTGAGTCGCCCAT
TTCGTTACGGATTTGTGACCAAGACTCTTCACCCTCTTGACGGGCTAAGGCATAAACACG
TTCTAAGACATCTTTTGCTTGAGCGTCAATTACGGCTTGATTACGAGCGGTCACTTCAAC
AGCACGTTTTGCAGCCATTTCACCTGCAACTTTACCGAATACCACAAGTTCTGCTAATGA
GTTAGAACCTAAGCGGTTTGCACCGTGTAAACCAGAAGATGCACATTCGCCCACTGCAAA
TAAGCCTTTGATACAGGTTTCTGCGTGCTGATCAACTTCAATACCACCCATTGTATAGTG
AACAACTGGACGAACTGGAATTGGTGCTTTCGCTGGATCTACGCCTTCGTAGGCTTGTGC
TAATTCACAGATAAATGGCAGACGTTCGTGTAAATATTTTTCACCTAAGTGACGTAGGTC
AAGGTGAACCACATCAACACCTTTGGCAGTTTTTAAGGTGTTACCTTTACGCCACTCTTG
CCAGAATGCTTGGGAAACTTTATCACGAGGACCTAATTCCATATATTTATTTTCTGGTTT
GCCAACTGGAGTTTCTGGGCCTAGACCATAATCTTGTAAGTAACGGTAGCCATCTTTATT
GACTAAGATACCGCCTTCACCACGACAACCTTCGGTCATTAAGATACCTGTGTTTGGTAA
GCCTGTTGGGTGATATTGTACAAATTCCATATCACGAAGTGGCACGCCGTGGCGATACGC
CATTGATAAACCGTCACCCGTTACGATACCGCCGTTGGTGTTGAAACGATAAGCACGGCA
ACCACCACCTGTTGCGATAACTACCGCATTTGCATTGATCTGAACGAAAGTTCCTTCCAT
CATATTCATTGCAATACAGCCACGAGCTTGACCTTCATCAACGAGAATATCCACGACAAA
ATGCTCATCAAAACGGATAATTTGCGGATATTTGATTGAGGTTTGGAATAGGGTATGCAA
TAAGTGGAAACCTGTTTTATCGGCTGCGAACCAAGTACGTTCAATTTTCATACCACCGAA
ACGACGAACGTTCACATCACCATCAGCTTTACGGCTCCACGGACAGCCCCAACGCTCTAA
TTGCGTCATTTCAACTGGCGAGTGTTCTACGAAATATTCAACAACATCTTGTTCACAAAG
CCAGTCGCCACCTGCCACAGTATCGTGGAAGTGTTTATCGTAAGAGTCTTCCTCTTTAGC
GACTGCCGCCGCCCCACCTTCTGCAGCAACCGTATGGCTACGCATAGGATAAACTTTTGA
AATTAATGCAATTTTCAAATTCGGGTTAGCTTCTGCTGCTGCGATTGCGGCTCTTAAACC
ACCGCCACCTGCACCCACAATTGCAACATCTACATTGACAGTTTGCACGATTTCCTCCTT
GGGAAAGTAAAGTATATAAACCTAACATGGAAGCATTTTGCCATTAATTTGGATATTTTA
TAATGGTTTTTTACAATTTTGTAACATAAAAAAATAGTTTTGTGATCTATCTCAAAAAAT
AATTTTCAGAATGCTATGTAGTGATAATTAATCTCATTAAGCAGGTGATTTCTAAGGATA
TTTGAGCATTTAATACGGAAATATCTTTCACTTTATTCTCAGATTTTCGTTTGATTTTTA
GCATTTCATCTACATAATGATGTTGTATAATTGATAGCGTTCTAAAATGGAAGAGGATAT
ACCAATGCAATATAAGTAGACAAAAGAGTTGGTTTTAATTATTTTTCCTAATTATTACCA
ACTCTTTTTATTTAAAAAATCCTTTATAAACATAATCTTATGCTTTTTCGTTAATCCATT
ATGAACCGATAATTTCTGCTTCAGTTCTTTAAATAACCCTTCCAACCTATTTGTTGTTTT
TTCTATATTTAAATGAGTATATTCTTCAAAAGTGAGCTTAAAGCCTTGTACTATAAGGCT
TTAGCCCACTTTTTACCAACACTTTTGTCTACTATGCCAACTAGCGACAATAAGCAACCA
AGTTTCCAAAAGATTTCCGCCTATTATTTCTAACTTTTTGGACAATTGACAATAAAAGTT
GAAAAATTCTTGTTATTTTATCTTTAGTTTTGTGTCAATCATTGTTTTTTTTTTTTTTTT
TTTACAATGGAGTGGGGGCATTGTATATCCTGAAAATGTAAATAAAGGTTTATGATGCTT
TATTAGAAAAAGCGTTAGAGAAGAAGATTATTATGAATAAAATATTTAGAGTTATTTGGA
GTCATGCTCAACAGGCTTGGGTGGTTGTATCTGAGTTAGTAAAGTCTCATACTAAAACAT
CCACTTACACGGATAAAAGAGCTCAAGTATGCACCTCAGATTATTTTTTAGATAAACAGC
AAGATAAATTTAAATTAAGTCTTTTAAGTCTAGTATTACTAGGT
>H78 Scaffold2
ACACAAAAAATTCAAGTAGCTTTTTCTGTATAGATTTCTTTAATTTACAATGAGTTATCT
TCATTTTTGTAGGTTAGCATGCTAGCTAATCTACGTCAGCCTCTAAATCTTTCATCAAAC
CACGTCTACCATCACAGGTAATCGATTGAATTATATAGCCTTTTTCTCTTAACCTATTCA
GGGCAAGTTTGTAGTAAATATATTTTTCGGTTCGCACAAAATAATGGGAAATGACATTAT
TTGAAAGCGTATCCATTAACACTAATACGCCAAAATAACGTCAGAAAAACGTTGTATCCA
TAATGATATTCAGGTATCGATTTGAAGGCAGTTTTAAAGCCGTTTTAAGTGCTTTATCGA
TATATCTTTGAATCGTTCTGACTGAACAATGATATTTAACGGCGAGTTGTTGATAGGTTT
GTTTTCCGGATGTGTAATCAGTCCAAATCTTAATTGGATCTAATTTAGTTTTTAAGATAA
AGGTTTTATGACATTCATTACAAAAATAACGTTGAGTCTTATTTTGTATTCCATGTTTCT
TTATTTTCAGACTTTGGCAAAATGGGCAGTTTTTTGTTCATATTTCAAAAAGAGGGCTTA
AGGCCTTGTACTATAGGGCTTTAAGCCACTTTTTAGCAACTATTTGTCTATTACACCTAT
TTAATTTTCGCTTAAGTTCACTAAATGATCCCTCTAAACGATTTGCCATCTTTTCTATAT
TTAATTCAGAATGTTTTGTCTGTTACATGAATTTCCTACTCTGCCAACCCCTGATCCCAC
TCTAATGCTTCTTCAGGTAATTTACGTTGTAATAAAAATCTGCGGTTAGCTTCTGCCTGA
GGTTGAACAACCTTACTTGATGGGGTTGAGAAACTAATTCCGCCGTTAAATAATTGAGAC
ATTGTGCCTGAGTTGATACTGACACCATTGAGGCTAATATCCATTGTATAGCCTGACGAA
GCCCAGAACTCGCTATTTTTACGGACAAGGTGTTTATATTGGTTGGCTATGCGTAAATGG
ATCAGCACTCGGTCGCCGAGTTCGCTTAAACTGAGCTGTTGTACCATACCCACTTGCATT
CCTCGATACATTACAGGGGCTTGAGGGGTGATGCCATTTGCGTCTGTGGTTTCCACAATG
ATTGGGAAGCCGTTGCCGTATTGTGTATCTGCGGTGTCCGTTGCCCCTAATTTGAACTGT
GTTTTTCGTTTGCCATTTCCGGCTTCTACGCTGATGTAGTTTTGAATAACGGCATCAAGA
TTTTTGAAGCCTGTTGTGTCAATTTCAGGGGAAACGGCATTAAATTTGCTACCTGCTTTG
GCAACGATGGCATAATATTGTCCTTCGATGTAAGCGGTGGCTTTAACCTGTTTTTTTGCA
TTGTCTAGCTGTAGCGTTTCAACATTGCCGATGGTTAATCCCATATACTTAATCGGCATT
CCTTTGCTTAATTTAGAAGCATCTTGAGCAATCAAGGTGATATAAGTATTACCAGAAGTC
GCTTTCGTATAACTGCTGTATAAGGTTTTGTTACCTTTAGTTCCTTGATTATCAAAGCTA
ATCGCCCCTTTGAGTGTTCGCATTAGTGAACCCATTTTGAGATTAACACCGTTGGTAGAC
ACGTTTACATCTACCGCAGGCTCAACCCAAAATCGACTAGTTTCCGTCAGCAGATGGCGA
TATTTAGGTTCAATAAATAGATCAACTTCAAACTTCGTTTTTTGTGGGCGAATATTAAGT
ACTTCACCTATCGGGAAGTTGCGATAAAGCACTTGTGAGCCTTTATCAATGCCGGATAAT
TCTGTAGCAGACAAACTCAGCGTTGCCTTTTTCTCACCGCTTACAATACCAGCTTCAGCA
CTCTCAAGATCTTTGTATAACGGATATTGTTTTTTCGCTTCCCCTTGAGCTTTATCTGAG
AGAATACGAATACCGCCAGCAAGCCATTCAGATGGAGAAGCAGATTGTACTCTTAGACCA
TCTAAGCCAACAGCAATATCTAAGTGTGAAATCGCCACAAATTTGCTGTTCCCTGCGACA
AGGGTACGATAAGGCGGATAGATGATGCCTTGAAATTCTACGCCGTTAAGCGATAACTGG
CGTTTCACAATTTCACCGATTTGTATATCGTTATAGTAAATGCCTTGTCCTTCGCTTACG
CCATAAGATTGCGGCGATGAAAGGGTAATTGCTAAAACGTTAGGACGAGTGAGCAAATAA
TCAGCTTCTTTTTGTACATTAAACGTCAGTTTAGGCTCGCCATCACCCTTTTCAATTTCA
AAGTAAGTCCCTCTCAATAGCTCACCCACTTTACTCAATTGTTCTTTATTGAGTGCAAAT
TTAGGTTCTTTCAGGAGAATTTGACTGCCTGAGCGTAATAAATCCGTATGTGCAGGGTCG
ATCAATAATTTACCTTGAATAGTCGCTTTGGTTGGTTTGGTTTCAAAGTAATCTTGTTCG
GTTTCATTCAGTTCGAGGTGCGAAAGTACGCCAACTTGCAGGTTTTGGAAATATACCGGC
GTTTCATTTACTTTTAAATTCGGCATCATTGGCAAGGTGATATTGACTTCCGTCCCTCGT
TGAGCCAATTTTAAGTTATCGAAAAGTTGAAAACGTTCGCCCTGTTTGGCATTTGTTGCC
ATCTCAGGCGAGTCAAAAGCAACAGCCCCTTGCACCATTGAAGCAAGGCTATCTACATTG
AGATTTACGCCAGTAAGATTGGCATTAAATTGAATACCGCTAATGTTCCAAAAGCGACTT
TCTTTTTTGACGAGATTGGCGTATTTTTTATCAATAACTACGTCAATTTCGACATTCTTT
TGATCTGGAGTAAAGCGGTAATCGGCAATGCTTCCCACTGGCACTTTTCGATAATACACG
CTTGCCCCCACAGTCATTGAGCCTAAATCTGAGGCAACTAATTTCACCAATAAATCGCCA
TCAGCAACGGTCACTGCAGGTGGTTCATCTTCAGCCACAAATTCATCTTCACTAGAGGCA
TCTTCATCATCATTCGGCAATAAAGTGATGTAGTTACCTGAAACAAGTGCATCTAACCCC
GACACCCCAGCTAAAGAGGCACTCGGTTTGACTAGCCAGAACTTTGTTCCTTCTTTTAAT
ACCGATTTCGCTTCGGGATTAACTTCCGCCTCCACCTCAACCTCTTTTAACTCATTGATA
AAATAGACTTTTTTTACTTGACCAATTTGCAAGCCTTGATAACGAATAGCGGTTTTTCCT
GCAGTAATCCCATCGCCTTTACTAAAACGAATGGTAATTTTCTGTCCTTGCTCTTGAAGA
ATTTGGAAAAAAAGCAAACAACCAATCACAAAAGCGACAATTGGCAATAACCAAAATGGC
GAAATTTTACGAGGCTGTCTAATTTTAGCAGGAATACTGTTTGGCATATTTTCAGACATC
ATTTTATCACTTTTAAATACAAGCAAGCGGCGAGATTTTGCAAAAGGTTTGCGAAATCTC
ACCGCTCTTGTGTTTATTAACTCATTGAAAAAGAAGAATTATTTTTTGTCTTTCTCATCA
CATTTTTGAATATTGCTACATTTACCATACAAATATAAGCTATGGTTTGCAAGCTCAATT
CCGTGTTGTTGGCTGATTTCACGCTGACGGCGTTCAATTTCAGAGTCTTTAAATTCAAAC
ACTTTACCACAATCCATACAGATAATATGGTCGTGCTGGTGGTTCATATTTAATTCATAG
ACGGCTTTATTCGCATCAAAATTATGGCGAGTTAAAATGCCAACTTCTTCAAATTGATTT
AATACACGATAAACTGTTGCTAATCCAATTTCAGACTGACGTTCTAGCAATAATTTATAA
ATGTCCTCAGCAGAAAAATGCTGCATACTATCACGGGTGATTTGCATTAACTCAAGGATT
GTTAAACGTGGCCCAGTAACTTTTAAACCTACTTTTTTCAACAATTTCACATTTTCTTCA
GACATATATCCTCCAATAGATATATTAAGCTAATTCCGCTAAATACATTTCATCAAAAAT
TTGTTTACACCAACGGTTTACACGTTCTTCGGTGAGTTCTGGCTGGCGATCTTCATCAAT
ACATAAACCAACAAAGGTTTCATCATCAATTAATGCTTGTGAAGCCTCGAAAGTATAACC
TTCCGTAGGCCAGTGACCGACAATTGTACCGCCATTAGGTTCAATAACATCACGCACAGT
TCCCATTGCATCACAGAAATATTCTGCATAGTCTTCTTGGTCGCCACAACCAAAGATACC
CACGATTTTTCCTGTAAAATCAATTTCTTTTAATGTCGGCATAAAATCGTCCCAATCTGC
TTGAGATTCACCGTAATACCACGTTGGAATACCAATTAATAAGAAATCGTAGGCTTCAAT
ATCTTCCTTCGTGCTTTTTGCAATATCACGAATATCCACTAGATTTTCACCTAGTTGTTT
TTGAATCATTTTAGAAATGTTTTCTGTGTTTCCAGTATCACTACCGTAAAATAAACCGAC
AACTGCCATTTGAAATACCTATTTACTTAATTCAATGGAATCTCCATTGAGATAATCGTT
TAAAATGAGTTCAATTAACTGCCCTCTAGACAGCCCTTTTACCGCAGCTTCTTGTTCCAA
TGCCGCTACCAAATCCGAATGCAATTTAAGCTCAATCCGTCTTAATCCTGACGAACGATC
TCGCCTGAGTTGATTACGTTTATTAATTCTAACTTGTTGCTCTCCGCTTAGAGGATTTGT
GCGAGGTCGCCCAACCTTTGGCATATTTTCAAACAGATCAAGCGTAATACAATCCGAATC
TTGCTTTGCCATTACTACAATTTTTGGGCTGAGTGCTTCTTACTCAGATGCGAATGAGAA
GCTAATTATCAAAGTGCGAACTATAGCACAATATAGAATTATTGGAAACGCCCTATCAAA
ATATTCATTATAAATTGAGATTACCTAAAACATAATTAGCTATTATTCTGCTGCCATATA
ACTAAATAAAAAATGTAAACTAATTTTAGTTAGTCATTACTTAACCTATGTCGGTAATAA
GCCACAACCATAATTACCAATCCCCCGATAATCATTGGTAATGAAAGCAACTGCCCTCGT
GTGATTAAATCCGCTGCCGTATTTACATTTGGATCGAACTCTCGGAAGTATTCAACGATA
AAACGGAACACCCCGTAGCCAACTAAGAACAAGCCTGCCACCGAGCCTGTCGGTCGAGGC
TTACGGATATAGCCATTGAGGATAAAGAACAGCACTAAGCCTTCTAAAACCGCTTCGTAA
AGTTGAGAGGGGTGACGAGGCAAATAACCGCCACTTGGAAACATTATCGCCCAAGGCACA
TCTGTCACACGTCCCCAAAGTTCATCATTAATAAAGTTACCAATACGTCCTAATCCTAAA
CCAAAAGGAATAAGCGGTGCGATAAAGTCAGCGGTTTGCCAAAAGTTGCGATTTTGACGG
CGAGAGGTCCAAAGCATTGCGACAATCACACCAAGTAAACCGCCGTGGAACGACATTCCC
CCTTCCCAAATACGAAATAAATAGAGAGGATCTTGTAGGAAACGGTCAAAGCTATAAAAG
AACACATCACCAATTCTTCCCCCTAGAACAACGCCCCAGAAGCCATTAAACAGCAGTTGA
TCGACCTGTTCGACACTCCATACCCCATTAGAATTTTTCGCACGTTTGGTACCAAGCCAA
TAGGCAAAGCCAAAACCAAGCAGGTACATAATGCCGTACCAGTGTAAAGAAACCGGACCT
AACTGCAACGCAACGGGATCGATATTAGGAAAAGTTAAAAACTGTTCAGACATAAATTTC
CTTTATTTTAAAAACATATTCACGGCAACACACATCAAGAAAACGGCAAAAGCACGTTTT
AAAATCGGCACAGGCAATTTGTTCGCTGCCGTTGCCCCTAATTTTGAGGTAAAAATAGAG
GTCAGCGTAATTCCCAACAACGCAGGTAAATACACATAACCTACCGCATATTGTGGCAAA
TTCGGATTATCCCAACCACTAATCACAAAGCTAATCGCTCCAGCTAATCCTAATAAACCA
CCACAAAAAGAAGAAGTGCCAATCGCTTTTTTCAGCTCAATCCCTCTGCTATTTAAAAAT
GGCACAATAAAAGCACCGCCTGCAATGCCAGCAAAACTGGATAACACCCCGATTACCCCT
CCAGCAATCAACGTAGATTGAGTAGTCAGAGGCTTAGGCTCTGCTTGCTTTGGCTTGAGC
GATAAAAACATCTTCAGCGAAAGATACAGGATCATCACCGCAAAGATTTTTGTCATTACA
CTTTTTGGCAGATCACTCACAATCAAGCCTGAAATAAACACCGCCACCATCAACGCAGGC
ACAAAAAACTTCACAACTGACCATTGCACATTACCAAGTTTATGATGGCGTTGTGCTGCC
GAAAATGTGGTTAGCACAATCGTTGAAAACGACGTACCCAATGCAATCGACATCAACAAA
TCATCTGGCACACCAATTTGAGGCAACAAATACACAAGGGTTGGAACAATAATCATACCG
CCACCGATACCAAACAACCCTGCTAAAAAACCAGCAACTGAGCCTAAAATCAAGCAACAG
ACAAACATTTCCACCATCATTTTTTCCCCTTAAACACCCGATATGGTTTACGAAGCTCAC
GTTTTGGCTGAGTACGAAACTCTTTTCTCTCGTGGGTAAACTCTTTGTTATCTCGATTTT
TCTCGCTTTCGACTTTTTTCTGCTCACCCATCAACACCTGAGCAAACTCTTTCATCACCT
TGCGGTACACATCACGTTTAAACGACACCACCTGTCGCACAGGATACCAAAAGCTCACCC
ACCGCCAGCCGTCAAACTCTGGCGTTTTACTGGTTTTAAGATTAATAGCCCCCTCGTCTG
CCACTAACTGCAACAGAAACCAACGCTGTTTTTGACCAATACATACAGGTTGAGTTTGCT
CATTACGAACTAACCGTTTTGGTAATTTATATCTCAGCCAATACTTCGATGCCCAAAGCA
ATCGCACATCTTTTTTCGCTAAGCCGACTTCTTCATAAAGCTCACGGTACATTGCTTGTT
CAATGTTTTCCCCCTCATTAATTCCCCCTTGAGGAAATTGCCAAGAGTTTTGACCAAACC
GCTTCGCCCACAGAACTTGCCCTTGCTTATTACAGATAACGATACCAACATTCGGGCGGT
AACCATCGAAATCGATCAATTTAGACCGCCTTATTTAATCAATTTGAAAATGGTGTGATT
GTTTCATATTTCGGCTATTTGAACAACTAGCAAGGCAAAAACAAGCGGTGAGATAGCCAA
ATTTTTTCGCAACCGTGGATAACTCTGTGGATAACTTGAAAATTTGTTGATAACTTTTTT
GGGATAAGTTATCTAACCGCTTGATCTTAATTCAGATCTTACTTCCTGCCATCGATCATT
TTCGATCCCTTTTCACTGTATAAGCACACATTTAATCGCTCATTTTATTTTCTTTCTAGG
ATAACTTAACCACTTTTCAGACTAAATTGCCATTCTATTCACATTTGATGTGCTTTTATC
CCCATTCCCTGTGGATAAAATTGTGATAGATCGGGATAATGATCGTGTATAACCTAAAAT
CAGCCCAGATATTTTGCTTTTTTCCTTTAAAAAACAATATGTTATTTCATTCTTCTTATC
GAAAAAAACAAGTGCTCATTTATTAAACATAATATAAACATTAACAACTATCAAAATAGT
GAATTTGTGGGAAAATCATGTTTAATGTTAGAATCCAGCCCGTTTTTCTAATTGTTCTAC
AAAATTTTCGTTTAAATTTAGCTTCTCGGCTAAGTGGGATAAAAATACGATCTCTTTTCT
AGAGAGCTCTTGACAGACCAAGCGTGCAGCAAGGTAAACTTGTGCCGCTAAAGCGGTGTC
GTTTCCGACAGTTTTTGCAATTTCATTCACGGATACCGGCTCGTGCATTTCATGCAGTAA
CCATTGTTGTAATTCAGGGTCATTACCGCCCTCTTTTAAGATTAAAGCTTCTTCGTTCTC
ATCCAGCTCACCGTCTGCTAATGCAGCTGCAAGCATTGTACGTAAAATAATTGCTCCCTT
CTCTTCCGAACTATCCGCTTCAAAAGCTGTTTGGCTTAGTTCTGTCGTTTGGCTTGTTGC
CTGGTTCTTTTGATAATCTTGATAGGCTTTGTAAGCCAATCCACCAAGTGCGGCTAAAGA
GCCGAGCTTAGTCAAATTAGCTCCGCCGTTTCTGCCTAACACCATTGATAAAATACCGAC
CAATGCTGCCCCACCACCAACTTTGGTAATAGTATCTACGTTGCCCGATTTGATCTCACC
AGCAGTATTTTTGGCAGAACCCAATACAGAGCTTAATACGTTACCTAAGTCCGATTTACT
TTGATTAGCTGTGTTGCCGACAGATTTTAAAACGCCGTTTAAAATGCTATTAAAATTCAT
ATTGCTTTCCTTTTGGTTAATAAAAAATAGTTGAGAGTAGACATTATGTTATCAAAATAA
TTCAATTTTTTTCTGCAATAAATTTCTTTGCCAACGCCGACAGTGCATCGGTCACATAAA
CTAACAGCAAATAACAGAGCAGATAAAGGGTAATTTCAGAGTAATGGAAAAAACTCATCG
CCAGTTTAAACTGCATACCTAAACCACTTGCCCCAACAAAACCGACAATCAGCGTTGCCC
GAATAATGTTTTCCATACGATAAAGAATGTAATTGAGAAAAGTACGCATCACAGCAGGAT
AGATCCCGTAAAACAAAATTTGGTTTTGTGAAGCCCCATTTTGCATTAAATGGCGGATCG
GTTTCTCGTCCACATCTTCAACCACTTCGCCGCACAGTTTGCCTAATACACCGAAATTGT
GAATGGCTAATGCTAATGCACCTGGAATGATCCCTGGTTTGAAGATAAAGACTAAAATCA
TCGCCCACATCAATTCCGGTACGGATCGACTAAACAGAAATAGCCCCCGACTGATATAAT
AAGCGACACGATGATACCAGTATGTTCTGTGGCGAAAGTGTCCTTGTGCCACGTTGCGAG
CGGACGGCAGAACCAAAAGGAACATCGTCATGCCTGCAATGCCTGTTGCCAGAATACTCA
TCACAAAGGTTTCCCACGAGAGCCATAGGGCTTTTTGCCACATTTCAGGGTCAAGATAGG
CAGGTAGCTCTTCACCCACACCAGCCATTCCAACTAAAAATTCCGTGAGATAATCCCAAT
TTTCCGCTCGAAACAGTTCACTAAGTGCAGTGGGTTGATCTTTAAGAATATAGCCCCACG
ACAGCCCGATAAGTCCTAATACTATCCAAAAAGAATAGCGGATAAAATAGCGGTCGATAT
GTTTTCTCATTTTACTCGGCTCCTGATGGCATAGCTCCAGCGGTCAACCAGAACGATTAA
CCCGATAAGGAAGATCAAGAATGTCCAAACCTGATCATATTTCAGATCTTGTAAAGAAAG
CTGAATTTGCATACCGATCCCTCCTAACCCAACAAAAGAAAGTACCGATGAAGAGCGGAT
CGCACATTCAAGGCGATACATGGTATAGCTCAACATCGTCGGCAAGGCTTGGGGCAAATA
GCCATAAATCAGACATTGTAACGGCGTTGCCCCTGCTTCTTTTAATGCCAAAATCGGCTT
AGAAGGCACCGCTTGTAACGTATCTGCATAGATTTTGCCTAAGTAGCCAGAATAAGGAAT
AGCAAGGGCAAACACTGCACCTATCGGATTTAACCCGACAGCCGCCACAAAGAACCATGC
CCAAATCAATTCGTGAATAGCACGTAGAAAACCCAATATCGCTCGAGCTGCCCCCTGCAA
AATGAGTGAACGAAACAGCACACCAGAAGCAAAAATGCTTAAGCAAAATCCACCAAACAT
AGACAAAGAGAGTGTAATCAAGGCATAAGCAAAAGTGAGCCAAGTGGATTGCAAGGCGAG
TTTCAGTAAATCAGCAGAAAAGTCAGGGGACAATAAGCTGGAAAATAGTCGATTAAGCGT
TGCCCAACCACCAGAATGCATCAACCCTTTGTCGTTATCGACGGCAAATAGGCTCAACAA
AAATGCAAGCAACAACATGCCCGTCAGCAAATTTCGCCGTTCATTTAGTCCAAGCGGTCG
GTTATGTTTCATTTTTTACCAATCCGTATAAGACATTAAGTTGCTCTTGAGTGACTTGCT
CTGTTTGCAAATCAAACACAATTTTTCCCTGTTTAATGCCGATCATACGATCAAAATAGG
CTTTGGCATATTCCACCGAATGCATACTGGCAATCAATGTTTTCCCCTGCTCTCTCACCA
GCCCTGTCAATAATGCCAAGACATTTTGTGCATTAACAGGATCGAGTGCAGACACTGGTT
CATCAGCTAAAATCAATTTAGGGTTTTACACTAACAGACGAGCTATTGCAACACGCTGCT
GCTCACCACCCGACAGCTCGGCAGTTGGCTGATCGATTTTATCCAATAGCCCAACAGCAG
CAAGTGCTTGCTCGGCAAGGTGTCTTTCTTGAGGTTTAACCAAAGAGAACAAAGATTGCC
AAAAGCCCCACTGGTTCAGTCTGCCAGCCAAGACATTGTGGATAACTTCGAGTTGTTTGA
CTAAATCATACTGTTGATGAAGCATACCGACTTGTTGAGCAAACTGTTTGTTATCTGGGT
AATCTTGAATATTGCAATTTTCCAACCAGATCTCACCGCTTGTCAAAGGTACGGCACGCA
TAATGCTATTCATTAATGTCGATTTCCCCGATCCACTCGGCCCAACTAATGCCACGATTT
CACCTGAATGAATGGTTAAACAGATGTCGTCTAAAACGGCTTGCTTGCCGAAATGTTTGG
TGGTGTGGTGGAATTGAAGAAGTGGGGTTTTCATATTTTATCAATATCAATTCAGTGTTA
AAAAATTGTCTTCTATATTACGCTCTCACTTCGCTATTTTAGTCTGCCAAATCTCCCCTA
GCCCCTCTTTGCTAAAGAGGGGGAACAGATCGAAGGAAATATACATTCATCTGAAAAATC
AAATACTTTACGTTTATGAAGTACTTCGATCTTAAAATTTACGATAAACAAATTCCCCTC
TTTAGCAAAGAGGGGCTAGGGGAGATTTGGCAGAAGATTTTCACGAAGAAAATAAGCGAT
TACTTAATCAACTTCAACTCTTTCGCTACTTTCTCAATATCTTGATAGTTGCTGTTTTGC
GTTGGGATAAACTTCTCGGCAGAGAGTAAATTCATCACCTGCGAGCTTGACGCATCGGCT
TTTAATAATGCCGCTTTGACTTTCTCTTTGGTACCGTCACCAAATTTTTTATCAACAAGA
TTAATGGTCCAGTTGTAATCATAGTAATCTGGTGTGGTGTAGAAAAGCTCGACTTTATCG
TGATTAACCTTGCCTTCTTTCACCATTTTATCCCAGTACTGCTTATTCACCGCACCGATT
TGTACAGAACCTGCTTCTACTAAGCCGTAGGTTTTATCATGCGAACCGCTGTAAGTCGGT
TGAGCGTCTAAGTCTTTTTCAGGGTTAACTCTGGCTTCTGTTAAGAAAAAGCGTGGCATT
AAGTGACCCGATGTCGAACTTTCGCTACCAAAAGCAAGGGTGTGACCTTTGACATCTTTA
ATCTCTTTCACGTTATCTAAGCCTTTTTGCTTGATAAAGACGGACTTAAATTTTTCATCT
TGCGGACGTTGTGCGATAGCTTCAGCACCTTGTACTTTGGCACGAGCTTGTACCCCCGTT
AAACCACCGAACCAGACTAAATCAATTTCGCCACGACGGAATGCGGTGACTACGGCAGCA
TAATCGGTGACAGGCACATATTGCACCTTTAACCCTGTTTCTTTGCCTAAATACTCTGCA
AAACTGTCGAACGAACGGATCATTTCGGCAGCGTTATAGTCAGGAATAGCACTGATTTTA
AAGGTTTTATCGGAAGGTGATGCGATAGCAACTGAGCTAAACAGCACGCTGAGAGCGGTG
AAAGCAGTTGCAAAACTTGCAAAAAGCGGTTTCATGGTGTTCTCCAAAAGAAATGTAAAT
AAATTGTGATGTTCAAAATGAACGAGCGAAAGATACGCTATTTTTTATAAAAAACAAGAG
ATTTCTGTGATTCGTTTGGGAAATCATTTTATCTTTGATAATATCATTACCGTTTTTACT
AAATATCAAAAATACAATGGCATTAATCGAATACAATCCCCCTGTTGAGCCTTGGCTTGA
CGAAGTTTATCGTGATAATCATATTTTAGTGATTAATAAGCCAAGTGGCTTACTTTCTAT
TCCCGGAAATCGCCCTGAATATCAAGACAGTGCGATGGTGCGTGTACAACAGAAATATGG
TTTTACTGAGCCAGCTCACCGTTTAGATATGGCGACAAGCGGTATTTTGTTGTTTGCATT
AAGCAAACAGGCGGAAAAAGAACTCAAACGTCAATTTCGTGAACGTGAGCCGAAAAAACA
CTATCAAGCGTTAGTTTGGGGCAAATTAGGCGAAAAAGTTGGCGATACGGGGACAATGAA
TTTTCCGTTAATTTGCGACTGGGAAAATCGTCCACGCCAAAAAATTTGCTACGAACGGGG
CAAACAAGCGGTTACTTTTTATGAAATTCTTGCATATTATCCCAATAACACCACAAGGGT
GAAATTAACCCCTTATACTGGGCGTTCACACCAATTACGTGTACACTGTTTAGCCTTAGG
GCATCCAATTGTAGGGGATAAATTTTATGCAAATCCGTTGGCAAAAAGTCTATCGCCAAG
GCTCTGTTTACACGCAGAAGCATTAACCATTACACACCCAGTTACGCAAGAACTGATGAC
ATTTGAAGCTAAACCTGAATTTTAAAAGGTAGATAGAATGAACTTTCAATGGCAGAAATA
TCCTGAAAATACGCAAAAATTATTCAAACTTTCGATCCCGATTTTTATCTCTCAATTAGC
TGCTTCGGGAATGGGGCTGGCGGATATTATTATGGCTGGGTTAGTCAGCGATGATGATGT
GTCGGCGATAGCGGTCAGTAATTCGATCTACTTTCCCTTGTTTTTATTTGTGTTGGGGAT
ATTAAATGCGATTACTCCAACGGTTTCTTATCTAAACGGCTCGAGCCAACGTTCCCTGAT
TGCACATCAAATCCGTCAAGGCGTTTGGATTGTGTTAATGCTAAGCGTGCCGTTAATTTT
TATCTATCTCAATGCCCATTTGATTTTAGAACTAATGGATACCCCAAAAGCCTTTTCAGG
AAAAGCACAAGATTATCTTACCGCTTTAAGTGTCGGGATTATTCCAGCTTTGCTTGCGGT
GAACTTACGCTGTTTTAACGACGGACTATCCAACCCTAAGCCAGCGATGTATATCACCTT
TTTTGGCTTAATTTTAAACATTCCGCTCAACTATATTTTTATTTTCGGCAAACTGGGTAT
GCCTGAATTAGGGGCGGTCGGTTGTGGTGTGGCAACGGCAATCGTAAACTGGGTAATGTT
TGGGCTGATTTTACACTATTGTTATACCAATCCAGCACAAAAGGATATCCGTCTATTTGA
AAAATGGATCGAAAAACCCTGTAAAGCAACCTTAAGCAAACTGTTCAAACTTGGTACACC
GATAGGGTTTGCTCTGTTTACCGAAGTGATGCTGTTTGCGGCATCTTCCTTGATTATCTC
ACCGCTTGGCTCGCAAGTGGTGGCAAGCCATCAGGTTGCCTTACAAACCAGCTCGCTCTT
TTTTATGATCCCACTCTCATTTAGCATTGCCACAACCATTTTAGTTGGGCAAACGTTGGG
AGAAAAGCGTGTTGCAGAAGCAAAATATCTGACTCATCACGCCATTTTTACGGGTGCAAT
GGTCGCAATGGGGCTGGCAATGGTGATTTTACTGCTCAAAGATCTGATCCCCTATGCCTT
TACCAGTGATCCGACTTCTATTGTAATCGCATCTAGTTTATTGATTTTTGCAGCGATCTA
TCAAATCCCAGACTCTATCCAAGCGGTATGCAATGGCATTTTGCGTGGTTATAAAAATAC
CAAACCTATTTTGCTAACAACCTTAATTTGCTACTGGTTAATCGGAATGCCACTAGGTAC
TATTTTGGCTCGTACCGATTGGATCGTTCAGCCGATGGCGGCGGCAGGATTTTGGCTGAC
ATTCTGTGTCTGCTTAAGTTTAGCCGCAGGGCTATTTTTCTACTTTATGCGGAGAATTCA
GGCTATGCCAGAAGAGATTTTAATTAAAAAACTAGAGTCTATTAAATAGCACTTAAAGTT
ATGTCTATCCTTTATTGTACCAGATGGGGATAGACACAACTTTACTCATTGTCATTTTAT
ATTAGGTATTCATATATAGCTGAATTATCCAGCTTATCTCTTTATCATTTATCCGATACC
CCTCTTTCAAATTCGGTCCACAAGAGTTCGAACCAATACCACTCATTTTATAATCGACAC
ACAGAATGTGATACGGCGATTTTTCTAGTTCGTAATGATGTTTTTTCAGGGTCAATTCTT
CCTGTGTATAAGGGGAAAAATTGAAGCTGAACGGCTGTGGTGCGGTAATCTCGAGATCTT
GGGTATGAAGATATTCACAACCGTAGTGACTGCCGTTTTCCTGTGGTTTGACGTAGTCTT
GATAATTTTGCTCGGCAGTGGTTTGGTATAGACCTAGTCGGATTGTGTGGTGTTTGTCGA
TGTAACTTTCACTCTCGCCATAGCCGAAATGTCCTGATCCATCAGGAAGATATGGGGCGT
GGTCGCACCATTCCCAGATAAAACCACCGCAAGCCCCTGCATATTTTTCAAAGGTTTGGA
AATAATCTTCTAAATCACCGTTAGAGTTCCCCATTGCGTGCGAGTATTCGCAGAGTAGGA
ATGGTTTGGTTTGTGGCTGTTCAAAATAGCGATCCATATCTTCTGTGCTGGCATACATTT
CGCTATGAAAATCTAACGGGGTAAGATCATTGCGATGTTCAGAATGTTGATAAATGGTAC
TTTCATAATGAACCAGACGGCTTGGATCTCGCTGTTTGATCCATTTTGCACTGGCTTCAA
AATTTTCCCCGTAACCTGCTTCATTACCCAGCGACCAGATCAGTACCGATGGGCGATTTT
TATCTCGTTCTACATTAGCGTAGGTACGGTCTAAGATTGCTTGTTTGTAGTCTGGGTGTC
GGGCAAAATAGCAGAAATTATCTATCGTTTGTTGCTGAATACGTTGGTTATCATCTTGTT
TTGCTACATTCAGTAAAATGCTGTGTTCTGGCGTTGGAACGTATTGCATACTGGCACCGT
GGCTTTCTATGTCACTTTCGCTAATCAGGTAGAAGCCGTAGCGGTCGCATAATTCGCTAA
ACCAAGGGGCATTCGGGTAGTGGGCGGTACGAATAGCGTTGATGTTATGTTGTTTCATCA
AGCCTAAAATCCTGTTCTGCTTGCTCACGGCTGATAACATAACCCGTTAGGGGATCGCTG
TCGTGGCGGTTTACTCCGCGCAATTTGATCGGGTGGTTGTTGAGCAAGAGTACACCGTCT
TTGACTTCGATCCGACGAAAACCGACCGCTTGTTCAATCACTTCGTTTCCATAGGCAAGG
TGTAAGGTGTAAAGTTGTGGCTGTTCGGCATTCCAGAGCTGTGGTTTGTCAATTTTTACC
TTAAAGTGATCGCTTGTCTGTTCGGCGATTAGGCGATGTTGTGGATCAAACAGTTGGAAA
GTGAGCTGTTGTGGCGATTGCAGAAAGGTACATTCGACCGATAAATCCGCTTGATCTAAT
GCTTCAGACAGGCTGGTTTTGATAAAGAAATCTTGTAGATAATTTGGTTCTCGTTCCAGC
AGATAAACATCTCGGAAAATCCCTGACATACGGAATTTGTCCTGATCTTCCAAATAGCTA
CCATCACACCATTTAAGCACCACGACATTGAGCTGATTTTCCCCAGAGATTAAAAAGTCG
GTGACATCAAATTCGTTTGTGCAATGACTGACCTGCCCATAGCCAACAAATTGTTGATTG
AGATAGAGATAAAGGCAAGCGTCCACCCCTTCAAAATTCAGTAAATAGCGTTTTGTCGAT
TTAGGCTCGTAGTGGAATGTCCGTTGATATACACCGCAAGGGTTATCGTGTGGCACATAA
GGCGGTTCGAAAGGGAATAGGTAGTTGATATTTGTATATTGATGCTGATCGAAGCCTTGT
GTCTGCCAGTTTGATGGCACAGGAATGCGATGCTCAAAAGGCTGAGAAAGAAAATCTTCA
GGCAAATCCATCACGCTCGTAAAATAGTTAAATTGCCATTCACCATTGAGTAGGGTAAAT
AGGCTAGATTGTTCACGCTCAAGGGGGGCGAGCTTATCTTGTGTCGCAAAGGGAATAAAA
TAGGCGTGATGGGGTGTGGTGTTAATGTGAAATAAAGTGGGATCTTGGTGATAATTTGGT
AACGGCATAACATCAATTCCATTGCTAAGAAATGGCAAAATGCTATCACTCGCAATCCCT
GACTTCAATCCATTGCAATGTAACATTTTAGAAATGTGATGAAGCTCACAATTATTTTTA
TGTTCATTTCTAAAGTTATAGTTTACAACCACATTTTACCAATTCTTAAACTCATATATA
CAACTGCTTTCAATACAAAAAACCATTAATTTCTTAATATTTGGTGATCACAATCTCACC
GCTTGCAAAGCTGACTTTAAGTGTATTACTGCGACATTCTACCTTAAATATCTGTTCATT
TTGGCGGATTTCGTTTTCACAGGGCTTCCCTGCCATTAGTAACGCAATCTGATTTTCGGC
AATTTGTAGGGCTTGCTGTTGCTGAAAAATAAGCGCGCTTTGCTTATTTTGCGTATGTTG
CCAACGGCTATAAGCTAAATATATCACTGAAAAAATCAACATAACGACCATTAATGATGT
CAGGCTTTCTGCTTTAATGAGCTTATTCATTTGCTAATATATTCCGTGAATAAGGCAAAT
AGTGCCAAGATGAAAATTTATTTTCCAGATGTTGAATAACTTCTTTTTTATAACTGAGAT
TTCTTTCTTCTCGTAAATTATCATAGGTGGAATAAAGTGTACCATACATTCTTTTTCTTC
CTGTAAGATCAAATAAATAATCGGTAATGACAATACCGTAAAAATCTTTTTCTAACTTTT
CATTAATATCTTGTAATGCAATCACAATTTTTGGATTCTCTAGACTACTTTCTGGCAACT
CCGCTAAATGATTGATTTTATATATTTCCGATTGATAAGGTAATAAATTCAACCAGTTTT
CAATTTTATCCACTTGAATATATTTTTCTTTGGTTGGTTTAAAAGGATCAAAAATAGATG
AAAATTGACAATGAAAACTGTATTTCATTACCTTAAACTCAAAAATAACATTAGTCTGTT
TCTGATTTTGGCATTCTATTTCAGGATCTATTGCTAACTTTTCAATAAGTTGATATTTAT
CGGTAAGATATTGCTGATAATAGAATAGGCTCACTTTTTCTTGTTTTAATAAGCTATCTT
TATTGAGAAAAATGACTGCAAACAGACCGCTTAATAATATCAAGGTAATTAATAAACTAC
TGGCTGGATAATAACGTTTCATTTATCACTTCCATTTAATAGGTAACTATAAGCGGTAGC
TTTATATCTTAGTTGGTTATCTTTGCTAGACGAGAGAGCCAGTTCTATTTTCAATAATCT
ATTCTGCTCAAGCCACTCAAAAGATAAATTTTCGACATTATAATCAGACATATCTGACAT
TTTTCGCCAGTTGCCTTTTTGACAATTTGTTAGGATTTTTTCACAATCTGCTTGGTGACA
GAACTGAATTTGACTATCTTCATAAATAAAAATCGCTTTTTTCTCAAATTTAAAACCAAA
AAATTCTCGGCTTACCTCTTTGGTATTATTTACACCATTTATTTCGCAAGATTGTTTTTT
ATTTCGATTACCTACACAGCCATCACTACTTAAATCATAGAAAAACATTAGACAATTTGG
ATTGTTCAGTGAATAACGCTTATTATCGTTTACAAATAAACTATAATTGGTTTCTTTTCT
ATTTTGTCCTTGATAATTAAAATGTTGAATATGTTGTTGAAAATACTCAAGTAATTGGTG
AGTATGCTTTTGTAAATTCAATAATTTCCGTTGTTTGATTTGATTGCGATAGCTATCACT
ATAAAAAGAAGATAAACTCCATAAAATAATGCAACCTAAAAATAAAGATAATAATATTTC
AACCAAACTAAAGGCGTGATTAACAACTGGTGCGTTTGCCTTTTTGAATAACATTAATCA
CTCCATTTTGTTCTACTTGTAAGATTTCATAGATTTTATTTACCGTAACCCTTAAGCACT
TTGACTCTAATCGCCCAGACTTTCCATCAACATTAATAAAAACTTTGGGATATAAACTAT
TATTTTTAACTACGGCATTTTCTGTTTGATAGAGATAATAACTTTTTTGAATATCACAAC
TTGCGATATTCAAACAGTTACAAGCGATCTGTTTATCACTGATTTTTTCAATGGCGACCA
TACACCATTTTTTATCTGCTACATTTTGGCTGATAGAAATAGAATAATTCTGTTTTTGAT
AGCGTGCTTTAGCTTGAATTTGATAAATAAAAGACTTTATCTGATCGATTTCATTATTTA
AAACGATATGATCTTGTAAATAAAATAAGGTGGGGGAAAAGAAATAGAGTGCGATTGCCA
TTATGCTCATCGCAAATAGAGTTTCAATAATAGTGATCGCACGAAACATAATATCTCTCC
CAAAGTGAGAGAGATATTAGATGTTGAAAGGATTTTGTAAATAGGCAATTTTTATTTTTT
CGACATAGATCGAAAAATTAGAAAGATGTTGTATCTTGGAATAGACCTACTTTTAAGTCT
GTGGCAGTATAGATAATTCTGCCATCAACTTCGACTTCGCCATCAGCAAGCCCCATCACG
AGCTTACGGTTGATCACTCGTTTCATATTGATACGATAAATCACTTTTTTGGCAGTCGGT
AGAATTTGTCCTGTAAATTTCACTTCGCCAACCCCTAAGGCTCTGCCCTTGCCTTTACCG
CCGACCCAGCCTAAGTAAAAGCCAACCAGTTGCCACATTGCATCTAAGCCTAAGCAACCA
GGCATTACAGGATCGCCGATAAAGTGACAGCCAAAGAAAGGCAGATCTTGGTTAATATCT
AATTCCGCTTCAATATACCCTTTCTCAAACAGACCTTCTTTGTCGGTGATTTTGGTAATT
CTGTCCATCATCAACATTGAGGGTGCTGGCAGTTGTGGACCTTCGCTACCAAAAAGTTCG
CCTCGTCCTGACGCTAAAAGATCGTTGTAATCATAACTTGATTTGATGTTAGGTGTACAA
GTGTTCATTATTTTGTTCCTGTAATAAAGTAGAAAAGTCCGTTATTGACGGTTTATGTTA
CGTTTGCTTGATAAACACATCTTAACAGACTTTTAAAATAGCGAACAGTTGTAAGCTGAC
TTGTCGGATCAGTGACCCTTTAACAGTTTGCGAATTTTGTGGAAAATCGAACCGCTTGCG
TCTTCATTTTCATTCTGTTCGATCCCTTGATGAACTAACGCGAAAAGCGATTTTTTCTCA
CTGTTTTCAGGTAGATCTTCATCATAAAACGGATGCTGTAACAGAATTTGTAAGGCTTCA
AAGACATCTTCGACCGCCCAAATATGAAATTTTCCTGCTTCAATCGCCGATAATACTGCA
GGTTTTAAGCTCAAATGGGAAACGCATACCGCAGGAATAATCACCCCTTGTTTCCCTGTT
AATTCCCTTGCTTCACAAACATTGAAGAAGCCTTCAATTTTCTGATTAACACCGCCCACG
CTTAACACATTCCCAAATTGGTCAATCGCCCCTGTCACCGCAAGGGATTGTGGCAACGGC
AACTTGGTTAAGGCACTGATAAGCACGCAGAAAATGGCTAACGATGAACTATCACCATCA
ATTTCACCATAAGATTGCTCAAAGGCAACGGACGCTGAAAACGGAAGCTGTGTCGGTAAT
TCCAGTAAATTTGCCAAACAAGATTGAGCGATAATAATCCCTTTAGAGTGAATATTGCCC
CCAAGTTCCACTTTGCGTTCAATATCGTGAATTTCTCCATCACCATATTGCACGTTACAG
CTAATGCGTAATGGCTCACCAAAACTATGGGGAACGCCATCAAACTCGACCACAGATAAG
CCGTTAATTTGCCCGATGGTTTCTTCTTCCGTTTCAATATAAAGCTGATGATTTAAAATA
TCATTTAAAACAAATTTATTTAATACGCCAGATTGTTTTTCTAAATAATCAAAATAATCT
TGAATATGGTTAAATTGAGTTTGTTTTGGATAAAAATGTTGTAAGCCTAATAAATGTTTT
TTTAATAATGTCGGTGAAATAGAAATTAATGTCTGGTTTTCACTTTCACGAATATAATAA
TGTAAAAGTTGATTTAAGCCTTTTTTAGAAAAGGTTCTATTGAGATATTTTTTAGCTGAA
GATTGGATATAGCTACCCCATTGTTCGCTATTTTCTTCATCAATATTCAAATACGACTCG
ATTTCAGCATATTGGCAAAATTGATATAAATCTTCATCATAATTATGCAAAGTCGCAATA
TCATCTCGACTACCCACTAAGATCAATTTGAATTGAGATTGAATAGGCATAATTGCTTCA
GGTAATTTTCCCGCAATAATCGGGTCAAACTGCCCAAATAAAAGAGCTTGTTTTAATTTA
TCCCATTGCACAATATCTAATAATAATGCACTCACATTTAAAATCAGAATACCCTTATGA
GCTTGCTCAATTGCCCCTGCCACCGTTTTAATTTGGTTTTCCTTTTCTAAATAAAGGCTA
TATCCAAATAAACTTTGGTGATTAAATTCTGTTTTCAACACAGTTTGACAATGCAAATTT
TCAAAATAGTCCGTGATTTCATTTAAAAATTCGGGAAATAATTCCGTTTTCAAAATGAGT
GCCGAACCAAATTCACTCAGGGCAAATTGTTGCATTGCCTGCTGTGTATTTGGTTGAAAA
TCCAAAAATCTCACCGCTTGATCGGTCTGTTTGAAAGGATAGTGAACGCTTAATGATTGC
AACGATAATGGAGATACTTGCACAAATTTGCCTCTTTATAGAAATTTGCTTCATTATACC
TATAATTACGCTATACTTCACAAATAATTCGGAGGCAAAATGCGATACCAAAAACTTGAA
ATTCAAGAAGCAAGTTGGAAATGGAAATACTTGCTGAAAAAATATCGTGAAGGCGAAAAT
ATCACCAAATACGACGAACAGAGCTTGATCGAATTGAAAGTTCAATTATTAACCACCTTA
CAAAACTCGCCCGAAGAGATCGAGCAATGGATTAAGGCGGAAATGACATCTGAGCAACGC
AAGAAAATGCGTCAATCTATTCGAGCAAGACGCAAGCGTTTTTTCAATGCCGAAAAGCAA
TCTACCCGTAAAAAATCTATCGATTTAGAATACGCCAGCTGGCAACGCCTGTCCAAGCAA
GCCAAAGAAATGGATCTGACCTTGTCTGAAACCATTCATTATTTGATTGATGAATTAGAG
AAGAAACAGATTTATGCAGAGCAAGTGGATAAGATGAAAGCAAATTTGAAGGCGTTGTTG
GGATAGCGTCATTTAAAACATAGGGGTAACAGGCAAAATGGCCCCTAAAAAGTAGCCTTG
AATTGTGCTTTGTGTAATTACTTCCCTTTCACCTCAATAATCATCACTTCCGACTGTGAA
CCTAGTCGCATCGGTATCCCCCAAAATCCGTATCCCGAAGTAACAAAAAAATGTCCATTA
CCGATTTTTTCATAACCGTGAGCAAGTCGGTAAATAAAGTGAGTAATGATATTCGCTGGG
AAAATTTGCCCATTATGGGTATGGCCCGACACTTGAATATCAATAGGCAGTTGAGCATGT
TGCTCAATTTGTGTTGGGCGGTGATCCATTAGGAAAACGGGTAAATTTTTATCTACCAGA
GCCAATAACTCTGCTGTTTCAGGGCGATTTTTCACTAATTCATCATTACGACCGATGATC
GTAAATTTTCCGTCTAAAGTAACCGCTTGATCCCATAGCACAGTAATGCCAGCTTTAGTG
ATTTCTTGATAAATTTCAGCTTCAGCCCCAAAAAGATCGTGGTTTCCCATTGTAGCATAT
ACCCCAAGCGGTGCTTTTAACTTTGCCAAATGCGGTTGCATATTTTCCGCCAAATAGGCT
TCAACATTATCGTCCATAATGTCGCCAGGGAGCAAAATTAGATCAACTTGTTCTTGATTA
AAGATGGTTGCTAACTTATCTAGCTGTTTCCCCCCGAAAAATTTCCCTAAGTGGAAATCG
CTGGCGACGCCAATTTTAAGTGGCTGTATAGGTTTATCTAATGTGACTTGATAATGCACC
ACTTTGGTTGAATAGGCGTTGTAAATAGTCAGCCCAATTAACCCGAATAAAACAGGGATA
TAGCTTATTTTAAGCCAGCGATTAAGGCTATTCGGCGAGAATATCTGTTTGCCGACAGTA
TAAATTCCCCCAAAACAGAAGCTGATAAAAAAGATAAATAGAAGTAATGTGAGTATTAAA
GCAATTAAGCGGAAGTTTGGCAAAATGCGTGTAACGTGCAATATCATCAATAGATTTGCT
GCGATATAGACAGAAAATGTGATGATCTTGCGACTTTTATTTGATAAATCGCATAGCAAA
GTTACTGTTTTAGAAAAACTAAAGAGCAGAAATTGAAGTGCGATGACTGAAACGGCGGTG
ATAATGTAATAGCGATATTCCATATTTATTCTTTCCAAGAAAAAAAGCCCAACCAAAACG
GCTGGGCTTAAAGTATAGCAAATACAAGTGTAAGGAGAAAATAGGTCTTTAATTAGCTTA
TTTTGCTAATTTTTGACGAATCGCATTTGCTAATTCCGGGCTAACTTTTTCAAAGTGAGC
CATTTGTCTTTCTACGATTTCAGGGATAGTCACACCTGATAAACCTGCAGCAAAGTTACC
TGCTAAGCGATCTTTTTCTTCCGCTGTAAACAAGTTATAAAGTGCTGCCGGTTGTGAGTA
GTAATCTTCATCGTACTCACGGAAGTTAAAGTGTGCAGCTTCACGCTCAATTTGTAATGG
TAATTGATCGTGGGTTGGCACATAAGTATCAAAACGGTTCGGAGCGTAGTTAGGGTGGTT
ACCACCGTTTGCATCTACACGCATTGCACCATCACGGTGAGTCGTGTGGTATGAGCATTT
TGGTGCATTTACAGGGATTTGGTGGTGGTTTACACCTAAACGGTAACGCTGTGCATCTTG
GTAAGAGAACAGACGACCTTGTAACATACGGTCTGGTGAGAAGCCGATTCCCGGAACGAT
GTTAGATGGTGCAAACGCTGCTTGCTCTACTTCTGCGAAGTAGTTTTGTGGATTGCGGTT
TAACTCTAATACACCCACTTCGATCACAGGGTAATCTGCGTGTGGCCATACTTTAGTTAA
GTCAAAGGCATAGTTATGTTTGTGAGCATCTGCTTCTGGCATAATCTGCACTTGAACAGT
CCAACGCGGGAATTCACCACGCTCAATCGCTTCATATAAATCTTTTTGGCTAGATTCACG
ATCTTCACCTACAACTTTAGCCGCTTCTTCGTTAGTGAAGAATTTGTGACCTTGTTGTGT
TTTGAAGTGGAATTTCACCCAGAAACGCTCGTTGTTTGCGTTTACAAAGCTATAAGTGTG
GCTACCGTAACCGTTCATATGACGTAAAGTCGCAGGAATACCACGATCTGAGAACAATGT
CATAATTTGGTGCATTGATTCAGGGTGACGTGACCAGAAATCCCACGCTGCATTCGCGTC
ACGCAAGTTAGTTTGTGGATTACGTTTTTGTGTATGGATAAAATCTGGGAATTTTAATGG
ATCACGGATAAAAAATACGGGTGTATTGTTACCCACTAAGTCCCAGTTACCTTGTTCTGT
ATAGAATTTTAATGAAAAACCACGCACGTCACGCTCTGCATCGGCAGCCCCACGCTCACC
AGCAACAGTTGAGAAACGTAATAATACTTCAGTTTGCGCTCCCGGTTTAAATACTGCAGC
TTTTGTGTATTTGGTAATATCTGCAGTGACAGTGAATGTACCGTAAGCTGCTGAACCTTT
AGCGTGAACCACACGCTCAGGAATACGCTCACGAGCAAAGTGTGCTAATTTCTCTTGAAA
CCATACATCTTGTAAAAGAAGTGGACCACGTGGGCCAGCAGACATTGTGTTGTCATTATC
AACAACAGGGGCGCCTGCTGCTGTTGTTAAGGTTTTTGATCCGTGATCAAATGGACATTT
ATACATAGTGAATTTCCTCCAAAAATAGCTTATTAATAGGTTACGAGTATTATCATTGAT
AGTTATAAGTTTGTAAAACTATTGAATTAATAAAGAAATACTATTAATTTTCAACGCCAA
TCTTTATTTGGTTTATTTATAAATCCGCCTCATCACCACGATCTTGTAACCATTGTTTGC
GATCTTCAGCCCGTTTTTTAGCAAGCAACATATCCATTAATTCAAAGGTTGAAACCTCTT
CATCATCGCTATTATCTTCTAAGGTTAGCTGAACTAGACGTCGTGTATTTGGATCCATTG
TCGTTTCACGCAATTGACTTGGGTTCATCTCACCTAAACCTTTAAAGCGTTGAACATTTG
GTTTTCCTTTTTTCTTTGCAAGACGAGCTAAAATAGCCTCTTTTTCAGATTCATCTAATG
CGTAATGCACCTCATCTTTACCAATATCAATACGGTAAAGTGGCGGCATTGCAACATAAA
CGTGGCCATTTTTTACTAATGTTGGGAAATGGCGGAGGAACAAAGCACACAATAATGTGG
CAATGTGCAAACCATCTGAATCCGCATCAGCAAGAATACAAACTTTACCGTAACGTAGTT
GGCTTAGATCTTCATTGTCAGGATCAATGCCCAATGCGACAGCAATGTCGTGTACTTCTG
TAGACGCGAGAACTTGATCAGGTGATACTTCCCAAGTGTTGAGAATCTTACCTCTAAGCG
GCAAAATCGCTTGAAACTCTTTATCTCTCGCTTGTTTTGCAGAACCGCCCGCAGAATCTC
CCTCTACAAGGAATAGCTCAGTACGTGTTAAATCTTGTGAGATACAATCTGCCAATTTTC
CAGGTAAGGCAGGGCCACTAACCAATTTTTTTCGTACGACTTTTTTTTCGGCTCTAAGGC
GATTTTGTGCAGAACTGATTGCCATTTCAGCCAGTTGTTCGGCAACTTGTACGTTTTGAT
TTAGCCATAAACTAAAAGCATCTTTTACACTATTTTCAACATAACTCGCCGCTTGTCGTG
ATGATAAACGCTCTTTGGTTTGCCCTGCAAACTGTGGTTCTTGCATTTTAAGCGATAGCA
CATAGCAACAACGTCCCCAAACATCGTCGGCAGTTAATTTGACACCTTTAGGCAACAGAT
TTCTAAAATCACAAAATTCAGCCATCGCCTTAAATAAACCTTGGCGCAAACCATTGACGT
GTGTGCCGCCAAGTGCAGTTGGAATCAAGTTTACATAGCTTTCATTAATCTGCTCGCCAC
CCTCTGTGAGCCAGCTTAATGCCCAACTCACAGCTTCAGTTTCCCCAATCACTTCACCAA
CAAAAAGAGGATTTGGCAGATATTCATATTCTTTCAATGCATCTGTTAAATAATCACGCA
AGCCATCTTCGTAGTACCACGTTTCTTGGGTATTATTGATATGGTCGGTAAAATTGATCG
TTAATTTCGGACAAAGTACCGCTTTGGCTCGCAATAGATGACGTAGGCGACTAACCGAAA
ACTTCGGCGAATCAAAATATTTTGGATTTGGATAAAAGCGAACCGTTGTGCCTGTTTGGC
GTTTTGGACAAGAACCGATCACTTTCAGCTCTTCCACTTTAACGCCATTTGCAAAAGCAA
TGGTATAAATCTCGCCATTACGTTTAATGGTGATCTCAATACTTTCAGAAAGGGCATTTA
CAACCGAAATCCCTACACCGTGCAAACCGCCTGAAAAGGTGTAATTTTTATTAGAGAACT
TACCGCCTGCGTGCAGTTTTGTTAGGATAAGTTCCACCCCTGAAATTTTTTCAGTCGAGT
GAATATCCACAGGCATACCCCGTCCATTATCAACGACTTCAAGGGAATTATCGCTATGTA
AGATAACATCAATTTGATTAGCAAAACCTGATAACGCTTCATCGACACTGTTATCAATTA
CTTCTTGCCCTAAGTGATTTGGACGAGTGGTATCAGTGTACATACCTGGGCGAAGTTGCA
CAGGTTCAAGATCTTTGAGAACGGTAATTTCATCAGCACCGTAGCGTTTTTCTGACATAA
GTATCTCTTTACAGCCTATAGGAAAACAGAGAAATCACTCTAGTAAGTTTGAGCGATTAG
ATTCAATGAAAAGATTCTTTATATTGATTAAATGAAAGAAGATATATATGGAAAATCAAT
CACGAAAATTATTAAATTGAAGAGGCTGCCCTAATTCAGCATTTTTCACAAGCTGTATTG
TCGATTGTAAATCATCACGGGATTTTCCTGTTATGCGTATGGAATCTCCTTGAATTTGAG
CTTGTACCTTGATTTTAGAGCCTTTAATAAGTTTAACAAGCTGCTTAGCCATATCGGACT
TAATCCCTTGTTTTAATTTAATTTCTTTTGTGTAAAGTTTACCATGATGTTCACTTTCAG
AAGGAATATCTAGGGAAGTATGTTCAATACCACGTTTAATACAGCATCCTATTAAAATTT
CAATTAACTGTTCAAGTTGAAAATCAGATTCTGTAGTAACCCGTATAAGTTCATTTTTTT
CATTAAGTTCTATTGTGGCATCAACTCCTCGAAAATCATAACGTGTACTTAATACCCTAT
TTGCATTTTCTACTGCATTGCGTACTTCATGTATGGTAAGTTCAGAAACAATATCAAAAG
ATGGCATCTTATTCTCCTTCTATGAAATCAAATCAGAGTTTTTTCGCAATTCTACCACAG
CATTCCACAAACTATGAAATTAATTCTTATAAGATTTCTTGATGTATTTTATTAGATTGA
AGAATTGTTGACGTCCAAGTCTTTAAAGACGAAGGCTCCAACTAGCTCCGATTGATTGTT
ATAGGCTACCCTCGGTGAGCTCTTTCTGCTGAACACTTATTATCAAGTAATCACAAACTT
AACAAGATTGAAATAACTTACGCTATTTGTACCTTATATCTCCGCCCGAAAGGGTAAGTT
TTATGGGACATAGCTAATAAAAGCCACCTCAATTTCTCAAGGTGGCTATATTCAATAAAT
CAACGCAAATTACGCTTGACCTTTCACTTCTTTACGACCATTGAAAGGTGCTGGTGTACC
TGCTGCTGCCAATGCTTCTTCGATACGGATTAATTGGTTGTATTTCGCAACACGGTCTGA
ACGGCTCATTGAACCCGTTTTGATTTGACCTGCTGCTGTACCCACCGCTAAATCAGCGAT
AGTTGCATCTTCAGTTTCGCCAGAACGGTGTGAGATAACCGCTGTGTAACCTGCATCTTT
AGCCATTTTGATTGCTGCTAAAGTTTCAGTTAATGAACCGATTTGGTTGAATTTGATTAA
GATTGAGTTTGCGATACCATTTTCGATACCACGGCTTAAGATCTTAGTATTGGTTACGAA
TAAGTCGTCACCTACTAATTGAACTTTGTCACCTAATACTTTAGTTTGGTACGCAAAACC
TTCCCAGTCTGACTCATCTTGACCATCTTCGATAGACACGATTGGGTACTCTTTGCATAA
GCCTTCTAAGTAGTGAGTAAATTCTTGAGAAGTGAATGATTTACCTTCACCTTTCATTTC
GTATAAACCGTTGTCTTTGTTGTAGAACTCAGAAGACGCACAGTCCATCGCTAAAGTGAC
ATCTTTACCTAAAACATAGCCTGCTTTTTCTACTGCTTCTTTGATACACGCTAAAGCGTC
TGCGTTAGAAGCAAGGTTTGGTGCGAAACCACCCTCGTCACCCACAGCAGTATTTAAGCC
TTTCGCTTTTAATACTTTAGCAAGGTTGTGGAATACTTCAGCACCGATACGAAGTGCTTC
TTTTAATGTTGATGCACCCACTGGTTGGATCATAAACTCTTGGATATCAACGTTGTTGTC
TGCGTGCTCACCACCGTTGATGATGTTCATCATTGGTAATGGCATAGAGTACACGCCTGG
AGTACCGTTAAGCTCTGCAATGTGAGCATAAAGTGGTAAACCTTTTGATGCTGCAGCCGC
TTTTGCGTTTGCTAAAGAAACCGCTAAAATTGCGTTTGCACCAAATTTAGATTTGTTATC
TGTACCATCTAAGTCGATCATAATTTGGTCGATTTCAGCTTGGTTAGATGCATCTTTACC
TACGATTGCATGAGCAATTTCGTTGTTTACTGCAGAAACAGCTTTTAATACACCTTTGCC
TAAGAAACGTGCTTTGTCGCCATCACGCAATTCTAATGCTTCGCGTGAACCTGTTGATGC
ACCTGATGGCGCTGCTGCTAAACCAACAAAACCACCTTCAAGGTGAACTTCTGCTTCAAC
AGTTGGGTTACCACGTGAGTCAATGATTTCACGACCAATTACTTTAACGATTTTTGCCAT
TGTTAATATCCTCTATGAGAGTTAATAGTTAATGTTGAAAAGACTTGCATATAGTAATGT
GATTTTACAAATTTGTCTTGTAAAAAAGTGATGAGCTTCACAAAAATTTAAAGGATATTT
GATCGAAAAGGGATTTTTCTAAATTAAGACCAATTATATATTCGAGTATTAAATACCGAT
ATAGACTTTTTTCTATCATCATTAATATGGACTAAGCTATATAACATCTAATCTACTTTT
ACGATCACTGGCACAAATTCTTCCTTACGTAAGAAATTTTGTTCTCTAAAGTTAATCGGA
AAATGGCAGGCAAATTCGTGTTGGCGGAATTTGCGTAGCGGTGGTTTAACGACACATTTT
TTCTGCGCAAAAGGGCAACGAGGTCCAAGACGGCAACCAATAGGCATATCTTGTAACATT
GGAGCTGAGCCTTTAAGGGTATTCAAGCGACCTTTAAAAGGCAAAGGTTTAGAAAAATCG
GGTACGCTATGCAGTAGTACTGCGGTATAAGGGTGATAAGGGGTTTCCATAATGGTTTCT
TTCTCTGCAATTTCAACGGTTTGCCCGCAGTACAAAACGTTAAATGAATCTACCCACTTG
TAAATACTGAGCATATCGTTACTCACTAGAATAATAGACGTACCAAGATTTTTGTTCATA
CTGGAAAGCAAGCGATAAATTTGTAGCTGTGTAGTTGATTCCATTGTATTGGTTGGTTCG
TCAGCCACGAGCAAGCGAGGCTGATTTGCCACCGCCATTGCAATCATCACTTTCTGTGCT
TCACCTTCGGTAATGTCCGTTGGATAGCTTTGCATAATGTCTTTATGATCTTTTATTCCC
ACTTTATGCAGCAATTCAATGGCTTTTTTCTTTTTCCAACCAAAACGTTCCCACCACTTG
CCTTTAAAGCGGATTGTTTCGATTAATTGTTTACCAATACGTTCGCTTGGGTCTAAGCAA
GAGAGTGGATCTTGGAAAATCATTGAAATCTGATCACCAACCAGTTTTCGGCGCTGATAG
GGGGAAAGTTTCAGTAATTCAATATCGTTAAAGCGAAAGCGGTCGGCAGTAATGATCCAC
TCGTCTTTGACTAATCCGCAGATCACTTTAGCAATTAAACTTTTTCCTGACCCTGATTCG
CCAACTAAACCACATATCTCACCGCTATCAAGGGTAAGATTGATATTGTCTACCATTTTT
ATACGCCCGTTTGGCGTGTCAATTTCGATACTTAAATGTCTAATATCCAGTAATGCCATT
GTTTCCCTTCCCTAATAACGATATTTTTCAAGCACCCGTACAATGCTGTTTCCAAGCATT
GTAATGATAAGTAGAGTAAAAATGATAGCAAATCCAGGAAGAATGACCGTCCAAGGGGCA
ACATAAATTAATTCAAGAGAATCGCGGATCATCGCTCCCCATTCTGGCGTTGGGCTCGTT
GCCCCCAGTGAAATAAAGCTCAATGCACTGATGTCTAACACGGCAATAACAAAAATATGC
GCAAGTTCTTTGACGGCAATCACAGTTAAATTAGGTAAGATCACTTCACGGATTAAATAT
CGTTTTCTTGCTCCCTCTAGTTTTAAAGTGATGACATATTCTCTCGCCAGCTCCCGTTGG
GTCATTTGATAAATTTTATGGATAAAGTGAGGCAACATAGCAAGAAAAATGGCAAGCATT
GCATTAATGAGCGAGGCCTCCATTAAAGTTGCAATGATTATGGCAATCAGCAAAATCGGC
GTAAATAAAAAGGTATCAAAAAGATGACTGAGAATAAAAATAGATCCACTCCGTTTTGTC
CCTGCAATCACGCCAAGAATGCCACCTAAAATACCGATAGCAATAGTAATGACCAATGCT
GAGCCAACGGTATAGTAGAAGCCGTAGAGGACGCGACTGAAAATATCTCTTCCTAGATCG
TCTGTGCCAAAAAAATGGCTAATCTGACCGCTATCACTCCACGATGGTGGCATTAATTCC
ATACCGATAAATTGCCGATCGGCTGCATAAGGGGCAAGTAAATAGCCAAAAAAAACCAAT
CCCATCAGAAGAATAAAGAGATTAAGGCTGATGAGTGCAAAGGTATCTTTCCTCAACTCT
ATCCAAAATTGGCGTAAATACGCAGATTCTCGAAACTGTTCGGGGTCTTGTGCGAGTAGC
ATTCTTTATTACCTTTTTACTAATACTGAATATAACAATAACATCTTTTACTCTTAATTC
ATTGTTTGATAGACAGTATAGCATTCTATTCTTGTTCTAACATCGCCAACAAATGTTGTT
TCAACATCGCCTGTTCTTCCTCCGCCAAAACCCCATTTTGCTGATTGCTCACCACAAAAA
AATCCTCCACCCGTTCACCAATGGTCGTAATTTTAGCGTTAATCAAATTCAACTTAAGCT
GCCCGAAAATATACCCAATTTGAGCCAACAACCCCTCTCGGTCTAAGGTAAATAGCTCAA
AAGCGGTCTGATTTGGCTGGGAATTTGCTAAAAAACGGATCTTGGTTTTTCGCTTAAACG
CCTGATGTTTAACGGATTTTTTACTTGGATTAAACACTTTCTCCGTATTCGCAAGCAAAG
TTTTAACCAATGCCGACTGAATTTGTTCACTTCGCTCATCATCGAGTGGCTCGCCGTTCA
TTTCCGTAATAATAAAACTATCCAACACCAAACCATGATCGCTCGTAAGGATTTGAGCAT
CGTGGATACTCACTTTCTTCTGACTTAACGTCTGTGCAATTCTCGCAAAAAGCTGGGCTT
GGTCTTGGCAATGCACAAAAATTTCTGTCGCTCCCCGTGCATACTGATTGCTAATCAACA
CCATCGGCAACGCAGGATCTTTTAAATAATGCAAGGCGTGCCAATAAAGCTGTGTCGGGC
TGTTTCGCACAAAATAGCTTTCAGGACAGGATTGCCAAAATTGCAACAGCCGTGTTTTTT
GTTCAGCCGAAAGTAACGCCTCAAGTTGTACATAGGCTTGCTGTTGATGGGCTTGGCTCA
GTTGCTGATGATTAATCGTTTCCTCACTGCCTAACTGCAACTGCTGTTCGGTAAATTGAA
AAAGTTTAAGGAAAAGCGACCGCTTCCAATCATTCCAAAGGGTTTCATTCGTCGCACAAA
TATCCGCAACGGTTAAACAGGTTAAAGCAGCTAAAGCGGTCGGATTTTTCACCACATTTG
CAAAAGTTTTCACCACATCGGGATCGTGAATATCCCGACGTTGTGCCGTAATTGACATCG
TCAAATGCTCTGCCACCAACCACGCCATATAATCACTTTGCTCTTGAGAAAAGCCGTGTT
GTTGAGCAAAAGCACGCATATCTTCCGCCCCAACTTTAGCGTGATCGCCCTCTCTGCCTT
TAGCAATATCGTGGAACAAGGCTGACAAATAGAGCAACGGACGGTCTGCCAGTGTCGGAA
ACAGACGACAACAAAGCGGATGTTTTTCGGCATTTTCCTGTTGCAGAAAACTTTCTAATT
TAAGCATCACCTGAACCGTATGCTCGTCCACCGTATAAATATGAAAAAGATCAAACTGCA
TCAAGCCTTGAATACCAACCCATTGCGGTAAGTAAGCGGTTAAAACGCCCAACTGATGCA
TTGGCATAATGGCTCTTTTAACCACATCAGGCTGAGAAAACAGCCGAATAAAGCGATGTC
GAGCTTGAGGCAGTTCACACAACGGCTGGTTTAAGGTCTGTAACGCCAGCCGAAGTTGTC
GCAACGTCGTACTGGCTACACGCACCTGCGTATGCTGAGTGAGATAGAAGAAAAGATCCA
AAATCCGCTCAGGTTGTTGCTTAAAAATCAAAGTGTTACTACAAATTAGCTGTTCCCCTT
GCAAATAAAAATAGTCATCAAGCGGCTGTTTTTGCTGTACATTTTGCAAAGCCTGTAGCA
CCTCTTGATGAAAATGATTGAGCAACAATTGCGTTAATTGCGAAATAGATTGCGTCGCCT
GAAAGAAATCTTTCATCATCGCTTCCACAGGCTGATTACCCTCGCCCTGATAGCCTAACT
GCTCACTCAGTTGTAACTGGCGATCAAACCGCAAGCGGTTATCGTAACGCTTTAATTGCA
AATGCAAGGCAAACCGCATTCTAAATAACGTATGTTGAGCCTGCTGAAGCTCAATAAATT
CTTCAGGATAGAGCAAACCCCGACTAAACAAACTCTCTAGGCTATATAGCCCATAATGGC
GTAACATAATCCAAGAGAGCAAATGCAAATCCCGTAGCCCCCCCGGACTATGTTTTAAAT
CAGGCTCAAGGTTATAACTGGTATTATGATAACGGGCATAACGTTCATTTTTTTCCGCCA
TTTTTGCTTCAAAAAAGGCTTGAATAGACCAAAACTCCGCGTGGAACAGCTTGCTCATCA
GCTGTTGCCACAAGGCTTCATTGCCAAGCAAAAAACGGCTCTCAAACATATTCGTTGCCA
CAGAAATTTCCGCTCTGCCCACCTCAACACACTCCGCCAAGGTTCGCACACTCGCCCCCA
GCTGAAATTTGCAATCCCACAAGAGGTTAAATAGTTGATTTAATTGATTTTGCGTCTGTT
CATCTAAAGGCTGTTCACTCAACACCAAAATATCCAAATCAGACAGCGGAAACATCTCCC
TCCGCCCATATCCCCCGACTGCCACTAAAGCCAAGTCCTGCCGCTCCATCAACCCAAATT
GTTGCCAGAGCGTTGTCAGTAAATCATCATAAAAATGGCTACGTTGTTCGAGTAAATTTT
TGATATCTTCAGTACTAAAAAGGGATTTTTGTGTGCTATTAAATTGCTGAAGTTCTGTTT
TTAAAGTTTGTGTATCAATCATAGCGGTGAGTTTTAGCATTATTTTACGAAGAATTGTAA
TGGATTTCTGAGCGTCCACCAAAGAGGATTTTTAAAGTAAATTGTATGAATAACAAAATT
TCTTTTTAGGCTGAAATTCCCAAAATCTCACCACTTATTCTATGTTAGAATTCTAGCAAA
TTTTCAGACAAGGATTTTCAATGAGCAAACAGGGTAAACCATTTATTTTACATTCCCCCT
TCAAACCCTCAGGCGACCAACCGACTGCGATTGCCAAATTAGTCGAGGGATTGAATGATG
GCTTGGCACATCAAACCTTGCTAGGTGTAACAGGATCGGGCAAAACCTTTACCATTGCCA
ATGTGATTGCGACTTTAAACCGTCCAGCAATGGTGCTTGCCCCGAACAAAACCCTTGCGG
CACAACTTTATGCCGAGATGAAAGCCTTTTTCCCTGAAAATGCGGTGGAGTATTTCGTTT
CCTACTACGACTACTATCAGCCTGAAGCCTATGTGCCTGCCAGCGATACTTTTATTGAAA
AAGATGCGTCTATCAATGAGCAGATCGAACAGATGCGACTGTCTGCCACCAAATCTTTTT
TAGAAAGACGGGATACGATTGTAGTCGCATCGGTGTCGGCAATTTACGGCTTGGGAGATG
TAGATGCCTATATGCAGATGATGTTACATCTGCAAGTGGGGGAAATGATCGACCAACGCA
AAATTCTCTCTCGCCTTGCTGAATTGCAATATACCCGCAACGATCAAGCCTTTCAGCGTG
CGACTTTCCGTGTGCGTGGCGAAGTGATTGATATTTTCCCTGCCGAATCGGACGATGTTG
CTCTGCGTGTGGAGCTGTTTGATGATGAAATCGAAAATCTGTCCTTATTCGATCCGCTTA
CAGGGCATAATTTAGGGCGAGTTCCCCGTTATACGATCTACCCAAAAACTCACTACGTTA
CGCCGAGAGATCGGATTTTAGAGGCGATTGAGCAGATTAAAAAAGAGCTTGCCGACCGTC
GCACTTACTTTATCAAAGAGAATAAATTACTCGAAGAACAGCGGATCGCCCAGCGTACTC
AGTTTGATATTGAGATGATGAACGAGTTGGGCTACTGCTCAGGCATTGAAAACTACTCAC
GTTATTTATCGGGCAGAAAAGAGGGCGAACCGCCCCCGACCTTGTTTGACTATATGCCGT
CTGACGGCTTGCTGATTATTGATGAGTCTCACGTCACCGTGCCACAAATCGGCGGTATGT
TTAGGGGAGACCGAGCAAGAAAAGAAACTTTGGTGCAATACGGCTTCCGCTTGCCGTCCG
CTTTGGATAACCGTCCGTTACGTTTTGAAGAGTTTGAACGCTTATCGCCACAGACAATCT
ATGTATCGGCAACCCCTGGACCTTACGAGTTAGAGAAAAATCCTGATGTGATCGACCAAG
TGGTTCGCCCGACTGGTTTGTTAGATCCGATTATCGAAGTTCGCCCTGTGGCAACGCAAG
TTGATGATTTATTGTCAGAAATTCATAAGCGTGTGGCGGTAGATGAACGAGTGCTAGTCA
CCACGCTGACAAAAAAAATGGCGGAAGATTTAACGGACTACCTAGACGAACACGGCGTAC
GAGTGCGTTATCTACATAGCGATATTGACACAGTCGAGCGGGTTGAAATTATCCACGATT
TGCGAATGGGAATGTTTGATGTGTTAGTGGGGATCAACCTACTGCGAGAAGGTTTGGATA
TGCCGGAAGTGTCGCTGGTGGCGATTTTAGACGCTGACAAAGAAGGCTTTTTGCGTTCCG
AACGTTCTTTAATCCAAACCATCGGGCGTGCTGCCCGAAACCTCAACGGCAAAGCGATTT
TATACGGCGACCGTATTACCAATTCAATGCAAAAAGCGATCACCGAAACTGAACGCCGTC
GAGAGAAACAACAAAAATACAACGAAGAACACGGCATTGTGCCACAAGCATTGAACAAAA
AAGTCGGCGAGTTGCTTGATATTGGGCAGACGGATAAACCGAAACGCAGTAAGAAATCTG
CAAAATCAAGCGATGATCAGACCGCTTACACGCCGAAATCTCGCAAAGAGTTAGAAAAAG
AACTGAAAGTGCTTGAACAACAAATGCGAGATTTTGCTAAAGATCTAGAGTTTGAAAAAG
CGGCTGCGGTGAGGGATAAGATTCATCAGTTGAAGGCGTATTTGTTAGAACTTTAAAAGT
AATTTAAATTACTCATAAAGAATACTAACCATATTGAGATTTATACAGTATCAATCACAA
ACTCAAACCAATCAATCACATCTTTTTCGTGAATGCCGTTGGGGATTAACACCCCTGCTC
TTTTCACTGAATTAGGATCTTGTGAAATCAGTGGGTGCCAATCAAACAACGGCTTGCCTT
CATAAATCAGTCGATAGGCACAGGTTTTCGGCAACCAGCCAAAATCGGATAGGTTCTTTT
TGGTGAGCTTGGTACAATCTTTTTCGATTTTGCAACGCTCCGCATAGTTGCTACACCGAC
CTGTATTCACATCAAGCAAATTACAGGCAACAGAGGTGTAATACAGCCGTTCCCGCTTGC
CTCTGCCTTGAATATATTTGCGGTAGCAACACTTACCACAGCCGTCGCACAGGGCTTCCC
ACTCTGCTTCATTCATTTCAAGCAGTGTTTTAGTTTGCCAAAAAAGCGGTGTGATTTGAA
GATTTTTTTGCAACATTAGCGAATAACAACCGCTGTGCCGGTCGCAACCACAATAAACAT
TCCTTTATCACCGCCCATAGACTGATATTCCATAGACACCCCGACAACGGCATTTGCATC
TGACACGACTTCACCAAAGACTAAGCCTTTGTACTCAACGATTTGATGATTTTCAATATT
TGGAGTTGTGGTAATAATCATAATGTTCCTATTTCAATTGCTGTTTCAGGGATTGTAATG
CAATCGCTCTATGGGATATTTTTTTCTTCTCAACAGTTTCAAGTTCTGCAAAGGTGCAGT
TTTTAGGCGGATAGAAAAAGAGTGGATCGTAGCCAAAACCGTTTGAACCACGTTCCTCAC
GTAAAATTTGTCCGTAACATTCGCCTATGGCAATTTTTGGAGTAGGATCGGTCGGGTGCT
GTAACATCACAATGCAACTGACAAATTTTGCCGTGCGATCTTCATCGGCAACATTTGCCA
TTTCAGCCAATAATTTTTGGCGATTGGCTTGATCGTTTCCTTCTTCACCTGCATAACGAG
CAGAATAAAGCCCCGGTTCACCACCCAATGCTTCAACCGCTAAACCAGAGTCATCGGCAA
TCGCCGGTAAACCTGTCATTTGTGAGGCATAACGGGCTTTAATCAATGCATTTTCTACAA
AGGTTAAGCCTGTTTCTTCCGGACTTTGAATGCCAAATTCACTTTGGGCAATCACGTCAA
AGCCAAATTCAGCTAACACATCAGCCATTTCTTTCACTTTTCCTTGATTGCCTGTGGCAA
GGACAATTTTGGTTTTGTTCACTATCTCTTTCGTCATATTGAAATTTCTGAAACTATGAG
CATTCACAAACACAGTTGCTACCTTAAAAATTGTTTTCTAGGACGCCAAGCGTGGCGTCC
CTACTAGGTTTAATGTCGGCGGTTTAATACAAACTCGGATCGCTCTCATTCGGTCGGGTT
TTAAAACGGCGATGTAGCCACATATATTGGCTCTGAGCTTGCATAATCTCGCCTTCTACG
ACCTTATTCATCAAAGTTGCGGTATCAACGTCATTTTCACACTGGCTAAAATCTACTGCA
GGCCTGATTTTGACGGTATAACCTGAAAAATCGTCGTTTCGCATTGGGGTAAATGGCACA
ACGATACTATTTGGGGCGGAACGTAATAACATTCTCGTTCCAGCTGTTGTACACGCTTCT
TTCACCGCAAAAAACGGCACAAAAACGCTGTTTTTGCGTCCGTAATCGTGATCGGGAGCA
TACCAAATGGTTTCCCCTGCACGAAGAGCTTTAATCATACCGCGTAAATCTTTGCGATCT
AGCATGGCTTTGTTAGAACGTACTCGCCCACGAAATTGAATCCAATCTAACAGCGGATTA
TCATTCGGACGATATACGCCAATCCCTTGATGATGAAGCCCGACAATTCTTGCCCCAAGT
TCAAGGGTCAGAAAATGAACACCGACAAAAATAATCCCCGAACCCTCAGGCTGATTTTTC
AGATGTTCCAATCCTTCTATTTTCGACCATTTAAGAATACGTTCATCTGACCAAAACCAC
GCCATCCCTGTTTCAATAATTGCCATACCAACGGATTCAGCGTTTTTAGCTAAAATCTCA
TCAATTTGACTAGTGGTATAATCAGGAAAACAAAGTTCCAAATTCCGTTTGGCAATTCGC
ATACGGCGTTTACCAAAACCTAAGCGAGTAAACAGTTTGCCTAAGCCCTTACCGACTTTT
ACTAACATAGGGTAAGGTAAGCATAAAATCAGTTTAAAAATTCCTAATCCGAACCATAAA
CCCCAATACTTTGGGTGTAAAAAAGCTCGTTGAAAAGGGGGAAGTTGTTTATCTATCATT
ATATTGTTTCCATTGATTTCACTGACAAGCGAATCCACTCTAATGCGATTTTTCGATGAG
CAATGAATAAATTATACACGGCATCTTCACTTAATAGGCATCGAATCATCTCTGAGGGAA
TTTCCCCTCGTTCATCTGCATTATAATCTTCTTGCCACTGTTCAGAATAATAATTTTCTA
GTTCTCGGATTTTAGGTAAAAGAACTGTCCACGACTGCTGAAGCTGTTCCATTTTATTCA
TTAAGCTACTTGCTTCATTTAAAATCTGTTCCATTTCACGAATTTTCGCCAAGCGAGCTT
CTGATAACATCATACCTCCAAAAAATATCGTTAGAATTATAGTCAAAAAAACCAAAAAAG
TGTTAAGTAGATCAAGTTTTTGAAAATTGTTTAACTTTAGGGGTTGAAATTTTAGGGGGA
AAAGCATAATTTGAAGTCATCCATTCAACGACCAACAAGGTCATAATAAAAGAGGTACAT
GCTATGACAATCAATATTTCAAGCAAACAAATGGAAGTGACCCCTGCAATTCGTACGCAC
ATTGAGGAGCGTTTGGCTAAACTGAATAAATGGCAAACTCAGTTAATTAACCCTCACTTT
ATTATCCACAAATTACCAAATGGTTACGAAGTTGAGGCTTCTATTGGAACCCCTGTTGGC
GATTTATTTGCAAAAGCACACGATGAAGATCTCTATAAAGCTATCAACGAAGTAGAATCA
AAACTTGAAACCCAGTTAAATAAACAAAAACATAAAGGTGAAGCACGCAGAGCAGATGAT
AGTATTAAAAAAGCGAATGAAGCGTTATAGATGGCGTAAATATTTGTATCTGAGATAGCA
TATCCAAGCACTGTTATTTGTACATCTATCTCTAATTCTAAGTATCTTCATTTTAAACTT
GTGGTGGTCGCTTAGACGATCACCAAAATCAATAAGCTGGCTGTTTCTAGTTTAGAGTTA
GCATGCTTCATTTTTGCCACCTCATTAATCGCGGCAAGTAGGCAAATTTGTTTGCTGATC
TGCCAAAAACTATTCTATTTAAGGGGCTGTCCTAGACAACTAACTTAAGCTGCCCTTAAC
TAATTGTTTTAAAATGGAAATTTGAGATTTTAAGTTACCGTGATTAAAACGCCATTCGCA
TTCCTTCAAATACAACTCAAAATGTGCTTTGGGAATACCGTTAAACTTGCGTAAATGACG
TTTAGCTTAGTTCCAAAAATTCTCAATTCCGTTTATATGATCTTGTTTTTCTGCGAAATG
AGTACTGTGATTGATACGAAAATGATTAAACTCACTCACATCAAGAACATCATAGCTTCG
ATAAAAATCGGTGTAAACAATGCTGTCAGGCTTCACCTTTTCTCGAATAATCGGTAAAAG
TGCCGCAGATTGAATATTCGGTACAACGATGGTATACACCTTACCATCACACTTTAAAAG
CCCGAATACAGCGGTTTTACCCACAGCTCCACGACCTCGTTTACCTTTGCGAGTGCCGCC
AAAATAGCTTTCATCGGCTTCAATTTCACCTTCAAACATCTCCATATGTGGGCTGTTTTG
ATAGATAAGCAATTGCAGACGATAGAAGTAATAGGCTGCTGTCGTTTTATTTACATTTAC
CAACTCAGCCGCTGTTCGAGCAGTGACACCTGCCACAAACAGCTCAATGAGTTTATTTTG
TTTATGCTGACTTAGGCGACTTTTCTCATTTGGTTATTTTAACCTAAAATAGAGCTTTTA
GTCGTTATCTAGGACAGCCCCCTATTTAAAATGTCACATCATCAATTGGAAATACATTTC
TTTCCTTAATTACTCGACGGATTACATCACCTAGAGATTCAATAACACTTGTCGTATAAT
ATGCCGAATTCCTGCTCACCTATAAAAATACCTGTATCTAGATGTATTATCACAGAAACA
GGTATTTACACAAATTTATTCTATGCTCTATAGAAAGTTAGAACTTCATCTCTACTGAAA
GGACATAATTTCTACCAGGGGCCGCATATCTTGCGTAATCTTTCACATTAGTGTGCTGGT
GAATGGCGTTAAGCGAAGATTGACGTACGGATTCCCAAGTGGTGTAACGGTAATTCATCA
GGTTATATACGCCAGCTCGTACCGTTATGTGTTTCCAAGGGGTGATATATCCCGTTAAGT
CAAAGGTATGCCAAGAACGTGTTCTTTTCTTCGTGGCAGTTCGTTCATAATTGGCAAAAC
CGACTTGTTCATTACCTCTTAACTCATCTGGATTTTTTCCACTAGAGTGTGTCATTGTCA
AATTCACGCCCCATTTTTCATCTGGCTGATCGTATCCCACACCTACAACATAGCGAGCAG
GCTGAATGGTGTCTAACAATGGAGAACGAATATTCATATACCCTTGATAATTTTTCACCT
CTTTTACTCGCATTTTGCTATAAGCCAATGTTGTGTAAATGCCCTCAGGAATTTTATCAA
ATACCCCATTCCAATCTAGCTTACCAATAAGATTAATGCCGTCCAATTTAATATCTTGCA
CATTAAAATAGTTAATCATTGATTGAGTTTGGTGCATTCTTTCTGCTGGAGCAATCAACT
GCTTATAGTCATTTTTGAAATAACTGACTTCAACGATACCAAAATCACCTTTGAAAGTCG
CAGCAACCTCTTGGTTTAAGGATTTTTCAGGAGATAACTTCTCTGTTTTTTGGTAAGCAT
CGCTGGAGCCTACTCTTGCACCATCATAGCGTAAGCCAAATAGCTCTTGGAAACTTGGCA
CTCTAAAGCCTGATGATGCTCGATAAGAGAGCGATAGGAATGACGTTGGTTTTGCGACTA
TGCCAATATTCCACGCACTGTTTTTATAATCGCCTTGATTTGCCCAGCGATGAGTGCTAC
GGAATTTATGCTTATCGAAACGGTAACCCAAACCAATATCCAAATACTTGGTTATAGCAA
AATTATCTCTCAGAGCAATGTAGTGATTATGCCCTTTGATTTTACTTGTAGCACAATCAG
CCTTACCTGCAATAGTGCCACTATAATCACATTCATTTTTACTATAAATTGCTTGATTTT
TTAGCTCATACACATAAGGCTTATTGTAAGCTCCATTTCGATAGTCAATGTCTCTAACAA
GATCCCAAGTCCCCACAGAATATTCGCTCAAAATCTCGTGGCGTTTTAAGGTGGAATTAA
AACGGTCTGAACCTAATAACATATTTAATTGATGTTTGCCTAATCCCGTTTGTACAGTTT
TATCTAACGAGAGCTGAATAGTGTCGTGTTTTTCTTCATAAGAACTTTGCTCATTTTTAG
TGGAAGACCAAAGTTTATCAAGGGTTGCACGGCAATTCTTATCTATGGTTGGATATTCGG
AACAGTTGTTCTCTCTCAAGCGGGTAGATAAATCAATTTTTTGCTGATCGAAACTCAAAG
ATAGACTATCAATCAGGCGATTTTCATCTTGATTGGTATAACGATATAAAGCACCTAAGC
GATCACGAGTGTGCCACTCGTCAATAAAACGAGCTTTTGCCCAACGTAAACCTTTTGAGG
ATTTCACACCATCTTCCGTAAAGTAGTCAATAGCAACACCATCTAAAGCATTATCACGAT
ATAATCCTTTAGCATTATTCATTGGATACCAATTTCTACCAGTTCTAAGTAAATCCGATG
GTTGCCAATAAGCGGTATAGGTCATATCTCGGGTGTCGTAACGCTGTTTGCTATGTTCAT
AAGTACCAGCGACATAATGTTTCGGAGAGAATGTGTATCCTAATTTAACCAGCCAAGAAT
CAGATTTATATTTAAGCGGATCAGGTAAAGCTCTATATTCACCTGTGTAATCCTGAGCAT
TTAGACGTTCTGTAATATGTTTTTGGTTCTCATAAGCCTGTTTTTCCTCAGGAGTATATT
CAGGGTAAGAACGGAAAGATGGAGTATCTTTTGTCACCCTAGCCATCTGTTTCGGCGTAC
AATCTAATGTTGGACATTCATCTTTAATCAAAAACCAGCCATAAGTATGTTGATTATTCG
TCGTCGTAGTATATCTATTTGAGGTATCAAGCTCGTTGGTTTCCACTCCTACTCGGGTGA
TACTCTGAGAGCGACTCTCTACATCTTTATGAGCTTTCGTTTCCTTACCATCACGGTGAG
TGTAAATCACAAGAGCATCAAAGCCATTGTGACTACCCGCAAAAGCAAGTGAGTTTAGCC
ATTGTTGATTTTTGCTGCTGTAGGCACTTTTGGTATCTAATCCCCAAGATTGCCCTGGCT
TAATAATGTCGCTTACCTCTTTGGTACGGAATTGCACCGAACCGCCTAGCGAGCCACTAC
CAAACTCAGAAGAACTAGCCCCTTTACTAATTTGGATCGAACGCAGATTTTCGTATTCTA
TTTCATTAATAGCACCGCTTGAGGAACGTGAATATTGACTTACATAGGATTGAATCTGTG
GCAAGCCGTCTAATGCCAAGCCCACACGATTACGATCTACCCCACGAATTGAGTAGCCTG
TCGTTGCACCTCGTCCCTGTTCTACCACAGAAATACCTGGATCGTAGCGAGTCAGATCTC
GCATTCCTAACACTTGCTCCTTACTAAGAGAATCTGATGTTTTCACTACTTTCCCTAAGC
CTGTCACTTCGTTCTCTTTTTTATGTGCTTTCTTTTTGGTACCTGTGACATAAACATCAT
TTAATTGTACCGCTTGTTCTGCATAGCTTTGTACGGCAAAGAGGCTAAGAAGAGCAAGGC
TAATCAGATTTAATTTATTTTTCATAGCAAATTCCTTATTATTTTTCTACTTGTCGTTTT
GCACCAAAAACAGCACCTACACTGCCGTTGTCTGATTTATGATGGAATTGTCCGCCAAGT
TCTCCAGCGGTTGGACCATAAAAACCACCTTTTACATCTACGTTACTGAATACGACATTG
CCGTGTTGGCTAGAGCCTGCATCTAAAGCAAAGCCACTATCAGAGGTTTTCGCACTGCCG
ATAAAGCCATTACCATTAATTGTCGCATCTACGGTAAATACAGGATTTACACCGCCTTTA
TCAAATAACTTACCGTTTACTTTTTTATCGCTAAAATTAACATCAAATTCAGTGCGATAG
CCCGATTCTCGATTATTATCCGCTTCCGCTATCCAGTTCGTCCCTTTAGATACGAGTGCA
TCCCAAGTTCCAACATACTTATAGTTACCTCCTGCGGGCATTTTATCCGTTGCAGTACGT
TCACCTTGTAGGAATAAACTATTATCTTTAACTTGTTGTTCGCCCTCTTTTTGCCACAAT
TGACCAAATTTCATATATTCCAGATTACTACAGCAAGCTACAGCTACCATTGTTTTGCCG
TTGATTTCAACCGTTTTACTATTTTTAAAATCGACACCTGCCAGATCCATTTTTTGTCCA
TCAATAATTAAAACAGAGGCATCACCAAAATTGTTGAGTTCTTTAGCATTAAATTGGGTT
AAATCAATTTTAGTTGCATCAATGATTCGTTCTGTGGTCGTCTCGCCGTTTTCACTTTTA
GCGGCAAATACTGCAAAGAGAGATTTATTATTTGTGAAAAATTTCCCTGCCATTTCTTCA
GCTTTAGGACCATAGAATCCCCCTTCAAGATAATCCGAATTAGTAAAGATTGGATCATCT
GCTTTTTCTGCTTTGGCTTTTCCTCTAAAACGGTTGCCTGTTATATCAGCTTCAATGCTA
TAACGCTTGGTAATTTCTTGTGCTGTATTTCTGCTGACATAACCATTACGGTATAAATTA
CCCGTCAATTTTTTGTTATCAAAATCTACTGCAAATTCACTAGAATGAGCTACCCCTTTA
ACTTCATTATCACCTAGTTTTTTGCCAATTTCATGATCTCGATTGACATTATCCGAAATA
GATGTAGCTGCAACATTTTTACCATTACCAGCATCACTAAATCCACTTAACTCGTAGCTT
GTTTTAACATCACTGGTAAAATCCCAAGTACCTTTATAGGTAACTTTATTTCCTCTAGGG
AGTTCTTTTGACGGGCTTGTCCCTAAATAGTAAACGTAACCATCGCTCCCATTTTTAAAA
ATATAGATTGAGCCATTCTCATTTCTTACCATTTCACGATAAGATTCATCGTAAACATAG
CCTGAACGCACATATTGTAAATTTCGTTTTTTGTCCTCCTGTTTACCATCGTGAGAGTGA
TAAATTAAACCACTCGTTGTTTTATCGTTTAACTCTTTCAAGTGAGGAATTTCATCTATA
TTTTCATTCCAAATCGCCATAATTTGTGCTTCAGATAATTCATCAGTTGTATCAGGTGTT
GCTTTTCGATTTCCTTCTTTATCAAATAAAGCTCTATTCCGGCGAGGTATCTTTGCCTCA
AATCCCAAAGCAGGCTCCATCAACTTATCTAATTCTTCCTTTGTCTTTTTCTTTGTTTCC
TCATCTTGATAAGAGGTTGTTGCTTTTTCTGCTTTTGCAGTTTGATTTGGCTGGACATCT
TCTAAATCAAAACTTCCTTTTCCGCCAGAACAAGCGACAAGAAACAGCGAAGTAAACGCT
AACGCATAGGGATTAAGTTTAAAATGCATATTGCCTCCAATAATAAAAACGCTGCATTTA
TTTGGTTGGTTGGGTTACAAAGCCAATTTTGGTTAGCCCAACATTTTGAGCTAATTCAAG
GACTTTCACGATATGTTGATATTCCACAGAAATATCCGCAGAAATAGCAATAACGGTATT
TTTATTTTCCTGATATTTTGTCAGAAAAGATTGTTTTAATTCTTCTTCATTCACTAGCTT
TTCGCCTAAATAAATGCCCGTAGGATTAATCGCCACCCTGAAAATATCTTTTGCTTCATC
TTTTTTCTCAACATTGGCGGTTGGTAGTTCAAGTGGGATAGATTGCGTTAATATAGGCAT
TGTGATCATAAAAACAATTAATAACACCAACATTACATCAACTAATGGCGTAACATTAAT
TTCTGACATTACCGAATTTTCATTTTTATCAAAACTTCCAAATGCCATTATTTATTTTCT
CCATAGTGGTGTAATAAATAGATAAATAACTCGTTTGCGTAATGATCTAAATCTTGAGAA
AGATTACGATTAAGGCGAGTAATTAAGTTATAAGCAAGCACCGCAGGAATGGCGACAAAT
AATCCCATTGCCGTTGCAACTAAAGCCTCACCTATAGGGGCAGATACGGTTGCAATACTG
ACTTGCCCTTGCTGACTAATATCCATAAGTGCATTAAAAATTCCCCAGACTGTGCCAAAT
AATCCAATAAACGGCGCAACTGCACCAATAGAAGCGAGTGCAACTAAACCGCCATCATAT
TTACGCAACGATTGAGTGATGGCATTTCGCAAATGCAATGTCAGGAAATCTTTAAATGGA
AGTTGATGAGATAAATGGTTCTTTTCTTTAGCTTGATATAATTCACATTGTTTAAAAGTT
AGCTGTAAAATATCTGCAATTTCAGACCGCTTGTTTTGAATATATTGCTCTGCTTGAGTA
AGATTTTCAGCAGATTTGACTAATTTAAAACTTTGTTGGTTATTTTTTCTTACACCAATC
ATTTTAATTAAACGAATTAAAATAATAGTCCAAGATAAAATACTCATTACAACTAAAATT
CCAAAGGAAATAGAAAGTACAATATCTTGTTGCTGAAGAAGTTGAATTAAATTCATAAAT
TACCTCAAATAATTTAGGCGGCTGCCCCACATTTAAAATGAATACTGAAAATCACACTGC
CTACGACTGCACTATTATTTACTTTAGCTGGTTGATAGGTGTGTCCCGATGCCATTCTGC
TTGCTTGATTATCCAAACGTTTAATACCCGAAGAAGATAAAATCTCTACATTTGTCGCTT
TACCATTCGTTCCTATTGTTACCTTTAATTTCACACTGCCTACATCATCAGATTCATCAG
AAATATCTGAACAACGCCCTCGCATTGCATTGCCATAACCCGCACCAAGAGAAGCATCTA
CTTTGGCATTTCCGGTCACAGACTTACTCCCTTCAACACCATTTTGATTTCCTTGTTGAT
GATTTTGGGCAACTTGGATTGTGTTTGTTTTTTTATCTGATAGAGGTTTAGGCGATAACT
CTTTCTTTTTCTCTACTTTTTTGGTGAGCTTTTCTGGGGATTTTTTTATCTCTTTTTTCA
CTTTTACTTCAGGTTTCTCCCCTTTTTTAACGAGATCTGCTTGTGAAACATCTGCTACTT
CTGTACTGAGTATTTGCTCTGGCTCTTGTGTCACCTCTGGCTCACTTTCACTTTTCACTT
CAATGGGTTCTTCGCTTCCTAAATTTACTTCAACCATTTGTAAATTTTCTAAGTCCCCAA
AATGATTGAGATCTCTATCCCAAGATAGTTGTGAAATCATATATGCCAACCCGATATGAA
CAAGAGTTACAGATAAAAAAATCGAAATGTTATAAAACCTGTTATAAAACCATTGCAACA
TAATATATGAGTATATTAGAATAAATCCAGTAATCAAATAAAAATCATTATCAATATGAT
ATCTGATAAGTTTGACAATTACAACATTAATTCAAACAATGTAAGCGCCAGTTAAGTTAT
TGTTAATAAAAATCAACAGTCTTGACATTGCTTCATGCTTTTATAGGAACGTTATGAATC
ACTCGTTTATTAGTGCAACACTTTTATTAGTCTTAGCTAACTACTCTATAGCAAAACTAT
CTCAGGATAGTATTACTGAACATCTAAATGATAATAGAGTCCAAGCAGAAAAAGCCGATA
TCCTCATTCACAGCCATCAATTTAAGGTTCATCAAATCGCTAAGGAGGAAACGGATAAGA
GTAGTATTACAATGACTTCAAAAGAGTTGGTAAAATATCCAGATTTAGTGATAAGAGCAT
TATTGCCTGCGGTAATGCAAGGTAATATTGACAATGTCGAATTGCTTTATCCCATTTACC
AACAGCTTCCTGCACAATTTCACGATCCAATTCTCACCAAATGGGCATCGGCAATTGTGG
CAAAGAAAAATCAGCAATATACGGAAGCGATCAAGTTATATCGTCAGATCCTTGCCGAAC
AAGCAGATATTCAGCCTGTTCGTTTACAACTTGCGGTAGCCCTATTTGAAAATAACGAAT
TAGAGGCTTCAGAAGATCAGTTTAAAAAACTGCGTTCTGAACCGCTTATCCCCGAAATTA
CCCAACTTATCGATCAATATCTTAATGCGATAAACCAACGAGATCGTTGGACGTTTTCGG
GTGGCGTGACTTATCTTAACGATCCTAATATCAATAATGCACCGAAAGCAGGAACAACCT
ACGGCAACTGGCACGCACCAAAACGAAAATCGGCAGAAGGTGTCGGTTTTAATTTCGATC
TCGGTAAAAAATGGTCGTGGGGAAATGGTTTCTTTAATGAACTACGTCTTGCTACCAACG
GCAAATACTACTGGGATAATAAAAAATACAACGAAATGAGCTTACGAGGCAGTGTGGGGC
TAGGTTTTCAAAATGCAAAATATAACCTGAGGCTGTTGCCATTTATGGAACAAACACTTT
ATGCAGGTGGCTCTAATCAAAGTGATACATTAAGACGTTTTTCTAAATCAGGCGGTTTAA
CCCTTGAAACAAACTATTGGTTATCACCTAAATGGCAACTCAACACTAACTATGAATATG
CCGAACAACGCTATGCAAGTCGCTTGCACCTCAATGGCAATTATCACTTTATCTCTGGTG
GGCTAGTTTATTTAGCCAATGCAAACCAATATTGGTTTGCAAATTTAAACTACAATCGCA
CCGCTACTCGTGATAAAGATGATAGCTTTTTCCGTCGGGGAATTAGTTTAGGTTGGGGAC
AAGAATGGGGCAAAGGGTTTTCTACTCGCCTTTCCGTAAGTGTAGCTCAAAAACGCTATA
AAAAAGAGGCGATTTTCCGCATTATTCAACGTAATAAAGAATATGGCTTCAATGCATCAA
TTTGGCATCGTGCCGTGCATTTATGGGGGATCACTCCTCGTTTAACCTACAATTTTACTA
AAACGCAAAGTAACCACGTTCTTTATAGCTATGATAAACATAGGGTGTTTATTGAGTTGA
GCAAACAAATTTAAACTTATTGTTTGTTATACCTCTGCACCTCACTCTGCAAATCTAATC
CTTTCAACCACGCCATTTTTTCTTTGATCTGCTTTTCCATTCCACGTTCGGTTGGGAAGT
AGAATTGGGTGTCTTTCAGTTCAGGGGGGAAGTAGTTTTCCCCTGCGGCGTAGGCGTTAG
GTTCGTCGTGGGCGTAGCGGTATTCTTCGCCGTAGCCTAAGGATTTCATTAAGCTAGTCG
GTGCGTTTCGCAGATGTTCGGGAACATCGTAATCCTTGCCTTCTTGAGCTAGGCGTTTGG
CTTGTTTGAATGCGGTGTAAACGGCATTACTTTTTGGGGCAACGGCAAGGTAAATCACCG
CTTGAGCGATAGCCCGTTCGCCTTCGTAAGCCCCTACTCTGGTATAACAATCCCACGCTG
CAAGGGCGACTTGCATTGCCCTTGGGTCGGCATTGCCTATATCTTCTGAGGCTATCGCAA
GTAGTCGGCGAGCAACATACAGTGGATCGCCTCCAGCGGTTAAAATACGAGCATACCAGT
ACAATGCACCGTCAGGGGAAGAGCCACGAATGGATTTATGTAACGCAGAAATCAGGTCGT
AATAGCGGTCGCCACCTTTGTCAAAACGAGCTTGGCGTTCGCCCAACACTTCGGTGAGCA
AGGCTTTATCCAGCAATTTTCCTTGTGGTAATTGTTCTGCCATATCGCACATTAATTCAA
GGCAGTTGAGAGAAAAACGTCCGTCACCATTGACATAATCCGCCAGCAGTTGAAGCACAT
CATCTTGAATAATGAGTTTTTCATTGCCTAGTCCACGTTCTTTGTCTGCAATGGCATTTT
GTAAAATTTTTAGAATATCGACCGCTTGTAATGGTTTGAGAATGTAAATTCTTGCCCTTG
ATAGCAAGGCGTTATTCAGTTCAAAGGACGGATTTTCAGTGGTTGCACCGATAAAAATAA
GGGTGCCGTCTTCAATATGGGGTAAAAAGGCATCTTGTTGGCTTTTGTTAAAACGGTGAA
CTTCATCAACAAAAAGTAACGTGCGTCTGCCAGATTGTCGGTTGAGTTTGGCTTTTTCGA
TGGCTTCTCGGATCTCTTTGATACCGCTAGTAACAGCTGATAGGCGTTCAACTTCGGCAT
CAAGTTCATTTGCGATAATTTCAGCAAGGGTGGTTTTGCCTGTTCCTGGGGGACCCCAGA
AAATCATTGAGTGGCTATGTCCTGCTTCAATGGCTCGGCGAAGAGGCTTGCCTTCGCCGA
TCAGGTGTGATTGTCCGACATATTCAGCTAGAGTGCGTGGTCGCATTCGAGCGGAAAGGG
GACGAAAATCCGCAGAAAAATCGAAAGATAAGCTGTTCATTAGCGTAAATGTAGCCCTCG
GCGTATATGTCGCATCAGTAAGAAAATCCACGGCCATAAGATGCCGCTTATGATCGCCCC
GATGATTTCTTGGGTGTTAAATTCTGCACTATGTAGCACTAGTTCGATAAAGAAGATAAA
GAAACGAATAAGTGCGATATATGCCATCACAAGTAAGCTCTGTAACCATAACGAGAGATT
ACGCAAGATAAGATGATATTTGGCAACAAAATAGATCGCAATTGACAATACTAACGCGTG
AATGCCTAAAATTGAGCCTAAGATCAGATCCCAAACAATTCCTGCTAAAAAAGCGGTGCC
GACACTAACTTTATCAGGCAGAGCTAATACCCAGTAGATAAGTACTAATACAACCCAAGT
TGGGCGTAATCCTTGTAAATCCACAGGCCAAGGCATAATCTCTAGGACAAAAGCGATGAC
GAAAATGAAGGTCAGCACTAACATTTGGAAGATCATATTTTCACGCATTATTCTGCCCCT
TGCTCTGTGCTGTGATTAATACCGTTATCGACTTCTGGCTGTGTTGCTGGATTTACAGTT
TCTTCAGGTTCGACAGTTTCTTCTTTTTGTTCATCACTACTTACTTGTTCTTTTTTACTA
TTTTTCAAGCGGTCTAATGGGTTTAGACTTTTACGTCTTTCTTCCACAGCATCACGCACA
TCTTGCGGTGAAAGGCTTGATGCATTGCGGATTTCTTCGCTTGTTGGCCATAACAGTAAT
AAATAACGCAGGCGATCAAGTGAGGCGAGCGGTCTAGCCGTTGCTCTGGCAAAATGGTTT
GAACCATCATTTTGTACGGTTTCAATTACGGCAACGGGATAGCCTTCAGGGAAACGTCCG
CCTAAGCCAGAGGTGACAAGTACATCACCTTTGCCAATATCCACGGTTCTTGGTAAGTTA
TCCAAAATCAATTCATTGCTGTGTCCGTTGCCATTGGCTATTGCTCGAACATCGTTACGC
AAAATTTGTACGGGAATGGCGTGAGTGACATCGGTTAAAAGTAATACTCGACTACTGTTT
TTCCCGACAGAAATCACTTGCCCCACAACGCCTCGTTCATCAATTACGGGCTGACCAACA
AAAGCACCGTCACTTTGTCCCTGATTTATTACTACTTGTTGGCGGTAAGCGTCCATTTCT
GCGGTCAGCACTTCAGCTACTTTTTTATATTCATCTTGGCGTAAAGGGGAACTAAGTAGT
AAACGTAAACGTTGGTTTTCCACTTTGAGTTGATCGAGTAGCAATAAGTCTGCGTTCTTT
TCACGCAGTTGTTCTTTTAATACTCGGTTTTCAACTTGCAGTTTTTGACTGTCGATAAAG
TTGTTACTTACACCGTCTAATAAGGTGCGAGGGGTATTTGCAAAATAATACAAGCCGCTG
ACCGCTGTTTCGAGGACATTACGCATTTGGATCATTGCACTGCTTCTACCATCAAGTAAA
ATCAGGCTGATAGAGATCGCAATTGCAAAGAATAGTCTTACGCCTATAGGTGGTGCTTTC
GCAAAAATTGGTTTCATATTTCAGTTATATTTAATGGATCTTGTTAAATGCAAAATGGAC
AATAGCCGTTGATATTGTCCATTTTTATGCTAATAACTCAAGGTTGAATTAGTTGTCGTC
ACTAAAGAGATCGCCACCGTGCATATCGATCATCTCAAGTGCTTTACCGCCACCACGAGC
TACACAAGTTAATGGATCTTCGGCAACGATAACAGGCACGCCCGTTGCTTCTGAAAGTAA
TACATCAAGATTTTGTAATAAAGCACCGCCACCTGTTAATACCATTCCACGTTCAAAAAT
ATCGGCAGCCAACTCTGGTGGACATTGCTCTAGAACCCCTTTTACTGCATCAACAATGCC
TGTTAAAGGTTGTTCAATCGCTTCTAACACTTCTTTTGAGCTTAACACGAATGTACGAGG
CGCACCTTCTGCAAGATTGTGACCGTGAACTTCCATTGTGCGAATTTCATCTTGATTTTG
AATATAAGCTGTTGCTATCTCTTTTTTGATACGCTCTGCAGTTGTTTCACCAATCGCAGA
ACCATAGTGACGGCGAACGTAAGCGATGATTGCTTCATCTAATTTATCACCACCAATACG
CACCGAAGCAGAATGAACGATACCGTTTAATGAAAGTACCGCAACTTCTGTTGTACCACC
GCCAATATCAATTACCATTGAACCAGCAGCTTCTGCTACAGGTAAGCCTGCACCAATCGC
AGCAGCCATAGGCTCTTCAATTAAATAAACTTCACGAGCACCAGCGCCAATCGCCGACTC
TTTAATTGCCTTACGCTCTACTTGAGTTGCCCCTGCTGGTACACACACTAACACTCGAGG
ACTTGGACGCATAAAGTTATTGCTATGCACTTGTTTGATAAAATGCTGTAACATTTTTTC
TGTCACATAGAAATCAGCAATCACCCCATCTTTCATCGGACGAATAGCTAAAATGCTTTT
TGGTGTACGACCTAACATTGATTTTGCATTACTACCTACTGCTGCAATACTTTTTGATGA
ACCAGCACGATCTTGACGTACCGCAACTACTGACGGCTCATCAAGCACGATACCCTGCCC
TTTTACATAAATTAACGTGTTTGCAGTACCAAGGTCAATTGAAAGGTCGTTTGAAAATAA
TCCTAGAAATTTCTTAAACATAAAAGGGATCCATTAAATTTAGTTAAAAGCGAAATAAGC
CCATAGACTTAGGGCAAAAAATTGGGCATAAATATAGCAAAAAAGTCCTAATAACTCCAA
CGAATAATTTATCTTTTGCAAGTTTTATTACGAAATCCTCCGCTTGTAAAAAATCGGTTA
AATGATTTTAAGATTTCTTCAAAATAAACGTGAAAAAAATCCCCCAAAAAGTTAAATAAA
TGGTACATTTGCAATGTTTTAATTCATTATTATTTTAACCAACCTACAGGAGTCTTTATG
CTTATTGGTGTACCAAGAGAGCTGTTAGACGGTGAAACTCGTGTGGCAGCAACGCCAAAA
ACCGTAGAACAGATTAAGAAACTTGGTTTTGAAGTCATCATTGAAGAAAATGCTGGCTTT
AAAGCAAGTTTTGAAGACGATGCTTTCGCTCAAGCAGGTGCGACTATCGGCAACGCACAA
GCCGTTTGGAATGCAGACATTATTTTTAAAGTCAATGCACCAACCGATGCTGAAATTGCA
TTAATCAAGGAAGGGGCAACGCTTGTGAGCTTTATTTGGCCTGCTCAAAATCCTGAATTA
ATGCAAAAACTTTCTGCAAAGAAAATCAATGTGTTAGCGATGGACGCAGTGCCGCGTATT
TCTCGTGCGCAAGCCCTAGATGCTTTAAGTTCTATGGCGAACATTGCTGGTTATCGTGCC
GTTGTTGAAGCCGCTCACGAATTTGGTAGCTTCTTTACAGGTCAAATTACCGCCGCAGGT
AAAGTGCCACCTGCGAAAGTACTTGTGATCGGTGCAGGCGTTGCAGGTTTAGCCGCAATT
GGTGCAGCAAACAGCCTTGGTGCCATCGTGCGTGCGTTCGACTCTCGTCCTGAAGTAAAA
GAACAAGTACAATCAATGGGTGCAAGTTTCCTTGAAATTGATTTTAAAGAGGAAGGTGGC
AGCGGTGATGGCTATGCAAAAGTGATGTCGGAAGAATTTAACCGCCGTGCATTAGCACTC
TATGCTGAACAAGCAAAAGAAGTGGATATTATTATTACCACCGCACTTATCCCAGGCAAA
CCAGCCCCACGCTTAATTACCAAAGAGATGGTTGCCACAATGAAACCAGGTTCGGTGATT
GTGGATTTAGCGGCTGCAACGGGCGGTAACTGCGAATTAACCCAAGCAGGTAAAGTGGTT
ACCACAGAAAACCAAGTAAAAATTATCGGTTATACTGATTTACCAGGTCGTTTACCAACT
CAATCATCTCAACTTTACGGCACCAACTTAGTCAATCTCTTGAAATTACTCTGCAAAGAG
AAAGATGGCAACATCAATATCGACTTTGAAGATGTAGTATTGCGTGGCGTTACCGTAATC
CGTGATGGCGAAGTCACTTGGCCAGCACCACCAATTCAAGTATCTGCACAGCCACAACAA
AAAGCGGCAGCAAAACCTGCGGAGAAAAAAGAAGAAAAACCGGCAGATCCACGCATTAAA
TATGGCTTGTTAGCCTTAGCGGTGATCGCATTCTTGTGGTTAGCTTCTGTTGCACCTGCA
GCATTCTTATCTCACTTCACCGTCTTCGTTCTCTCTTGCGTAGTGGGTTACTATGTAGTT
TGGAACGTCAGCCACGCATTACATACGCCATTAATGGCAGTAACCAATGCGATTTCAGGT
ATTATCATTGTCGGTGCGTTACTACAAATCTCTCAAGGCAGCTTCTTTATCAGCGTACTT
GCCTTTATTGCGATTTTAGTGGCGAGCATCAACATCTTCGGTGGCTTCAAAGTTACCCAA
AGAATGCTAGCAATGTTTAGAAAAGGTTAAGGAGAAAGAGTATGTCTTTAGGTTTAGTAC
AAGCGGCATATATTGTCGCAGCCGTTCTCTTTATTATGAGCCTTGCAGGGCTTTCTAAAC
ACGAAACGGCAAAAGCAGGTTGTTGGTACGGTATTGTGGGGATGGTCATTGCCCTTATCG
CAACCATTTTTGGACCACAATCACAAGGTACCATTTGGATTTTAATCGCAATGGCAATCG
GTGGTGCTATCGGTATTCGTCAAGCATTAAAAGTGGAAATGACCGAAATGCCTGAGCTTG
TGGCAATTCTTCACAGCTTCGTAGGTTTAGCGGCGGTATTAGTCGGCTTTAACAGCTACG
GTCTTGCACACGAAACAGATCCAGTGCTACAAAATATCCACAATGTTGAGGTATTCCTTG
GTATCTTCATCGGTGCGGTCACTTTCACAGGTTCAGTGGTTGCTTTCGGTAAATTACGAG
GCATTATCAATTCAAAAGCATTAATGTTGCCACACCGCCACAAATTAAACCTTGCGGCAC
TTGTGGTTTCTGCACTATTAATGGTTGCCTTCTTAAATAATCCTGAGAACATTTTCCCTG
TATTAGTGATGACTGCAATCGCTTTAGCTTTCGGTTGGCACTTAGTGGCTTCTATCGGCG
GTGCGGATATGCCAGTGGTTGTTTCTATGCTTAACTCTTATTCAGGTTGGGCAGCCGCAG
CAGCAGGCTTTATGTTAAGCAATGACTTGCTAATCGTCACAGGGGCATTAGTCGGTTCTT
CAGGTGCGATCCTTTCTTACATTATGTGTAAAGCAATGAACCGCTCGTTCATCAGCGTTA
TCGCAGGCGGCTTTGGTAACGATGTTCAAGTCAGCTCAGATGAAGAACAAGGCGAACACC
GTGAAACCACCGCAGAAGAAGTGGCAGAATTACTTAAAAATGCAAGCTCTGTGATCATCA
CCCCAGGATACGGTATGGCGGTGGCACAAGCACAATATCCTGTTGCTGAAATCACACAGA
AACTACGTGATCGTGGCGTCAATGTTCGCTTTGGTATTCACCCGGTTGCAGGACGTTTAC
CAGGCCATATGAACGTATTACTTGCTGAAGCGAAAGTGCCTTACGATGTCGTATTAGAAA
TGGACGAAATCAATGATGATTTCTCAGATACTGACGTAGTCTTGGTTATCGGTGCAAACG
ACACAGTAAACCCAGCGGCAATGGACGATCCAAATAGCCCGATTGCAGGTATGCCAGTAC
TTGAAGTTTGGAAAGCCCAAAACGTTATCGTGTTCAAACGCTCAATGGCAGTGGGCTATG
CAGGCGTACAAAACCCACTGTTCTTCAAAGAAAACACTCAAATGTTATTTGGTGATGCGA
AAGAACGTGTGGACGATATTTTAAAAGCCTTATAAGTAGCAAAAAATAACCGCAACTTAT
AACAATAAGGTGCGGTTATTTCTACCTATATTTATGTTCAAAAACGAGCAGTCCTTGCTT
CTCTCTATGTTTGGCATCCCCTAAAGTACACAAGTAACATCGAAAGAGGCAGTATAATTT
CTTGGAAACCTTTCATATTGAGATGTAATGAGTTCTGCCTTGCTTATAAACACTCCTATC
TCTCTAAGTAATAAACTATATGTTGCCCAAAATTATCTGTTAGAATGGCTCCAAACGACC
CAACTTGTGGGATTTTTGTGTAGTAAATTAAGTTATACTAAGCTCTATATCATTTATTTC
TTGGACTTTAGGATCAACCGTACCTAATCAAATACATTCTCAATTAGAGAATGTTTGACC
ATTTCCTGTCTTAGGGTAGACATGATTTTTATATACTAAAGAATAAAATAATCGAATATT
TAACGATTCTTATCAGATTTTTTGTTAGGATAGCACTTTAATTTTTCTATTTGTTTTTTG
AGTGATTACAACGAGGTTTTTATGAACCCAAGACGCAAATCTAGACTGAAAGTGGTGATG
GCAGTGTTAAGTGGGCTTGCCGTTGCTGTTGGTTTAACCTTATATGCGTTAAGCCAAAAC
ATTGACTTATTCTATACGCCATCAGAGATTATCTATGGTAAAAATAATGATCCAGAAACC
AAGCCTGAAGTTGGGCAACGTATTCGTGTAGGGGGTATGGTGGTTGATGGGTCGGTAAAA
CGTGATGACAAGACCCTTAAAGTGACCTTTGATCTCAATGATATTGGGCCTGCAATTCAG
GTGGAATATGAAGGGATTTTACCTGACTTATTCCGTGAAGGGCAAGGGATTGTGGCACAA
GGTACTTTAGTTGAGCCGACAAAACTGAAAGCAACCGAAGTGTTAGCTAAACACGATGAA
AACTATATGCCACCTGAATTAGGCGATCAGATGAAAAAGCAACATCAGCCGATGGGGATT
TCAGAAGCAGATCTCAAAGGAAAATCAGAACGTGATGCAACGCAGATCTCTCAGCCGTTT
GGAGAAAATAAATGATTGCTGAATTAGGTAACTATACCCTTGCTCTTGCTCTCGCATTGG
CAATTTTATTGGCGATCTTACCGCTTGTTGGTGCTTATAAACAAAATGCTAGTCTGATGG
CATTGGCTCGTCCGATGACGTGGGCGGTTTTTTTAGCATTATCAATCTCGTTTGGCTCGC
TTTTTTATCTGTTTGCGGTCAATGATTTCACTGTGCAGTATGTGGTGAATAACTCAAACA
GTACGTTACCGTTAGAGTATCGCCTTTCCGCTGTTTGGGGTTCTCACGAAGGATCTTTGT
TGCTTTGGATTTGGCTACTTTCCCTTTGGAGCGTTGCCGTTGCGACATTCAGCCGACAAA
TGCCTGAAGAAGCCATCGCTCGTGTATTGGGGGTAATGGGCTTGGTTAGCATTGGCTTTT
TAGTCTTTATTCTGTTTACTTCTAACCCGTTTAACCGAACTTTCCCTGATTTTCCTGTTG
ATGGTCGAGAGCTTAATCCGATGTTGCAAGATGTTGGCTTAATCTTCCACCCTCCGTTAC
TGTATATGGGCTATGTGGGCTTTTCTGTTGCCTTTGCTTTTGCTATTGCGTCGTTGATGA
CAGGTCGTCTTGACACTGCTTGGGCGAGATGGTCACGTCCTTGGACTATGGCAGCGTGGG
TATTTTTAACATTAGGTATCGTACTCGGCTCTTGGTGGGCATACTACGAGCTTGGCTGGG
GCGGTTGGTGGTTCTGGGATCCTGTGGAAAATGCCTCGTTAATGCCGTGGATTGCAGGTA
CTGCATTAATTCACTCTTTAGCGGTTACGGAAAAACGTAGTACTTTCAAAGCGTGGACGG
TCTTGCTAGCTATTCTTGCTTTTTCACTCTGCTTACTCGGCACATTCTTAGTGCGTTCAG
GGATTTTGGTATCGGTTCACGCTTTTGCTTCTGATCCAACTCGAGGCTTATATATTTTGG
CTTATCTCGTGGTGGTTATTGGCGGTTCGCTACTGCTTTACGCTTATCAAGGCAGTAAAA
TCAAGAGCTTAGACAATTCCGAACGTTACTCACGAGAGTCAATGTTATTACTCAATAATG
TGCTATTAATGGCGTTCTTATCGGTGGTCTTTTTAGGCACGATTTTACCGTTAATTCATA
AACAAATTGGTTTAGGGACAATTTCTATCGGAGCGCCTTTCTTCGATCAGATGTTTATGA
TCTTAATGGTGCCTTTTGCATTTTTATTGGGAATTGGACCGCTTGTAAAATGGCGTCGAG
ATCAGGTTTCTGCTATCCGTAGGCCAGTTCTCATTTCATTAGCCGTAATGATATTGCTTG
GCTTTGGCTTACCTTATCTTTTTGCCAGCAAAATTACGGTCAGCGTGGTATTAGGGACAA
TGATGTCCGTCATTATCGTGGCATTGAGTTTGTATGAACTACATCAACGAGCAACGCATC
GTCATAGTTTCTTGCAAGGCATTTTGAAACTTTCTCGTTCCCATTGGGGAATGGTGTTGG
CTCATTTAGGGGTTGCAATGACTGTGTTTGGTATTGCCTTTAGCCAAAATTACAGTATCG
AAAAAGATGTACGAATGAATGTGGGCGACAAAGTTGAAATTTTAGATTACAACTTTACCT
TCAAGGGTATTCGTGACTCAAATGGGGCAAACTATATTGGTGGCACAGCGGATATTGAAA
TTCATCGAAATGGTAAATATGAAGCCACACTACACGCAGAAAAACGCTTTTACAATGTCA
GTAAAATGGGTATGACTGAAGCTGCGATTGACTGGGGATTTAGTCGAGATCTCTATGCAG
CCTTAGGTGAACGTTTAGAAGATGGCTCTTGGGGCGTACGTTTATACTACAAACCGTTTA
TCCGTTGGATTTGGTTCGGTGGTTTGTTTATGGCGATAGGTGGCATACTTTGTATGATGG
ATAGACGTTATCGCTTAAAACAGAATAATTAACTATGTTTATCGCTCTTCATAAGGAATA
ATCGGCATGGTAGACAAAATAGTTGCTAATATTTATTTTCTCTAAATATTAGCAACTATT
TTTATTTGAAAAATCTTGTATAGACAACATATTACACCTTTTATTTACGAAGTAATTTAT
AAAACTGAGTAAGTAAGACTGTTGGCAACAATCTCGGTATCACTCGCATAGTAAAAGTGA
TAAAACCTGAAACAACATTTTGCATACCCACTTGGTGTTTTAATTTAAATAAACGCCATT
CTGCCTTAGCCTGAGCGATACCACAACGGCGACCGACCATACCATTTCCAACACGGGCAT
AAACCAAAATTTCGGGTAAATTCGCCACTTTTTTGCCTAATGCAACCAATTTAATCCAGA
GATAGTAATCTTCTTGTAGGTCTTGATAGCCACCACATTCAAGCACGGCACTTTTTTGGT
AGGCGACCGTCATATGATTAAATGGGCAACGTTTCTGCGTAAATTCCACAATGGCTTTGG
TTTCTGTTGGCACACGACGATAGCTGACAATATCATTAATATCTGAGCCAAATTCAGCAA
TTTGTCCGCCAAAAATAATGGTATCGGGATTTTGTTCAATAAACGCAATCTGTTTTTCAA
AACGTTCTGGAATACAAATATCGTCCGTATCCATACGGAATACCCATTCATTTCTGCAGT
GGGTTAAGCCGTGATTGAGTGCTTTTCCTAACCCTTGATTTTGCTCAAGTCTAACGATAT
TAAGCGGTAAGATCTCCGCAAAATTTTGCATAACTTGTTCTAATTCAGGGGTAATGGCTC
CGTCAAATACAACAACAATTTCGTCCGCTTGAACCGTTTGATTTTTTAAACTTTCAAAAC
ATTCGGTTAAATATTTTGATTTTTCCTTAAAATATAAGGACATTAATACGGAAAACTTCA
TTAAATAAACCTTTTCATATTGATTGCAAGTTTTGGTGAAATAAATGTGAGGGTAGCAAT
CACCAAATGTTTAATATTTTTACTTTGTAGGAACATCTGCCAATAATAACAAGCCGCTTT
ACGAGATAAATTCATTATATGTGGGTAAGAAAGCATATATAATGCATTAAAAGCAAAGTT
TTTTTGTTGAATATCTGTTTTTACATATTTTTGTTTAATAGTTTCAATCGCTAATTCAGT
ATTTTGTGTATTTGTCGATACACTTGCTCGTTTAGTATGGAAAGTACAGGTTGTTAAGGC
TTGAGAAACATGTTTTGGTTTAAATTCGTTATGCGAAATGACTTTCAAAATAAAATCATA
GTCTTCTAGAGATTTTAAATCCGTTGATAATCCATTGACTGCAAAGAAAAATGATTTTTT
AATCGCAATCATCGGCATTCCACCTACTTTATTTGCCAGTAAAATATTCTCTAAAGTGAC
CGCTTGTTCATTTTCATAGGGGCGAGTGATATAACTAAACCCTTCATTTACCATCACACA
TTCAGCAGGGTGATAAATAAAATTAATCGTCGGGTTTTCATTAATTGTTTTTGCCAGTAT
TTCACATTTTGGATGAGCAAAACGATCATCATCATCTAAAAAGAGTAGCCACTCGTTTTC
AGCAAATCTTGCTCCTACATTACGACTTTCTGCTGCTCCTAAATTCTGTTCATTCCTAAT
CACATTGACAGGAAATGGGTAGAGATGTTTAATTTCTACTGGCTCAACAGAGTGATCATC
GACAATAATCACTTCAAAATTATATTCCGTTTGATATTCCAAACTTGTTAATAATGCAGG
AATTTCATTTTTTCGATTATAAGAAGGAATAATAATACTAAACATTTTCTGTCTTGTTAT
TTAAAAATAGAATTTTATTTTTACCTTCATTGCCAAATAAAGATAAAAACATTAATAACA
CTAACATAATTAATGAAGGTAACGGAACAATGGCTAAGGAATAAAATGCCCATTTTTGCG
TTTGTTTTAAATTAATTCGACCTTGTTTTAATCCATCAAAAAAATAGGGAGTGAGTGCTT
TATTTACTGCTTGTAAAATAATCATCAATATCGCAGCAATTTGAGCTCCCATCGCATATA
AACCTAAATCAACCTGATTAAATTGATGATAAATAAATACACGATCTAACTGCCCTTTTA
AGAAAGGGCTCACATTATGCAAAATTAATGGCGTACCAAAAGCAAGCACATAAAAAAGTG
CAGATTTATATTGCTTCCATTGATATTTTTTACTCGCACTTTTTTTACGATAAATCAGAT
ATGCCAATAAAAATACCAGTACATTGCCTAATAAAATCCCAAATAATCTTTTTTCGACCA
ATTCCGTTTGATAAAGTTCGAGAAGTAATACCGTAAAAACAGCAGTGCCTAAGCTAGAAG
CAAATTGCAAAATGGCATAGGAAATCGCCTGTTTTTGACACTGTCGAATGCGCAGCTGAA
CACCTAATAAGGCTTGGAAAATGGCATTGCCCGTGAAGTCAGTTCACCGATTAAATAAAC
TGCACTGTCTTTGATGGCTCTCATTGCATCTCTTTCTCAATCAAGCTATCCGCCAGTTGC
AAATCTAATGTGGTATCAATATCGACTGAGCGATAGGTTGGCATTAAATAGAAACGCACA
GGTGGAATAAAAAAGTATTTTTCTTGAAGTAGGCTGGCGATATCGTTGATATAAATCGCC
CCATTCGCACGGTATGCTTTTGGTAATTGCTGACGTGGTGCTTCAAAATCTTTGATTTCA
TTCATCGGGAGAATATCATCTCCATTTAAAACAAATGATTTATACGGGTGGTGTTCACAT
TCACAAGCGGATACCACAGACTTACTTTTTCCACCTAAAAAGATTTCCATCGCATTGCGA
ATATCTAACGCATTGCGAAGTGGGCTAGTGGGTTGGAAATGAGCGACAACGCCTTCACGG
ATATTTAAGGTTTCTAAACAGTGCAAAATAACATCAATAGAACGAGTATCACTTTGAGCC
AATTCAGCAGGGCGAAGTAGTGGTGTTGCACCATATTTTTCACCTTCCTGTAAAATACGT
TCGCCGTCTGAAGTGACAACGATTAAGTCAAACATTCCAGACTCTTTTGCTGCTAGAACT
GCACGGCCTACGAGCGAAACTCCGCCAACTAATTGTAAGTTTTTATCTTTAATCCCTTTT
GAGCCTGCTCTGGCTGGAATAATTGCAATTTTTTTCATAAATCTAACCGCTAGTAATATG
GTTAATAAGACTTGCCATTTTAATTTTAAAGAGCGAGTTAAACAATAGACAACGGAAAAG
GAATGAGGAATAATAAATCTCTTTTACTTACTTGACAAAATTGCCTACTCATTATGTTTG
CTATCACAAAATTTATTACTGCGGTCATTCTTCCACCATTTAACATTCTGATTTTATGGT
TGTTTTCTTTAATTTGTTTCCGCTTAAAATGGAAAAAATTAGGTTATCTCTCAACTTTTT
TAGGTGTAGCAATGCTCTATATTTTCAGTATTCCCTATACTTCACAAAAATTGCACGATT
CTTTGGTAACTGAAGATAATCTGAGCATTGAAGATTATAAATCAGCTCAAGCTATCGTTT
TACTTGGGGGTGGCTTACGCGATAGTAAAGAGCTATTTGGTAAATTAGCGATCAGCGAAA
TAGCATTAGAGCGGGTACGTTATGCAGCGTTTTTACAAAAAGAAACTGGTTTGCCTTTAT
TGATTACGGGAAGTAGCCCAAACGGGACTTCAGAAGCTGGCGTAATGAAAAAAGAGCTAG
CACAATTTTTCCATATTCCAACACAATGGTTGGAAGAAAAAGCCAAAACGACGGCTGAAA
ATGCGAAGTTTTCTAAACCTATTTTAGAAAAAGAAGGTATTAATAAGATCGTGTTAGTGA
CAAATCAGTGGCATATGCAACGAGCAAGAATGTTATTTGAACGAGAAGGTTTTGAGATAT
TACCTGCAAGTGTTGGCGCGGGGAAAATGCCTGAAACCTATGGATTAAATGTATTTTACT
TTATCCCACAATCAGGGGCATTACATAGCAATATGCACGCCCTGAAAGAATGGATTGGAT
ATTGGAAAGAGAAATAACGGACATTATTAGGTTAATACATTTAGTAGATCAGCCCTAGTG
TAAAAACAAATATCACTAAAAATTCAAATAGACCGACTTGTTTAATTTTCCAGTTTCTTT
TTGGCACAATAACCGCTCTAATTAACCCAATGAAATAGGCAAAGCTAATGCCATAATCGC
CTAAGGCGAGATAAACAAAGATAAATATACAATGAAGTCCTATACTGAACTTACAGTAAA
GAGGATTTTTCCGCTCTCGAGCAACGCTTTTTACATAAATTGTTGTCCCAATAAAAAATA
ACGTAGGGTGGAGTAAAATCTCAAAATTATATTGGTTTGTTGCTAAATAGAAACTTGCCA
TTCCAATTATGCCGAAGGTTAAAATACCTGCAATATCATTGATTAAGTTTCGTTCATCTT
TTTGTTTTGCATAGTAAATTTGGAACCCTGCAAGCGGCAGGATTGGGATTATAAATTGCA
AAATAGAAAAATGACTTAAGAGTACGGGAAATATAAATATGCCGCTAAATACGGCATAAA
TAATCATCCAGCGTTTATATTTTTCATTTTGTTTTTTGCTAACGACGGAGAAAAAAGGAT
AGGAAAAGAGATAAGTAAAAAGCCAGCTAAGCCCAAGCCAAAAATGATTCATTACAAAAT
GGCTAGCAGAAATACCATAAATAAATGGTACAAATGCCATCACTAACGCTCCGTACTGAT
TAGAAATAATCGGCTTTTCTTTAAATATCATGCTTATTTATCTACTATTTTGTCTTGGTT
CCCATATCCAGTTTTAAATTTTATACTCTACTATATTGATTTACTTTACTTGCAGCTTCT
TCCCTACAAAGATTTTATTTTGTTTTAAACCATTTAGCTGGCTCAATTTTTCAGGTGTTG
TTTTATACATGCGAGCAATGGAATAAAGTGTTTCATCTTTCTGAATAACGTGATATTTCG
CATTGAGATCAACCGTTTTTTCTGACGCTTTAGACGATTGTTTTTGCTTAGTTTCCGTCG
TTATTTTTGCTTTCTCTTTAGTTTTTTCTTTAGGCGAAGTCACCGCTGCTTTAGCTTTTT
TATCTTCCTTAGAGCGATTTTCTACCTTTTTTTCAGCTTTCGATTTCTTGGTTAATTTTT
CATCATTAACTGCTATTTGATTTTGCTGTTTTGGTAATCTATTTTTATATGCAATTAACC
CTTGATAAATCGCCTTTGCAATCTGACGGCGATACGCTTTTGTGGCTAAACGTTGTTCTT
CCGTTGCATTAGATAAAAAGCCCGTTTCCACTAGAATTGAAGGAATATCAGGGGAACGTA
ATACGCTAAGGCTGGCGTGTTGTGGCGAACTTTTTGCTAATTGCGTAACATTTCTCAGTT
TGTCTAAGACTGTTTTACCTAACTCATAGCCTGAACGTTGTGCGTGAGAAAACTGCAGAT
CAAGCACTGTCTGGTTCAAGTAACGTTCATTATTATTTGCTAAAACCGAACCTGCCCCAC
CTAATAATTCCGATTGCTTTTCGTGATCTTCCAACCATTTTCCTAATTCATCATTTGCAC
GGCGATTAGATAAAACCCAAACCGAAGCCCCTTTTAGATTATCTGAACTTGGTGAAGAAT
CAGCGTGAATTGACACTAGATAATGTGCCTTATTTTTACGAGCAATTTCAGTTCGATTAG
GTAACTGGATAAAATAGTCGCCATTGCGTGTCATTACTGCCTTGAAATTTGGATCTGCAT
CTAACAACGCCTTTAGTTCTCTGGCAATCGCTAAAGTCACCTCTTTTTCTTTGACCCCTA
AATTTTTACCGATAGCCCCTGGATCTTTGCCCCCGTGTCCAGCATCAATGGCAATGGTTA
ATTTTGCTTGTGCGGAAAGAGCAAGAAATAAACTCATTACCGTAAAGCAAACATAATGTC
GTAATTTCTGCATAGTATTACCCTAAGCGGTCTGATATTCTAAATAATTTTCCAAAATCT
GTTTTGCTAAGTCGTTTTGAGGCATAAGAGCTAGATTTCGCCCTGTTTCTGCATAGTCAA
TTTGAATAATAAAGTCCGCAGATGGGATCATTCCTTCCCCTCGACTTGCCCATTCTAGTA
AGCAAACCGTTTGTGGACGGAAGTAGTCCCTAATTCCCATAAATTCTAACTCTTCAGGAT
CACTCAAACGATATAAATCAAAATGATATAAAGCATAAGGGGGAAGCTGATACTCTTCCA
CTAAAGTATAAGTTGGACTTTTTACATTCCCATTATGCCCAAAAGCACGAACAATGCTCC
GAGTGAGCGTCGTTTTTCCAGCCCCTAATTCTCCATTCAGATAAATCACAATCGCTTTTT
CACTATGATTTTCTAAATAGCGTTGAAGTTGTTGGGCAAAACGCTGACCGAAATTGAGCA
TTTCTTCTTCAGTTGCAAAATAAAATGATTGCATTATTGTTAATCTAAATTAATAAAATG
GTGACGATAAAACTTCAGTTCTTCGATAGACTCTTTAATATCATCTAAAGCTAAGTGGCT
GTTTTTCTTACTAAATTGTTTAAGCATTTCAGGCTTCCAACGGCTCGCAAGCTCTTTTAA
TGTACTCACATCTAAATGGCGATAGTGGAAGTAGTCCGCCAAATCTGGCATATATTTATA
AAGGAAACGCTTATCTTGTGCAATACTGTTACCACAAATCGGCGAAGCCCCTTTCGGCAC
CCATTTCTTCAGGAAATCTAATGTCTGTAATTCGGCAGCACGTTCAGTTAATTTACTCTG
CTTCACACGCTCAACCAACCCATTTGCAGTATGGGTTTTCACACACCATTCGCTCATTTT
ATTTAATAATTCATCGGGTTGATGTACGGCAAGCACAGGGCCTTCAGCCAAAATATTCAG
ATCTTTATCGGTGATAATGGTAGCAATCTCAATAATTCGCTCTTTTTCAGGATCAAGCCC
TGTCATTTCGAGATCGATCCAAATTAAATTTTGTTTGTCTTGTTGGCTCATCTTTTTCAA
TTAATTATCTAAAATTCCACAGGATATTATTTATTGTAGCATTTCATGCACCACTTTCAT
AAACCCATCAGCAGTAGCATAAACTTCTTCTTTGCCTTGAGCTTTTAAAATCATATCGGA
AAGCTCACGGAATGCGGAATGTCCGCCTTTACGCGTTAAGACTAAATCTGCCTGATTTTT
AACATAATCAAAGGCATCGCCCACGGCAACCGCTAGTCCACAGACTTCAAATGCAGGCAA
GTCCAACGTATCGTCGCCTAAAAATGCAGTTTCTTCGGCTGAAACCCCCGCTTGTTGCAT
TAATTCAAAACAAGCATCTCGCTTAGACATTTTGCCAAGTTGGAAAAGGGAAATGCCTAA
ATCTTTGATGCGACGGCGTAAAATCGGGGTGTCACCGCCCGATAGCACTGCAACTTGAAT
GCCGCAAGCAAGAAGCATTTTGATCCCTAAACCGTCTTTCACATTGAAGTATTTTAATGC
TTCGCCATTTTCGGTGTAATAAAGGCTACCATCAGTGAGTACACCGTCCACATCGGTAAT
CACAAGTTTAATTTTTGTTAGTCTTTGCATAAGTATCCTTGATTTCAGTTAAGTGGAGTT
TTATGATCTTGCCCATTATAGCCTTTTGGAGTAGCCAATGTCGATTTCTCAAAATTTAGC
GACAATTTCTCAACAAATTCAACAATATTGTCAGCAAGCTAATCGCCCTGAACAGAGTGT
TAAACTGCTTGCGGTGAGCAAAACTAAACCCATTTCAGCCATTGCCGAAGCCATTGAAGC
AGGACAACGTGCTTTTGGCGAAAATTATGTGCAAGAAGGTATTGAAAAAATTCAGCATTT
TGCGGAGAACGACACATTAGAATGGCACTTTATCGGTTTATTACAATCGAATAAAACGCG
TGTAGTGGCGGAGCATTTTGACTGGGTACAAACGATAGATAGGCTCAAAATTGCACAACG
TTTAAGCGAGCAACGTCCTGAACACCTGCCTGTACTGAATGTTTTAATTCAAATTAATAT
CAGTGATGAAGCATCTAAATCGGGTATTTCTGCGAAAGAAATGCTAGAATTAGCCACTCA
AATTAGCCAACTGCCACGTTTGAAATTGCGTGGTTTAATGGCAATTCCGAAGCCTGAAAG
TGAGCCTGAGCAACAGAAAATCGCCTTAGCTCAAATGAATGAACTGTTTCTTCAATTACA
ATCTCAATTTGAAGGGATTGATACGCTATCAATGGGAATGTCTGATGATATGCCAAGTGC
AATTGAATGCGGTTCGACAATGGTGCGTATTGGTACGGCGATTTTTGGGGCAAGATCTTA
AATTTGATTGCACTTAAAGACAAATACTCTTATCCTTTCCATATTCAAAAAAACCTAAGG
GAAAAGCTATGCAACCTAAAGCAAAATTTAGAAAAGATTACCGGCAGCCTGATTTTACGA
TTCATCAAATTTATCTTGATGTTCAGCTTGATCCTGAGCAGACGATTGTCACATCGACGT
TGTCGGTCATGCGTAAAAATGCAGAAGCGACTACGTTACGTTTAGATGGGCATAGCTTTG
AATTTTTATCGATTAAATTTAATGGCGAGCCATTCAAAGAATATCAAAAAGATGATGAGG
CTTTGACTTTAAATTTAGCCGATTTCCCTGCGGATCAATTCGAGCTGGAAATTCAGACAA
AACTCAATCCATCAACAAATACGTCACTACAAGGGTTATATCAATCAGGCGAAGGGATCT
GCACGCAATGTGAAGCGGAAGGTTTCCGTCAGATTACTTATATGCTTGATCGCCCTGATG
TGCTTGCAAAATATCGCACCAAAATCACCGCTTGTAAAAGTAAATATCCATACCTGCTTT
CTAACGGCAACCGTATTGCTCAAGGGGAGCTGGACGATGGTCGTCACTGGGTGGAGTGGG
AAGATCCGTTCTTCAAACCAAGCTATTTATTTGCCTTAGTCGCAGGGGATTTTGACCTGT
TGCAAGATAAGTTTATCACGATGAGCGGACGTGAAGTCGCCCTTGAAATCTATGTGGATC
GTGGAAATCTTGATCGTGCAACTTGGGCGATGGAGAGTTTAAAACGTTCGATGAAATGGG
ACGAAGAGCGTTTTGGGTTAGAGTACGATTTAGATATTTATATGATCGTGGCGGTCGATT
TCTTTAATATGGGGGCAATGGAAAATAAGGGGTTAAACATTTTTAACTCGAAATTTGTGC
TGGCTAATCCGCAAACTGCAACGGACGATGATTATTTGAATGTTGAAGCGGTGATTGCTC
ACGAGTATTTCCATAACTGGACGGGCAACCGTATTACTTGCCGTGACTGGTTCCAACTCA
GTTTAAAAGAAGGTTTGACGGTTTTCCGTGACCAAGAGTTTACTTCAGATTTATGGTCAA
GATCGGCAAAACGGATTGAAGATGTGCGTTTGTTGCGTGCGGTACAATTTGCTGAAGATG
CAAGCCCGATGGCTCACCCTATTCGCCCTGAAAAAGTGATTGAAATGAATAACTTCTATA
CAGTTACCGTCTATGAAAAAGGGGCGGAAGTTATTCGTATGATCCATACCTTACTTGGCG
AAGAGCGTTTCCAAAAAGGAATGAAACTCTATGTGGCAGAAAATGATGGCACGGCGGCAA
CCTGCGAAGATTTTGTGTCTGCAATGGAACGTGCTTCGGGAGTGGATTTAGATCTATTCC
GCCGTTGGTATAGCCAATCGGGTACACCTGAATTAACGATTGCTGATGAATATGATGAAA
AACGTCATACTTACCGCTTGCACGTTTCTCAAAACACACCACCAACCGCTGATCAGCTAG
AGAAAGTGAATTTACACATTCCGTTGAAAGTAGCGTTATATGGTCAAGATGGTAAGAAAA
TCAAGTTACAACACGAATTATTAACCGTCAGTGATGTGTTAGATGTGGTCCACGAACATC
AAACCTTTGAGTTCCACAATGTGCAACAACGCCCTGTGCCTGCACTGTTGTGTGATTTCT
CAGCCCCTGTGCGTTTAGATTATGACTATTCAACAGAACAGCTTTTAACGCTCTTGAAAT
TTGCTGAGAATGATTTTGTGCGTTGGGACGTGGCACAAATGTTGTTTAACAATGAGCTGC
GTGAAAATCTAAGTCGTTACCAACAGGGCGAAGCAATGGCATTCTCACAAGGTCTGTTAG
AAGCGCTCACCTTTGTGATCGACAATGCAAATAAAGACCCAGAACTTGCCGCTTTAACCT
TAACCTTGCCAAAAGAAACGGAATTTGCGGAGTTGTTTAAAGTGATCGACCCTACGGGTA
TTGCAGCTGTACGTCACTTTATGCGACAAGCGATTGCTGATGAACTAAAAGATCACTTCT
TAGTCGTTTACAACCAAAATAAATTAACGGAATACCGTGTGGTTGCCGAGGATTTGGCAA
AACGTGCATTACGCAATGTCTGCTTGTCTTACCTTGCCTTTACTGAAGTAGGGAATACCT
TGGTACACAAACATTATCATCAAGCAAACAATATGACGGATACTTTGGCAGCACTCACGG
CTTCGACCAAAGCACAACTTGCTTGCAGAGATCAGCTTCTTGCCGATTTTGAACAAAAAT
GGCAACACGATGGCTTAGTGATGGATAAATGGTTTGTTTTACAGGCAACACGCCCAGATG
AAAATGTACTTGAAATTGTGCAAGATTTATTAACGCACCCAAGTTTTAACTTTAAAAATC
CAAACCGTGTACGTTCACTCGTTGGAGCATTTGCAAGTCAAAACCCAAGTGCGTTCCACG
CCATTGACGGTTCAGGTTATCGTTTCTTAGTCGATATGTTGATTAAGATGAACGAAAGTA
ATCCGCAAGTGGCGGCACGTTTAATTGAGCCGTTAATTAAACTTTCTCGCTATGACACTC
AACGTCAAACCTTGATGCGTCGCGGCTTAGAGCGTTTGAAAGGCTTGGATAATCTTGCTC
GTGATCTGTTTGAAAAAATTGAAAAGGCGTTGCAGTAATGATCTGGCATAAAGCATTATT
TTCTTTTCACGGAAGGTTAAACCGTAAAGGCTTTTGGATCGGCTTTGGGATTAATTTTGC
ATTTTTGTTTATTTTTGCAAATTTTATCTTAAATCCGACCGCTTTCAGCTGGATTAGCGT
TCTACCCTTGACCCTTTCACTTTACAGTTTATCTGCAGTGATCGTTAAACGCCTACACGA
CCGTAATCGTTCGGCGAAAGCCTTGTTTATGGTTGCGGTGCCGATATTGTGTTATCTCAG
TTCATTGGGAGCGCAAGGAACAATGGCATTTGTGCTAGGCATTATGATGCCGATGTTTAT
CGGGACGATTTTACTGATGGAATGGGGCGTGTTTGTAGGAAATCCTGAAGCAAATCAGTA
TGGTGGGAAAGGATTGAGTGTGAGATTTAGATAATTGTAGGGTGGGTCTTGACCCACCGT
TTCGTTGTAATATCTTGAATTTATTGGTGGGTTAAAACCCACCCTACAAAACTGTTTTTT
AAATCTCCCCCAGCCCCTCTTTTTCAAAGAGGGGAGCTAGTTACAAATTTTAATAACAAA
CAAATACAAAATGACTGAAATAAAACTTAACTACCACAAAACCCATTTTTTAACCTCTGC
ACCTGATATTCGCCATTTACCTGAAGACAGTGGCGTGGAAATTGCCTTTGCAGGGCGTTC
AAATGCAGGGAAATCAACGGCATTAAATGCTTTAACTAACCAAAAGAACTTGGCTCGTAC
TTCTAAAACTCCAGGGCGTACGCAGTTAATTAACTTATTTGAAGTAGAACCAAATTGTAA
ATTAGTCGATTTACCTGGCTATGGCTATGCGGCGGTGCCTGAACAGGTGAAACTTCAGTG
GCAACGCTCTTTAGGTGAATACTTGCAGAAACGAGAATGTTTACGGGGGGTAGTGATTTT
AATGGATATTCGCCACCCGTTGAAAGATCTCGATCAGCAGATGATCGAATGGGCAGTGTC
TGCGGAATTACCTGTGTTATTGCTACTTACCAAAGCGGATAAACTTAGCCAAAGTGCGAG
AAGCAAAACCGTTAAAATGGTGCGTGAAGCAATTTTACCGTTTCAAGGCGATGTGCAAGT
TGAAGCCTATTCTGCATTAAATCGTATTGGTATTGATAAACTTGCGACTAAATTAGATAG
TTGGTTCGCCGAAATTTTTACACAAACCCAAGAGGGCTAATCTTATGTACAACTTAACCG
AATTACGCCAAGAAACCGATGAAATCATCAAATCTTTATTAGACGATGGCAGCGATCCTG
AAGCCCTTTATATTATCGAACACCACGTTGCTCATCACGATTTCGATAAACTCGAAAAAT
TAGTGGTAGATGCTTATAAGTTGGGCTATGAGATTTCTGAAGCGGAAGAAGTGGAAGAAG
AAAATGGCGATCTTGTGTTTGTGTGCGATATTGTCAGCGAAATTAAATTAGATGCGGAAC
TTATTACCGCTCAACAAAAAGAGCTACTGCCGTTAATCGAAAAATCGGGTGCGGTCTACG
AAGGCTGGGGAACTTATTTTGAAGATCCGAACAGTGATGAAGATGAATATGGTGATGACG
GCGAATTTTTCGATGACGAAGATGATGATTTTGATGATGAAAGACGTTAACCATTAGCAG
AATTATGAAAATAAATGATAACCCTATGTAGAATATTTACCATGTAAGAATCAAGTAATA
AGGAGGAGCAATGCTAACAAATTGGTCAGAAGGTTATGTTAATGATATTAATTATACGAC
AGGTTATTACGATGGATTAAATAGCCACCAATTAATTTGTCCATTCTTAATAGCAAATTT
ACAGCCGCCAAAAGTCATTAATGCGTGTGAGTTAGGTTTTGGGTTTGGTGTATCGCTTAA
TATTCATGCAGTAGCAGGAACAGTAAAATGGTACGGGACTGATTTTAATCCTTCTCATGC
GTTCTTTGCTCAACAATTAGCAAACCAAGGCAATCCAGATAAAGTCGTTATTGCAGATCA
ATCTTTTGCCGAATTTTGTCATCGAGATGACTTACCTGATTTTGATTTTATTGCTCTACA
TGGTATTTGGTCTTGGATTTCACCACAAAATAGAGAAACTATCGTTGATTTTATTCAACG
TAAATTAAAAGTAGGTGGTGTAGTCTATATTAGCTATAACACATTACCAGGATGGGCAGG
AAAATCACCAATTAGATATTTATTAAATCAATACTATAGTAAATTATCTGCTACTCTAGA
ATCAAAAGATCAAGCGATTAAATCAGCATTAGAACATACAAAGAATATGCTTTCAGTGAG
TAATAGTCTCCTTTCTCTCTCACCTTATTTGTTGGAACAAGTTGAACAGATCAAAGAACA
AAATTCTAATTACGTCATTCATGAATTTACTAATCAGAATTGGTATCCAATGTATTTTTC
AGAAATTGAATCCTGCTTGAAACAAGCTAAATTAAGTTACGCATGCTCCGTTTCTTATTT
AGATGATTTTGATGAGGTTTTATTTGATGAAGAGCAACAAAAATTATTATCTAGCATTCA
AGATCCTTCTTTATTTCAAACAGCAAAAGACTTTATTTTAAATAAACAATTCCGCCGTGA
TTATTGGGTTAAAGGAAAATCTCAACTTACTAATCAACAAGGAGAGAAAGAATGGAAGAA
ATTAAATATATTACTTGTTTCATCTACAACAAAAATTTCGACCACGATTAAAAACTACCG
ACAAACGGAATTTAAAGAAGAATTATTAAAACCTATTATTGAAAAATTATCTGATTATAA
GATTCACTCGTTAGAATCTTTGTGTGAAGCCTTAAAAGGGGATATGCCTCCAAATGCATT
ATTTAGAATAATTGCCCTATTAGTAGCTCGAAAAGAAGTTGTCATTACTCAATCGGCTGA
AACAATAGAAGCAGCTACAAATTCCTGCCAGAAATTTAACCGAGCTATATTGGATAATCC
TTTTGCTTTTAATAACGTTAACTATCTGGCAAGTCCTGTGTCAGGTGGTGGGATTTATTA
TTCTAATATTGAATTACTCTTTTTATCTGCATATGTACAGAAAATTCCAGAGAAACAGTG
GGAAAAATATGTACGTACTATTTTAACAGCACATAATCAACTATTACGTAAAGATGATAA
TATTCTATCTTCTGAAGAAGAGATACTTGGAGAAATATCTCGTCTGAAGAAAGAATTTTT
AGATGATAGATTTGAAATTACAAAAAGTTTAAAGGTGGTCTAGCCCCTTTTTCACCCAAT
ATTGATACGGCTTAGTATCTGTTTGACTTTTTAATAGCTGATGATCCATAAATTGACAAA
AACTCGGAATATCACGAGTAGTTGCAGGATCGTCAGCAATAATTAGCAACACTTCACCAT
CTGCCATATTGCGAATGGTTTTGCGAGTAAGCATTACAGGTTCAGGACAACGTAGCCCTA
GGGTATCTAAAGTGTGGTTAATGGTTAGTTCGGTCATCGTTATTATTCAAAATTAAAAAT
TACAGGATATATATGCAACAGCTTTTCTCTCAACACATCGCACGTATTCAACAAATCGTA
CAGCACGCCTTAGAGCTGGCTCGTCTTGACGGGCTTTGGATTTATGCAGGGCAGGCAAAA
TACCATTTTTTAGACGACCAAACATCGCCATTTAAAATCAATCCGCATTTTAATTATATT
TTCCCTGATCCCACCGCAGAACAAAGTTGGCTTTTTTTAGACGGTAAAAATAAACCGAAA
CTCTATTTTTATGCACCGCAAGATTATTGGCATTGTACGCCAAATCCACCGACATCGGCA
TTTTTTGCTGATGAGTTTGAATGGCAAATGCTCACGGATAGCCAACAAATTCAACAATAT
ATCCTTAATCCGACCCATTGTGCCTTTATTGGTGAACAAACGGAGCTTGCCAAATCGCTA
GGTTTTGAGCATATCAATCCACAGAAAATGCTAAATGTACTGCATTTTGAGCGTTCGATC
AAAAGCGAATTTGAAATTGAGTGCATATATCAAGCTCAACTCACCGCTTTAACAGGACAT
CACGCGGCAAAAGAGGCTTTTTTTGCAGGTAAAAGTGAGTTTGAAATTAATCTAGCCTAT
CTTCAAGTGACCAAGCAATCGGATAACAATGTGCCTTATGGCAATATTGTTGCCATTAAT
CAGCATAGTGCGATTTTACATTACACAAAATTGGATTTCACGCCACCTTGCGAACGCCAC
AGTTTTTTACTTGATGCTGGCACAAGCTATCTTGGTTATGCATCTGATATTACTCGAACT
TATGCCCTTGATCCACAAAGTGAATTTGCAGCAATGATTGCTCAAATGGAGCAGTTTAAA
CTGGATACGATTGCTGATATGCAAGTGGGGATTAATTATCTAAGTTACCATACCCAAATG
CACCGTTGGATCTCGCAAATGCTTCATCAGTTTGAGTTTGTGAAATTACCTGCTGATCAA
ATTTTTGAAGAGGGTATTAGCCGTACTTTCTTCCCACACGGTTTAGGGCATCAGCTCGGC
TTGCAAGTCCACGATGTTGCAGGTTTCCAACAAAACCATCGTGGCACTCGCAAAGCTCCG
CCTGAGATTTATCCAAGTTTGCGCTGCACTCGTGATTTAGCCGAAGGTATGGTTCTCACC
ATTGAGCCTGGGTTCTATTTTATTGAGATGTTGCTAAATCAATGGAAAAACCACCCGCTT
GCACCTTTCTTTAACTGGCAGAAAATCGACGAATTTAAACGCTACGGCGGTATTCGGACA
GAAGATAACATTGTGATGAGAGCGACGGGTGCAGAAAACTTAACGGCAAAAGCTGAAAGT
ATCAGTAGCAGATAAGTAATTATTACAGATCCCATTTAGCTTAAAATATCTAAATGGGAA
ATTGGTGTACTCATAAATAATATTTCTAATCTAAAGAAAATAGATCTAATAATGTGGCAA
AGCTTTGCGATTTCACTATATTGTGAAACTCTTCAATGTAAACTTTATCTAGATCTGTTT
CCCTGATTGCTGCGTATAAATTGCTATATAAGCCATTAGAAGTGATTTTTCTTGCAACAA
CATAGCCTTTTTCTAAATATGGTTTTACAGCCCAATAAGGTAAGGCTGCAATACCTCTTT
TACTGGCAACAAGCTGAATGATTGCGATAGTTAATTCACTAGTGCGTCTTGTTGGGTTTA
TTCCTACTGGTTGTAAGATTTTTTTCAATAAATCTAACATATTGTCGGGAACAGGATAAT
GAATTAGTGTTTCGTGACGAAAATCTTCAGCTTCCCAAATTTCTTTTTGAGCCAAAGGGT
GATCTTTGGCACAAATAGCAACCATTTCATAAGAAAACAAAGGTTTATAAATAATACCAA
TGGACTCTTCTATTTCTGATACAACAGCCCAGTCTGCTCGGTGAGCAAGCAATAGACCAA
CAGTATCAGTATGAAAACCAGACACAATATCTAATTCTATTCCCCCCCAATTTTGTCTAA
AAATATCCATTGCTGGCATTAACCAATCAAAACAAGTGTGGCATTCAACAGCAATCCGTA
ATTCTCCAACTTCTCCTTGTTTAATTCGGGTTATATCTGATTCAGCTTCTATTATTTTAG
GTAAAATTTCATAAGCGAGCTGTACTAAACGTTCTCCAGCTGGAGTAAAATGGATTGGCT
GAGTTTTACGTTCAAATAGAGTTAGATCATATTGATCTTCTAACAATTTAATTTGATGAG
ATAATGCTGATTGTGTTAAATGAATACATTTGGCGGCAGCTGAAACACTGCCGCTTTCTT
TTAAAGCAATAATAGTTCGTAAATGACGAAGCTCTAAGAAAATTGGTTTCATTAGTCTGA
ATTTTGAATGTAACAACTACAATTGACCTAGAATAGCATGTATTTACTATATTAGAAAAT
CGTTTTCCTAATCAGCATTACTTTATTTTTTTATTAGCATGCTGGGTTAAATACATAGTT
TCTATTATCTATATCATTTTATAAATGGCAAATAGCCTTCTATTTAAATATTACTTAAAA
TATGAAAAAAACTATTTACTACCATAAATTAGCAATATTACTTTCTCTATTTTTTTCAAA
TGAACCGATTGTTGCTAAACATATAGCACAGAAAATATGCATAGTTGTAGGTATTTATGA
TGGCGATACTTTAACCTGCTTGCACAATCGGACACAACTTAAAGTACGCCTGCAATATAT
TGATGCCCCAGAATTTGCCCAGCCTTTTGGTAATAAGGCGAAGCAATCGTTAGCTCAACT
GGCATTTAAAAAAGAGGTTGAACTTGAGATTACGGGGTATGATAAATATCAACGGCTGTT
GGCAGTGGTTTATGATCAGAGGGGTGAAAATCTTAACTTAATTCAGGTGCAACGAGGAAT
GGCGTGGGCGTATCGCCAAACACAACCTGTGTATCTGCAAGCTCAACAACTTGCTCAACA
GCAAAGAATAGGTTTATGGCAAGATAAAAATCCGATCAATCCTGCGGACTGGCGTGCAAG
TAAGCGGTCGGATGAACATTCATTTTGGCAAGGTTTTTCGCCTAAGGCACCGCTTGCCAC
TATAGATTGTAATGTGAGGAAAAGTTGTAACGATCTTCCCGATTATGACACGGCGAAACG
CTACTTTAAACAATGCCGTTGGCGAGAGCTAGACGGCAATAATGATGGTATCCCTTGTAA
TAAACTTTATAGAAAGGCTCAGCGACAATGATTAATCATACTTTTCGTTCCCATTTCCCT
TTTTTTCAAGATAATCCCGATGCGGTATATTTAGACACTGCCGCAACAACACTCAAACCG
AAAGTGTTGATAGACGCAACGCTCAATTTTTATCGTTCATCTGGTTCGGTTCACCGTAGT
CAATATGATTTTCTTCAAACGCAACGTTATGAATTAGCAAGGGATTTAGTGGCAAAACGT
TTCAATGTTGCAACACGAGATGCGGTTATCTGGACAAGTGGCACAACCCATTCACTTAAT
TTAGTCGCAAATGGTTTAGCTGACAGTATTGAAGCTGGTGATGAAATTGTGATTTCTGTG
GCAGAACATCACGCTAATTTTATTCCGTGGCAACAACTTGCTGAGCGTAAACAAGCTAGA
TTGATTGTGCTACCGCTTAATAGCAACTACCAAATTGCCCCTGAAACGCTACAAACAGCC
TTATCAGAACGCACTAAAATCGTTGCGTTTAATTTGGTGTCAAATGTAACAGGGGTTAGA
CAGCCTGCAGAGCAATTGATACCGCTTATTCGTCAGCAATGTTCAGCCAAAATTGTGCTT
GATGTTGCACAAGCGGTCTGTTGTGAACAAATTGATGCACAAGCACTTGATGCCGATTTT
TATGCGTTTTCTGCACATAAGATGTACGGACCAACTGGGGTTGGCGTATTAACAGGGAAA
TTGAGTAGCCTTGAGCAACTCCGCCCTCTTTTATTTGGCGGAAAAATGTTACAAGAGATT
ACTGAGCAAAAGCTCACGATGGCAACATTGCCTTATCGTTTAGAAGCAGGAACACCAAAT
ATCGCAGGAATTATCGCTTTTGGTGAGGTGCTGGAGTGGTTGGAAAAATGGGATTTTTCA
GCTTTAAACTCACCGCTTTATCAGCTTGCTAAAGAGGCTCGCCAACGGTTAGCTGCTTAT
CCAAATATACGCATTTTAGCGGAAGGAAGTTTAAGCCCAACGATTAGCTTTGTCTTTCAT
CATCAACATCACGCAGATATTGCGGCGATTTTAGCCGAGCAGCAGATCGCATTGCGTAGT
GGCGAACATTGTGCCAAACCCTACTTACGTTATTTAGCACAAAATGGCACCTTGAGAATA
TCTCTTGCTCATTACAATGTGCAAGCGGATCTTGACCGCTTTTTTACCGCATTAGATTTT
GCTCTCGACATTTTAGAAAATTAATCTCAACTTAGATCAAAAAATCGTAAATTTCCCGAT
TTTCTGCTAGAACGAAAGGGCGTTATAGGGTAATCTTTGCAAGTTTTTTGATTTATTTTT
TAAAATTAAATTTATAGGTATTGATATGGTAAAAAAAATTGCAGTATTAACCAGTGGCGG
TGATGCTCCTGGTATGAATGCAGCGATCCGTGGTGTTGTGCGTGCGGGTTTAAGTGAAGG
TTTAGAAGTATATGGTATTCAAGACGGTTATTACGGTTTATATCACGACCGTGTTATCAA
ACTTGAACGCCGTTCAGTGTCTGAGGTGATCAACCGTGGTGGTACATTCTTAGGTTCTGC
ACGTTTCCCTGAATTTAAAAATCCAGAAGTGCGTGCAAAATGTGTAGAAACCTTGAAAAA
ATATGAAATTGATGCGTTAGTAGTTATCGGCGGTGACGGCTCTTATATGGGGGCAAAACT
ATTGACCGAAGAACACGGCATTGCGTGTATCGGTCTACCTGGCACTATTGATAATGACGT
TGCAGGCACGGATTACACTATCGGTTTCCAAACAGCACTTGAAACCGCATTAGAAGCAAT
TGACCGCTTGCGTGATACTTCAACTTCTCACCAACGCATTTCTATCGTTGAAATTATGGG
GCGCCACTGTGGTGATTTAACCTTAAGTGCGGCATTAGCAGGCGGTTGTGAATACATTAT
CATTCCAGAAAAAGGTTTTGATAAAGAGTCACTAATACGCAACATCGAAGATGGTTTCAA
TAAAGGAAAACGTCACGCAATTATTGCGATTACAGAATTAATGACAGATGTACACCAATT
AGCGAGAGAGATTGAAGAACGCTTTGGCCACGAAACCCGTGCTGCTGTGTTAGGCCATAC
CCAACGTGGTGGTGCGCCTTGTGCATTTGACCGTATTTTAGCTTCTCGTATGGGCGTTTA
TGCAGTAGAACTCTTGATGCAAGGCTACGGTGGTCGTTGTGTGGGTATTCAAAATGAAAA
ATTAGTTCACCACGATATTATTGATGCAATCACTAATATGCGTCGTCCGTTTAAAGAAGA
AATCTTTGATACCTCTAGAAAATTATTCTAATAAAAAGTGGCGCTAAGCCACTTTTTTAT
TATCCGTATCTTTAACCAAATCACTGAATGAGTCGGTGTTCTATTCGGCTTTATCCCAAA
ATACTAATTGCTTTATTTACTCATAGGTAATTTGTCAATTTTGTGCTTTAAGGAAAGGCA
ATAGCAATAATGCGATGCCAGAGGCTGCACAAGCAATCACGACAAAAAATCCGGACCAGT
GGTGTGATTCCATCACTAATGCTAAAGGATAACCAGCTATAGCAGCACCTAAATATGCAA
ATAATCCCACAAACCCTGTTGCTGAAGCTGGAGTTTTTTTATGGGAACATTCAGCAGCTG
CCATACCAATAAGCATTTGAGGACCAAATACGAAAAAACCTACTGAAAAGAAAATTCCTG
CTTGTAATATGAAATTTTCTTTTGGCATAAGCCACATTGCAATAATGGAGAAAAAAATAC
CAATAGCAAATAACAATGCCATTGGACCACGATTGCTAGCGAATAATTTATCTGATCCCC
AACCAGCAACTAGAGATCCTATAAATCCTCCTACTTCAAAGAGTGAAAGTGCACTATTAG
CAGAAACAAGATCATAGTGATATTTTTCAGTTAAATAGATATTTCCCCAATCGTTATTTC
AAATGTACCACATAAAATATTCACTCTCTCTTGCATTCCACGAATTCCAAATCCTGTTAA
TATCTGATATGTATCAAATCCAACCCCGTTATCTGTAATAATAATATGTATATTATTTTT
TATTTCAATTTCTATTTTTACCTTATTTGCTTTAGCATATTTTATAATATTATTCAAACT
TTCTTGACATAATCTATATATAGTAATTTCAAGAATATGTTCTAATTTTAAATTTTGATC
ATTTTTCCATATTAATTCAGTATCAATTTGATTATCTTGAAAATTTAGTTCAATAAATAG
ATTCTCAATAGCTTGGGGTAAATCTAAATCATCAAGTAGACGAGGTCGAATTCGATTTAG
TAGTACTTTTGTTGTATCATAAATATTAAGAGATAATTGCTCTATTGTGGTTGATATTTT
TTCATAATCAGGTGCAATCCTTTTTAAAATATTTGCTTGAGTTCTAATGGCTGTAATATT
TTGCCCGACCTCATCGTGTAATTCTCTAGAGATTTCTTGACGAATAGTTTCTTCAGTATT
AATCAGCTGCCGAGTGAGTAATCTATTTTTATTTAATTCTATTGATAAACTCTGGTTCAA
GTTACGCTGATCTTGAATCGCAAGTCCTAGAAATATTCCTGTGATAGTTTGAGTTGAAAT
AGATAGTAATAAATCAGCTATAGTGAGATTAGAAAAACTATGTGTAGTACCAATAAGTGC
TATACTATTAAGCAGGACTCCTAAAAATGCACCTTGCCAACCATACTGAAAAGCTAATAA
TATAATAGGGATTGCAAGGTAGAATAAAGCAAACCTATAGAAGGTATCTGGCAATTTCAT
TTGAATATAGATATTTAAAACAAATAGTAAAATATAAATAAAAATGTGCTTTATTCTTAA
AGTTACCGGCTTCTTTATTAGAGAAGAAGTAAGAGGAAGCCATTCAGTCTTAAATAAAAA
CTCATTGATTAAATAGCAAGCAGGAACAATCAATACCCCACCAGTAAAACTTACAAGAAA
TGTGAAGTAAAATTCTGATGAGGAAATGGCTACAGCATTGATCATACTAATTGAAACTAT
AGTGCTAAGTTGAATTGATAATTTTTTCCATTGATTTCCACTATAGTATAAATATGATAA
GTAAATAATTGGGATACTACATATACTTAAAATAAAAATAGAATATTGATATATTTCTGG
AAATAAATAGTTTAATAAAATCAATATACTAATTTCAGAACAATATACAATAGGCCAGAA
TTTAGGTTGAATATGCAATATAATACCACTACGTAAGGCAAACGGCAAAAATAGACAGGC
CAAAACAATATCTGAAAGTAAATAATCTGAGATTATCCATAAGCAGAAATAAGAACAAGT
TATCAAAAACCAAGAGTATAATATAGTAAATATCATTTTAGTTGTGAATTTAATAAATTC
GCTAATTCAACATTATTTTTGACATTGAGTTTATTTATTGCATTAGATATACACCTCCTG
AGTATACTGTTTTCACCGCTTGAATTAACTCATCAGGATTACATCGTTTGCTTAAATACC
CTTTTGCTCCTAATTCTAACGCTTTTTTTATAATTAAATCTGAGTCATTTACACTTAGCA
TAATACAGTGGATACCTGACGGTATATCTTTTAATAAATCTAAGCCACTTTCATCTGGCA
TTGAAATATCAATAATACATACATGAGGTTTTAAATAAGGTAAATGTTGACGAGCTTCTT
TAGCAGAAGAAAATTCTCCAATAACAGTAACGTCACTCTCTAAAGAAAGGAGTTGAGAAA
AACCAGAGCGTACAATGACATGATCATCAATAAGAACAACATGAATCATAAAATCCTTCC
AATTAATAATAGCGTATTTCTATAAAAAATACGGTGGAAAAGTCCACCGTATTCTTGTTA
CTTAGCATATTCTATCTTTTACGAATTTTTTTCTCTTCTGCGATTGCAACGAAGGCTAAC
AATCCAATACAAGTAATTGCTGATGCATGAAGTGCTGCAAAAGTACCACTCCATCCAGTT
AGACCAAAAATTGGAGTACCGTCAGCAATCATTCCTAATCCTAGTTTTGCAAAACTATCT
CCAATTAAGTAAGCAAAGGTACCTTTTACACCATCAGCAACAGCAATTGCTTTTTTAGGG
ACAAACCCAACAGCAGCCACGCCAATCAGTAATTGAGGGCCAAATACTAAAAAGCCTAAA
GCAAACAATGCCGTTAAATACATAAATTCATTAGTTGCAAACTGATAGAACTCAAGAGTA
AAAACAATCAGACCTAGGGCAATACAAGCGGTTAAGGCACGACGACCATTTGCTAAATCA
GATAAATATCCCCATAAGAATGTACCCACTAATGCCCCGACTTCAAATAGAGCAAAACCG
GAAATAGCAGCATCTTTTGAAAATCCTAATTCTTGATAGGCATATACTGGGGACCACTGA
TCAATACCAATACGAACAATATATAGAAAAATGTTAGCAAAGCATAGTAGCCAAATAACT
TTATTTCTTAATACATATTGAACAAATATCTGCCATTTGGTCAGTTGATTTTCTTCAGTA
TTACGATCTTCCTCACTAATTTCCTCCCCAAATAATTCTTCCGCTTTACCTAAACCATAT
GCCTCAGGAGAATCAGAACCATAGCGTAATCCTATAAATCCAATAATTAATGCAATAATT
GATGGAAATACAAACATTCCAATGACATGTCCATTAAAGAAGACATTAGCTCCGAATAAT
GCAACTCCAGCAGCTGCCGCACCACCTACATTGTGTGATAAATTCCAGAAACCCAAAAAT
GTTCCTCGTTTCTTTCTAGGCGTCCATTTAGTAATTGTGGAGTAGCTAGATGATCCCCCT
GTACTTTGGAAAAAGCCACTAAGTGCATAGAATGAAATCATTAAGAACAGTGCAATGCTC
CCTCCTCCCATACTAGCACTAAAGCCAAGCATACAGATAGCTGAAAGAATAAGCATAAAT
GGTACAAATTGTTTTGTATTTTTACCATCAGCATAATAAGAGACTACGGTTTTCCCAATA
CCATAAGTAATTGAAAAACCTAAGCCAATAAGTCCTAAATCTGTTTTAGTTAAACCGTAA
GTTTCGATCATATCATTTTGTGCGATGTTGAAATTCTTACGAATCAAGTACATTGCCATA
TAACCGATAAATACAACTAAATAAGATTGCATAAAAGGTTTGAACCACATTTTCCGTCTT
TCTTCTAGGGATAGATCTAAGACTGGGCGTCTAACTTCAGCTAAAAATGAAAACATAATT
TCCTCTGATATTTTTAAAAAGATGTTTAAATTTTAAGAAAATTATTTCATTGCTCCTTGA
GAGAATCCCCTAAATAGAATAAGAAAATTTCCTAGTTTAGATACCGTTAACTGTATTTTG
TGACTAAGATCACATTTTAGGGTTTATTGTGAATTTCTAGGAACAATAACGGACAGATGG
TTTTTCCCTTCAACCTTGGATATTTCTGCTATAACCGCAGGAGAAAAATGTACTCTCTGC
TGTGTTAGTTGATAGACTAAGTCAAAGACAAGGGGCAAGTGAGAGATAATCAGCACATGC
TTCGCTCCCTCTTCTCGTAGAAATGCAAGATAATCAATCACTGTGTCGGGATTTCCGTCA
GGGGTAATCTCTTCCCATGTTTCCGCAAGATTTGCAAAACTTTGCATAGTGTTGACCGCT
TGCATACCTTGTTTTACGGCTTGTGCCGTTTGCTGTGTGCGAAGGTAGGGGCTAATAATC
ACTTTATCTAATTTAATTTGTTGATTTTCAAGCCTTTTTGCAAGCCATTGCCCTTGTTGA
TATGCCATCAATTTACCCTGTTCAGTTAAGTTTCTCTGTGCATCAGTTGGGGCATTGAAA
CCTGCTTCGCCGTGTCGCATTATCCAAATATTCATCGGTTTATCCTCTTCGTGGTTTAAA
CAGAACACTTTTAGGCGTATAATGCACGGCGTTTTTTGTTGTTGCAAGCAACAGATAAAA
GATTTCTATTTTTCACAATTTAAACAATGGAGTAATTGAATAATGTCTCGTAAACTCAGA
AGAACCAAAATCGTTTGTACAATGGGTCCAGCTACAGATCGTGGCAATACGTTAGAAAAA
ATCATTGCTGCTGGTGCAAATATGGTTCGTATGAACTTTTCTCACGGTGTGCCTGAAGAT
CATATCTCTCGTGCAGAAAAAGTGCGTGAAATTGCAAAACGTTTAGGCAAACACGTTGCG
ATTTTAGGTGATTTACAAGGTCCTAAAATCCGTGTTTCTACCTTCAAAGAAGGCAAAATT
TTCTTAAACATCGGTGATAAATTTACCTTAGATGCAGAATTACCAAAAGGCGAAGGTCAT
CAAGAAGCGGTTGGTTTAGACTATAAAAACCTACCAAACGATGTCGTTCCAGGCGATATT
CTTTTATTAGATGATGGTAACGTTCAATTAAAAGTGCTTTCTATTGACGGCGCTAAAGTA
TTTACTGAAGTTATCGTGGGCGGTCCATTATCAAACAACAAAGGTATCAACAAATTAGGT
GGCGGTTTATCTGCTCCAGCATTAACGGACAAAGATAAAGAAGATATTAAACTTGCAGCG
AAAATTGGCGTGGATTACCTAGCGGTATCTTTCCCACAATCAAGTGCAGATTTAAACTAT
GCTCGTCAATTAGCAAAAGAAGCGGGATTAGACACTAAAATTGTCGCTAAAGTAGAACGT
GCTGAAACCGTTGCAACTGAAAAAGCAATGAACGACATCATTTTAGGTGCAGACGTTATT
ATGGTGGCTCGTGGTGACTTAGGTGTTGAAATCGGTGACGCAGCATTAGTTGGCGTTCAG
AAAAAACTTATCCGTCGTTCACGCAAATTGAACCGTGTTGTAATTACCGCAACACAAATG
ATGGAATCAATGATCAAAAAGCCTATGCCAACCCGTGCGGAAGTGATGGACGTAGCAAAC
GCAGTATTAGATGGTACTGATGCGGTAATGCTTTCAGGTGAAACGGCAAACGGTGATTAT
CCAGTTGAAACGGTAAAATCAATGGCAGAAGTCTGCTTAGGTGCAGAAACAATGCCAAGC
ATCAATGTTTCACGTCACCGTATGGAAGCTAAATTTGCAAGCATTGATGAAGCAACGGCG
ATGTCAGCAATGTACACCGCAAACCACCTTGAAGGTGTTTCTGCAATCATTGCATTAACC
CATTCAGGTGAAACCGCAAAATTAATGAGTCGTATTAGCTCTGGTTTACCGATCTATGCA
CTTTCTCGTAACGAACAAGCGTTAAATCGTTGTGCATTATACCGTGGTGTAACGCCAGTT
CATTATGAACATGACAGCCGTACTATTGAAGGTGCGAAAAAAGCATTATCTTTATTAAAA
GCGCAAGGCTATTTAATGTCTGGTGATTTAGTGCTATTAACTCATGGTGATGAGTTAAAA
GAAGGTGGTACAAATACTTGCCGTATTTTAAGAGTAGAATAATTTGCTCTCTGATAAAAA
ATCCACGCAAATGCGTGGATTTTTTTATGTATTCAACAAACAAATACCTATGTCTTCTCG
ATTTAGTCTAACGAATTTCACCTACCGAAACTTTAGCATCGGTATGTTTATTGCCGATAA
TTCGATCTTCACATTTATTGTTTTCATCACAAATAGAGACAACAACGCTCTTCTCATCTT
CTAGTGTTTCAGGTTGTAGAGATTTAACTCCGAACTTATTATTTTCAACTAAATTACTCT
GTTCGCGAGATAGATAAGTTGGCTTAATCCCGTTAAGTTTATCTAATATCGTATTTAATT
GACGCTCATTAAGTCTTTTGATATTTCCTTCTCCGGCTAGCTCATCATCACCGTAGTTTG
TTCCTCTCGGTTGCTCATAAAATGTAAAATCAGTATTTTTCAGCACGATAGGCATATCTT
TATGGCTGTAATAGGCTTTAGCACCATTTGGAGCTAGTGCAATAACCGTGGCATTCTCAA
TCGTAGTCTTTGTAGCATCGCCAAGGGCTAAAGCAAAGTTAGCTGCATTTGCATCATTAT
CCGCAGAACCTGTAATACCAATTTCAGGTGAAGGTTTAGGACCAGTATTTAACAAGGTAA
TAGTTAAATCATTTTTTGATTTTTCACCGCGTAATGTTGCATTTTTATCTGTCATCAACG
TATAACCTTGATGGCTTTTCAGGTTAATTGAACTTTTATTTCGCCCTTCTAAATCACCAA
CGACATACATTGTTGCCGCTTTCATTTTTGAACTTGGTGAAACATTCAGTTTTTCAGCCC
CCTGAATATTTAATGACGTGTGATCTAAAATCGTTTTATCTGCACTTAACCCAATTTTAT
GGATACGATCGTAATCAGATTCAAAAGACATATTTCGGTCAAACGTAACATTAAATTGAC
TATCGGTTAAATTAATATTTTTTGCCATAAGATTAATAAAACCATCATGCGTTTTTATAT
TACTATTACGAATATTAATTGTCGTTTCTAAATGACTTTTAGGTGTTTTAATAACTTCTT
GTTTAATTTTGTCATAACTATTATTTGTGGCAGTCCACCAATCAAATGCATATAGGAACT
CATTATTAATCCATTGACGTAAATTATTATTGAATTTCCATCGTCTTTGAGTATGATTTC
GTTCTGTACGCAACGCCCTATCTTTGGTATTGAAAATCGCATAGTCATAGCTTGGTTTTT
CTTTATTATAGGAATATCCCCCATAAATATAGAAATTACCTCTTCCTATATGAGTAAGAC
GATCAATATCAACATTATTAAAGCCACCAACAATGACAAAATCATCTACTTTATCAAGTT
GCAAATTACTAATATTTACGCTAAAAGGCGATCTTTGAGTATCTTCTAAACAATAGGCAA
GATTAATACAAGTTCTAGAATCTTCTAAATTTCTTCTTAAACCATTTCTACCTAAAACAA
TAGCACCATTATTAAAATTAAATTTACTATCTATAATCTTAATATCTGAAATGCCTTTAT
CCGCAAAATGTTTATCCATTAGATCTGTTGCAATAAATAAACGCCCATTTTTAGTATCTA
TATTTGCTTTATTAAAACGAATATAGCTAGGATTAGTATAATTTAATTGTGTATTTAATA
ATAAAACTGAATCAGTATCTTTATATGAGTCTATATTTATATCACCTGAAATATCAAAAT
TATGCGCATTTAGATTTACTTCTCCTGAAATACCCAGTAAAGAACCTAAAAAATTACTGC
TGATAAAAGAATTTTCACCTACTTTTTTATTACCAACATCAAGATTATCTGCCAGCTTTA
GATTAACTTTTGTTTTTAGTTTTTTAGAGCCGTCATCATAATAATTTTTATCTTCCCGAC
TTAAATCACCACTAAGATTAACTTTCTTTATAGCTGGGTCTAGATAGCTACTGACTGCAA
AATCAATACTATCTTTAATTGTAAGTTTTGCACCTTTTTCAGCATTTAAGTTAATTTCAT
TCTTTTTCGCTTTTATTGTTAAATTTTCGGCTTGAATATCACTATTTTTTCCAAATTTAA
TATCATCAGAAAATAAAGTTATTTTTCCAGATCGAGACATTACAACATTATCCGCCTGTA
ATAAGCCATCGTTATTCACAAGGTTATTAATTAATTCATTTTTTCCCTTAGCAGTTAGCT
CAATATAACCATCTTCGGTAATAATAGAACCTGAATTTTTCACAATACTATTTACTGTAT
TTTCATCAATATCTAAATCAATAGATGTTGCCTCTAATTCTAAGCTAAATGAGCTACCCG
CTCCTAAGACAACTTGTCCAGGGCTTTCAATAGTTTCATCACGTTCAAAATCAATCCACT
TAAATCCCCAATGATTACCTTCATAACAATCATTTGGATTGCTCCAACTACTATTACAAT
AGCGACCCTTAACTTTTTTCTCTTGTTTAAAGTATTTAGCTTCAATTGTCCCCTTATTTT
CAACATCATTTCCAACTAAAGCGACAAAAGCATTTTCACCATTTGCGATAATTTTACCTT
CATTAATAATTTTTCCTTCGGCGGTTTTATGATTTTTACGTGGAGTAAAATTGAACTTAT
TACTATTACTAATTTTTTCAAGATCCTTAGTTGTAGCAAGTAAGCTACCTACATTCACTT
GAGCATCTTTTGTAATAATAATGCCGTTAGGATTAGCGAGAAATACACGCCCATTTGCTT
GCAATTTACCTTGTATTTGACTTGCATTTCCGCCCATAACACGATTATAAGCAATAGCGG
TTGAATCAGGCTGCTTAAATTCAACACTATTTTGTTTTCCAATATCAAAACTTTCCCACT
CAATACTCACTCTAGGTGATTCTTGAGTAATGGTCATTGCCTTATTTAAGGTATTAATTT
TTGCATTGCCGTCTGTAATTTTATGGTTTTGAGGTAAATCAGCAGCATAAAGATTTGTTG
TGCTAAGTGCTGTTGAAATAGCTACGGAAAGTAAAGTTTGTTTACGCATTTATGTACTCC
TTAATTAAAATGTTTTAATTGCAGATAACCAAAATTGATTTTTATCTACATTGTTATATT
TCTTACCGATAGGTTTTGCATAAGCAAAATTAATAGAATAATGATTAGGTTCAATTAAAT
TCAAACCAACACCGATACTTTTTAAACGAACTTTATTTTCAACAGATTCGGATAATTTCT
CAGTATTTTTATATTGTTTTCCAAAACCCTCATCATAAAAGAGTGAGCTTACTAATATAC
TTTTTGAGAAAACAGGTAAGTAGTGTTTTAGTTCCGCTTGGATAATATGCCCTTCATCAA
CAGAAACAGTACCTGCTTGATATCCTTTTACCCCTGATAATCCACCTAGTAGGAATTTAT
TTCCACTATCTAGATTTTTATCAGCAAATTGCCCACTGGCGGCAAACGTAATACTGAAGG
ATTTAGGTAAAAATTGCTCGTGAGATAATGAATAATTAAATGTCGTAAATGTACGTTTAG
GCTGGTAATTCTCTGATAAATAGTGTTTTTTCTCATTGGTCGAATGACTTTCTTTCCCAA
AAATAGTATTGAAAGAAAAATAGGTAACACCTTCTTTTATACTATTCCAAGAACCACTCA
CTCCTATGCTAGTCGTATTTACTTTCCGTTTTTGTTGTAAATCAACAGATTTTTGTTCAT
CTGACAATTTCTGATGATTAAATGCTAATTTACTATCTAATCTTAAACTTGCAGTTCTAA
TAGTAGGGTGAGTAATATAACCACCTAAATTATAAGTACTCCCTTGAGCATTAAGATCTT
TAAAATTCGCACCTAATTTATATTTTAAATAGTTTGAATTCACGCCGACTCTTGTGCCAT
ATCCATCAATAATAAAAGAATAGTCCGCTCTTAAGTTATATAAATCGAAGGTGTTAGAAG
CAAGCACATCAAAATGTAATTCATCACCAAGCCCAACTAAGTTATAAATTTTATTTCCCA
ATGTTGTTCTATATTTTCCAGTATTATCATTTCCTTGATTATCAATGGAAATATATCCAT
TCCAACGTTTATTATCTTTAAGATTAACCGTAAGATCTGTTTTACCCGTATTTTGTCCTG
CTTTCAAAGATAACGCTGAGGTAATTCCTTTAATGTCATTAAGTAATAGAGCTAACTTTT
CTAGTTTATTTTTAACCAAATACGAATGGCTTTTCACAGTAGTATTCACCATCCGCATAA
CCAAGTCTTCTTTTAAACGGCTTCCATTTCTAACAACTACCTGATCAAGCGATCCCTTTA
TCACGAAAATTTGCAATTCACCATTATTAATTTCTTGTGGTGGAATAAAGGCTTTAGCAA
CAAGATAATTGTTGTCACGATAGTAGTTAGTAATTTGTTGCGATAACCGATTTAAGTCAT
CTAAGGTGATTTCTTGATGAAGATAAGGAGAGGTAATAGATGTCAGATTATCTTGAATTT
CGTTTCCGTCCAACTCCAGTAATTTGATTGAATCTAAACGGAATTTAAGACTTTCTTTGT
TGGCGGGAAGATTCTCTTCCTGTGTTGGTGTTTTGAACAGTTCTCCAGATGGTTTTACTT
TTGCTACTTGTATCTGGCGTGTCTGTTCCAACTGTTTGTTCAATGTTCCTGAATCTGGTA
TTGGATTTGCATAAGTAAAGCCAGATACACATGAAATAATGATTCCAGTAATTACATTTT
TTCTATGGAAATGTTTCATTTTGATAGGTCTCCTTTATTAATAATGTATTAGAACGCTTT
TTCTATTCATTTTTAACTAAATGATAAGAATTATCAATATCATTATTGATAATTTACATT
ATCTTTTGTAGGATATTTATTAGTCAGACTAAAGGAGCAACTAAAATGAGACTATCAAAA
ATTTATACAGCACTCTTTCTCTCTTTGCCTACCGTATCCCTTGCAGATAGCAATGTTTCA
GCTGAACTCGCTGAAATCTCTGTGATTGCAAGTAGGGATGCATTTCACTGGGCAAATCAC
ACAAGTGAGAAAGCAACCCTAAATAAAAACCAATTATTAACTCAACAACCCATAAGTACA
GCGGATGCGATTAAAAGGATTACAAACGTGGATATTGCTGGCGGATCAAGGGGAATTGCA
CAAAAGCCGATTATTCGGGGCTTAAGTGGTAATCGTGTTGTTCAAGTGATTGATGGCGTT
CGCCAGAATTTTGACTTATCTCACCGTGGTTCATATTTTTTACCTATGGCACTAACCCAA
GAAATAGAGGTGATTAAAGGTCCTACAAGTACTTTATGGGGCAGCGGTGCATTAGGGGGA
ATTGTTGCGATCAGAACGCCAAATGCCCTTGATTTATTGAAAGATAATCAGCAAATTGGA
GCAAAAATTCATCAAGGATACCAATCTGCCAATTCTCTCTCTGAAACAGATGTCAGTGTC
TTTGCCGCAAATGACAAGTTTGATGGATTAGTGAGTGGCTTTTATAACCACGCTGATGAT
TTACGTTTAGCGGACAGTAAAAAATTAGTAGACAGTCGCTATACTCAAAAAGGCGGACTT
TTTAAATTTGGTTGGCAAATTAATGATGAAAATCGCCTTGAGCTTTCTCATCGTTTAAGT
CATTTTGAACAAATTGCCCCAACCAACAATGAAGTTGCTGAAGAATTTACCAACCAAGAT
GTGAGAAACCTTATTAGAAACTGGCATAGAAATAATCCAACAGCTTCTTTTGCTGAAATG
ACTCGTTTCTATAAAGGACTCACATCAGTACTAGGAAGTGTAAGTTATCGAGCTAAACAA
AAAATCACAGACCAAAGTAGTGCCTTACACTATTACTTTAACCCTAAAGACAATGATTAT
ATCAATAGTCAATTGACGCTATACCGTAACAGTACAAAAGAAAAAGAGCAGCGTATTGCA
AGCGGTTTGCAAGATCAAACTAAACTCAGCACTATGGGTTTAAACATACGAAATTCGACG
GATCTAAATTGGTTAGCCCTAAACTATGGTGTAGATTTTATTTCAGACCGAGTAGTAACA
CAGCGTGAGAAAAATGCCACAACACCATTCCGCCCTAATAATTATGACGCTAAATCTAAA
AACAGTGCATTTTATCTTTTAACACATATTCCATTATGGAATGAACGCATTATTGTCTCG
CCAAGTGTTCGCTACGATCACTTTAAAACACAAAGTGACGAAGCCAAATATAGTGCAAGC
CGTTGGTCTCCATCCATCGCTGCAACTTGGAAAGCAACAAATTGGCTAGATCTTAGTACT
CGTTATAATAAAGCATTCCGTACACCATCAATGCAAGAACGCTTTGTCAGCGGGTCTCAC
TTTGGCACAAATTTAATGGGACAATCATTTAATAATACCTTTGTAAGTAATCCAAACTTG
CGCCCAGAAACTGCGAAAAATAAAGAAATTGCGGCGAAAGTTCATTTTGATAATCTCTTT
GTGCATCAAGATAAATTCATCTTCAATGCCGCTTATTTCCAAAATGATGTAAAAGATTTT
ATTCATCTTGATATTTTCCGAGCTTCACAAAGAGAGAGGATTCCATCTCTCTCGCAGTAT
CGAAATGTAGAAAATGCTCGCTTAACAGGGTATGAACTAGAATTCGCTTACCAGCAAGAA
CGTTTAGCATTGGGATTGAATTATGCTCAAACAAAAGGCAAAAATCGCCAAACACAGGAA
GCCTTATCCAATATTCCAGCGAATAAATTAGGCTTTACTATTGATTATGCACTAGTACCT
CAAACATTTATGATTGGAGCTAATATCACTCACTATGCAAGTCAGAAACGTGTACCTAAA
ACACATGCAATGACTTATCCAAGTTATACTCTCACAGATTTAAAAGCAAGTTACACACCT
TCTGGCGAATGGCGTAATTTACGTTTAGATATGATGATCGAGAATGTCTTTGACAAAAAG
TTCCAACCTGCATTTAGCTTAATGGAAGGGGCTGGGCGCAATATTAAATTGAACGCGTCT
TATCAGTTCTGATTTTTAACAAATATTATCTTAAAAAATCCACGCAAATGCGTGGATTTT
TTTATATACTGCTTCCATCAATTCCTATCAAATTTTTGCTTATGTTACCTCTACTTTATG
CCTTAAAAACGGAGAATGTGATTTCTGAATTAAACTATCAATTTGCAAAAATGATCGATC
AGAAACAGCAGGCTTATAACTATACGGTTCAACAACAGAATGTAGCAATCTTTCTAAGTG
CATTAGTTTCTTTTAATGTTATGCAAGGACATAGTTGTGTTCGTTTAAATTCTGATTTAA
CAACCCACTTTTTTGACTTGCAAAAAAAGCATTTCAGCCGTGATTTTCATACGGAGATTT
TGCAAAAAATTGAGGGGATTTCACCGCTAGAGTGGCAGTCGTTGCTACATAACCATATTG
CTTTTAGCCAAGATCCTACACAGGTTGCACCTTTATTATTTCAACAGGATCGCCTATATT
TTTATCGTTATTGGCAGGCAGAGTATCGTGTAGCACGTTATTTACAACAAGCGGTAAGTT
CGGATTTAAAAAAAGCAGATATCGATCTTCATCGTCAAATTTTACAACGCTTTTTTCCAA
AACAAGCTGATACGGATTGGCAAAAAATTGCGGTTGCAACAGCATTAACTAAACGATTCT
GTCTGATTTCAGGCGGGCCTGGCACAGGCAAAACCCGAACAGTTGCTATTTTACTTGCAG
CATTACAGCTTAAACAATTAGAACAGAACCAACCGCTTTTAAAGATTGCCCTTGCTGCTC
CGACAGGAAAAGCTGCGGCTCGTTTAAAAGAATCTATTTCAAATAATCTCGCTAGTCTTG
ATCTTCCTGACAGTTTGAAAGCAGAAGTACCAACCAGAGCCTCAACAATCCATTCGTTAA
TCGGCATTAATCCCCATAGTGATCTACCTCGTCATCACGCTCAAAATCCACTGCATTTAG
ATCTGTTAGTCGTGGACGAAGCGTCAATGATCGATCTCTTCATACTGGAAAAACTGTTGA
ATGCCTTAAAACCAGATACCCGTTTGATTATGCTTGGGGATAAAGATCAACTTGCTTCTG
TAGAAGCTGGAAATTTAATGGGGGAGTTGGGTAGTTTGATCAGATTTGGTTATAGCAATG
AGCATAGTGACTATCTAACTGATGTAACAGAACATCAAATTTATCCTACAGTGGAAAATG
TCCCCGCAATTTGTAATTCATTATGTCATCTTCGTCGAAGTTTTCGTTTTGACGAAAATT
CAGGGATTGGGCAGTTAGCTAAACAAGTGAACACCCAACAAGCGGTGAAATCGTGGCAGA
TTTTAACGAATAGGGCTTATGATGATTTAACATTAGCGTGTTACCCTAAAGTCACGGATT
TTCCTGAAAAATCACAATGGATACAACACTGTGTAAATAGCGTGGTAGAAAAAGCGGTGG
AGTTATATTCCGATTACTTGAACAAAGTGAAAGCTCGAGTACTTTCCCCAGAAGCCGTGT
CTATCGGTGAGATATTTAAAGCATTCCAACAAGTACGCTTTTTGTCAGCCTTACGCGTCA
GTGAGTTGGGCGTAGAACGGCTTAATCAAACCATTGCAGAAGCATTATTGCAAGCACGTC
TATTGCATTTTAAACATAGCCGAGACAGCTACATTGGCAAGCCGATTTTGATTACCGAAA
ATGCCCCTCAACTTCATATCTTTAGTGGTGATATTGGCTTAATTCTTCCAGATGAAGCAG
GAAGATTAAGAGTATATTTTGAAACAGAACAAAATGGAAAACATTTAGACATTTCCCTTA
GTCGTTTGCCAAGTTATGAACCCGCCTATGTAATGACCGTGCATAAATCACAAGGTTCTG
AATTTGATCATACTTTATTGGTAATGCCACTTTCTCATTCGCCAGTATTAACAAAAGAGC
TGATTTATACGGCGATTACCCGTGCTAAAAAACAGTTTACCTTGTTTAGTGAAGAAAAAA
TTTGGAAACAAGCAGTAAAAGCAAAAATTCAACGACAAAGTGGATTAAAAGAACAAATAT
TGGCAGATATTTTAATGAAATGATTTGGAATAAGTGGACTATAATCCACAGAAATACTTT
AGAAGATGTTAATGGCAAATTGCAGAAAATTCTGTTTCACATTAGAATAGGGTACATATT
CTATTCTTATTGATCAATGAGGAAAAACATGGAAACTATAGAAAAAATCCAAAAACAAAT
CAGCGAGAATCCTATTCTTCTTTATATGAAAGGCTCTCCTAAATTCCCATCCTGTGGCTT
TTCTGCTCGTGCTTCAGAAGCTATTGTAAATTGCCAAGTTCCATTTGGGTATGTTGATGT
TTTATCGAATCCAGATATTCGAGCTGAATTACCAAAATACGCAAATTGGCCAACATTTCC
TCAATTATGGGTAGATGGAGAATTAATTGGTGGTTGTGATATTGTTCTCGAAATGTTCCA
AAAAGGTGAATTGCAGACCTTGTTGAAAGATACTGCAAAAAAATATTCTCTATAGAGTCT
AACAATCACATTATTTTGCAGAGCTTGTTGTATAAAACAGCTCTGCCCTCAATTAACTTC
TTGATTTTCTTTCAATTACTGATCATAGTATCGCTCTATAATACTTATTTCAAATAATAC
TTAATTTTGGCATCATGATTAAACGTCTCATTTAATTAGAGATTATTCCTTTCTATACTT
TTTAATTATTTGTTAAAAAATTAGAGCTATATCACAATATTCCTCCCAAAATTTAGGTAG
AATACTGATGATTTCATTTATTCAATTGTATAAAGGACACAACTATGGATGACAAATCTC
AATTACGCCAAGCAGCACTTGATTTCCACGAATTTCCTATCCCTGGTAAAATTGAAGTTA
CCCCGACTAAATCCCTCGCAACGCAACGTGATCTTGCATTAGCTTATTCACCAGGGGTTG
CTGAGCCGTGTTTAGAAATTGAAAAAGACCCAGCGGCTGCCTATCGTTATACTTCAAAAG
GTAACTTAGTTGCCGTGATTTCAAACGGAACTGCCGTGTTAGGTTTAGGCAATATCGGTG
CATTAGCAGGTAAGCCTGTGATGGAAGGGAAGGGCGTTCTGTTTAAGAAATTTGCAGGAA
TTGATGTATTTGACATCGAAATTAATGAGAAAGATCCTGAAAAATTAGTTGAAATTATCG
CTTCTCTTGAACCTACCTTTGGTGGTATCAATCTTGAAGATATTAAAGCACCAGAATGTT
TTTATATCGAACAAAAATTGCGTGAACGATTGAACATTCCTGTATTCCACGATGATCAGC
ACGGTACTGCAATCATCAGTGCGGCAGCAGTGATTAATGCGTTGCGTATTGTGGATAAAA
AAATTGAAGAGGTGCGTTTAGTTGCATCAGGTGCAGGGGCGGCTTCTATTGCTTGCTTGA
ACTTGCTTGTATCCTTAGGTATGAAGCGTGAAAATATCGTTGTCTGCGACTCAAAAGGGG
TGATCTATAAAGATCGTGACGATCGTATGGACGACACCAAGAAACATTATGCGATTGATG
ATAATGGCTGGCGGACATTAGGCGATGCGATGCCAAATGCAGATATTTTCTTAGGCTGTT
CTGCAGCGGGTGCTTTAACGCAGGATATGGTTAGAACAATGGCGGCTCACCCGATTATCT
TAGCATTAGCTAATCCAAATCCAGAAATTACACCGCCGGAAGCGAAAGCTGCTCGTCCAG
ATGCGATTGTTTGTACAGGTCGTTCAGACTATCCAAACCAAGTTAATAACGTACTTTGTT
TCCCATTCATTTTCCGTGGTGCTTTAGACGTAGGGGCAACAACGATCAATGAAGAGATGA
AACGTGCGGCGGTTTATGCGATTGCTGATTTAGCCCTTGCAGAGCAAAATGAGGTGGTCA
CTTCTGCCTATGGTGGAGAGGGGACAACCTTTGGTGCGGATTATATTATCCCACGTCCAT
TTGACCCTCGTTTAATTGTACGCATTGCCCCAGCAGTTGCAAAAGCAGCTATGGAATCAG
GCGTTGCCACTCGTCCAATTACGGATTGGGAAGCCTACCACGAGAAATTAACTCAGTTCG
TCTATAAAACCAACCTCTTTATGAAGCCGATTTTCAGCCAAGCAAAAGCAGAGAAAAAAC
GTATCGTGCTTGCAGAAGGGGAAGAGGACAAAGTATTACACGCGACACAAGAAGTGGTTT
CTATGGGCTTGGCATATCCAGTCTTAATTGGACGTACGGAAATTATTAAAGCCAAAATCA
AAAAATTGGGACTACATATCGTTGCAGGGCAAGATTTTGATGTTATTGATAATGAACATA
ACAGCCAACACGATGAGTTATGGAAACGTTATTACAGCATAATGAAACGCAAAGGGATTA
CCGAAGCGATAGCTAAACGTGTTGTAACCTCAAATACAACAGTCATTGCTTCATTGCTCG
TTGAAATGGGTTATGCTGATGGATTAGTGTGTGGCTTGTTTGGCACATATAGTCGCCATT
TAGAAGCTATTCGTGACATTATTGGTGTAAAAGAAAGCGTAAAAGTACCCGCTGCATTAA
ACAGTTTGGTTTTACCGACAGGAAACGTTTTTATTACTGATACCTATGTTAATGCAGATC
CAACGGCGGAAGAACTCGCTGAAATTACCTTAATGGCAGCAAGAGAAATTCGTCGTTTTG
GTATTGAGCCTGCGGTGGCACTACTTTCACACTCTAATTTTGGTTCATCAAATATGCTAG
GCGCACCAAAAATGCGTAAAGTGTTAGAGATTGTGAGAGAGCGTGATCCTGCGTTAATGA
TTGATGGTGAAATGCACGGTGATTTAGCCTTATCGGAAAAATTACGCCGTGATTATATGC
CAGATAGCCCATTAAAAGGTTCGGCAAATTTACTTATAATGCCAAATATGGAGGCTGCTC
GTATCAGCTATAACCTATTAAGAGCGACGACAACAGCAATTACCGTAGGACCTATCCTAT
TAGGTATGAATAAATCAGCACATATTCTTAACCCAGTGTCTTCTGTTCGCCGTATTATTA
ATATGGTGGCGTTCGCGGCAGTGAAGGCTTAGTAAAAATGAAATGAGCGTGATTTTTCAC
GCTCATTTACTTCTTATTCCTCAAGTATTTTTCTAAAATTGTTTTTGATAATTACGGCTG
CCTTGTTTTTATAATCGCTTTGGATTCTTTATCCATGGTAACTTCAATTTTATGATCTAC
AACCACATTCATATTAATCGTAATACCTTCAGGTGGTGTTTCAAGTCGCACTTTGGGAGT
GCAAGCGGTCAAATTTAAGCAAAAAATTGTAAAAAGTGAGTATATAGCTTTCATTCTTAG
AAGGGATTTGATTTATTAGGTTTATCTTATTTAATCATCTTTTTTCTTTAACAATGAAAT
AATCTCTTTCAAAGCAATGATTTCTTCATTTTTCTGAGCCAACATCTCGTCTTTATGGGC
AATAGTGAGTTTTAGTTTTTCAATTTCGGCAGTGAGATTTTCAGGATTTCCATAATAGTT
AGTATTATTAGCGTGTTCATTCATTAAAAAGAGAACGCCTTTTCCCTCACAATTCATCAA
CTCCAACACATCAATATTAAAAATTTGAGCGATTTGTTCGAGTTTATGCAAATTGAGCTT
AGTTTCACCACGTTCAATTTTAGCGTAACCGTTGGTGGACATATTCATTTTTTCAGCCAT
TTCTTCCTGTGACCACTGGTTCATTTCACGCACCATACGGATTTTCTCATTTACACTCAC
AAATCATTCCTCTCTTTCTTTTTCCACCCACAAATTGAGTGGATTTTCCACACAGTTTGT
TGTTAGCAGAATGTAAAGCCTGCTTTTAGAATAGTTCGTATTTTACACATATTTTCATTA
AATAACACATTAAAATAAGGACTTTCTATGCGTTTGTCAGTTAAAACAGCAGCAATGGCG
ATTTTAGTTTCATTAGGTGTAACAGCTTGTAGCTCAGGCGGTGGTGGCGGTGGCTCATCT
GCACCGGCTAATAACCCCGAACAAGCAAAGCAAATTGAAGCCTTGAAAAAACAGGTGGAA
GCAGAGCAACAAGCGGTTAAATCTGCGCAGGATAATGCAAACCAAGCTTCTGAAAAAGTA
AAAGCAAGTGAAGCAGCTAAAGCAAAGGCGGAGGCTGAATTGGCAAAAGCACTGCAAGCT
TTAAAAGATGCTGAAAATGCAACTGCAGAAGAAAAAGCGAAAGCTCAATCGGCTGCAGAT
AAAGCGGCTAAAGATTTAGCTGAAGCTCAAGACAAAATTGCGTCATTGGAAGAAGAATTA
GCTCCTATAAGAGCCGAAGCAGAAAGAAAACGCTTAGAAGCGGAAGAAGAAGCTAAAAAA
TGGGCATTTTTAACCCAAAGTGGAGAATGGCGACATATAGCAAGAGGTGATGGTTTAAAA
GGATATGCCGAACATGCTTATATTGATGGAAAAGCATGGTATCTTGACCCAATCGGGGCA
TCTGAGAGCTTAGTTTTACAAAATGGGATTGATTTTAATAAAAATACAATATCCAATAAT
GTTCAGATTTTACCTGTATATGCAAGCCGCCAATCAATTTCTGGCGAAAAACAGACATTC
CAAGTTGCTAATGTTCATTTTATTAACCAAGAATACTCTACTTATTTAAATTGGTCTTAT
TCCGATAATATAAATGATGATGATCTGAGAAGATCAGCAGGTTATGTCGCTTTGCCGACA
TCTCAAAATTCAGAATATATTAAAACCCCTGTAATCGCAACTTATCAAGGTAAAGCATTA
GGAATAGAAAACTATAATATAGATACAAAAAATGTATATGAAGGAGAATTTTCTTTAATT
GCAGATTTTAAAAATGAAAGTGTCAAAGGGAATATAGCCAATCTAAATGGTAAAAATTAT
GTCTTGGAAAAGGGAAATATAAATATTTCAGATCAAGGAAATCTTATTTTCTCTGGAAAA
GTAGATAATAACCTAGATTATAAAGGTGTTTTTTCTGGACCTAATGCAGAAGAAGTCGTT
GGAACCGCTGGGACAGATATTAGCTTTGGTGGCAAACGCCAATAATCAATCGTAAGGGCG
GGGATCATCCCCACCTAAAATCTAAGCTATTGCAGAAATGCCTTTATGTTGTACTAAAGA
AAGCAGTTTCAGTGCAGCACCACTTGGTTTTTTTACACCTCGTTCCCATTCGGAAACAAG
ATTGCTACTTACATTTAAGTAGTGAGCAAAAACAGCTTGAGAAAAATTTTCTTTCTCTCT
GATTTCTCGGATCTCGTTGGGAGCGAGCGTTTTGACTGGCGTTAAACAACGTTTATCAAA
ACTCCGCATTGTTGTTTTATCAACCAAACCAACGTCGTGTAAATCACTCATCAATTCGTG
GATCGCCGCATTTGCTGGGCTGTTGTATTGGCTCATTGGATACCTCTATAAATGCTTTGC
CATCAAGGGATTTGGGTAAACGCTGTTTGATAACGCCAGAACCTAAATCGGCATCAATCA
GACCATTTTCAATGTCGTTAATGGCATTTCTTAACGTATCGTTTGAAATACGTTCTTTAC
GGGCAAATTTATCAAAATGTTTAGATTTAAAAATTCTCATTAAATTTATACCGCTATCAT
CTTTAGCGTGATAGTAAAAAATAAACAGAAAAAGTCAATAAATCTATCTTATGAAAAAAC
TCCTACCCCTTACCCTTTTTATCCCCCTAGTAGCAAACGCTACTCCCGAATTGGAAATCA
AATCCGCCGAGCCAACATTACCAGTACAAGCGGTTATTTTTTCAGAAAAATCGGCAAATA
ATGGGGAAATCACTTTAACCCAAGAGCTGATCAGTAAGCCCGAACTTACTCGTCAAATGT
TAAATCGGGCGATTGATAGCCGACAATTTCATTTATTGCCTGAGCTGGTTCGGATTTATC
AACAAACGCCCAATCCCGATTTGATACTGATCGATTATGCTAACGGCATTATTTTGGCAA
GTCAGGGGGACTATAAAACAGCAATCGATCTCTATCGTGGCATTATTGCGAAGCACCCTA
ATTTTCAGCCTGTGCGTTTTCGTTTAGCACAAATGTTGTTTGAAGATCGGCAAAACGAAG
CCTCACTTGCACAATTTCGTAAGCTACAAGCGGACGGATTGCCTCCACAAATTGCAAATG
GGGTGGAACAATATATTGCTGCCATTCAGAAACGTTCAGACTGGTCATTCGATTTTGGTG
TGAATTATTTGCACGAAAGCAATGTTAATAATGCCTCAAGCTCGCCTTATGTTCGAGTGG
GGAATGTGCCGTTTAAGAAAACGGAAGAATCATTACCGCAATCAGCAAATGGGTTGAGCT
ACCATCTGAATTTGGCTAAGAATTGGAATGTTAGCGGATCCCATTATCTACATTTTGAGA
ACCAATTTAGTGGAAAATCCTATTGGGATAATCATCAATTTGACGATCAGCAAAACCGTT
CAAGTCTTGGCTATCAATATCAAAATGCTCAAAGTCGTCTTGCTTTTTTGCCTTATTATG
AAATGCGTTGGTATGGTAATCATCGCTATAATCACGGCTATGGCGTTCGGGGAGAAGTAG
AGCATTGGCTTACATCACAATGGCAGCTTTCTACGGCTGGCGAAATGGGCAAGCTCAAAC
ATCGGGGCGAAAATCAGCTTGCAGATAGCACAACATTATTTGGTTCTGCTACGCTACTCT
ATGCCTTTGATGCGAAAAGTTATCTCTATGGTGGTGTAGATTTGTTGCGAGATCGGACGT
TAGAACGTTCTTTAGCCTCAAAACGTTATACAGGGCGAATTGGTTGGGGGCAAGAATGGT
GGGGCGGAATTTCCAGCCGTATTCAGCTCAGTTATGGCAAACGTGAATTTGACCAAGCTC
ACCGCATTTTTAATCAGATACGCAAAGATAGAGAGTTAGGTTTGAATGTTACACTTTGGC
ATCGTAACCTGCATTTTTGGGGAATTACACCGAAAATCAGCTATCAATATCAGCGAGTGA
ACTCAAATTTAGTGGATCTTTATTCGTATAAACGAAATCGAGTTTATTTGAGTTTTGAGA
AAAGTTTCTAGTAAATAAGTGGCTTAGATAATTCTGAGCCTTTAGCATGTACTGAGTGCG
GTTATTGTTTATCTAATTGTTTATAGATTGAGTGCTCAATATTCTGCTCAAACTGAGAAC
CGTAGTTAATCAATTTCCACAGGTCGAACATATTCTCTTTATGGTTATAATTCAAATTGA
CTTTCGCTTGTTTATGCTCAGTCAATCTAGAATGGATTTTAGCTGATAAATCCATATCGC
CTTTACTGTCTAAATTCACCGTTGCGGTGAAATCGTCAATCTCACTTTTATTGACCATAT
AAGCCAAAATCTGTTCCGTATAGCCCCCTTGTTTAATCGCTTCAAGCAATTCAGGGGTAA
ATTTTAGGTAAGATCTATCCGCTTGTGTCAATGTTCCATTGCAGATGTAGCAAGGTTTAC
CCGACAGCCAAAACGGAAAGATACCGTTGAATTTGCCAGTTAAATCCAGTTGGTGATACT
GTGCCAATTCTAAAATGCGTTCAAAACGAATATCAAACAGCTTTAAATAAGCGATTTTCG
TTTGTGGCAGGGCAAAGTGTTCGATATTTAAACGTCCATCAAGCAAATTTAAACTTAACT
CTCGTAAAAACAGAGGCTTACGTTTAGTGTAAGGTAAGTGTCCTTGAATTTTTACTTTGA
CATTGGTGATCGGAATACCCACATTCACTTCGTCAATATTCACATCAAGGGCTTTTTTCA
CACCAATATCTACTTCGCCCTGTTTGTATTGATAAGGGAGTGAGAAATCAATGCCCTTGA
TCTCACCGTTTGGTAGAGAAACCGCACCGTTGCGAATAGCAAAATGCCCGCCAGCCATCA
ACCCACGAGCTGCATTCGCACTAAATGACGTTTCACCTTTGATGGTACCGTTTGTGATGA
CCCATTGGTTTCTAAAAGGAAAAAGGCTTTGGAATACATTTGCAGGTTGCTCTGACCAAT
ATAGCTTACCTATTAAATCACTGGCATTATTGGTTAATTTTCGGCGAGCAAAGAGTTTAA
TCGGTCCTAATTGATTGGCGGTAACATCGCCCCTAAAGTTAAGATTTTCCACTTCGCCGT
AAAAATTTAAGTGTGCCGTTGGCTTTTCTAAAGTGCCACCATAGGCAAAATTAATCTGCG
GAGAAAAGAGTTTTATTCCCCCAGTGAGATGAAATTTATCGTAATCAAAGTTAATCGGCT
CATTCAAAACCAGCTCTGTTTTGGGAATGGATACCCCATTTTTACCAATCTGTTCCAGAC
TACCTTTAAATTCAGATAGTTGCACCAAATCTTTATGCCACACACCACGCCCAGACACCG
CAAGCGGTCGGTTTAAGGCTTTTATTTGCGAACTGCCCCAAAAACGCCAATTCCATTGAT
CTTTCACCGCTTTTTTATCGGTTGGATCTTGGAAAAAGTGTAATGATCCCGCTTTGAAAT
TGTTGGCATAACCGTCCAACCGCATTTCAATATTTTTAAAGTCAGGGCTTTCTCCACGGA
AAATCGCTTGCAATCGACCGTGAATGCCCTGTTTATCTACCCGTACGCCAGCAAGGGGAA
AACGCAAATCGTTGATGGTAAGAAAGCGTTCAGTCCCAGTTAGACGTAACAAAGCACCTT
GCAAAAAGCGTAAGGTGAGATCATCAAATTTTCCCCTTACATCTAAAGGAATAGTGCTAT
ATAAAATATGCTCACCTTGTTTGATATTACCTGTAATTTGTAGTGGCAAAATCAAACTGT
CTTGCTGAATTTCCCCTTGTGGACTACTGATCACAACATTGCCTTTCCCTTTGGCATTTT
GAGTAAGTAAGCTGATACGCACCGCCGTTTTTATCGGATAAAGCTCATCTAAGGAAAAAC
GGTTAGGACTAATCGTAGTTGTCAGATATGCATTGAGCGGAAAATCATTTGAGAGTTGCC
AATCAATTTTCCCTTTTTCAATCGTCAGGCTTTGCGTATCAAAATGAAACGGCAAGTTGA
ACTGATTTTCAGGTGTTATGGCGGAATTTAACTGCCAATTTCCGTGAAGTTGTTGATCTT
GTTTATACCAGTTGAGCGTTGAATGTCCTTGTTGCAAACTTGGTTCCGCAATCAAGGCTT
CAGGCAAATGCCACTGATAATTCAAGCTAAGTTGCTGGGGCAATGCTAGAAAATGTTCAT
CTAACTGAGCAGAAAGTGTTACGTGATGTTGCTCATCATTATTTGGTTGATAGCTAAGTT
GTGTGGTGAGTTGCTGATTTGCAAAATTTGCGTCAAATGTGACCGCTTGTTGCTTAATGT
AAGCGGTCAGTTTTTGCTGAAAAAATGCAAATTTAATTTCACTTGGTGATTGCAGTAATC
CCTTCAAACGTTCATGCATTTCGTTGGGAAGATTTTTCCACGCCAAAGATTTGATTTCTA
TGTTACCTTCTGGCAGTAACGCAAGGATCGTTTTAATGGTTTCTGTGGGATCGGTTTGGC
TTTTTTCCGATTTAGGAAAAAGAGATACGCAGGCGTAATCAACAGTCGCTTGATTAAGAC
GAATAGATTGTTCATCAAGCCATTGCACCGAAAGGCTCTCTGCCGAAATAATCGGACAAT
GTTGATAGTAAATAGTAAATTGTGGCAGGATTGCTTTTTCTAAATGTGGCTCAATACCAT
AGGGTGTTTCTATTTTCCAGCCCGTTGGCAATACAAGATTAATCGCAGAAGCTAATTGAG
AGCCTGAAAGCAACGATGCACCGCCAGCCATTAAAATGGCAAGTGCCGCACCGATAATCA
ATAGGCTTCTGCGTAACATTTAGAGAATATTTGTTAATGGATAAAGCATTGCAAGGAAGG
TAGCGACCGTCCAAGCAGTTGGATTTTTGATGTTTTTTCCCTGTTTGCCGAGTAGCAACC
AAGCTAACATCATCAAAATCACAAACTGAACCCCAAAGAAGATAAAGTAAGGATAAATCA
CCATCTCAGGCATAATAGCAAGTTGTTGATATAACACGAAAATCACCCAAACATAGTTGA
TGATTAATACCACAAGTGCCAGCAATACCAACAGTTTTAAAAAGCCTTCCAAACGGCTTT
TCGCCAGCATTAAATACCAACCGCTTAATAAAATACCGAGTAAAATCTGGGCAAAATTAT
TGGCTCTAATCCAGTTAAACAGCGACGGTACTTCATACCAATAAATCAGCAAATATTGCA
CCATACCAATGGCGGTGATGCCTAAGCCACAATAAATCACCGTGCGATAAATATCTTCAT
CTTTGGGCAATTTCCAATAGATAAACGGCAGAATAACAGAAGCAAATCCAGCGACTAAAG
CAGGGGAATGTTTCGGGGTAAAGGCAAGGGAATAGAGAAAATTTCCTACCGCAAAGACTA
AAAGCCACGACAAAATAGCCGTTAAACGCCCTTTTTGCCCTGGGCAAATTTGCCCTTTCC
ACAGCACCACGAAGCTAATCAAGCAAACAGTAAAAAAGGTGAGCAGATAAGGCGAAACAA
AGATTGCATTTTGCGGTGCAAAATAGTGATTGAGCGACATCTCAATCAATAACATCGTCA
CCAACGGCAAAATAGCGTGCGTGGCGATTTCTAATTTAGAAGGAGTATCGTGATCGTGAG
CCATAGTTTCAATTCAAAAATGATTTTAGAGCGAGATTATGCCATAATATTGGCACTTTT
TTCTATTTTTAAGAGGATTTTACGATGCGAATTTTACATACAATGTTGCGAGTAGGAAAC
CTAGAACGTTCTATCAAATTTTACACAGAAGTGCTTGGTATGCGTTTATTACGCACCAGC
GAGAATGAGCAATATAAATATACCCTTGCATTTTTAGGCTATGCAGATGAAAGCGAAAGT
GTCGTGCTTGAGCTGACGTATAACTGGGGAGTTGAGAGCTATGAATTAGGCACTGCCTAC
GGACACATCGCTATCGGTGTAGATGATATTTACGCAACGGTTGAAGCGGTTCGTCAAGCA
GGTGGAAAAGTCACTCGTGAGGCTGGTCCTGTGTTAGGTGGTAGAACCGTGATTGCGTTT
GTGGAAGATCCTGACGGTTACAAAATCGAATTCATCGCTAACAAAGATGCACAAAAGGCG
TTAGGTTAATGGCTGAAACAGAAGCAACCAATTACAATCTATTGAAAAATCGCTTTCGTG
GCTATCTTCCTGTTGTGGTTGATGTCGAAACGGGGGGATTAAATGCTCAAACGGACGCAT
TGTTAGAAATTGCGGCGATTACACTAAAAATGGACGACGATGGCTATTTGCATTTAGATG
AAAAATTTCATCGCCACGTTAAACCTTTTGAAAATGCCAATATCAATCCAGAGGCATTAA
AAGTAAATGGAATTGATGTAGATAATGCAGAGCGTGGTGCTGTGCCAGAAGATATTGCCA
TTACCGAGATGTTTAAAATGGTACGCAAAGCGGTAAAAGACAACGGCTGCCAACGTGCTG
TGATTGTGGCACACAATGCAACTTTTGATCAGGCATTTCTACAAGCGGCGGTAAAACGCA
TTAATGCCAAACGAGATCCGTTCCACCCTTTTGCAATGTTTGATACTGCAACCTTGGCTG
GTTTTATGTATGGACAAACGGTCTTAGTCAAAGCCTGCCAAATGGCACAAATTCCTTTTG
ACGGCAAACAAGCCCATTCTGCCTTGTACGATACGGAACGCACTGCAGAGCTGTTTTGTG
CAATGGTGAATAAGTTGAAGGATTTGGGTGGGTTTCCCGATTTAAAGGCTAGAATGTAGT
AAAAGGTGAGAAATTAGAGGCGCAGCTTAATTTCTCACTGCTATTATACTTAAATATACT
ATTTGCGATATTTCCCAGCCATTGCCTGATAAATGGCATTCTCATTTTTGAGCAGGGTGT
ATTTATTTTCAAGCAATGAAAGTTCTGAGCTACGTTCGGTGTTCATTGCACTTAGCCATT
CACGCAATTCAGAGATACCTTGATCGTAGCGGTTTTTATAATATCCGCTGATTTTTCTAT
CGTACTCATATTTTTTCTGTAAATTCGCATAGCCACTTTTTGACAGTTGGTAAGTGGAAT
AGTAGGTGTCGATTTCATTTAATGCGGTTGTTACTGTCTGTTCATAGTTCAATTTAGCCA
GCTTATAACCCTCTTCTGAAATCTTAATGTTATTTTGTACTCTGTTCCAATCTAAGAACG
GCAAATCAAAAGACACCACGCCACCAGCGACAGGGTTATCTGACGTATTGTTAAACTTCG
TTGAACTTCCTGTTAGGCTTCCCACTAATGTGACTGTCGGGAACCAGCTATTTTCAGTTG
CGGTGAGGTTTTTAAATGCCCCTTGTAAACGTTTTAGGCTTGCCAGTACATCTGGACGAT
TAGCAATGGTTGAAACAGGAACATTCACATCAACATCTTGTAATTTAACCTTAAGAATAC
TTGGATAATTGACTACAAGCGGTTCGTTTGGTTTTAAATTTAGCAAATTACGCAAAACTT
GTTCACTTGATTTTTGAGCTGATTGTAAGTTGATTAAGGCATTTTGTGCAGAAAGCACCG
CTTGCATTGATTGATCTACGCTAAGTTGGTCGATTAATCCCTGTTTGAATTTGTTGCTTA
AAATGTGGTTGATCTGTTCATAGCTTTTTATGCTTTGTTGAGTAATGCGGATTGCGTCTT
GATAATAGGCAAGATTGTAATAGCTACTCACAACGGCATTAATTAAAGATAATCTCGCCG
CTTGTAAATCTTTTTGGGTAGCTTTGTGTTCCCACTCTGCCGCACTTGCGGTATCTCTTA
AACGCCCCCATAAATCAAGGGTATAACTTAGGTTTAAGCTAATTTGATGTCCAATACTTG
ATGTGCCAGTCGAGTTTAGGTTACTGCTAGAACCAACACCTTTTGAAGCAGAAGATTTTT
CCGAAGCAGTGAAAGTTGGGACTAAATTTGCACCCACTAAGTTTGCGTTATATAAGGCTT
TATTCACAGAAATAGCTGTTTTTGCCAAATTGATATTATTGCCAAGTGCCGTTTCAACTA
AGCGGTTAAGCTGAGTATCATTATAGCCTAACCACCATTGCTCATTGATTTGATATTGTT
TGGTAATATCTTGATATTGTTTATAATCTTGCTGTGCTTTTTGTAGAGAGCCATCGTTGC
TCATATTGGTACAAGCTGAAAGTACCAGTGCAGAAAGTAATGTAAAAGTAAGTTTTGACA
CTTTCATTAGAAATTCCTTGATTAAAAAATGATGGGGCGTATTTTAAAGAAAACGCCCCA
TTTCGACCAGCTCTAAACTGAACGATCATTCATTTTTTGCAAAAATTTACATAATGTATT
GACTTGTTGATCAATTTCTATCGCTATATAATTTTAAATATAATGATTTTGTCTTAATCA
CAGAAGCTAGATTATGAAAAAATTTCTTTCTGCATTCGCTTTATTGGCGTTTGTGACAAG
TGGTGTGTCTGCCAATGAGCAGCCGATCAGTACCCATTTTGGCAATTTACCCAAAGCTGA
GCATGTACAAAAAATTAAATGGAACAGCTTTTGCAATGGAACCCTGACATCATTTTTACG
CAATTTACTGATATTGAGTTTGCTCTTATTACTGGCTATTTTGTTTTCGCTTAATCTCGG
AAAGTATCCGATTTCGCCAACAGCAGTGTGGCAAGCGGTCGTTTGTGCTTTCTCTGTTGA
ATGCGAAACCAACCAAATTCAAACGGTGTTATGGCATATTCGAGTACCACGGATTATTGT
TGCTTGCTTAGTCGGGGCTGCACTAGCTTGTGCAGGGGCAATCTATCAGGGGATGTTTAA
AAACCCGTTGGTTTCTCCCGATATTTTAGGTGTATCGGTAGGGGCTGGTTTGGGGGCTTC
GTTGGCGATTTTTTGCAATTTGCCGATGTGGTATGTGCAACTTTTTGCATTTGTCGGCGG
TATTAGTGCGGTATTGTTGGTAACTGTGATACTGGAAACAAAAAACCTAACGATTGGCTA
TGCCGGTCAGCCTTTGATCTCAGGGATCGATTTTCGTCTGGGAACAAATGACATCTGCTG
TGTGTTAGGGGCAAATGGGGCAGGGAAAGTACCTTTTTACGTACGTTATTGGGTACTCAA
GCAAAATTGCATAGGGAAATTTTCTTTGCAAACCAACCGCTTGTTACCTATTCACCACAA
CAGTTAGCCCAACAAATTGCCTATGTGCCGCAAGCGCATCAAAGTTTATTTCCCTTTACA
GTTGAAGAGATGGCGTTACTGATCACTACACATCACCCACAGCACGCCGATTACCTTGCA
GATAGCGTTGTGATTTTAGATAAACAACATCAGCCAGCCTTTCAACAAGGGAAAAAAGCC
GCTATGCTCACTCTTCATCAACTAGCCAAAACCTATCGTATTGATATGACAAGTTTGGCT
CAACATTTACCTTTTAAGGAATAACATGAATTCATTCTACGACATTGATTTTGCTCAACT
TTATAAACAACATCTGATTGCATATCGTTATCATGATGTTACCGCTGAGAAATGGGATAA
GAAAGCGGTTAGATTTGCCGAAACTTTGTTGAAAAAGAGAACAGTTATACCCGTCAATTT
CTAGATAAAATGAAGATTGAACCGACAGATAGTGTATTGGATATTGGCTCAGAGCCGGGA
ACGCTTGCCATTCTCCTAGCCCGTTTATGCAAACAAGTTTACGCCTTTTATATCTATCTG
TTAAACCGTCTTTATCAGCGTGGTATTCAGGCAGAACTGACTTTTTTACAGGGAGAAACA
GGGGGCTTTCAAGGGGAAACATACCAAGATCTGCAAAATGCCGTGGAGTTTTCGCTAGGG
ACATTAACCGAACTAGAACGACAAAAATTACAGGCCTTCTATCAGCAAAAACAGCAATCT
CAACAAAAAATCAGCCACGATCAAGCCCGTTGGGCGTTTATTTCGTGGCAGGTGTAGAAT
ATCGACAAATATAAGCGGTGTGATTTTGCAGAATTTTCTATATAACCTAATTGCGATGGT
ATAAAGAAAAAGTCTTCACCCTAGCTCAAATCCTGAGACATTCCTTTAAGAGAATATATC
AGGCTTTCCAAAACAATATTGCCCTAATTACATGTTCAATACTTTCATTTTGCATATTAA
AAAACAGTGGCAATCTCACTAACCGCTCGCTCTCTTTAGTCGTCCATTTGTCTTCTCCAC
AAAATCGGCCAAACTGCTGCCCTGCAGGGCTTGAATATAATGGCACATAATGGAAGACCG
TCAAAATTCCTTTTGATTTCATTGCATTAATAAAATCCGTTCGCACCTTGAGATTTTGCC
ATTTTATATAAAACAGATGGGCATTTGCTTGGCACTCTTGGGGAATGTAGGGCAATTCCA
CAATCCCTTTCTCTGCCAAAGGCTGTAATGCGTCAAAATAACATTGCCAAATCATCTGCC
GTTTTTGTTGGATTTGTTCTAACCCTTGTAACTGAGCATAAAGGTAAGCCGCTTGTATTT
CTGACATTAAAAAACTTGAGCCGAGATCTCGCCAACTATACTTATCTACTTCGCCACGAA
AAAATTGCTGACGATCTGTGCCTTTTTCTCGAATAATTTCAGCACGAGCGGTCAGTTCAG
GCTGATTAATGACAATCGCCCCACCTTCTCCCCCTGCGGTGATATTTTTCGTTTCGTGGA
AACTGTAACAGCCAATATGCCCAATCGTGCCAAGTGCTTTCCCTTTATAAAACGCATTAA
TCCCTTGAGCCGCATCTTCTACCACCCATAAGCGATATTTCTGTGCCAATGCCATAATGC
TATCCATTTCACACGCCACACCCGCATAATGTACAGGGACAATTACCTTCGTTTTGGGGG
TAATCGCTTGTTCTATCAAGGCTTCATCGATATTCATCGTATCCGGTCGAACATCTACAA
ACACGATTTTCGCCCCACGCAGTGCAAAGGCATTTGCCGTAGAAACAAAGGTATAGCTTG
GCATAATCACTTCATCACCCGATTGAATATCAAGTAAAATCGCTGCCATTTCTAGCGCCG
CTGTACAAGAAGGTGTCAGTAACACTTTATGTGCGTGAAACCGTTGTTCAAGCCATTGCT
CACATAGACGGGTAAAGTGACCATCTCCAGATAGCTTATCTGAACAGATCGCTTGCTGGA
TATAATTTAGCTCTGTACCTAATACAGGCGGTTGGTTAAAAGGAATGTTTTGCATCATCG
ATAAAACCAATAATAAGTGCCGCTGATTTTTCCGTTTAAGCGTTGATAAAGCCGAATTGC
AGCTAAATTGCTCAGCTGGGTGGTAATCACCATTTTCGTCGCTTGCTGACGTTTCGCCCA
AGCGATCGCATTCATTAATAAGCGATAGCTAACCCCCTGCTTCCGCCATTTTTCTGCGAC
CGCCAACAAGCCAATATGTGCCGTAGTCTCTTTTACTCGAAGGGTAATCATCCCTTGTAT
TTCACCGCTTGTGGCTTCACTGAGTAAACAAATATCGTCAAATTCTCCCTTAACTGCATT
TTTAATCCATTGCCAATAAAATCGACGATTTTCTAACAATGAAAACCAAGGCGAACGAAA
ACGCGTTTGTGAAAACAAATGCGAAAAGGGTTCAAGTTGAACCAAATCCTGTTCCGTTGC
CACACGACAAGCGGTCAGTTCAGGTGAAAAATGTGCAAGATCATATTCAAAAACAATCTC
ACCTTCTACAAACTGAAAATCTTGCTGCTGCACCCAAGCTATTTCCGTTATTGCCCAGCT
TGGCAATTTTGTTTGAATGAGAGAGAAATCAGCGAGAACTAAATCCGAGTTGCTCCCTTT
ACTAATAAGATCCAGATCAGCGATATTTCGACCAAAAAAATTAGAAAGCCAAAGGTGCTT
ATACATTTTTCCTCTCTTATTCATTAATTATCTTTCACATATTTAAACTAGGCTGATTTT
AGTCATGTTTTTTCATTATATTGAATAGGAGCAAACATATATCCGATATTTTTTATTGTA
CGTTATATATTGCTAAGTGACGATAAAATAATTTACACATTCAATCTAGCCAAAAGTTTT
GTAAATAGGTACAATCAAACGCTTGCATTTTATTAACATTTGCGAAGAAAAATTTAACTT
TGGAGAACGTTATGTCGTGGAACGAATCAGGCAATCAGCAAGATCCTTGGGGTAAACCAG
GGCAAAAAAAGCCTGAACAAAAACAACCATCGGGTCAAGAAAAAGAGCCGAATAAGCAAT
CAAATGAACAGCAACCACCTGATTTAGAGGAAGTTTTTAATAGCTTATTGAGAAAAATGG
GTGGCGGTAAAGGCAATGGTTCAAACCAAAATAACCGTCCAGCTGTTTCTGCAGGAAAAT
TTTTACCTGTATTACTCGGCTTAGGCTTAGTTGTATGGGGAGCTTCAGGGTTTTATACCG
TCCAAGAGGCAGAACGTGGCGTAGTTACTCGTTTCGGTAAATTACACGAAATTGTTTTAC
CTGGTCTAAACTGGAAACCAACTTTTATTGATAATGTAACGCCAGTGAATATTGAGCGTG
TGTTAGAACTGAGAACTAACGGCTCTATGCTTACCCAAGATGAAAATATGGTGTTGGTAG
AAATGACCGTTCAATACCGTATTGAAGATCCAGCGAAATATCTCTTTAGCGTGACCAAAC
CTGATGATAGCTTGAAACAAGCGACTGATAGTGCATTGCGTTATGTGATCGGACATATGA
CAATGGACGATATTTTAACCACAGGGCGTGCGATTGTGCGTGAAAAAACGTGGAATGCCT
TGCGTGATATTATCAAAAATTATGATATGGGATTATTGATCACCGATGTGAACTTCCAAT
ATGCTCGTCCGCCTGAAGAAGTGAAAGCGGCATTTGATGATGCCATTAAAGCACAAGAAG
ATGAGCAGCGTTTAATTCGTGAAGCCGAAGCCTACGCAAGAGGGCAAGAGCCAATTGCTC
GTGGTCAAGCACAACGTATTTTAGAGCAAGCAAATGCCTACAAAGAGCAAGTTGTGTTAA
ATGCTCGAGGTGAAGTACAACGCTTTACTCAATTATTGCCTGAATATAAAGCCGCACCAG
AAGTCACTCGTGACCGCTTGTATATTCAAACAATGGAAAAAGTGATGAAAAATACACCGA
AGTTAATGGTAGATAGCTCAAACGGCAATAATCTAACGGTGTTACCTATTGATAAATTAA
TGGCTAAACCGACAGTAAATGAAGCAGTAAAAACGCCATCATCACAACCTGTTATTCAAC
AACAGCCGCAACTTGCTCAACCTGTCAGCCCGGCACAATTGCCAGCGGTGGAACAGAGTG
AGCCTGTGCGTAAAGGGAGATTTTAAGAATGCGTAAATTACTTTTACCTGTGCTATCCGT
TGTTGCATTTATCCTTTTCCAATCGGTTGTCGTAGTACAAGAAGGTCAGCGAGGCATTAT
GTTGCGTTTCAACAAAGTGCATCGTGATGCCGATAATAAAGTGATTGTGTATGAACCAGG
TTTACACTTTAAAGTGCCTGTTATCGATCAGCTAAAAACCTTAGATGCTCGTATTCAAAC
CCTTGATGGACAAGAAGATCGCTTTGTCACCGTCGAGAAAAAAGACTTGCTGGTGGACTC
TTATGTGAAATGGAAAATCAGCGATTTTGGTCAATTCTATACTTCAACTGGTGGCGATAC
ACAAAAAGCTTCAACCTTATTACAACGTAAAGTCAATGACCGTTTACGTTCAGAAATCGG
TTCTCGTACAATCAAGGACATCGTTTCAGGCTCTCGTGGCGAGCTGATGGCTGGCGCTCA
AAAAGCCTTAAATGACGGCGAAGATGGTGCAGAACGATTAGGGATTGAAGTGGTTGATGT
GCGTGTAAAACAGATCAACTTACCAAATGAAGTATCTGCGTCAATTTATCAACGTATGCA
AGCTGAACGTGCTGCCGTTGCTCGTGAACACCGTTCACAAGGTGAAGAAAAAGCAGAATT
TATTCGTGCTGATGTTGATAAAAAAGTGGTGCTGATTTTAGCCAATGCAAATAAAACCGC
CGAAGAGCTGAAAGGTCAAGGTGATGCAGAAGCGGCTAAAATCTATGCTGAAGCATTTAA
ACAAGAACCTGAATTTTACAGTTTTGTGCGTAGTTTAAAGGCTTACGAAGAAAGTTTTGC
TGCAGGCTCAAACAATATGATGTTGCTTAAACCAGACAGCGAATTTTTCCGCTTTATGAA
AGCACCTACAAAATAGTTATATCAAAAGACCCGATAAAGCGGGTCTTTTTTATCTTTAAA
ATAGAAAGCTACAACGAGGTTGTAAAATTTTAGGTTGTTATATAACAGTTTATATTAGCC
AAAATGTAGGGACACACTGAGTGTGTCCGCTCATAAAAGATCATGTTGAGGACACACTCA
GTGTGTCCCTACAGTATGCCTGAAAGATTGAGGTTTAGCGTAACTGTAACAACCAAAAAA
ATCTAACCGCTTGTATGCTTTTGACATTCACTAAACCTAACTAAAAGAGGCAATTTATTA
TGGGTAAAAGTGTTGCAATCCTTGGAGCTCAATGGGGCGATGAAGGTAAAGGCAAAATCG
TAGATTTATTAACGGATCGTGTGAAATATGTGGTTCGTTACCAAGGTGGACATAATGCAG
GTCACACCTTAATTATCAACGGCGAAAAAACCGTACTTCGCCTTATTCCATCAGGTATTT
TGCGTGAAAACGTGACCTGCTTAATCGGCAACGGTGTAGTCCTTTCTCCTGCGGCATTAA
TGCAAGAAATGGGCGAATTAGAGTCCCGTGGTATTAATGTGCGTGACCGTTTAAAAATCT
CTGAGGCTTGCCCATTAATTCTGCCATATCACGTTGCAATGGATCACGCTCGTGAAGCGG
CGTTAGGTAAAAACAAAATCGGCACAACAGGTCGTGGTATCGGTCCAGCTTACGAAGATA
AAGTCTCTCGTCGTGGTCTGCGTGTCAGCGATCTATTCAACCGTGAAGCCTTTGCAGAAA
AATTAAAAACTATTTTGGAATATTACAACTTCCAACTAGTTCACTACTACAAAGTTGAGC
CTGTAGATTACCAAAAAACCTTAGATGACCTTTTTGCGGTGGCAGACATCATCACAGGTA
TGGTTGCAGATATTACAACCCTATTACACAAAGCACGAGCCAATGGCGACAATATCCTGT
TTGAAGGTGCGCAAGGCACAATGTTAGACATTGACCACGGTACTTATCCATTTGTAACCA
GTTCAAATACCACCGCTGGTGGTATTGCAACAGGTTCTGGCTTCGGGCCTCGTAATTTAG
ATTATGTATTAGGTATCATTAAAGCTTACTGTACCCGTGTGGGATCTGGTCCATTTACGA
CCGAACTGTTCGATGAAGTCGGTGCAGAAATTGCTCGTAAAGGTAACGAATTTGGTGCGG
TCACAGGTCGCCCACGTCGTTGTGGTTGGTTTGATGCCGTTGCTGTTCGCCGTGCAATTC
AAATTAACTCAATCTCAGGTTTCTGTATGACTAAATTAGATGTACTTGATGGCTTTGAGG
AATTAAAAATCTGTGTCGCATACAAATTACAAAATGGCGAAATCGTAGAATACTCACCGC
TTGCGGCGGCAAACTGGGAAGGGGTTGAACCGATTTATGAAACCTTACCAGGTTGGAAAG
AGAATACTTTCCGTGTAACTAAATTAGAAGATTTACCGCAAAATGCGATCAACTACATCA
AACGCATTGAAGAAGTGTTAGGTGTACCAGTCGATATTCTTTCAACAGGCCCAGACCGTG
TTGAAACAATGATTTTGCGTGATCCGTTTGCGGCGTAATTAATACCTAAAAATTCTTGCC
CAAAGAACAAGTTGCTAAGTTTTATATATAAGACAAAGCAACTTGTTTTGTTTAAAATAA
GGCATGATTTCTTCTTATTGATCTTGTCCTGTGAAAATTATTGATAATATTAACTCTATT
CTTGGTGAAGATATTCGTTCTCAAATAAATAATTACAGGAGTTATTTTTACTCTAAAATC
TCGCCATACAGACAACCAACATAACAATCCAAATCGCCTTTACCCTTATTATATTGTTTA
TATTCAAGAAAACGGTAAAGTAGTTTATAATTACACTAAAGCTAAACACCTGTTAGATAT
TGCCCGCAAATTCAACGCCCATTGCTGAAGCTTATGAAGCTTTTAATAAGCGAACAAAAG
ACGGTAGAGATATGCGTCAACAGTTACTTGATATTGTGATAAAGGAAATCCAACAAATAA
ATTGAAAACAGTCATAGGCAGTTATTATCGTTCAAAATGGTTTGAAGAAAATGAACGTTC
TAACCTGCCACTGTTTTTACATTTAGTTGATTTATATGAGCATATCATTTCTGAATTATT
ACCAATTAATACAGATACATTATCATCTATTGAAGAGAAATTAGCATTAAATAAAAAATT
GGAACAGACACATCAAGAAATAAATCAACTTAAAAAGAAACTTAAAGCTGAAAAGCAGTT
CAATCGTAAAGTAGAGATTAATTTAAAATTAAAAGAACTTGAAAAACAGCTTTCTTATTT
TTGATTAAATAATATTGTTTAGACTAAAAGAATATGGAGTATTTATGTCCACTGAACTCA
AAATGCACACCGAAAATTTGGTTGCAAAAAATATTGAAAAACTGACCGCTCTTTTTCCAA
ATTGCATTACTGAAATGCGTAATGAGCAAGGAGAAATAATAAAAGGCGTAGATTTTGATT
TACTTCGACAAGAACTTTCTGAAGTCTTAGTCGAAGGAAATCAAGAGCGTTATCGCTTAG
ACTGGGTTGGAAAAAAACAGGCTATTTTGGCTGCCAATGAACCTATTGCAAAAACTCTTC
GCCCTTGCAGAGAAGAAAGTGTTAATTTTGATACCACACAAAATTTATTTATTGAAGGTG
ATAATTTAGATGCCTTAAAACTGCTACAAGAAACCTATCTTGGCAAAATAAAAATGATTT
ATATTGATCCGCCTTACAACACTGGAAATGATTTCATCTATAACGATGATTTTACAGAAA
ATTATAATGATTTTTTGGAAAGATCTAACCAAATTGATGAAGAAGGTAATCGTCTAACTG
CTAATACAGAAAGCAATGGACGTTTTCACTCCGATTGGCTATCTATGATGTACAGTCGTC
TTAAATTAGCTCGAAATTTACTGAGTGATGATGGTGTTATTTTTATTTCTATAGATGATA
ATGAACAAGCAAATTTAAAAAGAATTTGTGATGAGGTTTTTGGAGAAAATAATCTCATAA
ACAATATCTCAATTAAAATGAGTGAACTATCTGGCGTAAAAATGAAGCATATGAAAAAAT
ATCCTAAAATCAAGGAATTTCTATTAATATATGCTAAAGATTCTAACATATCAGAATTAA
TAATTGAAAAAAGACAAAAGAATAAAGAAACTCTAGAAAACTATCTGAAATACTATTCAT
ATTTTATTGAAAATATTCAAGATAGATGTGAAGACTGGATAATAACCCCTATATCTAAAC
ATATAGATGTATCTAGAAAAAGTGAAAAAGAATTTAATGATTGGAAAATAGAGAATGCTT
ATAGAGTTATATATAGAACTAATAGTAAAACTATCGATAAGTATTTAAAAGAAAACCCAA
ACAGTCCTAAAATATGTAAAATCATTAATAATGATGGAAAAGAAGTATATAAATGGGAAA
ATAAAGAAATGTTATTCCTTGAAAAGTACATAGAAGAATATATAGGAGACATATGGCTAG
ATATATCCACAATAAATCTAAATAAAGAAAATGAATCTATACCATTTGAAAATGGTCAAA
AACCATTAGCTCTTTTAAAAAGAATTTTACAAAGTATTAATACTCAAAATTCAATTATTC
TGGATTTTTTCGCTGGTTCTGGAACAACAGCCCATGCTGTAAATTTACAGAACTCTATTG
ATGGTGGAAACAGAAAATATATTCTAGTACAATTACCTGAAAAACTTAGTGAAAAAGTAG
ATTCACAAAAAGAAAGTTATAAATTCTGTATAGATAACAATCTAAAACCATTAGTATCGG
AGATTTCCAAAGAACGCATTCGCCGTGCAGGAAATAGAATTATCGCAGAGCAGACGGATC
GGATCGGATCGCCAAGATTATGCTTTAATAAATTCAACTCCACAACTAGATATTGGCTTT
AGAGTCTTAAAAATTGACTCTACTAATATGAAGGATGTGTATTACACACCTGATAAACTT
TCCCAATCTCTGCTTGATCAAATGACTTCTCATATTAAAGAAGATCGTTCGGCAGAAGAT
CTCTTATTTCAAGTGATGCTTGACTGGGGCATTGAGCTTTCCCTATCCATTACGCGTAAA
ACTATTGATAACGCAACGATCTACTTTGTAGGAGAAAATAGCCTTGTTGCCTGTTTTGAT
CCGCTTACTCCTGAGATAATCAATGAGATTGCTCAAGCGATGCCTTTACGAGTAGTCTCC
TGCGAATCTGCTATTATTACCGATCACGATAAAACCAATATTAAAGAACGGTTTAAACAA
CTATCACCAGATACAGAAGTACGTTTTTTATAAAGGGGGAATAAAATGAAACTTCAATTT
AGAACCCTAGGTTATCAACTTGCAGCAGTCAAAGCAGTGGTAGATTGTTTTACAGGTCAA
CCTAAATCAACAGGTCATCGTTATCAACGAGATAAAGGCTTAAATAAAGGCTCTAAAATT
CAACTTACCTTAAATATGCCATCACAAGCGGGAAGTTTTGACGAGGATATCTCAAATGGT
GATATCGGATTTCGTAATGCTCCTATCACTCATTTAAACAATGTACTGAGTAATATTCAA
AAAGTACAAGGTGAAAGTGGTTTAACCCCTTCCGATAAACTTATTACTGACGATAATGGT
AAAGGCAAAAATTTAACTTCTAGCCAGCTCAATATTGATATTGAAATGGAAACAGGAACC
GGGAAAACTTATTGTTATATCCGTACAATGTTTGAACTAAACAAACACTATGGGTGGTCA
AAATTTATTATTGTCGTACCAAGCATTGCGATTCGTGAAGGTGTAGATAAAAGCTTTAAA
CTGATGGAAGAGCATTTCCAGCAGGAATATGGCAAAAAAGCTCGCTGTTTCATTTATGAT
TCAAAATCATTACATCATTTGGAAAATTTCAGTGCTGATAGTGGCATTAATGTAATGATT
ATTAATGTCCAAGCTTTTAATGCAACAGGTAAGGATCAACGCCGAATTTATGAAGAATTG
GACGAATTTCAATCTCGCCGTCCGATTGATGTTATTCGCAAAAATCGTCCAATTTTAATT
TTAGATGAACCACAGAAAATGCAAGCGGATAAAACGTTGCAATCATTAGCAAATTTTAAT
CCGCTATTTATTTTACGTTATTCTGCAACACATAAACGTAACTATAACTTAGTTTATCGT
CTTGATGCTCTTAATGCTTATAACCAAAAATTAGTTAAAAAAATTACTGTAAAGGGAATT
GAAGTCCAAAATCTTTCTGGTACAAGCGGTTATTTATATTTAGAAAATATTGAAATTTCG
AAATCTTTACCAATTGCCCGCTTAGAATTAGAAATAGCAACTAAAAATGGTTTTAAACGA
GAAATTCGTAAAATCAGTAAAGGCGATAATTTATTTGAAATTACCAAAGCACAACAATAT
CACCGCTATGTGGTAGAGGATATTAATTTTCGAGAAAGCACCGTGTATTTTACTAATGGC
GTTAAAATTCATATCGGTGAAGCGTTGGGAGATGTCAATGAGACAGCTGTGCGAACCATT
CAGATTCGTGAAACTATTCGCTCACATTTAATAAAAGAACGCCAATTATTCGATCGTGGC
ATTAAGGTACTAAGTCTATTCTTTATTGATGAAGTTGCCAAATATCGTCAATATGATGAA
GACAATAACCCTATTGATGGTGAATATGTTCGTATTTTTAAAGAGCAATATAAGCAAGTT
ATCAATGAGTTTTCTGAATTGGATTTAGATGGATACGGATATTGGAACTATTTGCAAAAT
ATTGATGTGAATAAAACCCATAATGGCTATTTTTCTATTGATAAAAAATCAAAAAGAATG
GTTGATCCAAGCTTAGATAAGAAAGCTGAAGAGGCACAGATTTCTAATGATAGCGATGCT
TATGATTTGATTTTGAAGGACAAAGAACGATTACTTTCCTTTGAAGAACCTACTCGTTTT
ATCTTCTCTCACTCCGCTTTGCGTGAAGGGTGGGATAACCCCAACGTATTTACCATTTGT
ATTTTAAAATATTCTGATAATGATATTTCCCGCCGTCAAGAAGTCGGACGAGGATTACGT
TTAGCAGTGAATAATAAAGGGGAACGAATGGATGCTAAATATTTGGGAGAAAATAGCCGA
GAAATACATCAAATCAATAACTTAACTGTTGTCACGAATGAAAGCTATAAAACCTTTGTG
AAAAATTTAGAAGCAGAAATGCTAGAAGCAATTTCAAGCCGTCCGAGCAAAGCGGATGAA
GCTTATTTTACAGGCAAGGTTATTATTCTCAACGATGGCAAAAAACATCAAATTAGTGAA
CAAGAAGCAAAACAGATTTATCGCTATCTATTAAAAAATGATTATATTGATGATAACGAT
CAGATTACCGATAACTATCATCAAGCTAAGCAGGAGCAAAATTTTGCAAAATTACCAGAT
AATTTAACCGCGTACCAAACACATATATTTACATTGATTGATGGAGTGTTCGATCCAAAA
GCCCTTGAAGGTATGGTTGAAAACAGTAGTCAAAAAATAATGAATCCTATTAATAAAACA
AATCTACAACGAAAAGAATTTCAAGCATTATGGCAACGAATCAATCATAAAGCTGTATTT
GAAATTCAGTTAGATAGTGAAAAATTAATTGCTGATAGTATATCTCAAATTACCCGAATC
GCTTGTGAACGGGATAATCGTTTTGTTGAATCAATTAGTTATAAATTGGGTACAACAACA
CAAAAAGAACAAATTGACTATAATGACTTAAAAGTAAAAGAGAGTTTTGGGGAATATCGT
ACTCAAACAGAAAAAACAGCAATGTCGGCAAACTCGCAAGTTACTTATGATTTAATTGGG
GAAGTTGCCAATAAAACGAATCTGACTCGCCGTACTATTGTTGAAATTTTAAAAGGTATC
AATAATGCAATTTTTGCACAGTATAAATATAACCCTGAGGCCTTTATTCGTGAAGTCAGC
CGAATTATTAATGAGCAACAAGCCAATATGGTCATTCAAAATCTGACCTATCATCCGTTG
CAGCAAGGTTATCCTGACAGCGAGATTTTTATTAGCAATGAGATAAAAAAAGAGGCATTT
AAAGCTACACGACATATTTGGGAATATGTTCCGACAGATTCTGTCATTGAAACTACGTTT
GCTGAAGCTTTGGATAATGCTAGTGAAGTCATAGTTTATGCGAAATTACCAGACAGTTTC
CATATTCCAACACCTTTCGGCAATTACAATCCTGACTGGGCAATTGTGTTTGAGCAACAA
CAAACTCGTCAGATTTATTTTATCGCTGAAACAAAAGGCACAAGTGAAGAAGGCGAACTC
CGTTTTAATGAATACAATAGGATCAAAAGTGCTAAACGTTTCTTTGACATACTTAACCAA
AATACTACCGAACAAAAAATCCGCTATGATGTAGTGAGTAATTTTGATGAATTGATGCAA
ATTGTTAAATAATTAGACTTCAATGAAGAGTATAAGCTCCCAGGTTCCTGCTTTTTTTGT
ATAAAACAGATCGGATCTGACCGCTCGTTTACATTTATATTGCGAACTTAGTGGCAAAGT
AGTGTAAAATAGCCAAGTTTTCGTGATTTATATTCATAGAGGAAAAAGAATGAAAAGAGT
AGTCATCACAGGTATCGGCATTATTTCGAGTATCGGTAATAACAAAGAAGAAGTATTAGC
TTCATTAAAAGAAGGTAAATCAGGCATTGAATTTGTACCTAAATTTGCTGAAGTGGGTAT
GCGTAGCCAAATTGCAGGGACGATTAAATTAAACCCGGCAGAATTAATTGACCGTAAAGT
ATACCGTTTTATGGGCGATGCTGCAGCTTATGCTTACCTTTCAATGAAAGAAGCGATTGA
AGATTCAGGTTTAACCGAAGAGCAAGTGTCTAACGACCGTACCGGTTTAGTTATCGGTGC
AGGCACAGGCTCTGCACATAGTCAATTAGTGGCTTGTGATGCAGTGCGTGGTCCTCGTGG
CGTAAAAGCAGTTGGTCCTTATGCCGTAACTAAGACAATGGCTTCAAGTGTATCTGCTTG
CTTAGCAACCCCTTATAAAATTCGTGGTGTAAACTACTCTATCAGCTCTGCTTGTGCAAC
CTCTGCACACTGTATCGGTCACGCAATGGAGTTAATCCAATTAGGCAAACAAGATGTGGT
TTTCGCGGGTGGTGCTGAAGAGCTATCTTGGGAATGTGCAACGGAATTTGATGCAATGGG
TGCAGTTTCAACTAAATACAACGAAACCCCAACTAAAGCTTCTCGTGCTTACGATGCCAA
CCGTGACGGCTTCGTCATCGCAGGTGGTGGTGCTGTTGTTGTGGTTGAAGAGCTTGAACA
CGCCCTTGCTCGTGGTGCAAAAATTTATGCGGAAATCGTAGGCTATGGTGTAACATCAGA
CGGTTACGATATGGTTGCCCCAAGTGGTGAAGGTGCGGAACGTTGTATGAAACAAGCGAT
GGCAACAGTTAAAGGCGAAATCGAATACATCAACGTACACGGTACATCAACACCAGTGGG
TGATGTGAAAGAATTAGGCGCAATCAAAAATGTCTTTGGCGATAAAACCCCAGCGATTTC
ATCAACTAAATCAATGACTGGTCACTCATTAGGTGCAGCAGGTGCTCACGAAGCGATCTA
CTCGCTATTAATGTTAGATAACGATTTCATTGCACCAAGTATCAACATTGAAGAACTTGA
TGAACAAGCACAAGGTGTGAATGTCGTGACAGAACGCCAAGACAAAGCATTAACAACCGT
AATGTCTAACAGCTTCGGCTTTGGCGGTACAAACGCTTGCTTAGTTTTCCAAAAATATCG
AGGCTAATCTTGCTTAATTTTTGAAATCTGATATAAGGGAGTGGGAATTTTCCCACGTCT
TTTTTATTTATTTGGAGTGAATAATGTTAAAGTTTAAACATTTATTATCTATTTTAGTAT
TGGCAGTTTCAGCAAATGTCGTGGCAAGCGGTGTATCAATGGAAATGTTTCAAATGAAAC
GCCAAATTAACCTATTAACGAATGCCCAAACAGCTGAAGAATTTACGCAAAATGCCGATA
AATTTATTGAAGTGTCTAAAAAAGCCCAAGCAACTATGCCAAATAGCTTAGATGGCGATC
AAGAGAAATTCAAAGGCTATCAACAAGGTATGCAAGAAGTCATCGATGTGGTTGCTCAAG
CAAAAAACTTAGCAAGTCAAGGTAATTTAACGGAAGCAAAAACAGTTATTGCACGTTTAG
ATAGTTTAAGAAAACTGTATCATTCGGTATATAAATAAACATCTAGCCTAAAGTTAAATG
GACGAAAATGGTGTAATAGACAAATTTGTTGCAAAAAAGCAGCTTAAAAAAGTCTCTCCC
ACAATTTGTGTAAATACCTGTTTCTGAGATAATACATTCAGACACAGGTATTTACACAAA
TTGTGGGAGAGGCTCGTCAGTCAATTTAGCTGATCAAACTGCCTTTGTACAAGGTAAGGT
CACGGCTGATGCGGTAGTACAAGCGGTGACAAAAATCGGTTTCGGTGCAGAATTGCTAGA
AAGCGAAGAAATTCGTCGGGCAAAGCAGCAAGCCCAAACTGCAGCAGCCTTAACCCAGAA
GCGTCGTCAATTTACTGTTGCATTAGCGGTTGGAGTAATGTTAATGGCATACGGAATGTG
GTTCGGTACGTCGCCAACTGTAGAAAATCGTCCGCTTTGGTTTGCTTGGGCGGTCATCAC
CGCCAGCACTATGTTTTTTAGCGGCAAACACTTTTTTACAGGGGCGTGGACAAGCCTAAA
ACATCGTGCAGCCACGATGGACACCTTAATTGCAATTAGCACAGGCGTTGCCTTTCTTTA
TTCGCTGTATTTAACGCTATTTCCTCAATCCCATTCCCATTTGTACTATGAAGCCAGTGT
GATGATCATCGGCTTTCTCAATCTAGGAAAATATCTTGAGTTAAAAGTAAAACAGCGTTC
ATCGCTTGCCTTAGAAAAATTGCTGGATTTAGCACCGCAGCAAGCGGTTGTTTTTGACGG
AGAAATTACAAAAACCATTTCAACTAAAGGTATCAAACCACAGATGCGGATTCAGGCTCT
GACAGGAAACAGATTTGCCGTGGACGGCGTGTTGCAGAGCGGTTCATTATGGGTAGATGA
ATCAATGCTCACAGGCGAAGCGTTACCTGTTGAGAAACGAGTAGGCGATAAAGTGCGAGC
TGGAACCATTGTTCAAGATGGTGCTGGTATTTATCTTGCCGAGCAAGTGGGTTCGCAAAC
TGCACTAGCTCGGATTATTTCCGCAGTCCGTCATGCACAATCCTCTAAACCACCATTAGC
ACAATGGGTCGATAAGGTTGCGACGGTGTTTGTGCCTATTGTGGTGAGTATTGCCTTGTT
CAGTGCATTAGTTTGGTTGGCATTAGGTCAGGATTTTGCCTTTGCATTATCTATTTTCAC
AACAGTTTTAATCATCGCTTGCCCTTGTGCCTTAGGATTGGCTATTCCACTTTCCACCAT
TGCAGGCGTCGCTCGTTCGGCTGAATTGGGTGTATTAGTAAGAAATATTGAAGCACTACA
AGCGAGTAGTGAAATTGATACTTTGGTGTTTGACAAAACAGGAACCCTTACCACTGGCGA
AATGCAGGTTACACAGATTAACACTTTAGGCAATGTATCTGCTGACGAAGTACTACGTTT
AGCCAAAAGCCTTGAACAGCAAACGGCTCACCCGATTGCTAAAGCGATTGTAAAATATCA
CCCTGATCTGACCGCTTATCCTGCGAGTAACATAAAAGTTGCCAAAGGTTTAGGGATTTC
AGCTCAAGTGGGAGAAAACAATGTAAAAGTAGGCAATCGGCAATTTGTTGCTTCTGACTT
TTGTGAAGAGCAAGATTTGACTACGCAAGTTTTCGTTTCACTCAATGAACAGCTCATTGG
CGTGATCTATTTGCAAGATCAACTTCGCCCTAAAAGCCAAGCGGTTATTACACAATTTAA
ACAGCAGGGCTATCGCTGCATAATGCTCACAGGCGACCGCCAAGCTACAGCAAACTATTA
TGCCGAAACATTGGGTTTAGATGAAGTGATTGCAGAAGTGTTGCCGGAGCAGAAAGCTAA
ACAAATAACGAAGTTACAGCAGCAAGGGCGGAAGGTGGCAATGATCGGTGATGGGATCAA
TGATTCTCCCGCATTAGCTCAAGCGAATGTCGGTGTTGCAATATACAATGGTAGTGAAAT
TGCGATAGAAACTGCGGATCTCTCATTAATGCAATCGGGATTACAACCACTAGCAGCAAT
TTTGCCCTTCTCAAAACAGGTTGTACAGAATATGAAACAGAGCCTAGTCGGTGCCTTTAT
TTACAATATCATTGCCATTCCGATTGCTTGCGGTGTACTTTATCCTTTTACTGGCTGGTT
ATTAAACCCGATGATTGCGGCAGTTGCTATGGCTTTGTCGTCTGTGACTGTTGTGTTAAA
TAGTCAGAGGTTGTTAAGATAAAAGTACAAAATAGAGAGCAAAAAAAAAAAAATTCTATT
TACCATCGTGTTACTACCAGCCCCAACCATTCAAGGAGTGATAGAGGATCACTATTTAGG
TGTCTGCGTTACTGTTAGATTCATCTATTTCAGTATTTTTGAGTAATGTTATTTGAAGCA
TAACAATCTTATTTTATTGCTTACAGCTCCGTGCCGTAAAACTCCGCTATTTTTGTTCAC
ATCCAACGAAAAAAGAGAAATATAAAAGCCTTGAAGTTTTTACATTTCAAGGCTTTATAT
TATGTTTGTCTAGATCTGCTGAAATCAATTTGGTGGAGATAATCGGGATCGAACCGACGA
CCTCTTGAATGCCATTCAAGCGCTCTCCCAACTGAGCTATATCCCCAAAATTGCGAGAGA
TGATATGCTCTCGCTTTTTTTCTGTCAATCTGAAAACAATGGAAATAGATTAATTGATTA
AAAACTAACTAGTTCTGAGCTTCAATAAACGCAATCGCTTTTTGAATACGCGCAAGCGTT
CTCTCTTTACCAACTAACTTCGCAGTAATATCCATAGATGGCGACTGCCCTGAGCCTGTT
ACTGCAAGGCGGAATGGCATACCCACTTTACCCATACCGATGTCAAGCTCTGCGGCAGTT
TGGTTCATTGCATCGTGGATATTTTCAACACTCCAATCATCACAAGCGGTCAGTTTTTCC
AATAATTTTGCAAGTGGTGCAACTGCTTCTGCTTTGAAGTTTTTCGCTACCGCTTTTTCA
TCATAGCTATCAAATTCTTGATAGAAATAACGGCTTTGGCTTGCTAATTCTTTTAAGGTT
TTTGCACGTTCGCTTAAGACTGGAATGATCTCTGCTAATGCAGGTCCTTGAGAGAAATCA
ATCCCCTGAGCATTCATATGCCATTCAAGGTATTTTGCCACATAGACTGCAGGCAAACTA
CGCATATAGTGTTGGTTTAGCCACTGTAATTTTTCCGTGTTAAAGGCACTTGCCGATTTG
CTGACAGAATGAATGTCGAATAACTCAATCATCTCTTCACGAGTGAAGATCTCTTGATCG
CCGTGTCCCCAGCCTAAACGTACGAGATAGTTAATTAAGGCTTCGGGTAAATAGCCATCA
TCACGATATTGCATTACGCTAACTGCACCGTGACGTTTGGAAAGTTTTTGACCATCATCG
CCGTTAATCATCGAAACGTGAGCGTAAGTTGGAATTTCTGCCCCTAACGCTTTTAAGATG
TTGATTTGGCGTGGTGTGTTGTTGATATGATCTTCACCTCGAACAACGTGGGTAATGCCC
ATATCCCAGTCATCGACAACCACACAGAAGTTGTAGGTCGGTGCGCCATCGGTACGGCGG
ATAATTAAGTCGTCTAATTCGCTGTTGCTGATTTCAATGCGTCCACGCACCGCATCATCA
AAAATCACTGATCCTTCCGTTGGGTTTTTAAAACGAACAACGTGTGGTTCGCTCGGATCG
TGTGAATGATCGCCTAAGCAGTGGCGGTCATAACGAGGTTTCTCTTTATTCGCTTCTTGG
TTTGCACGCAATTCATCTAAACGCTCTTTTGAGCAGTAGCAACGGTATGCCGTGCCTTCT
TCAATCATTTGATCGATCACTTGGTTATAACGGTCAAAGCGTTTTGTTTGGAAATACGGA
CCGTATTCCCACGCTAAGTTAAGCCATTCCATGCCTTCGATAATCGCTGCGGTTGCTTCT
GGGGTAGAACGCTCAAGGTCGGTATCTTCAATGCGTAATACAAATTCACCGTTGTTATGT
TTAGCATATAACCAAGAATAAAGTGCTGTTCTAGCTCCACCAACATGTAAATAGCCTGTA
GGACTTGGTGCGAAACGAGTACGCACCTTCACATTTGGATCTAAAGGGAAAAGGGTTTCG
ATTTTCATATTATCGCCTATATTTTTTCAGAATTTTCTAAACAAAAAGGTTTCGGTATTT
TACCCCTCTTGAGCGGAAATCATAGTGAAAAGTTGACAGTTTGGGTGAATTTTTCAACGA
ACAGCCAAAAAATAGTAAAAATGGATTGACTGAAAATTTTTGAACTCTATAATGCCACCC
CACAACGACGGGCGATTAGCTCAGTTGGGAGAGCACCTCCCTTACAAGGAGGGGGTCACT
GGTTCGAGACCGGTATCGCCCACCACTTCAACTTTTGAAGTCCGTTGTTACAATCTAATT
TAGTTTGAAAAGGGCGATTAGCTCAGTTGGGAGAGCACCTCCCTTACAAGGAGGGGGTCA
CTGGTTCGAGACCGGTATCGCCCACCACTTTTTTAAAGTACCAACCTTTCAAACTTCCCA
TTAGTTTAAATGCTTATCTTAAGTGGGCGATTAGCTCAGTTGGGAGAGCACCTCCCTTAC
AAGGAGGGGGTCACTGGTTCGAGACCGGTATCGCCCACCACTTAATCCAAGTGTTTAAAC
TAGTCGAAACCGCAAGGTATTCGGGCGATTAGCTCAGTTGGGAGAGCACCTCCCTTACAA
GGAGGGGGTCACTGGTTCGAGACCGGTATCGCCCACCACTTTACTTTTCATCAATCTTCT
TATTTTGCAAATTTTTTGTTTGATCTGACCGCTTGCCTCTGACTTTTTACTATTTTTTCG
ATCTCTGTCGAAAAATTTATCTTTTGTCCTTTCTCTTTTTTATATTTCAATTAGGCTTTT
TCTGTTTTTCCCTAAAACTATACGTTTTAAACGTATATTTAACTTAAAATAGGAGTAGAA
TAATGAATGTCGCTTTTGTGGAGTTGCCCCCTTTTGAGGAATATAGAAAAAAGTATCTTG
ACGATGACACATTTAGATTATTACAAAATGAGTTATTAAAATTTCCCGATAAGGGAGAGC
TTATTCAAGGTACTGGGGGACTAAGAAAATTGCGTATTGTGGATATTATTAGACAAAAGG
AAAAAGAGGCGGAGCTAGGGTAATCTATTACTATTACGTGCGAGGGAAACAAGTTTGGTT
GTTCCACGCCTACAATAAAAACCAACAAGACGATTTATCTAATGAAGAACTTGTGGTTTT
GGCGAATACATTAAGCTATTTAAAATCTTTAGTGAGGTAATATATGGGAAAATTATTTAA
TGAACTAATGGAAGGGATGCAAGCATTAGAGTTACACTTACAAGGCAAAATTACACTAAA
AACCACTGTTGTGGAAGTTCCTGATCCGATAGTGATTACCCCCGAAGAAGTGAAAGCTAT
TCGTCAGAAATTAAATCTTTCACAAGCCGTTTTTGCTCGTAAATTACACACTTCGGTGAG
AACTTATCAAGGCTGGGAGCAAGGAAGAACAAAACCTAATCCACAAGCGGTTTTATTATT
AAAAATGGTTGAAAAATCACCAAAAACATTTGAGCAGATTGCGAGCATTTAAGTGAATAT
CGGCTTGTTTATCGCAAGCCGAACTATTTTTGTGATCCCCGTCGAAAAATTCATTATTTC
AACTTTTCAAATCTTGCAAAAATCACTAGCCTAAACGAGCAGACAACAGTAGAATTGCCG
CCTTTAATTTAACTAAATTCCAGCAAAACTAACCTTTTGCCACAAACCGTGTAACAACGA
GGCTTTCAAACAATGTCTGAACAAATTCAAGCAACGGACGCAAGTTGCAATTCAACCAAA
ACTGAAAAAATTAACTTATTAAACTTAAATCGTCAGCAGATGCGTGAACTATTTGCGGAA
ATGGGCGAGAAGCCATTTCGTGCTGATCAGCTGATGAAATGGATTTATCATTTTGGTGAA
GATAATTTTGATAATATGACCAACATCAATAAGGTGTTGCGTGAAAAATTAAAACGGATC
GCTGAGATTAAAGCGCCTGAAGTTGCAGTAGAACAACGTTCTGCCGACGGCACAATCAAA
TGGGCGATGTGGGTTGGCGATCAGCAAATTGAAACGGTATATATCCCAGAAGATGATCGT
GCCACCTTGTGTGTTTCTTCGCAGGTGGGTTGTGCCTTGGCTTGTACTTTCTGTTCAACG
GCACAGCAAGGCTTTAACCGTAATTTAAGCGTATCTGAAATTATCGGGCAGGTGTGGCGT
GCATCAAAAATTATCGGTAACTTTGGTGTAACGGGCATTCGTCCGATTACCAATGTGGTG
ATGATGGGAATGGGTGAACCATTGTTGAATATGAATAACGTTATTCCAGCAATGGAAATT
ATGTTAGACGATTTTGCTTATGGTCTATCTAAACGCCGTGTGACTCTTTCAACATCAGGG
GTTGTACCAGCGTTAGATAAAATGCGTGAGCAGATTGATGTTGCATTAGCGATTTCATTG
CACGCACCAAACGATGAACTGCGTAATGAATTAATTCCACTGAATAAAAAATACAACATT
AAAATGTTAATTGATTCTGTGAATAAATACTTAGAAGTATCAAACGCTAATCACGGTAAA
GTGACGATTGAATATGTGATGCTAAGCCACGTCAATGATGATGTGGAACACGCTCATCAG
TTGGCAGATGTATTGAAAAATACCCCAAGTAAAATCAACTTGATCCCGTGGAACCCGTTC
CCAGAAGCACCCTATGCGAAGAGTTCAAATACGCGTATTGATCGCTTCCAAAAAACCTTG
ATGGAATATGGCTTTACGGTGACAGTGCGTAAAACTCGTGGTGATGATATTGATGCTGCC
TGTGGGCAACTTGCTGGTGATGTGATTGACCGCACTAAACGCACCCTTGAAAAACGTAAA
TTTGGCGAAGGGATTGCGGTTCAAAATCAATAGCACATTTCAAGGTAGGGACACACTGCG
TGTGTCCGTTCCAACAATCGTAATTCGTATCGGCGGACACACTGCGTGTGTCCCTTGTAT
ATTAAAATTATAGTAAACTAGCAACATAAACCATAACGTTATCCACAGCTTGGGTGTCCC
TAGAGCTAAAACTCGTTCTGTAGCGTAGGCGT
>H78 Scaffold3
TAGCAAGAAATTATGCGGCATCGCTAGCAATGATTTGTTGTATTCGCTGGGGGAAATTGT
TGTTTGGTTAAGATTTAAACTCAAAAGATCAACAGCCCCTAAGGCTTTAATTGTATTGGT
TTCATCGCCTACGTCTTTTATACATTTCAGCACGTCAAATAGAGGAGCGGTACAACAAGA
AAATAAATCGGCTAAGGCTTCATAGCTTAATGAACGGTTATTATTCACTTCAAGTAGCAT
TTGCTCAAAAGCGGTGCAAGCCCCTTTCATTCGTTCAAGTGCAACAAAATCATCTTCACT
AATTAAAAAATGATGGTCATATTGAAAATAAGTATTTAAAAAAGCATTGGTTTCTACAAT
AAAACGTTGTTGGTTTATCGCTGGCCGTAGCTCGTTTACGGCTGATTTATTCATTTTGCG
TAATTCGCCCAAGGCTTCTAAGCAACGCTTGATAATTGGTGTCCAGCAGTCTGTTGTTTT
ATCTATAAAGCTAATGGCGGTTTCAATGGAAAGCCAAAAATCAAGCGTTTCATTCCGTGC
TTTATTTTGAATAATCAAATAATCTTGTTCAGCCTGAAAGCCTAATTTAGTTAAATGTTG
TTGGCTTTCTTTGGTGGTTGGATGCCAGCTAAAAGCAACGTGTGCAAGCTCTTTTAATGA
AATAAAAGATTGTTGGCGATTATTGATAAGTTTTGTTTGAAGAGAAAAGGGGAACTGTTG
AGCGTTCATAATGAACTCCTTTGTGTATTTACGAAATTTTACCCTATAAAATAGGGTGCC
AAGGGGTTCGTAAGCCACACAAAGACGGCTGGAGTTATTTCCCTTTCGGGTGTTGTATTC
CTCGCCCCCTCGGTATTGAGTTTAAATAAATTGTGCCTTTTGCCCCAAAATTGCAAATTT
TAGGTACAAAAAACCGCTTGATCTATCGGGTGCGGTTATCCGCTTTGTGTAAGGTTACGA
CACCTTGAGAACAGTCATACGCGTTTTAAGATAAATAGCAAGTGTTTAATTAAAAAATTG
AATGTTCAACTTTAAAATCATTGTTGTTTACTCATAACTATTTGATTTTTATAAAATAGA
ATTTCTTTCATTAAGTTGAACCATTCAAATCTTTTCTTGCAAGCGGTCAAATTTCCCCTA
AATTTTACCAATCCCCACAAAAACGCCCTTTTAAGCCCTTTTTCTGTTTAAGCCGAACAA
GTGTAGCTCTTTTGTCTTTTAGTGTGTTTATAAACGCTCGTAAACGCCTTAAATTTGATT
CTTGCTTGTTGTATTTGGCATTAGTTATGTATTGCAGTATAAGTGTTTTATTAAAGTAGT
TTAAAAGAGCAGTTTTATAAATCAGTTTAAAGTTTGCGGTATTGGTTGAATGATTAAAAC
AGAGCGATATATGAACAATGCTGAAGTTGCTTACAATAATTTAATCGAAACTTTAGACAG
TTGTATTGAACAAGCTTACGAAAAGGCACAAGGTGATAAAGCAAAGTTTAGGTTTCATTT
TTTAGAATTATTTGGGAAATTTAATGGAGGTTTAAATTTGTATATTCCTAAATTTGATAA
CCTTACAAAAGAAGCGGGCAAAATCCCACAGTTTGGGCGTTTAGCTTTTCGCACTCGTTC
AACCGTTCGAGAATTACACGGCGACTCTAACCGCTTAACGCCTGAAGATGTAACAAGTTT
AAGCGTAGAATTAAAAGAACACGATATTGAATACCCTATTGATTATCGTGAAGATAATGA
TGCCAGCTATCCTTTGAAAAAATACGCTCTTTCTGTTGTTCAAGATGTCATTGCGTTAGG
GCGTGAAGTGGCTGTTGCTGAAATTGCACAAAATGCAGAGAATTATTCAGCTGAAAATGT
TGTTACACTGACTGAAACACAACGTTTCACAAATGCAAAATCTGACCCTTTAAAATTCAT
CAATGATGGTTTAGAAGCTGTTTCTGCTACTATTGGGCGTTTGCCTAATGTTTGTGTAAT
TGCTTCAGATGTTTGGAAAATTTTAAAAGAAAATACAAACCTTTTAGAACGTATCAAATA
CACTCGCACAGGCATTTTAACCCCTGAAATTTTTGCTGAATTGATTGGCGTTGAAACGGT
AAAAATCGGTGCAGCTTCTCAAGAAAAAGATGGCAATTTAGAAAAAATCTGGTCAAATAG
CATTGTTTTGGCTTATGTTGCAAACGGTAAAGATAAAGGCAAAAAAGGCAATATTTTTGA
ACCGTCTTACGGTTACACGGTAAGACGTAAAGACGGCTTATTTGTTGATACTTACCAAGA
GAAAGGCGGTAAAGTGGAAATTATTCGTTGCACGGATATTAACGCCCCTTTCCTTGTTGG
AAAATCAGCAGGTTATTTAATTCAAGGTTGTATTAAGTAAATAGGTTTTACCTTTCAATC
AGATTGTTTGCTTGCACCGTCAAAAAACGGTTTTCTGATTGATTGAAAACGTCACTAAAG
ACGTAAAAAAGACTAAAAGGGCTTTAGCTAGTGGAATAGTTAAAGCCCTTTTCTCTAAAA
AATGAAATTTTATTGCTGTATGTGAAAAAAGCGAAATTGTTATTTATCTTGCTTTTTTTG
TTGTAGTTATGTCGCTTTGTTTTAATAAAATTCGATGACTTTTTGTTTGAAAGATTGGGT
GTATTTAGTCATAAAAACCTGCACCTTAATTAGTTGGTTGTTTAGCCCAACTTTTGGGGT
GCAGATCATCTACGTCAGCCCCTAATTCAATTTAATCTTGCAAGTTATGATAATGCGCTA
CTGCTCTTGCTTTGCGAACGTAAGGGCTAGTTGTAGAATACCAAAGCCTCATATTAATTA
AACCAAACACAAAAAGCCCACTATTTCCATAGCAGGCTTTTTTATCACTAAAAATTAGTC
ACCAACAGCAATGCGTTTCATATCTGTCATATAACCACGCAATTCTTGGCCGATTAACTC
AACCGGGTGGTTGCGGATGGCATCGTTAATATCACGCAAATATACATTGTCGATTTCAAC
GGTTGGTGTTGGTTCGCCTAAATCGCCTTTTTGTAACATTGGGATTAATTTCTCTGCAAG
AATTGGCGTTGCAACGTGTGAGAATAAGTAGTTACCGTATTCCGCAGTGTCTGAAATAAC
CACGTTCATTTCGTATAAACGTTTACGCGCGATAGTGTTTGCGATTAACGGAAGCTCGTG
TAGTGACTCATAGTATGCAGACTCTTCATAGATACCGCTTGCAACCATTGCATCGAATGA
CATTTCAACACCGGCTTTCACCATTGCAACCATCACTACGCCGTTATCGAAGTATTCTTG
TTCAGAAATTTTGATACCGTCTGCTTTTGGTGAATTTTCGAAAGCTGTTTTGCCTGTTTC
TTCACGCCATTTTAATAAGTTTGCATCGCCGTTTGCCCAGTCTGCCATCATTGTTGATGA
GAACTCACCGCTGATGATGTCGTCCATATGTTTTAAGTAAAGATCGTTTAATTGGAGTTT
AATTTCTTCCGCTAATTCAAAGGCACGGATTTTTGCTGAGTTAGAAAGACGATCCATCAT
TAATGTGATACCGCCTTGTTTTAACGCTTCAGTAATGGTTTCCCAACCGTATTGAATTAA
TTTGCTTGCATATGCCGGATCTTTACCGTCTGCCACTAATTTGTCGTAGCACACGATAGA
ACCTGCTTGTAACATACCGCAAAGGATGGTTTGCTCACCCATTAAGTCAGATTTCACTTC
TGCCACGAATGAAGATTCTAACACGCCCGCACGGTCGCCACCTGTCGCACTTGCCCACGC
TTTTGCAATCGCCATACCTTCGCCTTTCGGGTCGTTTTCAGGGTGAACAGCGATTAATGT
CGGCACACCGAAACCACGTTTATATTCTTCACGCACTTCTGTACCCGGGCATTTTGGTGC
TGTCATCACCACAGTGATGTCTTTACGAATTTGCTCGCCTTGTTCAACAATGTTGAAACC
GTGTGAATAACCAAATGCTGCGCCTTGTTTCATTAATGGCATAACATCTGCAACCACTTT
TGAGTGTTGTTTATCTGGGGTTAAGTTAATCACTAAATCTGCAGTTGGGATTAACTCTTG
GTATGTGCCAACTTTAAAACCATTTTCTGTTGCACGTGTGAATGAAGCACGTTTTTCTGC
AATCGCTTCTGCACGTAATGCGTAAGCAATATCTAAACCAGAATCACGCATATTTAAACC
TTGGTTTAAACCTTGCGCACCACAACCTACGATCACGATTTTTTTGCCTTTTAAGAAGTT
GCAACCGTCAGCAAATTCGCTACGATCCATAAAACGACAACGACCTAATTGGTCAAGTTT
TTCACGTAAGTTTAATGTGTTGAAATAGTTAGCCATAATAAAAATCCTGTGTTGTTAATG
TTGAATGTTTGATGTTGTGTTTACATACTGTAGTTGTTTTTGCGAGTTTGATTATAGCTG
TTTTTGTTATTGCGTAAATTGACATTATTAGAATTTATCATTGCACTAAATAAAATCACA
AGCGGTCAGAACCCTATTATTTTTTGCAAATTTTTGCGGAGTAAGAGCCTTAACACTCAA
GTTATCTTTGCTATAATTCCCCAAATTTACCTAAAATTGAAGGAATTCTTATGTCCCAAC
TTATCGAACTCACTCATAAACTCAAAGAAATCTTCCAAATCAACCGTGCAGATTTGGATT
TTGGGATTTATCGGATTTTAAACACCCGTAGCCAAGAGATTGAAAAGTATCTTTCACAAA
CCTTGCCACAAAAAGTGAAGCAGGCGTTGGGCGATAACCAAAGTGAGCAAATCGCTGGTT
GGCAGGCGGAACTGGAGCAAGCCAAAAAACAAGCCCAAGAGCTAGGCATTGACCCAAACC
AATCACCCAAAGTCCAAGAACTGCAAAGCAAAATTGAACAAGCCAAAAAAGGCAGTGCTG
ATCACGAGACGGCGGTTTATCGCCATCTTTTAACCTTTTTCAGTCGCTATTACGAAGAGG
GCGATTTTATCAGCCAACGCCGTTATAAAGGCGATACTTATGCCGTGCCTTATTCAGGCG
AAGAAGTGTTGCTACATTGGGCGAATAAAGATCAGTACTACACCAAATCGGGCGAGAATT
TCAGCAATTATCGTTTTAGCCTTAATGATGGTCGCACCGTCTTTTTCCGTTTAAACAGTG
CCGATATTGCCAAAGATAACCGCAAAGATAACGATGCGAAGCGTTTGTTTACCCTTGCCA
CTGCACAAACCATTGAACGTGAAAACGAAGATGGCGAGTTGGAAATGATTGACATCAACC
CAATCACACAAAGCGAAGACGGCAACACCTTAACCATTTTGTTTGATTACAAACCGTTTG
AAAAATTGGCAAAACAAGAGAAAATTTTGGAACAAGATTTAGCCACGTTGCAAGCTCACG
ATTTGCTACAAACCAAGTGGATTGCCTTAGCCGAGCGTTGCCCAACCGAAAAAAATCCTA
ACCGCACTTTATTGGAAAAACATTTAAGCGACTACACCCAGAAAAACAGTGCCGACTATT
TTATCCATAAAGATTTAGGCGGTTTTTTACGCCGTGAATTGGATTTTTATATCAAAAACG
AAGTGATGAATTTGGACGATGTGCAAAATATTAGCCATTTCGCACCGCTTGAAGCGAATT
TACGCCTAATCCAAACCTTACGCAGCATTGCTTTGGAGCTTATTGCCTTTTTGGCACAGT
TGGAAAATTTCCAGAAAAAATTGTGGCTGAAAAAGAAATTTGTGGCAGGGCATCACTATT
TAATTACCCTTAACCATATTTTGCAGCTCGAACAAGCGGGCAGATTTATTGAAGAAATTG
CAAATAACAGCAAACAGCTTGCACAATGGCAAAGCTTATTTAACCTGCCGTCTGCAGATG
CTCAAGCATTTTTAAATACTCAAAAAGCAAACAATGCGGGGGGGGGGGGGGTAAACCCTG
TTTAAATTCAAATAGTTATAATGATTTACAACATCTTGTTGTAGATACATCACTCTTTTC
TGCCACATTCCAATCCGCACTGATTTCCGAACTTTCACGCTCACTGGGCGACTTTGATAG
CCATATCAACGGCACGCTTATTCATTCGGATAATTTCCAAGCCTTAAATTTATTACAAGC
CCGTTATCGTGAACAGGTGAAATGTATTTATATTGATCCGCCATATAATACTGGCGAAGA
TGGTTTTATTTATAAAGATAATTTTCAAAGTTCTAGCTGGCTAACGCTTATGGAAAATCG
TGTTATGTTAGCAAGAAGTTTGCTTGCAAAACAAGCTGCATTATTTTGTCAAATTAGTGA
TACTGAAAACACAAACTTAAACAAATTGATGGTTTCAGTTTTTGGTAAAGAAAATCACAG
AGAAACTATTTCCGTTATTACATCAAGTAAAAGTGGAGTAAATGCTATTAATGTAAAACG
TGGAGAACGTTTATTTAAAATCAAAGAATATTTACATTTTTATTCAAATCATCCGAGTTT
TAGGTTTAACTCCTTCTATACAGCTGATGATTATAATGTAAATTATAAATGGGAAATATA
TCAACAAGATGATGGTTCATGGTTTGTTTGTGATTTAAAAGCTACTAGAAAATTTGATGA
AAAATCACTCTCTGAATATGCATTGAAAAATCCAAAAAATATTTATTCTATTGAAAAAAA
CAATAGTAAAGCAGGCGAAGCTATGAAATTTATTTTGGAGAAAAGTAAGGCAAGTGGAAC
AGTAGAAACTTTTACTGATCAGTTTGGTGTAACTAAACTGATTTATCAAGGTGGTGTATG
TGTTCCTTTAGAAGAACGTGTAATTCAAGAGAATGGAAAAAATGTATTTGGAGTATTAGG
TTCTGATATTTGGGATGATATTGGGCAGGCCGCAAAATCAGAAGGTGGAGTTTCATTTGA
TAATGGTAAAAAACCAGAAAAACTCTTAAAGCGAGTTATTGAAATGGCAACGCAAGAAAA
TGATTTAGTCTTAGACTATTTTTCAGGTAGTGGGACAACAGCTTGTGTATCACAAAAGCT
AAACAGAAAGTGGATTGCGATTGAACAAGGTGAATATTTTGAAAGTGTATTAAAAGTACG
TATTCAAAAAACTTTATTTGGCGAACAAACTGGAATATCAAAATCAATAGACTATAAAGG
TGGTGGAATTGTTAAAGTACTGAAACTGGAAAGTTATGAAGATACGCTGAATAACCTTGA
ACTTCGCCGCAGTGGCTTGTTTGACAATCTTTCAGACGATGTACAACAAGACTATTTGCT
CCACTATATGCTTAATTTAGAAAGTCGTGGCAGTTTGCTTAATGTATCGCATTTTGAGAA
ACCCTTTGATTATGGCTTGAACATTAGCACCACCAGCGCCGGTGCTTATGAATGGCAAAA
AGTGGATTTGGTGGAAACCTTTAATTATCTGATTGGAGCACGGTTAGTCAGTATTGATGA
TCAGCGAGTTAAAAGAGGCTATGTAGCGATAGATTGTCAATTACCTAATCAAAGCGGGGA
TGACAAAACATTAATTGTTTGGCGTGATTGTGAACAATGGCATTATGAAAATTTGTATGC
AGAAAAAGAATTCAGCCACAATTTTCAAGGTAACAAAACGACGCTATTTGGTAAGATAAA
TTTTAATCCTAAAAATACCGACTATGCACAAGTCTATATCAATGGCGACCATACCCTTGA
AACCGTGTGGGACGGCGAGCAAAGTGGTAGTTTGAAGATTGTCAGCATTGAAGATGCGTT
TTTATCCTTGATGTTTGAGGGGGATGCATAATGGCAAAAGCACCCCAAAATACCAAATTC
CATTTTGATGAGCATTTAATTTTAAATCGTTGGCTGTTTTCGTTATTTCACAAAACATCG
TTAAATGAGTTTAAAAGCCTGTTGGAAAGCGTAGAAAATGACGACCATATCGCCAGCGAT
GGACAGAGCCATTTTTATCATCGCCTAAGCAATGAGCTGTTTTTTGAACACGATAATCCG
CTAAGCCTTGCGGAGCTTGCTGCTTATGATTTGCGGTTGGTGCATTATTGGCAAAAAATT
ACGGAAAAGCGTAATCGCACAAGCGGTCATATTTTGCGACCAAAATACTTCCAGTATCTA
TCGTTACTGTTTACCGAAATTTATTTGGATTGGTATTTCAACAAAAAAGCCGAATTACAG
ACCGCACTTAATCAGCAGTTAGTGCAATACGCCAAAGAGATGGGCAAAAATGCACAAGAT
TTTGAAGTGTATCGCTTAAATGATTTAAACAAAATCGCGTTTTGGAATGCTACAGGTTCG
GGCAAAACCTTGTTGATGCATGTCAATATTTTGCAGTATTTGCATTATTTCGGCAAAAAC
CAACCGCTTGTACGCCCCGATAAAGTGATTGTGCTTACCCCAAACGAAGGTTTAAGCGGT
CAGCATAAAGAAGAGCTTGAATTGTCAGGCTTTCAAGCCAGTTTTTTTGATAAAAATGTT
ATCTCGCAGACGGCATTTAATTTTAGCGTAGATGAAGTGGGCATTGGCAAGTGCGTTGAA
ATCATTGATGTCAATAAACTTGCCGACAAATCAGGCGATAAAACCGTGTCGGTAGAAGCC
TTTGAAGGCAATAATTTGGTGTTGGTGGACGAAGGGCATCGTGGCATATCGGGCGAACAG
TGGCTGTTACGCCGTGAAGCCTTAGTCAAAGGCGGTTTTGCCTTTGAATATTCGGCAACG
CTTGGGCAAGCGGTGGCAGGCCGCAAAACCATTGCTAAACAAGTGGAAGACAAGCAAAAA
GCAAAAGCCAAGTTATTGTTTAATAAAGGTTCGTTAAAAGGTTTATCAGAAGACGACTTA
GCCAAATTAACCCTTGATGAGCTGGAAATGGCAAAGGTTCGCACCACTGCAGTGCTTGAA
ACTTATGCTAAATCGGTGTTGTTTGATTATTCCTATAAGCATTTTTATCACGATGGCTAT
GGTAAAGAGAGCCTGATTTTAAATATTGAAAAACAAGGTTTTGATGAGCATTTGCCTGTT
TATTTTGTGGCAGGTTTGTTGTCGTTTTATCAACAACTTTATTTGTTTGAACAGCACAAA
TCGACATTGGCGGAATGGAATATTGAAAAGCCATTGATGGTGTTTGTGGGGCATCGTGTT
AAAGAAAGTAATAAAGAAACAGAAGAACAAAAAGTAGAAAAATCTGATATTTTAACTGTT
ATTCGACAGCTGGCTTTCTTTGTGAATCAATCTCAACAGGTAAAAAAGTGGTTGAAAGAA
CTCATACTAGATAATCCTCAAATATTGGGTAAGAATAATGAACACCTTTTCAAAGGGCGT
TTTGTGCCATTACTCTCTTTTGTCGATGACGTGGATGCTTTGTATCAAGATATGTTGCGT
AAGATTTTTGGGGCGACACATTCAAGCCGTCTGCGTTTAACCCATTTGAAAAAAAGCGAT
GGCGAACTGGCATTATCCCTTGGCGAACAAGGCGAGAAATTTGGTGTTATCAATATCGGT
GATGCTTCCGGTTTGCTGAAAACCGCACAAGAAAATTTTGCCGATGAGTTTGATGCGGTG
AGCGATGAGTTTAATGGCGGTTTGTTTGCTGAAATCAATCATAAAACATCTCCCGTAAAT
ATCTTAATCGGTTCACGTAAGTTTACCGAAGGTTGGTCAAGCTGGCGTGTTTCTACGATG
GGCTTGCTCAATATGGGCAAAGGCGAAGGTAGCCAGATTATTCAGTTATTTGGGCGTGGT
GTGCGATTGAAAGGGCGTGAATGGTCGCTCAAGCGTTCATTGCCAAGCGTTCGTCCGAAA
GGTGTCTTTTTAGAAAAACTGGAAACGCTGAATATTTTTGGTATCAACGCTGATTATATG
GAGGTGTTCCGTGGCTATTTGGATGATGAAGATATCCAAACCGGCGATGAAATGCTGACG
TTGGATTTCCCTGTGCAAAAACGCTTGCCTGCCATCAAACTGAAAACCTTAAAACTCAAA
GAAGAAGTCAAAGGCAATCGTAAGCAGTCGTTTAAGCGAGTAAAAAAGAATATTTATCTA
TTTGAAATTCCTGAAGAATGGCAGAACAAAATTAAAGGGATTGAAATTAGCCTAGATCGC
TATCCAAAAGTACAAAGTTTTGCCACCAAAGGCACGGCAATCGCTCAAGTGCAAGGCGAA
CAGCGTGATGAAGTGAAGTTAAATTCGGCACTGTTTGACTTTTTTGATTGGGATAAGATT
TATCTGCAAGTGGCACGTTTTAAACATCAGCAATCTTGGTATAACTTGCGATTAGATAAA
GCGAAGTTACGCCAATTTGCCGAGCAAAGTCATTGGTATAGGTTGTATATGCCAAAAGCG
GCGTTAAAGATGGATAGTTTTGCTCAAGTGGCTTTACAGCAAGAGATTTTGACGGATTTG
TTGCTGGAATATGTGAAAGCCTTTTATAACCGCTTAAAAGCCGCCTACGAAGGGCAGTTT
TATGAAGTGGTTACGGTGGATGACAGCAATGGCTCTATGTTGGATAAATACCAATTTAGT
TTGCCTGATAATGACGAAGGTAATGAAATCAAACAACGATTAGAAGCCTTAGCAGACGGC
ATTAGCGAGTTTAGCAATGGGGTAAAACCTGTTTATGGTGGCGACAAGGGTTTGCAAATG
CTCTGTTTTGATGGACATTTGTATGCACCCATTTTTGCTTGCTTAGAACGCCAAGATTTG
CCGTTTAGTATTCAACCGCTTGCCATTGGCGATGAAAGTGAACTGCGTTTAATCAGTGAT
TTAGTCAATGCCAAAGCAAGTGGCAAGTTGAGCGAGTGGACACAAGGCAAAGATTTGTAT
CTATTACGCAATGCTGCCAATAAGTCCAAAGGCTTGGGTTTTGCTTTGGCGGGCAATTTC
TATCCCGACTTTTTGCTGTGGCTTGTGGACAATCAAACAGGTAAACAATGGCTTAGCTTG
ATTGATCCGAAAGGCATTCGCAATATGGATTTAGACAATGCCAAATTTGGGTTATACGAT
GAGTTGCAAAAATTAGCTCGTGAATTGAAGATTGAGACCCCGATTTTATCTGCCTTTATT
TTGTCCATTACCAAACAGGCAGATTTGCTCAATGTGGGGCATTTAACAACACAAGATTTC
GCCGAGAAACATATTTTATTTATGGACGGCAATCAGGTTTATCTCAAACAGATGTTTAAG
ATGATGTTGCAATAGTGGTGTAGATGCTTGAAATGGTAAAGTGGGAATAACGTACACAAG
AAAAGTGGATTTTGTGTGCATATCGGAATAACATACACAAGAAATCCCATTTTCTTGTGT
ATGTTGTGTGAATGTACACGTTATTCCTAATTTTTATGTTGATGAGAACGAAGTATGAAT
TACGTCATTCCTGATTTATTCGCGTTGGGAGATTTGGAAAGCAAATCTGTTTTTAAAGCC
TGTACCCACGCACATCGTGCATTGGGGGAGTTAAAAGGTGTCGTGCATACGATGCCAAAT
CCCAATATTTTGCTTGGTACTTTGCCTTTGCAAGAAGCAAAAGAAAGTTCAGAAATTGAG
AATATTGTAACCACACAAGATGACTTATATCAGAGTAATTACGCCACACAGCAATTTGCT
TCTGGGGCAGCTAAAGAAGTTCATTATTATGTTCAGGCAATGAGTTTAGGATTTCATGAA
GTACAAAAAAGTGGTTTGATAACCCTAAATTTAATTAAAGAGATACAGCGTGAGTTGGAA
GGTAATAACGCAGGCTTCCGCAAACAAGCAGGAACCGGTTTAGTGAATCAAACCACGCAA
GAAGTGGTGTATATGCCACCTCAAACCTATGATGAAATCGAAAATCTGATGGCTGGTTTA
GAAAGGTTTATCAACGATTCTGAACAAATGGATTATGACCCTTTGGTTAAAATGGCATTA
ATTCATCATCAATTTGAAAGTATTCATCCTTTTTACGATGGAAATGGTCGTACAGGGAGA
ATTATCAATATTTTGTATTTGATTCAGCAAGGATTGTTAGATACGCCTGTTTTGTATTTA
TCACGATACATCAATCGTAATAAAAGTGAATATTATCAATTGTTACAAGCAGTACGAGAA
ACCCAACAATGGGAACCTTGGCTGATTTTTATGCTTAATGGTATTGCTGAAACGGCTATT
CAATCGGTTAAATTGATTAATGAAATCAAAGCTCTAATGATGAAGCAAAAACAGATGATT
CGTGAAAATTTACCTAAAGTGTATAGTCATGAATTATTAAATAATTTATTCAAATATCCC
TATACAAAAATTGACTTTGTAATGGAAGATTGTCAAATCCATCGTAATACAGCCGTTAAG
CGTCTTGAAGAATTGGTTGCTTTAGGTGTTTTAGCGAAAACCAAAATAGGAAAAGAAAAT
TTTTATATTAATGTTGAATTGTTTCATTTGTTGATGCAGTAGGTAATTGGAAAATTTGTA
TGAATATCACAGCGTATCAAGCGAAGTATTTTGCCAATGAAATTTTGTGTCGTTCCGAAA
ATGGAGTGGCTCGTATTTCAGACGGTTTATTTAATGCTAAAGTAGATCTTAATCCCCATC
AGATTGATGCAGCGTTATTTGCACTGAAAAATCCGCTTGGGCGTGGCGTATTGCTTGCCG
ATGAAGTGGGTTTGGGCAAAACGGTGGAAGCTGGTTTGGTGCTTTGCCAATTATGGGCGG
AACGAAAACGCCGTTTGTTGGTAATCTGCCCTGCGGTGTTGCGGAAACAGTGGGCAAATG
AATTGGCTGAAAAGTTTGGTTTACCTTGTGTGATTTTGGATAAATCGCTATTAAAACAAG
AATATCAAGGCAGCTTGCCAAGTTTTTTGCAAGCCAACATGGGCAAGAGAGTCATAATTA
TTTCTTACCAATATGCAACCAAACTCGCGAATTTTTTGGCCGGAGAACTGTTTGATTGCG
TCGTGATGGATGAGGCGCATAAACTGCGTAATGCCCATCGTACCAGTAATAAAATGGGGC
AAACATTACGCTCGGCATTTGATGGGCGTAAAAAGTTACTACTCACTGCAACACCATTGC
AAAATAGTTTGATGGAACTTTATGGTTTATCTACCTTGCTTGACGAATATTTATTTGGTG
ATGAAAAGGTGTTTCGCCGTGAGTTTGTCAATGAGCACAATATGGCGGAATTAAAAAGCC
GTCTGCAAACTGTGGTAAAGCGAACGTTACGCAAAGATGTGTTGGAATATATCCGCTATA
CCAAACGCCATACGCTTACCCAAAATTTCTATCCAAGCGATGAAGAACAGGCGTTATATC
AAGCTGTATCGGATTTTATCAGCAAAGAACATAGCTTGGCGTTACCGAAGCGACAACGTC
ATTTGATTGGCTTGATTTTGCGTAAATTATTGGCTTCCAGCCCTTATGCCGTGGCGGATA
CGCTTAGCATTATCTTAAAACGCCTTTATACACTCAAAGAACAACAGGCTAAACAAGAAT
ATTTATTACTTGATTTGAGAGAGAGTGAAGCAGACTTAGCCGATGAGTTGGATGAAGAGT
GGGAAGATGATGAGTCAAATGATGATGAAGGATTAACATCGGATGATCGTCAAACACTAG
ATGATGAAATCGCTCAAATTGAAGGTTTTATCGCACAAACCAAACAATTACGCCACGATA
GTAAAGCAAGTTCACTTTTAACCGCACTACAAACCGGTTTTGCCAAAATGGCGGAACTTG
GTGCAGCTCAAAAAGCGATTATTTTTACAGAAAGTGTGCGAACGCAAGCCTATTTATATG
ACTTTTTGATTGCCAATGGCTATGCCAATCAAGTGGTGAGTTTTTCAGGTGCTAATCATC
ACACTGATGCCAAACGCGTTTATGAACAGTGGCTTGCTGATGAAAATAATGCCGGTCGAA
TAACAGGTTCTCCACAAGTGGATATGCGTACGGCGTTGATTGATCACTTTAAGAACAATG
CACAGATTATGATTGCCACTGAAGCAGCAGCCGAAGGGGTAAACTTGCAATTCTGTTCCT
TGCTTATCAATTACGATTTGCCTTGGAACCCGCAACGAGTGGAACAACGCATTGGTCGTT
GCCATCGTTATGGGCAAAAATTTGATGTGGTGGTGATTAACTTTTTGAACCAACGCAATG
AAGCCGATCAACGAGTTTTAGAACTGTTAAGCGAAAAATTTAAGTTATTTGATGGCGTAT
TCGGTGCATCTGATGAAATTCTAGGGCGTATTGAAACAGGTTTGGATTTTGAAAAACGTA
TTGCTCATATTTACGATAGTTGCCGCAGTGCGGAAGAAATCAAACAAGCCTTTGATGATT
TACAAAAAGAAATGGAAACACAAATCCAAGAGGCAATGCAGACGGCAAGTTCGGCTTTGT
TAGACCATTTTGATGAAGATGTGCACGAACGCTTGAAGTTACAGCTTTCCCAAAGCCAAC
AATTATTGGATAAAACCAGCCGCTATTTTTGGTATGCAAGCCAATTTGCATTACAAGATT
ATGCGCAATTTGATGAAGCCCAAAAATCCTTTTACTTGCAACAATCGCCTATTGAAACAG
CTCAAACGGGACGCTATCAATTGCAACAACGAGAGGGGCAGACAGGATACGATTATCGCT
TAAACCATCCTTTAGGCGAATGGTGTTTAGAGTATTGTCAGCAAGTTCAAACCGATGTGG
CTTGTGTACAGTTTGATTATAGCCGGCACCCAACGAAATTATCTGTGTTGGCGGAACATC
AAGGACAATCAGGTTGGCTATGGGTGGATAAGCTCGGTTTTTATGGAGAAAACCAAACAC
AGGAACAGCTTGTTTTTACCGCCAGAACCGATACAGGTGAATGGTTAGATGAGGATTTTT
GCCGAAAATTGTTTAGCGTATCGGCTCAGATAAACGCAGATAATGTTGCTTTACCCGATG
ACTTGCAAAGCAATGCCAATCAAGCTATTCAGGGCATAAGTGCAAAACAGGCTGAAACAC
AAATGGCGTTATTAAAACAAGAAAGCGAACGTTTGGATAAATGGGCAGAAGATAAAATCA
AGGCTGCTCAGGAAGCCATTGTGGAAGTGAGTGAAAAAATCAAACAAGTCAAACGTGAGA
AAAACCAAGCAGCAAATTTAGAACAACTTGCAAATTTTGAAACACAATTGAAAGATTTAG
AGAAAAAACGCCGACAATTAAGGGCAAATATTTTTGATGTGGAAGAGGAAATTGAGGAAG
AGCGAGATAGGTTATTTGCTCGTATCCGAGATAAATTAGAACAACAGCGTAAGGTTGAAC
ATTTGTTTGCGGTAAGGTGGGTAATTACTTGATTACTACAAGCGGTCAGAACCCTATTAT
TTTTTGCAAATTTTTGTGAGAATCTCACCGCTTGCTTTGCTGATTGGCAATGAATCCGTT
ATAATCTTGCCAATTTTTCACCCTTATTTAATAGAAGGAAACCAAAATGGGCTTAGAAAA
TGTACCTGCTGGTAAAGAGTTACCAGATGATATTTATGTTGTAATTGAAATTCCTGCAAA
TTCAGATCCAATCAAATATGAAGTGGATAAAGAAAGTGGTGCAATTTTCGTGGATCGTTT
TATGGCAACAGCAATGTTCTATCCTGCGAACTACGGTTATGTAAACCATACCCTTTCTTC
TGATGGCGATCCTGTGGACGTATTAGTTCCAACGCCATACCCGCTTCAACCAGGTTCAGT
GATTCGTTGCCGTCCAGTTGGCGTGTTAAAAATGACTGACGAAGCAGGTGGCGATGCGAA
AGTAGTTGCAGTTCCACACAGCAAATTAACCAAAGAGTACGATCACATTAAAGATGTAGG
CGACTTACCAGCATTATTAAAAGCACAAATCCAACACTTCTTCGAAAGCTACAAAGCATT
AGAAGCAGGCAAATGGGTGAAAGTTGAAGGTTGGGGCGATGTGAATGAAGCTCGTCAAGA
GATCTTAGAGTCTTTCGAACGTGCGAAAAAATAATTAAACTATTAACCGAATATAATGCC
AAAGTAAACGCTTTGGCATTTTTTATGATAGGAATTAAGTATGAAATTTTTCAAGAATCT
TAGCGTTATAGCAATTTGTTCACTACTTTTAACCGCTTGTGTTAGCACAGCCCAAATTAA
TCAAGAAGCAGAAAGTAATTATGCTAAAGTGAAGCAGGAAGCAAGAGCAAAAAGTATGTT
AGATACTAGCTCAACGACAGCTCATCGCATTCATTCGGTTTTCAATAAGATGAAGCTTTA
TGCGGAACGAGCAAATAAAACAGGTGTGCCGTTTCAATGGGAAATCATTGTGCTGAAATT
AAGTGAATTGAATGCTTGGGCGATGCCTGGTGGAAAAATGGCATTCTACACAGGGCTGGT
GGATAAGTTGAATTTATCTGATGACGAGATTGCGGTTGTGATGGGACATGAAATGGCTCA
CGCTTTGCAAGAACATGGCAAATCAGATCGTACTGTTAGCGCAGTGACAGGTATTGTTGG
TGTACTTGCTGATGTTGCAGTGACCGCAACAACAGGGGTAGATACAGAGGGTCTGCTCAG
TGCAGGGGTGGATTTAGTTGCCAATAAACCCTTCTCTCGTAGTCAAGAAACAGAAGCCGA
TGAAGTCGGTTTGATGTTAATGGCAGAGTCAGGTTATAACCCCGAAGCAGCACCAAATGT
GTGGGTGAAAATGAGCCAAGCGAACGGCAGTTCAGGTTTGTCTATTTTTTCTACTCACCC
GTCAAACGAAGATCGCCAAGCGAATTTAGCACGTTTAGTGCCTAAGGCTAAGGAAATTTA
TAATCGGAAAAAATAATACCTAAATAACCTGAAAAATTCTATGAGCCCCACTATAAATAG
CGGGGAACTCACAAAATAATATTCTATTTATGGAAAACAGAATATATTTTTTCCCCTAAT
TATTAGGATTCACTATTTAGTAAAGGTTACCGAGGTCTGCTCAGGCAAATGTAAATCTAA
CTGATTATACGGAATCGAAATCCCAGCCTTATCAAAGCCAATTTTTACTTTTTCCAAAAT
CGCAAATTGTGTAGTTGAATAGTTATTCGTCTGTACCCACGGACGCACAAATAACTGCAC
ACTGCTTGCCGCTAAGTTACCGACTGCAATGGTAGGCTCTGGATAGTGTAAAACATTTTC
ATCTTCAAACAGAATTTGAGCAATAATCTCTTTAGCTTTCTCAATATCGGACTCATAGCT
AATATCGAAAATGAAGTCGATGCGACGAGTTTCATTGCGGGAGTAGTTGGTGATACTGTC
GGCAAATACTTTACCGTTTGGGATCAACACCGTTTTATTATCGACCGTTCTTAGCTCTAA
CATCAAAATCCCCATTTGCTCAACTTTGCCTGATTTACCACCAGCTTCAATAAAATCGCC
TTTGTTAAATGGTTTAAAGATTAATAGCATTACCCCAGCAGCAAAGTTTTGTAATGAGTT
TTGCAAGGCTAAACCAATGGCTAAACCAGCCGCACCTATCAATGCTACTAACGAACTCGT
ATTAATGCCTAATTGTGAAAGTGAGGCAATCACTGTAATCAGCAAAAACAGAAAATAAGC
GATAGATCGAACAAAACCTTGTAGCATTTCATCTTTGCTTGATGCTAATACCGCTTTGCC
GATAAGGGTACTGATAGCCCTTGCCAAATAACGCCCGATAACAAAAATCGCAATTGCAAT
TAACAATTTAGTGCCATAGGGAATAATCCAATTTTCCAGGAGTTGTTGAAGTTCAAGATT
TTTTACATCAGTAATAATCTCTTTCGCTTCAGGGGGTAAAGTGATTTCAGGTATGATTTC
TTTTGTTTTTTCTGTGGTACTCATTATGTTCTCCTATATCAATTTCAGCCTATTCTAACA
CGAGACAGAATTTGTGATAAAATCCAATTCATTTTTCCTTTCTTTATATCAAAATGACAA
CAGAAAAAGTAATTAGTGCCAGCGTTCAATTTTTTACGATCAGTGATGATGAAGCTGGGC
AACGTTTGGATAACTTTTTACTCGCCAAGCTCAAAGGCGTGCCAAAAAGCCTGATTTACC
GTATTGTGCGTAAAGGCGAAGTGAGAGTAAACAAAGGGCGGATTAAACCCGAATATAAGT
TGCAAGCGGACGATATTGTGCGAGTTCCGCCTGTGCGTGTGGCAGAAAAAAATGAAGCAC
CGATTTCGACCAAACTCAACAAAGTTGCAGAGCTTGAACATCAAATTCTTTATGAAGATG
AAGTGATGTTAGTGATTAACAAACCGTCAGGCATTGCCGTCCACGGTGGTAGCGGTTTGA
GCTTCGGTGTGATTGAAGCCTTACGAGCGTTACGCCCACAAGCCCGTTTTTTAGAGCTAG
TTCACCGTATCGACCGAGATACATCGGGGCTGTTGTTAGTAGCGAAAAAACGTTCCGCAT
TGCGTAGTTTGCACGAACAGTTGCGTGAAAAAGTGGTACAGAAAGATTATCTCGCGCTCG
TGCGTGGGCAGTGGCAATCGCACGTTAAAGTGATTAAAGCACCACTATTGAAAAACGAAT
TAGCCAGTGGTGAACGTATTGTACGAGTAAATGAAGAAGGCAAACCGTCCGAGACCCGAT
TTGTAATTGAAGAACGTTATCCGATAGCGACCTTAGTCAAGGCTTCGCCTGTGACAGGTA
GAACGCACCAAATTCGTGTACATACTCAATACGCAGGACACCCAATTGCCCTTGATGATA
AATACGGCGACCGTGAATTTGACCAAAAAATGCAACAAGCGGGTTTAAACCGTTTATTTT
TACACGCCCATTCTATTCGATTTGTTCACCCTAAAACGGGCGAAGAAATGGTCGTGACAG
CACCGTTGGATAAACAACTAAAAGCCGTGTTGGCGAAGTTGAGGGTAAAATAATCTAATC
AACCTCACTACTACATCCATAGATAGTGAGGTCTATTAAAAAATTTATAGTCTAACCCGT
TTTTATTTACCTTTTTTCAAAAACTCTACCCCAGTATCAGGGAAGTCAGTGAATACGCCT
GTTGCACCAGCTTTGTTGAGTAGGGCATCATACATTTCATCAATGTTGGTGAAGAACTCA
GGTAGTGCGTCTTTGCGTACTGTGTACGGGTGAAGTTCCATCTTATATTGGGCTAACTCT
TTAACTAATGGGGTATAAACAATATTGCCCTTTTTAGATTGTTTGTCGTCAATGAGCATA
TACCAACCTGGCCCAACGCCGTCTGCGTATTTCGCTACTTCTGCCATCGCACCTGGTTTA
AACATCCAGTCGTAGTTGTAATTTACCCATTTACCTGATTTGTCTTTTTCTTCCGTTTCG
TGCCAGTCAGTGTAAGCCACTAATTGTACAAGTTTTACGTCCATACCAAGTTTTGGTAAC
AATTCGGTTTTGATACGTTTTAACTCGTTGAAGTCAAAGGTTTGTAGATAAACAAGGTCT
GATTTTTGGTCATAACCGTATTTTTTCAACACTTTTAAAGTTTCCAGTGCAATATCTTTA
CCTTCTTGGTGGTGTAACCAAGGGGCTTTGATTTCAGGGTAGATGCCGATTTTTTTACCT
GTGGATTTTTCTAAACCTTGGATAAATTCAATTTCGTCTTCAAAGGTGTGAATTTTGAAA
TCAGATTTCCACATTGGGAAGCGGTTTGGGTAGACTTGAACTTGTTTACCATCTTCTACT
TTGAAGTTTTCGGTCATTGCAAGATCTTACTCTAAATAATCCGCTTGTTGTCCAAATGCG
AGAGCTTTACTTTCTAAGGTATGTTCTGGTAAATAACCACTAGCACCACGGTGTGCGATA
ATCAGTTTATCTGACTGTGTTGCAACTGAGGTTGATGTTGAGCAACCTGCTAATACTGCT
GTTGCGACTAAACCTAATGCAAATTTTGTGAGTTTCATACTGTTTTCCTCTTTTTGTATA
TATAAAAAAGGAAGACCAAAATGTCTTCCTTTTAATCATTAATTATTTACCATAGCTATC
TTCTAATTTCGCTTTATGTTTGCCTTCTTCAAGCATTGTGATGAACATTAACAATACTGC
TAATACGCCACCTGCGATCATTACATAGAAGCCACCGTCCCAGCCGTAGTACTCTGCTGC
CCAACCAACCACTGCTGATGCAGAGTGGAGCAAGATATGCGGTAAATGATCGTGAGTCTG
CAACGGAGTGCATTGAAGAAAATAAAATCTTACGTCGGATTGCGCGTCACTGTATTGATG
AAACGGAAGGGTTGTTTATTACTTTGCCTGAAGATGATCTCGCCTATCAAAAAACCTTTA
TTCAAGCCTGTACGGAGTCAGGCATTGAAGCGGTGGCTATCGATCCAAAACTTGCGATGC
AAATGGAGCCCTCGGTAAATCCAGCCCTTGTCGGTGCAGTGGTTGTGCCTGATGGTTCCA
TTGATCCATTTCGCCTCACAGCATCAAATATGTTAGATGCCACAGAGAATGGTGCGAAAG
TCTTTACCTATTGCGAAGTGAAAGGGTTAATTCGTGAAGGTGGTAAAGTGATTGGCGTGA
ACGTTTACGACCATAAAAACAGAGTGGAACGTCAATTCTTTGCCCCTGTGGTTGTGAATG
CTGGCGGTATTTGGGGACAAGGCATTGCTGAATATGCCGATTTGAAAATCAGAATGTTCC
CTGCCAAAGGCGCATTGCTGGTGATGGGACACCGTATCAACAAAATGGTGATCAACCGTT
GCCGTAAGCCTGCCGATGCGGATATTCTTGTTCCAGGCGACACTATCAGCGTTATCGGAA
CAACATCAAGCCGTATTCCTTACGATCAAATCGACAATATGATCGTCACCCCTGAAGAAG
TCGATATTCTCTTTAGAGAAGGCGAAAAACTTGCACCAAGTTTAATACATACCCGTGTAT
TGCGTGCTTACGCTGGGGTTCGCCCGTTAGTGGCTACCGATGATGATCCATCAGGACGTA
ATGTCAGCCGTGGTATCGTCTTGCTCGATCACCAAGAGCGTGATGGCTTAGAAGGCTTTA
TTACTATTACAGGCGGTAAGTTAATGACCTATCGCTTAATGGCTGAGTGGGCAACGGATC
TCGTTTGCAAAAAATTAAACAAAACCGACCGCTGTGTTACTGCAGAAAAAGCCTTACCGG
GTTCAAGTGAAAGCCGAGCAGAAACCAACAGCAAAGTCATTTCACTGCCAAGTACCATTC
GCTATTCTGCGGTTTATCGTCACGGCTCTCGAGCTACTCGCCTGTTGGATAAAGAACGTC
TTGACCGCTCTCTGGTTTGTGAGTGTGAAGCGGTCACCGCAGGGGAAGTTCGCTATGCAG
TGGACGAGTTAAGTGTCAATAATCTTGTCGATCTACGTCGCCGTACCCGCGTTGGTATGG
GAACCTGCCAAGCAGAACTCTGTGCCTGCCGTGCCGCTGGGCTGATGACCCGTTTTGAAG
TGGCAACACCACGGCAATCCACCACTCAACTGGCTTCTTTTATGGAAGAACGCTGGCGTG
GGATTGAGCCGATTGCGTGGGGCGATGCCATTCGAGAAGCCGATTTTACCAGTTGGATCT
ATTACAGTTTATTAGGTCTAAATGATGTGCAACCGCTTGCAGAGCAAGCTCAACAGGGGA
CAGATAGCAATGAATTTTGATGTAGTCATTATCGGTGGCGGTCTTGCAGGCTTAACCTGT
GGGGTTGCCCTACAAGAACAGGGTAAACGTTGTGTGATTATCAACAATGGTCAAGCAGCG
ATTGATTTCTCATCGGGTTCAATGGATTTACTCAGCCGTTTGCCAAGCGGTGAGTTTGTC
GCTGATTTTTACAAATCCTATGCAACTTTCGCAAAACAGTTGCCACAACACCCTTACAGC
TTACTTGGCAAAGAGAAAGTCCTTGCCAAAGCGACACAATTTGAACAACTTGCCACATCG
CTCAAGCTCGATTTGGTCGGATCTACCGCACAAAATCACCTACGAGTAACGCCTTTAGGT
GGCTTGCGTGGAGCGTGGTTATCGCCAAATAGCGTGCCAACAGTCAAAGGTAGCGAACCT
TTCCCCTATAAAACAATTGCGATATTGGGGATCGAAGGCTATCACGACTTCCAGCCACAA
CTGTTAGCCGATAACCTAAAACAAAATCCACAATTTACCCACTGCGAATTAAGCACTGGC
TATCTCAATATTCCAGAGCTTGACCAACTGCGTAACAATGCCCGTGAGTTCCGTAGTGTG
AATATCGCTCAAGTGTTAGAACACAAATTGGCTTTCCGTGATCTTGTGGCAGAAATCAAA
ACGGCAACCAAAGGGGCAGAAGCGATCTTCTTACCAGCTTGTTTTGGCTTGGACGATCAA
AGTTTCTTCAACCAGTTACAACAAGCGGTGGAAGCAACGATTTTTGAATTACCAACCTTA
CCGCCATCATTGCTCGGTATTCGCCAACATAAACAACTTCGCCACCGTTTTGAACGCTTG
GGCGGTTTGATGTTAAGCGGCGACAGAGCATTAAAAGCCGATATTGAAAATGGCAAAGTA
CAACGGATTTATACCCAGCTTCACCAAGACAATGGGATCAGTGCAGAACATTTTGTACTC
GCCACAGGAAGCTATTTCAGCAACGGCTTAAAAGCAGACTTTGATCGCATTTTTGAACCA
GTATTCCAAGCCGATATTGTTGGTTGCAAAGATTTCAATGAAACCGACCGCTTGTCGTGG
ACGGCTAATCGCTTTTCATCGCCACAGCCGTATCAATCGGCAGGGGTTGCGATCAACGAA
AAATGCCAAGTTCGCAAAGATGGGCAATTTATGGCGAATTTATATGCAACTGGCAACGTC
ATTGGCGGTTTTAATAGCCTTGAATTAGGCTGTGGCTCAGGTGTGGCAGTGGTAACGGCA
CTTGCCGTTGCAGAAGAAATTGTGGGGGCATAATATGAACAACATTCAACGTTTAATCGA
ACAAGCTCAACAAAATACCCATTCTGCCGTTGTTCATCACGGTTTTGATGAGTCCTTTGA
AAGTTGCATTAAATGTACCGCTTGTACGGCGGTTTGCCCTGTTTCGCGTAATAACCCGAT
GTATCCAGGTCCGAAACAATCAGGCCCAGATGGTGAGCGTTTACGCTTAAAAAGCCCTGA
ACTTTATGATGAAGCACTCAAATACTGCACCAACTGCAAACGTTGCGAAGTAGCTTGTCC
GTCTGATGTCAAAATTGGTGACATTATTGTGCGAGCGAGAAACCGTCATTTAGATCGCCA
AAACAAACCGCTAATGCACAAACTGCGTGATGCTATTTTGAGCAACACCGACATTATGGG
CAAAATGAACACCCCATTAGCCCCGATTGTCAATACCATCACAGGTCTAAAAGCAACCAA
ATTCTTGCTTGAAAAAACCATCAAAGTGAGCCGTCATCGCTCGTTGCCAAAATACGCTTT
TGGTTCATTCCGCAACTGGTATATGAAAAAAGAGCAAGAACGCCAAGCCCTTTATCGTGA
AAAAGTGGCGTACTATCACGGCTGTTATGTGAACTACAACAATCCACAACTTGGTAAAGA
GTTGATTGATGTGTTTAACGCGATGGACATCGGCGTAATGCTACTTGAAAAAGAGAAGTG
CTGTGGTTTGCCATTAATGGTAAACGGCTTCCCAGATAGAGCGAAGCAACAAGCGAAATT
CAACCTTGCAGAACTTGAAAAAGTGGTGATGAACCGAGAGCTTGACGTAGTAGGGACATC
ATCAAGCTGTACAATGAATTTGCGTGACGAATATCATCACGTTTTAGGAATGGACAACGC
CAAAGTCCGCCCACACGTTCATATCGTCACCAAATATCTCTATGAACTGTTTAATCAAGG
CAAAAAACCAAAATTCAAACAGATGCCATTACGCATTGCCTATCACACCGCTTGTCACGT
TGATAAAGCAGGTTGGGCGCCTTACACCCTTGATGTATTAAAACATATCCCAGGGATTGA
AATTGTGATGTTACCATCACAATGTTGCGGTATTGCAGGGACTTACGGCTTCAAAGCGGA
AAACTACGAAACCTCACAAGCCATCGGCAATCCGTTGTTCGAACACATCAACAACGGCGG
TTTTGACTATGTGGTGTCCGAGTGCGAAACCTGTAAATGGCAGATTGATATGTCCACCAA
CTTAACCTGCCTACACCCGATTACCTTGTTGGCGATGGCGTTGGAGAGATAGTTCCCTCT
CTACCAAACTTCCTGCGTACTTTCATCGAACCTTAGTTTATTACTCATTACCCCCTTCCC
CCACAAACGGGGGGAAGGGCCCGAAAGACGGATGGGGAAAATTTAACATTATGGTATCTA
CTGTTCTTTTTATGCAAAATAATGTTGAGTAGCTCTAATGAAACATTGATACTTTTCTGC
TAATTGTTTATAGGTTTGTTTTACTTGTGTAATCAATCTAAATATCTATCAGACGTAATT
TCTTTGTGAAAGAAGACAGATGGTTATTTAAAAAAGGACTTAAATCCTTGTACTATAAGG
CTTTAAGCCACTTTTTAGCAACCATTTTTCTACTATGCCTAGGTATAGAGAGAAAAAGAA
AAAACCCGATGATTTCTCATCGGGGCTAAAAATATGGCTCCTCCTGCGGGACTCGAACCT
GCGACATATGGATTAACAGTCCACCGTTCTACCGACTGAACTAAGGAGGAAAAGAGTTGT
AACATAAATGGTGCCTCGAGGCGGAATCGAACCACCGACACGGGGATTTTCAATCCCCTG
CTCTACCGACTGAGCTATCGAGGCATCTCGTCGCTACGGGGTGCATTATGCTGATTTCCG
CCCCTCTCGTCAAACGTTTTTTTCAAAAAAATAAAAAAATCTGTTTAACGGATCGCTTTT
TATTCAATTTGTTTAAAAAACAACGTGTTATCTCACGTTACGGTATTTTTGTTGGGCTTT
ATTTACCTTAACCAAATAGTTTCTTGCTTGTGAAGATGGATGAGCGGTGGTTAAAATTCG
ATAAATTGCTGACGGATCTAAGTTATTAATTCGCTCAATCGCCATTAATTTGTCATTATC
AAACACTCTCAGTACTGCGCCAGCCCCACTATTATATGCTGAAATCATTGCGTAACGTTT
TGATGTAGGATCAGTTATTCCTTCTAGATACTCATCACGCAAAATCGTTAAGAACATTGT
GCCAGCATCAATATTCTGACTTGGGTTATAAAGATAATCACGATTAGGCTGGCCACCAAA
ACCTTTACGCGCAAAAATATCCCGTCCAGCTGTACGAGGTACAACTTGCATTAAACCAAT
CGCATTCGCATAACTTACTGCATAAGGGTTAAATGCTGATTCAACTTCCATAATACCCAG
AATTAAGCTCATATCAATGCCATAGCGTTTTGACATTTGACGAACCAATGGCAAATATCG
TCTTGCACGAACTTCAACGTGGTTTGCAATCATTGGAATCGTGACATAAGTAACGGTATG
TCCATTTTTCAAGCGGCGTGTTTTTAATTTATTTTGCAATAGGTAAGTTGCAAAATCATT
AGCAACCGCCACATTGGTTACAGAACGCCCATATTGATCCACAACTTGACCTGCTAAAAA
AGGATTATTGCTAATAGGAACATCACCCGAAGCAAATAAATCTATCCCTGTAGCATCTGA
TCCCATCAATAATGTGTGAATAATCGAATTACGCAAGCGGTTGTGATCCGCCAAAGTTTC
AATGGTAATTTGACCATCTTCAAAACTAATATGGCTACGGGTGTAATATTTGTCCGTATA
TTTTACATAGTCTTTCTGGCTTGCTTGGAGCAGTTCATTAACGCCCCAAATTTGATCGAT
ATTACGTGAAAATTGCCCCATCAAAATATCTAAACCATTGGTATTTTTAGAATAATCAGG
GCGAGGCTTTTTAGAACCTTTTCTCGTCGGCGTATCACTTCCACAAGATGCTAAAAAAGG
GATCAGTACCAATAACGGCAGGAATTTTTTATATTTGTTCATTAGGTTATCTCTATTTTG
ACTCTACAGGCACATAACCTTCAATATGGACTTCTTTTCCTTCAAACAAAAAATTCACCA
TTTCTGTTTCCAGAAGCTGACGATGTTCAGGGTTCATCATATTAAGCTTCTTCTCATTGA
CTAACATTGTCTGCTTTTTGATCCACTCTGCCCACGCTTGTTTACTGATTGAATCAAAAA
TACGTTTACCTAATTCCCCAGGATAAAGTTGAAAATCTAAACCTTCTGCTTCTTGTTTCA
AATATGCACAAAATACATTACGCGCCATTTTTCTGTCCTAATGTCAAAGTTAATTCGTCT
AAAATGCGTTTTATCGGGGTTGCTAAACCCACTTCGCTAGGTTGAGTTAAATCATACCAA
TAATCCGCTGTTGAAGATACACGCAAATGATAATTTCCCTGATTTTCTGCCACCCCAAGC
GGTAGGACTTCGGCATTTTTTTGTAAACTAAGTTCCGCCAAAATAGGATAAATATCCAAA
TGGAAATGGCTAAAAGTATGCCGAAAGGCAATTAATTGTGTCATTTGCAAATTTTTGCCC
GAAACTGACCGCTTGAGATCGTCTAAATGTTCAAATTGCGGAAAGACATAAAGTCCGCCC
CAAAGTCCTTTTGCTTCACGTTTTTCCAATAAGACTTTTGTCCCCTGTTTTAAAATCAAA
AAGTAGCTCTGTTTTTCAGGCAACGCCTTTTGCGGTTTTTTGGCTGGAAAATCCGCCCAA
GCCTGTTGAGCATTTGCCTGACAGCCCTTTTCTAACGGACAAAGGAAACATTTCGGCTTA
GATCGTGTGCAAATCATCGCCCCTAAATCCATCATCGCCTGATTAAAATCCGCCACTTGC
GAAGTTGGTGTAACACGAGCGGTCAGATCCCACAATTTATTTTCAACCGTTTTTTCGCTC
GACCAACCTTCAACCGCAAAATAACGAGAAAGCACACGTTTAACATTGCCATCTAAAATC
GGGTAAGGTGCATCAAGTACCGAAGAGAGTACCGCCCCAGCCGTACTTCTGCCGACACCT
GAAAGTGCAAACACATCAGCAAAATCTGTCGGAAATTGACCGCCAAATTCATCTCTAATT
TGTTGTGCAGCCTTATGCAAATTCCTTGCTCTTGCGTAATAGCCTAACCCCGTCCATAAA
TGCAACACTTCATCAATGGGTGCATTCGCTAAATCAATAATAGTGGGAAAACGTTGAATA
AAACGCTCAAAATAGGGAATAACCGTTGCCACTTGGGTTTGCTGTAACATCACTTCGGAT
AACCAAACGCCATACAAGGTTTTATTTTGTTGCCACGGCAGATGTTTACGCCCGTATTGC
TGATACCACGCCAATACGCCTTTGGCAAAAGGGGCATCGACACGAGATTGTGCCAAGGGA
AATTCGGATTTTTCTTTTTTCATTTAGATAATGATATAAGTATTAATAATAGGGGCTGAT
CAACGTTAGCTCCAAAGAAAATATTTCTATAGTTCTTTTGGGTTTTCCCACACACAAACA
GGGATTATAAACAACCATTTTATCTAACATGCTAAATACTTTACCTACATATCATTACTC
AATAGACCAATTTCGATTGAATCAATCTCACCATCTCTTGCAATGCCTCTGTTGGCGGTG
TGTCTTGATTCATAAACCAGCGGAACAGTTCGGGATCGGTATAGCGAAGCATTTCCACGA
AAGTGCGCTGTTGTTCAGCGGTTAAACTATCAAAATGTTCTTGATAAAACGGCATAATCA
TTTTATCTAATTCACGCATACCTCGACGGCATTCCCATTCAATTCTAAAACGATTCATCA
GTTTACCTCCGTAATGCGTAGCTCTCTTGGCACTTCAAATACGGTATTTTCTTCACAACC
TTCCAGTTCTTCAACTTTGGTAACACCCAATGTTTTTAAGTGTTCAACCACTGACTGCAC
CAATATTTCAGGGGCAGATGCACCTGCAGTAATACCGATAGTTGTTACCCCTTGTAGCCA
GTTCGGATCAATGTCCTGCGGCCCATCAATTAACTGTGACGGTGTTCCCATTCGAGAAGC
CAACTCGGCTAAACGATTTGAGTTGGACGAGTTTTTAGACCCCACTACTAGCACTAACTG
TGCTAATTTCGCCAATTCTCTCACCGCTTGCTGACGGTTCGTAGTGGCATAGCAAATATC
ATTTTTACGCGGACCTTGAATTGCAGGGTATTTCTGTTTTAAGGCTTCAATCACATCGCT
GGTATCGTCGATAGATAAAGTAGTTTGGGTCATAAAAGTCAGATCCTCATCTTCTTTTAA
GCCAAGTTTAGCAATATCTTCCACATCTTCTACAAGGAAAATGCCACCTTTCTCATTATC
ATATTGCCCCATTGTGCCGACGACTTCGGGGTGTCCTTCGTGTCCGATTAAAATCGCTTT
TGTGCCTTTTTTGCTCGCACGAGCGACTTGCATATGGACTTTGGTTACAAGCGGGCAGGT
TGCGTCAAAAACTTTCAATTCACGACGTTTGGCTTCGTGGCGAACCGCTTGAGAAACGCC
GTGAGCAGAGAAAATCACAATAGCACCGTCTGGTACTTCATCAAGCTCTTCAACAAATAT
CGCCCCTTTGGCTTTTAATCCGTCCACCACAAAGCGATTATGTACCACTTCGTGACGCAC
ATAGATCGGCGCACCGTGAATTTCTAAGGCAAGCTCTACAATCGAAATGGCACGATCTAC
ACCTGCACAGAACCCTCTTGGATTCGCTAAAATAATGTTCATTTAATTACTCTTTTTACT
TTTACGATGTTCTAAAATGGATTCTAAAATCAGCAATCCTGCCCCCACCACAATACCAAT
ATCGGCAATGTTAAATACAGGATAGTGATAAATGTCCCAATAAAAATCTAAAAAATCAAC
CACATAGCCATTATAAGCACGATCAATCGCATTGCCGATTGCCCCACCAATAATCAAGGC
ATAAGCTGAATTTTGCAGTTTGAGCTCCGCTTTATTTTTAAACAGCATTACAATCAATGC
AATAGAAATGACAATAGCTAAACCTAAAAAGAAATATTTTTGCCAGCCTGAATGATCCGC
TAAAAAGCTAAACGCCGCCCCATAGTTTCTCACATACGTAAGATTAAAGATCGGCAGAAC
ATTCACGCTTTCATAAAGCTCAAAGCGTTGTACCACAATGTATTTGCTCAATAAATCTGT
GATTAATACCACGACACTTAACCACAACCACGATAAACCTGTTTTTTTCATTTTATTCCT
TAAATTGCTTCTTCGTTCTCTTCACCCGTACGAATACGAATAACACGTTCTACATCATAC
ACGAAAATCTTACCATCGCCGATTTTGCCTGTTTGTGCCGTATCAATGATCGCTTCAATA
CATTCATCAACTTGCTCATCAGCCACAATAATTTCTAATTTTACTTTCGGCAGAAAATCA
ATCGCATATTCTGCCCCACGATAAAGCTCCGTATGCCCCTTTTGACGACCAAAGCCTTTC
ACTTCAGTAACCGTCATTCCCGTAATGCCCACGTCCGTCAATGCTTCACGGACATCATCT
AATTTGAATGGTTTAATAATGGCTTCAATTTTTTTCATAAGTTATCCTATCTTCTTGCTG
ATTTCGGTCTAAAACTCTCACAAATTTCAGGGTAAGTTTCAATATAAATGTCGCTTAAAA
GTTGTAAACAGTAGGGAACTGCACTGAAAACACCACGAACAAGCACTTTTCCATCTTGAT
CTTTCACCCCTTCCAAAGTTTCTTTAATTGCTTTTGGCTGTCCTGGTAGGTTTAAAATCA
GTGAGCTATGTCGAATTGCCCCCACTTGACGAGAGAGAATAGCCGTTGGTACAAAATGTA
AACTCACTTGTCGCATCTGTTCGCCAAAGCCAGGCATTTCTCGATGGGCAACAGCTAAGG
TCGCATCGGGCGTGACATCACGTTTAGCAGGGCCTGTTCCGCCTGTGGTTAGGACTAAAT
GGCAAGCGTGGTTATCGACTAATTCAATCAATGTTTGCTCAATAAGTGCTTGTTCATCAG
GGATTAGGCGAGTTTCAAGCTCAAAAGGTGTGGTAATGGCAGTTTGTAACCAAGCCTGTA
ATTCAGGAATGCCTTGATCGGCATAAACACCGGCAGAAGCTCGGTCAGACACGGAAACTA
AGCCAATTTTTAAGATTTCTTTGCTTAAACAAGCGGTCATTTTCTTTCTCTTTTTGCAAA
TTTAGACAGCTTGTTATTTTACCTTGAGAGCCTATTTTTCTAAAGTCTTAATCTTAAAGA
TGAAGTAATAATATTGAAAGATAATAACGGCAATTAAGATCAGTTTGCCGATGATGTGAG
GGATTACAAAGAAAGCAAAAATACAGAATGGCACAGAAAACGCCAAAATACTGATTTTCT
GTTTAAGTGTCATGGCTCGTGTTTGATCGAAAGACTTGAGATATTTGGAATAGATAGAGG
TAGATAAAAACCACTGTTTTAGTCGTTTAGAACCTTTGCCAAAGCAATATAATGCTAAAA
GCAAAAACGGAGTGGTTGGTAATCCAGGTACAATAATACCGATTAAACCTAATATCATTG
AGATAAAACCGAGTAAGATGAATAGTGCTTTCATGTATTTAAGGGAAAAGTAGTGATGGA
TGTTGATAATACGTTAATTCAATTCATTTTTCAACGAAGCAAGCAACTAGAAAGTATATA
ACTATTTTTACAGCCTAAAAAAGCATAGTGGACAAAAGAGTTGGTTCTGTTTTTCTAACT
TTCACTAACTCTTTTGATTACGGCATCCCTAAAATATGAATTGAGATAGGGACGATTAGT
TTCCTCTCAATGACATTTCACCTGTCGCAAAACGGCGGATAATTTCCCCTTGTTGCAGAA
TCAATTCCCCTTCTTCATTAATTCCAAGGGAAATCCCGTGAATTTCTTCATTTTCAGTGA
TTAATCTAACCGCTTGATGACGGAAAATATCAAACTGTTGCCAACGTTCTGCGTAGGGTT
CAAAGGTGGTTTGTGGATAAGTCACTAGGGCATTTTGTAAACGTTTAGCTAGCTCAGCAA
CCAGTTGGGAACGATCTATCTGATGTTCTGAGAGATCGCTCCAAGCCTGCGTTACCACAT
TTTTATCGACAGTGTTCATTCCTAAATTCAAGCCGATGCCAATCACAAGGTAAATTCCCG
TTTTATCGACACGGCTCTCAATTAGAATGCCCCCCATTTTTTTACCTTGATAGTAAATAT
CATTGGGCCATTTAATTTGAATATGCGGTACGTTCAGTGTTTGGAAGGTCTCGGCAATTA
ATACTGAGACCACTAAACTTAGTGATGAGAGCTGTGGAATATCCAATGAAGGATAGTGCC
ATAACATTGAAAAATAAACGTTTTGACTTTCAGGTGAATACCACTGCCGTCCACGTCTGC
CACGCCCCGCCGTTTGGGACTCTGCAACACAAAGTGAGCCTGATGGCAAGGTTTTATAGT
GAGTCAGTAGGTATTCGTTGGTGGAGTCAATCTCTTTAAATACAAGAGCTTGTCCTTGCG
TTAATGCCGATGTAATTAAATGTTGATCAAATCCCATTGCCAATTACCTTGTCACAAATT
CACTATCCACTTCGCCCTGTCGTCCCATAAAACGTACTTCTGGGTGTAATTCCACGCCAA
ATTTTTCACGGACTTGACGACGGACTTCTTTGGCTAGTGCCACAACATCAGCCCCAGTGG
CATTCTCTTTATTAATCAGCACCAGTGCTTGCTGGGTATGAACTGCCGCTCCGCCAATTT
GGAAACCTTTTAAATTTGCTTGGTCAATCAACCAGCCCGAAGGTAATTTGACCGAACCGT
CCGCTTGCGGATAGTATGGAATAGTCGGGTAAGCGGTCTGAATCTGTTGAAATTTTGCAA
ATTCCACTACGGGGTTTTTAAAGAAACTACCCGCATTACCAAACTCATCAGGATTTGGTA
ATTTCGTTCGGCGTACGGTACAGACTTCATCAAACACTTGCTGTGGCGTTACTGTGTTTG
GATCAAATTGTGCCAAAGAACCGTAATTTAAAACAGGTTGCCACGCCTTTGCTAACTTCA
AACCGACAGCCACAATCGCATAATGCTCACGATATTGATGCTTGAATACACTTTCTCGAT
AGCCAAACTCACACTCGTTTTTCGTTAAATGGAACAGCTCACCCGTTTTAAGATTTAGTA
CATCGACATAATCGCAAATATGTTCAAATTCCACCCCGTAAGCCCCGATATTTTGAATCG
GTGCAGAGCCAGCAACACCAGGAATTAACGCCAGATTTTCAAGCCCACCAATTCCTTGTT
TCAACGTCCATTGCACCAACTCGTGCCAATTTTCACCGCCAGCGACCCGTAGATAGTGAA
AGTGATCGTCTTGACGATGTTCGATCCCTTTGAGCTTATTGACTAATACTGTACCGTCAA
AATCGTCTAAAAACAGCACATTAGAGCCTTGCCCTAGCAACAAAATAGGTTGTTGTGCGT
GATCGGCTTTTTGCCATTCGGTTAATAGTTGTTCAACGCTGTTGAACTCAATAATGACCG
ACGCTTTTGCGGGCAAATGAAAGGTATGAAATGGGGTTAAGGTCTGACTCATTGACTACT
CCAAATTCTGAATTTGCTCACGCATCTGTTCAATTAACACTTTCAACTCAACGGCAGAAT
TAGTGACATCAGCGTTAATCGATTTTGATGCCAGCGTATTCGCTTCACGATTTAGCTCTT
GCATCATAAAGTCTAATTTACGTCCAACTGCACCGCCTTTTTTCAAAATAGACGTGGTTT
CTTTGACGTGTAGCTGTAATCGGTCTAACTCTTCCGCCACATCGACTTTTTGAGCCAGTA
GTACCATTTCTTGCTCTAAACGTTGTGGATCAAGTTGCAAGTTCAGTTCATCAAAACGCT
GTTGCAAGCGGTCTTTTTGCCACTGTAAAACGCTCGGCATTTGAGCCTGTACTTTTGTCG
CTTCTGCGGCAATAGCGTCTAAACGTTGTTGAATTAAGGCTTGTAAATTCGCCCCTTCAC
GTCCACGCATTGCGATAAATTCTGTAAGGATCTGCTCAAAACCGTATAATAAATCTTGGC
TGATCTGGTCGAGATCTTGATTTTGGTTATCGACAACCCCAGGGAAACGCAGAATATCCA
CCAAGTTAATTTCGCCTTCTTGAGCCGTTTCTTTTAGCCATTGTAATGAACTTATCACCT
GTTTGGCATACTCTTGATTTAAAGCTAAGCCATTGTTTTGATTAGCATTTGATTCAATGC
GTAAACTACACTCTACTTTACCACGGGTTAGTGTCGTACGCAGACGTTCACGCAAGGTCA
TTTCCAAATTGCGAAAGGCTTCAGGCAGACGGAAATAAGTTTCTAAAAAACGTTGATTAA
CCGAACGGATTTCCCATACGGCGTTACCCCACTCTTTTTTAAGCTCAAGGTGGGCGAAAG
CGGTCATACTGTAAATCATTGTACTCTTTTCTCTTTGTTACAAAATTTGGCATATTGTAC
TTGGTATTCTGCTAGAATAGGGGAAATTTTTTAGAGAAAAGGAATAAATATGCGTCCAAA
TAATCGTCCTGTTGATCAAACTCGTCCTGTAAAAATCACTCGTAACTATACTCGCTATGC
CGAAGGGTCTGTGTTGGTGGAATTTGGTGAAACCAAAGTGCTGTGTAATGCCACTGTCGA
AGAAACTGTACCACGTTTTCTCAAAGGGCAACAACAAGGTTGGGTGACAGCCGAATACGG
TATGTTGCCAAGAGCAACCCATAGCCGAACCCAACGTGAAGCGGCGAAAGGCAAACAAGG
CGGTCGTACAATGGAAATTCAGCGTTTAATCGCTCGCTCTTTGCGTGCTGTCGTTGATTT
GAAAGCCTTAGGTGAGCGTACGATTACGGTAGATTGTGATGTGATACAAGCCGACGGCGG
TACACGCACAGCGTCTATCACAGGGGCTTGCGTTGCGTTACACGATGCGATTAACAAATT
GATCGCCGATGGCTTATTGAAAGAAAACCCGATGAAAGGATTGGTGGCAGCAATTTCTGT
GGGGATTGTTGATGGGCAAGCGGTCTGCGATTTGGAATATGTGGAAGACTCTAACGCAGA
AACCGATATGAATGTGGTGATGGTTGAAGACGGTCGTTTAGTGGAAGTACAAGGCACTGC
CGAAGGTGAACCGTTCAGCCATATGGAATTATTGCAACTCCTTGATTTAGCACAGAAAGG
GATTGAGCAGTTGTTTGAAGCACAGCGTCAGGCGCTAAATGCAACTTCTGATGCTATACG
ATAGTCGTACAAAAATTAAAATTTTAAGAAATCATTTAGGGGATTATTCCCAGCAATATT
GGGGCATAGTAGACAAAATAGTCGCTATGCCAATTTTTTGAAACATATTATGTCAAAATA
ACTTACTCAACCAGCCCAATTTTGAGCCTAAAACATTAAAGTAGTTGTAATCTTTTAAAT
GCAATAGACGCAACTTATCCGGGCTTTTTTGCACAAGAATACGTTCATCAGGGCTAAACG
GCAGTAAACGTTGGCTATCACAGCTAATCACTAAATTTGACTGATTGTACTCAGCAAAAC
GCATTGAAATAACACTATCGCCATCGACAACCAAAGGACGAGAAGAAAGGCTGTGTGGGT
TCATCGGAACAAGAGCAATCGCATTTAAATTAGGGGTTAAGATTGGGCCACCGGCGGAAA
GCGAATAGGCGGTTGAACCTGTAGGTGTTCCAATAATTAACCCGTCGGAACGTTGCGAAA
AAGCAAATTTGCCATCAATACTCACTTCAAAATCAATAGTACGAGCGATTTGGCTAGAGT
GAACGACAACTTCATTGAGGGCATTATTTGCTTCAATGATCTTACCATTTTGCTCAATTT
TCGCATCAAGTAAGAAACGTTCTTCAATCATAAACTCGCCACGCTCAAGGCAACTATGCA
GTTGCTCAAAGGCTGTTTGAGGGGCAATATCTGTTAAAAAACCAAGATTTCCACGGTTAA
TGCCAATCAGTGGTACACGATATTTCGCTAATTGCCGAGCCATACCCAGCATATTACCAT
CACCACCAATCACAATTACTAAATCCGCCCATTTTCCAATTTCTGCAATGTTCATCGGGT
TAGCTAAATTGAGTTGAGTGGCAATTTTTTCTTCGACTAACACATTATATTTACGATCTT
TTAGCCAGTTATACACAGCTAAATGCGTTTCTAAAGCTATATCGTGACGAGGTTTGCCGA
CAATCGCAATGGTTTGAAATCTACGGTGCATCATTTGAACTCGTTATCCAATAAAATTGG
GCTATATGGTAGTACGCAATCTGCTGTTTGTCATCTTTTTCCTATCAGCTTACTGATTGT
TTAAATCTTAGGGATAAATAAAAAATTACCCTATAAAATAGGGTGTTATCTATTTTATAG
GGTTAGCATGAATTTAACTAAAAATGAACTAAATAAAAGAGTTATTGATGATTTCTTATT
CGTTTTATAGCGTATAAATTAATTTTTATTCATCATCCTAGAAACTCTTTATGTTTAATC
AATCGCCGGTGTATATTCACCTTTTGCAATTGCATCTTTGATACGCTCTGCTTCACTCAA
GACTTGAGCTAATAAAGCCTGAACGTTTTCTAAGGTCACAATCGGACTTAAGGTGGTCAT
TTTTAACGATTGTACGTTGTTGACTTTGGTTACGCCGATATTCGCTTCGCCACGGGCAAA
GAGTTCATCTGCGACGTTTTGGTTCAAGGCATCGACAAACTCTGCTGGGTAGCCTTGCGG
TACAACACGGAACAACACGGAGGCGAATTGAGGTTCAACTAATAGCTCTAAGCCGTCGGT
CTCTTTGATGTAGTCTGCAACGGCACGAGTTAATTTTACGCCGTGGTCAATCATTGAGCC
GTAAAGATTTTCACCAAGGGCTTCCACCGTAAACCATAATTTTAATGCGTCAAAACGACG
GGTGGTTTGTAGTGATTTTGCTACTAAGTTTGGTACGCCGTGTTCTTCGTCATACTCTGA
GTTGAGATAATCTGCTTTGTAGTCGATGTAGCGGTATTCGTTTTCATCTTTTAATAAAAA
CGCTCCACAAGAGATACTTTGGAAGAAGTGTTTGTGGAAATCAAGGGTGATTGAGTCGGT
GAGCTCGATACCGTCTAGGAAGTGGCGATATTCATTGGATAGCAGTAATGCACCGCCCCA
CGCCGCATCAACGTGTAACCAGACACCGAATTTATTTGTGATAGCACGAATGGCTTTAAG
CGGATCGATAGCCCCTGCGTCCGTTGTACCTGCTGTCGCCACAACGCAAGCCACGACTTT
GCCTTCTAAATAAAGTTTGGCTAAGGTTGCTTCTAACGCATTGGTGTCCATTTGGGCATT
TTCATTGCACGGTACGGTCACTACAGATTGGAACCCCATTCCCATCATTGCCATATTTTT
TTGCACAGAGAAGTGTGCATTTTCCGAGCAAACCACTTTCACCTTTTGCATTGCATCAGG
CGGAATACCGTCACGTTGCACCGACCATTCCGTGCCGTCCGCATTTTTCCAGTGTTTTGC
AATGCACGCATCACGGGCAAGTAATACGCCCATTAGGTTAGATTGCGTACCGCCAGAGGT
GAAAACCCCCGCTTGTCCTTTGTCGTAGCCCACTTTTTCACGCAACCACTCGATGAGTTG
CACTTCCATTAATGAACCTGCTGGGCTTTGATCCCAAGAGTCCATTGATTGATTGGTGGC
ATTGATTAATACTTCGGCGATTTGGCTGGTGACCATTGTTGGACAGTGTAAGTGAGCCAA
AGAGTGTGGGTGGTGTACTTTTAAACTTTTGTTGAGGAATAACTCAATTAAGCGATCTAG
GGATTTAGCAACGCCTAAGCCTTCTTTTGGCGGGTTAAAGGCAATTTCTGAGCGTAGCTG
TTTAATGCTACCGCCGGTGTACATTTTTTCATTTTGTAGCCAGTTACTCACCGCTTGTAC
GGCAGTTTCCATTGATCTTTGAACCTGTTGCCATTGCTAATTGGTTACCACGGAATGTAC
CTGTGTGTCCTGCTGGCTGCCAAGCGTCAAACTCTTTTTTGATCGCAAGTACAGCAAGCG
GTAAGCTACCACCTACAGCTTTTGACATTACCACAACATCTGGCTCAATGCCTGCGTGTT
CAAAGGCGAACATTTTACCTGAACGGCAGAACCCTGCCTGAACTTCATCTAAAATCAACA
CAATTCCGTGTTTTTTCGTTACTTCACGGATTTTTTGCAACCATTTCACTGGTGCAGTCA
CTACACCGCCTTCACCTTGAATTGCTTCAAGAATAACAGCTGCTGGTTTTACCACACCGC
TTTCAACATCTTCGATAAAGTTCTCAAAATAGTAAGTTAAAGCATCAACACCTTCTTCAC
CTCCGATACCTAATGGGCAACGGTATTCGTGTGGATATGGCATAAACTGTACGCCTGCCA
TTAAGTTTTGCACGGCATTTTTCGCATTAAGGTTACCTGTCATTGAGAGCGAACCGTGTG
TCATACCGTGGTAGCCACCTGAGAATGCAATTACATTACCGCGACCTGTATAGGTTTTCG
CTAATTTGATTGCTGCTTCTGTGCCGTCCGCACCAGAAGGGCTACAGAATTGTAAACGGT
ATTCACCTTTCGGGAAGAAAGAGAGTAGTTCTTCGGTAAAAGCATCTTTTAACGGCGTAG
TTAAATCAAGGGTATGAAGCGGTAAACCACTTGCTAATACATCTTGAATAGCCTGAATAA
CGGCTGGGTGATTATGTCCGAGTGCTAAAGTACCTGCACCAGCCAAGCAATCTAAATATT
CGTTACCTTCAACGTCAGTGACCCAGCAACCTTGTGCTTTTGCAATTGCAAGCGGTAATT
TACGAGGATAACTACGAACATTCGATTCCATTTCGTTTTGACGAGTTAAGTAATATTCGT
TAGTTGCTTGATTGATCGGATTTACAGGAGTTGTTGTCATTTGAAAATAGACCTGCTATA
AGAGGTTAAAAAAATAAGTCGGGTGCCTTGCGGGAAGCCTAAGCTTTCTTATCCTGAAAG
ATAAGATGCCTTGGGGCATTTGACTCGCTACTTATTAAAAAAAGCGTTTCAGCTTTTTTG
TTTTTACCCTATTGCTCCCTAGGATTGGATAGGTTGGAAACAACGCCTCAAATGTTGGGT
TATATTTGAGGACGGCGTATAGTAGCGATTTTTAAAAAAAAGAAAAGTTTTTTCTGAATA
AAACTTTACCTGTGATACAGCGAGCTTAATTGTTTAGAATAAGTCTTTGGGAGATTTTTG
TAGGGATGTTATTTTTAATTTGTTGTTTGGCGTAATCAATTGCATAGAAAAACGCTCGCT
CACTTGCCCCACCATGGCTTTTTACAACCACGGACGATAAGCCGAGCAGTGTGGCACCGT
TATGGCGATCAGGGTTGATCTGTTGTAGCTTTTTATAGTAACGATAAAAGATTAAACGTA
GTAAATAACGTTTGGTATTGCGACAAAGATGTGAATCTTCCGTTGTTTTTTTAAAGAGTG
AAAGGATATTTTTTGCCGCACCTTCAAGTGTTTTAAGTGCAACATTACCGCTAAATCCAT
CGCAGACAATCACATCAGCAAGATGATTCATTAATTTATCCCCTTCTAAGAAGCCAATGT
AATTTAGATGATTACATTGTTTTAATTGCTGGTGAGCATCTCGAATTTGCTGTGTTCCTT
TATGCTCTTCTGTTCCAATATTCAGCAACGCTAAACGTGGATAGACCAAATCCAACATCA
CTTCTGCAAACACATTGCCCATTTCCGCAAACTGAAGCAATAGTTCACTATCTGCTTCAA
CGTTTGCACCAAGATCTAACATCACACTTGAGTTGCCGTTAATTGTTGGAATCAAAGATG
TTAATGCGGGACGATCAATGTTTGGCAAGGGTTCAATCAATTGTTTTGCTAGCCCCATCA
GTACACCTGTATTTCCGCCACTTACACAACCTTGAGCATTTCCATTTTCTACCGCTTCAA
TCGCTAAACGCATTGAACTGCCTTTACTTTGACGAATCGCTTGCACAAAAGGCAAGTCTG
CTTCGATCACTTTTGTTGTATGGACTAATTCGATACGTTGTTGAATATCGGGAGAAAGTT
TATTGAGATAGGGGGATATTTCAGCTTGGTCGCCGAACAAGATGCAACTGAGTATTGGAT
GTTGAGCCAACGCAAGTGATAATGCAGGGATAGTAATACGGGGACCAAAGTCCCCGCCCA
TCGCATCTAACGCGAGAGTTAGATGAGTCAATTTAAACCTCTACGAGATCCAATTGATTA
TTTGATTTTACGACCACGGTAATAACCGTCAGCGGTAACGTGGTGACGTAAGTGGGTTTC
GCCACGCGCATCTACAGATACTGCAGCTGTGGCTAATGCATCGTGTGAACGACGCATATC
ACGACGTGAACGAGATTTCTTATTTTGTTGAACAGCCATTGGCTATACTCCTACTAGATC
TAGTTTTTCTTTAAATTAGCTAATATTGCGAAAGGATTTGGTTTCTTTGCCAGTTCTTCT
GGTAATTCGCCAAAAACTAATTCGCTTTCGGACACTTCACAGTGTTCATCGGTATGCATC
GGCACTAGGGGTAATGACAGAATGAATTCGTCTTCTATCATATCTAGCAAATTTATCTCA
CCAAAAGAATCAACTTCAATTGGTTCATAAATCTCGGGCAAATTGTCCGCCTGATCCATA
TTAGACACTGGACTGAAACAAAATGTGCAGTCGAGTGTTTGCGTAAATGGGTTACTACAA
CGTTGACAGTCTAGCTCCACATCAACTTTCGCAGTGCCTTTAACCACTGTGAGTTTTTGC
GGATCAACATATAACGATAAAGTAACTTGTGCATCGCCCAGCATTTGACCAACAGATTCA
CCCAAACGGCTAAGTAGGTTCGCAGAAATGTAGCCTTCGTAGTCCATTCGACGCTGAGCG
TCTTTATATGGGTCAATAGTTAGGGGTAGTTTTACCTTTTGCATAGGGTGCGAATATTAC
AGATTTTGAAGTAACTAGTCAAAGAGAAAATCTGGATTTGTAAAAAATCCGTAGAATCAT
GCCGCTTATATGTATCTATTACATTATTTTGTGAAATTTAGTAGCAATCCCATCGCTTAT
ATGTTAAAACGTTCGCCGTTTTTATTTAACTTACAAGAAGGAAATGCAAATGTCATTACA
AGCAATTATTGAAGCGGCGTTCGAGCGTCGTGCTGAAATTACTCCAAAAACTGTTGATGC
ACAAACTCGTGCGGCTGTCGAAGAAGTGATTAAGGGATTAGATAATGGTTCACTGCGTGT
TGCAGAAAAAATTGATGGTGAATGGGTTGTTAATCAATGGGTGAAAAAAGCGGTTTTACT
TTCATTCCGTATCAACGACAACGAAATCATTGATGGTGCAGAAACTAAATACTACGACAA
AGTGCCGACCAAATACGGTGAATATAGCGAAGAGCAGTTCAAAGCAGATGGTATCCGTGC
TGTTCCAGGTGCCGTTGTGCGTCAAGGTTCACACATCGAGAAAAACGTGGTGTTAATGCC
ATCATTTGTGAACATCGGTGCTTATGTTGGCGAAGGTACAATGGTGGATACTTGGGTAAC
GGTGGGTTCTTGTGCGCAAATCGGTAAAAACGTGCATTTATCAGGTGGCGTAGGTATCGG
CGGTGTGTTAGAGCCGTTACAAGCAAACCCGACCATTATCGGCGATAACTGCTTTATCGG
CGCACGTTCTGAAATCGTAGAAGGTGTGATTGTTGAAGATGGCTGTGTGATTTCAATGGG
TGTGTTTATCGGTCAATCAACCAAAATCTATGATCGTGAAACAGGCGAAATCCATTACGG
TCGTGTTCCTGCCGGTTCTGTGGTGGTTTCAGGTAGCCTTCCGTCAAAAGATGGTTCACA
CAGCTTATACTGTGCAGTGATCGTGAAAAAAGTGGATGCGAAAACATTAGGTAAAGTGGG
TCTTAACGACTTATTACGTTCTATCGAAGAGTAATTTTCGCACTGAATGGCACAAGCAAC
GGCTTGTGCCTCTTTTTTGGAGATCTTGTATGACGACCTATTCGCTACGTTTAAAAGCCA
AAAATGAGCTCACGCCGCATCCAACGGCACAATATTGGCGTAAATGCCAAGTTGAAGAAC
TTTTTGATTTGCCTTTTATGGACTTAGTTTTTCGGGCGGCAGAAATTCATCGACAACATT
TTGATCCAAATGCCATTCAACTTTCTACGCTACTTTCCATTAAAACGGGCGGTTGCGCTG
AAGATTGTGAGTATTGCCCACAATCTGCCCGCTATGACACGGGTGTTGAAAAGCAAAGTA
TGCTTGATGTGAACTATATTGTTGAGAAAGCCCAAATTGCCAAGGCTCGAGGAGCAAGCC
GTTTTTGTATGGGAGCAGCGTGGCGAGGTCCTAAACCTAAAGATATTGAGACGGTCTCCG
CCATCATTAAAGCGGTCAAATCCCTAGGTTTAGAGACTTGCGGTACTTTCGGTATGTTAG
AAGAAGGTATGGCGGAAGATTTAAAAGAAGCCGGATTAGATTACTACAATCATAATTTAG
ATACCGATCCGGAACGCTATCATCAGGTCATTCACACTCGTTCTCACGATGATCGAATGG
ATACCTTAGGTAAAGTGCGCTCCGCAGGGTTAAAAATCTGTTGCGGCGGTATTGTTGGTA
TGAATGAAACAAGAGCTGAACGAGCCGGACTTATCGCCAGCTTAGCCAATCTTGATCCTC
AACCAGAGAGCGTGCCGATTAACCAATTGGTTAAAGTGGCAGGCACACCACTTGAAAATG
CAGAAGATCTCGATTGGACAGAATTCGTGAGAACCATTGCTGTTGCGCGTATTACGATGC
CAAAAAGTTATGTTCGCCTTTCAGCCGGGCGTAGCAATATGCCAGAAGCCATGCAAGCCT
TGTGTTTTATGGCCGGCGCAAACTCGATCTTTTATGGGGATAAATTATTAACGACGGAAA
ACCCAGAAGAAGATGGCGATAGAGTGCTGATGGAAAAATTGAATTTATATCCATTAAGTT
GTTCGAATGTTGAATGATAAAAGTAATTACAACATAAGTAGCTAAATTCTCTCCCCTCTC
CCACAAGGGGCGAGGGTTAGAATTTGATAACATTGCAAAATCTTGCTCATTTTTAACCGC
TTGTAAGGATAATATAATGAAAAAAATCTTGTTATTAAACGGACCTAATTTAAATATGCT
AGGGAAACGAGAGCCCCATATTTATGGTTCACAAACCTTAGCCGATATTGAAAACCACCT
CCAACAATTAGCGAAGGCAAGAGGCTATTGTCTAGAGTATTTTCAAGCAAATGGCGAAGA
GCCGATTATTAACCGTATTCATCAATCATTCCAAAATACCGATTTCATTATCATTAACCC
CGGTGCGTCTACTCATACCAGCGTTGCTTTGCGTGATGCTTTATTGTCAGTTGCTATTCC
TTTTGTTGAAGTCCATTTATCCAACGTACACGCCCGTGAACCTTTCCGTCATCATTCCTA
TTTAAGTGATGTCGCAAAAGGCGTGATTTGTGGATTAGGGGCAAAAGGTTACGATTACGC
CTTAGATTATGCTATTCAATTTCTAAAGAGTGGGAAATAAATCCACTTTTTGTTGCCTGA
AGTAAAAAAAGAAAACTGAACTGCTACGATCAGTAGCAAATTTGCTAACAAATTCGGCAA
ATTTATCAGATTTTCGTCGCAAATTAATAAAATTTCAGGTAATCTACGCAAAATTTTGCT
CTATGTTCTTTGAACATAGAGTTTGTTTATTTTTACACTGAAATACGGATCTCACTATGG
ATATTCGCAAAATTAAAAAACTTATCGAGTTAGTTGAAGAATCAGGCATTACTGAATTAG
AAGTGTCTGAAGAAGAAGGTACAGTACGTATCAGCCGTGCCGCCCCAGCAGTTGCACCTG
CGGCAGTACAATATGTTGCAGCACCGCAAGCTGCTCCAGCACCTATTGCAACCCCTGCAC
CAGCAGCTCAAACCGCACCTGCAGCAGCTCCAGCTCCGACAGCGGAAGTAGCTGGTCACG
CTATTCTTTCACCAATGGTAGGGACATTCTACCGTAGCCCAAGCCCAGAAGCTGCACCAT
TTGTTGAAGTGGGTAAAACCGTGAAAGTGGGCGATACACTTTGTATCGTTGAAGCAATGA
AAATGATGAACCGTATCGAGTCAGACAAAGCAGGGGTAATCAAAGCAATCCTTGTAAACG
ATGGCGAAGCGGTTGAATTTGATCAAAAACTCTTCATTATTGAATAATTCATTTCTTACA
AGCGGTCAGATTGTTGCAACATTTTGCAAACAAGTGACCGCTTGTTCAACTAAGGACATT
GTCTTATGTTAAAAAAAGTTGTCATTGCAAACCGTGGCGAAATTGCATTGCGTATTCTGC
GTGCGTGCCGTGAACTTGGCATTAAGACGGTTGCTGTTCACTCAACGGCAGACCGTGAGT
TGAAACACGTTCTCCTTGCGGATGAAACAGTGTGTATCGGTCCTGCGCCATCGACAAAAA
GTTACTTAAATATTCCTGCGATTATTGCCGCTGCAGAAGTAACTGGTGCTGATGCGATTC
ACCCCGGTTATGGTTTCTTATCTGAAAATGCAAACTTCGCAGAACAAGTAGAAAATTCAG
GCTTTATCTTTATTGGTCCAACAGCAGATGTAATTCGTTTAATGGGCGATAAAGTTTCTG
CAATTAATGCGATGAAAAAAGCAGGCGTACCTTGTGTACCTGGCTCTGGTGGTCCTATCG
GTAATGATGTCGCCAAAAATAAAGAAATTGCACAGAAGATTGGTTATCCAGTGATCATTA
AAGCATCTGGTGGCGGCGGTGGCCGTGGTATGCGTGTGGTTCATCACGAAAAAGATTTGG
AAGAATCTATTGCTATGACCAAAGCAGAAGCGAAAGCAGCCTTTAATAACGATATGGTTT
ATATGGAAAAATACCTTGAAAATCCACGCCATATCGAAATCCAAGTGCTTGCAGATACAC
ACGGCAATGCGGTTTATTTAGCAGAGCGTGATTGCTCTATGCAACGTCGCCATCAAAAAG
TGGTGGAAGAAGCTCCAGCACCAGGCATTACCCCTGAATTACGTCAATTTATCGGTGAAC
GTTGTGCGAATGCGTGCCGTGAAATCGGCTATCGTGGTGCAGGTACATTTGAATTTTTAT
TTGAAAATGGCGAGTTTTATTTTATTGAAATGAATACCCGTTTACAAGTGGAACACCCTG
TGACAGAAATGATTACAGGTATTGACCTTGTAAAAGAACAGCTTCGTGTTGCTGCAGGTT
TACCAATCTCAGTTAAACAAGAAGATATTAAAGTACGTGGTCACGCGATTGAATGCCGTA
TTAATGCGGAAGACCCAAGTACATTCTTACCATCACCGGGTAAAATCACCCGTTTACACG
TTCCAGGTGGATTAGGTGTTCGTTGGGATTCTCACATTTATGCGGGCTATTCTGTTCCAC
CGCATTATGATTCAATGATTGGTAAATTGATTACCTTTGCTGAAAATCGTGATATTGCAA
TTCGTCGTATGGAAAATGCATTGTCAGAAACGATCGTGGAAGGAATTAAAACCAATATCC
CACTTCATAAACAGATTCTTTCTGATGAAAACTTCTGCAAGGGTGGAACGAATATCCACT
ATCTTGAGAAGAAATTGGGTTTAAAATAATGATATAGTAGAAAACATATCTGCTACTATG
TCAAAATAGATACAATAAAGCCCTACCTTACGGTAGGGCCTGAGAAAAGATGTAATTATA
AACTTTCAGTGAAAGTACGAGTAATAACATCACGTTGTTGTTCTGGTGTTAATGAGTTAA
AACGAACTGCATAACCAGAAACACGGATAGTTAATTGTGGATATTTCTCAGGGTTTTTCA
CTGCATCTTCTAATGTTTCACGACGTAATACGTTTACGTTTAAGTGCTGACCACCCTCAA
CTTTAATGGTTGGTGCAACATTAACTGGGACTTCACGGTATGAAACTTGACCTAATTCGC
TGATTGCAACTATTTGGTCTTCTTGGAAATCACCTTTAGCTGCTAAGCAACGTGCTTCAT
TTTTCTCTTCATCTAATAACCAGAAAGAGTTTAATAAGTTTTTGTTGGTAGATTCAGTGA
TTTGTACACCTTTGATCATTTTTAGCTCCTAGTATGTTGGGTAAATTATAAAAAAAGTTT
AAAGTTTCAAAAAATTTTGAGCATTCTAACTTTAATCCTTTAAAAAGCGAGAAAAATTTA
AGCATTTTTATCAAAAAAAACTGATGATGGCTTAAAAAATAGACAAGAGTTAACAGTTCA
TTTTAATTTTTAACAATTTAATAATAGGATAGAATATGAACAGTTGGACTGATGCCATTG
GGGAAGAAAAAACACAACCCTATTTTCAACATATTTTGCAATATGTACATCAAGAACGTT
TAGTTGGAAAAGTAATTTACCCACCTCAAAATGAAGTGTTTAGTGCTTTTGCTTTAACTG
AATTCAAAGATGTGAAGGTAGTTATTTTAGGGCAAGACCCTTATCACGGCTCCAATCAGG
CACACGGTTTATCTTTTTCAGTAAAACCAGGAATTGTTCCGCCTCCCTCGCTGGTTAATA
TGTACAAAGAATTATCCCAAGATGTTGGGTTTCAAATACCATCACACGGCTATCTCATTG
AGTGGGCAAAACAAGGGGTGCTATTGTTAAATACGGTTCTCACCGTTGAGCAAGGAAAAG
CACATTCACACGCCAATATCGGTTGGGAAACCTTTACTGATAAGGTGATCCATCAACTCA
ATCTACATCGTGAAAATCTGGTATTTTTGCTTTGGGGAAGCCATGCTCAGAAAAAAGGGC
AATTTATTGATCGTTCTCGTCATTGCGTTCTCACAGCCCCTCACCCATCACCGCTCTCTG
CACATCGTGGCTTTTTAGGCTGTCGCCATTTTTCAAAAACCAATGATTACCTTCGTTCTC
ACGGAGTCGAAGAAATTAATTGGCAGCTGCCATTATAAGTAACATGCTAGGAATATCTAA
GAGATTTCCTAACTTATATTGTTGATTTGGACTGGCTCAATAATTTCACTTGGATAGCAA
CCCAATACTTTTAAGAAACTCGTCACTGTTTCAAGTTCTTTCAACGCATTTTGGGTATTT
TCATTGTGAATATTGGCATCTAATTCCACATAGAACATCTCTTCCCACGGCTTGCCATAA
ATAGGTCGAGATTCAAGTTTAATCATACGAATGCCGTGTTGCTTGAACACCATCAGAGCA
TCAACCAAAGCACCCGCTTGTTGAGTCGTCGTCATTAATAACAAGGTTTTGGTCTGTACT
TGTGGCGAAACATTGATAGTTTTTTTAGACACTACAATAAAGCGAGTAATATTGTTTTCT
TGATTCGCAATACCACTTTTTAACACGCTTAAACCGTACAATTTCCCGCCATCTTCATTA
CCTAACGCAACGCAATTTGGTTTATTTAAACGAGCCACTAACTGCATAGCGTGAGAACTA
CTTTCACAGTATTTGATATGCACTTTATCTAAACTATGAATAAATTGGCTACATTGTTGT
GCAGGTTGTGGGTGGGTATAAATGGTATCCACTTGGGCAAAATCAGCATTGTTTGTTCCT
AAAACACAGTGTTTAATAGGATAAGCTAATTCGCCTACAAGGGTTAAGTCTGTATGTTGC
AACAAATCATAAACTTCATTGATAGAACCTGATGTGGTATTTTCTAACGGCAACACGCCA
TAATCGGCTTCATCTTGCTGAACTTTTTCAAAAACTGAATCGAAAGATTCGCAACTGAGT
TCCACTAAAGAAGCCGTGCTGTTTTTCATAAACTGGCGAGAAGCAAGATGAGAATAAGAG
CCACGCATACCTAAAAATGCAATGGTGGCATTTTCTTGATTCTGATTCAGTTTATTTTGC
AAGTAATGTTGCTGTGTTAAGACAGAGTCTTCAATGATACGTTGGAAAATTTGCGTAACA
TATTGTGGGTCAAGTTGATAATTTTCCGCTTGAGCAAAACTAACCAATTCTTGTAACAGT
TGTTTTTCACGTTCGATATCTCGTAGAGGCTTTTTCGTGATCTCTTTGCTTCTCACTACA
TCGAACGCAAGTCGATGACGCTCCGATAATAATTTCAATAAGTTGCGGTCAATTTGAATG
ATTTGTTGTCGAATATCCGATAAATCTAAAGACATTGCGTTTTCCTAAGCGGTCGGTTGT
GTTTAATTTTTTGCAGTTTGCAGTTTGCAGTTTGTATATAACTGAAATTTTAACGGCTTC
CCCCATAAATCACAATCAACTAATGAAAATAATCGCTAAAATGGTAAGATGTCGCACTTT
TATCAAATAAAGAGGAAATCGAATGTCAAATCCACTTTTAAACAACACAAGTTTACCTAA
ATTCTCTCAAATTCAACCTGAACACGTTGTGCCTGCTATTGAGCAGTTAATTCAACAATG
CCGTGATACGATTGAACAAGTTTCTCAAATTAATACACCAACGTGGGAAAACTTCTACCT
ACCGCAAGCAATCACAGGGGATAAACTCTCTCGTGCGTGGTCGCCTGTTGGGCATCTCAA
TTCAGTAAAAAATAGCTCTGAATTGCGTGAAGCTTATCAAGCGTGTTTGCCGATGTTATC
CGAATACAGCACTTGGGTTGGGCAACATCAGGGGTTGTATCAAGGCTATGTCAAACTGAA
AAATAGCCCTGAGTTTGCCACTTATTCGCTCGCTCAGAAAAAAGCGATTGAAAACAGCTT
GCGTGATTTTGAGTTATCAGGGATCTCATTGCCAGCAGATAAACAAAAACGCTATGGCGA
AATTTCTGCTCGTTTATCTGAACTTAGCTCACAATTTAGCAACAATGTCCTTGATGCAAC
AATGGGTTGGGATATTGTGATTGAAGACGAAGCGGATCTAAAAGGTTTGCCAGAGTCAGC
ACTTGAAGGGGCGAAACTTTCAGCACAAAGTAAAGAGAAATCAGGCTACCGCTTTACCCT
TGAATTTCCAAGCTATTTGCCTGTGATGACCTATTGTGAAAACCGTGAGCTTCGCCAGAA
AATGTATGAAGCTTATAACACACGAGCGTCAGATCAAGGCCCAAACGCAGGTAAATGGGA
TAACTCAGCCATTATGGCTGAAACCCTTGAGTTACGCTTAGAATTAGCCAAATTACTCGG
TTTTGAAAGCTATGCCGAGCTTTCCCTTGCCACAAAAATGGCGGAAAACCCAACGCAAGT
GGTTGATTTCTTGGAAGGTTTAGCAAATCGTTCTAAAGAGCAAGGCAAAAAAGAGTTAGC
TGAGCTAAAAGCCTTTGCAAAAGAGAGCTATGGCGTAAGCGAGTTACAGCCGTGGGATAT
TGCGTTTTATAGCGAAAAACAGAAACAAGCCTTATATGCAATCAACGATGAAGAGCTTCG
CCCTTATTTCCCTGAAGAACGTGTGCTTTCAGGTTTATTTGAACTGGTGAAACGCATTTT
TGGTATGCGAGTGGAAGAGCAGAAAGAGTTTGATAGCTATCACGAGAATGTCCGTTTTTT
CAATATTTTCGATGAAACTGACCGCTTGCGTGGTTCATTCTATTTGGATCTATATGCCCG
TGAAAATAAACGTGGCGGTGCTTGGATGGACGATTGTATCAATCAAAAACGTCTAGCGGA
CGGTTCATTACAAAAACCTGTTGCCTACTTAACCTGTAACTTCAATAAACCGATTGGCGA
TAAACCAGCTCTGTTTACACACGATGAAGTTACTACGCTGTTCCACGAGTTTGGGCATGG
TATTCACCATATGCTGACCGAAATTGATGTGGGTGACGTTTCAGGGATTAACGGCGTGCC
GTGGGACGCAGTTGAGCTACCAAGTCAATTCCTTGAAAACTGGTGCTGGGAAGAAGATGC
CCTTGCCTTTATTTCAGGACATTACCAAACAGGCGAGCCACTACCAAAAGAGAAATTGAC
CCAGTTGCTGAAAGCGAAAAACTTCCAAGCAGCAATGTTTGTGTTACGCCAGTTAGAATT
TGGTTTATTCGATTTCCGTTTACATATGAGTGAGCCGAAAGAAAATATTGTGTTAGATAC
GCTAAAAGCGGTAAAAGCACAGGTTGCAGTGGTGGAATTACCGACTTTCGTGCGTACCCC
ACACAGCTTCTCCCACATCTTCGCAGGGGGCTATGCCGCAGGCTATTACAGCTACTTATG
GGCAGAAGTATTATCGGCAGATGCCTTTGCACGCTTTGAAGAGGAAGGTATTTTTAATTG
TGAGGTTGGGCAGTCTTTCCTAGATAATATCTTAACCCGTGGCGGTTCAGAAGAGCCGAT
GGTCTTGTTTGAACGCTTCCGTGGTCGCAAACCTACGTTAGATGCGTTGTTAAGACATAA
GGGGATTGCTCGTTAAGAGGATAAGACTTGGTAGCATAATACATTAAAGAAAAGAGCTGG
CTTGTATGCATTAATTTGAAAATTGTTGAATATAAATCATATATTCCAAGTGATTCAATC
AACGTTGATAATAGGGATGAGACAATTCATTTTGTTGCAAAAGTTCATAAATCCGCTATA
CTCGCCAGCCTGAGTTGGTTAGACAATCGCTGGTTTATTGAAGCCCTTAACCGTTCGTAA
GAACGACCTAGTGGGACAAGTAAACGAGAGGAAAGTCCGAGCTACACAGGGCAGAGTGCC
AGATAACGTCTGGGAGGCGTGAGCCTACGACTAGTGCAACAGAGAGCAGACCGCCAGTTT
CTGCTGGTAAGGGTGAAAGGGTGCGGTAAGAGCGCACCGCGTGAGTGGTAACATTTCACG
GCACGGTAAACTCCACTCGTAGCAAGACCAAATAGGAATCCAACGAGTTGCCCGCTTGGG
ATTCGGGTAGGTTGCTCGAGCGTATGTGTGAATGTACGCCTAGAGGAATGATTGTCCACG
ACAGAACTCGGCTTATCGACCGACTCAGCCTAATTTTTAAGAGCGAACAGATTTTGTCTG
TTCGCTTTTTTATTGAAGCATGTCGGAACAAAAAGCCCTTATAAAAGTCTGATATAATGA
TTTTAAAATTGATTTCATTATAAGGATTTCAAATGCTTAAGCGTTTTCTTATCGGCACGA
TTTCGCTGTTACTCTCTTTTTCTGTTTTTGCTCATCCACACTCTTTCCTTGATATGAAAA
ATAAAGTGCTAATTCAACAAGGTAAGCTGGAAGGTTTTGAATTGTACTGGACACTTGATG
AGATTACATCAGCTGAACTGATCTATGAAATCAACAGCAGTAAGGATAAAAAACAGGCAA
TGAATAAAATTTTGCGTGAGTTAGATGAATCTGCGGTGAGTACCCACTATTTTAGCGAGC
TTTATAATCAGCAAAATGAACCGATTAAGTTTAAAGCTAAACCGCATAACTCGTCCGTTG
AAATTCAGCATAATCGTATTATTTACCATTTCACCTTGCTACTGGCTGAACCTAAAGCGG
TAAAAGGGCAGTCATTCCGTTTTTTTACCTTTGAGCCAAGTTATTACTTAGCAATGAATT
ACGAAAAAGCGAGTGATGTCAGTAGCACAGAGCAAAATCTTTGTAAAGTTGAGATGATTG
AGCCGACGGTAAATCAATCTTTGCGGTTGTATGCATCGACATTAGATAAAAATGAAACCC
CCGATATGCCAGCAGAACGTGGCTTGTCTTTAGGCGCACAATTTGCGCAAAAAGTGAGTA
TTGTATGTCAATAAAGGCAAAGTATTGGGCTGGGATAGCGGTCGGATTGGTGGCTCTTTT
TGCGATTTATCAGGCTTATCCCTATCTCTTATTTAAAGTCAGCGAGTGGCAGAGGGAATT
TAATTTTGCCCTTTCAGGGGCGTTAAATCGTCTAAACGAAAACCAGCAACAGGCAGGGCT
GAGCTTAATGGCGGTGAGTTTTATCTATGGCGTGTTTCACGCCGTCGGCCCAGGTCACGG
CAAATTTATTCTAACAAGTTATCTCTCTTTTGAACAAACCAAACTGCCACAAGCGGTGAA
AATCACTTTATTATCTGCATTAGTGCAAGGCTTGGTGGCGATTGGGTTAGTGACGATTAT
TGTGGTGATTTTTACCCTTTCTCGTAGCTATTTTAATCTAGCGTTAAAATGGGTTGAGCG
AGGCAGTTTTGTTGTAATGATGTTGTTTGGGCTTTATTGGTGTTATCAAGCGTTAAAAAG
CGTGAGAGCAAAGCCAAAGGGCTTTCAAATTCGCCATTTGCAAAAAATAGCCCCAAAATC
ACCGCTTATTACTGCTCATCATCAACATTCTGCAGATTGTGGCTGTGGGCATAAACATTT
GCCAAGTTCATCTGAAATGGCAACTGCAACGGATTGGAAAAGCACGCTGATGTTGATTTT
TAGCATTGGCTTACGCCCGTGTTCAGGGGCAATTTTAGTGCTGTTTTTAGCTTATACCTT
GGATTTGTACCTGTGGGGGGTAGCTTCTGCGTTATTAATGGCAACGGGAACGGGGCTAAC
GCTAACGCTTTTTGCCTGTTTGGTACTTTTCGCTCGCCGTAAAGCGGTGCATATTAGCCA
TTGGTATCTTTCATTTTCTGCTCACAAGCGGTCTGTTTTATTCGGAAAATTGCTGATTGG
ATTACTTTTGATCGGTTTTGGTTTTACCTTATTCCACAGTAGTTTGTTAGATACAAGCCA
AAATCTTTTGTTTAAGCGTTAAGTTATGTCATATTCAATGGACACCAAGCGTGGTGTCCC
TTGTATTATTTGCTAATTAGACAGAATTTGTTATTTAAACCAGTCCAGCTCGCTAAATAA
CTAATCATTAACTTTTTTTATCATTTTAATTAAAAAATCTTTTCAAAAGATAAAAAATCG
TTAAAATGCCGAAATTGTTTTACTTTTTTATGAGGTCTTTTCGATGGATAGCATCGTTTC
AATTTTTGAAGATGTTTTAAAATGGATCGTGAACACGATTGACGGTCCACTTTGGGATAT
TACTGTATTAACCCTTTTAGGTGCTGGTTTATTCTTTACCATTACCACTGGCTTAGTTCA
ATTACGTTTATTACCTCGTAGTATCCGTGAAATGTGGTCTGGCCGTGCTGCAGAGGGCGA
GTCATTAACCCCGTTCCAAGCCTTTGCAACAGGCTTGGCAAGCCGTGTGGGTGTGGGTAA
TATCGGTGGAGTTGCGACTGCTATCGCATTAGGCGGACCAGGTGCAGTGTTCTGGATGTG
GATCACAGCGTTAATTGGTATGAGTAGTGCATTTGCAGAATCATCATTGGCACAGGTTTA
TAAAGTGCGTGATCCAAACGGTATGTTCCGTGGAGGCCCAGCTTATTACATTAAGCGTGG
TTTAAAAGCTCCTTGGCTTGCGATTGCCTTTGCAATTACCTTAATTTTTACCTTCGGTTT
TGCGTTCAATGCGGTTCAAGCAAACTCTATCGTTGAAGCAACGCGTAATGCGTGGGAATG
GGATCCGCATTATGTGGGCATTGTGTTAGTGATTGTGACTGCAGCGATTATCTTCGGTGG
GATTAAACGTATCGGTCAGGTTTCAGCGAAAGTTGTGCCGATGATGGCGTTATTCTACTT
AATTATGGCAATGATCATTTTAGGGATGAATATTGAGCGAGTACCTGAAGTTTTAAATAA
AATTATTACCAGTGCCTTTGACTTTTCTGCAATGGCTGGCGGTATCTTTGGTTCATTATT
CTCACAAGCGATGTTAATGGGGATTAAACGTGGTTTATTCTCAAACGAAGCGGGTATGGG
TTCTGCACCAAACTCAGCGGCAACGTCAGATGCAAAACACCCTGCAAGTCAAGGCTTAAT
TCAAATGTTAGGGGTATTTGTGGATACCATTATTGTATGTACTTGTACCGCAATCATTAT
TTTAATGTCTAACGATTATGGTAGCGAATCATTGCGTGGCGTATCTTTAACCCAAAAAGC
GTTAGAGTTCCACATCGGTGAATTTGGCTTACACTTCTTAGCCTTTATCTTATTGTTATT
CTGCTACACTTCAATTATCGGTAACTATGCTTATGCAGAAAGCAATATTCGCTATATCCG
TAACAAACCAAGTTTCGTATTAGCCTTCCGTTTAATCGTGTTATTTTTCGTTTACTTCGG
TGCTGTGCGTGATGGCGGTATTGTTTGGGCGTTTGCCGATACCGTAATGGCATCAATGGC
GATGATCAACTTAGTGTCTATCGTTTTACTTGCTCCAATTGTTTGGGTTATCTTAAAAGA
TTACCAAAAACAAGTGAAAGCAGGGGTAGAGCAGCCTGTATTCAAAATTGAAGATCACCC
AGAGCTTATTCGCCGTGGTGTTGATCCGTTAATTTGGAAGTCAAAAGAGTAACCTATTAA
AAGTTTAATCTAATAAGATCCCTGCTTATCATGCAGGGATTTTTATGAGGTATAGGGATC
TTAAGTAGATTTATATGTATTATTTATTTCTAATTACATAGATAATCTAGTTTTTATCTG
TTCTATATTCCCCCTAAAGTAACCGCTTCAGAAATTAGAATAGCGGTTTTTATACAGCCT
TAATTTATCTATTTTGTGAAGTCGATCACAGATTTGATAAAAGGATTAAGGCATTTTAGA
GTATTATTGACTATAATACCCTCCTTTTTTTATATCAATGAGGATACTTGTTATGATGAA
CAGAGGACGTTTTCTTCAAATTGGTGCGACCACTGTATTAGCCATTAGTGCAAATCGCTT
TGCATTTGCAGCTGGTGATAGCAAAGTTTCTTACGTGTCATTGGCACAACGGATATTCAC
AGTTTTTTAACGGATTTTGACTATTATAAAGATGCGCCAACAACAAAATTTGGTTTTACT
CGTGCCGCAACGTTAATTGAACAAGCTCGAAAAGAAGCTTAAAATAGTGTACTTGTTGAT
AATGGTGACTTAATTCAAGGTAATCCGATTGCGGATTATCAAGCTGCGGTCGGTTATAAA
GAGGGTAAATCTAACCCTGCGATTGATGCGTTAAACCAGGTACTGATGAGCCAGTTTACC
AACCATACTTCATTCAGAAAAAAGAAGTGGTTGATGAAGATGGCGTGAAACATACTTTAA
ATGTCGGTTATATCGGTTTCGTTCCACCACAAGTAATGGTTTGGGATAAAGCCCATTTAG
ACGGCAAAGTGGAAGCTCGTGATATTGTGAAAACGGCTGAAAAATATGTGCCAATCGTGA
AAAAAAGCGGGGCGGATTTAATCGTAGCACTTGCTCACACTGGCCCATCTGATGAGCCTT
ATTTTGAAACGTCGCCAAGCGATAAAGCGAAAGCCTTTATTGCAGAAAAAGCACAATATC
CAATGTCATTCGTTGGCACTGATGAAACAGGCTTTGCGATTTATCAGATTGATTTGACGA
AGTAATATATTTATAGCCAAGCATTTTAATTAAGTTCTTTTTAGAATGCTGGGCTCTTTT
TTTAGAGTTTTCATCCTACACCCTCATCTTGTATGCTTCATTTTATCGAACTCAATCATC
AACAATACCCCACAGACGAACACGGCTATTTGAAAAATTTAGACGACTGGTCGCCTGAAC
TTGCCGTAGTTATCGCTCAAAAAGATAACCTTGAACTTAGCGAAGCCCATTGGGAAATCG
TCTATTTTGTGCGAGAATTTTATCAAGAATACAAAACATCCCCTGCAATCCGAATGCTGG
TAAAAGCCTTGTCACAGAAATTTGGTGAAGAAAAAGGCAGTAGCCGTTATTTACAACGTT
TATTCCCCGAAGGCCCAGCAAAACAGGCAACCAAAATTGCAGGCTTGCCAAAACCTGCGA
AATGTTTATAGGAATGAAGATGAACAGCCCACAATCAATCTGTATTTTACGCCTTTCTGC
GATTGGTGATGTTTGCCATACCCTTGCTGTCGTGCAAGCCATTCAACGCCAATATCCGCA
AGCTGAAATCACTTGGATTATTGGTAAAACAGAGTCGATTTTAATGCAAGGCATTCCGAA
TGTAACCCTTGTGCCTTATGATAAAAAAACGGGATGGAAAGGGATTTTGGCGTTATGGAA
ACAGCTTCGCAGTAAGCGGTTTGATTATCTGTTAAATATGCAAACGGCATTGCGTGCATC
TATTTTATCGTTAGGTATTCGAGCAAAACAGAAAGTAGGTTTTAATCAAGATCGGGCAAG
[truncated: 1,805,007 more chars]
