# Supplementary material for: Whole-genome sequence analyses of Glaesserella parasuis isolates reveals extensive genomic variation and diverse antibiotic resistance determinants
Source: PeerJ. 2020 Jun 22;8:e9293. doi: 10.7717/peerj.9293 (PMC7316082; doi:10.7717/peerj.9293)
Supplement: Supplemental Information 20 [file peerj-08-9293-s028.fasta]

>H80 Scaffold1
AGATGGATTGAATATTGTAGGGTGGGTTTTAACCCACCAATAAAATCAATATGTTACGGC
TACATGGTGGGTCAAGACCCACCCTACAAGCTACTTCCCCCACAAGTGGGGGAATCTCAA
AAACACCTGCCCCCACTCCATTGTAAAAAAAAAAAAAAAAAAACAATGGGTCACACAAAA
CTAAAGATAAAATAACAAGAATTTTTCAACTTTTATCAATAAAAGTTAGAAATAATAGGC
GGAAATCTAATAAGTGCTAAAGTCATTTAGACAATATATTGATTCTGAATGGATTTTTAT
TGATAGCAGTGTCATCAAGGCTCACCAGCATGCAACAGGTGCAAGCGGTCAAAATCCGCA
AGCGATTGGCAAAAGTGTGGCAGGTAATAGCACAAAAATTCATTTAGCAGTAGATAGTTG
TGGAAATCCTATTGATTTTGTTCTGACGGGGGGGACTTTGAATTTACATAAACTGACACT
TTTTCCACTCTTAAAGGATACCAGTAATGTCATTTATCTAAGGTAAGAAGCTGTGGGTAA
ATTAAAAGGCGGGTGAGCTGAATAATCGACTATTTTTACTCGATCACTAAAACGCTGATA
ATGCAGCACATATTCAGACGTTCTATCGCCAAAAGGTTTACTTAAATCAAAGGCAAGGAT
ACCAATGTGGTAATGCCATAGATGATTTTCTCGCGCATATTTTACTTTTTGAGCAAAGTG
CGGATCGTTTTTATGCACGTTGTCGGAAGATTTATTCCTGCCTTCAAGGTTGGTAAAGCC
AAAATTTTGAATATGCTCAACGAATTCAACGATCGCATCTTGGTCTTTTACTGGAAAATT
GGCAAATTCTTTACGAAAAAGTGAGCCATATTCAATTGTCAAGTTAGCCATTAAGTAACC
ACTCCTTAATTGCTTTTGCACTTGTTAAGTCCGAAGGCATTTCAATAGTTTCACTTTCAA
CGTGTGCTTTCATTCTTTCTAGATCGTAGTTAAATGCAGGCTCTTCCACCTTATCGGCAA
TTTGTTTTTCTACGTTTTGAACGTAAGAAATTAGTGCTTGTTTTTCCATTCCTGATTGAA
TTGCTTGCACAATACACGCCATTTGTTGATGAAAGTAATCCGATTGAATATAAATTTGAG
CCATATTACCTCCAATGCTGAATAGGGTTGCATTTATTCTAACAGAAATTTTTGTTGGAA
GAATAAAAAAATAACGGCATAACGAGAAATCATTATGCCGTTAAATTTGTAGGGGCAAAT
GACATTTGCCCTAATATCAATAGATTAAATCGAACGTTTAATCTCAACCACTTCGAATAC
CTCGATTTGGTCGCCGACTTTTACATCATTGTAGTTTTTCACGCCGATACCACATTCCAT
ACCGTTACGGACTTCTGAAACGTCGTCTTTGAAACGACGGAGAGATTCTAACTCGCCTTC
AAAAATTACGACGTTATCACGTAATACACGGATTGGGTTGTTACGTTTGACGATACCTTC
AGTGACCATACAACCTGCAATTGCACCGAATTTCGGGTGACGGAAGACATCACGCACTTC
TGCCAAGCCGATGATTTCTTGTTTAAATTCAGGTTGTAACATACCGCTCATTGCTGCTTT
GATTTCGTTTAATAGCTCATAAATGATTGAATAATAACGTAAATCAATGTTTTCGCTTTC
GATAATGCGACGTGCTGAGGCATCTGCACGGACGTTAAAGCCAAGTACAATAGCGTTAGA
CGCTGCCGCTAAGGTTGCATCGGTTTCCGTAATACCACCTACGCCAGAGCCAACCACTTT
CACTTTTACTTCTGCTGTTGAAAGCTCGTGTAAAGATTGAACAATCGCTTCTACAGAGCC
TTGTACGTCTGCTTTCACAATCACGTTCAATTCTGCAACATCGCCTTCCGCCATATTGCT
AAACATATTTTCAAGTTTCGCTTTTTGTTGGCGAGCCAATTTCACATCACGGAATTTACC
TTGACGGTATAACGCCACTTCTCGTGCTTTTTTCTCATCACGCACCACTGTCGCTTCATC
ACCGGCTGCTGGTACGCCTGAAAGTCCTAATACTTCCACAGGAATTGATGGACCAGCTGA
TTCAATGTCTTTACCATTTTCATCACGCATTGCACGAACACGGCCATATTCAAAGCCACA
AAGTACGATGTCGCCTTTGTTTAACGTACCTGATTGAACAAGGATAGTTGCAACTGGGCC
ACGACCTTTATCGAGGTAAGATTCGATAACCACACCGCTTGCCATACCCTCTTTTACCGC
ACTTAATTCTAATACTTCCGATTGAAGAAGAATGGCTTCAAGTAAGTCGTCAATCCCCAT
TCCTTTTTTCGCTGAGACAGGAACAAATTGAACATCACCACCGAATTTCTCAGAAATCAC
TTCGTGTTGTAATAACTCTTGCTCTACACGCTCTGGGTTTGCTTCTGGTTTATCAATTTT
GTTTACCGCAACCACGATCGGCGCACCAGCTGCTTTCGCGTGTTGGATTGCTTCAATGGT
TTGTGGCATTACGCCATCGTCAGCTGCTACTACAAGAACAACGATATCCGTTGCTTTCGC
ACCACGCGCACGCATTGAGGTAAATGCCGCGTGTCCTGGTGTATCTAAGAAGGTAATCAT
CTTACCGTCGTCGGTTTCAACGTGATATGCACCGATATGCTGAGTAATACCGCCAGCTTC
ACCTGCTGCTACTTTCGCTTTACGGATATAGTCTAATAATGAGGTTTTACCGTGGTCAAC
GTGTCCCATAATGGTCACAACTGGCGCTCGGGTTACTTTTTCTGCGTGTAAGTCACGATC
TTCTAAGATCGCTTCTTCTAACTCATTTTCTTTACGCAGAATAACTTTGTGTCCCATTTC
CTCTGCAACAAGCTGTGCAGTTTCTTGGTCAATCACTTGGTTAATGGTCACCATTTCGCC
CATTTTCATCATTGTTTTGATGATTTCGGTCGCTTTTACTGCCATTTTGTTCGCAAGTTC
TGCCACAGTAATAGTTTCACCGATCACCACATCACGCGTAACTGCTTGAGCTGGCTTAGT
GAAGGCTTGTTGTAATGCACTGCCTTTCTTCGCGTGTTTACCCTTGCCTTTGGTATCTTT
TTGGTTACGGCGGTCAGATTGACGTTCATTTTTACTGCCGTTTTCATCATCACGTCCGCC
TTTTTTGGTTTTCGCTACACCGCCTTTGCCACGTCCACGATTGCCTTCACTACGACGCTC
AGAGTCACGTTCTGCTTCTAACGCATATTTAGAAGTAAAGCGGTCATCTTCATAGTCTTC
GCCATTTTCCATCGCTTCTTCACGGGCAATTTCTGCTAAACGACGAGCATTTTCTGCTAA
ACGGCGAGCATTTTCTGCTGCACGTTTTGCGTCCATTTCCGCTTTTTGGCGAGCCACTTC
TTCTTGCTTACGACGCAATTCAGCTTCTTCTTTACGTTTTGCCTCTTTTTCAGGATCAAC
CGCTTTTTCTTGTTTTGGTTGAGCTTCTGCTTTTGGTTGCGCTGGTTTTGGTTGTTTATT
TGGCATTACAGGCACTTGATGTACCGCTTTTTTTGCTTCTTCGGCTTTGGCAGCTTCTGC
TTTTTTAGCCTCTTCTTTCGCTTTAGTTTCCGCTTCTTGTTTCGATTTCAGTGCTTCTTC
TTGGGCTTTTTTAGCTGCTTCAGTATCCACTTTGCGAGATTTACGCACTTCCACTTGCAC
TTCTTTTGCTTTACCGCCTGCAGTCGTACCGCTCACGGTTGTTTTAGTACGACGCTGTAA
ACTTAATTTCTTCGGTGCGTCTGTTTTGATTTCATTTTCACTCATTCTTTCTCTCCCTGT
TTTTAGCTAAACCAGCAAATTTGACGAGCCGCCATAATTAATTCTGCGGCTTTTTCTGCG
GTTAATTCTTCAATATCAGCTAAATCATCAACACCTTGCTCTGCAAGGTCTTCAAGAGTG
GTAATCTGTTTTTCTGCTAATTTAAAGGCGATATGGCGATCCATACCTTCAAGATTTAAC
AATTTATCTTCAATATGTGCCTGTTTTAATGCTTCTTCTTCCGCTAACGCTTTAGCTGTG
ATCGCATTTTTAGCACGCACTTGAAGTTCTTCAACTAGATCTTCATCTTCTAAGCCATCA
ATTGCTGTCAGTTCCTTAACTGGTACATAAGCAATTTCTTCTAATGAGGTAAAGCCTTCT
TCAATTAAAAGATGAGCAAATTCTTCATCAATTTCTAAAGCGTCCATAAAGAGATTAATC
ACTTTATTGTCTTCTGCTTGATGTTTTTTTTCTAACTCATCGGTTGTCATCACATTTAAT
GTCCAACCTGTTAATTGGGTGGCTAAACGTACATTTTGACCATTACGACCGATAGCTTGT
GCAAGCGCGTTTGCTTCAACAGCAATATCCATTGAGTGATTGTCTTCATCAACAACGATT
GAGCTAACATCAGCAGGTGCCATTGCGTTAATCAAAAATTGTGCTGGGTTGTCGTCCCAC
AACACGATATCTACACGCTCACCGCCAAGTTCGTTAGTAATTGCCTGTACACGCGCACCA
CGCATACCGACGCAAGCACCTACTGGATCGATACGTTTATCATTGCTTTTCACGGCAATT
TTGGCGCGAGAGCCTGGATCACGAGAAGCCCCTTTGATTTCAATCACTTCTTCACCGATT
TCAGGTACTTCAAGTTTGAATAACTCTTGTAACATCACTGGTTTTGCACGAGTAACGAAT
AGTTGAGGACCTTTTGACTCGGGCTTAATTGCATAAAGTACACCACGCACTCGGTCACCT
GGGCGGAAGTTTTCACGCGGTAACATATCTTCACGCATAATCACCGCTTCAGCTTTAGTG
GTATCGTCCTTTTTACCTGCAAGCTCAAGAATAATACTTTCACGACTTACTTTTTTTACA
GTACCGATAACAATTTTGCCTTCTTCTGAACGGAATTGTTCAATCACTTTATTACGTTCC
GCTTCACGAATTTTCATGGTGATCACTTGGCGAGCGGTTTGCATTGTTATACGGTCGAAT
GCGATAGACTCAATCTCATCTTCAACATAGTCACCTAATTGAATGTTCGGGTCTTCAAAT
TGAGCCGCTTCTAAAGTAATTTCACGAGTGTGGTGATGCACTTTTTCTACCACTAACCAA
CGGCGGTAAGTTGTGAATGCCCCTGTTTTACGGTCAATCACTACACGCACATCGATATCA
ATGCCGTTGCCCGTTTTACGATCTTCACGTTCTGCAGCCGCTTTCTTTTTCGTTGAAATG
GCTAATGCTGTTTCAAGTGCCTCAAAAATGGCATCTTTTGGTAATAATTTTTCATTGGAT
ACCGCTTCTGCGGCTAATAAAATCTCTTTACTCATTGGTTTTGATTTCCTTAGAAATTAA
AAACGGGGATTAAATTTGCTTTTTGAATGTTGCCAAAGGCAAAAGCCTGTAAATTACCAT
CAACTTTTAAGGTAATTAAATCACCTTCAACACTCACTAATTTACCTTGCCATTTACGGC
GATCTAACATTGGAATGCGTAAATGAACAACAATTTCACGCCCAACAAAGCGTTGATAGT
GGGCTAATGTAAATAATGGACGATCTAACCCAGGGGAAGATACTTCTAGGTTATATTTAT
CCGCAATCGGATCTTCCACATCAAAAATCGCACTCACTTGACGGCTAACATCGCTACAAT
CATCAACCGTAACACCGCCTTCTTTATCAATATATAAGCGTACAGTTAAAAAACGCCCTG
CACGTTGGCACTCAACGCCGACAAGTTCAAATCCCATTGCATCAATGGGATCGGCGACAA
GCTCTTGTAATTTTTGTTCTAATGTTGCCAAGGAAACCTCCATTTGACAGATATAAAAAA
AGGACTTGAAAAAGTCCCTTTAACACAACAAAGCTGACTATGTAGCCACAAAAAAGCCTC
AAACTACAACAGTTGAGGCTTCAAGCGGTTTGTTTTATCTAACATTTTACAATTTCAAAT
GCCTAGATAGAACAAAACTCATCGTCTTAACCAAAACAATGAGCCTTAAAACTGGTTGCG
GGAGCCGGATTTGAACCGACGACCTTCGGGTTATGAGCCCGACGAGCTACCAAGCTGCTC
CACCCCGCGTCTGATATGGTGCATTATAGGGGATAAAAAAATCCGTGCAACTCTTTTTTT
AGAAATTAAGAATGAATGCTAGATTTTTAGTCAAAATATGCTTAAGCATTATCTTTCAAC
AAAAACACCCCTTTATTTTTTATTTCTATATAACAATTTCTTTGGGATTCATCATAATCT
TCTGGGTTAAGGTTAATCATTAATGTTTTCCCTTGCCAAAGTGCGGTAATTTCCCAATGG
TTTCCCATATAGACAGCCTGCTTAATTTCACAATATTGAGCTGCAGTTCCATCACTTAAC
AAGCGGATACTTTCTGGTCGTAATCCGACAAGACAATCCCCATCAGGTACTTGAAAACGT
GCTGCATTTTCAAGGGTAAAAGAAAACTCACCGATATTAATTTGATTGCCTTGTCGTTTT
CCTGAAAAAATGGTTGATTCCCCCATAAAATGAGCAACAAAAAGAGAGTTTGGCTGTAAA
TAGAGATTTTTAGCCGTATCTTTTTGCATTATAGTGCCATGATCCATCACAATTACTTCA
TCAGACACTGCAAAAGCTTCACTTTGATCGTGAGTAACATAGAGTGAAGTAATATTGAGC
CGTTGTTGTAACTCGCGGATTTTTTCTCGCATTGAACGGCGTAAATTCGCATCTAGACTA
CTTAGAGGTTCATCAAATAAGAGAACTTTAGGCTTGAGAATTAACGCTCTTGCTAATGCC
ACTCGTTGTTGCTGTCCGCCTGAAATTTGATCGACATAGCGATCTTCAAACCCTATCAGA
TCGACTAACTCTAATGCTTCTTTTACTCGCTGTTTTCGCTCTTCTTTGGATACACCCTGC
ATTTTTAGCCCATATTCCACATTTTCACCAATCGACATATGTGGGAAAAGTGCGTAAGAC
TGAAATACGATACAAATATCTCGCTGTTGCGTTGCGTTGTGGGTAACATCTTCGCCGTCA
ATAAAAATTTGTCCTGCTGTGGGGCTTTCTAAACCTGCAACTAAACGTAACACAGTGGTT
TTGCCACAGCCGGATGGCCCAAGTAACGTGACCATTGTGCCTTGTTTAATTGAAAAGTTT
AAGTTATCTATAACCCTATGTTTACCAAAAGATTTGCTGATATTTTTCAACACGAGAAAA
TCATTTTTTTGTTCCATTTTTCTCTCCAAATTCATCTTTTTGCTTTGAACGGGCTATATG
CATGTCGCCAACAAGCCAATCAAATAAGAAAATCATTGCCATCATGACTACAATCAACAT
TGAGCCATAGGCAATCGCCATTCCGTATTCCCCGTCTTCTACTCGATTTAAAATATATGA
GGTTGCGACGCGTGTGTCTGCTGTAACTAAAAAGATGATCGCACTGACTGTTGTCATTGA
TCTAACAAAACTAGTAACTAAGGCAGAAAGTAACGCCGGTTTTAAAAGCGGTAAAGCGAC
AAAGCAGATGGTTTTTAATGTTCCAGCTTTCAGTGAGAGCGAGGCTTCATCTAAGGCTTT
ATCTAACTGTCTTAATCCAGCGATAGCCGCTCTCATTCCTACTGGCATATTCCGCATCAC
CATAGACAAAATAATAATAAGCCCTGTTCCTGTCAGGTAAATAGGTTGATGGTTAAAAGC
CAGAATATAGGATACCCCAGCCACTGTTCCTGGTACGGCAAAACAAAGTAACGTCAGAAA
TTCTAAGGTTTTTTTCCCTTTAAAATCACGGCGAACGGTAATGTAAGCGATCAACAAACC
AAAAATAGCCGTAATCGGGGCGGCACTAGCAGCAAAAATAACCGTTTGGATTAAAGATGG
CCACGCTCCACTATTAAACCCTTGTCCAAAAAGATTGAGGTAGTTATTGAATGTCAATGT
GTGGTCTATTCCCCAACTTACGGTAAAGCTACCGTAAAAAATACTACCGTATAGCACGAA
ATTAAAGAGAACCCAAAAACCTAAAGTGCAAATAATTGCCCATTTCATACCGCTTGGTAA
CTCTTGCACATCGCCTCGATATGATTTACCTGACACGGTGATATAAGATCGATTGCCAAT
CCAGAGATATTGCACCACAAAAATCGTAAGGGAAAAGAGTAACAAGATCACGCCTAAGGT
GCTTGCCGAAGCATAATCTAACTGTGAACCAGCAATATAGAAATAGATTTGAGTGGCAAT
AACGTCAAAACTTCCACCTAAAACTAAAGGGGTGCTAAAGTCTGCAAGCGATTGGATCAC
CACAACTAAAAACGAGTTGGCTAACGCTGGCTTGAGTAATGGAAAAATAATATAGAAGAA
GGCTTGATAGCGGTTAGATCGTAAAGTATAAGCGGCTTCCTCAACAGATGGGTGAATAGA
TTTTAATGCACCGTCTAAAATCATAAAAGACATTGGGGTCAGTGCGAGGGTATGGGCAAT
CACTATCCCTGTAAAACCATAAAGCCAGTTATTACTAAAGCCAAGATGATCGACTAAAAA
AGCAGTCACATAGCCCGAACGTCCTAACATAAGGGTGACACCTAAGCCAACAACAAATGG
CGGTGTTACAATGGGTAAGATAGAGAAAATTTTTCCAATAAACGCCGTGCGTTTTGCAAT
CCGTGTGGTATAAAGAGCAAAGGCTAAACCAAACAACGTAGATACAATCCCAACGGTTGT
CGCAACACTTAATGAATTACCAATCACTCTTAATACATAAGGCTGTTGTAAGATAGACAA
CACTTGACTTGGTACAAATTCACTGCCGTCGTAAAACATTGAGATGAAAATTGCCAGTGT
TGGATAGACCATAAAGAAAAAGATCAACAAAATAATGCTAATCAATGAGGCAATAATAAA
TCTGTCACCCTGCATTATTTTTAATTCAGCAAGGGCATTTGTCGCTAACGCAATCAACGC
AACAATTAAGAAAAAAACCGCATAACCTAAGCTGATTTTTGCTAAAATTGCGGAAAGAAA
GATAAAGAGAAACAGCCCAACTGCCCCGAATAACTCACATTTACTTCGTAATGTTGAAGG
TGTTTTGTTCGGATACAGATAAAGCAGTAGGGGAAAAAACCATATCCAAGTAAGGTTAAT
ATCATTCCACCCCATAGCCTGTTGAAATTCGGCTGAAGTTGCTCCAAACAGTCCATATTG
CAATGCTTTTACTGGGAAAAAGCAAAAGCCTAAAAAAGCAAAAATAACCCAAGTCAATGA
ATGACGAAAAAAAAATGTTTGCATAACCCTCTATAACATCTATTCCACAATCTTTCATCA
TTCTACTATTAAACAAAATGATAGAATAGTTAAATTATAATTCAGCGCCAACTAAAGAAT
AATCAACCCGATCTTCAAAAAAAGATCGGGTTTGAGTGTCATACTTTAAGAACGCCCAGC
AAAAAAAGCGAATCGTTCTAAAATAGAACCATTCTAGCTCGAAAAAAACAATCAAGTTTC
CAAATAAAAAAATATTGGCTGAGAAATAGTAGACCAGCTAAAAAGATAACAAGGAATTTA
CCCCCCCAAACTCTTCCGTCAATTTTTCTGTAAACAGACATAATTCTTCCGTCATTAACA
GAAAATCCGCATCGAAACGTTGGGCTTTGTCTTCTTTCAAAATATCATCGTTCTTTTCAC
GCACTTCATCAGCGAATTTGACACGGGCAAGGGTGGCATCTTCGTTCAACACAAAAGAAA
AATGATTTTCCCAATCTAACGCAAGTTTTGTGACAAATTTACCCGCTTGTAAATGTTGGC
TGATTTCGTCGCTTTCTAAATCTTGGCGTTTACAACGGATTACGCTGTCGGTATCAAAAG
ATTTTAATTCCGCTTCTTCTAGAAGTGTCAGCCAGCTTGGTGTATGCCCTTTTGCCACCC
AATTTGTCATCACTTCGCTCGGTTGTAGCGTGAAGGAAATCGGCACAACAGGCAAAGAAC
CAAGGGATTTGCGTAACAAAGCAAGGGTATCTTCGGCACGTTTTGCCGAGCCACTATCTA
CATAAACGAGCTGTTTATCTAAGTCTAGCCAAATCGCCGTAAATTGATGTTTACTAAACG
CACGGGGCAATAACATTGCCACTACATCATCTTTGATCGCCTGCTTTTCCGTTTTCTTCA
GCTTGCGTTGTTCTTTTTGTTCTAAGGCTTCAATGCGATTTTCCGTTTCTTTTTTGACAA
CGTGAGCTGGCAATAATTTTTCTTCTTTATGAGAAACCAGTAGGAACTGCTGACCCTGTG
CAAAGTGCAACAGTTCACTTCCTGCAAGCGGTGACGACCAGCCAAATTTTTGCATATCGC
TTTGTTGGCAAGGGGTGAATTTTGTTTGCTGTAATTGTGCGTCTAATTCACTACTGGTGA
AGCGTAATTCACTAGTTAAACGGTAAATCATTACATTTTTGAACCAATATGTCATAACAT
CTCTCTTTATCTAAAATTCATTATCAATCAATAAGTTACTGAAAGTTCATCATTCATTAC
TTTGATTATATCACCATAACTCAAAATGATAATAACCATTTTGAGCACGAATACAACAAT
CACTTATTCGTGGTATAGAAGTATAGTAGGAAACTTTCCAAGCCCAAATTACTATAAACG
TGACAAAACATTTTCTTGCTTAAAACACCAAATGTAAATTTTGTGATCTTTATCTCATTT
TCGAATATTTTCGATTGTTTTTGTTTTTAAGGGGTATAAACTTACTTTCGAAAGCAATCG
TAGTATGCAGTGGTTGTTTTGATGTAGGAGAGAAAATGAAAAGTAGCGTAGAAAGACGTT
CTGATATTTTGGCGTTATTGCAAAAAACAGGCAGTCATCGAGTTGAAGCATTGTCTCAGC
ATTTCGGGGTTTCGACGGTTACTATCCGTTCAGATCTCAATGTTTTAGAGCAACAGGGCT
ATATTACAAGATCGCACGGTTTTGCGGTATTAAATTCCAGATTAATGGCGGAACTTTCTA
TTGCGGATAAACGCAATAATTATCCCGAACTCAAACAACAGATTGGTCATCTTGCCGCTT
CTTTGTTAAAAGAGGGTGAAAAGGTGATTTTGGACTCTGGAACGACAACGAAAGCAATCG
TAAGTGCTATCGGTGATCTTAACTTGACAGTATTGACAAATGGGCTTGATGTCGCAATGG
CGTTGGTTTCTTGTCCGAATGTTGAAGTAAGAATGACGGGTGGGGTTTTACGGAAAAATG
CGATGTCGTTTTCGGGAGTAATGGCGGATAATAATTTGCAACATTATCGCTTTGATAAAG
TCTTTTTGGGTGTTGATGGTTTTGACTTACAAAAAGGGGTGACAACCTTTAACGAACAAG
AAGCTCAGCTAAATCGCTTAATGTGCGATGCGGCGGATCAGGTGATTGTGGTGACGGATT
CGAGCAAATTTGGTCAATATAGCCATTTTGTTATTTGCCAAGCCAATCAAATAGATGTGT
TAGTCACGGATAATAAAATTCCTCTAAGTTATCGAGAGTATCTCGAAAATGTCGGGGTGC
AAGTGTTAATTGCGTAGTTTCATTCTCTTTCCTTATAAATAAATCCATTTATTTGTGAGG
GAAATGCAATGATCCTCAATATTGCTAACCAAACATTAGAAAAACAGAACGCTTTTTGGA
CGGCAAAGGAAATTGCCCAACAGCCGGCGACTTGGCGTGAAACGGTTTCTATTGTGAAAT
CGTCACTTGTTATTCCATTTCTTCAGCCTCTTGTTGAATATGCAAAACAAGGCGAACTTC
GTGTTATTTTTACGGGGGCAGGTACTTCCGCTTTTATTGGTGAGGTTGTTGCACCGATAT
TAAGCCAGCATTTAGGTTGTGCTGTCGAAGCGATTGCAAGTACTGATCTTGTATCCAATC
CTTATCAATATCTTTTTGCGGATAAACCAACGCTTTTAGTCTCTTTTGCTCGCTCTGGTA
ATAGCCCTGAAAGTATTGGGGCAGTAGAGCTTGTCGATGAAATTGTAGAGGAAGCGTATC
ATTTAGCTATAACGAATAATGTCAATGGGGCATTATTTAAAAAATGTCAGCAAGATCCGA
CCGCTTACCCATTAGCATTACCAGAATCAACCCACGATAAAGGCTTTGCAATGACCTCCA
GTGCCAGCAATATGATGTTAGCGGCATTAGTGGCATTTTTACCCGATGTATTTGATGATA
GCTGGGTTGAGGAAACGGTATCGGTGACAGAACAGTTACTAGAACGGGATCTGCTCGAAA
TCCAACGTTTAGCCTATCTGCCATTAAAACGGATCGTCTATTTAGGCAGTGGGCATTTCC
AAGGGCTTGCCCGTGAAACCTCTTTAAAACTACTTGAACTTACCGCTGGTGAACGTCTTG
GCTTCTTTGAGTCATCAATGGGCTTCCGCCACGGACCAAAATCCCTTGTTCAAGATGAAA
CGCTCATTTTTATCTTCTTATCTCAGCAACCTTATACCGCACAATATGACCGTGACCTGT
ATCAAGAGTTAGTCAGAGATAAAAAAGCCAGAGAAGTGGTGTTATTAGGCGATACAAGCG
GCTCGATCCACGCTGAAATTCACAAATTAGATGACGCAGCACGGATTTTCCCATTCTTAG
TAATCGGGCAACTTTACTCGTTTTATAGCTCGCTCTATCTTGGCTACACCACGGATAACC
CTTGTCCGACAGGCGAAGTTAATCGTGTGGTGCAAGGTGTAACCTTATACCCATATCAAT
AGGAGGAAACAAATATGGCAATTTTAAACGTACGGATTGATGGTCGTTTAATCCACGGGC
AAGTGGCTAATTTGTGGACATCATATCTCAATATCACTCGCATTATGGTTGTGGACGAAA
TTGCTGCAAACAGCGATATAGATAAAGCAGGCTTACGCTTGGCTTGCCCGGCAGGGGTGA
ATTTAAGCGTGTTACCTGTGGAAAAAGCAGCCGCCAACATTAACGAAGGGCGTTATGACT
CTCAACGTGTTTTGTTGGTAACAAGAACCCCACAAACGATCTTACAGCTTGTGGAGGCAG
GCGTAAATCTGCCAGAAGTCAATGCAGGGAATATGCCTAAAACGGATCTAACACGTCCTA
TCCGAAAAACAGTACACGTGACTGACGATGATGTGGAAGTGTTTAGAAAACTTTCTGAAA
AAGGCGTGAAGCTCACCGCTCAGTTAGTGCCTAATGAAGAAAAAGTCGATTTAATGAAAC
TTTTATAGGGGAGTAACGATTATGATCGAATGGTGGCAAATACTTTTGATAACGCTCTAT
GCGTTCTATCAAATCCTAGATGAAATCACGATTGTATCTAGTGCTGGTTCACCTGTGTTT
GCAGGCTTTATCACAGGTTTAATTATGGGCGATTTAACAACAGGATTGTTAATCGGCGGC
TCAATGCAATTAACCATTTTAGGTGTAGGTACCTTCGGCGGTGCATCTCGTATTGATGCA
AACTCAGGTACTGTTATCGCAACAGCGTTCTCTGTTGCAGCCGGAATGGATCCACAATTA
GCTTTAACAACCTTAGCTGTTCCAATCGCAGCGTTAATGGTTTATACCGATATTTTAGCG
AGAATGTCTAACGTATTCTTCGCTCACCGTATCGACAAAAATATCCAAGACCACGCTTAT
AGTGCAATCACAGTAAACTATCTCTGCGGTGCAATCGCTTGGGGTCTATCTCGTGCATTA
CCAATCTTCTTAGCGTTAGTGTTTGGTGGTCCATTTGTGGCAAGCCTAGCAGAAGCAATG
CAAACAGGCTTCTTAAAAGTTATCGCAGATGGCTTAACCCTTGCAGGTGGCGTATTACCG
GCGTTAGGTTTCGCAATCTTACTTCGTTACTTACCGACAAAACGTCACATTGCATACTTA
ATCCTTGCATTCTCACTCACAGCAATCTTCATTACTCTCTTCGGTAACATCAATGCTGTC
GGTGCATCAACAGGTGTAAGCAACTCAATCAGCAGCGTACCAATGCTTGCAATGGCAGCA
ATCGGATTTGCATTCGCCTACATTGTTTACCAACGTAGCGTAGAAGGTGGCTCAGCCCCA
GTTGCAAAACAAAATACCACTTCTGACAAAGGAGAAATTGAAGATGACGAACTCTAATCA
ACAAGTCGGAAATCCAAAAGGCTATAAATTAACAGATGCGGACTTCCGCCAAATCAATAT
CCGTAACTTATTCTTCAACCAAGTTGGTTGGAACTATGAACGTATGCAAGGCTCTGGCTA
TTTATGGATTATGTTGCCACAGCTACGCAAAATGTACGGCGACAACACACCTGAATTACA
AAAAATGATGGTGATGCACAACCAATTCTTCAACACCAGCCCATTCTTTAACACTATTGT
TAAAGGTATCGACTTGGCACTTGAAGAAAAACAAGGGGTGAAATCACTTGAAGCCGTTGC
AGGTATCAAATCAGGTTTAATGGGACCATTTGCCGCTATCGGTGATGCCCTATTCGGCTC
ACTCGTCCCAGCAATTATGGGGGCGATTGCCGCAACAATGGCAGTAAACGGCAATCCGCT
TGGTGTCGGCTTATGGGTTGCGGTAGCGATTGCCACAATGGTATTCCGTTGGGTACAACT
CAAAATCGCTTATCGTGAAGGGGTAAACTTAGTCACCAACCTAAGTCACCGCTTGAACGC
ACTAACCAACGCCGCAACAGTGCTTGGGGTATTCGTTGTGGGGGTAATGTGTGCCACGAT
GGTGAATGTCAAAGTACCGTTTGTCGCTACTATCGGTGAGAAAGTCGTTTCCGCCCAAGC
GAACCTAGACCTTATCTTACCAAGATTAGTCCCTGCGTTAGTCGTGTTCTTCATCTACTG
GTTACTCGGCAGACCGAAAATGAACTCTAACAAAGCGATTATGATCATCATCGCACTCTG
TATCTTGCTCTCTTGGGCTGGATTGTTGGCGAAAGGGTAATTTAAAAGGGACACGAAGCG
TCGTGTCCCTACAACCACTTCGGATTTAGTCTTGTAGGAACACGCTGCGCGTGTCCGTCA
ATAATCATTCAACTTGATTAATAATGTGGTTGTGGGAAATATTGGGACGGACACACGCAG
TGTGTCCCTACCCGCGTATCAATACAACGTTATTGTAGCAACGCCACGCTTGGCGTCCTA
AAACAAGCGGTCAAATCCATTCAAAATGTTACAAATAACTAAGATCTAAAACCCAATCAC
TCTTTCCTAGATTTATTCGGTTTTATATCTTTCAAGCGAGGTGAACTATGCCTTTCCAAA
TCGGCGAAAAGGATTTCCTACTCAACGGAAAACCGTTCAAAATTCTGTCAGGTGCAGTAC
ATTATTTTCGTATCGTACCAGAATACTGGTACAAAACGCTCTATAACTTAAAGGCAATGG
GGTGTAACACGGTGGAAACCTATGTGCCGTGGAACTTACATCAGCCACAGCCTGATCAAT
TTAACTTCAGCAAGCGGGCGGATTTAGTCAAATTTTTGCAAACGGCAAAAGATTTAGGGC
TGTACGTTATTCTTCGCCCAACACCTTATATCTGTGCGGAATGGGAGTTTGGCGGATTGC
CTGCGTGGTTGCTCAATATCCCGAATATCCGCTTACGCCAAAACGACCCGCTGTTTATCG
CTGAAATCGACCGCTATTTTCAAGAACTACTTCCACGTATTGCACCCTATCAAATCACCC
AAGGCGGTAATATCCTAATGATGCAAATCGAGAACGAATACGGCTCGTTCGGCAATGATA
AAAACTACCTAAGAGCTATTCGGGCGTTGATGTTAATTCACGGGGTGAACGTACCGCTTT
TCACGTCAGACGGTGCGTGGCAGAACGCCTTAGAAGCAGGGGCGTTGATCGAAGATGATA
TTTTGCCGACGGGGAACTTCGGCTCTCGTTCCAATGAAAATTTAGATGAGTTACAATGCT
ATATCGACAAGCACGGCAAATCTTACCCGTTGATGTGTATGGAATTTTGGGACGGCTGGT
TTAACCGCTGGAAAGAGCCTGTGATCCGCCGTGATGCTCAAGATTTGGCGGACTGCACTA
AAGAGCTACTCGAACGGGCAAGTATCAATTTCTATATGTTCCAAGGCGGAACGAATTTTG
GCTTTTGGAACGGCTGTTCCGCACGGTTAGACAGCGATTTACCGCAAGTAACCAGCTACG
ACTATGATGCCCCTGTTCACGAATGGGGCGAGCCGTCAGAGAAATTCTACCTGCTACAAA
AAGTGTTAGGGCAGTACCCTGATGCTAGCCCGATTGTTGATCCGATTTTGCCAAATATCA
CCGCTTACCCACCGCTTGCTGTGCAAAATGAAGTGTCGCTGTTTGGTACTTTAGACACAA
TCAGCGAATGCTACGAAAGTCCGTTCACTCAAACAATGGAACAGCTAGGGCATTACTACG
GTTATCTGCTTTATCGAGCCAAACCGATGGCATACAGCGGTGAGATCAAGCTGAGAATTT
ACCAAGGCAGAGATCGCATTCAGATTTTCAACGATAAACAAAAAGTTGCCACCCAGTATC
AACACGAGATCGGCAATGAAGTGATGTTACAGACACCAAATGGCGAGTTCCAACTTGATC
TGTTAGTGGAAAATATGGGACGAGTGAATTACGGCGGTAAGCTACTTGCAGCGACACAAC
ATAAAGGTATCGGGGCAGGGGCTGTGCTTGATCTGCATTTCCACACAGGCTGGCAACAGT
ATGCGATTGATTTTGACCGCTTGGAAGAGATTGATTTTGATGGCGAAAAAGATAGCCAAG
CCCCGTCGTTCTATCAATTTAAGTTACACCTAGACCAAGAACCGCAAGATACCTTTATTG
ATACCCGTGAGTTCGGCAAGGGGGTAATTGTGGTAAATGGTGAGAATTTAGGGCGTTACT
GGAATGAAGGCCCAACGTGTTATCTTTATCTGCCTGCACCGTTACTGCACAAAGGCGAGA
ATGAGATTATCGTCTTTGAAACGGAAGGGGTGAAGATCGATAGCTTAACATTTAGCGATA
AGCCGATTTATAAAGAGTTGAATACGAAGAATTTATAAGGACAACACACCCCGAATATCG
TCAAACTTCCCCCTTTGAAAAAGGGGGATTGAGGGGGATTTAAAGATCTAAACAGTTAAT
CGCACTATCTTAAAATCCCCCCTAGCCCCCCTTTTTCAAAGGGGGGAATAAAAAATTCAA
AACTACCAAAAGGAGCAACTATGAGCTTAATTTTAATCAGTCACGGAGAGTTTGCGGAAG
GCTTACTGGATACTGCCGAAATGATTTTAGGCAAAATCGACAATGCTCAAACCGTCTGCT
TATATCCACACGAAGGCAGTGAAGATTTCCAAGTGAAATTTGAGCAAGCACTGGCGAATG
CAAGCGGTGAGATTGTGGTTTTTTGCGACATTATGGGCGGTACGCCGTGTAATGTGGCAA
TGCGTTACTTGCCGAAATTATCAGGGTTATATAGCGGAATGAATTTACCGATGGTGATTA
GCTATGTGAGTGAAGAAGACACGGACGGCTTACTGGAAAATGCCAAAGAGCAAATTCACG
ATGTGGCTCAACAACTTAAAAACTTAGCGTTAGGCGATGATGAATAGGAGTAGCAGTATG
TCTAAACAAGATTTAATGAAAAAACTTTGTACCAAAGAGGGCATTATTGCTGCTCTTGCG
ATTGACCAACGTGGTGCGTTACGCCGAATGATGGGCGATGATATTACCGCTCAACAGGTC
AGTGAATTTAAAACCTTGATTTCTCAAGAATTAACCCCCTATGCGTCGTCGATCTTGCTT
GATCCAGAATTTGGCTGGGCGGCTTCAGAGAAACGTGATGCAAATTGCGGATTAATTATG
GCATACGAAAAAACAGGCTACGATAAAAGTATTGCCGGACATTTTCCTGATTTGATCAAT
GATGCTTCTGTTCATCGCTTAAAAGAAAAAGGCACACAAGCGGTTAAATTATTGATCTAT
TTTGACATTGATGAACCGCACGAAATTAACGACCGCAAAGCCGCTTTTGTTGAACGTGTG
GCTTCTGAGTGTAATGCAGAACAAATTCCGCTGTTCTTAGAGATCTTGACCTACGATGGC
TCAAACGAAGATAAAGTCTATAACGCCAAAGTCAAACCTCGCAAAGTAATCGAAGCGATG
AAGTTCTTTGCGGATAAACGTTTTGGGGTAGATGTCTTGAAAGTGGAAGTGCCTGTGGTG
ATGAGTTATGTGGAAGGCTTTACTGACGGTGAGGTGCTTTACAGTCAAGCGGAAGCCGCT
GCATTCTTCAAAGCACAAAGCGAAGCAACGGATCTGCCGTTTATTTTCCTAAGTGCAGGC
GTTTCAGCCAAACTGTTCCAACAAACCCTTGAATTTGCTCACCAAGCAGGCAGTCAATTT
AACGGCGTACTGTGCGGACGTGCCACTTGGGCAGACGGTGCAGAAGCCTATAAAGCCGAA
GGTGTTGAAGCCGCTCGCCAGTGGCTTAAAACACAGGGTAAACAGAATATCAGTGAGTTG
CTCGAAGTGTTAGAACGCACGGCAACGCCGATTAAGTAAAAAAGTAAATTGCCCCTTTTG
AGTATAGAAAGGGGCAATCTATTTTAAACGTGAGGTTTACATTCAGGTAGTGTACCTTCA
ATTTCAAAGAGTACATCACCATCTTTAAAGAAGACATAGCCCCCATTTTTCATTTTTGTC
CAGTTCTCATTTTTTGTGAGAGGCTGGGTTGTAATAATGGTGACTTTATCACTTTCTTCC
GTATATTCACGGAAATCAATCATTACATCATCATCACGCAATGCTGTGCCGAATGGGGCT
TTGCGACAGATATAATGTAAGTTTGTTGAGCAACGTGCGATCATCCAGTGCCCATTGGAA
AGAATAAAATTAAATACGCCGTGTTTAGCGATTTCACTGGCAATATCTACAATTGCGTCA
AAAATCTCTTTTTCACTTGGTTTCTGTGGAAAACGTTGTTTTAGGCTGGCAACTATACAG
CAAAATGCGGCTTCAGAGTCCGTTGAGCCTATAGGCTGATAGTGATTATTCGGGCAAACT
TTGACATCAACCGTGCCGTTGTGGGCGAATACCCAGTTTTCACCCCAAATTTCGCGGATA
AATGGGTGGGTATTTTCTAAATTGACATCGCCACAGGTTGCTTTACGGATATGGGCGATA
ACGTTAAAGGATTTAATTCGATATTGACTGACGAGATCTGCCATTGGTGATGAGGCACCT
GGGCGATTGTCTCTAAAAATACGCACACCTTTGCCTTCAAAAAAGGCAATGCCGAAGCCG
TCGGTATGGTGGTCGGTTAAGCCTGCACGCCGTCGAAATCCTTCAAATGAGAAAGTAATA
TCTGTCGGCGTATTACAATTCATTCCTAATAATTGACACATAATTTACTTCTTTATTTAC
TTCAAAAAAATATAAAAATCCCACCGCTTGTTATCATTAACAAGCGGTGGGATTTAAGCG
AAATTTGACAAAAAATTCAATAGGAAAATTATATTTTATTGATCTTAATTCGCCTCTTTT
TTAATTAATGAGAGTAAAAAGAGTGTTCCTGCACAAACAACCACTGAAGGTCCTGCTGGT
GTATCTTTGAGGGCAGAGAGTAATAATCCGCCACTGACCGATAATATGCTTAATCCGATG
GCGTAAATAACCATTGTTTCAGGGGTTTTGGCAAAGCGTCTTGCGGTTGCAGAGGGGATA
ATCAGTAGTGAGGTGATGATTAAAGCCCCGACAAATTTCATACTTAATGCAATGGTTAAT
GCGGTGAGCAACATTAATAAGAGGCGTAGGCGTGCGACATTTAGGCCTTCAATTTGAGCT
AATTCAGGGCTGACTGTGATGGCGAGTAGCTTTTTCCAATACAGAGCCAGTAGTGTCGCA
ATGCCGATAACCCCGATGCCGATAAAGAGTACGTCGTTAAAACCAATTGCAAGAAGATCA
CCAAATAGGTAGGACATTAAATCAACACGAACATTGTCTAATAGGCTGATGGTGATAACG
CCTAAGGATAAACTGCAATGGGCGATAATGCCTAATAGGGTATCGACTGAGTGAGTAGAG
TGCTGTTCTAACCAGACGAGGCAAAAGGCGAGTATGACGGTCATTAGAATAACAGCAATA
TAGGGATCGATTTGTAGGAAAATTCCTAATGCAACCCCAAGTAATGCGGAGTGAGAGAGG
GTATCACCAAAATATGCCATTTTTCGCCAGACGACAAAAGCTCCAAGCGGTGCGGTGATG
AAGGTTAAAAATACGCCTGCTAACCACGCAGGAAATAAAATCTCAAACATATTGCCTCAA
TTAGTGATGTCCGTTACAACGACATACATTGCCTTGTAAGTCGTGATGGTGATTATGGTG
ATGAGAATAAAATGCCACGTTTTTCGCAAATTGATCACCAAAGAAGTGGATAAAACTTGG
GTCACTTGAAATTTTTTCAGGTGTACCAGCACAGCAGATATGGCGATTAACGCATAGTAC
TTCGTCCGTATTTGCCATTACAATGTTTAAATCGTGAGAAACCATTAAAATAGCACAGTT
TAACCATTCACGAGTTTTATTTAATAGTTGATAGAGTTCCGTTTGCCCTGTAATATCCAC
CCCTTGCATTGGTTCATCTAAGACAAGCAGTTGTGGACGGTCTAAAATTGCACGGGCAAG
CAGTACTCGTTGTAACTCACCGCCAGATAATTTTTGCATACTATGCTTAGCAAGGTGAGT
GATTGAAAATAGGGACAATGCTTCATCTATCAAGGGTTTAGTGCTGTTAGGCTTGAGAGA
TAGAAATTTTTCAACGGTAATAGGAATAGAGTGATCCAGATGCAATTTTTGTGGCACATA
GCCAATTTTTAGCTGTGGTTGGTGAATAACCTCCCCTGATGTTGCTGGCTGTAATTTCAG
CAATACTTTTAATAGGGTAGATTTACCCCCCCCATTAGGACCAACGATAGTTGTGATAGA
ATTGGGGTAGATGTTTAAATGAATATTTTCAAGAGCAACTTGTGTACCAAAATTAACATT
AATCGCTTTCAGTTGCACAAGGGGCTTCGTTAAATTGTGGATCGGCTTAATTTGCTTGAT
CTGCATAACATTAATAAATTTAAGGATTTAAGGATTTAAGGATTTAAGGATTTAAGGATT
TAAAATTAGCGGATTTTTTGCTGTTTTACAAGAAAGCTATGGGAATTTTTTGCCCATTCC
TTTGTCTATAATAAGTTAGCATAGAAGAAATTATTTAGGATAGAATTTTGCAACACGTTA
TTTTTGCTAGAGATCGGCGTCGTAAGAAGAATAGAACTAAGGCATTTGTGTTTTTGGTGA
TTATATTATCTATCTTTATTGGTATCGCTTTAACCTTAAAAAGACCGAGTTCAAATTCTT
CAGAGGCTCAAGAAATCCCGATTACGTTGGCTACTCAGTCGTTGCCTGAAGTTTCAACAG
GATTATCTCATGGTGAGCCTAAGTATATCAGCATTGATTTTACTGCCTCTGCTAAAGAGG
AACAGGAACAAGTGAATGCCGAGCCTGTTGATGAAAATGCAACCTCTTATGAAGATGAGT
TAAGTGATGTTGATGATGAAGTAGAAGGTCAGTCTGCGGTTGTACCTGAAAGTGAAAAAT
TATCAGAAGAAGCAGAAAGTGTGTTAGAAGATCTGCTAGATATTGCAGATCAAGCATTAC
GTATCCAAAATCAGTTTAGTTATATCGTAACTCAAGGCGATCAGCTAAAAGATGTACTAG
AGCAGTCAGGATTAACACATGCTACAGCAAAAGCCTTAGAAAAAACTTTTCCACAGTTAG
CCGAGCTTAAAGTTGGACAACAGTTCTACTGGATTTTAGACAATAACGGTGAGCTGGAAT
ATATGAACTGGCTTATCTCAGAAAAAGAAGAGAAAATTTTTGAGCGTAAAGCACAAGATC
AATTTGCAGTACAAACTATTCAGAAAAAAGGTGTTTGGCAACAAGATGTGATTAAAGGCA
CCATTGATGGTAGTTTTAGTGCCAGCTTAAAGGCGGTAGGTTTATCTCAACGTCAAATTA
ATCAGTTAGCTAACGGTCTGCAATGGCAGATTTCCACCAATAAATTGAAAAAAGGCGATA
AATTTGCAATTTTAGTGAAGCGTGAGTATATCAATGGTAAGGTTACTGATTTAGGTAATG
TTGAAGCTATTCATATCATCAGTGGCAAGAAAAGTTATTATGCCATTCAAGCTGATAATG
GACGTTATTATAACCGTCACGGTGAAACGTTAGGTAAAGGATTTGCTCGTTACCCATTGC
CATTTACACCAAGAGTTTCATCACATTTTAATCCTCGTCGCTTACATCCGGTAACAAGAC
GAGTTGCTCCTCACAAAGGTGTTGATTTTGCTGTACGAAGCGGTACGCCGATTATTGCCC
CTGCAGATGGTGTTGTTGAACATATCGCTTACCAAGCAAACGGTGCTGGTCGTTATATTA
AAGTCCGCCATGGGGGACAATATACTACGGTATATATGCACTTAAGCCGATCGTTAGTTA
AAGTTGGGCAAAGTGTGAAAAAAGGACAGCGTATTGCGTTGTCTGGAAATACAGGACGTT
CAACAGGTGCACATTTGCATTATGAATTTCATATCAATGGGCGACCGGTTAATCCAATGA
CAGTAAAATTGCCTGGTATAGGATCTGGTATGCCAGATAAAGAACGTAAAGCATTCTTAG
TGAAAGCACGGAATATTGAAACAAAACTTAAACTCTAGAAGGATTTATAATGAAAAAAAT
TCTATTGACCCTAATTAGCCTTGCAATCTTAGGTTCGGCACAGGCGAATGATAAAAACTT
ACAGCAACAACTTGAGAAAATTGGGGCAACTAATGTGAAATTGTCAGAATCTGCCTTGCC
AGGTTTTAAAACAGCGATTTCCGATCAAGGTGTTGTGCAAATTAGCAATGATGGACGCTA
TGTAATACACGGGCAGATTTTTGAATTAAAAGATGGCAAAGTTACTGATATTACTAATCG
TGCATTACTCGCAGAACTTAATAGTCTAGCAAAAGAGATGATTGTGTATCCTGCGAAAAA
TGAAAAACACGTTGTCACTGTGTTTATGGATATTACTTGCCATTATTGTCATTTATTGCA
CTCAAAGATCAAAGAATATAATGATTTAGGCATTACTATTCGTTATTTAGCTTTCCCTCG
TGGCGGTATGAATACTGAAACTGCAAAACAGATGGAAGCAATTTGGACAGAAAAAGATCC
AGTCTTTGCGTTAAACGAAGCAGAGAAAGGTAACTTACCAAAACAGGTAAAAACGCCAAA
TATGGTGAAAAAGCATTATGAGCTTGGGATTAAATTTGGGGTTACAGGTACGCCAAATAT
GGTCACAAAAGAAGGAGAGTTAATCGCTGGTTATGTTGAGCCAAAAGAATTACTCAAAAT
GTTAAGTCACTAACCCTTAATTTAAACTACAAGCGGATAGGTTTTATTCTGACATCCTCC
CCGCCCCAAGAGGCGGGAATTCCTAAGTGTAAATTTTAAACGTATTTAAAGACCTATAAT
TTCATCGTTTGAATACTGATAAAAATTGACCATGCATTAGCTTCTTGAAAGCTGCTCTTC
CCCCAATAGATTTCATAATTTTGTGATCTCTTTCACATTTTCTCTTGAAATCCCCTTGAC
AATCCCAATTTATAGTGACGTCAAGCGAGAGTAATCTCGAAGTCAGAACATTAATAAACA
GAATTTAGGGGAAACCTATGAATATTGATAAATTTACCAGCAAATTCCAATCTGCAATTG
CCGATGCACAATCTTTAGCCGTTGGCAAAGATAATCCTTATATTGAACCAGCACATTTAA
TGCTTGCGTTGTTAAAGCAAAATGATGGTTCAATTACACCGCTTGTTACCAGTTTAAATG
TGCAACCGAACCGTTTAAGCAGTGAACTTGATCGCATTATCAGCCGCTTGCCGCAGGTGC
AAGGGGGCAATACTCAGCCGTCGCAACAACTTTTTCGCTTGTTAAATCAATGCGATAAAT
TGTCGCAACAGTTTGGCGATAGCTTTATTTCATCAGAGCTATTTGTGCTTGCGGCACTTG
AAGATAATGGTGATTTAGGCAAGTTATTGAAAAAATTAGGTTTAACCAAAGAGAAGGTGA
CAGCCGCTATTCAACAAATTCGTGGAGGGGAGAGCGTGAATAATCAAAATGCAGAAGAAA
CGAGACAAGCATTACAAAAATATACCATTGATTTAACCGAGCGAGCTAAGGCAGGCAAAC
TTGATCCTGTAATCGGGCGTGATGAAGAGATCCGCCGTACAGTGCAAGTATTGCAACGCC
GTACTAAAAATAATCCAGTGCTTATCGGTGAACCAGGTGTGGGGAAAACGGCGATTGTCG
AAGGTTTAGCACAGCGTATCGTTAATGGCGAAGTGCCTGAGGGTTTAAAAAACAAACGTG
TGCTTTCCTTAGATATGGGGGCTTTAATTGCAGGGGCAAAATACCGTGGTGAGTTTGAAG
AGCGTTTGAAAGCGGTATTGAATGAGCTTGCTAAAGAAGAAGGGCAAGTGATCCTGTTTA
TTGATGAAATTCATACGATGGTCGGTGCAGGTAAAACCGATGGAGCGATGGACGCAGGTA
ACTTGTTGAAACCGTCCCTTGCTCGTGGCGAGTTGCATTGTGTCGGGGCGACAACTTTAG
ATGAATATCGTCAATATATTGAAAAAGATGCAGCACTGGAGCGTCGTTTCCAAAAAGTGT
TGGTTGATGAGCCGATGGTTGAAGATACCATTGCGATTTTGCGTGGTTTGAAAGAACGTT
ACGAAATTCACCACCACGTTCAAATTACGGATCCTGCAATTGTCGCAGCTGCAACCCTTT
CGCACCGCTATATTTCCGATCGTCAATTGCCCGATAAAGCGATTGACTTAATTGATGAAG
CAGCGTCGAGCTTGCGTATGGAAATCGACTCTAAACCAGAGCCGTTAGACAAACTTGAAC
GCCGTATTATTCAGTTGAAATTAGAGCGTCAAGCGTTGCAAAAAGAAGAAGACGAAGCTA
GCCGTCAGCGTCTTGCAAAATTAGACGAGGATCTGACCGCTCGTGAACGTGAATATGCGG
AGCTGGAAGAAGTATGGAAAGCAGAAAAATCCGCTCTGTTAGGCACGCAACACATTAAAA
CCGAGTTGGAAAATGCCCGAATTGAAATGGATCAGGCTCGCCGTGAGAATAACTTTGAGA
AAATGTCGGAGTTGCAATACGGAAAAATCCCAGCCCTTGAAAAACAGTTACAAGAAGCGG
TAAAACGTGAAGAAGAGGGCGGTGAAAATCATCTACTTCGCACCAAAGTGACCGATGAAG
AAATTGCCGAAGTGCTTTCTAAAGCCTCAGGTATCCCTGTATCCAAAATGATGGAAGGGG
AAAAAGAGAAACTATTACGAATGGAAGAGGTGCTACATAAACGGGTCATCGGTCAAAGTG
AAGCCGTTGATGCAGTGGCAAATGCGATCCGTCGTAGTCGTGCAGGCTTGTCTGATCCAA
ATCGCCCTATCGGTTCATTCCTATTCTTAGGGCCGACAGGCGTAGGGAAAACAGAGCTTT
GCAAAACATTAGCCAACTTCCTATTTGACGATCAAGATGCGATGGTGCGGATCGATATGT
CCGAATTTATGGAAAAACACAGCGTATCTCGCTTAGTTGGCGCACCTCCAGGATATGTCG
GCTATGAAGAAGGCGGATACTTAACCGAAGCAGTTCGCCGTCGTCCATATTCGGTTGTAT
TGCTCGATGAAGTAGAAAAAGCACACCCAGATGTATTCAACATTTTATTGCAGGTGCTTG
ATGATGGTCGTTTAACTGACGGACAAGGTCGTACGGTGGATTTCCGTAATACGGTCGTAA
TTATGACATCAAACTTAGGTTCGCACTTAATTCAAGAGAATGCGGAAAATATGAGTTACG
ATGAAATGAAAACTATCGTGATGAATGTGGTTGGGCAACATTTCCGCCCTGAATTTATCA
ACCGTATTGATGAAACTGTGGTATTCCACCCATTAGATAAAGAAAATATCCGTGCGATTG
CAAGAATACAGCTTGAACGTCTAATTAAACGTATGGCGGAGCGTGGCTATGAGGTAACGG
TGACCGATGCGGCAGTTGATCATATCGGCGAAGCAGGCTTTGATCCACTCTTTGGGGCAA
GACCGCTTAAACGTGTAATTCAGCAAGAGCTTGAAAACACCTTGGCACAGCAAATTCTCT
CTGGCAAATTGTTGCCGAATAGTCCTGTGACAGTGGATTATCAAGAAGGAAGGGTTGTGG
CAGTTCAGTAAAAGAGTAAGAGCGTAGAGATACGCCCTTTGTTTTGTGAAATACATTGAC
TTTTCTATGATTTCTCGCTAATTTGTGGGCGTTTTTAACACAAAAACTATTTATTTACAG
GAGATTCTATGCAAGATCGTTTAGTCACTTCCACAAGAAGTGAATCCCTTCTTAGCACAC
ATAAAGTATTACGTAATACTTATTTCTTACTTGCGTTAACGCTTGTATTTTCGGCAGTGG
TTGCATCTGTCACAATGACACTTAATTTACCACGTTTACCTTGGTGGGGAATGTTAGTCG
GTTTTTATGGCTTACTTTTCTTAACCAATGCAACGGCAAATAGTGCAGCAGGGTTAGCAA
GTGTTTTTGCGTTAACGGGTTTCTTAGGTTATAGCTTGGGTCCAATTTTAAATGCTTATA
TCAGCAATGGCTTAGGCGATGTGGTTGCATTGGCTTTAGGGGCGACTGCGTTGGTATTCT
TTAGCTGTTCTGCTTATGTATTAACTACTAAACGTGATATGTCTTTCTTATCGGGTATGA
TGATTGCGTTGTTCGTGGTGTTATTAGTGGGTATTGTGGCAAATATCTTCTTAGCAATGC
CCGCGTTAAGTTTAGCGATCAGTGCATTATTTGTAGTGTTCTCAACGGCTGCAATTTTAT
ATTCAACTAGCAACATTATCCACGGCGGTGAAACAAACTATATCCGTGCAACCGTTGATT
TATATGTGTCTATCTACAACCTATTTGTGAGCTTATTACAGCTTTTAGGAGTATTTAGTA
GTGATGACTAAATAAATTTAGCTCATTGGATTCATTAAAAATAGTTATAAGGGGACGCTA
ATTTAGTCCCCTTAATCATCAATGCGCCTCGTCCCAGTTGCCTCCAACCCCAACTTCTGC
AATCAATGGCACTTTAAGCTCAATCGCTTTTTCCATTTCAGCTTTAATCAGTGGGGTGTA
ATGCTCTACTCTGTCGGCTTTGACTTCAAAGACTAATTCATCGTGTACTTGCATAATCAT
TGCAATATCTTCGCAATTTCGCACCGCTTGATCGATCCCGATCATTGCCACTTTGATAAT
ATCTGCCGCCGTGCCTTGCATTGGGGCGTTGATGGCAACACGTTCTGCCGCTTTGCGTCG
CATTTGGTTGCTTGAGTTGATTTCAGGCAAATATAAACGGCGACCAAATAACGTTTCAAC
ATAGCCTTTTTCAGCGGCTTTTTCACGAATATCTAACATAAACTGTTGCACCGCTGGATA
ACGCTGGAAGTAAAGTTCCATATATTTTTTCGCATCGGTACGAGAAATGCCCAGTTGATT
TGCCAAGCCAAATTCAGACATTCCGTAAATCAAGCCGAAGTTAATCGCCTTAGCACTACG
GCGTTGTTCACTGGTTACGGCTTCCAACGGCACGCCAAAAATTTCCGCCGCCGTGGAACG
GTGAATGTCTTTACCTTCGGCAAAGGCTTTGATCATATTTGCATCATTAGCAAGATGAGC
CATTATGCGTAACTCAATTTGCGAATAGTCCGCCGCCAAAATCACATAGCCATCATGGGC
GATAAAGGCTTGACGAATACGTCTGCCCTGCTCGTTGCGGATCGGAATATTTTGTAAATT
CGGATCGCTTGATGAAAGTCGTCCTGTTGCCGTGACCGCTTGATGATATGAAGTATGCAC
TCGTCCAGTTTGGGCGTTAATCATCTGTGGAAGTTTATCGGTATAGGTTGATTTCAATTT
GCTCAAGCCACGATGTTCCATCAACAGAACAGGCACTTGGTGTCCCATTTGAGCCAATTC
TTCCAACACTTCTTCGTTGGTTGATGGCGCACCTTTCGGGGTTTTCTTTAAAATCGGTAA
GCCGAGTTTGTTAAATAAAATCTCTTGCAGTTGCTTGGTAGAAGCAAGGTTAAACACTTC
TCCTGCTTCTTGGTGTACAAGGGTTTCAAGCTCTTTTAAACGCTGTTCGATCTCAACTGA
ATGTGCCAACAGTTTGGCAGGATCGATTAATACGCCGTTTCGTTCCACACGAGAAAGTAC
GCTCACCAAAGGCATTTCGATTTGTTCAAACAATTTCACTAATTCAGGCGTTTTTTGTAG
TTCAGACCATAAGAGTTGATGCAATTTCATTGTAATTTCGGCATCTTCCCCTGCATATTC
TGTTGCTTTATTCAGTTCAATTTGATCGAAGGTAAGCTGATGTTTGCCCTTACCTGCCAA
CTCTTCAAAAGGAATAGTTTGATGTCCCAAATAACGCTCTGCCAAATTGTCCATATTGTG
ACGACCGGTGCTGTCTAGGGTGTAAGATTGCAACATCGTATCAAAGGCAACCCCTTGTAG
CTCAATGCCGTAGCGTGCAAAAATCGTTAAATCGTATTTGATATTCTGCCCGATTTTGCG
GATATTTGGGTTCTCTAAAATCGGTTTTAACTGTGCCAAACAGTCCGCCTTGTTCAACTG
GTTAGGCAGTAACGCTTCGACTTCATCGAGTTCTGCTTCACTTTCACCAAACAGATCCAC
TTGGGTCGGCTGTGCAATTTTGCCTTTATGCGCCAACGGAATGTAGCACGCTTCGCCATT
TTCCAAGCCAAATGAAATCCCGACTAAATTTGCTTGCATTGCATCTAAATTATCCGTTTC
GGTATCCACCGCCACAAGCTCTGCCATTTGCAATTTTGCCAGCCATTTGGTAAACAGCTC
AGGGCTGTTCACGCAATCGTAAGCGGTGCGATCTATCGAAATTTTTACAAAAGGTGCAGA
TTTTTGTTCTGAACTGACCGCTTGTGTGGCTTGATAATTGTTCGGGATTTTCTCTGCCGA
CGTTTGTGTCACAGGGTTAGCATCATTCATCACTTCGTTCAGCCAACGTTTAAATTCATA
GCGACCAAACAGCTCTACCAGTTGATCTCGCTGTTGTGGTTGAGTAACAAGCTGATCGTA
AGTGACATCAAGAGCAACATCGGTTTTGATCGTTGCTAATAGATAAGAGAGATCGGCTGT
TTCTTTTTCTGCTTCCAGTTTCGGTGCAAAGGTTTTTGCCCCACGAAATGATAACTCTGC
AACTTTGTCTAAATTCGCATAAATCGCTTGCATTGAGCCAATACCTTGCAACAACGCAAT
CGCCGTTTTCTCACCCACACCTTTTACCCCAGGGATATTATCGGACGAGTCGCCCAATAA
GGCTAAATAGTCGATAATCAACTCAGGCGGAATACCATATTTTTCAATCACGCCTTCACG
ATCTAACAGCGTATTGTTCATCGTATTAATCAGCATAATATGATCGTTCACCAGTTGAGC
CATATCTTTATCGCCCGTACTGATTAAAACGTGCTTACCTGCTTGTGAAGCCTGCACCGC
AAGCGTGCCAATCACATCATCAGCTTCCACCCCTTCAATCGACAACAGCGGAATACCCAA
TGCCTTAATTATTGCGTGTAACGGTTGGATCTGCGAACGAAGTTCATCGGGCATCGGCGG
ACGGTGGGACTTATACTGTTCAAACAGCTCATCACGGAAGGTTTTCCCTTTCGCATCAAA
CACGACGGCAATATGGCTTGGCTCAACCTGTGCAATCAGGCTTTTTAACATATTCAGCAC
CCCATACATCGCCCCTGTTGGCTCACCTTGTTTGTTAGTTAAAGGGGGAAATGCGTGGAA
TGCACGATATAAATAGGACGAACCGTCCACTAAAACGAGCGGATTTTGTGCGATTGTTGC
CATTTGAACTCTCTTTGATCTAAATAATTTGGGCTATTATAGCGAAAGTAGTGGGATTAA
AGAAAAGGTTTTGAGAAATTATGTCTATCCATATTTTTCCCCAAAACGCCCCCATACAAT
AGGGGACTTTACGATTTACATCAAACCATTACGATTCTATTAACATCGGTAATTCTGACA
TACTCACTAATTTATAATCAGCCAAAGCCCAGCGAGGATCGTCCCATTCCGATTTTGCAG
GAATAACAACGGTTTTCATACTCGCCGCTTTACCTGAAATCATACCTAAAACCGAATCTT
CTACGGCAAAACAGGCAGATGTTGGAACGCCAAGTTGTTTTGCTGCGTGTAAATATACAG
CGGGGTGTGGCTTGTTGTACTCCAATTCCTCAGCAGAAGCTAAATAATCAAAATATTCAG
CTATGCCACAGCTATCAACAATGCCTTGTAGCATATTTCTTGGCGAAGCCGAAGCAACTG
CGATTTTAATCCCCCGTTGTTTTAAGGTAGATAAAACCTCTTTCACATTTGGCATTAATG
GCTTCGCTTCAAGCACCTTTCCAACTACATATGCCATCAACTCTTCTATTAACTGAGTAC
GACTCTTTTCTTTTTCACCATATTTTTGTAGCACATAATCAACCAGCGTACCAACAGGCG
ACCCTGTAAGAGTCACCATTTCAGCTAAGGTTACAGGAAATTGATTTTTCTGAAAAAATT
CAGTACTTGCTTGATACCAAATAGGTTGGGAATCAATTAACGTACCGTCCATATCAAAAA
TTACAGCTTCGCTCATTTTACATTCTTCCGTTATTAATTATTACAAGTGCTTCCCCTAAA
ACAAAGCAATCACTGTATCCTACATGCTTTTCACCTTTGAAATATAATTGGCAATTCATT
CCTATTCAGATAAATAGATAGAAACTAAGTTATATCCTCAATTTTTCCTTATAATGCAAA
CGGCATACAGAAAGATAGCTATCGTTTCCACCGATTTGAATTTGATCTCCATCTTTTACC
GCTTCACCTTTCTCATTCATACGAATAACAAAGCCTGCTTTACGCCCACAATAACAGATG
GTTTTGAGTTCTTCGAGCTGATCAGCCCAAGCGAGTAGATAGCGACTTCCCTCAAATAAT
TCAGACTGGAAATCGGTACGTAAGCCGTAACAAAGCACAGGGATTTTTAATTTATCGACC
ACTTCAGTCAGTTGATAAACCTGCTGCCTGGTAAGAAATTGTGCTTCATCAATAAGAATA
CAGTGCAATTTTTCATCGGCAATATAAGCGGCGATTTCATCAAATAAATTGCTATCATTT
TTGAACAAGCGAGCGTCTTGTGAAATACCAATTCGAGAGGAGACTTTCCCTACGCCATAA
CGATCATCTATCGCCGCAGTATAAACAAGGGTGTTCATTCCTCGTTCTTGATAGTTATAA
GATGATTGAAGTAAAGTTGTGGATTTCCCTGCATTCATCGCAGAGTAATAAAAATAGAGT
TTAGCCATAATAAATGAAGTAATAAAAAACGGCTAATCAAAAGTATTAGCCGTTTATTCA
AACAAAGATTAAACGTTGTCGATTTGCCCTAACAGAGAGCGTAAACGATCTTGGAAGTTT
TGATGTTCAGTTTTTAATTGCTCGTGTTCTTGACGCAGAGTTTCATTTGCACGATTTGCT
TCCTCGTTTTTACCTTTTAACTCTTCAACTTCTAATTGAAGTAATTGAATGGTTTCAACA
GCCTGTTTAATTTTTTCTTCAAGTTGGTCTAAAATTGCGACTGACATAATATGTTCCTCT
AGTGAGTAGTAATGAAAGTGTAAAGATTTTACCTTACTTAGAAGAAATTTTCATTATAAA
GTTCGGGGTTATGGATAAAAAAGCACACTGTTAGACATAAACTTTTTGTAACTTTCTCAA
TTAGGGGTAGTATATGTCTATCAAAAATTAGATATTAGATTAGTGGTAAAGTAGCTTGTA
GGGTGGGTCTTGACCCACCATATAATCGTAACATATTGATTTTATTGATGGATTAAAACC
TACCCTACAATATTTAACCTATTAATATATGGTTTGTTAGCGGTCTAGTACCTAGTACGG
AGATGAGATGAAATGAAAATTGAGAAGAAAAGTAATGAGGCAATTATTGAGCCAATTGAA
GATAATTGGAATTGGTTAGATGAATTGGGAGAGCCAGATCCTACGTTTAATTATCAACAT
ATCAAAGAATTTAAACGTGTACCATTATTAAATTACGAAGATTGGCTAGCTGAAGATAAA
AAAATCCCCTAACAAATTGTCAGGGGATTGCGAGATTATTTCACGCGAGAAACATATTCG
CCTGAACGGGTATCCACACGAATAACTTCGCCGATTTGAACGAAAAGTGGAACACGAACT
ACTGCACCTGTGCTTAATGTCGCAGGTTTACCACCTGTACCAGCGGTATCACCTTTTAAG
CCCGGATCAGTTTCGATAACTTCTAATTCAACAAAGTTTGGTGGAGTAACGCCGATTGCA
GAGCCATTCCATAATGTAATGATACATTCTGCTTGATCAACTAACCATTTATCGTTGTCG
CCTAATGCTTTTGCATCTACAGAAATTTGCTCGAACGTTTCCGGGTGCATAAAGTACCAG
AAATCTTCATCTTTATAAGAGTAAGTGTAGTTGTAATCTACAACATCAGCCGCTTCAACA
GTTGAGCCTGATTTGAAGTTGATCTCTAATACTTTACCAGAGATTAATTTACGGATTTTT
GTACGGGTAAATGCTTGACCTTTACCTGGTTTTACAAATTCATTTTCAACGATAACGCAA
GGTTCGCCATCTTGGATAAATTTTAAACCTGGTTTGAAATCATTAGTGCTGTAACTAGCC
ATTGTGATCCTCAGAATTTAGATAAAAAGTAACGCCCAAAGGGCTAAATAAAAAGACGTA
TATAATACACTAAAAACGGCAGGCAAAAAATTAAAATTTTTCTGAAGTATGGCAGATAAA
GTCGTTTCAGGTATAATCTGTTTTTTCAATCAATGAGGAAATAAAATGAAAAAAGCAGTG
TTAATGGGATTAGTTCTTGCCCTTACCGTTTCAACCGTTCAAGCGAAAAAAGCAGGTGGA
ATGAAATTTTCTTCAAGTAAAAAAACACCAGCAACGGTTCAGCAGTCCACAACACAACAA
AAAGCCGATGCGGACTTTAATAATACGCCAAATCAAACAATGCCAAATGCAGGGACGGCT
CAACAAGCTCAAGGCAACCGTTTAGGCAATTTTGTGACAGGGGCGGCGGCAGGTTACTTA
TTAAGTGAAGCTCTTTCCCCGACGGAAGCACAGGCTCAAACACCAGCAACCAATCCAACG
GAACAATTAACCAAACAGGTACAACAGGCACCAGCCGTGCCAACCTTTAAAGCAATCGAT
CCGCAAAACGACCCTTACCTTATTGAGAAAACACTGGGTTATTTGCGTTACTGCTTAAAT
GGTGTGCAATATATGGTAGGAACCAACAACAGCCAATTACCACCGACATTGATGGTAGAT
AAAACCAACGCACCAATGCAGTGTGTGATTAGCCAGTAATTTCATCAGCAAAAGGGGTAA
ATTTGAACATCTCATTTTACGACGCACCAACAAAAGCACAATGGCTACAAGATCTGGCTG
AAGCCTTTAATCGACCAGAAGATTTATTGCATTACCTTGAGCTAGACATTGCAGATTTCG
AGCAAGATCTTACCGCTCGTAAACTGTTTGCGTTAAGAGTGCCACGCCCCTTTGCTGAAA
AAATGAAAAAGGGGGATCGGGCAGATCCCCTTTTTTTACAAGCGATCACATTACAAGAAG
AATTTACCAATGTTGATGGCTTTGTCCAAGACCCACTGGAAGAACAGCATTCGCCTGCCC
CTAACATTTTGCATAAATATCATAACCGCTTGTTATTTATGGTAAAAAATAGCTGTGCGA
TTAACTGTCGCTACTGTTTCCGCCGCCACTTTCCCTATGATGAAGTCAAAAGTGGCAAAG
CAACGTGGCAGAAAAGCCTCGACTATATAAAAGCGCATTCCGAAGTGGAAGAAGTGATCT
TATCAGGGGGCGATCCCTTGATGGCAAAAGACCACGAAATTGACTGGATTTTCACCCAAC
TAGAGCAGATTTCCCATATCAACATCGTACGTATTCACAGCCGTTTACCTGTGGTCATTC
CCAACCGTATTACAGACGAATTGTGTGAAAGGCTATCACAAAGCCGTTTGAAGGTCGTGT
TAGTGACGCATATCAATCACGCCAACGAAATAGATGACATTTTTGCGGAAAAAATGCAGA
AGCTAAAGCAAAGCAATGTTGTGTTGCTCAACCAATCTGTCTTGCTCAAAGGGATCAACG
ACAACGCCCAAACACTCAAAGCCTTGAGTGATAAATTATTTCGCAATGGCATTTTACCCT
ATTATTTGCACCTATTAGACAAAGTAGCAGGAGCGAGCCATTTTTATATTGAAGACAGCA
GAGCCTTTGAAATTTATCGTGAATTGCAACGCATTACATCGGGTTACTTAGTGCCGAAAT
TAGCACGAGAAATGGCGAAAGAGCCGAATAAGACATTGATGGGTGTCTCTGCTTAATTGA
TATTCAGTTCCTTAATCGCTCAATCTCTTTACTAAATTCTTCTACATCATCAAAACTTAA
ATAAACTGACGCAAATCGAATATAAGCGACTTTATCTAAGGACTTTAATTCACCTAACAC
CAAGTCTCCGACAAATTTACTAGCAACTTCCCTTTCCCCTGTGGCTTGAAGTTGTAACAC
AATGCGGTGGATCGCTTGCTCAACATCGTCCGTGCTGACGGGGCGTTTTTCTAATGCACG
AGATAAACTGGTTCTTAATTTACGTTCATCAAAAGGTTCTCGGCTACCATTATTTTTAAC
AATATGCGGAATGAGTAATTCAGCACTTTCAAAGGTTGTAAAACGTTCTTTACAGACTGG
GCATTCTCGTCTACGACGAATTTGGTAGCCATCTGCTGTTAAACGTGAATCTACAACTTT
GGTATCATCAGTGGCACAAAACGGGCAACGCATTATTTTAACCCTTTTTGTCTTGCTACA
AATTCAGCGTGTAAGTTTTCAGGGGGCGGAGGCATCTGCAAATAGAACCCTTCTTTTTGG
ATTTTTTGCAAAACTTCTTGATTATCTACCCGCTTAAGCTGTTTCTCACCTGCTAAATTA
AACAACATTACAAACTCAGGTTTACCAAAAATTTGACGAAGTTCTAGAGGTACCGCCTCA
AATTTATCCCGTTTTTCCACATAAAGATACATTCCTTCTTTTTTAGGGCTTTTATAAATT
GCACATAACATCTTATTCGTCCTCTAGTCTATAGCTGCCTTCGTAATTGGTGAAACGTGA
ATATTGTCCTTGGAAGCCTAATGGCACTCGTCCGATTGGACCATTACGCTGTTTACCAAT
GATGATCTCCGCCATTCCTTTTGTATCTGGATTATCGTGATAAACCTCATCACGATAAAT
AAACATAATTAAATCCGCATCTTGTTCAATCGATCCCGATTCGCGTAAATCCGAGTTTAC
AGGGCGTTTATCTGAACGTTGTTCTAAACTACGGTTGAGCTGAGAAAGTGCCACTACCGG
TACTTGTAACTCTTTAGCTAAGGCTTTCAGTGAGCGAGAAATTTCCGCAATTTCAAGGGT
TCGGTTATCGGCAAATCCAGGAGCGCGCATTAATTGTAGATAGTCCACCATAATTAAACT
TAATCCACCGTTTTCCTTGTACACACGTCTCGCGCGTGAACGTAATTCCGTTGGGGTTAA
ACCTGAACTATCATCAATATAAATATTACCTCTGGATTGCAACACCCCCACTGTACTGCC
AACCCTAGACATTTCCTCATCATCTAGTTGCCCTGTACGAATACGCGTTTGATCGACCGT
TGAAAGCGAAGCAAACATACGCATCATAATTTGATCTGCTGGCATCTCAAGGCTGAAAAT
CAGCACAGGCTTATTCGGTTGCTTAACTTTATTGCCATTCTCATCTTCGACCTCAACATC
TCCCATTGCTGCATTTTCACACAAATTCATCGCAAATGTTGTTTTTCCCATTGATGGACG
GGCAGCGACAATGATTAAATCTGAAGGTTGAAGTCCTGCTGTTTTTCGGTCTAAGGCGGC
AAAACCCGTTGATACACCTGTTACACCGCTATTATTTTGAGAACGAGAGAGTAATTCTAT
GCGAGCTAAGGTTTCCATCAAAATATCATCAATTTTTTTCGGCCCTTCGTCAGTTGCAGT
TCGCATTTCTGCAATATGAAAAACGGATCTCTCCGCTTCATCTAATACTTCTTTAACTGT
CAATCCCTTAGGGTTATAGCTGATTTCTGCGATTTTATTACCCGCCGCAATCAATTCACG
ACGAATAGCCCGTTCACTGACAATCTCCGCATAAACTAAAATATTCGCCGCACTTGGGGT
ATTTTTAGACAGTTCAGCAAGATAGGCAAAACCACCCACATCTTGCAATATGCCTTTATT
CTTAAGCACCTGATCAAGCGTGATAATATCAATAGGCTGATTATTGCGAGATAGTGAAAC
CATTTCTTCAAAAATCAGACGATGAGCGTGATTGTAAAAATCGGTACTCTGAACACGCTC
AGCAACGCTGTCCCAGTACTCGTTACTCAGCATTATCCCACCCAATACCGCTTGCTCTGC
TTCAATTGAGTGAGGGGCAATGTTTATCTGTTCAATCTGTTTATCTTTTTGAGGATCTTT
ATTTTTTTGATATTCAGCCATTGATGAAACTCTTTTCAGGGAAATGATAAAAGGTAGTTT
ACCGAATTTGCCAAAAATTTTCAGCTGGTTTACCCCGTACAAAAATAGCGAGACACAAAA
TTTGTTGATAATCTGCTTCAACTACACTAATTTCATTATTTAATAGTAATCATAGAACCA
AAGTTAAAGCACTGAAACCACAGATCTACTTGTGAAAAACCTGCTTCTTTTAGGCGTGCT
TTATGTGTATCAATACTATCTGTCCGCATCACATTCTCAAGGGCTGTACGCTTTTGGCTT
ACTTCAAGCTCACTATAGCCATTTGCACGTTTAAACGTGTGGTGCAAATCAATAAGAAGT
TCATTTATTGTGTTATCTTCAAAAGTAAATTTTTCCGATAACACCAACACACCATTTGGA
TTTAACCCCTGATAAATTTTACGTAAAAGAGCAAGCCTGTCTTCTCTTGGCAAAAATTGC
AACGTGAAATTTAGGACAACCATTGATGCATTTTTAATCTCAACGTGACGAATATCATCA
CATAAAATTTCCACAGGAATATCCGAATGATAGGCTTCCAAATGGCGACGACAGCGTTCT
ACCATAGGTTCAGAATTATCCACACCAATAATTCTTACTCCTGCTTTTTCCACATTACGC
CGAATCGATAAAATCCCAGCCCCACGAGAACAACCTAAATCATAGACATTTGACTGATCA
GTCACAAAACGAGAAGCAAGCATACCAATCGCTGTAATGATATTAGAATAACCCGGCACA
GAACGTTGAATCATATCTGGAAAAACCTCCGCAACAGATTCATCAAAAGTGAAATCCCCT
AATTTCTCAATAGGGGCTGAAAATAGAGCATCTTTAGACATAAACAATATTATTGATAAT
AAATGGTGTATTCTACTCGCAATTTATAAAGATTGTAGAAAATAATTTATTTAGCAACAT
TCCTAATTTAGTGAATACGTATAAGTACGATATAAAAATGCGCAAATCAGGACAAATAAC
ATCACAATAATTTGAATTAATCTCTTTTTAGTCAATTTCTCTGCCGCCATTTTCACTCCA
AATATAAATAAACCTTGTTCATTATTCCCTAAAAAAATGTTAAAATTTGCCTTAAATCAA
ATTTTAGGATGGTTTCGTATGAAAATTGTATCTGATTTTAAAGCAAATGGAAGAACAGCC
TGCACAATTCACTGTCAAAATTGCAGTATTAGTCAATTATGTTTACCTTTTACTCTCAAT
GAACATGAATTAACTCAATTAGATAATATCATTGAACGTAAGAAACCTGTGCAAAAATCA
CAAATCATCTTTCAGTCAGGTGATGAACTCAAGTCTATCTACGCAATCCGTTCAGGTACA
ATTAAAAGCTATACCATCAGTGAAAATGGTGAAGAGCAAATCACCGCTTTCCATTTACCG
GGCGATTTAGTTGGCTTTGATGCGATTATGGATATGAAACATATCGGTTTTGCTCAGGCT
CTTGAAACGTCGATGATCTGCGAAATTCCTTTTGATATTTTAGATGATTTAGCTGGCAAA
ATGCCAAAAATCCGCTATCAGATTATGCGTTTGATGAGTCATGAAATCAAAAGCGATCAA
GAGATGATTTTGTTGCTTTCTAAAATGAGTGCGGAAGAAAAACTTGCGGCGTTTATTTAC
AATCTTTCACAACGTTATGCCGCACGCGGTTTTTCAGCAAGAGAATTTCGCTTAACAATG
ACCCGTGGTGATATTGGAAATTACTTAGGTTTAACCATTGAAACTATCAGTCGCTTGCTT
GGTCGATTCCAGAAAAATGGCATCATAACGGTACAAGGTAAATATATTACCATTAATCAT
ATGGATGAATTAAGTGAAATGGCTGGTGTTACAAAACCTAAACTGTCCCATTGCAATCCA
AACTTATAATTCTTTACATACTACTTATCTTGACGTTCTTCCCGTACCTTACGGACAGGG
CTGAAAAAAATACTCTTCTATCTTAAAAAGATAATTTATGCCCTAGTCTCCGATCTATGA
GAATGAATACTAGGGCTCATCTCTAATGAAAATATCCCTTCCTTCTATAAAGAAGATCAA
TTCGATAATTTGATATTAAAGAGCCATTTGTCTACCAAACGCTTCCCTTCCTCGCTTGAA
CCAAAACGGGCATAATCCACATCAACCAATTTCACCCCATCTATTTTAGGTGATTGTGGG
GCAACTTCTGCTTTCACATTGGTTGGTGTTTGATAAAGTCCGTGGTCACGCCAAGGAATT
TCTTGAACCTCTTTAGACAGAACCCAATCCATAAACAATTTCGCATTATCAAGGTTTCTC
GCACCTTTAATAATACTTGCAGCCCCTAAAGCATAACCTACCCCATCTTTAGGTAACACA
TAATCAACCGGTGCACCTTTCTCTTTTTCTGAAGCATAGCCGTGAGCAAAGCCAACTGTC
ACAGCACTCTCTCCACGAGAAAGGTTAGAGGTCACTAAGGTACTTTTCACATATTGAGAA
ATGTTGCCATCTAATTTTTTCAAATACTCAAAGGCTTTTTCCTCGCCCATTAACTGAATA
AGTGTAATCATCGTGGTATACATTGTTCCTGAAGTGCGAGGATCAGCTAATTGCACTTCG
CCTTTTAAGCGAGGATCAAGCAAATCTGCCCATTTTTTCGGAGCATCAACCCCTAACTGT
TTTAATTTTTCGGTATTAATACCAAAACCAAGCACCATCAAATACGCAATCGAGGTATAT
TTACCTGCTTCGCTCTCTTGCAATGCTTTAAATTGAGGTAAAACCTCCGCTTGCAAAGGT
GAACGATAGGCTTCTAATAGCCCCATCTGCCCTGCTTGGAAATGTGGCTCAATAGTGCCG
CCATACCAAATATCCGCTTGCGGATTATCTTTTTCCGCTTTCAGCTTACCTAAAATTGTC
CCTGTTCCACCGTGAATAAACTGAGTTTCCACATTATATTTTTGTGAAAAACGCTTCGTC
AGATCTTCACACACCTTGTTTTGCACGCCACAATAAACGGTCAGCTTTCCTTCAGCCTGA
GCATTAGAAGCTGCAAAGACTAATGGTGAAAGGAGAAAAAGGCTTGAAAACCATTTTTTT
AATTGCAATTTTTTCATTTGTTTCACATTCCTAAGTTAAAAAAGAATCTTAATTGTAACA
TTTACGCTACATAAAGCAAGAATAAGCGGTTTGATTTTATGCTAAAATGGCATAACACTA
TCCTATTATATTGATATAAAAAATGTTACTTAATCAAATTCAAATAATCCTGATCGAAAC
CTCTCACAGCGGTAATATCGGCTCAGCTGCACGAGCAATGAAAACGATGGGACTAAGCCG
GCTAAGGCTTGTCGCCCCAAAACAAGCGATTGACGAACAAGCAATAGCCCTTGCCGCAGG
GGCAAAAGATGTATTGGATAATGTACAAATTTATGCGGATATTGACAGTGCAATCGCAGA
TTGCCAGCTTGTTATTGGCACAAGTGCCAGATTACGCCATCTACAAAATTCACTGGTCGA
ACCACGTCAATGTGGCAAATTAGCTATTCAACGTGCTGAACAGGGTAAAGTAGCGATTGT
ATTTGGACGAGAACGGGTGGGCTTAACCAATGAAGAACTATTAAAATGCCATTATCACTT
AAACTTTCCAACCAACCCCGACTATGGCTCGTTAAATCTTGCAATGGCGGTACAACTCGC
CTGTTATGAACTCCGAATGGCTTGGCTAGATTTGCAAGAAAAAACCGATATTCAACCGCT
TGCAGAATACCCGACATCAGAAGCCTTAGAACATTTCTTTGCCCATACCGAACGTTTATA
TAAAGAACTTGGCTTTATTCGCAACGAAGCAGTTATGCTGAAACTACGCCGGTTATATCA
ACGAGCCGAATTGGAAACCAATGAATTAAATTTATTAAGAGGAATGTTAACTGCAGTAGA
AAAGTACTCGCTAAAGCAGAAAAATGACTAATAATAAAGGGATAAGAAATTACATCTCTT
ATCCCTTAAATCATAGCTAATTAACTATAGTACCTAACTATCTAGATTACCATAATACAC
GTAAACCAACACCAAGTGCTTGGTCAGTAACTTTTTTGTTATTACTGTCTTTGTTCTTGA
TTAAACGACCTTCAACAAAGGTAACAACTTGTTTATGTAATTTATAGTCTGCACCTAACA
TGAATTGATGAGCTGTTGCTTTGTAAGCTTTATCTTTGTAAGTACCATAAGAGTAGTTTC
CATACACGCCAGATTTTGGAGTAACATCAAATCTTGCGCCAGTTCTTACGAAGTCAATTT
TCTCTTTAACATTACCTGTTTTTTCAACACCATGACCACCATCAACAGCTACAGTAAATG
GAGCGTTGACATATTTAAGACCAAAGTATACACCATCTTTGTCTTTCTTATTAACAGATC
CAGATTTATAGTCATCATGAGTATAACCTGCTGCCACAGTTACAGATTGACTTTCCGCAA
TCTTAGCTGTGTATTTAGCACCTAAACCAAAGCCAGATTTAGTAGAACCTACATTTACTT
CTCCCGTCTTCTTATCACGCTCATTTGCAACATTATAGTTAGCACCTAACGTCAAACCTT
CAATGCCTGTATAGGTATAGTTAATTGCTGAATCAGAATCTGAAGTAAGGATATCAAAAC
CTTTTTTGTTTGTGTTGTTTGCTGAATATTTAATTCCACCAGTACCAACACCGTATACTT
TATCAAAACCAGCTTGACCAATGCTATCACCGATTACAGCTTGTTTACCAAAAGAAATTT
CATGACCATAGCCACCTAAACCGACGTAAGCATATTTTGTTTTAACATCGCCCCATCCTG
CAGCATTTTCAGAATTACTGTCAAGGCGAGTCTCATAACGACCAAAACCGTAGAGATTCT
CATTGATATTATGTTTGATAGAAATACCGAAACGAGAACTATTATTCTTTAAGTTAGTGT
GACCACGTGTTGAAGATTGACCTTTCTCTTTTGTGGCTTGTTCTTCTAAAAGAAGACGCA
ATTGACCATCAAAATCAACTTTTGTACCTTCATTTTCATAAACTGTTACAGCTGATGCTG
ATGCTGCAAATGCCGCTACTGCTAATGCTACTAGTGTTTTTTTCATAATGTTCACCTTAA
GTTTTTAGTTTAGCTAAGGTTACTCTTATTAAGGTATAAGAGTAACCGATCCATATCTGC
CATTACCTTCCCATGTAAGTTTGGTAAATGCCGATTGCGTGCGAATGATCGCAAATTTGT
AGAGTAGTGTCAATATCTTACATAAAAAAAAACAAAAAAACATTTTCTTTAAAATCAATA
AGTTAATAAACCCCCACTCCAAAACAAGTATTCAGAGATAATTTTTTAAAATATTGCTCC
TATTGCAATAAATCACATAACTATATGATTTAAAAATAAAAAACTCATAGCAAATAAAGA
TTTATAACCTTTTTTCTAAAAATGTGAGTTTCATCACATTTTTAGAAAAAATAGAAAGAT
TATTTTTATCAAAAATAAATTTGAAAAGAGATGTACATACATTAAAATATCTATACGCTT
AATACAGAGAATAAAAAATGGGTAATTTTACAGATACAATCATTACAAAATTAAACGACT
TTTCTCCCATCTTGTCTCTGCAAATCTCTATCTATAGCCACTGCTTTAAACTTACTCATG
GCTCCGTCAAAGAATTCATACAAGAAATACTAGAAACATGTTCACATATTGAGCAGTCAA
CTTCCCCTGAAATAACTGAAGTTTATACTCAACGTTTAATTGAACAATATGATGCTCTAC
AAAAAAGTATTCACCTCAAGGATAAAAAGTCAGATTCCCCTATTTTCTCTCAATATAAAT
TTACTAAGAGTATTCATACATTATCAAAGAAACAGAAGTTACATGAATACTATAAAGCGT
TGCGTGCATTGAATGAAAAACTCTCATGGCTCATTGAACAAAATTACCATTACCCTGAGT
ATAGGCATATGCTCTCAATAAAGATACAAGAAACAGAGAATAGAAAACAAAAATGTTTAA
AGGCGATTGAAGAATTGAGCTTTAATCAGGAATGACGGGAGAAGATTGACAATATATTGT
TGCTAATCTTATCAATCTCTAGTAGTGTCTAAACATAACACTATATCTATATATGCTATG
CTCTAAACAGATACATCATACTAAAAAGAGCCCATAGAAAATATCCTCTCTTAATAGAGA
GGATATATAAAATTGTAATACTAACGTTTTGAGTATTGTGGACGACGACGTGCTTTGTGT
AAACCCACTTTTTTACGTTCAACACGACGAGCATCACGGGTAACAAAGCCCGCAGCACGT
AACGCTGGACGTAAAGTTTCGTCGTATTCGATCAATGCACGAGTAATACCGTGACGGATT
GCACCTGCTTGACCAGAAATACCACCACCTTTAACAGTGATGTATAAGTCTAATTTATCT
GTTAACTCAACTAATTCTAATGGTTGACGAACGATCATGCGAGCTGTTTCGCGACCGAAG
TAAACTTCTAAAGAACGTTGGTTAATGGTGATGTTACCATTGCCCGGTTTGATAAATACA
CGAGCTGAAGAGCTTTTGCGGCGACCTGTGCCGTAGTTTTGATTTGCTGCTGTCATTTTT
ATGCTCCGTGATTAGATATCTAAAACTTGTGGTTGTTGTGCTGCGTGGTTGTGTTCGTTA
CCTGCATACACTTTTAATTTACGGAACATTGCACGGCCTAATGGACCTTTTGGCAACATA
CCTTTAACCGCAATTTCAATCACTGCTTCTGGACGACGAGCAATCATTTCTTTGAAGGTT
GCATCTTTAATGCCACCTACATAGCCAGTATGCCAGTAATAGATTTTATCAGTTTCTTTT
TTGCCTGTTACCGCTACTTTTTCCGCATTGATAACGATGATGTAATCACCTGTATCAACG
TGTGGAGTGTACTCAGCCTTGTGTTTACCACGAAGACGATGTGCTAATTCAGTAGCTAAA
CGACCTAAAGTTTTACCTGTCGCATCTACTACATACCAGTCACGTTTAACTGTTTCTGGT
TTTGCTACAAAAGTTTTCATTAATTAAATACCAAAATTTAAAGTTTAAACCCAATATCCT
AATGGATATTACCTATTAATACGGTAGAATCTGACCCCTTCGAGTCTTATTCAGACCAAA
CTTATATGGCGGGAATACCATACAAAAACAGGGTGGCAGAATTATACAGATTTATTTACT
AAAGATCTAATTCTTTTTTAAGAAAGAGTGATTTTTGCGGTATATTTCAAAATTCCAACA
AATTTTTATAGGTTTTACTTCTCATCAAATTGAGAAAATGATAAAAAACAGCTACATCAA
GCTAACTAACTGTAAAGGAGTGAACTATGGAACAATGGTCTGGTAACGTATGGACTGCAA
TTATTGCAGCATTTATCATAGGTTGTATCATCAGTTATGTTGTTGTTCGTGCGACAAATA
GCAATGTGAAAAAACAACTACAACTAGAGGCTGATTTAAAAGATACTGCTAAGAAAATGG
ACGAGCAAAAACAGCAATTAGAACAACACTTTGAACAATCTGCAGCTCTACTTGCAACAC
TTGCTGAAGACTACAAAAAACTTTATACGCATTTAGCACAAGGGTCTGAAAAATTATTGC
CTGCTGAATCGGCAAAAATTGAATTTTTCCAACAACCTAAAATTGAAAATAAACCTAAAT
CTGAAGATGACCAACCTAAAGATTATTCAGAAGGCTCCTCTGGTTTACTAAAATCCTAGT
ATTCATATATTATTGAATTTAAGAGGAGGGAATCCCCTCTTAAATTCTCTTTAACTACAT
TTTTCTTAGAACATATTGTCTTTATTATCAGAAAATTTGATCGAAAACATTATATTAAAT
TTAATTTCAGATTAGAATTTGAAAAATTTTTTTAACTTATCATTAACAGGAAAATACAAT
GTCTTGTTTATTTATTGCAGGCACAGATACAAATGTAGGAAAAACTATCGTTACAAGGGC
TCTATTACAAACAATATCTAAATATGAAATTCCCATTGTCGGTTATAAGCCTATTGCGTG
TGGTGGCGATGATTCTTTACCCACAGAACCCAATCAAGATGATTATGCCTGTGAAGACAA
TAGTGATGTCCTCATTATACAGAACAGCTGCCCTTGTCCTGTAAAATACAGAGAAATTAA
TAGCTATTCTTTTATCCATTCTAGTACGCCAGTATTTGCAGCGCTAGACGCAGTACGTCA
TATTTCTGTTAATAAACTGGATCACGATCTTCAACGTTTACACCGACAATATGCAAATGT
TCTTATTGAAGGCACTTATGGCTGGTTAACACCTATTAATAAAGACCTAAGTTTTGCTGA
TTGGGTTAAGAAAAATAGAATGCCAGTCGTACTTGTTGTGGGAATAAAAGAGGGTTGCGT
TAACCATGCACTTTTAACAGCGGATGCGATTCAACAAAGTGGGGTTAATCTTATCGGATG
GATTGCAAATCGAGTAAATCCTGGGCTACGTCACTACGCTGAATTAATTGAACTCCTTAG
CAAAAAAATCAATGCTCCATTACTAGGACAAATTCCTTATATTGGTTATCCTAGTAAAAA
AGAACTATCTGAGTATATTCAGAACCCAGAGCCTCTATTAAGTTTTTTCCATAAATAATC
TAATTGCTGGCTCTTGAAGAGCTAAGCTCATACTGAAATATTAAGCTGGCTCTTTATTGA
TAATAATAGACTAACAATCATGACTACAAAGGTTGCTATATAATTTTAGCAACCACTCTG
ATTTCTATGCTATTTTAGCTAGTTAAATAATTCATAAATGCTGTAATTACACCTAAGTTA
ACCACATCCACAAAGAATGCACCTACAAGCGGTATGATTAAGAATGCTTTATGTGATGGT
CCAAAAGTTTCTGTGACAGATTGCATGTTCGCGACCGCAGTTGCAGTTGCGCCTAAGCCA
AAACCGCTGTGACCTGCTGCAAGAATGGCTGAATCGTAATTACTTCCCATCACTCTAAAG
GTCACAAAATATGCATAAAGTACCATAACTATGGTTTGAGCAATAAGGATAATTAACATT
GAGCCAGCAAGGTCTGCTAATTCCCAAAGTTTAATGCTCATTAATGCAATTGCTAAGAAT
AAGCTTAATGATGCGTTACCAAATACGTCAATAGCACGGTCAAACATATCAAATTTAAAC
ACTAACGTTAATACGTTTCTTAATACTACACCAAAACCTAATGCCCATACGAATTGAGGT
AAACCTGAATCAGGGAATACTTTAACCATAACTGATGAGAATGCTAGACACGCTGCAAAT
AATGCCATTGTTTCGATCGTTGATGTTGCTGTGATTAAGCGTACATTGTCAGCATCTTCA
AATGTATCATCAGCATATTTTGCTTCTACGCTTTCAACTTTTACACTGTGTTTAGATGGG
GTAATTTTCATTTTGTTGATAAGACGGCGTGCTAATGGGCCACCGACTAAACCACCAGCT
ACTAAACCAAATGTAGCAGATGCCATTGCCATTTCCATTGCACCTGCAAGCCCATGTTTT
TCAGCAAAAACAGTTGCCCAAGTTGCACCTGTGCCGTGTCCGCCAGTTAAAGTAATAGAA
CCTGTAATTAAACCAACAAGTGGATCAATACCAAGTAGCATAGCTAAACCAACGCCTACA
CCATTTTGAACAAGGATAAATATACTCACGATAACGAGGAAAATGACAAGTGGGATTCCA
CCTTGTTTCAAACGGGAAAAATCTGCGGATAAGCCGATAGATGAGAAGAAGGCTAACATG
AAAGCTGTACGTAAAGAGCTTTCAAATTCAAAGGTAATTCCAGCGAATTTATATAGACAA
AAAATGATACCAGCGATAAATAAACCACCAGCAACAGCCTCTGGGATATTAAAGTCTTGG
AAGAACTTAATTTTATTTACAAATACTTTGCCGAGAAGCAAAACAAGCGTTGCGGCGATA
AGTGTGTGATAACCGTTTAAAACGATTGGCTCCATATCATTACTCCTAATATATGATTTA
TGAAGGGGCGGATAATATTATAAAGATTTAGCATTGTCAAAATGGCTATTTGATTATTTA
GTCGCATAAAAATATTGTTATGGTAGACATTTCTCTATTATTTTTTGAGTTAGATCTCAT
TTTTTGCTTGGGGATTTTGGTAGAATCGTCGCAGTTTTATTTTTTTATGATGAGGCTTTT
ATGAGCGAAATTGCATTAACAGTAAGCCTATTATCCTTAGTTGCTGTCATTGGGCTATGG
ATAGGGCATATTAAGGTGAGGGGCGTAAGCCTTGGTATTGGCGGTGTGTTATTTGGTGGG
ATACTGGTTTCCCATTTTATGACGCAATATGGTGTCAAACTTGATGGTCATACCTTGCAC
TTTATTCAAGAGTTTGGTTTGATTCTCTTTGTCTATACCATTGGTATTCAAGTTGGTCCT
GGTTTCTTTGCTTCATTACGCCAATCGGGATTAAAGCTTAATGCTTTTGCTGTGATGATT
ATTGGGATAAGCGGTATTTTAGTGATTTTATTACACAAAATATTTGATGTTCCTCTTCCT
GTGATATTGGGTATTTTCTCTGGTGCGGTAACCAATACGCCATCATTAGGTGCTGGGCAG
CAAATTCTGACAGAATTAGGCGGTGAGTCTATTACTGCTGTGATGGGTATGGGGTACGCA
ATTGCCTATCCTTTCGGGATTATCGGGATTCTATTAGCAATGTGGCTTATCCGTATTATT
TTTAAAATTAATGTGGATAAAGAAGCTGATGAGTTTGATTCTGCAACCAACAATAAAAAA
GATGGATTAAGTACGCTGAATGTTCGTATTACAAATCCAAATTTGAATGGGTTGATGCTT
CAAGAGTTTCCTGATTTTGAACTGCACGAAGTGGTTTATTCTCGTATTAAGCGTAATGAT
GAGTTGTTTGTGCCTAAAGTGCATACCAAAATCCAAATAGGCGATATTCTGCATCTTGTG
GGAACAAAAGCTGCGTTGCATAAAATGCAACTCATTCTTGGTGAAGAAGTGAATGTTTCA
CTTTCGACAAAAGGCACAATGTACCGCACAGAACGTGCTGTCGTTACAAATGAAAAAGTA
TTTGGGAAACAAATTCGCCAATTGATGTTAAAAGGGAAATATGATGTAGTGATTTCTCGC
TTAAACCGTGCGGGGGTTGAGTTAGTTCCTAACGGGCAAATGACATTGCAATTTGGTGAC
GTGTTGAACTTGGTTGGTCGCCAGGAAGATATTGAGGCTGTGATGGCGATTATCGGTAAC
GCTCAACAAAAATTACAACAAGTACAAATGTTGCCTATCTTCATCGGGGTTGGTTTAGGG
GTGTTACTAGGCTCTATTCCAATTTATCTGCCAGGTTTCCCCGTTGCATTAAAATTAGGG
TTAGCTGGCGGTCCTTTAGTCGTTGCATTAATTTTGGCAAGAATAGGAAGTATCAAAAAA
CTCTATTGGTTTATGCCTCCAAGTGCAAACTTAGCATTAAGAGAAATTGGTATCGTGCTT
TTCCTTGCAGTTGTAGGTTGGAAAGCAGGCGGAAACTTCTTGAATACCTTATTAAGTAAT
GATGGTTTAGCGTGGATTGGTTATGGTGCGATCATTACTTTTATTCCATTAATTGTTACA
GGGCTGGTTGCTCGTATTTATGGTAAATTAAATTATCTGAGCCTATGTGGATTGCTTGCA
GGTTCAATGACGGATCCACCGGCTTTGGCATTTGCAAATGGTATTAAAGAGGGTAATGGT
GCAGCAGCACTCTCTTATGCGACGGTATATCCATTAGTGATGTTTTGTCGAATTATCTTG
CCTCAAATTCTCGCTATATTATTGTGGGTAGCTGGCTAGTCGTAACTAAGCAATCTAGTT
ATTGACAGTTCAATAGACTAGATTGCTCAATTTCAATAAAACGCAATAAGTTTCCAACAA
TATTTAGGATCCATTCACGCCATTTTTATAGGATTATAATTTATTTTCTATGATAAATAA
TAGGATGTCTTAATCACGGATTTAACGTTATAATGAGAAATAAATCTATTTTTTAATGGA
AATACTACTTTATGTATCGCTTAACCTTTTTTTTGATATCTACTTTGCTGTTTAATTCCT
CCCTCTCTGCCAAATGGCTAAAGATCAATGATGTAGACTATATCTGGGGACCATTTAAAA
TCTATAATATTTCATTATTCTCTGAAACTGGCAGTTATACTAATAGCACACGCCCATTAA
TGCTGACTCTAAAATATCAAAAGCCCGTTGAAGGGCGTGATTTTGCAATTTCTTTAGCTA
GATCTTGGTCTAATTTAGGCATCACTCTGCAAAATCAAGATAATGTGGTTGATCGTTTGC
GTAAAATTTTACCTAATATCAAGAAAGATGATTCTCTCAGTTACATTGCTTTAGAAGATA
AAGGATATTTCATATTAAATAATATTGTTATTCCTGAAGAATTTAACAAAGAATTTAATG
ACGCTGTAGTAGCAATATGGCTAGATCCTCGTGTAGAAATTGGGCGTAAACTTGTCAATA
AAGAAGAAAAAACCTTCATTGCAAACATCCCTAGAGTTTTAGAGACACAAAAACCACAAA
ATATAGAAAATAATATAGGAGTACATGAAGAATCAATAGATCCTGTGGTGGACTCAAGCA
AAGTATCTAATGATATCAAACAGAACTTAGACTCTTCAATAATGCCTAGAGTACAAGATA
AGCCTTTAACTCAGTCAAATGAAGAGAATATGAAAGAAGCAGAAAAACCACTTGAAGATT
CAGAAATTGATATTTCTCCTCCTTTAGATCCCATACCAGAAGGCAAATATCTAAATATAT
AGCTGATTATTAAAGTGTTTATAGCATATATAATAAATCGACAATGCCGATTCAGAACTG
GAAACTGGCGATGAATCGATTTATGATTGATTTTGGTGATCGCCTAGACGATCACCGTTA
AGTTGAAATGGGTGTTTACACAGAATTTGGGATAGGGTCAAGCGCTAATACTTCACCGTA
TGCCCATAGCTTTCAATAATACCTTTAATATGCTCTAACGATTCTTTCGTCGGTGGCATC
ACATCTTCTAATTCATATTCTAACCCTAAGATTTTCCATTTATGTGCGCCTAAACGGTGA
TATGGCAGAAGTTCGACTTTTTCTATGTTGTCCATACCTTGAATAAACTGACCCAATAAA
TGAATATCTTCATCGGCATCCGTATAACCTGGTACAACCACATAGCGGATCCAAGTACGT
TGATTACGTTTATGCAAATAACGAGCGAAGTCTAAGGTACGTTTATTAGAGACACCGATA
AAATCTTTATGAATTTCTTCGTTCAGCTGTTTTAAATCAAGCATAACGAGATCGGTTACA
TCTAGCATTTCATCGACTAGCTCTGAATAATTCCGTACAAAACCATTTGTATCTAAACAA
GTATCAATACCCTCAGCTTTACAAGCACGAAACCAATCACGCACAAATTCCATTTGTAAC
ACGGCTTCGCCACCTGATGCTGTTACTCCCCCGCCCGTTGCTCTCATAAAATGTTTATAC
GTCACAACTTCCTTCATTAGATCTTCTACGGAGATCTCTTTCCCACCTTCAAGATCCCAA
GTGTCACGGTTGTGGCAATATTTACAACGCATTAAACAGCCTTGTAAAAACAAAATAAAA
CGAATCCCAGGCCCATCTACTGTGCCACAAGATTCGTAAGAGTGATAACGTGCTAAAACA
GTCATTCTTTTTCCTTTAAATAAAGTACGATTAGGACAAATGTCCTTAAACATTTCTGCT
AATCGCAATTAATGCGTAAGATACAATAAGCGGTCAGTTTCTGCAAAAGTTTTGCAAAAT
CTGACCGCTTAATTAGTTTAAACTAAATTACATCGACTGTGTGAAAGTACGAGTAATTAC
GTCCATTTGTTGCTCTTTAGTTAAAGAGTTGAAACGCACTGCGTAACCTGAAACACGGAT
TGTTAATTGTGGATACTTCTCTGGGTTTTCCATCGCATCTAATAACATTTCACGGTTCAT
TACGTTTACGTTTAAGTGCTGGCCACCTTCGATGGTTGATTCGTGGTGGAAGTAACCGTC
CATTAAGCCTGCAAGGTTACGTTTTTGAGATTCAAGATCTTTACCTAACGCATTTGGTAC
GATTGAGAAGGTATAAGAGATACCATCTTTCGCGTAAGCAAATGGTAATTTCGCCACAGA
AGTCAATGACGCTACCGCACCTTTTTGGTCACGTCCGTGCATTGGGTTTGCACCTGGTCC
GAATGGCGCACCTGAACGACGACCGTCTGGGGTGTTACCTGTTTTCTTACCGTAAACCAC
GTTTGAAGTAATGGTTAATACAGACTGTGTTGGTGTTGCATTACGGTATGTTTTGAGCTT
CTGAATTTTCTTCATAAAGCGTTCAACTAAATCAACTGCAATGTCATCTACACGGTTATC
GTTGTTACCGAATTGTGGGTATTCACCTTCAATTTCAAAGTCAAGTGCTACGTTTTTCGC
TACGCCAACCACTTCGCCTGCTTTATTTTTGATTTCGATGTCGCCACGGATTGGTTTTAC
TTTCGCATATTTGATTGCAGAGAGTGAGTCTGCTGCAACAGAAAGACCAGCGATACCACA
CGCCATTGTGCGGAATACATCACGATCGTGCAACGCCATTAATGCTGCTTCATAAGCATA
TTTGTCGTGCATAAAGTGAATGATGTTTAACGCTGTGACATATTGTTTCGCTAACCAGTC
CATAAAGCTGTCTAAACGGGTCATTACATCATCGTAATCTAAGTATTCAGACATAATTGG
CTCAGTTTTCGGTCCAACTTGGTCACCTGATTTCTCATCAACACCACCATTGATTGCGTA
TAGTAAGGTTTTCGCTAAGTTTGCACGAGCACCGAAGAACTGCATCATTTTACCTACGAT
CATCGGGCTTACACAGCAGGCAATCGCATAGTCATCGTTTTGGAAATCTGGACGCATTAA
GTCGTCATTTTCGTACTGAACAGATGAAGTTTCGATAGACACTTTCGCTGCATAGCGTTT
GAAACCGTCCGGTAAACTTTCAGACCAAAGGATTGTTAAGTTTGGTTCCGGTGATGGACC
CATTGTGTAAAGGGTGTGTAATAGACGGAAGCTGTTTTTGGTTACTAATGTACGACCATC
TAAGCCCATACCTGCGAAAGTTTCTGTTGCCCACATTGGGTCGCCTGAGAATAATTGATC
GTACTCTGGGGTACGTAAGAAACGAACCATACGGAGTTTCATTACTAAGTGATCCATTAA
TTCTTGAGCTTCTTTTTCAGTGATTTTGCCTGCTTTTAGGTCACGTTCAATATAAATATC
TAAGAAGGTTGAAACACGACCGAAAGACATTGCTGCACCGTTTTGTGATTTCACTGCTGC
AAGGTAAGCAAAGTAAACCCATTGTACCGCTTCTTGTGCGTTAGTTGCTGGGTTTGAAAT
GTCAAAGCCATAAGATGCTGCCATTTCTTTCATTTTGCCTAAAGCACGGTGTTGTTCTGC
AATTTCTTCGCGTAATTGGATTGTCGCTTGAATATCTTCGCCACGCTCTAACTTCTCTTG
TAAAGAGGTAAACTGTTTTACTTTATCTTTCATTAAGAAGTCAGCACCGTAAAGAGCCAT
ACGACGATAGTCACCGATAATACGACCACGACCGTAAGCATCAGGAAGACCTGTAATTAC
GCCTGATTTACGGCAACGTAAAATGTCTGGAGTATAAACATCGAATACACCTTGGTTGTG
GGTTTTACGATATTCAGTAAAGATTTTCTCTACTTCTGGATTTAATTCACGGCGATAAAC
TTTACAAGAGCCTTTCACCATATTGATACCGCCAAACGGCATAATTGCACGTTTTAATGG
TGCATCTGTTTGAAGACCTACTATTTTCTCTAAATCTTTGTTGATATAACCTGGTGCGTG
TGAAGTGATGGTTGATGGAATATCGCAATCAATGTCATACGGTTCGTGGGTTTTGTTTTC
CACTTTGATTTTTTCCATCACATCTGCCCAAAGCGTTGTAGTTGCTTCGGTTGCATCTGC
TAAGAAAGATTCATCACCTTCATACGGCGTATAGTTTTTTTGGATAAAGTCACGCACGTT
TACATCAGTTTGCCATTCACCTGGTGCAAAACCTTCCCACGCTTTCTTTTGAGCTTCGGT
TAGTTGAGTCATTTTAAGTCCTCGTTAGTTAATGTAATAAATTGGAACGCAAGCGGTGCG
ATTTTGCAAAAACACTGCGAAAAGTGACCGCTTACAAGTTTTGAATTAATGTTTTTTTAG
ATGCAAAAACCACTGCACCATACCGATGAAAAATGCACCACCAACAATGTTACCTAAGGT
CGCTGGAATTAAATTTTTCACCACAAAATTTGCCATTGTTAAATCAGCGAATTGACTAGG
ATCAACCCCTATCGCTGTCCAAAATTCAGGGCTTGCAGAGCCGTGAATTAACACGCCCAT
TGGGATCATAAACATATTCGCCACACAGTGTTCAAATCCAGATGCCCACAAACATTGCTA
TCGGCAAAATCATAATGAACGCTTTATCCGTCAGGCTCTTACCTGCATACGCCATCCATA
CCGCAATACAGACCATCAGATTACAGAAAATCCCCAAGCTGAATGCTTCAATCCAAGTAT
GATGGAGCTTATGTTGGACTGTTTTTAAAATAGTCAAGCCCCACTGCCCATTTGCAGCCA
TAATTTCACCGCTAAACCACACTAACAGCACAATAAAGGTCGCACCGATGAAATTACCGC
CGTAAACAACAAACCAGTTTTTAAACATCTGAGCCAAACTAATTCGCTTACTTGCTTTAG
CTACAATGGTCATTGTCGTAGAAGTAAAAAGTTCAGCCCCGAAAACAACACACATTATAA
TGCCAAGAGAGAACACAACACCGCCGATCAGTTTTGCAACGCCCCACGGCAGTTCCCCTG
CACCGACTTGTGTTGTTGCATAAAACACAAAGGCAATTGAAATATAAGCACCTGCGGTAA
TTGCTGAAATGAAAGAATAAAATTGATTTTTTGTCGCTTTATAAACCGCACCATCTTCGG
CGATTTTAGCCATCTCTGCTGGAGAAAACATCACTATCCTTAAATGAAAATTTGAAAATT
TACAAAATTTGTTGAGAATTATAGACCTGTTGAAGTGATCATCAAATAAATTTTCAACAT
ATACGGAATAAAGTAGAATTATTTCTTGATCCACATCAAGTTTTAACATTGATTAAAATT
TAACAAAACACAACTTAAACACAAATTTAACAGAACAGTTACAAAAATGTCCGATTATTT
GACCGCTTTACTTGGGATTTTCCTTGACAAAGAAAATCAATATTTAATTATGTTTGCCAG
CAGTTTTTTAAGTTCTACGCTACTGCCCAGCAACTCAGAAATCATCTTCAGCACCTTTGC
TACACAAGCCTTTGCGAACAACCATTCCTTATATGGATTGTTTATCAGTGCCACATTAGG
CAACAGCTTAGGTAGCCTAACAACCTATTTTCTAGCAAAACTTTTTCCACCCCCAAACTA
TCACGAACAGCAAAATCAACGTATTCGATTTGCACTTAAATTTAGCCAACAATACGGCGT
TTGGGTGTTACTATTTAGCTGGCTACCTATTGTGGGCGATCTCTTTTGTGGTGTCGCAGG
TTGGTTACGTTTTGATTTTTGGAAAAGCCTATGTTTCATCGTATTAGGCAAAGCTATTCG
TTATGCATTATTGCTTTGGAGTGTTTATTTGGTTGTTGGTTGAGAATGAATAGTCTAAAA
TATCGCAAATCTATTCTTGTTGAGAAATTTTATGTCAAAACAACTGCCTGAAATCAAATC
TGTTTCAGTGATTGCCAAAACACGTATATTTGAAGTGCAATCCGTCGATTTACGTTTTTC
AAATGGCGAAGAACGTACTTACGAACGTCTAACTCCACAACGCCGTTCTTCCGTAATGGT
CGTGCCGATCTACCAAGATCAACTCATCTTGGTAAAAGAATATGCCGTAGGGCCTGAACG
CTATGAACTCACCTTCCCTAAAGGCATTGTGGATAGTGGAGAAGATCCTGCACTGAGTGC
AAATCGAGAATTACAAGAAGAAATAGGCTTTGGAGCAAAAACAATCGAACCACTACGTTC
ATTATATAGTGGACCTAGCCATATGTATGGTTTAATGCACCTTTTTGTGGCACAAGATCT
TTACCCATCACAGCTAGAAGGCGATGAACCAGAGCCACTTGAAATCATCTATTATCCATT
AAACAAAATCGACGAACTGCTTGCCGACCCTAATTTTGCCGAAGCACGCAACTTATCCGC
CTTATTTTTATTAAGAGAATATCTCAATGCAAAAAACTAGCCTACATATTTTATGGATTT
ATCCACTACTTACCCAGATACTCGGCTCTGCCCTATTACCCCTTTTTAGCGAATTTAGCC
AAGGGGGAATGTTGGTTGTTTTTGCCTTATTTACCGTCCCAGCTTTTCTATTTGCATTAG
TCAGCTACAAACAGCAATATCACCAACGTAACATCATTCAAATTGCCTTTTTCTCAGGGG
TAATAATGTTCATTTACAGCCTTTTTTCATTTTCATTGATGTTAGCTTTTGATGAATACA
CCAGCCTTGAAGATCCTATTCCCCTATGGGAACAATCCCTTGCCGTGATCTTATTCGCCC
TGACCTTTGCTTTAGCAAAAGTAATGTACGCACTGTTGGTGTTGAGATTGTTTTTGCCGA
AGGTGTAAGTCGCTTACATTAATAGAATGGAGCTAGACACTTCGGGTTTAATAATGGCGA
GAGTTTTTTAGATCATTGGTTATCCTTATATTCAAGTTAAGGCAGGGTGAGAAACTTCCT
CCTAGTAAATTTATAGGTCTCTCCTAGATAACGACTAAAATCCCTATTAGGTTAAGATAG
CCCTATGAGCAAAAGTTATCTAAGTCAGTATAAACAAAATAAACTTATTGAGCTGTTTGT
AGCAGATATCACTGCTCGAACAGCTGCTGAGTTGATAAATGTAAATAAAGCTACCGCAGC
CTATTATTTCCATCGTCTGTGATTGCTTATCAAGCAAAACAGTCTACATCTTAAGAGGTT
CGATATTCAAGAACAAGTGAAGCCCGGCAGTATTGTTTACACCGATTTCTACCGAAACTA
TGATAAGTCTGATGTAACTGAGTTTAATCATTTTCGCATCAATCACAGTACCTACTTCGC
AGAAAAACAAAACCCCAAACGAAAAGGACTAAGTCCGATACAATATCGAAATCAGTCCTT
TGAATAGCTGTATAACTTTTGAAGGTCAGATCATTTTATTCATATTTTAAAAGGTAATTT
GAAGCCTTTTACCATAAAACTTTAGGGGCTGACGTAGATTAGCCCCAATAAAAAAGTACC
CCGAAGAAGAAACCCAAGCCCCAATTTGGCTAAATGCACATCAGCTTCCCAACCAGTGCT
TCTTTTTAACAAAACTTTTGGGGCTGTATTAGATTAGCTAGTATACCAACCTACATCAGC
CCCTATAAATAAGGTTGTAAGAGCAAATTACATTTGCCCCAAAATGATTGCAGGAATGTC
AGGGCGAATGTTATTCGCCTCTGCATTTCATCTACACAATCTCACTCGGCGTAAAGAAAT
AGGCAATTTCACGTTTTGCTGATGTTTCAGAGTCTGAGCCGTGTACTGAGTTTTCACGGT
AGCCTAAACCAAACATTTTGCGAATAGTGCCTAGTTTGCGTTCTTCGGGTTTGGTTGCCC
CTATTAACAAGCGGTAGTTTTCCACGGCATTTTCGCCTTCTAACACCGCAACAACGATAG
GCTCAGAAATCATAAATGCCACGAGCGGATCAAAAAAGTCTTTGCCTTGATGTTCTGCAT
AAAAACCTTCCGCTTGTTCTTTGGTTAAGTGAAGCATTTTTAATGCTTTGATCGCTAAAC
CATTTTTTTCCATATAACTTAAAATTTCACCGATAAGATGACGTTTAGTCGCATCGGGTT
TAATAATGGCGAGAGTTTGTTGGATCACTTGTTGTCCTTATTATTGGGTTAAGACAGGGT
GAGAAATCTCACCCTGAGTAAATTTATTTCACCTGCATACCAGCCGTCACGCCGCTATCA
GCAGAGAGCAAGTAGAGATCTGCACCGCCTGTGCCAGCAGATAAAATCATTCCTTCCGAC
ATACCAAACGACATTTTGCGTGGAGCAAGGTTGGCAATCATAATCACAAATCTGCCTTCA
AGCTCTTCAGGTTGGCTGTACGCCGCTTTGATACCAGAGAAGACTTGGCGAGTGTGATCG
CCTAAATCAAGTTCAAAACGTAACAATTTATCCGATTTCGGCACAGCTTCACATTTCAAT
ACTTTTGCCACACGCAGATCGAGTTTGGCGAAGTCGTCAATGGTGATTTCAGGGGCAATC
GGTTCAACTTTGGTTTCACAAGCGGTCATTTCTTTTCCTTTTTTTGCAGTTTCTGCTTTT
ACGCTTTCGGCGAAAAGTGCTTTGGTTTCTTCAATCACAGCGTCAATCTGTTTTTTCTCT
AAGCGAGAGAAGAGCGATTTAAACGGTGCAATGCTATGGGCAAATAGTGGCGAACCGATG
TTGTCCCAACGTAGTTCCGTTTGTAAAAAGGCTTCGGCACGTTCTGCGAGTTTTGGTAAT
ACTGGTTTGAGATAGCTCATTAATACACGGAATAGCTCTAAGCCCATTGAACAGACCGCT
TGTAATTCGGCATCTTTGCCTTCTTCTTTGGCAATTACCCAAGGGGCTTTGTCGTCAATG
TATTTATTGGCTTTATCCGTTAATGCCATAATTTCACGGATCGCTTTGTTGTATTCACGC
GTTTCAAAATAAGTGGCGATCTGCTCCGATTGTGCAACAAATTCATCGAAAAGCGCTTGA
TTTTCTAATGTTGAAGCGAGTTTGCCTTCAAAGCGTTTTGTGATGAAACCTGCGGTACGA
GAAGCTAAATTAACTAACTTATTGACGATGTCGCTGTTTACTCGTTGTACAAAATCTTCT
AAATTGAAATCGAGATCTTCAATGCGATCATTCAATTTCGCGGCATAGTAATAACGCAAA
CATTCAGGATCGATATGTTTCAAATAAGTACTGGCTTGAATGAAGGTACCACGGGATTTA
GACATTTTCTGCCCGTCCACCGTCACATAACCGTGTGCAAAGACGTTTGTTGGTTTGCGG
TATTCGCTTCCTTCTAACATCGCAGGCCAGAATAGACTGTGGAAGTAAACAATGTCTTTA
CCGATAAAATGATATAACTCGGCATCACTCTCTTTTTTCCAGAAATCATCAAAGTTCAAG
CCCGTGCGGTCGCAAAGATTTTTAAACGAAGCCATATAGCCGATAGGGGCATCAAGCCAA
ACATAGAAGAATTTGTTTTCGCTATCTGGAATTTCAAAGCCAAAGTAAGGTGCATCACGG
CTGATGTCCCATTGCTGTAAACCGCTCTCAAACCACTCTTGCATTTTATTGGCAATTTCA
GGTTGAAGCGAGCCAGAACGTGTCCACGCTTTCAGCATTTCTTCAAAGCTTGGTAGGTCA
AAGAAAAAGTGTTCCGACTGTTTTACCACAGGGGTAGAGCCTGACACTACCGAACGTGGA
TTGATTAAATCCATCGGGCTATAAGTAGAAGCACAGACTTCACAGTTATCGCCGTACTGA
TCTTCCGCTTTACATTTCGGGCAAGTGCCTTTCACAAAGCGATCAGGCAAGAACATATTT
TTTTCAGGATCGAACAACTGCGAGATCACCTTGCTTTTGATAAAACCATTCGCTTTTAAT
TTTTTATAGATGGCAGAAGTGTATTCACGGTTTTCTTCGCTGTGGGTGGAATGATAGTTA
TCGAAACTGATATTAAAGCCAGCAAAATCAGCAATGTGATCAGCTTTGGCTTTTTCGATT
AACTGTTCAGGGGTAATGCCGAGTTTATCCGCATTCAACATAATCGGCGTGCCGTGAGCG
TCATCAGCACAGACAAAGTGAATTTCGTTGCCACGCATACGCTGAAAACGCACCCAAATA
TCCGCTTGAATATGTTCAAGCATATGTCCTAAATGGATCGCTCCGTTAGCATAAGGCAAA
GCACAAGTGACCAGTATTTTTCTTTTTGGATTTGACATTCTAAATCTCTCTAAAATATAG
CAAAAAATCATTGGGATTGTAGCGGAAAAGGGGGGAATTGTGTAGTTAAGATTTGGGGAG
ATAGGGATTTTTCAACGCTATTTCTGGTGTTTCTCTTATTTCTAAAAGTTATAAATAACT
AATAACACATTATCTTTTGAAAAATGAATTTTTCAGATAAAATAGTTCTGATAAGGACTG
GTGCAAAGTAATCTTCACTATCCGTTAATGCTCACCTACATAAAAATTAATTACGATCTT
CATAAAGAGTATTAAAGCGAGAAATTACTCCACCCAAGTTTCATAAAATAAATTTTTTAA
ATAAGGGATACAAATTATGAACATCAAAAAATCAATATTATCTACTATGCTTTTATCTTC
TGCTGTGTTGCTCTCTTCTTGTAAGAAAGATGGCACTGGCGGAAATTCTCCCCAACATAA
TAAAGAACAAAATCCAGTTAATTCGTCGATAGGTAGCCATTTTAGTGCTGAAAGTAGTGG
AACTACAAATAATGGATTTAATAAACTCCCTGACAGACAGACAGACAGACAGACAGACAG
ACAGACAGACAATCATAATGCACTTACGTCTCATTCTTCCAATACTAATCATCATTTAAA
TACATCTAACGATTCTGTTTTATCAAATACTTCGATAACTCCAAATCTGCCAGCTGCTCC
AGATAATTCAATGCCTACAGATAGTTCAAATTCAGCGACTTCTGATAGTCAAAAACCATC
TGATGAGCCTAAGGCCGACAGCCCAAGTTCTGCTGAAAGTTCAACAACTTCAAATGAACC
AATCATTTCAGACAATCAAACAACTTCGAACGATCCAACAACTTCGGACAGTCCAAATTC
TACAGATAAACCTAGTACGGAAAATACTAACAATGAACAAGCTACAGCAGAGACGACAGA
TAAGCAAGAAGTAGCAAAAGAGGATAGAAAAGAAGAAGTCGTAGAAGAGCCAAAAGTAGA
ACATCAAGAACAACCACAAACAGAAACTGAAAAACAACCGCCTAGAGAAGAGGAAAATCC
ACAAACAGAGGAAAATTCACAAGCAGAAGAAGATCCTCAAGCTGATGAATTGCCGAAAGT
TGAAGAACAGCCTGAAGCCGAAGAAAAGGCTGAAGAGGAAAAAGAATCTCAAAGCTCTGA
AATTCAAACTGCTCCAGAAACCCAAACTAACAGTAATGAAATACCAATAAATAATGAACC
GACTAATAATGAAATATCGAGTAATAATGATCCAACAAATAATATTACTCATAATGATAA
TTCTTCTGGAGAAAATATAAATCAAGAAAATAATGAAACCGGCAAAGAAAACAGTTCAGA
GGATTCGCCTTCTTTCAATCAAGATTTAACTACAATAATTCCAGAAAATAATAATTTATC
TGCTGGAAATAGTGATGATAATAAAAATACTGATACGGAAAATAATGTATCTGGAAATAA
TTCGGTAGAAAATAATGATGTTACTTTAAATTTAAATAATAATTCAGAATCTACAACTCC
AGAAAATAATCCTTCTACGCAATCTAATTCATCAATAAATCCTGTGGATAATCAGCCTTG
GGCTAAACCTGAAGTTGAGAAATTAGATAAAAATAATTATGAAAATACACAACAACAATC
TAAATTCACTAATAAAATTGGGATTGTGGATATGGATTATAATGTGCGTGATGATCTTGG
AAATGCCTTTAAATTTGAAAATGGCTCAGATCGCATTATCTTAAATGCTGGTTTATATAC
ACGTGCAAATGGACATAAAAGCTCTCATGGTACGATGGTTGCTGGTGTTATCGATCAGAA
AAACAAAAATGCTACGCTTTATGCTTATACTGCAAAATCCGCTTATATGGAAGCTGTAAG
TGCATCTAATCAGCATTATGATGAAGCATACAGACATGGCGTGAGGATTTTTAACAACTC
TTATGGTAATAATCCACATAGAGACAGTGTAAATGGAAAAGGGTGGAAACAATTATCAGA
TTTACATCTGTATAAACAATTAGCTGAAATGGCAGAAAGAGACAGTATTTTTGTATGGGC
ATCAGGTAATGATGGCAGAGATAAAAAAACTGGACGAAGTGAATATGCAACCATAGAGGG
GCATGTGCCTGTAATACGAGATGGAGCAAGAAAAGGCTGGATTGTTGTAACTTCAATAAA
CCCACAAAATAGTGGAGTGATGGAATATGCAAGTCAGATTGGTAAAGATGCCAAAAACTG
GGGTATTGCAGCTCCCGGCGAGTGGTACTTATTTGGTGATAAAGTACGAACAGAGGGAAC
CTCTTTTGCTACACCTGTTGTTACTGCTGCCGTGGCTAATGTTTGGGAAAAATTTGATTG
GATGGATCATCATTTAGTGACCCAAACTATATTATCCACCGCAAATAAATTGGGTTCAAG
TGAAGTTACTGAAGAACCTAACGAACGTGTTGGTTGGGGTGTTTTAAATCAAGATAGAGC
ATTAAACGGACCTGCTAGATTTGATACAAAACTTTTAACCAATGATAATAAAACTCACGT
CGTAGCAAAATTAGATTACAAACATCATACCGACCGCACTAAATATACTTGGTCCAATAA
TATTAAAGGTGACGCCGGATTTAAAAAACAAGGTACTGGAACACTTTATCTCACGGGTTC
AAATTCTTATAGTGGAAATACAATTATCGAAAACGGAACTTTGGTAATTGGAAATGAATT
AACACAATCTGCGGTAGAAATTCAATCACAAGGAACATTATTAACGAAAAATTTAGTGAA
TACTGAAAAAGAAGTTAAAATAGTAAAAAATGTAGATAATAAAGGTTCCTTGGAAGTTTA
TGGAAAAGGATTAATTATTGAGGGGGATTATACCACTTCAAATAATGCCAGAACGGTTAT
TGATATAGATAAATCTAAATTAACAGTAAAAGGCAATGTCAATTTACAAAATTCTCGTAT
TGTAGCCGATGTTGAAAATATTAATGAAGTGGTTAAAAGAGAGCCTCAAACTAAAACCAT
TATTGAGTCTCAAAATCCTATCCAAAATTATAATGGAGATTACAAAATATCGGATCGTGC
TACCCCTTATATTGATTTAAAAGAAATTAAACTCAATAATGAGAATAAAGAAATTATTGC
AACCTATAAACGAAATGATACAGAATTTGTATTAAATGCAGCTAATGAAAGTTCATTAAA
AAATGTCTATACTGCGAGAAGTTTAGATCTTATTTTAGATAGGGCTAGTGATTCAGGAAA
TACAAATAAAAACCTCAGAAGTGCAGCATTATCTTTTATTAACGCTAAACCACAAGCGGT
AGCTTCCGCACTAGATTCTTTAAGTGGTGAAATATATCCAGCGGTACATCAAGTAGCACT
GAATAGTATTAAAACCTTGAATAGACAAATTGCTAAACAGCAATTCTCAAATATTCAAGA
TATTAAGCCTTATCATATTTATACTCAATTAGCTACACAAAGTTTAAAACTTTATCAGGA
TGATAATTTTGGATTTGCAGATTTAAAAAATAGTGCAGACTCACAATTAGTTGGTATAGA
TAAGCAATTTAATGCCTTTACATTTGGTATGGGATTGCAACGAGTTCATCAAAAATTATC
TCCTTTATCTAGTAAAGATCAACAAGTTGGAAAAGTAGATTTAAAACAACACAGTTTCGC
CTTATACGGAAAATATGATTGGAATAAATGGTATTATCTCAGCCAAATCAGTTTTACTGA
TATTAAAGGGAAATTAGATAGAACATTGTTATTGCCTAATGGCACACAGACAATTAAAGC
TGATTTAAAATTACAAAATTATTCTTTTTATAATGAAACCGGATTAAATCTACAATATGA
AAAATTAAGATTTAATCCATATGTTGCGTTACATATTAACCGTTTAAAACAGGATTCCAT
TAATGAAAAAGAAGATTTAGCATTAAGTATTGATAAATATCATAAAACCCATTATGGATA
TGAATTGGGCTTAAGATTAAATCAATCATTATCTGAAAAACTTAATATAAATCTAGACAT
CTCTTATCTTTATAATAAGAACAGTATGGATAATATAGTAAATGGAAAATATATTATTTC
TGACACTGAAACTAAATTATATGGAATGAGATTACCAAGATATGAATTTAAAACTAGTTT
AGGTATGGGCTATTATCTTACTGAAAACCTCAATATTTACGCTAACATAGCTTATTATAG
ATTGTGGAATAACCCAATGAAATCCTATTACAAAGAAGGAAATATTGGCGCGAAGTACTA
TTTCTAATAGTAATATGATAAACAATCACTTGAAAGCACATTCGTAACCCTGTGGAAATC
CCACGGGGACTTTTTGCTTAATCATTGCTATATTCTTTATTTTCAGACTTTGGCAAAATG
GGCAGTTTTTTGTTCATATTTCAAAAAGAGGGCTTAAAGCCTTGTACTATAAGGCTTTAA
GCCACTTTTTAGCAACAAATTTGTCTATTACACATTTTTTGCCGAATCAAACCGCTTGTT
GTAAGGGTTATTTATCGAATTTCCTCCTTTCCATCACGTTAATCCGTTATTTTATTTATC
AATACAAGCGGTGAGTAATGTAAAGAGGAATGAAAACCACGCTTCCTATACCCCAAACAA
GAACCATTCCAGTAGCTTCACTATCTAAAGTTATTTTTTCTGAATATGCTATAAATTGTG
TTTGTAGTGGCTGTTCTAATTTGGCTTTGTTCAGAACTGCATCTTGATTTTCAATTTTGA
CCAACTTCCCATAAATGTCATAAAACTGTTCTGATGATTTCTTATTATGTAAAGAAGTGA
GTTTTACCCTAGACTCAATATTAGGTGTTTTCATTTGATTTCTGATATAAATAATCTCTG
CTTTAGTAACAGATTTCATTTTTTCTGATTGAATAAAACGAGAATAAATTCGGTGGTTTT
CCGCTCTTGATAATCAGCATTCTCCTTGTTACTGCTTTCAAATTGATAACTATGCAAATC
TCCGACAACATATAATTTATTATCAGCAATAAAAAATGCTCGGATTGTTTCTGTCTTGGC
ACTTTCATTTTGATACTCTGTTTTAGTACAAGCGGTCATAAAACATAAAATCAAGTAGTA
ACAGAAAAAGCGTTTTAAGATCTGCATAGTTTTTCCCTTATATCATCTACGAGAGAGTTA
TCACATCCGGCAATTTCACCAACTGATTAAACAATAATTCTACCGCTCTTTCACTCTGAA
CAGTGACATTTAACGTAATTTCCGAGCCATTATTTTCTACATTGAGTGATAGCACTTCAA
ACCCACGGTGGCGGATTACTCTGAGTAAACGCTCAAGGGTTTCAGGGCGTTTATTAGCTT
TGATAACGAATTGATATTGTTGCATTTTTCTTCTCCTTAAACCCCAATATCTTCATCTAA
CATATCTGTATTGCACGCATTTGGTGGAACGAGTGGCCACACATTTTCTTCATCTGGGAT
ACAAACGTGCAATAAATACGCTCCTTTGCTGTTGAGTAAGCGGTCTAATGCGGCTGAAAC
TTCCCCTGCTTTTTCAATGCGTTCTGCTGGAATATCAAAAGCGTTAGCAAGCATTACGAA
GTCTGGGTTGTCATCTAAAATGGTTTGGCTGTAGCGACCGTGGAAAAAGAGTGATTGCCA
TTGACGCACCATGCCTAAACGTTGGTTATCCAACAATAGAATTTTGACAGGTAAATTGCC
ACGTTTGATTGAGCCAAGTTCTTGAACATTCATCATAAAAGAGCCGTCCCCCGTAATCAC
AATGGTTGGATCTGTTGGGCGAGCTTTGACTGCTCCCACTGCAGCAGGCAAGCCAAATCC
CATTGTGCCAAACCCTGCAGAAGTGATGTAGTTTTCAGGAGCATAATGCTGCATATGTTG
TGCTGACAACATTTGGTGCTGACCAACATCAGTAGTAATAATCGCATTTTGAGGTTTGCG
TTGCGACAGGGTGTGTAACAATGCCCAAGGATCGATTTCGCCTTCGCCTGCATTTTCTTG
ATAAGTAAAATCAAAATCTGCTTTCAGTTTACGCACATCAGCTCGCCAGTTTTCGATCTC
TAGCGGTTGAGTAAGTGCGGTCACTGCCTCGATTAAATCTCCCTGCAATGCCACATCTGC
TTTGCGTAGCTTGTTGATTTCAGCCACATCAATATCAATATGAATAACTTTAGCGTGCGG
TGCGAAGGTATCAAGTTTGCCTGTCACACGGTCGTCAAATCTTGCTCCACAAGCGATAAG
TAAATCACATTCTTGTACCGCATAGTTCGCTGCTTTTGTGCCGTGCATACCGATCATTCC
CATATAGAGTGGGTGTTGTGGCGAAATTGTGCCTAAGCCTTTCAGGGTAGAAACAGAAGG
AACATTTGCAACTTCAAGGAAAGATCTGACCGCTTGCACTCCACCTGCCATACCTACACC
ACCTCCGACATAAAGTACAGGGCGTTTTGCTTGTGCTAACAAGGCTTTGGCTTGTCCAAG
TGCGGTTGGATTTTGTGCCTTAGCCGCCACTTTTTCATAGACGATAGGGGAAAGTGATGT
CGGGGCGAATTGCACATCTTTAGGAATATCAACAAGCACAGGACCAGGGCGACCACTTTG
TGCAATTTGGAATGCTTTGGCGATAATTTCAGGTAGTTCATCAATGTTTTGCACGATGAA
ACTGTGTTTGGTACAAGCAAGGGATAAGCCTAATACATCTGCTTCTTGGAAAGCGTCCGT
GCCGATAAAGGCTGAAGCCACTTGCCCTGTGATTGCCACGATAGGAATAGAGTCCATTAA
CGCATCGCCTAAGCCTGTGACTAGGTTGGTTGCACCGGGGCCTGAAGTTGCAATACAAAC
ACCTGTTTTGCCTGTTGCCCGAGCATAACCGATAGCAGCCATTGCAGCACCTTGCTCGTT
GCGGCAAAGTAGATGATCTAAACCTGAATCGTAAATCGCATCATAGACAGGCATAATTGC
CCCACCTGGATAGCCAAAAAGAGAAGTGACGCCGTGAGCTTTCAAACACTCAACGACCAA
ATTTGCACCGTTCATAAATTACCTTTTAATGTTGTGTCGCTATTTAGTTAAGGCTTTTAT
ACAATAAAAAAACCCTCACTAAAACTAGCGAGGGTTTGTGGATCTCATTATACAATTCTA
ATTGCGAGCCAACTTAACCCCCGCGGTGATAATAATCACCTCGAGGTTAATAATAATCAG
GCTAACAAGAGAACGTAATGTCATTTTCATTTATCAATAAAAGCTGAATGGCTATATAAA
TAGCATATTTTTTGCATAAAACAAATGAATTTTTTATCTCTAGATGAAAAAAAGCAAACG
ATTAGCTTTAAATAGATTAAATTTACTTGAGTTGTGGGGGGCTAGGGTTGAAAATGTTCA
AATTATCACTATCTAATCGGCGATTAACTTCTATAAGGAAATTTCTATGCCATTACTTCT
CTTTTTAGCTGGGCTATTTTTATACATCTACATTGAAATCTCTCTGTTAGTAAGCGTCGG
CTCTGCTATTGGGGTTTTACCCTTGATTTTATTAATGATCACTATTTCTGCGGTCGGTTT
GTGGTTAGTGAAATTAAGAGGAATAATGACCATAATGCAGATCCGCCAAGAGATCGCACA
AGGAAAGATCCCGGCACAAGCGGTCACCTCTTCGATCTTTTTTGCAATCGCAGGGGTATT
GTTGATTATTCCAGGTTTTCTAAGTGATATTGTCGCTTTGCTACTTCTTTTGCCCATCAC
TCGCCAATTGCTACAGGCAATTTTTATGAAACTCTTTGCAAGCCGTGTGAAATTTATGTC
CTTTGGTTCAATGAACAGGACTTCCTCTCAAAATAATACGACTTTTGAAGCGGAATTTGA
GCGTAAGCAAGATGAAGATAAGTGGTTGAAATAATGATAAATTTCATAATGATACATATC
AAAGATTCACGACATATAATGAGATTCAAAAATCAATATCTGAGGTCTATTTTTCCTTTC
GCAATCGCGATAAAAAAGAGTAAAATTAGTCTTTATTTTGACGAGAGAGAAACAAAATGG
CAAACATTCGTTTAGCAATTGCAGCAGATTTTTTATTAGCCGAGAAATTATTAGAAGCTT
TAGAACAAAGCAGTTTGGATTTTGAACAAATTTCAGCCGTTGAATTGGAAAGTTTTGGTG
AAGAACATTCTCTGCGTTTCGGTGCAAAAGCTGTTGAGCAAATCGCTGTTGAAGATGTCG
ATTGGTCGCAATTTAGTCACGTTCTCTTTGCAGGCAAAATGGCAAATGCAGAATTGCTGG
CTCAAGCGGTACAAGCAGGCTGTGTGATTTTAGATCTTTACGGCATTTCTGCATTAATCG
GCAATGTGCCAGTGATTGTGCCAAGTGTAAACAACGAAATGATCGCCAATATGCGTGAGC
GAAATATTGTTGCTTTAGCAAATCCACAAATCAGCCAATTAGCACTCGCCTTAAAGCCAT
TGTTGGATCAGCCTATTCAACATATTTTTGTCACATCACTGTTGCCATCGGCGTATTTTG
GTGATGAAAAAGTGCGTGAGTTAGCAGGACAAACCGCCCAGTTGTTAAACGGTATTCCCC
TTGATGATGAAAAACCACGTGTGGCGTTTGATGCCGTGCCTGCAAATGTGCAAGGTGATG
AAAAACACCTGCCGTTTTCTCGTGCCTTCGAGTTACAACTTGCAAAAGTTCTGCCAAATC
TAACCGCTAGTGTGACTTTCCATTCCGTGCAAGTGCCTGTTTTCTATGGTATTTCACAGA
TGATCAGGGTGCAATCTGAGTATGCTTTAGATGCAACCGCATTAAGTGAGCAGTGGCAAC
AACAAGCGTGGGTAAAATTTAACTCTGATAATGTAATTACCCCTGTTAAAAATGGTGAAG
ATGAAGAAACGAATCTCTTACAAATTAGCCAACTACTCAATAAAAATGAAAACGCACTAC
AATTCTGGGCAGTGGCTGATGAACAGCGTTTTAGCTTAGCGTTCTTGGCAGTGGAGTTGT
TGAAAGAAGTAATCACTAGCTATTAACATAGTTGGATCTAAAAATACAAACATTTGATAT
ACCATCACTCAATCACATAGCAATATATTCTCGTAGATATGGAACAAAATTCTTCTTTAA
CTCAGATTCTGGTAGCTACTGCTGCTCTTGTAATTATTTTGGCGGGTATTAAATTATCCG
TTGAGATCGTTATTCCTTTCTTATTATCTCTTTTTATTGCAATTATTTGTTCTCCTATTA
TCAAATATCTAACCTCTCATAAAGTCCCTTTGTGGCTGGCAATCACTATACTCTTTATTC
TATTTTTACTTGGATTCTTTTTTCTGGCAGGACTAATCAACAGTACAGTACAAGAATTTA
CAGCATCAATTCCACAATACAAAATTCTTCTATCTGAACGTATTGCTGCCGCAATGCTCC
TTGTTGATAACTGGAATATCCCGGTTTCAATATCTCGTGAACAGATCCAAGAACAGCTAG
ACCCAAGCATTATTATGAACTTTGTTAGTCGCTTATTACTTAGCTTCTCAGGTGTCGTTA
CAAATATTTTTGTACTCTTATTAGTCGTTGTGTTCATGTTATTTGAGGCCCCAACCGCTA
AACATAAACTTATCGTGGCTCTTAGAGGCAATAAAGATGTGGAATCGGAAGAAAGCCATA
TCAACCGAGTATTACAGGGAGTTATTAGCTATCTTGGCATAAAAACGATTGTAAGCCTGC
TTACTGGAATATCTATTTGGGTGTTACTTGAAATAGCTGATGTACAATATGCTGTATTAT
GGGGCACATTAAGCTTCCTACTCAACTATATTCCAAACATAGGTTCAATCATTGCTGGTG
TACCTATTGCTGTACAAGCATTTCTATTGAATGGTTTTTCTGTTGGATTGGGAGTATCCG
TCGGTATCATTGCAATCAATATGGTAATTAGCAATATTCTAGAACCTAGAATGATGGGGA
GAACCCTTGGTCTCTCAACTCTCATTGTATTCTTGTCACTACTTTTCTGGGGATGGTTAC
TCGGTACAGTAGGAATGCTACTTTCTGTTCCATTGACAATGGCTCTCAAAATTGCATTAG
AATCGAGCCCTAAAACGATCCATTATGCAGGCTTATTAGGAGATATTAATAAACGCTAAT
GCTCTTATTTTTGCACTTTAAATACATTAGATAACCTATATGTTTCTTATAGCACTCAAC
CTAAATATTTTCAACACTGGCAGCGCAAACGATTGCTTTTTGGTTTATCTTTGTGTAGAA
TCCTCGACCCTTTAATCATACTATATATTTCTTGAGGTTTTTTCCATTATGTCTCTTCTT
TCTCGTTTTCAACTGGAAGAACGTGGTTCTAACGTTCGTCAAGAGGTTATTGCTGGTTTA
ACTACTTTCCTGGCAATGGTTTACTCCGTTATCGTTGTGCCAAATATGTTAAGTGCGGCT
GGCTTTCCTGCTGATTCAGTATTTATTGCAACCTGTTTGGTTGCTGGTTTAGGTTCAATC
CTCATTGGCTTATGGGCAAATGCTCCAATGGCGATTGGTTGTGCTATCTCATTAACAGCT
TTTACTGCATTCAGTTTAGTGCTAGGTCAAGGCATTAGTATTCCTGTTGCATTAGGTGCA
ATCTTCCTTATGGGTGTTTTATTTACCATTGTTTCTGTAACAGGTATCCGTGCGTGGATT
TTGCGTAATCTGCCATCTAGTATTGCTCACGGCGCTGGAATTGGAATCGGCTTATTCCTT
TTATTGATTGCAGCAAATGGCGTTGGTTTAGTTGTCAGCAACCAAGCGGGTTTACCGGTA
AAAATGGGTGAGTTCACTTCTTTTCCTGTAATGATGTCTTTAATTGGTTTAGCTGCTATC
ATTGGTTTAGAGCGTTTACAAATTAAAGGTTCTATTCTTTGGGTTATCATTGCAATTACA
ATCATCGGTTTAATTTTCGATCCGAATGTAAAATTTGGCGGTGAAGTATTCAAATTACCG
ACCTTTGGTGAAAATTCTCAATTCTTAAATTTAGATATTGTCGGCGCATTGAATGCAGCC
ATTTTACCTGTGGTCTTTGCCTTAGTAATGACTGCTATTTTTGATGCAACAGGTACCATT
CGTGCTGTAGCAGGTCAAGCAAATTTACTAGATAAAGATGGGCAAATTATCAACGGTGAT
AAAGCACTTACTTCAGATTCATTAAGTAGTGTACTTTCAGGTTTATTTGGTACCGCGCCT
GCAGCAGTATATATTGAATCAGCAGCAGGAACAGCTGTTGGTGGTAAAACAGGTTTGACT
GCGGTCGTTGTTGGCGTGTTGTTCTTATTAATGCTTTTCTTCCAACCACTCGCATTTTTA
GTTCCAGGTTATGCTACTGCCCCTGCATTAATGTACGTTGGTTTATTAATGTTGAGCAAT
GTGTCTAAATTAGACTTTGATGACTTTATCGGTGCAATGTCAGGCTTAGTTTGTGCTGTG
TTTATTGTTTTAACTGCAAATATCGTAACAGGTATTATGTTAGGTTTTGCAACCTTAGTG
ATTGGACGTACCATTTCAGGCGAATTTAACAAATTGAACGTTGGTACAGTAGCTATTGCT
ATTGCATTAGTTGCATTCTATGCCTTTGGTTTTGCAATTTAAGTCCTCAATAAATATATT
TTCCTCTTTTTAAGAAAAATATTTAACAGAAATAGCTCATTGTATGAAAGATAGGATACT
AAATTTATCCCAACATAATCCTTAGATACTAGAATGAAATAGAAAGTCAAACGCCTATAA
ATAGAATCTATTCATAGGCGTTTTTATCACACTACCATCAATAATACACTGCAGAATTTC
AGGCAAGCTGATTGCTTCAGTGATAATACGATTTTTGATAAAGCGTTCAAATACTTCCGA
TAGTCCCTGCACTCTGGCTTCATTCTTAGTATTGCCAGCTGACATCCCGTTAGATACAAA
TAAATTTCCAATAATGCTTTGTGGAATATATACCGTATGACCATCAGACTGACGAATATA
AGGTAATGCAACTATTCCTCGTTCTGAATTGCTAGACTGTAGATCTACCAGAAATTCTGG
TGTCAATTCTCCATTGGGATTAAAATAGTCATGTAGAAATGGATCCAATATTCCTTCAGG
TAATTCCGTTTCATTTTCAATAGGAAACCATTTTTCATTTGGATAGTGAACAAATTCACC
TTCAGCAATTTCCCTTCCTAAATAAAAATCAGCCCAAAAATAATTAGTCGATAAACGCTC
AAAATACTCCCCCAATGCGGAAGCAAGAGCTGCTTTCTTACTTGCTCCTTTACCATTTGA
AAAACATTGTGGACAATCAACATCACGAATATGTACTGACCATACATTTGGTACAGGATT
AAGCCAAGAAGCCTCCTCAATATTAAATCCTAATTCTTTCAACTTAGTCTGGAATCTTTC
GATGCTTTCTTCAAGGGCTGCATCTTTCCCCACAATAAAGGTTTTTTCTATCATTTTTTC
TCTTAAAATGAAACGGTTTTACTCTATTTATATAGGATGTAGACATTGGAAACCAATAAA
GAAATTCATAACAACATCTTAAATCTCTTCTACCAGTTAGAATAAATTGAGCGGAAAATT
TCCGCCCAATTCATATGTTAAAAATCCATTAATTCTTTCTCTTTGTCTGCTAAAATCTCA
TCCACTTTTTTGATATAAATATCTGTAATCTTTTGGATATCATCTTGAGCTTTACGCTCA
TCATTCTCACTAATCTGTTTTTCTTTCTCTAAAGTTTTAATTTTATCATTTGCATCACGG
CGAATATTTCTAATTGAAACTTTACCTTGTTCTCCCTCACCTTTTACAATTTTAATTAAA
TCTCGACGACGTTCTTCCGTTAATGGAGGAAGAGGAACACGAATAGTAGTTCCAGCCGAA
GAAGGATTTAACCCTAAATCCGAAGTTAAAATCGCCTTTTCTACCGCACTAATCAACGAA
CGATCAAATACAGTGACTGCTAATGTACGAGCATCTTCTGCGACAACATTAGCTAATTGA
CGTAATGGTGTTGCTGACCCGTAATATTCCACTTGAATAGCATCTAATAAACTAGGCTGA
GCTCTACCTGTACGGATTTTAGAAATATGTCCTTTTAAGGCCTCAAGGCTTTTTTCCATT
CGTTCTTGAGTATCTTTCTTAATTTCATTAATCATAGTATTTTCCTTTGATTGAATAACA
TAAACCTATTGATTTTACCCAATTTCATTCTATTTTCCTAGTACTAAGTTTATAGGGTTT
GTGGTAGACTTATTTGACTTAACTCATCACAAGAGGGAATCCTTATGTACCAACAACAAA
TTTTAATAGAATTACAAGAAGCGCAACAAGTATTAAATGACTTTATTAATGACCAACATA
ATCTTAAACTAATTCAAGAAGCAGCTTTACTGATTACTGATAGTTTTAAGAACGGGGGAA
AAATACTTTCCTGTGGGAATGGTGGCTCACACTGTGATGCTATGCATTTTGCTGAAGAGT
TAACTGGGCGTTATCGTGAAAATAGACCAGGATATCCAGCCATAGCAATCTCAGATCCAA
GCCATTTAAGCTGCGTAAGCAATGACTTTGGATATGAATATGTCTTTTCTCGTTATGTTG
AGGCAATCGGACAAAAAGGAGATATCTTGTTTTGCTTATCAACATCAGGAAATTCTAAAA
ATGTTATTAATGCAATCATAGCTGCAAAAGCCAAAGGAATGAAAATTATTGCAATGACAG
GCAAGGATGGAGGAAAAATAGCAGAACTAGCTGATATTGAGATTCGGGTACCTCATTTTC
GTTATGCTGATCGTATTCAAGAGATACATATTAAAGTAATCCATATTCTCATGATGTTAA
TTGAATTTGAAATGGCAAAGTAAAGAATAAAAAATCCAACTTAAATAAATAGTTAAGTTG
GATTAATTCGTTGAATAGCGTTAATTAAGCAATCGTCGTACCTTCCGTTGTACCCGTCAC
AACTTGTTTCAACGCACCAGCTTTACCCATATTAAATACACGAATTGGCATATTATGGTC
ACGGGCAAGAGTAAATGCGGCTAAGTCCATCACTTGCAATTCTTTTTCAATCACTTCAGC
ATAGCTTAAATGTTGATAAAGTTTTGCATCTGGATTTTTCGCAGGATCGCAATCATACAC
GCCATCGACTTTGGTTGCTTTTAATACAACATCAGCTTCAATTTCAATACCACGCAAACA
AGCCGCAGAATCTGTTGTAAAGAATGGGCTTCCTGTACCTGCTGAGAAAATCACGACACG
TTTTTCGCGTAACATTTTAATGGCTTCAGACCAGTTGTAAGTATCACAAATACCGTTTAA
CTGGAATGCAGACATTAATTTTGCATTAACATCAGCACGGTGTAAGGCGTCACGCATTGC
TAAACCGTTCATTACGGTTGCAAGCATACCCATATGGTCGCCGACAACACGGTTCATACC
CGCTTTAGCAAGTTTAGCACCACGGAATAAGTTACCGCCCCCAAGAACTACGCCGACTTC
GACACCCATTGCAAGCAATTCTTTGATCTCTAATGCCATTCTATCTAAGATAGATGGGTC
AATACCAAAACCTTCTTCACCTTGTAATGCTTCACCACTTAACTTTAACAAAATACGTTT
ATAAATAGGATTGCTCATTTTGACCTCTGTGTAACGGTTGGGGAAAAAAATCGAAATATT
ATAGATTATCTTAAGAACAGATCAAAGTAGGCAAGCGGATAGAATTTCCACTTTATTTTC
GGTAAAATCGCTATCCCTTTATTTTCGTTTTGCTCATAATGAATATAACAAAGATACTCG
CTACTCTCATTAGTTTTGGTTTATCTTATTTAGCAAGTTACCTAATGTTACTTGGCTCAG
GCTTTTTTCCTACTCCTGAAATCAGCAATGTGCTACTGCTGGTTCTCGTTATTTTATTTG
CTAATGCCTCTAAAAAAGCGTTCTTTTATCTGCTTTTACCGATTGTCACTTTATATGCCC
TTTACACGCCAGTTGGCTTGACCTTTGGCCCACCATCGTACCAATACGTTGCTTCGGTTT
TTGCCACAGATATACAAGAAAGCAAAGAGTTTTTCAGCCAAATCCCCCTGATTAACTTTG
TTGCTTGTACTGGCATTTTTATATTACTGTTAGGTTTTCGTTTTATTAGCCAAAAATGGC
AAATTCAGTTCCACAAAAATAAAACCTTTCTTGCCTTAGGGATTGCATTAGTTTTTATCT
CTACTCCGCCCTTCAAATTTCTACAAGAAGGAAGTAGTGCAATTAGTAAAGTAAAAGCAG
AATTAGACCGCTTGAATAGTATGTCCATTCAAAGTGAATGGAGAACGTCGCAACTCAATG
CGGAAAGCCGTTACGATGATTACATTTTAGTGATCGGCGAAAGTGCCAGAAAAGATTATC
ACCACGCCTATGGCTACCCTGCTGAAAATACGCCGTTTATGAGCAGTGCCAACGGCATTT
TAATTGATGGGCTGACCGCTGGTGGAACAAATACCATTGCTTCATTAAAATTAATGCTCA
CTAAGCCTGATACTGAAAAGTGGGAAGGGGAATACAGCCTTGGTATGATCGATTTGATTA
AATCCGCAGGAATTAAAACCTACTGGCTATCAAACCAAGGTTATCTTGGTACTTTTGATA
CACCTGTTTCTTCCCTTGCTAACAAAAGTGACGAAAAATTATTCTTAAAATCGGGGGACT
CTTTCCATCAAAATATCAGTGACTTTGATTTATTGCCTAAATTTGAACACATTATTGAGC
AAAAAACTCATAGCAAACGTTTTGTTGTGGTGCATTTATACGGTTCACACCCCATCAGCT
GTGATCGTTTAACTGATTACCCTAAAATGTTTGATGATGAAAAAATAGGCAAAAAGTATT
TCAACGTAAACTGCTATGCATCGTCCATCAAAAAAACCGACGAAGTGTTAAAACGCTTAT
ATGAAACCCTTCGCAAAAATGAGCAACAATCTAACCGCTCGTTTTCGGTGGTCTATTTTG
CCGATCACGGTTTAGCTCACCATATCACTGAAAATGACATTGCAATCCACAACAGCAGTG
GCAAAAGTAAGCTACACTTTGATGTTCCGCTCTTTAAAATATCTAGTGATGATACCGATA
GAAAAGTCTATAAAGCGATGAAATCTGGCTTAAACTTTACCGATGGCATTGCAAAATGGG
TGGGAATTAGTAATCCGAAATTGAATACAGAAGTCGATTTATTTAGTCCTCATTCAGACA
AGGAAGATTATGGGCTAAAAAAATTGATTGATGGTTTTGAAGGGAAAGTGGATCCTGCTG
TGGTTATTCCTAAGGATGAGTAATTCTATATCCCAAAATGATTTTCTGACAGCATAAGTG
CCCATAGTAATACAATAATTAATTTAGCCATTTAAAAATCTAGACGTTTAGATGTCTAAA
ATTTCTTGACGAAACGATTTCCTATTCGTAAACTTGAAACCATTCAAAGACAAGCGGTTG
CTTTTTTACCGTTTTTTGCAAGGATTTTTATGGCACAGCAGATTACTCTTTTTGATGATA
TTCCCCTTGAGCTTGCTTTAGGCGGAACACTTTCGCCTATCAATGTCACTTACCAAACCT
ATGGCACATTGAATGCGGAAAAAAGCAATGCTGTATTGTTGTGTCACGCTTTAACGGGTG
ACGCCGAACCCTATTATGCACCGCCTGCGGATAAAGGCTGGTGGCAAGATTTTATCGGTG
CAGGATTAGCTTTTGATACCGATAAATACTTTTTTATCTGCTCGAATGTGCTTGGCGGTT
GCAAAGGTACGACAGGCCCTTCGTCTATCAATCCAAATACGAATAAACCCTACGGCAGTC
AATTTCCCGTTATCACCGTGCAAGATATTGTGAAGGTGCAAAAAGCCTTGATCGATAAAC
TCGGTATTACTCAGCTACAAGCGGTCGTGGGTGGCTCTTTTGGTGGAATGCAAGCGACAC
AGTGGGCGATTGATTATCCGGAACAAGTGAGAAATGTGGTTAATCTCTGTTCTTCGCTTA
CCTTGAGTGCAGAAGCAATCGGCTTCAATCACGTTATGCGACAAGCGGTGATAAACGATC
CCCATTTTAACAACGGCAATTATTATGAGAGTACGCCCCCAGATAACGGCTTAAAAATCG
CTCGAATGCTCGGTATGCTCACCTACCGCACCGATGTACAACTTGCCAAAGCCTTTGGGC
GAGAAGTGAAACAGACGGGAACGATTTGGGGCGATCACTTCCAAGTAGAATCGTATCTCA
GCTATCAAGGGGTCAAATTTCTAGATCGCTTTGACGCCAATAGTTACTTACGCCTGTTAA
GAGCCTTAGATCTCTATGATCCTGCTTTAACCTATGCAAACGAGCAAGAAGCACTCAGTC
GCATTAAAGCGAATTACACCCTTGTCGGAGTAACGAGCGATCAACTGTTTAAACAGATTG
ACCTACACAAAAGCAAACAACGTTTAGAAAATGCAGGCATTGCCGTCGATTTTTACGAAT
TTCATTCCGACTTTGGACACGATGCATTTTTAGTGGATTATCCGTTTTTTGAAGAGATGA
TTAAGACAGGAATCTCCAAGTAGGTCGGGCATTTATGCCCGACAAGCTCATCCCTTTTAT
ATCTAAAAACATAGAAATTGTAGGAGATATAATGCAATACCGAAGACTTTATCAACCAGG
AGCACAATATTTCTTTACCGTAGTCACCTATCAACGCCGCCCAATATTAACAAACGCTGA
TGTCCTTCACACTCTTAAGACCGCTATAAAAAGGGTACAACAAAAATATCCTTTTAAAAT
TAACGCATTAGTAATTTTACCCGATCATTTACATACTATTTGGCAATTGCCCGACAATGA
TTCAGACTTTTCAATGCGTTGGAATCAAATAAAGCGTTATGTAAGTCACCATTGCCAACA
TTATGACAATATAGAAAAAACCAACAATGAACTAAGAAAGCGACAAAGTAGCATTTGGCA
ACAACGATTTTGGGAACACTGTATAAAAAATGAAGAAGATTTCGAAAAACATTTTGACTA
CATTCACTATAATCCTGTAAAACACGGATACGTTTCATCAGTAACTGATTGGAAATACTC
AACCTTTCACAAATACGTTCATCAAGGTATTTATCCAAAAGATTGGGCTGGGGTTAATCA
AGATTTTGATTATGAGTAGTGCTATATTTCGGGATGTCGGGCATAAATGCCCGACCTACC
CTTCTAATTTATTTAGTTTTGAATAGCGCTAGATTTCGAGATGTCAGGCAATAAATGTCC
GACCTACCCTTTTAATCTGTTTGGTAAAACAGACTGAAACAGCTCTCTGCTTTTCAGCGG
TGCTGATCCCAAATAAGGCTTTAAAGCAATACGGGTGAAACGTTTTGCTGACTGTAAGGT
TTCTTTCTCTGAAAAATTCATTTCTGCAAAAGCTAATAAATCTTTGCCGATAAAGGTATA
GTTATTTTGTAATAAAGAGGCAATAAAGCCTTCGTTTTCTCTAAATTGATAGCTCATTTG
GGGATCGACAGGCTTACCTGTTGCTGCACAATGGCAAAAATCCACCCCATAACCTAACGC
TTTAAGTGTTTGAAATTCAAAGGTGCGTAAGATCGGTTCGATCTCGTTTGGCTGGCTTGC
CAACTTTGTCATACAGTGTAGATAATGCTGAAATAATTCAGGGTAAGCGGTGTGATTTTC
CAAAACTCTTGCAAGGACTTCATTGACATAAAAACCGCTATACAGTGCCAGCGTTTGCAT
CGGGAGGGTTAAAGATGCAGGTTCAGCTTTGGTAAGTGTTTTGAGATCGGCTTTACCCGT
CCATTTCAGCAGTAAAGGGGTAAAGGGTTGGAGAACGGATTTCAATGGCGAACGTGGTCG
TCTTGCCCCTTTGGCAAGTAAGGTAATTCGCCCGTGATTTTCAGTGAAAAAATCAACGAG
TAAACTGCTTTCGCTGTACTCTCTGCGATGTAATACAAAGCCACGTTGCCAGTGTTCGAT
CATTATTCGTCAATATAGCCCAAACTTCTTAACGCACGTTCATCGTCAGCCCAGCCAGCT
TTGACTTTCACCCACAGCTCAAGGTGGACCTTATTATCAAACAAGCGTTCCATATCCGCA
CGAGCTTCAGTGCCGATCACTTTGATCTTCTGACCTTTGTTGCCGATCACCATTTTTTTC
TGCCCTTCACGTTCCACTAAAATCAAACCATTGATTTCGTAAGTGCCACGCTCGTTAGTT
TTAAACTGCTCAATTTCGACCGTTACAGAGTAAGGCAACTCTTCACCCATAAAACGCATT
AATTTTTCACGGATAATTTCTGACGCCATAAAACGTTGCGAACGGTCGGTGACATAATCT
TCAGGATAGTGATGAATGCCTTCTTTTAGTGACTCACGCACAAATTTCTCTAAAATATGT
ACGTTTTTGCCCCGTTGAGCTGAAATCGGAATGATCTCTTTAAACGGGAATTTCTGCGAT
AAAGCGGTCAGATGTGGCAATAATTCTTCTTTTTCCTTGATATTATCCACTTTGTTAATC
GCTAAAATCACAGGGGCTTTGGTCGAGCGCAATTTATTGAGTACCATCTCATCATCATCG
GTCCACTTCGTGCCTTCTACCACAAAAATCACCATATCGACATCACCAATCGCACTGGCT
GCCGCACGGTTCATCAAGCGGTTAATCGCTCGTTTTTCTTCAATGTGAAGCCCTGGGGTA
TCAACATAAATCTCTTGATACGCCCCTTCGGTTTTAATCCCTAAAATGCGGTGACGTGTC
GTCTGAGCTTTGCGAGATGTAATCGAAATTTTCTGTCCTAAAATTTTGTTTAATAGCGTT
GATTTCCCTACGTTTGGGCGACCAACAATGGCAATAAAGCCGCAATATGTTTTTTGATCT
GTCATTGTGTTTTCTTAAATAAATACAAATTGAAATGGTGGGTCAAGAGCCACCCTGCAT
TAGGCTATTTTATTCCCAACACCTTTATCACCTGCAATGCCGCATCTTGCTCGGCTTTGC
GACGGCTTGTGCCGTTACCGATAAAGATTTCATCAACTTTTTCGACTTTACAACTGACTT
TAAAAGTTTGATTATGGGCTTCGCCTTTAATATCAATCACTTCGTAAGTTGGTAAGGGTA
GCTTACGCCCTTGTAGATACTCTTGCAGACGAGTTTTCGGATCTTTTTGTGCTTCCCCTA
GTTGCATGTCATTTAGAAGTTGCTGATACCAACAATGCACACGTTCCATCGCCCGATCAA
TCCCAGCATCTAAATATACCGCGGCAATAATCGCTTCCACACAATCGGATAAAATAGACT
CTCGGCGATAGCCACCACTTTTTAATTCTCCAGCCCCTAATTTCATATATTCGCCTAACT
CAAACTGACGAGCGACAACCGCAAGGGTCTGTTCTTTCACCAATGCCGCACGCATACGGC
TTAATTCCCCTTCATTCGCTTTTGGGAATTTTTCATATAGGGCTTTACCAATGGCAAAAT
TTAAGATGGAATCGCCAAGAAACTCAAGGCGTTCATTATTTTTGGAAGCAGCACTACGGT
GAGTGAGGGCTTGGGTGAGGTAATCAAGGTTAGCAAATTGATAACCTAATTTTTTCTGTA
ATCGTTCTAGTTGCATTTTAGTGTATCTTCGTGGAATACCCCCCTTTGAAAAAGGGGGGC
TAGGGGGAATTTTGCTAACATTGAATAAAATTCACCCTTTAAAAATCCCCCTTAATCCCC
CTTTTTTTCAAAGGGGGAAATGTTCTCTTTATTTAATCGCCGTAAACATTCTCTCAAAAC
GTAATCCGCTTGGAAATTCATTCGGTTTCTTATCAAGGCTTAACCAAATAACACTTGCTT
TACCGACCATATTCTTTTCAGGGACAAACCCCCAAAAACGGCTGTCTTCGCTGTTATCAC
GGTTATCTCCCATTACAAAATAATGCCCTTCTGGCACTACCCATTCCCCAGCAGGAATAC
CGTCTTGTTTGAAGAAATAAGGCTCGTAGTTAAAAGCGTGCGGATTATTTAAAATTTGGT
GGGCAACATCACCAATTTCAGTGCGTTCAACTTGCATTTCACCGTGGTAGAAAAAGTCCG
GATTTGGTGCACTGCCTTCGTATTTAAACACCACTTCTTTGCCTGAATCGCCGTGAACAA
CGGTTAAATTACGGGTATGGAAATCATATTTCACACGGTCGCCACCAACACCCACAACAC
GCTTAATATAATCAACGTGTGGCTGTTTTGGAGCTTTAAATACCACAATATCCCCACGTT
CAGGCTTACCCATCGGAACAAGCGTATTTTGCCAAATCGGGTCTTTAATTCCATAAGTAA
ATTTATTCACTAACAGAAAATCACCCACGCGTAACGTTGGCTCCATTGAACCGCTTGGAA
TTTGGAACGGCTCAAAAATAAATGAACGTAAAATAGTGACTAATGCTAACACCCCAAATA
GTGACGCAAAAAAATCCCCCACTAATGAACGAGGTTGAATTGTGGCTTTTTCTTCTGCTG
AGAGCGGTTTGCCTAAACGCTTTTCTTCACGCTCAATCGCACGCAAGCGGCGAGGTTCAG
CACTAAATTTGTAAAATGACCAAAAGCCACCACAAATAACAACTAAACCTACTAATATAA
TGGAAATCGTGTTTGGTAGCTGCATTGAGTCCAACACTTTCCAAACACCGTACAATACTG
CAATAAAACTAATGGTTAAAATATTGCTCATATTTAAAATTCACTCCTTTTGGAATTTAT
TTACTATCCAAAATGTAGGGACACACTGAGTGTGTCCATTGCAACATTTATCAATAGAAT
AGATATGAATGTTGTATGCGGACACACTCGGTGTGTCCCTACAATATCTATTCACTAATC
CTTCCCAACGTGCAAAATCGCTAAGAACGCTTCTTGTGGCACTTCCACGTTACCTAAAGA
TTTCATACGTTTTTTACCTTCTTTCTGCTTCTGCAACAGTTTTTTCTTACGACTTACGTC
ACCACCGTAACATTTTGCCAATACGTTTTTACGCAACTGCTTCACCGTCGAACGAGCGAT
AATATGGTTACCAATCGCCGCTTGGATCGCAATATCAAACTGCTGACGTGGAATTAACTC
TTTCATTTTTTCCACTAACTCACGACCACGATAAGGGGCATTGGCTTTGTGGACGATTAA
CGCTAACGCATCGACACGCTCGCCGTTGATCATAATATCCACACGCACCATATCTGCCGC
CTGGAAACGTTTGAAACCATAATCCAACGACGCATAACCACGCGAAGTCGATTTTAAGCG
GTCGAAGAAATCTAACACCACTTCCCCCATCGGGATTTCATAAGTCAATGCGATTTGGTT
ACCGTGGTAAACCATATTCGTCTGTACACCACGCTTCTCCACACATAAGGTAATCACATT
ACCTAAAAACTCTTGTGGTACAAGCATATTACATTCTGCAATCGGCTCACGAATTTCCGC
AATATTGTTAATCGCAGGCAACTTCGACGGGCTATCTACATAGACAATTTCGCCATTCGT
TTGTTCCACTTCATAGACTACCGTCGGTGCTGTGGTAATGAGATCCAAATCATACTCACG
TTCTAAACGCTCTTGAATGATCTCCATATGCAACAAGCCTAAGAAGCCACAGCGGAAGCC
AAAGCCTAATGCCGTTGAGTTTTCTGGCTCATAGAAAAGCGACGCATCATTTAAGCTCAA
TTTTGCCAATGCATCACGAAACGCTTCATAATCATCCGAGCTAATCGGGAATAAACCTGC
ATAAACTTGCGGTTTTACTTTTTTAAAGCCTGGTAGCACTTCGCTTGCAGGATTGTGATG
ATGGGTTAAAGTATCCCCAACAGGTGCGCCTAAAATATCTTTAATCGCACAGACTACCCA
ACCTACTTCGCCTGTTTTTAATTCCGTAGTATCAACTTGTTTTGGCGTGAAAATACCAAG
ACGATCTACTTGATAAGACTGCCCTGTACTCATCACTTTGATTTTATCGCCTTTTTTCAA
CACACCATTTTTGACACGCACAAGGGAAACCACGCCTAAATAGTTATCGAACCACGAGTC
AATAATCAAGGCTTGCAACGGTGCATCAGGATCACCTTCAGGAGCTGGAATTTTCGCCAC
GATTTCTTCTAAAACGAGATCGATCCCCACGCCAGTTTTCGCCGAGCAACGCACCGCTTC
CATCGCATCAATCCCGACAATATCTTCGATCTCTTCTGCAACACGCTCAGGATCCGCCGC
AGGCAAGTCAATTTTGTTTAAAATCGGCACCACTTCCAAATCCATCTCAATTGCCGTGTA
ACAGTTAGCAAGAGTTTGTGCTTCCACCCCTTGTCCAGCATCAACAACCAACAACGCCCC
TTCACAGGCGGCTAGGGAACGAGAAACTTCATAAGAGAAATCGACGTGTCCTGGCGTATC
GATAAAGTTTAACTGATAGGTTTGACCATCTTTTGCTTGATAATTTAAGGTAACACTTTG
TGCTTTAATGGTAATACCACGCTCACGCTCAAGATCCATAGAGTCTAACACTTGAGCTTC
CATTTCACGATCTGACAAACCACCACAAGTTTGGATCAAGCGGTCAGATAAAGTCGATTT
ACCGTGGTCAATGTGAGCAATAATAGAAAAGTTACGAATGTTCTGCATTTTCATAAGGGC
AGTAAATGTCCTATTGTATTGTTATTGATAAAAGAAAAATAATCGGCGGATTTTACCTGA
AAATTACAGGAAAGGGAAAAGGAAAGGAGAATATTAGAATGAAAATTTATAAAATAGAGA
AAAATCTAGACCTAGTAAACGACTATAGCCTTCAATATAAGGCTATAGTCAATTTTATAG
CAGCTATTTTTCTGCTTATCTAAAATACTTGACTGATGTAGTTAAGTCTTTTACTAGTGT
TTAACTATTAAAAGTATACAAGAATTCTAGTTATTTTTCTCATCAGACATACTTACCGCT
GCGGTAAATAATACGTCCGTTGATGAGTTAAGTGCTGTTTCAGCTGAGTCTTGGATAACA
CCAATGATGAAACCTACGCCGATAACTTGTGCTGCAACATCGTTTGGAATGTTGAACAAG
CTACATGCAAGTGGGATTAATAATAATGAACCACCGGCTACACCAGATGCACCACAAGCA
CAGATTGAAGCAACAATACTTAATAATACCGCTGTTGAGAAATCTGGCACGATACCTTGG
GTGTAAGCTGCTGCTAAGGTTAATACGGTGATAGTAATCGCTGCACCCGCCATATTGATG
TTAGCACCAAGTGGGATTGCGATAGAGTAAATCTCTTCTTTGATACCTAAGCGTTTCGCT
AATCCCATATTTACAGGGATGTTCGCTGCTGAGCTACGAGTAAAGAATGCTGTCACGCCA
CTTTCACGTAAACAGGTGATGGTGAGTGGGTATGGGTTGCGGCGAATTTTCCAATACACT
AATAATGGGTTTAGGATAAATGCCACAATTGCCATTGCACCTAACAATACCGCTAATAAA
CGTGCATAACCGATAAAGGCATCTGCACCGTTGGTTGCCATGGTTTCTGCTACTAAGCCG
AACACCCCGATTGGAGCAAAGGCGATTACCACTTTTACCACGAAAGAAACAGCATCAGAG
ATGTCGTTTAACATGACTTTGGTGCTTGGTGCTGCGTGGCGTAATGCGATACCTAAACCG
ATAGACCACGCAAGAATACCGATGAAGTTACCGTTCGTAATTGCACCAAGTGGGTTATCG
ACTAAGTTGAAAACAACGGTTTTTAATACTTCACCAACGCCTTGTGGCGGTGCAAGCCCT
TCCGGGCTGGTAACAAGTTCAAGTGTCGTTGGAAATAAATAGCTTAAAATAACCGCTGTT
ACTGCTGCAACGAAAGTACCTAAGACATACATCACTAAGATAGGTTTTAAGCGGCTATCG
CTGCCAACTTCTTTGTTAGCAATGGAAGCCATTACAAGAATAAAAACTAAAATCGGTGCA
ATTGCACGTAATGATTTTACAAAGAATTGTCCGAGAACCCCAACGCTTTTGGCTGCATCT
GGGCTAACTAATGCTAAGCAGATACCTAGCACTAAACCTACGGCAATGCGTAATACTAAA
TTACCGCCAAGGATTTTTGAAGATAAAGATTGGTTACTCATAAAATTTCCTGTAAGACAA
ATAAAAAAGACTTCATTTACCAAGGTAAATGAAGTCTGCGAGATTAGCCGAAAATGTAGA
ATAAGGGAATAGCAAGCGGCAATTTTTCTGCAAAAATTTTTAAAAATTAGAATTTTAAGA
AAAAACACCTTAAAAATTTAATAAAAATCTCCGAGAAATGATAATAACTATTAAATAAAC
ACCTGTTCTGTCACTTGATAACCTTGCGGAACCTCTGCTTTATCATCAAAGGTTACAAAT
TCCCAAGCATTTTCATTCGCTAACACAGCTCGTAATAATTTATTGTTTAAGCTGTGACCT
GATTTATAGGCTTTGAAATCACCTAAAATATTGTAGCCACACATAAATAAATCACCGACA
GCGTCTAACATTTTATGACGAACTAGTTCATCTTTAAAACGTAACCCTTCTTCATTCAAA
ATGCGGTATTCATCTAAAACAATTGCGTTATCTAAACTTCCACCTAATGCAAGACCAATA
GATTGAAGATATTCAACATCTTTCATAAAGGTAAAGGTTCTAGCACGGCTTAATTGTTGA
ATAAAATGTTGTGCTGAAAATTCCATTTTGTAGTTACGCACTTCTTTGGTAATCATTGGG
TGTGTAAAGTCAATGGTAAAGTCTAATTTCAAACCGTGACTATAAGGTTTAAATTCAGCC
CACTTATCCCCTTCTTCTACTCGTACACTTTCTTTAATACGAATAAATTTTTTCGGCGCG
TCTTGTTCTTCAATACCTGCATCTAATAAGAGATAGATAAAAGGACTTGAGCTACCGTCC
ATAATTGGAATTTCGGCTGCATCAACTTCTACAATTAGGTTATCTAAACCTAACGCAGAC
ATTGCTGCGTTTAAGTGTTCTACTGTTGAAATACGCACACCTTCATCATTGATCATACAA
GTACAAAGTTGTGTATCACGGATAGATTCAGCACTTGCAGGGAAGTAAACGACAGGATCA
AGATCTGTTCTTGCGTAAATAATCCCTGTATGTGCAGGTGCTGGACGCAACGTTAAGGTT
ACTTTCTTGCCACTGTGCAAGCCAATACCTGTTACTTTTGCTGCTTGTTTAAGGGTTCTT
TGTTTAATCATATCGTTTCCTTATTTCCCGAAATGGTTATTGACCATTTCTCATAAACCC
TGGGATTGAGTTCGGCGAAAAGACCTGCGCTGTATCAACTTTCTGTGGTCTTGGCGCTGT
TTGCTGAACCTGTTGTGGTTGCTGAGACATTTGATGCGTTGTATATTGGTTTTGGTTTGG
GTAACCGCCCATATTATTTATAAATTCAGGCTGACGAGCACCGCCAAATCCGTTATTAAT
AATAGATTGTTGCGAAATATCGGTTCTTCCTTGCACACTTGGAATTTTTGGCATTTCTTC
TGGTTGTCCGATACCTGTAGCAACCAATGTTACACGGATCTTACCATCCATTTCTGGATA
GAATGCAGAACCAAAAATAATAGCTGCATCAGGATCTGCGAAGCTAGTAACATATTCCAT
AATGGTATTGACTTCTGCAAGTTCAATATCATAGCCAGAAGAAATATTCACAAGAATGCC
TTTAGCACCTGATAAATCAACATCTTCCAATAACGGGCTTGCTACAGCTTCTTTTGCTGC
ATTTTCTGCACGGTTTTCACCCTCTGCAATGCCTGTTCCCATCATTGCTCTACCCATTTC
CGACATCACTTTTTTCACGTCTGCAAAGTCAACGTTCACAAGACCTTCGGAAGTAATCAT
ATCCGTAATACCTAATACCGCATTGCGTAAGACGTCATTTGCAACGCCAAAGGCTTCATT
AAATTTTACACTTTTAGGTAATACTTTTAGTAATTTATCATTTTGGATAATGATGAGTGA
ATCCACATGTTTTGCAAGTTCACGGATCCCTTGTTCCGCATAGTTAGAACGTTTTCTACC
TTCAAAAGAGAAAGGTTTAGTAACAATACCAACTGTTAATGCTCCTTGGCTTTTAGCAAT
TTCAGCAATTACAGGAGCTGCACCAGTACCTGTGCCACCACCCATACCAACAGCAATGAA
GACCATATCAGCACCTGTAAGCATATTCGTTAATGCTTCTCTATCTTCTTCAGCTGCTTG
ATGACCAATGTTTGGATCTGCTCCTGCCCCTAAGCCTTTTGTTACACTTGCACCTATTTG
AATCGTATTGCGAACGGCACTACTACGTAATACTTGTGCATCCGTATTAACCGAAAAGAA
TTCAACACTACCAACATCAGATTGGTTACTAACCATATGATTTAGTGCGTTACCACCACC
GCCACCGACACCGATAACTTTGATAACCGCATCTTGCGTTGCTTCATAAATAGGTTCAAA
CATTTGTGATTCTCCCTCACGGCTTAATATTGTTATTAATGCCTATTAAAAACTTGATTT
TATCCAATTATACGCTTTTTTAGCACTATGACCTAATGTATCAATAATGCCGCCCACCTT
ATGACTAATTTCTCCACTTTGGCTACTATCAACGTCATTATAATGACTATACTGTAGCAA
TCCTAATACGGTTGCATAAGAAGGTTTGTTTACATAATCCGTTAATCCTGTAATGTTCAA
TGGATTACCAACTCGAACTTGAGATCCAAAGACAGATTTTGCACATTCTACAATATCTTC
AACCTGAGAGCCACCACCTGTTAATACAATTCCAGCAATTAATTCTTGTTTTATGCCTTT
TTGATATAGTTCATTGCGTAATTGGGATAATTCCTGATTAATTACGCTCAGTAAATCGTG
GTAGCATTGAGATGTAACATTAGATAATTGGCTTTTTGTAAAAGTTCTTGGCATTCGTCC
ACCCAAGCCTGCCACCTCAATTTTTTTCTCTGGAAAATGAGTTGGGGGTGCAATAGCACA
TCCATACTGTACTTTAATATTTTCTGCATCTTGGCGAGAGGTTGTGAAAACATGAGCAAT
ATAGTCCGTTACATTATTCCCACCAAAAGGAATAACTTTACTAAAACGCAAAGCACCATC
TGTATAAACAAGAACATCCATAGTGCCACCGCCAATATCAATTAAACAAACCCCAAGTTC
TTTTTCATCTTCTGTTAACACAGAATAACTTGAAGCAAGCCCCGAAAAAACGATTTGATC
AATTTTTAATTTACTTCTCTCCACTGCATTTTTTAAATTACGTAGCCAATCGTTATGGCA
AGCAATTAAATGAGCTTGAGCCTGCAAACGCATACCAGATAAACCAAGGGGATTTTTAGT
AGCAGGTAATCTATCTACTCTATATTCCTGAGGAATGATGTGTAATGTTTCCAGCCCATC
GGGTAATTTAATAGAACGAGCAATATGAATAGCATTATCCAAATCTTCATTTCTTACACT
ACCAGACAACGGCACAGTTCCACTTTCATTAAAAGCTGTAATGTGAGATCCTGAAAGGGC
AAGAGTAACACATACAATATCATATCCAGAAATCGATTCAGCTTCTTCAATCGCACGTTG
AATAGCACTTGTTACAGCATCTAAATCAACAACGCCACCACCTTGAACACCTTTAGACGG
GCTAATTCCAGAGCCAATCACATTAATCACCCCATCAGGCAATACCTCACCTACCACAGC
AACTATCTTGTGTGTTCCAATTTCTAAACCTACTCTAATTCTAGATTCTGCTACTTTTGT
CATATTAATTATGTTTGCAAGTTAATAAATTATTGATTATTAAATCCAACGGAAGCCCCG
TGTTCATAACGTAAATCTACGTAGGATAAACGTTTCCCCTCAGGAATATCAATTTCAGGA
AAAATAGTCACAAAACGATCGATTTTTGATAGCCATTCCCCTCGCCCTAATTTTAGTTCA
ACGCCATTATCAAGTCGAATTGACCAAGCTCCTCGACTATCCATTGCAATGGAATATAAT
CCTAAATTACGTGATTTTAAATCTGCTTTTATTTTATCCCAAGCCTCAAGCACAACCTTA
CTTTCTGTGTCTGGTCCGTATAAAATAGGTAAGCCTGTGTTATCAAACCTATCTTTCGGC
AAACTGAACACTACTCCATGTTCAGAAACATACTGACTATTATTCCATACAGCCATTGGA
CGATGTTCAAGTAACGTAATACTTAATTTATCGGGATAAACTTTTCTCACAGAAACATTA
CTGATCCAAGGAATTGTTAGAAATTTCTCTTTAATTTCTTGAATATCCTGTTCAAAATAG
CCTTTTAACAGGGGTTCTTTAGCTAAAACTTCACGAATATCATTATTCGTCGTAAATTGT
GTTTTATGCGTTAATGCATAAGAACGGATTGGCGTTCTATCCAGTGATGCAAGCAAACTA
GACCAATTGGTATAAATTGCATAAACCATACCGAAACATAATAACACAACGATAGGCTTA
ACAAAAACAAACCAATTAATCGGATACTTCGGCTTACTTGCTTGTGTACGAATTACCGAA
GTCGGTTTCTTACGTATTACCGCAACCATTACGCACTTAACTCCAATACACGCTCAACTA
AACGCTCGAAACTATAACCTACAGTCGCCGCTGATTTTGGGAAAATACTATGACTGGTCA
TACCTGGGCAAGTATTCACTTCAACTAAACGGAAGTTTCCTTCGCCATCTTCCATTACAT
CAATTCGGCTCCAACCACGACAGCCCACCACATCATAAGCCTGTTTCACTAACTTAGCGA
CTTCCGCTTGGCGATCAGCATTTAACGCTGGCACAACATACTGGGTATTATCCGAAATAT
ATTTTGCGTGGTAGTCATAAAACTCGCCGCCTGGAATAATTTGCACCGCAGGCAACACTT
CACCATCAAGTACTGGCACAGAGTATTCCGCCCCTGCTAAATTTTCTTCCACCAACACAA
TTGAATCATATTTTAATGCTTCTTCGATTGCAGGTAATAACTGTTCTGCGGTTTTCACTT
TGCTTACGCCAACACTTGAGCCTTCACTCGCAGGTTTCACAAATAATGGTAAACCTAATT
TTGCAATAATTTCATCGGAGTTGACCGCTTGCCCACGGCGTACCACTTCCATTGCCGCTG
TTGGTAAGCCCACTGCATTCCACAATAGCTTGGTGCGGAACTTATCTAAAGTAATCGCCG
AAGCCATTACGCCACAGCCTGTATAGGGAATACCGAGTTGCTCTAACGCCCCTTGAAGCA
CGCCATTTTCACCAATACCACCGTGAAGAATATTAAATACACGCTGAATGCCTTTTTCTT
TTAATTTTTCAATCGGAAATTCTTTTGTATCAATCGCTTCAACGTTATAGCCTAAACTCT
GTAAGGCTTCAAAGACCGATTTACCTGAATTGAGAGAAACTTCACGTTCTGCTGAAACGC
CACCAAATAACACCGCAATTTTTTCGTTTTTTAAGCTCATTATTTTTACCTTATTTATGT
TTTACAAGCGGTCATTTATTGCAAGAATTTTACATTATTATGGGGAATTGTAGGGACACA
CTGCGTGTGTCCGCAAAATAAACCATATCCCATTTTAACAACGGACACATACAGTGTGTC
CCTACAGTTAATTCATTGAAATTATTGCAAATTTTCGGATTTACCGTAGGAGAGAATTAC
ATTCGCCCTGATGTTACTATGATTATTTGGGGCAAATGTGATTTGCCCCTACACATTATT
TTGTACAATTACACAATAGCGAAAATTTCTCGAAATCTTATCGCTTGTTTTAAATCTTCT
TTATGCCTTCCAACTTTCCGCTAAATCACGCGAAAGCTTGCTCACGTTGCCCGCACCTTG
TGCCAAAATTAAATCACCATCTTGAATAATTTGATCTAACACTTCGCCAAGTTGTGAAGT
ATCTGACACTAAAATCGGATCCACTTTGCCAAGATTACGGATTGAACGACACAGATCTTT
ACTCTCTGCCCCCACAATCGGTGCTTCACCTGCGGCATAAACATTGAGCATAATCAATGC
ATCAACCTGCGACAGCACTTGCACGAAATCGTCGAATAAATCACGGGTACGAGAATAGCG
GTGCGGTTGGAATACCATTACCACACGTTTATTTTCCCAGCCTTGGCGAGCGGCTTTAAT
CGTCACATCTACTTCCGTTGGGTGATGTCCGTAGTCATCGACTAACATCACCTTACCATT
TGGACGAATAAACGAACCCAACTGGTCAAAGCGACGACCTGCACCTTGGAAATCCGCAAG
GGCGGCTAAAATCGCTTCATTGGCAATGCCTTCTTCTTTCGCAACCGCTAATGCTGCCGT
TGCATTCAGTGCATTGTGTCTACCCGGCACGTTTAGTAAGATCTCAATACGCTCACCCGT
TGGGCAAACCACCGTATAATGCCCTTGGAAGCCTGTTTGTTGATAATCTTCAATACGGTA
ATCGGCTTTTTCACTAAAACCATAGCTAATCACTTGGCGACCAACTTTTGGGGCAATTTC
CATCACTGTTTCATCATCAGCACACATCACTGCTAAACCGTAGAATGGTAAGTTGCGTAA
GAAACGTACATAGGTTTCTTTCATTTTCTCGAAATCGCCACCGTAAGTATCCATATGGTC
TGGTTCAATGTTGGTCACAACAGAAACCATCGGCTGTAAATGTAAGAATGACGCATCACT
TTCATCGGCTTCTGCAATTAAGTAACGGCTTGCACCTAAATGAGCATTTTTACCCGCTGA
TTTTACTAAACCACCATTTACAAAAGTAGGATCTAATCCTGCTTCCGTATAAATCATTGA
AATCATTGCGGTTGTGGTCGTTTTACCGTGAGTTCCTGCAATCGCAATACCGTGACGGAA
ACGCATAATTTCCGCTAACATCTGCGCACGTTGAATCACAGGAATACGTGCTTCTTTTGC
AGCCGCAACTTCGGGATTGCTTTCATTAATTGCACTGGAAGCCACAACAACACTTGCCCC
TTCAATGTTTTCAGCTTGATGCCCGATAAAAACTTTTGCCCCTGCTTTTGCTAAGCGTTG
CGTGACCGCACCATCAGCAATATCCGAGCCCGAAATTTGATAACCTTCATTTAATAATAC
TTCAGCAATCCCAGACATACCTGCGCCACCAATCCCAATAAAGTGGATTTGATTTACACG
GCGCATTTCAGCGACTAATTTTTTAACTTTATCTTGGAAATTTTTCATTTTTATTCCTTA
TATTCGATCATTTTGCAAAAAAACTACAAAATCTGACCGCTTACAAACTATTTTCCACAA
TCACTTCTGCCACTCGTTTTGCGGCTAATGGTGTGGCTTTCGCTCTTGCTTTTATTGCCA
TTTCCGTCAGTTTTTGACGGTCGGCAATTAACGGCTCTAATGCTTTTAATAAACTTTCAG
GGGTAAAATCCTGCTGTTCAATAATCATTGCAGCACCTACTTGTGCAAGGTACTCTGCAT
TTAAAAATTGTTGGCGATCTTTATGTTGAAACGGCACAAAAATCGCAGGCAATCCTGCTG
CAGCAATCTCGCATACAGTTAAAGCACCAGAACGGCAAATCACCAAATCCGCCCATTCAT
AAGCGGCTTTCATATCATCAATAAATTCGCTAGCAATGCCGTTACCTGTTGCTTGATAAA
CTTCTTCCACACCGGCTAATTTGCCTTTGCCGACTTGATGACTAATAAATACGTTTTGTC
CTAACACTTTCGCTACTTCCAGCACGGTTTTATTGATCACCAATGCCCCCTGACTACCGC
CCATCACTAAGATATTGATCGGATAGCCTTTTTCAGCAAAACGTTGTTCAGGCGGTGCAA
TTTCAAATAGATCTTGGCGAACAGGATTTCCCACCACTTCCGCATTTGGAAACGCCGTTG
GAAATGCTTGTAAAGTACGTCGAGCAATTTTAGAAAGCCATACATTCGTTAAACCTACCA
CCGCATTTTGTTCGTGCAAAATCACAGGCACACCACATAATTTCGCTGCAATACCGCCAG
GTCCGGATACATAACCGCCCATTCCGAGTACTGCATCGGGCTTGTACGCGTTAATAATTT
TTTTCGCTTGAAGTACCGCCCTTAAGATCGCAAAAGGGGCAGTAAGTAATGCTTTGATCC
CTTTGCCCTTTAATCCTGAAATTTGAATAAACTCAATCGGAATACCGTGTTTTGGCACAA
GATCTGCTTCCATACGATCTTTGGTACCAAGCCAACGGATTTCCCAGCCTTGTTGTTGTA
ATTCTCTTACCACAGCAATCGCCGGGAAAACATGTCCGCCAGTTCCGCCAGCCATTACCA
ATAATTTTTTTGTCATATTATTTTCCAATATTAATCATCGCTGAAATGTGCATGACCAAT
TCGATCCAAGCGGTTTTCGTAATCAATCCGAATTAATACCGCAATTGCAATCGCCATAAT
CACTAAACTTGAACCACCATAGCTTACCAATGGGAAAGTTAAGCCCTTGGTCGGCAGTAA
CCCCGAAGCAACACCAAGGTTTACAAAGCCTTGAATAAAAATCCAAATTGCAATACCAAA
AGCAAAAAAACCTTTAAATCGCTCTTCTAACATTAACGCTTCCCGACTAACCTTTAAAGC
TCTAAAAGTTAAAGCGAGTAATAATAGCACAACGACAACAATTCCAACTAATCCAAACTC
CTCAGCAATAACAGCCATTACAAAGTCAGTGTGTGCTTCGGGTAAATATTCTAATTTTTG
TACGGAGTTACCCAAGCCTCGTCCCCAAATCTCACCTTGCCCGAAAGCCATTTGTGAGTT
AGATAGTTGGAAACCATCGCCATAAGCATCAGCAAAAGGATCCATAAAAGAAGTTACGCG
TTTTAAGCGATATTCCGATGTTAAAACTAATAGAGCAAAGACTACAACGCCTGTGATACC
AAGAAAAATAAACTGTAAGACTTTCGCCCCCATAATAAAAAGCATTGCAAATGTCAGCAC
AAAAAGCACCGCTATACTTCCCAAATCAGGTTGAGCCAGCAACAAGCAGCTAAATAAAAT
CAGGATTACCATAGGGCGAATGAAACTAATGCTTTTTTGTCGCATTTCATCAAATTTTCT
TACATAGAAGCTCGCAAAGTAACAAATCACCGCAAATTTTGCTAATTCTGCAGGCTGGAA
ATTAATAGGACCGATAGGGATCCAGCGTGTTGCTCCATTTACTGTTTTTCCAACAAACAA
TGTAATTGCAAGCAGAAGCAAGGCTGAAATAAATAACCAACCATTATACTTTTCCCAATA
TTTACTTGGAATTTGAACAAAGAAAGCACAAGCACAAATAGATGCGATAACATAAAAACC
ATCTCGCACCGCAAAATAGAAGGGATCTTCGTGTAGTCGACTACTCACAGGAATAGAGGC
TGAAGTCACCATAACAAATCCAATGATCAGCAATGCGAGAAATAACCACACCAATGTTCG
ATCATAGAGTGCATTAACAGGCGTTAATCTTGTCCACTTATCCCACTCAATCCGAATTTT
TTCTAGCATTAGATAACCCCTTGAGCCAACGCCACAAACTGTCTGCCACGCTCTTCAAAA
TTTTTAAACTGATCTAAACTGGCACAGGCTGGTGAAAGTAGCACCATATCGCCCGCTTTT
AATCTTAAACGAATTTGTGCGACAGCTTGTGCCATTGTTTCCACTAAAACGCTATTTTGA
GTTAAAGCGGCAAGTTCCGCCCCATCTTTTCCGAAGCAGTAACAGACTGTATTTGGTTGA
TTAATAAAAGGTTTTAACTCAGAAAAATCAGCATCTTTTCCGTCACCACCCAACAACAGA
TAAAGCGTTCCTTCGACTTGCAAACCATTTAATGCCGCCACAGTACTGCCGACATTCGTG
GCTTTTGAGTCGTTAATCCAGCGTACGCCATCATTCGTCGGTACTAGCTGGAAACGGTGA
TCTAATCCTGAATAGCTTTGTAGCGCTTTCACAATACCCGAACGATCAACGCCTGCAGCT
TCCGCCAATGACATTGATGCTAAGGCATTCATCACATTGTGGCGACCAGTAATTTTCAGC
TCATCAATCGCAATGACGGCTTCATCGCCAGAATAGAGTTCTCCATTACAAGCGGTATAT
TCTGCGTCTTTTTCTGCAAATTTTTTCAAAGATCCGACCGCTTGTTCAGGGAAAGTTTGC
GGATCTTCGCCATTCACAATTACATTTTCGGCATGGTGATAAATTTTCAATTTCGCTTGG
CGATAATCTTCAATGCTCTCATAGCGATCCATATGATCTTCGCTGATATTTAAAATGGTC
GCCGCTTTTGCTTTTAAAGAATAGGTCGTTTCAAGTTGAAAACTCGATAATTCCAACACA
TAAAGCTCGTAATCGCCTTTCAATAAACTCAATGCTGGCACGCCGATATTGCCACCCATT
CCAACTTTAACTCCGGCTTGTTTTGCCATTTCAGTCGTCAAAGTCGTGACGGTACTTTTA
CCGTTCGAGCCTGTAATCGCAATAATCGGCGCTTTGGCTTCACGACAGAACAACTCAATA
TCGCCAACCACCTCCACACCGGCTTGAATAGCTTGCTGAATTTCCGGTGTCGCTAAGGCA
AGCCCTGGGCTAATCACAATTAAATCGGAACTTAATAACCACTCAAGGTTTAAACTGCCT
GTGTGTAGTGGAATATCCTTCGACAACTTATCCGCCCCTGCAGGATTTGCTCGGGTATCA
ATCACTCGCACTTGAGCCTGTTTGTCCGCAAAAAATTCGACACAAGATAAGCCTGTTGTG
CCTAAGCCGATAATTGTGATAGTTTTGCCTTGATATTGATTTTGCATTTTGTTGTTCTCT
AGAAACGGTATTTTCAGATGTAGAGACACACTGCGTGTGTCCGCTTTATTTTCATTATTC
CTCGGTTGGTAAAACTGTAATGGACACACGCAGTGTGTTCCTACATTAATTAACGTAACT
TCAACGTCACCAATCCAATTAACACTAACATTAAGGTAATGATCCAGAAACGCACGATAA
CACGTGGTTCCGGCCAGCCTTTAAGTTCAAAATGGTGGTGGATCGGTGCCATACGGAAAA
TACGTTTTTGGCGGAGTTTGTAAGAGCCAACCTGTAAAATAACCGATAAGGCTTCAACCA
CAAATACACCGCCCATCACCACTAATAATAATTCTTGGCGAACTAACACGGCAATTACAC
CCAATGCACCGCCAAGTGACAGTGAACCGACATCGCCCATAAAAACTTGTGCCGGATAAG
TGTTAAACCATAAGAAACCTAACCCAGCCCCGACAATCGCCGTACATAAAATCACTAATT
CACCGCTATATTTGATATAAGGAATGTGCAAATATTGTGCAAAATTATAGTTCCCCGTTG
CCCACGCAATTAATGCAAATGCCCCTGCGACCATAATAAGCGGCACGATTGCCAAGCCGT
CTAAGCCGTCGGTTAAATTCACCGCATTACTTGTACCGACAATCACAAAATAGGTTAGAA
CAATATAGAATAAGCCGAGCTGTGGCATCACATCTTTAAAGAAAGGAACAACTAACTGGG
TGGCCGCGGTATCTTTACCAATCGCATACATACCAAAAGCGGACACTAAGGCGATCACCG
ATAACCAAAAATATTTCCAACGAGCAATCAAGCCATCGGTATTTTTACGAGCGATTTTCC
AATAATCATCAACAAAACCGACAACCCCATAGCCAAATAGGATAAATAGCACAAACCAGA
CATAGGGGTTACGTAGATCCGCCCATAACAACGTACTCACACCGATAGCGAATAAAATCA
TAATACCGCCCATCGTTGGTGTGCCCCGTTTTTTGTAGTGGCTTTCAGGGCCATCGTGGC
GAACTTCCTGTCCGAATTTGAGAATTTGTAAACGGCGAATGACCGTCGATCCAATCCATA
AGCCGATAATTAACGCCGTCAATAACGCCATAATGGAACGGAAAGTAATGTACGACACCA
CGTTAAACGCTGTGTTGTATTGCACCAGATATTCAGCAAGCCACACTAACATAAGCTAAT
CCTTAAAAAGAAACATCAAAAGAACGACATAAGGAAGCAATTACCTCTTCCATTTTTTGG
CTACGAGAGCCTTTTGCCAAAAGAACAAGCGGTTGGTTTTGCTCGATTTTTTGCAAAATA
ATCGGAAGCAAAAACGCCGCCATTGCGGTTTTGTCATTAAAGTGGTGAGCTGAATTACCG
CTAATCACCTCACTCTCTTTGCCGAAGCTGACCACTAAATCTAACTTCGCCTGTTTAACG
AAATCGGCGACTTCTTGATGACAAGCAGGGCTGTCTTTGCCAAGCTCCGCCATATCTCCC
GCCACAAAAATGCGGAAAGCCGGATACTGTTTTAACACTGATACCGCAGATTTCATTGAA
TCCACGTTTGCATTATAACTGTCATCAATAAACAGCACATTCTCTTTAATTTCAATCGGA
TACAAACGCCCTTTAACCGCTGAACGCTGTTCTAATCCAGCTTTAACCGCAGTTAAATCC
GCCCCGACTGCCATTGCGAGTGCCGTTGCTGCTAACGCATTACTTACATTATGTTCGCCC
AAATAAGGCAGATTGATCTCAATTTCGCCTTGTGGGGTATGCAAAGTAAAGCGTGAACCA
TTAAGATGTAGTTCAACATTTTTCGCCCAAAAATCTACATAACTGTCTTTATCTTCGCCT
GTGTAACAGAACGATTGCAACTCGTGATCGCCAATCTCTTTTTGCCATTCAGGGTAGTAA
TGAGCTAAATTCACAATCGCTTTACCGCCTGTTTTCAAACCACGATAAATCTCGCCTTTC
GCTTGAGCCACGCCAGCCAATGAACCAAAGCCCTCAAGGTGAGCGGACGCTACGTTGTTC
ACTAAACAAGCATCAGGTTGTGCTATTTCGGTGGTGTAAGCAATTTCGCCGATATGGTTC
GCCCCCAGTTCCACCACGGCAAATTTATGCTCAGGGGTTAAACGTAATAAGGTCAATGGC
ACACCTAAATCATTGTTTAAATTGCCAAAAGTATAAAGCACCTGATCTTCACAAGCGGTT
ACTTTTTGCAAAATTTTTGCAGTCATCTCTTTGACGGTGGTTTTGCCTGAAGAGCCCGTC
ATTGCCACAGTTTTTGGGTTAATTTCCGCTTTCAGCCATTTTGCTAACTGCCCTAATGCC
AAGCGAGTATCTTCCACAATAATTTGCGGTACATTCACCGCCAATTCACGCTCAACGACT
AACGCCACACAGCCTTGTTCTATCGCTTTTTCTACATAATCGTGAGCATCAAATTTTTCG
CCTTTTAATACAAAAAATAAACCTTTTTCGACCGCTTGACGCGTATCTGTACTGATGTTT
TCAGCAACAACCTCGCCACTACCGAGTAGTTTACCCTTTAGGGTTTGAGCGAGTTGTAGG
GTGGTTTGTTTTATCATCTTTATTTACTTATAAATTATTTTTACTATTTAAAATCTACTT
TTGTAGGGGCTAATTACATTAGCCCCTCTTCCTTATGATTGCTTTTGGGGCAAATGTAAT
TTGCCCCTACAAATTATTTTGTGCAATAGATTAAATTCCAACTACCCCAAAAACTTCCTC
GCCCACTCTTGATCCGAAAAGTGATATTTCTTCGTGCCGATAATTTGGTAATCTTCGTGT
CCTTTACCTGCAATCAAAATCACATCTTTTGGTTCGGCTTGGGCGATTGCTTGTTCAATC
GCATATTGACGGATATGCATAGACTGCACCGCTTTTGGCTTACGGAAACCTTTCATAACA
TCGTTAAAAATCACATCAGGATCTTCGGTACGTGGATTGTCATCAGTTATAATCACTCTG
TCCGCCAACTGTTCGGCAATACGAGCCATTAGCGGACGCTTACCTGTATCACGGTCGCCA
CCGCAACCAAACACACACCATAGTTCGCCTTCACAATGCAAACGAGCGGCATCTAAGGCT
TTTTCTAAGGCATCAGGGGTATGGGCATAATCAACAATCACCATCGGGCTTTCTTCCGCA
TTTTCTTCGCTGATTAAACACTCCATACGTCCGCATACACCGTTTAACAGCGGTGCGGTT
TCGACTAATTTTTGCAAATCGTAGCCCAAAGCCAATAAACCAGCGAAAGCGGTTAATAAA
TTGCTGACATTAAACGCCCCGATTAAACGGCTTTTGAGTTCGCCGTTGCCCCAGCTACTT
TCAAATTCAATAGTTGCACCTTGTAGGGTAAATTGCACCGCTTTCGCTTTAATCCAACGG
GCTTGTTGTGGTTGAAACTGGCTATCGGTGCTGACAGCGACGGCCTCAGGCAATTTTGCT
AACCATTTATGCCCAATTTCATCATCAGCGTTGATTACTTGTTGTTTTGAAGAAAGCTCG
CCAAATAAGCGGAACTTCGCTTGGGCATACTCTTCCATTGTGTTGTGATAATCAAGGTGA
TCACGGCTTAAGTTAGTGAAAATCGCCAAGTCAAAGTCTAGCGCTTCGGCACGATATTGA
GCCAAACCGTGAGAAGAGACTTCCATTGCACAGAAATCCGCCCCTAATTCGACAAAGTTT
GCGAGATTGTGTTGAATTTCAACGGCAGAACCTGTTGTATTCACCGCTTCTTGCACTTGC
CCATATAGTCCGTTGCCAATAGTACCCATCACCGCAGATTTACCGCCAAGCAAGTTTCGC
CATTGTGAAAAAAGCTGTGCCGTAGTGGTTTTGCCGTTAGTGCCTGTAATACCCACAAGG
GTTAATTTTTCTGATGGATTGCCATAGAAGGCACCTGCTATCGCCGAAAGTTGTTTCGGT
AAATTTGGTACTTCCAGTACACAAGCGGTCGAATTTGCAAATTTTTCTGCAAATCTCACC
GCTTGAACGTCATCGTCCGCTTCAGCTAAAACTAAAGAAGCACCTTGTTCAATCGCTTTT
TCAATAAATTGACGACCATCGACTTGATGTCCTTTTAAGGCAACAAATAGATCGCCTTTT
TCAACCTGACGGCTGTCCAAGGTCATTTTGTTTAATTCTTTTAATTCGCCCCAATGGTTA
AGTTCAGGGAAAAAGGAAAGTAAAGGGTTCATTATTGCCTCTTAGTTTATCGAATTTGTT
TTCATCTCTCTCACTGCACTTTTTGTATCTTCAGTAAGATTATCTGGTTTAATATTTCTT
GCTTTTAAAGTATGTCCCATAATACTTGAGAACAGTGGGGCAGATACTGCACCGCCATAA
TAAGCCCCAGCTTTTGGTTCATTGATTAAAACCACTAAAGCAAATTTAGGATCGCTCGCA
GGTGCAATACCTGCTGTATAAGCAATATGTTTTTCAACATATTTGCCTTTTTCTAATTTA
CGAGCTGTACCTGTTTTAATAGCCACACGGTATCCATCAACGGCGGCTCTTGCCCCACCT
TCGCCTTTAGCAGCAACACTTTCCATCATGTGCACCACATCTTTGGTAATTTTTTCAGGA
AGCACACGCTCACCAATCACAGGCGGATCTACTTTTGTAATCGAAAGCGGACGATAAATC
CCAAAGCTACCTAATGTTGCATAAGCTCGGGCTAATTGTAATGGCGTTACATTTAAACCA
TAACCATACGCCATTGTCGCACGTTCAATGTCCGCCCAACGTTTACGATCGCCGTTTGTA
CCACGTTGTTCACCAAGCCCTAAGCCTGTATCTTTACCAAAACCGACCTTGCTATAAGTT
TCGACTAATGCGGTTGATGGCATTCTTAACGCTAAACGGCTTACACCTATGTTACTGGAT
TTTTGTAAGATCCCCGTCAGCGTTAAACTATCGCGAGGAGCAACATCTTTAATCGTATGT
CCATTAACGACAAAAGGTCTTGTGCTAATGACTTCACTTGGATAAGTCACTTTATTTTGT
AGCGCTGTCAATACCACCAGTGGTTTTACTGTTGAACCTGGTTCAAAAGTATCGGTAATC
ACTCGGTTACGCGCTAATTCTGATTTGAATTCTGCACGGTTATTTGGGTTAAAAGATGGT
GCATTTGCCATCGCTAACACTTCACCCGTTTGAATATCCACTAAAACAGCTGTTCCTGAT
TCTGCCTTATTTTCAATTACCGCTTTTTTGATTTCACGGTAAACCATCGATTGAAGTTCT
TCATCAATGCTCAACATTACATCTTGCGGATCATATTTTTTCTCATCGCGAATATGCTCA
ATCACATTGCCACGGGCATCTTTACGAATGACTTGTTTACCGTTTTTACCCACTAATAAG
CTATCAAAACTACGTTCTATTCCTTCCGAACCTTGTTTATCATCAACATCGGTAAAGCCG
ATTAATTGGGAAATTTCTTCTGCAAGAGGATAAAAACGGCGAGTTTCTGCTTTTAATACA
AGCCCATCAATTTTTAATGCTCGAGCATAATCTCCTATCACATCTGATTCGTGACGAGAA
ATATATAAAAAACGTTGATTTGCTGAAGCATAAAGTTTATCCATCATTACGCTGTATTTC
ATATCTAATGCTTTGGCTAACTCTTGCATTTTTTGGCGTTCAAGCTGAGCATACTCATTT
TCCAAATGTAAAAACATAGAATTTGGATTATTGCGTATGCGTTGAATTAATACGTTGTAA
TCTAATGCAGTTGCACGAGCGAGTAATGTCCAATAATCCTCATTTTTATTGTTTAAAATC
GCTCTAGGATCATATTTATTTTCTTTATTCTGTGGTTTTTCTTTAATAAAACGATTCACA
CTAGCTTCAATTTTACTGGCTGAAGCCTCCATTTCCATAGCCAAAACTCGCCATAACGAT
TTATTACGACGAAGTTTAGTATCAAAATATTCTTTAGGATCAATCGTAATTGAATACATC
GGCACGCTAATTGAAAGCACTCGCCCATTTCTATCTAAAATCGTCCCCCTTGTAAAAGGA
AGCTCTTTCGTTCTTAATGATCGATCATTTGCTTCTTTGATTAAACGTTCTGAATCAGTG
ACTTGTAAAAAAAAACTTTGACCGATCAAGGCACAGGCCATTACACCGATAAACAGATAA
ACAAATCCAAATCGGGCAGGCAAAAAACTAGGCTGAGATGAAATATCTACCTCTTTTAAT
TCATCTCCCATCGCATTTTTATTTTTAGGGTTATATTTCACTGATTTTTTCATTTTTATT
TCACTAAAATGATTTCTTGTTCTTTTTTAACTGGTTGTAATCCAAATTTTTCAGCAACAG
CTTCGACTAAAAACTTCTGACTTTTTGAATTTTCTTCTAATTGCAAATGGACATACTGAT
TTTCAAGCTTCTGTTTTACTTGCAATAATTTTCCCTGCTCCGCTGTTAATAAACGTGTTT
GGTGCGTAATCCAAATCGTTGCAACAGCACTAATCACCACCCCAATAAGTAGCAATAACG
CCACTTTATTATGGCTAGTTAAATCGTCTAAAATCACTTGACGTAAAGGATAGCGTTCAC
TCGACATTATCTTTTCTCCGCAACTCTTAACACCGCACTGCGTGAGCGTGGATTGGCTTC
AATCTCCGCTTCACTTGGCATAATCGCTTTGCCGACGGTTTTTAAAGGAATATTCTTATT
TAACTCACTTTCTAAAATCGGCAGACCTTTCGGCACAGCCTCGCCTTTGCTCTGTTTGCG
CATAAACTGCTTCACCATTCTATCTTCTAGAGAATGGAAGCTGATAATAGACAAACGCCC
TTCAGGTGCGAGTACAGCTAAGGCTGAATTTAGCGCTTTTTCTAATTCATCTAACTCACT
ATTAATGTAAATGCGGATTGCCTGAAAAGACCGAGTTGCAGGGTGTTTATGTTTATCTTT
AAAGGGCACGGCATCTGCAATAATTTGAGCGAGTTGCAAGGTACGCGAAATTTTTTCACT
TGCAGATTTATTGTAAGAAACCACCGCTTGTGCAATACGTTTGGCAAAACGTTCTTCACC
AAACTCTTTTAACACCCAAGCAAGATCATCAACAGATACCTGCGCTAACCATTCCATTGC
AGATAAGCCTTTGGTGGTGTCCATTCGCATATCCAATGGTCCATCACGCATAAAGCTAAA
ACCACGTTCTGCTTCGTCAAGTTGTGGGGAAGATACGCCAAGATCGAGTAAGATACCGTC
AATTTTGCCGATTAAACCCAGTTCTTCGCAAATCTCTGGAATGGATGAAAAAGCACTATG
AACAATTTGAAAACGGGGATCCGTGATGGTCTTCGCTTCTGCAATCGCACGCGGATCACG
ATCAATTGCAATCAATCTCCCCTGTTCACCCAATTTGCTTAAAATAAGACGTGAATGCCC
ACCACGCCCAAAAGTACCATCGATATAGGTACCATTGGGTTTAATGGCTAAACCATCCAC
TGCTTCGTGTAATAACACCGTAATATGTTTGGGTGAGTCACTCATTTTGATTATCCGTTA
TTATTATAAAGAAAGGTTTTTCAATGCCTCACAATGAAGCATCTCTTCTGAGCTACCAAT
TGCAAGATCTTCGCTAATCTGTTTCTGCCATTGTTGATCTTGCCAAATTTCAAATTTATT
TAACTGCCCAACCAACATAAGCTGCTGTTCCAATTGAGCGTGCTGACGCAAAGTCGGGCT
AAGTAAAATCCGTCCAGCAGAATCCATTTCACATTCTGTCGCAAAACCTTGCATAACCCG
TTGAATACGACGCTGTGCAGGATCGAAGTTAGACAGAGCGAGCAATTTTTGCTCGACAAT
TTCCCATTCGTGCAACGGATACAGTAATAAACAAGGCTGGCGAATATCTACGGTACAAAC
AAATGCTCCGTGGTGACGCTCCAAAAGCTCGGCACGATAACGGGTCGGAATAGCGATCCG
CCCTTTGCTATCAATGCTGATTGAAGTTGCTCCACGAAACATTTTTTTGCTCACTTAACC
TTAGAGATTCGGAAATTTGGAAAAAATTCCACAAAACACCACTTTTTCCCACTTTAATTG
AAGGATTTTATAGTTTTCGTAGATTAGGGGCAAGAAATTTGTCAGAAAAATACGAATATA
TTTAATTATAAATAGAATTCATTACCCGCAGCAAAAACAACAAACTACTTTACATTGCCT
CAAAATCAAGCAAACGAAAACATTTGTAATTGTTGTAAAACACAGTACATTTACTTGTAA
ACGTTTTTACAATAGGAGAGCTTTTTAAGCTTATTTACATGAAAAACAGAGTTCGGTGGA
ATCATCAATTTAGACAAAGTTCGTTCTGACAAAGTATATAGCTTAAATTTAACGCTATGG
AAGCGCAATTGGTATTGGTTAGAAGTAACACCTAGGGCTACAATTTACCTATCGTAAGCA
AAATAGTAATTTGCCAACGCTCTATTCCTGTACGGATAAAAACGTCAATATCTTAGTTGA
AAGCCAGTTTTAAATTGTAGGGATAGGGACTATCCGCTTCGATCTCTATTTCCTTGCCTT
TGACCAATCTAACGAGGAAACAAGCGAAAATCCCCTCTTACATAACTTTTCTTAAAATTA
GCTGTTGTGCAGCTGCTACACAACACCAGATAAAATCTTATTTAAAACAAATTGATCTCG
TCGCCCTATTCCTTTATTCCCTAACTTTCTCTATAATCCTAATCCTCTTATGTTCTTTAA
AATCTGGTGGAATTATGAACCCAATGTTAAATATCGCTATTCGTGCAGCACGAAAAGCAG
GCAATATTATTGCTAAAGGCTATGAGCAAGCGCCTCAAGACACTCAAGTTGCTCAAAAAG
GCACAAATGACTATGTTACCGAAATTGATAAAGCAGCAGAAGCAGCCATTATTGAAGTGA
TCCGTAAATCGTATCCTGATCATGCTATTGTTGGCGAAGAATCAGGCGTTTTAGCTGGCA
CAAATAACGATGTACAATGGGTGATTGATCCATTAGATGGCACAACAAACTTTGTTAAAC
GCTTGCCACATTTTGCGGTGTCGATTGCTATTCGTGTGAATGGTCGTACTGAGGTGGGTG
TTGTATATGATCCTATTCGTAACGAATTATTTACCGCTGTGCGTGGCGAAGGTACAAAAT
TAAATGAATTCCGCCTTCGCATTAGTAATGAACGTCGTGATTTACAAGGCACAGTGTTAG
CAACAGGTTTCCCGTTTAAAGTCGCAAAACATCGTACTGCTCACTTAAATATGATTGAAG
CCTTGATGAACAATGGCGTAGCAGATTTCCGCCGTACTGGTTCTGCAGCATTAGATTTAG
CTTATGTGGCTGCTGGTCGTGTTGATGGTTACTTTGAAATCGGATTAAAACCGTGGGATT
GTGCTGCAGGCGATTTAATTGCCCGTGAATCAGGTGCGTTAGTGACCAACTTTGTTGGTG
GTACAGATTACTTAAAATCAGGTAATGTAGTGGCAGGTAGCGGTCGTGTTGTAAAAGAAA
TTTTAAACAGTATTCAACCGACCTTAACTGAAGAACTCAAAGCCTAATAATAGATTTTTT
TTGATGGGCAGTTGCCCACCCAACGATTAAAGATAAGCTTATGCAAAAGACCTATCCATT
GCTCAGTCAAATCAACTCACCTGATGATTTGCGTTTATTACCAAAAGATAAACTTCAACC
TCTTTGTGATGAACTGCGTGCCTATTTGTTAGAGTCCGTCAGTCAAACAAGCGGTCACTT
AGCCTCTGGATTAGGCGTGGTCGAATTGACCGTTGCCTTGCATTATGTTTATCAGACCCC
ATTCGATCAACTTATCTGGGACGTAGGACACCAAGCCTATCCACATAAAATTTTAACGGG
TCGCCGTGACCAAATGCATACTATTCGTCAAAAAGACGGCTTACACCCATTCCCTTGGCG
TGAAGAAAGTCCTTTTGATGTATTGAGCGTTGGACACTCTTCTACCTCCATTAGTGCTGG
TTTAGGCATTGCCGTTGCCGCAGAAAAAGAGAACGCAGGGCGTAAAACGGTCTGTGTGAT
TGGTGATGGTGCAATCACTGCAGGTATGGCATTTGAAGCGATTAACCACGCAGGTTCAAT
TCATACCGATATGTTGGTTATCTTAAATGACAACGAAATGTCCATCTCAGAAAATGTGGG
AGCATTAAATAATCACTTAGCTCGCCTTTTCACTGGTTCGCTTTATGGTACTTTACGTGA
AGGGGGCAAAAAACTGCTCTCAGGCATTCCGTCGATCAAAGAGTTTGTGCGAAAAACAGA
AGAACACGTTAAGGGCTTTGTTTCGCCTGTTGGCACAATGTTTGAAACCCTTGGCTTTAA
CTATATCGGCCCGATTGACGGACACGATATTGAAGAACTGATTTCTACCCTGAAAAATAT
GCGAAATATGTCAGGGCCACAGTTCTTACATATTAAAACCAAAAAAGGCAAAGGCTATAC
CCCAGCGGAACAGGACCCTATCGGCTTCCACGGCGTACCGAAATTTGACCACACAAGCGG
TAAGTTACCACAAACAAAATCCGCACCGACCTATTCCAATATTTTTGGCGACTGGCTTTG
CGAAATGGCAGAGCGTGATCCGAAAATTATCGGCATTACCCCTGCGATGCGTGAAGGATC
GGGAATGGTTGAGTTTTCTAAACGCTTCCCACAACAATATTTTGATGTAGCGATTGCCGA
ACAGCACGCCGTGACCTTTGGGGCAGGGCTTGCGATTGCAGGTTACAAGCCTGTGGTGGC
GATTTACTCTAGCTTCCTACAACGTGCTTATGACCAACTTATTCACGATGTGGCTATTCA
AAACTTGCCTGTCATTTTTGCAATTGACCGTGCTGGTATTGTGGGAGCAGACGGGCAGAC
CCATCAAGGCGCATTTGATTTAAGTTTTATGCGTTGTGTCCCAAATATGACGATAATGTG
TCCAAGTGATGAAAATGAAATGCGTCAAATGCTTTACACTGCTTACACAATGAACAGCCC
TGTTGCCGTGCGTTATCCGCGTGGCAATGCACAAGGCGTTGAGCTTCAACCGATGCAAAC
CCTTGAAATCGGCAAAGGCAAAGTGTTAAAAAAGGGGAAAAAGGTCGCTATTCTCAATTT
CGGAGCATTATTAAACGAAGCCAAACAAGTGGCAGAAGCCCATAATTACACGCTGGTTGA
TATGCGTTTTGCAAAACCGCTAGATGAAGCCTTGATTGCTGAGCTTGCAGACCGCCACGA
ATTATTAGTCACCCTTGAAGAAAATGCCCTTCAAGGTGGGGCTGGCAGTGCGGTAAACGA
ATATTTGCAACATATCGGCAAAATCAAACCGCTATTGATGTTGGGTATCCCTGATTTCTT
TATCCCACAAGCTACACAAGCGGAGTCTTATGCGGATTTAGGGTTAGATGCGAAAGGGAT
TGAGCAGAAGATTCTATCTATGAAATGAGTTAATTTCCAAATCTCATTAAAAAGCTAAGA
TACTAAACCTAAGTTGCCTATTCTTAGGCATAGTAGACAAATGGGCACAGTAGACAAAAT
GGTTGCTAATGTTTATTTTTTCTAAATATTAGCAGCAAATTTGTCTATTATCCCCATTCT
TATGCCATAAATCTATCTTCCACAATATCACTATTAGGAGATATTACTTCAACTGCTCTT
CAATAATCCCACCACCCAAACAGACTTCGCCTTGATAAAATACGGCGGATTGTCCTGGGG
TAACAGCAATTTGTGGCTCATCAAAGATCACTCGAATGGTTTCGTCATCAAGCGGTTGGA
TTTCACATAAAATATCCGCTTGGCGGTAGCGTGTTTTTACTGTGCAACGTAGTTTTTCAC
GGATCGGTTGACGATCTACCCAGTGAAGTTGGCTTGCAATCAGACCGCTTGAAAGCAACG
CGGAATTATCCTGACCTTGAGCGACAATTAGCACATTATTCACCAGATCTTTTTCCACTA
CATACCACGCATTTTCACTCGCCCCTTTGACACCACCAATACCTAAACCTTTGCGTTGTC
CTAAGGTGTGGTACATTAAGCCATCGTGACGACCAATCACTTGCCCATCGACGGTTTTAA
TCTCCCCAGCTTGTGCAGGTAAATAACGAGCAAGGAAATCTTTGAATTTACGTTCACCGA
TAAAACAGATACCTGTCGAATCTTTTTTCTTCGCCGTCGCTAAACCTAAGTCTTCCGCAA
TGGCTCGCACAATCGGTTTTTCAATATTCCCCACAGGGAAAAGACTTTGTGCGACTTGTT
GCTCACTTAGGGTGTAGAGAAAATAACTTTGATCTTTGTTACTATCAAGTCCACGCAATA
ATTTTGGCTGTTGTTCAAGCGGTGGACGACGGACATAATGCCCAGTGGCAATAAAATCCG
CCCCTAAATCCTCTGCAGCATATTCTAAAAAGGCTTTGAATTTGATCTCTTTGTTACACA
AAATATCAGGATTTGGTGTACGTCCAGCTTTATATTCTGCAAGGAAATGCTCAAACACAT
TATCCCAGTACTCTGCGGCAAAATTGATTTTATGCAGTTTAATACCCAGCTTATCGCAAA
CGGCTTGTGCATCGGCTAAATCTGCCGCCGCCGTGCAGTAATCCGTATCATCGTCTTCTT
CCCAGTTCTTCATAAACAAGCCTTCCACTTGGTAGCCTTGCTGTTGAAGAATAAAGGCAG
AAACCGAAGAATCTACGCCTCCTGACATTCCGCAGATCACTTTTTTCTTTGCATTTTCCG
CTAATTGTTCATCGGTAAGTGCAGGAAAATGTTGTAGGTAAGTTTTTGATTTCATTATTG
TTGTTCTGTCCGTTGATAAAATTGCTGTCCCACTCTGTCGATATGCTGAATAAAATTTTC
GTAAGCCAGTTCGTGATAAATTGAAAGATCAAACAGATAAGGTAGGCTAGAGTCTTCTAA
ATCTAACCTGATTTTACCCAATATGCTCTGATTAAGATTTGGTCCTTTAAAAGTTAAGTC
AATATCAGAAGCTATCCGATAATTGCCCTTTGCTCGAGAACCATAAATAATCGCCTGCTC
AATTTCGGGGTATTTCTTGAGAATATCAGTAATTACCCTAATAGATTGTTCATTTAATCC
AAACTTTTCTGCCATAATTCCATCATTCTCTTTTCTAATGCAAGGAAAAGGGGAAGATAA
ATGTGAACAATTTTTTCAAATTCTTTCAACAAAATTTGAGCATCATAAGTATGAACTGTC
ATATTACGGCTATTCAACATTTCCATCCAATGATGCCCCTCAAAAATAAGCTCATATTGA
AAGGCTATTCGAGTTACGTTTCTAGGTCCATTTGCATCTAAAAGACCTTGATATTTCAAA
TAGTCTTGCATTACTTTCCAAGCAAGTTCGTGAGCGATTTCAAAACTTTGAATAATCCCT
TTTTTGATAATATCAAGATCAGTATCTGCATACTTTTCTACATCATCTTTTAGATAAGCA
ACAGCCTGTTGATAATTTTCAAAACGCTGTTTCCAGCGAATATCTTGTTGCTCCATTTTT
CCTTCCTATTGATGAAAAAATTATTTTACTTCGTAAAACTGAGCCTCTTTCTTGGCAAAT
TTTTCTTCATATTCGGCTTTAGCAGCTTCATCGCCAGCTTCTAATTTTGCTTTTAAATTA
TCACAAGGCTCATCGCAGTCACAGACTTTTTTCATTCCTAGTGCAGAAATACCGCCACAA
CTACCTTTAATTGTTTTACCTTTGATAATAAAGCCGATTGACATCATAAATACAATGGCT
ACAAAGAAAGCAAAGGTCAGTAAAATTGTTTCCATTTTTTGTCCTATTATTTTTGATTAA
TTAATTTTTCAAAGGCACTCGACATTTTAGTTTCATATCCGTCGCCTTTTTTGATAATTA
AGAAAATTGCTAAATTTTCACGTTCTGCCACTTCCAGTGCTTTTTCTGCTCCTAACACAT
ATAAGCCTGTTGAAAGTCCATCTGCAGTCATTGTGGTTGGTGCAAATACAGTAATTGAGG
CTAAGTTATGGCTAATCGGACGTAACGCTTTTGGATCGATAATGTGAGATAGGCGATTAC
CCTGTTCATCTTCAAAATAGTTGCGGTAATTACCCGAAGTCGCCATACCTAAATTATGCA
ATGGCACAACAATTTGACTTGATGTTCCTTGAGCAAATTCAGGTTTTTCAACTGCAATAC
GCCACGGTTGCCCTTTTAAATTTAGCCCTTTTCCGCGTAATTCACCGCCGATCTCAACAA
GGTAATGTTGTACCCCTAATTGCTCAAGGTAATCCGCTAATTTATCTACGCCAAATCCTT
TGGCAATTGCTGAAAGATCGAGATAAAGCTCTGGTACTTTTTTTGTTAATGTGGCTTTTG
TAGCATTATCATCTAAGACTAATTTTTCAATACCAACCCAAGTGGCACGTTCTGCAATTT
GTTCTTCCGTTGGTGCTTTATTTAGGCGTTTATCTGGTCCAAATCCCCATAAATTAACGA
AAGGCCCAACGGTCACATCTAACGCACCTTCTGTCACTTTATTTAGACGTACCGCTTCTT
TGACCACTTTGGCAAAATCAGAGGCAATTTCAAACGGTTTATCTGCCTCTTTCATTTGAT
TAAATTGGCTAATTTGAGAGTCTTTTTGATAGGTGGACATCTCGTTATTTACCATTTTTA
ACAACGTATCCATTTGACGTTGAACTTCTTCTGGTTTAGGTAAATTTGTTAAGCTACCAT
CATCAATATATTTGATATGGTAGGTTGTTCCCATTGTTTTACCTTCAAAGGCAATTTGTT
GGGGTTCTTTATTACAAGCAGAAAGCATTACAGCGAAAAATGCCGAAATTGCCCACATTA
GTAACGTTTTGATTTTCATACATCCTCCCAAAACGAATAATTAAATTAATAATGGAAAAT
AGACAAGGGCGATTTCCTTATCTATTTTCCATTATTGGATTGTTAATACCCTACATAGAA
TTATAGCATAATCTATTAGGTTCAGTATGTGGAAAATGCTCCATTTGTAAAACACAATAG
ATTTTTATGATATAAAATTTACTATTTAGCAGTTTTATTCACCAAAATTTTTCGGTAAAA
TTTTTAACATTTCAGTCCAAATTTCTGCACTACGCTGACGACTCATTGCTAAACATTCTA
CCGCTTTTTCATAATCATTAGTTTCACAAGCACTTCGAAGTGCTTGATAAAATGCAAAAC
TTAATTGACGAGAGCTAGGATTGGAGAAAAATAAAGATGCCGTTTTTAAATAGAGATCTT
TAAAACTATTTAAAATCAACCCATAAACAGGCTTATTGGCAATAAAGGTAAATTCCCGAT
ATAGCTTATAGTCAAATTCAGCATAAGCTTGTGCCGTGTCTTGAAGCGATTCAAGATCTT
TTAAAAGTGACGAAGAAGCTAAATGATCAGCTTTAATTGCCTTGGGAATAAAGTATTCCC
CCATTCTAGTACGCAACGAAACAACATTTGAAATAATCGTAGGTGTGATAGACTCATCTA
AATGAATTAATGTACTAATGATGTTTGGACCCGCTGTTTCCCAAATATTATTTACTTTGG
TTGGTTTACCGTGTTGGATACTCAACCAACCATCACGCGCAAGACGCTGTAAAACTTCTC
TTAACGTTGTACGCGTAACACCAATAATATCTGCAAGTTCACGCTCTGCAGGTAAATCTG
AACCAGCAGGAAAGCGGTTACTCCAAATACTTTTGATTAAATATTCTTCAGCAAGGGCTG
CTGGGCTTTGGGCTCTTAAAATGTCTGATTGATTCATTGATTTATCTCAAAAAATGAAGA
AATACTTCAAATAAATAATAAAAAGTGTGATGTACTTATCAAAAATGATATTGCCTTCCA
TATAATGGCTCTTGGGCTATTATCGTTTAATCTAAACTAGATTACAATCCACAATCATTT
TTACTTTTTTAGTTAAATCTATGAATAATCTTGACGCTTTTTATAAAAATTTTCTCGGTA
ACGCACCAGAATGGTATAAGGCTTGTATTATTGCCTTCTTAATTACCAATCCATTGCTCT
ATTTTTTCATTAGTCCATTTGTCGCTGGTTGGGCATTAGTGGCTGAATTTATTTTTACGT
TAGCAATGGCATTAAAATGTTATCCTCTACAACCAGGTGGTCTACTTGCCATTGAAGCTG
TCGCTATTGGAATGACGAGTGCTGAGCATATCAAAAAAGAAATTCTCGCCAACTTTGAAG
TCGTTTTATTGTTGATCTTTATGGTGGCAGGTATTTACTTTATGAAACGCTTGTTACTTT
ATGCATTCACTAAGCTACTGATTTCCATCCATTCTAAAAAAATGCTTGCACTCACTTTCT
GTTTAAGTGCGGCATTCTTATCTGCATTCCTCGATGCTTTAACGGTAATTGCGGTGATTA
TTAGTGTTGGAATGGGATTCTATAAAGTTTACCATAAGGTCGCATCAGGTGGGCTTTTGG
ACGATGATGAGTCCGATGATACTTCAAATGATAAATTAATTACAAACAAACAAATTTTAG
AACAATTTCGTGGTTTCTTGCGTAGCTTATTAATGCACGCTGGAGTAGGTAGTGCGTTAG
GTGGCGTGATGACAATGGTCGGTGAACCGCAAAATTTAATTATTGCTGCTCAAGCTGATT
GGGGATTTGGGGAATTTTTCTTACGGGTAGCTCCAATTAGTATCATTGTGCTTGTATCAG
GTATTGCAACCTGTTATCTCGTAGAAAAATACAAACTTTTTGGTTATGGTGACCGCTTGC
CGCGTAAAGTTTGGGTGGTATTAGCCCATTATAACTTGCGTAAAGAACAAGAGATGACAA
AACGAGACCGAATGAAATTGGTTATTCAAGCCATAGCTGGTGTTTGGTTAGTCATTGCGT
TGGCATTGCATTTAGCGGAAGTAGGATTAATCGGTCTCTCTGTTATTATTTTCTGTACAG
CTTTCTGTGGTATCACTGATGAACACGCCTTAGGACGTTCTTTCCAAGAGTCGCTACCAT
TTACCGCATTGCTTGTGGCTTTCTTCTCTATCGTTGCCGTGATTGTAGATTTGAAACTCT
TTGATCCAATTACTCAATTTGTTCTGTCCGCTGAACCAAGCTCACAATTGGTGCTGTTCT
ATACATTTAATGGATTGCTTTCAATGATTTCGGATAACGTTTTCGTTGGAACCGTTTACA
TTAACGAAGCAAAAGCGGCTTTCCAAGCTGGCATTATTAGTAGGGAACAATTTGACCTGA
TTGCTGTCGCAATTAACACAGGAACCAATTTACCATCAGTTGCTACTCCAAATGGACAAG
CTGCATTTTTATTCTTATTGACTTCTGCTATTGCACCATTAATTCGTTTATCCTATGGAC
GAATGGTCTATATGGCATTACCATATACCGTAGTTTTATCAGGAGTAGGGTTCTTCGCAT
TAGAATTTTTACTGCCACAATTAACAAAATTAATGACGGAGTGGGGCTGGTTAATCACTC
GTTAAGAATAAAGGAAACCGTATGCTAACTTATTTTAAAGAGCTATCAATAAGTCGTAGT
GCTTGGCTACTTCTCACTGCAAGCTGTACAGCACTAGAAGCTGCTGCGCTCTATTTTCAA
CACGGAATGGGACTAAACCCTTGCGTGATGTGTATTTATGAACGATTAGCTCTATTGGCG
ATTTTAATTGCGGGGATTATCGGCTTTTTAGCCCCCCGCAAAACGCTCGTACGTTGGCTT
GCATTATTGCTTGGTTTATTTGGCTCAATAAAAGGTTTAAGCCTTGCAATTAAGCATACG
GATTATCAACTCAATCCCGCTCCGTGGAACCAGTGTTCACCTTTTGTAGATTTCCCTGAA
ACATTGCCATTGAACAAATGGTTCCCAGATCTCTTTGAAGCTACAGGTAAAGGCGATTGT
GGAAAAGTGGTCTGGCAATTTTTAGATCTCTCTATGCCACAATGGTTGATTGTGGTTTTC
TCTATTTATATTGTCGTTTTTGCTGTTATTATTATAAGTCAATTCAAGCAAACTTCTTCA
TACAGAACATTATTTCGTTAGGTGAAATATGAGTAGCGAATCTAAATCTTTTTTTCGTAC
ATTATTAGAGAAATACAAAGAGTTATGTAAAGATCTTGGCGTTGACCAAGGTGCTTGTCG
AGGCTGTGTACCCGTTGTAAAATTTGATCCCGAACAAGATGATAAATCTGGAGAAAAAAC
AAAAGATGTTTAAATTATCTTAAATGGGATAGAGAAAAATCTATCCCATTTATCCTTTCT
AAACATGTCATACTATGATGTCCCCCCCCATTCATTTCTAAAAGAATGATTTAACTCTCG
CAATTTTATTCATAATCTCTATACTATTTGAAAATTTTTATTTGGAGTCTTCATGTCATC
TACTCAACAATTCCAAACGCTGTTTGAACAGTCGTTGAAAAACTACTGTGAAGAGCGTTT
TTTAAAACCTGAACAACTTTCTACACAACAATGGTATCAATTCATTGCCGAAGTCAGCCA
ACAGGCGATTTTGCAAAATTTTCCTAAAAACGCACCGCTTGTAAACACTCGCAAAGTAAA
CTATCTCTCAATGGAGTTCTTAATCGGACGTTTACTGGGTAACAACTTAATGAGTCTGAG
CGTTTATCAATATGTCTATTTAGCCCTTGCTCAATATGGTAAAAATTTAGTCGATATTCT
CGAAGAAGAGCGTGATCCATCATTAGGCAATGGCGGTTTAGGTCGTTTAGCTGCCTGTTA
TTTAGATTCAATGGCAAGCCTTGCTCAGCCAGCAGTGGGATACGGATTACACTATCAATA
CGGCTTATTCAAACAGAGCTTTGGCTGGGCAGGTGAACAGCGTGAAGAAGGCGATGCGTG
GAGCCGTGATTTCTATACTCAACAATATCATCGCCCAGATTTTCGCCAAACCGTTGGTTT
TGGTGGCGAAGTATGGCATCGTGACGGTGATAAATATGAATGGAAACCAGCGTGGACAAT
TTATGGTGAAGCCTTTGATTTACCCGTAGTGGGTTATAAAGGGGTTCAACAGCCGTTACG
TTTATGGCAAGGTTATAGCGAAACGTCCTTCGATCTTGCTCAATTTAACGACGGCGACTA
TCTTGAGTCTGAAAGCAAAGTGGTTGATGCGTCAAAATTAACCAAAGTGTTATATCCAAA
CGACAATCATCAAGAAGGTAAAGAGTTGCGTTTAATGCAACAATATTTCCACTGTGCTTG
CTCTGTTGCCGATATTCTAAAAAATCACCTTGCACAAGGCAGAACCTTAGAGCAGTTGCC
TGAATTTGAAGTGATCCAGTTAAACGATACGCACCCTGCGATTGCAATCCCCGAATTAAT
GCGTCTTTTGATTGACGAATACGGTTTATGTTGGGATCGAGCTTGGGCAATTTGTTCAAA
AACATTTGCTTACACCAACCATACTTTATTGCCTGAAGCGTTGGAGCAGTGGGATCAAAA
TCTCGTCGCGAAATTGTTGCCACGCCATTTAATCATCATTGACCGCATTAACCACGAGCT
TTATCAACAAGTGAAAGCGGAATTTAGCGAAGCAGAATTTGCAGATGCGTGGGACGAAAC
AGCGGTCTTAATGAACCACCGTGTGCGTATGGCAAACCTTTGTGTTGTAGGATCTTTTGC
TGTCAATGGTGTGGCACAAATTCACTCGGATTTAGTGGTAAGCGATTTATTCCCAGCTTA
TAACCGCTTGTTTAAAGGTCGCTTCCATAATGTAACTAACGGTATTACCCCTCGTCGTTG
GATCCGCCAAGCAAACCCATTACTAAGTGCGTTGTTAGATAAATATATCAAAGGTGACTG
GACGAAAGATCTTGAATTGTTGGCTCAAATTGAGAAATTTGCCAAAGATCCACAGTTCCA
AGCAGATTACAATCACATCAAACAGCAAAACAAGCAGCTATTAGCGAAAGAAATTGAGCA
ATCACTTGGTTTAAAAGTGAATTGCAATGCGATTTTCGATGTTCAAATTAAACGTTTCCA
CGAATACAAACGCCAACATTTGAATCTGTTGAATATCATCGCCACTTATCAAGAGCTTAA
AGCGAACCCACAACAAGAGGTTGTACCACGCCTGTTTATCTTTGCAGGTAAAGCGGCACC
AGGTTACTTTATGGCGAAACAAATTATTCAAGCCATCAACGCTGTGGCAAAAGTGATTAA
CAACGATCCTGATATGCAAGGTAAATTACAAGTAGCATTCTTACCAGACTACCGTGTAAG
CCTTGCGGAGAAAATCATTCCTGCGGCAGATGTTTCTGAGCAGATTTCTCTTGCGGGTAA
AGAAGCGTCAGGCACGGGCAATATGAAATTAGCTCTCAATGGTGCAATTACGCTTGGTAC
ATTAGATGGTGCAAACGTAGAAATTGCAGAATTTGCTGGGGAAGAAAATGTTGTTATTTT
TGGACATACCGTTGAATCTGTGCGTGAATTGCGTGCAAAAGGTTATGTGTCTAAAACGTA
CTATGAGCAAGATCCTGTATTAAAACGAGCGATTGACGCATTAGCGGACGGAACATTCTC
AAGTGGTAATAAAGATACCTTTGAACCATTAGTTTATGATCTGTTAAACAAAGATTATTT
CTGTGTGTTAGCAGATTTTGCAAGCTACCGTGAAGCTCAAAAAGAAGTCGCAAAACGTTA
TCAAGATCAAACCGCTTGGGTTGAATCTGCGATTCTTAATACGGCTCGTTTGGGTATGTT
TAGCTCAGATCGTTCGATTCGTGATTATCAGACACGGATTTGGAAGAAATAGAGATATGG
TAGCTAAAAATGATTTTTGGTATTCTTAGCTACTATGTTCTCTATTACACTGTAAATACT
GGTGCGAGCTAGACACTCGCACCAATTAATTTAGATATTATTAGAATTTATAGGTTAAAT
TCGCAGTGACTTTACGTCCTTCGCCAAAGAAGCAAGCGTAACTACAACCACTGATATATT
TTTTATTCGCAACATTCGTTACGTTTACTCTTGTCTCCCAATTCTCTGAAAGGCTATATT
TCGCCATCAGATCCACTAGTGTTCTTGCTGGAACGCGAATATTGGCATTATTGTAGCCAT
CCATTTCTGTTGGAGTTGTTCCAGTATAACGAGGCGCAACCCCTAATGTTAAGCCGTTAA
GTACATTATCCTTAAATGCATAATTAACTAATGCAGAATAAGTATGGTTTGGTTGTAATG
GAGTATCAATACGAGGTTTATCTAAGCGATGGGATTGAGCAAATATATAACTATAAGCTA
AAGAAGTAGATAACGATTCAGTAATATTTAAATCAGCTTGAATTTCTATACCACGATTTT
TTTGCTTTTCAACCTGAGCCATTGTGGTGACATCCCCACTACGAGCCGCGACAAGAGCAT
TTTTCTCTTTTAAGTCAAAATAAGCCACAGAAATCTGCCCATTGATAAATGATGGCAAAT
ATTTAAAGCCAACTTCATATTGCTTACCTTCATAAGGCTTATAAATTGATGAACCGTTTG
TAGCATTATCTAAACTACCTGAAAGAGGCCTAAAAGATTCAGAATAGCTAAAATAAGGTG
CTAACCCTAAATCTGTCATATACATTAAACCCGCTGAATAGGTAGTATTATTAACTTTAT
TTTCTGATTTTGTTCCTCGAATATCGCTGTGACCTTTAACAAAATCACGTCTTACGCCAC
CAGTTACAGTTAATTTTTCGTTTAAACGTAATTGATTTTGCAAGTACAAGCCTAGCTGGC
GTTGTTTATCTTTATAAACTGGAACATCAGTCAAGGTAACTGGAGCGGTAACAAGTTGAG
TAATATGATAGCTTGTAGCAGGCCAAGGGAAATCATATACCCCATCAACCTTGCTGTGTT
GATAATCAAAACCACCAGTTAGGGTATTTGAAATATTATCTGATTTCCATTCTTTGCTTA
AACGGGTGTCAATAGTATGGGAATATGTTTTACCATCAGCAAATAGGAAGCCTTTTTTTA
GCCATAGTATTACTTGCGCCACCTGTTGTAGGATCCCATTCCATGCCGTAGTAATAGGTT
ACAAATTGCTCTTTATCTGTTTTGGCAAAGCGGTAGTTTTGTGAGAAAGTTAAGTCATCG
GTAAATTTATGAGTAAATTCATATCCAATAGCATATTGTTTATTACTTACATAGTTACCG
TCGTGTTCTCCGTAGTTAGTTCGTGGAGAAATATTATAGGCTTTGATTAACTTATATGGT
GGGAAAAATGCTGTTGTTGGCGTGCCTACATCGCGATCAGCTCTTTGGCGGTTAGGTTAG
TGGCTTGGGGAAGATGTTGCGGAAGATAAGCGACACGTTTGGCAAACTCACGGTTTGACC
AAGCGTCAAGCGGTTGGTTATCAAAAAGAATTTCACCCGATGAAAGCAGTTGCTGTTTGG
CAAGTAATTTGATTAACGTGGATTTGCCCGAACCGTTATGCCCGATCAATCCATACACTT
TTCCTTGTTCAAATTGCACCGAAATCGGCTGTAACAACGTACGATTTGGAATGGCAAAAC
TTGCCTGTTTAACCACAAACATAAAAATCCGAGTGAAATGTAAATTTATAAAATAGATTT
ACTTATTTATCTTTTTATGAATATACTTTTTAATTGTGTAGAGCTTAATGCACTTCGTCA
AAACTTATTTTCAGAACGCTTAAAACATTGCCGTAATTTGCTTACTTTTGTGGAAAAGCC
TGAAAAGATCTCTAATGCAATGTTTTTCCAACAATTTTATCATTCTGCACTGCCAAAGAC
TTTTTCAGCACTGTTAGCCTAACCCCAAAAAGCTACTATTTCAATCTGGCAACGCTATTG
GCTTAATGGTTTTATTATGCATTGGGTTTGGTTGTTACATAAACACCAGTTACATCTTGT
GTTGAGCGAGCAAGGAACAGCTTTAGATCTAACAACAAGCGGTAAGATCAAAGGATTTTT
TATCAACTTAAGCTACACGCCAGTGCGACAGGTACGCAATCAAACCGATATTCTCCACGC
TTACCAACAGTTAAAACAATTTCTTTCACCGATTTTTAACCGCTTAACTGCGGTCAGCCG
CTTAAATGAAGCGGTATTTTGGCATAATTGTGCCAACTTGATTGAATTTAGCTTGAAAGA
GTTGGAATCGGAAGGCATTGATGTGAGTGAAACCTACCGTCAAATTCTGCTTGAAAAGAA
ATGGACAGAATACGAATGGTCGCCTTTTTATAACTCCGTTGAATATATTTCTTTCCCCGA
ATTGCCTTTTCCACAGCCTGTCCGCTTACGGAAAGTCTGTTGCCACGCCCACTTGGATAG
CAAAAATGATTACTGTGGCAATTGCCCGAAATTGAAAAAACTGCCGAAAGATGAGTTGAA
AGAATGGGTGAGTAAGCTCTGCTAATCTTCAAAATCAAATTACTTAATTCAACTTTTACC
TTTAGTGTTTACACATTCACTAGATACTATCTATCATTCACAAGGCAAGATCTTAATTGC
TAATCCACCTGTTGAAGTTTCGCGGTATTTCGCGTTCATATCTTTCCCTGTTTCATACAT
CGTTTCGATCACTTTATCTAGGGTTACGCGTGGTTGTGTCGTTCGGCGTAATGCCATTTG
GCTTGCATTGATTGCTTTTACCGAAGCAATCGCATTGCGTTCAATACAATAAACATCGAC
TTGCAAGCGGTCAGTTTCTGCCAATTTTTTGCAATCAATTAAATGATCAATAAATTCTTT
ACCCGCTTTCATCGGACCAACGGTGTGGGAACTTGAAGGCCCAATTCCCACTTTAAACAT
ACCAAAGACACTAATCATAAACACACTCAAACATAAGCCACTCAAGACATATTTTAGCGT
AAGTTCTCTATAAGAGGAATGTTACCGATTTATGTATATCATTTTGGTTATAAGTTAGAG
CCTTCAGTTATTTTAATTTTTTCACTAAAAACGGTAGATTGAGCTGGAATTTTCAACTTA
GGGAACTTATTATGCAATATTCAAAACTCTTTCTCGGCTTGGGTTTTCTTTCTGCTTCAT
GTGCCGCGATTTCGGCACCGACAAATACATTGGTCAACTGTATTGCGACAGCACCGATGA
AACTTAGTCCGGCAATTACAAATGATGCTAATGACTTCAATGCCAGCTCACAACAAGTCT
ATAACCGCTTAGTCGAATTCAAAGCCGGTAAAATTGAAGTAGAGCCGGGTCTAGCCGAAC
GTTGGGAAATCAGTGAAGACGGTTTGGTCTATACATTTTATCTACGCCAAAATGTGAAAT
TCCACAGCAACAAAACCTTTAGCCCAACCCGCCCGTTAAATGCCGATGATGTGGTGTTCT
CATTCCAACGCCAAGCGGACAAAAATCATCCTTATCATAATGTTTCGGCAGGAACCTACT
TCTACTTTAACTGGATGAACTTACCGAGTATCTTAAAATCCGTTGAAAAAGTGGATGACT
ACACCGTTAAAATTACGCTGAATAAACCGAATACGCCGTTTATTACCACGGTTGCCATGG
ACTTTTTATCTATTTATTCAAAAGAATATGCCGATCAGCTTCTTGCCCAGGGTAAGCCCG
AAACTCTTGATCAACAACCGATTGGAACGGGGCCTTTTATTTTCCAAACTTATCAGACCG
ACCACGCGGTACGTTACACTGCTAACGTAGATTATTGGAAAGGCAAAGCAGACATTGAAC
GTTTAATTTTTAGCATTACCCCTGATGCCGGAACACGTTATGCCAAGTTAAAAGCCGGCG
AGTGTGATGTGATTGATTTTCCGAATATCTCGGACATTGCTCAGATGAAAAAAGATCCTC
AAATCAATCTACTTGAGCGTGAGGGATTAAACTTAGCTTACATTGGGCTAAATACCACCA
AACCTGAACTAAACAACGTAAAAGTTCGCCAAGCCCTTCACCATGCTACCGATAAAAAAG
CGATTGTTGATGCGGTTTATCAAGGCGGCGGAACGGTTGCAACCAATCCGTTCCCTGATG
CAGTATTAGGTTATAACCCGCATTTGCCACAATATGAATTTAACTTGGAAAAAGCAAAAG
CATTATTGGCAGAAGCCGGCTATCCAAACGGTTTTGAAACGGAAATTTGGGTGCAACCTG
TGGTTCGTCCATCCAATCCGAACCCTCGCCGCACGGCTGAAATTATTCAAGCAGACTGGG
CTAAAATTGGCGTGAAAGCAAAACTAGTCACACATGAATGGGCGGATTTTAATAAACGCA
CCCGTGAAGGCGAATTTGCCGCAGGTACTTATGGTTGGACAAGTCGTAACGGTGATCCTG
ATAATTTCCTATTCCCTTTATTTAGCCAAGCAAATATCCCCGGCACCAATTACTCTCGCT
GGACAGATGAAAAATTTGAGGCGCTACTCGCCTCAGCGGTACAAACTCAAGACACACAAA
CACGTGCAAAACTATATCAACAGGCAGTCGAAATTTTCCAACAAAACAGCCCGATCATTC
CGTTTGCCCACTCCATTAACTACGTACCGTTAAATAAACGGGTACAAGGCTTTGTTCAAA
ATCCGTTTGGCTATACCGCATTTTATGGCGTAAGTCTGAAGCCTTAATCTATTAGGGAGC
TTAAAATATTAAGCTCCCTTATATAAGTCTTTCTAAAAATAAATCGTTTACATCATTTAC
TTACTATTTTGATCCACAGTTGATAGAATCCTTTCATATCTACACTAAAAATAAGGAAAT
ATGATGTCTAAACTCTTTCCCAATGCACAACCTCGTACCCAAGCCCCTTATTGTTTTGAT
ATTGTGGGAAGTTTTCTACGTCCTGAAAGCTTAAAACATGCTCGCCAACAATGCCAATGT
GGCAATTTATCTTGTAGTGAACTGACTCAAATTGAAGATGCTGAAATCACAAAATTAGTT
GAGCAACAAAAATAATAATAGCCAGCTATTAGATGATATTGCTGATGCTTATAAATCGGC
AATAGAAAAATTCTATGCATTAGGTTGCCGTAATTTACAATTAGATGATACAAGTTGGGG
AGAGCTTTGTTCAGAAGAGAAGCGAGCTGCTTATCAAGCTCGAGGGTTCGATTTAGAACA
ACTCGCAAAAGACTATGTTTATTTAGTCAATCGTGCCATTTCAGAAAAACCTGCTGACAT
GACAATTACTATGCATATTTGTCGAGGGAATTTTCGTTCCACATGGTTCTCCTCTGGAGG
ATATGAACCGATTGCCGAAACACTATTTGGAAGCTGTCATGTTGATGGCTTTTTCTTAGA
GTACGATAGCGATCGTTCAGGGGATTTTAAACCGTTACGCTTTATTAAAAATCAGCAAGT
TGTACTTGGGCTTATTACATCTAAAGATGGCACATTAGAAGATAGAAATGAGATTATTGA
GCGCATTAAAGAGGCTACGCAATACATAGACATTAACCAACTCTGTCTTAGTCCACAATG
TGGCTTTGCATCAACTGAAGAAGGTAACATTCTAACAGAAGAGCAACAGTGGAATAAATT
AAAATTTATCCGAGACATCGCTGAAGAGGTATGGGGTAAATAATACATTTAATTTATAAA
GCGGTCGGATTTGCAAAATTTTCGTCAAATCCCACCGCTTGTTAATCAATTAAGCCCTAC
GCCACGTTGTACCATTTGCACCATCTTCAAGCACAATGCCCATTGCGGTGAGTTTATTGC
GTGCCTCATCGGCTACCGCCCAGTTTTTGCTGGCTCTCGCTTCGTTACGTTGTTTAATGA
AGGCTTCGATTTCTGCCACTTCATCATTATTGGCATCGCCTTGTAAGAAGGTTTCTGGAT
CTTGCTCTAACAAACCTAGCACGCCTGCAAGTTGTTTCAGACGAGCTGCAAGTTTGTTCG
CTTCCGCCTGATTTTCTGCTTTGAGTTTATTGACTTCACGAGCTAATTCAAATAACACCG
CGAGTGCTCCAGGGGTATTAAAATCATCGTCCATAGACTCTTTGAAAGCGGTCACATACT
GATCGTTTTCTGCAAGTTCAACATTCCAGTCACAGCCACGCAGTGCCGTATATAAACGCT
CTAACGCTTTGCGAGCCAAGCCGATATTTTCTTCGCTGTAATCCAACAAGCTACGGTATT
GTGCGGTTAAGAAGAAGTAACGAACACTTTCACAATCATATTTGTTTAAAATATCACGAA
TGGTGAAGAAGTTATTAAGCGATTTTGACATCTTCTCTTCGTTGATCGTAAGCATTCCCG
TGTGTAGCCAGTAATTCACATAATCGTCACCGTGAGCGCAGCAAGATTGTGCAATCTCGT
TTTCGTGGTGTGGGAACATTAAGTCAGAACCGCCACCGTGAATGTCAAAATGGTTGCCTA
ACTCTTTGCTGTTCATTGCTGAACATTCAATATGCCAACCTGGACGACCTTTGCCCCAAG
GGGAATCCCAGCTTGGTTCGTTCTCTTTCGACATTTTCCATAATACGAAATCCATCGGGT
TGCGTTTGACCGATTTAATTTCAACCCTTGCCCCTGCTTGAAGCTGTTCAAGATTTTGGC
GAGATAAGGCACCGTATTTTTGGAAAGATTCGACATTGAACATCACGTCACCATCTTCCG
CTACATAAGCGTGACCTTTCGCTAAGAGTTTTTCAACAATCGCAATAATTTCAGGGATAT
GTTGCGTTGCACGAGGTTCAACATCAGGGCGAAGGATATTTAACGCATCAAAATCTTTGT
GCATTTCGATGATCATACGATCAACAAGCTGATCGCAAGTTTCATTATTTTCTAACGAAC
GTTTGATGATTTTGTCGTCCACATCGGTAATGTTACGCACATAGCGTAAGTTATAGCCGA
GATAGCGAAGGTAACGTGCGATCACGTCAAAAGAAACAAAAGTCCGTCCGTGCCCAAAGT
GACAGAGATCGTAAACCGTGACACCACAGACATACATTCCAACGTGATCAGGGTGGATAG
GTTTAAATTCTTCTTTTTCACGTTTTAAGGTGTTATAAATTTTGAGCATTATTTCCTCTA
TTATTTAATAAAAAATTGTCAATCCATCTAAGAAAATAAGAGGAAATATTATAAAAAATT
ATATTTATATTCTTCATTTAATACCAAATTTCTCTTTTAAATCGCTTTCAAATTTCTGTA
GTTCTTTATTCAGTAACAATAATCTATCCGACTTTTCTTTAATTTTTTCCTGTCCTTCTA
AAGTCGGGTTTTGCATAGTTTCTACTGATTCAATAATAAAATCATTTAATAAAATCAGAT
TTTCTTTAATCCTTAATTTCAATAACTGAATATCCGTATTTTTAACCTCTATCATCTCTA
GATTTTGTATAATAGAAGATATTCTAGTTTTAAAGATATTCAATCCATCTTCAATTTCAG
ATTTATCTTGACTGCTCAGCTTTTGTTGCAATTCTGCTAATACCTGTTCTTGCTTAATAT
TCCATAATACCAACTTATTAAAGTCTTCCACAGCTTCAATAGAAGCCGAACTCTCCACTG
TATGCACATCTTCTTTTGATGTTTTTTCTAAAGAAGTACTATTGATACTCTCATGCTTTC
CGACATTATCACAAGAAGATAAAAACATCATACATAATACTAAGGTAATAATTTTAATAA
ACTTATTTATTTCAAAATATCCAAATAATACTAAAAAAATCTTTATTAAATATATTCATA
TAAATCATTCTTATCCAGTTATTACACACTTATTGCCTGCTGAATAAGTAGCTTTTTTAC
AAAACTATTTTGATTAGTTGCAGATAATCCAACACCTCTAACTAATTTTTTAAATGGATT
ATTGCCAGAGAAAAGGTGCTTTAAGCCCTCCATTGCAACTAAAACCTTTATAGCTTCTAA
CTTTCTAACTCGTTCAAATTGACGTAAATTACGGTACTCTCCTATATCTTTTCCAAAGGA
GAGTAATTTCTGTAGCTCTTTTGCCAATAGAATAGCATCTGCAAAACCTAAATTAACACC
TAAACCCGCTAGAGGATGGATCGTATGAGCTGCATCACCAATCAAAGCAATCCTTTGCTG
GGCAAAATCGCGAGCATAACGTGCGGTCAAAGGATAAACATCCCTTTCACTTTGTAACTC
ACATATTCCTAATTGATTATCAAAAGCAATATTCAATTGTTTGAGAAAAGATTTTTCATC
ACTATTAACTAGTCTACTAGCCTCAAGTGTAGGCAAAGACCAAACAATAGAACAAAGATG
TTCATCTTTTAAAGGTAAGAAAGCTAAAATACTATCAGGCGAAAAAACTTGACGAGCCAC
TTGTTGATGCATTTCTGTTGTTCTCACATTACATACTAATGCAGTGTGTTGATAATCTCT
ACTAATCAATGGAATTTTAGCTTGTTGACGAACCCAAGAATGAGCTCCATCTGCACCTAT
AACTAACTTACTTGTAATCATCTCTCCGTTTTCTAGAGTTAAAAAAGCGCAGTTATCATT
AATGCCTAAAAATTTAGGAGCATCCAATATCACTTCTACATTATGCTGATGAATGACTTG
CTTCCATAGAGCATAACGAATCTGCTGATTATCAATAATAAATCCTAGCTGCTCTAGTCC
AAGTTCTTTGATTACGGGATCTTTATTGTCAAAACAGAGACTTGAAAAACTATCCTTTTC
CCAGACATACATTTGGTCATAAGGAGATAAATCACTTTCAGAAATATGATACCAAGCACC
TATTTCCTCAAGCATTCTTTGGCTAGTAAAATTAATTGCACTTACTCTATTACTGATTGA
CTTACTTAAATAGGGAACTGTTTTATCAATAATCTTGATTTGACAATTACTATTTGCAAG
TAATCCTGCTAAAGCTAAGCCAACCATTCCTCCACCAATGATGGTAATATCTGCTGTTTT
CATTCTACGATGTCTTATAATGTTTTTCTAAACTACAGTGACGAACTCTTACTTTTTTGC
CTTTACTTTCAATATATCTGGCTAATTTCTCTGCAACAAATACAGAACGGTGCTTTCCGC
CTGTACAGCCTATGGCAATCGTTAAATAACTCCTATTATTTTGCTCCAATAAAGGCAACC
ACACTTCTAAATAATTACAAGTATGAGAAATAAATTGATGGACTTCTGACTGATTTTCTA
GAAAATCTATAACAGGTTTTTCTAATCCTGTCATAGGACGGAGCTCAAGATTCCAATGGG
GATTAGGTAAAAAACGGACATCGAAAACATAATCTGCATCGGCAGGAATGCCATACTTAA
AACCAAAAGATTCAACAATAATATTCAATTCTTTCTCCGATGATCCATTTAATAATTCTC
TTAATTTCTCTGCTAACTCATGTGAAGAAAAGTACGTTGTATCAATAATATAATCCGCAT
GCTGAAATAATGGTTCAAGAAGATGATTTTCTAAATCAATCACATTTTCTAAAGATAAAT
CATGGGTAGATAATGGATGTAAACGACGAGAGTCACTATATCGACGGACTAAAGCCTTAC
GCTGACAATCAAGAAAGATTAAAGTTTTTGAAATGTGAGAGGGAAACGCATGTAATACTT
GCTCAAGCACATCTGGATCTTCTGGTAAATTTCTCACATCAAGGCTAACAACAACAGATC
TCTTCAATTTTTCTAAATAATCTGTTAACTGGGGAATTAAAGCAAGAGGAATATTATCCA
CACAATAATACCCTAAATCTTCCAACGCTCTTAACGCAACAGACTTTCCTGAACCAGATC
GCCCGCTCATAATAATCAATTCCACATTACATTCCTCGATTCTAAATTTTTGTTTACCGA
ATAATCATAATAACTCAATACTTGCCAAATTTCTTCTCTGGATAATGCAGCTCTTAGATG
CTTTAACAAATTCTTATCACTTAATTGCTGTGCTATTTCTCTCAAAGAATCCTTATATTC
TACACAAATTTTTTCTGAAAAGAATATGGCATAAATAATATCCACATCCTTATGATCTAT
TGATTCAAAATTTATTCCTGCCTCTAGTTTCAGGAAAATAGCAATTGGTTTCTCTAGCTG
AAATTCTTGACTCATCAACAATTTTGCGTGAGGTAAAGCCACTCCATTATTAATTCCGGT
AGAACCTAATTTTTCACGTTTAAAGAAATAGCTAAAACATTCTGCTGGATGAATACATAG
TTTATCTGTAGGTGAAAGGCTATTATTTAATATTTCTGCCATCGCCTTCCCCAGAAACTC
TAAAGCCTGTTTTTTATTAGAAATGGGAACATTGTAATAAATATTATTAATGTCTAAAAA
TGTGGTTAATTGCATCATAAAAAATCAAACGACAAAAAAATATCTTAAGAATTTTATATT
ACAGTCTAAATTGCTCACCTAAATAAACTTTTTTCACATCCTCATTATGTAAAATTTCTT
GAGGAATCCCACTAGCTATCATCTGACCATTACTCACAATATAAGCACGCTCACAAACAT
CTAAGGTTTCTCTTACATTATGATCTGTGATTAAAACACCTAATCCTCGTTCCTTCAAAT
TCACAATAATCTTCTTAATATCGATCACTGAAATAGGATCAACCCCAGCAAAAGGTTCAT
CCAACAAAATAAACTTAGGATTAGCTGCCAACGCACGTGCAATTTCTACTCGACGGCGTT
CACCGCCAGATAAAGATTGCCCTAAGCTGTGACGAATATGCTCAATATGAAATTCTGCGA
TTAATTCATCTGCTCTTGCTTGACGCTCTGCATCGGTTAGATCTTTCCTAATTTGTAACA
CCGCCATCAAGTTATCATAAACACTTAAGCGACGAAAAATAGAGGCTTCTTGAGGCAAGT
AACCAATACCTTGTTTTGCTCTATCATGCATAGGTAAAACACTGATATCTTGATCATCAA
TACGGATTTTACCATGATCGTGACGCACAAGGCCCACTACCATATAAAAAGTAGTCGTTT
TTCCTGCACCATTAGGACCTAATAGTCCAACTATTTCGCCTGATTTAATATTTAAACTTA
CATCTTTAACAACTTGGCGACTTTTATAACTTTTAGCCAAATATTCAGCATATAATGTTG
GCATACAGAATTCCTATTTCTTATCACTTTGCAATTGGTTTGGAATTAATACAGTTTTTA
CTCTTTGTCGGTCATTACTCGTCGCTTTAAGGTTCTGTTTTTTGACATCATAAGTAATTT
TTTCTGCTTTAATGGCACTATCTAGCTGCTTTAATTCGGCATTGCCTCTTAATATCAAAA
ATTCAGAATCTAAATCATAATGTACAGAATTAGCCGTACCATTAACAATCTTACCATTAT
CAAGGGTCTGCTGAAAAACAACCGGTGTGCCAAAAGCCTCAATAAGTTCCTTTTGAGTAT
CCCTTCTAATGATTGTAACTTTTTCTGCATTAAGCTTAATTGACCCTTGAGTAATAACAA
CATTGTCGCTAAATGTCACAATATTTCTTTCTATATCCAATGACTGGCTACCTGAATCAA
TTTTGATGGGCATATTTCTATCCGTTTCCAAAGCCTTAACCGATAGATTTACAAGACACA
ATGCAATTATTAATACAAGTTTAGTTCTAAAATTCATTCTATATCCCTATGTAAAACTCT
AATTATTTATCAACATTAATAAATTTTGGTTCAATATAAGTTTTCACATCTTTGGTTAAG
GTTGCCGTTTGTTTTTTCAAATTGCCTTTTAAGCCAATTCCAGTACTTGTAAATCCAATG
CCTGTTGATTTCACCATACTGTCTGAAAAAATATCTTGAGTATTTAAATCTATGCTTAAT
ACTTCTGCTTCGATTTTCTGTAACCGAGAAGTCGGATCTAAGCTATTAATTTTAATATTT
CCACGCAAATTCAATATTTTGTCTTTGGTAACATCTGCATAATCGGCTTCGACTTGCCAC
TGTTTTAATGCACTTTCTGCATCAAATAAATTTAGTAATGGCTTTAGAAATTCTGTTCGT
TGCGTACTTTCGTAACGTTTAACCTCCTCTGCTTGAGCAGAATATTGCGGCTTTCCATTT
AAATCATAAGCACTTGTAGAAATCTTTTGCCCTATATACTCTGCACTTCCTTCCTTTTTT
ATTAGCTGAGATAATCCAGTATCATCGCTTTGTTGACTATAATACCAACCAGCAAGTACT
GCTGCTAATGTGGCTAGAATAATATTTAAACGGATATTCATACAATCTCTTCTTCGTTTA
GATACGGCTGAGAATTTTAACATAAATTTCTACGGCAATATAGAACGAAAATTGCAAGAA
AAGTTCATACAAAAAACCTCAAGGTAAGCCTTGAGGTTTTTAAGCGATGTCTATGGAATT
ACTTCGCAGCTTTTAACTCTTGATAATATTTTTCATAGAGCTCAATCGCATCACCCACAT
CATCTTGCCACTGGCTTTTTTGTAACACTTCAGAGGTTGGATAAATTGCTGGATCTTCGG
TAATCTCTTTTGGTAATTTTTCTAACGCTTTTACGTTTGAAGTTGGATAACCGATTTCTA
ATGTCAATTTCTCAGCCACAGGTGCACTCAATAAGTAGTTAATTAACTTGTGAGCTGCAT
CTGGGTTTTTCGCATTAGATGGAATTGCAAGCGTATCCACCCATAATACTGGACCTTCTT
TCGGGAACACCATATTTACAGGAGCTTGCTCTTTTTTCGCAATACGTACAGAACCGTTCC
ATAATTGACCCACTTCTACTTCACCAGAAATAAATGAGTTAGCAGGGTTATCAGAGCTAA
ATGCTAATACGTTTGGACGTAATTTTAATAACTCTTCATAAGCCGCTTTAATCACTGCTG
GATCTTTAGTATTTGGATCTTGACCTAATTTTAATAAAGCAATGTTGAATACTTCACGAG
CATCATCAAGTAATTGAACCTTACCTTTAAACTCAGGTTTCCATAAATCGCCCCAAGCAG
TGAAATTATCACCTTTGTATGAATTAGTATTAAATGCAATACCTGGTGCACCTAATAATT
GTGGTAAAGAGTATTTGTTGCCTTTGTCGTAAGGTTTATTTAACCAGTCTGGGTTAAGAT
CTTTGATCACAGGTAATTTGCTATGATCAAGCTCCATTAACATACCTTCACGTCCCATTT
TTGACACGAAGTAGTTACTTGGTGCGATTACATCATAACCACCATCTTTACCCTGAATTT
TGAGTTTCGCATACATTGTCTCATTTGATTCAAGACTTGAAACCACAACCTTAATACCTG
TCTGTTTAGTAAATTCTTCTAACAAACCTTCTGGCACATATTCTGTCCAAGTATAAAGAT
GTACAGTGTCATTTGCTAATGCACTATTTGCCCCTAACATCACCATACCCGAAGTGAATG
CAACAGCCCATTTTTTCATCAATGTATTCTCCTAAAAGAGTAAAATAAAGAAGAGGTTGG
ATTACTCCAAAAAAACCAAGTCTTTCAAATAAAAGACGGGGGCATTCTAAGCCCCCCCCT
GTATTTTGCAACAACTTTATTTCAAAATAGCTTATTTTTTAAGCTATCAAGCCTAATATT
ACATTACTACTACGTCAAATTGATCTTGGTGATAATACGGCTCAATTTTAATTTCGACTT
TTTTACCGATAAAGACTTCTAATTCCGCAAGCAATGCGTGAGATTCTTCATTAATCAAGT
ATTCCGCCACGCTACGAGAAGCATATACTACATAACGTTCCGACTTGTATAAATGATGAA
CTCGAACGACCTCTCGAACAATCTCATAACAGACTGTTTCAACGGTTTTTATCGTACCTC
GCCCTTTACAAGAAGAACAATCGCAACATAACACTCGTTCAAGGCTTTCTCTGGTACGCT
TACGCGTCATTTCAACCAACCCAAGTTGGGTAAAACCATTGACATTTGTTTTGACTCGAT
CACCTTTTAAAGCAAGTTCTAAGGACTCTAGCACACGCTGGCGATGTTCTTCTTCCTGCA
TATCAATAAAATCAATAATGATAATACCGCCCAAATTTCGCAGTTGTAATTGATGTGCGA
TTGCCTGTGTTGCTTCAATGTTAGTATTAAAAATCGTATGGGCAAGATTTCGGTGTCCGA
CAAAAGCCCCAGTGTTAATATCTATGGTGGTCATTGCTTCTGTCTGCTCAATGATTAAAT
ACCCACCTGATTTTAGATCGACACGTTTCTCCAAGGCTTTTTGAATACCATCTTCAATGC
GATAAACATCAAAGAGGGGTAAAGTCCCACTATATAAACTCACATTCTTGGCTAACTCTG
GCATAAACTCAGCTAAGAACTCTTTTACCTGCTCATAGGTCATTTTTGAGTCAATTTGAA
TTGAATGAATATGCGTTCCAACGAAATCACGCAACACTCGTTGTGCCAAAGCTAATTCCC
CATAAAGTAAAGATCTCGCAGGATATTTTCCTTTTCGCTCTAGTACTTTTCGCCATAACC
GCTTTAAGAAAGCCGCATCTTGTTCAAGGCTCTCTTCGCTCACACTGTCAGCAGCCGTTC
TTACAATAAAACCGCCTAGCTCATCACAATACGGCTCAACTAACGATTTTAAGCGATTAC
GTTCTTCTTCACTTTCAATGCGTTGCGACACGCCAACATGGCTATTTTCTGGCATAAAAA
CCAAATAACGAGAGGGCAATGTAATGTCTGTCGTCAATCTTGCCCCTTTAGTACCTAAAG
GATCTTTAACCACTTGCACCACAATATCCTGCCCTTCTCGCACTAACTCGCTGATATTTT
TGACAACAAATTGCTTTTTCTCGCTTTCATCAACACATTCAGTGTGAGAAACAATATCTG
ATGCGTGTAAAAATGCCGCTTTTTCTAAGCCAATATCAACAAATGCCGACTGCATACCAG
GCAAAACCCGTGTCACTCGTCCCTTATAGATATTACCGACAACACCTCGCTTTGCCTCAC
GCTCAATATGGACTTCTTTTAACACACCATTTTCAACCAATGCTACCCTCGTTTCACTTG
GGGTTACATTGACTAATAATTCTGCACAACTCATCTTAAATTTATCCCTAGAATCATTTA
CAAAGATACTAGTACTGATTTTCTTAAAATATACATAAATAGTTATTTACCATAATAGAA
TAAAGGTCCTAATGGCATCTGAGGAATACTAAATTTCTCAGGATAAATAACTTCAACCAA
GTATAGTCCCTCAGCTTTCGCTGTTGGTGCAGCCAACGTCCTATCTCGTTTTTCTAATAG
CCATTTAATCCATTCAACAGGTTTATCGCCTCTTCCAACCTCAATCAAACTACCAACTAT
ATTTCTTACCATGTGGTGAACGAATGCATTCGCTTGAATATCCAATATAATATAGTCTTG
ATGGCGACTCACAATGAGATGATGAACATTTCTCCATGGCGTATGTGATTGACACTTCGC
AGCTCGAAATGAACTGAAATCATTCTCTCCCAATAAAAACTGCCCTGCTTCATGCATTTT
TTCATGATCCAGAGAATAGTGATAATGAGAAATCCCTTTCGGTAATATGGCTGAACGTAA
TTTATTATTATAAATAACATAACGATAGCGACGAGCAAGAGCACTAAAACGAGCATGAAA
ATCGTCACTTACTCCAATAGCCCATTTCACCACAATATCTTCTGGTAAATGAGCATTGGT
CCCTAAACACCAACTCTGCATAGGTCGATTTACATCCGTATCAAAGTGTACAACCTGCCC
AGTAGCATGTACTCCAGCATCAGTTCGCCCTGCACAAAACACTTCACAAGATGAATTTGC
AATGACTGATAAGGCTTCTTCCAATCTTTGCTGTACTGAATCAACATATTGTTGGCGCTG
CCACCCACAATAACGGCGACCATCGTACTCAATTCCAAGGGCAATTTTCATTAGACAACC
TAAAACATTTAATTAATCTGATTAACTCTTTTTTTCATAAGAAAGTAACTTGATAAGTTA
CTATAGCTAAATCGTATTATTTATACCGCTGGCCGTATCATTTAATGATTGACATCCAAA
CAAAAACAGCCAGTAAATCATTTTATTCAGAGATTAATTCGCTCTTCGGGCATTATGCCA
AATTAGTATTTAATTTAAAACAACTACACAATTTTGCCCCCGAATAGAATACAACATCAG
TAAACTCATGCAGATATTGTAAAATTAATTATTGTGGAAAAACTCAAATTCTTCCCTACT
TTTACTGAACATTTGTTCTTTTAGAACGCCGATCAGCTCTTGTCTGACAACAGAAAGTTT
TGGACGTTCATTTTGTTGGAACGTCACCGGGCGGCAAAATTCCATTGCCTTAATGCCTAA
ACGAGCAGTGAGCAGTCCCACACCAATCCCTTGTGCTGCTCGAACTGATAAACGAGCGGT
GAGATTTTGTGAGAAAAAATCTAATCCAACATCGCTGGCAATTTCTGTCACTCCTGCGAA
GACCATATTGGTCATCACCATTCGGAACAGTTTCAAACGGCTGATATAGCCCAATTCCAT
TCCGTAGGCTTTGGTGATTTTATTGACTAAAGCAATGTTTCGCCACGCCACCATTAAAAT
ATCCACCAATGCTAAAGGGCTTACCGCAACGATAATTGCATTTTCCGCCGCATTTTTGCT
AATCATCTTTTTGACTTGGTTATCAATCGGGCTTAACACATTTTCACTGAAAAGATACAG
CACTTCTTTGCTGTTATAGGCTTCATCAAGCTGAGACTGCCAACGTTGCTCCGCTTGTTG
AACCATCGGTGTTTGAGCCAAATTTTTAGCCACCAATTTGCAAAATTCTCGTGCTTTTTC
ACCGCTTGTATCGGCTGTTTCCAGTAGTAATTGTTGGCTCACTTGTTGATTATAATTGTG
TTTACGCAACCAACGTAACTTCCGCCATTCATTGATGATAGCACCAACACCAACCAAGCT
GATACCAAAAAAGGCAACGGCAAAGGCAAAGTAAATCCATTGATTTGCTTGCCAAGTATC
AATTAACCATTGTACCGATTGAGCAATAGTCGCAATGCCAAACAAGGCTAATGCCGCCAG
AAATAACCTTAGCCAAAAGCGAGATGGTTTTAAACTTTCTTCAATAATCAGTTCTGCTTC
AACCGCTTTTGGCTCTTCGTCAAGCTGAATATCGGCATTGCTAAACTCTTGTTTAGGTTG
ATGTTTTTCGTCTTTTTCAACTATTTCTTCAGTAAAAATACGTTTTTCCATTAAAATTTC
ACCGCTTGTATAATATGCTGTTTTAACCCTTCATAGCCGTGTTCTGTTTTGAGAATATCA
AACAGTTGCACCGCTTCGGGATACTCTTTATCGAGATAACGTAACCACTGTTTAATGCGT
GCGACGTGATAAAAGCCGGTATCCAGTTCGTTTTCCATATGCACATATTGAAATAAGAGC
TGTAATACCTCGTTCCACGCCATTTTAGGCTGGTTATATTTCACAACTTTGCTTAAATTT
GGCACATTTAACGCTCCACGCCCAATCATTAACGCATCGCAAGCGGTCACTTCACGGCAT
TTTTTTGCAGAGAGATAATCCCAAATTTCACCATTCGCAATCACGGGGATAGGCAACCGT
TTTTTTATCTCGCCGATTGCTTGCCAATTAATGCGTTCCGCTCGATAGCCGTCCATTTTA
GTTCTGCCGTGTACGGTAATTTCCGTTGCACCTCCTTGCACCACCGCATCGGCGATCTCA
AAGGCTTGTTCGCTACTATCCCAGCCCAGTCTCACTTTGACCGACACGGGAAGATGGCAA
GGTACCGCTTCTCGCATTGCTTTTGTTGCTCGATAAATCAATTTAGGTTGTTTCAACAAG
GACGCACCGCCGTTACTGCCATTCACTGTTTTAGACGGGCAACCGCAGTTGAGATCAACC
CCGTACGAGCCTAGTTCAACGGCAAGTGCTGCGTTTTCTGCTAACCATTGTGGGTGTTGT
CCTACAAGTTGTACACGCACAGGCGTACCCGATGGGGTAAAACCGTTATTATGTAATTCA
GGGCAAAGGCGATAAAAGGTTTTCTTCGGCAGTTTTTGATCGACCACTCGCACAAATTCT
GAAATGCACAGATCATAATCATTGACTGCCGTTAATAATTGACGCACAAAAGGGTCTAAC
ACCCCTTGCATAGGTGCAAGGATAACTTTTGGTAAATTTTCCACAAAATCCGACCGCTAT
TAGTAAGAAAAATGGCGTAAACGTAGGTCAGGGCGAGCAATTAAGTAGATGATTAATGCG
GTAATTGCCCCTAGCGTATCGGCGAGCATATCTTTTTGAGTGTCCCAAATGTCGCCTTGC
GAACCTAAAAATTCAATGCCCGCATTGCCCCCTTCAATTACCGCATATTGCCATTCGATA
ATTTCATAGGCAGCGGCAACCGACATAATAAAAAAGAGCGAAAAGAAGAATGCTACGCCC
AAGCCGCATTTACGTTTACGCAATAACCATTCCGCCATCGGGAAGCTATAAAAGCCGATA
ATATAGTGAGCCACACGGTCAAAGTGGTTACGATCTTCGTCTAAAAAGGTCAAATACTGA
TTCGCCCAATCAAACGGTACATTCGCAAAGGTATATTTTGCACCGATTAGGTGCATAATC
ATCCACAGTGACATCAGCACATAGGCAAGTCCACTAAATTGAAAACGAGGATAAGTCACC
ACCAATAAGCCGAACACCACAAAAATCGGCATAACTTCGGCATACCACACCGCACGATCA
GTCGGATTAAGTCCTGACCACACGGCAATTACGATGATTACAATAGCTAAAAAAAGCGGA
ACAATATGAGAACGGGTTTGCATTATTTCCATCCTTTTGATTTACAAATAAGATCATAAG
CGGCTTGAATTTGCTGTGCTTTTTCTTTTGCCACTTCCATCATTTCAGGCGGTAAACCTT
TTGCGACTAATTTATCCGGGTGATGTTCATTCATTAATTTACGATAAGCACGTTTAACCG
TGGTTTGATCGTCGCTTTCTGATACCCCTAATATACTATAAGCGTCTTTTAAACTTGGCC
CGCTCGAACGCTGATAACCGCCATAATTTCCTTGATATTGTCCTTGTTGGCTTGAGCCTT
GCTGTTCATATTGATAATAGCCTGAGCGGAAACGTTGAGCCGCCGCCACCATTGCGATCA
TCTGTTCAAACTGCAAGCGGGACATTCCCAATGTTTCAGCAATAGTGAATAAAATTTGCT
GCTCATTGCCATCTAAATTGCCATCTTGTAATGCGGCTTGCATTTGGACTTCTACGAAGA
AACGCAATAAATCACGGCGTTGTCCACAGGCTTCACGAAACTCTTGCATAACTTGGCGTA
ACGGGAAATTAGCCTCTTTTCCTAAAGTAAAGGCTTTTTGAGCAAGTTGTTGATTATTCG
CATCGAGTTTCATATTTGCCATAAGCTGACGGGCGAGCTGAATATCATTTTCCGTTACTC
GTCCTTTTGCTTTGGAAATATGTCCTAATACCGCAAAAGTTGTCTGCATAAAGAGTGACT
GACGAGTTAGTGCTTTGCCAAACATAGTTGAAGATACGCTACCTAGCTCATGCAGTTTTT
TATCGCCCCAATGCCCAATAATAAGCCCTAGCAAACCGCCAAAAAATCCGCCAAAAAACT
TATAACCTAAAATGAAACCGAGAATTTTCCCAATAAATTGCATCTATTGCCCTTATTTAC
TTATTCAAAATTGTGAGCATTTTAACGGAAAATCCTTAAAAAATAATTAAGGAATGATGA
ATTTACACATAAAAATAAAGCCCCGAAAATTCGGGGCCTTACTATTTGGCATTTTAGAAA
ACTAAAAATTAGTACTCTAACACTGCACGACGGTTTTTAGAGTAATCAGCTTCTGAGTGA
CCTAATACTGCTGGTTTTTCTTCACCGTAAGAAACTGTTGCCACGTTGCTAGCACCTTTA
GTTGCTAAAAAATCTTTAACTGCGTCAGCACGACGTTGACCTAAGGCGATGTTGTACTCT
GGAGTACCACGCTCATCAGCGTGACCTGCAACAGTTACTTTGCCTTTAGATGCAACTAAG
TATTGTGCGTGTGCATCTAAAAGTTGTTGATCTTCAGCTTTTAGTGTGTAGCTGTCGAAA
TCAAAATATACAGTGTTGTAACGGGTTTGTAAATCTTGAACAGACATACCACCGAATGTT
TGACCTGCATTAGCACTTGCATTAGCACTTGCATTGTCGTTTGAGCTGCTACATGCTGCT
AAAACGAAAGCTGGTGCCGCAATCATTAAAACTTTAGCTAGTTTTTTCATTTTTTTCTCC
AAAAAGAATTATTGTTTAGTCAGATAAGGTGACCAAGCAGGGAATTTATATTGTCCACCT
GCTCCCGGCAAATTAGCTTTGAAACGCCCATCTGCGGACACCAATTGTAGCACTTTACTC
ACACCTTTGGTAGAGCTATAAATAACCATTGTTCCATTTGGTGAAATACTTGGACTTTCG
TCTAAAAACGTAGAACTGATTGCTTCTGTGCTACCTGAAACAAGATCTCGTCTTACAATT
CTATCACCTGAAACCATGATTAAATTCTTGCCATCTGCCGAAATTTTACCACTGCCGCTG
CCACCAATTAAGCTAGCACCGCCACCAGATGAACTCATTTGATAAACCTGTGGTAAGCCA
CCACGGTCTGATGTAAACAGGATATAACCACCATCTGGTGACCAGCTTGGTTCGGTGTTA
TTTCCTGCGTTACTGGTTAATTGTCTTGGTGAACCACCGCCCACCCCTGTTACATAAATA
TTTAATACACCATCTTGGTTAGAAGCAAACGCCACTCTTGAACCGTCTGGTGAGAATGAA
GGCGCCCCATTATGCCCTCTAAGAGATCCGATCACTTTTCTTGCTCCCGAACGAATATCG
TGAACAACAACCTGTGATTTTTTGTTTTCAAAAGTCACATAAGCTAATTTTGAACCATCT
GGTGACCATTCTGGTGACATCAAAGGCTCTTTACTTTTTACGATGGTAAAGGCGTTAAAA
CCATCATAATCTGATACACGCAACTCGTAAGAGGACACTCCACGTTGTACCACATAAGCG
ATTTTAGTTCTAAATGCACCACGGATCTGTGTTAATTTTTCAAATACTTGATCGCTTACC
GTATGAGCCCCTAAACGCATTTGGGCAGCTGGAACATTAAATGAACCTTGAGCAATCACA
TTTCCTGCTGCTCCTGAAGTTCCCAAAGTATCCACTAATTGATAAGCGATGTTATAGCCA
CCACCTACTGCAGACACTTGCCCCACAACCACATTATCAATGCCGATATTTGTCCACTGT
CCAGGATTGACTTCTGCTGCTGAACTCGGTTGAGCTGGTAAACTAGCACGATCAAGCGGT
GTAAACTTACCACTATTTCTCAAATCATCTGCGATAATTTGAGCGACATCATCAGGTACG
CCCCCCATTGCTTTAAATGGAATAACCGCTATCGGTTGAGCCATACTCACACCTTGGTCA
ATCGAAATTCTGACATCTGACTCAGCTTTTACACCGACAGAAAAAAATAATCCGACAATA
CCAAGAATACTCGTTAAACGAGATACTAATTTCATCTTAACCCTCTAGGTTGAACTATTG
AACTTTTAAACTAAAATCTAATGTTGGTGATCTATATTGCTGATAAACTGCATCTGACGG
TGCAGGCGGCACTTTACGGGTTGCCACAATCGCACTTACAGCTGCATCACACACTGCTTT
ATCCCCTGAAACGACTTGATAGTTGGTAATAGTACCATCTCGCTCTAGGAAAATCTTCAC
ATCACATTGTTTACCTGCAAAACTCGGATCAACACGGTATTTTGACTGAATAAGTTTCTT
AATTCGTTGCCCATAGGCATTACCATCAACATTAGCACCCTGACCTAAACCTTTTGTACC
GCCAGAGCCTTGTGAGCCGGCACTATTTTTATTACCGCCGTTGCTCGTGCCACCGCCAAC
TTCGCCACCACTTAAAAAATCATCAAGTACTTTATTATTTTTCGCTTTTTCAGCTTTTGC
AGCCGCTTCTGCTTTCGCTTTTGCCTCTGCAGCGGCTTTGGCTTTCGCTTCTTTTTCCGC
TTTTGCCTTAGCTTCTTTCTCGGCTTTTTCTTTCGCCTCTTTTTCTGCTTTGAGCTTCGC
TTCTTGTTCTGCTTTCTCTTTTGCTTCTTTTTCTGCTTTGAGCTTCGCTTCTTGTTCTGC
TTTCTCTTTTGCTTCTTTTTCTGCTTTGAGCTTCGCTTCTTGTTCTGCTTTCTCTTTTGC
TTCTTTTTCTGCTTTGAGCTTCGCTTCTTGTTCTGCTTTCTCTTTTGCTTCTTTTTCTGC
TTTGAGCTTCGCTTCTTGTTCTGCTTTCTCTTTTGCTTCTTTTTCTGCTTTGAGCTTCGC
TTCTTGTTCTGCTTTCTCTTTTGCTTCTTTTTCTGCTTGTGCTTTAGCTTGAGCTTGCTG
CTCTGCTTTTAGCTTTTTCTGCTCTTCAAGTCGTTTTTGTTGCTCTGCTTCTTTTATTTT
CCGTTCTTCTTCCGCTTGCTTTGCAAGGGCTTCTAAACGTTTTGCTTCAGCTTCAGCTTT
CAAACGGGCTGCTTCTGCAAGTTTACGTTGTGTTGCTTCTTCCTGCTGTTTTTTCAACTG
TTCTTGCTTAATTTGCTCTTGTTTCAATGCTTCTTGACGAGCCAATTCTTGCTGACGTTT
TTCTTCTTGTTGCTTCTGCTGAGCTAACTGAATTGCCTTCTCACGTTCTTGTTGTTCAGC
AATTTCTTCTGGGGTAGGTTTATCTTCAACCTCTTCCTTAACTTCCTCTTTAGGCTCTTC
TTTAGGTTCAACCTTCGCTTGCCCTTGCTTTTCAGCTTTTAATCGCCCATATTCAGCGGC
TACCTGTCCAGTATCAACCATCACAGCTTCAAGAGATTCACTATCACCGCTACTTCCGCC
AGCAGAAGCTAAGTGAGTATTAGTGAAAAAAGAACCCAGTATTAATAAGCCTATCAACAA
TAAATGCAGTAAAACTGACACAATTATAGCGAGTTCTAATCTATCATTTTGATATTTCAC
GCTCTATCCTCGCTGACTATTTACCTTCGGTCATTAAACCTACGGTTTTGATCCCTGCAT
CTTTTAATAATGAGATCCCTTTCATTACCTCTTCGTAAGGTACGTCTTTACCACCTGCCA
CAAGGAATAAGGTATTATTGTCTTTTTGGAAAGCCTCACCAGCATAAGCAATGACTTCTT
GCTCCGCTAAGTTCTCTTGTTCATTAACTTGAATGTAGTTTCCGTCAATTTTCAATTTGT
ACAAAGCGACCCCAGCGATCTCTAAAATAACAGGGGTTTTATCTTCATTTGAAACGGATT
GACTATGGCGATCTTCAGGCAATTCCACTTCCACACTTTGACTAATAATCGGTGCTGTTG
CCATAAAAATCAGCAATAACACCAGTAACACGTCCAAAAATGGCACGATGTTAATTTCAG
ATTTAATGTCATTACGTTTACGACGACGGTAAGACATAGTTTCCTCTTTATCTATCCATT
CAAACTACCACAACAAGCGGTAGCATTTCACTTAATTTTTACTTATTTTTTCGCAAACGC
TTTGCGATGTAGAATTGTGGTGAACTCATCAATAAAGTTCACATAATTCTGCTCTAATTT
GCCTACACGCAAGTTCAAACGGTTATATGCCATTACTGCAGGAATTGCTGCAAATAAACC
AATCGCTGTGGCAATTAATGCTTCGGCAATACCTGGTGCAACAGATTGTAAGGTTGCTTG
TTTTACCGCACTTAGTCCCATAAATGAGTGCATAATCCCCCAAACTGTTCCAAATAAACC
AATATATGGGCTGATCGAACCAACAGTACCTAAGAACGGAATGTAATTTTCAAGTTCTTC
TAATTCACGGTTTAATGCAAGATTCATTGCACGGCTAGAACCTTGAATAATTGACTCTGG
CGAATCTGGGTTTGCTTGCTGTAAGCGGTTAAATTCTTTAAAACCAACGTAGAAAATTTG
TTCAGCTCCAGTTAAACCATCTCGACGATGTTCTAACCCTTCGTGTAAACGATGTAAATC
TTCGCCAGACCAAAAACGATCTTCAAAGTTTAAAGAATCTTTTTTAGCTCTTGTTAATAC
GCGGCTACGTTGAATAATCACTGCCCAAGATAACACGGAAAAAGAGATCAGTATTAAGAT
AACTAACTTAACAACAATACTCGCTTCCATAAATAATGAAACTAAATTAAATTCAGTTGC
CATTGATAAAAACTCCAAATAAAACAATTACATTGAGATTATAGCGTTAAAAGCCTGCTT
AATATCTTCAGGTATGGCGATTGCTTTCATTTTTGCTAGATCAACACTCACGACAACCAC
ACTCACTTCACACAAGCACTCCTCATCTCGCCATAATGTCTGTTTAAAGACTATTTTGGC
ACCCTTTAGTTCAGAAATAATGCTTTTAACTGTGAGAAAATCATCTAAATAAGCAGGTTT
TTTATAGTCAATATCCATTTTTTTCACAACAAAAGCCATTGATTGACTTAATAATAGCTG
TTGAGAAAAGCCTAATTGACGTAAAAATTCTGTTCTTGCACGCTCAAAAAAATGTAAATA
ACGCGCGTGATAAACCACACCACCTGCATCAGTATCTTCATAATACACACGAATAGGAAA
ATCCATTGCAATGCCCTATCTATCTTTCCAAAACGAAAAACGCCCAAAAATCAGGCGTAA
ATTACTCGCCATTTTAGAGAGAGAAAAATCGTTGTGCAAGTATTTTTAGAAATAAATTAA
ATATAAAACAAGCAATATGATAAGAACCCATTGCTTTGGGTTCTTAATTTAAAGACTAAT
GCAATACGACTAATGCAATTAGTGAAGGTAAGATAATGATATACCCCAACAATGGCATAA
AAACGACCTGCCATCTCGTTGATTTAATCTCAAAGCCAAAACCGTGAACAAATAAAATCA
ACATACCATAGAAAACGCCTGCTACTAAATAAGGAATTTTCCCTCCAAAATAGAGAGCAA
AGGTGTTGGAATAGAGCAATATCATTGCAAACATTGCAATAGAAAGGATAAAAGAAAGGG
CTTGTAGCCAGCCCTTTCTTGTGAGTTGATAGAGTGAATTAACCATCTTACTCGTCAAAC
TTACCTGTTTTTTCAATACTTACAGTGATTACTGTTGCAAACAGAATAGCAAGTAACACA
CCTAGTACCCAAGTTACATAAAACATATTGGTTCTCCTTAGTATAAACTTGCACTTTTCT
CTTCAATATATTTAGCGTCAAGACGACCAAACATTTTGAAGTAAGTCCACACAGTATAAG
CTAATACGATTGGAACGAAGATACACGCCACAATAAACATTACTGTTAATGTGTTATGGC
TTGCAGTTGCATCCCACATTGTTAAACTCATTTCTGGGTGAGTAATTGACGGCATTACGA
ATGGGAACATTGCAACACCTGCCGTTAAGATCACGCCCGCTTGCATAATTGATGAACATA
AGAATGCAAGTCCACCATTATTTGCTTTAGAGCTAACCACAGTACCTAATGCACCAATCA
CCGCTAAACCAGGAATGATGAATAATACAGGCATTTCAAAGTAGTTTTTGAACCAAGCAC
CGCTTTCTAATACGACTGTTTTGTTCACTAAACTAGATTGACCATTGTGATCCAAAGCAC
TGGTAATCACAAAGCCATCTTTGAAGTAAACCCAAACACCTGCAAGTAAGAATGCACCTA
ACGCTACTAAAGCGGTCACTTGAGCAACATTTCTTACACGGTTACGCAATTCGCCCGTTG
TTTTCATTTGTAACCAAGTTGCACCTTGAGTGGTGAGCATCATTAAACTTACCACACCGC
AAAGTAATGCAAATGGATTTAATAAGCCTAATAATTTCCAAAGGGTTGAACCTTCGTAAG
TTACTTGGTTTAACTCGTTAAAGTGGAATGGTACGCCTTGTAATAAGTTACCGAATGCAA
CACCAAAGATTAATGATGGAACGAAACCTCCCACAAATAATCCCCAGTCCCAAGTATTAC
GCCATTTTTGATCATCAATTTTCGCACGGTATTCAAAGCCCACTGGACGGAAGAATAATG
CCGCTAGAACTAAGATCATCGCCAAATAGAAACCTGAGAATGATGCTGCATAAACCGTTG
GCCAGGCTGCAAAGATCGCACCACCTGCAGTTAATAACCAAACTTGGTTACCGTCCCAGT
GCGGAGCGATTGAGTTAATCATTACACGGCGTTCAACATTGCTTTTACCTACCATTGGTA
ATAGGGTTAATACTCCCATATCGAAACCATCGGTAATCGCAAAGCCGATTAAAAGTACAC
CAATTAAAATCCACCAAATAAAGCGTAGAACTTCATAATCTAACATATTTTACTCCTACT
TATTTCGCAGATTGTTCAAAGTGGTAACGACCTGTTTTTAATGCACTTGGGCCAAGACGA
CCATATTTGAACATTAAATACATTTCAACTACCAAGAATACGGTATATAAACCACATAGC
AAGCCGATTGAGATCCAAAGATCTGCCGCTGTTAATGCAGAGTTCGCAACCCCTGTTGGC
AATACTTCGTACACTGCCCAAGGCTGACGACCATACTCAGCTAAGAACCAACCGCTTTCA
ATCGCAATCCAAGGAAGTGGAATACCCCATAACAATGCTTTTAATAACAATGGTTTAGTA
CCTACTGTACCGCGTACATTTTGAACAAATGCTGCGATAATGAGTAATAACATTAAACCA
CCGGCAATCATCATAATACGGAATGACCAGAATGTTGGACCTACGTTTGGAATAGTATCC
GCTGCTGCTTTTAAGATTTGCTCTTCTGTTGCATCAATAACTTTATCTGTATATGGTTTT
AAAAGTAAACCAAAGCCAAGATCTTTTTGAACCGCTTTAAATGCTTCTTTATCTGCTTCA
GTATAGTTACCAGAACGTAATTTTTCTAATAAACCATAAGCAACAATACCATTGCGTACA
CGTTGTACATTCTCTTCACGAAGATCTTTCAAACCTTTAATTTCTTTGTCTAAAGAACGC
GTTGCGATAATACCTGCAGCATAAGGAATTGAAATTGCCATTTCATTTTTCATTTCAGCG
GTGTTAGGAATAACAAACGCATTCCACGCAGCTGGAGCTGGGTGAGTTTCAAATTCACCT
TCCATTGCCGCCAATTTCACAGGCTGTGCTTTACCGATTTCATAGCCTGACTCATCACCC
ATGATTAATACAGAAATGATGGCGACTAAACCGAAACTTGCACCTACTGAGAATGAACGA
CGAGCAAATCCAAGATCACGACCTTTTAAGATATAGTATGCACTAATACCTAATACGAAG
ATCGCACCACAGGTATAGCCCGCTGAAACAGTGTGTAAGAATTTAGATTGTGTTACTGGG
TTTAGCACTAAGTCAGAGAAACTGACCATTTCCATACGCATTGTTTCAAAGTTAAATTCT
GAACCTGCAGGGCTTTGCATCCAACCGTTAGCAACTAAGATCCACAAAGCAGAGAAGTTA
GAACCAAATGCGACCGCAAAAGTCGTTAGTAAGTGTTTACCTTTTGATAAACGATCCCAA
CCAAAGAAGAAAAGACCAATAAAGGTAGATTCTAAGAAGAACGCCATTAAGCCTTCAATC
GCTAATGGAGCACCAAAAATATCACCCACATAATGAGAATAATATGACCAGTTAGTACCG
AATTGGAATTCCATTGTAATCCCTGTCGTTACCCCTAGAGCAAAGTTAATACCAAATAAC
TTACCCCAGAACTTTGTCATATCCTTATACACTTCTTTACCTGTTGTTACATATAAGGTT
TCCATCACCACAAGAACGAAAGAAAGGCCTAATGTAAGCGGTACAAATAAGAAGTGATAG
AGAGCAGTTAAAGCAAACTGCAAACGTGAGAGTTCAACAACGTCTAACATCTCAAACCTC
TTTATATATACAAGTCTGAATTATTGATTACAAGAATACCAAGTAATCCCCCAATCAACA
TTGTTTTTGCACAGTTACCAATCAAAGATTAATAAGTAGCAATAATGTCAAGAATCTATT
CTACTCGTAAATAAGCAAATAAAAAATAGCAAAATTATTACATTGATCACATTTTTGAGC
TAAATATTTAAAAAATATGAAATTTATATTGTTACAACTTGATATAAATCAAGTTAGGCA
AAATACCACTCATTTATCTGCTTAGCAGCTTTGTAAATTATTTGTGAATAGAATTTCTAG
ATTTAACAAATTATTTACACCGTAGATAAAGATCCTTAAATAGTACGTGACGATACCTTG
AGATCTATGTTAATATGCGTAACTTTCATCTAACAGTTAAACTAATCATTAGGAACACTA
TGAAAAACGCTATTTTACGTTCAATGATTATCGCAACTGGTGCGTTATTCATTGCGATAA
GTGGTTTCACTACTGAATTGAAAACATCTTCACTGGTAATGACCAAACCTCAAACCAATG
GCATATTACCTGAACAGTGCCAAAAAATGTTTCAAGAAGTTGATAAACTGATTGCTGATG
CAGAAAAACAACCTGGTACACATACTCAAATGCAGACAATGAAGAACAAACTCTCTTCAT
CAAAACAACAGATCCTCAAATTAGATCTCATCATGCAGAAAAAAAGTTGTAATAAAGGGC
TGGTTGCGCTTAATGGACTGAAACACAATAGCAATGGAGAGTAAAGAACACGATCTATGT
GATCTCATACCCTGCGATATTACTCCCGACAGTCTAAATATTTATAATGATTTCTTAATT
GCTATTTTGTCTATTACACCAGCTCCTATATTGATAATTCTATTCATCATAATAGGTTTC
CATATGAAATAAGTATTCTAAATTCATAAAAAAACTGATCTCATATCTAAATATAACGAT
TTTTAATAGACTAAAATAATGAATAATTTTTGTTGATTAGAAAGTTAAAGCCTTATAACA
ATAAGGCTTTAACCTAATTTTTATATAAATTTTTGTATACAATCCCTTAAAAAGCTCTCT
CATATGTCAGGAGCCTATTATAGGCAATGCTACAGATTAACTAACCGAATTCCAAATAGG
TAAGTTAAAATCTTCTTATAATTTAATTCCAAACTTCTCTTCTATAAGAGGAGCAAAATC
CGAATAACCGCCAACGTGAACCTCATCTAAAAAGATTTGTGGCACAGTCGCAACGGGTTT
ACCCACGCGCGGTTCTAAATCTTGTTTTTCAATACCTTCAGCGATCATATCGACAAATTT
AAAATCGAAATCAGGTAATTCTGCTTTCATTTTTTCTGCAAGCTGTTTTGCTCGAACGCA
ATAAGGGCAACTTAATCTGCCGTAAATTTCTACAAACATTTTTAATCTCCTATAAATTAT
TAGGGGCATTGTTGCCCCTACTTCTCATTACTTCGTGCTGGTACTTGTCGTGGTACGACT
TGCACGTTTACGTTCTACTTCAGTGAGTAATTTTTTACGAATACGCACTGATTTTGGTGT
TACTTCCACTAACTCGTCATCATCAATAAATTCTAACGCTTGTTCCAAGCTGAATTTAAC
TGGCGTTGTTAAGGTTAAAGCATCATCTTTACCTGACGCACGCATATTGGTGAGTTTTTT
CCCTTCAAGCGGGTTTACGGTTAGGTCATTTGAACGGCTATGGATACCGATTACCTGTCC
TTCATAAATTTCTGCACCGTGATCGATCATTAATTTACCACGATCTTGTAGTGCATAGAG
CGAGTAAGCAAGGGCTTTACCTGTGCCGTTTGAAATCAATACGCCGTTAATACGCTGACC
GATTTCACCTGCTTTTACATCGTCATAGTGGCTGAAACTTGAGTAAAGTAAGCCTGTACC
TGATGTCATCGTCATAAACTCATTACGGAAACCGATTAAGCCACGGCTTGGAATAATGTA
TTCTAAACGAGTACGACCTTTACCATCTGGGATCATATCACGCACTTCACCTTTACGGAT
ACCAAGAGCTTCCATCACAGCCCCTTGATGTTGTTCTTCAATATCAATGGTCACTTGCTC
AAACGGTTCTTGTTTACAACCATCAATCTCTTTGAAAATTACTTTTGGACGAGATACCGC
TAATTCATAACCTTCACGACGCATATTTTCGATTAATACAGACAAGTGCAATTCACCACG
ACCCGATACGCTGAAAACATCAGAGTCATCAGTTTCTTCTACGCGTAATGCGACGTTATG
CACTAACTCTTTCTTCAAACGCTCTAAAATTTGGCGTGAAGTAACGAATTTCCCTTCTTG
ACCGCAGAAGGGTGATGTGTTTACACAGAAGAACATTGTTACTGTCGGCTCATCAACAGA
TAAAGCTGGAAGTGCTTCAACATTGTTGATGTCACATAAGGTATCTGAAATGTTTAATTC
GCCTAAACCTGTAATAGCAATGATGTCACCAGCATAGGCTTCGGTTGCTTCATAGCGTTG
TAAGCCTAAGTGACCTAACACTTGACCAACACGACCATTACGGGTTTTACCTTCTGCATC
AATGACAGTCACAGGTTGGTTAGGTTTAACCGTACCTCGTTTGATACGACCGATACCGAT
AACGCCTAGATATTTGCTGTAATCCAACTGTGAAATTTGCATTTGGAACGGTGCATCAAG
TTCAACATCTGGCGGAGAAACTTGCCCTACAATGGCTTCAAAGAGTGGATCCATATTTGA
TGCAAGATCTTCGTGATCTAAACCTGCGACACCATTTAATGCAGAAGCATAAATAATCGG
GAAGTCTAGCTGTTCATCGGTTGCCCCCAAGTTCACGAATAAATCGAAAACTTGATCCAC
AACCCAGTCAGGACGAGCACCTGGGCGGTCAACTTTATTGATAACCACGATAGGTTTTAA
CCCGTGAGCAAAGGCTTTTTGTGTTACGAAACGGGTTTGTGGCATTGGACCATCAAAAGC
ATCGACCACAAGTAATACCGAGTCCACCATTGAAAGTACACGCTCAACTTCACCACCGAA
GTCTGCGTGTCCTGGGGTATCTACGATATTGATACGATAGCCATTCCAGTTAATTGCGGT
ATTTTTCGCAAGAATGGTAATGCCACGCTCTTTCTCAAGGTCGTTGGAGTCCATTACACG
TTCATCTACATCACCACGAGAGGTATCTAATGTGCCTGAAAGTTTTAATAATTTATCAAC
CAGCGTGGTTTTACCGTGGTCAACGTGAGCAATGATTGCGATATTACGCAGTTTTTGAGT
ATCTAATTGTTGCATTGAAATAACTTAATTGTAGGGTGGGGCTCGCCCACCGAGAATAAA
AATGATGAGCTAAAGCTCATCTGACGAAATCCAAAATTGTGATGAAGATCACAAAAAGAC
GGGTGATTATACAGAATTTTGATTGAACTGACTAGAAAGCAAGCGGTTTGTTTGAAGTAA
AAATTTGCAAATTATTTCGAATAACTTACCGCTTGTATGAAAACTCAGGCTTAAATAGGC
TATAATCCCCACGTAATTTTATTTATTGGAGAATCGTTATGCCTTTACTAGATAGCTTTA
AAGTGGATCACACTCGTATGAACGCTCCTGCGGTGCGTGTTGCAAAAACAATGACAACCC
CGAAGGGAGATACGATTACTGTGTTTGATTTGCGTTTTGTCCGTCCAAACATTGAGATTT
TATCACCTCGTGGTATTCATACGATGGAACATTTATTTGCTGGTTTTATGCGTGATCATC
TCAATAGCGATACCGTTGAAATTATTGATATTTCCCCGATGGGTTGCCGTACGGGATTTT
ATATGTCATTAATTGGTTCACCTTCAGCTGAAGAAGTGGCAAAAGCTTGGGAAGCCTCTA
TGCGTGATGCGTTAGAGAAAGTGCCTGATAAAACTAAAATTCCTGAGTTAAATGAGTTTC
AATGTGGTTCATATAAGGAACATTCTCTTGCTGATGCACACGAAATTGCGCGTAATGTGT
TAAAACAACCGATTGGTATTAACCGTAACAAAGATTTAGCATTAGATGAGAAATTGCTAA
ATCCATAGTTATTGCTACGGAACTAACAATAGTTTCTTTTCAAATGGTAGGGGGCACACT
GAGTGTGTCCGCTACATTTTATTACCTTGCAATTTTTACCCACCGTACTTATGAGAAAAG
CCCGTGTTAAATAAATTATTTGATTGGTTTGAAAATCGCATTAATCCTTATCCAGAAGAT
ATGCCGAATACGCCTCGAGCAAAGGTTATTTCTTTTATTTTTGAAAGCATCAAAGGAATG
AGAAGCTATTTTGTGGCGTTTGATACTCGGACAAAGTATGAGCTTTTATCAGGACGAGGT
TGAGCGAGCCTCCGCCTCTGATTTTATTCCGCTTCTCAGTGATGCTAAAGGCAGAACAGG
CTATGATGCACATGTTGGCGAGCGAGGGGTTAAACTGTCTGGTGGGCAACGGCAACGTAT
TGCGATCGCTCGTGTAATGTTGAAAGACGCACCGATTTTATTATTAGATGAAGCAACCAG
CGCCTTAGACTCTGAAGTGGAAGTCGCTATTCAAGAAAATTTGACCGAATTAATGGAAGG
GAAAACTGTCGTTGCCATTGCACACCGTTTATCGACCATTATGGCAATGGATCGCTTGAT
TGTATTAGATAAAGGCGAAATTGTTGAGCAAGGTAGTCACGAGGAATTATTAGCTCTCAA
TGGTGTCTATGCAAAACTGTGGGCTCATCAAAGTGGTGGGTTCTTGCAGGAATTACAGGA
CGATATATAAGATAGAAGAACTATTTAAATCAAAGAGTTGGTAAGAATCAGGAATATAAT
TATTACCAACTTTTTGTTCTACAGCCCTATGGGGTTATTCATACTCTTCTAACCAAATCG
TTAAAATCGCTTCCAAGATATGTTCATTTGACGCTTCTGGATCATCATCAAAATCTTCCA
TCTCGCAGATCCATTTGTGCATATCAGTAAAACGCACGGTGGTTGGATCTAAATCTGGGC
TCATATCATATAGATTTTCTGCGATCATTCTTACATCAGTCCATTTCATTAGTGTGCTGC
CTCATTTGCGTGATTTAAGTTATATTTTGGAATTTCAACAACGAGATCTTCTTCACCCAC
GATACATTGACAAGACAAACGGCTGTCGATTTCTAAGCCCCACGCTTTGTCTAACATATC
TTCTTCTTGATCTGATGTTTCATTTAAGCTGTCAAAACCTTCACGAATTACAACGTGACA
AGTAGTGCAAGCACAAGAACAGTCACAAGCGTGATGAATTTCAACTCCTGCATTGTGAGC
AACTTCTAATAAGTTTTCACCTGTTTGAGCTTCAACAACCATACCCTCTGGGCAAAATTC
TTCGTGTGGAAGAAAAACAATTTTTGGCATAATGTCCTCTAATATCTTCTGTTTATTTGT
AGGGACACACTGCGTGTGTCCGTTATTTATTTTGCGGACACACGCAGTGTGTCCCTACTG
GATTTTATCCCATCACCTCATCAACCGCCTTACCTGCTAAGGCTTTTTGAATGGATAAAT
TCATTCGTCTAGCGGCAAATTCTTGGGTGGCAAGATCAAGATCTTTAATACCTTGCTGGA
TAGCTTGGCGATCTGTTCCTTGTTTTGCGTAAATCAATTTCCGTAATTCCGCTTCAATCC
CTTTAAATTCATCAACCGAAAGTAGCTCTGCACCATCTTCTTGCAACGCAATGACAACGC
TATCAATCACACGATCTGCCTCCACACGCTGTTCCGCCAGCTGACGGGCTTCCATATCTT
GCTTCGCATTCGTCATTGACGATTTAATCATTTCGGTGACTTCTTCGTCCGTTAAACCGT
AAGACGGCTTAATTTGGATAGACGCTTGCACTTTGGTTGATTTTTCCATTGCGGTGACAC
TCAGTAACCCGTCCGCATCGACTTGATAAGTCACGCGAATGTGTGCCGCACCAGCGACCA
TCGGTGGAATACCACGCAAGGTAAAACGTCCAAGTGAACGGCAATCATCGACTAACTCAC
GTTCACCTTGTACAACGTGAACCGTCATCGCTGTCTGCCCATCTTTAAATGTGGTGAACT
CTTGTGCTTTTGCCACAGGAATAGTGGTATTGCGAGGAATGATTTTTTCCACCAATCCGC
CCATCGTTTCGATCCCTAGCGAAAGTGGTACAACATCTAGCAACAACATTTCTGCATCAG
GCTTATTGCCGACTAAAATATCCGCTTGAATAGCTGCACCCAACGCCACCACTTTATCGG
GGTCAATAGAGGTTAATGGCGTTTTGCCGAAAAATTCGCCTACTTGTTCACGCACAAAAG
GTACTCTCGTTGAGCCACCAACCATCACAACTTCACGCACTTCTTGAGCTTCTACCCCAG
CATCTTTCAAGGCTCGGCGACAAGTCATTAACGAGCGTTTTACAAGCGGTTGGATTAGCT
CATTAAATTGCAAACGGCTGATTTCACCCTGCCAATTTGCAAATTTTGCAGTAAAACTGT
CCGCTTGTGATAAGCCAATTTTCACTTGAGTGGCAAGAGTAAGTAGTTCACGTTGCTGAC
TTGCTGTATTTGGCTGAATACCTGCTTGTTCCGCAATCCAATTCGCTAACAGATGATCGA
AATCATCGCCACCTAAAGCGGTATCGCCACCTGTTGCCAAAACTTCAAATACACCACGGC
TCAGGCGTAAAATCGAAATATCAAAAGTACCGCCACCTAAGTCATATACAGCAATCACGC
CTTCTTGACCGCTATCCAAGCCATAAGCAATAGCCGCAGCAGTTGGCTCATTTAATAAAC
GCAATACATTAAGCCCCGCCAAACGAGCGGCATCTTTGGTACTTTGACGTTGTGCATCAT
CAAAATAGGCAGGCACAGTAATCACCACGCCAGCCAATTCACCCGCCAAGCATTTTTCTG
CAAATTGATTTAAGTGACTTAAAATATCGGCAGACACTTCAATCGGGCTTTTATTGCCTT
GTAGCGTTTGAATTAACGGCAAGCCGTTATCCGTCGCAACAAATTGATAAGGTAAATTTG
GATAACGCTGTTCAACATCTGCCAAAGAACGACCAATTAAACGCTTTACAGAAATCACTG
TATGTTGCGGATCAGCTACTGCTTGCTCAAAGGCTTCCACACCAACAACTTTATTCTCAG
CAGCATAATGTACTACCGACGGCACTAACGCACGCTCTTTCTCATCAAGTAATACCTGAG
CTTGTCCGCTACGCACCGTTGCTACTAAAGAATTTGTCGTCCCAAGGTCAATCCCCACCG
CCAAGCGATGTTGGTGCGGCGCTGCCGTTTGCCCTGGTTCTGCAATTTGAAGTAATGACA
TTTTATTATCTCTCTATAACTCATTCCCCTCCCCCGTTTACGGGGGAGGGCTAGGGAGGG
GGGATTGTCCGTTAGGACAACTACAAGCGGTTTGATTTTGAAAAAATTTTGCAAACTTCG
TTTGCCCCCCATCCGCCTTCGGCACCTTCCCCCGTTTACGGGGGAAGGGATTATGTTAAT
TCACCGTATACCCCATATCATCAGGTGCAAATGTCGCTTGATAATGGCGTTCAATCGGTT
GTTTTTGTTTTGTGTCTAAATTTATCACTTGATTGCCGTTTAAATCTGCAATCTCAGCTT
GCCAATTTTCGCTACGCAAGCCGTAGTAAAAGCTAGCAATATCGGCAGTCAATGCCCAGC
CGATAAATTGTGAATAGTTTAGCCCAATGCTTTCCCACTTCTGCTTTTTCGGGTGGAAAT
AATGGACTAAACCGACTTTTTCGCCTAATCCGCCACCGTTCACCGCAAAATAACCACCAA
TGGCATCATCAGCAATCAGTAAATGAAACGGTCTTTCGCCCGATTGTTCAAAAGTTTTAC
CAAAATTCCACTCAAACAAACCGCGTGGCAGTTTCTCATTACCCGAACCTAAAATGCGTA
ACCAGCCGTGATCGACTAAAATACCGCCCGTTTCATAAATTACCGCACCCAGTGGCGTAC
TTGTCGGTAACTGCATTCCCACCAATTCTGCCCCTGCATTTTCCACATCTCTCGGCAGGA
TTTCATAATGGTTATTCGCTTGCTTGAACCAATCTTGCATAATTGGCCAAGCGGATTTTT
GTTTATCGTTCAGTTCTTCGAGGGTTTTCATATTTATTTTTCTATGTAGGGACGCCACGC
TTGGCGTCCATTCTTTAGATGAGTGAAAAGTCTATATTCAATGGACGCCAAGCGTGGCGT
CCCTACTTTCTTTTGTGCGAATACCACACAATTAAAACTCAAACAACTTCTCTTCTACTC
GTTCAATTTCTACCAATAATTTTTTAATAAAACGAAGTTTATCGTTAATGGCTAGTGCGT
CCGTCCATTGTTGAGCACTGAGAGCCTGTTCAAGTTGTTGCAAAATGACTTTTTGCTGTT
GCTCAATCTCTTGGGTGAAAGCGGTGAGATCCGCTTCGTTTTTTGTGGTTTCAATGCTTT
CTAAGGTTTCACGCCATTCCATTTGTTGCATTAAAAACGCCATATCTCGGTTACTTTTTT
GCTCAATATCTTGCTGTTCACCCGTATGAATAGCGATGATCGCTTCAGCACGCAAAATCG
GATCTTTGAGAATATGTAACGCATCATTAATTTCCGCCGATTTCTGCATTGCTAAACGCT
GTTCTGTCGCAGAACTTGCCGCAAAATTATCGGGGTGAAGCGATTTTTGTAAGGCTAAAT
AACGCTCAGAGAGTTGAGCATTATCTACTTGGAACTGCACTGGCAGATCAAAAAGCGTAA
ATGGATTTGACATCAGAACCTCTTAGACGTTAAAACTTTCACCACAACCACATTCGTTTT
TCACATTTGGGTTGTTGTACTTAAATCCTTCGTTTAATCCTTCTTTGACAAAATCTAATT
CTGTACCACTTAGGTAAACAAGGCTTTTTTCATCGACGATAATTTTAACACCCTGTTGTT
CAAAAACGTGATCATCTTCGTTTAATACATCAACAAATTCAAGGACATAAGCTAACCCTG
AACAGCCAGATGTTTTAACACCCAACCTTAAACCAATGCCTTTGCCACGGTTTTCAAGGA
AGGTACGAACACGATCTGCCGCGGTTTCTGTTAGGGTGATGCTCATTTTTTCTCCTTGTG
AATATAGTTAATTTTAAAAAGATCTCATTCCCCTCTTTAGTAAAGAGGGGTTAGGGGAGA
TTTGTCAAACGAATAAACGAAGTGAGAGATAATTCAGAACAGAGTTACTGTTATTTGGGA
ATAAACAATTTATATTCTTCCTTCTTTACTTCTGCCAAATCTCCCCCAGCCCCTCTTTGC
TAAAGAGGGGAGCAGAGCGAAGTAAATTTTCTTTCATTCGTCTGATACAATAAAACCTTT
TTAAAATTAACAATAAACGAAAACACAAGCGGTCAGATTTGCAAATTTTTCGCAAAAACC
AACCGCTTGTTAAAGATTACTTACCGTTTTTCTCTTTGTAATCTGCAATCGCTGCTTTAA
TTGCATCTTCTGCAAGAATTGAGCAGTGTACTTTTACTGGTGGTAATTCAAGCTCTTCTG
CGATGTCGCTGTTTTTGATTGCTTGAGCTTCATCTAATGATTTGCCTTTTACCCATTCAG
TAATTAATGAGCTTGATGCAATCGCCGAACCACAACCGTAAGTTTTGAAACGTGCATCTT
CAATGATACCTTGTTCGTTTACTTTAATTTGAAGTTGCATTACGTCACCACACGCTGGTG
CACCCACCATACCTGTACCGATATCTGATGCTTTTTTGTCGAATGAACCTACGTTACGTG
GGTTTTCATAGTGATCAATAACTTTATCGCTGTATGCCATTTTTTAATTCCTCTGTTTTA
TTCTGCCCCCGTTTACGGGGGAAGTGGTTGAGCGAAGCGAAACCGAAGGGGGATTAAATA
TATAGAAAAATTTACTTGATTATTTGCCCCCATCACCTTGCTTCGCAAGGTACTTCCCCC
ATTACATGGGGGAAGAATTTCATTTTAATGATGCGACCACTCAATTGAGTTTAAGTCGAT
ACCTTCTTTGAACATATCCCAAAGTGGTGAAAGTTCGCGTAATTTAGTTACTGCTTTTTT
CACGATTTCGATAGTGTGATCGATCTCTTCTTCCGTTGTCCAACGACCGATTGAGAAACG
GATTGAGCTATGTGCTAATTCATCGTTTAAGCCTAATGCACGAAGTACGTAAGATGGCTC
TAAACTTGCAGAAGTACAAGCAGAACCTGAAGATACCGCAATGTCTTTTAATGACATCAT
CATTGACTCGCCTTCAACAAAGTTAAAGCTGATATTCAGGTTACTATCAACACGTTTACC
TGCTTCCATTGTACCGTTCACATACACTTCTTCCATATCTTTGAAACCGTTGTATAAACG
GTCACGAAGTGCTTTGATGCGTGGCATTTCAGTTACCATTTCTTCTTTTGCGATACGATA
TGCTTCACCCATACCAACGATTTGGTGAACAGGTAATGTACCTGAACGCATACCACGCTC
GTGGCCACCACCGTGAATGATCGCTTCTAAACGTACACGAGGCTTACGGCAAACATATAA
ACCGCCGATACCTTTTGGCCCGTAAAGTTTATGGCTTGAGAAAGACATTAAATCTACGTT
TAATGCTTGAACATCCACAGGGATTTTACCTACTGATTGTGTTGCATCCACGTGGAAAAT
GATTTTTTTTGCACGGCAGATTTTACCGATCTCTTCGATTGGTTGAATAACGCCGATCTC
ATTGTTCACCTGCATTACGGAGACTAAAATTGTGTCTGGACGAATTGCAGCTTCTAATTT
AGCAATATCCACTAAACCTGTTGTTTCAGGCTCTAAATAGGTCACTTCAAAACCTTCACG
CTCCAACTGACGGCACGTATCTAATACCGCTTTATGTTCAGTTTTAACCGTGATGATGTG
TTTACCTTTGGTTTGGTAGAAATGTGCTGCACCTTTAATTGCAAGGTTGTCTGATTCGGT
TGCACCTGAAGTGAATACGATTTCACGAGCATCTGCACCGATTAAATCAGCGATTTGATT
ACGAGCTACATCAACCGCTTCTTCTGCTTCCCAACCAAATTTGTGAGAACGAGATGCAGG
GTTACCAAACACGCCGTCCTTTGTCATATATTCCATCATTTTTTTTGCAACACGCTCATC
AACGGGCGTAGTTGCGGCATAATCCAAATAAATTGGTAATTTCATTGTTACTCCTAACTA
AGAGATTTTTATAAGATTAATGGTGATGATCGTGGCAGTGAGAACTCTCACAATCGTGAT
CGCTATTTTCTTCAACTAATTCGGCTAAAGTTATCGTATGTAAATACTGTTCGATTTGAT
TTTCTAAACGCTCCCACAACGAATGGGTTAAACAACGACTGTTATTACTGCAATTTCCAT
TGCCTTTACATTTAGATACATCAACACTCTCATTTACAGCGGCAATAATCATTCCCACAT
TGATTTCTTCAACAGATTTTCCTAATTGGTAGCCACCGCCAGGACCTCTCACGCTATGCA
CAAGACCTTCTCGGCGAAGTTGTGCAAAAAGTTGCTCTAAATAAGAAAGTGAAATGGCTT
GGCGATCTGAAATATCTGCCAAACTCACTGGCATATCTTTGCCATGCAACGCAATATCTA
AAATTGCAGTTACAGCATAACGTCCTCGTGAAGTTAATTTCATACTCAAACCTTTTAAAA
ATGCTCGATTGTTAAGAAAGAATTCTATATACCCTACTAATTTAGTCAATATTTTTACAC
AAATTAAATCAAAAGGTTTTTTTAATCAATTTGCTAATCTTATTCACATAAACATTATTT
TAAAGTTTAGATAAAACACTAAGCGGCGAAATTCTAAACTATTTTTATAACCATAGTTAA
AATCCCACCGCTTACATCAAGATTACAAAGTTAGCAACTATTTGTAATCATATTGATAAT
AATCATAACGATTAGAAGCCTTACGTTTTATACCATTCAAAATAAAACCTTTAATAAAGA
CCCCTGCACGTTCAAAACGTTCTTTAGCTAATCCAACTTCTTTAAGTGTAGTTTCACCAA
AACGCCCAACAAGTAAAGATGTTCCTGCATACCTACCAATAATAGCTGCATCTGTAACAG
CCAAAATAGGCGCTGTATCCACTATCACTAAATCATATTCTTTTGCCGCCCATTCTAATA
GTGCCTGAAAACGAGCATTAGATAGTAATTCAGATGGATTTGGTGGAGTTTCTCCTTTAA
CAATAATATCAAAATTATCATAATGTTGAATCACTTGTTCAAAAGGAATTTGCTGTGCAA
TCACATCACTCAATCCAACCTCTTTTGCTAAACCTAATAATCGACGCAAATAACTCCTTC
TTAAATCTGCATCAATTAACAACACCTTGTGCCCAGCTTTAGCAAGAACATTAGCCAAAT
TGGTTGAAATAAAACTTTTTCCCACAGACGGAGAAGCTCCAGAAATCATTAATATATTAT
TTTTAGCTTCTAACATTGCAAAATGCAAACTTGTACGCAAACTACGCAAAGCCTCAACTG
CTGGATCTGTAGGCGTTGACTCCGACAATAATTTAAAATGCCGAACCTTATGCTTAGAAA
AAATAGGCTGTTCATTTGAATATGGAATCGTAGCATACGTTGGCAAGCCTAACACATCTA
ATTCAGATGTTCCCTCAATACCTCTATGCAGTAGCGTTTTCGCTATCGCAGTAACTGAGG
CAAAGATAAGTCCTAACATAAATGCCAAGGCAACCACAATCATTTTTCTAGGTGAAACGG
CATTAGGCAAAACTTGCGCCTCATCTAAAATACGAACATTTCCTACCGTACTAGCCTTAA
CAATTTCTAACTCTTGCATTTTATTCAACAATTGAATATAAATTTGCTGGTTTACCTCCA
AATCTCGAGTTAACCGAACAACCTCTTTTTGAGTATTAGGTAAACGTTCTACTTGTTTAT
TTAAACGAATTTTTTCCTCATTTAATACTTTACGCTTATCAATCAAAGCAACATAAGCAG
GGTGATTTCGAGTGAATTTCTGAGAAATTTCACTCTCCTTTAATGTTAACTCATTTAAAT
CTGCTTCTAACTGAACTATAGTATCTAATGCTGATTTAGCTTCTAGACTGAGATCTACTG
ATTCATTTTTTAAGCGGAATTCATTCAAATTATTCTCAGACTCTGCCAAACGAGCTTTAA
GTTCTGGTAATTGTTTAGACAAAAAATCTAAACTCTTAGACGCTTCTGCAGAATCACGAA
CAATATTTTGCAGCAAATAATTTTCAGATACACTCTTTACTATCTTCTTAATTTGAGCTT
TATTCTCTCCATTAATAGAAATTTCAATAATGCCTGTCTGCTTACCACTCTCTGTTACCG
AAATTTGTTTTTGTAAAGAGTTAATTGCTAACAACACATCATTCTTTTTAATTTTAAATA
ATTGTCCTGGCTTAGCCTCTAATTCAGAAATCGCAAACGAAAAATCTTCCGTTTGATACT
TTTTCCCAATGCTCCCTTCAAGAACTTTTTCATCTGCGAAAAATAATGAGAACTCTCCAG
CATTCTCCCCAACCTCCAAAATCATCTCTTTCATCTGAGGATTCTTAGGCTCAAATAAAG
AGAGCGACAATTGTGGTTCATATCCCATCAAACGATGAAGACCTTTACTAAGAAAAGGGA
TCGAGAATTGAGGTTCAACTACCGTAGTTAAATTAAGTTGCTCAACAGTATTAGATAAAA
CCATTCTTGATTTTAAAATTGCAATTTCAGTACTTGAAGATGATTCACCCTCTAAAATTC
CTGGAAAATCGTTTAAAAGCCCCCTTGAAGATTTACTTTCTACTTGAATTGAAGCATTCG
CAGTGTAAACAGGCGGAGCTAGTAAAACATAAGCAACACCAAATAACGTCACCAACAATG
TAAAAAGAGCTATCCACCACTTATAATCTAATAAAGCCCCCAACAACTTTACTAAATCAA
TTTCATCATGATTATTTTCATTCATCTTTTAACTGCCTTAAAATTAGAGTTTCAATTTCC
ATCTCAATGCTGCATCCTCAATCAATGCATAAACCTCTCGGAACATATCTTCACTTTGAC
GATAAGGATCTGGAATATCTTTATTGCTATCCAACCAATGACCAAATAACATGACTTTTC
CAGAACTTTCTGGTGAAATTTGTCGAACCAAGTCAATATGAGCTTTTTCCATGACAAGAA
TCAAGTCTACATTCTTACATAGTTCAGACGTTAATTGCTGTGAACGATGTTCAGAAAGAT
CCACTCCACGAGAAATAGCAACTTGTTGCATTGTTGGATCTACACCTTTTCCAACTAAAT
GGCTACGCTCAGCTGAAATACCTGCTGAAAAAATACGCTTTTCAGGAAAATATTGTTTTA
ATAATTTTTCTCCGACGGGGGAGCGGCATATATTACCGATACAAACAACTAAAATACTTC
CAAACATTAATTACCAATTCCTCACTCTTAAGATAGACTCTGTTAGATTATTGAAACCAG
ATAATGGCGGAACAACATGGGCAATCACTCTATTCCAACGAGTTGCTGGCGCTGTTGTCA
CATAAACAATGTCATAAGGTTTTAAATAAAACTCTGTTCCTAATACATAGGAAGTTGCAT
TAGTCAAATCCAATTGATAAATATCTGCAATCTTATCTATTTTTTCAGCTTCATTTGAAA
CCGTTGACTTATTTACATCACGTTGACCACGAATAACAAAAATACCCGTTGCATCTGCAG
ATAATTTATCAATTCCCCCACTTTGAGCAATTGCTTCAGTTAACGTCATACCATAATGAG
TAATTTTCAACATCTGAGGTTTTGACACTTCCCCCACAATAAACACCTTATTCGCATCAT
TGCGTGGAATATGAACCACATCGCCATCAGATAACAAACGATTCTGCGTTAAATTACCAA
ATTGAATCAATTCTGCTAAAGAGACTTTCTCCTCTTTGCCATGACGAGTAATAGTCACAT
TATGCCAATCCGCATTATCAGACAATCCTCCAGCCTTATTTACAGCATCTAACAAGGTGA
GCGGAATATTAGTTAAAAATTGCTGTCCTGGATTCTTGATTTCGCCTGTTATATATGCTT
TTTTAGATTGGTATGAGGCAATTGTTACCTCAATTTGAGGATCAGTGACATAGGCTGAAA
GAGCTTTTGCCAATTTATCACGAACTTGATTTACTGTTAAGCCAACAACATTAAGCTGCC
CAACATATGGATAAAAGATAGCTCCATTAGCATGCACTTGATTACCTGATTCAGCGGCAG
AACGATAAGCACCCGCAGGAGTTGTCAATTCAGGATGCTCCCAAACTGTGACATTTAATA
TGTCGCCAACACCTATCTTATATTGATAACGCTTAATTTGTTGTTCTAAACCAATGTTAT
CACTTGCTTTCACCGTACGAGGAGCTAATTGCTTTACTAACTGAGGCGTAATTAAATAAG
CATCCACAACCTTCTCAAAGTCCACATTCTCTCCTCTTACTTTTACATTTGAATTAATAG
GAGATTGCGTCGTAGGATAAACTGTAGCACATCCAGATAAAGATAAAGCAATTCCAGTAG
CGATAAGCGCTTGAGTTAGTTTACGCATAGTTTTTCCTCATTTATATAATTAATAGAAGC
CTATTATAACAAGTGGTTTGATTTTGTAAAAATTTCTTCAAATGTAGACTGCTTGTTACT
TAATATATTTGTAGATTACGTTATGTTTTCGTCTATCTTGCTCCAAAGCCAGTAAGTATA
GTTTTAATTGTCTTGAAAACAATTAAAATATCTAACCAAATAGAAAAATTCTTAATATAA
TATAAATCATATTGTAATTTTACTTTAGTATCATCTACATCTGCAGTATAACCTTGAAGA
ACCTGTGCCCAACCTGAGATTCCTGGTTTCACAATATGTCGGTAGTTATAGAAAGGAATT
TCTTTGATAAACTTATCCACAAATACTTTCTGTTCTGGGCGGGGACCAATTAAACTCATA
TCTCCCTTTAATACATTAAAAAATTGCGGTAGTTCATCAATACGCGTTTTACGAATAAAT
TTACCTACCTTTGTTATACGCATATCATTTGTTGTGGCAAATTTTGTACCATCTTTTTCA
GAGTCTTGACACATGCTTCGGAATTTATAAAGATTAAATTCTCTTCCGCCTTGACCTACA
CGTTTTTGTATAAAAAGGACATTTCCTTTGCTTTCTAAGCGAATAGCAATTGCTGTGATA
AGCATAATGAAAACAGTGATTGGCAAAGTAACTAATACAGCAATAACATCAATGATTCTT
TTAATGATCTGATAAATTCCTGATGGTTGAATAGCACCTAAATCATTTTCATAAAAATAA
CGTGATCTCACACGGCCTGTTAATGATTCCTCCAAATTTTTAGCGTTATATATTTTGATA
TTCATTAACGCAGATTCAGCTAAAAACTCCTGCCATTTTTCTGTTAAATCTTCTGAATAA
AGATCAACAACAATTGCATCGTAAGTTCTTTCTGATAAATCTGGTTTTTCTAATTCCATC
CAATTAACAGTGGTAATACTTTCTAAATTTTTTATCCTACCAAAAGGGACGACTGCGATA
CTTTGTTTAAAATAACGAAGCATTATAAAATATAGCCCCCCCGCTAATATTAACGTAATA
AAAAAACTAAGAATAAAGAGTGACAAGGAATAATCTACTTTAAAAAATATCAAAAATAAA
ATAAGAATTACATAAATAGATATAACAGCACTTAAAATAAATCCTGTTGAACGATTTCCT
GGGTAACTCATTAACCTCCTAAATAGGACTAAAATAGCACATTGACTAAGAATTAATGAA
ATAATAAATTCACCATTCAAATCCTCCCCTAATAGTATAATAGGAAAAATAATATCAAAT
ATTAGCATTACTATCATCTGAAAAAATATATTGGTGAGGAATTTATTAAGTAAATTGCTA
TATCTATGTAGACTATTCATTGATTTTTCCTTATCAATTAGGACAATTATATATGTTTTA
CAATTCCATTCATTGCATAATGAATAAAATAATAAGCAGATTTTAATCTACTTAATTTTA
GTATATTTCTATATATACTCCATTGCCATTTAGCTGCTTGATATTTATTAGCGGATAATG
ATCCCTGATAAACTTGGTGATGACAGAGTATATTATCACTTAAAACCTTGTGAGCTTTAT
AACCTAAACTTAAAATATTTAACCAAAAAATGTAATCCTCATGCCCATGATTAACAAACC
TAATATTTTTAGCTATATCAGACTTAAACATACAAGTTAGATTTCCAATTACATTGGATT
TTAATAAACGTTGAAAATCACACTCATTTGGAGAACTTATTTTTTTAATAAATTCAAGGC
TAGAATTCACTTGATTATAATCCATATATGAAATATATAAATTATTCTTTATCATGAAAT
CCAACTGAACACATAATTTATTTTCTAACCAGATATCATCAGCATCTAAGAAACAAATAT
AATCTCCAGTTGCCAAATCTAACCCTTTATTTCTAGATGATGATACGCCTTCATTTTTAT
CATTCACTATATAAAGAATATCTAACTTAGATTCTTTAATGAAAGAGATTATAATATCAT
TCGTGGAATCATTAGAAGCATCATTAACTACAATCCATTCAAAATTCTGAAAAGTCTGGC
AACAAAGGGAATTGTATACATTATACAGAAACTTTTCTGAATTATAACAAGAAGTTATAA
TTGATATTTTATTATTCATATTATTTCCTTTCACACTCTATTCGAGAATTAGATAAATCT
TCGGGATGAGAAAAAATCTTACAATATGTAAAACCTCTGATATTAGATTGAATAGCAATA
TTCCCCCAATCATCTGCTAAATAACAAAAATTTTTATGTGTACTATACAATCTTTCCACA
ACAGCTCTAGAAACCAAATAACTACAAGTTCGATATAAAAAGAATCCATAAAAAGGGGAG
CTGAGAATTCTTATATTTTTTCGAAAAAGAAATTCTATCAATCTAGGTCTCTTCAAGCCC
TCTTGCCCCCCTAAAATATTAATATAATCACTATAATTTTGATTAATAATACTCTCTATT
AGAAAAAATAAATTACTGTTTATAGTTATATCATCTTCAAGAACTAATAACCATTCCTTA
TCACTATTCAAAAAATCATGATACACGGAAAAATGGCTTAACGTACACCCTAACTCACTT
GGAGTGATATACCCTCTTTTCTTAGCTCTACCTTTTAACATCCGAAGATATTTAAAATAT
TTCATAGATAATAAATTTCTTCCATCAATAGCATCAAAAAAAGAGAAATTCATTGTGTCC
TTTAATTCATTAATAACATTTTGTCTTTTCTCTATTTCATTTTTTAATGAAATTACTTTA
ACCAATACAGAATCCTCTAGAATCATGATTTTAAAACTTTCTCCCATTGCTTCAAAAATG
AACACATTGAAAATTTAGACAAATAAACGCCATAAGCTTCTTCTGAAAATTTTTTATATA
CTTCTTTATTTTGTATATAGTCTACCATTGCCTCTTGTAGTTCTAAAACACTATTAGGAG
AAACCAACCTACCCGTTTTTCCATCAACTAGAATTTCTGTACATCCCCCAACGCTAGTAG
ATATAATAGGGACTCTTGATGACATAGCCTCTAATAAAATCATTGGAAATGCTTCGCTTA
ATGAAGGAGATATCATACAATCTATTTTAGAATAAAACTGCCTCGGATTAACCACCCCCA
TAAACATAACTGAATGACTTATACCCAAGTCTTTTGCTAACTGCTCTAATTTTTTCCTTT
TATACCCATCTCCTGCAAATACTAATTTAGTATTAGGATATACTTTGTGAATAAAACTAA
AAGCTTTTATTAAATTACGATTACCTTTCTTTTCTATAAGTCTACCTATTCTACCGAAAG
AGATTATATTAGGATCAGATTCATTGACTATATTAATTTCCTCAATCCCTGTATAAATTT
TAACGGTTTTCTTATATAAATCTCCATATAATCTAGTATTAGAAACAGTAATATCATTCA
AAGCAACAAATAAAAATAATTTTTTATCAAACCTATATGAAACTACCCTTTTTAAAGCAT
GTAATATCCCTCTATGATAGGGTTTATATGTTAACCATTCTTCATTGCTATGTCCAATTA
CTATGATCTTATCATGCGGGATAAAATTAGAAAAAACCCCTATTTCAGATAAGCCATTTA
AAATCACAAAATCATATTGATTCTCTTTTAAAATTTTTCTAATTAAAAAGATACTTTTTA
GAGCTGCTATATGTTGAGTTTTAGCTACAATAAGGCGTTTATTATTACATTCTAAATTTG
TAAACAAACGCTCATTAGATACAATAAATTCTGTAATAAAACCTAATTGGTTAAGTATAT
TATTTAATTGTAGTAAGTAAGTTTCTCCTCCACCATAAACTAATGCTGGAGAAACAATTA
AAATTTTCTTATCCACTAATGCCTCCTTAGATTATCAGGTTTATAAGTAGCTATAATACT
AATGACAAACCAAAAAATAGGTTGCATATAATCAAACTTAAGCATTCCTAATGCAATAAA
TAAAATTGCAGAAAGGGCAGATGTTGAAAATAATTTTTTTAGAAAAAAATAATAAAATAT
TACAGTTATAGGAATCCCAAAAGAGAATATTAAATTAAAAAACAATCCTGCATCTCTTAT
ATGAGAATGGTATAACGTATAACCACCTAATTGAATTGGAATTTCCGACATATAAATACC
ATGGCCAACCAATAAATCCAACCAACTACTTTCTAATAAAAAATAAATTATAAGACTCCT
AAAAGAAATTGCATCATAATCATCATAAGATAGCCTATATCTTAGAATCATATACCCGAT
GTACAAAATAATACTACCTAATACTAAATAGCATATAATATTTTTTCTTAAATTTCCTAA
TATTATACTAAAAAAATAAATAGGAATAAAAACTAATATTGATGTGAACGATAATGTGAT
AGTAGGAGACAATATTAGATATTTTTTAGACATATCATTTTTTAAAAAAAAATATAAACA
TACTAAATACGCTATAGTAGAAGAAGCATTTGATGGTTCAATTGATAATCCTGTAGCTCT
AATCAGTCCTAAACTAGAAATAGTATTACTATCAATCCTACTCTGATATTCCCCCAAAGT
AATAATATTATGGAAATCAAGATATATCTTGAATGTAAAAAACAAGATATATTGCAAGAT
AATAATTCCTATATAAAAATAGATAAAATACTCTATAGCTCGTATATAATAGACTCTTTC
AAACCCTAAAAATATCTTAGCAAAAATAACCGCCATAAAAAAATATAAAAAAGAAATCAA
ATATAATTTATCGCTACTATCCTCAAAGGTTTCCCACCCACAAATCAAATACCCAATAAA
AATAATGTAAATAATAAATTCAGAAAAAGAATATCTCAGTAATAACCTTTTCCCTCCCAA
CAAAATTAATACAGAAAACATTATTGTTAACAAACCAAAGTTCATAATAGACACACCTAC
CATAAACAAAAAGGGCATTACTATATTCATATTATATCCGTTGGAACTTTCATTTTAATA
ATCTGCTGGGGATCTAAATATTTAGACGCAACAAAAATATGATTACTATCGCCTAATCCA
GAGCTAGAAAATAAAGATACTCCTTTAATAAGGCTATAGTTACTATACATTAACTCCAAA
AATTCTGATGGAATATCCTTATCTAGGAAAAACAAGTTTTTATATTCACTCAATAATCCC
TCATAATTTATAGTATCTCTTGGGTGTGGTTTCAACAAAATAAATTCATTAATAGATAAA
TTTCTTATGAAATCTTTTATAATCCTTAAATATATATTAATATGCTCTTCTCTAGAAATA
AATCCATCTTGAAATAATGGTTGTGTATATATAATAAACTTAGCATTATCCAGTAAAGCA
TGATCAATGGTAAATAACTTACTAATAATACAACTTCGTTCCTGTATATAAGGACGTTCT
AAAATAGATATAGGAATAGTTACCACCTTATTCAAAATATCACTAGGAACTATATTTCTG
CCAGTCAGAATTATTTTTTTACAGAATACACTCCGACCTAACCCTAACCATTTTCTGTAT
ATAATACTATATATAATCCCACGCTTAGGCCCTAGATTTGCGTAATTACCATACCCATCT
TCAATGAGAACATATGGTTTAGCTAGCAAATTAGACATAAATAAATGATCATGTCCAATA
CATTCAGAATATTTATATCTAATAAAAAAACTAAGTATACTAGATAAAAAAATATATTTT
GAGTAACTTAAAATTCCTTTTGGATAAGGAATATAAAATAAATCAACCCCTAATTTTAAT
AGTTTCTCTCTTATCTCTTTAGATATTCCATCACTGACTACAAAAGTTATATTTTTATGA
CCGAACAAAACCACTGAATATACTAATCCAAACATAGAATTAATAATTACTAATTTTTTT
TTCATTTTTAAGATCTCAATTAACTAGATTTACTTAGAACATACAAAATGATTACACTAC
TTACAACACTCGCCCAAGGAATATAACTAATCTCCGTAAACATTAATCCACCTAGTGCTA
CTAAATAAATCCCTGTCGATAAAACAGAGCAAAACGAAATCTGTTTTGTTTTTCCGTGAT
AGAACAAATAATTAACTAAAAACAAATAGGGAATAATTAAACTTGTTGAAAGCAAGAATA
ATACGACATAGTATTTCACTCCCTGAAACTGTTCGCCTAACAACCATAAAAAGAGTTGTT
CGGGGATTAATAGTGTTATCAATGAAGGTATTGGCACAATAAATAATGAATATATTACCC
ATTTTTGTAAATGTTTTAATGTTACTGTGCCTTGCTTTAATCTTTCAAATAAATAAGGAA
CCAATGCTTTGTTTATTGCCAAAATGACTACCGACAAAATACTCGCAATTTGTACCCCCA
TCGCATACAAACCAAGATCAGCTTCGCTAAATCTGTGATAAATAAATATTCTATCTAACT
GTCCTTTTATAAAGAAACTTCCGTGATGAAATATCATTGGAAATCCGAAAGCAATTACAT
ACCATAATGCGAGCTTATATTGTGCGATATTAAAAATTTTAGTAACCGTCTTTCGCTTAT
AAATAACATAAGCTAGAGCAGCAATAAAAATATTGCTACATAGTACTGCTAAAATACGCT
TTTCTACCAACGCTGTTTCATAGATTTCTAACATGAACACTGTGAATACTGCATTGGTTA
TTGCAGAGCCTAATTGAATCAGCGTATAAGGAAGCGCTTGTTTTTGGCATTGTCTTATAC
TAAGTTGTACTACTAGAAATACTTGAAATATGCTACTTAATACTAAATAAAACATAATTT
CAGATTTTGCTACCCAACAGACAATTAGCCCTAAAGCTCCTATCGTAATAGTATAAGCAT
ACCCCGTTGTTACCACTAAATCTAAAGAACGTTTTCCATATCGATAAAAATAGCGGGCAA
CAGCACCATCTTGGCTTAGTCCAATAAAAATAGCAAATAATGCTAAAAATGTTTGATAAT
AAGAGAGTTCTCCAAATCCCTCTACTCCTAATTTTCTAGATAAATAGGGCAGTAAAAGAA
AAGGAATTGATTTTGAAACTAACTCTCCAAATAGATAGATTGCACTATCTTTAATAACTT
TCATTGTTTACCAAACTTTCAGCAAGTTGCAGATCCAATGTTGTATCAATATCAATAGAG
CGGTAACTTGGCATTAAATAAAACTTCACGTCAGGAATAAAGAAATTTTTTTCTTTTAAT
AAACTTGCGGTATCGTTGATGTAAATCGCACCATTTGCTCTATAAGCTTTAGGCAACGAC
TGACGAGGAGCTTCAAAATCGCTTAATTGATTAATAGGCAGAATTTTATGATTTTCGTCC
AAAATGAAAGATTTATACGGGTGGTGTTCACATTCACATGCTGACACGACTGATTTGCAA
TTTCCTGCCAAGAATAATTCCATGGCATTACGAATATCCAAACCTGAACGTAATGGGCTG
GTAGGTTGAAAGTGCGCAGTGACACCCTCTGTTAATCCAAGCGTTGTAACACAATGTAAA
ATAGTATCAATTGTTCTAGTATCACTTTGAGCCAATTCAGCAGGGCGACGAAATGCTGTT
GCGCCATATCTTTCTGCTTCGGCAAGAATTTTATCACCATCTGAGGTTACAATAATTTCG
TCAAAAGCCTCTGATTCTTGAGCGGCTAAAATCGCTCTCCCTACTAAAGAAATTCCCCCC
ACAAGCTGTAGATTCTTATCTTTGATTCCTTTTGAACCAGCTCTTGCTGGGATAATGGCT
ACTTTTTTTTTCATATTTATCTCCTTTACATGCCCCCATCCCCCTCGCTATCGCTCGGGG
ACTTCCCCCATAAATGGGGGAAGAATTTTTATCTTCGGACTACATTACTTTTTTAATACT
TCCCCCGTTTACGGGGGAAAGTGCCCGAAGGGCGGATGGGGGAAATCTTTTTGTATATTT
GTATACATTCCCCTAATTTCAATCACAACTCATACAACCCACTCGTATCAAAACTCAACG
CTGGAAATTTTATTGATGTAACTACATCGCCTTCCACGACAGGTTGCACGCCTATGTAGC
GTCCGTTTTCTAGCACATAAATTTGGATATGTTGTTCTTCAGGGCGGACTATCCAATATT
CACTTACGCCTTGTTCTTGATAGAGTTCGTATTTGTCTTTCATCTCTCTTTTTGAATTAC
CAGGGGAGAGAATTTCAACGATTAGATCTGGCGCGCCAATACAGCCTTTTTCGTCCAATT
TATTCGGGTCACAAATGACACACAAATCGGGTTGCACTACCGTTTTGATTTTGCCATTGC
TGTCTGGAAAACGAACATCAAAGGGAGCAACATATAATTCACACTGATGACTATCAAAAA
CATCTAAGAATGCTTTTGTTAATTTCATCGAAATCCGTTGATGTAATCGATTAGGCGCTG
GCGACATTGCCATTATTTTGCCTTTGATAATTTCAACGCGCTCTTGAAATTTCCATTTTA
AATAATCGCCATAGCTATAACTGCCATTTAAATCTAATTGGCTAAGGCTTGTGATTTCAT
TCATATTAAGCTCCGAATTACTTAGCTGTTTATGTGAGTTTTATCTAGCGCTTCGCTATC
TTATTCCCAACTCAAAAATCATTGATTCAACTTGGTAGCTAAACTTGAAACAAGCGGTAA
GTTGGAAGCCATTTTCTGTAGAAATAATTTCACTGGTAATCTCACAAGGCTCAGATTCTG
TTGATCGAGCTTTGCTGGTTAAAAATGCTAAAGCGTCTTCAGCTTCTGCTTTAGTAGTGT
AAAGTTGAGTAAAATTTACAGCACAATCACTGTTATCAATAATAGTTCCCACATCAATAG
AACAGCAGGAACTTGAATTACATTCGGACATATTTTACCTCTCGAAACTGGCAAACTGTA
TTCTTATACCACTGATTGTACCACCTTTTTTCCAACAACAACAACAACAACAACAACAAC
AACAACAACAACAATTTTTAGTTTAAAAAACATCCATTTTAAGATGTCATCTTTTTATTT
GACTGGTCGGAACTCTTTGTATTTTAGAGGAATTTTATTGCGACTGATGATTAAGCTACC
TAAAATGACAATATATTTTCATTTCAGTTCTTTAATTTATTTTTTACGTGAAATAAATTA
ATTTTGATACAGTCGATTCTATAAAGGATTACCTAATGAATAAATTTACTAAAACAGCTC
TTGCTTCTATCTTTACTTTTTCTGCAGCTGGTGCTTCTGCGGCAGCGTTCCAATTAGCTG
AAGTGTCAACTTCTGGTTTGGGTATGGCGTATGCAGGTAATGCGGCAGTTGCAGATAACG
CTTCTGTTGTGGCAACAAACCCAGCATTAATGACCAAATTCAAACAAGTAGAAATTTCTG
CAGGAGGGGTTTATGTTGATGCCGATGTTGATGTTGAAGGTTCTTTTAATAGCACAGTAA
ATGGAAGAGCGATTCCATCATCAGCAACAGGAAATGCAAATGCAAAAGACATTATTCCAA
GTGCAATTGTCCCTAATTTATATGTTGTTGCCCCAATCTCTGAGCGTTTTGCTGTGGGTG
GCGGTGTTAATGTTAATTATGGCTTAAAATCAGAATTTGAGAAAACCTATAGTGCTGGCG
TATTAGCAGGTAAAACAAAACTTAGTGCGGTAAACTATAACTTCAGCAGTGCTTATGATC
TTGGCTACGGATTTAGCTTTGGTGCTGGCTTAAATGCAGTACATGCAAAAGCAACATTAG
AGCGCCATTTTGGTGCTTTAAATCCTATGGCACCGACAGCGACAGCAAGTCGATTAAAAG
GCGATAAATGGGGCTTTCGTTGGAATGTGGGCTTAACCTATGATATTAATGAAAACAACC
GTCTTGGTGTTGCATACCATTCTCCAGTGGATTTACGTTTCAAAGGGAAATATGTGGGTA
CTCAAAGTGCCAATGTTGAAATTCCAGGTCGCTTAAACCTTGAGTTACCAGCATATTGGG
AAATCTCAGGTTATCATAAACTTACTGAGAAATTGGCTGTACAATATAGCTATAAAAAGA
CACATTGGAATAGCTTCCGAGAACTTCGTGCAACAGATAACAACGGTAGAGTATTGTTAC
AAAAAGATAAGAAGTTCAATAATAACTCTCGCATTGCGTTAGGCGTGTCTTATGATGTGA
TTGAGGCATTAACATTACGTGCAGGTATTGCTTATGATGAAAGTGCAAGCGTGGCACATC
CATCTATCTCAATCCCTGATACATATCGTACATGGTACACTTTAGGTGCAACTTATCGCT
TTACCCCGAATTTATCTGTTGACCTCTCTTATGCACATTTGAGTGGTAGCAAAAATACCT
TTACTGAGAGCCAAGTTACAGCAGTTACAAGTGCAGTGGGTGAATTTAAAGTTAAATCAA
CTGCTAACCTTTACGGCTTAAACGTAAACTACAAATTCTAATTTTCATTTGATGTAACCT
CAAAGGCGTGTACACTAAGTGGCACGCCTTTTGTTTTAGGATAATCCTATGAAATTTCAG
ATATTCTATCAATTTTATGATTCGCCAGTGGGGAAATTGCTTCTTATTGCAAACCAAACG
GGTTTACTTGGCATTGAATTTGAACAAGAGCAACAAACACTTAACTTTCAACAATGGAAA
AGTTCAGAACAGGCAAGCGGTGAAATTCAACAACTATTTTGCAAAACAGTGCAAGTATTA
AACCGCTATTTTTCAGGGGAAAACGTGGCGTTTTGTCAGCTAGATTTTTTAAACCCTCAG
GGTACTGCTTTTCAGCAAGCTGTTTGGAAAATATTGCTTGAGATTCCTTATGGTAAAACG
GTAAGCTACGGAGATATTGCCAAGCAGTTAAATAATCCTCACGCCGTTAGGGCTGTTGGA
GGAGCTGTTGGACGCAACCCGATTTCGATTTTAATACCTTGCCACCGAGTGTTAGGCAAA
ACGCAAGCACTTACTGGTTTTGGTGGTGGGCTTCCTACTAAACGTTATCTACTTGAATTA
GAAGGTATTTCTTATCAAAATAAAGGCACTGAATTTGTAAACCCAAAACATAAAAAATGG
ACATCAATATGACAAAGCACAACTTAGCAACTCAACTTGTTCACGCAGGGCGAAAAAAAC
GTTACACCCAAGGTTCTGTAAATAGTGTTATTCAACGAGCCTCTTCCCTTGTATTTGATT
CTGTTGCAGACAAAAAAGAAGCCACCAAAAACCGCTATAAAGGGGCTTTATTTTACGGCA
GACGTGGCACACTAACTCATTTTGCTCTACAAGATGCAATGTGTGAACTAGAAAATGGAA
CTGGTTGCTACCTTTACCCTTGCGGTGCAGCGGCGGTCAGTAATGCGATTTTATCCTTTG
TAAAACCAGGCAATCACGTTCTGATGACTGGAGCAGCCTATGAACCAACGCAAGATTTTT
GTCGTATCGTATTAAAGAAAATGGGGGTTTCAACCACTTTCTATGATCCATTAATGGCAG
AAGGAATTGCAACGCTAATTCAGCCGAATACCAAAGTGCTTTTTCTCGAATCGCCAAGTT
CACTGACAATGGAAGTTCCTGATATTCCAACGATTGTTCGTACTGCAAGAGCAATCAACC
CTGAAATTGTGATTATGATTGACAATACTTGGTCTGCAGGCATTCTTTTTCCAGCTCTTG
AACACGGCATTGATATTTCAATCCAAGCAGGAACAAAATACCTTGTGGGGCATTCTGACA
CAATGATTGGTACTGCCGTTTCAAATGCTCGTTGTTGGGATCAGCTACGCGAACACTCTT
ATTTAATGGGGCAAATGGTTGATGCTGATTCTGCCTATGTCACCGCTCGTGGCTTACGCA
CCTTAGGTATTCGCTTAAAACAACACGAAGAAAGTAGTCTTATTGTGGCTCAATGGCTGG
CTCAACGCTCTGAAGTCAAAGCGGTTTATCACCCTGCGCTACCTAGCTGTCCAGGAAACA
CATATTTTAAACGTGATTTTAAAGGTTCAAGCGGTCTATTTTCCTTTGAACTTTGCAAAA
CCTTATCTGATGAAGAGCTTGCGAATTTTCTCGACCATTTTGAGGTTTTCTCAATGGCAT
ATTCTTGGGGTGGATTTGAGTCGTTAATTTTGGCTAATCAACCTAAAGAGATTGAACGTA
TTCGCCCAGCCATTGAACGTAAATTAACAGGGACGCTGATTCGTGTTCATATTGGTTTGG
AAGATGTGGAAGATTTGATTGCTGATCTTGAATCTGGATTCGAGCGAATTACATCATAAA
TATCTTCAGAATATATTTGTTTTCATACCTTCCCCCGCTTACGGAGGAAGGTTCCCAAAA
GGCTGATAGGGATTTCAATGACGGAAGTGACGCATTCCCGTTAGTACCATTGCCATTCCG
TGTTCGTTGGCGGCGTCGATCACTTCTTGATCTCGCATTGAGCCACCTGGGTGGATAACG
CAAGTAATACCGACTTTTGCCGCGGCATCAATGCCGTCACGGAATGGGAAGAAGGCATCA
GATGCCATTACACAGTCTGCCACTTGTAAGCCTTCGTCTTCTGCTTTGATCCCTGCGATT
TTCGCGGAATACACTCGGCTCATTTGTCCTGCGCCGATACCTATTGTCTGTTTGTTTTTA
GCATAGACAATCGCATTGGATTTAACGTATTTCGCCACTTTCCAGCAGAAGAGTAAATCG
TCTAATTCTTCTTGGGTTGGTTTGCGTTCAGATACAAATTGTAAATCTTCAACAGCAACT
TGTCCTTGGTCGGCATCTTGGACTAGTAAGCCACCATTGACACGTTTGAAGTCTAAACGT
GGTTGTGCTTCGCTAAATTCGCCACACGCTAATACACGAACGTTTTTCTTTTTCGCTAAG
GCTTCTTTGGCTGCTTCAGAGATGGTTGGGGCGATGATCACTTCGACAAACTGGCGATCT
GCGATTGTTTGTGCCGTTTCGCCGTCTAATTCACGGTTAAAGGCGATAATGCCACCAAAG
GCAGACGTTGGGTCGGTTTGGTAAGCTCGGTTGTAGGCTTCTAAAATATCTTTGCCAAGA
GCGACACCGCAAGGGTTGGCGTGTTTAACGATCACACAAGCTGGTTCGTTAAATTCTTTA
ACACATTCAAGGGCTGCGTCAGTATCAGCAATGTTGTTGTAAGAAAGGGCTTTGCCTTGC
AGTTGAACTGCGGTTGCCACAGATGCTTCTTTGAGTTCGTTTTCAACATAGAATGCGGCA
TTTTGGTGGCTGTTTTCACCGTAACGCATTGTCTGTTTACGGGTGAAATTTAAGTTTAAT
GTGCGTGGGAACTGTCCGCAGACTTGGGTAATATCTTCTTCCTCAGCACCTTGATATGGC
GGTACTTTTTGTCCGAAGTAGTTGGCAATCATTGAGTCGTATTGAGCGGTGTGTTCAAAG
GCTTTGATTGCAAGGTTGAAACGGGTTTCTAAGGTGAGTGAGTTTTGGTTTTGATCCATT
TCAGCAAGAATAGCGTTAAAGTCGTTGTTATTGACGACAATCGCAACATCTTTATGATTT
TTCGCCGCAGAACGCACCATTGTAGGTCCGCCAATGTCGATATTTTCTACCGCATCTTCA
AGAGTGCAGTTCGGTTTAGCAACGGTGGCGGCAAATGGGTAGAGATTAACCACGACCATA
TCAATTCGTTCAATGCCGTGTTGTGCCATAATTTCATCGTCTGTGCCTCGGCGACCTAAG
ATCCCACCGTGTACTTTCGGGTGTAGGGTTTTAACACGTCCGTCCATCATTTCTGGGAAG
CCTGTGTAGTCCGATACTTCGGTTACAGGTAAACCGTTGTCTGCGAGTAATTTTGCTGTT
CCTCCAGTTGAGAGTAGTTTTACACCACGTTGAACTAAGCCTTGAGCAAATTCGACAATG
CCTGTTTTGTCAGACACACTTAATAATACTTGTTGGATTGGACGATGAGCCATTATGGGT
TCCTTTGTGTATTGATTGAACGTTAATCATCGATCTCCCCTCTTTAGCAAAGAGGGGCAG
GGGGAGATTTGGCAGAAGTGAATGACGAAGAAAATAAGTAATTAAAGAAAAGGAATACTT
GCTTTTTATATTGTGAAGTTTCACTCTCTCACTTCGATTATGTCGTCTGCCAAATCTCCC
CTAACCCCTCTTTGCTAAAGAGGGGGATCCGATCTGTGGAATATTTTCGGTTAAATTATA
ACGCAATCGTTTGCGTAAATCCATTATTTACAAAACTTGAACTTTAGATTTTGCGAAAAT
CTTTTTTTCTCAGTAAAATGAACGAACGTTCAGTAACTAATTTGTTTTTTTATGTTTAAG
GATATTTTTCCTCAAAATGAGGTGGCAATACGTATTCTCAATGCAACAGATAGGTTGATA
GCAAAAGAAGGGGTTCAAAATCTTTCGACCCACAAAATTGCAAAAGAAGCTGGGGTATCT
GTGGGTACGATCTATCTTTATTTTAAGGATAAAGAGACTTTGCTTAATCAGCTTGTGTTG
TATTTGTTTAATACGTTTCATTCTGCGGTAGATCGGGAATATGATCCTGATTTGCCTCTG
TTTGAGCAATATAAAAAATTGTGGAATGCAATTTGGCAGTTTATGTTGGATAACCCTAAT
ATTGTTAAAAATATGCATCAGTACGAGTCGCTACCACAATTTCAAGCGACAATGGTGGAG
TGTTTGAATGCGGATTGGGTGACGTGGAATAAATTTGTCAAGCAGGGGCAATCGCAAAAT
ATTATTGCGAACTTACCGCCTTTTGTTTTACTTGCAATTAGTATGAAAACAGCGTGGGAG
TTGATGTATCAGCAGTTAATGTTAAATCAACCTTATGCTCAAGAGATGCTTGAAGAAGTG
ATTATCCGTACTTGGAAAGCGATTACGATTTAATCAAAATTGATATGGAGAAAATATGAT
AATAAATATGAAAAAGACAACGAAGGGTAAGCAGTTTGCTATTGTTGTGACCTTATTGGT
TGTGCTTATCGTGTTTGGTGGTGTTGTTGGTATGCAACAGTTTATTTCGATGAAAAAGGC
TGAAGCTGCGGCGAATATGCCTGAGTCTGTGAGCAATGTAACAGTGATGACCGTTAAAAA
TAGAGAATGGACACCTGTTATTTCTGCGGTTGGTTCTATTCGTCCGAATCAAGGGGCTAT
GTTAAGTTCACAGGCAGCTGGCACGGTCACTAAAGTTTTGGTGAAGTCTGGCGATAAAGT
GAAAAAAGGTCAGCTATTAGTTGAAATTGATAGCAGTGCGGAACAAGCCAGTTTGAAAGC
GACAGAAGCTCAGTTATCGACAGCGAGAGCAAACTATAATCGCTATCGTAACTTAGTAGC
GTCAAGCAGTGCTTCAAAAGCGGAATTTGATAATGCCAAAGCAACTTATGAGCAACTTGT
GGCGACTATTGAGGCGACAAAAGCTCAGATTGAGCGTCGTCAAATTTATGCGCCTTTCGA
CGGTGAAGCGGGTATTGTGAATGTGAATGTAGGGCAATATGTGACGATTGGCACAGGAAT
TGTGCGTGTGGAAGATCAGTCTGCGATGAAAATTCGTTTTACCTTACCTCAGACTAACTT
AGAAGATATTTTTGTTGGGCAAAAAGTGACCGCAACCATTGATGCTCTACCTGCTCGTAC
TTTCCCTGCGAAAATTACCGCTATCGATCCTGCGGTGGATACATCAACTGGTTTGATTAA
TCTTGAAGCAGTGGTCACAGAAGGGCAAGATAAGTTGCTTTCAGGTATGTTTGCTCGCTT
AAATGTTGCATTACCAACCTTATACGATCAGGTTGTTGTGCCACAAATTGCGGTTACTTA
TACAATGTATGGCGAAACTGTTTATGTGCTTCAACCATTATCTGATGAAGATAAGGAAAA
AGTGACTAAAATGGCTGAAATGAACAAAAGTTTAGACATCAATAAAATCTATCGTGCTAA
ACAGATGGAAGTTACGACGGCTGAACGCAGTGGAGTCTATTCTCATTTGAGCAAAGGCTT
AAAAGCCGGTGATGTAATTGTCACTGGTGGCTTACAACGTTTAAAAAATAACGCCTTAAT
TCAAATTTCTGATGTACAACCTGTTGGGGTTATTGCACCAGCGACAAAAACAAAACTGTA
ATGGGGTAAGCTGTGAAATTTACCGACATTTTTATCAAACGCCCCGTACTTGCTATCTGT
ATTAGCCTATTGATTACAATCTTAGGCTTACAGTCTATTAGCAAGCTACAAGTGCGTGAA
TATCCTGAGATGACGATCTCAATTGTTACTGTGAGTGTTAATTATGCGGGTGCAGATGCA
AGTTTAATGCAAGCACTTGTTACGTCACAAATTGAAGAAGCTGTTGCACAGGCAGATAAC
ATCGACTATATGACTTCATCAAGTTCACCAAGTACTACGACGGTAACGGCAAAGATGAAG
TTAAATACCAATCCTCAAGAGGCGTTATCGGATATTTCTTCTAAAGTAAATGCAATTCGT
GGAAGCTTGCCTAGTGGCATTGATGATCCTGCGATCAGCGTATCATCGGGATCAAATGAT
GCGTTTATGTATATTCGTTTTACCTCTGATGATCTTTCATCTCCACAAGTTACGGACTAC
CTAAATCGCGTGGTGAAACCGCAATTTTTTACGATCAATGGGGTGTCTAGCGTTGGTATC
TTTGGTGGTTCAACCTTTGGCTTACGCATTTGGTTAGATCCAGATAGAATGGCTGGCTAT
AACCTTTCAGGTGCGAATGTGTTATCGGCATTAAGTGCAAATAACCTTTCGACGGCGGCA
GGCAGTGCAAATGGTTATTACACTGTCTATAAAAACAAGGTGTTATCGACAACTCCAACG
GTAGAAGAGCTGGCAAATATTACTGTGGCAACCAAAGCAGATGGTATGCAAATTAAGTTA
AAAGATATTGCGACCGTTGAACTGAATAAATCTTCAGATAATGCTCGAGCCACAGCAAAT
GGCAAAGATGCAGTGGTGATTGCTGTTGAGTCTGCAGCAACGGCAAACAAATTAACCGTT
GCCAAAAATATCTATCCGTTATTTGCACAAATTGAGAAGAATCTGCCCGCTTCCATTAAA
GCTGAGATTTTGTATGACAGTACTATTGCGATTAATAGCTCTATTTCTGAGGTAATTAAA
ACCATTGGTGAAGCAACAATCATTGTGCTTATTGTGATTATCCTATTCTTAGGTTCACTC
CGTGCGATGATTATCCCTGTTATCACTATCCCGATTTCATTGATTGGGGTGTTATTCTTA
TTACAGATGCTTGGGTTCTCGATCAACTTGCTCACCTTGCTAGGATTGATTTTGGCAATT
GGTTTGGTGGTAGATGATGCGATTGTGGTATTGGAAAATGTAGAGCGTCACGTTAAAGAG
GGTAAAACGCCTTTCGATGCGGCAATTATTGGGACGCGTGAGATTGCATTGCCTGTCATT
TCAATGACCATTACTCTTGCGGCGGTATATTCACCGATGGCATTAATGGAAGGGGTTACA
GGATCTCTGTTTAAAGAGTTTGCTTTAACCCTTGCTGGTGCTGTATTTATTTCGGGGATT
GCAGCATTAACCCTTTCGCCGATGATGTCTAGCCGTGTGTTAAAAGAACATAAAGAGGGT
GAAGAAGGGCGTTTAGTCAAATGCATTCACGCTATGTTAGATAAGATGACAAGCTGTTAT
CAAAATATGCTTTCAGCAGTGATGGCAGTACGTGGCTTTATGCTGTTCTTTGCGATTGCT
ATTTTTGCGAGCTTACCGTTCTTGTTTACTTCATTGTCTAGTGAGGTTGCACCTTCTGAA
GACCGTGGTGTTGTGGTTGCTTTTGGATCTGGTCCTGCAAATACTAACTTGGACTATACG
CAGGAAGTGATGAAACCTTTTAATGAGAAAGTGGTTAAATTGCCTGAGGTTCACGGCGCA
ATGTCGATTACAGGCTTTAACGGTGGCAACAGTTCATTGTCGATTATCTCTTTAAAAGAT
TGGTCTGAACGTAGCAAATCGCAGTTTGAAGTGAAAGACATTGTTGCAGGTATGGCAAAA
CAAGTGGTTGGTATGGATATTAACGCCGTTGCTTTCCCTGAAATTCAGACAGGTGAAAGT
GGGCTGCCGTTCTCACTGGTTATTACGACTGCAGATAGCTATGAAAAACTTGCAGAAGTC
GCCAGTGAAATTTTAGCCAAAGCACAAGCGTCAGGGCAATTTTTCTTCGCTAACTTAGAC
CTTAAATTTAACACGGCAACGATGAAGATGAAGTTTGACCGTGAAAAAATGGGGACTTAT
GGCGTAACGATGCAACAGGTGAGTGGCACTTTAGGTTCGTTCTTGTCGGGGGCTATAGTT
ACTCGTGTTGATATTGATTCCAGAGCTTATCCGATTGTATCGCAAGCGGTGAGAAATGAC
CGATTAAATCCAGAAGATTTAATGAACTACTATGTGACAACAGCGAGCGGACAATCTATC
CCATTGGGTTCTTTTGTCACAATGGAATTAAGTACAGAACCAGCTTCCCTCAGCCGAATG
AACCAGCTTAACTCGGCAACAATTGGCGGTGTGGTGTCGGGTTCTATTGGTGATGCCGTA
AAATGGGCTGAAGCTGAGTTAGCTCGCTCCTTGCCATCAGGCTATCAATATGATTTTAAA
GCTGAATCTCGTCAATATATCCAAGAGGGTAACGCATTAATGTTTACCTTTGCGCTGGCA
GTTGTGATGATTTATATCGTCTTAGCTATTCAGTTTGAATCGTGGCGTGATCCGTTGGTG
ATTTTAGTTTCTGTTCCGCTAGCAATTAGTGGGGCGTTATTGGTGATGAATATTTTGGGT
ATTATGAAAGTATCAGGTGCAACCTTGAATATTTATTCTCAAGTAGGCTTAATCACCCTC
GTAGGCTTAATAACGAAACACGGTATCTTGATGTGTGAAGTGGCAAAAGAAGAGCAGTTG
CTTCACGGAAAATCTCGCCGTGATGCTATTTTCCACGCTGCAACTATCCGCTTACGTCCG
ATTATGATGACGACTGCCGCGATGATCGCAGGTCTTATTCCTCTGCTTTATGCTTCAGGG
GCTGGTGCGATTGCTCGCTTTAGTATTGGTATGGTGATTGTCGCAGGTTTAGCTATCGGT
ACACTCTTTACACTGTTTGTATTGCCTGTGATCTATACCTATTTAGGTAGTGAGCATACG
CCGTTGAGAGAGTTTGATGAAGCGAAATATGCTAAGGATTAAACTTTAATTCCTGATGTA
GCGGTAAAATTAATAAGCAACTCGGTAAGGGTTGCTTATTTTTTTGACAGTGCAGTAGCC
AAGACATAGCGACATAGTAAAAAGGTTAAAGCCTGATGAAGCTTTAACCTTTTTTAATAA
AAGATGTAATTTATTGGTGTAATAGACAAATTTGTTGCTAAAAAGTGGCTTAAAGCCTTA
TAGTACAAGGCTTTAAGCCCTCTTTTTGAAATATGAACAAAAAACTGCCCATTTTGCCAA
AGTCTGAAAATAAAGAAACATGATATACAAAATAATACTCAACGTTATTTTTGTAATGAA
TGTTATAAAACGTTTATCTTAAAATCTAAATTAGATCCAATTAAAATTTGGACTGATTAC
ACATCCGGAAAACAAACCTATCAACAACTTGCTATTAAATATCATTGTTCAGTCAGAACG
ATTCAAAGATATATCAATAAAGCGCCTAAAACGGTTTTAAAACCACCTTTAAATCGATAC
CTAAACATCATTATGGATACAACGTTTTTAGGACGTTATTTTAGCGGATTCGTGTTAATG
GATACGCTTTCAAATAATGTAATTTCCCATTATTTTGTGCGAACCGAAAAAGATATTTAC
TACAAACTTGCTCTGAATAGGTTAAGAGAAAAAGGCTATATCATTCAATCGATTACCTGT
AATGGTAGACGTGGTTTGATGAAAGATTTATTTAATACGCCGGTACAAATATGTCAATTT
CATATGGTGGCAATTGTGATGCGGAAATTAAGAAAAAAACATCAATAGCAAGCGGGTAAA
GAATTAAAAATAATTGCAAAAACACTCACAAGAAGCTCAAAAACGAATTTTATCGGCGAT
TACATTCTTGGTTCATAAAGTACCAAGTGTTTTTAAAAGAAAGGAGTAATAAAGCCAATG
AAAAAGGCTATTTTCCTTATAAACATCGCAATGAAAGAAGTGTTTATGCCAGTTTAATAC
GTTATATGGATTATATTTTTACCTATGAAAAACATTCTGAATTAAATATAGAAAAAACGA
CAAATCGCTTAGAAGGATTATTTAGTGAACTTAAGCGAAAATTAAATAATCACAATGGAT
TAACTAAAAAACATAAGATGTTGTTTATACAGGATTTTTTAAACAAAAAGAGTTGCTAAT
ATTTCAAGAAAATAGATGTTAGCAACAATTTTGTCCACTTGGCATAGTTTTTGACGAATC
AGCAACTATTTTGTCTACTATGCCAATTTATCGTGACTTTGGATACTGTTTTTAGAAGAA
CTAATGTACCTTCTTAACCATAAATAAAATGGTATAACCTTAGCCAATATATTGTTCGAT
CAAATTTCCCATCTCCGAGGTAGTTACGGGCATCGTAGTATGATCAGCAAGATCTGCCGT
GCGGTAACCCTCGGCTAATACTTTTTGAACCGCATTTTCAATCGCTTTCGCAGATTCTTC
CAAACCAAAACTATGACGTAACATCATCGCTGCAGAAAGAATTTGTGCGATTGGGTTAGC
AATATTTTTACCTGCAATATCTGGCGCTGAACCACCCGCTGGTTCGTATAAACCAAATCC
TTTTTCATTTAAACTCGCAGAAGGTAGCATTCCCATAGAGCCAGTAATCATCGCACACTC
GTCAGAAATAATATCGCCAAAGATATTAGAGCAAAGCAACACATCAAAGAAATCAGGTTG
CTTGATTAACTGCATTGCTGCATTGTCAATATAGATATGATCTAGCTTCACTTCAGGATA
TTGTTTTGCTACTTCATTTACGGTTTCACGCCAAAGGATTGAACTCATTAACACATTGGC
TTTATCGACGGAAGTAACATGTTTGGTGCGTTTCATTGCCGTTTCAAATGCCACTTTTGC
AATGCGTTCAATTTCATAACGGTGATAAACTTCCGTATCAAAAGCTTTCTCATTTTCTCC
CTCGCCTTCACGACCTTTAGGCTGCCCAAAATAGATACCACCCGTTAATTCACGGACTGT
TACCATATCAAAGCCTTTTGCTGCAATGTCCGCACGCAATGGGCAAAATTGTTCTAAGCC
TTTATAAAGTGTAGCAGGGCGAAGATTGCAGAATAATGCAAAGTGTTTACGAAGTGGTAA
CAAAGCACCACGCTCTGGTTGCTCATTTGGTGGAAGATGTTCCCATTTTGGACCGCCTAC
AGAGCCAAACAAAATAGCGTCGGCTTCTTCACACCCTTTTAATGTGCTTTCTGGTAATGC
TTTTCCGTGATTATCAATGGCAACGCCGCCAATATCATAATAGTTATAACTTAATTTAAA
CCCGTACTTTTGTTGAACAGTATCAAGCACTTTAATCGCTTGAGCCATAATCTCAGGACC
AATCCCGTCACCACTTAACACGGCAATGTTGTAGTTTTGCATATAAATACCTCAATATTT
GAAAATTTATAAAATATAAGTTATATTAATAAAAATAAATAAAAGAACAATATTTTTTTT
ATAAAAAAATAAATTTTTATTATTTTTTAGAATTTAAATCTAAAAATTAAAGAAAACATT
GTTTTTAATGCTAGACAAGCGGTCAGATTTTTTGCAAAATGCCCAACATTGTTTTTATGG
TGTAAACCTTATGTTAATTTTGTTGGAGGATTCAATGAAAAAACTCTCAGGAGCGGAAAT
GATTGTGCAATCCTTGCGTGACGAAGGCGTGGAATACGTTTTTGGTTACCCAGGTGGCTC
AGTCCTCGATATTTATGATGCAATTCACACCTTATGGGGAATCAAACACGTTCTTGTCCG
TCACGAACAAGCGGCTGTACATATGGCTGATGGCTATGCACGTTCTACAGGTAAAGTCGG
TTGTGTATTAGTCACATCTGGCCCTGGAGCAACAAATGCGATCACAGGGATTGCAACTGC
CTACACAGATTCCATTCCTCTGGTTGTTTTTTCAGGACAAGTGCCTTCAAGCCTTATCGG
AACCGATGCTTTCCAAGAATGTGATATGGTTGGTATTTCTCGCCCTGTGGTTAAACATAG
TTTCCTCGTCACCAATCCAGAAGAAATTCCTGAGATCATAAAAAAAGCATTTTATATCGC
TTCAACAGGTCGCCCTGGCCCTGTCGTTATTGATGTGCCAAAGGATATGGTAAATCCAGC
AAATAAATTCAGTTACCACTACCCTGATTCTGTATCATTACGTTCTTACAACCCCACGGT
ACAAGGACACAAAGGGCAAATTAAGAAGGCATTAAAAGCGATCTTAGTGGCTAAAAAACC
TGTACTTTTTGTGGGTGGTGGTGCAGTGATTTCGGAGTCAAATAAAGAGTTGATCGAATT
TGCTCAGAAATTAAATCTACCTGTCACAAGTTCTCTAATGGGATTAGGAGCATATCCAAG
TACAGATAAGCAATTCCTAGGTATGTTAGGTATGCACGGTACCTATGAAGCTAACAATGC
AATGCACGAAAGTGATTTAATTTTGGGTATCGGTGTGCGTTTTGATGATCGTACTACCAA
TAATCTCGCAAAATACTGCCCAAATGCTAAAGTGATCCACATTGATATTGATCCTACCTC
TATTTCTAAAACCGTCCCTGCATATATTCCCATTGTCGGCGATGCAAAATTTGTATTAGA
AGAATTTTTAGCATTGTTAGGTGAAGAAAATCTGGCAAAAGGTCAATCAGATCTGACCGC
TTGGTGGCAACAAATTAATGAGTGGAAAGCTCGTCAATGTTTACGTTTTGAGCAAAGTGA
TGTGATTAAACCTCAACAGGTTATTCAAACCATTTATAAATTAACAAATGGCGATGCCTA
TATTGCTTCTGATGTAGGACAACATCAAATGTTTGCTGCGTTACATTATCCTTTCGATAA
ACCGCGTCGTTGGATTAACTCTGGTGGTTTAGGCACAATGGGCTTTGGCTTACCTGCGGC
TATGGGAGTGAAATTTGCACACCCTGAAGCAACGGTTGTTTGTGTCACAGGTGACGGCAG
TATTCAAATGAATATTCAAGAACTTTCTACAGCAAAACAATATGATACCCCTGTGGTGAT
TGTGAGTTTAAACAACCGCTTCTTAGGTATGGTGAAACAGTGGCAGGATATTATTTATGC
AGGTCGCCATTCCCAATCTTATATGAACTCACTACCTGACTTTGTCAAACTGGCAGAGGC
TTATGGACACGTCGGTATTCAAATTAACACCCCTGATGAATTAGAGGAAAAATTAGCACA
AGCCTTTGCAATTAAAGATAAACTTGTTTTTGTTGATGTGTTAGTAGATGAAACAGAACA
TGTTTACCCAATGCAAATTCGTGGTGAATCAATGAAAGATATGATGTTAAGTAAAACGGA
GAGAACAGATGCGTAGAATATTATCCGTCCTATTAGAAAATGAATCGGGAGCTTTATCCC
GTGTCGTTGGGCTATTCTCTCAACGTGGTTTTAATATTGAAAGTCTTACGGTTGCCCCAA
CGGATGATCCGAGTTTATCTCGAATGACCATTGTGGCACAAGGTGATGAACAAGTCTTGG
AGCAGATCGAAAAACAACTGCATAAGCTAATTGATATATTCAAAGTGACAAATCTTAGCC
ATTGCGAACATATTGAGCGAGAAGTACTTCTACTAAAAGTTCGAGCTGTAGGTAGTACAC
GAGATGAAATTAAGCGAATGGTTGACATTTTCCGTGGACAAATCGTGGACATTACGCCAA
AACAATATACCATTCAGCTCTCTGGTGCTAGTGATAAACTCAATGCTTTTATTGAAACAG
TGAAAGCAGAAACAACAATTATTGAAATCGTTCGTTCTGGGGTGATTAGTTTGGCTCGAG
GGGAAAAAAACAGTTTATAAAATTGATTAAATAAATAGCATAGTAGATACAACATCAATC
GATGTGAGTACACACACTTTTAGTTAAAATCATTCCTACTATGCACTTCACCTAATATAA
ATCAATTAACTAAACAATGCCCAAATCGGCTTACAGCTTGAAGGTAATATCAAATCCTTC
CCTAACTCAACCCAACCTGCTGGGTAGTGGAAATCTGAGCCGACAGAGGCATAGAGATCA
AACTCTTTTGCCCAACGAGCAAGAAGCTGACGCTGGTCTGGAGTTTGGGCAGCTCCCGTT
ACCTCTATGCCATCTCCGCCAGCCTGTTTAAACTCTTCAATAAAACGGCGGATCCATTTC
GTTGTTAATTTATAGCGTAATGGGTGGGCAAAACAGATCACGCCACCAGCTTGGTGTGTC
GCTGCGATGGCTTCTTCGGTGCTGCACCATACGGGCTTTACATAAGCTGTTTTGCCGATC
CCTAGATAGCGTTTGAAGGCGTGTTCATCATTGCGTGCATAGCCTTCTGCCACAAGAAAA
CGGGCGTAGTGAGCGCGAGTAACTGCACCGCTTGCAATGGCTTTTGCCCCTTGATATGCG
TTAGGGATACCTGCTTTGGAGAGCTTTTCGCCAATCAATTCTGCACGTTCTTGGCGTAAT
TGTTTCTGGCGAGCAAGTAAATTGACGATAGCAGGGTGGGTTTCGTCGATATTTAAGGCA
GTGAGGTGAAGGCTTTTCCCCTCCCATAACACAGAAATTTCTACACCACTGATAAAGGTA
AGTGGTTGGTTTTGGGCAAAAGTTTTCGCTTCGGCGATACCAGCGACGGTATCGTGATCA
GTTAAGGCTAACATTGTTACACCTTGTTCCACCGCTCGTTTAACGAGTTCTGTGGGGGTA
AGCACGCCATCGGACGCAGTGCTATGGCTATGTAAATCATATTTCATTTAATTATCCTTA
ATCCCTCCAACCATAACAATATACCATTTTGTAGGGACATACTGCGTGTGTCCATTCGTT
CCAACAAAAACCGCAATTCGTATCAACAGACATACGTTGACGGACACACGCAGTGTGTCC
CTACGATTATTTTCTTTATTGTTGTTTTTCACAAGATTTCACAGAAACAGACCATTCTGC
CCCTGATTTAATTTTGTATTTTTCCGCAAAATTATCCATATTTAAGGCAAAAGAAACATT
CAATAAACTATTGAGGTACATCAATGGTCTGCCTTCTTCAACATCACCAAAACTGCTCTT
ATATGGCATTGAGCCACTATAACGCACTTTGACCTCATCTGCCGTCGTTTCTTTGATTTC
AACACAGACTTTGCCATCTTTTTGAATACCTGACTGTTCAAGTAATTCGTGGCTGATATT
TGTCCAAACATTGCCATATTGCATATCTAGTACAGGAATGTTGCCTTTTAATGTGCCTTC
TTCAATAGCAGGTTTTTGGTAGCCAATTTCGGTGACTTTGGCAGGTAACTCTGCACCGAC
TTCTTCAAAACTGATCTGCCCGGATGCTAATTTTGCCCCTGTATAAGCATAGACATCACG
ACCGTGGAAAGTATAAGATTTTTCAGAACCTTCCAAGCGGTGTTTTGTTTCATCAATTTC
ACGAATGCTCCCAATCCCTAAAAATTCTGCCACTAACGTTAATGTGCCATTATCAGGGGT
CACAAAATAGTGTCCTGTTTTGGTTTTTAATACGACCGATTTACGATCTGTGCCAACCCC
TGGATCAACAACGCTCACAAAAACTGTGCCAGCAGGCCAATAGGTTGCGGTTTGGTATAA
ACGATAAGAGGCTTCCCAAATATTATATGCAGGAATTTCGTGAGTTAAATCAAACATTTT
TAACTCGCGATCAACCCCAAAAGCCACCCCTTGCATTGCAGATACTGCACCATCTTTTAA
ACCGAAGTCTGTTTGTAATACGAGGGCATTTGCAGCTTTTGTTTCCTTAGAAGCGACCGC
TTGTTTTCCGTTTGTTGTTGCAAAAGAAGTTGCAGAAAAAGCCACAAGGGCAAGAGCAAG
TAATGTTTTATTCATATCGTTTTCCTTATCGTCGTGTTTGTAAAAATTGGAGTGATAGTA
ATCGTTTGCCTAGCCATTGTCTATAGCGAGAATAAGTTTATTTTTTATTAAGCAAAGCCC
CAATCGCTTTTAATTTATCCGCTTTACTCAGCCCTTGATCAGCAAGTTGATTTAATTCCG
ATACTAATAGCTCTGAAGCTGGTGAATTGACGGATTTGGTGGCTTTAGGCTGCATTAATT
GTGCTGCGTAAGCGGTGAGATCCGTCAATAATTTTATCTTGTCAGGATTATCGTGATATT
GAGCCGATAACAGATCAACCGCTTGTTCAAAGGCCTCTGCTTTTGCTTCAAGTTGTTGAT
AGCAATACTTTTGCCAACGTACTTGTTCTGCCCGTGTTAAGGTTTCTGCGTAGTGTCTTG
CTCGATAATGGAAAAGCAGAGGCTCAATTCTTGGATCGCTAAATTTCAAACCGTGATGTG
CAAGCTCTTCAGGTTTTAGGCTTCGTAAGATTGCCATATTGTTTTTATCTGCAGGTTCAA
AAAAGCCATCGTATAACGTGGTTTCTATATTATTTGACGTTGGATAGTTTCTTTCTTCAG
AAAAAATATCGAGAACCTTTTCTCGCACAAGGTTTTTTTGTGATTTTAGCCGTTTTAAAT
TTTCTAAACAGGCTAGACGATCAATGCCTAAACGTGTTGCATTTTCAGGCAGTAACGTTT
TGGCTGGAGCTAAAATCGGGCATTTATTAATATGCACAAGTTTTAGTGGAACAGTATAAA
GCCCTTGAGCTTCTAATTCTGCTTTTTTGGTATAAAGGCGTTCACGCAATATTTCGCTTG
GCTCATTCAATAGGTCGTTTATATTCCCCGATAGATCACATACAATCACTGCGTTTCGAT
TAGTCGGGTGCCAAGCCAATGGCACAACCCAAGCGGTGTTACCTCGATAGTTGCCTAACA
TTCCAGAAACGTGAACAAGCGGTGTCATTTCACCGACATCAATCATCTCTTCTAGGGCTT
TTTTACCTCGATTTTGCAGGAAAAAGTCGAATAATTTAGGTTGTTTTTGTTTGATTAACT
TTGCCATTGCAATGGTAGCATACACATCAGCCATTGCATCGTGAGCGTTGTCGTGAGCAA
TACCATTTGCTTTGGTCAAATTTTCTAATTTAAAGCTCGGCATACCTTCATCATCATACG
CCCATTCTATCCCTTCTGGACGTAAAGCATAACAGGCACGCACAACATCAAGAAGATCCC
AACGAGAATTGCCGTTTTTCCAGCTATATTCATAAGGATCGAAAAAATTGCGGAAAAAGG
TATAACGGGTCATTTCATCATCATAGCGAATGTTGTTATATCCCATCACGCAGGTGTTAG
GTTGGCTAAATTCGGCGTGAATACGCGCGGCAAATTCAGGTTCAGGTAGCCCTTGTTGAT
TACAAAGCTGTGGTGTAATCCCTGTTACCATCACAGCTTCTGGTGAAGGCAAATAATCTT
CTGTTTGTTGGCAGTAGAACATCACGGGTTCACCGATAATGTTGAAATCGCTATCGGTGC
GGATCCCTGCAAATTGTGCAGGACGATCTGTAGCAGGATCGACACCAAAACTTTCGTAAT
CGTAAATAAAAAAGGTGGTTTGAACCATTTATTCGCCTCGTTATCTCATTAATTTATTAA
TTATTTCAATAAGATATAATTTTTTTAAATTTTTTAGCATTTTATTGAACTAAATTTTAT
TGGGGTAGTCTTAGAATACGCATAATGTGCTAGTTTTATTTTTCATTTCCTTAGGTAAGA
CCTCCCCCGATACTGTTTTTTTGGTATCGGGTTTTTTTATGGTTTCAAATTATATTTTTA
TAAACGTAATTGTACTTTTTGGTAAACGTCGTTGTGCTCCCTTTTTCCCTGTGCAACCAC
TTTGATTACAATACGTTCATCAATCACTTGATACACCAAACGATAGCCTGCATTACGCAA
TTTGATTTTATAACAATCTTTCATTCCACGAAGTTTAGCACTTTCTACACGCGGATTTTC
AGCTCTTTCTTTAAGTTTTTCGATAAATTGTTTTCTTAAATCTAAGCTTAGTTTACGGAA
CTCTTTTTCTGCTGATGGGATAAATTCAATGGTATAGCTCATTTTAATAAATCCGCTAAA
TCCACTTTGTAGCTTTTTTCGTGTTGGCGTTCTTCCACTAATTTTGCTAATTCTGCATCA
TCAGCAAGCTCAATGAGATATTCATAAATATGCGGTGGTACACAATAAAAAGCGGGTTCA
TTTCGGTTTAAAATTGCAATTGCCTCACCGCCTGCCGCATTGAATGTCGCCATTGGATTT
GTCTTTAGTTCTGTAATACTCGCAACGGTATTGGTTAAAATAACACTTGGCATAATAATC
CTTCCTTTTTTTAGTGCCATTTATCTCTCTTTTTATCGGTCTTGTTAAGGTTATTCATAA
AGAGAGAAGATAAACAACAGATTATTCTGGGTATCTGTCTTGTTGGCTCTTAAGATCTTA
ACCCAACCCCTCTCTCAATTAAGCGATAAGCCCAAGTGTAAAGCGCTAGGATAAATAAGA
TTAACACTGCAAAAGTATAGTAGATCGACACATCACTAATACCTAAAAAACCATAGCGAA
AACCGCTGATCATATAAACAATCGGGTTAAACTGGGACACTTGTTGCCAAAATTCAGGCA
ATAAGCTAATGGAATAAAACACACCGCCAAGATAGGTTAAGGGGGTTAGTATAAAGGTTG
GGATAATGCCAATGTCATCAAAGGTTTTCGCAAATACCGCATTAATCAATCCCCCTAGAG
CAAAGGCAATAGTCGTCATCAACATCGTAAGGATAATGATGCCCCAAGAGTATATTTGAT
AAGAAACAAAGCACAATGTCACCGCTGTCACAAGGATACCGACCATTACGCCTCGCATTA
TACTGCCTGCCACATATCCCCAAATAATCGTATGGGTAGATAGCGGTGACACAAGCAACT
CTTCAATGTTGCGAACAAATTTGCTTAGGAAAAATGATGAAGCTGTGTTGGTGTAAGAAG
CGGTAATTGCTGACATCATTATTAACCCAGGGGCAATAAATTGCATATAGCTTACACCGC
TCATCTCACCGATACGGTGTCCGATAAGTTTACCGAAGATTAAAAAATAGAGTGTCGTTG
TAATAATTGGCGGTACTAATGTTTGTCGCCAAATGCGTAAGACACGTTTTGTTTCTTTTA
TTGCGAGTGTTGAAAATCCGATCATATATTTATCTAATTTTATTGGCTATTTTAATTGCA
TAAACAACTCTTCCAAGCGGTTGGACTTATTTCGCATACTTAACACTTCAATATGTTGTG
AACTAAGCTGTTGGAATAAGTTGTTTAACCCTTGTTTTCGGTTTACTTCTACTTCGATAG
TGGTTTCATCTACCCATTTAAACGGATAACCGTCAATAACAAGCGGTCGGTTTTCACTTA
AATCTAGCAAAAAGATCTCCGTTTCGAGTTTTGCCAATAACGCTTTCATTGAGGTATTCT
CGATGATTTGCCCTTGCTGAATAATTCCGATATTACGGCACAGAGTTTCCGCTTCTTCTA
AATAGTGCGTAGTCAGAATAATGGTTGTCCCTTGCTGATTAAGCTCTCGCAAAAAATCCC
ACAAACTACGGCGAAGTTCAATATCTACCCCTGCTGTTGGTTCATCTAAAATCAGCAGTT
TAGGGTTATGCATTAATGCACGGGCAATCATCACTCGGCGTTTCATACCGCCTGATAATT
CACGGGTAAAATGATCACGTTTTTCCCATAAGTCTAATTTTTTCAACCAAATTTCCGCTT
GGATTAAGGCTTGACTACGCTTAATGCCATAAAATCCTGCTTGGTTAATTAAAACGTCGA
TCACTTTTTCAAACTGATTGAAATTAAACTCTTGGGGAACTAATCCAATCTGTTGTTTTA
ATTGAATTTTTTGTTTATCAAGATCGTAGCCAAACACTTTTATTGTCCCACTTGTTTTAT
TCACTAGTGAGCTAATAATTCCAATCGTCGTGGACTTGCCAGCACCATTATGCCCAAGCA
ATGCATAAAAGTCTCCCTGTTCAACACAGAGATCTATGCCTTTAAGGGCTTGAACACCTG
TTGGATATTGTTTGATTAGGTTTTTTATTTCGAGTGCGTACATATTTTCTACTCCGCTAC
TGCCCGAATAGTTGCTTCGTCCATTTGAGCATCAAAGGCTTGTTGTAAAAGTTTTAACTT
TTCGTCCGCTTGTAGTGCTTGTTTAGCCTCTTGCGTGAGCTGTTCAAAAATAACTCGACG
AATTTCTAATGGGGTTTGGAACTCATCACTTTCGCCTATTCGCATTTCACTACTAAAGCC
TTGTTGTGAGAGGGCATTGTATAAACTTTGGGTCGCTTCATTGCTGTTTAAATGTGCCAT
TGTGGGGTTTAAAACCAACAAAAGATGATTGTTGTTATGGCTTTCTAAATAGCTGTTTAA
AGCGAGCTGACGAGAAACTCCGCCCAGTTTTAAACTGTTTACAATTCGGCTCCATTTATC
TCGTTCACAACCAAGCTCAATCGTTTTTTTAACTAGCTCAGGTGTTCGCTCTTGCAAAAT
GGCTTGCTTAATTTCTGAAGGCTTCGGGGCTTCCTCTTGATTTTCTAACTCAGGATTAAG
CCAAGTCCAACGGTAGTCTTCATCATTTTGTGAAGCGATAGTTTTTTGAGGTGTTTTTTC
GACTTGTTGCCGTTGATCTTGAGCGGTCACTAGGTTCATTAAACCTTGCTGAACGCTCTT
TTTATTCATCGTTTTTGGTGGTTGAATGGGAGTTAAATCAGACTTTTTTTTTTCGTCTTG
TTGCTCTTGTTTCGCTTTTAATTGCTGACGAGCCTGCATTGCTTTTAAGGCTGGCGATAT
ACTTTCTGCACTCACTTCAGTTGGGGTAGCGGGTTGTTGGGCGAGATTTTTTGCAAACTG
TTGTTCAGTTTCGACCGCTTGTGTTGTCACTGTTTGAGCTGAATTTTGCTGTTGAGCTAA
ACGTTCTCTTAACTGGCTAATACTATTTGGCGATTGCATAGGTGCAACGGGCGTTGTTGG
TGTAGGTGTAGCAACTTTTATCGTGGTTGCCATATTTTTAGGGTGGAAAGCCAAGGCTCT
TAAAATAGTCATTTCCACGCCTGAACGTTGCTCAGGGGCAAAAGGCAACTCTTTTTTGCC
TGTAAGCATTACTTGATAGAAAAACTGCACATCTTCTGGCGAGATCTGTTTTGCTAAAAA
ATGCAGTGGGGTTTCTTCTTGATGAGGGTGTTTCAACAACTGCAACATCGCGATTTGGTG
CAAGGTTTCTGCCGTATCGCTTAACAGTTGTTGCCAATCGACACCTTTTTCCGCCACGGA
CTGAATCACTGCCATTGCTTTTTCACCGTCGGCATTCGCAAGGGCTTGCACCAATTCTAA
CGGTTGATGATCGTCAATTAAGCCGAGCATCTGGCTTACAATCGGCAAGGTGATATTCGC
ATTGCTAACGGCAATCGCCTGATCGGTTAAGCTCAACGCATCACGAATACTGCCTTGTGC
CGCTTTTGCTAGTTTAGCAAGTGCTGACAATTCGTAGGGAATTTGCTCTTGGGTTAAGAT
AAATTCAAGGTGTTGCTGAATTTGCGATTGTTCCAACGCACGCAAATGGAACTGCATACA
ACGAGAAAGAATGGTAATCGGCAGTTTTTGCGGATCCGTGGTCGCAAGTAAGAATTTGAC
ATATTCAGGCGGTTCTTCAAGGGTTTTTAATAACGCATTGAAGCTGTGACGAGAGAGCAT
ATGCACTTCGTCAATCAAATAGACCTTAAAACGTCCGACGGTTGGTTTGTATTGCACATT
GTCGAGCAATTCACGGGTATCTTCGACCTTCGTGCGTGAAGCCGCGTCGATTTCAATCAG
ATCGATAAATCGCCCTTCTTCAATGGCTTTACAGTTCGCACATTGACCACAAGGATCAGC
ACTGATCCCTGTTTCACAGTTCAAGCCTTTTGCAAATAGACGAGCAATCGAGGTTTTCCC
TACGCCACGCGTTCCCGAAAAAAGATAAGCGTGATGTAACCGCCCTTCTCGTAAACCATT
TTCGAGAGCGGATAAAACGTGTTGTTGCCCGACCACTTCGCTAAACCGCTGTGGTCGCCA
TTTGCGTGCTAGAACTTGATAGGACATTTGACCTCTTTAGATGTTGCGTAGCTCTTGAAA
TCCCCCCTACCCCCCCTTTTACAAAGGGGGGATTGCAAAGGGAGAAATATAAGATTAGTG
ACCTTCAAAGCTCACTAAGGTATAAGAATTGACACCGATTTTCTCTAAGCGTTCTTTACC
GTCAAGATCAGGCAACCAAATCACAAAGGCTGCATTCTCAACTGTACCACCTAAACGGCG
AATAAGTTGTACTGTTGCTTCCACCGTACCGCCAGTTGCAAGTAAATCATCAATGACAAG
CACATTATCCCCAGCTTGAACAGAGTCTGTATGGATCTCTAAGGTATCTTCGCCGTACTC
AAGGGCATAAGATTGCGAAATTACCGCACGAGGTAATTTTTTCGGTTTGCGCACAAGTAC
AAAAGGCACACCTAAAGCTAATGCCACTGGCGCACCAAAGATAAATCCACGAGATTCAGC
CCCCACAATTTTGGTGATCCCTTTATCTTTAAACTCAGCCACAATTGCATCAACAGAGGC
TTGGAATGCGGCAGGCACTTCTAATAAAGAAGTAATATCACGGAAGATAATGCCTGCTTT
TGGATAGTCAGGAATAGATTTAATGGAAGATTTGATTAACTCAAGTTGTTGGTTCATTTT
TTGACCTTTTAAACAAGAAAAATAACCTGTGGAATGTAGCAAAATTTGCAGGAATTACAA
GGAAAAAATGATAGAAGCGGTCGGTTATTGCAAAAAATTTTATATTTTGTAGCTGTTCCA
CAAGAAAAGAAATGTAGGAACACAACTCACCAAGTATTCCTACAATATTTAATTAGAAAG
CGCCCTATATTTATATATTATTTACCTCTTCCAACTTGACCATCGCTCCTTGAACAGTAT
GTTGAATTTCAACGGAGATCAATCCCCTGATCAACTCTTCAGTAGATTGAACTTTTGATA
CGATCGTATCCCCTTCTTCATCAAAATACCCCTGTTCTTTCAATGTGGCACTAAAGGTCG
AGAACAATGCTTTATCAAAGAACTCTGGAGCATTAATACCGTGTAGCACAGACAGACGTT
GTGCAATTGAACGGCTTTCTTGTTCAAGCTCATTTCGACTAATTTCAGGTTGCTCAATCA
AAATACTCAAGCTGATGTAATAACGTTGTAATAACTCACGGACACCTGAAGAGTGTAACT
GTAATGAACGGATACGTTGGCGGTTAATCACAAACATATCGCTTTCATTTTTAATCAGAT
TTTGAGCAACAAATTCCGCTAAAATTGCCTCAATATGCCCACGAACTTCCTCTGTTTTAA
AGTGCATAAAGAGTTCTGCTTGTAAGAACGGATAAATGCGATTAACACTCTGGATAATCA
AATCTTTAGATACCGTCTCGTGATGTAACACAATACTTGCGACCAATGATGGAAAAACAA
ATAAATGCTGAATGTTATTGCGATAATAGGTCATTAATACTGCAGATTGACGATCTAAAC
GGATAATTTCACCAAAGTTGTCTTTTTCTGAGATAACACCTGAACGAGGTAAATTAATAA
CGTGATCTAACATCGCTTCAGCTGTATCCGTTGGCAAAGTGACTTCCGCTGTATAAGGTA
CATTTTTGAACAGTTGCATATAGCTTTCAACCTGCTCAATAAGCTGTTCACGCGTTAAAG
AACGTTGGCGTGAAGCAAGCAACACAGAGCCAATGAGATTTTTTGCATTGACTGCGGCGG
CATTATTAATATGCACCATCACTTGTTTAGATACCGCTTCAACGGCACTATTTAACCATT
TTGGACGACCATTTTCATCTGTAAGCGGTTCTTTCCATTCAGGAAAATACTGATTGAGAT
AGTGATTAAGTGGAATAGGTTCGCCAAAATTCACATAGCCTTGCCCTAGTTTTTTCAGTT
TCTTAATCACACGTAACACCAAGCCAGCATTCTCTTTCTCTTTCTCTGCACCTCGTAATT
CTTTAGCGTAAGTATCTACTTCTAAAACGTGTTCATAACCAATATAAACAGGCACAATGC
TGATCGGGCGAGTTAAGCCACGTTGCAATGCTTGTAACGTCATCGACATCATTCCTGTTT
TTGGATCAAGCAAACGACCAGTCCGTGAGCGACCGCCCTCGATAAAGTATTCCACGGAAT
AACCACGGTAGAACAGCTCCGCAAGGTATTCACGGAAAATCGTAGAATACAGACGATTGC
CCTTGAAAGTACGACGAATAAAGAACGCTCCCCAACTTCTAAAAATAGGACCTGCAGGCC
AGAAGTTTAGGTTGTTCCCAGCAGCAATATGTGGCGGCACTAAGCCTTGATGATACAGAA
TATAAGAGAGAAGCAGATAGTCCATATGGCTACGGTGGCACGGCACATATACTAACTCGT
GTCCTTCTAATGCCAATTTACGCACACGCTCTGCATATTGCACGTTGATCCCTTGATAGA
GTTTATTCCACAACCAACTTAACACACGATCTGCGGTTCTTAAACTGTCGTGACGAACAT
TTGCAGCGATTTCATCCAGAATTTTCTCAGCTTCTTTGCGAGCTTTTTCAAGCGAACTTT
TTGGTTTTTTCGCTTCATCTTCAATCGCTGCTAAAATTGCAGGGGATTGCAGTAACTTAT
TGAACATCGCTTGACGATCAGGCAACTGAGGGCCTGTTGCCGAATAACGCTGTTTAGCAA
AGTGCATTTTTGCCACACGAGCCAATTTTTGAGCCAGATTTTTATCGGTTCCGTGATTGG
TAATCATATAGCGTAAAGAAACCGCTTGTGAAAAACGGATAAAGTTATCACGCCCAAACC
AAAGCATTGTCACTAAGCGTTGGAAAGTTCCCAGCAGACGTAATACTGGCAAACCTTTCT
CTTTACCCGGTGCGCGTCCCCACAGCACAGAAACAGGCACCACTTGAATGTCTAACTGCT
CATCATTACGGTTTAAATCTAAATAACGATAGAAAACCAACTCTGTTTCACTTTTCGCCC
CTTTGGATTTAAAGAAACGACGCCCTTCATCTAAAAAGACAAAACGAGGCAAAGATACCC
CTTGAATATCATTATTTACCAGCGGATCAGGCAAGTTCAGAGCTTGGCAGTTTTTTTGCA
AAATTAACAGATCCGTTTGTGAGGTATAGGGCAACACATACACAATAGGTTGATCTAACT
TCAGCCCTAATTCATTCACAGGATCTGTAGGAATTGAACGTGTTTTCACTAACAGCGAAA
GCGGTAGGTTCAATGCTTTACGATACAGGTTTAATAGCATAGACATTTTTATATCCTTTT
ATAGTTATGATCGGATTAAAACGATGTGCAGTTTAGCATAAATTTCTTAAGGAAATCTGA
GTTTATTCATAAAAGTTGAGGAATAAGAAAGATATTATATCGCATTCGCCCCAAAGCCCA
TTTTAAGAGAATAGGTGTAGGGAAAAATGCTGGAACCAACTCCAAGAACTGCCTAAAAAT
CCACCGTTTGTCATAAATTCCAACAAAAAACCGCTGATTACATCTTGATTGCATTTTGTT
TTTTTTTTGTACAATTTTGTCGTCTTAAAACCATAGTCAAAAGGAAAACAAAATGACATT
TCGTAAAACCCTACTCTCTACCTTATTACTCTCTTTTGCCATTGCCAGCAATGTTTATGC
TGAAACCGCAGAAGAGAAATTTAACAGAGCATATCAATATATCGAACAAGAAAATTATCA
AGTGGCTTTTCCTCTTTTTAAGGAATTAGCGGAGCAAGGTGTTGCTCAGGCTCAAGCTAT
TTTAGGTTTAATGTATAAAGAAGGGGATGGTGTTAAACAAAACTATCATCAAGCATTCAA
ATGGTTTCAAAAAGCAGCTGAACAAGGAGATAAAAATGCTCAACTTTATTTAGGCTTTAT
GTACTATGACGGAGAAGGTGTTAGACAAGATTATCATCAAGCAGCTAAATGGTTTCAAAA
AGCGGCTGAACAGGGAGACGTAATGGCTCAAAATAATTTAGGCGTAATGTACAGCGACGG
ACAAAGTGTTCGTCAAGATTATCATCAAGCGGTCAAATGGGTTCAAAAAGCAGCCGAACA
AGGGGATGCACAAGCTCAGGCAGCGTTAGGGCTTATGTACGTCTTAGGAAAAGGTGTTCG
ACAAAATGGTGCTGCTGCCAAAATGTGGATTGGAAAAGCCTGTGATAATGGTTATCGAGA
TGTTTGTGATTTATATCGTGAATTAAACGGGGGGAAATAATATGGAATTTTCTGGGGCAA
GCTTTGGATTGATTTCTAAAGTTATCCAATTTATTTGGATTGATATAGAAAAGGAAATCA
GGAATTTACAATTCTATATTAATGAGTTAGATGAAAATGAAATAGATGAATATATTATTT
TATCTGCTAGAGAAAATAATAATGCTGTGGATTTTACCAATAAAACTAAATATCTTAATT
TTTTTAAACAATTAGAAAGTGCTTTATCTAAAATTGATAATAAGTTTTTTCTGCCAAAGA
AATATAAAGAAGACAATGTAAAGAAAATCATTATTGCAATACCCAATAGGTTATTATGGC
TTATTTCTATTTATTGTTTAAGTGATAAAGAGCTAAAAATACTTTGGAGTCGATATTTTA
AATTAGTATCTTTATTACCTTTACATAATTACTCTTCAGTTGAAATGGGAGTCATGAATG
AAAAGGAATTTGCTGATGTATATTCTGACGATAAGCCAGAACCTAAAAAGTTTTATTATT
CTGATCAGTTAGAAGCATTAAAATTTAAACTAGAACAAGAACTAGCCATAAATATTGCTA
ATGGCAACGGATCTAAAATGAAAAAAACAACCAAAATTCTAACCGCACTCACTTTACTCG
CTGCTGTTTGTGGCGGTGGTTATTATTACACACAGATTTATCCCGATCATAAAGATATTA
GTCGATTAGAAACCTTAATTCATCAAATTGATTTTTATGGTGATAAGTTAGCTAAAGCAG
AACTAGATATTTTCCCAATCGATAGATTAAAACAGCTTGCGGAAAAAAATTATCCGATTG
CTCAATATATATTGGGTAGGTATTATCGGAAAGAAAAAAATAAAGAGGAAGCAAAAAAAA
TGGTTTAGCCGTGCAGCAAATCAAAACTTTGCACCAGCATATAGAGCATTAGCTTATACC
TATGATCGTAACAGTTATGAAAGAAAAACATTTTTAGCTAAAGCAGCATCACTTGGAGAT
ATGCCGGCAAAATATGACTATAAAAATATCCCTATCCCTGTATTAGAAGAATTAGCTAAA
ATGGATTATCTTCCTGCTCAGCTGGATTTAATCGATTTCTATTTTAATGATAAAGATAAC
CATAACTGGGAAAAGGCATTTTATTGGGCTGATAAATATTATGAAAATACTAAAAGATAT
AATTTTAATATTTACAGAAATAGTTACCTGGGACTTGCCATATTGTATTATTTAGGTATT
GGAACAACCCCAGATATTGCTAAAGCGGAAAAAATCTTAACAGAATATATTGCTTTACTA
GAGAATCATGCTCGCGATCAATATCGCAAAGAAGTTTTTAAGGATATTGAACACTTAAAA
ATGGAATTAGTTGTTCTTAAAGACAAAGATGAGATACTTGATAAAGTTGCCCAAGATAAA
ATCCAACAGATTAGAGAAGAATTACAGGCTAATAATGGTGCTGAACGCTTTTTCAAACAG
GCAAATGTTTTTTTCTAGATATGGATTTAAAATATTATGCCAAAGCCTATTTTGGCATTT
CTTGCGATATGGGAAGCCAAGCAGGTTGTGATAAATATGCAGAGATGAATACAAAATAAA
CAAGGACACCAAGCGAGCTGTCTTTGCAATCATTTCAACTAATGACAACGGACACACGCA
GTGTGTCCGTGCCGTTAATTAAGCTAACTCCATTCTTCATTTCTTACAGAAATCTAAAAT
TATTTCGTTGCAAATGAAATTTTACTGTATATAATGTCATAAATTTCTGTATATAAAGAC
AGTGAGGAACTTATGAAACGTCAGCACCTAACGGCTCGTCAGCAAGAAATCTTTGAATTT
GTGAAAAATCATATTGAAAGTACGGGTATGCCGCCAACTCGTGTAGAAATTGCTCGTGAA
ATTGGGTTTAAATCACCAAATGCCGCAGAAGAACACCTTAAAGCTCTTGCTCGTAAAGGC
TATATTGAAATGCTTTCAGGGACTTCGCGTGGGATCCGTATTTTAGTGGAAGATGAAGCA
GCAAACGATGAAGAAGGTTTGCCTTTAATTGGTAAAGTTGCAGCAGGTACGCCGATTGAA
GCCATTGAACATATCGAAAAACATTATCCTGTGAATGGGGCAATGTTCTCGCCAGCTGCC
GATTATCTTCTTAAGGTGAATGGGAACTCAATGGAAAAAATTGGTATCTTAGATGGTGAT
TTACTCGCAGTGCATAAAACTAAATCTGTTCGTAATGGGCAAGTCGTTGTCGCCCGTGTT
GATGATGAAGTCACCGTCAAACGCTTAGAGAAAAAAGGCGATTTAATCTATTTACACCCA
GAAAATGATGAATTAGAGCCGATTGTCGTCGATCCTCGTCAATCTTATATTGAAATCGAA
GGCATTGCCGTAGGCGTTATTCGTAGTAATGCGTGGATGTAACCTTTCAGATTTCTATTG
AAAAAGTGTTCAGAAAAATCCAAAATAACGCCTTTCAAATTTTGGCTTTACGAAGAGATT
ATTTATGAATTTAGCAGAATTTCATCAAGCGATTGAACAAGTGTGGGAACAAATTGAAGA
GCAACTTGAAGAACAAGGTTGCGATGTCGATTGTGAAACACAAGGGGCGGTTTTTACCAT
TACTTTTGATGATGATTCACAAATTGTCATTAACAAGCAAGAAGCAATGCTTGAACTCTG
GCTGGCAAGCAAATTAGGTGGTTATCACTTTGCTTACCGTGATGGCGATTGGGTCAGTGC
GGAAGGGCGTTCATTTTGGACACATTTAGAAGAGGCTGTCGCTCGTCACGGCGAAACAAT
CTCTTTTAGCTAATGTCAGTTACACCGCTTGCCAAAGCTGAAACGGTTTTACATAACGTT
TTCGGCTACCAATCTTTCCGACAAGGTCAATCAGAAGTGATTGAAGCGATCTTGTCGGGC
AAAGATTGCTTGGTGATTATGACAACAGGGGGCGGAAAATCCCTTTGTTATCAAGTGCCA
GCCCTCTGTTTTGAAGGCATAACTCTCGTGATCTCGCCTTTGATTTCGCTAATGAAGGAT
CAGGTAGATCAACTGCTCACCAATGGTGTTGAAGCTGGCTATATCAATTCCACTCAAACT
ATTGAAGAACAGCAAGCGGTTGAACAAAAAGCGATTTCGGGACAACTCAAGCTACTTTAC
CTTTCACCCGAAAAGGTAATGACATCAAATTTTTTTCAATTTATCTCATTGTGCAAAATT
AGCCTGATTGCAGTCGATGAAGCCCATTGCGTATCTCAATGGGGACACGATTTTCGCCCT
GAATACACCTTGTTAGGCGGTTTGCGAAAAACTTTCCCAAATATACCGCTTGTTGCGCTG
ACTGCAACCGCAGATCCGACAACCCGTTTTGATATTATTCATCATCTTAAGTTAGAAGAT
CCCCATACTTATTTAGGAAGTTTTGATCGTCCTAACATTCGCTATACGGTGCAAGAAAAA
TTTAAACCTGTGGATCAACTGATCAAATTTATCAGTAGTCAGCAAGGGAAAAGTGGGATT
GTTTATTGTAATAGCCGTAAGAAAGTTGAAGAACTCACGGAAAAACTTTCTTCTCACCGT
TTTTCTGTAATGGGCTATCACGCAGGAATGACGATGCAACAACGGGAAACCGTTCAAAAT
GCGTTTCAACGAGATAATATTCAAATTGTCGTTGCTACTGTTGCCTTTGGAATGGGGATC
AACAAATCCAATGTGCGTTTTGTTGTGCATTTTGATCTGCCAAGAAGCATTGAAGCCTAT
TATCAAGAAACAGGGCGAGCAGGGCGAGATGATCTTCCTGCCGAAGCGGTGTTATTTTAC
GATCCTGCGGATTATGGTTGGCTACACAAGGTATTACTAGAAAAACCAGAAAGTGAACAA
CGTCAAATTGAGCAACATAAATTGCAAGCCATTGGGGCTTTTGCCGAATCACAAACTTGC
CGTCGCCTTGTGTTACTCAACTATTTTGGTGAAACACGCCAAGTTGCTTGTCAAAATTGT
GACATTTGCCTTGATCCACCGAAAAAGTATGATGGCTTAGTTGATGCCCAAAAAGTGATG
TCCGTTATTTACCGCACAGGACAACGCTTCGGCTTACATCATATTATTGCAGTTCTTCGG
GGCTTAAATCAGCAAAAAATCCGTGAATATCAACACGACACTCTATCTGTCTATGGGATT
GGCAAGGATAAATCTCAAGAATATTGGATTAGCGTAACTCGCCAGCTCATTCATCTTGGC
TTTATTCGCCAAAACATTGTTAATCATTCTGCCCTACAACTCACAGAACAAGCTCGCCCC
ATTTTACGCGGTGAAACAGCCTTGGCACTGGCTTCCCCACGTTTAAGTTTTTCGGCGACA
ACTTATATGCAGAAACAGCAAACTAGCAAGCGGTATGATAAAGATCTTTTTGCCCGTTTA
CGCTTTTTACGCAAACAGATTGCCGATAAGGAAAATATCCCTCCTTATGTGGTTTTCAAT
GACGCTACCCTACAAGAAATGGCAGAATTTATGCCAACGACGGCAGATGAAATGCTTTCC
ATTAATGGGGTAGGTGAGAGAAAACTGGAGAGGTTTGGAGAGGCGTTTTTAGGGCTTATT
AGAGAGCATTTATATCATATAGAAAGTATTGTTTGTGATTAACTTTAGGGGCTGTATTAG
ATTAGCCCTAAAGTTAAAATCAAACTCTTGCTTCACATATTACGATACTATAGTCGTAAA
ATATCCAATTAACTCGTCCTCACTCAAAATTTTCACTCCCAATTCCTGTGCTTTTGCCAA
TTTTGAACCAGCCTTTTCCCCTGCAATCAAATAATCCGTTTTACTTGATACACTGCCAGA
TACTTTACAACCGAGTTGCTGTAACAAGGCTTTTGCTTGATCACGGGTGAGCTGTGTTAA
TGTCCCTGTTAGTACCACTGTTTTATCTTTTAATGGATTGTCAGCAATCTCTTGTGGCAC
CACATCTTGCCACGTCACCCCTTGAGCAATCAGATCCTCCACGACTTCAACATTATGTGG
TTCTTGCCAGAATTGGAATAGGCGGTTTGCCACAACTTCCCCTACATCTTGTACCTGTTT
TAGCGTGTCTAAATCCGCTTGGCGAATCGCATCAAGCGTACCAAAGTGATTTGCGAGATT
TTGTGCGGTAGATTCGCCCACATCTCGAATACCCAAAGCAAATAAGAAGCGGGCAAGGGT
GGTATTTTTTGCCTTTTCGATACTTTGTAGTGCGTTATTGGCAGATTTCTCCCCCATTCG
CTCTAAACGCATCAAGGTGGTGTGATCGAGTTTAAACAGATCTGCCGGGGTATGGATCAG
CTCACGTTCCATCAGTTGTTCAATCAGTTTTTCACCCACGCCGTCAATATCCATTGCTTT
GCGTGAAACGAAATGCTTTAACGCCTCTTTACGTTGGGCTCCGCAGAATAATCCCCCAGT
ACAACGAGCAACAGCTTCGCCCTCAACACGTACTACAGCTGAGTTACACACAGGACAAGC
GGTTGGAAAAGCAATTTTTTTTGCATTGTCAGGACGACGTTCAGCCACAACGCCCACAAT
TTGCGGAATAACATCACCTGCTCGGCGAATAATCACGGTATCCCCAATTGCGATCCCTAA
ACGCTCAATCTCATCACCGTTATGTAAGGTAGCATTGCTCACTGTTACCCCAGCTACAAA
GACGGGCTCTAATTTTGCCACTGGGGTAATTGCCCCTGTTCTGCCGACCTGAAATTCAAC
ATCGTTCAGAATCGTCATCTCTTCTTGTGCAGGGAATTTGTAAGCAATTGCCCAACGAGG
TGCTTTTGAGATAAAGCCAAGCTGTTCTTGCAATGTAATCTCATTGACTTTCAACACCGT
GCCGTCAATGTCGTAACCCAGCGAACTACGTTTGGCTTGGATTTTTTGATAAAACGCAGT
CAAGGCTTGAGAACCCGTTGCTAAGGTAATTTCAGCATTGACAGGAATCCCCAAGGTTTT
TAACCACTGCAAGCGGTCAAAATGTGTCGTAGGGAGTTCATCATCACTTTCATAAACCCC
AATGTTATAGGCATTCAACATTAACGGGCGTTGGCTAGTGATTTTCGGATCGAGCTGACG
AAGTGAACCTGCCGCTGCATTACGAGGGTTAGCAAAGGTCTTCTCACCTTTTGCCAGTGC
TTTTTCATTTAACTGCTCAAATCCTTGCTGTGGCATAAAAACTTCACCACGCACTTCTAA
ACGATGCGGAGGATTATTGGTTTTCAGTTTTAACGGAATATTGCGGATCGTGCGGATATT
GGCGGTAATATCTTCCCCTGTTGTTCCGTCGCCACGGGTTGCAGCTTGAGTTAGTACTCC
ATCAACATAAAGAATACTCACCGCTAAGCCATCAAGTTTAGGCTCACAACAAAATTCAAT
TTGATTACTGTTGATCGCAATACGATCTTCAATACGACGCAAAAAGCCTGTGAGGTCATC
ATCTGAAAAGGCGTTATCCAGAGAAAGCATTGGAATTTCGTGGGTAATTTGAGCAAAACC
ATCTAACGGCTTAGCACCAACCCGTTGTGTCGGTGAATCGGACGTAATCAATTCGGGGTG
TTGCCATTCCAGATTTTTTAACTCGTTCATCAAGCGATCATATTCTGCATCGGGTACAAG
CGGATTATCTAAAACGTGGTAGTGGTATTCATATTCACGCAATTTTTCACGCAAATGTTC
AAGTTGGGTTTCAATAGAGTGTGGCATCTGTAAATTTCTCGATAAAAAAGACCGCTTGCA
AGCGGTCATATTTAAACAATGTACTGCAAATTAATTGGCTACTCGTAGTAGATAATTTTG
GCGAGATTCATCGTTAAAAATTTGATGTTGTTCATCTAAGACAAAACCGCCGACAGATTG
AGCAAAGCTCTCTACGGTACGAATCATTAATTTTAAATTAGCTAGATCATTACCTACTGA
AGGTAGGTGCATAAAGAATACTAATCCCACGGTAGAAAACTGTTCCATTCTTGCTAAATC
AAAGACTCCTGGTTGCATCATATTGGCCACGCTGAACAATACAGGGCTTGCAGGATTATC
TAAATGACGGTGGAAGATCTGATATTCACCAAAATGAAAACCTAACATTTCTAAATTTTG
TACAATGGCATTACCTTGAAATTGAACGCCTTCTGGTGCAACAACATACAAAGTGATTAT
ATTATGCTCCGTAGTTTGTTCTATTGTTTCAACTTGCTCTACTTGGACACTCTGTTCTTG
TATCTGATTTTGTTGATATGCTTCAGATGGAGACTCTGGCATAGACTCTTGATATAAAGG
TTGAGATATTTCTTGAGTTTGTAAACTAATACGAATATTTTTGACACTATTCTCAACTTC
TTGCTGAGATTGAATAAAATCAGCAGGTGTTTCAGTATTGAATGGTTGCTGAGCTACGAC
ACCTTGAGGATTTAGCGTTGTTGGAATATCTGCTGTAATTTCATTGTTAATTGGAGATGA
AGGTGGACGAGTAGAAAAGGTATTTGAAAAAATACGAGATTTTTCTCTGCGTGCAGACCA
AATACTGTATCCAATTAAAACAGCGATTAATAATCCTGCTAAAATAAAGAAAAGAATATG
AGTTTCCATTTTGCCCTCTTTAGCTCATAAAATCATCAAAATTGAAATTTAACACTTTGT
GAAAATGTACGCATAGCTTACCATATTTCTTTTAAAAAATTGAATAGAAAGGTTAATATG
TTGTCGTTCTTTTCTTCTTTTGATTCTGAAATTAAAGCAGGTTTTCATTATTTTATTTAT
GGTTGGCGTTTAATGTTACAACGTCAGTTAATGCCATTTATTATTTTTCCTGTGATTATC
AATGCAGTGTTGATGATTAGCCTAATTTGGCTCTTTTTTGCCAATGTAGGGGGAATGTTA
GATTCGCTCTTGCCTTCGTGGTTAGAATGGTTGAGTTTTATCCTTATTCCATTAGCTTTT
TTAATGGTTTTAGTCGCTTTCTACTTTGCTTTCACCACTTTAGCGAATTTTATTGCTGCC
CCATTTAATGCGTTACTCGCAGAAAAAGTTGAGCAACAACTCACTGGTGAAAATCTCACG
GAAATGAGTTTTCATGAAATGTTAAAAGATGTACCTCGTATGCTCAAACGTGAGTGGCAA
AAAATGTGGTATAGCATTCCGCGTTTGGTTGCCTTATTTTTATTAGGTTTTATACCTGTT
TTAGGGCAGACTATTATCCCTATCTTGGCATTTATTTTCGGGGCTTGGTTAATTGCAATT
CAATATTGCGATTACCCTTTTGATAACCATAAAATTCAATTTCAACGTATGCGAAATGCA
TTAGCACAATATCGTACAATGAATTTTACTTTTGGGGCTTTGGTAAGTATTTTTACGATG
TTGCCATTTATTAACTTGGTGGTAATGCCTGTTGCGGTGTGTGGTGCTACAGCAATGTGG
GTTAATGAGTACAAAAGAGCTCTGCATGATTAACAGAAAGCCGACATTAACAGAGGAACT
AATCTTATAAAGCAGTGCGTATGTTTTCTTCTCCCAAAAGACTAGTTAAGGGAGAGGAAA
CTTTAAGCATAGACTCGGCACTTAGCTATTCTAATTCTGGCTGCTTTCTTCCGAACCTGA
CCAAGTAAATTAAAGACTACTGCGAGAAGCCCAAAGTTTCCTCATAGAAAGACATCTACA
TTTATACTGTAGATGCCCTAATTATATGAGCTTATCTCAAAGAAGACAAGAAAAATGTCT
ACTATAAATAGCTATTTCTTACAGGGAATAGCTGTTCAACAAGACTTTAACTTATAAATT
AATCACCGCAAAAATCACTAATACACTATAAAGTGCAGATAAACCATAGAAAATCCAACC
GCCTGCAGGAACGTGAATTTTAAAGTCGTGTAAACCTAAGTGAACACGGTGCATACCACA
CCACATTGGGAAAATCAGTAATGCAAGAATTGCTAATTTACCGATCCAAGTGTGTGCAAA
TGCAATAATATTATCTGGTGTAATCAGTCCGAATGGCAGTAAGAAACCTAAGATTAATAC
AAGCACAGGGAAGAAGATTGCACTAATAGCACCGCCAGCACCGAAAAGTAGCCATACTGC
AGGTTCATTTGAACGTGGAGGATTAAGTTTATCCATTTTTATGCTCTCCCTATACCAAGA
TTAAAGCTAAAAGGCTTACGAAAGCAGTAATACCCCAAAATACGCGAGAAACGAGTTTAA
CGTCAATACGTTCATTTTTCACGATAACGTTCATCATTTGAGGTGCCATACCAAAGAAGG
TAAAGCTATTTAATAATACTGCACCAAGGGTAATAATATTTAAAACTACCACTAATGGAT
TTTGTAAGAATGGAATGAAATTCTCTACAAATCCGTTCTCTTTTCCTAAGCATGCTAAGC
CGTAGAAAAGCACTAAACAGAACCAAATGGTAGGAACAGAGGTACTTTCACGCAAAACGT
AGAATTTGTAAAAATCTAACGCTTTCCACCAAGTTGGTTTCACTTCACGCACATATTTTT
TGCGTTTACTTGCTGTTGTTGTCATTTTACTCTCTCCTTACTTTTGCGGTTTTAACATTG
CAAAGACATAATCTTTAGCACTTTCGAGCTTACCTTGGTTTACCGCAGAGGCTGGACCAA
CATGCTTCGGACAAACTTCAGAGCAGTAGCCGACGAATGTACAGCTCCATACACCGTTTT
TGCCGTTGATAATTTTCATACGTTCCGCTTTACCATTATCACGGTTATCTAGGTTGTAAC
GGTGAGCTAAGGTTAATGCTGCTGGGCCAACAAATTCAGGGTTTAAGCCAAATTGTGGGC
AAGCGGCATAGCATAAACCGCAGTTAATACACATTGAGAAGGTACGGTATTTCTCAAGTT
GTGCTGGGGTTTGTTTGGTACGGCTTTTCGCAAGCTCTGCTGATGGGTGTGGTTTGCCAT
CAAGTTCAGGCGCTTTGTTGTCAATAATGTATGGCTTGATGCTTTCTAAACTTTCGATGA
AGTGGCTTAAATCAACAACTAAGTCACGTTCAATCGGGAAGTTTGCAAGCGGTTCAATTC
GCATATAACCCCTGTAATCGCGTAAGAATGTTTTACATGCAAGCTTTGGTTTGCCGTTTA
CCATCATACCGCAAGAGCCACAGATCGCCATACGGCAAGACCAACGGTATGAAAGCTCTG
GCTCTAATTCATCTTTGATGTAGCCAAGTGCATCAAGTAACGAAGTTTGGCTATCGTAAG
GTACTTCATATTTTGATAAGTACGGTTCGTTATCTTGTTCAGGGTTATAACGAAGTACTT
CTACCGTCATTTTACTTTGGTTAGTCATCTTCTGTTACTCCTTTTTCGCTGCTTTTTCTT
GAGCTTCTGCTTCTGCACCATAAACACGTTTAGCCGGTTGTGATGTGGTAATTTTCACGT
CGCTGTATTTGATTGTTGGTGCGCCGTCTGCATTGTAGAATGCAAGGGTGTGTTTTAAGT
AGTTCACATCATCACGTTCAACGTAGTCTAAACGTTGGTGTGCACCACGAGACTCTTTAC
GTTCTACCGCAGAAGATGAGATAGATTGTGCTACGTCAAGGATATAACCAAGTTCAATTT
TGTAGAGCAAGTCTGTATTAAATACACTTGAGCTGTCTTTCACTTTGATACGTTTGTAAC
GCTCTTTTAACTCTGCAATTTTCGCTACGGTTTTTTCCATACTTTCTTGAGTACGGTAGA
TACCACAGCCTTCTTCCATTGAGTCGCCCATTTCGTTACGGATTTGTGACCAAGACTCTT
CACCCTCTTGACGGGCTAAGGCATAAACACGTTCTAAGACATCTTTTGCTTGAGCGTCAA
TTACGGCTTGATTACGAGCGGTCACTTCAACAGCACGTTTTGCAGCCATTTCACCTGCAA
CTTTACCGAATACCACAAGTTCTGCTAATGAGTTAGAACCTAAGCGGTTTGCACCGTGTA
AACCAGAAGATGCACATTCGCCCACTGCAAATAAGCCTTTGATACAGGTTTCTGCGTGCT
GATCAACTTCAATACCACCCATTGTATAGTGAACAACTGGACGAACTGGAATTGGTGCTT
TCGCTGGATCTACGCCTTCGTAGGCTTGTGCTAATTCACAGATAAATGGCAGACGTTCGT
GTAAATATTTTTCACCTAAGTGACGTAGGTCAAGGTGAACCACATCAACACCTTTGGCAG
TTTTTAAGGTGTTACCTTTACGCCACTCTTGCCAGAATGCTTGGGAAACTTTATCACGAG
GACCTAATTCCATATATTTATTTTCTGGTTTGCCAACTGGAGTTTCTGGGCCTAGACCAT
AATCTTGTAAGTAACGGTAGCCATCTTTATTGACTAAGATACCGCCTTCACCACGACAAC
CTTCGGTCATTAAGATACCTGTGTTTGGTAAGCCTGTTGGGTGATATTGTACAAATTCCA
TATCACGAAGTGGCACGCCGTGGCGATACGCCATTGATAAACCGTCACCCGTTACGATAC
CGCCGTTGGTGTTGAAACGATAAGCACGGCAACCACCACCTGTTGCGATAACTACCGCAT
TTGCATTGATCTGAACGAAAGTTCCTTCCATCATATTCATTGCAATACAGCCACGAGCTT
GACCTTCATCAACGAGAATATCCACGACAAAATGCTCATCAAAACGGATAATTTGCGGAT
ATTTGATTGAGGTTTGGAATAGGGTATGCAATAAGTGGAAACCTGTTTTATCGGCTGCGA
ACCAAGTACGTTCAATTTTCATACCACCGAAACGACGAACGTTCACATCACCATCAGCTT
TACGGCTCCACGGACAGCCCCAACGCTCTAATTGCGTCATTTCAACTGGCGAGTGTTCTA
CGAAATATTCAACAACATCTTGTTCACAAAGCCAGTCGCCACCTGCCACAGTATCGTGGA
AGTGTTTATCGTAAGAGTCTTCCTCTTTAGCGACTGCCGCCGCCCCACCTTCTGCAGCAA
CCGTATGGCTACGCATAGGATAAACTTTTGAAATTAATGCAATTTTCAAATTCGGGTTAG
CTTCTGCTGCTGCGATTGCGGCTCTTAAACCACCGCCACCTGCACCCACAATTGCAACAT
CTACATTGACAGTTTGCACGATTTCCTCCTTGGGAAAGTAAAGTATATAAACCTAACATG
GAAGCATTTTGCCATTAATTTGGATATTTTATAATGGTTTTTTACAATTTTGTAACATAA
AAAAATAGTTTTGTGATCTATCTCAAAAAATAATTTTCAGAATGCTATGTAGTGATAATT
AATCTCATTAAGCAGGTGATTTCTAAGGATATTTGAGCATTTAATACGGAAATATCTTTC
ACTTTATTCTCAGATTTTCGTTTGATTTTTAGCATTTCATCTACATAATGATGTTGTATA
ATTGATAGCGTTCTAAAATGGAAGAGGATATACCAATGCAATATAAGTAGACAAAAGAGT
TGGTTTTAATTATTTTTCCTAATTATTACCAACTCTTTTTATTTAAAAAATCCTTTATAA
ACATAATCTTATGCTTTTTCGTTAATCCATTATGAACCGATAATTTCTGCTTCAGTTCTT
TAAATAACCCTTCCAACCTATTTGTTGTTTTTTCTATATTTAAATGAGTATATTCTTCAA
AAGTGAGCTTAAAGCCTTGTACTATAAGGCTTTAGCCCACTTTTTACCAACACTTTTGTC
TACTATGCCAACTAGCGACAATAAGCAACCAAGTTTCCAAAAGATTTCCGCCTATTATTT
CTAACTTTTTGGACAATTGACAATAAAAGTTGAAAAATTCTTGTTATTTTATCTTTAGTT
TTGTGTCAATCATTGTTTTTTTTTTTTTTTTTTACAATGGAGTGGGGGCATTGTATATCC
TGAAAATGTAAATAAAGGTTTATGATGCTTTATTAGAAAAAGCGTTAGAGAAGAAGATTA
TTATGAATAAAATATTTAGAGTTATTTGGAGTCATGCTCAACAGGCTTGGGTGGTTGTAT
CTGAGTTAGTAAAGTCTCATACTAAAACATCCACTTACACGGATAAAAGAGCTCAAGTAT
GCACCTCAGATTATTTTTTAGATAAACAGCAAGATAAATTTAAATTAAGTCTTTTAAGTC
TAGTATTACTAGGTATATTTTTTAGTTCAGTAGGTTCAGCTTCATATTTTGTAGATGGTG
GAGATGGGAGTAGTAGGGGATATAACAACGATTCTATTGCTATTGGTTACAGTAGTCTTG
CTGGGTATGGTGGTGTTGCTATTGGTGGTTTAGCAAAAGCTGAAGGTAGGCATAATATTG
CGATAGGTTATGACGCTCAAGCAGTCTATGAAGAAAATTCCACAGCCGTTGGGGCAAGAT
CACGAGTAGGCAATCATTCTGCGGCTTATGGTTATCAAGCAAGTGCACTAGGAGTAGGCT
CTGTTGCAGTCGGTGAAAATGCTATTGCAAATATGAATATTAATAGAGGCACTGCATTGG
GTAACAATTCATCTGTTAGCGTTGGCGGTGGTGTTGCATTGGGTTATTACTCTAAAGCAG
ACACGGCAGGGGGTATTGAAGGAGCAAAACAAACTTTTTCTGTGACAGAAGGAGAAAACA
CTGTTGAGAATGGATTTAAATCTACACGACAAAATTTAGGTAATAATGTTGGTGCGGTTT
CTGTTGGTGACCATACTGGTCGTAAGGGAGGTAGTAGCATAATCAAACGTCAAATCGTCA
ATGTGGCCGCAGGTACAAAATTAACTGATGCAGTAAACGTGGCACAACTTAAATCTTTGA
CGATGAAAATTGCAGGCGATACAGGCAATTCTAATAATGAGAAAGTGGGTATTTGGGATG
GTACGCTTAAAGTGCTAGGCACAAATGGCGAAATCAAGACCAAAGCGTCTGGCTCAACCA
TTACAGTATCCCTAGATGATGCAATCAAAACTCAACTCCATAATGCTCGAGCAGGAAGTT
TGATATTCAAAGGCGAAAAAACAGGTACAGGTACAACAAATGATACTTCGGGTCAAAAAT
GGAAGGCTAACGAAGATAAGACCGTTACCATTACAAGTAACGCAACATACCAAAACGGTG
GTGGTGTTCGATACAAAGGCGATAACATTGAAATTTATCGTAAAAATCTAGAATTCCATG
TGTTGATGAAAGATGCACCAACATTCAGCAGCGTTCAATATGGCGATAATGGACCTAAGA
TTACCAGCACTGGCGGTAATCTAAAAGTAACAGGTGCAGACAGCACTTCCCCAGTTAAGA
TCACCAATTTACAAGCAGGTACACAAAATAACGATGCGGTGAACTACATGCAATTTTCAA
ATGCTGGTTGGAAACTTGCAATTGCTCCAGGAACGGGGGGTCAAGCAACTCCACCTGGGG
CACATCTTATCAGAATGAACGATACCGTAACCTTTACCGCTGGAAATAATATTAAATTAG
AACAAAATAACGGAAATATTACGATTTCTACGATTGGTAAGTTAATTAAAGAGACTAAAA
CCTTAGATAATGGCGATCTAAAAATTACCTATACAGATAATACGGATAGCATCATCAAAA
AAGGTGAAAAAGGAGATACAGGTCCTAGAGGTGAAACAGGCCCTGCGGGTCCAGTGGGTC
CAGCAGGTGCTCAAGGTCCAGCAGGTCCAGCAGGTGCAACTGGCCCTGCAGGTCCAGCAG
GGCCTAGAGGCGAACAAGGGCTTCCAGGGGTAGCAGGTCCTAGGGGTGAGCGAGGCGAAG
CTGGTCCTGCTGGTCCAGCAGGACCACGAGGACCGCAGGGTGAGCGAGGAGAAACTGGCT
CTGCAGGTGCAACTGGACCTACGGGTCCAATGGGACCACGAGGACCGCAAGGAATACCGG
GTACTCCGGGACAGAAGGGGGATAAAGGCGAACCAGGACAAGCGGGTCCAGCAGGACCAC
GAGGCCCTGTGGGTCCTAAAGGTGATGCAGGTCCTAGAGGCGAAGCTGGTCCAGTGGGTC
CAGTAGGACCACAAGGTGCAATAGGCCCTGCGGGTCCAGCAGGGGCTAAGGGTGACAAAG
GTGATACGGGTCCTGCGGGTCCAACGGGATCACAAGGCCCTGCGGGTCCAGTGGGGCCTA
GGGGTGAACCGGGTCCTGAAGGTAAGCAAGGTATTCAAGGACCTGCGGGTCCAACGGGAC
CACAAGGATCGCAAGGAATAGCGGGTACTCAGGGACCTAAGGGGGATAAAGGCGATCCAG
GACAAGCGGGGCCAGTGGGTCCAGCGGGACCACGAGGCCCTGCGGGTCCAGCAGGGGCTA
AGGGTGAGCAAGGAGAAACAGGCCCAGCGGGTCCAGCAGGACCACGAGGACCGCAGGGTG
ACCGAGGAGAAACTGGCCCTGAGGGTCCTAAAGGAGATGCAGGTCCTAGAGGTGAAACAG
GCCCTGC
>H80 Scaffold2
ACACAAAAAATTCAAGTAGCTTTTTCTGTATAGATTTCTTTAATTTACAATGAGTTATCT
TCATTTTTGTAGGTTAGCATGCTAGCTAATCTACGTCAGCCTCTAAATCTTTCATCAAAC
CACGTCTACCATCACAGGTAATCGATTGAATTATATAGCCTTTTTCTCTTAACCTATTCA
GGGCAAGTTTGTAGTAAATATATTTTTCGGTTCGCACAAAATAATGGGAAATGACATTAT
TTGAAAGCGTATCCATTAACACTAATACGCCAAAATAACGTCAGAAAAACGTTGTATCCA
TAATGATATTCAGGTATCGATTTGAAGGCAGTTTTAAAGCCGTTTTAAGTGCTTTATCGA
TATATCTTTGAATCGTTCTGACTGAACAATGATATTTAACGGCGAGTTGTTGATAGGTTT
GTTTTCCGGATGTGTAATCAGTCCAAATCTTAATTGGATCTAATTTAGTTTTTAAGATAA
AGGTTTTATGACATTCATTACAAAAATAACGTTGAGTCTTATTTTGTATTCCATGTTTCT
TTATTTTCAGACTTTGGCAAAATGGGCAGTTTTTTGTTCATATTTCAAAAAGAGGGCTTA
AGGCCTTGTACTATAGGGCTTTAAGCCACTTTTTAGCAACTATTTGTCTATTACACCTAT
TTAATTTTCGCTTAAGTTCACTAAATGATCCCTCTAAACGATTTGCCATCTTTTCTATAT
TTAATTCAGAATGTTTTGTCTGTTACATGAATTTCCTACTCTGCCAACCCCTGATCCCAC
TCTAATGCTTCTTCAGGTAATTTACGTTGTAATAAAAATCTGCGGTTAGCTTCTGCCTGA
GGTTGAACAACCTTACTTGATGGGGTTGAGAAACTAATTCCGCCGTTAAATAATTGAGAC
ATTGTGCCTGAGTTGATACTGACACCATTGAGGCTAATATCCATTGTATAGCCTGACGAA
GCCCAGAACTCGCTATTTTTACGGACAAGGTGTTTATATTGGTTGGCTATGCGTAAATGG
ATCAGCACTCGGTCGCCGAGTTCGCTTAAACTGAGCTGTTGTACCATACCCACTTGCATT
CCTCGATACATTACAGGGGCTTGAGGGGTGATGCCATTTGCGTCTGTGGTTTCCACAATG
ATTGGGAAGCCGTTGCCGTATTGTGTATCTGCGGTGTCCGTTGCCCCTAATTTGAACTGT
GTTTTTCGTTTGCCATTTCCGGCTTCTACGCTGATGTAGTTTTGAATAACGGCATCAAGA
TTTTTGAAGCCTGTTGTGTCAATTTCAGGGGAAACGGCATTAAATTTGCTACCTGCTTTG
GCAACGATGGCATAATATTGTCCTTCGATGTAAGCGGTGGCTTTAACCTGTTTTTTTGCA
TTGTCTAGCTGTAGCGTTTCAACATTGCCGATGGTTAATCCCATATACTTAATCGGCATT
CCTTTGCTTAATTTAGAAGCATCTTGAGCAATCAAGGTGATATAAGTATTACCAGAAGTC
GCTTTCGTATAACTGCTGTATAAGGTTTTGTTACCTTTAGTTCCTTGATTATCAAAGCTA
ATCGCCCCTTTGAGTGTTCGCATTAGTGAACCCATTTTGAGATTAACACCGTTGGTAGAC
ACGTTTACATCTACCGCAGGCTCAACCCAAAATCGACTAGTTTCCGTCAGCAGATGGCGA
TATTTAGGTTCAATAAATAGATCAACTTCAAACTTCGTTTTTTGTGGGCGAATATTAAGT
ACTTCACCTATCGGGAAGTTGCGATAAAGCACTTGTGAGCCTTTATCAATGCCGGATAAT
TCTGTAGCAGACAAACTCAGCGTTGCCTTTTTCTCACCGCTTACAATACCAGCTTCAGCA
CTCTCAAGATCTTTGTATAACGGATATTGTTTTTTCGCTTCCCCTTGAGCTTTATCTGAG
AGAATACGAATACCGCCAGCAAGCCATTCAGATGGAGAAGCAGATTGTACTCTTAGACCA
TCTAAGCCAACAGCAATATCTAAGTGTGAAATCGCCACAAATTTGCTGTTCCCTGCGACA
AGGGTACGATAAGGCGGATAGATGATGCCTTGAAATTCTACGCCGTTAAGCGATAACTGG
CGTTTCACAATTTCACCGATTTGTATATCGTTATAGTAAATGCCTTGTCCTTCGCTTACG
CCATAAGATTGCGGCGATGAAAGGGTAATTGCTAAAACGTTAGGACGAGTGAGCAAATAA
TCAGCTTCTTTTTGTACATTAAACGTCAGTTTAGGCTCGCCATCACCCTTTTCAATTTCA
AAGTAAGTCCCTCTCAATAGCTCACCCACTTTACTCAATTGTTCTTTATTGAGTGCAAAT
TTAGGTTCTTTCAGGAGAATTTGACTGCCTGAGCGTAATAAATCCGTATGTGCAGGGTCG
ATCAATAATTTACCTTGAATAGTCGCTTTGGTTGGTTTGGTTTCAAAGTAATCTTGTTCG
GTTTCATTCAGTTCGAGGTGCGAAAGTACGCCAACTTGCAGGTTTTGGAAATATACCGGC
GTTTCATTTACTTTTAAATTCGGCATCATTGGCAAGGTGATATTGACTTCCGTCCCTCGT
TGAGCCAATTTTAAGTTATCGAAAAGTTGAAAACGTTCGCCCTGTTTGGCATTTGTTGCC
ATCTCAGGCGAGTCAAAAGCAACAGCCCCTTGCACCATTGAAGCAAGGCTATCTACATTG
AGATTTACGCCAGTAAGATTGGCATTAAATTGAATACCGCTAATGTTCCAAAAGCGACTT
TCTTTTTTGACGAGATTGGCGTATTTTTTATCAATAACTACGTCAATTTCGACATTCTTT
TGATCTGGAGTAAAGCGGTAATCGGCAATGCTTCCCACTGGCACTTTTCGATAATACACG
CTTGCCCCCACAGTCATTGAGCCTAAATCTGAGGCAACTAATTTCACCAATAAATCGCCA
TCAGCAACGGTCACTGCAGGTGGTTCATCTTCAGCCACAAATTCATCTTCACTAGAGGCA
TCTTCATCATCATTCGGCAATAAAGTGATGTAGTTACCTGAAACAAGTGCATCTAACCCC
GACACCCCAGCTAAAGAGGCACTCGGTTTGACTAGCCAGAACTTTGTTCCTTCTTTTAAT
ACCGATTTCGCTTCGGGATTAACTTCCGCCTCCACCTCAACCTCTTTTAACTCATTGATA
AAATAGACTTTTTTTACTTGACCAATTTGCAAGCCTTGATAACGAATAGCGGTTTTTCCT
GCAGTAATCCCATCGCCTTTACTAAAACGAATGGTAATTTTCTGTCCTTGCTCTTGAAGA
ATTTGGAAAAAAAGCAAACAACCAATCACAAAAGCGACAATTGGCAATAACCAAAATGGC
GAAATTTTACGAGGCTGTCTAATTTTAGCAGGAATACTGTTTGGCATATTTTCAGACATC
ATTTTATCACTTTTAAATACAAGCAAGCGGCGAGATTTTGCAAAAGGTTTGCGAAATCTC
ACCGCTCTTGTGTTTATTAACTCATTGAAAAAGAAGAATTATTTTTTGTCTTTCTCATCA
CATTTTTGAATATTGCTACATTTACCATACAAATATAAGCTATGGTTTGCAAGCTCAATT
CCGTGTTGTTGGCTGATTTCACGCTGACGGCGTTCAATTTCAGAGTCTTTAAATTCAAAC
ACTTTACCACAATCCATACAGATAATATGGTCGTGCTGGTGGTTCATATTTAATTCATAG
ACGGCTTTATTCGCATCAAAATTATGGCGAGTTAAAATGCCAACTTCTTCAAATTGATTT
AATACACGATAAACTGTTGCTAATCCAATTTCAGACTGACGTTCTAGCAATAATTTATAA
ATGTCCTCAGCAGAAAAATGCTGCATACTATCACGGGTGATTTGCATTAACTCAAGGATT
GTTAAACGTGGCCCAGTAACTTTTAAACCTACTTTTTTCAACAATTTCACATTTTCTTCA
GACATATATCCTCCAATAGATATATTAAGCTAATTCCGCTAAATACATTTCATCAAAAAT
TTGTTTACACCAACGGTTTACACGTTCTTCGGTGAGTTCTGGCTGGCGATCTTCATCAAT
ACATAAACCAACAAAGGTTTCATCATCAATTAATGCTTGTGAAGCCTCGAAAGTATAACC
TTCCGTAGGCCAGTGACCGACAATTGTACCGCCATTAGGTTCAATAACATCACGCACAGT
TCCCATTGCATCACAGAAATATTCTGCATAGTCTTCTTGGTCGCCACAACCAAAGATACC
CACGATTTTTCCTGTAAAATCAATTTCTTTTAATGTCGGCATAAAATCGTCCCAATCTGC
TTGAGATTCACCGTAATACCACGTTGGAATACCAATTAATAAGAAATCGTAGGCTTCAAT
ATCTTCCTTCGTGCTTTTTGCAATATCACGAATATCCACTAGATTTTCACCTAGTTGTTT
TTGAATCATTTTAGAAATGTTTTCTGTGTTTCCAGTATCACTACCGTAAAATAAACCGAC
AACTGCCATTTGAAATACCTATTTACTTAATTCAATGGAATCTCCATTGAGATAATCGTT
TAAAATGAGTTCAATTAACTGCCCTCTAGACAGCCCTTTTACCGCAGCTTCTTGTTCCAA
TGCCGCTACCAAATCCGAATGCAATTTAAGCTCAATCCGTCTTAATCCTGACGAACGATC
TCGCCTGAGTTGATTACGTTTATTAATTCTAACTTGTTGCTCTCCGCTTAGAGGATTTGT
GCGAGGTCGCCCAACCTTTGGCATATTTTCAAACAGATCAAGCGTAATACAATCCGAATC
TTGCTTTGCCATTACTACAATTTTTGGGCTGAGTGCTTCTTACTCAGATGCGAATGAGAA
GCTAATTATCAAAGTGCGAACTATAGCACAATATAGAATTATTGGAAACGCCCTATCAAA
ATATTCATTATAAATTGAGATTACCTAAAACATAATTAGCTATTATTCTGCTGCCATATA
ACTAAATAAAAAATGTAAACTAATTTTAGTTAGTCATTACTTAACCTATGTCGGTAATAA
GCCACAACCATAATTACCAATCCCCCGATAATCATTGGTAATGAAAGCAACTGCCCTCGT
GTGATTAAATCCGCTGCCGTATTTACATTTGGATCGAACTCTCGGAAGTATTCAACGATA
AAACGGAACACCCCGTAGCCAACTAAGAACAAGCCTGCCACCGAGCCTGTCGGTCGAGGC
TTACGGATATAGCCATTGAGGATAAAGAACAGCACTAAGCCTTCTAAAACCGCTTCGTAA
AGTTGAGAGGGGTGACGAGGCAAATAACCGCCACTTGGAAACATTATCGCCCAAGGCACA
TCTGTCACACGTCCCCAAAGTTCATCATTAATAAAGTTACCAATACGTCCTAATCCTAAA
CCAAAAGGAATAAGCGGTGCGATAAAGTCAGCGGTTTGCCAAAAGTTGCGATTTTGACGG
CGAGAGGTCCAAAGCATTGCGACAATCACACCAAGTAAACCGCCGTGGAACGACATTCCC
CCTTCCCAAATACGAAATAAATAGAGAGGATCTTGTAGGAAACGGTCAAAGCTATAAAAG
AACACATCACCAATTCTTCCCCCTAGAACAACGCCCCAGAAGCCATTAAACAGCAGTTGA
TCGACCTGTTCGACACTCCATACCCCATTAGAATTTTTCGCACGTTTGGTACCAAGCCAA
TAGGCAAAGCCAAAACCAAGCAGGTACATAATGCCGTACCAGTGTAAAGAAACCGGACCT
AACTGCAACGCAACGGGATCGATATTAGGAAAAGTTAAAAACTGTTCAGACATAAATTTC
CTTTATTTTAAAAACATATTCACGGCAACACACATCAAGAAAACGGCAAAAGCACGTTTT
AAAATCGGCACAGGCAATTTGTTCGCTGCCGTTGCCCCTAATTTTGAGGTAAAAATAGAG
GTCAGCGTAATTCCCAACAACGCAGGTAAATACACATAACCTACCGCATATTGTGGCAAA
TTCGGATTATCCCAACCACTAATCACAAAGCTAATCGCTCCAGCTAATCCTAATAAACCA
CCACAAAAAGAAGAAGTGCCAATCGCTTTTTTCAGCTCAATCCCTCTGCTATTTAAAAAT
GGCACAATAAAAGCACCGCCTGCAATGCCAGCAAAACTGGATAACACCCCGATTACCCCT
CCAGCAATCAACGTAGATTGAGTAGTCAGAGGCTTAGGCTCTGCTTGCTTTGGCTTGAGC
GATAAAAACATCTTCAGCGAAAGATACAGGATCATCACCGCAAAGATTTTTGTCATTACA
CTTTTTGGCAGATCACTCACAATCAAGCCTGAAATAAACACCGCCACCATCAACGCAGGC
ACAAAAAACTTCACAACTGACCATTGCACATTACCAAGTTTATGATGGCGTTGTGCTGCC
GAAAATGTGGTTAGCACAATCGTTGAAAACGACGTACCCAATGCAATCGACATCAACAAA
TCATCTGGCACACCAATTTGAGGCAACAAATACACAAGGGTTGGAACAATAATCATACCG
CCACCGATACCAAACAACCCTGCTAAAAAACCAGCAACTGAGCCTAAAATCAAGCAACAG
ACAAACATTTCCACCATCATTTTTTCCCCTTAAACACCCGATATGGTTTACGAAGCTCAC
GTTTTGGCTGAGTACGAAACTCTTTTCTCTCGTGGGTAAACTCTTTGTTATCTCGATTTT
TCTCGCTTTCGACTTTTTTCTGCTCACCCATCAACACCTGAGCAAACTCTTTCATCACCT
TGCGGTACACATCACGTTTAAACGACACCACCTGTCGCACAGGATACCAAAAGCTCACCC
ACCGCCAGCCGTCAAACTCTGGCGTTTTACTGGTTTTAAGATTAATAGCCCCCTCGTCTG
CCACTAACTGCAACAGAAACCAACGCTGTTTTTGACCAATACATACAGGTTGAGTTTGCT
CATTACGAACTAACCGTTTTGGTAATTTATATCTCAGCCAATACTTCGATGCCCAAAGCA
ATCGCACATCTTTTTTCGCTAAGCCGACTTCTTCATAAAGCTCACGGTACATTGCTTGTT
CAATGTTTTCCCCCTCATTAATTCCCCCTTGAGGAAATTGCCAAGAGTTTTGACCAAACC
GCTTCGCCCACAGAACTTGCCCTTGCTTATTACAGATAACGATACCAACATTCGGGCGGT
AACCATCGAAATCGATCAATTTAGACCGCCTTATTTAATCAATTTGAAAATGGTGTGATT
GTTTCATATTTCGGCTATTTGAACAACTAGCAAGGCAAAAACAAGCGGTGAGATAGCCAA
ATTTTTTCGCAACCGTGGATAACTCTGTGGATAACTTGAAAATTTGTTGATAACTTTTTT
GGGATAAGTTATCTAACCGCTTGATCTTAATTCAGATCTTACTTCCTGCCATCGATCATT
TTCGATCCCTTTTCACTGTATAAGCACACATTTAATCGCTCATTTTATTTTCTTTCTAGG
ATAACTTAACCACTTTTCAGACTAAATTGCCATTCTATTCACATTTGATGTGCTTTTATC
CCCATTCCCTGTGGATAAAATTGTGATAGATCGGGATAATGATCGTGTATAACCTAAAAT
CAGCCCAGATATTTTGCTTTTTTCCTTTAAAAAACAATATGTTATTTCATTCTTCTTATC
GAAAAAAACAAGTGCTCATTTATTAAACATAATATAAACATTAACAACTATCAAAATAGT
GAATTTGTGGGAAAATCATGTTTAATGTTAGAATCCAGCCCGTTTTTCTAATTGTTCTAC
AAAATTTTCGTTTAAATTTAGCTTCTCGGCTAAGTGGGATAAAAATACGATCTCTTTTCT
AGAGAGCTCTTGACAGACCAAGCGTGCAGCAAGGTAAACTTGTGCCGCTAAAGCGGTGTC
GTTTCCGACAGTTTTTGCAATTTCATTCACGGATACCGGCTCGTGCATTTCATGCAGTAA
CCATTGTTGTAATTCAGGGTCATTACCGCCCTCTTTTAAGATTAAAGCTTCTTCGTTCTC
ATCCAGCTCACCGTCTGCTAATGCAGCTGCAAGCATTGTACGTAAAATAATTGCTCCCTT
CTCTTCCGAACTATCCGCTTCAAAAGCTGTTTGGCTTAGTTCTGTCGTTTGGCTTGTTGC
CTGGTTCTTTTGATAATCTTGATAGGCTTTGTAAGCCAATCCACCAAGTGCGGCTAAAGA
GCCGAGCTTAGTCAAATTAGCTCCGCCGTTTCTGCCTAACACCATTGATAAAATACCGAC
CAATGCTGCCCCACCACCAACTTTGGTAATAGTATCTACGTTGCCCGATTTGATCTCACC
AGCAGTATTTTTGGCAGAACCCAATACAGAGCTTAATACGTTACCTAAGTCCGATTTACT
TTGATTAGCTGTGTTGCCGACAGATTTTAAAACGCCGTTTAAAATGCTATTAAAATTCAT
ATTGCTTTCCTTTTGGTTAATAAAAAATAGTTGAGAGTAGACATTATGTTATCAAAATAA
TTCAATTTTTTTCTGCAATAAATTTCTTTGCCAACGCCGACAGTGCATCGGTCACATAAA
CTAACAGCAAATAACAGAGCAGATAAAGGGTAATTTCAGAGTAATGGAAAAAACTCATCG
CCAGTTTAAACTGCATACCTAAACCACTTGCCCCAACAAAACCGACAATCAGCGTTGCCC
GAATAATGTTTTCCATACGATAAAGAATGTAATTGAGAAAAGTACGCATCACAGCAGGAT
AGATCCCGTAAAACAAAATTTGGTTTTGTGAAGCCCCATTTTGCATTAAATGGCGGATCG
GTTTCTCGTCCACATCTTCAACCACTTCGCCGCACAGTTTGCCTAATACACCGAAATTGT
GAATGGCTAATGCTAATGCACCTGGAATGATCCCTGGTTTGAAGATAAAGACTAAAATCA
TCGCCCACATCAATTCCGGTACGGATCGACTAAACAGAAATAGCCCCCGACTGATATAAT
AAGCGACACGATGATACCAGTATGTTCTGTGGCGAAAGTGTCCTTGTGCCACGTTGCGAG
CGGACGGCAGAACCAAAAGGAACATCGTCATGCCTGCAATGCCTGTTGCCAGAATACTCA
TCACAAAGGTTTCCCACGAGAGCCATAGGGCTTTTTGCCACATTTCAGGGTCAAGATAGG
CAGGTAGCTCTTCACCCACACCAGCCATTCCAACTAAAAATTCCGTGAGATAATCCCAAT
TTTCCGCTCGAAACAGTTCACTAAGTGCAGTGGGTTGATCTTTAAGAATATAGCCCCACG
ACAGCCCGATAAGTCCTAATACTATCCAAAAAGAATAGCGGATAAAATAGCGGTCGATAT
GTTTTCTCATTTTACTCGGCTCCTGATGGCATAGCTCCAGCGGTCAACCAGAACGATTAA
CCCGATAAGGAAGATCAAGAATGTCCAAACCTGATCATATTTCAGATCTTGTAAAGAAAG
CTGAATTTGCATACCGATCCCTCCTAACCCAACAAAAGAAAGTACCGATGAAGAGCGGAT
CGCACATTCAAGGCGATACATGGTATAGCTCAACATCGTCGGCAAGGCTTGGGGCAAATA
GCCATAAATCAGACATTGTAACGGCGTTGCCCCTGCTTCTTTTAATGCCAAAATCGGCTT
AGAAGGCACCGCTTGTAACGTATCTGCATAGATTTTGCCTAAGTAGCCAGAATAAGGAAT
AGCAAGGGCAAACACTGCACCTATCGGATTTAACCCGACAGCCGCCACAAAGAACCATGC
CCAAATCAATTCGTGAATAGCACGTAGAAAACCCAATATCGCTCGAGCTGCCCCCTGCAA
AATGAGTGAACGAAACAGCACACCAGAAGCAAAAATGCTTAAGCAAAATCCACCAAACAT
AGACAAAGAGAGTGTAATCAAGGCATAAGCAAAAGTGAGCCAAGTGGATTGCAAGGCGAG
TTTCAGTAAATCAGCAGAAAAGTCAGGGGACAATAAGCTGGAAAATAGTCGATTAAGCGT
TGCCCAACCACCAGAATGCATCAACCCTTTGTCGTTATCGACGGCAAATAGGCTCAACAA
AAATGCAAGCAACAACATGCCCGTCAGCAAATTTCGCCGTTCATTTAGTCCAAGCGGTCG
GTTATGTTTCATTTTTTACCAATCCGTATAAGACATTAAGTTGCTCTTGAGTGACTTGCT
CTGTTTGCAAATCAAACACAATTTTTCCCTGTTTAATGCCGATCATACGATCAAAATAGG
CTTTGGCATATTCCACCGAATGCATACTGGCAATCAATGTTTTCCCCTGCTCTCTCACCA
GCCCTGTCAATAATGCCAAGACATTTTGTGCATTAACAGGATCGAGTGCAGACACTGGTT
CATCAGCTAAAATCAATTTAGGGTTTTACACTAACAGACGAGCTATTGCAACACGCTGCT
GCTCACCACCCGACAGCTCGGCAGTTGGCTGATCGATTTTATCCAATAGCCCAACAGCAG
CAAGTGCTTGCTCGGCAAGGTGTCTTTCTTGAGGTTTAACCAAAGAGAACAAAGATTGCC
AAAAGCCCCACTGGTTCAGTCTGCCAGCCAAGACATTGTGGATAACTTCGAGTTGTTTGA
CTAAATCATACTGTTGATGAAGCATACCGACTTGTTGAGCAAACTGTTTGTTATCTGGGT
AATCTTGAATATTGCAATTTTCCAACCAGATCTCACCGCTTGTCAAAGGTACGGCACGCA
TAATGCTATTCATTAATGTCGATTTCCCCGATCCACTCGGCCCAACTAATGCCACGATTT
CACCTGAATGAATGGTTAAACAGATGTCGTCTAAAACGGCTTGCTTGCCGAAATGTTTGG
TGGTGTGGTGGAATTGAAGAAGTGGGGTTTTCATATTTTATCAATATCAATTCAGTGTTA
AAAAATTGTCTTCTATATTACGCTCTCACTTCGCTATTTTAGTCTGCCAAATCTCCCCTA
GCCCCTCTTTGCTAAAGAGGGGGAACAGATCGAAGGAAATATACATTCATCTGAAAAATC
AAATACTTTACGTTTATGAAGTACTTCGATCTTAAAATTTACGATAAACAAATTCCCCTC
TTTAGCAAAGAGGGGCTAGGGGAGATTTGGCAGAAGATTTTCACGAAGAAAATAAGCGAT
TACTTAATCAACTTCAACTCTTTCGCTACTTTCTCAATATCTTGATAGTTGCTGTTTTGC
GTTGGGATAAACTTCTCGGCAGAGAGTAAATTCATCACCTGCGAGCTTGACGCATCGGCT
TTTAATAATGCCGCTTTGACTTTCTCTTTGGTACCGTCACCAAATTTTTTATCAACAAGA
TTAATGGTCCAGTTGTAATCATAGTAATCTGGTGTGGTGTAGAAAAGCTCGACTTTATCG
TGATTAACCTTGCCTTCTTTCACCATTTTATCCCAGTACTGCTTATTCACCGCACCGATT
TGTACAGAACCTGCTTCTACTAAGCCGTAGGTTTTATCATGCGAACCGCTGTAAGTCGGT
TGAGCGTCTAAGTCTTTTTCAGGGTTAACTCTGGCTTCTGTTAAGAAAAAGCGTGGCATT
AAGTGACCCGATGTCGAACTTTCGCTACCAAAAGCAAGGGTGTGACCTTTGACATCTTTA
ATCTCTTTCACGTTATCTAAGCCTTTTTGCTTGATAAAGACGGACTTAAATTTTTCATCT
TGCGGACGTTGTGCGATAGCTTCAGCACCTTGTACTTTGGCACGAGCTTGTACCCCCGTT
AAACCACCGAACCAGACTAAATCAATTTCGCCACGACGGAATGCGGTGACTACGGCAGCA
TAATCGGTGACAGGCACATATTGCACCTTTAACCCTGTTTCTTTGCCTAAATACTCTGCA
AAACTGTCGAACGAACGGATCATTTCGGCAGCGTTATAGTCAGGAATAGCACTGATTTTA
AAGGTTTTATCGGAAGGTGATGCGATAGCAACTGAGCTAAACAGCACGCTGAGAGCGGTG
AAAGCAGTTGCAAAACTTGCAAAAAGCGGTTTCATGGTGTTCTCCAAAAGAAATGTAAAT
AAATTGTGATGTTCAAAATGAACGAGCGAAAGATACGCTATTTTTTATAAAAAACAAGAG
ATTTCTGTGATTCGTTTGGGAAATCATTTTATCTTTGATAATATCATTACCGTTTTTACT
AAATATCAAAAATACAATGGCATTAATCGAATACAATCCCCCTGTTGAGCCTTGGCTTGA
CGAAGTTTATCGTGATAATCATATTTTAGTGATTAATAAGCCAAGTGGCTTACTTTCTAT
TCCCGGAAATCGCCCTGAATATCAAGACAGTGCGATGGTGCGTGTACAACAGAAATATGG
TTTTACTGAGCCAGCTCACCGTTTAGATATGGCGACAAGCGGTATTTTGTTGTTTGCATT
AAGCAAACAGGCGGAAAAAGAACTCAAACGTCAATTTCGTGAACGTGAGCCGAAAAAACA
CTATCAAGCGTTAGTTTGGGGCAAATTAGGCGAAAAAGTTGGCGATACGGGGACAATGAA
TTTTCCGTTAATTTGCGACTGGGAAAATCGTCCACGCCAAAAAATTTGCTACGAACGGGG
CAAACAAGCGGTTACTTTTTATGAAATTCTTGCATATTATCCCAATAACACCACAAGGGT
GAAATTAACCCCTTATACTGGGCGTTCACACCAATTACGTGTACACTGTTTAGCCTTAGG
GCATCCAATTGTAGGGGATAAATTTTATGCAAATCCGTTGGCAAAAAGTCTATCGCCAAG
GCTCTGTTTACACGCAGAAGCATTAACCATTACACACCCAGTTACGCAAGAACTGATGAC
ATTTGAAGCTAAACCTGAATTTTAAAAGGTAGATAGAATGAACTTTCAATGGCAGAAATA
TCCTGAAAATACGCAAAAATTATTCAAACTTTCGATCCCGATTTTTATCTCTCAATTAGC
TGCTTCGGGAATGGGGCTGGCGGATATTATTATGGCTGGGTTAGTCAGCGATGATGATGT
GTCGGCGATAGCGGTCAGTAATTCGATCTACTTTCCCTTGTTTTTATTTGTGTTGGGGAT
ATTAAATGCGATTACTCCAACGGTTTCTTATCTAAACGGCTCGAGCCAACGTTCCCTGAT
TGCACATCAAATCCGTCAAGGCGTTTGGATTGTGTTAATGCTAAGCGTGCCGTTAATTTT
TATCTATCTCAATGCCCATTTGATTTTAGAACTAATGGATACCCCAAAAGCCTTTTCAGG
AAAAGCACAAGATTATCTTACCGCTTTAAGTGTCGGGATTATTCCAGCTTTGCTTGCGGT
GAACTTACGCTGTTTTAACGACGGACTATCCAACCCTAAGCCAGCGATGTATATCACCTT
TTTTGGCTTAATTTTAAACATTCCGCTCAACTATATTTTTATTTTCGGCAAACTGGGTAT
GCCTGAATTAGGGGCGGTCGGTTGTGGTGTGGCAACGGCAATCGTAAACTGGGTAATGTT
TGGGCTGATTTTACACTATTGTTATACCAATCCAGCACAAAAGGATATCCGTCTATTTGA
AAAATGGATCGAAAAACCCTGTAAAGCAACCTTAAGCAAACTGTTCAAACTTGGTACACC
GATAGGGTTTGCTCTGTTTACCGAAGTGATGCTGTTTGCGGCATCTTCCTTGATTATCTC
ACCGCTTGGCTCGCAAGTGGTGGCAAGCCATCAGGTTGCCTTACAAACCAGCTCGCTCTT
TTTTATGATCCCACTCTCATTTAGCATTGCCACAACCATTTTAGTTGGGCAAACGTTGGG
AGAAAAGCGTGTTGCAGAAGCAAAATATCTGACTCATCACGCCATTTTTACGGGTGCAAT
GGTCGCAATGGGGCTGGCAATGGTGATTTTACTGCTCAAAGATCTGATCCCCTATGCCTT
TACCAGTGATCCGACTTCTATTGTAATCGCATCTAGTTTATTGATTTTTGCAGCGATCTA
TCAAATCCCAGACTCTATCCAAGCGGTATGCAATGGCATTTTGCGTGGTTATAAAAATAC
CAAACCTATTTTGCTAACAACCTTAATTTGCTACTGGTTAATCGGAATGCCACTAGGTAC
TATTTTGGCTCGTACCGATTGGATCGTTCAGCCGATGGCGGCGGCAGGATTTTGGCTGAC
ATTCTGTGTCTGCTTAAGTTTAGCCGCAGGGCTATTTTTCTACTTTATGCGGAGAATTCA
GGCTATGCCAGAAGAGATTTTAATTAAAAAACTAGAGTCTATTAAATAGCACTTAAAGTT
ATGTCTATCCTTTATTGTACCAGATGGGGATAGACACAACTTTACTCATTGTCATTTTAT
ATTAGGTATTCATATATAGCTGAATTATCCAGCTTATCTCTTTATCATTTATCCGATACC
CCTCTTTCAAATTCGGTCCACAAGAGTTCGAACCAATACCACTCATTTTATAATCGACAC
ACAGAATGTGATACGGCGATTTTTCTAGTTCGTAATGATGTTTTTTCAGGGTCAATTCTT
CCTGTGTATAAGGGGAAAAATTGAAGCTGAACGGCTGTGGTGCGGTAATCTCGAGATCTT
GGGTATGAAGATATTCACAACCGTAGTGACTGCCGTTTTCCTGTGGTTTGACGTAGTCTT
GATAATTTTGCTCGGCAGTGGTTTGGTATAGACCTAGTCGGATTGTGTGGTGTTTGTCGA
TGTAACTTTCACTCTCGCCATAGCCGAAATGTCCTGATCCATCAGGAAGATATGGGGCGT
GGTCGCACCATTCCCAGATAAAACCACCGCAAGCCCCTGCATATTTTTCAAAGGTTTGGA
AATAATCTTCTAAATCACCGTTAGAGTTCCCCATTGCGTGCGAGTATTCGCAGAGTAGGA
ATGGTTTGGTTTGTGGCTGTTCAAAATAGCGATCCATATCTTCTGTGCTGGCATACATTT
CGCTATGAAAATCTAACGGGGTAAGATCATTGCGATGTTCAGAATGTTGATAAATGGTAC
TTTCATAATGAACCAGACGGCTTGGATCTCGCTGTTTGATCCATTTTGCACTGGCTTCAA
AATTTTCCCCGTAACCTGCTTCATTACCCAGCGACCAGATCAGTACCGATGGGCGATTTT
TATCTCGTTCTACATTAGCGTAGGTACGGTCTAAGATTGCTTGTTTGTAGTCTGGGTGTC
GGGCAAAATAGCAGAAATTATCTATCGTTTGTTGCTGAATACGTTGGTTATCATCTTGTT
TTGCTACATTCAGTAAAATGCTGTGTTCTGGCGTTGGAACGTATTGCATACTGGCACCGT
GGCTTTCTATGTCACTTTCGCTAATCAGGTAGAAGCCGTAGCGGTCGCATAATTCGCTAA
ACCAAGGGGCATTCGGGTAGTGGGCGGTACGAATAGCGTTGATGTTATGTTGTTTCATCA
AGCCTAAAATCCTGTTCTGCTTGCTCACGGCTGATAACATAACCCGTTAGGGGATCGCTG
TCGTGGCGGTTTACTCCGCGCAATTTGATCGGGTGGTTGTTGAGCAAGAGTACACCGTCT
TTGACTTCGATCCGACGAAAACCGACCGCTTGTTCAATCACTTCGTTTCCATAGGCAAGG
TGTAAGGTGTAAAGTTGTGGCTGTTCGGCATTCCAGAGCTGTGGTTTGTCAATTTTTACC
TTAAAGTGATCGCTTGTCTGTTCGGCGATTAGGCGATGTTGTGGATCAAACAGTTGGAAA
GTGAGCTGTTGTGGCGATTGCAGAAAGGTACATTCGACCGATAAATCCGCTTGATCTAAT
GCTTCAGACAGGCTGGTTTTGATAAAGAAATCTTGTAGATAATTTGGTTCTCGTTCCAGC
AGATAAACATCTCGGAAAATCCCTGACATACGGAATTTGTCCTGATCTTCCAAATAGCTA
CCATCACACCATTTAAGCACCACGACATTGAGCTGATTTTCCCCAGAGATTAAAAAGTCG
GTGACATCAAATTCGTTTGTGCAATGACTGACCTGCCCATAGCCAACAAATTGTTGATTG
AGATAGAGATAAAGGCAAGCGTCCACCCCTTCAAAATTCAGTAAATAGCGTTTTGTCGAT
TTAGGCTCGTAGTGGAATGTCCGTTGATATACACCGCAAGGGTTATCGTGTGGCACATAA
GGCGGTTCGAAAGGGAATAGGTAGTTGATATTTGTATATTGATGCTGATCGAAGCCTTGT
GTCTGCCAGTTTGATGGCACAGGAATGCGATGCTCAAAAGGCTGAGAAAGAAAATCTTCA
GGCAAATCCATCACGCTCGTAAAATAGTTAAATTGCCATTCACCATTGAGTAGGGTAAAT
AGGCTAGATTGTTCACGCTCAAGGGGGGCGAGCTTATCTTGTGTCGCAAAGGGAATAAAA
TAGGCGTGATGGGGTGTGGTGTTAATGTGAAATAAAGTGGGATCTTGGTGATAATTTGGT
AACGGCATAACATCAATTCCATTGCTAAGAAATGGCAAAATGCTATCACTCGCAATCCCT
GACTTCAATCCATTGCAATGTAACATTTTAGAAATGTGATGAAGCTCACAATTATTTTTA
TGTTCATTTCTAAAGTTATAGTTTACAACCACATTTTACCAATTCTTAAACTCATATATA
CAACTGCTTTCAATACAAAAAACCATTAATTTCTTAATATTTGGTGATCACAATCTCACC
GCTTGCAAAGCTGACTTTAAGTGTATTACTGCGACATTCTACCTTAAATATCTGTTCATT
TTGGCGGATTTCGTTTTCACAGGGCTTCCCTGCCATTAGTAACGCAATCTGATTTTCGGC
AATTTGTAGGGCTTGCTGTTGCTGAAAAATAAGCGCGCTTTGCTTATTTTGCGTATGTTG
CCAACGGCTATAAGCTAAATATATCACTGAAAAAATCAACATAACGACCATTAATGATGT
CAGGCTTTCTGCTTTAATGAGCTTATTCATTTGCTAATATATTCCGTGAATAAGGCAAAT
AGTGCCAAGATGAAAATTTATTTTCCAGATGTTGAATAACTTCTTTTTTATAACTGAGAT
TTCTTTCTTCTCGTAAATTATCATAGGTGGAATAAAGTGTACCATACATTCTTTTTCTTC
CTGTAAGATCAAATAAATAATCGGTAATGACAATACCGTAAAAATCTTTTTCTAACTTTT
CATTAATATCTTGTAATGCAATCACAATTTTTGGATTCTCTAGACTACTTTCTGGCAACT
CCGCTAAATGATTGATTTTATATATTTCCGATTGATAAGGTAATAAATTCAACCAGTTTT
CAATTTTATCCACTTGAATATATTTTTCTTTGGTTGGTTTAAAAGGATCAAAAATAGATG
AAAATTGACAATGAAAACTGTATTTCATTACCTTAAACTCAAAAATAACATTAGTCTGTT
TCTGATTTTGGCATTCTATTTCAGGATCTATTGCTAACTTTTCAATAAGTTGATATTTAT
CGGTAAGATATTGCTGATAATAGAATAGGCTCACTTTTTCTTGTTTTAATAAGCTATCTT
TATTGAGAAAAATGACTGCAAACAGACCGCTTAATAATATCAAGGTAATTAATAAACTAC
TGGCTGGATAATAACGTTTCATTTATCACTTCCATTTAATAGGTAACTATAAGCGGTAGC
TTTATATCTTAGTTGGTTATCTTTGCTAGACGAGAGAGCCAGTTCTATTTTCAATAATCT
ATTCTGCTCAAGCCACTCAAAAGATAAATTTTCGACATTATAATCAGACATATCTGACAT
TTTTCGCCAGTTGCCTTTTTGACAATTTGTTAGGATTTTTTCACAATCTGCTTGGTGACA
GAACTGAATTTGACTATCTTCATAAATAAAAATCGCTTTTTTCTCAAATTTAAAACCAAA
AAATTCTCGGCTTACCTCTTTGGTATTATTTACACCATTTATTTCGCAAGATTGTTTTTT
ATTTCGATTACCTACACAGCCATCACTACTTAAATCATAGAAAAACATTAGACAATTTGG
ATTGTTCAGTGAATAACGCTTATTATCGTTTACAAATAAACTATAATTGGTTTCTTTTCT
ATTTTGTCCTTGATAATTAAAATGTTGAATATGTTGTTGAAAATACTCAAGTAATTGGTG
AGTATGCTTTTGTAAATTCAATAATTTCCGTTGTTTGATTTGATTGCGATAGCTATCACT
ATAAAAAGAAGATAAACTCCATAAAATAATGCAACCTAAAAATAAAGATAATAATATTTC
AACCAAACTAAAGGCGTGATTAACAACTGGTGCGTTTGCCTTTTTGAATAACATTAATCA
CTCCATTTTGTTCTACTTGTAAGATTTCATAGATTTTATTTACCGTAACCCTTAAGCACT
TTGACTCTAATCGCCCAGACTTTCCATCAACATTAATAAAAACTTTGGGATATAAACTAT
TATTTTTAACTACGGCATTTTCTGTTTGATAGAGATAATAACTTTTTTGAATATCACAAC
TTGCGATATTCAAACAGTTACAAGCGATCTGTTTATCACTGATTTTTTCAATGGCGACCA
TACACCATTTTTTATCTGCTACATTTTGGCTGATAGAAATAGAATAATTCTGTTTTTGAT
AGCGTGCTTTAGCTTGAATTTGATAAATAAAAGACTTTATCTGATCGATTTCATTATTTA
AAACGATATGATCTTGTAAATAAAATAAGGTGGGGGAAAAGAAATAGAGTGCGATTGCCA
TTATGCTCATCGCAAATAGAGTTTCAATAATAGTGATCGCACGAAACATAATATCTCTCC
CAAAGTGAGAGAGATATTAGATGTTGAAAGGATTTTGTAAATAGGCAATTTTTATTTTTT
CGACATAGATCGAAAAATTAGAAAGATGTTGTATCTTGGAATAGACCTACTTTTAAGTCT
GTGGCAGTATAGATAATTCTGCCATCAACTTCGACTTCGCCATCAGCAAGCCCCATCACG
AGCTTACGGTTGATCACTCGTTTCATATTGATACGATAAATCACTTTTTTGGCAGTCGGT
AGAATTTGTCCTGTAAATTTCACTTCGCCAACCCCTAAGGCTCTGCCCTTGCCTTTACCG
CCGACCCAGCCTAAGTAAAAGCCAACCAGTTGCCACATTGCATCTAAGCCTAAGCAACCA
GGCATTACAGGATCGCCGATAAAGTGACAGCCAAAGAAAGGCAGATCTTGGTTAATATCT
AATTCCGCTTCAATATACCCTTTCTCAAACAGACCTTCTTTGTCGGTGATTTTGGTAATT
CTGTCCATCATCAACATTGAGGGTGCTGGCAGTTGTGGACCTTCGCTACCAAAAAGTTCG
CCTCGTCCTGACGCTAAAAGATCGTTGTAATCATAACTTGATTTGATGTTAGGTGTACAA
GTGTTCATTATTTTGTTCCTGTAATAAAGTAGAAAAGTCCGTTATTGACGGTTTATGTTA
CGTTTGCTTGATAAACACATCTTAACAGACTTTTAAAATAGCGAACAGTTGTAAGCTGAC
TTGTCGGATCAGTGACCCTTTAACAGTTTGCGAATTTTGTGGAAAATCGAACCGCTTGCG
TCTTCATTTTCATTCTGTTCGATCCCTTGATGAACTAACGCGAAAAGCGATTTTTTCTCA
CTGTTTTCAGGTAGATCTTCATCATAAAACGGATGCTGTAACAGAATTTGTAAGGCTTCA
AAGACATCTTCGACCGCCCAAATATGAAATTTTCCTGCTTCAATCGCCGATAATACTGCA
GGTTTTAAGCTCAAATGGGAAACGCATACCGCAGGAATAATCACCCCTTGTTTCCCTGTT
AATTCCCTTGCTTCACAAACATTGAAGAAGCCTTCAATTTTCTGATTAACACCGCCCACG
CTTAACACATTCCCAAATTGGTCAATCGCCCCTGTCACCGCAAGGGATTGTGGCAACGGC
AACTTGGTTAAGGCACTGATAAGCACGCAGAAAATGGCTAACGATGAACTATCACCATCA
ATTTCACCATAAGATTGCTCAAAGGCAACGGACGCTGAAAACGGAAGCTGTGTCGGTAAT
TCCAGTAAATTTGCCAAACAAGATTGAGCGATAATAATCCCTTTAGAGTGAATATTGCCC
CCAAGTTCCACTTTGCGTTCAATATCGTGAATTTCTCCATCACCATATTGCACGTTACAG
CTAATGCGTAATGGCTCACCAAAACTATGGGGAACGCCATCAAACTCGACCACAGATAAG
CCGTTAATTTGCCCGATGGTTTCTTCTTCCGTTTCAATATAAAGCTGATGATTTAAAATA
TCATTTAAAACAAATTTATTTAATACGCCAGATTGTTTTTCTAAATAATCAAAATAATCT
TGAATATGGTTAAATTGAGTTTGTTTTGGATAAAAATGTTGTAAGCCTAATAAATGTTTT
TTTAATAATGTCGGTGAAATAGAAATTAATGTCTGGTTTTCACTTTCACGAATATAATAA
TGTAAAAGTTGATTTAAGCCTTTTTTAGAAAAGGTTCTATTGAGATATTTTTTAGCTGAA
GATTGGATATAGCTACCCCATTGTTCGCTATTTTCTTCATCAATATTCAAATACGACTCG
ATTTCAGCATATTGGCAAAATTGATATAAATCTTCATCATAATTATGCAAAGTCGCAATA
TCATCTCGACTACCCACTAAGATCAATTTGAATTGAGATTGAATAGGCATAATTGCTTCA
GGTAATTTTCCCGCAATAATCGGGTCAAACTGCCCAAATAAAAGAGCTTGTTTTAATTTA
TCCCATTGCACAATATCTAATAATAATGCACTCACATTTAAAATCAGAATACCCTTATGA
GCTTGCTCAATTGCCCCTGCCACCGTTTTAATTTGGTTTTCCTTTTCTAAATAAAGGCTA
TATCCAAATAAACTTTGGTGATTAAATTCTGTTTTCAACACAGTTTGACAATGCAAATTT
TCAAAATAGTCCGTGATTTCATTTAAAAATTCGGGAAATAATTCCGTTTTCAAAATGAGT
GCCGAACCAAATTCACTCAGGGCAAATTGTTGCATTGCCTGCTGTGTATTTGGTTGAAAA
TCCAAAAATCTCACCGCTTGATCGGTCTGTTTGAAAGGATAGTGAACGCTTAATGATTGC
AACGATAATGGAGATACTTGCACAAATTTGCCTCTTTATAGAAATTTGCTTCATTATACC
TATAATTACGCTATACTTCACAAATAATTCGGAGGCAAAATGCGATACCAAAAACTTGAA
ATTCAAGAAGCAAGTTGGAAATGGAAATACTTGCTGAAAAAATATCGTGAAGGCGAAAAT
ATCACCAAATACGACGAACAGAGCTTGATCGAATTGAAAGTTCAATTATTAACCACCTTA
CAAAACTCGCCCGAAGAGATCGAGCAATGGATTAAGGCGGAAATGACATCTGAGCAACGC
AAGAAAATGCGTCAATCTATTCGAGCAAGACGCAAGCGTTTTTTCAATGCCGAAAAGCAA
TCTACCCGTAAAAAATCTATCGATTTAGAATACGCCAGCTGGCAACGCCTGTCCAAGCAA
GCCAAAGAAATGGATCTGACCTTGTCTGAAACCATTCATTATTTGATTGATGAATTAGAG
AAGAAACAGATTTATGCAGAGCAAGTGGATAAGATGAAAGCAAATTTGAAGGCGTTGTTG
GGATAGCGTCATTTAAAACATAGGGGTAACAGGCAAAATGGCCCCTAAAAAGTAGCCTTG
AATTGTGCTTTGTGTAATTACTTCCCTTTCACCTCAATAATCATCACTTCCGACTGTGAA
CCTAGTCGCATCGGTATCCCCCAAAATCCGTATCCCGAAGTAACAAAAAAATGTCCATTA
CCGATTTTTTCATAACCGTGAGCAAGTCGGTAAATAAAGTGAGTAATGATATTCGCTGGG
AAAATTTGCCCATTATGGGTATGGCCCGACACTTGAATATCAATAGGCAGTTGAGCATGT
TGCTCAATTTGTGTTGGGCGGTGATCCATTAGGAAAACGGGTAAATTTTTATCTACCAGA
GCCAATAACTCTGCTGTTTCAGGGCGATTTTTCACTAATTCATCATTACGACCGATGATC
GTAAATTTTCCGTCTAAAGTAACCGCTTGATCCCATAGCACAGTAATGCCAGCTTTAGTG
ATTTCTTGATAAATTTCAGCTTCAGCCCCAAAAAGATCGTGGTTTCCCATTGTAGCATAT
ACCCCAAGCGGTGCTTTTAACTTTGCCAAATGCGGTTGCATATTTTCCGCCAAATAGGCT
TCAACATTATCGTCCATAATGTCGCCAGGGAGCAAAATTAGATCAACTTGTTCTTGATTA
AAGATGGTTGCTAACTTATCTAGCTGTTTCCCCCCGAAAAATTTCCCTAAGTGGAAATCG
CTGGCGACGCCAATTTTAAGTGGCTGTATAGGTTTATCTAATGTGACTTGATAATGCACC
ACTTTGGTTGAATAGGCGTTGTAAATAGTCAGCCCAATTAACCCGAATAAAACAGGGATA
TAGCTTATTTTAAGCCAGCGATTAAGGCTATTCGGCGAGAATATCTGTTTGCCGACAGTA
TAAATTCCCCCAAAACAGAAGCTGATAAAAAAGATAAATAGAAGTAATGTGAGTATTAAA
GCAATTAAGCGGAAGTTTGGCAAAATGCGTGTAACGTGCAATATCATCAATAGATTTGCT
GCGATATAGACAGAAAATGTGATGATCTTGCGACTTTTATTTGATAAATCGCATAGCAAA
GTTACTGTTTTAGAAAAACTAAAGAGCAGAAATTGAAGTGCGATGACTGAAACGGCGGTG
ATAATGTAATAGCGATATTCCATATTTATTCTTTCCAAGAAAAAAAGCCCAACCAAAACG
GCTGGGCTTAAAGTATAGCAAATACAAGTGTAAGGAGAAAATAGGTCTTTAATTAGCTTA
TTTTGCTAATTTTTGACGAATCGCATTTGCTAATTCCGGGCTAACTTTTTCAAAGTGAGC
CATTTGTCTTTCTACGATTTCAGGGATAGTCACACCTGATAAACCTGCAGCAAAGTTACC
TGCTAAGCGATCTTTTTCTTCCGCTGTAAACAAGTTATAAAGTGCTGCCGGTTGTGAGTA
GTAATCTTCATCGTACTCACGGAAGTTAAAGTGTGCAGCTTCACGCTCAATTTGTAATGG
TAATTGATCGTGGGTTGGCACATAAGTATCAAAACGGTTCGGAGCGTAGTTAGGGTGGTT
ACCACCGTTTGCATCTACACGCATTGCACCATCACGGTGAGTCGTGTGGTATGAGCATTT
TGGTGCATTTACAGGGATTTGGTGGTGGTTTACACCTAAACGGTAACGCTGTGCATCTTG
GTAAGAGAACAGACGACCTTGTAACATACGGTCTGGTGAGAAGCCGATTCCCGGAACGAT
GTTAGATGGTGCAAACGCTGCTTGCTCTACTTCTGCGAAGTAGTTTTGTGGATTGCGGTT
TAACTCTAATACACCCACTTCGATCACAGGGTAATCTGCGTGTGGCCATACTTTAGTTAA
GTCAAAGGCATAGTTATGTTTGTGAGCATCTGCTTCTGGCATAATCTGCACTTGAACAGT
CCAACGCGGGAATTCACCACGCTCAATCGCTTCATATAAATCTTTTTGGCTAGATTCACG
ATCTTCACCTACAACTTTAGCCGCTTCTTCGTTAGTGAAGAATTTGTGACCTTGTTGTGT
TTTGAAGTGGAATTTCACCCAGAAACGCTCGTTGTTTGCGTTTACAAAGCTATAAGTGTG
GCTACCGTAACCGTTCATATGACGTAAAGTCGCAGGAATACCACGATCTGAGAACAATGT
CATAATTTGGTGCATTGATTCAGGGTGACGTGACCAGAAATCCCACGCTGCATTCGCGTC
ACGCAAGTTAGTTTGTGGATTACGTTTTTGTGTATGGATAAAATCTGGGAATTTTAATGG
ATCACGGATAAAAAATACGGGTGTATTGTTACCCACTAAGTCCCAGTTACCTTGTTCTGT
ATAGAATTTTAATGAAAAACCACGCACGTCACGCTCTGCATCGGCAGCCCCACGCTCACC
AGCAACAGTTGAGAAACGTAATAATACTTCAGTTTGCGCTCCCGGTTTAAATACTGCAGC
TTTTGTGTATTTGGTAATATCTGCAGTGACAGTGAATGTACCGTAAGCTGCTGAACCTTT
AGCGTGAACCACACGCTCAGGAATACGCTCACGAGCAAAGTGTGCTAATTTCTCTTGAAA
CCATACATCTTGTAAAAGAAGTGGACCACGTGGGCCAGCAGACATTGTGTTGTCATTATC
AACAACAGGGGCGCCTGCTGCTGTTGTTAAGGTTTTTGATCCGTGATCAAATGGACATTT
ATACATAGTGAATTTCCTCCAAAAATAGCTTATTAATAGGTTACGAGTATTATCATTGAT
AGTTATAAGTTTGTAAAACTATTGAATTAATAAAGAAATACTATTAATTTTCAACGCCAA
TCTTTATTTGGTTTATTTATAAATCCGCCTCATCACCACGATCTTGTAACCATTGTTTGC
GATCTTCAGCCCGTTTTTTAGCAAGCAACATATCCATTAATTCAAAGGTTGAAACCTCTT
CATCATCGCTATTATCTTCTAAGGTTAGCTGAACTAGACGTCGTGTATTTGGATCCATTG
TCGTTTCACGCAATTGACTTGGGTTCATCTCACCTAAACCTTTAAAGCGTTGAACATTTG
GTTTTCCTTTTTTCTTTGCAAGACGAGCTAAAATAGCCTCTTTTTCAGATTCATCTAATG
CGTAATGCACCTCATCTTTACCAATATCAATACGGTAAAGTGGCGGCATTGCAACATAAA
CGTGGCCATTTTTTACTAATGTTGGGAAATGGCGGAGGAACAAAGCACACAATAATGTGG
CAATGTGCAAACCATCTGAATCCGCATCAGCAAGAATACAAACTTTACCGTAACGTAGTT
GGCTTAGATCTTCATTGTCAGGATCAATGCCCAATGCGACAGCAATGTCGTGTACTTCTG
TAGACGCGAGAACTTGATCAGGTGATACTTCCCAAGTGTTGAGAATCTTACCTCTAAGCG
GCAAAATCGCTTGAAACTCTTTATCTCTCGCTTGTTTTGCAGAACCGCCCGCAGAATCTC
CCTCTACAAGGAATAGCTCAGTACGTGTTAAATCTTGTGAGATACAATCTGCCAATTTTC
CAGGTAAGGCAGGGCCACTAACCAATTTTTTTCGTACGACTTTTTTTTCGGCTCTAAGGC
GATTTTGTGCAGAACTGATTGCCATTTCAGCCAGTTGTTCGGCAACTTGTACGTTTTGAT
TTAGCCATAAACTAAAAGCATCTTTTACACTATTTTCAACATAACTCGCCGCTTGTCGTG
ATGATAAACGCTCTTTGGTTTGCCCTGCAAACTGTGGTTCTTGCATTTTAAGCGATAGCA
CATAGCAACAACGTCCCCAAACATCGTCGGCAGTTAATTTGACACCTTTAGGCAACAGAT
TTCTAAAATCACAAAATTCAGCCATCGCCTTAAATAAACCTTGGCGCAAACCATTGACGT
GTGTGCCGCCAAGTGCAGTTGGAATCAAGTTTACATAGCTTTCATTAATCTGCTCGCCAC
CCTCTGTGAGCCAGCTTAATGCCCAACTCACAGCTTCAGTTTCCCCAATCACTTCACCAA
CAAAAAGAGGATTTGGCAGATATTCATATTCTTTCAATGCATCTGTTAAATAATCACGCA
AGCCATCTTCGTAGTACCACGTTTCTTGGGTATTATTGATATGGTCGGTAAAATTGATCG
TTAATTTCGGACAAAGTACCGCTTTGGCTCGCAATAGATGACGTAGGCGACTAACCGAAA
ACTTCGGCGAATCAAAATATTTTGGATTTGGATAAAAGCGAACCGTTGTGCCTGTTTGGC
GTTTTGGACAAGAACCGATCACTTTCAGCTCTTCCACTTTAACGCCATTTGCAAAAGCAA
TGGTATAAATCTCGCCATTACGTTTAATGGTGATCTCAATACTTTCAGAAAGGGCATTTA
CAACCGAAATCCCTACACCGTGCAAACCGCCTGAAAAGGTGTAATTTTTATTAGAGAACT
TACCGCCTGCGTGCAGTTTTGTTAGGATAAGTTCCACCCCTGAAATTTTTTCAGTCGAGT
GAATATCCACAGGCATACCCCGTCCATTATCAACGACTTCAAGGGAATTATCGCTATGTA
AGATAACATCAATTTGATTAGCAAAACCTGATAACGCTTCATCGACACTGTTATCAATTA
CTTCTTGCCCTAAGTGATTTGGACGAGTGGTATCAGTGTACATACCTGGGCGAAGTTGCA
CAGGTTCAAGATCTTTGAGAACGGTAATTTCATCAGCACCGTAGCGTTTTTCTGACATAA
GTATCTCTTTACAGCCTATAGGAAAACAGAGAAATCACTCTAGTAAGTTTGAGCGATTAG
ATTCAATGAAAAGATTCTTTATATTGATTAAATGAAAGAAGATATATATGGAAAATCAAT
CACGAAAATTATTAAATTGAAGAGGCTGCCCTAATTCAGCATTTTTCACAAGCTGTATTG
TCGATTGTAAATCATCACGGGATTTTCCTGTTATGCGTATGGAATCTCCTTGAATTTGAG
CTTGTACCTTGATTTTAGAGCCTTTAATAAGTTTAACAAGCTGCTTAGCCATATCGGACT
TAATCCCTTGTTTTAATTTAATTTCTTTTGTGTAAAGTTTACCATGATGTTCACTTTCAG
AAGGAATATCTAGGGAAGTATGTTCAATACCACGTTTAATACAGCATCCTATTAAAATTT
CAATTAACTGTTCAAGTTGAAAATCAGATTCTGTAGTAACCCGTATAAGTTCATTTTTTT
CATTAAGTTCTATTGTGGCATCAACTCCTCGAAAATCATAACGTGTACTTAATACCCTAT
TTGCATTTTCTACTGCATTGCGTACTTCATGTATGGTAAGTTCAGAAACAATATCAAAAG
ATGGCATCTTATTCTCCTTCTATGAAATCAAATCAGAGTTTTTTCGCAATTCTACCACAG
CATTCCACAAACTATGAAATTAATTCTTATAAGATTTCTTGATGTATTTTATTAGATTGA
AGAATTGTTGACGTCCAAGTCTTTAAAGACGAAGGCTCCAACTAGCTCCGATTGATTGTT
ATAGGCTACCCTCGGTGAGCTCTTTCTGCTGAACACTTATTATCAAGTAATCACAAACTT
AACAAGATTGAAATAACTTACGCTATTTGTACCTTATATCTCCGCCCGAAAGGGTAAGTT
TTATGGGACATAGCTAATAAAAGCCACCTCAATTTCTCAAGGTGGCTATATTCAATAAAT
CAACGCAAATTACGCTTGACCTTTCACTTCTTTACGACCATTGAAAGGTGCTGGTGTACC
TGCTGCTGCCAATGCTTCTTCGATACGGATTAATTGGTTGTATTTCGCAACACGGTCTGA
ACGGCTCATTGAACCCGTTTTGATTTGACCTGCTGCTGTACCCACCGCTAAATCAGCGAT
AGTTGCATCTTCAGTTTCGCCAGAACGGTGTGAGATAACCGCTGTGTAACCTGCATCTTT
AGCCATTTTGATTGCTGCTAAAGTTTCAGTTAATGAACCGATTTGGTTGAATTTGATTAA
GATTGAGTTTGCGATACCATTTTCGATACCACGGCTTAAGATCTTAGTATTGGTTACGAA
TAAGTCGTCACCTACTAATTGAACTTTGTCACCTAATACTTTAGTTTGGTACGCAAAACC
TTCCCAGTCTGACTCATCTTGACCATCTTCGATAGACACGATTGGGTACTCTTTGCATAA
GCCTTCTAAGTAGTGAGTAAATTCTTGAGAAGTGAATGATTTACCTTCACCTTTCATTTC
GTATAAACCGTTGTCTTTGTTGTAGAACTCAGAAGACGCACAGTCCATCGCTAAAGTGAC
ATCTTTACCTAAAACATAGCCTGCTTTTTCTACTGCTTCTTTGATACACGCTAAAGCGTC
TGCGTTAGAAGCAAGGTTTGGTGCGAAACCACCCTCGTCACCCACAGCAGTATTTAAGCC
TTTCGCTTTTAATACTTTAGCAAGGTTGTGGAATACTTCAGCACCGATACGAAGTGCTTC
TTTTAATGTTGATGCACCCACTGGTTGGATCATAAACTCTTGGATATCAACGTTGTTGTC
TGCGTGCTCACCACCGTTGATGATGTTCATCATTGGTAATGGCATAGAGTACACGCCTGG
AGTACCGTTAAGCTCTGCAATGTGAGCATAAAGTGGTAAACCTTTTGATGCTGCAGCCGC
TTTTGCGTTTGCTAAAGAAACCGCTAAAATTGCGTTTGCACCAAATTTAGATTTGTTATC
TGTACCATCTAAGTCGATCATAATTTGGTCGATTTCAGCTTGGTTAGATGCATCTTTACC
TACGATTGCATGAGCAATTTCGTTGTTTACTGCAGAAACAGCTTTTAATACACCTTTGCC
TAAGAAACGTGCTTTGTCGCCATCACGCAATTCTAATGCTTCGCGTGAACCTGTTGATGC
ACCTGATGGCGCTGCTGCTAAACCAACAAAACCACCTTCAAGGTGAACTTCTGCTTCAAC
AGTTGGGTTACCACGTGAGTCAATGATTTCACGACCAATTACTTTAACGATTTTTGCCAT
TGTTAATATCCTCTATGAGAGTTAATAGTTAATGTTGAAAAGACTTGCATATAGTAATGT
GATTTTACAAATTTGTCTTGTAAAAAAGTGATGAGCTTCACAAAAATTTAAAGGATATTT
GATCGAAAAGGGATTTTTCTAAATTAAGACCAATTATATATTCGAGTATTAAATACCGAT
ATAGACTTTTTTCTATCATCATTAATATGGACTAAGCTATATAACATCTAATCTACTTTT
ACGATCACTGGCACAAATTCTTCCTTACGTAAGAAATTTTGTTCTCTAAAGTTAATCGGA
AAATGGCAGGCAAATTCGTGTTGGCGGAATTTGCGTAGCGGTGGTTTAACGACACATTTT
TTCTGCGCAAAAGGGCAACGAGGTCCAAGACGGCAACCAATAGGCATATCTTGTAACATT
GGAGCTGAGCCTTTAAGGGTATTCAAGCGACCTTTAAAAGGCAAAGGTTTAGAAAAATCG
GGTACGCTATGCAGTAGTACTGCGGTATAAGGGTGATAAGGGGTTTCCATAATGGTTTCT
TTCTCTGCAATTTCAACGGTTTGCCCGCAGTACAAAACGTTAAATGAATCTACCCACTTG
TAAATACTGAGCATATCGTTACTCACTAGAATAATAGACGTACCAAGATTTTTGTTCATA
CTGGAAAGCAAGCGATAAATTTGTAGCTGTGTAGTTGATTCCATTGTATTGGTTGGTTCG
TCAGCCACGAGCAAGCGAGGCTGATTTGCCACCGCCATTGCAATCATCACTTTCTGTGCT
TCACCTTCGGTAATGTCCGTTGGATAGCTTTGCATAATGTCTTTATGATCTTTTATTCCC
ACTTTATGCAGCAATTCAATGGCTTTTTTCTTTTTCCAACCAAAACGTTCCCACCACTTG
CCTTTAAAGCGGATTGTTTCGATTAATTGTTTACCAATACGTTCGCTTGGGTCTAAGCAA
GAGAGTGGATCTTGGAAAATCATTGAAATCTGATCACCAACCAGTTTTCGGCGCTGATAG
GGGGAAAGTTTCAGTAATTCAATATCGTTAAAGCGAAAGCGGTCGGCAGTAATGATCCAC
TCGTCTTTGACTAATCCGCAGATCACTTTAGCAATTAAACTTTTTCCTGACCCTGATTCG
CCAACTAAACCACATATCTCACCGCTATCAAGGGTAAGATTGATATTGTCTACCATTTTT
ATACGCCCGTTTGGCGTGTCAATTTCGATACTTAAATGTCTAATATCCAGTAATGCCATT
GTTTCCCTTCCCTAATAACGATATTTTTCAAGCACCCGTACAATGCTGTTTCCAAGCATT
GTAATGATAAGTAGAGTAAAAATGATAGCAAATCCAGGAAGAATGACCGTCCAAGGGGCA
ACATAAATTAATTCAAGAGAATCGCGGATCATCGCTCCCCATTCTGGCGTTGGGCTCGTT
GCCCCCAGTGAAATAAAGCTCAATGCACTGATGTCTAACACGGCAATAACAAAAATATGC
GCAAGTTCTTTGACGGCAATCACAGTTAAATTAGGTAAGATCACTTCACGGATTAAATAT
CGTTTTCTTGCTCCCTCTAGTTTTAAAGTGATGACATATTCTCTCGCCAGCTCCCGTTGG
GTCATTTGATAAATTTTATGGATAAAGTGAGGCAACATAGCAAGAAAAATGGCAAGCATT
GCATTAATGAGCGAGGCCTCCATTAAAGTTGCAATGATTATGGCAATCAGCAAAATCGGC
GTAAATAAAAAGGTATCAAAAAGATGACTGAGAATAAAAATAGATCCACTCCGTTTTGTC
CCTGCAATCACGCCAAGAATGCCACCTAAAATACCGATAGCAATAGTAATGACCAATGCT
GAGCCAACGGTATAGTAGAAGCCGTAGAGGACGCGACTGAAAATATCTCTTCCTAGATCG
TCTGTGCCAAAAAAATGGCTAATCTGACCGCTATCACTCCACGATGGTGGCATTAATTCC
ATACCGATAAATTGCCGATCGGCTGCATAAGGGGCAAGTAAATAGCCAAAAAAAACCAAT
CCCATCAGAAGAATAAAGAGATTAAGGCTGATGAGTGCAAAGGTATCTTTCCTCAACTCT
ATCCAAAATTGGCGTAAATACGCAGATTCTCGAAACTGTTCGGGGTCTTGTGCGAGTAGC
ATTCTTTATTACCTTTTTACTAATACTGAATATAACAATAACATCTTTTACTCTTAATTC
ATTGTTTGATAGACAGTATAGCATTCTATTCTTGTTCTAACATCGCCAACAAATGTTGTT
TCAACATCGCCTGTTCTTCCTCCGCCAAAACCCCATTTTGCTGATTGCTCACCACAAAAA
AATCCTCCACCCGTTCACCAATGGTCGTAATTTTAGCGTTAATCAAATTCAACTTAAGCT
GCCCGAAAATATACCCAATTTGAGCCAACAACCCCTCTCGGTCTAAGGTAAATAGCTCAA
AAGCGGTCTGATTTGGCTGGGAATTTGCTAAAAAACGGATCTTGGTTTTTCGCTTAAACG
CCTGATGTTTAACGGATTTTTTACTTGGATTAAACACTTTCTCCGTATTCGCAAGCAAAG
TTTTAACCAATGCCGACTGAATTTGTTCACTTCGCTCATCATCGAGTGGCTCGCCGTTCA
TTTCCGTAATAATAAAACTATCCAACACCAAACCATGATCGCTCGTAAGGATTTGAGCAT
CGTGGATACTCACTTTCTTCTGACTTAACGTCTGTGCAATTCTCGCAAAAAGCTGGGCTT
GGTCTTGGCAATGCACAAAAATTTCTGTCGCTCCCCGTGCATACTGATTGCTAATCAACA
CCATCGGCAACGCAGGATCTTTTAAATAATGCAAGGCGTGCCAATAAAGCTGTGTCGGGC
TGTTTCGCACAAAATAGCTTTCAGGACAGGATTGCCAAAATTGCAACAGCCGTGTTTTTT
GTTCAGCCGAAAGTAACGCCTCAAGTTGTACATAGGCTTGCTGTTGATGGGCTTGGCTCA
GTTGCTGATGATTAATCGTTTCCTCACTGCCTAACTGCAACTGCTGTTCGGTAAATTGAA
AAAGTTTAAGGAAAAGCGACCGCTTCCAATCATTCCAAAGGGTTTCATTCGTCGCACAAA
TATCCGCAACGGTTAAACAGGTTAAAGCAGCTAAAGCGGTCGGATTTTTCACCACATTTG
CAAAAGTTTTCACCACATCGGGATCGTGAATATCCCGACGTTGTGCCGTAATTGACATCG
TCAAATGCTCTGCCACCAACCACGCCATATAATCACTTTGCTCTTGAGAAAAGCCGTGTT
GTTGAGCAAAAGCACGCATATCTTCCGCCCCAACTTTAGCGTGATCGCCCTCTCTGCCTT
TAGCAATATCGTGGAACAAGGCTGACAAATAGAGCAACGGACGGTCTGCCAGTGTCGGAA
ACAGACGACAACAAAGCGGATGTTTTTCGGCATTTTCCTGTTGCAGAAAACTTTCTAATT
TAAGCATCACCTGAACCGTATGCTCGTCCACCGTATAAATATGAAAAAGATCAAACTGCA
TCAAGCCTTGAATACCAACCCATTGCGGTAAGTAAGCGGTTAAAACGCCCAACTGATGCA
TTGGCATAATGGCTCTTTTAACCACATCAGGCTGAGAAAACAGCCGAATAAAGCGATGTC
GAGCTTGAGGCAGTTCACACAACGGCTGGTTTAAGGTCTGTAACGCCAGCCGAAGTTGTC
GCAACGTCGTACTGGCTACACGCACCTGCGTATGCTGAGTGAGATAGAAGAAAAGATCCA
AAATCCGCTCAGGTTGTTGCTTAAAAATCAAAGTGTTACTACAAATTAGCTGTTCCCCTT
GCAAATAAAAATAGTCATCAAGCGGCTGTTTTTGCTGTACATTTTGCAAAGCCTGTAGCA
CCTCTTGATGAAAATGATTGAGCAACAATTGCGTTAATTGCGAAATAGATTGCGTCGCCT
GAAAGAAATCTTTCATCATCGCTTCCACAGGCTGATTACCCTCGCCCTGATAGCCTAACT
GCTCACTCAGTTGTAACTGGCGATCAAACCGCAAGCGGTTATCGTAACGCTTTAATTGCA
AATGCAAGGCAAACCGCATTCTAAATAACGTATGTTGAGCCTGCTGAAGCTCAATAAATT
CTTCAGGATAGAGCAAACCCCGACTAAACAAACTCTCTAGGCTATATAGCCCATAATGGC
GTAACATAATCCAAGAGAGCAAATGCAAATCCCGTAGCCCCCCCGGACTATGTTTTAAAT
CAGGCTCAAGGTTATAACTGGTATTATGATAACGGGCATAACGTTCATTTTTTTCCGCCA
TTTTTGCTTCAAAAAAGGCTTGAATAGACCAAAACTCCGCGTGGAACAGCTTGCTCATCA
GCTGTTGCCACAAGGCTTCATTGCCAAGCAAAAAACGGCTCTCAAACATATTCGTTGCCA
CAGAAATTTCCGCTCTGCCCACCTCAACACACTCCGCCAAGGTTCGCACACTCGCCCCCA
GCTGAAATTTGCAATCCCACAAGAGGTTAAATAGTTGATTTAATTGATTTTGCGTCTGTT
CATCTAAAGGCTGTTCACTCAACACCAAAATATCCAAATCAGACAGCGGAAACATCTCCC
TCCGCCCATATCCCCCGACTGCCACTAAAGCCAAGTCCTGCCGCTCCATCAACCCAAATT
GTTGCCAGAGCGTTGTCAGTAAATCATCATAAAAATGGCTACGTTGTTCGAGTAAATTTT
TGATATCTTCAGTACTAAAAAGGGATTTTTGTGTGCTATTAAATTGCTGAAGTTCTGTTT
TTAAAGTTTGTGTATCAATCATAGCGGTGAGTTTTAGCATTATTTTACGAAGAATTGTAA
TGGATTTCTGAGCGTCCACCAAAGAGGATTTTTAAAGTAAATTGTATGAATAACAAAATT
TCTTTTTAGGCTGAAATTCCCAAAATCTCACCACTTATTCTATGTTAGAATTCTAGCAAA
TTTTCAGACAAGGATTTTCAATGAGCAAACAGGGTAAACCATTTATTTTACATTCCCCCT
TCAAACCCTCAGGCGACCAACCGACTGCGATTGCCAAATTAGTCGAGGGATTGAATGATG
GCTTGGCACATCAAACCTTGCTAGGTGTAACAGGATCGGGCAAAACCTTTACCATTGCCA
ATGTGATTGCGACTTTAAACCGTCCAGCAATGGTGCTTGCCCCGAACAAAACCCTTGCGG
CACAACTTTATGCCGAGATGAAAGCCTTTTTCCCTGAAAATGCGGTGGAGTATTTCGTTT
CCTACTACGACTACTATCAGCCTGAAGCCTATGTGCCTGCCAGCGATACTTTTATTGAAA
AAGATGCGTCTATCAATGAGCAGATCGAACAGATGCGACTGTCTGCCACCAAATCTTTTT
TAGAAAGACGGGATACGATTGTAGTCGCATCGGTGTCGGCAATTTACGGCTTGGGAGATG
TAGATGCCTATATGCAGATGATGTTACATCTGCAAGTGGGGGAAATGATCGACCAACGCA
AAATTCTCTCTCGCCTTGCTGAATTGCAATATACCCGCAACGATCAAGCCTTTCAGCGTG
CGACTTTCCGTGTGCGTGGCGAAGTGATTGATATTTTCCCTGCCGAATCGGACGATGTTG
CTCTGCGTGTGGAGCTGTTTGATGATGAAATCGAAAATCTGTCCTTATTCGATCCGCTTA
CAGGGCATAATTTAGGGCGAGTTCCCCGTTATACGATCTACCCAAAAACTCACTACGTTA
CGCCGAGAGATCGGATTTTAGAGGCGATTGAGCAGATTAAAAAAGAGCTTGCCGACCGTC
GCACTTACTTTATCAAAGAGAATAAATTACTCGAAGAACAGCGGATCGCCCAGCGTACTC
AGTTTGATATTGAGATGATGAACGAGTTGGGCTACTGCTCAGGCATTGAAAACTACTCAC
GTTATTTATCGGGCAGAAAAGAGGGCGAACCGCCCCCGACCTTGTTTGACTATATGCCGT
CTGACGGCTTGCTGATTATTGATGAGTCTCACGTCACCGTGCCACAAATCGGCGGTATGT
TTAGGGGAGACCGAGCAAGAAAAGAAACTTTGGTGCAATACGGCTTCCGCTTGCCGTCCG
CTTTGGATAACCGTCCGTTACGTTTTGAAGAGTTTGAACGCTTATCGCCACAGACAATCT
ATGTATCGGCAACCCCTGGACCTTACGAGTTAGAGAAAAATCCTGATGTGATCGACCAAG
TGGTTCGCCCGACTGGTTTGTTAGATCCGATTATCGAAGTTCGCCCTGTGGCAACGCAAG
TTGATGATTTATTGTCAGAAATTCATAAGCGTGTGGCGGTAGATGAACGAGTGCTAGTCA
CCACGCTGACAAAAAAAATGGCGGAAGATTTAACGGACTACCTAGACGAACACGGCGTAC
GAGTGCGTTATCTACATAGCGATATTGACACAGTCGAGCGGGTTGAAATTATCCACGATT
TGCGAATGGGAATGTTTGATGTGTTAGTGGGGATCAACCTACTGCGAGAAGGTTTGGATA
TGCCGGAAGTGTCGCTGGTGGCGATTTTAGACGCTGACAAAGAAGGCTTTTTGCGTTCCG
AACGTTCTTTAATCCAAACCATCGGGCGTGCTGCCCGAAACCTCAACGGCAAAGCGATTT
TATACGGCGACCGTATTACCAATTCAATGCAAAAAGCGATCACCGAAACTGAACGCCGTC
GAGAGAAACAACAAAAATACAACGAAGAACACGGCATTGTGCCACAAGCATTGAACAAAA
AAGTCGGCGAGTTGCTTGATATTGGGCAGACGGATAAACCGAAACGCAGTAAGAAATCTG
CAAAATCAAGCGATGATCAGACCGCTTACACGCCGAAATCTCGCAAAGAGTTAGAAAAAG
AACTGAAAGTGCTTGAACAACAAATGCGAGATTTTGCTAAAGATCTAGAGTTTGAAAAAG
CGGCTGCGGTGAGGGATAAGATTCATCAGTTGAAGGCGTATTTGTTAGAACTTTAAAAGT
AATTTAAATTACTCATAAAGAATACTAACCATATTGAGATTTATACAGTATCAATCACAA
ACTCAAACCAATCAATCACATCTTTTTCGTGAATGCCGTTGGGGATTAACACCCCTGCTC
TTTTCACTGAATTAGGATCTTGTGAAATCAGTGGGTGCCAATCAAACAACGGCTTGCCTT
CATAAATCAGTCGATAGGCACAGGTTTTCGGCAACCAGCCAAAATCGGATAGGTTCTTTT
TGGTGAGCTTGGTACAATCTTTTTCGATTTTGCAACGCTCCGCATAGTTGCTACACCGAC
CTGTATTCACATCAAGCAAATTACAGGCAACAGAGGTGTAATACAGCCGTTCCCGCTTGC
CTCTGCCTTGAATATATTTGCGGTAGCAACACTTACCACAGCCGTCGCACAGGGCTTCCC
ACTCTGCTTCATTCATTTCAAGCAGTGTTTTAGTTTGCCAAAAAAGCGGTGTGATTTGAA
GATTTTTTTGCAACATTAGCGAATAACAACCGCTGTGCCGGTCGCAACCACAATAAACAT
TCCTTTATCACCGCCCATAGACTGATATTCCATAGACACCCCGACAACGGCATTTGCATC
TGACACGACTTCACCAAAGACTAAGCCTTTGTACTCAACGATTTGATGATTTTCAATATT
TGGAGTTGTGGTAATAATCATAATGTTCCTATTTCAATTGCTGTTTCAGGGATTGTAATG
CAATCGCTCTATGGGATATTTTTTTCTTCTCAACAGTTTCAAGTTCTGCAAAGGTGCAGT
TTTTAGGCGGATAGAAAAAGAGTGGATCGTAGCCAAAACCGTTTGAACCACGTTCCTCAC
GTAAAATTTGTCCGTAACATTCGCCTATGGCAATTTTTGGAGTAGGATCGGTCGGGTGCT
GTAACATCACAATGCAACTGACAAATTTTGCCGTGCGATCTTCATCGGCAACATTTGCCA
TTTCAGCCAATAATTTTTGGCGATTGGCTTGATCGTTTCCTTCTTCACCTGCATAACGAG
CAGAATAAAGCCCCGGTTCACCACCCAATGCTTCAACCGCTAAACCAGAGTCATCGGCAA
TCGCCGGTAAACCTGTCATTTGTGAGGCATAACGGGCTTTAATCAATGCATTTTCTACAA
AGGTTAAGCCTGTTTCTTCCGGACTTTGAATGCCAAATTCACTTTGGGCAATCACGTCAA
AGCCAAATTCAGCTAACACATCAGCCATTTCTTTCACTTTTCCTTGATTGCCTGTGGCAA
GGACAATTTTGGTTTTGTTCACTATCTCTTTCGTCATATTGAAATTTCTGAAACTATGAG
CATTCACAAACACAGTTGCTACCTTAAAAATTGTTTTCTAGGACGCCAAGCGTGGCGTCC
CTACTAGGTTTAATGTCGGCGGTTTAATACAAACTCGGATCGCTCTCATTCGGTCGGGTT
TTAAAACGGCGATGTAGCCACATATATTGGCTCTGAGCTTGCATAATCTCGCCTTCTACG
ACCTTATTCATCAAAGTTGCGGTATCAACGTCATTTTCACACTGGCTAAAATCTACTGCA
GGCCTGATTTTGACGGTATAACCTGAAAAATCGTCGTTTCGCATTGGGGTAAATGGCACA
ACGATACTATTTGGGGCGGAACGTAATAACATTCTCGTTCCAGCTGTTGTACACGCTTCT
TTCACCGCAAAAAACGGCACAAAAACGCTGTTTTTGCGTCCGTAATCGTGATCGGGAGCA
TACCAAATGGTTTCCCCTGCACGAAGAGCTTTAATCATACCGCGTAAATCTTTGCGATCT
AGCATGGCTTTGTTAGAACGTACTCGCCCACGAAATTGAATCCAATCTAACAGCGGATTA
TCATTCGGACGATATACGCCAATCCCTTGATGATGAAGCCCGACAATTCTTGCCCCAAGT
TCAAGGGTCAGAAAATGAACACCGACAAAAATAATCCCCGAACCCTCAGGCTGATTTTTC
AGATGTTCCAATCCTTCTATTTTCGACCATTTAAGAATACGTTCATCTGACCAAAACCAC
GCCATCCCTGTTTCAATAATTGCCATACCAACGGATTCAGCGTTTTTAGCTAAAATCTCA
TCAATTTGACTAGTGGTATAATCAGGAAAACAAAGTTCCAAATTCCGTTTGGCAATTCGC
ATACGGCGTTTACCAAAACCTAAGCGAGTAAACAGTTTGCCTAAGCCCTTACCGACTTTT
ACTAACATAGGGTAAGGTAAGCATAAAATCAGTTTAAAAATTCCTAATCCGAACCATAAA
CCCCAATACTTTGGGTGTAAAAAAGCTCGTTGAAAAGGGGGAAGTTGTTTATCTATCATT
ATATTGTTTCCATTGATTTCACTGACAAGCGAATCCACTCTAATGCGATTTTTCGATGAG
CAATGAATAAATTATACACGGCATCTTCACTTAATAGGCATCGAATCATCTCTGAGGGAA
TTTCCCCTCGTTCATCTGCATTATAATCTTCTTGCCACTGTTCAGAATAATAATTTTCTA
GTTCTCGGATTTTAGGTAAAAGAACTGTCCACGACTGCTGAAGCTGTTCCATTTTATTCA
TTAAGCTACTTGCTTCATTTAAAATCTGTTCCATTTCACGAATTTTCGCCAAGCGAGCTT
CTGATAACATCATACCTCCAAAAAATATCGTTAGAATTATAGTCAAAAAAACCAAAAAAG
TGTTAAGTAGATCAAGTTTTTGAAAATTGTTTAACTTTAGGGGTTGAAATTTTAGGGGGA
AAAGCATAATTTGAAGTCATCCATTCAACGACCAACAAGGTCATAATAAAAGAGGTACAT
GCTATGACAATCAATATTTCAAGCAAACAAATGGAAGTGACCCCTGCAATTCGTACGCAC
ATTGAGGAGCGTTTGGCTAAACTGAATAAATGGCAAACTCAGTTAATTAACCCTCACTTT
ATTATCCACAAATTACCAAATGGTTACGAAGTTGAGGCTTCTATTGGAACCCCTGTTGGC
GATTTATTTGCAAAAGCACACGATGAAGATCTCTATAAAGCTATCAACGAAGTAGAATCA
AAACTTGAAACCCAGTTAAATAAACAAAAACATAAAGGTGAAGCACGCAGAGCAGATGAT
AGTATTAAAAAAGCGAATGAAGCGTTATAGATGGCGTAAATATTTGTATCTGAGATAGCA
TATCCAAGCACTGTTATTTGTACATCTATCTCTAATTCTAAGTATCTTCATTTTAAACTT
GTGGTGGTCGCTTAGACGATCACCAAAATCAATAAGCTGGCTGTTTCTAGTTTAGAGTTA
GCATGCTTCATTTTTGCCACCTCATTAATCGCGGCAAGTAGGCAAATTTGTTTGCTGATC
TGCCAAAAACTATTCTATTTAAGGGGCTGTCCTAGACAACTAACTTAAGCTGCCCTTAAC
TAATTGTTTTAAAATGGAAATTTGAGATTTTAAGTTACCGTGATTAAAACGCCATTCGCA
TTCCTTCAAATACAACTCAAAATGTGCTTTGGGAATACCGTTAAACTTGCGTAAATGACG
TTTAGCTTAGTTCCAAAAATTCTCAATTCCGTTTATATGATCTTGTTTTTCTGCGAAATG
AGTACTGTGATTGATACGAAAATGATTAAACTCACTCACATCAAGAACATCATAGCTTCG
ATAAAAATCGGTGTAAACAATGCTGTCAGGCTTCACCTTTTCTCGAATAATCGGTAAAAG
TGCCGCAGATTGAATATTCGGTACAACGATGGTATACACCTTACCATCACACTTTAAAAG
CCCGAATACAGCGGTTTTACCCACAGCTCCACGACCTCGTTTACCTTTGCGAGTGCCGCC
AAAATAGCTTTCATCGGCTTCAATTTCACCTTCAAACATCTCCATATGTGGGCTGTTTTG
ATAGATAAGCAATTGCAGACGATAGAAGTAATAGGCTGCTGTCGTTTTATTTACATTTAC
CAACTCAGCCGCTGTTCGAGCAGTGACACCTGCCACAAACAGCTCAATGAGTTTATTTTG
TTTATGCTGACTTAGGCGACTTTTCTCATTTGGTTATTTTAACCTAAAATAGAGCTTTTA
GTCGTTATCTAGGACAGCCCCCTATTTAAAATGTCACATCATCAATTGGAAATACATTTC
TTTCCTTAATTACTCGACGGATTACATCACCTAGAGATTCAATAACACTTGTCGTATAAT
ATGCCGAATTCCTGCTCACCTATAAAAATACCTGTATCTAGATGTATTATCACAGAAACA
GGTATTTACACAAATTTATTCTATGCTCTATAGAAAGTTAGAACTTCATCTCTACTGAAA
GGACATAATTTCTACCAGGGGCCGCATATCTTGCGTAATCTTTCACATTAGTGTGCTGGT
GAATGGCGTTAAGCGAAGATTGACGTACGGATTCCCAAGTGGTGTAACGGTAATTCATCA
GGTTATATACGCCAGCTCGTACCGTTATGTGTTTCCAAGGGGTGATATATCCCGTTAAGT
CAAAGGTATGCCAAGAACGTGTTCTTTTCTTCGTGGCAGTTCGTTCATAATTGGCAAAAC
CGACTTGTTCATTACCTCTTAACTCATCTGGATTTTTTCCACTAGAGTGTGTCATTGTCA
AATTCACGCCCCATTTTTCATCTGGCTGATCGTATCCCACACCTACAACATAGCGAGCAG
GCTGAATGGTGTCTAACAATGGAGAACGAATATTCATATACCCTTGATAATTTTTCACCT
CTTTTACTCGCATTTTGCTATAAGCCAATGTTGTGTAAATGCCCTCAGGAATTTTATCAA
ATACCCCATTCCAATCTAGCTTACCAATAAGATTAATGCCGTCCAATTTAATATCTTGCA
CATTAAAATAGTTAATCATTGATTGAGTTTGGTGCATTCTTTCTGCTGGAGCAATCAACT
GCTTATAGTCATTTTTGAAATAACTGACTTCAACGATACCAAAATCACCTTTGAAAGTCG
CAGCAACCTCTTGGTTTAAGGATTTTTCAGGAGATAACTTCTCTGTTTTTTGGTAAGCAT
CGCTGGAGCCTACTCTTGCACCATCATAGCGTAAGCCAAATAGCTCTTGGAAACTTGGCA
CTCTAAAGCCTGATGATGCTCGATAAGAGAGCGATAGGAATGACGTTGGTTTTGCGACTA
TGCCAATATTCCACGCACTGTTTTTATAATCGCCTTGATTTGCCCAGCGATGAGTGCTAC
GGAATTTATGCTTATCGAAACGGTAACCCAAACCAATATCCAAATACTTGGTTATAGCAA
AATTATCTCTCAGAGCAATGTAGTGATTATGCCCTTTGATTTTACTTGTAGCACAATCAG
CCTTACCTGCAATAGTGCCACTATAATCACATTCATTTTTACTATAAATTGCTTGATTTT
TTAGCTCATACACATAAGGCTTATTGTAAGCTCCATTTCGATAGTCAATGTCTCTAACAA
GATCCCAAGTCCCCACAGAATATTCGCTCAAAATCTCGTGGCGTTTTAAGGTGGAATTAA
AACGGTCTGAACCTAATAACATATTTAATTGATGTTTGCCTAATCCCGTTTGTACAGTTT
TATCTAACGAGAGCTGAATAGTGTCGTGTTTTTCTTCATAAGAACTTTGCTCATTTTTAG
TGGAAGACCAAAGTTTATCAAGGGTTGCACGGCAATTCTTATCTATGGTTGGATATTCGG
AACAGTTGTTCTCTCTCAAGCGGGTAGATAAATCAATTTTTTGCTGATCGAAACTCAAAG
ATAGACTATCAATCAGGCGATTTTCATCTTGATTGGTATAACGATATAAAGCACCTAAGC
GATCACGAGTGTGCCACTCGTCAATAAAACGAGCTTTTGCCCAACGTAAACCTTTTGAGG
ATTTCACACCATCTTCCGTAAAGTAGTCAATAGCAACACCATCTAAAGCATTATCACGAT
ATAATCCTTTAGCATTATTCATTGGATACCAATTTCTACCAGTTCTAAGTAAATCCGATG
GTTGCCAATAAGCGGTATAGGTCATATCTCGGGTGTCGTAACGCTGTTTGCTATGTTCAT
AAGTACCAGCGACATAATGTTTCGGAGAGAATGTGTATCCTAATTTAACCAGCCAAGAAT
CAGATTTATATTTAAGCGGATCAGGTAAAGCTCTATATTCACCTGTGTAATCCTGAGCAT
TTAGACGTTCTGTAATATGTTTTTGGTTCTCATAAGCCTGTTTTTCCTCAGGAGTATATT
CAGGGTAAGAACGGAAAGATGGAGTATCTTTTGTCACCCTAGCCATCTGTTTCGGCGTAC
AATCTAATGTTGGACATTCATCTTTAATCAAAAACCAGCCATAAGTATGTTGATTATTCG
TCGTCGTAGTATATCTATTTGAGGTATCAAGCTCGTTGGTTTCCACTCCTACTCGGGTGA
TACTCTGAGAGCGACTCTCTACATCTTTATGAGCTTTCGTTTCCTTACCATCACGGTGAG
TGTAAATCACAAGAGCATCAAAGCCATTGTGACTACCCGCAAAAGCAAGTGAGTTTAGCC
ATTGTTGATTTTTGCTGCTGTAGGCACTTTTGGTATCTAATCCCCAAGATTGCCCTGGCT
TAATAATGTCGCTTACCTCTTTGGTACGGAATTGCACCGAACCGCCTAGCGAGCCACTAC
CAAACTCAGAAGAACTAGCCCCTTTACTAATTTGGATCGAACGCAGATTTTCGTATTCTA
TTTCATTAATAGCACCGCTTGAGGAACGTGAATATTGACTTACATAGGATTGAATCTGTG
GCAAGCCGTCTAATGCCAAGCCCACACGATTACGATCTACCCCACGAATTGAGTAGCCTG
TCGTTGCACCTCGTCCCTGTTCTACCACAGAAATACCTGGATCGTAGCGAGTCAGATCTC
GCATTCCTAACACTTGCTCCTTACTAAGAGAATCTGATGTTTTCACTACTTTCCCTAAGC
CTGTCACTTCGTTCTCTTTTTTATGTGCTTTCTTTTTGGTACCTGTGACATAAACATCAT
TTAATTGTACCGCTTGTTCTGCATAGCTTTGTACGGCAAAGAGGCTAAGAAGAGCAAGGC
TAATCAGATTTAATTTATTTTTCATAGCAAATTCCTTATTATTTTTCTACTTGTCGTTTT
GCACCAAAAACAGCACCTACACTGCCGTTGTCTGATTTATGATGGAATTGTCCGCCAAGT
TCTCCAGCGGTTGGACCATAAAAACCACCTTTTACATCTACGTTACTGAATACGACATTG
CCGTGTTGGCTAGAGCCTGCATCTAAAGCAAAGCCACTATCAGAGGTTTTCGCACTGCCG
ATAAAGCCATTACCATTAATTGTCGCATCTACGGTAAATACAGGATTTACACCGCCTTTA
TCAAATAACTTACCGTTTACTTTTTTATCGCTAAAATTAACATCAAATTCAGTGCGATAG
CCCGATTCTCGATTATTATCCGCTTCCGCTATCCAGTTCGTCCCTTTAGATACGAGTGCA
TCCCAAGTTCCAACATACTTATAGTTACCTCCTGCGGGCATTTTATCCGTTGCAGTACGT
TCACCTTGTAGGAATAAACTATTATCTTTAACTTGTTGTTCGCCCTCTTTTTGCCACAAT
TGACCAAATTTCATATATTCCAGATTACTACAGCAAGCTACAGCTACCATTGTTTTGCCG
TTGATTTCAACCGTTTTACTATTTTTAAAATCGACACCTGCCAGATCCATTTTTTGTCCA
TCAATAATTAAAACAGAGGCATCACCAAAATTGTTGAGTTCTTTAGCATTAAATTGGGTT
AAATCAATTTTAGTTGCATCAATGATTCGTTCTGTGGTCGTCTCGCCGTTTTCACTTTTA
GCGGCAAATACTGCAAAGAGAGATTTATTATTTGTGAAAAATTTCCCTGCCATTTCTTCA
GCTTTAGGACCATAGAATCCCCCTTCAAGATAATCCGAATTAGTAAAGATTGGATCATCT
GCTTTTTCTGCTTTGGCTTTTCCTCTAAAACGGTTGCCTGTTATATCAGCTTCAATGCTA
TAACGCTTGGTAATTTCTTGTGCTGTATTTCTGCTGACATAACCATTACGGTATAAATTA
CCCGTCAATTTTTTGTTATCAAAATCTACTGCAAATTCACTAGAATGAGCTACCCCTTTA
ACTTCATTATCACCTAGTTTTTTGCCAATTTCATGATCTCGATTGACATTATCCGAAATA
GATGTAGCTGCAACATTTTTACCATTACCAGCATCACTAAATCCACTTAACTCGTAGCTT
GTTTTAACATCACTGGTAAAATCCCAAGTACCTTTATAGGTAACTTTATTTCCTCTAGGG
AGTTCTTTTGACGGGCTTGTCCCTAAATAGTAAACGTAACCATCGCTCCCATTTTTAAAA
ATATAGATTGAGCCATTCTCATTTCTTACCATTTCACGATAAGATTCATCGTAAACATAG
CCTGAACGCACATATTGTAAATTTCGTTTTTTGTCCTCCTGTTTACCATCGTGAGAGTGA
TAAATTAAACCACTCGTTGTTTTATCGTTTAACTCTTTCAAGTGAGGAATTTCATCTATA
TTTTCATTCCAAATCGCCATAATTTGTGCTTCAGATAATTCATCAGTTGTATCAGGTGTT
GCTTTTCGATTTCCTTCTTTATCAAATAAAGCTCTATTCCGGCGAGGTATCTTTGCCTCA
AATCCCAAAGCAGGCTCCATCAACTTATCTAATTCTTCCTTTGTCTTTTTCTTTGTTTCC
TCATCTTGATAAGAGGTTGTTGCTTTTTCTGCTTTTGCAGTTTGATTTGGCTGGACATCT
TCTAAATCAAAACTTCCTTTTCCGCCAGAACAAGCGACAAGAAACAGCGAAGTAAACGCT
AACGCATAGGGATTAAGTTTAAAATGCATATTGCCTCCAATAATAAAAACGCTGCATTTA
TTTGGTTGGTTGGGTTACAAAGCCAATTTTGGTTAGCCCAACATTTTGAGCTAATTCAAG
GACTTTCACGATATGTTGATATTCCACAGAAATATCCGCAGAAATAGCAATAACGGTATT
TTTATTTTCCTGATATTTTGTCAGAAAAGATTGTTTTAATTCTTCTTCATTCACTAGCTT
TTCGCCTAAATAAATGCCCGTAGGATTAATCGCCACCCTGAAAATATCTTTTGCTTCATC
TTTTTTCTCAACATTGGCGGTTGGTAGTTCAAGTGGGATAGATTGCGTTAATATAGGCAT
TGTGATCATAAAAACAATTAATAACACCAACATTACATCAACTAATGGCGTAACATTAAT
TTCTGACATTACCGAATTTTCATTTTTATCAAAACTTCCAAATGCCATTATTTATTTTCT
CCATAGTGGTGTAATAAATAGATAAATAACTCGTTTGCGTAATGATCTAAATCTTGAGAA
AGATTACGATTAAGGCGAGTAATTAAGTTATAAGCAAGCACCGCAGGAATGGCGACAAAT
AATCCCATTGCCGTTGCAACTAAAGCCTCACCTATAGGGGCAGATACGGTTGCAATACTG
ACTTGCCCTTGCTGACTAATATCCATAAGTGCATTAAAAATTCCCCAGACTGTGCCAAAT
AATCCAATAAACGGCGCAACTGCACCAATAGAAGCGAGTGCAACTAAACCGCCATCATAT
TTACGCAACGATTGAGTGATGGCATTTCGCAAATGCAATGTCAGGAAATCTTTAAATGGA
AGTTGATGAGATAAATGGTTCTTTTCTTTAGCTTGATATAATTCACATTGTTTAAAAGTT
AGCTGTAAAATATCTGCAATTTCAGACCGCTTGTTTTGAATATATTGCTCTGCTTGAGTA
AGATTTTCAGCAGATTTGACTAATTTAAAACTTTGTTGGTTATTTTTTCTTACACCAATC
ATTTTAATTAAACGAATTAAAATAATAGTCCAAGATAAAATACTCATTACAACTAAAATT
CCAAAGGAAATAGAAAGTACAATATCTTGTTGCTGAAGAAGTTGAATTAAATTCATAAAT
TACCTCAAATAATTTAGGCGGCTGCCCCACATTTAAAATGAATACTGAAAATCACACTGC
CTACGACTGCACTATTATTTACTTTAGCTGGTTGATAGGTGTGTCCCGATGCCATTCTGC
TTGCTTGATTATCCAAACGTTTAATACCCGAAGAAGATAAAATCTCTACATTTGTCGCTT
TACCATTCGTTCCTATTGTTACCTTTAATTTCACACTGCCTACATCATCAGATTCATCAG
AAATATCTGAACAACGCCCTCGCATTGCATTGCCATAACCCGCACCAAGAGAAGCATCTA
CTTTGGCATTTCCGGTCACAGACTTACTCCCTTCAACACCATTTTGATTTCCTTGTTGAT
GATTTTGGGCAACTTGGATTGTGTTTGTTTTTTTATCTGATAGAGGTTTAGGCGATAACT
CTTTCTTTTTCTCTACTTTTTTGGTGAGCTTTTCTGGGGATTTTTTTATCTCTTTTTTCA
CTTTTACTTCAGGTTTCTCCCCTTTTTTAACGAGATCTGCTTGTGAAACATCTGCTACTT
CTGTACTGAGTATTTGCTCTGGCTCTTGTGTCACCTCTGGCTCACTTTCACTTTTCACTT
CAATGGGTTCTTCGCTTCCTAAATTTACTTCAACCATTTGTAAATTTTCTAAGTCCCCAA
AATGATTGAGATCTCTATCCCAAGATAGTTGTGAAATCATATATGCCAACCCGATATGAA
CAAGAGTTACAGATAAAAAAATCGAAATGTTATAAAACCTGTTATAAAACCATTGCAACA
TAATATATGAGTATATTAGAATAAATCCAGTAATCAAATAAAAATCATTATCAATATGAT
ATCTGATAAGTTTGACAATTACAACATTAATTCAAACAATGTAAGCGCCAGTTAAGTTAT
TGTTAATAAAAATCAACAGTCTTGACATTGCTTCATGCTTTTATAGGAACGTTATGAATC
ACTCGTTTATTAGTGCAACACTTTTATTAGTCTTAGCTAACTACTCTATAGCAAAACTAT
CTCAGGATAGTATTACTGAACATCTAAATGATAATAGAGTCCAAGCAGAAAAAGCCGATA
TCCTCATTCACAGCCATCAATTTAAGGTTCATCAAATCGCTAAGGAGGAAACGGATAAGA
GTAGTATTACAATGACTTCAAAAGAGTTGGTAAAATATCCAGATTTAGTGATAAGAGCAT
TATTGCCTGCGGTAATGCAAGGTAATATTGACAATGTCGAATTGCTTTATCCCATTTACC
AACAGCTTCCTGCACAATTTCACGATCCAATTCTCACCAAATGGGCATCGGCAATTGTGG
CAAAGAAAAATCAGCAATATACGGAAGCGATCAAGTTATATCGTCAGATCCTTGCCGAAC
AAGCAGATATTCAGCCTGTTCGTTTACAACTTGCGGTAGCCCTATTTGAAAATAACGAAT
TAGAGGCTTCAGAAGATCAGTTTAAAAAACTGCGTTCTGAACCGCTTATCCCCGAAATTA
CCCAACTTATCGATCAATATCTTAATGCGATAAACCAACGAGATCGTTGGACGTTTTCGG
GTGGCGTGACTTATCTTAACGATCCTAATATCAATAATGCACCGAAAGCAGGAACAACCT
ACGGCAACTGGCACGCACCAAAACGAAAATCGGCAGAAGGTGTCGGTTTTAATTTCGATC
TCGGTAAAAAATGGTCGTGGGGAAATGGTTTCTTTAATGAACTACGTCTTGCTACCAACG
GCAAATACTACTGGGATAATAAAAAATACAACGAAATGAGCTTACGAGGCAGTGTGGGGC
TAGGTTTTCAAAATGCAAAATATAACCTGAGGCTGTTGCCATTTATGGAACAAACACTTT
ATGCAGGTGGCTCTAATCAAAGTGATACATTAAGACGTTTTTCTAAATCAGGCGGTTTAA
CCCTTGAAACAAACTATTGGTTATCACCTAAATGGCAACTCAACACTAACTATGAATATG
CCGAACAACGCTATGCAAGTCGCTTGCACCTCAATGGCAATTATCACTTTATCTCTGGTG
GGCTAGTTTATTTAGCCAATGCAAACCAATATTGGTTTGCAAATTTAAACTACAATCGCA
CCGCTACTCGTGATAAAGATGATAGCTTTTTCCGTCGGGGAATTAGTTTAGGTTGGGGAC
AAGAATGGGGCAAAGGGTTTTCTACTCGCCTTTCCGTAAGTGTAGCTCAAAAACGCTATA
AAAAAGAGGCGATTTTCCGCATTATTCAACGTAATAAAGAATATGGCTTCAATGCATCAA
TTTGGCATCGTGCCGTGCATTTATGGGGGATCACTCCTCGTTTAACCTACAATTTTACTA
AAACGCAAAGTAACCACGTTCTTTATAGCTATGATAAACATAGGGTGTTTATTGAGTTGA
GCAAACAAATTTAAACTTATTGTTTGTTATACCTCTGCACCTCACTCTGCAAATCTAATC
CTTTCAACCACGCCATTTTTTCTTTGATCTGCTTTTCCATTCCACGTTCGGTTGGGAAGT
AGAATTGGGTGTCTTTCAGTTCAGGGGGGAAGTAGTTTTCCCCTGCGGCGTAGGCGTTAG
GTTCGTCGTGGGCGTAGCGGTATTCTTCGCCGTAGCCTAAGGATTTCATTAAGCTAGTCG
GTGCGTTTCGCAGATGTTCGGGAACATCGTAATCCTTGCCTTCTTGAGCTAGGCGTTTGG
CTTGTTTGAATGCGGTGTAAACGGCATTACTTTTTGGGGCAACGGCAAGGTAAATCACCG
CTTGAGCGATAGCCCGTTCGCCTTCGTAAGCCCCTACTCTGGTATAACAATCCCACGCTG
CAAGGGCGACTTGCATTGCCCTTGGGTCGGCATTGCCTATATCTTCTGAGGCTATCGCAA
GTAGTCGGCGAGCAACATACAGTGGATCGCCTCCAGCGGTTAAAATACGAGCATACCAGT
ACAATGCACCGTCAGGGGAAGAGCCACGAATGGATTTATGTAACGCAGAAATCAGGTCGT
AATAGCGGTCGCCACCTTTGTCAAAACGAGCTTGGCGTTCGCCCAACACTTCGGTGAGCA
AGGCTTTATCCAGCAATTTTCCTTGTGGTAATTGTTCTGCCATATCGCACATTAATTCAA
GGCAGTTGAGAGAAAAACGTCCGTCACCATTGACATAATCCGCCAGCAGTTGAAGCACAT
CATCTTGAATAATGAGTTTTTCATTGCCTAGTCCACGTTCTTTGTCTGCAATGGCATTTT
GTAAAATTTTTAGAATATCGACCGCTTGTAATGGTTTGAGAATGTAAATTCTTGCCCTTG
ATAGCAAGGCGTTATTCAGTTCAAAGGACGGATTTTCAGTGGTTGCACCGATAAAAATAA
GGGTGCCGTCTTCAATATGGGGTAAAAAGGCATCTTGTTGGCTTTTGTTAAAACGGTGAA
CTTCATCAACAAAAAGTAACGTGCGTCTGCCAGATTGTCGGTTGAGTTTGGCTTTTTCGA
TGGCTTCTCGGATCTCTTTGATACCGCTAGTAACAGCTGATAGGCGTTCAACTTCGGCAT
CAAGTTCATTTGCGATAATTTCAGCAAGGGTGGTTTTGCCTGTTCCTGGGGGACCCCAGA
AAATCATTGAGTGGCTATGTCCTGCTTCAATGGCTCGGCGAAGAGGCTTGCCTTCGCCGA
TCAGGTGTGATTGTCCGACATATTCAGCTAGAGTGCGTGGTCGCATTCGAGCGGAAAGGG
GACGAAAATCCGCAGAAAAATCGAAAGATAAGCTGTTCATTAGCGTAAATGTAGCCCTCG
GCGTATATGTCGCATCAGTAAGAAAATCCACGGCCATAAGATGCCGCTTATGATCGCCCC
GATGATTTCTTGGGTGTTAAATTCTGCACTATGTAGCACTAGTTCGATAAAGAAGATAAA
GAAACGAATAAGTGCGATATATGCCATCACAAGTAAGCTCTGTAACCATAACGAGAGATT
ACGCAAGATAAGATGATATTTGGCAACAAAATAGATCGCAATTGACAATACTAACGCGTG
AATGCCTAAAATTGAGCCTAAGATCAGATCCCAAACAATTCCTGCTAAAAAAGCGGTGCC
GACACTAACTTTATCAGGCAGAGCTAATACCCAGTAGATAAGTACTAATACAACCCAAGT
TGGGCGTAATCCTTGTAAATCCACAGGCCAAGGCATAATCTCTAGGACAAAAGCGATGAC
GAAAATGAAGGTCAGCACTAACATTTGGAAGATCATATTTTCACGCATTATTCTGCCCCT
TGCTCTGTGCTGTGATTAATACCGTTATCGACTTCTGGCTGTGTTGCTGGATTTACAGTT
TCTTCAGGTTCGACAGTTTCTTCTTTTTGTTCATCACTACTTACTTGTTCTTTTTTACTA
TTTTTCAAGCGGTCTAATGGGTTTAGACTTTTACGTCTTTCTTCCACAGCATCACGCACA
TCTTGCGGTGAAAGGCTTGATGCATTGCGGATTTCTTCGCTTGTTGGCCATAACAGTAAT
AAATAACGCAGGCGATCAAGTGAGGCGAGCGGTCTAGCCGTTGCTCTGGCAAAATGGTTT
GAACCATCATTTTGTACGGTTTCAATTACGGCAACGGGATAGCCTTCAGGGAAACGTCCG
CCTAAGCCAGAGGTGACAAGTACATCACCTTTGCCAATATCCACGGTTCTTGGTAAGTTA
TCCAAAATCAATTCATTGCTGTGTCCGTTGCCATTGGCTATTGCTCGAACATCGTTACGC
AAAATTTGTACGGGAATGGCGTGAGTGACATCGGTTAAAAGTAATACTCGACTACTGTTT
TTCCCGACAGAAATCACTTGCCCCACAACGCCTCGTTCATCAATTACGGGCTGACCAACA
AAAGCACCGTCACTTTGTCCCTGATTTATTACTACTTGTTGGCGGTAAGCGTCCATTTCT
GCGGTCAGCACTTCAGCTACTTTTTTATATTCATCTTGGCGTAAAGGGGAACTAAGTAGT
AAACGTAAACGTTGGTTTTCCACTTTGAGTTGATCGAGTAGCAATAAGTCTGCGTTCTTT
TCACGCAGTTGTTCTTTTAATACTCGGTTTTCAACTTGCAGTTTTTGACTGTCGATAAAG
TTGTTACTTACACCGTCTAATAAGGTGCGAGGGGTATTTGCAAAATAATACAAGCCGCTG
ACCGCTGTTTCGAGGACATTACGCATTTGGATCATTGCACTGCTTCTACCATCAAGTAAA
ATCAGGCTGATAGAGATCGCAATTGCAAAGAATAGTCTTACGCCTATAGGTGGTGCTTTC
GCAAAAATTGGTTTCATATTTCAGTTATATTTAATGGATCTTGTTAAATGCAAAATGGAC
AATAGCCGTTGATATTGTCCATTTTTATGCTAATAACTCAAGGTTGAATTAGTTGTCGTC
ACTAAAGAGATCGCCACCGTGCATATCGATCATCTCAAGTGCTTTACCGCCACCACGAGC
TACACAAGTTAATGGATCTTCGGCAACGATAACAGGCACGCCCGTTGCTTCTGAAAGTAA
TACATCAAGATTTTGTAATAAAGCACCGCCACCTGTTAATACCATTCCACGTTCAAAAAT
ATCGGCAGCCAACTCTGGTGGACATTGCTCTAGAACCCCTTTTACTGCATCAACAATGCC
TGTTAAAGGTTGTTCAATCGCTTCTAACACTTCTTTTGAGCTTAACACGAATGTACGAGG
CGCACCTTCTGCAAGATTGTGACCGTGAACTTCCATTGTGCGAATTTCATCTTGATTTTG
AATATAAGCTGTTGCTATCTCTTTTTTGATACGCTCTGCAGTTGTTTCACCAATCGCAGA
ACCATAGTGACGGCGAACGTAAGCGATGATTGCTTCATCTAATTTATCACCACCAATACG
CACCGAAGCAGAATGAACGATACCGTTTAATGAAAGTACCGCAACTTCTGTTGTACCACC
GCCAATATCAATTACCATTGAACCAGCAGCTTCTGCTACAGGTAAGCCTGCACCAATCGC
AGCAGCCATAGGCTCTTCAATTAAATAAACTTCACGAGCACCAGCGCCAATCGCCGACTC
TTTAATTGCCTTACGCTCTACTTGAGTTGCCCCTGCTGGTACACACACTAACACTCGAGG
ACTTGGACGCATAAAGTTATTGCTATGCACTTGTTTGATAAAATGCTGTAACATTTTTTC
TGTCACATAGAAATCAGCAATCACCCCATCTTTCATCGGACGAATAGCTAAAATGCTTTT
TGGTGTACGACCTAACATTGATTTTGCATTACTACCTACTGCTGCAATACTTTTTGATGA
ACCAGCACGATCTTGACGTACCGCAACTACTGACGGCTCATCAAGCACGATACCCTGCCC
TTTTACATAAATTAACGTGTTTGCAGTACCAAGGTCAATTGAAAGGTCGTTTGAAAATAA
TCCTAGAAATTTCTTAAACATAAAAGGGATCCATTAAATTTAGTTAAAAGCGAAATAAGC
CCATAGACTTAGGGCAAAAAATTGGGCATAAATATAGCAAAAAAGTCCTAATAACTCCAA
CGAATAATTTATCTTTTGCAAGTTTTATTACGAAATCCTCCGCTTGTAAAAAATCGGTTA
AATGATTTTAAGATTTCTTCAAAATAAACGTGAAAAAAATCCCCCAAAAAGTTAAATAAA
TGGTACATTTGCAATGTTTTAATTCATTATTATTTTAACCAACCTACAGGAGTCTTTATG
CTTATTGGTGTACCAAGAGAGCTGTTAGACGGTGAAACTCGTGTGGCAGCAACGCCAAAA
ACCGTAGAACAGATTAAGAAACTTGGTTTTGAAGTCATCATTGAAGAAAATGCTGGCTTT
AAAGCAAGTTTTGAAGACGATGCTTTCGCTCAAGCAGGTGCGACTATCGGCAACGCACAA
GCCGTTTGGAATGCAGACATTATTTTTAAAGTCAATGCACCAACCGATGCTGAAATTGCA
TTAATCAAGGAAGGGGCAACGCTTGTGAGCTTTATTTGGCCTGCTCAAAATCCTGAATTA
ATGCAAAAACTTTCTGCAAAGAAAATCAATGTGTTAGCGATGGACGCAGTGCCGCGTATT
TCTCGTGCGCAAGCCCTAGATGCTTTAAGTTCTATGGCGAACATTGCTGGTTATCGTGCC
GTTGTTGAAGCCGCTCACGAATTTGGTAGCTTCTTTACAGGTCAAATTACCGCCGCAGGT
AAAGTGCCACCTGCGAAAGTACTTGTGATCGGTGCAGGCGTTGCAGGTTTAGCCGCAATT
GGTGCAGCAAACAGCCTTGGTGCCATCGTGCGTGCGTTCGACTCTCGTCCTGAAGTAAAA
GAACAAGTACAATCAATGGGTGCAAGTTTCCTTGAAATTGATTTTAAAGAGGAAGGTGGC
AGCGGTGATGGCTATGCAAAAGTGATGTCGGAAGAATTTAACCGCCGTGCATTAGCACTC
TATGCTGAACAAGCAAAAGAAGTGGATATTATTATTACCACCGCACTTATCCCAGGCAAA
CCAGCCCCACGCTTAATTACCAAAGAGATGGTTGCCACAATGAAACCAGGTTCGGTGATT
GTGGATTTAGCGGCTGCAACGGGCGGTAACTGCGAATTAACCCAAGCAGGTAAAGTGGTT
ACCACAGAAAACCAAGTAAAAATTATCGGTTATACTGATTTACCAGGTCGTTTACCAACT
CAATCATCTCAACTTTACGGCACCAACTTAGTCAATCTCTTGAAATTACTCTGCAAAGAG
AAAGATGGCAACATCAATATCGACTTTGAAGATGTAGTATTGCGTGGCGTTACCGTAATC
CGTGATGGCGAAGTCACTTGGCCAGCACCACCAATTCAAGTATCTGCACAGCCACAACAA
AAAGCGGCAGCAAAACCTGCGGAGAAAAAAGAAGAAAAACCGGCAGATCCACGCATTAAA
TATGGCTTGTTAGCCTTAGCGGTGATCGCATTCTTGTGGTTAGCTTCTGTTGCACCTGCA
GCATTCTTATCTCACTTCACCGTCTTCGTTCTCTCTTGCGTAGTGGGTTACTATGTAGTT
TGGAACGTCAGCCACGCATTACATACGCCATTAATGGCAGTAACCAATGCGATTTCAGGT
ATTATCATTGTCGGTGCGTTACTACAAATCTCTCAAGGCAGCTTCTTTATCAGCGTACTT
GCCTTTATTGCGATTTTAGTGGCGAGCATCAACATCTTCGGTGGCTTCAAAGTTACCCAA
AGAATGCTAGCAATGTTTAGAAAAGGTTAAGGAGAAAGAGTATGTCTTTAGGTTTAGTAC
AAGCGGCATATATTGTCGCAGCCGTTCTCTTTATTATGAGCCTTGCAGGGCTTTCTAAAC
ACGAAACGGCAAAAGCAGGTTGTTGGTACGGTATTGTGGGGATGGTCATTGCCCTTATCG
CAACCATTTTTGGACCACAATCACAAGGTACCATTTGGATTTTAATCGCAATGGCAATCG
GTGGTGCTATCGGTATTCGTCAAGCATTAAAAGTGGAAATGACCGAAATGCCTGAGCTTG
TGGCAATTCTTCACAGCTTCGTAGGTTTAGCGGCGGTATTAGTCGGCTTTAACAGCTACG
GTCTTGCACACGAAACAGATCCAGTGCTACAAAATATCCACAATGTTGAGGTATTCCTTG
GTATCTTCATCGGTGCGGTCACTTTCACAGGTTCAGTGGTTGCTTTCGGTAAATTACGAG
GCATTATCAATTCAAAAGCATTAATGTTGCCACACCGCCACAAATTAAACCTTGCGGCAC
TTGTGGTTTCTGCACTATTAATGGTTGCCTTCTTAAATAATCCTGAGAACATTTTCCCTG
TATTAGTGATGACTGCAATCGCTTTAGCTTTCGGTTGGCACTTAGTGGCTTCTATCGGCG
GTGCGGATATGCCAGTGGTTGTTTCTATGCTTAACTCTTATTCAGGTTGGGCAGCCGCAG
CAGCAGGCTTTATGTTAAGCAATGACTTGCTAATCGTCACAGGGGCATTAGTCGGTTCTT
CAGGTGCGATCCTTTCTTACATTATGTGTAAAGCAATGAACCGCTCGTTCATCAGCGTTA
TCGCAGGCGGCTTTGGTAACGATGTTCAAGTCAGCTCAGATGAAGAACAAGGCGAACACC
GTGAAACCACCGCAGAAGAAGTGGCAGAATTACTTAAAAATGCAAGCTCTGTGATCATCA
CCCCAGGATACGGTATGGCGGTGGCACAAGCACAATATCCTGTTGCTGAAATCACACAGA
AACTACGTGATCGTGGCGTCAATGTTCGCTTTGGTATTCACCCGGTTGCAGGACGTTTAC
CAGGCCATATGAACGTATTACTTGCTGAAGCGAAAGTGCCTTACGATGTCGTATTAGAAA
TGGACGAAATCAATGATGATTTCTCAGATACTGACGTAGTCTTGGTTATCGGTGCAAACG
ACACAGTAAACCCAGCGGCAATGGACGATCCAAATAGCCCGATTGCAGGTATGCCAGTAC
TTGAAGTTTGGAAAGCCCAAAACGTTATCGTGTTCAAACGCTCAATGGCAGTGGGCTATG
CAGGCGTACAAAACCCACTGTTCTTCAAAGAAAACACTCAAATGTTATTTGGTGATGCGA
AAGAACGTGTGGACGATATTTTAAAAGCCTTATAAGTAGCAAAAAATAACCGCAACTTAT
AACAATAAGGTGCGGTTATTTCTACCTATATTTATGTTCAAAAACGAGCAGTCCTTGCTT
CTCTCTATGTTTGGCATCCCCTAAAGTACACAAGTAACATCGAAAGAGGCAGTATAATTT
CTTGGAAACCTTTCATATTGAGATGTAATGAGTTCTGCCTTGCTTATAAACACTCCTATC
TCTCTAAGTAATAAACTATATGTTGCCCAAAATTATCTGTTAGAATGGCTCCAAACGACC
CAACTTGTGGGATTTTTGTGTAGTAAATTAAGTTATACTAAGCTCTATATCATTTATTTC
TTGGACTTTAGGATCAACCGTACCTAATCAAATACATTCTCAATTAGAGAATGTTTGACC
ATTTCCTGTCTTAGGGTAGACATGATTTTTATATACTAAAGAATAAAATAATCGAATATT
TAACGATTCTTATCAGATTTTTTGTTAGGATAGCACTTTAATTTTTCTATTTGTTTTTTG
AGTGATTACAACGAGGTTTTTATGAACCCAAGACGCAAATCTAGACTGAAAGTGGTGATG
GCAGTGTTAAGTGGGCTTGCCGTTGCTGTTGGTTTAACCTTATATGCGTTAAGCCAAAAC
ATTGACTTATTCTATACGCCATCAGAGATTATCTATGGTAAAAATAATGATCCAGAAACC
AAGCCTGAAGTTGGGCAACGTATTCGTGTAGGGGGTATGGTGGTTGATGGGTCGGTAAAA
CGTGATGACAAGACCCTTAAAGTGACCTTTGATCTCAATGATATTGGGCCTGCAATTCAG
GTGGAATATGAAGGGATTTTACCTGACTTATTCCGTGAAGGGCAAGGGATTGTGGCACAA
GGTACTTTAGTTGAGCCGACAAAACTGAAAGCAACCGAAGTGTTAGCTAAACACGATGAA
AACTATATGCCACCTGAATTAGGCGATCAGATGAAAAAGCAACATCAGCCGATGGGGATT
TCAGAAGCAGATCTCAAAGGAAAATCAGAACGTGATGCAACGCAGATCTCTCAGCCGTTT
GGAGAAAATAAATGATTGCTGAATTAGGTAACTATACCCTTGCTCTTGCTCTCGCATTGG
CAATTTTATTGGCGATCTTACCGCTTGTTGGTGCTTATAAACAAAATGCTAGTCTGATGG
CATTGGCTCGTCCGATGACGTGGGCGGTTTTTTTAGCATTATCAATCTCGTTTGGCTCGC
TTTTTTATCTGTTTGCGGTCAATGATTTCACTGTGCAGTATGTGGTGAATAACTCAAACA
GTACGTTACCGTTAGAGTATCGCCTTTCCGCTGTTTGGGGTTCTCACGAAGGATCTTTGT
TGCTTTGGATTTGGCTACTTTCCCTTTGGAGCGTTGCCGTTGCGACATTCAGCCGACAAA
TGCCTGAAGAAGCCATCGCTCGTGTATTGGGGGTAATGGGCTTGGTTAGCATTGGCTTTT
TAGTCTTTATTCTGTTTACTTCTAACCCGTTTAACCGAACTTTCCCTGATTTTCCTGTTG
ATGGTCGAGAGCTTAATCCGATGTTGCAAGATGTTGGCTTAATCTTCCACCCTCCGTTAC
TGTATATGGGCTATGTGGGCTTTTCTGTTGCCTTTGCTTTTGCTATTGCGTCGTTGATGA
CAGGTCGTCTTGACACTGCTTGGGCGAGATGGTCACGTCCTTGGACTATGGCAGCGTGGG
TATTTTTAACATTAGGTATCGTACTCGGCTCTTGGTGGGCATACTACGAGCTTGGCTGGG
GCGGTTGGTGGTTCTGGGATCCTGTGGAAAATGCCTCGTTAATGCCGTGGATTGCAGGTA
CTGCATTAATTCACTCTTTAGCGGTTACGGAAAAACGTAGTACTTTCAAAGCGTGGACGG
TCTTGCTAGCTATTCTTGCTTTTTCACTCTGCTTACTCGGCACATTCTTAGTGCGTTCAG
GGATTTTGGTATCGGTTCACGCTTTTGCTTCTGATCCAACTCGAGGCTTATATATTTTGG
CTTATCTCGTGGTGGTTATTGGCGGTTCGCTACTGCTTTACGCTTATCAAGGCAGTAAAA
TCAAGAGCTTAGACAATTCCGAACGTTACTCACGAGAGTCAATGTTATTACTCAATAATG
TGCTATTAATGGCGTTCTTATCGGTGGTCTTTTTAGGCACGATTTTACCGTTAATTCATA
AACAAATTGGTTTAGGGACAATTTCTATCGGAGCGCCTTTCTTCGATCAGATGTTTATGA
TCTTAATGGTGCCTTTTGCATTTTTATTGGGAATTGGACCGCTTGTAAAATGGCGTCGAG
ATCAGGTTTCTGCTATCCGTAGGCCAGTTCTCATTTCATTAGCCGTAATGATATTGCTTG
GCTTTGGCTTACCTTATCTTTTTGCCAGCAAAATTACGGTCAGCGTGGTATTAGGGACAA
TGATGTCCGTCATTATCGTGGCATTGAGTTTGTATGAACTACATCAACGAGCAACGCATC
GTCATAGTTTCTTGCAAGGCATTTTGAAACTTTCTCGTTCCCATTGGGGAATGGTGTTGG
CTCATTTAGGGGTTGCAATGACTGTGTTTGGTATTGCCTTTAGCCAAAATTACAGTATCG
AAAAAGATGTACGAATGAATGTGGGCGACAAAGTTGAAATTTTAGATTACAACTTTACCT
TCAAGGGTATTCGTGACTCAAATGGGGCAAACTATATTGGTGGCACAGCGGATATTGAAA
TTCATCGAAATGGTAAATATGAAGCCACACTACACGCAGAAAAACGCTTTTACAATGTCA
GTAAAATGGGTATGACTGAAGCTGCGATTGACTGGGGATTTAGTCGAGATCTCTATGCAG
CCTTAGGTGAACGTTTAGAAGATGGCTCTTGGGGCGTACGTTTATACTACAAACCGTTTA
TCCGTTGGATTTGGTTCGGTGGTTTGTTTATGGCGATAGGTGGCATACTTTGTATGATGG
ATAGACGTTATCGCTTAAAACAGAATAATTAACTATGTTTATCGCTCTTCATAAGGAATA
ATCGGCATGGTAGACAAAATAGTTGCTAATATTTATTTTCTCTAAATATTAGCAACTATT
TTTATTTGAAAAATCTTGTATAGACAACATATTACACCTTTTATTTACGAAGTAATTTAT
AAAACTGAGTAAGTAAGACTGTTGGCAACAATCTCGGTATCACTCGCATAGTAAAAGTGA
TAAAACCTGAAACAACATTTTGCATACCCACTTGGTGTTTTAATTTAAATAAACGCCATT
CTGCCTTAGCCTGAGCGATACCACAACGGCGACCGACCATACCATTTCCAACACGGGCAT
AAACCAAAATTTCGGGTAAATTCGCCACTTTTTTGCCTAATGCAACCAATTTAATCCAGA
GATAGTAATCTTCTTGTAGGTCTTGATAGCCACCACATTCAAGCACGGCACTTTTTTGGT
AGGCGACCGTCATATGATTAAATGGGCAACGTTTCTGCGTAAATTCCACAATGGCTTTGG
TTTCTGTTGGCACACGACGATAGCTGACAATATCATTAATATCTGAGCCAAATTCAGCAA
TTTGTCCGCCAAAAATAATGGTATCGGGATTTTGTTCAATAAACGCAATCTGTTTTTCAA
AACGTTCTGGAATACAAATATCGTCCGTATCCATACGGAATACCCATTCATTTCTGCAGT
GGGTTAAGCCGTGATTGAGTGCTTTTCCTAACCCTTGATTTTGCTCAAGTCTAACGATAT
TAAGCGGTAAGATCTCCGCAAAATTTTGCATAACTTGTTCTAATTCAGGGGTAATGGCTC
CGTCAAATACAACAACAATTTCGTCCGCTTGAACCGTTTGATTTTTTAAACTTTCAAAAC
ATTCGGTTAAATATTTTGATTTTTCCTTAAAATATAAGGACATTAATACGGAAAACTTCA
TTAAATAAACCTTTTCATATTGATTGCAAGTTTTGGTGAAATAAATGTGAGGGTAGCAAT
CACCAAATGTTTAATATTTTTACTTTGTAGGAACATCTGCCAATAATAACAAGCCGCTTT
ACGAGATAAATTCATTATATGTGGGTAAGAAAGCATATATAATGCATTAAAAGCAAAGTT
TTTTTGTTGAATATCTGTTTTTACATATTTTTGTTTAATAGTTTCAATCGCTAATTCAGT
ATTTTGTGTATTTGTCGATACACTTGCTCGTTTAGTATGGAAAGTACAGGTTGTTAAGGC
TTGAGAAACATGTTTTGGTTTAAATTCGTTATGCGAAATGACTTTCAAAATAAAATCATA
GTCTTCTAGAGATTTTAAATCCGTTGATAATCCATTGACTGCAAAGAAAAATGATTTTTT
AATCGCAATCATCGGCATTCCACCTACTTTATTTGCCAGTAAAATATTCTCTAAAGTGAC
CGCTTGTTCATTTTCATAGGGGCGAGTGATATAACTAAACCCTTCATTTACCATCACACA
TTCAGCAGGGTGATAAATAAAATTAATCGTCGGGTTTTCATTAATTGTTTTTGCCAGTAT
TTCACATTTTGGATGAGCAAAACGATCATCATCATCTAAAAAGAGTAGCCACTCGTTTTC
AGCAAATCTTGCTCCTACATTACGACTTTCTGCTGCTCCTAAATTCTGTTCATTCCTAAT
CACATTGACAGGAAATGGGTAGAGATGTTTAATTTCTACTGGCTCAACAGAGTGATCATC
GACAATAATCACTTCAAAATTATATTCCGTTTGATATTCCAAACTTGTTAATAATGCAGG
AATTTCATTTTTTCGATTATAAGAAGGAATAATAATACTAAACATTTTCTGTCTTGTTAT
TTAAAAATAGAATTTTATTTTTACCTTCATTGCCAAATAAAGATAAAAACATTAATAACA
CTAACATAATTAATGAAGGTAACGGAACAATGGCTAAGGAATAAAATGCCCATTTTTGCG
TTTGTTTTAAATTAATTCGACCTTGTTTTAATCCATCAAAAAAATAGGGAGTGAGTGCTT
TATTTACTGCTTGTAAAATAATCATCAATATCGCAGCAATTTGAGCTCCCATCGCATATA
AACCTAAATCAACCTGATTAAATTGATGATAAATAAATACACGATCTAACTGCCCTTTTA
AGAAAGGGCTCACATTATGCAAAATTAATGGCGTACCAAAAGCAAGCACATAAAAAAGTG
CAGATTTATATTGCTTCCATTGATATTTTTTACTCGCACTTTTTTTACGATAAATCAGAT
ATGCCAATAAAAATACCAGTACATTGCCTAATAAAATCCCAAATAATCTTTTTTCGACCA
ATTCCGTTTGATAAAGTTCGAGAAGTAATACCGTAAAAACAGCAGTGCCTAAGCTAGAAG
CAAATTGCAAAATGGCATAGGAAATCGCCTGTTTTTGACACTGTCGAATGCGCAGCTGAA
CACCTAATAAGGCTTGGAAAATGGCATTGCCCGTGAAGTCAGTTCACCGATTAAATAAAC
TGCACTGTCTTTGATGGCTCTCATTGCATCTCTTTCTCAATCAAGCTATCCGCCAGTTGC
AAATCTAATGTGGTATCAATATCGACTGAGCGATAGGTTGGCATTAAATAGAAACGCACA
GGTGGAATAAAAAAGTATTTTTCTTGAAGTAGGCTGGCGATATCGTTGATATAAATCGCC
CCATTCGCACGGTATGCTTTTGGTAATTGCTGACGTGGTGCTTCAAAATCTTTGATTTCA
TTCATCGGGAGAATATCATCTCCATTTAAAACAAATGATTTATACGGGTGGTGTTCACAT
TCACAAGCGGATACCACAGACTTACTTTTTCCACCTAAAAAGATTTCCATCGCATTGCGA
ATATCTAACGCATTGCGAAGTGGGCTAGTGGGTTGGAAATGAGCGACAACGCCTTCACGG
ATATTTAAGGTTTCTAAACAGTGCAAAATAACATCAATAGAACGAGTATCACTTTGAGCC
AATTCAGCAGGGCGAAGTAGTGGTGTTGCACCATATTTTTCACCTTCCTGTAAAATACGT
TCGCCGTCTGAAGTGACAACGATTAAGTCAAACATTCCAGACTCTTTTGCTGCTAGAACT
GCACGGCCTACGAGCGAAACTCCGCCAACTAATTGTAAGTTTTTATCTTTAATCCCTTTT
GAGCCTGCTCTGGCTGGAATAATTGCAATTTTTTTCATAAATCTAACCGCTAGTAATATG
GTTAATAAGACTTGCCATTTTAATTTTAAAGAGCGAGTTAAACAATAGACAACGGAAAAG
GAATGAGGAATAATAAATCTCTTTTACTTACTTGACAAAATTGCCTACTCATTATGTTTG
CTATCACAAAATTTATTACTGCGGTCATTCTTCCACCATTTAACATTCTGATTTTATGGT
TGTTTTCTTTAATTTGTTTCCGCTTAAAATGGAAAAAATTAGGTTATCTCTCAACTTTTT
TAGGTGTAGCAATGCTCTATATTTTCAGTATTCCCTATACTTCACAAAAATTGCACGATT
CTTTGGTAACTGAAGATAATCTGAGCATTGAAGATTATAAATCAGCTCAAGCTATCGTTT
TACTTGGGGGTGGCTTACGCGATAGTAAAGAGCTATTTGGTAAATTAGCGATCAGCGAAA
TAGCATTAGAGCGGGTACGTTATGCAGCGTTTTTACAAAAAGAAACTGGTTTGCCTTTAT
TGATTACGGGAAGTAGCCCAAACGGGACTTCAGAAGCTGGCGTAATGAAAAAAGAGCTAG
CACAATTTTTCCATATTCCAACACAATGGTTGGAAGAAAAAGCCAAAACGACGGCTGAAA
ATGCGAAGTTTTCTAAACCTATTTTAGAAAAAGAAGGTATTAATAAGATCGTGTTAGTGA
CAAATCAGTGGCATATGCAACGAGCAAGAATGTTATTTGAACGAGAAGGTTTTGAGATAT
TACCTGCAAGTGTTGGCGCGGGGAAAATGCCTGAAACCTATGGATTAAATGTATTTTACT
TTATCCCACAATCAGGGGCATTACATAGCAATATGCACGCCCTGAAAGAATGGATTGGAT
ATTGGAAAGAGAAATAACGGACATTATTAGGTTAATACATTTAGTAGATCAGCCCTAGTG
TAAAAACAAATATCACTAAAAATTCAAATAGACCGACTTGTTTAATTTTCCAGTTTCTTT
TTGGCACAATAACCGCTCTAATTAACCCAATGAAATAGGCAAAGCTAATGCCATAATCGC
CTAAGGCGAGATAAACAAAGATAAATATACAATGAAGTCCTATACTGAACTTACAGTAAA
GAGGATTTTTCCGCTCTCGAGCAACGCTTTTTACATAAATTGTTGTCCCAATAAAAAATA
ACGTAGGGTGGAGTAAAATCTCAAAATTATATTGGTTTGTTGCTAAATAGAAACTTGCCA
TTCCAATTATGCCGAAGGTTAAAATACCTGCAATATCATTGATTAAGTTTCGTTCATCTT
TTTGTTTTGCATAGTAAATTTGGAACCCTGCAAGCGGCAGGATTGGGATTATAAATTGCA
AAATAGAAAAATGACTTAAGAGTACGGGAAATATAAATATGCCGCTAAATACGGCATAAA
TAATCATCCAGCGTTTATATTTTTCATTTTGTTTTTTGCTAACGACGGAGAAAAAAGGAT
AGGAAAAGAGATAAGTAAAAAGCCAGCTAAGCCCAAGCCAAAAATGATTCATTACAAAAT
GGCTAGCAGAAATACCATAAATAAATGGTACAAATGCCATCACTAACGCTCCGTACTGAT
TAGAAATAATCGGCTTTTCTTTAAATATCATGCTTATTTATCTACTATTTTGTCTTGGTT
CCCATATCCAGTTTTAAATTTTATACTCTACTATATTGATTTACTTTACTTGCAGCTTCT
TCCCTACAAAGATTTTATTTTGTTTTAAACCATTTAGCTGGCTCAATTTTTCAGGTGTTG
TTTTATACATGCGAGCAATGGAATAAAGTGTTTCATCTTTCTGAATAACGTGATATTTCG
CATTGAGATCAACCGTTTTTTCTGACGCTTTAGACGATTGTTTTTGCTTAGTTTCCGTCG
TTATTTTTGCTTTCTCTTTAGTTTTTTCTTTAGGCGAAGTCACCGCTGCTTTAGCTTTTT
TATCTTCCTTAGAGCGATTTTCTACCTTTTTTTCAGCTTTCGATTTCTTGGTTAATTTTT
CATCATTAACTGCTATTTGATTTTGCTGTTTTGGTAATCTATTTTTATATGCAATTAACC
CTTGATAAATCGCCTTTGCAATCTGACGGCGATACGCTTTTGTGGCTAAACGTTGTTCTT
CCGTTGCATTAGATAAAAAGCCCGTTTCCACTAGAATTGAAGGAATATCAGGGGAACGTA
ATACGCTAAGGCTGGCGTGTTGTGGCGAACTTTTTGCTAATTGCGTAACATTTCTCAGTT
TGTCTAAGACTGTTTTACCTAACTCATAGCCTGAACGTTGTGCGTGAGAAAACTGCAGAT
CAAGCACTGTCTGGTTCAAGTAACGTTCATTATTATTTGCTAAAACCGAACCTGCCCCAC
CTAATAATTCCGATTGCTTTTCGTGATCTTCCAACCATTTTCCTAATTCATCATTTGCAC
GGCGATTAGATAAAACCCAAACCGAAGCCCCTTTTAGATTATCTGAACTTGGTGAAGAAT
CAGCGTGAATTGACACTAGATAATGTGCCTTATTTTTACGAGCAATTTCAGTTCGATTAG
GTAACTGGATAAAATAGTCGCCATTGCGTGTCATTACTGCCTTGAAATTTGGATCTGCAT
CTAACAACGCCTTTAGTTCTCTGGCAATCGCTAAAGTCACCTCTTTTTCTTTGACCCCTA
AATTTTTACCGATAGCCCCTGGATCTTTGCCCCCGTGTCCAGCATCAATGGCAATGGTTA
ATTTTGCTTGTGCGGAAAGAGCAAGAAATAAACTCATTACCGTAAAGCAAACATAATGTC
GTAATTTCTGCATAGTATTACCCTAAGCGGTCTGATATTCTAAATAATTTTCCAAAATCT
GTTTTGCTAAGTCGTTTTGAGGCATAAGAGCTAGATTTCGCCCTGTTTCTGCATAGTCAA
TTTGAATAATAAAGTCCGCAGATGGGATCATTCCTTCCCCTCGACTTGCCCATTCTAGTA
AGCAAACCGTTTGTGGACGGAAGTAGTCCCTAATTCCCATAAATTCTAACTCTTCAGGAT
CACTCAAACGATATAAATCAAAATGATATAAAGCATAAGGGGGAAGCTGATACTCTTCCA
CTAAAGTATAAGTTGGACTTTTTACATTCCCATTATGCCCAAAAGCACGAACAATGCTCC
GAGTGAGCGTCGTTTTTCCAGCCCCTAATTCTCCATTCAGATAAATCACAATCGCTTTTT
CACTATGATTTTCTAAATAGCGTTGAAGTTGTTGGGCAAAACGCTGACCGAAATTGAGCA
TTTCTTCTTCAGTTGCAAAATAAAATGATTGCATTATTGTTAATCTAAATTAATAAAATG
GTGACGATAAAACTTCAGTTCTTCGATAGACTCTTTAATATCATCTAAAGCTAAGTGGCT
GTTTTTCTTACTAAATTGTTTAAGCATTTCAGGCTTCCAACGGCTCGCAAGCTCTTTTAA
TGTACTCACATCTAAATGGCGATAGTGGAAGTAGTCCGCCAAATCTGGCATATATTTATA
AAGGAAACGCTTATCTTGTGCAATACTGTTACCACAAATCGGCGAAGCCCCTTTCGGCAC
CCATTTCTTCAGGAAATCTAATGTCTGTAATTCGGCAGCACGTTCAGTTAATTTACTCTG
CTTCACACGCTCAACCAACCCATTTGCAGTATGGGTTTTCACACACCATTCGCTCATTTT
ATTTAATAATTCATCGGGTTGATGTACGGCAAGCACAGGGCCTTCAGCCAAAATATTCAG
ATCTTTATCGGTGATAATGGTAGCAATCTCAATAATTCGCTCTTTTTCAGGATCAAGCCC
TGTCATTTCGAGATCGATCCAAATTAAATTTTGTTTGTCTTGTTGGCTCATCTTTTTCAA
TTAATTATCTAAAATTCCACAGGATATTATTTATTGTAGCATTTCATGCACCACTTTCAT
AAACCCATCAGCAGTAGCATAAACTTCTTCTTTGCCTTGAGCTTTTAAAATCATATCGGA
AAGCTCACGGAATGCGGAATGTCCGCCTTTACGCGTTAAGACTAAATCTGCCTGATTTTT
AACATAATCAAAGGCATCGCCCACGGCAACCGCTAGTCCACAGACTTCAAATGCAGGCAA
GTCCAACGTATCGTCGCCTAAAAATGCAGTTTCTTCGGCTGAAACCCCCGCTTGTTGCAT
TAATTCAAAACAAGCATCTCGCTTAGACATTTTGCCAAGTTGGAAAAGGGAAATGCCTAA
ATCTTTGATGCGACGGCGTAAAATCGGGGTGTCACCGCCCGATAGCACTGCAACTTGAAT
GCCGCAAGCAAGAAGCATTTTGATCCCTAAACCGTCTTTCACATTGAAGTATTTTAATGC
TTCGCCATTTTCGGTGTAATAAAGGCTACCATCAGTGAGTACACCGTCCACATCGGTAAT
CACAAGTTTAATTTTTGTTAGTCTTTGCATAAGTATCCTTGATTTCAGTTAAGTGGAGTT
TTATGATCTTGCCCATTATAGCCTTTTGGAGTAGCCAATGTCGATTTCTCAAAATTTAGC
GACAATTTCTCAACAAATTCAACAATATTGTCAGCAAGCTAATCGCCCTGAACAGAGTGT
TAAACTGCTTGCGGTGAGCAAAACTAAACCCATTTCAGCCATTGCCGAAGCCATTGAAGC
AGGACAACGTGCTTTTGGCGAAAATTATGTGCAAGAAGGTATTGAAAAAATTCAGCATTT
TGCGGAGAACGACACATTAGAATGGCACTTTATCGGTTTATTACAATCGAATAAAACGCG
TGTAGTGGCGGAGCATTTTGACTGGGTACAAACGATAGATAGGCTCAAAATTGCACAACG
TTTAAGCGAGCAACGTCCTGAACACCTGCCTGTACTGAATGTTTTAATTCAAATTAATAT
CAGTGATGAAGCATCTAAATCGGGTATTTCTGCGAAAGAAATGCTAGAATTAGCCACTCA
AATTAGCCAACTGCCACGTTTGAAATTGCGTGGTTTAATGGCAATTCCGAAGCCTGAAAG
TGAGCCTGAGCAACAGAAAATCGCCTTAGCTCAAATGAATGAACTGTTTCTTCAATTACA
ATCTCAATTTGAAGGGATTGATACGCTATCAATGGGAATGTCTGATGATATGCCAAGTGC
AATTGAATGCGGTTCGACAATGGTGCGTATTGGTACGGCGATTTTTGGGGCAAGATCTTA
AATTTGATTGCACTTAAAGACAAATACTCTTATCCTTTCCATATTCAAAAAAACCTAAGG
GAAAAGCTATGCAACCTAAAGCAAAATTTAGAAAAGATTACCGGCAGCCTGATTTTACGA
TTCATCAAATTTATCTTGATGTTCAGCTTGATCCTGAGCAGACGATTGTCACATCGACGT
TGTCGGTCATGCGTAAAAATGCAGAAGCGACTACGTTACGTTTAGATGGGCATAGCTTTG
AATTTTTATCGATTAAATTTAATGGCGAGCCATTCAAAGAATATCAAAAAGATGATGAGG
CTTTGACTTTAAATTTAGCCGATTTCCCTGCGGATCAATTCGAGCTGGAAATTCAGACAA
AACTCAATCCATCAACAAATACGTCACTACAAGGGTTATATCAATCAGGCGAAGGGATCT
GCACGCAATGTGAAGCGGAAGGTTTCCGTCAGATTACTTATATGCTTGATCGCCCTGATG
TGCTTGCAAAATATCGCACCAAAATCACCGCTTGTAAAAGTAAATATCCATACCTGCTTT
CTAACGGCAACCGTATTGCTCAAGGGGAGCTGGACGATGGTCGTCACTGGGTGGAGTGGG
AAGATCCGTTCTTCAAACCAAGCTATTTATTTGCCTTAGTCGCAGGGGATTTTGACCTGT
TGCAAGATAAGTTTATCACGATGAGCGGACGTGAAGTCGCCCTTGAAATCTATGTGGATC
GTGGAAATCTTGATCGTGCAACTTGGGCGATGGAGAGTTTAAAACGTTCGATGAAATGGG
ACGAAGAGCGTTTTGGGTTAGAGTACGATTTAGATATTTATATGATCGTGGCGGTCGATT
TCTTTAATATGGGGGCAATGGAAAATAAGGGGTTAAACATTTTTAACTCGAAATTTGTGC
TGGCTAATCCGCAAACTGCAACGGACGATGATTATTTGAATGTTGAAGCGGTGATTGCTC
ACGAGTATTTCCATAACTGGACGGGCAACCGTATTACTTGCCGTGACTGGTTCCAACTCA
GTTTAAAAGAAGGTTTGACGGTTTTCCGTGACCAAGAGTTTACTTCAGATTTATGGTCAA
GATCGGCAAAACGGATTGAAGATGTGCGTTTGTTGCGTGCGGTACAATTTGCTGAAGATG
CAAGCCCGATGGCTCACCCTATTCGCCCTGAAAAAGTGATTGAAATGAATAACTTCTATA
CAGTTACCGTCTATGAAAAAGGGGCGGAAGTTATTCGTATGATCCATACCTTACTTGGCG
AAGAGCGTTTCCAAAAAGGAATGAAACTCTATGTGGCAGAAAATGATGGCACGGCGGCAA
CCTGCGAAGATTTTGTGTCTGCAATGGAACGTGCTTCGGGAGTGGATTTAGATCTATTCC
GCCGTTGGTATAGCCAATCGGGTACACCTGAATTAACGATTGCTGATGAATATGATGAAA
AACGTCATACTTACCGCTTGCACGTTTCTCAAAACACACCACCAACCGCTGATCAGCTAG
AGAAAGTGAATTTACACATTCCGTTGAAAGTAGCGTTATATGGTCAAGATGGTAAGAAAA
TCAAGTTACAACACGAATTATTAACCGTCAGTGATGTGTTAGATGTGGTCCACGAACATC
AAACCTTTGAGTTCCACAATGTGCAACAACGCCCTGTGCCTGCACTGTTGTGTGATTTCT
CAGCCCCTGTGCGTTTAGATTATGACTATTCAACAGAACAGCTTTTAACGCTCTTGAAAT
TTGCTGAGAATGATTTTGTGCGTTGGGACGTGGCACAAATGTTGTTTAACAATGAGCTGC
GTGAAAATCTAAGTCGTTACCAACAGGGCGAAGCAATGGCATTCTCACAAGGTCTGTTAG
AAGCGCTCACCTTTGTGATCGACAATGCAAATAAAGACCCAGAACTTGCCGCTTTAACCT
TAACCTTGCCAAAAGAAACGGAATTTGCGGAGTTGTTTAAAGTGATCGACCCTACGGGTA
TTGCAGCTGTACGTCACTTTATGCGACAAGCGATTGCTGATGAACTAAAAGATCACTTCT
TAGTCGTTTACAACCAAAATAAATTAACGGAATACCGTGTGGTTGCCGAGGATTTGGCAA
AACGTGCATTACGCAATGTCTGCTTGTCTTACCTTGCCTTTACTGAAGTAGGGAATACCT
TGGTACACAAACATTATCATCAAGCAAACAATATGACGGATACTTTGGCAGCACTCACGG
CTTCGACCAAAGCACAACTTGCTTGCAGAGATCAGCTTCTTGCCGATTTTGAACAAAAAT
GGCAACACGATGGCTTAGTGATGGATAAATGGTTTGTTTTACAGGCAACACGCCCAGATG
AAAATGTACTTGAAATTGTGCAAGATTTATTAACGCACCCAAGTTTTAACTTTAAAAATC
CAAACCGTGTACGTTCACTCGTTGGAGCATTTGCAAGTCAAAACCCAAGTGCGTTCCACG
CCATTGACGGTTCAGGTTATCGTTTCTTAGTCGATATGTTGATTAAGATGAACGAAAGTA
ATCCGCAAGTGGCGGCACGTTTAATTGAGCCGTTAATTAAACTTTCTCGCTATGACACTC
AACGTCAAACCTTGATGCGTCGCGGCTTAGAGCGTTTGAAAGGCTTGGATAATCTTGCTC
GTGATCTGTTTGAAAAAATTGAAAAGGCGTTGCAGTAATGATCTGGCATAAAGCATTATT
TTCTTTTCACGGAAGGTTAAACCGTAAAGGCTTTTGGATCGGCTTTGGGATTAATTTTGC
ATTTTTGTTTATTTTTGCAAATTTTATCTTAAATCCGACCGCTTTCAGCTGGATTAGCGT
TCTACCCTTGACCCTTTCACTTTACAGTTTATCTGCAGTGATCGTTAAACGCCTACACGA
CCGTAATCGTTCGGCGAAAGCCTTGTTTATGGTTGCGGTGCCGATATTGTGTTATCTCAG
TTCATTGGGAGCGCAAGGAACAATGGCATTTGTGCTAGGCATTATGATGCCGATGTTTAT
CGGGACGATTTTACTGATGGAATGGGGCGTGTTTGTAGGAAATCCTGAAGCAAATCAGTA
TGGTGGGAAAGGATTGAGTGTGAGATTTAGATAATTGTAGGGTGGGTCTTGACCCACCGT
TTCGTTGTAATATCTTGAATTTATTGGTGGGTTAAAACCCACCCTACAAAACTGTTTTTT
AAATCTCCCCCAGCCCCTCTTTTTCAAAGAGGGGAGCTAGTTACAAATTTTAATAACAAA
CAAATACAAAATGACTGAAATAAAACTTAACTACCACAAAACCCATTTTTTAACCTCTGC
ACCTGATATTCGCCATTTACCTGAAGACAGTGGCGTGGAAATTGCCTTTGCAGGGCGTTC
AAATGCAGGGAAATCAACGGCATTAAATGCTTTAACTAACCAAAAGAACTTGGCTCGTAC
TTCTAAAACTCCAGGGCGTACGCAGTTAATTAACTTATTTGAAGTAGAACCAAATTGTAA
ATTAGTCGATTTACCTGGCTATGGCTATGCGGCGGTGCCTGAACAGGTGAAACTTCAGTG
GCAACGCTCTTTAGGTGAATACTTGCAGAAACGAGAATGTTTACGGGGGGTAGTGATTTT
AATGGATATTCGCCACCCGTTGAAAGATCTCGATCAGCAGATGATCGAATGGGCAGTGTC
TGCGGAATTACCTGTGTTATTGCTACTTACCAAAGCGGATAAACTTAGCCAAAGTGCGAG
AAGCAAAACCGTTAAAATGGTGCGTGAAGCAATTTTACCGTTTCAAGGCGATGTGCAAGT
TGAAGCCTATTCTGCATTAAATCGTATTGGTATTGATAAACTTGCGACTAAATTAGATAG
TTGGTTCGCCGAAATTTTTACACAAACCCAAGAGGGCTAATCTTATGTACAACTTAACCG
AATTACGCCAAGAAACCGATGAAATCATCAAATCTTTATTAGACGATGGCAGCGATCCTG
AAGCCCTTTATATTATCGAACACCACGTTGCTCATCACGATTTCGATAAACTCGAAAAAT
TAGTGGTAGATGCTTATAAGTTGGGCTATGAGATTTCTGAAGCGGAAGAAGTGGAAGAAG
AAAATGGCGATCTTGTGTTTGTGTGCGATATTGTCAGCGAAATTAAATTAGATGCGGAAC
TTATTACCGCTCAACAAAAAGAGCTACTGCCGTTAATCGAAAAATCGGGTGCGGTCTACG
AAGGCTGGGGAACTTATTTTGAAGATCCGAACAGTGATGAAGATGAATATGGTGATGACG
GCGAATTTTTCGATGACGAAGATGATGATTTTGATGATGAAAGACGTTAACCATTAGCAG
AATTATGAAAATAAATGATAACCCTATGTAGAATATTTACCATGTAAGAATCAAGTAATA
AGGAGGAGCAATGCTAACAAATTGGTCAGAAGGTTATGTTAATGATATTAATTATACGAC
AGGTTATTACGATGGATTAAATAGCCACCAATTAATTTGTCCATTCTTAATAGCAAATTT
ACAGCCGCCAAAAGTCATTAATGCGTGTGAGTTAGGTTTTGGGTTTGGTGTATCGCTTAA
TATTCATGCAGTAGCAGGAACAGTAAAATGGTACGGGACTGATTTTAATCCTTCTCATGC
GTTCTTTGCTCAACAATTAGCAAACCAAGGCAATCCAGATAAAGTCGTTATTGCAGATCA
ATCTTTTGCCGAATTTTGTCATCGAGATGACTTACCTGATTTTGATTTTATTGCTCTACA
TGGTATTTGGTCTTGGATTTCACCACAAAATAGAGAAACTATCGTTGATTTTATTCAACG
TAAATTAAAAGTAGGTGGTGTAGTCTATATTAGCTATAACACATTACCAGGATGGGCAGG
AAAATCACCAATTAGATATTTATTAAATCAATACTATAGTAAATTATCTGCTACTCTAGA
ATCAAAAGATCAAGCGATTAAATCAGCATTAGAACATACAAAGAATATGCTTTCAGTGAG
TAATAGTCTCCTTTCTCTCTCACCTTATTTGTTGGAACAAGTTGAACAGATCAAAGAACA
AAATTCTAATTACGTCATTCATGAATTTACTAATCAGAATTGGTATCCAATGTATTTTTC
AGAAATTGAATCCTGCTTGAAACAAGCTAAATTAAGTTACGCATGCTCCGTTTCTTATTT
AGATGATTTTGATGAGGTTTTATTTGATGAAGAGCAACAAAAATTATTATCTAGCATTCA
AGATCCTTCTTTATTTCAAACAGCAAAAGACTTTATTTTAAATAAACAATTCCGCCGTGA
TTATTGGGTTAAAGGAAAATCTCAACTTACTAATCAACAAGGAGAGAAAGAATGGAAGAA
ATTAAATATATTACTTGTTTCATCTACAACAAAAATTTCGACCACGATTAAAAACTACCG
ACAAACGGAATTTAAAGAAGAATTATTAAAACCTATTATTGAAAAATTATCTGATTATAA
GATTCACTCGTTAGAATCTTTGTGTGAAGCCTTAAAAGGGGATATGCCTCCAAATGCATT
ATTTAGAATAATTGCCCTATTAGTAGCTCGAAAAGAAGTTGTCATTACTCAATCGGCTGA
AACAATAGAAGCAGCTACAAATTCCTGCCAGAAATTTAACCGAGCTATATTGGATAATCC
TTTTGCTTTTAATAACGTTAACTATCTGGCAAGTCCTGTGTCAGGTGGTGGGATTTATTA
TTCTAATATTGAATTACTCTTTTTATCTGCATATGTACAGAAAATTCCAGAGAAACAGTG
GGAAAAATATGTACGTACTATTTTAACAGCACATAATCAACTATTACGTAAAGATGATAA
TATTCTATCTTCTGAAGAAGAGATACTTGGAGAAATATCTCGTCTGAAGAAAGAATTTTT
AGATGATAGATTTGAAATTACAAAAAGTTTAAAGGTGGTCTAGCCCCTTTTTCACCCAAT
ATTGATACGGCTTAGTATCTGTTTGACTTTTTAATAGCTGATGATCCATAAATTGACAAA
AACTCGGAATATCACGAGTAGTTGCAGGATCGTCAGCAATAATTAGCAACACTTCACCAT
CTGCCATATTGCGAATGGTTTTGCGAGTAAGCATTACAGGTTCAGGACAACGTAGCCCTA
GGGTATCTAAAGTGTGGTTAATGGTTAGTTCGGTCATCGTTATTATTCAAAATTAAAAAT
TACAGGATATATATGCAACAGCTTTTCTCTCAACACATCGCACGTATTCAACAAATCGTA
CAGCACGCCTTAGAGCTGGCTCGTCTTGACGGGCTTTGGATTTATGCAGGGCAGGCAAAA
TACCATTTTTTAGACGACCAAACATCGCCATTTAAAATCAATCCGCATTTTAATTATATT
TTCCCTGATCCCACCGCAGAACAAAGTTGGCTTTTTTTAGACGGTAAAAATAAACCGAAA
CTCTATTTTTATGCACCGCAAGATTATTGGCATTGTACGCCAAATCCACCGACATCGGCA
TTTTTTGCTGATGAGTTTGAATGGCAAATGCTCACGGATAGCCAACAAATTCAACAATAT
ATCCTTAATCCGACCCATTGTGCCTTTATTGGTGAACAAACGGAGCTTGCCAAATCGCTA
GGTTTTGAGCATATCAATCCACAGAAAATGCTAAATGTACTGCATTTTGAGCGTTCGATC
AAAAGCGAATTTGAAATTGAGTGCATATATCAAGCTCAACTCACCGCTTTAACAGGACAT
CACGCGGCAAAAGAGGCTTTTTTTGCAGGTAAAAGTGAGTTTGAAATTAATCTAGCCTAT
CTTCAAGTGACCAAGCAATCGGATAACAATGTGCCTTATGGCAATATTGTTGCCATTAAT
CAGCATAGTGCGATTTTACATTACACAAAATTGGATTTCACGCCACCTTGCGAACGCCAC
AGTTTTTTACTTGATGCTGGCACAAGCTATCTTGGTTATGCATCTGATATTACTCGAACT
TATGCCCTTGATCCACAAAGTGAATTTGCAGCAATGATTGCTCAAATGGAGCAGTTTAAA
CTGGATACGATTGCTGATATGCAAGTGGGGATTAATTATCTAAGTTACCATACCCAAATG
CACCGTTGGATCTCGCAAATGCTTCATCAGTTTGAGTTTGTGAAATTACCTGCTGATCAA
ATTTTTGAAGAGGGTATTAGCCGTACTTTCTTCCCACACGGTTTAGGGCATCAGCTCGGC
TTGCAAGTCCACGATGTTGCAGGTTTCCAACAAAACCATCGTGGCACTCGCAAAGCTCCG
CCTGAGATTTATCCAAGTTTGCGCTGCACTCGTGATTTAGCCGAAGGTATGGTTCTCACC
ATTGAGCCTGGGTTCTATTTTATTGAGATGTTGCTAAATCAATGGAAAAACCACCCGCTT
GCACCTTTCTTTAACTGGCAGAAAATCGACGAATTTAAACGCTACGGCGGTATTCGGACA
GAAGATAACATTGTGATGAGAGCGACGGGTGCAGAAAACTTAACGGCAAAAGCTGAAAGT
ATCAGTAGCAGATAAGTAATTATTACAGATCCCATTTAGCTTAAAATATCTAAATGGGAA
ATTGGTGTACTCATAAATAATATTTCTAATCTAAAGAAAATAGATCTAATAATGTGGCAA
AGCTTTGCGATTTCACTATATTGTGAAACTCTTCAATGTAAACTTTATCTAGATCTGTTT
CCCTGATTGCTGCGTATAAATTGCTATATAAGCCATTAGAAGTGATTTTTCTTGCAACAA
CATAGCCTTTTTCTAAATATGGTTTTACAGCCCAATAAGGTAAGGCTGCAATACCTCTTT
TACTGGCAACAAGCTGAATGATTGCGATAGTTAATTCACTAGTGCGTCTTGTTGGGTTTA
TTCCTACTGGTTGTAAGATTTTTTTCAATAAATCTAACATATTGTCGGGAACAGGATAAT
GAATTAGTGTTTCGTGACGAAAATCTTCAGCTTCCCAAATTTCTTTTTGAGCCAAAGGGT
GATCTTTGGCACAAATAGCAACCATTTCATAAGAAAACAAAGGTTTATAAATAATACCAA
TGGACTCTTCTATTTCTGATACAACAGCCCAGTCTGCTCGGTGAGCAAGCAATAGACCAA
CAGTATCAGTATGAAAACCAGACACAATATCTAATTCTATTCCCCCCCAATTTTGTCTAA
AAATATCCATTGCTGGCATTAACCAATCAAAACAAGTGTGGCATTCAACAGCAATCCGTA
ATTCTCCAACTTCTCCTTGTTTAATTCGGGTTATATCTGATTCAGCTTCTATTATTTTAG
GTAAAATTTCATAAGCGAGCTGTACTAAACGTTCTCCAGCTGGAGTAAAATGGATTGGCT
GAGTTTTACGTTCAAATAGAGTTAGATCATATTGATCTTCTAACAATTTAATTTGATGAG
ATAATGCTGATTGTGTTAAATGAATACATTTGGCGGCAGCTGAAACACTGCCGCTTTCTT
TTAAAGCAATAATAGTTCGTAAATGACGAAGCTCTAAGAAAATTGGTTTCATTAGTCTGA
ATTTTGAATGTAACAACTACAATTGACCTAGAATAGCATGTATTTACTATATTAGAAAAT
CGTTTTCCTAATCAGCATTACTTTATTTTTTTATTAGCATGCTGGGTTAAATACATAGTT
TCTATTATCTATATCATTTTATAAATGGCAAATAGCCTTCTATTTAAATATTACTTAAAA
TATGAAAAAAACTATTTACTACCATAAATTAGCAATATTACTTTCTCTATTTTTTTCAAA
TGAACCGATTGTTGCTAAACATATAGCACAGAAAATATGCATAGTTGTAGGTATTTATGA
TGGCGATACTTTAACCTGCTTGCACAATCGGACACAACTTAAAGTACGCCTGCAATATAT
TGATGCCCCAGAATTTGCCCAGCCTTTTGGTAATAAGGCGAAGCAATCGTTAGCTCAACT
GGCATTTAAAAAAGAGGTTGAACTTGAGATTACGGGGTATGATAAATATCAACGGCTGTT
GGCAGTGGTTTATGATCAGAGGGGTGAAAATCTTAACTTAATTCAGGTGCAACGAGGAAT
GGCGTGGGCGTATCGCCAAACACAACCTGTGTATCTGCAAGCTCAACAACTTGCTCAACA
GCAAAGAATAGGTTTATGGCAAGATAAAAATCCGATCAATCCTGCGGACTGGCGTGCAAG
TAAGCGGTCGGATGAACATTCATTTTGGCAAGGTTTTTCGCCTAAGGCACCGCTTGCCAC
TATAGATTGTAATGTGAGGAAAAGTTGTAACGATCTTCCCGATTATGACACGGCGAAACG
CTACTTTAAACAATGCCGTTGGCGAGAGCTAGACGGCAATAATGATGGTATCCCTTGTAA
TAAACTTTATAGAAAGGCTCAGCGACAATGATTAATCATACTTTTCGTTCCCATTTCCCT
TTTTTTCAAGATAATCCCGATGCGGTATATTTAGACACTGCCGCAACAACACTCAAACCG
AAAGTGTTGATAGACGCAACGCTCAATTTTTATCGTTCATCTGGTTCGGTTCACCGTAGT
CAATATGATTTTCTTCAAACGCAACGTTATGAATTAGCAAGGGATTTAGTGGCAAAACGT
TTCAATGTTGCAACACGAGATGCGGTTATCTGGACAAGTGGCACAACCCATTCACTTAAT
TTAGTCGCAAATGGTTTAGCTGACAGTATTGAAGCTGGTGATGAAATTGTGATTTCTGTG
GCAGAACATCACGCTAATTTTATTCCGTGGCAACAACTTGCTGAGCGTAAACAAGCTAGA
TTGATTGTGCTACCGCTTAATAGCAACTACCAAATTGCCCCTGAAACGCTACAAACAGCC
TTATCAGAACGCACTAAAATCGTTGCGTTTAATTTGGTGTCAAATGTAACAGGGGTTAGA
CAGCCTGCAGAGCAATTGATACCGCTTATTCGTCAGCAATGTTCAGCCAAAATTGTGCTT
GATGTTGCACAAGCGGTCTGTTGTGAACAAATTGATGCACAAGCACTTGATGCCGATTTT
TATGCGTTTTCTGCACATAAGATGTACGGACCAACTGGGGTTGGCGTATTAACAGGGAAA
TTGAGTAGCCTTGAGCAACTCCGCCCTCTTTTATTTGGCGGAAAAATGTTACAAGAGATT
ACTGAGCAAAAGCTCACGATGGCAACATTGCCTTATCGTTTAGAAGCAGGAACACCAAAT
ATCGCAGGAATTATCGCTTTTGGTGAGGTGCTGGAGTGGTTGGAAAAATGGGATTTTTCA
GCTTTAAACTCACCGCTTTATCAGCTTGCTAAAGAGGCTCGCCAACGGTTAGCTGCTTAT
CCAAATATACGCATTTTAGCGGAAGGAAGTTTAAGCCCAACGATTAGCTTTGTCTTTCAT
CATCAACATCACGCAGATATTGCGGCGATTTTAGCCGAGCAGCAGATCGCATTGCGTAGT
GGCGAACATTGTGCCAAACCCTACTTACGTTATTTAGCACAAAATGGCACCTTGAGAATA
TCTCTTGCTCATTACAATGTGCAAGCGGATCTTGACCGCTTTTTTACCGCATTAGATTTT
GCTCTCGACATTTTAGAAAATTAATCTCAACTTAGATCAAAAAATCGTAAATTTCCCGAT
TTTCTGCTAGAACGAAAGGGCGTTATAGGGTAATCTTTGCAAGTTTTTTGATTTATTTTT
TAAAATTAAATTTATAGGTATTGATATGGTAAAAAAAATTGCAGTATTAACCAGTGGCGG
TGATGCTCCTGGTATGAATGCAGCGATCCGTGGTGTTGTGCGTGCGGGTTTAAGTGAAGG
TTTAGAAGTATATGGTATTCAAGACGGTTATTACGGTTTATATCACGACCGTGTTATCAA
ACTTGAACGCCGTTCAGTGTCTGAGGTGATCAACCGTGGTGGTACATTCTTAGGTTCTGC
ACGTTTCCCTGAATTTAAAAATCCAGAAGTGCGTGCAAAATGTGTAGAAACCTTGAAAAA
ATATGAAATTGATGCGTTAGTAGTTATCGGCGGTGACGGCTCTTATATGGGGGCAAAACT
ATTGACCGAAGAACACGGCATTGCGTGTATCGGTCTACCTGGCACTATTGATAATGACGT
TGCAGGCACGGATTACACTATCGGTTTCCAAACAGCACTTGAAACCGCATTAGAAGCAAT
TGACCGCTTGCGTGATACTTCAACTTCTCACCAACGCATTTCTATCGTTGAAATTATGGG
GCGCCACTGTGGTGATTTAACCTTAAGTGCGGCATTAGCAGGCGGTTGTGAATACATTAT
CATTCCAGAAAAAGGTTTTGATAAAGAGTCACTAATACGCAACATCGAAGATGGTTTCAA
TAAAGGAAAACGTCACGCAATTATTGCGATTACAGAATTAATGACAGATGTACACCAATT
AGCGAGAGAGATTGAAGAACGCTTTGGCCACGAAACCCGTGCTGCTGTGTTAGGCCATAC
CCAACGTGGTGGTGCGCCTTGTGCATTTGACCGTATTTTAGCTTCTCGTATGGGCGTTTA
TGCAGTAGAACTCTTGATGCAAGGCTACGGTGGTCGTTGTGTGGGTATTCAAAATGAAAA
ATTAGTTCACCACGATATTATTGATGCAATCACTAATATGCGTCGTCCGTTTAAAGAAGA
AATCTTTGATACCTCTAGAAAATTATTCTAATAAAAAGTGGCGCTAAGCCACTTTTTTAT
TATCCGTATCTTTAACCAAATCACTGAATGAGTCGGTGTTCTATTCGGCTTTATCCCAAA
ATACTAATTGCTTTATTTACTCATAGGTAATTTGTCAATTTTGTGCTTTAAGGAAAGGCA
ATAGCAATAATGCGATGCCAGAGGCTGCACAAGCAATCACGACAAAAAATCCGGACCAGT
GGTGTGATTCCATCACTAATGCTAAAGGATAACCAGCTATAGCAGCACCTAAATATGCAA
ATAATCCCACAAACCCTGTTGCTGAAGCTGGAGTTTTTTTATGGGAACATTCAGCAGCTG
CCATACCAATAAGCATTTGAGGACCAAATACGAAAAAACCTACTGAAAAGAAAATTCCTG
CTTGTAATATGAAATTTTCTTTTGGCATAAGCCACATTGCAATAATGGAGAAAAAAATAC
CAATAGCAAATAACAATGCCATTGGACCACGATTGCTAGCGAATAATTTATCTGATCCCC
AACCAGCAACTAGAGATCCTATAAATCCTCCTACTTCAAAGAGTGAAAGTGCACTATTAG
CAGAAACAAGATCATAGTGATATTTTTCAGTTAAATAGATATTTCCCCAATCGTTATTTC
AAATGTACCACATAAAATATTCACTCTCTCTTGCATTCCACGAATTCCAAATCCTGTTAA
TATCTGATATGTATCAAATCCAACCCCGTTATCTGTAATAATAATATGTATATTATTTTT
TATTTCAATTTCTATTTTTACCTTATTTGCTTTAGCATATTTTATAATATTATTCAAACT
TTCTTGACATAATCTATATATAGTAATTTCAAGAATATGTTCTAATTTTAAATTTTGATC
ATTTTTCCATATTAATTCAGTATCAATTTGATTATCTTGAAAATTTAGTTCAATAAATAG
ATTCTCAATAGCTTGGGGTAAATCTAAATCATCAAGTAGACGAGGTCGAATTCGATTTAG
TAGTACTTTTGTTGTATCATAAATATTAAGAGATAATTGCTCTATTGTGGTTGATATTTT
TTCATAATCAGGTGCAATCCTTTTTAAAATATTTGCTTGAGTTCTAATGGCTGTAATATT
TTGCCCGACCTCATCGTGTAATTCTCTAGAGATTTCTTGACGAATAGTTTCTTCAGTATT
AATCAGCTGCCGAGTGAGTAATCTATTTTTATTTAATTCTATTGATAAACTCTGGTTCAA
GTTACGCTGATCTTGAATCGCAAGTCCTAGAAATATTCCTGTGATAGTTTGAGTTGAAAT
AGATAGTAATAAATCAGCTATAGTGAGATTAGAAAAACTATGTGTAGTACCAATAAGTGC
TATACTATTAAGCAGGACTCCTAAAAATGCACCTTGCCAACCATACTGAAAAGCTAATAA
TATAATAGGGATTGCAAGGTAGAATAAAGCAAACCTATAGAAGGTATCTGGCAATTTCAT
TTGAATATAGATATTTAAAACAAATAGTAAAATATAAATAAAAATGTGCTTTATTCTTAA
AGTTACCGGCTTCTTTATTAGAGAAGAAGTAAGAGGAAGCCATTCAGTCTTAAATAAAAA
CTCATTGATTAAATAGCAAGCAGGAACAATCAATACCCCACCAGTAAAACTTACAAGAAA
TGTGAAGTAAAATTCTGATGAGGAAATGGCTACAGCATTGATCATACTAATTGAAACTAT
AGTGCTAAGTTGAATTGATAATTTTTTCCATTGATTTCCACTATAGTATAAATATGATAA
GTAAATAATTGGGATACTACATATACTTAAAATAAAAATAGAATATTGATATATTTCTGG
AAATAAATAGTTTAATAAAATCAATATACTAATTTCAGAACAATATACAATAGGCCAGAA
TTTAGGTTGAATATGCAATATAATACCACTACGTAAGGCAAACGGCAAAAATAGACAGGC
CAAAACAATATCTGAAAGTAAATAATCTGAGATTATCCATAAGCAGAAATAAGAACAAGT
TATCAAAAACCAAGAGTATAATATAGTAAATATCATTTTAGTTGTGAATTTAATAAATTC
GCTAATTCAACATTATTTTTGACATTGAGTTTATTTATTGCATTAGATATACACCTCCTG
AGTATACTGTTTTCACCGCTTGAATTAACTCATCAGGATTACATCGTTTGCTTAAATACC
CTTTTGCTCCTAATTCTAACGCTTTTTTTATAATTAAATCTGAGTCATTTACACTTAGCA
TAATACAGTGGATACCTGACGGTATATCTTTTAATAAATCTAAGCCACTTTCATCTGGCA
TTGAAATATCAATAATACATACATGAGGTTTTAAATAAGGTAAATGTTGACGAGCTTCTT
TAGCAGAAGAAAATTCTCCAATAACAGTAACGTCACTCTCTAAAGAAAGGAGTTGAGAAA
AACCAGAGCGTACAATGACATGATCATCAATAAGAACAACATGAATCATAAAATCCTTCC
AATTAATAATAGCGTATTTCTATAAAAAATACGGTGGAAAAGTCCACCGTATTCTTGTTA
CTTAGCATATTCTATCTTTTACGAATTTTTTTCTCTTCTGCGATTGCAACGAAGGCTAAC
AATCCAATACAAGTAATTGCTGATGCATGAAGTGCTGCAAAAGTACCACTCCATCCAGTT
AGACCAAAAATTGGAGTACCGTCAGCAATCATTCCTAATCCTAGTTTTGCAAAACTATCT
CCAATTAAGTAAGCAAAGGTACCTTTTACACCATCAGCAACAGCAATTGCTTTTTTAGGG
ACAAACCCAACAGCAGCCACGCCAATCAGTAATTGAGGGCCAAATACTAAAAAGCCTAAA
GCAAACAATGCCGTTAAATACATAAATTCATTAGTTGCAAACTGATAGAACTCAAGAGTA
AAAACAATCAGACCTAGGGCAATACAAGCGGTTAAGGCACGACGACCATTTGCTAAATCA
GATAAATATCCCCATAAGAATGTACCCACTAATGCCCCGACTTCAAATAGAGCAAAACCG
GAAATAGCAGCATCTTTTGAAAATCCTAATTCTTGATAGGCATATACTGGGGACCACTGA
TCAATACCAATACGAACAATATATAGAAAAATGTTAGCAAAGCATAGTAGCCAAATAACT
TTATTTCTTAATACATATTGAACAAATATCTGCCATTTGGTCAGTTGATTTTCTTCAGTA
TTACGATCTTCCTCACTAATTTCCTCCCCAAATAATTCTTCCGCTTTACCTAAACCATAT
GCCTCAGGAGAATCAGAACCATAGCGTAATCCTATAAATCCAATAATTAATGCAATAATT
GATGGAAATACAAACATTCCAATGACATGTCCATTAAAGAAGACATTAGCTCCGAATAAT
GCAACTCCAGCAGCTGCCGCACCACCTACATTGTGTGATAAATTCCAGAAACCCAAAAAT
GTTCCTCGTTTCTTTCTAGGCGTCCATTTAGTAATTGTGGAGTAGCTAGATGATCCCCCT
GTACTTTGGAAAAAGCCACTAAGTGCATAGAATGAAATCATTAAGAACAGTGCAATGCTC
CCTCCTCCCATACTAGCACTAAAGCCAAGCATACAGATAGCTGAAAGAATAAGCATAAAT
GGTACAAATTGTTTTGTATTTTTACCATCAGCATAATAAGAGACTACGGTTTTCCCAATA
CCATAAGTAATTGAAAAACCTAAGCCAATAAGTCCTAAATCTGTTTTAGTTAAACCGTAA
GTTTCGATCATATCATTTTGTGCGATGTTGAAATTCTTACGAATCAAGTACATTGCCATA
TAACCGATAAATACAACTAAATAAGATTGCATAAAAGGTTTGAACCACATTTTCCGTCTT
TCTTCTAGGGATAGATCTAAGACTGGGCGTCTAACTTCAGCTAAAAATGAAAACATAATT
TCCTCTGATATTTTTAAAAAGATGTTTAAATTTTAAGAAAATTATTTCATTGCTCCTTGA
GAGAATCCCCTAAATAGAATAAGAAAATTTCCTAGTTTAGATACCGTTAACTGTATTTTG
TGACTAAGATCACATTTTAGGGTTTATTGTGAATTTCTAGGAACAATAACGGACAGATGG
TTTTTCCCTTCAACCTTGGATATTTCTGCTATAACCGCAGGAGAAAAATGTACTCTCTGC
TGTGTTAGTTGATAGACTAAGTCAAAGACAAGGGGCAAGTGAGAGATAATCAGCACATGC
TTCGCTCCCTCTTCTCGTAGAAATGCAAGATAATCAATCACTGTGTCGGGATTTCCGTCA
GGGGTAATCTCTTCCCATGTTTCCGCAAGATTTGCAAAACTTTGCATAGTGTTGACCGCT
TGCATACCTTGTTTTACGGCTTGTGCCGTTTGCTGTGTGCGAAGGTAGGGGCTAATAATC
ACTTTATCTAATTTAATTTGTTGATTTTCAAGCCTTTTTGCAAGCCATTGCCCTTGTTGA
TATGCCATCAATTTACCCTGTTCAGTTAAGTTTCTCTGTGCATCAGTTGGGGCATTGAAA
CCTGCTTCGCCGTGTCGCATTATCCAAATATTCATCGGTTTATCCTCTTCGTGGTTTAAA
CAGAACACTTTTAGGCGTATAATGCACGGCGTTTTTTGTTGTTGCAAGCAACAGATAAAA
GATTTCTATTTTTCACAATTTAAACAATGGAGTAATTGAATAATGTCTCGTAAACTCAGA
AGAACCAAAATCGTTTGTACAATGGGTCCAGCTACAGATCGTGGCAATACGTTAGAAAAA
ATCATTGCTGCTGGTGCAAATATGGTTCGTATGAACTTTTCTCACGGTGTGCCTGAAGAT
CATATCTCTCGTGCAGAAAAAGTGCGTGAAATTGCAAAACGTTTAGGCAAACACGTTGCG
ATTTTAGGTGATTTACAAGGTCCTAAAATCCGTGTTTCTACCTTCAAAGAAGGCAAAATT
TTCTTAAACATCGGTGATAAATTTACCTTAGATGCAGAATTACCAAAAGGCGAAGGTCAT
CAAGAAGCGGTTGGTTTAGACTATAAAAACCTACCAAACGATGTCGTTCCAGGCGATATT
CTTTTATTAGATGATGGTAACGTTCAATTAAAAGTGCTTTCTATTGACGGCGCTAAAGTA
TTTACTGAAGTTATCGTGGGCGGTCCATTATCAAACAACAAAGGTATCAACAAATTAGGT
GGCGGTTTATCTGCTCCAGCATTAACGGACAAAGATAAAGAAGATATTAAACTTGCAGCG
AAAATTGGCGTGGATTACCTAGCGGTATCTTTCCCACAATCAAGTGCAGATTTAAACTAT
GCTCGTCAATTAGCAAAAGAAGCGGGATTAGACACTAAAATTGTCGCTAAAGTAGAACGT
GCTGAAACCGTTGCAACTGAAAAAGCAATGAACGACATCATTTTAGGTGCAGACGTTATT
ATGGTGGCTCGTGGTGACTTAGGTGTTGAAATCGGTGACGCAGCATTAGTTGGCGTTCAG
AAAAAACTTATCCGTCGTTCACGCAAATTGAACCGTGTTGTAATTACCGCAACACAAATG
ATGGAATCAATGATCAAAAAGCCTATGCCAACCCGTGCGGAAGTGATGGACGTAGCAAAC
GCAGTATTAGATGGTACTGATGCGGTAATGCTTTCAGGTGAAACGGCAAACGGTGATTAT
CCAGTTGAAACGGTAAAATCAATGGCAGAAGTCTGCTTAGGTGCAGAAACAATGCCAAGC
ATCAATGTTTCACGTCACCGTATGGAAGCTAAATTTGCAAGCATTGATGAAGCAACGGCG
ATGTCAGCAATGTACACCGCAAACCACCTTGAAGGTGTTTCTGCAATCATTGCATTAACC
CATTCAGGTGAAACCGCAAAATTAATGAGTCGTATTAGCTCTGGTTTACCGATCTATGCA
CTTTCTCGTAACGAACAAGCGTTAAATCGTTGTGCATTATACCGTGGTGTAACGCCAGTT
CATTATGAACATGACAGCCGTACTATTGAAGGTGCGAAAAAAGCATTATCTTTATTAAAA
GCGCAAGGCTATTTAATGTCTGGTGATTTAGTGCTATTAACTCATGGTGATGAGTTAAAA
GAAGGTGGTACAAATACTTGCCGTATTTTAAGAGTAGAATAATTTGCTCTCTGATAAAAA
ATCCACGCAAATGCGTGGATTTTTTTATGTATTCAACAAACAAATACCTATGTCTTCTCG
ATTTAGTCTAACGAATTTCACCTACCGAAACTTTAGCATCGGTATGTTTATTGCCGATAA
TTCGATCTTCACATTTATTGTTTTCATCACAAATAGAGACAACAACGCTCTTCTCATCTT
CTAGTGTTTCAGGTTGTAGAGATTTAACTCCGAACTTATTATTTTCAACTAAATTACTCT
GTTCGCGAGATAGATAAGTTGGCTTAATCCCGTTAAGTTTATCTAATATCGTATTTAATT
GACGCTCATTAAGTCTTTTGATATTTCCTTCTCCGGCTAGCTCATCATCACCGTAGTTTG
TTCCTCTCGGTTGCTCATAAAATGTAAAATCAGTATTTTTCAGCACGATAGGCATATCTT
TATGGCTGTAATAGGCTTTAGCACCATTTGGAGCTAGTGCAATAACCGTGGCATTCTCAA
TCGTAGTCTTTGTAGCATCGCCAAGGGCTAAAGCAAAGTTAGCTGCATTTGCATCATTAT
CCGCAGAACCTGTAATACCAATTTCAGGTGAAGGTTTAGGACCAGTATTTAACAAGGTAA
TAGTTAAATCATTTTTTGATTTTTCACCGCGTAATGTTGCATTTTTATCTGTCATCAACG
TATAACCTTGATGGCTTTTCAGGTTAATTGAACTTTTATTTCGCCCTTCTAAATCACCAA
CGACATACATTGTTGCCGCTTTCATTTTTGAACTTGGTGAAACATTCAGTTTTTCAGCCC
CCTGAATATTTAATGACGTGTGATCTAAAATCGTTTTATCTGCACTTAACCCAATTTTAT
GGATACGATCGTAATCAGATTCAAAAGACATATTTCGGTCAAACGTAACATTAAATTGAC
TATCGGTTAAATTAATATTTTTTGCCATAAGATTAATAAAACCATCATGCGTTTTTATAT
TACTATTACGAATATTAATTGTCGTTTCTAAATGACTTTTAGGTGTTTTAATAACTTCTT
GTTTAATTTTGTCATAACTATTATTTGTGGCAGTCCACCAATCAAATGCATATAGGAACT
CATTATTAATCCATTGACGTAAATTATTATTGAATTTCCATCGTCTTTGAGTATGATTTC
GTTCTGTACGCAACGCCCTATCTTTGGTATTGAAAATCGCATAGTCATAGCTTGGTTTTT
CTTTATTATAGGAATATCCCCCATAAATATAGAAATTACCTCTTCCTATATGAGTAAGAC
GATCAATATCAACATTATTAAAGCCACCAACAATGACAAAATCATCTACTTTATCAAGTT
GCAAATTACTAATATTTACGCTAAAAGGCGATCTTTGAGTATCTTCTAAACAATAGGCAA
GATTAATACAAGTTCTAGAATCTTCTAAATTTCTTCTTAAACCATTTCTACCTAAAACAA
TAGCACCATTATTAAAATTAAATTTACTATCTATAATCTTAATATCTGAAATGCCTTTAT
CCGCAAAATGTTTATCCATTAGATCTGTTGCAATAAATAAACGCCCATTTTTAGTATCTA
TATTTGCTTTATTAAAACGAATATAGCTAGGATTAGTATAATTTAATTGTGTATTTAATA
ATAAAACTGAATCAGTATCTTTATATGAGTCTATATTTATATCACCTGAAATATCAAAAT
TATGCGCATTTAGATTTACTTCTCCTGAAATACCCAGTAAAGAACCTAAAAAATTACTGC
TGATAAAAGAATTTTCACCTACTTTTTTATTACCAACATCAAGATTATCTGCCAGCTTTA
GATTAACTTTTGTTTTTAGTTTTTTAGAGCCGTCATCATAATAATTTTTATCTTCCCGAC
TTAAATCACCACTAAGATTAACTTTCTTTATAGCTGGGTCTAGATAGCTACTGACTGCAA
AATCAATACTATCTTTAATTGTAAGTTTTGCACCTTTTTCAGCATTTAAGTTAATTTCAT
TCTTTTTCGCTTTTATTGTTAAATTTTCGGCTTGAATATCACTATTTTTTCCAAATTTAA
TATCATCAGAAAATAAAGTTATTTTTCCAGATCGAGACATTACAACATTATCCGCCTGTA
ATAAGCCATCGTTATTCACAAGGTTATTAATTAATTCATTTTTTCCCTTAGCAGTTAGCT
CAATATAACCATCTTCGGTAATAATAGAACCTGAATTTTTCACAATACTATTTACTGTAT
TTTCATCAATATCTAAATCAATAGATGTTGCCTCTAATTCTAAGCTAAATGAGCTACCCG
CTCCTAAGACAACTTGTCCAGGGCTTTCAATAGTTTCATCACGTTCAAAATCAATCCACT
TAAATCCCCAATGATTACCTTCATAACAATCATTTGGATTGCTCCAACTACTATTACAAT
AGCGACCCTTAACTTTTTTCTCTTGTTTAAAGTATTTAGCTTCAATTGTCCCCTTATTTT
CAACATCATTTCCAACTAAAGCGACAAAAGCATTTTCACCATTTGCGATAATTTTACCTT
CATTAATAATTTTTCCTTCGGCGGTTTTATGATTTTTACGTGGAGTAAAATTGAACTTAT
TACTATTACTAATTTTTTCAAGATCCTTAGTTGTAGCAAGTAAGCTACCTACATTCACTT
GAGCATCTTTTGTAATAATAATGCCGTTAGGATTAGCGAGAAATACACGCCCATTTGCTT
GCAATTTACCTTGTATTTGACTTGCATTTCCGCCCATAACACGATTATAAGCAATAGCGG
TTGAATCAGGCTGCTTAAATTCAACACTATTTTGTTTTCCAATATCAAAACTTTCCCACT
CAATACTCACTCTAGGTGATTCTTGAGTAATGGTCATTGCCTTATTTAAGGTATTAATTT
TTGCATTGCCGTCTGTAATTTTATGGTTTTGAGGTAAATCAGCAGCATAAAGATTTGTTG
TGCTAAGTGCTGTTGAAATAGCTACGGAAAGTAAAGTTTGTTTACGCATTTATGTACTCC
TTAATTAAAATGTTTTAATTGCAGATAACCAAAATTGATTTTTATCTACATTGTTATATT
TCTTACCGATAGGTTTTGCATAAGCAAAATTAATAGAATAATGATTAGGTTCAATTAAAT
TCAAACCAACACCGATACTTTTTAAACGAACTTTATTTTCAACAGATTCGGATAATTTCT
CAGTATTTTTATATTGTTTTCCAAAACCCTCATCATAAAAGAGTGAGCTTACTAATATAC
TTTTTGAGAAAACAGGTAAGTAGTGTTTTAGTTCCGCTTGGATAATATGCCCTTCATCAA
CAGAAACAGTACCTGCTTGATATCCTTTTACCCCTGATAATCCACCTAGTAGGAATTTAT
TTCCACTATCTAGATTTTTATCAGCAAATTGCCCACTGGCGGCAAACGTAATACTGAAGG
ATTTAGGTAAAAATTGCTCGTGAGATAATGAATAATTAAATGTCGTAAATGTACGTTTAG
GCTGGTAATTCTCTGATAAATAGTGTTTTTTCTCATTGGTCGAATGACTTTCTTTCCCAA
AAATAGTATTGAAAGAAAAATAGGTAACACCTTCTTTTATACTATTCCAAGAACCACTCA
CTCCTATGCTAGTCGTATTTACTTTCCGTTTTTGTTGTAAATCAACAGATTTTTGTTCAT
CTGACAATTTCTGATGATTAAATGCTAATTTACTATCTAATCTTAAACTTGCAGTTCTAA
TAGTAGGGTGAGTAATATAACCACCTAAATTATAAGTACTCCCTTGAGCATTAAGATCTT
TAAAATTCGCACCTAATTTATATTTTAAATAGTTTGAATTCACGCCGACTCTTGTGCCAT
ATCCATCAATAATAAAAGAATAGTCCGCTCTTAAGTTATATAAATCGAAGGTGTTAGAAG
CAAGCACATCAAAATGTAATTCATCACCAAGCCCAACTAAGTTATAAATTTTATTTCCCA
ATGTTGTTCTATATTTTCCAGTATTATCATTTCCTTGATTATCAATGGAAATATATCCAT
TCCAACGTTTATTATCTTTAAGATTAACCGTAAGATCTGTTTTACCCGTATTTTGTCCTG
CTTTCAAAGATAACGCTGAGGTAATTCCTTTAATGTCATTAAGTAATAGAGCTAACTTTT
CTAGTTTATTTTTAACCAAATACGAATGGCTTTTCACAGTAGTATTCACCATCCGCATAA
CCAAGTCTTCTTTTAAACGGCTTCCATTTCTAACAACTACCTGATCAAGCGATCCCTTTA
TCACGAAAATTTGCAATTCACCATTATTAATTTCTTGTGGTGGAATAAAGGCTTTAGCAA
CAAGATAATTGTTGTCACGATAGTAGTTAGTAATTTGTTGCGATAACCGATTTAAGTCAT
CTAAGGTGATTTCTTGATGAAGATAAGGAGAGGTAATAGATGTCAGATTATCTTGAATTT
CGTTTCCGTCCAACTCCAGTAATTTGATTGAATCTAAACGGAATTTAAGACTTTCTTTGT
TGGCGGGAAGATTCTCTTCCTGTGTTGGTGTTTTGAACAGTTCTCCAGATGGTTTTACTT
TTGCTACTTGTATCTGGCGTGTCTGTTCCAACTGTTTGTTCAATGTTCCTGAATCTGGTA
TTGGATTTGCATAAGTAAAGCCAGATACACATGAAATAATGATTCCAGTAATTACATTTT
TTCTATGGAAATGTTTCATTTTGATAGGTCTCCTTTATTAATAATGTATTAGAACGCTTT
TTCTATTCATTTTTAACTAAATGATAAGAATTATCAATATCATTATTGATAATTTACATT
ATCTTTTGTAGGATATTTATTAGTCAGACTAAAGGAGCAACTAAAATGAGACTATCAAAA
ATTTATACAGCACTCTTTCTCTCTTTGCCTACCGTATCCCTTGCAGATAGCAATGTTTCA
GCTGAACTCGCTGAAATCTCTGTGATTGCAAGTAGGGATGCATTTCACTGGGCAAATCAC
ACAAGTGAGAAAGCAACCCTAAATAAAAACCAATTATTAACTCAACAACCCATAAGTACA
GCGGATGCGATTAAAAGGATTACAAACGTGGATATTGCTGGCGGATCAAGGGGAATTGCA
CAAAAGCCGATTATTCGGGGCTTAAGTGGTAATCGTGTTGTTCAAGTGATTGATGGCGTT
CGCCAGAATTTTGACTTATCTCACCGTGGTTCATATTTTTTACCTATGGCACTAACCCAA
GAAATAGAGGTGATTAAAGGTCCTACAAGTACTTTATGGGGCAGCGGTGCATTAGGGGGA
ATTGTTGCGATCAGAACGCCAAATGCCCTTGATTTATTGAAAGATAATCAGCAAATTGGA
GCAAAAATTCATCAAGGATACCAATCTGCCAATTCTCTCTCTGAAACAGATGTCAGTGTC
TTTGCCGCAAATGACAAGTTTGATGGATTAGTGAGTGGCTTTTATAACCACGCTGATGAT
TTACGTTTAGCGGACAGTAAAAAATTAGTAGACAGTCGCTATACTCAAAAAGGCGGACTT
TTTAAATTTGGTTGGCAAATTAATGATGAAAATCGCCTTGAGCTTTCTCATCGTTTAAGT
CATTTTGAACAAATTGCCCCAACCAACAATGAAGTTGCTGAAGAATTTACCAACCAAGAT
GTGAGAAACCTTATTAGAAACTGGCATAGAAATAATCCAACAGCTTCTTTTGCTGAAATG
ACTCGTTTCTATAAAGGACTCACATCAGTACTAGGAAGTGTAAGTTATCGAGCTAAACAA
AAAATCACAGACCAAAGTAGTGCCTTACACTATTACTTTAACCCTAAAGACAATGATTAT
ATCAATAGTCAATTGACGCTATACCGTAACAGTACAAAAGAAAAAGAGCAGCGTATTGCA
AGCGGTTTGCAAGATCAAACTAAACTCAGCACTATGGGTTTAAACATACGAAATTCGACG
GATCTAAATTGGTTAGCCCTAAACTATGGTGTAGATTTTATTTCAGACCGAGTAGTAACA
CAGCGTGAGAAAAATGCCACAACACCATTCCGCCCTAATAATTATGACGCTAAATCTAAA
AACAGTGCATTTTATCTTTTAACACATATTCCATTATGGAATGAACGCATTATTGTCTCG
CCAAGTGTTCGCTACGATCACTTTAAAACACAAAGTGACGAAGCCAAATATAGTGCAAGC
CGTTGGTCTCCATCCATCGCTGCAACTTGGAAAGCAACAAATTGGCTAGATCTTAGTACT
CGTTATAATAAAGCATTCCGTACACCATCAATGCAAGAACGCTTTGTCAGCGGGTCTCAC
TTTGGCACAAATTTAATGGGACAATCATTTAATAATACCTTTGTAAGTAATCCAAACTTG
CGCCCAGAAACTGCGAAAAATAAAGAAATTGCGGCGAAAGTTCATTTTGATAATCTCTTT
GTGCATCAAGATAAATTCATCTTCAATGCCGCTTATTTCCAAAATGATGTAAAAGATTTT
ATTCATCTTGATATTTTCCGAGCTTCACAAAGAGAGAGGATTCCATCTCTCTCGCAGTAT
CGAAATGTAGAAAATGCTCGCTTAACAGGGTATGAACTAGAATTCGCTTACCAGCAAGAA
CGTTTAGCATTGGGATTGAATTATGCTCAAACAAAAGGCAAAAATCGCCAAACACAGGAA
GCCTTATCCAATATTCCAGCGAATAAATTAGGCTTTACTATTGATTATGCACTAGTACCT
CAAACATTTATGATTGGAGCTAATATCACTCACTATGCAAGTCAGAAACGTGTACCTAAA
ACACATGCAATGACTTATCCAAGTTATACTCTCACAGATTTAAAAGCAAGTTACACACCT
TCTGGCGAATGGCGTAATTTACGTTTAGATATGATGATCGAGAATGTCTTTGACAAAAAG
TTCCAACCTGCATTTAGCTTAATGGAAGGGGCTGGGCGCAATATTAAATTGAACGCGTCT
TATCAGTTCTGATTTTTAACAAATATTATCTTAAAAAATCCACGCAAATGCGTGGATTTT
TTTATATACTGCTTCCATCAATTCCTATCAAATTTTTGCTTATGTTACCTCTACTTTATG
CCTTAAAAACGGAGAATGTGATTTCTGAATTAAACTATCAATTTGCAAAAATGATCGATC
AGAAACAGCAGGCTTATAACTATACGGTTCAACAACAGAATGTAGCAATCTTTCTAAGTG
CATTAGTTTCTTTTAATGTTATGCAAGGACATAGTTGTGTTCGTTTAAATTCTGATTTAA
CAACCCACTTTTTTGACTTGCAAAAAAAGCATTTCAGCCGTGATTTTCATACGGAGATTT
TGCAAAAAATTGAGGGGATTTCACCGCTAGAGTGGCAGTCGTTGCTACATAACCATATTG
CTTTTAGCCAAGATCCTACACAGGTTGCACCTTTATTATTTCAACAGGATCGCCTATATT
TTTATCGTTATTGGCAGGCAGAGTATCGTGTAGCACGTTATTTACAACAAGCGGTAAGTT
CGGATTTAAAAAAAGCAGATATCGATCTTCATCGTCAAATTTTACAACGCTTTTTTCCAA
AACAAGCTGATACGGATTGGCAAAAAATTGCGGTTGCAACAGCATTAACTAAACGATTCT
GTCTGATTTCAGGCGGGCCTGGCACAGGCAAAACCCGAACAGTTGCTATTTTACTTGCAG
CATTACAGCTTAAACAATTAGAACAGAACCAACCGCTTTTAAAGATTGCCCTTGCTGCTC
CGACAGGAAAAGCTGCGGCTCGTTTAAAAGAATCTATTTCAAATAATCTCGCTAGTCTTG
ATCTTCCTGACAGTTTGAAAGCAGAAGTACCAACCAGAGCCTCAACAATCCATTCGTTAA
TCGGCATTAATCCCCATAGTGATCTACCTCGTCATCACGCTCAAAATCCACTGCATTTAG
ATCTGTTAGTCGTGGACGAAGCGTCAATGATCGATCTCTTCATACTGGAAAAACTGTTGA
ATGCCTTAAAACCAGATACCCGTTTGATTATGCTTGGGGATAAAGATCAACTTGCTTCTG
TAGAAGCTGGAAATTTAATGGGGGAGTTGGGTAGTTTGATCAGATTTGGTTATAGCAATG
AGCATAGTGACTATCTAACTGATGTAACAGAACATCAAATTTATCCTACAGTGGAAAATG
TCCCCGCAATTTGTAATTCATTATGTCATCTTCGTCGAAGTTTTCGTTTTGACGAAAATT
CAGGGATTGGGCAGTTAGCTAAACAAGTGAACACCCAACAAGCGGTGAAATCGTGGCAGA
TTTTAACGAATAGGGCTTATGATGATTTAACATTAGCGTGTTACCCTAAAGTCACGGATT
TTCCTGAAAAATCACAATGGATACAACACTGTGTAAATAGCGTGGTAGAAAAAGCGGTGG
AGTTATATTCCGATTACTTGAACAAAGTGAAAGCTCGAGTACTTTCCCCAGAAGCCGTGT
CTATCGGTGAGATATTTAAAGCATTCCAACAAGTACGCTTTTTGTCAGCCTTACGCGTCA
GTGAGTTGGGCGTAGAACGGCTTAATCAAACCATTGCAGAAGCATTATTGCAAGCACGTC
TATTGCATTTTAAACATAGCCGAGACAGCTACATTGGCAAGCCGATTTTGATTACCGAAA
ATGCCCCTCAACTTCATATCTTTAGTGGTGATATTGGCTTAATTCTTCCAGATGAAGCAG
GAAGATTAAGAGTATATTTTGAAACAGAACAAAATGGAAAACATTTAGACATTTCCCTTA
GTCGTTTGCCAAGTTATGAACCCGCCTATGTAATGACCGTGCATAAATCACAAGGTTCTG
AATTTGATCATACTTTATTGGTAATGCCACTTTCTCATTCGCCAGTATTAACAAAAGAGC
TGATTTATACGGCGATTACCCGTGCTAAAAAACAGTTTACCTTGTTTAGTGAAGAAAAAA
TTTGGAAACAAGCAGTAAAAGCAAAAATTCAACGACAAAGTGGATTAAAAGAACAAATAT
TGGCAGATATTTTAATGAAATGATTTGGAATAAGTGGACTATAATCCACAGAAATACTTT
AGAAGATGTTAATGGCAAATTGCAGAAAATTCTGTTTCACATTAGAATAGGGTACATATT
CTATTCTTATTGATCAATGAGGAAAAACATGGAAACTATAGAAAAAATCCAAAAACAAAT
CAGCGAGAATCCTATTCTTCTTTATATGAAAGGCTCTCCTAAATTCCCATCCTGTGGCTT
TTCTGCTCGTGCTTCAGAAGCTATTGTAAATTGCCAAGTTCCATTTGGGTATGTTGATGT
TTTATCGAATCCAGATATTCGAGCTGAATTACCAAAATACGCAAATTGGCCAACATTTCC
TCAATTATGGGTAGATGGAGAATTAATTGGTGGTTGTGATATTGTTCTCGAAATGTTCCA
AAAAGGTGAATTGCAGACCTTGTTGAAAGATACTGCAAAAAAATATTCTCTATAGAGTCT
AACAATCACATTATTTTGCAGAGCTTGTTGTATAAAACAGCTCTGCCCTCAATTAACTTC
TTGATTTTCTTTCAATTACTGATCATAGTATCGCTCTATAATACTTATTTCAAATAATAC
TTAATTTTGGCATCATGATTAAACGTCTCATTTAATTAGAGATTATTCCTTTCTATACTT
TTTAATTATTTGTTAAAAAATTAGAGCTATATCACAATATTCCTCCCAAAATTTAGGTAG
AATACTGATGATTTCATTTATTCAATTGTATAAAGGACACAACTATGGATGACAAATCTC
AATTACGCCAAGCAGCACTTGATTTCCACGAATTTCCTATCCCTGGTAAAATTGAAGTTA
CCCCGACTAAATCCCTCGCAACGCAACGTGATCTTGCATTAGCTTATTCACCAGGGGTTG
CTGAGCCGTGTTTAGAAATTGAAAAAGACCCAGCGGCTGCCTATCGTTATACTTCAAAAG
GTAACTTAGTTGCCGTGATTTCAAACGGAACTGCCGTGTTAGGTTTAGGCAATATCGGTG
CATTAGCAGGTAAGCCTGTGATGGAAGGGAAGGGCGTTCTGTTTAAGAAATTTGCAGGAA
TTGATGTATTTGACATCGAAATTAATGAGAAAGATCCTGAAAAATTAGTTGAAATTATCG
CTTCTCTTGAACCTACCTTTGGTGGTATCAATCTTGAAGATATTAAAGCACCAGAATGTT
TTTATATCGAACAAAAATTGCGTGAACGATTGAACATTCCTGTATTCCACGATGATCAGC
ACGGTACTGCAATCATCAGTGCGGCAGCAGTGATTAATGCGTTGCGTATTGTGGATAAAA
AAATTGAAGAGGTGCGTTTAGTTGCATCAGGTGCAGGGGCGGCTTCTATTGCTTGCTTGA
ACTTGCTTGTATCCTTAGGTATGAAGCGTGAAAATATCGTTGTCTGCGACTCAAAAGGGG
TGATCTATAAAGATCGTGACGATCGTATGGACGACACCAAGAAACATTATGCGATTGATG
ATAATGGCTGGCGGACATTAGGCGATGCGATGCCAAATGCAGATATTTTCTTAGGCTGTT
CTGCAGCGGGTGCTTTAACGCAGGATATGGTTAGAACAATGGCGGCTCACCCGATTATCT
TAGCATTAGCTAATCCAAATCCAGAAATTACACCGCCGGAAGCGAAAGCTGCTCGTCCAG
ATGCGATTGTTTGTACAGGTCGTTCAGACTATCCAAACCAAGTTAATAACGTACTTTGTT
TCCCATTCATTTTCCGTGGTGCTTTAGACGTAGGGGCAACAACGATCAATGAAGAGATGA
AACGTGCGGCGGTTTATGCGATTGCTGATTTAGCCCTTGCAGAGCAAAATGAGGTGGTCA
CTTCTGCCTATGGTGGAGAGGGGACAACCTTTGGTGCGGATTATATTATCCCACGTCCAT
TTGACCCTCGTTTAATTGTACGCATTGCCCCAGCAGTTGCAAAAGCAGCTATGGAATCAG
GCGTTGCCACTCGTCCAATTACGGATTGGGAAGCCTACCACGAGAAATTAACTCAGTTCG
TCTATAAAACCAACCTCTTTATGAAGCCGATTTTCAGCCAAGCAAAAGCAGAGAAAAAAC
GTATCGTGCTTGCAGAAGGGGAAGAGGACAAAGTATTACACGCGACACAAGAAGTGGTTT
CTATGGGCTTGGCATATCCAGTCTTAATTGGACGTACGGAAATTATTAAAGCCAAAATCA
AAAAATTGGGACTACATATCGTTGCAGGGCAAGATTTTGATGTTATTGATAATGAACATA
ACAGCCAACACGATGAGTTATGGAAACGTTATTACAGCATAATGAAACGCAAAGGGATTA
CCGAAGCGATAGCTAAACGTGTTGTAACCTCAAATACAACAGTCATTGCTTCATTGCTCG
TTGAAATGGGTTATGCTGATGGATTAGTGTGTGGCTTGTTTGGCACATATAGTCGCCATT
TAGAAGCTATTCGTGACATTATTGGTGTAAAAGAAAGCGTAAAAGTACCCGCTGCATTAA
ACAGTTTGGTTTTACCGACAGGAAACGTTTTTATTACTGATACCTATGTTAATGCAGATC
CAACGGCGGAAGAACTCGCTGAAATTACCTTAATGGCAGCAAGAGAAATTCGTCGTTTTG
GTATTGAGCCTGCGGTGGCACTACTTTCACACTCTAATTTTGGTTCATCAAATATGCTAG
GCGCACCAAAAATGCGTAAAGTGTTAGAGATTGTGAGAGAGCGTGATCCTGCGTTAATGA
TTGATGGTGAAATGCACGGTGATTTAGCCTTATCGGAAAAATTACGCCGTGATTATATGC
CAGATAGCCCATTAAAAGGTTCGGCAAATTTACTTATAATGCCAAATATGGAGGCTGCTC
GTATCAGCTATAACCTATTAAGAGCGACGACAACAGCAATTACCGTAGGACCTATCCTAT
TAGGTATGAATAAATCAGCACATATTCTTAACCCAGTGTCTTCTGTTCGCCGTATTATTA
ATATGGTGGCGTTCGCGGCAGTGAAGGCTTAGTAAAAATGAAATGAGCGTGATTTTTCAC
GCTCATTTACTTCTTATTCCTCAAGTATTTTTCTAAAATTGTTTTTGATAATTACGGCTG
CCTTGTTTTTATAATCGCTTTGGATTCTTTATCCATGGTAACTTCAATTTTATGATCTAC
AACCACATTCATATTAATCGTAATACCTTCAGGTGGTGTTTCAAGTCGCACTTTGGGAGT
GCAAGCGGTCAAATTTAAGCAAAAAATTGTAAAAAGTGAGTATATAGCTTTCATTCTTAG
AAGGGATTTGATTTATTAGGTTTATCTTATTTAATCATCTTTTTTCTTTAACAATGAAAT
AATCTCTTTCAAAGCAATGATTTCTTCATTTTTCTGAGCCAACATCTCGTCTTTATGGGC
AATAGTGAGTTTTAGTTTTTCAATTTCGGCAGTGAGATTTTCAGGATTTCCATAATAGTT
AGTATTATTAGCGTGTTCATTCATTAAAAAGAGAACGCCTTTTCCCTCACAATTCATCAA
CTCCAACACATCAATATTAAAAATTTGAGCGATTTGTTCGAGTTTATGCAAATTGAGCTT
AGTTTCACCACGTTCAATTTTAGCGTAACCGTTGGTGGACATATTCATTTTTTCAGCCAT
TTCTTCCTGTGACCACTGGTTCATTTCACGCACCATACGGATTTTCTCATTTACACTCAC
AAATCATTCCTCTCTTTCTTTTTCCACCCACAAATTGAGTGGATTTTCCACACAGTTTGT
TGTTAGCAGAATGTAAAGCCTGCTTTTAGAATAGTTCGTATTTTACACATATTTTCATTA
AATAACACATTAAAATAAGGACTTTCTATGCGTTTGTCAGTTAAAACAGCAGCAATGGCG
ATTTTAGTTTCATTAGGTGTAACAGCTTGTAGCTCAGGCGGTGGTGGCGGTGGCTCATCT
GCACCGGCTAATAACCCCGAACAAGCAAAGCAAATTGAAGCCTTGAAAAAACAGGTGGAA
GCAGAGCAACAAGCGGTTAAATCTGCGCAGGATAATGCAAACCAAGCTTCTGAAAAAGTA
AAAGCAAGTGAAGCAGCTAAAGCAAAGGCGGAGGCTGAATTGGCAAAAGCACTGCAAGCT
TTAAAAGATGCTGAAAATGCAACTGCAGAAGAAAAAGCGAAAGCTCAATCGGCTGCAGAT
AAAGCGGCTAAAGATTTAGCTGAAGCTCAAGACAAAATTGCGTCATTGGAAGAAGAATTA
GCTCCTATAAGAGCCGAAGCAGAAAGAAAACGCTTAGAAGCGGAAGAAGAAGCTAAAAAA
TGGGCATTTTTAACCCAAAGTGGAGAATGGCGACATATAGCAAGAGGTGATGGTTTAAAA
GGATATGCCGAACATGCTTATATTGATGGAAAAGCATGGTATCTTGACCCAATCGGGGCA
TCTGAGAGCTTAGTTTTACAAAATGGGATTGATTTTAATAAAAATACAATATCCAATAAT
GTTCAGATTTTACCTGTATATGCAAGCCGCCAATCAATTTCTGGCGAAAAACAGACATTC
CAAGTTGCTAATGTTCATTTTATTAACCAAGAATACTCTACTTATTTAAATTGGTCTTAT
TCCGATAATATAAATGATGATGATCTGAGAAGATCAGCAGGTTATGTCGCTTTGCCGACA
TCTCAAAATTCAGAATATATTAAAACCCCTGTAATCGCAACTTATCAAGGTAAAGCATTA
GGAATAGAAAACTATAATATAGATACAAAAAATGTATATGAAGGAGAATTTTCTTTAATT
GCAGATTTTAAAAATGAAAGTGTCAAAGGGAATATAGCCAATCTAAATGGTAAAAATTAT
GTCTTGGAAAAGGGAAATATAAATATTTCAGATCAAGGAAATCTTATTTTCTCTGGAAAA
GTAGATAATAACCTAGATTATAAAGGTGTTTTTTCTGGACCTAATGCAGAAGAAGTCGTT
GGAACCGCTGGGACAGATATTAGCTTTGGTGGCAAACGCCAATAATCAATCGTAAGGGCG
GGGATCATCCCCACCTAAAATCTAAGCTATTGCAGAAATGCCTTTATGTTGTACTAAAGA
AAGCAGTTTCAGTGCAGCACCACTTGGTTTTTTTACACCTCGTTCCCATTCGGAAACAAG
ATTGCTACTTACATTTAAGTAGTGAGCAAAAACAGCTTGAGAAAAATTTTCTTTCTCTCT
GATTTCTCGGATCTCGTTGGGAGCGAGCGTTTTGACTGGCGTTAAACAACGTTTATCAAA
ACTCCGCATTGTTGTTTTATCAACCAAACCAACGTCGTGTAAATCACTCATCAATTCGTG
GATCGCCGCATTTGCTGGGCTGTTGTATTGGCTCATTGGATACCTCTATAAATGCTTTGC
CATCAAGGGATTTGGGTAAACGCTGTTTGATAACGCCAGAACCTAAATCGGCATCAATCA
GACCATTTTCAATGTCGTTAATGGCATTTCTTAACGTATCGTTTGAAATACGTTCTTTAC
GGGCAAATTTATCAAAATGTTTAGATTTAAAAATTCTCATTAAATTTATACCGCTATCAT
CTTTAGCGTGATAGTAAAAAATAAACAGAAAAAGTCAATAAATCTATCTTATGAAAAAAC
TCCTACCCCTTACCCTTTTTATCCCCCTAGTAGCAAACGCTACTCCCGAATTGGAAATCA
AATCCGCCGAGCCAACATTACCAGTACAAGCGGTTATTTTTTCAGAAAAATCGGCAAATA
ATGGGGAAATCACTTTAACCCAAGAGCTGATCAGTAAGCCCGAACTTACTCGTCAAATGT
TAAATCGGGCGATTGATAGCCGACAATTTCATTTATTGCCTGAGCTGGTTCGGATTTATC
AACAAACGCCCAATCCCGATTTGATACTGATCGATTATGCTAACGGCATTATTTTGGCAA
GTCAGGGGGACTATAAAACAGCAATCGATCTCTATCGTGGCATTATTGCGAAGCACCCTA
ATTTTCAGCCTGTGCGTTTTCGTTTAGCACAAATGTTGTTTGAAGATCGGCAAAACGAAG
CCTCACTTGCACAATTTCGTAAGCTACAAGCGGACGGATTGCCTCCACAAATTGCAAATG
GGGTGGAACAATATATTGCTGCCATTCAGAAACGTTCAGACTGGTCATTCGATTTTGGTG
TGAATTATTTGCACGAAAGCAATGTTAATAATGCCTCAAGCTCGCCTTATGTTCGAGTGG
GGAATGTGCCGTTTAAGAAAACGGAAGAATCATTACCGCAATCAGCAAATGGGTTGAGCT
ACCATCTGAATTTGGCTAAGAATTGGAATGTTAGCGGATCCCATTATCTACATTTTGAGA
ACCAATTTAGTGGAAAATCCTATTGGGATAATCATCAATTTGACGATCAGCAAAACCGTT
CAAGTCTTGGCTATCAATATCAAAATGCTCAAAGTCGTCTTGCTTTTTTGCCTTATTATG
AAATGCGTTGGTATGGTAATCATCGCTATAATCACGGCTATGGCGTTCGGGGAGAAGTAG
AGCATTGGCTTACATCACAATGGCAGCTTTCTACGGCTGGCGAAATGGGCAAGCTCAAAC
ATCGGGGCGAAAATCAGCTTGCAGATAGCACAACATTATTTGGTTCTGCTACGCTACTCT
ATGCCTTTGATGCGAAAAGTTATCTCTATGGTGGTGTAGATTTGTTGCGAGATCGGACGT
TAGAACGTTCTTTAGCCTCAAAACGTTATACAGGGCGAATTGGTTGGGGGCAAGAATGGT
GGGGCGGAATTTCCAGCCGTATTCAGCTCAGTTATGGCAAACGTGAATTTGACCAAGCTC
ACCGCATTTTTAATCAGATACGCAAAGATAGAGAGTTAGGTTTGAATGTTACACTTTGGC
ATCGTAACCTGCATTTTTGGGGAATTACACCGAAAATCAGCTATCAATATCAGCGAGTGA
ACTCAAATTTAGTGGATCTTTATTCGTATAAACGAAATCGAGTTTATTTGAGTTTTGAGA
AAAGTTTCTAGTAAATAAGTGGCTTAGATAATTCTGAGCCTTTAGCATGTACTGAGTGCG
GTTATTGTTTATCTAATTGTTTATAGATTGAGTGCTCAATATTCTGCTCAAACTGAGAAC
CGTAGTTAATCAATTTCCACAGGTCGAACATATTCTCTTTATGGTTATAATTCAAATTGA
CTTTCGCTTGTTTATGCTCAGTCAATCTAGAATGGATTTTAGCTGATAAATCCATATCGC
CTTTACTGTCTAAATTCACCGTTGCGGTGAAATCGTCAATCTCACTTTTATTGACCATAT
AAGCCAAAATCTGTTCCGTATAGCCCCCTTGTTTAATCGCTTCAAGCAATTCAGGGGTAA
ATTTTAGGTAAGATCTATCCGCTTGTGTCAATGTTCCATTGCAGATGTAGCAAGGTTTAC
CCGACAGCCAAAACGGAAAGATACCGTTGAATTTGCCAGTTAAATCCAGTTGGTGATACT
GTGCCAATTCTAAAATGCGTTCAAAACGAATATCAAACAGCTTTAAATAAGCGATTTTCG
TTTGTGGCAGGGCAAAGTGTTCGATATTTAAACGTCCATCAAGCAAATTTAAACTTAACT
CTCGTAAAAACAGAGGCTTACGTTTAGTGTAAGGTAAGTGTCCTTGAATTTTTACTTTGA
CATTGGTGATCGGAATACCCACATTCACTTCGTCAATATTCACATCAAGGGCTTTTTTCA
CACCAATATCTACTTCGCCCTGTTTGTATTGATAAGGGAGTGAGAAATCAATGCCCTTGA
TCTCACCGTTTGGTAGAGAAACCGCACCGTTGCGAATAGCAAAATGCCCGCCAGCCATCA
ACCCACGAGCTGCATTCGCACTAAATGACGTTTCACCTTTGATGGTACCGTTTGTGATGA
CCCATTGGTTTCTAAAAGGAAAAAGGCTTTGGAATACATTTGCAGGTTGCTCTGACCAAT
ATAGCTTACCTATTAAATCACTGGCATTATTGGTTAATTTTCGGCGAGCAAAGAGTTTAA
TCGGTCCTAATTGATTGGCGGTAACATCGCCCCTAAAGTTAAGATTTTCCACTTCGCCGT
AAAAATTTAAGTGTGCCGTTGGCTTTTCTAAAGTGCCACCATAGGCAAAATTAATCTGCG
GAGAAAAGAGTTTTATTCCCCCAGTGAGATGAAATTTATCGTAATCAAAGTTAATCGGCT
CATTCAAAACCAGCTCTGTTTTGGGAATGGATACCCCATTTTTACCAATCTGTTCCAGAC
TACCTTTAAATTCAGATAGTTGCACCAAATCTTTATGCCACACACCACGCCCAGACACCG
CAAGCGGTCGGTTTAAGGCTTTTATTTGCGAACTGCCCCAAAAACGCCAATTCCATTGAT
CTTTCACCGCTTTTTTATCGGTTGGATCTTGGAAAAAGTGTAATGATCCCGCTTTGAAAT
TGTTGGCATAACCGTCCAACCGCATTTCAATATTTTTAAAGTCAGGGCTTTCTCCACGGA
AAATCGCTTGCAATCGACCGTGAATGCCCTGTTTATCTACCCGTACGCCAGCAAGGGGAA
AACGCAAATCGTTGATGGTAAGAAAGCGTTCAGTCCCAGTTAGACGTAACAAAGCACCTT
GCAAAAAGCGTAAGGTGAGATCATCAAATTTTCCCCTTACATCTAAAGGAATAGTGCTAT
ATAAAATATGCTCACCTTGTTTGATATTACCTGTAATTTGTAGTGGCAAAATCAAACTGT
CTTGCTGAATTTCCCCTTGTGGACTACTGATCACAACATTGCCTTTCCCTTTGGCATTTT
GAGTAAGTAAGCTGATACGCACCGCCGTTTTTATCGGATAAAGCTCATCTAAGGAAAAAC
GGTTAGGACTAATCGTAGTTGTCAGATATGCATTGAGCGGAAAATCATTTGAGAGTTGCC
AATCAATTTTCCCTTTTTCAATCGTCAGGCTTTGCGTATCAAAATGAAACGGCAAGTTGA
ACTGATTTTCAGGTGTTATGGCGGAATTTAACTGCCAATTTCCGTGAAGTTGTTGATCTT
GTTTATACCAGTTGAGCGTTGAATGTCCTTGTTGCAAACTTGGTTCCGCAATCAAGGCTT
CAGGCAAATGCCACTGATAATTCAAGCTAAGTTGCTGGGGCAATGCTAGAAAATGTTCAT
CTAACTGAGCAGAAAGTGTTACGTGATGTTGCTCATCATTATTTGGTTGATAGCTAAGTT
GTGTGGTGAGTTGCTGATTTGCAAAATTTGCGTCAAATGTGACCGCTTGTTGCTTAATGT
AAGCGGTCAGTTTTTGCTGAAAAAATGCAAATTTAATTTCACTTGGTGATTGCAGTAATC
CCTTCAAACGTTCATGCATTTCGTTGGGAAGATTTTTCCACGCCAAAGATTTGATTTCTA
TGTTACCTTCTGGCAGTAACGCAAGGATCGTTTTAATGGTTTCTGTGGGATCGGTTTGGC
TTTTTTCCGATTTAGGAAAAAGAGATACGCAGGCGTAATCAACAGTCGCTTGATTAAGAC
GAATAGATTGTTCATCAAGCCATTGCACCGAAAGGCTCTCTGCCGAAATAATCGGACAAT
GTTGATAGTAAATAGTAAATTGTGGCAGGATTGCTTTTTCTAAATGTGGCTCAATACCAT
AGGGTGTTTCTATTTTCCAGCCCGTTGGCAATACAAGATTAATCGCAGAAGCTAATTGAG
AGCCTGAAAGCAACGATGCACCGCCAGCCATTAAAATGGCAAGTGCCGCACCGATAATCA
ATAGGCTTCTGCGTAACATTTAGAGAATATTTGTTAATGGATAAAGCATTGCAAGGAAGG
TAGCGACCGTCCAAGCAGTTGGATTTTTGATGTTTTTTCCCTGTTTGCCGAGTAGCAACC
AAGCTAACATCATCAAAATCACAAACTGAACCCCAAAGAAGATAAAGTAAGGATAAATCA
CCATCTCAGGCATAATAGCAAGTTGTTGATATAACACGAAAATCACCCAAACATAGTTGA
TGATTAATACCACAAGTGCCAGCAATACCAACAGTTTTAAAAAGCCTTCCAAACGGCTTT
TCGCCAGCATTAAATACCAACCGCTTAATAAAATACCGAGTAAAATCTGGGCAAAATTAT
TGGCTCTAATCCAGTTAAACAGCGACGGTACTTCATACCAATAAATCAGCAAATATTGCA
CCATACCAATGGCGGTGATGCCTAAGCCACAATAAATCACCGTGCGATAAATATCTTCAT
CTTTGGGCAATTTCCAATAGATAAACGGCAGAATAACAGAAGCAAATCCAGCGACTAAAG
CAGGGGAATGTTTCGGGGTAAAGGCAAGGGAATAGAGAAAATTTCCTACCGCAAAGACTA
AAAGCCACGACAAAATAGCCGTTAAACGCCCTTTTTGCCCTGGGCAAATTTGCCCTTTCC
ACAGCACCACGAAGCTAATCAAGCAAACAGTAAAAAAGGTGAGCAGATAAGGCGAAACAA
AGATTGCATTTTGCGGTGCAAAATAGTGATTGAGCGACATCTCAATCAATAACATCGTCA
CCAACGGCAAAATAGCGTGCGTGGCGATTTCTAATTTAGAAGGAGTATCGTGATCGTGAG
CCATAGTTTCAATTCAAAAATGATTTTAGAGCGAGATTATGCCATAATATTGGCACTTTT
TTCTATTTTTAAGAGGATTTTACGATGCGAATTTTACATACAATGTTGCGAGTAGGAAAC
CTAGAACGTTCTATCAAATTTTACACAGAAGTGCTTGGTATGCGTTTATTACGCACCAGC
GAGAATGAGCAATATAAATATACCCTTGCATTTTTAGGCTATGCAGATGAAAGCGAAAGT
GTCGTGCTTGAGCTGACGTATAACTGGGGAGTTGAGAGCTATGAATTAGGCACTGCCTAC
GGACACATCGCTATCGGTGTAGATGATATTTACGCAACGGTTGAAGCGGTTCGTCAAGCA
GGTGGAAAAGTCACTCGTGAGGCTGGTCCTGTGTTAGGTGGTAGAACCGTGATTGCGTTT
GTGGAAGATCCTGACGGTTACAAAATCGAATTCATCGCTAACAAAGATGCACAAAAGGCG
TTAGGTTAATGGCTGAAACAGAAGCAACCAATTACAATCTATTGAAAAATCGCTTTCGTG
GCTATCTTCCTGTTGTGGTTGATGTCGAAACGGGGGGATTAAATGCTCAAACGGACGCAT
TGTTAGAAATTGCGGCGATTACACTAAAAATGGACGACGATGGCTATTTGCATTTAGATG
AAAAATTTCATCGCCACGTTAAACCTTTTGAAAATGCCAATATCAATCCAGAGGCATTAA
AAGTAAATGGAATTGATGTAGATAATGCAGAGCGTGGTGCTGTGCCAGAAGATATTGCCA
TTACCGAGATGTTTAAAATGGTACGCAAAGCGGTAAAAGACAACGGCTGCCAACGTGCTG
TGATTGTGGCACACAATGCAACTTTTGATCAGGCATTTCTACAAGCGGCGGTAAAACGCA
TTAATGCCAAACGAGATCCGTTCCACCCTTTTGCAATGTTTGATACTGCAACCTTGGCTG
GTTTTATGTATGGACAAACGGTCTTAGTCAAAGCCTGCCAAATGGCACAAATTCCTTTTG
ACGGCAAACAAGCCCATTCTGCCTTGTACGATACGGAACGCACTGCAGAGCTGTTTTGTG
CAATGGTGAATAAGTTGAAGGATTTGGGTGGGTTTCCCGATTTAAAGGCTAGAATGTAGT
AAAAGGTGAGAAATTAGAGGCGCAGCTTAATTTCTCACTGCTATTATACTTAAATATACT
ATTTGCGATATTTCCCAGCCATTGCCTGATAAATGGCATTCTCATTTTTGAGCAGGGTGT
ATTTATTTTCAAGCAATGAAAGTTCTGAGCTACGTTCGGTGTTCATTGCACTTAGCCATT
CACGCAATTCAGAGATACCTTGATCGTAGCGGTTTTTATAATATCCGCTGATTTTTCTAT
CGTACTCATATTTTTTCTGTAAATTCGCATAGCCACTTTTTGACAGTTGGTAAGTGGAAT
AGTAGGTGTCGATTTCATTTAATGCGGTTGTTACTGTCTGTTCATAGTTCAATTTAGCCA
GCTTATAACCCTCTTCTGAAATCTTAATGTTATTTTGTACTCTGTTCCAATCTAAGAACG
GCAAATCAAAAGACACCACGCCACCAGCGACAGGGTTATCTGACGTATTGTTAAACTTCG
TTGAACTTCCTGTTAGGCTTCCCACTAATGTGACTGTCGGGAACCAGCTATTTTCAGTTG
CGGTGAGGTTTTTAAATGCCCCTTGTAAACGTTTTAGGCTTGCCAGTACATCTGGACGAT
TAGCAATGGTTGAAACAGGAACATTCACATCAACATCTTGTAATTTAACCTTAAGAATAC
TTGGATAATTGACTACAAGCGGTTCGTTTGGTTTTAAATTTAGCAAATTACGCAAAACTT
GTTCACTTGATTTTTGAGCTGATTGTAAGTTGATTAAGGCATTTTGTGCAGAAAGCACCG
CTTGCATTGATTGATCTACGCTAAGTTGGTCGATTAATCCCTGTTTGAATTTGTTGCTTA
AAATGTGGTTGATCTGTTCATAGCTTTTTATGCTTTGTTGAGTAATGCGGATTGCGTCTT
GATAATAGGCAAGATTGTAATAGCTACTCACAACGGCATTAATTAAAGATAATCTCGCCG
CTTGTAAATCTTTTTGGGTAGCTTTGTGTTCCCACTCTGCCGCACTTGCGGTATCTCTTA
AACGCCCCCATAAATCAAGGGTATAACTTAGGTTTAAGCTAATTTGATGTCCAATACTTG
ATGTGCCAGTCGAGTTTAGGTTACTGCTAGAACCAACACCTTTTGAAGCAGAAGATTTTT
CCGAAGCAGTGAAAGTTGGGACTAAATTTGCACCCACTAAGTTTGCGTTATATAAGGCTT
TATTCACAGAAATAGCTGTTTTTGCCAAATTGATATTATTGCCAAGTGCCGTTTCAACTA
AGCGGTTAAGCTGAGTATCATTATAGCCTAACCACCATTGCTCATTGATTTGATATTGTT
TGGTAATATCTTGATATTGTTTATAATCTTGCTGTGCTTTTTGTAGAGAGCCATCGTTGC
TCATATTGGTACAAGCTGAAAGTACCAGTGCAGAAAGTAATGTAAAAGTAAGTTTTGACA
CTTTCATTAGAAATTCCTTGATTAAAAAATGATGGGGCGTATTTTAAAGAAAACGCCCCA
TTTCGACCAGCTCTAAACTGAACGATCATTCATTTTTTGCAAAAATTTACATAATGTATT
GACTTGTTGATCAATTTCTATCGCTATATAATTTTAAATATAATGATTTTGTCTTAATCA
CAGAAGCTAGATTATGAAAAAATTTCTTTCTGCATTCGCTTTATTGGCGTTTGTGACAAG
TGGTGTGTCTGCCAATGAGCAGCCGATCAGTACCCATTTTGGCAATTTACCCAAAGCTGA
GCATGTACAAAAAATTAAATGGAACAGCTTTTGCAATGGAACCCTGACATCATTTTTACG
CAATTTACTGATATTGAGTTTGCTCTTATTACTGGCTATTTTGTTTTCGCTTAATCTCGG
AAAGTATCCGATTTCGCCAACAGCAGTGTGGCAAGCGGTCGTTTGTGCTTTCTCTGTTGA
ATGCGAAACCAACCAAATTCAAACGGTGTTATGGCATATTCGAGTACCACGGATTATTGT
TGCTTGCTTAGTCGGGGCTGCACTAGCTTGTGCAGGGGCAATCTATCAGGGGATGTTTAA
AAACCCGTTGGTTTCTCCCGATATTTTAGGTGTATCGGTAGGGGCTGGTTTGGGGGCTTC
GTTGGCGATTTTTTGCAATTTGCCGATGTGGTATGTGCAACTTTTTGCATTTGTCGGCGG
TATTAGTGCGGTATTGTTGGTAACTGTGATACTGGAAACAAAAAACCTAACGATTGGCTA
TGCCGGTCAGCCTTTGATCTCAGGGATCGATTTTCGTCTGGGAACAAATGACATCTGCTG
TGTGTTAGGGGCAAATGGGGCAGGGAAAGTACCTTTTTACGTACGTTATTGGGTACTCAA
GCAAAATTGCATAGGGAAATTTTCTTTGCAAACCAACCGCTTGTTACCTATTCACCACAA
CAGTTAGCCCAACAAATTGCCTATGTGCCGCAAGCGCATCAAAGTTTATTTCCCTTTACA
GTTGAAGAGATGGCGTTACTGATCACTACACATCACCCACAGCACGCCGATTACCTTGCA
GATAGCGTTGTGATTTTAGATAAACAACATCAGCCAGCCTTTCAACAAGGGAAAAAAGCC
GCTATGCTCACTCTTCATCAACTAGCCAAAACCTATCGTATTGATATGACAAGTTTGGCT
CAACATTTACCTTTTAAGGAATAACATGAATTCATTCTACGACATTGATTTTGCTCAACT
TTATAAACAACATCTGATTGCATATCGTTATCATGATGTTACCGCTGAGAAATGGGATAA
GAAAGCGGTTAGATTTGCCGAAACTTTGTTGAAAAAGAGAACAGTTATACCCGTCAATTT
CTAGATAAAATGAAGATTGAACCGACAGATAGTGTATTGGATATTGGCTCAGAGCCGGGA
ACGCTTGCCATTCTCCTAGCCCGTTTATGCAAACAAGTTTACGCCTTTTATATCTATCTG
TTAAACCGTCTTTATCAGCGTGGTATTCAGGCAGAACTGACTTTTTTACAGGGAGAAACA
GGGGGCTTTCAAGGGGAAACATACCAAGATCTGCAAAATGCCGTGGAGTTTTCGCTAGGG
ACATTAACCGAACTAGAACGACAAAAATTACAGGCCTTCTATCAGCAAAAACAGCAATCT
CAACAAAAAATCAGCCACGATCAAGCCCGTTGGGCGTTTATTTCGTGGCAGGTGTAGAAT
ATCGACAAATATAAGCGGTGTGATTTTGCAGAATTTTCTATATAACCTAATTGCGATGGT
ATAAAGAAAAAGTCTTCACCCTAGCTCAAATCCTGAGACATTCCTTTAAGAGAATATATC
AGGCTTTCCAAAACAATATTGCCCTAATTACATGTTCAATACTTTCATTTTGCATATTAA
AAAACAGTGGCAATCTCACTAACCGCTCGCTCTCTTTAGTCGTCCATTTGTCTTCTCCAC
AAAATCGGCCAAACTGCTGCCCTGCAGGGCTTGAATATAATGGCACATAATGGAAGACCG
TCAAAATTCCTTTTGATTTCATTGCATTAATAAAATCCGTTCGCACCTTGAGATTTTGCC
ATTTTATATAAAACAGATGGGCATTTGCTTGGCACTCTTGGGGAATGTAGGGCAATTCCA
CAATCCCTTTCTCTGCCAAAGGCTGTAATGCGTCAAAATAACATTGCCAAATCATCTGCC
GTTTTTGTTGGATTTGTTCTAACCCTTGTAACTGAGCATAAAGGTAAGCCGCTTGTATTT
CTGACATTAAAAAACTTGAGCCGAGATCTCGCCAACTATACTTATCTACTTCGCCACGAA
AAAATTGCTGACGATCTGTGCCTTTTTCTCGAATAATTTCAGCACGAGCGGTCAGTTCAG
GCTGATTAATGACAATCGCCCCACCTTCTCCCCCTGCGGTGATATTTTTCGTTTCGTGGA
AACTGTAACAGCCAATATGCCCAATCGTGCCAAGTGCTTTCCCTTTATAAAACGCATTAA
TCCCTTGAGCCGCATCTTCTACCACCCATAAGCGATATTTCTGTGCCAATGCCATAATGC
TATCCATTTCACACGCCACACCCGCATAATGTACAGGGACAATTACCTTCGTTTTGGGGG
TAATCGCTTGTTCTATCAAGGCTTCATCGATATTCATCGTATCCGGTCGAACATCTACAA
ACACGATTTTCGCCCCACGCAGTGCAAAGGCATTTGCCGTAGAAACAAAGGTATAGCTTG
GCATAATCACTTCATCACCCGATTGAATATCAAGTAAAATCGCTGCCATTTCTAGCGCCG
CTGTACAAGAAGGTGTCAGTAACACTTTATGTGCGTGAAACCGTTGTTCAAGCCATTGCT
CACATAGACGGGTAAAGTGACCATCTCCAGATAGCTTATCTGAACAGATCGCTTGCTGGA
TATAATTTAGCTCTGTACCTAATACAGGCGGTTGGTTAAAAGGAATGTTTTGCATCATCG
ATAAAACCAATAATAAGTGCCGCTGATTTTTCCGTTTAAGCGTTGATAAAGCCGAATTGC
AGCTAAATTGCTCAGCTGGGTGGTAATCACCATTTTCGTCGCTTGCTGACGTTTCGCCCA
AGCGATCGCATTCATTAATAAGCGATAGCTAACCCCCTGCTTCCGCCATTTTTCTGCGAC
CGCCAACAAGCCAATATGTGCCGTAGTCTCTTTTACTCGAAGGGTAATCATCCCTTGTAT
TTCACCGCTTGTGGCTTCACTGAGTAAACAAATATCGTCAAATTCTCCCTTAACTGCATT
TTTAATCCATTGCCAATAAAATCGACGATTTTCTAACAATGAAAACCAAGGCGAACGAAA
ACGCGTTTGTGAAAACAAATGCGAAAAGGGTTCAAGTTGAACCAAATCCTGTTCCGTTGC
CACACGACAAGCGGTCAGTTCAGGTGAAAAATGTGCAAGATCATATTCAAAAACAATCTC
ACCTTCTACAAACTGAAAATCTTGCTGCTGCACCCAAGCTATTTCCGTTATTGCCCAGCT
TGGCAATTTTGTTTGAATGAGAGAGAAATCAGCGAGAACTAAATCCGAGTTGCTCCCTTT
ACTAATAAGATCCAGATCAGCGATATTTCGACCAAAAAAATTAGAAAGCCAAAGGTGCTT
ATACATTTTTCCTCTCTTATTCATTAATTATCTTTCACATATTTAAACTAGGCTGATTTT
AGTCATGTTTTTTCATTATATTGAATAGGAGCAAACATATATCCGATATTTTTTATTGTA
CGTTATATATTGCTAAGTGACGATAAAATAATTTACACATTCAATCTAGCCAAAAGTTTT
GTAAATAGGTACAATCAAACGCTTGCATTTTATTAACATTTGCGAAGAAAAATTTAACTT
TGGAGAACGTTATGTCGTGGAACGAATCAGGCAATCAGCAAGATCCTTGGGGTAAACCAG
GGCAAAAAAAGCCTGAACAAAAACAACCATCGGGTCAAGAAAAAGAGCCGAATAAGCAAT
CAAATGAACAGCAACCACCTGATTTAGAGGAAGTTTTTAATAGCTTATTGAGAAAAATGG
GTGGCGGTAAAGGCAATGGTTCAAACCAAAATAACCGTCCAGCTGTTTCTGCAGGAAAAT
TTTTACCTGTATTACTCGGCTTAGGCTTAGTTGTATGGGGAGCTTCAGGGTTTTATACCG
TCCAAGAGGCAGAACGTGGCGTAGTTACTCGTTTCGGTAAATTACACGAAATTGTTTTAC
CTGGTCTAAACTGGAAACCAACTTTTATTGATAATGTAACGCCAGTGAATATTGAGCGTG
TGTTAGAACTGAGAACTAACGGCTCTATGCTTACCCAAGATGAAAATATGGTGTTGGTAG
AAATGACCGTTCAATACCGTATTGAAGATCCAGCGAAATATCTCTTTAGCGTGACCAAAC
CTGATGATAGCTTGAAACAAGCGACTGATAGTGCATTGCGTTATGTGATCGGACATATGA
CAATGGACGATATTTTAACCACAGGGCGTGCGATTGTGCGTGAAAAAACGTGGAATGCCT
TGCGTGATATTATCAAAAATTATGATATGGGATTATTGATCACCGATGTGAACTTCCAAT
ATGCTCGTCCGCCTGAAGAAGTGAAAGCGGCATTTGATGATGCCATTAAAGCACAAGAAG
ATGAGCAGCGTTTAATTCGTGAAGCCGAAGCCTACGCAAGAGGGCAAGAGCCAATTGCTC
GTGGTCAAGCACAACGTATTTTAGAGCAAGCAAATGCCTACAAAGAGCAAGTTGTGTTAA
ATGCTCGAGGTGAAGTACAACGCTTTACTCAATTATTGCCTGAATATAAAGCCGCACCAG
AAGTCACTCGTGACCGCTTGTATATTCAAACAATGGAAAAAGTGATGAAAAATACACCGA
AGTTAATGGTAGATAGCTCAAACGGCAATAATCTAACGGTGTTACCTATTGATAAATTAA
TGGCTAAACCGACAGTAAATGAAGCAGTAAAAACGCCATCATCACAACCTGTTATTCAAC
AACAGCCGCAACTTGCTCAACCTGTCAGCCCGGCACAATTGCCAGCGGTGGAACAGAGTG
AGCCTGTGCGTAAAGGGAGATTTTAAGAATGCGTAAATTACTTTTACCTGTGCTATCCGT
TGTTGCATTTATCCTTTTCCAATCGGTTGTCGTAGTACAAGAAGGTCAGCGAGGCATTAT
GTTGCGTTTCAACAAAGTGCATCGTGATGCCGATAATAAAGTGATTGTGTATGAACCAGG
TTTACACTTTAAAGTGCCTGTTATCGATCAGCTAAAAACCTTAGATGCTCGTATTCAAAC
CCTTGATGGACAAGAAGATCGCTTTGTCACCGTCGAGAAAAAAGACTTGCTGGTGGACTC
TTATGTGAAATGGAAAATCAGCGATTTTGGTCAATTCTATACTTCAACTGGTGGCGATAC
ACAAAAAGCTTCAACCTTATTACAACGTAAAGTCAATGACCGTTTACGTTCAGAAATCGG
TTCTCGTACAATCAAGGACATCGTTTCAGGCTCTCGTGGCGAGCTGATGGCTGGCGCTCA
AAAAGCCTTAAATGACGGCGAAGATGGTGCAGAACGATTAGGGATTGAAGTGGTTGATGT
GCGTGTAAAACAGATCAACTTACCAAATGAAGTATCTGCGTCAATTTATCAACGTATGCA
AGCTGAACGTGCTGCCGTTGCTCGTGAACACCGTTCACAAGGTGAAGAAAAAGCAGAATT
TATTCGTGCTGATGTTGATAAAAAAGTGGTGCTGATTTTAGCCAATGCAAATAAAACCGC
CGAAGAGCTGAAAGGTCAAGGTGATGCAGAAGCGGCTAAAATCTATGCTGAAGCATTTAA
ACAAGAACCTGAATTTTACAGTTTTGTGCGTAGTTTAAAGGCTTACGAAGAAAGTTTTGC
TGCAGGCTCAAACAATATGATGTTGCTTAAACCAGACAGCGAATTTTTCCGCTTTATGAA
AGCACCTACAAAATAGTTATATCAAAAGACCCGATAAAGCGGGTCTTTTTTATCTTTAAA
ATAGAAAGCTACAACGAGGTTGTAAAATTTTAGGTTGTTATATAACAGTTTATATTAGCC
AAAATGTAGGGACACACTGAGTGTGTCCGCTCATAAAAGATCATGTTGAGGACACACTCA
GTGTGTCCCTACAGTATGCCTGAAAGATTGAGGTTTAGCGTAACTGTAACAACCAAAAAA
ATCTAACCGCTTGTATGCTTTTGACATTCACTAAACCTAACTAAAAGAGGCAATTTATTA
TGGGTAAAAGTGTTGCAATCCTTGGAGCTCAATGGGGCGATGAAGGTAAAGGCAAAATCG
TAGATTTATTAACGGATCGTGTGAAATATGTGGTTCGTTACCAAGGTGGACATAATGCAG
GTCACACCTTAATTATCAACGGCGAAAAAACCGTACTTCGCCTTATTCCATCAGGTATTT
TGCGTGAAAACGTGACCTGCTTAATCGGCAACGGTGTAGTCCTTTCTCCTGCGGCATTAA
TGCAAGAAATGGGCGAATTAGAGTCCCGTGGTATTAATGTGCGTGACCGTTTAAAAATCT
CTGAGGCTTGCCCATTAATTCTGCCATATCACGTTGCAATGGATCACGCTCGTGAAGCGG
CGTTAGGTAAAAACAAAATCGGCACAACAGGTCGTGGTATCGGTCCAGCTTACGAAGATA
AAGTCTCTCGTCGTGGTCTGCGTGTCAGCGATCTATTCAACCGTGAAGCCTTTGCAGAAA
AATTAAAAACTATTTTGGAATATTACAACTTCCAACTAGTTCACTACTACAAAGTTGAGC
CTGTAGATTACCAAAAAACCTTAGATGACCTTTTTGCGGTGGCAGACATCATCACAGGTA
TGGTTGCAGATATTACAACCCTATTACACAAAGCACGAGCCAATGGCGACAATATCCTGT
TTGAAGGTGCGCAAGGCACAATGTTAGACATTGACCACGGTACTTATCCATTTGTAACCA
GTTCAAATACCACCGCTGGTGGTATTGCAACAGGTTCTGGCTTCGGGCCTCGTAATTTAG
ATTATGTATTAGGTATCATTAAAGCTTACTGTACCCGTGTGGGATCTGGTCCATTTACGA
CCGAACTGTTCGATGAAGTCGGTGCAGAAATTGCTCGTAAAGGTAACGAATTTGGTGCGG
TCACAGGTCGCCCACGTCGTTGTGGTTGGTTTGATGCCGTTGCTGTTCGCCGTGCAATTC
AAATTAACTCAATCTCAGGTTTCTGTATGACTAAATTAGATGTACTTGATGGCTTTGAGG
AATTAAAAATCTGTGTCGCATACAAATTACAAAATGGCGAAATCGTAGAATACTCACCGC
TTGCGGCGGCAAACTGGGAAGGGGTTGAACCGATTTATGAAACCTTACCAGGTTGGAAAG
AGAATACTTTCCGTGTAACTAAATTAGAAGATTTACCGCAAAATGCGATCAACTACATCA
AACGCATTGAAGAAGTGTTAGGTGTACCAGTCGATATTCTTTCAACAGGCCCAGACCGTG
TTGAAACAATGATTTTGCGTGATCCGTTTGCGGCGTAATTAATACCTAAAAATTCTTGCC
CAAAGAACAAGTTGCTAAGTTTTATATATAAGACAAAGCAACTTGTTTTGTTTAAAATAA
GGCATGATTTCTTCTTATTGATCTTGTCCTGTGAAAATTATTGATAATATTAACTCTATT
CTTGGTGAAGATATTCGTTCTCAAATAAATAATTACAGGAGTTATTTTTACTCTAAAATC
TCGCCATACAGACAACCAACATAACAATCCAAATCGCCTTTACCCTTATTATATTGTTTA
TATTCAAGAAAACGGTAAAGTAGTTTATAATTACACTAAAGCTAAACACCTGTTAGATAT
TGCCCGCAAATTCAACGCCCATTGCTGAAGCTTATGAAGCTTTTAATAAGCGAACAAAAG
ACGGTAGAGATATGCGTCAACAGTTACTTGATATTGTGATAAAGGAAATCCAACAAATAA
ATTGAAAACAGTCATAGGCAGTTATTATCGTTCAAAATGGTTTGAAGAAAATGAACGTTC
TAACCTGCCACTGTTTTTACATTTAGTTGATTTATATGAGCATATCATTTCTGAATTATT
ACCAATTAATACAGATACATTATCATCTATTGAAGAGAAATTAGCATTAAATAAAAAATT
GGAACAGACACATCAAGAAATAAATCAACTTAAAAAGAAACTTAAAGCTGAAAAGCAGTT
CAATCGTAAAGTAGAGATTAATTTAAAATTAAAAGAACTTGAAAAACAGCTTTCTTATTT
TTGATTAAATAATATTGTTTAGACTAAAAGAATATGGAGTATTTATGTCCACTGAACTCA
AAATGCACACCGAAAATTTGGTTGCAAAAAATATTGAAAAACTGACCGCTCTTTTTCCAA
ATTGCATTACTGAAATGCGTAATGAGCAAGGAGAAATAATAAAAGGCGTAGATTTTGATT
TACTTCGACAAGAACTTTCTGAAGTCTTAGTCGAAGGAAATCAAGAGCGTTATCGCTTAG
ACTGGGTTGGAAAAAAACAGGCTATTTTGGCTGCCAATGAACCTATTGCAAAAACTCTTC
GCCCTTGCAGAGAAGAAAGTGTTAATTTTGATACCACACAAAATTTATTTATTGAAGGTG
ATAATTTAGATGCCTTAAAACTGCTACAAGAAACCTATCTTGGCAAAATAAAAATGATTT
ATATTGATCCGCCTTACAACACTGGAAATGATTTCATCTATAACGATGATTTTACAGAAA
ATTATAATGATTTTTTGGAAAGATCTAACCAAATTGATGAAGAAGGTAATCGTCTAACTG
CTAATACAGAAAGCAATGGACGTTTTCACTCCGATTGGCTATCTATGATGTACAGTCGTC
TTAAATTAGCTCGAAATTTACTGAGTGATGATGGTGTTATTTTTATTTCTATAGATGATA
ATGAACAAGCAAATTTAAAAAGAATTTGTGATGAGGTTTTTGGAGAAAATAATCTCATAA
ACAATATCTCAATTAAAATGAGTGAACTATCTGGCGTAAAAATGAAGCATATGAAAAAAT
ATCCTAAAATCAAGGAATTTCTATTAATATATGCTAAAGATTCTAACATATCAGAATTAA
TAATTGAAAAAAGACAAAAGAATAAAGAAACTCTAGAAAACTATCTGAAATACTATTCAT
ATTTTATTGAAAATATTCAAGATAGATGTGAAGACTGGATAATAACCCCTATATCTAAAC
ATATAGATGTATCTAGAAAAAGTGAAAAAGAATTTAATGATTGGAAAATAGAGAATGCTT
ATAGAGTTATATATAGAACTAATAGTAAAACTATCGATAAGTATTTAAAAGAAAACCCAA
ACAGTCCTAAAATATGTAAAATCATTAATAATGATGGAAAAGAAGTATATAAATGGGAAA
ATAAAGAAATGTTATTCCTTGAAAAGTACATAGAAGAATATATAGGAGACATATGGCTAG
ATATATCCACAATAAATCTAAATAAAGAAAATGAATCTATACCATTTGAAAATGGTCAAA
AACCATTAGCTCTTTTAAAAAGAATTTTACAAAGTATTAATACTCAAAATTCAATTATTC
TGGATTTTTTCGCTGGTTCTGGAACAACAGCCCATGCTGTAAATTTACAGAACTCTATTG
ATGGTGGAAACAGAAAATATATTCTAGTACAATTACCTGAAAAACTTAGTGAAAAAGTAG
ATTCACAAAAAGAAAGTTATAAATTCTGTATAGATAACAATCTAAAACCATTAGTATCGG
AGATTTCCAAAGAACGCATTCGCCGTGCAGGAAATAGAATTATCGCAGAGCAGACGGATC
GGATCGGATCGCCAAGATTATGCTTTAATAAATTCAACTCCACAACTAGATATTGGCTTT
AGAGTCTTAAAAATTGACTCTACTAATATGAAGGATGTGTATTACACACCTGATAAACTT
TCCCAATCTCTGCTTGATCAAATGACTTCTCATATTAAAGAAGATCGTTCGGCAGAAGAT
CTCTTATTTCAAGTGATGCTTGACTGGGGCATTGAGCTTTCCCTATCCATTACGCGTAAA
ACTATTGATAACGCAACGATCTACTTTGTAGGAGAAAATAGCCTTGTTGCCTGTTTTGAT
CCGCTTACTCCTGAGATAATCAATGAGATTGCTCAAGCGATGCCTTTACGAGTAGTCTCC
TGCGAATCTGCTATTATTACCGATCACGATAAAACCAATATTAAAGAACGGTTTAAACAA
CTATCACCAGATACAGAAGTACGTTTTTTATAAAGGGGGAATAAAATGAAACTTCAATTT
AGAACCCTAGGTTATCAACTTGCAGCAGTCAAAGCAGTGGTAGATTGTTTTACAGGTCAA
CCTAAATCAACAGGTCATCGTTATCAACGAGATAAAGGCTTAAATAAAGGCTCTAAAATT
CAACTTACCTTAAATATGCCATCACAAGCGGGAAGTTTTGACGAGGATATCTCAAATGGT
GATATCGGATTTCGTAATGCTCCTATCACTCATTTAAACAATGTACTGAGTAATATTCAA
AAAGTACAAGGTGAAAGTGGTTTAACCCCTTCCGATAAACTTATTACTGACGATAATGGT
AAAGGCAAAAATTTAACTTCTAGCCAGCTCAATATTGATATTGAAATGGAAACAGGAACC
GGGAAAACTTATTGTTATATCCGTACAATGTTTGAACTAAACAAACACTATGGGTGGTCA
AAATTTATTATTGTCGTACCAAGCATTGCGATTCGTGAAGGTGTAGATAAAAGCTTTAAA
CTGATGGAAGAGCATTTCCAGCAGGAATATGGCAAAAAAGCTCGCTGTTTCATTTATGAT
TCAAAATCATTACATCATTTGGAAAATTTCAGTGCTGATAGTGGCATTAATGTAATGATT
ATTAATGTCCAAGCTTTTAATGCAACAGGTAAGGATCAACGCCGAATTTATGAAGAATTG
GACGAATTTCAATCTCGCCGTCCGATTGATGTTATTCGCAAAAATCGTCCAATTTTAATT
TTAGATGAACCACAGAAAATGCAAGCGGATAAAACGTTGCAATCATTAGCAAATTTTAAT
CCGCTATTTATTTTACGTTATTCTGCAACACATAAACGTAACTATAACTTAGTTTATCGT
CTTGATGCTCTTAATGCTTATAACCAAAAATTAGTTAAAAAAATTACTGTAAAGGGAATT
GAAGTCCAAAATCTTTCTGGTACAAGCGGTTATTTATATTTAGAAAATATTGAAATTTCG
AAATCTTTACCAATTGCCCGCTTAGAATTAGAAATAGCAACTAAAAATGGTTTTAAACGA
GAAATTCGTAAAATCAGTAAAGGCGATAATTTATTTGAAATTACCAAAGCACAACAATAT
CACCGCTATGTGGTAGAGGATATTAATTTTCGAGAAAGCACCGTGTATTTTACTAATGGC
GTTAAAATTCATATCGGTGAAGCGTTGGGAGATGTCAATGAGACAGCTGTGCGAACCATT
CAGATTCGTGAAACTATTCGCTCACATTTAATAAAAGAACGCCAATTATTCGATCGTGGC
ATTAAGGTACTAAGTCTATTCTTTATTGATGAAGTTGCCAAATATCGTCAATATGATGAA
GACAATAACCCTATTGATGGTGAATATGTTCGTATTTTTAAAGAGCAATATAAGCAAGTT
ATCAATGAGTTTTCTGAATTGGATTTAGATGGATACGGATATTGGAACTATTTGCAAAAT
ATTGATGTGAATAAAACCCATAATGGCTATTTTTCTATTGATAAAAAATCAAAAAGAATG
GTTGATCCAAGCTTAGATAAGAAAGCTGAAGAGGCACAGATTTCTAATGATAGCGATGCT
TATGATTTGATTTTGAAGGACAAAGAACGATTACTTTCCTTTGAAGAACCTACTCGTTTT
ATCTTCTCTCACTCCGCTTTGCGTGAAGGGTGGGATAACCCCAACGTATTTACCATTTGT
ATTTTAAAATATTCTGATAATGATATTTCCCGCCGTCAAGAAGTCGGACGAGGATTACGT
TTAGCAGTGAATAATAAAGGGGAACGAATGGATGCTAAATATTTGGGAGAAAATAGCCGA
GAAATACATCAAATCAATAACTTAACTGTTGTCACGAATGAAAGCTATAAAACCTTTGTG
AAAAATTTAGAAGCAGAAATGCTAGAAGCAATTTCAAGCCGTCCGAGCAAAGCGGATGAA
GCTTATTTTACAGGCAAGGTTATTATTCTCAACGATGGCAAAAAACATCAAATTAGTGAA
CAAGAAGCAAAACAGATTTATCGCTATCTATTAAAAAATGATTATATTGATGATAACGAT
CAGATTACCGATAACTATCATCAAGCTAAGCAGGAGCAAAATTTTGCAAAATTACCAGAT
AATTTAACCGCGTACCAAACACATATATTTACATTGATTGATGGAGTGTTCGATCCAAAA
GCCCTTGAAGGTATGGTTGAAAACAGTAGTCAAAAAATAATGAATCCTATTAATAAAACA
AATCTACAACGAAAAGAATTTCAAGCATTATGGCAACGAATCAATCATAAAGCTGTATTT
GAAATTCAGTTAGATAGTGAAAAATTAATTGCTGATAGTATATCTCAAATTACCCGAATC
GCTTGTGAACGGGATAATCGTTTTGTTGAATCAATTAGTTATAAATTGGGTACAACAACA
CAAAAAGAACAAATTGACTATAATGACTTAAAAGTAAAAGAGAGTTTTGGGGAATATCGT
ACTCAAACAGAAAAAACAGCAATGTCGGCAAACTCGCAAGTTACTTATGATTTAATTGGG
GAAGTTGCCAATAAAACGAATCTGACTCGCCGTACTATTGTTGAAATTTTAAAAGGTATC
AATAATGCAATTTTTGCACAGTATAAATATAACCCTGAGGCCTTTATTCGTGAAGTCAGC
CGAATTATTAATGAGCAACAAGCCAATATGGTCATTCAAAATCTGACCTATCATCCGTTG
CAGCAAGGTTATCCTGACAGCGAGATTTTTATTAGCAATGAGATAAAAAAAGAGGCATTT
AAAGCTACACGACATATTTGGGAATATGTTCCGACAGATTCTGTCATTGAAACTACGTTT
GCTGAAGCTTTGGATAATGCTAGTGAAGTCATAGTTTATGCGAAATTACCAGACAGTTTC
CATATTCCAACACCTTTCGGCAATTACAATCCTGACTGGGCAATTGTGTTTGAGCAACAA
CAAACTCGTCAGATTTATTTTATCGCTGAAACAAAAGGCACAAGTGAAGAAGGCGAACTC
CGTTTTAATGAATACAATAGGATCAAAAGTGCTAAACGTTTCTTTGACATACTTAACCAA
AATACTACCGAACAAAAAATCCGCTATGATGTAGTGAGTAATTTTGATGAATTGATGCAA
ATTGTTAAATAATTAGACTTCAATGAAGAGTATAAGCTCCCAGGTTCCTGCTTTTTTTGT
ATAAAACAGATCGGATCTGACCGCTCGTTTACATTTATATTGCGAACTTAGTGGCAAAGT
AGTGTAAAATAGCCAAGTTTTCGTGATTTATATTCATAGAGGAAAAAGAATGAAAAGAGT
AGTCATCACAGGTATCGGCATTATTTCGAGTATCGGTAATAACAAAGAAGAAGTATTAGC
TTCATTAAAAGAAGGTAAATCAGGCATTGAATTTGTACCTAAATTTGCTGAAGTGGGTAT
GCGTAGCCAAATTGCAGGGACGATTAAATTAAACCCGGCAGAATTAATTGACCGTAAAGT
ATACCGTTTTATGGGCGATGCTGCAGCTTATGCTTACCTTTCAATGAAAGAAGCGATTGA
AGATTCAGGTTTAACCGAAGAGCAAGTGTCTAACGACCGTACCGGTTTAGTTATCGGTGC
AGGCACAGGCTCTGCACATAGTCAATTAGTGGCTTGTGATGCAGTGCGTGGTCCTCGTGG
CGTAAAAGCAGTTGGTCCTTATGCCGTAACTAAGACAATGGCTTCAAGTGTATCTGCTTG
CTTAGCAACCCCTTATAAAATTCGTGGTGTAAACTACTCTATCAGCTCTGCTTGTGCAAC
CTCTGCACACTGTATCGGTCACGCAATGGAGTTAATCCAATTAGGCAAACAAGATGTGGT
TTTCGCGGGTGGTGCTGAAGAGCTATCTTGGGAATGTGCAACGGAATTTGATGCAATGGG
TGCAGTTTCAACTAAATACAACGAAACCCCAACTAAAGCTTCTCGTGCTTACGATGCCAA
CCGTGACGGCTTCGTCATCGCAGGTGGTGGTGCTGTTGTTGTGGTTGAAGAGCTTGAACA
CGCCCTTGCTCGTGGTGCAAAAATTTATGCGGAAATCGTAGGCTATGGTGTAACATCAGA
CGGTTACGATATGGTTGCCCCAAGTGGTGAAGGTGCGGAACGTTGTATGAAACAAGCGAT
GGCAACAGTTAAAGGCGAAATCGAATACATCAACGTACACGGTACATCAACACCAGTGGG
TGATGTGAAAGAATTAGGCGCAATCAAAAATGTCTTTGGCGATAAAACCCCAGCGATTTC
ATCAACTAAATCAATGACTGGTCACTCATTAGGTGCAGCAGGTGCTCACGAAGCGATCTA
CTCGCTATTAATGTTAGATAACGATTTCATTGCACCAAGTATCAACATTGAAGAACTTGA
TGAACAAGCACAAGGTGTGAATGTCGTGACAGAACGCCAAGACAAAGCATTAACAACCGT
AATGTCTAACAGCTTCGGCTTTGGCGGTACAAACGCTTGCTTAGTTTTCCAAAAATATCG
AGGCTAATCTTGCTTAATTTTTGAAATCTGATATAAGGGAGTGGGAATTTTCCCACGTCT
TTTTTATTTATTTGGAGTGAATAATGTTAAAGTTTAAACATTTATTATCTATTTTAGTAT
TGGCAGTTTCAGCAAATGTCGTGGCAAGCGGTGTATCAATGGAAATGTTTCAAATGAAAC
GCCAAATTAACCTATTAACGAATGCCCAAACAGCTGAAGAATTTACGCAAAATGCCGATA
AATTTATTGAAGTGTCTAAAAAAGCCCAAGCAACTATGCCAAATAGCTTAGATGGCGATC
AAGAGAAATTCAAAGGCTATCAACAAGGTATGCAAGAAGTCATCGATGTGGTTGCTCAAG
CAAAAAACTTAGCAAGTCAAGGTAATTTAACGGAAGCAAAAACAGTTATTGCACGTTTAG
ATAGTTTAAGAAAACTGTATCATTCGGTATATAAATAAACATCTAGCCTAAAGTTAAATG
GACGAAAATGGTGTAATAGACAAATTTGTTGCAAAAAAGCAGCTTAAAAAAGTCTCTCCC
ACAATTTGTGTAAATACCTGTTTCTGAGATAATACATTCAGACACAGGTATTTACACAAA
TTGTGGGAGAGGCTCGTCAGTCAATTTAGCTGATCAAACTGCCTTTGTACAAGGTAAGGT
CACGGCTGATGCGGTAGTACAAGCGGTGACAAAAATCGGTTTCGGTGCAGAATTGCTAGA
AAGCGAAGAAATTCGTCGGGCAAAGCAGCAAGCCCAAACTGCAGCAGCCTTAACCCAGAA
GCGTCGTCAATTTACTGTTGCATTAGCGGTTGGAGTAATGTTAATGGCATACGGAATGTG
GTTCGGTACGTCGCCAACTGTAGAAAATCGTCCGCTTTGGTTTGCTTGGGCGGTCATCAC
CGCCAGCACTATGTTTTTTAGCGGCAAACACTTTTTTACAGGGGCGTGGACAAGCCTAAA
ACATCGTGCAGCCACGATGGACACCTTAATTGCAATTAGCACAGGCGTTGCCTTTCTTTA
TTCGCTGTATTTAACGCTATTTCCTCAATCCCATTCCCATTTGTACTATGAAGCCAGTGT
GATGATCATCGGCTTTCTCAATCTAGGAAAATATCTTGAGTTAAAAGTAAAACAGCGTTC
ATCGCTTGCCTTAGAAAAATTGCTGGATTTAGCACCGCAGCAAGCGGTTGTTTTTGACGG
AGAAATTACAAAAACCATTTCAACTAAAGGTATCAAACCACAGATGCGGATTCAGGCTCT
GACAGGAAACAGATTTGCCGTGGACGGCGTGTTGCAGAGCGGTTCATTATGGGTAGATGA
ATCAATGCTCACAGGCGAAGCGTTACCTGTTGAGAAACGAGTAGGCGATAAAGTGCGAGC
TGGAACCATTGTTCAAGATGGTGCTGGTATTTATCTTGCCGAGCAAGTGGGTTCGCAAAC
TGCACTAGCTCGGATTATTTCCGCAGTCCGTCATGCACAATCCTCTAAACCACCATTAGC
ACAATGGGTCGATAAGGTTGCGACGGTGTTTGTGCCTATTGTGGTGAGTATTGCCTTGTT
CAGTGCATTAGTTTGGTTGGCATTAGGTCAGGATTTTGCCTTTGCATTATCTATTTTCAC
AACAGTTTTAATCATCGCTTGCCCTTGTGCCTTAGGATTGGCTATTCCACTTTCCACCAT
TGCAGGCGTCGCTCGTTCGGCTGAATTGGGTGTATTAGTAAGAAATATTGAAGCACTACA
AGCGAGTAGTGAAATTGATACTTTGGTGTTTGACAAAACAGGAACCCTTACCACTGGCGA
AATGCAGGTTACACAGATTAACACTTTAGGCAATGTATCTGCTGACGAAGTACTACGTTT
AGCCAAAAGCCTTGAACAGCAAACGGCTCACCCGATTGCTAAAGCGATTGTAAAATATCA
CCCTGATCTGACCGCTTATCCTGCGAGTAACATAAAAGTTGCCAAAGGTTTAGGGATTTC
AGCTCAAGTGGGAGAAAACAATGTAAAAGTAGGCAATCGGCAATTTGTTGCTTCTGACTT
TTGTGAAGAGCAAGATTTGACTACGCAAGTTTTCGTTTCACTCAATGAACAGCTCATTGG
CGTGATCTATTTGCAAGATCAACTTCGCCCTAAAAGCCAAGCGGTTATTACACAATTTAA
ACAGCAGGGCTATCGCTGCATAATGCTCACAGGCGACCGCCAAGCTACAGCAAACTATTA
TGCCGAAACATTGGGTTTAGATGAAGTGATTGCAGAAGTGTTGCCGGAGCAGAAAGCTAA
ACAAATAACGAAGTTACAGCAGCAAGGGCGGAAGGTGGCAATGATCGGTGATGGGATCAA
TGATTCTCCCGCATTAGCTCAAGCGAATGTCGGTGTTGCAATATACAATGGTAGTGAAAT
TGCGATAGAAACTGCGGATCTCTCATTAATGCAATCGGGATTACAACCACTAGCAGCAAT
TTTGCCCTTCTCAAAACAGGTTGTACAGAATATGAAACAGAGCCTAGTCGGTGCCTTTAT
TTACAATATCATTGCCATTCCGATTGCTTGCGGTGTACTTTATCCTTTTACTGGCTGGTT
ATTAAACCCGATGATTGCGGCAGTTGCTATGGCTTTGTCGTCTGTGACTGTTGTGTTAAA
TAGTCAGAGGTTGTTAAGATAAAAGTACAAAATAGAGAGCAAAAAAAAAAAAATTCTATT
TACCATCGTGTTACTACCAGCCCCAACCATTCAAGGAGTGATAGAGGATCACTATTTAGG
TGTCTGCGTTACTGTTAGATTCATCTATTTCAGTATTTTTGAGTAATGTTATTTGAAGCA
TAACAATCTTATTTTATTGCTTACAGCTCCGTGCCGTAAAACTCCGCTATTTTTGTTCAC
ATCCAACGAAAAAAGAGAAATATAAAAGCCTTGAAGTTTTTACATTTCAAGGCTTTATAT
TATGTTTGTCTAGATCTGCTGAAATCAATTTGGTGGAGATAATCGGGATCGAACCGACGA
CCTCTTGAATGCCATTCAAGCGCTCTCCCAACTGAGCTATATCCCCAAAATTGCGAGAGA
TGATATGCTCTCGCTTTTTTTCTGTCAATCTGAAAACAATGGAAATAGATTAATTGATTA
AAAACTAACTAGTTCTGAGCTTCAATAAACGCAATCGCTTTTTGAATACGCGCAAGCGTT
CTCTCTTTACCAACTAACTTCGCAGTAATATCCATAGATGGCGACTGCCCTGAGCCTGTT
ACTGCAAGGCGGAATGGCATACCCACTTTACCCATACCGATGTCAAGCTCTGCGGCAGTT
TGGTTCATTGCATCGTGGATATTTTCAACACTCCAATCATCACAAGCGGTCAGTTTTTCC
AATAATTTTGCAAGTGGTGCAACTGCTTCTGCTTTGAAGTTTTTCGCTACCGCTTTTTCA
TCATAGCTATCAAATTCTTGATAGAAATAACGGCTTTGGCTTGCTAATTCTTTTAAGGTT
TTTGCACGTTCGCTTAAGACTGGAATGATCTCTGCTAATGCAGGTCCTTGAGAGAAATCA
ATCCCCTGAGCATTCATATGCCATTCAAGGTATTTTGCCACATAGACTGCAGGCAAACTA
CGCATATAGTGTTGGTTTAGCCACTGTAATTTTTCCGTGTTAAAGGCACTTGCCGATTTG
CTGACAGAATGAATGTCGAATAACTCAATCATCTCTTCACGAGTGAAGATCTCTTGATCG
CCGTGTCCCCAGCCTAAACGTACGAGATAGTTAATTAAGGCTTCGGGTAAATAGCCATCA
TCACGATATTGCATTACGCTAACTGCACCGTGACGTTTGGAAAGTTTTTGACCATCATCG
CCGTTAATCATCGAAACGTGAGCGTAAGTTGGAATTTCTGCCCCTAACGCTTTTAAGATG
TTGATTTGGCGTGGTGTGTTGTTGATATGATCTTCACCTCGAACAACGTGGGTAATGCCC
ATATCCCAGTCATCGACAACCACACAGAAGTTGTAGGTCGGTGCGCCATCGGTACGGCGG
ATAATTAAGTCGTCTAATTCGCTGTTGCTGATTTCAATGCGTCCACGCACCGCATCATCA
AAAATCACTGATCCTTCCGTTGGGTTTTTAAAACGAACAACGTGTGGTTCGCTCGGATCG
TGTGAATGATCGCCTAAGCAGTGGCGGTCATAACGAGGTTTCTCTTTATTCGCTTCTTGG
TTTGCACGCAATTCATCTAAACGCTCTTTTGAGCAGTAGCAACGGTATGCCGTGCCTTCT
TCAATCATTTGATCGATCACTTGGTTATAACGGTCAAAGCGTTTTGTTTGGAAATACGGA
CCGTATTCCCACGCTAAGTTAAGCCATTCCATGCCTTCGATAATCGCTGCGGTTGCTTCT
GGGGTAGAACGCTCAAGGTCGGTATCTTCAATGCGTAATACAAATTCACCGTTGTTATGT
TTAGCATATAACCAAGAATAAAGTGCTGTTCTAGCTCCACCAACATGTAAATAGCCTGTA
GGACTTGGTGCGAAACGAGTACGCACCTTCACATTTGGATCTAAAGGGAAAAGGGTTTCG
ATTTTCATATTATCGCCTATATTTTTTCAGAATTTTCTAAACAAAAAGGTTTCGGTATTT
TACCCCTCTTGAGCGGAAATCATAGTGAAAAGTTGACAGTTTGGGTGAATTTTTCAACGA
ACAGCCAAAAAATAGTAAAAATGGATTGACTGAAAATTTTTGAACTCTATAATGCCACCC
CACAACGACGGGCGATTAGCTCAGTTGGGAGAGCACCTCCCTTACAAGGAGGGGGTCACT
GGTTCGAGACCGGTATCGCCCACCACTTCAACTTTTGAAGTCCGTTGTTACAATCTAATT
TAGTTTGAAAAGGGCGATTAGCTCAGTTGGGAGAGCACCTCCCTTACAAGGAGGGGGTCA
CTGGTTCGAGACCGGTATCGCCCACCACTTTTTTAAAGTACCAACCTTTCAAACTTCCCA
TTAGTTTAAATGCTTATCTTAAGTGGGCGATTAGCTCAGTTGGGAGAGCACCTCCCTTAC
AAGGAGGGGGTCACTGGTTCGAGACCGGTATCGCCCACCACTTAATCCAAGTGTTTAAAC
TAGTCGAAACCGCAAGGTATTCGGGCGATTAGCTCAGTTGGGAGAGCACCTCCCTTACAA
GGAGGGGGTCACTGGTTCGAGACCGGTATCGCCCACCACTTTACTTTTCATCAATCTTCT
TATTTTGCAAATTTTTTGTTTGATCTGACCGCTTGCCTCTGACTTTTTACTATTTTTTCG
ATCTCTGTCGAAAAATTTATCTTTTGTCCTTTCTCTTTTTTATATTTCAATTAGGCTTTT
TCTGTTTTTCCCTAAAACTATACGTTTTAAACGTATATTTAACTTAAAATAGGAGTAGAA
TAATGAATGTCGCTTTTGTGGAGTTGCCCCCTTTTGAGGAATATAGAAAAAAGTATCTTG
ACGATGACACATTTAGATTATTACAAAATGAGTTATTAAAATTTCCCGATAAGGGAGAGC
TTATTCAAGGTACTGGGGGACTAAGAAAATTGCGTATTGTGGATATTATTAGACAAAAGG
AAAAAGAGGCGGAGCTAGGGTAATCTATTACTATTACGTGCGAGGGAAACAAGTTTGGTT
GTTCCACGCCTACAATAAAAACCAACAAGACGATTTATCTAATGAAGAACTTGTGGTTTT
GGCGAATACATTAAGCTATTTAAAATCTTTAGTGAGGTAATATATGGGAAAATTATTTAA
TGAACTAATGGAAGGGATGCAAGCATTAGAGTTACACTTACAAGGCAAAATTACACTAAA
AACCACTGTTGTGGAAGTTCCTGATCCGATAGTGATTACCCCCGAAGAAGTGAAAGCTAT
TCGTCAGAAATTAAATCTTTCACAAGCCGTTTTTGCTCGTAAATTACACACTTCGGTGAG
AACTTATCAAGGCTGGGAGCAAGGAAGAACAAAACCTAATCCACAAGCGGTTTTATTATT
AAAAATGGTTGAAAAATCACCAAAAACATTTGAGCAGATTGCGAGCATTTAAGTGAATAT
CGGCTTGTTTATCGCAAGCCGAACTATTTTTGTGATCCCCGTCGAAAAATTCATTATTTC
AACTTTTCAAATCTTGCAAAAATCACTAGCCTAAACGAGCAGACAACAGTAGAATTGCCG
CCTTTAATTTAACTAAATTCCAGCAAAACTAACCTTTTGCCACAAACCGTGTAACAACGA
GGCTTTCAAACAATGTCTGAACAAATTCAAGCAACGGACGCAAGTTGCAATTCAACCAAA
ACTGAAAAAATTAACTTATTAAACTTAAATCGTCAGCAGATGCGTGAACTATTTGCGGAA
ATGGGCGAGAAGCCATTTCGTGCTGATCAGCTGATGAAATGGATTTATCATTTTGGTGAA
GATAATTTTGATAATATGACCAACATCAATAAGGTGTTGCGTGAAAAATTAAAACGGATC
GCTGAGATTAAAGCGCCTGAAGTTGCAGTAGAACAACGTTCTGCCGACGGCACAATCAAA
TGGGCGATGTGGGTTGGCGATCAGCAAATTGAAACGGTATATATCCCAGAAGATGATCGT
GCCACCTTGTGTGTTTCTTCGCAGGTGGGTTGTGCCTTGGCTTGTACTTTCTGTTCAACG
GCACAGCAAGGCTTTAACCGTAATTTAAGCGTATCTGAAATTATCGGGCAGGTGTGGCGT
GCATCAAAAATTATCGGTAACTTTGGTGTAACGGGCATTCGTCCGATTACCAATGTGGTG
ATGATGGGAATGGGTGAACCATTGTTGAATATGAATAACGTTATTCCAGCAATGGAAATT
ATGTTAGACGATTTTGCTTATGGTCTATCTAAACGCCGTGTGACTCTTTCAACATCAGGG
GTTGTACCAGCGTTAGATAAAATGCGTGAGCAGATTGATGTTGCATTAGCGATTTCATTG
CACGCACCAAACGATGAACTGCGTAATGAATTAATTCCACTGAATAAAAAATACAACATT
AAAATGTTAATTGATTCTGTGAATAAATACTTAGAAGTATCAAACGCTAATCACGGTAAA
GTGACGATTGAATATGTGATGCTAAGCCACGTCAATGATGATGTGGAACACGCTCATCAG
TTGGCAGATGTATTGAAAAATACCCCAAGTAAAATCAACTTGATCCCGTGGAACCCGTTC
CCAGAAGCACCCTATGCGAAGAGTTCAAATACGCGTATTGATCGCTTCCAAAAAACCTTG
ATGGAATATGGCTTTACGGTGACAGTGCGTAAAACTCGTGGTGATGATATTGATGCTGCC
TGTGGGCAACTTGCTGGTGATGTGATTGACCGCACTAAACGCACCCTTGAAAAACGTAAA
TTTGGCGAAGGGATTGCGGTTCAAAATCAATAGCACATTTCAAGGTAGGGACACACTGCG
TGTGTCCGTTCCAACAATCGTAATTCGTATCGGCGGACACACTGCGTGTGTCCCTTGTAT
ATTAAAATTATAGTAAACTAGCAACATAAACCATAACGTTATCCACAGCTTGGGTGTCCC
TAGAGCTAAAACTCGTTCTGTAGCGTAGGCGT
>H80 Scaffold3
AGAAAGCAAGCTTCCTCCCTGCTACCGTTCGACTTGCATGTGTTAAGCCTGCCGCCAGCG
TTCAATCTGAGCCATGATCAAACTCTTCAATTTAAAAAGTTCAATCGCTCAATAAACTGC
TTAGCTAAAGTTTACATATTACTTTTAAGTAAAAATGAATTTCTAGTTTAAGCACCTATT
AAGACTTCAAAATTAAAAAAATATATTTAAACAAAGTCAATCAACAAGTGCCCACACAGA
TTGTCTGATAAGTTGTTAAAGAGCAAAATAAAGTGGTCGGCGAGATAGGATTTGAACCTA
CGACCCACTGGTCCCAAACCAGTTGCGCTACCAAGCTGCGCTACTCGCCGTCTGATATGC
CACTGCATATATTTAATGGGGTGGCTAATGGGACTCGAACCCACGACAACTGGAATCACA
ATCCAGGGCTCTACCAACTGAGCTATAGCCACCATTTCTAGTCGATATTGCATTACCTCT
GGCGCGCTCGACAGGATTTGAACCTGCGACCTTTGGCTCCGGAGGCCAACGCTCTATCCA
ACTGAGCTACGAACGCGTTGTTTTCAGTACTGCGTCGCAACGGAGGCGTATATTAGTGAT
TTCACTCTCGCTTGTCTAGCACTTTTTTAAAAAATTTTCTTGTATGCTCTTAATTTATTC
AAAATGTCTAGAGCGTGTTGATCTTTTAAGTACAAAAAAACAAACGACATAGAAATTTGG
TATAATTTAGTTCGCCAAAACCTAACCATTCCGTACAAACTAAGCGGTCAAAATCCGCAA
GCGATTGGCAAAAGTGTGGCGGTAATAGCACAAAAATTCATTTAGCGGTAGATAGTTGTG
GAAATCCTATTGATTTTGTTCTGACGGGGGTGAAGTTCACGACAGTAAAGCTGCGCCTGA
GCTTGTGGAATTGTTACCTGACAGTGAGACCATTGTTGCAGACAGAGGTTATGATTGTGA
AGCCTTCCGAGCACTTATTTTGACGACAACAAAAGCAGTTCCGGTTATACCTCGTAGACG
AAATTCAAAGGTGGGTAATGAGGATATAGACTGGTGTTTATATCGTTATCGCCATTTAGT
TGAAAATGCGTTTGCTTTTTTAAAACAATACCGAGCCATTGCGACTCGGTACGATAAGTT
AGCAAGAAATTATGCGGCATCGCTAGCAATGATTTGTTGTATTCGCTGGGGGAAATTGTT
GTTTGGTTAAGATTTAAACTCAAAAGATCAACAGCCCCTAAGGCTTTAATTGTATTGGTT
TCATCGCCTACGTCTTTTATACATTTCAGCACGTCAAATAGAGGAGCGGTACAACAAGAA
AATAAATCGGCTAAGGCTTCATAGCTTAATGAACGGTTATTATTCACTTCAAGTAGCATT
TGCTCAAAAGCGGTGCAAGCCCCTTTCATTCGTTCAAGTGCAACAAAATCATCTTCACTA
ATTAAAAAATGATGGTCATATTGAAAATAAGTATTTAAAAAAGCATTGGTTTCTACAATA
AAACGTTGTTGGTTTATCGCTGGCCGTAGCTCGTTTACGGCTGATTTATTCATTTTGCGT
AATTCGCCCAAGGCTTCTAAGCAACGCTTGATAATTGGTGTCCAGCAGTCTGTTGTTTTA
TCTATAAAGCTAATGGCGGTTTCAATGGAAAGCCAAAAATCAAGCGTTTCATTCCGTGCT
TTATTTTGAATAATCAAATAATCTTGTTCAGCCTGAAAGCCTAATTTAGTTAAATGTTGT
TGGCTTTCTTTGGTGGTTGGATGCCAGCTAAAAGCAACGTGTGCAAGCTCTTTTAATGAA
ATAAAAGATTGTTGGCGATTATTGATAAGTTTTGTTTGAAGAGAAAAGGGGAACTGTTGA
GCGTTCATAATGAACTCCTTTGTGTATTTACGAAATTTTACCCTATAAAATAGGGTGCCA
AGGGGTTCGTAAGCCACACAAAGACGGCTGGAGTTATTTCCCTTTCGGGTGTTGTATTCC
TCGCCCCCTCGGTATTGAGTTTAAATAAATTGTGCCTTTTGCCCCAAAATTGCAAATTTT
AGGTACAAAAAACCGCTTGATCTATCGGGTGCGGTTATCCGCTTTGTGTAAGGTTACGAC
ACCTTGAGAACAGTCATACGCGTTTTAAGATAAATAGCAAGTGTTTAATTAAAAAATTGA
ATGTTCAACTTTAAAATCATTGTTGTTTACTCATAACTATTTGATTTTTATAAAATAGAA
TTTCTTTCATTAAGTTGAACCATTCAAATCTTTTCTTGCAAGCGGTCAAATTTCCCCTAA
ATTTTACCAATCCCCACAAAAACGCCCTTTTAAGCCCTTTTTCTGTTTAAGCCGAACAAG
TGTAGCTCTTTTGTCTTTTAGTGTGTTTATAAACGCTCGTAAACGCCTTAAATTTGATTC
TTGCTTGTTGTATTTGGCATTAGTTATGTATTGCAGTATAAGTGTTTTATTAAAGTAGTT
TAAAAGAGCAGTTTTATAAATCAGTTTAAAGTTTGCGGTATTGGTTGAATGATTAAAACA
GAGCGATATATGAACAATGCTGAAGTTGCTTACAATAATTTAATCGAAACTTTAGACAGT
TGTATTGAACAAGCTTACGAAAAGGCACAAGGTGATAAAGCAAAGTTTAGGTTTCATTTT
TTAGAATTATTTGGGAAATTTAATGGAGGTTTAAATTTGTATATTCCTAAATTTGATAAC
CTTACAAAAGAAGCGGGCAAAATCCCACAGTTTGGGCGTTTAGCTTTTCGCACTCGTTCA
ACCGTTCGAGAATTACACGGCGACTCTAACCGCTTAACGCCTGAAGATGTAACAAGTTTA
AGCGTAGAATTAAAAGAACACGATATTGAATACCCTATTGATTATCGTGAAGATAATGAT
GCCAGCTATCCTTTGAAAAAATACGCTCTTTCTGTTGTTCAAGATGTCATTGCGTTAGGG
CGTGAAGTGGCTGTTGCTGAAATTGCACAAAATGCAGAGAATTATTCAGCTGAAAATGTT
GTTACACTGACTGAAACACAACGTTTCACAAATGCAAAATCTGACCCTTTAAAATTCATC
AATGATGGTTTAGAAGCTGTTTCTGCTACTATTGGGCGTTTGCCTAATGTTTGTGTAATT
GCTTCAGATGTTTGGAAAATTTTAAAAGAAAATACAAACCTTTTAGAACGTATCAAATAC
ACTCGCACAGGCATTTTAACCCCTGAAATTTTTGCTGAATTGATTGGCGTTGAAACGGTA
AAAATCGGTGCAGCTTCTCAAGAAAAAGATGGCAATTTAGAAAAAATCTGGTCAAATAGC
ATTGTTTTGGCTTATGTTGCAAACGGTAAAGATAAAGGCAAAAAAGGCAATATTTTTGAA
CCGTCTTACGGTTACACGGTAAGACGTAAAGACGGCTTATTTGTTGATACTTACCAAGAG
AAAGGCGGTAAAGTGGAAATTATTCGTTGCACGGATATTAACGCCCCTTTCCTTGTTGGA
AAATCAGCAGGTTATTTAATTCAAGGTTGTATTAAGTAAATAGGTTTTACCTTTCAATCA
GATTGTTTGCTTGCACCGTCAAAAAACGGTTTTCTGATTGATTGAAAACGTCACTAAAGA
CGTAAAAAAGACTAAAAGGGCTTTAGCTAGTGGAATAGTTAAAGCCCTTTTCTCTAAAAA
ATGAAATTTTATTGCTGTATGTGAAAAAAGCGAAATTGTTATTTATCTTGCTTTTTTTGT
TGTAGTTATGTCGCTTTGTTTTAATAAAATTCGATGACTTTTTGTTTGAAAGATTGGGTG
TATTTAGTCATAAAAACCTGCACCTTAATTAGTTGGTTGTTTAGCCCAACTTTTGGGGTG
CAGATCATCTACGTCAGCCCCTAATTCAATTTAATCTTGCAAGTTATGATAATGCGCTAC
TGCTCTTGCTTTGCGAACGTAAGGGCTAGTTGTAGAATACCAAAGCCTCATATTAATTAA
ACCAAACACAAAAAGCCCACTATTTCCATAGCAGGCTTTTTTATCACTAAAAATTAGTCA
CCAACAGCAATGCGTTTCATATCTGTCATATAACCACGCAATTCTTGGCCGATTAACTCA
ACCGGGTGGTTGCGGATGGCATCGTTAATATCACGCAAATATACATTGTCGATTTCAACG
GTTGGTGTTGGTTCGCCTAAATCGCCTTTTTGTAACATTGGGATTAATTTCTCTGCAAGA
ATTGGCGTTGCAACGTGTGAGAATAAGTAGTTACCGTATTCCGCAGTGTCTGAAATAACC
ACGTTCATTTCGTATAAACGTTTACGCGCGATAGTGTTTGCGATTAACGGAAGCTCGTGT
AGTGACTCATAGTATGCAGACTCTTCATAGATACCGCTTGCAACCATTGCATCGAATGAC
ATTTCAACACCGGCTTTCACCATTGCAACCATCACTACGCCGTTATCGAAGTATTCTTGT
TCAGAAATTTTGATACCGTCTGCTTTTGGTGAATTTTCGAAAGCTGTTTTGCCTGTTTCT
TCACGCCATTTTAATAAGTTTGCATCGCCGTTTGCCCAGTCTGCCATCATTGTTGATGAG
AACTCACCGCTGATGATGTCGTCCATATGTTTTAAGTAAAGATCGTTTAATTGGAGTTTA
ATTTCTTCCGCTAATTCAAAGGCACGGATTTTTGCTGAGTTAGAAAGACGATCCATCATT
AATGTGATACCGCCTTGTTTTAACGCTTCAGTAATGGTTTCCCAACCGTATTGAATTAAT
TTGCTTGCATATGCCGGATCTTTACCGTCTGCCACTAATTTGTCGTAGCACACGATAGAA
CCTGCTTGTAACATACCGCAAAGGATGGTTTGCTCACCCATTAAGTCAGATTTCACTTCT
GCCACGAATGAAGATTCTAACACGCCCGCACGGTCGCCACCTGTCGCACTTGCCCACGCT
TTTGCAATCGCCATACCTTCGCCTTTCGGGTCGTTTTCAGGGTGAACAGCGATTAATGTC
GGCACACCGAAACCACGTTTATATTCTTCACGCACTTCTGTACCCGGGCATTTTGGTGCT
GTCATCACCACAGTGATGTCTTTACGAATTTGCTCGCCTTGTTCAACAATGTTGAAACCG
TGTGAATAACCAAATGCTGCGCCTTGTTTCATTAATGGCATAACATCTGCAACCACTTTT
GAGTGTTGTTTATCTGGGGTTAAGTTAATCACTAAATCTGCAGTTGGGATTAACTCTTGG
TATGTGCCAACTTTAAAACCATTTTCTGTTGCACGTGTGAATGAAGCACGTTTTTCTGCA
ATCGCTTCTGCACGTAATGCGTAAGCAATATCTAAACCAGAATCACGCATATTTAAACCT
TGGTTTAAACCTTGCGCACCACAACCTACGATCACGATTTTTTTGCCTTTTAAGAAGTTG
CAACCGTCAGCAAATTCGCTACGATCCATAAAACGACAACGACCTAATTGGTCAAGTTTT
TCACGTAAGTTTAATGTGTTGAAATAGTTAGCCATAATAAAAATCCTGTGTTGTTAATGT
TGAATGTTTGATGTTGTGTTTACATACTGTAGTTGTTTTTGCGAGTTTGATTATAGCTGT
TTTTGTTATTGCGTAAATTGACATTATTAGAATTTATCATTGCACTAAATAAAATCACAA
GCGGTCAGAACCCTATTATTTTTTGCAAATTTTTGCGGAGTAAGAGCCTTAACACTCAAG
TTATCTTTGCTATAATTCCCCAAATTTACCTAAAATTGAAGGAATTCTTATGTCCCAACT
TATCGAACTCACTCATAAACTCAAAGAAATCTTCCAAATCAACCGTGCAGATTTGGATTT
TGGGATTTATCGGATTTTAAACACCCGTAGCCAAGAGATTGAAAAGTATCTTTCACAAAC
CTTGCCACAAAAAGTGAAGCAGGCGTTGGGCGATAACCAAAGTGAGCAAATCGCTGGTTG
GCAGGCGGAACTGGAGCAAGCCAAAAAACAAGCCCAAGAGCTAGGCATTGACCCAAACCA
ATCACCCAAAGTCCAAGAACTGCAAAGCAAAATTGAACAAGCCAAAAAAGGCAGTGCTGA
TCACGAGACGGCGGTTTATCGCCATCTTTTAACCTTTTTCAGTCGCTATTACGAAGAGGG
CGATTTTATCAGCCAACGCCGTTATAAAGGCGATACTTATGCCGTGCCTTATTCAGGCGA
AGAAGTGTTGCTACATTGGGCGAATAAAGATCAGTACTACACCAAATCGGGCGAGAATTT
CAGCAATTATCGTTTTAGCCTTAATGATGGTCGCACCGTCTTTTTCCGTTTAAACAGTGC
CGATATTGCCAAAGATAACCGCAAAGATAACGATGCGAAGCGTTTGTTTACCCTTGCCAC
TGCACAAACCATTGAACGTGAAAACGAAGATGGCGAGTTGGAAATGATTGACATCAACCC
AATCACACAAAGCGAAGACGGCAACACCTTAACCATTTTGTTTGATTACAAACCGTTTGA
AAAATTGGCAAAACAAGAGAAAATTTTGGAACAAGATTTAGCCACGTTGCAAGCTCACGA
TTTGCTACAAACCAAGTGGATTGCCTTAGCCGAGCGTTGCCCAACCGAAAAAAATCCTAA
CCGCACTTTATTGGAAAAACATTTAAGCGACTACACCCAGAAAAACAGTGCCGACTATTT
TATCCATAAAGATTTAGGCGGTTTTTTACGCCGTGAATTGGATTTTTATATCAAAAACGA
AGTGATGAATTTGGACGATGTGCAAAATATTAGCCATTTCGCACCGCTTGAAGCGAATTT
ACGCCTAATCCAAACCTTACGCAGCATTGCTTTGGAGCTTATTGCCTTTTTGGCACAGTT
GGAAAATTTCCAGAAAAAATTGTGGCTGAAAAAGAAATTTGTGGCAGGGCATCACTATTT
AATTACCCTTAACCATATTTTGCAGCTCGAACAAGCGGGCAGATTTATTGAAGAAATTGC
AAATAACAGCAAACAGCTTGCACAATGGCAAAGCTTATTTAACCTGCCGTCTGCAGATGC
TCAAGCATTTTTAAATACTCAAAAAGCAAACAATGCGGGGGGGGGGGGGGTAAACCCTGT
TTAAATTCAAATAGTTATAATGATTTACAACATCTTGTTGTAGATACATCACTCTTTTCT
GCCACATTCCAATCCGCACTGATTTCCGAACTTTCACGCTCACTGGGCGACTTTGATAGC
CATATCAACGGCACGCTTATTCATTCGGATAATTTCCAAGCCTTAAATTTATTACAAGCC
CGTTATCGTGAACAGGTGAAATGTATTTATATTGATCCGCCATATAATACTGGCGAAGAT
GGTTTTATTTATAAAGATAATTTTCAAAGTTCTAGCTGGCTAACGCTTATGGAAAATCGT
GTTATGTTAGCAAGAAGTTTGCTTGCAAAACAAGCTGCATTATTTTGTCAAATTAGTGAT
ACTGAAAACACAAACTTAAACAAATTGATGGTTTCAGTTTTTGGTAAAGAAAATCACAGA
GAAACTATTTCCGTTATTACATCAAGTAAAAGTGGAGTAAATGCTATTAATGTAAAACGT
GGAGAACGTTTATTTAAAATCAAAGAATATTTACATTTTTATTCAAATCATCCGAGTTTT
AGGTTTAACTCCTTCTATACAGCTGATGATTATAATGTAAATTATAAATGGGAAATATAT
CAACAAGATGATGGTTCATGGTTTGTTTGTGATTTAAAAGCTACTAGAAAATTTGATGAA
AAATCACTCTCTGAATATGCATTGAAAAATCCAAAAAATATTTATTCTATTGAAAAAAAC
AATAGTAAAGCAGGCGAAGCTATGAAATTTATTTTGGAGAAAAGTAAGGCAAGTGGAACA
GTAGAAACTTTTACTGATCAGTTTGGTGTAACTAAACTGATTTATCAAGGTGGTGTATGT
GTTCCTTTAGAAGAACGTGTAATTCAAGAGAATGGAAAAAATGTATTTGGAGTATTAGGT
TCTGATATTTGGGATGATATTGGGCAGGCCGCAAAATCAGAAGGTGGAGTTTCATTTGAT
AATGGTAAAAAACCAGAAAAACTCTTAAAGCGAGTTATTGAAATGGCAACGCAAGAAAAT
GATTTAGTCTTAGACTATTTTTCAGGTAGTGGGACAACAGCTTGTGTATCACAAAAGCTA
AACAGAAAGTGGATTGCGATTGAACAAGGTGAATATTTTGAAAGTGTATTAAAAGTACGT
ATTCAAAAAACTTTATTTGGCGAACAAACTGGAATATCAAAATCAATAGACTATAAAGGT
GGTGGAATTGTTAAAGTACTGAAACTGGAAAGTTATGAAGATACGCTGAATAACCTTGAA
CTTCGCCGCAGTGGCTTGTTTGACAATCTTTCAGACGATGTACAACAAGACTATTTGCTC
CACTATATGCTTAATTTAGAAAGTCGTGGCAGTTTGCTTAATGTATCGCATTTTGAGAAA
CCCTTTGATTATGGCTTGAACATTAGCACCACCAGCGCCGGTGCTTATGAATGGCAAAAA
GTGGATTTGGTGGAAACCTTTAATTATCTGATTGGAGCACGGTTAGTCAGTATTGATGAT
CAGCGAGTTAAAAGAGGCTATGTAGCGATAGATTGTCAATTACCTAATCAAAGCGGGGAT
GACAAAACATTAATTGTTTGGCGTGATTGTGAACAATGGCATTATGAAAATTTGTATGCA
GAAAAAGAATTCAGCCACAATTTTCAAGGTAACAAAACGACGCTATTTGGTAAGATAAAT
TTTAATCCTAAAAATACCGACTATGCACAAGTCTATATCAATGGCGACCATACCCTTGAA
ACCGTGTGGGACGGCGAGCAAAGTGGTAGTTTGAAGATTGTCAGCATTGAAGATGCGTTT
TTATCCTTGATGTTTGAGGGGGATGCATAATGGCAAAAGCACCCCAAAATACCAAATTCC
ATTTTGATGAGCATTTAATTTTAAATCGTTGGCTGTTTTCGTTATTTCACAAAACATCGT
TAAATGAGTTTAAAAGCCTGTTGGAAAGCGTAGAAAATGACGACCATATCGCCAGCGATG
GACAGAGCCATTTTTATCATCGCCTAAGCAATGAGCTGTTTTTTGAACACGATAATCCGC
TAAGCCTTGCGGAGCTTGCTGCTTATGATTTGCGGTTGGTGCATTATTGGCAAAAAATTA
CGGAAAAGCGTAATCGCACAAGCGGTCATATTTTGCGACCAAAATACTTCCAGTATCTAT
CGTTACTGTTTACCGAAATTTATTTGGATTGGTATTTCAACAAAAAAGCCGAATTACAGA
CCGCACTTAATCAGCAGTTAGTGCAATACGCCAAAGAGATGGGCAAAAATGCACAAGATT
TTGAAGTGTATCGCTTAAATGATTTAAACAAAATCGCGTTTTGGAATGCTACAGGTTCGG
GCAAAACCTTGTTGATGCATGTCAATATTTTGCAGTATTTGCATTATTTCGGCAAAAACC
AACCGCTTGTACGCCCCGATAAAGTGATTGTGCTTACCCCAAACGAAGGTTTAAGCGGTC
AGCATAAAGAAGAGCTTGAATTGTCAGGCTTTCAAGCCAGTTTTTTTGATAAAAATGTTA
TCTCGCAGACGGCATTTAATTTTAGCGTAGATGAAGTGGGCATTGGCAAGTGCGTTGAAA
TCATTGATGTCAATAAACTTGCCGACAAATCAGGCGATAAAACCGTGTCGGTAGAAGCCT
TTGAAGGCAATAATTTGGTGTTGGTGGACGAAGGGCATCGTGGCATATCGGGCGAACAGT
GGCTGTTACGCCGTGAAGCCTTAGTCAAAGGCGGTTTTGCCTTTGAATATTCGGCAACGC
TTGGGCAAGCGGTGGCAGGCCGCAAAACCATTGCTAAACAAGTGGAAGACAAGCAAAAAG
CAAAAGCCAAGTTATTGTTTAATAAAGGTTCGTTAAAAGGTTTATCAGAAGACGACTTAG
CCAAATTAACCCTTGATGAGCTGGAAATGGCAAAGGTTCGCACCACTGCAGTGCTTGAAA
CTTATGCTAAATCGGTGTTGTTTGATTATTCCTATAAGCATTTTTATCACGATGGCTATG
GTAAAGAGAGCCTGATTTTAAATATTGAAAAACAAGGTTTTGATGAGCATTTGCCTGTTT
ATTTTGTGGCAGGTTTGTTGTCGTTTTATCAACAACTTTATTTGTTTGAACAGCACAAAT
CGACATTGGCGGAATGGAATATTGAAAAGCCATTGATGGTGTTTGTGGGGCATCGTGTTA
AAGAAAGTAATAAAGAAACAGAAGAACAAAAAGTAGAAAAATCTGATATTTTAACTGTTA
TTCGACAGCTGGCTTTCTTTGTGAATCAATCTCAACAGGTAAAAAAGTGGTTGAAAGAAC
TCATACTAGATAATCCTCAAATATTGGGTAAGAATAATGAACACCTTTTCAAAGGGCGTT
TTGTGCCATTACTCTCTTTTGTCGATGACGTGGATGCTTTGTATCAAGATATGTTGCGTA
AGATTTTTGGGGCGACACATTCAAGCCGTCTGCGTTTAACCCATTTGAAAAAAAGCGATG
GCGAACTGGCATTATCCCTTGGCGAACAAGGCGAGAAATTTGGTGTTATCAATATCGGTG
ATGCTTCCGGTTTGCTGAAAACCGCACAAGAAAATTTTGCCGATGAGTTTGATGCGGTGA
GCGATGAGTTTAATGGCGGTTTGTTTGCTGAAATCAATCATAAAACATCTCCCGTAAATA
TCTTAATCGGTTCACGTAAGTTTACCGAAGGTTGGTCAAGCTGGCGTGTTTCTACGATGG
GCTTGCTCAATATGGGCAAAGGCGAAGGTAGCCAGATTATTCAGTTATTTGGGCGTGGTG
TGCGATTGAAAGGGCGTGAATGGTCGCTCAAGCGTTCATTGCCAAGCGTTCGTCCGAAAG
GTGTCTTTTTAGAAAAACTGGAAACGCTGAATATTTTTGGTATCAACGCTGATTATATGG
AGGTGTTCCGTGGCTATTTGGATGATGAAGATATCCAAACCGGCGATGAAATGCTGACGT
TGGATTTCCCTGTGCAAAAACGCTTGCCTGCCATCAAACTGAAAACCTTAAAACTCAAAG
AAGAAGTCAAAGGCAATCGTAAGCAGTCGTTTAAGCGAGTAAAAAAGAATATTTATCTAT
TTGAAATTCCTGAAGAATGGCAGAACAAAATTAAAGGGATTGAAATTAGCCTAGATCGCT
ATCCAAAAGTACAAAGTTTTGCCACCAAAGGCACGGCAATCGCTCAAGTGCAAGGCGAAC
AGCGTGATGAAGTGAAGTTAAATTCGGCACTGTTTGACTTTTTTGATTGGGATAAGATTT
ATCTGCAAGTGGCACGTTTTAAACATCAGCAATCTTGGTATAACTTGCGATTAGATAAAG
CGAAGTTACGCCAATTTGCCGAGCAAAGTCATTGGTATAGGTTGTATATGCCAAAAGCGG
CGTTAAAGATGGATAGTTTTGCTCAAGTGGCTTTACAGCAAGAGATTTTGACGGATTTGT
TGCTGGAATATGTGAAAGCCTTTTATAACCGCTTAAAAGCCGCCTACGAAGGGCAGTTTT
ATGAAGTGGTTACGGTGGATGACAGCAATGGCTCTATGTTGGATAAATACCAATTTAGTT
TGCCTGATAATGACGAAGGTAATGAAATCAAACAACGATTAGAAGCCTTAGCAGACGGCA
TTAGCGAGTTTAGCAATGGGGTAAAACCTGTTTATGGTGGCGACAAGGGTTTGCAAATGC
TCTGTTTTGATGGACATTTGTATGCACCCATTTTTGCTTGCTTAGAACGCCAAGATTTGC
CGTTTAGTATTCAACCGCTTGCCATTGGCGATGAAAGTGAACTGCGTTTAATCAGTGATT
TAGTCAATGCCAAAGCAAGTGGCAAGTTGAGCGAGTGGACACAAGGCAAAGATTTGTATC
TATTACGCAATGCTGCCAATAAGTCCAAAGGCTTGGGTTTTGCTTTGGCGGGCAATTTCT
ATCCCGACTTTTTGCTGTGGCTTGTGGACAATCAAACAGGTAAACAATGGCTTAGCTTGA
TTGATCCGAAAGGCATTCGCAATATGGATTTAGACAATGCCAAATTTGGGTTATACGATG
AGTTGCAAAAATTAGCTCGTGAATTGAAGATTGAGACCCCGATTTTATCTGCCTTTATTT
TGTCCATTACCAAACAGGCAGATTTGCTCAATGTGGGGCATTTAACAACACAAGATTTCG
CCGAGAAACATATTTTATTTATGGACGGCAATCAGGTTTATCTCAAACAGATGTTTAAGA
TGATGTTGCAATAGTGGTGTAGATGCTTGAAATGGTAAAGTGGGAATAACGTACACAAGA
AAAGTGGATTTTGTGTGCATATCGGAATAACATACACAAGAAATCCCATTTTCTTGTGTA
TGTTGTGTGAATGTACACGTTATTCCTAATTTTTATGTTGATGAGAACGAAGTATGAATT
ACGTCATTCCTGATTTATTCGCGTTGGGAGATTTGGAAAGCAAATCTGTTTTTAAAGCCT
GTACCCACGCACATCGTGCATTGGGGGAGTTAAAAGGTGTCGTGCATACGATGCCAAATC
CCAATATTTTGCTTGGTACTTTGCCTTTGCAAGAAGCAAAAGAAAGTTCAGAAATTGAGA
ATATTGTAACCACACAAGATGACTTATATCAGAGTAATTACGCCACACAGCAATTTGCTT
CTGGGGCAGCTAAAGAAGTTCATTATTATGTTCAGGCAATGAGTTTAGGATTTCATGAAG
TACAAAAAAGTGGTTTGATAACCCTAAATTTAATTAAAGAGATACAGCGTGAGTTGGAAG
GTAATAACGCAGGCTTCCGCAAACAAGCAGGAACCGGTTTAGTGAATCAAACCACGCAAG
AAGTGGTGTATATGCCACCTCAAACCTATGATGAAATCGAAAATCTGATGGCTGGTTTAG
AAAGGTTTATCAACGATTCTGAACAAATGGATTATGACCCTTTGGTTAAAATGGCATTAA
TTCATCATCAATTTGAAAGTATTCATCCTTTTTACGATGGAAATGGTCGTACAGGGAGAA
TTATCAATATTTTGTATTTGATTCAGCAAGGATTGTTAGATACGCCTGTTTTGTATTTAT
CACGATACATCAATCGTAATAAAAGTGAATATTATCAATTGTTACAAGCAGTACGAGAAA
CCCAACAATGGGAACCTTGGCTGATTTTTATGCTTAATGGTATTGCTGAAACGGCTATTC
AATCGGTTAAATTGATTAATGAAATCAAAGCTCTAATGATGAAGCAAAAACAGATGATTC
GTGAAAATTTACCTAAAGTGTATAGTCATGAATTATTAAATAATTTATTCAAATATCCCT
ATACAAAAATTGACTTTGTAATGGAAGATTGTCAAATCCATCGTAATACAGCCGTTAAGC
GTCTTGAAGAATTGGTTGCTTTAGGTGTTTTAGCGAAAACCAAAATAGGAAAAGAAAATT
TTTATATTAATGTTGAATTGTTTCATTTGTTGATGCAGTAGGTAATTGGAAAATTTGTAT
GAATATCACAGCGTATCAAGCGAAGTATTTTGCCAATGAAATTTTGTGTCGTTCCGAAAA
TGGAGTGGCTCGTATTTCAGACGGTTTATTTAATGCTAAAGTAGATCTTAATCCCCATCA
GATTGATGCAGCGTTATTTGCACTGAAAAATCCGCTTGGGCGTGGCGTATTGCTTGCCGA
TGAAGTGGGTTTGGGCAAAACGGTGGAAGCTGGTTTGGTGCTTTGCCAATTATGGGCGGA
ACGAAAACGCCGTTTGTTGGTAATCTGCCCTGCGGTGTTGCGGAAACAGTGGGCAAATGA
ATTGGCTGAAAAGTTTGGTTTACCTTGTGTGATTTTGGATAAATCGCTATTAAAACAAGA
ATATCAAGGCAGCTTGCCAAGTTTTTTGCAAGCCAACATGGGCAAGAGAGTCATAATTAT
TTCTTACCAATATGCAACCAAACTCGCGAATTTTTTGGCCGGAGAACTGTTTGATTGCGT
CGTGATGGATGAGGCGCATAAACTGCGTAATGCCCATCGTACCAGTAATAAAATGGGGCA
AACATTACGCTCGGCATTTGATGGGCGTAAAAAGTTACTACTCACTGCAACACCATTGCA
AAATAGTTTGATGGAACTTTATGGTTTATCTACCTTGCTTGACGAATATTTATTTGGTGA
TGAAAAGGTGTTTCGCCGTGAGTTTGTCAATGAGCACAATATGGCGGAATTAAAAAGCCG
TCTGCAAACTGTGGTAAAGCGAACGTTACGCAAAGATGTGTTGGAATATATCCGCTATAC
CAAACGCCATACGCTTACCCAAAATTTCTATCCAAGCGATGAAGAACAGGCGTTATATCA
AGCTGTATCGGATTTTATCAGCAAAGAACATAGCTTGGCGTTACCGAAGCGACAACGTCA
TTTGATTGGCTTGATTTTGCGTAAATTATTGGCTTCCAGCCCTTATGCCGTGGCGGATAC
GCTTAGCATTATCTTAAAACGCCTTTATACACTCAAAGAACAACAGGCTAAACAAGAATA
TTTATTACTTGATTTGAGAGAGAGTGAAGCAGACTTAGCCGATGAGTTGGATGAAGAGTG
GGAAGATGATGAGTCAAATGATGATGAAGGATTAACATCGGATGATCGTCAAACACTAGA
TGATGAAATCGCTCAAATTGAAGGTTTTATCGCACAAACCAAACAATTACGCCACGATAG
TAAAGCAAGTTCACTTTTAACCGCACTACAAACCGGTTTTGCCAAAATGGCGGAACTTGG
TGCAGCTCAAAAAGCGATTATTTTTACAGAAAGTGTGCGAACGCAAGCCTATTTATATGA
CTTTTTGATTGCCAATGGCTATGCCAATCAAGTGGTGAGTTTTTCAGGTGCTAATCATCA
CACTGATGCCAAACGCGTTTATGAACAGTGGCTTGCTGATGAAAATAATGCCGGTCGAAT
AACAGGTTCTCCACAAGTGGATATGCGTACGGCGTTGATTGATCACTTTAAGAACAATGC
ACAGATTATGATTGCCACTGAAGCAGCAGCCGAAGGGGTAAACTTGCAATTCTGTTCCTT
GCTTATCAATTACGATTTGCCTTGGAACCCGCAACGAGTGGAACAACGCATTGGTCGTTG
CCATCGTTATGGGCAAAAATTTGATGTGGTGGTGATTAACTTTTTGAACCAACGCAATGA
AGCCGATCAACGAGTTTTAGAACTGTTAAGCGAAAAATTTAAGTTATTTGATGGCGTATT
CGGTGCATCTGATGAAATTCTAGGGCGTATTGAAACAGGTTTGGATTTTGAAAAACGTAT
TGCTCATATTTACGATAGTTGCCGCAGTGCGGAAGAAATCAAACAAGCCTTTGATGATTT
ACAAAAAGAAATGGAAACACAAATCCAAGAGGCAATGCAGACGGCAAGTTCGGCTTTGTT
AGACCATTTTGATGAAGATGTGCACGAACGCTTGAAGTTACAGCTTTCCCAAAGCCAACA
ATTATTGGATAAAACCAGCCGCTATTTTTGGTATGCAAGCCAATTTGCATTACAAGATTA
TGCGCAATTTGATGAAGCCCAAAAATCCTTTTACTTGCAACAATCGCCTATTGAAACAGC
TCAAACGGGACGCTATCAATTGCAACAACGAGAGGGGCAGACAGGATACGATTATCGCTT
AAACCATCCTTTAGGCGAATGGTGTTTAGAGTATTGTCAGCAAGTTCAAACCGATGTGGC
TTGTGTACAGTTTGATTATAGCCGGCACCCAACGAAATTATCTGTGTTGGCGGAACATCA
AGGACAATCAGGTTGGCTATGGGTGGATAAGCTCGGTTTTTATGGAGAAAACCAAACACA
GGAACAGCTTGTTTTTACCGCCAGAACCGATACAGGTGAATGGTTAGATGAGGATTTTTG
CCGAAAATTGTTTAGCGTATCGGCTCAGATAAACGCAGATAATGTTGCTTTACCCGATGA
CTTGCAAAGCAATGCCAATCAAGCTATTCAGGGCATAAGTGCAAAACAGGCTGAAACACA
AATGGCGTTATTAAAACAAGAAAGCGAACGTTTGGATAAATGGGCAGAAGATAAAATCAA
GGCTGCTCAGGAAGCCATTGTGGAAGTGAGTGAAAAAATCAAACAAGTCAAACGTGAGAA
AAACCAAGCAGCAAATTTAGAACAACTTGCAAATTTTGAAACACAATTGAAAGATTTAGA
GAAAAAACGCCGACAATTAAGGGCAAATATTTTTGATGTGGAAGAGGAAATTGAGGAAGA
GCGAGATAGGTTATTTGCTCGTATCCGAGATAAATTAGAACAACAGCGTAAGGTTGAACA
TTTGTTTGCGGTAAGGTGGGTAATTACTTGATTACTACAAGCGGTCAGAACCCTATTATT
TTTTGCAAATTTTTGTGAGAATCTCACCGCTTGCTTTGCTGATTGGCAATGAATCCGTTA
TAATCTTGCCAATTTTTCACCCTTATTTAATAGAAGGAAACCAAAATGGGCTTAGAAAAT
GTACCTGCTGGTAAAGAGTTACCAGATGATATTTATGTTGTAATTGAAATTCCTGCAAAT
TCAGATCCAATCAAATATGAAGTGGATAAAGAAAGTGGTGCAATTTTCGTGGATCGTTTT
ATGGCAACAGCAATGTTCTATCCTGCGAACTACGGTTATGTAAACCATACCCTTTCTTCT
GATGGCGATCCTGTGGACGTATTAGTTCCAACGCCATACCCGCTTCAACCAGGTTCAGTG
ATTCGTTGCCGTCCAGTTGGCGTGTTAAAAATGACTGACGAAGCAGGTGGCGATGCGAAA
GTAGTTGCAGTTCCACACAGCAAATTAACCAAAGAGTACGATCACATTAAAGATGTAGGC
GACTTACCAGCATTATTAAAAGCACAAATCCAACACTTCTTCGAAAGCTACAAAGCATTA
GAAGCAGGCAAATGGGTGAAAGTTGAAGGTTGGGGCGATGTGAATGAAGCTCGTCAAGAG
ATCTTAGAGTCTTTCGAACGTGCGAAAAAATAATTAAACTATTAACCGAATATAATGCCA
AAGTAAACGCTTTGGCATTTTTTATGATAGGAATTAAGTATGAAATTTTTCAAGAATCTT
AGCGTTATAGCAATTTGTTCACTACTTTTAACCGCTTGTGTTAGCACAGCCCAAATTAAT
CAAGAAGCAGAAAGTAATTATGCTAAAGTGAAGCAGGAAGCAAGAGCAAAAAGTATGTTA
GATACTAGCTCAACGACAGCTCATCGCATTCATTCGGTTTTCAATAAGATGAAGCTTTAT
GCGGAACGAGCAAATAAAACAGGTGTGCCGTTTCAATGGGAAATCATTGTGCTGAAATTA
AGTGAATTGAATGCTTGGGCGATGCCTGGTGGAAAAATGGCATTCTACACAGGGCTGGTG
GATAAGTTGAATTTATCTGATGACGAGATTGCGGTTGTGATGGGACATGAAATGGCTCAC
GCTTTGCAAGAACATGGCAAATCAGATCGTACTGTTAGCGCAGTGACAGGTATTGTTGGT
GTACTTGCTGATGTTGCAGTGACCGCAACAACAGGGGTAGATACAGAGGGTCTGCTCAGT
GCAGGGGTGGATTTAGTTGCCAATAAACCCTTCTCTCGTAGTCAAGAAACAGAAGCCGAT
GAAGTCGGTTTGATGTTAATGGCAGAGTCAGGTTATAACCCCGAAGCAGCACCAAATGTG
TGGGTGAAAATGAGCCAAGCGAACGGCAGTTCAGGTTTGTCTATTTTTTCTACTCACCCG
TCAAACGAAGATCGCCAAGCGAATTTAGCACGTTTAGTGCCTAAGGCTAAGGAAATTTAT
AATCGGAAAAAATAATACCTAAATAACCTGAAAAATTCTATGAGCCCCACTATAAATAGC
GGGGAACTCACAAAATAATATTCTATTTATGGAAAACAGAATATATTTTTTCCCCTAATT
ATTAGGATTCACTATTTAGTAAAGGTTACCGAGGTCTGCTCAGGCAAATGTAAATCTAAC
TGATTATACGGAATCGAAATCCCAGCCTTATCAAAGCCAATTTTTACTTTTTCCAAAATC
GCAAATTGTGTAGTTGAATAGTTATTCGTCTGTACCCACGGACGCACAAATAACTGCACA
CTGCTTGCCGCTAAGTTACCGACTGCAATGGTAGGCTCTGGATAGTGTAAAACATTTTCA
TCTTCAAACAGAATTTGAGCAATAATCTCTTTAGCTTTCTCAATATCGGACTCATAGCTA
ATATCGAAAATGAAGTCGATGCGACGAGTTTCATTGCGGGAGTAGTTGGTGATACTGTCG
GCAAATACTTTACCGTTTGGGATCAACACCGTTTTATTATCGACCGTTCTTAGCTCTAAC
ATCAAAATCCCCATTTGCTCAACTTTGCCTGATTTACCACCAGCTTCAATAAAATCGCCT
TTGTTAAATGGTTTAAAGATTAATAGCATTACCCCAGCAGCAAAGTTTTGTAATGAGTTT
TGCAAGGCTAAACCAATGGCTAAACCAGCCGCACCTATCAATGCTACTAACGAACTCGTA
TTAATGCCTAATTGTGAAAGTGAGGCAATCACTGTAATCAGCAAAAACAGAAAATAAGCG
ATAGATCGAACAAAACCTTGTAGCATTTCATCTTTGCTTGATGCTAATACCGCTTTGCCG
ATAAGGGTACTGATAGCCCTTGCCAAATAACGCCCGATAACAAAAATCGCAATTGCAATT
AACAATTTAGTGCCATAGGGAATAATCCAATTTTCCAGGAGTTGTTGAAGTTCAAGATTT
TTTACATCAGTAATAATCTCTTTCGCTTCAGGGGGTAAAGTGATTTCAGGTATGATTTCT
TTTGTTTTTTCTGTGGTACTCATTATGTTCTCCTATATCAATTTCAGCCTATTCTAACAC
GAGACAGAATTTGTGATAAAATCCAATTCATTTTTCCTTTCTTTATATCAAAATGACAAC
AGAAAAAGTAATTAGTGCCAGCGTTCAATTTTTTACGATCAGTGATGATGAAGCTGGGCA
ACGTTTGGATAACTTTTTACTCGCCAAGCTCAAAGGCGTGCCAAAAAGCCTGATTTACCG
TATTGTGCGTAAAGGCGAAGTGAGAGTAAACAAAGGGCGGATTAAACCCGAATATAAGTT
GCAAGCGGACGATATTGTGCGAGTTCCGCCTGTGCGTGTGGCAGAAAAAAATGAAGCACC
GATTTCGACCAAACTCAACAAAGTTGCAGAGCTTGAACATCAAATTCTTTATGAAGATGA
AGTGATGTTAGTGATTAACAAACCGTCAGGCATTGCCGTCCACGGTGGTAGCGGTTTGAG
CTTCGGTGTGATTGAAGCCTTACGAGCGTTACGCCCACAAGCCCGTTTTTTAGAGCTAGT
TCACCGTATCGACCGAGATACATCGGGGCTGTTGTTAGTAGCGAAAAAACGTTCCGCATT
GCGTAGTTTGCACGAACAGTTGCGTGAAAAAGTGGTACAGAAAGATTATCTCGCGCTCGT
GCGTGGGCAGTGGCAATCGCACGTTAAAGTGATTAAAGCACCACTATTGAAAAACGAATT
AGCCAGTGGTGAACGTATTGTACGAGTAAATGAAGAAGGCAAACCGTCCGAGACCCGATT
TGTAATTGAAGAACGTTATCCGATAGCGACCTTAGTCAAGGCTTCGCCTGTGACAGGTAG
AACGCACCAAATTCGTGTACATACTCAATACGCAGGACACCCAATTGCCCTTGATGATAA
ATACGGCGACCGTGAATTTGACCAAAAAATGCAACAAGCGGGTTTAAACCGTTTATTTTT
ACACGCCCATTCTATTCGATTTGTTCACCCTAAAACGGGCGAAGAAATGGTCGTGACAGC
ACCGTTGGATAAACAACTAAAAGCCGTGTTGGCGAAGTTGAGGGTAAAATAATCTAATCA
ACCTCACTACTACATCCATAGATAGTGAGGTCTATTAAAAAATTTATAGTCTAACCCGTT
TTTATTTACCTTTTTTCAAAAACTCTACCCCAGTATCAGGGAAGTCAGTGAATACGCCTG
TTGCACCAGCTTTGTTGAGTAGGGCATCATACATTTCATCAATGTTGGTGAAGAACTCAG
GTAGTGCGTCTTTGCGTACTGTGTACGGGTGAAGTTCCATCTTATATTGGGCTAACTCTT
TAACTAATGGGGTATAAACAATATTGCCCTTTTTAGATTGTTTGTCGTCAATGAGCATAT
ACCAACCTGGCCCAACGCCGTCTGCGTATTTCGCTACTTCTGCCATCGCACCTGGTTTAA
ACATCCAGTCGTAGTTGTAATTTACCCATTTACCTGATTTGTCTTTTTCTTCCGTTTCGT
GCCAGTCAGTGTAAGCCACTAATTGTACAAGTTTTACGTCCATACCAAGTTTTGGTAACA
ATTCGGTTTTGATACGTTTTAACTCGTTGAAGTCAAAGGTTTGTAGATAAACAAGGTCTG
ATTTTTGGTCATAACCGTATTTTTTCAACACTTTTAAAGTTTCCAGTGCAATATCTTTAC
CTTCTTGGTGGTGTAACCAAGGGGCTTTGATTTCAGGGTAGATGCCGATTTTTTTACCTG
TGGATTTTTCTAAACCTTGGATAAATTCAATTTCGTCTTCAAAGGTGTGAATTTTGAAAT
CAGATTTCCACATTGGGAAGCGGTTTGGGTAGACTTGAACTTGTTTACCATCTTCTACTT
TGAAGTTTTCGGTCATTGCAAGATCTTACTCTAAATAATCCGCTTGTTGTCCAAATGCGA
GAGCTTTACTTTCTAAGGTATGTTCTGGTAAATAACCACTAGCACCACGGTGTGCGATAA
TCAGTTTATCTGACTGTGTTGCAACTGAGGTTGATGTTGAGCAACCTGCTAATACTGCTG
TTGCGACTAAACCTAATGCAAATTTTGTGAGTTTCATACTGTTTTCCTCTTTTTGTATAT
ATAAAAAAGGAAGACCAAAATGTCTTCCTTTTAATCATTAATTATTTACCATAGCTATCT
TCTAATTTCGCTTTATGTTTGCCTTCTTCAAGCATTGTGATGAACATTAACAATACTGCT
AATACGCCACCTGCGATCATTACATAGAAGCCACCGTCCCAGCCGTAGTACTCTGCTGCC
CAACCAACCACTGCTGATGCAGAGTGGAGCAAGATATGCGGTAAATGATCGTGAGTCTGC
AACGGAGTGCATTGAAGAAAATAAAATCTTACGTCGGATTGCGCGTCACTGTATTGATGA
AACGGAAGGGTTGTTTATTACTTTGCCTGAAGATGATCTCGCCTATCAAAAAACCTTTAT
TCAAGCCTGTACGGAGTCAGGCATTGAAGCGGTGGCTATCGATCCAAAACTTGCGATGCA
AATGGAGCCCTCGGTAAATCCAGCCCTTGTCGGTGCAGTGGTTGTGCCTGATGGTTCCAT
TGATCCATTTCGCCTCACAGCATCAAATATGTTAGATGCCACAGAGAATGGTGCGAAAGT
CTTTACCTATTGCGAAGTGAAAGGGTTAATTCGTGAAGGTGGTAAAGTGATTGGCGTGAA
CGTTTACGACCATAAAAACAGAGTGGAACGTCAATTCTTTGCCCCTGTGGTTGTGAATGC
TGGCGGTATTTGGGGACAAGGCATTGCTGAATATGCCGATTTGAAAATCAGAATGTTCCC
TGCCAAAGGCGCATTGCTGGTGATGGGACACCGTATCAACAAAATGGTGATCAACCGTTG
CCGTAAGCCTGCCGATGCGGATATTCTTGTTCCAGGCGACACTATCAGCGTTATCGGAAC
AACATCAAGCCGTATTCCTTACGATCAAATCGACAATATGATCGTCACCCCTGAAGAAGT
CGATATTCTCTTTAGAGAAGGCGAAAAACTTGCACCAAGTTTAATACATACCCGTGTATT
GCGTGCTTACGCTGGGGTTCGCCCGTTAGTGGCTACCGATGATGATCCATCAGGACGTAA
TGTCAGCCGTGGTATCGTCTTGCTCGATCACCAAGAGCGTGATGGCTTAGAAGGCTTTAT
TACTATTACAGGCGGTAAGTTAATGACCTATCGCTTAATGGCTGAGTGGGCAACGGATCT
CGTTTGCAAAAAATTAAACAAAACCGACCGCTGTGTTACTGCAGAAAAAGCCTTACCGGG
TTCAAGTGAAAGCCGAGCAGAAACCAACAGCAAAGTCATTTCACTGCCAAGTACCATTCG
CTATTCTGCGGTTTATCGTCACGGCTCTCGAGCTACTCGCCTGTTGGATAAAGAACGTCT
TGACCGCTCTCTGGTTTGTGAGTGTGAAGCGGTCACCGCAGGGGAAGTTCGCTATGCAGT
GGACGAGTTAAGTGTCAATAATCTTGTCGATCTACGTCGCCGTACCCGCGTTGGTATGGG
AACCTGCCAAGCAGAACTCTGTGCCTGCCGTGCCGCTGGGCTGATGACCCGTTTTGAAGT
GGCAACACCACGGCAATCCACCACTCAACTGGCTTCTTTTATGGAAGAACGCTGGCGTGG
GATTGAGCCGATTGCGTGGGGCGATGCCATTCGAGAAGCCGATTTTACCAGTTGGATCTA
TTACAGTTTATTAGGTCTAAATGATGTGCAACCGCTTGCAGAGCAAGCTCAACAGGGGAC
AGATAGCAATGAATTTTGATGTAGTCATTATCGGTGGCGGTCTTGCAGGCTTAACCTGTG
GGGTTGCCCTACAAGAACAGGGTAAACGTTGTGTGATTATCAACAATGGTCAAGCAGCGA
TTGATTTCTCATCGGGTTCAATGGATTTACTCAGCCGTTTGCCAAGCGGTGAGTTTGTCG
CTGATTTTTACAAATCCTATGCAACTTTCGCAAAACAGTTGCCACAACACCCTTACAGCT
TACTTGGCAAAGAGAAAGTCCTTGCCAAAGCGACACAATTTGAACAACTTGCCACATCGC
TCAAGCTCGATTTGGTCGGATCTACCGCACAAAATCACCTACGAGTAACGCCTTTAGGTG
GCTTGCGTGGAGCGTGGTTATCGCCAAATAGCGTGCCAACAGTCAAAGGTAGCGAACCTT
TCCCCTATAAAACAATTGCGATATTGGGGATCGAAGGCTATCACGACTTCCAGCCACAAC
TGTTAGCCGATAACCTAAAACAAAATCCACAATTTACCCACTGCGAATTAAGCACTGGCT
ATCTCAATATTCCAGAGCTTGACCAACTGCGTAACAATGCCCGTGAGTTCCGTAGTGTGA
ATATCGCTCAAGTGTTAGAACACAAATTGGCTTTCCGTGATCTTGTGGCAGAAATCAAAA
CGGCAACCAAAGGGGCAGAAGCGATCTTCTTACCAGCTTGTTTTGGCTTGGACGATCAAA
GTTTCTTCAACCAGTTACAACAAGCGGTGGAAGCAACGATTTTTGAATTACCAACCTTAC
CGCCATCATTGCTCGGTATTCGCCAACATAAACAACTTCGCCACCGTTTTGAACGCTTGG
GCGGTTTGATGTTAAGCGGCGACAGAGCATTAAAAGCCGATATTGAAAATGGCAAAGTAC
AACGGATTTATACCCAGCTTCACCAAGACAATGGGATCAGTGCAGAACATTTTGTACTCG
CCACAGGAAGCTATTTCAGCAACGGCTTAAAAGCAGACTTTGATCGCATTTTTGAACCAG
TATTCCAAGCCGATATTGTTGGTTGCAAAGATTTCAATGAAACCGACCGCTTGTCGTGGA
CGGCTAATCGCTTTTCATCGCCACAGCCGTATCAATCGGCAGGGGTTGCGATCAACGAAA
AATGCCAAGTTCGCAAAGATGGGCAATTTATGGCGAATTTATATGCAACTGGCAACGTCA
TTGGCGGTTTTAATAGCCTTGAATTAGGCTGTGGCTCAGGTGTGGCAGTGGTAACGGCAC
TTGCCGTTGCAGAAGAAATTGTGGGGGCATAATATGAACAACATTCAACGTTTAATCGAA
CAAGCTCAACAAAATACCCATTCTGCCGTTGTTCATCACGGTTTTGATGAGTCCTTTGAA
AGTTGCATTAAATGTACCGCTTGTACGGCGGTTTGCCCTGTTTCGCGTAATAACCCGATG
TATCCAGGTCCGAAACAATCAGGCCCAGATGGTGAGCGTTTACGCTTAAAAAGCCCTGAA
CTTTATGATGAAGCACTCAAATACTGCACCAACTGCAAACGTTGCGAAGTAGCTTGTCCG
TCTGATGTCAAAATTGGTGACATTATTGTGCGAGCGAGAAACCGTCATTTAGATCGCCAA
AACAAACCGCTAATGCACAAACTGCGTGATGCTATTTTGAGCAACACCGACATTATGGGC
AAAATGAACACCCCATTAGCCCCGATTGTCAATACCATCACAGGTCTAAAAGCAACCAAA
TTCTTGCTTGAAAAAACCATCAAAGTGAGCCGTCATCGCTCGTTGCCAAAATACGCTTTT
GGTTCATTCCGCAACTGGTATATGAAAAAAGAGCAAGAACGCCAAGCCCTTTATCGTGAA
AAAGTGGCGTACTATCACGGCTGTTATGTGAACTACAACAATCCACAACTTGGTAAAGAG
TTGATTGATGTGTTTAACGCGATGGACATCGGCGTAATGCTACTTGAAAAAGAGAAGTGC
TGTGGTTTGCCATTAATGGTAAACGGCTTCCCAGATAGAGCGAAGCAACAAGCGAAATTC
AACCTTGCAGAACTTGAAAAAGTGGTGATGAACCGAGAGCTTGACGTAGTAGGGACATCA
TCAAGCTGTACAATGAATTTGCGTGACGAATATCATCACGTTTTAGGAATGGACAACGCC
AAAGTCCGCCCACACGTTCATATCGTCACCAAATATCTCTATGAACTGTTTAATCAAGGC
AAAAAACCAAAATTCAAACAGATGCCATTACGCATTGCCTATCACACCGCTTGTCACGTT
GATAAAGCAGGTTGGGCGCCTTACACCCTTGATGTATTAAAACATATCCCAGGGATTGAA
ATTGTGATGTTACCATCACAATGTTGCGGTATTGCAGGGACTTACGGCTTCAAAGCGGAA
AACTACGAAACCTCACAAGCCATCGGCAATCCGTTGTTCGAACACATCAACAACGGCGGT
TTTGACTATGTGGTGTCCGAGTGCGAAACCTGTAAATGGCAGATTGATATGTCCACCAAC
TTAACCTGCCTACACCCGATTACCTTGTTGGCGATGGCGTTGGAGAGATAGTTCCCTCTC
TACCAAACTTCCTGCGTACTTTCATCGAACCTTAGTTTATTACTCATTACCCCCTTCCCC
CACAAACGGGGGGAAGGGCCCGAAAGACGGATGGGGAAAATTTAACATTATGGTATCTAC
TGTTCTTTTTATGCAAAATAATGTTGAGTAGCTCTAATGAAACATTGATACTTTTCTGCT
AATTGTTTATAGGTTTGTTTTACTTGTGTAATCAATCTAAATATCTATCAGACGTAATTT
CTTTGTGAAAGAAGACAGATGGTTATTTAAAAAAGGACTTAAATCCTTGTACTATAAGGC
TTTAAGCCACTTTTTAGCAACCATTTTTCTACTATGCCTAGGTATAGAGAGAAAAAGAAA
AAACCCGATGATTTCTCATCGGGGCTAAAAATATGGCTCCTCCTGCGGGACTCGAACCTG
CGACATATGGATTAACAGTCCACCGTTCTACCGACTGAACTAAGGAGGAAAAGAGTTGTA
ACATAAATGGTGCCTCGAGGCGGAATCGAACCACCGACACGGGGATTTTCAATCCCCTGC
TCTACCGACTGAGCTATCGAGGCATCTCGTCGCTACGGGGTGCATTATGCTGATTTCCGC
CCCTCTCGTCAAACGTTTTTTTCAAAAAAATAAAAAAATCTGTTTAACGGATCGCTTTTT
ATTCAATTTGTTTAAAAAACAACGTGTTATCTCACGTTACGGTATTTTTGTTGGGCTTTA
TTTACCTTAACCAAATAGTTTCTTGCTTGTGAAGATGGATGAGCGGTGGTTAAAATTCGA
TAAATTGCTGACGGATCTAAGTTATTAATTCGCTCAATCGCCATTAATTTGTCATTATCA
AACACTCTCAGTACTGCGCCAGCCCCACTATTATATGCTGAAATCATTGCGTAACGTTTT
GATGTAGGATCAGTTATTCCTTCTAGATACTCATCACGCAAAATCGTTAAGAACATTGTG
CCAGCATCAATATTCTGACTTGGGTTATAAAGATAATCACGATTAGGCTGGCCACCAAAA
CCTTTACGCGCAAAAATATCCCGTCCAGCTGTACGAGGTACAACTTGCATTAAACCAATC
GCATTCGCATAACTTACTGCATAAGGGTTAAATGCTGATTCAACTTCCATAATACCCAGA
ATTAAGCTCATATCAATGCCATAGCGTTTTGACATTTGACGAACCAATGGCAAATATCGT
CTTGCACGAACTTCAACGTGGTTTGCAATCATTGGAATCGTGACATAAGTAACGGTATGT
CCATTTTTCAAGCGGCGTGTTTTTAATTTATTTTGCAATAGGTAAGTTGCAAAATCATTA
GCAACCGCCACATTGGTTACAGAACGCCCATATTGATCCACAACTTGACCTGCTAAAAAA
GGATTATTGCTAATAGGAACATCACCCGAAGCAAATAAATCTATCCCTGTAGCATCTGAT
CCCATCAATAATGTGTGAATAATCGAATTACGCAAGCGGTTGTGATCCGCCAAAGTTTCA
ATGGTAATTTGACCATCTTCAAAACTAATATGGCTACGGGTGTAATATTTGTCCGTATAT
TTTACATAGTCTTTCTGGCTTGCTTGGAGCAGTTCATTAACGCCCCAAATTTGATCGATA
TTACGTGAAAATTGCCCCATCAAAATATCTAAACCATTGGTATTTTTAGAATAATCAGGG
CGAGGCTTTTTAGAACCTTTTCTCGTCGGCGTATCACTTCCACAAGATGCTAAAAAAGGG
ATCAGTACCAATAACGGCAGGAATTTTTTATATTTGTTCATTAGGTTATCTCTATTTTGA
CTCTACAGGCACATAACCTTCAATATGGACTTCTTTTCCTTCAAACAAAAAATTCACCAT
TTCTGTTTCCAGAAGCTGACGATGTTCAGGGTTCATCATATTAAGCTTCTTCTCATTGAC
TAACATTGTCTGCTTTTTGATCCACTCTGCCCACGCTTGTTTACTGATTGAATCAAAAAT
ACGTTTACCTAATTCCCCAGGATAAAGTTGAAAATCTAAACCTTCTGCTTCTTGTTTCAA
ATATGCACAAAATACATTACGCGCCATTTTTCTGTCCTAATGTCAAAGTTAATTCGTCTA
AAATGCGTTTTATCGGGGTTGCTAAACCCACTTCGCTAGGTTGAGTTAAATCATACCAAT
AATCCGCTGTTGAAGATACACGCAAATGATAATTTCCCTGATTTTCTGCCACCCCAAGCG
GTAGGACTTCGGCATTTTTTTGTAAACTAAGTTCCGCCAAAATAGGATAAATATCCAAAT
GGAAATGGCTAAAAGTATGCCGAAAGGCAATTAATTGTGTCATTTGCAAATTTTTGCCCG
AAACTGACCGCTTGAGATCGTCTAAATGTTCAAATTGCGGAAAGACATAAAGTCCGCCCC
AAAGTCCTTTTGCTTCACGTTTTTCCAATAAGACTTTTGTCCCCTGTTTTAAAATCAAAA
AGTAGCTCTGTTTTTCAGGCAACGCCTTTTGCGGTTTTTTGGCTGGAAAATCCGCCCAAG
CCTGTTGAGCATTTGCCTGACAGCCCTTTTCTAACGGACAAAGGAAACATTTCGGCTTAG
ATCGTGTGCAAATCATCGCCCCTAAATCCATCATCGCCTGATTAAAATCCGCCACTTGCG
AAGTTGGTGTAACACGAGCGGTCAGATCCCACAATTTATTTTCAACCGTTTTTTCGCTCG
ACCAACCTTCAACCGCAAAATAACGAGAAAGCACACGTTTAACATTGCCATCTAAAATCG
GGTAAGGTGCATCAAGTACCGAAGAGAGTACCGCCCCAGCCGTACTTCTGCCGACACCTG
AAAGTGCAAACACATCAGCAAAATCTGTCGGAAATTGACCGCCAAATTCATCTCTAATTT
GTTGTGCAGCCTTATGCAAATTCCTTGCTCTTGCGTAATAGCCTAACCCCGTCCATAAAT
GCAACACTTCATCAATGGGTGCATTCGCTAAATCAATAATAGTGGGAAAACGTTGAATAA
AACGCTCAAAATAGGGAATAACCGTTGCCACTTGGGTTTGCTGTAACATCACTTCGGATA
ACCAAACGCCATACAAGGTTTTATTTTGTTGCCACGGCAGATGTTTACGCCCGTATTGCT
GATACCACGCCAATACGCCTTTGGCAAAAGGGGCATCGACACGAGATTGTGCCAAGGGAA
ATTCGGATTTTTCTTTTTTCATTTAGATAATGATATAAGTATTAATAATAGGGGCTGATC
AACGTTAGCTCCAAAGAAAATATTTCTATAGTTCTTTTGGGTTTTCCCACACACAAACAG
GGATTATAAACAACCATTTTATCTAACATGCTAAATACTTTACCTACATATCATTACTCA
ATAGACCAATTTCGATTGAATCAATCTCACCATCTCTTGCAATGCCTCTGTTGGCGGTGT
GTCTTGATTCATAAACCAGCGGAACAGTTCGGGATCGGTATAGCGAAGCATTTCCACGAA
AGTGCGCTGTTGTTCAGCGGTTAAACTATCAAAATGTTCTTGATAAAACGGCATAATCAT
TTTATCTAATTCACGCATACCTCGACGGCATTCCCATTCAATTCTAAAACGATTCATCAG
TTTACCTCCGTAATGCGTAGCTCTCTTGGCACTTCAAATACGGTATTTTCTTCACAACCT
TCCAGTTCTTCAACTTTGGTAACACCCAATGTTTTTAAGTGTTCAACCACTGACTGCACC
AATATTTCAGGGGCAGATGCACCTGCAGTAATACCGATAGTTGTTACCCCTTGTAGCCAG
TTCGGATCAATGTCCTGCGGCCCATCAATTAACTGTGACGGTGTTCCCATTCGAGAAGCC
AACTCGGCTAAACGATTTGAGTTGGACGAGTTTTTAGACCCCACTACTAGCACTAACTGT
GCTAATTTCGCCAATTCTCTCACCGCTTGCTGACGGTTCGTAGTGGCATAGCAAATATCA
TTTTTACGCGGACCTTGAATTGCAGGGTATTTCTGTTTTAAGGCTTCAATCACATCGCTG
GTATCGTCGATAGATAAAGTAGTTTGGGTCATAAAAGTCAGATCCTCATCTTCTTTTAAG
CCAAGTTTAGCAATATCTTCCACATCTTCTACAAGGAAAATGCCACCTTTCTCATTATCA
TATTGCCCCATTGTGCCGACGACTTCGGGGTGTCCTTCGTGTCCGATTAAAATCGCTTTT
GTGCCTTTTTTGCTCGCACGAGCGACTTGCATATGGACTTTGGTTACAAGCGGGCAGGTT
GCGTCAAAAACTTTCAATTCACGACGTTTGGCTTCGTGGCGAACCGCTTGAGAAACGCCG
TGAGCAGAGAAAATCACAATAGCACCGTCTGGTACTTCATCAAGCTCTTCAACAAATATC
GCCCCTTTGGCTTTTAATCCGTCCACCACAAAGCGATTATGTACCACTTCGTGACGCACA
TAGATCGGCGCACCGTGAATTTCTAAGGCAAGCTCTACAATCGAAATGGCACGATCTACA
CCTGCACAGAACCCTCTTGGATTCGCTAAAATAATGTTCATTTAATTACTCTTTTTACTT
TTACGATGTTCTAAAATGGATTCTAAAATCAGCAATCCTGCCCCCACCACAATACCAATA
TCGGCAATGTTAAATACAGGATAGTGATAAATGTCCCAATAAAAATCTAAAAAATCAACC
ACATAGCCATTATAAGCACGATCAATCGCATTGCCGATTGCCCCACCAATAATCAAGGCA
TAAGCTGAATTTTGCAGTTTGAGCTCCGCTTTATTTTTAAACAGCATTACAATCAATGCA
ATAGAAATGACAATAGCTAAACCTAAAAAGAAATATTTTTGCCAGCCTGAATGATCCGCT
AAAAAGCTAAACGCCGCCCCATAGTTTCTCACATACGTAAGATTAAAGATCGGCAGAACA
TTCACGCTTTCATAAAGCTCAAAGCGTTGTACCACAATGTATTTGCTCAATAAATCTGTG
ATTAATACCACGACACTTAACCACAACCACGATAAACCTGTTTTTTTCATTTTATTCCTT
AAATTGCTTCTTCGTTCTCTTCACCCGTACGAATACGAATAACACGTTCTACATCATACA
CGAAAATCTTACCATCGCCGATTTTGCCTGTTTGTGCCGTATCAATGATCGCTTCAATAC
ATTCATCAACTTGCTCATCAGCCACAATAATTTCTAATTTTACTTTCGGCAGAAAATCAA
TCGCATATTCTGCCCCACGATAAAGCTCCGTATGCCCCTTTTGACGACCAAAGCCTTTCA
CTTCAGTAACCGTCATTCCCGTAATGCCCACGTCCGTCAATGCTTCACGGACATCATCTA
ATTTGAATGGTTTAATAATGGCTTCAATTTTTTTCATAAGTTATCCTATCTTCTTGCTGA
TTTCGGTCTAAAACTCTCACAAATTTCAGGGTAAGTTTCAATATAAATGTCGCTTAAAAG
TTGTAAACAGTAGGGAACTGCACTGAAAACACCACGAACAAGCACTTTTCCATCTTGATC
TTTCACCCCTTCCAAAGTTTCTTTAATTGCTTTTGGCTGTCCTGGTAGGTTTAAAATCAG
TGAGCTATGTCGAATTGCCCCCACTTGACGAGAGAGAATAGCCGTTGGTACAAAATGTAA
ACTCACTTGTCGCATCTGTTCGCCAAAGCCAGGCATTTCTCGATGGGCAACAGCTAAGGT
CGCATCGGGCGTGACATCACGTTTAGCAGGGCCTGTTCCGCCTGTGGTTAGGACTAAATG
GCAAGCGTGGTTATCGACTAATTCAATCAATGTTTGCTCAATAAGTGCTTGTTCATCAGG
GATTAGGCGAGTTTCAAGCTCAAAAGGTGTGGTAATGGCAGTTTGTAACCAAGCCTGTAA
TTCAGGAATGCCTTGATCGGCATAAACACCGGCAGAAGCTCGGTCAGACACGGAAACTAA
GCCAATTTTTAAGATTTCTTTGCTTAAACAAGCGGTCATTTTCTTTCTCTTTTTGCAAAT
TTAGACAGCTTGTTATTTTACCTTGAGAGCCTATTTTTCTAAAGTCTTAATCTTAAAGAT
GAAGTAATAATATTGAAAGATAATAACGGCAATTAAGATCAGTTTGCCGATGATGTGAGG
GATTACAAAGAAAGCAAAAATACAGAATGGCACAGAAAACGCCAAAATACTGATTTTCTG
TTTAAGTGTCATGGCTCGTGTTTGATCGAAAGACTTGAGATATTTGGAATAGATAGAGGT
AGATAAAAACCACTGTTTTAGTCGTTTAGAACCTTTGCCAAAGCAATATAATGCTAAAAG
CAAAAACGGAGTGGTTGGTAATCCAGGTACAATAATACCGATTAAACCTAATATCATTGA
GATAAAACCGAGTAAGATGAATAGTGCTTTCATGTATTTAAGGGAAAAGTAGTGATGGAT
GTTGATAATACGTTAATTCAATTCATTTTTCAACGAAGCAAGCAACTAGAAAGTATATAA
CTATTTTTACAGCCTAAAAAAGCATAGTGGACAAAAGAGTTGGTTCTGTTTTTCTAACTT
TCACTAACTCTTTTGATTACGGCATCCCTAAAATATGAATTGAGATAGGGACGATTAGTT
TCCTCTCAATGACATTTCACCTGTCGCAAAACGGCGGATAATTTCCCCTTGTTGCAGAAT
CAATTCCCCTTCTTCATTAATTCCAAGGGAAATCCCGTGAATTTCTTCATTTTCAGTGAT
TAATCTAACCGCTTGATGACGGAAAATATCAAACTGTTGCCAACGTTCTGCGTAGGGTTC
AAAGGTGGTTTGTGGATAAGTCACTAGGGCATTTTGTAAACGTTTAGCTAGCTCAGCAAC
CAGTTGGGAACGATCTATCTGATGTTCTGAGAGATCGCTCCAAGCCTGCGTTACCACATT
TTTATCGACAGTGTTCATTCCTAAATTCAAGCCGATGCCAATCACAAGGTAAATTCCCGT
TTTATCGACACGGCTCTCAATTAGAATGCCCCCCATTTTTTTACCTTGATAGTAAATATC
ATTGGGCCATTTAATTTGAATATGCGGTACGTTCAGTGTTTGGAAGGTCTCGGCAATTAA
TACTGAGACCACTAAACTTAGTGATGAGAGCTGTGGAATATCCAATGAAGGATAGTGCCA
TAACATTGAAAAATAAACGTTTTGACTTTCAGGTGAATACCACTGCCGTCCACGTCTGCC
ACGCCCCGCCGTTTGGGACTCTGCAACACAAAGTGAGCCTGATGGCAAGGTTTTATAGTG
AGTCAGTAGGTATTCGTTGGTGGAGTCAATCTCTTTAAATACAAGAGCTTGTCCTTGCGT
TAATGCCGATGTAATTAAATGTTGATCAAATCCCATTGCCAATTACCTTGTCACAAATTC
ACTATCCACTTCGCCCTGTCGTCCCATAAAACGTACTTCTGGGTGTAATTCCACGCCAAA
TTTTTCACGGACTTGACGACGGACTTCTTTGGCTAGTGCCACAACATCAGCCCCAGTGGC
ATTCTCTTTATTAATCAGCACCAGTGCTTGCTGGGTATGAACTGCCGCTCCGCCAATTTG
GAAACCTTTTAAATTTGCTTGGTCAATCAACCAGCCCGAAGGTAATTTGACCGAACCGTC
CGCTTGCGGATAGTATGGAATAGTCGGGTAAGCGGTCTGAATCTGTTGAAATTTTGCAAA
TTCCACTACGGGGTTTTTAAAGAAACTACCCGCATTACCAAACTCATCAGGATTTGGTAA
TTTCGTTCGGCGTACGGTACAGACTTCATCAAACACTTGCTGTGGCGTTACTGTGTTTGG
ATCAAATTGTGCCAAAGAACCGTAATTTAAAACAGGTTGCCACGCCTTTGCTAACTTCAA
ACCGACAGCCACAATCGCATAATGCTCACGATATTGATGCTTGAATACACTTTCTCGATA
GCCAAACTCACACTCGTTTTTCGTTAAATGGAACAGCTCACCCGTTTTAAGATTTAGTAC
ATCGACATAATCGCAAATATGTTCAAATTCCACCCCGTAAGCCCCGATATTTTGAATCGG
TGCAGAGCCAGCAACACCAGGAATTAACGCCAGATTTTCAAGCCCACCAATTCCTTGTTT
CAACGTCCATTGCACCAACTCGTGCCAATTTTCACCGCCAGCGACCCGTAGATAGTGAAA
GTGATCGTCTTGACGATGTTCGATCCCTTTGAGCTTATTGACTAATACTGTACCGTCAAA
ATCGTCTAAAAACAGCACATTAGAGCCTTGCCCTAGCAACAAAATAGGTTGTTGTGCGTG
ATCGGCTTTTTGCCATTCGGTTAATAGTTGTTCAACGCTGTTGAACTCAATAATGACCGA
CGCTTTTGCGGGCAAATGAAAGGTATGAAATGGGGTTAAGGTCTGACTCATTGACTACTC
CAAATTCTGAATTTGCTCACGCATCTGTTCAATTAACACTTTCAACTCAACGGCAGAATT
AGTGACATCAGCGTTAATCGATTTTGATGCCAGCGTATTCGCTTCACGATTTAGCTCTTG
CATCATAAAGTCTAATTTACGTCCAACTGCACCGCCTTTTTTCAAAATAGACGTGGTTTC
TTTGACGTGTAGCTGTAATCGGTCTAACTCTTCCGCCACATCGACTTTTTGAGCCAGTAG
TACCATTTCTTGCTCTAAACGTTGTGGATCAAGTTGCAAGTTCAGTTCATCAAAACGCTG
TTGCAAGCGGTCTTTTTGCCACTGTAAAACGCTCGGCATTTGAGCCTGTACTTTTGTCGC
TTCTGCGGCAATAGCGTCTAAACGTTGTTGAATTAAGGCTTGTAAATTCGCCCCTTCACG
TCCACGCATTGCGATAAATTCTGTAAGGATCTGCTCAAAACCGTATAATAAATCTTGGCT
GATCTGGTCGAGATCTTGATTTTGGTTATCGACAACCCCAGGGAAACGCAGAATATCCAC
CAAGTTAATTTCGCCTTCTTGAGCCGTTTCTTTTAGCCATTGTAATGAACTTATCACCTG
TTTGGCATACTCTTGATTTAAAGCTAAGCCATTGTTTTGATTAGCATTTGATTCAATGCG
TAAACTACACTCTACTTTACCACGGGTTAGTGTCGTACGCAGACGTTCACGCAAGGTCAT
TTCCAAATTGCGAAAGGCTTCAGGCAGACGGAAATAAGTTTCTAAAAAACGTTGATTAAC
CGAACGGATTTCCCATACGGCGTTACCCCACTCTTTTTTAAGCTCAAGGTGGGCGAAAGC
GGTCATACTGTAAATCATTGTACTCTTTTCTCTTTGTTACAAAATTTGGCATATTGTACT
TGGTATTCTGCTAGAATAGGGGAAATTTTTTAGAGAAAAGGAATAAATATGCGTCCAAAT
AATCGTCCTGTTGATCAAACTCGTCCTGTAAAAATCACTCGTAACTATACTCGCTATGCC
GAAGGGTCTGTGTTGGTGGAATTTGGTGAAACCAAAGTGCTGTGTAATGCCACTGTCGAA
GAAACTGTACCACGTTTTCTCAAAGGGCAACAACAAGGTTGGGTGACAGCCGAATACGGT
ATGTTGCCAAGAGCAACCCATAGCCGAACCCAACGTGAAGCGGCGAAAGGCAAACAAGGC
GGTCGTACAATGGAAATTCAGCGTTTAATCGCTCGCTCTTTGCGTGCTGTCGTTGATTTG
AAAGCCTTAGGTGAGCGTACGATTACGGTAGATTGTGATGTGATACAAGCCGACGGCGGT
ACACGCACAGCGTCTATCACAGGGGCTTGCGTTGCGTTACACGATGCGATTAACAAATTG
ATCGCCGATGGCTTATTGAAAGAAAACCCGATGAAAGGATTGGTGGCAGCAATTTCTGTG
GGGATTGTTGATGGGCAAGCGGTCTGCGATTTGGAATATGTGGAAGACTCTAACGCAGAA
ACCGATATGAATGTGGTGATGGTTGAAGACGGTCGTTTAGTGGAAGTACAAGGCACTGCC
GAAGGTGAACCGTTCAGCCATATGGAATTATTGCAACTCCTTGATTTAGCACAGAAAGGG
ATTGAGCAGTTGTTTGAAGCACAGCGTCAGGCGCTAAATGCAACTTCTGATGCTATACGA
TAGTCGTACAAAAATTAAAATTTTAAGAAATCATTTAGGGGATTATTCCCAGCAATATTG
GGGCATAGTAGACAAAATAGTCGCTATGCCAATTTTTTGAAACATATTATGTCAAAATAA
CTTACTCAACCAGCCCAATTTTGAGCCTAAAACATTAAAGTAGTTGTAATCTTTTAAATG
CAATAGACGCAACTTATCCGGGCTTTTTTGCACAAGAATACGTTCATCAGGGCTAAACGG
CAGTAAACGTTGGCTATCACAGCTAATCACTAAATTTGACTGATTGTACTCAGCAAAACG
CATTGAAATAACACTATCGCCATCGACAACCAAAGGACGAGAAGAAAGGCTGTGTGGGTT
CATCGGAACAAGAGCAATCGCATTTAAATTAGGGGTTAAGATTGGGCCACCGGCGGAAAG
CGAATAGGCGGTTGAACCTGTAGGTGTTCCAATAATTAACCCGTCGGAACGTTGCGAAAA
AGCAAATTTGCCATCAATACTCACTTCAAAATCAATAGTACGAGCGATTTGGCTAGAGTG
AACGACAACTTCATTGAGGGCATTATTTGCTTCAATGATCTTACCATTTTGCTCAATTTT
CGCATCAAGTAAGAAACGTTCTTCAATCATAAACTCGCCACGCTCAAGGCAACTATGCAG
TTGCTCAAAGGCTGTTTGAGGGGCAATATCTGTTAAAAAACCAAGATTTCCACGGTTAAT
GCCAATCAGTGGTACACGATATTTCGCTAATTGCCGAGCCATACCCAGCATATTACCATC
ACCACCAATCACAATTACTAAATCCGCCCATTTTCCAATTTCTGCAATGTTCATCGGGTT
AGCTAAATTGAGTTGAGTGGCAATTTTTTCTTCGACTAACACATTATATTTACGATCTTT
TAGCCAGTTATACACAGCTAAATGCGTTTCTAAAGCTATATCGTGACGAGGTTTGCCGAC
AATCGCAATGGTTTGAAATCTACGGTGCATCATTTGAACTCGTTATCCAATAAAATTGGG
CTATATGGTAGTACGCAATCTGCTGTTTGTCATCTTTTTCCTATCAGCTTACTGATTGTT
TAAATCTTAGGGATAAATAAAAAATTACCCTATAAAATAGGGTGTTATCTATTTTATAGG
GTTAGCATGAATTTAACTAAAAATGAACTAAATAAAAGAGTTATTGATGATTTCTTATTC
GTTTTATAGCGTATAAATTAATTTTTATTCATCATCCTAGAAACTCTTTATGTTTAATCA
ATCGCCGGTGTATATTCACCTTTTGCAATTGCATCTTTGATACGCTCTGCTTCACTCAAG
ACTTGAGCTAATAAAGCCTGAACGTTTTCTAAGGTCACAATCGGACTTAAGGTGGTCATT
TTTAACGATTGTACGTTGTTGACTTTGGTTACGCCGATATTCGCTTCGCCACGGGCAAAG
AGTTCATCTGCGACGTTTTGGTTCAAGGCATCGACAAACTCTGCTGGGTAGCCTTGCGGT
ACAACACGGAACAACACGGAGGCGAATTGAGGTTCAACTAATAGCTCTAAGCCGTCGGTC
TCTTTGATGTAGTCTGCAACGGCACGAGTTAATTTTACGCCGTGGTCAATCATTGAGCCG
TAAAGATTTTCACCAAGGGCTTCCACCGTAAACCATAATTTTAATGCGTCAAAACGACGG
GTGGTTTGTAGTGATTTTGCTACTAAGTTTGGTACGCCGTGTTCTTCGTCATACTCTGAG
TTGAGATAATCTGCTTTGTAGTCGATGTAGCGGTATTCGTTTTCATCTTTTAATAAAAAC
GCTCCACAAGAGATACTTTGGAAGAAGTGTTTGTGGAAATCAAGGGTGATTGAGTCGGTG
AGCTCGATACCGTCTAGGAAGTGGCGATATTCATTGGATAGCAGTAATGCACCGCCCCAC
GCCGCATCAACGTGTAACCAGACACCGAATTTATTTGTGATAGCACGAATGGCTTTAAGC
GGATCGATAGCCCCTGCGTCCGTTGTACCTGCTGTCGCCACAACGCAAGCCACGACTTTG
CCTTCTAAATAAAGTTTGGCTAAGGTTGCTTCTAACGCATTGGTGTCCATTTGGGCATTT
TCATTGCACGGTACGGTCACTACAGATTGGAACCCCATTCCCATCATTGCCATATTTTTT
TGCACAGAGAAGTGTGCATTTTCCGAGCAAACCACTTTCACCTTTTGCATTGCATCAGGC
GGAATACCGTCACGTTGCACCGACCATTCCGTGCCGTCCGCATTTTTCCAGTGTTTTGCA
ATGCACGCATCACGGGCAAGTAATACGCCCATTAGGTTAGATTGCGTACCGCCAGAGGTG
AAAACCCCCGCTTGTCCTTTGTCGTAGCCCACTTTTTCACGCAACCACTCGATGAGTTGC
ACTTCCATTAATGAACCTGCTGGGCTTTGATCCCAAGAGTCCATTGATTGATTGGTGGCA
TTGATTAATACTTCGGCGATTTGGCTGGTGACCATTGTTGGACAGTGTAAGTGAGCCAAA
GAGTGTGGGTGGTGTACTTTTAAACTTTTGTTGAGGAATAACTCAATTAAGCGATCTAGG
GATTTAGCAACGCCTAAGCCTTCTTTTGGCGGGTTAAAGGCAATTTCTGAGCGTAGCTGT
TTAATGCTACCGCCGGTGTACATTTTTTCATTTTGTAGCCAGTTACTCACCGCTTGTACG
GCAGTTTCCATTGATCTTTGAACCTGTTGCCATTGCTAATTGGTTACCACGGAATGTACC
TGTGTGTCCTGCTGGCTGCCAAGCGTCAAACTCTTTTTTGATCGCAAGTACAGCAAGCGG
TAAGCTACCACCTACAGCTTTTGACATTACCACAACATCTGGCTCAATGCCTGCGTGTTC
AAAGGCGAACATTTTACCTGAACGGCAGAACCCTGCCTGAACTTCATCTAAAATCAACAC
AATTCCGTGTTTTTTCGTTACTTCACGGATTTTTTGCAACCATTTCACTGGTGCAGTCAC
TACACCGCCTTCACCTTGAATTGCTTCAAGAATAACAGCTGCTGGTTTTACCACACCGCT
TTCAACATCTTCGATAAAGTTCTCAAAATAGTAAGTTAAAGCATCAACACCTTCTTCACC
TCCGATACCTAATGGGCAACGGTATTCGTGTGGATATGGCATAAACTGTACGCCTGCCAT
TAAGTTTTGCACGGCATTTTTCGCATTAAGGTTACCTGTCATTGAGAGCGAACCGTGTGT
CATACCGTGGTAGCCACCTGAGAATGCAATTACATTACCGCGACCTGTATAGGTTTTCGC
TAATTTGATTGCTGCTTCTGTGCCGTCCGCACCAGAAGGGCTACAGAATTGTAAACGGTA
TTCACCTTTCGGGAAGAAAGAGAGTAGTTCTTCGGTAAAAGCATCTTTTAACGGCGTAGT
TAAATCAAGGGTATGAAGCGGTAAACCACTTGCTAATACATCTTGAATAGCCTGAATAAC
GGCTGGGTGATTATGTCCGAGTGCTAAAGTACCTGCACCAGCCAAGCAATCTAAATATTC
GTTACCTTCAACGTCAGTGACCCAGCAACCTTGTGCTTTTGCAATTGCAAGCGGTAATTT
ACGAGGATAACTACGAACATTCGATTCCATTTCGTTTTGACGAGTTAAGTAATATTCGTT
AGTTGCTTGATTGATCGGATTTACAGGAGTTGTTGTCATTTGAAAATAGACCTGCTATAA
GAGGTTAAAAAAATAAGTCGGGTGCCTTGCGGGAAGCCTAAGCTTTCTTATCCTGAAAGA
TAAGATGCCTTGGGGCATTTGACTCGCTACTTATTAAAAAAAGCGTTTCAGCTTTTTTGT
TTTTACCCTATTGCTCCCTAGGATTGGATAGGTTGGAAACAACGCCTCAAATGTTGGGTT
ATATTTGAGGACGGCGTATAGTAGCGATTTTTAAAAAAAAGAAAAGTTTTTTCTGAATAA
AACTTTACCTGTGATACAGCGAGCTTAATTGTTTAGAATAAGTCTTTGGGAGATTTTTGT
AGGGATGTTATTTTTAATTTGTTGTTTGGCGTAATCAATTGCATAGAAAAACGCTCGCTC
ACTTGCCCCACCATGGCTTTTTACAACCACGGACGATAAGCCGAGCAGTGTGGCACCGTT
ATGGCGATCAGGGTTGATCTGTTGTAGCTTTTTATAGTAACGATAAAAGATTAAACGTAG
TAAATAACGTTTGGTATTGCGACAAAGATGTGAATCTTCCGTTGTTTTTTTAAAGAGTGA
AAGGATATTTTTTGCCGCACCTTCAAGTGTTTTAAGTGCAACATTACCGCTAAATCCATC
GCAGACAATCACATCAGCAAGATGATTCATTAATTTATCCCCTTCTAAGAAGCCAATGTA
ATTTAGATGATTACATTGTTTTAATTGCTGGTGAGCATCTCGAATTTGCTGTGTTCCTTT
ATGCTCTTCTGTTCCAATATTCAGCAACGCTAAACGTGGATAGACCAAATCCAACATCAC
TTCTGCAAACACATTGCCCATTTCCGCAAACTGAAGCAATAGTTCACTATCTGCTTCAAC
GTTTGCACCAAGATCTAACATCACACTTGAGTTGCCGTTAATTGTTGGAATCAAAGATGT
TAATGCGGGACGATCAATGTTTGGCAAGGGTTCAATCAATTGTTTTGCTAGCCCCATCAG
TACACCTGTATTTCCGCCACTTACACAACCTTGAGCATTTCCATTTTCTACCGCTTCAAT
CGCTAAACGCATTGAACTGCCTTTACTTTGACGAATCGCTTGCACAAAAGGCAAGTCTGC
TTCGATCACTTTTGTTGTATGGACTAATTCGATACGTTGTTGAATATCGGGAGAAAGTTT
ATTGAGATAGGGGGATATTTCAGCTTGGTCGCCGAACAAGATGCAACTGAGTATTGGATG
TTGAGCCAACGCAAGTGATAATGCAGGGATAGTAATACGGGGACCAAAGTCCCCGCCCAT
CGCATCTAACGCGAGAGTTAGATGAGTCAATTTAAACCTCTACGAGATCCAATTGATTAT
TTGATTTTACGACCACGGTAATAACCGTCAGCGGTAACGTGGTGACGTAAGTGGGTTTCG
CCACGCGCATCTACAGATACTGCAGCTGTGGCTAATGCATCGTGTGAACGACGCATATCA
CGACGTGAACGAGATTTCTTATTTTGTTGAACAGCCATTGGCTATACTCCTACTAGATCT
AGTTTTTCTTTAAATTAGCTAATATTGCGAAAGGATTTGGTTTCTTTGCCAGTTCTTCTG
GTAATTCGCCAAAAACTAATTCGCTTTCGGACACTTCACAGTGTTCATCGGTATGCATCG
GCACTAGGGGTAATGACAGAATGAATTCGTCTTCTATCATATCTAGCAAATTTATCTCAC
CAAAAGAATCAACTTCAATTGGTTCATAAATCTCGGGCAAATTGTCCGCCTGATCCATAT
TAGACACTGGACTGAAACAAAATGTGCAGTCGAGTGTTTGCGTAAATGGGTTACTACAAC
GTTGACAGTCTAGCTCCACATCAACTTTCGCAGTGCCTTTAACCACTGTGAGTTTTTGCG
GATCAACATATAACGATAAAGTAACTTGTGCATCGCCCAGCATTTGACCAACAGATTCAC
CCAAACGGCTAAGTAGGTTCGCAGAAATGTAGCCTTCGTAGTCCATTCGACGCTGAGCGT
CTTTATATGGGTCAATAGTTAGGGGTAGTTTTACCTTTTGCATAGGGTGCGAATATTACA
GATTTTGAAGTAACTAGTCAAAGAGAAAATCTGGATTTGTAAAAAATCCGTAGAATCATG
CCGCTTATATGTATCTATTACATTATTTTGTGAAATTTAGTAGCAATCCCATCGCTTATA
TGTTAAAACGTTCGCCGTTTTTATTTAACTTACAAGAAGGAAATGCAAATGTCATTACAA
GCAATTATTGAAGCGGCGTTCGAGCGTCGTGCTGAAATTACTCCAAAAACTGTTGATGCA
CAAACTCGTGCGGCTGTCGAAGAAGTGATTAAGGGATTAGATAATGGTTCACTGCGTGTT
GCAGAAAAAATTGATGGTGAATGGGTTGTTAATCAATGGGTGAAAAAAGCGGTTTTACTT
TCATTCCGTATCAACGACAACGAAATCATTGATGGTGCAGAAACTAAATACTACGACAAA
GTGCCGACCAAATACGGTGAATATAGCGAAGAGCAGTTCAAAGCAGATGGTATCCGTGCT
GTTCCAGGTGCCGTTGTGCGTCAAGGTTCACACATCGAGAAAAACGTGGTGTTAATGCCA
TCATTTGTGAACATCGGTGCTTATGTTGGCGAAGGTACAATGGTGGATACTTGGGTAACG
GTGGGTTCTTGTGCGCAAATCGGTAAAAACGTGCATTTATCAGGTGGCGTAGGTATCGGC
GGTGTGTTAGAGCCGTTACAAGCAAACCCGACCATTATCGGCGATAACTGCTTTATCGGC
GCACGTTCTGAAATCGTAGAAGGTGTGATTGTTGAAGATGGCTGTGTGATTTCAATGGGT
GTGTTTATCGGTCAATCAACCAAAATCTATGATCGTGAAACAGGCGAAATCCATTACGGT
CGTGTTCCTGCCGGTTCTGTGGTGGTTTCAGGTAGCCTTCCGTCAAAAGATGGTTCACAC
AGCTTATACTGTGCAGTGATCGTGAAAAAAGTGGATGCGAAAACATTAGGTAAAGTGGGT
CTTAACGACTTATTACGTTCTATCGAAGAGTAATTTTCGCACTGAATGGCACAAGCAACG
GCTTGTGCCTCTTTTTTGGAGATCTTGTATGACGACCTATTCGCTACGTTTAAAAGCCAA
AAATGAGCTCACGCCGCATCCAACGGCACAATATTGGCGTAAATGCCAAGTTGAAGAACT
TTTTGATTTGCCTTTTATGGACTTAGTTTTTCGGGCGGCAGAAATTCATCGACAACATTT
TGATCCAAATGCCATTCAACTTTCTACGCTACTTTCCATTAAAACGGGCGGTTGCGCTGA
AGATTGTGAGTATTGCCCACAATCTGCCCGCTATGACACGGGTGTTGAAAAGCAAAGTAT
GCTTGATGTGAACTATATTGTTGAGAAAGCCCAAATTGCCAAGGCTCGAGGAGCAAGCCG
TTTTTGTATGGGAGCAGCGTGGCGAGGTCCTAAACCTAAAGATATTGAGACGGTCTCCGC
CATCATTAAAGCGGTCAAATCCCTAGGTTTAGAGACTTGCGGTACTTTCGGTATGTTAGA
AGAAGGTATGGCGGAAGATTTAAAAGAAGCCGGATTAGATTACTACAATCATAATTTAGA
TACCGATCCGGAACGCTATCATCAGGTCATTCACACTCGTTCTCACGATGATCGAATGGA
TACCTTAGGTAAAGTGCGCTCCGCAGGGTTAAAAATCTGTTGCGGCGGTATTGTTGGTAT
GAATGAAACAAGAGCTGAACGAGCCGGACTTATCGCCAGCTTAGCCAATCTTGATCCTCA
ACCAGAGAGCGTGCCGATTAACCAATTGGTTAAAGTGGCAGGCACACCACTTGAAAATGC
AGAAGATCTCGATTGGACAGAATTCGTGAGAACCATTGCTGTTGCGCGTATTACGATGCC
AAAAAGTTATGTTCGCCTTTCAGCCGGGCGTAGCAATATGCCAGAAGCCATGCAAGCCTT
GTGTTTTATGGCCGGCGCAAACTCGATCTTTTATGGGGATAAATTATTAACGACGGAAAA
CCCAGAAGAAGATGGCGATAGAGTGCTGATGGAAAAATTGAATTTATATCCATTAAGTTG
TTCGAATGTTGAATGATAAAAGTAATTACAACATAAGTAGCTAAATTCTCTCCCCTCTCC
CACAAGGGGCGAGGGTTAGAATTTGATAACATTGCAAAATCTTGCTCATTTTTAACCGCT
TGTAAGGATAATATAATGAAAAAAATCTTGTTATTAAACGGACCTAATTTAAATATGCTA
GGGAAACGAGAGCCCCATATTTATGGTTCACAAACCTTAGCCGATATTGAAAACCACCTC
CAACAATTAGCGAAGGCAAGAGGCTATTGTCTAGAGTATTTTCAAGCAAATGGCGAAGAG
CCGATTATTAACCGTATTCATCAATCATTCCAAAATACCGATTTCATTATCATTAACCCC
GGTGCGTCTACTCATACCAGCGTTGCTTTGCGTGATGCTTTATTGTCAGTTGCTATTCCT
TTTGTTGAAGTCCATTTATCCAACGTACACGCCCGTGAACCTTTCCGTCATCATTCCTAT
TTAAGTGATGTCGCAAAAGGCGTGATTTGTGGATTAGGGGCAAAAGGTTACGATTACGCC
TTAGATTATGCTATTCAATTTCTAAAGAGTGGGAAATAAATCCACTTTTTGTTGCCTGAA
GTAAAAAAAGAAAACTGAACTGCTACGATCAGTAGCAAATTTGCTAACAAATTCGGCAAA
TTTATCAGATTTTCGTCGCAAATTAATAAAATTTCAGGTAATCTACGCAAAATTTTGCTC
TATGTTCTTTGAACATAGAGTTTGTTTATTTTTACACTGAAATACGGATCTCACTATGGA
TATTCGCAAAATTAAAAAACTTATCGAGTTAGTTGAAGAATCAGGCATTACTGAATTAGA
AGTGTCTGAAGAAGAAGGTACAGTACGTATCAGCCGTGCCGCCCCAGCAGTTGCACCTGC
GGCAGTACAATATGTTGCAGCACCGCAAGCTGCTCCAGCACCTATTGCAACCCCTGCACC
AGCAGCTCAAACCGCACCTGCAGCAGCTCCAGCTCCGACAGCGGAAGTAGCTGGTCACGC
TATTCTTTCACCAATGGTAGGGACATTCTACCGTAGCCCAAGCCCAGAAGCTGCACCATT
TGTTGAAGTGGGTAAAACCGTGAAAGTGGGCGATACACTTTGTATCGTTGAAGCAATGAA
AATGATGAACCGTATCGAGTCAGACAAAGCAGGGGTAATCAAAGCAATCCTTGTAAACGA
TGGCGAAGCGGTTGAATTTGATCAAAAACTCTTCATTATTGAATAATTCATTTCTTACAA
GCGGTCAGATTGTTGCAACATTTTGCAAACAAGTGACCGCTTGTTCAACTAAGGACATTG
TCTTATGTTAAAAAAAGTTGTCATTGCAAACCGTGGCGAAATTGCATTGCGTATTCTGCG
TGCGTGCCGTGAACTTGGCATTAAGACGGTTGCTGTTCACTCAACGGCAGACCGTGAGTT
GAAACACGTTCTCCTTGCGGATGAAACAGTGTGTATCGGTCCTGCGCCATCGACAAAAAG
TTACTTAAATATTCCTGCGATTATTGCCGCTGCAGAAGTAACTGGTGCTGATGCGATTCA
CCCCGGTTATGGTTTCTTATCTGAAAATGCAAACTTCGCAGAACAAGTAGAAAATTCAGG
CTTTATCTTTATTGGTCCAACAGCAGATGTAATTCGTTTAATGGGCGATAAAGTTTCTGC
AATTAATGCGATGAAAAAAGCAGGCGTACCTTGTGTACCTGGCTCTGGTGGTCCTATCGG
TAATGATGTCGCCAAAAATAAAGAAATTGCACAGAAGATTGGTTATCCAGTGATCATTAA
AGCATCTGGTGGCGGCGGTGGCCGTGGTATGCGTGTGGTTCATCACGAAAAAGATTTGGA
AGAATCTATTGCTATGACCAAAGCAGAAGCGAAAGCAGCCTTTAATAACGATATGGTTTA
TATGGAAAAATACCTTGAAAATCCACGCCATATCGAAATCCAAGTGCTTGCAGATACACA
CGGCAATGCGGTTTATTTAGCAGAGCGTGATTGCTCTATGCAACGTCGCCATCAAAAAGT
GGTGGAAGAAGCTCCAGCACCAGGCATTACCCCTGAATTACGTCAATTTATCGGTGAACG
TTGTGCGAATGCGTGCCGTGAAATCGGCTATCGTGGTGCAGGTACATTTGAATTTTTATT
TGAAAATGGCGAGTTTTATTTTATTGAAATGAATACCCGTTTACAAGTGGAACACCCTGT
GACAGAAATGATTACAGGTATTGACCTTGTAAAAGAACAGCTTCGTGTTGCTGCAGGTTT
ACCAATCTCAGTTAAACAAGAAGATATTAAAGTACGTGGTCACGCGATTGAATGCCGTAT
TAATGCGGAAGACCCAAGTACATTCTTACCATCACCGGGTAAAATCACCCGTTTACACGT
TCCAGGTGGATTAGGTGTTCGTTGGGATTCTCACATTTATGCGGGCTATTCTGTTCCACC
GCATTATGATTCAATGATTGGTAAATTGATTACCTTTGCTGAAAATCGTGATATTGCAAT
TCGTCGTATGGAAAATGCATTGTCAGAAACGATCGTGGAAGGAATTAAAACCAATATCCC
ACTTCATAAACAGATTCTTTCTGATGAAAACTTCTGCAAGGGTGGAACGAATATCCACTA
TCTTGAGAAGAAATTGGGTTTAAAATAATGATATAGTAGAAAACATATCTGCTACTATGT
CAAAATAGATACAATAAAGCCCTACCTTACGGTAGGGCCTGAGAAAAGATGTAATTATAA
ACTTTCAGTGAAAGTACGAGTAATAACATCACGTTGTTGTTCTGGTGTTAATGAGTTAAA
ACGAACTGCATAACCAGAAACACGGATAGTTAATTGTGGATATTTCTCAGGGTTTTTCAC
TGCATCTTCTAATGTTTCACGACGTAATACGTTTACGTTTAAGTGCTGACCACCCTCAAC
TTTAATGGTTGGTGCAACATTAACTGGGACTTCACGGTATGAAACTTGACCTAATTCGCT
GATTGCAACTATTTGGTCTTCTTGGAAATCACCTTTAGCTGCTAAGCAACGTGCTTCATT
TTTCTCTTCATCTAATAACCAGAAAGAGTTTAATAAGTTTTTGTTGGTAGATTCAGTGAT
TTGTACACCTTTGATCATTTTTAGCTCCTAGTATGTTGGGTAAATTATAAAAAAAGTTTA
AAGTTTCAAAAAATTTTGAGCATTCTAACTTTAATCCTTTAAAAAGCGAGAAAAATTTAA
GCATTTTTATCAAAAAAAACTGATGATGGCTTAAAAAATAGACAAGAGTTAACAGTTCAT
TTTAATTTTTAACAATTTAATAATAGGATAGAATATGAACAGTTGGACTGATGCCATTGG
GGAAGAAAAAACACAACCCTATTTTCAACATATTTTGCAATATGTACATCAAGAACGTTT
AGTTGGAAAAGTAATTTACCCACCTCAAAATGAAGTGTTTAGTGCTTTTGCTTTAACTGA
ATTCAAAGATGTGAAGGTAGTTATTTTAGGGCAAGACCCTTATCACGGCTCCAATCAGGC
ACACGGTTTATCTTTTTCAGTAAAACCAGGAATTGTTCCGCCTCCCTCGCTGGTTAATAT
GTACAAAGAATTATCCCAAGATGTTGGGTTTCAAATACCATCACACGGCTATCTCATTGA
GTGGGCAAAACAAGGGGTGCTATTGTTAAATACGGTTCTCACCGTTGAGCAAGGAAAAGC
ACATTCACACGCCAATATCGGTTGGGAAACCTTTACTGATAAGGTGATCCATCAACTCAA
TCTACATCGTGAAAATCTGGTATTTTTGCTTTGGGGAAGCCATGCTCAGAAAAAAGGGCA
ATTTATTGATCGTTCTCGTCATTGCGTTCTCACAGCCCCTCACCCATCACCGCTCTCTGC
ACATCGTGGCTTTTTAGGCTGTCGCCATTTTTCAAAAACCAATGATTACCTTCGTTCTCA
CGGAGTCGAAGAAATTAATTGGCAGCTGCCATTATAAGTAACATGCTAGGAATATCTAAG
AGATTTCCTAACTTATATTGTTGATTTGGACTGGCTCAATAATTTCACTTGGATAGCAAC
CCAATACTTTTAAGAAACTCGTCACTGTTTCAAGTTCTTTCAACGCATTTTGGGTATTTT
CATTGTGAATATTGGCATCTAATTCCACATAGAACATCTCTTCCCACGGCTTGCCATAAA
TAGGTCGAGATTCAAGTTTAATCATACGAATGCCGTGTTGCTTGAACACCATCAGAGCAT
CAACCAAAGCACCCGCTTGTTGAGTCGTCGTCATTAATAACAAGGTTTTGGTCTGTACTT
GTGGCGAAACATTGATAGTTTTTTTAGACACTACAATAAAGCGAGTAATATTGTTTTCTT
GATTCGCAATACCACTTTTTAACACGCTTAAACCGTACAATTTCCCGCCATCTTCATTAC
CTAACGCAACGCAATTTGGTTTATTTAAACGAGCCACTAACTGCATAGCGTGAGAACTAC
TTTCACAGTATTTGATATGCACTTTATCTAAACTATGAATAAATTGGCTACATTGTTGTG
CAGGTTGTGGGTGGGTATAAATGGTATCCACTTGGGCAAAATCAGCATTGTTTGTTCCTA
AAACACAGTGTTTAATAGGATAAGCTAATTCGCCTACAAGGGTTAAGTCTGTATGTTGCA
ACAAATCATAAACTTCATTGATAGAACCTGATGTGGTATTTTCTAACGGCAACACGCCAT
AATCGGCTTCATCTTGCTGAACTTTTTCAAAAACTGAATCGAAAGATTCGCAACTGAGTT
CCACTAAAGAAGCCGTGCTGTTTTTCATAAACTGGCGAGAAGCAAGATGAGAATAAGAGC
CACGCATACCTAAAAATGCAATGGTGGCATTTTCTTGATTCTGATTCAGTTTATTTTGCA
AGTAATGTTGCTGTGTTAAGACAGAGTCTTCAATGATACGTTGGAAAATTTGCGTAACAT
ATTGTGGGTCAAGTTGATAATTTTCCGCTTGAGCAAAACTAACCAATTCTTGTAACAGTT
GTTTTTCACGTTCGATATCTCGTAGAGGCTTTTTCGTGATCTCTTTGCTTCTCACTACAT
CGAACGCAAGTCGATGACGCTCCGATAATAATTTCAATAAGTTGCGGTCAATTTGAATGA
TTTGTTGTCGAATATCCGATAAATCTAAAGACATTGCGTTTTCCTAAGCGGTCGGTTGTG
TTTAATTTTTTGCAGTTTGCAGTTTGCAGTTTGTATATAACTGAAATTTTAACGGCTTCC
CCCATAAATCACAATCAACTAATGAAAATAATCGCTAAAATGGTAAGATGTCGCACTTTT
ATCAAATAAAGAGGAAATCGAATGTCAAATCCACTTTTAAACAACACAAGTTTACCTAAA
TTCTCTCAAATTCAACCTGAACACGTTGTGCCTGCTATTGAGCAGTTAATTCAACAATGC
CGTGATACGATTGAACAAGTTTCTCAAATTAATACACCAACGTGGGAAAACTTCTACCTA
CCGCAAGCAATCACAGGGGATAAACTCTCTCGTGCGTGGTCGCCTGTTGGGCATCTCAAT
TCAGTAAAAAATAGCTCTGAATTGCGTGAAGCTTATCAAGCGTGTTTGCCGATGTTATCC
GAATACAGCACTTGGGTTGGGCAACATCAGGGGTTGTATCAAGGCTATGTCAAACTGAAA
AATAGCCCTGAGTTTGCCACTTATTCGCTCGCTCAGAAAAAAGCGATTGAAAACAGCTTG
CGTGATTTTGAGTTATCAGGGATCTCATTGCCAGCAGATAAACAAAAACGCTATGGCGAA
ATTTCTGCTCGTTTATCTGAACTTAGCTCACAATTTAGCAACAATGTCCTTGATGCAACA
ATGGGTTGGGATATTGTGATTGAAGACGAAGCGGATCTAAAAGGTTTGCCAGAGTCAGCA
CTTGAAGGGGCGAAACTTTCAGCACAAAGTAAAGAGAAATCAGGCTACCGCTTTACCCTT
GAATTTCCAAGCTATTTGCCTGTGATGACCTATTGTGAAAACCGTGAGCTTCGCCAGAAA
ATGTATGAAGCTTATAACACACGAGCGTCAGATCAAGGCCCAAACGCAGGTAAATGGGAT
AACTCAGCCATTATGGCTGAAACCCTTGAGTTACGCTTAGAATTAGCCAAATTACTCGGT
TTTGAAAGCTATGCCGAGCTTTCCCTTGCCACAAAAATGGCGGAAAACCCAACGCAAGTG
GTTGATTTCTTGGAAGGTTTAGCAAATCGTTCTAAAGAGCAAGGCAAAAAAGAGTTAGCT
GAGCTAAAAGCCTTTGCAAAAGAGAGCTATGGCGTAAGCGAGTTACAGCCGTGGGATATT
GCGTTTTATAGCGAAAAACAGAAACAAGCCTTATATGCAATCAACGATGAAGAGCTTCGC
CCTTATTTCCCTGAAGAACGTGTGCTTTCAGGTTTATTTGAACTGGTGAAACGCATTTTT
GGTATGCGAGTGGAAGAGCAGAAAGAGTTTGATAGCTATCACGAGAATGTCCGTTTTTTC
AATATTTTCGATGAAACTGACCGCTTGCGTGGTTCATTCTATTTGGATCTATATGCCCGT
GAAAATAAACGTGGCGGTGCTTGGATGGACGATTGTATCAATCAAAAACGTCTAGCGGAC
GGTTCATTACAAAAACCTGTTGCCTACTTAACCTGTAACTTCAATAAACCGATTGGCGAT
AAACCAGCTCTGTTTACACACGATGAAGTTACTACGCTGTTCCACGAGTTTGGGCATGGT
ATTCACCATATGCTGACCGAAATTGATGTGGGTGACGTTTCAGGGATTAACGGCGTGCCG
TGGGACGCAGTTGAGCTACCAAGTCAATTCCTTGAAAACTGGTGCTGGGAAGAAGATGCC
CTTGCCTTTATTTCAGGACATTACCAAACAGGCGAGCCACTACCAAAAGAGAAATTGACC
CAGTTGCTGAAAGCGAAAAACTTCCAAGCAGCAATGTTTGTGTTACGCCAGTTAGAATTT
GGTTTATTCGATTTCCGTTTACATATGAGTGAGCCGAAAGAAAATATTGTGTTAGATACG
CTAAAAGCGGTAAAAGCACAGGTTGCAGTGGTGGAATTACCGACTTTCGTGCGTACCCCA
CACAGCTTCTCCCACATCTTCGCAGGGGGCTATGCCGCAGGCTATTACAGCTACTTATGG
GCAGAAGTATTATCGGCAGATGCCTTTGCACGCTTTGAAGAGGAAGGTATTTTTAATTGT
GAGGTTGGGCAGTCTTTCCTAGATAATATCTTAACCCGTGGCGGTTCAGAAGAGCCGATG
GTCTTGTTTGAACGCTTCCGTGGTCGCAAACCTACGTTAGATGCGTTGTTAAGACATAAG
GGGATTGCTCGTTAAGAGGATAAGACTTGGTAGCATAATACATTAAAGAAAAGAGCTGGC
TTGTATGCATTAATTTGAAAATTGTTGAATATAAATCATATATTCCAAGTGATTCAATCA
ACGTTGATAATAGGGATGAGACAATTCATTTTGTTGCAAAAGTTCATAAATCCGCTATAC
TCGCCAGCCTGAGTTGGTTAGACAATCGCTGGTTTATTGAAGCCCTTAACCGTTCGTAAG
AACGACCTAGTGGGACAAGTAAACGAGAGGAAAGTCCGAGCTACACAGGGCAGAGTGCCA
GATAACGTCTGGGAGGCGTGAGCCTACGACTAGTGCAACAGAGAGCAGACCGCCAGTTTC
TGCTGGTAAGGGTGAAAGGGTGCGGTAAGAGCGCACCGCGTGAGTGGTAACATTTCACGG
CACGGTAAACTCCACTCGTAGCAAGACCAAATAGGAATCCAACGAGTTGCCCGCTTGGGA
TTCGGGTAGGTTGCTCGAGCGTATGTGTGAATGTACGCCTAGAGGAATGATTGTCCACGA
CAGAACTCGGCTTATCGACCGACTCAGCCTAATTTTTAAGAGCGAACAGATTTTGTCTGT
TCGCTTTTTTATTGAAGCATGTCGGAACAAAAAGCCCTTATAAAAGTCTGATATAATGAT
TTTAAAATTGATTTCATTATAAGGATTTCAAATGCTTAAGCGTTTTCTTATCGGCACGAT
TTCGCTGTTACTCTCTTTTTCTGTTTTTGCTCATCCACACTCTTTCCTTGATATGAAAAA
TAAAGTGCTAATTCAACAAGGTAAGCTGGAAGGTTTTGAATTGTACTGGACACTTGATGA
GATTACATCAGCTGAACTGATCTATGAAATCAACAGCAGTAAGGATAAAAAACAGGCAAT
GAATAAAATTTTGCGTGAGTTAGATGAATCTGCGGTGAGTACCCACTATTTTAGCGAGCT
TTATAATCAGCAAAATGAACCGATTAAGTTTAAAGCTAAACCGCATAACTCGTCCGTTGA
AATTCAGCATAATCGTATTATTTACCATTTCACCTTGCTACTGGCTGAACCTAAAGCGGT
AAAAGGGCAGTCATTCCGTTTTTTTACCTTTGAGCCAAGTTATTACTTAGCAATGAATTA
CGAAAAAGCGAGTGATGTCAGTAGCACAGAGCAAAATCTTTGTAAAGTTGAGATGATTGA
GCCGACGGTAAATCAATCTTTGCGGTTGTATGCATCGACATTAGATAAAAATGAAACCCC
CGATATGCCAGCAGAACGTGGCTTGTCTTTAGGCGCACAATTTGCGCAAAAAGTGAGTAT
TGTATGTCAATAAAGGCAAAGTATTGGGCTGGGATAGCGGTCGGATTGGTGGCTCTTTTT
GCGATTTATCAGGCTTATCCCTATCTCTTATTTAAAGTCAGCGAGTGGCAGAGGGAATTT
AATTTTGCCCTTTCAGGGGCGTTAAATCGTCTAAACGAAAACCAGCAACAGGCAGGGCTG
AGCTTAATGGCGGTGAGTTTTATCTATGGCGTGTTTCACGCCGTCGGCCCAGGTCACGGC
AAATTTATTCTAACAAGTTATCTCTCTTTTGAACAAACCAAACTGCCACAAGCGGTGAAA
ATCACTTTATTATCTGCATTAGTGCAAGGCTTGGTGGCGATTGGGTTAGTGACGATTATT
GTGGTGATTTTTACCCTTTCTCGTAGCTATTTTAATCTAGCGTTAAAATGGGTTGAGCGA
GGCAGTTTTGTTGTAATGATGTTGTTTGGGCTTTATTGGTGTTATCAAGCGTTAAAAAGC
GTGAGAGCAAAGCCAAAGGGCTTTCAAATTCGCCATTTGCAAAAAATAGCCCCAAAATCA
CCGCTTATTACTGCTCATCATCAACATTCTGCAGATTGTGGCTGTGGGCATAAACATTTG
CCAAGTTCATCTGAAATGGCAACTGCAACGGATTGGAAAAGCACGCTGATGTTGATTTTT
AGCATTGGCTTACGCCCGTGTTCAGGGGCAATTTTAGTGCTGTTTTTAGCTTATACCTTG
GATTTGTACCTGTGGGGGGTAGCTTCTGCGTTATTAATGGCAACGGGAACGGGGCTAACG
[truncated: 1,808,288 more chars]
