# Supplementary material for: Whole-genome sequence analyses of Glaesserella parasuis isolates reveals extensive genomic variation and diverse antibiotic resistance determinants
Source: PeerJ. 2020 Jun 22;8:e9293. doi: 10.7717/peerj.9293 (PMC7316082; doi:10.7717/peerj.9293)
Supplement: Supplemental Information 21 [file peerj-08-9293-s029.fasta]

>H92 Scaffold1
TGAAAAATGGGATGCTACACGCTACTTATCCACAGAATCTGTGGGTTAAAGTTGAATAAC
TTTTTTGTGTGTAAACACAGTTGCTACCTTGAAATGTGCTATTGATTTTGAACCGCAATC
CCTTCGCCAAATTTACGTTTTTCAAAGGTGCGTTTAGTGCGGTCAATCACATCACCTGCA
AGTTGCCCACAGGCAGCATCAATATCATCACCACGAGTTTTACGCACTGTCACCGTAAAG
CCATATTCCATCAAGGTTTTTTGGAAGCGATCAATACGCGTATTTGAACTCTTCGCATAA
GGTGCTTCTGGGAACGGGTTCCACGGGATCAAGTTGATTTTACTTGGGGTATTTTTTAAC
ACTTCAGCAAGCTGATGAGCGTGTTCCACATCATCATTGACATGGCTTAGCATCACATAT
TCAATCGTCACTTTACCGTGATTAGCGTTTGATACTTCTAAGTATTTATTCACTGAATCG
ATTAACATTTTAATGTTGTATTTTTTATTCAGTGGAATTAATTCATTACGCAGTTCATCG
TTTGGTGCGTGCAATGAAATCGCTAATGCAACATCAATCTGCTCACGCATTTTATCTAAC
GCTGGTACAACCCCTGATGTTGAAAGAGTCACACGGCGTTTAGATAGACCATAAGCAAAA
TCGTCTAACATAATTTCCATTGCTGGAATAACGTTATTCATATTCAACAATGGTTCACCC
ATTCCCATCATCACCACATTGGTAATCGGACGAATGCCCGTTACACCAAAGTTACCGATA
ATTTTTGATGCATGCCACACCTGCCCGATAATTTCAGATACGCTCAAATTACGGTTAAAG
CCTTGCTGTGCCGTTGAACAGAAAGTACAAGCCAAGGCACAACCCACCTGCGAAGAAACA
CACAAGGTGGCACGATCATCTTCTGGGATATATACCGTTTCAATTTGCTGATCGCCAACC
CACATCGCCCATTTGATTGTACCGTCGGCAGAACGTTGCTCTACGGCAACTTCAGGTGCT
TTAATCTCAGCGATCCGTTTTAATTTTTCACGCAACACCTTATTGATGTTGGTCATATTA
TCAAAATTATCTTCACCAAAATGATAAATCCATTTCATCAGCTGATCAGCACGAAATGGT
TTCTCGCCCATTTCCGCAAACAGTTCACGCATCTGCTGACGGTTTAAGTTTAATAAGTTA
ATTTTTTCAGTTTTGGTTGAATTGCAACTTGCATCGGTTGCTTGAATTTGTTCAGACATT
GTTTGAAAGCCTCGTTGTTACACGGTTTGTGGCAAAAGGTTAGTTTTGCTGGAATTTAGT
TAAATTAAAGGCGGCAATTCTACTGTTGTCTGCTCATTTAGGCTAGTGATTTTTACAAGA
TTTGAAAAGTTGAAATAATGAATTTTTCGACGGGGATCACAAAAATAGTTCGGCTTGCGA
TAAACAAGCCGATATTCACTTAAATGCTCGCAATTTGCTCAAATGTTTTTGGTGATTTCT
CAACCATTTTTAATAATAAAACCGCTTGTGAAAGATTTAATTTTTGGCGAATGGCTTTCA
CTTCTTCAGGGGTAATTACTATCGGATCGGGAACTTCTACGACAGTGGTTTTTAGTGTGA
TTTTGCCTTTTAAATGCAACTCTAATGCTTGCATCCCTTCCATTAGTTCATTAAATAATT
TTCCCATATATTACCTCACTAAAGATTTTAAATAGCTTAATGTATTCGCCAAAACCACAC
GTTCTTCATTAGATAAATCGTCTTGTTGGTTTTTATTGTAGGCGTGGAACAACTAAACTT
GTTTCCCTTGCACATAATAGTAATAGATTACCCTAGCTCCGCCTCTTTTTCCTTTTTGTC
TAATAATATCTACAATACGCAATTTTCTTAGTCCCCCAGTACCTTGAATAAGCTCTCCCT
TATCGGGAAATTTTAATAACTCATTTTGTAATAATCTAAATGTGTCATCGTCAAGATACT
TTTTTCTATATTCCTCAAAAGGCGGTAATTCCACAAAAGTGACATTCATTATTCTACTCC
TATTTTTAAGTTAAATATACGTTTAAAACGTATAGTTTATGGAAAAACAGAAAAAGCCTA
ATCGAAATACAAAAAAGGGAAAGAACAAGAGATAAATTTTTCGACAGGGATCGAAAAAAT
AGTAATAAAGTTAAAAACAAGCGGCTAGATAAGACAAAAAGTTTGTAAAATAAAGTGATT
GATGAAAAGTAAGTGGTGGGCGATACCAGTCTCGAACCAGTGACCCCCTCCTTGTAAGGG
AGGTGCTCTCCCAACTGAGCTAATCGCCCGAATACCTTGCGGTTTCGACTAGTTTAAACA
CTTGGATTAAGTGGTGGGCGATACCGGTCTCGAACCAGTGACCCCCTCCTTGTAAGGGAG
GTGCTCTCCCAACTGAGCTAATCGCCCACTTAAGATAAGCATTTAAACTAATGGGAAGTT
TGAAAGGTTGGTACTTTAAAAAAGTGGTGGGCGATACCGGTCTCGAACCAGTGACCCCCT
CCTTGTAAGGGAGGTGCTCTCCCAACTGAGCTAATCGCCCTTTTCAAACTAAATTAGATT
GTAACAACGGACTTCAAAAGTTGAAGTGGTGGGCGATACCGGTCTCGAACCAGTGACCCC
CTCCTTGTAAGGGAGGTGCTCTCCCAACTGAGCTAATCGCCCGTCGTTGTGGGGTGGCAT
TATAGAGTTCAAAAATTTTCAGTCAATCCATTTTTGCTATTTTTTACTTGTTCGTTGAAT
TTTTCGCCCAAATTGCTGATTTTCTACTAGGATTTCCGCTCAAGAGGGGTAAAATACGGA
AATCTTTTTGTTTATCAAAATCAAAAAAATATAGGCGATAATATGAAAATTGAAACCCTT
TTCCCTTTAGATCCGAATGTAAAAGTGCGTACTCGTTTCGCACCAAGCCCGACAGGCTAT
TTACACGTTGGTGGCGCAAGAACCGCACTTTATTCTTGGTTGTATACTAAACATAACAAC
GGCGAATTTGTATTACGCATTGAAGATACTGACCTTGAGCGTTCTACCCCCGAAGCAACC
GCTGCGATCATTGAAGGAATGGAATGGCTTAACTTGGCGTGGGAACACGGTCCTTATTTC
CAAACAAAACGTTTTGATCGTTATAACCAAGTGATCGATCAAATGATTGAAGAAGGCACA
GCATACCGCTGCTATTGTTCCAAAGAGCGTTTAGACGAATTACGTGCAAACCAAGAAGCG
AATAAAGAGAAACCTCGTTATGACCGCCATTGCTTAGGCGATCATTCACACGATCCGAGC
GAACCGCACGTTGTTCGTTTTAAAAATCCAACAGAAGGCTCAGTGGTCTTTGATGATGCC
GTGCGTGGACGCATTGAAATCAGCAACAGCGAATTAGACGACTTAATTATCCGCCGTACC
GATGGTGCACCGACCTACAACTTCTGTGTGGTTGTAGATGACTGGGATATGGGCATTACC
CATGTTGTCCGTGGCGAAGATCATATCAACAACACACCACGCCAAATCAACATCTTAAAA
GCGTTAGGAGCAGAAATTCCAACTTACGCGCACGTTTCGATGATTAACGGCGATGATGGT
CAGAAACTCTCTAAACGTCACGGTGCAATCAGCGTAATGCAATATCGTGATGATGGCTAT
TTACCGGAAGCCTTAATTAACTATCTTGTGCGTTTAGGCTGGGGACACGGCGACCAAGAG
ATCTTTACTCGTGAAGAGATGATCGAATTATTCGATATTCATTCTGTAAGCAAATCGGCA
AGTGCCTTTAACACTGAAAAATTACAGTGGTTAAATCAACATTATATGCGTAGTTTGCCT
GCAGACTATGTCGCAAAATACCTTGAATGGCATATGAATGATCAAGGAATTGATTTCTCT
CAAGGAGCTGCATTAGCAGAAGTCATTCCAGTCTTAAGTGAACGTGCAAAAACCTTAAAA
GAGTTAGCGAGCCAAAGCCGTTATTTCTATCAAGAATTTGATAGCTACGATGAAAAAGCG
GTCGCAAAAAACTTCAAAGCAGAAGCAGTTGCACCACTTGCAAAATTATTGGAAAAATTG
ACCGCTTGTGATGATTGGAGTGTTGAAAATATCCACGATGCAATGAACCAAACTGCCGCA
GAGCTTGACATCGGTATGGGTAAAGTGGGTATGCCATTCCGCCTTGCAGTAACAGGCTCA
GGGCAGTCGCCATCTATGGATATTACTGCGAAGTTAGTTGGTAAAGAGAGAACGCTTGCG
CGTATTCAAAAAGCGATTGCGTTTATTGAAGCGCAGAACTAGTTAGTTTTTAATCAATTA
ATCTGTTTGCACTGTTTTCAGATTGACAGAAAAAAAGCGAGAGCATATCATTTCTCGCAA
TTTTGGGGATATAGCTCAGTTGGGAGAGCGCTTGAATGGCATTCAAGAGGTCGTCGGTTC
GATCCCGATTATCTCCACCAAATTGATTTCAGCAGATCTAGACAAACATAATATAAAGCC
TTGAAATGTAAAAACTTCAAGGCTTTTTTATTTCTCTTTTTTGTTGGATGTGAACAAAAA
GGTATAGTAGACAAAAATAGCGGAGTTTTACGGCACGGAGCTGTAAGCAATAAAATAAGA
TTGTTATGCTTCAGCATAATAACATTACTCACAAATACTGAAATAGATGAATCTAACAGT
AACGCAGACACCCAAATAGTGATCCTCTATCACTCCTTGAATGGTTGGGGCTGGTAATAA
CACGATGGTAAATAGAATTTTTTTTTGCTCTCTATTTTGTACTTTTATCTTAACAACCTC
TGACTATTTAACACAACAGTCACAGACGACAAAGCCATAGCAACTGCCGCAATCATCGGG
TTTAATAACCAGCCAGTAAAAGGATAAAGTACACCGCAAGCAATCGGAATGGCAATGATA
TTGTAAATAAAGGCACCGACTAGGCTCTGTTTCATATTCTGTACAACCTGTTTTGAGAAG
GGCAAAATTGCTGCTAGTGGTTGTAATCCCGATTGCATTAATGAGAGATCCGCAGTTTCT
ATCGCAATTTCACTACCATTGTACATTGCAACACCGACATTCGCTTGAGCTAATGCGGGA
GAATCATTGATCCCATCACCGATCATTGCCACCTTCCGCCCTTGCTGCTGTAACTTCGTT
ATTTGTTCAGCTTTCTGCTCCGGCAACACTTCTGCAATCACTTCATCTAAACCCAATGTT
TCGGCATAATAGTTTGCTGTAGCTTGGCGGTCGCCTGTGAGCATTATGCAGCGATAGCCC
TGCTGTTTAAATTGTGTAATAACCGCTTGGCTTTTAGGGCGAAGTTGATCTTGCAAATAG
ATCACGCCAATGAGCTGTTCATTGAGTGAAACGAAAACTTGCGTAGTCAAATCTTGCTCT
TCACAAAAGTCAGAAGCAACAAATTGCCGATTGCCTACTTTTACATTGTTTTCTCCCACT
TGAGCTGAAATCCCTAAACCTTTGGCAACTTTTATGTTACTCGCAGGATAAGCGGTCAGA
TCAGGGTGATATTTTACAATCGCTTTAGCAATCGGGTGAGCCGTTTGCTGTTCAAGGCTT
TTGGCTAAACGTAGTACTTCGTCAGCAGATACATTGCCTAAAGTGTTAATCTGTGTAACC
TGCATTTCGCCAGTGGTAAGGGTTCCTGTTTTGTCAAACACCAAAGTATCAATTTCACTA
CTCGCTTGTAGTGCTTCAATATTTCTTACTAATACACCCAATTCAGCCGAACGAGCGACC
CCTGCAATGGTGGAAAGTGGAATAGCCAATCCTAAGGCACAAGGGCAAGCGATGATTAAA
ACTGTTGTGAAAATAGATAATGCAAAGGCAAAATCCTGACCTAATGCCAACCAAACTAAT
GCACTGAACAAGGCAATACTCACCACAATAGGCACAAACACCGTCGCAACCTTATCGACC
CATTGTGCTAATGGTGGTTTAGAGGATTGTGCATGACGGACTGCGGAAATAATCCGAGCT
AGTGCAGTTTGCGAACCCACTTGCTCGGCAAGATAAATACCAGCACCATCTTGAACAATG
GTTCCAGCTCGCACTTTATCGCCTACTCGTTTCTCAACAGGTAACGCTTCGCCTGTGAGC
ATTGATTCATCTACCCATAATGAACCGCTCTGCAACACGCCGTCCACGGCAAATCTGTCT
CCTGTCAGAGCCTGAATCCGCATCTGTGGTTTGATACCTTTAGTTGAAATGGTTTTTGTA
ATTTCTCCGTCAAAAACAACCGCTTGCTGCGGTGCTAAATCCAGCAATTTTTCTAAGGCA
AGCGATGAACGCTGTTTTACTTTTAACTCAAGATATTTTCCTAGATTGAGAAAGCCGATG
ATCATCACACTGGCTTCATAGTACAAATGGGAATGGGATTGAGGAAATAGCGTTAAATAC
AGCGAATAAAGAAAGGCAACGCCTGTGCTAATTGCAATTAAGGTGTCCATCGTGGCTGCA
CGATGTTTTAGACTTGTCCACGCCCCTGTAAAAAAGTGTTTGCCGCTAAAAAACATAGTG
CTGGCGGTGATGACCGCCCAAGCAAACCAAAGCGGACGATTTTCTACAGTTGGCGACGTA
CCGAACCACATTCCGTATGCCATTAACATTACCCCAACCGCTAATGCAACAGTAAATTGA
CGACGCTTCTGGGTTAAGGCTGCTGCAGTTTGGGCTTGCTGCTTTGCCCGACGAATTTCT
TCGCTTTCTAGCAATTCTGCACCGAAACCGATTTTTGTCACCGCTTGTACTACCGCATCA
GCCGTGACCTTACCTTGTACAAAGGCAGTTTGATCAGCTAAATTGACTGACACATATTCC
ACGTTTGTCAATCGTCCGATAACCGTTTCCACACGGCGAACACAAGATGCACAATGTAAG
CCATTGAGCAAAAATTGTTGCTCTTGAGCCATTAGATTATGCCTCTTTTGCTTCAAAGCC
AATATCAACAATGGCATCAATCAAGGTTTTTGCTTGTTCTTCACCGTCGATAACAGCAAT
TTGGGTTGCTAAATCAATTTTCACGTCGCTTACTGTTGGTAATTCTCGTAATGCTTTATC
TACACTTTTCACGCAGTTGCCGCAATGTAAGCCGTCAAGTTGTAATGTGATTGTTGTCAT
TTTATTTTCCTTTTGGGGTTGAGCAAGTAATAGGATGCTGTAACAGTTGTACAAAGATTT
GAATTTTGCAATTATTTAAGGCTGTTATTACGGTTTATAACTAAGATAAGGGCTTTTACA
TTATAAGGTCTCCGCATTATACACATCATTTGTAAAATCTCTTAATTTTAAACATTAAAA
TGTTTAATTTTCATTAAAAACAATTGGTTAGAGAACACTTAGATTTAATTATCTAATATA
TTCTCTTAAAGATTGCACAGTTGTTTTTTTTGTACAATTTGGTTATATAGTATCAGATTT
ATACAAAATAATTGTAAATTAGCATAAATGAGTTATAGACCGAGGTTAGCAATGCAAGAA
CAGCTTATTCAAACAGATATTGCAATTCAAGGAACCCATTATCCTTGGGGAATTTACATT
GGTGAATTACGCCACCCGACCAGAGGGCAACTCTATCCTGCGGTGATTCCTAGCGATAGT
CATAGTTTGCTTATTCACTATACAGAGAAGGATAAGCAGAATGTGGCCCATCTTTGTGAA
GATATTTCCGCTCATTTTCTTTTAGGCTTAATACGTTATCAAGTACCTAAAATTAATATT
ATTGATAAGTCGTTATATAACATATTTCCAAATATTATGCGACTTAATGAGCAAAAAAAT
ATTTCAATATTTAGTGATGATGATGCCATTAATAAATTTAATCAATGGTTAGCTTCGTTA
GTTCGTGAGCGATCTTATAATTTAATTGATGATAATATTACTTCAATTTATCAATATAAT
GAACAAGTTGATCCAAGGGCACAAGAAAATTACATATTAAATATTATTAATTTGAATGAT
TATGCGGTATCAAATGATAGATTAGATTTTCTAAACACTATTATTGCTTCAGCATATTCA
GCAGGAGTTAAGTTTATTTTTTATTTTGACAATGAAGAATTTAACCATTATCTCAAAAAT
GGTGATGATGATAAAAAAAAGAAAGGCACTAGGTGATAGAATGACTAAATTACTTAGTCA
GATACCAAGTTTAGAATTAATCGGAAAAGATATATTTCTTCAAGAAAATTCCCATCTATT
TAATAAATTAAGCACACTGATCAAAAATAATAAACTTACTATTGAATTATCTCAACGAGA
TGGGGTTAAGCACATCTTTAATCAAGTTGTAAACAATTTAAAAGAAGAGTATAGAATTAG
TCAAGCATCTAAACCAAAAGCATTCTTAGAAATTGAGGTTGGGGTAACACCAAATGGTAA
AGAGAAATGTTACTTTGAATTAGGAGCAAGAAATCAAGCCTATCACGCATTTATGGTCGG
TATGAATGGCACGGGAAAAACAACACTGCTAGATCATATTATTAAAGGAATTGTTTCTCA
GTTTACACCAGAGCAAGCGGAACTTTACCTATTTGATTATAAAGAAGGTGTAGAATTTCA
GAAGTACCTAGGATTACCGCATATCCGAGTCTTGATGTTAAATAATTCACAAGTTGATCC
AGTTATTGATGCATTGCAGAAATTCTCTAATTTGATAAAAGAAAGAGGAATATTATTTAA
GCAAAAAATGTTAAAAATATAGATCAATATAATAAATTATCTACAGACTCACAGTTAAGT
CGAAGTTATTTAATTATTGATGAAGTGCAATGTTTATTTGAGCATCCTAAATCTTCGAAA
ATAGAGAAATTATTGATTGATTTGGCTAAACGGGGAAGAGCCTTTGGATTGCATATGATT
ATGTCTACGCAGACACTAACAGGCTATACAATAAGTTCTGAATTATTAACACAATTTAAA
ATGCGTATTGCTTTTACTGTTAATACATCAGATTCAATGAAAATCTTTATGATAGGTAAT
GAAGCACCTGTTTATCTAAAACCATTTCAGTTTATTTTAAACGATGGAATGGGAGTCAAG
GAAAATAATCAACGTATTTTAATGAATAAACCTGCAGATGATTTAATGATTCAAGAGGTT
ATTGAACAATATAGAGGAAGAGATTACGAATGTATTGTGATTAATACGATAACGAGAGAT
GATATTTCAATGCATAGCAGTCTATCAGATAATTCAATAAGTTCTTCAATATCGGTTCTA
GACGATAAGAATGATGTTATTAATTTCTTTAATAGTGAAATTAATAAAGAGAAAAATGAT
ATCTTTTTAAAAGAATCAGAATCTGCAGAAAACATTCCTCCAGTTGATACAGATTGGGAT
AAATATTTTGATAAATTTAGATAATCAAGGGAGAGGAGATTTTTTAGATGAATCTCGTAT
TGAGAAATCATCATCTCGCCCATTAGAAAATCCAAGCTTTGATATCAACAATAGTGGTAA
TAAAGGTGGAGGATTAGACCCAATTAAGAAATTACGTAATAACGTAAAAAATAAAGTAAA
TGACATTCTAAATAATGGAGAAAAAATAATGAGTTTTAATAATTTGCAATCTCTACAAAA
CCAGATTGATTGTTGTAACAATTTTTGTGAGGGAATAGATACTTGGCATAAATTAAATAA
AAAGGCAATTGATGATCTAAGGGCTGCTATTAATAGTGCAATTTTCAGCAATACGCTTAA
TGATTTTCGACAAACAATGGAGCATCATTGGAAATATTTTGATGAATTAACTAGAGATGC
TATCTTCTTATTAGGAAATCACAAAAGTGGCTTTCAAACTCAAGCAATATTAGCCAATAA
TGCAATAGAGAAATTAGGGGGAAAAGCCCAATTAAATAATCATATACAAGGTGGATTGGC
TGATAATGTCAGAAAGCTTTAAACTAGTCAAAGAGGGGAAAATCTATGGCAAATGAATCA
CAAAACTATTTGGGTCAAATAAAAATTCTAGAAAAACTTATTGAGGATATTAATAAACTC
ATTAATAAAATGGATGGTTTTATTAATATATATAAAGATGAAATTGATAAAGCAGAAAAC
CGAGGGATGATGCTGAACTATATAGTCCCCTTAAAAGCAAAGGGATATCCAGCGTATAGG
GAAAAAATTCAACGTTCTAAGGATGAATTAATTAGAATGATCAAAACTCTTGAATTCTTC
ATCGAGGTATTAAGAGAGCTAGAACAAAATGCATCAGAAATAGAAAATTGTTTAATTTAA
GAAGGTAAAAATGTAACTTATTTTAAGTTATGCTGATTATGTTGAACGGTTAGAAAATTC
TTTTTTATATGAGGAAATAATTAACTCTCAACGAGTACTTAATTCACTATTTAATCGTGA
TAAAAGTAATCTTATTTCTATCAGAGAATGAATAAGCAACTAGTTGATATTATTGAGAAA
GATAGCTTAATGTTCTCAATAAATGAGTCTCTCCCACAAATTGTGGGAGAGACTTTTTTA
AGCTGCTTTTTTGCAACAAATTTGTCTATTACACCATTTTCGTCCATTTAACTTTAGGCT
AGATGTTTATTTATATGTCGAATGATACAGTTTTCTTAAGCTATCTAAACGTGCAATAAC
TGTTTTTGCTTCCGTTAAATTACCTTGACTTGCTAAGTTTTTTGCTTGAGCAACCACATC
GATGACTTCTTGCATACCTTGTTGATAGCCTTTGAATTTCTCTTGATCGCCATCTAAGCT
ATTTGGCATAGTTGCTTGGGCTTTTTTAGACACTTCAATAAATTTATCGGCATTTTGCGT
AAATTCTTCAGCTGTTTGGGCATTCGTTAATAGGTTAATTTGGCGTTTCATTTGAAACAT
TTCCATTGATACACCGCTTGCCACGACATTTGCTGAAACTGCCAATACTAAAATAGATAA
TAAATGTTTAAACTTTAACATTATTCACTCCAAATAAATAAAAAAGACGTGGGAAAATTC
CCACTCCCTTATATCAGATTTCAAAAATTAAGCAAGATTAGCCTCGATATTTTTGGAAAA
CTAAGCAAGCGTTTGTACCGCCAAAGCCGAAGCTGTTAGACATTACGGTTGTTAATGCTT
TGTCTTGGCGTTCTGTCACGACATTCACACCTTGTGCTTGTTCATCAAGTTCTTCAATGT
TGATACTTGGTGCAATGAAATCGTTATCTAACATTAATAGCGAGTAGATCGCTTCGTGAG
CACCTGCTGCACCTAATGAGTGACCAGTCATTGATTTAGTTGATGAAATCGCTGGGGTTT
TATCGCCAAAGACATTTTTGATTGCGCCTAATTCTTTCACATCACCCACTGGTGTTGATG
TACCGTGTACGTTGATGTATTCGATTTCGCCTTTAACTGTTGCCATCGCTTGTTTCATAC
AACGTTCCGCACCTTCACCACTTGGGGCAACCATATCGTAACCGTCTGATGTTGCACCAT
AGCCTACGATTTCCGCATAAATTTTTGCACCACGAGCAAGGGCGTGTTCAAGCTCTTCAA
CCACAACAACAGCACCACCACCTGCGATGACGAAGCCGTCACGGTTGGCATCGTAAGCAC
GAGAAGCTTTAGTTGGGGTTTCGTTGTATTTGGTTGAAACTGCACCCATTGCATCAAATT
CCGTTGCACATTCCCAAGATAACTCTTCTGCACCGCCAGCGAAAACCACGTCTTGTTTGC
CTAATTGGATTAACTCCATTGCGTGACCGATACAGTGTGCTGAGGTTGCACAAGCAGAGC
TGATAGAGTAGCTTACACCACGAATTTTATAAGGGGTTGCTAAGCAAGCAGATACACTTG
AAGCCATTGTTTTAGTTACGGCATAAGGGCCAATTGCTTTTACACCACGAGGACTACGCA
CTGCATCACAAGCCACTAATTGACTATGTGCAGAGCCTGTACCAGCACCGATAATTAAAC
CTGTACGATCATTAGATACCTGCTCTTCGGTTAAACCAGCATCTTCAATTGCTTCTTTCA
TTGAAAGGTAAGCATAAGCAGCTGCATCGCCCATAAAGCGATAAATTTTACGGTCAATTA
ATTCCGCAGGGTTTAATTTAATCGTCCCTGCAATTTGGCTACGCATACCCACTTCAGCAA
ATTTAGGTACAAATTCAATGCCTGATTTACCTTCTTTTAATGAAGCTAATACTTCTTCTT
TGTTATTACCGATACTCGAAATAATGCCGATACCTGTGATGACTACTCTTTTCATTCTTT
TTCCTCTATGAATATAAATCACGAAAACTTGGCTATTTTACACTACTTTGCCACTAAGTT
CGCAATATAAATGTAAACGAGCGGTCAGATCCGATCTGTTTTATACAAAAAATCCCCTAA
TTTCTACAAACCAGGGGATTGTTATCGTTAAAATCTAATTACTCTACAAACGGATCACGC
AAAATCATTGTTTCAACACGGTCTGGGCCTGTTGAAAGAATATCGACTGGTACACCTAAC
ACTTCTTCAATGCGTTTGATGTAGTTGATCGCATTTTGCGGTAAATCTTCTAATTTAGTT
ACACGGAAAGTATTCTCTTTCCAACCTGGTAAGGTTTCATAAATCGGTTCAACCCCTTCC
CAGTTTGCCGCCGCAAGCGGTGAGTATTCTACGATTTCGCCATTTTGTAATTTGTATGCG
ACACAGATTTTTAATTCCTCAAAGCCATCAAGTACATCTAATTTAGTCATACAGAAACCT
GAGATTGAGTTAATTTGAATTGCACGGCGAACAGCAACGGCATCAAACCAACCGCAACGA
CGTGGGCGACCTGTGACCGCACCAAATTCGTTACCTTTACGAGCAATTTCTGCACCGACT
TCATCGAACAGTTCGGTCGTAAATGGACCAGATCCCACACGGGTACAGTAAGCTTTAATG
ATACCTAATACATAATCTAAATTACGAGGCCCGAAACCAGAACCTGTTGCAATACCACCA
GCGGTGGTATTTGAACTGGTTACAAATGGATAAGTACCGTGGTCAATGTCTAACATTGTG
CCTTGCGCACCTTCAAATAGGATATTGTCGCCGTTGGCACGAGCTTTGTGTAATAGGGTT
GTAATATCTGCAACCATACCTGTGATGATGTCTGCTACCGCAAAAACATCATCTAAGGTT
TTTTGGTAATCGACTGGCTCAACTTTGTAGTAGTGAACCAGTTGGAAGTTGTAGTATTCC
AAAATAGTTTTTAATTTTTCCGCAAAGGCTTCACGGTTGAATAGATCGCTGACACGCAGA
CCACGACGAGCGACTTTGTCTTCGTAAGCAGGGCCGATACCACGACCTGTTGTGCCGATT
TTGTTTTTACCTAACGCCGCTTCACGAGCGTGATCCATTGCAACGTGATATGGCAAAATT
AGTGGGCAAGCCTCAGAGATTTTTAAGCGGTCACGCACGTTAATACCACGGGACTCTAAT
TCGCCCATTTCTTGCATTAATGCTGAAGGGGAAAGAACTACGCCGTTGCCGATTAAGCAG
GTCACGTTTTCACGCAAAATACCTGATGGAATAAGGCGAAGTACGGTTTTTTCGCCGTTG
ATAATTAAGGTGTGACCTGCATTGTGTCCACCTTGGTAACGAACCACATATTTCACACGA
TCCGTTAATAAATCTACGATTTTGCCTTTACCTTCATCGCCCCATTGAGCCCCAAGGATT
GCAACACTTTTACCCATAATAAATTGCCTCTTTTAGTTAGGTTTAGTGAATGTCAAAAGC
ATACAAGCGATTAGATTTTTTTGGTTGTTACAGTTACGCTAAACCTCAATCTTTCAGGCA
TACTGTAGGGACACACTGAGTGTGTCCTCAATTGATCTTTTATGAGCGGACACACTCAGT
GTGTCCCTACATTTTGGTTAATATAAACTGTTATATAACAACCTAAAATTTTACAACCTC
GTTGTAGCTTTCTATTTTAAAGATAAAAAAGACCCGATTTGTCGGGTCTTTGGATATAAC
TATTTTGTAGGTGCTTTCATAAAGCGGAAAAATTCGCTGTCTGGTTTAAGCAACATCATA
TTGTTTGAGCCTGCGGCAAAACTTTCTTCGTAAGCCTTCAAACTACGCACAAAACTGTAA
AACTCAGGTTCTTGTTTAAATGCTTCAGCATAGATTTTAGCCGCTTCTGCATCACCTTGA
CCTTTCAGCTCTTCGGCGATTTTATTTGCATTGGCTAAAATCAGCACCACTTTTTTATCA
ACATCAGCACGAATAAATTCTGCTTTTTCTTCACCTTGTGAACGGTGTTCACGAGCAACG
GCAGCACGTTCAGCTTGCATACGTTGATAAATTGACGCAGATACTTCATTTGGTAAGTTG
ATCTGTTTTACACGCACATCAACCACTTCAATCCCTAAACGTTCTGCACCATCTTCGCCG
TCATTTAAGGCTTTTTGAGCGCCAGCCATCAGCTCGCCACGAGAGCCTGAAACGATGTCC
TTGATTGTACGAGAACCGATTTCTGAACGTAAACGGTCATTGACTTTACGTTGTAATAAG
GTTGAAGCTTTTTGTGTATCGCCACCAGTTGAAGTATAGAATTGACCAAAATCGCTGATT
TTCCATTTCACATAAGAGTCCACCAGCAAGTCTTTTTTCTCGACGGTGACAAAGCGGTCT
TCTTGTCCATCAAGGGTTTGAATACGAGCATCTAAGGTTTTTAGCTGATCGATAACAGGC
ACTTTAAAGTGTAAACCTGGTTCATACACAATCACTTTATTATCGGCATCACGATGCACT
TTGTTGAAACGCAACATAATGCCTCGCTGACCTTCTTGTACTACGACAACCGATTGGAAA
AGGATAAATGCAACAACGGATAGCACAGGTAAAAGTAATTTACGCATTCTTAAAATCTCC
CTTTACGCACAGGCTCACTCTGTTCCACCGCTGGCAATTGTGCCGGGCTGACAGGTTGAG
CAAGTTGCGGCTGTTGTTGAATAACAGGTTGTGATGATGGCGTTTTTACTGCTTCATTTA
CTGTCGGTTTAGCCATTAATTTATCAATAGGTAACACCGTTAGATTATTGCCGTTTGAGC
TATCTACCATTAACTTCGGTGTATTTTTCATCACTTTTTCCATTGTTTGAATATACAAGC
GGTCACGAGTGACTTCTGGTGCGGCTTTATATTCAGGCAATAATTGAATAAAGCGTTGTA
CTTCACCTCGAGCATTTAACACAACTTGCTCTTTGTAGGCATTTGCTTGCTCTAAAATAC
GTTGTGCTTGACCACGAGCAATTGGCTCTTGCCCTCTTGCGTAGGCTTCGGCTTCACGAA
TTAAACGCTGTTCATCTTCTTGAGCTTTGATTGCATCATCAAATGCCGCTTTTACTTCTT
CTGGTGGACGTGCGTATTGGAAGTTCACGTCAGTGATCAATAATCCCATATCATAATTTT
TGATAATATCACGCAAAGCATTCCACGTTTTTTCACGCACAATCGCACGCCCTGTGGTTA
GAATGTCGTCCATTGTCATATGTCCGATCACATAACGCAACGCACTGTCGGTCGCTTGTT
TCAAGCTATCATCAGGCTTAGTTACGCTAAAGAGATATTTCGCAGGATCTTCAATACGGT
ATTGAACAGTCATTTCTACCAACACCATATTTTCATCTTGGGTCAGCATAGAGCCGTTAG
TTCTCAGTTCTAACACACGTTCAATATTCACTGGCGTTACATTATCAATAAAAGTCGGTT
TCCAGTTTAGACCCGGTAAAACAATTTCGTGTAATTTGCCAAAACGGGTAACTACGCCAC
GTTCTGCCTCTTGGACGGTATAAAACCCTGAAGCTCCCCATACAACTAAGCCTAAGCCGA
GTAATACAGGTAAAAATTTTCCTGCAGAAACAGCTGGACGGTTATTTTGGTTTGAACCAT
TGCCTTTACCGCCACCCATTTTTCTCAATAAGCTATTAAAAACTTCCTCTAAATCAGGTG
GTTGCTGTTCATTTGATTGCTTATTCGGCTCTTTTTCTTGACCCGATGGTTGTTTTTGTT
CAGGCTTTTTTTGCCCTGGTTTACCCCAAGGATCTTGCTGATTGCCTGATTCGTTCCACG
ACATAACGTTCTCCAAAGTTAAATTTTTCTTCGCAAATGTTAATAAAATGCAAGCGTTTG
ATTGTACCTATTTACAAAACTTTTGGCTAGATTGAATGTGTAAATTATTTTATCGTCACT
TAGCAATATATAACGTACAATAAAAAATATCGGATATATGTTTGCTCCTATTCAATATAA
TGAAAAAACATGACTAAAATCAGCCTAGTTTAAATATGTGAAAGATAATTAATGAATAAG
AGAGGAAAAATGTATAAGCACCTTTGGCTTTCTAATTTTTTTGGTCGAAATATCGCTGAT
CTGGATCTTATTAGTAAAGGGAGCAACTCGGATTTAGTTCTCGCTGATTTCTCTCTCATT
CAAACAAAATTGCCAAGCTGGGCAATAACGGAAATAGCTTGGGTGCAGCAGCAAGATTTT
CAGTTTGTAGAAGGTGAGATTGTTTTTGAATATGATCTTGCACATTTTTCACCTGAACTG
ACCGCTTGTCGTGTGGCAACGGAACAGGATTTGGTTCAACTTGAACCCTTTTCGTATTTG
TTTTCACAAACGCGTTTTCGTTCGCCTTGGTTTTCATTGTTAGAAAATCGTCGATTTTAT
TGGCAATGGATTAAAAATGCAGTTAAGGGAGAATTTGACGATATTTGTTTACTCAGTGAA
GCCACAAGCGGTGAAATACAAGGGATGATTACCCTTCGAGTAAAAGAGACTACGGCACAT
ATTGGCTTGTTGGCGGTCGCAGAAAAATGGCGGAAGCAGGGGATTAGCTATCGCTTATTA
ATGAATGCGATCGCTTGGGCGAAACGTCAGCAAGCGACGAAAATGGTGATTACCACCCAG
CTGAGCAATTTAGCTGCAATTCGGCTTTATCAACGCTTAAACGGAAAAATCAGCGGCACT
TATTATTGGTTTTATCGATGATGCAAAACATTCCTTTTAACCAACCGCCTGTATTAGGTA
CAGAGCTAAATTATATCCAGCAAGCGATCTGTTCAGATAAGCTATCTGGAGATGGTCACT
TTACCCGTCTATGTGAGCAATGGCTTGAACAACGGTTTCACGCCCATAAAGTGTTACTGA
CACCTTCTTGTACAGCGGCGCTAGAAATGGCAGCGATTTTACTTGATATTCAATCGGGTG
ATGAAGTGATTATGCCAAGCTATACCTTTGTTTCTACGGCAAATGCCTTTGCACTGCGTG
GGGCGAAAATCGTGTTTGTAGATGTTCGACCGGATACGATGAATATCGATGAAGCCTTGA
TAGAACAAGCGATTACCCCCAAAACGAAGGTAATTGTCCCTGTACATTATGCGGGTGTGG
CGTGTGAAATGGATAGCATTATGGCATTGGCACAGAAATATCGCTTATGGGTGGTAGAAG
ATGCGGCTCAAGGGATTAATGCGTTTTATAAAGGGAAAGCACTTGGCACGATTGGGCATA
TTGGCTGTTACAGTTTCCACGAAACGAAAAATATCACCGCAGGGGGAGAAGGCGGGGCGA
TTGTCATTAATCAGCCTGAACTGACCGCTCGTGCTGAAATTATTCGAGAAAAAGGCACAG
ATCGTCAGCAATTTTTTCGTGGCGAAGTAGATAAGTATAGTTGGCGAGATCTCGGCTCAA
GTTTTTTAATGTCAGAAATACAAGCGGCTTACCTTTATGCTCAGTTACAAGGGTTAGAAC
AAATCCAACAAAAACGGCAGATGATTTGGCAATGTTATTTTGACGCATTACAGCCTTTGG
CAGAGAAAGGGATTGTGGAATTGCCCTACATTCCCCAAGAGTGCCAAGCAAATGCCCATC
TGTTTTATATAAAATGGCAAAATCTCAAGGTGCGAACGGATTTTATTAATGCAATGAAAT
CAAAAGGAATTTTGACGGTCTTCCATTATGTGCCATTATATTCAAGCCCTGCAGGGCAGC
AGTTTGGCCGATTTTGTGGAGAAGACAAATGGACGACTAAAGAGAGCGAGCGGTTAGTGA
GATTGCCACTGTTTTTTAATATGCAAAATGAAAGTATTGAACATGTAATTAGGGCAATAT
TGTTTTGGAAAGCCTGATATATTCTCTTAAAGGAATGTCTCAGGATTTGAGCTAGGGTGA
AGACTTTTTCTTTATACCATCGCAATTAGGTTATATAGAAAATTCTGCAAAATCACACCG
CTTATATTTGTCGATATTCTACACCTGCCACGAAATAAACGCCCAACGGGCTTGATCGTG
GCTGATTTTTTGTTGAGATTGCTGTTTTTGCTGATAGAAGGCCTGTAATTTTTGTCGTTC
TAGTTCGGTTAATGTCCCTAGCGAAAACTCCACGGCATTTTGCAGATCTTGGTATGTTTC
CCCTTGAAAGCCCCCTGTTTCTCCCTGTAAAAAGTCAGTTCTGCCTGAATACCACGCTGA
TAAAGACGGTTTAACAGATAGATATAAAAGGCGTAAACTTGTTTGCATAAACGGGCTAGG
GGAATGGCAAGCGTTCCCGGTCCTGAGCCAATATCCAATACACTATCTGTCGGTTCAATC
TTCATTTTATCTAGAAATTGACGGGTATAACTGTTCTCTTTTTCAACAAAGTTTCGGCAA
ATCTAACCGCTTTCTTATCCCATTTCTCAGCGGTAACATCATGATAACGACATGCAATCA
GATGTTGTTTATAAAGTTGAGCAAAATCAATGTCGTAGAATGAATTCATGTTATTCCTTA
AAAGGTAAATGTTGAGCCAAACTTGCCGTATCTATACGATAGGTTTTGGCTAATTGATGA
AGAGTGAGCATAGCGGCTTTTTTCCCTTGTTGAAAGGCTGGCTGATGTTGTTTATCTAAA
ATCACAACGCTATCTGCAAGGTAATCGGCGTGCTGTAAAGGGAAATAAACTTTGATGCGC
TTGCGGCACATAGGCAATTTGTTGGGCTAACTGTTGTGGTGAATAGGTAACAAGCGGTTG
GTTTGCAAAGAAAATTTCCCTATGCAATTTTGCTTGAGTACCCAATAACGTGCGTAAAAA
GGTACTTTTCCCTGCCCCATTTGCCCCTAACACACAGCAGATGTCATTTGTTCCCAGACG
AAAATCGATCCCTGAGATCAAAGGCTGACTGGCATAGCCAATCGTTAGGTTTTTTGTTTC
CAGTATCACAGTTACCAACAATACCGCACTAATACCGCCGACAAATGCAAAAAGTTGCAC
ATACCACATCGGCAAATTGCAAAAAATCGCCAACGAAGCCCCAAAACCAGCCCCTGCCGA
TACGCCTAGAATATCGGGGGAAACCAACGGGTTTTTAAACATCCCCTGATAGGTTGCCCC
TGCACAAGCTAGTGCAGCCCCGACTAAGCAAGCAACAATAATCCGTGGCACTCGAATATG
CCATAACACCGTTTGAACTTGGTTGGTTTCGCATTCAACAGAGAAAGCACAAACGACCGC
TTGCCACACTGCTGTTGGCGAAATCGGATACTTTCCGAGATTAAGCGAAAACAAAATAGC
CAGTAATAAGAGCAAACTCAATATCAGTAAATTGCGTAAAAATGATGTCAGGGTTCCATT
GCAAAAGCTGTTCCATTTAATTTTTTGTACATGCTCAGCTTTGGGTAAATTGCCAAAATG
GGTACTGATCGGCTGCTCATTGGCAGACACACCACTTGTCACAAACGCCAATAAAGCGAA
TGCAGAAAGAAATTTTTTCATAATCTAGCTTCTGTGATTAAGATAAAATCATTATATTTA
AAATTATATAACGATAGAAATTGATCAACAAGTCAATACATTATGTAAATTTTTGCAAAA
AATGAATGATCGTTCAGTTTAGAGCTAGTCGAAATGGGGCGTTTTCTTTAAAATACGCCC
CATCATTTTTTAATCAAGGAATTTCTAATGAAAGTGTCAAAACTTACTTTTACATTACTT
TCTGCACTGGTACTTTCAGCTTGTACCAATATGAGCAACGATGGCTCTCTACAAAAAGCA
CAGCAAGATTATCAACAATATCAAGACATTACGAAACAATATCAAATCAATGAGCAATGG
TGGCTTGGCTATAATGATACCCAGCTTAACCGCTTAGTTGAAACGGCACTTGCCAATAAT
ATCAATTTGGCAAAAACGGCAATTTCCGTGAATAAAGCCTTATATAATGCAAACTTAGTG
GGGGCAAATTTAGTCCCAACTTTCACTGCTTCGGAAAAATCTTCTGCTTCAAAAGGTGTT
GGTTCTAGCAGTAACCTAAACTCGACTGGCACATCAAGTATTGGACATCAAATTAGCTTA
AACCTAAGTTATACCCTTGATTTATGGGGGCGTTTAAGAGATACCGCAAGTGCGGCAGAA
TGGGAACACAAAGCTACCCAAAAAGATTTACAAGCGGCGAGATTATCTTTAATTAATGCC
GTTGTGAGTAGCTATTACAATCTTGCCTATTATCAAGACGCAATCCGCATTACTCAACAA
AGCATAAAAAGCTATGAGCAGATCAACCGCATTTTAAGCAATAAATTCAAACAGGGATTA
ATCGACCAGCTTAGCGTAGATCAATCAATGCAAGCGGTGCTTTCTGCACAAAATACCTTA
ATCAACTTACAATCAGCTCAAAAATCCAGTGAGCAAGTTTTGCGTAATTTGCTAAATTTA
AAACCGAACGAACCGCTTGTAGTCAATTATCCGAGTATTCTTAAGGTCAAATTACAAGAT
GTTGATGTGAATGTTCCTGTTTCAACCATTGCTAATCGCCCAGATGTACTGGCAAGCTTA
CAGCGTTTACAAGGGGCATTTAAAAACCTCACCGCAACTGAAAATAGCTGGTTCCCAACG
GTCACGTTAGGGGGAAGCCTAACAGGAAGTTCGACGAAGTTTAACAATACGTCAGATAAC
CCTGTCGCTGGTGGCGTGGTGTCTTTTGATTTGCCGTTCTTAGATTGGAACAGAGTACAA
AATAACATTAAGATTTCAGAAGAGAGTTACAAGCTGGCTAAATTGAACTACGAACAGACA
GTAACAACCGCATTAAATGAAATCGACACCTACTATTCCACTTACCAACTGTCAAAAAGT
GGCTATGCGAATTTACAGAAAAAATATGAGTACGATAGAAAAATCAGCGGATATTATAAA
AACCGCTACGATCAAGGTATCTCTGAATTGCGTGAATGGCTAAGTGCAATGAACACCGAA
CGTAGCTCAGAACTTTCGTTGCTTGAAAATAAATATACCCTGCTCAAAAATGAGAATGCC
ATTTATCAGGCAATGGCTGGGAAATATCGCAAATAGTATATTTAAGTATAATAGCAGTGA
GAAATTAAGCTGCGCCTCTAATTTCTCACCTTTTACTACATTCTAGCCTTTAAATCGGGA
AACCCACCCAAATCCTTCAACTTATTCACCATTGCACAAAACAGCTCTGCAGTGCGTTCC
GTATCGTACAAGGCAGAATGGGCTTGTTTGCCGTCAAAAGGAATTTGTGCCATTTGGCAA
GCTTTGACTAAGACCGTTTGTCCATACATAAAACCAGCCAAGGTTGCCGTATCAAACATT
GCAAAAGGGTGGAACGGATCTCGTTTGGCATTAATGCGTTTTACCGCCGCTTGTAGAAAT
GCCTGATCAAAAGTCGCATTATGTGCCACAATCACAGCACGTTGGCAGCCGTTGTCTTTT
ACTGCTTTGCGTACCATTTTAAACATCTCGGTAATGGCAATATCTTCTGGCACAGCACCA
CGCTCGGCGTTATCTACATCAATTCCATTTACTTTTAATGCCTCTGGATTGATATTGGCA
TTTTCAAAAGGTTTAACGTGGCGATGAAATTTTTCATCTAAATGCAAATAGCCGTCGTCG
TCCATTTTCAGCGTAATCGCTGCAATTTCTAACAATGCGTCCGTTTGAGCATTTAATCCC
CCCGTTTCGACATCAACCACAACAGGAAGATAGCCACGAAAGCGATTTTTCAATAGATTG
TAATTGGTTGCTTCTGTTTCAGCCATTAACCTAACGCCTTTTGTGCATCTTTGTTAGCGA
TAAATTCGATTTTGTAACCATCAGGATCTTCTACGAACGCAATCACGGTTTTGCCACCTA
ACACAGGACCAGCCTCACGAGTGACCTTTCCACCTGCTTGACGAACCGCTTCAACGGTTG
CGTAAATATCATCCACCCCAATCGCAATATGACCATAAGCAGTACCTAACTCATAGCTCT
CAACTCCCCAGTTATAAGTCAGCTCAAGCACGGCACTTTCGCTTTCGTCTGTATAGCCTA
AAAAAGCAAGGGTATATTTATATTGCTCATTTTCGCTGGTGCGTAATAAACGCATACCAA
GCACTTCTGTGTAAAATTTGATAGAACGTTCTAGGTTTCCTACTCGCAACATTGTATGTA
AAATTCGCATCGTAAAATCCTCTTAAAAATAGAAAAAAGTGCCAATATTATGGCATAATC
TCGCCCTAAAATCATTTTTGAATTGAAACTATGGCTCACGATCACGATACACCTTCTAAA
TTAGAAATCGCCACGCACGCTATTTTGCCGTTGGTGACGATGTTATTGATTGAAATGTCA
CTCAATCACTATTTTGCACCACAAAATGCAATCTTTGTTTCTCCTTATCTGCTCACCTTT
TTTAGCGTTTGTTTGATTAGCTTCGTGGTGCTGTGGAAAGGGCAAATTTGCCCAGGGCAA
AAAGGGCGTTTAACGGCTATTCTGCCTTGGCTCTTGGTCTTTGCGGTGGGTAATTTTCTC
TATTCTCTTGTCTTTACCCCGAAGCATTCGCCTGCATTAGTCGCTGGATTTGCTTCTGTT
ATTCTGCCGTTTATCTATTGGAAACTCCCCAAAGATGAAGAGATTTATCGTACGGTAATT
TATTGTGGCTTAGGCATCACCGCCATTGGTATGCTGCAATATTTGCTGATTTATTGGTAT
GAAGTACCGTCGCTGTTTAACTGGATTAGAGCCAATAATTTTGCCCAGATTTTACTCGGT
ATTTTATTAAGCGGTTGGTATTTAATGCTAGCGAAAAGCCGTTTGGAAGGCTTTTTAAAA
CTGTTGGTATTGTTAGCACTTATGGTATTAATCATCAACTATGTTTGGGTGATTTTCGTG
TTATATCAACAACTTGCGATTATGCCTGAGATGGTGATTTATCCTTACTTTATCTTCTTT
GGGGTTCAGTTTGTGATTTTGATGATGTTAGCTTGGTTGCTACTCGGCAAACAGGGAAAA
AACATCAAAAATCCAACCGCTTGGACGGTCGCTACCTTCCTTGCAATGCTTTATCCATTA
ACAAATATTCTCTAAATGTTACGCAGAAGCCTATTGATTATCGGTGCGGCACTTGCCATT
TTAATGGCTGGCGGTGCATCGTTGCTTTCAGGCTCTCAATTAGCTTCTGCGATTAATCTT
GTATTGCCAACGGGCTGGAAAATAGAAACACCCTATGGTATTGAGCCACATTTAGAAAAA
GCAATCCTGCCACAATTTACTATTTACTATCAACATTGTCCGATTATTTCGGCAGAGAGC
CTTTCGGTGCAATGGCTTGATGAACAATCTATTCGTCTTAATCAAGCGACTGTTGATTAC
GCCTGCGTATCTCTTTTTCCTAAATCGGAAAAAAGCCAAACCGATCCCACAGAAACCATT
AAAACGATCCTTGCGTTACTGCCAGAAGGTAACATAGAAATCAAATCTTTGGCGTGGAAA
AATCTTCCCAACGAAATGCATGAACGTTTGAAGGGATTACTGCAATCACCAAGTGAAATT
AAATTTGCATTTTTTCAGCAAAAACTGACCGCTTACATTAAGCAACAAGCGGTCACATTT
GACGCAAATTTTGCAAATCAGCAACTCACCACACAACTTAGCTATCAACCAAATAATGAT
GAGCAACATCACGTAACACTTTCTGCTCAGTTAGATGAACATTTTCTAGCATTGCCCCAG
CAACTTAGCTTGAATTATCAGTGGCATTTGCCTGAAGCCTTGATTGCGGAACCAAGTTTG
CAACAAGGACATTCAACGCTCAACTGGTATAAACAAGATCAACAACTTCACGGAAATTGG
CAGTTAAATTCCGCCATAACACCTGAAAATCAGTTCAACTTGCCGTTTCATTTTGATACG
CAAAGCCTGACGATTGAAAAAGGGAAAATTGATTGGCAACTCTCAAATGATTTTCCGCTC
AATGCATATCTGACAACTACGATTAGTCCTAACCGTTTTTCCTTAGATGAGCTTTATCCG
ATAAAAACGGCGGTGCGTATCAGCTTACTTACTCAAAATGCCAAAGGGAAAGGCAATGTT
GTGATCAGTAGTCCACAAGGGGAAATTCAGCAAGACAGTTTGATTTTGCCACTACAAATT
ACAGGTAATATCAAACAAGGTGAGCATATTTTATATAGCACTATTCCTTTAGATGTAAGG
GGAAAATTTGATGATCTCACCTTACGCTTTTTGCAAGGTGCTTTGTTACGTCTAACTGGG
ACTGAACGCTTTCTTACCATCAACGATTTGCGTTTTCCCCTTGCTGGCGTACGGGTAGAT
AAACAGGGCATTCACGGTCGATTGCAAGCGATTTTCCGTGGAGAAAGCCCTGACTTTAAA
AATATTGAAATGCGGTTGGACGGTTATGCCAACAATTTCAAAGCGGGATCATTACACTTT
TTCCAAGATCCAACCGATAAAAAAGCGGTGAAAGATCAATGGAATTGGCGTTTTTGGGGC
AGTTCGCAAATAAAAGCCTTAAACCGACCGCTTGCGGTGTCTGGGCGTGGTGTGTGGCAT
AAAGATTTGGTGCAACTATCTGAATTTAAAGGTAGTCTGGAACAGATTGGTAAAAATGGG
GTATCCATTCCCAAAACAGAGCTGGTTTTGAATGAGCCGATTAACTTTGATTACGATAAA
TTTCATCTCACTGGGGGAATAAAACTCTTTTCTCCGCAGATTAATTTTGCCTATGGTGGC
ACTTTAGAAAAGCCAACGGCACACTTAAATTTTTACGGCGAAGTGGAAAATCTTAACTTT
AGGGGCGATGTTACCGCCAATCAATTAGGACCGATTAAACTCTTTGCTCGCCGAAAATTA
ACCAATAATGCCAGTGATTTAATCGGTAAGCTATATTGGTCAGAGCAACCTGCAAATGTA
TTCCAAAGCCTTTTTCCTTTTAGAAACCAATGGGTCATCACAAACGGTACCATCAAAGGT
GAAACGTCATTTAGTGCGAATGCAGCTCGTGGGTTGATGGCTGGCGGGCATTTTGCTATT
CGCAACGGTGCGGTTTCTCTACCAAACGGTGAGATCAAGGGCATTGATTTCTCACTCCCT
TATCAATACAAACAGGGCGAAGTAGATATTGGTGTGAAAAAAGCCCTTGATGTGAATATT
GACGAAGTGAATGTGGGTATTCCGATCACCAATGTCAAAGTAAAAATTCAAGGACACTTA
CCTTACACTAAACGTAAGCCTCTGTTTTTACGAGAGTTAAGTTTAAATTTGCTTGATGGA
CGTTTAAATATCGAACACTTTGCCCTGCCACAAACGAAAATCGCTTATTTAAAGCTGTTT
GATATTCGTTTTGAACGCATTTTAGAATTGGCACAGTATCACCAACTGGATTTAACTGGC
AAATTCAACGGTATCTTTCCGTTTTGGCTGTCGGGTAAACCTTGCTACATCTGCAATGGA
ACATTGACACAAGCGGATAGATCTTACCTAAAATTTACCCCTGAATTGCTTGAAGCGATT
AAACAAGGGGGCTATACGGAACAGATTTTGGCTTATATGGTCAATAAAAGTGAGATTGAC
GATTTCACCGCAACGGTGAATTTAGACAGTAAAGGCGATATGGATTTATCAGCTAAAATC
CATTCTAGATTGACTGAGCATAAACAAGCGAAAGTCAATTTGAATTATAACCATAAAGAG
AATATGTTCGACCTGTGGAAATTGATTAACTACGGTTCTCAGTTTGAGCAGAATATTGAG
CACTCAATCTATAAACAATTAGATAAACAATAACCGCACTCAGTACATGCTAAAGGCTCA
GAATTATCTAAGCCACTTATTTACTAGAAACTTTTCTCAAAACTCAAATAAACTCGATTT
CGTTTATACGAATAAAGATCCACTAAATTTGAGTTCACTCGCTGATATTGATAGCTGATT
TTCGGTGTAATTCCCCAAAAATGCAGGTTACGATGCCAAAGTGTAACATTCAAACCTAAC
TCTCTATCTTTGCGTATCTGATTAAAAATGCGGTGAGCTTGGTCAAATTCACGTTTGCCA
TAACTGAGCTGAATACGGCTGGAAATTCCGCCCCACCATTCTTGCCCCCAACCAATTCGC
CCTGTATAACGTTTTGAGGCTAAAGAACGTTCTAACGTCCGATCTCGCAACAAATCTACA
CCGCCATAGAGATAACTTTTCACATTAAAGGCATAAAGTAGCGTAGTGGAACCAAATAAT
GTTGTGCTATCCGCCAGCTGATTTTCGCCCCGATGTTTGAGCTTGCCCATCTCGCCAGCC
GTAGAAAGCTGCCATTGTGATGTAAGCCAATGCTCTACTTCTCCCCGAACGCCATAGCCG
TGATTATAGCGATGATTACCATACCAACGCATTTCATAATAAGGCAAAAAAGCAAGACGA
CTTTGAGCATTTTGATATTGATAGCCAAGACTTGAACGGTTTTGCTGATCGTCAAATTGA
TGATTATCCCAATAGGATTTTCCACTAAATTGGTTCTCAAAATGTAGATAATGGGATCCG
CTAACATTCCAATTCTTAGCCAAATTCAGATGGTAGCTCAACCCATTTGCTGATTGCGGT
AATGATTCTTCCGTTTTCTTAAACGGCACATTCCCCACTCGAACATAAGGCGAGCTTGAG
GCATTATTAACATTGCTTTCGTGCAAATAATTCACACCAAAGTCGAATAACCAGTCTGAA
CGTTTCTGAATGGCAGCAATATATTGTTCCACCCCATTTGCAATTTGTGGAGGCAATCCG
TCCGCTTGTAGCTTACGAAATTGTGCAAGTGAGGCTTCGTTTTGCCGATCTTCAAACAAC
ATTTGTGCTAAACGAAAACGCACAGGCTGAAAATTAGGGTGCTTCGCAATAATGCCACGA
TAGAGATCGATTGCTGTTTTATAGTCCCCCTGACTTGCCAAAATAATGCCGTTAGCATAA
TCGATCAGTATCAAATCGGGATTGGGCGTTTGTTGATAAATCCGAACCAGCTCAGGCAAT
AAATGAAATTGTTGGCTATCAATCGCCCGATTTAACATTTGACGAGTAAGTTCGGGCTTA
CTGATCAGCTCTTGGGTTAAAGTGATTTCCCCATTATTTGCCGATTTTTCTGAAAAAATA
ACCGCTTGTGTTGGCAATGTTGGCTGGGCGGATTTGATTTCCAATTCAGGGGTTGCGTTT
GCTACTAGGGGGATAAAAAGGGTAAGGGGTAGGTGTTTTTTCATAAGATAGATTTATTGA
CTTTTTCTGTTTATTTTTTACTATCACGCTAAAGATGATAGCGGTATAAATTTAATGAGA
ATTTTTAAATCTAAACATTTTGATAAATTTGCCCGTAAAGAACGTATTTCAGACGACACA
TTAAGAAATGCCATTAACGACATTGAAAATGGTCTGATTGATGCCGATTTAGGTTCTGGC
GTTATCAAACAGCGTTTACCCAAATCCCTTGATGGCAAAGCATTTATAGAGGTATCCAAT
GAGCCAATACAACAGCCCAGCAAATGCGGCGATCCACGAATTGATGAGTGATTTACACGA
CATTGGTTTGGTTGATAAAACAACAATGCAGAGTTTTGACAAACGTTGTTTAACACCAGT
CAAAACGCTCGCTCCCAATGAAATCCGAGAAATCAGAGAGAAAGAAAATTTTTCTCAAGC
TGTCTTTGCTCACTACTTAAATGTAAGTAGCAATCTTGTTTCCGAATGGGAACGAGGTGT
AAAAAAACCAAGTGGTGCTGCACTGAAACTGCTTTCTTTAGTACAACATAAAGGCATTTC
TGCAATAGCTTAGATTTTAGGTGGGGATAATCCCCGCCCTTACGATTGATTATTGGCGTT
TGCCACCAAAGCTAATATCTGTCCCAGCGGTTCCAACGACTTCTTCTGCATTAGGTCCAG
AAAAAACACCTTTATAATCTAGGTTATTATCTACTTTTCCAGAGAAAATAAGATTTCCTT
GATCTGAAATATTTATATTTCCCTTTTCCAAGACATAATTTTTACCATTTAGATTGGCTA
TATTCCCTTTGACACTTTCATTTTTAAAATCTGCAATTAAAGAAAATTCTCCTTCATATA
CATTTTTTGTATCTATATTATAGTTTTCTATTCCTAATGCTTTACCTTGATAAGTTGCGA
TTACAGGGGTTTTAATATATTCTGAATTTTGAGATGTCGGCAAAGCGACATAACCTGCTG
ATCTTCTCAGATCATCATCATTTATATTATCGGAATAAGACCAATTTAAATAAGTAGAGT
ATTCTTGGTTAATAAAATGAACGTTAGCAACTTGGAATGTTTGTTTTTCACCAGAAATTG
ATTGGCGACTTGCATATACAGGTAAAATCTGTACATGGTTGGAAATTGTATTTTTATTAA
AATCAATCCCATTTTGTAAGACCAAACTCTCAGATGCTCCGATTGGGTAAAGATACCATG
CCTTTCCATCAATATAAGCATGTTCAGCATATCCTTTTAAACCATCACCTCTTGCTATAT
GTCGCCATTCTCCACTTTGGGTTAAAAACGCCCATTTTTTAGCTTCTTCTTCCGCTTCTA
AGCGTTTTCTTTCTGCTTCAGCTCTTATAGGAGCTAATTCCTCTTCCAATGACGCAATTT
TGTCTTGAGCTTCAGCTAAATCTTTTGCCGCTTTATCTGCAGCCGCTTGAGCTTTGGCTT
GTTCTGCTGCTGTTGCTGCTTCGGCATTACGCACAGCTTCTTGAGCTTTTGCCAATTCCG
CTTCAGCCTTAGCTTTAGCTGCTTCACTTGCTTTTACTTTTTCAGAAGCTTGGTTTGCAT
TATCCTGCGCAGATTTCACCGCTTGTTGCTCTGCTTCTACCTGTTTTTTCAAGGCTTCGA
TTTGTTTTGCTTGCTCTGGATTATTCGTTGATGTAGATGAGCCTCCGCCACCACCGCCCG
AACCACAAGCCGTTACACCGAGTGAAACCAAAATTGCCATTGCTGCTGTTTTAACTGCCA
AACGCATAGAAAGTCCTTATTTTAATGTGTTATTTAACGAAAATATGTGTAAAATACGAG
CTATTTTAAAAGTAGGCTTTACATTCTGCTAACAACAAACTGTGTGGGAAATCTACTCAA
TTTGTGGGTGGAAAAAGAAAGAGAGGGACGATTTGTGAGTGTAAATGAGAAAATCCGTAT
GGTGCGTGAAATGAATCAGTGGTCACAGGAAGAAATGGCTGAAAAAATGAATATGTCCAC
TAATGGTTACGCTAAAATTGAACGTGGGGAAACTAAGCTCAATTTGCATAAACTCGAACA
AATCGCCCAGATTTTTAATATTGATGTACTTGAGCTAATGCAAGGTGGTGGAAAAGGTGT
ATTTTTTGTGATGAATGATCACAATACTAACTATTATGGAGAGCCTGAAAACCTTACCGC
CGAAATCGAAAAATTAAAACTCACTATTGCCCATAAAGACGAGATGTTGGCTCAGAAAAA
TGAAGAAATCATTGCTTTGAAAGAGATTATTTCATTGTTAAAGAAAAAAGATGATTAAAT
AAGATAAACCTAATAAATCAAATCCCTTCTAAGAATGAAAGCTATATACTCACTTTTTAC
AATTTTTTGCTTAAATTTGACCGCTTGTACTCCCAAAGTACAACTTGAAACACCACCTGA
AGGTATTACGATTAATATGAATGTGGTTGTAGATCATAAAATTGAAGTTATCATGGATAA
AGAATCCAAAGCGATTATAAAAACAAGGCAGCCATAATCATCAAAAACAATTTTAGAAAA
ACACTTGAGGAATAAGAAGCAAATGAGCGTGAAAAATCACGCTCATTTCATTTTTACTAA
GCCTTCACTGCCGCGAACGCCACCATATTAATGATACGGCGAACAGAAGACACTGGGTTA
AGAATATGTGCTGATTTATTCATACCTAATAGGATAGGTCCTACAGTAATTGCTGTTGTC
GTTGCTCTTAATAGGTTATAGCTGATACGAGCTGCTTCCATATTTGGCATTACAAGTAAA
TTTGCTGAACCTTTTAATGGACTATCTGGCATATAATCACGGCGTAATTTTTCCGATAAG
GCTAAATCGCCGTGCATTTCACCATCAATCATCAAGGCAGGATCTCGCTCTCTCACAATT
TCTAACACTTTACGCATTTTTGGTGCACCTAGTTGATTTGATGAACCAAAATTAGAGTGT
GAAAGCAATGCCACCGCAGGTTCAATACCAAAACGACGAATTTCTCTTGCTGCCATTAAG
GTAATTTCAGCGAGTTCTTCCGCCGTTGGATCAGCATTAACATAGGTATCAGTAATAAAA
ACGTTTCCTGTTGGTAAAACCAAGCTGTTTAATGCAGCGGGTACTTTCACACTTTCTTTT
ACGCCAATGATGTCACGGATAGCTTCTAAATGGCGACTATATGTACCAAATAAACCACAC
ACTAATCCATCAGCATAGCCCATTTCAACGAGTAGTGAAGCAATCACCGTTGTATTTGAG
GTCACAACACGCTTAGCTATCGCTTCGGTAATCCCTTTGCGTTTCATTATGCTGTAATAA
CGTTTCCATAACTCATCGTGTTGGCTGTTATGTTCATTATCAACAACATCAAAATCTTGC
CCAGCAACAATGTGTAGCCCTAATTTTTTAATTTTAGCTTTGATAATTTCCGTGCGTCCA
ATTAAGACTGGATATGCCAAGCCCATAGAAACCACTTCTTGTGTCGCGTGTAATACTTTG
TCCTCTTCCCCTTCTGCAAGCACGATACGTTTTTTCTCTGCTTTTGCTTGGCTGAAAATC
GGCTTCATAAAGAGGTTGGTTTTATAGACGAACTGAGTTAATTTCTCGTGGTAGGCTTCC
CAATCCGTAATCGGACGAGTAGCAACACCGGAGTCCATCGCAGCTTTTGCAACTGCTGGG
GCAATGCGTACAATTAAACGAGGGTCAAATGGACGTGGGATAATATAATCCGCACCAAAG
GTTGTCCCCTCGCCACCATAGGCAGAAGTGACCACCTCATTTTGCTCTGCAAGAGCTAAA
TCTGCAATCGCATAAACCGCCGCACGCTTCATTTCCTCATTGATTGTTGTTGCGCCTACA
TCTAATGCACCACGGAAAATGAATGGGAAGCAAAGTACATTATTCACTTGGTTTGGATAG
TCTGAGCGTCCTGTACAGACAATCGCATCTGGACGAGCAGCTTTCGCTTCTGTCGGTGTA
ATTTCTGGATTTGGGTTAGCTAATGCTAAGATAATCGGGTGAGCCGCCATTGTTCTAACC
ATATCCTGCGTTAAAGCACCCGCCGCAGAACAGCCTAAGAAAATATCTGCATTTGGCATC
GCATCGCCTAATGTCCGCCAGCCATTATCATCAATCGCATAATGTTTCTTGGTGTCGTCC
ATACGATCATCACGATCTTTATAGATCACCCCTTTTGAGTCGCAGACAACGATATTTTCA
CGCTTCATACCTAAGGATATAAGCAAGTTCAAGCAAGCAATAGAAGCCGCCCCTGCACCT
GATGCAACTAAACGCACCTCTTCAATTTTTTTATCCACAATACGCAACGCATTAATCACC
GCAGCAGCACTGATAATTGCCGTACCGTGCTGATCATCGTGGAATACAGGAATGTTCATT
CGCTCACGCAATTTTTGTTCGATATAAAAACATTCTGGTGCTTTAATATCTTCAAGGTTG
ATACCACCAAAGGTAGGTTCAAGAGAAGCAATAATTTCAACTAATTTTTCAGGATCTTTC
TCATTAATTTCGATGTCAAATACATCAATTCCTGCAAATTTCTTAAACAGAACGCCCTTC
CCTTCCATCACAGGCTTACCTGCTAATGCACCGATATTGCCTAAACCTAACACGGCAGTT
CCGTTTGAAATCACGGCAACCAAGTTACCTTTTGAGGTATAACGATAGGCGGCGGCTGGG
TCTTTTTCAATTTCTAAACACGGCTCTGCAACCCCTGGCGAATAAGCTAATGCAAGATCA
CGTTGCGTTGCGAGGGATTTAGTCGGGGTAACTTCAATTTTACCAGGGATAGGAAATTCG
TGGAAATCAAGTGCTGCTTGGCGTAATTGAGATTTGTCATCCATAGTTGTGTCCTTTATA
CAATTGAATAAATGAAATCATCGGTATTCTACCTAAATTTTGGGAGGAATATTGTGATAT
AGCTCTAATTTTTTAACAAATAATTAAAAAGTATAGAAAGGAATAATCTCTAATTAAATG
AGACGTTTAATCATGATGCCAAAATTAAGTATTATTTGAAATAAGTATTATAGAGCGATA
CTATGATCAGTAATTGAAAGAAAATCAAGAAGTTAATTGAGGGCAGAGCTGTTTTATACA
ACAAGCTCTGCAAAATAATGTGATTGTTAGACTCTATAGAGAATATTTTTTTGCAGTATC
TTTCAACAAGGTCTGCAATTCACCTTTTTGGAACATTTCGAGAACAATATCACAACCACC
AATTAATTCTCCATCTACCCATAATTGAGGAAATGTTGGCCAATTTGCGTATTTTGGTAA
TTCAGCTCGAATATCTGGATTCGATAAAACATCAACATACCCAAATGGAACTTGGCAATT
TACAATAGCTTCTGAAGCACGAGCAGAAAAGCCACAGGATGGGAATTTAGGAGAGCCTTT
CATATAAAGAAGAATAGGATTCTCGCTGATTTGTTTTTGGATTTTTTCTATAGTTTCCAT
GTTTTTCCTCATTGATCAATAAGAATATGTACCCTATTCTAATGTGAAACAGAATTTTCT
GCAATTTGCCATTAACATCTTCTAAAGTATTTCTGTGGATTATAGTCCACTTATTCCAAA
TCATTTCATTAAAATATCTGCCAATATTTGTTCTTTTAATCCACTTTGTCGTTGAATTTT
TGCTTTTACTGCTTGTTTCCAAATTTTTTCTTCACTAAACAAGGTAAACTGTTTTTTAGC
ACGGGTAATCGCCGTATAAATCAGCTCTTTTGTTAATACTGGCGAATGAGAAAGTGGCAT
TACCAATAAAGTATGATCAAATTCAGAACCTTGTGATTTATGCACGGTCATTACATAGGC
GGGTTCATAACTTGGCAAACGACTAAGGGAAATGTCTAAATGTTTCCCATTCTGCTCTGT
TTCAAAATATACTCTTAATCTTCCTGCTTCATCTGGAAGAATTAAGCCAATATCACCACT
AAAGATATGAAGTTGAGGGGCATTTTCTGTAATCAAAATCGGCTTGCCAATGTAGCTATC
TCGGCTGTGTTTAAAATGTAATAAACGTGCTTGTAATAAGGCTTCTGCAATGGTTTGATT
TAATCGTTCTACGCCCAATTCACCGACGCGTAAGGCTGACAAAAAGCGTACTTGTTGGAA
TGCTTTAAATATCTCACCGATAGACACGGCTTCTGGGGAAAGTACTCGAGCTTTCACTTT
GTTCAAGTAATCGGAATATAACTCCACCGCTTTTTCTACCACGCTATTTACACAGTATTG
TATCCATTGTGATTTTTCAGGAAAATCCGTGACTTTAGGGTAACACGCTAATGTTAAATC
ATCATAAGCCCTATTCGTTAAAATCTGCCACGATTTCACCGCTTGTTGAGCATTCACTTG
TGCTGCCAATTGCCCAATCCCTGAATTTTCGTCAAAACGAAAACTTCGACGAAGATGACA
TAATGAATTACAAATTGCGGGGACATTTTCCACTGTAGGATAAATTTGATGTTCTGTTAC
CTCAGTTAGATAGTCACTATGCTCATTGCTATAACCAAATCTGATCAAACTACCCAACTC
CCCCATTAAATTTCCAGCTTCTACAGAAGCAAGTTGATCTTTATCCCCAAGCATAATCAA
ACGAGTATCTGGTTTTAAGGCATTCAGCAGTTTTTCCAGTATGAAGAGATCGATCATTGA
CGCTTCGTCCACGACTAACAAATCTAAATGCAGTGGATTTTGAGTGTGATGGCGAGGTAG
ATCACTATGGAGATTAATACCGATTAACGAATGGATTGTTGAAGCTCGAGTGGGTACTTC
TGCTTTCAAACTGTCAGGAAGATCAAGACTAGCGAGATTATTTGAAATAGCTTCTTTTAA
ACGAGCCGCAGCTTTTCCTGTCGGAGCAGCAAGAGCAATCTTTAAAAGTGGTTGGCTCTG
TTCTAATTGTTTAAGCTGTAATGCTGCAAGTAAAATAGCAACTGTTCGGGTTTTGCCTGT
GCCAGGCCCGCCTGAAATCAGACAGAATCGTTTAGTTAATGCCGTTGCAACCGCAATTTT
TTGCCAATCCGTATCAGCTTGTTTTGGGAAAAAGCGTTGTAAAATTTGACGATGAAGATC
GATATCTGCTTTTTTTAAATCCGAACTTACCGCTTGTTGTAAATAACGTGCTACACGATA
CTCTGCCTGCCAATAACGATAAAAATATAGGCGATCCTGTTGAAATAATAAAGGTGCAAC
CTGTGTAGGATCTTGGCTAAAAGCAATATGGTTATGTAGCAACGACTGCCACTCTAGCGG
TGAAATCCCCTCAATTTTTTGCAAAATCTCCGTATGAAAATCACGGCTGAAATGCTTTTT
TTGCAAGTCAAAAAAGTGGGTTGTTAAATCAGAATTTAAACGAACACAACTATGTCCTTG
CATAACATTAAAAGAAACTAATGCACTTAGAAAGATTGCTACATTCTGTTGTTGAACCGT
ATAGTTATAAGCCTGCTGTTTCTGATCGATCATTTTTGCAAATTGATAGTTTAATTCAGA
AATCACATTCTCCGTTTTTAAGGCATAAAGTAGAGGTAACATAAGCAAAAATTTGATAGG
AATTGATGGAAGCAGTATATAAAAAAATCCACGCATTTGCGTGGATTTTTTAAGATAATA
TTTGTTAAAAATCAGAACTGATAAGACGCGTTCAATTTAATATTGCGCCCAGCCCCTTCC
ATTAAGCTAAATGCAGGTTGGAACTTTTTGTCAAAGACATTCTCGATCATCATATCTAAA
CGTAAATTACGCCATTCGCCAGAAGGTGTGTAACTTGCTTTTAAATCTGTGAGAGTATAA
CTTGGATAAGTCATTGCATGTGTTTTAGGTACACGTTTCTGACTTGCATAGTGAGTGATA
TTAGCTCCAATCATAAATGTTTGAGGTACTAGTGCATAATCAATAGTAAAGCCTAATTTA
TTCGCTGGAATATTGGATAAGGCTTCCTGTGTTTGGCGGTTTTTACCTTTTGTTTGAGCA
TAATTCAATCCCAATGCTAAACGTTCTTGCTGGTAAGCGAATTCTAGTTCATACCCTGTT
AAGCGAGCATTTTCTACATTTCGATACTGCGAGAGAGATGGAATCATATCTCTTTGTGAA
GCTCGGAAAATATCAAGATGAATAAAATCTTTTACATCATTTTGGAAATAAGCGGCATTG
AAGATGAATTTATCTTGATGCACAAAGAGATTATCAAAATGAACTTTCGCCGCAATTTCT
TTATTTTTCGCAGTTTCTGGGCGCAAGTTTGGATTACTTACAAAGGTATTATTAAATGAT
CGTCCCATTAAATTTGTGCCAAAGTGAGACCCGCTGACAAAGCGTTCTTGCATTGATGGT
GTACGGAATGCTTTATTATAACGAGTACTAAGATCTAGCCAATTTGTTGCTTTCCAAGTT
GCAGCGATGGATGGAGACCAACGGCTTGCACTATATTTGGCTTCGTCACTTTGTGTTTTA
AAGTGATCGTAGCGAACACTTGGCGAGACAATAATGCGTTCATTCCATAATGGAATATGT
GTTAAAAGATAAAATGCACTGTTTTTAGATTTAGCGTCATAATTATTAGGGCGGAATGGG
GTAGTGGCATTTTTCTCACGCTGTGTTACTACTCGGTCTGAAATAAAATCTACACCATAG
TTTAGGGCTAACCAATTTAGATCCGTCGAATTTCGTATGCTTAAACCCATAGTGCTGAGT
TTAGTTTGATCTTGCAAACCGCTTGCAATACGCTGCTCTTTTTCTTTTGTACTGTTACGG
TATAGCGTCAATTGACTATTGATATAATCATTGTCTTTAGGGTTAAAGTAATAGTGTAAG
GCACTACTTTGGTCTGTGATTTTTTGTTTAGCTCGATAACTTACACTTCCTAGTACTGAT
GTGAGTCCTTTATAGAAACGAGTCATTTCAGCAAAAGAAGCTGTTGGATTATTTCTATGC
CAGTTTCTAATAAGGTTTCTCACATCTTGGTTGGTAAATTCTTCAGCAACTTCATTGTTG
GTTGGGGCAATTTGTTCAAAATGACTTAAACGATGAGAAAGCTCAAGGCGATTTTCATCA
TTAATTTGCCAACCAAATTTAAAAAGTCCGCCTTTTTGAGTATAGCGACTGTCTACTAAT
TTTTTACTGTCCGCTAAACGTAAATCATCAGCGTGGTTATAAAAGCCACTCACTAATCCA
TCAAACTTCTCATTTGCGGCAAAGACACTGACATCTGTTTCAGAGAGAGAATTGGCAGAT
TGGTATCCTTGATGAATTTTTGCTCCAATTTGCTGATTATCTTTCAATAAATCAAGTGCA
TTTGGTGTTCTGATCGCAACAATTCCCCCTAATGCACCGCTGCCCCATAAAGTACTTGTA
GGACCTTTAATCACCTCTATTTCTTGGGTTAGTGCCATAGGTAAAAAATATGAACCACGG
TGAGATAAGTCAAAATTCTGGCGAACGCCATCAATCACTTGAACAACACGATTACCACTT
AAGCCCCGAATAATCGGCTTTTGTGCAATTCCCCTTGATCCGCCAGCAATATCCACGTTT
GTAATCCTTTTAATCGCATCCGCTGTACTTATGGGTTGTTGAGTTAATAATTGGTTTTTA
TTTAGGGTTGCTTTCTCACTTGTGTGATTTGCCCAGTGAAATGCATCCCTACTTGCAATC
ACAGAGATTTCAGCGAGTTCAGCTGAAACATTGCTATCTGCAAGGGATACGGTAGGCAAA
GAGAGAAAGAGTGCTGTATAAATTTTTGATAGTCTCATTTTAGTTGCTCCTTTAGTCTGA
CTAATAAATATCCTACAAAAGATAATGTAAATTATCAATAATGATATTGATAATTCTTAT
CATTTAGTTAAAAATGAATAGAAAAAGCGTTCTAATACATTATTAATAAAGGAGACCTAT
CAAAATGAAACATTTCCATAGAAAAAATGTAATTACTGGAATCATTATTTCATGTGTATC
TGGCTTTACTTATGCAAATCCAATACCAGATTCAGGAACATTGAACAAACAGTTGGAACA
GACACGCCAGATACAAGTAGCAAAAGTAAAACCATCTGGAGAACTGTTCAAAACACCAAC
ACAGGAAGAGAATCTTCCCGCCAACAAAGAAAGTCTTAAATTCCGTTTAGATTCAATCAA
ATTACTGGAGTTGGACGGAAACGAAATTCAAGATAATCTGACATCTATTACCTCTCCTTA
TCTTCATCAAGAAATCACCTTAGATGACTTAAATCGGTTATCGCAACAAATTACTAACTA
CTATCGTGACAACAATTATCTTGTTGCTAAAGCCTTTATTCCACCACAAGAAATTAATAA
TGGTGAATTGCAAATTTTCGTGATAAAGGGATCGCTTGATCAGGTAGTTGTTAGAAATGG
AAGCCGTTTAAAAGAAGACTTGGTTATGCGGATGGTGAATACTACTGTGAAAAGCCATTC
GTATTTGGTTAAAAATGAACTAGAAAAGTTAGCTCTATTACTTAATGACATTAAAGGAAT
TACCTCAGCGTTATCTTTGAAAGCAGGACAAAATACGGGTAAAACAGATCTTACTGTTAA
TCTTAAAGATAATAAACGTTGGGGGGGATATATTTCCATTGATAATCAAGGAAATGATAA
TACTGGAAAATATAGAACAACATTGGGAAATAAAATTTATAACTTAGTTGGGCTTGGTGA
TGAATTACATTTTGATGTGCTTGCTTCTAACACCTTCGATTTATATAACTTAAGAGCGGA
CTATTCTTTTATTATTGATGGATATGGCACAAGAGTCGGCGTGAATTCAAACTATTTAAA
ATATAAATTAGGTGCGAATTTTAAAGATCTTAATGCTCAAGGGAGTACTTATAATTTAGG
TGGTTATATTACTCACCCTACTATTAGAACTGCAAGTTTAAGATTAGATAGTAAATTAGC
ATTTAATCATCAGAAATTGTCAGATGAACAAAAATCTGTTGATTTACAACAAAAACGGAA
AGTAAATACGACTAGCATAGGAGTGAGTGGTTCTTGGAATAGTATAAAAGAAGGTGTTAC
CTATTTTTCTTTCAATACTATTTTTGGGAAAGAAAGTCATTCGACCAATGAGAAAAAACA
CTATTTATCAGAGAATTACCAGCCTAAACGTACATTTACGACATTTAATTATTCATTATC
TCACGAGCAATTTTTACCTAAATCCTTCAGTATTACGTTTGCCGTTAGTGGGCAATTCGC
TGATAAAAATCTAGATAGTGGCAATAAATTCCTACTAGGTGGATTATCGGGGGTAAAAGG
ATATCAAGCAGGCACTGTTTCTGTAGATGAAGGACATATCATCCAAGCAGAACTAAAACA
CTACTTACCTGTTTTTTCACAAAGTATGCTAGTAAGCTCACTCTTTTATGATGAGGGTTT
TGGAAAACAATATAAAAATACTGAGAAATTATCCGAATCTGTTGAGAATAAAGTCCGTTT
AAAAAGCATCGGAGTTGGTTTGAATTTAATTGAACCTAATAATTACTCTATCAATTTAGC
TTATTCAAAACCTATCGGTAAAAAATATAACAATGTAGATAAAAATCAATTTTGGTTATC
TGCAATTAAAACATTTTAATTAAGGAGTACATAAATGCGTAAACAAACTTTACTTTCCGT
AGCTATTTCAACAGCACTTAGCACAACAAATCTTTATGCTGCTGATTTACCTCAAAACCA
TAAAATTACAGACGGCAATGCAAAAATTAATACCTTAAATAAGGCAATGACCATTACTCA
AGAATCACCTAGAGTGAGTATTGAGTGGGAAAGTTTTGATATTGGAAAACAAAATAGTGT
TGAATTTAAGCAGCCTGATTCAACCGCTATTGCTTATAATCGTGTTATGGGCGGAAATGC
AAGTCAAATACAAGGTAAATTGCAAGCAAATGGGCGAGTGTTTCTCGCTAACCCTAACGG
AGTTATTATAACCAAAGGTGCTGAAATCAATGTGGGTAGCTTACTTGCAACAACTAAAGA
TCTTGAAAAAATTAGTAATAGTAATAATTTCAATTTTACTCCACGTAAAAATCATAAAAC
TGCTGAAGGAAAAATTATTAATGAGGGTAAAATTGTTGCAAATGGCGAAAATGCATTTGT
TGTTTTAGTTGGAAATGATGTTGAAAATAAGGGGATAATTGAAGCTAAATACTTTAAACA
AGAGAAAAAAGTTAAGGGTCGCTATTGTAATAGTAGTTGGAGCGATCCAAATGATTGCCG
TCAAGGTAATCCTTGGGGATTTAAGTGGATTGATTTTGAACGTGATGAAACTATTGAAAG
CCCTGGACAAGTTGTCTTGGGCGCTGGCGGAAAATTTAGCTTAGAATTAGAGGCAACATC
CATTGATGTAGATATTGATGAAAATACAGTAAATAGTATTGTGAAAAATTCAGGTTCTAT
TATTACCGAAGATGGTTATATTGAGCTAACTGCTAAGGGAAAAAATGAATTAATTAATAA
CCTTGTGAATAACGATGGCTTATTACAGGCGGATAATGTTGTAATGTCTCGATCTGGAAA
AATAACTTTATTTTCTGATGATATTAAATTTGGAAAAAATAGTGATATTCAAGCCGAAAA
TTTAACAATAAAAGCGAAAAAGAATGAAATTAACTTAAATGCTGAAAAAGGTGCAAAACT
TACAATTAAAGATAGTATTGATTTTGCAGTCAGTAGCTATCTAGACCCAGCTATAAAGAA
AGTTAATCTTAGTGGTGATTTAAGTCGGGAAGATAAAAACTATTATGATGACGGCTCTAA
AAAACTAAAAACAAAAGTTAATCTAAAGCTGGCAGATAATCTTGATGTTGGTAATAAAAA
AGTAGGTGAAAATTCTTTTATCAGCAGTAATTTTTTAGGTTCTTTACTGGGTATTTCAGG
AGAAGTAAATCTAAATGCGCATAATTTTGATATTTCAGGTGATATAAATATAGACTCATA
TAAAGATACTGATTCAGTTTTATTATTAAATACACAATTAAATTATACTAATCCTAGCTA
TATTCGTTTTAATAAAGCAAATATAGATACTAAAAATGGGCGTTTATTTATTGCAACAGA
TCTAATGGATAAACATTTTGCGGATAAAGGCATTTCAGATATTAAGATTATAGATAGTAA
ATTTAATTTTAATAATGGTGCTATTGTTTTAGGTAGAAATGGTTTAAGAAGAAATTTAGA
AGATTCTAGAACTTGTATTAATCTTGCCTATTGTTTAGAAGATACTCAAAGATCGCCTTT
TAGCGTAAATATTAGTAATTTGCAACTTGATAAAGTAGATGATTTTGTCATTGTTGGTGG
CTTTAATAATGTTGATATTGATCGTCTTACTCATATAGGAAGAGGTAATTTCTATATTTA
TGGGGGATATTCCTATAATAAAGAAAAACCAAGCTATGACTATGCGATTTTCAATACCAA
AGATAGAGCGTTGCGTACAGAACGAAATCATACTCAAAGACGATGGAAATTCAATAATAA
TTTACGTCAATGGATTAATAATGAGTTCCTATATGCATTTGATTGGTGGACAGCTACAAA
TAATAGTTATGACAAAATTAAACAAGAAGTTATTAAAACACCTAAAAGCCATTTAGAAAC
GACAATTAATATTCGTAATAGTAATATAAAAACGCATGATGGTTTTATTAATCTTATGGC
AAAAAATATTAATTTAACCGATAGTCAATTTAATGTTACGTTTGACCGAAATATGTCTTT
TGAATCTGATTACGATCGTATCCATAAAATTGGGTTAAGTGCAGATAAAACGATTTTAGA
TCACACGTCATTAAATATTCAGGGGGCTGAAAAACTGAATGTTTCACCAAGTTCAAAAAT
GAAAGCGGCAACAATGTATGTCGTTGGTGATTTAGAAGGGCGAAATAAAAGTTCAATTAA
CCTGAAAAGCCATCAAGGTTATACGTTGATGACAGATAAAAATGCAACATTACGCGGTGA
AAAATCAAAAAATGATTTAACTATTACCTTGTTAAATACTGGTCCTAAACCTTCACCTGA
AATTGGTATTACAGGTTCTGCGGATAATGATGCAAATGCAGCTAACTTTGCTTTAGCCCT
TGGCGATGCTACAAAGACTACAATTGAGAATGCCACGGTTATTGCACTAGCTCCAAATGG
TGCTAAAGCCTATTACAGCCATAAAGATATGCCTATCGTGTTGAAAAATACTGATTTTAC
ATTTTATGAGCAACCGAGAGAAACAAACTATGGTGATGATGAGTTGGCTGGAGATGGGAA
TATCAAAAGACTTAATGAGCGTCAATTAAATACGATATTAGATAAACTTAACGGGATTAA
GCCAACTTATCTATCTCGCGAACAGAGTAATTTAGTTGAAAATAATAAGTTCGGAGTTAA
ATCTCTACAACCTGAAACACTAGAAGATGAGAAGAGCGTTGTTGTCTCTATTTGTGATGA
AAACAATAAATGTGAAGATCGAATTATCGGCAATAAACATACCGATGCTAAAGTTTCGGT
AGGTGAAATTCGTTAGACTAAATCGAGAAGACACAGGTATTGGTTTGTTGAATACATAAA
AAAATCCACGCATTTGCGTGGATTTTTTGCTAATGAGTAGAATTATTCTACACGAAGAAT
ACGACAAGTATTTGTACCACCTTCTTTTAACTCATCACCATGAGTTAATAGCACTAAATC
ACCAGACATTAAATAGCCTTGTGCTTTTAATAAAGATAATGCTTTTTTCGCACCTTCAAT
AGTACGGCTGTCATGTTCATAATGAACTGGCGTTACACCACGGTATAATGCACAACGATT
TAACGCTTGTTCGTTACGAGAAAGTGCATAGATCGGTAAACCAGAGCTAATACGGCTCAT
TAATTTTGCGGTTTCACCTGAATGGGTTAATGCAATGATTGCAGAAACACCTTCAAGGTG
GTTTGCGGTGTACATTGCTGACATCGCCGTTGCTTCATCAATGCTTGCAAATTTAGCTTC
CATACGGTGACGTGAAACATTGATGCTTGGCATTGTTTCTGCACCTAAGCAGACTTCTGC
CATTGATTTTACCGTTTCAACTGGATAATCACCGTTTGCCGTTTCACCTGAAAGCATTAC
CGCATCAGTACCATCTAATACTGCGTTTGCTACGTCCATCACTTCCGCACGGGTTGGCAT
AGGCTTTTTGATCATTGATTCCATCATTTGTGTTGCGGTAATTACAACACGGTTCAATTT
GCGTGAACGACGGATAAGTTTTTTCTGAACGCCAACTAATGCTGCGTCACCGATTTCCAC
ACCTAAGTCACCACGAGCCACCATAATAACGTCTGCACCTAAAATGATGTCGTTCATTGC
TTCTTCAGTTGCAACGGTTTCAGCACGCTCTACTTTAGCGACAATTTTAGTGTCTAATCC
CGCTTCTTTTGCTAATTGACGAGCATAGTTTAAATCTGCACTTGATTGTGGGAAAGATAC
CGCTAGGTAATCCACGCCAATTTTCGCTGCAAGTTTAATATCTTCTTTATCTTTGTCCGT
TAATGCTGGAGCAGATAAACCGCCACCTAATTTGTTGATACCTTTGTTGTTTGATAATGG
ACCGCCCACGATAACTTCAGTAAATACTTTAGCGCCGTCAATAGAAAGCACTTTTAATTG
AACGTTACCATCATCTAATAAAAGAATATCGCCTGGAACGACATCGTTTGGTAGGTTTTT
ATAGTCTAAACCAACCGCTTCTTGGTGACCTTCACCTTTTGGTAATTCTGCATCTAAGGT
AAATTTATCACCGATATTTAAGAAAATTTTACCCTCTTTGAAGGTAGAAACACGAATTTT
AGGGCCTTGTAAGTCACCTAAAATCGCAACGTGTTTGCCTAAACGCTTAGCAATTTCACG
TACTTTTGCTGCACGGCCAATATGATCATCTGGTACACCGTGAGAAAAGTTCATACGAAC
CATGTTTGCACCAGCAGCAATGATTTTTTCTAACGTATTGCCACGATCTGTAGCTGGACC
CATTGTACAAACGATTTTGGTTCTTCTGAGTTTACGAGACATTATTCAATTACTCCATTG
TTTAAATTGTGAAAAATAGAAATCTTTTATCTGTTGCTTGCAACAACAAAAAACGCCGTG
CATTATACGCCTAAAAGTGTTCTGTTTAAACCACGAAGAGGATAAACCGATGAATATTTG
GATAATGCGACACGGCGAAGCAGGTTTCAATGCCCCAACTGATGCACAGAGAAACTTAAC
TGAACAGGGTAAATTGATGGCATATCAACAAGGGCAATGGCTTGCAAAAAGGTTTGAAAA
TCAACAAATTAAATTAGATAAAGTGATTATTAGCCCCTACCTTCGCACACAGCAAACGGC
ACAAGCCGTAGAACAAGGTATGCAAGCGGTCAACACTATGCAAAGTTTTGCAAATCTTGC
GGAAACATGGGAAGAGATTACCCCTGACGGAAATCCCGACACAGTGATTGATTATCTTGC
ATTTCTACGAGAAGAGGGAGCGAAGCATGTGCTGATTATCTCTCACTTGCCCCTTGTCTT
TGACTTAGTCTATCAACTAACACAGCAGAGAGTACATTTTTCTCCTGCGGTTATAGCAGA
AATATCCAAGGTTGAAGGGAAAAACCATCTGTCCGTTATTGTCCCTAGAAATTCACAATA
AACCCTAAAATGTGATCTTAGTCACAAAATACAGTTAACGGTATCTAAACTAGGAAATTT
TCTTATTCTATTTAGGGGATTCTCTCAAGGAGCAATGAAATAATTTTCTTAAAATTTAAA
TATCTTTTTAAAAATATCAGAGGAAATTATGTTTTCATTTTTAGCTGAAGTTAGACGCCC
AGTCTTAGATCTACCCCTAGAAGAAAGACGGAAAATGTGGTTCAAACCTTTTATGCAATC
TTATTTAGTTGTATTTATCGGTTATATGGCAATGTACTTGATTCGTAAGAATTTCAACAT
CGCACAAAATGATATGATCGAAACTTACGGTTTAACTAAAACAGATTTAGGACTTATTGG
CTTAGGTTTTTCAATTACTTATGGTATTGGGAAAACCGTAGTCTCTTATTATGCTGATGG
TAAAAATACAAAACAATTTGTACCATTTATGCTTATTCTTTCAGCTATCTGTATGCTTGG
CTTTAGTGCTAGTATGGGAGGAGGGAGCATTGCACTGTTCTTAATGATTTCATTCTATGC
ACTTAGTGGCTTTTTCCAAAGTACAGGGGGATCATCTAGCTACTCCACAATTACTAAATG
GACGCCTAGAAAGAAACGAGGAACATTTTTGGGTTTCTGGAATTTATCACACAATGTAGG
TGGTGCGGCAGCTGCTGGAGTTGCATTATTCGGAGCTAATGTCTTCTTTAATGGACATGT
CATTGGAATGTTTGTATTTCCATCAATTATTGCATTAATTATTGGATTTATAGGATTACG
CTATGGTTCTGATTCTCCTGAGGCATATGGTTTAGGTAAAGCGGAAGAATTATTTGGGGA
GGAAATTAGTGAGGAAGATCGTAATACTGAAGAAAATCAACTGACCAAATGGCAGATATT
TGTTCAATATGTATTAAGAAATAAAGTTATTTGGCTACTATGCTTTGCTAACATTTTTCT
ATATATTGTTCGCATTTGTATTGATCAGTGGTCCCCAGTATATGCCTATCAAGAATTAGG
ATTTTCAAAAGATGCTGCTATTTCCGGTTTTGCTCTATTTGAAGTCGGGGCATTAGTGGG
TACATTCTTATGGGGATATTTATCTGATTTAGCAAATGGTCGTCGTGCCTTAACCGCTTG
TATCGCCCTAGGTCTGATTGTTTTTACTCTTGAGTTCTATCAGTTTGCAACTAATGAATT
TATGTATTTAACGACATTGTTTGCTTTAGGCTTTTTAGTATTTGGTCCTCAATTACTGAT
TGGCGTGGCTGCTGTTGGGTTTGTTCCTAAAAAAGCAATTGCTGTTGCTGATGGTGTAAA
AGGTACCTTTGCTTACTTAATTGGAGATAGTTTTGCAAAACTAGGATTAGGAATGATTGC
TGACGGTACTCCAATTTTTGGTCTAACCGGATGGAGTGGTACTTTTGCAGCACTTCATGC
ATCAGCAATTACTTGTATTGGATTGTTAGCCTTCGTTGCAATCGCAGAAGAGAAAAAAAT
TCGTAAAAGATAGAATATGCTGAGTAACAAGAATACGGTGGACTTTTCCACCGTATTTTT
TATAGAAATACGCTATTATTAATTGGAAGGATTTTATGATTCATGTTGTTCTTATTGATG
ATCATGTCATTGTACGCTCTGGTTTTTCTCAACTCCTTTCTTTAGAGAGTGACGTTACTG
TTATTGGAGAATTTTCTTCTGCTAAAGAAGCTCGTCAACATTTACCTTATTTAAAACCTC
ATGTATGTATTATTGATATTTCAATGCCAGAACTAACCACAAAATTAGTTTCATCTAAAC
AGTCTAATCCGGTAGGGCAATTAACAAAAAGAGAAAGGGAAATTTGTGAGTTATTAATCT
TAGGTTTTGAACCAAAGGAAATAGGCGAAAAACTTAATTTGAGTTTTAAGACAGTACATG
TTCATAGATCTAATGCAATAAATAAACTCAATGTCGAATTAAATAAAAATAGATTACTCA
CTCGGCAGCTGATTAATACTGAAGAAACTATTCGTCAAGAAATCTCTAGAGAATTACACG
ATGAGGTCGGGCAAAATATTACAGCCATTAGAACTCAAGCAAATATTTTAAAAAGGATTG
CACCTGATTATGAAAAAATATCAACCACAATAGAGCAATTATCTCTTAATATTTATGATA
CAACAAAAGTACTACTAAATCGAATTCGACCTCGTCTACTTGATGATTTAGATTTACCCC
AAGCTATTGAGAATCTATTTATTGAACTAAATTTTCAAGATAATCAAATTGATACTGAAT
TAATATGGAAAAATGATCAAAATTTAAAATTAGAACATATTCTTGAAATTACTATATATA
GATTATGTCAAGAAAGTTTGAATAATATTATAAAATATGCTAAAGCAAATAAGGTAAAAA
TAGAAATTGAAATAAAAAATAATATACATATTATTATTACAGATAACGGGGTTGGATTTG
ATACATATCAGATGTTAACAGGATTTGGAATTCGTGGAATGCAAGAGAGAGTGAATATTT
TATGTGGTACATTTGAAATAACGATTGGGGAAATATCTATTTAACTGAAAAATATCACTA
TGATCTTGTTTCTGCTAATAGCGCACTTTCACTCTTTGAAGTAGGAGGATTTATAGGATC
TCTAGTTGCTGGTTGGGGATCAGATAAATTATTCGCTAGCAATCGTGGTCCAATGGCATT
GTTATTTGCTATTGGTATTTTTTTCTCCATTATTGCAATGTGGCTTATGCCAAAAGAAAA
TTTCATATTACAAGCAGGAATTTTCTTTTCAGTAGGTTTTTTCGTATTTGGTCCTCAAAT
GCTTATTGGTATGGCAGCTGCTGAATGTTCCCATAAAAAAACTCCAGCTTCAGCAACAGG
GTTTGTGGGATTATTTGCATATTTAGGTGCTGCTATAGCTGGTTATCCTTTAGCATTAGT
GATGGAATCACACCACTGGTCTGGATTTTTTGTCGTGATTGCTTGTGCAGCCTCTGGCAT
CGCATTATTGCTATTGCCTTTCCTTAAAGCACAAAATTGACAAATTACCTATGAGTAAAT
AAAGCAATTAGTATTTTGGGATAAAGCCGAATAGAACACCGACTCATTCAGTGATTTGGT
TAAAGATACGGATAATAAAAAAGTGGCTTAGTGCCACTTTTTATTAGAATAATTTTCTAG
AGGTATTAAAGATTTCTTCTTTAAACGGACGACGCATATTAGTGATTGCATCAATAATAT
CGTGGTGAACTAATTTTTCATTTTGAATACCCACACAACGACCACCGTAGCCTTGCATCA
AGAGTTCTACTGCATAAACGCCCATACGAGAAGCTAAAATACGGTCAAATGCACAAGGCG
CACCACCACGTTGGGTATGGCCTAACACAGCAGCACGGGTTTCGTGGCCAAAGCGTTCTT
CAATCTCTCTCGCTAATTGGTGTACATCTGTCATTAATTCTGTAATCGCAATAATTGCGT
GACGTTTTCCTTTATTGAAACCATCTTCGATGTTGCGTATTAGTGACTCTTTATCAAAAC
CTTTTTCTGGAATGATAATGTATTCACAACCGCCTGCTAATGCCGCACTTAAGGTTAAAT
CACCACAGTGGCGCCCCATAATTTCAACGATAGAAATGCGTTGGTGAGAAGTTGAAGTAT
CACGCAAGCGGTCAATTGCTTCTAATGCGGTTTCAAGTGCTGTTTGGAAACCGATAGTGT
AATCCGTGCCTGCAACGTCATTATCAATAGTGCCAGGTAGACCGATACACGCAATGCCGT
GTTCTTCGGTCAATAGTTTTGCCCCCATATAAGAGCCGTCACCGCCGATAACTACTAACG
CATCAATTTCATATTTTTTCAAGGTTTCTACACATTTTGCACGCACTTCTGGATTTTTAA
ATTCAGGGAAACGTGCAGAACCTAAGAATGTACCGCCACGGTTGATCACTTCAGACACTG
AACGGCGTTCAAGTTTGATAACACGGTCGTGATATAAACCGTAATAACCGTCTTGAATAC
CATATACTTCTAAACCTTCACTTAAACCCGCACGCACAACACCACGGATCGCTGCATTCA
TACCAGGAGCATCACCGCCACTGGTTAATACTGCAATTTTTTTTACCATATCAATACCTA
TAAATTTAATTTTAAAAAATAAATCAAAAAACTTGCAAAGATTACCCTATAACGCCCTTT
CGTTCTAGCAGAAAATCGGGAAATTTACGATTTTTTGATCTAAGTTGATATTAATTTTCT
AAAATGTCGAGAGCAAAATCTAATGCGGTAAAAAAGCGGTCAAGATCCGCTTGAACATTG
TAATGAGCAAGAGATATTCTCAAGGTGCCATTTTGTGCTAAATAACGTAAGTAGGGTTTG
GCACAATGTTCACCACTACGCAATGCGATCTGTTGCTCGGCTAAAATCGCCGCAATATCT
GCGTGATGTTGATGATGAAAGACAAAGCTAATCGTTGGGCTTAAACTTCCTTCCGCTAAA
ATGCGTATATTTGGATAAGCTGCTAACCGTTGGCGAGCCTCTTTAGCAAGCTGATAAAGC
GGTGAGTTTAAGGCTGAAAAATCCCATTTTTCCAACCACTCCAGCACCTCACCAAAAGCG
ATAATTCCTGCGATATTTGGTGTTCCTGCTTCTAAACGATAAGGCAATGTTGCCATCGTG
AGCTTTTGCTCAGTAATCTCTTGTAACATTTTTCCGCCAAATAAAAGAGGGCGGAGTTGC
TCAAGGCTACTCAATTTCCCTGTTAATACGCCAACCCCAGTTGGTCCGTACATCTTATGT
GCAGAAAACGCATAAAAATCGGCATCAAGTGCTTGTACATCAATTTGTTCACAACAGACC
GCTTGTGCAACATCAAGCACAATTTTGGCTGAACATTGCTGACGAATAAGCGGTATCAAT
TGCTCTGCAGGCTGTCTAATCCCTGTTACATTTGACACCAAATTAAACGCAACGATTTTA
GTGCGTTCTGATAAGGCTGTTTGTAGCGTTTCAGGGGCAATTTGGTAGTTGCTATTAAGC
GGTAGCACAATCAATCTAGCTTGTTTACGCTCAGCAAGTTGTTGCCACGGAATAAAATTA
GCGTGATGTTCTGCCACAGAAATCACAATTTCATCACTAGCTTCAATACTGTCAGCTAAA
CCATTTGCGACCAAATTAAGTGAATGGGTTGTGCCACTTGTCCAGATAACCGCATCTCGT
GTTGCAACATTGAAACGTTTTGCCACTAAATCCCTTGCTAATTCATAACGTTGCGTTTGA
GGAAAATCATATTGACTACGGTGAACCGAACCAGATGAACGATAAAAATCGAGCGTTGCA
TCTATCAACACTTTCGGTTTGAGTGTCGTTGCGGCAGTATCTAAATATACCGCATCGGGA
TTATCTTGAAAAAAAGGGAAATGGGAACGAAAAGTGTGATTAATCATTGTCGCTGAGCCT
TTCTATAAAGTTTATTACAAGGGATACCATCATTATTGCCGTCTAGCTCTCGCCAACGGC
ACTGTTTAAAGTAGCGTTTCGCCGTGTCATAATCGGGAAGATCGTTACAACTTTTCCTCA
CATTACAATCTATAGTGGCAAGCGGTGCCTTAGGCGAAAAACCTTGCCAAAATGAATGTT
CATCTGACCGCTTACTTGCACGCCAGTCCGCAGGATTGATCGGATTTTTATCTTGCCATA
AACCTATTCTTTGCTGTTGAGCAAGTTGCTGAGCTTGCAGATACATCGGTTGCGTTTGGC
GATACGCCCACGCCATTCCTCGTTGCACCTGAATTAAGTTAAGATTTTCACCCCTCTGAT
CATAAACCACTGCCAACAGCCGTTGATATTTATCATACCCCGTAATCTCAAGTTCAACCT
CTTTTTTAAATGCCAGTTGAGCTAACGATTGCTTCGCCTTATTACCAAAAGGCTGGGCAA
ATTCTGGGGCATCAATATATTGCAGGCGTACTTTAAGTTGTGTCCGATTGTGCAAGCAGG
TTAAAGTATCGCCATCATAAATACCTACAACTATACATATTTTCTGTGCTATATGTTTAG
CAACAATCGGTTCATTTGAAAAAAATAGAGAAAGTAATATTGCTAATTTATGGTAGTAAA
TAGTTTTTTTCATATTTTAAGTAATATTTAAATAGAAGGCTATTTGCCATTTATAAAATG
ATATAGATAATAGAAACTATGTGTTTAACCCAGCATGCTAATAAAAAAATAAAGTAATGC
TGATTAGGAAAACGATTTTCTAATATAGTAAATACATGCTATTCTAGGTCAATTGTAGTT
GTTACATTCAAAATTCAGACTAATGAAACCAATTTTCTTAGAGCTTCGTCATTTACGAAC
TATTATTGCTTTAAAAGAAAGCGGCAGTGTTTCAGCTGCCGCCAAATGTATTCATTTAAC
ACAATCAGCATTATCTCATCAAATTAAATTGTTAGAAGATCAATATGATCTAACTCTATT
TGAACGTAAAACTCAGCCAATCCATTTTACTCCAGCTGGAGAACGTTTAGTACAGCTCGC
TTATGAAATTTTACCTAAAATAATAGAAGCTGAATCAGATATAACCCGAATTAAACAAGG
AGAAGTTGGAGAATTACGGATTGCTGTTGAATGCCACACTTGTTTTGATTGGTTAATGCC
AGCAATGGATATTTTTAGACAAAATTGGGGGGGAATAGAATTAGATATTGTGTCTGGTTT
TCATACTGATACTGTTGGTCTATTGCTTACTCACCGAGCAGACTGGGCTGTTGTATCAGA
AATAGAAGAGTCCATTGGTATTATTTATAAACCTTTATTTTCTTATGAAATGGTTGCTAT
TTGTGCCAAAGATCACCCTTTGGCACAAAAAGAAATTTGGGAAGCTGAAGATTTTCGTCA
CGAAACACTAATTCATTATCCTGTTCCCGACAATATGTTAGATTTATTGAAAAAAATCTT
ACAACCAGTAGGAATAAACCCAACAAGACGCACTAGTGAATTAACTATCGCAATCATTCA
GCTTGTTGCCAGTAAAAGAGGTATTGCAGCCTTACCTTATTGGGCTGTAAAACCATATTT
AGAAAAAGGCTATGTTGTTGCAAGAAAAATCACTTCTAATGGCTTATATAGCAATTTATA
CGCAGCAATCAGGGAAACAGATCTAGATAAAGTTTACATTGAAGAGTTTCACAATATAGT
GAAATCGCAAAGCTTTGCCACATTATTAGATCTATTTTCTTTAGATTAGAAATATTATTT
ATGAGTACACCAACTTTCCATTTAGATATTTTAAGCTAAATGGGATCTGTAATAATTACT
TATCTGCTACTGATACTTTCAGCTTTTGCCGTTAAGTTTTCTGCCCCCGTCGCTCTCATC
ACAATGTTATCTTCCGTCCGAATACCGCCGTAGCGTTTAAATTCGTCGATTTTCTGCCAG
TTAAAGAAACGAGCAAGCGGGTGGTTTTTCCATTGATTTAGCAACATCTCAATAAAATAG
AACCCAGGTTCAATGGTAAGCACCATACCTTCGGCTAAATCACGAGTGCAACGCAAACTT
GGATAAATCTCAGGCGGAGCTTTGCGTGTGCCACGGTGGTTTTGTTGGAAGCCTGCAACA
TCGTGGACTTGCAAACCAAGCTGATGTCCTAAACCGTGTGGGAAGAAGGTACGGCTAATA
CCCTCTTCAAAAATTTGATCGGCAGGTAATTTCACAAACTCAAACTGGTGAAGCATTTGC
GAGATCCAACGGTGCATTTGGGTATGGTAACTCAGATAATTCATCCCCACTTGCATATCA
GCAATCGTATCCAGTTTAAACTGTTCCATTTGAGCAATCATTGCTGCAAATTCACTTTGT
GGCTCAAAAGCATAAGTTCGAGTAAGATCGGAGGCATAACCAAGATAGCTTGTACCAGCA
TCAAGTAAAAAACTGTGGCGTTCGCAAGGTGGCGTGAAATCCAATTTTGTGTAATGTAAA
ATCGCACTATGCTGATTGATCGCAACAATATTGCCGTAAGGCACATTGTTATCCGATTGC
TTGGTCGCTTGAAGATAGGCTAAATTAATTTCAAACTCACTTTTACCAGCAAAGAAAGCC
TCTTTTGCCGCGTGATGTCCTGTTAAAGCGGTGAGTTGAGCTTGATATATGCACTCAATT
TCAAATTCGCTTTTGATCGAACGCTCAAAATGCAGTACATTTAGCACTTTCTGTGGATTG
ATATGCTCAAAACCTAGTGATTTTGCCAACTCCGTTTGTTCACCTATAAAGGCACAATGG
GTCGGATTAAGGATATATTGTCGAATTTGTTGGCTATCCGTGAGCATTTGCCATTCAAAC
TCATCAGCAAAAAATGCCGATGTCGGCGGATTTGGCGTACAATGCCAATAATCTTGCGGT
GCATAAAAATAGAGTTTCGGTTTATTTTTACCGTCTAAAAAAAGCCAACTTTGTTCTGCG
GTGGGATCAGGGAAAATATAATTAAAATGCGGATTGATTTTAAATGGCGATGTTTGGTCG
TCTAAAAAATGGTATTTTGCCTGCCCTGCATAAATCCAAAGCCCGTCAAGACGAGCCAGC
TCTAAGGCGTGCTGTACGATTTGTTGAATACGTGCGATGTGTTGAGAGAAAAGCTGTTGC
ATATATATCCTGTAATTTTTAATTTTGAATAATAACGATGACCGAACTAACCATTAACCA
CACTTTAGATACCCTAGGGCTACGTTGTCCTGAACCTGTAATGCTTACTCGCAAAACCAT
TCGCAATATGGCAGATGGTGAAGTGTTGCTAATTATTGCTGACGATCCTGCAACTACTCG
TGATATTCCGAGTTTTTGTCAATTTATGGATCATCAGCTATTAAAAAGTCAAACAGATAC
TAAGCCGTATCAATATTGGGTGAAAAAGGGGCTAGACCACCTTTAAACTTTTTGTAATTT
CAAATCTATCATCTAAAAATTCTTTCTTCAGACGAGATATTTCTCCAAGTATCTCTTCTT
CAGAAGATAGAATATTATCATCTTTACGTAATAGTTGATTATGTGCTGTTAAAATAGTAC
GTACATATTTTTCCCACTGTTTCTCTGGAATTTTCTGTACATATGCAGATAAAAAGAGTA
ATTCAATATTAGAATAATAAATCCCACCACCTGACACAGGACTTGCCAGATAGTTAACGT
TATTAAAAGCAAAAGGATTATCCAATATAGCTCGGTTAAATTTCTGGCAGGAATTTGTAG
CTGCTTCTATTGTTTCAGCCGATTGAGTAATGACAACTTCTTTTCGAGCTACTAATAGGG
CAATTATTCTAAATAATGCATTTGGAGGCATATCCCCTTTTAAGGCTTCACACAAAGATT
CTAACGAGTGAATCTTATAATCAGATAATTTTTCAATAATAGGTTTTAATAATTCTTCTT
TAAATTCCGTTTGTCGGTAGTTTTTAATCGTGGTCGAAATTTTTGTTGTAGATGAAACAA
GTAATATATTTAATTTCTTCCATTCTTTCTCTCCTTGTTGATTAGTAAGTTGAGATTTTC
CTTTAACCCAATAATCACGGCGGAATTGTTTATTTAAAATAAAGTCTTTTGCTGTTTGAA
ATAAAGAAGGATCTTGAATGCTAGATAATAATTTTTGTTGCTCTTCATCAAATAAAACCT
CATCAAAATCATCTAAATAAGAAACGGAGCATGCGTAACTTAATTTAGCTTGTTTCAAGC
AGGATTCAATTTCTGAAAAATACATTGGATACCAATTCTGATTAGTAAATTCATGAATGA
CGTAATTAGAATTTTGTTCTTTGATCTGTTCAACTTGTTCCAACAAATAAGGTGAGAGAG
AAAGGAGACTATTACTCACTGAAAGCATATTCTTTGTATGTTCTAATGCTGATTTAATCG
CTTGATCTTTTGATTCTAGAGTAGCAGATAATTTACTATAGTATTGATTTAATAAATATC
TAATTGGTGATTTTCCTGCCCATCCTGGTAATGTGTTATAGCTAATATAGACTACACCAC
CTACTTTTAATTTACGTTGAATAAAATCAACGATAGTTTCTCTATTTTGTGGTGAAATCC
AAGACCAAATACCATGTAGAGCAATAAAATCAAAATCAGGTAAGTCATCTCGATGACAAA
ATTCGGCAAAAGATTGATCTGCAATAACGACTTTATCTGGATTGCCTTGGTTTGCTAATT
GTTGAGCAAAGAACGCATGAGAAGGATTAAAATCAGTCCCGTACCATTTTACTGTTCCTG
CTACTGCATGAATATTAAGCGATACACCAAACCCAAAACCTAACTCACACGCATTAATGA
CTTTTGGCGGCTGTAAATTTGCTATTAAGAATGGACAAATTAATTGGTGGCTATTTAATC
CATCGTAATAACCTGTCGTATAATTAATATCATTAACATAACCTTCTGACCAATTTGTTA
GCATTGCTCCTCCTTATTACTTGATTCTTACATGGTAAATATTCTACATAGGGTTATCAT
TTATTTTCATAATTCTGCTAATGGTTAACGTCTTTCATCATCAAAATCATCATCTTCGTC
ATCGAAAAATTCGCCGTCATCGCCATATTCATCTTCATCACTGTTCGGATCTTCAAAATA
AGTTCCCCAGCCTTCATAAACCGCACCCGATTTTTCGATTAACGGCAGTAGCTCTTTTTG
TTGAGCGGTAATAAGTTCCGCATCTAGTTTAATTTCGCTAACAATATCGCACACAAACAC
GAGATCGCCATTCTCTTCTTCCACTTCTTCTGCTTCAGAAATCTCATAGCCCAACTTATA
AGCATCTACCACTAACTTTTCGAGTTTATCGAAATCGTGGTGAGCAACGTGGTGTTCGAT
AATATAAAGGGCTTCAGGATCGCTTCCATCGGCTAATAAAGAGTTGATGATTTCATCGGT
TTCTTGGCGTAATTCGGTTAAGTTATACATAAGTTATCTCTTGGGTTTGAGTAAAAATTT
CGGCGAACCAACTATCTAATTTAGTCGCAAGTTTATCAATACCAATACGATTTAATGCAG
AATAGGCTTCGACTTGCACATCGCCTTGAAACGGTAAAATCGCTTCCCGCACCATTTTGA
CGGTTTTGCTTCTCGCACTTTGGCTAAGTTTATCCGCTTTGGTAAGTAGCAATAATACAG
GCAACTCCGCAGATACCGCCCACTCGATCATCTGCTGATCGAGATCTTTCAACGGGTGAC
GAATATCCATTAAAATCACTACGCCCCGTAAACATTCACGTTTCTGCAAGTATTCACCTA
AAGAACGTTGCCACTGAAGTTTCATCTGCTCAGGCACGGCCGCATAGCCATAGCCTGGTA
AATCGACTAATTTACAATTTGGTTCTACTTCAAATAAGTTAATTAACTGCGTACGCCCTG
GGGTTTTAGAGGTACGAGCCAAGTTTTTTTGATTAGTTAAGGCATTTAATGCCGTCGACT
TCCCTGCATTTGAACGCCCTGCAAAGGCAATTTCCACGCCACTGTCTTCTGGTAAATGGT
GAATATCAGGTGCAGAGGTTAAAAAATGGGTTTTGTGGTAGTTAAGTTTTATTTCGGTCA
TTTTGTATTTGTTTGTTATTAAAATTTGTAAACTCCCCTCTTTGAAAAAGAGGGGCTGGG
GGAGATTTAAAAAACATTTTTGTAGGGTGGGTTTTAACCCACCAATAAATTCAAGAGATT
ACAACGAAATGGTGGGTCAAGACCCACCCTACAATTATTTAAATCTCACACTCAATCCTT
TCTCACCATATTGATTAGCTTCAGGACTTCCTGCAAAAACACCCCATTCCATCACTAAAA
TCGTTCCGATAAACATCGGCATCATAACGCCTAGCACAAATGCCATTGTTCCTTCTGCCC
CTAATGAGCTGAGATAGCACAATATCGGCACAGCAACCATAAATAAGGCTTTCGCTGAAC
GATTACGGTCGTGTAGGCGTTTAACGATAACCGCCGATAAACTATAAAGGGAAACAGTCA
AAGGTAGAACGCTGATCCAACTGAAAGCGGTCAGATTTAAGATAAAATTTGCAAAAATAA
ATAAAAATGCAAAATTGATCCCAAAGCCGATCCAAAAGCCTTTGCGGTTTAGTCTTCCGT
GAAAGGAAAATAATGCTTTATGCCAGATCATTACTGCAATGCCTTTTCAATTTTTTCAAA
CAAATCACGAGCAAGATTATCTAAACCTTTCAAACGCTCTAAGCCGCGACGCATCAAGGT
TTGACGTTGAGTGTCATAGCGAGAAAGTTTAATTAACGGCTCAATTAAACGTGCCGCCAC
TTGCGGATTACTTTCGTTCATCTTAATCAACATATCGACTAAGAAACGATAACCTGAACC
GTCAATGGCGTGGAACGCACTTGGGTTTTGACTTGCAAATGCTCCAACGAGTGAACGTAC
ACGGTTTGGATTTTTAAAGTTAAAACTTGGGTGCGTTAATAAATCTTGCACAATTTCAAG
TACATTTTCATCTGGGCGTGTTGCCTGTAAAACAAACCATTTATCCATCACTAAGCCATC
GTGTTGCCATTTTTGTTCAAAATCGGCAAGAAGCTGATCTCGGCAAGCAAGTTGTGCTTT
GGTTGAAGCTGAGAGTGCCGCCAAAGTATCCGTCATATTGTTTGCTTGATGATAATGTTT
GTGTACCAAGGTATTACCCACTTCGGTAAAGGCAAGGTAAGACAAGCAGACATTGCGTAA
TGCCCGTTTTGCCAAATCCTCGGCAACCACACGGTATTCCGTTAATTTATTTTGGTTGTA
AACGACTAAGAAGTGATCTTTTAATTCATCAGCAATCGCTTGTTGCATAAATTGACGAAC
AGCCGCAATACCTGCAGGATCGATCACTTTAAACAACTCCGCAAATTCCGTTTCTTTTGG
CAAGGTTAAGGTTAAAGCGGCGAGTTCTGGATCTCTATTTGCATTGTCGATCACAAAGGT
GAGCGCTTCTAACAGACCTTGTGAGAATGCCATTGCTTCGCCCTGTTGGTAACGACTTAG
ATTTTCACGCAATTCGTTGTTAAACAACATTTGTGCCACGTCCCAACGCACAAAATCATT
CTCAGCAAATTTCAAGAGCGTCAAAAGCTGTTCTGTCGAATAATCATAATCTAAACGCAC
AGGGGCGGAGAAATCACACAACAGTGCAGGCACAGGGCGTTGTTGCACATTATGGAACTC
AAAGGTTTGATGTTCGTGGACCACATCTAACACATCACTGACAGTTAATAATTCGTGTTG
TAACTTGATTTTCTTACCATCTTGACCATATAACGCTACTTTCAACGGAATGTGTAAATT
CACTTTCTCTAGCTGATCAGCGGTTGGTGGTGTGTTTTGAGAAACGTGCAAGCGGTAAGT
ATGACGTTTTTCATCATATTCATCAGAAATCGTTAATTCAGGCGTACCCGATTGACTATA
CCAACGGCGGAATAGATCCAAATCCACTCCCGAAGCACGTTCCATTGCAGACACAAAATC
TTCGCAGGTTGCCGCCGTGCCATCATTTTCTGCCACATAGAGTTTCATTCCTTTTTGGAA
ACGCTCTTCGCCAAGTAAGGTATGGATCATACGAATAACTTCCGCCCCTTTTTCATAGAC
GGTAACCGTATAGAAATTATTCATTTCAATCACTTTTTCAGGGCGAATAGGGTGAGCCAT
CGGGCTTGCATCTTCGGCAAATTGCACCGCACGCAACAATCGCACATCTTCAATCCGTTT
TGCCGATCTTGACCATAAATCTGAAGTAAATTCTTGATCACGGAAAACGGTCAAACCTTC
TTTTAAACTGAGTTGGAACCAGTCACGGCAAGTAATACGGTTGCCCGTCCAGTTATGGAA
ATATTCGTGAGCAATCACCGCTTCAACATTCAAATAATCATCGTCCGTTGCAGTTTGCGG
ATTAGCTAGCACAAATTTCGAGTTAAAAATGTTTAACCCCTTATTTTCCATTGCCCCCAT
ATTAAAGAAATCGACCGCCACGATCATATAAATGTCTAAATCGTACTCCAGCCCAAAACG
CTCTTCATCCCATTTCATCGAACGTTTTAAACTCTCCATTGCCCAAGTGGCACGGTCAAG
ATTTCCTTTATCCACATAGATTTCAAGGGCAACTTCACGTCCGCTCATCGTGATAAACTT
ATCTTGTAACAGGTCAAAATCCCCTGCGACTAAGGCAAATAAATAGCTTGGTTTAAAGAA
CGGATCTTCCCACTCCACCCAGTGACGACCATCGTCCAGCTCCCCTTGAGCAATACGGTT
GCCGTTAGAAAGCAGGTATGGATATTTACTTTTACAAGCGGTGATTTTGGTGCGATATTT
TGCAAGCACATCAGGGCGATCAAGCATATAAGTAATCTGACGGAAACCTTCCGCTTCACA
TTGCGTGCAGATCCCTTCGCCTGATTGATATAACCCTTGTAGTGACGTATTTGTTGATGG
ATTGAGTTTTGTCTGAATTTCCAGCTCGAATTGATCCGCAGGGAAATCGGCTAAATTTAA
AGTCAAAGCCTCATCATCTTTTTGATATTCTTTGAATGGCTCGCCATTAAATTTAATCGA
TAAAAATTCAAAGCTATGCCCATCTAAACGTAACGTAGTCGCTTCTGCATTCTTACGCAT
GACCGACAACGTCGATGTGACAATCGTCTGCTCAGGATCAAGCTGAACATCAAGATAAAT
TTGATGAATAGTAAAATCAGGCTGACGGTAATCTTTTCTAAATTTTGCTTTAGGTCGCAT
AGCTTCTCCCTTAGAACTTTCAAATGTGGAAAGGATAAGAATATTTGTCTTTAAGTGCAA
TCAAATTTAAGATCTTGCCCCAAAAATCGCCGTACCAATACGCACCATTGTCGAACCGCA
TTCAATTGCACTTGGCATATCATCAGACATTCCCATTGATAGCGTATCAATCCCTTCAAA
TTGAGATTGTAATTGAAGAAACAGTTCATTCATTTGAGCTAAGGCGATTTTCTGTTGCTC
AGGCTCACTTTCAGGCTTCGGAATTGCCATTAAACCACGCAATTTCAAACGTGGCAGTTG
GCTAATTTGAGTGGCTAATTCTAGCATTTCTTTCGCAGAAATACCCGATTTAGATGCTTC
ATCACTGATATTAATTTGAATTAAAACATTCAGTACAGGCAGGTGTTCAGGACGTTGCTC
GCTTAAACGTTGTGCAATTTTGAGCCTATCTATCGTTTGTACCCAGTCAAAATGCTCCGC
CACTACACGCGTTTTATTCGATTGTAATAAACCGATAAAGTGCCATTCTAATGTGTCGTT
CTCCGCAAAATATTGAATTTTTTCAATACCTTCTTGCACATAATTTTCGCCGAAAGCACG
TTGTCCTGCTTCAATGGCTTCGGCAATGGCTGAAATGGGTTTAGTTTTGCTCACCGCAAG
CAGTTTAACACTCTGTTCAGGGCGATTAGCTTGCTGACAATATTGTTGAATTTGTTGAGA
AATTGTCGCTAAATTTTGAGAAATCGACATTGGCTACTCCAAAAGGCTATAATGGGCAAG
ATCATAAAACTCCACTTAACTGAAATCAAGGATACTTATGCAAAGACTAACAAAAATTAA
ACTTGTGATTACCGATGTGGACGGTGTTCTTACTGATGGTAGCCTTTATTACACCGAAAA
TGGCGAAGCATTAAAATACTTCAATGTGAAAGACGGTTTAGGGATTAAAATGCTCCTTGC
TTGTGGTATTCAAGTTGCAGTGCTATCGGGCGGTGACACCCCGATTTTACGCCGTCGCAT
CAAAGATTTAGGCATTCCCCTTTTCCAACTTGGCGAAATGTCTAAGCGAGATGCTTGTTT
TGAATTAATGCAACAAGCGGGGGTTTCAGCCGAAGAAACTGCATTTTTAGGCGACGATAC
GTTGGACTTGCCTGCATTTGAAGTCTGTGGACTAGCGGTTGCCGTGGGCGATGCCTTTGA
TTATGTCAAAAATCAAGCTGATTTAGTCTTAACACGTAAAGGCGGACATTCCGCATTCCG
TGAGCTTTCCGATATGATTTTAAAAGCTCAAGGCAAAGAAGAAGTTTATGCTACTGCTGA
TGGGTTTATGAAAGTGGTGCATGAAATGCTACAATAAATAATATCCTGTGGAATTTTAGA
TAATTAATTGAAAAAGATGAGCCAACAAGACAAACAAAATTTAATTTGGATCGATCTCGA
AATGACAGGGCTTGATCCTGAAAAAGAGCGAATTATAGAGATTGCTACCATTATCACCGA
TAAAGATCTGAATATTTTGGCTGAAGGCCCTGTGCTTGCCGTATATCAACCCGATGAATT
ATTAAATAAAATGAGCGAATGGTGTGTGAAAACCCATACTGCAAATGGGTTGGTTGATCG
TGTGAAGCAGAGTAAATTAACCGAACGTGCTGCCGAATTACAGACATTAGATTTCCTGAA
GAAATGGGTGCCGAAAGGGGCTTCGCCGATTTGTGGTAACAGTATTGCACAAGATAAGCG
TTTCCTTTATAAATATATGCCAGATTTGGCGGACTACTTCCACTATCGCCATTTAGATGT
GAGTACATTAAAAGAGCTTGCAAGTCGTTGGAAGCCTGAAATGCTTAAACAATTTAGTAA
GAAAAACAGCCACTTAGCTTTAGATGATATTAAAGAGTCCATCGAAGAGCTGAAGTTTTA
TCGTCACCATTTTATTAATTTAGATTAACAATAATGCAATCATTTTATTTTGCAACTGAA
GAAGAAATGCTCAATTTTGGTCAGCGTTTTGCCCAACAACTTCAACGCTATTTAGAAAAT
CATAGTGAAAAAGCGATTGTGATTTATCTGAATGGAGAATTAGGGGCTGGAAAAACGACG
CTCACTCGGAGCATTGTTCGTGCTTTTGGGCATAATGGGAATGTAAAAAGTCCAACTTAT
ACTTTAGTGGAAGAGTATCAGCTTCCCCCTTATGCTTTATATCATTTTGATTTATATCGT
TTGAGTGATCCTGAAGAGTTGGAGTTTATGGGAATTAGGGACTACTTCCGTCCACAAACG
GTTTGCTTACTAGAATGGGCAAGTCGAGGGGAAGGAATGATCCCATCTGCGGACTTTATT
ATTCAAATTGACTATGCAGAAACAGGGCGAAATCTAGCTATTATGCCTCAAAACAACTCG
GCAAAACAGATTGTAGATTATTTAGAACATCAGACCGCTTAGGGTAATACTATGCAGAAA
TTACGACATTATGTTTGTTTTATGGTAATGAGTTTATTTCTTGCTCTTTCCGCACAAGCA
AAATTAACCATTGCCATTGATGCTGGACACGGGGGCAAAGATCCAGGGGCTATCGGTAAA
AATTTAGGGGTTAAAGAAAAAGAAGTGACTTTAGCGATTGCCAGAGAACTAAAGGCGTTG
TTAGATGCAGATCCAAATTTCAAGGCAGTAATGACACGCAATGGCGACTATTTTATCCAG
TTACCTAATCGAACTGAAATTGCTCGTAAAAATAAGGCACATTATCTAGTGTCAATTCAC
GCTGATTCTTCACCAAGTTCAGATAATCTAAAAGGGGCTTCGGTTTGGGTTTTATCTAAT
CGCCGTGCAAATGATGAATTAGGAAAATGGTTGGAAGATCACGAAAAGCAATCGGAATTA
TTAGGTGGGGCAGGTTCGGTTTTAGCAAATAATAATGAACGTTACTTGAACCAGACAGTG
CTTGATCTGCAGTTTTCTCACGCACAACGTTCAGGTTATGAGTTAGGTAAAACAGTCTTA
GACAAACTGCGAAATGTTACGCAATTAGCGAAAAGTTCGCCACAACACGCCAGCCTTAGC
GTATTGCGTTCCCCTGACATTCCTTCAATTCTAGTGGAAACAGGCTTTTTATCTAATGCA
ACGGAAGAACAACGTTTAGCTACAAAGGCTTATCGCCGTCAGATTGCAAAGGCGATTTAT
CAAGGATTAATTGCATATAAAAATAGATTACCAAAACAGCCAAATCAAATAGCAGTTAAT
GATGAAAAATCAACCAAGAAATCGAAAGCTGAAAAAAAGGTAGAAAATCGCTCTAAGGAA
GATAAAAAAGCTAAAGTAGCGGTGACTTCGCCTAAGGAAAAAACTAAAGAGAAAACAAAA
ATAACGACGAAAACTAAGCAAGAACAATCGTCTAAAGCGTCAGAAAAAACGGTTAATCTC
AATGCGAAATATCATGTTGTCCAGAAAGATGAAACACTTTATTCCATTGCTCGCATGTAT
AAAACAACACCTGAAAAATTGAGGCAGCTAAATGGTTTAAAACAAAATAAAATCTTTGTA
GGGAAGAAGCTACAAGTAAAGTAAATCAATATAGTAGAGTATAAAATTTAAAACTGGATA
TGGGAACCTAGACAAAATAGTAGATAAATAAGCATGATATTTAAAGAAAAGCCGATTATT
TCTAATCAGCACGGAGCATTAGTGATGGCATTTGTACCATTTATTTATGGTATTTCTGCT
AGCCATTTTGTAATGAATCATTTTTGGCTTGGGCTTAGCTGGCTTTTTACTTATCTCTTT
TCCTATCCTTTTTTCTCTGTTGTTAGTAAAAAACAAAATGAAAAATATAAACGCTGGATG
ATTATTTATGCCGTATTTAGCGGCATATTTATATTTCCGGTACTCTTAAGTCATTTTTCT
ATTTTGCAATTTATAATCCCAATCCTGCCGCTTGCAGGGGTCCAAATTTACTATGCAAAA
CAAAAAGATGAACGAAACTTAATCAATGATATTGCAGGTATTTTAACCTTCGGCATAATT
GGAATGGCAAGTTTCTATTTAGCAACGAACCAATATAATTTTGAGATTTTACTCCACCCT
ACGTTATTTTTTATTGGGACAACAATTTATGTAAAAAGCGTTGCTCGAGAGCGGAAAAAT
CCTCTTTACTGTAAGTTCAGTATAGGACTTCATTGTATATTTATCTTTGTTTATCTCGCC
TTAGGCGATTATGGCATTAGCTTTGCCTATTTCATTGGGTTAATTAGAGCGGTTATTGTG
CCAAAAAGAAACTGGAAAATTAAACAAGTCGGCCTATTTGAATTTTTAGTGATATTTGTT
TTTACACTAGGGCTGATCTACTAAATGTATTAACCTAATAATATCCGTTATTTCTCTTTC
CAATATCCAATCCATTCTTTCAGGGCGTGCATATTGCTATGTAATGCTCCTGATTGTGGG
ATAAAGTAAAATACATTTAATCCATAGGTTTCAGGCATTTTTCCTGCTCCAACACTTGCA
GGTAATATCTTAAAACCTTCTCGCTCAAATAGCATTCTTGCTCGTTGCATATGCCACTGG
TTTGTCACTAGCACAATCTTATTAATACCTTCTTTTTCTAAAATCGGTTTAGAAAACTTC
GCATTTTCAGCCGTCGTTTTGGCTTTTTCTTCCAACCATTGTGTTGGAATATGGAAAAAT
TGTTCGAGCTCTTTTTTCATGACGGCAGCTTCTGAAGTCCCTTTTGGGCTACTTCCCGTA
ATTAATAAAGGTAAGCCCGTTTCTTTTTGTAAAAAAGCAGCATAACGTACCCGCTCTAAT
GCTATTTCGCTGATCGCTAATTTGCCAAATAACTCTTTACTATCACGCAAGCCACCACTA
AGTAAAACGATAGCTTGAGCCGATTTATAATCTTCAATACTAAGGTTATCTTCCGTTACC
AGAGAATCATGCAATTTTTGCGAAGTATAGGGAATACTGAAAATATAGAGCATTGCTACA
CCTAAAAAAGTTGAGAGATAACCTAATTTTTTCCATTTTAAGCGGAAACAAATTAAAGAA
AACAACCATAAAATCAGAATGTTAAATGGTGGAAGAATGACCGCAGTAATAAATTTTGTG
ATAGCAAACATAATGAGTAGGCAATTTTGTCAAGTAAGTAAAAGAGATTTATTATTCCTC
ATTCCTTTTCCGTTGTCTATTGTTTAACTCGCTCTTTAAAATTAAAATGGCAAGTCTTAT
TAACCATATTACTAGCGGTTAGATTTATGAAAAAAATTGCAATTATTCCAGCCAGAGCAG
GCTCGAAAGGGATTAAAGATAAAAACTTACAATTAGTCGGCGGAATTTCGCTCGTAGGCC
GTGCAGTTCTAGCAGCAAAAGAGTCTGGAATGTTTGACTTAATCGTTGTCACTTCAGACG
GCGAACGTATTTTACAGGAAGGTGAAAAATATGGTGCAACACCACTACTTCGCCCTGCTG
AATTGGCTCAAAGTGATACTCGTTCTATTGATGTTATTTTGCACTGTTTAGAAACCTTAA
ATATCCGTGAAGGCGTTGTCGCTCATTTCCAACCCACTAGCCCACTTCGCAATGCGTTAG
ATATTCGCAATGCGATGGAAATCTTTTTAGGTGGAAAAAGTAAGTCTGTGGTATCCGCTT
GTGAATGTGAACACCACCCGTATAAATCATTTGTTTTAAATGGAGATGATATTCTCCCGA
TGAATGAAATCAAAGATTTTGAAGCACCACGTCAGCAATTACCAAAAGCATACCGTGCGA
ATGGGGCGATTTATATCAACGATGTCGCCAGCCTACTTCAAGAAAAATACTTCTTTATTC
CACCTGTGCGTTTCTATTTAATGCCAACCTATCGCTCAGTCGATATTGATACCACATTAG
ATTTGCAACTGGCGGATAGCTTGATTGAGAAAGAGATGCAATGAGAGCCATCAAAGACAG
TGCAGTTTATTTAATCGGTGAACTGACTTCACGGGCAATGCCATTTTCCAAGCCTTATTA
GGTGTTCAGCTGCGCATTCGACAGTGTCAAAAACAGGCGATTTCCTATGCCATTTTGCAA
TTTGCTTCTAGCTTAGGCACTGCTGTTTTTACGGTATTACTTCTCGAACTTTATCAAACG
GAATTGGTCGAAAAAAGATTATTTGGGATTTTATTAGGCAATGTACTGGTATTTTTATTA
GCTTACCTGATTTATAGCAAAAAGACGGTAAGTAAAAAATATCAATGGAAGCAATATAAA
TCAGCACTTTTTTATGTGCTTGCTTTTGGTACGCCATTAATTTTGCATAATGTGAGCCCT
TTCTTAAAAGGGCAGTTAGATCGTGTATTTATTTATCATCAATTTAATCAAGTTGATTTA
GGTTTATATGCGATGGGGGCTCAAATTGCTGCGATATTGATGATTATTTTACAAGCAGTA
AATAAAGCACTCACTCCCTATTTTTTTTGATGGATTAAAACAAGGTCGAATTAATTTAAA
ACAAACGCAAAAATGGGCATTTTATTCCTTAGCCATTGTTCCGTTACCTTCATTAATTAT
GTTAGTGTTATTAATGTTTTTATCTTTATTTGGCAATGAAGGTAAAAATAAAATTCTATT
TTTAAATAACAAGACAGAAAATGTTTAGTATTATTATTCCTTCTTATAATCGAAAAAATG
AAATTCCTGCATTATTAACAAGTTTGGAATATCAAACGGAATATAATTTTGAAGTGATTA
TTGTCGATGATCACTCTGTTGAGCCAGTAGAAATTAAACATCTCTACCCATTTCCTGTCA
ATGTGATTAGGAATGAACAGAATTTAGGAGCAGCAGAAAGTCGTAATGTAGGAGCAAGAT
TTGCTGAAAACGAGTGGCTACTCTTTTTAGATGATGATGATCGTTTTGCTCATCCAAAAT
GTGAAATACTGGCAAAAACAATTAATGAAAACCCGACGATTAATTTTATTTATCACCCTT
CTGAATGTGTGATGGTAAATGAAGGGTTTAGTTATATCACTCGCCCCTATGAAAATGAAC
AAGCGGTCACTTTAGAGAATATTTTACTGGCAAATAAAGTAGGTGGAATGCCGATGATTG
CGATTAAAAAATCATTTTTCTTTGCAGTCAATGGATTATCAACGGATTTAAAATCTCTAG
AAGACTATGATTTTATTTTGAAAGTCATTTCGCATAACGAATTTAAACCAAAACATGTTT
CTCAAGCCTTAACAACCTGTACTTTCCATACTAAACGAGCAAGTGTATCGACAAATACAC
AAAATACTGAATTAGCGATTGAAACTATTAAACAAAAATATGTAAAAACAGATATTCAAC
AAAAAAACTTTGCTTTTAATGCATTATATATGCTTTCTTACCCACATATAATGAATTTAT
CTCGTAAAGCGGCTTGTTATTATTGGCAGATGTTCTTACAAAGTAAAAATATTAAACATT
TGGTGATTGCTACTCTCATATTTATTTCACCAAAACTTGCAATCAATATGAAAAGGTTTA
TTTAATGAAATTTTCCGTATTAATGTCCTTATATTTTAAGGAAAAACCAGAATATTTAAC
CGAATGCTTTGAAAGTTTAAAAAATCAAACGGTTCAAGCGGACGAAATTGTTGTTGTATT
TGACGGAGCTATTACCCCCGAATTAGAACAAGTTATGCAAAATTTTGCGGAGATCTTACC
GCTTAATATCGTTAGACTTGAGCAAAATCAAGGGTTAGGAAAAGCACTCAATCATGGCTT
AATCCACTGCATAAATGAATGGGTATTCCGTATGGATACGGACGATATTTGTATTCCAGA
ACGTTTTGAAAAACAGATTGCGTTTATTGAACAAAATCCCGATACCATTATTTTTGGCGG
ACAAATTGCTGAATTTGGCTCAGATATTAATGATATTGTCAGCTATCGTCGTGTGCCAAC
AGAAACCAAAGCCATTGTAGAGTTTACACAGAAACGTTGCCCATTTAATCATATGACGGT
CGCCTACCAAAAAAATGCTGTGCTTGAATGTGGTGGCTATCAAGACTTACAAGAAGATTA
TTATCTCTGGATTAAATTGGTCGCATTAGGCAAAAAAGTAGCGAATTTGCCTGAGGTTTT
GGTTTATGCTCGTGTTGGAAATGGTATGGTTGGCCGCCGTCGTGGTATCGCTCAGGCTAA
GGCAGAATGGCGTTTATTTAAATTAAAACACCAAGTGGGTATGCAGAATATCGTTTCAGG
TTTTATCACTTTTACTATGCGAGTGGTACCGAGATTATTGCCAACAGTCTTACTTACTCT
GTTTTATAAATTACTTCGTAAATAAAAGGTGTAATATGTTGTCTATACAAGATTTTTCAA
ATAAAAATAGTTGCTAATATTTAGAGAAAATAAACATTAGCAACTATTTTGTCTACCATG
CCGATTATTCCTTATGAAGAGCGATAAACATAGTTAATTATTCTGTTTTAAGCGATAACG
TCTATCCATCATACAAAGTATGCCACCTATCGCCATAAACAATCCACCGAACCAAATCCA
ACGGATAAACGGTTTGTAGTATAAACGTACGCCCCAAGAGCCATCTTCTAAACGTTCACC
TAAGGCTGCATAGAGATCTCGACTAAATCCCCAGTCAATCGCAGCTTCAGTCATACCCAT
TTTACTGACATTGTAAAAGCGTTTTTCTGCGTGTAGTGTGGCTTCATATTTACCATTTCG
ATGAATTTCAATATCCGCTGTGCCACCAATATAGTTTGCCCCATTTGAGTCACGAATACC
CTTGAAGGTAAAGTTGTAATCTAAAATTTCAACTTTGTCGCCCACATTCATTCGTACATC
TTTTTCGATACTGTAATTTTGGCTAAAGGCAATACCAAACACAGTCATTGCAACCCCTAA
ATGAGCCAACACCATCCCCCAATGGGAACGAGAAAGTTTCAAAATGCCTTGCAAGAAACT
ATGACGATGCGTTGCTCGTTGATGTAGTTCATACAAACTCAATGCCACGATAATGATGGA
CATCATTGTCCCTAATACCACGCTGACAGTAATTTTGCTGGCAAAAAGATAAGGTAAGCC
AAAGCCAAGCAATACCATTACGGCTAATGAAATGAGGACTGGCTTACGGATAGCAGAAAC
CTGATCTCGACGCCATTTTACAAGCGGTCCAATTCCCAATAAAAATGCAAAAGGCACCAT
TAAGATCATAAACATCTGATCGAAGAAAGGTGCTCCGATAGAAATTGTCCCTAAACCAAT
TTGTTTATGAATTAACGGTAAAATCGTGCCTAAAAAGACCACCGATAAGAACGCCATTAA
TAGCACATTATTGAGTAATAACATTGATTCTCGTGAGTAACGTTCGGAATTGTCTAAGCT
CTTGATTTTACTGCCTTGATAAGCGTAAAGCAGTAGCGAACCGCCAATAACCACCACGAG
ATAAGCCAAAATATATAAGCCCCGAGTTGGATCAGAAGCAAAAGCGTGAACCGATACCAA
AATCCCTGAACGCACTAAGAATGTGCCGAGTAAGCAGAGTGAAAAAGCAAGAATAGCCAG
CAAGACCGTCCACGCTTTGAATGTACTACGTTTTTCCGTAACCGCTAAAGAGTGAATTAA
TGCCGTACCAGCAATCCACGGCATTAACGAGGCATTTTCCACAGGATCCCAGAACCACCA
ACCGCCCCAGCCAAGCTCGTAATATGCCCACCAAGAGCCAAGTACGATACCTAATGTCAA
AAATACCCACGCTGCCATAGTCCAAGGACGTGACCATCTCGCCCAAGCAGTATCAAGACG
ACCTGTCATCAACGACGCAATAGCAAAAGCAAAGGCAACAGAAAAGCCCACATAGCCCAT
ATACAGTAACGGAGGGTGGAAGATTAAGCCAACATCTTGCAACATCGGATTAAGCTCTCG
ACCATCAACAGGAAAATCAGGGAAAGTTCGGTTAAACGGGTTAGAAGTAAACAGAATAAA
GACTAAAAAGCCAATGCTAACCAAGCCCATTACCCCCAATACACGAGCGATGGCTTCTTC
AGGCATTTGTCGGCTGAATGTCGCAACGGCAACGCTCCAAAGGGAAAGTAGCCAAATCCA
AAGCAACAAAGATCCTTCGTGAGAACCCCAAACAGCGGAAAGGCGATACTCTAACGGTAA
CGTGCTGTTTGAGTTATTCACCACATACTGCACAGTGAAATCATTGACCGCAAACAGATA
AAAAAGCGAGCCAAACGAGATTGATAATGCTAAAAAAACCGCCCACGTCATCGGACGAGC
CAATGCCATCAGACTAGCATTTTGTTTATAAGCACCAACAAGCGGTAAGATCGCCAATAA
AATTGCCAATGAGAGAGCAAGAGCAAGGGTATAGTTACCTAATTCAGCAATCATTTATTT
TCTCCAAACGGCTGAGAGATCTGCGTTGCATCACGTTCTGATTTTCCTTTGAGATCTGCT
TCTGAAATCCCCATCGGCTGATGTTGCTTTTTCATCTGATCGCCTAATTCAGGTGGCATA
TAGTTTTCATCGTGTTTAGCTAACACTTCGGTTGCTTTCAGTTTTGTCGGCTCAACTAAA
GTACCTTGTGCCACAATCCCTTGCCCTTCACGGAATAAGTCAGGTAAAATCCCTTCATAT
TCCACCTGAATTGCAGGCCCAATATCATTGAGATCAAAGGTCACTTTAAGGGTCTTGTCA
TCACGTTTTACCGACCCATCAACCACCATACCCCCTACACGAATACGTTGCCCAACTTCA
GGCTTGGTTTCTGGATCATTATTTTTACCATAGATAATCTCTGATGGCGTATAGAATAAG
TCAATGTTTTGGCTTAACGCATATAAGGTTAAACCAACAGCAACGGCAAGCCCACTTAAC
ACTGCCATCACCACTTTCAGTCTAGATTTGCGTCTTGGGTTCATAAAAACCTCGTTGTAA
TCACTCAAAAATCAAATAGAAAAATTAAAGTGCTATCCTAACAAAAAATCTGATAAGAAT
CGTTAAATATTCGATTATTTTATTCTTTAGTATATAAAAATCATGTCTACCCTAAGACAG
GAAATGGTCGAACATTCTCTAATTGAGAATGTATTTGATTAGGTACGGTTGATCCTAAAG
TCCAAGAAATTATACTGCCTCTTTCGATGTTACTTGTGTACTTTAGGGGATGCCAAACAT
AGAGAGAAGCAAGAACTGCTTGTTTTTGAACATAAATATAGGTAGAAATAACCGCACCTT
ATTGTTATAAGTTGCGGTTATTTTTTGCTACTTATAAGGCTTTTAAAATATCGTCCACAC
GTTCTTTCGCATCACCAAATAACATTTGAGTGTTTTCTTTGAAGAACAGTGGGTTTTGTA
CGCCTGCATAGCCCACTGCCATTGAGCGTTTGAACACGATAACATTTTGTGCTTTCCACA
CTTCAAGTACTGGCATACCTGCAATCGGGCTGTTTGGATCGTCCATTGCCGCTGGGTTTA
CTGTGTCGTTTGCACCGATAACCAAGACTACGTCAGTATCTGCAAAATCGTCATTGATTT
CGTCCATTTCTAATACGACATCGTAAGGCACTTTCGCTTCAGCAAGCAATACGTTCATAT
GGCCTGGTAAACGTCCTGCAACTGGGTGGATACCAAAGCGAACATCTACGCCACGGTCGC
GTAATTTTTGGGTGATTTCTGCCACAGGATATTGTGCTTGTGCCACTGCCATACCGTATC
CTGGCGTGATGATCACAGAGCTTGCATTTTTAAGTAATTCTGCCACTTCTTCTGCGGTGG
TTTCACGGTGTTCACCTTGTTCTTCATCTGAGCTGACTTGAACATCGTTACCAAAGCCGC
CTGCGATAACGCTGATGAACGAGCGGTTCATTGCTTTACACATAATGTAAGAAAGGATCG
CACCTGAAGAACCGACTAATGCCCCTGTGACGATTAGCAAGTCATTGCTTAACATAAAGC
CTGCTGCTGCGGCTGCCCAACCTGAATAAGAGTTAAGCATAGAAACAACCACTGGCATAT
CCGCACCACCGATAGAAGCCACCAAGTGCCAACCGAAGGCTAGAGCAATTGCAGTCATCA
CTAACACAGGGAAAATATTTTCTGGGTTATTTAAGAAAGCAACCATTAATAATGCAGAAA
CTACAAGTGCCGCAAGGTTTAATTTGTGGCGGTGTGGCAACATTAATGCTTTTGAATTGA
TAATGCCGCGTAATTTACCGAAAGCAACCACAGAACCTGTGAAAGTGACCGCACCGATGA
AGATACCAAGGAATACCTCAACATTGTGGATATTTTGTAGCACTGGATCTGTTTCGTGTG
CAAGACCGTAGCTGTTAAAGCCGACTAATACCGCCGCTAAACCTACGAAGCTGTGAAGAA
TTGCCACAAGCTCAGGCATTTCGGTCATTTCCACTTTTAATGCTTGACGAATACCGATAG
CACCACCGATTGCCATTGCGATTAAAATCCAAATGGTTCCTTGTGATTGTGGTCCAAAAA
TGGTTGCGATAAGGGCAATGGTCATACCCACAATGCCGTACCAACAACCTGCTTTTGCCG
TTTCGTGTTTAGAAAGCCCTGCAAGGCTCATAATAAAGAGAACGGCTGCGACAATATATG
CCGCTTGTACTAAACCTAAAGACATACTCTTTCTCCTTAACCTTTTCTAAACATTGCTAA
CATTCTTTGGGTAACTTTGAAGCCACCGAAGATGTTGATACTCGCCACTAAAATCGCAAT
AAAGGCAAGCGCACTGATAAAGAAGCTACCTTGTGAGATTTGTAGTAACGCACCGACAAT
GATAATACCTGAAATTGCATTGGTTACTGCCATTAATGGCGTATGTAATGCGTGGCTGAC
GTTCCAAACTACATAGTAACCCACTACGCAAGAGAGAACGAAGACGGTGAAGTGAGATAA
GAATGCCGCTGGTGCAACAGAGGCTAACCATAAGAATGCGATCACCGCTAAGGCTAATAA
GCCATATTTAATGCGAGGATCTGCCGGTTTTTCTTCTTTTTTCTCCGCAGGTTTTGCTGC
CGCTTTTTGTTGTGGCTGTGCAGATACTTGAATTGGTGGTGCCGGCCAAGTGACTTCGCC
ATCACGGATTACGGTAACGCCACGCAATACTACATCTTCAAAATTGATATTGATGTTGCC
ATCTTTCTCTTTGCAGAGTAATTTCAAGAGATTGACTAAGTTGGTGCCGTAAAGTTGAGA
TGATTGAGTTGGTAAACGACCTGGTAAATCGGTATAACCGATAATTTTCACTTGGTTTTC
TGTGGTAACCACTTTACCTGCTTGGGTTAATTCGCAGTTACCGCCCGTTGCAGCCGCTAA
ATCCACAATCACCGAACCTGGTTTCATTGTGGCAACCATCTCTTTGGTAATTAAGCGTGG
GGCTGGTTTGCCTGGGATAAGTGCGGTGGTAATAATAATATCCACTTCTTTTGCTTGTTC
AGCATAGAGTGCTAATGCACGGCGGTTAAATTCTTCCGACATCACTTTCGCATAGCCATC
ACCGCTGCCACCTTCCTCTTTAAAATCAATTTCAAGGAAACTTGCACCCATTGATTGTAC
TTGTTCTTTTACTTCAGGACGAGAGTCGAACGCACGCACGATGGCACCAAGGCTGTTTGC
TGCACCAATTGCGGCTAAACCTGCAACGCCTGCACCAATCACAAGTACTTTCGCAGGTGG
CACTTTACCTGCTGCGGTAATTTGACCTGTAAAGAAGCTACCAAATTCGTGAGCGGCTTC
AACAACGGCACGATAACCAGCAATGTTCGCCATAGAACTTAAAGCATCTAGGGCTTGCGC
ACGAGAAATACGCGGCACTGCGTCCATCGCTAACACATTGATTTTCTTCGCAGAAAGTTT
TTGCATTAATTCAGGATTTTGAGCAGGCCAAATAAAGCTCACAAGCGTTGCCCCTTCCTT
GATTAATGCAATTTCCGCATCGGTTGGTGCATTGACTTTAAAAATAATGTCTGCATTCCA
AACGGCTTGTGCGTTGGCGATAGTCGCACCTGCTTGAGCGAAAGCATCGTCTTCAAAACT
TGCTTTAAAGCCAGCATTTTCTTCAATGATGACTTCAAAACCAAGTTTCTTAATCTGTTC
TACGGTTTTTGGCGTTGCCGCCACACGAGTTTCACCGTCTAACAGCTCTCTTGGTACACC
AATAAGCATAAAGACTCCTGTAGGTTGTGGTTAAAATAATAATGAATTAAAACATTGCAA
ATGTATCATTTATTTAACTTCTTGGGGGATTTTTTTCACGTTTATTTTGAAGAAATCTTA
AAATCATTTAACCGATTTTTTACAAGCGGAGGATTTAGTAATAAAACTTGCAAAAGATAA
ATTATTCATTGGAGTTATTAGGACTTTTTTGCTATATTTATGCCCAATTTTTTGCCCTAA
GTCTATGGGCTTATTTTGCTTTTAACTAAATTTAATGGATCCCTTTTATGTTTAAGAAAT
TTCTAGGATTATTTTCAAACGACCTTTCAATTGACCTTGGTACTGCAAACACGTTAATTT
ATGTAAAAGGGCAGGGTATCGTGCTTGATGAGCCGTCAGTAGTTGCGGTACGTCAAGATC
GTGCTGGTTCATCAAAAAGTATTGCAGCAGTAGGTAGTAATGCAAAATCAATGCTAGGTC
GTACACCAAAAAGCATTTTAGCTATTCGTCCGATGAAAGATGGGGTGATTGCGGATTTCT
ACGTTACTGAAAAAATGCTACAGCATTTTATCAAACAAGTGCATAGCAACAATTTTATGC
GTCCAAGTCCTCGTGTGTTAGTGTGTGTACCAGCAGGGGCAACTCAAGTAGAGCGTAAGG
CAATTAAAGAGTCGGCGATTGGTGCTGGTGCTCGTGAAGTTTATTTAATTGAAGAGCCTA
TGGCTGCGGCGATTGGTGCAGGCTTACCTGTAGCAGAAGCTGCTGGTTCAATGATAATTG
ATATTGGCGGTGGTACAACAGAAGTTGCGGTACTTTCATTAAACGGTATCGTTCATTCTG
CTTCGGTGCGTATTGGTGGTGATAAATTAGATGAAGCAATCATCGCTTACGTGCGCCGTC
ACTATGGTTCTGCGATTGGTGAAACAACTGCAGAGCGTATCAAAAAAGAGATCGCAACAG
CTTATATTCAAAATCAAGATGAAATTCGCACAATGGAAGTTCACGGTCACAATCTTGCAG
AAGGTGCGCCTCGTACATTCGTGTTAGGCTCAAAAGAAGTGTTAGAAGCGATTGAACAAC
CTTTAACAGGCATTGTTGATGCAGTAAAAGGGGTTCTAGAGCAATGTCCACCAGAGTTGG
CTGCCGATATTTTTGAACGTGGAATGGTATTAACAGGTGGCGGTGCTTTATTACAAAATC
TTGATGTATTACTTTCAGAAGCAACGGGCGTGCCTGTTATCGTTGCCGAAGATCCATTAA
CTTGTGTGGCTCGTGGTGGCGGTAAAGCACTTGAGATGATCGATATGCACGGTGGCGATC
TCTTTAGTGACGACAACTAATTCAACCTTGAGTTATTAGCATAAAAATGGACAATATCAA
CGGCTATTGTCCATTTTGCATTTAACAAGATCCATTAAATATAACTGAAATATGAAACCA
ATTTTTGCGAAAGCACCACCTATCGGCGTAAGACTATTCTTTGCAATAGCGATCTCTATC
AGCCTGATTTTACTTGATGGTAGAAGCAGTGCAATGATCCAAATGCGTAATGTCCTCGAA
ACAGCGGTCAGTGGCTTGTATTATTTTGCAAATACCCCTCGCACCTTATTAGACGGTGTA
AGTAATAACTTTATCGACAGTCAAAAACTGCAAGTTGAAAACCGAGTATTAAAAGAACAA
CTGCGTGAAAAGAACGCAGACTTATTGCTACTCGATCAACTCAAAGTAGAAAACCAACGT
TTACGTTTACTACTTAGTTCCCCTTTACGCCAAGATGAATATAAAAAAGTAGCTGAAGTG
CTGACCGCAGAAATGGACGCTTACCGCCAACAAGTAGTAATAAATCAGGGACAAAGTGAC
GGTGCTTTTGTTGGTCAGCCCGTAATTGATGAACGAGGCGTTGTGGGGCAAGTGATTTCT
GTCGGGAAAAACAGTAGTCGAGTATTACTTTTAACCGATGTCACTCACGCCATTCCCGTA
CAAATTTTGCGTAACGATGTTCGAGCAATAGCCAATGGCAACGGACACAGCAATGAATTG
ATTTTGGATAACTTACCAAGAACTGTGGATATTGCCAAAGGCGATGTACTTGTCACCTCT
GGCTTAGGCGGACGTTTCCCTGAAGGCTATCCCGTTGCCGTAATTGAAACCGTACAAAAT
GATGGTTCAAACCATTTTGCCAGAGCAACGGCTAGACCGCTCGCCTCACTTGATCGCCTG
CGTTATTTATTACTGTTATGGCCAACAAGCGAAGAAATCCGCAATGCATCAAGCCTTTCA
CCGCAAGATGTGCGTGATGCTGTGGAAGAAAGACGTAAAAGTCTAAACCCATTAGACCGC
TTGAAAAATAGTAAAAAAGAACAAGTAAGTAGTGATGAACAAAAAGAAGAAACTGTCGAA
CCTGAAGAAACTGTAAATCCAGCAACACAGCCAGAAGTCGATAACGGTATTAATCACAGC
ACAGAGCAAGGGGCAGAATAATGCGTGAAAATATGATCTTCCAAATGTTAGTGCTGACCT
TCATTTTCGTCATCGCTTTTGTCCTAGAGATTATGCCTTGGCCTGTGGATTTACAAGGAT
TACGCCCAACTTGGGTTGTATTAGTGCTTATCTACTGGGTATTAGCTCTGCCTGATAAAG
TTAGTGTCGGCACCGCTTTTTTAGCAGGAATTGTTTGGGATCTGATCTTAGGCTCAATTT
TAGGCATTCACGCTTTAGTATTGTCAATTGCGATCTATTTTGTTGCCAAATATCATCTTA
TCTTGCGTAATCTCTCGTTATGGTTACAGAGCTTACTCGTGATGGCATATATCGCACTTA
TTCGTTTCTTCATCTTCTTTATCGAATTAGTGCTACATAGTGCAGAATTTAACACCCAAG
AAATTATCGGGGCGATCATAAGCGGTATCTTATGGCCGTGGATTTTCTTACTGATGCGAC
ACATACGCCGAGGACTGCATTTACGCTAATGAACAGCTTATCTTTCGATTTTTCTGCGGA
TTTTCGTCCCCTTTCCGCTCGAATGCGACCACGCACTTTAGCTGAATATGTCGGACAATC
ACACCTGATCGGCGAAGGTAAGCCCCTACGCCGAGCGATTGAAGCTGGGCATAGCCACTC
AATGATTTTATGGGGGCCCCCAGGAACAGGCAAAACCACCCTTGCAGAAATTATCGCAAA
CGAACTTGATGCCGAAGTTGAACGCCTATCCGCCGTCACCAGCGGTATCAAAGAGATCCG
AGAAGCCATCGAAAAAGCCAAACTCAACCGACAATCCAGCAGACGTACTTTACTCTTTGT
TGATGAAGTTCACCGTTTTAACAAAAGCCAACAAGATGCCTTTTTACCCCACATTGAAGA
CGGCACCATTATTTTTATCGGTGCAACCACTGAAAATCCGTCCTTTGAACTGAATAACGC
CTTGCTATCAAGGGCAAGAATTTACATTCTCAAGCCACTACAAGCGGTCGATATTCTAAA
AATTTTACAAAATGCCATTGCAGATGAGCGTGGGCTAGGCAATGAAAAACTTATCATTCA
AGATGATGTGCTTCAACTGCTGGCGGACTACGTCAATGGCGACGGACGTTTTTCTCTCAA
CTGCCTTGAATTAATGTGCGATATGGCAGAACAATTACCACAAGGAAAATTGCTGGATAA
AGCCTTGCTCACCGAGGTGTTGGGCGAACGCCAAGCTCGTTTTGACAAAGGTGGCGACCG
CTATTACGACCTGATTTCTGCCTTACATAAATCCATTCGAGGCTCTTCCCCTGACGGTGC
ATTATACTGGTATGCTCGTATTTTAACCGCTGGTGGCGATCCACTGTATGTTGCTCGCCG
ACTACTTGCGATAGCTTCAGAAGATGTCGGCAATGCCGACCCAAGGGCAATGCAAGTCGC
CCTTGCAGCGTGGGATTGTTATACCAGAGTAGGGGCTTACGAAGGCGAACGGGCTATCGC
TCAAGCGGTGATTTACCTTGCCGTTGCCCCAAAAAGTAATGCCGTTTACACCGCATTCAA
ACAAGCCAAACGCCTAGCTCAAGAAGGCAAGGATTACGATGTTCCTGAACATCTGCGTAA
CGCACCGACTAACTTAATGAAATCCTTAGGTTACGGCGAAGAATACCGCTACGCCCACGA
CGAACCTAACGCCTACGCTGCAGGGGAAAATTATTTTCCACCTGAACTGAAAGATACTCA
ATTCTACTTCCCAACCGAACGTGGAATGGAAAAGCAAATCAAAGAAAAAATGGCGTGGTT
GAAAGGGTTGGATTTGCAGAGTGAGGTGCAGAGGTATAACAAACAATAAGTTTAAATTTG
TTTACTCAACTCAATAAACACCCTATGTTTATCATAGCTATAAAGAACGTGGTTACTTTG
CGTTTTAGTAAAATTGTAGGTTAAACGAGGAGTGATCCCCCATAAATGCACGGCACGATG
CCAAATTGATGCATTGAAGCCATATTCTTTATTACGTTGAATAATGCGGAAAATCGCCTC
TTTTTTATAGCGTTTTTGAGCTACACTTACGGAGAGGCGAGTAGAAAGCCCCTTGCCCCA
TTCTTGTCCCCAACCTAAACTAATCCCCCGACGGAAAAAGCTATCATCTTTATCACGAGT
AGCGGTGCGATTGTAGTTTAAATTTGCAAACCAATATTGGTTTGCATTGGCTAAATAAAC
TAACCCACCAGAGATAAAGTGATAATTGCCATTGAGGTGCAAGCGACTTGCATAGCGTTG
TTCGGCATATTCATAGTTAGTGTTGAGTTGCCATTTAGGTGATAACCAATAGTTTGTTTC
AAGGGTTAAACCGCCTGATTTAGAAAAACGTCTTAATGTATCACTTTGATTAGAGCCACC
TGCATAAAGTGTTTGTTCCATAAATGGCAACAGCCTCAGGTTATATTTTGCATTTTGAAA
ACCTAGCCCCACACTGCCTCGTAAGCTCATTTCGTTGTATTTTTTATTATCCCAGTAGTA
TTTGCCGTTGGTAGCAAGACGTAGTTCATTAAAGAAACCATTTCCCCACGACCATTTTTT
ACCGAGATCGAAATTAAAACCGACACCTTCTGCCGATTCTCGTTTTGGTGCGTGCCAGTT
GCCGTAGGTTGTTCCTGCTTTCGGTGCATTATTGATATTAGGATCGTTAAGATAAGTCAC
GCCACCCGAAAACGTCCAACGATCTCGTTGGTTTATCGCATTAAGATATTGATCGATAAG
TTGGGTAATTTCGGGGATAAGCGGTTCTGAACGCAGTTTTTTAAACTGATCTTCTGAAGC
CTCTAATTCGTTATTTTCAAATAGGGCTACCGCAAGTTGTAAACGAACAGGCTGAATATC
TGCTTGTTCGGCAAGGATCTGACGATATAACTTGATCGCTTCCGTATATTGCTGATTTTT
CTTTGCCACAATTGCCGATGCCCATTTGGTGAGAATTGGATCGTGAAATTGTGCAGGAAG
CTGTTGGTAAATGGGATAAAGCAATTCGACATTGTCAATATTACCTTGCATTACCGCAGG
CAATAATGCTCTTATCACTAAATCTGGATATTTTACCAACTCTTTTGAAGTCATTGTAAT
ACTACTCTTATCCGTTTCCTCCTTAGCGATTTGATGAACCTTAAATTGATGGCTGTGAAT
GAGGATATCGGCTTTTTCTGCTTGGACTCTATTATCATTTAGATGTTCAGTAATACTATC
CTGAGATAGTTTTGCTATAGAGTAGTTAGCTAAGACTAATAAAAGTGTTGCACTAATAAA
CGAGTGATTCATAACGTTCCTATAAAAGCGTGAAGCAATGTCAAGGTTGTTGATTTTTAT
TAACAATAACTTAACTGGTACTTACATTGTTTGAATTAATGTTGTAATTGTCAAACTTGT
CAGATATAATTGTTGATAATGATTTTTATTTTGGTTGCTAGACTTATTCTAATATACTCA
TATATTATGTTGCAATGGTTTTATAACAGGTTTTATAACATTTCGATTTTTTTATCTGTA
ACTCTTGTTCATATCGGGTTGGCATATACGATTTCACAATTATCTTGGGATAGAGATCTC
AATCATTTTGGGGACTTAGAAAATTTACAAATGGTTGAAGTAAATTTAGGAAGCGAAGAG
CCCCTTGAAGTGAAAAGTGAAAGTGAACCAGAGGTGACACAAGAGCCAGAGCAAATACTC
AGTACAGAAGTAGCAGATGTTTCACAAGCAGATCTCGTTAAAAAAGAAGAGAAACCTGAA
GTAAAGGTGAAAAAAGAGATAAAAAAATCCCCAGAAAAGCTCACCAAAAAAGTAGAGAAA
AAGAAAGAGTTATCGCCTAAACCTCTATCAGATAAAAAAACAAACACAAGCCAAGTTGCC
CAAAATCATCAACAAGGAAATCAAAATGGTGTTGAAGGGAGTAAGTCTGTGACCGGAAAT
GCCAAAGTAGATGCTTCTCTTGGTGCAGGTTATGGCAGTGCAATGCGAGGTCGTTGTTCA
GATATTTCTGATGAATCTGATGATGTAGGCAGTGTGAAATTAAAGGTAACAATAGGAACG
AACGGTAAAGCAACAAATGTAGAGATTTTATCTTCTTCAGGTATTAAACGTTTGGATAAT
CAAGCAAGCAGAATGGCATCGGGACACACCTATCAACCAGCCAAAATAAATAATAGTGCA
GTGGTAGGCAGTGTGATTTTCAGTATTCATTTTAAATGTGGGGCAGCAGCCTAAATTATT
TGAGGTAATTTATGAATTTAATTCAACTTCTTCAGCAACAAGATATTGTACTTTCTATTT
CCTTTGGAATTTTAGTCGTGATGAGTATTTTATCTTGGAGTATTATTTTAATCCGTCTAA
TTAAAATGATGGGTGTAAGAAAAAATAATCAACAAAGTTTTCAATTAGTAAAATCTGCTG
AAAATCTTATTCAAGCAGAGCAATATATTCAAAACAAGCGGTCTGAAATTGCAGATATTT
TACAGCTAACTTTTAAACAATGTGAATTATATCAAGCTAAAGAAAAGAACCATTTATCTC
ATCAACTTCCATTTAAAGATTTCCTGACATTGCATTTGCGAAATGCCATCACTCAATCGT
TGCGTAAATATGATGGCGGTTTAGTTGCACTCGCTTCTATTGGTGCGGTTGCCCCTTTCA
TTGGATTGTTTGGCACAGTCTGGGGAATTTTTAATGCACTTATGGATATTAGTCAGCAAG
GGCAAGTCAGTATTGCAACCGTATCTGCACCTATAGGGGAGGCATTAGTTGCAACGGCAA
TGGGATTATTTGTCGCCATTCCTGCAGTACTTGCCTATAACTTAATTACTCGCCTTAATC
GTAATCTTTCTCAAGATTTAGATCATTACGCAAACGAGTTATTTATCTATTTATTACATC
ACTATGGAGAAAATAAATAATGGCATTTGGAAGTTTTGATAAAAATGAAAATTCGGTAAT
GTCAGAAATTAATGTCACGCCATTAGTTGATGTAATGTTGGTGTTATTAATTGTTTTTAT
GATCACAATGCCTATATTAACGCAATCTATTCCACTTGAATTACCAACCGCTAATGTTGA
GAAAAAAGATGAAGCAAAAGATATTTTCAGGGTGGCGATTAATCCTACGGGCATTTATTT
AGGTGAGAAGTTAGTGAATGAAGAAGAATTAAAACAATCATTTCTGACAAAATTTCAGGA
AAATAAAAATACCGTTATTGCTATTTCTGCGGATATTTCCGTGGAATATCAACATATCGT
TAAAGTCCTTGAATTAGCCCAAAACGTTGGGCTAACCAAAATTGGCTTTGTAACCCAACC
AACTAAATAAATGCAGTGTTTTTATATCGGAGGCAAATATGCATTTTAAACTTAATCCCT
ATGCGTTAGCGTTTACTTCTCTGTTTCTTGTCGCTTGTTCTGGTGGAAAAGGAAGTTTTG
ATTTAGAAGATGTTCAACCTAATAAGACAACGGGCGTGTCTAAAGAAGAGTATCAGGATG
TGGAAACCGATAAGAAAGTAAAAGAACAGTTAGGGGAATTGATGGAACCTGCTTTGGGGT
ATGTTGTAAAAGTTCCGGTGAGTCAAAGTGGAGTAAAAAGAACGGAAATTTCAAATCCAG
AAGCAATTACTGATGAAGATCTCAAGAAAATACCAAATCACGAGACTATCAAAAGTGTAG
CTGATCAAAATTATGGCTGGGTAGTAGATAAAACAGCAGATAAAACGATGAAGTATGTTC
GTTCTGGTTATGCAATTGATGTAGATCATTATGGTACTCGTGATAAAGGTTATGTGTTTT
ATAAAGGCATCACTCCCTCAAAAGAATTACCGCAGGGACCAGTCCTTACCTATCAAGGTG
AATGGGATTTTACCTCGGATGCTAATTTAGATGCCAAAAGACCTAATAGTAACCCTGAAT
TTAATGGGTATGGTCCAGGGCAGAGAATTGCAACAACATCTGCAAATGCTAAAGGTAGAA
CCTATACATCTGAATTTGAAGTTGATTTTTCAACAAAAAAATTAAAAGGAAAATTAAATA
GCAAAACAGCAAATGCAGAATCATTAGAGCGTTACAGTATTGAAGCAGAACTTAAAGGAA
ATCGTTTTAGAGGTAAAGCAATAGCCAAAGACACTAGTGATGCAATTTTAGGTAAGTCTT
CTGATTATCTTGAAGGTGGTTTCTATGGACCTAAGGCAGAAGAACTTGCAGGAAAATTTA
TCACAAATGACAAATCTCTTTTTGCCGTTTTTTCAGCAAAACACAATGGCTCTAATGTTG
ACACCGTTCGTATTATTGATGCCTCAAAAATTGATTTAACTCATTTTAATTCTTCAGAAC
TTACCAATTTTGGCGATGCTTCCGTTTTAATTATTGATGGGAAAAAAATGGATCTGGCAG
GTACCGATTTTAAAAACAGTAAAACGATTGAGATCAACGGTAAAACAATGGTAGCTGTAG
CTTGCTGTAGTAATTTGGAATATATGAAATTTGGTCAATTATGGCAAAAAGAGGGTGAAA
CAGCCAAAGATAATAGTTTATTCCTACAAGGTGAACGTACTACAACGGATAAGATGCCAA
AAGGCGGAAACTATAAATATATTGGTACTTGGGATGCACTCGTATCTAAAGGGACGAACT
GGATAGCGGAAGCGGATAATAATCGAGAATCGGGCTATCGCTCAGAATTTGATGTTAATT
TTGGTGATAAAAAAGTAAGCGGCAAGTTATTTGATAAAGGCGGTGTAAATCCTGTGTTTA
CCGTAGATGCAAAAATTAATGGTAATGGTTTTACCGGAAAAGCTAAAACCTCAGATACTG
GCTTCGCTCTAGACTCAGGCAGTTCACGTTATGACAATGTGAAATTTAGCGATGTAGCAG
TTAATGGTGGCTTCTATGGTCCAACGGCAGCAGAGCTTGGCGGACAATTCTTCCATAAAT
CAGACAATGGCAGTGTAGGTGCTGTCTTTGGTGCAAAACAACAAGTAAAAAAATAATAAG
GAATTTGCTATGAAAAATAAATTAAATCTTATTAGCCTTGCTCTTCTTAGCCTCTTTGCC
GCACAAAGCTATGCAGAACAAGCGGTACAATTGAACGATGTTTATGTCACAGGTACCAAA
AAGAAAGTGCATAAAAAAGAGAACGAAGTGACAGGCTTAGGGAAAGTGGTGAAAACGCCA
GACTCACTCAGTAAAGATCAAGTGTTAGGGATGCGAGATCTGACTCGTTACGATCCTGGT
ATTTCAGTGGTAGAACAAGGGCGAGGTGCAACGACAGGCTACTCAATTCGCGGGGTAGAT
CGTAATCGTGTGGGCTTGGCATTAGACGGTTTGCCACAGATTCAATCCTATGTAAGCCAA
TATTCACGTTCCTCAAGCGGTGCCATTAATGAAATAGAATACGAAAATCTGCGTTCAATC
CAAATTAGTAAAGGGGCTAGCTCTTCTGAGTTTGGTAGTGGTTCGCTAGGCGGTTCGGTG
CAATTCCGTACCAAAGAGGTAAGCGATATTATTAAACCAGGGCAATCTTGGGGATTGGAT
ACCAAAAGTGCTTACAGTAGTAAAAATCAGCAATGGCTAAACTCACTTGCTTTTGCTGGT
TCTCATAATGGCTTTGATGCACTTGTGATTTACACTCATCGTGATGGTAAAGAAACGAAA
GCTCATAAGGATGCGGAAAGTCGTTCTAAGCGTATTCAAAGAGTGGATCTCGCAGACAAT
AATCCTCAAGATAGCAATTGGTTTAAAGTTAAGAATGATTGTCCAAGTTTGAACTGCGAA
CCACGTCAGCAGGTTGGAGTGTCTTATGATGGTCAGAAGCATATAACAGAGCAACTTAGT
GCTAAAGAATATACAGGTGAAGAACGAGCTTTGCCTGATCCAGTGAAATATAAATCTGAT
TCTTGGTTGGTTAAATTAGGTTATAGCCTTTCACCAAAACATTATGTGGCTGGTGTTTAT
GAACATAGCAAGCAACGCTATGATACTCGCGATATGACCTATCCTGCTTATTGGCAGCTA
TCAGATTTAAAAAATGGTAATACGTGGTATCCAATGAATAATGCTAAAGGGTTATATCGT
AGTAATGCTTTAGATGGTGTTGCTATTGATTACTTTACAGAAGATGGTGTGAAATCCTCA
AAAGGATTACGTTGGGCAAAAGCTCGTTTTATTGATGAGTGGCACACTCGTGATCGCTTA
GGTGCTTTATATCGTTATACCAATCAAGATAAAGATCGTCTGATTGATAGTCTATCTTTA
AGTTTCGATCAGCAAAAAATTGATTTATCTACCCGCTTGAGAGAGAACAACTGTTCCGAA
TATCCAACCATAGATAAGAACTGCCGTGCAACTCTTGATAAACTTTGGTCTTCCACTAAA
AATGAGCAAAGTTCTTATGAAGAAAAACACGACACCATTCAGCTATCGTTAGATAAAACC
ATACAAACGGGATTGGGCAAACATCAATTAAATATGTTATTAGGTTCAGACCGTTTTAAT
TCCACTTTAAAACGCCACGAAATTTTGAGTGAGTTTTCTGTGGGAACTTGGCATCGTATC
AGTGGTAACGGTTATCAAAATAATCCTTACATCTATGAGCTAAAAGATCAGAAGATTTAT
GCTCAAAATGTCTGTGACTATACTGGCACTATTGCAGGCAAAGCAGATTGTGCTACAAGT
AAAATCAAAGGGCATAATCACTACATTGCTCTGAGAGATAATTTTGCTATAACCAAGTAT
TTGGATATTGGTTTGGGTTACCGTTTCGATAAGCATAAATTCCGTAGCACTCATCGCTGG
GCAAATCAAGGCGATTATAAAAACAGTGCGTGGAATATTGGCATAGTCGCAAAACCAACG
TCATTCCTATCGCTCTCTTATCGAGCATCATCAGGCTTTAGAGTGCCAAGTTTCCAAGAG
CTATTTGGCTTACGCTATGATGGTGCAAGAGCAGGCTCCAGCGATGCTTACCAAAAAACA
GAGAAGTTATCTCCTGAAAAATCCTTAAACCAAGAGGTTGCTGCGACTTTCAAAGGTGAT
TTTGGTATCGTTGAAGTCAGTTATTTCAAAAATGACTATAAGCAGTTGATTGCTCCAGCA
GAAAGAATGCACCAAACTCAATCAATGATTAACTATTTTAATGTGCAAGATATTAAATTG
GACGGCATTAATCTTATTGGTAAGCTAGATTGGAATGGGGTATTTGATAAAATTCCTGAG
GGCATTTACACAACATTGGCTTATAGCAAAATGCGAGTAAAAGAGGTGAAAAATTATCCT
GGGTATATGAACATTCGTACCCCATTGTTAGACACCATCCAGCCTGCTCGCTATGTCGTA
GGGATCGGTTACGATCAACCAGATGAAAAATGGGGCGTGAATCTAACAATGACTCATTCC
AGCGGAAAAAATCCAGATGAGTTAAGAGGTAATGAACAAGTCGGTTTTGCCAATTATGAA
CGAACTGCTACGAAAAAAAGAACACGCTCTTGGCATACCTTTGACTTAACGGGATATATC
ACCCCTTGGAAACATGTAACGGTACGAGCGGGTGTATATAATCTGATGAATTACCGTTAC
ACCACTTGGGAATCCGTACGTCAATCTTCGCTTAATGCGATTCATCAGCATACTAATGTG
AAAGATTACGCAAGATATGCAGCCCCTGGTAGAAACTATGTCCTTTCAGTAGAGATGAAG
TTCTAACTTTCTATAGAGCATGGAATAAATTTGTGTAAATACCTGTTTCTGTGATAATAC
ATCTAGATACAGGTATTTTTATAGGTGAGCAGGAATTCGGCATATTATACGACAAGTGTT
ATTGAATCTCTAGGTGATGTAATCCGTCGAGTAATTAAGGAAAGAAACGTATTTCCAATT
GATGATGTGACATTTTAAATAGCATAGTTTTTGGCAGATCAGCAAACAAATTTGCCTACT
TGCCGCAATTAATAAGATGGCAAAAATGAAGCATGCTAACTCTAAACTAGAAACAGCCAG
CTTATTGATTTTGGTGATCGCCTAAGCGACCACCATAAGTTTAAAATGAAGATACTTAGA
ATTAGAGATAGATGTACAAATAACAGCGCTTGGATATGTTATCTCAGATACAAATATTTA
CGCCATCTATAATGCTTCATTCGCTTTTTTAATACTATCATCTGCTCTGCGTGCTTCACC
TTTATGTTTTTGTTTATTTAACTGGGTTTCAAGTTTTGATTCTACTTCGTTGATAGCTTT
ATAGAGATCTTCATCATGTGCTTTTGCAAATAAATCGCCAACAGGGGTTCCAATAGAAGC
CTCAACTTCGTAACCATTTGGTAATTTGTGGATAATAAAGTGAGGGTTAATTAACTGAGT
TTGCCATTTATTCAGTTTAGCCAAACGCTCCTCAATGTGCGTACGAATTGCAGGGGTCAC
TTCCATTTGTTTGCTTGAAATATTGATTGTCATAGCATGTACCTCTTTTATTATGACCTT
GTTGGTCGTTGAATGGATGACTTCAAATTATGCCTTTCCCCCTAAAATTTCAACCCCTAA
AGTTAAACAATTTTCAAAAACTTGATCTACTTAACACTTTTCTGGTTTTTTTGACTATAA
TTCCAACGATATTTGTGAGAGGTATTTATGTTATCAGAAACTCGCTTGGCAAAAATTCAT
GAAATGGAACAGATTTTAAATGAAGCAAATAGCCTAATGAATAAAATGGAACAGCTTCAA
CAGTCGTGGATAGTTCTTTTACCAAAAATCCGAGAGCTAGAAAATTATTATGCTGAACAG
TGGCAAGAAGATTATAATGCTGATGAACGAGGGGAAATTCCCTCAGAGATGATTCGAGGC
GTATTAAGTGAAGATGCCGTGTATAATTTATTCATTGCTCATCGAGAAATCGCACTGGAG
TGGATTCGCTTGTCAGTGAAATCAATGGAAACAACATAATGATAGATAAACCACTTCCTC
CTTTTCAGCGAGCCTTTTTACATCCAAAGTATTGGGGTTTATGGCTAGGATTGGGAATTT
TCAAACTGATTTTATGCTTACCTTACCCTATTTTAGCGAAAGTCGGTAAGGGCTTAGGTA
AACTGTTTACCCGATTAGGTTTGGATAAACGCCGTATGCGAATTGCCAAACGGAATTTGG
AACTTTGCTTCCCAGATTATACCGCTTGTCAAATTGATGAAATTTTAGCTCAAAATGCCG
AATCTGTCGGAATGGCAATTATTGAAACAGGGATGGCGTGGTTTTGGTCAGATGAACGTA
TTCTTAAATGGTCGAAAATAGAAGGATTGGAACATCTGAAAAATCAGCCTGAGGGTTCGG
GGATTATTTTTGTCGGTGTTCATTTTCTGACCCTTGAACTTGGGGCAAGAATTGTCGGGC
TTCATCATCAAGGGATTGGCGTATATCGTCCGAATGATAATCCGCTGTTAGATTGGATTC
AATTTCGTGGGCGAGTACGTTCTAACAAAGCCATGCTAGATCGCAAAGATTTACGCGGTA
TGATTAAAGCTCTTCGTGCAGGGGAAACCATTTGGTATGCTCCCGATCACGATTACGGAC
GCAAAAACAGTGTTTTTGTGCCGTTTTTTGCGGTGAAAGAAGCGTGTACAACAGCTGGAA
CGAGAATGTTATTACGTTCCGCCCCAAATAGTATCGTTGTGCCATTTACCCCAATGCGAA
ACGACGATTTTTCAGGTTATACCGTCAAAATCAGGCCTGCAGTAGATTTTAGCCAGTGCA
AAAATGACGTTGATACTGCAACCTTAATGAACAAGGTCGTAGAAAGCGAGATTATGCAAG
CTCAGAGCCAATATATGTGGCTACATCGTCGTTTTAAAACCCGACCGAATGAGAGCGATC
CGAGTTTGTATTAAACCGCCGACATTAAACCTAGTAGGGACGCCACGCTTGGCGTCCTAG
AAAACAATTTTTAAGGTAGCAACTGTGTTTGTGAATGCTCATAGTTTCAGAAATTTCAAT
ATGACGAAAGAGATAGTGAACAAAACCAAAATTGTCCTTGCCACAGGCAATCAAGGAAAA
GTGAAAGAAATGGCTGATGTGTTAGCTGAATTTGGCTTTGACGTGATTGCCCAAAGTGAA
TTTGACATTCAAAGCCCAGAGGAAACAGGCTTAACCTTTGTAGAAAATGCATTGATTAAA
GCCCGTTATGCCTCACAAATGACAGGTTTACCGGCGATTGCCGATGACTCTGGTTTAGCG
GTTGAAGCATTGGGTGGTGAACCGGGGCTTTATTCTGCTCGTTATGCAGGTGAAGAAGGA
AACGATCAAGCCAATCGCCAAAAATTATTGGCTGAAATGGCAAATGTTGCCGATGAAGAT
CGCACGGCAAAATTTGTCAGTTGCATTGTGATGTTACAGCACCCGACTGATCCGACTCCG
AAAATTGCGATAGGGGAATGCTACGGACAAATTTTGCGTGAAGAACGTGGTTCAAACGGT
TTTGGCTACGATCCACTATTCTTCTATCCGCCTAAAAACTGCAGCTTTGCAGAACTTGAA
ACTGTTGAGAAGAAAAAAATCTCCCATAGAGCGATTGCATTACAATCCCTGAAACAGCAA
TTGAAATAGGAACATTATGATTATTACCACAACTCCAAATATTGAAAATCATCAAATCGT
TGAGTACAAAGGCTTAGTCTTTGGTGAAGTCGTGTCAGATGCAAATGCCGTTGTCGGGGT
GTCTATGGAATATCAGTCTATGGGCGGTGATAAAGGAATGTTTATTGTGGTTGCGACTGG
CACAGCGGTTGTTATTCGTTAATGTTGCAAAAAAATCTTCAAATCACACCGCTTTTTTGG
CAAACCAAAACTCTGCTTGAAATGAATGAAGCAGAGTGGGAAGCCCTGTGCGACGGCTGT
GGTAAGTGTTGCTACCGCAAATATATTCAAGGCAGAGGCAAGCGGGAACGGCTGTATTAC
ACCTCTGTTGCCTGTAATTTGCTTGATGTGAATACAGGTCGGTGTAGCAACTATGCGGAG
CGTTGCAAAATCGAAAAAGATTGTACCAAGCTCACCAAAAAGAACCTATCCGATTTTGGC
TGGTTGCCGAAAACCTGTGCCTATCGACTGATTTATGAAGGCAAGCCGTTGTTTGATTGG
CACCCACTGATTTCACAAGATCCTAATTCAGTGAAAAGAGCAGGGGTGTTAATCCCCAAC
GGCATTCACGAAAAAGATGTGATTGATTGGTTTGAGTTTGTGATTGATACTGTATAAATC
TCAATATGGTTAGTATTCTTTATGAGTAATTTAAATTACTTTTAAAGTTCTAACAAATAC
GCCTTCAACTGATGAATCTTATCCCTCACCGCAGCCGCTTTTTCAAACTCAAGATCTTTA
GCAAAATCTCGCATCTGTTGCTCAAGCACTTTCAGTTCTTTTTCTAACTCTTTGCGAGAT
TTCGGCGTGTAAGCGGTTTGATCATCGCTTGATTTTGCAGATTTCTTACTGCGTTTCGGT
TTATCCGTCTGCCCAATATCAAGCAACTCGCCGACTTTTTTGTTCAATGCTTGTGGCACA
ATGCCGTGTTCTTCGTTGTATTTTTGTTGTTTCTCTCGACGGCGTTCAGTTTCGGTGATC
GCTTTTTGCATTGAATTGGTAATACGGTCGCCGTATAAAATCGCTTTGCCGTTGAGGTTT
CGGGCAGCACGCCCGATGGTTTGGATTAAAGAACGTTCGGAACGCAAAAAGCCCTCTTTG
TCAGCGTCTAAAATCGCCACCAGCGACACTTCCGGCATGTCCAAACCTTCTCGCAACAAG
TTGATCCCGACTAACACATCAAACATTCCCATTCGTAAATCGTGGATAATTTCGACCCGC
TCGACTGTGTCGATGTCGCTGTGTAGATAACGCACTCGCACGCCATGTTCATCGAGGTAG
TCGGTTAAATCTTCCGCCATTTTTTTGGTCAGCGTTGTGACTAGCACTCGTTCGTCCACT
GCTACACGCTTATGAATTTCCGATAATAAATCGTCCACTTGCGTTGCCACAGGTCGAACT
TCGATAATTGGATCTAACAAGCCAGTCGGACGAACCACTTGGTCGATTACATCAGGATTT
TTCTCTAATTCGTAAGGTCCAGGGGTTGCCGATACATAGATTGTCTGTGGCGATAAGCGT
TCAAACTCTTCAAAACGCAACGGACGGTTGTCTAAAGCAGATGGCAAACGGAAACCGTAT
TGCACCAAAGTTTCTTTTCTTGCTCGGTCGCCCCTAAACATACCGCCGATTTGTGGCACG
GTAACGTGGGACTCATCAATAATCAGCAAGCCATCAGACGGCATATAATCAAACAAGGTC
GGGGGCGGTTCGCCCTCTTTTCTGCCCGATAAATAGCGTGAGTAGTTTTCAATGCCTGAG
CAGTAGCCCAACTCGTTCATCATCTCAATGTCAAACTGGGTACGCTGGGCGATCCGCTGT
TCTTCGAGTAATTTATTCTCTTTGATAAAGTAAGTTCGACGCTCGGCAAGTTCTTTTTTG
ATCTGCTCAATCGCTTCTAAAATCCGATCTCTCGGCGTAACGTAGTGAGTTTTTGGGTAG
ATCGTATAACGGGGAACTCGCCCTAAACTATGCCCTGTAAGCGGATCGAATAAGGACAGA
TTTTCGATTTCATCATCAAACAGTTCCACACGCAGAGCGACACCGTCCGATTCGGCAGGG
AAAATATCAATCACTTCACCACGCACACGGAAAGTCGCCCGCTGAAAGGCTTGATCGTTA
CGAGTATATTGTAATTCAGCAAGGCGAGAGAGAATTTTGCGTTGGTCGATCATTTCCCCC
ACTTGCAGATGTAACATCATCTGCATATAGGCATCCACATCACCCAAGCCGTAAATTGCC
GACACCGATGCGACTACAATCGTATCCCGTCTTTCTAAAAAAGATTTGGTGGCAGACAAT
CGCATCTGTTCGATCTGCTCATTAATAGAGGCATCTTTTTCAATAAAAGTATCGCTAGCA
GGCACATAGGCTTCGGGCTGATAGTAATCGTAGTAGGAAACGAAATACTCCACCGCATTT
TCAGGGAAAAAGGCTTTCATCTCGGCATAAAGTTGTGCCGCAAGGGTTTTGTTCGGGGCA
AGCACCATTGCTGGACGGTTTAAAGTCGCAATCACATTGGCAATGGTAAAGGTTTTGCCC
GATCCTGTTACACCTAGCAAGGTTTGATGTGCCAAGCCATCATTCAATCCCTCGACTAAT
TTGGCAATCGCAGTCGGTTGGTCGCCTGAGAGTTTGAAGGGGGAATGTAAAATAAATGGT
TTACCCTGTTTGCTCATTGAAAATCCTTATCTGAAAATTTGCTAGAATTCTAACATAGAA
TAAGTGGTGAGATTTTGGGAATTTCAGCCTAAAAAGAAATTTTGTTATTCATACAATTTA
CTTTAAAAATCCTCTTTGGTGGACGCTCAGAAATCCATTACAATTCTTCGTAAAATAATG
CTAAAACTCACCGCTATGATTGATACACAAACTTTAAAAACAGAACTTCAGCAATTTAAT
AGCACACAAAAATCCCTTTTTAGTACTGAAGATATCAAAAATTTACTCGAACAACGTAGC
CATTTTTATGATGATTTACTGACAACGCTCTGGCAACAATTTGGGTTTATGGAGCGGCAG
GACTTGGCTTTAGTGGCAGTCGGGGGATATGGGCGGAGGGAGATGTTTCCGCTGTCTGAT
TTGGATATTTTGGTGTTGAGTGAACAGCCTTTAGATGAACAGACGCAAAATCAATTAAAT
CAACTGTTTAACCTCTTGTGGGATTGCAAATTTCAGCTGGGGGCGAGTGTGCGAACCTTG
GCGGAGTGTGTTGAGGTGGGCAGAGCGGAAATTTCTGTGGCAACGAATATGTTTGAGAGC
CGTTTTTTGCTTGGTAATGAAGCCTTGTGGCAACAGCTGATGAGCAAGCTGTTCCACGCG
GAGTTTTGGTCTATCCAAGCCTTTTTTGAGGCAAAAATGGCGGAAAAAAATGAACGTTAT
GCTCGTTATCATAATACCAGTTATAACCTTGAGCCTGATTTAAAACATAGTCCGGGGGGG
CTACGGGATTTGCACTTGCTCTCTTGGATTATGTTACGCCATTATGGGCTGTATAGCCTA
GAGAGTTTGTTTAGTCGGGGTTTGCTATATCCTGAAGAATTTATTGAGCTTCAGCAGGCT
CAACATACGTTATTTAGAATGCGGTTTGCCTTGCATTTGCAATTAAAGCGTTACGATAAC
CGCTTGCGGTTTGATCGCCAGTTACAACTGAGTGAGCAGTTAGGCTATCAGGGCGAGGGT
AATCAGCCTGTGGAAGCGATGATGAAAGATTTCTTTCAGGCGACGCAATCTATTTCGCAA
TTAACGCAATTGTTGCTCAATCATTTTCATCAAGAGGTGCTACAGGCTTTGCAAAATGTA
CAGCAAAAACAGCCGCTTGATGACTATTTTTATTTGCAAGGGGAACAGCTAATTTGTAGT
AACACTTTGATTTTTAAGCAACAACCTGAGCGGATTTTGGATCTTTTCTTCTATCTCACT
CAGCATACGCAGGTGCGTGTAGCCAGTACGACGTTGCGACAACTTCGGCTGGCGTTACAG
ACCTTAAACCAGCCGTTGTGTGAACTGCCTCAAGCTCGACATCGCTTTATTCGGCTGTTT
TCTCAGCCTGATGTGGTTAAAAGAGCCATTATGCCAATGCATCAGTTGGGCGTTTTAACC
GCTTACTTACCGCAATGGGTTGGTATTCAAGGCTTGATGCAGTTTGATCTTTTTCATATT
TATACGGTGGACGAGCATACGGTTCAGGTGATGCTTAAATTAGAAAGTTTTCTGCAACAG
GAAAATGCCGAAAAACATCCGCTTTGTTGTCGTCTGTTTCCGACACTGGCAGACCGTCCG
TTGCTCTATTTGTCAGCCTTGTTCCACGATATTGCTAAAGGCAGAGAGGGCGAACACGCT
AAAGTTGGGGCGGAAGATATGCGTGCTTTTGCTCAACAACACGGCTTTTCTCAAGAGCAA
AGTGATTATATGGCGTGGTTGGTGGCAGAGCATTTGACGATGTCAATTACGGCACAACGT
CGGGATATTCACGATCCCGATGTGGTGAAAACTTTTGCAAATGTGGTGAAAAATCCGACC
GCTTTAGCTGCTTTAACCTGTTTAACCGTTGCGGATATTTGTGCGACGAATGAAACCCTT
TGGAATGATTGGAAGCGGTCGCTTTTCCTTAAACTTTTTCAATTTACCGAACAGCAGTTG
CAGTTAGGCAGTGAGGAAACGATTAATCATCAGCAACTGAGCCAAGCCCATCAACAGCAA
GCCTATGTACAACTTGAGGCGTTACTTTCGGCTGAACAAAAAACACGGATGTTGCAATTT
TGGCAATCCTGTCCTGAAAGCTATTTTGTGCGAAACAGCCCGACACAGCTTTATTGGCAC
GCCTTGCATTATTTAAAAGATCCTGCGTTGCCGATGGTGTTGATTAGCAATCAGTATGCA
CGGGGAGCGACAGAAATTTTTGTGCATTGCCAAGACCAAGCCCAGCTTTTTGCGAGAATT
GCACAGACGTTAAGTCAGAAGAAAGTGAGTATCCACGATGCTCAAATCCTTACGAGCGAT
CATGGTTTGGTGTTGGATAGTTTTATTATTACGGAAATGAACGGCGAGCCACTCGATGAT
GAGCGAAGTGAACAAATTCAGTCGGCATTGGTTAAAACCTTGCTTGCGAATACGGAGAAA
GTGTTTAATCCAAGTAAAAAATCCGTTAAACATCAGGCGTTTAAGCGAAAAACCAAGATC
CGTTTTTTAGCAAATTCCCAGCCAAATCAGACCGCTTTTGAGCTATTTACCTTAGACCGA
GAGGGGTTGTTGGCTCAAATTGGGTATATTTTCGGGCAGCTTAAGTTGAATTTGATTAAC
GCTAAAATTACGACCATTGGTGAACGGGTGGAGGATTTTTTTGTGGTGAGCAATCAGCAA
AATGGGGCTTTGGCGGAGGAAGAACAGGCGATGTTGAAACAACATTTGTTGGCGATGTTA
GAACAAGAATAGAATGCTATACTGTCTATCAAACAATGAATTAAGAGTAAAAGATGTTAT
TGTTATATTCAGTATTAGTAAAAAGGTAATAAAGAATGCTACTCGCACAAGACCCCGAAC
AATTTCGAGAATCTGCGTATTTACGCCAATTTTGGATAGAGTTGAGGAAAGACACCTTTG
CACTCATCAGCCTTAATCTCTTTATTCTTCTGATGGGATTGGTTTTTTTTGGCTATTTAC
TTGCCCCTTATGCAGCCGATCGGCAATTTAGCGGAATGGAATTAATGCCACCATCGTGGA
GTGATAGCGGTCAGATTAGCCATTTTTTTGGCACAGACGATCTAGGAAGAGATATTTTCA
GTCGCGTCCTCTACGGCTTCTACTACACCGTTGGTTCAGCATTGGTCATTACCATTGCTA
TCGGTATTTTAGGTGGCATTCTTGGCGTGATTGCAGGGACAAAACGGAGTGGATCTATTT
TTATTCTCAGTCATCTTTTTGATACCTTTTTATTTACGCCGATTTTGCTGATTGCCATCA
TCATTGCAACTTTAATGGAGGTCTCTCTCATTAATGCAATGTTGGCCATTTTTCTTGCTA
TGTTGCCTCACTTTATCCATAAAATTTATCAAATGACCCAACGGGAGCTGGCGAGAGAAT
ATGTCATCACTTTAAAACTAGAGGGAGCAAGAAAACGAGATTTAATCCGTGAAGTGATCT
TACCTAATTTAACTGTGATTGCCGTCAAAGAACTTGCGCATATTTTTGTTATTGCCGTGT
TAGACATCAGTGCATTGAGCTTTATTTCACTGGGGGCAACGAGCCCAACGCCAGAATGGG
GAGCGATGATCCGCGATTCTCTTGAATTAATTTATGTTGCCCCTTGGACGGTCATTCTTC
CTGGATTTGCTATCATTTTTACTCTACTTATCATTACAATGCTTGGAAACAGCATTGTAC
GGGTGCTTGAAAAATATCGTTATTAGGGAAGGGAAACAATGGCATTACTGGATATTAGAC
ATTTAAGTATCGAAATTGATACGCCAAACGGGCGTATAAAAATGGTAGATAATATCAATC
TTACCCTTGATAGCGGTGAGATATGTGGTTTAGTTGGCGAATCAGGGTCAGGAAAAAGTT
TAATTGCTAAAGTGATCTGCGGATTAGTCAAAGACGAGTGGATCATTACTGCCGACCGCT
TTCGCTTTAACGATATTGAATTACTGAAACTTTCCCCCTATCAGCGCCGAAAACTGGTTA
GTGATCAGATTTCAATGATTTTCCAAGATCCACTCTCTTGCTTAGACCCAAGCGAACGTA
TTGGTAAACAATTAATCGAAACTATCCGCTTTAAAGGCAAGTGGTGGGAACGTTTTGGCT
GGAAAAAGAAAAAAGCCATTGAATTACTACACAAAGTGGGGATAAAAGATCATAAAGATA
TTATGCAAAGCTATCCAACGGATATTACCGAAGGTGAAGCACAAAAAGTGATGATTGCAA
TGGCAGTGGCAAATCAGCCTCGCTTGCTCGTGGCTGATGAACCAACCAATACAATGGAAT
CGACCACACAGCTACAAATTTATCGCTTGCTTTCCAGTATGAACAAAAATCTTGGTACGT
CTATTATTCTAGTGAGTAACGATATGCTCAGTATTTACAAGTGGGTAGATTCATTTAACG
TTTTGTACTGCGGGCAAACCGTTGAAATTGCAGAGAAAGAAACCATTATGGAAACCCCTT
ATCACCCTTATACCGCAGTACTATTGCATAGCGTACCCGATTTTTCTAAACCTTTGCCTT
TTAAAGGTCGCTTGAATACCCTTAAAGGCTCAGTTCCAATGTTACAAGATATGCCTATTG
GTTGCCGTCTTGGGCCTCGTTGCCCTTTTGCGCAGAAAAAATGTGTCGTTAAACCACCGC
TACGCAAATTCCGCCAACACGAATTTGCCTGCCATTTTCCGATTAACTTTAGAGAACAAA
ATTTCTTACGTAAGGAAGAATTTGTGCCAGTGATCGTAAAAGTAGATTAGATGTTATATA
GCTTAGTCCATATTAATGATGATAGAAAAAAGTCTATATCGGTATTTAATACTCGAATAT
ATAATTGGTCTTAATTTAGAAAAATCCCTTTTCGATCAAATATCCTTTAAATTTTTGTGA
AGCTCATCACTTTTTTACAAGACAAATTTGTAAAATCCCATTACCATATGCAAGTCTTTT
CAACATTAACTATTAACTCTCATAGAGGATATTAACAATGGCAAAAATCGTTAAAGTAAT
TGGTCGTGAAATCATTGACTCACGTGGTAACCCAACTGTTGAAGCAGAAGTTCACCTTGA
AGGTGGTTTTGTTGGTTTAGCAGCAGCGCCATCAGGTGCATCAACAGGTTCACGCGAAGC
ATTAGAATTGCGTGATGGCGACAAAGCACGTTTCTTAGGCAAAGGTGTATTAAAAGCTGT
TTCTGCAGTAAACAACGAAATTGCTAATGCAATCGTAGGTAAAGATGCATCTAACCAAGC
TGAAATCGACCAAATTATGATCGACTTAGATGGTACAGATAACAAATCTAAATTTGGTGC
AAACGCAATTTTAGCGGTTTCTTTAGCAAACGCAAAAGCGGCTGCAGCATCAAAAGGTTT
ACCACTTTATGCTCACATTGCAGAGCTTAACGGTACTCCAGGCGTGTACTCTATGCCATT
ACCAATGATGAACATCATCAACGGTGGTGAGCACGCAGACAACAACGTTGATATCCAAGA
GTTTATGATCCAACCAGTGGGTGCATCAACATTAAAAGAAGCACTTCGTATCGGTGCTGA
AGTATTCCACAACCTTGCTAAAGTATTAAAAGCGAAAGGCTTAAATACTGCTGTGGGTGA
CGAGGGTGGTTTCGCACCAAACCTTGCTTCTAACGCAGATGCATTAGCTTGTATCAAAGA
AGCAGTAGAAAAAGCAGGTTATGTTTTAGGTAAAGATGTAACTTTAGCGATGGACTGTGC
GTCTTCTGAGTTCTACAACAAAGACAACGGTTTATACGAAATGAAAGGTGAAGGTAAATC
ATTCACTTCTCAAGAATTTACTCACTACTTAGAAGGCTTATGCAAAGAGTACCCAATCGT
GTCTATCGAAGATGGTCAAGATGAGTCAGACTGGGAAGGTTTTGCGTACCAAACTAAAGT
ATTAGGTGACAAAGTTCAATTAGTAGGTGACGACTTATTCGTAACCAATACTAAGATCTT
AAGCCGTGGTATCGAAAATGGTATCGCAAACTCAATCTTAATCAAATTCAACCAAATCGG
TTCATTAACTGAAACTTTAGCAGCAATCAAAATGGCTAAAGATGCAGGTTACACAGCGGT
TATCTCACACCGTTCTGGCGAAACTGAAGATGCAACTATCGCTGATTTAGCGGTGGGTAC
AGCAGCAGGTCAAATCAAAACGGGTTCAATGAGCCGTTCAGACCGTGTTGCGAAATACAA
CCAATTAATCCGTATCGAAGAAGCATTGGCAGCAGCAGGTACACCAGCACCTTTCAATGG
TCGTAAAGAAGTGAAAGGTCAAGCGTAATTTGCGTTGATTTATTGAATATAGCCACCTTG
AGAAATTGAGGTGGCTTTTATTAGCTACGTGTCATAAAACTTACCCTTTCGGGCGGAGAT
ATAAGGTACAAATAGCGTAAGTTATTTCAATCTTGTTAAGTTTGTTATTACTTGATAATA
AGTGTTCAGCAGAAAGAGCTCACCGAGGGTAGCCTATAACAATCAATCGGAGCTAGTTGG
AGCCTTCGTCTTTAAAGACTTGGACGTCAACAATTCTTCAATCTAATAAAATACATCAAG
AAATCTTATAAGAATTAATTTCATAGTTTGTGGAATACTATGGTAGAATTGCGAAAAAAC
TCTGATTTGATTTCATAGAAGGAGAATAAGATGCCATCTTTTGATATTGTTTCTGAACTT
ACCATACATGAAGTACGCAATGCAGTAGAAAATGCAAATAGGGTATTAAGTACACGTTAT
GATTTTCGAGGAGTTGATGCCACAATAGAACTTAATGAAAAAAATGAACTTATACGGGTT
ACTACAGAATCTGATTTTCAACTTGAACAGTTAATTGAAATTTTAATAGGATGCTGTATT
AAACGTGGTATTCAACATACTTCCCTAGATATTCCTTCTGAAAGTGAACATCATGGTAAA
CTTTACACAAAAGAAATTAAATTAAAACAAGGGATTAAGTCCGATATGGCTAAGCAGCTT
GTTAAACTTATTAAAGACTCTAAAATCAAGGTACAAGCTCAAATTCAAGGAGATTCCATA
CGCATAACAGGAAAATCCCGTGATGATTTACAATCGACAATACAGCTTGTGAAAAATGCT
GAATTAGGGCAGCCTCTTCAATTTAATAATTTTCGTGATTGATTTTCCATATATATCTTC
TTTCATTTAATCAATATAAAGAATCTTTTCATTGAATCTAATCGTTCAAACTTACTAGAG
TGATTTCTCTGTTTTCCTATAGGCTGTAAAGAGATACTTATGTCAGAAAAACGCTACGGT
GCTGATGAAATTACCGTTCTCAAAGATCTTGAACCTGTGCAACTTCGCCCAGGTATGTAC
ACTGATACCACTCGTCCAAATCACTTAGGGCAAGAAGTAATTGATAACAGTGTCGATGAA
GCGTTATCAGGTTTTGCTAATCAAATTGATGTTATCTTACATAGCGATAATTCCCTTGAA
GTCGTTGATAATGGACGGGGTATGCCTGTGGATATTCACTCGACTGAAAAAATTTCAGGG
GTGGAACTTATCCTAACAAAACTGCACGCAGGCGGTAAGTTCTCTAATAAAAATTACACC
TTTTCAGGCGGTTTGCACGGTGTAGGGATTTCGGTTGTAAATGCCCTTTCTGAAAGTGTT
GAGATCACCATTAAACGTAATGGCGAGATTTATACCATTGCTTTTGCAAATGGCGTTAAA
GTGGAAGAGCTGAAAGTGATCGGTTCTTGTCCAAAACGCCAAACAGGCACAACGGTTCGC
TTTTATCCAAATCCAAAATATTTTGATTCGCCGAAGTTTTCGGTTAGTCGCCTACGTCAT
CTATTGCGAGCCAAAGCGGTACTTTGTCCGAAATTAACGATCAATTTTACCGACCATATC
AATAATACCCAAGAAACGTGGTACTACGAAGATGGCTTGCGTGATTATTTAACAGATGCA
TTGAAAGAATATGAATATCTGCCAAATCCTCTTTTTGTTGGTGAAGTGATTGGGGAAACT
GAAGCTGTGAGTTGGGCATTAAGCTGGCTCACAGAGGGTGGCGAGCAGATTAATGAAAGC
TATGTAAACTTGATTCCAACTGCACTTGGCGGCACACACGTCAATGGTTTGCGCCAAGGT
TTATTTAAGGCGATGGCTGAATTTTGTGATTTTAGAAATCTGTTGCCTAAAGGTGTCAAA
TTAACTGCCGACGATGTTTGGGGACGTTGTTGCTATGTGCTATCGCTTAAAATGCAAGAA
CCACAGTTTGCAGGGCAAACCAAAGAGCGTTTATCATCACGACAAGCGGCGAGTTATGTT
GAAAATAGTGTAAAAGATGCTTTTAGTTTATGGCTAAATCAAAACGTACAAGTTGCCGAA
CAACTGGCTGAAATGGCAATCAGTTCTGCACAAAATCGCCTTAGAGCTGAAAAAAAAGTC
GTACGAAAAAAATTGGTTAGTGGCCCTGCCTTACCTGGAAAATTGGCAGATTGTATTTCA
CAAGATTTAATGCGTACTGAGCTATTCCTTGTAGAGGGAGATTCTGCGGGCGGTTCTGCA
AAACAAGCGAGAGATAAAGAGTTTCAAGCGATTTTGCCACTTAGAGGTAAGATTCTCAAC
ACTTGGGAAGTATCACCTGATCAAGTTCTCGCGTCTACAGAAGTGCACGACATTGCTGTC
GCATTAGGCATTGATCCTGACAATGAAGATCTAAGCCAACTACGTTACGGTAAAGTTTGT
ATTCTTGCTGATGCGGATTCAGATGGTTTGCACATTGCCACATTATTGTGTGCCTTGTTC
CTCCGCCATTTCCCAACATTAGTAAAAAATGGCCACGTTTATGTTGCAATGCCGCCACTT
TACCGTATTGATATTGGTAAAGATGAGGTGCATTACGCATTAGATGAATCTGAAAAAGAG
GCTATTTTAACTCGTCTCGCGAAGAAAAAAGGAAAACCAAATGTTCAACGCTTTAAAGGT
TTAGGTGAGATGAACCCAAGTCAATTGCGTGAAACGACAATGGATCCAAATACACGACGT
CTAGTTCAGCTAACCTTAGAAGATAATAGCGATGATGAAGAGGTTTCAACCTTTGAATTA
ATGGATATGTTGCTTGCTAAAAAACGGGCTGAAGATCGCAAACAATGGTTACAAGATCGT
GGTGATGAGGCGGATTTATAAATAAACCAAATAAAGATTGGCGTTGAAAATTAATAGTAT
TTTTTTATTAATTCAATAGTTTTACAAACTTATAACTATCAATGATAATACTCGTAACCT
ATTAATAAGCTATTTTTGGAGGAAATTCACTATGTATAAATGTCCATTTGATCACGGATC
AAAAACCTTAACAACAGCAGCAGGCATCCCTGTTGTTGATAATGACAACACAATGTCTGC
TGGCCCACGTGGTCCACTTCTTTTACAAGATGTATGGTTTCAAGAGAAATTAGCACACTT
TGCTCGTGAGCGTATTCCTGAGCGTGTGGTTCACGCTAAAGGTTCAGCAGCTTACGGTAC
ATTCACTGTCACTGCAGATATTACCAAATACACAAAAGCTGCAGTATTTAAACCGGGAGC
GCAAACTGAAGTATTATTACGTTTCTCAACTGTTGCTGGTGAGCGTGGGGCTGCCGATGC
AGAGCGTGACGTGCGTGGTTTTTCATTAAAATTCTATACAGAACAAGGTAACTGGGACTT
AGTGGGTAACAATACACCCGTATTTTTTATCCGTGATCCATTAAAATTCCCAGATTTTAT
CCATACACAAAAACGTAATCCACAAACTAACTTGCGTGACGCGAATGCAGCGTGGGATTT
CTGGTCACGTCACCCTGAATCAATGCACCAAATTATGACATTGTTCTCAGATCGTGGTAT
TCCTGCGACTTTACGTCATATGAACGGTTACGGTAGCCACACTTATAGCTTTGTAAACGC
AAACAACGAGCGTTTCTGGGTGAAATTCCACTTCAAAACACAACAAGGTCACAAATTCTT
CACTAACGAAGAAGCGGCTAAAGTTGTAGGTGAAGATCGTGAATCTAGCCAAAAAGATTT
ATATGAAGCGATTGAGCGTGGTGAATTCCCACGTTGGACTGTTCAAGTGCAGATTATGCC
AGAAGCAGATGCTCACAAACATAACTATGCCTTTGACTTAACTAAAGTATGGCCACACGC
AGATTACCCTGTGATCGAAGTGGGTGTATTAGAGTTAAACCGCAATCCACAAAACTACTT
CGCAGAAGTAGAGCAAGCAGCGTTTGCACCATCTAACATCGTTCCGGGAATCGGCTTCTC
ACCAGACCGTATGTTACAAGGTCGTCTGTTCTCTTACCAAGATGCACAGCGTTACCGTTT
AGGTGTAAACCACCACCAAATCCCTGTAAATGCACCAAAATGCCCATACCACACGACTCA
CCGTGATGGTGCAATGCGTGTAGATGCAAACGGTGGTAACCACCCTAACTACGCTCCGAA
CCGTTTTGATACTTATGTGCCAACCCACGATCAATTACCATTACAAATTGAGCGTGAAGC
TGCACACTTTAACTTCCGTGAGTACGATGAAGATTACTACTCACAACCGGCAGCACTTTA
TAACTTGTTTACAGCGGAAGAAAAAGATCGCTTAGCAGGTAACTTTGCTGCAGGTTTATC
AGGTGTGACTATCCCTGAAATCGTAGAAAGACAAATGGCTCACTTTGAAAAAGTTAGCCC
GGAATTAGCAAATGCGATTCGTCAAAAATTAGCAAAATAAGCTAATTAAAGACCTATTTT
CTCCTTACACTTGTATTTGCTATACTTTAAGCCCAGCCGTTTTGGTTGGGCTTTTTTTCT
TGGAAAGAATAAATATGGAATATCGCTATTACATTATCACCGCCGTTTCAGTCATCGCAC
TTCAATTTCTGCTCTTTAGTTTTTCTAAAACAGTAACTTTGCTATGCGATTTATCAAATA
AAAGTCGCAAGATCATCACATTTTCTGTCTATATCGCAGCAAATCTATTGATGATATTGC
ACGTTACACGCATTTTGCCAAACTTCCGCTTAATTGCTTTAATACTCACATTACTTCTAT
TTATCTTTTTTATCAGCTTCTGTTTTGGGGGAATTTATACTGTCGGCAAACAGATATTCT
CGCCAAATAACCTTAATCGCTGGCTTAAAATAAGCTATTTACCTGTTTTATTAGGGTTAA
TTGGACTGACCATTTACAATGCCTATTCACCCAAAGTGGTTCACTATCAAGTCACATTAG
ATAAACCCATACAGCCACTCAAAATTGGTGTTGCAAGCGATTTCCACTTAGGGAAATTTT
TTGGCGGTAAACAGCTAGATAAGTTAGCAACTATCTTTAATCAAGAACAAGTGGATTTAA
TTTTACTTCCAGGTGACATTATGGACGATAATGTCGAAGCCTATCTTGCTGAAAATATGC
AACCGCATTTGGCAAAGCTAAAAGCACCGCTTGGGGTATATGCCACAATGGGAAACCACG
ATCTTTTTGGGGCTGAAGCTGAAATCTATCAAGAAATCACTAAAGCTGGTATTACGGTGC
TATGGGATCAAGCGGTCACCTTAGACGGAAAATTTACCATTATTGGGCGTAATGATGAAT
TAGTGAAAAATCGCCCTGAAACAGCAGAGTTATTGGCTCAGGTGGATACAAATTTACCTG
TATTCCTAATGGATCACCGCCCAACACAAATTGAGCAACACGCTCAACTGCCTATTGATA
TTCAAGTGTCGGGACATACCCATAATGGGCAAATTTTCCCAGCGAATATCATTACTCACT
TTATTTACCGACTTGCTCACGGTTATGAAAAAATCGGCAATGGACATTTTTTTGTCACTT
CGGGATACGGATTTTGGGGGATTCCGATGCGTTTAGGTTCACAATCGGAAGTGATGATTA
TTGAGGTGAAAGGGAAGTAATTACACAAAGCACAATTTAAGGCTACTTTTTAGGGGCCAT
TTTGCCTGTTACTCCCTATGTTTTAAATGACGCTATCCCAACAACGCCTTCAAATTTGCT
TTCATCTTATCCACTTGCTCTGCATAAATCTGTTTCTTCTCTAATTCATCAATCAAATAA
TGAATGGTTTCAGACAAGGTCAGATCCATTTCTTTGGCTTGCTTGGACAGGCGTTGCCAG
CTGGCGTATTCTAAATCGATAGATTTTTTACGGGTAGATTGCTTTTCGGCATTGAAAAAA
CGCTTGCGTCTTGCTCGAATAGATTGACGCATTTTCTTGCGTTGCTCAGATGTCATTTCC
GCCTTAATCCATTGCTCGATCTCTTCGGGCGAGTTTTGTAAGGTGGTTAATAATTGAACT
TTCAATTCGATCAAGCTCTGTTCGTCGTATTTGGTGATATTTTCGCCTTCACGATATTTT
TTCAGCAAGTATTTCCATTTCCAACTTGCTTCTTGAATTTCAAGTTTTTGGTATCGCATT
TTGCCTCCGAATTATTTGTGAAGTATAGCGTAATTATAGGTATAATGAAGCAAATTTCTA
TAAAGAGGCAAATTTGTGCAAGTATCCCCATTATCGTTGCAATCATTAAGCGTTCACTAT
CCTTTTAAACAGACCGATCAAGCGGTGAGATTTTTGGATTTTCAACCAAATACACAGCAG
GCAATGCAACAATTTGCCCTGAGTGAATTTGGTTCGGCACTCATTTTGAAAACGGAATTA
TTTCCCGAATTTTTAAATGAAATCACGGACTATTTTGAAAATTTACATTGCCAAACGGTG
CTAAAAACAGAATTTAATCGCCAAAGTTTATTTGGATATAGTCTTTATTTAGAAAAAGAA
AATCAGATTAAAACGGTGGCAGGGGCGATTGAGCAAGCTCATCAGGGTATTCTTATTTTA
AATGTGAGTGCATTATTATTAGATATTGTGCAATGGGATAAATTAAAACAAGCTCTGTTA
TTTGGGCAGTTTGATCCTATTATTGCAGGTAAATTACCTGAAGCAATTATGCCTATTCAA
TCTCAATTCAAATTGATATTAGTAGGTAGTCGAGATGATATTGCAACGTTACATAATTAT
GATGAAGATTTATATCAATTTTGCCAATATGCTGAAATCGAGTCGTATTTGAATATTGAT
GAAGAAAATAGCGAACAATGGGGAAGCTATATTCAATCTTCAGCTAAAAAATATCTAAAT
AGAACCTTTTCTAAAACAGGTTTAAATCAGCTTTTACATTATTATATTCGTGAAAGTGAA
AACCAAACATTAATTTCTATTTCACCGACATTATTAAAAAAACATTTATTAGGATTACAA
CATTTTTATCCAAAACAAACCCAATTTAACCATATTCAAGATTATTTTGATTATTTAGAA
AAACAATCTGGTGTATTAAATAAATTTGTTTTAAATGATATTTTAAATCATCAGCTTTAT
ATTGAAACGGAAGAAGAAACCATCGGGCAAATTAACGGCTTATCTGTGGTCGAGTTTGAT
GGTGTTCCCCATAGTTTTGGTGAGCCATTACGCATTAGCTGTAACGTGCAATATGGTGAT
GGAGAAATTCACGATATTGAACGCAAAGTGGAGCTGGGGGGCAATATTCACTCTAAAGGG
ATTATTATCGCTCAATCTTGCTTGGCAAATTTACTGGAATTACCGACACAGCTTCCGTTT
TCAGCGTCCGTTGCCTTTGAGCAATCTTATGGTGAAATTGATGGGGATAGTTCATCGTTA
GCCATTTTCTGCGTGCTTATCAGTGCCTTAACCAAGTTGCCGTTGCCACAATCCCTTGCG
GTGACAGGGGCGATTGACCAATTTGGGAATGTATTAAGCGTAGGGGGCGTTAATCAGAAA
ATTGAAGGCTTCTTCAATGTTTGTGAAGCAAGGGAATTAACGGGGAAACAAGGGGCTATT
ATTCCGGCGGTATGCGTTTCCCATTTGAGCTTAAAACCGGCGGTATTATCGGCGATTGAA
GCAGGAAAATTTCATATTTGGGCGGTCGAAGATGTCTTTGAAGCCTTGCAAATTCTGTTG
CAACACCCGTTTTATGATGAAGATCTGCCTGAAAACAGTGAGAAAAAATCCATTTTTGCG
TTAGTTCATCAAGGGATCGAACAGAGCGAAAATGAAGATACAAGCGGTTCGATTTTCCAA
AAAATTCGCAAACTGTTAAAGGGGCACTGATCCGACAAGTCAGCTTACAACTGTTAGCTA
TTTTAAAAGTCTGTTAAGATGTCTTTATCAAGCAAACGTAACATAAACCGTCAATAACGG
ACTTTTCTACTTTATTACAGGAACAAAATAATGAACACTTGTACACCTAACATCAAACCA
AGTTATGATTACAACGATCTTTTAGCGTCAGGACGAGGCGAACTTTTTGGTAGCGAAGGT
CCACAACTGCCAGCACCGTCGATGTTGATGATGGACAGAATTACCAAAATCACCGACAAA
GAAGGTCTGTTTGAGAAAGGGTATATTGAAGCGGAATTAGATATTAACCAAGATCTGCCT
TTCTTTGGCTGTCACTTTATCGGCGATCCTGTAATGCCGGGTTGCTTAGGCTTAGACGCA
ATGTGGCAACTGGTTGGCTTTTACTTAGGCTGGGTCGGCGGTAAAGGCAAGGGCAGAGCC
TTAGGGGTTGGCGAAGTGAAATTTACAGGGCAAATTCTACCGACGGCTAAAAAAGTGATT
TATCGTATCAATATGAAACGTGTGATCAACCGTAAGCTCGTGATGGGGCTTGCTGATGGC
GAAGTCGAAGTTGATGGCAGAATTATCTATACTGCCACAGACTTAAAAGTAGGTCTATTC
CAAGATACAACATCTTTCTAATTTTTCGATCTATGTCGAAAAAATAAAAATTGCCTATTT
ACAAAATCCTTTCAACATCTAATATCTCTCTCACTTTGGGAGAGATATTATGTTTCGTGC
GATCACTATTATTGAAACTCTATTTGCGATGAGCATAATGGCAATCGCACTCTATTTCTT
TTCCCCCACCTTATTTTATTTACAAGATCATATCGTTTTAAATAATGAAATCGATCAGAT
AAAGTCTTTTATTTATCAAATTCAAGCTAAAGCACGCTATCAAAAACAGAATTATTCTAT
TTCTATCAGCCAAAATGTAGCAGATAAAAAATGGTGTATGGTCGCCATTGAAAAAATCAG
TGATAAACAGATCGCTTGTAACTGTTTGAATATCGCAAGTTGTGATATTCAAAAAAGTTA
TTATCTCTATCAAACAGAAAATGCCGTAGTTAAAAATAATAGTTTATATCCCAAAGTTTT
TATTAATGTTGATGGAAAGTCTGGGCGATTAGAGTCAAAGTGCTTAAGGGTTACGGTAAA
TAAAATCTATGAAATCTTACAAGTAGAACAAAATGGAGTGATTAATGTTATTCAAAAAGG
CAAACGCACCAGTTGTTAATCACGCCTTTAGTTTGGTTGAAATATTATTATCTTTATTTC
TAGGTTGCATTATTTTATGGAGTTTATCTTCTTTTTATAGTGATAGCTATCGCAATCAAA
TCAAACAACGGGAATTATTGAATTTACAAAAGCATACTCACCAATTACTTGAGTATTTTC
AACAACATATTCAACATTTTAATTATCAAGGACAAAATAGAAAAGAAACCAATTATAGTT
TATTTGTAAACGATAATAAGCGTTATTCACTGAACAATCCAAATTGTCTAATGTTTTTCT
ATGATTTAAGTAGTGATGGCTGTGTAGGTAATCGAAATAAAAAACAATCTTGCGAAATAA
ATGGTGTAAATAATACCAAAGAGGTAAGCCGAGAATTTTTTGGTTTTAAATTTGAGAAAA
AAGCGATTTTTATTTATGAAGATAGTCAAATTCAGTTCTGTCACCAAGCAGATTGTGAAA
AAATCCTAACAAATTGTCAAAAAGGCAACTGGCGAAAAATGTCAGATATGTCTGATTATA
ATGTCGAAAATTTATCTTTTGAGTGGCTTGAGCAGAATAGATTATTGAAAATAGAACTGG
CTCTCTCGTCTAGCAAAGATAACCAACTAAGATATAAAGCTACCGCTTATAGTTACCTAT
TAAATGGAAGTGATAAATGAAACGTTATTATCCAGCCAGTATTTTATTAATTACCTTGAT
ATTATTAAGCGGTCTGTTTGCAGTCATTTTTCTCAATAAAGATAGCTTATTAAAACAAGA
AAAAGTGAGCCTATTCTATTATCAGCAATATCTTACCGATAAATATCAACTTATTGAAAA
GTTAGCAATAGATCCTGAAATAGAATGCCAAAATCAGAAACAGACTAATGTTATTTTTGA
GTTTAAGGTAATGAAATACAGTTTTCATTGTCAATTTTCATCTATTTTTGATCCTTTTAA
ACCAACCAAAGAAAAATATATTCAAGTGGATAAAATTGAAAACTGGTTGAATTTATTACC
TTATCAATCGGAAATATATAAAATCAATCATTTAGCGGAGTTGCCAGAAAGTAGTCTAGA
GAATCCAAAAATTGTGATTGCATTACAAGATATTAATGAAAAGTTAGAAAAAGATTTTTA
CGGTATTGTCATTACCGATTATTTATTTGATCTTACAGGAAGAAAAAGAATGTATGGTAC
ACTTTATTCCACCTATGATAATTTACGAGAAGAAAGAAATCTCAGTTATAAAAAAGAAGT
TATTCAACATCTGGAAAATAAATTTTCATCTTGGCACTATTTGCCTTATTCACGGAATAT
ATTAGCAAATGAATAAGCTCATTAAAGCAGAAAGCCTGACATCATTAATGGTCGTTATGT
TGATTTTTTCAGTGATATATTTAGCTTATAGCCGTTGGCAACATACGCAAAATAAGCAAA
GCGCGCTTATTTTTCAGCAACAGCAAGCCCTACAAATTGCCGAAAATCAGATTGCGTTAC
TAATGGCAGGGAAGCCCTGTGAAAACGAAATCCGCCAAAATGAACAGATATTTAAGGTAG
AATGTCGCAGTAATACACTTAAAGTCAGCTTTGCAAGCGGTGAGATTGTGATCACCAAAT
ATTAAGAAATTAATGGTTTTTTGTATTGAAAGCAGTTGTATATATGAGTTTAAGAATTGG
TAAAATGTGGTTGTAAACTATAACTTTAGAAATGAACATAAAAATAATTGTGAGCTTCAT
CACATTTCTAAAATGTTACATTGCAATGGATTGAAGTCAGGGATTGCGAGTGATAGCATT
TTGCCATTTCTTAGCAATGGAATTGATGTTATGCCGTTACCAAATTATCACCAAGATCCC
ACTTTATTTCACATTAACACCACACCCCATCACGCCTATTTTATTCCCTTTGCGACACAA
GATAAGCTCGCCCCCCTTGAGCGTGAACAATCTAGCCTATTTACCCTACTCAATGGTGAA
TGGCAATTTAACTATTTTACGAGCGTGATGGATTTGCCTGAAGATTTTCTTTCTCAGCCT
TTTGAGCATCGCATTCCTGTGCCATCAAACTGGCAGACACAAGGCTTCGAACAACATCAA
TATACAAATATCAACTACCTATTCCCTTTCGAACCGCCTTATGTGCCACACGACAATCCT
TGCGGTGTATATCAACGGACATTCCACTACGAGCCTAAATCGACAAAACGCTATTTACTG
AATTTTGAAGGGGTGGACGCTTGCCTTTATCTCTATCTCAATCAACAATTTGTTGGCTAT
GGGCAGGTCAGTCATTGCACAAACGAATTTGATGTCACCGACTTTTTAATCTCTGGGGAA
AATCAGCTCAATGTCGTGGTGCTTAAATGGTGTGATGGTAGCTATTTGGAAGATCAGGAC
AAATTCCGTATGTCAGGGATTTTCCGAGATGTTTATCTGCTGGAACGTGAACCAAATTAT
CTACAAGATTTCTTTATCAAAACCAGCCTGTCTGAAGCATTAGATCAAGCGGATTTATCG
GTCGAATGTACCTTTCTGCAATCGCCACGACAGCTCACTTTCCAACTATGTGATCCACAA
CATCGCCTAATCGCCGAACAGACAAGCGATCACTTCAAGGTAAAAATTGACAAACCACAG
CTCTGGAATGCCGAACAGCCACAACTTTACACCTTACACCTTGCCTATGGAAACGAAGTG
ATTGAACAAGCGGTCGGTTTTCGTCGGATCGAAGTCAAAGACGGTGTACTCTTGCTCAAC
AACCACCCGATCAAATTCCGCGGAGTAAACCGCCACGACAGCGATCCCCTAACGGGTTAT
GTTATCAGCCGTGAGCAAGCAGAACAGGATTTTAGGCTTGATGAAACAACATAACATCAA
CGCTATTCGTACCGCCCACTACCCGAATGCCCCTTGGTTTAGCGAATTATGCGACCGCTA
CGGCTTCTACCTGATTAGCGAAAGTGACATAGAAAGCCACGGTGCCAGTATGCAATACGT
TCCAACGCCAGAACACAGCATTTTACTGAATGTAGCAAAACAAGATGATAACCAACGTAT
TCAGCAACAAACGATAGATAATTTCTGCTATTTTGCCCGACACCCAGACTACAAACAAGC
AATCTTAGACCGTACCTACGCTAATGTAGAACGAGATAAAAATCGCCCATCGGTACTGTT
CTGGTCGCTGGGTAATGAAGCAGGTTACGGGGAAAATTTTGAAGCCAGTGCAAAATGGAT
CAAACAGCGAGATCCAAGCCGTCTGGTTCATTATGAAAGTACCATTTATCAACATTCTGA
ACATCGCAATGATCTTACCCCGTTAGATTTTCATAGCGAAATGTATGCCAGCACAGAAGA
TATGGATCGCTATTTTGAACAGCCACAAACCAAACCATTCCTACTCTGCGAATACTCGCA
CGCAATGGGGAACTCTAACGGTGATTTAGAAGATTATTTCCAAACCTTTGAAAAATATGC
AGGGGCTTGCGGTGGTTTTATCTGGGAATGGTGCGACCACGCCCCATATCTTCCTGATGG
ATCAGGACATTTCGGCTATGGCGAGAGTGAAAGTTACATCGACAAACACCACACAATCCG
ACTAGGTCTATACCAAACCACTGCCGAGCAAAATTATCAAGACTACGTCAAACCACAGGA
AAACGGCAGTCACTACGGTTGTGAATATCTTCATACCCAAGATCTCGAGATTACCGCACC
ACAGCCGTTCAGCTTCAATTTTTCCCCTTATACACAGGAAGAATTGACCCTGAAAAAACA
TCATTACGAACTAGAAAAATCGCCGTATCACATTCTGTGTGTCGATTATAAAATGAGTGG
TATTGGTTCGAACTCTTGTGGGCCGAATTTGAAAGAGGGGTATCGGATAAATGATAAAGA
GATAAGCTGGATAATTCAGCTATATATGAATACCTAATATAAAATGACAATGAGTAAAGT
TGTGTCTATCCCCATCTGGTACAATAAAGGATAGACATAACTTTAAGTGCTATTTAATAG
ACTCTAGTTTTTTAATTAAAATCTCTTCTGGCATAGCCTGAATTCTCCGCATAAAGTAGA
AAAATAGCCCTGCGGCTAAACTTAAGCAGACACAGAATGTCAGCCAAAATCCTGCCGCCG
CCATCGGCTGAACGATCCAATCGGTACGAGCCAAAATAGTACCTAGTGGCATTCCGATTA
ACCAGTAGCAAATTAAGGTTGTTAGCAAAATAGGTTTGGTATTTTTATAACCACGCAAAA
TGCCATTGCATACCGCTTGGATAGAGTCGGGGATTTGATAGATCGCTGCAAAAATCAATA
AACTAGATGCGATTACAATAGAAGTCGGATCACTGGTAAAGGCATAGGGGATCAGATCTT
TGAGCAGTAAAATCACCATTGCCAGCCCCATTGCGACCATTGCACCCGTAAAAATGGCGT
GATGAGTCAGATATTTTGCTTCTGCAACACGTTTTTCTCCCAACGTTTGCCCAACTAAAA
TGGTTGTGGCAATGCTAAATGAGAGTGGGATCATAAAAAAGAGCGAGCTGGTTTGTAAGG
CAACCTGATGGCTTGCCACCACTTGCGAGCCAAGCGGTGAGATAATCAAGGAAGATGCCG
CAAACAGCATCACTTCGGTAAACAGAGCAAACCCTATCGGTGTACCAAGTTTGAACAGTT
TGCTTAAGGTTGCTTTACAGGGTTTTTCGATCCATTTTTCAAATAGACGGATATCCTTTT
GTGCTGGATTGGTATAACAATAGTGTAAAATCAGCCCAAACATTACCCAGTTTACGATTG
CCGTTGCCACACCACAACCGACCGCCCCTAATTCAGGCATACCCAGTTTGCCGAAAATAA
AAATATAGTTGAGCGGAATGTTTAAAATTAAGCCAAAAAAGGTGATATACATCGCTGGTT
TAGGGTTGGATAGTCCGTCGTTAAAACAGCGTAAGTTCACCGCAAGCAAAGCTGGAATAA
TCCCGACACTTAAAGCGGTAAGATAATCTTGTGCTTTTCCTGAAAAGGCTTTTGGGGTAT
CCATTAGATCTAAAATCAAATGAGCATTGAGATAGATAAAAATTAACGGTACGCTAAGCA
TTAATACAATCCAAACACCTTGACGGATTTGATGTGCAATCAGGGAACGTTGGCTCGAAC
CGTTCAGATAAGAAACCGTTGGGGTAATCGCATTTAATATCCCCAGCACAAATAAAAACA
AGGGAAAGTAGATCGAATTACTGACTGCAATCGCCGACACATCATCATCGCTGACTAACC
CAGCCATAATAATATCCGCCAGTCCCATTCCTGACGCAGCTAACTGAGAGATGAAAATCG
GGATCGAAAGTTTGAATAATTTTTGTGTATTTTCAGGATATTTCTGCCATTGAAAGTTCA
TGCTATCTGCCTTTTAAAATTCAGGTTTCGCTTCAAATGTCATCAGTTCTTGCGTAACTG
GGTGCGTAATGGTTAATGCTTCTGCGTGTAAACAGAGCCTTGGCGATAGACTTTTTGCCA
ACGGATTTGCATAAAATTTATCCCCTACAATTGGATGCCCTAAGGCTAAACAGTGTACGC
GTAATTGGTGTGAACGCCCAGTATAAGGGGTTAATTTCACCCTTGTGGTGTTATTGGGAT
AATGTGCAAGAATTTCATAAAAAGTAACCGCTTGTTTGCCCCGTTCGTAGCAAATTTTTT
GGCGTGGACGATTTTCCCAGTCGCAAATTAACGGAAAATTCATTGTCCCCGTATCGCCAA
CTTTTTCGCCTAATTTGCCCCAAACTAACGCTTGATAGTGCTTTTTCGGCTCACGTTCAC
GAAATTGACGTTTGAGTTCTTTTTCCGCCTGTTTGCTTAATGCAAACAACAAAATACCGC
TTGTCGCCATATCTAAACGGTGAGCTGGCTCAGTAAAACCATATTTCTGTTGTACACGCA
CCATCGCACTGTCTTGATATTCAGGGCGATTTCCGGGAATAGAAAGTAAGCCACTTGGCT
TATTAATCACTAAAATATGATTATCACGATAAACTTCGTCAAGCCAAGGCTCAACAGGGG
GATTGTATTCGATTAATGCCATTGTATTTTTGATATTTAGTAAAAACGGTAATGATATTA
TCAAAGATAAAATGATTTCCCAAACGAATCACAGAAATCTCTTGTTTTTTATAAAAAATA
GCGTATCTTTCGCTCGTTCATTTTGAACATCACAATTTATTTACATTTCTTTTGGAGAAC
ACCATGAAAACGCTTTTTGCAAGTTTTGCAACTGCTTTCACCGCTCTCAGCGTGCTGTTT
AGCTCAGTTGCTATCGCATCACCTTCCGATAAAACCTTTAAAATCAGTGCTATTCCTGAC
TATAACGCTGCCGAAATGACCCGTTCATTCGACAGTTTTGCTGAGTATTTAGGCAAAGAA
ACAGGGTTAAAGGTGCAATATGTGCCTGTCACCGATTATGCTGCCGTAGTCACCGCATTC
CGTCGTGGCGAAATTGATTTAGTCTGGTTCGGTGGTTTAACGGGGGTACAAGCTCGTGCC
AAAGTACAAGGTGCTGAAGCTATCGCACAACGTCCGCAAGATGAGAAATTTAAGTCCGTC
TTTATCAAGCAAAAAGGCTTAGATAATGTGAAAGAGATTAAAGATGTTAAAGGTCACACC
CTTGCTTTTGGTAGCGAAAGTTCGACATCGGGTCACTTAATGCCACGCTTTTTCTTAACA
GAAGCCGGAGTTAACCCTGAAAAAGACTTAGACGCTCAACCGACTTACAGCGGTTCGCAT
GATAAAACCTACGGCTTAGTAGAAGCAGGTTCTGTACAAATCGGTGCGGTGAATAAGCAG
TACTGGGATAAAATGGTGAAAGAAGGCAAGGTTAATCACGATAAAGTCGAGCTTTTCTAC
ACCATACCAGATTACTATGATTACAACTGGACCATTAATCTTGTTGATAAAAAATTTGGT
GACGGTACCAAAGAGAAAGTCAAAGCGGCATTATTAAAAGCCGATGCGTCAAGCTCGCAG
GTGATGAATTTACTCTCTGCCGAGAAGTTTATCCCAACGCAAAACAGCAACTATCAAGAT
ATTGAGAAAGTAGCGAAAGAGTTGAAGTTGATTAAATAATGTTATTTTGTAGGGTGGGTC
TTGACCCACCATTTAAAATCGCATTCATGTGGTGGGTCAAGACCCACCCTACAATATTGA
CCTGTAAGCAATATAGACAATAATTCCATTATGCAATCTCTCTTATCATTCCACCACACC
ACCAAACATTTCGGCAAGCAAGCCGTTTTAGACGACATCTGTTTAACCATTCGCTCAGGT
GAAATCGTGGCGTTAGTCGGGCCGAGTGGATCGGGGAAATCGACATTAATGAATAGCATT
ATGCGTTCCGTGCCTTTAACAAGCGGTGAGATTTGGCTGGAAAATTGCAATATTCAAGAT
TACCCAGATAACAAACAGTTTGCTCAACAAGTCGGTATGCTTCATCAACAGTATGATTTA
GTCAAACAACTGGAAGTTATCCACAATGTCTTGGCTGGCAGACTGAACCAGTGGGGCTTT
TGGCAATCTTTGTTCTCTTTGGTTAAACCTCAAGAAAGACACCTTGCCGAGCAAGCACTT
GCTGCTGTTGGGCTATTGGATAAAATCGATCAGCCAACTGCCGAGCTGTCGGGTGGTGAG
CAGCAGCGTGTTGCAATAGCTCGTCTGTTAGTGCAAAACCCTAAATTGATTTTAGCTGAT
GAACCAGTGTCCGCACTCGATCCTGTTAATGCACAAAATGTCTTGGCATTATTGACTGGG
CTGGTGAGAGAGCAGGGGAAAACATTGATTGCCAGTATGCATTCGGTGGAATATGCCAAA
GCCTATTTTGATCGTATGATCGGCATTAAACAGGGAAAAATTGTGTTTGATTTGCAAACA
GAACAAGTCACTCAAGAGCAATTCAATGTCTTATACGGATTGGTAAAAAATGAAACATAA
CCGACCGCTTGGACTAAATGAACGGCGAAATTTGCTGACGGGCATGTTGTTGCTTGCATT
TTTGTTGAGCCTATTTGCCGTCGATAACGACAAAGGGTTGATGCATTCTGGTGGTTGGGC
AACGCTTAATCGACTATTTTCCAGTTTATTGTCCCCTGACTTTTCTACTGATTTACTGAA
ACTCGCCTTGCAATCCACTTGGCTCACTTTTGCTTATGCCTTGATTACACTCTCTTTGTC
TATGCTTGGCGGATTTTGCTTAAGCACCTTTGCATCCGGTGTGCTGTTTCGTTCACTCAT
TTTGCAGGGGGCAGCTCGAGCGATATTGGGTTTTCTACGTGCTATTCACGAATTGATTTG
GGCATGGTTCTTTGTTGCGGCTGTCGGGTTAAATCCGATAGGTGCAGTGTTTGCCCTTGC
TATTCCTTATTCTGGCTACTTAGGCAAAATCTATGCAGATACGTTACAAGCCGTGCCTTC
TAAGCCGATTTTTGCACTAAAAGAAGCAGGGGCAACGCCGTTACAATGTCTGATTTATGG
CTATTTGCCCCAAGCCTTGCCGACGATGTTGAGCTATACCATGTATCGCCTTGAATGTGC
GATCCGCTCTTCATCGGTACTTTCTTTTGTTGGGTTAGGAGGGATCGGTATGCAAATTCA
GCTTTCCCTACAAGATCTGAAATACGATCAGGTTTGGACATTCTTGATCTTTCTTGTTGG
GTTAATCGTTTTGGTTGACCGCTGGAGCTATGCTGTCAGGAGCCGAGTAAAATGAGAAAA
CATATCGACCGCTATTTTATCCGCTATTCTTTTTGGATAGTATTAGGACTTATCGGGCTG
TCGTGGGGCTATATTCTTAAAGATCAACCCACTGCACTTAGTGAACTGTTTCGAGCGGAA
AATTGGGATTATCTTACGGAATTTTTAGTTGGAATGGCTGGTGTGGGTGAAGAGCTACCT
GCCTATCTTGACCCTGAAATGTGGCAAAAAGCCCTATGGCTCTCGTGGGAAACCTTTGTG
ATGAGTATTCTGGCAACAGGCATTGCAGGCATGGCGATGTTCCTTTTGGTTCTGCCGTCC
GCTCGCAACGTGGCACAGGGACACTTTCGCCACAGAACATACTGGTATCATCGTGTCGCT
TATTATATCAGTCGGGGGCTATTTCTGTTTAGTCGATCCGTACCGGAATTGATGTGGGCG
ATGATTTTAGTCTTTATCTTCAAACCAGGGATCATTCCAGGTGCATTAGCATTAGCCATT
CACAATTTCGGTGTATTAGGCAAACTGTGCGGCGAAGTGGTTGAAGATATGGATGAAAAA
CCGATACGCCATTTAATGCAAAATGGGGCTTCACAAAACCAAATTTTGTTTTACGGGATC
TATCCTGCTGTGATGCGTACTTTTCTCAATTACATTCTTTATCGTATGGAAAACATTATT
CGGGCAACGCTGATTGTCGGTTTTGTTGGGGCAAGTGGTTTAGGTATGCAGTTTAAACTG
GCGATGAGTTTTTTCCATTACTCTGAAATTACCCTTTATCTGCTCTGTTATTTGCTGTTA
GTCTATGTGACCGATGCACTGTCGGCGTTGGCAAAGAAATTTATTGCAGAAAAAAATTGA
ATTATTTTGATAACATAATGTCTACTCTTAACTATTTTTTATTAACCAAAAGGAAAGCAA
TATGAATTTTAATAGCATTTTAAACGGCGTTTTAAAATCTGTCGGCAACACCGCTAATCA
AAGTAAATCGGACTTAGGTAACGTATTAAGCTCTGTATTGGGTTCTGCCAAAAATACTGC
CGGTGAGATCAAATCTGGCAACGTAGATACTATTACCAAAGTTGGTGGCGGTGCGGCATT
AGTCGGTATTCTATCAATGGTGTTGGGCAGAAACGGCGGAGCTAATTTGACTAAGCTCGG
CTCTTTAGCCGCACTTGGTGGATTGGCTTACAAAGCCTATCAAGATTATCAAAAGAACCA
GGCAACAAGCCAAACGACAGAACTAAGCCAAACAGCTTTTGAAGCGGATAGTTCGGAAGA
GAAGGGAGCAATTATTTTACGTACAATGCTTGCAGCTGCATTAGCAGACGGTGAGCTGGA
TGAGAACGAAGAAGCTTTAATCTTAAAAGAGGGCGGTAATGACCCTGAATTACAACAATG
GTTACTGCATGAAATGCACGAGCCAGTATCCGTGAATGAAATTGCAAAAACTGTCGGAAA
CGACACCGCTTTAGCGGCACAAGTTTACCTTGCTGCACGCTTGGTCTGTCAAGAGCTCTC
TAGAAAAGAGATCGTATTTTTATCCCACTTAGCCGAGAAGCTAAATTTAAACGAAAATTT
TGTAGAACAATTAGAAAAACGGGCTGGATTCTAACATTAAACATGATTTTCCCACAAATT
CACTATTTTGATAGTTGTTAATGTTTATATTATGTTTAATAAATGAGCACTTGTTTTTTT
CGATAAGAAGAATGAAATAACATATTGTTTTTTAAAGGAAAAAAGCAAAATATCTGGGCT
GATTTTAGGTTATACACGATCATTATCCCGATCTATCACAATTTTATCCACAGGGAATGG
GGATAAAAGCACATCAAATGTGAATAGAATGGCAATTTAGTCTGAAAAGTGGTTAAGTTA
TCCTAGAAAGAAAATAAAATGAGCGATTAAATGTGTGCTTATACAGTGAAAAGGGATCAA
AAATGATCGAGAACAGGAAATAAGATCTAAAGAGAGATCAAACGGTTAGATCGTTTATCC
CAAAAAAGTTATCAACAAATTTCCAAGTTATCCACAGAGTTATCCACCGTTGTGAAAAAA
TTTGGTTATCTTACCGCTTGTTTTCGCCTTGCTAGTTGTTCAAATAGCCGAAGTATGAAA
CAATCACACCATTTTCAAATTGATTAAATAAGGCGGTCTAAATTGATCGATTTCGATGGT
TACCGCCCGAATGTTGGTATCGTTATCTGTAATAAGCAAGGGCAGGTTCTGTGGGCGAAG
CGGTTTGGTCAAAACTCTTGGCAATTTCCTCAAGGGGGGATTAATGAGGGGGAAAACATT
GAGCAAGCAATGTACCGTGAGCTTTATGAAGAAGTCGGCTTAGCGAAAAAAGATGTGCGA
TTGCTTTGGGCATCGAAGTATTGGCTGAGATATAAATTACCAAAACGGTTAGTTCGTAAT
GAGCAAACTCAACCTGTATGTATTGGTCAAAAACAGCGTTGGTTTCTGTTGCAGTTAGTG
GCAGACGAGGGGGCTATTAATCTTAAAACCAGTAAAACGCCAGAGTTTGACGGCTGGCGG
TGGGTGAGCTTTTGGTATCCTGTGCGACAGGTGGTGTCGTTTAAACGTGATGTGTACCGC
AAGGTGATGAAAGAGTTTGCTCAGGTGTTGATGGGTGAGCAGAAAAAAGTCGAAAGCGAG
AAAAATCGAGATAACAAAGAGTTTACCCACGAGAGAAAAGAGTTTCGTACTCAGCCAAAA
CGTGAGCTTCGTAAACCATATCGGGTGTTTAAGGGGAAAAAATGATGGTGGAAATGTTTG
TCTGTTGCTTGATTTTAGGCTCAGTTGCTGGTTTTTTAGCAGGGTTGTTTGGTATCGGTG
GCGGTATGATTATTGTTCCAACCCTTGTGTATTTGTTGCCTCAAATTGGTGTGCCAGATG
ATTTGTTGATGTCGATTGCATTGGGTACGTCGTTTTCAACGATTGTGCTAACCACATTTT
CGGCAGCACAACGCCATCATAAACTTGGTAATGTGCAATGGTCAGTTGTGAAGTTTTTTG
TGCCTGCGTTGATGGTGGCGGTGTTTATTTCAGGCTTGATTGTGAGTGATCTGCCAAAAA
GTGTAATGACAAAAATCTTTGCGGTGATGATCCTGTATCTTTCGCTGAAGATGTTTTTAT
CTCTCAAGCCAAAGCAAGCAGAGCCTAAGCCTCTGACTACTCAATCTACGTTGATTGCTG
GAGGGGTAATCGGGGTGTTATCCAGTTTTGCTGGCATTGCAGGCGGTGCTTTTATTGTGC
CATTTTTAAATAGCAGAGGGATTGAGCTGAAAAAAGCGATTGGCACTTCTTCTTTTTGTG
GTGGTTTATTAGGATTAGCTGGAGCGATTAGCTTTGTGATTAGTGGTTGGGATAATCCTA
ATTTGCCACAATATGCGGTCGGTTATGTGTATTTACCTGCGTTGGTGGGGATTACGCTGA
CCTCTATTTTTACCTCAAAATTAGGGGCAACGGCAGCGAACAAATTGCCTGTGCCGATTT
TAAAACGTGCTTTTGCCGTTTTCTTGATGTGTGTTGCCGTGAATATGTTTTTAAAATAAA
GGAAATTTATGTCTGAACAGTTTTTAACTTTTCCTAATATCGATCCCGTTGCGTTGCAGT
TAGGTCCGGTTTCTTTACACTGGTACGGCATTATGTACCTGCTTGGTTTTGGCTTTGCCT
ATTGGCTTGGTACCAAACGTGCGAAAAATTCTAATGGGGTATGGAGTGTCGAACAGGTCG
ATCAACTGCTGTTTAATGGCTTCTGGGGCGTTGTTCTAGGGGGAAGAATTGGTGATGTGT
TCTTTTATAGCTTTGACCGTTTCCTACAAGATCCTCTCTATTTATTTCGTATTTGGGAAG
GGGGAATGTCGTTCCACGGCGGTTTACTTGGTGTGATTGTCGCAATGCTTTGGACCTCTC
GCCGTCAAAATCGCAACTTTTGGCAAACCGCTGACTTTATCGCACCGCTTATTCCTTTTG
GTTTAGGATTAGGACGTATTGGTAACTTTATTAATGATGAACTTTGGGGACGTGTGACAG
ATGTGCCTTGGGCGATAATGTTTCCAAGTGGCGGTTATTTGCCTCGTCACCCCTCTCAAC
TTTACGAAGCGGTTTTAGAAGGCTTAGTGCTGTTCTTTATCCTCAATGGCTATATCCGTA
AGCCTCGACCGACAGGCTCGGTGGCAGGCTTGTTCTTAGTTGGCTACGGGGTGTTCCGTT
TTATCGTTGAATACTTCCGAGAGTTCGATCCAAATGTAAATACGGCAGCGGATTTAATCA
CACGAGGGCAGTTGCTTTCATTGCCAATGATTATCGGGGGATTGGTGATTATGGTTGTGG
CTTATTACCGACATAGGTTAAGTAATGACTAACTAAAATTAGTTTACATTTTTTATTTAG
TTATATGGCAGCAGAATAATAGCTAATTATGTTTTAGGTAATCTCAATTTATAATGAATA
TTTTGATAGGGCGTTTCCAATAATTCTATATTGTGCTATAGTTCGCACTTTGATAATTAG
CTTCTCATTCGCATCTGAGTAAGAAGCACTCAGCCCAAAAATTGTAGTAATGGCAAAGCA
AGATTCGGATTGTATTACGCTTGATCTGTTTGAAAATATGCCAAAGGTTGGGCGACCTCG
CACAAATCCTCTAAGCGGAGAGCAACAAGTTAGAATTAATAAACGTAATCAACTCAGGCG
AGATCGTTCGTCAGGATTAAGACGGATTGAGCTTAAATTGCATTCGGATTTGGTAGCGGC
ATTGGAACAAGAAGCTGCGGTAAAAGGGCTGTCTAGAGGGCAGTTAATTGAACTCATTTT
AAACGATTATCTCAATGGAGATTCCATTGAATTAAGTAAATAGGTATTTCAAATGGCAGT
TGTCGGTTTATTTTACGGTAGTGATACTGGAAACACAGAAAACATTTCTAAAATGATTCA
AAAACAACTAGGTGAAAATCTAGTGGATATTCGTGATATTGCAAAAAGCACGAAGGAAGA
TATTGAAGCCTACGATTTCTTATTAATTGGTATTCCAACGTGGTATTACGGTGAATCTCA
AGCAGATTGGGACGATTTTATGCCGACATTAAAAGAAATTGATTTTACAGGAAAAATCGT
GGGTATCTTTGGTTGTGGCGACCAAGAAGACTATGCAGAATATTTCTGTGATGCAATGGG
AACTGTGCGTGATGTTATTGAACCTAATGGCGGTACAATTGTCGGTCACTGGCCTACGGA
AGGTTATACTTTCGAGGCTTCACAAGCATTAATTGATGATGAAACCTTTGTTGGTTTATG
TATTGATGAAGATCGCCAGCCAGAACTCACCGAAGAACGTGTAAACCGTTGGTGTAAACA
AATTTTTGATGAAATGTATTTAGCGGAATTAGCTTAATATATCTATTGGAGGATATATGT
CTGAAGAAAATATGAAATTGTTGAAAAAAGTAGGTTTAAAAGTTACTGGGCCACGTTTAA
CAATCCTTGAGTTAATGCAAATCACCCGTGATAGTATGCAGCATTTTTCTGCTGAGGACA
TTTATAAATTATTGCTAGAACGTCAGTCTGAAATTGGATTAGCAACAGTTTATCGTGTAT
TAAATCAATTTGAAGAAGTTGGCATTTTAACTCGCCATAATTTTGATGCGAATAAAGCCG
TCTATGAATTAAATATGAACCACCAGCACGACCATATTATCTGTATGGATTGTGGTAAAG
TGTTTGAATTTAAAGACTCTGAAATTGAACGCCGTCAGCGTGAAATCAGCCAACAACACG
GAATTGAGCTTGCAAACCATAGCTTATATTTGTATGGTAAATGTAGCAATATTCAAAAAT
GTGATGAGAAAGACAAAAAATAATTCTTCTTTTTCAATGAGTTAATAAACACAAGAGCGG
TGAGATTTCGCAAACCTTTTGCAAAATCTCGCCGCTTGCTTGTATTTAAAAGTGATAAAA
TGATGTCTGAAAATATGCCAAACAGTATTCCTGCTAAAATTAGACAGCCTCGTAAAATTT
CGCCATTTTGGTTATTGCCAATTGTCGCTTTTGTGATTGGTTGTTTGCTTTTTTTCCAAA
TTCTTCAAGAGCAAGGACAGAAAATTACCATTCGTTTTAGTAAAGGCGATGGGATTACTG
CAGGAAAAACCGCTATTCGTTATCAAGGCTTGCAAATTGGTCAAGTAAAAAAAGTCTATT
TTATCAATGAGTTAAAAGAGGTTGAGGTGGAGGCGGAAGTTAATCCCGAAGCGAAATCGG
TATTAAAAGAAGGAACAAAGTTCTGGCTAGTCAAACCGAGTGCCTCTTTAGCTGGAGTGT
CGGGGTTGGATGCACTTGTTTCAGGTAACTACATCACTTTATTGCCGAATGATGATGAAG
ATGCCTCTAGTGAAGATGAATTTGTGGCTGAAGATGAACCACCTGCAGTGACCGTTGCTG
ATGGCGATTTATTGGTGAAATTAGTTGCCTCAGATTTAGGCTCAATGACTGTGGGGGCAA
GCGTGTATTATCGAAAAGTGCCAGTGGGAAGCATTGCCGATTACCGCTTTACTCCAGATC
AAAAGAATGTCGAAATTGACGTAGTTATTGATAAAAAATACGCCAATCTCGTCAAAAAAG
AAAGTCGCTTTTGGAACATTAGCGGTATTCAATTTAATGCCAATCTTACTGGCGTAAATC
TCAATGTAGATAGCCTTGCTTCAATGGTGCAAGGGGCTGTTGCTTTTGACTCGCCTGAGA
TGGCAACAAATGCCAAACAGGGCGAACGTTTTCAACTTTTCGATAACTTAAAATTGGCTC
AACGAGGGACGGAAGTCAATATCACCTTGCCAATGATGCCGAATTTAAAAGTAAATGAAA
CGCCGGTATATTTCCAAAACCTGCAAGTTGGCGTACTTTCGCACCTCGAACTGAATGAAA
CCGAACAAGATTACTTTGAAACCAAACCAACCAAAGCGACAACTCAAGGTAAATTATTGA
TCGACCCTGCACATACGGATTTATTACGCTCAGGCAGTCAAATTCTCCTGAAAGAACCTA
AATTTGCACTCAATAAAGAACAATTGAGTAAAGTGGGTGAGCTATTGAGAGGGACTTACT
TTGAAATTGAAAAGGGTGATGGCGAGCCTAAACTGACGTTTAATGTACAAAAAGAAGCTG
ATTATTTGCTCACTCGTCCTAACGTTTTAGCAATTACCCTTTCATCGCCGCAATCTTATG
GTGTAAGCGAAGGGCAGGGCATTTATTATAACGATATACAAATTGGCGAAATTGTGAAAC
GCCAGTTATCGCTTAACGGCGTAGAATTTCAAGGCATCATCTATCCGCCTTATCGTACCC
TTGTCGCAGGGAACAGCAAATTTGTGGCGATTTCACACTTAGATATTGCTGTTGGCTTAG
ATGGTCTAAGAGTACAATCTGCTTCTCCATCTGAATGGCTTGCTGGCGGTATTCGTATTC
TCTCAGATAAAGCTCAAGGGGAAGCGAAAAAACAATATCCGTTATACAAAGATCTTGAGA
GTGCTGAAGCTGGTATTGTAAGCGGTGAGAAAAAGGCAACGCTGAGTTTGTCTGCTACAG
AATTATCCGGCATTGATAAAGGCTCACAAGTGCTTTATCGCAACTTCCCGATAGGTGAAG
TACTTAATATTCGCCCACAAAAAACGAAGTTTGAAGTTGATCTATTTATTGAACCTAAAT
ATCGCCATCTGCTGACGGAAACTAGTCGATTTTGGGTTGAGCCTGCGGTAGAGGTAAACG
TGTCTACCAACGGTGTTAATCTCAAAATGGGTTCACTAATGCGAACACTCAAAGGGGCGA
TTAGCTTTGATAATCAAGGAACTAAAGGTAACAAAACCTTATACAGCAGTTACACGAAAG
CGACTTCTGGTAATACTTATATCACCTTGATTGCTCAAGATGCTTCTAAATTAAGCAAAG
GAATGCCGATTAAGTATATGGGATTAACCATCGGCAATGTTGAAACGCTACAGCTAGACA
ATGCAAAAAAACAGGTTAAAGCCACCGCTTACATCGAAGGACAATATTATGCCATCGTTG
CCAAAGCAGGTAGCAAATTTAATGCCGTTTCCCCTGAAATTGACACAACAGGCTTCAAAA
ATCTTGATGCCGTTATTCAAAACTACATCAGCGTAGAAGCCGGAAATGGCAAACGAAAAA
CACAGTTCAAATTAGGGGCAACGGACACCGCAGATACACAATACGGCAACGGCTTCCCAA
TCATTGTGGAAACCACAGACGCAAATGGCATCACCCCTCAAGCCCCTGTAATGTATCGAG
GAATGCAAGTGGGTATGGTACAACAGCTCAGTTTAAGCGAACTCGGCGACCGAGTGCTGA
TCCATTTACGCATAGCCAACCAATATAAACACCTTGTCCGTAAAAATAGCGAGTTCTGGG
CTTCGTCAGGCTATACAATGGATATTAGCCTCAATGGTGTCAGTATCAACTCAGGCACAA
TGTCTCAATTATTTAACGGCGGAATTAGTTTCTCAACCCCATCAAGTAAGGTTGTTCAAC
CTCAGGCAGAAGCTAACCGCAGATTTTTATTACAACGTAAATTACCTGAAGAAGCATTAG
AGTGGGATCAGGGGTTGGCGGAGTAGGAAATTCATGTAACAGACAAAACATTCTGAATTA
AATATAGAAAAGATGGCAAATCGTTTAGAGGGATCATTTAGTGAACTTAAGCGAAAATTA
AATAGGTGTAATAGACAAATAGTTGCTAAAAAGTGGCTTAAAGCCCTATAGTACAAGGCC
TTAAGCCCTCTTTTTGAAATATGAACAAAAAACTGCCCATTTTGCCAAAGTCTGAAAATA
ANNNNNNNNNNNNNNNNNNNNNNNNNCGCCGTTAAATATCATTGTTCAGTCAGAACGATT
CAAAGATATATCGATAAAGCACTTAAAACGGCTTTAAAACTGCCTTCAAATCGATACCTG
AATATCATTATGGATACAACGTTTTTCTGACGTTATTTTGGCGTATTAGTGTTAATGGAT
ACGCTTTCAAATAATGTCATTTCCCATTATTTTGTGCGAACCGAAAAATATATTTACNNN
NNNNNNNNNNNNNNNNNGAGGCTGACGTAGATTAGCTAGTATGCTAACCTACAAAAATGA
AGATAACTCATTGTAAATTAAAGAAATCCATACAAAAAATCTCCTTGAATTTTTTGTATT
AGAAGTCACTGTCCGTTCTGCGGCAAATTTGTTAGAGATAAATGCTAACTCTGCTGCACT
GTTTTACCGCAAAATCCGCGAGGTCATCTGCTATCATTTAGCACTTGAAGTGGATGAAGT
ATTTGACGGACAAATTGAGTTGGATGAAAGCTATTTTGGTGGACATCGTAAAGGAAAACG
AGGTCGTGGAGCGGCAGGGAAAGTGGCTGTTTTGGGGATATTGAAACGGCAAGGAAAAGT
ATTTACTGTGGTGGTCAATGATACGCAGACAACAACGCCAATGCCTGTTATAGCAAGGAA
AATCAAGCCCGACAGCTGGGTTTATACAGATACTTACCATAGTTATGATGCCCTTGATGT
AAGCGAATTTCACCACGAACGAATTAACCATTCGGAGCTGTTTACAGTGAAACAAAATCA
CATCAACGGCATTGAAAATTTTTGGAGTCAAGCCAAGCGGATACTCCGAAAATATAATGG
GATTGACCGAAAAAGTTTCCCTTTATTCTTGAAAGAATGTGAATTTCGGTTTAACTTTGG
GATACCAAAAGAGCAGTTAAAAACATTGCGAAAATGGTGTGAAATTTAGGGCTAATCTAC
GTCAGCCCCTAAAAATGGTTGAAAATTTCAACGGGCAGCATTACAACATTTATCACTGTA
TAAGGCAAATATTATTTTAAAAAATAAAATTTTTACTAAAGAATAAGGAACTTATTGGAA
AGTCTATGGACTACTGTAACTAAATAAAATATAGTAGGTAGCATTTTTATTCGCTTACCT
AACATTCATTTTTTAGATTGGAACATTTTATGTCTGAACAACAACTTAATACCATTCAAA
ACCTAAAAACCGCTTTATCTACAAAAGAAATCATTGCTTATTTGGCTGAAAAATTTCCGC
TTTGCTTTAGTTTAGAAGGCGAAGCTAAACCTCTAAAAATTGGACTTTTCCAAGATTTAG
TTGAAGCGCTGAGTGATGATGAAAAAATCAGTAAAACGGGGCTTCGTCAAGCATTACGCG
TTTATACAATGAGCTGGCGTTACTTACACGCATGTAAAGAAGGTGCTGTACGTGTCGGTC
TTCAAGGAGAAGAAGCGGGTGTTGTTGAAGCTGCACAAGCAGAACATGCAGCGCAATCTT
TAGCCGAAGCAAAAGCAGCTTATGCAGAACGTAAAGCTCTACAATTAAAAGAGAAACGCA
AGGAAGAGCGTAAAACTTTCTTTAAACAAAAAGCACGTGAAGCACATGCCAAAAAACGGG
CTGAAACGAAAAAACAAGAAATGCCAAAAGCATCTTTAGAAAGTTTGTCCGCATTAGAAA
GCAAATTTGCCAAAGGCAAGAAATAGTCGCATTTATAGGATTGATATGAAATATAATAAA
TTCACCACATTACTTGGGTTATGTTTGGGAGTTTGTAGCATAAATAGTTTTGCTGCAGAA
CCTCAAATAAAAGAAAGTGAATTAATCATTCCAAAACCAACAGAACAACATAGTATTTCA
ACTAAACGTGTTACAGCTCGTTTAACACAATCGCATTATCATAAGTTTCAACTAGATGAT
GCTTTTTCTGAGAAAATCTTTAATCGTTATATTGATTGGCTTGATGGTTCTCACAATACC
TTTTTACAGTCTGATATTGATGAATTGCGTGCTAAGTATGCAACCAAGTTAGATGAAGAA
CTCTATGAAGGCAAACTAGATATTGCCTTTGAAATGTATGAGTTAATGACAAAACGTCGT
TATGAACGTTATAAATATGCTTTGTCTTTGTTAGATAAAGAGCCTGATTTAAAAGGGCAG
GATCAAATTGAAAATGATCGTGAAAAAGCACCGTTCCCGAAAACTACCACAGAAGCTGAT
GAGCTTTGGTTGCAACGAGTAAAAAACGATATTATTAATCTTTATTTGAAAGATAAGAAA
TGGCCTGAAATCAAGAAAACACTGACTAAACGTTATAACTTGGCAATTCGTCGTTTAACA
CAAAATAAAGCCGATGATATTCTGCAAACTTATCTCAACGCTTTTGCAAGAGAAATTGAT
CCGCATACAAGTTATCTTTCACCTCGTGCAGCTAAACGTTTCCAAGAGAGTATGAACTTG
TCTTTAGAAGGCATTGGTGCGACGCTTTCAATGGAAGATGATATTACGATCATCAAATCT
TTGGTGCCTGGTGCGCCAGCAGCGCGTAGTAAAAAAATTGCAGCAGGTGACAAAATTGTT
GGTGTGGGGCAATCAAAAGATAAAATCGAAGATGTGATTGGCTGGCGTTTAGATGATGTT
GTCGATAATATCAAAGGTAAAAAAGGTTCGATGGTTTATCTTGAAATTGAACCTGCTAAA
GGCGGCAAAACCAAGATTATTAGTTTAGTTCGGGATAAAATTCGTCTTGAAGACAGTGCA
GCGAAATTAACTGTTGATAAAGTAGACGGAAAAAATATTGCTGTGATCAAAATTCCAAGT
TTCTATATTGGTTTGACTGCAGATGTGCGTAAACTTCTCGAACAGATGAAAACCAAAAAA
GCAGATGGGTTGATTATTGACTTGCGTGAAAATGGTGGCGGTTCTTTGCCTGAGGTAGTG
GAATTAACGGGATTATTTATTAAAGATGGTCCTGTTGTTCAGGTTAGAGATGCTTTTAAT
CGTATTCGTGTTCACGAAGATACCGATAGTACAACATTATATGATGGCAACATTTTAGTG
ATGATTAACCGTCATAGTGCTTCGGCTTCTGAAATTTTTGCGGCTGCAATGCAAGATTAC
AATCGTGCGATTATTATCGGGCAGCAAAGTTTTGGTAAAGGTACTGTTCAACAAAACCGT
TCTTTAAATATGGTTTATGATTTGGATCAAGAGCCGTTAGGTTTTATCCAATATACAATC
CAAAAATTCTATCGAATTAATGGTGGCAGCACCCAAATTAAAGGGGTTGAAGCAGATATT
CGTTTCCCTGAAATTATCAATGCAGAAAAAACAGGGGAAGGATTTGAAGATAATGCTTTG
CCTTGGGATAAAATTCCTGCAGCAACTTATTCAGAAGTCGCAAAAGCTAGAGATGTAGTT
GCACAACTCACTGAAAATCACGAAAAACGTATTGCTAAAAATCCTGAATTTATTGCTTTA
AATGAAACTATCGCAATTAATAAGGAAAGAGATGATCGTAAATTTACCTCACTTAATTTG
GCTTCTCGTCAAGAAGAGAGTAAATCTGATGAAGCTCGTCGTTTGAAAGATTTAAATGCC
CGCTTTAAACGTGAAGGTAAAAAACAGATCAAAGATCTTGAACAGTTACCAAAAGACTAT
GAAGCCCCAGATTTCTTCTTAAAAGAAACGGAGCAGATGATGGTTGATTGGTTACAATTT
GATAAAAAATAATAAATACGTTTATAATGTGGAAGTTTATCAGGCCGCTGTTTAAGCGGT
CTGATTTATTACTCATTTTCCTAATGGATTAAATTGAATGAAAAGTTTAACTTTTTTGTC
AGTAATATTGTTTTCTAGTGCTGTGGTTGCTGAAAATGGAAGTGCGTTGAATGTTAGTTC
TCAACATAATGCTGCAACGCCTGTTCCTGATGAACAAATTTTGCCTCAGTTAAGTTTTAA
AGCGCAATTAGTCCGTATTGCTGAACTGACACAAGATGCAGAATATCAATTTCAATTGGC
TGAAAGAAAACGCATTGAAGCCGAAAAATTAATTCATGCCGAACAACGTATTCAACAAGA
AACATTAGGCTATCATTTACTATTATCCAATACGACAGCAAAAGTCTATCTCAATAATGA
GTTTGCCCCTTTGTGGAAAGATAAAGTGGCAGAAAAACAGTTTTTAAAAGAATATGCAGT
ATTCGCTGTAAGCGGCGTTTCGCCTAAATCGGCTAATGCGTTACAACAAATTCTAAATAT
GAATGAGGGATTTGCTCGCGATATTCTACTCACAGATAGTTTCTTAGACTATCTCTATTA
CACAGAAAATGTCGATCAATTTGCAAATCAATGGTTATATCATTTAGGAAGTTATTCAAT
TAAAACACCAACAGAATATCGTATTGCTACTTGGTTGGAAGCGATTAAGCAAGATCGCTA
CGCTCAGTTTGTCACGGATCTAATACCTAAAAACCATATTTACCAAGAAACCGTACAAAA
ATTATTTGAAATATCATCTAATGATGCTCTCAATCAGGGTGGTAATAAATCAGCAAAATC
TACAAAAGAGAATAAAGGTAGTGTAAACACGCCTTCATTTACTCAATTAGCACTTAATGC
GCAGCGTTTACGTCTTATTCCAAGTTTTAATAATGGAATTTTTGTCAATATCCCAAGCTA
TCAGCTCTATTATTTCAGAGAGGGCAAACTTGTTTTACAGTCTAAAGTAATCGTGGGAAG
AAATGATCGCAAAACACCTGTCATGTACAGCAAACTGAGCAACGTTGTCGTCAATCCGCC
TTGGAATGTTCCATCAACAATTAAGAATAAAGATTTAGTACCAAAACTTCGTAAAGAACC
AATCCTTGCTGATAAATTAGGCTATGAAATTTTAGATGGGAAAGGGAATAAATTCAGTGC
TCATAGTATCAACTGGGCAGCTTATGAAGGAAAAAATAATTTCCCGTATCATATCCGTCA
AAAAGCGGGAGATGATAGTGCTTTAGGGCGTTATAAATTTAATATGCCAAGTTCCGATGC
AATCTATTTGCACGATACACCAAATAGAGGGTTATTTAGTAAAAAAAATCGTGCGTTAAG
CTCTGGCTGTGTTCGTGTAGCTAAAGCAGATGAACTAGCTACGTTATTATTAGCAGAAGC
TGGGTGGTCAGCGCAGAGAAAACAGGACGTTCTTGCAAGCAAAAAAACAACTTCTGCACC
TATTCGTTCAGATAATCCTGTTTATTTATATTATGTAACATCCTGGATTGAAGGCGGTAA
AATATACACCTTACCTGATATTTATCAATTTGATAAATCATTACCTAAAATCAACTTAGA
TTGGGAAAAAGTAAAAAGTGTGATCTAGTCCACAAAATAAAAAATTTCCGAAAACGATAG
GCTATTTTTTAGAACTTCCTTTTTGATAAAATGTCGAAGTCAGGCTGAATATATTTACCT
TCAAGAGATTAAAGGAGAGATTGTCGGTAAATAACCCAAATGCGAGGATAAAATGGAACA
AACAAATTTACAACGCCGAAGATGGCTTGCATTAGGCGGAATAGTTTTGGGTGCAACCTT
GTTACCTAATTTAGTTCATGCGGTAACGTCAACTCCAAAACCTCTTATTCTACGTTTAAA
ACGCTTAAGTACAGGCGAGACCTTATCTGCTAATTATCACACTAACGGATTTGCTGCAAA
GGATCTTAACAAATTAAATCATATTATGCGCGATGTGCATATCAACAGAATTAAGCGAAT
TGACCCAAAACTATTCGTAAAATTAACTCAAATTCAAGCTCGCTTGGGTCTTCGTAAATC
TGAAATTCTTATTGTAAGCGGATATCGTTCTGCTCAAACAAATGCTAGATTACGCCGTCG
TAGTCGAGGCGTTGCTAGCAATAGCTACCATATTTTAGGTAAAGCCATTGATTTCCGTAT
TGAAGGTGTTCCTCTTGCCCGCATAAAAGCGGCAGCAGAAAGCCTGAATAACGGGGGAGT
TGGTTATTATCCTCACAGTAATTTTGTCCACGTCGACACTGGCCCTGTTCGTACTTGGCG
TGATTCATAAGCGGTTTGATTTTATGTTTAATTTGCAAATTATCCCTGTAAGTGTTTTCC
AACAAAATTGTTCTGTCGTTTGGGATAACGAAAAGAATGCGGTTATTATTGACGCTGGTG
ATGATGCAGACAAAATAATTCGGTTTGTGGAAGAACAGCAATTAAATGTGCAGAAATTGT
TGATTACTCACGGTCATCTTGATCATATTATGGCTGTCGATCAACTGAGAAAACATTTTA
ATGTTGATGTCTTTGGTTCTCATCAAAACGATCAACCTCTTTTTGAACAACTTCCTAATA
TTTGTCAGAGCTACGGGCTTCCTGCATCGTCCGCTTTTCTACCAGATCACTGGTTAAATG
CAGGTGATAAAATTCAAATTGGGGCTTTAACATTCCATATTCGCCATTTACCAGGCCATT
CACCAGGTCATATCGGCTTTTTTGATTTTGAGAATAAAATTGCCTTTAGTGGCGATGTGC
TTTTCAAAGATAGTATTGGAAGAACCGATTTATACCAAGGTAATTTTGAGCAGCTCATTT
ATACAATAAAAACACAACTATTTGATTTAGAAGATGATTTTATCATTATTCCTGGACACG
GATCTCATACCACAGTAGGACGTGAAAAACAACACAACCCTTTTTTAAAGTAGTCATATG
AAAAAAATTAAACTTCTATTTTTAGTACTCAGTACCGCTTTTCTAACCGCTTGCACCTCT
TCTATTGATCCTGAAACTGGCACCCGTTCAGATCCGTTGGAAGGATTTAACCGTGCCATG
TGGAAAGTCAATTACGAATATCTAGACCCTTATATTCTTGAACCTGTGGCAAAAGGTTGG
CGAGATTATGTACCTAGCCCAATTAAAACAGGTTTAGTCAATGTGGCAAATAACCTTGAT
GAACCTGCCAGCTTTGTAAACCGATTAATTGAAGGGGAAGGACAAAAAGCGATGGTTCAC
TTTACTCGCTTTTGGTTTAACTCTATCTTTGGATTAGGCGGGTTAATTGACTTCGCGAGT
ATGACCAATGATCTTAAAATTGATAAACGTAGAGAATTTGGGGATACTCTAGGCGCGTAT
AATGTGCCTACAGGACCTTATGTGATGTTACCAATGTATGGACCCGCAACGCCTCGTCAA
GATTTAGGTCGATTAGTAGATACTAGTTATCCAGTTTTATCTTTACTCGCTACACCTTGG
AGTATCACAAAATATGTCGTACAAGGAGTAGATTCCCGTGCACAGCTTATAGGACAAGAA
GCGTTATTGAAGCAATCTCAAGATCCTTACATTACTTTCCGAGAAGCCTATTTTCAAAAT
TTAGAGTTTAAAGTAAAAGATGGTAAAACAGAAAATAGTGAGCAAGAAACATTATCTGAA
GAACAGCTAAAAAATATTGATTGATGATTTACCTGTAAAAATTTACACTAAAACGCAAAA
TTCCTATTGACACTGTGTGTTTAAACAGTAAAATAACTGTATAAACACACAGATTTATTT
TAGAGGATTTTTATGGCGTATCTTAGATCACTAACATTGGCACAATCCCATCAGCCTTTA
CCCCTTTATCGAGATTCTAATATAAAGCACCCAATCAAACTGGATCTCTATTCTCTTTAT
GTTCGTCGTCCTTCTGAAACCTTTCTGGTTCATGTGAAAAACCCTAATTTAATTGCATGG
GGGATCGAATTAGATGATTTGTTAATTGTAGAGAATAATCAATCTGCTGAAATTAACGAT
CTTTTGGTATTAGAGAAAAATCAAGAGTATAAGTTCTACCAATTTTTCAGTGAGATTAAT
GGAGAGAAGATTTTATTTTCTTTAGACACCTCAGAACCTAATTTACGCATTAAAGAATGG
AGTGATGTAAATATCGCTGGGGTGATTACAAATATCGTACATCAAGTAAAACATCGCGCA
TTGCAAAAAAACAGATTGTCTAATTGATAGGTATAATAAATAAAATACTTGCTAATGGGT
ATTTTTAATTATTCTTAGCAACTCTTTTTATTTAAAAAATCTTGTATAAACAAAATATTA
CGCCTTTTTGTTAATCAGTTATGATTATTTAATTTTTGCTTAAGCTCGCTAAATAATCCC
TCTAAGCGATTTATTGTATTTTCTATATTTAATTTAGAATATTTCTCATAGGTAAAAATA
AAATCCATATAACGCTTTAAGCTGGTATAAGCACTTCTTGCATTACGACGTTTATAAGGG
AAATGGTCTTTTTTATTGGCTTTATCACTTCATTCTTTTAAAAACGTTTGGCGTTTTATA
AACTAAGGACGTAATCGCTAATAAAATTCATTTTTTAAGATAAACGTTTTATGACATTCA
TTACAAAAGTAAGGTTGAGTATTATTTTGTATACCATGTTTCTTTATTTTCGGACTTTGG
CAAAATGGGTAGTTTTTTGTTTATATTTCAAAAAAAGTGGCTTAAAGCCTTGTACTATAA
GGCTTTAAGCCACTTTTTAGCAACAAATTTGTCTATTACACCAATTTACTTCAACTGAGC
AAATGCTTGTAGCAAGTCTGCTTTAATATCCTCAACGTGTTCAAGCCCCACCGAAAAACG
CAAGAGCTTATTACATACACCACGAGCGATACGTTCTGCTTCAGGAATATCCATATGGGT
TTGGGTTGCAGGGTAAGTAATAAAACTTTCTGTACCGCCTAAACTTTCCGCAAAGGTAAT
CATCTTGATCGCTTTTAAGAATGGATTAACCCAGTTTTCATCTTTCAAGCGGAAAGATAA
CATACCGCTTTTACCAGAATAAAGCACATCTTGCACTTGCGGTTGTTCCGATAAGAATTT
AGCGAGTTCAGTGGCATTTTGTTGGTGATGCTCAACACGCAACGCAAGGGTTTTTAAGCC
ACGAATAATCATATAAGCGTCAAACGGTGCAAGCACCGCCCCAGCACCATTTTGCAAATA
GAACAAGCGGTCACATAACGCTTGCCCTTTTGCTACCACCAAACCTGCTAACACATCATT
ATGTCCTGCCAAATATTTGGTTGCACTGTGAATAACAATGTCTGCCCCAAGTTCAATCGG
GCGGAATAATACTGGTGTTAAGAAAGTATTATCGACAATCAGCAGTAAATTATGCTTTTT
AGCAATTTTCGCAATCGCTGCAACATCACACTCTTCCATCAATGGATTAGACGGTGTTTC
AACAAAAATCGCTTTAGTATTTGGATTAATCGCTTTCTCAATAGCATCAAGATCTGCCGT
GTTCACATAAACAGGCTTCACAGTATTGTTATTTTTATAGCTAAAATCTAACAAGCGGTA
AGTTCCGCCATAAACATCGCTAGAGATAATCCACTCGTCAGGGGCAGTAAAGAGCGACAT
CACCAGTTGAATTGCCGCCATACCTGAGGCTAACGCAAAACCTGCATCGCCGCCCTCTAA
GTCCGCAATGCCTTGCTCAAGTACACTACGAGTTGGGTTTTTGGTACGAGTATAGTCAAA
GCCTGTGGACTCGCCGATCCCCATATGTCCATAGGCAGTCGAAAGGAAAATCGGGGTCGC
CACCGCACCGGTACGCTCATCAGTACGATTACCCAGTTGGACTAAAGTACTTTCAATGTT
GTTATATTTCATATCTATCCTTTTGCAAAATTTTGATTAAATCTGACCGCTTTTCTTTAT
TATAAATTGTTTAAATCCAACACATCGGTCATATCAAAAAGACCGTTTTGTTTGGTTTGA
AGCCATTTTGCTGCACGCACAGCACCGTTAGCAAAAGTCATTCGGCTTGAAGCTTTATGG
GCAATTTCAATACGTTCGCCTTCATCAGCAAACCAAACACTGTGTTCACCGACTACATCA
CCTGCACGGATCGTCGCAAAACCGATTTCATCACGCTTACGTTCCCCTGTGATCCCTTCA
CGCGCAAATACGCCGTGCGTTTTTAAATCACGACCTAAGGTTTTGGCAATATGCTCACCC
ATTGAAAGTGCCGTGCCAGATGGCGCATCAACTTTATGGCGGTGGTGAGCTTCAATCACC
TCAATATCGCAATAATCGCCCATCACTTTTGCCGCTTTTTCTAACAGTTTAAATACTAAG
TTCACCCCAACGCTGTAATTTGAAGCAAAGACGATACTGATTTCCTCTGATGCAGATTTA
ATCGCCTGTTTGCCCGCATCATCAAAACCAGTTGTGCCGATCACCATTTTTTTATTATGT
GCGACACAAAAAGCAATGTGTTCCAACGTCCCTTCAGGGCGAGTAAAATCAATTAATAGA
TCAAAATGATTGAGCTGTGAAGCTAAATCGTCCGTGACAGTCACGCCTAAATGCCCAATA
CCAGCCAACTCGCCAGCATCAGCCCCGACTAATGATGATCCTTTACGTTCAAATGCTGAA
CCTAATTCTACGCCCTCTGCGTTATTTACGGCTTGGATCAACTGACGACCCATTCTGCCA
CCAGCGCCGACAACGCCAATTTTTAATGTCATTATAAATCCTCTATAAAATGTCGTGATA
AGCGGTTGGATTTTACAAGAAAGTTACGTTTTTGAATACAGAAAGATAAGCATCCAAATA
GAGACAACCCGATCTGCGAAGATCGGGTTGGTCTATAGTGAATAGCTTATTCAGGTCTTA
CCCCTAAAGTATGACAAATAGCATAACTTAATTCTGAACGGTTTAAGGTATAAAAGTGGA
AATCTTTTACTCCCTCTTTAGAGAGGATTTTCACCATATCCATTGCAATACTTGCCCCTA
CAAGGTTACGCGTAGTTTGATCATCGTCTAAACCTTGATACATTTTCGCCATCCAGCTAG
GGATTTTCACATTAGTGATTTTTGCCATTTTTTCTAGCTGTTTAAAGTTCGACACAGGCA
AAATGCCAGGCACGATTTCAACATCAATCCCCACCGTTGCACAACGATCACGGAAGCGAA
GATAGCTATCAATATCAAAGAAAAACTGCGTAATAGCACGGCTTGCACCTGCGTCAATTT
TCTGTTTCAAATAGAGCAAATCAGATTGTGCTGATTTTGCTTCAGGGTGAACCTCAGGAT
AAGCGGCAACAGAAATCTCAAAATCGGCAACCTCTTTTAACAGTTTTACTAAATCCGACG
CATAAAAAGGTTTCTTCGCATAGCCTGCAGGTTCATCACCACGCAAAGCCACGATGTGAC
GAATGCCACTGTCCCAATAATCTTTTGCAATAGCACGAAGTTCGTCAAGGGGTGCATCAA
TACCTGTTAAATGTGGAGCAGCGACAATCCCAGTTTCTTGTTGAATGGTTTTTACGATAG
AGTGCGTGCGATTACGTTCCCCAGAGTTTGCACCATAAGTCACAGAAACAAACTTCGGTT
TAAGCACTTTCAAACGATGAATAGAGTCCCATAACAGCGTTTCCATCTTTTCATTTTTAG
GTGGAAAAAATTCAAAAGACACATTAATTTTGCCGTTTAAGTCGGCAACACTTTGATTTA
AAAGATCAATCTCTTTTGCATAACTCATTCAACACCTCTATCGAGCTTCCATTGTTGTTA
TTTGTATAATGTTTAGTTTGCATACTGCCGTCTTTTTTAGACGTTTAGATGGCTAAAACT
TTAAAATGCCAGCGATATGATGTCAATAAAATTATTTTCATTATTTCATGAATTTAATTT
ATGTAACTTGCAGATAATGATGAAAATTTTTAAATGTAAATTTTTTGTTAAATTTGTTAT
CTGATGGTATTATCCCGTTGCTTGTAAAAAATACAACATCTGCTGTTTTTATTTTCAAAC
TCAATTAAGCGGTATCAGGTCGCATTTAAGGGGGAAATAATGCTATCTCAACTCACTACA
CCAAAAGGGCAAGCTATTCAACTAAATCATGATGGTTCATTGTCTGTTCCAAGTTACCCA
ATTATTCCTTTTATTGAGGGAGATGGAATTGGCGTTGATGTCACACCAGCCATGCGTTTT
GTAATTGATGCTGCGGTAGAAAAAGCCTATCAAGGTCAACGAAAAATTGACTGGTTAGAG
ATTTATGCAGGGGAAAAAGCTAACCGACTTTACGGTGAAAACACATGGCTACCCGAAGAA
ACATTAGCATCAATTAAACAGTATCATATTGCGATCAAAGGCCCATTGATGACCCCTGTC
GGTAAGGGGATTCGTTCTTTAAACGTAGCAATGCGTCAAGAGTTAGATCTCTATAATTGC
TTGCGTCCAATCCGTTACTACCAAGGTACGCCAAGTCCTGTGAAATATCCAGAATTAGTG
GATATGGTGATCTTTCGTGAAAATTCAGAGGATATTTATGCTGGGGTAGAATGGGCGGCA
GGTTCCCATGAAGCTGAAAAAGTAATCGCTTTTTTACAGCAGGAAATGGGCGTGAAAAAA
ATTCGCTTTACGGAAGAATGTGGCATTGGTATTAAGCCTGTTTCAAAAGAAGGGACTCAG
CGTTTAGTGCGGGCTGCATTACAGTACGCGATTGATAATGATCGTAAATCACTCACTTTA
GTGCATAAAGGCAACATCATGAAATTTACCGAGGGGGCATTTAAAGAGTGGGGATACCAA
GTTGCCAAAGACTTTGGTGCAGAGCCAATAGATAATGGCTCTTGGCATCGTTTAAAAAAT
CCAAATACAGGACGAGAGATCATCATCAAAGATTGCATTGCTGATGCTTTTTTACAAGAA
ATTTTATTACATCCAAGTGATTACGATGTGATTGCAACGCTTAATCTCAATGGTGACTAC
ATATCCGATGCACTTGCGGCACAAGTTGGCGGTATTGGTATTGCACCTGGTGCAAACATA
GGGGAAGAGGCGGCTATTTTTGAAGCAACGCATGGTACAGCGCCTAAAATCGCAGGTCAA
AACAAAGCAAATCCAGGCTCGATCATACTCAGTGGCGAAATGATGCTACGCCATTTAGGT
TGGACTGAAGCGGCAGATTTAGTGGTAAACGCAGTATCCAAAACCATCTCAAATAAGACA
GTGACCTTTGATTTTACGGAAACATTAGAGGGGGCAACACTCCGTACAACTTCGGAATTT
GCCCAAGATATTGTCGCCAATATGTAACCACTTATACACATAGAGATAATCATGCAATTT
TGTGATCTTGTTAACAAAATGTAAAATTTGTTAAATTTATTGCTTGTCGTTTTTACTCTC
TCTGTTATGATTATCTCATCGCTCATTTTTTATCTATATTGAAGTGGGGATCATCATTAT
GTCTTTCTTAACTGAATACCAAACACATGTTTTTGAACGAGCTGCACAAGGTATTGTGCC
ACTGCCATTAAATTCAGCGCAAACAGCAGAGCTTATTGAATTACTTAAAGAACCTGCTGA
TGCAGATAAAGCATTACTCTTGCACCTCTTTGAAAATCGAATACCAGCAGGGGTTGATGA
AGCAGCCTATGTTAAAGCCAGCTTTTTAGCAGCCTTAGTAAAAGGGGAAGCAGTTTCGCC
GCTCATTTCCCCACAACAAGCCGTCAGCTTGCTAGGCACAATGCAAGGGGGGTACAACAT
TGAACCGCTTGTTGAAGCACTTGATGATCCAAGCCTTGCTCCTATTGCCGTCAAAGCACT
CTCTCATACGCTCTTGGTATTTGACAGTTTTCATGATGTGGCAGAAAAAGCGAAGCAAGG
AAACCGCTTTGCTAAAGAAGTATTAACCTCTTGGGCCAATGCTGATTGGTTTTTATCTCG
TCCAAAATTAGCCGAAAAACTCACACTGACCGTGTTTAAAGTGACAGGAGAAACCAATAC
AGATGATCTTTCGCCTGCACAAGATGCTTGGTCACGCCCAGATATTCCATTGCACGCACT
GGCTATGCTTAAAAATGAACGGGAGGGTATTGAACCTGACCAAGCTGGTGTAGTTGGTCC
AATGAAACAGATTGAAGCCCTTAAACAAAAAGGTTTTCCACTTGTTTATGTTGGCGATGT
TGTAGGAACAGGTTCTTCACGTAAATCGGCTACAAATTCGGTCTTATGGCTCATGGGAAA
TGACATTCCCTACATTCCTAATAAAAGAGCTGGAGGTGTGGTATTAGGCGGTAAGATTGC
TCCTATTTTTTTCAATACGATGGAAGATGCAGGCTCATTACCCATTGAAGTGGATGTAAG
CCAATTAAATATGGGCGATGTAATCGACCTCTATCCCTATGAGTGCAAAATTTGTAAGCA
TGGCAGTGACGAAGTATTAGCCCAGTTTAGTCTTAAAACGAATGTGCTTCTTGATGAAGT
TCGTGCAGGCGGACGTATTCCATTGATTATTGGTCGAGGTTTGACACATAAAGCACGCAT
GGCACTAGGATTGCCAGAAAGTGAAGTGTTTGTTAAACCTCAAATACAGGCTAAAACAAC
AGTCGGCTACACACTTGCACAAAAAATGGTTGGGCGAGCTTGTGGCGTGGAGGGCATACG
CCCAGGGCAGTATTGCGAACCTCGAATGACAAGTGTTGGCTCACAGGATACCACAGGTCC
AATGACCCGTGATGAGCTTAAAGATCTCGCTTGTTTAGGTTTCTCAGCTGATTTAGTGAT
GCAATCATTTTGCCACACGGCCGCGTACCCTAAACCTGTAGATGTTGTGACACATCATAC
CTTACCTGATTTCATTATGAACCGAGGCGGTATTTCACTACGTCCAGGTGATGGTGTTAT
TCACTCTTGGCTTAATCGAATGCTATTGCCCGACACCGTAGGTACAGGTGGCGACTCACA
TACACGTTTTCCGATTGGCATCTCATTTCCTGCAGGTTCAGGCTTAGTTGCCTTTGCGGC
TGCAACAGGAGTAATGCCATTAGATATGCCAGAGTCTGTTTTAGTCCGTTTTAAAGGCGA
ATTGCAACCAGGCATTACCTTACGAGATCTCGTACATGCAATTCCCTATTATGCCATTAA
ACAAGGGCTATTGACGGTAGAAAAAGCGGGTAAGAAAAATATCTTCTCAGGTCGCATTTT
AGAAATTGAGGGATTAGAGCACCTTAAAGTTGAACAGGCTTTTGAACTTTCAGATGCCTC
AGCCGAACGTTCTGCTGCGGCTTGTACCATCAAATTAAATCAAGAACCGATCATCGAATA
TCTTCAGTCTAATATCATCTTACTAAAATACATGATTGCTGAGGGTTACGGCGACAAACG
AACCCTTGAACGCAGAATTAAAGCCATGGAAGAGTGGCTGGCTGTCCCACAATTATTAGA
AGCAGACAGCGATGCTGAATATGCCGCTATCATTGAAATTGATTTAAATGACATCAAAGA
GCCTATTCTTTGTGCCCCAAATGACCCTGATGATGCTAGAACACTTTCCGAAGTGCAAGG
CCAACAAGTCGATGAAGTCTTTATTGGCTCTTGTATGACGAACATAGGTCATTTCCGTGC
CGCAGGTAAATTGCTTAACCAGCATCAAGGCATAATTCCAACACGTTTATGGATTGCTCC
GCCAACTAAAATGGATGCAACACTACTTAGTGAAGAGGGCTATTACAGCATTTATGGCAA
AAGTGGAGCAAGAATTGAAATACCAGGTTGTTCACTTTGTATGGGAAATCAAGCTCGTGT
AGCCGACGGCTCAACCGTTGTTTCAACCTCTACACGCAATTTCCCAAATCGCATGGGTAA
AGGCTCTTTTGTCTATCTTGCTTCTGCAGAGCTTGCGGCAGTCTGTGCATTACTAGGACG
CATTCCCACATGGAAAGAGTATTTAGATTATGTACAACGCCTAGAGGCAGATAAAACGGA
TACATACCGCTACATGAATTTTGACCAAATTCAACGTTATACCCAAAAAGCAGATAACCT
CATTTTTCAAACAGCGGTTTGATTTTGCATAAAATTTACGATAACAGGGAGGACAAAATG
CCTAAACTACACCCGACTTTAACTGCAGAACTTCACCTTAATGATGGGCGTAAAATTCCA
TTGCCCGTTTATCAGAGTAACTTAGGTTTTGATGCAATTGGCGTTGAGGCATTGCAAAAG
CACCAACTCTTTACCTACGATCAAGGGCTAACATCTACTGCCCTATGCCAATCCAGTATC
ACCTACATTGACGGCGAACAAGGTGTCTTACTGCACCGTGGCTATCCGATTGACGAGCTT
GCTTTAAATAAAACCTATCTTGATATCGCCTATCTTCTTCTAAATGGAGAACTGCCTACA
GAAGAAGAATTGGCTGAGTTCAAAAAAGAGATCTGTTCACATTACATGGTAAATGAACAA
TTTACCCGCTTGTTTCAAGGTTTCCGCCGAGATTCGCACCCAATGGCGGTTATGTGTGCA
GCAAGTAGTGCTTTAGCCGCATTCTACAATGACATGCTAGACAGTGATGACGAAGCACAT
CGAGAAAAAACCGCCATTCGCCTCTTAGCCAAAATGCCAACCCTTGCAGCCATGTGTTAC
AAATACAACATCGGCCGCCCATTTATGTATCCGCAGTATCACTTATCCTACGCAGGCAAC
TTCCTACACATGATGTTTGCAACACCTTGTGAACCTTATGTGGTTAACCCTGTACTAGAA
CGAGCTATGGATCGCATCTTCACACTTCACGCAGACCACGAACAAAACGCTTCAACATCA
ACAGTAAGAGGCGTTGCTTCCTCTGGTCCAAACCCATTTGCTTGTATTGCGGCAGGGATT
GCATCACTGTGGGGGCCAGCTCATGGCGGAGCAAACGAAGCCTGTATCAAAATGCTACAG
GAGATCGGCACGGTTGACCGTATTCCTGAATTTATCGCAAGAGCCAAAGACAAAAATGAT
CCATTTCGTCTAATGGGATTTGGTCACCGAGTATATAAAAACTACGATCCAAGGGCAAAA
GTTATGCGGGAAACCTGCCACGAAGTCCTTGCAGAATTAGGAATAACAACACCATTACTT
GAAGTTGCAATGGAACTAGAACGCATTGCCTTAAGCGATCCTTATTTCATTGAACGCAAA
CTTTATCCTAATGTTGATTTCTACTCAGGTATTATTTTACAAGCCATAGGCATTCCAACT
TCCATGTTTACTGTTATTTTTGCCTTAGGCAGAACAGTCGGGTGGATTGCAAATTGGAAA
GAAATGTGCGAAGAGAGCCTCAAAATTGTCCGTCCAAGACAAATTTATACGGGGTATAAA
GAAAGACATATTAAATAATAAAACGTTGAGATAAATAGTTGCTAAGATCGTATTGGTTCT
TAGCAACTATTTTTGATTCTATATGTAGAAAGGAAATTACCCTAAAATTTTATTGAGTTC
ATCGCTTATAGATTCTACAGATTGAGTACCATCTAAACGGTAATATTGAGTATTTCCTGC
TTCAGCTTCCGTAGTATAGTACGCTATCAATGGTTTAGTCTGTTTATGATAAATCGTTAA
ACGTTCTAGTACAGTTTCTGGTTTATCATCCTGACGAATAATTAGGTCTTCGCCAGTTAT
ATCATCTTTACCTTCTACTTTCGGTGGATTATATACAACATGATATGTGCGACCAGATGG
CTGATGAACTCGACGTCCACTCATACGCTCAACGATTACTTCATCTGCCACATCAAACTC
TAATACAAAGTCGATTTTTACACCAGCTTCTTTTAGTGCATCTGCTTGTGGAATAGTGCG
AGGAAAACCGTCTAGCAGGAAACCATTTGCACAATCTGGTTGAGAAATTCGGTCTTTAAC
TAAGGCAACGGTTAATTCATCTGGAACTAATTTTCCCTCGTCCATTAATGCTTTGATTTG
TTTACCTAACTCTGTTCCTTCCTTAATGGCAGCTCGGAACATATCCCCTGTTGAAATTTG
TGGAATACCAAATTTCTTCATCATAAATAGGGCTTGTGTACCTTTGCCTGCACCAGGTGC
TCCTAATAAGATAATTTTCATAGTAAGACCTCTTAAAATAAAAATAGTGGAGTAGATTAG
TAACCCTATTGATTACTGCTTGAGTTGTGAATTTTATTATGTAAATGCTCACTTGTTAAG
TCAGTTTAAATTAAAGCGAGCTAAAAAATACCACTAAAATCAAAAGCGGTATCACATATT
TAACATAGTTAAACCACAAATTCGTTAATGTTTTCCCTGCCCCTAATTCTTCCTTCGCTT
CATCTTTTAAGACAAAACCAACGAAAATTGCACTGCCAAGAGCGGTGAGAATAAATAAAA
TGTTACCGCTGATATAGTCAAAGGCATCAAAAATACTTTTGCCCATAATGGTGACATCTT
TCCAGACATTATCGCCTAGTACAGATGGAATATTTCCAAAAATGAAAATCAGGGTAAGTG
TCCAGAAAATCGCTGCTTTACGGCTCATTTTAGTTTTTTCTTGTAAAGCGGTGATGATCA
CTTCATAGATGGTTAATGAGGTCGTCAATGCTGCGACCACTAATAATCCAAAGAAAATAA
TAGCAAAGATCGTACCGCCCCACATATTAGAGAAGACAATCGGTAGGCTTTGGAAGACGA
GTGTTGGGCCTGAATTTGGGGCAATGCCAAAGCTAAAGAGTGATGGGAAGATCATAAAGC
CTGCCATGACTGCAATTACCGTATTTAGTACCCCTGTGATTGTCGCAGTTCTCACTAGAT
TTTCTTTTTTATCTAAGTAGCTAGAAAGGGTAATTAATACGCCGAAACCTAAGCTAAGTG
CAAAGAAGACTTGCCCTAATACAAAGACAAACAATTGCGGTGTAATTTTTGAGAAATCAG
GCATTAAATAGAATTTAATCCCTTCCGCTGCCCCTGGTAAAGTGACATTACGGATCACCA
TAATAATCAAGAAGATAAAGAGTATCGGCATAAGATATTTAACTGAACGCTCAATGCCAT
CAACAATGCCTTTGACTAAGATGAAGTAGTTTACTAATACGAACAAGCCAGTATAAGCCA
AAATGGTAACTGGGCTGTTAAAAATACTCTCTTTAAAATAAGTAGATGTAGTTTCTACGG
TAACAGGTGATGATAGATCTAAACCGCCCGTTACAAGACTGCCGATATAGTTTAATACCC
AACCACCAAGCACCATATAGTAAGCAAGGATACCAAAAGATCCTAATAATCCCATATAAC
CCAAGATTTTCCACGCAGGGTGAATGGCTTTACCATTCGCTTTTCCCGTAAAGGCATCAA
TGGCATTTACTCGCATACGGCGACCAATCACATTTTCAACCAAGATCATCGGAATACCGA
TCACGATCATTGCGATACAAAATAGCGAGACATAAGCTCCGCCACCATTTTCACCGACTA
AATAAGGGAAACGCCACGTTGCACCAAAACCAACGGTTGCACCTGCTACGGTCATAATAT
ATGCCAATCGATTTGACCACGATTGGCGTTCTTGGGGTTGTGTATTCATATTTTTTCCTA
CTGCATACAAAAGGAAGTTAAGAGAACAGAGCAAAAAGTTCATCGACTTTAATTCGAGAG
TCAATGGATTGACCGATGTGACGCTGAACTTTCAGTTTTTTGATTTTTGCTCCACGGTAG
ATTTGCCGAGTAAACTCGGTATCGTGATTTGAAATTAAGACAGGGATTTTCGCCTGTTGA
GCTTGTTTTGCTCTGTCTGCTAAAGCAATTTGTTGCTCAAGGGAAAAACCGCCCCCAGCA
TAATGGGTAAAATTCGTTTCTTGCTTCAACGGGGCATAAGGCGGATCGCAATAGACCGCA
TAATCATCAGGATTATCTAATAGATATTGAAAGACTTGATGAAAATCGGCACAGATAAAT
ACCGCTTTCTGAGCTTTTTCCGCAAAAAAGCGTAACTCTTTTTCAGGGAAATAATGGGTT
TTATAATCGCCAAATGGCACGTTGAACTCATTTTTTTGGTTATAGCGACATAAACCATTA
AAACCAAAACGGTTGAGATAAAGAAACAGTGCTGAACGACGTAGCAGATCTTGGCAAGCA
TTAAATTCCTTACGTCGCTCATAATAAAATTTTGCCGTATTTGCTTGTGGATCATTAAAC
AAGGCTTGCGATTGATGGATATAGCTTTCCACATCAGCTTTAATCACATTAAAGAGATTA
ATCAGATCAGGGTTAATGTCAGCAAGAATATAGCGTTCAAAATGTGTATTAAGAAAAACT
GAGCCAGCCCCAACAAAAGGCTCTACTAGGCAAGCCTTTTGGGGTAGGTGCCGATTAATT
TCATCGGTCAGGCGAAATTTCCCACCTGCCCATTTTAAAAAGGCTCGCTGTTTCATTGTT
AAAACTTAGGATTGAGTAAATCGACGGATAGCATCTAACACTTGAGTTTCGGTCGCTTGA
GCGGTGACATAAGCTGTGCCAAGTGATTTTAATAAAATCAGACGCAACTGACCGCTTAGT
ACTTTTTTATCTCGCCACATATAAGGTAGATATTCTTCAGGCATCATTCCATCTGGTGAA
ATGGTTGGCAAGGTTGCACGAGCAATCAATTTTTCTAAACGAGCCACATCTTGTTCTGTA
AGATCGCCTAGAATATGCGACAAGGCAGCTGCTTCAAGCATACCGACTGCAACCGCTTCC
CCGTGTAACCAGTTACCGTAGCCAAGATATGCTTCAATCGCGTGCCCAAAGGTGTGACCT
AAATTTAACAAAGCACGGTCGCCTTTTTCTGTTTCATCGCGAGCCACTACATCGGCTTTC
AGTTGGCAACAACGTTGAATACAATACTCTAATGCAGACTGTTCAAGGGCAACGAGATCG
TCAATATGCTGTTCAAGCCATTCAAAAAATTGAATATCAAAAATTGCACCATATTTGATC
ACTTCCGCTAAGCCTGCACTCACTTCACGTTTAGGCAAGGTTTTTAAGGTATTTGTATCA
ACAATGACTGAAATCGGCTGATAAAACGCTCCAATCATATTTTTGCCAAGCGGGTGGTTT
ACCGCCGTTTTTCCCCCAACGGAAGAGTCCACTTGAGCTAATAAGGTGGTTGGAATTTGA
ATAAAACGGATACCACGTTGATAAGACGCAGCAGCATAGCCAGCCACATCGCCAATTACA
CCACCACCTAACGCAATTAATACCGAATCACGATTGTGATTTTTTTCAAGTAATGCGGTA
AAAATAAGATTGAGTGAGTCAAGGTTTTTATATTGCTCGCCATCGGGAATTAAAACCGAA
TCAACTTTACAACCGATAGCTGTTAGCGTTTGTTCTACTGTTGCAAGATAATGGGAAGCA
ACCGTTGGATTAGACACGATCATCACCTTATCCCCTGATTTTAACGGGTGATAACTCATC
GGATCCGTTAATAACCCTGCCCCTATTGCGATAGGATAGCGACGTTCTTTTAATTCCACA
TTAACTTGCAACATATAGACTTCCCTGATTACTGTAAATTATCAATCATATCAATGATTT
GCGTTGCGACTACTTTTGCACTTTGTTCATCAGTTTGCAAAATAATGTCCGCAATTTCTT
CGTAAAGCGGATTACGAATTTTCGCCAATTCAACTAACGTTTGATATGGATCTTCCGTTT
GTAATAACGGACGTTTTTTATCACGTTGAGTACGCTCAAACTGTTTATCCACCGTAGTTT
CAAGATAAACCACAATACCACGAGCTGAAAGCACATTGCGGTTATCTTTAGACAACACCG
AACCACCGCCCGTCGAAAGCACAAGACCTTGAGATTGTGTCAGCTCATTAATGATACGCT
CTTCACGCTTACGGAAACCAGCTTCACCTTCAATATCGAAGATCCAATCAATATCTGCCC
CAGCACGCTCTTCAATCACAGCGTCTGAGTCTAAAAAATCCATATTTAACATTTGTGCTA
ATTGACGACCAATCGTGCTTTTACCTGCACCCATAGGGCCAATTAGAAAGATATTACGTT
TTTCTGCCATTATTTGTTCTATAAATAAAAATAGAGTGAAAAATTGATTTGTGAATTTTT
AGAAAAAACAGACCGCTTGCACATACAAGCGGTCTGTTTTATGTTGAATTTTGTAAAAGT
GATTAAAATTAAAACACTTATCTTATAAATTTACCACAAATCGCCCAAAATAAAGATGGG
CGATATTATCTCAATAAATCGCCCTACTTTTCAACTGGAACAAAGAGAATTATCGAATTT
TAGAATAATTCTTTACTGATTTTTTCAGTTCCTTCAGGATTTGTACCTAGAGGTTGTTCA
AGTGCCTTCTCTACAATATAACGTTTCTTAGGTTCAGTTCCTTTAATGAAGTATTCGTTC
ATATTTCCCCCTAATAGACCGCTTGTAGGCTCAATTTGTAATTCTATGATATTAGGTGGC
AACTGTTCTTTTCGCTCTTCTTTATCCGAAAGAGCCACTTTCATATACTTAATCCACGCT
GGCAACGCTGTTTGAGCGCCAGCCTCACCACGTCCCAATTCACGTTTATTATCATCAAAA
CCAACATAAACTGTCGTCACGAGGTTTGAGCCAAAGCCTGCGTACCAAGCGATCTTGGCG
TTATTTGTAGTCCCTGTTTTTCCACCAATATCACTGCGTTTGATCTCATTTGCCACACGC
CAGCTTGTTCCTTTCCAGCCTTGACTAGCTTCACCTGTAATAGCTGTTTTCAATGCACTT
CGCATTAAGAATGCAATTTCCCCACTGATAACCCTTGGGGCATAATGCACTTCTCGATTA
ACAGCTATGGCATCTGCCATCAAGCTTGGGGCATTTTGTTTGGTTTTAGTGGCAATATCC
AGTTCAGGAATAACATCACTTTCATCATCTTTAGGAATTACAGTTTCTTCTGTAGTTTCC
TTTACTTTGACAAAATCAAAATAGGTTGGCTCTGGATAAATGACTGGCTTATCATCACAC
TCTAAACAGGCAATTGCAGGGTTTGCTTTAAAGAGTTCATTGCCTGTACTATCTAAAATA
CGACCAATGATATAAGGTTCAATCAAATAGCCACCATTATCAAACACAGCATATCCCCTA
GCCATTTCTAACGGCGTGAAGGACGCTGCCCCTAATGCCAATGCTTCTGTCGCTTGATAT
TGATCTTTTTGGAAGCCAAAGCGTTGTAAGTAATCCGCTACATACTCTACGCCAGCCATC
TGAACTGTACGCACCATCATCACATTTTTCGACTTACCCAAGCCTACTCGCAAACGTAAC
GGACCTTCATACACATTCGGTGAATTTTTCGGTGTCCACGGTTTTTGTCCTGCTTTTGTA
ATAGTAATAGGCGTGTCGCTTAGAGTGGTTGAAAGGCTCAATCCTTTATTTAATGCTGCA
GCATAGATAAAAGGTTTAATCGAAGAACCTACTTGCACTAAAGATTGTGTTGCACGGTTA
AAACGGCTTTGTTCAAAACTGAAACCGCCCACAATCGCTTCTATCGCCCCATTATCACTA
TTTAGTGAAACCAGTGCAGAGTTTACATCTGGAATTTGCCCTAATTCCCATTCACCCTTA
CTATTTTGATGCACCCAAATTTGTTCACCAACATTGATCACGTCTTTTACTTGAGTAGGT
GCTTTACCTTGGGCGGAGTCATTGATAAATTTTCTTGCCCAACGCATTCCAGACATTTTA
AGCTCAACACGCTCCCCTGTTGGCAACATCACATTCGCTTTATCTTTTGAAATTGCCAAT
ACTGCCGCACTCGTAAATGGCTCAGAGCTTGGCAATTTGCTTAGGTGATCGATGATCTTT
TCTTCGTCCCACGCTTTCTCTTTAGGGTTCCACAGTTTCTCAGCTCCACGCCAGCCGTGA
CGGCGGTCGTAGTCAATCAAGTTATTGCGTAGTGCATCTTGTGCTTCTTTTTGGTCAGCT
GATAACACTGTTGCAAACACTTGGAAACCTTTGGTGTAAGCGACTTCTTCACCATAACGT
TTTACCATTTCTTGACGGATCATTTCTGTCACATAGTCGGCGCGAAATTCTAACGCAGCA
CCGTAATATTTGGCTTTAATCGGTTCTGCTTTAGCCTGTTCATACTGAGCTTTGGTGATT
TTTCCGACTTCTAACATACGCCCAAGCACTACATTACGGCGTGCTTCTGCTCGTTTAAGC
GAGAAAAGAGGGTTCATCGTGGAAGGGGCTTTTGGTAGCCCTGCAATGATCGCCATTTCC
GATAAGGTTAATTCTTCTAGCTTTTTACCAAAATAGGTTTTAGCCGCAGCCACCACCCCA
TAAGAGCGATACCCCAAGTAAATTTTATTAAGATATAACTCTAAAATCTCATTCTTAGAC
AGATTTTCTTCAATTTCTAACGCCAAAATTACTTCTTTTAATTTACGCTCAAGTTTGCGT
TCTGGCGAAAGGAAAAAGTTGCGCGCTAACTGTTGCGTAATGGTACTCGCCCCTTGCGTA
TCCCCTTGGCTTGAACGCCAAACGGCACGCATAATGCCTTTAGGATCGATCCCCTTATGT
TCATAAAAACGGGTATCTTCTGTCGCAATAATCGCATCAATTAAGGTTTGCGGAATATCG
GCAAGTTTCACAGGAATACGGCGTTGCTCCCCGACTTCCCCAATGAGTTTACCGTCAGCG
GTAAAAATCTGCATAGGTTGTTGAAGTTCAATGGTTTTTAGGCTTGCTACATCAGGTAAA
TCTTCTTTTAAATGAACATAAAGAAAACCTACAGCAACTAGACCCACAATTATTAGTGTA
AGTAAAGCACTAAATATGATTTTTACGATCTTCATCGAAAAATTCTCTTTTGCTAAATGA
CGAAAGGATAATTCTAGGTCAAGATAACCTAAATCCGAAAACTGCCCCCTGCTTATACAT
CAGTGGGGTAGAAACGAGTAATTATAGTTTTAATTGACCTCATAATCTATTTTTTATTCG
AGGGAAATATGGGTAAATTCTTTCAATTTCGTACAACACCGCAACTCAAACCTATTCAAG
TTGGCTTTTTCTGGCAAGAAAATACCGCTTGTATCGTCTATTTTGAACAAGAACAACCTC
ACACCTTTTACTTTTCAAGCAAAGTAGAAGCGGATAGTTTCCTACAACAATTTCCCTTTA
ACTATCAGCTTATTCAAGGCATTTCTCATCAGCATATTTGGCGAAAAACCTTGATACTGC
CAGAGCTACATTCCCATTTAAAACAAGCTGAGCAAATCATTCGTGTACTCAAACAGAGCC
TACCTTTAGCTTTATCTGAAGTAAACATTGATTACCACATTACCCCTTTAGCCGAAAGCC
ACCTTTGCCAGCTTAATCTATATGCTCTAAGAAAAAGCAACAGCTTTGACCCAACGGCTA
TTTTAGATTGCGAACTCTACTGCCTACTACGAGCGGTAGGATTTCTGACAAAAATAACGG
AAACGCAAATTCTTGAACACAGTTTCCACATTCAAGACAAATTTATTCACTTTCAAAATC
AACGAATTATCGTCGAAAAGCAGAATAATAGCACCAAACCAATCATTGAAGTGGACGGCT
TGCCCCAAGCTCAACATCTTCCCCACTTTTATCCTTATCTCATTGCATTAGGAGCAAGTT
TATGGAATGGCAAGGCATCAATCTAAATGGCTACCGCCAACAGCAATGGTTGAAACAGTC
GCAAAAAAACCTCAAGCATCTCACCGCTTGTCTTGTGGTTAGCACACTACTGGCGTTACT
TATCAGTTGGCAAAATCAACAGCAACAACATCAATTTCACACTTTGGCTCAACAGCGACA
ACAAAGCCAAGAGCAACAAACCGCATTAAGCCAGCAGATTGAACAACTGACTTTGCAATC
ACAAAATAAAAGCACACAAAGCCTAGAAAATAGGCAGATTACCGCATTTTTGAATTATCT
GTTAGGCATTCAATTATCAGGGATTATTGAGATAGCCCAACTATACCAAGCAGAAAATAC
CGTCTTTAAACTCAAAGGCAAAGTGTCTAGCCCTACTCAATTTAGCGAGCTTGAACAACA
ATTAAAAGCAATGAATTACATTTATCAAATAGAACAATTTGAAACGCGTGAAAAAAGCGA
GATTGAATTTAGCCTACATATTGATTTAAAGGAAAAAGAATGAAATTGTCCTTAGCCAAG
TATTATTTAATGCCACAACATCCATTATATCGTGGTTTATATTATTTAAACCAAAATAAA
ATATTTATTCTATCGGGAATATTTTTGTTAATTATGGCATTTCCAATAGGGAATTATCTT
TATCTTAATCAGCAAATAGCTCAACAACAAAAACAGCTCACTGAATTTAAACAGATTAAC
GAACATAAACAGCAACAATTAAAATTATTACAACAACGTTATCAACTTGCTCAAGATAAA
AGTGAATTATTAACCCAAATAAATCAACAAATTCAAAAAATCTTGGATAAAAACAGCGTA
GAAATTGACAGTATTCAATGGAATATGGAAGAAAGAAAAATCTATTTATTAATCAGCCAA
TCTACGCAAAAGGTACTTAATGTGATTGCTGATCTTAATCAATTAACAACAGTTAAATTT
CAGGAAATTCATTTAACTAAAAAAACAAAACAGAAATATATTCAACTCAATGCCACTTTA
CTTTTTCAAGCTGACACAGGAGAACCGTAATGCGATTATGCTTTTTCTATTTTGTCTTTC
TAAGTGCTGTTACTATGGCAGATCCTTTTTATGCCAAGGAAAATACCCAAGATCAGCCAC
AAACGGCAAAAGATCAAAACAAAACGACCGCTTGTACGCCAACAGAGAAGGTGAACGAAA
TTCACCTCACCACAGATTTTGATAAATTACAGCTTATCGGCATTATTCAGATCGACGATA
AAATTCGAGCGATTTTTATAGATGATAAAAAACAGCTTATAGATTTATATCCTAACGACT
ATTTAAGCCATTCCTTTATTCAAATTAAAGAGATTGATTTTAAATCGGTTAGTTATATTG
ATTGGCAAAAAACAGAAAATTGCCAATCCCCTAAATTGTTTACTTCAAAATTTTAGGAGT
ATCTTATGCGTTATTTATTCCTGCTATTCTTTGCTACTTTTCCTGTATTAGCAAACCAAC
AAATTTCGCTTTCTATAAAAAATGCCCCTACGGCAGAAATTATTGGTTATTTAGCTGAAG
AAACGGGAAAAAATATTACGATTTCAGATGAGATTAAAGATACAAAAAATTTCAGAGTAG
AAAAAAGCCATTTTGATGAGATATTAAATAGTTTAATCAAAACACATCAATTAAATTTAA
AAAAAGAAAATGGCATTTACTATATTCATCAAGCCCAAGAACATAAACAACATACTACGG
CACAATTAGTTAATGCTCTGCCTAAATTAATCACCAAAACAATCAAGTTACACTATTCCA
AAGCCTCTGAAGTAATAGAGTCTTTGACAAAAGGGCAAGGCAACTTGCTATCAGAGAATG
GTTATCTTCATTTTGATGATCGCAGTAATAGTATTATCGTCAAAGACAGTGCCGCATCGG
TTAAAAACTTTACTCAACTTATCGAAAGCCTAGATAAACCAACGGAACAAATTGCAATTG
AAGCCCGAATTGTCACGATCAGCAGTGAACATTTACAACAACTTGGCGTGCGTTGGGGTT
TATTTTCCCCTAACGAAAATCACTACAAATTGGCAGGAAACTTAGAGGGCAACGGATTAA
CTACCAACAACTTAAACGTAAATTTTCCAGTAAATCCGTCCGCTTCCGTTGCCTTACAAA
TTGCCGCTATCAACAGCCGTGTACTTCATTTAGAACTCACCGCATTAGAGAGCGAAAATA
ACATTGAGATCATTGCAAGCCCTCGCTTACTCACAACAGATAAAAAACCAGCGAGTATCA
AACAAGGTACAGAGATTCCTTATGCAATGTACAGTAAGAAAAAGGAAATCACCGATATTG
AATTTCGTGAAGCGGTTTTGGGGCTAGAAGTCACGCCACATATTTCTAAACAAAATCAGA
TTTTGTTAGATCTTGCCATTAGCCAAAATTCGCCAAATAACCAGATGAACAATATGATGG
CAACGATTGATAAACAAGAAATTAATACACAAGTCCTTGCTAAACACGGCGAAACCATCG
TATTAGGCGGTATTTTTCAACATCTGATCGCCAAAGGCGAAGATAAAGTCCCGCTGTTAG
GCAGTATCCCCGTGATTAAACGCTTATTTAGCCAAAACCGAGATAAAATCTCTAAACGGG
AGCTGGTTATTTTTGTTACGCCTTATATTGTAAAATCTGAAAAAATAGGAGCGGAAAAGC
AGAAATAACTTCACCTTTATTTTGCGGGAAAAGGCTACAATGTGTTAGAATTGCCGACTA
TTTTTATTTCGATAAATTGAGGTTTTATGAAAGTTTCTCCCCGTCGTCGTGCGAGAGAAT
GTGCGGTGCAAGCACTTTATTCTTGGTACATTTCGCAAAATAGCATTGAACAAGTTGAAT
TAGCCTTTGTGACCGATCAAGATATGCAAGGCGTAGATATGCCTTATTTCCGTAAATTGT
TACGCGGTACGGTAGAAAATGTAGATGTTATTGATGATATTCTTCGTCCATATTTAGATC
GTGCAGATAATGAATTAGATCCGATTGAACGTACTATCTTACGTTTAGCCGGTTATGAAC
TAAAATTTGAATTAGATGTGCCTTACAAAGTGGCAATTAATGAAGCGATTGAAGTGGCAA
AAGTATTCGGTTCTGACGATAGCCACAAATATGTCAATGGCGTATTAGATAAATTAGCCC
CTGCGTTGAACCGCAAATAAGGATTACAATGGGCGAGTTTGATTTGATAAAGCACTATTT
TAGTCGTGACAAGCGGTTAGATCGCCACGATATTTTACTTTCCGTGGGCGATGATTGTGC
GGTGACAGAAATTCCAACGGATCATCAGCTCGCCATTACCACAGACACCTTAGTGCTTGG
TACACATTTTCTTCCTACGATTTCCCCTGCTGATTTAGCTTATAAGTCCGTTGCGGTTAA
TCTGAGCGATCTCGCAGCAATGGGGGCAAAACCCGCTTGGGTTTCCTTGGCATTAACCTT
ATCCGACGTTGATCATCAATGGCTTGATAGCTTTAGCCAATCACTTTTTGCTATTTTAGC
CGAGCATCAAACCGCTTTAATCGGCGGTGATACCACCAAAGGTCACTTGGCGATCACCTT
GACCGCACAAGGCTTTCTGCCTAAAGACAAAGGGTTATTCCGCCATAAAGCACAGGTGGG
GGATCTTATCTATGTTTCAGGGCATTTAGGCGATAGCTCGGCAGGGTTAGCCCTGTTGCT
CAATCCTCCAGCCATATTAACCGACGCTCAGCACTACTTAATCCAACGCCATTTACGCCC
AACGCCAAGAGTGGCATTAGGACAATGTTTGCTCAACTATGCACAATGTGCGATTGATAT
TTCCGATGGATTGTTAGCAGATTTAGGGCATATTTTAGAACGAAGTAGTTGCGGAGCGGA
AATTAATGTGGATAAGTTACCGCTTTCAGCACCACTGTTACAAACTTATTCACAAGAACA
GGCAGAACAATTTGCTTTAACGGGTGGGGAAGATTATGAACTCTGTTTTACCGTATCGGA
AGACAATCGTTCTGCAATGGAACAAGCCGTTGCAGATTTAGGCATTTCTTGCCATTGTAT
CGGTAAAATCACCGAAACAAGCGGTCGTTTAACCTTACTAAAACACGGCACTGTTTATCC
ACACCCTAATCAAGTTGGCTTTGATCATTTTAATTAACAATGAAGATAAATTTAAAAAAT
CCTATTCATTTTCTCGCATTCGGCTTTGGTTCAGGGCTAATCAAACCTGCCCCTGGTACT
TGGGGAACTTTGGCTGGTTTAGGGGGGGCGATCTTGTTGTGGCACATCACAGAAAGCACG
CTCTTTTTTGTGTTACTGAGCTTGATCACTTTTGTTGCTGGGTGCTACATCTGCGACAAA
ACCAGTCACGATCTTGGCGTACACGATGATGGGCGGATCGTCTGGGACGAGATCGTTGCG
GTGTTTGTGATCTTCGGTTTTCTGCCTGAACATCACTGGCTCTATTATCTGCTGACCTTT
GTCACTTTCCGCTTGTTTGATATTCTCAAACCCTACCCTATCCGCTATTTTGATGAACAT
CTGCAAGGCGGATTAGGCATTATGTTTGATGATATTTTAGCGGCAATCTACTCGATTATT
ACTCTCTATTTGATCTCTTGGTGCATTTAAAATGTGGACAATTTTTTTCGTACAATTACT
GGGCTTAATTAGCCCTGGTCCTGATTTTTTCTATGTCAGCCGTAAAGCAATGGCAGATAC
TCGCCGAAATGCGATTTTAGGTGCTATCGGTATCTCTATCGGTGTTGCATTTTGGGCATT
GCTCACTTTGTTTGGCTTGGCATTTCTTAATAAACATTTCCCTTCATTTCAATTTGTGCT
GATGATTTGTGGCGGAAGCTATCTTGCTTATAGTGGCATTCAAATGGTGCAAATCACGAA
AAATGCGGAAATTGGCTCGGCAACATCAACATCACAAACAACTTCTGCCGTTAAAGAAAT
TCTAAAAGGGTTAATGATTAACCTTGCCAACCCTAAAATTGTGGTGTTTTTCAGCAGTGT
TTTAGCTGGTTATGTTGCTAATCTCTCGGCATTAGCGGACTTACTTGCGGTACTTGCCAT
TTTAGTGGGCAGTGCAGTGGTTTATTTCTGGCTTGTCGCTTTGCTATTTTCTCGACCAGC
TATTCGCCATTTTTATGCCAAATATAACCGCTATCTAGATAATTTTGCTGGGGCAGTGTT
TATTTTATTTGGGGGGAAATTGGTGTATGAGGGGGTATTTAGCCTATGGATATTTTCCTA
AATTTGTAAGGTAGACAAAGGCATCAACAGATATGTCCCATAAAAATGTTGTAAATAAGA
TATAATGTATCAATGTGTTAGTTATTCACTGAACTATATGAGGATTTGCCGTTTAGTATT
CTTATACATAGTGGAAATTTCCCTAAGTATAAAACTTCATAGCACGCTAGGTAAAATTAA
TTACATTAATACTTAATTCCTACTTGAAAAGTCAGGAATAAAGCACTATCTTGTGCACGT
CTTAACGCTTTAGATGTTATAGAAGCGTTTCTTTTTTATTTTAGTTAAGGAAAAATTATG
AGTAGAGTAATTCATACAACTGACGCATCTTTTGAACAAGATGTATTAAAATCGGATGTC
CCAGTATTATTAGATTTTTGGGCTCCTTGGTGTGGTCCTTGCCGAGCAATTGGTCCAGTA
TTAGATGATTTAGCCATAAATCTTGGAAATAAGGCTCGTATTGTGAAGATGAATGTTGAT
GAAAATCAGCAGATTCCAGCAGAATTTGGTGTTCGTAGTATTCCATTTTTATTGATTTTT
AAAAATGGAGAAGTCGTAGCTCAACAAGTAGGGGCTCAAAATTTGCCAGCATTTTTAGAA
CATCTATCTTAGTTTCTATATTAAAAACTCCTATATTTTAGAGTCTTTCTGAGTATAGCT
ATTAACATCTCACGGTTAGATTGCTCTAACCGTGAGGTTAATAGCAGACATTAAAAAATC
AAATCATTACTGTATAAGAGGGATAATTAATTCTCCTCAATAAGGTTGCAGTTTCTTTAA
TGTCCTATGCGATATTTACTGGTGTAATAGACAAATTTGTTGCTAAAAAGAGGCTTAAAG
CCCTATAGTACAAGGCCTTAAGCCCTCTTTTTGAAATATGAACAAAAAACTGCCCATTTT
GCCAAAGTCTGAAAATAANNNNNNNNNNNNNNNNNNNNNNNNNNNNNNNNNNNNNNNNNN
NNNNNNNNNNNNNNNNNNNNNNNNNNNNNNNNNNNNNNNNNNNNNNNNNNNNNNNNNNNN
NNNNNNNNNNNNNNNNNNNNNNNNNNNNNNNNNNNNNNNNNNNNNNNNNNNNNNNNNNNN
NNNNNNNNNNNNNNNNNNNNNNNNNNNNNNNNNNNNNNNNNNNNNNNNNNNNNNNNNNNN
NNNNNNNNNNNNNNNNNNNNNNNNNNNNNNNNNNNNNNTTTAATACGCCAGTACAGATGC
GTCAATTTCATATGGTGGCAATTGTGATGCGGAAATTAAGAAAAAAACATCAATCACAAG
CGGGTAAAGAATTAAAAATAATTGCAAAAACACTCACAAAAAGCTCAAAAAATGAATTTT
ATCGGCGATTACACTCTTGGTTTATAAAACATCAAGATTTTTTAAAAGAAAGGAGTGATA
AAGCGAATGAAAAAGGCTATTTTCCTTATAAACATCGCAATGTAAGAAGCGCTTATGCCA
GTTTAAAGTATTATATGGATTATATTTTTACCTATGAAAAACATTCTGAATTAAATATAG
AAAAGACGACAAATCGTTTAGAGGGATTATTTAGTGAACTTAAGCGAAAATTAAATAATC
ATAATGGATTAACAAAAAAGCATAATATGTTGTTTATACAGGATTTTTTAAATAAAAAGA
GTTACTAATATTTAAAGAAAATAGATATTAGCAACTGTTTTGTCCACTTGGCATAGTTTT
TGAGGAATCAGCAACTATTTTGTCTACTATGCCAAATACTGGGTTTGATGGTGATGAAGA
GTAATCATTTATAGGTGGGGATTCCCCCACCATTATGAGAAATGAAAAGCCCCAAATCGA
AAGGTTTGGGGGGTTGTTTTATCTTTGGGAGAGTAGCTTAGTACTTAATCTTGCCACGGC
ACATAACTGTTGCGCATCATCTCGAATTTCTATTTGCCACACTTGGCTCTCTTTACCTAA
ATGTAACGGTGTTGCTCTGCCCGTGGCTTTTCCGCTTTTTATCGCTTTTAAATGGCTGAT
ATTCAATTCTGTGCCGACAGGGATTTGATTTTCTTCACAACAAAGTAATGCAGCTGCAGA
GCCTAAGGTTTCCGCTAAAGTCGCAGAAATACCGCCGTGTAATAAGCCGAATGGCTGTGT
TGTGCGATGATCGACAGGTACGGTCGCTTCTAGACTATCGTTTTGTTGAGCGGTAAATTC
AATGCCTAAATGCGAAATGGCAGAGTGTTGGCAGAGTTGATTAAGTTGCTCAATCGTTGT
GTTTTTTTTCCAAATCATTTTTATTTTCCGTATATAGATAAAACAAAAGCCTGTTCAAAT
AAACAGGCTTTATGTATAATTTTTCCCAATGTTTTATTGTTTAAACATAATAAAACAGAG
GCGGATCTGCGAAAAATCAGTCCGCCAGTAAGCACCTAGCGGGCTGTTTTAGTAGATCTT
TACGTTTAATGTTATCCGTGGAGATAAAAACAATGAAACGCATTCTTTTGTGGTTAATTG
TTATTCTGCTATGCCTGTTACTTAAGGGTAGTGCGGGCTAAGCAGTGAAACCGAGCAGGA
ACGGTGACCGCCGTTCCTGTTTTTATTTTATGCCTATTTTTTATCTAGGTCAAATCACTT
CCAACAACGCTTGCACAGGGTGTTTGAGTAGCTGATGTTCCATTCGTTTCACTTGGCTAC
GGCAAGAGTAACCAGTGGCAAGGCAACGGGATAAGGTTTTGCCTTGTAACTTCACTTGCC
ACGATTGTGCGTAAATCTCTTTTGACATTGCAAGGTGTTTGGTTTCGTGCCCGAATGTGC
CTGCCATTCCGCAACAGCCGATATTTTCCGCCGTTAAGGTTTCGCCGAAATGGGCGAAAA
TCTGTTGCCACTCTTTCAAGCTGTTTGGCAGCGAGGTGCTTTCGGTACAGTGTGCAAATA
AGTGCCACGGTAAGCGGTCGGTTTCAGCTGATTTTTGGCAATGGTCGAGAGTGCCGTTTT
TCAGTTGAGCCAACAGCCATTCGTGAGCCAGCAACACCTTAAATTCGCCACAGTCGTCTT
TTAAAATTTGGCGATATTCTTCACGGTAAATCAAGGTTAAGGCAGGATCAACGCCAACCA
TTGCAATGCCTAATTTGGCAACACGGTTTAACAATTCGGCTTGCGTGCGAGCGGTGTTGG
CAAACTTGTGCAAAAAGCCTTTGATATGTTGCGCTTTACCCGTTGGGTTGAACGGCAACA
CAATCGCTTTGAAGCCAAGTTTTTGGGCGAGCTGAACAAAATCTGCCACCACTTTGGCAT
CATAATAAGAGGTGAACGGATCTTGCACCACAAGGACATATTTGCAAATTTCTGTGTCTA
GTTGACCGCTTGTCGCAAGCTGTTCCAGCTCTTCTAAGGTTTTGCCTTGATAGCCGATTT
CAACTAACTGTTGCTGTAAGGTCGGCACGGATAACGCTGGCAGATCGACCATTCCGATGG
TTTTACTTGCAACGGTTTCAGCCAGTTTGTTGGCACTGAAAAAGTTAAACAACTTCGCCT
GTTTTGCCATTATCGGTGCGATAAATTCGAGGTTTGCCACCACATAATCTTTCAGCGGAC
GCAGGTAACGGCGGTGATAGAGTTCGTTAAATTGTGAGCGGAACGTCGGCACATCAATTT
TTATCGGGCATTGGCTGGCACAGGCTTTACAAGCAAGGCAAGTATCCATTGCTGATTTCA
CTTCGTGGGAGAAATCATACTCTTGTGATTTTCGCCACTGATTGCGGATTTTCTTCGCAA
AATCGACTAATTTCGCCGATGTTTGCTGTTTTTCAAAGATCAACTCATCAGGGGAAACAT
TTTGTTCCGCCAGTAAACGTAGCCATTCACGCACTAAAGTTGCTCTTCCTTTCGGTGAAA
ATAGGCGGTTGCCCGACACTTTCATTGACGGACACATTGTACTGTGTACATCAAAATTGA
AGCACAAACCGTTGCCGTTGCAATTCATTGCCCCTTTAAAGGCTTCTCGCACTTGAATAG
GAATTTGTCTGTCTAGATCGGCACGCATTTGCGAATCAATCGAATAAAGGCTGGCTTGGC
TATCTAACGGCGTACAGATTTTACCCGGGTTCAAGCGGTTTTGCGGATCGAAAAGCTGTT
TGATATAACGCAACTCTTTCCATAAGGTTTCACCAAAGAACCGCTCACCATAGGCAGAAC
GCATACCTTTGCCGTGTTCGCCCCAAATCAAACCGCCGTATTTTGCAGTCAATTCAACCA
CTTGGTCGGAGATTGCCTTGAATTTGGCAACTTGTGATTTGTCGCATAAATCAAGGGCAG
GACGAACGTGCAACACCCCTGCATCGACGTGTCCGAACATACCGTAATCTAAGCCGTGAT
CGTCGAGCAGTTGGCGAAATTCCACAATATAATCTGCCAAATGTTCAGGCGGTACGCAGG
TATCTTCCACGAAAGCGATCGGTTTTGCCCAACCTTTTGCGTTGCCTAGCAAACCGACCG
CTTTTTTCCGCATTGCATAAATTTTTTCAATCGAAGCCACATCGTTGCAAAGTTGGTAGC
CGATGATACCGCTTGTGCCGTCTTGGATTTTTTCATCTAGAGCTTGGCACAGCTTGGCAA
TCCGCACTTCATTCTGAGCCTTATCATTTGAAGCATATTCAACAATGTTAATCCCCAAAA
TCGGATTGTGTTCATCTTCAGTGAGCAGATCCGACACCGAATGCCACACAATATCTTGTT
TGGCAAGGTTCAGCACTTTGGAGTCCACCGTTTCAACCGATAGGGCTTGGGCTTGCAACA
TAAAAGGGGCGGAACGTAACGCCGCATCAAAGGAATTATATTTAATGTTAATCAGCGTTC
GGTATTCAGGAAGCGGAAGAAGATTGAGCTTAGCTTCGCAAATAAAGGCAAGAGAACCTT
CGGAGCCAGTGAGAATACGGGTTAAATTAAATTCGGAGAGATCGTCGTTAAATACATTTT
TCAGATCATAACCCGTCAAAAAGCGGTTCAGTTGCGGTAGTTCTTTCAGCACGGTCGGGC
GTAACGCTTGGCAACGTTGGAAGATCTCGCTATGCAATTTTTTGCCATTCGCCGTGAGAT
TAAGTTGATCGACATTTGCAAAAAAATCATCGGTTTTGACCGCTTGTGTTTCCAAAATAT
CGCCGTTCATCAACACCGCTTTAATCGCCAAAATATGATCGGAAGTCTTGCCGTATTGCA
ACGAACCTTGCCCCGATGCGTCTGTGTTGATCATTCCGCCTAAGGTTGCTCGGTTGCTGG
TTGAAAGCTCAGGGGAAAAGAATAGCCCGTGCGGTTTGAGAAATTGATTAAGCTGATCTT
TCACCACGCCAGCTTGCACTCGCACCCAACGCTCTTGTACATTCAGTTCCAAAATTTGAG
TTAAATGACGAGAGAGATCAACAATGATATTGTTGTTCAGCGATTGCCCGTTCGTGCCAG
TACCGCCACCACGCGGGGTAAAGGTTAAGGCTTGGAATGCGGTTTTTTGTGCCAGTTTGG
TTAAAATCACCACATCAGCAACGGATTTCGGAAACAAAATCGCTCGGGGCAGTTGCTGAT
AGACGCTGTTGTCGGTGGCAAGAGAAAGGCGATCAGCATAGTTTGACGCAATATCACCAC
TGAAATGTTGCTGTTTGAGTTCAGCTAAATATTTCTGAACAAGCGGATTAAGTTGAGGTA
TGTTTGCAAGGCGTGGGATCATAGTTTTTTTAATCTGTTAAAATTTTAACGAGATCTTAG
CAAGATTTTCATTTAATGAAAATTACTACAAAAAAATTGGCAAAGCATTTAAAAAGTTGC
AATTTATTACATTTACTTACATTTCCTTGAGTGCTTATAAATTGATTTCTTTTATATTAA
TGGGATAATAGTTGCATTCTTGCCTCGTTCTTTAAGAAAGAAAAGACAGGAATGTAAGAA
ATTTCAGCCTCGACACGGCTTCTTTGAAAAAGTTCGCTTGTATTTCGGATTTTTTTTAGT
AAAATGTAGGCGAAATTTCGACTTTCTTTTCGTATTGAAGAATAGAAAGCGTAGTTAAAG
CCTTAGCGTAATGATTACGCTAAGAATTTTGTTTAATTAGATGACGATAATAGAGGATCA
TCAAAATGAAAAAATCTTTAATTGCATTAGCAGTATCAGGTTTAGCAGTTGCTTCTGTAG
CTCAAGCTGCTCCACAAGCTAACACTTTCTATGTAGGTGCTAAAGCTGGTTGGGCAACAT
TCCACAATGATATTAACCAAATTGACTCTAAGTATGCTAATGATGCACGTTATGATGCTA
CTAATTTAAAATATGGCATTAGCCGTAACTCTGTAACTTACGGTGTGTTTGGTGGTTACC
AAATTATTGACAACTTAGCAGTTGAATTAGGTTACGATTATTTCGGTCGTGTTCGTGGTA
ACAAACAAGAATTCCGTGCATTCAAACACTCTGCACACGGTACACACTTAAGCTTAAAAC
CAAGCTATGAAGTATTAAACGGTTTAGACGTTTACGGTAAAGTTGGTGCTGCATTAGTTC
GTAACGATTACAAACGTTATAGCCAAACAGCTGGAGTGCGAACTCAAAAAGCTCATAACT
TAAAAACCTCTTTAGTATTAGGTGCAGGTGTTGAGTATGCAATTCTTCCAGAATTAGCAT
TCCGTGTTGAGTACCAATGGTTGAGCAATGTAGGTAACTTCACTAAAGCTGAAGCGAAAG
AGAATCGTAGAGCAACTTACAACTATAGCCCAGATTCTCATTCTGTGACCGCAGGTATTT
CATATCGCTTTGGTCAAGGTGCAGCACCAGTTGCAGCAGCACCAGAAGTTGTAACTAAAA
ACTTCGCGTTCAGCTCAGACGTATTATTTGACTTCGGTAAAGCAAACTTAAAACCAGCTG
CAGCACAAACATTAGACGCAGTACACACTGAGATCGTAAATTTAGGTTTAGCAAACCCTG
CTGTACAAGTAAACGGTTACACAGACCGTATTGGTAAAGATGCTGCCAACTTAACTCTTT
CACAAAAACGTGCAGAAACAGTAGCAAACTACATCGTTTCTAAAGGTGTTAACCCAGCTA
ACGTAACAGCGGTAGGTTACGGTGAAGCTAACCCAGTAACTGGTAACACATGTGACGCAG
TTAAAGGTCGTAAAGCATTAATCACTTGCTTAGCACCAGATCGCCGTGTTGAAATCCAAG
TTCAAGGTTCAAAAGAAGTTTCTATGTAATCACTTTTGAATCCAAGAAACTTAAAAAATG
CCCGCAAAAGCGGGCATTTTTATTATACCGAGAAACTTTTATACTTTATTTTACCCATCT
ATTTCTTCACCAGTTTGATCCCACTTAAAGTTTAATGCAATAGAATTTAAGCAGAAGCGT
AATCCTGTAGGTTGAGGCCCATCTTTAAAAACGTGTCCCATATGGGCATCACAATTGCCA
CAGCGAATCTCAACACGATGTCTGCCTAAACTATAATCATCTACATAACGTAATGAAGAC
TCCGAGATTGTTTCATAAAAACTTGGCCAGCCACAACCAGCATCAAATTTGGCATCAGAA
CGAAATAACGCATTATGGCAACGAACACAGCGATATGTCCCCACCCTATTTTCTTTTAGG
AACTTACCACTGAAAGGTTTTTCTGTACCTGCATTTAAACAAATTTCAATCTGTTCTTCG
GTTAATTCACTAATATCTTTAATCATTTTAAATCCTTTTCTCTTATTGGTTTGTTACCAA
TTATTCTAACTTTTTTTAGTTAAAAGCAAGAGAGGGTTTTAAAAAATTTGACATAGATCA
CATAAAATTTATCTGCTATATTTTGCTCTGTTCTTTAGTTGTCAGAAAAGGGAAAGATTG
TGTTATAATCCTCCTGCTTTTCCTATTTCTAGGAAAGAACAAATTTTGTTTAACTTTAAT
ATAGGTAGAAAATCTATGGCAATTAAAATTGGTATTAACGGCTTTGGCCGTATCGGTCGT
ATCGTATTCCGTGCAGCACAAAAACGTGATGACATCGAAGTAGTTGGTATCAACGACTTA
ATTGATGTTGAGTATATGGCATATATGCTCAAATACGATTCAACTCACGGTCGTTTCGAT
GGCACTGTCGAAGTAAAAGACGGCAAATTAGTTGTAAACGGTAAAGAAATCCGTGTTACT
TCTGAGCGTGACCCAGCTAACTTAAAATGGAATGAAATTGGTGTGGATATCGCAGTTGAA
GCAACAGGTTTATTCTTAGACGATACAACTGCTCGTAAACACATCGAAGCTGGTGCGAAA
AAAGTCGTTTTAACTGGTCCATCTAAAGATAGCACACCTATGTTCGTAAACGGTGTAAAC
TTCAACGCTTATGCTGGTCAAGACATCGTTTCTAACGCTTCTTGTACAACAAACTGCTTA
GCACCACTTGCTCGTGTTATCCACGAAACATTTGGTATCAAAGAAGGTTTAATGACAACT
GTTCATGCAACAACAGCAACACAAAAAACTGTTGATGGTCCATCAGCAAAAGACTGGCGC
GGTGGTCGTGGTGCGGCACAAAACATCATTCCATCTTCAACAGGTGCAGCGAAAGCAGTA
GGTAAAGTATTACCAGCATTAAACGGTAAATTAACAGGTATGGCGTTCCGTGTTCCAACA
GCAAACGTATCTGTTGTTGATTTAACTGTAAACTTAGAAAAACCAGCAAGCTACGAAGAG
ATCAAAAAAGCGATCAAAGATGCAGCAGAAGGTAAAACATTCAACGGCGAATTAAAAGGC
GTTTTAGGTTATACTGAAGATGCAGTAGTATCAACAGACTTCAACGGTGCAGTTGAAACT
TCTGTATTTGATGCAGATGCAGGTATCGCATTAACAGATACATTCGTGAAACTTGTTTCT
TGGTATGACAACGAAACTGGTTACTCAAACAAAGTATTAGACTTAGTTGCTCACATTTAC
AACTACAAAGGCTAATTAAAATAGTAATATTGGAAATGGCAATATATAAATCTATATTGC
CATTTTTTATATAGAAATAAGCCTATATGAAGTAGTATATAATAAATTACCAATTCACTG
AATTATTTATAGCCTCACGTTGTTCTGAATGAGATAGTCTTAGATATAAAGCAGTCATAT
TTACATTTGAATGCCCTAACAGATCGGCTAATAAAGCAATATTATTATTTTTCTTTAAAA
ATTGTATAGCAAAGAAATGCCTAAAATTATGAGGGTGGACAACATCTTTTCTGATGCCAC
ACTTTTCTGCGTATATTTTCAAATTATGAGTAATACCTCTAGCTGAAATAGGTGCTCCAT
ATCTATTCAGGAATAATTCTTTTTTATGATTTTGAAAAAATTCACGAGATTCATTAATCA
GGCTTTGAGGAATATTAATTCTTCTAAATTTTCCTTTAGAGTGTCATTCAGCATATCCTT
GTTCTAAATCTTGTATTGTGAATTTTACTAGTTCACTTATTCTAGCTCCAGTGCTTCCTA
AGAACTTTACAATAAAGTAATAACATAAATTATGTTCCTTTAAATAATCGCATAGAGTTT
TGTATTCTGGAAATGACATGATTCCTTCTGTAAAATGATACTTAGGTAATGGAATATGCT
TTAATTTAAATGGTTTTATATTCTTATGATTGAAAATACTTTGATAAAAAATTGATATTA
AATGTTATATCTTATATTTATTGATCCTCCTATTAAAAATAATTCTAAATTTATCACTAT
TAAAAGTAAGTTCGTAATATATTTTATATGTTTTTTATCTTAAAAATAATTAACTTTTGT
ATTGAAGTTGATTATTTAAAATGTTATAATTAACCTTCTTTCTATAGAAGGTTTTCACTT
AATAATTGAATAGCTTATAGAAATAATTAGGTATGTTTACAACGCAATTAGGAAATTTTA
ATGAGTGAATTGGCTAAAGATATTATTCCTATCAGTATTGAAGAGGAACTAAAAAATTCC
TATCTTGATTATGCAATGTCTGTGATTGTTGGGCGAGCGTTACCAGATGTGCGAGATGGT
TTGAAGCCCGTTCATCGACGCGTACTTTTTTCTATGGATCAAAGCGGTAACGTATCATCT
AAACCTTATGTGAAATCGGCACGTGTAGTCGGTGATGTGATCGGTAAATATCACCCTCAC
GGTGATTTTGCGGTGTATTATACGATTGTGCGTATGGCTCAGCCGTTCTCTCTTCGTTAT
ATGTTGGTAGATGGTCAAGGGAACTTTGGTTCGATTGACGGGGATGCGCCTGCGGCAATG
CGTTATACCGAAGTGCGTATGCAGAAGATTACGCAAGAATTGTTAACGGATTTGGATAAA
GAAACAGTGGATTTCTCGCCAAACTATGATGGTAAAGAGATGATCCCTGATGTATTACCG
ACTAAAATTCCGGCATTGCTTGTTAATGGTTCTTCGGGAATCGCCGTGGGTATGGCAACC
AATATTCCTCCTCATAACCTAAATGAAGTGTTAAACGGTTGCTTAGCTTATATTGAAAAC
GAACAAATTACGATTGAAGAGTTGATGCAACATATTCCCGGTCCTGATTTCCCAACGGCG
GCGATTATTAATGGTCGTAAAGGGATTGAAGATGCTTATCGTACAGGTCGTGGCAAAGTG
TATGTACGAGCCAAAGCCAGTGTCGAAACAACTTCAAAAGGCCGTGAGCAGATTGTCGTC
ACGGAATTGCCGTATCAAGTTAATAAAAAGAATTTAATCGAAAAAATTGCCGAATTGGTG
CGTGATAAGCGTATTGAAGGTATTTCAAGTATTGAAGACTATTCTGATAAAAAAGGGATT
TCGATTGTTATTGAAATCAAAAATAATGCTGTTGGTGAAGTGGTACTCAATAATTTGTAC
GCTCTAACACAAATGCAAGTGACTTTCGGTATCAATATGGTGGCACTCGATCATGGTCAG
CCAAAAATTTTCAATCTCAAACAGATTATTGAAGCTTTCGTGATGCACCGTCGTGAAGTT
GTAACACGCCGTACAGTCTTTGAATTGCGTAAAGCACGTGAACGTGCACATATTTTAGAA
GGTCTAGCGATTGCATTAGCCAATATAGATCCTGTGATTGAGCTGATTCGAAATTCCAAA
ACTGCCGATGAAGCACGTGAAGGTTTATTGGATCGTCCGTGGTCGTTAGGTAATGTTGCA
CCAATGCTTGAAGCAGCGGGTGTAGATGCTTCTCGTCCAGAAGATTTAGCCTCTGAATTC
GGCGTACGTGACGGGCAATATTATTTATCGGAAGTCCAAGCTCGTGCAATTCTAGAGCTT
CGCTTGCACCGCTTAACAGGCTTAGAACACGAAAAAATCGTAGACGAATACAAAGAATTA
TTGGTAGAAATCAGCGAGTTATTACACATTTTAAATAGCTCAGAGCGTTTAATGGAAGTC
ATCCGTGAAGAGCTTGAAAAAATCAAAGCCGAATTTGGCGATGAGCGTCGCACTGAAATT
ACTGCGGCTTCAGGCGATATTAATTTAGAAGATTTAATTGCTCAAGAAGATGTAGTTGTG
ACCTTATCGCACGCTGGTTATGTGAAATATCAGCCGTTATCGGATTACGAAGCACAACGT
CGTGGTGGTAAAGGTAAATCAGCAACGAAAATGAAAGAGGATGATTTCATTGAAAAATTA
TTGGTCGCTAATACTCATGATACCATTCTCTGCTTCTCAAGCTGTGGTCGTTTATATCAA
TTAAAAGTCTATCAATTACCACAGGCAAGCCGTGGTGCAAGAGGTACGCCAATCGTAAAT
ATTCTTCCACTTGTAAAAGAGGAGAATGAGCGTATCACTGCAATTCTTCCCGTTCCAAAT
GGTGAATTTAGCGCTGATAAATTTATTTTTATGGCAACGGCGAGTGGTACGGTGAAAAAA
GTTTCGCTCGATGCATTTAGTAATGTTAGATCAAGCGGTCTAATTGCATTAAAACTTCGC
GAGGGTGATGAATTAATCGGGGTAGATATTACCAATGGCGAGAGTGAAATCATGTTGTTC
TCGGCGCAAGGTCGAGTGGTACGCTTTGCAGAAACTGCAGTGCGGGGAATGGGGCGTGTT
GCAACAGGGGTTCGAGGTATTAAATTAGCAACAACCGAAATTTCAGTCGATGATGCTGAA
GAAGTCGATATTGAAACTGTTGAAAACGAAGAAGCTGAAGAAGCCTCAAGTGTTAACTTA
ACCACCGATAAAGTGGTTTCCCTTGTAATTCCACATACTCAAGGTGAAATCTTAACCGTT
ACCCAAAACGGTTATGGTAAACGTACTGCCTTAGGTGAGTATCCGGTCAAATCTCGTGCA
ACAAAAGGGGTGGTTTCAATTAAAGTGAATGAACGTAACGGTAAAGTGGTTGCAGCAGTT
CAGGTTGAAGAAAATGACCAAATTATGTTGATTACCGATGCCGGTACATTAGTACGTACC
CGTGTAAACGAAGTCAGCCTTGTAGGACGTAATACCCAAGGTGTTCGTATTATTCGTACC
GCAGAAGACGAACATGTTGTCAGCCTTGAACGAATCTGTGAAATTGAAGACGACGGTATA
GAAAATTTATCTGTTGAAGAAGCATAATTTATTAAGGCTGTGATTCACAGCCTTAATATT
TTGTAAGATAATGCCTTATTTTTATTGGGATTGTCCTAGGCATAGTAGACAAAAGTGTTG
ATAAAAAGTGGGCTAAAGCCTTATAGTACAAGGCTTTAAGCCCACTTTTGAAGAATATAC
TCACCTAAATATAGAAAAAACAACAAATAGGTTGGAAGGGTTATTTAAAGAACTGAAGCA
GAAATTATCGGTT
>H92 Scaffold2
ACGCTCATTTTACAACCTGATTTGATATGGATAATTAAGGTGTATTAGATCATAAATTTG
AGAAAGATGCGATCTTGCCCTGTATTACATTGAAGAATCTGAATGATTGGACTTTACAAG
AGATAGAAAATACTATTTCTATTATTTAAGGCATAAAAAGGGGCATAGTAGACAAAATTG
TTGCTAATGTTTATTTTCGAACGAGCTGTGACTTCTAATACAAAAAATTCAAGGAGNNNN
NNNNNNNNNNNNNNNNNNNNNNNNNNNNNNNNNNNNNNCTTTTTTGTGTAGATTTCTTTA
ATTTACAATTAGTTATTTTCATTTTTATAGACTAACATACTTGCTAATCTAATACAGCCT
CTAAATGAAATATAAGCGGTCAAATTTGCAGAAATTTTTGCAAATTGCTCAAAAAAGTTA
GACAATCCTACCACTTACAACACTGATATAAGGAAACATTATGCTAACCAACTACGAAGA
AACCATTTTCAGCAAAATTATCCGTAAAGAAATCCCTGCGGCAATCGTGTATCAAGACGA
GCTTGTCACCGCATTCCGTGATATTGCTCCACAGGCGAAAACCCACATTTTAATTATTCC
AAACAAATTTATTCCAACGGTTAATCACGTTACTGCAGAAGATGAACAAGCACTTGGTCG
TTTATTTACCGTTGCTGCGAAAATCGCTAAAGAAGAAGGCATTGCGGAAGACGGCTATCG
CTTGATCATGAACTGTAATAAACACGGTGGACAAGAAGTATTCCATATCCATATGCACCT
TGTTGGCGGTGAGCCGTTAGGTAAAATGTTGGCGAAATAAGATGAAACACGCTTTTTCTC
TTGTTGCACTGTTGAGCGTATTTCTGACCGCTTGTGGATCAAATCCGCCGAGCTATCTGC
CATCAGGCACAACGCCGATTGTTAATATCGAAGCCAATGTCGCAGAGATAACGGACGTTG
TGGCAAAATCGGATGAACTTGTGGTGTTTAATAAAAGTGAACACCCTCTGCATTTAAGCT
ATAAGCTGTTTTGGTACGACAAAACGGGCGTGACGCAAACCTTGAACGGTGAAGAAACAT
CGTCTTGGCAACATTTGTTCCTTGAAGCTAAACAACGCCAAAGGGTTGCTTTAGACAAAC
CAACCCCTGAAAGTGCAAACTACCGTTTTTACTTACGTTTTCAACGATAATGGCACTTCA
ATGGCTTGAACAACAGCAACAACAAGCGGTCAGTTCTATCACAAAATTAGCAGGGCTGAC
CGCTTGTAGTCATTTGGTCGAATTAGCCAATGGCGAACGTTATATTTTACGTTCTCAAAC
GCAACGAGCCACCGATTATGGCATTGATTACCAACAAGAAGTCGCTTTTTTACGACTAAT
TGAGCCACTCGGTTTCGCCCCTAAGGTTATTTATGCTAACAAAACCTCTGCTTTGTTAGC
GTGGCTTGATGGGCAAACCCCCAGCCATTTTAGCCAACCGTTACTCGAAAAATTAGCTGA
CCAACTAGCCTGTTTACATCGCTTTGATTGGCAAGCGGTGCGTTCCACGACAAAATTGAC
AACCTTAAATCTTGCCGAACGTTGCCAATTCTTATGGCAAAACTTACCGCTTGAAACGCA
AAACGGCCTCAATTTCACGCCCCCTTTTCAGCAAATTAGCCCCTATCAACAAGCCATTTG
CCATCACGACATTCATCTTGCAAATTTAGTCGAACAAGATGAAAAACTCTTTTTGATTGA
TTGGGAATATGCAGCGATCTCCGATCCTGCCTTGGAATTAGCGTTGCTTTTTCATAACAA
TCCTTTGTCTGCGGAACAAAAGGCGTTTTTCTTAGCACGTTATTTTGCCAAATCAGGCTT
TGATCCCACCGCTTGTGTTGCCAAAATGGTGGAATATCAGCCTGAAATTGAGAAGTTGAA
TAGGTTGTGGTTTAGATTAAGCCACTTTTTTGATACTATTTTTCAAACTTAAAAATGAAC
TTACAATTCGTAGCATTTACACTTCAGTCAAATCCAAATTCTTCGTTTCTTTTGACGCAA
AGAGTGCAATCAATGTGATAACTGCATTAATTGCAAGGTAAATCCCCACACCGATTAAGC
CATAAGCCGCATTAATTTTAATTGCGAAAGTTGCGGCAATGGTTGCACCTACAATAGATG
CTAAGTTATAGGCAAGTGATGCACCGGAATAACGTACTTCTGTTGGAAATAATTCTGGTA
ATAATGCCGCCATTGGACCAAAGGTCATTCCCATAAAAATCATACCAACTACTAAGAATG
CAAATACACTCATTGGTGTGCCGTTTTCTAAGAAGAATGGCATTAATAAACCGAAAATAC
CGATACCTGCAGTCACATAGATTAACCATTTACGGCGACCGATTTTGTCAGCATAAATCC
CTGAAATGCTTACAAAAACACCGAAAATAATTGCACTAGACAATAATAAACCCGTGAACG
TATTTGCAGGAATGCCTAACCCCATTGAGTGACCTGCGGCTGAGAGCGTTGGTGCACTTT
TTGAGTAAATTTGAGCAAAGGCAGTCATAATGTAGAACAACACGTAGGTTGCGGTCATAA
TGAATGTACCAATAACCAATGGTTTTAAGTGATGTTTAAATACTTCGCTTACAGGTGCTG
CGTGTTTTTTGCCTTGAGCTTCAGCTTCTCTAAAAACGTGGCTTTCGTGTAAGCTAAGAC
GTACATATAAACCTACGGCAACAAGTACGATAGATGAAACAAACGGAATACGCCACGCCC
ATTCTACTAAGGCTTCAGCACCGAAAATGTAGCTGACTAAGAAGAATGATGAGTTCGCTA
AGAATAAGCCGATTGGCGCACCTAATTGAGGGAATGTACCGTACCAAGCACGTTTACCGT
CTGGTGCATTTTCTGTTGCAACTAATGCTGCACCTCCCCATTCGCCACCTAAGCCGATAC
CTTGTCCGATACGACATAAGCAGAGCAAAATAGTTGCCCAGATACCAATGCTTTCATAGT
TTGGTAATAAGCCGATAGTAACCGTTGAACCGCCCATTAATAATAATGAAGCAACAAGGG
TTTTCTTACGTCCGATTTTGTCCCCAAAGTGTCCGAAAAGTGCCGAACCGATTGGGCGAG
CGAAGAATGCTAGTGCTAATGTAGAAAGGGAAAGTAATTCATTTGAAACAGGGTCATCGC
TGTTAAAGAATTGTGTGTTAAATACTAATACAGCTGCTGCCGCATAAATGTAGTAGTCAA
AAAATTCAATTGCAGTCCCGATCATTGCTGCAATCGCCACTTTGCGTGGATTATTTCTTA
GAGTATGAGTTGTCATTGTCAAAAATCCAAAGGTTTCCGAAAAAAAGAGAGTGTAAATTA
ACACGCCAAAACCAATAAAACAACCCTATTTTTAGTATTAAAATCTATACAATCACTTAT
AAACGCCAATTAAAGCACTATAACAAGAATATTATTCTTATATTTTAGATAAATTAGTTT
TTTATTCTATTTTTATCACGCTAAAAAAGGATAAAAATTTTTTAACATCTAATGCTAAAA
ACCACCATAAGCGGATAGATTTATGCCTAATTTTGCTATGCAGATTAACTTTTACTTGTA
CGAATTTTATTTATCCGTATAATGCACAGCTTCAGTCACACCTGTTTTTAATCCTTGCTT
CCAACGCTGGTGACTGGCAACCTTGGAGGCTGTTAACCCGTAAGGATCGACAATGCGTCA
CTACGAAATCGTTTTTATGGCTCACCCGGACCAAAGCGAACAAGTACCTGGTATGATCGA
GCGTTATACCGCTTCTGTTAAAGAAGCAGGCGGTCAAGTTCATCGCTTAGAAGATTGGGG
TCGTCGTCAATTAGCATACCCAATCAACAAACTTCACAAAGCACACTATGTGCTAATGAA
TGTAGAAGCTCCACAAAACGTAATCGATGAGTTAGAAACTAACTTCCGTTACAACGATGC
AGTTCTTCGTAGCTTAGTGTTACACACTAAAGCAGCGGTAACAGAAGCATCACCAATGCT
TAAAGCAAAAGATGAGCGTAAAGCTCCTGAAGCTTTAGTAGAAGTTGAAGCTGAGGATGC
AGACGAGTAATTCGTCTATTGATAACTGTTTAATCTTAAGTGGCACTATCGCAACAACGA
TTAAACAAAGCCTAAGCCCGATAGGTATTCCAACTTACTCTTTTTATTTAGAACATCGTT
CGGTACAAAAAGAAGTCAATTTAGAACGCCAAGCGTGGTGCAAAATCCAAGTGATTTTAG
CAGGCAATCAATTTAGTTTAATAACCCAACAAATGAAGGTCGGTGGAAAAGTTCGAGTAA
AAGGATTTATCCATACTCACAAAGACTACAATGATTTAAATCAGTTAGTCTTACACACCG
AACAGATTGAATTTATAGATTAGGAGAAGCCAAAATGGCACGTTATTTCCGTCGTCGTAA
GTTCTGCCGTTTCACAGCGGAAAATGTTGTTGAAATCGATTACAAAGATATCGCTACATT
AAAGAACTATATTTCAGAAAGCGGCAAAATTGTTCCAAGCCGTATCACAGGTACTCGTGC
GAAGTATCAACGTCAATTAGCTCGTGCAATCAAACGCGCTCGCTACCTTGCGTTACTTCC
ATACACTGACAACCATCAGTAATAAGAGAGGAAGAGTACAATGCAAGTTATTTTATTAGA
CAAAGTTGCTCAACTTGGTACCGTTGGTGACCAAGTAACTGTTAAAGCAGGTTTTGCGCG
TAACTACTTAATCCCACAAGGTAAAGCAGTTATGGCAACTGCAGCAAACATTGCTCACTT
TGAAGCACGCCGTGCAGAATTAGAAGCGAAAGCAGCAGAAGCATTATCTGCAGCACAAGC
TCGTGCAGCAGCAATCGCTAACTTAGCAGCAATCGTAATCACTTCTAAAGCAGGTGATGA
CGGCCGTTTATTCGGTTCTGTTGGTGCACGTGATATCGCTGAAGCAGTATCAGCAGCAGG
CGTAGCAGTAACTAAATCAGAAGTTCGTTTACCAGAAGGTGCATTACGTACTATCGGCGA
ACACGAAGTGAAATTACACTTACACGCTGAAGTAAATGCAGTAGTAACTATCAACGTAGT
TTCTGAGTAATTTACGATTAAAGTAAAAAAATCCCCAGCCATTTGGTTGGGGATTTTTTT
ACATCTTTTCCAACTTCGCCACTTTGGCAATTAACCACTTAATCCCTTGTTGTACAAAGG
CAATTTGCAGGCGAGTATGATCACCGCTGCCTTCTACATTGATGATTGTTCCTTGCCCAA
ATTTCTCGTGGCGAACTTTCTGTCCCATTTTCCAACCACTATCTTCTTGTAAACGAGCGG
TCGGATTAGCTTGTGGTTTTGCAAAAGTAGCAGGGCGATTGATACTTCCACGCAGGCGGA
CTTCTCGGATATGCTCTTCAGGCAGCTCGCCAATAAAACGTGACGGTAAATGGCGTTCTT
CTTTGCCGTACAAGCGGCGACTTTCGGCATAGCTGATCGTGAGTTTTTTCTTCGCTCGTG
TAATACCGACATAAGCCAAGCGACGTTCTTCTTGCAAGCGACCTTCGTCGAAGCTCATTC
CGCTTGGGAAAATCCCTTCTTCAACCCCAACGATAAACACCCGTGGAAATTCTAAGCCTT
TGGCTGAATGTAAGGTCATTAATTCCACATAATCTTGATGTGGTGAAGCCTGTGTTTCGC
CAGCTTCAAGGGAGGCGTGAGTTAAGAAAGCGGTGAGATCGGTCATCTCTTCTGCTTCAT
CTGGTTTTACAAATTGGCGCGTTGCAGTCACTAACTCCTCTAAGTTCTCAATACGAACTT
CGCCTTTTTCCCCTTTTTCTTGCTTATACATTTCATAAAGCCCAGATTTTTTAATCACAA
AATCCGTCTGTTCAAACAGTGGTATTTCTTCGGTTTCTTGTTCAAGTGCGTTAATCAGTT
CGACAAAGCGAAGCAAGGCTGAGGCGGAACGCCCCGAAAGATGTTCTTCTTGAACAGCCA
CTTGGATTGCTTGCCACAAGGTGATTTGGCGAGTTCGAGTAAGCTGACGCAAAATATCTA
AGGTGCGATCCCCTATTGCTCTTGGCGGTGTATTGACCACACGTTCAAAGGCAGCATCAT
CTTGGCGGTTAGCGATTAAACGTAAATAGGCTAGGGCATCTTTGATCTCTTGGCGTTCAA
AGAACCGCATTCCGCCATAAATTCGATAAGGGATATTGGCTTGAATTAGGGCTTCTTCGA
TAACACGGGACTGGGCATTACCCCGATAAAGCACAGCACATTGATTAAAATCACCTTCAT
CTTCTTTCCATTGCTTAATCTGTGAAGCGACAAAGCGAGCTTCATCTAATTCATTGAATG
CACAATAAATATCAACGGGATCGCCGTCGCCTTTATCTGTCCAAAGATTTTTCCCTAAGC
GGTTGTCATTGTTTGCAATTAACGCATTTGCCGAATTTAAAATATGTCCTGTGGAGCGGT
AATTTTGTTCAAGGCGAATAGTTTGTGCGTTGTCATAATCATTCAAGAAGCGTTGAATGT
TTTCCACTTGAGCACCACGCCAGCCGTAAATAGATTGGTCGTCATCGCCCACAATCATTA
CTTTGCCCGTTTTTCCTGCCAATAAATGAATAAGATCGTATTGAATGTTATTGGTATCCT
GAAATTCATCGATCAGAATATGCTGAAAACGTTGCTGATAACGTTGTAAAATCAATGGGT
TATATTTGAATAATTCATAAGCACGGATTAAGAGTTCTGCAAAGTCCAACAACCCTGCAC
GATCACAAGCCTCTTGATAGATTTGATAGAATTTAACGAGCTGTTGTGAATGGAGATCAT
CGTGAGATTGTTTGAGATCTTTTGCTCTTAGCCCCTGATCTTTTTGAGCATTGATAAACC
ACGCCACTTGTTTCGGTGGAAACTGCTTTTCATCTAAATTATGCAATTTGAGTAAGCGTT
TAATCAAACGTTGCTGATCTTCCGTATCCATAATCTGAAAATCTTGCGGCAGATTGGCAT
CAATATAGTGAGAGCGAAGTAAGCGGTTAGCAATGCTATGGAATGTACCGACCCACATAC
CGAATAAGCGGTGATCGCTAGATTGCGATAGGGTATATTCAATACGATGACGCATTTCCG
CTGCGGCTTTATTGGTGAAGGTCACAGCAAGAATATTGGACTCAGCGATATTTTCAACGC
CAATTAACCACGCAATACGGTGGGTAAGCACACGGGTTTTCCCACTACCTGCACCTGCTA
ACACTAAATAGTTGCCAATAGGGGCTGCTACCGCTTCTCGTTGTTTATCGTTTAAGCCGT
CAAGTAATAAAGAAAAATCCATCTCCGCCTCTTTATGTGATTTTATACAGTGTGATTATT
ATAACCTACAATTACAGATATGTATTTTAATTTTTTCATCAAAATTTTTACCTCAAATTT
ACAAAAATCACTTGCATAGTTATGCAATAAAATTTAATATCTATTCAGTTTTAAAACTTT
GATAGGAAGTAGTTAATGGCAATTCGCATTAGTAATGTCAATTTCTTTTACGGTTCGAGC
CAAGCCTTGTTTGATATTAATTTAAACATTGAAAAAGGCGATACCGTTGTGTTACTCGGA
CCTAGTGGAGCAGGGAAAAGTACTTTAATCCGTACTTTAAATTTAATGGAAGTACCGCAA
TCAGGTCAGCTTGAGATTACAAATCATAAGTTTGATCTGACCGCTAAAACCAATGCGAAA
CAGGTTGCATTATTACGTAAAGAAGTGGGAATGGTGTTCCAGCAATATCATTTATGGCCA
CATCTAACAGTAATGCAAAACTTGATTGAAGCACCAATGAAAGTATTAGGTTTAACGAAA
GAGCAAGCGGTAGAAAGAGCCAAAGGTTTGTTAGCACGTTTGCAACTTACTGCATTTGCA
GAGCGTTTTCCGTTACAGCTTTCAGGCGGTCAGCAGCAACGTGTGGCGATTGCAAGGGCT
TTAATGATGCAACCAGAAGTATTACTGTTTGATGAACCAACGGCGGCCTTAGACCCTGAA
ATTACCGCTCAAGTGGTTGATATTATTAAAGAGTTACAACAAACAGGGATCACCCAAGTG
ATTGTGACACACGAAGTTTCTGTTGCTCGTAAAGTTGCCACTAAAGTGGTGTATATGGAA
CAAGGCAAAATTATTGAAATGGGCGATGCAAGCTGTTTTGAACAACCAAAAACAACGCAA
TTTGCTCAATATCTTTCACATTCAGATTAATCACAACATCATACAATTAATAGGAGTTAC
TATGAAAAAATTACTTTTAGCAACCGTTTTAGCCGCAACTGCAGTTTCAGCTTATGCGAA
TGATAAAATTACTTTTGCAATGGAGCCAAGCTATCCGCCATTTGAGCAAACTAATGAGAA
AGGTGAAATCGTTGGTTTTGATGTGGATATTGCCAATGCAATCTGTAAAGAAGTCCAAGC
GACTTGTGAATTTAAATCTCAATCGTTTGATTCGTTAATCCCTAGCTTAATTAAAGGTCG
TGGCGGTTTTGATGCGGCAATTTCTGCGATTGATATTACAGAAGCTCGTGCAAAACAAGT
GGCTTTCTCAGCACCATACTACGAAAGTTCAGCAAGCTATATTGCTTTACAAGGTAAAGA
TTTAGCATCTGCTAAAACAGTAGGTGTACAAAACGGTACAACTTACCAACAATACGCAAC
GGCAGAAGCTAAACAATATCAAGCAAAATCTTATGCGAGTTTACAGGATGCAATCTTAGA
CTTAAAAAATGGTCGTATTGATTTAATCTTTGGTGACACTGATGTGTTAAGAGATATGTT
AGGCAAAATCCCTGAAGCACAATTTGTTGGCGAGAAAGTGACAGATAAACGTTATTTCAA
CAATGGCTTAGGCATTGCAGTGAAAAAATCTAACACTGAGTTAGTTGAAAAATTAAACAA
AGGTATCGCAGCGATTAAAGCAAGCGGTGAGTACCAAAAAATTTATGATAAATGGATGAC
TAAATAATCATTATGTTTTTGGATTATCTTCCTCTATTGTATTCTGCAGCCCTAATGACC
TTAGGGTTGGCAGTTTGCTCTTTATTGCTCGGGTTACTATTGTCCATTCTTTTTGTGGTG
CTTGAAACGCATAAATGGACAATGGTGCGTAAACCAACCACAGTTGTTGTTGCGTTATTG
CGTGGTTTGCCTGAAATTTTAGTGGTCTTTTTAATCTATTTTGGTGCGCCTGAAGTGCTT
GAAATGATCACAGGGGAATATGTCGAACTCGGTGCATTTGGCTGTGGTGTCGTGGCACTA
TCTATTATTTTTGCTTCCTACGCTTCTCAATCATTGCGTGGAGCTATTCAAGCTATTCCG
CTTGGGCAGTGGGAGTCTGGGGCAGCTCTTGGATTAAGTCGTGGCTATACTTTTGTAAAC
ATTGTAATGCCACAGGTTTGGCGACACGCCTTACCAGGGTTAAGCAATCAGTGGTTAGTG
TTATTAAAAGATACCGCTTTGGTTTCTTTAATCGGTGTACACGATATTATGCGACAAACG
GAGTTAATTAACACCAGTACCCATCAGCCATTTACTTGGTACGGTACAGCAGCATTAATT
TACCTCGGTGTAACCTTAGTTAGCCAAGTGATTATTCGTAAATTAGAGCTACGCTTCACT
CGTTTTGAAAGAAGGGGTAGATAATGTTGCAAGAATACTTTATGGTGATAGTTCAAGGTA
TCCCGACTAGTTTATTGCTGACGTTTGTTTCTTTAATCGTGGCATTTTTTCTTGCTGTTG
GAATGACGTTTTTACTTTCAATGGAAAATCGTCTAGTAAAAGGTGCGATCAATGGCTTTC
TGACCCTATTTACCGGAACACCGCTATTAGTACAGTTTTTCTTAATTTATGCAGGTCCGG
GGCAGTTTCCGTGGATTGTCGCAAGTCTATTTTGGTCTTTGCTATCAGATGCGTGGTTCT
GTGCAATGCTAACCCTTGCTTTAAATAGTGCCGCTTATACCACCTTACTATTTCACGGTG
CAGTCAAAGCGATACCAAAAGGGCAATGGGAAACCTGTGCGGCATTAGGATTAAGTCGAT
TACAGACATTGAAAATCCTTGTTCCTTATGCGTTAAAACGGGCATTACCGTCTTACAGCA
ATGAGATTATCTTGGTGTTCAAAGGAACATCACTGGCTTCAACCATTACCATTATGGATA
TTATGGGCTATGCTCGCCAGCTTTATGGAACTGAGTATGACGCATTAACCATCTATGGTT
TAGCAGGTGCGGTTTATTTGGTTATTACAGGGATTATGACCGTAATCTTACGCAGAGTTG
AACGCAAAGTGCTTTCTTTTGAAAGATTAGAGGCGGAAAAGGCGTAAGAATTGAAAGATA
TGGCAGAGTAGATGAAAATTAATGACCCTTTGCCCGTAATTTTTGTCTACTATGCCGTTC
TTAATCTATTCCTCTAATGGTTCTTCCTCAATCGGAGCTTGTCCTTCTGCTTCGTCGGCT
TTATTTGGTTGGGTTTGAGGCGTGTCTTTGCCTAGTGACAATGCGTCCCACACACTTAGT
TTTGCTTCAACCATAGAACCGCCACCCGTACAATAGCGTTGTCCTTTATCTTTCCAAACA
GGAATTTGACGAGGGCTGGAGCAGTCCCAAGAGCCGTAGCTGTTGATACCTACCCATTGA
ATAGTTGGTATGCTTGGTAGCTTGAACGCCAAGGGTTCGGCACGTTTAAGGTACTCTTTA
TATATTTGCAACGCACCGCTTGAACTGGTGAGATAGGTATCGCTATTGTTATCTTTACCT
AACCAAACGGTCGTGACATTTTCACCGTCTATGCCGACAAACCAAGTATCTCGTGCATTG
TTGGTGGTGCCGGTTTTGCCTGCGATATGCAGTTGTGCAAAATCTGCCTGTAGGCTACGA
GCTGTACCTCGCTCCGTCACTTGTTGCATTGCATAAAGTGTTTGAATTGTGGCTTCTGCA
GGCAAAACGCGTTTACTTGTCTGCGTGAGAACAGGCTGATAAATTATTTCACCTGTTGGG
GATATGATCGCTTCAATTGTTGTAAGCGGTACTTTTAAGCCAGCATTTGCAATAACCTGA
TAAGACTTCGTGACATCATAAGGTGAAATAGAATAAGAGCCGAGCAATGTCGCAGGATAA
GGCGGAATTTCGGCATTATCCCAGCCCATTTCTTTCTGCTTGGCAATCACATTTTTCAGC
CCAAGTTTCATTCCAATGTTTACCGTAGGAATGTTAAGGGAACGAACTAAAGCGTCCATT
AACATCACAGAACCGCTAAAACGACGATCATAGTTACGAGGTGTCCAAGTATTACTTCCA
ACGGTAATGGTAATCGGTTGGTTAGCTATCGGCGTGTTAAGACGGAAATACTGCGGATTT
GCCAAAGCAATGGCATAAATAGACGGTTTAACCAATGAACCGATTTGACGTTTGGTTTGA
ATAGCACGGTTAAAACCAGCATATTGTGTCTGAACTCCCCCAACAATCGCCCGTACTTTA
CCCGTTTTATATTCCGCCACCACAATAGCAGATTGCAACTCTTTGATTTTCTTACTGCTA
TTTTCTAATTCGGATACCCCATTGATAACCGCCATTTCCGCAGAACGCTGTTGTTTTCTA
TCTAAAGTCGTGAAAATTTTTGCCCCTGACAGCAGAGCAGATTTGTTCTCACCCAACTGA
CTTTTAATATCTAAATTTAAGGCGTGCATAAACGCAGGTTGCTGACGATAGATATTCCCT
TTCTCTTTCACGCCAAGCGGTTGTTTACTAAGTAAATTATACAATTCTTGATTAATCACC
TTATGTTCTAGCAATACACGCAACACAACATTACGGCGTTCTAATGCCCCTTCTGGATTT
TTCCACGGATTATAGAGGGACGGACCTTTCACCATTCCCACTAGCAGAGCGATTTGATTT
AGATTAATTTCTTGAATAGGACGACCAAAATAGAATTGACTTGCCAGAGCAAAACCGTGA
ATTTGATAACTACCATTTTGACCAAGATAAATTTCATTTAGATAGGTTTCGAGAATGCGG
TTTTTATCGTAACGAAAATCTAAAATCAGCGACATTAACGCTTCATTTACTTTACGCACT
AAGGTTTTTTCATTACTTAGAAAGAGGTTTTTAACTAATTGCTGAGTTAAAGTACTGCCC
CCTTGCACTGTTCTCCCTGCTTGATAGTTTGTCAAAAAGGCTCGAGCAATCCCCAGTGGA
CTAATTCCTTCGTGTTGATAGAAACGCTTATCTTCGGTAAGTAGCAACGCATCAATAAGC
AGACGAGGATAATCCTGCAAACGTAACGCTTGACGTTCTTCATCGTTATCCGAATGCAAC
ATTGCAATCATTTTAGGGTCAAGACGAAATTCCTTGACCTCTTTAAGTTGCACTAAATCT
TCAATACGAGCGAGTTTATCACTGACAAAGCGTAAACGCAGTACACGTTGAGCTTCAGGA
TTTTCAGGGAAAGGAAAAGCACGGCGAAGCAAAACAAGATTGTCACCTTCGATTTTGAAA
TCACCTGGTGTTGCAATTAATGAAACTTCACGATAGCCATTGTCTAACAAGGTGAGTTTG
ACTTGCTCAAGGGTAAGATTGTCATCAAGGCGAACACTTTCGATACGACTATAGACCTCG
GCAGGCAATTGCCAAATTTGCCCGTCCATTTTAGAACGAATTTTTCCATCTAAATAGATG
CCGTATATCCCAACATAGCAAGTGGCTAAGAGAGCTAGTTTTAAGCAAGTTGGGATAAAG
TAGGGCTTTTTCGCTATGGGTTCTTTCTGTTTTTCTTTTGTATTTAACATTATGGCTGGC
TATAATTATTCAACTTATGAGGTAAAATTTTACAGGAAAATTTTCAAATCTCACGTATAT
TTCTCTATTGTTGCTCAATATATTTACCAAAAATTATAGATAATGTCATTAATGTGAAAG
GAATATTAAAGCATGGGTCAAAGGATTAAATATCATAGGAACACTTGGCAACATTTAAAT
AGTGATTTATATGTCACATCAAGACTATTCTTTTTAATATGGTATAGATGGAATATGGCA
AATATAATCCATGTTTTAGGGGCTAATATTCCCCATCACAATCACACAATACTAAATTTC
TTCCAAAATGAATTATTGGATGAACTACCGAATGCTTTTCATTTTTATGTTGTTAGTCGT
AGTGATTTGTCTGAAACTTTTACATTATTAGATATTAATTCATATCCAGATGAATATTTA
CTCACTCAAGAAGTTATCAAAATTGCAAGAAAGGAACCAACCGCTTGGTTTGTGCTACAT
GGGCAATTCAATACATCGTTGTGGTTAGCTATCTTGTTAGGATTAGTCCCAGCAAATCGT
TGTGTTTGGCATATTTGGGGAGCAGATCTTTATGAGCTCTCTTCTTCTTTAAAGTTTAGA
TTGTTTTATCCATTGCGAAGACTTGCACAACGTAAAATAGCACGCTTGTGGGGAACTTTA
GGAGATTTAAATCACGCTTATCAACAATTAAAACGTAAGAGCTCTCTTGATCAACGGCTT
TATTTTCCAACTAGAATGCCTACGAATTTTCCGACTAAAAAATGTTCATATCAACGGACA
ATTTTGTTAGGAAATTCTGGCGATCCGAGCAATCAACATTTACTTGGATTAAAGCAAATT
CGAGAGATATTTGGCGAAAATGTACGAATAGTCGTGCCGATGGGGTATCCCACAGGTAAT
TCAAAATATATTGCTCAAGTTCGCCAACAAGCAGAACAATACTTCCAACAAGGGCAGGTG
AACATTCTTACTCAGAAATTAGAATTTGAGGCTTATCTGGATCTACTGTCTCAATGTGAT
CTTGGTTACTTTCCTTTTGAGCGTCAGCAAGGGATCGGAACGATGTGTTTACTCATACAG
ATGAACATCCCGATAGCCATTCATAGAGCAAATCCTTTTCAACAAGATTTACAAGCGGAG
GGAATTAGCTTTCTTTTCGCAGATGAAATCAGTGACTCAGAGATTATACGAGTTAAATCC
CAGTTGGCTTTACTTGATAAAAGTAAAATTACTTTTTTCCCCCTAAGTTATAAACAAGAG
TGGCTGAACTGTTTACATTCTCTTGGTTTACAAGCGGTATAATTTCAGTAAAAATTACCC
ACCTTGTTTAAGGAACATTAACATGTTAGCGGGATTAATCCTTTTTTATGTAATCGCTAT
AAGTGTGTTGGTTTGGATAATTCAACGAGATTATCGCCAGCAAGGCTTTTCATTCCATTT
GCTGTTTAGTGGCATCTATCTTATTACCTTTTTCGGTGGGTTTCCTTTTTCGATGACGAT
GGCAAGGCTATTTGAATATCGCCTTCCAGCCGTCTCAATGTTGTGGAACGTACTAGCAAT
CGCTTTAGGCGGCTATCTTATCTATTACGTAAGTTATCTTTATATAGGGAGAAATAAGCA
AATACCAAAGTATGCGGTGGAGGTAAAATCGCTAGCTAATCTGACCGCTTGGATTTTAAT
GATGATTGCAATACTGAGCCTATTAGTATTTATGTTGTTAAATCAGGGGCTATTGTTATT
CAAATTAGAAAAATATAGCCACATTTTTTCTGCTCAAGTTAGTGGTGTGGCTTTAAAACG
TTTCTTTTATTTCTTTTTACCCGCCTTGTTAATTTGGTTTTTCTTAAAGCCTACTAAAGA
AAGTTGGTGGCTATTTTTGGTAGCTGGAATGACATTTGGGGTGTTGAGTTACCTAGCTGT
TGGGGGCACACGAGCTAACCTTGCATTAGCCTTTGTTATGTTTATGCTGTTGGGGTATTT
GCGGAGGTTTTTATCATTTAAATGGCTGGTGAGGGCAGGGCTTTTGACAGTTATTGCAAT
GTTTTTGTTGGCATTATGGCGGTATCGGCTTAATGTACAAGGTTCGGAAGCATTTTACAC
TTTTCTTTATTTGACACGTGATACCTTTTCGCCTTGGGAAAATGTAGCAAAAATAATGGA
TGCAGAGATTGAGTTTCAAGGATTAATGCCTATCGTGCGTGATTTTTATGTGTATATTCC
TCAATCATTATGGGAGGAACGCCCAGACATCGTGTGGAATACAGCAAACTATTTCACGAA
AAGTGTATTAGGTAACTTTTCTGGTTTAGCTATGTCGCCAACGTTATTAGGCTCTTTTTA
TATTATGGGGGGTATGCCAATGATTGCTATAGGAATGGCGGTGGTTGGTGGTTTAATACG
TATCTTTGATAATTTTTTTGCCTATGGAAAAAATTCTGCAGTTATTCAAAGTTATTGTTT
GGCAAATTTGTTCAATTTGATTGTATTGATACGAGAAGGCATAGATGCTTTTATTTCACG
GTTCTGCTTCTTTAGTGTGATTTTTGTATTTGCTTATATAGTAGCCTATTTGATAAATAG
GGTGAGAGAGGGGTATGAATAAAGTATCAGTTGGTGGAGTTGAGTTATTAGCCGTTGAAA
ATCAGCAAACTTTGGTAGCCTATTTATTGAATAATGGAGTTCTTCTAACAGGTAAATTGA
TAGCAATAAATGCTGAAAAAATTATGATTTATCAAGAAGATAATGAAATGAAAAGGCTAT
TAGAGGAGGCTGAATATAAATATGCCGATGGAATAAGTGTAGTTTGTACTATTAGATCTA
AATATCCGAAGTATTCGAGAATTGAACGCATTGCAGGCGCTGATTTGTGGGAGAGGTTGA
TGGCTGAGTTGGGAGAATGCCGTTTACCTGTTTTCTTAGTCGGAAGCTCAGAGGATACCT
TACAAGCAACAGCAATGAAATTGCAGGAATGGCAAGTAAAAGTGGTAGGAACACAAAATG
GTTATTTTGCTAAAGAGCAGGAAGAAGAAATTATCCAGAGAATAAAAGCGAGTGGTGCGA
AATTTATTTCCGTGGCGATGGGCTCGCCAAAACAAGAAAAATTTATGCAAAAAGCTCAGC
AACTTTATCCTGATGCACTATATATGGGGGTAGGAGGCACTTATGATGTCTTTGTCGGTA
AGGTTAAGCGAGCTCCTAAATGTTGGCAAAATTTAGGTTTGGAGTGGTTGTTTCGTATTT
TGCATCAGCCTACTCGCTGGAAACGACAGTTGAGATTAATGAAATATGCTTATTTTTATC
TAACAAAACGGCTATAAAGTTTGTAACGTATTTGGGATACATATTAACATTTCACAAAAA
TCACTTTCTTTTTTAAAAAATTGTGAGCAATTTCACAAATTTTTATTTAATTGTTTGCGT
AAAGTGTTCTTTTTATATCTCACCCTCAAAAACTTTCGCTTTCAAACATTTTTACTTTCT
AATTTAATTTCCTTAGGGGGAATTTATGGACAAATCATTAAAAGCTGCTTGTATTGGTGA
ATTTATTGGTACAGGTTTGATTATCTTTTTTGGTGCTGGCTGTGTTGCCGCAGCACAGGT
TGCTGGAGCCACATTCGGCTTGTGGGAAATTTCAATCGTGTGGGGACTTGCGGTCGCAAT
GGCTGTTTATGCTTCTGCGGGGTTATCTGGTGCTCACTTAAACCCTGCTGTTACTATTGC
GTTATGGAAATTCGCTTGTTTTGATGGCAAAAAGATTCTGCCTTACATTCTTTCTCAAAT
GCTCGGTGCTTTCTGTGCAGCAGCATTAGTGTACTTCTTATATAAAGATCTTTTTGCTGC
CAGTGAAGCGGCACAAAATATTGTGCGTGGTGAAGGTGTCGGCTTTGCAGGTGTTTTCTC
GACCTATCCTAATCCACATATCAGCGTATTACAAGCCTTCTTTGTTGAAGTGGTGATTAC
CGCCGTATTAATGGCATTAATTTTTGCTTTAACGGATGATGGTAACGGTTTACCAAGAGG
TGCAATGGCTCCTTTACTTATCGGTTTACTCATTGCGACTATTGGTGGTGCAATGGGGCC
ATTAACTGGCTTTGCGATGAACCCTGCTCGTGATTTTGGCTCAAAACTCTTTGCATTCTT
AGCTGGTTGGGGCGATATAGCACTCACCGGCGGACGTGATATTCCTTATTTCCTAGTACC
TATTTTTGGTCTTTATTAGGTGGCTTTATCTATACTCGTTTTATTGGTAAGAATTTACCG
TGCAACTGTAAATAATTTTCAGAGGTGATCCTATGACTAAAGAATACATCATTGCCTTAG
ACCAAGGTACAACAAGCTCTCGTGCGGTGTTATTAGACAAAAATGCAAACATTGTTGAAG
TGGCTCAACGTGAATTTACTCAAATTTATCCGCAAGCGGGTTGGGTTGAACATAACCCGA
TGGAAATTTGGGCAAGCCAAAGTTCAACTTTAAACGAAGTCGTTGCAAAAGCTGGGGTAA
AAGCCGATCAAATTGCGGCGATTGGTATTACCAACCAACGTGAAACCACGATTGTTTGGG
AAAAAGAAACAGGTAAACCGATTTACAATGCGATTGTATGGCAATGTCGCCGTACATCTG
ATTTCTGCGAAAAATTAAAAGCAGAAGGTCACGCCGACTATATTCGTAAAACAACAGGTT
TAGTGGTTGACCCTTACTTCTCAGGCACAAAAGTGAAATGGATTTTGGATAATGTAGAAG
GTGCAAGAGAACGTGCGAAAAAAGGCGAATTGTTATTCGGTACGGTCGATACTTGGTTAG
TCTGGAAATTGACTCAAGGAAGAAGCCACGTCACTGACTACACCAACGCTTCTCGTACAA
TGTTGTTCAACATTCACACAAAACAGTGGGACGACAAAATGTTGGAATTATTAGATGTTC
CGCGTGAAATGTTGCCTGAAGTGAAAAATTCTTCTGAAATTTACGGACAAACCAACATTG
GCGGTATGGGCGGCGTGCGTATTCCTGTTGCAGGGATTGCTGGTGACCAACAAGCGGCAC
TTTACGGACATCTTTGTGTCGAATCTGGTCAAGCAAAAAATACTTACGGCACAGGCTGCT
TTATGTTGATGAACACTGGCGATCAAGCGGTTGAATCGAAAAACGGCTTATTAACCACCA
TTGCGTGTAACGCCAAAGGTGAACCTTGCTATGCCTTAGAAGGTTCAATCTTTATGGCTG
GTGCCTCAATTCAATGGTTGCGTGATGAACTCAAAATTATCCACGACGCTCGTGACTCAG
AGTACTTTGCAACGAAAGTAAGCAGTACAAATGGCGTATATGTTGTTCCTGCGTTTACAG
GCTTAGGTGCGCCATATTGGGATCCTTATGCGCGTGGTGCTATCGTGGGCTTATCTCGTG
GTGCAAACCGTAACCACATTGTGCGTGCAACATTAGAATCTATCGCTTACCAAACCCGTG
AAGTGTTAGACGCAATGCAAGCGGATAGCGGTGCGAAATTAGCAACTTTACGTGTAGATG
GCGGTGCAGTTGCGAACAACTTCTTAATGCAGTTCCAAGCAGATATTCTCAATGCCAAAG
TAGAACGTCCGAGAGTGCTAGAAGTAACCGCACTTGGAGCCGCTTACCTTGCAGGCTTGG
CGACAGGTTTCTGGAGCAGCTTGGAAGAGTTACGTGGTAAAGCAGAAATCGAAAGAACCT
TCTCACCTGACAGCGATGAAGAAAAACGTGCAAAACGCTACAAAGGTTGGAAACGTGCGG
TTAAACGTTCATTAGAATGGGCGAAAGAAGACGCTGAGTAGTTTCCATCAATAGACAAGC
GGTCAGTTATGGTAAAGGATTTACTGTAACTGACCGCTTGTGTTTTATGCCTCTTTCTCG
TGCGGACCGATTTCTTTATTATGTCCTTCATCAAGATGAACAAAATTCACTAATTCATCA
GCACTTACTTGGAACGCTTTACCAAACCCTTTTACAAATAATCCTTGTTGTGGTTTAAAG
CAGAACAGCTTGAAGTCTTGTAAGGTTGCTAACTCATCGACTAAATCGCCGTGACGGGCT
TTTAATTTGGCAATGCCATCATTCCACTCATCACTATAGCGTTCGACAATGCGAGCGGTT
GCGTCGAAGGTCAAACGGCGACGAGCAAAAATTTCACGGCTCTGACTTTCATCTTCCAGC
AACATTAACGACACTTTCGGCACTTCCTGTAGGTTGCATGCGTGGCGGGCAATGGTGGAA
ATCAATACTTGATATTCACCATTGTTGATCACAAATGGTGCATAACTTACATTAGGGGTT
CCCTCTTTATCCACAGTGGCAAGCACCAATGTTTTCATTTTTGCTTTAAATTCTTGAATT
TCTGGCCCTAAACGGTTTTGTAATACTTCTTGACGATTTGACATTTATCGCTCCTTTTTA
TTGAAATGTCTTAAATTTTTCAACTTGTGTTGGGAAGAGTTGCCGCTGCTCATCTCGACC
GAGATACACTTTAAAAATGGTTTGCCCGTTATGTGCAATAAAAGCAATGTTGTAGCTTTC
TTTCCCTCTAAACGGCAAGCTAACAAAGGCAATTCGAGCAATATTATCAAGCTTTAAATG
CCCGTGAAGTGTGCCTTCTTGATCCTTCATATTCAAATTGTAATAACCTCGAGCAAAGAT
CCCGCTTGGAAAACGGTCTTTAATTTCAAAAATGGAGCCTTCTTTTTCGATGATAGTTGT
AAATGTTCCCCATTGACTGATCGCTTGTAGAATCTCTTCCGCTCTATCTGCAGAGAACAA
GCGGACAAATTCACTCGGTAAATTGCAAAGCACTTGCCCTTCTGGGAGAGCTAATTTTTC
CGCAATTTCAAGGGTAATCATATTCGGGTTTTCAGCAAGAAGCTGGGTGATTTGTTGTCT
ATAAGAGTTCATGTTGTTATGTATAAGTTGATAATGATTATTATTTATTTTATAGTCATA
CTATGCTGGAATCAACTACTTTTACCAATCGCTTGCGGATTTTGACCGTTTGTGCCTGTT
GAATGCTGGTGAGCCTTGATGACACTGCGATTAATAAAAATCCATTCAAAATCAATATGT
TGTCTAAATGATTTTAGCACTTCTTGCCAAACACCCTTTTTAGATCAAAGATTGAACCGA
CGATAAATCGTGTTCCACAAGCCAAATTCAGCAGGTGAATCACGCCAAGGGCATCCCGTA
CGAATGCGATATAAAATCCCTTCCACTGTATTACGATGTTCAGGTTTATTATAAACACGT
GCTGTACGGTCAAGTAAATAAGCTAGGCGTTTCCAAAGATTATCTGTTAAAATAGTTCTA
AGCGACATAGTTTGTATGGGATGGTTAGGTTTTGGCGAACTAAATTATACCAAATTTCTA
TGTCGTTTGTTTTTTGTACTTAAAAGATCAACACGCCCTATGCTTACAAAAATAATTTAT
TTTTTAGACATTACTTATTTGATGCCATAGAATGGTCAGTACATCATAGAAATATATAAA
TGACTTTACGTATAACAACTATGAACATCTGGCAAACAAAATCCCTCATAACTTGGCTAC
TTGCCCCTCTCTCCCTGCTTTTTTGGTTGATTAGCCAAATTCGAGTGATGCTATATCGCA
AAAAAATCCTAACATCTTACCGCTCGCCTGTGCCAGTCTTAGTGGTAGGAAACATTTCTG
TTGGCGGAAATGGCAAAACACCTGTGGTCGTGTGGTTGGTAGAACAGCTTCAACAGTGTG
GCGTGAAAGTTGGGGTTATCTCGCGTGGTTATGGTGGAAAGAATAAGCAATTCCCACAGT
TAGTGACTGCCGATAGCGATCCCGAACTAATGGGCGATGAGCCGGTACTCATTGCTCAGC
GGACACTCGCCCCTGTGGCAATTTCACCGAACCGCCGACAAAGCATTGAGCTATTATTGA
GCCAATTTGAGTTAGATTTAATTATCACTGATGATGGCTTACAACATTACGCCCTTGAAC
GAGATATGGAGTGGGTTGTTGTCGATGGCGAGCGTCGTTTTGGCAACGGTTTTGTCCTGC
CAGCAGGTGGCTTGAGAGAGCTTCCAAGCCGTTTAAAATCAGTGCAAGCGGTGATTTGCA
ACGGAAAATCTGCACAAGCAGGCGAACATCTAATGCAGTTAGAACCTGAGTGGGTAATCA
ATTTAAAAACAGGCGAGAAAAAACCGATAACCGATTTTTATCATCAGTCGGCGATTGCCC
TTGCAGGCATTGGCTATCCGTCTCGTTTTTTTATGATGTTGCAAGAGCTTGGCATTCAAC
TTAAAGAAAGTTATGGCTTTGCTGATCATCAGCCCTACGCATTAGAAATCATCGAACCTT
TGCAGAAAGACGGCTTACCGCTATTAATGACCGAAAAAGATGCGGTAAAATGCCGTAACT
TTGCTCAACCGAATTGGTGGTATGTGCTTGTTTCTGCAAAATTTTCAGCACAAGACACCG
CTTGTTTATTAGAACCCGTCTTTGAATTAGTGAGAAAACAGAATGAACGAAAAACTGCTT
AATACTATCGCTTGCCCAATCACTCAAACAAAATTAGAGTGGGATAAAGAAAACAACCGT
TTAATTAGCCGTTCGGCGAATGTCGCTTACCCAATTGAAAATGGCATTCCTGTGTTACTG
CCAGAGAAAGCGGAGAAGCTATAAAGATATATAAACTGTAAGCCAGTTAATCCCATATTT
ATAACATGATGCTCAACCCAAACAGCAAATTTGTTATCAATGCCAATCCTGCCATTTGCC
CAAGAATAGGGCGAAGTTCTGTTGGGTGTTTGTGGCGGTAAACAAATAAACCGTGTTTGA
CTAGTAAAGGAATTGCCAATAAGTATAGGAAATTGTACCAATGAGCAAAATTCATTAGGG
TGAATAAAAGATAGGATAGTACAGCTAAGCTGAGTAAAAGAAGATGGTAACGGCGTCCAT
TCTGGCTACCGATACGGACAATGAGGGTATTTTTACCCGCTTGTTTATCCTGCTCAATAT
CGCGTAAGTTATTGATATTTAATACAGCTACAGATAATAGACCACAGCCAAAAGCAGGGA
GTAATAGATCAAACTGCAGAGTATGGGCTTGTAAGTAGAATGTGCCTAAAACGGCTAAAA
AACCAAAGAAAATGAGTACGGAAATATCGCCTAATCCTAAATAGCCATACGGTTTTTTTC
CTACGGTGTAGGTGATTGCTGCAACAATCGCTAAAATGCCAAGTAGTGCAAAAACTACAA
GATCTTGCCAACTTTGATAAGCATAACCAATTAATCCACAGCCTGAGATGAAAGAGAGTA
TCGCAACAAAGATTAAGGCCTTTTTAAGCTGTTCACCCGTAATTGCCCCGTGTTGAATTG
CACGTAAAGGCCCTATTCGTTCTGAAGTATCTGAACCTTTGATGTGATCGCCGTAATCAT
TGGCAAAGTTAGATAAAATTTGTAACAAAATCGTTGTGATAAAAGCAAGTAAGGTAGTTA
GCCAATCAAATTTTCCTTGCCAAGCCGCTAAAGCCGAGCCGATTAGAATAGACGCTAATG
CAAGCGGTAAGGTTTTTGGGCGAGCCGTTGAAAACCAAATAGAGAACATAGAACCTTTAT
TCATATCAATAAATTAGTCACTTTAATGAAGTTTTTCTTTTAAAACTGTGTATATTATTA
CAAAATGTTCTTATATGTTTTGATTTTTAACAGAAAATTTGCCTTTTTATGACAAATCCG
TCCTCTTTAACTCTTTCTCCCATTGGAACGATACAAACACCTTATGGGGAAAAATTTGCC
GTTCCTCGTCAGCCCAATTTAGTCCGTGAAGGGCGAGGTATTTTGCGTTTGTTGCCACCT
TATAATACGCCTGATGCAGTACGAGGTTTGGAACAATTTAGCCATCTTTGGCTTATTTTT
CAGTTTCATCAAATTCCTGAACGAGAGTGGCACGCTACTGTTCGCCCTCCCCGCTTGGGT
GGGAATGAGCGTGTTGGTGTATTTGCCAGCCGAGCGACACATCGCCCAAATCCGTTAGGT
TTGTCGAAAGTAGCATTAGATCGTATTGAGGTTAAAGAGGGCGAAGTTTATTTACATTTA
GGCAGTGTTGATTTAGTTGATGGCACGCCTATTTTGGATATTAAACCTTACGTTGCTTAT
GCTGATAGTGAACCGAATGCGTTATCGGGGTTTGCTCAAGATAAACCTGAGGCGAAATTA
CAAGTGCTTTTGACTGAGCAAGCATTACAAGCGGTCAAATCTTGTCAGAACTTTGCGAAA
TTTGGTATTGAAGATCCTGTGCAATTTTTATGTGATGTGGTTGCACAAGACCCTCGACCT
GCCTATCAGCAAGGTAAACCAAGTGAGCGAATTTATGGTATGCACTTGGCTGGCTATAAC
GTGACTTGGCAGATAGATAAGGTGCGACAGGATCTTGCCCATATTTTAAACATTGAACTA
ATCTAGAGAAATACGTTCTAAGTGGTGTTTTACTCCCTGATATAAAAGGAATATAGAATG
ACATTGAAAAAATATTTAGCCATTTTACCGCTTGTATTTACTTCATTGGCTGTATCGGCA
GAGCCAAATACCTTTGATACCAACTCGACTTTCCAGTTTTCAACGCAAGTAAGTCGTGCG
GTGGATAAAGATCTGATGAAAGCTGAGGTATATAGCAGAATGTCAGGTAAAAACCTGAAT
GAACTGAAAAAGCAAGTTTCTGCCCATCTCAATCAAGTGATCGAATTAGCGAAGCAAGAT
AAAAGCATTGAGTTATCGGCAGATGGCATTAGTAATTATCCAGAGTACGATAATAAAGGT
AAGGTGACTGGCTGGTTTGCAGAAGGTCGTCTGCAACTGAAAAGTAAAAATTTTGAAGCG
ATGGCGAAGGTGCTTGAGAATTTAGGCGAGGACGTGGCTATTGGGCAAATTCATTTTAGT
GTATCGCCTGAAAAATTAGCTTCTCTTGAAGATGAAATGACATTAGACATTATTGCTCAA
TTTCAGCGTAAAGCCGAAGTTATTCAAAAAGGGCTAAATGCGAAACGTTATATTATTAGT
AATGTTCAGTTAGAAACCCCTAACGGACAGGAACATCATAGCCGTCCAATCGCACTAAGA
GCCGCAAGTTATGCGAAAGAGGCAGATGTGGATATTCCACTTGAGACAGGCAAAGCCACT
ATTTCTGCGTTTGCTTCGGGGCAGGTGAAATTTGAAAAGTAAGGGCTTGAAATGAAGAAA
TGGATTAAGTTACTCGGTCTTACTTTACTTTGCACTTCGGTAAGTGGCTGTTTAGTCACT
TCTGTTGTCAGTGGTGTCGTTGGAACTGCTGTTGATGTGGTTGATGCGGTGACGCCTGAT
ATTGTGGATTAATTGCAAAATTTGACCGCTTGTAAGAATAAGCGGTCATTTTGTTACTAA
CATTTGCAAATCCTCTATAACAAGCTACAATGCCTAGAATTTTTTACCTAATAAAATAAG
GATACTTAAATGAAAATTACTAAAAATGTCGTGCCTAGCATTGCATACCAAGTTCGTACT
CAAGATGGCGTATTAGTAGATGAAGCACCTGTTGAGCAACCATTAGAATATTTACACGGT
CACAACAATCTTGTTATCGGTTTAGAAAATGCGTTAGAAGGTAAAGCGGTTGGCGATACT
TTTGAAGTGCGTGTTAAACCAGAAGAAGCGTACGGCGAATATAATGAAAATATGGTGCAA
CGTGTGCCAAAAGATGTGTTTATGGGCGTTGATGAATTAGAAGTGGGTATGCGTTTTATC
GCAGATACGGATTTAGGTCCATTACCTGTGGTGATCACTGAAGTTGATGGCGACGAAGTA
GTGGTTGATGGTAACCATATGTTAGCAGGTCAAGAATTATTATTCTCTGTGGAAGTGGTT
GCAACGCGTGAAGCGACATTAGAAGAAATTGCTCACGGTCACATTCACCAAGAAGGCGGT
TGCTGTGGTCACGATCACGATGAAGAAGATCACGGTTGCTGTGGTCACGATCATCACCAC
CATCACGGACACGGCGGTTGCGGCTGCAATCACTAATTAAAGGTTGGTTGAACGATGAGT
GATACCCCATTACAATCAGGCACGGATTACCTCCGTGCCATTTTAAGTTCTAAAATCTAC
GATCTTGCCCAAGTTACACCATTGCAAAAAATGGAAAAGCTCTCAGAGCGTTTGGGTAAT
CATATTTCCATTAAACGTGAAGATCACCAGCCAGTGCATAGTTTTAAACTGCGTGGGGCT
TATGCGATGATTTCTAATCTCTCTCCAGCTCAGAAAAATGCAGGAGTGATTGCGGCTTCT
GCTGGTAATCACGCTCAAGGGGTTGCTTTGTCTGCAAAACATCTCGGTTTGCGAGCGTTA
ATTGTGATGCCACAAAATACGCCGTCAATCAAAGTCGATGCGGTGCGTGGTTTTGGTGGG
GAAGTGTTGCTCTATGGGGCAAATTTTGATGAAGCCAAAGCCAAAGCGATTGAGCTTTCC
CAAGAGCTGAATATGACCTTTGTTCACCCGTTCGATCACCCGTTAGTGATTGCAGGACAA
GGCTCTATTGGTATGGAATTATTGCAACAAAATGCCGATCTGAACTATATTTTTGTGCCT
GTCGGTGGCGGTGGTTTGATTGCGGGCATTGCCGTGCTGATTAAGCAATTAATGCCTGAA
ATTAAAGTAATTGGGGTTGAGTCTAAAGATTCCGCTTGTCTATTTTATGCTTTGCAAGCA
GGGCAACCTGTTGATTTAGAACGTGTCGGTTTATTTGCTGATGGTGTTGCGGTTAAACGT
GTTGGCGATGAAACATTCCGTTTATGTCAGAAGTATGTTGATGATGTCGTGTTAGTCGAT
AACGATGAAATCTGTGCGGCATTGAAAGATGTGTTTGAGAATGTGCGTGCGGTAGCAGAG
CCGTCGGGGGCATTGTCTTTAGCTGGACTGAAAAAATATGTCGCTCAACACAATCTTGAA
GGTAGAAATCTCGCCTGTATCTTATCGGGAGCAAATCTTAATTTCCATACACTACGTTAT
GTGTCAGAGCGTTGTGAAATCGGTGAAAAACACGAAGCACTCCTAGCCGTTTCTATTCCT
GAACAAAAAGGTGCATTTCTCAAGTTCTGTCAAATTATTGGTAATCGTGCTGTCACGGAA
TTTAACTACCGTCACGCAGACGATCAGCAAGCCTGTATCTTCGTTGGTGTGCGTATTAGT
GGGAATGCTGAAAAATTAGAGATCATTAAAGATTTACAACAAAATGGCTATCCTGTCACA
GATTTATCCGATGATGATATTGCGAAAACCCATATTCGTTATATGGTCGGTGGTCGCCCA
AGTTCTATTCAGCAAGAAGAATTATACAGTTTTGAGTTCCCAGAGCAGAAAGGGGCGTTG
TTGAAGTTCTTGCAAACGTTAATTGATTGGGATATTTCGCTGTTCCACTACCGTGCTCAC
GGTGCAGATTATGGTGACATTTTGGCGGCATTTGTTGTGAACAGCAGTGAAAAAGAGGCG
TTTAAACAAGATTTAGACCGATTAGGTTACCGCTATCAAGATGTTAATGATAGCCCAGCA
TATCAATATTTTTTAAGGTAATTATTTATGGCAGAACGTAAATATTTTGGCACCGATGGA
GTGCGTGGCAAAGTGGGGCAATTTCCGATTACGCCTGATTTTGCATTGAAATTGGGGTGG
GCAGCAGGTAAAGTGCTTGCTACTCAAGGCTCTAAACAAGTATTAATTGGTAAAGATACT
CGTATTTCAGGTTATATGCTTGAGTCTGCACTCGAAGCTGGCTTGGCTGCAGCAGGTTTA
TCCGCCGCCTTTACAGGCCCGATGCCAACCCCTGCGATTGCCTACTTAACTCGTACATTC
CGTGCAGAAGCAGGGATTGTAATTTCAGCATCTCACAACCCTTATGATGATAATGGGATC
AAATTTTTCTCTGCAATCGGTGAAAAATTACCAGATGAAGTCGAAGAAGCGATTGAAGCA
ATGCTTGATCAGCCGATGGATTGCGTGGCTTCAGCTGAATTAGGTCGTGCAAGTCGTATT
AATGATGCTGCTGGACGTTATATCGAATTTTGTAAAAGCACTTTCCCGTCACATTTAAGC
CTTGAAGGCTATAAAATCGTGGTGGATTGTGCGAATGGTGCAACTTACCACATTGCCCCA
AGTGTTATGCGTGAATTGGGGGCAGAAGTGATCGAAATCGGTACACACCCGAATGGCTTG
AATATCAATGAGAAATGCGGTGCAACGGACATTAAAGCCTTGCAACAAGTGGTAGTCGAA
GCTGGTGCAGATGTCGGCTTGGCTTATGATGGCGACGGCGACCGCTTAATTATGGTTGAT
CATTTAGGTAACAAGGTTGATGGCGACCAAATTCTCTTTATTATTGCACGTGAAGCATTG
CCTTCAGGCAAATTACACGGCGGTGTCGTTGGTACATTAATGAGCAATATGAGCCTTGAA
CTTGCCTTAAAAGAGTTGGCAATTCCATTTGCACGAGCAAATGTGGGCGACCGCTATGTG
CTTGAAGTTTTAAAAGAAAAAGGCTGGAAGCTAGGTGGTGAAAACTCAGGGCATATTATC
GTGTTAGACAAAAATACCACAGGTGATGGTATTGTCGCATCACTTGAAGTATTGGCTGCA
ATGGCATCACATAAATTAAGCCTAAATGATCTGGCTAAAGCTGTGCCACTTTTCCCACAA
GTGTTAATCAATGTTCGCTTTGCTGGTGGTGCAAACCCATTAGACAGTGAAGACGTTAAA
GCTGTTGCAAAAGCTGTAGAACAACGCTTAGCAGGCAAAGGTCGTATCTTATTGCGTAAA
TCAGGCACCGAGCCGTTAATTCGTGTGATGGTAGAGTGCGAAGATGGGGCTTTAGCACAA
AGTTGTGCGGAAGAGATTGCAGAAGCAGTGAAACGTAACTAATGACAAGCGGTAAGATTT
CTGCAAAATTTTGCAAGGATCTTACCGCTTTATCTTTTTTAAATTATAATAACGCAAACG
TTTGCTTTAAGGAGGGCGCTATGGATCAACTTGAAATGAAGAAAATTGCAGCGCGTGCCG
CTTTGCAATATGTTAAACCCGACACTATCGTGGGTGTAGGAAGTGGCTCAACAGTTAACT
GTTTTATTGATGCCTTAGGTGAAATGGCTGGCGATATTAAAGGGGCTGTTGCTGCCTCTA
AAGCATCTGAAGAACGTTTAAGAGCATTGGGTATTGAGGTATTTAGTGCCAATGAAGTGA
CTGAGCTTGATGTCTATATTGACGGTGCTGATGAAATTACCCCCCGAGGTTATATGATTA
AAGGTGGTGGTGCGGCATTAACACGTGAAAAAATTGTGAGTTCACTCGCAAAAAAATTCA
TCTGTATTGTTGATTCAAGTAAGCAAGTAGATGTGTTAGGCTCTACTTTCGCTCTGCCTG
TTGAGGTGATCCCAATGGCTCGTTCTTATGTTGCTCGTCAATTAGTCGCCTTAGGGGGAT
CGCCTGAATATCGTGAAGGGGTTGTGACAGATAATGGCAATGTGATTTTAGATGTGTATA
ACTTCAAAATTTTTGAGCCGTTAAAAATGGAACATACCATCAATAATATCGCAGGCGTTG
TTACCAATGGTATTTTTGCACAACGTTATGCGAATGTGACCATCGTAGGTACGCCTGATG
GTGCGAAAATTATTGAATAAGAAAAATCACTACGGAGAGTTGGGGGTGCTACTCAACTCT
CTTCTGTATAAGGAAGGCAATATGACAACCAAAGTTTCTTTAGATAAATCTAAAATTAAA
TTTTTGCTACTGGAAGGCGTTCATCAAAATGCAATTGATGTCCTGAAGAATGCAGGTTAT
ACCAACATTGAATACCATAAAAAAGCGCTTGATGGTCAAGAGCTAATTGATGCGATTAAA
GATGCACATTTTGTTGGTATCCGTTCGCGTACTTTTATAACAGATGAAGTCTTGCAACAG
GCTCAAAAATTGGTCGCTATTGGCTGTTATTGTATCGGAACCAATCAAGTTGATTTAGAG
GCAGCAAAGCGCCGTGGGATCCCTGTTTTTAATGCTCCTTTCTCAAATACTCGCTCCGTT
GCCGAATTGGTGTTAGGTGAAATCATTGTGTTAATGCGTCAAGTGCCAAAAGCAAATGCG
GAAGTGCATCGTGGCATTTGGAATAAATCTGCCGCAGGTTCAAATGAAGTGCGTGGTAAG
AAACTAGGGATTATCGGCTACGGGCATATCGGTTCTCAACTAAGCATTATTGCCGAGTCT
ATCGGTATGCAAGTGTATTTTTATGATATTGAAAATAAACTACCGCTTGGGAATGCTCAA
CAAGTTGCTAGCCTTGAAGAACTACTTTCAACCTGTGATGCGATTTCATTACACGTTCCT
GAAAATGCTTCAACAAAAAATTTAATTGACGCAAAACGTTTAGCCCAGATGAAAGAAGGT
GCAGTATTAGTGAATGCAGCGCGAGGAACTGTGGTAGATATTGATGCCTTAGTTGAAGTA
TTAAAAACAGACAAATTGCGTGGCGCAGCCCTTGATGTGTTCCCTGAAGAGCCAGCTTCT
GCAAGCGATCCGTTTGAGTCTCCACTTTGCGAATTTGATAATGTGATCTTAACTCCACAC
ATTGGTGGTTCTACATCAGAAGCACAAGAAAATATTGGCACTGAAGTCTCAAGTAAATTT
GTAAAATATTCTGATAATGGCTCTACATTATCAGCGGTCAATTTCCCAGAAGTTTCCTTG
CCAGAACATAAAGGCACAAAACGCTTATTGCATATCCACGAAAACCGCCCAGGTATTTTA
AATCAACTCAATAAAGTCTTCGTTGATGCGAATGTGAATATTGCCGCAGAATATCTACAA
ACTGATCCGACTATTGGTTATGTAGTTATCGACGTTGAAACCGAACAGACTGGCGAGGCA
TTAAAATGTTTGAAAGAGATTGATGGAACGATTAGGGCTAGGGTTTTATACTAGCTGTTG
TTTCCCCTCTAAAAGTTGAAAGAAAAATGACTTTTGGAGGGGAATTTGGCTAGGCATAGT
AGACAAAAAAAGGGCATAGCAACCATTTTGTCTACTATGCCTAAAATCATTAAGCGTTTT
TACCTTGATGCTCTTTTGCCGCTTTCACAAATCCTTCAAATAACGGATGTCCGTCACGTG
GAGTAGAAGTAAATTCTGGGTGGAATTGTGCTGCGATAAACCAAGGGTGGTTTGGCACTT
CGATGATTTCGACTAATTTACGATCTGCCGATAAACCGCTCACTTTCAAGCCTGCTGCTT
CAATTTGTGGAAGTAATGTATTGTTTACTTCATAGCGGTGACGATGACGTTCAACGATCG
TTTCAGTCCCATACACTTCGCGTGCTTTTGTGCCTTCGATTAAGTGGCATTGCTGAGCAC
CTAAACGCATTGTGCCGCCTAAATCTGATTCATCTGAGCGAGTCTCAACATTCCCTGATT
CATCTTGCCATTCGGTAATTAAACCCACGACAGGTTGTCGACAGTGTTTATCAAATTCTG
ATGAGTTCGCTTGAGTTAAACCTGCAACATTACGAGCATATTCAATTAATGCAATCTGCA
TACCTAAACAAATACCCAAGTATGGAATTTTATTTTCACGAGCATACTGTGCGGTACGGA
TTTTCCCTTCCACACCACGATAGCCAAAACCGCCAGGGACTAAAATCGCATCAACCCCTT
GTAACACTTCAACACCTTTGGTTTCTACATCTTGTGAATCAATATATTTAATGTTCACCG
TTAAACGATTTTTCAAGCCTGCGTGTTTTAATGCTTCATTGACCGATTTGTAAGCATCTG
GTAACTCAACATATTTACCGACCATACCGATAGTCACTTCACCCGTTGGGTTTGCTTGTT
GGTACAGCACTTGTTCCCATTCAGATAAATCTGCTTCTTTGCAAGTTAAGCGGAAGCGAT
CACAAATGAAATCGTCTAAACCTTGCGATTTTAATAACGCTGGAATACGGTAGATGGAAT
CAACATCTTTGAGAGAAATAACCGCACGCTCAGGCACGTTACAGAATAAAGCGATTTTTG
CTCGCTCATTTGCTGGGATCATACGATCTGAACGGCAGATCAACACATCAGGTTGAATAC
CGATAGAAAGCAACTCTTTCACTGAGTGCTGTGTTGGCTTAGTTTTCACTTCACCTGCCG
TTGGGATATATGGCACAAGGGTTAAGTGCATAAACAATGTTTTTTCACGCCCCACATCAA
CGGCTAATTGACGTAATGCTTCTAAGAACGGCAGTGATTCAATATCGCCTACAGTGCCAC
CCACTTCAACGATTGCAACATCGTGACCTTTACCACCTTCAATCACTCGTGCTTTGATTT
CGTTCGTAATATGTGGAATAACTTGGATCGTCGCACCTAAATAGTCTCCACGACGCTCTT
TACGCAAAACTTCTGAGTAGATCTTACCGCTTGTAAAGTTGTTCGCTTTGGTCATTTTGG
TACGGATAAAACGCTCATAGTGACCTAAGTCTAAATCCGTTTCTGCACCGTCTTGAGTTA
CGAACACTTCACCGTGTTGCGTTGGACTCATTGTACCTGGATCGACATTGATATAAGGAT
CGAGCTTCATAATAGTGACATCTAAGCCACGAGCTTCAAGAATTGATGCTAACGACGCAG
CCGCAATGCCTTTTCCTAAAGAAGAAACAACGCCGCCCGTCACGAAAATATAATTCGTTG
CCATTTTGTCTGCCTTTTATGTGATAAATAGAGCTGAAATTCGGAATGGAATAAACCATC
AGGACGGGAGCGTAGTTTACAGCAAAACGTCCTGATAGGCTAGTAAGAAATTATTTATAA
AGAAATATCCCGTCTTCCTACAAATGAATGAGAAAGGCTTGTTCCGTCAACCATTTCTAA
TTCACTTCCGACAGGAATACCGTGCGCGATACGAGTAACTTTAATATTGTGAATAGAACA
CATCTCAGCGATATAATTTGCGGTCGCATCCCCCTCAATCGTTGGATTGGTTGCCAGAAT
CACTTCTTGAAAAGATTCTTCTTCTAAGCGTTTCTGTAATAAATCTAAACCAATTTCACG
AGGCCCTATTCCATCTAAAGGAGATAGATGTCCCATTAATACGAAATAACGCCCTGAAAA
TTGCCCAGTTTGTTCAATCGCTTGAATATCTGCAGGCATTTCAACCACACAAAGTTGTCC
GCTGATTTGGCGGCGGTAGTTTTGGCAGATAGCACACTCATCTTCTTCAGTAAAAGTTCG
GCAAGATTTGCAATGTCCAATGTGAGTCATTGCTTCGCTCAATGCTTTAGCTAAATTCAC
ACCGCCTGAGCGGTTACGCTGTAAAAGATGATACGCCATACGTTGTGCAGATTTTGGGCC
GACTCCAGGCAATACACGCAGGGCTTCCATAAGATTTTCAAGTAAAGGGCTACTTTGCAT
AAGTGATATGATATAAATAGTAGCAGGGGCAATTTGCCCCTACTTTTAAACTGATTAACT
AGATAATTAGAATGGGAACTTCATTCCTGGTGGTAATTGCATACCCGCAGTAACACTTGC
CATTTTCTCTTTTTGCATTTCATCAGCACGGCGAACCGCGTCGTTGAATGCAGCAGCAAC
TAAATCTTCCACCATTTCTTTATCATCTTCCATTAACGATGGATCGATTTCGATACGACG
ACAATTATGCGCCCCATTAATTGTCACCTTCACCAAGCCAGCTCCTGATTCGCCAGTTAC
CTCTAATTGTGCGATCTCTTCTTGCATTTTTTGCATACGCTCTTGCATTTGCTGAGCTTG
TTTCATTAAGCCGCCCAAGCCACCTTTTCCAAACATGTTATGACCCCATTAGATATTAAT
AAAAGAATAATAGTTGACATTCTACTGAAGCAGTTTAGTCGGCGCAAGTGATAAAATTGG
ATCTCAGCTTTCTATTGTTTTAATAGCTTAGTATGGATAGAATCCAGCAACTTCTCTAAA
ACTTTTCTAAAAATCATTATGTTTAAACTCAAATCTGCCTTAATTAGACCAGTACAACGT
ATTAATAACGCAAAACTGACTTTTGATGAAACAATAGTTGTTTTAGTTAATAAACCTTAC
GGGGTCCTATCTCAATTTACTAACAATCAGGCATGCAAAACCCTGAAAGAATTTATTTCT
ATTCCAAATGTCTATCCTATTGGACGTTTAGATAAAGATAGCGAAGGTCTATTATTACTG
ACTAATAATGGTCAAATTCAACATCGTTTAGCAAACCCTAAGTTTGAAAAAGAAAAAACA
TATTGGGTTCAGATTGAGGGCATTCCTCAACCAGAAGATCTTAATAGATTAGCTAGTGGT
GTAATATTAAAGGATGGCTTAACAAAGCCAGCTAAAGTTAAAATTATCCCAGATCCTCAT
TTTAAATGGCAAAGTGCCCCCAAAATTCGAGAAAGAAAAAATATTCCTACCTCATGGATT
GAACTAAAAATTGTTGAGGGTAAAAATCGCCAAGTAAGGAGAATGACTGCTCATATCGGA
TTTCCAACATTAAGATTAGTTAGGGTTGGAGTCAGTTACTTCAAACTAGGTTCTCTGGCT
CCTGGAGAATATTTAATTTTAGATAATATTCAAAAGAAGCTCTTATTTAAAAAATTAAAA
TTGAGAACAGTAAATCATTAAATTTTAATTAAAATTTGTACTATATTAGAATATAATCAA
CAAAAATTCATAACAAGGATAACATATGGCAATTTTAGTAACAGGCGGAGCTGGCTATAT
CGGCTCACATACCGTAGTAGAATTATTAAATCAAGGCAAAGAGATTGTGGTGTTAGATAA
CTTATCTAATTCATCTGAAATCTCTTTAGAGCGAGTTAAACAGATTACGGGAAAATCCGT
TCGCTTTTATCAAGGCGATATTTTAGATCGTGAAATGTTACGTCGCATTTTCGCAGAAAA
TCAGATTGATTCGGTTATCCATTTCGCGGGCTTAAAAGCCGTAGGCGAAAGTGTTCGAGA
GCCGTTGCGTTACTACCAAAACAATGTGACAGGTTCCATTGTGTTGGTTGAAGAGATGTT
AAAAGCCAATGTCAATACGATTGTGTTTAGTTCATCAGCAACGGTTTATGGCGATCCGAA
AGAAATTCCGATTACGGAAGCTTGTGAAGTCGGTGGAACAACCAACCCTTATGGCACATC
AAAATATATGGTAGAGCGTATCCTAGAAGATACAGCGAAAGCCTTCCCACAATTTAGTGC
AGTCGTACTACGCTACTTCAATCCTGTTGGAGCTCACGCAAGCGGTCTGATTGGCGAAGA
TCCTAACGGTATTCCAAATAACTTATTACCTTATATCAGCCAAGTTGCCGTAGGCAAATT
GCAACAACTGTCTGTGTTTGGTTGTGATTATGAAACCCACGACGGCACTGGCGTGCGTGA
TTATATTCACGTTGTTGATCTGGCAATTGGGCATTTAAAAGCGTTGGAAAAACATCAAGA
TGATGCAGGTTTCCACGTCTATAATTTAGGTACAGGCACTGGCTATTCTGTGTTAGATAT
GGTGAACGCCTTTGAACAAGCAAACGACATTAAAGTGCCTTATAAATTGGTTGAACGTCG
CCCTGGCGATATTGCGGTCTGTTACTCTAATCCACAAAAAGCTCTTGAACAGCTAGGTTG
GAAAACGCAATACGATTTAACGCAAATGATGAAAGACACTTGGAATTGGCAAAAAAATAA
TCCAAATGGGTATAAGGGGTAAAAATGAGCGAGCAAGTAAAGGTTTCTCTTTGGCGGCAA
ATTTTCAGTTACAAAATGTTGCTCTGCGTCTTTACAGGGTTTACATCTGGCTTGCCGTTA
TATTTTATCTATCAATTAATTCCAGCGTGGCTTCGCTCTGAACAGGTAGATTTAAAAACC
ATTGGTTTTTTTGCTATCGTTGGTTTGCCTTACACTTGGAAATTTTTAGTTGCTCCACTG
TTTGACCGCTATTACCCAAATTTCCTTGGTCGTCGCCGTAGCTGGATGTTTTTCACGCAG
ATAGCTCTATTGGGGTTAATTGCTTGCTTCGGCTTCTTCAATCCAGCACAAGATATTAAA
CCCGTAATGATGTTAGCCATTGCAGTTGCCTTTGTGTCTGCGGTACAAGATATTGTGGTT
GATGCTTATCGCCGTGAAATTTTGTCTGATGAAGAACTGGGTTTAGGTAACTCTATTCAT
ATTAACGGCTATCGTATTGCTGGGTTAATTCCAGGTGGGTTAGCGTTGATTGTTTCTGAC
CACTATCCTTGGGAAACAGTCTTTTTGTTTACCGCACTCTTTATGATCCCTGGGATTATT
CTGAGTTTATTCTTAGCGAAAGAGCCAACAATTTTACAAGATAACCGCAATCTTCCTTTC
CACGAAGCCTTTGTTATTCCATTCAAAGAGTTCTTTCAACGTAAAGGTTTATGGCCGGCG
GTTGGCACACTCACTTTTATATTGCTTTATAACTTAGGCGACTCCTTTGCGGCTACCTTA
CAAAGTGCCTTTATTCTGGATATGGGCTTTAGCCGCACCGATTTAGGTACAGCGGTAAAA
ATCAACGGACTATGGGCTTCTATTGTGGCGGGCATGGTGGGTGGCGTGCTGATGTTGCGT
ATTGGCGTAAATCGCTCTTTATGGATTTTCGGTGTGTTCCAAATGCTAATGTTACTCGGC
TTTGCGTGGCTTGCAAGTCACGGTAAGTTTGAAACAATCGGTACTTACGAACGCTTCGCT
TTATCTGCGGTTATTATTGGTGAATATATCGGAATTGGCTTAGGCACAGCCTGTTTTGTC
GCCTATATTTCTCGTGAAACAAATCCACTTTATACAGCGACACAATTTGCGATTTTCACC
AGCTTAACCGCGATTCCAAGTAAATTGATTGGTGCGACATCTGGGGCATTAGCTGAGAGC
GTTGGCTTCTACCATTTCTATTGGATCTGCTTTTTCTTAGCGATTCCAGGAATGTTATGC
TTGTTTTGGGTAGCACCTTGGAATGAAAAGAAATAGTACCCAGTTAACATATTGTAAAAT
ATAATCTCGTTACTTAATTCATACTAGGTGCTTTAAGCAGTTACTGTTATTATTACAGGC
GGTGTTTTTTATATTATAGAGGAACTTTTTATGAACCAACTAGATGCTTTACGTCAAATG
ACTGTCGTAGTTGCGGATACCGGTGATATTGATGCAATCAAAGCGTATCAACCAGAAGAT
GCAACAACAAACCCATCATTAGTTTTAAGTGCATCTGCACTACCTCAATATGCTCCATTA
ATTGATGAAGCGATTGCTTATGCAAAAGCTAAAAGCAATGATAAGGCACAACAACTGATC
GATGCAGAAGATAAATTAGCGGTAAATATCGGTTTAGAAATTTTAAAAGTGGTGAAAGGT
CGTATTTCAACAGAAGTCGATGCTCGCTACTCTTACGATACGGAAAAAACTATCGCGAAA
GCTCGCAAACTGATTGCGTTATATAACGAAGCAGGGATCAGCAACGACCGTATCTTAATT
AAAATTGCTTCAACTTGGCAGGGTATCAAAGCGGCAGAGCAATTAGAAAAAGAAGGAATT
AACTGTAACTTAACGCTATTATTCTCTCAGGCTCAAGCACGTGCTTGTGCAGAAGCTGGC
GTTTACTTAATTTCGCCATTCGTAGGTCGTATTCTTGACTGGTACAAAGCAAATTCTGAT
AAGAAAGAGTATGCACCAGCAGAAGATCCAGGTGTGGTTTCAGTGACTTCAATCTACAAC
TACTACAAACAACACGGCTATAACACTGTGGTGATGGGGGCAAGTTTCCGTAACGCAGGT
GAAATCACAGAATTAGCCGGTTGCGACCGCTTGACGATTGCACCAGCACTATTAAAAGAG
TTACAAGAAAGCGAAGCACCTTTAGTGCGTAAGTTAGAGTACAAAGGTGAAGTGAAAGCT
CGTCCAGCACCAATGACAGAAGCTGAATTCTGTTGGGAACATAACCAAGATCCAATGGCA
GTTGAGAAATTAGCGGAAGGTATCCGTAAATTTGCGATTGACCAAGAGAAATTAGAAGCA
ATGCTTTTAGCGAAGTTCTAATTATTCTTTAGATTAACAGCCCCGAAATATAATCGGGGC
TTTTATTTGATTCGATATGACAAATATGGTTCTCTCCAATTATCTGATAGAGGAAAATAG
TGGAGCAATGATATTCCTACAATTTTCGTTCCAATGAAAACCGATAACCTAAGATACACT
AAAATGAGAAAACAGCGAGGAGCGATAAAATAGGCTATATGAGTTTATATCTTTTACAAA
ATTTAACTACAGCAAAATTATTTACAAATAGAGCTATTATCTCTATAAAGATTTCCCTCT
CTATCATTGCCAGCCTTATACAACTTCTGTATAATCTTCACCCTTTCACAAGTTCAGAAT
TTTGCAAAATTTGGAGTAAACAATGGCTCGTGTAACCGTTCAAGATGCAGTAGAGAAAAT
TGGTAACCGCTTTGATTTGATTTTAACGGCAGCACGCCGTGCAAGACAGCTTCAACTTCA
CACTCGTGAGCCGCTTGTGGCTGAAGAGGGCGATAAACCAACAGTTATCGCATTGCGTGA
AATTGAAGAAGGTTTGATTAATAATCAAATTATGGATCAACAAGAGAAATTTGATGCAAT
CGTGCAAGAAGTGGCAGAGAAAGAAGCTATTTCATTCTTGGCTGATGTGCAAGCAAATTC
ATAATTAGATCAAATTTCGTTAAAAATGGACAATGAAAAGGGTGATTTGCCCTTTTCATT
GTCCATTTTTCGTTATACATTACGAAATCTCAGTTTTTGTTGTGTGAGGTGTAAAGTGCA
GTTATTTGAAAGTCTTAATACCATTATTCAAGGTTATTTACCTGCGGATCAAATTGATAT
TGTGAAGCGGGCATTTGTTGTGGCTCGTGATGCACACGAGGGGCAATTCCGTTCAAGTGG
CGAACCTTACATTACTCACCCTGTCGCTGTGGCGTGTATTATCGCCGAGATGAAACTCGA
TCACGAAGCGGTAATGGCGGCACTTCTACACGATGTAATTGAAGATACACCTTACACCGA
AGAACAGCTTGCCGCAGAGTTTGGCACAAGCACCGCAGAAATTGTGCAAGGTGTATCAAA
ACTGGATAAATTAAAGTTCCGTACTCGCCAAGAAGCACAGGTAGAAAACTTCCGAAAAAT
GATCTTGGCGATGACCAAAGATGTGAGAGTTGTATTGATTAAACTGGCTGACCGTACCCA
CAATATGCAAACCCTTGGGGCATTGCGTCCAGATAAACGCCAACGTATTGCGAAAGAAAC
CATTGAAATCTATACGCCGTTGGCTCACCGTTTAGGCATTGAACATATCAAAAATGAATT
GGAAGATCTCTGTTTAGAAGCAATGTATCCTTATCGTTATAAGGTGTTAAAAGCAGCAGT
CGATATGGCTAGAGGAAGCCGTCAAGGGCTGATTGAACAAATTTCAAAGGAAATTCAAAT
TCGCCTTGATGAAGTAGGGATTAAAGCCCGTGTGTATGGTAAGGAACGTCATCTCTATTA
TCTTTATGGACGTATGCTGCAAAAAGTACAACGTTTTAATTCTATTTTGGATATTTACTC
TTTCCGAGTTGTTGTAGATAGTGTGGATAATTGCTATCGAGTATTAGGGCAGATGCATAG
TCTATATAAACCTCGTCCTTTCCAACTAAAAGACTATATTGCGGTTCCTAAAACAAATGG
CTATCAATCTTTACATACTTCAATGATTGGTCCTAAAGGTGTGCCTGTTGATGTATTAAT
TCGCACTGAAGAGATGGATCAAGCAGCTCGTTTTGGTGTTGCTGCATATTGGGGCTATCA
AGAACAAGCTAATATGAGTGTTCAAGTCAGAACGCAACAATGGCTAAAAAGTATTGTGGA
AATGCAACAAAATGTAGGAAATTCGGCAGAGTTTATCGAAAACGTTAAATCTGATCTGTT
TTCAAGCGACATTTATGTCTTTACTCCGAAAGGTCGTATCGTACAGCTTCCAGCCAATGC
GACTGCTGTGGATTTTGCCTATGCGGTACATACTGATGTGGGCGACCGCTGTATTGGTGC
AGTGGTCGATCATCAGCCGTATCCACTTTCTCAGCCGTTACAATCAGGGCAAACCATTGA
AATTCAAACGGCAGAAAGTCCACGGTTAAATGCATTGTGGCTGAACTTTGTGGTCACGGC
AAAAGCACGCTCTTGTATTCGTAACACCTTAAAAAACCAGCAGCGTACACAGGCAATTTC
TCTTGGAAGACGACAATTATTGCTCTCACTTAATACCTCTAATTTTGAACATCTTGATCC
CGTTGTAATTGAGGCATTGCTAACAGATCTACAATTATCCAATTTTGATGACCTATTAGC
CGAAATCGGTTTGGGTAATCAAATTAGTGGAGTGATTGCTCAACGCTTATCTAGTAAGAC
CTTAGAGATTGATACAGACGGTAATCCTGAAAATAATCAATCTCTTGCAATCCAAGGGGT
AGATAGCGGTTTGATTAGCTTTGCGAAATGCTGTTTACCTGTCCCTGGTGATGAAATTAT
TGCGCATATCAGTTCGGGCAAAGGGTTAATGGTTCACTGCTTAACGTGCCGCAATGTGAA
AGAAGCTGCGACGGATCACCGTCACTATATGCCGGTAAGCTGGGAAATTGCTAAAGATAA
ATCCGTTGAATTTGAAGCAGAAATCGTGGTTGATATTCTCAATCAACAAGGCATTCTAGC
TGGGATTACTTCTGCGATTGCCAAAATGAACAGCAATATCCTTGATATTCACAGCCAACA
GCGAGAAGGTGGCGTGTATCAAGTGAAATTATTGGTCAGTGTGAAAGACAAAACACATCT
TACCGAGATTTTAACTAAACTCAGCCACCTTGTTGGGGTTGTCAAGGCAGTTAGAGCAAT
GATCTAACTTCAATCTAAGCAATATCCTCACGAGTTAACACAAGCGGATATATTCCTGCC
TGTTCTTGCTTAAGATGGTGGACTAATGCGGTGATTTGTTGGCAAATATTGTCTGTCACC
GCATTGGCTTGAGCCATTTTCTCTTCCGTGATCTCTTTCGGATATTGATTAAAGAGAGCC
GCATCAAGCAAACGTTCCGCGTGCATACCGTCACGGCAGTAATGTAGTACGCCAGCTTCA
GTAAATGCTGTTGCGACATAGCTGATTTTGGTTGTCGCAATGCCTAAAGCACCGTCTTCA
CCGCCCAATTCTCTAAACAGTTGATGTTGTGGAAAACCGCCACAGGCAAGGAAGAATGCT
CGGCGGAAGACCATATTTCCACCACAGGCCATTCGCATATGTTGCCACGTATACTCAAAA
TTAGGGTGAGAAGCATAGCGTTCTGCAATGCCGACAGGTTTTAAGGCTAGGCGAACCACC
ATTGCTTCAGGGCGGAAATGGAAAATCGCTTCGGCAACTTGCAACGCTCCGTTTTCATAA
GCATCATCGGTATCAAGAAAAGCGATAAACTCCGCATCACTTTGTAACTCTCCCCAATTC
CGTGCCTTTGCAACACCGCTATTTCGTGGCATCTGTTCAACTTTAATCTTATGGGGAACC
TGTGCTTCAAACTGTTTGGCAAGGGCAAAGGTGTTATCCGTAGAAGCATCATCAATGATC
CATAATGTGCCTAATTCTGCTTGGTTAAGTACGCTTTGTACCGCTCGTTGAAGGTCTGTT
CTGCGTTATAGCACGGGATAATCACATCGATCATTTAACGTTCCTCATTAAAAACAAAAC
CTTGCGGTGATACCGCTAAAATTGACGCAGTTTTTCCCCAGTCGCCAAGGACTATGCGAG
TAAATAAGCGGTCAGATTTTGCAAAATTTTGGTCAAAATGCACCGCTTGCCTGTGAGTAT
GTCCGTGAATAAGCCATTCGGCTTGATAGTTATCCACAATTTGAGCGGTAAATTCAGGAT
TAACGTCCATAATTTCAGCCGACTTTTGTTGTTTATCTGCACGGCTTTTGGCTCGAATTT
TCTGAGCGATATGAATACGCAGTTTGAGCGGTAAGCAGAGAAATAGCCATTGTCGCCATT
TTTGATGGACTTTTTGGCGGAATTGTTGATATTTAATATCATCAATACAAAGGGTATCAC
CGTGACAAATTAAGGTTTTTTTACCATATAAATCAATCAGTTGATAATCGGGTAATAAGA
TCATTCCTGTGGCTTTAGCAAAATCTTTACCAATTAGAAAGTCACGATTGCCGTGAATAA
AATAGCACGGAACACCCTGATCCGTGAGCTGACGAATAGCGTGTTTCACTGTATCAATCA
AAGGCGATTGCTCATCGTCACCAATCCAGAAATCAAACAGATCCCCTAAGATATACACTG
CTTCAGCAAGCGGTGCTTTTTCTGTCATAAATTGCAAAAACAGATCCGTCAATTCGGGTT
GATTGTCGTTGAGATGAAGATCGGCGATAAAGTAGGTGGTCATTGTTTTTTGTTGTTATG
ATATGGAATGCCTTGAATGTAGGGACACACTGCGTGTGTCCACAATATCTTTTTATTATT
TGAGTGACGGACACACGCAGTGTGTCCCTACACTAATTATTTTTCGCTATCAAACCACCC
ACGAATAAACTGCACAGACAAAAAGAAAGTCAATGCAAAGAAAGCATATAAAATATAGCT
TACCCACGGTTTTGACACAGTCTCACCTTCCGCAAGCGGTGTGATTGACACGATATTTCT
AAATTCATTCAACCAATTAATTCGCCAGCCGTAGTACTTAATTTGTACCATCTGTTTTTC
GTTCGCATAGGCTTGTGCTTTTGCTTGAATATCGGCAGAGCCAAATTTGAAGTAAAGCGG
TAATCCCCAGCCGGTATCTTCATTACGGTAAACCATTACCGCTTTGGTATCAGGGTGTTC
GGTGAAAAGAAAATACACGTCACGCACTTCGCCATCGGCTGGATTTGATTTGCTGATTAC
CCCATCTTTATCCATACGACGCACTTCCATTCCTGTGACCATTGTTTGCTCATAGCTAGG
AAATGCATAATTTACCCCACCAACTAATACGATGTGTAGTGAGAGTGACACTAAGATCAG
AAAGTATTTAAACATTGCTCTCATAAAAAATCCTTATCCGAAAGTTCGGAGTGTATTGCC
ATTAAATTTTAAACAATTTTCGCACGTTTTGCGTGGTAATGTTAGCAAATTCTTCTAAAG
ATACGCCTTTTAGTGTTGCGACATATTCACAGACTTCTCGAACATAAGCTGGCTGATTAG
GTTTACCACGATAAGGGATCGGGGCGAGATACGGAGAGTCGGTTTCAACTAACAGACGAT
CAAGCGGTACTTTCCGCACCACATCTCGCAATTCTTCCGCATTACGGAAAGTAATAATCC
CTGAAATCGAAATATAAAAACCAATATCCAATGCACGCTTTGCCATTGCCCAGTCTTCTG
TAAAGCAGTGTAACACACCGCCACACTGCTCGGCATTCCCTTGTTCTAAAAACTGCATTG
TGTCTTCACGGGCAGAACGGGTATGGATCACTAACGGTTTCTGCACTTGTTTTGCTACCT
CGATATGTTGCTCAAACAACGATTGTTGGAGAGCTTTGGTTTCGGGTGTGTAGTGATAAT
CTAACCCCGTTTCCCCCACCGCAACTACTCTAGGATCTTGCACTAATGCCACCAGTTTAT
CATAGTCAAACGGTTCATCTTCCACATTCAACGGGTGAACACCACAAGAGAGAGCCACTT
CGCTACGATGAGCTGTAAGTCGCTTCATCGCTTCAAAGCGACCAAGTGTCGTACAAATCG
AGATCATCTGTTGCACGCCACGTGCTTTGGCATTGTCGATCACTTCGTCCACATTTTTAT
GGCGAGTTTCATAGTCTAGCGAGTCTAAGTGACAGTGTGAGTCAATAATAAATAAATTGT
TCAAGGTTGTTCCTTTGTTATTTCCAATAAGATAAAGGGTAATATAAAAGTTTGTCGTTA
TCTGCATAAGATAAAAATCCATATTTTTGATAAAAAGCAGCGGCATTTTTATCTTTGGCA
TCTACGACTATCGCATAAGCGGCAATATCGGCATTGACTACTCGTAATATCGCATCAACT
AACAAAAATCTTCCCAGCCCTTTTCCAATATAGCGTTTATCTAATGCTAAACGACCAAGC
CGAACGACAGGAACGCTAGGATAACGGGGGAGTTTTTTCTGTTTCTCAATCGGAAGATCT
TTTAGTGAAATGCTAGAAGCAGCGAGAGTATAGTAACCTACGATAGTTTGATTTTCAGGA
TCAATTAACACAAAGCAATTTGTTACTCGTCTTTTGATGTCTTGAGAAACTTGCGTATAA
AAATAGCTATTTAGCTCTTCAGAAGAAGAGCTAAAGGTATTTCTTGGAATGGTCAAATCC
GAAAATCGAATAAAAGAGAGCTTCGCAATATCCATCTATTTTTTACCAAAGATGGCTTGG
TAATCTTGCATTGCCTTTAGCATATTTTCGTTAGGTTGATGTGGTTCAAGTAATGCGTCT
GCCAAACGATGTTGATCTTCAAGTGATAAATGAATAATTTCTGAATCAGCAATAACCTTA
CGAGCGGCAGCTTGTAAATTCGTGATCATAAAATCGGTGAGCGTTATCCCTTCAATTTCT
GCAGCACGTTTAATTAAGGCGTAAGTATCTGGTTTTACTCGAGCAGCTAGACGGCTCGTT
GCCATTGTTGTCATAAAAATCCCCCTTGTTTGAAATTGTACATCAGTTAGACGTACAAAA
TCAATTTTACGCCCTTTCCACCCCAAATGCCATCACTTGATCGATACTGTCAGCATTCAT
CGCAATCATCATTAAACGATCCACCCCCAAGGCGACGCCCGAGCAGTTTGGCATACCTGC
TTTTAACGCCTCAAGGAAACGACGGTCTAATTGCTGTGGCGGTAAACCCATCGCTTCACG
CAACACATTATCTTGTTCAAAACGGCGAATTTGCTCTTTAGCATCACTGAGTTCATGGAA
GCCGTTAGCAAGTTCTAACCCTTTGTAATAAAACTCAAAGCGTTCAGCCACACGGTGATC
TTCCGTACTGATTTGAGCAAGTGCCGCTTGAGTTGCAGGGAAGTGATAAACAGCCGTTGG
ACGCTCTTTGCCAATATTCGCTTCGACCACTTCGCTAAATAAAAATTGCAGTAAAGTATC
ACGCTGTTCATCTTCATCACATTGCAAGCCGTGTTCACGCGCTTTAGCCACCAGCTGAGC
TTTAGTGGCAGAGAGTGGATCTAAGCCAACGTAGGTTTGAAATACAAATTGATAACTAAA
GGATTCCGCAGGTTCACAGTCTAAAATCTGTTGTAACAGATCGTCCACTTCATTAATCAA
ACGGTACATATCAAAATGGGGACGATACCATTCCAACATCGTAAATTCAGGGTTATGGCG
TTTACTGACTTCTTCATTGCGAAACACTCGGCAGAGCTGAAAAATTGCTCCACTACCGCA
GGCAAGCAAGCGTTTCATATGGTATTCAGGGCTAGTAATCAAGTGTAAGGTTTTCGCTTG
GTTTGAAAACGGCGATAAGAATTGAGTACTAAAGGTTGAAAGATGTACATCCGTCACGGA
AAACTCACTCATCGCAGGCGTTTCAACTTCCAATACCCCACGTTCCGTAAAAAATTGACG
GATCTCCGCCATAATTTTTGCTCGTTTCAATAAGTGTTGAATAGAGGCTGATGGTTTCCA
GTCAGGTTGTTCTTGCAAATTTTCCATTAAATTGTACCGCTTGTAATAAAAGTGGGACAT
TATAGCAGAGTAAGTAGAGCGTGTTGATCTTTTAAGCACAAAAAACAAACGACATAGAAA
TTTGGTATAATTTAGTTCGCCAAAACCTAACCATTCCATACNNNNNNNNNNNNNNNNNNN
NNNNNNNNNNNNNNNNNNNNNNNNNNNNNNNNNNNNNNNNNNNNNNNNNNNNNNNNNNNN
NNNNNNNNNNNNNNNNNNNNNNNNNNNNNNNNNNNNNNNNNNNNNNNNNNNNNNNNNNNN
NNNNNNNNNNNNNNNNNNNNNNNNNNNNNNNNNNNNNNNNNNNNNNNNNNNNNNNNNNNN
NNNNNNNNNNGATTGTTGTTTGGTTAAGATTTAAACTCAAAAGATCAACAGCCCCTAGAT
GTTTGAATTTGACTATCTCTAAATAGGCCGTATGTCAGGGCGAATAAAGATTCGCCCCTC
ATATGATTATTCAATCACAATACGATCTCGGTTTTTTTCAAGTGTCGCTTTCCCGATACC
TGAAACTTCGGTGAGCTGCTCAACATTTAAAAACTTACCGTTTTTCTCACGATATTCCAC
AATTGCCTGAGCCTTTTTCGCTCCAATACCTACTAACTTATCTTGGATTTCTGAGGCTGT
CGCAGTATTGATATTTACAACATTCGCATTTACTTTTTGTGTCGCTGCGACTTGTTGCAT
CACTACTGGTGTAGGTTCTGTTGACGTAGTTACTTTTTCTTCAGCAAATGTTGTTGCAGA
GAAAAGCCCAAATAAAAGACTGAATGTGTAACGAGAAAGTTTTTTCATAAATTACTCCTT
AAAGGTTGGTTTAAATTGCACGCATACCTTACAAATCAAACAAACAGCCTGCAATGAGTA
AAAATGTGTTTTTCGACGCAGATCGAAAAAATTGAAAAATCTTCTAGACAATACTGCTAT
TTTTTTGTTTTAGTAAAAAGTTAGCAAAAATAGCAAGCTTATTGTGAAATTTTTCTGAAA
ATCCATCAGAAATCCTTTAGAATAATACAATGTTTCCTTAAACTTAATCATTTGGGATAC
TCAAAATGAGCCAACAAAATTTACGTAAAGAACCTGTTTTTGGTGAGCCTAGCGCAGTAA
AAACAGAGAACGAAAATTCGGAAAGCAAATTAACTCTCTCAGCACATAAACTTACTAAGA
AGGTTAATTTTTCATTACATTCAACTAAATCGCCAGGACACACTTTTACTCCAGTAATGA
AGCGTCCTGTAGGTGGTACTTTTTCTTTTGCCTCAATGGAAGAACAAAGAAATCAACAAG
CTTCAAAAGAGCGTACATTGGAGCAACAAAAAACATCTGCATTTATGTTTTCTCCTGTTG
TCACCACAACAGAGGAGCCATTATCTGAAGCACCCCAAAAGGAAACAGAAACAACAAATG
CCGAGCAACCAGCAATGACTACTCAAACTATAGAGAGAATTCTGCCTAGTTCTCAACCTA
ATTTTCAAAAATCAATCGCAGAAAAGGTACCATTTCAATCTCGCCGATTACTTCTTGTGG
GGACATTGGTATTGGCATCACTTTTGATTCTTTTCTTGTTAAAACCAAATACACCAGAAA
CACTGGAACAATTGGAACAAGATAATGCTCTACCTATTGAATTCCGCCCAGTTGATGAAG
CAGAAGCGAAGCGCGCAGAAGAAGCAAAAGCATTAACTGCCCCACAAGCTCAAGTAGAGC
AAGCTTCCCCGATATCTCCCCCCGTAAACACCGTAGAAATAATACTGCCATTAACAACGG
GAGGTTCGGCAGTTTCATCTAACGTTGAAAATGCTTCTATTACGCCTATTTCTGTAACAA
GTACAGAAATTACAAAGCCTACTGAGGAAGTCGTAACAAAACCAACAAGTAGCGCAAGTG
TGAGCTATCAGATGGAAGAAGAAAAATCAGAAGTAGAGAAAATTCAAGCTGAGAAAACTC
AAGTAGAAAAAATTAAACCAGTTTCTGCTGTAACTCAAAAAGCAGAAGTCAACATAGAAA
AAGAGCAGCCTGCTAAAACAAAAGTGGTAGTCGTAACTGCTAAACCTGTTGTTACATCAG
CTTCATCTGGCTTTATTTCAAGCAAGACATTAACGATTCCAAAAGGTGTGTCTTTAATGC
AGGTTTTCCGTGACAATCACCTAAATATTTCAGATGTAAACGCTATGAGCAAAGCAAACA
AAGCGGTCAGCAATCTCAAAGTCGGAGAAAAAGTAACTGTTCGATTAGACAAAAATAGCC
GTGTTGTTGAAATGAGAATAAATGCTGGAATTTATACTCGTCAATCAAATGGTACTTATA
TTTTTAAATAATAAATATTGAGGCAATAATATCATCATTGCCTCTCTCTATATTTAAAAG
GAGATATGAGATGATATCCATAATAGTGAGGAAGTATTCTTCAATATATGCAATGATAGC
ATTGCTCTCTGCTTGTATGGTACCTGCTGTATCACCTGTTTCTCAACTTGAAAAGTCATT
AATACCAACAAAAAATACCCAAATGATTGTTAAAATTAATGAACGTATTTATTACGAATA
TCTATGTGATAATAAACAAATCGTTAGGGTACAATATGACAACACAAAGAAAAATAGAGC
TGTTGATATTACTTTTCAGCAAAGTACCCATACGCTTTATTCAAGTGTGACGAAAAAAGG
CAAAAAATACAGCGATATCCGCTGGATATGGTCAGAAGATTTTGATGGCAAAGGCACATT
GCGAGATAACCGCAATAAAATCCTTGCCGAAAACTGTGTGAAGCAATAGGAAGCATAATG
AATATTTTAGTTATTGCACCTTCTTGGGTTGGGGATATGATGATGTCCCACGCCCTTTAT
CAACAGCTCAAAACCAACTATCCGAATTGCCAAATTGACGTGATGGCACCCGACTGGTGT
CGCCCGTTACTTTCTCGTATGCCAGAAGTTCGCAAAGCGATTTCAATGCCAATCGGTCAC
GGCTCGTTTGCGTTATGTAAGCGGTACAATTTAGGCAAAAATTTGCGAAATCAATACGAT
ATGGCAATCGTTCTGCCTAATTCATTGAAATCTGCTTTTATTCCGCTGTTTGCTAAAATT
CCGCAACGTCGTGGCTGGAAAGGGGAAATGCGTTATGGCTTTCTCAACGATTTACGCACG
AATAAAAACGACTATCCGATGATGGTACAACGTTATGTGGCACTTGCGTTTGAGCAAGGT
AAAATCCCGACAGCAGAAAACTTACCGATTGCTTATCCTTACTTACAAGTCGATAGCGAG
CAAATTGCACAAACCAAACAACATTTTGCTAAACAGTTTGAATATGCCGAAAACCGTGAA
GCAATTGGTTTCTGCCCAGGTGCAGAGTTTGGGCCTGCGAAACGTTATCCCCATTACCAC
TACGCAACACTGGCTCAAAAACTGATTGAGCAAGGCTATTCCGTGCGTTTATTTGGTTCA
AAAAAAGATGAAGAAGCCGGGGAACAAATTCGCAATAGTTTGCCTGAAGCCTTACAACGC
TACTGTATCAACCTTGCAGGACAAACGGATTTAAACCAAGCTGTTGATTTAATTGCTGAT
TGCAAAGCCATTGTCAGCAACGACTCTGGACTAATGCACATTGCCGCTGCTCTTAACCGA
CCGCTTGTTGCGCTCTATGGTCCAACTAGCCCGCAATATACGCCACCGCTCTCTAAATCT
GCGGCGATTATCCGCTTGATTGAAGGTGGTTTAATCAAGATCCGCAAAGGAGAAGGGCAA
GACGGTTATCACCAAAGTTTGATCGATATTCAGCCTGAAATGGTGTTGGACAAGTTAAAT
AGTAAGCTGTCAAAAAAAAGTTCACTTTAATTCTTTTCATAGACGTTTTTTATTTTATTT
CTCTAGCTATTTAGATAAAATAATCGTCGTTTATTAGGTATAATCGTTTGACCTTCGGAG
TTGCAATGAAAAATATTTTAGTGATAAAGTCAAGTATTCTTGCGGATAAATCAAAATCTA
ATCAATTGGTTGATCACTTCAAGTCTCAAATTTCAGCTAATATTATAGAACACAACTTAG
GTGAAAATCCGCTCCCGTATTATGATATAAATGCTGTATTAGATATACGAGGAAAATCAC
AAGATGATACTCAATATAATGCTCTGACTCTTTCTAATAATCTGATCAATGAAGTAAATC
AATGCGATCTCATTGTATTTGCTGTTCCTATGTATAATTTAGGTATACCAGCACAGCTTA
AGACATATCTAGACTATTTAACCCGTATGGGCGTAACTTTCCGTTATACAGAAAATGGTC
ATGAAGGTTTAATTAAAGGTAAAAAAGCTATTGTTGTGCTTACTCACGGAGGAGTCTATA
GGGATACGCCTACAGATTTAGCCAAAATGTATATGCATGCAGTTCTTAATTTTATTGGTA
TTTTTGACATCGAGTTTGTTTACGCGGAAGGTCTTGGCTATGGAGCAGAAATTTCAGATA
AAGCTCTTGAAGCGGCTAAAGTTGAACTGGATCGTATTGCTCAAACATTCTAATTTAATG
ATAAATACACCGTCTAATTAGGCGGTGTTTTTATATGTAACCGTTTGTCTTTTATCCATA
TCAAATAACTACGCAATATTTACAAATAATCATTTCAATCTTACTGCTTTTCAGTTAGTT
TATTACTGTCTATTTGTTTATCTTAACTATAAGGAAACTCACTATGGAAACTCTCTTTCA
AGTAGCTCAAAATTGGTTAGATCAAGATCCTGATTTAGAAACTCGTGCAGAGTTAGAGCA
ATTGATTTCGCAAGCAAAAGCAAATGATGCGAAAGCTCAAGCTGAATTATCTAGCCGTTT
TGATGGACGTTTACAATTTGGTACTGCAGGCTTACGCGGTCGCTTACAAGCAGGTTCAAT
GGGTATGAACCGTGTACTTGTTGCTCAAACTGCGGGTGGTTTAGCAGAATTTCTAAAAGG
CTATGACAAAGAGCCATCTATCGTGTTAGGTTATGATGGACGTAAAAATTCAGATGTGTT
TGCACGTGATACTGCAGAAATTATGGCAGCAGCAGGCATTAAAACTTATCTTCTTCCAAG
AAAATTACCGACCCCAGTGCTTGCCTATGCAATCAAGTACTTTGATACCACAGCAGGTGT
AATGGTCACAGCAAGCCATAACCCACCTGAAGATAATGGCTATAAAGTTTATTTAGGTAA
AGCAAACGGCGGTGGTCAAATCGTATCGCCAGCAGACCAAGAAATTGCAGCTTGTATTGA
TAAAGTAGCACAAGGCAGCATCAAAGACTTACCACGCAGTCAAAATTACACCGTATTAGA
TGATGAAATTGTTGATGCCTATATTGCAAAAACAGCAAGCCTTGCTAAAGAGCCACAAGT
TGATATTAACTATGTTTATACCGCAATGCACGGCGTAGGTTATGAAGTATTAAGCAAAAC
ATTAGCCAAAGCAGGTTTACCGCAACCATCTATCGTTGCTGAACAAGTATGGCCAGACGG
TACATTCCCAACGGTGAACTTCCCGAACCCGGAAGAGAAAGGTGCATTAGATTTAGCGAT
TAAAGTAGCTAAAGAGAGAAATGCGGAATTTATTATTGCGAACGACCCAGATGCAGACCG
TTTGGCAGTGGCAGTACCAGATGCACAAGGTAACTGGAAACCTTTACACGGCAACGTTAT
CGGTTGTTTCTTAGGTTGGTATTTAGCAAAACAATATCACGCACAAGGCAAAAAAGGTGT
TCTAGCGTGCTCACTTGTTTCTTCCCCAGCACTTGCAGAAATTGCGAATAAATATGGCTT
TGAGTCAGAAGAAACATTAACGGGCTTCAAATATATCGGTAAAGTAAACGGCTTATTATT
CGGCTTTGAAGAAGCATTAGGCTACTTAGTTGATCCAGATAAAGTGCGTGATAAAGATGG
TATCTCTGCAGCAATTATGTTCTTAGATCTTGTGCGTAGCTTGAAAAAAGAGGGCAAAAC
CTTAGCAGATTATGCAGATGACTTTACTAGAGAGTTTGGGGCTTATGTAAGCGGTCAGAT
CTCTATCCGTGTTGATGATTTATCAGCAATCGGTAAGTTAATGACTGCATTACGCACCAA
TCCACCAAGCGAAGTGGGTGGTTTCAAAGTAGCGACTTTCTTAGATCATACGAAAACAGA
TCGCCAAAGCGATATTTTAGTCTTTGTGCTTGAAAACGGCAGCCGCTTAATCGCTCGTCC
ATCAGGTACAGAACCGAAAATCAAGTTCTACTTAGATGCTCGTGGAACTGATCCGAAAAA
TGCAGAAGAAGTGTTAGCACAGTTTGATGCAAGCGTGCGTGCAATTCTTCGTCAAGAGCA
GTATGGTAAACAAGATTGCTAGTTGATTAAAATGTTAAAGCCAGATAGATAGTAAAAAGT
GTTGGTTTTAGTTTTTCTATTACCGACACTTTTCATATTTCCGTTTAATATTCATTAATC
ACCTATCAAATGTAATTTTTATTAAGAAAATGATGAACAATAAATTCAATCCTAACCCCC
CTAGTTTTAAGTCAGTAAAAGCATGTCAACCTCTTAAATTTAAAACGAAAAAATCTTCAC
TACAACAAGATTATGTTCAAACATCAAAAAATGAGCACTACAAAGACAAACCAAGTTTAT
CGATTTATACAACTGAAGCTAACAAATCTAGTAAAGAAGGCTTTGTAAAAGTCAGTGTAA
AAGACAGAAATAAACCTATAAAAAGTAAAAGTGGTGCCCTATCTCCAAGAGCACCAGAAA
AAATCCGTAATAATCGAGCTAGTGAAATGAAAGTTTATGGAGAACATGCTTGTTCTGCTA
TTTTTCAACAACGCCCTGAAGCTATCGTTCGTTTATGGATTACCTCTGAGTGTGCCCAAA
AAACAGGAGCGTTATTAAGCTATCTTGCAGATCATAAAAAGGCATATCATTTAGTAGATA
CTGAAGAAATGCTGAGAGTTACAGGAACAGAGCATCACGGTGGTATGTGTTTATTAGTAA
AAAAATCTACACCATTCTCGTTAGAAGGCTATTTACAACTGGAACGACAACATGATTGCT
TAATACTATTAGATGGTGTAAATAATGCTCAAAATATAGGGGGAATTATACGTACTTGTG
CCTTTTATGGAATAAAAGGCATTATTGTAGAAAATAATGACATACTGAATTCAAGTAATG
CTGCTCGTGTTGCTGAAGGTGGTCTAGAATTTGTGTATCCCTTAGAGACAAAACATAAAC
ACATTGCCTTAATGCAGTTACGTAAGGCTGGTTATCAAATTGTGCATTTAACTCGCCAAA
GGCAAGCACCACATTTATCTAGAATAGTATTATCTAAAAAGATTGTATTTGTTTTAAGTG
AAGTTATATCAAATGAAGTTGAATATCCTGAAGATAGTATTGTTCAGCTCTCATTTGCTA
ATTCTCTCAATAGTGGGCTGAATGTGGCTGTAAATGCAGGGATTTTATTAGCGCAATGGT
ATCAAAATCATATGTTATAGCGACTAAATGATTTTACTCTAAAGATAGTCAGAGATGATT
ATTTATACTTATGTTGAGTTTAAGCATTAATTATGTCTATTTGTTCACATAAACCTTGCA
CTTTTCTGATCGGAACAGACCGCTTTTTTGCATTCTTTTTTTGATACAACGGAGCCATTG
AGGTAAAATCTTGACTTATTTTGTAACGAAAAGATAACGATAATGACAACGCAACTTTCC
TTAGAGCAAATTTTAACTCTCGTTAAAGCGGATATGCAGGCAGTCGATCAGGCTATTCTT
GCTCAGCTCAATTCAGATGTTGTTCTGATTAATCAACTAGGGCATTACATCATTAGCGGT
GGTGGCAAGCGTATTCGTCCATTGATTGCGGTATTGGCTGCAAATACGGTTGGCTATAAA
GGTCAAGAGCATATTACTTGTGCAGCTTTTGTTGAGTTTATTCATACAGCAACCTTACTA
CACGATGATGTGGTTGATGAGTCGGATATGCGTCGTGGACGTGAAACGGCAAATGCCCGT
TTTGGTAATGCGGCAAGTGTGCTTGTGGGTGATTTTATTTATACCCGTGCGTTCCAAATG
ATGGCGAGTTTGCGTTCTCTTGATGTGTTACAAGTGATGTCTGATGCAACAAACGTGATT
GCCGAAGGTGAAGTTCAGCAGTTGATGAATGTCAATGATCCTGAAACCACCGAAGCGAAT
TATATGCAGGTAATTTACAGTAAAACCGCTCGCCTGTTTGAAGCGGCAAGTCAATGCTCT
GCGATTGTATCAGGTGCAGACCAAGCGACTGTGATTGCAATGCGTGATTATGGTCGCTAT
CTCGGTACGGCGTTCCAACTGGTTGATGATATTTTAGATTACAGTGCGAATGCTGAACAA
TTAGGCAAAAATATCGGCGATGATTTAGCCGAAGGTAAACCAACCTTACCATTGCTACAC
GCAATGCGAAGCGGTAATCGGCAACAAGCAGCATTAATCCGTGAAGCGATTGAACAGGGC
GGAAAACGTGAAGCCCTAGACGAGATTTTGGCGATTATGGCAGAGCATAAATCCTTAGAT
TACACAATGGAACGTGCCAAACAGGAAGCACAGAAAGCCGTTGATGCAATTGCTATTTTG
CCGGAAAGCGAATATAAACAAGCGTTGATTTCATTGGCGTATTTGTCGGTGGATCGTAGT
TATTAAGTAAATGTTACTTTTCTTTGCTTCGCCAAAGAAAAGTAACCAAAAGAAAGGCGA
CCCTACTTCACCGCTTATCTTCGCTTAGTTTAAATTTGCTTAACGGAACATTTTAAATTC
GCCAACTTCGTTGGCTCAGAGAAAAATGTTCCTACAAATTTAAACACGCTCAGGCGGTTC
AGAAGGGGTTATATATTGTGATAAGAAAATATAAATGACAGAACACCAACCTCAAGAACA
CAAAGAAGCGTTACAACAAAAACGCAAATTAACCCGTAAAGGCAAAGATCCGAATACCCC
TTTTGTGCGTGAAAAATTAGAACTGCCAAACGGACACAACAAACTTTTACTACACTCTTG
CTGTGCGCCTTGTTCAGGTGAAGTAATGGAAGCTATTCACGCTTCAGGGATCGAATTTGC
GATCTACTTCTACAATCCAAACATTCACCCACTCAAAGAATACTTGCTTCGTAAAGAAGA
GAATATTCGCTTTGCAGAAAAACACGGCATTCCGTTTATTGATGTCGATGACGATTATGA
AAACGACCGTAAAGAGTGGTTCAAGAAAGCAGAAGGTATGGAGTGGGAGCCAGAGCGTGG
CATTCGTTGCACAATGTGCTTTGATATGCGTTTTGAGAAAACCGCCAAATATGCCCACGA
AAACGGCTATCCTGTTTTTACCAGCTGTTTAGGGATTTCTCGTTGGAAAGATATGAACCA
AATCAACGGTTGCGGACACCGTGCGGCAGCGGCTTATGATGATGTGGTTTATTGGGATTA
CAACTGGCGTAAAGGTGGCGGTTCACAACGTATGATCGAAATCAGCAAACGTGAACGTTT
TTACCAACAAGAGTATTGCGGTTGCGTTTATTCATTGCGTGACACGAATAAATGGCGTTT
AGAAACAGGGCGACAACGTATTGAAATCGGCAAATTGTATTATTCACCCGATTAAAAAAT
CTCCCCCTGCCCCTCTTTTTCAAAGAGGGGGAAATTTGCAAGCGGTTAATTTTCAACAAA
TTTTTACAAATTTAAAAGAGGAACAAACAATGTCTAAATTTGCAATGGTATTCCCAGGGC
AAGGTTCTCAAGCGGTTGGTATGCTTGCTGATCTTGCACCTGTTTACCCTGTGGTAGAAC
AAACTTTCAAACAAGCAAGCGATGTGCTTGGTTATGATTTATGGGATTTAGTCCAAAACA
GCACGGCGGAAGATTTGGGTAAAACTGAACGCACCCAGCCTGCGTTATTGGCAGCTTCTG
TTGCTTTATATCGCATTTGGCAAGAGAAATTCCCTGAGCAAAAACCTGCGGTAATGGCAG
GACATAGCTTGGGCGAATATTCGGCGTTAGTTTGTGCTGGCGTGTTGGATTTCCAAGATG
CAATCAAATTAGTCGAATTGCGTGGTCAAGCAATGCAAAGTGCTGTGCCAGCTGGTACTG
GGGCGATGTTTGCGATTATCGGCTTAGATAATGAAGCGATCATCAAAGCGTGTGAACAAG
CGGCAAGTGAAATCGGCGAAGTGGTTTCAGCGGTAAACTTTAACTCACCAGGTCAAGTGG
TGATTGCAGGCACAAAAGCAGCGGCAGAGCGTGCAGGCGAATTATGTAAAGAAGCAGGCG
CAAAACGTGCATTACCGTTAGCGGTGAGCGTGCCTTCACACTGTGTGTTAATGAAACCAG
CAGCAGAAAAATTAGCGGCGGCATTGCAAAATATTTCGTTAAACGCACCGCTTGTTCCAG
TAATTAACAACGTAGATGTTGCGGTTGAAACTGATGCAGATAAAATCCGTGATGCGTTGG
TTCGCCAACTTTATAGCCCTGTGCGTTGGACGGAGACTGTCGAAAAAATGGCACAAGATG
GCATAACAACACTGTATGAAATCGGTCCAAATAAAGTACTGACCGGCTTGGCAGGTCGTA
TTGTTAAAGAATTATCGGCAAAAGCGGTAAATGATGTGGTATCGTTTGAGGCGGTGGTGT
TTTAATTAAAAATTTCCCCCTTTGAAAAAAAGGGGGATTAAGGGGGATTTAAAGATCTGG
ATATTTTCCCGTACCATTTAAAATCCCCCCCTAGCCCCCCCTTTTTCAAAGGGGGAAATG
GTTAAATTCAATTAGGAAAAATATACATGCAAAACAAAATCGCATTAGTCACGGGAGCAA
CTCGTGGAATTGGGCGTGCAATCGCTGAAGAATTAGTGTCTAAAGGTGCATTCGTGATTG
GCACGGCAACCTCAGAAAAAGGGGCAGAGGCAATCTCAGCTTCCTTAGGCGACAAAGGCA
AAGGCTTAGTGTTAAACGTGGCTGACCTTACCTCAATTGAGCAAGTGCTTGCTCAAATCA
AAGAACAGTTTGGCGATATTGATATTCTCGTGAATAACGCAGGGATCACTCGTGACGGTT
TATTGATGCGTATGAAAGAAGATGACTGGTTCGACATTATTCAAACCAACTTAACATCAA
TCTACCGTTTATCTAAAGCGGTATTACGTCCGATGATGAAAAAAGGCGGTCGTATTATCT
CTATCGGTTCGGTGGTAGGTTCAATGGGTAACCCAGGGCAAACCAACTACTGTGCGGCGA
AAGCGGGTCTTGTTGGCTTCTCTAAATCACTGGCTAGAGAGGTGGCTTCTCGTGGCGTAA
CGGTAAACGTGGTTGCCCCAGGTTTTATCGCAACGGATATGACAGACGAACTTACCGAAG
ATCAAAAAAATGCGATCTTAAGCCAAATCCCAGCAGGCAAACTTGGTTCAGCACAAGATA
TTGCAAAAGCGGTGGCATTTTTAGCTTCTGATGATGCAGCATATATCAACGGTGAAACCA
TTCATGTGAATGGCGGTTTATATATGAATTAATTATTTCAAAAAATAAATAAAAGCTGAA
TTTTGTAATAGGCAAAATTCAGCTTTATTTTTATCTATTATTGTGGATAATAAATCCTCT
TTCAAAAATAAACTAGAGAAATACATTATGGTTAAAAATATCTTTGTCATCGGCTTTATG
CTGTTTGCAATTTTCTTCGGGGCAGGTAACTTAATTTTCCCGCCGAAATTGGGTTTCGAT
AGCGGAGCAGATTTCTGGACTGCAATTTTAGGCTTTACCTTAACAGGTGTTGGCTTACCT
TTAATCGCAACTATCGTTGCAGCTTGCTACGAAGGTGGTTATAAAAAAGCCCTTGAAAAT
ATCCACCCAGCGATTTCGTTGCTTTTCTTAGCGGCAATCTATTTGACAATCGGTCCATTC
TTCGCAATTCCGCGTACGGGAGCGACCGCTTATGATATGGCAATTGTGCCGTTTGTAGGT
CAGCCTGATTCTACATCGCTATTTATTTTCACAGCTGTCTATTTTGGTTTAGCACTTTGG
TTAAGTCTAAACCCAAGCAAAATGATCGACCGCATTGGTACAATTTTAACCCCTGCATTA
TTAATTCTAATTATTGCCTTAGTGATCAAAGTGATAGCTCTATTCTTAGGCGTCGAAACA
GCAGAAGCTAAAACCTTAGAATCACCTTTAACAAGCGGTATCTTAGAAGGCTATCAAACA
ATGGACGCATTAGCAGCCTTTGCTTTCTCTGTGTTAGTGATCAATGGTATTAAAGCAAAA
AATGCAAATAGCAACGTATCTTTAGTTAAACAAACGACTTACGCTTCTTTTGTCGCTGCA
ATTTCATTAGCCGTTATCTATATTTCTATCGGCTGGATCGGTTATAAAATTCCATTAAGT
GCAGAAACAGTGGCAGACGTTGCTGCTAAAGGGCAAAACTTAGGGGTATTTATTTTAAAT
GAAACCACAACCCAAGCCTTTGGTGAATTAGGTCGTACCGTATTAGGTTTCATCGTAACT
CTTGCGTGTTTAACCACAGCGATTGGTTTGATTGTAGCAACATCAGCTTACTTCAATAGC
ATTTTCCCGAAAATTTCATACCAAGTTTATGCGGTGATTTTCACGTTAATCGGCTTCGGT
TTAGCAAACCAAGGTTTAAATGAGGTAATTAGCAAGTCTGTACCTGTATTACTCGTGTTA
TACCCGATTTCAATGACTGCATTGTTGGTATTATTAGTGAACTTATTCTTCCCATTACCA
CGTTTAGCACAAGGTTTATCGATTGTATTTGTAACGGTCATTTCAATCTTATCTGTGGCA
GGCGTTGAATTTATTGCTCAACTTCCACTTAAAGCCTACTCAATGGAGTGGTTGCCATTT
GCACTTGTTGGCTGTGTGATTGGTTATGTGGTTGGTAAAGTGAAAAAAGATTAATTCATC
TTATTTTGTTGTATAGGGGCGTTTTCGCCCCTTTTTTATAAGGAAAAACAATGCCAGAAT
TACCCGAAGTCGAAACAAGTATGAGAGGCATCTCGCCTTACCTTGTAGGGCAGAAGATCA
AAGAGATTATTGTTCGTCAGCCGAAATTACGTTGGGCTGTGAGTTCAGAGCTTTCAACTA
TGCAAGGGGCGACGATAATTGAGATTTACCGCCGAGCTAAGTATTTAATTATTCAGACAG
ATAAGGGCGATATTTTAGTTCATTTAGGAATGTCGGGATCGTTGGGTATTTTATCGGTCA
AAGAGAATAAGGCGATAGATAAGCACGATCATATCGATCTCATCACAGAAAACGGCGTAA
TCTTACGTTATAACGACCCACGAAAATTTGGAACCTGGCTTTGGGCAGAGCAAGCTGAAA
CAGCAGAGTTATTAGCAAATTTAGGGCCAGAGCCTCTTTCAGAAGCCTTTACAAGCGGTT
ATTTATTTGAAAAAAGTCGCAATAAAACGGTTGCTGTGAAAAACTTCATTATGAATAACG
CTATCGTCGTTGGCGTGGGCAACATCTATGCTTGCGAATCACTTTTTATGGCTGGAATCC
ACCCCGAATTAGCCGCACAAAATCTAACCGCGAAACAGTGTGAGAGATTAGTCACCGTGA
TTAAAGAGGTTTTGACAAAAGCGATTATCCAAGGGGGAACGACTTTGAAAGACTTTATTC
AACCCGATGGAAAACCTGGATATTTCGCCCAAGTATTACAAGTCTATGGTCGCAAAGGCG
AGGAATGTAACGATTGTGGCTCTATTATTGAAGCTAAGGTAATCGGGCAACGAAATAGTT
TCTATTGTCCAAAGTGTCAGAGATTACCGAAGTAAATCACATAGTAGACAAATGTGTTAA
TGTTTTACAAACTATGCGTTTAATCGGTGTTATATAGCACTTGCTACATAACACTGCTTT
TTATATGGCATAGCAACCATTTTGTTTACTATTCCTCCGAAAATATAATGGGATTGATCG
AAAAAGTTTCCCTTTATTCTTTAAAGAATGTGAATTTCGATTTAACTTTGGAACACCAAA
AGAGCAACTTAAAACGTTGAGAAAATGGTGTGGAATTTAGGGCTAATCTAATACAGCCCC
TTTATTTATTACAACCAACGAGCAACATTTTGTTTATATTGGCGATAACTCTCTCCAAAT
TTCTGTTCTAAAATCCGTTCTTCCGGCTCGATTTGAAAACGGGTTATATAAGCAATAAAT
CCCCACACGACAAGCAATGCGAACGCATTGCCTAGCCAAAATGCCCAAGCGGATAATAGA
CTTGCCAACCCTAAATACATCGGATTTCGACTAAAGCGATAAATACCTTGTGTTGTTAAA
GCTGATGTTTTATTGGGAGCAAGCGGATTGATTGTCGTCTTATTTTGCCGAAAAGCCCAC
AATGCACAGAGATCGACGCTAACCCCAAATATAAAACAGATTATCGCAAAACTTTGATAG
ACCCAATTCGGCTCTGCATAGTTCGGCAGAAAATAGATCATTGTTGCACAAATCAGTGCA
ACTAATGGCGGAGGGAGTTTGAGTTCCATAGATTAATCTCACTAAATAAACGATGGAATT
ATGCTGTTTTCGTTGAATTAACGCCAGTCATTTTATCTATTTATGAAATTCGTGTAGTAA
TGCCAAAATCGCTTGCTGGCGGTTAGCAGGTAAATTACGAAAATATTTCAACATTAAAAT
TTCATTTTGAGAAAGGCTCTCCCCTTCAAAATGCTCTTTTCCATAACGTAGCCATTCAGG
GCTAATATTTAACCATTTAGATAAGGTTTCGATTTTATCAGGCGTAGGAATAGACTGCCC
AATCAGCCAATTATGTACCGCTTGTGGTGTAACGGGCTTATTCGGGTGGCGAAGATTAAA
TTTGTTTGAAATTTCAGCTAAAGACAAAGATTGAAGCCCAGCCAATTCTAAGGCGACTTT
TAATCTTTTGCTAAAGCCTGTTTTATCGGATTCGGAGTGCATTTCTGCATTATGAATAGC
TATAAATCTTTTTTATCAATAAAACGATTTACGCTTTAAATAATTTAATTGATAAATAAT
TGTTTAGAAAAAGGATAATTACAAGGATATTTTCAGCATTTTATTTCAAGGAGAAACTCT
TATGTCATTAAAAAAAGTAACCTTAGCAAGTTTGATTCTTTTGGGCTTAACGGCTTGTGG
GAGTAGTGGTGGCGGTTCAGCAACTTCTGCCAATCAAAATACTTCACAAACTACGGAACA
ACAGGCTCAAATAGAAAAAGAGCGTTTAGCAAAAGAAGAAGCGGAACGTTTGGCAGCTGA
ACAGGCGGAAAAAGAACGTTTAGCGAAAGAAGAAGCTGAGCGTTTAGCAGCTGAACAAGC
AGAAAAAGAACGATTGGCAAAAGAAGAAGCTGACCGTTTAGCAGCTGAACAGGCAGAAAA
AGAGCGTTTGGCAAAAGAAGAAGCCGAGCGTTTAGCAGCTGAACAGGCGGAAAAAGAACG
TTTAGCGAAAGAAGAAGCCGAGCGTTTAGCGGCTGAACAGGCGGAAAAAGAACGTTTGGC
AAAAGAAGAAGCTGAACGCTTAGCAGCAGAACAAGCTGAAAAAGAGCGTTTAGCAAAAGA
AGAAGCCGAGCGTTTAGCGGCTGAACAGGCGGAAAAAGAACGTTTGGCAAAAGAAGAAGC
TGAGCGTTTAGCAGCTGAACAAGCGGAAAAAGAACGTTTAGCGAAAGAAGAAGCTGAGCG
TTTAGCAGCTGAACAGGCGGAAAAAGAACGTTTGGCAAAAGAAGAAGCTGAACGTTTAGC
AGCTGAAGAAAAAGCTCGTCAAGAAAAATTAGCTAGCCTTGTTGCTATTGCAAAGGAAGC
GGGATTAACAGATTCGCAAGCAATGCAAGTTGCAAAAAACAATATGACTAGCTCTAAAGA
TCAATTTATCCAAGCCATTGAAACATTTAAAATTGATAGTGCAAAAGGTTTCTCCTCAAA
TACTTATCAACAAGGATTTAACCATTTAAACTATTCTTCCTCATCATCTGCTAGCAATAG
TTGTATAAACTTTAGCTGTACAAGCTGGAATGGTACAACAACCACAGGTGAAACTCTCTA
CAATCAAAAATATTCTGTTGTTTCAGGGGATTACAGTGCAAGACAAGGATTATTAAACGG
TTCTAGGATTGATGAATCTTCATTTAGTAATATTCAAGTTAAAGGCTTGAAAACTCAAGA
AAATGCAATTCCAAACGAAGGCTCTGCAATTTACTTAGGTAAAGCCTTTAAAGGTCAAAC
TGCTGGTGAGCTTACTTATAATGTTAATTTTGCAACCCGTATAGGCTCAGGCTCTATATC
TGGGTTACCAGTTGGTCAAGTAACTCTTGGTGAGGCAAATATTAATGGAACAGCTCTTTC
GGGTAAAGCTAATAGCAATGGTAACTATCGCCTAGAATTCTTTGGACCAAACGCTGAAGA
AATTGGCGGTAAAATGTCATTAGATGGTAATAACTACGGCTTAGCAGGCACTCGCGGCGA
AATCCAAAAATAATTTGATATTGTAGGTCGGGCATTTATGCCCGACACCCCAATCAATAA
CCATTTGTCGGGCATAAATGCCCGACCTACATTTTATGAAACCATCTCAATTCCCTTTTA
TTTTTTTACTCACAAGCCCGATACTTCTGGCAAATCCTTTTGCTGATCCTGTTAGCTTTG
AACGGTTGTCACAAGCGGTCGGTTTTGAGCAAAAATTTGCAAAAAAATCGGCGGATCTGA
CCGCTTCCCCTAAAACCTCTTTGCCATTGGCGAATCCGCAAAGCCTTGAAGCTCAAATAA
ACCAAGCGATTATCGAACAACAGTGGCAGCGTTTACCGACATTGTTACAGGCTTATCAGC
AACAATCTCATTACGATATAACCCTTGTTCATTATGCTTTAGGGGCATTTTATTACGGGC
AGCAACGTTATCCTGAGGCAATTGAACATTATCAAGCGGTTTTAGCGCAACAGCCGACAT
TGGCTTACCCTCGTTTTGATTTAGGGGTAATGCTTTACGAAAATCAGCAATACCGCCAAG
CCACTGAACAGCTGACAATGACGAAAGCAAATTTAGACCCGTCAATGCAACAGCTGACTG
AACGTTATTTGGCTAGAATGGAGGAAGAGCAGAGTTGGCAACCGGATTTCAGCCTACAAT
ATGTGCGTACCGATAATGTAAATAATGCGTCATCTTCGCCTGTGGTGAATATCAACGGAC
GGCAATTTGTCAAAGATCAAGCCTCCTTACCGCAATCAGCAGAAGGTTTTCGCTATGGTA
TTGGCGTATCAAAAGCCCATAATTTAACCGGTAATCACTACTTTAACGGTTCGGTTCATT
ACAGCGGTGTTTACTACTGGGATAATCAGGATTACAGCGAACAATCGCTCCGTTTTAGCT
TGGGCTATCAATATCGCAATGCCAAAATGGGCTTAGGTATTACGCCTTTTATTGAGCAAA
ATTGGTTGGGTAGCCCACGTTATAGCAGACTATTCGGTGCAACCTTACACGGTTATCGCT
ACTTAACGCCAAAATGGATCGCTTCCTCTCGTTTAACGCATAGTCAAAAACGTTATCACG
ACAGTTTAACTGCAAGCCGTTATGACGGTTTTAAAAACAGTGGCGCTTTGACATTACGTT
GGCAAGCGGTCAGATCTTGGCAAATTTTTGCAAGTATTGAAGCCAATCGAGAGCAAACTA
AAGAAAAAGCCTCTTCTTCCCATAAAATTGGGGGAACGCTTGGTGTTATTTACCGTTGGA
AACATTGGGGCAGCGAACTCAGTGGAGGCTATGCCAAACGCAATTTTGAAGGGAAACATT
ACCTTTACGGCTATAAGCGTGTAGATAATGAATATCGGGCGAATTGGTCGCTGTGGAATG
AGCAGTGGGCATGGAAAGGGTTAATGCCGAAGCTGAATTTTAGTTATGTGAAAATTCAAA
GCAATATACCTGATTTCTATTCAAGAAAAAATGGAGAATGGTTTTTGACGGTGGAAAAAC
GGTTTTAGGCTTGATTTCCTACCACCACATAATCCAACGGCTCATCCCAACTCTCCAACG
GCAAATATTCCAACTGCTGACATTGATGAGCCAACCCAACGCTGATTAACTGTTTAGCTT
GAGAAAGGGTGCGGTCGTAAAAGCCGCCACCCATTCCCAGCCGATTGCCTTGTGTGTCAC
AGGCAACCAGTGGGACGAAGATCATCTCTAACTCATTGAGTGGCAACACATTTCGTACAT
CTAATTTCGGTTGCAAAATCCCAAAGCGATTTCGTTCTAACTGTGCTTCCCCTTGATATT
GGAGAAAAAGCAGTTGGTTGGCTGAAAAGGGGTGTAGCACGGGCAGATAGATCTTTTTGC
CTTGTTTGATAAGTCTATCCATTAACACAAGCGGTGAGATTTCGCCATTAAATGGCAAAT
AAAAAGCAATATGTTGAGCGGAATAACGTTCAATGAGTTCTAATGATTTTAGGATAATAT
CTTGTGCCGCAAAGGCTTGTTCATCAGCGGTTAAGGCTAGACGTTTGGCTCGCATCTGCT
TGCGAAGTTGATAGCGTTGTTCGCTTATAGAAAGTGGAGAAATATCGTTCATAAAAAAGA
CCCGAAGTGCCGCCATCAGTTGTGGTCCTTGAACCAGACGGTCCAAGGGAGTCGAACATT
ATCGTTTTTAGGCTTCTCGTAAACGAGCCTGCTCACCAACAATATAAGAGCTCAACTCAA
AGTGTTTTAAATATCGGCTCAGGGACGTAACTAACAACGCACACCTCAGGCAAAGAGAAT
ACTAACGGAATTTGCTAATTTTTCCTAGTGTTCAGATCAATAAAATCATAGAAATTCGCT
TTATTCGTTATTTTCTTGACCAACAGAAACCGAATCCATCCCACTAGATTGGAATTTTGC
AAGAGAACTATCTAGTTGCTCTACGCACGCCATTAACACATTTTTGTTTTCAGCATTTTT
GCGTTGTTCTTGTTCTAATTCATAGTTGAGATTTAAGGCAACGATCGACAACACTTTTTC
AAGCTGAATAATACCAGATTGCTCTTTTAGCACTGCAACTCGATCTTCTAACCGCTTGGC
TGAAGCCAATAACGCTTCTTGTTGTTCTGGCGGGCAGTATAAACGTAGCACTTGTCCAAA
GAGCGATAATTCAATGTTATTTTTCGACATTGTTGAGAAATCCTTACGAACACAAAAATT
TTTGCTATTATGCCACCCTTTGAACAAATCACAAATAATCTAATATGGCAATTTCACAAT
CAAACGACTTTAAACAACTGATTTCTGAGTTACAAATCGACTACACCTCTGCTGAGTTTC
ACGGTTTTTTAAGTGGATTAATCGCTGGCGGTATTCAAGATGAGTCTTGGAAAACATTAA
CCTATCAATTTACCAATGATGGACATGCATTTTCTCAAGCTCCACTTGCAAAATTAACCA
AATTTTATCAACAACTTAGAGAAAGTTTTGATGAAACGAATACGCTCTTTTCATTATGGT
TAAATGAAGAAGATGGTTTTGCAATGGCAGATGGTATTGCCGAATGGACTGGGCATTTTT
TACTTGGGTTGGGTTTAGCTCAGCCAACGTTACAGAAAGAAACCGATGACGTTGGCGAAG
CCATTGATGATTTAGATGAAATCTCCAAACTAGGTTATGGTGAAGAAGATAAAAACGATG
AATTGCTAGACGCTGGCGAAGAAATTATTGAGTATCTGCGAGTTGTTACACTCTTTTTAC
ATAGCCATTTCTCCACACCTAAAATGGCGGAAAAGCCAAAGGTTCATTAATATCAGGGGC
ATACGCCCCTTTTATTATGCCGCTTGGCGATGATAATGCCTTAACGCCTGCTCTTTTTGA
CGGGCGGAGCTAAAAGATGAAATCCTTTTTAAATAACCAATTACTCTAGTAGCGTGATCG
ATGTCTTTAGAACCACAACAGCTACATTGTGAAAGGGTGCGTTTATCAATATGGTCACAG
GCGTTACATAGCGTGATTTTCACATTGATACAAAAATAGTTACAGCCTGTTTTTGCCGCA
ATGTCTAATAGTGAGCGGTAGCTCTGTTGGCTTAAGGCTTCTTCTAAATTTAGATGTAAT
GCCGAACCTCCGTCAAGATATTCGACCAACGCTTTTCCGTGTAATAGAAATTTATCTAAC
GCATTGATTTGTTCATCTTCCACCACATAAAAATAAGAGTTATAGCACTCTCTCGGTACA
ACATAGCCCGCTTCCCTATCCCATTTCGCATTCTTCACCCCTAAATTTTCCGCAGGGACA
AATTCGGTATTAAATTTCACGCCGTAGGTTTTGCAAGCGGTCTGATTGGCTTGATAAATT
GCAAATAGTCGCTCACGCACAAAATCAATATATTCTGAATTGTACCCCACCTTAATGCCC
CGAAACTCTGCCGCTTCGACCATTCCGTTAATACCAATTGTCAGGAACTGCTTATCTAAT
GAGATAAACCCAGCATCATAAACAGGTAACATTCCCTCATTGAGATAATCTTCCATTAGC
TTTCGGTAAGCATATTGATATTGATGGATCTTACCGACTTCTGTCACTAAATCTCGTCCA
TCTTGCTCCAAACGGTTCATATTGAGTGTAATAACATTAATTGAGCCAGTTGCAACACCA
CCAGCCCCTAAGGAGTAAGAAAAAGAGTGATCGGCAATTTCATTGCGTAAACGGCAACAA
GATGCAAGCGAATCAGGATTATCCGATTGATAAATAAAGAAGGAATTTCCTTCGGCTAAG
GCTTTTGCCATTTTATCGGCAAACTCACTGTCTTTGCATTTGCCATTTTCAGTCAGCATT
GCCGCTGTCACGACTGGAAAGGTTAAAATCGCTTTTGTCCGCTCTTGATTAAACCACTGC
ATAAAGAAATCTTGCAACGCTGATGTGGTTTGCCAATTCGGTGCGGTGAGATCAGAAAAG
ACAAAATTGCCGAACATCGCATTAAAATAGTAATGGTCGTAAATGGAAATATTCCAAAAG
ACACTTTGATAACCACGAGCGGCAGCAGGTTGATTAATGCTATACACCACTTGCTGTAAA
TGGTTGGCAATTTCGTGTTGATGTGTTTGAAGATAATTATCGCCATAATCCTTACGAGCA
AAATAGTCAAAATAGGTCAAAAACTCGACGGTTGCCACTGCCCCTGCAAATTGAGAGCTA
ATCGCAAAGACAAGGTTAATAAAAGAGCCACAAAAAGAGGCAAGGTGTTGCGGTGCTTGG
GATTCCCCACCCAGTTTGGTTAAGCCATCTCTTAAAAAAGGATAAAGTGTTACCGATACA
CAATAAGGCTTCAGACTGGTTTCATCGTGAACATAGATTTCGTGTGCTTCAATTTGACGC
AGATATTCGTCCGCAAGGGATTGACCAAAAATCTCTGCAATTTTACCGCTTACTTTGGCT
CGATTGATTTGTACAAAGAAATCCTTCATCAATTCCTGTTCCATTGTTGCTAAATTCTTT
TGGGTAACATTAGCGTTAGCGTCCATTTTTGAACCGTCCGCCGCATTTTTAGCGTGAATG
TATTGGTCGATAAAATTTAATTTGCCGAGTAGTTGCGAGTGTTCAAGTCTAATCATTGTT
TATCCTGTCTAAAATGTGCATTTAGCACTTCACCTGTTTGAAGATTAATAAATCGTTGGT
TTGTGGTAATACAATTTAACCCGCCAAGTTCAGCAATCCAGCGACCTGTTTTGACATAGT
CCAACACTGCTAAAATCTCTTGTGGCAGTTGCTCAAGCTCCAATCCTGTGTAAAGACAAG
TTTTTAAACCAGACTGCCGAACAAGCTGTAACCGTTGCAATAGCAATTCAGGCAACCATT
CTCCCCCCATAAACAACACACAACTAATCAGCCCTTGATATTGCGCTAATCGCTGTTGTA
AGTAAATTTCTGAGAGAATCTGACCGCTTCCAAGTTTCCAACTTTCTATGCTGTGGCAAC
CTTTACAACCTAAAGGACAGCCTGAAATCAGAAAAGCTAAAGAGGTTTCATTGGGAACTT
CTTGCCACACAATCTGTTCTGAAATAAAACGGAGCTGCTTCATTATATAACCACTATATC
TTGTGGTTTTAAACCATTAAAAACACAATATGTAGTAGTTTATGCATTTTAATGTAAAGG
GAATTGATAAAAATCAAAGTGAGTGAAATCACTTTGATAAGCTCAAAAGAAAAGTAAGAA
AATCAAAAGGATAGAAAATGTAAATTTTTTTGTATGATTAATGCCCCAGCCAATTTCTCA
ACATCTGTTCCCCGTATTCCGTAATAAAAGACTCAGGGTGAAATTGCACGCCATAGATCG
CAAGAGAGCGATGTTTAACTGCCATTAATACGCCTTGATCGCAAGTTGCAGTAGCAACAA
GCGGTGTATTTTCTAATGATTTTTGCGAAATCGCCCAAGAATGGTATAAGCCGATATTGA
ATTGCTTCGGTAAATTTTTAAACAATGGGTTGGCTTGTTGCTGAATTAATGGGCGTTGCT
GTCCGTGGCGAACTTGATTAAGATTGTAAAGTTCACCGCCCAAAAATTCGCACAAAGTTT
GGTGTCCAAGACAAACCCCTAAAATTGACTTATGTTGGTGATAACGTTCTAGCATTGCAA
ATAGTTGTGGATATGCTCTTGGTACATCAGGACCTGGTGAAATCATGATATGACTAAAAC
GTTCCACGTCGTCTAAATCTAACTCTTCCACCGACACCACCTGCATTTCAACCCCGATTT
TGCGTAATAAATCAACAAGGTTAAAAGTAAAAGAGTCGTGATTATCAATAATAAGCAACA
TTAAACATTATCCTGTGTTATCGGTTTTTCAACCAGTAAATGTAAACGAGTCGTATCCCA
ATCGGTTTCAAGTAATTCAACTTGTGGCGTTGTCTGATGTGCTTTAGCGGAAAGCTGTTG
GAACCGCTCGACTTTCCCTAGTAATCCTTGTTTACCGACCAGTGCTGTTACACTTTGGTT
ATATTGATTGCTCGCTGTATTCAAGGTGTTACCCAATTTAGCAAGACGCTCTGCAATGAC
GCAAACCTGGTTATAAATATCCCCTGCTTTTTCACTGATCTCTCGTGCCTCTGCATTACC
TCGCTCAATTCGCCATAAATTTGCGACTGTGCGTAAAATCGGCATTAATGTTGTGTGAGA
AACTAAAATGACATTACGTTCATAGCCATAATTAAAGAGCTGTGGATCGTGCTTCATTGC
TTCAATATAAGCAGGTTCAATCGGTACAAACATCAACACGAAATCAGGACTTTTTATCCC
AATCAACTGGCTATAATTTTTCTTAGACAATCCATCAATGTGAGTACGAAGTGAACGGCA
GTGTTCATCAAGTGCTTGTTGAATTGCAAAATTATCTTCGGATCGTACCGCTTGATCGTA
GGCAATCAAGGAAACTTTACTGTCTAAAATCAAATGCTTATCGTCAGGCAACTTCACCAC
AAAATCAGGAGCAAAGCGTTTTCCCTCTTCATCTCGGTAGCTCTCTTGGGCAACATAATG
TTCCCCAGCCAAAAGCCCTGCTGTTTGTAACGCACTTTCTAACTGAATTTCTCCCCAGTT
TCCTGCAATTTTATTATTGCCTTTTAATGCCGTAGTGAGATTTTGTGCTTCCTGTGACAT
TGACAGCCCAATCTCAAGCACGCGTTTGATCTCAGCCCCTAAATCCGCATTGCCTTTTAT
TGCTTCACTATGCACCTCATTGACACGTTTTTGGAAACTTTCGATCTGCTCTTTAAAAGG
CTTGAGCAGTAAATCGAGTGCTGACTGATTACTCTCAGAAAAGGATTTACTCTTTTCTTC
CAGAATTTGTTGAGCAAGATGTTGAAATTCAACATTTAACTGCTGGCGGACTTCTAGGAA
ATTCTTCTGTTGAGCTTCAAAATTTGCCTGTTTTTCCGAAAGTGTCGTGCGTAATTCCGT
TAATTCTTGCTGTGATTGGGAAAATTTAGCCTGTAACTGACCGCTTTCTGCTTGCTGATG
TTGTAGCTGTAACTGAGTTTGTTGTAACTGTTCTTCCAAACTTTCCGCTTTAGTCTGAGC
CGAACCGATCCGCTCTTTTAATTCATTAATATAACGCTCTAGTTGGTCTTCCTGTAATTC
TGCCTGCTCAAGCTGTTGCTGAAGTTTTTGAATCGCTAAATCTCGTTCATTTAAACGCTC
AAGGGTTGATTCTGCTTTTGTCTGTTGCTGAACGGCAAATTGTTCTACTTGATTTTTTTC
AAGGGAAATTTGCTCATATTTTTGCGAGAGCGTTGAAAACTGCTGTTGCAATTGTTCAAG
ATCCTGTTGTCGTTCTTGACTATCTCGTTGTGAACGGGAATAGCTAAAAAAGAGCCAAAG
TGAGATCAATAAGAGTAATGCTATCGTTGCATAAAGCCAAATTGGGTCGAGATTCATAGG
AATATATACTGTTAAAATAACTAGTGTTATTTTAACGAGTTTTGCTGTTAAAAAGCAAGG
GGGAAAAGTAGAGTCAGAATGGGACAGCTGTGCTCTATATAAAAAATTGCTACAATAGCC
CACTATTATAGCCTTGCCTATATACAAGCTATCATTTTTTACAAATAGGATTTTATATGA
CCCAATATCTTTCAACTTCATTTCCAGCTCACCGCCCTCGCCGTTTACGCAAACACGATT
TTAGTCGCCGTCTAGTTGCTGAAAATAGCTTAACTACGAGTGATTTAATTTACCCTGTAT
TTATCATTGAAGGGGAAAATCAACGTGTAAGAGTGCCTTCAATGCCAGGTGTTGAACGTT
TAACTTTAGATCAATTACTGATTGACGCGGAATTATTAGTCAAATATGGTGTGCCCGCTA
TCGCGCTTTTCCCTGTGGTTGGTGATGCAAAAAAATCACTGATGGCAGAAGAAGCTTATA
ATCCTGACGGTTTGGCACAACGTGCAGTAAGAGCGTTAAAACAAGCCTTTGGAGAAAAAT
TGGGCGTGATTACAGATGTGGCGCTTGACCCATTTACGACTCACGGACAAGACGGCATTA
TTGATGAAGATGGTTATGTGGTAAACGACATTACGACCGAAATCCTAGTGAAGCAAGCGC
TTTCTCACGCACAAGCAGGCGCAGATATTGTCGCACCAAGTGATATGATGGACGGGCGTA
TTGGTGCAATCCGCCAAACTCTAGAAGCTCACGGTTTTATCAATACCCAAATTATGGCAT
ATTCTGCAAAATATGCGTCAAACTATTATGGACCTTTCCGTGATGCAGTCGGCTCTGCGG
GTAACTTAAAAGGTGGTAACAAGAAAACCTATCAGCTTGATCCTGCAAATGGAAATGAAG
GTCTGCACGAAGTCGCTCTTGATATTCAAGAAGGGGCAGATATGGTGATGGTCAAGCCAG
GTATGCCTTATTTGGATTTAGTTTATCGTGTAAAAGAGACGTTTGGTGTGCCAACTTTTG
CCTATCAAGTATCGGGGGAATATGCAATGCATATGGCTGCGATTCAAAATGGTTGGTTAA
AAGAAAAAGAGTGCATTATGGAATCACTGCTTTGTTTTAAACGTGCAGGGGCAGATGGGA
TTTTGACCTATTTTGCGAAACAGGTAGCAGAGTGGTTGTATCAAGAAAAGTATAAATGAG
CTGAGTTACGGAGAACATGGCGCTACTATTCCAATACCTTCCATATGGAACTTTAATTTT
GAAGTAGAATTACTGGACATTGCCCCTATATTGCTTTTAACTCTATACTATTATTTATGA
TTGATGGAATGTAAAATTTTTCCAATCTGAATATTGGGTAGAATAATTAAATGAATTAAT
AAAAATTCTGGTATGTCAGGAAATAAAATGCTTATGAATTTGCTACATCCAACCGATTTA
AAACAGTGCCAACTCGCTCATCTTCATTCCTTCACTAAAGGAATGACCGTATATAAGCAA
GGCGAAACCGCTAAAGAGTTTTATTACGTCAATAGTGGGCTTATCGGGCTTTATCACACC
TTAGATAACGGCAAAGAGAGCCTTGTTCGCCTATATCAAAAGGGCGACTACTTCGGTTAT
CGAACTTTGTTTGGCGATAATGGCTACCATTGCAACGCCAAAGTTTTGGTTGAAGCAGAG
ATCATTCGGATTAAGCCCAAAGACATTGATACTTTCTTCGTAGAAAATCCACAGATGAGC
AAATTTTTGTTGCAATCCCTTGCAAATGAACTGCGAGAAGCGGAACAACGCTTGGCAAAA
AGTGCCTATTTACGCACCCTTGATCGTGTTATCGACAGCATTTATTTTCTCACGGAAAAC
TTCCCTTACTATAACTGGACGCACCGTGAAATCGCAGAATATGCCGGTTGTGAAACGGAA
ACGGCGATCCGCATTACTAAAGAGTTGAAACGCAGCGGGTTATTGCAAGATTGGCATAAA
CAGAAGTAGGTCGCTATGTTTGAAAACGCCCCCAAAGCCCACTTTCATTTGATGGCAAAG
CCAAGTAGCTTTCAATGCAACATCAAATGTGAATACTGCTTTTATCTTGAAAAAGCACAT
ACCATTGCGCAAGATGTACGTTTTATGAATGAAGACACCTTGCGAAATTATGTGCGTAAT
TACATTCAATCCAGTGCAGGACAGCGAGTAGAATTTGCGTGGCAAGGGGGGGAGCCAACG
TTATTAGGCTTGGATTTTTTCAAACAAGCGGTCAAGTTTCAGCAAGAATTTGCAAACGGT
AAAACGATCACCAATGCTTTCCAAACCAATGGCATTGCACTAAATCGCCAATGGGCAGAA
TTTTTCAAAACACATCAATTTTTGATTGGCATTTCGATTGATGGTTTAAGTGAGGTGCAT
AACAAATATCGCATATCAGTCAATGGTCAGCCGACCTTTGAACGGGTCAAACGAGCGGTA
GATTTATTGAAAGACTATGGCGTTGAGTTTAATACATTGACGGTGATTAACGATCAAAAT
TGGCATAAAGGCAGAGAAACCTACCTTGCTTTAAAAGAGCTGGGTTCAACTTTTATGCAG
TTTATTCCGATTGTTGAAACAGGCTGTGGCACAACACCTTTTGCAAAAAAGGACGCAAAA
CCGACCGCTTTCTCTGTGCCACCACAGGGCTATGGGCATTTTCTGCTTGAAGTGTTTAAA
GAGTGGGTGCAACAGGATGTCGGCAAAATTTATGTGCTGGAATTTGATAATCTGCTTGGG
CAATGGCTTGGCTACCCGTCAAGCAGTTGCGTTCATCAGGAGAGCTGTGGCACATCACTG
ATTGTGGAAGCGAATGGTGATGTTTATTCCTGCGACCATTTTGTTTATCCAACCTATAAA
GTGGGTAATTTAAACGAACAGCCGTTGGGCGAGATTGTGCATTCCCAACCTCAATACCAA
TTTGGACAACAAAAAAGAACCGCACTCACGCAGGCTTGCTTGGCTTGTGATGTGCGAACG
TTTTGTCACGGCGGTTGCCCGAAACATCGAATAATTAGCTTGCCAAATGAAGCAAACAAA
CACAACTACCTGTGCCAATCCTATCAACTCTTTTTCCGAAAAACCGCCCCATTTATGCGA
AAAATGCGAGATATTATTCGTAGTGGTGGATCGGCTGGGGATATTGTGAATTTTATTGGC
GATAAAGATGCTAACAAGAATATATAACAAACATTATTCATTGGATAAAAAAAGAATACA
GCCATATGACCTTTATGCTAATAAAAGAGTTATAAAAAAGGTAGTCCTGAGGTCAGCTGA
AGAAAGAAAAATCTTATATTTATCAATGAGTTTCTAACCTTTATCTAAAAAAGAAGGTGT
AATAGATAAAATAGTTGCTGATTCGTCAAAAACTATGCCAAGAGGACAAAACAGTTGCTA
ATGTTTATTTTCTCTAAATGTTAGCAACACTTTTGTCTACTATGCCTTTTAAGTTAACTG
CTCACAATCACCCTCAAGCTATCCAATCGCCAATTTGCTTGGTCTAGATGTTTCAGTGAT
GCTTCTCGCAACTGCTCTAGGGCTTGAATTTCATCAGCACGAATGTTTTTATTCACCGCT
TGTAGTGATGTCAAGCGGTGTAATTCAGCACCTAAAGTGTGATCCGCATTCTGTTTTGCC
TGTTCAATTAAGGATTGTGCCTGTGGTACAACTTTTTCATCGCTGAATGCAATCAGCTTC
TCAATATCACCACGAGCCATCTTCGCAATTTTATTTGCCATCTGTTTATTGACCGGCTTG
AGCTGTTTTTCCAACCCTGCAAACGACATCTGCGATGCCATATCGTTGCCTTTGTTATCC
AGCAAGATACGCACAGGCGTTGGCGGTAGGAAACGGGTGAGCTGTAAATCTTTTGGTGCT
TGGGCTTCTACGATATAGATCGCTTCAAGCAGTAACGTGCCTGCCGGCAAGTTTTTATTG
ACGAGTAATGAAACAGTACTCTTACCAATATCGGCGGACGTAATAAGATCGATACCGTTG
CGGATCATCGGGTGATCCCACGTTAAGAACAACACATCTTCTCGCATTAAGGCAAGTTCA
CGGTCAAAAGTCACGGTATTGCCTTCTTCAGACAAGCCTGGGAAATCAGGCACAAGCATA
TGTCCTGTCGGGCTAATCACAATGCTTTTCTCGCCCAAATCTTCCTGCTCTAAGCCAATT
ACATCAAATAAATTCAAGGCAAAATTGACCAACTGCGGATTGTCGTCTTGTTCAGCAATA
GCTTGAGCTAATTGTTGAGCAGTTTCACCGCCGTTCGAGTTGAGTTCTAACAGACGATCT
CGCCCTTTTTCTAATTCCACTTTAAGCTGTTGTTGGCGTTTATGGGTTTGTTCCACAAAG
GCTTCGAAGGCTTCGCTACGTTCAGGATTGAGTAGGTAAGCGGTGAGTTCCGCATTAAAT
TCTCTAAATAACGTTGCCCCCATCGGACAAGTTTCTTCAAAGGCATTTAAGCCACGATGA
TACCATTCCGCTAAGATCAACTGGGTGGAGTGATTGAAACAAGGCACATAGATTTCAATA
TCGTGTTTTTGCCCGATACGGTCTAAACGCCCGATACTCTGCTCGAGTAAGTCTGGATTA
TCAGGCAGATTAAACAGCACTAAACGGCGTGCAAACTGGAAGTTTCGACCTTCTGAACCG
ATACTTGAGCTAATCAGCACCTGCGCGCCATCTTCTTGTTGAGCAAAGTATGCAGAGGCT
TTATCTCGCTCCACAATCGACATTTTTTCGTGGAACACCGCAGAGCGAATAGCTTCTTTT
TCACGCAACACTTGTTCTAGCTGAATGGCGGTATCCGCTTGCTTACAAATCACCAGAATT
TTTTCATCACGATGATTTTTCAAGAATGTAATTAACCACTCAATGCGTGGATCAAACTCG
TGCCACTTCGCATTTGGGTTCATACGTTGGAATAGGCGTTCAGGGTAGAGCAGATCTTCC
ATCTTATTTCCCCCCATCATACACATTACTTTCAAAGCATTTGCATATTGTGTAGGCATT
TCCAACACAATTTCATTGTAAATACGATGTGGGAAGCCTTTTACGCTTTGACGAGTATTG
CGGAATAGCACACGGCTTGTTCCGTGTCGGTCAATTAACTCACTAATTAACTCTTGGCGG
ACTTCCCGACGCTGTTCTTCGCTAGCATCCGAATTAATAATACGGAACATCGGCTCAACA
TCTTCTTCCGCCAGCAATTCGCTGATACTTTCCTGCTCTTTGGCACTTAACGGCTTATCG
TTAAGCAAGGTAGCGACAGCATCGGCGACAGGCTGATACTGTTTCTGTTCTTCCACAAAG
GCTTGATAATCGTAGAAACGGTCAGGATCTAGCAAGGCTAAACGAGCAAAATGGCTCTCT
TGTCCTAATTGCTCAGGGGTCGCCGTGAGTAACAAGACTGCTGAAATCTGCTTGGAGAGC
TGTGCGACAAACTGATATGCCATACTTGGATTTTGCTCGTCCCATTCCAAATGGTGAGCT
TCATCAACAATCAACATATCCCAATCGGTATCAAGCACTTGTTTTGCACGCTGTGGATTT
GCCGATAACCAATCGATAGAGGCAATCACTAAGGCTTCCGTTTCAAACGGATTTTCACTG
ATGTCGTTATTATCTTCATCTTTCTTCGTGAAATCGGCACAACGTTCTTCATCAAACAGC
GAGAAATTCAGGCTAAAGCGACGAAGCATTTCAACCAGCCATTGATGTTGCAAACTTTCC
GGCACAAGCACCAATACACGATCTACTCGTCCGGAGAAAAGCTGTTGTTGCAAAATCATA
CCTGCTTCAATGGTTTTACCCAACCCCACTTCATCTGCAAGTAACACACGGGGAGCAAGA
CGTTGCCCGACTTCTTTGGCAATATGTAATTGATGGGGAATTAGGCTTGCACGAATACCA
CGCATTCCACGCAGTTCAGATTGAAACTGGGCTTGTTGATGCTTCAAAGCACGATAACGC
AGGGCGAAACGATCACTGCGATCAATTTGGGCAGAGAATAGACGATCCTGCGGTTTACTA
AAACTCACTTTATGATCGAGTTGCATCTCAGGCAGAACGCTCTCTACTTGAGTATCGACA
CGTTTACCTAAATAGAGTGCAACCCCTTGATTTTCAAAGACATCTTCAATATCTAACTGC
CAGCCATCAATACTGGTAACACGATCGCCTTTTTGGAATTGCACACGGGTTAAAGGGGCA
ACGGCAACAGCGTACACACGTTGTTCGTCCGATGCAGGAAATGAAAGGGTCACAGTGCGG
TTATCCACTGCAGTGACAATGCCTAATCCTAAGTTATTTTCCGACTCACTAATCCAACGT
TGTCCGACTACAAAGCTCAAACTTACCTCTCTGCGGTTCTACTAAAATTTTCGGAGACTA
TCTGATCTTGGTGGAGTAAGCGGTCAGATTTTGCCATTATTGTTTCCATAATTTGAACTG
ATTAATCAAACCATTCGTTGAACTGTCGTGGCTAGTAATGGTTTCGTTATTTTCTAGCTC
TGGCAAGATACGGTTAGCAAGTTGTTTACCTAACTCAACACCCCATTGATCAAAGCTATA
AATATTGAAAATTACGCCTTGAACGAAGATTTTATGTTCATACATTGCAATCAACGCTCC
TAAGGTGAATGGGGTGATTTTTTGGACTAGAATTGAGTTCGTTGGTTTGTTGCCCGTAAA
TACTTTAAATGGCACAATTTCTACAACTTCTTCTAAAGATGTACCCGCTTGTAAGAACTC
TTGTTCCACTACTTCTTTTGACTTACCAAAAGCAAGTGCTTCAGTTTGTGCGAAGAAGTT
TGAAAGCAATTTAGGGTGATGATCGCCAATCGGATTATGGGTTTGTGCAGGTGCAATAAA
ATCACAAGGGATCAATTTTGTACCTTGGTGAATTAATTGATAGAAGGCGTGCTGTCCATT
TGTACCTGGTTCACCCCAAATGATAGGCCCTGTTTGGTAATTGACAAATTTTCCATCTCG
CCCAACATATTTACCGTTAGATTCCATATTGCCTTGTTGGAAGTAAGCCGCAAAACGGTG
CAGATATTGATCATAAGGTAAAATTGCTTCTGATTCTGCACCTAAGAAGTTATTGTTCCA
AATACCGATAAGGGCGAGTGTCAATGGGATATTTTGCTCTGCTGGGGCATTAAGGAAATG
TTTATCCATTGCGTGTGCACCATCAAGTAGTTGCTCAAAGTGTTCAAAACCGATAGAAAG
AGCAATAGATAACCCAATCGCAGACCAGAGTGAGTAGCGTCCACCAACCCAATCCCAAAA
TTCAAACATATTTTCTGTATCAATACCAAATTTAGCGACCTCTTTGGCATTCGTTGAAAG
AGCTACGAAATGTTTCGCCACAGCAGATTCGTCTTTTGCAGTATCTAATAACCATTGACG
TGCTGAAAGAGCATTCGTCATTGTTTCTTGAGTAGTAAAGGTTTTTGATGCCACAAGGAA
AAGGGTTGTTTCTGGATTGATTTTCGCTAAGGTCTCAGCAATATGCGTGCCATCGACATT
AGAAACAGAGTGCATTGTTAAGTGATTTTTGTATGGACGTAATGCTTCAGTGACCATATA
TGGACCTAAGTCTGAACCGCCAATCCCAATGTTTACCACATCAGTAATCGCCTTGCCTGT
GTAGCCTTTCCAGTCGCCTGAAATCACACGCTCACAGAAGCCTTTCATCTTCGCTAAAAC
CGCGTTTACTTCTGGCATCACATCTTTGCCATCTACTTCAACAGGGGTATTTGAGCGATT
GCGTAAAGCGGTATGAAGTACTGCTCGATTTTCTGTACGGTTAATTTTTTCACCATTAAA
CATTGCGTAAGTGGCTGATTTAACTTGGCATTCATCGGCCAATTTACGCAATAGGGAAAG
GGTGTGTTGGTTGATCGCATTTTTAGAAAAATCAACGAGAATTTGATCTTCAAAACGTAA
TGAATATTTATCAAAACGTTTTGGATCTTCATTGAATAGCTGTGGAATCGTCAAATTCTC
AGCTTTGTGCTGTTCAAGGGCATTCCAAGCGAAAGTTTGGGTTGGATTGATGTTTTGCAT
TGAATTATCCTCTAAAATTTAATTTTGTGATTCAGTTGATGGTGTTGAGCTTAGTTCATC
TAAGCGTTTTTCTAATTCATTCAATTTTTCACGGGTACGAAGTAAAACTTGAGATTGAAC
TTCAAACTCTTCACGAGTGACCACATCAAGTTTAGCAAGCTGGGCTTGTAAGATTTGTTT
AAATTTTTCTTCTAAATCATTGCCTACATTTTTTAAACCTTGTGGTAATGCGTTGTGAAG
TTGCTGTGCGATAGACTCTAAATTTTTTGGATTAAGCATAATGTTCCCCTTGTAAATTAG
GGCATTAATTCTAAAGAATTTCAGTAAAGATAAAAAGCAAAGAATAGAGAGAATTTGAAA
AATCAGAGAATTATTTGATCTAGAGAAATAAGAAGATGGCTGGGGTACTAGGATTCGAAC
CTAGGAATGCTGGGATCAAAACCCAGTGCCTTACCGCTTGGCGATACCCCAAAAGAAAAA
AACTAACTTGCGTTAGTTCATTCGATTTGAAATAAGATGGCTGGAGTACTAGGATTCGAA
CCTAGGAATGCTGGGATCAAAACCCAGTGCCTTACCGCTTGGCGATACTCCAGTCGTTTT
ATTTGCAAGCTTAAAATGGTGCGGGACGAGGGACTTGAACCCACACACCTCTCGGCGCCA
GAACCTAAATCTGGTGCGTCTACCAATTTCGCCAGTCCCGCAAATGGTGGCTACAACGAG
ATTCGAACTTGTGACCCCAACATTATGAGTGTTGTGCTCTAACCAGCTGAGCTATGTAGC
CATTTGCGTCACCATATCGGCTTTGCGGGGCGTATTATGCTGATTTCACTCTACCTCGTC
AAATACTTTTTTGAAAAAAGTAAATTTTTCTGCTTGTTTGACTAGAGATTCGGCAAATTG
TCAGAAAAAACAACAATAATCTCTATAAAAGACTGATTTTATAATAAGTTAACGATTGCC
GTTTTAAAATTCCATTTCTTGTTTTATCTGTTTTAATATAGGTTCAACATCTGGTAATAC
ATCTTCCCACAACTGAAACGCATAAGCCGCTTGTCCAACTAACATTCCTAAACCATCTTG
GTATTGTGTTGCCCCTTGTGAACGGGCGTATTCAAGAAATGGGGTCTGCATATTTGGAGC
ATATTGCATATCATAAATGTTGGCTTGTGTAAGTAATCGTGCTGGCAATTCGACACACTT
GCCTTGCAATCCAAGCGATGTCGCATTGATAATTAAATCGAACGACTGTTCGGGAAGTTC
ATCGAAACAAGCGGATTGAATTTGCCCAAACTTTGCAAACTTTTCAGCTAAACTGACCGC
TTTATCTGCCGTTCGATTGTAAATGGTGATCTGCTGTTGAGCTTGTAATAAGGGATAAAG
CACGCCTTTGGTTGCTCCACCAGCCCCTAAAATCAGTATGCGTTGATGTGGGTTAAGCCA
GCCTAAACGGGCAAGATCGGACACTAATCCAACACCATCGGTATTATCCGCATATAAACG
ACTATCATCTAACCGCTTGAGCGTATTACAGGCTTCGGCTTGTAAGCAACTTTCGCTATA
AATATCCGCAAGGGCAAAGGCTCTCTCTTTAAAAGGGGCTGTGATATTTGCACCTTTCGC
ACCTTCTGCAAAAAATTGTTTGAGTTGCTGTTCAAACTGTTGTTCATCGCCTAATTTCGC
TACATAAGAGATCGCTTTGCCCGTTTGTTGCCCGAAAAGTGTATGTATTCTTGGGGATTT
GCTTTGTGCAATCGGATTTCCCCACACTGCGTACTGGTTCATTGTCTATCCTTGTCGAAA
AATATGTTGGCTAAAAATGTCACGGATTTCAGACGGATTTGATTTTCCGCCTGTGGCTTG
ATCTAATACTGGGAACGAGTTGCCAAATTGCTGTCGCACTTCGTCGGCAGTTCGGCAAGG
TGGGAGCGTCGTTAAATTTGCACTGGTAGAAGTGAGTGCAAAACCTGTCGCTGTACAAAG
TTCAACAACCGCTGGCACTTGGCATAATCGCACGGCAATGGTTTCAAACTGCCCTTTCAA
ATAACGTGGAACCGTTGCTTTGGCTGGCATTATCCAAGTAATCGCCTGCTCGCCAAGCGT
TTCAAAACGTTGCCATTCCACCTCTGTCAAATGTGTATCATCAATGTAGGGCAGAAGCAG
TTCTTTATGGTGAGCAATTAAAATCAACCCCTTGTCTTCTGGACGATTTTTTAATTGAAG
CAGGGATCTCATCGCTTGTTCACTTTGCGGATTGCAACCTAATCCAAAAACGGCTTCAGT
AGGATAGGCAATCACTTGATTTTGTTTAAGTTTTTCAATAAGTTGATTAAAAGAATACAT
TATTCGCTTTCACTAAATAGATGCTGACATTTTCTGTTTGCACAGAGAAAATAGGTTTTC
CCACGCACTTTTTTTATGGTGGCGAGTTCACCCAAACATTGTGGGCATTGTTGTTTTACA
GGCTTGGTAGGTAAGGTAAATTTACACTCAGGAAAACCTGAACAGCCATAAAATATTTTA
CCTGAACGCCCTGTGCGTGCCACTAATTTATGTTTTTGACATTCTGGGCAGTCAAATTCT
TCTTCGATTTCAGTTTCTTCGTGTACCGTAAAATGGCAGTCAGGATACTGGCTACAACCG
ATAAACATACCAAAATGCCCTTGTTTTAATTGCAATGGCGATTGACATTCAGGGCATTGT
TCATCAAGGGTTTTGATGATATGACTTGCTTGGTGGATAGGTTTGAGATAATCGCATTGC
GGATAGCTACTACACCCTAAAAAAAGTCCCTGCTTTCCCCGTTTTAGTTGTAATGGGGAA
TGGCATTGCGGACATAATTCTGTCTGTTTCGTGGACTTAAAAAGGCTCATTTTTAAACTA
TATTAACTCAAATTCAATCACAAAAAAGTCGTTATCGTTCGGGTAAATCTCTTTGATCAC
TTGTTTTAGTTCGGCAAGTGTCATATTTTCCTGTTTAGCATGTGTTTCATTAAGCCGTTC
AAACTGAATAGGGGTAACAGACAGCACACGAATACGGGCAAACAAGCGGTCTGTTTCATT
TGTAAAAACACTCAACTCTTGACCCGCTTGAAAATAGCTTTCTGACTTATCTCGAATGGT
AATGGTCTTTTTACCACTGACAATATCTGCTTCAAAACGGCTAAAAAAAGTAATTTTATT
CATCATAGTCACCATAATCCAGATCCAATAAATGCCTAAAATGATCGTTATAAAAACCGT
GGCTAACCATATATCGCCACATTTTTTGCTTCGCTTTTATATCCCAATGTGATGGTCTTT
TTTTCTCAAAAAGACGTTCGGCAAGTTCAAAAAAATCAACTTCCGCTTCATCAATGGCTT
GGCTAATCACCCACTCTTTTACCCCTTTGAGCTGTAACTCTTGTTTTAGACGGCGTGGTC
CATAGCCTTGTTGTGAACGATAGCGGACGTAACTTATCGCAAAGCGTTCATCACTTTGCC
ATTTATTCGCTTTTGCTTGTTCAATGGCTTGCTCAATTTCTTGTGCATTATATTCTTTAA
GTTGTAATTTGTGGCGAATTTCAGCTTCGCTATATTCTCGTTTAGAAAGTAGATAAAGCA
AATAGCTATTCGCAGAATATTTATGTGTCATTTATTTACCGCAGTAAAATAAAAATGCGG
TTTTCACAAACCGCATTTCGCTATTATAGTTCTTCTTCGTTAAACTCTTCGACATCGCTC
TCGTCGATACTGTCGCTTGCCGTTACTTTTAATAGGCTATTTGGGTTTGAAGCCAGTGTA
TTTCGGATTTCTTGTTCGAGTTTATCTGCAATTTCAGGGTTCTCTTTTAACCATTTCACT
GCATTATTTTTACCTTGTCCAATTTTCGTTCCATCATAAGAGAACCACGCCCCTGATTTC
TTAATAAAGCCGTTTGCTTCAGCTAAAATCAGTAATTCGTTCATACGAGAAATTCCTTCG
CCGTACATAATATCAAATTGTACTTCACGGAATGGCGGTGCAACTTTGTTTTTCACCACT
TTTACTTTGGTTTCACTACCAATAATTTCATCGCCATCTTTGACTACACCGCAACGACGA
ATATCTAAACGAACAGAGGCATAGAATTTCAATGCATTACCGCCTGTTGTCGTTTCTGGA
TTACCAAACATTACGCCAATTTTCATACGGATTTGGTTAATAAAGACCACTAAACAGTTG
GTATTTTTGATATTTGCAGTGAGTTTACGCAACGCTTGTGACATTAAACGTGCTTGTAAG
CCCATATGCGAGTCGCCCATATCCCCTTCAATTTCAGCTTTTGGCGTAAGTGCAGCGACA
GAGTCCACAATAATAACATCAACTGCCCCTGAACGAACTAACGCATCACAGATTTCAAGA
GCTTGTTCACCATTATCTGGTTGAGAAATCAATAAATCATCTGTATTTACCCCTAAATTG
CGAGCATAGACAGGATCTAAAGCGTGTTCAGCGTCAATAAAAGCACAGGTTTTATTGCCT
TTTTGAGCTTGAGCAATCAAAGAAAGTGTTAATGTTGTCTTACCTGACGATTCTGGCCCA
TAGATTTCAACAATACGCCCCATTGGCAAGCCACCAATACCTAAAGCAAGGTCTAGCCCT
AGTGAGCCTGTTGAAACAGACTCAATATCTAATTGCTCAGTCTGCCCTAATTTCATAATA
GAGCCTTTACCAAATTGTTTTTCAATTTGAGCTAGTGCCGCATCTAAGGCTTGTTGTTTC
TGTTCTGGTGGAACTTGTTTAATGACGGTATTGTTTTTTGAAGATTTTTTATTCTCAGCC
ATAATGCTTTCCTTTGTTCATTGTTTGGATAGGGCAAATGCATTGCCATAAAACTGTAAA
TTATTATACTGTTTAACCATACAGTTGCAACTGTTTTTTTCAGTTTTTCGATCTATATCA
CAAAATTTACAACTTTATCGAAAAATCCTATCGCTTGTAATCGGCACTGCCCTTTGAAGA
TCAAAAGGATTTAAGGCATTAATCACCATTATTTGTTCATAATCAAAAAGTGCTTCTACA
GGTATATCAATTAAGCTAATTTTTTGTTCGTCTAATAAATAACTTAGTTGTGTACCTTTT
AATAAATAATGATTTGGGCTATACCATTTTCCTTGTTTTAAAAAAAGTAAATTACCAATA
GAGCAATCACTAATAAAGCCATTATTAACAAGAATAATTTCATCACCAGCGGTTTGTTTT
AATTTATCTAATTCAAGTCGGTCAGTATATTTGAATTGATAATCAAAATTTTCTACATAA
ACGCATTGAAAGGTTTTTATTACTTTAGGTATATAATAAAAAAACTGAACTTGATATTCT
TTTGTATTGTAATCAATACGACAACGTACTAATCCTTTTTGATATGCTTCAGGCACTTTA
ATAATATCTAACAGTTCAAAACTATTTTCGTGCTTAAAATAATATATAAATGCATTATTC
ATTCGTTGTTGATGATAAAAAATATTTTGTATCTTACCATCAATAATTGCTACCGTTTCA
AAGAGTGGATATTGGCACATAAACCTTCTCTAAAATTTCATTATATTCTCCATCTAGCTG
ACTTAATGCAGTAATTCCGCCACCGCTACGAAAATAATATGTATCCCCTTGTTTTTCAAT
ATAGCGAATAGCCACCGCACTCTCTACATTTTCACCATCAAAATAACCGAAAATCCCCGT
ATAATAACCACGTTCTTGTTGTTCTGCTTGTTGAATAATTTCAACGGTTTTCACTTTAGG
CGCACCGCTAATTGAGCCTGCTGGCAAGAGTTTATCCAACATTGTGCCAATATTTTCTTG
CCAATTTTCATCAAGTTCCCCACAAATTTCAGAACTCGTCTGATAAATCGCCCCACGATG
TGTTTCCACTTTTTCAACATAGCGATATTTCGTGACCTGAATATATTTTGATACTAAAGC
TAAATCATTCCGAATTAAATCAACAATGGTATTATGTTCGGTAAACTCTTTTTCTGAATT
TAATAATTTATTTACCGCATCTTCTTCATTTGCATTTATTGTTCCTTTCATAGGATAAGA
ATAGATTTTATTCGCTTTAATACGAATGAAACACTCAGGGGAAAAACAGACAAATCTTTC
ATCTAATAACAATTTGTATTTAGCTTTACTTTGCTGAAAAATTTGTGCTAAATGATAATT
TGTTTTAATTTCAGTTTGCTGAGTTAAGTTTAAAAGATAACTATTCCCAATTTGGATCTG
TTGTTGAACAAAATCAAAGGCTTTTTTATATTGTGGATAATCAGGTGGAATAATCTCTAA
CTCAAAATTTCCATTTATTTTTAATGGTTGAATGAACTTTTGTTGTCCATTAAAATCAAA
ATAAAGCCCTTTATCTTCAATTTCAGATAAAGGATAAATTAATGGTTTCTGTTTTTCAAA
ATCAATTAAAAAGAAAAAAGGCAAACGCATTTTTCCATACTGATTGGCTAGTTGAATAAA
TTGTTGCATTTTAATATTTCTATTATTCGGAGTTAAAACCTATGTCCCATTCACATTCTT
ATATGGAGACGCACGCCCAACAAAATAAGACTATCCTATTGATTAGTTTAGCTATTATAA
CGACTTTTATGGTTGTTGAAGCAATCTCTGGCTATTTCTTTAATAGCCTTGCCTTACTTG
CTGATGCCGGGCATATGGCAAGCGATAGTTTATCGCTCTTATTGTCACTTTTTGCATAAC
CTTGCAAAACGTTTTCACGAAATGGATATTCACGCTACATTGCAAAATGATTTAGCCGTT
TATTTTGAACAGCACGGAAAAACAGAGAGCACCCACCATCATTAACTATTTGATATTAAT
CAAATAGTTAATAAAGACCGACTAAAATAGTCGGTTTTTTTGTTGCCTTTAGTTAAAAAA
AGCATAACATTTTCAACATAGTGCAACTTTGGAGAAAAATATGGACAACTTAATTTGCTA
TAAACAGATGCCAGTTTGGGATAAGGAAAGCCTACCACAGATGTTTCAAGAGAAACATAA
TACTAAAGTAGGAACTTGGGCGAAATTAACAATCTTAAAGGGATCATTGAAATACTATGA
ATTAACTGAGGAAGGTGAAATCGTCAGAGAAATGATTTTCGACGAACAAAACCAGCCACC
TTTTGTGGAGCCACAAATTTGGCATAAAGTTGAGCCATTAAGTGAAGATCTGGCGTGTCA
GCTCGCTTTTTATTGCTCGCCGGAAGATTATTTCGCTAAAAAATATAATCTCACTGCAAC
ACATTCTGAAGTATTAAATGCGATAAATTATCTTTCGACAGGCAAAGTGTTAGACCTTGG
CTGTGGAAGAGGGCGAAATGCACTTTATCTTAACTTAAAAGGGTTTGATGTAACCGCAGT
TGATCAGAATGAAGAAAGTATCCATTTCCTCAATTCAATCATCGAAAAAGAAGATGCACA
ACATATCCAAACGGGTATTTACGACATCAACCAAGCTAATATACAAGGTGAATTTGACTT
TATTGTTTCCACTGTCGTAATGATGTTCCTAAATCGTCATTGTATCCCTGCAATTATCGA
AAATATGCAAAAAAATACCAAAGTCGGTGGATATAATCTTATTGTCTGTGCAATGAACAC
TCAGGATTTCCCTTGTCCAATGCCTTTTTCATTTACATTCCAAGAAGATGAACTGAAGCA
GTATTATCAAGGCTGGGAACTTGTTAAATACAATGAAGATTTGGGGCATTTACATAAAAC
CGATGAACACGGCAATTGTATTCAGCTACGTTTTGTGACAATGTTGGCGAAGAAGTTGGG
GTAGATCGCGTAGTTCTAATCTTCAACTCAATTTTATGGCATAATGGAAACTTTATAAGA
ATCTATTGTTATCAATGACAATAGATTTAGACCATTGACAAACTATATATTAGATGGATT
GAATATTGTAGGGTGGGTTTTAACCCACCAATAAAATCAATATGTTACGGCTATATGGTG
GGTCAAGACCCACCCTACAAGCTACTTTGTAAATAATCTGAATCTATTGTTATCAATAAC
AATAGATTCTTCGTTTTATACATTATTTGGATTTTATCAATGCAAGAACCTTACTATCGC
GGGCGTTTTTCCGTTGCACCAATGCTCGATTGGACAACTCGCCACTGTCGCTATTTTCAC
CGTCAATTTACTCAACATAGCTTACTTTATAGTGAGATGATTACCGCACCCGCAATTTTG
CACGCGAAATATGATCTGCTTGCTTACGATCCCACAGAAAACCCTGTGGCGTTGCAATTA
GGGGGAAGTGATCCTGAACAGTTAGCGAAATGTGCAAAATTAGTGGAAGAACGGGGCTAT
GCGGAAATCAATCTGAATGTCGGTTGCCCATCAGATCGTGTTCAAAATGGTATGTTTGGT
GCCTGTTTAATGGGAAAAGCGGATTTAGTCGCTCGCTGTGTAGAAGCAATGAAAAAAGAA
GTGAGTATTCCTGTTACCGTTAAACATCGTATTGGCATTGACGATCTAGATAGCTATGAA
TTTTTATGCGATTTTATTGAGAAAATTCAGCTTTACTGTAACGATTTTATTGTTCACGCG
CGTAAAGCGTGGCTGTCAGGTTTAAGCCCGAAAGAAAATCGTGAAACCCCACCGCTTGAC
TATGAACGAGTTTATCAACTCAAGCGGGATTTTCCACATCTTAAAATTAGCATTAACGGC
GGGATTAAAACGATTGAAGAGATCAAACATCACTTGCAATTTGTTGATGGCGTGATGGTT
GGGCGTGAAGCCTATCAAAATCCGTCTTTGCTTGGTTATATTGATCAAGAACTGTTTGAC
CCAAACGCCGATATTGTTACACCAAAACAAGCCGTTGAAAAAATGCTACCTTACATTGAA
CAGCAACTTTCACAAGGCGTTTATCTCAATCATATTGTCCGCCATATTCTTGGAGCATTC
CAAAACTGTAAAGGGGCAAGACAGTGGCGTAGGCATTTAAGTGAAAATGCGTGCAAACAA
GGGGCGGGTGTAGAAGTGGTTGAACAAGCATTATCTTTTTTGCCTTACTAGTTGCAAAAT
CTATTAAATACTTAACGACTCAGGTGCTTATGGTTTATTGCAGGTGTAATAGACAAATTT
GTTGATAAAAAGTGGCTTAACGCCTTATAGTACAAGGCCTTAAGCCCTCTTTTTGAAACA
TGAACAAAAAACTGCCCATTTTGCCAAAGTCTGAAAATAAAGAAACATGGTACATCAAAT
AATATTCAACGGTATTTTTGTCATAAATGACATAAAACCTTNNNNNNNNNNNNNNNNNNN
NNNNNNNNNNNNNCCCCTACAACAGCTTTAAAACTACCTTTAAATCGATACTTGAACATC
ATTATGGATACGACATTCTTTGGTCGTTATTTTGGTGTATTGGTGTTAATGGATTCAAAT
TCAAACAACGTCATTTCCCATTATTTTGTGCGAACCGAAAAAGATATTTACTACAAACTT
GCCCTGAATGGGTTAAGAGAAAAAGACTATATAATTCAATCAATTACCTGTGATGGTAGA
CGTGGTTTGATGAAAGATTTATTTAATACGCCAGTACAGATGTGTCAGTTTCATATGGTG
GCAATTGTGATGCGGAAATTAAGAAAAAAACATCAATCACAAGCGGGTAAAGAATTAAAA
ATAATTGCAAAAACACTCACAAGAAGCTCAAAAAATGAATTTTATCGGCGATTACACTCT
TGGTTCATAAAACACCAAGCATTTTTTAAAAGAAAGGGGTTATAAAGCGAATGAAAAAGG
CTATTTTCCTTATAAACATCGCAATGTAAGAAGTGCTTATGCCAGTTTAAAGCATTATAT
GGATTATATTTTTACCTATGAAAAACATTCTGAATTAAATATAGAAAAGACGACAAATCG
CTTAGAGGGATTATTTAGTGAACTTAAACGAAAATTAAATAATCATAATGGATTAACGAA
AAAGCGTAAGATTATGTTTATACAGGATTTTTTAAATAAAAAGAGTTGCTAACATTTAAA
GAAAATAAACATTAGCAACCATTTTGTCTACTATGCCCCTTTATCTACTATACTGGATTA
ACCATTAATCATCTAAGAAACTGCGTAGAGTTTCGGAACGGCTAGGGTGGCGGAGCTTGC
GTAACGCTTTTGCTTCAATTTGACGAATACGCTCACGAGTTACATCAAATTGTTTACCCA
CTTCTTCAAGGGTGTGATCGGTATTCATATCAATACCAAAACGCATACGCAATACTTTTG
CTTCACGAGGTGTTAATCCCTCCTCTAATACAGCATTCGTTGCAATTCGCAAACTTTCTG
CTGTTGCAGAATCAAGAGGCAACTCAAGAGAGCTATCTTCGATGAAATCCCCTAAATGTG
AATCATCGTCATCCCCCACTGGTGTTTCCATTGAGATTGGCTCTTTAGCAATTTTGAGGA
CTTTACGAATTTTATCCTCTGGCATTCCCATTTTTTCTGCTAACTCTTCAGGTGTTGCTT
CACGTCCCATCTCTTGTAAGCATTGGCGAGAAATACGATTTAATTTGTTGATCGTTTCAA
TCATATGCACAGGAATACGAATAGTACGAGCCTGATCTGCAATTGAGCGAGTAATCGCTT
GGCGAATCCACCAAGTCGCATAAGTTGAGAATTTATAACCACGGCGATATTCAAATTTAT
CTACTGCTTTCATTAAGCCGATGTTACCTTCCTGAATTAAATCAAGGAACTGTAAACCAC
GGTTGGTATATTTTTTAGCAATAGAGATAACAAGACGTAAGTTGGCTTCTACCATCTCTT
TCTTCGCTTTGCGTGCTTTTAATTCGCCATCTGCAATGCGTCCGCCAATTTCACGGATTT
GCGTAATGGTTAAACCTGTTGTTTCCTCAAGTTTCTGCAAGTTTGCGATATTTACACGAA
TATTATCTACATAGTTGGCTAATTTTGGCACACCACCCTTTTTAGCATTGATCGCTTTAT
CAATCCACGCCTCAGATAATTCATTACCTTGGAATACTTTGATGAAATCCGTCTTTTTCA
TGCCTGCATATTCTACAGCATAGCGTTGAATTTGACGTTCTTCTGCTCGCACTTGCTTCA
TCATTTTTTGCATCGTTTCCACTAACAAATCAAATTGTTTTGGCACTAAGCGAAATTCAC
GGAAAATATCGGAAAGTGCTTGAATTTGATCTCTTGAACGCTTGCTAGTACGTCCATGTT
TTTGGATTGCTTGTAAGGCTTTTTGATGTTGCTCTTTTAATAGCGTAAATTTCTCACGAG
CAAGTTCTGGATCAATGCTATTATCATCACCACCATCGCCTGATGATTCACCATCTTCAC
TTTCATCATCAATATCTGCAACGGTATCACTTTCGCTTTCTTCATCTAGATCGGCATCGA
GGTCATCTACAGGGGTACTTTCTACCGCATTCGGATCAACGAAAGCGGTTACAAGATCGG
ATAAACGTACAGTGCCTTCTTCAACTTGATCATAACGAGCAATTAATTCACTTAAGGCCT
CAGGGTATTCTGCAATGACACACTGAACTTCGTTAATTCCTTCTTCAATGCGTTTTGCAA
TATCAATTTCACCTTCACGTGTAAGCAACTCAACCGTTCCCATTTCACGCATATACATAC
GAACAGGATCGGTAGTTCGACCAATTTCAGATTCTACCGTAGAAAGTACTTTAGTCGCCT
CTTCCACTACGTCTTCATCGGCAATATTGCCTGCAAGCATCAAATCATCGGCATCAGGGG
CAGTTTCCAGCACCTTAATCCCCATATCGTTAATCATTTGAATAATGTCTTCAATCTGAT
CTGCATCGACAAGTTCTTCTGGTAAGTGGTCGTGAACTTCTGAAATCGTTAAGTATCCTT
GCTCACGCCCTTGAGCGATAAGAAGTTCTAACTGAGATTGTTGTTCTTCTAATTGAGAGT
ATTGTTCCATAGCTTTATCCGTTCTTAAGAGCAAAAATAAGTAGTGGATTATACCACTGC
TTGAGGTGCGATAAATAGTTTTGCAAAAATTTATAAGTATTTGACCGCTTACCGCCCAGT
CAATAACATCATTAATTCCTGTTTTTCCTGCTGATTTAAACCTGTTGTACGATCTTTTGC
CATTAAAATTTCAATTTGTCGATCAAGCAGTTTCTTATAGAAAAAATCAAGCGTATCAAT
AAAAGTGTTTTCGACATTTTCAGAAGATACCAAGTGATCCCAATTTGCCAATAATTCTAA
ATGGCGATAATTTGGGCTTTCTCGCAGATATTCCAATAAACCGCCCATTGAAATACCAAG
ATTAGCGTGACAGATATTGACTAATTCCAAAAATAAATCGAAGCCTTTTTCCTGCAAACT
CTGCAAAAATGTCACATCTTCAGGTACATTTTGAACCAAATGAGGATTTTGAAGCAGTAA
CGCAATCAGTAACCGCATCGGTGTCCTTTCAATATGTGGCATATTGTGGCGTTTAGGTGC
AGTTTCAACACTTTTCTGAGACAGCATCGATTCCAATTGTATTGGATCAAGAATACCCAG
TTTTTGCCCCAATATATTTCGTAAATACAAACGTAACATTTCCCCTGGAATACGCTTGAT
CAAAGGTAATGCTAATGAAGCGAGCTTAGATTTTCCTTCTTTAGTGGAAAGATCGACCTG
AGTAAGCAAAGAATCAAATAAAAATTCACTCAATGTTAATGCTTGTTCCAAATAGCGTTC
AAACCCCTCTTTTCCCTGAACGCGAATAAAGGTATCAGGATCTTCCCCATCGGGTAAGAA
GATAAATTTTATCTGTCTGCCATCGTGTAAATAAGGCAGCGCATTTTCTAATGCTCGCCA
CGCGGCATCTCGCCCTGCACGGTCGCCATCGTAGCAACAAATCACTTGTTCTGTTGATCT
GAACATCAACTGAATTTGTTCACCTGTTGTCGCTGTTCCTAAAGAGGCAACGGCATTATT
CACTCCAAATTGAGCTAAAGCTACGACATCCATATAGCCCTCAACTACAAATAAAAACTC
AGGTTTTTCATTATGTTGTAAGGCTTGATACAAACCATAAAGCTCATTGCCTTTATGATA
AGTGGCAGATTCAGGGGAATTAAGGTATTTCGGCTTTTCATCGCCTAATACTCTCCCACC
AAAAGCAATTACTCGCCCACGCTTATCTCGAATCGGGAACATCACACGATTACGGAAACG
ATCATACACATTGCCACGATCATTTTTAGAGAGCATACCTGTATCAAGCAACTTTTGCAC
TTCTTCAGGATTGTTTCCAAAACGACGAAGCACTGCGTCCATCGCATTTGGTGAAAAACC
GATTTCAAAGCGTTCAATAATCTCTTGAGATAAACCTCGTTGCTGCAAATAGGCTTGACT
AGCCCTGTCTTGCGTTAATTGCTGTTGATAGAACTTAGCAACCAAATCTAACAATTCATA
AAGATTACGCCGAGTTTTATAACTGGCTTGTGGTTTGCCATCTCTATTGATCACATTTTC
ACGAGGCACTTCTAACCCGTGCAATGCAGCAAGTTCCTCAATTGCTTCAGGAAACTCTAA
CTTGTCATATTCCATTAAAAAGCTAATGACATTACCGTGTACGCCACAACCAAAACAGTG
ATAAAACTGTTTAGATTGGCTCACTGTAAAAGAAGGACTTTTTTCGTGATGAAAAGGACA
ACAGGCTTGGTAATCTCGCCCTGCTTTTTTGAGTTTAACACGACTATTGATCAGCTCGAC
AATATCGGTTCGAGCAACAAGATCATCAATAAATGAACGAGGAATAGAGCCTTTCATTGA
TTATCTCCTTGCTAGCAAGCGGATAGTTTTGCAAATTTTTTTACAATTCAGACCGCTTAT
AATGGACGGTATAAACATTGAAACCGTGATTCCTTAAAGGTTTCACGGTTCCAATTTAAC
TTCTGCTACCTAATTTAAAATTAGTATAAACGAGTGTTACGCGCGTTCTCACGGAAGTTA
CGTTTAGCATGACGTTTTGCTAAAGACGCTTTTTCACGTTTACGAATTGTAGTTGGCTTT
TCATAGAACTCACGAGCACGAACTTCAGCTAAAAGACCTGCTTTTTCGCAAGAGCGTTTA
AAACGACGTAATGCTACGTCAAATGATTCATTTTCACGAACTTTAATTACTGGCATAAGC
CATCACCTCAGGAAATATATGTTTAAATGAAGCCGCACAAATTGGTGGCGGCATAGAACT
AAAAAAGGTGATGCATTTTAGCTTAGACTGACTAATAAGTAAAGAGCACCTTATCAAAAT
AATCTACAAACATACAGCTTTTCCAAAATAACTTTACTTTGGTATTCACTGAACAATAAT
CTTGGAACCATTAGAAAATACGATGCCTCTTGCCTCATAAATTGCATTTAATGCAATATT
ATTTCTAAAACTATCCTGTATATTCTGAGGCAAAGTATCCAATGAAATAGAGAATATTAC
TTCACTAGTTGTACCTCTTTTTAAATTCTCTTTAAAAGAAACTGGGGTATCTTGTACAAG
GACAATTTCATCTTGATAAGAATAATTCGTTTTCCAATGAACACTACGAATATTACGCTT
ACTTTTATTTTTTATGGTATATTTGAAATTCACTATAAAGTTCGACGATTTATTCTGAGA
TATCTCAGCTCCTATAAAATTAACTTCAATAGTATCAGTAAAGCGCTTTAAATTTTCTTC
CTCTCTTGTGAGTTTAGCATTCTTATACACATTTTTTTCAGAGACAAGGGGGCTATTTTT
ATAGTTTCTGCATTAACACCTAACGTAACCCAACTAGATAAAGAAAGTACAATCAGATAT
TTTATCAATTTCATATTTCTCTCCTTAATAGTACATGCATAGAAGACCATGTAAGATTAT
CTTCATCTCATGTAGAGAAGACTTCCTTATCTCGGACATATTACAAAAATTACAGTAGAA
TGACAATTATAACTTATTCAGTCCAAGTAATTTTATAAAATAGAAAACCATTTTCCTATA
TATTTACAATCTTGCTCCATCACCAACTGGTAACTTGGTTTTAGAAAACATGTATAAAAA
CGAAGTATGTATCTATAAATTCTTAAAAATACTTCAATACTTTTATTCTTGCAAAGAAAA
AATACCGATTTTCTAATAATCTCAAAAACCGGTATTTACATAAATTACTCCTCAATATCT
AAATATCAATCTTATTGAATTTGGTTTATAGAGAAGTATATTTCATTTCAATTATACGAA
ATGGACAAATATTATTTAGTATCTATGACTGGTGTTGCTTCTTCAGTCTGAGAAGACACT
GCGTCCTTTATCCCATCCACTTTAGTTTCAACTAATTGTTTTACCTCTTCAATTGGATGA
GATACTGCATCTTTTAACCCGTCCACTTTAGTTTCAACTAATTGTTTAGTTTCTTCTACT
TTAGTTTCTGTTGTTTGTTTTACCTCAGCAACTTTCTCTTTTGCTTGATCACAAGCGGTT
AAAGAAAGCGTTGCTGCACCTAAAACTAAAGCGGTTAATAAAGATTTTTTCATAAAAATA
ATTCCTATAAATTAAGGTTTAAATTGCCACATTTAGAGTAAATACTTAGGAATTAGTTCC
CTAAGCATTTACAAGTGATTAAAGATCAACCTTTTATTTTTGCAACCCTCGGTGCAGAAT
AAACGTGGCTCACTGCACTACTATGTCCGCCAAAGCCTTTTCCGTAGAAATAGTATTTTG
AGTTCTGCCACTCTTTTACTTGAATTAAGGCAATTTCTTCCGCTGGTGCTGCTGCAACCG
TCATTTCTACTTGCGTATGTGCAACACGAGAGAATGTGCCTAGTTTCCCTTCAAACTGAT
ATTGACTTTGATAAACCTTAATCGGTTCTGGAATCGGAGCTGCAACTTTCTGCTCAGATT
CGACCGCTTGAGGCCCTAGCTCTTCCAATTTAATATGGCGACGTTCGTGATTTTCTTTAA
CTAAATCTCGGTTAGTCGGTTGAGAAACCACAAGTCCGAATGGTTTAGCCGATAAAGCCA
CTGCTTTCGGATCAACTTCTGCGGATTCTGCTTCAACTTTCGTACGACGTTTGTGGTTGT
CTTTGACTAAATCACGATCTGAACTTTGAGTTACGAAATAACCAAATGGCACCGCTGAAT
CTTGATGAGCCTGAGTGTTAGCTTCCTCTTTTACGGGTTCAGCTACTTCTCTTGCTACAG
ATTGAACTGGCTGTTCTTGCTGTTGTAACATCTCATCAACAGATAAGAAACGAGGTTTCT
CTTCCGCAACAGCTTTTGGCATTTCGCTAAATTTAATCCAAACCTTACCGCTTGCAAGTT
CAGGCGAAGCGACAGCCGAAGTTAATGGCATTACTGCTTTTACTTCCTCACGACGCTCAC
GACGACGCTGATTGCCTACGCGTAAATGGCGAGGTAAACGGCGTTGGCGAGGCTCACGTT
GCTCTGTACGTTCTTCTACTACAGGCTCTGAAGTTTCCAAAGGCATCTCTGCATTTACTG
TAGTCACCACAGGCTCTGCCACAAATGAATCAGCCGCATTCTCTTCTGCTGGTGGTAAAG
AAGCGGTAATTTCCGCTGAATGTTCTGCAGTTTCAATTCGCACTTTCTTACGTAAGTCAC
GACGTTGGCGACGCTCAGCCACTTTCGCTTCACGCTGTTGCGGAACTGAAACACCTACCA
CTTCTTCTACAATTTCACGACGTTTCTTAGGCTCTACTGGAACGACTTCAGCTTCTTTCG
TTGCTTCAACCGTGTTTTTACGCTCTTGGCCTTCGTTGCGGTTTGGTTTTTCACGGCGTT
GCTGACGACGTTCACGCTGGTTACGAGCCTTACCTTTACCTTGCTTCTTCTCAGGTTCTT
TCTCTTCGCTTGCAAACATTGCTTTGATTTTCGCAATAATTCGACTGATTAACGAAGGTT
TTGCTGGCTCAACTGGTGTTGGTGCAGGCTGTAAATTTAACTCTGAACTTTGTAATACTG
ATTCAACGGTAATCACTGGCTTATTACGGCTAACCAACGCTTCTTCCGAATGGTGATGAT
GAATGTGATTTTCTTCATCTTGTTCTTGGTAGCGTTTCGCTAAATCGTAACTTAAGGTTG
GAACGATCTCATTCTCACGCAGGCGATATACGCTAAAGTGTGGGGTTTCCATACTTTCGG
TTGGTACAACAATCACTTGGACATCGTGGCGTTTTTCAATGTCGCTAATCGCCTTGCGTT
TTTCATTTAATAAGTACGAAGCAATTTCCACAGGCACAATAGCGTGAACCTGTACTGAGT
TTTCTTTAATCGCTTCTTCTTCTAATAAACGTAAAATGGAGAGTGCAATCGACTCGTTAT
CACGAATTTTTCCTGTACCTTGACAGCGAGGGCAAACGTGTGATGACGCTTCACTTAATG
ATGGACTTAAACGCTGACGGCTCATTTCAAGTAATCCGAAACGAGAAATGCGTCCAAACT
GGATTCTTGCACGATCTTGGCGTGTCGCTTCACGGATACGATTTTCCACTTCACGTTGAT
GACGAACTGGGGTCATATCAATAAAGTCGATCACGATTAAACCGCCCAAGTCACGCAAAC
GTAACTGACGAGCAATTTCGTCTGCCGCTTCTAAGTTGGTATTTAATGCTGTTTCTTCAA
TGTCTCCACCACGGGTCGCACGAGATGAGTTGATGTCGATAGCTGTCAATGCTTCGGTTA
CATCAATCACAATAGAACCGCCTGACGGCAAACGCACTTCACGTTGGAATGCTGATTCGA
TTTGGGATTCGATTTGATAGTGACTGAACAACGGTACTTCACCTTCATACAGGCGAACAC
GGTTGATAAAATCAGGACGCACAAGGCGGATATGATTTTTTGCTTTCTCAAATACCTTAC
GATTATCGATCAAAATCTCACCAATATCACGACGAAGATAATCACGGATTGCACGCACAA
TCACATCACTTTCTTGATGAATTAAGAACGGTGCAGGGAGAGATTCTGCCGCTTTTTTGA
TTGCCTCCCAGTGATGTAATAAAACTTTTAAGTCCCATTGTAGCTCTTCAGGGGATTTAC
CCACCCCAGCAGTACGCACAATTAAACCCACATCTTCAGGTACATCTAAGCAATCTAACG
CTTCTTTCAGCTCTAAACGCTCGTCCCCTTCAATACGACGAGAAATACCGCCAGCACGAG
GGTTATTTGGCATTAAAACAAGATAGCTACCAGCCAAAGAGATAAAGGTCGTTAAAGCCG
CCCCTTTATTACCACGCTCTTCCTTGCTGACTTGAACAATAACTTCCGCCCCTTCTTGAA
TAATATCTTTTATGTTTGGGCGACCTTGGAATACATAACCTTGAGGGAAGTATTCACGAG
AAATCTCTTTTAACGGAAGGAAACCGTGACGCTCTGCACCGTAATCAACGAATGCTGCTT
CAAGACTGGGTTCAACACGGGTAATTTTACCTTTGTAGATATTCGCTTTCTTTTGTTCGT
GTCCTGGGCTTTCAATATCCAAGTCGAACAGTCGTTGCCCATCAACAAGGGCAACACGCA
ACTCTTCTTTTTGAGTTGCATTGATTAACATTCTTTTCATTGTGTTTTCTCATTTTATTT
TTGTTAGTGCTATTCATAGGGTTTGGGTTTGTATTTTTGCTAATCTGTCAATCTCCCGAC
TGTCTAAGGACAAACTGACGTGAACCCTATGATCTAAGGTGATCTGTTTTATGTCTTACA
CTCAAAATCTGACCGCATAATCAATCACGATATTTGCATTTTTAACCGTTGCAAGCGGTA
CTTTTGTCTGATTTTCTACAATTTTATTCAGTAAAATTCAATAGACAGAAAAAGCGAGTC
ATTATGGCATTTTAAGAGAAAAATAGAAAGGCAAAAGTAAATAACGTACCATAAATAACA
TTGAATGTATTTTATACAATGTTTGCGGCTGCTAACGAAAAAGGTAGTCTCTCTAATAAC
TTCTGATGAATCTGACCAAATGCCCCATTACTCATCACTAAAATATGATCCGTTGGTTTA
GCTTCCTTGACAATCAATTCCACTAATTCATCTAGGCTTGCCGACCATTGTGCCGGCTGG
CTTAGTGCATCTGTAATCGTGCTGACTTGCCACGGAATGGTATCGGGTTGATAAACAAAG
ACGGCATCAGCGTCTTTTAACGATGGAGCAATTTCCTCTTTGTGAACGCCCATTTTCATT
GTGTTTGAACGGGGTTCTAATACTGCCAAAATGCGTTGTTCTTTACCTACTTTGCCACGA
AGTGCGTCGATGGTTGCTAAAATAGCGGTTGGGTGGTGAGCAAAATCATCATAAACGGTA
ACGCCATTCACTTCCCCTTTGACTTCTAAACGGCGGTTGGCATTGATAAAGCTGTTTAAA
CCTAAACAGGCTTGCTCAACGCTTACCCCCGCGTGATGTGCTGCGGCAATCGCCATTAAG
CCATTGTGCATATTGTGAGCGCCGAGCAAGTTCCATTCCACTTCCCCTGCTTTTTGCTGT
TTATGGTAAATCGCAAAATGGGAGTAATCCGAACTTAACGGCTCGGCGTACCAATCTTGA
TCTTGCCCGATAAATTGCTGCTCGCTATAACAGCCCATTTTTAAGGTGTTTTGGACATTT
TCATCTGATGTTGCCGATAAAATGCAGCCATTTTGTGGCATTGTGCGGATAAGATGATGG
AACTGGCGTTGAATTGCTTTTAAATCATCAAAAATATCTGCGTGGTCAAAATCAATGTTG
TTGATAATTAAGGTTTTTGGATTGTAATGTACGAATTTAGAACGTTTGTCAAAAAAGGCT
GAATCATATTCGTCCGCTTCAATCACAAAGAAATCGCTTGAGCCTGCACGAGCTGAAATA
CCAAAGTTGCCTGCAACACCGCCGATTAAGAAACCTGTATCAATGCCAGCTTGATCTAAA
ATCCAGCTTAACATTCCCGTTGTGGTAGTTTTGCCGTGCGTGCCTGACACAGCAAGCACC
CAACGATCTTTGAGTAAATGATCTCTTAGCCATTGTGACCCTGAAGTGTATGGCAAGCGG
TGATTTAAGATATGTTCTACGCAAGAATTACCACGGCTAATCGCATTGCCGATAATAATC
ATATCGGGAACAGGATCGAGCTGTGCAATATCGTAATGGGGGATAATTTCAATGCCACTT
TTTTCCAAAAAGGTACTCATTGGTGGATAAACATTGGTATCTGACCCTGTGACTTTATAA
CCTAACTCTCTTGCAATAATCGCCACGCCACCCATAAAGGTTCCGCAGATCCCTAAAATA
TGAATATGTTGCTGTTTCATAGCATTCCTTACATAAAAATTGTGAACAGTATCACAAAAC
AAAACTTTACTCGAAAACAGGGTTTCAATGGGCGAGTATAATAAAGCAAACTGTATTGAA
TAGCTAATAAGGAGATAAAAAATGAAAACATTAGGCGAATTTATTGTTGAACGCCAAGCA
GAATATCCAGGAGCTACGGGGGAACTCAGTGGTATTCTATCTTCCATTCGTTTGTCTGCA
AAAATCATTCACCGTGACATTAACCGAGCAGGTTTAACCCAAGATATTTTAGGTGTATCT
GGCGATGAAAACATTCAGGGCGAAACCCAGATGAAGCTCGATGTATTTGCCAACGAAACA
ATGAAAAAAGCATTAATTGCTCGTGGCGATGTGGCAGGATTTGCATCTGAAGAAGATGAT
ACTTTCGTGGCGTTTGATACAGAACGTGGTAGAAATGCAAAATACATTCTAATGACAGAT
CCCCTTGATGGTTCGTCCAACATTGATGTGAATGTGTCTGTCGGAACAATCTTTTCGATC
TACAAACGTGTATCACCGATTGGCACGCCTGTGACGATGGACGATTTTTTACAACCTGGG
CGTAAACAAGTTGCGGCAGGCTATGTGACCTATGGTTCATCAACAATGTTAGTTTATACG
ACGGGTAATGGCGTAAACGGCTTTACCTATGATCCTTCTTTAGGTTTGTTCATTCTTTCT
CACCCAAATATGAAAATGCCGTTTGAAGGCAAATATTATTCGATTAACGAAGGGCAATAT
CTCAAATTCCCAGAGGGCGTGAAGAAATTCATTAAATTCTGCCAAGAAGAAGATAAAGCA
ACGGGGCGCCCATACTCTTCTCGTTATATCGGCTCATTGGTTTCAGACGTCCACCGTAAC
TTGTTAAAAGGCGGTATCTACATTTATCCAAGTACGAAAAGCCACCCGAACGGTAAATTA
CGCCTACTTTACGAAGGCAACCCGATGGCATTTTTAGCTGAACAAGCTGGTGGTATGGCG
ACAGACGGATTTAATCCGATTTTAGATATTAAACCGACAGAACTACATCAACGTGTGCCG
TTCTTTGTGGGTTCAACAGCAATGGTCCAAAAAGCGGGTGAGTTAATGGCTGAATTTCGC
TAGTAAATAATGGAAAGAAACTCACCGCTTGTTTACGCAAGCGGTGAGTTTTTTATATCA
TTTTGTTATAAAGACCACATTTTTGTTCTTTACCTTCAATAAAATAATCAGTATCTTACT
CGCAATTTTTCACTCTTTATTGGAGATATTATGAAATTAAATACAAAATTCTCTCTCTTA
GCCGCAACATTATTGGTTTCAACCGTTGCTCAAGCCGCAGATAAAACGTTTATTAACTGT
GTTAGCCGTTCACCAACAGGCTTTAGCCCTGCATTAGTGATGGACGGGATTTCTTATAAT
GCAAGTTCACAACAAGTGTATAATCGCCTTGTTGAGTTTAAACGTGGTTCAACAGATATT
GAACCTGCTCTTGCAGAAAGCTGGACAGTGAGTGATGATGGTTTAACTTATACCTTTAAT
TTGCGTAAAGGTGTGAAATTCCACTCAAATAAAGAGTTTACCCCAAGTCGTGATTTTAAT
GCGGACGACGTAGTATTCTCATTTCAACGTCAGTTAGATCCAAATCACCCATATCACAAT
GTATCTAAAGCAACTTATCCGTACTTCAAAGCAATGAAATTCCCAACATTGTTGAAATCA
GTGGAAAAAGTTGATGATCATACAGTGAAAATTACTTTAAATCGCCAAGATGCGACATTC
CTAGCAAGTTTAGGCATGGACTTCATCTCGATTTATTCAGCGGAATATGCAGATAAAATG
TTAGCGGCAGGCAAACCAGAAACCATTGATACAACCCCTATTGGTACTGGTCCGTTTGTG
TTTGCAGGCTATCAAGTGGATCAAAAAAGCCGTTATTTAGCACATAAAGAGTATTGGAAA
GGAAAAGCCGATATTGACCGCTTGATCTTTGAAATTGTCCCTGATGCTACGGCTCGTTAT
GCAAAATTACAAGCGGGTGCTTGTGACTTAATTGATTTCCCAAATGCAGCGGATCTTGAA
AAGATGAAAACCGATCCAAAAGTGAATTTACATTCTCAAGAAGGGTTAAATATCGCATAT
ATTGCGTTCAATACTGAAAAAGCGCCATTTGATAATGTGAAAGTACGTCAAGCATTAAAC
TATGCGGTAGATAAAAATGCCATCATTGATGCCGTTTATCGTGGAGCTGGTGTTGCTGCG
AAAAACCCACTTCCACCAACAATTTGGGGCTATAATAACGAAATTACAGGTTATGAATAT
AGCCCAGAAAAAGCAAAACAGTTATTAAAAGAAGCTGGCTTTGAAAATGGTTTTGAAACG
GATATTTGGGTACAGCCTGTGGTGCGTGCTTCTAACCCGAACCCACGTCGTATGGCGGAA
TTAGTGCAAAGCGACTGGGAAAAAGTGGGCGTGAAATCAAAACTGGTTAGCTATGAGTGG
GGCGACTACATCAAGCGTACTAAAGCAGGTGAATTAACAGCTGGTACTTACGGTTGGTCG
GGAGATAATGGTGATCCTGATAACTTCTTATCGCCATTATTCGGTAGTGAAAACGTGGGT
AACAGTAACTACGCTCGCTTCAAAAATCCTGAATTAGATGCGTTATTACACAAAGCGGTT
GGTTTATCTGACAAGGCAGAGCGTGCCAAAATTTATGAACAAGCACAGGTATTGTTAAAA
GAACAAGCCCCTTGGATCAACGTAGCACACTCAATTAACTTTGCCCCAACAAGTAAACGT
GTTCAAGACTATAAACAAAGCCCATTTGGTTATACTTACTTATATGGTACGAAGTTGGCG
GATTAATCTGTCTTAACAGGAAAGGGAAGCAATAAGCTTCCTTTTTCATTTCATTACCGA
TGAGAAGATAAATCAGCTATAATTCTTCCCAAAAGTAAAGAAATAAAATACACATCTTAA
ATAAGGGAGAATATATGGAAATTAAATCGTCACGGAAACGCTTAACCCTCAATGATATTG
CACAACTTGCGGGTGTATCAAAAACCACAGCAAGTATGATCTTAAATGGGCAGGCAGAAC
AATTTCGCATTAAGCCTGAAACCCGCCAAAAAGTTGAAGAAATCGCAAAACAGCACGGTT
ATCGTGCAAATGCTTATGCAAAAGCACTTAAACTACGTCGCACCAATGTTATTGGTCTGG
TCATTCCTGATTTAACCAATTATGGCTTTGCCTCTACAGCAAAGACTTTAGAGAAATTGT
GCCGAGAGAATGGTTTGTACTTAGTCATTGCTTGTTCTGATGATAATCCTCAACAGGAGA
AACAAGCGATAGATCGTTTACTTGACCGTCAAATTGATCTCTTAATTACCGCTCCAACAC
ATCAAGATCCAAAATACTATAAATCCGTATTAAAGCACACTCTTCTATTACAACTTGACC
GCTATGTTCCTCAACTTGAATTAGGTTATGTGATTAGTGCTGATACCGAAAAAATTGCAG
AACTAGTATCTCTAACGATCCAACGCTATCAACTTAAAGAATATTTTTATTTTGGCGGTC
AATGCTCACTTTCTCCTAGTGAATCTCGTTTAGCTGGTTTTCGTCAAGGCTTAAAGCAAG
GTAACTTACAAGAAGAAAGCGGTTGGATTTTACATAAAAATTACCAACCTGAATCAGGTT
ATCAGTTGATGGCAGAGCTGGTTGAACGTTTAGGGCGTTTGCCTGAAGCAGTATTTACCG
CGTCTTATACCATTTTGGAAGGTGTTCTACGTTACCTCACTGAACACAAGCAAATGGATA
AACTGTTGAACGGTCAATTACATTTAGCCACTTTTGATGATCACGATTTACTTAACGCTC
TGCCGTTTCATATTCATTCGATTAAACAGAATCATCAACAAATTGCATTTTCGCTGTTTA
ATCTGATACGCCAAAAGTTGCAAGGAAAGCCAATGGAGCAGTTAAAAGTAGAATGTGAAA
TTATTTGGAGAAGATAAGATGATTACAAGTATAGCCTAGATTTTTCTCCCTACAATAATA
GTTAATCCATTCTTGTCTTACTATATTGTAAACAAAAGTTTCCAAAATTCTTTTTTCGGA
GTATCATAAGCGGACAGAACAAAGGCTTATTTTACAAAAGGAAGAGAAGATGCGATTTGC
GATTGAGTGTATTGAACGTGTGGGCGTTGCTCAAGATATTTTAAGTTTATTGGCAACGCA
AGGCATAAATTTAGAAGGGATCGAACTGCAAAAATTAGGCGAAAAAGGGCTTGTTTATTT
GCGTACTGAAGCAATGGAGACTAGCCAGCAAGCTAATTTTGTCAAACAGTTGAAGAAAAT
TCCAAGTATTACTGCTGTTCAAGAAATTCATCATCTTCCACAAGAACGTAAAAATCTTGA
GTTGAGAGCCTTAATTGAGGCGTTGCCTAATCCTGTTTTATCGCTTGATCTCAACGGTAA
AATTGCCTTTGCTAATTCTCAAGCCTGTAAAGTTTTATTACCGATTTATCGCCAGTCGCT
ACCTAAGAAAAAACAAGAGCAAATTCTTTCTCTTGAAGGCGTTGATCTCAACGAAATTAT
CGTCAATCTCAATCGCACCAAATGGTATCAGTGGGTTTTGCAACAAGGGCGTTCTATTTT
ACCGACAACGTTACAGCCAATTTCTCACCCTATTCAATTTAATGATCAAGTATGGCGAAT
GGATTTACTGCCGATTGAATTGTGGGAGGCGGCACAAAACCGACCGCTTGGGTATGTTGT
TACTCTGCAATCTCAGCAAACAATGCAACTCGATTTACGTCAATTTATGGCAAATCAAAA
CAGTGATTTCGATCATATTTTGACGAAGAGTGCCAAAATGAAAGCGGTGATTGAACAAGC
CAAGAAATTTGCGACACTCAATGTGCCTTTGCTTATTCAAGGCGAAACGGGAACAGGTAA
AGATTTGTTTGCCAAAGCGTGCCACCAATTTAGTTTTCGTCGGGATCAAAAATTCATTGC
CGTTAATTGTGCTGGATTGCCTGAAGAAGAGGCTGAGAGCGAAATGTTTGGACATCACGG
TGGCGACCGTACGCACGTTGGCTTTTTTGAGTATGCCAATGGCGGAACAGTATTGCTCGA
CTCGGTTGCAGAACTATCCCTTGAAATGCAAGGCAAATTATTACGTTTTTTGAATGATGG
ATCATTTCGCCGCGTAGGTGAAGATAAAGAAATTCAAGTTGATGTGCGTGTTATTTGTAC
ATCACAAAAACCGCTTGCGACCTTAGTTACGGAAGGAAAAGTACGCGAAGATTTATACCA
TCGCTTGAATGTGCTTACCTTGAATTTACCGCCGTTGCGTGAAAGACAAGGGGATTTAAT
GCTACTGACCGATCACTTTATTACCCAAATCAGTCAGCAACTAGGCATTCGTAAACCGCT
TTACGATGAACATTTTATCAAAGCTATGCAAGCCTATCATTGGTCTGGAAATTTACGCGA
ACTTTATAATGCAATTTATCGAGCTTGCTCTTTAGCTACCGATCAACTTAAAGCGAGTGA
TCTTAACTTGCCTGAAACGGTACCAAGCCATTTTGAAATTTCACATTTAGAGCAAGGTTC
ATTAGAAGAGCTGGTTAATCGTTTTGAAGCCTCACTGTTACGCAAGTTCTATACGGAATA
TCCAAGTACGCGTAAATTGGCTCAACGCTTAGGTGTTTCACATACTGCAATTGCCAATAA
ATTGCGGAGTTATGGGATCAGCAAATGATGAAACAACTTATGCTATGGGGATTTGCATTT
TTAGGCACATATCTCACCGCTTACGCATCTCCTAAAATTCCACAAGCGTTACTGACAGAC
AGTCTGGTTTACTGTACCAGTGCCTCTGGTTTTTCTTTTAATCCTCAAAAAGCCGATGTT
GGTTCAAATATGAATGTCGTTACAGAACAGATTTACGACAAACTGATTGAATTTGATCCC
GAACAAAACCAGCTGAAGCCTGCCCTTGCAGAACGCTTTGAAATGAGTGAGGACGGTTTA
ACCATTACGTTATATTTACGCAAAAAAGTCTCTTTTCATCATACAAAATGGTTTACGCCA
ACACGCTATTTGACAAGTGAAGATGTGATCTTTTCTTTAAATCGAATTTTAGGCAAAGTT
GGGGAACTGCCTGAGCTTAATCGAGAAGTACAACATCAAGTTCGTCACCGAATTGCAGAC
CGCACCCATTTCTCTTATTTTGAAAGTGTCGATCTTGCTAATCAGATCGTCGAGATTTCA
GCGCCTTCATCGCATATCGTTAAAATTCGTTTGGCACAGCCTGATAGCTCAATTTTGGCT
CATCTTGCCAGTCAGTATGCGGTGATTTTATCGAAAGAGTATGCCTTACAACTCAATGCC
GATGATAATTTAATGCAACTGGATATTCTGCCTGTTGGCACGGGGGTATATCAGCTTGAT
AATTATGTACAAAACGATTTTGTTCGCTTACAGCCTAATCCTCGCTATTGGGGCAAAAAA
GCCAATATCAGTAATTTAGTGGTGGATTTCTCTACCTCTGGCACAGGGAGAATGGCAAAG
TTTTTGAACAACGAGTGCGATATTTCTGCCTTTCCAGAACCAAGTCAGCTCTCTATTTTG
GATAAAACGCAAGGCTATGTAATTGAAACGGCTGGGGCAAACCTTGCCTTTTTAGCCTTT
AATTTCCGCCAAGATAAAATGAAAGATCCAGCATTACGCCAAAAAATTGCGACAAGTATT
GATCGTGAGCGTCTGGCGCGTATTCTGTTTTACGGCGTTGCTGAAGTACCACAAAATGTA
CTGCCGAAGGCGTTGTATGCGCAAGAAAATCCAACAAGCTACCCTTATTATCCGCCTGAT
ACGAGTAAAAAAATGGAGGAAACAGACCGCTTAACGCTATGGGTAATTGATGAGAAACGT
GTTTATCACTTGCACCCGTTAAAAATGGCGGAATATCTGCGTGCAGAGTTGGCGAAAGTG
GGGATTACACTCAATGTTCGCCAAGTGAGCCGAGCCTATTTAACTCAGCAACTTGAAAAT
CATCAGGCAGATTATGATTTAATTCTAAGTGGTTGGTTAGCCAATAATTTTGATCCTGAT
AGTTTTCTCTCTTCGATTTTAAGTTGTCGCTTGCAAGATGCGGTGACCAATCTATCTAAT
TGGTGTAGCGTGGAATTTGATGAATTGCTTAAATTAGCAAGAACCGCTGAAGATCCACAA
AGCCGAATGCAATATTATCAACAACTTCAAACTCTACTTGAAGAACGCTTACCGCTGTTA
CCTTTGGTGAATGTCAAACGGTTGTTAGTTGCCAATAACAGCGTTAAGAATGTCAAAATC
AGTGCGTTTGGGCAGGTTAAATTATCTGACATTAAGGTGAAATAAAATGTTGTTCGTTCT
TATTCGTAAGCTCTTGTTAATCATCATTTCACTGATGATTTTATCGCTTATCAGTTATTT
TATTTTGCTGAGAAATCCGCATTATTCCGTCATTGAACAAGGCTTCTCAGGCTATGCAAT
TTATTTGCAACAATTGCTTGAAGGGAATTTAGGCGTTAGCGAAATGACAGGTGAGCCTTT
AACGAAATTAATTTTAAATGTCTTTCCAGCCACGATCTCGCTCTGTTTATCGGCTATGTT
ACTTTCGTTGATGCTAGGCATTCCGCTTGGCTTTTTTGCGGCGCTACAACGGCAAAATAT
GATTGGCAAACTGTTAGGCTCACTGGGGTCATTAAGCCTTGCTGTGCCTGTATTTTGGCT
TGCCATTGTCTTATTGGCGTATGCTTCTAGCCATCATTGGGCAATTTCAGCTGTCGGCGA
ACTCCACCCCATTTATGCGGTACCAACAATCACAGGCGTTAAAATTTTAGATATTTTTCT
TTCAGATGCACCATATAAATTAAAAATGATGCAAAGCGCCTTGCATCATCTTGCACTGCC
TACCCTTGTATTAGCCGTGCCAGCGACGTTAGAAATTATCCGAATGACAAAACAACGTAC
GGAATATGTGCTGAAACAAAATTATGTCAAAGTCGCTCGTACACGAGGCTGGTCGCCACT
TAAAATCTGGTGGGTGCATATTTTACGCAATACCTTGCCTCCACTTATTCCGATGATCGC
AAGAAATATCACTTTAATTTTCGCCTTTGCTATGCTTGTCGAAAATGTGGTGAGCTGGGG
AGGCGTAGGACGTTGGATAGTTAATGCCCTTGCACTAAAAGATTACAATGCGATTTCCGC
AGGCGTGCTTGCGATTGGTATTTTTGTTCTCAGTGTGGATTTACTGGCAAGCCTATTAAC
TACCCTACTTGACCCATCGCAGAAAAAAGATTGGTATGTCAAGGTATAAGAAACAATGGG
GACTTTTAGGGGTGCTATATCTCGTGCTGTTAAACATTTTTTACTCTGCTAATACGCTTT
GTTTTCTGCATTTAATTTAGAAAATAAAGTTTGTTGTGTCTCATTGTATCTACTCATTCT
TCCGTGCATTTGCTATACTTTTATCCCTCTAATTTATTTATTCATCGGATACTGTAATGC
AATTAAAATCCTACCCAGCGCCAACCTACGCACAACGTGCCAAAATCGCGTTTCAATATA
TGATGCCACAGCTATATTTAACCCAAACCGCAGGCTGGCTTGCGGAACGTAAATGGGGGG
CAATCACTCATTTCATCATCAATGTTTTTGCGAAAAAATACCAAGTCAATTTAGCAGAAG
CCGAAAAGACTAATGCTTCTGATTATGTATCATTTAATGAATTTTTTATTCGTCCATTAA
AGGAAAATGCTCGCCCGATTAACCAAGATCCGCAAGCACTCTGTTTACCTGCGGACGGTT
GTGTGAGTGAGTTGGGTAAAATTGAAGAGAACCAATTATTACAAGCGAAAGGTCACCAAT
TTAGTTTAGAAACATTACTTGCTAATGATCTTAATCTGGCAGATAAATTCAAAAACGGCA
ATTTTATTACCACTTATTTATCGCCAAGAGATTATCATCGTGTGCATATGCCGTGCGATG
CAACATTGCGTAAGATGATCTATGTGCCTGGTGAGCTGTTTTCGGTCAATCCATTTTTAG
CAGAACACGTTCCAAATCTTTTTGCGCGTAACGAACGTGTGATTTGTGAATTTGAAACGG
CATTTGGCCCTATGGTGCAAATCCTTGTAGGAGCAACCATTACCGCAAGTATGAGTACTG
TTTGGGCTGGAGTAATCAATCCGCCAAGAGCAAAAGAGGTGACGGTTTATGAATATCTCA
CCACAGGTGAAACCGCAGTACATCTGAAAAAAGGGCAAGAAATGGGAGCATTCCGTTTAG
GCTCTACGGTGATTAACTTGTTCCCGAAAGGTGCCGTGGAGTTGGAAGCTCACTTAAAAG
CAGGCGAGACAACCAAAATGGGTGAACGTTTAGGTAAAATAAATCTCTAAAAGTGGGGCG
TTCATATACGCCCTTTGTTATGTGTAAGGAAAACAGATGAAAGCCAAGTTACTTATTCCA
CTGATTGTTTTTTTAGGGTTAATTATTACCTTTACTATTCAGCTTCAACGCAATGCCAAT
GGAGAAGATCCAAAAGCACTTGAGTCTGCTCTCGTAGGTAAAACTATCCCAGAATTTAAG
TTAGAGTCGTTACACGAAGCAACACAGATGTTAGATTCATCTGTGGTTAAAACAGGAACG
CCACGCTTATTAAACGTATGGGCAACCTGGTGTCCAACTTGTTTTGCTGAACACCAATTT
TTAACTGTTCTTGCTAAACAAGGGGTTGAAATTGTCGGGATAGATTACAAAGATGAACGT
GCTAAGGCCTTAAAATTTTTAAAAGATTATGGTGATCCTTACAAAGCCATTGTTTATGAT
CCAAAAGGCTCTTTAGGGTTAGATTTAGGGGTTTATGGTGCGCCTGAAACCTTTATTATT
GATGGTAACGGTAAAATTCATTACCGCCACACAGGAGATGTGAATGAAAAAGTGTGGAAT
GAAGTGCTAAAACCAATGTATGAGAAATTGAAGTAATGACTATGAAGAAATTATTTGCAC
TCTTATTGCTTGTCTCCGCATTAAGCATAGCTTCGACGGATATTCAGCAATTTGATAATG
CACAGCAAGAATCTGATTATCGTGCGTTAATCCAAGAGCTACGTTGTCCCCAATGTCAAA
ATAACAATATTGCAGATTCAAATGCAACCATTGCGACAGATATGCGTAACAAAACCCTTG
AGCTATTGAAACAAGGTAAAAGTAAAGATGAAGTCGTTGGCTATATGGTGGAACGTTATG
GTAATTTCGTTACCTATGATCCGCCTATCACACCAGCTACCATTCTACTCTGGCTTATGC
CGTTATTATTAATTGGGGTAGGTTTAGGCATTATGTTTAAACGTAAAAAGCGTGTACAAG
CGGTCAGTTCTGAGCAGAAAAATGCAAATGTGGTTGATACAGCTCGCCTTAATCAGATTT
TAAACGAAAAGGATAAATAATGAATTTTTGGATTTTAGTCACGATTATTACGCTGATTAT
TGGCGTAGTGGCGTTCTACCCTTTATTGAAACAGCGTCAAAATTTAAGCACACAAAAGCG
TGATAGCCTCAATAAAGCCTTCTACTTTGACCGTTTAAAAGAAGTGGAACAAGAAGCGGA
AGCAGGTATTATTGAAGATAGCGAGCAGACGAAGCTCGAACTTCAACAAAGCCTGCTTGA
CGATATTCCTGAGCATCAAACACAAGCGGTAAGTTCGACAAAATCATTTGGACATCTTGG
CAAATTATGGTTTATCGCCTTGATTTTATTGATTGGCGGTATTAGTGCTGGGATCTATTG
GAACATTGGTTCGTGGTTTAGTGGCACAATGCTTGAAATGAGCCACAAAAAGCTTGATTA
TTTTTATGAAAGAGTAAAAACAGAAGAAACCGATCCCCTTTCAGAACAAGAGCTGAACCA
ATTTGCAATGGCACTGCGTGTTGAGCTACAAAAAAATCCGAATGACGATAAACATTGGTT
TATGCTAGGTCAGTTAGGAATGGCGTTGGATAATGGACAGCTAGCTCTTGATAGTTTTGC
TAAAGCGAGCAAGCTAAAACCAGAGAATATGCAGTATAAGTTACGCCACGCTGAAATTTT
ATTGTTCTCTGAAGACCCAAAAGATAAATCACAAGGTGAGTTATTGCTCAAAGAAGTGAT
TAGGGCAGATCATACAAATACCAATGCCTTGAGCTTATTGGCTTTCCGTGCGTTTGAACA
GGAAGACTATAAAATGGCGGCAATGACGTGGGGAATGATGTTGAAGCTAATGCCTGAAGA
TGACCCTCGTCGTCCTACGATTGAGCGTAGTATTCAATCTGCGTTGTCGATGATAAAATC
AGGAGAAATAAAAACCCCCTAACTCACCGCTTGTTATTTTATAGACTAGATGTAATGCAA
AAACCTCTCGCAATTTTTTTAATGGGACCAACAGCATCGGGGAAAACCGATCTTGCCATT
GCCCTACGTCAGCAGATTCCTGTTGAGGTAATCAGTGTTGATTCCGCCTTGATTTATAAA
GGTATGGATATAGGCACGGCTAAGCCGAGTAAGGCTGAACTCGAACTTACCCCCCATCGT
TTAATTGATATTCTTGACCCATCAGAAAGTTATTCTGTTATGAATTTTCGTGAAGATGCG
TTACGAGAAATGGCAGATATTACGGCTCAAGGTAAAATCCCCTTGTTGGTGGGGGGTACA
ATGCTTTATTACAAAGCATTGCTTGATGGCTTGTCGCCATTGCCTTCGGCAGATCCAGAT
ATTCGGGCAGAAATTGAAGCAAAAGCAGAGCAAATCGGTTGGGCAGGTTTACATCAAGAA
CTGGTTAATATCGACCCGATTTCGGCTAAGCGGATCAACCCTAATGATAGCCAGCGTATT
AATCGGGCGTTAGAGGTCTTTTATATTTCGGGAAAAACAATGACGGAACTCACCGCTCAA
CAGGGTGAGGCTATTCCTTACGAGATAATGCAGTTTGCGATAGCTCCCCAAGAGCGAGCT
GTGCTACATCAACGGATTGAACAACGTTTTCATAAAATGATCAATTTAGGTTTTGAACAA
GAAGTTCGACGGCTTTATCAACGAGGCGATTTAAATGTTGATCTGCCTTCTATTCGCTGT
GTCGGTTATCGACAAATGTGGGAATATTTGGAAGGTCAAATTTCTCTTAATGAAGCAATC
TTTAAGGGAATTTGTGCAACTCGTCAGCTTGCTAAACACCAAATCACTTGGCTAAGAGGT
TGGACGAGTGAGCTAGAATGGCTTGATAGTTTAGATCCTGAAAATTCTTATAAAAAAATG
ATCGAAAAAGTACAGCAAAAGCATTTGAAACTGTGGTAATATCGCAATGCCTTTGGCAAA
GCATTAAACAACAATAATTAGAAGGAACATAAAATGGCAAAAGGTCAATCTTTACAAGAT
CCATACTTAAATGCACTTCGCCGTGAACGGATTCCAGTTTCCATTTACCTCGTGAATGGC
ATTAAATTACAAGGTCAAATTGAGTCTTTCGATCAATTCGTTATTTTATTAAAAAACACA
GTGAGTCAAATGGTTTACAAGCACGCAATTTCAACCGTTGTGCCAGCTCGTGCGATTTCT
CACAACAATAACTCTAACCACGCTCATCAAGCCGCACCAGTGCAATCTGCTGAAGTGGTA
GAGAAAGTGGAATAATTTTATTACTACGTTAGACCTCTTGAATGAACCAAACACAGCAAA
TTCTGTGTTTGGTTTTCCGTTGCCTGAAAAAACACAAAACACGCCTGACAAAGAGCGTGC
TATTGTGGTACATCTTTATCTCTCTCAAACTAAAGATGTAGAAAATCTGATGGAATTTCA
AACTCTTGCCGAGTCCGCAGGGGTAGAGGTTGTCGCTACATTGACAACCACACGTTCCGC
ACCCCATATCAAATACTATGTTGGTCAAGGTAAAGCCCAAGAAATTGCGGATGCAGTCAA
AGCCTTTGATGCTACGGTAGTGTTGATTAACCACCAACTCAGCCCAGCTCAAACGCGTAA
TCTACAATCCCTTTGCGATTGCCGAGTGGTGGATCGTACAGGCTTGATTTTGGATATTTT
TGCCCAAAGAGCAAGATCTCACGAAGGTAAGTTACAAGTCGAGCTGGCACAGCTTCGCCA
TTTATCCACTCGCTTAGTCCGCCGTTTAGGTAACCAAGATCAACAAAAAGGCGGTGCGGT
AGGATTACGAGGCCCAGGGGAAACCCAGTTAGAAACAGATCGCCGTTTAATTAAAGTGCG
TATTCAGCAGTTACAAAACCGCTTGGAAAAGGTAAGTAAACAGCGTGATCAGAACCGCAA
AACTCGTCAAAAAGCAGACATTCCAACCATTTCCCTTGTGGGTTATACCAACGCAGGTAA
ATCAACCCTATTTAATGTGATTACTGATGCAGGTGTTTATGCGGCAGATCAACTGTTTGC
TACCCTTGACCCGACATTAAGACGAATTCAAATTCAAGATGTTGGCACAGCGATTTTGGC
AGATACCGTTGGCTTTATTCGCTTTTTGCCCCACGATTTAGTTTCTGCGTTTAAATCCAC
CTTGCAAGAAACCACAGAAGCGACATTGTTGCTACACGTTATTGATGGTGCAGACGACCG
TAAAAATGAAAATATTGATGCAGTTAATCAAGTGTTAGATGAGATTGAAGCATTAGAAAT
TCCGACCTTGCTCGTGTATAACAAGGTGGATCGCTTGGACAGCATTGAGCCACATATCGA
ATACAACGATGACGGCAAACCTGTGGCGGTTTATCTTTCGGCACAACAAAATCAAGGCAT
TGATCTGCTATTTGAAGCAATGCGAGTCAGACTTAAAAACGAGCTGGTCTGTGAAAGAGT
ACTGCTACCCACAACAAGCGGTCAGATTTACACTAAATTTTACCAACAGCAATGTATCAA
ATCAGAGCGTTTCACCGAATTTGGCGATCGTTTAGTGGAAATTGAAGTCGATAAAATTCA
ATGGCAAAAGTGGCTTAAACAATACCCTGAACTAACGGAATTTGTTGAGTTTGCGAAATG
GGAAGCAGAGAGTTAATATTGACCTAAAAACAAAATATCGAGCGTATCTCACCGCTTGGT
TAAGGAAATAAGATGACGAAACAATTCAAATTAATCGGTTTTGACCTAGATGGAACGCTA
GTCAATAGCCTGCCCGATTTAGCCTTATCGCTTAACTCTGCCTTCGCCGAAGTTTGCTTG
CCACAAGCCTCTGAAGAGCTTGTTCTGACTTGGATCGGCAATGGGGCTGATGTGCTTTTT
GCGAAAGGAATGGAATGGACAGGAAAAGCAGACGAATTTTCACAGGACGAATTAGCCCAA
ATTAAACGCCGATTTGGTTATTTTTATGGCGAAAATGTCTGCAACATCAGCAAGCTCTAT
CCTAATGTCAAAGACACCTTAGAAGCACTCAAAGCACAGGGTTATATTTTAGCAGTAGTA
ACAAACAAACCAACTAAGCACATTTTGCCTGTATTGCAAGCCTTTAAAATCGATCATCTC
TTTTCTGAGGCTCTTGGTGGACAATCTCTGCCTCAAATAAAACCACACCCAGCCCCACTT
TATTACCTTTGTGGCAAATTTGGTTTATATCCCCACGAAATGTTATTTGTCGGCGATTCT
AAAAACGATATTCTGGCAGCGAAAGCGGCTGGTTGTAAAAGCGTGGGTTTAACCTATGGC
TATAACTACAACATTCCTATTAGTGAGTCTGAGCCTGATTATGTTTGTGAAGATTTTGCT
GAGATTTTGAAAGTCATACGCCAGTAACTAGTAAGGTAGCATTTGAATAATAGGCATAGT
AGGCAAATTTATTACCCATCTATCAAAAATTATTGGCATAGTAGACAAGAGTGTTTTTTT
GCAAACTATGCCTCTAATGAACAAACGTTGAACAGTTCTAATGGAACAGTGATATTTTTC
GGATAATTGTTTATAGGTTTGTTTTCCTATTGTGTAATCATCTATTGGATTTAATTTATT
TGTGGAAGAAAATGTTTTATGGCAGGACGAACAAAAGTATCTCTGAATATTATTTTTATT
TCCATACTTTTGGATATTGTTCTTAAGGCAAAAAGGACAGGTTTTTATTCATATTTCAAA
AAGTGGCTTAAAGCCTTATAGTACCAGGCTTTAAGCCACTTTTTACCAACGCTTTTGTCT
ACTATGCCTAATCATATCTAATGATATCAGCGGTAAAACATTTAATAATGTAATAATCAT
TATATCTGTTTTTGATTTTCAGCCCACCAAGCTGCACCTATCAATCCAGCATCTTGGGCA
TAATAAGCAGGAACAACATCAGGGCGATAAATTTCAGGCATTTCGGAAAGGAAATGGGTT
ACTCTGGCTAAATAACCTTCTGCTAATCCAACACTTCCGCCAAGAGCAATTCGTTGAATA
TCTAAGTTAATTTTGAGATCGGCAATTAAGTGAGCAATCGCTTTTGCAGATTTATCCACT
AAAGCAGCCGCTTGTGGATCGCCTGCTCTAAAGCGTGCAAATACTTCAGGCGGTTCGCAC
GGGTTATCCCATTTAGCTGCATCACGAGCAATCACACGCCCTGCAGCAACGGCTTCGACA
CAGCCGACACGTCCACAGCCACACACTTCCCCATTTGGATCAGCAAGGCTATGTCCGATA
TGTCCAGCTACGCCGTTTGTGCCAGTAAAGAGTTTGCGATTTAAGATAATACCGCCCCCT
ACACCTGTCGAAACGGTAATAAAGGCAAAATTTTCAATGTCATCTTGACGTAAAAATTCA
GCACAACCCGCCGCTTGGGCATCATTTAACAGTGTAATCGGCTTGTCCGTGTGTTTGGCA
ACGCTTTGCTCAAGAGGAAAGAATGCCAGATTGCCTAAATTTTTCGGGTTAAGTGCGGTT
AGAATACCCTTTTGAATAATTCCCGTTGAAGCCACCGAAACCTGATCAAATTTCCCTTTG
AACTGCGTTAAAATTTGTGCCAAAGCACTGTCTAGAGCTTCTGCACTTGGATTTTGTGGC
GTGTGAATTTGTGTACGTTCCGCCACAATCGCATCTTTTCCCTTTAAGGTAACAAGAGCA
GCGGCGATTTTTGTTCCACCCACATCAATGGCTAAACAAGCGGTCATATTAGGCTCCTGT
TTTGCGATTATCAATGGCGGTCACAAACCAGCTTACGATATGCTCAAGACGAGTTAAAGC
TGAGCCAACGGTTACAGCATAAGCCCCATTTTCAATCGCAACGGCAGCAAGTTCAGGGGT
ATTGTAACGCCCTTCAGCCATTACCCGACAACCACTGGCGACTAAATCACGCACCAGTTG
TACATCTGGCTCATCAGGGGTTTCACCGCCTGTATAGCCTGACATTGTGCTACCGATTAA
ATCTACGCCTAACTCTTGGCAGTACATACCTTCTTTGTAGTTTGAGCAGTCCGCCATTGA
CATTGCTCCTAACTCTTGGATACGTCTTGCACAGGCTTTAATCGTGGTTGGACGAACACG
ATCTGTACCATCAAAGGCAATAATATCTGCCCCTGCGTGATACAAATCGTCAATATCTTG
TAAGAATGGCGTGATACGAACAGGGCTGTCAGGTAAATCACGTTTTACGATACCTACAAT
CGGCACATCAACGACTTTACGCACCGCTTTTAAATTATCAATGCCTTCAATACGAAGCCC
TGCCGCTCCGCCAATGACTGATGCTTTTGCCATTGCCGCTACAATCTCTGGCGAGTCCAT
CGGACCGTCATCAACAGGTTGGCAAGAAGCAATTAAACCATTTTTTAATTGTTCTAAAAT
TTGTTGTTTGGTTAATCTCGACATAAAAACTCCATTAGCATTAAACAAAAAGAAAATTTA
CTCCAAAGCATACCCCTACAAATGAAGTAATGCAATCAATAGCATTAAAAAGTGAGAGAT
AGATCAAATTTTTCTACAAATAAAAAACAAAACGGTGAATTTATTACAAATTCACCGTTC
AAGATAAGTCGTTATAAAACGAGTTTTAATCGATTATTTAAAAAATTCAACGGCTAAACG
AGCACCGACTTTCGCATTATTTTTCACCAGCTTGATATTCGCTTCTAAGCTCTTGCCTTC
GGTCATTTCAACGATTTTACCGAGTAAGAATGGCGTAATATCTTTACCTATAATGCCTTT
TTCTTCGGCTTCTTTTACTGCTGTATCAATAATACCGTTGATATAACTTGGTGCTAATTC
ATCTTCTTGTGGAATTGGGTTTGCAACGACCACGCCACCTTCTAAGCCTAGCTGCCATTT
CACTTTGATCATTTCAGCAATTTCAGTTAATTCTTCACACGATAACGCCAATGGTAAACC
GCTATCACGAGTAAAGAATGCTGGTAGATTTTTGGTTTTATAACCAACGACAGGCACACC
TTTGGTTTCTAAATATTCTAAGGTTGCATCAAGGTCAAGGATAGATTTCGCCCCTGCACA
AATAACGGTTACGCTTGTTTGTGATAATTCATCAAGGTCCGCAGAAATGTCTAATGTGGT
TTCCCAGCCTTTATGTACGCCACCTAATCCTCCTGTTACGAAGAATTTAATACCTGCAAG
GTGAGCACAAATCATTGTAGAAGCAACCGTTGTTGCCCCTAATTTTTTAGACGCAATAAT
CTGTGGTAAATCACGGCGAGAAACTTTTGCGATCCCTTTGCTGCTACCAAATAACTCTAA
TTCATCATCAGAAAGACCAATACGGATTTTGCCGTCAATGATTGCAATCGTCGCAGGTAC
AGCACCGTTATCACGGATAATTTGCTCAACTTCCCTTGCCATTGCAACATTTTGTGGATA
TGGCATACCGTGAGAAATAATGGTCGATTCTAAGGCAACAATCGGCAAGTCTTGAGCCAT
ACCACGTTGCACTTCATCAGATAAAATAAGGTAGTTATTCATAATAATGCTCCATTTCGG
TTTCTAATTGAGATTTGGTTAAATTTGGTCGAACAGTAAATTCCGACTGAATTGTATGAT
AGGCGTTGGTTAAACCAGCTAAGATCGCTTTGTCTTGCTCATAATTATTAAGCCAAGCAT
AAATAAATGCTCCACTAAAAGAGTCGCCTGCACCTGTGACATCAATCACTTTGTGGCTAT
CCATTTTTTTAACGGAATACCAACGGGTTTCATCCTGAGATGCACTCAAAATAGCTTTAG
AACCTGCGGTTAATACAATTTGTTTTACGCCTTTTGCTAACAATATTTTAGCGGCTTCTT
CAATTTTTTGATCGGTATCTAATAGCATATCTAAATAGGCTGCAAGTTCCCCTTTATTGA
TGATTAAGCAACTTACACCTTGTAAATCTTGAGGAAGACGATCCATTTTCGGTTCGGAAA
CGGCAATCAACACCAAAGGAATGTGATAACCTTCGGCACTTTTGCAAAGGTATTCAATGG
TCGCTTTTGGGCAATTCAGATCAGCCACAATACAACGAGCATTTTTAATTAATGCAGTGT
GTTTATTCAGGGCTTCAGGGGTTAAGCTGTCATAAATCGACATATCCGCTAAGCCTAGAT
ACATTTCGCCTTCTTTGTCTAGTAATGCGGTATAACAGCCTGTAGATTGTCCTTCTACGG
TAATCACATTATTCATATCCATAAACTCAGACGAGAAGGATTTAATTCTCTCCCATTCAG
GATCGTTGCCAACCGTAGAAATAAAGCTCACTTTCTGCCCGAGTCTGCCTAAATTCTCAG
CCACATTACGAGCAACACCGCCAATCGTTGTTGTGGAATTTACTGGGTTTGACGTATAAC
CTCGAAGTTCTTCGTCCGTTTTAATTTTTTTATCAACATTCGCCGCACCAATACATAAAA
TAGCGCTACGCTCATTAAGAACATAAGCTCTGCCTAATAAATATTCTTTCTTTATTAGGG
CGGAAATGATGTTGGCAATCGCTGAACGAGATAATCCCATATATTCAGCGAGTTCTTGCT
GTGAAATGAAAGGGTTTTGACGTATTAAATCTAAAATCGTTTTTTCGTTCTGATTCATTG
CCGAACTCCACTAGGACAAATGTTTTAATGAAAGGACATTTGTCATATTATTAAATCCAT
TAGAAACAGCGTCAATGTCTTTTTCAAAAATTTGTGAACAAGCTCACAAAAATAAAGGCT
GAATCCTGTTCAGCCTTATAGAGTATTGCAAAAAACTTGAAGAATCTAACCGCTTGTATT
ATTGAAGTCGTTTAATCGCATCAATCACGAGATCCCAAAAACGCTCTCGATCTAAAACTT
TTGCCACATAAGTGTTACATTCTTTTGGCGGATAACGGAAATCTGCTACCGTCATTCCAA
GTGTATGTGTTCCTGTTAATTCAATATTCACAGGGACTTTTTGTGTTTCGATAAGCGTCG
GATCAATCACATAAGCTACAGCACAAGGATCGTGAACAGGTGGATAATCAAACCCTTGAG
CCTGTTTATACATTTTGCCGAAGAAGTCTAACAGCTCCACCACAAATTTGGCTAGTTTAG
TATTAATCGCGGCAATACGTTCTACAACATCAGGCGTTGCTAAGGCTTGGTGAGTTAGAT
CTAAACCAACCATTGTCACTTTCCAACCTGCATTAAAAACAATATGAGCAGCTTCAGGGT
CAATTTTAATGTTAAATTCCGCAACAGCGCTCCAGTTACCCGTATGATAACCACCGCCCA
TTAAAACGACTTCTTTTACTCTGTCGATAATTCTCGGCTCTAGTCGTGCCGCAAGGGCGA
TATTGGTTAAGCCCCCCGTTGGTACTAATGTAATAGTTTTTTCGGGGTGGCTCATAATTA
GGTCAATAATGAGTTGAACGGCGTGCTGAGTAACGTGTTGTTGAGTAGCTTCAGGAAGAA
CGGGACCATCTAAACCTGATTCACCGTGAATACTTGGTGCAACTTCAACTTCTCTGACAA
GCGGTCGGATTGCCCCTTTTGCAAAAGGGATTCCCCGAATATTTGCAATTTCCGCAATGG
CTAAAGCGTTTCGAGAAACTTTTTCCAAGGTTTGATTGCCAACCACCGTTGTTACAGCCA
ATAAATCAATATCTGGATTGCCGTAAGCAAGCAAAATGGCAATAGCATCATCGTGTCCAG
GATCGCAATCCAAAATAATTTTTTTACGCATATTATCTTCCTTTAGTTCAGTAAAAATTA
CCGTGGGTAAACTACAATAACTCTAACTCTATAAGGTGTAAAAGAAGCTGGCGTGAAAAA
ATGAGAGCTACTTCACATTTTTGATAAATAAAGTCCATTTTCTGTCAATTTATTTTTTAA
CTATGTAAAAAGTTAAAGATCTTAGTTTGAAAACTTGGTATATTGTGCAGCCCATCATTT
TTGATGAGTTAGTTGTTATAATCACTATAACATTTATCATATATCTCTTCTCTTTCTTTG
AATGGAGTCCTTAAATGGGTACGTTAAATAGTTTATTGGGTATAGTTGTTCTACTAGGAA
TAGCTTTTCTTTTGTCAAATAACAAAAGAGCAATTAACTTCCGCACAGTTTTTGGTGCAT
TAGCTTCACAAATCGGTATTGCCGCATTAATTCTTTACGTTCCAGTGGGTCGTAATGCAT
TAGGTGCAATGGCAGAGGGGGTTGCTAAAGTGATTAGCTATGGTAACGAAGGCGTTGCTT
TCTTATTTGGCGGTCTTGTTAGCGATAAAATGTTTGAAGTCTTTGGAGGCGGTGGTTTCG
TCTTCGCATTCAGAATTCTTCCTATCATTGTCTTCTTCTCTGCATTAATTTCATTACTTT
ACTATGTTGGAATTATGCAATGGGTCATCAAAATCATTGGTGGTGGCTTACAAAAAGTAC
TTGGTACATCTCAAGCGGAATCAATGTCAGCAGCTGCGAATATTTTCGCAGGTCAATCAG
AAGCACCATTAGTGGTTAAACCTTACATCAGCAAAATGACTGAGTCAGAACTTTTTGCAG
TAATGTGTGGTGGTTTAGCTTCTATCGCAGGTTCTGTAATGGCAGGTTACGCAGGTATGG
GGGTTCCACTTACATACTTGATTGCGGCATCATTTATGGCTGCACCTGCAGGTCTTTTAT
TCGCTAAAATTATTCTTCCACAAACAGAAAAATTCAATGACAGCATTGAGAACGTTGAAT
TAGAAAAACCAGCAAACGTATTAGATGCAGCTGCTGCTGGTGCAAGCTCAGGTATGCACT
TAGCATTAAACGTAGGTGCAATGTTAATTTCGTTCATTGCATTAATTGCATTAATCAATG
GTGTTTTAGGCGCTGTCGGTGGCTGGTTCGGTTATGAAGGTCTAAACTTAGGTCTAATTC
TTGGTTGGATATTTAAACCATTAGCTTGGGCAATCGGTGTTCCTTGGAATGAAGCTGAAG
TCGCTGGTCAAATGATCGGTCTTAAATTAGCGATCAATGAGTTCGTGGGTTACTTAGAAT
TTGCTAAATACTTAGGCCCCGAAGCTCCAATGGCATTAACAGACAAAACTAAAGCTATCG
TTACTTTCGCACTTTGTGGTTTTGCAAACTTTAGCTCTATCGCAATCTTAATCGGTAGTT
TAGGTTCTATGGCACCAAATCGTCGTGGTGATGTAGCTCGCTTAGGTATCAAAGCGGTAA
TTGCAGGTTCTCTTGCAAACTTAATGAGTGCTGCGATTGCAGGTCTATTTATCGGAATTG
GTGGTGCGGTTTAACACTCTCAATTCTTGAACGAAACACCACAGGAAACTGTGGTGTTGT
CGTTTATGGCAAAGTTAAACGATTGCTTTAAGTAAGGAATAAAGAATGAGTTTAAAATCT
ATTGCAAAACAAGCCTTATCTTTAATGGATTTAACCACATTAAATGATAATGACACCGAT
GAAAAAGTGGTAACATTATGCCAACAAGGGAATACGCCATTTGGTACGCCTGCGGCGGTG
TGTGTTTATCCACGTTTTGTGCCTATTGCACGCAAAACCTTAAAAGCACAAGGTACAGAA
CAAGTTAAAATTGCGACTGTCACCAATTTCCCTCACGGTAACGATGATATTGACATTGCA
GTGGCAGAAACCAAAGCTGCGGTGGCTTATGGTGCTGATGAAGTCGATGTGGTTTTTCCA
TATCGTGCATTAATGGCAGGTAATGAACAAGTCGGTTTTGAGCTTGTCAAACAGTGTAAA
GCGGCCTGTTCTGCCAATAATGTTGCATTAAAAGTGATTATTGAATCAGGCGAGCTGAAA
ACAGCGGAATTAATTCGTAAAGCGAGTGAGATTTCAATTAAAGCAGGGGCAGATTTTATC
AAAACATCAACGGGTAAAGTGCCTGTGAATGCTACCCTTGAATCTGCTCATATTATGCTA
GAAACCATTCGTGATTTAGGTGTTGCAGATAGCGTTGGTTTTAAAGCCGCTGGCGGTGTA
AAAACCACCGAAGAAGCAGAGCAGTACCTCGCATTAACTGCTGAAATTTTAGGACAAGAT
TGGATTAACCAAGCTCATTTCCGCTTTGGTGCATCTAGTTTATTAGCGAATTTACTTGCT
ACATTAAACGATGAACAAGTAAATCAAAATGTAACGGGATATTAATCTCTCAACAAACAA
CGAGGAACAGACTATGACTCCACATATTAATGCACCAGCAGGTGCATTTGCCGATGTTGT
ATTAATGCCAGGTGACCCACTTCGTGCTAAATATATCGCTGAAACTTTCTTAGAAAATGC
AGAACAAGTCACTAATGTCCGTAATATGCTCGGTTATACTGGAACTTACAAAGGTCGTCG
TATTTCTGTAATGGGACACGGTATGGGTATTCCATCTTGCTCAATCTATGCGAAAGAATT
AATCACCGAATACGGTGTAAAAAAAATTATTCGTGTAGGTTCTTGTGGTGCAGTACGCCA
AGACGTGAAATTACGCGAAGTCATTATCGGTGTTGGTGCTTGTACTGACTCTAAAGTAAA
CCGTATCCGTTTCAAAGACAACGACTTTGCGGCAATTGCTGACTTTGATCTTACTTTAGC
GGCTGTACAAGCAGCAAAAGCGAAAGGCATCAATGTGCGTGTAGGTAACCTTTACTCTGC
AGATCTTTTCTACACTCCAGATGTAGAAATGTTTGATGTAATGGAAAAATACGGTATCTT
AGGTGTTGAGATGGAAGCGGCTGGTATCTACGGCGTTGCTGCAGAATTTGGTGCAAAAGC
ATTAACCATCTGTACTGTTTCAGACCATATCCGTACGCACGAACAAACTACCGCAGAAGA
GCGTCAATTAACCTTCAACGATATGATTGAAATTGCGTTAGAGTCTGTGTTGATTGGTGA
TCAGCAAGGTTAATTAAAGGCATACCCCCTGATTGATTAATCCGCATTTTTGTGAAATGA
AGTATTACAAGAATGCGGATTTTATCATAACTGTGCCGTAAAGTTCTTTCCTTCAGAGCG
GAGATATAAGATATAAACGGTGTGGGTCGTTTCAAATCTAATTAATCAGGTATTTGTTGT
TGCTTGATGTATTGGTGAATAATCGAATGGGGGAACCACCGCGGCTGCCAGCAAATCGTG
TTTAATTTCAGTTTCTTCTTTTCATAGATCAAATATAAAATGTGGAAAATCACGCTCTAA
ACTTTGTTAATGCAATTACGCAAAGCCTTTAAGTTCGAGATAATGCCCAACGGCGAGGAA
ATCCGCATAATTAAACAGTTCTGCGGCTATGCTAGGGCATAGTAGACAAAATGGCTGCTA
ATTTCGTGAAAACTATGCCTATATGACAAAGTGGTCGCTAATATTTAAGGAATACAAACA
TTAGCAACTATTTCATCCGCCCATGTGTTCAACATGAGTAAAAAGAATTTAACAGACAAA
GTATGTGATTGATATAAGATTCATTTAAATTCATAACGAGGAATTGTTTCTAGTCTATTC
ATCTCATTTATATGCACACGGCCCCCACTGTTGCATGAGCATCGTACTTCCTATTTATTG
TTACTAATTCACCATTGTCTTTTTTTATAGTAAGTTTAACTGAATCAAAAGATAGATATT
CGCTGGTTACAATAGTTGCATTACCTTCAGATGTATATTTTTCAGCCGTACACGCTACTG
ATATAATGCCTATTAATAAAATACTAGATAACTTTTTCATATAAGCCCTTTGTATAAAAT
AAGCCAATTTTAAAGAAGTGACACATTTAAATCATAAGGGTGCAACTTAAGACAGCAAAA
ATTCTGATAAGTTGCATTTTTGAGTGAAATTGCCACACTTGGATTAGGTAAACGTTCGCC
TTCGACTTGTGGTTGGCTGATTTTGATCTTTAATTCGGGATTAGCTTGCAAAGAAAATTG
CTCATCTATCCGCTTACACCACTGCTCAACGTTCTCGTTTTCGTACATTGGGATAATAAT
TTCAATATGCTCCCAGCCTTCTTCTGGATAGCTTTTACCTTTAGGGAACGGCAACTCAAT
CACGGAAACTGCCTGTCCGCAAAAATGCACTGGCTGATTTAGAGTAAACAAACCTATCGG
GCGACCATTAACTTCACTCTCTTTTAATAAGGTTGAGCCAGTCAGCAGCATTGCTTTCCA
TTGGTTAGCGACTTCATCACTATTCATTCGCACCGCCAGATGATCGATCTGATATTGGCT
CAAATCAATCTGAGCAATCTTAGCAATCTGCGCTATTTTTCGCTCAAATTCAGCAAGTTC
ACCAAAACAAGCGGTTAGATTTGTGAAAAAGTTTGCAAATTCGGAGCATTTATCAGTATT
TTTTAGTATCATTGCACACATTTTTTAGTATTGAAAATAGGTATAAACGTGAATATTCAA
CACATTCTATCGGAAAAAATCAAGCAAGCAATGATTGTCGCAGGGGCAGAGCAAAATGTT
GAGCCATTAGTGCGTCAATCAGGCAAAGTCCAATTCGGTGATTATCAAGCGAACGGCATT
ATGGGGGCAGCAAAAAAATTAGGCTTAAACCCGCGTGAATTTGCTCAAAAAGTAGTGGAT
AACGTTGATTTAAACGGCATTGCAGAAAAATTAGAAATCGCAGGCCCAGGTTTTATCAAC
ATTTTCTTAGCCCCAACTTGGTTAGCTCAACAAACAGAAAACGCATTCAGTGGCGATAAA
TTAGGCATTAACTTAAATCAAGCTCAAACGGTGGTGGTCGATTATTCATCACCAAACGTT
GCTAAAGAGATGCACGTTGGGCATTTACGTTCCACCATTATCGGCGACGGCGTAGTGCGT
GCCTTAGAATTTTTAGGCAACAAAGTTATTCGTGCTAACCACGTCGGCGACTGGGGAACG
CAATTTGGTATGCTGATTGCTTACCTAGAAAAAATGGAAAACGAACACGCGTCCGAAATG
GAGTTAAGTGATCTTGAAGCCTTTTATCGCGCAGCAAAAGAGCATTATGATAGTGATGAA
GTCTTTGCGGAAAAAGCTCGAAATTATGTGGTGAAATTGCAAAGTGGCGACGATTATTGC
CGTACGATGTGGAAGAAGTTGGTAAACATCACAATGCAACAAAACCAACATAACTACAAC
CGCTTGAATGTGACGCTTACTGAAAACGATGTAATGGGCGAGAGCCTTTACAACCCAATG
CTGCCTGAAATTGTGGCGGATCTAAAAGCTCAAGGTTTAGCCGTTGAAGATGATGGGGCG
TTAGTGGTTTTCCTTGACGAATTTAAAAATAAAGACGGCGACCCAATGGGCGTGATCGTG
CAGAAAAAAGATGGCGGTTTCCTTTACACCACCACCGATATTGCTGCTGCCAAATACCGC
TTTGAGACCTTAAAAGCAGATCGTGCGTTAGTCTTTTCCGACACTCGCCAAAGCCAACAT
ATGCAACAGGCTTGGTTAATCACTCGCAAAGCAGGTTATGTGCCAGACAGCTTTAGCCTT
GAACATCACAACTTCGGAATGATGTTAGGCAAAGATGGCAAACCATTCAAAACCCGTACA
GGTGGCACGGTTAAATTAGCGGATTTACTTGATGAAGCCGTTGAGCGTGCAGAAAAATTA
ATTGCAGAAAAAAATCCAGATTTAACCGCTTGCGAAAAACAAGCTGTGGTGGAAGCCGTG
GCAATCGGGGCGGTGAAGTACTCCGATCTCAGCAAAAACCGTACCACAGACTATGTATTT
GACTGGGATAATATGTTGAGCTTTGAAGGCAACACCGCACCTTATATGCAATATGCCTAT
ACCCGTGTGCGTTCGATCTTCAGTCGTGCAGGGATCGACCCGAACAGCTTAACAGGCAAT
ATCGTTTTAACCGACGAAAAAGAACGCAACCTTGCGATTAAATTATTGCAGTTTGAAGAA
GCGGTGACGGTGGTTGCCAAAGACGGTACACCGCACGTTCTCTGCCAATATCTCTATGAA
TTAGCAGGTATTTTCTCTAGCTTCTACGAAGCCTGCCCGATACTTAATGCCGAAGAAAGT
ATTAAGCAAAGTCGCTTGAAACTCGCTCACTTAACGGCAAAAACCTTAAAACAAGGGTTG
GATCTGTTGGGTATTAAGACGGTTGAGAAGATGTAAGGCATAGTCCGTAAAAAACAACAC
TTTTGTCTACTATGCCAACAAAAATATCGGCATAGTAGACAAAATGGTTGCTAAAAAGTG
GCTTAAAGCCTCATAGTACAAGGCTTTAAGCCCTCTTTTTGAAACATGAACAAAAAACTG
CCCATTTTGCCAAA
>H92 Scaffold3
GGTTTTAACCCACCAATAAAATCAATATGTTACGGCTACATGGTGGGTCAAGACCCACCC
TACAAGCTACTTCCCCCACAAGTGGGGAAATCTCAAAAATACCTGCCCCCACTCCATTGT
AAAAAAAAAAAAAAAAAACAATGGGTCACACAAAACTAAAGATAAAATAACAAGAATTTT
TCAACGTTTATCAATAAAAGTTAGAAATAATAGNNNNNNNNNNNNNNAGTTAGAAATAAT
AGGCGGAAATCTAATAAGTGCTAAAGTCATTTAGACAATATATTGATTCTGAATGGATTT
TTATTGATAGCAGTGTCATCAAGGCTCACCAGCATGCAACAGGTGCAAGCGGTCAAAATC
CGCAAGCGATTGGCAAAAGTGTGGCAGGTAATAGCACAAAAATTCATTTAGCAGTAGATA
GTTGTGGAAATCCTATTGATTTTGTTCTGACGGGGGGGACTTTGAATTTACATAAACTGA
CACTTTTTCCACTCTTAAAGGATACCAGTAATGTCATTTATCTAAGGTAAGAAGCTGTGG
GTAAATTAAAAGGCGGATGAGCTGAATAATCGACTATTTTTATTCGATCACTAAAACGCT
GATAATGCAGCACATATTCAGACGTTCTATCGCCAAAAGGTTTACTTAAATCAAAGGCAA
GGATACCAATGTGGTAATGCCATAGATGATTTTCTCGCGCATATTTTACTTTTTGAGCAA
AGTGCGGATCGTTTTTATGCACGTTGTCGGAAGATTTATTCCTGCCTTCAAGGTTGGTAA
AGCCAAAATTTTGAATATGCTCAACGAATTCAACGATCGCATCTTGGTCTTTTACTGGAA
AATTGGCAAATTCTTTACGAAAAAGTGAGCCATATTCAATTGTCAAGTTAGCCATTAAGT
AACCACTCCTTAATTGCTTTTGCACTTGTTAAGTCCGAAGGCATTTCAATAGTTTCACTT
TCAACGTGTGCTTTCATTCTTTCTAGATCGTAGTTAAATGCAGGCTCTTCCACCTTATCG
GCAATTTGTTTTTCTACGTTTTGAACGTAAGAAATTAGTGCTTGTTTTTCCATTCCTGAT
TGAATTGCTTGCACAATACACGCCATTTGTTGATGAAAGTAATCCGATTGAATATAAATT
TGAGCCATATTACCTCCAATGCTGAATAGGGTTGCATTTATTCTAACAGAAATTTTTGTT
GGAAGAATAAAAAAATAACGGCATAACGAGAAATCATTATGCCGTTAAATTTGTAGGGGC
AAATGACATTTGCCCTAATATCAATAGATTAAATCGAACGTTTAATCTCAACCACTTCGA
ATACCTCGATTTGGTCGCCGACTTTTACATCATTGTAGTTTTTCACGCCGATACCACATT
CCATACCGTTACGGACTTCTGAAACGTCGTCTTTGAAACGACGGAGAGATTCTAACTCGC
CTTCAAAAATTACGACGTTATCACGTAATACACGGATTGGGTTGTTACGTTTGACGATAC
CTTCAGTGACCATACAACCTGCAATTGCACCGAATTTCGGGTGACGGAAGACATCACGCA
CTTCTGCCAAGCCGATGATTTCTTGTTTAAATTCAGGTTGTAACATACCGCTCATTGCTG
CTTTGATTTCGTTTAATAGCTCATAAATGATTGAATAATAACGTAAATCAATGTTTTCGC
TTTCGATAATGCGACGTGCTGAGGCATCTGCACGGACGTTAAAGCCAAGTACAATAGCGT
TAGACGCTGCCGCTAAGGTTGCATCGGTTTCCGTAATACCACCTACGCCAGAGCCAACCA
CTTTCACTTTTACTTCTGCCGTTGAAAGCTCGTGTAAAGATTGAACAATCGCTTCTACAG
AGCCTTGTACGTCTGCTTTCACAATCACGTTCAATTCTGCAACATCGCCTTCCGCCATAT
TGCTAAACATATTTTCAAGTTTCGCTTTTTGTTGGCGAGCCAATTTCACATCACGGAATT
TACCTTGACGGTATAACGCCACTTCACGCGCTTTTTTCTCATCACGCACCACTGTCGCTT
CATCACCTGCGGCTGGTACGCCTGAAAGTCCTAATACTTCCACAGGAATTGATGGACCAG
CTGATTCAATGTCTTTACCATTTTCATCACGCATTGCACGAACACGGCCATATTCAAAGC
CACAAAGTACGATGTCGCCTTTGTTTAACGTACCTGATTGAACAAGGATAGTTGCAACTG
GGCCACGACCTTTATCGAGGTAAGATTCGATAACCACACCGCTTGCCATACCCTCTTTTA
CCGCACTTAATTCTAATACTTCCGATTGAAGAAGAATGGCTTCAAGTAAGTCGTCAATCC
CCATTCCTTTTTTCGCTGAAACAGGAACAAATTGAACATCACCACCGAATTTCTCAGAAA
TCACTTCGTGTTGTAATAACTCTTGTTCTACACGCTCTAGGTTTGCTTCTGGTTTATCAA
TTTTGTTTACCGCAACCACGATCGGCGCACCAGCTGCTTTCGCGTGTTGGATTGCTTCAA
TGGTTTGTGGCATTACGCCATCGTCAGCTGCTACTACAAGAACAACGATATCCGTTGCTT
TCGCACCACGCGCACGCATTGAGGTAAATGCCGCGTGTCCTGGTGTATCTAAGAAGGTAA
TCATCTTACCGTCGTCGGTTTCAACGTGATATGCACCGATATGCTGAGTAATACCGCCAG
CTTCACCTGCTGCTACTTTCGCTTTACGGATATAGTCTAATAATGAGGTTTTACCGTGGT
CAACGTGTCCCATAATGGTCACAACTGGCGCTCGGGTTACTTTTTCTGCGTGTAAGTCAC
GATCTTCTAAGATCGCTTCTTCTAACTCATTTTCTTTACGCAGAATAACTTTGTGTCCCA
TTTCCTCTGCAACAAGCTGTGCAGTTTCTTGGTCAATCACTTGGTTAATGGTCACCATTT
CGCCCATTTTCATCATTGTTTTGATGATTTCGGTCGCTTTTACTGCCATTTTGTTCGCAA
GTTCTGCCACAGTAATAGTTTCACCGATCACCACATCACGCGTAACTGCTTGAGCTGGCT
TAGTGAAGGCTTGTTGTAATGCACTGCCTTTCTTCGCGTGTTTACCCTTGCCTTTGGTAT
CTTTTTGGTTACGGCGGTCAGATTGACGTTCATTTTTACTGCCGTTTTCATCATCACGTC
CGCCTTTTTTGGTTTTCGCTACACCGCCTTTGCCACGTCCACGATTGCCTTCACTACGAC
GCTCAGAGTCACGTTCTGCTTCTAACGCATATTTAGAAGTAAAGCGGTCATCTTCATAGT
CTTCGCCATTTTCAATCGCTTCTTCACGGGCAATTTCTGCTAAACGACGAGCATTTTCTG
CTAAACGACGAGCATTTTCTGCTAAACGGCGAGCATTTTCTGCTGCACGTTTTGCGTCCA
TTTCCGCTTTTTGGCGAGCCACTTCTTCTTGCTTACGACGCAATTCAGCTTCTTCTTTAC
GTTTTGCCTCTTTTTCAGGATCAACCGCTTTTTCTTGTTTTGGTTGAGCTTCTGCTTTTG
GTTGCGCTGGTTTTGGTTGTTTATTTGGCATTACAGGCACTTGATGTACCGCTTTTTTTG
CTTCTTCGGCTTTGGCAGCTTCTGCTTTTTTAGCCTCTTCTTTCGCTTTAGCTTCCGCTT
CTTGTTTAGCTTTTAGTGCTTCTTCTTGGGCTTTTTTAGCTGCTTCAGTATCCACTTTGC
GAGATTTACGCACTTCCACTTGCACTTCTTTTGCTTTACCGCCTGCAGTCGTACCGCTCA
CGGTTGTTTTAGTACGACGCTGTAAACTTAATTTCTTCGGTGCGTCTGTTTTGATTTCAT
TTTCACTCATTCTTTCTCTCCCTGTTTTTAGCTAAACCAGCAAATTTGACGAGCAGCCAT
AATTAATTCTGCGGCTTTTTCTGCGGTTAATTCTTCAATATCAGCTAAATCATCAACACC
TTGCTCTGCAAGGTCTTCAAGAGTAGTAATCTGTTTTTCTGCTAATTTAAAGGCGATATG
GCGATCCATACCTTCAAGATTTAACAATTTATCTTCAATATGTGCCTGTTTTAATGCTTC
TTCTTCCGCTAACGCTTTAGCTGTGATCGCATTTTTAGCACGCACTTGAAGTTCTTCAAC
TAGATCTTCATCTTCTAAGCCATCAATTGCTGTCAGTTCCTTAACTGGTACATAAGCAAT
TTCTTCTAATGAGGTAAAGCCTTCTTCAATTAAAAGATGAGCAAATTCTTCATCAATTTC
TAAAGCGTCCATAAAGAGATTAATCACTTTATTGTCTTCTGCTTGATGTTTTTTTTCTAA
CTCATCGGTTGTCATCACATTTAATGTCCAACCTGTTAATTGGGTGGCTAAACGTACATT
TTGACCATTACGACCGATAGCTTGTGCAAGCGCGTTTGCTTCAACAGCAATATCCATTGA
GTGATTGTCTTCATCAACAACGATTGAGCTAACATCAGCAGGTGCCATTGCGTTAATCAA
AAATTGTGCTGGGTTGTCGTCCCACAACACGATATCTACACGCTCACCGCCAAGTTCGTT
AGTAATTGCCTGTACACGCGCACCACGCATACCGACGCAAGCACCTACTGGATCGATACG
TTTATCATTGCTTTTCACGGCAATTTTGGCGCGAGAGCCTGGATCACGAGAAGCCCCTTT
GATTTCAATCACTTCTTCACCGATTTCAGGTACTTCAAGTTTGAATAACTCTTGTAACAT
CACTGGTTTTGCACGAGTAACGAATAGTTGAGGACCTTTTGACTCGGGCTTAATTGCATA
AAGTACACCACGCACTCGGTCACCTGGGCGGAAGTTTTCACGCGGTAACATATCTTCACG
CACAATCACTGCTTCAGCTTTAGTGGTATCGTCCTTTTTACCTGCAAGCTCAAGAATAAT
ACTTTCACGACTTACTTTTTTTACAGTACCGATAACAATTTTGCCTTCTTCTGAACGGAA
TTGTTCAATCACTTTATTACGTTCCGCTTCACGAATTTTCATGGTGATCACTTGGCGAGC
GGTTTGCATTGTTATACGGTCGAATGCGATAGACTCAATCTCATCTTCAACATAGTCACC
TAATTGAATGTTCGGGTCTTCAAATTGAGCCGCTTCTAAAGTAATTTCACGAGTGTGGTG
ATGCACTTTTTCTACCACTAACCAACGGCGGTAAGTTGTGAATGCCCCTGTTTTACGGTC
AATCACTACACGCACATCAATATCAATGCCGTTGCCCGTTTTACGATCTTCACGTTCTGC
AGCCGCTTTCTTTTTCGTTGAAATGGCTAATGCGGTTTCAAGTGCCTCAAAAATGGCATC
TTTTGGTAATAATTTTTCATTGGATACCGCTTCTGCGGCTAATAAAATCTCTTTACTCAT
TGGTTTTGATTTCCTTAGAAATTAAAAACGGGGATTAAATTTGCTTTTTGAATGTTGCCA
AAGGCAAAAGCCTGCAAATTGCCATCAACTTTTAAGGTAATTAAATCACCTTCAACACTC
ACTAATTCACCTTGCCATTTACGGCGATCTAACATTGGAATGCGTAAATGAACCACGATT
TCACGCCCAACAAAGCGTTGATAGTGGGCTAATGTAAATAATGGACGATCTAACCCAGGG
GAAGATACTTCTAGGTTATATTTATCCGCAATCGGATCTTCCACATCAAAAATCGCACTC
ACTTGACGGCTAACATCGCTACAATCATCAACCGTAACACCGCCTTCTTTATCAATATAT
AAGCGTACAGTTAAAAAACGACCTGCACGTTGGCACTCAACGCCGACAAGTTCAAATCCC
ATTGCATCAATGGGATCGGCGACAAGCTCTTGTAATTTTTGTTCTAATGTTGCCAAGGAA
ACCTCCATTTGACAGATATAAAAAAAGGACTTGAAAAAGTCCCTTTAACACAACAAAGCT
GACTATGTAGCCACAAAAAAGCCTCAAACTACAACAGTTGAGGCTTCAAGCGGTTTGTTT
TATCTAACATTTTACAATTTCAAATGCCTAGATGGAACAAAACTCATCGTCTTAACCAAA
ACAATGAGCCTTAAAACTGGTTGCGGGAGCCGGATTTGAACCGACGACCTTCGGGTTATG
AGCCCGACGAGCTACCAAGCTGCTCCACCCCGCGTCTGATGTGGTGCATTATAGGGGATA
AAAAAATCCGTGCAACTCTTTTTTTTAGAAATTAAGAATGAATGCTAGATTTTTAGTCAA
AATATGCTTAAGCATTATCTTTCAACAAAAACACCCCTTTATTTTTTATTTCTATATAAC
AATTTCTTTGGGATTCATCATAATCTTCTGGGTTAAGGTTAATCATTAATGTTTTCCCTT
GCCAAAGTGCGGTAATTTCCCAATGGTTTCCCATATAGACAGCCTGCTTAATTTCACAAT
ATTGAGCTGCAGTTCCATCACTTAATAAGCGGATACTTTCTGGTCGTAATCCGACAAGAC
AATCCCCATCAGGTACTTGAAAACGTGCTGCATTTTCAAGGGTAAAAGAAAACTCACCGA
TATTAATTTGATTGCCTTGTCGTTTTCCTGAAAAAATGGTTGATTCCCCCATAAAATGAG
CAACAAAGAGAGAGTTTGGCTGTAAATAGAGATTTTTAGCCGTATCTTTTTGCATAATGG
TACCCTGATCCATCACAATCACTTCATCAGACACTGCAAAAGCTTCACTTTGATCGTGAG
TAACATAGAGTGAAGTAATATTGAGCCGTTGTTGTAACTCGCGGATTTTTTCTCGCATTG
AACGGCGTAAATTCGCATCTAGACTACTTAGAGGTTCATCAAATAAGAGAACTTTAGGCT
TGAGAATTAACGCTCTTGCTAATGCCACTCGTTGTTGCTGTCCGCCTGAAATTTGATCGA
CATAGCGATCTTCAAACCCTATCAGATCGACTAACTCTAATGCTTCTTTTACTCGCTGTT
TTCGCTCTTCTTTGGATACACCCTGCATTTTTAGCCCATATTCCACATTTTCACCAATCG
ACATATGTGGGAAAAGTGCGTAAGACTGAAATACGATACAAATATCTCGCTGTTGCGTTG
CGTTGTGGGTAACATCTTCGCCGTCAATAAAAATTTGTCCTGCTGTGGGGCTTTCTAAAC
CTGCAACTAAACGTAACACAGTGGTTTTGCCACAGCCAGAAGGACCGAGTAACGTGACCA
TTGTGCCTTGTTTAATTGAAAAGTTTAAGTTATCTATAACCCTATGTTTACCAAAAGATT
TGCTGATATTTTTCAACACGAGAAAATCATTTTTTTGTTCCATTTTTCTCTCCAAATTCA
TCTTTTTGCTTTGAACGGGCTGTATGCGTATCGCCAACAAGCCAATCAAATAAGAAAATC
ATTGCCAGCATAACTACAATCAACATTGAGCCATAGGCAATCGCCATTCCATATTCCCCA
TCCTCTACTCGATTTAAAATATATGAGGTTGCGACGCGTGTGTCTGCTGTAACTAAAAAG
ATGATCGCACTGACTGTTGTCATTGATCTAACAAAACTAGTAACTAAGGCAGAAAGTAAC
GCCGGTTTTAAAAGCGGTAAAGCGACAAAGCAGATTGTTTTTAATGTTCCAGCTTTCAGT
GAGAGCGAGGCTTCATCTAAGGCTTTATCTAACTGTCTTAATCCAGCAATAGCCGCCCTC
ATTCCTACTGGCATATTCCGCATCACCATAGACAAAATAATAATAAGCCCTGTTCCTGTC
AGGTAAATAGGTTGATGGTTAAAAGCCAGAATATAGGATACCCCAGCCACTGTTCCTGGT
ACGGCAAAACAAAGTAACGTCAGAAATTCTAAGGTTTTTTTCCCTTTAAAATCACGGCGA
ACGGTAATGTAAGCGATCAACAAACCAAAAATAGCCGTAATCGGGGCGGCACTAGCAGCA
AAAATAACCGTTTGGATTAAAGATGGCCACGCTCCACTATTAAACCCTTGTCCAAAAAGA
TTGAGGTAGTTATTGAATGTCAGTGTGTGGTCTATTCCCCAACTTACGGTAAAGCTACCG
TAAAAAATACTACCGTATAGTACAAAGTTAAACAGAACCCAAAAACCTAAAGTGCAAATA
ATTGCCCATTTCATACCGCTTGGTAACTCTTGCACATCGCCTCGATAGGATTTACCTGAC
ACGGTAATATAAGATCGATTGCCAATCCAGAGATATTGCACCACAAAAATCGTAAGGGAA
AAGAGTAACAAGATCACGCCTAAGGTGCTTGCCGAAGCATAATCTAACTGTGAACCAGCA
ATATAGAAATAGATTTGAGTGGCAATAACGTCAAAACTTCCACCTAAAACTAAAGGGGTG
CTAAAGTCTGCAAGCGATTGGATCACCACAACTAAAAACGAGTTGGCTAACGCTGGCTTG
AGTAATGGAAAAATAATATAGAAGAAGGCTTGATAGCGGTTAGATCGTAAAGTATAAGCG
GCTTCCTCAACAGATGGGTGAATAGATTTTAATGCACCGTCTAAAATCATAAAAGACATT
GGGGTCAGTGCGAGGGTATGGGCAATCACTATCCCTGTAAAACCATAAAGCCAGTTATTA
CTAAAGCCAAGATGATCGACTAAAAAAGCAGTCACATAGCCCGAACGTCCTAACATAAGG
GTGACACCTAAGCCAACAACAAATGGCGGTGTTACAATGGGTAAGATAGAGAAAATTTTT
CCAATAAACGCCGTGCGTTTTGCAATCCGTGTGGTATAAAGAGCAAAGGCTAAACCAAAC
AACGTAGATACAATCCCAACGGTTGTCGCAACACTTAATGAATTACCAATCACTCTTAAT
ACATAAGGCTGTTGTAAGATAGACAACACTTGACTTGGTACAAATTCACTGCCGTCGTAA
AACATTGAGATGAAAATTGCCAGTGTTGGATAGACCATAAAGAAAAAGATCAACAAAATA
ATGCTAATCAATGAGGCAATAATAAATCTGTCACCCTGCATTATTTTTAATTCAGCAAGG
GCATTTGTCGCTAACGCAATCAACGCAACAATTAAGAAAAAGACCGCATAACCTAAGCTG
ATTTTTGCTAAAATTGCGGAAAGAAAGATAAAGAGAAACAGCCCAACTGCCCCAAATAAC
TCACATTTACTTCGTAATGTTGAGGGTGTTTTGTTCGGATACAGATAAAACAGTAGGGGA
AAAAACCATATCCAAGTAAGGTTAATATCATTCCACCCCATAGCCTGTTGAAATTCGGCT
GAAGTTGCTTCAAACAGTCCATATTGCAATGCTTTTACCGGGAAAAAGCAAAAGCCTAAA
AAAGCAAAAATAACCCAAGTCAATGAATGACGAAAAAAAAATGTTTGCATAACCCTCTAT
AACATCTATTCCACAATCTTTCATCATTCTACTATTAAACAAAATGATAGACTAGTTAAA
TTATAATTCAGCGCCAACTAAAGAATAATCAACCCGAAAAAGCGAATCGTTCTAAAATAG
AACCATTCTAGCTCAAAAAAAAAACAATCAAGTTTCCAAATAAAAAAATATTAGCTGAGA
AATAGTAGACCAGCTAAAAAGATAACAAGGAATTTACTCCCCCAAACTCTTCCGTCAATT
TTTCTGTAAACAGACGTAATTCTTCCGTCATTAACAGAAAATCCGCATCGAAACGTTGGG
CTTTATCTTCTTTCAAAATATCATCATTCTTTTCACGCACTTCATCGGCGAATTTGACAC
GGGCAAGGGTGGCATCTTCGTTCAACACAAAAGAAAAATGATTTTCCCAATCTAACGCAA
GTTTTGTGACAAATTTACCCGCTTGTAAATGTTGGCTGATTTCGTCGCTTTCTAAATCTT
GGTGTTTACAACGGATTACGCTGTCGGTATCAAAAGATTTTAATTCCGCTTCTTCCAGAA
GTGTCAGCCAGCTTGGTGTATGCCCTTTTGCCACCCAATTTGTCATCACTTCGCTCGGTT
GTAGCGTGAAGGAAATCGGCACAACAGGCAAAGAACCAAGGGATTTGCGTAACAAAGCAA
GGGTGTCTTCGGCACGTTTTGCCGAGCCACTATCTACATAAACGAGCTGTTTATCTAAGT
CTAGCCAAATCGCCGTAAATTGATGTTTACTAAACGCACGGGGCAATAACATTGCCACTA
CATCATCTTTGATCGCCTGCTTTTCCGTTTTCTTCAGCTTGCGTTGTTCTTTTTGTTCTA
AGGCTTCAATGCGATTTTCCGTTTCTTTTTTGACAACGTGAGCTGGCAATAATTTTTCTT
CTTTATGGGAAACCAGTAGGAACTGCTGACCCTGTGCAAAGTGCAACAGTTCACTTCCTG
CAAGCGGTGACGACCAGCCAAATTTTTGCATATCGCTTTGTTGGCAAGGGGTGAATTTTG
TTTGCTGTAATTGTGCGTCTAATTCACTACTGGTGAAGCGTAATTCACTAGTTAAACGGT
AAATCATTACATTTTTGAACCAATATGTCATAACATCTCTCTTTATCTAAAATTCATTAT
CAATCAATAAGTTACTGAAAGTTCATCATTCATTACTTTGATTATATCACCATAACTCAA
AATGATAATAACCATTTTGAGCACGAATATCACAATCACTTAGTCTTGGTATAGAAGTAT
AGTAGGAAACTTTCCAAGCCCAAATTACTATAAACGTGACAAAACATTTTCTTGCTTAAA
ACACCAAATGTAAATTTTGTGATCTTTATCTCATTTTCGAATATTTTCGATTGTTTTTGT
TTTTAAGGGGTGTAAACTTACTTTCGAAAGCAATCGTAGTATGCAGTGGTTGTTTTGATG
TAGGAGAGAAAATGAAAAGTAGCGTAGAAAGACGTTCTGATATTTTGGCGTTATTGCAAA
AAACAGGCAGTCATCGAGTTGAAGCATTGTCTCAGCATTTCGGGGTTTCGACGGTTACTA
TCCGTTCGGATCTTAATGTGTTAGAGCAACAAGGCTATATTACAAGATCGCACGGTTTTG
CAGTGTTAAACTCCAGATTAATAGCGGAACTTTCTATTGCGGATAAAAGTAATAATTATC
CCGAACTCAAACAACAGATTGGTCATCTTGCCGCTTCTTTGTTAAAAGAGGGTGAGAAGG
TGATTTTGGACTCTGGAACGACAACGAAAGCAATCGTAAGTGCTATCGGTGATCTTAACT
TGACAGTATTGACAAATGGGCTTGATGTCGCAATGGCGTTGGTTTCTTGTCCGAATGTGG
AAGTAAGAATGACGGGTGGGGTTTTACGGAAAAATGCGATGTCGTTTTCGGGAGTAATGG
CGGATAAGAATTTGCAACATTATCGCTTTGATAAAGTCTTTTTGGGTGTTGATGGTTTTG
ACTTACAAAAAGGGGTGACAACCTTTAACGAACAAGAAGCTCAGCTAAATCGCTTAATGT
GCGATGCAGCGGATCAGGTGATTGTGGTGACTGATTCAAGCAAATTTGGTCAATATAGCC
ATTTTGTTATTTGCCAAGCCAATCAAATAGATGTGTTAGTCACGGATAATAAAATTCCTC
TAAGTTATCGAGAGTATCTCGAAAATGTCGGGGTGCAAGTGTTAATTGCGTAGTTTTATT
CTCTTTCCTTATAAATAAATCCATTTATTTGTGAGGGAAATGCAATGATCCTCAATATTG
CTAACCAAACATTAGAAAAGCAGAACGCTTTTTGGACGGCAAAGGAAATTGCCCAACAGC
CAGCGACTTGGCGTGAAACGGTTTCTATTGTGAAATCGTCACTTGTTATTCCATTTCTTC
AGCCTCTTGTTGAATATGCAAAACAAGGCGAACTTCGTGTTATTTTTACGGGGGCAGGTA
CTTCCGCTTTTATTGGTGAGGTTGTTGCACCGATATTAAGCCAGCATTTAGGCTGTGCTG
TCGAAGCGATTGCAAGTACCGATCTTGTATCCAATCCTTATCAATATCTTTTTGCGGATA
AACCAACGCTTTTAGTCTCTTTTGCTCGCTCTGGTAATAGCCCTGAAAGTATTGGGGCAG
TAGAGCTTGTCGATGAAATTGTAGAGGAAGCGTATCATTTAACCATAACGAATAATGTCA
ATGGGGCATTATTTAAAAAATGTCAGCAAGATCCGACCGCTTACCCATTAGCATTACCAG
AATCAACCCACGATAAAGGCTTTGCAATGACCTCCAGTGCCAGCAATATGATGTTAGCCG
CATTAGTAGCGTTTTTACCTGATGTGTTTGATGATAACTGGGTTGAAGGTGCTATATCGG
TAACAGAGCAGTTATTAGAACAGGATCTTCTCGAAATCCAACGTTTAGCCCATCTGCCAT
TAAAACGGATCGTCTATTTAGGCAGTGGGCATTTCCAAGGGCTTGCCCGTGAAACCTCTT
TAAAACTACTTGAACTTACCGCTGGTGAACGTCTTGGCTTCTTTGAGTCATCAATGGGCT
TCCGCCACGGACCAAAATCCCTTGTTCAAGATGAAACGCTCATTTTTATCTTCTTATCTC
AGCAACCTTATACCGCACAATATGACCGTGACCTGTATCAAGAGTTAGTCAGAGATAAAA
AAGCCAGAGAAGTGGTGTTATTAGGCGATACAAGCGGCTCGATCCACGCTGAAATTCACA
AATTAGATGACGCAGCACGGATTTTCCCATTCTTAGTAATCGGGCAACTTTACTCGTTTT
ATAGCTCGCTCTATCTTGGCTACACCACGGATAACCCTTGTCCGACAGGCGAAGTTAATC
GTGTGGTGCAAGGTGTAACGATTTATCCATATTGATATACAGGAGGAAAAGATGGCAATT
TTAAACGTACGGATTGATGGTCGTTTAATCCACGGGCAAGTGGCTAATTTGTGGACATCA
TATCTCAATATCACTCGCATTATGGTTGTGGACGAAATTGCTGCAAACAGCGATATAGAT
AAAGCAGGCTTACGCTTGGCTTGCCCGGCAGGGGTGAATTTAAGCGTGTTACCTGTGGAA
AAAGCAGCCGCCAACATTAACGAAGGGCGTTATGACTCTCAACGTGTTTTGTTGGTAACA
AGAACCCCACAAACGATCTTACAGCTTGTGGAGGCAGGCGTAAATCTGCTGGAAGTCAAT
GCAGGGAATATGCCTAAAACGGATCTAACGCGTCCTATCAGAAAAACAGTACACGTGACT
GAAGACGATGTGGAAGTGTTTAGAAAACTTTCTGAAAAAGGCGTGAAGCTCACTGCTCAG
TTAGTGCCTAATGAAGAAAAAGTCGATTTAATGAAACTTTTATAGAGGAGTAACGATTAT
GATCGAATGGTGGCAAATACTTTTGATAACGCTCTATGCGTTCTATCAAATCCTAGATGA
AATCACGATTGTATCTAGTGCTGGTTCACCTGTGTTTGCAGGCTTTATCACAGGTTTAAT
TATGGGCGATTTGACAACAGGATTGTTAATCGGCGGTTCAATGCAATTAACCATTTTAGG
TGTAGGTACCTTCGGCGGTGCATCTCGTATTGATGCAAACTCAGGTACTGTTATCGCAAC
TGCATTCTCTGTTGCAGCCGGAATGGATCCACAATTAGCTTTAACAACCTTAGCTGTTCC
AATCGCAGCGTTAATGGTTTATACCGATATTTTAGCGAGAATGTCTAACGTATTCTTCGC
TCACCGTATCGACAAAAATATCCAAGACCACGCTTATAGTGCAATCACAGTAAACTATCT
CTGCGGTGCAATCGCTTGGGGTCTATCTCGTGCATTACCAATCTTCTTAGCGTTAGTGTT
TGGTGGTCCATTTGTGGCAAGCCTAGCAGAAGCAATGCAAACAGGCTTCTTAAAAGTTAT
CGCAGATGGCTTAACCCTTGCAGGTGGCGTATTACCAGCGTTAGGTTTCGCAATCTTACT
TCGTTACTTACCGACAAAACGTCACATTGCATACTTAATCCTTGCATTCTCACTCACAGC
AATCTTCATTACTCTCTTCGGTAACATCAATGCTGTCGGTGCATCAACAGGTGTAAGCAA
CTCAATCAGCAGCGTACCAATGCTTGCAATGGCAGCAATCGGATTTGCATTCGCCTACAT
TGTTTACCAACGTAGCGTAGAAGGTGGCTCAGCCCCAGTTGCAAAACAAAATACCACTTC
TGACAAAGGAGAAATTGAAGATGACGAACTCTAATCAACAAGTCGGAAATCCAAAAGGCT
ACAAATTAACAGATGCGGACTTCCGCCAAATCAATATCCGTAACTTATTCTTCAACCAAG
TCGGTTGGAACTACGAACGTATGCAAGGCTCTGGCTATTTATGGATTATGTTGCCACAGC
TACGCAAAATGTACGGCGACAACACACCTGAATTACAAAAAATGATGGTGATGCACAACC
AATTCTTCAACACCAGCCCATTCTTTAACACTATTGTTAAAGGTATCGACTTGGCACTTG
AAGAGAAACAAGGGGTGAAATCACTTGAAGCCGTTGCAGGTATCAAATCAGGTTTAATGG
GACCATTTGCTGCTATCGGTGATGCCCTATTCGGCTCACTCGTCCCAGCAATTATGGGGG
CGATTGCTGCAACAATGGCAGTAAACGGCAATCCGCTTGGTGTCGGCTTATGGGTTGCGG
TAGCGATTGCCACAATGGTATTCCGTTGGGTACAACTCAAAATCGCTTATCGTGAAGGGG
TAAACTTAGTGACCAACCTAAGTCACCGCTTGAACGCACTAACCAACGCAGCAACAGTGC
TTGGGGTATTCGTTGTGGGGGTAATGTGTGCCACGATGGTGAATGTCAAAGTACCGTTTG
TCGCTACTATCGGTGAGAAAGTCGTTTCCGCCCAAGCGAACTTAGATCTTATCTTACCAA
GATTAGTCCCTGCGTTAGTGGTGTTCTTCATCTACTGGTTACTCGGCAGACCGAAAATGA
ACTCTAACAAAGCGATTATGATCATCATCGCTCTCTGTATCTTGCTCTCTTGGGCTGGAT
TGTTGGCGAAAGGGTAATTTGAACGGGACACGAAGCGTCGTGTCCCTACAACCACTTCGG
ATTTAGTCTTGTAGGAACACGCTGCGCGTGTCCGTCAATAATCATTCAACTTGATTAATA
ATGTGGTTGTGGGAAATATTGGGACGGACACACGCAGTGTGTCCCTACCCGCGTATCAAT
ACAACGTTATTGTAGCGACGCCACGCTTGGCGTCCTAAAACAAGCGGTCAAATCCACCCA
AAATTTTACAAATAACTAAGATCTAAAACCCAATCGATCTTCTCTAGATTTATTCGGTTT
TATATCTTTCAAGCGAGGTGAACTATGCCTTTCCAAATCGGCGAAAAGGATTTCCTACTC
AACGGAAAACCGTTCAAAATTCTGTCAGGTGCAGTACATTATTTTCGTATCGTACCAGAA
TACTGGTACAAAACACTCTACAACTTAAAGGCAATGGGGTGTAACACGGTGGAAACCTAT
GTGCCGTGGAACTTACATCAGCCACAGCCTGATCAATTTAACTTCAGCAAGCGGGCGGAT
TTAGTCAAATTTTTGCAAACGGCAAAAGATTTAGGGCTGTACGTTATTCTTCGCCCAACA
CCTTATATCTGTGCGGAATGGGAGTTTGGCGGATTGCCTGCGTGGTTGCTTAATATTCCA
AATATCCGCTTACGCCAAAACGATCCGCTGTTTATCGCTGAAATCGACCGCTATTTCCAA
GAACTGCTTCCACGCATTGCCCCTTATCAAATCACCCAAGGCGGTAATATCCTAATGATG
CAAATCGAAAACGAATACGGCTCGTTCGGCAATGATAAAAACTACTTGCGAGCTATTCGG
GCGTTGATGTTAATTCACGGAGTGAACGTACCGCTTTTCACATCTGACGGTGCGTGGCAG
AACGCCTTAGAAGCAGGGGCGTTGATCGAAGATGATATTTTGCCGACGGGGAACTTCGGC
TCTCGTTCCAATGAAAATTTAGATGAGTTGCAACGTTATATTGATAAGCACGGCAAATCT
TACCCGTTGATGTGTATGGAATTTTGGGATGGCTGGTTTAACCGTTGGAAAGAGCCTGTG
ATCCGCCGTGATGCTCAAGATTTGGCGAACTGCACCAAAGAGCTACTTGAACGGGCGAGT
ATCAATTTCTATATGTTCCAAGGTGGAACGAATTTTGGCTTTTGGAACGGCTGTTCCGCA
CGGTTAGACACCGATTTACCGCAAGTAACCAGCTACGACTATGATGCCCCTGTTCACGAA
TGGGGCGAACCGTCAGAGAAATTCTACCTGCTACAAAAAGTGTTAGGGCAGTACCCTGAT
GCCAGCCCGATTGTCGATCCGATTTTGCCAAACATCACCGCTTACCCACCGCTTGCAGTG
CAAAATGAAGTGTCGCTGTTTGGTACTTTAGACACAATCAGCGAATGTTATGAAAGCCCG
TTCACTCAAACAATGGAACAGCTAGGGCATTACTACGGTTATCTGCTTTATCGAGCCAAA
CCGACGGCATATAGCGGTGAGATCAAGCTGAGAATTTACCAAGGTAGAGATCGTATCCAG
ATTTTCAACGACAAACAGAAAGTCGCCACCCAGTACCAACACGAGATCGGCAATGAAGTG
ATGTTACAGACACCCAATGGCGAGTTCCAACTTGATCTGTTAGTGGAAAATATGGGACGG
GTTAATTACGGCGGTAAGCTACTTGCACCGACACAACATAAAGGGATCGGTGCAGGGGCT
GTGCTTGATCTGCATTTCCACACAGGCTGGCAACAGTATGCGATTGATTTTGACCGCTTG
GAAGAGATTGATTTTGATGGCGAGAAAGATAGCCAAACGCCTTCGTTCTATCAATTTAAG
CTACACCTAGACCAAGAACCGCAAGATACCTTTATTGATACCCGTGCATTCGGCAAGGGG
GTGATTGTGGTAAATGGTGAGAACTTAGGGCGTTACTGGAATGAAGGCCCGACTTGTTAT
CTCTATCTGCCTGCACCGTTACTGCATAAAGGTGAAAATGAGATTATCGTCTTTGAAACG
GAAGGGGTGAAGATCGATAGCTTAACGTTTAGCGATAAGCCGATTTATAAAGAGTTGAAT
ACCAAAAACTTATAAAGTCGTAGGGACACACTGCGTGTGTCCGTTGTGTATCAATATGTT
TATTTTTAGATACACGTAGTGTGCCCTAGGCTGCTGACAAACCATATATTAGATGGATTG
AATATTGTAGGGTGGGTTTTAACCCACCAATAAAATCAATATGTTACGGCTATATGGTGG
GTCAAGACCCACCCTACAAGCTACTTTGTCAATAATCTGGGACACACTCAGTGTGTCCCT
ACATCATAAATGATAAAAAAGGAGCAACTATGAGCTTAATCTTAATCAGTCACGGAGAGT
TTGCAGAAGGCTTACTGGATACTGCCGAAATGATTTTAGGCAAAATCGACAATGCTCAAA
CCGTCTGCTTATATCCACACGAAGGCAATGAAGATTTCCAAGTGAAATTTGAGCAAGCAC
TGGCGAATGCAAGCGGTGAGATTGTGGTTTTTTGCGACATTATGGGCGGTACGCCGTGTA
ATGTGGCAATGCGTTACTTGCCGAAATTATCAGGGTTATATAGCGGAATGAATTTACCGA
TGGTGATTAGCTATGTGAGTGAAGATGGCACGGATGGCTTACTGGAAAATACCAAAGAAC
AAATTCACGATGTGGCTCAACAACTTAAAAACTTAGCGTTAGGCGATGATGAATAGGAGT
AGTAGTATGTCTAAACAAGATTTAATGAAAAAACTTTGCACCAAAGAGGGCATTATTGCT
GCTCTTGCGATTGACCAACGTGGTGCATTACGTCGAATGATGGGCGATGATATAACCGCT
CAACAGGTCAGCGAATTTAAAACCTTGATTTCTCAAGAATTAACCCCCTATGCGTCGTCG
ATCTTGCTTGATCCAGAATTTGGCTGGGCGGCTTCAGAGAAACGTGATGCAAATTGCGGA
TTAATTATGGCATACGAAAAAACAGGCTACGATAAAAGTATTGCCGGACATTTTCCTGAT
TTGATCAATGATGCTTCTGTTCATCGCTTAAAAGAAAAAGGCACACAAGCGGTTAAATTA
TTGATCTATTTTGACATTGATGAACCGCACGAAATCAACGACCGCAAAGCCGCTTTTGTT
GAACGTGTGGCTTCTGAGTGTAATGCAGAACAAATTCCGCTGTTCTTAGAGATCTTGACC
TACGACGGTTCAAACGAAGATAAAGTCTATAACGCCAAAGTCAAACCTCGCAAAGTAATC
GAAGCGATGAAGTTCTTTGCGGATAAACGTTTTGGGGTAGATGTCTTGAAAGTGGAAGCG
CCTGTGGTGATGAGTTATGTGGAAGGCTTTACTGACGGTGAGGTGCTTTACAGTCAAGCG
GAAGCCGCTGCATTCTTCAAAGCACAAAGCGAAGCAACGGATCTGCCGTTTATTTTCCTA
AGTGCAGGCGTTTCAGCCAAACTGTTCCAACAAACCCTTGAATTTGCTCACCAAGCAGGC
AGCCGGTTTAACGGCGTACTGTGCGGACGTGCAACTTGGGCTGGTGGTGCGGAAGCCTAC
AAAGCCGAAGGTGTTGAAGCCGCTCGCCAGTGGCTTAAGACACAAGGTAAACAGAATATC
ATTGAGTTGCTCGAAGTGTTAGAACGCACGGCAACGCCGATTAAGTAGAAAAGTAAATTG
CCCCTTTTGAGTATAGAAAGGGGCAATCTATTTTAAACGTGAGGGTTACATTCAGGTAGT
GTACCTTCAATTTCAAAGAGTACATCGCCATCTTTAAAGAAGACATAGCCCCCATTTTTC
ATTTTTGTCCAGTTCTCATTTTTTGTGAGAGGCTGGGTTGTAATAATGGTGACTTTATCA
CTTTCTTCCGTATATTCACGGAAATCAATCATTACATCATCATCACGCAATGCTGTGCCG
AATGGGGCTTTGCGACAGACATAATGTAAGTTTGTTGAGCAACGTGCGATCATCCAGTGC
CCATTGGAAAGAATAAAATTAAATACGCCGTGTTTAGCGATTTCACTGGCAATATCTACA
ATTGCGTCAAAAATCTCTTTTTCACTTGGTTTTTGTGGAAAACGTTGTTTTAGGCTGGCA
ACTATACAGCAAAATGCGGCTTCAGAGTCCGTTGAGCCTATAGGCTGATAGTGATTATTC
GGGCAAACTTTGACATCAACCGTGCCGTTGTGGGCGAATACCCAGTTTTCACCCCAAATT
TCGCGGATAAATGGGTGGGTATTTTCTAAATTGACATCGCCACAGGTTGCTTTACGGATA
TGGGCGATAACGTTAAAGGATTTAATTCGATATTGACTGACGAGATCTGCCATTGGTGAT
GAGGCACCTGGGCAATTGTCTCTAAAAATACGCACACCTTTGCCTTCAAAAAAGGCAATG
CCGAAGCCGTCGGTATGGTGGTCGGTTAAACCTGCACGCCGTCGAAATCCTTCAAACGAG
AAAGTAATATCGGTCGGCGTATTACAATTCATTCCTAATAATTGACACATAATTTACTTC
TTTATTTACTTCAAAAAAATATAAAAATCCCACCGCTTGTTATCATTAACAAGCGGTGGG
ATTTAAGCGAAATTTGACAAAAAATTCAATAGGAAAATTATATTTTATTGATCTTAATTC
GCCTCTTTTTTAATTAATGAGAGTAAAAAGAGTGTTCCTGCACAAACAACCACTGAAGGA
CCTGCTGGTGTATCTTTGAGGGCGGAGAGTAATAGTCCGCCACTGACCGATAATATGCTT
AATCCGATGGCGTAAATAACCATTGTTTCAGGTGTTTTGGCAAAGCGTCTTGCGGTTGCA
GAGGGGATAATCAGTAGTGAGGTGATGATTAAAGCCCCGACAAATTTCATACTTAATGCA
ATGCTTAATGCGGTAAGCAACATTAATAAGAGGCGTAGGCGTGCGACATTTAGGCCTTCA
ATTTGAGCTAATTCAGGGCTGACTGTGATGGCGAGTAGCTTTTTCCAATACAGAGCCAGT
AGTGTCGCAATGCCGATAACCCCAATGCCGATAAAGAGTACGTCGTTAAAACCAATTGCA
AGAAGATCACCAAATAGGTAGGACATTAAATCAACACGAACATTGTCTAATAGGCTGATG
GTGATAACGCCTAAGGATAAACTGCAATGGGCGATAATGCCTAATAGGGTATCGACTGAG
TGAGTAGAGCGCTGTTCTAACCAGACGAGGCAAAGAGCGAGTATGACGGTCATTAGAATA
ACAGCAATATAGGGATCGATTTGTAGGAAAATTCCTAATGCAACCCCAAGTAATGCGGAG
TGAGAGAGGGTATCACCAAAATATGCCATTTTTCGCCAGACGACAAAAGCCCCAAGCGGT
GCGGTGATGAAGGTTAAAAATACGCCTGCTAACCACGCAGGAAATAAAATCTCAAACATA
TTGCCTCAATTAGTGATGTCCGTTACAACGACATACATTGCCTTGTAAGTCGTGGTGGTG
ATTATGGTGATGAGAATAAAATGCCACGTTTTTCGCAAATTGATCGCCAAAGAAGTAGAT
AAAACTTGGGTCACTTGAAATTTTTTCAGGTGTACCAGCACAGCAGATATGGCGATTAAC
GCATAGCACTTCGTCCGTATTTGCCATTACAATGTTTAAATCGTGAGAAACCATTAAAAT
AGCACAGTTTAACCATTCACGAGTTTTATTTAATAGTTGATAGAGTTCCGTTTGCCCTGT
AATATCCACCCCTTGCATTGGTTCATCTAAGACAAGCAGTTGTGGACGATCTAAAATTGC
ACGGGCAAGCAGTACTCGTTGTAACTCACCGCCAGATAATTTTTGCATACTATGCTTAGC
AAGGTGAGTGATTGCAAATAGGGACAATGCTTCATCTATCAAGGGTTTAGTGCTGTTAGG
CTTGAGATATAGAAATTTTTCAACGGTAATAGGAATAGAGTGATCCAGATGCAATTTTTG
TGGCACATAGCCAATTTTTAGCTGTGGTTGGTGAATAACCTGCCCTGATGTTGCTGGCTG
TAATTTCAGCAATACTTTTAATAGGGTAGATTTACCCCCCCCATTAGGACCAACGATAGT
TGTGATAGAATTGGGGTAGATGTTTAAATGAATATTTTCAAGGGCAACTTGTGTACCAAA
ATTCACATTAATCGCTTTCAGTTGCACAAGGGGCTTCGTTAAATTGTGGATCGGCTTAAT
TTGCTTGATCTGCATAACATTAATAAATTTAAGGATTTAAGGAATTAAAATTAGCGGATT
TTTTTCAGTTTTACAAGAAATCTATGGGAATTTTTTGCCTATTCCTTTGTCTATAACAAG
TTCGCACTAGAAGAAAATTATTTAGGATAGAATTTTGCAACACGTTATTTTTGCTAGAGA
TCGCCGTCGTAAGAAGAATAGAGTAAAGGCATTTGTGTTTTTGGTGATTATATTATCTAT
CTTTATTGGTATCGTTTTAATCTTAAAAAAACAGGGCTCAAATTCTTCAGAAACGCAAGA
AATCCCAATTGCATTGGCGACCCAGTCGTTACCTGAAGTCAATCAAGAGAGTGAAAAACT
CGCTGTTCCTACTCAAACAGAACAAGCGGTTGGATCTGTCCCTGAAGTTTCTACTGCTTT
ATTTCATGGTGAACCTAAGTACATCAATATTGACTTCACTGCCTCGGCTAAAGAGGAACA
GGAACAAGTAAATGCTGAGCCTGTTGATGAAAATGCAACCTCTTATGAAGATGAATTGAG
TGATGTTGATGATGAAATAGAAGGGCAACCTAAAGCAGCTGTTCCTGAAAGTGAAAAATT
ATCGGAAGAAGCAGAAAATGTATTAGAAGATGTGTTAGATATTGCAGATCAAGCATTACG
TATCCAAAATCAGTTTAGTTATACCGTAACTCAAGGCGATCAGCTAAAAGATGTACTAGA
ACAGTCAGGATTAACACATGCCACAGCAAAAGCCTTAGAAAAAACCTTTCCACAGTTAGC
CGATCTTAAAGTAGGACAACAATTCTACTGGATTTTAGACAATAACGGTGAGCTAGAATA
TATGAACTGGCTCATCTCAGAAAAAGAAGAGAAAATTTTTGAGCGTAAAGCTCAAGATCA
ATTTGCGGTACAAACAATTCAGAAAAAAGGCGTTTGGCAACAAGATGTGATTAAAGGCAC
CATTAATGGCAGTTTTAGTGCAAGTTTAAAAGCGGTAGGTTTATCTCAACGTCAAATCAA
TCAGTTAGCTAACGGTCTGCAATGGCAGATTGCCACCAATAAATTGAAAAAAGGCGATAA
ATTTGCAATTTTAGTAAAGCGTGAGTATATCAATGGCAAGGTCACGGATTTAGGAAATGT
CGAAGCTATTCATATCATCAGTGGCAAGAAAAGTTATTATGCTATTCAAGCAGATAATGG
ACGTTATTATAACCGTCACGGTGAAACGTTAGGTAAAGGCTTTGCTCGCCACCCATTGCC
ATTCACACCAAGAGTTTCATCACATTTTAATCCTCGTCGCTTACATCCGGTAACAAGACG
AGTTGCCCCTCATAAAGGGGTGGATTTTGCTGTTCGATCTGGAACACCGATTATTGCCCC
TGCAGATGGTGTGGTTGAACATATCGCTTATCAAGCAAACGGCGCTGGTCGTTATATTAA
ACTACGCCATGGGGGGCAATATACTACGGTGTATATGCACTTAAGCCGTTCGTTAGTTAA
AGTTGGGCAAAGTGTTAAAAAAGGACAACGCATTGCGTTGTCTGGAAATACAGGGCGTTC
AACAGGTGCACATCTGCATTATGAATTTCATATCAATGGGCGACCGGTTAATCCAATGAC
AGTAAAATTGCCGGGTATAGGATCTGGTATGCCCGATAAAGAACGTAAAGCATTCTTAGT
GAAAGCACGGAATATTGAAACAAAACTTAAACTCTAGAAGGATTTATAATGAAAAAAAGT
CTATTGACCCTAATTAGCCTTGCAATCTTAGGTACGGTACAGGCGAATGATAAAAACTTA
CAGCAACAGCTTGAGAAAATTGGGGCAACCAATGTGAAGTTGTCAGAATCTGCCTTGCCA
GGTTTTAAAACAGCGATTTCTGATCAAGGTGTTGTGCAAATTAGCAATGATGGACGCTAT
GTAATACACGGGCAGATTTTTGAATTAAAAGATGGCAAAATCACGGATATTACTAATCGT
GCATTGCTCTCAGAACTCAATAGTCTAGCAAAAGAGATGATTGTTTATCCTGCAAAAAAT
GAAAAACACGTTGTCACTGTTTTTATGGATATTACCTGCCATTATTGCCATTTATTGCAC
TCAAAGATCAAAGAATATAATGATTTAGGCATTACTATTCGTTATTTAGCCTTCCCTCGT
GGTGGTATGAATACTGAAACTGCAAAACAGATGGAAGCGATTTGGACAGAAAAAGATCCA
GCCTTTGCATTAAACGAAGCGGAGAAAGGTAACTTACCAAAACAGGTGAAAACACCAAAC
ATTGTGAAAAAACATTATGAACTTGGGATTAAATTTGGGGTTACGGGTACGCCAAATATT
GTCACAAAAGAAGGTGAGTTAATCGCTGGCTATGTTGAGCCAAAAGAGTTGCTCAAAATG
TTAAGTCACTAATCCTTAATTTAAACTACAAGCGGATAGGTTTTATTCTGATATCCTCCC
CGCCTCAAGAGGCGGGAATTCCTAAGTGTAAATTTTAAACGTATTTAAAGACCTATAATT
TCATCGTTTGAATACTGATAAAAATTGACCATGCATTAGCTTCTTGAAAGCTGCCCTCCC
CCAATAGATTTCATAATTTTGTGATCTCTTTCACATTTTCTCTTGAAATCCCCTTGACAA
TCCCAATTTATAGTTTCGTCAAGCGAGAGTAATCTCGAAGTCAGAACATTTAATAACAGA
ATTTAGAGGAAACTATGAATATTGATAAATTTACCAGCAAGTTTCAATCAGCAATTGCCG
ATGCACAATCTTTAGCCGTTGGCAAAGATAATCCCTATATTGAACCGGCCCATTTAATGC
TTGCCTTGTTAAAGCAAAATGATGGATCAATCACACCGCTTGTCACCAGTTTAAATGTGC
AACCTAACCGTTTAAGCAGTGAACTTGATGGCATCATCAGCCGTTTGCCACAGGTGCAAG
GGGGCAATACACAGCCGTCACAACAACTTTTCCGTTTGTTAAATCAATGCGATAAGTTGT
CGCAACAGTTTGGCGATAGCTTTATTTCATCAGAGCTGTTTGTACTTGCGGCACTTGAAG
ATAACGGTGATTTAGGCAAGTTATTGAAAAACTTAGGTTTAACCAAAGAGAAGGTGACAG
CCGCCATTCAACAAATTCGTGGAGGGGAGAGCGTGAATAATCAAAATGCAGAAGAAACGA
GACAAGCGTTACAAAAATATACCATTGATTTAACTGAACGGGCTAAAGCAGGCAAACTTG
ATCCTGTGATCGGGCGTGATGAAGAGATCCGCCGTACGGTGCAAGTATTGCAACGCCGTA
CTAAAAATAACCCAGTGCTTATCGGTGAACCTGGTGTGGGGAAAACGGCGATTGTCGAAG
GTTTAGCACAACGTATTGTCAATGGCGAAGTGCCTGAGGGTTTGAAGAACAAACGGGTAT
TGTCGTTGGATATGGGAGCGTTAATTGCAGGAGCAAAATACCGTGGTGAGTTTGAAGAAC
GTTTGAAAGCGGTATTAAATGAACTTGCCAAAGAAGAAGGGCAAGTGATCCTGTTTATTG
ATGAAATTCATACGATGGTTGGGGCAGGTAAAACCGATGGAGCGATGGACGCTGGTAACT
TGTTGAAACCGTCCCTTGCCCGTGGTGAGTTGCACTGTGTCGGGGCGACAACCTTAGATG
AATATCGTCAGTATATTGAAAAAGATGCAGCTCTGGAGCGTCGTTTCCAAAAAGTGTTGG
TTGATGAACCAACGGTGGAAGACACCATTGCGATTTTGCGTGGTTTGAAAGAACGTTACG
AAATTCACCATCACGTTCAAATTACCGACCCTGCGATTGTGGCGGCGGCAACTCTTTCGC
ACCGCTATATTTCAGATCGTCAGCTACCCGATAAAGCGATTGATTTAATTGATGAAGCGG
CTTCCAGCTTGCGTATGGAAATCGACTCTAAACCAGAGCCGTTAGATAAACTTGAACGCC
GTATCATTCAGTTGAAATTAGAGCGTCAAGCGTTACAGAAAGAAGAAGATGAAGCCAGCC
GTCAGCGTCTTGCAAAATTAGACGAGGATCTGACCGCTCGTGAACGTGAATATGCGGAGC
TGGAAGAAGTATGGAAAGCAGAAAAATCCGCTCTATTAGGCACGCAACACATTAAAACCG
AGTTGGAAAATGCCCGAATTGAAATGGATCAGGCTCGCCGTGAGAATAACTTTGAAAAAA
TGTCAGAGTTGCAATACGGCAAAATTCCGGCCCTTGAGAAGCAGTTGCAAGAAGCGGTAA
AACGTGAAGAAGAGGGCGGTGAAAATCATCTGTTACGCACCAAAGTGACCGATGAAGAAA
TTGCAGAAGTGCTGTCTAAAGCCACGGGTATCCCTGTATCCAAAATGATGGAGGGGGAAA
AAGAGAAACTATTGCGAATGGAAGAAGTGCTACACAAACGAGTAATCGGTCAAAGTGAAG
CCGTTGATGCGGTAGCAAATGCGATCCGACGTAGTCGAGCAGGCTTGTCTGATCCAAATC
GCCCTATCGGTTCATTCCTATTCTTAGGACCGACAGGCGTAGGGAAAACAGAGCTTTGCA
AAACATTAGCCAACTTCCTATTTGACGACCAAGATGCGATGGTGCGGATCGATATGTCCG
AATTTATGGAAAAACATAGCGTATCTCGCTTAGTCGGTGCACCACCAGGATATGTCGGCT
ATGAAGAAGGCGGATATTTGACTGAAGCGGTTCGCCGTCGTCCATATTCCGTCGTATTGC
TCGATGAAGTGGAAAAAGCTCACCCGGATGTGTTCAACATTTTATTGCAGGTGCTTGATG
ATGGTCGTTTAACTGACGGACAAGGTCGTACGGTAGATTTCCGTAATACGGTCGTAATTA
TGACATCAAACTTAGGTTCGCATTTAATTCAAGAGAATGCGGAAAATATGAGTTACGATG
AAATGAAAACTATCGTGATGAATGTGGTTGGGCAACATTTCCGCCCTGAATTTATCAACC
GTATTGATGAAACTGTGGTATTCCACCCATTAGATAAAGAAAATATCCGTGCGATTGCTA
GAATTCAGCTTGAACGTTTAATTAAACGTATGGCGGAGCGTGGCTATGAGGTAACGGTGA
CAGATGCGGCAGTTGATCATATCGGCGAAGCAGGCTTTGACCCACTCTTTGGAGCAAGAC
CGCTTAAACGTGCAATTCAGCAAGAGCTTGAAAACACCTTGGCACAGCAAATTCTCTCAG
GCAAATTGTTGCCGAATAGTCCTGTGACAGTGGATTATCGTGAGGGAAGGGTTGTGGCAG
TTCAGTAAAAGAGTAAGGGCGTAGAGATACGCCCTTTGTTTTGTGAAATCCATTGACTTT
TCTATGATTTCTCGCTAATTTGTGGGCGTTTTTAACACAAAAACTATTTATTTACAGGAG
ATTCTATGCAAGATCGTTTAGTCACTTCCGCAAGAAGTGAATCCCTTCTTAGCACACATA
AAGTATTACGTAATACTTATTTCTTACTTGCGTTAACGCTTGTATTTTCGGCGGTAGTTG
CATCTGTTACTATGGCACTTAATTTACCACGTTTACCTTGGTGGGGAATGTTAGTCGGTT
TCTATGGCTTACTTTTCTTAACCAATGCAACGGCAAATAGTGCAGCAGGGTTAGCAAGTG
TTTTTGCGTTAACGGGTTTCTTAGGTTATAGCTTAGGTCCAATTTTAAATGCTTATATCA
GCAATGGGTTAGGCGATGTGGTTGCATTAGCGTTAGGGGCAACGGCGTTAGTGTTCTTTA
GCTGTTCTGCTTATGTATTAACTACCAAACGTGATATGTCTTTCTTATCGGGAATGATGA
TTGCATTGTTCGTGGTGTTATTAGTGGGTATTGTGGCAAATATCTTCTTAGCAATGCCCG
CGTTAAGTTTAGCGATCAGTGCATTATTTGTAGTGTTCTCAACGGCTGCAATTTTATATT
CAACTAGCAACATTATCCACGGCGGTGAAACAAACTATATCCGTGCAACCGTTGATTTAT
ATGTGTCTATCTACAACCTATTTGTGAGCTTATTACAGCTTTTAGGAGTATTTAGTAGTG
ATGACTAAATAAATTTAGCTCATTGGATTCATTAAAAATAGTTATAAGGGGACGCTAATT
TAGTCCCCTTTATTATCAATGCGCCTCATCCCAATTGCTTCCAACTCCAACTTCCGCAAT
CAATGGCACTTTAAGCTCAATCGCTTTTTCCATTTCGGCTTTAATCAGTTGGGTGTAATG
CTCTACTCTGTCGGCTTTAACTTCAAAGACTAATTCATCGTGTACTTGCATAATCATTGC
AATATCTTCGCAGTTTCGCACCGCTTGATCGATCCCGATCATTGCCACTTTGATAATATC
TGCCGCCGTGCCTTGCATTGGGGCGTTGATGGCAACACGTTCCGCTGCCTTGCGTCGCAT
TTGGTTGCTCGAGTTAATTTCAGGCAAATATAAACGGCGACCAAATAGGGTTTCAACATA
GCCTTTTTCAGCGGCTTTTTCACGAATGTCTAACATAAACTGTTGCACGGCTGGATAACG
CTGGAAGTAAAGTTCCATATATTTTTTCGCATCGGTACGAGAAATGCCCAGTTGATTTGC
CAAGCCAAATTCAGACATTCCATAAATCAAGCCGAAGTTAATCGCCTTGGCACTACGGCG
TTGTTCACTGGTCACCGCTTCCAACGGCACGCCAAAAATTTCCGCCGCCGTAGAACGGTG
AATGTCTTTACCTTCGGCAAAGGCTTTGATCATATTCGTATCATTAGCAAGATGAGCCAT
TATGCGTAACTCAATTTGCGAATAGTCCGCCGCCAAAATCACATAGCCATCACGGGCAAT
AAAGGCTTGACGGATACGTCTGCCCTGCTCGTTGCGGATCGGAATGTTTTGTAAATTCGG
ATCGCTTGATGAAAGTCGCCCTGTTGCCGTGACCGCTTGATGATATGAAGTATGCACACG
TCCTGTTTGTGCATTAATCATCTGCGGTAGTTTATCGGTATAGGTTGATTTCAATTTGCT
CAAGCCACGATGTTCTATCAACAGCACTGGCACTTGGTGTCCCATTTGAGCCAATTCTTC
CAACACTTCTTCGTTGGTTGATGGCGCACCTTTCGGGGTTTTCTTTAAAATCGGTAAGCC
GAGTTTGTTAAATAAAATCTCTTGCAGTTGCTTAGTGGAAGCAAGGTTAAACACTTCTCC
TGCTTCTTGATGTACAAGGGTTTCAAGCTCTTTTAAACGCTGTTCAATCTCAACTGAATG
TGCCAACAGTTTGGCAGGATCGATTAATACGCCGTTTCGTTCCACACGGGAAAGTACGCT
CACCAACGGCATTTCGATTTGCTCAAACAGTTTCACCAATTCAGGCGTTTTTTGTAGTTC
AGACCATAAGAGTTGATGTAATTTCATTGTAATTTCGGCATCTTCCCCTGCATATTCTGT
TGCTTTATCCAGTTCAATTTGATCGAATGTAAGCTGATGTTTGCCCTTACCTGCCAACTC
TTCAAAAGGAATAGTTTGATGTCCCAAATAACGCTCTGCCAAATTGTCCATATTGTGACG
ACCTGTGCTGTCTAGGGTGTAAGATTGCAACATCGTATCAAAGGCAACCCCTTGTAGCTC
AATGCCGTAGCGTGCAAAAATCGTTAAATCGTATTTGATATTCTGCCCGATTTTGCGGAT
ATTTGGGTTCTCTAAAATCGGTTTTAGCTGTGCCAAACAGTCCGCTTTGTTCAACTGGTT
AGGCAGTAACGCTTCGACTTCATCGAGTTCTGCTTCACTTTCACCAAACAGATCCACTTG
GGTCGGCTGTGCAATTTTACCTTTGTGTGCCAATGGAATGTAGCACGCTTCGCCATTTTC
TAAGCCAAATGAAATCCCGACTAAATTTGCTTGCATTGCATCTAAATTGTCTGTTTCGGT
ATCTACCGCCACAAGCTGTGCCATTTGCAATTTTGCCAGCCATTTGGTAAACAGCTCAGG
GCTGTTCACACAATCGTAAGCGGTGCGATCTATCTCGACTTTTGCAAAAGGTGCAGATTT
TTGTTCGGCACTGACCGCTTGTGTGGCTTGATAATTGTTCGGAATTTTCTCTGCTGACGT
TTGTGTCACAGGGTTTGCGTCATTCATCACTTCGTTCAGCCAACGCTTAAATTCATAACG
ACCAAAGAGTTCTACCAGTTGATCTCGCTGTTGGGGCTGAGTAACAAGCTGATCGTAAGT
AACATCAAGGGCAACATCGGTTTTGATTGTCGCTAATAGATAAGAGAGATCGGCTGTTTC
TTTTTCTGCTTCCAGTTTCGGTGCAAAGGTTTTTGCCCCACGAAATGATAACTCTGCAAT
TTTGTCTAAATTTGCATAAATCGCTTGCATTGAGCCAATACCTTGCAACAACGCAATCGC
CGTTTTCTCACCAACACCTTTTACCCCTGGAATATTATCGGACGAGTCGCCCAATAAGGC
TAAATAGTCGATAATCAACTCAGGCGGAATGCCATATTTTTCAATCACCCCTTCACGATC
TAACAAGGTATTGTTCATCGTGTTAATCAGCATAATATGATCGTTCACCAGTTGAGCCAT
ATCTTTATCGCCTGTACTGATTAAAACGTGCTTACCTGCTTGTGAAGCCTGCACCGCAAG
CGTGCCAATCACATCATCAGCTTCCACCCCTTCAATCGACAACAGCGGAATACCCAATGC
TTTAATCATTGCGTGCAAAGGTTGGATCTGCGAACGAAGTTCATCGGGCATAGGCGGACG
GTGAGACTTATACTGTTCAAACAGCTCATCACGGAAAGTTTTCCCTTTCGCATCAAACAC
GACGGCAATATGGCTTGGTTCAACCTGTGCAATCAGGCTTTTTAACATATTCAACACGCC
ATACATCGCCCCTGTTGGCTCACCTTGTTTGTTAGTTAAAGGGGGAAATGCGTGGAATGC
ACGATATAAATAGGACGAACCGTCCACTAAAACGAGCGGATTTTGTGCGATTGTTGCCAT
TTGAACTCTCTTTGATCTAAATAATTTGGGCTATTATAGCGAAAGTGGTGGGATTAAAGA
AAAGGTTTTGGGAAATTATGTCTATCCATATTTTTCCCCAAAACGCCCCCCATACAATGG
GGGACTTTACGATTCTATTAACATCGGTAATTCTGACATACTCACTAATTTATAATCAGC
CAAAGCCCAGCGAGGGTCGTCCCATTCCGATTTTGCAGGAATAACAACGGTTTTCATACT
CGCTGCTTTACCTGAAATCATACCTAAAACCGAATCTTCTACGGCAAAACAAGCAGATGT
TGGAACGCCAAGTTGTTTTGCTGCGTGTAAATATACAGCTGGGTGTGGCTTGTTGTACTC
CAATTCCTCAGCAGAAGCCAAATAATCAAAATATTCAGCTATGCCGCAGCTATCAACAAT
GCCTTGTAGCATATTTCTTGGCGAAGCCGAAGCAACTGCGATTTTAATCCCCCGTTGTTT
TAAGGTAGATAAAACCTCTTTCACATTTGGCATTAATGGCTTCGCTTCAAGCACCTTTCC
AACTACATATGCCATCAACTCTTCTATTAACTGAGTACGACTCTTTTCTTTTTCACCATA
TTTTTGTAGCACATAATCAACCAGCGTACCAATAGGCGACCCTGTAAGAGTCATCATTTC
AGCTAAGGTTACAGGAAATTGATTTTTCTGAAAAAATTCAGTACTTGCTTGATACCAAAT
AGGTCGGGAATCAATTAACGTACCGTCCATATCAAAAATTACAGCTTCGCTCATTTTACA
TTCTTCCGTTATTGATTATTACAAGTGCTTCCCCTAAAACAAAGCAATCACTGTATCCTA
CATGCTTTTCACCTTTGAAATATAATTGGCAATTCATTCCTATTCAGATAAATAGATAGA
AACTAAGTTATATCCCCAATTTTTCCTTATAATGCAAACGGCATACAGAAAGATAGCTGT
CGTTTCCACCGATTTGAATTTGCTCTCCATCTTTTACCGCTTCACCTTTCTCATTCATAC
GAATAACAAAGCCTGCTTTACGTCCACAATAACAGATGGTTTTGAGTTCTTCGAGCTGAT
CAGCCCAAGCGAGTAGATAGCGACTTCCCTCAAATAATTCAGACTGGAAATCGGTGCGTA
AGCCGTAACAAAGCACAGGGATTTTTAATTTATCGACCACTTCAGTCAGTTGATAAACCT
GCTGCCTGGTAAGAAATTGTGCTTCATCAATAAGAATACAGTGCAATTTTTCATCGGCAA
TATAAGCGGCGATTTCATCAAATAAATTGCTATCGTTTTTGAATAAACGAGCATCTTGTG
AAATACCAATTCGAGAGGAGACTTTCCCTACGCCATAACGATCATCTATCGCCGCAGTAT
AAACAAGGGTATTCATTCCTCGTTCTTGATAGTTATAAGATGATTGAAGCAAAGTTGTGG
ATTTCCCTGCATTCATCGCAGAGTAATAAAAATAGAGTTTAGCCATAATAAATGAAGTAA
TAAAAAACGGCTAATCAAAAGTATTAGCCGTTTATTCAAACAAAGATTAAACGTTGTCGA
TTTGCCCTAACAGAGAGCGTAAACGATCTTGGAAGTTTTGATGTTCAGTTTTTAATTGCT
CGTGTTCTTGACGCAGAGTTTCATTTGCACGATTAGCTTCCTCGTTTTTACCTTTTAACT
CTTCAACTTCTAATTGAAGTAATTGAATGGTTTCAACAGCCTGTTTAATTTTTTCTTCAA
GTTGGTCTAAAATTGCGACTGACATAATATGTTCCTCTAGTGAGTAGTAATGAAAGTGTA
AAGATTTTACCTTACTTAGAAGAAATTTTCATTATAAAGTTCGGGGTTATGGATAAAAAA
GCACACTGTTAGACATAAACTTTTTGTAACTTTCTCAATTAGGGGTAGTATATGTCTATC
AAAAATTAGATATTAGATTAGTGGTAAAGTAGCTTGTAGGGTGGGTCTTGACCCACCATA
TAATCGTAACATATTGATTTTATTGATGGATTAAAACCTACCCTACAATATTTAACCTAT
TAATATATGGTTTGTTAGCGGTCTAGTACCTAGTACGGAGATGAGATGAAATGAAAATTG
AGAAGAAAAGTAATGAGGCAATTATTGAGCCAATTGAAGATAATTGGAATTGGTTAGATG
AATTGGGAGAGCCAGATCCTACGTTTAATTATCAACATATCAAAGAATTTAAACGTGTAC
CATTATTAAATTACGAAGATTGGCTAGCTGAAGATAAAAAAATCCCCTAACAAATTGTCA
GGGGATTGCGAGATTATTTCACACGAGAAACATATTCGCCTGAACGAGTATCCACACGGA
TAACTTCGCCGATTTGAACGAAAAGTGGAACACGAACTACTGCACCTGTGCTTAATGTCG
CAGGTTTACCACCTGTACCAGCGGTATCACCTTTTAAGCCTGGATCAGTTTCGATAACTT
CTAATTCAACAAAGTTTGGTGGAGTAACGCCGATTGCAGAGCCATTCCATAATGTAATGA
TACATTCTGCTTGATCAACTAACCATTTATCGTTGTCGCCTAATGCTTTTGCATCTACAG
AAATTTGCTCGAACGTTTCCGGGTGCATAAAGTACCAGAAATCTTCATCTTTATAAGAGT
AAGTGTAGTTGTAATCTACAACATCAGCCGCTTCAACAGTTGAGCCTGATTTGAAGTTGA
TCTCTAATACTTTACCAGAGATTAATTTACGGATTTTTGTACGGGTAAATGCTTGACCTT
TACCTGGTTTTACAAATTCATTTTCAACGATAACGCAAGGTTCGCCATCTTGGATAAATT
TTAAACCTGGTTTGAAATCATTAGTGCTGTAACTAGCCATTGTGATCCTCAGAATTTAGA
TAAAAAGTAACGCCCAAAGGGCTAAATAAAAAGACGTATATAATACACTAAAAACGGCAG
GCAAAAAATTAAAATTTTTCTGAAGTATGGCAGATAAAGTCGTTTCAGGTATAATCTGTT
TTTTCAATCAATGAGGAAATAAAATGAAAAAAGCAGTGTTAATGGGATTAGTTCTTGCCC
TTACCGTTTCAACCGTTCAAGCGAAAAAAGCAGGTGGAATGAAATTTTCTTCAAGTAAAA
AAACACCAGCAACGGTTCAGCAGTCCACAACACAACAAAAAGCCGATGCGGACTTTAATA
ATACGCCAAATCAAACAATGCCAAATGCAGGGGCGGCTCAACAAGCTCAAGGCAACCGTT
TAGGCAATTTTGTGACAGGGGCGGCGGCAGGTTACTTATTAAGTGAAGCTCTTTCCCCGA
CGGAAGCACAGGCTCAAACACCAGCAACCAATCCAACGGAACAATTAACCAAACAGGTAC
AACAGGCACCAGCCGTGCCAACCTTTAAAGCAATCGATCCGCAAAACGACCCTTACCTTA
TTGAGAAAACACCGGGTTATTTGCGTTACTGCTTAAATGGTGTGCAATATATGGTGGGAA
CCAATAACAGCCAATTACCACCAACATTGATGGTAGATAAAACCAACGCACCAATGCAGT
GTGTGATTAGCCAGTAATTTCATCAGCAAAAGGGGCAAATTTGAACATCTCATTTTACGA
CGCACCAACGAAAGCTCAATGGCTACAAGATCTGGCTGAAGCCTTTAATCGACCAGAAGA
TTTATTGAATTACCTTGAGCTAAACATTGCAGATTTTGAGCAAGATCTTACCGCTCGTAA
ACTGTTTGCGTTAAGAGTGCCACGCCCCTTTGCCGAAAAAATGAAAAAGGGGGATCGGGC
AGATCCCCTTTTTTTACAAGCGATCACATTACAAGAAGAATTTACCAATGTTGATGGCTT
TGTCCAAGACCCACTGGAAGAACAGCATTCGCCAGCCCCTAACATTTTGCATAAATATCA
TAACCGCTTGTTATTTATGGTAAAAAATAGCTGTGCGATTAACTGTCGCTACTGTTTCCG
CCGCCACTTTCCCTATGATGAAGTCAAAAGTGGCAAAGCAACGTGGCAGAAAAGCCTCGA
CTATATAAAAGCACATTCCGAAGTGGAAGAAGTGATCTTATCAGGAGGCGATCCCTTGAT
GGCAAAAGACCACGAAATTGACTGGATTTTCACCCAACTAGAACAGATTTCCCATATCAA
CACCGTGCGTATTCACAGCCGTTTACCTGTGGTTATTCCCAACCGTATTACAGACGAATT
ATGTGAACGGCTATTACAAAGTCGTTTGAAGGTCGTGTTAGTGACGCACATCAATCACGC
CAACGAAATAGACAAAATCTTTGCAGAAAAAATGCAGAAGCTAAAACAAAGCAATGTTGT
GTTGCTCAACCAATCTGTCTTGCTCAAAGGGATCAACGACAACGCCCAAACCCTCAAAGC
CCTAAGTGACAAATTATTTCGCTACGGCATTTTACCCTATTATTTGCACCTATTAGACAA
AGTGGCAGGAGCGAGCCATTTTTATATTGAAGACAGCAGAGCCTTTGAAATTTATCGTGA
ATTGCAACGCATTACATCGGGTTACTTAGTGCCGAAATTAGCACGAGAAATGGCGAAAGA
GCCGAATAAGACATTGATGGGTGTCTCTGCTTAATTGATATTCAGTTCCTTAATCGCTCA
ATCTCTTTACTAAATTCTTCTATATCATCAAAACTTAAATAAACTGACGCAAATCGAATA
TAAGCGACTTTATCTAAGGACTTTAATTCACCTAACACCAAGTCCCCGACAAATTTACTC
GAAACTTCCCTTTCCCCTGTAGCTTGAAGCTGTAACACAATGCGGTGGATCGCTTGCTCA
ACATCGTCCGTGCTGACGGGGCGTTTTTCTAATGCACGAGATAAACTGGTTCTTAATTTA
CGTTCATCAAAAGGTTCTCGGCTACCATTATTTTTAACAATATGCGGAATGAGTAATTCG
GCACTTTCAAAGGTTGTAAAACGTTCTTTACAGACTGGGCATTCTCGTCTGCGACGAATT
TGGTAGCCATCTGCTGTTAAACGTGAATCTACAACTTTGGTATCATCAGTGGCACAAAAC
GGGCAACGCATTATTTTAACCCTTTTTGTCTTGCTACAAATTCAGCGTGTAAGTTTTCAG
GGGGCGGAGGCATCTGCAAATAGAACCCTTCTTTTTGGATTTTTTGCAAAACTTCTTGAT
TATCTACCCGCTTAAGCTGTTTCTCACCTGCTAAATTAAACAACATTACAAACTCAGGTT
TACCAAAAATTTGACGAAGTTCTAGAGGTACCGCCTCAAATTTATCCCGTTTTTCCACAT
AAAGATACATTCCTTCTTTTTTAGGGCTTTTATAAATTGCACATAACATCTTATTCGTCC
TCTAGTCTATAGCTGCCTTCGTAATTGGTGAAACGTGAATATTGTCCTTGGAAGCCTAAT
GGCACTCGTCCGATTGGACCATTACGCTGTTTACCAATGATGATCTCCGCCATTCCTTTT
GTATCTGGATTATCGTGATAAACCTCATCACGATAAATAAACATAATTAAATCCGCATCT
TGTTCAATCGATCCCGATTCGCGCAAATCCGAGTTTACAGGGCGTTTATCTGAACGTTGT
TCTAAACTACGGTTGAGCTGAGAAAGTGCCACTACCGGTACTTGTAACTCTTTAGCTAAG
GCTTTCAGTGAGCGAGAAATTTCTGCAATTTCAAGGGTTCGGTTATCGGCAAATCCAGGA
GCACGCATTAATTGTAGATAGTCCACCATAATTAAACTTAATCCACCGTTTTCCTTGTAC
ACACGTCTCGCGCGTGAACGTAATTCCGTTGGGGTTAAACCTGAACTATCATCAATATAA
ATATTACCTCTGGATTGCAACACCCCCACTGTACTGCCAACCCTAGACATTTCCTCATCA
TCTAGTTGCCCTGTACGAATACGCGTTTGATCGACCGTTGAAAGCGAAGCAAACATACGC
ATCATAATTTGATCTGCTGGCATCTCAAGGCTGAAAATCAGCACAGGCTTATTCGGTTGC
TTAACTTTATTGCCATTCTCATCTTCGACCTCAACATCTCCCATTGCTGCATTTTCACAC
AAATTCATCGCAAATGTTGTTTTTCCCATTGATGGACGGGCAGCGACAATGATTAAATCT
GAAGGTTGAAGTCCTGCTGTTTTTCGGTCTAAGGCGGCAAAACCTGTTGATACACCTGTT
ACACCGCTATTATTTTGAGAACGAGAGAGTAATTCTATGCGAGCTAAGGTTTCCATCAAA
ATATCATCAATTTTTTTCGGCCCTTCGTCAGTTGCAGTTCGCATTTCTGCAATATGAAAA
ACGGATCTCTCCGCTTCATCTAATACTTCTTTAACTGTCAATCCCTTAGGGTTATAGCTG
ATTTCTGCGATTTTATTACCCGCCGCAATCAATTCACGACGAATAGCCCGTTCACTGACA
ATCTCCGCATAAACTAAAATATTCGCCGCACTTGGGGTATTTTTAGACAGTTCAGCAAGA
TAGGCAAAACCACCCACATCTTGCAATATGCCTTTATTCTTAAGCACCTGATCAAGCGTG
ATAATATCAATAGGCTGATTATTGCGAGATAGTGAAACCATTTCTTCAAAAATCAGACGA
TGAGCGTGATTGTAAAAATCGGTACTTTGAACACGCTCAGCAACGCCGTCCCAGTACTCA
TTACTCAGCATTATCCCGCCTAATACCGCTTGCTCTGCTTCAATTGAGTGAGGGGCAATG
TTTATCTGTTCAATCTGTTTATCTTTTTGAGGATCTTTATTTTTTTGATATTCAGCCATT
GATGAAACTCTTTTCAGGGAAATGATAAAAGGTAGTTTACCGAATTTGCCAAAAATTTTC
AGCTGGTTTACCCCGTACAAGAATAGCGAGACACAAAATTTGTTGATAATCTGCTTCAAC
TACACTAATTTCATTATTTAATAGTAATCATAGAACCAAAGTTAAAGCACTGAAACCACA
GATCTACTTGTGAAAAACCTGCTTCTTTTAGGCGTGCTTTATGTGTATCAATACTATCTG
TCCGCATCACATTCTCAAGGGCTGTACGCTTTTGGCTTACTTCAAGCTCACTATAGCCAT
TTGCACGTTTAAACGTGTGGTGCAAATCAATAAGAAGTTCATTTATTGTGTTATCTTCAA
AAGTAAATTTTTCCGATAACACCAACACACCATTTGGATTTAACCCCTGATAAATTTTAC
GTAAAAGAGCAAGCCTGTCTTCTCTTGGCAAAAATTGCAACGTGAAATTTAGGACAACCA
TTGATGCATTTTTAATCTCAACGTGACGAATATCATCACATAAAATTTCCACAGGAATAT
CCGAATGATAGGCTTCCAAATGGCGACGACAGCGTTCTACCATAGGTTCAGAATTATCCA
CACCAATAATTCTTACTCCTGCTTTTTCCACATTACGCCGAATCGATAAAATCCCAGCCC
CACGAGAACAACCTAAATCATAGACATTTGACTGATCAGTCACAAAATGAGAAGCAAGCA
TACCAATCGCTGTAATGATATTAGAATAGCCTGGCACAGAACGTTGAATCATATCTGGAA
AAACTTCCGCAACAGATTCATCAAAAGTGAAATCCCCTAATTTCTCAATAGGGGCTGAAA
ATAGAGTATCTTTAGACATAAACAATATTATTGATAGTAAATGGTGTATTCTACTCGCAA
TTTATAAAGATTGTAGAAAATAATTTATTTAGCAACATTCCTAATTTAGTGAATACGTAT
AAGTACGATATAAAAATGCGCAAATCAGGACAAATAACATCACAATAATTTGAATTAATC
TCTTTTTAGTCAATTTCTCTGCCGCCATTTTCACTCCAAATCTAAATAAACCTTGTTCAT
TATTCCCTAAAAAAATGTTAAAATTTGCCTTAAATCAAATTTTAGGATGGTTTCGTATGA
AAATTGTATCTGATTTTAAAGCAAATGGAAGAACAGCCTGCACAATTCACTGTCAAAATT
GCAGTATTAGTCAATTATGTTTACCTTTTACTCTCAATGAACACGAATTAACTCAATTAG
ATAATATCATTGAACGTAAGAAACCTGTGCAAAAATCACAAATCATCTTTCAGTCAGGTG
ATGAACTCAAGTCTATCTACGCAATCCGTTCAGGTACAATTAAAAGCTATACCATCAGTG
AAAATGGTGAAGAGCAAATCACCGCTTTCCATTTACCAGGCGATTTAGTTGGCTTTGATG
CGATTATGGATATGAAACATATCGGTTTTGCTCAGGCTCTTGAAACGTCGATGATCTGCG
AAATTCCTTTTGATATTTTAGATGATTTAGCTGGCAAAATGCCAAAAATCCGCTATCAGA
TTATGCGTTTGATGAGTCATGAAATCAAAAGCGATCAAGAGATGATTTTGTTGCTTTCTA
AAATGAGTGCGGAAGAAAAACTTGCGGCGTTTATTTACAATCTTTCACAACGTTATGCCG
CACGCAGTTTTTCAGCAAGAGAATTTCGCTTAACAATGACCCGTGGTGATATTGGAAATT
ACTTAGGTTTAACCATTGAAACTATCAGTCGCTTGCTTGGTCGATTCCAGAAAAATGGCA
TCATAACTGTACAAGGTAAATATATTACCATTAATCATATGGATGAATTAAGTGAAATGG
CTGGTGTTACAAAACCTAAACTGTCCCATTGCAATCCAAACTTATAATTCTTTACATACT
ACTTATCTTGACGTTCTCCCCGTACCTTACGGACAGGGCTGAAAAAATACTCTTCTATCT
TAAAAAGATAATTTATGCCCTAGTCTCCGATCTATGAGAATGAATACTAGGGCTCATCTC
TAATGAAAATATCCCTTCCTTCTATAAAGAAGATCAATTCGATAATTTGATATTAAAGAG
CCATTTGTCTACCAAACGCTTCCCTTCCTCGCTTGAACCAAAACGGGCATAATCCACATC
AACCAATTTCACCCCATCTAATTTAGGTGATTGTGGAGCAACTTCCGCTTTCACATTGGT
TGGTGTTTGATAAAGTCCGTGGTCACGCCAAGGAATTTCTTGAACCTCTTTAGACAGAAC
CCAATCCATAAACAATTTCGCATTATCAAGGTTTCTCGCACCTTTAATAATACTTGCAGC
CCCTAAAGCATAACCTACCCCATCTTTAGGTAACACATAATCAACCGGTGCACCTTTCTC
TTTTTCTGAAGCATAGCCGTGAGCAAAGCCAACTGTCACAGCACTCTCTCCACGAGAAAG
GTTAGAGGTCACTAAGGTACTTTTCACATATTGAGAAATGTTGCCATCTAATTTTTTCAA
GTACTCAAAGGCTTTTTCCTCGCCCATTAACTGAATAAGCGTAATCATCGTCGTGTACAT
TGTTCCTGAAGTGCGAGGATCAGCTAATTGCACTTCGCCTTTTAAGCGAGGATCAAGCAA
ATCTGCCCATTTTTTCGGAGCATCAACCCCTAACTGCTTTAATTTTTCGGTGTTAATACC
AAAACCAAGCACCATCAAATACGCAATCGAGGTATATTTACCTGCTTCGCTCTCTTGCAA
TGCTTTAAATTGAGGTAAAACCTCCGCTTGCAAAGGTGAACGATAGGCTTCTAATAGCCC
CATCTGCCCTGCTTGGAAATGTGGCTCAATAGTGCCGCCATACCAAATATCCGCTTGCGG
ATTATCTTTTTCCGCTTTCAGCTTACCTAAAATTGTCCCTGTTCCACCGTGAATAAACTG
AGTTTCCACATTATATTTTTGTGAAAAACGCTTCGTCAGATCTTCACACACCTTGTTTTG
CACGCCACAATAAACGGTCAGCTTTCCTTCAGCCTGAGCATTAGAAGCTGCAAAGACTAA
TGGTGAAAGGAGAAAAAGGCTTGAAAACCATTTTTTTAATTGCAATTTTTTCATTTGTTT
CACATTCCTGATGTTTAAAAGAGTCATAAGTGTAACATTTATCCTACATAAAGCAAGAAC
AAGCGGTTTGATTTTATGCTAAAATGGCATAACACTATCCTATTATATTGATATAAAAAA
TGTTACTTAATCAAATTCAAATAATCCTGATCGAAACCTCTCACAGCGGTAATATCGGCT
CAGCTGCACGAGCAATGAAAACGATGGGACTAAGCCAGCTAAGGCTTGTCGCCCCAAAAC
AAGCGATTGACGAACAAGCAATAGCCCTTGCCGCAGGGGCAAAAGATGTATTGGATAATG
TACAAATTTATGCGGATATTGACAGTGCAATCGCAGATTGCCAGCTTGTTATTGGCACAA
GTGCCAGATTACGCCATCTACAAAATTCACTGGTCGAACCACGTCAATGTGGCAAATTAG
CTATTCAACGTGCTGAACAGGGTAAAGTAGCGATTGTATTTGGACGAGAACGGGTGGGCT
TAACCAATGAAGAATTATTAAAATGCCATTATCACTTAAACTTTCCAACCAACCCCGACT
ATGGCTCGTTAAATCTTGCAATGGCGGTACAACTCGCCTGTTATGAACTCCGAATGGCTT
GGCTAGATTTGCAAGAAAAAACCGATATTCAACCGCTTGCAGAATACCCGATATCAGAAG
CCTTAGAACATTTCTTTGCCCATACCGAACGTTTATATAAAGAACTTGGCTTTATTCGCA
ACGAAGCAGTTATGCTGAAACTACGCCGGTTATATCAACGAGCCGAATTGGAAACCAATG
AATTAAATTTATTAAGAGGAATGTTAACTGCAGTAGAAAAGTACTCGCTAAAGCAGAAAA
ATGACTAATAATAAAGGGATAAGAAATTACATCTCTTATCCCTTAAATCATAGCTAATTA
ACTATAGTACCTAACTATCTAGATTACCATAATACACGTAAACCAACACCAAGTGCTTGG
TCAGTAACTTTTTTGTTATTACTGTCTTTGTTCTTGATTAAACGACCTTCAACAAAGGTA
ACAACTTGTTTATGTAATTTATAGTCTGCACCTAACATGAATTGATGAGCTGTTGCTTTG
TAAGCTTTATTTTTGTAAGTACCATAAGAGTAGTTTCCATACACGCCAGATTTTGGAGTA
ACATCAAATCTTGCGCCAGTTCTTACGAAGTCAATTTTCTCTTTAACATTACCTGTTTTT
TCAACACCATGACCACCATCAACAGCTACAGTAAATGGAGCATTGACATATTTAAGACCA
AAGTATACACCATCTTTGTCTTTCTTATTAACAGATCCAGATTTATAGTCATCATGAGTA
TAACCTGCTGCCACAGTTACAGATTGACTTTCCGCAATCTTAGCTGTGTATTTAGCACCT
AAACCAAAGCCAGATTTAGCAGAATCTACGTTTACTTCTCCGTTATTATCACGCTCATTT
GCAACATTATAGTTAGCACCTAACGTCAAACCTTCAATGCCTGTATAGGTATAGTTAATT
GCTGAATCAGAAGATGCAGTAAGGATATCAAAACCTTTTTTGTTTGTGTTGTTTGCTGAA
TATTTAATTCCACCAGTACCAACACCGTATACTTTATCAAAACCAGCTTGACCAATGCTA
TCACCGATTACAGCTTGTTTACCAAAAGAAATTTCATGACCATAGCCGCCTAAACCGACG
TAAGCCTCTTCTGTTGTAACATCCCCCCATCCTGCATCATTTTTAGAATTACGGCCAAGG
CGAGTCTCATAACGACCAAAACCGTAGAGATTCTCATTGATATTATGTTTGATAGAAATA
CCGAAACGAGAACTATTATTCTTTAAGTTAGTGTGACCACGTGTTGAAGATTGACCTTTC
TCTTTTGTGGCTTGTTCTTCTAAAAGAAGACGCAATTGACCATCAAAATCAACTTTTGTA
CCTTCATTTTCATAAACTGTTACAGCTGATGCTGATGCTGCAAATGCCGCTACTGCTAAT
GCTACTAGTGTTTTTTTCATAATGTTCACCTTAAGTTTTTAGTTTAGCTAAGATTACTCT
TATTAAGGTATAAGAGCAACCGATCCATATCTGCCATTACCTTCCCATGTAAGTTTGGTA
AATGCCGATTGCGTGCGAATGATCGCAAATTTGTAGAGTAGTGTCAATATCTTACATAAA
AAAAACAAAAAAAACATTTTCTTTAAAATCAATAAGTTAATAAACCCCCACTCCAAAACA
AGTATTCAGAGATAATTTTTTAAAATATTGCTCCTATTGCAATAAATCACATAACTATAT
GATTTAAAAATAAAAAAACTCATAGCAAATAGAGATTTATAACCTTTTTTTTCTAAAAAT
GTGAGTTTCATCACATTTTTAGAAAAAATAGAAAGATTATTTTTATCAAAAATAAATTTG
AAAAGAGATGTACATACATTAAAATATCTATACGCTTAATACAGAGAATAAAAAATGGGT
AATTTTACAGATACAATCATTACAAAATTAAACGACTTTTCTCCCATCTTGTCTCTGCAA
ATCTCTATCTATAGCCACTGCTTTAAACTTACTCATGGCTCCGTCAAAGAATTCATACAA
GAAATACTAGAAACATGTTCACATATTGAGCAGTCAACTTCCCCTGAAATAACTGAAGTT
TATACTCAACGTTTAATTGAACAATATGATGCTCTACAAAAAAGTATTCATCTCAAGGAT
AAAAAGTCAGATTCCCCTATTTTCTCTCAATATAAATTTACTAAGAGTATTCATACATTA
TCAAAGAAACAGAAGTTACATGAATACTATAAAGCGTTGCGTGCATTGAATGAAAAACTC
TCATGGCTCATTGAACAAAATTACCATTACCCTGAGTATAGGCATATGCTCTCAATAAAG
ATACAAGAAACAGAGAATAGAAAACAAAAATGTTTAAAGGCGATTGAAGAATTGAGCTTT
AATCAGGAATAACGGGAGAAGATTGACGATATATTGTTGCTAATCTTATCAATCTCTAGT
AGTGTCTAAATATGCTATGCTCTAAACATACACATCATACTAAAAAGAGTCCATAGAAAA
TATCCTCTCTTAATAGAGAGGATATATAAAATTGTAATACTAACGTTTTGAGTATTGTGG
ACGACGACGTGCTTTGTGTAAACCCACTTTTTTACGTTCAACACGACGAGCATCACGGGT
AACAAAGCCCGCAGCGCGTAACGCTGGACGTAAAGTTTCGTCGTATTCGATCAATGCACG
AGTAATACCGTGACGGATTGCACCCGCTTGACCAGAAATACCACCACCTTTAACAGTGAT
GTATAAGTCTAATTTATCTGTTAATTCAACTAATTCTAATGGCTGACGAACGATCATACG
AGCTGTTTCGCGACCGAAGTACACTTCCAAAGAACGTTGGTTAATGGTGATATTACCATT
GCCCGGTCTGATAAATACACGAGCTGAAGAGCTTTTGCGGCGACCTGTGCCGTAGTTTTG
ATTTGCTGCTGTCATTTTTATGCTCCGTGATTAGATATCTAAAACTTGTGGTTGTTGTGC
TGCGTGGTTGTGTTCGTTACCTGCATACACTTTTAATTTACGGAACATTGCACGACCTAA
TGGACCTTTTGGCAACATACCTTTAACCGCAATTTCAATCACTGCTTCTGGACGACGAGC
AATCATTTCTTTGAAGGTTGCATCTTTAATGCCACCTACATAGCCAGTGTGCCAGTAGTA
GATTTTATCAGTTTCTTTTTTGCCTGTTACCGCTACTTTTTCCGCATTGATAACGATGAT
GTAATCGCCTGTATCAACGTGTGGAGTGTACTCAGCCTTGTGTTTACCACGAAGACGATG
TGCTAATTCAGTAGCTAAACGACCTAAAGTTTTACCTGTCGCATCTACTACATACCAGTC
ACGTTTAACTGTTTCTGGTTTTGCTACAAAAGTTTTCATTAATTAAATACCAAAATTTAA
AGTTTAAACCCAATATCCTAATGGATATTACCTATCAATACGGTAGAATCTGACCCCTTC
GAGTCCTATTCAGACCAGACTTACATGGCGGGAATACCATGCAAAAACAGGGTGGCAGAA
TTATACAGATTTATTTACTAAAGATCTAATTCTTTTTTAAGAAAGAGTGATTTTTGCGGT
ATATTTCAAAATTCCAACAAATTTTTATAGGTTTTACTTCTCATCAAATTGAGAAAATGA
TAAAAAACAGCTACGCCAACCTAACTAACTGTAAAGGAGTGAACTATGGAACAATGGTCT
GGTAACGTATGGACTGCAATTATTGCAGCATTTATCATAGGTTGTATCATCAGTTATGTT
GTTGTTCGTGCGACAAATAGCAATGTGAAAAAACAACTACAACTAGAGGCTGATTTAAAA
GATACTGCTAAGAAAATGGACGAGCAAAAACAGCAATTAGAACAACATTTTGAACAATCT
GCAGCTCTACTTGCAACACTTGCTGAAGACTACAAAAAACTTTATACGCATTTAGCACAA
GGGTCTGAAAAATTATTGCCTGCTGAATCGGCAAAAATTGAATTTTTCCAACAACCTAAA
ATTGAAAATAAACCTAAATCTGAAGATGACCAACCTAAAGATTATTCAGAAGGCTCCTCT
GGTTTACTAAAATCCTAGTATTCATATATTATTGAATTTAAGAGGAGGGAATCCCCTCTT
AAATTCTCTTTAACTACATTTTTCTTAGAACATATTGTCTTTATTATCAGAAAATTTGAT
CGAAAACATTATATTAAATTTAATTTCAGATTAGAATTTGAAAAATTTTTTTAACTTATC
ATTAACAGGAAAATACAATGTCTTGTTTATTTATTGCAGGCACAGATACAAATGTAGGAA
AAACTATCGTTACAAGGGCTCTATTACAAACAATATCTAAATATGAAATTCCCATTGTCG
GTTATAAGCCTATTGCGTGTGGTGGCGATGATTCTTTACCCACAGAACCCAATCAAGATG
ATTATGCCTGTGAAGACAATAGTGATGTCCTCATTATACAGAACAGCTGCCCTTGTCCTG
TAAAATACAGAGAAATTAATAGCTATTCTTTTATCCATTCTAGTACGCCAGTATTTGCAG
CGCTAGACGCAGTACGTCATATTTCTGTTAATAAACTGGATCACGATCTTCAACGTTTAC
ACCGACAATATGCAAATGTTCTTATTGAAGGCACTTATGGCTGGTTAACACCTATTAATA
AAGACCTAAGTTTTGCTGATTGGGTTAAGAAAAATAGAATGCCAGTCGTACTTGTTGTGG
GAATAAAAGAGGGTTGCGCTAACCATGCACTTTTAACAGCGGATGCGATTCAACAAAGTG
GGGTTAATCTTATCGGATGGATTGCAAATCGAGTAAATCCTGGGCTACGTCACTACGCTG
AATTAATTGAACTCCTTAGCAAAAAAATCAATGCTCCATTACTAGGACAAATTCCTTATA
TTGGTTATCCTAGTAAAAAAGAACTATCTGAGTATATTCAGAACCCAGAGCCTCTATTAA
GTTTTTTCCATAAATAATCTAATTGCTGGCTCTTGAAGAGCTAAGCTCATACTGAAATAT
TAAACTGGCTCTTTATTGATAATAATAGACTAACAATCATGACTACAAAGGTTGCTATAT
AATTTTAGCAACCACTCTGATTTCTATGCTATTTTAGCTAGTTAAATAATTCATAAATGC
TGTAATTACACCTAAGTTAACCACATCCACAAAGAATGCACCTACAAGCGGTATGATTAA
GAATGCTTTATGTGATGGTCCAAAAGTTTCTGTGACAGATTGCATGTTCGCGACCGCAGT
TGCAGTTGCGCCTAAGCCAAAACCGCTGTGACCTGCTGCAAGAATGGCTGAATCGTAATT
ACTTCCCATCACTCTAAAGGTCACAAAATATGCATAAAGTACCATAACTATGGTTTGAGC
AATAAGGATAATTAACATTGAGCCAGCAAGGTCTGCTAATTCCCAAAGTTTAATGCTCAT
TAATGCAATTGCTAAGAATAAGCTTAATGATGCGTTACCAAATACGTCAATAGCACGGTC
AAACATATCAAATTTAAACACTAACGTTAATACGTTTCTTAATACTACACCAAAACCTAA
TGCCCATACGAATTGAGGTAAACCTGAATCAGGGAATACTTTAACCATAACTGATGAGAA
TGCTAGACACGCTGCAAATAATGCCATTGTTTCGATCGTTGATGTTGCTGTGATTAAGCG
TACATTGTCAGCATCTTCAAATGTATCATCAGCATATTTTGCTTCTACGCTTTCAACTTT
TACACTGTGTTTAGATGGGGTAATTTTCATTTTGTTGATAAGACGGCGTGCTAATGGGCC
ACCGACTAAACCACCAGCTACTAAACCAAATGTAGCAGATGCCATTGCCATTTCCATTGC
ACCTGCAAGCCCATGTTTTTCAGCAAAAACAGTTGCCCAAGTTGCACCTGTGCCGTGTCC
GCCAGTTAAAGTAATAGAACCTGTAATTAAACCAACAAGTGGATCAATACCAAGTAGCAT
AGCTAAACCAACGCCTACACCATTTTGAACAAGGATAAATATACTCACGATAACGAGGAA
AATGACAAGTGGGATTCCACCTTGTTTCAAACGGGAAAAATCTGCGGATAAGCCGATAGA
TGAGAAGAAGGCTAACATGAAAGCTGTACGTAAAGAGCTTTCAAATTCAAAGGTAATTCC
AGCGAATTTATATAGACAAAAAATGATACCAGCGATAAATAAACCACCAGCAACAGCCTC
TGGGATATTAAAGTCTTGGAAGAACTTAATTTTATTTACAAATACTTTGCCGAGAAGCAA
AACAAGCGTTGCGGCGATAAGTGTGTGATAACCGTTTAAAACGATTGGCTCCATATCATT
ACTCCTAATATATGATTTATGAAGGGGCGGATAATATTATAAAGATTTAGCATTGTCAAA
ATGGCTATTTGATTATTTAGTCGCATAAAAATATTGTTATGGTAGACATTTCTCTATTAT
TTTTTGAGTTAGATCTCATTTTTTGCTTGGGGATTTTGGTAGAATCGTCGCAGTTTTATT
TTTTATGATGAGGCTTTTATGAGCGAAATTGCATTAACAGTGAGCCTATTATCCTTAGTT
GCTGTCATTGGGCTATGGATAGGGCATATTAAGGTGAGGGGCGTAAGCCTTGGTATTGGC
GGTGTGTTATTTGGTGGGATACTGGTTTCCCATTTTATGACGCAATATGGTGTCAAACTT
GATGGTCATACCTTGCACTTTATTCAAGAGTTTGGTTTGATTCTCTTTGTCTATACCATT
GGTATTCAAGTCGGTCCTGGTTTCTTTGCTTCATTACGCCAATCGGGATTAAAGCTTAAT
GCTTTTGCTGTGATGATTGTTGGGATAAGCGGTATTTTAGTGATTTTATTACACAAAATA
TTTGATGTTCCTCTTCCTGTGATATTGGGTATTTTCTCTGGTGCGGTAACCAATACGCCA
TCATTAGGTGCTGGGCAGCAAATTCTGACAGAATTAGGCGGTGAGTCCATTACTGCTGTG
ATGGGTATGGGGTACGCAATTGCCTATCCTTTCGGGATTATCGGGATTCTATTAGCAATG
TGGCTTATCCGTATTATTTTTAAAATTAATGTGGATAAAGAAGCTGATGAGTTTGATTCT
GCAACCAACAATAAAAAAGATGGATTAAGTACGATGAATGTTCGTATTACAAATCCAAAT
TTGAATGGGTTGATGCTTCAAGAGCTTCCTGATTTTGAACTGCACGAAGTGGTTTATTCT
CGTATTAAGCGTAATGATGAGTTGTTTGTGCCTAAAGTGCATACCCAAATCCAAATAGGC
GATATTCTGCATCTTGTGGGAACAAAAGCTGCGTTGCATAAAATGCAACTCATTCTTGGT
GAAGAAGTGAATGTTTCACTTTCGACAAAAGGCACAATGTACCGTACAGAACGTGCTGTT
GTTACCAATGAAAAAGTATTTGGGAAACAAATTCGCCAATTGATGTTAAAAGGGAAATAT
GATGTAGTGATTTCTCGCTTAAACCGTGCGGGGGTTGAGTTAGTTCCTAACGGGCAAATG
ACATTGCAATTTGGTGACGTGTTGAACTTGGTTGGTCGCCAGGAAGATATTGAGGCTGTG
ATGGCGATTATCGGTAACGCTCAACAAAAATTACAACAAGTACAAATGTTGCCTATCTTC
ATCGGGGTTGGTTTAGGGGTGTTACTAGGCTCTATTCCAATTTATCTGCCAGGTTTCCCT
GTAGCATTAAAACTGGGATTAGCAGGCGGGCCTTTGGTGGTTGCATTAATTTTAGCAAGA
ATAGGAAGTATCAAAAAACTCTATTGGTTTATGCCTCCAAGTGCAAACTTAGCATTAAGA
GAAATTGGTATCGTGCTTTTCCTTGCAGTTGTAGGTTGGAAAGCAGGCGGAAACTTCTTG
AATACCTTATTAAGTAATGATGGTTTAGCGTGGATTGGTTATGGTGCGATCATTACTTTT
ATTCCATTAATTGTTACAGGGCTGGTTGCCCGTATTTATGGTAAATTAAATTATCTGAGC
CTATGTGGATTGCTTGCAGGTTCAATGACGGATCCACCCGCTTTGGCATTTGCAAATGGT
ATTAAAGAGGGCAATGGTGCAGCAGCACTCTCTTATGCGACGGTATATCCATTAGTGATG
TTCTGCCGAATTATCTTGCCTCAAATTCTCGCTATATTATTGTGGGTAGCTGGCTAATCG
TAACTAAGCAATCTAGTTATTGACAGTTCAATAGACTAGATTGCTCAATTTCAATAAAAC
GCAATAAGTTTCCAACAATATTTAGGATCAATTCACGCCATTTTTATAGGATTATAATTT
ATTTTCTATGATAAATAATAGGATGTCTTAATCATGGATTTAACGTTATAATGAGAAATA
AATCTGTTTTTTAATGGAAATACTACTTTATGTATCGCTTAACCTTTTTTTTGATATCTA
CTTTGCTGTTTAATTCCTCCCTCTCTGCCAAATGGCTAAAGATCAATGATGTAGACTATA
TCTGGGGACCATTTAAAATCTATAATATTTCATTATTCTCTGAAACTGGCAGTTATACTA
ATAGCACACGCCCATTAATGCTGACTCTAAAATATCAAAAGCCCGTTGAAGGGCGTGATT
TTGCAATTTCTTTAGCTAGATCTTGGTCTAATTTAGGCATCACTCTGCAAAATCAAGATA
ATGTGGTTGATCGTTTGCGTAAAATTTTACCTGATATCAAGAAAGATGATTCTCTCAGTT
ACATTGCTTTAGAAAATAAAGGATATTTCATATTAAATAATATTGTTATTCCTGAAGAAT
TTAACAAAGAATTTAATGATGCTGTAGTAGCAGTATGGCTAGATCCTCGTGTAGAAATTG
GGCGTAAACTTGTCAATAAAGAAGAAAAAACCTTCATTGCAAACATCCCTAGAGTTTTAG
AGACACAAAAACCACAAAATATAGAAAATAATATAGGAGTACATGAAGAATCAATAGATC
CTGTGGTGGACTCAAGCAAAGTATCTAATGATATCAAACAGAACTTAGACTCTTCAATAA
TGCCTAGAGTACAAGATAAGCCTTTAACACAGTCAAATGAAGAGAATATGAAAGAAGCAG
AAAAACCACTTGAAGATTCAGAAATTGATATTTCTCCTCCTTTAGATCCCATACCAGAAG
GCAAATATCTAAATATATAGCTGATTATTAAAGTGTTTATAGCATTCATAATAAATCGAC
AATGCCGATTCAGAACTGGAAACTGGCGATGAATCGATTTATGATTGATTTTGGTGATCG
CCTAGACGATCACCGTTAAGTTGAAATGGGTGTTTACACAGAATTTGGGATAGGGTCTAG
AATCATCTAAGCGCTAATACTTCACCGTATGCCCATAGCTTTCAATAATACCTTTAATAT
GCTCTAACGATTCTTTCGTCGGTGGCATCACATCTTCTAATTCATATTCTAACCCTAAGG
TTTTCCATTTATGTGCGCCTAAACGGTGGTATGGCAGAAGTTCGACTTTTTCTATGTTGT
CCATACCTTGAATAAACTGACCCAATAAATGAATATCTTCATCGGCATCCGTATAACCTG
GTACAACCACATAGCGGATCCAAGTACGTTGATTACGTTTATGCAAATAACGAGCGAAGT
CTAAGGTACGTTTATTAGAGACACCGATAAAATCTTTATGAATTTCTTCGTTCAGCTGTT
TTAAATCAAGCATAACGAGATCGGTTACATCTAGCATTTCATCGACTAGCTCTGAATAAT
TCCGCACAAAACCATTTGTATCTAAACAAGTATCAATACCCTCAGCTTTACAAGCACGAA
ACCAATCACGCACAAATTCCATTTGTAACACGGCTTCGCCACCTGATGCTGTTACGCCCC
CGGCCGTTGCTCTCATAAAATGTTTATACGTCACAACTTCCTTCATTAGATCTTCTACGG
AGATCTCTTTCCCACCTTCAAGATCCCAAGTGTCACGGTTGTGGCAATATTTACAACGCA
TTAAACAGCCTTGTAAAAACAAAATAAAACGAATCCCAGGCCCATCTACTGTGCCACAAG
ATTCGTAAGAGTGATAACGTGCTAAAACAGTCATTCTTTTTCCTTTAAATAAAGTACGAT
TAGGACAAATGTCCTTAAACATTTCTGCTAATCGCAATTAATGCGTAAGATACAATAAGC
GGTCAGTTTCTGCAAAAGTTTTGCAAAATCTGACCGCTTATTAGCTTAAACTAAATTACA
TCGACTGTGTGAAAGTACGAGTAATTACGTCCATTTGTTGCTCTTTAGTTAAAGAGTTGA
AACGCACTGCGTAACCTGAAACACGGATTGTTAATTGTGGATACTTCTCTGGATTTTCCA
TCGCATCTAATAACATTTCACGGTTCATTACGTTTACGTTTAAGTGCTGACCACCTTCGA
TGGTTGATTCGTGGTGGAAGTAACCGTCCATTAAGCCTGCAAGGTTACGTTTTTGAGATT
CAAGATCTTTACCTAACGCATTTGGTACGATTGAGAAGGTATAAGAGATACCATCTTTCG
CGTAAGCAAATGGTAATTTCGCCACAGAAGTCAATGACGCTACCGCACCTTTTTGGTCAC
GTCCGTGCATTGGGTTTGCACCTGGTCCGAATGGCGCACCTGAACGACGACCGTCTGGGG
TGTTACCTGTTTTCTTACCGTAAACCACGTTTGAAGTAATGGTTAATACTGACTGTGTTG
GAGTTGCATTACGGTATGTTTTGAGCTTCTGAATTTTCTTCATAAAGCGTTCAACTAAAT
CAACTGCAATGTCATCTACACGGTTATCGTTGTTACCGAATTGTGGGTATTCACCTTCAA
TTTCAAAGTCAAGTGCTACGTTTTTCGCTACGCCAACCACTTCGCCTGCTTTATTTTTGA
TTTCGATGTCGCCACGGATTGGTTTTACTTTAGCATATTTGATTGCAGAGAGTGAGTCTG
CTGCAACAGAAAGACCAGCGATACCACAAGCCATTGTGCGGAATACATCACGATCGTGCA
ACGCCATTAATGCTGCTTCATAAGCATATTTGTCGTGCATAAAGTGAATGATGTTTAACG
CTGTGACATATTGTTTCGCTAACCAGTCCATAAAGCTGTCTAAACGGGTCATTACATCAT
CGTAATCTAAGTATTCAGACATAATTGGCTCAGTTTTCGGTCCAACTTGGTCACCTGATT
TCTCATCAACACCACCATTGATTGCGTATAGTAAGGTTTTCGCTAAGTTTGCACGAGCAC
CGAAGAACTGCATCATTTTACCTACGATCATCGGGCTTACACAGCAGGCAATCGCATAGT
CATCGTTTTGGAAATCTGGACGCATTAAGTCGTCATTTTCGTACTGAACAGATGAAGTTT
CGATAGACACTTTCGCTGCATAGCGTTTGAAACCATCTGGTAAACTTTCAGACCAAAGGA
TTGTTAGGTTTGGTTCTGGTGATGGCCCCATTGTGTAAAGGGTATGTAATAGACGGAAGC
TGTTTTTGGTTACTAATGTACGACCATCTAAGCCCATACCTGCGAAAGTTTCTGTTGCCC
ACATTGGGTCGCCTGAGAATAATTGATCGTACTCTGGGGTGCGTAAGAAACGAACCATAC
GGAGTTTCATTACTAAGTGATCCATTAATTCTTGAGCTTCTTTTTCAGTGATTTTGCCTG
CTTTTAGGTCACGTTCAATATAAATATCTAAGAAGGTTGAAACACGACCGAAAGACATTG
CTGCACCGTTTTGTGATTTCACTGCTGCAAGGTAAGCAAAGTAAACCCATTGTACCGCTT
CTTGTGCGTTAGTTGCTGGGTTTGAAATGTCAAAGCCATAAGATGCAGCCATTTCTTTCA
TTTTGCCTAAAGCACGGTGTTGTTCTGCAATTTCTTCGCGTAATTGGATTGTCGCTTGAA
TATCTTCGCCACGCTCTAACTTCTCTTGTAAAGAGGTAAACTGTTTTACTTTATCTTTCA
TTAAGAAGTCAGCACCGTAAAGAGCCATACGACGATAGTCACCGATAATACGACCACGAC
CGTAAGCATCAGGAAGACCTGTAATTACGCCTGATTTACGGCAACGTAAAATGTCTGGAG
TATAAACATCGAATACACCTTGGTTGTGGGTTTTACGATATTCAGTAAAGATTTTCTCTA
CTTCTGGATTTAATTCACGGCGATAAACTTTACAAGAGCCTTTCACCATATTGATACCGC
CAAACGGCATAATTGCACGTTTTAATGGTGCATCTGTTTGAAGACCTACTATTTTCTCTA
AATCTTTGTTGATATAACCTGGTGCGTGTGAAGTGATGGTTGATGGAATATCGCAATCAA
TGTCATACGGTTCGTGGGTTTTGTTTTCCACTTTGATTTTTTCCATCACATCTGCCCAAA
GCGTTGTAGTTGCTTCGGTTGCATCTGCTAAGAAAGATTCATCACCTTCATACGGCGTAT
AGTTTTTTTGGATAAAGTCACGCACGTTTACATCAGTTTGCCATTCACCTGGTGCAAAAC
CTTCCCACGCTTTCTTTTGAGCTTCGGTTAGTTGAGTCATTTTAAGTCCTCGTTAGTTAA
TGTAATAAATTGGAACGCAAGCGGTGCGATTTTGCAAAAACACTGCGAAAAGTGACCGCT
TACAAGTTTTGAATTAATGTTTTTTTAGATGCAAAAACCACTGCACCATACCGATGAAAA
ATGCACCACCAACAATGTTACCTAAGGTCGCTGGAATTAAATTTTTCACCACAAAATTTG
CCATTGTTAAATCAGCGAATTGACTAGGATCAACCCCTATCGCTGTCCAAAATTCAGGGC
TTGCAGAGCCGTGAATTAACACGCCCATTGGGATCATAAACATATTCGCCACACAGTGTT
CAAAGCCAGATGCCACAAACATTGCTATCGGCAAAATCATAATGAACGCTTTATCCGTCA
GGCTCTTACCTGCATACGCCATCCATACCGCAATACAGACCATCAGATTACAGAAAATCC
CCAAGCTGAATGCTTCAATCCAAGTATGATGGAGCTTATGTTGGACTGTTTTTAAAATAG
TCAAGCCCCACTGCCCATTTGCAGCCATAATTTCACCGCTAAACCACACTAACAGCACAA
TAAAGGTCGCACCGATGAAATTACCGCCGTAAACAACAAACCAGTTTTTAAACATCTGAG
CCAAACTAATTCGCTTACTTGCTTTAGCTACAATGGTCATTGTCGTAGAAGTGAAAAGTT
CAGCCCCGAAAACAACACACATTATAATGCCAAGAGAGAACACAACACCGCCGATCAGTT
TTGCAACGCCCCACGGCAGTTCCCCTGCACCGACTTGTGTTGTTGCATAAAACACAAAGG
CAATTGAAATATAAGCACCTGCGGTAATTGCTGAAATGAAAGAATAAAATTGATTTTTTG
TCGCTTTATAAACCGCACCATCTTCGGCGATTTTAGCCATCTCTGCTGGAGAAAACATCA
CTATCCTTAAATGAAAATTTGAAAATTTACAAAATTTGTTGAGAATTATAGACCTGTTGA
AGTGATCATCAAATAAATTTTCAACATAAACGGAATAAAGTAGAATTATTTCTTGATCCA
CATCAAGTTTTAACATTGATTAAAATTTAACAAAACACAAATTTAACAGAACAGTTACAA
AAATGTCCGATTATTTGACCGCTTTACTTGGGATTTTCCTTGACAAAGAAAATCAATGTT
TAATTATGTTTGCCAGCAGTTTTTTAAGTTCTACGCTACTGCCCGGCAACTCAGAAATCA
TCTTCAGCACCTTTGCTACACAAGCCTTTGCGAACAACCATTCCTTATATGGATTGTTTA
TCAGTGCCACATTAGGCAACAGCTTAGGTAGCCTAACAACCTATTTTCTAGCAAAACTTT
TTCCACCCCCAAACTATCACGAATAGCAAAATCAACGTATTCGATTTGCACTTAAATTTA
GCCAACAATACGGCGTTTGGGTGTTACTGTTTAGCTGGCTACCTATTGTGGGCGATCTCT
TTTGTGGTGTCGCAGGTTGGTTACGTTTTGATTTTTGGAAAAGCCTATGTTTCATCGTAT
TAGGCAAAGCTATTCGTTATGCATTATTGCTTTGGAGTGTTTATTTGGTTGTTGGTTGAG
AATGAATAGTCTAGAATATCGCAAATCTATTCTTGTTGAGAAATTTTATGTCAAAACAAC
TGCCTGAAATCAAATCTGTTTCAGTGATTGCCAAAACACGTATATTTGAAGTGCAATCCG
TCGATTTACGTTTTTCAAATGGCGAAGAACGTACTTACGAACGTCTAACTCCACAACGCC
GTTCTTCCGTAATGGTCGTGCCGATCTACCAAGATCAACTCATCTTGGTAAAAGAATATG
CCGTAGGGCCTGAACGCTATGAACTCACCTTCCCTAAAGGCATTGTGGATAGTGGAGAAG
ATCCTGCACTGAGTGCAAATCGAGAATTACAAGAAGAAATAGGCTTTGGAGCAAAAACAA
TCGAACCACTACGTTCATTATATAGTGGACCTAGCCATATGTATGGTTTAATGCACCTTT
TTGTGGCACAAGATCTTTACCCATCACAGCTAGAAGGTGATGAACCAGAGCCACTTGACA
TCATCTATTATCCATTAAACAAAATTGACGAACTGCTTGCCGACCCTAATTTTGCCGAAG
CACGCAATTTATCCGCCTTATTTTTATTAAGAGAATACCTCAATGCAAAAAACTAGCCTA
CACATTTTATGGATTTATCCACTACTTACCCAGTTACTCGGCTCTGCCCTATTACCCCTT
TTTAGCGAATTTAGCCAAGGGGGAATGTTGGTTGTTTTTGTCTTATTTACCGTCCCAGCT
TTTCTATTTGCATTAGTCAGCTACAAACAACAGTATCACCAACGAAACATCATTCAAATT
GCCTTTTTCTCAGGGGTAATAATGTTCATTTACAGCCTTTTTTCATTTTCACTAATGTTG
GCTTTTGATGAATACACCAGCCTTGAAGATCCTATCCCCCTATGGGAACAATCCCTTGCC
GTGATCTTATTTGCTCTGACCTTTGCTTTAGCAAAAGTAATGTATACTCTATTGGTGTTG
AGATTGTTTTTGCCGAAAGTGTAAGTCGCTTACATTAATAGAATGGAGATAGACACTTCG
GGTTTAATAATGGCGAGAGTTTTTTAGATCATTGGTTATCCTTATATTCAAGTTAAGGCA
GGGTGAGAAACTTCCTCCTAATAAATTTATAGGTCTCTCCTAGATAACGACTAAAATCCC
TATTTAGGTTAAGATAGCCCTATGAGCAAAAGTTATCTAAGTCAGTATAAACAAAATAAA
CTTATTGAGCTGTTTGTAGCAGATATCACTGCTCGAACAGCTGCTGAGTTGATAAATGTA
AATAAAGCTACCGCAGCCTATTATTTCCATCGTCTGTGATTGCTTATCAAGCAAAACAGT
CTACATCTTAAGAGGTTCGATATTCAAGAACAAGTGAAGCCCAGCAGTATTGTTTACACC
GATTTCTACCGAAACTATGATAAGTCTGATGTAACTGAGTTTAATCATTTTCGCATCAAT
CACAGTACCTACTTCGCAGAAAAACAAAACCCCAAACGAAAAGAACTAAGTCCGATACAA
TATCGAAATCAGTCCTTTGAATAGCTGTATAACTTTTGAAGGTCAGATCATTTTATTCAT
ATTTTAAAAGGTAATTTGAAGCCTTTTACCATAAAACTTTAGGGGCTGACGTAGATTAGC
CCCAATAAAAAAGTACCCCGAAGAAGAAACCCAAGCCCCAATTTGGCTAAATGCACATAA
GCTTCCCAACCAGTGCTTCTTTTTAACAAAACTTTTGGGGCTGTATTAGATTAGCTAGTA
TACCAACCTACATCAGCCCCTATAAATAAGGTTGTAAGAGCAAATTACATTTGCCCCAAA
ATGATTGCAGGAATGTCAGGGCGAATGTTATTCGCCCCTGCATTTCATCTACACAATCTC
ACTCGGCGTAAAGAAATACGCAATTTCACGTTTTGCTGATGTTTCAGAGTCTGAGCCGTG
AACTGAGTTTTCACAGTAGCCTAAACCAAACATTTTACGAATAGTGCCTAGTTTGCGTTC
TTCAGGTTTGGTTGCTCCCATCAACAAGCGGTAGTTTTCTACGGCATTTTCGCCTTCTAA
CACCGCAACAACGATAGGCTCAGAAATCATAAATGCCACGAGCGGATCAAAAAAATCTTT
GCCTTGATGTTCTGCATAAAAACCTTCCGCTTGTTCTTTGGTTAAGTGAAGCATTTTTAA
CGCTTTGATCGCTAAGCCATTTTTTTCCATATAACTTAAAATTTCACCGATAAGATGACG
TTTAGTCGCATCGGGTTTAATAATGGCGAGAGTTTGTTGGATCATTTGTTGTCCTTATTA
TTGAGTTAAGATAGGGTGAGAAATCCCACCCTGAGTAAATTTATTTCACCTGCATACCAG
CCGTCACGCCGCTATCAGCAGAGAGCAAGTAGAGATCTGCACCGCTTGTGCCAGCAGATA
AAATCATTCCTTCCGACATACCAAACGACATTTTGCGTGGGGCAAGGTTGGCAATCATAA
TCACAAATCTGCCTTCAAGCTCTTCAGGTTGGCTGTACGCCGCTTTGATACCAGAGAAGA
CTTGGCGAGTATGGTCGCCTAAATCGAGTTCAAAACGTAATAATTTATCTGATTTCGGCA
CAGCTTCACATTTCAATACTTTTGCCACACGCAGATCGAGTTTAGCGAAGTCGTCAATGG
TGATTTCTGAGGCAATTGGTTCAACTTTGGTTTCACAAGCGGTCATTTCTTTTCCTTTTT
TTGCAGTTTCTGCTTTTACGCTTTCGGCGAAAAGTGCTTTGGTTTCTTCAATCACAGCGT
CAATCTGTTTTTTCTCTAAGCGAGAGAAGAGCGATTTAAACGGTGCAATGCTATGGGCAA
ATAGTGGCGAACCGATGTTGTCCCAACGCAGTTCCGTTTGTAAAAAGGCTTCGGCACGTT
CTGCGAGTTTTGGTAATACTGGTTTGAGATAGCTCATTAATACACGGAATAGCTCTAAGC
CCATTGAACAGACCGCTTGTAATTCGGCATCTTTGCCTTCTTCTTTGGCAATTACCCAAG
GGGCTTTGTCGTCAATGTATTTATTGGCTTTATCCGTTAATGCCATAATTTCACGGATCG
CTTTGTTGTATTCACGCGTTTCAAAATAAGTGGCGATATGCTCCGATTGTGCAACAAATT
CATCAAAAAGCGCTTGATTTTCTAGTGTTGAAGCCAGTTTACCTTCAAAGCGTTTTGTGA
TGAAACCTGCGGTACGAGAAGCTAAATTAACTAACTTATTGACGATGTCGCTGTTTACTC
GTTGTACAAAATCTTCTAAATTGAAATCAAGATCTTCAATGCGATCATTCAATTTCGCCG
CATAGTAATAACGCAAACATTCAGGATCGATATGTTTTAAATAAGTGCTGGCTTGAATGA
AAGTACCACGGGATTTTGACATTTTTTGTCCGTCCACCGTCACATAACCATGAGCAAAAA
CGTTCGTTGGTTTGCGGTATTCGCTTCCTTCTAACATCGCAGGCCAGAATAGACTGTGGA
AGTAAACAATGTCTTTACCGATAAAATGATATAACTCAGCATCACTCTCTTTTTTCCAGA
AATCATCAAAGTTCAAGCCCGTGCGGTCGCAAAGATTTTTAAACGAAGCCATATAGCCGA
TAGGGGCATCAAGCCAAACATAGAAGAATTTGTTTTCGCTATCTGGAATTTCAAAGCCAA
AGTAAGGTGCATCACGGCTGATGTCCCATTGCTGTAAACCGCTCTCAAACCACTCTTGCA
TTTTATTGGCAATTTCAGGTTGAAGCGAGCCAGAACGTGTCCACGCTTTCAGCATTTCTT
CAAAGCTTGGTAGGTCAAAGAAAAAGTGTTCCGACTGTTTTACCACAGGGGTAGAGCCTG
ACACTACCGAACGTGGATTGATTAAATCCATCGGGCTATAAGTAGAAGCACAGACTTCAC
AGTTATCGCCGTACTGATCTTCCGCTTTACATTTCGGGCAAGTGCCTTTCACAAAGCGAT
CAGGCAAGAACATATTTTTTTCAGGATCGAACAACTGCGAGATCACCTTGCTTTTGATAA
AACCATTCGCTTTTAATTTTTTATAGATGGCAGAAGTGTATTCACGGTTTTCTTCGCTGT
GGGTGGAATGATAGTTATCGAAACTGATATTAAAGCCAGCAAAATCAGCAATGTGATCAG
CTTTGGCTTTTTCGATTAACTGTTCAGGGGTAATGCCGAGTTTATCCGCATTCAACATAA
TCGGCGTGCCGTGAGCGTCATCAGCACAGACAAAGTGAATTTCGTTGCCACGCATACGCT
GAAAACGCACCCAAATATCCGCTTGAATATGTTCAAGCATATGCCCTAAATGGATCGCTC
CGTTAGCATAAGGCAAAGCACAAGTGACCAGTATTTTTCTTTTTGGATTTGACATTCTAA
ATCTCTCTAAAATATAGCAAAAAATCATTGGGATTGTAGCGGAAAAGGGGGGAATTGTGT
AGTTAAGATTTGGGGAGATAGGGATTTTTCAACGCTATTTCTGGTGTTTCTCTTATTTCT
AAAAGTTATAAATAACTAATAACACATTATCTTTTGAAAAATGAATTTTTCAGATAAAAT
AGTTCTGATAAGGACTGGTGCAAAGTAATCTTCACTATCCGTTAATGCTCACCTACATAA
AAATTAATTACGATCTTCATAAAGAGTATTAAAGCGAGAAATTACTCCACCCAAGTTTCA
TAAAATAAATTTTTTAAATAAGGGATACAAATTATGAACATCAAAAAATCAATATTATCT
ACTATGCTTTTATCTTCTGCTGTGTTGCTCTCTTCTTGTAAGAAAGATGGCACTGGCGGA
AATTCTCCCCAACATAATAAAGAACAAAATCCAGTTAATTCGTCGATAGGTAGCCATTTT
AGTGCTGAAAGTAGTGGAACTACAAATAATGGATTTAATAAACTCCCTGACAGACAGACA
GACAGACAGACAGACAGACAGACAGACAGACAGACAGACAGACAGACAGACAATCATAAT
GCACTTACGTCTCATTCTTCCAATACTAATCATCATTTAAATACATCTAACGATTCTGTT
TTATCAAATACTTCGATAACTCCAAATCTGCCAGCTGCTCCAGATAATTCAATGCCTACA
GATAGTTCAAATTCAGCGACTTCTGATAGTCAAAAACCATCTGATGAGCCTAAGGCCGAC
AGCCCAAGTTCTGCTGAGAGTTCAACAACTTCAAATGAACCAATCATTTCAGACAATCAA
ACAACTTCGAACGATCCAACAACTTCGGACAGTCCAAATTCTACAGATAAACCTAGTACG
GAAAATACTAACAATGAACAAGCTACAGCAGAGACGACAGATAAGCAAGAAGTAGCAAAA
GAGGATAGAAAAGAAGAAGTCGTAGAAGAGCCAAAAGTAGAACATCAAGAACAACCACAA
ACAGAAACTGAAAAACAACCGCCTAGAGAAGAGGAAAATCCACAAACAGAGGAAAATTCA
CAAGCAGAAGAAGATCCTCAAGCTGATGAATTGCCGAAAGTTGAAGAACAGCCTGAAGCC
GAAGAAAAGGCTGAAGAGGAAAAAGAATCTCAAAGCTCTGAAATTCAAACTGCTCCAGAA
ACCCAAACTAACAGTAATGAAATACCAATAAATAATGAACCGACTAATAATGAACCGACT
AATAATGAAATATCGAGTAATAATGATCCAACAAATAATATTACTCATAATGATAATTCT
TCTGGAGAAAATATAAATCAAGAAAATAATGAAACCGGCAAAGAAAACAGTTCCGAGGAT
TCGCCTTCTTTCAATCAAGATTTAACTACAACAACTCCAGAAAATAATAATTTATCTGCT
GGAAATAGTGATGATAATAAAAATACTGATACGGAAAATAATGTATCTGGAAATAATTCG
GTAGAAAATAATGATGTTACTTTAAATTTAAATAATAATTCAGAATCTACAACTCCAGAA
AATAATCCTTCTACGCAATCTAATTCATCAATAAATCCTGTGGATAATCAGCCTTGGGCT
AAACCTGAAGTTGAGAAATTAGATAAAAATAATTATGAAAATACACAACAACAATCTAAA
TTTACTAATAAAATTGGGATTGTTGATATGGATTATAATGCAACTGAAGATTTAGGTGGG
GCATTTAAATTTTCAAATGGGCAAAGCAGAATAATTTATAATGCAGGCTTGGATAGAAGA
GTTAAGGGGCATTCTAAATCACACGGAACAATGGCGGCTGGTGTTATTGATTTAAAAAAT
AAAAATGCCACAATTTATGCTTATTCTGCTGAAAATCAGGGAAGTAGTACAATGAGTGCT
ACTAATCTACATTATGAAGAACCCTATAATAGAGGGGTAAGGATTTTTAATAATTCCTAT
GGTAATAATCCACATAAAGATAGTGTAAAAAATAGAGGTTGGGAAAGTCTAGCGAGCTTA
CCTTTATACGTTAAGTTAGCTGAAATGGCGGAAAAAGACAGCATTTTTGTTTGGGCATCA
GGTAATGAAGGAAAAGATAAAATAAATGGAAGAAGTGAATATGCAACCGTAGAAGGACAT
GTACCTGTAATACGAGATGGGGCAAGAAAAGGCTGGATTGTTGTAACTTCGGTAAACTCA
CATAATAATGGGCTTACGGAATATGCAAGTAAAATAGGTGATAGGGCTAAAAACTGGGGT
ATAGCTGCACCTGGAGAATGGTATTTATTTGATGGAAAAGTTCGAACAGAAGGAACCTCT
TTTGCTACACCTGTTGTTACAGCTGCCGTGGCTAATGTTTGGGAAAAATTTGATTGGATG
GATCATCATTTAGTGACCCAAACCATATTATCCACTGCAAATAAATTAAATTCGTCAGAT
GTGACCGAAGAACCGAATGAACGTGTTGGTTGGGGTATTTTAAATCAAGATAGAGCATTA
AACGGACCAGCTAGATTTGATACAAAACTTTTAACCGATGATAATAAAACCCATGTTGTA
GCAAAATTAGATTATAAACATCATACCGACCGCACTAAATACACTTGGTCCAATAATATT
CAAGGTGATGCTGGCTTTAAAAAACAAGGTACTGGAACACTTTATTTTACTGGTTCAAAT
TCTTATAGTGGAAATACAGTTATCGAAAACGGAACTTTGGTAATTGGAAATGAATTAAAA
CAATCCACAGTAGAAATCCAGTCACAGGGAACATTATTAACGAAAAATTTAAATAACTCT
CAAACAGAAGTTAAAATAGTAAAAAATGTAGATAATAAAGGTTCCTTGGAGGTTTATGGA
AAGGGGTTAATTATTGAGGGTAATTATACTACTTCAAATAATGCCAGAACGGTTATTGAT
ATAGATAAATCTAAATTAAAAGTAAATGGAACAGTTAATTTACAAGGTTCCTATATTGTA
GCCGATGTTGAAAATATTAATGAAGTGGTTCAAAGAGAGCCTCAAACTAAAACTATTATT
GAATCGCCAAATGCGATCAAAAATTATAATGGAAATTATAAAATATCAGATCAGGCTAAC
CCTTATATTGATTTAAAAGAAATTAAACTCAATAATGAGAATAAAGAAATTATTGCAACC
TATAAACGAAATGATACAGAATTTGTATTAAATGCAGCTAATGAAAGTTCATTAAAGAAT
GTCTATACTGCGAGAAGTTTAGATCTTATTTTAGATAGTGCGAGTGATTCAGGAAACACA
AATAGAAACCTCAGAAGTACGGCATTATCCTTTATGAATGCTAAACCACAAGCGGTAGCT
TCTGCAGTAGATTCTTTAAGTGGTGAAATATATCCAGCAGTACATCAGGTAGCACTGAAT
AGTATTAAAACCTTGAATAGACAAATTGCTAAACAGCAATTCTCAAATATTCAAGATATT
AAGTCTTATCATATTTATACTCAGTTAGCTACACAAAGTTTAAAACTTTATCAGGATGAT
AATTTTGGATTTGCAGATTTAAAAAATAGTGCAGATTCACAATTAGTTGGTATAGATAAG
CAATTTAATGCCTTTACATTTGGTATGGGATTGCAACGAGTTCATCAAAAATTATCTCCT
TTATCTAATAAAGATCAACAAGTTGGAAAAGTAGATTTAAAACAACACAGTTTCGCCTTA
TACGGAAAATATGATTGGAATAAATGGTATTATCTCAGCCAAATCAGTTTTACTGATATT
AAAGGAAAATTAGATAGAACATTGTTATTGCCTAATGGCACACAGATAATTAAAGCTGAT
TTAAAATTACAAAATTATTCTTTTTATAATGAAACCGGATTAAATCTACAATATGAAAAA
TTAAGATTTAATCCATATGTTGCGTTACATATTAACCGTTTAAAACAGGATTCCATTAAT
GAAAAAGAAGATTTAGCATTAAGTATTGATAAATATCATAAAACCCATTATGGATATGAA
TTGGGCTTAAGATTAAATCAATCATTATCTGAAAAATTTAATATAAATCTAGATATTTCT
TATCTTTATAATAAGAACAATATGGATAATATAGTAAGTGGAAAATATATTATTTCTAAC
ACTGAAACTAAATTATATGGAATGAGATTACCAAGATATGAATTTAAAACTAGTTTAGGT
ATGGGCTATTATCTTACTGAAAACCTCAATATTTACGCTAACATAGCTTATTATAGATTG
TGGAATAACCCAATGAAATCCTATTACAAAGAAGGAAATATTGGCGCGAAGTACTATTTC
TAATAGTAATATGATAAACAATCACTTGAAAGCACATTCGTAACCCTGTGGAAATCCCAC
GGGGACTTTTTGCTTAATCATTGCTATATTCTTTATTTTCAGACTTTGGCAAAATGGGCA
GTTTTTTGTTCATATTTCAAAAAGAGGGCTTAAAGCCTTGTACTATAAGGCTTTAAGCCA
CTTTTTAGCAACAAATTTGTCTATTACACATTTTTTGCCGAATCAAACCGCTTGTTGTAT
GGGTTATTTATCGAATTTCCTCCTTTCCATCACGTTAATCCGTTATTTTATTTATCAATA
CAAGCGGTGAGTAATGTAAAGAGGAATGAAAACCACGCTTCCTATACCCCAAACAAGAAC
CATTCCAGTAGCTTCACTATCTAAAGTTATTTTTTCTGAATATGCTATAAATTGTGTTTG
TAGTGGCTGTTCTAATTTGGCTTTGTTCAGAACTGCATCTTGATTTTCAATTTTGACCAA
CTTCCCATAAATGTCATAAAACTGTTCTGATGATTTCTTATTATGTAAAGAAGTGAGTTT
TACCCTAGACTCAATATTAGGTGTTTTCATTTGATTTCTGATATAAATAATCTCTGCTTT
AGTAACAGATTTCATTTTTTCTGATTGAATAAAACGAGAATAAATTCGGTGGTTTTCCGC
TCTTGATAATCAGCATTCTCCTTGTTACTGCTTTCAAATTAATAACTATGCAAATCTCCG
ACAACATATAATTTATTATCAGCAATAAAAAATGCTCGGATTGTTTCTGTTTTGGTATTT
TCATCTTGATACTCTGTTTTAGTACAAGCGGTCATAAAACATAAAATCAAACAGTAACAA
AAAAAGCGTTTTAAGATTTGCATAGTTTTCTCCTCAGAATAACTATGAAATAGCCACCAC
ATCTGGCAATTTCACTAACTGATTAAGTAGTAATTCCATCGCTCTTTCACTCTGAACGGT
GACATTTAACGTAATTCCCGAACCATTATTTTCTGCATTGAGTGATAGCACTTCAAACCC
ACGGTGGCGGATCACTCTGAGTAAACGCTCAAGGGTTTCAGGGCGTTTATTAGCTTTGAT
AACGAATTGATATTGTTGCATTTTTCTTCTCCTTAAACCCCAATGTCTTCATCTAACATA
TCTGTATTGCACGCATTTGGTGGAACGAGTGGCCACACATTTTCTTCATCTGGGATACAA
ACGTGCAATAAATACGCTCCTTTGCTGTTGAGTAAGCGGTCTAATGCGGTTGAAACTTCC
CCTGCTTTTTCAATGCGTTCTGCTGGAATGTCAAAGGCGTTAGCTAGCATCACAAAGTCT
GGGTTGTCATCTAAAATGGTTTGACTGTGGCGACCATGGAAAAAGAGCGATTGCCATTGA
CGCACCATTCCTAAACGTTGGTTGTCGAGTAACAGAATTTTGACAGGTAAATTGCCACGT
TTGATTGAGCCGAGTTCTTGAATATTCATCATAAAAGAGCCGTCTCCCGTAATCACAATG
GTTGGATCCGTTGGGCGAGCTTTGACCGCCCCCACCGCTGCTGGCAGACCAAATCCCATT
GTGCCGAACCCTGCAGAAGTGATGTAGTTTTCAGGGGAATAATGCTGCATATGCTGTGCT
GACCACATTTGGTGCTGGCCAACGTCAGTAGTAATAATCGCATTTTGCGGTTTACGTTGT
GAAAGAGTGTGTAACAACGCCCAAGGGTCGATTTCGCCTTCGCCTGCATTTTCTTGATAG
CTGAAGTCAAAATCCGCTTTCAGTTTACACACATCAGCTCGCCAGCTCTCAATCTCTAAC
GGTTGGGTAAGTGCGGTCACTGCCTCGATTAAATCTCCTTGCAATGCTACATCTGCTTTG
CGTAGCTTGTTGATTTCAGCTACATCAATATCAATATGAATCACTTTGGCGTGCGGTGCA
AAGGTGTCAAGTTTACCTGTTACTCGGTCGTCAAATCTAGCCCCACAAGCGATGAGTAAA
TCACTTTCTTGTACTGCATAGTTAGCCGCTTTCGTGCCGTGCATACCGATCATTTCCATA
TAGAGTGGGTGTTGTGGTGGAATGGTTCCTAAGCCTTTCAAGGTAGAAACAGACGGAATA
TGTGCAACATCTAGGAAAGATCTAACCGCTTGCACGCCATCTGCCATACCAACACCACCG
CCAACATAAAGAATAGGGCGTTTTGCTTGAGCTAACAAGGCTTTGGCTTGTGCAAGTGCC
GCTGGATTTTGTACCTTAGCCGCCACTTTTTCATAGACAATTGGGGAAAGTGATGTTGGA
GCGAATTGCACATCTTTAGGAATATCGACAAGCACAGGACCAGGGCGACCACTTTGTGCA
ATTTGGAACGCTTTGGCGATAATTTCAGGTAGTTCATCAATGTTTTGCACGATGAAACTG
TGTTTGGTACAAGCAAGGGATAAGCCTAATACATCTGCCTCTTGAAAAGCATCTGTACCG
ATAAAGGCTGAAGCCACTTGCCCTGTAATTGCTACGATAGGAATAGAATCCATTAAGGCA
TCGCCTAAGCCTGTAACTAGGTTGGTTGCCCCTGGGCCTGAAGTCGCAATACAAACGCCT
GTCTTGCCTGTTGCCCGAGCATAACCGATAGCAGCCATTGCAGCACCTTGCTCGTTACGA
CAAAGTAGATGATCTAAACCTGAATCGTAAATCGCATCATAGACAGGCATAATTGCCCCG
CCTGGATAGCCAAAAAGAGATGTCACACCGTGAGCTTTCAAACACTCAACGACTAAATTT
GCTCCGTTCATAAATTACCTTTTTAATGTTGTGTCGCTACTTTAGTTAAGGCTTTTATGT
AATAAAAAACCCTCACTAAAACTAGCGAGGGTTTGTGGATCTCATTATACAATTCTAATT
GCGAGCCAACTTAACCCTCGCGGCGATAATAATCACCACGAGGTTAATAATAAGGCTAAC
AAGAGAACGTAATGTCATTTTCATTTATCAATAAAAGCTTGAGTGGCTATATAAATAGCA
TATTTTTTGTATAAAACAAATAAATTTTTTATCTCTTTATGAAAAAAAGCAAACGATTAG
CTTTAAATAGACTAAATTTACTTGCGTAGTGGGGGGCTAGGGTTGAAAATGCCCAAATTA
TCACTATTTAATCAGCCACTAACTTCTATAAGGAATTTCTATGCCATTACTTCTCTTTTT
AGCTGGGCTATTTTTATACATCTACATTGAAATCTCTCTGTTAGTAAGCGTTGGCTCTGC
TATCGGGGTTTTACCCTTGATTTTATTAATGATCACTATTTCAGCGGTCGGTTTATGGTT
GGTGAAATTAAGAGGAATAATGACCATAGTGCAGATCCGCCAAGAGATCGCACAAGGAAA
GATCCCAGCACAAGCGCTGACGTCTTCGATCTTTTTTGCAATCGCAGGGGTATTGCTGAT
TATCCCAGGTTTTTTGAGCGATATTTTAGCGTTATTGCTTCTATTGCCGATAACTCGCCA
ATTGCTACAAGCAATGTTTATGAAACTGTTTGCAAGTCGTGTGAAATTTATGTCTTTTGG
CTCAATGAACAGAACTTCCTCTCAAAATAATACAACGTTTGAAGCGGAATTTGAGCATAA
GCAAGATGAAGATAAGTGGTTGAAATAATGATAAATTTCATAATGATACATATCAAAGAT
TCACGACATATAATGAGATTCAAAAATCAATATCTGAGGTCTATTTTTCCTTTCGCAATT
GCGATAAAAAAGAGTAAAATTAGCCTTTATTTTGACGAGAGAGAAACAAAATGGCAAACA
TTCGTTTAGCAATTGCAGCAGATTTTTTATTAGCCGAGAAATTATTAGAAGCCTTAGAGC
AAAGTAGTTTGGATTTTGAGCAAATTTCAGCGATTGAGCTGGAAAGTTTTGGTGAAGAAC
ATTCTCTGCGTTTTGGTGCAAAAGCTGTTGAGCAAATCGCTGTTGAAGATGTCGAGTGGT
CGCAATTTAGTCACGTTCTCTTTGCAGGTAAAATGGCAAATGCAGAATTGCTGGCTCAGG
CTGTGCAAGCAGGTTGTGTGATTTTAGATCTCTACGGCATTTCTGCATTAATCGGCAATG
TGCCTGTGATTGTGCCAAGTGTAAACAATGAAATGATCGCCAATGTGCGTGAGCGAAATA
TTGTTGCGTTAGCAAATCCACAAATCAGCCAATTAGCACTTGCCTTAAAACCGTTGTTGG
ATCAGCCTATTCAACATATTTTTGTTACATCACTGTTACCATCGGCCTATTTTGGTGATG
AAAAAGTGCGTGAGTTAGCAGGGCAAACTGCTCAGTTGTTAAATGGTATTCCCCTTGATG
ATGAAAAACCACGCGTGGCGTTTGATGCTTTACCTGCCAATGTGCAAGGTGATGAAAAAC
ATCTGCCGTTCTCTCGTGCCTTTGAGTTACAACTTGCAAAAGTTCTGCCAAATCTAACCG
CTAGTGTGACTTTCCATTCCGTGCAAGTGCCTGTTTTCTATGGTATTTCACAGATGATCA
GGGTGCAATCTGAGTATGCTTTAGATGCAACCGCATTAAGTGAGCAGTGGCAACAACAAG
CGTGGGTAAAATTTAATTCTGATAATGTAATTACCCCTGTTAAAAATGGTGAAGATGAAG
AAACGAATCTCTTACAGATTAGCCAACTACTCAATAAAAATGAAAACGCACTACAATTCT
GGACAGTGGCTGATGAACAGCGTTTTAGCTTAGCGTTCTTGGCGGTGGAGTTGTTGAAAG
AAGTAATCACTAGCTATTAACATAGTCGGATCTAAAAATACAAACATTTGATATACCATC
ACTCAATCACATAGCAATATATTCTCGTAGATATGGAACAAAATTCTTCTTTAACTCAGA
TTCTGGTAGCTACTGCTGCTATTGTAATTATTTTGGCGGGTATTAAATTATCCGTTGAGA
TCGTTATTCCTTTCTTATTATCTCTTTTTATTGCAATTATTTGTTCTCCTATTATCAAAT
ATCTAACCTCTCATAAAGTCCCTTTGTGGCTGGCAATCACTATACTCCTTATTCTATTTT
TACTTGGATTCTTTTTTCTGGCAGGACTAATCAACAGTACAGTACAAGAATTTACAGCAT
CAATTCCACAATACAAAATTCTTCTATCTGAACGTATTGCTGCCGCAATGCTCCTTGTTG
ATAACTGGAATATCCCGGTTTCAATATCTCGTGAACAGATCCAAGAACAGCTAGACCCAA
GCATTATTATGAACTTTGTTAGTCGCTTATTACTTAGCTTCTCAGGCGTCGTCACAAATA
TTTTTGTACTCTTATTAGTCGTTGTGTTCATGTTATTTGAGGCTCCAACCGCTAAACATA
AACTTATCGTGGCTCTTAGAGGCAATAAAGATGTGGAATCGGAAGAAAGCCATATCAACC
GAGTATTACAGGGAGTTATTAGCTATCTTGGCATAAAAACGATTGTAAGCCTGCTTACTG
GGATATCTATTTGGGTGTTGCTTGAAATAGCTGATGTACAATATGCTGTATTATGGGGCA
CATTAAGCTTCCTACTCAACTATATTCCAAACATAGGTTCAATCATTGCTGGTGTACCTA
TTGCTGTACAAGCATTTCTATTGAATGGCTTTTCTGTTGGATTGGGAGTATCAGTCGGTA
TCATTGCAATCAATATGGTAATTGGCAATATTCTAGAACCTAGAATGATGGGGAGAACCC
TTGGTCTCTCAACTCTCGTTGTATTCTTGTCACTACTTTTCTGGGGATGGTTACTCGGTA
CAGTAGGAATGCTACTTTCTGTTCCATTGACAATGGCTCTCAAAATTGCATTAGAATCAA
GCCCTAAAACGATCCATTATGCAGGCTTATTAGGAGATATTAATAAACGCTAATGCTCTT
ATTTTTGCGCTTTAAATACATTAAATAACCTATATGTTTCTTATAGCACTCAACCTAAAT
ATTTTTAACATCTACGCAAACGATTGCTTTTTGGTTTATCTTTGTGTACAATCTTCGACC
CTTTAATCATACTATATATTTATTGAGGTTTTTCCATTATGTCTCTTCTTTCTCGTTTTC
AACTGGCAGAACGTGGTTCTAATGTTCGTCAAGAGGTTATTGCTGGTTTAACTACTTTCC
TTGCAATGGTTTACTCCGTTATCGTTGTGCCAAATATGTTAAGTGCGGCTGGCTTTCCTG
CTGATTCAGTATTTATTGCAACCTGTTTGGTTGCTGGTTTAGGTTCAATTCTAATTGGCT
TATGGGCAAATGCTCCAATGGCGATTGGTTGTGCTATCTCATTAACAGCTTTTACTGCAT
TCAGTTTAGTGCTAGGTCAAGGCATTAGTATTCCTGTTGCATTAGGTGCAATCTTCCTTA
TGGGTGTTTTATTTACCATTGTTTCCATAACAGGTATCCGTGCGTGGATTTTGCGTAATC
TGCCATCTAGTATTGCTCACGGCGCTGGAATTGGAATCGGCTTATTCCTTTTATTGATTG
CAGCAAATGGCGTTGGTTTAGTTGTCAGCAACCAAGCGGGTTTACCTGTAAAAATGGGTG
AGTTCACTTCTTTCCCTGTAATGATGTCTTTAGTTGGTTTAGCTGCCATTATTGGTTTAG
AGCGTTTACAAATTAAAGGTTCTATTCTTTGGGTTATCATTGCAATTACAATCATCGGTT
TAATTTTCGATCCGAATGTGAAATTTGGCGGTGAAGTATTTAAATTACCTACCTTTGGTG
AAAACTCTCAATTCTTAAATTTAGATATTGTCGGTGCATTGAATGCAGCTATTTTACCTG
TGGTCTTTGCCTTAGTAATGACTGCTATTTTTGATGCAACAGGTACCATTCGTGCTGTAG
CAGGTCAGGCAAATTTATTAGATAAAGATGGACAAATTATCAACGGTGATAAAGCACTTA
CTTCAGATTCATTAAGTAGCGTACTTTCAGGTTTATTTGGTACCGCGCCTGCAGCAGTAT
ATATTGAATCAGCAGCAGGAACTGCTGTTGGTGGTAAAACAGGTTTGACTGCGGTCGTTG
TTGGCGTGTTGTTCTTATTAATGCTTTTCTTCCAACCACTCGCATTTTTAGTTCCAGGTT
ATGCTACCGCTCCTGCATTAATGTACGTTGGTTTATTAATGTTGAGCAATGTGTCTAAAT
TAGACTTTGATGACTTTATCGGTGCAATGTCAGGCTTAGTTTGTGCTGTGTTTATTGTTT
TAACTGCAAATATCGTAACAGGTATTATGTTAGGTTTTGCAACCTTAGTGATTGGACGTA
CCATTTCAGGTGAATTTAACAAATTGAACGTTGGTACAGTAGCTATTGCTATTGCATTAG
TTGCATTCTATGCCTTTGGTTTTGCAATTTAAGTCCTCAATAAACATATTTTCCTCTTTT
TAAGAAAAATATTTAACAGAAATAGCTCATTGTATGAAAGATAGGATACTAAATTTATCC
CAACATCATCCTTAGATGCTAGAATGAAATAGAAAGTCAAACGCCTACAAATAGAATCTA
TTCATAGGCGTTTTCATCACACTACATTTATCAATGTAATTTCTATTATTTTACTTTTTG
TAGCTTATGGTATGCATCCAGTAATTTTTGATGAGCTGACATATTCCTCAAAGTTTCATC
AGAACCAATTAAACCATGGAACGGATTTTCTCCCTGCACTATATTCCAAACAAAATCTAC
AGCATCTTTCCCATACATTCTGTTAAATATCATTCTATACTGCTCAGGTTCCCTATCCTC
ATCCAAAAATAATTCAATTACACTAATTAAACAACGATAGTAATTGTTTCTTTCTGCTGA
AAATACAGAAGCATTCATATTAACTGTCCAAGTTGCCCAATCTAATGCCTCTTCAAGATT
CCCTAAAGCCAAATGAAGCATAGATTTTAATTCACCAATACGTAAAGTTTGTAGTGCGCT
TCCTTTTTCAGCTACCACTCCAATAAATTCACGTACCCGTGTCATATCATCAATACCTTG
CTCATCCAGCTCATCCAATAGCTCTTGATAAATTTCTTTCTCATGATGGAAATAGGGTAA
ATCAAGCAACATTTCACGCCATTCCATTCCCATATTATTATTCGCATAGATCAAATCGTC
AGGAGGATAAATATTAGACATTCCAGGAGCAATTATACGGCAAGCGTATACACCTAAATG
TTCATAGTCCATAATATAAACCTCTTGTTTATACTGGCTGAAAATTTCCATCAAATTAGC
AAATTCCCGCTCTGTTGTGCCTGAAAAATCCCAGTGAGTAAATTTATAATCTGGTTCTGA
TTTAAAAAGATCCCATGAAATCTGACCACTTGAATCAATAAAATGAGTTTCCAAATTCGC
ATAATCTGCCACATCATCATTATTAAATGATGGTGGAGAAAACACATCCAAATCTTTTAA
ACTACGCCCCTGCAAAAGCTCAGTTACCGTACGCTCAAATGCGACTTGGAAATTAGGATG
AGCACCAAAAGAAGCAAAACACGTACCATTCCTAGGATTAAGTAAAACTACACAGATAAC
TGGAAATTCGCCACCTAATGAAGCATCATAGCAGAGGATCGGAAACCCTTCTTGCTCCAA
TTGCTCAATCGAACGTTTAATCGTCGGATAACCATCAATAATACACTGCGGAATTTCAGG
CAAGCTGATTGCTTCAGTGATAATACGATTTTTGATAAAGCGTTCAAATACTTCCGATAG
TCCCTGCACTCTGGCTTCATTCTTAGTATTGCCAGCTGACATCCCGTTAGATACAAATAA
ATTTCCAATAATGCTTTGTGGAATATATACCGTATGACCATCAGACTGACGAATATAAGG
TAATGCAACTATTCCTCGTTCTGAATTGCTAGACTGTAGATCTACCAGAAATTCTGGTGT
CAATTCTCCATTTGGATTAAAATAGTCGTGTAGAAATGGATCCAATATTCCTTCAGGTAA
TTCCGTTTCATTTTCAATAGGAAACCATTTTTCATTTGGATAGTGAACAAATTCACCTTC
AGCAATTTCCCTTCCTAAATAAAAATCAGCCCAAAAATAATTAGTCGATAAACGCTCAAA
ATACTCCCCCAATGCGGAAGCAAGAGCTGCTTTCTTACTTGCTCCTTTACCATTTGAAAA
ACATTGTGGACAATCAACATCACGAATATGTACTGACCATACATTTGGTACAGGATTAAG
CCAAGAAGCCTCCTCAATATTAAATCCTAATTCTTTCAACTTAGTCTGGAATCTTTCGAT
GCTTTCTTCAAGGGCTGCATCTTTCCCCACAATAAAGGTTTTTTCTATCATTTTTTCTCT
TAAAATGAAACGGTTTTACTCTATTTATATAGGATTTAGACATTGGAAACCAATAAAGAA
ATTCATAACCACATCTTAAATCTCTTCTACCAGTTAGAATAAATTGAGCGGAAAATTTCC
GCCCAATTCATATGTTAAAAATCCATTAATTCTTTCTCTTTGTCTGCTAAAATCTCATCC
ACTTTTTTGATATAAATATCTGTAATCTTTTGGATATCATCTTGAGCTTTACGCTCATCA
TTCTCACTAATCTGTTTTTCTTTCTCTAAAGTTTTAATTTTATCATTTGCATCACGGCGA
ATATTTCTAATTGAAACTTTACCTTGTTCTCCCTCACCTTTTACAATTTTAATTAAATCT
CGACGACGTTCTTCCGTTAATGGAGGAAGAGGAACACGAATAGTAGTTCCAGCCGAAGAA
GGATTTAACCCTAAATCCGAAGTTAAAATCGCCTTTTCTACCGCACTAATCAACGAACGA
TCAAATACAGTGACTGCTAATGTACGAGCATCTTCTGCGACAACATTAGCTAATTGACGT
AATGGTGTTGCGGACCCGTAATATTCCACTTGAATAGCATCTAATAAACTAGGCTGAGCT
CTACCTGTACGGATTTTAGAAATATGTCCTTTTAAGGCCTCAAGGCTTTTTTCCATTCGT
TCTTGAGTATCTTTCTTAATTTCATTAATCATAGTATTTTCCTTTGATTGAATAACATAA
ACCTATTGATTTTACCCAATTTCATTCTATTTTCCTAGTACTAAGTTTATAGGGTTTGTG
GTAGACTTATTTGACTTAACTCATCACAAGAGGGAATCCTTATGTACCAACAACAAATTT
TAATAGAATTACAAGAAGCGCAACAAGTATTAAATGACTTTATTAATAACCAACATAATC
TTAAACTAATTCAAGAAGCAGCTTTACTGATTACTGATAGTTTTAAGAACGGGGGAAAAA
TACTTTCCTGTGGGAATGGTGGCTCACACTGTGATGCTATGCATTTTGCTGAAGAGTTAA
CTGGGCGTTATCGTGAAAATAGACCAGGATATCCAGCCATAGCAATCTCAGATCCAAGCC
ATTTAAGCTGTGTAAGCAATGACTTTGGATATGAATATGTCTTTTCTCGTTATGTTGAGG
CAATCGGACAAAAAGGAGATATCTTGTTTTGCTTATCAACATCAGGAAATTCTAAAAATG
TTATTAATGCAATCATAGCTGCAAAAGCCAAAGGAATGAAAATTATTGCAATGACAGGCA
AGGATGGAGGAAAAATAGCAGAACTAGCTGATATTGAGATTCGTGTACCTCATTTTCGTT
ATGCTGATCGTATTCAAGAGATACATATTAAAGTAATCCATATTCTCATGATGTTAATTG
AATTTGAAATGGCAAAGTAAAGAATAAAAAATCCAACTTAAATAAATAGTTAAGTTGGAT
TAATTCGTTGAATAGCATTAATTAAGCAATCGTCGTACCTTCCGTTGTACCCGTCACAAC
TTGTTTCAACGCACCAGCTTTACCCATATTAAATACACGAATTGGCATATTATGGTCACG
GGCAAGAGTAAATGCGGCTAAGTCCATCACTTGCAATTCTTTTTCAATCACTTCAGCATA
GCTTAAATGTTGATAAAGTTTTGCATCTGGATTTTTCGCAGGATCGCAATCATATACGCC
ATCGACTTTGGTTGCTTTTAATACAACATCAGCTTCAATTTCAATACCACGCAAACAGGC
CGCAGAATCTGTTGTAAAGAATGGGCTTCCTGTACCTGCTGAGAAAATCACGACACGTTT
TTCGCGTAACATTTTAATGGCTTCAGACCAGTTGTAAGTATCACAAATACCGTTTAACTG
GAATGCAGACATTAATTTTGCATTAACATCAGCACGGTGTAAGGCATCACGCATTGCTAA
ACCGTTCATTACGGTTGCAAGCATACCCATATGGTCGCCGACAACACGGTTCATACCCGC
TTTAGCAAGTTTAGCACCACGGAATAAGTTACCGCCCCCAAGAACTACGCCGACTTCGAT
ACCCATTGCAAGCAATTCTTTGATCTCTAATGCCATTCTATCTAAGATAGATGGGTCAAT
ACCAAAACCTTCTTCACCTTGTAATGCTTCACCACTTAACTTTAACAAAATACGTTTATA
AATAGGATTGCTCATTTTGACCTCTGTGTAACGGTTGGGGAAAAAAATCGAAATATTATA
GATTATCTTAAGAACAGATCAAAGTAGGCAAGCGGATAGAATTTCCACTTTATTTTCGGT
AAAATCGCTATCCCTTTATTTTCGTTTTGCTCATAATGAATATAACAAAGATACTCGCTA
CTCTCATTAGTTTTGGTTTATCTTATTTAGCAAGTTACCTAATGTTACTTGGCTCAGGCT
TTTTTCCTACTCCTGAAATCAGCAATGTGCTACTGCTGGTTCTCGTTATTTTATTTGCTA
ATGCCTCTAAAAAAGCGTTCTTTTATCTGCTTTTACCGATTGTCACTTTATATGCCCTTT
ACACGCCAGTTGGCTTGACCTTTGGCCCACCATCGTACCAATACCTTGCTTCGTTTTTTG
CCACAGATATACAAGAAAGCAAAGAGTTTTTCAGCCAAATCCCCCTGATTAACTTTGTTG
CTTGTACTGGCATTTTTATATCACTGTTAGGTTTTCGTTTTATTAGCCAAAAATGGCAAA
TTCAGTTCCACAAAAATAAAACCTTTCTTGCCTTAGGGATTGCATTAGTTTTTATCTCTA
CTCCGCCCTTCAAATTTCTACAAGAAGGAAGTAGTGCAATTAGTAAAGTAAAAGCAGAAT
TAGACCGCTTGAATAGTATGTCCATTCAAAGTGAATGGGGAACGTCGCAACTCAATGCGG
AAAGCCGCTACGATGATTACATTTTAGTGATCGGCGAAAGTGCTAGAAAAGATTATCACC
ACGCCTATGGCTACCCTGCTGAAAATACGCCGTTTATGAGCAGTGCCAACGGCATTTTAA
TTGATGGGCTGACCGCTGGTGGAACAAATACCATTGCTTCATTAAAATTAATGCTCACTA
AGCCTGATACTGAAAAGTGGGAAGGGGAATACAGCCTTGGTATGATCGATTTGATTAAAT
CCGCAGGAATTAAAACCTACTGGCTATCAAACCAAGGTTATCTTGGTACTTTTGATACAC
CTGTTTCTTCCCTTGCTAACAAAAGTGACGAAAAATTATTCTTAAAATCGGGGGACTCTT
TCCATCAAAATATCAGTGACTTTGATTTATTGCCTAAATTTGAACACATTATTGAGCAAA
AAACTCATAGCAAACGTTTTGTTGTGGTGCATTTATACGGTTCACACCCCATCAGCTGTG
ATCGTTTAACTGATTACCCTAAAATGTTTGATGATGAAAAAATAGGCAAAAAGTATTTCA
ACGTAAACTGCTATGCATCGTCCATCAAAAAAACCGACGAAGTGTTAAAACGCTTATATG
AAACCCTTCGCAAAAATGAGCAACAATCTAACCGCTCGTTTTCGGTGGTCTATTTTGCCG
ATCACGGTTTAGCTCACCATATCACTGAAAATGACATTGCAATCCACAACAGCAGTGGCA
AAAGTAAGCTACACTTTGATGTTCCGCTCTTTAAAATATCTAGTGATGATACCGATAGAA
AAGTCTATAAAGCGATGAAATCTGGCTTAAACTTTACCGATGGCATTGCAAAATGGGTGG
GAATTAGTAATCCGAAATTGAATACAGAAGTCGATTTATTTAGTCCTCATTCAGACAAGG
AAGATTATGGGCTAAAAAAATTGATTGATGGTTTTGAAGGGAAAGTGGATCCTGCTGTGG
TTATTCCTAAGGATGAGTAATTCTATATCCCAAAATGATTTTCTGACAGCATAAGTGCCC
ATAGTAATACAATAATTAATTTAGCCATTTAAAAATCTAGACGTTTAGATGTCTAAAATT
TCTTGACGAAACGATTTCCTATTCGTAAACTTGAAACCATTCAAAGACAAGCGGTCGCTT
TTTTACCGTTTTTTTGCAAGGATTTTATGGCACAGCAGATTACTCTTTTTGATGATATTC
CCCTTGAGCTTGCTTTAGGCGGAACACTTTCGCCTATCAATGTCGCTTACCAAACCTATG
GCACATTGAACGCTGAAAAAAGCAATGCTGTGCTGTTGTGCCACGCCTTGACGGGTGACG
CTGAACCCTATTATGCACCGCCTGCGGATAAAGGCTGGTGGCAAGATTTTATCGGTGCAG
GATTAGCTTTTGACACCGATAAATACTTTTTTATCTGCTCGAATGTGCTTGGCGGTTGCA
AAGGTACGACAGGCCCTTCGTCTATCAATCCAAATACGAATAAACCCTACGGCAGTCAAT
TTCCCGTTATTACCGTGCAAGATATTGTGAAAGTGCAAAAAGCCTTGATCGATAAACTCG
GTATTACTCAGCTACAAGCGGTCGTGGGTGGCTCTTTTGGTGGAATGCAAGCGACACAGT
GGGCGATTGATTATCCAGAACAAGTGAGAAATGTGGTTAATCTCTGTTCTTCGCTTACCT
TGAGTGCAGAAGCAATCGGCTTCAATCACGTTATGCGACAAGCGGTGATAAACGATCCCC
ATTTTAACAACGGCGATTATTATGGCAGTACGCCCCCAGATAACGGCTTAAAAATTGCCC
GAATGCTCGGTATGCTTACCTACCGCACCGATGTACAACTTGCCAAAGCCTTTGGGCGTG
AAGTGAAACAGACGGGAACGATTTGGGGCGATCACTTCCAAGTGGAATCGTATCTCAGCT
ATCAAGGAGTCAAATTTCTAGATCGCTTTGACGCCAATAGTTACTTACGCCTGTTAAGAG
CCTTAGATCTCTATGATCCTGCTTTAACCTATGCAAACGAGCAAGAAGCACTCAGTCGCA
TTAAAGCGAATTACACCCTTGTCGGCGTAACGAGCGATCAACTGTTTAAACAGATTGACC
TACACAAAAGCAAACAACGTTTAGAAAATGCAGGCATTGCCGTCGATTTTTATGAATTTC
ATTCCGACTTTGGACACGATGCATTTTTAGTGGATTATCCGTTTTTTGAAGAGATGATTA
AGAAAGGAATCTCCAAGTAGGTCGGGCATTTATGCCCGACAAGCTCATCCCTTTTATATC
TAAAAACATAGAAATTGTAGGAGATATAATGCAATACCGAAGACTTTATCAACCAGGAGC
ACAATATTTCTTTACCGTAGTCACCTATCAACGCCGCCCAATATTAACAAACGCTGATGT
CCTTCACACTCTTAAGACCGCTATAAAAAGGGTACAACAAAAATATCCTTTTAAAATTAA
CGCATTAGTAATTTTACCCGATCATTTACATACTATTTGGCAATTGCCCGACAATGATTC
AGACTTTTCAATGCGTTGGAATCAAATAAAGCGTTATGTAAGTCACCATTGCCAACATTA
TGACAATATAGAAAAAACCAACAATGAACTAAGAAAGCGACAAAGTAGCATTTGGCAACA
ACGATTTTGGGAACACTGTATAAAAAATGAAGAAGATTTCGAAAAACATTTTGACTACAT
TCACTATAATCCTGTAAAACACGGATACGTTTCATCAGTAACTGATTGGAAATACCCAAC
CTTTCACAAATACGTTCATCAAGGTATTTATCCAAAAGATTGGGCTGGGGTTAATCAAGA
TTTTGATTATGAGTAGTGCTATATTTCGGGATGTCGGGCATAAATGCCCGACCTACCCTT
CTAATTTATTTAGTTTTGAATAGCGCTAGATTTCGAGATGTCAGGCAATAAATGTCCGAT
CTACCCTTTTAATCTGTTTGGTAAAACAGACTGAAACAGCTCTCTGCTTTTCAGCGGTGC
TGATCCCAAATAAGGCTTTAAAGCAATACGGGTGAAACGTTTTGCCGATTGTAAGGTTTC
TTTCTCTGAAAAATCCATTTCCGCAAAAGCTAATAAATCCTTGCCGATAAAGGTATAGTT
ATTTTGTAATAAAGAGGCAATAAAGCCTTCATTTTCTCTAAATTGATAGCTCATTTTTGG
ATCGACAGGCTTACCTGTTGCGGCACAATGGCAAAAATCCACCCCATAACCTAACGCTTT
AAGTGTTTGAAATTCAAAGGTGCGTAAGATCGGTTCGATCTCGTTTGGCTGGCTTGCCAA
CTTTGTCATACAGTGCAGATAATGCTGAAATAATTCAGGGTAAGCGGTGTGATTTTCCAA
TACTCTTGCAAGCACTTCATTGACATAAAAACCGCTATATAGTGCCAGTGTTTGCATAGG
TAAGGTCAAGGAAGCTGGTTCGGCTTTGGTGAGTGTTTTTAAGTCCCCTTTGCCCGTCCA
TTTCAGCAATAACGGGGTAAAGGGTTGAAGAACAGATTTCAATGGCGAACGTGGTCGTCT
TGCCCCTTTGGCAAGTAAGGTAATCCGCCCGTGATTTTCAGTGAAAAAATCAACGAGCAG
ACTGCTTTCACTGTATTCTCTGCGATGTAGCGCAAAGCCACGTTGCCACTGTTCGATCAT
TATTCGTCAATATAACCCAAACTTCTTAACGCACGTTCATCGTCTGCCCAGCCGGCTTTG
ACTTTCACCCACAGTTCAAGGTGAACTTTATTATCAAACAGACGTTCCATATCCGCACGG
GCTTCGGTGCCGATCACTTTGATCTTCTGACCTTTGTTGCCGATCACCATTTTTTTCTGC
CCTTCACGTTCCACTAAAATCAAACCGTTGATTTCATAAGTGCCACGTTCGTTGGTTTTA
AATTGCTCAATTTCAACCGTCACCGAATAAGGCAACTCTTCGCCCATAAAACGCATTAAT
TTTTCACGGATAATTTCTGATGCCATAAAACGTTGCGAACGGTCGGTGACATAATCTTCA
GGATAGTGATGAATGCCTTCTTTTAGTGACTCACGCACAAATTTCTCTAAAATATGTACG
TTTTTGCCCCGTTGAGCTGAAATCGGAATGATCTCTTTAAACGGGAATTTCTGCGATAAA
GCGGTCAGATGTGGCAATAATTCTTCTTTTTCCTTGATATTATCCACTTTGTTAATCGCT
AAAATTACAGGGGCTTTGGTCGAACGCAATTTATTGAGTACCATCTCATCATCATCGGTC
CACTTCGTGCCTTCTACCACAAAAATCACCATATCGACATCACCAATCGCACTGGCTGCC
GCACGGTTCATCAAGCGGTTAATCGCTCGTTTTTCTTCAATGTGAAGCCCTGGGGTATCA
ACATAAATCTCTTGATACGCCCCTTCGGTTTTAATCCCTAAAATGCGGTGACGTGTCGTC
TGAGCTTTGCGAGATGTAATCGAAATTTTCTGTCCTAAAATTTTGTTTAATAGCGTTGAT
TTCCCTACGTTTGGGCGACCAACAATGGCAATAAAGCCGCAATATGTTTTTTGATCTGTC
ATTGTGTTCTCTTAAATAAATACAAATTGAAATGGTGGGTCAAGAGCCACCCTGCATTAG
GCTATTTTATTCCCAACACCTTTATCACCTGCAATGCCGCATCTTGCTCGGCTTTGCGAC
GGCTTGTGCCGTTACCGATAAAGATTTCATCAACTTTTTCGACTTTACAACTGACTTTAA
AAGTTTGATTATGGGCTTCGCCTTTAATATCAATCACTTCGTAAGTTGGTAAGGGTAGCT
TACGCCCTTGTAGATACTCTTGCAGACGAGTTTTCGGATCTTTTTGTGCTTCCCCTAGTT
GCATGTCATTTAGAAGTTGCTGATACCAACAATGCACACGTTCCATCGCCCGATCAATCC
CAGCATCTAAATATACCGCGGCAATAATCGCTTCCACACAATCGGATAAAATAGACTCTC
GGCGATAGCCACCACTTTTTAATTCTCCAGCCCCTAATTTCATATATTCGCCTAACTCAA
ACTGACGAGCGACAACCGCAAGGGTCTGTTCTTTCACCAATGCCGCACGCATACGGCTTA
ATTCCCCTTCATTCGCTTTTGGGAATTTTTCATATAGGGCTTTACCAATGGCAAAATTTA
AGATGGAATCGCCAAGAAACTCAAGGCGTTCATTATTTTTGGAAGCAGCACTACGGTGAG
TGAGGGCTTGGGTGAGGTAATCAAGGTTAGCAAATTGATAACCTAATTTTTTCTGTAATC
GTTCTAGTTGCATTTTAGTTTATCTTCGTGGAATACCCCCCTTTGAAAAGAGGGGCTAGG
GGGGATTTTGCTAACATTGAATAAAATTCACCCTTTAAAAATCCCCCTTAATCCCCCTTT
TTCAAAGGGGGAAATGTTCTCTTTATTTAATCGCCGTAAACATTCTCTCAAAACGTAATC
CGCTTGGAAATTCATTCGGTTTCTTATCAAGGCTTAACCAAATAACACTTGCTTTACCGA
CCATATTCTTTTCAGGGACAAACCCCCAAAAACGGCTGTCTTCGCTGTTATCACGGTTAT
CTCCCATTACAAAATAATGCCCTTCTGGCACTACCCATTCCCCAGCAGGAATACCGTCTT
GTTTGAAGAAATAAGGCTCGTAGTTAAAAGCGTGCGGATTATTTAAAATTTGGTGGGTAA
CATCACCAATTTCAGTGCGTTCAACTTGCATTTCACCGTGGTAGAAAAAGTCAGGATTTG
GTGCACTGCCTTCGTATTTAAACACCACTTCTTTGCCTGAATCGCCGTGAACAACGGTTA
AATTACGGGTATGGAAATCATATTTCACACGGTCGCCACCAACACCCACAACACGCTTAA
TATAATCAACGTGTGGCTGTTTTGGAGCTTTAAATACCACAATATCCCCACGTTCAGGCT
TACCCATCGGAACAAGCGTATTTTGCCAAATCGGGTCTTTAATTCCATAAGTAAATTTAT
TCACTAACAGAAAATCACCCACGCGTAATGTTGGCTCCATTGAACCGCTTGGAATTTGGA
ACGGCTCAAAAATAAATGAACGTAAAATAGTGACTAATGCTAACACCCCAAATAGTGACG
CAAAAAAATCCCCCACTAATGAACGAGGTTGAATTGTGGCTTTTTCTTCTGCTGAGAGCG
GTTTGCCTAAACGCTTTTCTTCACGCTCAATCGCACGCAAGCGGCGAGGTTCGGCACTAA
ATTTGTAAAATGACCAAAAGCCACCACAAATAACAACTAAACCTACTAATATAATGGAAA
TCGTGTTTGGTAGCTGCATTGAGTCCAACACTTTCCAAACACCGTACAATACTGCAATAA
AACTAATGGTTAAAATATTGCTCATATTTAAAATTCACTCCTTTTGGAATTTATTTACTA
TCCAAAATGTAGGGACACACTGAGTGTGTCCATTGCAACATTTATCAATAGAATAGATAT
GAATGTTGTATGCGGACACACTCAGTGTGTCCCTACAATATCTATTCACTAATCCTTCCC
AACGTGCAAAATCGCTAAGAACGCTTCTTGTGGCACTTCCACGTTACCTAAAGATTTCAT
ACGTTTTTTACCTTCTTTCTGCTTCTGCAACAGTTTTTTCTTACGACTTACGTCACCACC
GTAACATTTTGCCAATACGTTTTTACGCAACTGCTTCACCGTCGAACGAGCGATAATATG
GTTACCAATCGCCGCTTGGATCGCAATATCAAACTGCTGACGTGGAATTAACTCTTTCAT
TTTTTCCACTAACTCACGACCACGATAAGGGGCATTGGCTTTGTGGACGATTAACGCTAA
CGCATCGACACGCTCGCCGTTGATCATAATATCTACACGCACCATATCTGCCGCTTGGAA
ACGTTTGAAACCATAATCCAACGACGCATAACCACGCGAAGTCGATTTTAAGCGGTCGAA
GAAATCTAACACCACTTCACCCATCGGGATTTCATAAGTCAATGCGATTTGGTTACCGTG
GTAAACCATATTCGTCTGTACACCACGCTTCTCCACACATAAGGTAATCACATTACCTAA
AAACTCTTGTGGTACAAGCATATTACATTCTGCAATCGGCTCACGAATTTCCGCAATATG
GTTAATCGCAGGCAACTTCGACGGGCTATCTACATAGACAATTTCGCCATTCGTTTGTTC
CACTTCATAGACTACCGTCGGTGCTGTGGTAATGAGATCCAAATCATACTCACGTTCTAA
ACGCTCTTGAATGATCTCCATATGCAACAAGCCTAAGAAGCCACAGCGGAAGCCAAAGCC
TAATGCCGTTGAGTTTTCTGGCTCATAGAAAAGCGACGCATCATTTAAGCTCAATTTTGC
CAATGCATCACGAAACGCTTCATAATCATCTGAGCTAATCGGGAATAAACCTGCATAAAC
TTGCGGTTTTACTTTTTTAAAGCCTGGTAGCACTTCGCTTGCAGGATTGTGATGATGGGT
TAAAGTATCCCCAACTGGTGCGCCTAAAATATCTTTAATCGCACAAACTACCCAACCTAC
TTCACCCGTTTTTAATTCCGTAGTATCAACTTGTTTTGGCGTGAAAATACCAAGACGATC
TACTTGATAAGACTGTCCTGTACTCATCACTTTGATTTTATCGCCTTTTTTCAACACCCC
ATTTTTGACACGCACAAGGGAAACCACGCCTAAATAGTTATCGAACCACGAGTCAATAAT
CAAGGCTTGCAACGATGCATCAGGATCGCCTTCAGGGGCTGGAATTTTCGCCACGATTTC
TTCTAAAACGAGATCGATACCCACGCCAGTTTTTGCTGAGCAACGCACCGCTTCCATCGC
ATCGATCCCGACAATATCTTCAATCTCTTCTGCAACACGCTCAGGATCCGCCGCAGGCAA
GTCAATTTTGTTTAAAATCGGCACCACTTCCAAATCCATCTCAATTGCCGTGTAACAGTT
AGCAAGAGTTTGTGCTTCCACCCCTTGTCCAGCATCAACAACCAACAACGCCCCTTCACA
CGCTGCAAGGGAACGAGAAACTTCATAAGAGAAGTCAACGTGTCCTGGCGTATCGATAAA
GTTTAACTGATAGGTTTGACCATCTTTTGCTTGATAATTTAAGGTAACACTTTGTGCTTT
AATGGTAATACCACGCTCACGCTCAAGATCCATAGAGTCTAACACTTGAGCTTCCATTTC
ACGATCTGACAAACCACCGCAAGTTTGGATCAAGCGGTCAGATAAAGTCGATTTACCGTG
GTCAATGTGAGCAATAATAGAAAAGTTACGAATGTTCTGCATTTTCATAAGGGCAGTAAA
TGTCCTATTGTATTGTTATTGATAAAAGAAAAATAATCGGCGGATTTTACCTGAAAATTA
CAGGAAAGGGAAAAGGAAAGGAGAATATTAGAATGAAAATTTATAAAATAGAGAAAAATC
TAGACCTAGTAAACGACTATAGCCTTCAATATAAGGCTATAGTCAATTTTATAGCAGCTA
TTTTTCTGCTTATCTAAAATACTTGACTGATGTAGTTAAGTCTTTTACTAGTGTTTAACT
ATTAAAAGTATACAAGAATTCTAGTTATTTTTCTCATCAGACATACTTACCGCTGCGGTA
AATAATACGTCCGTTGATGAGTTAAGTGCTGTTTCAGCTGAGTCTTGGATAACACCAATG
ATGAAACCTACGCCGATAACTTGTGCTGCAACATCGTTTGGAATGTTGAACAAACTACAT
GCAAGTGGGATTAATAATAATGAACCACCAGCCACACCAGATGCACCACAAGCACAGATT
GAAGCAACAATACTTAATAATACCGCTGTTGAGAAATCCGGCACGATACCTTGGGTGTAA
GTTGCTGCTAAGGTTAATACGGTGATAGTAATCGCTGCACCCGCCATATTGATGTTAGCA
CCAAGTGGGATTGCGATAGAGTAAATCTCTTCTTTGATACCTAAGCGTTTCGCTAATCCC
ATATTTACAGGGATGTTCGCTGCTGAGCTACGAGTAAAGAATGCTGTCACGCCACTTTCA
CGTAAACAGGTGATGGTGAGTGGGTATGGGTTGCGGCGAATTTTCCAATACACTAATAAT
GGGTTTAGGATAAATGCCACAATTGCCATTGCACCTAACAATACCGCTAATAAACGTGCA
TAACCGATAAAGGCATCTGCACCGTTGGTTGCCATGGTTTCTGCTACTAAGCCGAACACC
CCGATTGGAGCAAAGGCGATTACCACTTTTACCACGAAAGAAACAGCATCAGAGATGTCG
TTTAACATGACTTTGGTGCTTGGTGCTGCGTGGCGTAATGCGATACCTAAACCGATAGAC
CACGCAAGAATACCGATGAAGTTACCGTTAGTAATTGCACCAAGTGGGTTATCGACTAAG
TTGAAAACAACGGTTTTTAATACTTCACCAACGCCTTGTGGCGGTGCAAGCCCTTCCGGG
CTGGTAACAAGTTCAAGTGTCGTTGGAAATAAATAGCTTAAAATAACCGCTGTTACTGCT
GCAACGAAAGTACCTAAGACATACATCACTAAGATAGGTTTTAAGCGGCTATCGCTGCCA
ACTTCTTTGTTAGCAATGGAAGCCATTACAAGAACAAAAACTAAAATCGGTGCAATTGCA
CGTAATGATTTTACAAAGAATTGTCCGAGAACCCCAACGCTTTTGGCTGCATCTGGGCTA
ACTAATGCTAAGCAGATACCTAGCATTAAACCTGCGGCAATGCGTAATACTAAATTACCG
TCAAGGATTTTTGAAGATAAAGATTGGTTACTCATAAAATTTCCTGTAAGGCAAATAAAA
AAGACTTCATTTACCAAGGTAAATGAAGTCTGCGAGATTAGCCGAAAATGTAGAATAAGG
GAATAGCAAGCGGCAATTTTTCTGCAAAAATTTTTAAAAATTAGAATTTTAAGAAAAAAC
ACCTTAAAAATTTAATAAAAATCTCCGAGAAATGATAATAACTATTAAATAAACACCTGT
TCTGTCACTTGATAACCTTGCGGAACCTCTGCTTTATCATCAAAGGTTACAAATTCCCAA
GCATTTTCATTCGCTAACACAGCTCGTAATAATTTATTGTTTAAGCTGTGACCTGATTTA
TAGGCTTTGAAATCACCTAAAATATTGTAGCCACACATAAATAAATCACCGACAGCGTCT
AACATTTTATGACGAACTAGTTCATCTTTAAAACGTAACCCTTCTTCATTCAAAATGCGG
TATTCATCTAAAACAATTGCGTTATCTAAACTTCCACCTAATGCAAGACCAATAGATTGA
AGATATTCAACATCTTTCATAAAGGTAAAGGTTCTAGCACGGCTTAATTGTTGAATAAAG
TGTTGTGCTGAAAATTCCATTTTGTAGTTACGCACTTCTTTGGTAATCATTGGGTGCGTA
AAGTCAATAGTAAAGTCTAATTTCAGACCGTGGCTATAAGGTTTAAACTCAGCCCACTTA
TCCCCTTCTTCTACTCGTACACTTTCTTTAATACGAATAAATTTTTTCGGCGCATCTTGT
TCTTCAATCCCTGCATCTAATAAGAGATAGATAAAAGGACTTGAGCTACCGTCCATAATT
GGAATTTCGGCTGCATCAACTTCTACAATTAGGTTATCTAAACCTAACGCAGACATTGCT
GCGTTTAAGTGTTCTACTGTTGAAATACGCACACCTTCATCATTGATCATACAAGTACAA
AGTTGTGTATCACGGATAGATTCAGCACTTGCAGGGAAGTAAACGACAGGATCAAGATCT
GTTCTTGCGTAAATAATCCCTGTATGTGCAGGTGCTGGACGCAACGTTAAGGTTACTTTC
TTGCCACTGTGCAAGCCAATACCTGTTACTTTTGCTGCTTGTTTAAGGGTTCTTTGTTTA
ATCATATCGTTTCCTTATTTCCCGAAATGGTTATTGACCATTTCTCATAAACCCTGGGAT
TGAGTTCGGCGAAAAGACCTGCGCTGTATCAACTTTCTGTGGTCTTGGCGCTGTTTGCTG
AACCTGTTGTGGTTGCTGAGACATTTGATGCGTTGTATATTGGTTTTGGTTTGGGTAACC
GCCCATATTATTTATAAATTCAGGCTGACGAGCACCGCCAAATCCGTTATTAATAATAGA
TTGTTGCGAAATATCGGTTCTTCCTTGCACACTTGGAATTTTTGGCATTTCTTCTGGTTG
TCCGATACCTGTAGCAACCAATGTTACACGGATCTTACCATCCATTTCTGGATAGAATGC
AGAACCAAAAATAATAGCTGCATCAGGATCTGCGAAGCTAGTAACATATTCCATAATGGT
ATTGACTTCTGCAAGTTCAATATCATAGCCAGAAGAAATATTCACAAGAATGCCTTTAGC
ACCTGATAAATCAACATCTTCCAATAACGGGCTTGCTACAGCTTCTTTTGCTGCATTTTC
TGCACGGTTTTCACCCTCTGCAATGCCTGTTCCCATCATTGCTCTACCCATTTCCGACAT
CACTTTTTTCACGTCTGCAAAGTCAACGTTCACAAGACCTTCGGAAGTAATCATATCCGT
AATACCTAATACCGCATTGCGTAAGACGTCATTTGCAACGCCAAAGGCTTCATTAAATTT
TACACTTTTAGGTAATACTTTTAGTAATTTATCATTTTGGATAATGATGAGTGAATCCAC
ATGTTTTGCAAGTTCACGGATCCCTTGTTCCGCATAGTTAGAACGTTTTCTACCTTCAAA
AGAGAAAGGTTTAGTAACAATACCAACTGTTAATGCTCCTTGGCTTTTAGCAATTTCAGC
AATTACAGGAGCTGCACCAGTACCTGTGCCACCACCCATACCAACAGCAATGAAGACCAT
ATCAGCACCTGTAAGCATATTCGTTAATGCTTCTCTATCTTCTTCAGCTGCTTGATGACC
GATGTTTGGATCTGCTCCTGCCCCTAAGCCTTTTGTTACACTTGCACCTATTTGAATCGT
ATTGCGAACGGCACTACTACGTAATACTTGTGCATCCGTATTAACCGAAAAGAATTCAAC
ACTACCAACATCAGATTGGTTACTAACCATATGATTTAGTGCGTTACCACCACCGCCACC
GACACCGATAACTTTGATAACCGCATCTTGCGTTGCTTCATAAATAGGTTCAAACATTTG
TGATTCTCCCTCACGGCTTAATATTGTTATTAATGCCTATTAAAAACTTGATTTTATCCA
ATTATACGCTTTTTTAGCACTATGACCTAATGTATCAATAATGCCGCCCACCTTATGACT
AATTTCTCCACTTTGGCTACTATCAACGTCATTATAATGACTATACTGTAGCAATCCTAA
TACGGTTGCATAAGAAGGTTTGTTTACATAATCCGTTAATCCTGTAATGTTCAATGGATT
ACCAACTCGAACTTGAGATCCAAAGACAGATTTTGCACATTCTACAATATCTTCAACCTG
AGAGCCACCACCTGTTAATACAATTCCAGCAATTAATTCTTGTTTTATGCCTTTTTGATA
TAGTTCATTGCGTAATTGGGATAATTCCTGATTAATTACGCTCAGTAAATCGTGGTAGCA
TTGAGATGTAACATTAGATAATTGGCTTTTTGTAAAAGTTCTTGGCATTCGTCCACCCAA
GCCTGCCACCTCAATTTTTTTCTCTGGAAAATGAGTTGGGGGTGCAATAGCACATCCATA
CTGTACTTTAATATTTTCTGCATCTTGGCGAGAGGTTGTGAAAACATGAGCAATATAGTC
CGTTACATTATTCCCACCAAAAGGAATAACTTTACTAAAACGCAAAGCACCATCTGTATA
AACAAGAACATCCATAGTGCCACCGCCAATATCAATTAAACAAACCCCAAGTTCTTTTTC
ATCTTCTGTTAACACAGAATAACTTGAAGCAAGCCCCGAAAAAACGATTTGATCAATTTT
TAATTTACTTCTCTCCACTGCATTTTTTAAATTACGTAGCCAATCGTTATGACAAGCAAT
TAAATGAGCTTGAGCCTGCAAACGCATACCAGATAAACCAAGGGGATTTTTAGTAGCAGG
TAATCTATCTACTCTATATTCCTGAGGAATAATGTGTAATGTTTCCAGCCCATCGGGTAA
TTTAATAGAACGCGCAATATGAATAGCATTATCCAAATCTTCATTTCTTACACTACCAGA
CAACGGCACAGTTCCACTTTCATTAAAAGCTGTAATGTGAGATCCTGAAAGGGCAAGAGT
AACACATACAATATCATATCCAGAAATCGATTCAGCTTCTTCAATCGCACGTTGAATAGC
ACTTGTTACAGCATCTAAATCAACAACGCCACCACCTTGAACACCTTTAGACGGGCTAAT
TCCAGAGCCAATCACATTAATCACCCCATCAGGCAATACCTCACCTACCACAGCAACTAT
CTTGTGTGTTCCAATTTCTAAACCTACTCTAATTCTAGATTCTGCTACTTTTGTCATATT
AATTATGTTTGCAAGTTAATAAATTATTGATTATTAAATCCAACGGAAGCCCCATGTTCA
TAACGTAAATCTACGTAGGATAAACGTTTCCCCTCAGGAATATCAATTTCAGGAAAAATA
GTCACAAAACGATCGATTTTTGATAGCCATTCCCCTCGCCCTAATTTTAGTTCAACGCCA
TTATCAAGTCGAATTGACCAAGCTCCTCGACTATCCATTGCAATGGAATATAATCCTAAA
TTACGTGATTTTAAATCTGCTTTTATTTTATCCCAAGCCTCAAGCACAACCTTACTTTCT
GTGTCTGGTCCGTATAAAATAGGTAAGCCTGTGTTATCAAACCTATCTTTCGGCAAACTG
AACACTACTCCATGTTCAGAAACATACTGACTATTATTCCATACAGCCATTGGACGATGT
TCAAGTAACGTAATACTTAATTTATCGGGATAAACTTTTCTCACAGAAACATTACTGATC
CAAGGAATTGTTAGAAATTTCTCTTTAATTTCTTGAATATCCTGTTCAAAATAGCCTTTT
AACAAGGGTTCTTTAGCTAAAACTTCACGAATATCATTATTCGTCGTAAATTGTGTTTTA
TGCGTTAATGCATAAGAACGGATTGGCGTTCTATCCAGTGATGCAAGCAAACTAGACCAA
TTGGTATAAATTGCATAAACCATACCGAAACATAATAACACAACGATAGGCTTAACAAAA
ACAAACCAATTAATCGGATACTTCGGCTTACTTGCTTGTGTACGAATTACCGAAGTCGGT
TTCTTACGTATTACCGCAACCATTACGCACTTAACTCCAATACACGCTCAACTAAACGCT
CGAAACTATAACCCACAGTCGCCGCTGATTTTGGGAAAATACTATGACTGGTCATACCTG
GGCAAGTATTCACTTCAACTAAACGGAAGTTTCCTTCGCCATCTTCCATTACATCAATTC
GGCTCCAACCACGACAGCCCACCACATCATAAGCCTGTTTCACTAACTTAGCGACTTCCG
CTTGGCGATCAGCATTTAACGCTGGCACAACATACTGGGTATTATCCGAAATATATTTTG
CGTGGTAGTCATAAAACTCGCCGTCTGGAATAATTTGCACCGCAGGCAACACTTCACCAT
CAAGTACTGGCACAGAGTATTCCGCCCCTGCTAAATTTTCTTCCACCAACACAATTGAAT
CATATTTTAATGCTTCTTCGATTGCAGGTAATAACTGTTCTGCGGTTTTCACTTTGCTTA
CGCCAACACTTGAGCCTTCACTCGCAGGTTTCACAAATAATGGTAAACCTAATTTTGCAA
TAATTTCATCGGAGTTGACCGCTTGCCCACGGCGTACCACTTCCATTGCCGCTGTTGGTA
AGCCCACTGCATTCCACAATAGCTTGGTGCGGAACTTATCTAAAGTAATCGCCGAAGCCA
TTACGCCACAGCCTGTATAGGGAATACCGAGTTGCTCTAACGCCCCTTGAAGCACGCCAT
TTTCACCAATACCACCGTGAAGAATATTAAATACACGCTGAATGCCTTTTTCTTTTAATT
TTTCAATCGGAAATTCTTTTGTATCAATCGCTTCAACGTTATAACCTAAACTTTGTAATG
CTTCAAAGACCGATTTGCCTGAATTGAGCGAAACCTCACGTTCTGCTGAAACGCCACCAA
ATAACACCGCAATTTTTTCGTTTTTTAAGCTCATTATTTTTACCTTATTTATGTTTTACA
AGCGGTCATTTATTGCAAGAATTTTACATTATTATGGGGAATTGTAGGGACACACTGCGT
GTGTCCGCAAAATAAACCATATCCCATTTTAACAACGGACACACAGTGTGTCCCTACAGT
TAATTCATTGAAATTATTGCAAATTTTCGGATTTACCGTAGGAGAGAATTACATTCGCCC
TGATGTTACTATGATTATTTGGGGCAAATGTGATTTGCCCCTACACATTATTTTGTACAA
TTACACAATAGCGAAAATTTCTCGAAATCTTATCGCTTGTTTTAAATCTTCTTTATGCCT
TCCAACTTTCCGCTAAATCACACGAAAGCTTGCTCACGTTGCCCGCACCTTGTGCCAAAA
TTAAATCACCATCTTGAATAATTTGATCTAACACTTCGCCAAGTTGTGAAGTATCTGACA
CTAAAATCGGATCAACTTTGCCAAGATTACGGATTGAACGACACAGATCTTTACTCTCTG
CCCCCACAATCGGTGCTTCACCTGCGGCATAAACATTGAGCATAATCAATGCATCAACCT
GCGACAGCACTTGCACGAAATCGTCGAATAAATCACGGGTACGAGAATAGCGGTGCGGTT
GGAATACCATTACCACACGTTTATTTTCCCAGCCTTGGCGAGCGGCTTTAATCGTCACAT
CTACTTCCGTTGGGTGATGTCCGTAGTCATCGACTAACATCACCTTACCATTTGGACGAA
TAAACGAACCCAACTGGTCAAAGCGACGACCTGCACCTTGGAAATCTGCAAGAGCAGCCA
AAATCGCCTCATTCGCAATACCTTCTTCTTTTGCAACCGCTAATGCTGCCGTTGCATTCA
GTGCATTGTGTCTACCCGGCACGTTTAGTAAGATCTCAATACGCTCACCCGTTGGGCAAA
CCACCGTATAATGCCCTTGGAAGCCTGTTTGTTGATAATCTTCAATACGGTAATCGGCTT
TTTCACTAAAACCATAGCTAATCACTTGACGACCAACTTTTGGGGCAATTTCCATTACTG
TTTCATCATCAGCACACATTACTGCTAAACCATAGAAAGGCAGGTTGCGTAAGAAACGTA
CATAGGTTTCTTTCATTTTCTCGAAATCGCCACCGTAAGTATCCATATGGTCTGGTTCAA
TGTTGGTCACAACAGAAACCATCGGCTGTAAATGTAAGAATGACGCATCACTTTCATCGG
CTTCTGCAATTAAGTAACGGCTTGCACCTAAATGAGCATTTTTACCCGCTGATTTTACTA
AACCACCATTTACAAAAGTAGGATCTAATCCTGCTTCCGTATAAATCATTGAAATCATTG
CGGTTGTGGTCGTTTTACCGTGAGTTCCTGCAATCGCAATACCGTGACGGAAACGCATAA
TTTCCGCTAACATCTGCGCACGTTGAATCACAGGAATACGTGCTTCTTTTGCAGCCGCAA
CTTCGGGATTGCTTTCATTAATTGCACTGGAAGCCACAACAACACTTGCCCCTTCAATGT
TTTCAGCTTGATGTCCGATAAAAACTTTTGCACCTGCTTTTGCTAAGCGTTGCGTGACTG
CACCATCAGCAATATCCGAGCCCGAAATTTGATAACCTTCGTTTAATAATACTTCAGCAA
TCCCAGACATACCTGCGCCACCAATCCCAATAAAGTGGATTTGATTTACACGGCGCATTT
CAGCGACTAATTTTTTAACTTTATCTTGGAAATTTTTCATTATTACATTTTTCCCTCGTA
TTCGTAGGGACACACTGCGTGTGTCCGTGGATAATTTTTAGAGTGGACACACGCAGTGTG
TCCCTTGTATATTAAAATTATAGTAAACTAGCAACATAAACCATAACGTTATCCACAGCT
TGGGT
>H92 Scaffold4
TAGACGATCACCGTTAAGTTGAAATGGGTGTTTACACAGAATTTGGGATAGGGTCTGCTA
ATGTTTATTTTCTCTAAATGTTAGCAACTCTTTTTATTTAAAAAAACCCTGTATAAACAA
CATGTTACGCTTTTTCGTTAATTCATTGTGATTATTTAATTTTCGCTTAAGTTCACTAAA
TAATCCCTCTAAACGATTTGTCGTCTTTTCTATATTTAATTCAGAATGTTTTGTCTATTA
CACCTAAAATTATGGTTATACTTTATAACGTATATTTATAATTCTTCTGCTTGTTCTAGG
ATTTTATCTTGCTCTTTTATTAATTTTTCTAATTTCTTTTTTTCTCGGTTAGCCTCATCT
TCTGCTTCCCATACATCATAAGCTTGAACAATTTTTGCAACGACAGGGTGGCGAACAATA
TCCTTACTGTCAAAAAAGTTAAAACTTAACTCTGGAACCTCTTTTAATACTTCCATTGCG
TGTTTTAAGCCAGATTTTTGGCTACGCGGTAAATCCACTTGAGTAATATCGCCCGTAATG
ACTGCTTTAGAATTGAAACCAATACGAGTTAAAAACATCTTCATCTGCTCAATAGTTGTA
TTTTGGCTTTCATCTAAAATAATAAAGGCATCATTCAGTGTTCGCCCACGCATATATGCA
AGCGGTGCGATTTCGATCACATTTCGCTCCATCAGCTTTTGTGCCTTCTCGAAACCTAAC
ATTTCAAACAGTGCATCGTAAAGTGGTCGAAGATAAGGCTCGATTTTTTGCCCTAGATCC
CCTGGTAAAAAACCGAGCTTCTCACCAGCTTCCACTGCGGGACGAGTGAGCAAAATACGG
CGAATCTCTTGGCGCTCAAGAGACTCTACTGCTGCAGCAACAGCTAAAAAGGTTTTTCCC
GTTCCTGCAGGCCCAATACCAAAGCTAATATCGTGACTTAGAATATTACGTAAATAGGCT
TGTTGATGTTCGCCACGTGGTTTAATTACGCCGCGTTTTGTTTTAATTGCAATTTCATGA
GCCGAACTTGTCCACTGATTTTGCAACAACATTCGGCTTTCTTGAATCGCTAAATGAACA
TCTTCCAAATCTAGTTCTTTTACTTTTCCTTTAATTGGAGCAGTTTCGTTGTAAAGTTGC
TGAATTAATTTCGCACAATTTTTTAATAATGTTGCAGAATAATGATTTTCTTCAACTGCT
TGAATAGTAAAGGTAAATGCATTACGCGCAACAATAAGGTTAAAACTTTTTTCAATAAGG
GTAAGATGCTCGTCAAAAGAACCGCATAACGATTGAAGACGAGCATTGTCTTGAGGCTCA
AGAGTGAAAATAAGTTCGTTCAAAGGATTTCCTCTATTTTGTACTGATTCTCAGCGACTT
TTAAAATTCGCCATATTTTAAGTGATCTTAGCACAAAATTATAGTAGAATACCTCTGTTC
TCATCGGGGTGCTTTGTATAGCAAGGCTGAGAAATACCCATAGAACCTGATCTGACTAAT
ATCAGCGTAGGGATTTGAGACAGACAATCTATATCCGCCTGTTTTAGATCCTTCTATTTT
CACTTTTAGAAGGAATATTCAATGAAATTCAATCTTTTCACCCTTTCTGCGTTAGCCGTT
GCAACCACCACTTTTGCTCAACAGCCAACACTCACGGTTTATACCTATGATTCTTTTGCT
TCAAAATGGGGGCCTGCTGCTAAACTTGAAGCGCTATTTGAAAAACAATGCCAATGCGAT
TTGAAATTTATGCCTTTTGAAGATGGGGTAACAATGTTCAATCGTATTCGTTTGGAAAAA
AATAAGACTAAAGCCGATGTAATGTTAGGTATCGATCATTTCTTAATGCCCGAAGCTGAA
AAATCAGGCTTATTTGTAGAACACAATCTGCAAAACAATGCCAATAACTTACCGCTTGAA
TGGCGAAGCAAAATATTTTTACCCTATGATTTTGGAGAATATGCTTTTATCTACAACAAA
GAAAAAGTCAGTAATCCACCAAAAAGTTTAAAAGAACTTGTGGAGCGTCAAGATCTTAAA
GTGATTTATCAAGATCCTAGAACTAGCACCGTTGGACGAGGATTGCTCTTTTGGGTAAAT
CAAGTTTATGGCAAGCAGGCAGAATCAGCGTGGCAGAATTTAGCCAAACATACCGTCACT
GTGGGTAAAGGCTGGTCTGAAACTTATGGTGCATTTTTGAAAAACGAAGCAGATTTGGTT
CTCAGTTACACGACTTCTCCGTTATATCATCAATGGCACGAACAGACAGATAAATACGTT
GCTGCAGATTTTGCAGAAGGACATTTAGTGCAGGTGGAAGTAGCGGCAATCACAAAGAGC
AGCAGACAACTCAAATTAGCTCAGCAGTTTTTAGGCTTCTTACAACAGCCAGAATCGCAA
CGAATTATTTCTTACTATAATGTAATGAAGCCTGTTGTGAATACTAAGGCAGATCCTTTA
TTTAACACCTTGCCAACTTATCAAACTATAAGTTTCACTCTTCCTGATAACAGTGAGATA
AAGCGCTGGATAAATACTTGGTTAAATATTGTTAACCAATAGTTTTTAGAATGGCTAAAT
AAGCTCAAAGGTCACAATGACCTACCCCAACTCCTGCGGATCAATATCCACCGTCAATCG
AATATCGTTTCGCAGGAACTGTTCTTTTTGCTCATCAAAACGATCTAACAACTGTTGGAT
CGCACTTCTTGCCGAATGTTGAATAAGTAACTGCCAGCGATAATGCCCTGCTTTTTTTGC
CATCGGAGCGTTGAAAGGTCCGAGTAGCTGAAAGCCTTGCCAGCCATTTTCACCGATAAT
TTGTTGTAAACAAGCGGTCAAATTTTGCAGAAAATTTGCAACTTTGTCGCTATCTCTACC
CGTTGCACGAATAAGCACTTGCGAAGAAAACGGCGGTAAGCTCATTATTTTTCGCATCGC
TAAGGCTTGGCTTGCAAAGGCAAGGTAGCCGTCGTTGAGTAAGCTGGTCAGTAACGGGTG
ATCAGGGTAATGTGTTTGTAGCACCACTTCCCCTTGCTTTTCCGCCCGTCCTGCTCGCCC
TGACACTTGTACATAAAGCTGTGCCAAACGTTCTTCTGCACGGTAATCAGTGGAAAATAG
GCTACTATCCACATTCACGATTGCCACTAAAGTAACATTCGGGAAATGGTGTCCTTTGGC
TAACATCTGTGTGCCGATCAAAATTTGGCTTTTGCCTGCTTGGATTTCGGCAAGGTGTTG
TTCCAACGAGCCTTTACGAGCGGTGCTGTCACGATCAATGCGAGTAATACTGTACTGCGG
AAAACGCTGTGCCAGCACTTGTTCCAGCTGTTCTGTGCCGATCCCAGTGGTAATCAAATT
GACTGAGCCACAATGTCCGCACTGGCGTGGAATGGCTTTTTGCGAAGCACAGTGATGGCA
ACGCAATACTCGCTGTTTTTGGTGATAGGTAAAGGGCTTATCACAGGACGGGCAATCGGC
AATCCAGCCACATTCGTGACAAAGCAAAACAGGGGCAAAACCCCGTCGGTTCAAAAACAA
CATCACTTGATTGCCTTTTTCCAAGTGAGCTTGCATCATTGCTAACAACTTTTCCGATAA
GCCCGAATAAATCCGCTGTTTTTTCAAATCAATTAAGGTTTGTTTGGAAAAGTGTGCATT
ACCAGCCCTTGCAGTAAGCTGAAGTTCGATAAATTTACCGTTTTGTACATTTTGCAAACT
TTCAAAACTAGGCGTTGCCGAGCCGAGAATGATCGGAATGTTGTTATTTTTCGCTCGAAG
CACCGCCAGATCTCGTGCGTGATAACGCCAGCCGTCTTGTTGTTTGAATGAGCCATCGTG
TTCTTCATCAATAATGATTAAGCCAAGTTGCTGAAATTGTGTGAACAAGGCGGAACGTGT
GCCGATCACAATTGCACTTTCGCCGTTTTTTGCTCGAAGCCACGCATTGAGCCGTTGAGT
GTCGTTAAGATGCGAATGCAATGCGTCAATTTCCACGTTAAAACGAGCTTGGAAACGTTG
AATGGTTTGGGGGGTCAGCCCGATTTCAGGCACAAGCACCAACACTTGCTCGCCCCGTTT
CAGCACTTCTTCGATCACTTGCAGATAGACTTCCGTTTTCCCTGAGCCAGTGACCCCATT
GAGCAAAAATGCTCCGAAGCCTTGTTGATAATGCAAACGGCTGACGACAAGGGTCTGCTG
TTTATTCAAAGTTAAACGGTTTTGAGTGTTGCAAATCGGCTGTTCGCCTAATTTTTCCTG
CCAGCTTTGCACGTTAAAAGGGATTTCCAGCTTTTCCAGATACCCTTTTTCAAACAAAGC
TTTCCATACCGCAGGGCTACAAGCGGTCGGTTTTTCAAAGAAATTTGCAAATTCCGCCAG
TTTGCTTAATAGCTCTTGTTGTTTTTTTGCCTTTTGAACCACGCCGTTGGATAGAGCTTT
TCTGCCGTTTTCCGTGACAACAAAATAGTCGGGAGCAGTGCGTTCACTACTTTCCCCTTG
TCGTAGTTTGACAGGCAAAGCACTTTGTAGCACTTCGCCGAAAGGGGCGTGATAATAACG
ACTTGCCCACTGTAAAAGTTGCCACATTTCAGTGTCAAACAGAGCTTGTTCATCTAACAG
TTGCTCAATCGGTTTCAGTTTTTCGGTGGGAATATCTGATGTGGTCGGAAAGTCCACCAC
AATCCCGATTTTACGTTGGCGACCAAAAGGCACAACGACCCTAGCCCCTTTCACCACATT
TTCAAAATGCGTTGGAAGCAGGTAATCAAAATAACGTGCCAACGGCACGGGTAGCGCAAT
TTGGATGAGGTTCATCAGGGTTTCACTTTGCGAAAACTATCAACACTTAATAAGATAATA
GATACCGCCAAACACGCCATTAAAATATAGGATTTTGCTTCTAATACTTCACCAATGGCA
AAGGAAATAAATAACATTACCAAAGGTTCGGCATAGCCAAGTAATCCTAACACATTAATC
GGCAGTAAATTACTCGAAGCGATATATAAAATAAATGCCATTCCATTCACTAGCCCTAAT
AATGCTAGATAAAAATAGAGATATTCATTTTGCATTAAAATAGAGGCTTGATCAACTTGA
GCAATATAATAAATAGCAAAGGGTAATAACAATAATAATTCTACAAAGAAAGTAGCTAAA
TTATTAATATGAAAATAGCGACGTAATACAATATAAATAGGGTAGCCAAAGCCAGCCACA
AAAGTTGCCCACGAAATACTTGCGGTTAAAACAATATTGATTGTAACGCCAAGAGTTGCA
AAAAATAAAGCAAGCCATTTTAATAAAGTAAAATGCTCTTTAAAAACTAGTTTACCTAAA
GCAACTGCAACGATAGGTAATAATAGATAACCGATAGAAACTTCAATAGCTTGATTATTA
TTCGGTGCCCAAAGAAATAACCAAAGCTGAATAGCTGTATTTAATGCTAAGAGCAGAAGA
ATAAAAATAAGACAAGGTGTCTGTTTTACTCTATAATATAAATCTTTAAAGGCTTTTTGT
TGATGAAATAAAAAGATCGCCAGTAAAATAAATGGCATTAATACCACAATACGAAAGCCA
AAAATACTATCGCTTTCTAAAGGGCGAAGTAAAACTGCAAAATAATAGCCAGCACCGAAT
AAGATATTTGCAGAAAGTGAAAATAAGATCCCTTTTAACATTATTCCCCCCGGCGCTGTT
TACGAATAGTAATAATGCCATCAAGCACTAATAGACATATCGACAGCATCAAACACGCCA
TTAAAATATAGGAAGATTGATCTAACACTTCGCCAATAATAAAAGCAACAATTAGCATTG
CAAGCGGTTCAATATAGCTTAATAATCCCAAAACATTAATCGGCACAAGGCTACTTGCCA
TTATATAGCCAATTAATGCCGTACCACTGACAATGCCTAATAACACTAACCAAAAATAAA
AATTCGGATTATTTTCGGTGACAAATTGCATATCGGTATTGAGCATAAAATAAGTGGCTA
TCGGCAACATTAATATAATTTCGCAGACAAAACTGGATAAATGCGACATATCAAAATGTT
TACGCAAGCTGAAATAAACAGGGTAGCCAATTAATACCATTAAGGTTGCCCAAGAAAGCG
AGCCTGCGGTCATTAATGTAATCAATACCCCAACAGACGCGGAAATAATTGAGATAATTT
TTAAGAGAGATAAGGTTTCATTAAATAAAAAGGCTATGTCACAACAAACAGTTGATAAAT
AGCCATTTTTATAGGGGAGTATCAGAACTCCCCTACAAACTGTTATTTGCAGTTATCTAT
ACTCATTTGGAATTTCGATATGAAGTGTCTCACACAATAACTTCACATCATGTGCATCAT
TTTCATCAAACTCGTATCCCAGATGGAACATTACTTGACTATATGGTTCAATACAGGAAA
CCTCTATTTCCTCAATTCTTCCTTTACCCGAAAAAGTTTCTACCGGAAAACAATCCCCAT
CATAAAGAATTTCACCTTCGTCCGTATATTCAAAACAATGCAAATCAATAATTCTGTTTT
TCAAATCTTCCCATACAGTATGGTTCAATGTTGTATATTCCATCTTAATCTCATAAAAGC
CATTAGCTTTTATTATTTCTATAAAGTTCTGATAATCGTTCTTTTCTACAAAAATGTCAA
TATCATTATGGGCTCTTGACTGATATCCAAGAAGAGCATCTACACCCCAGCCACCATCAA
GAAAGACTTTAATCTCCGCATCTATTGCAAATTGAAGAATCTGTTTTACATCTGTTATAT
TGACCATCTTATCATCTCCACAAATTCTAATTAGGCGACCAGAGGAACTGCTGGTCTGTT
TGATAAATCTCTGCATTTAGCAGTTTTCAATGTTGCCAAAACAAAAGTTAAGAAGATGTT
CCTTTTCTCCATGTCGCTTTCTTTGGCGTAATTTACAAGGTTATTCCACACAAGATAGTT
GTTCAGATACTTGGTAGAAACACCGTTAAAGCCACGCATAAACCTCTTTAGCTGGCTATG
GTAGCTATTGATATGTTGGATATTATAAATGCCTTTCTTGGCTTTGCCAGTCTTTAACTG
CACAAGGTCAATGCCATTGGCATTTGTAAATCTCACATAGGAGTTCATCTTGTCCGTAAC
AAGAGTGGAATTGGTCTTAATCCTACCATCATAAATATGATGTAAATCTCTTGTAGAAAC
TCTACCAGTATTCGTAATCTTGGAGATAGACAAGCCATTCCTATTAACCGCACAAGGAAC
ACATACCTTTTCTTGGGACAAGCCTCTGATATGTGTAGAATGACCACGCTTATGAGCCTT
GCGTGGCATAGCAAATGTCTTACTCTTGCTATGATTGCCCTTGTACGAGATGGCGAAAAA
AGTTTCGTCAGCCTCAATAATGCCGTCAAGGGTAACATCGTCTGCCATATTCTGAAGTGC
ATCCAAAATCTTGTGTCTCCAAAGGAATGCGGTGTTTCTGTGAATCCCACAAGCAACAGC
AGTCTTACGAATGGATAAGCCATTCATCATACAATCAATGTACTGCTCCCACACGGACAA
GTCTTTTCTTGTACCAGACACAATGGAGTTCGTAGCAATCACGAAGGACTTGCCACAATC
CTTACATACATATCGCTGTGTGCCATCTTTACGATGACCATTGCGAACCACATGGATACA
GCCACAAAGAGGGCATACACGACCATTTGCAAAGCGTTCCTTTGCTACGAAATCTTCAAT
ATTCAAAGACTTTACAAAGGCAGGACTTAAAAGCATTGTTTTAAGGCTTTCCTGCTCTGC
GACAGTCAACTTACCGATAATATCTAATGCGTCTTTGATAGTAGGCATATCCAATTACCT
CCTTCGGTGGTACTGTTTCTTACTATTATTATACGATATTTCTCGTCAAAAATCAACCAT
TTGTTGTGACAGAGCCAATAAAAATCGCCCAACGGTAACCATTGCAATCGGCATTAATAG
ATAACCAATAGACACATCAATGGCATAACCGTTGTTTGGGGCATACAGAAAAAGCCACAT
CTGCGAGCCTGTGACCGCAGTAGTTGTTAATAATACCAAAATTAAATGGGGGTGCTGTTT
TAGGCGTTTTAAATAGCGGTTAAATTCGTCGGTTTTTTTGAAAATAAAGAGTGCTGAAAT
CACAAAAGGCAGGCTTACCCACATTCTAAAACCGTAAATTTCTTCGCCAGAAAGCGGTTT
TAAATGGGTGGATAAATAATAGAGTACACCGAATAAAATAGATGCGGTGACGGAAAATGT
GATGCCTTTTATCATTGTGAAATTGAATTTTGGGTTGTTCAACTCAAATATCATTTAGAC
ATTTCCCTTCCCCCGTTTACGGGGGAAGGTGCCGAAGGCGGAAGGGGGGAATAAACCTTG
CTATTAATCCCCCCCTCAGCCTTCGGCAGCTCCCCCCGCAAGCAGGGGGAGCGAAAATAA
ATTAATCCTGACGATAACTCTGCAAAAACTTCGCTAATCGTCCAATCGCTTCTTCCAGCT
GATCAACATACGGCAATGTCACCACACGGAAGTGGTCTGGTTTATGCCAGTTAAAGCCTG
AGCCTTGAACCAGCAACACTTTTTCCTGTTGAAGCAGATCGTAAACAAATTTTTGATCGT
CTTTGATACCGTACATTTCCGTATCAATTTTCGGGAACATATACATCGCCCCTTTTGGTT
TCACACAGCTAATCCCTGGGATTTTGGTGAGCAATTCGTGAGCCTTATTACGTTGTTCCA
ATAAACGACCACCCGGTAAGATAAATTCGTTAATGCTTTGATAACCGCCTAACGCTGTTT
GAATAGCGTGTTGCATCGGGGTGTTGGCACATAAACGCATTGACGCAAGCATATCTAAGC
CTTCAATAAAGCCTTTTGCCTGATTTTTCGGGCCGTTTAACACCATCCAACCTTGACGGA
AACCTGCCACACGGTATGCCTTTGACAAACCATTATAAGTCACCGTTAAAAGATCAGGGG
CAAGAGGGGCAAGATGATGATGTACCGCACCGTCATAGACAATTTTCTCGTAAATTTCAT
CTGAGAAAATAATCAAGTTATGTTCACGGGCAATCGCCACAATATCCAATAATAACTGAC
[truncated: 1,925,170 more chars]
