# Supplementary material for: Whole-genome sequence analyses of Glaesserella parasuis isolates reveals extensive genomic variation and diverse antibiotic resistance determinants
Source: PeerJ. 2020 Jun 22;8:e9293. doi: 10.7717/peerj.9293 (PMC7316082; doi:10.7717/peerj.9293)
Supplement: Supplemental Information 22 [file peerj-08-9293-s030.fasta]

>H87 Scaffold1
ACCTTTATTTACATTTTCAGGATGCACAAATGTCCCCGCACGCTATTGTAAAAAAAAAAA
AAAAAAACAATGAGTAACACAAAACTAAAGATAAAATAACAGGAATTTTTCGTTTTTTTG
AAAAAGATGAGTTAAATATTGATATGATTATACTTACTTTCCTTAAAATACTAACAAGCT
GTGTTTCTATACTCTTCTCAAGAAAGGATCAATAAATGACAATACATCTCTCTTTTATTG
AGCGTTATCGCCAATTAATTCAAATTCCTACCATAAGTAGCCTGAATGAAAAATATGACA
TATCCAATAAAGCATTGATTGAGTTATTGGCTTATTGGTTTAGTGATTTAGGATTTAAAA
CGGAAATCATCGCCATTAATGGCTCTCATCAAAAATATAACTTACTTGCAACTTATGGCA
AAGGAGATGGTGGCTTATTACTGGCTGGGCACACAGATACTGTGCCTTATGATGAGGGGC
TCTGGAATTTCAATCCTTTTCAGCTTACAGAAAAAGAAGGGAAATTCTACGGATTAGGTA
CTGCAGATATGAAGGGCTTTTTTGCTTTCGTGGTTGATGTTCTCAATCAAATTGATTTAG
CAAAACTTAAAAAGCCATTACGGATTTTAGCTACTGCGGATGAAGAAACAACGATGCTTG
GTGCAAGAACCTTTTCACAACATGCACATATTCGCCCAGATTGTGCGATCATTGGAGAAC
CTACTTCTCTTAAACCTATCCGAGCACATAAAGGCCATCTTGCTCAAACAGTTCAGGTTA
TTGGTAAATCTGGCCATTCCAGTAATCCTGCCAATGGAATTAATGCTATTGAAATTATGT
ATGAGGTGGTGGGTAACTTACTTCAACTCAAAAATAGCTTAAAACAAAAATACCATAATG
AGTTATTCTGTGTTTCTTATCCTACCCTCAACTTCGGAAATATTCATGGTGGTGATGCCC
TAAATCGTATTTGTGCTTGCTGTGAGCTACAACTAGAAGTTCGACCATTACCTAATTTAG
CCATCCAAGATGCAGAGGATTTAGTGCGACAATATCTTGCGCCTCTTATTGAGACTTGGG
GAGATCGCATTCAAGTTAAAGCCTTACATGCGGGTATTCCTGGCTATGAATGCGAACATT
CCTCCCAGATCGTAAAGGTGGTTGAAAAATTATTAGGAGAAGAATGTAAAGCAGTTAATT
ACTGCACTGAAGCACCTTTTATTCAACAACTCTGCCCAACACTAATTTTAGGCCCTGGGA
ACATTGAACAGGCTCACCAACCTAACGAATATTTAGATGCAAAATTTATTGAACCCACAA
GAGAATTATTAGCAAAATTAATTCACCATTTTTGCTAGGTAAAAAAAGCCCCTGTACGGG
GCAACTCTTTTGATCTAATTCTAGGAGGTATGAATTACTGTTTTATAAAAGGAGACAAAT
AAAACAAGACCAAAAGCAAAAAACTAAAGGAGGAAATCGTTTGGCTCCTCCTGCTGGACT
TGAACCAGCGACATACGGATTAACAGTCCGCCGCTCTACCGACTGAACTGAGGAGGAACA
TAACGCTTGCATAGTAGGGAAAATCTCTGACATCGTCAAATGTCTAAACCAAACTTTTCA
ATTCTTGAACAATGAGCGAATTTTAACCTTATTCTTTACTACATATAGAACAATTTGACT
GTTTAAGCAACTTCATTTCTCGTATAGAAAAATTTAAACCATCAATTACTAAAAGCCGTC
CAGACAATATTTGACCAATATTAAGTAAAACTTTAATTGTTTCTAATGCTTGCAAGCTGC
CAATAATACCGACAATAGGAGCAATGACCCCAGCTTCAACGCAACTAAGAGTGTTTTCTC
CAAACAACTGACTTAAGCAGTGATAACAGGGATCTTGTTTTTGGTAAAGAAAAACACTCA
CTTGCCCTTCAAAACGAATAGCTGAGCCTGATACAAGCGGTTTCTTTACATTAAAACAAA
TTTTATTGAGTATATTACGGATTGTCACATTGTCTGTACAATCCAAAACTACATCAAATT
GGGGAATCAATTTAGCCCATTCATCTTCTTCTAAATACGCATTAATGGTTTCGATTTGAA
TATGGGGATTCAGTTCATGTAAACGCTTTTTAGCCGATTCTACTTTTGGCATGCCGATAG
TTGCATCAGAATGTAGTACCTGTCGTTGTAAATTAGAAAGTGAAACCGTATCAAAATCAA
CTAAGGTTAAATATCCAATACCACTGCTTGCTAAATACTGGCTCGCTGCACAACCTAATC
CACCCAATCCAACAATTAAGGCTCGGCTTGCTTTTAACTTTTCTTGCCCATCAAAATCAA
TGCTTTTCAATATAATCTGACGATTATATCGTAATATTTCTGAATTCAGCATTGTCATTT
AACTTTATATCCCTTCTGCTCCAACATTTGCTTAAGCTGATCTCGATTATCACCTTGGAT
TTCAATCACACCATCTTTAACTGAGCCACCACAGCCTGTTTTGCGTTTAAGTTCAGAAGC
TAGTGCCACCAAACCACGATCATCTAAATCAACACCTGTAATTACGCAAACGCCCTTCCC
TTTACGACCACTTGTCTGGCGTTGAATACGCACAATGCCATCACCTTTCGGACGTTCAGC
CTTCGGTTTTTCTGGTGTAATTCGACCTATTTCTGTGGAATACACTAAAGTCATTTGTAA
AATTTCCTTCTACACGAACCGCTTATTAGGCGATAGATTGATTAATTGATTTTAATACTG
CAAGAGGATCAGTCGCTTGGGTAATAGGACGACCGATCACCAAATAGTCTGATCCTGTTT
CAATCGCTTGTTTTGGAGTCATCACACGACGCTGATCGCCAAAATCACTCCCTTCAGGAC
GAATACCTGGCGTGACAAGTTTAAAATCTATGCCACAGTGAGTTCTTAATACCTCAACTT
CTTGTGGAGAGCAGACTACACCATCTAACCCTGCACGTTGGCACAAATGGGCAAGACGAA
TAACTTGTTCCATCGGTGACGCATTAATCCCGATTTGTAATAAATCTAAATCTTCCATAC
TGGTTAGCACAGTCACACCAATCAATAATGGTGCATCTTTGCCGTAAGGCTCTAAAATTT
GTTTTGCGGTTTCCATCATTCGTAAACCGCCGCAGGCGTGTAAATCCACCATCCACACCC
CCAAATCTGCCGCCGAATGCACGGCTCTTGCAACGGTGTTAGGAATGTCGTGATATTTTA
AATCTAAAAAGACATCAAATTTGCGGTCTTGTAACTGTTTCACAAAGTGTGTACCCAATG
TGGTAAACATCTCTTTGCCCACTTTTAAGCGACAAAGGGACGGATCGACTTGATCAACGA
AATTGAGGGCTTCGGCTTCTGTTTCATAGTCAAGGGCGACGATAATTTTGTTGTCCATTT
AAATTCTCCTATGTTAAATCACTTCTGTAATACTTTGCATCGGTTTAATGCTTTCCCAAG
TTCGACAAGATGGGCAGTGCCAAGACAAGCGGTAACTTTGATAACCACAATGAATACAGC
GATATTGAAATCCCTGTTTAATTCGATCACCGACCATTTTATGTAATAGAACTAAACTCT
CTTTGCCTCTGCCCTCCTCCGCTTCATTTACTTGATAGTAAATAAAACGATGGAAAGTCA
TTAAACTTGGGAATTGTCTAACTTGTTGATAAAGCCGTGATTGTGCGGCTTCTACACCAT
CTTTTTGTTCAATAAATTCAGCTAACGCCAAATCAACACTGCTGTTGTGTTTAATTTGGT
TGGCTTTGATTAAGAACAGCTCAAAATTATTTTGTTCATTTAACGCAATATAACATTGCT
TAATTTTATGTAAAACTTCGCTGATGTAGTTCGGTTCTTGTTCTAATACCGCTTCAAAAT
AGCGTAATGCCGTTCGCATTTCTTGTTTTTCAAAGAAAAAATCCCCGAAGAGTATTGAGG
CTCTTGCACAGTGAGGAACGTAAGAAAGGGCTTTTTGTAATGCTGTTAAAAATGCTTTTT
CATCGTCCGATCTGACCGCTTGTGCATATTCACAATAATAGTGAGATAAAGGGATCTTAT
CCATTTCAGGCTCTATTCTAAGCCTTTTTTCAGCGACATTAATCGCTCTTTTCCATTCTC
GTGTTTTGTGATAAATCACAGCAAGCTGACTTAATGAATTGACTGCAAACTCAGGTTCAT
CAAGCAAGGTAATATAGTAATTTTCTGCCCGATCATAAAAACCTGCAGCCATAAAATCTT
TGGCAAGTTGTTGTTTTGCTAGTAATTTTTGTTCAAAGGAATAGTGAGGACTGTTTTCAA
TCCCTTGATGAATCCGCAAAGCTCTATCAACTTCCCCTCTTGATCGGAATAAATTGCCTA
GAGTAATTTCGGCTTCAAATTGTGATTCTGTTGAAATCTGGTTCTCAGACTCCTGCTTTT
GTAGCATAGAAAGGAAAAGATCAACCGCCTTTTCCTGCTGATTAGATAAAAGAAAGTTCA
AACCCGTGACATAGTCACGGGAAAATTTGTTATTAATTGCATCTTGATCCTTTTTTGCAC
TACGTTGCCCCATATACCAGCCATACAAGGCTGCAATAGGCAACAAAAGGAACAACAATT
CCAGCATTATTCAGCCTTTGGTAAAGTAAGTTCGCTAATTTGTTGAGCTTGGCGTTTTAC
ACGGCGATTTAAGGCAATATTTTGTAATTTCACTTTTAAATAGAAAAATCCCGTGATTAA
CCAACCTAAAATTAAACCAAATCCAAACAAAATGGCAACAAGGCTAGATAAACGTAATTC
GCTTTTTGCGATGATGTAGTTGAATGTAATAAGCTGATCGTTATTTGCCCCAATAGTCAC
GGCAACAAGAATGATAGCAAGCACAATAATGATGCCCAAAATATATTTCATCTGCGTATC
TCCATTATTACATTAGTTTATAAAAAAACGACACCCCACAGTGTCGCTTTCAGAGAATTA
GGCTAAATCAACACGTTCTTTCAGTTCTTTGCCTGCTTTGAAGTGCGGAACATACTTAGC
ATCTAACTTAACGCTTTCGCCTGTTTTTGGATTACGTCCAACACGAGGCTGACGATAATG
TAGAGAAAAACTGCCAAAGCCTCTTACTTCAATGCGTTCACCTTGTTCTAACGACCCCAT
AATCTGTTCTAAAATTTCTTTTACACTTTCATCAACAGATTTAACTGATAGAGAGGGATA
TTGAGCTACGAGATTTGCTATTAATTCCGATTTAGTCATATTTTCTCCTTATGCGATAGG
TGAAGCGGATATGCTTTCACATATCCGCTTACGAAGAGAGTAAATTACTCGCCTTTTGCT
GCTTTGAATGCTTCAGCCATTGCACTTGGAATAGCTTCTTCTTGCTTATTCACTTGTGCA
AGTGCTGCTGATTCTTCAGCTTCGTCTTTCGCACGAATAGAAAGGTTTACAATGCGAGCT
TTACGATCAACACCTGTGTATTTCGCTTCGATTTCGTCACCTACAGAGATAACTGTTGTG
ATGTCTTCTACACGATCACGGGTTGCTTCAGCTGCACGAACATAACCTTCTACACCGTCT
GCTAATTCAACTTTAACGCCTTTAGCATCAACTTCAACCGCTTTACCTTTCACGATTGCA
CCTTTTTTAGTGCCTTCAACGAAGTTTGTGAATGGATCAGATTCTAATTGTTTGATACCT
AAAGAGATACGCTCTTTCACTGCATCAACTTGTAATACAACAGTTTCTACTTCGTCACCT
TTTTTGTAGTTACGAACAGCTTCTTCGCCAGCCATATTCCAAGAAATGTCAGATAAATGA
ACTAAACCGTCAATGCCACCTTCTAAACCGATAAAGATACCGAAATCAGTGATTGATTTG
ATTTTACCTTTTACTTTATCGTTTTTGTTGTGAGTTTCAGCGAAGTGTTCCCAAGGGTTT
GCTTTACATTGTTTCAAACCTAAAGAAATACGACGACGTTCTTCATCAACTTCAAGTACC
ATTACTTCAACCACATCACCTACGTTTACCACTTTAGATGGGTGAATGTTTTTGTTTGTC
CAGTCCATTTCTGAAACGTGAACTAAACCTTCAACGCCGTCTAAAATCTCAACGAAACAG
CCGTAGTCTGTTAAGTTAGTTACTTTACCAGATAATTTGCTGTTTACTGGGTGGTTTTGT
GCAATAGCTGCCCACGGATCTTGACCTAATTGTTTTAAGCCTAATGATACACGCGTTTTC
TCTTTGTCGAATTTAAGTACTTTAACAGTGACTTCTTGACCCACTGCAACAACTTCACTT
GGGTGTTTAACACGTTTCCACGCCATATCTGTGATGTGTAATAAGCCATCAACACCGCCT
AAATCTACGAATGCACCGTAGTCAGTTAAGTTCTTCACAGTACCTTTCACTTCAGAACCT
TCAACTAAGTTCGCTAATACTTCTTCACGATCAGCAGAGCTTGTTGTTTCGATTACTGCA
CGACGAGATACCACAACGTTGTTACGTTTTTGGTCTAATTTGATTACTTTAAGTTCTAAA
GTTTGACCTTCAAGATTTAAAGAATCACGAACTGGACGGGTATCAACTAATGAACCTGGT
AAGAATGCACGAACACCGTTTAACTCAACAGTGAAGCCACCTTTTACTTTACCGTTTACA
AAACCAACAACGGTTGCTTGTTCTTCGAAGGCTTTCTCTAACGCAGCCCAAGACTCGTTA
CGTTTCGCTTTTTCACGAGAAAGTTTGGTCTCACCGAAACCGTCTTCTACTGCATCAAGA
GCAACATCAACAACATCACCAACTTGAACTTCTAATTCACCTTGTGCGTTGAAAAACTCT
TCAGCAGGGATCGCTGATTCTGATTTTAAACCAGCATCTACAAGTACATAGCCTTTTTGA
ATTGCAACTACAGTACCTTTAACAATAGAACCTAAACGGGTTTCTTGACCTTTTAGTGAT
TCTTCAAATAGTTGAGCAAAAGATTCAGTCATAATTAATCTTCTTAAATAAAATAAAACG
TCCATTTAGCATCCATCTAAATGGGGTTAGGGATAACGACTTAACAATCCTTTGTTAAGC
AAACAAAATTACAATTTTTGAGCAATATAATCCAATGCTTGTTGAATAACTTCCTCAATG
GATAAATGCGTTGAATCTAAAATCATCGCATCTTTAGCTGGAACAAGAGGTGCAACAGGG
CGATTTCTGTCCCGAAAATCACGCTCTTTTATCTCGGCTAAAATCTCGTCAAAGTTAGCA
TTAAATCCCTTTTCTTGCAACTGTTTTACACGTCTTTTTGTGCGTTCTTCTGCACTTGCA
TCTAAAAAGAACTTAATTTCAGCTTCTGGAAAGACGACAGTCCCCATATCTCGCCCATCG
GCAATTAATCCTTTAGGACTTCTAAAATCTCTCTGACGTTGTAACAAAGCCTCACGCACT
TGAGGATAAACCGCAATTTTTGACGCATTTTGACCCGCTTGTGCCGTACGAATTTGATCG
CCAACGTTTTCACCGTCCAAAATGACCTGAATTTCATTATTCTCAGGCACAAATTTCACA
TTAAGATTTCGCCCAAGCTGTGCAAGAGCCGTTTCATTCTCAAAGGCAATCCCCTGTTTT
ACTGCAGCCAATGCTAAAATACGGTAAATTGCTCCTGAATCTAAAAAATCAAAGCCTAAT
TTCTCTGCAAGGGCGTGACACAAGGTTCCTTTTCCTGCACCACTTGGCCCATCAACTGTA
ATTACAATACCCATATTTATCCTTTATAGCTCTGGAAATTCACCAATAACCACTTCAACT
TCTTTCTGTATGCCTTGACGAGAAATTAATACCTTTACCTTACTATTTGGTTTCATTTCT
GCAATCAATTCCATCATTTGAGCTGGAGTTTGGGCTTCTGTATCATTTAAACGTAAAATC
AAATCACCAGCTAAAATCCCTGCTTTATCCGCAGGTCCACCTTCAGCTACTGTAGTAATT
AAGATCCCTTTTTCACCGACTCCTAGCTGTTTAGCCGTATAGTACAACGAGCTATTAACA
CCAAAATAGCCTCGAATAACACGCCCGTCACGAATAATTTTTTCCATCACCTTATTTGCT
AAGGAAATCGGAATCGCAAAATTCAATCCTTCTGCCAATTCATCACTGTTTTTTCCTAAA
CTTAAAGTGTTAATGCCAATCAACTCACCAGCCGTATTTACCAAAGCTCCGCCTGAATTA
CCCTTATTAATAGAAACGTCAGTTTGAATAAAGTTTTGCCGACCCATTTCAGATAATGCA
TTGCGCCCCGTTGCACTAATAATGCCTTGCGTAATACTCTGCCCTAAATTTAACGGATTG
CCAATTGCTAAAACCACATCACCGATTTTAGCCACGCGTTTTGAATTTTGAGGAATTGTA
GGCAAGTTTTCTGCTTGAATTTTGAGAACAGCAAGATCAGTTAAGGTGTCAGATCCTACC
AATGTAGCACTCGAAATCGTCCCCGATTGCAGTGCCACTAAAATTTGATCTGCATTTTGG
ATAACGTGTTTATTCGTTAAAATATAACCCGTTGAGGTCATAATCACGCCCGATCCCAAA
TTGTTTACTTGTAACTCCCCTGTATCAGAATGGGTAGAATCAAAGGCCTGATTATAAACA
TTGACTACCGCAGGCGACGCAATTCTTACCGCATCGTGAAAGCTGATAATCTCTGTTTGA
GTGCTTTTGTTTAAGCAAGGGGCAACATAAAGAATCAAGCCAGCACAAAAAAGCCCAAAA
CCTACCGCTTGTGCTATTTTTTTAACGATCACATTTGCTCCTTGTTAGCGTAGGGACACA
CTGCGTGTGTCCCTACATTTTATATAAATTTAATTACAGCGACTTCGATAATTTTTTCAA
ATAATCTTTAAATTCACCACCAAATTTATCGTGGTTCAAACTGTATTCTACAAAGGCTTC
CATATAGCCTAATTTGTCACCACAGTCGAAGGTTTTACCTGTCATATGAAAGGCTTCCAC
CTCTTGTTGTTCAATCAACATATCAATCGCATCGGTTAATTGAATTTCATCACCCACACC
GACCGGTGTTTTGGCAAGTAAATCCCAAATTTCTGCAGAGAAGACATAACGTCCCACAAC
GGCAAAATTAGACGGAGCTTCTTCAATACTTGGTTTTTCAATAATGTTAGCAATCTTCGC
TGTACCTGCAGGTTGTAATTCTGCACCTTGGCAATCTACAATACCATAGTTACTCACATT
TTCTTTCGCCACAGGTGCAACCATAATTTGGCTTTTGCCTGTTTCTTTGAAACGTTGAAT
CATTGCTGCTAAGTTTTCTGTTTTTTGATCTGCAGTAAAATCTGCCAATAACACATCAGG
CAATACCACTGCAAAAGACTCATTTCCTACCACAGCTCGACCACATAATACCGCGTGCCC
TAATCCTTTCGCTTGCCCCTGACGAACGTGCATCAAGGTCACATCTTTAGGTACAATCGA
ACGCACTTCATCTAATAGCTGACGTTTCACTCGTTTTTCTAACATTGTTTCGAGTTCAAA
CGATGTATCAAAGTGGTTTTCGATAGCGTTTTTAGATGAATGAGTGACAAGCACAATTTC
TCTTACTCCTGCAGCCACACACTCATTTACAATATATTGAATCAACGGTTTGTCTGCAAT
GGTTAGCATTTCTTTTGGGATTGCTTTGGTTGCAGGAAGCATACGAGTACCAAGACCTGC
GACAGGAATAATCACTTTCATAGAAAAATCCTTAATATATTTAGATAAAGTAAACCGCCT
ACCTTAAGTAAGCGGTCCGTTTTGCACAAATTTTTTCAAAAAATTGAACACTGCGTTTCA
ATTTATCTGTTTGTAACATTTGGTTCAAGGATCAAATTCACATTACGTTAGATCAAGAAC
TTCAGTAAATATCAATATACCTTATTCTGAAGGATTCTCATCTGCTAACGCTTTGATTCT
TTGATAAATTTCTTCACGGTGAACCGAAATTTCCTTAGGTGCTTTCACCCCTAATTTAAC
CTGACTACCACGAATACTTAGGACAGTAATTTCTACATCATCACCGATCAATAAACTTTC
GCCAATCTTACGGGTTAGAATAAGCATAACTATCTCTCCTTTTAGATTTAATCAGGGCAA
GCCAAAGTCATTCTAACTTGCCCCTTATAATTAGAGTTTTGCTTGAATCCAATTCGTCGC
AACATTGAGGGCTTGGGTTATATTTTCTGGTTGGCTACCGCCTGCCATTGCCATATCAGC
TCTACCACCGCCTTTACCGCCAACTTCTTGAGCCATTAACCCAACAAGCTCGCCTGCATT
TACTTTGTCTGTAAGATCTTTTGTTACACCTACGATCAAATTAACTTTTTCATCAGTTTG
TGTTGCAAAGACAATCACCGCTGAACCTAGTTGATTTTTCAAGTCATCGACCATCGTTCT
TAATGCTTTTGCATCAACGTTTTCTAAACGTTGAACAACCACATTAACCCCGTTGATTTG
TTTAGCTTGTTTTGCTAATTCTCCACCAGCTTGAGCTGCAAGTTTATCTTTGAGCTGTTG
TAGCTCTTTTTCTACTTTCTTACTTTTCTCTTGTAGTTGTTGGATTTTCTCAACAAGGCT
TGCCGTATCTGCTTTTAATAACTCAGCACTTTGGTTAAGAATTTGTTGTTGCTGATGTAA
TAAGCCGATTGCATTTTCGCCTGTCACCGCTTCAATACGGCGAACACCTGCGGCAACCGC
ACCTTCAGATACCACTTTGAATAAGCCAATCTCACCTGTTTGTTTAACGTGAGTACCACC
ACAAAGCTCTACAGAAAATGCTGTTATATCTACAACGCGAACTCTATCTCCATATTTCTC
ACCGAACAGTGCCATCGCACCTTTTTGCTTCGCTGATTCAAGATCCATTACTTCAGTTGT
AACTACAATGTTTTCACGAATTTTCGTATTAATAATACGCTCAATCTCTTCTAAGTCAGC
TTTTGAAATCGCTTCACCTTGAGAAAAGTCAAAACGAAGTGAATTTTCTGACACAAGAGA
ACCTTTTTGTACAACGTGATCACCCAACACTTGACGAAGTACCGAATGTAACAAGTGAGT
TGCACTATGGTTTAAGGTAATAGCGTGACGACGTGTCGTATTCACTTCTGCTTTCACCTT
ATCTCCGACTGATAAAGTGCCTGAAGCTAATTGACCAATATGCCCAAAGACTTGACCATA
TTTTTGCGTATCATTGACTTCAAAATTGCAAATTTCTGAAGCAATCACACCGCTATCACC
AACCTGACCGCCCGACTCTCCATAGAAAGCGGTACGATCCAAGACAACGACTGCATTTTC
CCCCGATTGAATAGCTTCAACCGTCTTACCATTGCTAAATAACGCAACGACAGTCGCTTC
ACATTCTGTGACCTCATAGCCGTTGAACTCCGTTGAGCCATTAACTTTAATCACATTATT
GTAATCTGTACCAAAATTACTGCTTGCCTGCGCTCTTGCACGTTGAGCTTGCATTTCACG
CTCGAAGCCAGCTTCATCAATGGTAATACCACGTTCACGGCAAACATCTGCCGTTAAATC
CAGTGGGAAACCATAAGTATCGTAAAGTTTAAATGCCACTTCACCTGATAAAACCTTATT
CTCTACTTTGGTTAACGCATCTTCTAATAACGCTAAACCACGCTCAAGGGTACGCGCAAA
CTGATCTTCTTCTGCTTTTAACGCTTTCTGAATATGCGCTTGTTTCTGCGTCAAAATCTC
ACCAGCCTGCCCCATTGCTTTTGCAAGGGTTGGCACTAATTGATAGAAGAACGCTGATTT
CGCACCAAGAATGTTTCCGTGACGCACCGCACGACGAATAATACGACGCAACACATAACC
ACGACCTTCATTTGACGGCATCACACCATCAGCGATCAAATACGCACAAGAACGAATATG
ATCTGCAATTACGCGTAACGATTTATTGTCTAAATCTGCCACATTTAACAAAGAAGCAAT
CTCTTTGATTAACGCTTGGAAAATGTCGATTTCGTAGTTTGAATTAACGTGTTGCAACAC
CGCACTGATACGCTCTAAACCCATACCCGTATCTACCGACGGCTTAGGTAATTTCTTTAA
AGTACCATCTGCTTGACGATTAAACTGCATAAAGACCACGTTCCATACTTCAATGAAACG
GTCGCCATCTTCTTCTGTTGAGCCTGGTGGACCTCCCCAAATATGGTCACCGTGATCGTA
GAAGATCTCAGTACAAGGACCACAAGGACCCGTATCACCCATTTGCCAGAAGTTATCTGA
CGCATAAGGCGCGCCTTTATTATCACCAATACGCACAATACGCTCAGCAGGCACACCAAT
CTCTCTATTCCAAATATCATAGGCTTCATCGTCTGTTTCATAGACTGTCACCCACAATTT
CTCTTTTGGTAACGCTAACCACTGCGGTGATGTTAAAAATTCCCACGCAAATGCAATCGC
ATCGGGTTTAAAATAATCACCAAAACTAAAGTTACCTAACATCTCAAAAAAGGTATGGTG
ACGAGCGGTATAACCTACATTCTCAAGGTCATTATGCTTACCGCCAGCACGCACACAGCG
TTGAGAGCTGGTTGCTCTGTTATAACTACGCTTGTCTAATCCTAAGAACACATCTTTAAA
CTGGTTCATTCCTGCATTCGTGAAAAGCAAGGTTGGATCATTTTCAGGTACAAGCGAGCT
ACTTGGCACAATCGTATGCCCTTTGCTTTGGAAAAACTCCAAAAAGGCTTGTCTAATCTC
TGAAGTTGTTTTCATTAAAGTCACTCAAATGGATATAAAAAACTGTATATCTATGTTTTT
ACTAAAGTATATTAGTAATTCACCCACCTATTTTACACATTTTTTTCAATACTTGTATTT
TTTACTGCATAAATTATTGACATTAAGTCAAAAAATAGACCGCCAGAGTAACTGAATGCG
ATAACTCAGCTACACAAGCGGTCTTTTTTCACGTTTTATTTACCAATCAATAGCTTGAGT
TATTCACTTGCTAAAGGAACAACGAGCATATCTACCGTTACACTGTTCATCACTTGACGA
GTAGAAGACATAAATTTGCTCCAAAAATCCTGGTGATGACCAGTGACCAATAAGTCCACT
TGATACTCCTCTACCGCTTCTTCCAGCACTTGACTAAAATCACCACTACCATTTAAACGT
TCAGTAACAGGGTAAGTAATTTTACCAGAGAGTTCCTCTAATGCTTTGATCGTTTCTTCT
GACACAGAATCTTGAACAGACGACATATTAATATCAATCAACCCAGTGTAGAGATCCGAA
AAGTTCACATCAACGTGGATAACGGATAATTTTGCATTACATTTTTCAGCAAGACTCGCA
CCTTTACGCAATAATACAAGGCTTTCTTCAGAGAGATCTACGGCAACTAAAATATGTTTA
TACATAATATACTCCTTGTTGTGTTTAGTAATAACTGCGCCATCTCAGCTTTCGAGCTAA
TACTACCACACTCCTTGTAGTTAAAATTTGAACTACTTCTCAATTTTGAAAATTCTTTGA
AAAATTTGTCAAGTTATTTGCATTTCTTATCTAACTTTTTAATCTAAATTAAAAAGATAT
CGTGTTAAAAATCATAACTACAAACAATTTGATATACCAATATTTATTTTTGTGATCCCT
GTCGAAAAACATTATTTTTCTACTTTTCTCTCTTTTCATCATTGGCATACTGTAATCTCT
TTGATTAGGTATGTTGATGATGTCTATTGATCGTGTCTGTTTAATGCTCTTTTTCGGTTT
ATTGCCGTTGATTGTTCTGCCTGCTTCGTGGCTTGGCTATGTGGTGGTATTTTCTCTTGC
CCTTGCATTATGGGGAGTATGGCGTGGGAAATTGGGGATCTTGCTGTTGGGTGGTGTGTT
AGCGGTGAGTTACGCCCAGATTATGCAACTTGCAAAAAAACATCAGGAACAGACCGCTGT
TAAGGTGCAAGAGCGGGTGTTAGTGAAGCAAATTTTAAAACAGCAAGAATATCAAACTGC
CGTTGTAGAGCGTGCTAATGGGGACTATGTTTATGTCAATTGGCAAGCTGATGAGCCATT
GATACTGGAAGCAAGTTATAACGCGGAACTGGCACTGAAGCCTTTGTCCGCTCGCTTAAA
TGATGGCAATTTTGATCGACAAAAATGGTATGTGGCTCAACATATCTCAGCAACAGCTAC
GGTCAAAAAAGCAGTAAAAGTGAACGAACAACAAGGCTTGCGTGCAATTTGGCTTGATCG
TATGCGAGAACAGACCGCCCCTTTTGCAACGCAAGGGTTACTGCTTGCCCTTGCTTTTGG
TGAACGGGCTTGGTTAAGTCAAAGCCATTGGGAGATCTTTCAGCAAACAACCACTGCTCA
TTTGATTGCCATTTCAGGCTCGCATATTGTTCTGGTTTATCTGTTAGCCTTTTGGACGGC
GAAAGCTGGGCAGTGGTTATTATTGCGATTTCGTTATCTGAAAGCGGTGGGGTTGTCCTT
GTATTTTGCAAGGGGAGTAGGGTGGTGTGTGGCGTTGGGATATAGTTTTTTGGCAGGCTT
CCAAATTCCAACGGTACGGGCAATGGTGGCGATTTCATTGGTTTTGCTGGTGCAATATGC
TCGTCGTCATTATACGCCTTGGCAGTTATGGCTTCGTGGTGTGGTGCTATTAGTCGTCTT
TGATCCGCTGACGTTACTTTCCGATAGCTTTTGGCTCTCTGTTTTAGCTGTTGCTAGCCT
AATTATTTGGTATCAGGCTTTTCCACTCAAGCGGTTTGATTTTGTCAAAAATATGCAAAA
TCGAGTGATGAAGTTGCTGTTAGAGTTGTTTCATCTGCAGTTAGGCATTTGGCTAGTGTT
CTCGCCTATTCAACTCAGTTTTTTTGATGGCACATCACCTTTCGCTTTGTTAGCCAATTT
GATCATTGTTCCACTTTATAGCTTTATTCTTATCCCATTGATTTTATTTAGTTTATTAAC
AGATAACCTATTTCAAACTTGGTGGCTTTGCCATCAACTTGCAGAGTGGGGGATTGATTG
GATTGAGCCATTTTCCCATCATTGGCTCTATTTAAGTGTCGATCAACAATGGGGATTAAT
ATGCCTTAATCTATTGATTATAATAGGATTATATGGTGTTTTTCAGCAACGTTTTTCTCT
CTATTATGGGTTAGCAACAGTGGTATTGCCTTTAGCATTGTGGATCGGATTTCATTTTGT
AAAAGATACACTTAAACCACCACTTGTAAAATGGGTGAATTTTGATGTGGGGCAAGGGTT
GGCAATGGGATTGATTTATCAACACCAAGGTAAACAGAAAGCCATTCTCTATGATACAGG
CGTTGCGTGGCAAGGTGGCACAATGGCGGAATTGGAAATACTGCCCTATTTACGCCGTGA
AGGGATAGTGGTCGAAGCTATTTTTGTTAGCCACGATGATAACGATCACGCTGGGGGCGT
TTTGCCATTACTACAAGCCTACCCAAATGCACGGTTGATCCTTTCGGGTAAAAATCATTA
TAGTAACCAAGTCGCCGAGCCTTGTATAGCAGGCAATCAGTGGCAGTTCAGCACAATACA
CCTTGAAGCGATTTATCCTTTACAACTGAGCGAGCGAGCTAAAAATGAACACTCTTGTGT
ATTACGAGTGTCGATAGGGCAATATAGATTGCTTCTTACTGGGGATAGTGGGATTGCGGA
AGAACGACAATATGCAAGCCAGATCGGTAAGATCGATTTTCTTCAAGTAGGACACCACGG
CAGTAAAACCAGTACCAGCCAAACTTTGTTAGCTCACATCCAACCCACTTGGGCGATTAT
TTCGGCTGGGCGTTGGAACCCGTGGAAAATGCCAAATAGTCAAGTTATTCAACGGCTTGA
GCAGTATCAAGTGAAGTGGCTTAATACTGCTCAAGTGGGAATGATCCAAGTCGATTTTTA
TTCAGATAATTACAACATTTCCACCGCAAGAAACCGCTTTAGTCCTTGGTATCAGGGGAT
AGGGGCAAATGAATAAATTGAGTTTTGTAGCCTGCGGATAAGATAATTTTACATCAACGA
TACCCATTCGGATTGTTCTTTTGCCAATGCCACATATCTTTCATCATCTGTGGCAAATCA
CATTCAGTTTTCCAGCCTAACTTTTCCCACGCTTTTCAAATCACTTGGGTGAGCTCCAAC
TGGATTGAAATAACGTAATACCGCTGCAGAGAATTGTGGATTAGCCTTAACGGTATCTTC
TAAAATCCGTTCCACCATATATTTTGATGTGCCATAGCAACTGTTTATCGACTATATCTC
AATTAGATAAGCACCCAAATAATAACATTACTTGGTTTCTTATCTGCATTGAATCTATAT
TAATTAAACTAAAACACCTTTTTAAACGGCTTCACAATCACTTCGCCATAAACCCCTGCT
TCCACATAAGGATCTTGGCTTGCCCACTGTTTTGCTTCTTCAAGTGAATTGAATTTTGCA
ATAACAGTTGAACCTGTAAAACCTGCTTCACCTGGGTTTTCATCATCAATTGCTGGGTTT
GGACCTGCGGTTAAAAGGCGATCTTCGGCTTGAAGTTGTTTTAGACGTTCGAGGTGTTTT
CCACGCACGGCTAAACGTTTTTCAAGGGTGTTTGGTATGTCTTGAGCAAAAATTACATAG
TACATAATGTCCTCCATTAAGGTTCAATTAAAGCTAAGGCTTGGTCAAGGTCTGGGTTGT
TTTCTCGTGGGATAACACGAGGTTTGCCGTTGCTATCTACAGCAACAAAGGTAAAGAGTG
CTTCGGTGACACAGTGGCGTTCTCTCATTCCTTCATACACTTTTTTGATCCATACTTCGA
CTTTGATTTGAAGTGAGGTGCGTCCAACTTTGGTGCATTTGCCGTAACAGCAAACCACAT
CACCGACTGATACAGGCAGTAAGAACGACATTTTATCTACTGAAACAGTCACTACTCTGC
CTTTAACTAGCTCTTTTGCTAAAATCGCACCGCCCATATCCATTTGTGACATTATCCAAC
CATCAAAAATATCGCCGTTGGCGTTGGTGTCTGATGGCATTGCGAGGGTGCGTAAAATTA
ATGTGCCTTCAGGCTGGCGTTTAGTTTGTGTTTCCATTATTTTCCTCTTTTTGTTCTAGT
TGTTTTAGGTGGGGGTAGAGATATAAGCCTGTGCCGATAACGGCAATGAGGCTTAATCCT
GTTAAACCGAACACCTTGAAATTTGCCCAAACATCGTCAGAGAAGAACTCACTGATGATG
ATGTTGATGATCATACAGAAGATGAAAAAGCCTGCCCAACCTAAATTGAGCTTTTCCCAT
ACGTTTTGTGGCAGTTTGAGTTCTTTGCCAAGTAACATTTGGATAAGAGGCTTTTTGAAT
ACGTATTGGCTAACGAGTAACGCTACCGCAAAAATGGCATTGACAATGGTGACTTTCCAT
TTAAGGAATGCCAGGTCGTTAAAGTAAGCGGTAAGTAAGCCGAAGAAAACGACCGCTATT
CCCATAATCCATTGATTTTTTTCGATTTTTTTATAAAGCAACTGTAAAGCGATAAATTGA
ACCACGGTAGCGGCAACTAGCACTAATGCTGCTTCTTGTATGCCATAGGTTTTATAGACG
ACAAAAAAGAGGATCAGTGGAATAAATTCAAGTAACTGTTTCATTGTCAATCCTATTGGC
GATACACTTGATAGAAACGGAAACCAAATACAACAACAAATAAGCTGATAAAGGCTCCGA
CCACTTGTGAAAGAATAATTCCGACATCTTCGCCAATTCTACCGATTAATGAACCTAACA
AGCTAGGAAAGAAATAACTTAAGATACAAAATAGGAAAAGCGGCACCATTCTGCCTCGAC
TTAATCCCCAAGTAAAACGTAAGGTTTGCATAATGCCTTGTGGGGTTTCAAGTAAATAGA
CATAGACGACAAGGCTAAGTTTGATAAACAAATAGATACCTGTTGCCATAAGCAGTAAGA
TCATTATAGCAAGATTGCCTTGTTGCCCGACGGTGCCACCAAATGAGATACCGATTGAAA
GTGGCATTACCATAAAGATCGACAACAAAATGATTGGAAAAAAGGCTTTGAGAGTTGCCC
CGATATTTTGTCTGAAATGTTGATAAGTGCCACTGTTGATAGATTTAATGTTTAAAATCA
ATAATATATTGATAAATACACTAATCAAAGCAGAAATAATGGTTGGGGCAAGTTGTGATG
TAAGTAAAGTTAACATCTCTTGATTTGATGTATTTCCTGCCTGTATTTCTACTCTAGGAA
AGAGAAAAATGGTGGATAATTGTAATAAAATTAATAATGCGGTACCCGTAAGCGTAAAGC
TCCCTTGATTACGGATAAAATTCCAACTATCTTGTAACAAACTTGGAAATTTAATCGGCA
TTTGACTTCCTTAAATTAATGTGGTGAAAATTCAACATAATACAGTATGGTATAGCATTT
GCTACATCATTCTGCGTAACTATATGGAAAGTATAGCAACTGTTGTGATAATTCGCTATT
GTAGATTTTGTAGAGATGAGTAGAATGTAACTTGAATTATTTAACGATAAAGGCAAATTA
TGTATCACACCTTGCAAGCAGGACAGCGTTACCTCAATACCTTCCCAAATCAGAAGAAAC
TCGGACTGTTTATGCCCGATTATCGTTTAATCCGCTTAGTTAAATTTTCGTCACATTTTA
TGCCTGCTTTTGCTTGTTTTGCGTTAGTTTGGCAATACTTTTTCCACGATCCTGAACAAT
CCATTCTAGCCAATGCGACCTTAACGGCGTTGTTTGCATTGAGTATCCCATTTCAAGGGT
TATTTTGGCTTGGGCGACGGGCGAAATCGCCGCTACCCTTGGGGTTGTTGCAATGGTATG
AAGAACTTCGTCAAAAGTTGATCAGTGAGCAACATAATATCGCTGACCAAGCGTTTCCTT
CTTATCAAGATTTTGCGAATTTGTTGCAATTAGCTGAAAAGACGTGGGGACAGAGCTATT
TTGATGAGTTGTAGTTAACATGCTGATTTTTCTGCTCTTCCCTTCTCTTTCTAAAAAAAG
CACTGATTTTTTGGCTACACTCATCAGCCATCACGCCACCTCGAATTTGCAGAAAATGGT
TCATTTTATAGTCTTCAAAAAGATGAAAGCGAGAGCCTAGCGCCCCTGTTTTGTAATCCG
AGGCTCCAAATACCAACCGCCCAATACGGCTATGTAAAATCGCTCCAGCACACATTGTAC
AAGGCTCTAGGGTCACATAAAGGATTGTATCTAATAGGCGATAGTTTTGTATCTGTTGCC
CCCCCATTCGGATTGCTTGAATTTCTGCGTGAGCGGTTGGATCAGAGAGAATAATTGCAC
GGTTCCACCCCTCTCCGATAATATTGCCTGTTTTATCGACCAACACTGCCCCAACGGGAA
TTTCCCCTTCTGCTTCGGCTTTATCTGCAAGGGATAAGGCGTATTGCATAAAGTAAACAT
CCTGTTCGGTTAAGGTTAAATCGCAATGGGATTGGGTGGGTTGGATAAACATAATTTAAT
TAAAATGGTAGGGACACACTGCGTGTGTCCATAAATCACAATTTTAGGTACAAGTAGCGG
ACACACGCAGTGTGTCCCTACGCATCAGATTATCGACGACCACGCTCGTTAAAACGTTTT
TCTTTAAATCCACCTTCTTTGCGGTCTTTAAAGCCACGTTCTTCACGGCGGCCCTCTCTG
CCACCTCGTTCGTGACGGTCTCCACGACCTTTACCACGTCCGCCTTTATCTTCATAAGAG
TTAGCATTAGTTGTACTGCCCACAGGACCTAAGAAAGACATTTGCATTGGTTTGCTTAAC
ACTCGTGCTTTCTGTGCGAAATGTTGCACTAAATGTTTCGGCATACCCTGTGGTAATTCA
ATGGTTGAGTATTTATCGTGTAACTTGATATGTCCGATATAACGGCTGTTAATATCACCC
TCGTTGGCAATCGCTCCAACAATGTGACGCACTTCAACACCATCTTCACGACCAAGTTCG
ATACGATAGAGATCCATCGTAACGCCGTTGTTATCACGATGCTCACGACCGCCACCACGA
CGTTCCGCAGAACGTGGATTTTCACGTCCTTTTCCACGCTCAGCACGAGAAGGGCGAATT
TCAGGATCTGGCGGAAGAATAAGTTTTTGTTTTTCTTGCAACAACATCATCATTGCTGCA
GCTAATTCTTCGTGATCTTGGTCTGCCGTGAATAGATCTTCTAATAATTCACCATAAAGC
TCTAAATCGTGATGTTCTAATTGTAATGAAATGCGTGCTTTAAATTTCTCACGACGTTTT
TCCATTAAAATTTCGTGATTTGGTACTGGCACTTCATCAATCGGCTTTTTGATTAAGTGT
TCAATGTTTTTCAATAAACGACGTTCACGCGGCTCTACAAATAATAATGCACGACCTGAA
CGACCAGCACGACCTGTACGACCGATACGGTGAACATAAGATTCTGCGTCAAGTGGAATG
TCGTAGTTTACTACCAAACTGATACGCTCAATGTCGATACCACGAGCCGCCACGTCCGTT
GCCACAATCACATCTAAACGACCTGATTTTAGTTTTTCCAATGCTTGTTCACGCGCTTGT
TGAGTCATATCACCGTTTAATGCGGTTGCACGATAGCCATTACGCTCACAGAGTTCAGCA
ATATCAATGGTACCCGTTTTGGTACGAGTAAAAATAATCGCCGCATCAAACTCTTCTACT
TCTAAGAAACGCAATAACGCATCATTTTTACGGAAGCCGTTCACTAACCAGTAGCTTTGC
GCAATATCTGGTGCAGAACGTTGGGTTGCCTGAATTTTAACCTCTTGCGGATCTTTCATA
AAACGCTTGGTAATACGGCGAATTGGCTCTGGCATTGTGGCAGAGAAAAGTGCCGTTTGG
TGATCTTCAGGTAATTCCGCCATAACCGTTTCAACGTCTTCGATAAAGCCCATACGCAAC
ATTTCGTCTGCTTCATCTAATACAATCGCTTTCAACATAGAAAGATCTAAGGTGCCACGG
CGAATATGGTCAAGAATACGCCCTGGCGTTCCTACCACAACTTGCGCACCATTTTTTAAA
GCACGGATTTGAATATCATAACGCTGACCACCATAAATCGTGACCGTGCGAATACCTTTC
ATATTTTTGCTGAACTGCTCACAAGCATCTGCCACTTGGATTGCTAATTCACGGGTTGGC
GCCATCACCAACATTTGTGGGTGACGCTGTTCTGGATCAATTTGAGCCAAAATAGGCAAA
GAGAATGCCGCTGTTTTACCACTTCCTGTTTGTGCCATACCTAACACATCACGACCATTT
AAAAGGTGTGGAATACAGGCTTGCTGGATCGGTGATGGGGTTACAAAACCCATTTCATTT
ACAGCGTTAAGGATAGATTGTGGTAAGCCTAAATCGGCGAAAGTTAAAGTTGTTTCAGTC
ATAAAATTCCAAAATTGGTTATTTTAGGGAATGTGTTTTTCCACAAAACTGATCCCCCTC
TTTAGAAAAGCAAGGTTATCAGGTTCATTGTAGGGACACACTGTGTGTGTCCGCAAGCTA
TCAAATTCACATAAAAATTAGGCAATCGGACACACGCAGTGTGTCCCTACAGAGCACCAT
TTATCAGAATTTGGCAACCCATCTTTAGAAAAGATGGGGAGCGGATCAATCCAACATTTC
ACTAAAAAATAAAAATTATATTGTTGAGCTTTTTAGGTAAGAAAAATAAATAGAAAGCAA
ACCAATGCTTTATATAACTTGTCACACAGTGTAAGCGGTTTGATTTGCAAAAAATTTTGC
GAAACCTACCGCTTAAATCGTCCTAATTTTTCCCAACAACGGGATCTGTTTGTTTTGCTC
TTTGATGTAATTGAGCTAATTCAAACAACGCAAAACGATACTCAACAAAGTTATATACTT
GATTTGCAATAGCTAGACGGAAAAGGCTTTTAGCCTCTTCAAGCTGATTCATTTTGAGTG
TTTGTTTTGCAAGATAAAAATATGTTTCGGTTAAAATCTCTGCATAAGCTATCGTATTCG
GTTCAGCTTGAGCAATCATTTTTAAACGAAGTTGTTCAAGAGTAAAATCCCCTAGCAAGT
AAGACACTAAATGTGTCCCCCAAAAGTCTTTTGACAAATGCTTGGCACGTTTTAACAAAT
TTGCTTTTGCATCACTTGGGTTTAATTCTAACTCATTGAAATATAACCATAATACACGGT
AAGGATCGGACTTATCTGCTTTATAGAAACGCAATAAATCACGTTCTGCCTCAGAATAAC
GACCACTATAGTAAAATGCTAAACCACGATTTAAACGGGTATAATCATAATTTGGATCGA
GTTCCAACACGGCATTAAAAGCATCTATAGAACTGTCATAATCATCTTCAAGCAATAAAT
ATAACCCTAAATAATTATAGGCAGCTGCCATTTTAGGTGCATATTCAACCGCTTGCGTAA
AATCATAACGAGCCAACGACCAAAGTCCTAAACTGTCGTAAATAACGCCTCTTTCAAAAT
GTAATTCGGCACGTTCAGCTTGGCTTAATTTCGCTTCTTGCAACACTTGCGTTAAACGAA
CAAGCATTACTTCCTGTTCAAAACGTAACTGAGGATTGAGTTCCGATAAAGGTAATTTTG
TCGGGGCAATCATATCTGACACTCTGTTCACACAGCCTGTCAAAAAAATCATTACCAAAA
CTAACCAGCAAAAACGAAAATTAAACAACTTAAAACGTTGTGGCATTAATAAAACCTTAG
GTATTTATCATTCTTAAAATGAAGATCCCTTCCCCTGTTCGAGGAAGAGATAGATGTGAT
TATTCTGCTAATTCTTGAATTTCTTCAACAATTTCTGTTGCAGTTGCATCACCATTCAGA
TCTTTCATAGTTAAGCGGATACGACCTTGACGATCGATTTCTACCACTTTCACCTGAACT
TCTTGACCAACAGATAAGTAATCCGCAACACGTTCTACACGAGCTTCCGTGATTTGAGAA
ATATGCACTAAACCTTCTTTACCGCCAAGGATAGACACGAATGCACCGAAATCAACCACA
CGAGTTACTTTACCTTTGTAGATTACATTCACTTCGACTTCTGCAACGATCTCTTCGATA
CGTTCCATCACACGTTTCGCGGCGTTGTTGTCTGTTGCCGCAATTTTCACTATTCCGTCA
TCATCAATGTCGATTGATGTGCCGGTTTCTTCGGTTAATGCACGAATTGTCGCACCACCT
TTACCGATCACATCTTTGATTTTCTTCGGATCGATCTTCATTGTATGAATACGAGGTGCG
AAGTCAGAAATTTCTGAACGTGGTGCAGGGATCGCTTGTTCCATTACGCCTAAAATGTAC
ATACGCGCACCTTTTGCTTGATTTAATGCGATACGCATAATTTCAGGGGTGATCCCTTCA
ATTTTGATGTCCATTTGTAATGCAGTTACACCTTCACGAGTACCTGCTACTTTAAAGTCC
ATATCACCTAAGTGGTCTTCATCACCTAAAATGTCTGAAAGTACCACAAATTTCTCTTCT
TCTTTCACTAAGCCCATTGCGATACCAGCAACAGCCGCTTTGATTGGTACACCTGCATCC
ATTAACGCAAGAGAAGCACCACATACAGAAGCCATTGATGAAGAACCGTTTGACTCGGTA
ATTTCAGAAACCACACGCACAACATATGGGAACTCTTCTGCCGTTGGCATTACTGCTAAC
ACGCCACGTTTCGCTAAACGACCGTGACCGATTTCACGACGTTTCGGCGAACCGATACGA
CCTGTTTCACCTACTGAATATGGAGGGAAGTTGTAGTGGAATAAGAAGCGATCTGATTTT
TCGCCTGTTAATTCGTCAATAATTTGTGCATCACGCTCTGTCCCTAATGTCGCAACCGCT
AATGCTTGTGTTTCACCGCGAGTAAACAACGCTGAACCGTGCGTACGAGGTAAAACGCCT
GTGCAAATATCTAATGCACGCACGGTATCCACTGTACGACCGTCAATGCGTGGTTCGCCT
GCGATAATACGGCTACGCACGATTTGGCTTTCTAATGCGGTAATAATATCTACAATCTTG
CCGCTTGAAATGGTTTCATCTTCTGCAGTTAATTGAGCGATAACGTCCGCTTTGATTGCG
TCAATTTGTTCATAACGTGCTTGTTTTTCAGTGATACGGTAAGCATCGCCAAGACGAACT
TCTGCTAATGCTTTAACTTTATTGATTAAATCCGTATTTGGCTCTGGAGCAACCCAGTCC
CAACGTGGTTTGCCTGCTTCTTTCACAAATTCTTTGATGTTTTCAATCACAACTTTTTGT
TGCTCGTGACCGAATACCACTGCCGCTAACATCTGTTCTTCAGTTAAAATATCTGCTTCA
GATTCAACCATTAATACCGCTTTGTCTGTACCAGCCACTACTAAATCTAAACGGCTTAAA
CGTTGTTCTGATGTAGTTGGGTTAAGCACAAATTGGTTATCAATGAAACCAACACGAGCC
GCACCGATTGGACCGTTGAAAGGCACGCCAGATAGAGATAATGCTGCTGAAGCACCGATC
ATCGCCACTAAATCTGGGCTGATTTGTGGATTAACAGAAACCACTGTTGCAATCACTTGA
ATTTCGTTGAAGAAACCTTCAGGGAAAAGTGGACGAACTGGACGGTCAATTAAACGCGCG
ATTAAGGTTTCGCCTTCAGATGGACGACCTTCACGTTTGAAGAAACCACCTGGAATGCGG
CCTGCTGCGTAAGTACGCTCTTGATAATCTACAGTTAATGGGAAGAAGTCTTGGCCTTCA
TTCACCTCTTTTTTTGCCACAACGGTAACAAAAACCGTCGTATCGTCCATACTTGCCATT
ACTGCTGCTGTTGCTTGACGAGCAATAGCCCCTGTTTCTAAAGTTACGGTATGCTGACCG
TATTTAAATTGTTTAACGATTGGAGTCATTTGAATGTTCCTTATGAATTTTTGGATTTAT
TGTTGTTTTATTTCCTAAAAATTGCGACTAGCAAAAGTAATCTCACACATCAAATTACTT
TTGATAGCCGCCTCTTAGAATGCGAAGAAATAAAACTTGGCTATTATACAGAGATTTTCT
GAAAAATCGCCTGTTATTTCGGAATTTGTAAGAAATTTACGCAAAGTGCCCGCTTGTTTC
GATCAGCTCTTATTTTTGTGATGCTCGTCGAAAAATGTGTTTTTTCTGCTTGTGTAAATA
TAAAACGAATCAATAATCCTATTTTCCTTGATATTTATTACTTTTGGTATAAAATTTGAT
ACAAAATGAATATAATGCGTAAGCCTGTTCTATGGGTAGGCTCAACCCTAGATGATATTA
GGTTATTCCCTGATCATATTAAAAGAGAAATAGGTCATGATCTTGTTCAGCAAGGGTTAG
AACCAAGAGATTTCAAACCTATGCAGAATCTTGGTAGTGGAATCCTTGAAATTCGAATCA
AAGAGCAATCGGGTGCTTATCGCTTGGTCTATGTTGCGAAATATCATAATGCGATTTATT
GTTTACACGCCTTTCAGAAAAAGAGTGAAAAAACCGCTAAACGAGATATAGAAATCATTA
AAGCTAGATTTAAAGCTATTCATCAAGGAGAAAAATCATGATTGATACTGAAATTCGTCA
TATTACTTTACCCACAGATAACATTTTCAGTGATCTTGGCTTTGAGCCAGAAGAAGCAGA
ACGCCTAAAACAAGCAAGCCAAGCTCTCATTGAAGCTAAAATCTCTTTAATGAATAATGT
GACAGAATGGATTAATGCAAATAATCTCAAGCAGGCAGATGCTGCAAAAATTCTTGGTAT
TACACGTCCAAGAGTTTCTGACGTAGTTAATCATAAAATTGAAAAATTTACACTAGATGC
GTTGTTTATGATGATAAACAAAACAGGAAAAACCATTCAATTTTCTATCACATAAAAACA
GGGCTTTCGCCCTGTTCTCTATTTATTCATACAACACTCTTCTACCCCACAACAACCTGC
ATTAAGATTAATCCGCTTGTTATGATAAGGGTACAAGGTGCAACGGTGTCCAACGCTAAT
AACAGTACTATTTGGCAACTCTTCCCGAATAGTGCGATAAAGAATAGACTCCGTTGGCTC
ATCGAGGGCTGAGGTTGTTTCATCAAGGAAAATTAATTCAGGCTTGCCGAGTAAAATTCG
CACAAAGGCAACCCGTTGTAATTCACCTGGGGAAAGGGTGAGTTGCCAGTCGTTGTCGTC
ATCAAGTGCGTGGGTATATTTATCCAAACAGCATTTTTCCATTGCTTGTTTAATCTGCTC
GTCTGTCGCTTCAATATGTGGATAACAGATGGCTTCTCGCAATGTTCCCTGTGGCATATA
TGGGCGTTGTGGTAAGAACAACGGCTGTTCGCTACACGGGCGCTCGGCTGTGCCAAAGGT
TTCAAAAGGATAAATACCTGCCAACGCTTTCAGCAACGACGTTTTGCCTGTGCCTGAAGC
ACCTTGAATTAGCAAGGCTTCGCCACGTTTTATGTCAATGTTGATATTTTTCATCAGAAT
ATTACCGCTTGCATCTTTCATACCAAAATCTTTCAGCATAAATCCTGTGGTGCAAGGATA
TGGCTGGTGGACTGGCATTTCGTCTAGATGATCAAGAGTAGTAAAGAAACCGTACAGACG
GTTTAAACGTGCTTGATACAGGGTAAATTCATCATAGAACAGACGGAAAAACGACAAAGC
ACGCATTAAGCGGTTGAAAGATTGTACCGTTTGGTGCATATCGCCTAGGGTCACTTGCCC
TGCAAAAAAGCGTTGCGACTGCAACATCAGCGGTAAGATCATTGCAATCTGTGTTACCCC
TGTGTTAAAGCCGTCTAAGCCCAACATTTTTTGGACAATTTTCCAACGGTTATCAATCAC
CGCAGAAAATTTTGCCTGTAAATTTCGGCGTTCTTTAGCTTCCCCTGAATAAAAGGCGAT
ACTTTCGGCATTATCTCGCACACGAATGAGCGAGTAACGGTAATCCCCTTGTAGCTTCTC
TTTATTGAAGTTCAACGCAATCAGTGGGCGACCAATAATTACAGAAAGCAAGGTAGCGAC
AATAATAAAAATATAGATAAAGAACACTACACCTTTCGGGATTTCTATGCCGAAGATCGC
CAAGATCCCCGATAGTCCCCACAAAATAATGGTAAATTCAATGGTGGAAACGACCGCATT
AATCACCCCACGCACCGCATCTAGCGTTCCACCGATAAACTCTGTCGCGTCTTGTTCGAT
ACGTTGATCGATGTTGTCGGGCAACTCTTTTTCATACTTCACGAGATAGTAATTTTTATT
GGCTAACCAGCTGTCAAGCATTTCGTGGTTGAGCTTTTCTAACCAACGAATTTCAAAGAC
TTGCTGTAAGAAATAGTTGATTATGGCGTGGATAATTTTCACAATCACCAACATTAAATT
AATGATCGCAAAAAACCAGAAGGCATCAGCTTGCTGTTTTTGTAGCGAGCTGTACAAGCC
GTTGTAGAAAAAGGTGTTGAGTACGCTAATGCGAACTTCCATTAACACCATTAATAATAA
CAATAGTACTAAGCCGACTGTTTTGATTTTGTTGGATTTCTCCCAGCAAGGTTTGGTGAT
ATGCCAAAATTTTTGTCCGAAAGCAGTTCGCCCAACGAGTTTACCTGTTAGATATAGTCC
GATAGACACGCAAGCGAGTGCGATTATCAACCAATAGACGCTGTTATTAACTTCTGTTTG
CCAGTTGTTCATAATTCATTTACGACAAAAGGGCGAATGTCGCCCTGAGATAGAAAGAGA
CAAGCGGTGGAAACTTATAGAAAAATGTAGGGACACACTGCGTGTGTCCGTATATGAACA
CGCTAACAGACACACGCAACGTGTCCGTACATATGAAGACATTTTAGCGGACACACGCAG
TGTGTCCCTACAGCATGTAAAAATCCGCCAAGATCGCACCGCTTGTTACATTAAAACTCA
ACTTTTGCGTTCAACAAAAATTCACGTCCGTTACCGTAACTGCCACATTTTTCTTATTGA
TATTGAACAGTGCTAAATTGGTGCTGAAGAAGGCATTTTCATATTTTGTCCCCACTTCAA
AGGACTCGCCTTGTTCTGGTTTTAAACCTGATTCAGTGATTGCTGAACGGCTTAAATGTG
GGCGGAAAGATTGTGCATAGTTACCATAAACAGCCCAGTCAGGCGTAAATTTATAGACTA
AACCACCTTGATATAAGAATTTACCGCCGTGTCCATCTGTATATAAACGATCCGCAACGG
TTGAACCGCCACGACCTGCTTCCTGATCGTAGTATTCATAACGAATACCACCCGATAAAA
TCAATTTATCGGTTAAATAGGCAGAATCTTGAAGGTAAATACCAGCCGTTTTTAATGTTG
CAAATTGATGACCATTATTGGTCGCTAGCGGCATATTTGCCACGCTGGCGGTATTATAAA
CTGGGTTGCTTAATGAAATATTGCTATTACCGCCTTGATAACGAGCAATATCTAATGTAG
TGCGAGCAAGATCTACCCCAGCAACGACACGATGTGCAACATTTCCCGTGGCAAATTCGC
CAACCGCATTGATACTTCCACTGTGGTTACGCTGTTCTGAGCCTTGAATACCTTCTAAAC
GGCGAGTGACACGCTCTCTGTTTAAATTAATTGCCGTTACACGCGCTTGCCAATAATTGT
AGGTATCTTTGGTATAGCCATAGGTTGTATTCAGTGTCCAAGCATCATTTAATTTTTGTG
TTGCTTTTACAGAAACAGCATCAACTTTACCCATTGCTTCATTAAATGGCTCGTCTAAAC
GGCGTTCTTTTGGAATATTGACGATACTCCCTTTGCCTGTACCGTTAGCGATAACATAAG
TACCACGGTCTAATGGATCGGTATATTCTTGATGTTCATAACCTACAATAATTTCGGTTT
TATCATTTTGCCAAGCGAGAGATGGTGCATATAAAGTACGCTTAATTTCACCAAAATTAC
GCCAATAATCTTTATTATTTTGGTCGAAAATAAAACGGTAGGCAAAGCCATTACCTAAGC
CACCTGTGGCATCAAGATTTACGCCCCAAGCATTATTACTCCCCATAGAAGCACCTAGCA
CATATTTCGCTTCTTGTTGTGGTTTTTTCGTCACTACATTGATATCTTGAATCCCATAAA
GCACAGATGCAGGACCTTTTAACACTTCAACGCGTTCTGTGGTTGCTGAAAAGTTATGTG
AAGGACCAGCGACAACACCATTGCGTAAAATGGAGTTATCACGGTTTGCACCAAAACCAC
GTTTTAACACCGCATCCATTAAACCACCAAGGGTATTGGCTTGTGTCATACCACTGATAG
TCGCTAATGCTTCATCAAGTGTTTGAGGTTTACGATCTTCGATTAATTGGCGATTGACCA
CATTTACTGTTTGCGGAGAATCAATTAACGGGGTCGTGTCTTTATTAGCAATATTGCTTT
GGCGAGATTGATAACTACCACGGTTATCTTCTAATTATGCTGTTGCATTTACATTCACTT
CCGCTAGGGTGCTTGTTTCAGCAATAGCAAAGGTAGGAACAGAAAACAGTGCTGCATAAA
GAACATTGTATTTGAATTTCATAGATTTGCTCTCTGTAAAGGTAAAATAAATCTTCTTGA
AAATAATTCTCAAATCGTCGAAACAATACAATACTTTTGAATAAAGATCTCCAGCTAAAT
CCTTTTAGCAAACTATATTTTACATTGATTTTAAATTCAATTCTAAAAACAAACATTGCT
TTACAGTAATTATTACATTAAAAAAGCGACAAAGTTAAAAATAACTTTGTCGCAGATTAT
TACATAGTATTGTTTTGTAAATTTTTATTTAAAGATCACATCATCTTTTGGATCATATTT
TGAGGCATCAATTGGTGAATTTTCTTCAAAGTATTTTTTCAACATTTCAGCATCAATAAA
GCCTGTATTCACATAGCTTGGGTGTTTTTTCAAGATTGGATAACCATCGCCACCTGCTGC
ACAGTAATCAGGTACAGACACTTTGTAAGTTTTATTGAGATCAAGAGGTTTACCACCGAC
TTTCACATCAGACACCTGTTTTGCAGTACGATCAACAACCATAGACACGCCAGCAAATTG
TGGATACGCTCCCATATCGACTTCTTTTAGGGCAACAACATTAAGGTAATCAATTAACTC
TTTACCTGTTAAATCAACGGTTGCAATCATATTACCGAACGGCTGAACAGTAAGCAGATT
TTTGTAAGTGACCTCACCTTCATTGATTGAAGCACGGATACCGCCAGAGTTCATAATACC
AATATCCGCTTTCACACGTTCCATTTGTGATTGAGCAATTAAGCGACCTAAATTCGTTTG
GTGGAAACGGATAACTTTACGATCACCCTCAAGGATACCACCTTTCACTTCACCGACTTT
CACACCCAATAATTTATCGCCTTCATCTTGATATTTTTTCAAGTGCTCAAATACAGCTTT
ATCTTCAGGGATCTCTTCTTGATACAGTTTATACTCGCTCTTACCGTCAGCTAACTTAAT
TTTTTGTTTAAGATTGACAGGGATAAGCTCATATTTGACTAGCTTCGTTTTACCATTTTT
AAATTCAAAATCAGCACGACCTAAGAATTTACCCCATTCACCTGCTTGAACGATCCAAGT
ACCGTTTTGGAAATCAGGTTTACACTCTTCACCTGGTGTATATTTGAGTTTAAATACGCC
TTTCTCATCAACACAAACGGTATCGTGAGTATGTCCGCCGATAATCAAGTCAAAAGCCCC
ATTATCCAAGCCACGAGCAAGAGATACATCGCCTGGAGCATTCATACCGTGTTGTTCATC
AAAGTAGTAGCCCATATGGGTAAGCGCGATACTTACATCTGGTTTTTCGGTTTTCTTCAC
TTGGGCAAGGGTTTCTTTTGCGGTTTTAATTGGATCATTAAACACCACATTTTCAGTCAC
ATCAGGGTTACCAAGTTTTGCCGTATCTTCTGTAGTTAAACCGATTACCGCAAATTTCAA
GCCACCTTTATTAAGCGTAACATAAGGTTTTACAAGGTGTTTGTTTGTTTTTTTGTTGAT
AACGTTTGCAGAAATGAACGGGAATTTAGCCCATTTTTCTTGCATATCAAGCACTTGTAG
AGGGAAGTCAAACTCGTGATTACCCAACACTGCCACATCAAAACCAAGCATATTCAAGCC
TTCAATATCTGGTCTTGCATTTTGCATATCAGACTCAGGTACGCCCGTATTGAAGTCACC
TGCATGAAGTAAAACAACCTCACCGCCTTTTTCAGCCACTTCCTTACGGATTTTGTCGAT
CAAGGTTTTTTGAGCAGCAAATCCATATTCACCCTTATCATTTTTCCAGAAATGACCGTG
GGTATCATTAACGTGTAATACGGTAAACTTATAGGTTTTATCCGCTTCATACGCCATCGC
AGTAGTAGCTCCCATAAGAGCCAAAGCAAGTAGAGTTTTATTAAATTTCATATAAGATCC
TTTAGTTTTGACAGAAATAAGTGAAAAACTCACTGGATTACAAACATAAAATCAGTAACC
AAGTAAGCCCTGTGATAAGCATTGCAACAAAAACAGCGGCAGAGCCAATATCTTTCGCAC
GACCTGATAATTCATGATATTCAGACCCGATACGATCCACCACAGACTCTACAGCACTAT
TGAGTAGCTCAGCCACTAACACAAGCAACACCGAACCGACTAATAGAATTTTTTCGATTG
CCCCATTGCCTAAATATAAACCGACAGGAATGAGAAAAAAAGAAAGCCACACTTCTTGAC
GAAATGCGGCTTCGTGAATATATGCACTTTTCAGACCTTTCATTGAATAGCCTGTAGCAC
GGACAATACGTTGAAAATTTGCTTTGTTTTCAGGTTTCATTAACTTTATAAATAGAATAA
GACTAATTAGTCTTATTCTAACGCAATTACCGGTTTATGGAAACAATTCATTTAATAGTG
AATATGTATTTATTTTTGCAATGGAAATCTAACCAGTGCTTGATATTACATATTAATTTG
TATTAAAAGCAGAAATTCCTATAATTTTTCCACATTATCTATTTTGCTAACCCACCTAAC
CGCTTGATTCCAATCTTCCCTCCAATCTTTCAATAATTCAACCCAAGAAACGAGATTATT
TTCCCACTCATTTCCATTATCACTTTGAGCTAATTGCGCAATTTGTTGTAAATGAACCAA
GCCCACAGATGCCAATGCCCCCTTGATTTTATGCGCTTCATCCGCAACACATTTACGTTT
CTGTATATCACCAGTCTCTTGCCAATCCTGTAAATAATCATTTAAATTCTCTAAATAATT
AGGCATTAAGTTGGTAAAGAGATCTAATGTTGATAACACATTCTTTTTACCCATTACCTC
AACCAACTCTTGAAGCATTTTAGGATCAAAAGACATTTTACTTATCGGTTCTAACAAGAC
TACATCGTCCGAGGATTCCTCTAAAAACCCTTCATCAAAATATCTATTTAAGCATTCAGA
TAAAGCCTCTAATGATAGTGGTTTACGTAAAACATCATCCATTCCTTGTTGCTGATATTC
AGCTTTGGTTTGCATAATATTTGCTGTCAAAGCAATTAATAAAGGCAGATAATCAACATC
TCCGTCCTCATACCTCTGACGTAATTTTTGTGCTATTTCTACTCCCGTAGTATCAGGCAA
CTGAATATCTAATAAAATTAAGTCATAACTATTTTTATCAAATAACTCAAATGCTTCTGC
TCCTGTCATTGCAACATCAACATTACACCCAAACTTATCCAACATAGCTTTTGCGACGAC
AATATTGACTTCAATATCCTCTACCAGTAATACTTTTAGCGCATGTGTATTTATTGCTAC
TTCTTTATAATGATTTGCTTCATCAGCTTGAATGATAAGAGTAAAAACAGAACCTTGATT
TAATTCACTCTCAACAGTTAAATCTCCGCCCATTAAGCGAGCTATACGTTTCGATATTGC
TAAACCAATACCACTTCCCTGAGCTTTCTTACCCTGGGAATTTTCTGATTGATAAAACAT
TGCAAAAATTTTACGCTGCTCACTTTTCTTTATGCCAATTCCTGAATCTTTCAAAATAAA
AGCATAATGATCATGATCTCGACGTTCCACTTTTAGTGAAATCTCTCCCCCAGAAGGGGT
AAATTTGACGGCATTATTCACTAGATTCCATAAAATTTGACTAAGTCTAGCATTATCTAC
ACAGACAAAATCAGGTAAATTATCATCGTACTGAATTGTAAATTTAATTTTTTTCTGCTC
TGCCATTAAATTAGCAAAATGGCTGATGTTACTGATTAATTGTGAGAATTCTACTTCACT
ACGAAATAACTCAATGCGGCGACTATCAATTTTTTCCAAATCAATAATATCACTGAAAAT
ATGCCCTAACGATACAGCACTAATATTAATTGTTTTTAAATACTCTCTTTGTTGTGCAGA
TAATTCACCTTCTAATAAAATACGGCTTAAGCCAATGATACCATTTAGAGGTGTTCGTAA
CTCATGACTGATTGTAGCCATCAACGTTGACTTATCTCGGCTATTTTTTTCAATCATTTC
TTGATATCTTTTACGCTCAGTAATATCTCTTCCAAACCCCATAATACAGTGACATTCATT
TACTCTATCATAGTAAGGCACCTTACGAATTTCAAAGCAGGAAAGTTTATTGTTAGAATG
GCGAATCCACTGTTCGTAAGTAACTCCAGTATTACTAATTAGAGTATCTCTATCTGTATC
TAGAATTAATTTAGCGGTTTCTTTAGGATAAATATCTTTTGGAGTAAGATGAAGTAACTC
TTTTTCTGAACGTCCCGTTAAAACTTCCATTGCCCTATTACATCCGAGAAACTCCCCATG
TTGATTACGATAAAAAACAAGATCTGGAGAAGCATCGAAGAAAGAACGTAAAAATTCAGC
CTGTTGTTCTAACTCTACATTTAAACGAGCATCTTGTTCACGTAACAAGGAAAGATCATT
CAACGATTGCTCCAAACGAATACGAGAACGTTCAAGTTTTTCTAAAATTAGATTAAAAAA
ATAAATCACGAAAGGAGCCGATGTTAGACCAAAAATAATAGAACGAAAAATATCGCTAGT
ATTTATGCTCCCAGTAAATATCCAGCTCAATAGGCTTTGTGTAAAAATTGCAAACACCGC
TAAAATAATCAAACCCAATAATGCGGATTTCCCTTTACCTAAACGTAATACCCAATTGAC
ATAACGCTGGGCATATTGCTTTGGATTTTTCATTATTACCTCATCAATATTCGCCACTAC
TCATAAGAACCAATCTTAGTTGATTGATTCTTTTAATTCATCAAAGAGGCTAAAAAATTT
AATTGATATTAAACGCTTCAATATAAGGGAGAATTCCTTTTTTAAGCATCTTAGGCACGG
TATGTTCATAATTTCCATTAAATCTAACTTCAAAATTAATACCAAAACGATTATCATAGT
AGAAATCGTTTATCGTATCGCTTTTCCCCATCGGAGTTGAAATCAAATGTCTAGAAGTAT
AAAATTTTGCACTCCAACAACAAGTGCTATAATTTAAACCCAATTGACTCTCAACCGGTT
TTTTTAAAGCAATATCTTGATAGTGGCTCATTACTATTGATAAATTATTGCTCAATGACC
AAGCTATAATACCTCCAACTTGCTTAATATCCTGCCCATAGCGATTATCACTTAAATTTT
GATCTATATAGTTTTTGCTTGCATAACGATAATTAAGCTGAATCACGTTATTATTTTTAG
GCTTAAATTGTAATGAAACATTTGCTAACGATGTTTCGTTTAGACGTGTATCATATTGAT
AACTTCCATGCCAATTCCAGTTTGAATGAAATTTCCAGTTAGATTCTAATGACCAAGAAG
ATGAGTGTTTTGTATCGCTATTTAACGACTCACTATCAACTCTTGAAGGAGATAAATATT
GAATCTGTCCTGCACTAAAGTTAAATACTTCTTTTCCTGTTTTGTCGCTAAAAAATCGTG
TAGTACCGCCTAACGTAACCTGATTCGCAGAGGCAATGCGGTCCAACCCACTATAACTAC
GCTCATTAAATAAAGAGTAATAATCCTGCTGCAATAAAACGGAGTCATAACCTAAACCTA
AATATTTAGGATTTCTAACTCCAATATTTCCTTGATTTTTATATGGACGATATAAATATT
GTATTGTTGGCTCAAAAACTTGTGAAAACCCATTAAACAAAGGTCTTTCCTTTTCCAAGA
CAGTTTTAAAATCCAACTTAAATTGAGGTAATACCCGGAGTATATGTGACTCTATCGGTA
TTACTTGTGATTGCCCCAGTTTCTGTAAATAATAGGTGGTATATAGCTTAGTTTCTAAAG
CTAAACTTCCTAACCGGTTAACAAAAGGAACATTTAAACTAGGTTCTAAATGAAAACGCC
ATGCTGATGGCATGAGTTTATTTTGATTAACAAAATGCGCCATCTGCCCAAACATCTTGA
AATCAACATCAGAAACTAAATTATTTTTATAGTAATTAAGCTCAATCTTTGGTAACACAT
GATAGGTAGTGCTATCATTTTCTACATAAAATGACTGAAATTTTTTTCCTGAAATAGAAA
AATTATAATCTGAATGATAGTACCCTAATTTAAACTGCTGTACCGCATAACCATCAGTAC
TATTCCCGTACATAGAATTAAAATCAGAAAAGTACCGACTATCACTAACTCTTTTATAAT
CAACAGCTAATCTCCAATTATTAAAAAAACTCATATCATGTTGCCAAAATAGCATATAAC
GAGATTTACTATGATTTGCCCAATTTTCAAGTCGATCCTTACCTAAATATTCACCGGCTA
TTTTACCTTCTCCTAAATAAGTTAAATAACGCAGTTCAGGTGCAATCTGCCAACCACGTT
TTGAATAGTATGTTGGTACAAATGTCATATCCATGTTAGAAGCAATATTCCAATATATTG
GCTGTGCATATATATAACCATCTCGTCTTGAATGACCAACACTCGGAGCCAATAAACCAG
AACGACGACGATCCCCTATTGGAAATTGCAAATAAGGAGAATAGAAAATAGGTATACCCA
ATACTTTAAAACGTGCATGCCATAATTCAGCATATTCCTCTTCAACATGCTGAACCATTT
CATTAGCTTCAATAGCCCAGGAGTTATCATGAGGTAAACAAGCTGTAAAAGTTGCATTTT
TCATTCGACGGGCTTGTTCAGCTATCATGACTTCATCAGCAATACCTCTTCCTTGTCGAC
CAACTAAATGGTAATCGACCCTGCCTAACTGAGCATCATAGTTGTTCAAATTAATCTTTG
CATTATTACCTATCGCATTAATGAAATTATCCCGATAATCGAATTTACCGATTAAATAAG
CAAAACGCATCTGTTCGTTATTCTGTTCTACCTTAGCTTTTTCTGCAATAAGAGAACGAT
TACCTTGCTTAACACTAACTTCACCAAAATATGTTGCCTCAGAAGGATAATTCATTTCCA
TACGATCTGACTCAATATACACAGGTAGAAGAGTCTGATCACCTTGTATAATATCCCCCT
GAAAAGTAGGAATTCCTTGTAAACATTGCATTCTCAAATCTGCTATTACATATTGACTAC
AGCAAGCTGCAACAATAGCAATAGAAAGTAAACTATAGCGATATGGTTTCATAATTTGAT
TCTACTCACATTTGTAAACAAATAAGCCTATGTAACTGCCTTATTTGCAAACATTATCAT
TAAATGATTCTTGAAAATTGTTGTCGTTTTGCTTGTTGTCTTGAATAAATATCAAAGCAC
ATACAGATATTTCTGATCAATAAACGCCCTCGAGGCGAAACAACAATACCCTTTGCACCA
ATATCAAGCAAACCATCTTTTTCTAACGGTGCTAATAATAATAAATCCTCTGCAAAGTAC
TGATTAAAATCAATCTGATAATCTTGCTCAAAGCGGTCATATTCTAGATTAAAATTACAA
ATTAGGGCTTTGATCACATCACGGCGTAAACAGTCATCTTTAGTCATACTCAAACCTTTG
TGTAATGCAATACCACGCATTTCCACCTCGGTATAATACTGTTTCAGCTCTTTATGGTTT
TGAGCGTAGCTATCCCCCAGTAAACTAATTGCCGATACCCCTAAGCCTAACAAATCCGCA
TCTTCTTGGGTAGTATAGCCTTGGAAATTACGGTGTAATTCCCCTTTTGCCTGAGCAATC
GCCAATTCATCATTAGGCTTTGCAAAGTGATCCATACCGATAAATTTATAACCTGCGTTA
CCTAAAGTTTCAATCGTTTTCTGTAAAATTTCGAGCTTCGTTTCAGGGGCTGGCAACATT
TCATCTTTAATTTTGATTTGTGCTGCAAAACGACTTGGTAAATGAGCATAGTTAAACACG
CTCATTCGATCAGGATTTAACTCAATCACACGGTCTAAGGTAAACATAAAACTTTCTACT
GTTTGTTTCGGTAAACCGTAGATCAAATCAATATTAGTTGAGGTAAAACCTAGCTCTCTT
GCACGTTTCATTAAGGAAAAAATGAACTCTTCATCTTGCTCACGATTAACCAGCTTCTGA
ACTTCTTTATTGAAATCTTGGATCCCCATACTAATTCGGTTAAACCCAATTTCACGCAAA
TGATCGAGCATTTCCAACTCAATCTCTCGCGGATCCATTTCAATACTGATTTCCGCATCA
TCGATTACGTTAAAATGTTTGCGTAACATCGCCATTAGACGTAGCGACTGTTCTTCATCA
AGATAGGTTGGCGTACCACCGCCCCAGTGGATTTGAGTTACTGTTCTATCCTTAAATAAA
TCCGCACGGTATTTAATCTCTTTTTCTAAATAATCCAGATAAATATCGACTTTATGCTGG
TGGCGTGTAATGATTTTATTACAAGCACAGAAATAACAGAGTTTATGGCAAAATGGAATA
TGCACATAAAGTGAAAGTGGCTTATTAGGATAACGTGCAGCAGCAGCTTTGAAATCATCA
TCATTATAAGACTCGCTAAACTCTAATGCTGTTGGGTAAGAGGTATAGCGAGGTCCTGAT
TGATTATATTTTTGGATAAGATTAATATCCCAAATAATGTCTGTCATTGTTATTTTAACT
CTTGTTTAAATTGCTCTATTTCGCTTAATAATTGATGAAGTTCTTGCTTAATCTGCTCAG
ATAACTCTGCCTCTTTTGATTCACGCTCTAAGTCAAGCCTCATTCGCTCATTACGTTTTA
ATTCCTTACGAGCCTCTAAAATTGGCATTGATTCAACCACTTGATACAATGACCACATTG
CTGGATATTGACTTAATTTTTTGCCTAGTACATCAAGTAATGGTTTTAATCGTAATACCC
CTTCAGAAAAACCACATTGCTCAGCTAACATTGCTCGTCCAATGACATCAATGCTCTCGA
TAATCGAACGATAGCGATTAAGTTGTGCCTCTTTTAACTGTTTTTTCTGTTTTTTTAATT
TAAGCCATAAGGAAATTGCGTAACCTGCCATCGACAGCACAATCAAAATTGCCAAAATAA
TTAGAAAAAATCGCATCATCATTTTTAACGGAAATTATTAATGTCCATCGTTTCAAATTG
ACGCAGCAAATCTTCTGATTCGTCTTCTTCATCTTGAATCCCTAACTCAGTCATTAATTC
GTGAACGCGATCTAAACATTCATCAACAAATTTCTGATCTTGTGCAGACAATGTTTTACC
TGCTTCTAAATCGTCTAATAGCTGATTTAAACATTCATTATTTTCTAACTGTTCTAACTC
TTGCTCTGGACTTAAACGAGGTTTCTCAACTTCAATTGGCACAGGTTTAATAACACGGTC
TTTTTCTGGTTGATTAACAAATTCCACCATTAACGGCACTTTTTTACGGCTACCGATACG
CGGATCTTTTACCTCTTTCTCTACTTTTTGTTTTTGCTCATTCCCTTCATTAGTGCGAGA
GCCTGAAGGCAAACCTTTATGTTTACGTTTTTTCTTTTCCTCACGCGCAGCTAAATCTAA
TTCATAACGTGTTGGTTTACGGCCCTTAGACACTTTTGCTTTAGGTTGTAAGGGTTTATC
TGCCTTTCTTGCAGGCATAATGTCGGTAAGACGACGACTTTTCTTTTGACGACTCATAAT
GTAATTAGTGAATAAAAATAAATTCAGATTGTATCACTAACTGGAAAAAATAGAAAAGGG
TGATATAAATCAATCCATGCCTATACTCAGGAATTTAATTATTTTTTATCATCTTCATCT
GTGAAGGTTCCAAGGTTGTCGCCTCTTTCCCTAACAATAAACTCACCGCCATCGCACTTC
GTGCAAAAAATTCACGAATCCGCACTTTATAGTGAGCATCTGGATATTTTGCCGTAAAAC
AGACCGCTTCAATTTGGTGAAATTTTGCAATGAATAAGGCTCGTTCACAATGAAACTGCT
GAGAAATGATGATAAAGGGTTGTAATTGAAACACTTTATCCGCCCGAATAATCGAATCTA
ACGTATTATAACCAGCATAATCCTGTCTAATTCGCTGCCACGGAATCCCCATTTGGCGTA
AATCATGTGTCATCATTTTGGGCTCATTATAGTAAGCGGTCTTATTATCACCGCTAACTA
ATAAATAATTGACCTTGCTATGCTCAAATACCGCTTTAGCTGCATCTAAACGATATTTGT
AGTAAAGATTAGGCGAGCCTGACGGATAATATTTTGCGGTTCCCAGAACCAACGCATATT
CCCGTTGGGGTAATTGTCGTACATCAATATAAATTTGATCTCGCACCCAATAGCCTGTTG
CAAAATCAATAGCAAACATCAGCAAAAAAAGAGGAAAGCACAATCCCAATATGCCTTTCA
TCAGCCAAATGCTTACGCGAGCTACCCAACGTCTCCCCGTTGTTTTTGCTGTCGATTGCT
CTGTTTGAGATTGTTCTGCCATCATCTACTTCTGCTGAGATTGTTTCGCTTCGGCGTGTG
TAATATACATCGTCGCCCCAATAATAATTGCTGCCCCTAACCATAGCTTACCTGGCGGCA
CCCAGTTAAAGACAAGCCAACCTGCCAAAACGTTCAATGGCAACTTAATAAAATCAAAAG
GTTGAATATAAGAAGCATCGGCCAAACTATAGGCTTTAGCGACAGCAAGCTGTGCCAATG
CGGTAAAAAATCCCAATAAAATTAAGAAACCAAAATCACTAAATGATGGCAAACTAAATC
CTTCAGGGCTTAAATTCGTCAATGCGATCAACAAGTTAAATGGGGTAATTAAAATAAATA
GATAGGCTACCATTGTGGTTGGCGAATCTTCGCTAGAGAGCTTTTTCACCATCAACGAAT
AACACGCCCAGAAAAATGCGGCAGCAACAGGCAATAACACCACCCACTCAAAATTTTCTG
ACCAAGGTTCTAAAATAATCATCGCCCCCACAAATCCCAAGAAGGTCGCAATCCAGCGTT
TTGTATCCACCTTCTCTTTCAAAAACAGCCCTGAGCCAATAGTCACAAATAGAGGCGATG
TCATCAACAACGCAATCCCCTACCAAATGGGAATGGGATAAGCTAAAGCCATTGTCCAAC
ACTGAATACCGATTGCCGACAAAAACACCCGAAAACAGTGCATACCAAAATGCTTCGTCC
TCAACGACTGAAAAAAGCCCATATTTGCCATACTTGGCATTAAAAAGACAAAAGCAACAA
GGTATTGCACCAGAGCAATAACACTGGCATCAATTGTTGAAACGGAAGTTAATTTAGGAA
TAAGCGTATTGACACAAGCAAATAAAAAGCCTGCGGTAATAATTGCAATAGCGCCTTTGA
CGGGGTGGTGATGTGACATAACTACTTAAAAATGAAAACAAAATAAGCCACTAGCATAGC
CGAGCTATAATAAATTGCAAGTTTGATTTTCAGGTTACACATTACCAATCGATATATAAC
ATAGTAAATAATGTAATAATCTCAACCTAAAGCGTTATCGTCTAACTTCCTGAGCAATTT
GATAATCGTCAAAACTTCATCAACGGAAATCTCTATATTCCCTACGAACGACTTAATCGG
GTCAATTTTCTATTTTGTGAGGAAATTATATGAAACATCAATCAGACAGCAGCCATTTTT
CGGCAGAACGACGTTCGTTTCTCAAAGGTGGTGCTGCGTTAAGTGGGGCGGCACTTGCAG
CAAGTGCTGTTCAAATTCCAATTGCAAAAGCTAATCCAAAACCAACCGCTTCTACAGCGA
ATGAAAAACTTGTTTGGAGTGCTTGTACCGTAAACTGCCACAGCCGTTGCCCGTTGCGTA
TGCACGTTCAAGATGGAGTGATTAAATATGTAGAAACTGATAATCTTGGTTTAGACAATT
ACGGCGATTTCCACCAAGTGCGTGCTTACCGCTTGTTAGCTTTGTTTCATCTATTGAACA
CAAACTACCAACAGCGTGGCAACCGTTAGGGCGTGTAGTGGTTGCTATTTCAGGTTTAAT
TTTTATCGGGGCAATGGCAAAACTCTACCTAATCCCAACTGTGCCAACGTGGAATAGCGT
CTATACGCCAGTATCGTTTTTCTTAACGGTTATATTAGCTGGTTCTGCTTTGGCAGTCGG
CTTATTACAAGCGGTACGTTGCGGTGAGTATTTACAAAAAACCTTGGTTGGTATTGCAAT
CGTTGGGGCGATTGCCACTGCAATTAGCACCTACTTGAACTATCAATATCTCTTAGGGGT
AAAAACGGCGATATTCACTGCATTAGATCTCGTACCTGATTATCTCACTATCACCTTTAT
CCACTTTGGATTGATTATTGTCGATATTGTCTTATTGCTAGTAGCACTGAAAAAACGCAC
TACACTCATCAGCTTCAGCGGATTTGCGTTAATCCTGATCGGCGAATTACTCGGTAGAAC
CTTGTTTTACGGATTACATATGACGGTAGGATTGAAAGCGTTAGGGGGCTAACTTATATA
GCATTTCTTTCACTTCCCTTCCCTCTTACGAGGGAAGGTGGAATAGCATAACCTGATAAC
ATGTCAAAGATACTTGAATTAAACAAGAAAAATTTGACAGAAGCAAAGGCAAAGTGAGAT
GGTGGTAAGAACGCTCCAAATTACTTTGTCATCGTCCCGACCAAAAAAGTAGATTACTTC
TTCCACCCCTTCAACGCATCTGCAAAAGCATTGTTGCCAAAACTTTGACGTTCAGACTTT
TGCGAGCGGTCGGATTTGCCAAACTCTTTGCGTTTCTCACCGCTTGTATCACGTTTATCC
GTTGGCTTATCGTCCAAACGCATCGTTAAGGCAATACGTTTACGAGCCACATCCACTTCT
AACACCTTCACTTTAACCACATCACCTGTTTTCACCACTTGGTGCGGATCTTCAACAAAA
CTGTTCGACAACATTGAAATATGCACTAAACCGTCTTGATGAACGCCAATATCCACAAAC
GCCCCGAAGTTAGTTACGTTAGTGACAGTGCCTTCTAAAATCATACCGACTTTCAAATCG
CAGATTTCTTCTACGCCGTCCATAAAAATTGCCGTTTTGAACTCACCACGAGGGTCACGC
CCTGGCTTTTCAAGCTCTTTGAAAATATCGTTTACCGTTGGCAAACCAAACTGTTCATCG
ACAAAATCTTTGGCATTCAAACTATGAATTTTCGTTGAATTACCCATCAACTCACCTAAC
GTAGAAGCGGTTGCTTGCAAGATTTTTTCCACCACAGGATAGGCTTCTGGGTGAACACTT
GAGGCATCAAGCGGATTTTTTCCGCCTAAAATTCGCATAAAACCAGCACACTGCTCAAAG
GCTTTTGGTCCTAAGCGAGCGACTTTTTTCAGGTCAGAACGAGAATTAAAACGCCCATTT
TCATCACGGTAAGCCACAATATTTTGAGCTAAGATTTTCGTCATACCTGCCACACGCGCA
AGCAATGGTGCAGAAGCGGTATTTAAGTCCACGCCCACCGCATTTACGCAATCTTCGACC
ACCGCATCCAGTTTACGTGCCAGTTGCGACTGATTAACATCGTGCTGATACTGCCCTACG
CCAATCGCTTTAGGTTCAATTTTCACCAATTCCGCCAACGGATCTTGCAAACGGCGAGCA
ATCGACACCGCACCACGCAAGGATACATCAAGCTCAGGGAACTCTGTTGCGGCCAATTCT
GAAGCCGAATAAACAGATGCTCCAGCTTCACTCACCACCACAGTTTGCGGTTTATTCTCT
TTGATCTCTTTAATCACTTCTTTGGCAAAGCGTTCCGTTTCACGGGAAGCCGTGCCGTTA
CCAATCGCAATTAAATCCACATTATGCTGTTTAATCAGCTTATAAATGGTCACCATTGCA
ACGTCCATCTGTCCCGTATGAGGATAAATCGTGGCGGTATCCAATAATTTACCCGTATTA
TCGACCACAGCCACTTTCACTCCAGTACGCAAACCTGGGTCTAATCCCATCGTATTTCTT
GCCCCTGCAGGTGCAGCCATTAATAATGCGGATAAATTACGTGCAAACACATCAATCGCT
TCTTCTTCCGCTTTTTCTCGCAATGCCCCCATTAATTCCGTTTCAAGGTGCAACAAGGCT
TTGATTTTCCATGTCCACGCAATCACCTGCGAACGCCAGCTGTCTGCCGGTTGCTGACGA
AGTTGTACGCCTAAATGCTCACGAATAATCTCTTCACAATAACTTGAACGGCTACCTTCT
TCCGCATCAGGATCGGCATTCAAATTGAGCGACAAAATACCCTCATTACGCCCACGGAAC
ATCGCTAAGGCACGATGTGACGGCACATTTTTCAACGGCTCACTGTGAGCAAAATAGTCA
CGGAATTTCTCGCCTTCTTCTTCCTTACCGTCAATCACCTTGGCTTCAAGGGTGGCATTA
GCGGTCAGATATTGACGTAATTTTGCAAGCAGATCTGCATCTTCGGAAAAACGTTCCATC
AAAATATATCTTGCCCCATCAAGTGCAGATTTCACATCTGCCACACCTTTTTCTGCGTCC
ACATAGGCTTCAGCGACTGTTTCAGGCACTTGGCTAGGATCGTTCCAAAGACTATCCGCC
AACGGCTCAAGCCCTGCTTCAATCGCAATTTGCCCACGAGTACGGCGTTTTGGTTTATAC
GGCAAATAGAGATCTTCAAGCTCCGTTTTACTCTGCGTTTGTTCAATTTTCTCACGCAGT
TCATCGGTGAGCTTGCCTTGCTCTTCAATGGATTTCAAAATAGTTTGACGGCGGTCGTTT
AGCTCACGCAAATAGAGTAAACGAGTTTCAAAATGACGAAGTTGAGTATCGTCCAATCCG
CCTGTGACTTCTTTACGATAACGAGCGATAAACGGAATGGTATTTCCTTCATCAAGTAAA
GTCATCGCTGCAAAAATTTGTTCAGATCGCACCGCTAACTCTGCGGCAATAATTTGGCTG
ATTTGGTGGTTGAGTTCTGTCATTGGGTATCCTGTAAAAACACATTAAATTTACAAGGCA
TATTTTAGCAGGGAAATGGGAAAATTTCTGAGAAAAAAGAGGTTACATATTAGTATAAAA
CCTCTCATTCCGAGAGGTTTTATTGCGCTCTAATTATCTTTTCTTCGCTTTTGGATTTGG
AAGGTCTGTGATAGAGCCTTCAAATACCTCTGCTGCAAGACCTACAGACTCGTGTAGAGT
TGGGTGAGCGTGGATAGTTAATGCAATATCTTCTGCATCACAGCCCATTTCAATCGCTAA
ACCGATTTCACCTAACAATTCACCGCCGTTAGTACCCACAATTGCACCACCAAGTAAACG
ATGTGTATCTTTATCGAAGATTAGTTTTGTCATACCGTCTGCACATTCAGACGCAATCGC
ACGACCTGAAGCAGCCCAAGGGAACTTCGCCACTTCGTAGTTTAAGCCTTCTTGTTTACA
CTCTTTCTCAGTTTTACCTACCCAAGCTACTTCTGGCTCAGTATAAGCAATAGATGGGAT
CACTTTTGGATCGAAGTAATGTTTTTGTCCTGCAATTACTTCTGCAGCAACGTGACCTTC
GTGAACACCTTTGTGTGCTAACATTGGCTGACCCACGATGTCACCGATAGCGAAGATGTG
TGGCACGTTAGTTCGCATTTGTTTATCTACCGCGATAAAGCCACGATCATCAACATTCAC
ACCTGCTTTACCTGCATCTAATAGTTTGCCGTTCGGTACACGACCGATAGCTACTAATAC
TGCATCATAGCGTTTAGTATCGTTGCACGCTTTGCCTTCCATTGAAACATAGATACCGTC
GTCTTTTGCTTCAACTGCAGTCACTTTAGTTTCAAGCATTAATTTGAATTTCTTCTCAAT
GCGTTTGGTGAAAATTGCTACAACGTCTTTATCCGCTGCTGGAATAACTTGGTCGAACAT
TTCAACCACTTCCACTTCTGAACCTAAGGCTTGATATACCGTACCCATTTCTAAACCGAT
GATACCACCACCCATAATGAGTAATTTTTTCGGAATTTCTTTTAATTTAAGTGCGTCTGT
TGAGTCCCAAATACGCGGATCGTGGTGTGGGATAAATGGTAATTGAATTGGGCGAGAACC
TGCTGCAATAATCGCATTGTCGAATTTAATGGTTGTTGGGTGTCCATCGCGGTCACGAGC
AACTAGCGTATGTGGATCAGCAAAGGTTGCCTGACCTTCAACAACAGTCACTTTACGCGC
TTTTGCCATACCTGCTAAACCGCCAGTCAGTTTTGCAACTACCGCTTCTTTACCTGCACG
CACTGTGTCTAAATCAATGGTTGGTTCGCCAAATGTAATACCATTATGCTCTGCGCGTTT
TGCTTCTTCAATGATTTTTGCAACGTGTAATAATGCTTTAGACGGAATACAACCTACGTT
TAAGCACACACCACCAAGGGTTGAATAACGTTCAACTAAGACTGTTTCTAAACCTAAATC
GGCACAACGGAAAGCCGCAGAATAACCTGCTGGACCTGCACCGAGTACCACTACTTGTGT
TTTAATTTCTTGGCTCATAAAATTTTTCCTCTTATGTAGGGACACACTGCGTGTGTCCGC
GGACGCAAGCATTGCGTCCCTACAATAAGCGGTCTTTTTTGCAGAAAATTTTGCAAATCT
GACCGCTTATATCAATTACATTACTAAACGACGAATGTCCGCAAGTACACCGTTAATGTA
GCTTAAGAAACGAGCACCATCCGCACCGTCAATTACACGGTGGTCGAAAGATAATGATAA
CGGAAGCATTAAGCGTGGCTCAAACTCTTTACCGTTCCATTGTGGCATCATTTCTGATTT
CGATACGCCTAAAATTGCAACTTCAGGGGCATTCACGATTGGTGTGAAGTGGGTTGTACC
GATACCGCCTAAGCTTGAAATGGTGAAACAACCGCCTTGCATATCTGCTGCAGTTAATTT
ACCTTCACGCGCTTTCTTAGACACTTCCATTAATTCACGAGAAAGCTCAACAATGCCTTT
CTCGTTCACATTTTTAAATACTGGAACAACTAAGCCGTTTGGTGTATCTACTGCAACGCC
GATATTAATATATTTCTTAAGGGTAAGTTTTTGACCGTCTTCAGAAATTGAGCTGTTGAA
ACGTGGGTACGCTTCTAACGCTTTCGCTACCGCTTTCATAATGAACACCACTGGCGTGAT
TTTCACATCTAATTTTTGTTTTTCAGCCAGTTTGTTTTGTTCTTTACGGAAATTCTCTAA
ATCTGTGATGTCCGTACGATCAAAGTGTGTAACGTGTGGAATCATCACCCAGTTACGATG
TAAGTTCGCACCTGAGATCTTATTGATACGGCTTAATTCAACTTCTTCAATTTCACCAAA
TTTGCTGAAATCGACTTTCGGCCACGGTAATAAGCCTAAACCTGCACCGTTCGCTACGCC
ATTGCCTGCTGCTGGAGCTTTACCTGATTTCACATCTTCAAATACTTGAACTGCAGTTTT
CACATAAGCTTGAATATCTTCTTTAACGATACGACCTTTGCGACCTGTACCTTTGATACG
ATCTAAGTTTACACCAAACTCACGCGCTAAGCGACGAATCACTGGGGTTGCGTGAGCATA
AACTGCACTTGCAACCACTTGTTCTTGGCTTAAACCAGATACATTACCTGATTGTGCTGG
CGCCACTGCAACTGGTGCAGGCGCTGCCGCCGCTTGTGGAGCTGGAGCAGATGCTGGCGC
TGCACCTGCGACTTCAAATTTCATAATTAATGAGCCAGTTGAAACTTTATCGCCGACTTT
CACTAAAATTTCTTTTACCACACCTGCGATTGGTGCTGGCACTTCCATAGAGGCTTTATC
GCCTTCTACGTTGATGATAGATTGATCAACGGCAACAGTATCACCCACCTTCACCATAAT
TTCAGTCACGTTGACTTCATCGCCACCGATATCTGGTACATTGACATCAACAACTGCACT
CGCTGTCGGTGCTGCCGCTGGAGCTGGTGCAGCTTCTGCGACCGCTTGTGGTGCTAGTGC
TGAACCTGCTGCTTCTAAAACTAACATTGGTGAACCTGTGGTCACTTTATCGCCCACTTT
CACTAAAACTTCTTTTACCACACCTGCTTCTGGTGCTGGTACTTCCATAGAGGCTTTGTC
ACCTTCTACATTGATAATAGATTGGTCAGCAGCAATAGTATCGCCCACTTTGACCATCAC
TTCGGTTACGGTAACTTCATCACCACCGATATCTGGAATTTGAATTTGTTTTGACATTTT
TGTTTTTCCTTAATCATTCCCCCCTTTGAAAAAGGGGGGCAAGGGGGGATTTTATGCGTA
TAACGGATTAATACGATCTACATTTAAGCCAAATTTCTCAATGGCATCAGCAACCACTTT
GGTTTCTACTGTGCCTTCTTTCGCTAATTGACTTAATGCAGCAACAACAACATAACGTGC
ATCTACTTCGAAGTGTTCGCGTAAGTTTGCACGGCTGTCTGAACGACCGAAACCGTCTGT
ACCTAAAACATGGTAGTGCTTGCTTGGCACATACGCACGGATTTGTTCTGCGTAAAGTTT
CATATAGTCAGTTGAAGCGACTGTTGGTAAATCTGCTAACACTTGTGAAACATAAGGTAC
GCGTGGGGTTTCTGTTGGGTGTAATAAGTTCCAACGAGCCGCATCCGCACCGTCACGACC
TAATTCGTTGAATGAAGGTGCTGAGAAGACATCTGCAGTGACACCATATTCATTAGCAAG
GATTTGTGCCGCTTCACGTACATGGCGCATGATTGCACCTGAACTTAACAATTGAACGTG
ACCTTTGCCTTTACCTTCTACTGTTTCAAACTTATATAAACCTTTACGGATACCTTCTTC
CGCACCTGCAGGCATTGCTGGTTGTTCGGTAATTTCATTTAATGTCGTGAGGTAATAGAA
CACATCTTCTTGTTTTTCACCGTACATACGGTTGATACCGTCTTGAACGATAACAGCCAC
TTCAAAGGCAAATGCTGGATCGTAAGTGATACAGTTCGGGATAACGGCTGCTTGGATATG
GCTATGACCATCTTCGTGTTGTAAACCTTCACCGTTTAAAGTTGTACGGCCTGATGTACC
ACCGATCATAAAGCCACGTGCTAATTGGTCACCCGCTAACCACATCATATCGCCAACACG
TTGGAAGCCGAACATTGAGTAGTAGATGAAGAATGGGATCATCGGTTGGTTGTTTACAGA
GTATGAAGTTGCTGCAGCAACCCAAGATGCCGTTGCACCTAACTCATTAATACCTTCTTG
TAACACTTGACCATCTGTTGCTTCACGGTAGTAAGCCACTAAATCACGGTCTGACGGCAC
ATAGTTTTGACCATGTGGGTTATAAATACCGATTTGACGGAATAAACCTTCCATACCAAA
GGTACGAGCTTCGTCCGCAATGATTGGTACGATAGTTTGACCGATATTTTTATCTTTTAA
TAAGATATTTAATACACGAGAGAATGCCATTGTGGTTGAAATGCCACGTGGTTGTGCATC
TAATAATGCTTGGAATTCTGATAATGCAGGTACTTGGTACTCAATATCGAATTTCGGTTT
ACGTGCTGGTAAATAACCATTTAATTCTTTACGACGACCGTGTAAGTAGTTATACTCTTC
TGAACCTTCTGGGAAAGTTACATATTCTAAGTTTTCTACTTGTTCGTCCGTTAATGGCAA
ATGGAAGTAGTCACGGAAGCCTTTTAAGCTATCTAATGACATTTTTTTCGATTGGTGAGC
AGTATTTTTACTTTCTGCTTCAGGGATTTTATAGCCTTTTACTTGGTGAGCTAAGATAAC
AGCTGGTTTATTTGAACGTTTTGCACGTTCAAATGCTGCATACATTTTTTCTGTATCATG
AGCTCCGCGGCGTAATTTCCAAATTTCTTCATCTGTCATATCTGCAACTAATGCAGCAGT
CTCAGGATAACGACCGAAGAAGTGTTCACGTACATAAGCACCATCTTTAGATTTGAAAGT
TAAGTAGTCGCCATCAACCACTTCCATCATTAATTGTGCTAACTTACCTGACGTATCTTT
AGCGAATAATTTATCCCAGTTGCTGCCCCATAATACTTTGATGACTTCCCAGCCGGCACC
TGTAAATAAACCTTCTAATTCTTGAACGATTTTACCGTTACCATTTACTGGACCGTCTAA
ACGTTGAAGGTTACAGCTAATAACGAAAATCAAGTTATCTAATTTTTCACGACCTGCAAC
GGTTAATGCACCTTTAGACTCGATTTCATCCATCTCACCGTCACCTAAGAAGGCATAAAC
GGTTTGACCTGATGTATCTTTAATACCACGGTTATTTAAATATTTTAAGAAACGTGCTTG
ATAAATCGCATTAACTGGACCTAAACCCATAGACACGGTAGAGAATTGCCAGTATTCAGG
CATTAATTTCGGGTGTGGGTATGAAGATAAACCATCAGCAAAAGCTTCTTGACGGAAATT
ATCTAATTGCTCTGCGGTTAAACGACCTTCTAAGAAAGAACGTGCATAGATACCTGGTGC
GGCATGACCTTGAGAATAAACTAAGTCACCGCCGTCTTTATCTGTGGCTGCTTTGAAGAA
ATGGTTAAAACAAACTTCATACATGGTTGCAGCAGATTGGAAAGTTGAAATGTGACCACC
AAGATCCAAATCTTTCTTCTGGCTACGTAACACCATTGCAATCGCATTCCAGCGAACTGC
TGAACGAATACGACGCTCAATTTCTTGATTTCCTGGATAAACAGGCTGTTCAGACACTGG
AATGGTGTTTACATAATCAGTTGTTACGCCTGAAGGAAGTCCAACACCTTGTGTGCGAGC
ATGTTGCATTACTTGTTGAATAATAAATTGAGCACGCTCAGTGCCCTCTTCTTTAACTAA
AGAGTTTACTGAGTCTAACCATTCTTGCGTTTCGAATGGATCTACGTCATGTGCTAACAT
TTCTGACATAGTCTTTTCCTTTTTTTCTCTGATGAATAAAACATTGCAAAATTGTTACAA
TTTTGCCAACCGTTGAAACTTTAACCCAAAGTCCGTTATTTATTTTTGTTTTAGATCAAT
AAAACACGGCAAATAGCCCTACTGATATTCGTAGAGCTACTTTTAGGAAAGCGTCTATCG
CCTTGATTTTCAACGACTTTTTTTGATTTATCAAAAATTGTTGAAAATTTATAGACAAAT
TTGACCTCAAGATAGCAAAAACCACTTATTTTGTCTATTTTTCAAAGCCTAAAATGTTAG
CTTCATCACAGATTATTTCTTTAGGCAAACGTTTGCTTTTTGTGATACACTCCTCACCGC
TTGTATTACACTCAATCCAAAGGTACAAAATGACAACCAACATCGAAATCGCCATTGTAA
TGGGTTCAAAAAGCGATTGGGCAACTATGTCCGAAGCAACCCAAATTCTCGATCAATTTA
ACATTCCTTATCACGTTGAAGTCGTTTCAGCTCATCGTACGCCCGATAAACTGTTTGAAT
TTGCCGAAACCGCAGAACAAAAAGGTTACAAAGTGATTATTGCAGGAGCTGGCGGGGCGG
CTCATCTACCTGGTATGATTGCAGCGAAAACCATTGTTCCTGTCTTGGGTGTACCTGTAA
AAAGCTCAATGCTCAGTGGCGTGGATAGTCTTTACTCTATCGTTCAAATGCCAAAAGGCA
TTCCTGTCGGCACTCTTGCTATTGGTCCAGCTGGGGCTGCAAATGCAGGATTATTAGCGG
TACAAATTTTAGGTGCATTTAACCCTGAAATTGCACTAAAATTACGATCTTTCCGCAATG
AACAAACACAATCTGTGTTAGACAATCCAGACCCACGAATTTAAATGAGTAAAAAATTAT
TAATTCTCCACACAGGTGGAACTATTTCAATGAGCGAAGGCGAAGACGGCAAAGTATCAC
CTTCAGCTCAAAACCCACTTTTAACGGCGTTAGCTAAACTCAATCACCCTGCTCAACTTT
ATCAAGAAGCGATTTTACACGTTCCTTCGCCCCATATTACCTTGGCACATTGGCAGTTGC
TAAAAGATCGGATCGAACAGGCAGTGTTAGCCGAAGGTTATGATGGCATCGTGATTACAC
ACGGCACAGACACCTTAGAAGAAACAGCCTATTTCCTTGATTTAGCCTTGAAAGTGAATG
TTCCCGTTGCCATTACAGGGGCAATGCGTTCTAGCAATGAATTAGGCTCTGACGGTTTAA
TTAACCTACAAAGTGCTATTTTGGTGGCATTAAGTAATGAAAGCCAAAACAAAGGTGTTT
TGGTGGTGATGAATGATGAAATTCATAATGCCAAATTTGTGACCAAAACCCATACCACTA
ACGTAGCAACCTTCCAAACGCCCACATTTGGGCCTTGTGGTTTGGTTACCAAAAACCGTG
CAATTTATTTCCAACATCTGACCGCTTACGAACGCTTTCCGATTGATCGTTTGGAAAAAT
CAAACATTCAACTGGTCAAAGCCTATGTCGGTATGGATAGCTTCTTACTAGAACAACTGG
CTCAAAGCCGTTGTGACGGCGTAGTGGTTGAAGCTTTAGGGGCAGGAAACCTACCGCCAT
CTTGTCTAGCAGGGATTTCCGCCCTATTAAATGCAAATATCCCAGTGGTATTGGTGTCCC
GTGCCTTTAACGGTATTACGCAAGATGTGTATGATTATCTTGGTGGCGGTAAGCAACTGA
AACAACAAGGGGTCATTTTCACCCAAGGATTAAGCGGACAGAAAGCTCGCATTAAGTTGA
TGGTTTTGTTGAATCAAACGTTGGAAAAACCGTTGGCGGAATATTTTTAAATAATTAAAC
GTAGGGACACACTGCGTGTGTCCGTATTTCTATTGGGTACTCAATACAATATTTGTCACG
GACACACGCAGTGTGTCCCTACTATTAAGGATAACTATGCAAAAAAGCACACTCTACCCC
CCTATTTATGTTCTTGGTAACGGACAACTTGGCAGAATGTTACGTTATGCAGGTATGCCA
TTAGACATTGAAGTCCAGCCATTAGCCTTTGACGATCCCGTATTCGATCTCGCAGAAAAC
AGTTTGATTACCGCTGAAATTGAGCGTTGGGCAGAAACGCCTTTAACAAATTTATTAAGC
AACCATAAAAACTTTGTCAATCTTTCCGTTTTCGGACAACTTGCCGACCGTTTTACCCAA
AAATCATTGCTCGATCAGCTTAATCTCTCTACATCGCCTTGGCAGTTATTAAGTTCTCCT
GAGCAATGGCAGCAAGTCTTTGAAAACATTGGTGAAAAAGTGGTAGTGAAACGTCGTACA
GGGGGCTATGACGGTCGTGGGCAGTGGATTGTCACTAAAGATAATGTCGAACAAATTACC
TCTGATTTATTTGGTGACGTAATTGCAGAAAAATTTATTCCCTTTGATGGCGAAGTTTCC
TTAGTGGGTGCAAGGTTCCGTAATGGCGAAACTCACTTCTACCCTGTAACCCATAACTTA
CAACAAAACGGCATTTTGCGTTACAGCGTTGCGGATATCACGCTACCCCATCAGCAAATA
TTCCAACAACAAGCAGAACAAATGCTCTCTGCGATTATGCACGAACTCAATTATGTTGGT
GTAATGGCAATGGAATGTTTTGTAGTAGGCGAAAAACTGCTGATAAATGAACTCGCTCCA
CGCGTACACAATAGTGGACATTGGACGCAGTTAGGCTGTTCAATCAGTCAATTTGAATTG
CATTTGCGTGCATTACTTGATTTACCAACCCCAGAGCTTAAACCTATTGCACCAAGTGTA
ATGGTGAACCTTATTGGGATCGAACATCATAATGAATGGTTAGATATTCCATTTAGCCAA
CTGCATTGGTATGGAAAAGAAGTTCGAGCAGGCAGAAAATTGGGGCATATTAACCTTTGC
CACCCTGATAAAACCGTTATCATTGAAAACTTGCAAAAACTCAAACCTTATCTCTCTGAG
GATTTTTATTCGGGGTTGGATTGGGTAAAAAATATCATCGAACATACGTAATTTCGTTAG
CCATTAAGAAAGTTTTTGTAATTTCGTCAAAACTTATAATAATATACTGTGTTTCTACTT
ACATTTCATATTTAAGGAATAAAAATGGTTATATTACATACTAATCTTGGTGATATCAAA
ATTATGCTAAATTTTGAGAAAGCACCTATTACTTCTGCAAATTTTGAGTCTTATTGTAAA
GAAGGTTTTTACAATAATACTATTTTCCACCGTGTTATTGATAATTTCATGATTCAAGGT
GGAGGTATGGAAGTAGGAATGATAGAAAAACCAACCAGAGAACCAATTAAAAATGAAGCA
AGTAACGGTTTAAGTAATAAACGGGGTAGTATTGCGATGGCTCGTACAGCAGATCCTCAT
TCAGCCACCTCACAATTTTTCATTAATGTTGTAGATAATGCTTTCTTAGACTACCGAACA
AAAGAACTATTTGGCAAAACTGTAGTTCAAGAATGGGGGTATGCTGTTTTTGGAGAAGTT
GTAGATGGTATGGATATTGTAGATAAAATAAAAGTTATCTCTACACATAATTATGGATGG
CATACTGATGTCCCTAAACATGATATAGTCATTACTTCTGTAAGTATTGAATAAATCACA
ATGTCCTCTATTCCTCTCTCAATCTAATTATTTTCTACTTTAAAATAATCGTGAGTAATT
TATGAATAATATTGATCAACAAGAAGTGGAGAAATTTGAAAAAATGGCAAAAACTTGGTG
GGATCCTCAAGGAGACTTTAAGCCTATTCATCTACTTAATCCACTAAGGCTTGCCTATAT
CAATGACAAAACAAATGGGCTATTTGGAAAAAAAGTACTTGATATCGGATGTGGGGGAGG
AATTCTAAGCGAATCAATGGCTGGTTTAGGAGCTATTGTCACTGGCATTGATATGGCAGC
AGATGCTCTACTAGTTGCTAGACAACATGCAGAATCTAATCACTTAAATATTTGCTATCA
GCAAATTACTGTAGAAGACTTTCTAAAACAACATTGTATAACGGATACTGAAAAATTTGA
TATTATTACCTGTATGGAGGTGCTTGAACATGTACCCAATCCTCATTCTATTATTCAGAG
TTGTAAGAATTTATTAAAGGAAGATGGTTTACTCTTTATTTCAACCATTAATAGAACAGC
GAAAGCATACATGTTGATTATTATAGGCGCAGAATATGTTCTCAAAATGCTTCCTAAAGG
CACTCACAATTTCGAAAAATTTATTAAACCCTCGGAGTTGCTAAGATGGTGCTCTCAAGA
AGATTTTGAATGTAAAGAAATCGTCGGATACCATTTTAATCCTTTAACAAAGAATTTTTG
GATCAATAAGGATATAAATTGTAATTATATTGCCGTACTACAAAATAGCTAAAACTAGCT
ACAGTAATGGCAAAAAGAGAAATGATAAAGTATTAAGTCAATAGCATAAAAGGCATAGTA
GACAAAAGTGTTGGTAAAAAGTGGGCTAAAGCCTTATAGTACAAGGCTTTAAGCCCACTT
TTTGAAATATGAACAAAAAACTGTCCTTTTTGCCTTAAGCACAATATCCAAAAGCATGGA
AAGAAAAATAATATTCAGAGATACTTTTGTTCGTCCTGTCATAAAACCTTTTCTTCCACA
AATAAATTAAATCCAATAGATATTAATGCCATTGTTAAAATAACAATGGCATTGAGCATG
AAATTCTAATTTATAGGTGCTAGATTACCACACAAAACTTACCCCTCCTCCAATCGCAGT
ATCCCGCTGAGTATTACTGCCAACAGACGCTCGAATAAGCCATTTGCCATTATCAGAAAT
TCTGGAATAACCTATAGCATAGGCAGATTGCCCGCGATATTGTGCATTAGAAACAGAAAT
AGCACTTTTACCTGGTAAAAAAATTTGTGGCAAATTAGCCATCGCTACAGCAGAAGCAAT
ACCCGCTCTTGCATTAACATCAACACGACCAATATCTCTTGATAATTGATTAAATCCTGT
ATTCACAGAAGAAACCACTTTGTTGAGCTGACGAACATTCACAATATCGCCCTCAGCACT
ACCATCTCCAACGTTGGTAATTCTGGCGCCATTCATATTTACAACTGGATTTCCTTGCTT
ATCTTTACCTAAAGATACTTTCGTATCGCCATTACTAATTGAAGTAATGTCGCTTAAATC
TCCAGACACGCTCACATTGTAAATATTCTGACCATTTGCACCCGTTTTTGAAGTCACTTT
CACATTTTTACCCGCTTCAACTTCAGTTCTTGCGGCTGCTGTTGCGGTATTAATTGCTGC
CGCAACTTCATCTTTTGTCAATTTCAACTGTTTAACATTAACAGCGTCCGTATCTGCTAC
CCCTTTAGCCACATTACCCAACACCATCGGAGCTTCATTCGCCAAATTCACTTTTACCGC
TAATGGCTTAAGCGTAACACTACCATCTGGATTTTGTGTTTTAGTTGAGAATTTACCTTT
AGCATTGACCACTGGAATTAACTTAATCGAACCATCTTTAGCAGGTTCTTCCAAATAGAA
ATTACCGCCCATATTGATAATTGATTTGCCGTCTTCCGTTGCATACTCCATCGGTAAACC
GCTGACACTCACATTTCCTCGCTCACCCTTAGGTCCCTGAGCACCCGCTGTTCCCTGCGG
TCCTTGTGGTCCCGTTGGACCCGTAGGTCCTTGAATACCTTGTTCACCTTTAGGACCCTG
TTCACCCCTAGGCCCTGCTGGACCCACTGGACCAGCTTCGCCTCTATCGCCCTTAGGACC
TGCTACCCCTGGAAGCCCTTGTTCGCCTCTATCACCTTTTGGACCTTGTATGCCCTGAGC
ACCCGCAGGGCCTTGAGGGCCCTCTGGTCCTGTTTCACCACGGTCACCCCTATCGCCTTT
TGCTCCTGCATCTCCTTTTGGACCTGCAGGACCAGGTGCACCTTGTGGTCCAGTTGGACC
TACTGGACCCCCAAGGCCAGGTTCACCTTTCTCTCCCCTAGCACCTGGAGCTCCATTATC
TCCTTTTGGACCTCGTGGTCCCGCTGGACCTACTGGACCCGCAGGGCCAGCTGCACCTGC
AGGGCCTCGCTCACCCTTAGGTCCCTGAGCACCCGCTGTTCCCTGCGGTCCTTGTGGTCC
CACTGGACCAATCGGACCTGTTGGACCAGCTTCGCCTTGTTCTCCCCTAGGACCCTGCTC
GCCTCGCTCTCCCGCTGGGCCTGCCGGACCAGGTTCACCTTTCTCTCCCCTAGGACCTGG
AACTCCATTATCTCCTTTTGGACCTTGTGGTCCTGTTGCTCCAGCAGGACCAGCTTCGCC
TCTAGGACCCTGCTTGCCTGGCTCTCCCGCTGGACCAGTTTCACCTGCAGGGCCTCGCTC
ACCCGCAGGGCCTCGTGGTCCCGCTGGACCCGCAGGACCAGCTTCGCCTCTAGGACCTGT
ATCTCCTTTTGGACCTGCATCTCCTTTAGGACCCGCAGGTCCTGGATCGCCTTTATCCCC
CTTCTGTCCCGGAGTACCCGGTGTTCCTTGCGGTCCTTGTGGTCCCGTTGGACCCGGTTC
ACCCCTAGGCCCCGTTGGACCCTGCTGGCCTCGCTCTCCCGCTGGGCCTGCCGGACCCAT
CGGACCTTGAGCTCCTTTTTCACCTTGTGGTCCTCTTGCTCCAGCAGGACCAGTTTCGCC
TTTTGCTCCTGCCTCTCCTTTTGGACCCGCAGGGCCAGTTTCACCTCTTAGACCTTGTTC
GCCTTTATCCCCCTTAGGACCAGGTGCACCTTGTGGTCCAATTGGACCTGCTGGACCCGC
AGGACCAGTTTCACCTTTATCTCCCCTAGGACCCTGCTCGCCTCGCTCTCCCGCTGGGCC
TGCCGGACCAGGTTCACCTTTCTCTCCCCTAGGACCTGGAACTCCATTATCTCCTTTTGG
ACCTGCATCTCCTTTAGGACCCGCAGGTCCTGGATCGCCTTTATCCCCCTTCTGTCCCGG
AGTACCCGGTGTTCCTTGCGGTCCTTGTGGTCCCGTTGGACCCGGTTCACCCCTAGGCCC
CGTTGGACCCTGCTGGCCTCGCTCTCCCGCTGGGCCTGCCGGACCCATCGGACCTTGAGC
TCCTTTTTCACCTTGTGGTCCTCTTGCTCCAGCAGGACCAGTTTCGCCTTTTGCTCCTGC
CTCTCCTTTTGGACCTGCAGGACCAGGTGCACCTCGTGGTCCCGCTGGACCTACTGGACC
CGCAGGGCCAGTTGCACCTCTCTCACCTGTATCACCTTTCGGACCCTCTGGCCCCCTAGG
ACCAGCTGCACCTGCAGGGCCTATTTCTCCTCGCTCACCCGCAGGGCCTTGTTCACCTCT
TAGACCTTGTTCGCCTTTATCCCCCTTAGGACCAGTTTCACCTTGTGGTCCAATTGGACC
TGCTGGACCCACAGGACCAGGTGCACCTTGTTCCCCCTTAGGACCCTGCTTGCCTGGCTC
TCCCGCTGGACCAGTTTCACCTGCAGGGCCTCGTGGTCCCGCTGGACCCGCAGGGCCAGC
TTCGCCACGTTCTCCTTTTTCACCACGATCTCCTTTTTCACCTTTCTTGATAGTGTCACT
CGAACCATCTGTATAGTTAATTTTTAGATTGCCATCTGGTTCATTTTCCGTACTTTGAAT
TAACTTACCCATAGCGGCAATCTTATCAATTTTATCTTTGAGGTCTTTATCTAATTTAAC
CGTAATCGTACTGCCATTAACATCGGAAGTAATACCATTTTGTCCTTTTACAGTGAGCAT
ACCACTCCAAATGCCTACCTTGCCACTACTGCCGTTATCGCCTCTTATTTGCATGGTGAG
CGATTGAAGCTGTGCCACGTTTACTGCATCGGTTAATTCTTTACCTGCCGCCACATTGAC
GATTTGGCGTTTGATTGGTTTATTTGAATTCTTCCAAGCAACACCGCTACCAACAGAAAC
CGCACCAATCTTATTACCATCAACCCTTTCTGTGGATTTAAAGCCATTCTCAACAGTGCT
TGCTCTCTCTGTCACAGAAAAAGTTTGTTTTGCTCCTTCAATACCCCCTTCCGTATCTGC
TCTAGATAAATAACCCAATGCAACACCACCGATAACGTTAACAGATGAATTGTTACCCAA
TGCAGTGCCTCTATTTTGATTTGCAATAGCATTTTCACCGACTGCAACAGAGCCTATTGC
TCGTGCTTGTGCTCCATAACCATAAGCCGCAGAATAACCGAATGCTTCTGCAGTTGCCCC
AACGACTACGGCATTGGGTTGGAAAAGGACTGCTTCAGCTTGATAACCTATCGCAATAGA
AGTCCTACCTTCAGCTTTTGCGTACCGACCGATGGCAATAGAACCAGGCCCAACGTGACT
CCCTTGACCAATACCAATAGTACCATCGTCAGCTGATTCATTCCTTCCGGGTCCAGAACC
ATCTTGAAAATATGCAGCTAAACCTACTGGACTAAAAAATATACCTAGTAATACTAGACT
TAAAAAACTTAATTTAAATTTATCTTGCTGTTTATCTAAAAAATAATCTGAGGTGCATAC
TTGAGCTCTTTTATCCGTGTAAGCGGATGTTTTGGTGTGAGACTTTACTAACTCAGACAC
AACCACCCAAGCCTGTTGAGCATGACTCCAAATAACTCTAAATATTTTATTCATAATAAA
ATAACCTTCTCTACTGTTTTTCCTAATAAAAAATCATAAACCTTTATTTACATTTTCAGG
ATGTACAAATTTGCCCTTCCATTGTAAAAAAAAAAACAATGTAAAGATAAAATAACAGGA
ATTTTTCAACTTTTATCAATATAAAGTTAGAAATAATAGGCGGAAATCTAATGAAAGCGG
TGATTTAGATAAGGTATCTATTAAAACTAATACACCAAATTCACGACCAAAGAAGGTCAC
GTCTGAAATAATATTGAGATAGGTTTGTTGTAAAGGAATTAATTTAGCTTTGGGGGATTT
TTCAATATAACGTTGAATAGTTCTAATGGAACAGTGATATTTTTGGATATTGTTCTTAAG
GCAAAAAGGACAGTTTTTTGTTCATATTTCAAAAAGTGGGCTTAAAGCCTTGTGTTATAA
GGCTTTAGCCCACTTTTTACCAACACTTTTGTCTACTATGTCGCATACCAAATGCTTAAA
AAGTGATTGAAGTAGACTAATCCCAGTATAATCTACTTCAATATTTTCATTATCTTAGTG
CACTCTTCAATGCTTCTGCTTTATCCGTTTTTTCCCAAGGGAAATGCTCACGACCGAAGT
GTCCGTAAGCGGCAGTTTCACGATAAATCGGACGGATTAAATCTAACATTTTGATTAAGC
CGTATGGACGTAAATCGAAATGTTCACGCACTAAACGCACTAACACTTCATTACTCACTT
TACCAGTACCGAAGGTTTCCACCATAATTGATGTCGGCTCTGCAATACCAATAGCATAAG
AAAGCTGAATTTCACAACGATCTGCTAAACCTGCTGCGACAATATTTTTCGCAACATAAC
GTGCAGCGTAAGCAGCTGATCTATCCACTTTTGACGGATCTTTACCCGAGAAAGCCCCGC
CACCGTGACGAGCTGCACCGCCGTAGGTATCAACGATAATTTTACGCCCGGTTAAACCAC
AGTCGCCCATTGGACCGCCGATCACGAAACGACCTGTCGGGTTGATAAAGTATTTGGTGT
TTTGGCTTAACCATTCGCTTGGCAATATTGGCTTGATGATCTCTTCCATCACACCTTCAA
ACACGGTTTTCTGATCAACGTGTTCTGCGTGTTGGGTTGAAAGCACTACTGCATCAATGC
CTTTAATTTTGTTATCTTCGTAAATAAAGGTTAATTGGCTTTTCGCATCTGGGCGTAACC
AATCTAATTTGCCTGACTTACGCACTTTCGCTTGTTGTTCCATTAAGCGGTGAGCGTAAG
TGACTGGAGCTGGCATTAACACTTCCGTTTCATTTGTCGCATAACCGAACATAATCCCTT
GGTCGCCTGCACCTTGCTCTAACGGGTTAGCACGATCTACACCTTGATTGATGTCTGGCG
ATTGTTTACCGATAGCATTTAATACCGCACAAGAGTGTGCATCAAAGCCCATATCTGAAT
GGGTATAACCGATGTCGCAAATCACTTGGCGAGTTAAGTTTTCAATATCCACCCAAGCAG
AAGTGGTGATTTCACCGCCCACAAGCGCCATACCTGTTTTTACATAGGTTTCACACGCTA
CACGTGCTTTCGGGTCTTGTTTGAGGATTTCATCTAATACTGCATCTGAAATTTGGTCTG
CGATTTTATCTGGGTGACCTTCGGATACAGATTCTGAAGTAAATAGATTGATAGCCATAA
TTATTCCTTGTAGGGTACGCAACTAACGCACCATGATTGTTATTTGGTGCATTAACGCAC
CCTAAGAAATTCAACAAGCAGTAAGATATTGCAAAAAAATACGACAATGCTTACCGCTTG
TAAGAAATTTGTTTTAGAAGTTTTTCCGTCTAGATGGCTATAATACGTTGTTTAAGTAAT
AATGACAAATATTTTTTGAATATTTATGCTTTCTAAACATAGAAATAATTCTCTAGCTCT
TAGAAGAAAAAAAGGGGAGGACCATTTATGAAAATCTCTTAAGAAATATAGGAACAATAG
TATATTTATTGCTTTTTTCAAAAATCACCTTAGAATGTCTAAGTTATTTATTTCTACAGG
AGTATAAAAATGGGTACACTAGGCTATGCATTATTAACAGTCGTTGGTGCATTGGGCATA
ATCGTGATGTTTGCAATCAACATTTTCTAATGTTGCATTTTATGAAATGGTGAGTTGGGT
AACTGGCTCACCATTTTTATTTATGGGATAAGCTATGTCAAAAATTACCTTTGCTTCTTT
AAATTTTAATCAATCCAATACCCCTGTTTCAGCACAGTTTGATGATATTTATTTTTCTAC
ACAAGATGGGCTGGCGGAGAGCCATTATGTCTTTCAAGAGGGTAATCAACTGTGGGAAAA
ATGGCAACGACACCCCCGATCTTTCTTTGTGATTGCCGAAACGGGCTTTGGAACAGGACT
GAATTTTTTTGCAGTGGCAGAAAAGTTTAAGGAATTTTTAGCGGAATATCCGACTTCACC
ACTTAAACGGCTCTATTTTATCTCTTTTGAAAAATTTCCGATAAAAGCCGAACAATTACA
GCAAATTCACCAACATTATCCGCAATTTGCAGATTTTTCCACGAAACTTATCGCTTGTTG
GCAACCTAGACAGGTTGGGTGTCAGCGTTACCATTTTGAACAAATTTACCTTGATATTTG
GTTTGGTGACCTATTAGAGAATTTGCCACAACTGGGCGACTATTATAACAATCTGATTGA
TTGCTGGTTTTTAGATGGCTTTTCGCCCGACAAAAATCCTGAAATGTGGAACGAAAGCCT
TTATCAGCAAATGTTCCGCCTAACACAAGCGGGCGGATCTTTTGCGACTTTTACCGCATC
AAGCAATGTCCGCCGTGGATTGCAAGCGGTCGGTTTTGAAGTAAAAAAACGCAAAGGCTT
CGGCAAAAAACGAGAAATGCTGTGGGGCGAGAAGCCTGACAATCAAACAGAAAACAGCAT
TCGCTTTCCTTATTTTTATCAATCTAACCAAACAGAGAGCGATGATGTGGCGATTGTCGG
TGGCGGTATTGCAAGCCTTGCTGTTGCCTTGTCTTTGCTAGAACGGGGCAAACAGGTCAC
ACTTTATTGTAAAGATGAACAGTTAGCAAAAAATGCGTCTGGCAATTTACAGGGGGCGAT
TTACCCACAGTTAAGCGACGATGATGAGCGAAATGTGCGTTTTTATGTGCATAGCTTTGA
TTATGCGTTGCAACGTTTTAAGCAGTTGGCTCAAGCGGTCACATTTGAACACGATTTTTC
AGGGGTGGCATTGTATGCTTATAACGATAAAACCGCACACAAACTGCAAAAAATGGCGGA
GCAAGGTTGGGATAGCGAACTTTATCAACTCTGCTCAGCTCAAGATTTGAGTGAAAAAAT
AGGCTTAACGGTACAAAATGGTGGTGCTTTTATTGCTCAGGGCGGTTGGCTTTCACCTGT
GCAGTTTGTGCAAAATGCCTTTGCTTTATTGCAACAACGAGGCTTGAAGGTGGTGTTAAA
TCATCAGGTGGAAAATCCTGTGTGGCTTGCAGGAAAATGGCAATGGCAACATCAAGGGCA
AATCTTTGCCCATCAAACCTTAGTATTGGCAAACGGGCATTTATTAACCGATTTTGCTCA
GAGCCACGGTATTCCCCTTTATCCTGTGCGTGGGCAAGTCAGCCAAATCCCAACGACAGA
AGCCTTGTCGAAGTTAAAATGTGTGGTTTGTTATGATGGCTATTTAACGCCGATCTCAGC
TCAACAGACCCATTGTATCGGGGCAAGCCATTTAAGAGACAATGCCGATGAACAGTTCAG
TTTAGTGGAACACGAGCAAAACATTGCAAAACTTCAGCAGAATTTGACCGCTTGTGAATG
GACGCAACAGATTGATTTTTCAGGAAATCTTGCCAAAGTCGGCATTCGGGCGGCATTTCG
AGATCGTGTGCCGATGGTGGGGGCTGTGCCAGATTTTGAAGCACAAAAAACACAATATGC
CAACTTGTATAATCAACTTCGCCGTCGAGAGCCGATTGAAACTGCCAACTGCTATCCAAA
TCTCTATTTAGTGGCAGGGCTTGGCTCACGAGGTTTAACCACCGCCTTTTTATTGGGCGA
GTTGTTAGCCAGCCAAATTTGCGGTGAACCGCTTCCCCTTAGCCAAGATATTTTGCAAGG
GTTAAGTACAAATCGAACGTGGATACGGAATTTGTTGAGGGGAAGACAGATAACATAAAG
GGCCAAATATATAGGCATAATAGACAAAATAGTTGCTATGCCCCCAATGAAAACAACTTT
ATTTGTTCAGGCCCCTATCAAAAGTACTTTTGGGTTTCAAGAGAAAGTAACTTTATGGGG
CTTATCAGGCGGGATTATCAATATCAATAAATTCGACCTCTAATCCATACTCTTTTGCCA
GCCATTCACCTAAGGCTTTCACGCCATCTCTTTCGGTTGCGTGGTGTCCGCAAGCAAAAT
AGTAAATGCCTTGTTCTCGTGCCGAATGGGTCGTTTGCTCTGAAATCTCACCGCTAATAA
AGGCATCAATCTGTTTATTTGCGGCTAAATCAATATAACCTTGTCCTCCACCGGTACAGA
TAGCCACGGTCTTAATTAATTTTTGTGGAAAATCTGCAATAAATTCGTCACATAAAATCG
GTTTACGCTTAAGAGCTTTTTCTAGTCTGTTCGCTAACTCTTGTGCTGAAATCGCTTCAT
CTAATTCACCATAGACGGGAATAGAGAGAGCTTTATCTTCCAAACCTTGTAAGTTTTTTA
CCCCAATATGTTTTGCAAGTTGAGCGTTGTTGCCTAATTCCGCGTGCATATCAAGGGGAA
GATGATAGCCAAACAGATTGATGTCGTTGACTAGCAGTTGTTTGATCCGCTTTCCTTTCA
TACCACGAATACAAGGGTTTTCGCTTTTCCAAAAATAGCCGTGATGAACAAGGATTGCAT
CGGCTCTTTTCGCAATAGCCTGTTCAATTAAGGGTAAACTAGCGGTGACACCTGTGATAA
TTTTGCGAATTTCACGACGACCTTCGACCTGTAAGCCATTTGGAGCATAATCTGCAATGG
CTTTACTGTTGAGTTTTTCATCAAGAATTTGTTCAAGTTGTAGATTAATGAGCATTGTCA
CTCCTCTAGGGTGATCTTTTATCTAGGATATAGATGCATACGCCATACATTTAGCGAAAT
AATTTATTGCTTAAAAGTCAATACGTTATAAGTAATTATAAATTTAGATATGGAGGCGTG
TACCGGAGTCGAACCGATCTACATGGATTTGCAATCCAGTGCATAACCGCTTTGCTAACA
CGCCCTAAGAAAATATATTGGAGCGGGAAACGAGGCTCGAACTCGCGACCCCGACCTTGG
CAAGGTCGTGCTCTACCAACTGAGCTATTCCCGCATTTGAATTGTTCTTGGAAACGGTGT
GCATTCTACCTATTTCTAAATAAGTGTCAAATATTTATTTTATAAAACAAAATTAATTGA
TGAAAAAAAGGGCATTGATTGTGTTTATCTCAATAAATGGTTAAGCGGCTGAATAGTCAC
TTGCTCACCTACGGCAACATTGCCACGTTCTTGCTCAAGCACAATAAAACAGTTGCTTTC
ATTAAACGCACTAAAAATATGCGAGCCTTGTGTTCCAACGGTTTTTACTTCAAGTTGCCC
ATTTTCATTCGCATAGAAAAAGCCCCGTTGGAAATCTTGGCGACCAACAGCTTTCTTGAG
TGGAACTGCGGTACAAGCGGTCAGATTTGATGAAAAGTTTGCAATATGTTCATCGGATCT
ACCCGCTAGTTTCAATAATGCAGGCTGAACAAGTTGATAGAAAGTGACTAAAGCAGACAC
AGGATTGCCTGGTAAACCAAAGAACCACGCTTTTTCCAATTTACCAAATGCAAAAGGTTT
ACCCGGTTTCATCGCAATTTTCCAAAAACCGATTTGCCCAAGTTTTTCCAAGATATCTTT
GGTGAAATCCGCTTCGCCAACGGACACACCACCACTTGTGATTAACACATCGGCGTTTTG
TTGTGCTTCGGTAAAGGTCTTCTCAAACAGACTAGGATCATCAGGCAAAATGCCGTAATC
GACAATTTCACAATGCATTTTTTCCAGTAAAAGGCGGACGGTAAAACGGTTGGTGTCGTA
AATCTGTCCTTCTTGTAACGGATTTCCAACAGACACTAATTCATCACCTGTTGAAAGAAT
AGCGACTTTCAAACGTGGATAAACGGCAACTTTATCAATCCCTAGCGAAGCCAATAGCGG
TAGGCTTGCTACATTTAATAGGCTACCTTTAGCAAGAACCAATTCCCCTTGCTTCACATC
TTCACCAATACGACGGATATTATCCCCCAATTTCTTCGGTAAGCGATTAATGGTGACAGT
ACCATCGGCATTCAGCGTCGTATCTTCCTGCATCACTACGGCATCAGCTTCCACTGGCAC
TTTTGCCCCCGTCATAATTCGTACACAGCTTCCTTGTGGCATTTCAGCTAGAAACGGATT
ACCTGCAAAGGCTTTACCTGCGATTTGTAGCGTAGTGGAATGTTCTAGATCTGCCATTCG
TACCGCATAGCCGTCCATTGCAGAGTTATCAAAATTCGGCACGTTAATCGGTGAGAAAAT
ATCCTCGGCACAAATTCGGTTTACCGCTTGATCAAGCGGAATAATCTCTTGTGATGTTGG
ACGTGGTAGTTGGTTTAGCATCGTGTCGAGTGCTTGAGAAAGTGGAAGTAAAGACATTGG
GTGTTCCTTAATATAAGTAGTAGGGGCACACTGCGTGTGTCCGCCAAATTGTGAGGGGCA
GTCTTTTTTAAATGGACACACGCAGTGTGTCCCTACATCTATTTATGACATAATTTTGTT
GTAAGTAATACATCACCCCATCTGCGCCTGTGTAATAAAATCTTTCAACCCGAGCAAAAT
ATTATTAATAGCAACCGCAGAAAGAATTAAACCCATTACACGACTAATAATCGCCGCCCC
TGCGTGTCCGATAAAATGTTGAATACGGTTTGCCACTAAAAAGAGAATATAGGTAATTAA
CAGTACAGATAACATAATCCCCGTGGTAATCACCTGATCACCAAAACTATAACGATGATT
ATCCGTCAATAACACCACCGCCATCATTGCACCTGGTGAGGCAATTGACGGCACAGCCAA
GGGATAAACCGCTAATTCATGTAAATTGCTGCGCATTTTTATTTCTTGATCCGGTTTACT
TTCACCAAAGATCATCGTTAAGGCGAAAAGCAACAAAACCAATCCTCCGGCAATTTGAAA
TGCCGATAAAGGGATCTGCATCGCATCAAGTAGCCATTGACCTAACACCAAGAAAAAGAG
TAAAATCCCAGCCGCAATTAAAATCGCATTACGGGCAATCTTACGGCGATCTTCTGGTGA
TAAACCAACGGTTTTTGCCAAATAAACTGGAATGGAGCCTATTGGGTCGATGACCGCCCA
AAGAACAACGAATTGGACAACTAACGAATCAAACATTTACTTTTCCTTATAAAACAAAAT
CTTCGTTATTGTGCAATAAATTTACCTTAAAACCAAACAACTTATTTAATTTTCAATGAT
TTTTTTTACAGATTTAACCTTAAAACGTGGTCAAACCATCTTACTTGAACAAGCAAATGC
AACTATTCATACAGGGCAGAAAGTCGGCTTAATCGGCAAAAATGGCTGTGGTAAATCGTC
ACTGTTTGCCTTATTAAAAAATGAACTACAAGCAGAAGGCGGTGATGCCAGCTATCCGAA
AAACTGGTCGATTGCGTGGGTAAACCAAGAAACACCCGCATTAGATATCTCTGCGTTGGA
TTATGTAATCCAAGGTGATCGGGAATATACCCAACTCACTGCCCAACTTGAGCAAGCCAA
CCTTGAGAATAACGGCAATTTGATTGCCACCTTACACGCCCAACTGGATACCATTGACGC
TTGGACAATTCAATCTAGAGCTTCAACTCTACTTAATGGCTTAGGTTTTAGTACCGAACA
GCTTCAACTGCCAGTAAAATCCTTTTCGGGCGGTTGGCGAATGCGGTTAAATTTGGCTCA
AGCTTTAATTTGTCGTTCCGATTTGTTGCTACTTGACGAGCCAACCAACCACTTAGATTT
AGATGCTGTGATCTGGCTTGAACGCTGGTTAAGCAACTATCGTGGCACCTTATTGCTCAT
TTCCCACGACCGAGATTTTCTCGATCCGATTATCGACCGTGTCTTGCATATTGAACAGCA
AAAACTGTTTGATTACACGGGCAATTACAGTTCGTTTGAAATCCAACGAGCAACGAAACT
CGCTCAACAAAATGCAGCTTACCAGCAACAGCAGCAAAAAATCGCCCATTTGCAGAAATT
TATCGACCGCTTTAAAGCCAAAGCCACCAAAGCAAAACAGGCTCAAAGTCGTGTCAAAGC
CCTTGAAAAAATGGAACTGATTGCCCCAGCTTATGCCGACAGCCCATTTTCCTTTGAGTT
TAGAGAACCACTTTCACTGCCTAACCCTTTGTTAATGATGGAAAAAGTCAGTGCAGGCTA
TGGGGAAAGAACCGTGTTGCAATCGGTCAAACTTAATCTTGTACCAGGTTCTCGCATTGG
TTTATTAGGGCGAAACGGTGCAGGGAAATCCACCTTAATTAAGCTACTTGCAGGCGAAAT
TCAAGCACAATCAGGGCATACGCAACTGGCAAAAGGCGTTCAACTTGGCTATTTCGCTCA
ACATCAATTAGACACCTTAAGAGCAGATGAAAGTGCCTTGTGGCATTTAGCTCGCCTTGC
CCCTGAAAAAACCGAACAGGAACTACGCAACTATTTGGGCGGTTTTGCGTTTCACGGCGA
TAAAGTCAAACAAGCGGTCAATTCTTTCTCTGGCGGTGAAAAAGCTCGCCTTGTGCTTGC
GCTTATCGTATGGCAACGCCCGAACTTACTGCTACTCGACGAACCGACCAACCACCTAGA
TCTCGATATGCGTCAAGCCTTAACAGAAGCGCTGACACAATATGAAGGATCGTTGGTGAT
CGTATCCCACGACCGTCATTTATTACGCAGTACCGTCAATGAATTTTACTTAGTTCACGA
CGGCAAAGTGGAAGAATTTAACGGCAATTTAGAAGACTATCAAAAATGGCTAAATGAGCT
AAATGCTCAGTTGGAATTTGCAAAAAAAGCAGACAATCCGACCGCTTGTAACAATGAAAA
CAGTGCGGTAAACCGCAAAGAGCAAAAACGCCAAGAAGCCGAATTACGCCAACAAGCTGC
CCCACTTCGTAAAAAGCTGACGCAGTTGGAAAAAGAGTTAGAGAAGCTCACCGCTAGTTT
AACAACCCTAGAAGAAACGCTGGCTTCCCCTGAAATCTATGATGCAGAAAATAAAGCCAA
ATTGACAGACACTTTGGCAAAGCAAGTGGCAACCAAAAAACAGTTGGAAGAAGTTGAAAT
GGAATGGCTGGAAGTTCAAGAGCAGTTGGAAGTATTGATGAACGGATAATTTAAAATATT
AGCATAGTAGACAAAAGTGCTGGTTTTAATTATTTCCTTTAATTATCACCAACATTTTGG
TCTATTATGCCAAATGTTTTCGTAGCAACTGTGTTCACACACAAAAAAGTTATTCAACAT
CCAACTGGGTTTCGTGGCTTTGTTGCAAACGATTTAGCTCTGCTACTCGCATATCGACAA
GCTGACGACGGCGAACCACAAGGGCTTTTTTAAGGGGCTTAGTTTTTACTGAACCAGCAA
CGATTTTGTCTACTATGCCGAAAGATAATACAATTTGAGAATAATAAAGGCAGAAGATAC
CCTCTGCCTTTATTAGAAAACTACAGTTTGCCTTCTGCTTCTCGGCTTGCAACTGCATCG
CCTAAATCCTGATTATCCACAGATTTTTCTTCAGGTTTATCATCTTGAACCGTTGATGCT
TTATCTTCATCATCGTTCCCCGAATTGCTCCAACCTGACGGCTCACCAACAGGTCTGCGG
TTCATTAAATCATCAATCTGTTTGCGATCAAGCGTTTCATATTTTAATAACGCATCTTTC
ATTGCGTGTAAGATGTCGATATTATCTAACAATGTCTGCTTCGCTCGCTCATAGTTACGA
TCAATGATTTTACGCATCTCTTGGTCAATCAATTTTTGCGACGCTTCGGAAACGCCCTTA
ATTGCCCCCATTCCATCTTCATTTTGATAGAACAATGGCCCTAGCTCTTTTGAAAAGCCC
CATTGCGTTACCATTGCTCTTGCAATTTGTGTCGCACGGTGAATATCTGATGAAGCTCCT
GTGGTAATTTTATCTTCACCAAAAATAATGCCCTCAGCGATACGCCCTGCAAATAAGGTA
GAAAGTTGGCTTTCTAATTTAGTAAAGGTTTCACTAACACGATCTCCCTCAGGTAAAAAC
TGTGCAAAACCTAATGCTTGCCCACGAGGTACAATGGTCACTTTATTAAGTGGATCGTGT
TCTGGCATTAAATAACCTACAATCACGTGTCCCGCTTCGTGATAAGCCGTATTGATAATC
TCTTTTTCCGTCATTGTATTTGAACGACGTTCTGGCCCCATATTGATTTTATCTCGAGCT
TTCTCAAAATCGTCCATCGTTACAACACGTTTATTTTGACGAGCTGCAAATAACGCAGCT
TCATTCACAAGATTAGCAAGTTGAGCACCTGAATAACCTGGAGTACCACGAGCAACAACC
ATCGGATCTACATCTGGTGCAAGCGGTACTTTTTTCATATGCACTTTCAAAATCTGCTCA
CGCCCTTTCACATTCGGTAGATCTACCGTCACTTGGCGGTCGAAACGACCTGGACGAGTT
AATGCGTTATCAAGCACATCTGCACGGTTAGTCGCAGCAATAATAATGATACCTTCACTA
CCTTCAAAACCGTCCATTTCCACAAGCATTTGGTTTAGGGTCTGTTCACGCTCATCGTGA
CCACCACTAAAACCAGCACCGCCACGCTTACGACCGACCGCATCAATCTCATCAATAAAG
ATAATACAAGGCGCATTTTTCTTCGCCTGATCGAATAAATCACGCACACGAGAAGCACCT
ACCCCCACAAACATTTCAACGAAATCTGAACCAGCCATTGAAAAGAATGGTACATTTGCT
TCCCCTGCAATCGCTTTAGCTAACAAGGTTTTACCCGTACCAGGAGGACCTACCATCAAA
ATCCCTTTTGGAATACGTCCGCCTAATTTTTGGAATTTTGTTGGATCACGCAAGAAGTCC
ACAACCTCAGCGACTTCCTCTTTTGCTTCATCACAACCTGCCACATCAGTAAGACGTGTT
TTGATTTGATCAGGGGCAATCATTTTTGCCTTGCTCTTACCAAAGCCCATCGCACCACGA
CCTCCACCGCCTTGCATTTGACGCATATAGAACACCCAGAAACCAATCAGCATAATCATC
GGAAACCAAGAAATCAAAATTTGCGATAACAATCCACGACGTTCTGCAGGTTCACCAATT
ACCTTGACGTTTTTATTTAAGAGATCATTTAACAAATCACGGTCATACATCGGCATTACC
GTTTGATATTCTGAACCATCAACCTTTGCCACAGTAATCGTTTCATTGTTACTCTTAAAA
TTCACTTCTCTGAGGCGGTTTTGTTTCAGATCGTCAATAAAAGTCGAATATTCCACCGTA
TTCGCACTATTAAAATTGCTTTCAAAGCCTTGGAAAGCCGTCATCAACGTAATACCAATT
ACCGCCCAAAGCAAAATATTTTTAAACATATCGTTCAAGGTTTGTACCCCTTTTTAATCA
AAAACTTGTTAAGATTACTATAATTTTACAGGATAAGCTACATTATCCTTTATAACCAGT
CGCCACAATATAAACTTCACGAGAACGATCACGAGAAGCCTCAGGTTTACGCACTTTTAC
TACGTTAAATAATGAACGAATTTCACGCAAATAATCATCAAACCCTTCCCCTTGAAACAC
TTTGACAACAAAACTGCCTTTTGGTGCTAACACTTGACGGCACATATCTAACGCTAATTC
AACCAAATACATCGCACGAGGAATATCCACAGAAGGCATACCGCTAAAGTTTGGAGCCAT
ATCTGACATCACCACATCAACTTTTCCTTCCCCCACTCGCTCTAACAACGCATTTAGAAC
GCTTTCCTCACGGAAATCGCCCTGCAAAAAATCGACCCCGACAATCGGGTTCATATCCAA
AATATCACAAGCTATCACACGCCCTTTATCACCAATTTTCGTGACAACGTATTGAGACCA
CCCCCCTGGAGCAGCCCCCAAATCCACTACAGTCATACCGTGTTTAAACAAGCGGTCAGT
TTGTTGAATTTCATCTAACTTAAAATAGGCACGAGAACGAAGTTTTTGCTTGTGTGCCTT
TTGAACGAATTGATCTTTGAAATGTTCTGCAAGCCAACGAGATGAACTTGCACTGCGTTT
TCTACCCATTCTCTACTCTGATTATCCAAATTAAATAACAAATGTAGGAACACACTGCGT
GTGTCTACTATATTAAATTCAAACGGACACACGCAGTGTATCCCTACATTGAAATATAAA
TCTATAAAAAATTGCTCTCTATAATAAGGGTGAAATGGCTGATTTCAAGGGAAAAGTTAA
AATTTTGTGGCAAAATGATTGAATTTGCAAAAAACAGCTCGGATCTGACCGCTTATATTT
GCTCGACACCTTAATTTTTCGTTATAATCGACACAATTTTTGCCAATTTGGCATCTTTTT
TATTTAAACAGAGGATAGATTTATGGGCTTTTTAGCTGGAAAACGTATTTTAGTAACAGG
TTTAGCAAGCAACCGTTCGATTGCTTACGGTATTGCAAAAGCAATGAAAGCACAGGGGGC
AGAATTAGCCTTTACCTATTTAAACGACAAACTTCAACCACGCGTTGAAGAGTTTGCCAA
AGAGTTTGGTTCAGACATCGTATTACCATTAGATGTAGCAACCGATGAAAGCATCACAAA
CTGCTTTGCAGAATTAAGCAAAAAATGGGAAAAATTTGACGGTTTCGTTCACTCAATCGC
CTTCGCACCAGGCGATCAATTAGATGGCGACTATGTAAATGCCGCAACTCGTGAAGGCTA
TCGCATCGCCCACGACATCAGTGCATACAGCTTTGTGGCAATGGCACAAGCAGCACGTCC
ATTCTTAAACAAAGACGCAGCATTATTAACCCTTTCTTATTTAGGTGCAGAACGTGCAAT
TCCTAACTATAACGTGATGTGTTTGGCAAAAGCATCACTTGAAGCCGCAACTCGTGTAAT
GGCAGCGGATTTAGGTAAAGAAGGAATCCGTGTGAATGCGATCTCAGCAGGTCCAATCCG
TACGCTTGCTGCATCAGGTATCAAAAACTTCAAGAAAATGCTTGCAGCATTCGAACAAAC
TGCCGCATTACGCCGTACCGTAACGATTGAAGATGTGGGTAATTCAGCAGCATTCTTATG
TTCTGACCTTGCTTCAGGCGTAACAGGTGAAGTGTTACACGTGGATGCTGGCTTTAGCAT
TACTGCAATGGGCGAATTAGGTGAAGAGTAATTGCTTTTTGAATTGATGCATAAGGGCAG
ATTTTATTCCTGCCCTTTGTCTACTATGCCTTTTTAAATACTAATACTTTTCCATTTATC
AAAACCCAATCCGTCTTGCTACTTTCCCTTGTTTAATCTCACACTCTGCCTTAATCGCCT
TTAACCACTCATCAAGATTATCAAACGGCGCAAAACGGTGTCTGCGGGCGACTGCAGCAA
AATCACCAGGGGTCAAATTTCTTAATTGAGCAATGCGAGCTTGTTCAACATCAGTTAAAG
CAGGCAAATTCAATTTATTGACTTGTTCTTGAGCAAATTTAATCGCTTGTTCCGGCTTGA
GATAATTAAAATGCAATTTAAGATCAAAACGGCGTAAAGCGGCAGGATCAAGCCCATCCA
TTAAATTCGTTGAAACCACCAATAATCCTTCAAATTTCTCAATTTGGGTCAGCATTTCAT
TAACTTGACTACGCTCCCAACTACGTTGCCCACTTTCACGGGCAAACAAGAAAGTATCCA
CTTCATCAAAGACCAACACCATATTATTTTCTTTGGCTTGTGCAAAGGCTTGAGCAATCT
TTTTCTCTGTTCCGCCAACATACATATCCAATAAATCTGAACCGTGACAAACCAATACCG
ACATTCCCAACTCTTGTCCCAACCAATTCGCCCAAGCTGTTTTGCCCGTTCCCGGTGGAC
CATAACAACAAATTCTACCCCGTTTAGTCCGCTTTAACCCTTCAGTAATTTTATGAATAT
CATCATTGCAAGCGATCCAATCTAAGTTGTAGCTAATTTTCCCTTCCACAAGCGGCTCGA
TTTTCTTAAAACCTTGCGATTTCAACATTTGATTAAACCAATTTAACGTTTTTTCGGCAA
AATCCTCTTGAGAACAATCAGAATACACCTGTTTCATCACCGTCAATCCACGCGTAATTA
TCGCAGGCGACAAGGCTTTTACTTGTGAAAAATGGCGAATGTAATCGTGAGATAACTGTT
CATTGACAATAGAACGAATTAACTTTTCTTTATGACTAAATGGCAAATCAGGCATTTCGA
ACACAAGATCAAAACGGCGTAAATAAGCGTTATCAATACAACTGACCGAATTTGACAGCC
AGATCATCGGCACATCATTATTTTCCAGAAATTGATTTACCCATGCCTTGTTCTCCTGTG
CCACAGAGCGTTCCATAAAACTGCTGGCAAACACATCTTCGATTTCATCAAAAATAATGA
TTGCACTTTTATCTCGCAATAAACGTTGAGCTAAACGGCAATTTTCTAACCGTCTTTTTC
CACCAAGTACATCATCATCTTCATCCATATATGTCATCGTATAACTTGATACATTCAATG
CTTCGCTCAATAACCCTGCAAGCTCGGTTTTCCCTGTTCCTGGCGAACCATAAATTAAAA
TGTTCGTCCCTTTTTTAGCGTTATCAATGCTAAATTTCAAATGAGAAAGCATTAATTCAT
AGGTTGATTTAATATGCTCAAAGTGAGAAAGAGAAAGGCTCGGCTTTTCAGTTGGTAAAG
TGCAACGAGCCAATAACATCTCTTCCGTTAAAGGTTGAGTTAAAAAGTCATCAAAGTCTA
ATGTATCTCCCCACCCCAAATACTCTTCTAATCGATCAGGGCTATGAGAAAACTCCATTA
ATCCATAAGCAAATAATTTCTGTTTTTTGCTGAAAACCTTTCTTACATCATCTTTACTCA
ACGATAAAATATCCGCAACAATTTCAATAGCTTGGCTTAAATTGATATGCGGAAGATAGC
ACATCAAATCTTTCATCTGTTTTTCTGCTCTCAAGTGGAAAACAAAACGAAAAATGTTCT
TTTCTGCTTCATTTAGCTCTACAATCTCACTTAATTTTTCAATATTTTGATATGCCATTT
TCCAACGTTCAGACACATCTTCGGAAAAATTTGTTTCTTTATAACGAGCCTGTAAAAGCT
CTTTTACAACTGATCTGACATTGTCGATATTTTCCATTTCTGGAGGTAAGCCTAATGCAG
TTGCAATATTATCATCTCGCCAGCCATTCTCTCTAAAAATTTCAGGAAAGCCTTTATGCT
CAAATAAGAGTTTCAACATTAAATGCTCAGCATACGCTGAAACCGTAGGTGGGTTTAATT
GATATTGATTGCTCATAAAACTATCTCCTATCCTATTTCACAATAGTATTTTATTGAGTG
GAGCGACAAGATGTGTCGCACAAAAAAGAAAGCGATGGAATTTGCAAATTACTTTACGAA
TTTCACCGCTTTAAATTTTGATTTGAATAAGATTACTTAATTAGCTCTCTTAAATATTCT
CCAATAGCCTGAATAGAAGTATGAGATTTTAAACCAGTTGGTGCATTAGGAAACGGTAAT
ACCGCAACAACTGTTCCATTCTCATTTCTTTTCCAACGTACAGTTAATCCTCCAACCTCT
TCACATCGAAATCTTTTATACCCATCAGAAAAAGCAATATTAAAATCGTCTTCGTAATTG
ATACCAAAACAAAGAATTAATTTTGGGCTGTGTTTTTGCATAAGCTGATTAATTGCAGGT
AAACGATAGCGACGACACCAACGTATATACTCCCCTTTATCCGCAAAAGTAAGTAGTTCG
TCTAATTTAGGATCCCAGTTATTTGGATCAGTATTGGTAAACCAAAGTGGATAAAGATTC
ATTTTAAAGTAGCTTGTTTTAGCTCCTTTAATCCACACTTTTTGGTTTTCTGCAAATTCA
GCATAATCTTCAACCTTTCCACCATTAATAACACATAGTAATTTGCAAAGTACTTTATCA
TAGGGAGCAGTTATATTTTTCTCTTTTTCATCATTTTCTTCAAATCCATTAATTGTTTTC
CATTCGTTACTTTCAAAATATTTTTGTACTGATATTGCGGTTGAGTTTTCCCCTCCCCAT
TCAATTCCACAACACCAAATTGATGGTCTGTCTAGATTCCCTATATCTCCACCGTTATAC
CCCGAATAACCAAGTAAAAACTCTTGAATTTCTGTTTTCATTAACATAATAAATACTCCC
AAAGTTAATTTAAATAAACCCTAATCTATATTGCTTACATACTGAACTAGCATTTTTGCC
CTATTATACCCTAACCCATACTTCCTTTGTACTCCAGAAATTGTTATTTCCTTACTTTCT
AACATATCTTGATAAATAAAAGACTTCAACTCATCATCTGTATAACAAGCACAACCATAA
CACTGTTCCCATCCCGATTTTCTTAATTTCTCATTCTTAAATTCCGTATTTTCATTTTCT
AAAAAAGCATAATGCATTCCATCTTTTACCCAATATTGTAATCTAAGGCAGAAACCATAT
TTCTCCAAAAAATTAATCGCTATATTAATTTGATGTTCCATCAATAAAGCTTCCATATCC
ATATAATGTTTATTTTCTACGTCAAACTCACAATAATACCCTTTCTCTGTTTTTCTAATA
TAACAATCTTCATTTAATAGATGATCGTAACATTTTCCATAAATTTTATGTTCAAATTCA
CAATCTAAGCTCATTTCAAAGTGAAATTTAGAATGTTGAATAAATACTAAAGAAAGTGGT
GAACTCCAATAGATTGAACGAATTTCTACGCAATTATATTTAAAAAAGGCAATCAGCCCC
CATTCTTTACAAGCGGGATGATTTAGTAATTTTTCTGCAATCATTTTTTGGAAATAAAAT
TTAGCCATTTTATACTCCCCTGTTTTTAATCAAGCTTAATAATTTTTCTAATGATTCTAT
ATTTAATTTCATCTCATTGATACAATGTTCTGCTTCATATTCCATTTTGTAACTATTAAG
CTCAAACTTAATTCTAATGTTTTGATCTGTTTTATAAAAATGAGTGACGCAAGATTTAGG
ATATTGTAACAATGTATGCATACCAATATTTGTGACACTCATTATCTTTTCTTTCTGCTT
ACTTTGTTTTATTACATCAATAAAAAACTGATATTCTTCAATAGCTTTATGACTACTCGC
AATGAATTGCTCTGCATTAAAAGCTTTGCCTGCATATCGAAATTTAAAACCATTTTCTGT
GTTAAATATTGTTAATCCTGTTTCAAACAAACCAAATTTTTCAATATAAATAAAATCAGA
TTGTGATTGAATAAATGCATCATCAGACAATGCAACACTCCCACAAATATCAATCACATT
CCCAATAACCCTTGCATTCCCTGAAATTTTTGCTTTTTCTCTTATCGTAGCATCACAAAT
AACGGCGTTATCCCAAATATACACGTCATCTTGAATAGTCGCTTTTCCAAAAATACGAGA
TTTACCACTCACATTCGCCTGATTTTTAATAAGAGCATGATCAAAAATTTCACATTCGCC
ACCTACTTTTGCAAAGCTCTCAATTTCAGCATTCCCATAAATTTTAGCCGAGCCGACAAC
ACTGACAGCTTTTGTAATCACTGCAAATTCAAAAACTTGAGCATCATCACCAACAATTTC
GCAGTTCATAATAAATGCATTGCCATACACTTTGGCATTATCTGTCACTTTAGAGCTACC
CACTATCTGTGCATTATCAAATACTTGTGCATTACCTGAGATGACCGACGAACCACTGAC
ATAAGCATTTCCTGATGCTGATGCATTATCCATCACTTTGCTTCTCTTCATTAACCAACA
AGAGCCTTGTTGTGATAAGTTTCGTTCACTTTCCACATATCCGCCAAGTTCCCCTGCTTG
AATATACCATTGATCTGCTTGGAAATTTTTTACTGCTTGAATTTGAAAAAGTATTCTCCC
TTCATACTCAATCACATTTTCTGTTAATCGATATTTCATCTCTTTTCCTTAATGTAAGCG
GTCTGATTGTGTAATTTTTTTTACAAATGACTTCCTACAATTTCCCTATGGTTTCATCAA
TCATCCGCAATGCGTCCAACGCACCCATTTTTAAGCCAATATGATGTGCTTGAAATACAT
TTGGAAAATCAGGGTTAATCCGAATAAGTGGGGCATTTTTCAAGCTGGCAATGCGGTTAG
AAAAGTCACGCACTGTTGGAATAGCCGTTCCAGCTCCAATTTCAATAACCGCTAATTTTT
TGGGTTTAGGTAGCCAAAATTCGTGAAAATACATATTTTGCCAATCGCAAGGCTTGCTGA
TCCAATCATAATCATCAAACATCAAAATCCAAGGTCTAGCCAAACCTTGACAATGTGGGC
AAGTCGGTAGCTCATTCGTTAATAAGCCGGTTTCTTCATCAATTTCAGGAAGAAATTCCG
TGGCAAGCCAAATATCGTCACGACATTTTTTCAAGCATTGCATCATATAAATAGAGCCGT
GACATTCTTGTACCCGATTAGACGGAAACCCTGCTTTTTGAAATTGCTCATCAACATTGC
TGGTAAAAACATAAGCTCCAAGCAAGGCGTGGATTTTCAATAAATAGTCGTGGCGTTGCC
AAGGCTTCAAAGGTGATGTTACGTTTTTCAAACATAGGGTAAGCTCGCCAAAAGCCATTT
TTTCCACGAAAATCGGGCAGACCGCTGTCCACGCCTATTCCAGCCCCTGCGGTAATTAAT
AAGCTATCCGCCGTTTGAATTAATTCTGCACAACATTTGATCTGTTCTGAAATTGTCATT
TGGGCTACCTTTGCAAAATTTAGGGTTAATCTGGCCGCTTGTTTAGTTGCTCATCAATCG
CCACCAATGCGTCCAACGCTTTCATTTCCAGACTTAAAAAATGCATTTTGGGTACGCCTG
CATCAAGGGGGTTAATACGAATAAAACCACCTTTCTTCTGCTTTGCCGTTCGCTCTGAAA
ATCGCCGAACCGTTGGGATCGCCTTACCTGCTCCCAATTCAATCACCACTAATCGTTCCA
CCTGTTTTAGCCATTTTTGTAACGCTTCCAGTTTAGGTTCGTAATGTTTATCGCAATAAA
GATAGTCGTCAAACATCATCACATTTTGACGAGCCATACCGTGACAATCAGGGCAAGTTG
GCTTTTCACTTAAAAGTAAACATTTTTCATTATCCACTTCAGGCTGAAAGTCGTCTGAAC
GCCACGTTTTATCTTGGCAGTTATAAAAACATTGCATTCGGTGCAAAGAACCGTGAACTT
CATAAATCCGCTCATCATCAAATCCTGCTTGCTGAAAATGCCCATCTACATTGCTAGTAA
ACACAAAATAGCCGTGTTCCATCTGCTCTGCCCAGCGTTTTAAAATGTGATAGCCTTGAT
GAGCAGGCGTTTCTCGATAACTTTTCAGTCGATGAGCAAAAAACCAATAGGCAAGTTGTG
GCTGTTCAAGATAGATCTTAGGTGTCGCAATCTCAGCAAAAGACAATCCGAATTTTTCAA
GTGGCGGATAAGCATTCCACAATCCGCCTACACTGCGAAAATCAGGCAGACCACTGTCCA
CACTCATTCCTGCTCCAGCTGTAATCAAAATACCATTCGCTTTGCGAATAAGTTCGACGG
CATAATTAAGATCATTTTTCATAACTAATATCTCTTCGTTTTTTCATTTTATGCACAGAA
TTTTATAAAGAGAGGTGACAAAATGTGTCGCACTTATTTCAAATTTTTGCCAAAAGCTCC
TCTACCCATTCAGGTACAAGTGTGCCTGCTTTACCAATACGCACTTCATCAAAATGCGAT
TTGACTTTACTTGGCTCTAAATTGATCTCAATCGTTTTGCAACGGTAAGGATGCGTTTCG
CGAACAAATCCTGCCGCAGGATAAACATTGCCAGACGTACCAATCGCAACAAAATAATCA
CATTGTTGAAGTGCGGTCTGAATTCGTTTCATTTCAAAAGGAATTTCACCAAACCAAACA
ATGTTAGGGCGTAAAACATTTGACGGTTCACAGCAAGTACAGCGATCATTGTCTGTGACA
TCTTTCTGCCATTCATAAACTTTGCCCGATTTAACACATCGCACTTGAAGCAATTCGCCG
TGCATATGAATAACATTCTGAGATCCTGCGCGTTCGTGCAAATTATCTACATTTTGCGTC
ACAATCAGTAGATTATCGCCCAATATCTGCTCCAATTTTGCTAAGGCTAAATGTGCCGTA
TTTGGCTGAATATCCGGATTTGCCAGTTGGCGACGGCGTTCATTATAAAAACGTTGAACT
AACGCAGGATTACGCCGAAATCCTTCGGGCGTTGCCACATCATCAATGTGGTGATCTTCC
CATAATCCATCTGATGCACGAAAAGTGCGGATACCCGATTCGGCAGAAATGCCAGCTCCA
GTTAATATAACGACTTTGGGTAAATTCATAATTTCTCCGTTAAAATTGACAAATAATGGC
TGAAAAATCATCGTAATAGCGGTGCTTTTTTACCATTTTTCTGCAAATGGTCAATCGCTC
TCGATTAGTCGAAAACTGTTGCCAAATTTTATTAAGTAAGTCGGAATGAAGGTAATGACT
TAAGCCATCAGAACAGAGCAAAATTGCTTCGCCTTGAACAAGCTCCGTTTCAGCTACTGC
AATCCTAAATGCGATTTCATTCTCATCTGCGACCAAGCAATCAGACAAGCCGTTGTACAG
TCCCGAATACGCTATTTTCCTATCTGCCAAGCCCTGCTCTTGCATTTCATTCAAAATGGT
GTGATCAACACTTAGCTGTTGCCACTCGCCTTGAGTCGTAATTTTATAAGCTCGACTATC
GCCCACATTGATTATTTTGCATCTGCCATCTTGATTTACTTCGCAAGCTACAAAGGTCGT
TGCAGAACCTAAGTAACGGCTTGATAAAGTTTGGCTTAATGCTTGTTGTGTTTGACGTAA
CCACGCTGAACTTAACTGTTGACATTGTGCTAATTGCTCCATCATAAATCGGCTTGCATA
ATGAGATTTTGGGCTGCTTGATACACCATCCGCCACGCCTAACATTATTTTTTCCGCATT
CAATTCAATGGTTTCCGCTTTCTTTAATTGATATTGAAAAACTGAATTTCCATTAAATAA
TGCGTCTTGATTTTTTAATTTATCTTTGCCGGCTTGTTGGCAGAAAGTGATAGTGAATGT
CATATAAACCCCATTGTATTCTGTCTTCCCACCCAAACAGGTTTTAAGTGAAAGTTAAAA
GTCGGGTGGAAAAATTTTTACAAAGGAATGATATGGCTTAGTGCGACAAGATGTGTCGGG
CAAAGCCAGATTTTGCAAAAAATCAACAAAATCTGACCGCTTGAATAAGGCTTGCTGATG
TTTTGCGCTTATAAAATATACTATTTTGTACCTAGCACGCAAAATGTGTACTAGGTTACG
CATAGTTGAGTGGCTTTGCCACTCAAACCGCTGACAAATCTCAAACAGCATTGTTGTAGG
GACATACTGCGTGTGTCCGATATCTTAAACAATAGCAATATTTGAAACCTTCCCCCCTTC
CGCCTTCGGCACCTTCCCCCGTAAACGGGGGAAGGGAATTTGAAAAAAATTTCTTACAAC
GACTAGGTTTATCAATATCTCAGTGGCTTTGTCACTCTAATCCTCAGCCCCAAAGGGGCT
GAATTATGCGTAACCCGGTACGGCTCTGCCGTGCCGGGATATTAAACAAACAACTCTTGA
TGATTTTACATCCCCAAAACATCAACACGCCTTAATATGAAACTTAAACACTCTCTTTCT
CAATATCCCAAATCTCTTCGCCAAAACGTCTTATCCACCATTCCAACATATCCGTATCAG
CAACAGTCGCTTGGAAGCGGTAATGTTCTTCGCTTTCTTCGAGTGTAATTTGATCTTTTG
AAAGTGGCGTTTCGGTTAAATGGAAGCCGGCCCAACGAGCAATGGAAAATGTCAGTTTCA
CTTTCCCACCACTACCAAAACCTAAATTCCCTTCATCTTGGTACTGTTTTAAGTTAAAGT
CTTTTGGGCGTTCAAAGCTAAAGGTTGATAATTCAGCTTTTTTGATACGATGTAAGGCAA
GTAAGCGGTTATCGTCAAACCCATCATAACGAGCGACTAAATAGGTGCTTGCCCCTTGTT
GGGCAATCGCCAACGGCATAATTTGTGCTTTATGTTTTTTACCAGTTTGGTTTTGGTATT
CAATATGTAGTAACTTATTTTGGAAAAGTGCGGTACTGACAGCTGTAAAAACGTCCTCTT
TCACTTTGGCTGGGATAAGTGGCTGGCTAGTCGGTACGCTACAAATTTTCCCGAGCCACT
GATGTTCGGGGTTACTCGTCCCTGCTCCCACAATTTTTTCTGCCTGTTTAAAAAAGGGTT
CCATTGACGACATAATATTCGCAGGCAAGAGATATTTAAGTTGCTGTTCCGCTAATTTTA
AGATTAACGCTTGTTGTTCGTTCAACATCGGCACGGAAATACCGACTGATCTCTCAAGCC
AACAATACGCATATTCATTGTCACGATCATCACATTCCAAATCGTCAAAATGCTCGCTTA
AGGTTTTTAATGCACGCTGAATACTTCGCTTATCTTTTTCAAAGCCTGCCTTTTTCATAC
TTTCGAATATCTCAGACGTAGTTAAACGATAAGGCTTTTTGGGGATACGGCGTAAAATCT
CTAATAAAAAGAGTGCAGAATCAATTCCTGATGGGCGTTTGGGCATAATAATCTCCGCGC
AATAAAATTGTGGTAGTTTTATCTGTCATAGCCACTTGTTGTATTGAATTAAAGCCCTTG
TAATACAGGGATAAGTTCTGGCTGTTGTTCAATAATCGCAAGCAATTTCCGTGCAGCGCC
ATTTGGGGTTCGTCTGCCAATTTCCCACGACTGCACAAGATTTTGGCTTACGCCTAAAAG
GGAAGCAAATTCCGCTTGTTTCATCTGGTGCTGGGTTCTAATCGCTTTGACATTCGGGAT
TTTATGGATATGAATACGATGCGGTGGTACTTCTATTTCGCCTTTTTCAATGGCGACCAT
TTCTCTCGCACTTTCCATTAGACGTTCAAAAAGTTCTTTTTCCATCTTTACTCCTCACTT
AATTGAGATACAACCGCTTTTAACATTGCTTTTTGTTTATCACTCATATTGTCTTGTTTG
CTTTTAGCATACATCATCATTAATAATAATTTTCCCTGTTTGGTTACAACATAGTAAATC
ACCCTTACACCACCACTTTTGCCCTTGTTATTACTTTCTAGTTTCCAGCGAATTTTTTGG
CAACCACCAGTATTCTGAATAAAATCGCCTAATTCGTGAGATTCTAATAAATAAGCCTGA
AATTTCTGATATTCATCATCAGACATTAATGCTTTTCGGTCTTCTTCAAAAACTTTGGTT
TCAATAAAAGTAAGATATTCTTCTGTTTCCATTCAAACAACCTTAGTATAACGTACACAG
TACAATTTTTCAGCTATTTTATAGCCTAAGGTATAAAAATATTTTGGCTAGCTTGCTTTG
CTATTTTTTCGATAGCGATCGAAAAAATCATAAATTTCTCAGACAGTCTGCCTGAAATCC
GCTATAATTTTCTAGTTATATCGGTGCATTTCGCACCGCTTTTTATTTTTATCAATACGA
GAATCTATGTTCCAAAATAACCCCCTATTAGCTCAATTAAAACAACAGATTGAAGCAAGC
AAAGAATATGTTGAAGGCGTTGTAAAAACGTCAGATAAAAGTTATGGCTTTTTAGAATGT
GAGAAAAATAGCTATTTCATTCCCCCTGCGGAAATGAAAAAAGTGATGCACGGCGATAAG
GTCAAAGCTGTTGTGAAGCGTGATGGCGATAAAGAGCAAGTTGAAATTGACTCGTTATTA
GAGCCAATGTTAGAACGTTTTATCGCTCAAGTGCGTTTTAACAAAGACGGGAAATTGCAA
TTAGCCGTTGATCACCCAAGTATCAATAACTTTATTCCAGCCAATACGCAGAAAAAAGTC
ACAGAACCCCTTGAAAATGGCGACTGGGTGGTGGCACAGTTGAAAACACACCCTCTTCGT
GATGATCGCTTTTTCTTTGCTCAAGTCACGCAATTTATCTGTAAAGCGGACGATAATTTC
GCGCCGTGGTGGGTAACTTTAGCTCGCCACGAACAGCCTCGTGAACCTGTTGCGAATGAG
AAAAGCTATGAATTACAGGATCAAGTCGAGCGAGAAGATCTAACTCACCTCTATTTTACT
ACCATTGACAGTGCCAGCACTAAAGATATGGACGATGCGTTATACGTTGAACCAATTAGC
GAGAACGGCACGCAAACAGGCTGGCGTTTAGTCGTTGCAATTGCCGATCCGACCGCTTAC
ATTCCTGAGCAGTCTGCAATTGAAAAAGCCGCTCGCCAACGCTGTTTCACCAACTATCTT
CCTGGTTTTAACATTCCGATGTTGCCACGAGAGCTGTCCGATGATCTTTGCTCTCTCGTG
CCGAATGAAAAACGCCCAGCATTAGTCGGCTATATTGAGACAGATTTAAGCGGTAATGTG
GTAGGTGAAGCTCGCTTTGTGTCAGCTTGGGTTCAATCTAAAGCTCGTTTGGTCTATGAC
GAAGTGTCTGATTATCTTGAAAAAGTCGAAAATCACTGGACACCAGACTGTACAGAAACC
GCACAGCAAATCGACTGGTTGCACCAATTTACCCTTGCTCGTATCGACTGGCGTAGCAAA
AATGCACTGCTATTTAAAGAGCTAGGCAATTACAGCTTTGAGTTAGCCGAGGACGGCGCA
GTCAAAGCAATTCACATTGACTATCGCCGTATCGCTAACCAAATGATCGAAGAGGCAATG
ATTATTGCCAACATCTGTGCCGCACAGTTTTTAGATAAATATGCACATACAGGCGTATTT
AATACCCACTCAGGTTTTGATAGTAAAAACCTAGAGCCTGCTCGCAAATTCTTACTGGAT
ACGCTTTCCAATGATGAAAATAGAGAGAGTTTATCTGAACGCTACTCCCCTGAGCGTTTA
AGTACCCTTGAAGGCTATTGCGAAATGCGTCGTGATATTGAGCAATTCCCTGAAAATTTC
TTAGAAATGCGGTTACGTCGCTATTTAACTTTTGCTGAATTTAAAGCAACATCAGCTCCG
CATTTAGGTTTAGGTATCAGCCATTATGCAACTTGGACATCGCCAATTCGTAAATATGGC
GATATGGTCAATCATCGTTTAATTAAACAAGTTCTTGCAAATCAAACAGCAAAACCTGTC
GAAGAAACCGTTTTAACTCGCTTACAAGAAGCTCGTAAGCAAAATCGTATGGTTGAACGT
GATATTGCCGACTGGCTTTATACTCGTTATCTTGAGCCTATGGTGGAACAAAACGTAGAA
TTTGACGGCGAAATCCAAGATGTTTCTCGTGGTGGCTTGCGTGTTAAAGTCATTGAGAAT
GGAGCTTCGGTTTTTGTTCCATTCTCAACTCTGCATAATAACAAAGAAGAAATGATCTTC
TCTTCAGAGGAAATCGCTCTTTACATCAAAGGCGAAAAAGCTTACCAAATCGGGCAAGCG
GTGAAAGTGAAGCTCAAAGAGGTTCGTGTAGAAACAAGATCGGTTGTGGGTGACGTTTTA
ATCTAAATAAGATTCAAAACTATTTCCATGATTATCTCCTCTGTCCTTTATGACACTTTT
ATGAACATCAGGTAAGAAAAAATTTTACCTGATGTATATTTTCAAGGGAACAAATATGTT
TTATAAAACTTATTCAAAAATAATTTTACTTAGCACCCTAACATTATTTACTGCTTGTTC
TACAAAAATATCTGAGCAGCCTAATACAGAAATAACAAAATTAGGAGCTAAATTTCACCA
ACGTAAATTTATTCCATCTAATGTACCATTAGTGAATATATCGGATATTCAGATAAATAA
TAACATTGTTAATCAAAAGGATTTTTTACAACAACTTGCTCATATTCAAAACCATTCAAC
TAACCTAATGAAGCATCATGTAAAAACATATAATAAGCTCTTTACTTGGTTATCCCATGG
AGGAAAAATTAAAGATTTAAAACATTACGGAGTCCAAATTCAACAAATGCGAGGGCAGGA
TGGGTACCAAAATGTACTGATGACAGGCTATTATATCCCTGTAATCCCAGCAAGAATACG
TCCAGAAGGTGAATTTCATCATCCTCTTTATGCAATTCCTAAAGGGAATAAGAAATACTC
AAGGGCTCAAATTTACCGCGGTGCGCTGGCTGGCAAAGGTTTAGAATTGGCTTATACTAA
TTCAATGCTAGAAAACTTTTTGATGGAAGTTCAAGGTAGTGGCTTTGTTGATATCGGTGG
TGGTAGGCTACATCATTTAGCCTACGGAGATAAAAATGGCTATGCTTACACCAGTATCGG
TCGTTTGTTAGTAGAAGATGGAGAAATAGCGAAAGAGAATATCTCTATTCAAGCAATTCG
TAAATGGAGTAAAGAAAATCCTCACAGATTGCAGTCACTACTGGAAAGAAATAATTCTTT
TGTGTACTTCCGCCGAGATCCAACACTAGAAGTAAAAGGATCAGCAAGAGTCCCATTAGT
TCCTTTAGCATCAGTTGCATCAGATAAGCGCCTCATTCCAACAGGAAGTGTATTATTAAT
TGAGATGCCTATACTTGATCACAATGGTAACTGGAATGGTCGCCATGAATTCCGCCTAAT
GGTAGCATTAGATGTTGGGGGCGCAGTGAAGGGACAACATTTCGACCTTTATCAAGGAAT
TGGACATCAAGCAGGACAAAAAGCAGGTCATATGAAACATTATGGCAGAGCTTGGCTACT
AAATTAGGAACATAAAATTTGATTTTTATCAAAAAAATAAAAAAATTATGTTTTTATGCA
AATAAAATTTGAAAAACTCAAAAAATTGACGTAATCTTACAGCAACAAGAATAAGTGTTA
TGTTCAATAACCCAAATCATAAATTTGCTTTCCGAGTAGCCCCTGTTATAGGGGCTTTTT
TTATGTTTTTCAATTTACTTTATGAGACTTTTTCCATTTCCAAAATACAATGGCTCCGCC
AATCAATAACATAAGCCAAATTGCCATCTGTCCTTTTTGAATTTGTTGATGTAGCCAGTC
TAGGTTTTTTGCGCCAAAATCCCCTAAATAGATCCAAATGGGTACGGAAATAATTGCTGC
AAAGAAATCCACTAACACAAAGCGAGTAAAGGTCACTCGGCGTGTAATACCAGAAACCAG
ATACACCACAGCACGAAGACCAGGTAAAAAACGTGCCACAAAAAGCAACTTCCAGCCTTG
TTTTTCAAAGCGTTCTTGTACTGTTGCGAAGCGTTCTGGGGTTGCAATGCGGCGAATAAG
AGGGAATTGCAAAATCTTCTCGCCGTAAATACGACCTAGCCAGTACATTGTGCTGTCGCC
CACTAATACGCCCAGCATACTGACAAACAACATCCAATGAACATTCGTGTATCCTAAACC
AGAAATTACCCCACCAGACACTAATGTGACATCTTCAGGAATAGGCAAACCAAAGCCACA
GGCGAGCAATACTAGAAATACCGCCCAATAACCATAGCTGCTGAAAAACTCAATTAATAG
TTCCATTCTAACGTCCTTATTGATTTAGGTTGCGAACCGAACTACGCACCACTAATTCTG
GATAAAATTCCAATACTTTAGGAGTAACAGGCTCAGACGGTTGCTCATTATGCTGTTGAA
TACGCTCTAATAAGGTATCAATTGCCATTTGCCCTAAACGTGTTTTAGATTGATGAATAG
TTGTCAAAGGCGGTGCATAGAAACGTGAACTATGGATATTATCATAGCCAATCACGGAAA
TATCCTGCGGAACAGAAAGCCCTTTTTCTGTAATGGCTGAAATCACACCTAACGCCATTG
CATCACAACCACAGATCACAGCGGTGGGTAACTTATCCTGTTTGAGCAAATTATTCATAC
TTTCATAACCGCCCTCAGGCTGAAAGTCATTTTCAAAAATCCACTCTTTGCGGATCAACA
GACCTGCTTCCGTCATTGCCTTAACAAAACCATCATAACGGGCTTTTGCGGTTGTTTTAT
AAAGATAACCCGCAATAATCGCAATATCACAATGTCCATTATCAATTAAATGTTTGGTTG
CCATATAACCACCATCAAGGCTGTGATCTATAATACGGTCACTCTTACCATCATTCGGAC
CCCAATCCATAACCACCATAGGTACATTCGTGCCATTAAATAACGCCAAGGAATTTTCCG
TATATTCGGAACACATTACCAAAATGCCATCAACCCGTTTTTTAATTAACATATCTAAAT
GGTTTTGTACTTTTTCAGCATCATTTTGGGTATTACATAAAAATAGCGAATAGCCTTGAC
GATAGCAGTATTCTTCAACGGCAAGCACAATTTCCGCAAAGTACGGGGCTTCGCTTGTTG
TGATAATCATACCAATTGATTTTGTTGTATTCACTTTTAAGCTTCGAGCAACGGCACTAG
GCGAGTAATTTAGGCTGGCAATCGCATCCCATACGGCTTTTGTAGTATCTTCTGCCACAA
AGCGAGTTTTATTGATAACGTGAGAAACGGTAGTGGTTGAAACCCCAGCCAATTTAGCAA
CATCTTTGATAGTAGCCATGGATATTCCTCCTAATAAAAATTGGGTTCTATTATAACGAA
AATTTTCTAAAAATTACTGAATTTAATCTTTATATACGTACTAAAATACAGGAAATATAA
CAAACCCGATGAGTTAAAAGAATAAATGTCTATTCGCCACTAACTGCTCACGGGTTAAGC
TAAACACCCCTAACCCACCATTTTTAAATTCAAGCCAGTGGAATGGCACGCTTGGGAATT
GTTCAATTAAATGAACCATACTGTTACCCACTTCACAGACTAATACGCCGTGATCGGATA
AGAAATCTGCCGCTTGAGCTAAAATGCGTTTGGTAATATCCAAGCCGTCCGCCCCAGAAC
CTAATGCCATTTCGGGCTCGTGGTGGAATTCTTCTGGCATATCGTCTAAGTCTTCTTGAT
CGACATAAGGCGGATTAGTCACGATTAAATCATAGCGATCTTGTGGTAGATCGTTGAACA
GATCTGATTGGAATGGGAATACACGATGAGGCATATTGTGTCGTTCAATGTTGATTTCAG
CCACATTTAACGCATCTACAGAGAGATCAACCGCATCAATTTCAGCATTTGGGAATTTGT
CGGCACAAGCAATCGCAATACAGCCACTTCCTGTACACATATCTAAAATGCGTTTTGGTT
CAGCTCGTAAAATCCCCGTAAAACCTTGTTGAATTAATTCGCCGATAGGGGAACGTGGCA
CTATCACTCGTTCATCAACGTAAAACTCTAAGCCAGAGAACCACGCCGAATTTGTTAAGT
AAGCAACAGGTTTGCGTAAGCCTAAACGTTGCTCGACCATTTCAATAATACGTTCTTTTT
CTACACGGGTTAAGCGTGAAGCGTAGAGTGTTTCTGGCACGTCCATTGGCAATGCAAGAG
AGGTTAAAACCAGTTGATTGGCTTCATCCCACGCATTGTCGTGTCCGTGTCCGTAATAGA
GATCAGAGGCGTTAAAATAGCTGTATGCCCAACGCATCATATCTAAAATAGTGGCAAGAT
CGTCAGCAACAGGCGATGAAGCGATTTCATCAAGAAGTTCAAGGTTATGTTCGTACATAT
TTAATACCTATTTTGAAAAATTGCCGTTTTATACCATATTTCCCTTTGTGTTAGAATGGG
CTGATTAATTTAAAAGGAAAGATTATGTTAGAAAATGATGAGTTAGCTTTGTTTCGAGAA
GCGATTAAGGGAACAAAGAAAATCAAACAAGATACCTTTGTTCCTAAAGTTGAACCGCGT
AAAAAAATCAATGAGATCAGAGAATTAAAAGAAAAAGCGGATACATTGTTTTATTTTTCC
GATGAATATGAGCCGTTATTAACCGAAGAAAATGATAAAGTGAAATACCGTCGAGAAGAT
GTCGATCCTTATATTTTAAAACAGCTTCGCCGTGGCGACTTTCACCCTGAACTCTTTTTA
GATTTACACGGTTTAACCAAAGAAAATGCCAAAAAAGAGCTGGCGAGTTTAATTTTAGCC
TGTGAGCGAGAAGGAATTTATTGTGCCAGCATTATGACAGGCTATGGCACAAGGGCGTTG
AAATACCAAATCCCCCGTTGGCTTGTTCAACACCCGAAAGTGATTGCGTTACATCAAGCG
CCAAGAGAATGGGGCGGTAACTCCGCCATTCTAATTTTAATTGAGCAACCAGAAAAATTA
GATAAAAAACGATAAGAAGCTGTCTTTTTACCCTAAGAATATTCCAATAAAGGCATAGAG
ACAAAATTAAAGGAACCTGATATGGATCTGCACCCCAAAGAGGTTTGGCTTTACCAATTA
ACTAAGGTGCAGAATAGAAACCTAAGCAATATACCTCTAACCAGCAACAGTAGGTAAAAT
ACCGTTTTGCATTAGGAATGGGATAACAATAATCACAATACCCATAATGAAAGCCAGAAT
TAAACCTACTGTTCCACCTGCGACACGGTAAGGCAAGTTAGGGTGCGCTTGGCGAGCTTT
CCACGCTAAGCCGATAGGTAAAATTAACCCATAGAAAGCAAAGAGTAAACCAGCGTAACC
TAATGCTGCAATAAAGCCATTTGGATAGAATAAGGCAAATGCAAGCGGTGGGATAAAGGT
TAAAGGTGTCAAAATCGCTCGATTTGCTGGCAAGTTTACACGTTTTAGTAAATCGCCTAC
CCCTTCAAAAATCCCCATAGCTACCCCTAAGAAAGAGGTGATTAAAGCCAATGCTGAGAA
AATACGCACCATTTCGCCTAAGAGGGTACTACCTGTGATTTGGCTGGTTGCTTTAACTAA
ACCATTTAAGGTTGGATCTTGGTTTAATAGAGAGACAAATTCGCCTTGGCTTAATACGCC
GTGTGTTGCTAACTGCCATAGTAAATAAGCACCGAGAGGGATCACTGTACCGATAATCAC
CGCAATTCTAATTTTACGAATATCCGCATCAAGGTAGCTATTAATACTACCCATAATAAC
GTGGAAGCCGTAAGAGGTGAAGAAAATCGGGATCACTGAAATAACTAATAAGTTATCTAG
TGGCACTGCGGTTAAGTTCTCTAATTTTGCTTTTGGAAACATCATTAACAGTACAAATAC
AAATGCAACGATTTTACCGATAAAAAGAACACGAGTTAAACCGTCTACCCCTTTAATACC
TACGACAACAAATACCCCTAAAATAAAGGTGAAAAGCAAAATGCCAACTTTTAAGGTGGT
ATCACCTTCTCCCATTTCAGGTAATAGTCCTGAAACAAGAGAGCCACCGCCTGTAATGTA
GGCAGCTAAAAGTGCATAAAGCAGTACAAGTAAGCACACTGTCGCTAATACGCGACCAGG
CATTCCAAAATACTGTTCAGCAAGGGTTGCTACCCCAACATCTTGCTGTGCGGCGGTCTG
ATAGACTTCCATAAACAGTAATCCAGTATAAGTGAGAAGCAACCATAATCCCACCAACAA
TACCAACGTCATTCCAAAGCCCATTCCTGCGGAAGTTAATGGCATTGCTAACATTCCTGC
ACCAATGGTTGTGCCTGCAATCATTAAGGCACTGCCTAAAATTTTATTTTTCATAAAAAC
TCCTGAAATAAAAATCCTAGGCATTCTAGCAAAACAAAATTAAAACGTAACGAAAAATTC
TCAATGTAAAAAAATTATTACACTCAGTGTATTTTTTTATAATACAAAATGACTTAATTT
TTGTACTTGCTATTCAACAAATTATCCAACCACTTTTGGTAGCCATCCACTTTCAATCAA
GAATGGTACCATCACGATAAATACCCCAATAACTAAAGCGAGTAATAGGGAAATAGAACC
ACCTTTTACTTGATATGGTAAATTTAGATTTTGACGACGTAATTTCCAAACCATTGCAAT
TGGTAACACAATCGCATAGAAAGCAAACATTTGCCCAGCATAGCCTAGAGCTGCAATAAA
GCCTTGTGGATAGAAGAAGGCAAATGACATTGGCGGAATAAAGGTTAATGCACCTAAACT
CACTCTTCCTGCATTTATATTTACACGTTTTAAAAGATCTTCCAATGCTTCAAATAGACC
AAGTGCCACACCTAAGAATGAAGTGATCAAGGCTAATGCCGAGAAAATTCGCACCATTGC
ACCAATAATTGAACTACCTGTAATTTGTCTAGCCGCTTCAGCCAAACCGTTTAATGTCGG
ATCTTTTTCCAAAATTTGTAAAAATTCTGTTTGAGTTAATACGCCGTGCGTTGCCAATTG
CCATAAAATGTAGGCAACTAACGGAATAGATGTACCCACAACAATCGAAATACGCAACGC
TTTCACATTGCCTTCTAAATATTTGTTCAAACTTGGAATTGAACCGTGGAAACCAAATGC
GGTAAAGAAAATTGGACTTACTGAAATTAACAGTGCATTATCAATAGGTATTGCCATTAA
GTTATCTATAGATACTTTTGGCAACAGTAAGAATAACACCAAGATAAAAGCGAGGATTTT
CGTGGTAAATAATAAACGATTTACCGCATCAACACTGGTCGTACCTAAAATAATAAATAC
ACCAAATACGAGTGTAAAAATCACACCTGAAATACGCGTAGTGGTTTCAGCATCAATAAT
AGTTGGTAAAAATGCAGCAAGAAGTGAACTACCGCCTGATACATAAGCGGATAAAATAGC
GTAAAGAAATACAATTAAAACCGTTGTTGAAACTACACGCCCGAAAGTGCCATAATATTT
TTCTGCCAAAGTACCAAGCCCTGCATCACTGTCCACAGTTTGATACACTTCAACGAATAA
TAAGGCACTAAAGCAAAGTAACAACCAAAGTGCAACCAAAAGTAAAAATGTAAAACCAAA
GCCGATACCTGCCGATGTTAAAGGCATAGCAAGCATTCCAGCCCCGATTGTCGTACCTGC
AACAATTAAGGTACTTCCTAATGTTTTGTTTTTCATACAATTACCTGTCAATAAAAATGA
ACATGTATATTTTAATTAAAATACAGAATTTAGCTAGAAAAAATCACACGGAATAGAAAA
ATATTTCTAAATAGTAAACTTTCTTTTACAAAAAACATGCTATCTCAAAACAGTACTACT
GACTCTTCATCAAAAGAGAAAAAGTAATATCTCAAATTATAGGTACTTTTTATTAGAAAA
AATCAATTTACTAAATTATCGCTTTAGCATTATTTATACTCTTAGTAGAGAGATAGCATA
ATGTGTGTAAAATATCTTGGGGCTGTTCTAGATAACGACTAAAAGCTCTATTTTAGGTTA
AAATAACCAAATGAGAAAAAGTCGTCTAAGTCAGCATAAACAAAATAAACTCATTGAGCT
GTTTGTGGCAGGTGTCACTGCTCGAACAGCGGCTGAGCTGGTAAATGTAAATAAAACGAC
AGCAGCCTATTACTTCTATCGTCTGCGATTGCTTATCTATCAAAACAGCCCACATATGGA
GATGTTTGAAGGTGAAATTGAAGCCGATGAAAGCTATTTTGACGGCACTCGCAAAGGTAA
ACGAGGTCGTGGAGCTGTGGGTAAAACCGCTGTATTCGGGCTTTTAAAGCGTGATGGTAA
GGTGCATACCGTCAGTCAGAACTGGAAACTGGCGATGAATCGATTTATGATTGATTTTGG
TGATCGTCTAGACGATCACCGTTAAGTTGAAATGGGTGTTTACACAGAATTTGGGATAGG
GTCACTGCTGGGAGTTTGATTTTTTCTAAGGTTTTTAAAGGATTGGTTGTTAAAAAATCC
CATTCCATCGCTTTTGCGATGACGGCTGATAGGGTGGCTCTTTCCCTTGCGACTGAAGCT
GGTTGTACTTCGTGCCACGCTCTGAAATGCTCTTTGGCAAGTTCGTTCAATTTGACTTCG
CCAAGCGGTGTGCAGGCAATGCGTAAAATGCGGAAGCGTTCTTCACGTTTGCCCCGTTTG
TGGCAGGTCACTTCTTGTAAATATTTCATCAGTAAGGCGGAAAATGTGACATCTGGGGTG
TTGGTGTAACGCCCTGCTTCAATTTCTGCTTCGATAAAATTCGCCCAATTGACCGCTTCT
GTGCGTGTTGTGAATGTTGCGGTTTTGGTTATACCTTGTCTGCGCACTTGCGCTCGCCAT
TTTTTGCTGTTTTTAATGATGGTTGCCATTGTTCTATCCCTTGTGTATCAAGCACTCATC
GCTATTTGCAATGTGTGCAGTTGATGTGTGCAAATGTGTGCAATTAATTTTAGAACAGAT
CGAAATCGATCAGGAAATGACTGTTTTTTATAAAAAACAGGGGGTAGAAAACGTGGTTTT
TAGTGGGTAATTCGCTGTCAAATACTAGGTAAGTATTTGTTTTTATGGGGAATTTATAAA
ATAAAAGCAGAAACGGGGAATTTCTGCTTTTGGGAAAATGGTGCGACTAGCTGGACTCGA
ACCAGTGACCCCCACCATGTCAAGGTGGTGCTCTAACCAACTGAGCTATAGTCGCATAAA
AACGAGGTCTATTCTAAAGAAAAAGCAAAAACAACGCAATAGCGAGGGAAACCAACCGCT
TGTTTTTAATCCAAATTTAAGCGTTTTTGTGTAAAAATATGTTTATCTTCCCAACGTAAC
ATCGTCAAATGATTACCCCAAACACAGCCTGTATCCAACGCATAAATCGTATCTGGAGTT
TGATAACCAATTAAACTCGCCCAATGCCCAAAAATAATCGGTTGCTGGCGATAAAACGGA
TTATCTAGTTCAAACCAAGGTTTTAAACCCTCTGGGGCTTCTTCGACTGGTAATTTACAA
TCAAAATCCAACCGCTTATCCGCATAACAAAAACGCATACGCGTAAACACATTTAATGCA
TAACGCCAACGCTCAATGCCTTGCAAATCCGCACGCCACTGGTCTGGTGAATTGCCATAC
ATCTGAGCAAGAAAATCTGCAAATTGCTCACCTTGTAACACCGTTTCCACTTCCCTTGCA
CAAGCTAAAGTGGTCGCTAAATCCCATTCTGGGCTTACTCCTGCGTGGACTAACAAAAAT
TGATGAACAGGGTGTTGTGCCACAAGCGGTCGAGAACGTAACCAATTTTGCAATTCCAAA
CGATCTTCCGCCTCAAAAATCGCATCAACCTTATCTTTAGGCTTCACCGCTTTAATTCCC
TGCAGTGTCGAAAGTAAATGCACATCGTGATTACCCAACACCACAGTTGCCCTCTCCCCC
AAAGCCTTCACATAACGCAAACAAGCCAAAGAGTTCTCGCCACGAGCAACCAAATCACCC
GTTAGCCAAAGTTCATCATACTGCGGATCAAAATTAGCTTGCTCAAGCAACAACTGAAAT
TCATCAAAACAGCCGTGCAAATCTCCCACGATATAGGTCGCCATCGTTCTTCCCTACTCT
ACTCTCTGCAAAATACGATCTGCAAATTTCCCGATACTCACCGCAAAATTATTCGACTTA
TTCCAATCTAAAATCGTACGGAAATTATTCGACACCAAGAACGCTCGCCCTACCTCTTTA
TCAGGACGAACCAACCACAACTTCTCTGAACTCAACGCATTCAGTTTTGTTGTTTCTTGA
GCCGTTGGATAGGCTAAATAAACACCCCACGCCTGCCACTCAGCAAGGCTTTTTGCTTTA
TTCAACTCAATCCCAGAAAAAGAGAGATCGATAGGTTGAGCCAACTTAACCTCTACCCCC
CACGGCAAGTCCTTATCCCAGCCAACAGTTGCCAGATAATTCGCAATAGAAGCAAAGGCA
TCATACTGATTTTTCCAAATATCCTTACGCCCATCGTTATCGCCATCTGCCGCATAGTTC
AAATAAGAGGTTGGCATAAACTGCGTCTGCCCCATTGCCCCAGCCCACGAGCCTTTCATC
TCGGCACGCACTAAGGTTCCCTGTTGCAACATCTTCATTGCATTGACAAATTCTTGAGTA
AACAACTTCTCTCGGCGACCATCAAATGCCAGTGTCGCCAACACAGACAACACATCAAAA
TTGCCCTGATAACGCCCGAAGCTACTTTCCATACCCCATAACGCCATCAAATACTCTTTT
TGCACCCCATATTTCTGGCTTGCTTTGGTTAATTGAGGCTGATATTGCCACCAACGTTGT
GCCGCCACGTCCACTTTTGCTTGGGTTAAGGTCTTATTCAAATAATTCGTCACCCCATTT
GGATTTGGCGGTGGCGGAGGTAAATTAGGATCACGTCGACGACTAGCTTGTTGCTGATCT
AACTCAACGGCACGAGGCACATATTGAATATTCAACGCCGTATTTAGCACCTCAGCGGAA
ACCCCCTCATTCGCCGCTTTTTTCTTTAAAAAACTCACATAATCATCAAAATGAGCTAAA
GAACGGGCATTAGGATACTTAGCCTCCAACGCCACCTTAGGATACTCTTGCTCAGAATTA
GCACACCCTGCCAACACCAAGCACGCCATTGATATGGTTAAATAGGATCTCTTTATCATC
TTACTTTATCTATTGACCATTCTACTTGGTCTAATCACATTATCCGCAGTAATTTCAGCA
ACGCCTAAAAACAGCTTTTCTGCTGAAAACAACCGTACTTGTCCATAAATTCCCTGCGGA
TTATCAAATTTCACACGTTGCCCAAAACCCACTGCTTTTGTCTGTTCATCAGTTAAATCC
AAATGAGGCAAACGAGCCACCGCACTATCCATCGGCAACAACAACTGATCTAACTCAACA
AGCGGCTGATTTTCCGCTAAATTTTGCAAGGCTTCTAAGCTCATCATCTTCTCAACAGGA
TAATCAGCAACTGCCAAACGACGCAACATTGTAACGTGAGCGCCACAACCCAACGCCTCC
CCCAAATCATCAACCAACGTCCGAATATAAGTTCCCTTAGAACAATGTACTTCCAACGTC
AAATAAGGAGCTTGATACTCAACAAATAACAGCTCAAAAATCGTAATCGGGCGAGCCTCA
CGCTCCACAGTAATGCCTGCTCTCGCATATTCATAAAGGGGTTTACCATTATGCTTTAAG
GCAGAAAACATCGTTGGCACTTGCAAAATTTCACCACGAAATGCCTCAAGAGCTACCAAA
ATATCCGAAGTGTCTACCTTAACTTCACGCCTTTGCACCACTTGCCCATCAGCATCAGAA
GTATCCGTCCGCTCCCCCAATTTTGCGATCACCCGATAACGCTTATCCGCCTCTAACAAA
AACTGAGAAAACTTAGTCGCCTCACCTAAACAGATCGGCAACATACCCGTAGCAAGCGGA
TCTAACGCCCCCGTATGCCCAGCTTTATTCGCATTAAACAGGCGTTTTACCTTCTGCATA
ATGTCGTTAGAACTCACGCCTTGCGACTTATCCAATAAGAAAACACCGTGAACATCACGT
CCTTTTTTCTTTGGTCTGCCCATTGTTACTCTTCTTCAACGTAGCGTTCTTGATCTTTAC
GGATCACATTTGTCACAAGGTTTGACATACGCATCCCTTCCACTAAGGATTGATCGTAAA
CGAAACGAAGTTCAGGCACGATGCGTAAACGCATCGCCTTACCCACTAAGGTACGAATAT
AGCCAGATGCTTTATTTAAGCCTTCTAAGCCACGTTCTACCGCACTTTCATCACTATCAA
ACAAGAAAGTCACAAACACTTTGGCATAGGCTAAATCACGACTGATTTCCACATCAGACA
CCGTCACCATACCAATACGCGGATCTTTCACCTCACGTTGTAAAATAATTGCAATCTCTT
TTTGTAGCTCTTGTGCTACACGATCTGCTCTTGAAAACTCTCTTGCCATTGTTTTTTCTC
TTAAATAAATAATGGGGCGTAAGATACGCCCCTAAATTGTCTGTCTCATTGCTTTTAACA
GCAATGTAATCGCCTGTGATAATAGTCCAAAAAGGCTTATTTCACAAGCAAATGATATAC
AAGCGGTCACTTTAGCCTGATTTTTTGCAAAAAGTGACTAAAACTGATACTTCATTCCTA
CACTCACGTTTTGCCATTTTTCCCCACCTTTTTGACGAGCAATCGCATATTCCCCGAAAA
GATGAAGAGCTTCGCTAATTTGATAATTCAGTCCCAACTTCGCCATAGTGACATATTTTG
CAGGTGAAATACCTTGTAATTCAATTTCACTTTCCGCACCGATATAGCGAGCATTAAAGC
CAAACGCATTTTCTGCTTTTTGGGTCATACGGTGAGATAAGGTCGTATTTAAGCTCAAAT
CTCCCCATTTCATGGTGGCACGTAACCCTAGCAAATAACTATTTAAGTTATATTGAGTAC
GATTCGCTTGAATACCAAAGTTTTTTCCTTCGTCAAAGGCTTTTTGATAAACAGAATCAA
ATTGGTATCCGATAAACGGACTTATTTCACCTTGTTCAAATTTAATACGATGTCCTAATT
CCGTATAGAAATGATAAAGCTTTGATTTAACCTCTGTTTCGACACGGCGTGTTTCATTTC
GCATTAAAATTGAACGCTTAATCTTGTTTTTCGCATTTGCCATTCCAAGCTGTGCTAGCA
AATAGTTATTGTCTAATAATAAGTGTCATATTTGAGGAATTATCTCCCCCACCACAAGCT
GTTACCAATAGTGATACGAAAGCCGCTTCCGAATATCTACGCACTTTCTTCATAACATTT
CCTTCACTCACCACTCAAACACATAACAAAGATTAAAATCCAGGCAATTTTATCACTAAA
TAATCAGAATAAATAGGAAAAACCGCTTTTCTGCGGTTTTTCAAATGAAAATACAATCTA
TATCAAATTTATGATGATTTTATTAATCCTAGCAAGTCAGAAATCTGCTCTAACTTATAA
TCTGCCAACGACCAACGTGGATCATCCCACTCTGCCTTAGCAGGAATAACGACAGTTTTC
ATATTCGCTGCTTTGCCTGAAATCATACCTAATACAGAATCTTCAACGGCAAAGCATTCA
TTGACTGTGGCACTGAGTTATACCACTCCATAGAAAAAAAACATATAAACAGAATTGAGC
ATTTTTAGAGCCAAGATAAACGTCATTTACTCAAGTTTAACAGTATTTCCAAAGTACATT
TGGAATTGTATTTGAAGGAATGCAAATAGCGTTTTAATCACAGTAACTTAAAGCTCAAAT
TTCCATTTAAACATAATTAGTTAAAGGCGGTTTAAGTTAGTTATCTAGCCCCTATTTATT
ATAGTTAAAAGCCCCTTTATCCGCTGATAAAAGGGGCTTGGAACTACTTGAAATTTATTC
CTAAACTATCTCGTAGTAATCTGACTTTAAATTAAAAAAACTAACAGATACAAAGTCTGA
GAAATAGTGTTTAACTACATGGGGTTAAATACGTTTAAAGTCTAAGTGAACAAGTTTTGG
TTTAGTTGGGTGACGTTGAATCGCTTGTACTTTTACTTGCTCTTCTTTACCCGCAACAAC
GATAGTTAACACTTCGTTGTAGAACGCATCGTGTACTTGTGCGTTGTTTACTTTATCGTG
GTCTAAAATGATTGATACTGCTTCTGCTTTACCACCGTAGATGATTGCAGGAACTTGACC
ATTGTGACGCAGGCGGCGGCTCGCACCCTTACCTTGCGCCGAACGAACTTCAGCTTCAAA
TTTGAATGACATAATTAAATTCTCATAAATAAAAAGGGAACCTAAGGTTCCATTGATACA
AAAATAGCAGGCGACCCAGCTATTTCCCTAAATTTGACGGTTAAAAAACCGAGTGCGTAT
TCTAATGAAAATTTAAGAAAAATCAAACATTACTTCGCTGCTTCTACTTTTTCAACAGTA
TAGTTCAGTAAGTAAGCGTAATTTTTCGTAATTTGGTAAGAAACTTCACAAAAGTATTGT
AAAATGCGTCGTTTTTTTATTCTTTCTATCGTTTTATTTAATAGGAGTAATGAATGACTA
TCGCTCAGTCAAACACGCATCTTAGCCCTGAGAACATTCAAAATGTCAAAAATGCCATTT
TGCATAAACTTGTTTTTGCTCTTGGTGTAGAACCGCGTGAAGCAAGCAAACGTAACTGGT
TAAATGCGGCATTGCGTGTTGTGCGTGATCTTTCTACGGAATCTTGGTTACAAACTCGTC
GTAGCCAAGCGGCAAATACAAGCCGTCGTGTTTATTATCTTTCTATGGAATTTTTAATGG
GAAGAACCTTCAGTAATGCTATGATTGCAGAAGGTGTTTATGATCTAATTCGAGCTGCGT
TTGACGAGCTAGGTCAAAATCTTGAAGACATTATTAATGAAGAAGGCGATCCAGGCTTAG
GTAACGGCGGCTTAGGTCGCTTGGCTGCGTGTTATATGGACAGTCTTGCAGCAATGAAGA
TCCCTGCGATTGGCTACGGTATTCGTTATGAATACGGTATGTTCCGCCAAGAGATAAAAA
ATGGCGAACAAGTTGAAAATCCAGATTATTGGTTAGAAAATGAATTTGCGTGGCCTTACT
TACGTTCAAGTAAAAAATTCCCTATACGTTTTGGTGGCAGAACTTGGCAAGAAGGCAAAA
AAACCGTATGGCAACCTGATGAAGAAATCATTGCTCAAGCCCACGACCAGCTTGTCCCAG
GATTTAAAACCACTGCAACCAACAGCTTACGTCTATGGTCTGCACACGCAGGGGAAAAAC
TATTTGGTTTAGCAGACTTTAACCGTGGTGACTATTTTGCAGCAATGAGCCAACAAAATA
GCTCAGAAAACGTTTCTCGTGTACTTTACCCAGACGATTCAACTTACAACGGTCGTGAAT
TACGTTTACGCCAAGAATATTTCCTTTGCTCTGCATCAGTACAAGACATCGTTCGTCGTC
ATGAAGTGGAATCGGGATCTTGCTTAAATCTTGCGGAAAAAGTGGCAATCCACCTTAACG
ACACCCACCCTACCCTTGCGATTCCTGAGTTAATGCGCATTTTAATTGACGAAAAAGGTT
ATAGTTGGGAACAGGCATGGAATACGACTCGCAAAGTATTCTTCTACACCAACCACACTT
TAATGAGCGAAGCGTTAGAAACTTGGCCTGTGGAGATGGTGGCTCGTATCTTACCACGTC
ATTTACAAATTATTTTTGAAATCAACGATTGGTTCTTACAAGAGGTTCGTCAGCAATTCC
CAAATGATGAAGAATTAATCCGTCGTGTATCTATTATTGACGAACAAGGCGACCGTCGTA
TTCGTATGGCGTGGTTAGCCGTGATTGCATCAGGCAAAGTCAATGGCGTAGCCAAAATTC
ACTCAGACTTAATGGTGGAGTCTATTTTTGCCGATTTTGCGAAGATCTACCCAGATCGCT
TCACCAACGTAACAAATGGTGTAACCCCACGTCGCTGGATTCATATCGCTAATCCTGGAC
TTGCTGCAATTTTAGATAAACGCATTGGCAAAGAATGGCGTACCGATTTAACTCAGTTAG
ACAAGTTCAATGCCTTTGTTGATGATACTGATGTTCAAGTAGAAGTGGCTGCGGTTAAAG
TAGAAAATAAACGTAAACTCGCCGCTTATGTAGAACAAACTCAAGGCATTAAACTCAACC
CTGAAGCGATTTTTGACGTTCAAATTAAACGTATTCACAAATACAAACGTCAGCAATTAA
ATGTGTTACACATCATTGCTCACTATAACCGTATTTTAAGAAACCCAACAGCAGATTGGC
AGCCACGCGTCTTTATCTTTGCAGGTAAAGCAGCAAGTGCTTACTATGCAGCGAAAAAAG
TGATTCGTTTAATCAACGATGTTGCAAATGTGATCAACAACGACAGCCATATTCGTGATT
TAATCAAAGTTGTCTTTATTCCGAACTACAGCGTAAGCCTTGCACAATTAATTATTCCAG
CAGCAGATGTGTCTGAGCAAATTTCCCTTGCTGGTACAGAAGCATCAGGTACATCAAATA
TGAAATTTGCCCTAAACGGTGCATTGACAATCGGTACCCTTGACGGTGCAAACGTGGAAA
TTTTAGATCGTGTAGGTAACGACAACATCTTTATCTTCGGTAACACCGTAGAACAAGTGG
AAGAGTTACGTCGCAACGGCTACTCACCATATCACTACTACGAAAAAGATGCAGAATTAA
ACGAAGCAATTTCACAAATCTTAAATGGTAAATTCTCACCAGAAGATCCATATCGTTATC
AAGAGTTAATTCTCTCATCAGGTGACTTCTATCAAGCCTGTGCGGATTTCCGTAGCTATG
TAGATGCTCAAGAGAAAGTAGCAACCTACTTCCGTAATAAGAAAGCGTGGACACGTTCTG
CGATCATCAACATTGCGAATATGGGCTACTTCTCATCAGACCGCTCTGTGTTAGATTATG
CGAAAGATATTTGGAAAATTGAACCAATGAACGAAACGCAATTATCTTCTCAGCCGAAAG
TAGCGGATATGATGAGTAATGCGAGTAAGTTGTTAGTTATAAAATGACTTTATAACTAAT
AGACTAAGATACACTCTCTAGACATTTGGAAATTCTCCATTCTACTATTGAATAAAAATG
GAGAATTTCTATCTGTGCTCATTTATACCTTCCTCCAATAAATTAGTGTCTGACATAGCC
CCACACAAAATTTAACGAATAACCTCGACAAATATATGAAATATTTGGGTATAATCGTCC
GCCTGTATGAGGGAGAAATTAAGTGATGGAAAGTTTTTTACACGGTTTTGTGGTCTGTTT
TGGGCTGATTGTGTCTATTGGTGCACAAAATGCATTTTTATTGAAGCAGGGGATTTTAAA
ACAGCACGTTTTTTGGGTAGCTCTACTCTGCTTTCTTTGTGATGTTGCGTTGATGAGTAT
CGGTGTATTGGGGCTTGGTTCGCTTATTTCGCAGTCACCTACCGCTAGTTTATTGCTTGC
TCTGTTTGGTGCGATTTTTTTATTCACTTATGGTAGTCGCTCTTTTATCACTGCTTATCA
AGGCTCAAGTCAGCTATTGGCACAACAAGGGCAAGCTAAGTCGTCTTTAAAGAAAGTGAT
CGCCATTACCCTTGCGATTACATTACTTAATCCACACGTTTATATTGACACTGTGGTGAT
TGTCGGTGGTATTGGCGGCACTTTAAGTTTCACAGAAAAAATACACTTTTTACTTGGAGC
ATTAATTTGTTCATTTTTATGGTTTTTTGGGGTCGGTTATGGTGCTGGTTTACTTTCCCC
TTACTTTGAAAAACGTCGAACTTGGCAGATTTTAGATTTTGTCACAGGGTTAATTATGTA
TGGCATTGCATTTAGTTTAATCGTGTATACAGTGAAACTTATTGAATGAAGTAGTCGCCC
TTTATTTCTATTCTTCTATCATCAACCATCCTCTTTATAATGTTAATTTTTTGTAAAAAT
TCGACTTATATCACAGTTTTTCTTTAAAAAATCCGTCATAATTGGGGGGATTTGTGTGAC
TGATTTATAAGTAAGCATTTCTCTTTGACTTTTTTGCCTTTATTTGTACTGAAATGTATA
TAATGGCAGCAAATTTAACAACTTTGTAAACAGATAAAAATAAGGTTAGGTCTTTATGCA
ACATAAAAACTTTGACGATTGGATTGCAACTACTGCATTAGGTGGGGCAAATCAGTCTTA
TGTTGAGGAAATCTACGAGCAGTATCTAGAAGATACTGATAGCGTTGATGCAAGTTGGCA
AGCGGTATTTGCTCAACTGCCAAAAGCTACCCAAGTAGAGCAACCTCATTCCAGCGTTCG
TGATTATTTCCGTCGTTTAGCGCGTGAAAATCGCAGTGAGGCGGTGACAGTGATTGATCC
TGAAGCCAGTGCAAAACTCGTTAAAGTTTTACAGTTCATTAATGCCTACCGCTTCCGTGG
ACATTTGGAAGCTAAATTAGATCCGCTTAATTATTATCGTTGGAAAACCTCACAGGTTCC
TGAACTCGATTACCGTTACCACGGTTTCAGTGATAAAGATTTAGAAGAAACCTTTACTAT
CGGGCGTTATGTTTATAACAAAGATACGATGAAGCTAGGCGAACTTGCTGAGGCGTTAAA
GGAAACCTATTGCGGTAGTATCGGTTTGGAATTTATGCACATTCAGGATATGGAGCAGAA
AAATTGGCTTCAGGCGAAAATGGAGAGTGTGCTGAATAAGCCGTTGTTCACTAAAGAAGA
AAAAGTAAATTTATTAACGGAACTGACCGCTGCTGATGGTTTGGAGCGTTATTTAGGGGC
GAAATTCCCTGGTGCAAAACGTTTCTCGCTTGAGGGGTCTGATGCTTTTATTCCGATGAT
GAAAGAGATTATCCGTCACGCTGGTCGTCAAGGTATGGAAGATGTAGTGATGGGAATGGC
TCACCGTGGTCGTTTGAATATGTTAGTCAATGTGTTAGGTAAGAAACCTGCTGAACTTTT
TGATGAGTTTGCTGGTAAACACGCTGATGATAATCGTACAGGTGATGTGAAATACCATCA
GGGCTTCTCGTCTGATTTTGATGTGGACGGTAAACACGTTCACCTTGCTCTTGCGTTTAA
CCCTTCGCACTTGGAAATTGTTAGCCCTGTGGTGATTGGTTCTGTGCGTGCAAGACAAAC
TCGTATTCACGATACTGAACATAAGAAAGTATTGGCGATCACGGTTCACGGCGACTCGGC
GGTGGCAGGTCAAGGGGTTGTTCAAGAAACCTTGAATATGTCAAATGCGAGAGGTTACAA
AGTAGGCGGAACAATCCGTATCGTGATCAATAACCAGATCGGTTTTACGACTTCTAATCC
AAACGATACCCGTTCTACGGAATACTGTACCGATATTGCCAAGATGATCCAAGCCCCGAT
TATTCACGTTAATGGTGATGATCCTGAAGCGGTGGCATTTGCAGCGAGAATGGCGGTGGA
ATATCGTTGTTTATTTAAACGTGATATTTTTATTGATTTAATTTCTTATCGTCGTCACGG
TCATAATGAGGCTGATGAACCTTTGGCTACTCAGCCGATGATGTACGGTATTATTAAGAA
ACACCCGACACCTCGTAAAGTTTATGCGGATCGTTTGATTGCTGAAGGGGTGATTACAGG
TGATGATGAAATTGAGATGATGAACCTCTATCGTGATGCGTTAGATAATGGTGATCGTGT
TGTGCCTGAATGGCGAGAAATGGATACTACGTCAATGGATTGGTTGCAATATCTTAATTA
TGAATGGACGTCGCCGTATGAAAGCAAATTCCCTGAAGCTCGTTTCTTAGAAATCGCGAA
ACGTGTGTGCGAATATCCAGAAGCGTTACGCCCACACCCTCGTGTTGAAAAAATTTATAA
CGACCGCCGTGAGATGTATCAAGGCAATAAACTGCTTGACTGGGGTATGGCTGAAACGAT
GGCTTATGCAACCCTGCTTGATGATGGTACTCACGTTCGTCTATCGGGTGAAGATGCTGG
TCGTGGTACCTTCTTCCACCGTCACGCTGTTGTGCATAATCAAAATGATGGTACAGGCTA
TGTGCCTTTAACACATTTGCACGCAAACCAAGGGCGTTTTGAGGTGTGGGACTCGGTACT
TTCCGAAGAAGCGGTACTGGCATTTGAATATGGTTATGCAACGACCGATCCAAAAACATT
GACGATTTGGGAAGCTCAGTTTGGTGACTTTGCGAACGGTGCTCAGATTGTTATCGACCA
GTTTATTAGTTCTGGTGAACAAAAATGGGGACGTATGTGCGGTTTAGTGATGCTACTGCC
ACACGGCTATGAAGGACAAGGTCCTGAACACTCATCAGCTCGTTTGGAACGTTACTTACA
ACTTTGTGCGGAACAGAATATGCAAGTCTGTATTCCATCGACACCAGCACAGGTTTACCA
TATGTTACGTCGTCAAGCGATCCGTAAAATGCGTCGTCCACTGATTGCGATTTCGCCAAA
ATCACTGCTACGCCACCCGCTTGCTGTTTCAACTTTAGATGAGTTGATCAACGGTGAGTT
TAAAACGGTGATCGGGGAATTAGATAATCTCGATCCTGCACAGGTTAAGCGTGTGGTACT
TTGTTCAAGTAAAGTCTATTACGATTTACTAGAAGAACGTCGCCAGCGTGGGCAAACCGA
TGTAGCGATTATTCGTATTGAACAACTTTACCCTTATCCACACGAAGATGTGAAAAAAGC
ACTTATGCCTTATGCTCATGTTACTGATTATGTTTGGTGTCAAGAAGAGCCATTAAATCA
AGGGGCTTGGTATTGTAGCAAACACAACTTCGAAGCATCTATTCCAGAGAATGCGACATT
GAAATATGCAGGTCGCCCAGCTTCCGCTTCACCAGCGGTGGGATATATGTCACTTCATAC
CAAACAGCAGACGCAGTTGGTTGATGAGGCATTAACACGTTAATTTTATAAGTTCCCTTC
CCCCCACTTGCGGGGGAAGGTGCCGAAGGCGGAAGGGGGGGAAACAAGCGGTGAGTTTAG
CTCAAATGTTGCAACTTCGTTGCAATTCCCCCACCCACCCCTCCCCCGTAAACGGGGGAG
GAGAACTAAATTAGAAAAGGAAACAACAAATGACAATCGAAATCCTCGTTCCAGATTTAC
CCGAATCCGTTGCAGATGCGACCGTTGCAACTTGGCATAAAAAAGTTGGCGATAGCGTAA
AACGTGATGAAGTTATTGTAGAAATTGAAACCGATAAAGTGGTTCTCGAAGTGCCTGCGA
CTAGCGATGGTGTGATTACCGAAATTCAACAAGGCGAAGGGGCAACTGTTGTAAGTAAAC
AAGTTTTAGGTATTTTAGTTACTCAGCAAGCAGGTGATGTGTCTTTAGCAACAATTAAAC
CAGTAAATGAAGCAACCCCTTCAGATCGTCAAACCGCCTCTTTAGAGCCAGATAATAGCT
CGGCTGACGCATTAGGTCCAAGTGTTCGCCGTTTACTTGCAGAACACGGTTTAGAAGCTA
GTGAGGTGAAAGGTTCAGGTGTAGGTGGCAGAATTACTCGTGAAGATATTGAAGCTGTTG
TGGCTAAACGTAATGCGAAAGTGGCTGAGAAAGTTGAAAATACGATCAGCACAGTGGCTT
ACTCTGCTCGTAGTGAAAAACGTGTGCCTATGACCCGCTTGCGTAAACGCATTGCAGAAC
GTTTATTAGAGGCGAAAAATACTACGGCGATGCTCACCACATTCAATGAAGTAGATATGA
AGCCGATTATGGATCTGCGTAAGCAATACGGTGAAAAATTTGAAAAACAACACGGTGTGC
GTTTAGGCTTTATGTCGTTCTATATCAAAGCAGTGGTGGAAGCATTGAAACGTTATCCCG
AAGTGAATGCTTCTATTGATGGCGATGATGTGGTGTATCACAACTATTTTGATGTCAGTA
TCGCTGTTTCTACCCCTCGTGGTTTAGTTACCCCTGTGTTACGCGATTGCAACAAACTTT
CAATGTCAGACATTGAAAAAGCCATTAAAGCACTGGCAGAAAAAGGACGCGATGGCAAAT
TGACTGTAGAAGACTTGACAGGTGGAAACTTCACTATCACTAATGGCGGTGTCTTTGGTT
CATTAATGTCCACGCCGATTATCAATCCACCGCAAAGTGCTATTTTAGGTATGCACGCTA
TTAAAGATCGCCCTGTGGCTGTAGATGGTCAGGTGGTTATTCGTCCGATGATGTATCTTG
CATTGAGCTATGATCACCGTTTGATTGATGGACGAGAGTCTGTTGGTTTCTTAGTAGCCA
TCAAAGATTTACTCGAAGATCCAACACGTTTGTTGTTAGAAATTTAGAATGAACATTTCC
CCCTTTGAAAAAGGGGGGAAAACAGTTTTAATCACATAGGAACCCTAACTCTATGAACCT
ACACGAATACCAAGGCAAACAGATCTTTGCCAAATATAAACTTCCTGTCAGCCAAGGCAT
TGCTTGTAAAACAGCAGATGAAGCGGTTGAAGCAATCAAACAACTCAAAGGCGATACTTG
GGCAATTAAGTGCCAAGTCCACGCAGGCGGACGTGGTAAAGCTGGCGGTGTCAAACTGGT
ACGAAATGACGCAGAAGTGCGTGAATTTGCAGACACATGGCTCGGTAAACGCTTAGTGAC
TTTCCAAACAGACGCAAATGGTCAGCCTGTTAATACCCTATATGTTGAGGAAACAGTAGG
GATTGCCCGTGAACTTTATTTAGGGGCAGTAATTGACCGCTCATCACAAAAAGTCGTTTT
TATGGCTTCAAGTGCTGGGGGAATGAATATCGAAGAAGTTGCGGCTAAAACCCCTGAATT
GCTACATAAAGTCGCTATCGATCCGCTTGTAGGGGGAATGGCATATCAAGGACGTGAACT
AGCGTTTAAACTTGGTTTAACCGGCGATCAAATCAAACAATTTAGTTTTATTTTCACACA
ACTGGCAAAACTCTTTGTAGAAAAAGATCTTTCCCTACTCGAAATCAATCCGCTTGTCGT
GACTACCGAAGGCAATTTACTTTGCTTAGATGCCAAAATGGTGGTAGATGGTAATGCGTT
ATATCGCCAACCAGAACTCGCCGCAATGCACGATCCCAGCCAAGATGATCCACGTGAAGC
CCTTGCCGAGTCGCACCAACTTAACTATGTTGCCTTAGATGGTAACATAGGTTGTATGGT
AAACGGTGCTGGACTTGCAATGGGGACAATGGATATTGTCAAATTACACGGCGGTTTCCC
TGCAAACTTCTTAGATGTAGGTGGCGGTGCAACCAAAGAACGAGTTGCGGAAGCCTTTAA
AATCATCTTATCCGATAAGGCAGTAAAAGCCGTCCTCGTCAATATTTTCGGCGGTATCGT
CCGTTGTGACTTAATCGCTGACGGGATTATCGCAGCCGTTAATGAAGTAGGGGTAAACGT
ACCTGTTGTCGTTCGCCTAGAAGGAAACAACGCAGAACTTGGACGTGAAATTTTAGCGAA
AAGTGGCTTAAATATCATTGCAGCAGCAACCTTAACAGATGCGGCTGTAGAAGCAGTAAA
AGCGGCAGGGGGTAAATAATGTCTATTTTAATCAACAAAGACACCAAAGTAATCTGCCAA
GGTTTTACAGGCGGACAAGGCACATTCCATTCACAACAAGCCCTTGATTATGGCACACAA
CTTGTCGGCGGTGTTTCACCAGGCAAAGGTGGCACAACGCACTTGGGTTTACCAGTATTT
AATACCGTTCGTGAAGCAGTGGAAGCTACAGGGGCGACAGCAACGGTTATTTATGTACCA
GCACCGGGTTGTAAAGATGCTATTTTAGAAGCCATTGATGCAGGCATTCAGCTTGTCGTT
TGTATCACAGAAGGTATCCCAACCTTAGATATGCTTCAAGTGAAACAGCGTTTAAACCAA
ACAGGCGTGAGAATGATCGGCCCTAACTGCCCTGGCGTGATTACCCCAAATGAGTGCAAA
ATCGGGATTATGCCAGGTAGCATTCATAAAAAAGGTAAAATCGGGATTGTTTCTCGTTCA
GGAACATTGACTTATGAAGCAGTTAAACAAACAACAGACTACGGTTTTGGTCAATCGACT
TGTGTTGGGATCGGTGGCGACCCTATTCCAGGTTCAAACTTCATTGATATTCTAACACTA
TTCCAAGCTGACCCCGAAACTGAAGCGATTATAATGATCGGTGAAATTGGTGGTTCCGCA
GAAGAAGAAGCAGCAGCCTTTATCAAAGCGAACGTGACTAAACCTGTGGTGAGCTATATT
GCTGGTGTTACCGCACCAAAAGGAAAACGTATGGGACACGCAGGGGCGATTATCTCTGGC
GGAAAAGGCACTGCAGATGAAAAATTTGCAGCTCTTGAAGCCGCAGGCGTAAAAACTGTG
CGTAGTTTGGCTGACATTGGGGTAGCGTTGCAAGCGGTGTTAAATAAATAACCGCTTGTT
GATCAGAACCGTAGAAGCATGCCTAATCTGGCAGGAGCTGTAATTATAGAACTGGCAGAT
TAGGTTTAATCTTTACGATGAAACTTGCTCTTTAGAGCAATTATTTACTGTCTTACACAG
AAAAACTATCTTCAGAACCTTTTCTTATTTAGTGCGGGGAATTAAAGAACCCAGCTTCTT
TTTTCTCCCTTGCTCTGTCCAAAATATTCTGAATTTCGAGCATTGTTTCCTGATCTTCAG
CTAGTGCAATTTTTCGCATTTCTTCATTCTTAAAGAGTTCTAAATTAGGATCATAGACTT
CCGCCATTAATTTCACATTATGGCGATCTCGTTCAAAATAGTAGTCACAAATTTCATCAG
CAACTTCTTCCTCAACACCTAGCATTTTTAAGGCCGCACGTCCACTGCGTAAGGCAGAAT
CAAAGGTCTCACGCACTTGTTTATCTGCTCCTGCTTTGTAAAGTTCAAAGACATGAACTC
GATCGTATGCCCTTGCGATAATTTTGATATTCGGGTTCATAGAACGAGCCAGCTCCACAA
TATGTATCGCTTGATGTTTATCATCTACCGCAACGATTAATAATTCCGCAGTTTCAATCC
CTGCATTGTGAAGTAATTCTGGACGAGTAGCATTGCCATAATAGCTTTTAATTCCGTACT
TTTTCGCCCCTTCGATTTGCGCTTCGTTAAGATCAATAATAGTAGGGTGATAGCCAGACA
TCGTGAGGATATGATTGACGATTTGTCCATAACGCCCAATCCCAACTAAGATAATCGGGT
GCTGTTCTTCAATATGAGCGGCTTCACGTTCCCCAGCTTTGTTTGCAAAACGAGGTGCTA
CGAATTTGTTATATAAAATGATGGTGATTGGGGCAAAAATCATTGAAAATACGACAATAG
CGGTTAGATTTGCTTGAATTTCTGCAGAAATCACCCCTTGTGTTGCCGATGCTGCATATA
GTACAAAGGCAAATTCACCACCTTGAGCCATCACAACAGCTCTATCCATTGCATCGCTGG
TGCTACTTTTAGCAAGTTTGGCTATTAATAAAATACACAATGATTTCACTGCCATCATTG
CAATCACTGCCGAAAGGATTAGAACCCAGTTATCAAACACAATGTTTAGATCTAATGCCA
TTCCCACACCTAAGAAGAATAAGCCAAGTAATAACCCTCTAAATGGCTCAATATCGGCCT
CTAATTGGTGACGGAAACTTGATTCGGAGAGTAAAACCCCTGCGACAAAAGCACCCATTG
CTGTTGATAATCCACCTTCCTCCATTAATAACGCAGAGCCTAAAACCACAAATAGTGCGG
CTGCCGTCATTAATTCACGGATTTTGGTTTTTGCTAGAATACGGAAAATCGGGTTGAGTA
CCCAAATACCGACCACCACCAATGCGGTCACAGATAACCCTGCGATACCGATTTTCTGCC
AAATAGGTTGGGGATCGGCAATATGAGTTGGATCTGTCGGTGCAAGAAAGGTGACCATGG
CTAGTAGAGGCACAATAATCAGATCTTCAAAAAGCAAGATTGACACCATTCGCTGACCAC
GAGGACTAGCAATATCGCCTCGTTCGCTCAACACTTGCATTACAATTGCAGTAGATGTTA
AAACAAAGCCCGCCCCACCAACAAAAGAGATTTTCCAAGAATAGCCGAAAGCCATACCAA
CAAACGTAAGCAAGACCGCACAAACGACCACTTGCATACTGCCTAAGCCGAAAATTTGAC
GACGCAGCCCCCATAAGTGAGATGGTTTCATCTCTAACCCAATGATAAACAGAAACATCA
CGACACCTAATTCGGCAACGTGAATGATCGCTTGGGGATCTGAGAAAAGTTTTAAACCAA
AAGGACCTATCGCAAGCCCTGCAACTAAATATCCCAAAACAGAGCCTAAGCCCAAACGTT
TAAAAATAGGTACCGCAATAATTGCCGCCCCTAAAAGGGTCACTACACTAACTAATTGAC
TTGCACCTTCTGCTGCCATTGATTACCTCAAAAAATAAAATTAGATAAATGCTTAATTTG
AAAATTAAATATCTACTATAGTGAAATAATAGCTCTAAGTTACTTCATAGGAGCAGAGTG
ATATCTCCTCCTAAACAATACGAAACAAGGGCGGACACATCGGTCCGCCCCTACTTTGGT
AATAAATTGATAAAAAGAGATCGCTTGTAGGGATTATTTAATAACCTCTACACCACCCAT
ATACGGTTTCAACACTTCAGGCACGGTAATAGAACCATCTGCATTTTGGTAGTTTTCAAG
TACGGCAACAAGCGTACGTCCGACAGCTAAACCTGAGCCATTTAAGGTGTGAACTAAGCG
AGTTTTCTTATCCCCTTTCGCTTTGCAACGTGCTTGCATACGGCGAGCTTGGAAATCCCA
CATATTTGAGCAAGATGAAATCTCACGGTAGGTGTTTTGTGCTGGCAGCCACACTTCTAA
ATCGTAGGTTTTGCTTGAACCAAAGCCCATATCGCCAGAGCAAAGTAACATTTTGCGGTA
TGGCAGATTGAGCAACTGCAACACTTTTTCTGCGTGTCCTGTTAATTCTTCAAGGGCTTC
CATTGATTTTTCAGGGGCGACGATTTGTACCATTTCTACTTTATCGAACTGGTGCATACG
AATTAAGCCACGGGTATCACGGCCGTAAGAGCCTGCTTCTGAACGGAAGCACGAGGTGTG
AGCGGTCAGTTTCAGTGGTAAACTTTCTTCGTCTAAGATTTCATCACGCACAAGATTAGT
GACTGGCACTTCTGCGGTTGGGATTAAAGCGTAAGGTTTTTGTACCGCATTTGGATCTTG
TCCTTCTAACGGTTGAGTATGGAACAGATCTTCGCCGAATTTTGGTAATTGTCCTGTGCC
GTAAAGGGTATCGTGGTTTACAAGATAAGGCACATAGGTTTCTACATAGCCGTGTTGTTC
TGTGTGTAAATCTAACATAAATTGAGATAAGGCACGGTGTAAACGTGCAATACCACTTTT
CATAACGACGAAACGACTTCCAGTTAATTTCACACCAGCAGGGAAATCCAAACCGCCTAA
GCCTTCACCAAGGGTAACGTGATCTTTGATTTCAAAGTCAAATTGACGTGGCGTACCCCA
ACGAGATACTTCAAGGTTTTCGCTATCATCTTTACCCACTGGCACTTCATCGGCAGGTAA
GTTAGGAATGTTTAATAGCAGTTCACGAATTTCCGCTTGGACTTTATCCAATTCCACTTT
TGCTGCATCTAATTCGTTACCCATCGTGTCCACTTCTGCTAATAACGCAGAAATATCTTC
GCCACGCGCTTTCGCTGCGCCGATATTTTTTGAACGAGCATTACGTTCTGCCTGTAAATT
TTCTGCTTTAACTTGCAATGCTTTGCGTTGTTCTTCAAGGCTAGTAACACGAGCAACATC
AAGGTTGAAGTTACGTTTGAGTTTTAAAATTTGTGCGACTTCCTCAAGGTTCGTACGTAG
AAGGTTTTGGTCGATCATTTTTGTGTCCTTTTACTTTTGCAAAATTTTATAGAAATGTTA
CCGCTTGTAATACTACCCACGGTTCGCATTCTTCATAATCCGCTGTTTAGCAACTTGCCA
CTCACGGTCTTTAATATCTTCACGCTTATCGTGCAATTTTTTCCCTTTCGCCAAGCCGAT
TTTGACTTTCGCCCACGCATTTTTCCAGTAAAGCGACAGAGCGACAACGGTAAACCCATC
ACGGCTGACTTTACCATAAAGCGTGTCTAACTCACGCTTATTTAACAATAACTTACGGGT
ACGGGTTGGATCGCATACAATATGGGTAGAAGCAACATTTAACGGGGTAATAGTGCCGCC
GAATAAAAAGGCTTCGCCGTTGCGAAATGTCACATAACTATCACCGATATTGGCTTTGCC
TGCTCGCAGGGATTTGACTTCCCAGCCTTGTAATTCTAGACCAGCTTCGATTTCTTCTTC
GATAAAATATTCGTGTCTGGCACGTTTATTTAAGGCAATCGTATTTGAAGCTACTTTTGG
TTTTTTACTCATAGTGTTATTTTTTATTAAAAAAATTAATGAGATTGTACCTTAAATCCA
GCCTATTATGTAGCAAATGCCCAAATTTTTTATATTACATTTGCTTACTAACACTATTCT
GTTGGGAATTTATCAACCAAACCTATCTGCGAGCAAAAATTGCAATACAGCGTCCATTCT
TAAATGGGGGATTGGCTGATCAAAGTCGATTTTTTTCGGTTCAAACTGGTCAAATTCAAA
ACGGTGATTTTGCCAGTAGTTGATGTCGGGTAAACGGTTTGGAACGCTACCAGGGTAGAG
TGTAACCAGTTTTTTATCACTAGAGCGAACCCCACGGATCGCTTTGAAACTTTGTCCATT
TTGTGTGGCGATCACAGGATCGGTCGCTCGGATAGCAGAAATCGCTTGGTAGCCTGTGTC
AATGCCTTCAAATTCAGCGTGTCGCCCCCCTTCTTGCACTAATTGTCGCATTAGGCTTTC
TAAATTCGGTAGTTGGTCGCTGGTGATATGATCGGCTTTGGTAGCAACGAACAGTAACTT
GTCGATATTCGATGAAAATAGGCGACTAAAAAGCGAGCGGTTGCCATAATGGAAATGTTT
AAATAGCTGTTGTAAGCCTGTTTTCATTTCAATAAAGGCTTGATGGCTGTGATTTAACGG
GGTAAGGCAATCCGCTAAGATCACTTGGCGATCAAACTGTGAGAAGTAATCTTCATAAAA
TGGTTTGACGATTTTTTGTTGATAGTGGCGATAGCGTTTTTTCAGGGTGTGAAAAATGCT
ATGTTCAGGGCTTTTTTCTAGCTGTTCCCATTCATTTTCGCTTAAATCAAGCAGGGGGAA
GAACTGATAGACAGGCGCACCCCGTTCGGTATTTGGCAGGACAAATCGCCCTGGTTGGAT
ATATTGCATTCCAACTTCTTTGCATTTGAGTAGGTAAGCGGTGTAATCTTCACTTAATTT
TGCAAGTTGGTTTTCGTCCGTTTTGGCGGTGAGATCGAGTTGTTTTACTTGTGCAAGCCA
AGCCTGTGCTAACTCTGCACGTTCGCCTTTATGTACCAGTTGTTGATGTTGTGACCATTC
TTTGAAACTTTGTGAGAGTAGCGGTAAATCTAATAACCATTCCCCTGGGTAATCAAAAAT
ATCGAGATAGAGTGTACTCGTTTCTTTGAGATGGCGAAGCAGGCTATCTCGGCGTTGGTA
GCGGATCGCAAGGCGAATTTCGCTGATCCCCGTAGTCGATGGACACCAAGTCGCAGGTTC
GTTCTCGAAGCAGTGGCGGTTTTTGTCGTATTCAAAACGGGGAATGGTGAGATCGTGTTG
TTCTACTCGTTTTACGGAAAGAATTTGTCCGTTTCGAGCAGGGGCAAATAGGTTTAAGTG
GGCGTTGTCACCTGTGCCAATGTGTAGCAGTTGATCGACAAAACTGGTGATGAATGCAGT
TTTACCACTGCGACTTAAGCCTGTCACGGCAAGGCGTAGATGATTATCTAAACCACGTTG
TACGAATTTGTGTAACTGATGTTGAAGTTGATTAAACATATACCGAAAATTACCAGCCTA
ATGCTTTATGAGCAACGGCATTGCGAGCCAGTGAAAAATGAGATAAACCAAATAGGGCAA
GGTTACGAGCGACTTGAATAGGCAAAAATTCGCAACCAAAAATCGAAATCAGACCGCTTG
TGCTTTGCATAATTCGGGTTTGGTCGGCTTGGCGGTGTTGTTCAAACTGTTGTAGCCATT
TTGCTTCGCCGAAATCTTCGCCTTGTGCAAAGGCTTGACCGACAAGGGTTGCCAATTCAA
ATAGATCTCGCATTCCAAGATTGAACCCTTGTCCTGCGACAGGGTGTAGTAACTGAGAGG
CATTGCCGACAATGGCTAATCGGTGGTGAATATGGCTTTCGCTTTTTTGCGAAGAAAGGG
GATAAACAAACCGCTTGCTGACTTGTAAAAATTTGCCGAGCTTCCAGCCGAATTGTTGTT
GCAAGGCGTGTAAAAAGTCGCTGTCTGACATTGCCATTGCTTCTGTCGGATCTTCCATAC
ACCAAACCAGCGACATCATTTTTTCATTAAGTGGTAATAATGCAAAAGGCCCCTGTTTTG
TGAAACGTTCAAAGGCGTGGTTTTGGTGTGGTTCAGACAGGATAACATTGGCAATAATGG
CGGATTGTTGATAATCCTTGATAAATTGGATTGTTACGCCACATTGCTGGGCAATTTGAG
ATTGAATGCCGTCACAGGCAACTAACAATTTGGACGTTAATTGTGTTCCGCTGTTTAGGG
TAATGTGGCAGTGCTGTTCTGTGCGTTCGATATGGGCGACGGTATCAGGGCAGAATAGCT
GAATGTTTGGTTGCTTGGCGATTAATGCGGTCAGTTGCTCGCCCAGTTTGGCTAATTCCA
CTACCACACCTAATTCGGATAAACGTAGTTCGTCGGCTTTTAAGGTTGTTTTGCCGAAAT
GTCCTTGATCTGAAACGTGAATTTGTTTGATGGGGGTTGCAATACGGTAAACCAGTTGAG
CTAAATTTTGTTCCGTGGCAAGCGGTCGAATTTGAGCTAACTTTTGCAAACTGCCGTAAG
CAAAGGCGATTGAACGTGCGTCAAAACCGCCTTGTTGTGCATAGTTTGGCTCATTTTTTT
CTACGATTGCAATTTGCAATTGGTGTCCGCTTACTGAACTTAACGCTAAGGCAAGTACAG
AACCCGTCACCGCACCGCCGACAATTACCACATCAATGTTTTGTTTCATATCTTATTTAT
TCTCAAAATTTAATGTAGGGACACACGCAGTGTGTCCCTACTATTTCACGTCGATCAATA
CCTTACCACTTTCCGCTTTCAATAATTTGCCGACAGGGTAAAGGGCGACATTGGCATTTT
TTGCAATTTGTTTCACGCTTTCGACCGCTTGTGGCTTAACGGCAATTAATAAACCGCCTG
ATGTTTGTGGGTCGCACAAAATCGCTTTTTGTTCATCACTTAATGGCGAAATCAGATGTC
CGTAGCTGTCGAAATTACGGGTAGTTCCGCCTGGCACAGCACCTTGTGCGATGTACTCTC
TGACACCGTCTAAGGTTTGGATTTGATCGAAATAAACTTCGGCACGCAAGTTTGAACCTT
GGCAGATTTCTGTTAAGTGTCCGAGTAACCCGAAACCAGTGACATCGGTCATTGCCGTGA
TCTCATCAACTTTGGCAAATTCAGCACCGATCAAATTCATCTGACACATCACATCTCGAG
CTAAATTTTGATGTTCAGGTTTTAATTTACCTTGTTTTTCTGCTGTGGTAAGTACGCCGA
TCCCAAGTGGTTTTGTTAGATATAAATCGCAATCGGCTTGTGCTGATGCGTTCTTTTTCA
CTTGTTCGGTAGAAATAATTCCTGTAACCGCTAAACCAAAAATCGGTTCAGGGGAGTCAA
TTGAGTGTCCACCAGCTAATGCAATGCCTGCTTGTTGGCACGCAAAACGACCGCCATCAA
CAATTTTTTGTGCAACTTCAGCGGGTAACTTATTGATTGGAAAACCTAAAATTGCAATCG
CCATAATCGGTTTACCGCCCATTGCAAAAATATCACTGATTGCATTAGTCGCAGCAATTC
GCCCGAAATCAAAAGGATCATCCACAATCGGCATAAAGAAATCTGTCGTGCTGACAATAC
CAACACCGTTGCCGATATCATAGACAGCCGCATCGTCTTTGGTTTCATTACCGACTAACA
AATTCGGATCGATAAATTTCGCCTGTTCTGTGTGCAGAATTTGTTCAAGCACTTTCGGAG
AAATTTTACAGCCACAGCCAGCACCGTGACTATATTGCGTTAAGCGAATGGGTTCGTTTT
GCATAGTTGCCTCTTTGTTCTTATTTAACCTAAATAAAGATAACGGAATTGTAGCAGAAA
ATTAAGATATTTATACAACTGCTACATAATACCAAATTAAACAACCCTAATTCTGGATAA
GAAAAACCCATTTAAAAACATTCTGCTGAACACTTTTAAATGGGTTTTCCCCTTTGCGAT
GTTTCGCGTTACGCTGATAACTTCCTTTACCTTTGCGGTTTCGCTCTACTCGACTTCTAA
ACAGTTTATCCGTCACCAAGGCTTTAATTACACTCTCTTGAATTTCGCCACGCTGATGGG
CATAGCATTCTGATTTTGTTGATTTTTTCATTATTTTTCCTTTTTGTTAAACACGAGATA
ATATATCTTCATTGTTGTTAGAAGATATGTGCGAAATTTTGCCAAATTTCTGTTTAATTG
TATATATGCACAGATAAAAAAACGGTATAATCTACGGCGTTATTCCGCCTAAATTGAACT
TCTTTTCAATGCAAGCGGTCTGAATTAAGAAGAATTTTACAAAATCCAAAGAGGTGAATA
TGAAAAAAGAAGAAGTTGGACACCATTTCTTAGCTCGTTTGGGTAAAACACGTTTACGCC
CAGGTGGCAAAGTGGCAACGGACTGGCTCATTGCAAATGGCGATTTTCGGAAAGATAAAA
AAGTGCTTGAAGTTGCTTGTAATATGGGAACGACCGCAATCGAAATTGCGCAACAATTTG
GTTGCCAAGTGATCGGTATCGATCTTGATGAAGAAGCCCTCGAGAAAGCACAACAAAACA
TTAAAGAGCATAAAGTTGAAGAATTAGTGCAAGTTCAGCGTGCCAATGCAACCAAACTGC
CATTTGAAGATAATAGTTTCGACATTATTATCAACGAAGCAATGCTGACAATGCTACCAC
AAGAAGCCAAAGAAAAGGCAATTCGTGAATATCTGCGAGTATTAAAGCCAAACGGTTTAT
TACTTACCCACGATTTACTGCTCAATGGCGATAACAGAGAAGAGGTGATCGCTAAATTGC
GTGATGCGATTAATATCACCGTAGCACCATTAAATAAGCAGGATTGGAAAGAGACCTTCC
TTCATTGTGGTTTCCGCAATGTTGAAACCTTTAGCGGTGAGATGAGCTTGTTATCACCAA
AAGGGTTAATTCAAGATGAAGGGGTTTTAGGGGCAATGAAAGTGGTGGGTAATGCGTTAA
AACCGGAAAACCGTGATACTTTCAAGAAAATGTTCCAGACCTTTAATGACCCTGAAAATC
AACTGGGCTTTATTTCGGTTTGTAGTCAAAAATAATGTAAATAACGAAAAAGAAGTAAAT
GTAGGGACGCGCTGAGCGTGTCCATTGTGGTAAGGGTAGATATTTTATCTTTACCTTAAA
AACGGACACACGCAGTGTGTCCCTACCACAACAAAACAACATTATCTTGTTAATTGATAT
TTGTCAGTGATCCATAGTAGGTACATTAAACGCCCCCTTTTTTTATCATCATAACAATAA
ATAAACGCAAAACACGACAGGATAGATTATGTTTGAAATGTTCAAGGATTGGTATAAACA
GAAATTTACTGATCCACAAATTGTCGCACTTCTTGCCATCTTAATTATCGGCTTTGGAAC
GATCTACTTTTTTAGTGATCTCTTAATGCCACTTTTGATTGCCATTGTTTTTGCTTATCT
TTTAGAGTGGCCTATCCGCTTTTTAACGACTAAATTAAAATTTCCAAGAATGTTAAGCCT
AATCCTTGTTTTAGGTGGTTTTATCTCTATTTCTGTCTTTTTATTTGTCGTTATGCTTCC
AAGCCTTTGGAACCAAGCAATGACCTTTCTAAAAGATCTGCCGAGTATGTTTAACTTGCT
CAATGCGTGGCTTGAAGCACTGCCAGAACACTATCCAGAATTGATTGACTATGCAATGCT
CGACTCCCTAATGGCAACGGCAAAAACTAAAATTCTTACCTTTGGCGACTCTTTATTGTC
GTTTTCATTCAACTCTCTTGTTAGCCTTGTCGGATTAGGTATTTATGCGTTTTTAGTACC
ATTAATGGTCTTTTTCTTACTCAAAGATAAAACGTTGTTTATGCGTTCTGCACTACGTTT
TATGCCTAAAAACCGCCACCTTGCTACTCGTGTTTGGGGGGAAATGCAATTACAAATCGC
CAACTATATTCGTGGGAAATTTTTAGAAATTCTCATTGTTGGCGTTGTAACTTATATTAT
TTTCCTTTTCTTTGATTTACGCTATCCATTGTTACTCTCAGTAGCGGTCGGTTTATCGGT
ATTAGTGCCTTATATTGGTGCGGTATTAGTGACAATTCCTGTTGCGTTAGTTGCACTCTT
TCAATTTGGCTTATCCCCTGATTTCTACTACTTGCTACTTGCTTTTGTGATTAGCCAACT
TTTAGATGGTAACCTTGTTGTGCCATTTTTATTCTCAGAAGCAGTAAATTTACACCCATT
AACGATCATCGTTGCCGTAATTATTTTCGGCGGTCTTTGGGGCTTCTGGGGGGTATTTTT
TGCCATTCCATTAGCAACTTTAGTCAAAGCGGTGATCAATGCCTTGCCTAATGTAGAAGA
ATCGCAATCTTAGGCTTGCAAGCGGTTGAATTTCACTATAAATTCACGGCTTTATTTATC
TCATATTATATTTATTGGACGCTAAGTGTGGCGTCCCTATTATTTAAAGGAACTGTTGTG
CGTGTAACCGATTTCCATTTTGACCTACCTGATGAACTTATCGCTCGCTATCCAACGGCT
GAACGAAGTGCAAGCCGTTTACTTTATCTCAACGGTAATACAGGCGAATATCAAGATCAA
CAATTCAATGATTTACTTGAACATATCCATAGCGGTGACTTACTGATTTTTAATAACACC
CGTGTTATCCCAGCTCGCCTTTATGGACGCAAAGCCAGTGGCGGTAAGTTAGAAGTATTG
GTGGAACGTGTATTAGACGAACATCGCTGTTTAGCTCATATCCGTTCATCAAAAGCTCCG
AAAGAGAATGCTGAAATCTTTCTAGGGGAAGATAAATTAGGCGAAGGAAATGGCTTTAAA
GCGATAATGGTGGCTCGTCACGATGCGTTATTTGAGCTGAAATTTGAAGAAGCACAGCCG
CCTTTATTCGATCTGCTACAACAGGCAGGACATATGCCACTACCGCCTTATATCGATCGC
CCCGATGAAGATGCCGATCAAGAGCGTTATCAAACGGTATATAGCAAAGTGTTAGGTGCA
GTTGCAGCCCCAACGGCTGGCTTGCATTTTGATCATCAAATGCTACAAAAACTGCAAGAA
AAAGGAGTACAAACCGCCTTTGTTACCTTACACGTCGGGGCTGGCACATTCCAACCAGTG
CGAGTAGAAACCATTGAAGAACATAAAATGCACGCAGAATATGCCGAAGTATCGCAGGAA
GTGGTCGATAAAATTCTTGCCACCAAAGCACAAGGCAAACGAGTGATCTGCGTTGGCACA
ACCTCTGTTCGCTCTATCGAAAGTGCAGCACAAGCGGCAGAAAAAGAAGGCAAATTAATC
GCCCCATTCTATTCAGACACAACAATTTTTCTATACCCTGGAAAAACCTTCCGTATCGTT
GATGCCCTAGTCACTAACTTCCACTTGCCAGAATCCACCCTCATTATGCTGGTTTCTGCT
TTTGCGGGCTTCAAAAACTGTATGAACGCTTATCAACACGCCGTTGAAAGTCAATACCGT
TTCTTTAGCTACGGAGATGCAATGTTTATTACGAAAAATGAAAATGCGTTTGGGGATGTT
CCCTAAAAACGAAAACGCTTAGAAATTTACGCTACCCAACATGTTTCCTAGATTCTACTT
ATAGCAACTGTATTCTTACACAGTTGCTATGTAGTCAATAAATATGTATAAAAATTATTC
TACTTGAAACAAAAAAGGATTAATCGCACTACGTGCCAGCCCTTTTTGCTCCATTTCAGC
ATCAAGGAAAAGCGTACCTAAATCATCGGCGATTGGCTCAACGTGTGGATCTTTATCTTG
ATACATCACTTTCAGATAACTCTCACAATCACCACAACTTTCCGCTTTCACTGCTGCGTC
CATACTGTCTAAGCTCCAGTAATCGAGCTTGCCTGTCTGCTCACAATTACTACACTTCGC
ACGCACCATATTCCACTCGCTTTCACATAGAGAGCAGTGCAAATAACGTAAACCTTGCGT
TTCCCCAAAATGAACCACACTGGCAATCGGGGCAGAGTTACACACAGGGCAAGTATGGCG
TTCTTCACCGTACTCCGCTTTGGTATTGCGAGGAAGTTGCTGAGTTAATTGCACCCAATA
AAGCGACAAGGCCGCCCATAAGAAAACCGCCTTGTCTGCGCCCACCTCTTTATAACGCTC
ATTCAACAAATGATCCGCCAGCATTTCAAGCTCAGAATTTGAGGCTTTCTCTAACCATTC
CAATGTTGCCAACACAGTATCCGACGCATAAGGCTTAAACTTATCAATAAACGCCAACAG
CAATTTCTGCCACTCATCTGACCGCTTAAAGGTTTTCACATCCAAAGGCTTCACTCCCTG
ATGAGCTTCCAAATAAGCGGTAAGTTCGCCCACTCTATTTGCAATAGGCTGATTTTCTAA
TAAATCAAGCTGAACCTCGACAATGTTCGCCACAAATTCCAAATAATCCCCAAAAGGATT
ATGTTCAGCCAATTGTCTTAAACGTTTAGCTCGGCGAGCATATAAATTTTTAGAATTGGC
ATACAACAACGGCGGATTGTGAAAAGAGCTTGCAGCTTGTTGAATTTCTTCTTGGGGTAA
AATACGAATACTCATAATTTTTATACCTATATTTACTAAAAATTAAATATTACTTGCTAT
TCAACATCTTTCGGCAATTTATATAACTGATGCTTATATAAATAACTACCTAATAATGCG
TGTGCAAGTGCCTCTTTTTTCATCATCTCAGATTGTTCTTTTGGGTTAAGGCGTTCATTC
GCTTTATCATATTCATAACCTTGAGGAGCTTGATTTGGCTTAAGAATAATCACATCTTTG
CCTTTCATCATGGCCTGCGTTTGGTCATACTGCATAAAGGCACGATTTGGATCGACATTT
TGAGTTAAGTCAAAGCCAATCATCGGATAATCGCCACTAATGCCTGCAACAGATAATAAT
GTCGATGGCATATCAATTTGGCTGACCAAACGATTATCGCGGCGAGGCTCGATATGTTCC
CCTAAAATTAAAGCTGGAATATGGAAATGTTTGATTGGCACAAGGCTATCGCCCGCCACT
CGCGAGTCGTGGTCTGCAATAACAAGGAATACCGTATCTTTCCAATAATTTGATTGTTTC
GCCAATTTAAAGAAATACCCTAACGCATAATCCGCATATTTTGCCGCATTATTACGAGTC
TGTTTCTCTTTATCAAACCACTCAATTTTACCGTCTGGGAACTCAAATGGATCGTGGTTA
CTCGAAGTAAACACTAAGCTGAAAAACGGTTTATCGCCTTTTGCTAATTCAGTAAAGATT
TCGTGTGCTTTATCAAATAAATCTTCGTCACTCATACCCCAAGTTGAAACAAATTTCGGA
TTTTTATAATCTTTCTCATCAATGATGGTTTCAAAGCCATTTCCATAAAAATAACTCGCC
ATATTATCGAAATGTTTTTCACCGCCATAAATGAAAGAAGTGCTGTAGCCTTGGCGACGC
AATAATTCAGCAATGGTAAAGAAACCGTTTTGGCTTTTGGTCAATTTAACTGTTGCACGA
GCTGGGGTTGGTGTAAAACCTGCAGTAACTGCTTCAATACCACGCACAGAACGTGTGCCT
GTTGCGTAAATATTTTCAAACAACCAACCTTCTTTAGCAAGTTGATCAAATTCAGGAGTG
AGTGGCTTACCGCCCAATGTGCCGACAAACTGAGCGCCAAGGCTTTCTTCTAGCACAATA
ACGATATTTTTAGGCTTACCTTGATAGCTTGCCACATTCTTGGTTAATGTTGGAATAACC
GTTGAAATATAATCAGAAGCGGGGCGATTACGGCTATTTTTTACAATCTCAAACATCTCT
TGTTCAGACATTTTGCCATATTGCTCTGAAGATTTTTCTTCATCTTTCAGCTGTTGTACG
GCATATAATACAGAATAGCCTGAATTGAGAACCAGTGAATTAACCAGTGGATCGCTTGAA
AATGCCACCATTGCAGAATTAATGCCACGATGTCCCAATGATGATCTTGCCCCAGCAAAT
GCCACTGCAATAATCAACAATGCCATTACAGGACGCAGTTTCCAGCTAGGTAAACGCAGA
TGTTGAACAGCCCAGCCAGACAGTTTCCAATAAATAATGCCTGCAACTGTGGTTGCAACC
AAACTGCTAATCACCGCAGTCAAATGCCCATTGGCTAACATTGTAAATACTTCTTTTGGA
TAAAGTAGATACTCAATAAATAGGCGATTTGGGCGGAAATCATAGGTTTCAATAAACGCA
GGAGTTGCGACTTCCATAAAGAGAACAAACACACTGCTTATCGTGAGCCAAACGCGTAAA
ATGCCTTTCCAAAGTGTGCCTAACCCATTGTTATGCACCAATAACACCGTAAATAATGCT
GGTACACCAAAGAGATAACAAATGGACACAATATCCATTCGCAAGCCTTGTAGGAAAAGA
GGAAGCCAGCCATCAACCGCAGAAACACGATCTGCTTGCCAGAGGGATAAACCAAGGCGT
GATAGACTGAAAATAATGAGATTTAATCCGATAAAGAAAAAAATCGGAAACAAAATAAAT
CGGGTATTTTTTTGCATAAAAATTACTCTAAAATTGTAACGTAATCCCCAACTCGAATAA
CACCGCTTGTTTGTGGTACTAAATGTACTCCAAAAATAGGCTTGCCTTTCTCATTGGTGT
GGTGTTGTTTTAAGGTCCGAAAAGGTTCTGCATTCGGATCCAATTCAAGGGTCTGTGGAT
CTCGGGTGATTAAAATACAGCGTGTGCAAGGTTGAGCTACCTCAAATTCTACTGTGCCAA
TTTTCACCTGCTTCCACCTTTCTTCTTCAAAGGCTTGAATACCATCTATGACAACATTTG
CTCGAAACTGTTCCATCGAAACAGGTACTGGCGACCATTGTTGTAGTTGTTTTAAGGATT
GTTCAGACACCAATAAAAGTGGATTACTGTCTGCAAAACTTAACGGTTGAGGTTCAAAAT
GTTTTACCATTCGTTGTGACTGTTCGCCTAGCCAACGTAGCTGAACTTCACGCCCAAATT
TTTGGCTTAACCATTGATTTACCGCGTTGTTCGCCACCCAAGATGGAAAATGACTTCCCC
AAACTTCGCTAGATCGCTGTTGAGTAAAATCGTTATACAGTGCCACACATCGCTCGCCAC
AATCAGATTGAATGACAATTCCCGTTGAAATGGGAAATGCAGCTAAACGATATAACATCT
GTTCTTTGCGAGCCGTGATAAAAGTTCCATCTACTTCGGTAATCATAAATTCACGGTCAA
AATTCAGCCCTTGTGGCAAAACAAAAGCCTGCTCTACCCGATACGCCTGAGTAGATTTAA
TCGGATAAAGACAAATTTGTGTGACTTGCATAAGTTCTCCTCTAAATTTAGGCGATAAAC
AATAGCAGAAAATCATCTACTTTTATATCGTTCTCAAGTAAAATATCGGGATTATTTGAA
AAGGAATAGACTATGGCAAAGAAACCTACCCTAGATTTTGAAACCACACTCAAAGAGCTT
GAGGAAATCGTCAATCGTCTTGAAACCGGCGATCTTCCTTTAGAAGAAGCCTTAAATGAG
TTTGAAACCGCAGTAAAATTGGTGCAACAAGGGCAAGAACGCTTACAAAAAGCGGAACAA
CGTATCCAAATTTTGCTACAAAAAGATGAACATTCAGATCTTACGGATTATCCATAATGA
ATTACGACCTTTTCGCTGAATTAAGCCAATATCAACAACGTATCAACTATTTTTTAAGCG
AGCAACTTTCGCAATATCCAGCCTACAACACACCGCTTGTTGAAGCGATGTCTTATGCTG
TTTTGCTTGGTGGCAAACGAGTTCGCCCTTTCTTAATTTATGCTACAGGGAAAATGCTAG
GCGTGCCACTTGCTCAACTTGACCATTCAGCAGGGGCAATGGAAGCCATTCACGCCTATT
CATTGGTTCACGATGATTTACCTGCAATGGATAATGATACCCTTCGTCGAGGCAAGCCAA
CTTGCCATATTGCTTTTGATGAAGCAACAGCTATTTTGGCTGGCGATGCACTACAAAGCT
TTGCCTTTGAATTACTGGCATTTGACCCAAGTCTAACCGCAGAGCAGAAGGTGGCACAAA
TGCAATGGCTTGCAAAATCCGCTGGGGCAAAAGGTATGTGTTTGGGGCAAAGTTTAGATT
TACAATCTGAGCATAAAGCCATTGCCCTTGATGAACTTGAACATATTCATCGTAATAAAA
CTGGGGCGTTGATCCTTGCCTCTGTAATGATGGGATTTAATCTATCCGCTTACGCCCAAG
ATCATCAGATTAAACAACAGCTTGTACAATATGCTGAAGCAATCGGGCTGGCTTTCCAAG
TACAAGACGATATTCTTGATGTGATTGGTAATAGTGAGGTCATTGGTAAAACCGCAGGTT
CAGATCAAGCGTTGGATAAAAGCACTTATCCAAAACTGCTGGGGTTAGAGGGGGCGAAAC
AAAAAGCTGAGAGCCTCTATCAGACAGCCCTAAAAGCACTAGAAACCTTGCCTTTTGATA
CTACGGCTCTTGCTGCTTTGGCTGAGTTTATTGTGAAACGTGAAAATTAACCCCTGTTTA
CAGGCATAAGAGTAGTACTTATGCCTATTTACTTATCAATGATTTAACCCAAGCATTATC
ATAAACAATGCCCCTTGCACTGCAGCTTCAGGAACATCTCTGCCATTCAAATTGACTTTT
CCCTGATCAATGGACAATTTCATTTTCAGGCTATCTTTATCCGAAGTAGCTAATGAGCTG
GCTTGAGCTTGATATGCAAACTCACTGATCGTTTGTTTTGCTTTCTGTTCAGCTTCTTCT
TTCGGTAAGCCTTCCTGTTGATTTAGCTGTGTCACTAATACTTCTAACGAAGGTAACTTG
AATTGAGTTTCTAACACTGACGCTTTAAATATTTTTAGAACATCTTCCATTCCTTTGAAT
TGACTTGGATCGAATTTATCTAAATTTAAATTCAAAGACAGACTATTTTTTCCTTTTTCG
TTCTCTAAGCTAAGCTCTTTAATTTGTAATTTCGGCGATTTAGTAAAAGCCGATAGTACC
ACATCACCAGCTTCCGCAGACTCTAATTTTTCTAGGGAAGAAGCATAATGCATTAATTCA
TTAGCACTCTCTGCGTCAAGCTCCATCGAACTATCAATGTTGAGCTTACCTAAGTTAAGT
TTATCTTGAGCTATCAACTCTCCAGTAAGGCTCCCCGTTGAAGTCCAGCGATCCTTTTCT
AAAGTATTTTTACCCTGACTGGAAAGATTTGTGAAAGCAAAAGGTGCTTTTCCATCAAAC
GAGTAACGAACCATTTTAGAAATGAACTCATAATTGCCTAAACTAAGCTCAGGGTATTTT
TCATTTGAGGTAAAATCAGCTTTGTAAAGAGTATCTTGGATTTCTATCCTAGTATTTGCT
TGATCTTGATATTGATAGGACGGAATTTGGCTACTGAATTTTCCTGATTTTTGTGCTGGA
TTGTACTCGAACTCAATCTGGGTCTTTGCCAGCTCCCAAGTTTCGCCTTTGAAAGGATTG
AGGCTAAACTCACCGCTTAAATTACCTGCATAGCTAATATCCGTTTGCCCTTCAGTAAAT
GGGGTCTGTAGATTGAATTTTTCAGGTAAATGAAGTTTGCTCTCAACGCTCATCATTGCA
GGCATTAAGTTTACTTGGCTAAGACGATTTAACGGTAGTGGGCCGTGAAAAAGTTTATCA
TTGCCTTGTAGCTGATAACGCTCATCAACCGTTCCTACCTCTAAGATATATTTCACATCA
GAACTGAAAAAATGGCGTTCAAATTTCACATCTTTAATTTCTGCATCTATGCCATAGATC
TTCAGTGATTTAAGGCTTTGATTACCTTGTTGTACCAATTGCTGATAGTGTTGTTCTGCT
TGTAGTCCAGTGTACCAACTGCCCCCAACGACAGCAACGCCAAGAATGCCAGCCAGAGCA
AGGGTGATTTTAGTTAATTTCATTGTTGTTTCTCTTTATTATCTCTCAAGTAAAGTGATA
GAAAGCCTTTGGTTATGCCTTTTCCGCTCTTTCTACTAACCACTCACAAGGCGTAAAACG
CTCGCCATATTGTTGAGTATGCTTGCGTAACTGGCGAACAAGCTCTTTTGCCCCAATCTT
GTTAATATAGGCATACACACCGCCTCGGAAATCAGGGAAATCCACCCCAAATACAGAAGC
AACGTTACCTTCATCAGTTGAACGAATAACTTGATCTTGTAAACACCAACAGGCTTCATT
TAACATTCTCAATACACAACGACGGGCAATGTCTTCAGCTTCCATATCGTTTCGCATAAT
GGTTTCCATCGTGTGATAAATGCTTTTATCCTCTTGAGTGCGTGCCCCTCTTGTGTCGTA
GAGATAGAAGCCTCGTTTATTTTTACGTCCTTTACGATCATCTCCCGTCAAACGCTCAAT
AACCGTCGGTAAAGCGAAACGTTTACCCAATTCGCTCACCATTGCAGGATTAGATTTAAC
AATAATATCCAAGCCAATTTCATCGATCATTGCAAGCGGTCCGATCTTAAAGCCAAATTC
CTGTAAGGCACGATCGATAAATTCGATCCCTTCCCCTTCGGATAAACACTCAATGGCTTC
AAGCAAGAATGGCGTAAGAATACGGTTAATAAAGAACCCTTCTTTATCTGCGACAAGCAT
CGGAATTTTTCCTTGCTGGATCGCAAAATGAATTGCCGTTGAAACCGCTCGCTGACAAGT
TTTTTCGTGCGGAATAATCTCCACCATCGGACGTTTAGTCACAGGGCTAAAATAGTGCAA
ACCGATTACATTTTCAGGGCGTTTGGCGACAGAAGCAATGTCACGGATTGCAAAGGTTGA
GGTATTTGTGGCAAAAATCGCATTTTCATCATAATAATTTTCGCTCTCTTGCACCATTTG
CTGTTTGAGTTCTAATTTCTCATAAACCGCTTCAACGATAAAATCTGTCGATTTCGCCGC
AACTAAGCGTTCACCGCCCGTAATTAAATTCATTCGTTGGATCATTTCACCGTGACTAAG
CTGTTTCTTACTCACTGCTTTTTGCATTAAGCCATAACAAGTCTGCAACGCTTTTTGAAT
TTCTGACGGGTGAATATCCTTAATTCTGACAGGAATTTGAGCATTATTTGCCGTCAAGTA
AGCAATACCTGCCCCCATATAGCCACTGCCCAACACCGTTACTTGTTGCACATCTCGCAC
CTGAGCCAAGTGCTGATATTGCTCTTTCATTGCTCGTTCAGTCTGCTTCAAATTCATTAA
TACCTGAGCTTGCTCCGTGTGCATTAACTTCACCAACGCATTTTGCTCTAAAGCTAACCC
AGCTTTAAAATGTGGTTCTTTTAACAATGCCAACATTTCCTCAACTGCAGGATAGTTGCC
AAAAGCCTTATCCCACACTCGATTTTCAATATGAGCCAAATATTTTTCACGGATAAACTT
ATTGCCCTCAAGCTGTTTACGCCATTTTTTAACATTATCAAGCGGATTTTTATAGTCAAT
TTTTTGCACTTTATGATTAAGCAACAACTGATATGCCGTTTCAAATAGATTGCTAGCAGG
AATAAGTTTATCCACCAAACCAATTTTTAACGCTTTTTCCACCCCAATTTTCTGCCCAGA
TAAAAGCATTGTGACTGCATTTTGCAAGCCGACTAAACGAGGCAAACGCTGTGTCCCCCC
AGCAAAAGGCAAAATCCCCGAACGAATTTGTGGCATTGCAAATTTGGTATAACTTTCCTC
GCTGGCAATACGATAATCACACGCCAACGCCAGCTCTAGCCCCACGCCATAACAGCCACC
ATCAATCACTGCAACCACAGGCATTTTGAGCGTATTAATTTCACGCATTACTAACTGAGC
ATTATGAGATAAGGTTTTCAACTGCTCATCATTTTTACCACGCAAATAATCAGGATCATA
CCCCTGAATAAAACCTTTCGTTTTACCCGAAACAAAAATCACGCCTCGAGCCTGTTGATA
AATCACAGAACCCATCACATCGCGTAAATCTTCGATAAACGGCTCAGGCAACCAGTTTTG
CGATTTACCTTTTACATCAATACGAACAATGGCAATTCGATTATCATCAATCTCAACGTG
AAAAGGTGAGATATATTGTGCTTGTGTTGTCATACTGTTACTCGCTTTCCAAAATCATTG
CAGAACCTAATCCACCTAATCCACTTGAGGCAATCAACGACAATCCGCCTCCCTTACGTT
TCAACGCTTTCAACGATTGAATTAAAATGCGTAAACTGGTCGCCGCACGAGGATTACCAA
AAGCAATAGAACCGCCCAAATGGTTCAACTTCTCAGGATCAATTTCCCCAATACAAGCGG
AACGATTAAGCTGTTTTTTAGCAAAATCATCTGAAGCAAACAGCTTCATATTCACCAGCA
TCTGGCTGGCAGAGGTTTCGTGAATATCAATAAAATCCAAATCAGACAAGGTCACATTTG
CACGCTCAAGGGCAAGATAGCTTGCCACCGTTGCCCCCATAAACATATTTTGCCAAATAT
CATTGCCTGTAATGGCGTAGCTACGAATATACCCTAACGGGTCTAAACCTAATTCTTTCG
CTTTTTGCTCTCTCATCAGTAGCACCGCAGCCGCTCCATCTACAGGTCGTGGCATATTTG
CTTCTGTGACTGTTGCATAGCTCTTATTCATTAACGGCGAAAATTTTTCATAGTAAGCCG
CTTTAGAGGCCGAAGAAATCAAACTATCAGACACCACAAAATCGGTATAAGGACGAGGAA
ACGAAGGCATTACTTCATCTTTTAACAGCCCCAATTTCCACGCATTCTGAGCTTTGATAT
GTGAATTTAACGCATATTCGTCCTGAGCTTCACGGCTAATGTGAAACTGCTGAGCCATCT
GCTCAGAAATTTCCGCCACGGACATTTGGGTCATATAATCTTTGAGATTAACCCCGTGAG
GTTTAAGCTCTTTCCACGAAAACTTACGGAACAAGCGATACTTATCATCTAAGGTTGGAG
CATTAAAAATTGCCTTGAGCTTATGAATAACACGAGGGCTAATACTAAAAGGGGCATTAG
AAATCGAGTCCGTTCCCCCTGCAATTCCTGCAGAAATCGAACCGCTAATAATACTGCCGG
CGACATTCACCAACGCTTGCAACCTAGATAAACAAGAGCTACTTAAAGTATAAGCCTGCA
CATAAGGCATATTTAACGCCAAGGCAATCTCACGAGAAGGGTTAGGAATATCAGGCTGTT
GAATAACTTGCCCGAAAACAAGCTGTTCAATGTGTTGATGACCAACGGCAACACGACTAA
GTAGCTCGTTTGTTACCATTGTGCCTAAATCTGTTGCATAGGAAGATTTAAATCCTGTAT
CACGATGAACAAAAGGTGTGCGTAATCCAGCAACAATCGCCACTCGCTCACCTTGTGCCG
TTAAGAGATTTTGTTTAGCCATTTTATAGATAATTCAAGATAGAAATGATGCGGATTTTA
TCACGCTTTATCTAGAATAAAAAATGGCTCAATCACATTTGATTGAACCATTCCATTCGC
AGTAACAATTTATTTATAGATCATCAATCACCACATAAACCTTATTCACAGGTCCGTGTA
CGCCGACAACTTTGATTAACTCAATATCTGCCGTAGCACTTGGCCCTGAAATAATGTTTA
CGCAAGATGGCATTCTTTCGCCTTGTTGGGCTTTGTCGTGTAGGATTTTAGCTAACTGTG
CCACACGGGGTAACACGGTGCTGGCACGCAAGACGACAATGGATTTTTCAGGTAACAGGC
TGACTGAACGTCCAAATTCTTTATCTGAAAACAGTACAATACCGCCAGATTCCGTTAAGC
CGTATTCGCCGTAAACCACGCCGATATTGGCTTTTTCCGCTTTGTCGATATTCACACTAC
CATCTGCATTGTGATCCCAAACATAGCTGTCGTATTTAGCTTGCAATGCTGGTGTAATGC
CTAAATCGACTAGACGGCTGTCGTTATTAATAATCACCGAGCCGCCGCCATATTTGTCAC
AAAGAGCGGTCACTTCTGCGATCAGATTTTCTTCTTTCACCACCGCCACATCGGTCATCA
TCACTTTAGCAAAGCTAACAAATTCCTCGACTAATTGAGCTTGAGTGCGATCCGTTAAGC
GTGTCGTTGGATAATCATTGACTAATTTCGGCATTGGTTCAGGCACGAGCTGACGCGGTC
TGCCCATTCTTTCCGCCAGTTTATTTAGAAAATTTTCACGGTTTTGTAAATCCATTCTCT
TATCCTCTGTTGTTGAACCATTCACGGAAACTTTCGCCTTCGGCTGACGGTAAATCACGG
GCTTTTGTCCATTCTGCAAGCGCTCCCACTTGAATTGGTGCTTTGCCGTTTTTGATGAAT
TTACCTGCCACTTTTGCCCCGATATTCACCCCGACTTTCCATAAAGTTGGGTGCGAGTTA
GCAAAGTTGAAACCGAAAATCGACAAACGCTCTGCTGCTGGGGTCATACCATTTTGAGCG
ATATGTTCACGGTGTTTTAAGATCAGTTGTGCCAGAGGAATTTTTACAGGGCAAACAGAG
TTACAAGCGGTACAAAGTGAACAAGCATAAGGCAGTTCTTTAAATTCTTCATAGCCACCT
AACAATGGTGAGATCACCGATCCAATTGGACCTGGATAGATCGAGCCGTAGCCGTGTCCG
CCGATTTGACGATACGCAGGGCAAGTGTTCAAACACGCACCGCAACGGATACAACGTAAA
ACTTCTTTAAATTCGCTTTCAAGGATTTTTGAACGTCCGTTATCCACGATAACTAAGTGG
AACTCTTCTGGCCCGTCCGTTTCTCCTTCAAGACGTGGTCCTGTTAGCCAAGTGTTATAG
GCAGTAAGTTTTGCACCAACCGCACTACGAGCTAACATTGTGATTAACACATCAACCTCT
TGAAAAGTTGGGGCTAAACGCTCCATACCCATTACAGCGATATGGGTTTTTGGCACCGTT
GTCGCTAAACGTAAGTTACCTTCGTTGGTGACTAAACAGACAGAACCTGTTTCTGCTACG
GCAAAGTTACAACCACTAATGCCGATGTCTGCCTCTAAGAAATCTTTGCGGATCACTTGA
CGCACAAATGCAGTCATTTCCTCTGGCGTTTCTGAGCCGTTATAGCCCAGTTGTTCGTGT
AATTCTTGACGGATTTTATAGCGATCTTTGTGGATTGCAGGTACAACGATGTGAGATGGT
TTATCGCCAACGATTTGAAGTAAATATTCGCCTAAGTCCGTTTCAACCACTTTAATGCCT
TCGTTTTCAAGAACGTGGTTTAAGCCGATCTCTTCTGTCACCATTGATTTGGATTTAACG
ATCTTCTTAGCATTTTTTTCTAAGGCGATTTGACGGATATAAGCGGTCGCTTCTTCGGCA
GTTTCTGCAAAAAAGACTTTACCGCCGTTTTGTTGCACTTTTTCGCTTAATTGGTAGAGA
TATGCATCTAAATTGGCAAGAACGTGGTTACGGATCTGTTTTGCCGCATCACGCCACTCT
TCCCAGTGACCAAGTTCGTCCACCATTCTTTGACGGTTCGCCCCGATAGTTTCTTGGGCT
TTCACTACCGCTTTACGCATCATTGCGTTATGGATTTGATCGTCCACTCGTTTTTTAAAG
GCAATATTGCTAGTTTTTAATGACATCTTATTTGCCCTCCTGCATTAATACTTCGGCAAT
GTGCATTACCTTAATATTTTTCCCTTCACGGCTTAAACGTCCGCCGATGTTCATTAAACA
GCTCACATCTGCCCCGATCAAATACTCAGGCTCAACATCAGTAATATGCTCTACTTTTTC
TTTAACCATTTCGCCTGAAATTTCCGCCATTTTGACCGAGAAAGTTCCACCGAAACCGCA
ACAGGTTTGCTGATTTTGAATTGGTAACAACTCTAGGCCTTTAACATTTTGTAATAAGGT
GATTGGTTCATTCACAATACCTAATTTACGCGACAAACTGCAAGACGGGTGATAAACGGC
TTTGCCTGTTAAGGTTGCACCGACATTGGTAACGCCCAGTTTATTGACGATAAAATCTGT
TAAATCGTGAAAACGGTCAGCGACTTTTTTCGCACGAGCCGCCCACTCTGGTTCGCCAAA
GCGTTCAAAATGGTCAGGATAGGTTTTAATTGCATAAACACAAGAACCTGCAGGGGCAAC
AATTGGATAATCATTGACTTCAAAAGTTTCCACTAACTTTTTCATTCCCTCAAGGGCTTG
TTTTGTATAACCACTGTTAATTGCAGGCTGTCCACAGCATCCTTGTTTTTCAAGGAAAGT
GATTTTACAACCCAGTTTTTCTAACAATAGCACGCTATTTTTGGCAACACCTGCTTTGAC
GATATCGGCAATACAGGTGACGTAAAAATTCACGTTCATAAAAACTCCAATAAATAAAAA
TAGTAAAAAAGCTAAAACAAGCGGTTGGATTTTACAAATTTTTTGGCATTTATGTTGTAA
ATCTTTTTATATTGTAGGGACGCCACGCTTGGCATCCCTACTCTCAAATATATAGCCAAA
TTTTTATCACAATACTCCGCTTGTTCTTCAACATTTAAAAACGAAAGGTGGGGTAATACC
CCACCTAAGATTACACATTGTAGAACAACGGCACAATAAAGAGTGCTGAAAGTGCGGTAA
TTACACCGTAAACAAACATTGGCATAACCGTACGCTTGATAATTTCACCTTCTTTATTAT
TGATATTCAATACCGAACATACTGCTACGATGTTGTTGATACACACCATATTACCCATCG
CACCGCCCACAGATTGTGCAGCAAGAATTAGGCTCACAGATAATCCTGTTTCCATTGCTG
TTGAAAGCTGTACGCTACCAAAGGTTAAGTTCGATACGGTATTTGAACCTGAGAAGAACG
CCCCCACAGCACCTAAATAAGAGGCGAAGATAGTCCAGTATTCCCCTGTTGCTTGTGCGA
AACTTTGACCGATGATTTTCACCATTGAACCATCACCGCCTACAAGCATTAAGTTTACCA
TTATTAACGCACCCACAAGCGCAAAGAATGGGTTTTTCGTTTGTTTTAAGCTTGTTGCGA
AGATCTCTTTGGTATTTTTCGCTGATACGGCAAATACAGGGATTGCAATTAATACGGTAA
TCACAAACGGGATTAATGCTGGCACATAAAGCAATTTGTAGTTTGAGCTAATTGTTGTGC
CGAAAATTTCTTTTAAGCTGAAAATTAACCCGTGGCTAATATCAAATACACCAAGCGAAC
CTAATTTTACGCTGAACCAAGAAGTTGCATCGTTCATCATTGCTTTTAATGGTAACTGTT
TAATACGAGTTACAATTAAGATCGCAATTAATAAACCTGTTGGGAATAAAGCTTTCACTA
CTTGTGCAGTGGTTACGGCATTGCTATCAACGGTATTATCCACTTTCGCTAAACCGATAC
CTTTGTTTGCCACTAAAACAGAGATCACCATACCGATTGCACCGCCCACTAATGACGGGA
ACTCGTAGTTTAATTGAGCAATTAGGAAATAAGGGATCACACAAGCAAAAATACTGATGT
AGATAAACACGATATTTTTACGAATTTCAGACCAGCTCACGATTAAACGCAATGCCATTA
CTGGAATGATAAATGCGGCAATAGAGTGAATAAATGCAGTGATAGAACCGATTTCTAAAA
TTTGCTCTTCACCTAATTGTAACGCTCCCATACCAAACCAAGTCGGCGTACCCACCGCAC
CAAATGAAACCGGTACGGAGTTCATCACTAATGCCAACATTGCCACTTTAAGCGGATGGA
AACCGATACCGACTAAAATCGGTGCTGCAATCGCCGCAGGTGTACCGAAACCACTCGCTC
CTTCAATCATAAAGGCAAATGCCCAACCGATGATCATTAACTGAGCCACAGGATTTGGGT
TGATATTCGATAACCATTTACGCAACACATCGGTTGCACCGGATACTTCTGAAAAACGGT
TGAAAAGCACTGCACCGAAAATGACGGTAATCGGTGTTTGTACCGCAATCAAGGCAGAAG
CAATATTCGCACTGACCGTTTGAATATCGGTGCCGAAATAGATTAGCTGGATAATTAACA
CCACTACCGCAATCCACGGTAAAGCGACATAGGAAGGTAATGCGTTGCGTTTTACCATTA
AATAAATCAGTAAAACGATAGGAAAAATACTGAGAAACAGAGCCATAAAACACCTCAAAA
AAGAAAACACCATAAAAGTCAATATTGAGGCTCATATTCTAGTGAAAATTTGTAAACAAA
AAAGCAAAATGTTATTAAATTGTGAAATAAATCACATAAAACCCTATCATTCGTTCAAAA
TAAAACCACAATTATTTTACAAACAATCAGGAGAGGTTATTTTTTAATCACTTATTAATC
ATTTTTTAACCTATCCAAAATCATAAACCGACAACGGTAACTATTTTGCTCATCTACTTC
AGACCACTTCTCTGCAACCTGTTGCCACTGAGTTTCATCAAACTCAAAAAAAGTATCGCC
CTCTATATTGGCTTGAATTTCAGTAAGATAAAGTTTATCGGCAAAAGGCATTGCTTGTTT
GTATAACTCACCGCCACCGATAATCATTATTTCATCGCTATTAGCAAAATTTTTGGCTAA
TTCCACCGCTTGTTCAAGGCTTGTCGCAGAATAAGCGCCATCAATAGCAAAATCAGAGCG
AGAAAGGATAATATTCGGGCGTTTCGGCAACAGCCTGCCGATAGATTCATAGGTTTTTCG
CCCCATAATAACCGGTTTACCTAGGGTATTTGCTCTAAACCATGCAAGATCAACGGGTAA
ATGCCAAGGCATTGCATTATCTTTGCCAATCACTTTATTTAAGGTTCGGGTAACAATTAA
ACTAATTTGAATCATAGCGACATAACTCTTTTGAAATAAAAAAGATTTTAGCAGATAATA
GCAAAAGTTTCTTTTCTTTTTACAAATCATTATGGCAAAAACAATCGTAGTAAAACTAGG
CACTAGCACCCTAACCCACGGCACTAAAAGTCTAAGCCGTCCACATATGCTAGAAATCGT
AAAACAAGTTGCTCAACTACACGAACAAGGACATCGCATTATTATTGTGACCTCTGGGGC
AGTTGCCGCTGGACGTGATTACTTAGGGCATCGTGAATTGCCAAAAACCTTGGCGACCAA
ACAGCTTCTAGCGGCAGTCGGACAAAGCCAGCTTATTCAAGTTTGGGAAAGCCTCTTTTC
CATTTATAGCATCAAAATCGGGCAAATGCTTTTAACCCGTGCAGATATTGAAAATAAAGA
CCACTTTTTAAATGCAAGGGATACGCTCTCCGCATTGCTTGATCAGCAAATTATCCCGAT
TATCAATGAAAATGATGCAGTGGCAACGGCAGAGTTTCGTATCGGCGATAACGATAATTT
ATCGGCACTCGTAGCGATTTTAGCTCAAGCAGAGTTATTGATTTTGCTCACCGATCAAGA
AGGGTTATACGACAGCGACCCACGTTCAAATCCAAATACTAAACGCATTCCTGTTGTTGA
AAAAATCACCCCTGAAATTCGCCAAATGGCAGGGGGAAGTGGTACAACCTTAGGCACAGG
CGGTATGAGTACCAAAATCACCGCTGCCGATATCGCCACCCGTTCTGGCGTTGAAACAGC
GATTGCTTCTGGCGAACGTCCTAATGTAATTTTTGAAGTGGCACAGGGGGCAGAAATTGG
CACACGCTTCTTAGCTCAACACGACAAAATCGAAGGACGCAAACAGTGGCTCTTTGGTGC
GCCTCCTGCTGGTACAATTTATATCGATCAAGGGGCAGAAAACGCATTAGTAGAACAGCA
TAAATCGCTCTTACCTACTGGTATTGCCAAAATCGAAGGGCAATTTGCGCGTGGTGAAGT
GGCAAAAATTTGTAACCTTAACGGCAAAGTGCTTGCCCTTGGCATTAGTCGTTATAACAG
TGATGCTCTAGCATTAATCAAAGGCAAAAAATCTAGCGAGATTGAAACCATTTTGGGCTA
TGAGTTTGGTTCAGTAGTATTCCACCGAGATGAAATGGTGGTGCATTATTAATCAATAGA
TCGTAGGGGGAAATATGGAACTTGGACTTGATGTTGCGATTATCTTATTTGTTTCGGCTT
TCGTGGCTGGTTTTATTGATGCCATTGCTGGCGGTGGTGGTTTGATTACTATTCCAGCGT
TATTAGCGGTCGGTTTTCCCCCTGCGGTTGCGTTAGGCACGAATAAATTACAGGCTTGTG
GCGGCTCGTTTTCCGCTTCGCTCTATTTTGTGCGTAAAAAAGCGGTCGATTTGAAGCAGA
TTTGGTTGCTTATTTTGCTGACCTTTATCGGCGGTTCAATCGGGACTATTTTAGTGCAGA
TGATAGATGTCAATGCATTAAAAGTTGCCCTCCCCTTTCTGATCTTAATTATTGGCTGTT
ATTTTCTCTTTAGTCCAAGCCTAGGCGATGAACAACGTCGCCAAAGAATGAGCTTTCCGA
TGTTCGCTTGCACGGCGGCAATGGGAATAGGCTTTTATGATGGGCTATTCGGGCCTGCCA
CAGGCTCTTTCTTTACGCTCGCTTTTGTGTTATTACTTGGTTTTAACCTGACCCAAAGCG
TTGCTCACTCCAAAGTGTTAAATTTTACCTCTAACCTTGCTTCGCTGATTTTCTTCATCA
TTGGCGGTGCGATTTTATGGAAAATCGGTTTTCTAATGATGATTGGACAATTTATCGGGG
CTTCATTGGGGGCGAGAATGGTTGTCACCAAAGGAAAACAGATTATTCGCCCGTTGATTG
TTATGATATCGTTTATTATGGTGGTAAAAATGTTGTGGGATCAGAGCTATTTTGCTTTTA
TAGGATAATGAATGAACAAAGAAAAACGTATTGAAATTTTAACCCGTTTACGCAATGAGA
ACCCTCACCCAACCACAGAACTCAATTATTCCAACCCTTTTGAATTATTGATTGCGGTCA
TTTTATCTGCTCAAGCAACGGATGTGGGGGTCAATAAAGCCACGGCAAAACTTTATCCTG
TGGCAAATACGCCCCAAGCGATTTTAGATTTAGGGCTTGATGGGCTAAAAGAGTATATTA
AAACCATTGGGCTTTATAACAGCAAAGCGGAAAACATTATTAAAACTTGCCGTGATTTAA
TTGAAAAACATAATGGCGAAGTACCTCAAACGCGTGAAGAATTAGAAGCCCTTGCAGGTG
TAGGACGTAAAACGGCAAATGTGGTGCTAAATACCGCATTCGGTCAGCCGACTATTGCCG
TTGATACGCATATATTCCGTGTTTCTAACCGTACTAATTTCGCCCCAGGGAAAGATGTGG
TTAAGGTGGAAGAAAAATTGTTGAAAGTCGTGCCTGATGAATTTAAGGTTGATGTTCATC
ATTGGTTGATTTTACACGGTCGCTATACTTGTATTGCTCGCAAGCCTCGCTGTGGCTCTT
GTATTATTGAAGATTTGTGTGAGTATAAAGAGAAGACGGAGATTTAATCGGTATAATGCA
GCAGTTGCATAAAAGTCAATTCATAATGGTGAGCAGTTTACGCATACACGCCATAATAGC
GACTTTCTTCGCTTTGCCTTTTGCAACCAATCGGGTGTAAAAGGCTTTAAAAACAGGTTC
AAAGCGAATTGCCGATAGTGCTGCCATATATAAGGCATTACGAACAATGCCATTGTTAAA
ATAACAATGGCATTGAGCATGAAATTCTAATTTATAGGTGCTAGATTACCACACAAAACC
TACCCCTCCTCCAATCGCAGTATCCCGCTGAGTATTACTGCTAACAGACGCTCGAATAAG
CCATTTGCCATTATCAGAAATTTTGGAATAACCTATAGCATAGGCAGATTGCCCGCGATA
TTGTGCATTAGAAACAGAAATAGCACTTTTACCTGGTAAAGAAATTTGTGGCAAATTAGC
CATCGCCACAGCAGAAGCAATACCCGCTCTTGCATTAACATCAACACGACCAATATCTCT
TGATAATTGATTAAATCCTGTATTCACAGAAGAAACCACTTTGTTGAGCTGACGAACATT
CACAATATCGCCCTCAGCACTACCATCTCCAACGTTGGTAATTCTGGCGCCATTCATATT
TACAACTGGATTTCCTTGCTTATCTTTACCTAAAGATACCTTAGTATCGCCATTACTAAT
TGAAGTAATATCGCTTAAATCTCCAGACACGCTCACATTGTAAATATTCTGACCATTTGC
ACCCGTTTTTGAAGTCACTTTCACATTTTTACCCGCTTCAACCTCTGTTTTTGAAGCTGC
TGCCTTAGTATTTAACTGGCTCACATTTACCGCATCAGTATCTGCTGTACCAGCCGCCAC
ATTGGTAATTTTCGCATCATTAACATTAACTGTTTTATCTGTAGAACCTGCAGACAAGGT
AATCTTAGCCCCATTCGCCTTGGTGGCGTCGTTACCATTGGCAATCGAGGTAATGCCTTT
TAATTCCGAATTTCCAGTTGGACCCGCAGGGTCTTGTGATCCCGTTGGACCCGTAGGTCC
TTGTGGTCCCGTTGGACCCGCAGGGCCTCGTGGTCCTGCTGGACCCGTATCACCTTTGTC
ACCCTTAGGTCCCGTTGGACCCGCAGGACCCGTATCACCTTTGTCACCCTTAGGTCCCGT
TGGACCCGCAGGACCCGTATCACCTTTGTCACCCTTAGGTCCCGCTGGACCCGCAGGGCC
AGTTTCACCTCTCTGACCTGTATCACCTTTTGGACCTGCATCTCCTTTAGGACCCGCAGG
GCCTCGTGGTCCAGTTGGACCCGCTTGTCCTGGTTCGCCTTTATCCCCCTTAGGACCAGC
AGCCCCTGCTGGACCCACAGGACCAGGTGGACCCGCAGGACCTTGAGGGCCCATTGGTCC
TACTAGACCAGCAGCCCCTGCTGGACCAGCAGGGCCAGTTGCACCCGCAGGACCTTGAGG
GCCCATTGGTCCTGCTTCACCACGGTCACCCCTATCACCTTTTGCTCCTGCCTCTCCTTT
TGGTCCTGCAGGACCAGGTGTACCTCGTGGTCCAGTTGGACCTACTGGACCCGCAGGACC
TACTGGACCTTGAGCACCTGCTGGACCCGCTGGACCCGCAGGGCCTGTTTCACCTCTAGG
ACCTGTATCTCCTTTCTCTCCCCTAGTAATAGTATCAGTCTTGCCATCCGTATAAGTAAT
TTGCAAATTACCATTTACCATTTTAGTCTCTTTAATTAACTTACCAATCGTAGAAATCGT
AATATTTCCGTTATTTTGTTCTAATTTAATATTATTTCCAGCGGTAAAGGTTACGGTTGC
CGTATCGCTCATTTTGATAAGATGTGTTGCATTAGGTGGATTTGCTTCACCAGCCCCTTT
CGCAATCTTCAGGTTCCAACCTAAATTGTCAATCTTATCAATTTTATTTTTGACATCTTG
CTCTAATTTAACCGTAATCGTATCGCCATTAGCATGGGAAGTAAGACCGTTGTCGCCTTT
TACCTTGAGCGTACCACTCCACAAGCCAACCGCTGGTTGTGCTTGTTCGTTGGTATTGCC
TGCAATTTTCAGGGTTAAAGATTTAAGCTGCGCCACGTTTACCGCATCGGTTAATTCTTT
ACCTGCCGCCACATTGACGATTTGGCGTTTGATGAGTTTATTACCTGAGCCCATACCGAC
AGAAACTGCACCAATATCATTACCATCAACATTTTGTGTGGATTTAAAGCCGTTATCAAC
AGTGCTTCCTCCCGTTGTGACAGAATAAGTTTGTTTTTCTCCTTCAATACCCCCTCTCGT
TTCTGCTCTTGACCCATAACCCAATGCCACACCGCCACCCACGGTGACAACGGTATTATT
ACCAAGTGCGGTTGCTCTAGCAGCACCATCATTTGTCATGGCACTTTCACCCACAGCAAC
AGAGTGCATACCACCGGCAGAGGCTTTATAACCCAAGGCAGTAGAATGACTTTTAGCACT
TGCTTCGCGTCCAATTGCCACTAATTTTTCACCTGTCACATTGATACTGGCACCCACAAC
AACAGAGTCTGCCCCTGTTGTTTTCGCAGAATTACCTATCGCAATGGAATCTGTCCCAGC
ACCTTTCGAGTCCTTACCAAGAGCAACGGCGTTTTTTCCATCAGCACTTGCACTACCACC
AACCGCAATACCGTACTCATTGGTAGACTTACTTCTCGCACCGATAGCAATGCCTTCAAC
ATGACTTGCAGATGCTAAAGGACCTACAACAATAGATCCGTCGCCCGTAGCCAAAGACAG
CCCCCCAATAGCAACAGAGGCTTTACCTTTCGCAGTTGTTGTTTTGGATTGGCCTTGATT
ACCAGTTTGATATTTCGTTGTTTTTAAATCATCTCCACCGATTGATATGGAGCCATACCC
CTCCGCTTTGGTATTTGCCCCGATAGCAATAGATTGTGCCTTACTTGCTTTAGCAAGGTT
ACCTATTACAACTGCTTGTTCAATATTTGCCGCATCGGCTTGTCTGCCTAAGACAACAGA
TCCCTTTCCCGCTTTTGAACTACTCCCGATGGCAACTGCTTCCTCCCCACTTACTCGAAT
ATCGTTGCCTACCGCAACAGAGTTTACGTGTGTTCCTGCATTTGTTTGATAACCTATCGC
AATACCATGCCTACCTTCAGCTTTTGATCTCTGACCGATAGCAATAGCACCATACGAAGC
CTTACTCTCTTTACCAATACTAATAGTACCGTCGTCAGATCCTAAATTCGATCTACTACC
ACCATCTGCAGTATATGGTGTTCCTGAGTGAGTAGCTGAACCTGCCGGTGGACTAAAAAA
TATACCTAGTAATACTAGACTTAAAAGACTTAATTTAAATTTATCTTGCTGTTTATCTAA
AAAATAATGTGAGGTGCATACTTGAGCTCTTTTATCCGTGTAAGCGGATGTTTTGGTATG
AGACTTTACTAACTCAGATACAACTACCCAAGCCTGTTGAGCATGACTCCAAATAACTCT
AAATATTTTATTCATAATAACCTTCTCTACTGTTTTTCCTAATAAAAAATCATAAACCTT
TATTTACATTTTCAGGATGCACAAATGTCCCCGCACGCTATTGTAAAAAAAAAAAAAAAA
AAACAAGAGTTACACAAAACTAAGAATAAAATAACAAGAATTTTTCAACTTTTATCAATA
AAAGTTAGAAATAATAGGCGGAAATCTAATGAAAGCGGTGATTTAGATAGGATATTTTGC
ATAGTAGACAAAAGTGTTGGTAAAAAGTGGGCTAAAGCCTTATAGTACAAGGCTTTAAGC
TCACTTTTTGAAGAATATGCTCACCTAAATATAGAAAAAACAACAAATAGGTTGGAAGGG
TTATTTAAAGAACTGAAACAGAAATTATCGCTTCATAGCGGATTAACGAAAAAGCATAAG
ATTATGTTTATAAAGGATTTTTTAAATAAAAAGAGTTGGTAATAATTAGGGAAAATAATT
AAAACCAACACTTTTGTCTACTATGCCCCAAATTAAAAACATCACAGTAAGCTAAAAGTA
CGGTTGTTTTGCGTTAATTCCAGCGATAATTAGATTTACGGCGAGGAAGAAGGGCTGGAA
TAAGTAATCCAAATATTAAACCTAAGCCTAGAACAGCTCCTCCGTAGATAAAATATTGAA
TCATAATTTCGCGAGATGCGACATCTTGTATTGCTTCTAAATCACGATTTTTATTTTTAA
TAATTTCTAATTCTCGCTTTAGAAGTGCATTTTGTTCAAGTAATTCACTACTTTGTAATG
CAGATTGTTGAACTCTACGTTGCATTTCAGCGGTACGTTGTTGCCAATCTCTATCAATAT
TATTGAGTTTGGTGGTTAATTCTTGAACTTGTTGTTGTAATAACGGTGTTAATTCTTTTG
AGCTTGGCGTAGATGTTAATTCAGAATTTAAAATCCACGCTTCACGGTTTTTACTATCAC
GAATGAGAGAATAACGATCTTTGGTTTCGATTAAGGTAACTTTTTCACCGGCTTGAATTG
AACCAAAAATCTTAAATTGATCGCCTGGACCTTTACGCAAATAGGTATTCAAATTTTCAG
TAACGTACTGTGTTTGAGCAAAAGAGGGAAGTGATATTGCTAAAAGCAGAGTTGAGCAGA
AAAGAGAAATATGTTTTTGCATAAACAATCCTTAAAAAATCATAAAAGAAAAGTGCGAAT
AGCCGCACTTTTCTGAATAAAGTCACTATTCTAAATTAATAGAAAATTGCATTCAAAATA
TAGAAAATTAAAATTGAGAAGAATGCACCAGCAGGTAAGGTTACAACCCAAGATGCAACG
ATATTACGAATAACTGTTAAGTTTAACGCTGCAATACCACGAGCAAAACCTACGCCTAAT
ACCGCACCTACTAAGGTTTGTGTTGTTGAAATAGGTAAACCTGTACCAGAGGCAACAACA
ACGGTCATTGCTGTTGCAAATTCTGCTGAGAAACCACGGCTTGGGGTTAGGTCAGTAATA
CCAGTTCCGATCGTTCCCATTACTTTGTAGCCCATTACCGCTAAACCAACAACGATACCC
GTTGCACCTAATGGTAAAATCCAAGGGGCGAGAGTTGATTTCGCTTCAATCACACCGCCG
TTCTCAACGATAGATACTACGGCAGATAAAGGCCCAATCGCATTAGCTACGTCGTTTGAA
CCGTGAGCAAATGCCATTGAACAAGCGGTGAGTAACATTAAAATGCTGAACACTTTTTCT
ACACCACCAAATGCACCACCTTGTACACGGTTAGCAAAAGATTGGCTACGGAAGTAGAAG
AAACAAGTGATGATAGAGGTAATTGAGATTGCACTTGAAATCACTAAGGTTTCAGTCATT
GTAAGCTGTAAACCAACGTGTTTTAAGCCTTTTGTCATTGTAACAATACTCAAAATGAAT
GTGGTTAAACCCATATAGAATGGACCATATTTTTGAGCATTTTTCATCGGATTATCAGTA
TCAAAAATCAGTTTTTGTGTGCTAGTAAAAATAGCATAAGCAATGATCCCCGATACAACA
GGCGTAACAAACCAGCTACCTACGATACCAGACAAATCACCCCAATGAACCGCTTCCGCA
CCAACGGTGACTAACGCAAAACCGATAATTGCACCGATAATAGAGTGAGTAGTGGATACT
GGCCAGCCCATTTTAGAGGCAAGTAATAACCAAGTACCTGCAGCAAAAAGTGCCGACATC
ATACCTAGTACAAGGGTGTCTGGTCTGCCAGAGAATTGGTGAATATCAATGATGCCACTT
TTGATGGTTTCAGTTACTTCACCGCCTGCTAAATAAGCACCAGCAAATTCAAAAACCATT
GCAACTAAAATTGCCTGTTTTGCAGTGATAGTGCCTGAACCTACAGAGGTTCCCATTGCA
TTTGAAACATCATTTGCACCGATACCAAATGCCATAAAGAAGCCAAACACTGCGGTGATG
AAGACAATCATCGAGCCATATTCTTGAATCAGTTCCATTATTTAAGTCCTCTTTCGATTA
TGAACGAGCTAACATTAACTCAATGCGTGAACCGATACGTTGTGCTTGATCTGCAAGAAC
TCCGACCCATTCGATAATTTTGTATAAGAACATAATGTCAATTGGATTGTATTGTTGTTC
AATCGCTAACATTGCTCGGCGTAGTACGATTTGAAGTTGATCCGTATCGTCTTCGATAAC
ATCTAACTCTAAAATCATATTGTTCACAAAATTTAATTCGCGACCGCGGAAGCCTGTTTC
AAGTAGGTGATCCATTTCATTAATTACTTTATCAACGTGAACTGTTGCATCAAGGCTACG
GGTTAAGAATTGTTGGAAAATAGGTTGGATTTCTTCAGGAATGTTTAATTGACGACCGAT
TGCACGACCAGAAATATCTTTAGCATAGTTTGCTAATTTATCTAACTGTGTAACGAGTTC
AAGTAAGTCAGTACGTTCAACAGGCATAAATAAACCACGCGGTGATTTTAAACGAATTTC
ACGTTTAAGGGTATCTGCGCGGTTTTCTAAATCAATGACTTGACGACGGATATCTTCCGC
TACTTCCCAATTTTTTTGAAAACTCGCTTCAAAAAATGGGATTAGTAATCCACAACATTC
AGTCACTTTTTTTGAGTGCTTTTGTAATGGCTTGAGTGGCGACTGTGCGAATAATCCTAA
AATATTATTCTTTGCCATAGGTATATCTCCAATAAAATTTAACAGCGTTGATTTGCACTT
TTGCAAATCGGTGTAAATTTTACCGTATGTTTTCAAGAAGATCACGGATTAATGTTTAAC
AAGCGGTAATATTTGGTGTTTTTTTAGCAAAAATGGTAAAATAATCACAGTGTTTATCTT
TGATAGCTGTTACAAATCAAAATGTTACCCCCACAAAATCCTCACTTTTAAATTTACAAT
ATCGCTTAGAAGTATTATTATTCAAGGCGTTTTGCCTATGAATGAGGCATTCAGTTTATT
TATGTTGAAATTGATTAGAGGGTAGGTATGCAAAACCTAGAAAATATCGTTGCTGAAGCG
TTGCAAGCGGTTGAAAAAGCCAGTGATGTTGCAAGTCTTGAAGCATTGCGTGTTGAATAT
TTTGGTAAGAAAGGTCATTTTACCTTGTTAATGCAAGGCTTGCGTGATGTGCCAGCAGAT
GAACGTCCTGCGGTGGGTGCAAAAATTAATGAAGCAAAACAGAAAGCACAAGATGCGTTA
AATGGGAAAAAAGAGCAGTTAGAAACAGAAGAACTCAATGCTAAATTAGCCAGTGAGAGT
ATTGATGTGAGCTTACCTGGTTGTAAAACAGAGTTAGGTGGTTTGCACCCAGTGTCAATT
ACGATTGAACGTGTGGTGAAATTCTTCTCAGAACTTGGCTTTAGTGTAGAGAAAGGTCCT
GAAATTGAAACGGATTATTATAACTTTGATGCGTTAAATATCCCTGCACATCACCCTGCT
CGTGCAGATCACGATACTTTCTGGTTTGATGCAGAGCGTTTGTTGCGTACACAAACATCA
GGCGTTCAAATTCGTACGATGGAAAAAATGCAACCGCCTATTCGCATTATGGCGCCAGGG
CGCGTTTATCGTAACGACTACGATCAAACTCATACGCCGATGTTCCATCAAATTGAATTG
CTTTATGTAGATAAAAAAGCGAACTTTACTGAGTTAAAAGGCTTATTGCACGATTTCTTA
AGAGCTTTCTTTGAAGAAGATCTGCAAGTGCGTTTCCGTCCGTCTTATTTCCCATTTACA
GAGCCGTCGGCAGAGGTGGACGTAATGGGTAAAAACGGTAAATGGCTTGAAGTGTTAGGT
TGCGGAATGGTTCACCCGAATGTACTTCGCAATGTGGGCATTGATCCTGATGAATACACT
GGTTTTGCGGTTGGAATGGGCGTTGAGCGTTTGACGATGTTGCGTTATAACGTGACCGAT
TTACGTTCATTCTTTGAAAATGATCTGCGTTTCTTAAAGCAGTTTAAGTAATCTAATCAT
TTTGCGGATATATGCAGTTTGCGGACACACGCAGTGTGTCCCTACTATATTAATGGCTTA
TTTTCTCTTGTAGGGACACACTGCGTGTGTCTATCATAACAAGTGGTAAAATTTGTAGAA
AACGTTACAAATATAGGATAGAAATAGTGAAATTCAGCGAAAGTTGGTTGCGTGAGTGGG
TTAATCCAGCGATTACCACCGAACAGCTATGTGACCAAATTACTATGTTAGGTTTAGAAG
TTGATGCCGTTGAAGCGGTTGCAGGTGAGTTTAACGGTGTTGTGATCGGAGAAGTGGTTG
AGTGTGCTCAACACCCTGATGCCGATAAATTGCGTGTCACCAAAGTGAATGTGGGTGGCG
AACGTTTATTAGACATTGTTTGTGGCGCACCAAACTGCCGTCAAGGTTTGAAAGTGGCTT
GTGCAACAGATGGGGCGGTGTTACCAGGTGATTTTAAAATTAAGAAAACTAAATTGCGTG
GTCAGCCATCAGAGGGAATGCTTTGTTCATTCTCAGAATTAGGGATTAAAGAAGATCATA
GCGGTATTATTGAGTTGCCAGCAGATGCTCCAGTCGGTATTGATTTCCGTGACTATCTCA
AATTAAATGACAGAGCCATTGAAATTAGTTTAACGCCTAACCGTGCGGACTGTTTAAGCA
TTGCAGGAATTGCGCGTGAAGTTGGGGTTGTTAATCAATTAGCGGTGAATGCACCTGAAA
TTCAAGCTGTGCCTGCAACTATTGCAGATAAAGTGACGATTGAACTTCAAGCCCCTGAAG
CTTGCCCACTCTATTTAGGTCGTGTGGTGAAAAATGTGAATGTCAAAGCACAGTCACCAT
TATGGTTGCAAGAAAAATTACGCCGTTGTGGTATCCGTTCTATCGATCCGATTGTGGATA
TTACCAATCTGAGCTTACTGGAACTTGGTCAGCCAATGCACGCTTTTGATGCAGCAAAAA
TCAATGGTGCAATTCAAGTGCGTATGGCAAAAGAGGGTGAAGAACTCGTATTGCTTGATG
GCACGACAGCAAAACTTCAGCCAAATACTTTGCTAATTGCAGACCAAAACGGACCGCTTG
CAATGGCTGGTATTTTTGGTGGTGAAGCGAGTGGCGTAAGTGCCGAAACCAAAGATGTGG
TGTTAGAAGCTGCATTCTTCGCACCGCTTGCAATTACAGGTCGTGCAAGACAATATGGCT
TACACACAGACGCATCTCATCGTTTTGAACGTGGCGTTGATCCAGAATTAACGCGTAAAG
CAATGGAAAGAGCGACAGCGTTACTGCTTGAAATTTGTGGCGGTGAAGCTGGTGAAATCG
TAGAAGCGGTAAGTTCAGCCCATTTACCAACGTCAAAACAAGTGGTTTTACGTCGTAGTA
AATTAGATAGCTTACTCGGTCATCATATTGAAACAGAAGCCGTAACTGATATTTTAGCTC
GCTTAGGCTTAAACCCAAGCTATGCAGACGAGAGCTGGACAGTTCAATCACCAAGCTGGC
GTTTTGATATTGAGATCGAAGAAGATCTTGTGGAAGAAGTAGCTCGTATTTACGGCTATA
ACAGCATTCCAAATAACGCACCGCTTGCTCATTTACAGATGAAAGGCTTCCCAGAGAAGA
TTTTAGAAGCTATTCGTGTGAGAACGGCTTTGGTCGATAGCGATTATCAAGAAGTGATTA
CTTATAGCTTTGTTGATCCAAAAGTGCAAGAGCTGTTACATCCAAGCCAAGAAGCGTTAA
TTCTACCAAATCCGATTTCAAGTGAAATGTCGGCAATGCGTGTGTCGCTTTTAACAGGCT
TACTTGAAACCGTTGCTTATAACCAAAACCGCCAGCAAAATCGAGTGCGTATTTTTGAAA
GTGGTTTACGCTTTATTCCAGATGCCAATGCAGAAAATGGCGTACGCCAAGAATTTGTCT
TAGGTGCAGTGATTGTGGGTGATAAACGACCGGCACATTGGGAGCATAAAGCAGAAAACG
TCGATTTCTTTGATCTAAAAGGGGATTTAGAGCGTGTTTTATCGCTAACAAATGCTGGCA
ATCGTTTACGTTTTGTTGCAAAATCATATCCTGCGTTCCACCCAGGACAATCTGCTGCTA
TTTTACTCGACGATCAAGAGATCGGCTATATCGGCACAATTCACCCTAAAGTTGTTCAAA
AACTCGGATTGTCAGGTAAACCTGTTGCCTTTGAATTATTATGGTCTGCAATTGCAGAGC
GTTCAGTACCAAATGCAAAAGAAATTTCACATTTCCCTGCAAATAAACGTGATATTGCCG
TGGTTGTGGATAGCAATTTACCTGCAGGTGATCTACTTGATGTGGCTCGACAAGCAGGTG
GCGCTAAACTTGTGGCAGTGAATTTATTTGATGTTTACCAAGGTACAAATTTACCTGAAG
GTAAGAAAAGTTTGGCGATCAGCTTAACAATTCAAGACACTGAAAAAACCCTTGAAGAGG
AAGAAATTAATGCGGTGTTTCAAGCTGTTCTCGAAACACTTGCACAACGTTTTAATGCTT
ATCTAAGAGATTAGATTTTAAGGATAAATTATGGCACTTACCAAAATTGAAATCGCAGAA
AACCTTGTCGAAAGATGTGGTTTAGATAAACGTATCGCAAAACAATTTGTTGAGGACTTT
TTTGAAGAAATTCGTCGCTCGTTAGAAAACGGTGAAGAGGTAAAACTGTCAGGCTTTGGC
AATTTTACGGTTCGTGATAAAAAAGCTCGTCCAGGTCGTAATCCTAAAACTGGCGAAGAT
ATTGCAGTTTCTGCTCGCCGAGTTGTGGTTTTTAAAGCTGGACAAAAATTGCGTGAACGT
GTCGAAAATGCGAAGGTAAAAGCCTAAATGATTATTCTGCGAAATCTTGGTATTTCGCAG
AATATTTTTAAGGATCAAAATGTTCTATCAATTAATAAAAAAGCATTTTTCTTTATGCAC
AATGTTGCTTTGTGCATTTTTATTGTCCGCTTGTGTATCAAAAACCAGTACAGTTCAAGA
TAAAAGCGGAAATAAACATAAAGGGCAGCTTTCAGACTCCATTTTTGTGATTAGCAGTTT
AAGCGAACATCAAAGAGAGTGGAAAGGTACACGCTACCGTCTAGGCGGTATAACAAAAAG
CGGTATTGATTGCTCTGGTTTTGTGCAACTTACTTTCCGAGAGTTATTTGGTATTGATTT
ACCTCGAATAACAGTAGATCAAGCAAAAGCAGGCATACAAATCTCAAAGAGTGAATTACG
TACGGGTGATCTTGTCTTTTTTAAAACTGGTCGTGGGCCAAATGGCAGACATGTTGGCAT
TTACGTCAAAAATGGGCAGTTTCTTCACGCTTCAACAAAAGGTGGGGTAATTTATTCAGA
TATTAATTCACCTTATTGGTCTAGAAGTTTTTGGCAAGCAAGAAGATTGTAAGCCTACAT
TTAATTAGATGTAATTCATGTTTACTATACATTTGTTTAAATGAATACTGAACTGACATG
AAGCATGAATACTACTAAAATTAGTACAGGCTCCAAAATTCGGTAATTATCTTCAAAAGA
TTACGGATTTTGCGATATAATTCCCTAAATTCTCCAGTTGTGTGTTCAAGGATTTAATTA
TGTCAAACACCACTCAAAAGGAATCTTGTATTGTTATTGCAATTGCAGGGGCTTCAGCTT
CTGGTAAAAGTCTTATTGCTTCGACTATTTACAAAGAATTGCAAGCGGAATTGGGGCAAG
ATGATATTGGTATTATTTCTGAAGACGCTTATTACCGAGATCAAAGCCATCTTGCAATGG
AAGAACGGGTAAAAACCAATTACGACCACCCAAACTCAATGGATCACGAACTGTTAGTTA
CCCATCTTAAAAGCCTCAAACAAGGGCAAGCTGTTGATATTCCAGAATATGATTATGCAG
AACATAATCGCAAAGAAACCGTAACCCACTTCACTCCTAAAAAAATCATCATTCTTGAAG
GTATTTTATTACTTACTGATGAAAAAATTCGTGATGAAATTAATGTGTCTATTTTCGTTG
ATGCCCCTTTAGATATCTGTTTTATCCGTCGTTTACAGCGTGATATGGAGGAGCGTGGCA
GAACAATGGAATCTATGGTAAATCAGTATCGTAAAACGGTTCGCCCAATGTTCTTACAAT
TTGTTGAACCATCTAAACAGTATGCGGATATTATTATTCCAAAAGGCGGTAAAAACCGTA
TTGCGATTAATATCTTGAAAGCACAAATTAAACAGCTATTAGGACATAGTTAATATATTA
GGGGGAATTATGCGTTTATGTGACAAAGATATTGAACGTTATCTTGATGAAGGGATTATC
AGCCTAACGCCTCGCCCATCAAATGAAAAAATCAGTGGAGCGACGATTGATGTCCGTTTG
GGTAATTCTTTCCGTGTGTTTCGTGAACATTCAACGCCTTATATTGATTTAAGCGGCCCA
CGTGAAGAAATGACGGCACAGCTTAATCGTGTAATGAGTGATGAAATCCTGATTGCCGAT
GATGAAGCCTTTTTCCTACACCCTGGGGAACTGGCTTTAGCAACAACGCTTGAATCAGTG
AAACTACCTGCCAACATAGTCGGCTGGCTTGATGGTCGTTCTTCTTTGGCTCGACTTGGG
TTAATGGTACACGTTACTGCCCATCGTATCGATCCAGGTTGGGAAGGCAAAATCGTACTT
GAGTTTTTTAATGCGGGAAAGTTACCGCTTGCATTACGTCCTAATATGGCAATTGGTGCA
TTGAGCTTTGAAATTTTAAGTGGTTACGCAGAACATCCATATAATGCTCGTAAAGATGCA
AAATATAAAAATCAGCAAAGTGCGGTGTTTAGCCGAATCGATAAAGATGAATAATCATAA
TTAACTTCCCTACGAAAAATGCCTTTAGTCGTCAAATACTAAAGGCATTTTGTCTACTAT
GCCGCCTAATAATTAGGGGAAATAATTAAAACCAACACTTTTGTCTGCTATGCCTCATTC
TTGATTATTCATTATGAATTTCCAAATTACCTGCCTGCTTCGCTTGGGCGGTTTTGGCTT
TATCATTGCGCGCTTGAGCTATCGCATTTAAGTATTCGCAACTCACATCGCCTGTTATAT
ATTCCCCAGTGAAAACAGAAGCGTCAAAGTTGTGAATATCTGGATTTTCTAACTGAACAG
ACTTAAAGAGCGCCGATAAGTCTTGGAAAATCAGGCGATCTACACCAATCATTTCAGCAA
CTTGTTCCACGCTACGATTATAAGCAACCAGTTCTTCACAGGTTGGCATATCAATACCAT
ATACATTTGGATAACGTACTTCAGGGGCAGCTGAGGCAAAATAGACTTTATTTGCCCCCG
CTTGTCGAGCCATTTCAACAATCTGCTCTGAGGTAGTGCCACGAACAATTGAATCATCAA
CAAGTAATACATTTTTTCCTTTAAATTCAGAGGCAATGGCATTCAACTTGCGACGGACTG
AATTTTTTCGTTGTGCCTGCCCCGGCATAATAAAGGTTCGAGCAACGTAGCGATTTTTCA
CAAACCCTTGGCGATAAGTTTTTTTCAGTACTGTTGCAATTTGTAAGGCAATATCGGTAG
AAGTTTCAGGAATCGGGATAACCACATCAATATCCGCCAGAATATCTGTCCACTCTTTCG
CAATTTTTTCGCCTAAGAATTTCCCCATATGTACTCTTGCTGCGTAAACAGATACGCCAT
CAATAACAGAATCTGGTCGAGCGAAATAGACATATTCAAAGATACAAGGGTTCAATTTCG
GGTTATCGGCACAGATTGCTGAGTAGAATTGTCCATCAAAGGTAATATAAATGGCTTCGC
CTGCTTGTACATCTCGAACATATTCAAATCCAACAACATCAAGTGCAACACTTTCTGAAG
CAAACATATATTCTGTTTTGCCGTCAATTTCTCGTTTGCCGAGTACAAGCGGTCGGATAC
CGAGTGGATCGCGAAATGCCACCATTCCGTGTCCGATAATCATTGCTAAACAAGCATAAG
CCCCACGAATCACTTGGTTAGTTTTGCGAACGCTTTCAAAGATATTTTCAGGCGTTAGGG
GTTCGTGTGGATATTGATCGAGATAGTAAGCAAATATATTGAGTAAAGATTCTGAATCTG
AGTTTGTATTAACGTGGCGTTTGGCTAGGTTGAACAGTAGGCGTTTTAACTCTGCATTGT
TGGTGAGATTGCCGTTATGTACTAGGGTTAAACCATAAGGGGAATTGACATAAAAAGGCT
GTGCTTCGGAAACACTTGAGCTGCCTGCAGTTGGATAACGGACATGTCCTATGCCAACAT
TTCCCTGCAAACGTAACATATGTTCTTGACGAAACACATCGCTGACTAATCCATTTGCTT
TACGCAGGCGGAAGCGGTTTTCATCGTCAATTGTGACAATCCCTGCCGCATCTTGCCCCC
GATGTTGTAATAACGTAAGTCCGTCATATAACGCCTGATTTACAGGGGTTTGACCGATAA
TCCCAACAATGCCGCACATAATTACCTCTTAAATTAGCTAGATTTTAAAAAACTGGAATT
TGCTTGTAACTGTTCAAAGAACCACTTCACAATGAAATCAAAGTGTGGAATAAGTTGTGA
TTCTTTCCATAATTCGCTTTGGCTAAATGCCGTAAAGGTATCAAGGAAAAAGAGTATCGC
TGCGACAATAAAAATGCCTCTTAATATGCCAAAACCAGCACCCAGTACACGGTCTGTACC
GCTTAAACCTGTTTTATCAACAAGTTGGCTGAGTAATGCGTTAATCACTGCACTGATGAT
AAGCACGGCAATAAATAAAATCGCAATCGCAATACCATTACGCAAATATTCGGAATTTTG
GATGTAGACAGAGTTGATTTGTAATAAGTAATTACTTAAATAAGGATAAAAATGGCTAGA
AACCAAAAAAGCTACTATCCACCCCACAAGCGCAAAGACTTCACTAATAAAGCCTCGCCA
TACACTGACTAATAAAGAAAAAACGATAATTCCGATAATAATCGCATCAACCATAAATAC
CTCAATATTGCCTTTCGGCAAAACGGAAACTATTCTACAAAAAAAGAAAACGTTTGCGTA
GTCCATTTTTCAACACTTGTTGAAAAAATAGCATACATCAAACAATATAATGCGCTCCCA
AACTCACTTTCCTACTCAGCATCGCCTTTACCACACTTTGTGCGGCTTTGAGAGCGTGGT
AAATTTCAATACCTTGATAGGCTTGATATTCAAGGGGGCAATAACGTTGCTCTAACTGCG
TTAAGCAGTTCAACAGTTGAACCAAATTCGCCTCTGTTCGATAAACATTAGCGTATGTTG
CCATCTGAGAACGAATGGTGCTTAACACCTCACTTGCCGTCAGCATTTTATCACCCTTTG
GATTTGCTAACGACTGGAAAAACTGTTCAATACTACGTTCACACGCTATATCGTTGGTAA
GCGGTCGGTTTTCCGCTAAATTTTGCAAAATCCGTTGGATTGCTCGTTTAGCAAAAACCA
AACTACCTCCGACAGAATTGCCACCTAAACGGTTCGCCCCTTCAATGCAAGAAGAAACTT
CGCCTACGGCAAAAAGCCCTTTCACTTCACTTTCGGCAAATTCATCGATCACAATACCGC
CGTTACAACTGTGAGCAAATGGCGTAATCGCAACCCTATCTCGCACAAGATTAATCCCGA
CTTCTTTCTCTAACCAGCTTAAATACACGGTGTAAAATTCCGTTTGATCCTGATACAGCT
CAGGGGAATAGTGCAGATAAATGCCTTTTTCTTCTGGGTGTTCGAGCAAGTGCTTCATCA
TCACCAAATCAAACTCAACGCAAGGGAAATCAATACTAAAAGGGGCATAATCACTGCGAG
CAGTCATCATCTGTTGAAACTGCTGTGGTGAAAGGTGTGGAAACAGATCTCGCCCTTGGC
TGTCAGTCACTTTACTGACATATTTTAAGGTATGCTCTCCAAACAGCACTTTGTATTTAG
GCTCAACAAAAGCAGGGATAAATTGAATAAATTCTAAGTTAGTCAGCCTTACCCCTGCTC
GTTCAGCAATGGCGTGGGTTGAACCAATCACATCGGTTGGATAGAGGTTATCTTTATACA
ACCCTGCAATTCCCCCTGTTGCCAAAATAATTTGGCTGGTTTTGCAAAAGACATAGCGGA
TCTCACCGCTTGTTTTATAGGAAAACAACGCTCCTTGAACTTGCTGATTATCGCTGACAA
TATGTAACAGCGTTGCATCTTCATAGACCGTCGTCCCCTGTTCTTTGATAATCTGCCTTG
CTCTTTCCGCTGCTTCTCGCCACTGATTAATCAAATAAATCGGGCGTGGGTATTTCGCAA
AGCAAGCGGGGCGATTGTCATTCCGTTTCCAAGGTTTAAAGCCAATACGTTCTAATAGCT
CAATCGCCTGTGGCGAATCTTCAATATAGGCTTGCACAATTTTCGGGTTATTCATTCCCT
GTGCAACACGCTCAATATCTTCTTGAAAGCGTGCTTTATCCTGTTGCTCTCCAGTTACTT
GAATACCAAGTGTTGCTTTTAACGGAAAAAAACTTGCACCACTGCCGATAGGGGCTTTGG
TAATTAATGTCGCTTGAATACCCTGAGCCTTAGCTTCAGCACAGCACGCAAGCCCTGCGA
TACCACCACCGACAATAAGAAGATCGGTTTGTAAATAAATATAAGTTTGCTTCATTTAAA
TACAGTAGAATTATGTGGAAGTCCCCTACCAACTAAATCAATATATTACGATAAAATAGA
GAGGTAAAATCCACCATATATTTTAAGTAATGTACCACCATTTCATCTAGGCGGAACACC
TCTGAATCAATTTGTAAAAAAGAAAAGATATATATTGTTTAAGTCTTAATTATTCACTAC
GCCAAATCAGCGTTGCCATTCGCCCTGTGACTTTATCTCTACGGTAAGAGAAAAATTGTT
CTGCATCGCAATAGGTACAATAATCCCCCCCTGCAATTTCCGTAATTCCAAGTTTATTTA
AGCGTTGGCGAGCAATCTGGTAAAGATTACCTAGGAACTTACCGCTTATATATTCATCTG
CCACAAAGGCTTCTCTCGCTTGGGGATCGAAGGCACAAAATTGTTCTATCACATCTTCAC
CAACTTGAAATGCCGTTGGGCCGATTGCAGGACCAAGCCAGACACAAATATTCTCTGGCT
TACATTCAAATTCTGCCACTGTGGCTTCAAGTACACCATCACATAAGCCACGCCAACCTG
CGTGAGCCGCCGCAATCTCTTTGCCATCTTTACTGCAAAAAAGCACAGGCAAACAATCCG
CTGTCATCACCAAACAGACTTGGTTTGCTTGATTGGTATAAACTGCATCTGCCTCAATGT
CGTTTTGTTCATAGGGCAGACGCAGCACTCTTGTACTATGGGTTTGCGTTAAATAGAGCG
GAAAATGTGGCAAATTCCCTTGTTCTTGCAAGATCTCACGGTTAGTTTGCACAGATTGTG
GATCATCGGTGACGTGATCACCCAAATTCAAGCTATCAAAGGGAGCTTGGCTTACCCCAC
CTTCTCGAGTAGTGGTAAATGCGTGAACGAAATCAGGAACAGACCAAGTTGGCAGAATTT
TTTTCATCGCTTATTTTCTCACGGCAATCGCTTCAATCTCAATGCCAACATCTTTTGGTA
AACGTGCGACTTCGACACAAGAACGAGCAGGGAAATTTGGGTGATGGTTTTCACGGAAAA
AGGTTTCATATTCGGCATTTACCGTAGAAAAATCATTGAGATCTTTCACAAATACGGTGG
TTTTTACAATATCTGCCACAGATAAACCCGCTTGTTCAATGATTGCTTTCACATTTTCAA
GGGATTGACGAGCTTGAGCTTTGATCTCTGCAGGGACTTCGCCTGTTTGTGGATTAACCG
GAATTTGCCCTGATGTTAGCACTAAATTGCCTAAATCAACCGCTTGTACATAAGGCCCGA
TTGCTTTTGGGGCATTTTCGGTATGAATAACTGTTGTCATAAAAATCTCCTTGTGAAATA
AATTAAATTCAACATTGCGAGTTTGAAAGTTTTTTTGTGGTTTGTAAAGGTGATTTTTAT
TGAAGATTACTACTGTTTCACTTAAAATCTGTACTACTTTAATCTGTACAAATAGGATAT
TTATTATGCCACAAATTGCAAATGCCCTTAACGATAGAATGTCTATTCGCATTAGTACGG
AAGACAAGCAGACTTTAATTAGAGCCGTTGCACTTACCCATACGAATATTACGGAATTTG
TATTACAACGTATTTTGCCTAGTGCCAGAGAAATTATTCAGCAGTATGATAATCGGCAAT
TTTCACCGCAAAATCTCTCGTTGATTATGGAATTGCTTGATAATCCGCCGAAAGCTAATA
CAAAACTACAACAAGCGGCGAAATTAGCAAAGGAAAGCTATAATGAAGAGTAAATTTATT
GAAGAGCCTTTAACGAAGCATCATCAACGTGAAGCCTTTGATTGCGGAAATCTAGAGATG
AACCGATTTTTTAAACAATACGCTCGGCAATCTCACGAAAAAGGGACATCAAAAACTTAC
ATTAGCCGACACTTAGACAGTCAACAGATTATCGGATTTTATACAATCACCTTAAGTGCA
TTAGACCAGCAACACTTACCCGAACTATGCAAAAAACGTTTTGGCTACTACCCTATTCCG
CTCTTTACATTAGCAAGACTTGCAGTGGATATTCGCTATCAAAAACAAGGCATTGGCGGA
ATGCTGTTAGTTAAAGCTCTCAAACGCTGTGCCATCGTTGCCGAACAAGTCGGGGGAATT
GGGCTTCTCATTGAAGCAAAAGATGAAGACATTTCTCGTTGGTATCAATCTTATGGTGCT
ATTCCATTGGAAAATATGCCATTAACCTTAATTCTACTCTTTGATACAATCAAAGGACTT
TAACTTTTTACCTATAATCGAGAATAATTTATGAGCATTAACGTTACCGAAATTGTTTTA
CACCAACTTCAACAAACCGCAGGGGAAACTGCTGAGCTTCATACTGTTTTACGTGAAGAT
CTGCTTGCGATCAGCCCTGAAGTTGAGCAGATGATGTTGCAACTACATCAAGCCTATCAA
AATAAAGCGAAAGCCTATGGCATATTTCAATCGGAATCCATTTTTGCACAACAATTAAAC
CGCTTGTTAGAAGGCGAAAGCGAATTTCTGCCTTTTAGCCACAGTTGTGCCAAAATGTTA
GCGACAGAATTAGTCAAATATCCTTTTGCTTCAGGCGGAACTTTTATCCTTTGCCGTTAT
ACCTTTTTAGCGACGGAATATCTCTTTATTGCATTAATTGATAGCCGTGCGTCTATGTTG
GTTGATGATAAACTGGAAGTGAAACGCACGGAATATCTCGATATTACACAATATGATATT
GCTTGCCGTATCAACCTTACTGAACTAAAACACAATGCACAATCTAACCGCTATTTGACC
TTTATTAAAGGGCGTGTTGGGCGTAAAGTTGCCGACTTCTTTATGGACTTTTTAGGGGCT
GAAGAAGGGTTAAATCCGCAAGTGCAAAATCAAACGTTGCTTCAAGCGGTGAGTGATTAT
TGTGAACAAGGCGAGTTAGATAGTAACCAAACTCAAGCGGTTAAAAAACAGGTGTTTGAG
TACTGTAAAGGGCAAATCAACAGTGGGGAAGAAATTGCGATCAGCGAATTATCAGCTTCA
ATGCCAACCTTAAAAGAGATTGATTTTGCTGACTTTGCCGAGCAACAAGAATATGGCTTA
GAAGAAACTATTCCGCCTGTGCGTAATGCGTTAAAAACGTTAACCAAATATTCAGGTTCA
GGAAAAGGGGTGACGATCAGTTTTGATGCGGAATTATTATCCCAACGTATTATTTGGGAT
GAACTAAATGATACTTTGACAATCAAAGGATTACCTGCGAATTTACGAGATCAATTAGAA
CGTAATAAATAATGACATTTTATCGGCGATTTCTGTATAATCGCCAAAAATTTTAAGAGG
AAGGTTATCGCTATGAAAATGAAATCGCTTGTTGCTGTATTATTACTTGCTTTAGGTGTA
ACAGCTTGTTCTACGGTAAAAAAAGTCGTTTATCGTATTGATGTGCCGCAAGGCAACTAT
TTAGAGCAAGAAAAAATCGATCAACTGCAAGTTGGTATGAATAAAGAGCAGGTTCAATAT
CTGCTTGGAACACCTATGCTACGAGATTCCTTTGCTCAAGATCGTTGGGATTATGTGTTC
ATTTTGCGTAAAGGCTATGAAGATCCTATCCAAAGAACTATCTTTGTTTACTTTGATAAT
AAAGGCTTAGTGAGCAATATTGCTCTAGATAACGCCACTGCACAGTGATACGAAAATTAG
AGCAAAACAACATAGTATTATCTCATAGCAATTTAACAATCGTGTCTAACGTCTATTGGC
TATCAGAACTCAAACATAAGTACATGAATTTTTATCCTCCATTATTGAGCTGAAAGCAGT
ATTTTATTTTTATAATTACCTATGGTTTCTCAAAATTGCCTCGGCGTAATGTCTGGCACG
AGCCTTGATGGCGTAGATTTGGCGTTAGTCAATTTTAGCCAAACGCCCAAATTAATTGCT
GCCGACTTTACCCCAATGCCCGACACACTTCGTGTTGCGCTGTCGCAGTTAGTCAAAAAA
GGGGAAACAAGCCTACAAACATTAGGCGAACTCGATCACCAATTAGCCTTGCTCTATGCC
GACAGTATTCAGTGGTTTTTAGCAAAACATCAACTTAATGCAGATGATATTGTGGCGGTG
GGCTGTCACGGGCAAACCGTTTGGCATTCACCAAAAGGGCAATATCCTTTTACAATGCAA
ATTGGCGATATGAATTTATTGGCGGCTAGAACAGGTATAACTACTGTCGGTGATTTTCGC
CGTCGGGATATGGCTTTTGGCGGACAAGGTGCGCCGCTGGTTCCCGCTTTTCATCAAGCG
GTGTTTAGTTCCCCTGAACGTCTAACCGTTGTGCTAAATATCGGCGGGATCAGCAATATT
TCTGTGCTTAATCCTAATCAGCAGACCATCGGCTACGATGTCGGGGCTGGCAACACCTTA
TTAGATATTTGGATCGAAAAACATCTAGGCAAGCGGTATGATGCGAACGGCGAATGGGCA
AAAACAGGGAAAATTCACCCGACTTTACTTTCGTTGTTGTTAGATGAACCTTTTTTTCAA
CTACCACCGCCAAAAAGTACAGGACGAGAGCTGTTTAACTTAGAATGGTTAGAAGATAAA
TTAACCCAAATTGAACCGCTTCCCGCTGAAGATGTGCAGGCAACGCTGGTTGAATTTACC
GTACAAAGCATAGTGCAAGCCCTACGGCAAATTGAAAACCCGAACGCTTACCATAGCGTA
TTATTGGTATGCGGCGGCGGAGCGAAAAATCCATTGATAATGGAACGGCTACAAACCCAT
TTAATAGATTGGCAGATCTCCACTACAACGGAATATGGCTTAGATGTCGATTATGTGGAA
GCCGCGGCGTTTGCGTGGCTTGCGTATCAACGGATACACAATCTGCCTGCGAATTTGCCT
AGCGTCACAGGGGCGACACAGGAGGTCAGTTTAGGGGCAATTTTTCCCAATATATAAAAG
GAACAAAAATGGCAGAACAAGATCTTCTAAAAACCTTAGGGCAATTAATTACCGAACAGC
GTAATCCAAACAGTATGCAGATTGATACACTTTCTGCCTATGAAATTGTACAAATCATCA
ACAACGAAGATAAACAGGTGCCACTGGTAATTGAAAAAGTATTGCCTCAGATTGCTCAAG
CCGTTGAGAAAATTGTCGAAGCTTTTCAGCAAGGCGGGCGGCTAGTCTATATCGGCGCTG
GCACAAGCGGACGACTTGGCGTGCTAGATGCGTCCGAATGTCCGCCAACGTTCGGGGTAT
CGCCTGAAATGGTCAAAGGCATTATTGCTGGGGGCGAGCGTGCCTTGCGACATCCAATCG
AAGGGGCGGAAGATAACAAAGAAGCGGGTAAACAGGATCTGCAAGCGGTCGAATTTAGCC
AAAAAGATGTCTTAGTCGGCATTGCTGCCAGCGGCAGAACGCCTTATGTGTTAGGCGCGT
TAGCATACGCTAAACAGCTTGGTGCAACGACAGTGTCGATTGCCAGCAACCCTAATTCTG
CAATGAGCCAAATTGCCGACATTGTAATTGATACCGTCGTTGGGGCAGAAGTGTTGACAG
GGTCAAGCCGAATGAAATCAGGAACAGCACAAAAATTAGTGTTAAATATGCTTACTACGG
CAAGTATGATCTTAATCGGCAAATGCTATCAAAACTTGATGGTTGATGTGCAGGCAAGCA
ATCAAAAACTTGTCGCCCGTGCTATTCGGATTGTTATGCAAGCGACTGAATGCTCCCGTG
AAATTGCAGAAACCACGTTAGTCTTAGCTGAGAATAATGCGAAATTGGCGATTATGATGA
TCTTGGCAGATCTAGATAAAGACGGGGCAGAGCAGCTGTTAAGTCAACAGCAGGGAAAAA
TATCTCGATACACAATAGTGTAGATAGAACATAATCAATGAATTCTTAATCATATAAAAT
AACAATGAAAACCCAAGTAAAACAACACCTAACCGATCTCGAAATTGCTTTGCGAGTACA
TAATCTCTGGGAAGCAACTCCGCCTTCCGCAGAAGCCTTAGCCAATGATGAACCTTTTTG
TGTTAGCACACTCTCAGCAACCCAATGGTTACAATGGATATTCTTACCACGAATGCACGC
CCTATTAGAAGCCAATGCCGAATTGCCACGCAATTTTGCTATTTCGCCTTATCTAGAAGA
AGCCTTGAAAGATTTAGATTATCTCCAAGCCTTAAACGCTCCCCTCGTTAAACTTGAAAC
CTTGTTGAAAAGCGAATGAAATTAGAGATTATCTATCAAGATGATGAACTTATTGCGATA
AACAAACCTGCAGGAATGTTGGTTCATCGAAGTTGGCTTGATAAACACGAAACAGTTTTT
GCAATGCAAACCTTGCGAAATCAAATCAGGCAACACGTTTTTCCGATCCATCGTTTAGAT
CGACCGACTTCTGGCGTGCTTCTTTTTGCTTTAAATAGCGAAATGGCACGGACTATGAGC
CAACTTTTTGAACAACATCAAATACAAAAAAGCTATTTAGCCGTTGTTCGAGGTTATCTA
CAAGGGGAAGGGAGGATTGATTATCCTCTTAAAGTGCAACTCGATAAAATTGCGGATAAA
TTCTCTCAAGAAAAAGAGGCACAAGAAGCGATCACCGATTATCGAAATATCGCCACCGCT
GAAAGGCCCTACCCCGCTGGGAAATTTGCAACTGCACGTTATAGTCTGGTGCAACTCTAT
CCCAAAACAGGAAGGAAACATCAGCTTCGTCGCCATTTGAAACATCTGTTTCACCCAATT
ATGGGCGACACCAATTACGGTGACCTACATCAAAACCGAGTATTAACAACTAACACAGGT
TGTGATAGACTAATACTCCATTCCAATAGTTTGCAATTTATTCACCCGAAAACCTTGCAA
AAAATTGAGATAAAAGCACCGCTTGACGAACAGTGGAAAACACTTTTTACGCAATTTGGT
TGGAACTTTACTGAATTTTATTAGACTTAACGAGGTTCACAATGGATAATGCTCTACTGA
GTTTAACTCACGAACAGCAACAACAGGCCGTTGAACAAATTCAACAACTTATGCAACAAG
GTATCAGTAGCGGTGAAGCAATTTCGATTGCCGCTCAACAACTGCGTGATACCCATCAAA
AATCAGAGGAAAAATAGATGAAAAAATATCTTATTACTATAACTAGTCTGCTTCTACCAT
CTACAATGGGATTTGCTGCAACAGTAAAGATTGCCCCAGAGCCCCCTATGATGGTGCTCA
CTACAATTGACTTTAGTGGGGAAGTCCCCAAGTCACTAAATAGCACAACATACTCTATCA
GTAATAAAAAAATTCAATTATGCTGGGAAGTAATCAATGTACCTTTTACTGCTCAAAATA
AAACGACTGAAATATTTAATAGCCCAGCAAAATCTACAATGATGGGGGGGCAAGGCGATA
ATGTAGTATCAACAAAAGATGGAAAAATGCATACTATTACAAGCCAAATGAAAAGTGTAA
ATAACGAATTCATTCGTCGTTGTTGGAAATTTGATAACACGGATCCAATTGGCGACTATA
CATTAGATCTACAAATTAATGATACAATATTCCCAACACAAAAATTCAAAATTGTGAAAT
AACCCTTATAGGTTACTTCTTCTGCTCTTCCGCTCGTTTACGTCTAATCTCTTTAGGATC
GGCGATTAACGGGCGGTAGATCTCAATGCGATCGCCATTTTCCACCATATCTGTTAATTT
CGCAGGACGACTAAAAACACCCACTTTATTTTCTCGTAAGTCAATTTCCGTATGTTTTTG
CAATACGCCCGATTGCAAAATCACATTTTGAATGGAAAGTGGATTGTCTAATTCCATTTT
CTTATAAAAATATTTTTCAGGATAAGCGTAAATCACTTCCACCACAATTTTTTGCGTATC
AGACACCATACACCTCTTTTGCTCGCTGTTTAAACGCATTCACCATTTTGAGCGTTAATT
CATTGAAAATTTTGCCAAACACCATACCAATCATCGGGCTTGAAAATTCAAATTCTAAAT
TTAGGCTGATTTTGCAACTCTGTTCATCAAACGACTGAAAAGTCCAAGCTCCATGTAAAT
ACTTGAACGGCCCATTTAATAATTCCATTGTGATTTTTTCATTTGGTATCATCGTATTAT
GGGTGCTAAAACGTTGGCTAATCCCCAATTTTTGAATGACTAATTCTGCATTGAGTTCAT
TGTCGCCTAAACTTAAGGTCGTTGCCTCAACACAGCCTGATAAAAACTGCGGATATTTTT
CATAGTCATTGACTAAACGATACATCTGTTCAGCACTATAAGGCACAAGAGAGGATTGAT
TGACAGTTGGCATAGTATTTTTAAGTAACTAAAAAATGGCGATAGTTTACCACAATTTTG
TATCAACCAATGGAAAGCAAATTAAAAGAAAAAAAATTGTTGAGCAAACTCTACCTTAAT
TTTTCAATGTTATTAGCAGCCTTTTGTAACAAAGGTGTTTTGAATAGCATTACTACACTC
TCTTTATGAAATATGGTTTGAACACTGATGCTACGAAAGAAATTAAATATTTCTGTAACT
ACTGCATAATGCTGGTTTAATTAATAACGCCACCGCTTCACAAGCAATGCCTTCGCCACG
TCCGGTAAAACCTAATTTTTCTGTGGTTGTGGCTTTGACATTGACGCAAGAAATATCGCA
GTTGAGATCGTCGGCGATCACTTGACGCATTTGGTCAATATAAGGTCGCATTTTCGGGGC
TTGAGCGATAATTGTCACATCAACATTCCCTACCACATAACCCGTTGCTTGAACTTGGCG
GTAGGCTTCAATCAATAATTTACGGCTGTCAGCATTTTTGTATTGCATATCCGTGTCAGG
AAAGAGCTTACCAATATCCCCAAGAGCAGCAGCGCCAAGCAGAGCATCGGTTAAAGCGTG
TAGAGCAACATCACCGTCACTGTGGGCGATAAAGCCTGTATGATAGGGAACGGCAACACC
GCAAATCATTAATGGACGATCTTGTCCAAAAGCGTGAACATCAAAACCGTGTCCAATTCT
AATCATCTTATTATCCTCTTGTTAGATAAAATTCTGCGAGAGCTAAATCTTCAGGACGAG
TGACTTTAAGGTTATCGCTACGCCCATTAATTAATAACGGGTGGAAGCCTGCAAATTCCA
TCGCAGAAGCCTCGTCAGTGATGGTTAAGCCTTGCTTAAAAGCCGATTGTAAAGCCTCTT
TGAGCGATTTCGCTGGAAAGAACTGTGGCGTTAAGGCGTGCCATAGGGTTGAACGATCTT
CCGTATGAGCAATCTGCGAGCCATTAGCCCGTTTCATCGTATCAATTGCAGGGGTTGCTA
AAATTGCCCCTTGATTATCTTCAATCCGCAAAAGTTTGTCTAAATCTGACCGCTTAAGGC
AAGGGCGAGCAGCATCGTGCACTAATGCCCAAGCGGTTTCATCTGTGATAGCATTGAGAG
CATTAAAAACCGAATTTGCGCGTGTTTCTCCCCCAAGCACAATCTGGATTTTGTCGGATT
TAAGCAGAGCAATATCGCCATAATAGCGATCCTCTTTAGATACCGCCACAATAATTTGGC
TAATCGCAGGGTGTTCAAGAAAAGGTTGTAGCGTATGTTCCAACAGCGTTTTACCCAGCA
AGGTCAAATACTGCTTAGGCACAGCCACATTCATTCGACTACCTACGCCAGAAGCAGGAA
TGATCGCAATGATTTTTCTCTTGCTATTCATTAACGTTGCTCTCTTGGGACGATGCGATA
AAACGTTTCATCTGGTTTAACCATTTCACGATCAAGCCTTGCTCGTTCTTCAAGGGCATT
GATACCCGTTTTTAAATCTTCGATTTCGGCTTGAATAAGTTGATTACGAGCGGTCAGTTT
CTGATTAGTTTCTTTCAGTTGAGTGACTTCTTGTTTAGTCCGTTGGTATTCATTCCAACC
GTTTTGCCCAAACCAAAAAGCATATTGGAAACCACCTAATAAAAGTGCTAAAACGACAAT
TAAAACTCGCATTCTTTTACCCCATTTAATAAAAAAGATGAACTATTCTACCCCGAATTA
CAAAAAATATAATCTAGATCAAAAAAATTTTTTATCAATTCTCAAAAATTTGAAGTATGT
AACATTTTTTTTGGATAATTACTCTATAATCTCTCCAGTTTTTAAATTTTAATCTTTAAT
CATATATGAGGTGAATTTATGTTAAATCGTGTTGAACAAGAACTTGCACTTTTAGGCATT
ACAAACGTTAAAGAGATTGTTTATAACCCAAGTTATGAACAACTCTTTGAAGAAGAGATG
AAACCTGAGTTAGAAGGTTTTGAAAAAGGACGTTTAACGACTTCAGGTGCGGTCGCTGTT
GATACAGGGATTTTCACAGGTCGCTCACCAAAAGATAAATTCATCGTATTAGATGAAAAT
ACCAAAGATACCGTTTGGTGGACAAGCGACGAAGTGAAAAACGATAACAAACCAATGAGC
CAATCAACTTGGCAAAGTATCAAAGAACTTGTTACCAACCAATTATCAAATAAACGTCTA
TTTGTTATTGACGCATTCTGCGGTGCGAACAAAGACAGCCGTGTTGCAGTGCGTATTGTA
ACAGAAGTTGCGTGGCAAGCACACTTTGTAAAAAATATGTTTATCCGTCCATCAGAGGCG
GAATTAGCGAACTTCACACCAGATTTCGTGGTAATGAATGGTTCAAAAGTAACTAACCCG
AACTGGAAAGAGCAAGGCTTAAATTCTGAAAATTTCGTAGCATTCAACATTACTGAGAAA
ATCCAATTAATCGGCGGTACTTGGTACGGCGGTGAAATGAAAAAAGGTTTATTCTCATTG
ATGAACTACTGGTTACCATTAAAAGGCATTGCATCAATGCACTGTTCTGCAAACGTGGGT
GAAGATGGCGATGTAGCGGTATTCTTCGGCTTATCAGGTACAGGTAAAACCACATTATCA
ACCGATCCAAAACGTAAATTAATCGGTGACGATGAACACGGTTGGGACGACGATGGCGTA
TTCAACTACGAAGGTGGTTGCTATGCGAAAACTATTAACCTTTCAGAAGAAAACGAGCCT
GACATCTATCGTGCGATTAAACGTGACGCATTATTAGAAAACGTTGTAGTTCGTGAAGAT
GGTTCAATCGATTTCGCAGATGGTTCAAAAACAGAAAACACTCGTGTTTCTTACCCAATT
TATCACATTGATAACATTGTTGAGCCAGTATCAAAAGCAGGTCACGCAACGAAAGTAATC
TTCTTAACTGCTGACGCATTCGGCGTATTACCACCAGTATCTAAATTAACTCCAGAGCAA
ACCAAATACTACTTCTTATCTGGTTTCACAGCGAAATTAGCAGGTACAGAGCGTGGCGTA
ACTGAGCCAACCCCAACATTCTCAGCGTGTTTCGGTAAAGCGTTCTTATCATTACACCCA
ACACAATACGCAGAAGTGTTAGTAAAACGTATGGAAGCATCAGGTGCAGAAGCATACTTA
GTGAATACAGGTTGGAACGGTACTGGTAAACGTATCTCAATTAAAGATACTCGTGGTATC
ATTGATGCGATTTTAGATGGTTCTATCGAAAAAGCAGAAATGGGTTCATTACCAATCTTC
AATTTAGCAATTCCAAAAGCATTACCTGGTGTTGATCCTGCGATCTTAGACCCTCGTGAT
ACCTATGCAGATAAAGCTCAATGGCAAGCTAAAGCGGAAGATCTAGCGAGTCGTTTCGTG
AAAAACTTTGAGCAATATGCAACCAACGATGAAGGTAAAGCATTAATTGCAGCAGGTCCA
AAACTATAGCTGCTTTATACGTAGGAGTTAATATCCTATGTTATAAAAAATGAATGTAAA
AGGGCTGGTTATGGTATTTCCTGACTCAGCCCTGGTTTATTTCGATGTAATAGATAAACC
TGATACAGTAAACAATAACAAGCAGGTTACAACATAAAAATCATGATAAAAAATACTAAA
ATAAACTACAAAAGCGAATTTTATTTTAAGATTACATAACTGTTATTTAAAACAGAAAGA
ATTTTTAGATGAACAGTCTGGATATCCCCCAATAGAAAAGAGAGTTTTCCTTAAAACACC
GTAATATAAGAGGCCTATGCCAGTTTAAATTATTATATGAAATATTTATGTACATCTGCC
GAACATTCTCATTTAAATATAGAAACAACAAATAGCTAAAAAATTATTTAAAGAACTGAA
ACAGAAATTATCGTTCATAATAGATTAACTAAAATGCATAAGATTATGTTTATAATGACT
TTTTTTAAATAAAAAATTAGCGGTAATTAGAAAAATAATTTTAAAACCAACACTTTTTGT
CTACTATGCCAATTATTTACTCTCCTACTTACTATAAGAGGAAGATTATTAGAATTATAT
AGCCATTTTTAAATCCAAACATTCAACTTTTCCAAATTCCTCTTGAAGTACTCCCGCCCT
GTAAAATATTCCATTGCTTGCTGAGGATATAGCGTCGCTAATTTTTCGGCTAATTTCGGA
GATTGAGTTAGTCGCCAAAAGTCCACCAACTGTTGCTCTAACTGATAACGGGCTTTTTCT
GATAATTGTGCTATATCACAAGCGGTAAGTTTATCGATCTCTTTTGCAATCTGATCAGGC
TGTCCGACCAAATAGCCTCGCTGGGCTTTACTCAAGCTACTAAACCACATTCCATCTTGT
TTAGGCAATGTGTCTAAAAATGCAATTAAATCCGCTAGCATTCCCTGTTTTAATTCAAAC
TCCACTTCACAAATGGCTTCTTCCCCAAAAGGATTTTTCACTTTGCCCTGATCGAGAGCA
ATTTCAATTTGAGCCGTCGGCGTTGTAATCAACCATTTCTCTCGCACAAAATCGGTGCTA
AAGGTTGGTTGTAATTGACTGTCTAATAAATCTGCTTGCGGAAAGGGTAAATTAAAGTGA
AAAACTAACCGCTTAAAATCTGGCTTAGCATCAGGCAATGCTAGATTATATTCAGGGCGA
ATATGCAATCCACCTACAATTTCGCCTTTCATTTTAAGGGTTAATTCATATTGCTGATTT
TGATGACGAACCCGTAATCCCATTTTGTTGTTCGCAAAAAAGAGAGCGGGGCTATCATAA
TAGGTATTTCCTAACAGCTCTTTTCCTTGTTCTAAGATAGGTTGAGCATTTATCCACTGC
TTTAACACCGGAATATTTTCAGGCAGTAGCATTATTTTAAGTTCAATTTCGTTTTCCATA
GGTATATAAAAAATGGAGGGGCGTTTAAAACGCCCCCAGAGTGATAAGAAGTTACTGATT
ATTTTGCGGTTGTGCTTGTGGCTGTAATGGCACTTGAATAGAAGAGTTTTGTGCTTTTTG
TTTCTCATCTTCCGTTAAAGTCACATTTCCTGCACTAGTACGACGTTGTAACTCGTGATT
TTGCAACAGCACATTAATACGGCGTTGCTGATACTCCAACTGTTCAGCTGTCGGCTGATC
TTTGGCTGGCGCATTATAGCTTACTTGCTGTACAGAATTTGAGAAAGGCAAGGTTTGCAA
TACAGGTTGCTCCGCTTGAGCCACTTCCTCACTGCTATTCATCATATTCACACCCCAAAC
GGCTACCAAGCAGACAGAAGCTGCAATCCCCGCCTGCATTAACGGTGTTGCCCAGCGTTT
CAATTTGAGTAAAATACCTCTTGGTTTCTCACTTTGTTGAGCTTCAGCCACCGCCTCAAT
CTCCTCATTTTCGAGCAACGCAGCCATTTTTGCGGAGAAATCACTACCCAAAATCTGCTC
TTCACCTCGCATCACGCTACGAATAGTATGGTAGTTCGCCCACGTTTTTTGTAACTCAGC
ACTATTGCATAAAGTTTCAGCGAAATCACCGCTTTCTTTATGTCCGTCCATATAGGCGGA
AAGTGTTTCTTTATGTTGCATAGATAACTCCAAAGTATTTTAATTCTGCTACAAAAGCGG
ATTGATTTTGGCATCAATCGCTCCCCTTGCTCTAAAAATTCGGGAACGAACCGTACCTAC
AGGACATTGCATTGCTTCTGCAATTTCTTCATAACTCAGCCCTTCAAGCTCACGCAACGT
AATTGCCGTTTTAAGCTCATCAGGTAGGTTTTCAATTGTGTCAAACACGACACGTTTTAA
TTCTTCAGACAACACCAAATTTTCTGGTGTATCAGCCTCACGCAACTGCACCCCACCATC
ATAAACTTCTGCATCTTCAGCTAAAATATCTTCTTTCGGTGGTCGTCTGCCTAAGGCGGT
TAAATGGTTTTTTGCCGTATTTACAGCAATTCGATAAAGCCAAGTATAAAAAGCACTCTC
CCCACGGAAAGCATTTAATGAACGATAGGCTTTAATAAAAGTTTCTTGCACAATATCTGG
AATATCGTCTCTTGCGATATAGCGAGTAAGCAACCCAGCTACTCTATTTTGGTAACGCAC
GACGAGTAAATTAAACGCTTTCTTATCACCATTTTGTGCAAGCTCAACCAATTCTTGATC
GGCTCTTTGCTCACTCATCGTTTTGCGTTCTCCTAACTTCTACGCTGTTTTTATTTTTCT
TGAATGCACGCTTGTTAGTGTGCGATATTTCTTTAAAGTTCATAAAAATAGTTTGATTGA
TTAAAATTTAGACCAATGTTTACAAATTGAAAGTATTTACTCTCACTTTTCTCATCACTG
CCCCTAATAGTAATAACAGTACACACAGTACATACAGCAAGCTATTACCATATTGAGCAA
ACAGCGTTTTCCCTTTCATTGCAGGCACGCTGGCAGTTAAGGCGGTGGCTTCAAATTGTG
GAGCTTGAGCGGTGACTTTGCCGTAGGCATCGACAAAGGCGGTAATGCCTGTGTTTGTCG
CACGAATTAGCGGTTTGCCTAGCTCTAAAGCTCGCATTCTTGCCATTTGAAAATGTTGCC
AAGGACCTATACTCGTGCCAAACCACGCATCGTTGGAAATCGTGAGAAGATAATCGGCTT
GGTGAGCTTTTTGATTTTGCTGAACTTGATCGGTGAAGATAATTTCGTAGCAAATCGCTA
AATTAAAGGCTCTGTTAGCCGCTTGTAGTGGCGACTGGATAAATGTCCCTTGCGATAAAT
TTATAGGTAAAACAAAGACTTCCCTCATCCAATCTAGCAAATTGCCAAAGGGAACATATT
CGCCAAAAGGGACAAGGTGATGTTTATTGTAACGAGGCGATTGTTCGAGCGAGTAGGGTT
GCTGCGGATTGCCTAGTACGGTGGCACTGTTAAATATATCTGTTGGAGTTTGGTGTAGCG
TACCAATAATAATTTCACTGCCTGTTTTAGCCCCAACGGTTTGTAACTGTTGTAGTAAAG
GTTCAATTTGAGCTTCTACAGCAGGAATTGCCGACTCAGGCAAAACGATTACCTGATATT
TACCAAGTAACGGTAATATCAGTTGCTGATAGGTTCTTACGGTGTAGTTAAAATGGGCTG
GATCCCATTTCATTTTCTGCTCGATATTACCTTGTACCAGTGCCATTGTTGTTGGCGGTT
GTTGTTCATCGATTTCAACAAAACGAATAAATTGTGAACCAAAGGCAAAGGCTAATAGAC
TAACTAAAGTTGCACAGGAAGTGGTTGGAAATGAAGCTTTTTTTGCGAGATCACGGCAGA
TCGCTACAAGATAACCACTGATAACGATTACAAAAAAGCTCAACCCCTCTACACCTAAAA
TCGGTGCAATTCCTGCAAACGGGCTGTCAATTTGACTATAACCAAATTGTAGCCACGGGA
AACCTGTAAAAACAACGCCCCGTAGATATTCAGCAGCGGTGAATATGACTGCAAGCAGCC
AAGGATTAGCCAGTTTAAACCGTTGTACCAGATAAGCGAATAAGCCAAAATAGAGAGCCA
GATAAGCTGAGAGTAACAGGACAGCAATATAGCTGACAATTTCAGGTACACCACCAAACT
GGATCATACTGACGTGAACCCAGTTTACCCCAATACAAAAATAGCTTACTGCCCAGAGGA
ATGTTCCCCATAGGGCGATTTTCTTATTGTTGTGTGTAGCAAGCCAAATCAGACCGCTTG
CAGATAAGAAGATGATAAACCAATAGTCGAAAGGGGAATAAGCTAGGGTTCCTATTCCGC
TTGAAACTAAGGCGACCGCACAAGCGGTTAAAAATGACGATTTTTTTACAGCTCTCATTC
GTCTTGTTTCTCTTGTTGCATTAACGCTAATTGTTCATCACTGACAGTCACTCGCAGTTG
GATTAAACGACGACTGTCGGCAGAGGTGACTTTAAACATCATTCCGCCTAATTCGATTTC
TTCGCCTCGTTTTGGTAAATACCCAAAGGCTTGCATTACTAAGCCGCCGACGGTATCCAC
TTCTTCATCATCAAATTCAATTGCAAATTGCTGACTAAAACGTTCAATATCTGTTAAGGC
TAACACAGCGTAGGTGTGTTGAGAAAGCTGACGAATAGGTTCGATTTCTTCTTCATCAAA
TTCATCTTCAATATCCCCAACAATCTGCTCAAGAATATCTTCAATGGTCACCAAACCCGA
AACCGCTCCAAATTCATCAACTACAATAGCCATATGAAAACGTTCGGAACGGAACTCTTT
TAACATACGATCTACCCGCTTGCTTTCAGGGACAATCACGGCTGGGCGTAGAATTTCTGC
CATATTGAATGGCTCCGAATCGGAACGTAGGTATTTGAGCAGATCTTTTGCCAGCAAAAT
ACCTTCAATGGTATCTTTACCGCCACGTACCACAGGAAAGCGAGAGTGTGCCGATTCAAT
AATCACATCAACACAAGCCTCTAATGGCTGATCGGCATCAATAAATACAATTTGTGGACG
AGGAATCATAATATCTCGCACTCGCAGAGAGGAAATTTCCATTACCCCCTCAATCATCTC
TTTAGTATCCGTATCAATTAGCTCATTCTCAGCAGAATCACGGATAACTTCGACCAAATC
TTCATGATTTTTTGGCTCTTGTTGAAATAAGCCACCAAATAGCGACTTTAAAAAGGACTT
ATTATCTTGCGTAGTTACGCTATGTTGTTCATCACTCATTTTATTTTCTCGTTATAAGTT
AAGCAGGGGGAAATTATCATAATTCCAATAAAAAATCGACAATGATTGAAACTTCGCCCT
TTCTATTTACACAAATTTAGCATAGGATATAGCAGTTTTTTTACCCTTATACCCTTTTAG
GAGATTATGTTATGAAATTAGGTAAAATTGCCCTTGCAATGACAGCTCTTATCGCTGGAA
CAACGGCATTTGCAGGTACAATCACGGGTTCTTCAAATGTAACTTTTCTTGCTTTTGATG
GACAAAAAGTAAGAAGAAATACTAATTTACAGGTAAATGATACCAATCTACACCAAGTTG
TAGTAGAAATATCCAGTATCTATCAGTCTGGTTCTGATAGTGCCTTTTTTGAGTCTCAAC
CTATTATTCTCACTTTTGAAGGAAGCACTGAAGATATTAAAATCCTTGCACCTAGTTTAA
ATAGTGAATTTGATATAGCACAATTTAAGAAATCACCCAGTTTCAAAATTGAAACTGTTT
CAGGAAAAAAGCTAACATATAAGCAAGATTTCCTAAAAGGAGAAGGTTTTATGCCTAATT
CAAATATTATCAATAACTTGGCAAACTACAATATTGGTGAAGGTGTTGCTGCTGTACAAA
AATTTGCATTATCAACTATGCCAATAACAATGGCAAATAATACCAATAAAGTTAATAAGG
GGAAAATTGTTGTGCAAGGAGAAAATGTCACAGAACAACAACTTCAATACTGGTTCCAAC
AAGCAGACAAAGAAACACAAAAACGTTTCTTAGATTGGGCTAAAAAACAGTAATCTACGA
AGAAAACCGGCATAGTAGTCAAAATAGTTGCTGATTCGTCAAAAACTATGCCAAGTGGAC
AAAATTGTTGCTAATGTTTATTTTGGCATAGTAGACAAAAGTGTTGGTAAAAAGTGGCTT
AAAGCCTTCTAGTACAAGGCTTTGAGCCCACTTTTTGAAATATGAACAAAAAACTGTCCT
TTTTGCCTTAAGCACAATATCCAAAAGTATGGAAAGAAAAATAATATTCAGAGATACTTT
TGTTCGTCCTGTCATAAAACTTTTTCTTTCACAAAGAAATTAAATCCAATAGATATTTGG
ACTGATTACACAATAGGAAAACAAACCTATAAACAATTAGCCGAAAAACATCACTGTTCC
ATTAGAACTATTCAACGTTATATTGAAAAGTCCTCTAAAGCTGAATTTATTCCATTACAA
CAAACTTATATAAATATTATTGCAGATGTAACCTTCTTCGGTCGTGAATTTGGTGTGGTG
TATTAGTTTTAATGGATACACGAGCTAAAAAAGTCGTTTATCACCGTGTCATCAAAACAG
AAAAAGACTTCTATTACAAACTCGCATTGAACATACTTCGTAAAAAAGGCTAAAAGAAAG
CCTCAAAAATGAATTTTATTTAAGGTTACACCAATGGTATTTAAAACATAAAGAGTTTTT
AAATGAACGGTCTGAATATCCCAATGAGAAAGGATATTTTCCTTATAAACACCATAATGT
AAGAGGGGCTTATGCTAGTTTAAAATACTGTATGAAATATTTATTCACCTTTGAAGAATA
TGCTCACTTAAATATAGAAAAAAACAACAAATAGGTTGGAAGGATTATTTAAAGACCTGA
GGCAGAAATTATCGGTTCATAAAGGATTAACGAGAAAATATAACATTATGTTTATAAAGG
TTTTTTGAATAAAAAGAGTTGGTAATAATTAGGGGAAATAATTAAAACCAACACTTTTGC
CTATAATACTCTTAAAATTGTAAAATATGCTGCTTCGCCACCTCTCTTGCCAATTTATCA
ATATGTAGAACATCGGCAATTTCTTTAACTTGAACAGGGGCAATATTTTCGACAACTTGA
CGATTAACTTCGACAATATCTGTAAAACGGATTTGATCGTTTAAAAATGCCTCTACTGCA
ATTTCATTTGCTGCATTCATTGCCGTTGTAGCATATTGTCCCTCGGCAAAAGCCTCTATC
GCCAATTTTAAGTTAGGGTAACGAGCAAAATCAGGTTCAATAAAGGTGAGTTCTTTTAAT
TTAAAGAAATCTAATGGAGCAACGCCAGCGTAGATACGGTTTGGATATGCCATTGTGTGA
GCAATCGGGGTTCGCATATCAGGATTGCCCATTTGTGCAATGACGCTACCGTCAATGTAA
CGTACCATTGAGTGAATGATAGATTGTGGGTGAATGATGATCTCCATTTCGTCGGCAGAG
GCATTAAAGAGCCAACGAGCTTCAATGTATTCCAATCCTTTATTCATCATTGTAGCTGAG
TCCACAGAAATCTTTTTGCCCATAGACCAATTAGGGTGTGCAACAGCTTGAGCTGGGGTG
ATTTGACCAAATTCATTCAATGGTTTTGTACGAAAAGGCCCGCCTGACCCCGTGAGAATA
ATTTTACTTACCCCTAGTTCTGCAAGCGGGCAGAAACCTACTTTTTCTTGTGCTTCTGGC
GGCAATGATTGAAAAATGGCGTTATGTTCACTATCGACAGGGAGCAATTTAGCACCTGAC
TTGCTAGCTTCATCAATAAAAATTTGTCCGCAAGTGACCAATGATTCTTTATTTGCCAGT
AAGACTTTTTTGCCTGCTTGCACCGCTGAGAGCGTCGGTAATAAGCCTGCCGCGCCCACA
ATTGCCGCCATTACCATATCCACCTCAGGGTGTGAAGCCAGTTCGCAAATCGCTTTTTGC
CCTGCGAGAACTTCGATTTTCAATCCTAAAGCGGTGAGATTTTCTTTTAATTTTGCAGCT
GCCTGTTCATCATCTAATGCCACGAAACGCGGTTGATATTGTTGGCATTGTTCGGTAATT
AATTCGACATTTTTTCCGCCAACTAAAGCGAAAACTTGATACTGCTCAGGGTTATTATCG
ACCACAGAAAGGGTGCTTTTTCCGATAGAGCCTGTTGAACCTAAAATGACTAATTTTTGC
ATAAATATCCTACATTATTTTATATTTTATTCAGTTTTTGATCTCTATTATATATCAAAG
TAGAGACGCCACGCTTGGCGTCCATAATATCGTTTTATGTAATGTAACATAAAATGGACG
CCAAGCGTGGCGTCCCTACTTTTAAGTTATTATGCTAGTTTGACAACCTTTTCGCATCAA
TCACATCATCAATTTGTAGAATACGTTTTAGTAACTTATCCAACAATTCCACATTATTTA
GCTCAATTTGAACATCCATTGTTGCAATTAAACGTTTTGGTTCGGTGCGACTTGATACGC
CTAACACATTTACTTTTTCATTTGCCATAATACCGCTAACATCACGCAATAAGCCATTGC
GATCATTTGCAATCACCCGAATGGTCAAACTAAATTTGCCTGAAGCATAGCTCTCACCCC
ATTCTGCTTCCACCACTCGTTCAGGGCTACTACTGCGTAAATCAAAGAGCTGTTCGCAAT
CAGAACGGTGTATAGAAATACCTCGCCCCTGTGTGATATAACCAACGATCTCGTCACCTG
GAATAGGCTGACAACAACGGGCAATGTGGTGCATTAGATTTCCAACTCCCTCAACTACAA
CAAAACCACTACGGTTTTTCTGTTGCTGTTGAGATTTATTTGCCACCTGTTTTAAGATCG
CTTCATCGGCTTGCTCGGCAGTGGTTTTGATGAGCTTACTCTGCAAATAGTGCATTAATT
GATGTAAGCGTATATCACCGCCACCAATGCCTGCATAAAGATCATCAATTTGTTTTAAGT
TGTAGCGAGGTAGGGCTAAATCCTCAATCTGTTTTTGGCTAAAGTTGAATTTAGCCATCT
CCGCTTCTAACATCTCTTTACCAAGCGGAATATTTTTATCACGATCTAGCTTTTTAAACC
AAGCAACAATTTTAGATCTAGCTCTTGCTGTATTCACAAAGCCTTGACTTGGAATTAACC
AATCTCGGCTTGGGTTTGGGTTTTTCTGCGTAATAATCTCAACTTGATCACCCATTTGTA
AAATATAGGTGAACGGCACAATTCGTCCTGCAATTTTAGCACCGATACAACGGTGACCAA
TTTCGCTGTGGATTGAATAAGCAAAATCAAGAGGGGTGGCATTTTTCGGTAAATCAACCA
CTTCCCCTTTCGGAGTAAAGACATAAACACGATCATCAAAGACTTGAGAACGCATTTCAG
CCACCACATCGCCCGAATCGGCAATATCTTTCTGCCAATCCAGCAACTTGCGTAGCCAAA
CGATTTTTTCTTCATAGCCTGAACGCCCAGCCGTTGCACCTTCTTTATATTTCCAGTGTG
CCGCAACGCCCAATTCTGCATCATCGTGCATTTTTTGCGTACGAATTTGCACTTCAATGG
TTTTATTACCTTGGCCCAAAACAACCGTATGGATAGACTGATAGCCATTAGGTTTAGGAT
TAGCAATATAATCATCAAAATGTTCAGGCAAATGTTTATAATGTGTATGTACAATGCCAA
GAGCGGTATAACAATCTTGCAAATTCGGCACAATCACCCGAACCGCACGCACATCAAACA
ACTGCTCAAAACGCAGATGTTTTTTCTGCATTTTTTTCCAGATACTATAAATATGTTTAG
GGCGACCATAAATTTGCACACTCTCTAACTCATCTTGCAGACAGACGGTCAGATCCTCGA
CAAAATTTGCAATATATTGTTCCCGATCTAAACGGCGTTCACCTAAATCATATTTCGCAA
TTTGACGATATTCCTGAGGGTGTAAGGCTCTGAAGCAGTAGTCTTCCAGCTCCCATTTTA
ACTGCCCAATTCCTAGACGATTAGCGAGCGGTGCATAAATATGAGAACACTCTTTTGCGG
CTAATACCAGATCTTCTTCGCTTAAGCGTTCGGTATCACGCAAATAGACAATTCGCTCTG
CAAGTTTAATCACAACACAACGGAAATCGTCCACCATTGCTAAAAGCATACGACGAATAT
TATCAATTTGAAGATCGGAAGCGTGACTGGCATTAAGTTGGCGAACGTTATCCATCTCCA
ACACACCTTTGACGAGATTTTTCACATCATTATCAAAATGCTCTTTAATCTGCACTAAAT
CAATGATGTTTTGCTTCACAAGAGGGAAAAGTAAGGCAGCGACAAGGCTATCATCGTCCA
TATTCAAACTATGCAAAATTTCGACCAATTCAACCCCAAACCACATCAAGTGATTTTGTT
CAATATCGATTTTTTCCTGTGCATATCGCCACGCAATCAGTAATTGTTCAAAGGTAATAG
GAGACATCTGTAGCCCAGCACTCCAACTAGCCAACTCAAAATTGTTCAGATCGAGCCGGT
GTGAATGGCGAATCGCAACCATAAGTCCTCCATAACGCTTAACTGAAAGGGTTCTTGACA
GAATTTGACAATGTAAAACTGCTTTGAAGTATTATAACTGAAATCACTCCAAAATCGTGG
GGATTTTTTAGATTTACAAAATTTTAAAAAAATCTTACCACTTTATACGTCATAAAATGT
TATTCACTTGTTATAAATCAAACCTATTAAGACAATTATTTGCACCAACCGCATGGATTG
ATTAAAATGCTCCGTCTTTTCGGGTGGTTTCCACCTTTTTTTATTCTGTGGGTAACAATG
ACAATTTTAGCATTAGGTATCAATCATAAAACGGCATCAGTGAGCTTGCGAGAAAAAGTA
GCGTTTGTAGAAGACAAACGTCAGCGTGCATTTGAGCAAATTCGTGATCAAAGCCTAGCA
GAAAGTGTTGTAATTTTATCTACTTGTAATCGTACTGAGCTTTATTTCCATCAGCCTGAA
GTTCCCCCTCAAGAAGAACACCCTGATAATATTGCTTGGCGTGAACAGTGTTTTAATTGG
TTTGTTGAAATTCATCAATTAGATAAAGAGGAATTAAGCGAGGCCTATTATTTCAAGCAA
AACCTTGAAGCTGCTCGTCATTTAATGAGTGTCGCTTGTGGTTTAGACTCGTTAATTTTA
GGAGAACCACAAATTCTAGGGCAAGTGAAACAGGCATACCAAGAGAGTGAAGAATTTTAT
CATTCTCAAGGAAGTGGCGTTTCCACCAATCTTTCTCGGCTATTTCAGAAAACCTTTGCT
ACAGCAAAGCGAGTCCGCTCTGAAACTGAAATCGGTAGTAGTGCGGTATCCGTTGCGTAT
GCTGCTTGTGGCTTAGCTCGCCAAATTTTTGATGATTTTAAAAAACTCCGTTTTTTATTA
GTTGGTGCTGGTGAAACTATAGAACTAGTGGCTCGCCATTTAATTAATCACGGGGCAAAA
AATATTATGATTGCTAACCGAACTCATATTCGAGCAGAAATGTTAGCGGTGAAACTAGAT
ATTCCAATGCAAATTCTTTCGTTAAGCGCATTGCAAATCGGTTTAAATCAAGCAGATGTA
GTGATTTGTTCAACAGGTAGTCCAGATATTTTGATTACTAAAGAAATGGTTGAACAAGCA
CAGAAACAACGCCGTTTTGACCCAATGTTATTGATTGATATTGCTGTTCCTCGTGATATT
GATGAAAAAGCGGGAGAACTAGATAGTATTTATGCTTATAGTGTAGATGATTTACAAAAT
ATCATTCAGCAGAATATGGCTCAACGTCAGCAGGCAGCAGAGCAAGCGAAAGAAATTGTT
ATTGAGGAGGCAAAAGATTTCTTTGTTTGGTTGAAACAGCAACAATCAACCAATTTAATT
AAACATTATCGCCAAAATGCTGAAGAGATTCGTTTAGATTTACTTGAAAAAGCGTTGAGT
GCCTTGCAACAAGGGCAGGATTGCGAAAAAGTACTAAATGAATTGAGTTATAAACTTACA
AATCAGTTATTACACATTCCAACACAAGCCTTGCAAGCAATGGCAAAAAATAGCAATGTT
AAAGGTCTGCAAAGTTTTTCTAAAGCATTGAAATTAGAAGAATAACTCTTTGTTAGGGTA
CTATTTTGCCCTAACTCTTTTCATCACCCACTCTTTATTATTTTCTCCGTTTTCTTTTAA
AGTACGATATAATGTACGTATTTTGCGTAAGATGTTCGTAAACCGATTTTAAATGAGGTT
GTAATATGACTCCTGTTGTTGCCCTTGTGGGCAGACCTAACGTAGGAAAATCTACGTTAT
TTAACCGCTTAACTCGCACCCGTGATGCGTTAGTGGCAGATTTCCCTGGCTTAACCCGTG
ACCGTAAATATGGTCACGCAAATATAGCTGGACACTATTTTATTGTGATTGACACGGGCG
GTATTGATGGCACTGAAGAAGGTGTTGAAGAGAAAATGGCAGAACAGTCGCTGTTAGCGA
TTGAAGAAGCAGACGTAGTGTTATTTTTAGTTGATGCTCGTGCTGGGTTATTGCCTGCGG
ACGTAGGTATTGCACAATGTTTGCGTCAGCGTGATAAAACAACCGTGGTGGTTGCAAATA
AAACGGACGGTATTGATGCAGACTCTCATATTGCGGAATTTTATCAGTTAGGTTTAGGTG
AAGTAGAACCAATCGCTGCGGCACAAGGGCGTGGTGTGACACAACTTATCGAACAGGTTT
TAGCTCCCCTTGCGGAAAAATTAGACGCACAAGCGGTCGATTCCGATGAAAATGTTGCAG
ATGATGAGCAAGATGAATGGGATAGCGATTTTGACTTTGATAACGAAGAAGATACGGCAT
TATTAGATGAAGCATTGGAAGAAGATCAAGAAGAAGCTGACGATAAAAACATTAAGATTG
CTATTGTTGGTCGTCCAAATGTGGGTAAATCGACATTGACTAACCGTATTTTAGGTGAAG
AACGTGTAGTGGTTTACGATATGCCAGGGACAACGCGTGATTCGATCTATATTCCTATGG
AACGTGATGGTCAGCAATACACTATCATTGATACTGCAGGGGTGCGTAAGCGTGGTAAGG
TGCATTTAGCGGTGGAGAAATTCTCAGTGATTAAAACCTTACAGGCGATCCAAGATGCGA
ATGTGGTTTTACTGACAATTGATGCTCGTGATGGTCTGTCTGATCAAGATTTATCGCTAT
TGGGCTTTATTCTAAATGCTGGGAAGTCGTTGGTGATCGTTGTCAATAAATGGGACGGTT
TATCGCAGGATATTAAAGACAATGTGAAATCAGAGCTTGATCGCCGTTTAGATTTTATTG
ATTTTGCACGAGTGCATTTTATTTCTGCTCTGCACGGTAGTGGCGTGGGCAACTTATTTA
GCTCAATCCAAGAAGCCTATCAATGTGCGACGAAGAAAATGACGACATCAATGCTAACTC
GAATTTTGCAATTAGCAACGGATGATCATCAGCCACCGTTAGTAAATGGCCGCCGTGTGA
AATTAAAATATGCTCACCCAGGTGGTTATAATCCGCCGATCATTGTGATTCACGGTAATC
AAATCGAGAAATTGCCTGACTCTTATAAGCGTTATTTGTCGAACTATTTCCGTAAGAGTT
TGAAAATTATTGGTTCGCCGATCCGTGTGTTGTTCCAAGAAGGAAACAACCCATTTGCTG
GTAAGAAAAATAAATTGACCCCAAGCCAGTTGCGTAAACGTAAACGCTTGATGAAATTTA
TTAAGAAAAGTAAAAGATAAGAGATTGACGTTATGATGATGCAATATTCCCCGCAATTTA
ATAATGCGAAAGTATTAGTTCTTGGCGATGTGATGTTAGATCGCTATTGGTTCGGTTCGA
CTAACCGTATTTCTCCAGAAGCACCAGTACCTGTTGTCAAAGTACAGGAAAAAGAAGATC
GTGCAGGCGGTGCGGCAAACGTGGCAATGAATATTGCAAGCCTAAATGTGCCTGTCACTT
TGCACGGTTTAGTTGGTAATGATGATGCAGGGCGTGCGTTGGATAAACTATTAAGCGAAC
ATCGTATTCAAAATCAATGTGTTGCAGTAGATTCTCACCCAACGATTACTAAATTACGCA
TTCTTTCTCGTCATCAGCAATTATTGCGTTTAGATTTTGAAGAAGGTTTTCATAATTTAG
ATTGTCAAGCGTTACTTGCAAAATTAGCAGCGGAAATTACCGCTTACGGTGCGTTGATCT
TGTCAGATTATGGCAAGGGTACGCTTGATACCGTTCAGCAAATGATTCAAATTGCACGTC
AAGCGAATGTGCCTGTGTTAATTGATCCAAAAGGTACAGATTTTGAGCGTTATCGTGGGG
CAACGTTGCTTACGCCAAATATGTCTGAATTTGAAGCGGTAGCAGGGCATTGTCGTGATG
AAGATGAAATCGTGACTAAAGGCTTAAAAATGATAGCCGATTTTGATTTGTCGGCATTGC
TGATTACTCGTTCAGAAAAAGGTATGACGTTACTTCGTCCAAATCAAGATCCGTTCCATT
TACCGACGCAAGCGAAAGAAGTTTATGATGTAACAGGGGCTGGCGATACGGTAATTAGTG
TGCTGGCAACGGCGATTGCAGATGGTCGTCCTTTGGAAGAAGCGTGCTATTTAGCGAATG
CAGCGGCAGGTGTTGTAGTGGGTAAATTAGGGACATCAACCGTTAGCCCAAGTGAACTAG
AGCAGGCAATTCATCAACGTGCTGAAACAGGTTTTGGGGTTGTGTCTGAAGATGAATTGA
AGGCGATTGTTAAACAATCAAAAACTCGTGGTGAAAAAATCGTAATGACTAATGGTTGCT
TTGATATTCTTCACCCAGGACACATTTCTTACCTTGAAAATGCACGTAAGTTAGGTGATC
GTTTGATTGTTGCAGTAAATACGGATGAATCAGTGAAACGCTTAAAAGGGGAAAGTCGTC
CGATTAATGATTTAGATGCACGAATGGCGGTGTTAGCTGGGCTTGCTTCGGTCGATTGGG
TTGTGCCGTTTGGTGAAGATACGCCACAACGTTTAATTGGGGAAATTTTGCCTGATTTAT
TGGTAAAAGGCGGCGATTATAAGCCGGAAGAGATTGCAGGTAGCCAAGAAGTTTGGGCAA
ATGGTGGCGAGGTTCGTGTACTCAACTTTGAAAACGGTTGTTCGACCACAAATGTGATTA
AGAAAATCCGATCTTTGTGAACCTTTTGCTAGAATAGCCTTCTAAGTAGCAGGAATTTTT
TATCTACAATATTCATAGGAAATTAAAATGAAGTTTACACAAGTAAAATCATTATTTATC
GCAGGTTTTGCTTTATTTGCATTTTCTTCAGCTAATGCGGAAGAGAGAGTCGTTGCAACA
GTAGATGGTTATCCCATTATGCAGAGTCAAGTAAAACAGGCTTTGGGTAAAAAAGCGAAT
ACGGAAGCTAATCGTAAAGCGGCTTTGGAGACTATTATTGATGATTTCGTTGTGCAACGT
GCGATTAAAGAATCTGGTATAAAAGTAGACTATGCTTATGTTGATCAGATGATGGAAGAT
GTTGCTGCTCAAAATGGTATAACATATGGCCAACTACTTGATGCTTTGGATTATCAGGGC
ATTAGTCTTAGTCAGTATCGTCAACAACTTGCTCATCAGCTTTTAATAGAACAAGTTCGG
CAACAAAGTATTGGAAATTCTATTCAAGTAGAGCCGAAAGATGTTCAATCTTTAGCGAAG
GATATGCTAGATAAAGCAAAAACAAACGGTACATTTGAAACAATTTCCGCTACAGAATAT
CGCATTAGTCACATATTGATTAAAACGACGCCAATCTTAAATGATATGCAAGCTAAGGCA
AAATTACTATCAATTACCGCTGACATTAAATCTGGTAAAATAACATTTGAAGAAGCAGCG
AAAATTAACTCTGTAGATTATATATCTGGTATTGATGGGGGAGATCTCGGTTTTAATTTT
CTAGATGTCTATGATTCAACTTTTGCTAACATTGCAAGTAAAAGTAAAATTGATGTGATT
TCATCTCCTTTTAAATCACAATTTGGTTGGCATATACTAAAAGTTACTGATACTCGCAGA
GGAGATCGTACGGAAGATGCTTATTTACAGAAAGCTTACGAGCAGCTTGTTGATAAACAA
GTGAAAGTGGCATCAAAAGATTGGATAAAAGTATTGAGAAGTAAATTAGATATAAAATAT
TTTTAATTTATCTAATAATTAAGGGAGCCTCGCATATGCGAGGTTCTTTACTTTATTAAA
TTTATAAAAATTAGTGGGAACATAACCGCTTATTAAGGTATTCAATGAGTTCAAATTCAA
AAAAACATTTAGGGCATACCGCTCGTAAACGCTTTGGTCAAAACTTTTTACACGACCAAA
ACGTTATTCATAATATTGTTGCGGCAATTAATCCGCAGCAAAATCAATTTTTATTGGAAA
TTGGTCCAGGCTTGGGGGCATTAACTGAGCCAGTGGCAGATCTCGTAGATCATCTTACTG
TGGTCGAATTAGACCGTGATCTTGCAGAACGTTTACGCCATCACCCGTTTTTACATCAAA
AATTAACTGTGATTGAACAAGATGCGTTGCGTTTTGATTTCCGTGCCTATTTTGATAGCC
TAGCCTTGAATGGCAAAGCGGTCAAAGTGTTTGGTAACTTGCCTTACAACATTTCAACTC
CGTTGATGTTCCATCTCTTTAAGTTCCACGACTTAATTCAAGATATGCACTTTATGTTGC
AAAAAGAGGTGGTTAAGCGTTTATGTGCTGCACCAAATAGCAAAGCCTACGGGCGTTTAA
CCATTATGGCGCAATATTATTGTCAAGTAATGCCCGTGTTGGAAGTGCCGCCAACAGCAT
TCAAACCTGCTCCGAAAGTAGATTCTGCGGTAGTGCGGTTAGTGCCATATAAAACACTAC
CCTACCCTGTGAAAGATATTTACTGGCTAAATCGTGTGACCACACAAGCCTTTAATCAAC
GTCGTAAAACATTACGCAACGCACTTGCTACACTGTTTAATGTAGAGCAGTTAGAGGCAT
TAGGGGTAGATTTGAATGCACGAGCGGAAAACTTATCGCTTGCGGATTATGCCCGTTTAG
CAAATTGGTTATGTGATAATCCACCAGAAATAGAAAAAACAGAACTAGTCTTGTTTGATG
AATAATAAAAGTTAGTCCCTTCTATTGTCGGAAGTTAAGTCAATATTCAGGTGCTAGTAT
ATTGATCATAGACAAAAGTGTTGGTTTTAATTATTTCCCCTAATTATCACTAACTCTTTT
TATTCAAAAAATCCTTTATAAACATAATCTTATGCTTTTTCGTTAATCCATTATGAACCG
ATAATTTGGTGTAATAGACAAAATAGTTGCTGATCTGTCAAAAACTACGCCAAGTGGACA
AAACAGTTGCTAATGTTTATTTTCTTTAAATGTTAGCAACTCTTTTTATTTAAAAAGTCT
TGTATAAACAATATCTTACGCTTTTTCGTTAATCCGTTGTGATTATTTAATTTTCGCTTA
AGTTCACTAAATAATCCCTCTGAGCGATTTGTCGTCTTTTCTATATTTAATTCAGAATGT
TTTTCATAGATAAAAATAAAATCCATATAACGCTTTAAACTGGCATAAGCACTTCTTACA
TTGCGATGTTTATAAGGAAAATAACCTTGATATCTTTGGAATAGTTCTGACTGAACAACG
AGATTTAACAGCAAGTTGTTGATAGGTTTGTATTCCAGATGTGTAATAAGTCCAAATTTT
AATTGGATCTAATTTATTTTTTTAAGATAAAAATTTTATAACATTTATTACCAAATAACA
TTGGATATTATTTTGTATACTATGTTTCCTTAATTTTCAAACTTTGACAAAATGGGAGAT
TTTTTGCTCATGTTTTAAAATAGGGGCTAAAGCCTTGTAATATAAGGCTTAGGCCACTTT
TTAGCAATTATGTTGTTTTATATGAAAAATTATTCTTCAAATGGTGCATTAAATCTTTCA
ATTCTAGCACCTAATTTTTGTAGTTTATCTTCAATGTGTTCATATCCACGGTCGATATGA
TAAATACGATCAACAATAGTTTGACCATTTGCAATACAACCTGCCAGAACTAAACTGATA
GAAGCTCGTAGGTCTGTTGCCATTACTTCTGCGCCTGAGAGGCTTTCGACACCGTGACAG
ATCGCTGTGTTACCTTCAATTTCTGCTTTTGCTCCCATACGGATTAGCTCTGGAATGTGC
ATAAAGCGGTTTTCAAAGATCGTTTCGGTAATTTTGCTGGTGCCGTTGGCGACTACATTT
AATAATGTAAATTGAGCTTGCATATCCGTTGGGAAGCCTGGGTGAGGCATTGTGCGGATA
TTGACTGCTTTTGGTCGCATACCTAGAGAGTCGAGGGTAATGCTGTTTTCGGTCACGTCA
ACTTGCATTCCTGCTTCGCGCAATTTTTCAATCACGGCATCTAATGTATCCGCTTTCGTG
CCTCGACAAGTAATTCGTCCGCCAGAGATTGCGGCAGCAACAAGGAATGTACCTGTTTCG
ATACGATCTGGAACAATGTGGTGTTCACAGCCACCTAAACGCTCTACGCCCTCAATGGTA
ATGGTGTCTGTGCCTGCCCCTGTAATTTTTGCTCCCATTTTGTTGAGGAAAATGGCGGTA
TCAACAATTTCAGGTTCACGAGCGGTATTTTCAATAGTGGTTGTGCCTTTTGCAAGGGTT
GCCGCCATCATCACAGATAATGTTGCACCTACGCTGACTTTGTCCATCAGAATACGCGTA
CCTGTTAATCGGCCGTTCACTTCTGCTTTAACGTAGCCTTCATCAAGGGTGATGATCGCT
CCCATTTTTTCTAAGCCTGCAATATGCATATCGACAGGTCTAGCACCGATGGTACAGCCA
CCTGGTAATGAAACTTGACCTTGATGGAAACGAGCAACTAGGGGGGCTAACGCCCAAATT
GAAGCTCGCATTGTTTTGACAAGCTCATAAGGTGCAACATAATGGTCAATTTTGCTGGCA
TCAATATGTACTGCGTTATTTTCCGCACGTTCAACGACAACACCTAGTTTACGTAGAATT
TTGAATGTGGTTTCAACATCTTTCAAATCAGGGACGTTTGTAAGAATAACGGGTTCTTCC
GCTAAAATAGCCGCAAATAAAATCGGTAATGCTGCATTTTTGGCACCTGAAATATCAACA
GTTCCGCTTAAAGTGAAAGGACCGTGAACACGAAATTTTTCCATTTTAATTCCTTTAGAT
GATGTGATTAGCTTGGCATATTGAGCAAACGCTCTCTTTTCCATTGTTCTTTAGTGAATG
TTTTGATCGTTAATGCGTGGATTGCATTGGTTGCAAAAAATTCAGTTAAAGGACCATAGA
TCATCTGTTGTTGTTTTAGTTTAGACATTATGGCGAAGCTGTCGCTTACTGCGATAACAC
CATAATGGGAATTTTCACCTTGTACATAAACTTCATCAAGTTCTAAGGCGCTTTTTAGGA
TTTCTTCAATTTGTTTAGGTTCCATTGTTATTTCTTCTCACAAAATAGGAATGTTTTAAA
CCAGTCTGCTAAATCAAATAACTCCGCAAGGCTGTGTACCGCTTGCGGAACATTAAATAA
ACAGTTTTTATTTTTTTGTTGATAATGGTGAAGTAGTTCAGCCAGTAACGTAAAGCCTGA
GGAATCAATGCTAGTGAGACCTTTTAAATCCCAATAAATGTGTTGCGAACTTTTGGGAGA
TAAAAAAGAAGCACGTTGCTTCCAGAGTGGAAGCAACGTGTCACGGGTAAGCTCACCTGA
TAGTTGAACCATCAGGCTTTCATTGTTCTGCTGAATGTGCCATTGTAATGGATTTTTTGT
TTGCATACCCGAATTATTTTAATGTGATAGGTTGTTTTGCAGATTGTGCAACCTGAGCTG
TTAAAGCATCAATTCCTTGTTGGCGTAAAATACCGCTCCATTCGTTTTGTTTGGTTGCGA
CCATACTCACACCTTCGGCTGACATATCATAGGTCTGCCATTCACCTGTTTTACTATTTT
TACGCCATTTGAAATCTAATTTGATTGGCTTGGCGTTGCCTGATTGTAGAACATTGACGC
GAATACTGACGATAGATTTGTTGTCTAGCGGTTTTTCACTTTCAATTTGAACTTGTTGAT
CGCTGTATTGTGTTAATACTTGCGCGTAAGATTGCTCAATAAATTGACCAAATGCAGTGA
AAAAAGCTTCACGCTGAACATCAGTCGCTGACGCTAAATTTTTACCTAAGACTAATTGAC
CGGCATATTTAACGTGAATATGTGGCATAAGATCATTACGAACGATAGTGCGTAAATAGT
TTGGATCTTTCTTAATTTTGCTTTGATTTGCTTTGATATCACCAAAAAGTTTATCTGCCG
TTTGTTGCATTAGGACATAAGGGCTAGTAGAAGCCAAAGCCGAGTTTGAAACGAATGCAG
AAATTGCAACAAAGCCTGCAATAAAAAGGTTTTTAAGGGTTTTGATCATCATAAAACTCC
ACAATGTGATTTTAAAAGTGAGCAATTATTCCGCTTTAGGTTCAGCGGTGTCTTCTGTTT
TGTCAGATTTCTTATCACCATATAAGAACTGACCGATTAAATCTTCCAGTACCATTGCTG
AGTTGGTATCAGCAAAGCTATCCCCCTCTTTGAGCATTGCTGTTTCGCCTTCAAGGACAA
AGCCCACATTCAGTGCAATGTACTGCTCGCCCAGTAAGCCTGCTGTTTTAATAGAAAGAG
AACTTGTATCAGGAATTTGATTAAATTCTTCATTAATAGCAAGGGTGACTTTCGGGGTAT
AGGTTTTAGGATCGAGTTGAATATCAGATACTCGTCCAATTACTACACCGCCAACTTTAA
TTGGCGCACGGACTTTTAGTCCGCCAATGTTATCAAAAGTTGCATAGAGTGAGTAGCTTT
TTTCCGAAGAGAAGCCTTGTACGTTAGCAACTCGTAAGCCCAAAAAGACTAAAGCTCCTA
ATCCAAGAAGTACAAATAAGCCTACCCAAAATTCATATTTAATTGATTGACGCATAATTT
TTCCTATTCAAATACACTAACAAGCGGTGTATTTTGTCTGCTATTTTACAATAATACCTT
TGCTTGTTTAACCGCCGAACATTATTGCCGTTAAAATAAAATCAAGCCCTAAAATAACCA
GTGAAGCGTGAACGACGGTTCTTGTTGTTGCTTGGCTAATCCCCTCTGAGGTTGGTAGGG
CATCATAGCCATTAAATAGAGCTATCCACACCACTGCAAAGGCAAAGACGATACTTTTAA
TGAAGCCATTAAGCAGATCGCTCATTGTTACGGTACTTTGCATTACTGACCAAAAGCTAC
CTGCATCGACCCCTTTCCAATCTACGCCAACAAGTGAGCCACCCCAAATACCGATAGCAG
TAAAAATCACCGCTAAAATCGGCATTGCAATAATGCCCGCCCAAAAACGTGGTGCGATAA
CACGGCGTAGCGGATCGACTGCCATCATTTCTAAACTTGAGAGCTGTTCTGTTGCTTTCA
TCAAGCCGATTTCTGCAGTGAGGGCAGAGCCAGCTCGCCCAGCAAAGAGCAATGCGGTGA
CGACAGGGCCGAGTTCACGCAAGAGCGAGAGAGAAACGAGCTGTCCTAAGCTGGTTTCTG
CCGAGAAATCGACTAAGACGACATATCCTTGTAAACCTAGCACCATTCCGATAAATAAGC
CTGATAGCATAATAATCAGTAAGGATTGTACGCCCAAAACGTGTAACTGTTTGATAAATA
AAGGGGTATGTTTACGAAATTCTGGCTTACCGACTAAAGCCCCCCACAACATAAAGGTGG
CTCGTCCCATTGCTCTAATCGCCTGAATAACGGAAGCACCTATTGAGGATATAAACTCCA
TCATTGAAATAGCTCCTCCGTATAATTTTGAGCAGGATAGTGGAACTGCACTGGTCCATC
GGCTGTTCCTGATAAGAATTGAACCACTTGTGGATCTTGACTTGCTAATAAGCTTTCAGG
TGTTCCTTCGGCAATAATGCGTTTATTCGCAATAATATAGGCGTAATCGGCAATACTTAG
CACTTCATTCACATCGTGTGAAACGACGATTGAGGTTAGATTGAGTGCTTGATTGAGCTT
TTTGATTAATTCAACGATAACGCCCATACTGATCGGATCTTGCCCTGTAAAAGGTTCATC
ATACATAATAAGATCGGGATCTAGGGCAATCGCTCGTGCTAATGCCGCACGGCGAGCCAT
ACCGCCAGATAATTCCGAAGGCATTAGCTGTGCCGCCCCTCGTAGCCCTACGGCTTCAAG
TTTCATTAAAACTAATTTACGGATTAATTCTTCGGGCAAGTTGGTGTGTTCACGAATAGG
GAAAGCAACGTTGTCAAAAGTTGAGAGATCGGTAAATAACGCACCAGATTGAAACAACAT
TCCCATTCTCTGACGAAGTTGATATAACGTTTTATTGTTTGCTTGGCAAACATCTTGTCC
ATCAAAGAGAATTTCGCCGCTTTCAGGTAAAATTTGCCCACCGATAAGGCGTAGCAAGGT
GGTCTTGCCGATCCCTGATGGCCCCATAATCGCTGTGATTTTGCCTTTTTGGACTTGTAG
ATTTAGGTTGTCGTAAATAACTCGCTCACCTCGTTTAAAGGTGAGGTTTTTTACTTCAAC
CAAATTTTTTATCTCACGCATTCGCTTTCTTCTAGTTTAAAAATACAATTTCTTAAAAAA
TTAAAGGGAGTGTATTGACTGAAAAATGGCTTGTGATAATTAATGAATGAGCAATTAAAG
TCAATGTTCTTTAAAGTAATTGACAAAATTCCGTTTACAAAAAAGCATATCGGCTCCAAG
AATACCAATATGCTTAATGTTTATTATCAATGCCCTTATTGTATGTAGGTAAACACTTTA
ACGACTTTGACGACACCATCGACGTGACGAGCGACGTTGGCGGCGGCATCTGCTTGACTA
CTTGATAAGTTACCCATTAAGAATACTTCACCATTTTCAGTAATCACTTTGACATCTGTT
GCTTTAACAGAGCCGTTCACAAAGAGTTTCGATTTGATTTTGGTGGTAATCCAGCTATCT
TTGCTAATTTGTGCAACCCCAATTTTTGGACCGATACGAACTTCGTTATAAACCGTAGAT
ACGCCTTCTACCCCTGTAGCGATACTACTCGCCGAGTCTTTGGAAAAATCATTAGGGACT
TGACCTATCAGCAGGACTTTGCCGTTATAAGAAACGACATTGATACGAGCTTCGCTGTTA
AGTTGTTGATCTTTATTCAGATTATAAGCCACTTTTTCTTCCAGTGTTTCATCATCTAAC
TGACGACCTGCCGTTCTTGGATCCGTTGCAACCTTCGTTACGACCGCTGCTCCACCTACA
ACAGCAGTGGCTAAACAACCTTGTAATGATAGAAATGTTAAGCCAAATAAGCTTGCAAGG
GTAATGCGTTTAACGAGTTTTAACATAGTCCTCTCCTATTTCAATGTTAGTGTGATGTAG
TTGGAAACAGCAGATTATCCACCAGCTCACAGATTAAATTCACGCAAAATTGATGCCCTT
CGATTATTCGCATCTCATTAATTGATGGCATCTCAATATCTAGATCGGTATTATCAAGCA
GCCCTTTAGTATGATCATTTAGACTACTGGTAAACGCAAAAATTTCCAAATTTTCGTTAT
TTGCACAATGTATCGCATTCAAGACCGCTTGTTCATTACCTAGTGGGGAAAATGCAATAA
ACAGATCTCCCTCTTTTGCAATCACTTGTAGCTGTTTACGGAAGATTTCATTGAGATCTT
GATCTTGGTTTAAACAGCCCACAAGCATTCCATCAAATTGCAGTAAATGTGCCGATAAGC
TAGGTCTTACAAGATCATATCGGTGCAACAAATTACTCACCAGCAATTGTGCATTGGCAT
AAGAGCGTCCATAGCCACAAACGATCACTTTATTGCCTCGCAACAAACAAGATACGATAC
GATTAGCCGCTTCGTTTAATACTTTTGGCAGTAATTCTGCTGCAGCAATCTGAATTTGAA
TACTTTCACTAAAGCGATCTTGAATTTTTTCTAACATACTATCCTAAAAAATTTTTGATC
CAAATCGGTGAACAATCACCTTCAAATGCCACAACATCAAAACGACAATTTGCCGTATCT
AAAGATTGATTTCGTTGTGCAAGCCATAAATTTGCTGCTTTTTGCCATTTCTGTTGCTTG
CGAAAATCAATACTTTCTACCGCAGAGCCAAAATAGGCATTTTTGCGTTGGCGAACTTCG
ACAAAAATCAAGGTATCGCCTTCTTGCATAATTAAATCCAGTTCGCCACATTTGAACTGC
TGATTTTGAGCAATAAACCGCAAGCCATTCTTTTCTAAGAAAATTTTGGCTTGCTGTTCA
AAATATGCACCTTGAGAACGCATCTTAATTGGCATCAACAATAGAACCGCCACGATATTG
TAGCCAGTTCATTTCACGCTCAAGATTACAATTCGGACCTGCTCTTAGTACCCCCGTTAA
TCCGTGAACTTTGTAACCTGGAATTTGACGGAACTCATTGAATTTATTCGCAATAGACCA
AGTGTCAGATCCCATTGCGTATAAACGCATCATTGAAAAATCGCTCTCTGCAATTTGCTC
TGCTTTTTTATATTCGCTAGATGAAGGATCGGATAAGAGTGGAATTTCACTAAATTTCAC
CCCATCCATCGTTAAACGGAAATCAGGCCCATTGTTCGGCGAATTACTACGCGAAGAAGT
ATAAATTGGGAACTGATTAGCAAGCGGTGAGTTATCTAAACTTTGTTTCAAATCAGATAA
TTGCTCCGCTGTTCCTAATGCATACAAACCACTACCTTGTCCTAATACCGAACCCTGCAA
TAAAGAAGCGACTTCAAACGCTTGATTGTAATAACGAATGTCCGTATCTCTGTTAGTAAG
CTGACGCCAACGCTGGGCAAAGGCTTCCGCAGAACGTGTACCAAAATCGCCATTTGGTGC
AACCACAACTGCATTTTGTAAGCCATCTTTCAGGAAACGTTCAGCTGCAAAACGAGCTTC
TGCTTCTGGTGATAAACCGTAGTAGCATACTTTGGCGACAGCTCTTACATTTGGGGTAGA
ATTTAATGCAAGTACGTTAATATTGCTAATTTCAGGACTAATTAGCATTTCATCTACTCT
TGGTTTTAACAATGGACCGATAATAGTTTGAGCCCCTTGTTGTTTCGCCTGCATTAATAA
ATCATTAATGGGTGCGCTATCAGTATCAAATACCTGAACTGGCATCGTTGTTATTCCTTT
AGCATCATCAAAACCACGTTTAATGATTTCACCTAAAATTTTTGCATCGCCACCTAAAGG
TAATAATAATGCTACGCCATTTAATTGTGTTTGTTCGAAAGAAGATACGTTGCGTAATTC
GATCGGGAGTAAAAGTGCCGCTGAATGATTAGGGTACTGTTGCTTCCACATTTCAATCAC
TTGAGGCAATTGTGCTGGATTAGACATATTTTGATTATAAGCAACCACTAAGGCTAACCA
ACCAGCTAATCCGATTTCACCAGGACCTGCCACCGCTTTTTCTAACATACCACGGTTAGC
ATTGCGTAACATCTCCCAAATTTTGTCGTTATTCGCTTGGCGACTTTGAGTATCCGTCAT
ATAGCGATCCATCAATGCTCTTGCATTAACTGCCGCAATGACATCATTTTGATTTTCAGC
AATACGGGCTTGAGTTTGATACACACGCAGACGTTGAGATTGGCTTAATAGTGTTTGTGG
TAAAGCTCTCAATACACCTTGAGCCTCTGAATTGTTCCCTTGTAATGCAGCTAATTGAGC
AATTAAAAGACGATGTTCAAGTTTTTGCTCATCGTTTAGTTTAGCTACCAAAATCTCTGA
AAAGGTATTCTGAGCTTCAACAACCTTATTTTCTTCAATTAACTTGCGAACAGCTAACAA
ACGATAACTTTGCTGTTCTTCAATATTGCGGCTCTGTTCGGCTTTATTGATATAAAATTC
AGAGTTACCATAAGCCTCGTTTTTTAATGTTTCAGTCACTTTATTACCTGAACAGGCTGC
CAACAACAAAGCAAGGGCAGTAGGAATAAAGATCGTTTTCATTTTTTGGCGAAAGCCATA
ACTTTGTACTAAAATAGTTGGCATCTTATTGCTCCATAAATTTGGCTATTATCTAGACTT
AAGTTAGTCTGTGAATATTAGGCAGATCTTACTTATCAACTAAGAGAAAATCAAATGAAA
AACGAATACTCACCTAAACAAATCGGTACATTATATATTGTTGCAACCCCAATCGGAAAT
TTAGAAGACATTACTCAGCGAGCCTTAAATACTTTTGCTGCCGTCGATCTTATTGCAGCA
GAAGATACCCGCCATAGCGGTATTCTGTTAAGCCATTATGGTATAAAAAAACCTTTCTTC
GCACTGCACGACCATAACGAACAACAACGTGCCACCGTGCTTGTCGAAAAATTACAACAA
GGACAAAACATCGCCTTAATTTCTGACGCAGGCACGCCATTAATCAGCGATCCTGGTTTC
CATCTCGTTCGACATTGCCGCCAAGTTGGTATTAACATTGTGCCTATTCCTGGGGCTTGT
GCTGCAATTACCGCACTTTGCAGTTCGGGTATCGCATCTGACCGCTTTTGTTTTGAAGGG
TTCCTACCAGCAAAAAGTAAAGCTCGTTGTGACAAATTTAACGAATTAGCCACAGAGCCT
CGCACACTCATTTTCTATGAGTCCACCCATCGCATTTTAGACTGCTTAACGGATATGCAA
AGCGTGTTTGGTGGAGAACGCTATGTTGTAATGGCAAGAGAGCTAACCAAAACTTGGGAA
ACTATTCACGGTGACCCGCTTGCACAATTAATCGACTGGCTACAACAAGATAGCAATCGT
ATTAAAGGCGAAATCGTCTTAATCGTTGAAGGGAAAACTGCAGATGAAAGCGAAGAATTT
TCTCCGCAAGCACTTAAATTACTCTCCCTATTAAGTGAAGAATTACCACTGAAAAAAGCG
GCCGCAATTGTTGCAGACACTTTTGGCTACAAAAAAAATGCACTTTATCAATATGGGTTA
GAGCATTTTAAATAAAAAAGAGTGCTTTTATTTAAGAAATAAAAATAATTCCTATCTAAT
TGTTTTAAAAAGAAATTATTCTCATTAAACTGATTGATTTTTTCTATTATATGAATAAAT
TATATTCATTTATTCAATTATTTTTTTAGGTTATAATCCGCCTCGCGGATCACATTATAT
AGGAGAAAAAAAATGGTAAACTCTATCGGTTTAGACAAGGTTTCTGCTGAGAAATTAGCA
AAAGAGTTAAATGGTTTATTAGCAAGCTACCAAGTGTTTTACACCAATGTGCGTGGTTAT
CACTGGAATATCAAAGGTGTAAGTTTCTTTGAATTACACGCAAAATTTGAAGAAATCTAC
GATGATTTAGTGGTTAAAGTAGATGAAATCGCAGAACGTATCTTAACCTTAGGTTATACG
CCAGATAACGCATTTAGCCAATACTTACAAGTTTCACTTGTTAAAGAAGACATCGGTGCA
AGTTCAGCACAACACTGCTTAACAGGTACTTTAGAAGGATTCCAAACTTTACTTAAACAA
CAACGTGAAATTTTAGCGTTAGCAAATGCTGCAGAAGATGAAGGTACAGCGTCACAAATG
AGCGACTACATCAAAGAGCAAGAGAAATTAGTTTGGATGTTCTCATCAGCTGCAACTTGT
GGTGTGTGCCAACAGTAATTTAAAATCTTCAAAGGACCTCTTTGGTAGTAAAACCACAGA
GGTCTTTTTATTTTCTATAGAAATCGGCACAGTAGGCAAAAGTATTAGTTTTAATCATGT
TCTCTAATTCTCTCCAATACTTTTGTCTCCACTTCTTTGTATAGCTGAAAAACAGGTAGA
ATATTACTAATAAATAACCACGGATTTCTCTTATTAAAACAAACTCTGCTGTCCACTCAA
AAACTCAGGTGTCTCTTTTGCTTTAAATCCATAGCTCGCCAAATAGCCTTTCAGACTTTC
GATATTGTAGAACGAATGGCTATTGGTTGTGTTTTGAAAATAGAGATAAAGCTGATCAAA
CTCCGCTTTTCGCTGATTTAACAATGTTGCCAGTTGTTGTAATTCGGTTTCGCTATAACA
ATAATCGTGGCGTTCTTGTGCCGATTGGGCTTTCGACCAGAGGGGATTGCGACCGTGTAA
TCGTAGGTAAGCGGTGCGTTGGTTGGCATAAAATTGAAAGGCAGGCAAACCGATATTCTG
CGGATAATCCACGTTACACCAAATCAAATTTTCCTTGCCGTGAAAATAATCCCGCACCGA
CTGCGTATGCCAACTGGCGTGGCGAAACTCAATGGCAAGGGGATAATCACTAAACCACGA
CACCAGCTCCGCCAGATAGTAACGATTGGCGTGCTGACGTTCAAAACTGGTCGGGAATTG
CACAAATAAATTGGCTAAACAATGGCTATCACACAGAGGTTGTAACGCAGCCAAAAATGC
CTGCGCTTGCTCGGCGGTAGCGGTACGTTTATGGCTAAAATCTTGATGCAGTTTCACCGA
AAATTTTAACCGCCCTTCCGCCTTTTTTAATATACCTTGCACAGCCTTATAGCCAATCGT
GGCGTGAAAGGTACTATTGATCTCAACGGTGTCGTAATGCTGGCTGTAAACCGACAAAAA
ATCCGCTTTGTCCGTTCCAAACGGATAGAGCGTACCGACTAAATCCGTATCGCTATAACC
GCCCGTGCCGATGTAGATGTGGGGTGTGTTCATTAGGATGTAAGCCACTTCTATTCAACT
CATGTCTACTATAATATTAAAAACGCAGTGGAAATCCCACTGCTTTTAACTTATTGATCT
AACTGAAATTAAAATTTCCAATCTAATCCTAAATTTATTTGATAACTTTGTTTATATCCA
TTACCAAATAATTTATCTACATCAAGATATAAATGAGTATTATTGCCTAGACGAGCTTTC
ATACCTAATCCTAACGTTGTCCAAGTTCCACGATGATTGATATTATGTTGAACTCTGTCT
GTGGCACTACGAATGATATTAATATCTTGTGTAGCGTTAAATTCTCTATGCATTGCGACT
TTAGTATAGAAATTCAAAATTTGATTGAGTTGATATTCTGCCTTAGTTCCAACGCTACCT
ACTAAGCTATTGATTTCGTCAGCCGTTACATTCAAGCCATTTCTAATATAGTTCGTAGAA
CTTAGGTGAGTATAGAATAACTGCGTATATGGTTCGATTTCCCAGCGGTTACTCAATTCA
AAACCTTTACTATAAGCCAGTGATGCAGAATAGAGATTGTGATGATATGTCTGCGAAGCA
TTGGATTTTAGTTCACTAGATGCTTTTGCCATTCTCACTGCAACATCAAAATAATGTCGC
TCTTCTGTTTCGTAAGCACCATATAATGCCATACCGTATGTTTGGGTTTTATATGTTTCA
GAGAATTGGGCAAAGTTAGATACAAGGGTGGCATAACGGCTTTCTGCAATCGTTCGCTGT
GTTTCTTGTTCTGCAGTGGTGATTGTGATTTTATTGTGGTTTGCCGATGCACTCGAAGTT
TCCGTTTGTCCGTTTGTTGGAGCTGTAGCATCTGCTGGTTGTTCTACAGGTGTAGATGTT
GCAGAGCCAGAAGCCTCCGCTTGATCGCCTTTTGGAGCTTCCGTTGTCGGAGTTGTTGGT
GCTGCTGGAGATTGGGTTGTAGTTTCGGAAGTTTCAGGTGTATTTGATTTTGGCTCCGCA
ATATAGCTACCATTTTTAGCTACTAACACATTATTGTCAGTAAGATGCACATTATTTTCA
TTCGTTGTGTTAATAGTGACTTTTCCATTAATATTGCCTTGGATAGAGAGTGTGTTTTCT
CCTATATTTAGCTTACTACTCTCACTCGCCTGAACATTATTTAATTCCAATGCCGTTGGT
GCGCATATCAATACTCAACTATTCAGCCAACACTAAGAATGTGAGTAAGACGATTTCATT
AACTAATTTTTTTGATAATTGACAATAAAAGTTGAAAAATGCTTGTTATTTTATTCTTTA
TTTTATGTAAATGTTGTTGTTTTTTTTTTTTTTTACAATGGAGTGGGGACATCTGTACAC
CCTGAAAATGTAAATAAAAGTTTATGATGCTTTATTAGAAAAAGCGTTAGAGAAAGTTAT
TATGGAAAGTTATTATGAATAAAATATTTAGAGTTATTTGGAGTCACGCTCAACAGGCTT
GGGTTGTTGTATCTGAATTAGTAAAGTCTCATACCAAAACATCCACTTACACGAATAAAA
GAGCTCAACTATGCACCTCACATTATTTTTTAGATAAACAGCAAGATAAATTTAAATTAA
GTTTTTTAAGTCTAGTATTACTAGGTATATTTTTTAGTCCAGTAGGTTCAGCAGCATATA
TTCAAGATGGTGCTAGTCGATCGTCTCGAGGAAGTAACGACGATTCTATTGGTATTGGTA
AAGGTAGTAAGGTTGGGAATGGTGCTATTGTTATTGGTGGGAGCTCAAAAGCTGAAGCTC
ATACTAGTATTGCGATAGGTTATAGCACAAAGGCAGAAGGAGAGGGCTCTGTTGCGATTG
GTAGAGATTCTATTGCATCTCAAGATGAAGGCATTGCTATAGGTCGTTCGAGTGTTTCTA
GATCCAAGCAATCTGTCGCCTTAGGCGCAAGAGCCAAAGCGACACAGAGTGAAGCAATTG
CAATAGGTTCAGGTGCTGTAGCAAGTTCGATACAATCTGTTGCTATCGGGAAAAGTACCA
ACGCGAGTGGGTATAGTTCCATATCAATCGGTTATAGTGCAAATGCAGCATCAGAATCTA
TCTCCTTAGGTCTAGTCTCAAAAGCAGCCCATACAGAAGGTGTAGCAATCGGTGCGAGAA
GTACTTCAAATGGCAACTATGGTGTGGCTGTCGGGAGCAGTTCTAAAGCGGGCAGTCGTT
CGGCATCTTTAGGCTATAAAGCTGCTGCAAATGGCGTAAGTTCTGTCGCTGTGGGTGAAC
AGGCAACTACCAACAACCAAGCAAGTAGAGCAACCGCACTTGGTAACAATTCAATTGTTA
CTGTTGGTGGTGGCGTGGCGTTAGGTTATGGTTCGGTAGCAGGAACGCGTGGGGGTGTAG
ATGGAGTGAAACAATCCTATTCTGTAACAGAAGAAAGTTCTGTTATCAATGGTTTAAAAT
CAACACAAAATGTTGATAATAACATTCCTATCGGTGCAGTTTCTGTGGGTAATGAGAAAA
TCAAACGCCAAATCACCAACGTTGCGGCAGGTAAAGAATTAACTGATGCAGTAAACGTGG
CGCAGCTTCAATCCTTGACCATGAAGATTGAGGGTAATACTAAAACAGGTACACCAAAAG
TTGGTTTATGGGCAGGTACGCTCAAAGTAATAGGCGCAGATGGTCTTACTTCCGAGGCGA
GCGACGATACGATTACGGTTAAATTAACCAAGGATATTAAACAAAAAATTGATGAAGCCG
CTAGCACAAGTTATGTTGATACCAAATTCAACTCTTTTGCAGTTAAATCAGGTACGTTTG
GCACTACAACTGATGGCAAATTGTTAATAGGGACGGCAGGACTTGCAACTGTTGATGCTG
TAGTCACTGCTGTAAATAATGCAGGCTGGAAACTGGCGATTGCAAAAGGCGCAGGTCAAG
ATACTCCTACAGAACATCTTATCAAAATGGGTGATACAGTGAAATTTATTGCAGGCGATA
ACATTCAACTAACCCAAGATAATGGCAATATCACCATTGCTACTAAAGGTAAGTTAATTA
AGAGTGCGGTAAATGAAGCAAATGGCGATCTAAAAATTACCTATACAGATGGTTCGCATA
GCATCATCCCAAAAGGTGAAAAAGGAGATCGTGGCGAGCAGGGACTAAGAGGTGAACAAG
GTCCGATAGGTCCAATAGGTCCGCCGGGTCAAACAGGTGAAATGGGTCCAACAGGTCCGC
AAGGTCCTATGGGTCCTGCGGGTCCAGCAGGTCCTCGGGGTGAACAAGGTCCTGCAGGTG
CTAGGGGTGAGCGAGGAGAAACAGGAGCACCAGGTCCAATGGGTCCACAAGGACCGCAAG
GGAAAGCGGGTCCAGTTGGTCCTGCGGGTGCAACAGGACAAACAGGTCCAGCAGGTCCTG
CGGGTGCAACAGGTCCTAGAGGTGAAAAGGGTCTTAAAGGTGAACAGGGTGATCAGGGAC
CAAGAGGTCCGGAGGGTCCTCCGGGTCCAGTAGGTCCTGCGGGTCCAGCAGGGGCTCCAG
GAGTAGCTGGTCCTAAGGGCGATAGAGGTGAAGCTGGTCCGAAAGGTGAAGCAGGTCCAG
CAGGTGCAATGG
>H87 Scaffold2
CGGTGATTTAGATGGGATATTTTACACCGCATCGTCTCTTGAACAGGCTGCTATTTAATC
ATTATCACATAGCCTACTTAACATTGTCGTCTAATCCCAAAATATACGGGCTATTTAAAT
GCACTATCGGTAAAGTTGAATTATTCCACTCCCGCAATAACTGTACTTTCATTAAATCTA
AAGTATCTAAACCAGCCAAAGTGTTTGGAGTATATTGAGTCGCAAAGCGAGCCAGTTGCG
TAAGCCCAAGACTAGATTCAATACTTGAACTTATCACAGCAATTAAACCTTGCTGATGAG
CCTGTTCAATGAGTGAAATACATTTTTCAAGGGAACCAACGAGCGTTGGCTTAATCACAA
TAGCGGTTAGATTTGGCTCTTTTTTTACCAAAAAATCAGGCTCTCGTACTGTTTCATCCC
AAGCGATATTTATCCCTGTCTGTTCAGCAAACTGACGTGAAAGTTCTGGAGTTTTGCAGG
GTTCCTCTAAAAACTGAATGCGCTTTTTGCGTTCAGGGGAAATTTTACTTGCAAAAAGCA
ACGCCTTTTCTAGCGTCCATGAGCGATTAGCATCAAGCCGCAATTTTAAATCGGGAATCG
CTTCTAAAAACATATCCGCAATAAGCCCATCTCGATTAGCTTCATATAACCCTACTTTAA
TTTTGGCGATTTTTTCCCCTTGCATTTGGTTCAATTCTGCATAAAGTTCATCTGGGTCGC
CATAACAGAGTGGCACAGTTTGAAAGTTGGCTTCTTCGCTTAATGTTTCATTGAGTTCTG
CTAAGGCACAGCTGACCCCAAATGCAACGGACGGTGGATAGGATGTTAAAGAATCGTCTT
GATGATTTAGCCACTTTTCAATCCATTGGCGAACTGCAATTTCCGCCTCTGCTAAGGTTT
CTTGGCTAAATTCAGGCAATGGGGCGATTTCCCCCCAGCCTTCTTTGTCAGCATGTTGCA
AATGAATAATCAAACCATCTCGTTGTTTTAAACGGCGGTTACGTAAGATAATGCCTGTTT
CAACAGGTAAGGAATAACGGTAAAGTTGAGCGGTTTTCATCGAGGTTAACTTTGTATTTA
TATTCAGACAACAAATTACTCTCAGCCCTCGGTTCAAAAGAGCTGAGATATTTACGTAGC
TGATACATAATACCGAAAAAACATTCAAATTACACCGCTTAATACTCAAAAACCACGCCA
GCTTCTTCCGCTTGGGCTAAGGCTTGGTACATAGAAATCCTTCATATATGTAGATACCAT
AAGACACAACAAATTTTATTTCATAAATGTGTCTAAATTAAATGCTGTCTGTTTTTGCAA
AACAGCCTGTGCAATAGTGACTAATTTACGCATTAAAGCCGTGATAATCACCATTTTAGG
TTTGCCGCATTCAAGCAATCGCAGCACAATCAGGCGGTTTAATTAACTATGTGACCAAAC
GTGCACACCGTGATCAAATCGGTAAAGGCGAATTCAAAACGAATTTTGGTACAAATAGCT
TGTATGGTTTTGGCGCAGATTACACAGGAAAAATGACCGATGATGAAAGCGTACGTTATC
GCATTGTCGCCTCATTAAATCACGCCAATGGCGAATGGAAAGATACCGAAAATAAAACGA
TCTACCTTGCACCAACCTTAGAATGGGATATTTCAGATCGTACTCGCTTAAGCATTTTAA
CCAGCTATCAAAAAGATTACGGTACGCCGAGTTCAAACTTCTATCCTCAAGAAGGAACAT
TACGTGCATTGCCAGATGGTAGCGTCTCTATGCGCTAGGCTTCACTGAAAACTTACGTAA
CTACCAAGCGACATGGAACCAAACAGGAACACCAGTTGGCAATCACCAAACAATCAAATC
TCGCCAACTTGGTTTATATTTACAAAACCAATCTCGTATTGCGGATAAATTCATTGTAGG
GTTAGGTATTCGCCACTATCGCGCGAAACAAAATGAATATACCTCAACCCAAACGGTTAA
AGATAACCATACTTCATATTCCGGCTCAATAATGTATGAAGCACCTTACGGCTTTAATCC
ATATTTCAGTTACAGTGAATCCTTTACCGTACCAGTTGGAATCAGTGGTAACCAATCGCT
TTATGATCCAAACATCACACGCCAATATGAAGTGGGTGTAAAATACCTTCCAATGTGGCT
AGATGGGGTAATTACTATCGCAGGCTTCCATGCGAAAGATACTGGAGCGTTAATTAGCAA
TGGTACAGGTGCAACAGTAAGCAGTGCAGATCCAATTTACCGTAAAGGCTTCGAGCTTCA
AGCAGATGTAAACTTAACCGAAAATTGGACAGGAACCTTAGCTTACACTTACACAAAAGC
AGAAAGCAAGGACTCAACCGGAACCAAAACACGCCGCCCGTTAATTCCAACAAATACCCT
TGCAGCAAAAACAGCTTATACGTTTAGCAATGGTATGTTAAACGGCTTAACCGTAGGTGC
AGGTATTCGTTATGTAGGGCATAGCGTAACGTCAAAAGGTTCACTTTACTCACATGCACG
TTTACCGTCTGTGACGTTAGTCGATTTAATGGCTCGTTACCAAATCAACCAAAACTGGAG
CGCACAACTTAATGTGGATAACGTAGGCAATCGTAAATATGTTGCGGCATGCGATTACTA
CTGCTATTACGGCGCTGAACGTAAAGTAAATGCAACAGTAAGTTATAAATTCTAAGAATA
TCTAAATTAATTGGTGCGAGTATCTAGCTCGCACCAGTATTAGCAGCATATAAAAAAATA
GGTGTAATAGACAAAATAGTAGCTAAAAATGACAAAAATCATTTTTAGCTACCATATCTC
TATTTCTTCCAAATCCGTGTCTGATAATCACGAATCGAACGATCTGAGCTAAACATACCC
AAACGAGCCGTATTAAGAATCGCAGATTCAACCCAAGCGGTTTGATCTTGATAACGTTTT
GCGACTTCTTTTTGAGCTTCACGGTAGCTTGCAAAATCTGCTAACACACAGAAATAATCT
TTGTTTAACAGATCATAAACTAATGGTTCAAAGGTATCTTTATTACCACCTGAGAATGTG
CCGTCCGCTAATGCATCAATTGCTCGTTTTAATACAGGATCTTGCTCATAGTACGTTTTA
GACACATAACCTTTTGCACGCAATTCACGCACAGATTCAACGGTATGTCCGAAAATCACG
ACATTTTCTTCCCCTGCAAATTCTGCAATTTCTACGTTTGCGCCATCTAATGTGCCAAGC
GTAATTGCACCATTGAGAGCTAATTTCATATTGCCCGTGCCTGACGCTTCTTTACCCGCA
AGAGAAATCTGCTCAGAAACATCTGCCGCAGGAATGATTTTCTCCGCAAGGCTTACACGG
TAGTCTGGTAAGAATGCTACTTGTAATTTACCTTGCATATCAGGATCGTTGTTAATCACT
TTTGCCACAGCGTTGATGGCTTGAATAATTTGTTTCGCCATAAAGTAACCTGGTGCCGCT
TTACCTGCAAAGATAAACAGGCGTGGCACAACCTCTTGTTGTGGGTTCGCTTTAAGCTCT
TGATAAGTGGCGATGATATTCAACAGGTTCAAATGTTGGCGTTTGTATTCGTGGAAACGT
TTAATTTGAACATCGAAAATCGCATTGCAATTCACTTTTAAACCAAGTGATTGCTCAATT
TCTTTCGCTAATAGCTGTTTGTTTTGCTGTTTGATGTGATTGTAATCTGCTTGGAACTGT
GGATCTTTGGCAAATTTCTCAATTTGAGCCAACAATTCAAGATCTTTCGTCCAGTCACCT
TTGATATATTTATCTAACAACGCACTTAGTAATGGGTTTGCTTGGCGGATCCAACGACGA
GGGGTAATACCGTTAGTTACATTATGGAAGCGACCTTTAAATAAGCGGTTATAAGCTGGG
AATAAATCGCTTACCACTAAATCCGAGTGAATTTGTGCCACACCATTGACAGCAAAAGAT
CCTACAACACAAAGGTTTGCCATACGCACACGGTGGTTCATTAAGACCGCTGTTTCGTCC
CACGCATCTGCAAATTCTGCTTCGCTAAATTCCGCTTTCACTTGTTGATAAAGCTCGTGG
TTAATGCGGTCAATGATGATTAAATGGCGTGGCAACAATTTCGCGACGAGATTTTGATCC
CACTGCTCTAACGCTTCAGGCAATAAAGTATGGTTGGTGTAAGCAAATGTTTTTGAACAA
ATTGCCCAAGCTCGATCCCAACATAAACCGTATTCGTCAATCAAAAGACGCATTAATTCG
GGGATTGCAATCGCAGGGTGCGTATCGTTTAACTGGATCACTTCAAATTCAGGCAACTGC
TCTAAGGTTCTGCCTTGTGCAAGGTGATTTTTTAGAATATCGGCAACAGAGCAAGCACAG
TGGAAATATTGTTGCATTAAACGCAACTCTTTACCTTCTTGATGATTGTCGTTTGGATAT
AGCACTTTGGTTAATTTTGACGCATCAACCACTTTGCTTTCAGACTCAAGATAGTCGCCG
TCGTTAAATTGAGCAAGATCGAAGGACGTTTCGCTATAACCTTGCCATAAACGTAACGGC
TGTTGAACCCCTTTATAACCCACTACGGGTAAATCAAAGGCTTCACCATAAATTGTCCAC
GCTGGTTTCCATTCATATTTATCACCGTCACGATGCCATACTTCGCCACCAAAGCCAACG
GTTTGACGAAAATCTGGGCGATGATATTGTTGAGTATAGAAATCACGGCTCCACGCATCG
CCTTCTTCACGTTGTTCACCTGCCCAGCCAAAGCTCTGTTTGAATAAGCCGTACTGATAG
TGTAATCCGTATCCCACTGCTGGCTGAGCAAGGCTTGCCATTGAATCTAAATAACAGGCA
GCTAAACGACCTAAACCGCCATTGCCTAATGATGGATCACGCTCTTCTTCGAGAATATCG
ACTAAATTTTTACCATATTGAGCAAGGGCTAAATGGACATATTGATAAACGCTCAGACTC
ATTAAGTTGTTACCCAGTAAACGTCCGATTAAGAACTCCATTGAGAGATAGTTTACTTTG
CGAGTGTTTACAAGCGGTGCGTTTTTAGGAAAATTTTGCAAAATCGCCTGTTGGCTGACT
TCGGCAATGAATTGATACCATTGTTGTGTAGAAAGTTGTTCAGGTTTTAAAAAACGCTCT
TCACAGTAGTTTTTCAACGACTGTTCAAACAGCGTTTGGAATTGTTGAGTAGATGACATG
AAGACTCCAAATAAAAATTTTCAAATAGTATAGAGATTATGAATAAAATTGCGAGAGTTA
AATCATTCTTTTAGAAATGAATGGGGGGGGACATCATAGTATGACATGTTTAGAAAGGAT
AAATGGGATAGATTTTTCTCTATCCCATTTAAGATAATTTAAACATCTTTTGTTTTTTCT
CCAGATTTATCATCTTGTTCGGGATCAAATTTTACAACGGGTACACAGCCTCGACAAGCA
CCTTGGTCAACGCCAAGATCTTTACATAACTCTTTGTATTTCTCTAATAATGTACGAAAA
AAAGATTTAGATTCGCTACTCATATTTCACCTAACGAAATAATGTTCTGTATGAAGAAGT
TTGCTTGAATTGACTTATAATAATAACAGCAAAAACGACAATATAAATAGAGAAAACCAC
AATCAACCATTGTGGCATAGAGAGATCTAAAAATTGCCAGACCACTTTTCCACAATCGCC
TTTACCTGTAGCTTCAAAGAGATCTGGGAACCATTTGTTCAATGGCAATGTTTCAGGGAA
ATCTACAAAAGGTGAACACTGGTTCCACGGAGCAGGATTGAGTTGATAATCCGTATGCTT
AATTGCAAGGCTTAAACCTTTTATTGAGCCAAATAAACCAAGCAATAATGCAAGCCAACG
TACGAGCGTTTTGCGGGGGGCTAAAAAGCCGATAATCCCCGCAATTAAAATCGCCAATAG
AGCTAATCGTTCATAAATACACATCACGCAAGGGTTTAGTCCCATTCCGTGTTGAAAATA
GAGCGCAGCAGCTTCTAGTGCTGTACAGCTTGCAGTGAGAAGTAGCCAAGCACTACGACT
TATTGATAGCTCTTTAAAATAAGTTAGCATACGGTTTCCTTTATTCTTAACGAGTGATTA
ACCAGCCCCACTCCGTCATTAATTTTGTTAATTGTGGCAGTAAAAATTTTAATGCGAAGA
ACCCTACTCCTGATAAAACTACGGTATATGGTAATGCCATATAGACCATTCGTCCATAGG
ATAAACGAATTAATGGTGCAATAGCAGAAGTCAATAAGAATAAAAATGCAGCTTGTCCAT
TTGGAGTAGCAACTGATGGTAAATTGGTTCCTGTGTTAATTGCGACAGCAATCAGGTCAA
ATTGTTCCCTACTAATAATGCCAGCTTGGAAAGCCGCTTTTGCTTCGTTAATGTAAACGG
TTCCAACGAAAACGTTATCCGAAATCATTGAAAGCAATCCATTAAATGTATAGAACAGCA
CCAATTGTGAGCTTGGTTCAGCGGACAGAACAAATTGAGTAATTGGATCAAAGAGTTTCA
AATCTACAATCACGGCAACGATAGAGAAGAAAGCCACAAGCAATGCGGTAAATGGTAGCG
ATTCTTGGAAAGAACGTCCTAAGGCGTATTCATCAGTGATACCACAGAAAGCTGTACAGA
AAATAATAACAGAGAGACCGATTAATCCTACTTCCGCTAAATGCAATGCCAACGCAATGA
CTAACCAAACACCTGCTATGGCTTGAATAACCAATTTCATTCGGTCTCGTTTTGTCATCT
CTTGTTCTTTACGCAAGTTATAATGGGCTAATACCACCCAAACTTTACGCGGCAAGCGGT
CACCATAACCAAAAAGTTTGTATTTTTCTACGAGATAACAGGTTGCAATACCTGATACAA
GCACAATGATACTAATTGGAGCTACCCGTAAGAAAAATTCCCCAAATCCCCAATCAGCTT
GAGCAGCAATAATTAAATTTTGCGGTTCACCGACCATTGTCATCACGCCACCTAACGCAC
TACCTACTCCAGCGTGCATTAATAAGCTACGCAAGAAACCACGAAATTGTTCTAAAATTT
GTTTGTTTGTAATTAATTTATCATTTGAAGTATCATCGGACTCATCATCGTCCAAAAGCC
CACCTGATGCGACCTTATGGTAAACTTTATAGAATCCCATTCCAACACTAATAATCACCG
CAATTACCGTTAAAGCATCGAGGAATGCAGATAAGAATGCCGCACTTAAACAGAAAGTGA
GTGCAAGCATTTTTTTAGAATGGATGGAAATCAGTAGCTTAGTGAATGCATAAAGTAACA
AGCGTTTCATAAAGTAAATACCTGCCACCATAAAGATCAACAATAAAACGACTTCAAAGT
TGGCGAGAATTTCTTTTTTGATATGCTCAGCACTCGTCATTCCAATAGCGACAGCTTCAA
TGGCAAGTAGACCACCTGGTTGTAGAGGATAACATTTTAATGCCATTGCTAACGTAAAAA
TAAATTCAGCCACTAATGCCCAACCAGCAACAAATGGACTAATGAAAAAATAGAGCAATG
GATTGATAATTAAGAAGGCAATAATACAAGCCTTATACCATTCTGGTGCGTTACCGAGAA
AGTTTTTATAAAAAGCGTCAAGATTATTCATAGATTTAATTAAAAAGTAAAAATGATTGT
GGATTGTAATCTAGTTTAGATTAAACGATAATACCCCAAGAGCCATTATATGGAAGGCAA
TATCATTTTTGATGAGTACATCACACTTTTTACTATTTATTTGAAGTATTTCTTCATTTT
TTGAGATAAATCAATGAATCAATCAGACATTTTAAGAGCCCAAAGCCCAGCAGCCCTTGC
TGAAGAGTATTTAATCAAAAGTATTTGGAGTAACCGCTTTCCAGCTGGTTCAGATTTACC
TGCAGAACGTGAGCTTGCAGACATTATTGGTGTTACGCGTACAACGTTAAGAGAAGTTTT
ACAGCGTCTTGCGCGTGATGGTTGGTTGAGTATTCAACACGGTAAGCCAACTCGAGTAAA
TAATATTTGGGAAACAGCAGGTCCAAATATCATTAGTACATTAATTCATTTAGATGAATC
TATTACACCAACGATTATTTCAAATGTTGTTTCATTGCGTACTAGAATGGGGGAATACTT
TATTCCTGAGGCAATTAAAGCTGATCATTTAGCTTCTTCATTACTCTTAAAAGATCTTGA
ATTACTTCAAAATACGGCACAAGCTTATGCTGAATTTGACTATAAGCTATATCGTGAATT
TACTTTTATTGCCAATAAGCCTGTTTATGGGTTGATTTTAAATAGTTTTAAAGATCTCTA
TTTAAAAACGGCATCTTTATTTTTCTCTAATCCTAGTTCTCGCCAATTAAGTTTTGCATT
TTACCAAGCACTTCGTACCGCTTGTGAAACTAATGATTACGAAAAAGCCGTAGAATGTTT
AGCAATGAGCAGTCAACGTAGTACCGAAATTTGGGCTGAAATGTTAAAAAACTTACCGAA
AAATTTTGGTGAATAAAACTGCTAAATAGTAAATTTTATATCATAAAAAATCTATTGTGT
TTTACAAATGGAGCATTTTCCACATACTGAACCTAATAGATTATGCTATAATTCTATGTA
GGGTATTAACACAATCCAATAATGGAAAATAGATAAGGAAATCGCCCTTATCTATTTTCC
ATTATTAATTTAATTATTCGTTTTGGGAGGATGTATGAAAATCAAAACGTTACTAATGTG
GGCAATTTCGGCATTTTTCGCTGTAATGCTTTCTGCTTGTAATAAAGAACCCCAACAAAT
TGCCTTTGAAGGTAAAACAATGGGAACAACCTACCATATCAAATATATTGATGATGGTAG
CTTAACAAATTTACCTAAACCAGAAGAGGTTCAACGTCAAATGGATACGTTGTTAAAAAT
GGTAAATAACGAGATGTCCACCTATCAAAAAGACTCTCAAATTAGCCAATTTAATCAAAT
GAAAGAGGCAGATAAACCGTTTGAAATTGCCTCTGATTTTGCCAAAGTGGTCAAAGAAGC
GGTACGTCTAAATAAAGTGACAGAAGGTGCGTTAGATGTGACCGTTGGGCCTTTGGTTAA
TTTATGGGGATTTGGACCAGATAAACGCCTAAATAAAGCACCAACGGAAGAACAAATTGC
AGAACGTGCCACTTGGGTTGGTATTGAAAAATTAGTCTTAGATGATAACGCCACAAAAGC
CACATTAACAAAAAAAGTACCAGAGCTTTATCTCGATCTTTCAGCAATTGCCAAAGGATT
TGGCGTAGATAAATTAGCGGATTACCTTGAGCAATTAGGGGTACAACATTACCTTGTTGA
GATCGGCGGTGAATTACGCGGAAAAGGGCTAAATTTAAAAGGGCAACCGTGGCGTATTGC
AGTTGAAAAACCTGAATTTGCTCAAGGAACATCAAGTCAAATTGTTGTGCCATTGCATAA
TTTAGGTATGGCGACTTCGGGTAATTACCGCAACTATTTTGAAGATGAACAGGGTAATCG
CCTATCTCACATTATCGATCCAAAAGCATTACGTCCGATTAGCCATAACTTAGCCTCAAT
TACTGTATTTGCACCAACCACAATGACTGCAGATGGACTTTCAACAGGCTTATATGTGTT
AGGAGCAGAAAAAGCACTGGAAGTGGCAGAACGTGAAAATTTAGCAATTTTCTTAATTAT
CAAGAAAGGCGACGGATATGAAACTAAAATGTCGAGTGCCTTTGAAAAATTAATTAATCA
AAAATAATAGGATAAAAAATGGAAACAATTTTACTGACCTTTGCTTTCTTTGTAGCCATT
GTATTTATGATGTCAATCGGCTTTATTATCAAAGGTAAAACAATTAAAGGTAGCTGTGGT
GGTATTTCTGCATTAGGAATGAAAAAAGTCTGTGACTGCGATGAGCCTTGTGATAATTTA
AAAGCAAAATTAGAAGCTGGCGATGAAGCTGCTAAAGCCGAATATGAAGAAAAATTTGCC
AAGAAAGAGGCTCAGTTTTACGAAGTAAAATAATTTTTTCATCAATAGGAAGGAAAAATG
GAGCAACAAGATATTCGCTGGAAACAGCGTTTTGAAAATTATCAACAGGCTGTTGCTTAT
CTAAAAGATGATGTAGAAAAGTATGCAGATACTGATCTTGATATTATCAAAAAAGGGATT
ATTCGAAGTTTTGAAATCGCTCACGAACTTGCTTGGAAAGTAATGCAAGACTATTTGAAA
TATCAAGGTCTTTTAGATGCAAATGGACCTAGAAACGTAACTCGAATAGCCTTTCAATAT
GAGCTTATTTTTGAGGGGCATCATTGGATGGAAATGTTGAATAGCCGTAATATGACAGTT
CATACTTATGATGCTCAAATTTTGTTGAAAGAATTTGAAAAAATTGTTCACATTTATCTT
CCCCTTTTCCTTGCATTAGAAAAGAGAATGATGGAATTATGGCAGAAAAGTTTGGATTAA
ATGAACAATCTATTAGGGTAATTACTGATATTCTCAAGAAATACCCCGAAATTGAGCAGG
CGATTATTTATGGTTCTCGAGCAAAGGGTAATTATCGGATAGGTTCTGATATTGACTTAA
CTTTTAAAGGACCAAATCTTAATCAGAGCATATTGGGTAAAATCAGGCTAGATTTAGAAG
ACTCTAGCCTACCTTATCTGTTTGATCTTTCAATTTATCACGAACTGGCTCACGAAAATT
TTATTCAGCATATCGACAGAGTGGGACAGCAATTTTATCAACGGACAGAACAACAATAAT
GAAATCAAAAACTTACCAACAACATTTTCCTGCACTTACCGATGAACAATTAGCGGAAAA
TGCAAAGAAAAAAGTGATCTGCGGAATGTCGGGAGGCGTAGATTCTTCGGTTTCAGCCTT
TATTCTTCAACAACAAGGCTACCAAGTGGAAGGCTTGTTTATGAAGAACTGGGAAGAAGA
CGATGACACCGATTACTGCACAGCAGCGGCAGATTTAGCCGATGCACAGGCAGTTTGCGA
TAAACTGAGTATCAAGCTACATAAAATTAATTTTGCCGCAGAGTACTGGGATAATGTGTT
TGAGCATTTCCTTGCAGAATATAAAGCTGGACGTACACCAAACCCTGATATTTTGTGTAA
CAAAGAGATCAAATTCAAAGCCTTTTTAGAATATGCTGCAGAGGATTTAGGGGCGGATTT
TATTGCCACAGGGCATTATGTCCGTCGTCCACCGCTTGATCAACAGCCAAAATTATTGCG
TGGACTTGATAGCAACAAAGATCAAAGTTATTTCCTCTACACTCTGAGCGAGCAACAAGT
TGCACAAAGTCTTTTCCCTGTTGGTGATATTGAAAAACCGATTGTCCGAGCTATTGCAGA
AGACCTAGGTTTAGCGACAGCAAAGAAAAAAGATTCGACGGGGATCTGTTTTATCGGCGA
ACGTAAATTCAAAGATTTCCTTGCTCGTTATTTACCTGCACAAGCTGGGGATATTAAAAC
CGTCGATGGGCAAGTGATTGGTCGTCACGATGGCTTAATGTACCACACCTTAGGACAACG
CAAAGGTTTAGGTATTGGTGGTGTCAAAGGGGCGAGTGAAAATGCGTGGTATGTAGTGGA
AAAAGATCTGGTGAATAATGTGCTAATTGTCGCTCAAGGTCAGGATAATTCTGCGTTGCT
TTCAAGCGGCCTGATTGCAAGCCAACTTCACTGGGTAGATCGCCAACCGATCCGTGAAAA
ACTACGTTGCACAGTAAAAACACGCTACCGCCAAGCGGATATTTTATGTGAAATCCAACC
GCTTGATGACGAAACCATTCGAGTGATTTTTGATGAACCTCAAATCGCCGTTACCCCAGG
ACAGTCCGCCGTATTTTATCAAGGCGAAGTCTGTTTGGGCGGTGGGATTATTGAAGAGCA
GCTGAAGTAATATCTCCTAATAGTGATATTGTGGAAGATAGATTTATGGCATAAGAATGG
GGATAATAGACAAATTTGCTGCTAATATTTAGAAAAAATAAACATTAGTAACTAGTTTGT
CTACTGTGCCCATTTGTCTGCCATGCCTAAGAATGGGCAACTTAGGTTTAGTATCTTAGC
TTTTTAATGAGATTTGGAAATTAACTCATTTCATAGATAGAATCTTCTGCTCAATCCCTT
TCGCATCTAACCCTAAATCCGCATAGGATTCGGCTTGCGTAGCTTGTTGGATAAAGAAAT
CAGGAATGCCCAACATCAATAGCGGTTTGATTTTGCCGATATGTTGCAAGTATTCATTTA
CCGCACTGCCAGCCCCACCTTGAAGGGCATTTTCTTCAAGGGTGACTAATAATTCGTGGC
GGTCGACAAGCTCTGCAATTAAGGCTTCATCTAGCGGTTTTGCAAAACGCATATCAACGA
GGGTGTAATTATGGGCTTCTGCCACTTGTTTGGCTTCGTTTAATAATGCCCCGAAATTGA
GAATAGCGACCTTTTCCCCCTGTTTTAACACTTTGCCTTTGCCGATTTCAAGGGCTTGCA
TCGGTTGAAGCTCAACGCCTTGTGCATTGCCTCGCGGATAACGCACGGCAACAGGGCTGT
TCATTGTGTAAGCAGTGTAAAGCATTTGACGCATTTCATTTTCATCACTTGGACACATTA
TCGTCATATTTGGGACACAACGCATAAAACTTAAATCAAATGCGCCTTGATGGGTCTGCC
CGTCTGCTCCCACAATACCAGCACGGTCAATTGCAAAAATGACAGGCAAGTTTTGAATAG
CCACATCGTGAATAAGTTGGTCATAAGCACGTTGTAGGAAGCTAGAGTAAATCGCCACTA
CAGGCTTGTAACCTGCAATCGCAAGCCCTGCTCCAAAGGTCACGGCGTGCTGTTCGGCAA
TCGCCACATCAAAATATTGTTGTGGGAAGCGTTTAGAAAACTCAACCATTCCCGATCCTT
CACGCATTGCAGGGGTAATGCCGATAATCTTCGGATCACGCTCTGCCATTTCGCAAAGCC
AGTCGCCAAAAATGTTGGAATAGGTCGGTACGGATTTGGTTTGTGGTAACTTACCGCTTG
TGTGGTCAAATTTCGGCACACCGTGGAAACCGATAGGGTCTTGTTCCGCTGGAGTATAAC
CTTTGCCTTTTTTGGTTTTAATATGTAAGAACTGTGGCCCTGACATATTTCGCATATTTT
TCAGGGTAGAAATCAGTTCTTCAATATCGTGTCCGTCAATCGGGCCGATATAGTTAAAGC
CAAGGGTTTCAAACATTGTGCCAACAGGCGAAACAAAGCCCTTAACGTGTTCTTCTGTTT
TTCGCACAAACTCTTTGATCGACGGAATGCCTGAGAGCAGTTTTTTGCCCCCTTCACGTA
AAGTACCATAAAGCGAACCAGTGAAAAGGCGAGCTAAGTGATTATTTAATGCTCCCACAT
TTTCTGAGATGGACATTTCGTTGTCATTTAAGATAACCAACATATCGGTATGAATTGAAC
CTGCGTGGTTAATCGCTTCAAATGCCATACCTGCAGTGATTGCACCATCACCAATCACAC
AGACCGTTTTACGCCCTGCGTTCTCTTTTTCTGCGGCAACGGCAATGCCTAAACCAGCAC
TAATGGAGGTAGAAGAGTGTCCAACGCTCAATACATCAAAAGGACTTTCTTCACGCCAAG
GGAATGGGTGTAAGCCGTCTTTTTGACGAATAGTATGCATTTGGTCACGGCGACCCGTTA
AAATTTTATGTGGATAGGCTTGGTGTCCTACGTCCCAGATAAGTTGATCGAATGGGGTCT
GATAAACATAATGCAAGGCAACGGTCAATTCGACCACGCCTAATCCAGAGGCTAAGTGAC
CGCTTGTTTGACTGACGGACTCTAACAAATAGGCACGCAGTTCATCACAAAGAGGTTGAA
GTTTATCTTTTGGTAATAAACGCAAATCATCAGGTGAGTTGATTTGACTGAGCAATGGAT
AGGTCTTTTGCATAAGCTTATCTTTAATCGTTGGGTGGGCAACTGCCCATCAAAAAAATC
TATTATTAGGCTTTGAGTTCTTCAGTTAAGGTCGGTTGAATACTGTTTAAAATTTCTTTT
ACAACACGACCGCTACCTGCCACTACATTACCTGATTTTAAGTAATCTGTACCACCAACA
AAGTTGGTCACTAACGCACCTGATTCACGGGCAATTAAATCGCCTGCAGCACAATCCCAC
GGTTTTAATCCGATTTCAAAGTAACCATCAACACGACCAGCAGCCACATAAGCTAAATCT
AATGCTGCAGAACCAGTACGGCGGAAATCTGCTACGCCATTGTTCATCAAGGCTTCAATC
ATATTTAAGTGAGCAGTACGATGTTTTGCGACTTTAAACGGGAAACCTGTTGCTAACACT
GTGCCTTGTAAATCACGACGTTCATTACTAATGCGAAGGCGGAATTCATTTAATTTTGTA
CCTTCGCCACGCACAGCGGTAAATAATTCGTTACGAATAGGATCATATACAACACCCACC
TCAGTACGACCATTCACACGAATAGCAATCGACACCGCAAAATGTGGCAAGCGTTTAACA
AAGTTTGTTGTGCCATCTAATGGATCAATCACCCATTGTACATCGTTATTTGTGCCAGCT
AAAACGCCTGATTCTTCGCCAACAATAGCATGATCAGGATACGATTTACGGATCACTTCA
ATAATGGCTGCTTCTGCTGCTTTATCAATTTCGGTAACATAGTCATTTGCGCCTTTTTGA
GCAACTTGAGTGTCTTGAGGCGCTTGCTCATAGCCTTTAGCAATAATATTGCCTGCTTTT
CGTGCTGCACGAATAGCGATATTTAACATTGGGTTCATAATTCCACCAGATTTTAAAGAA
CGTAAGAGGATTAGGATTATAGAGAAAGTTAGGGAATAAAGGAATAGGGCGACGAGATCA
ATTTGTTTTAAATAAGATTTTATCTGGTGTTGTGTAGCAGCTGCACAACAGCTAATTTTA
AGAAAAGTTATGTAAGAGGGGATTTTCGCTTGTTTCCTCGTTAGATTGGTCAAAGGCAAG
GAAATAGAGATAGAAGGGGATAGTCCCTATCCCTACAATTTAAAACTGGCTTTCAACTAA
GATATTGACGTTTTTATCCGTACAGGAATAGAGCGTTGGCAAATTACTATTTTGCTTACG
ATAGGTAAATTGTAGCCCTAGGTGTTACTCCTAACCAATACCAATTGCGCTTCCATAGCG
TTAAATTTAAGCTATATACTTTGTCAGAACGAACTTTGTCTAAATTGATGATTCCACCGA
ACTCTGTTTTTCATGTAAATAAGCTTAAAAAGCTCTCCTATTGTAAAAATGTTTACAAGT
AAATGTACTGTGTTTTACAACAATTACAAATGTTTTCGTTTGCTTGATTTTGAGGCAATG
TAAAGTAGTTTGTTGTTTTTGCTGCGGGTAATGAATTCTATTTATAATTAAATATATTCG
TATTTTTCTGACAAATTTCTTGCCCCTAATCTACGAAAACTATAAAATTCTCCAATTAAA
GTGGGAAAAAGTGGTGTTTTGTGGAATTTTTTCCAAATTTCCGAATCTCTAAGGTTAAGT
GAGCAAAAAAATGTTTCGTGGAGCAACTTCAATCAGCATTGATAGCAAAGGGCGGATCGC
TATTCCGACCCGTTATCGTGCCGAGCTTTTGGAGAGTTACCACGGGTCATTTGTTTGTAC
CGTAGATATTCGCCAGCCTTGTTTATTACTGTATCCGTTGCACGAATGGGAAATTGTCGA
GCAAAAATTGCTCGCTCTGTCTAACTTCGATCCTGCACAGCGTCGTATTCAACGGGTTAT
GCAAGGTTTTGCGACAGAATGTGAAATGGATTCTGCTGGACGGATTTTACTTAGCCCGAC
TTTGCGTCAGCACGCTCAATTAGAACAGCAGATTATGTTGGTTGGGCAGTTAAATAAATT
TGAAATTTGGCAAGATCAACAATGGCAGAAACAGATTAGCGAAGATCTTGCAATTGGTAG
CTCAGAAGAAATGCTTCATTGTGAGGCATTAAAGAACCTTTCTTTATAACAATAACGGAT
AATCAAAATGAGTGACTCACCCAAACATATTACGGTGTTATTACACGAAGCAGTTGATGG
TTTAGCCATTAAACCCAACGGTATCTATGTCGATGGTACTTTTGGGCGTGGTGGGCATTC
ACGTCTTATTTTAAGCAAATTGGGTGAACAAGGCAGATTGATTGCGATTGATCGTGATCC
GCGTGCGATTGCAGAAGCAAATACGATCTCTGATCCCCGTTTTCAAATTGTTCACAGTGC
TTTTTCATCCATTCCTGATATTTGTGACGAACTTAATTTAGTCGGCAAAATTGACGGTAT
CTTGCTCGATCTTGGCGTATCTTCCCCACAACTTGATGAAGCAGAACGTGGTTTTAGTTT
TATGCGTGATGGACCATTAGATATGCGAATGGATACCACCAAAGGCTTGTCAGCAATGGA
GTGGTTAGCACAGGTGTCTGTTGATGATCTCGCTTGGGTGTTAAAAGAGTTTGGCGAAGA
GCGTTTTGCCAAACGCATTGCACAAGCGGTCGTTTCTTACAATAAATCTGCAACTGAAAA
AATTTCCCGTACTTTGCAACTGGCACAAATTATTGCAGATGCCGTGCCGTTTAAAGATAA
GCATAAACACCCAGCAACTCGCTCTTTTCAGGCAATCCGTATTTACATTAATAGTGAGTT
AGATGAATTAGAAAAGGCATTAAATTCAGCCCTAACTGTACTCGCACCTGAAGGGCGTTT
GTCTATTATCAGCTTCCATTCTCTAGAAGACAGAATGGTGAAGCAGTTTATGCGTAAGCA
GAGCAAAGGCGAGACGGTGCCGAAAGGTCTGCCGATTTTAGAAAGTGAGTTAAATAAGAA
TATTCCTTTAAAAACCGTCGGCAAAGCGATTATGCCAAGTGAAGCGGAGATTGAAGCCAA
TCCACGCTCACGCAGTGCGGTGTTAAGAGTTGCGGAGAAAAGATAATGTCGAGTGAACGC
TATCCTTTACGTCAAGTGATTTTAGACGATTTAACTAGCCATAATAAAGTGGCGTTATTG
CTACTTGTTGGGGTGGTGATTAGTGCTGTTGCAACGATTTGGATTACGCACCAAACACGT
TTATTAACAGCAGAGCAGGGAAAATTATTGCAAGTAAAACAGAAGCTTGAAAATCAGTAT
GTTCATTTGCAATTAGAAGAAAATTCAAAAAGTCAGAAGTTTTTAGTCGAAGCTGTTGCT
GAAAAATTTGGATTACAACCAGTTAAAAAAGAACAAGAAATCATTTTAGTGGAATAAAAA
TGAAAAAATCAGTGAAATATAACCCTAAAAATAAAAATACGATGGGAGATGAATTAAAAG
AGGTAGATATTTCACCCCAGCCTAGTTTTTTGCCTGCCCGATTTGGATTTGTTTATCTGT
TTATCGGTGTAATGGCCTGTGCCTTGATCGGTCAAAGTTTTTTCTTACAAGTCACTGATT
CAGAACGTTTAATCAAAGAAGCAAATGATCGCTCTTTACGGACAAAAGAGCTTCCTTTTA
CAAGGGGGAAAATTTTAGATAGAAATGGGCGAGTGCTTTCAATTAGTGTGCCGATGTATT
CAATTACGATTGATCCTAAAGAATATTTTGATACTAAACTTCGTCGTAATAAATCGTTAT
GGCGAGTTTTGGCTATGGAAATGGAGGCTTCAGCCAGTAAAATTGAAGCTAGTGTGAATC
GTTTTATTAAAGAAAAACCACAGAATAAAGAAAATAAATATGATCCTAGAGCGATTTTAA
ACAATAAAAATGAGGATTATTGGACATTACTCGCTCGTGCAACTGCATTAGATTACAACG
TATTAATTCAACGCATACGCAATAATCCAAATTCTATGTTTTTACATTTGGAAAATGAGT
ATGCTCAGCTTGAACGCCAAAAAATGCAAGAGTTAGCCAAAGCATTAGATATGAAATACA
GCGTAATGATGGATAAACTTTATGCTTCAGCAAATCAACGTTTTTTATATATTTCTCGTC
ACGAATCAGATGTGATAGGAGATTATGCTCGAGCATTAAAAATTGATGGGCTTGTATTAA
AAGCAGAAACTCGCCGTTTTTATCCTCTTGCAGAAGAAATTTCCCAATTAATCGGCTTTA
CCGATGTTGATGATAAACAAGGCTCGGAAGGAATAGAACGTAGCTTTGATAGCTTGTTGG
TTGGTAAAAACGGTAAACAGGTTATCCGTAAAGATGCTCGTGGTAATGTGATTGAACATA
TTCGCGATGAGAAAAAATATGATCCGCAAGATGTAATGTTGAGCATTGATGAAGAACTTC
AATCAATGGTTTATCGTGAAATTAAAAAAGCGGTGATTGAAAACAAGGCGGAATCGGGAA
CTGCTGTTTTAGTTGATGTTCAAACGGGGGAAGTGCTGGCAATGGCAAATGCACCATCCT
TTAACCCAAATAACAGAGCAGAGTTTAAATCAGAATTAGCACGTAACCGTGTGATTACAG
ATACCTTTGAACCTGGTTCAACAGTAAAACCACTTGTGGTTTTAACCGCATTGCAAAATA
GAGTGACTTATCCAAGTGAAGTCATTAGTACACGACCTTTTGTGGTTAATGGACATACAA
TTAAAGACGTAGCGCCAAGAGAGAGTTTGACACTTACAGGGATCTTACAAAAATCCAGTA
ACATCGGTGTAAGCCGTTTAGCGTTAAGAATGCCATCAACCGCATTAGTCGAAACTTATA
GCAAGGTCGGTTTTGGTAAAGATACAGGCTTAGGGCTTGGTGAACAACGTGGTACAAACG
GCGATCGTAAACGTTGGGCGGACATTGAACGTGCGACAATGGCGTATGGTTATGGTTTAA
ATGTCACGCCATTACAATTAGCCCGAGCTTATGCAACATTAGGCAGTTTTGGGATTTATC
GTCCGCTTTCGATTACAAAAGTGGATCCTCCAGTAATTGGTGAGCGTGTGTTGCCAGAAA
AAATCACCAAAGATGTTGTACATATGATGGAAAGTGTTGCAGCTAAAGGCGAAGGCGGAG
CAAGAGCAGCTGTTGATGGATACCGTGTCGCAATTAAAACGGGTACTGCTCGCAAATTAG
AAAAAGGTCAATATGTTAAAAAATATATTGCTTATACTGCAGGGATTGCCCCAGCAAGCG
ATCCAAGATTTGCTTTAGTGGTCTTAATTAATGAACCAAAAGAGGGAGCTTACTATGGCG
GTGCGGTATCTGCCCCACTGTTCTCAAGTATTATGGGACATACTTTAAAAGCAAGAAACA
TTAAACCAGATAATCTTACTGAAGATACAAAAAGTGCAGTGAGAGAGATGAAAACAAATT
CGACAAACTAAGAGGCAATAATGAACCCTTTACTTTCCTTTTTCCCTGAACTTAACCATT
GGGGCGAATTAAAAGAATTAAACAAAATGATCTTGGACAGCCGTCAGGTTGAAAAAGGCG
ATCTATTTGTTGCCTTAAGAGGACATCAAGTCGATGGTCGTCAATTTATTGACAAAGCGA
TTGAACAAGGTGCTGCTTTAGTTTTAGCTGAAGCAGACGATGACGTTCAAGCGGTGAGAT
TTGCAGAAAAATTTGCAAATTCGACCGCTTGTGTACTGGAAGTACCAAATTTACCGAAAC
AACTTTCGGCGATAGCAGGTGCCTTCTATGGCAATCCATCAGAAAAATTAACCCTTGTTG
GCATTACAGGCACTAACGGCAAAACCACTACGGCACAGCTTTTTGCGCAATGGCGAAACT
TGCTTGGCGGTAAATCTGCGGTGATGGGTACTATTGGCAACGGACTATATGGGCAAGTGC
AAGAAGCGGTAAATACCACAGGTTCTGCCGTTGAAATTCAACACAATCTGGCGAACTTTG
TCGAATTAGGGGCGGATTTCTGTGCAATGGAAGTCTCTTCTCACGGGCTGGCTCAATATC
GTGCCGAAGCACTAGACTTTGACTTGGCGATTTTCACCAACTTAAGCCGTGATCATCTTG
ATTATCACAACACAATGGAAGAGTACGCCCAAGCGAAGTTCCGCTTATTTGGCGAGCTTT
CATCAAAACAACAAGTGATCAATGCTGATGACGAAATCGGGCGTGAATGGTTGGCAAAAT
TGCCTGAAGCTGTCGCCGTCAGCACCGATAGCCAGTTCCAACCACAACAAGCCCGTTGGA
TTAAAGCGAAAGCGGTGCAATTTACCCTACAAGGTGCAACTATTGAATTTGAAAGTAGCT
GGGGCAACGGTGAACTAGAAAGCTGTTTAATCGGGGCGTTTAATGTCAGCAACTTATTAA
CCGCTTTCGCTGGTTTATTGGCGTTGGGCTACGATTTGCAAAAATTAGTCGAAACCGCAC
CGCTGTTAAACGGTGTATGTGGACGTATGGAGTGTTTAATCAGCGAAGAAAATGCGGAAG
AAAGTCCGATGGTGATTGTTGATTATGCTCATACTCCTGATGCCTTAGAAAAAGCCTTAG
ATGCTGCTCGTTTGCATTGTGAAGGCGAACTATGGTGTGTGTTTGGTTGCGGTGGTGATC
GTGATACAGGCAAACGCCCATTAATGGCACGCATTGCCGAACAGTTGGCGGACAGAGTGA
TTGTAACTGATGACAACCCACGCACCGAAGATCCTGATGTGATTTTTAACGATATTATGA
AAGGTTTCCGCAAGCCAAAAGCGGTGCAGTCTATGCATATCCGTCAATATGCGATTGAAC
AAGCGATTGCCCAAGCCGAACCAAAAGATGTGATTTTGATTGCTGGTAAAGGACACGAAG
ATTATCAAATTATTGGCACGAAGAAATATCACTTTTCGGATCAAGAGTGGGCGAGGAAGT
TTTTGGGGTAGTTGGAATTTAATCTATTGCACAAAATAATTTGTAGGGGCAAATTACATT
TGCCCCAAAAGCAATCATAAGGAAGAGGGGCTAATGTAATTAGCCCCTACAAAAGTAGAT
TTTAAATAGTCAAAATAATTTATAAGTAAATAAAGATGATAAAACAAACCACCCAACAAC
TCGCTCAAACCCTAAAGGGTAAACTACTCGGTAGTGGCGAGATAAGCGTTGAAAACATTA
GCACCGACACTCGACAGCCAGTGCAAAACGGCTTATTTTTTGCCTTAAAAGGCGAAAAAT
TTGATGCTCACGATTATGTAGAAAAAGCGATCGAACAAGGCTGTGTGGCGTTAGTCGTTG
AGCGTGAATTGGCGGTGAATGTACCGCAAATTATTGTGGAAGATACTCGCTTGGCATTAG
GGCAGTTAGCAAAATGGCTGAAAGCGGAAATTAACCCAAAAACTGTGGCAATGACGGGCT
CTTCAGGCAAAACCACCGTCAAAGAGATGACTGCAAAAATTTTGCAAAAAGTGACCGCTT
GTGAAGATCAGGTGCTTTATACCTTTGGTAATTTAAACAATGACTTAGGTGTGCCATTGA
CCCTATTGCGTTTAACCCCTGAGCATAAATTTGCCGTGGTGGAACTGGGGGCGAACCACA
TCGGCGAAATTGCTTATACCACCGAAATTGCACAACCTGATGCTTGTTTAGTGAATAACG
TGGCATCTGCTCATCTTGAAGGATTTGGCTCGTTGGCAGGTGTGGCTCAAGCTAAAGGTG
AAATTTATCGTGGCTTGAAAGCTGGTGGTAAGGCGATTGTGAATTTAGCTCATTACTATC
CAGAATGGCAGAAAGAGATTGGCGATCACGAGTTACAGTCGTTCTGCTACACAGGCGAAG
ATAAAGACAGCTATGCAGATTTTTGGGCGGAAAATGTTGAGTTACACCTCAATGGTTCAC
GCTTTACCTTACATACGCCACAAGGCGAAATTGAGATCAACTTGCCTTATTTAGGCGCAC
ATAATGTGAGTAATGCGTTAGCGGCAACAGCACTCGCAATGGCAGTCGGGGCGGATTTAA
CTGCGGTTAAAGCTGGATTGGAACAGCGTTCAGCGGTTAAAGGGCGTTTGTATCCGATTG
AAATTAAAGAGAATGTACTGTTTATTGATGACAGTTATAATGCGAACGTGGACTCAATGA
AATCTGCGGTGTCTGTGTTAAAACAGTATCCAGCTTTCCGCATTTTTGTGGTGGGCGATA
TGGCGGAACTTGGCAAAGACAGCCCAGCTTGCCACCAAGAAGTCGCTGATTTCGTTAAAC
AGGCGAAGCTCGATTTAGTGGTCAGCTTCGGCAAAGAGAGTGAGGTGATTAGCGGTAATT
CAGCTCACCACTTTAATGATAAAACAGCAATGGCGGCGTTTTTGCTCCCGAACATTTTGC
AAAAAATCGAACAAGATCAACCGCTTGTATTATTAGCAAAAGGATCTCGTAGCCAAAAAA
TGGAAGAAGTAATTGCTTCCTTATGTCGTTCTTTTGATGTTTCTTTTTAAGGATTAGCTT
ATGTTAGTTTGGCTTGCTGAATATCTGGTGCAATACAACACCGTGTTTAACGTGGTGTCG
TACATTACTTTCCGTTCTATTATGGCGTTATTGACAGCGTTAATTATCGGCTTGTGGATT
GGACCAACGGTCATTCGCCGTTTACAAATTCTCAAATTCGGACAGGAAGTTCGCCACGAT
GGTCCTGAAAGCCACTACAAAAAACGGGGTACACCAACGATGGGCGGTATTATGATTTTA
TTAGCTATCGGTGTGAGTACGTTGTTATGGGCGGATCTGCGTAACCCCTATGTCTGGTTT
GTGCTATTTATCCTATTTGGTTATGGGGTTGTCGGTTTTGTAGATGATTATTGGAAAATA
GCCCGTAAAAATACCGATGGCTTGATTGCTCGTTGGAAATATTTTTGGCTATCGGTGATT
GCCTTAGTATCTGCTTTTGGTATGTATGCGATTGGTAAAGATACCGCTGCTACCCAGTTA
GTTGTTCCTTTCTTTAAAGATGTGATGCCACAGCTTGGCTTATTCTATATTGTTCTCACC
TATTTTGTGATTGTCGGAACCAGTAATGCAGTGAATTTAACCGACGGCTTAGATGGCTTG
GCAATTGTGCCGATCATTATGGTCGCAGGGGCATTTGCATTAATTGCGTGGGCAACGGGG
AACTATAATTTTGCACAATATCTGCACATTCCTTATATCAAATATAGCAGTGAATTAGTG
ATTTTATGTACGGCAATTGCAGGGGCAGGTTTAGGTTTCTTATGGTTTAACACTTACCCA
GCACAAGTCTTTATGGGGGATGTCGGTTCATTGTCACTTGGCGGTGCATTGGGGGTGATT
GCCGTATTAGTTCGCCAAGAATTATTACTAGTGGTGATGGGCGGTGTCTTTGTGGTTGAA
GCCTTATCGGTGATTTTACAAGTTGGATCGTACAAACTTCGCCAAAAACGTATTTTCCGT
ATGGCACCGATCCACCACCACTTTGAACTTAAAGGCTGGCCGGAACCACGTGTTATCGTG
CGTTTTTGGATTATCACCTTAATGTTGGTGTTAATTGGATTGGTGACGTTGAAATTACGT
TAATTAATGTAGGGACACACTGCGTGTGTCCGTTACAGTTTTACCAACCGAGCAATAATG
AAAATAAAGCGGACACACGCAGTGTGTCCCTACATCTCAAAATACCGTTTCTAGAGAACA
ACAAAATGCAAAATCAATATCAAGGCAAAACCATCACGATTATCGGCTTAGGCACAACAG
GCTTATCTTGTGTCGAATTTTTTGCGGACAAACAGGCTCAAGTGCGAGTGATTGATACCC
GTGCAAATCCTGCTGGGGTAGATAAATTATCGAAGGATATTCCACTGCATACAGGCAGTT
TAAACCTTGAGTGGTTATTAAGTTCTGATTTAATTGTGATTAGCCCAGGACTTGCCTTAG
CAACGCCAGAAATTCAGCAAGCTATTCAAGCTGGTGTAGAAGTGGTTGGCGATATCGAGT
TGTTCTGCCGTGAAGCAAAAGCACCGATTATTGCGATTACAGGGGCAAATGGTAAAAGTA
CGGTAACGACTTTGACAACAGAAATGGCAAAACAAGCGGGCATAAAAGTCGGTATGGGCG
GTAATATCGGCGTGCCAGCCTTGAGTTTATTGAAAAGCAATTACGAACTCTATGTGTTGG
AATTATCAAGCTTCCAGCTGGAAACGACCTATTCTTTAAAAGCGAAAGCGGCAACCATTT
TAAATATCAGTGAAGATCATATGGATCGTTACAATAACTCCGTTGAAGAATATCGTGCAG
CAAAATTGCGTATCTATCAAAATGCGGAAAATATTATTGTAAATGGCGAAGATCCACAAA
CTTTCCCAGAGCAAGCGATCAGATCTTTGAAAAAATTTGCAGAAAAAGATGCAGAATATA
CCGCTTGTAATGGTGAACTCTATTCTGGCGATGAAGCAGTTATTGCGATTAATGAGCTGA
AAATCACGGGTCGTCACAATGTGATGAATGCCTTGGCTTCAATGGCATTGGCGGAAGCGG
CTGGTGTTGCTCGTTCAGGGATTGTGAAAGCCCTACAAAGCTATTCAGGATTAGATCACC
GTTTCCAGCTAGTACCGACGAATGATGGCGTACGCTGGATTAACGACTCAAAAGCCACGA
ATGTCGGCAGTACTGTGGCTGCATTAAATGGTTTACAAGTCGAAGGAACGCTTTATCTGT
TGTTGGGTGGCGATGGGAAAGATGCTGATTTTTCTGAGTTAAAACCTTTTATTAATCAGC
CAAATACAGTCTGTTACTGCTTTGGAAAAGATGGGGCGGAACTTGCCGCTTTAACTCAAA
ATAGCGTTTTAGTGGAAACAATGACACAAGCTGTCGCACAAGTTCGTTTACTATTAAAAT
CAGGCGATATGGTGCTACTTTCACCAGCCTGTGCCAGTTTAGATCAGTTTAAAAATTTTG
AAGAGCGTGGCAGACAGTTTGTGGCGTTGGCTCAAGGGGTTATCTAATGCTAGAAAAAAT
TCGGATTGAGTGGGATAAGTGGACAAGATTAACGCCTGTTAATGCACTCTATGATCGAAC
ATTGGTGTGGTTATTTCTCGCATTGCTGATCATTGGATTTGTTATGGTGACTTCAGCCTC
TATTCCTGTGAGTAGTCGGCTACACGAAGACCCCTTCTATTTTGCGGTGCGAGATGGTTT
TTATGTTATCGCATCTATTTGTGCTTGTACTTTCTTTGTTCAAATTCCAAGTAAACATTG
GGAAAAGTATAATGGTTGGTTATTTATTTCAGCCCTACTTTTGCTTGCAATTACATTGTT
TGTTGGAAAAACAGTAAATGGGGCAACACGCTGGATCCCTATCGGTCCTATTAATTTCCA
GCCTGCAGAATTAGCAAAATTTGCGGTGATTTGTTACTTTGCGAGCTTCTATGTAAGAAA
ATTTGATGAAATGCGACAAAAAAGCATTAGTTTCATTCGCCCTATGGTAATCCTGATTTT
ATTTAGCTGCTTGTTGCTGGCTCAACCTGATTTGGGAAGTATAGCGGTGCTTTTTGTGCT
GACATTTGCAATGCTTTTTATTATGGGGGCGAAAGTTTTACAGTTTATTTTTCTTGGTAT
CGCAGGCGTTGTAGTCTTTGCTCTATTGGTTTTAACATCAGAATATCGTTTAAAACGTAT
AACCTCTTTTATGGATCCTTTTGCTGATGCTTATGGTGATGGCTTCCAACTATCTAACTC
ACAAATGGCGTTTGGGCAAGGCGAGATTTGGGGGCGAGGATTGGGTAATTCTGTGCAAAA
ATTAGAATATTTACCTGAGGCACATACCGATTTTGTGATGGCAGTCATTGCAGAAGAATT
TGGATTAGTTGGAATTGTTATCGTTGTGCTATTATTACTCACCTTAACTTTCAGAGCTTT
AAAAGTCAGTCGTGAAGCGTTAATACTAGAAGAACGATTTAAAGGTTTCTTTGCTTTTGG
TATTGCCATTTGGATTTTTATTCAAGGCTTTGTAAACCTTGGTGTTGCTTCGGGGTTACT
GCCGACCAAAGGCTTAACTTTCCCATTGGTGAGCTATGGTGGTTCAAGTTTAGTGATTAT
GGCGATTGCAATTGCGGTATTAATTCGGATTGATTACGAAAACCGCTTAGATCGAATTGG
GCACGCACATTTAAGTGATGATTAGTGTTGGAAAATAATATGGCAAAAAAATTATTGGTT
ATGGCTGGCGGAACTGGTGGGCACGTTTTTCCTGCGATTGCGGTAGCAAGAGAATTACAA
CAACAAGGTTGGGATATCCGCTGGCTAGGAACAAAAGATCGAATGGAAGCGGATCTTGTG
CCAAAGCACGGTATTCCGATTGAGTTTATTCAAATTTCAGGATTAAAGGGCAAGGGGATT
AAAGCGTTACTTACTGCCCCTTTTGCGATCTTAAGAGCAGTGCTTCAAGCGAAAAAAATT
ATTAAAGCGTATAAGCCTGATGCAGTACTTGGAATGGGCGGTTATGTGTCTGGACCAGGC
GGTATTGCGGCAAAATTATGTGGTGTGCCTGTGATTTTGCACGAACAAAATGCGGTGGCA
GGTTTAACAAATGTATGGCTTTCTAAAATTGCTCGCCGTACTTTACAAGCCTTTCCAACA
GCTTTTCCAAATGCGGAAGTGGTGGGAAATCCCGTTCGCCAAGATCTATTTGAAATTGCA
CCGCCTGAACAACGTTTTGCCGAAAAAGGCTATCCAATCAATATTTTAGTGATGGGCGGT
AGTCAGGGGGCATTGGTGATCAATAAAACTGTGCCAGAAGTAGCAAAAGTCTTAGGGCAA
AACGTATTTATTAGTCATCAAGTCGGTAAAGGCAAATTAGCTGGTGTGGAAGAAGTTTAT
CAAGCCACAGGCAATGGCACGGCAAGCGAATTTATTGACGATATGAAAGCCGCTTATGAA
TGGGCGGATTTGGTGATTTGCCGTTCTGGTGCTTTAACTGTATGTGAAATTGCTGCGGCA
GGATTACCTGCGATTTTTGTGCCGTTTCAACATAAAGATCGCCAACAATTTTTAAATGCA
GAATACCTTGCACAAGCAGGTGCTGCAATGATTATTGAACAGCAGGATTTTACCCCTGAC
AGTTTATTAAAAGCATTAGAGCCGTTAATTACCGACCGTCAAAAACTGACGGAAATGGCT
GTAAAAGCAAGAGCGAAAGCCACACCATTAGCCGCAAAACGAGTGGCAGAAGTGATTGTG
GAAAATAGTTTGTAATCAGAAATGAGCCTTGTAGGGACACACTGCGTGTGTCCACTCTAA
AAATTATCCACGGACACACGCAGTGTGTCCCTACGAATACGAAGGAAAAATGTAATAATG
AAAAATTTCCAAGATAAAGTAAAAAAATTAGTCCCTGAAATGCGCCGTGTGAATCAAATC
CACTTTATTGGGATCGGTGGCGCAGGTATGTCTGGGATTGCTGAAGTGTTATTAAATGAA
GGTTACCAAATTTCAGGCTCGGATATTGCGGACGGTGCAGTCACGCAACGCTTAGCAAAA
GCAGGAGCAAAAGTTTTTATCGGGCATCAAGCAGAAAATATTGAAGGGGCAAGTGTTGTT
GTCGCTTCCAGCGCAATTAATGAAAGCAATCCCGAAGTAGCGGCAGCAAAAGAAGCGCGT
ATTCCAGTGATTCAACGAGCGCAGATGTTAGCGGAAATTATGCGTTTCCGTCACGGTATT
GCGATTGCAGGGACTCACGGTAAAACTACCACAACCGCAATGATTTCAATGATTTATACG
GAAGCAGGGTTAGATCCTACTTTTGTAAATGGTGGTTTAGTAAAATCAGCGGGTAAAAAT
GCTCATTTAGGGGCAAGCCGTTACTTAATTGCAGAAGCCGATGAAAGTGATGCGTCATTT
TTACATTTACAGCCGATGGTTTCCGTTGTGACCAACATTGAACCAGATCATATGGATACT
TACGGTGGCGATTTCGAGAAAATGAAAGAAACCTATGTACGTTTCTTACGCAACTTACCA
TTCTACGGTTTAGCAGTGATGTGTGCCGATGATGAAACGGTGATGGAAATTGCCCCGAAA
GTCGGTCGCCAAGTGATTAGCTATGGTTTTAGTGAAAAAGCTGATTACCGTATTGAAGAT
TATCAACAAACAGGCTTCCAAGGGCATTACACGGTGGTTTGTCCAACAGGTGAGCGTATT
GAGGTCTTATTAAACGTACCGGGTAGACACAATGCACTGAATGCAACGGCTGCATTAGCG
GTTGCGAAAGAAGAAGGCATTGCGAATGAAGCGATTTTAGCTGCTCTTGCGGATTTCCAA
GGTGCAGGTCGCCGTTTTGACCAACTTGGCTCATTTATTCGTCCAAATGGTAAGGTAATG
TTAGTTGATGACTATGGTCATCACCCAACGGAAGTGGATGTGACGATTAAAGCTGCTCGT
CAAGGTTGGGAAAATAAACGTGTAGTGATGGTTTTCCAACCGCACCGTTATTCTCGTACC
CGTGATTTATTTGATGACTTCGTACAAGTGCTATCGCAAGTTGATGCGTTGATTATGCTC
AATGTGTATGCGGCAGGCGAAGCTCCGATTGTTGGTGCGGAGAGTAAAGATCTCTGCCGT
TCAATCCGTAATCTTGGCAAAGTGGATCCGATTTTAGTGTCAGATACTTCACAACTTGGC
GAAGTGTTAGATCAAATTATTCAAGATGGTGATTTAATTTTGGCACAAGGTGCGGGCAAC
GTGAGCAAGCTTTCGCGTGATTTAGCGGAAAGTTGGAAGGCATAAAGAAGCTTTAAAACC
AAGCGGTAAGATTTCGAGAAATTTTCGCTATTGTGTAATTGTACAAAATAATGTGTAGGG
GCAAATCACATTTGCCCCAAATAATCATAGTAACATCAGGGTGAATGTAATTCGCCTCTA
CGGTAAATCCGAAAATTTGCAATAATTTCAATGAATTAACTGTAGGAGCACACTGTGTGT
GTGTCCGTTGTTAAAATGGGATATGGTTTATTTTGCGGACACACGCAGTGTGTCCCTACA
ATTCCCCATAATAATGTAAAATTCTTGCAATAAATAACCGCTTGTAAAACATAGATAAGG
TAAAAAATAATGAGCTTAAAAAACGAAAAAATTGCGGTGTTATTTGGTGGCGTTTCAGCA
GAACGTGAAGTTTCTCTCAATTCAGGTAAATCGGTATTTGAAGCCTTACAGAGTTTAGGC
TATAACGTTGAAGCGATTGATACAAAAGAATTTCCGATTGAAAAATTAAAAGAACAAGGC
ATTCAGCGTGTGTTTAATATTCTTCACGGTGGTATCGGTGAAAATGGTGTGCTTCAAGGG
GCGTTAGAGCAACTAGGTATTCCCTATACAGGCTGTGGCGTGATGGCTTCTGCGATTACC
TTAGATAAGTTCCGCACCAAGCTATTGTGGAATGCAGTGGGCTTACCAACAGCGGCAATG
GAAGTGGTACGCCGTGGGCAAGCGGTCAATTCCGATGAAATTATTGCAAAATTAGGTTTA
CCATTATTTGTGAAACCTGCGAGCGAAGGCTCAAGCGTTGGCGTAAGTAAAGTGAAAACT
GCAGAACAGTTATTACCTGCAATCGAAGAAGCATTAAAATATGATTCAATTGTGTTGGTG
GAAGAAAATTTAGCAGGGGCGGAATACTCTGTACCAGTACTTGATGGTGAAGTGTTGTCT
GCGGTACAAATTATTCCAGACGGCGAGTTTTATGACTACCACGCAAAATATATTTCGGAT
AATACCCAGTATGTTGTTCCAGCGTTAAATGCTGATCGCCAAGCAGAAGTCGCTAAGTTA
GTGAAACAGGCTTATGATGTAGTGGGTTGTCGTGGTTGGAGCCGAATTGATGTAATGGAA
GATGGCGAAGGAAACTTCCGTTTAGTTGAAGTGAATACTTGCCCAGGTATGACCAGTCAT
AGTATTTTCCCAAAATCAGCGGCGACTGTAGGTTATAGTTTCGAGCGTTTAGTTGAACGT
GTATTGGAGTTAAGTGCGTAATGGTTGCAGTAATGCGTAAGAAGCCGACTTCGGTGATTC
GTACACAAGCAAGTAAACCGAAATATCCGATTAATTGGTTTGTTTTTGTTAAGCCTATCG
TTGTGTTATTATGTTTCGGTATGGCTTATGCAATCTATACCAATTGGTCTAGTTTGCTTG
CATCACTGGATAGAACTCCAATTCGTTCTTATGCATTAACGCATAAAACACAATTTACGA
CGAATAATGATATTCGCGAAGTTTTAGCTAAAGCCCCCTTGTTAAAAGGCTATTTTGAAC
AGGATATTCAAGAGATTAAAGAAAAGTTTCTAACAATTTCTTGGATTCGTGATGTTTCTG
TAAGAAAAGTTTATCCCGATAAATTAAGTATTACGTTACTTGAACATCGCCCAGCAGCAG
TATGGAATAATAATCAATATGTGTCTGTTCAAGGAAAAGTTTTTAGTTTACCGAAAGATC
GGTTTGATAACACTGGCTTACCTATTTTATACGGACCAGACGCAGAAAGTAAGGTTGTGC
TTGAAGCGTGGGATAAAATAAAAGCAGATTTAAAATCACGCAATTTAGGATTACATTCCA
TTGCAATGGATAGTCGAGGAGCTTGGTCAATTCGACTTGATAATGGCGTTGAACTAAAAT
TAGGGCGAGGGGAATGGCTATCAAAAATCGATCGTTTTGTGACTATTTTTCCTGAAATTG
ACATCCCTGAGGGAAAACGTTTATCCTATGTCGATTTACGTTATGAACACGGAGCATCCG
TCGGATTTAGTAATCAATAATTTATAATACCGCAAACATAATATGACAAAAGTAGCAGAA
TCTAGAATTAGAGTTGGTTTAGAAATTGGAACACACAAAATAGTTGCTGTGGTGGGTGAA
GTATTGCCTGATGGTGTGATTAATGTGATTGGTTCCGGAATTAGTCAATCTAAAGGCGTT
CAAGGAGGAGGCATTGTTGATTTAGATGCTGTAACAAGTGCTATTCAACGTGCGATTGAA
GAAGCTGAATCGATTTCTGGATATGATATTGTATGTGTTACTCTTGCCCTTTCAGGATCT
CACATTACAGCTTTTAATGAAAGTGGAACTGTGCCGTTGTCTGGTAGTGTAAGAAATGAA
GATTTGGATAATGCTATTCATATTGCTCGTTCTATTAAATTACCCGATGAGCTGGAAACA
TTACACATTATTCCTCAGGAATATAGAGTAGATAGATTACCTGCTACTAAAAATCCCATT
GGTTTATCTGGTATGCGTTTGCAGGCTCAAGCTCATTTAATTGCTTGCCATAACGATTGG
CTACGTAATTTAAAAAATGCAGTGGAGAGAAGTAAATTAAAAATTGATCAAATCGTTTTT
TCGGGGCTTGCTTCAAGTTATTCTGTGTTAACAGAAGATGAAAAAGAACTTGGGGTTTGT
TTAATTGATATTGGCGGTGGCACTATGGATGTTCTTGTTTATACAGATGGTGCTTTGCGT
TTTAGTAAAGTTATTCCTTTTGGTGGGAATAATGTAACGGACTATATTGCTCATGTTTTC
ACAACCTCTCGCCAAGATGCAGAAAATATTAAAGTACAGTATGGACGTGCTATTGCACCC
CCAACTCATTTCCCTGAGAAAAAAATTGAGGTAGCAGGCTTGGGTGGACGAATGCCAAGA
ACTTTTACAAAAAGCCAATTATCTAATGTTACATCTCAATGTTACCACGATTTACTGAGC
GTAATTAATCAGGAATTATCCCAATTACGCAATGAACTATATCAAAAAGGCATAAAACAA
GAATTAATTGCAGGAATTGTGCTTACAGGTGGTGGCTCTCAAATAGAAGATATTGTAGAA
TGTGCAAAATCTGTCTTTGGATCACAAGTTCGGGTTGGTAACCCATTGAATATTACAGGA
TTAACGGATTATGTAAGCAAACCGTCTTATGCAACCGTATTAGGATTGCTACAGTATAGT
CATTATAATGACGTTGATAGTAGCCAAAGTGGAGAAATTAGTCATAAGGTGGGCGGCATT
ATTGATACATTAGGACATAGTGCTAAAAAAGCGTATAATTGGATAAAATCAAGTTTTTAA
TAGGCATTAATAACAATATTAAGCCGTGAGGGAGAATCACAAATGTTTGAACCTATTTAT
GAAGCAACGCAAGATGCGGTTATCAAAGTTATCGGTGTCGGTGGCGGTGGTGGTAACGCA
CTAAATCATATGGTTAGTAACCAATCTGATGTTGGTAGTGTTGAATTCTTTTCGGTTAAT
ACGGATGCACAAGTATTACGTAGTAGTGCCGTTCGCAATACGATTCAAATAGGTGCAAGT
GTAACAAAAGGCTTAGGGGCAGGAGCAGATCCAAACATTGGTCATCAAGCAGCTGAAGAA
GATAGAGAAGCATTAACGAATATGCTTACAGGTGCTGATATGGTCTTCATTGCTGTTGGT
ATGGGCGGTGGCACAGGTACTGGTGCAGCTCCTGTAATTGCTGAAATTGCTAAAAGCCAA
GGAGCATTAACAGTTGGTATTGTTACTAAACCTTTCTCTTTTGAAGGTAGAAAACGTTCT
AACTATGCGGAACAAGGGATCCGTGAACTTGCAAAACATGTGGATTCACTCATCATTATC
CAAAATGATAAATTACTAAAAGTATTACCTAAAAGTGTAAAATTTAATGAAGCCTTTGGC
GTTGCAAATGACGTCTTACGCAATGCGGTATTAGGTATTACGGATATGATTACTTCCGAA
GGTCTTGTGAACGTTGACTTTGCAGACGTGAAAAAAGTGATGTCGGAAATGGGTAGAGCA
ATGATGGGAACAGGCATTGCAGAGGGTGAAAACCGTGCAGAAAATGCAGCAAAAGAAGCT
GTAGCAAGCCCGTTATTGGAAGATGTTGATTTATCAGGTGCTAAAGGCATTCTTGTGAAT
ATTTCTTCTGGCTATGATATTGAACTTGCAGAGGTCAATACCATTATGGAATATGTTACT
AGCTTTGCAGATCCTGATGCAGCTATTATTTTTGGTTCTGCTTTCTATCCAGAAATGGAA
GGTAAGATTCGTGTAACTTTAGTTGCAACAGGTATTGGTCAGCCAGATGAAATGCCAAAA
ATTCCATCAATTCAGGCGGTACCGCAATTCCAACAACCTCAACAGAATATAAATACAGGA
TTTCAAAGAACTCAACCTGATTTTATGAATAATATGAGTGGTTATTCTCAACAAACACAA
TATACTCAACAGCAGCAAGTTCAGAAACCACAACAAGTAGATACAGCTCAAATGTTTTCC
CCAAGCTCAATCCCTGGGTTTATGAGAAATGGCCAATAACCATTTCGGGAAATAAGGAAA
CGATATGATTAAACAAAGAACCCTTAAACAAGCAGCAAAAGTAACAGGTATTGGCTTGCA
CAGTGGCAAGAAAGTAACCTTAACGTTGCGTCCAGCACCTGCAAATACAGGGATTATTTA
CGCAAGAACAGATCTTAAGCCTGTCGTTTATTTCCTGGCAAGTGCTGAATCTATCCGTGA
TACACAACTTTGTACTTGTATGATCAATGATGAAGGTGTGCGTATTTCAACAGTAGAACA
CTTAAACGCAGCAATGTCTGCGTTAGGTTTAGATAACCTAATTGTAGAAGTTGATGCAGC
CGAAATTCCAATTATGGACGGTAGCTCAAGTCCTTTTATCTATCTCTTATTGGATGCAGG
TATTGAAGAACAAGACGCGCCGAAAAAATTTATTCGTATTAAAGAAAGTGTACGAGTAGA
AGAAGGGGATAAGTGGGCTGAATTTAAACCTTATAGTCACGGTTTGAAATTAGACTTTAC
CATTGACTTTACACACCCAATGATTACCAAAGAAGTGCGTAACTACAAAATGGAATTTTC
AGCACAACATTTTATTCAACAATTAAGCCGTGCTAGAACCTTTACCTTTATGAAAGATGT
TGAATATCTTCAATCCATTGGTCTTGCATTAGGCGGTAGTTTAGATAATGCTATTGTTTT
AGATGAATACCGCATTTTGAATGAGGAAGGGCTACGTTTTAAAGATGAACTAGTTCGTCA
TAAAATGTTAGATGCTGTCGGTGATTTATTTATGTGTGGCTACAATATTTTAGGTGATTT
CAAAGCCTATAAATCAGGTCACGGCTTAAATAATAAATTATTACGAGCTGTACTAGCGAA
TGAAAATGCTTGGGAATTTGTAACCTTTGATGATAAAGCAGAGGTTCCGCAAGGTTATCA
AGTGACAGAACAGGTGTTTATTTAATAGTTATTATCATTTCTCGGAGATTTTTATTAAAT
TTTTAAGGTGTTTTTTCTTAAAATTCTAATTTTTAAAAATTTTTGCAGAAAAATTGCCGC
TTGCTATTCCCTTATTCTACATTTTCGGCTAATCTCGCAGACTTCATTTACCTTGGTAAA
TGAAGTCTTTTTTTATTTGTCTTACAGGAAATTTTATGAGTAACCAATCTTTATCTTCAA
AAATCCTTGGCGGTAATTTAGTATTACGCATTGCCGTAGGTTTAGTGCTAGGTATCTGCT
TAGCATTAGTTAGCCCAGATGCAGCCAAAAGCGTTGGGGTTCTCGGACAATTCTTTGTAA
AATCACTACGTGCAATTGCACCGATTTTAGTTTTTGTTCTTGTAATGGCTTCAATTGCTA
ACAAAGAAGTTGGCAGCGATAGCCGCTTAAAATCTATTTTGGTGATGTATGGCTTAGGTA
CCTTTGTTGCAGCAGTAACAGCGGTTACTTTAAGCTATTTATTCCCAACGACCCTTGAAT
TGGTCACAAGCCCAGATGGACTTGCACCACCGCAAGGCATTGGTGAAGTATTGAAAACCG
TTATTTTCAACCTAGTAGATAACCCACTTGGTGCAATTACTAACGGTAATTTCATCGGTA
TTCTTGCGTGGTCTATCGGCTTAGGTATCGCATTACGTCACGCTGCACCAAGCACCAAAG
TTTTATTAAATGACTTCTCTGATGCGGTATCTTTCGTGGTAAAAGTGGTTATTGCATTTG
CACCAATCGGGGTATTCGGCTTAGTGGCAGAAACAATGGCAACTAACGGTGCTGATGCCT
TTATCGGCTATGCTCGTCTATTAGCAGTATTATTAGGTGCAATGGCGATTGTGGCATTCA
TTCTTAACCCGTTACTAGTGTTCTGGAAAATCCGCCGCAACCCATACCCACTCACCATCA
CCTGTTTACGCGAAAGTGGTGTGACAGCATTCTTTACTCGTAGCTCAGCGGCAAATATCC
CTGTAAATATGGGATTAGCAAAACGTTTAGGCATCAAAGAAGAAATTTACTCTATCGCAA
TTCCACTTGGTGCTAACATCAATATGGCTGGCGCAGCAATTACCATCACCGTATTAACAT
TAGCTGCGGCTTATACTCAAGGTATCGTACCAGATTTCTCAACAGCAGTATTATTAAGTG
TTGTTGCTTCAGTATGTGCTTGTGGTGCATCAGGCGTAGCAGGTGGTTCATTATTATTAA
TCCCACTTGCGTGTAGCTTATTCAACATTCCAAACGATGTTGCAGCACAAGTTATCGGCG
TTGGCTTCATTATCGGTGTTATCCAAGATTCAGCAGAAACAGCACTTAACTCATCAACTG
ACGTACTATTTACCGCAGCGGCAAGTATGTCTGATGAGAAGAATAACTAGAATTCTTGTA
TACTTTTAATAGTTAAACACTAGTAAAAGACTTAACTACATCAGTCAAGTATTTTAGATA
AGCAGAAAAATAGCTGCTATAAAATTGACTATAGTCTTATATTGAAGGCTATAGTCGTTT
ACTAGGTCTAGATTTTTCTCTATTTTATAAATTTTCATTCTAATATTCTCCTTTCCTTTT
CCCTTTCCTGTAATTTTCAGGTACAATCCGCCGATTATTTTTCTTTTATCAATAACAATA
CAATAGGACATTTACTGCCCTTATGAAAATGCAGAACATTCGTAACTTTTCTATTATTGC
TCACATTGACCACGGTAAATCGACTTTATCTGACCGCTTGATCCAAACTTGCGGCGGTTT
GTCAGATCGTGAAATGGAAGCTCAAGTGTTAGACTCTATGGATCTTGAGCGTGAGCGCGG
TATTACCATTAAAGCACAAAGTGTTACCTTAAATTATCAAGCAAAAGATGGTCAAACCTA
TCAGTTAAACTTTATCGATACGCCAGGACACGTCGATTTCTCTTATGAAGTTTCTCGTTC
CCTAGCCGCCTGTGAAGGGGCGTTGTTGGTTGTTGATGCTGGGCAAGGGGTGGAAGCACA
AACTCTTGCTAACTGTTACACGGCAATTGAGATGGATTTGGAAGTGGTGCCGATTTTAAA
CAAAATCGACTTGCCTGCGGCTGATCCTGAGCGTGTTGCAGAAGAGATCGAAGATATTGT
CGGGATTGATGCGATGGAAGCGGTGCGTTGCTCAGCGAAAACTGGCGTGGGGATCGATCT
CGTTTTAGAAGAAATCGTGGCGAAAATTCCAGCTCCTGAAGGTGATCCTGATGCACCGTT
GCAAGCCTTGATTATTGACTCGTGGTTCGATAACTATTTAGGCGTGGTTTCCCTTGTGCG
TGTCAAAAATGGTGTGTTGAAAAAAGGCGATAAAATCAAAGTGATGAGTACAGGGCAGTC
TTATCAAGTAGATCGTCTTGGTATTTTCACGCCAAAACAAGTTGATACTACGGAATTAAA
AACAGGCGAAGTAGGTTGGGTAGTCTGTGCGATTAAAGATATTTTAGGCGCACCTGTTGG
GGATACTTTAACCCATCATCACAATCCTGCAAGCGAAGTGTTACCCGGCTTTAAAAAAGT
AAAACCGCAAGTTTATGCAGGTTTATTCCCGATTAGCTCAGATGATTATGAAGCGTTTCG
TGATGCATTGGCAAAATTGAGCTTAAATGATGCGTCGCTTTTCTATGAGCCAGAAAACTC
AACGGCATTAGGCTTTGGCTTCCGCTGTGGCTTCTTAGGCTTGTTGCATATGGAGATCAT
TCAAGAGCGTTTAGAACGTGAGTATGATTTGGATCTCATTACCACAGCACCGACGGTAGT
CTATGAAGTGGAACAAACGAATGGCGAAATTGTCTATGTAGATAGCCCGTCGAAGTTGCC
TGCGATTAACAATATTGCGGAAATTCGTGAGCCGATTGCAGAATGTAATATGCTTGTACC
ACAAGAGTTTTTAGGTAATGTGATTACCTTATGTGTGGAGAAGCGTGGTGTACAGACGAA
TATGGTTTACCACGGTAACCAAATCGCATTGACTTATGAAATCCCGATGGGTGAAGTGGT
GTTAGATTTCTTCGACCGCTTAAAATCGACTTCGCGTGGTTATGCGTCGTTGGATTATGG
TTTCAAACGTTTCCAAGCGGCAGATATGGTGCGTGTAGATATTATGATCAACGGCGAGCG
TGTCGATGCGTTAGCGTTAATCGTCCACAAAGCCAATGCCCCTTATCGTGGTCGTGAGTT
AGTGGAAAAAATGAAAGAGTTAATTCCACGTCAGCAGTTTGATATTGCGATCCAAGCGGC
GATTGGTAACCATATTATCGCTCGTTCGACGGTGAAGCAGTTGCGTAAAAACGTATTGGC
GAAATGTTACGGTGGTGACGTAAGCCGTAAGAAAAAACTGTTGCAGAAGCAGAAAGAAGG
TAAAAAACGTATGAAATCTTTAGGTAACGTGGAAGTGCCACAAGAAGCGTTCTTAGCGAT
TTTGCACGTTGGGAAGGATTAGTGAATAGATATTGTAGGGACACACTGAGTGTGTCCGCA
TACAACATTCATATCTATTCTATTGATAAATGTTGCAATGGACACACTCAGTGTGTCCCT
ACATTTTGGATAGTAAATAAATTCCAAAAGGAGTGAATTTTAAATATGAGCAATATTTTA
ACCATTGGTTTTATTGCAGTATTGTACGGTATTTGGAAAGTGTTGGACTCAATGCAATTG
CCAAACACGATTTCCATTATATTAGTAGGTTTAGTTGTTATTTGTGGTGGCTTTTGGTCA
TTTTACAAATTTAGTGCCGAACCTCGCCGCTTGCGTGCGATTGAGCGTGAAGAAAAGCGT
TTAGGCAAACCGCTCACCGCAGAAGAAAAAGCAGCAATTCAACCACGTTCCTTAGTGGGT
GATTTTTTTGCTTCACTATTTGGGGTGTTAGCATTAGTCACTATTTTACGTTCATTTATT
TTTGAGCCGTTTCAAATTCCAAGCGGTTCAATGGAGCCAACATTACGCGTGGGTGATTTT
CTGTTAGTGAATAAGTTTACTTACGGAATTAAAGACCCGATTTGGCAAAATACCCTTGTT
CCGATGGGTAAGCCTGAACGTGGGGATATTGTGGTATTTAAAGCACCAAAACAGCCACAC
GTTGATTATATTAAGCGTGTTGTGGGTGTCGGTGGCGACCATGTGAAATATGATTTTCAT
ACCCGTAATTTAACCGTTGTTCACGGCGATTCGGGTAAAGAAGTGGTGTTTAAATACGAA
GGCGGTACACCAAATCCTGACTTTTTCTACCACGGTGAAATGCAAGTTGAACGTACCGAA
ATTGGTGATGTTACTCACCAGATTTTAAATAATCCACACGCCTTTAACTATGAGCCTTAT
TTCTTCAAACAAGACGGTATTCCTGCTGGGGAATGGGTAGTGCCAGAAGGGCATTATTTT
GTAATGGGAGATAACCGTGATAACAGCGAAGACAGCCGTTTCTGGGGATTTGTGCCTGAA
AAGAATATGGTCGGTAAAGCAAGTGTGATTTGGTTAAGTCTTGATAAGAAACCGAACGAA
TTTCCAAACGGATTACGTTTTGAGAGAATGTTTACGGCGATTAAATAAAGAGAACATTTC
CCCCTTTGAAAAAGGGGGATTAAGGGGGATTTTTAAAGCGTGAATTTTATTCAATGTTAG
CAAAATCCCCCCTAGCCCCCCTTTTTCAAAGGGGGGAATTCTATGAAGATAAACTAAAAT
GCAATTAGAACTATTACAGAAAAAATTAGGTTATCAATTTGCTAACCTTGATTACCTCAC
CCAAGCCCTCACTCATCGCAGTGCTGCGTCAAAAAATAATGAACGCCTTGAGTTTCTTGG
CGATTCCATCTTAAATTTTGCCATTGGTAAAGCCTTATATGAAAAATTCCCGAAAGCTGA
TGAAGGGGAACTAAGCCGTATGCGTGCAGCATTGGTGAAAGAACAGACCCTTGCGGTTGT
CGCTCGTCAGTTTGAGTTAGGCGAGTATATGAAATTAGGGGCTGGAGAATTAAAAAGTGG
TGGCTATCGTCGAGAGTCCATTTTATCCGATTGTGTGGAGGCGATTATTGCTGCGGTATA
TTTAGATGCTGGGATTGATCGGGCTATGGAACGTGTGCATTGTTGGTATCAACAGCTTCT
AAATGATATGCAACCAGGGGAAGCGCAAAAAGATCCGAAAACTCGTCTGCAAGAGTATCT
ACAAGGGCGTAAGCTACCACTACCGACTTACGAAGTGATTGATATTAAAGGCGAAGCCCA
TAACCAAACCTTTAAAGTTAGTTGTAAAGTCGAAAAAGTTGATGAAATCTTTATCGGTAA
CGGCACAAGCCGTCGTAAAGCCGAACAAGATGCGGCATTGCAGGTGATAAAGGTGTTGGG
AATAAAATAACCTAATGTAGGGTGGGTCTTGACCCACCATTTTAATTTGTATTTATTTAA
GAGAACACAATGACAGATCAAAAAACATATTGCGGCTTTATTGCCATTGTTGGTCGCCCA
AATGTAGGGAAATCAACGCTATTAAACAAAATTTTAGGACAGAAAATTTCGATTACTTCT
CGCAAAGCTCAGACCACACGTCACCGCATTTTAGGGATTAAAACCGAAGGGGCGTATCAA
GAGATTTATGTCGATACCCCAGGGCTTCACATTGAAGAAAAACGAGCGATTAACCGCTTG
ATGAACCGTGCAGCAGCCAGTGCGATTGGCGATGTCGATATGGTAATTTTTGTGGTAGAA
GGTACGAAGTGGACGGACGATGATGAGATGGTACTCAATAAATTGCGTTCGACCAAAGCC
CCTGTGATTTTAGTGATTAACAAAGTGGATAATATCAAGGAAAAAGAAGAATTATTGCCA
CATCTGACCGCTTTATCGCAGAAATTCCCATTTAAAGAGATCATTCCGATTTCAGCTCAA
CGGGGCAAAAACGTACATATTTTAGAGAAATTTGTGCGAGAGTCACTCAAAGAAGGCATT
CATCACTATCCTGAAGATTATGTCACCGACCGTTCGCAACGTTTTATGGCGTCAGAAATT
ATCCGTGAAAAATTAATGCGTTTTATGGGCGAAGAGTTGCCTTATTCGGTGACGGTTGAA
ATTGAGCAATTTAAAACCAACGAACGTGGCACTTATGAAATCAATGGTTTGATTTTAGTG
GAACGTGAAGGGCAGAAAAAAATGGTGATCGGTAACAAAGGTCAGAAGATCAAAGTGATC
GGCACTGAAGCTCGTGCGGATATGGAACGCCTATTTGATAATAAAGTTCACCTTGAACTG
TGGGTGAAAGTCAAAGCTGGCTGGGCAGACGATGAACGTGCGTTAAGAAGTTTGGGTTAT
ATTGACGAATAATGATCGAACAGTGGCAACGTGGCTTTGTATTACATCGCAGAGAGTACA
GCGAAAGCAGTTTACTCGTTGATTTTTTCACTGAAAATCACGGGCGAATTACCTTACTTG
CCAAAGGGACAAGACGACCACGTTCGCCATTGAAATCCGTTCTTCAACCCTTTACCCCTT
TATTGCTGAAATGGACGGGTAAAGGTGATCTCAAAACACTTACCAAAGCTGAACCTGCAT
CTTTAACCCTCCCGATGCAAACGCTGGCACTGTATAGCGGTTTTTATGTCAATGAAGTCC
TTGCAAGAGTTTTGGAAAATCACACTGCTTACCCTGAATTATTTCAGCATTATCTACACT
GTATGACAAAGTTAGCAAGCCAGCCAAACGAGATCGAACCGATCTTACGCACCTTTGAAT
TTCAAACACTTAAAGCATTAGGTTATGGGGTGGATTTTTGCCATTGTGCAGCAACAGGTA
AGCCTGTCGATCCCAAAATGAGCTATCAATTTAGAGAAAATGAAGGCTTTATTGCATCTT
TACTACAAAATAACTATACCTTTATCGGCAAAGATTTATTAGCTTTTGCAGAAATGAATT
TTTCAGAGAAAGAAACCTTACAGTCAGCAAAACGTTTCACCCGTATTGCTTTAAAGCCTT
ATTTGGGATCAGCACCACTGAAAAGCCGAGAGCTGTTTCAGTCTGTTTTACCCAATAGAT
TAAAAGGGTAGGTCGGGCATTTATGCCCGACCTACTTGGAGATTCCTTTCTTAATCATCT
CTTCAAAAAACGGGTAGTCAACTAAAAACGCATCGTGTCCAAAGTCGGAATGAAATTCGT
AAAAATCGACGGTAATGCCTGCATTTTCTAAACGCTGTTTGCTTTTATGTAGGTCAATCT
GTTTAAACAGTTGATCGCTCGTTACGCCGACAAGGGTGTAATTCGCTTTAATGCGACTGA
GTGCTTCTTGCTCGTTTGCATAGGTTAAAGCAGGATCATAGAGATCTAAGGCTCTTAACA
GGCGTAAGTAACTATTAGCGTCAAAGCGATCTAGAAATTTGAGCCCTTGATAATTTAAAT
AAGATTCTACTTGGAAGTGATCACCCCAAATCGTTCCCGTCTGTTTCACTTCTCTCCCAA
AGGCTTTGGCAAGTTGTACATCGGTGCGGTAGGTGAGCATACCGAGCATTCGGGCAATTT
TTAAGCCGTTATCTGGGGGCGTACTGCCATAATAATCGCCGTTGTTAAAATGGGGATCGT
TTATTACCGCTTGTCGCATAACGTGATTGAAGCCGATTGCTTCTGCACTTAAGGTAAGTG
AAGAACAGAGATTGACTACATTTTTCACTTGTTCCGGATAATCAATCGCCCACTGTGTCG
CTTGCATTCCACCAAAAGAGCCACCCACGACCGCTTGTAGCCGAGTAATACCGAGTTTAT
CGATCAAGGCTTTTTGCACCTTCACAATATCTTGCACGGTGATAACGGGAAATTGACTGC
CGTAGGGTTTATTCGTATTTGGATTGATAGACGAAGGGCCTGTCGTACCTTTGCAACCGC
CAAGCACATTCGAGCAGATAAAAAAGTATTTATCGGTATCAAAAGCTAATCCTGCACCGA
TAAAATCTTGCCACCAGCCTTTATCCGCAGGCGGTGCATAATAGGGTTCGGCATCACCCG
TTAAAGCGTGACACAACAATACAGCATTGCTTTTTTCCGCATTCAATGTGCCATAGGTTT
GGTAAGTGACATTGATAGGCGAAAGTGTTCCGCCTAAAGCAAGCTCAAGGGGAATATCAT
CAAAAAGAGTAATCTGCTGTGCCATAAAAATCCTTGCAAAAAACGGTAAAAAAGCGACCG
CTTGTCTTTGAATAGTTTTAAGTTTACGAATAGGAAATCGTTTCGTCAAGAAATTTTAGA
CATCTAAACGTCTAGATTTTTAAATGGCTAAATTGATTATTGTATTACTATGGGCACTTA
TGCTGTCGGAAAATCATTTTGGGATATAGAATTACTCATCCTTAGGAATAACCACAGCAG
GATCCACTTTCCCTTCAAAACCATCAATCAATTTTTTTAGCCCATAATCTTCCTTGTCTG
AATGAGGGCTGAATAAATCGACTTCTGTATTCAATTTAGGATTACTAATTCCCACCCATT
TTGCAATACCATCGGTAAAGTTTAAGCCAGATTTCATTGCTTTATAGACTTTTCTATCGG
TATCATCGCTAGATATTTTAAAGAGCGGAACATCAAAGTGTAGCTTACTTTTGCCACTGC
TGTTGTGGATCGCAATGTCATTTTCAGTGATATGGTGAGCTAAACCGTGATCGGCAAAAT
AGACCATCGAAAACGAGCGGTTAGATTGTTGCTCATTTTTGTGAAGGGCTTCATATAAGC
GTTTTAACACTTCGTCGGTTTTTTTGATGGACGATACATAGCAGTTTACGTTGAAATACT
TTTTGCCTATTTTTTCATCATCAAACATTTTAGGGTAATCAGTTAAACGATCACAGCTGA
TGGGGTGTGAGCCATATAAATGTACCACAACAAAACGTTTGCTATGAGTTTTTTGCTCAA
TAATGTGTTCAAATTTAGGTAATAAATCAAAGTCACTGATATTTTGATGGAAAGAGTCTC
CTGATTTTAAGAATAATTTTTCATCACTTTTGTTAGCAAGAGAAGAAACTGGCGTATCAA
AAGTGCCTAGATAGCCTTGATTTGACAGCCAGTAGGTTTTAATCCCTGCGGATTTAATCA
AATCTACCATACCAAGACTGTATTCCCCTTCCCATTTTTGTGTATCAGGCTTGGTGAGCA
TTAATTTTAATGAGGCAATGGTGTTGGTTCCGCCTGCGGTCAGCCCATCAATTAAAATGC
CGTTAGCACTGCTCATAAACGGCGTATTTTCAGCAGGGTAGCCATAGGCGTGGTGATAAT
CCTTTCTAGCACTTTCGCCGATCACTAAAATGTAATCATCATAACGACTTTCTGCATTGA
GTTGTGACGTTCCCCATTCACTCTGAATGGACATACTATTCAAGCGGTCTAATTCTGTTT
TGACTTTACCGATCGCACTACTTCCTTCTTGTAGAAATTTGAAGGGCGGAGTAGAGATAA
AAACTAATGCAACTCCTAACGCAAGAAAGGTTTTATTTTTGTGGAATTGAATTTGCCATT
TTTGACTAATAAAACGAAATCCTAACAGTGACATAAAAATGCCAGTACAAGCAACAAAGT
TAATGAGAGGGATTTGGCTGAAAAACTCTTTGCTTTCTTGTATATCTGTAGCAAAAACCG
ACGCAACATATTGATACGACGGTGGACCAAAGGTCAAACCAATAGGCGTGTAAAGGGCAT
ATAAAGTGACAATCGGCAAAAGCAGATAAAAGAACGTCTTTTTAGAGGAATTCGCAAATA
GAATAACGAGAACCAGCAACAGCACATTGCTGATTTCAGGATTAGGAAAAAAGCCCGAAC
CAAGTAGCATTAGGTAACTGACTAAATAAGCTAAACCAAAACTAATGAGAGTAGCGAGTA
TCTTTGTTATATTCATTATGAGCAAAACGAAAATAAAGAGATAGCGATTTTACCGAAAAT
AAAGTGGAAATTCTATCCGCCTGCCTACTTTGATCTGTCATTAAGATAATCTATAATATT
TCGATTTTTTTCCCCAACCGTTACACAGAGGTCAAAATGAGCAATCCTATTTATAAACGT
ATTTTGTTAAAGTTAAGTGGTGAAGCATTACAAGGTGAAGAAGGCTTTGGTATTGACCCA
TCTATCTTAGATAGAATGGCATTAGAGATCAAAGAATTGCTTGCAATGGACGTAGAAGTC
GGCGTAGTTCTTGGGGGTGGTAACTTATTCCGTGGTGCTAAACTTGCTAAAGCAGGTATG
AACCGTGTTGTTGGAGACCATATGGGTATGCTTGCAACAGTAATGAACGGTTTAGCAATG
CGTGATGCCTTACACCGTGCTGATGTCAATGCAAAATTAATGTCTGCATTCCAGTTAAAC
GGTATTTGTGATACTTACAACTGGTCGGAAGCTATCAAAATGTTACGCGAAAAACGTGTC
GTAATTTTCTCAGCAGGTACAGGTAGCCCGTTCTTTACTACAGACTCTGCAGCTTGCTTG
CGTGGTATTGAAATTGAAGCTGATGTTGTCTTAAAAGCAACTAAAGTAGATGGTGTGTAT
GATTGCGATCCTGCAAAAAATCCAGATGCAAAACTTTATCAACATTTAAGCTATGCTGAA
GTTATTGAAAAAGAATTGCAAGTGATGGATTTAGCTGCATTCACTCTTGCCCGTGACCAC
AATATGCCAATTCGTGTATTTAATATGGGTAAAGCTGGTGCGTTGAAACAAGTTGTGACG
GGTACAACGGAAGGTACGACGATTGCTTAATTAACGCTATTCAACGAATTAATCCAACTT
AACTATTTATTTAAGTTGGATTTTTTATTCTTTACTTTGCCATTTCAAATTCAATTAACA
TCATGAGAATATGGATTACTTTAATATGTATCTCTTGAATACGATCAGCATAACGAAAAT
GAGGTACACGAATCTCAATATCAGCTAGTTCTGCTATTTTTCCTCCATCCTTGCCTGTCA
TTGCAATAATTTTCATTCCTTTGGCTTTTGCAGCTATGATTGCATTAATAACATTTTTAG
AATTTCCTGATGTTGATAAGCAAAACAAGATATCTCCTTTTTGTCCGATTGCCTCAACAT
AACGAGAAAAGACATATTCATATCCAAAGTCATTGCTTACGCAGCTTAAATGGCTTGGAT
CTGAGATTGCTATGGCTGGATATCCAGGCCTATTTTCACGATAACGTCCAGTTAACTCTT
CAGCAAAATGCATAGCATCACAGTGTGAGCCACCATTCCCACAGGAAAGTATTTTTCCCC
CGTTCTTAAAACTATCAGTAATCAGTAAAGCTGCTTCTTGAATTAGTTTAAGATTATGTT
GGTCATTAATAAAGTCATTTAATACTTGTTGCGCTTCTTGTAATTCTATTAAAATTTGTT
GTTGGTACATAAGGATTCCCTCTTGTGATGAGTTAAGTCAAATAAGTCTACCACAAACCC
TATAAACTTAGTACTAGGAAAATAGAATGAAATTGGGTAGAATCAATAGGTTTATGTTAT
TCAATCAAAGGAAAATACTATGATTAATGAAATTAAGAAAGATACTCAAGAACGAATGGA
AAAAAGCCTTGAGGCCTTAAAAGGACATATTTCTAAAATCCGTACAGGTAGAGCTCAGCC
TAGTTTATTAGATGCTATTCAAGTGGAATATTACGGGTCCGCAACACCATTACGTCAATT
AGCTAATGTTGTCGCAGAAGATGCTCGTACATTAGCAGTCACTGTATTTGATCGTTCGTT
GATTAGTGCGGTAGAAAAGGCGATTTTAACTTCGGATTTAGGGTTAAATCCTTCTTCGGC
TGGAACTACTATTCGTGTTCCTCTTCCTCCATTAACGGAAGAACGTCGTCGAGATTTAAT
TAAAATTGTAAAAGGTGAGGGAGAACAAGGTAAAGTTTCAATTAGAAATATTCGCCGTGA
TGCAAATGATAAAATTAAAACTTTAGAGAAAGAAAAACAGATTAGTGAGAATGATGAGCG
TAAAGCTCAAGATGATATCCAAAAGATTACAGATATTTATATCAAAAAAGTGGATGAGAT
TTTAGCAGACAAAGAGAAAGAATTAATGGATTTTTAACATATGAATTGGGCGGAAATTTT
CCGCTCAATTTATTCTAACTGGTAGAAGAGATTTAAGATGTGGTTATGAATTTCTTTATT
GGTTTCCAATGTCTACATCCTATATAAATAGAGTAAAACCGTTTCATTTTAAGAGAAAAA
ATGATAGAAAAAACCTTTATTGTGGGGAAAGATGCAGCCCTTGAAGAAAGCATCGAAAGA
TTCCAGACTAAGTTGAAAGAATTAGGATTTAATATTGAGGAGGCTTCTTGGCTTAATCCT
GTACCAAATGTATGGTCAGTACATATTCGTGATGTTGATTGTCCACAATGTTTTTCAAAT
GGTAAAGGAGCAAGTAAGAAAGCAGCTCTTGCTTCCGCATTGGGGGAGTATTTTGAGCGT
TTATCGACTAATTATTTTTGGGCTGATTTTTATTTAGGAAGGGAAATTGCTGAAGGTGAA
TTTGTTCACTATCCAAATGAAAAATGGTTTCCTATTGAAAATGAAACGGAATTACCTGAA
GGAATATTGGATCCATTTCTACATGACTATTTTAATCCAAATGGAGAATTGACACCAGAA
TTTCTGGTAGATCTACAGTCTAGCAATTCAGAACGAGGAATAGTTGCATTACCTTATATT
CGTCAGTCTGATGGTCATACTGTATATATTCCACAAAGCATTATTGGAAATTTATTTGTT
TCTAACGGGATGTCAGCTGGCAACACTAAGAATGAAGCCAGAGTGCAGGGACTATCGGAA
GTATTTGAACGCTTTATCAAAAATCGTATTATCACTGAGGCAATCAGCTTGCCTGAAATT
CCGCAGTGTATTATTGATGGTTATCCGACGATTAAACGTTCGATTGAGCAATTGGAGCAA
GAAGGGTTTCCGATTCTCTGCTATGATGCTTCATTAGGTGGCGAATTTCCAGTTATCTGT
GTAGTTTTACTTAATCCTAGGAATGGTACGTGTTTTGCTTCTTTTGGTGCTCATCCTAAT
TTCCAAGTCGCATTTGAGCGTACAGTAACTGAGCTTTTGCAGGGGCGTAGTTTAAAAGAT
TTGGATGTGTTTTCTCCACCATCATTTAATAATGATGATGTGGCAGATTATGCGAATTTG
GAAACTCATTTTATTGATTCAAGTGGTCAGATTTCATGGGATCTTTTTAAATCAGAACCA
GATTATGAATTTACTCACTGGGATTTTTCAGGCACAACAGAGCAGGAATTTGCTAATTTG
ATGGAAATTTTCAGCCAGTATAAGCAAGAGGTTTATATTATGGACTATGAACATTTAGGT
GTATACGCTTGCCGTATAATTGCTCCTGGAATGTCTAATATTTATCCTCCTGACGATTTG
ATCTATGCGAATAATAATATGGGAATGGAATGGCGTGAAATGTTGCTTGATTTACCCTAT
TTCCATCATGAGAAAGAAATTTATCAAGAGCTATTGGACGTGCTGGATGAGCAAGGTATT
GATGATATGACGCGGGTACGTGAATTTATTGGAGTGGTAGCTGAAAAAGGAAGTGCACTA
CAAACTTTACGTATTGGTGAATTAAAATCTATGCTTCATTTGGCTTTAGGAAATCTTGAA
GAGGCATTAGATTGGGCAACTTGGACAGTTAATATGAATGCTTCCGTATTTTCAGCAGAA
AGAAACAATTACTATCGTTGTTTAATTAGTGTAATTGAATTATTTTTGGATGAGGATAGG
GAACCTGAGCAGTATAGAATGATATTTAACAGAATGTATGGGAAAGATGCTGTAGATTTT
GTTTGGAATATAATGCAGGGAGAAAATCCGTTCCATGGTTTAATTGGTTCTGATGAAACT
TTGAGGAATATGTCAGCTCATCAAAAATTACTAGATGCATACCATAAGCTACAAAAAGTA
AAATAATAGAAATTACATTGATAAATGTAGTGTGATAAAAACGCCTATGAATAGATTCTA
TTTATAGGCGTTTGACTTTCTATTTCATTCTAGTATCTAAGGATGATGTTGGGATAAATT
TAGTATCCTATCTTTCATACAATGAGCTATTTCTGTTAAATATTTTTCTTAAAAAGAGGA
AAATATCTTTATTGAGGACTTAAATTGCAAAACCAAAGGCATAGAATGCAACTAATGCAA
TAGCAATAGCTACTGTACCAACGTTCAATTTGTTAAATTCGCCTGAAATGGTACGCCCAA
TCACTAAGGTTGCAAAACCTAACATAATACCTGTTACGATATTTGCAGTTAAAACAATAA
ACACAGCACAAACTAAGCCTGACATTGCGCCGATAAAGTCATCAAAGTCTAATTTAGATA
CATTGCTCAACATTAATAAACCAACGTACATTAATGCAGGGGCAGTAGCATAACCTGGAA
CTAAAAATGCGAGTGGTTGGAAGAAAAGCATTAATAAGAACAACACGCCAACAACGACCG
CAGTCAAACCTGTTTTACCACCAACAGCAGTTCCTGCTGCTGATTCAATATATACTGCTG
CAGGCGCGGTACCAAATAAACCTGAAAGTACGCTACTTAATGAATCTGAAGTAAGTGCTT
TATCACCGTTGATAATTTGTCCATCTTTATCTAATAAATTTGCCTGACCTGCTACAGCAC
GAATGGTACCTGTTGCATCAAAAATAGCAGTCATTACTAAGGCAAAGACCACAGGTAAAA
TAGCTGCATTCAATGCACCGACAATATCTAAATTTAAGAATTGAGAGTTTTCACCAAAGG
TAGGTAATTTAAATACTTCACCGCCAAATTTCACATTCGGATCGAAAATTAAACCGATGA
TTGTAATTGCAATGATAACCCAAAGAATAGAACCTTTAATTTGTAAACGCTCTAAACCAA
TAATGGCAGCTAAACCAACTAAAGACATCATTACAGGGAAAGAAGTGAACTCACCCATTT
TTACAGGTAAACCCGCTTGGTTGCTGACAACTAAACCAACGCCATTTGCTGCAATCAATA
AAAGGAATAAGCCGATTCCAATTCCAGCGCCGTGAGCAATACTAGATGGCAGATTACGCA
AAATCCACGCACGGATACCTGTTATGGAAACAATGGTAAATAAAACACCCATAAGGAAGA
TTGCACCTAATGCAACAGGAATACTAATGCCTTGACCTAGCACTAAACTGAATGCAGTAA
AAGCTGTTAATGAGATAGCACAACCAATCGCCATTGGAGCATTTGCCCATAAGCCAATGA
GGATTGAACCTAAACCAGCAACCAAACAGGTTGCAATAAATACTGAATCAGCAGGAAAGC
CAGCCGCACTTAACATATTTGGCACAACGATAACGGAGTAAACCATTGCAAGGAAAGTAG
TTAAACCAGCAATAACCTCTTGACGAACATTAGAACCACGTTCTGCCAGTTGAAAACGAG
AAAGAAGAGACATAATGGAAAAACCTCAATAAATATATAGTATGATTAAAGGGTCGAAGA
TTGTACACAAAGATAAACCAAAAAGCAATCGTTTGCGTAGATGTTAAAAATATTTAGGTT
GAGTGCTATAAGAAACATATAGGTTATTTAATGTATTTAAAGCGCAAAAATAAGAGCATT
AGCGTTTATTAATATCTCCTAATAAGCCTGCATAATGGATCGTTTTAGGGCTTGATTCTA
ATGCAATTTTGAGAGCCATTGTCAATGGAACAGAAAGTAGCATTCCTACTGTACCGAGTA
ACCATCCCCAGAAAAGTAGTGACAAGAATACAATGAGAGTTGAGAGACCAAGGGTTCTCC
CCATCATTCTAGGTTCTAGAATATTGCCAATTACCATATTGATTGCAATGATACCGACGG
ATACTCCCAATCCAACAGAAAAGCCATTCAATAGAAATGCTTGTACAGCAATAGGTACAC
CAGCAATGATTGAACCTATGTTTGGAATATAGTTGAGTAGGAAGCTTAATGTGCCCCATA
ATACAGCATATTGTACATCAGCTATTTCAAGTAACACCCAAATAGATATCCCAGTAAGCA
GGCTTACAATCGTTTTTATGCCAAGATAGCTAATAACTCCCTGTAATACTCGGTTGATAT
GGCTTTCTTCCGATTCCACATCTTTATTGCCTCTAAGAGCCACGATAAGTTTATGTTTAG
CGGTTGGAGCCTCAAATAACATGAACACAACGACTAATAAGAGTACAAAAATATTTGTGA
CGACGCCTGAGAAGCTAAGTAATAAGCGACTAACAAAGTTCATAATAATGCTTGGATCTA
GCTGTTCTTGGATCTGTTCACGAGATATTGAAACCGGGATATTCCAGTTATCAACAAGGA
GCATTGCGGTAGCAATACGTTCAGATAGAAGAATTTTGTATTGTGGAATTGATGCTGTAA
ATTCTTGTACTGTACTGTTGATTAGTCCTGCCAGAAAAAAGAATCCAAGTAAAAATAAAA
TAAAGAGTATAGTGATTGCCAGCCACAAAGGGACTTTATGAGAGGTTAGATATTTGATAA
TAGGAGAACAAATAATTGCAATAAAAAGAGATAATAAGAAAGGAATAACGATCTCAACGG
ATAATTTAATACCCGCCAAAATAATTACAATAGCAGCAGTAGCTACCAGAATCTGAGTTA
AAGAAGAATTTTGTTCCATATCTACGAGAATATATTGCTATGTGATTGAGTGATGGTATA
TCAAATGTTTGTATTTTTAGATCCGACTATGTTAATAGCTAGTGATTACTTCTTTCAACA
ACTCCACCGCCAAGAACGCTAAGCTAAAACGCTGTTCATCAGCCACTGTCCAGCATTGTA
GTGCATTTTCATTTTTATTGAGTAGTTGGCTAATCTGTAAGAGATTCGTTTCTTCATCTT
CACCATTTTTAACAGGGGTAATTACATTATCAGAGTTAAATTTTACCCACGCTTGTTGTT
GCCACTGCTCACTTAATGCGGTTGCATCTAAAGTATATTCAGATTGCACGCTAATCATCT
GCGAAATACCATAGAAAACAGGCACTTGCACGGAATGGAAAGTCACACTAGCGGTTAGAT
TTGGCAGAACTTTTGCAAGTTGTAACTCAAAGGCACGAGAGCACGGCAGATGTTTTTCAT
CACCTTGCACATTGGCTGGCACAGCATCAAACGCCACGCGTGGTTTTTCATCATCAAGGG
GAATACCATTTAACAACTGAGCAGTTTGCCCTGCTAACTCACGCACTTTTTCATCACCAA
AATAGGCCGATGGCAATAGTGATGTAACAAAAATATGTTGAATAGGCTGGTCCAACAACG
GTTTTAAGGCAAGTGCTAATTGGCTGATTTGTGGATTTGCTAACGCAACAATATTTCGCT
CACGCACATTGGCGATCATTTCATTGTTTACACTTGGCACAATCACAGGCACATTGCCGA
TTAATGCAGAAATGCCGTAGAGATCTAAAATCACACAACCTGCTTGTACTGCTTGAGCCA
GCAATTCAGCATTTGCCATTTTGCCTGCAAAGAGAACGTGACTAAATTGCGACCAATTGA
CATCTTCAACAGCGATTTGCTCAACAGCTTTTGCACCGAAACGCAGAGAATGTTCTTCGC
CAAAACTTTCCAATTCAACGGCTGAAATTTGTTCAAAATCTAAACTACTTTGTTCTAAGG
CTTCTAATAATTTCTCGGCTAATAAAAAATCTGCTGCAATTGCTAAACGAATGTTTGCCA
TTTTGTTTCTCTCTTGTCAAAATAAAGGCTAATTTTACTCTTTTTTATCGCAATTGCGAA
AGGAAAAATAGACCTCAGATATTGATTTTTGAATCTCATTATATGTCGTGAATCTTTGAT
ATGTATCATTATGAAATTTATCATTATTTCAACCACTTATCTTCATCTTGCTTATGCTCA
AATTCCACTTCAAACGTTGTATTATTTTGAGAGGAAGTTCTGTTCATTGAGCCAAAGGAC
ATAAATTTCACACGACTTGCAAACAGTTTCATAAACATTGCTTGTAGCAATTGGCGAGTT
ATCGGCAATAGAAGCAATAACGCTAAAATATCGCTCAAAAAACCTGGGATAATCAGCAAT
ACCCCTGCGATTGCAAAAAAGATCGAAGACGTTACCGCTTGTGCTGGGATCTTTCCTTGT
GCGATCTCTTGGCGGATCTGCACTATGGTCATTATTCCTCTTAATTTCACCAACCATAAA
CCGACAGCTGAAATAGTGATCATTAATAAAATCAAGGGTAAAACCCCGATAGCAGAGCCA
ACGCTTACTAACAGAGAGATTTCAATGTAGATGTATAAAAATAGCCCAGCTAAAAAGAGA
AGTAATGGCATAGAAATTCCTTATAGAAGTTAGTGGCTGATTAAATAGTGATAATTTGGG
CATTTTCAACCCTAGCCCCCCACTACGCAAGTAAATTTAGTCTATTTAAAGCTAATCGTT
TGCTTTTTTTCATAAAGAGATAAAAAATTTATTTGTTTTATACAAAAAATATGCTATTTA
TATAGCCACTCAAGCTTTTATTGATAAATGAAAATGACATTACGTTCTCTTGTTAGCCTT
ATTATTAACCTCGTGGTGATTATTATCGCCGCGAGGGTTAAGTTGGCTCGCAATTAGAAT
TGTATAATGAGATCCACAAACCCTCGCTAGTTTTAGTGAGGGTTTTTTATTACATAAAAG
CCTTAACTAAAGTAGCGACACAACATTAAAAAGGTAATTTATGAACGGAGCAAATTTAGT
CGTTGAGTGTTTGAAAGCTCACGGTGTGACATCTCTTTTTGGCTATCCAGGCGGGGCAAT
TATGCCTGTCTATGATGCGATTTACGATTCAGGTTTAGATCATCTACTTTGTCGTAACGA
GCAAGGTGCAGCAATGGCTGCTATCGGTTATGCTCGGGCAACAGGCAAGACAGGCGTTTG
TATTGCGACTTCAGGCCCAGGGGCAACCAACCTAGTTACAGGCTTAGGCGATGCCTTAAT
GGATTCTATTCCTATCGTAGCAATTACAGGGCAAGTGGCTTCAGCCTTTATCGGTACAGA
TGCTTTCCAAGAGGCAGATGTATTAGGCTTATCCCTTGCTTGTACCAAACACAGTTTCAT
CGTGCAAAACATTGATGAACTACCTGAAATTATCGCCAAAGCGTTCCAAATTGCACAAAG
TGGTCGCCCTGGTCCTGTGCTTGTCGATATTCCTAAAGATGTGCAATTCGCTCCAACATC
ACTTTCCCCAATTGTCTATGAAAAAGTGGCGGCTAAGGTACAAAATCCAGCCGCACTTGC
ACAAGCCAAAGCCTTGTTAGCTCAAGCAAAACGCCCTGTTCTTTATGTTGGCGGTGGTGT
TGGTATGGCAGATGGCGTGCAAACGGTTAGATCTTTCCTAGATGTTGCACATATTCCGTC
TGTTTCTACCTTGAAAGGCTTAGGAACCATTCCGCCACAACACCCACTCTATATGGGAAT
GATCGGTATGCACGGCACGAAAGCGGCGAACTATGCAGTACAAGAATGTGATTTACTCAT
CGCTTGTGGGGCTAGATTTGACGACCGAGTAACAGGTAAACTTGACACCTTTGCACCGCA
CGCCAAAGTGATTCATATTGATATTGATGTGGCTGAAATCAATAAGCTACGCAAAGCAGA
TGTAGCATTGCAAGGAGATTTAATCGAGGCAGTGACCGCACTTACCCAACCGTTAGAGAT
TGAAAGCTGGCGAGCTGATGTGCGTAAACTGAAAGCGGATTTTGACTTCAGCTATCAAGA
AAATGTAGGCGAAGGCGAAATCGACCCTTGGGCGTTGTTACACACTCTTTCACAACGTAA
ACCGCAAAATGCGATTATTACTACTGACGTTGGCCAGCACCAAATGTGGTCAGCACAGCA
TATGCAGCATTATGCCCCTGAAAACTACATCACTTCTGCAGGGTTCGGCACAATGGGATT
TGGTCTGCCAGCAGCGGTGGGAGCGGTCAAAGCTCGCCCAACGGATCCAACCATTGTGAT
TACGGGAGACGGCTCTTTTATGATGAATATTCAAGAACTCGGCTCAATCAAACGTGGCAA
TTTACCTGTCAAAATTCTGTTACTCGACAACCAACGTTTAGGAATGGTGCGTCAATGGCA
ATCGCTCTTTTTCCACGGTCGCCACAGTCAAACCATTTTAGATGACAACCCAGACTTTGT
GATGCTAGCTAACGCCTTTGACATTCCAGCAGAACGCATTGAAAAAGCAGGGGAAGTTTC
AGCCGCATTAGACCGCTTACTCAACAGCAAAGGAGCGTATTTATTGCACGTTTGTATCCC
AGATGAAGAAAATGTGTGGCCACTCGTTCCACCAAATGCGTGCAATACAGATATGTTAGA
TGAAGACATTGGGGTTTAAGGAGAAGAAAAATGCAACAATATCAATTCGTTATCAAAGCT
AATAAACGCCCTGAAACCCTTGAGCGTTTACTCAGAGTGATCCGCCACCGTGGGTTTGAA
GTGCTATCACTCAGTGCAGAAAATAATGGTTCGGAAATCACATTAAATATCACTGTTCAG
AGTGAAAGAGCGGTGGAATTATTGTTTAATCAGTTGGTGAAATTGCCAGATGTGATAACT
CTCTCGTAGATGATATAAGGAGAAAACTATGCAAATCTTAAAACGCTTTTTCTGTTACTG
CTTGATTTTATGTTTTATGACCGCTTGTACTAAAACAGAGTATCAAGATGAAAATACCAA
AACAGAAACAATCCGAGCATTTTTTATTGCTGATAATAAATTATATGTTGTCGGAGATTT
GCATAGTTATCAATTTGAAAGCAGTAACAAGGAGAATGCTGATTATCAAGAGCGGAAAAC
CACCGAATTTATCCGTTTGCTTCAATCTGAAAAAATGAAATCTGTTACTAAAGCAGAGAT
TATTTATATCAAAAATCAAATGAAAACACCTGATATTGAGTCTAGGGTAAAACTCACTTC
TTTACATAATAAGAAATCATCAGAACAGTTTTATGACATTTATGGGAAGTTGGTCAAAAT
TGAAAATCAAGATGCAGTTCTGAACAAAGCCAAATTAGAACAGCCACTACAAACACAATT
TATAGCATATTCAGAAAAAATAACTTTAGATAGTGAAGCTACTGGAATGGTTCTTATTTG
GGGTATAGGAAGCGTGGTTTTCATTCCTCTTTACATTATCTTCTCACCGCTTGTATTGAT
AAATAAAATAACGGATTAACGTGATGGAAGGGAAGAAATTCGATAAATAACCCATACAAC
AAGCGGTTTGATTCGGCAAAAAATGTGTAATAGACAAATTTGTTGCTAAAAAGTGGCTTA
AAGCCTTATAGTACAAGGCTTTAAGCCCTCTTTTTGAAATATGAACAAAAAACTGCCCAT
TTTGCCAAAGTCTGAAAATAAAGAATATAGCAATGATTAGGCAAAAAGTCCCCGTGGGAT
TTCCACGGGGTTATGAATGTGCTTTCAAGTGATTGTTTATCATATTACTATTAGAAATAG
TACTTCGCGCCAATATTTCCTTCTTTGTAATAGGATTTCATTGGGTTATTCCACAATCTA
TAATAAGCGATGTTAGCGTAAATATTGAGGTTTTCAGTAAGATAATAGCCCATACCTAAA
CTAGTTTTAAATTCATATCTTGGTAATCTCATTCCATATAATTTAGTTTCAGTGTCAGAA
ATAATATATTTTCCACTTACTATATTATCCATATTGTTCTTATTATAAAGATAAGAGATG
CCTAGATTTATATTAAGTTTTTCAGATAATGATTGATTTAATCTTAAGCCCAATTCATAT
CCATAATGGGTTTTATGATATTTATCAATACTTAATGCTAAATCTTCTTTTTCATTAATG
GAATCCTGTTTTAAACGGTTAATATGTAACGCAACATATGGATTAAATCTTAATTTTTCA
TATTGTAGATTTAATCCGGTTTCATTATAAAAAGAATAATTTTGTAATTTTAAATCAGCT
TTAATTATCTGTGTGCCATTAGGCAATAACAATGTTCTATCTAATTTTCCTTTAATATCA
GTAAAACTGATTTGGCTGAGATAATACCATTTATTCCAATCATATTTTCCGTATAAGGCG
AAACTGTGTTGTTTTAAATCTACTTTTCCAACTTGTTGATCTTTATTAGATAAAGGAGAT
AATTTTTGATGAACTCGTTGCAATCCCATACCAAATGTAAAGGCATTAAATTGCTTATCT
ATACCAACTAATTGTGAATCTGCACTATTTTTTAAATCTGCAAATCCAAAATTATCATTC
TGATAAAGTTTTAAACTTTGTGTAGCTAACTGAGTATAAATATGATAAGACTTAATATCT
TGAATATTTGAGAATTGCTGTTTAGCAATTTGTCTATTCAAGGTTTTAATACTATTCAGT
GCTACCTGATGTACTGCTGGATATATTTCGCCACTTAAAGAATCTACTGCAGAAGCTACC
GCTTGTGGTTTAGCATTAATAAAAGATAATGCTGCACTTCTGAGATTTCTATTTGTATTT
CCTGAATCACTCGCACTATCTAAAATAAGATCTAAACTTCTCGCAGTATAAACATTCTTT
AATGAACTTTCATTGGCAGATTTTAATACAAATTCTGTATCATTTCGTTTATAGGTTGCA
ATAATTTCTTTATTATTCCCTTCTTTTAATTTAATTTCTTTTAAATCAATATAAGGGTTA
GCACGATCCGATATTTTGTAATCTCCATTATAATTTTGAATAGGATTTTGAGACTCAATA
ATGGTTTTTGTTTGAGGATCTCTTGAAACCACTTCATTAATATTTTCAACATCGGCTACA
ATACGAGAATTTTGTAAATTGACATTGCCTTTTACTGTTAATTTAGATTTATCTATATCA
ATAACCGTTCTGGCATTATTTGAAGTAGTATAATTACCCTCAATAATTAACCCCTTTCCA
TAAACCTCCAAGGAACCTTTATTATCTACATTTTTTACTATTTTAACTTCTGTTTGAGAG
TTATTTAAATTTTTCGTTAATAATGTTCCCTGTGACTGGATTTCTACTGTGGATTGTTTT
AATTCATTTCCAATTACCAAAGTTCCGTTTTCGATAACTGTATTTCCACTATAAGAATTT
GAACCAGTAAAATAAAGTGTTCCAGTACCTTGTTTTTTAAAGCCAGCATCACCTTGAATA
TTATTGGACCAAGTGTATTTAGTGCGGTCGGTATGATGTTTATAATCTAATTTTGCTACG
ACGTGGGTTTTATTATCATCGGTTAAAAGCTTTGTATCAAATCTAGCTGGTCCGTTTAAT
GCTCTATCTTGATTTAAAACACCCCAACCAACACGTTCGTTAGGTTCTTCAGTAACTTCA
CTTGAACCCAATTTATTTGCTGTAGATAATATAGTTTGAGTAACTAAATGATGATCCATC
CAATCAAATTTTTCCCAAACATTAGCCACGGCAGCAGTAACAACAGGTGTAGCAAAAGAG
GTTCCCTCTGTTCGTACTTGTTTATCAAATAAATACCATTCACCATGTGCAGCAATCCCC
CAGTTTTTTGCTTTATCTCCTATTTGGCTTGCATAATCCATAAGCCCATTATTTTGTGGA
TTTACCGAGGTTACAACAATCCAGCCTTTTCTTGCTCCATCTCTAATTAAAGGAACGTGT
CCTTCTATGGTTGCATATTCATTTTGTCCTGTATTTCTTTTTTTGCCATCATTGCCAGAT
GCCCATACAAAAATACTGTCTTTTTCTGCCATTGCAGCCAATTGCTTATATAGGTCTAAG
CCTGCTAACTTTTCCCATCCTTTTTCTTTTACACTATCTCTATGTGGATTATTACCGTAA
GAGTTATTAAATATTCTCACCTTATGATCGTATGCTTCATTGTAATGCTGATTAGATGCA
CTTACAGCTTCCATATAAGCGGATTTTGCAGTATAAGCATAAAGCGTAGCATTTTTATTT
TTCTGATCGATAACACCAGCAACCATCGTACCATGAGAGCTTTTATGTCCGTTTGCTGAC
GTATATAAACCCGCATTTAAAACTATACGACTTAGCCCATTCTCAAATTTAAAGGCTTTG
CCAAGATCATCACGCACATTATAATCCATATCAACAATCCCAATTTTATTGGTAAATTTT
GTTTCTTGGGCGGTTTGCTGGTAATTATTTTTATCTAATCTCTCAACTTCAGGATTAACC
CAAGGCTGATTATCCACTGGTTTTATTGATGGATTAGATTGTGTAGAAGGATTATTTTCT
GGAGTTGTAGATTCTGAATTATTATTTAAATTTAAAGTAACATCATTATTTTCTACCGAA
TTATTTCCTGATACATTATTTTCCGTATCAGTATTTTTATTATCATCACTATTTCCAGCA
GATAAATTATTATTTTCTTGATTTATATTTTCTCCAGAAACATTATCATTATGAACAACA
TTATTTACCGGATCAGTATTGTTCGATATTTCATTATTTGTCGCTTCGCTATTTGTCAGC
TCATTATTTGTTGATATTTCATTGCTGTTATCCGATGAATTTACCGTATTTTCTTCTTCT
GGATCTTTTTTAATTTTCTCCTCTATTTTTTCTTTTTCCTTAGAGTCTTCTACTGAAGTT
TCTGTTTCGGTATTAATCGGTTGTTTCTGTTCTTCTACTTGAGGAAGTTTCTCTTGCGGA
GATTCCACTTTAGATGGATCTTCCGCAGGTAATTCCTGCTTAGTTGATTCCTCTGCTGTT
GTGCTTTCTTTCGATGGTTGCTCTGCTGGCTCCGGTTGAGATTGAATAGCGTTTTCTGCT
TGAGGCTGCTCTGTCGGTTGAACAGGTTGAGATTCTGCTTCCTCTTGAGTTTTTTCCTCT
GCTGGTAAATTTTCTTCCGCCTGTGGATTTTCCTCTGCTCTAGGAGGTTGATTTTCAGTT
TCTGTTGGTGTTTTTTCTTTATTTTCTACTTTTGGCTCTTCTGTGATTTCTTCTTTTCTT
TCCTCTTTTACTTCCTCTTTTGCTACTTCTTGCTTATCTGTCGTTTCTGCTGTAGCTTGT
TCATTGTTAGTATTTTCCGTACTAGGTTTATCTGTAGCATTTGGACTGTCCGAAGTTGTT
TGATTATCCGAAATGGTTGGTTCATTTGAAGTTGTTGAACTATCAGCAGAACTTGAGCTA
TCTACCTTATTTGGCTCATCAGACGGCGTTTGATTATCAGAAGTTAGCGAATTATTTGAC
GAGGCAGAATCGCTAGAGCCATTTAAACGTTGATTAGTGTTGGAAGAATGAGAGGTAGTC
GAGTTATGATTGTCTGTCTGTCTGTCTGTCTGTCTGTCTGTCTGTCTGTCTGTCTGTCAG
GGAGTTTATTAAATCCATTATTTGTAGTTCCACTACTTTCAGCACTAGAATGGCTACCTA
TCGACGAATTAACTGGATTTTGTTCTTTATTATGTTGGGGAGAATTTCCGCCAGTGCCAT
CTTTCTTACAAGAGGATATCAACACAGCAGAAGATAAAAGCATAGTGGATAATATTGATT
TTTTGATGTTCATAATTTGTATCCCTTATTTAAAAAATTTATTTTATGAAACTTGGGTGG
AGTAATTTCTCGCTTTAATACTCTTTATGAAGATCGTAATTAATTTTTATGTAGGTGAGC
ATTAACGGATAGTGAAGATTACTTTGCACCAGTCCTTATCAGAACTATTTTATCTGAAAA
ATTCATTTTTCAAAAGATAATGTGTTATTAGTTATTTATAACTTTTAGAAATAAGAGAAA
CACCAGAAATAGCGTTGAAAAATCCCTATCTCCCCAAATCTTAACTACACAATTCCCCCC
TTTTCCGCTACAATCCCAATGATTTTTTGCTATATTTTAGAGAGATTTAGAATGTCAAAT
CCAAAAAGAAAAATACTGGTCACTTGTGCTTTGCCTTATGCTAACGGAGCGATCCATTTA
GGGCATATGCTTGAACATATTCAAGCGGATATTTGGGTGCGTTTTCAGCGTATGCGTGGC
AACGAAATTCACTTTGTCTGTGCTGATGACGCTCACGGCACGCCGATTATGTTGAATGCG
GATAAACTCGGCATTACCCCTGAACAGTTAATCGAAAAAGCCAAAGCTGATCACATTGCT
GATTTTGCTGGCTTTAATATCAGTTTCGATAACTATCATTCCACCCACAGCGAAGAAAAC
CGTGAATACACTTCTGCCATCTATAAAAAATTAAAAGCGAATGGTTTTATCAAAAGCAAG
GTGATCTCGCAGTTGTTCGATCCTGAAAAAAATATGTTCTTGCCTGATCGCTTTGTGAAA
GGCACTTGCCCGAAATGTAAAGCGGAAGATCAGTACGGCGATAACTGTGAAGTCTGTGCT
TCTACTTATAGCCCGATGGATTTAATCAATCCACGTTCGGTAGTGTCAGGCTCTACCCCT
GTGGTAAAACAGTCGGAACACTTTTTCTTTGACCTACCAAGCTTTGAAGAAATGCTGAAA
GCGTGGACACGTTCTGGCTCGCTTCAACCTGAAATTGCCAATAAAATGCAAGAGTGGTTT
GAGAGCGGTTTACAGCAATGGGACATCAGCCGTGATGCACCTTACTTTGGCTTTGAAATT
CCAGATAGCGAAAACAAATTCTTCTATGTTTGGCTTGATGCCCCTATTGGCTATATGGCT
TCGTTTAAAAATCTTTGCGACCGCACGGGCTTGAACTTTGATGATTTCTGGAAAAAAGAG
AGTGATGCTGAGTTATATCACTTTATCGGTAAAGACATTGTTTACTTCCACAGTCTATTC
TGGCCTGCGATGTTAGAAGGAAGCGAATACCGCAAACCGACGAACGTCTTTGCCCACGGT
TATGTGACGGTGGACGGACAAAAAATGTCAAAATCCCGTGGTACTTTCATTCAAGCCAGC
ACTTATTTAAAACATATCGATCCTGAATGTTTGCGTTATTACTATGCTGCAAAATTGAAT
AATCGCATTGAAGATCTTGATTTCAATTTAGAAGATTTTGTACAACGAGTAAACAGCGAC
ATCGTCAATAAGTTAGTTAATTTAGCTTCTCGTACCGCAGGTTTCATCACAAAACGCTTT
GAAGGTAAACTGGCTTCAACACTAGAAAATCAAGCGCTTTTTGATGAATTTGTTGCACAA
TCGGAGCAGATCGCCACTTATTTTGAAACGCGTGAATACAACAAAGCGATCCGTGAAATT
ATGGCATTAACGGATAAAGCTAATAAATACATTGACGACAAAGCCCCTTGGGTAATTGCC
AAAGAAGAAGGCAAAGATGCCGAATTACAAGCGGTCTGTTCAATGGGCTTAGAGCTATTC
CGTGTATTAATGAGCTATCTCAAACCAGTATTACCAAAACTCGCAGAACGTGCCGAAGCC
TTTTTACAAACGGAACTGCGTTGGGACAACATCGGTTCGCCACTATTTGCCCATAGCATT
GCACCGTTTAAATCGCTCTTCTCTCGCTTAGAGAAAAAACAGATTGATGCTGTGATTGAA
GAAACCAAAGCTCTTTTCGCCGAAAGCGTAAAAGCAGAAACTGCAAAAAAAGGAAAAGAA
ATGACCGCTTGTGAAACCAAAGTTGAACCAATTGCCCCAGAAATCACCATTGACGACTTC
GCTAAACTCGATCTGCGTGTGGCAAAAGTATTGAAATGTGAAGCTGTGCCGAAATCAGAT
AAATTATTACGTTTTGAACTCGATTTAGGCGACCATACTCGCCAAGTCTTCTCTGGTATC
AAAGCGGCGTACAGCCAACCTGAAGAGCTTGAAGGCAGATTTGTGATTATGATTGCCAAC
CTTGCCCCACGCAAAATGTCGTTTGGTATGTCGGAAGGAATGATTTTATCTGCTGGCACA
GGCGGTGCAGATCTCTACTTGCTCTCTGCCGATAGCGGCGTGACGGCTGGTATGCAGGTG
AAATAAATTTACTCAGGGTGGGATTTCTCACCCTATCTTAACTCAATAATAAGGACAACA
AATGATCCAACAAACTCTCGCCATTATTAAACCCGATGCGACTAAACGTCATCTTATCGG
TGAAATTTTAAGTTATATGGAAAAAAATGGCTTAGCGATCAAAGCGTTAAAAATGCTTCA
CTTAACCAAAGAACAAGCGGAAGGTTTTTATGCAGAACATCAAGGCAAAGATTTTTTTGA
TCCGCTCGTGGCATTTATGATTTCTGAGCCTATCGTTGTTGCGGTGTTAGAAGGCGAAAA
TGCCGTAGAAAACTACCGCTTGTTGATGGGAGCAACCAAACCTGAAGAACGCAAACTAGG
CACTATTCGTAAAATGTTTGGTTTAGGCTACTGTGAAAACTCAGTTCACGGCTCAGACTC
TGAAACATCCGCAAAACGTGAAATTGCGTATTTCTTTACGCCGACTGAGATTGTGTAAAT
AAAATATAGAGGCGAATGACATTCGCCCCGATGCTTCTGCAATTATTTAGGGCAAATGTA
ATTTGCTCTTACAACCTTATTTATAGGGGCTGATGTTGGTTGGTATACTAGCTAATCTAA
TACAGCTCCAATAATTAAAATCAACACTTTTGTCTACTATTCCTTTATTTAGCTGTGGAT
CATTGTGGCGATCCTATTGGTTTTATTCTGATGACCGCAAAAGCTGTTCTAGTTATATCT
CGTAAACGAAATTCAACGGTGGGTAATGATGATATGGGGTGACATTTATATCGTCATCGC
CATTTAGTTGAAAATGCATTTGCCTTTTTAAAACAATATCGAGCCATTGAGACTCGGTAC
GATAAGTTAGCAAGAAATTATGCAGCATCGCTGGCAATATGCTGTATTCGCTGGATTGAT
TGATGTCTGGTTAAGATTTGAACTCTTTGGATGTAGGATTGTAGGGACCATTATGATTGT
GTTAAAATAATGTTAATAGTTTATGTTAATAATGTGTTTTAAGGTTGATCTGATAAGATT
TATTAAATACTATTATGCACCCACTATTTTATATGAGGATGGCTATGTTAAAACTATTTA
CAGTTACGTTTGATTTTTTAAAAACAACGTTTAATTGTGTTAGAGCATTATGGGTTAAAT
CAGCTGATAAAGTCCAGCCAACAACAATTTTTGATGGTAGAGTAAAAGTAAATAGAGATG
GTTCTCTTGAGGTAGATTATTCCAATCATCATGTTCGTGAAGCAATAAAAAAACACGTAG
ATGCATTATCAAATTCTGTACCGAAGGAAAATTAATTAGGCGTTGTTATTGTAATGTTTG
TTCTAGTGCTAGGATATTACTACACGGACAGATATTCTCCTGAAAAAGTTTTGTTAAAAA
GAAGCACTGGTTGGGAAGCTGATGTGCATTTAGCCAAATTGGGGCTTGGGTTTCTTCTTC
GGGGTACTTTTTTATTGGGGCTAATCTACGTCAGCCCCTAAAGTTTTATGGTAAAAGTCT
TCAAATCACCTTTTAAAATATGAATAAAATGATCTGACCTTCAAAAGTTATACAGCTATT
CAAAGGACTGATTTCGATATTGTATCGGACTTAGTCCTTTTCGTTTGGGGTTTTGTTTTT
CTGCGAAGTAGGTACTGTGATTGATGCGAAAATGATTAAACTCAGTTACATCAGACTTAT
CATAGTCTCGGTAGAAATCGGTGTAAACAATACTGCCGGGCTTCACTTGTTCTTGAATAT
CGAACCTCTTAAGATGTAGACTGTTTTGATTGATAAGCAATCACAGACGATGGAAATAAT
AGGCTGCGGTAGCTTTATTTACATTTATCAACTCAGCAGCTGTTCGAGCAGTGATATCTG
CTACAAACAGCTCAATAAGTTTATTTTGTTTATACTGACTTAGATAACTTTTGCTCATAG
GGCTATCTTAACCTAATAGGGATTTTAGTCGTTATCTAGGAGAGACCTATAAATTTACTA
GGAGGAAGTTTCTCACCCTGCCTTAACTTGAATATAAGGATAACCAATGATCTAAAAAAC
TCTCGCCATTATTAAACCCGAAGTGTCTAGCTCCATTCTATTAATGTAAGCGACTTACAC
CTTCGGCAAAAACAATCTCAACACCAACAGTGCGTACATTACTTTTGCTAAAGCAAAGGT
TAGAGCGAATAAGATCACGGCAAGGGATTGTTCCCATAGGGGAATAGGATCTTCAAGGCT
GGTGTATTCATCAAAAGCTAACATCAATGAAAATGAAAAAAGGCTGTAAATGAACATTAT
TACCCCTGAGAAAAAGGCAATTTGAATGATGTTACGTTGGTGATATTGCTGTTTGTAGCT
GACTAATGCAAATAGAAAAGCTGGGACGGTAAATAAGGCAAAAACAACCAACATTCCCCC
TTGGCTAAATTCGCTAAAAAGGGGTAATAGGGCAGAGCCGAGTATCTGGGTAAGTAGTGG
ATAAATCCATAAAATATGTAGGCTAGTTTTTTGCATTGAGATATTCTCTTAATAAAAATA
AGGCGGATAAGTTGCGTGCTTCGGCAAAATTAGGGTCGGCAAGCAGTTCGTCGATTTTGT
TTAATGGATAATAGATGATTTCAAGTGGCTCTGGTTCATCGCCTTCTAGCTGTGATGGAT
AGAGATCTTGAGCCACGAAAAGGTGCATTAAGCCGTACATATGGCTAGGACCGCTATACA
CTGAACGCAGTGGTTCGATTGTTTTTGCTCCAAAACCTATTTCTTCTTGTAATTCTCGAT
TTGCACTCAGTACAGGATCTTCCCCACTATCCACAATGCCTTTAGGGAAGGTGAGTTCAT
AGCGTTCAGGGCCGACAGCATACTCTTTAACAAGAATCAGTTGATTATTATGAATGGGTA
ATACCATGACAGATGAACGACGTTGTGGCGTTAAACGTTCATAGGTGCGTTCTTCGCCGT
TGGAAAAACGTAAATCGACGGATTGCACTTCAAAAATGCGAGTTTTGGCAATTACTGAGA
TAGATTTGATTTCAGGGGGGTGTTTTGACATAGCTTTTCTCATCAAAAATAATTTATTCA
TATTGTAGACTGTTAGTCCTTAACCAGCAACCAAATAAACGCTCCAAAGTAGCAATGCAT
AACGAATTCCTTTGCCTAGAGTAATTAATAATATGCTTTTCCATAAGTTGAATCGTAACC
AACCTGCAATACCACAAAAGATATCGCCAACAATAGGAAGCCAGCTAAATAATAGAATCC
ATATACCATATTTTTGGCTCAATTTAAGCGTGAGCTTGATGCTTTTATGTTGTTGGTCAT
GAAATTTAGGTTGTGGAAAAAATTGAGCGATAAAATAAGTTGTCATACTACCGAGGGAGT
TTCCTAATGTCGCTACAACGAATAATCCATACACCGTATTTTTTTGTAATAGTGCTTGCG
TTGTATAAGTGGTAAAAATCACTTCGGAATTGCCTGGTAGTATTGTTGCGCTTAAAAAGC
TGCTGACAAACATAATGAGAAGTTGATTCTCTTCGCTAAGGAAAATTCCGAGTAAAGCAG
TCAAATAATCGGTCATTTTGTAACTATTTTGTTAAATTTGTGTTTAAGTTAAGTTTTCAA
AAATTGTACTTTTTTTGAAAGATTGATATGGATCAAGAAAGAATTCTACTTTATTTATTT
TAAACGTAAAAATTATTTAATCATCAGGTTAACAGGTCTATAATTCTCAACAATTTCTAT
AATTTTTCAAATTTTCGTTTAAGGATAGTAATGTTTTCACCTGCTGAGATGGCAAAAATC
GCCGAAGATGGCGCAGTTTATAAAGCAACCAAAAACCAATTTTATTCTTTCATTTCAGCA
ATTACTGCTGGCGCTTACATTTCTATTGCTTTTGTCTTTTATGCAACTACCCAAGTTGGG
GCTGCGGATATGCCATGGGGTGTCGCTAAACTCATTGGCGGTCTTGTTTTCTCTTTAGGC
ATTATTATGTGCGTGGTATTTGGAGCAGAGCTTTTTACTTCAACAACCATGACGATTGTT
GCCAAAGCAAGTAAGCGAATTACATGGGCGCAGATGTTTAAAAACTGGTTTGTTGTGTAT
GGCGGTAATTTCATCGGTGCGACCTTTATTGTGCTGTTAGTGTGGTTTAGCGGTGAAATT
ATGGCTGCAAATGGGCAGTGGGGCTTGACTATTTTAAAAACAGTCCAACATAAGATCCAT
CATACTTGGATTGAAGCATTCAGCTTGGGGATTTTCTGTAATCTGATGGTCTGTATTGCG
GTATGGATGGCGTATGCAGGTAAGAGCCTGACGGATAAAGCGTTCATTATGATTTTGCCG
ATAGCCATGTTTGTGGCATCTGGATTTGAACACTGTGTGGCGAATATGTTTATGATCCCA
ATGGGCGTGTTAATTCACGGCTCTGCAAGCCCTGAATTTTGGACAGCGATAGGGGTTGAT
CCTAGTCAATTCGCTGATTTAACAATGGCAAATTTTGTGGTGAAAAATTTAATTCCAGCG
ACCTTAGGTAACATTGTTGGTGGTGCATTTTTCATCGGTATGGTGCAGTGGTTTTTGCAT
CTAAAAAAACATTAATTCAAAACTTGTAAGCGGTCACTTTTCGCAGTGTTTTTGCAAAAT
CGCACCGCTTGCGTTCCAATTTATTACATTAACTAACGAGGACTTAAAATGACTCAACTA
ACCGAAGCTCAAAAGAAAGCGTGGGAAGGTTTTGCACCAGGTGAATGGCAAACTGATGTA
AACGTGCGTGACTTTATCCAAAAAAACTATACGCCGTATGAAGGTGATGAATCTTTCTTA
GCAGATGCAACCGAAGCAACTACAACGCTTTGGGCAGAAGTGATGGAAAAAATCAAAGTG
GAAAACAAAACCCACGAACCGTATGACATTGATTGCGATATTCCATCAACCATCACTTCA
CACGCACCAGGTTATATCAACAAAGATTTAGAGAAAATCGTAGGTCTTCAAACAGATGCA
CCATTAAAACGTGCAATTATGCCGTTTGGCGGTATCAATATGGTGAAAGGCTCTTGTAAA
GTTTATCGCCGTGAATTAAATCCAGAAGTAGAGAAAATCTTTACTGAATATCGTAAAACC
CACAACCAAGGTGTATTCGATGTTTATACTCCAGACATTTTACGTTGCCGTAAATCAGGC
GTAATTACAGGTCTTCCTGATGCTTACGGTCGTGGTCGTATTATCGGTGACTATCGTCGT
ATGGCTCTTTACGGTGCTGACTTCTTAATGAAAGATAAAGTAAAACAGTTTACCTCTTTA
CAAGAGAAGTTAGAGCGTGGCGAAGATATTCAAGCGACAATCCAATTACGCGAAGAAATC
GCAGAACAACACCGTGCTTTAGGCAAAATGAAAGAAATGGCTGCATCTTATGGCTTTGAC
ATTTCAAACCCAGCAACTAACGCACAAGAAGCGGTACAATGGGTTTACTTTGCTTACCTT
GCAGCAGTGAAATCACAAAACGGTGCAGCAATGTCTTTCGGTCGTGTTTCAACCTTCTTA
GATATTTATATTGAACGTGACCTAAAAGCAGGCAAAATCACTGAAAAAGAAGCTCAAGAA
TTAATGGATCACTTAGTAATGAAACTCCGTATGGTTCGTTTCTTACGCACCCCAGAGTAC
GATCAATTATTCTCAGGCGACCCAATGTGGGCAACAGAAACTTTCGCAGGTATGGGCTTA
GATGGTCGTACATTAGTAACCAAAAACAGCTTCCGTCTATTACACACCCTTTACACAATG
GGGCCATCACCAGAGCCAAACTTAACAATCCTTTGGTCTGAAAGTTTACCAGATGGTTTC
AAACGCTATGCAGCGAAAGTGTCTATCGAAACTTCATCTGTTCAGTACGAAAACGACGAC
TTAATGCGTCCAGATTTCCAAAACGATGACTATGCGATTGCGTGCTGTGTAAGCCCGATG
ATCGTAGGTAAAATGATGCAGTTCTTCGGTGCTCGTGCAAACTTAGCGAAAACCTTACTA
TACGCAATCAACGGTGGTGTTGATGAGAAATCAGGTGACCAAGTTGGACCGAAAACTGAG
CCAATTATGTCTGAATACTTAGATTTCGATGATGTAATGACCCGTTTAGACAGCTTTATG
GACTGGTTAGCGAAACAATATGTGACTGCGTTAAACATCATTCACTTTATGCACGACAAA
TATGCTTATGAAGCAGCATTAATGGCGTTGCACGATCGTGATGTATTCCGCACAATGGCT
TGTGGTATCGCAGGTCTTTCTGTTGCAGCAGACTCACTCTCTGCAATCAAATATGCGAAA
GTAAAACCAATCCGTGGCGACATTGAAATCAAAAATAAAGCAGGAGAAGTGGTTGGCGTA
GCGAAAAACGTAGCACTTGACTTTGAAATTGAAGGTGAATACCCACAATTCGGTAACAAC
GATAACCGTGTAGATGACATTGCAGTTGATTTAGTTGAACGCTTTATGAAGAAAATTCAG
AAGCTCAAAACATACCGTAATGCAACACCAACACAGTCAGTATTAACCATTACTTCAAAC
GTGGTTTACGGTAAGAAAACAGGTAACACCCCAGACGGTCGTTGTTCAGGTGCGCCATTC
GGACCAGGTGCAAACCCAATGCACGGACGTGACCAAAAAGGTGCGATAGCTTCATTAACT
TCTGTTGCGAAATTACCATTTGCTTACGCGAAAGATGGTATTTCTTATACCTTCTCAATC
GTACCAAATGCGTTAGGTAAAGATCTTGAATCTCAAAAACGTAACCTTGCAGGCTTAATG
GACGGTTACTTCCACCACGAATCAACCATCGAAGGTGGTCAGCACTTAAACGTAAACGTA
ATGAACCGTGAAATGTTATTAGATGCGATGGAAAACCCAGAGAAGTATCCACAATTAACA
ATCCGTGTTTCAGGCTACGCAGTGCGTTTCAACTCTTTAACTAAAGAGCAACAAATGGAC
GTAATTACTCGTACTTTCACTCAGTCGATGTAATTTAGTTTAAACTAATAAGCGGTCAGA
TTTTGCAAAACTTTTGCAGAAACTGACCGCTTATTGTATCTTACGCATTAATTGCGATTA
GCAGAAATGTTTAAGGACATTTGTCCTAATCGTACTTTATTTAAAGGAAAAAGAATGACT
GTTTTAGCACGTTATCACTCTTACGAATCGTGTGGCACAGTAGATGGGCCTGGGATTCGT
TTTATTTTGTTTTTACAAGGCTGTTTAATGCGTTGTAAATATTGCCACAACCGTGACACT
TGGGATCTTGAAGGTGGGAAAGAGATCTCCGTAGAAGATCTAATGAAGGAAGTTGTGACG
TATAAACATTTTATGAGAGCAACGGGCGGGGGCGTAACAGCATCAGGTGGCGAAGCCGTG
TTACAAATGGAGTTTGTGCGTGATTGGTTCCGTGCTTGTAAAGCTGAGGGTATTGATACT
TGTTTAGATACAAATGGTTTTGTGCGGAATTATTCAGAGCTAGTCGATGAAATGCTAGAT
GTAACCGATCTCGTTATGCTTGATTTAAAACAGCTGAACGAAGAAATTCATAAAGATTTT
ATCGGTGTCTCTAATAAACGTACCCTAGACTTCGCTCGTTATTTGCATAAACGTAATCAA
CGTACTTGGATCCGCTATGTGGTTGTACCAGGTTATACGGATGCCGATGAAGATATTCAT
TTATTGGGTCAGTTTATTCAAGGTATGGACAACATAGAAAAAGTCGAACTTCTGCCATAT
CACCGTTTAGGCGCACATAAATGGAAAACCTTAGGGTTAGAATATGAATTGGAAGATGTG
ATGCCACCGACGAAAGAATCGTTAGAGCATATTAAAGGTATTATTGAAAGCTATGGGCAT
ACGGTGAAGTATTAGCGCTTAACCCTATCCCAAATTCTGTGTAAACACCCATTTCAACTT
AACGGTGATCGTCTAGGCGATCACCAAAATCAATCATAAATCGATTCATCGCCAGTTTCC
AGTTCTGAATCGGCATTGTCGATTTATTATATATGCTATAAACACTTTAATAATCAGCTA
TATATTTAGATATTTCCCTTCTGGTATGGGATCTAAAGGAGGAGAAATATCAATTTCTGA
ATCTTCAAGTGGTTTTTCTGCTTCTTTCATATTCTCTTCATTTGACTGAGTTAAAGGCTT
ATCTTGTACTCTAGGCATTATTGAAGAGTCTAAGTTTTGTTTGATATCATTAGATACTTT
GCTTGAGTCCACCACAGGATCTATTGATTCTTCATGTACCCCTATATTATTTTCTATATT
TTGTGGTTTTTGTGTCTCTAAAACTCTAGGGATGTTTGCAATGAAGGTTTTTTCTTCTTT
ATTGACAAGTTTACGCCCAATTTCTACACGAGGATCTAGCCATATTGCTACTACAGCGTC
ATTAAATTCTTTGTTAAATTCTTCAGGAATAACAATATTATTTAATATGAAATATCCTTT
ATCTTCTAAAGCAATGTAACTGAGAGAATCACCTTTCTTGATATTAGGTAAAATTTTACG
CAAACGATCAACCACATTATCTTGATTTTGCAGAGTGATGCCTAAATTAGACCAAGATCT
AGCTAAAGAAATTGCAAAATCACGCCCTTCAACGGGCTTTTGATATTTTAGAGTCAGCAT
TAATGGGCGTGTGCTATTAGTATAACTGCCAGTTTCAGAGAATAATGAAATATTATAGAT
TTTAAATGGTCCCCAGATATAGTCTACATCATTGATCTTTAGCCATTTGGCAGAGAGGAA
GGGATTAAACAGCAAAGTAGATATCAAAAAAAAGGTTAAGCGATACATAAAGTAGTATTT
CCATTAAAAAACAGATTTATTTCTCATTATAACGTTAAATCCGTGATTAAGACATCCTAT
TATTTATCATAGAAAATAAATTATAATCCTATAAAAATGGCGTGAATGGATCCTAAATAT
TGTTGGAAACTTATTGCGTTTTATTGAAATTGAGCAATCTAGTCTATTGAACTGTCAATA
ACTAGATTGCTTAGTTACGACTAGCCAGCTACCCACAATAATATAGCGAGAATTTGAGGC
AAGATAATTCGACAAAACATCACTAATGGATATACAGTCGCATAAGAGAGTGCTGCTGCA
CCATTACCCTCTTTAATACCATTTGCAAATGCCAAAGCCGGTGGATCCGTCATTGAACCT
GCAAGCAATCCACATAGGCTCAGATAATTTAATTTACCATAAATACGAGCAACCAGCCCT
GTAACAATTAATGGAATAAAAGTAATGATCGCACCATAACCAATCCACGCTAAACCATCA
TTACTTAATAAGGTATTCAAGAAGTTTCCGCCTGCTTTCCAACCTACAACTGTAAGGAAA
AGCACGATACCAATTTCTCTTAATGCTAAGTTTGCACTTGGAGGCATAAACCAATAGAGT
TTTTTGATACTTCCTATTCTTGCTAAAATTAATGCAACCACCAAAGGCCCGCCTGCTAAT
CCCAGTTTTAATGCTACAGGGAAACCTGGCAGATAAATTGGAATAGAGCCTAGTAACACC
CCTAAACCAACCCCGATGAAGATAGGCAACATTTGTACTTGTTGTAATTTTTGTTGAGCG
TTACCGATAATCGCCATCACAGCCTCAATATCTTCTTGGCGACCAACCAAGTTCAACACG
TCACCAAATTGCAATGTCATTTGCCCGTTAGGAACTAACTCAACCCCCGCACGGTTTAAG
CGAGAAATCACTACATCATATTTCCCTTTTAACATCAATTGGCGAATTTGTTTCCCAAAT
ACTTTTTCATTGGTAACAACAGCACGTTCTGTACGGTACATTGTGCCTTTTGTCGAAAGT
GAAACATTCACTTCTTCACCAAGAATGAGTTGCATTTTATGCAACGCAGCTTTTGTTCCC
ACAAGATGCAGAATATCGCCTATTTGGATTTGGGTATGCACTTTAGGCACAAACAACTCA
TCATTACGCTTAATACGAGAATAAACCACTTCGTGCAGTTCAAAATCAGGAAACTCTTGA
AGCATCAACCCATTCAAATTTGGATTTGTAATACGAACATTCATCGTACTTAATCCATCT
TTTTTATTGTTGGTTGCAGAATTAAACTCATCAGCTTCTTTATCCACATTAATTTTAAAA
ATAATACGGATAAGCCACATTGCTAATAGAATCCCGATAATCCCGAAAGGATAGGCAATT
GCGTACCCCATACCCATCACAGCAGTAATGGACTCACCGCCTAATTCTGTCAGAATTTGC
TGCCCAGCACCTAATGATGGCGTATTGGTCACCGCACCAGAGAAAATACCCAATATCACA
GGAAGAGGAACATCAAATATTTTGTGTAATAAAATCACTAAAATACCGCTTATCCCAACA
ATCATCACAGCAAAAGCATTAAGCTTTAATCCCGATTGGCGTAATGAAGCAAAGAAACCA
GGACCAACTTGAATACCAATGGTATAGACAAAGAGAATCAAACCAAACTCTTGAATAAAG
TGCAAGGTATGACCATCAAGTTTGACACCATATTGCGTCATAAAATGGGAAACCAGTATC
CCACCAAATAACACACCGCCAATACCAAGGCTTACGCCCCTCACCTTAATATGCCCTATC
CATAGCCCAATGACAGCAACTAAGGATAATAGGCTTACTGTTAATGCAATTTCGCTCATA
AAAGCCTCATCATAAAAAAATAAAACTGCGACGATTTTACCAAAATCCCCAAGCAAAAAA
TGAGATCTAACTCAAAAAATAATAGAGAAATGTCTACCATAACAATATTTTTATGCGACT
AAATAATCAAATAGCCATTTTGACAATGCTAAATCTTTATAATATTATCCGCCCCTTCAT
AAATCATATATTAGGAGTAATGATATGGAGCCAATCGTTTTAAACGGTTATCACACACTT
ATCGCCGCAACGCTTGTTTTGCTTCTCGGCAAAGTATTTGTAAATAAAATTAAGTTCTTC
CAAGACTTTAATATCCCAGAGGCTGTTGCCGGTGGTTTATTTATCGCTTGTATCATTTTT
TGTCTATATAAATTCGCTGGAATTACCTTTGAATTTGAAAGCTCTTTACGTACAGCTTTC
ATGTTAGCCTTCTTCTCATCTATCGGCTTATCCGCAGATTTTTCCCGTTTGAAACAAGGT
GGAATCCCACTTGTCATTTTCCTCGTTATCGTGAGTATATTTATCCTTGTTCAAAATGGT
GTAGGCGTTGGTTTAGCTATGCTACTTGGTATTGATCCACTTGTTGGTTTAATTACAGGT
TCTATTACTTTAACTGGCGGACACGGCACAGGTGCAACTTGGGCAACTGTTTTTGCTGAA
AAACATGGGCTTGCAGGTGCAATGGAAATGGCAATGGCATCTGCTACATTTGGTTTAGTA
GCTGGTGGTTTAGTCGGTGGCCCATTAGCACGCCGTCTTATCAACAAAATGAAAATTACC
CCATCTAAACACAGTGTAAAAGTTGAAAGCGTAGAGGCAAAATATGCTGATGATACATTT
GAAGATGCTGACAATGTACGCTTAATCACAGCAACATCAACGATCGAAACAATGGCATTA
TTTGCAGCGTGTCTAGCATTCTCATCAGTTATGGTTAAAGTATTCCCTGATTCAGGTTTA
CCTCAATTCGTATGGGCATTAGGTTTTGGTGTAGTATTAAGAAACGTATTAACGTTAGTG
TTTAAATTTGATATGTTTGACCGTGCTATTGACGTATTTGGTAACGCATCATTAAGCTTA
TTCTTAGCAATTGCATTAATGAGCATTAAACTTTGGGAATTAGCAGACCTTGCTGGCTCA
ATGTTAATTATCCTTATTGCTCAAACCATAGTTATGGTACTTTATGCATATTTTGTGACC
TTTAGAGTGATGGGAAGTAATTACGATTCAGCCATTCTTGCAGCAGGTCACAGCGGTTTT
GGCTTAGGCGCAACTGCAACTGCGGTCGCGAACATGCAATCTGTCACAGAAACTTTTGGA
CCATCACATAAAGCATTCTTAATCATACCGCTTGTAGGTGCATTCTTTGTGGATGTGGTT
AACTTAGGTGTAATTACAGCATTTATGAATTATTTAACTAGCTAAAATAGCATAGAAATC
AGAGTGGTTGCTAAAATTATATAGCAACCTTTGTAGTCATGATTGTTAGTCTATTATTAT
CAATAAAGAGCCAGCTTAATATTTCAGTATGAGCTTAGCTCTTCAAGAGCCAGCAATTAG
ATTATTTATGGAAAAAACTTAATAGAGGCTCTGGGTTCTGAATATACTCAGATAGTTCTT
TTTTACTAGGATAACCAATATAAGGAATTTGTCCTAGTAATGGAGCATTGATTTTTTTGC
TAAGGAGTTCAATTAATTCAGCGTAGTGACGTAGCCCAGGATTTACTCGATTTGCAATCC
ATCCGATAAGATTAACCCCACTTTGTTGAATCGCATCCGCTGTTAAAAGTGCATGGTTAG
CGCAACCCTCTTTTATTCCCACAACAAGTACGACTGGCATTCTATTTTTCTTAACCCAAT
CAGCAAAACTTAGGTCTTTATTAATAGGTGTTAACCAGCCATAAGTGCCTTCAATAAGAA
CATTTGCATATTGTCGGTGTAAACGTTGAAGATCGTGATCCAGTTTATTAACAGAAATAT
GACGTACTGCGTCTAGCGCTGCAAATACTGGCGTACTAGAATGGATAAAAGAATAGCTAT
TAATTTCTCTGTATTTTACAGGACAAGGGCAGCTGTTCTGTATAATGAGGACATCACTAT
TGTCTTCACAGGCATAATCATCTTGATTGGGTTCTGTGGGTAAAGAATCATCGCCACCAC
ACGCAATAGGCTTATAACCGACAATGGGAATTTCATATTTAGATATTGTTTGTAATAGAG
CCCTTGTAACGATAGTTTTTCCTACATTTGTATCTGTGCCTGCAATAAATAAACAAGACA
TTGTATTTTCCTGTTAATGATAAGTTAAAAAAATTTTTCAAATTCTAATCTGAAATTAAA
TTTAATATAATGTTTTCGATCAAATTTTCTGATAATAAAGACAATATGTTCTAAGAAAAA
TGTAGTTAAAGAGAATTTAAGAGGGGATTCCCTCCTCTTAAATTCAATAATATATGAATA
CTAGGATTTTAGTAAACCAGAGGAGCCTTCTGAATAATCTTTAGGTTGGTCATCTTCAGA
TTTAGGTTTATTTTCAATTTTAGGTTGTTGGAAAAATTCAATTTTTGCCGATTCAGCAGG
CAATAATTTTTCAGACCCTTGTGCTAAATGCGTATAAAGTTTTTTGTAGTCTTCAGCAAG
TGTTGCAAGTAGAGCTGCAGATTGTTCAAAGTGTTGTTCTAATTGCTGTTTTTGCTCGTC
CATTTTCTTAGCAGTATCTTTTAAATCAGCCTCTAGTTGTAGTTGTTTTTTCACATTGCT
ATTTGTCGCACGAACAACAACATAACTGATGATACAACCTATGATAAATGCTGCAATAAT
TGCAGTCCATACGTTACCAGACCATTGTTCCATAGTTCACTCCTTTACAGTTAGTTAGCT
TGATGTAGCTGTTTTTTATCATTTTCTCAATTTGATGAGAAGTAAAACCTATAAAAATTT
GTTGGAATTTTGAAATATACCGCAAAAACCACTCTTTCTTAAAAAAGAATTAGATCTTTA
GTAAATAAATCTGTATAATTTTGCCACCCTGTTTTTGCATGGTATTCCCGCCATGTAAGT
CTGGTCTGAATAGGACTCGAAGGGGTCAGATTCTACCGTATTAATAGGTAATATCCATTA
GGATATTGGGTTTAAACTTTAAATTTTGGTATTTAATTAATGAAAACTTTTGTAGCAAAA
CCAGAAACAGTTAAACGTGACTGGTATGTAGTAGATGCGACAGGTAAAACTTTAGGTCGT
TTAGCTACTGAATTAGCACATCGTCTTCGTGGTAAACACAAGGCTGAGTACACTCCACAC
GTTGATACAGGCGATTACATCATCGTTATCAATGCGGAAAAAGTAGCGGTAACAGGCAAA
AAAGAAACTGATAAAATCTACTACTGGCACACTGGCTATGTAGGTGGCATTAAAGATGCA
ACCTTCAAAGAAATGATTGCTCGTCGTCCAGAAGCAGTGATTGAAATTGCGGTTAAAGGT
ATGTTGCCAAAAGGTCCATTAGGTCGTGCAATGTTCCGTAAATTAAAAGTGTATGCAGGT
AACGAACACAACCACGCAGCACAACAACCACAAGTTTTAGATATCTAATCACGGAGCATA
AAAATGACAGCAGCAAATCAAAACTACGGCACAGGTCGCCGCAAAAGCTCTTCAGCTCGT
GTATTTATCAGACCGGGCAATGGTAATATCACCATTAACCAACGTTCTTTGGAAGTGTAC
TTCGGTCGCGAAACAGCTCGTATGATCGTTCGTCAGCCATTAGAATTAGTTGAATTAACA
GATAAATTAGACTTATACATCACTGTTAAAGGTGGTGGTATTTCTGGTCAAGCAGGTGCA
ATCCGTCACGGTATTACTCGTGCATTGATCGAATACGACGAAACTTTACGTCCAGCGTTA
CGCGCTGCGGGCTTTGTTACCCGTGATGCTCGTCGTGTTGAACGTAAAAAAGTGGGTTTA
CACAAAGCACGTCGTCGTCCACAATACTCAAAACGTTAGTATTACAATTTTATATATCCT
CTCTATTAAGAGAGGATATTTTCTATGGACTCTTTTTAGTATGATGTGTATGTTTAGAGC
ATAGCATATTTAGACACTACTAGAGATTGATAAGATTAGCAACAATATATCGTCAATCTT
CTCCCGTTATTCCTGATTAAAGCTCAATTCTTCAATCGCCTTTAAACATTTTTGTTTTCT
ATTCTCTGTTTCTTGTATCTTTATTGAGAGCATATGCCTATACTCAGGGTAATGGTAATT
TTGTTCAATGAGCCATGAGAGTTTTTCATTCAATGCACGCAACGCTTTATAGTATTCATG
TAACTTCTGTTTCTTTGATAATGTATGAATACTCTTAGTAAATTTATATTGAGAGAAAAT
AGGGGAATCTGACTTTTTATCCTTGAGATGAATACTTTTTTGTAGAGCATCATATTGTTC
AATTAAACGTTGAGTATAAACTTCAGTTATTTCAGGGGAAGTTGACTGCTCAATATGTGA
ACATGTTTCTAGTATTTCTTGTATGAATTCTTTGACGGAGCCATGAGTAAGTTTAAAGCA
GTGGCTATAGATAGAGATTTGCAGAGACAAGATGGGAGAAAAGTCGTTTAATTTTGTAAT
GATTGTATCTGTAAAATTACCCATTTTTTATTCTCTGTATTAAATGTATAGATATTTTAA
TGTATGTGCATCTCTTTTCAAATTTATTTTTGATAAAAATAATCTTTCTATTTTTTCTAA
AAATGTGATGAAACTCACATTTTTAGAAAAAAGGTCATAAATCTTTATTTGCTATGAGTT
TTTTATTTTTAAATCATATAGTTATGTGATTTATTGCAATAGGAGCAATATTTTAAAAAA
TTATCTCTGAATACTTATTTGGGAGTGGAGATTTATTAACTTATTGATTTTAAAGAAAAT
GTTTTTTTATGTAAGATATTGACACTACTCTACAAATTTGCAATCATTCGCATGCAATCT
GCATTTACCAAACTTACATGGGAAGGTAATGGCAGATATGGATCGGTTGCTCTTATAGCT
TAATAAGAGTAATCTTAGTTAAACTAAAAACTTAAGGTGAACATTATGAAAAAAACACTA
GTAGCGTTAGCAGTAGCGGCATTTGCAGCATCAGCATCAGCTGTAACAGTTTATGAAAAT
GAAGGTACAAAAGTTGATTTTGATGGTCAATTGCGTCTTCTTTTAGAAAAACAAGCCTCA
AAAGTGAAAGGTCAATCTTCAACAGATGGTGGTCACACTAACTTAAAGAATAATAGTTCT
CGTTTCGGTATTTCTATCAAACATAATATCAATGAGAATCTCTACGGTTTTGGTCGTTAT
GAGACTCGCCTTGGCAGTGGTTCTAAAAATGCTGCAAAATGGGGTGATGTTACAACAGAT
GAGGCTTACGTTGGTTTAGGTGGCTATGGTCATGAAATTTCTTTTGGTAAACAAGCTGTA
ATCGGTGATAGCATTGGTCAAGCTGGTTTTGATAAAGTATACGGTGTTGGTACTGGTGGA
ATTAAATATACATATAAGGTAGATAAGTCTATCACTGTGAACAATCAACAGGGTACATTT
AAATATTCAGCACCTCAAGAAGGTTTTGATATCCTTACTCAATCTTCTGATTCAGCAATT
AACTATACCTATACAGGTATTGAAGGTTTGACGTTAGGTGCTAACTATAATGTTGCAAAT
GAGCGTGAGAAGGCAGATGTAAAAGTAGATTCTATTAAATCTGGCTTTGGTTTAGGTGCT
AAATACACAGCTAAGATTGCAGAAAGTCAATCTGTAACTGTGGCAGCAGGTTATACTCAT
GATGACTACAAATCTGGATCTGTTAAACTAAAAGGTAAATTTGTTGAAGCAGGTGGTAAA
TCTACAGACCATACCTATACAGAAAAACCATTTAATAAGAAAGACAAAGATGGTGTGTAC
TTTGGTCTTAAATATGTCAACGCTCCATTTACTGTAGCTGTTGATGGTGGTCATGGTGTT
GTAAAAACAGATGATGTTAAAGAGAAAATTAACTTCGTAAGAACTGGCGCAAGATTTGAT
GTTACTCCAAAATCTGGCGTGTATGGAAACTACTCTTATGGTACTTACAAAGTTGAAGAT
TTCAAAGCAACTGCTCATCAATTCATGTTAGGTGCAGACTATAAATTACATAAACAAGTT
GTTACCTTTGTTGAAGGTCGTTTAATCAAGAACAAAGACAGTGATAACAACAAAGTTACT
GACAAAGCACTTGGTGTTGGTTTACGTGTATTATGGTAATCTAGATAGTTAGGTACTATA
GTTAATTAGCTATGATTTAAGGGATAAGAGATGTAATTTCTTATCCCTTTATTATTAGTC
ATTTTTCTGCTTTAGCGAGTACTTTTCTACTGCAGTCAGCATTCCTCTTAATAAATTCAA
TTCATTGGTTTCCAATTCGGCTCGTTGATATAAACGGCGTAGTTTCAGCATAACTGCTTC
GTTGCGAATAAAGCCAAGTTCTTTATATAAACGTTCGGTATGGGCAAAGAAATGTTCTAA
GGCTTCTGATGTCGGGTATTCTGCAAGCGGTTGAATATCGGTTTTTTCTTGTAAATCTAG
CCAAGCCATTCGGAGTTCATAGCAGGCGAGTTGTACCGCCATTGCAAGATTTAACGAGCC
ATAGTCGGGGTTGGTTGGGAAGTTTAAGTGATAATGGCATTTTAATAGTTCTTCATTGGT
TAAGCCCACCCGTTCTCGTCCAAATACAATCGCTACTTTACCCTGTTCAGCACGTTGAAT
GGCTAATTTGCCACATTGACGTGGTTCGACCAGTGAGCTTTGTAGGTGGCGTAATCTGGC
ACTTGTGCCAATAACAAGCTGGCAATCTGCGATTGCACTGTCGAAATCTGGATAAATTTG
CACATTATCCAATACATCTTTTGCCCCTGCAGCAAGGGCTATTGCTTGTTCGTCAATCGC
TTGTTTTGGGATGACAAGCCTTAGCTGGCTTAGTCCCATCGTTTTCATTGCTCGTGCGGC
TGAGCCGATATTACCACTGTGAGAGGTTTCGACTAGGATTATTTGAATTTGATTAAGCAA
CATTTTTTCATATCAATATAATAGGGTAGTGTTATGTCATTTTAGCATAAAATCAAACCG
CTTGTTCTTGCTTTATGTAGGATAAATGTTACACTTATGACTCTTTTAAACATCAGGAAT
GTGAAACAAATGAAAAAATTGCAATTAAAAAAATGGTTTTCAAGCCTTTTTCTACTTTCA
TCATTAGTCTTTGTAGCTAATAATGCTCAGGCTGAAGGAAAGCTGACAGTTTACTGTGGC
GTCCAAAATAAAGTATGTGAAGATCTGACGAAACGTTTTTCACAAAAATATAATGTGGAA
ACTCAGTTTATTCACGGTGGAACAGGGACAATTTTAGGTAAGCTGAAAGCGGAAAAAGAT
AATCCACAAGCGGATATTTGGTATGGCGGTACTATTGAGCCACATTTCCAAGCAGGGCAG
ATGGGGCTATTAGAAGCCTATCGTTCACCTTTGCAAGCGGAGGTTTTACCTCAATTTAAA
GCATTGCAAGAGAGCGAAGCAGGTAAATATACCTCGATTGCGTATTTGATGGTGCTTGGT
TTTGGTATTAATACCGAAAAATTAAAACAGTTAGGCGTTGAAGCTCCGAAAAAATGGGCA
GATTTGCTTGATCCTCGCTTAAAAGGTGAAGTGCAATTAGCCGATCCTCGCAGTTCAGGG
ACAATGTATACCACGATGATTACGCTTATTCAATTAATGGGCGAGGAAAAAGCCTTTGAG
TATTTGAAAAAATTAGATGGTAACATTTCTCAATATGTGAAAAGCACCTTAGTGACCTCG
AACCTTTCTCGTGGGGAAAGTGCTGTGACAGTTGGCTTTGCTCATGGCTATGCTTCAGAA
AAAGAGAAAGGTGCGCCAGTTGATTATGTGTTACCTAAAGATGGGGTAGGCTATGCTTTA
GGGGCTGCAAGTATTATTAAAGGTGCGAGAAACCTTGATAATGCGAAATTATTTATGGAT
TGGGTTCTATCTAAAGAGGTTCAAGAAATTCCTTGGCGTGACCACGGACTTTATCAAACA
CCAACCAATGTGAAAGCAGAAGTTGCTCCACAATCACCTAAATTGGACGGCGTGAAATTG
GTTGATGTAGATTATGCTCGTTTTGGGTCAAGCGAGGAAGGGAAGCGTTTGGTAGATAAA
TGGCTCTTTAATATCAAATTATCGAATTGATCTTCTTTATAGAAGGAAGGGATATTTTCA
TTGGAGATGAGCCCTGGTATTCATTCTCACAGATCGGAGACTAGGGCATAAATTATCTTT
TTAAGATAGAAGAGTATTTTTTTCAATCCTGTCCGTAAGGTACGGGGGGAACGTCAAGAT
AAGTAGTATGTAAAGAATTATAAGTTTGGATTGCAATGGGACAGTTTAGGTTTTGTAACA
CCAGCCATTTCACTTAATTCATCCATATGATTAATGGTAATATATTTACCTTGTACCGTT
ATGATGCCATTTTTCTGGAGTCGACCAAGCAAGCGACTGATAGTTTCAATGGTTAAACCT
AAGTAATTTCCAATATCACCACGGGTCATTGTTAAGCGAAATTCTCTTGCTGAAAAACCG
CGTGCGGCATAACGCTGTGAAAGATTGTAAATAAACGCCGCAAGTTTTTCTTCCGCACTC
ATTTTAGAAAGCAACAAAATCATCTCTTGATCGCTTTTGATTTCATGACTCATCAAACGC
ATAATCTGATGGCGGATTTTTGGCATTTTGCCAGCTAAATCATCTAAAATATCAAAAGGA
ATTTCGCAGATCATTGACGTTTCAAGAGCCTGAGCAAAACCGATATGTTTCATATCCATA
ATCGCATCAAAGCCAACTAAATCGCCCGGTAAATGGAAAGCGGTGATTTGCTCTTCACCA
TTTTCACTGATGGTATAGCTTTTAATTGTGCCTGAACGGATTGCGTAGATAGACTTGAGT
TCATCACCTGACTGAAAGATGATTTGTGATTTTTGCACAGGTTTCTTACGCTCAATGATA
TTATCTAATTGAGTTAATTCGTGTTCATTGAGAGTAAAAGGTAAACATAATTGACTAATA
CTGCAATTTTGACAGTGAATTGTGCAGGCTGTTCTTCCATTTGCTTTAAAATCAGATACA
ATTTTCATACGCAACCATCCTAAAATTTGATTTAAGGCAAATTTTAACATTTTTTTAGGG
AATAATGAACAAGATTTATTTAGATTTGGAGTGAAAATGGCGGCAGAGAAATTGACTAAA
AAGAGATTAATTCAAATTATTGTGATGTTATTTATCCTGATTTGCGCATTTTTATATCGT
ACTTATACGTATTCACTAAATTAGGAATGTTGCTAAATAAATTATTTTCTACAATCTTTA
TAAATTGCGAGTAGAATACACCATTTATTATCAATAATATTGTTTATGTCTAAAGATGCT
CTATTTTCAGCCCCTATTGAGAAATTAGGGGATTTCACTTTTGATGAATCTGTTGCGGAG
GTTTTTCCAGATATGATTCAACGTTCTGTGCCGGGTTATTCTAATATCATTACAGCGATT
GGTATGCTTGCTTCTCGTTTTGTGACTGATCAGTCAAATGTCTATGATTTAGGTTGTTCT
CGCGGGGCTGGGATTTTATCGATTCGGCGTAATGTGGAAAAAGCTGGAGTAAGAATTATT
GGTGTGGATAATTCTGAACCTATGGTAGAACGCTGCCGTCGTCATTTGGAAGCCTATCAT
TCGGATATTCCTGTGGAAATTTTATGTGATGATATTCGTCATATTGAGATTAAAAATGCA
TCAATGGTTGTCCTAAATTTCACGTTGCAATTTTTGCCAAGAGAAGACAGGCTTGCTCTT
TTACGTAAAATTTATCATGGGTTAAATCCAAATGGTGTGTTGGTGTTATCGGAAAAATTT
ACTTTTGAAGATAACACAATAAATGAACTTCTTATTGATTTGCACCACACGTTTAAACGT
GCAAATGGCTATAGTGAGCTTGAAGTAAGCCAAAAGCGTACAGCCCTTGAGAATGTGATG
CGGACAGATAGTATTGATACACATAAAGCACGCCTAAAAGAAGCAGGTTTTTCACAAGTA
GATCTGTGGTTTCAGTGCTTTAACTTTGGTTCTATGATTACTATTAAATAATGAAATTAG
TGTAGTTGAAGTAGATTATTAACAAATTTTGCGTCTCGCTATTTTTGTACGGGCTAAACC
AGCTGAAAATTTTTGGCAAATTCGGTAAACTACCTTTTTATCATTTCCCTGAAAAGAGTT
TCATCAATGGCTGAATATCAAAAAAATAAAGATCCTCAAAAAGATAAACAGATTGAACAG
ATAAACATTGCCCCTCACTCAATTGAAGCAGAGCAAGCGGTATTAGGCGGGATAATGCTG
AGTAATGAGTACTGGGACGGCGTTGCTGAGCGTGTTCAGAGTACCGATTTTTACAATCAC
GCTCATCGTCTGATTTTTGAAGAAATGGCTTCATTATCTCGTAACAATCAGCCTATTGAT
ATTATCACACTTGATCAAGTGCTTAAAAATAAAGGCATATTGCAAGATATAGGCGGTTTT
GCCTATCTTGCGGAACTATCTAAAAATACCCCAAGTGCGGCGAATATTTTAGCTTATGCA
GAGATTGTTAGTGAACGGGCTATTCGTCGTGAATTGATTGCTGCGGGTAATAAAATTGCA
GAAATCAGCTACAATCCTAAGGGATTGACGGTTAAAGAAGTCTTAGATGAAGCGGAAAGA
ACGGTTTTCCATATCGCAGAGATGCGAACTGCAACTGACGAAGGACCGAAAAAAATTGAT
GATATTTTAATGGAAACTTTAGCTCGCATAGAATTACTTTCTCGTTCTCAAAATAACAGC
GGTGTAACAGGTATATCAACGGGCTTTGCTGCCTTAGATCGAAAAACGGCAGGGCTTCAG
CCTTCAGATTTAATTATTGTAGCAGCCCGTCCATCAATGGGGAAAACAACATTTGCGATG
AATTTGTGTGAAAATGCAGCAATGGGTGATGTTGAGGTCGAAGATGAGAACGGCAATAAA
GTTAAGCAACCGAATAAGCCTGTGCTGATTTTCAGCCTTGAGATGCCAGCAGATCAAATT
ATGATGCGTATGTTTGCTTCGCTTTCAACGGTCGATCAAACGCGTATTCGTACAGGGCAA
CTAGATGATGAGGAAATGTCTAGGGTTGGTAGTACAGTGGGAGTGTTGCAATCCAGAGGT
AATATTTATATTGATGATAGTTCAGGTTTAACCCCAACGGAATTACGTTCACGCGCGAGA
CGTGTGTACAAGGAAAACGGTGGATTAAGTTTAATTATGGTGGACTATCTACAATTAATG
CGCGCTCCTGGATTTGCGGATAACCGAACCCTTGAAATTGCGGAAATTTCTCGCTCACTG
AAAGCCTTAGCTAAAGAGTTACAAGTACCGGTAGTGGCACTTTCTCAGCTCAACCGTAGT
TTAGAACAACGTTCAGATAAACGCCCTGTAAACTCGGATTTGCGCGAATCGGGATCGATT
GAACAAGATGCAGACTTAATTATGTTTATTTATCGTGATGAGGTTTATCACGATAATCCA
GATACAAAAGGAATGGCGGAGATCATCATTGGTAAACAGCGTAATGGTCCAATCGGACGA
GTGCCGTTAGGTTTCCAAGGACAATATTCACGTTTCACCAATTACGAAGGTAGCTACAGA
CTAGAGGACGAATAAGATGTTATGTGCAATTTATAAAAGCCCCAAAAAAGAAGGAATGTA
TCTTTATGTGGAAAAACGGGATAAATTTGAGGCCGTACCTCTAGAACTTCGCCAAATTTT
TGGTAAACCTGAGTTTGTAATGCTGTTTAATTTAGCAGGTGAAAAGCAGCTCAAGCGGGT
AGATAATCAAGAAGTTTTGCAAAAAATCCAAAATGAAGGGTTCTATTTGCAAATGCCTCC
ACCCCCTGAAAATTTATACGCTGAATTTGTAGCAAGACAAGAAGGGTTAAAATAATGCGT
TGTCCGTTTTGTGCTACTGATGATACCAAAGTTGTAGATTCACGTTTAACCGCAGATGGC
TACCAAATTCGTCGCAGACGAGAATGCCCTGTCTGTAAAGAACGTTTTACAACCTTTGAA
AGTGCTGAATTACTCATTCCGCATATTGTTAAAAATAATGGTAGCCGAGAACCTTTTGAT
GAACGTAAATTAAGAACCAGTTTATCTCGTGCATTAGAAAAGCGTCCCGTGAGTACCGAT
GATGTTGAGCAAGCGATCCACTGCATTGTGTTACAACTTCAAGCCACAGGGGAAAGGGAA
GTTGCTAGTAAATTTGTCGGAGACTTGGTGTTAGGTGAATTAAAGTCCTTAGATAAAGTC
GCTTATATTCGATTTGCGTCAGTTTATTTAAGTTTTGATGATGTAGAAGAATTTAGTAAA
GAGATTGAGCGATTAAGGAACTGAATATCAATTAAGCAGAGATACCCATCAATGTCTTAT
TCGGCTCTTTCGCCATTTCTCGTGCTAATTTCGGCACTAAGTAACCCGATGTAATGCGTT
GCAATTCACGATAAATTTCAAAGGCTCTGCTATCTTCAATATAAAAATGGCTCGCCCCTG
CCACTTTGTCTAATAGGTGCAAATAATAGGGTAAAATGCCATAGCGAAATAATTTATCAC
TCAAGACTTTGAGTGTTTGGGCATTGTCGTTGATCCCTTTGAGCAAGACAGATTGGTTAA
GCAACACGACATTGCTTTGTTTTAGCTTCTGCATTTTTTCTGCAAAGATTTCGTCTATTT
CGTTGGCGTGATTGATATGCGTCACTAACACGACCTTCAAACGGCTTTGTGATAGCCTTT
CACACAATTCGTCTGTAATACGGTTGGGAATAACCACAGGTAAACGGCTGTGAATACGTA
CGGTGTTGATATGGGAAATCTGCTCTAGTTGGGTGAAAATCCAGTCAATTTCGTGGTCTT
TTGCCATCAAGGGATCGCCCCCTGATAAGATCACTTCTTCCACTTCGGAATGCGCTTTTA
TATAGTCGAGGCTTTTCTGCCACGTTGCTTTGCCACTTTTGACTTCATCATAGGGAAAGT
GGCGGCGGAAACAGTAGCGACAGTTAATCGCACAGCTATTTTTTACCATAAATAACAAGC
GGTTATGATATTTATGCAAAATGTTAGGGGCAGGCGAATGCTGTTCTTCCAGTGGGTCTT
GGACAAAGCCATCAACATTGGTAAATTCTTCTTGTAATGTGATCGCTTGTAAAAAAAGGG
GATCTGCCCGATCCCCCTTTTTCATTTTTTCAGCAAAGGGGCGTGGCACTCTTAACGCAA
ACAGTTTACGAGCGGTGAGATCTTGCTCGAAATCTGCAATGTCTAGCTCGAGGTAATGCA
ATAAATCTTCTGGTCGATTAAAGGCTTCAGCCAGATCTTGTAGCCATTGTGCTTTTGTTG
GTGCGTCGTAAAATGAGATGTTCAAATTTACCCCTTTTGTTTTTTATTGATATTATGTAG
CAAATACACAAACTTTCCAATCTAGTAGGGACACGACGCCTCGTGTCCCTATATTCACAT
TAGTTGTGCTTTGATATTGGACGCCAAGCGTGGCGTCGCTACTGCTCTTTTGTACAAATG
CTACATAATTTCATTTTTTGTTGATTTACTGGCTAATCACACACTGCACTGGTGCGTTGG
TTTTATCTACCATCAATGTTGGTGGTAATTGGCTGTTATTGGTTCCCACCATATATTGCA
CACCGTTTAAGCAATAACGCAAATAACCTGGTGTTTTTTCAATAAGGTAAGGGTCGTTTT
GTGGATCAATCGCTTTAAAGGTCGGCACCGCTGGCACTTGTTGTACCTGTTTGGTTAATT
GTTCTGTTGGATTGGTCGCTGGTGTTTGAGCCTGTGCTTCCGTTGGGGAAAGTGCTTCAC
TTAATAAGTAACCTGCCGCCGCCCCTGTCACAAAATTGCCTAACCGGTTGCCCTGCGCCT
GTTGAGCAGCACCAGCATTTGGCATTGCTTGATTTGGCGTATTATTAAAGTCCGCATCAG
CTTTTTGTTGTGTTGTAGATTGCTGAACCGTTGCAGGTGTTTTTTTGCTTGAAGAAAATT
TCATTCTACCTGCTTTTTTCGCCTGAACGGTTGAAACGCTAAGGGCAAGAACTAAGCCCA
TTAACACTGCTTTTTTCATTTTATTTCCTCATTGATTGAAAAGGTGAATTATACCTGAAA
CGGCTTTATCCGCCATACTTAAGAAAAATTTTAATTTTTTGCCTGCCATTTTTAGTGTAT
TATATATGCCTTTTTATATCTTAGCCCTTTGGGCGTTACTTTTTATCTAAATTCTGAGGA
TCACAATGGCTAGTTACAGCACTAATGATTTCAAACCAGGTTTAAAATTTATCCAAGATG
GTGAACCTTGCGTTATCGTTGAAAACGAATTCGTAAAACCAGGTAAAGGTCAAGCATTTA
CCCGTACTAAAATCCGTAAATTAATATCTGGTAAAGTATTAGAGATCAACTTCAAATCAG
GCTCAACCGTTGAAGCAGCAGACGTTGTAGATTACAACTACACTTACTCTTATAAAGATG
AAGATTTCTGGTACTTTATGCACCCAGAAACGTTCGAGCAAATTTCTGTAGATGCAAAAG
CATTGGGCGACAACGACAAATGGTTGGTTGATCAAGCAGAATGTATCATTACATTATGGA
ACGGCTCTGCAATCGGCGTTACTCCACCAAACTTCGTTGAATTAGAAGTTATCGAAACCG
ATCCAGGCTTAAAAGGTGATACTGCTGGTACTGGTGGTAAACCTGCGACATTAAGCACAG
GTGCAGTTGTTCGTGTTCCACTTTTCGTTCAAATCGGCGAAGTGATCCGTGTGGATACCC
GTTCAGGCGAATATGTTTCTCGTGTAAAATAATCCCTCAATCCCCTGACAATTTGTTAGG
GGATTTTTTTATCTTCAGCTAACCAATCTTCGTAGTTTAATAATGGTACAGGTTTAAATT
CTTTGATATGTTGATAATTAAACGTAGGATCTGGCTCTCCCAATTCATCTAACCAATTCC
AATTATCTTCAATTGGCTCAATAATTGCCTCATTACTTTTCTTCTCAATTTTCATTTCAT
CTCATCTCCGTACTAGGTACTAGACCGCTAACAAACCATATATTAATAGGTTAAATATTG
TAGGGTAGGTTTTAATCCATCAATAAAATCAATATGTTACGATTATATGGTGGGTCAAGA
CCCACCCTACAAGCTACTTTACCACTAATCTAATATCTAATTTTTGATAGACATATACTA
CCCCTAATTGAGAAAGTTACAAAAAGTTTATGTCTAACAGTGTGCTTTTTTATCTATAAC
TCCGAACTTTATAATGAAAATTTCTTCTAAGTAAGGTAAAATCTTTACACTTTCATTATT
ACTCACTAGAGGAACATATTATGTCAGTCGCAATTTTAGACCAACTTGAAGAAAAAATTA
AACAGGCTGTTGAAACCATTCAATTACTTCAATTAGAAGTTGAAGAGTTAAAAGGTAAAA
ACGAGGAAGCAAATCGTTCAAGCGAAACTCTACGTCAAGAACACGAGCAATTAAAAACCG
AACATCAAAACTTCCAAGATCGTTTACGCTCTCTGTTAGGTCAAATCGACAACGTTTAAT
CTTTTTTGAATAAACGGCTAATATTTTGATTAGCCGTTTTTTATTGCATCATTTATTATG
GCGAAACTCTATTTTTATTACTCTGCGATGAATGCAGGGAAATCCACAACTTTACTTCAA
TCATCTTACAACTATCAAGAACGAGGAATGAATACCCTTGTTTATACTGCGGCGATAGAT
GATCGTTATGGCGTAGGGAAAGTGTCCTCTCGAATTGGTATTTCACAAGACGCTCGCTTG
TTCAAAAATGATAGCAATTTATTTGATGAAATCACCGCTTACATTGCCGATGAAAAATTG
CACTGTATTCTGATTGATGAAGCACAATTTCTTACCAAGCAACAGGTTTATCAACTGACT
GAAGTGGTCGATAAATTAAAAATCCCTGTGCTTTGTTACGGCTTACGCACCGATTTCCAA
TCTGAATTATTTGAGGGCAGCCGCTATTTACTGGCTTGGGCAGATCAGCTCGAAGAACTT
AAAACCATCTGTTATTGTGGGCATAAAGCAGGTTTTGTTATTCGTATGAATGAGAAAGGC
GAAGCGGTAAAAGATGGAGATCAAATCCAAATTGGTGGAAACGATAGCTATCTTTCTGTA
TGCCGTTTGCATTATAAGGAAAAATTGGGGATATAACTTAGTTTCTGTCTATTTATCTGA
ATAGGAATGAATTGCCAATTATATTTCAAAGGTGAAAAGCATGTAAGATACAGTGGATTG
CTTTGTTTTAGGGGAAGCACTTGTAATAATCAATAACAGAAGAATGTAAAATGATCGAAG
CTGTAATTTTTGATATGGACGGTACGTTAATTAATTCCCAACCTATTTGGTATCAAGCAA
GTACTGAATTTTTTCAACAAAACCAATTTCCTGTAACCTTAGCTGAAATGATGACTCTTA
CAGGGTCACCAGTTGGTACGCTTGTTGATTATGTGCTACAAAAATATGGCGAAAAAGAAA
AGAGCCGTACTCAGTTAATAGAAGAGTTGATGGCATATGTAGTTGGAAAGGTGCTTGAAG
CGAAGCCGTTAATGCCAAATGTGAAAGATGTTTTATCTACCTTAAAACAATGGGGGATTA
AAATCGCAGTTGCTTCGGCTTCACCAAGAAATATGCTACAAGGCATTGTTGATAGCTGTG
GTATAGCTGAATATTTTGATTATTTAGCTTCTGCTGAGGAATTGGAGTACAACAAGCCAC
ACCCCGCTGTATATTTACACGCAGCAAAACAACTTGGCGTTCCAACATCTGCTTGTTTTG
CCGTAGAAGATTCGGTCTTAGGTATGATTTCAGGTAAAGCAGCGAGTATGAAAACCGTTG
TTATTCCTGAAAAATCGGAATAGGACGACCCTCGCTGGGCTTTGGCTGATTATAAATTAG
TGAGTATGTCAGAATTACCGATGTTAATAGAATCGTAATGGTTTGATGTAAATCGTAAAG
TCCCCTATTGTATGGGGAGCGTTTTGGGGAAAAATATGGATAGACATAATTTCTCAAAAC
TTTTTCTTTAATCCCCCCACTTTCGCTATAATAGCCCAAATTATTTAGATCAAAGAGAAT
TCAAATGGCAACAATTGCAAAAAATCCGCTCGTTTTAGTGGACGGTTCGTCCTATTTATA
TCGTGCATTCCACGCATTTCCCCCTTTAACTAACAAACAAGGTGAGCCAACAGGGGCGAT
GTATGGCGTGTTGAATATGTTAAAAAGCCTGATTGCACAGGTTGAACCAAGCCATATTGC
TGTCGTGTTTGATGCGAAAGGGAAAACTTTCCGTGATGAGCTGTTTGAACAGTATAAATC
CCATCGTCCGCCGATGCCCGATGAGCTTCGTTCGCAGATCCAACCTTTGCACGCAATGAT
TAAAGCATTGGGTATTCCGCTGTTGTCGATTGAAGGGGTGGAAGCTGATGATGTAATTGG
AACGCTTGCAGTGCAGGCTTCACAAGCAGGTAAGCACGTTTTAATCAGTACGGGCGATAA
GGATATGGCTCAACTGGTAAACGATCATATTATGCTGATTAACACGATGAACAATACCTT
GTTAGATCGTGAAGGGGTGATTGAAAAATATGGCATTCCGCCTGAGTTGATTATCGACTA
TTTAGCCTTATTGGGCGACTCGTCCGACAATATTCCAGGGGTAAAAGGTGTTGGTGAGAA
AACGGCGATTGCGTTGTTGCAAGGTATTGGCTCAATGCAAGCGATTTATGCAAATTTAGA
CAAAGTTGCAGAGTTATCATTTCGTGGGGCAAAAACCTTTGCACCGAAACTGGAAGCAGA
AAAAGAAACAGCCGATCTCTCTTATCTATTAGCGACAATTAAAACCGATGTTGCCCTTGA
TGTTACTTACGATCAGCTTGTTACTCAGCCCCAACAGCGAGATCAGCTGGTAGAACTCTT
TGGTCGTTATGAATTTAAGCGTTGGCTGAACGAAGTGATGAATGACGCAAACCCTGTGAC
ACAAACGTCAGCAGAGAAAATTCCGAACAATTATCAAGCCACACAAGCGGTCAGTGCCGA
ACAAAAATCTGCACCTTTTGCAAAAGTCGAGATAGATCGCACCGCTTACGATTGCGTGAA
CAGCCCTGAACTCTTTACCAAATGGCTGGCAAAATTGCAAATGGCACAGCTTGTGGCGGT
GGATACCGAAACAGACAATTTAGATGCAATGCAAGCAAATTTAGTCGGGATTTCGTTTGG
TTTAGAAAATGGCGAAGCGTGCTACATTCCGTTGGCACATAAAGGCAAAATTACACAGCC
GACCCAAGTGGATCTGTTTGGTGAAAGTGAAGCAGAACTCGATGAAGTCGAAGCGTTACT
GCCTAACCAGTTGAACAAAGCGGACTGTTTGGCACAGTTAAAACCGATTTTAGAGAACCC
AAATATCCGCAAAGTCGGGCAGAATATCAAATACGATTTAACGATTTTTGCACGCAACGG
CATTGAGCTACAAGGGGTTGCCTTTGATACGATGTTGCAATCTTACACCCTAGACAGCAC
AGGTCGTCACAATATGGACAATTTGGCAGAGCGTTATTTGGGACATCAAACTATTCCTTT
TGAAGAATTGGCAGGCAAGGGCAAACATCAGCTTACGTTTGATCAAATTGAACTGAATAA
AGCAACAGAATATGCAGGGGAAGATGCCGAAATTACAATGAAATTGCATCAACTCTTATG
GTCTGAACTACAAAAAACGCCTGAATTAGTGAAATTGTTTGAACAAATCGAAATGCCGTT
GGTGAGCGTACTTTCTCGTGTGGAACGAAACGGCGTATTAATCGATCCTGCCAAACTGTT
GGCACATTCAGTTGAGATCGAACAGCGTTTAAAAGAGCTTGAAACCCTTGTACACCAAGA
AGCAGGAGAAGTGTTTAACCTTGCTTCTACCAAGCAACTGCAAGAGATTTTATTTAACAA
ACTCGGCTTACCGATTTTAAAGAAAACCCCGAAAGGTGCGCCATCAACCAACGAAGAAGT
GTTGGAAGAATTGGCTCAAATGGGACACCAAGTGCCTGTTCTGTTGATGGAACATCGTGG
CTTGAGCAAATTGAAATCAACCTATACCGATAAACTTCCACAGATGATTAACGCCCAAAC
AGGACGAGTGCATACTTCATATCATCAAGCGGTCACGGCAACAGGACGACTTTCATCAAG
CGATCCGAATTTACAAAATATTCCGATCCGCAACGAGCAGGGCAGACGTATTCGTCAAGC
CTTTATCGCCCATGATGGCTATGTGATTTTGGCGGCGGACTATTCGCAAATTGAGTTACG
CATAATGGCTCATCTTGCTAATGATGCAAATATGATCAAAGCCTTTGCCGAAGGTAAAGA
CATTCACCGTTCTACTGCGGCAGAAATTTTTGGCGTGCCGTTGGAAGCCGTAACCAGTGA
ACAACGCCGTAGTGCTAAGGCGATTAACTTCGGCTTGATTTACGGAATGTCTGAATTTGG
CTTGGCAAATCAACTGGGCATTTCTCGTACCGATGCGAAAAAATATATGGAACTTTACTT
CCAGCGTTATCCAGCGGTGCAACAGTTTATGTTAGATATTCGTGAAAAAGCCGCTGAAAA
AGGCTATGTTGAAACGTTATTTGGTCGCCGTTTATATTTGCCTGAAATCAACTCAAGCAA
CCAAATGCGACGCAAAGCGGCGGAACGTGTTGCCATCAACGCCCCAATGCAAGGCACGGC
GGCAGATATTATCAAAGTGGCAATGATCGGGATCGATCAAGCGGTGCGAAATTGCGAAGA
TATTGCAATGATTATGCAAGTACACGATGAATTAGTCTTTGAAGTCAAAGCCGACAGAGT
AGAGCATTACACACAACTGATTAAAGCTGAAATGGAAAAAGCGATTGAGCTTAAAGTGCC
ATTGATTGCAGAAGTTGGGGTTGGAGGCAACTGGGACGAGGCGCATTGATGATTAAGGGG
ACTAAATTAGCGTCCCCTTATAACTATTTTTAATGAATCCAATGAGCTAAATTTATTTAG
TCATCACTACTAAATACTCCTAAAAGCTGTAATAAGCTCACAAATAGGTTGTAGATAGAC
ACATATAAATCAACGGTTGCACGGATATAGTTTGTTTCACCGCCGTGGATAATGTTGCTA
GTTGAATATAAAATTGCAGCCGTTGAGAACACTACAAATAATGCACTGATCGCTAAACTT
AACGCGGGCATTGCTAAGAAGATATTTGCCACAATACCCACTAATAACACCACGAACAAC
GCAATCATCATACCCGATAAGAAAGACATATCACGTTTAGTAGTTAATACATAAGCAGAA
CAGCTAAAGAATACCAACGCAGTCGCCCCTAAAGCCAATGCAACCACATCGCCTAAGCCA
TTGCTGATATAAGCATTTAAAATTGGACCCAAGCTATAACCTAAGAAACCCGTTAACGCA
AAAACACTTGCTAACCCTGCTGCACTATTTGCCGTTGCATTGGTTAAGAAAAGTAAGCCA
TAAAAACCGACTAACATTCCCCACCAAGGTAAACGTGGTAAATTAAGTGTCATTGTGACA
GATGCAACCACTGCCGAAAATACAAGCGTTAACGCAAGTAAGAAATAAGTATTACGTAAT
ACTTTATGTGTGCTAAGAAGGGATTCACTTCTTGTGGAAGTGACTAAACGATCTTGCATA
GAATCTCCTGTAAATAAATAGTTTTTGTGTTAAAAACGCCCACAAATTAGCGAGAAATCA
TAGAAAAGTCAATGTATTTCACAAAACAAAGGGCGTATCTCTACGCTCTTACTCTTTTAC
TGAACTGCCACAACCCTTCCTTCTTGATAATCCACTGTCACAGGACTATTCGGCAACAAT
TTGCCAGAGAGAATTTGCTGTGCCAAGGTGTTTTCAAGCTCTTGCTGAATTGCACGTTTA
AGCGGTCTTGCCCCAAAGAGTGGATCAAAGCCTGCTTCGCCGATATGATCAACTGCCGCA
TCGGTCACCGTCACTTCATAGCCACGCTCCGCCATACGTTTAATTAGACGTTCAAGCTGT
ATTCTTGCAATCGCACGGATATTTTCTTTATCTAATGGGTGGAATACCACAGTTTCATCA
ATACGGTTGATAAATTCAGGGCGGAAATGTTGCCCAACCACATTCATCACGATAGTTTTC
ATTTCATCGTAACTCATATTTTCCGCATTCTCTTGAATTAAATGCGAACCTAAGTTTGAT
GTCATAATTACGACCGTATTACGGAAATCCACCGTACGACCTTGTCCGTCAGTTAAACGA
CCATCATCAAGCACCTGCAATAAAATGTTGAATACATCTGGGTGTGCTTTTTCTACTTCA
TCGAGCAATACAACCGAATATGGACGACGGCGAACTGCTTCGGTTAAGTATCCGCCTTCT
TCATAGCCGACATATCCTGGAGGTGCGCCAACTAAGCGAGATACGCTGTGTTTTTCCATA
AATTCGGACATATCGATCCGCACCATCGCATCTTGATCGTCAAATAGGAAGTTGGCTAAT
GTTTTGCAAAGCTCTGTTTTCCCTACGCCTGTCGGCCCTAAGAATAGGAATGAACCGATA
GGGCGATTTGGATCAGACAAGCCTGCACGACTACGACGGATCGCATTTGCCACTGCATCA
ACGGCTTCACTTTGACCGATGACCCGTTTATGTAGCACCTCTTCCATTCGTAATAGTTTC
TCTTTTTCCCCTTCCATCATTTTGGATACAGGGATACCCGTGGCTTTAGAAAGCACTTCG
GCAATTTCTTCATCGGTCACTTTGGTGCGAAGTAGATGATTTTCACCGCCTTCTTCTTCA
CGTTTTACCGCTTCTTGTAACTGTTTTTCAAGGGCTGGGATTTTTCCATATTGCAACTCC
GACATTTTCTCAAAGTTATTCTCACGGCGAGCCTGATCCATTTCAATTCGGGCATTTTCC
AACTCGGTTTTAATGTGTTGCGTGCCTAACAGAGCGGATTTTTCTGCTTTCCACACTTCT
TCCAGCTCCGCATATTCACGTTCACGAGCGGTCAGATCCTCGTCTAATTTTGCAAGACGC
TGACGGCTAGCTTCGTCTTCTTCTTTTTGCAATGCTTGACGCTCTAATTTCAACTGAATA
ATACGGCGTTCAAGTTTGTCTAACGGCTCCGGTTTAGAGTCGATTTCCATACGCAAGCTC
GACGCTGCTTCATCAATTAAGTCAATCGCTTTATCGGGTAACTGACGATCGGAAATATAG
CGGTGCGAAAGGGTTGCAGCTGCGACAATTGCAGGATCCGTAATTTGAACGTGGTGGTGA
ATTTCGTAACGTTCTTTCAAACCACGCAAAATCGCAATGGTATCTTCAACCGTCGGCTCA
TCAACCAACACTTTTTGGAAACGACGCTCCAGTGCTGCATCTTTTTCAATATATTGACGA
TATTCATCTAAAGTTGTCGCCCCGACACAATGCAACTCGCCACGAGCAAGGGACGGTTTC
AACAAGTTACCTGCGTCCATCGCTCCATCGGTTTTACCTGCACCGACCATCGTATGAATT
TCATCAATAAACAGGATCACTTGCCCTTCTTCTTTAGTAAGCTCATTCAATACCGCTTTC
AAACGCTCTTCAAACTCACCACGGTATTTTGCCCCTGCAATCAAAGCCCCCATATCTAAG
GAAAGCACACGTTTGTTTTTTAAACCCTCAGGCACTTCGCCATTAACGATACGCTGTGCT
AAACCTTCGACAATCGCCGTTTTCCCCACACCTGGTTCACCGATAAGCACTGGATTATTT
TTAGTACGGCGTTGCAATACTTGCACTGTACGGCGGATCTCTTCATCACGTCCAATCACT
GGATCAAGTTTGCCTACCTTAGCTCGCTCGGTTAAATCAATGGTATATTTTTGTAACGCT
TGTCTCGTTTCTTCTGCATTTTGATTATTCACGCTCTCCCCTCCACGAATTTGTTGAATA
GCGGCTGTCACCTTCTCTTTGGTTAAACCTAAGTTTTTCAATAACTTGCCTAAATCACCA
TTATCTTCAAGTGCCGCAAGCACAAATAGCTCTGATGAAATAAAGCTATCACCAAACTGT
TGCGACAATTTATCGCATTGATTTAACAAGCGAAAAAGTTGTTGCGACGGCTGGGTATTG
CCCCCTTGCACCTGCGGCAAGCGGCTGATAATGCCATCAAGTTCACTGCTTAAACGGTTC
GGTTGCACATTTAAACTGGTAACAAGCGGTGTGATTGAGCCATCATTTTGCTTTAACAAC
GCAAGCATTAAATGTGCTGGTTCAATATAAGGATTATCTTTGCCAACGGCTAAAGATTGT
GCATCGGCAATTGCAGATTGGAATTTGCTGGTAAATTTATCAATATTCATAGGTTTCCCC
TAAATTCTGTTTATTAATGTTCTGACTTCGAGATTACTCTCGCTTGACGTAACTATAAAT
TGGGATTGTCAAGGGGATTTCAAGAGAAAATGTGAAAGAGATCACAAAATTATGAAATCT
ATTGGGGGTGGAGCAGCTTTCAAGAAGCTAATGCATGGTCAATTTTTATCAGTATTCAAA
CGATGAAATTATAGGTCTTTAAATACGTTTAAAATTTACACTTAGGAATTCCCGCCTCTT
GGGGCGGGGAGGATGTCAGAATAAAACCTATCCGCTTGTAGTTTAAATTAAGGGTTAGTG
ACTTAACATTTTGAGTAATTCTTTTGGCTCAACATAACCAGCGATTAACTCTCCTTCTTT
TGTGACCATATTTGGCGTACCTGTAACCCCAAATTTAATCCCAAGCTCATAATGTTTTTT
CACCATATTTGGCGTTTTTACCTGTTTTGGTAAGTTACCTTTCTCTGCTTCGTTTAACGC
AAAGACTGGATCTTTTTCTGTCCAAATTGCTTCCATCTGTTTTGCAGTTTCAGTATTCAT
ACCGCCACGAGGGAAAGCTAAATAACGAATAGTAATGCCTAAATCATTATATTCTTTGAT
CTTTGAGTGCAATAAATGACAATAATGGCAAGTAATATCCATAAACACAGTGACAACGTG
TTTTTCATTTTTCGCAGGATACACAATCATCTCTTTTGCTAGACTATTAAGTTCTGCGAG
TAATGCACGATTAGTAATATCAGTAACTTTGCCATCTTTTAATTCAAAAATCTGCCCGTG
TATTACATAGCGTCCATCATTGCTAATTTGCACAACACCTTGATCGGAAATCGCTGTTTT
AAAACCTGGCAAGGCAGATTCTGACAATTTCACATTAGTTGCCCCAATTTTCTCAAGTTG
TTGCTGTAAGTTTTTATCATTCGCCTGTGCCGAACCTAAGATTGCAAGGCTAATTAGGGT
CAATAGAATTTTTTTCATTATAAATCCTTCTAGAGTTTAAGTTTTGTTTCAATATTCCGT
GCTTTCACTAAGAATGCTTTACGTTCTTTATCTGGCATACCAGATCCTATACCAGGCAAT
TTTACTGTCATTGGATTAACCGGTCGCCCATTGATATGAAATTCATAATGCAAATGTGCA
CCTGTTGAACGTCCTGTATTTCCAGACAACGCAATACGCTGTCCTTTTTTCACACTTTGC
CCAACTTTAACTAACGATCGGCTTAAGTGCATATATACCGTAGTATATTGTCCCCCATGG
CGGACTTTAATATAACGACCAGCACCGTTTGCTTGGTAAGCGATATGTTCAACAACACCA
TCTGCAGGGGCAATAATCGGCGTACCGCTTCGTACAGCAAAATCAACACCTTTGTGAGGA
GCAACTCGTCTTGTTACTGGATGTAAGCGACGAGGATTAAAATGTGATGAAACTCTTGGT
GTAAATGGCAATGGGTAACGAGCAAATCCTTTACCTAACGTTTCACCGTGACGGTTATAA
TAACGTCCATTATCAGCTTGAATGGCATAATAACTTTTCTTGCCACTGATGATATGAATA
GCTTCAACATTACCTAAATCAGTAACCTTACCATTGATATACTCACGCTTCACTAAAATT
GCAAATTTATCGCCTTTTTTCAATTTATTGGTGGAAATCTGCCATTGCAGACCGTTAGCT
AACTGATTAATTTGACGTTGAGATAAACCTACCGCCTTTAAGCTGGCACTAAAACTACCA
TCAATGGTGCCTTTAATCACATCTTGTTGCCAAACACCTTTTTTCTGAATAGTTTGTACT
GCAAATTGATCTTGTGCTTTACGCTCAAAAATTTTCTCTTCTTTTTCTGAGATAAGCCAG
TTCATATATTCCAGCTCACCGTTATTGTCTAAAATCCAGTAGAACTGTTGCCCAACTTTA
AGCTCGGCTAACTGTGGAAAAGTTTTTTCTAAGGCTTTTGCTGTAGCATGTGTTAATCCT
GACTGCTCTAGTACATCTTTTAGCTGATCGCCTTGAGTTACGATATAACTAAACTGATTT
TGGATACGTAATGCTTGATCTGCAATATCTAGCAGATCTTCTAACACACTTTCTGCTTCT
TCTGATAATTTTTCACTTTCAGGTACAACCGCAGACTGACCTTCTACTTCATCATCAACA
TCACTTAACTCATCTTCATAAGAGGTTGCATTTTCATCAACAGGCTCGGCATTCACTTGT
TCCTGTTCCTCTTTAGCAGAGGCAGTAAAATCAATGCTGATATACTTAGGCTCACCATGA
GATAATCCTGTTGAAACTTCAGGCAACGACTGAGTAGCCAACGTAATCGGGATTTCTTGA
GCCTCTGAAGAATTTGAACTCGGTCTTTTTAAGGTTAAAGCGATACCGATAAAGATAGAT
AATATAATCACCAAAAACACAAATGCCTTAGTTCTATTCTTCTTACGACGCCGATCTCTA
GCAAAAATAACGTGTTGCAAAATTCTATCCTAAATAATTTCTTCTATGCTAACTTATTAT
AGACAAAGGAATGGGCAAAAAATTCCCATAGCTTTCTTGTAAAACAGCAAAAAATCCGCT
AATTTTAATTCCTTAAATCCTTAAATTTATTAATGTTATGCAGATCAAGCAAATTAAGCC
GATCCACAATTTAACGAAGCCCCTTGTGCAACTGAAAGCGATTAATGTGAATTTTGGTAC
ACAAGTTGCTCTTGAAAATATTCATTTAAACATCTACCCCAATTCTATCACAACTATCGT
TGGTCCTAATGGGGGGGGTAAATCTACCCTATTAAAAGTATTGCTGAAATTACAGCCAGC
AACATCAGGGGAGGTTATTCACCAACCACAGCTAAAAATTGGCTATGTGCCACAAAAATT
GCATCTGGATCACTCTATTCCTATTACCGTTGAAAAATTTCTATCTCTCAAGCCTAACAG
CACTAAACCCTTGATAGATGAAGCATTGTCCCTATTTTCAATCACTCACCTTGCTAAGCA
TAGTATGCAAAAATTATCTGGCGGTGAGTTACAACGAGTACTGCTTGCCCGTGCAATTTT
AGACCGTCCACAACTGCTTGTCTTAGATGAACCAATGCAAGGGGTGGATATTACAGGGCA
AACGGAACTCTATCAACTATTAAATAAAACTCGTGAATGGTTAAACTGTGCTATTTTAAT
GGTTTCTCACGATTTAAACATTGTAATGGCAAATACGGACGAAGTGCTATGCGTTAATCG
CCATATCTGCTGTGCTGGTACACCTGAAAAAATTTCAAGTGACCCAAGTTTTATCCACTT
CTTTGGCGATCAATTTGCGAAAAACGTGGCATTTTATTCTCATCACCATAATCACCACCA
CGACTTACAAGGCAATGTATGTCGTTGTAACGGACATCACTAATTGAGGCAATATGTTTG
AGATTTTATTTCCTGCGTGGTTAGCAGGCGTATTTTTAACCTTCATCACCGCACCGCTTG
GAGCTTTTGTCGTCTGGCGAAAAATGGCATATTTTGGTGATACCCTCTCTCACTCCGCAT
TACTTGGGGTTGCATTAGGAATTTTCCTACAAATCGATCCCTATATTGCTGTTATTCTAA
TGACCGTCATACTCGCCCTTTGCCTCGTCTGGTTAGAACAGCACTCTACTCACTCAGTCG
ATACCCTATTAGGCATTATCGCTCATTGCAGTTTATCCTTAGGCGTTATCACCATCAGCC
TATTAGACAATGTTCGTGTTGATTTAATGTCCTACCTATTTGGTGATCTTCTTGCAATTG
GTTTTAACGACGTACTCTTTATCAGCATCGGGGTTATCGGCATTGCGACACTACTGGCTC
TGTATTGGAAAAAGCTACTCGCCATCACAGTCAGCCCTGAATTAGCTCAAATTGAAGGCC
TAAATGTCGCACGCCTACGCCTCTTATTAATGTTGCTCACCGCATTAACCATTGCATTAA
GTATGAAATTTGTCGGGGCTTTAATCATCACCTCACTACTAATTATCCCCTCTGCAACCG
CAAGACGCTTTGCCAAAACCCCTGAAACAATGGTTATTTACGCCATCGGATTAAGCATAT
TATCGGTCAGTGGCGGATTATTACTCTCTGCCCTCAAAGATACACCAGCAGGACCTTCAG
TGGTTGTTTGTGCAGGAACACTCTTTTTACTCTCATTAATTAAAAAAGAGGCGAATTAAG
ATCAATAAAATATAATTTTCCTATTGAATTTTTTGTTAAATTTCGCTTAAATCCCACCGC
TTGTTAATGATAACAAGCGGTGGGATTTTTATATTTTTTTGAAGTAAATAAAGAAGTAAA
TTATGTGTCAATTATTAGGAATGAATTGTAATACGCCGACCGATATTACTTTCTCATTTG
AAGGATTTCGACGGCGTGCAGGCTTAACCGACCACCATACCGACGGCTTCGGCATTGCCT
TTTTTGAAGGCAAAGGTGTGCGTATTTTTAGAGACAATCGCCCAGGTGCCTCATCACCAA
TGGCAGATCTCGTCAGTCAATATCGAATTAAATCCTTTAACGTTATCGCCCATATCCGTA
AAGCAACCTGTGGCGATGTCAATTTAGAAAATACCCACCCATTTATCCGCGAAATTTGGG
GTGAAAACTGGGTATTCGCCCACAACGGCACGGTTGATGTCAAAGTTTGCCCGAATAATC
ACTATCAGCCTATAGGCTCAACGGACTCTGAAGCCGCATTTTGCTGTATAGTTGCCAGCT
TAAAACAACGTTTTCCACAGAAACCAAGTGAAAAAGAGATTTTTGACGCAATTGTAGATA
TTGCCAGTGAAATCGCTAAACACGGCGTATTTAATTTTATTCTTTCCAATGGGCACTGGA
TGATCGCACGTTGCTCAACAAACTTACATTATATCTGTCGCAAAGCCCCATTCGGCACAG
CATTGCGTGATGATGATGTAATGATTGATTTCCGTGAATATACGGAAGAAAGTGATAAAG
TCACCATTATTACAACCCAACCTCTCACAAAAAATGAGAACTGGACAAAAATGAAAAATG
GGGGCTATGTCTTCTTTAAAGATGGTGATGTACTCTTTGAAATTGAAGGTACACTACCTG
AATGTAAACCTCACGTTTAAAATAGATTGCCCCTTTCTATACTCAAAAGGGGCAATCTAC
TTTTTTACTTAATCGGCGTTGCCGTGCGTTCTAACACTTCGAGCAACTCACTGATATTCT
GTTTACCCTGTGTTTTAAGCCACTGGCGAGCGGCTTCAACACCTTCGGTTTTATAGGCTT
CTGCACCGCCTGCCCAAGTGGCACGTCCGCACAGTACGCCGTTAAATTGACTGCCTGCTT
GGTGAGCAAATTCAAGGGTTTGTTGGAACAGTTTGGCTGAAACGCCTGCACTTAAGAAAA
TAAACGGCAGATCCGTTGCTTCGCTTTGCTCTTTAAAGAATTCCGCCGCTTCTGCTTGGC
TGTAAAGCACTTCACCGTCAGTAAAGCCTTCCACATAGCTCATCACCACAGGCACTTCCA
CTTTCAACACATCTACCCCAAAACGTTTGTCCGCAAAGAATTTCATCGCTTCAATCACTT
TGCGCGGTTTCACTTTGGCGTTATAGACTTTATCTTCGTTTGAGCCATCGTAGGTCAAAA
TCTCTAAGAACAACGGAATTTGTTCCGCATTACATTCCGAAGCAACACGTTCAACAAAGG
CAGCTTTGCGGTCGTTAATTTCGTGTGGTTCATCAATGTCAAAATAAATCAACAATTTAA
CCGCTTCCGCCCCTTTTTCTTTTAAGCGATAGACGGACACATCATCAATCAAATCAGGGA
AACGACCCACAGCGGTTTTATCATAGCCAGTTTTTTCGTACGCCATAATTAATCCGCAAT
TTGCATCACGTTTCTCTGAAGCTGCCCAGCCAAATTCTGGATCAAGCAAGATCGACGACG
CATAGGGGGTTAATTCTTGAGAGATCAAAGTTTTAAATTCGCTGACCTGCTGAGCGGTAA
TATCATCGCCCATCATTCGGCGTAACGCACCACGTTGGTCAATCGCAAGAGCAGCAATAA
TGCCCTCTTTGGTGCAAAGTTTTTTCATTAAATCTTGTTTAGACATACTACTACTCCTAT
TCATCATCGCCTAACGCTAAGTTTTTAAGTTGTTGAGCCACATCGTGAATTTGTTCTTTG
GCATTTTCCAGTAAGCCATCCGTGCCATCTTCACTCACATAGCTAATCACCATCGGTAAA
TTCATTCCGCTATATAACCCTGATAATTTCGGCAAGTAACGCATTGCCACATTACACGGC
GTGCCGCCCATAATGTCGCAAAAAACAACAATCTCACCGCTGGCATTCGCCAGTGCTTGC
TCAAATTTCACTTGGAAATCTTCACTGCCTTCGTGTGGATATAAGCAGACGGTTTGAGCA
TTGTCGATTTTGCCTAAAATCATTTCGGCAGTATCCAGTAAGCCTTCCGCAAACTCTCCG
TGACTGATTAAAATTAAGCTCATAGTTGCTCCTTTTGGTAGTTTTGAATTTTTTATTCCC
CCCTTTGAAAAAGGGGGGCTAGGGGGGATTTTAAGATAGTGCGATTAACTGTTTAGATCT
TTAAATCCCCCTCAATCCCCCTTTTTCAAAGGGGGAAGTTTGACGATATTCGGGGTGTGT
TGTCCTTATAAATTCTTCGTATTCAACTCTTTATAAATCGGCTTATCGCTAAATGTTAAG
CTATCGATCTTCACCCCTTCCGTTTCAAAGACGATAATCTCATTCTCGCCTTTGTGCAGT
AACGGTGCAGGCAGATAGAGATAACAAGTTGGACCTTCATTCCAGTAACGTCCTAAATTC
TCACCATTTACCACAATTACCCCCTTGCCGAACTCACGGGTATCAATAAAGGTATCTTGC
GGTTCTTGGTCTAGGTGTAACTTAAATTGATAGAACGAAGGCGTTTGGCTGTCTTTTTCG
CCATCAAAATCAATCTCTTCCAAGCGGTCAAAATCAATCGCATAATGTTGCCAGCCTGTG
TGGAAATGCAGATCAAGCACAGCCCCTGCACCGATACCTTTATGTTGTGTCGGTGCAAGT
AGCTTACCGCCGTAATTCACTCGTCCCATATTTTCCACTAATAGATCAAGTTGGAACTCG
CCATTTGGTGTCTGTAACATCACTTCATTGCCGATCTCGTGTTGATACTGGGTGGCAACT
TTTTGTTTATCGTTGAAAATCTGAATGCGATCTCTGCCTTGGTAAATTCTCAGCTTGATC
TCACCGCTATATGCTGTCGGTTTGGCTCGATAAAGCAGATAACCGTAGTAATGCCCTAGC
TGTTCCATTGTTTGAGTGAACGGGCTTTCATAGCATTCACTGATTGTGTCTAAGGTACCA
AACAGCGACACTTCATTTTGCACTGCAAGCGGTGGGTAAGCGGTGATATTTGGCAAAATC
GGATCGACAATCGGGCTGGCATCAGGGTACTGCCCTAACACTTTTTGTAGCAGGTAGAAT
TTCTCTGACGGTTCGCCCCATTCGTGAACTGGGGAATCATAGTCGTAGCTGGTTACTTGC
GGTAAATCGGTGTCTAACCGTGCGGAACAGCCGTTCCAAAAGCCAAAATTCGTTCCGCCT
TGAAACATATAGAAATTGATACTTGCCCGTTCGAGTAACTCTTTGGTGCAGTCCGCTAAA
TCTTGAGCATCACGGCGGATCACAGGCTCTTTCCAACGGTTAAACCAGCCGTCCCAAAAT
TCCATACACATCAACGGGTAAGATTTACCGTGCTTATCAATATAACGTTGCAACTCATCT
AAATTTTCATTGGAACGAGAGCCGAAGTTCCCCGTCGGCAAAATATCATCTTCGATCAAC
GCCCCTGCTTCTAAGGCGTTCTGCCACGCACCGTCTGATGTGAAAAGCGGTACGTTCACC
CCGTGAATTAACATCAACGCCCGAATAGCTCTTAGGTAGTTTTTATCATTGCCGAACGAG
CCGTATTCGTTCTCGATTTGCATCATTAGGATATTACCGCCTTGGGTAATTTGGTAAGGG
GCAATGCGTGGAAGCAGTTCTTGAAAATAGCGGTCGATTTCAGCGATAAACAGCGGATCG
TTTTGGCGTAAGCGGATATTTGGAATATTGAGCAACCACGCAGGCAATCCGCCAAACTCC
CATTCCGCACAGATATAAGGTGTTGGGCGAAGAATAACGTACAACCCTAGATCTTTTGCT
GTTTGCAAAAATTTGACTAAATCCGCCCGCTTGCTGAAGTTAAATTGATCAGGCTGTGGC
TGATGTAAGTTCCACGGCACATAGGTTTCCACCGTGTTACACCCCATTGCCTTTAAGTTA
TAGAGCGTTTTGTACCAGTATTCCGGCACGATACGAAAATAATGTACTGCACCTGACAGA
ATTTTGAACGGTTTTCCATTGAGTAGGAAATCCTTTTCGCCGATTTGGAAAGGCATAGTT
CACCTCGCTTAAAAGATATAAAACCGAATAAATCTAGAGAAGAGCGATTGGGTTTTAGAT
CTTGGTTATTTGTAACATTTTGAATGAATTTGACCGCTTGTTTTAGGACGCCAAGCGTGG
CGTCGCTACATTCGATGGTATTGTAGGGACACGACGCCTCGTGTCCCTTTTAAATTACCC
TTTCGCCAACAATCCAGCCCAAGAGAGCAAGATACAGAGTGCGATGATGATCATAATCGC
TTTGTTAGAGTTCATTTTCGGTCTGCCGAGTAACCAGTAGATGAAGAACACCACTAACGC
AGGGACTAATCTTGGTAAGATAAGGTCTAAGTTCGCTTGGGCGGAAACGACTTTCTCACC
GATAGTGGCAACAAACGGTACTTTGACATTCACCATCGTGGCACACATTACCCCTACAAC
GAATACCCCAAGCACTGTTGCGGCGTTGGTTAGTGCGTTCAAACGGTGACTTAGGTTGGT
GACTAAGTTTACCCCTTCACGATAAGCGATTTTGAGTTGCACCCAACGGAATACCATTGT
TGCAATCGCTACCGCAACCCATAAGCCGACACCAAGCGGATTGCCGTTTACTGCCATTGT
TGCGGCAATCGCCCCCATAATTGCTGGGACGAGTGAGCCGAATAGGGCATCACCGATAGC
GGCAAATGGTCCCATTAAACCTGATTTGATACCTGCAACGGCTTCAAGTGATTTCACCCC
TTGTTTTTCTTCAAGTGCCAAGTCGATACCTTTAACAATAGTGTTAAAGAATGGGCTGGT
GTTGAAGAATTGGTTGTGCATCACCATCATTTTTTGTAGTTCAGGTGTATTGTCGCCGTA
CATTTTGCGTAGCTGTGGCAACATAATCCATAAATAACCTGAACCTTGCATACGTTCGTA
GTTCCAACCAACTTGGTTGAAGAATAAGTTACGGATATTGATTTGGCGGAAGTCCGCATC
TGTTAATTTATAGCCTTTTGGATTTCCGACTTGTTGATTAGAGTTCGTCATCTTCAATTT
CTCCTTTGTCAGAAGTGGTATTTTGTTTTGCAACTGGGGCTGAGCCACCTTCTACGCTAC
GTTGGTAAACAATGTAGGCGAATGCAAATCCGATTGCTGCCATTGCAAGCATTGGTACGC
TGCTGATTGAGTTGCTTACACCTGTTGATGCACCTACAGCATTGATGTTACCGAAGAGAG
TAATGAAGATTGCTGTGAGTGAGAATGCAAGGATTAAGTATGCAATGTGACGTTTTGTTG
GTAAGTAACGAAGTAAGATTGCGAACCCTAACGCTGGCAATACGCCACCTGCAAGGGTTA
AACCATCTGCGATAACTTTTAAGAAGCCTGTTTGCATTGCTTCTGCTAGGCTTGCTACAA
ATGGACCACCAAACACTAACGCTAAGAAGATTGGTAATGCACGAGATAGACCCCAAGCGA
TTGCACCGCAGAGATAGTTTACCGTGATTGCACTATAAGCGTGGTCTTGGATATTTTTGT
CGATACGGTGAGCGAAGAATACGTTAGACATTCTCGCTAAAATATCGGTATAAACCATTA
AGGCTGCGATTGGTACAGCTAAGGTTGTTAAGGCTAATTGTGGATCCATTCCAGCTGCAA
CAGAGAATGCAGTTGCGATAACAGTACCTGAGTTTGCATCAATACGAGATGCACCACCGA
AGGTACCTACACCTAAAATGGTTAATTGCATTGAACCACCGATTAACAATCCAGTTGTTA
AATCGCCCATAATTAAACCTGTGATAAAGCCTGCAAACACAGGTGAACCAGCACTAGATA
CAATCGTGATTTCATCTAGGATTTGATAGAACGCATAGAGCGTTATCAAAAGTATTTGCC
ACCATTCGATCATAATCGTTACTCCTCTATAAAAGTTTCATTAAATCGACTTTTTCTTCA
TTAGGCACTAACTGAGCAGTAAGCTTCACGCCTTTTTCAGAAAGTTTTCTAAACACTTCC
ACATCATCTTCAGTAACGTGTACTGTTTTTCGGATAGGACGTGTTAGATCCGTTTTAGGC
ATATTCCCTGCATTTACTTCTGGCAGATTTACGCCTGCCTCCACAAGCTGTAAGATCGTT
TGTGGGGTTCTTGTCACCAACAACACACGTTGAGAGTCATAACGCCCTTCGTTAATGTTG
GCAGCTGCTTTTTCCACAGGTAAAACACTTAAATTCACCCCTGCTGGGCAAGCCAAGCGT
AAGCCTGCTTTATCAATGTCATTATTTGCCGCGACTTCATCGACGACCATAATGCGAGTG
ATATTGAGATAAGACGTCCATAAGTTTGCCACTTGACCGTGGATTAAACGTCCATCAATG
CGTACATTTAAAATTGCCATTTTTGCCTCCTATATATCAATATGGATAAATCGTTACACC
TTGCACCACACGATTAACCTCGCCTGTCGGACAAGGGTTATCCGTGGTGTAGCCGAGATA
GAGCGAGCTATAAAACGAGTAAAGTTGCCCAATCACTAAGAATGGGAAAATCCGTGCTGC
GTCATCTAATTTGTGAATTTCAGCTCGGATCGAACCGCTTGTATCGCCTAGTAACACCAC
TTCTCTGGCTTTTTTATCTCTGATTAACTCTTGATACAGGTCACGGTCATATTGTGCGGT
ATAAGGTTGCTGAGATAAGAAGATAAAAATGAGCGTTTCATCTTGAACAAGGGATTTTGG
TCCGTGGCGGAAGCCCATTGACGACTCAAAGAAGCCAAGACGTTCACCAGCGGTGAGTTC
AAGTAATTTTAAAGAGGTTTCACGGGCAAGCCCTTGGAAATGCCCACTGCCTAAATAGAC
GATCCGTTTTAATGGCAGATGGGCTAAACGTTGGATTTCGAGCAGATCCCGTTCTAGTAA
CTGTTCTGTCACCGATACCGTTTCCTCAACCCAGCTATCATCAAATACATCGGGTAAAAA
TGCCACTAATGCCGCTAACATCATATTGCTGGCACTGGAGGTCATTGCAAAGCCTCTATC
GTGGGTTGATTCTGGTAATGCTAATGGATAAGCGGTCGGATCTTGCTGACATTTTTTAAA
TAATGCCCCATTGACATTATTCGTTATGGCTAAATGATACGCTTCCTCTACAATTTCATC
GACAAGCTCTACTGCCCCAATACTTTCAGGACTATTACCAGAGCGAGCAAAAGAGACTAA
AAGCGTTGGTTTATCCGCAAAAAGATATTGATAAGGATTGGATACAAGATCAGTACTTGC
AATCGCTTCGACAGCACAACCTAAATGCTGGCTTAATATCGGTGCAACAACTTCACCAAT
AAAAGCAGAAGTACCTGCCCCCGTAAAAATAACACGAAGTTCGCCTTGTTTTGCATATTC
AACAAGAGGCTGAAGAAATGGAATAACAAGTGACGATTTCACAATAGAAACCGTTTCACG
CCAAGTCGCTGGCTGTTGGGCAATTTCCTTTGCCGTCCAAAAAGCGTTCTGCTTTTCTAA
TGTTTGGTTAGCAATATTGAGGATCATTGCATTTCCCTCACAAATAAATGGATTTATTTA
TAAGGAAAGAGAATAAAACTACGCAATTAACACTTGTACCCCGACATTTTCGAGATACTC
TCGATAACTTAGAGGAATTTTATTATCCGTGACTAACACATCTATTTGATTGGCTTGGCA
AATAACAAAATGGCTATATTGACCAAATTTGCTTGAATCAGTCACCACAATCACCTGATC
CGCTGCATCGCACATTAAGCGATTTAGCTGAGCCTCTTGCTCGTTAAAGGTTGTGACCCC
TTTTTGTAAGTCAAAACCATCAACACCCAAAAAGACTTTATCAAAGCGATAATGTTGCAA
ATTATTATCCGCCATTACTCCCGAAAACGACATCGCATTTTTCCGTAAAACCCCACCCGT
CATTCTTACTTCAACATTTGGACAAGAAACCAATGCCATTGCGACATCAAGTCCATTTGT
CAATACTGTCAAGTTAAGATCGCCAATAGCACTTACGATTGCTTTCGTTGTCGTTCCAGA
ATCCAAAATCACCTTTTCACCCTCTTTTAGTAAAGAGGCAGCTAGATGACCAATCTGTTG
TTTGAGTTCGGGATAATTATTGCGTTTATCCGCAATAGAAAGTTCCGCCATTAATCTGGA
ATTTAATACCGCAAAACCGTGCGATCTTGTAATATAGCCCTGTTGCTCTAACACATTGAG
ATCTGAACGGATAGTAACCGTCGAAACCCCGAAATGCTGAGACAATGCTTCAACTCGATG
ACTGCCTGTTTTTTGCAATAATGCCAAAATGTCAGAACGTCTTTCTACGCTACTTTTCAT
TTTCTCTCCTACATCAAAGCAACCACCACATACTACGATTGCTTTCGAAAGTAAGTTTAC
ACCCCTTAAAAACAAAAACAATCGAAAATATTCGAAAATGAGAGAAAGATCACAAAATTT
ACATTTTGTGTTTTAAGCAAGAAAATGTTTTGTCACGTTTATAGTAATTTGAGCTTGGAA
AGTTTCCTACTATACTTCTATACCAAGACTAAGTGATTGTGATATTCGTGCTCAAAATGG
TTACTATCATTTTGAGTTATGGTGATATAATCAAAGTAATGAATGATGAACTTTCAGTAA
CTTATTGATTGATAATGAATTTTAGATAAAGAGAGATGTTATGACATATTGGTTCAAAAA
TGTAATGATTTACCGTTTAACCAGTGAATTACGCTTCACTAGCAGTGAATTAGACGCACA
ATTACAGCAAACAAAATTCACCCCTTGCCAACAAAGCGATATGCAAAAATTTGGCTGGTC
GTCACCGCTTGCAGGAAGTGAACTGTTGCACTTTGCACAGGGTCAGCAGTTCCTACTGGT
TTCTCATAAAGAAGAAAAATTATTGCCAGCTCACGTCGTCAAAAAAGAAACGGAAAATCG
CATTGAAGCCTTAGAACAAAAGGAACAACGTAAGCTGAAAAAAACGGAAAAGCAGGCGAT
CAAAGATGATGTTGTGGCAATGTTGTTGTCTCGTGCGTTTAGTAAACACCAATTTACGGC
GATTTGGTTAGACTTAGATAAACAGCTCGTTTATGTAGATAGTGGCTCGGTAAAACGTGC
CGAAGACACCCTTGCTTTATTACGCAAATCCCTTGGCTCTCTGCCTGTTGTGCCGATTTC
CTTCACGCTACAGCCGAGCGAAGTGATGACAAATTGGGTGGCAAAAGGGCATACACCAAG
CTGGCTGACACTTCTGGAAGAAGCAGAATTAAAATCTTTTGATACCGACAGCGTAATCCG
TTGTAAACGCCAAGATTTAGAAAGCGACGAAATTAGCCAACATTTACAAGCGGGTAAATT
TGTCACAAAACTTGCGTTAGATTGGGAAAATCATTTTTCTTTTGTGTTGAACGAAGATGC
CACTCTTGCCCGTGTCAAATTTGCCGATGAAGTGCGTGAAAAGAACGATGATATTTTGAA
AGAAGATAAAGCCCAACGTTTCGATGCGGATTTTCTGTTAATGACGGAAGAATTACGTCT
GTTTACAGAAAAATTGACGGAAGAGTTTGGAGGGGTAAATTCCTTGTTATCTTTTTAGCT
GGTCTACTATTTCTCAGCTAATATTTTTTTATTTGGAAACTTGATTGTTTTTTTGAGCTA
GAATGGTTCTATTTTAGAACGATTCGCTTTTTTTGCTGGGCGTTCTTAAAGTATGACACT
CAAACCCGATCTTTTTTTGAAGATCGGGTTGATTATTCTTTAGTTGGCGCTGAATTATAA
TTTAACTATTCTATCATTTTGTTTAATAGTAGAATGATGAAAGATTGTGGAATAGATGTT
ATAGAGGGTTATGCAAACATTTTTTTTTCGTCATTCATTGACTTGGGTTATTTTTGCTTT
TTTAGGCTTTTGCTTTTTCCCAGTAAAAGCATTGCAATATGGACTGTTTGAAGCAACTTC
AGCTGAATTTCAACAGGCTATGGGGTGGAATGATATTAACCTTACTTGGATATGGTTTTT
TCCCCTACTGCTTTATCTGTATCCGAACAAAACACCTTCAACATTACGAAGTAAATGTGA
GTTATTCGGGGCAGTTGGGCTGTTTCTCTTTATCTTTCTTTCCGCAATTTTAGCAAAAAT
CAGCTTAGGTTATGCGGTCTTTTTCTTAATTGTTGCGTTGATTGCGTTAGCGACAAATGC
CCTTGCTGAATTAAAAATAATGCAGGGTGACAGATTTATTATTGCCTCATTGATTAGCAT
TATTTTGTTGATCTTTTTCTTTATGGTCTATCCAACACTGGCAATTTTCATCTCAATGTT
TTACGACGGCAGTGAATTTGTACCAAGTCAAGTGTTGTCTATCTTACAACAGCCTTATGT
ATTAAGAGTGATTGGTAATTCATTAAGTGTTGCGACAACTGTTGGGATTTTATCTACGTT
GTTTGGTTTAGCCTTTGCTCTTTATACCACACGGATTGCAAAACGCACGGCGTTTATTGG
TAAAATTTTCTCTATCTTACCCATTGTAACACCGCCATTTGTTGTTGGCTTAGGTGTCAC
CCTTATGTTAGGACGTTCGGGCTATGTGACTGCTTTTTTAGTCGATCATCTTGGCTTTAG
TAATAACTGGCTTTATGGTTTTACAGGGATAGTGATTGCCCATACCCTCGCACTGACCCC
AATGTCTTTTATGATTTTAGACGGTGCATTAAAATCTATTCACCCATCTGTTGAGGAAGC
CGCTTACACTTTACGATCTAACCGCTATCAAGCCTTCTTCTATATTATTTTTCCATTACT
CAAGCCAGCGTTAGCCAACTCGTTTTTAGTTGTGGTGATCCAATCGCTTGCAGACTTTAG
CACCCCTTTGGTTTTAGGTGGAAGTTTTGACGTTATTGCCACTCAAATCTATTTCTACAT
TGCAGGTTCACAATTAGATTATGCTTCGGCAAGCACCTTAGGTGTGATCTTGTTACTCTT
TTCCCTTACGATTTTTGTGGTGCAATATCTCTGGATTGGCAATCGATCTTATATCACCGT
ATCAGGTAAATCTTATCGAGGTGATGTACAAGCATTACCAAGCGGTATGAAATGGGCAAT
TATTTGCACTTTAGGTTTTTGGGTTCTGTTTAACTTCGTACTATACGGTAGTATTTTTTA
CGGTAGCTTCACCGTAAGTTGGGGAATAGACCACACACTGACATTCAATAACTACCTCAA
TCTTTTTGGACAAGGATTTAATAGTGGAGCGTGGCCATCTTTAATCCAAACGGTTATTTT
TGCTGCTAGTGCAGCACCGATTACGGCTATTTTTGGTTTGTTGATTGCTTATATTACTGT
TCGCCGTGATTTTAAAGGGAAAAAGCCCTTAGAATTTCTGACGTTACTTTGTTTTGCCGT
ACCAGGAACAGTGACTGGGGTATCCTATATTCTGGCTTTTAACCATCAACCTATTTACCT
GACAGGAACAGGGCTTATTATTATTTTGTCTATGGTGATGCGGAATATGCCAGTAGGAAT
GAGGGCGGCTATTGCTGGATTAAGACAGTTAGATAAAGCCTTAGATGAAGCCTCGCTCTC
ACTGAAAGCAGGAACATTAAAAACAATCTGCTTTGTCGCTTTACCGCTTTTAAAACCGGC
GTTACTTTCTGCCTTAGTTACGAGTTTTATTAGATCAATGACAACAGTCAGTGCGATCAT
CTTTTTAGTTACAGCAGACACACGCGTCGCAACCTCATATATTTTAAATCGAGTAGAGGA
TGGGGAATATGGAATGGCGATTGCCTATGGCTCAATGTTGATTGTAGTCATGCTGGCAAT
GATTTTCTTATTTGATTGGCTTGTTGGCGACATGCATATAGCCCGTTCAAAGCAAAAAGA
TGAATTTGGAGAGAAAAATGGAACAAAAAAATGATTTTCTCGTGTTGAAAAATATCAGCA
AATCTTTTGGTAAACATAGAGTTATAGATAACTTAAACTTTTCAATTAAACAAGGCACAA
TGGTCACGTTACTCGGTCCTTCTGGCTGTGGCAAAACCACTGTGTTACGTTTAGTTGCAG
GTTTAGAAAGCCCCACAGCAGGACAAATTTTTATTGACGGCGAAGATGTTACCCACAACG
CAACGCAACAGCGAGATATTTGTATCGTATTTCAGTCTTACGCACTTTTCCCACATATGT
CGATTGGTGAAAATGTGGAATATGGGCTAAAAATGCAGGGTGTATCCAAAGAAGAGCGAA
AACAGCGAGTAAAAGAAGCATTAGAGTTAGTCGATCTGATAGGGTTTGAAGATCGCTATG
TCGATCAAATTTCAGGCGGACAGCAACAACGAGTGGCATTAGCAAGAGCATTAATTCTCA
AGCCTAAAGTTCTCTTATTTGATGAACCTCTAAGTAGTCTAGATGCGAATTTACGCCGTT
CAATGCGAGAAAAAATCCGCGAGTTACAACAACGGCTCAATATCACTTCACTCTATGTTA
CTCACGATCAAAGTGAAGCTTTTGCAGTGTCTGATGAAGTGATTGTGATGGATCAGGGTA
CCATTATGCAAAAAGATACGGCTAAAAATCTCTATTTACAGCCAAACTCTCTCTTTGTTG
CTCATTTTATGGGGGAATCAACCATTTTTTCAGGAAAACGACAAGGCAATCAAATTAATA
TCGGTGAGTTTTCTTTTACCCTTGAAAATGCAGCACGTTTTCAAGTACCTGATGGGGATT
GTCTTGTCGGATTACGACCAGAAAGTATCCGCTTGTTAAGTGATGGAACTGCAGCTCAAT
ATTGTGAAATTAGGCAGGCTGTCTATATGGGAAACCATTGGGAAATTACCGTACTTTGGC
AAGGGAAAACATTAATGATTAACCTTAACCCAGAAGATTATGATGAATCCCAAAGAAATT
GTTATATAGAAATAAAAAATAAAGGGGTGTTTTTGTTGAAAGATAATGCTTAAAGCATAT
TTTGACTAAAAATCTAGCATTCATTCTTAATTTTTAAAAAAAGAGTTGCACGGATTTTTT
TATCCCCTATAATACGCCACATCAGACGCGGGGTGGAGCAGCTTGGTAGCTCGTCGGGCT
CATAACCCGAAGGTCGTCGGTTCAAATCCGGCCCCCGCAACCAGTTTTAAGGCTCATCGT
TTTGGTTAAGACGATGAGTTTTGTTCTATCTAGGCATTTGAAATTGTAAAATGTTAGATA
AAACAAACCGCTTTAAGCCTCAACTGTTGTAGTTTGAGGCTTTTTTGTGGCTACATAGTC
AGCTTTGTTGTGTTAAAGGGACTTTTTCAAGTCCTTTTTTTATATCTGTCAAATGGAGGT
TTCCTTGGCAACATTAGAACAAAAATTACAAGAGCTTGTCGCCGATCCCATTGATGCAAT
GGGATTTGAACTTGTCGGCGTTGAGTGCCAACGTGCAGGTCGTTTTTTAACTGTACGCTT
ATATATTGATAAAGAAGGCGGTGTTACGATTGATGATTGTAGCGATGTTAGCCGTCAAGT
GAGTGCGATTTTTGATGTGGAAGATCCGATTGCGGATAAATATAACCTAGAAGTATCTTC
CCCTGGGTTAGATCGTCCATTATTTACATTAGCCCACTATCAACGCTTTGTTGGGCGTGA
AATTGTTGTTCATTTACGCATTCCAATGTTAGATCGCCGTAAATGGCAAGGTAAATTAGT
GAGTGTTGAAGGTGATTTAATTACCTTAAAAGTTGATGGTAATTTACAGGCTTTTGCCTT
TGGCAACATTCAAAAAGCAAATTTAATCCCCGTTTTTAATTTCTAAGGAAATCAAAACCA
ATGAGTAAAGAGATTTTATTAGCCGCAGAAGCGGTATCCAATGAAAAATTATTACCAAAA
GATGCCATTTTTGAGGCACTTGAAACAGCATTAGCCATTTCAACGAAAAAGAAAGCGGCT
GCAGAACGTGAAGATCGTAAAACGGGCAACGGCATTGATATCGATGTGCGTGTTGTGATT
GATCGTAAAACCGGTGAATTTACCACCTACCGTCGTTGGTTAGTGGTTGAAAAAGTGCAC
TACCACACACGTGAAATTACCTTAGAAGCGGCTCAATTTGAAGACCCGAACATTCAATTA
GGTGACTATGTTGAAGATGAGATTGAGTCTATCGCATTCGACCGTATAACAATGCAAACC
GCTCGCCAAGTGATCACCACGAAAATTCGTGAAGCGGAACGTAACAAAGTAATTGAACAA
TTCCGTTCAGAAGAAGGCAAAATTGTTATCGGTACTGTAAAAAAAGTAAGTCGTGAAAGT
ATTATTCTTGAGCTTGCAGGTAAAAAGGACGATACCACTAAAGCTGAAGCGGTGATTATG
CGTGAAGATATGTTACCGCGTGAAAACTTCCGTCCAGGTGACCGAGTGCGTGGTGTACTT
TATGCAATTAAGCCTGAGTCAAAAGGTCCTCAACTATTCGTTACTCGTGCAAAACCAGTG
ATGTTACAAGAGTTATTCAAACTTGAAGTACCTGAAATCGGTGAAGAAGTGATTCAAATC
AAAGGGGCTTCTCGTGATCCAGGTTCTCGCGCCAAAATTGCCGTGAAAAGCAATGATAAA
CGTATCGATCCAGTAGGTGCTTGCGTCGGTATGCGTGGTGCGCGTGTACAGGCAATTACT
AACGAACTTGGCGGTGAGCGTGTAGATATCGTGTTGTGGGACGACAACCCAGCACAATTT
TTGATTAACGCAATGGCACCTGCTGATGTTAGCTCAATCGTTGTTGATGAAGACAATCAC
TCAATGGATATTGCTGTTGAAGCAAACGCGCTTGCACAAGCTATCGGTCGTAATGGTCAA
AATGTACGTTTAGCCACCCAATTAACAGGTTGGACATTAAATGTGATGACAACCGATGAG
TTAGAAAAAAAACATCAAGCAGAAGACAATAAAGTGATTAATCTCTTTATGGACGCTTTA
GAAATTGATGAAGAATTTGCTCATCTTTTAATTGAAGAAGGCTTTACCTCATTAGAAGAA
ATTGCTTATGTACCAGTTAAGGAACTGACAGCAATTGATGGCTTGGAAGATGAAGATCTA
GTTGAAGAACTTCAAGCGCGTGCTAAAAATGCGATCACAGCTAAAGCGTTAGCGGAAGAA
GAAGCATTAAAACAGGCACATATTGAAGATAAATTGTTAAATCTTGAAGGTATGGATCGC
CATATCGCCTTTAAATTAGCAGAAAAACAGATTACCACTCTTGAAGACCTTGCAGAGCAA
GGTGTTGATGATTTAGCTGATATTGAAGAATTAACCGCAGAAAAAGTCGCAGAATTAATT
ATGGCTGCACGTCAAATTTGCTGGTTTAGCTAAAAACAGGGAGAGAAAGAATGAGTGAAA
ATGAAATCAAAACAGACGCACCGAAGAAATTAAGTTTACAGCGTCGTACTAAAACAACCG
TGAGCGGTACGACTGCAGGCGGTAAGGCAAAAGAAGTGCAAGTGGAAGTGCGTAAATCTC
GCAAAGTAGATACTGAAGCAGCTAAAAAAGCCCAAGAAGAAGCACTGAAAGCGAAACAAG
AAGCGGAAGCTAAAGCGAAAGCAGAAAAAGAAGCAGCAGAAAAAGCAGCAGAAAAAGCAG
CGAAAGAAAAAGCTGAAGCGGAAGCCAAAGCGAAAGAAGAGGCTAAAAAAGCAGAAGCAG
CAAAAGCCGAAGAAGCAAAAAAAGCGGTACATCAAGTGCCTGTAATGCCAAATAAACAAC
CAAAACCAGCGCAACCAAAAGCAGAAGCTCAACCAAAACAAGAAAAAGCGGTTGATCCTG
AAAAAGAGGCAAAACGTAAAGAAGAAGCTGAATTGCGTCGTAAGCAAGAAGAAGTGGCTC
GCCAAAAAGCGGAAATGGACGCAAAACGTGCAGCAGAAAATGCTCGCCGTTTAGCAGAAA
ATACTCGTCGTTTAGCAGAAATTGCCCGTGAAGAAGCGATTGAAAATGGTGAAGACTATG
AAGATGACCGCTTTACTTCTAAATATGCGTTAGAAGCAGAACGTGATTCTGAGCGTCGTA
GTGAAGGCAATCGTGGACGTGGCAAAGGCGGTGTAGCGAAAACCAAAAAAGGCGGACGTG
ATGATGAAAACGGCAGTAAAAATGAACGTCAATCTGACCGCCGTAACCAAAAAGATACCA
AAGGCAAGGGTAAACACGTGAAGAAAGGCAGTGCATTACAACAAGCCTTCACTAAACCAG
CTCAAGCAGTTACGCGTGATGTGGTGATCGGTGAAACTATTACTGTGGCAGAACTTGCGA
ACAAAATGGCAGTAAAAGCGACCGAAATTATCAAAACAATGATGAAAATGGGCGAAATGG
TGACCATTAACCAAGTGATTGACCAAGAAACTGCACAGCTTGTTGCAGAGGAAATAGGAC
ACAAAGTTATTCTGCGTAAAGAAAATGAGTTAGAAGAAGCGATCTTAGAAGATCGTGACT
TACACGCAGAAAAAGTAACCCGAGCGCCAGTTGTGACCATTATGGGACACGTTGACCACG
GTAAAACCTCATTATTAGATTATATCCGTAAAGCGAAAGTAGCAGCAGGTGAAGCTGGCG
GTATTACTCAGCATATCGGTGCATATCACGTTGAAACCGACGACGGTAAGATGATTACCT
TCTTAGATACACCAGGACACGCGGCATTTACCTCAATGCGTGCGCGTGGTGCGAAAGCAA
CGGATATCGTTGTTCTTGTAGTAGCAGCTGACGATGGCGTAATGCCACAAACCATTGAAG
CAATCCAACACGCGAAAGCAGCTGGTGCGCCGATTGTGGTTGCGGTAAACAAAATTGATA
AACCAGAAGCAAACCTAGAGCGTGTAGAGCAAGAGTTATTACAACACGAAGTGATTTCTG
AGAAATTCGGTGGTGATGTTCAATTTGTTCCTGTTTCAGCGAAAAAAGGAATGGGGATTG
ACGACTTACTTGAAGCCATTCTTCTTCAATCGGAAGTATTAGAATTAAGTGCAGTGAAAG
AGGGTATGGCAAGCGGTGTGGTTATCGAATCTTACCTCGATAAAGGTCGTGGTCCAGTTG
CAACTATCCTTGTTCAATCAGGTACGTTAAACAAAGGCGACATCGTACTTTGTGGCTTTG
AATATGGCCGTGTTCGTGCAATGCGTGATGAAAATGGTAAAGACATTGAATCAGCAGGCC
CATCAATTCCTGTGGAAGTATTAGGACTTTCAGGCGTACCAGCCGCAGGTGATGAAGCGA
CAGTGGTGCGTGATGAGAAAAAAGCGCGTGAAGTGGCGTTATACCGTCAAGGTAAATTCC
GTGATGTGAAATTAGCTCGCCAACAAAAAGCGAAACTTGAAAATATGTTTAGCAATATGG
CGGAAGGCGATGTTGCAGAATTGAACGTGATTGTGAAAGCAGACGTACAAGGCTCTGTAG
AAGCGATTGTTCAATCTTTACACGAGCTTTCAACGGCAGAAGTAAAAGTGAAAGTGGTTG
GCTCTGGCGTAGGTGGTATTACGGAAACCGATGCAACCTTAGCGGCAGCGTCTAACGCTA
TTGTACTTGGCTTTAACGTCCGTGCAGATGCCTCAGCACGTCGCATTATCGAAAGCGAAA
ACATTGATTTACGTTATTATTCAATCATTTATGAGCTATTAAACGAAATCAAAGCAGCAA
TGAGCGGTATGTTACAACCTGAATTTAAACAAGAAATCATCGGCTTGGCAGAAGTGCGTA
ATGTCTTCCGTCACCCGAAATTTGGTGCAATTGCAGGTTGTATGGTTACTGAAGGTATCG
TCAAACGTAACAACCCAATCCGTGTATTACGTGATAACGTAGTAATTTTTGAAGGCGAGT
TAGAATCTCTCCGTCGTTTCAAAGACGACGTTTCAGAAGTCCGTAACGGTATGGAATGTG
GTATCGGCGTGAAAAACTACAATGATGTAAAAGTCGGCGACCAAATCGAGGTATTCGAAG
TGGTTGAGATTAAACGTTCGATTTAATCTATTGATATTAGGGCAAATGTCATTTGCCCCT
ACAAATTTAACGGCATAATGATTTCTCGTTATGCCGTTATTTTTTATTCTTCCAACAAAA
ATTTCTGTTAGAATAAATGCAACCCTATTCAGCATTGGAGGTAATATGGCTCAAATTTAT
ATTCAATCGGATTACTTTCATCAACAAATGGCGTGTATTGTGCAAGCAATTCAATCAGGA
ATGGAAAAACAAGCACTAATTTCTTACGTTCAAAACGTAGAAAAACAAATTGCCGATAAG
GTGGAAGAGCCTGCATTTAACTACGATCTAGAAAGAATGAAAGCACACGTTGAAAGCAAA
GAGATTGCTGTGCCTAAATGTAATTCACCAGAGGAGCTGGATAAATGGCTAATGTCGCTA
TAAATGGAATGGAAGTTACATTAGGTGAATTGTTTTCTAAGGAGCTGAAGAATTTTCCTC
AATCGGATCGTCTGCTTATTAACAAATTTATTTGGCATATTCAAAATTTTGGCTTTACCA
ACCTTGAAGGCAGGAATAAATCTTCCGACAACGTGCATAAAAACGATCCGCACTTTGCTC
AAAAAGTAAAATATGCGCGAGAAAATCATCTATGGCATTACCACATTGGTATCCTTGCCT
TTGATTTAAGTAAACCTTTTGGCGATAGAACGTCTGAATATGTGCTGCATTATCAGCGTT
TTAGTGATCGAATAAAAATAGTCGATTATTCAGCTCACCCGCCTTTTAATTTACCCACAG
CTTCTTACCTTAGATAAATGACATTACTGGTATCCTTTAAGAGTGGAAAAAGTGTCAGTT
TATGTAAATTCAAAGTCCCCCCCGTCAGAACAAAATCAATAGGATTTCCACAACTATCTA
CTGCTAAATGAATTTTTGTGCTATTACCTGCCACACTTTTGCCAATCGCTTGCGGATTTT
GACCGCTTGCACCTGTTGCATGCTGGTGAGCCTTGATGACACTGCTATCAATAAAAATCC
ATTCAGAATCAATATATTGTCTAAATGATTTTAGCACTTATTAGATTTCCGCCTATTATT
TCTAACTTTTATTGATAAAAGTTGAAAAATGCTTGTTATTTTATTCTTTGTTTTATGTAA
CCTGTTGTTTTTTTTTTTTTTTTTACAATGGCGTGGGGGCAGGTATTTTTGAGATTCCCC
CGCTTAACACGTATAAAAGAGCTCAACTATGCACCTCACATTATTTTTAGATAAACAGCA
AGATAAATTTAAATTAAATCTTTTAAGTCTAGTATTACTAAGTATATTTTTTAGTCCAGT
AGGTTCAGCACGATTTCTTGAAGATGGTTCTGTTGAAGGGCCTGGAGGAGTCGACGATGG
TTCTATTGGTATTGGTCGAGATAGTTGGGTTGGGCCTAGTGCTATTGCTATTGGTCAGTA
CTCAGACGCTAGTGGTAGGACTTCTGTTGCGATAGGTTATGCTGCAAAAGCAAACCCATC
CAGATCTATCGCCTTAGGCGGAGGAGCCAATGCTAGACTGAGTGAAGCAATTGCAATAGG
TCAAGATTCTGTAGCAGCTGCGATACGATCTATTGCTATCGGGATAAATACCAATGCGGG
TGGGGAATACTCCATATCAATCGGTGATCGTGCAAATGCAAGATTAGAATCTGTCTCCTT
AGGCAAACAAGCCAATGCGGGACATACTCAAACAGTTGCAATAGGTCCAAAAGCTAGAGC
AAGTGCGGCACAATCTGTTGCTATCGGGGGAGATACCATCGCGGAGGGGCGTGGCTCCAT
ATCAATCGGTAACGATGATTTAGATGAGACTGAATATCAGAATGTAGACGGATTTGCTCG
CCATTTTAGCACCACGGCAAAAGGACATGCTGCCATTGCAATTGGTGGAAAATCAAGCGC
AGTTGGAACTGGATCAGTTGTAATCGGTCCAGTCTCACAAGCAAGCGGTAAAGAAGGTGT
AGCAATCGGTGCGAAAAGTACTTCAAATGGCGACTATGGTGTGGCTGTCGGTGGCAGTTC
TGTAGCGGGCAGTCATGCGGCATCTTTAGGCTATAAAGCTACTGCATATGGCATAGGTTC
TGTCGCTGTGGGTGAACGGGCAACTACCAACCAAGTAAGTAGAGCAACCGCACTTGGTAA
CAATTCAATTGTTCTTGTTGGTGGTGGAGTGGCGTTAGGTTATGGTTCGAAAGCAGACAC
GCTTGGGAATATAGATGGGGAGAAACAACCCCATTCTATAATAACAGACAGTACTGTTGA
GAATGGTTTTAAATCAACACAAAGTGTTGGTAACAGTCCTAACAGTCATCCTAAAGGATC
TAATGACTTTCTTATCGGTGCAGTTTCTGTGGGTAATGAGATAATCAAACGCCAAATCAC
CAACGTTGCGGCAGGTACAAAATTAACTGATGCAGTAAACGTGGCGCAGCTTAAATCCTT
GACCATGAAGATTGATGGTGATACTAAAGAAGGAGATACACCAAAAGTTGGTTTATGGGA
AGGTACGCTCAAAGTAAAAGGCGCAGATGGTCTTACTTCCCACGCTAGCGGCGATACGAT
TACGGTTAAATTAACCGATGATATTAAACGAAAAATTGATAATGCCACTAAATCAGGTAC
GTTTGGCCCTACAAATAATGGCATGTTGTCAATAGGGACGACACCAGGATTTGCAACTGT
TCAAGCTGTAGTCAATGCTGTAAATGATGCAGGCTGGCAACTGAAGACCGATCAGGGACC
GGGTGGTCAAGCTACTTCTTTTGATCCATATCTTATCAAAATGGGTGATACTGTAACCTT
TATGGCCGGAGATAATATTAAATTAGAACGAGAGAACGGAAATATTAAGATTTCTACGCT
TGGTAAGTTAATTAGAGAAACGCAAACCTTAGTGGGTGGCGGTGTGAAAATTATTTATAC
TGATAGTTCATACGATATTATTACCAACGGTAGAGATGGTGCACCAGGTCCTGCGGGTCC
TAGAGGTGAACGAGGAGAACAAGGAGAACAAGGACTACAAGGTGTACCAGGTCCAGCAGG
TCCTAGAGGTGAAAAGGGTCCTAAAGGTGAACAGGGTGATCAGGGACCAATAGGTCCGAT
GGGTCCTCCGGGTCCAGCAGGGGCTCGGGGTGAAGCAGGTCCTGCGGGAGAGCGCGGTCC
TGCGGGTGCAACAGGTCCGATGGGTCCAGCAGGTCCTCGGGGCCCTGCTGGTGCACCAGG
TCCTGCGGGAGAGCGCGGTCCTGCAGGTGAGCAAGGTCCAGCAGGACCTAGGGGTCCTAA
AGGTGATCCAGGTCAGAAAGGGGATGCTGGTCCTCCGGGTCCAGTAGGTCCTGTGGGTCC
AGTTGGTCCTCGGGGCCCTGCTGGTGAAGCAGGTCCTAGAGGTGAACGAGGAGAACCAGG
AGCACCAGGTCCAATGGGTCCACAAGGACCGCAAGGGAAAGAGGGTCCAGTTGGTCCTGC
GGGTGCAACAGGACAAACAGGTCCAGCAGGACCTAGGGGTCCTAAAGGTGATCCAGGTCA
GAAAGGGGATGCTGGTCTGCAAGGTCCTGCGGGAGAGCGAGGTGAGCGCGGTCCTGAGGG
TCCACAAGGTCCTAGAGGAGAGCGGGGTGAACCAGGTCCTAGAGGTGAACGAGGAGAACA
AGGACTACAAGGTGCAACAGGTCCAGCAGGTCCTGCGGGTCCAGCAGGGGCTCCAGGAGT
AGCTGGTCCTAAGGGCGATAGAGGTGAAGCTGGTCCGAAAGGTGAAGCAGGTCCAGCAGG
TGCAATGGGTCCCGCGGGTCCAACAGGTCCAAGGGGAGAGCGGGGTCCAGCAGGTGATAA
GGGTGATAAAGGTGATACGGGTCCGCAAGGTCCGATGGGTCCTCCGGGTCCAGTAGGTCC
AGCAGGTCCTACGGGCCCAGCAGGTCCTCGGGGTGAACAAGGACAAAGAGGTGAAGCAGG
TCCTGCAGGTGAGCAAGGTCCTAGAGGTGAACGAGGAGAACAAGGACCAGCGGGTCCAAC
AGGAGCACAAGGTGCACCAGGTGAGCGCGGTCCTGCGGGTGCAACAGGTCCGATGGGTCC
AGCAGGTCCTCGGGGCCCTGCTGGTGAACCAGGTCCTAGAGGTGAACGAGGAGAACAAGG
ACTACAAGGTGCACCAGGTCCTAAAGGAGATCAAGGTCTAGTTGGTCCGCAAGGTCCGAC
AGGTCCTAGAGGTGAACGAGGAGAACAAGGACCAGCGGGTCCAACAGGAGCACAAGGTGC
ACCAGGTGAGCGCGGTCCGAAAGGGGATACTGGTCTGCAAGGTCCGATGGGTCCAACGGG
TCCTGCGGGTCCAGCAGGGGCTCCAGGAGTAGCTGGTCCTAAGGGCGATAGAGGTGAAAC
TGGTCCAGCAGGTCCAAGAGGAGAGACTGGGCAAAGAGGTGAAAAGGGTGATAAAGGTGA
ACAGGGTGATCGAGGAGAAACAGGACTACAAGGTGCAACAGGTCCAGCAGGTCCTCAGGG
CCCTGCTGGTGCAACAGGTGAGCGCGGTCCGAAAGGAGATATTGGCCCTGCAGGTCCAGT
TGGTCCTGCGGGTCCAGCAGGGGCTCGGGGTGAACAAGGTCCTGCAGGTGCTAGGGGTGA
TCGAGGAGAAACAGGACCACAAGGTGCACCAGGTCCAATGGGTCCACAAGGACCGCAAGG
AACAGCGGGTCTAACAGGACCTAAGGGTGATAAAGGTGATCCGGGACCAAAAGGTGAAAC
TGGTCCGATGGGTCCTGCGGGCCCAGCAGGTCCTAAAGGAGATCAAGGTCCAGTGGGTCC
ACAAGGTCCTACAGGTGCTAAGGGTGAGCAAGGAGAAACAGGACTACAAGGTGCAGCAGG
TCCAGCAGGTCCAGCAGGTCCTCAGGGCCCTGCTGGTCCAGCAGGACCTAAGGGTGATAA
AGGTGATGCGGGACCACAAGGTGAAACTGGTGCGACAGGTCCTCAGGGCCCTGCTGGTGC
TAGGGGAGAAAAAGGCGACACTGGCCCTGCGGGTCCAGCAGGGGCTCAGGGTGAACAAGG
TCCTAGAGGTGAACAAGGGACTCCAGGAGTAGCTGGTCCTAAGGGCGATAGAGGTGAAAC
TGGTCCAATGGGTCCACAAGGTCCTGCAGGTGCTAAGGGTGAACCAGGTCCTATAGGTCC
AGCAGGACCTAAGGGTGATAAAGGTGAACAGGGTGATCAAGGACCAAGAGGTGAAGCTGG
TCCAGCAGGTCCTCAGGGCCCTGCTGGTGCAACAGGTCCTGAGGGTCCAGTTGGTCCGAC
AGGTCCTGCGGGTCCAACAGGTCCGAAAGGCGATACAGGCCCAGAAGGTCCTAAAGGAGA
GCAAGGTCCAGTGGGTCCACAAGGTCCTACAGGTGCTAAGGATTTAACGAACTTAAATTC
TGTGACTTTAGGCACTGCGACAATGACTGGTGATAAGAATACAATCAACCTTACTGGTGC
AGGAGAGAAAGTCGAGGAAGAGTTTGTTAAATGGGATCCAGTGACCAAACAACCTATTTA
TGATAAGGATGGCAATCTCCAGAAATATAAAGAGAAAGTTGATCCTCGTGTGAAATTGAG
TGGTATTGCTGATGGTGATATTTCACCGAATAGTACTGATGCAGTCAATGGTCGCCAAGT
TTACGCTTTAACCAATGGTAACCAAGTTGAACAGAAAAAAGATGGTTCTACAGTAACCTA
TGCTAAGGACAAAGATGGTTCAGTCATTACTGAAGTTAAACGCGATAAGAATGGCAATCC
TGAATTGGATGCTGATGGTAACGAGATTGTACAAGCTAAAGAGTACACACTTACCACTTA
CAACGTGAAAGGTCAAACTGAGTTTGTTACAAACTCTGTGATTACTGCGATTCATAATAT
GAACGAACAAGGTATCAAGTTCTTCCATACAAATGATGGTGTAGCAGAGCCTATTAACCA
AGCATCTAATGATATTGACTCAAGTGCTTCAGGTACTTATGCAACAGCTGTAGGTTATAA
AGCTGTTGCGGCAGGTGATAATGCATTAGCTATAGGTAAAGGTGCAACTGCATCGGGTAA
AAACTCAATTGCTATCGGTACTGGTAACCAAGTAATTGCGAATAAATCAGGTGCGTTTGG
TGACCCGAATATCATTCGTGGTGTTCAAATTGGTACTGACAGTGCAGGTAATCCAATCTA
TAAAGGCATTGATGGAAGCTATGCATTCGGTAATGATAATGTAATTACATCAAGCAATAC
CTTTGTTCTTGGTAATAATGTGAATAATAAGCGTGATAGTAATGGTGCATTAACTTGGAT
GTCTGCAACTCCTGAAGGGACGGTTGAGAATTCCGTTTATTTAGGTAACAATACGACGGC
TACAGCTGGTGATGGTAGTCAAACAGGCTCTCTCAAAAACTGGAAACAAGATGGTTCTAG
AGGTTCAACGACTACAGCAGGATCGACTGGTACAGTATCAAGTGTAACGGTGGGTAACAT
GATTTATGATGGCTTCGCTGGTGCAACCGCAAACGGTGTGGTTTCCGTAGGTGCTGCAGG
TGATGAGCGCCGTATCCAAAATGTTGCAGCAGGGGAAATTTCTTCTACTTCAACCGATGC
GACTAATGGTAGCCAGTTGTATAATGTTGCCCATAGATTGGGTGCGAAGTTAGAGAGCGA
AGGTCGTCAACTTCGTGCGGGTATTGCTGCAACAACGGCTATGAGCAATATTCCACAAGT
GACTTTACCAGGTAAAAGCACATTGGGTGCTGGTATTGGTACTTTCGAGGGACAAAATGC
AGTTGCTGTTGGATTCTCAAGAATGTCTGATAATGGTCGTGTGATTCTTAAAGTTTCTGC
AGGTGCAACTTCGCAAGGCAAATACAATGCTGGTGCAGGTATTGCATTACAGTGGTAAGA
TATTAAATATCTGAGTAAATATTAATAATAAAGGCTGCCTTCAAGTGTATTGATGGCAGC
CTTTGATTCTTTGTGTGGTTTTTAATAGGATGGCGCTGGTTAAGTCTGTTAGAGGTGTAT
TTTCTGTTCTTGCATAAGCTGACTAAAAAATTCAATCGTCACTTTAACTTTAGGGGAAAG
ATAACGGCGATTTGGGTAGAGTAAACTAATATCTGATAACTCTTGTTCAAGATGAGGTAA
AATCGGTATCAGTTCACCAGAGGCAAGCTCATCTTTAAGTAAAAATTTAGGGATATTAAT
GATCCCGTGTCCAGCTTTTGCCATTTGCACAAGAGCATAGCCATTATTACTATAAACTTG
ACTTTGTGGTTTAAATTTAATTTTATGACCGTTTTCATTAAATTGCCATAATGTTTGGCT
TTCATAGAGCAGACATTGATGTTGCTGTAATTCTAAAGCGGTTTGTGGTGCACCAAATTT
TTCCAAATAGCGAGGGGAGGCAACAATGAAACGTTGGGCTTGGGCGATCCGTTTTGCCAC
GATAGAACTGTCTTCGAGCTTCCCGATGCGCAAAACGAGGTCGTATCCTTCCGCGACGAT
ATCAACACGTCGGTCGCTAAATTCTAAATTAAGTTGCAGATGTGGATAGGTTTCGGTAAA
ACGGTGTAAATGTGGGGCAACAAAACGGGAGCCAAAATCCATCGGCAACGACATTGTGAG
CTTCCCTTGTAGTGTTGAGGTAATGTTCGTTACACAGGCTTCAGCATCTTTGAGTTCGTT
TAAAATGGGCTGACAGCGTTGGTAAAAAAGTAAACCTGCTTCCGTTGGACTGATACGGCG
TGTGGTACGTTGTAATAAGCGAACGTTGAGGTGTTCTTCTAATTGAGCAACTAGTTTACT
CGCCATTGCAAGAGAAATCTGCTCTTGTTGTGCCGCTTGGGTAAAACTTTGGGTTTCAAT
GACTTTACAAAATAGGTTTATTGCCTTGAGTTTATCCATAGATGTTAGCTTGATATTGTC
TTTTAGGGAAATGCTTGCTATTGTTACAAAAATTTTGATGCAATTCAATTTTAATATTTA
CTTTTAAGAAATAATTTCAATATTATTTATATTATTATTTAATTTAGGTATTCTCAATGG
GAAAATCATTAGTAATTGTCGAGTCGCCAGCTAAAGCTAAAACAATTAATAAATATCTAG
GCAGTGACTTTGTGGTGAAATCAAGTGTCGGACATATCCGTGATTTACCAACAAGCGGTG
CAGAAAAAGAGGAAAAAACCGAAAAAGCTAAAGCGGTTTCGACTAAAGGTATGACGGCAG
AACAAAAAGCCTTAGTAAAATCAGAGAAAGAACGTACCGCTTTAGTGAAGCGTATGGGCG
TGGATCCTTATCACGACTGGAATGCAACTTACCAAATTTTACCAGGTAAAGAAAAAGTGG
TTTCAGAGCTGAAATCCCTTGCCAAGAAAGCTGATCATATTTATCTCGCCACCGACTTGG
ATAGAGAAGGGGAGGCGATTGCGTGGCATTTGCGCGAGGTGATTGGCGGTGAGAACGAGC
GTTTTAGCCGTGTGGTGTTCAATGAAATTACCAAAAATGCGATCAAACAAGCCTTTGAAA
AGCCTGAACAGCTCAATATGGATAGAGTAAATGCTCAACAAACACGCCGTTTCTTAGATC
GTGTGGTGGGCTTTATGGTGTCGCCGTTGCTCTGGAAAAAAGTGGCTCGTGGCTTATCGG
CTGGGCGTGTGCAGTCTGTGGCGGTGAAATTATTGGTTGAGCGTGAACGTGAAATCAAGG
CGTTCCAGCCTGAAGAGTTTTGGGATATTTTAGCCAAAACGTCTGCGAAAAAAGGCGATC
TCGCTTTAGAACTTGTACAGCATAAAGGCAAAAAATTCTCAGCGAAAAACCAAAAAGAAG
CAGAACAAGCGGTAAAATCTTTGCAAAATTCTGCATTTATCGTCACTGAAATTGATAAAA
AACCAACTTCATCAAGAGCGAAAGCGCCGTTTATCACTTCCACTTTACAACAAACGGCAA
GTACCCGTTTAGGTTTTAGCGTGAAGAAAACAATGATGTTGGCACAGCGTCTGTATGAAG
CTGGCTACATCACCTATATGCGTACCGACTCAACTAACTTGAGCCAAGATGCACTGACGA
TGGCTCGTAGCTATATCGAAAAGCAATTTGGTGAGCGTTATTTGCCTGAAAAACCGAATT
TTTATGCCAGCAAAGAGAAAGCGCAAGAGGCTCACGAGGCCATTCGTCCGTCTGATGTGA
TGGTGAAAATGCAAGATCTAAGCGGTATGGAAAAAGATGCAGAACGCCTATATGACTTGA
TTTGGCGACAATTCCTTGCTTGCCAAATGACTCCAGCGGAATATGATTCAACTAGTTTAA
CGGTAACGGCAGGGGATTACGAACTCAAAACCAAAGGGCGTGTATTACGTTTTGACGGTT
GGACAAAAGTACTGCCAATTCAAGGCAAAACAGCGGAAGATCAAGCGTTGCCAGAAGTTA
GTTTGAATGAAACCTTGAAACTGAACGCCGTTGAACCTAGCCAACACTTTACCAAACCGC
CAGCACGTTATAGCGAAGCGGCGTTGGTGAAAGAGTTGGAAAAACGTGGGATCGGTCGTC
CATCAACCTATGCGGCAATTATCTCAACCATTCAAGAGCGTGGCTATGTGCGAGTAGAAA
ACCGCCGTTTCTATGCAGAGAAAATGGGTGAAATCGTGACAGATCGCCTAAACGAAGCCT
TTAGCGATTTAATGAACTACGATTTTACAGCAAATATGGAAGATACTCTCGACCAAATTG
CGTCGGGCAATAGCAACTGGAAAGTCGAATTAAACCGCTTCTTTGCCGATTTCTCAGAAA
AATTAACTACCGCAGAGCTTGATGAACTTGAAGGTGGAATGCGTCCGAATAATTTAGTAG
CAACGGATATTCACTGCCCGACTTGCCAACGCCAAATGGCGATCCGCACCGCAAGCACAG
GCGTGTTCTTAGGTTGTACAGGCTATGCCTTGTCGCCAAAAGAGCGTTGCAAAACCACGA
TGAATTTAATTCCAGAAGCGGAATTGCTGAATGTGTTAGACGAAGATTCGGAAACGAACG
CATTAATGAAACGCAAACGTTGCCCGAAATGTGATACGGCAATGGACAGCTATGTGATCG
ATCCACAACGTAAAATTCACATTTGCGGAAATAACCCGAACTGCGACGGCTATGTGATCG
AAGAAGGTTCTTTCAAAATTAAAGGCTATGACGGCCCGATTGTCGAATGTGACAAATGCG
GTTCGGATATGCACTTAAAACTTGGGCGTTTCGGCAAATATATGGGCTGTACCAATTGTG
ACAACACTCGCAAAATTCTCAAAAATGGCGAAGTCGCCCCCCCACGAGAAGAACCAGTGG
CATTCCCTGAGTTAAAATGCGAAAAATCGGACGCTTATTTTGTGCTACGAGATGGCGCAA
GCGGTGTATTTATGTCGGCACACAACTTCCCGAAATCCCGTGAAACACGCGCTCCGAAAG
TGGCTGAATTAGCCTTATACCGTGATCGTTTGTCTGAAAAACTGCAATACCTTGCAGACG
CACCACAACAAGACCCTGAAGGCAATGAAGCCATTATCCGCTTTAGCCGTAAAGAAAAAC
GTCAGTATGTTACCTCTGAGAAAAACGGCAAGGCAACCAAATGGATTGTGGATTACCTTG
ATGGCAAGTGGGTAGAAAGACATAGATAAAGGTAGAGGGCTAAGTCTGGTGGAATACGAT
ACTTAGCCCTTTGATTTATTTTTCAATAAATAGATTACTTTGTTGAATAAGTTGTAAAAA
CAGGGCGAGTGGCGGACGGCTAGTCTGTTTTTCGCCTTGTAGATCAAAATGTTCAAAATC
GCCTTTACGGTTAATATGAAATTGCTCGCCATTTGGCATTATCGCTACATTCCATTTATA
GTTTGAGGCTAGAAGCCATTTTCGGCTATTTTCTTTCGTTAAATCAATACCTTGTGCATA
ATCGCTAATTGGCGATGTTACCCCGAAGAACTGGCTTAACAGTGTTGGAGCTATGTCTAA
ATGGCTAGAAGGTAAGCTATAGGTGCGGTTATCACCTTGCCAGTAGATAAGCATTGGTAC
TTGGATCCGAGCTTGTGCAAAACTGTTGTCGCTAGTGACCGCTTGTTCAGCAATATCAGA
GGTAATCACAATTAAAGTATTTTGGGTTAAGCCTTGTTGTTCAAGAGTTTGCCAAATTTC
ATTGAATTGCCAATCTAAACTTTTGCTTTGTTGGGCATAGTCTATCCCTGCTGGAAGTTG
TAGATCTAGATAGCTAAAAAATGCGTTGTCGCTACGTTTGCCGATCCAGTTTTTCCATTT
CTCAATGGCTTCAAGATTGCTTTTTGTTTTAGGTAATTTGAAATGGGCAAATAAGGCTCT
GTGGTAAATCGGTTCTGCAAAGCCGTTGTGTGAAAATAGCCCAAATTGGTAGTTTAGCTG
TTGTAAACGAGCGATCAGTAGCGAAGGGGCTTTTTCGTTCAAAATTGCGTCTAAATAGCG
TCCACTTAATCCGTAAAATAGTCCAACGACGCTACCGCTTAGACTATCACTGCTGTTGTA
ATGTTGGGTGAAACGGCGAGCATTTTGGCTGACTTGGTAAAGCGATGGCATTGTTTCTGC
GGTAATCGCTTCATTTTTTAAGCCAGAGAGATTAATGAAAAGTACATTAGGCTTATGCTG
TGGTTCAACAAATTGCAAGGCTTTGCGTGGGTAGTTGAGATAAAAGGTGTCTAACCGACC
GCTTTCTTCGATCTGCTGTTCTAATACTGTACGGTCGATAAGTCCGTGTTTTTCAAGGAA
ACTACGCGCAGTCATTGGGTAGGAAAGCGGATAGTTTGCTTTTTGGGCGGTAATCGGGCG
ATATAGGGTCATATCCGCCCACGCATAGAGTAAATGGGTAGCTGTGAAGCAAGTTAGAAA
CAGTATTGCAACATATTTTCCCCACTTCTGACGATTGAAACTACGGAGCTTATTCCAACA
CCAACGAGAGTAAAGCATTTCTGCTAATAAAATGAGTGGCATTGGCACAAAAGGCAATTG
CCATTGGCGTGTCAGTTCGCCGTCGTCGTTAGGATTGACTAATAGATCCCAAACAAGCGG
TGACAAATGGAGGTAAAAACGCTTAAAGACTTCGGTATCAACTAATAGGATCGTCATTCC
GACAGTGGCAAATATCACTGAAATACTACGGAAAGCTCGGTTATTTTTAATCAGAAAGCT
CAGGGGAAAGAGCAGTAGCAGGTATAAGGCAAAGACAACGAAGCTAAAATGCCCAAATAA
GCTAATAAAAAAATAGAGCTTGCCGAAAAGGGTGTTTGGCCAGTCGGCATTAAAGGCATA
GCGAGAGGAAATCAGCAACGCCACAACGATATTAAATAACGCAAACCAGTGACCCCAACT
AATACGTTGTGAGATCTCTTCTCGATATTGCCGAGAATTTTCAGGAAGAAGGTGGCGAAG
TTGATTTAACATATTATTTCGCCGATTTTAATGAGTTTTTTAAGGCAGAGCTAAATGCCT
CAGCAAGCACTTCACGTTGCTGTGGGCTTTGCACGTTGGTGACTAAAATGTTCGTTACCA
TATTCCCCAAAACCATTAACGAGAGATCGACTGGGGCTTTGTGTTTTTCAAGGGTTACAA
TAAGATCGTTTAATAGTGCTTCAATTTGTTTATCTTGATATTTTGATTTGGTTGCCATTG
GAGTTACATCTTAAAAAATAAAATTGGTGGGAATAGTAGCATAAAAGTGATTTACAAGCG
GTGAGTTTTACGCAATTTTTCAATATTATTTTGGTTTTTAAGTATGGAAAACGTCTAGCG
TTTGCAAGGGGAAGTCTTATTTGGGAGAACTATGTTGACGTCCCTGTCCTTTTGGGTATG
GGGGACGTCAAAGTGAGCGTTTTAGTTGTTCATATAGCTCTGGTATAGGATTTCCCAGTC
TTGTGGGTAAAAATGGATAGATAATCTTCCTTTCTCTTTATTAAAAGATCGCAATAGCCG
ATCCAAATTGCCTTGCTTCCATTCATTCCCTTGCTGGATTTGGCATTTATCAAAATCAAT
CAGCCAAAATATTCCTTGATTGTCGATCAAAATATTATGAATGTTGAGATCTGAGTGATG
AACTTGATGATCGTGTAGCAGGCGAATCAGTTGCCCAATCTGCTGATATTGTGCTGGTGT
TAAGCTCTTTGTTTGTAGATATTGGCTCAGATCTTGGGTATCTGCAATTTTTTCTAACAA
AATATCCGCTTGATAGAAACAACATTGACGTTTCACTCTAATTGCAATCGGCCGAGGCAC
TGGAATTTGCCATTTAGAGAGCTGAGCGAGCAAACGAAATTCTTGCATTGCTCGTGTTTT
TTCATGGCTTTGAAAAAGATAGCGATCTTTAACGAGCTTACCAAATAAGCCACCACGATA
ATAATGACGAAGCACACTATTTACACCGAGTTCTTTTTCGGTGTTGAGAAACCAAGTTGT
ACCACGCCCTTTTGATGAACCTAACAAGCGGTTGGATTGACTGAAATCTTTGCAATCTAG
TAATTGCTGCACAAAAGATTGTTTTTCATCGGCGACAAGTTGAGTATTAAAATGGTAATA
CATATTTTATTATTCTCTTTTTGATGTAATTGCGAATGATTCTACACGATTTTTGTGGAT
TGCGTTGTATTTTTAAGGCAATTTGGTAGAATCTTTCGCTTAAATTTTTAGAGGATCATC
AATGAGCAACATCTCTCCAGAAGCCCAAAGTGTGCGTGATGCACTTCTTGCAAAAGGGAT
TGAAACCCCAACGGTTTGCCATCAGAAAGATAAAGATTCTCGTCGTAATGAAATCCAGCA
ACATATGCGTGCTGTCCTTGAATTATTAGGTTTGGATTTACGCGACGACAGTTTAGAAGA
AACGCCACATCGTTTAGCGAAAATGTATATGGACGAAATCTTTAGCGGTTTAGATTATGA
AACCTTTCCAAAAATCACAAAAATCAAAAACCAGATGAAAGTGAGCGAGATGGTTTTGGT
GGACGATATTACCCTAACCAGCACCTGTGAACATCACTTTGTAACAATTGATGGTAAAGT
GGCCGTGGCGTATTACCCAAAAGATTGGGTTATTGGATTATCAAAAATTAACCGTGTTGT
GCAGTTTTTTGCGCAACGTCCACAGGTTCAAGAACGTTTTACCGAGCAGATTTTAACGGC
ATTTCAAACCATTTTAGAAACGGAAGATGTGGCGGTTTATGTGAAAGCAACCCATTTCTG
TGTGAAATGTCGTGGTGTTAAAGATACGCATAGCCAAACAATGACATCTGCATTCGGCGG
TGTGTTCTTGCAAGACAGAGATACTCGCAAAGAGTTCTTATCGTTAATTAACAAATAAGT
GTTTGGTATAGTGCTTAATTATGTCTATGGAATATAACATTACTTTCCTCGATCATCTTA
TGTGATGTGTGATTAGGTAGAGGTAGTAATGCTGAAATAATTAATAGGCAAGTATTATTT
GAAGTAGGTACAAATATTGTAAGTTATGAAATTTATTATCAAACTTTTCCCTGAAATTAT
GATTAAAAGCGATTCCGTGCGTAAACGCTTTATCAAAATTTTAACCTCCAATATCCGTAA
TGTGTTACTGCGTGAAACAGAAAATGTGGCAGTAATTCGCAACTGGGATTTTATTGAAGT
GCGAGCAAAAGTCGCTGAAGAAGCTCCTCTCGTATTGGGTTTACTCAAACGCACTCCTGG
TATTCATCATATTCTTGAAGTAGAAGAAATGCCGTTTACCGCAATGCATGACATTTTTGA
GCATACCCTTGCGAAAGTAAAAGGGGAATTAGAGGGTAAAACCTTCTGCGTGCGTGTTCG
CCGTAAAGGTAAGCACGATTTCCGCTCGCTTGATGTGGAACGTTATGTGGGCGGCGGCTT
AAATCAGCATATCGAATCGGCAAGTGTGAAATTGACTAATCCTGATGTAACGGTGCGTAT
TGATATTGACCAGGATAAGATGTTGTTAATCAAAGCTCGTCACGAAGGTTTAGGCGGTTA
TCCGATTGGTACGCAGGAAGATGTGCTATCGCTGATTTCTGGCGGTTTTGACTCAGGCGT
ATCAAGTTATATGCTAATTCGCCGTGGTTCTCGTGTGCATTATTGCTTCTTCAATCTTGG
CGGTGCGGCACACGAAATCGGTGTGAAACAGATGGCGTACCATATTTGGAGCCGTTACAG
CTCGTCCCATAAAGTGCGTTTTGTGGCGATCAACTTTGAGAATGTGGTCGGCGAGATTTT
AGAAAAAGTTGATAACGGGCAGATGGGCGTGGTGTTAAAACGAATGATGGTGCGTGCCGC
CAGCAAAATTGCCGAACGTTTTGATATTCAAGCGATTGTCACAGGCGAAGCATTAGGGCA
AGTATCTAGCCAAACCTTGACCAACTTACGTTTGATCGACAAGGCTTCCGATACTTTAGT
GTTACGGCCACTGATTACCCACGATAAAGAGCAAATCATCGCAATGGCAAAAGAGATTGG
CACAGATGATATTGCCAAATCGATGCCGGAATTTTGTGGCGTGATTTCAAAAAATCCAAC
AGTAAAAGCGATTGAAAGTAAAATTATCGAAGAAGAAGGCAACTTCAACTTTGACGTTCT
CGAACAAGCGGTACAAAACGCCCATTATTTAGATATTCGTGAAATTGCTCAACAGACGGA
AAAAGAGGTGGTATCTGTCGAAACCACTTCGGAATTAGGCGAAAACGATGTGATTTTGGA
TATTCGTAGCCCTGAAGAAGTGGACGAAAAACCGTTCAGCCTTGAAGGAGTTGAAGTCAA
AGAGCTACCGTTCTATAAACTCTCTAATCATTTCGGCAACTTAGATCAATCGAAAATCTA
TCTGCTCTATTGCCAGCGTGGTGTGATGAGCAAATTGCAAGCTCTTTATTTGAAAGAGAA
TGGTTTTAGTAATGTAAAAGTTTTCAGTATCCTCTAGTTATTTTAATTAAGGAGTTAATA
TGACTCAACTAAGCGTTGTGATTTTAGCAGCGGGTAAAGGCACTCGTATGTATTCAGATT
TACCAAAAGTTTTGCACCCGATTGCAGGAAAACCGATGGTAAAACACGTGATTGATACAG
CAAAACAGCTGTCGGCAAAACAAATTCACTTAATTTATGGTCACGGCGGTGATTTATTAC
AACAACGCTTATCTGCAGAGCCAGTAAATTGGGTTTTACAAGCGGAGCAATTAGGCACAG
GACACGCAATGCAACAGGCTGCTCCATTTTTTGCCAATGATGAAAACATTTTAATGCTTT
ATGGTGATGCGCCTTTGATTACAGCAGAAACTTTAGAGAAATTGATTGCGGCTAAACCTG
AAAATGGGATTGCGTTATTAACAGTGGTATTGGATAACCCAACGGGTTACGGTCGTATCA
TCCGTGAAAATGGTTCCGTAGTTGCGATTGTGGAACAAAAAGATGCTAACCCTGAGCAAT
TAAAGATCCAAGAGATTAATACAGGGGTAATGGTTGCAAGTGGTGCTAGTTTCAAAAAAT
GGTTATCGCAATTAGATAATAACAATGCTCAAGGCGAGTATTACATTACTGATGTGATTG
CAATGGCAAACCGTGATGGTTATAAAGTTGAAGCTGTTCAGGCAAAAAATTTAATGGAAG
TTGAAGGGGCAAATAACCGCTTGCAACTTGCTGCACTAGAGCGTTATTACCAAAAAGCAC
AAGCGGAAAAATTGTTATTGGCTGGCGTGACGATCATTGATCCTGCTCGTTTTGATTTGC
GAGGTACGGTAACGCACGGTAAAGATGTGGTTATTGATGTGAATGTGATTTTAGAAGGTG
CTATCCAGTTAGGCAATAACGTTAAAATTGGGGCTGGCAGTGTGCTGAAAAATGTGGTGC
TAGGTGATAATGTTGAGATTAAGCCTTATTCTGTCTTAGAAGATAGTGTGATCGGCGAAA
GTGCTGATGTTGGCCCATTCGCACGTTTGCGTCCAGGTACAGAGCTGGCAGCAAAAGCTC
ACGTTGGTAACTTTGTGGAAATCAAAAAATCTACCATTGGCGAAGGTTCAAAAGTGGGGC
ATTTAACCTATATTGGCGACAGTGAAATTGGTGCAAATGTGAATATTGGCGCTGGCACTA
TTACTTGTAACTATGATGGAGCTAATAAATTTAAAACTATCATTGGTGATAATGTGTTTG
TCGGATCTGATACTCAGTTAGTTGCCCCTGTGACTGTCGCAAGCGGTGCAACCATTGGGG
CTGGTTCAACCATCACCAAAGATGTGGCGGCTGATGAACTGGTTATTACCCGTGTACCAC
AACGCCATATTCAAGGTTGGCAACGTCCGACGAAGAAATAATTCATTGTACTAGGAAAAT
CCTCTTTTGGTGTAAAAGAGGATTTTTTATCAGCTCTGTGCCGTAAAACTCTGCTTGCAA
GATGCAGGGATATGATGTTTCAAGAATCTATGCTGTTTTAATCTTCATTGATATGGGCGT
TGAGAATGTTGGGACATAGGGTTCATAGTAATAATCATACTATTACAATTTTAGTATTAT
ATTTGGTAATATATTTCGCACTTTTCCGCAAATGTAATGCTAAAAAGCCGCAGAATATTA
CCGCTTGTTTAAATGGTGTAGGTGTTTTATGAAAAAATATATTGCCTTATTAATTAGCTT
GTTTATCTCTATAATGGGGATAGCACAGCCGTTATCTACGCCATTAGACTATTTGACTGC
GATGAATAAAGCTCATCAAACTTTAAACTATGAGCAGCTTTATCTTTTTCAAAAAGGTGA
TGATGTAACTTCGTTACGTTATCGGCACGCCTATTATAATGGGCATGAGTATGCTCAGTT
ACTTCATCTTGATGCGATAAGAGAGGAGATGATTTTAAGGGAAAATGTGGTGGGTTATTT
TGGTGATTATCAGCCGTTTAGTTTGAAAACACCCCATATTTTAGATGATTTCCCGACGGT
CGTTTATAGTGATTTTTCTCAGCTTGATGGCTATGCGTTTTTAGATAATGGGAAAATGCG
TGTGGCAGATCGTATTGCAAGGGTTATTCGAATTGTGCCAAGAGATGATTTCCGTTATCA
ATATATGTTGTGGATTGATGAGGAAAATTATCTGCTGTTGCAGAGTCACTTGTTGGATAG
AGATAATAATGTGTTAGAGCAATTTAGGACAATTCAATCTGTGGTAGGTGATCAATTATT
GTACATTGTGGAACCGATTCGTACATTAATTCTTCCAACGCTGTTGCAAACTAAAATACA
TTCGGAACTAAAACCTTTAGAATGGCAACTAAAATGGCTACCTCGTGGATTTAAGCAGGT
GGCTTCGGGGCAACAAAATTTGTCTGAGATACTGGCTCAAGATGAGCAGATTGAAAGTCG
ATTATACAGTGATGGTCTGTTCTCTTTTACGGTATATCTCTTACAAAATAAGGGGATTTC
ATTTCAAGATCAGTTTTGGCGTGAGGGAAAAACCAGTGTTTATAGCCAGACAATCGGGGA
TAAAGATGTGATTATTGTGGGTGAAATTCCATTAGCATCGGCACGCCATATTGTGCAAGA
GATTGAATTTAGCTCGCAGGGTGAAAAACAATGATGATTGAACAAGCCACTGTTATTCAG
TATCAAAATGGAATTGCTAGAGTGCAATGCCAAGCAAAATCTAGTTGTGGCGGTTGTGTA
GCTCAAAGCCATTGCGGTTCAAAAGCCCTTTCTGCATTGGCGGGGGAAAAATTTGCACCG
CAATTTGATTTAGTGATTGCAATGCCTTTGCAAGTCGGTGATAAAGTGAAAATTGGGTTA
GCCGAGAGAAGTTTGTTAGAAGGTGTTTTTTGGTTATATGCGGTGCCATTATTTGTGATT
GTGTTATCAACATTGGTTTTATCGCAATGGCTTCACAATGAATTATGGGTGGCTGCTGGG
GTGTTGTGTACTACGGCAGTGACTTTTTTTATGATTAAAAGAGCTATTGCTCAAAAATCT
CAGGCTCAGTTTATTCCTGTATTTTTGGGTAAAGTTTAAAGGAGATGTAATGGAAAAAAT
TTGGTTTGATAATTATCCAGCAGAGGCTGAACGTACCTTAGATGTGGAGCCTTACGAGTC
GTTGGTGGAGATGTTTGAAAAGGCGGTACAACGCCACCCTGATATTCCTGCTTATATTAA
TATGGGCCAGGTACTTACATTTCGTAAATTGGAAGAGCGTAGCCGTGCTTTTGCTGCATA
TTTGCAAAATGAATTACGCCTTGAGAAAGGTGAACGCATTGCGTTGATGATGCCGAATTT
GTTGCAATATCCGATTGCGTTGTTTGGTGCGTTGCGTGCAGGGTTAGTGGTGGTGAATGT
CAATCCGCTTTATACACCGCGTGAATTAGAGCATCAATTGAATGATAGTGGAGCTAAGGC
GATTGTCGTCGTGTCAAACTTTGCGGCAACCTTAGAAAAAGTGGTGTTCAATACGCAGGT
GAAGCACGTTATTTTGACCCGTATGGGCGATCAGCTCTCTTTTGGTAAGCGTACGCTGGT
CAACTTTGTTGTGAAGTATGTGAAAAAATTGGTGCCTAAATATAAATTGCCACACGCAGT
GAGTTTTCGTGAAGCGTTAAGTATTGGGAAACAGCGTCAATATGTAAGACCAACGCTCTA
TAAAAATGATCTGGCGTTTCTTCAATATACAGGCGGAACAACAGGAGTGGCTAAAGGGGC
AATGCTAAGTCATAGCAATGTGATTGCCAATATTCTTCAAGCAAAATGGGTAGCCTATCC
TTTAATCCAACGAAGCCAAGAGCGAATTGGGGTAATTGCTCTGCCGCTCTATCACGTTTT
TGCTTTGACAGTGAATTGTTTATTATTTATCGAACTAGGTGTAACGGGGTTGTTAATTAC
TAACCCTCGTGATATTCCAGCTTTTGTGAAAGAGTTGAAGAAGTATCCTGTGATGGCGAT
TACAGGGGTAAATACTTTGTTTAATGCGTTACTGAATAATCCTCAACTGAAAGAAGTTGA
TTTTTCTAACTTGAAGCTCTCTGTAGGCGGTGGTGCAGCAATTCAGCGTGCGGTGGCGGA
TCGTTGGCATAAGACAACGGGGTGCCACATTATTGAAGGTTATGGTATGACCGAATGTTC
CCCATTGATTGCGGCAACACGTAACGATTCTACGGAGTATTCGGGATCTATTGGGGTGCC
AGTACCAAATACCGACATTCGTATTGTTGATGATTCTGGTAATGATTTACCGATAGGCGA
ACGTGGTGAGTTGTGGGTAAAAGGTCCTCAAGTGATGCAAGGTTATTGGAACCATCCTGA
AGATACTACAGAAGTGTTAAAAGATGGCTGGATGGCAACAGGTGATATTGTTGAGCTGGG
ACAAGACCTCAATTTACGCATTGTTGATCGTAAAAAAGATATGATTATTGTATCTGGTTT
TAATGTGTATCCTAATGAGATCGAAGATGTCGTGGCATTACATCCGAAAGTGAATGAAGT
GGTTGTGGTTGGTATTCCAAGTGAAGTATCGGGTGAAAGTATTAAGGTCTTTGTGACTAA
AAAAGATGAAAGTCTGACCCGTGAGGAATTACGTAATCACTGTCGCCAGCATTTAACAGG
CTATAAAATTCCTCGAGAGATTGAATTCCGTGATGAACTGCCGAAAAGTAACATTGGCAA
GATTTTACGCCGTGTGTTGAGAGATGAGGAAGTTGCTCGAGTGAAATCACAGATGGAAGG
AAAATTGTAGTGAGAATAAGTGGTATATCTGCGGTTGAGATATACCACTAGTCATTATAT
TAATCTGAATTAAGGATCTCTTTTGAAATTAATTAAATATTTTGCTCTGATTGTTTTAGT
GTATGCTGTTCCAACGCTGTTTACAGAAACGATGGCTGGTGATTTGTCTAAAATTCAGCA
GAAAAGTCAGGAATTAAAAAACAAAATTGATGAGCAAAAGAAAAAACGTGATAGTTTGCA
ATCGACATTAAAAAATCAAGAAATTGAAATGGGGAAAGTCCTTAATAGTTTAAAACAAAC
AGAAATGACTTTGTCTGAAACAAGGGCATCGATTAAACGCACAGAACAAGAGATCAAGCG
GTTAGAAAAGCAGGAAGCGGTACAAAAAGAGAAGCTTAAGGAACAATTGGATTCTGCCTA
TCGTTCGGGTATTCACCCTTCAGTCTTAGAGAGATTGTTATCCGAAGAAGCCAAAAATGC
AGATCGAATGGGGGCTTATTATGAGCATATCAATCAAGTGAGGATTGATGCGATCTATGA
GTTACGTCGCACACAAGCGGATCTTAAAGCTCGCCGAGATGAATTAAAAGAGCAACAAAA
AGGGCAACAGACGCAACTTAATAAACAGAAGAAGCAAGAAAAAGATCTTCAGAAAGTCAA
AAATGAACGTGAAAGTACATTGCGTTCTATTGATAAAAGTTTAGCTCAAGATCAAGGTCA
TTTAGAAAATCTGAAAGCGAATGAAGAGGCGTTGCGAAATCAGTTGGTACAAGCAAGCAA
TGAGTCTGAACAGCAAGAAAAACAAGATATTGCGAAACTTGAACAGAAAAAGAATACGGA
AGAACGTCGTAGCGCAACGGAATCTGAAAAACAGCAAGTTCGGGCAGGTAATGGCTTATC
TGGGAAATATCGTATGCCTGTTTCTGGGAAAATCATCAATCGCTTTGGCTCAACACAGAT
GGGTGAAATTAAATGGAATGGTGTGGTAATTCAAGCAAGTGCAGGCACACCTGTAAGAGC
AATAGCTGGTGGACGAGTGATTTTAGCAACTTGGTTGCAAGGTTATGGGGAAGTGGTCGT
GATTGAACACGGTAAAGGCGATATGTCGTTGTATGGCTATAATCAATCAGTCAATGTGCG
TAAAGGTGAGCGAGTTCAAGCAGGGCAGGTGATTGCAAGCGTTGGAAACTCTGGCGGTCA
AAGTCGTTCAGCTCTCTATTTTGAAATTCGCCGTAAAGGTGTGGCGGTCAATCCTTTGAA
ATGGGTACAGTAAAATGAACAAATGTATAAACAAGCGGTCTATTATTTTGTTGCTTTTGC
AAATTTTCGGGCTTTTTGCACCGCTTGCTTATGCGAATAAATTGGTGATCGTTATTGATG
ATATTGGCTATCGAATAAAAGAAGATAATGCCATTTATGCCTTACCCAAAGAGGTCAATG
TTGCCATTATTCCTTCTGCACCTTATGCCACAGTCCGAGCAAATAAAGCGAAAGAACAAG
GACGAGAGATCTTAATCCATTTACCTATGCAACCCAAAGTGAAACAGCCTATTGAAGCTG
GGGCATTATTAGTGGGAATGGGGGAAAGCGAGGTGAGTGAGTTAATTCATCAGGCTCAAC
AGCAAGTGCCTTACGCCATTGCCTTGAATAATCATATGGGTAGTAAAGCGACTGCGGATA
AAACGACAATGCAACACTTGATGAAAGCCTTATCACAGCAAGGGTTGGGGTTTTTAGACA
GTAAAACCGCAGGGGATAGTGTGGCTTATCAAACAGCAAAAGCTTATGGGTTAAATGCAT
TAGAACGCCACATTTTTTTAGATAATAGTGATGTGTTTGCTGATGTACAACGGCAATTTC
AACACGCCGTTCAATATGCTCGCAAACACGGTATTGCGATTATGATTGGGCATCCTCGTA
AGCACAGTATCGCAGTGCTTGAACTGGGGATTGCAAATTTACCTGCGGATATTCAGTTGG
CGAGTTTGAGTAGTTTATGGAAAACGGAAAATGTCGAACCGGTTAAACCATTTATAATGT
TGTTTGAGATTGAACCTGCATTAACCTCTAAAGCACCTTATCGGGCAGTACCGTTATTAA
GAGGGATACCTCAGGAATAGGTTTATGTTAATTTAAGTAGAATAACACGATGAAAACAAG
ATTATCTTTTTGTTCGTTATTAGTTTTAATTGGTATAGCGAATGCAGAGCAAACAGTGTT
ACTTGAAGTTGATGGGATCAAAGATAAAGATCTCTATCAAAATGTGCGTATTTACCTCTC
GCAGTTAAGCAACGATGATGCGGACAGCTCAGAACGTTACCAACAGCTTGTACAAGAAAC
TGTCGATAAAGCCTTACGAGCAAAGGGATATTACAATACTCAATATCGCTTTGAACTAAC
CCCTCGTACTTCTTCTAACAAAGATCTCTTAACGCTATATGTACAATTGGATCAGCCAGT
TAAATTAGATGAACGGGAAATCAAGATCACCGGACAAGCCGAGCAAGACGATGATTTTAA
ACGGTTATTAGCCAAAGAGGTTCCGCCAATGGGAACCGTGCTTAATCACGAAACCTACGA
CAATTTTAAAAGCAGTATAGAAAAACTCTCTCAAACAAACGGCTATTTTGATGGGCAGTG
GTTGTATCACCGTTTAGAAGTCCATCCGAAGGAATATCTTGCCGATTGGCGATTGGGCTA
TGATAGTGGGAAACGTTACCGCTATGGCAAAATAGGGTTTAAAGGCAATCAAATTCGAGA
GGAATATCTCACGAATATATTGCGTATTAAGTCTGGTGACTATTATTATTTGAACGATTT
ATCGATACTATCGAACGATTTTTCTTCAAGTAGCTGGTTTTCATCTGTTTTAGTTGAACC
AAGTGTAAAGCAGCCCTCAAAAGAGGTGGATTTAGACATATTATTAATACCTAAAAAGAA
AAATGATATTGAAGTAGGTATTGGCTATGCCACAGATGTCGGTCCTCGTTTGCAATTTAA
CTGGAAAAAACCTTGGATAAACGGGCGTGGACATAGTTTAGAGCTAAATAGCTATTTATC
TAAGCCTAAACAGAGAGTGGAGTTTGGTTACAAAATGCCTGTAAAAGCACAGCCACTTCA
TTACTACTATCAGGTGTCAGGTGGGCTTGATCGAGAAAATCAAAACGATACCCAATTTAC
AGGGGCATATTCTGCTTTTCAGCGTTTCTGGAACCACGAAACAGGCTGGGCGTTTTCCTT
CGGGGTTAAAACCCGTTATGATGCTTTTGAGCAGGGTAGTGATAAATTTAAGACCTTCTT
GCTCTATCCAACAGCCTCTTTAAATCGCACGCGTTCTGATGGCAGACGCTTTCCTTTATG
GGGGGATAGCCAGAAGGTTACGATCAATTTTGGGGATAAAGCCTTCATTTCAGAAGTGAG
CTTCTATAGCTTTAAAGCCTCAACGGCGTGGGTAAGAACCTATTTTGATAATCATCGTAT
CGTTGCAAGAGCAGAGGTCGGCTATTTAAAATCAGCGGAATTTGAACGTATTCCACCTTC
CTTACGTTATTTTGCAGGGGGGGATATGAGCGTAAGAGGTTTTGGTTACAAAAAGATTTC
CCCTAAAAATAACCAAGGTAAACTAACAGGGGGATCGCATTTAGCAACAGGTTCTGTTGA
GTATCAGTACCAAGTGTACCCAGATTGGTGGGCAGCGACCTTTTACGATACGGGCTTATC
CGATAAAAAATTCAGTGGCAAAGCCCTACATTCAGGGGCAGGAATTGGTGTACGTTGGGC
TTCGCCTATCGGGGCAGTTAAATTTGACCTAGCAATGCCAGTAAGATCGCCAGATAATAA
AAAAGGGCTACAATTCTACATTGGCTTAGGCACAGAACTTTAGTGAGATAATGTTATGGA
AAAAGAGCAATCTTTAGCACAATCACCCAATGATACAGCAGTAAAACCCCACAACATAAA
ATGGCGTTGGTTATGGCGTGGTTTATGTGTGCTACTGATTTTGCTTTTATTGCCTTTAGC
TTTTCTTGCAACAGGAATGGGGCAAAGAACCGCTTTAACCCTTGCAGATAAATGGTTAGA
TCCGCTTTCGATTGGCAAAGTGGAGGGAAGCCTACAAAATGGCTTAACGCTTACGGATAC
TGCGTATCAGCTCAACGGGGTCAATGTTCAAGTTGGACAAGCGGAATTACATTTAGATTT
CAGTTGCTTATTGACATATTCAGCCTGCGTGGAAAAAATTGCAATCAAAGACACGCAAGT
GGCGGTTGATACCAGCAAACTTCCCCCGTCCACTCCAAATACACAAACAAGCGGTGAGTT
TAATTTGCCAATTGGTGTATCGTTAAAACAGATAAGTATAGACAATCTAAAGGTTCAAGT
TGATGAACTTGATATTGGCTTACAGCATTTCCAATCGGGCATTCAAGGAAAAGGGAAGAG
CCTTTCATTATCCCCAACTCAATTACAAGGTTTAACCGTTTCCCTTGCACCGCAACAAAC
CACGGAAAAGCCTCAAAAAGTCGCTGACGCACCCTCTCAGCCAATAGATTGGGAAGCCTT
AAAACAACAACTTGCACAACCGATCTTAACCAAATTAGATCCTATTCAATTACCTGTTAA
TCTCTCTGTGCTGGAATTTCAAGCAAAACAATTGCAGTTGAGCCAGAAAGTTAAGACCGC
TAAAGGTATAAGCGAAAAATCGCTATTAAAAATCAGTTTGCTTGAGTTACAAGCGAAATC
TGACGAACAATCGGTGGAATTGCAAAAACTCAACCTGCAAAGCGACAAAGGCACCATTTC
AGGAATTGGCAAACTCACCTTGTCAGGTAATTATCCTTTAGATTGGAAGCTCAATGCCCA
AATTCCACATTTAAAAGAGCTTGCAATCCCGACAAGTCAGGCAGAGCTTATTTTGTCTGG
GGAACTCTTTGGCATCGCAAAATTAGATCTCAAAACAAGCGGTGCTTTCAAGGCAAATAT
ACACGGCACTGTGCAATTTTCGGAGCCTAAAACACCGCTTGATCTCAGCATTAAAAGCCC
AAAATTCAGCTATCCTTTTATCGCAGGGAAAGGTAAAGATCCGCTTGTCTTTGAAAAAAT
CGACCTCGCTTTAAAAGGCGATCTACTCAATTACTACTTAAACGGTAGCTTATCCGCCAA
AGGTATGAACATTCCCCCAGCAGATTTAAGCCTAAAAGGGCAGGGGGAATTAACCTATTT
TGCAGTCAATGAAACATTGCTCAACGCACTACAAGGGCAAACCAAATTCAGTGGCAAAGT
CGATTGGACAAACGGCTTAGAATGGCAATCCAACCTTGCCTTACAGAATGTCAATACTAA
ATCCATTTTTCCTGAATGGGTTGCGTTACTATCGGGGGAATTTCGTTCTCAAGGCTTTGT
TGGGCGAGGTGAAACAGGCAATGAATGGGCGGTTGTACTAGACAATGTGGATTTGCACGG
CAACTTACAGCAAAAGCATTTACAGTTAAAAGGCACCCTGACTGCAGATCATAACACCTT
ACTCAATATCCCTGAAGCAAGTTTAATTTATGGCGAAAACCGCATTGTAATGCAAGGTGT
TTTGGGCGAAAAATCTGATTTCAATGCCACCATTAAAGCCCCGAATTTACAAGGTTTAAT
CCCACACTTAAAAGCCAATATCAACGGACAAATTAAGCTACAGGGAAATATCAATGAACC
TAGTTTAGATCTCGACCTTATCGCTAATAATGTAGCCTATGATCAATTTCAGCTACAACA
TCTCAATGCCAAAGGGAAAGTAAGAACCGCACAACAAGTGCAAGGTGATCTCGAAATAGG
CTTGCGTCAATTAACTTACGGCGAAATAACGCTAGAGAACGCTAATCTTACAGCAAATGG
TAGTGAAGCAAATCATAGCCTGAAACTGACCGCTAAAGGAAAGCCTGTGGGTATCCAGCT
TCAGTTAGCAGGGAAGTTTGATCGTAGCAAACAACAATGGCAAGGTGAACTAAGTAATCT
CAATATCCATACCCCTGTTGGCGAATGGAAAAATGATAAAAATCTACAAGTTAGCTATCA
CAATCAAGAACTTAAAGCAGATGTTTCCGCACATTGTTGGCGAAATCCAAAAGCAACGCT
CTGCTTGCCACAAACATTTAGTGCTGGTAAAGAGGGGAAAGTGCCGTTTGAAATCAAACA
ATTTAACCTTGAGATGCTACAAGAATACTTGCCGAAAGAGAGTATATTAACGGGTATCAT
CAATGCCAAAGGCGACGTAGCTTGGTTTAGCCAAAAATCGCCAGAAATTAATGTAGAGCT
ACTTTCAAATAACCTTAAATTTACACAAAAACTGAACGGACGCAGTTTCCCTCTGTCCCT
CTCATCACTGAAATTAAATGGCAAAATCGCAGAAAATAATTTGAGCTTGGATAGCGATAT
TCGCATAGAAAATAACGGGCGTTTAACCAGCAAGCTACTGATGAAAGAACTTACCAAACA
GCGAGGACTGTCTGGCACCATCAATATAGATCAGCTAAATTTACGTTTAATCGAACCGCT
ACTTAACACAGATGAAAAAGTTAATGGAGATATTAACGCTCGTTTAACACTGGGTGGAAC
AGCCCTATCTCCACAACTGCTAGGCAATTTAAACTTAACAGGGCTACAAGTGCATTCTAA
ATCAATGCCATTTGATGTAACAGGTGGAATGCTTGCCTTAAACTTTAAAGGTGCAAGTTC
AACCTTAAAAGGCAATATTCAAACGAAAGAAAGCCAACTATTACTTGAAGGCGATGCAAA
TTGGCAAAAACTAGAGGCTTGGCATACACGAATAAAAGCACAGGCCAACCGCTTCCGTGT
TGATATTCCTAATATCGCCAAAGTTGATCTCAGCCCACATATTGAAGTAAAAGCTACGCC
AAAAGAGTTAATCCTTGGCGGAAATATTGATATTCCTTGGGCAAGAATTGCCGTAGAAGA
ACTACCTGAAAGTGCTGTCACCATCAGTAGCGACGAAGTGATTATGGACGGATCAGCAAA
AAACAAGAACAAAGCTACCGCTTTACTAAACAAGAACTTGCCTCAAAATAACAACGGAAT
GGCAATCAAAGCTGATGTCGCTATTAACATTGGTAACGACGTAAAATTAGATGCCTATGG
TCTTAAAACAGATCTAAACGGCATTATCAAAGTCCAACAAGGAAATCGAGGATTAGGTTT
ATATGGACAAGTCCATTTAAAAAACGGCACCTTTGCCTCATTTGGGCAAGATCTCGTTAT
CCGCAAAGGGCTTATATCCTTTACTGGATTGCCTTCCCAACCAACCCTAGACATTGAAGC
GATCCGCAACCCAGAAGCAATGGAAGATGCCAATGTAACTGCAGGGGTTAAAGTCACGGG
AATTGCTGATGCCCCCGAAGTCAAAATCTTCTCAACCCCGTCAATGTCACAGGATCAGGC
ATTATCCTACATTTTAACTGGACGAGGATTAGACGGCGGTAGCGATGCAGGTTCAAGCAA
TTCCGTTGCTGCCGCCTTAATTGGAATGAGTTTATCAAAAAGCAGTAAAACCGTTGGCAC
CGTCGGCAGTGCCTTTGGTATCAACGATCTCAATGTCACTACCGCAGGGATTGGCGATAA
CACAAAAGTCGTCGTCAGTGGTAGTTTAACACCGAAATTCAAAGTAAAATATGGCGTAGG
ACTTTTTGCCCCTCTTACCGAATTAACCTTACGCTACCGCCTTGCCCCAAGCCTCTATTT
GCAATGGGTGTCAAGTATCAATCAAGCGGTAGATTTGATGTATCGGTATGAATTTGATTA
GTTTTTTAATGGAAATTAGCACGCCAAATAAAGATTGACTTTTATATAGAAAATTTATAC
CATCAAAGGCGATAGGATTAATATCCTGATTTGGTGAACGCTACCATTAAAGTGCGATGT
ATATGTGGTGAACGCTACCATTAAAGTGCGATGTATATGTGGTGAACGCTACCATTAAAG
TGCGATATAAAACAAAAAGGCACGGTAAGTGCCTTTTTGTGTTTATAAAGGAATATCAAT
ATGAAACAAGAACTTCAACTCAAATTGTGCAGAATTAATCCTGAATATACAAAATTTTTA
CACTCTATTGATACTCGTATTTCTCCCGAAAAAGAATTGGATAAAAATAAAAGACGTATT
TTTGTTGGCGTTGTATTAACAATTAACCATATTTCTTATTTTGCTCCATTATCATCAGCC
CCCAATACTAAAAATAATAAGAAACCATTTGATAAGCGTTTTGTTATTAAAATCACAACG
GGTTTCGATAATAAAAAAACTATTGCGGGTATTAAACTAAACAATATGTTTCCTGTTTTA
GATACTGTTATTGAAGACATAGATCTTACTAAAGAATTTGAAGAAGAGCATAAATATGCT
TCATTGTTGATGAAAGAAATGCTTTTTATCAATAACCCAATAAATCAAAGAAAAATAAAG
GAGAAAGCAACTAAAGTTTATTCAAAAGCAATTAATAAAAAAGATAACTTTGAACAATAT
TGTTGTAATTTTAAATTGCTTGAAGAATATTATCAGGGTTTTGAAAAATCTCAGTAATTT
AATTGAAATTTCATCATTTACGCACATATAAGTGGACACTCGTGGAAAAACAACGTCAAA
AACAATTACAAAAATGGCTACGCCAACAGCAAAAAATTGTAAAAAAGTGGCTTTATTTAA
ATGTCTTATTCGGCTCATTCAGTGCAATGTTATTAATCGCACAAATGGGTTTACTTGCCA
CAATGTTACATCAGATGATTGTCGAGCATCGTTCACCGACAGAATTTCTGTCACAACTTG
GATTATTACTGGCTTGCTTTGCAGGCAGAGCGATATTGCTTTGGTTAAGAGAACGGACAG
GTTTTAAAGCTGGGCAAATGTTGCGTATTCATTTGCGTGAGCAAGTAATGGCTAAGTTGT
CTCAAATCGGTCCAATGTCGATCCAACAACGCCCTGCAGGAAGCTGGGCAACGTTAATGT
TAGAACAAGTAGAAAATATCCATAATTTCTACGCTCGCTACTTGCCACAGCAATATCTAT
CCTTAATCGTACCGCTTGCTATTTTGGCGGCTGTTTTCCCGTTGAACTGGGCGGCTGGCT
TAATTCTATTTGCTACCTTGCCTCTGTTGCCATTGTTTATGGCGTTAGCTGGTATTAAAG
CTGCTGAAGCAAATCAAAGAAATATCGGTATTCTCTCTCGTTTGAGCGGACAGTTTTTAG
ATAGCTTAAAAGGGCTAGAAACGATCCGCTTGTTTGGGCAAGCCGACAAACAGACAGAGC
AAATTTACCAACGCACCGAAGAATTTCGCCAAAGTACAATGGACGTGCTGAAAATGGCAT
TTCTTTCTTCTGCGGTATTAGAGTTTTTTACCGCCATTTCTATTGCGGTAATGGCGGTCT
ATTTCGGTTTTACCTATTTAGGTGAACTCAATTTTGGTGCTTACGATACTTCTGTTACCC
TCTTTATCGGCTTTTTTTGCTTGATGTTAGCCCCTGAATTTTATCAACCATTGCGTGAAT
TAGGGGTTTATTATCACGATAAAGCCGCCGCAATCGGGGCGGCGGATAGCCTAGAACATT
TTTTAAGTGAAACAGTTTTAGCTCAAACCACTGGGCAAAAAAAAGTGCCAAACCAACCGC
TTGAAATTCACGCTCAAGATTGTGTGATCCTCTCGCCACAAGGTAAAGCATTAACGGAAC
CGTTAAATTTCCAACTACAGGCTCATCAACATATTGCCTTAGTGGGGCAAAGTGGGGCAG
GAAAAAGCTCACTGATGAATATGTTGCTAGGTTTCTTATCTTATCAAGGTAGCGTGAAAA
TTAATGGCATTGAGTTAAGAGAACTCGATATGGCTCAATGGCGTGCGACTTTGGCGTGGG
TAGGACAAAATCCACAGCTAATGCGAGGTACACTTCGAGAAAATATTCTATTAGGTAATG
AACACGCCAACGAAGCCGATTTAACAAATGCTCTTGCCTTGTCAAAGGCTGATGAATTTG
TCTATCGTTTGGGATTAGATCGAGAAATCCAAGATAGCAACATAGGACTTTCGGGCGGAC
AGGCTCAACGTATTGCCATTGCTCGAGCCTTATTACGCCGATCTCAACTGCTATTACTTG
ATGAACCTACCGCTAGCCTTGATATGCAATCGGAACAACAGGTGCTAAGTGCATTGAACA
ATCTCAGCCGAGAGCAAACCACATTGATGATTACCCATCGTATTGAAGATTTAAAAGAAG
CTGATGAAATTTGGGTAATGAAACAAGGGCAAATTATCCAACGTGGAAACTTTACCGAGC
TTGCCTTACAAGGTTTTTTTGCAGAATTATTAGGAAATCAATAAGCTATGCGTTCACTTT
TCCCTTTTCTTGCCCTGTATAAAACTCATTTTGGGCGTTTAACATTAGGTATCATTTTGG
CGATCACCAGTCTGACTGCGAGTATCGGCTTGCTCAGTTTATCAGGGTGGTTTTTAGCAG
CATCAGCTTTAGTTGGCTCAAGCCTGCTCTTTAATTTCTTTTATCCATCGTCAGGGGTAA
GAGGACTTGCTATCGGTCGTACTATTTCTCGTTATTTTGAACGCTTAGTCACACACGATG
CCACCTTTCGTGTACTGGCTAATTTACGCATTGCGGTATTTAGCAAACTCATTCCCCTTA
GCCCTGCAGGATTAAATCGTTATCGCCACAGTGAGTTGCTTAACCGCCTTGTTGCAGATG
TTGATACCCTTGATACACTCTATCTAAACCTACTTTCCCCTTTTATCAGTGCCATTATGG
TTATTCTGTTTATGGGGATAGGTTTATCTTTTGTTTCGACTTTATTAGCGTGGGTAATTT
GTGGCAGTTTAGTTGTATTATTGCTGATTTTCCCGACACTTTTTTACCATTTAGGCAGAA
AATTAGGCAAAATCGCGATACAATCCAGAGCCACCTACCGCTCACAGTTTATCGAGTGGA
TCCAACTTAACGGCGAATTTTTACTATTTGGTGTATTGTCAAAAGCCACAGACAGACTAA
AACAGACAGAACAGCAATGGCTCAAGGCACAAAGCCACGAAAGCCAGTTAGGCGGTTTGT
CAAATGCCCTCTTAATGTTTATTAACGGCATTTTAGTCACTGCCGTGATTTACTTATCAG
CGACCGCCATTAATGTACCACAGGCAGACAACCCCGAAGCTCTTATCGCCTTAGTTGTCT
TTTGCGTGCTTGCTTCCCTTGAAATCTTAATGCCGATCGGAATGGCATTCTTACATCTAG
GACAAGTGATTGAAGCGGCAGAACGGATCAGTGAAATTACCGCACAGCAACCGACAGTCC
AATTTAATGGCACAGCTCAATGGAAACAAACCGAGGCTAACCAACCGCTTATTAGCTTTA
ATCAGGTAAGTTTTTCCTATTCACCAGAGCACGAGCAAGTACTCAACCATATTTCATTTG
AGATAAAAAAAGGTGAACGCATTGCCATATTAGGTAAAACGGGTAGCGGAAAATCAACAA
TTTTCCAACTACTCACCCGCAATTACGATGCCACAAGCGGCGAGATCCTCTTAAATGGTT
GCAATATTAAAGATTACCCTGAAAAAACATTACGCCAACAAATTGCCGTACTTAGCCAAC
GCGTCCACATTTTCAGCAATACCCTGCGTGAAAACCTACGCTTTGGCAACCCACAAGCCA
CAGACGAAGCTTTATCTGAAGCGCTGGCAAAAGTCAATTTAAGCTACCTTCTCGAAGAAC
AAGGTTTAGATTTATGGTTAGGCGAAGGCGGTCGTCCACTCTCTGGTGGCGAACAACGCC
GATTAGGATTAGCACGTCTATTACTCAGCACTGCCGACATCCTCTTACTTGATGAAGCAA
CGGAAGGATTAGATCGAGATACAGAGCAACAGATACTAAAACAGATTTTATCCCATACTC
AAGGAAAAACCTTGCTGATGATTACCCATCGTCTAAACGGGTTGGAACAGTTTGATCGGG
TTTATCGGATAGCTTCTGCGATTCTGAGGTAAGGATGTTAAAGTTATTTTGTCCTAGGTC
GACATTTTGCATGGCATAGAACAATAAAATAGCGACAATGCTACTATTTCTTGTCGCTAT
TTTTAAGCATATAGAAAAATATCGTTAGTTTTTATTATTTTTCTAATGAGTAGCTGGCTT
CAAATTTCAGCCTATTAATCAATGTATTATTTGCAGGCGGAAATTGCCCTTCTTCTAAAT
CTTGTTGAGCAATCCAAAATCCCTCTTGCCCTTCCCGACCAAAAGGTTCACCTACCCACT
CTTCCACCAAATAGAAAAAAAACTCAATCACTTTAGTTGGATACTCGAAACTGAAATGTT
CATACGGGAAAGCACTTAACACATAAATACCGATTTCTTCTTCTAATTCGCGACGTAGTG
CTTCCTCAGGTGTTTCACCTTGCGACACCTTACCGCCAGGAAATTCTAGCGACTGAGCAA
AATCTTGTCCTTCTAAACGTTGTGTTAAGTAAATTTGCCCAAATTCATTGCGGATAATTC
CAGCTGAAACTTGAATAAGAGGTTTAGACATAATAATTCCTTGTATAAAACCAAGCGGTC
AGATCTGTAAAATAATTTACTTATCTGACCGCTTGCTAATTATGCATATTTCGCTTTGCT
ACCGTGACAATGCTTATATTTCTTACCTGAACCACAAGGGCAAGGCTCGTTGCGTCCGAT
ATGAAGATCGCTGAAATCCTGCTCTTCACCTTCTGCGTGGTAGTGAGATGACTCTTGTTC
AGCGTGAGCTTGTCGTTCACGTTCTGCTTGTTCTACTTCTTCTTGGCTACGCACTTGGAT
ACGGCTTAATACGCTGATCACGTTTGATTTTAAGTGGTCGAGCATATCGGTAAACATTGC
AAAGGACTCTTTTTTATACTCTTGCTTCGGATCTTTTTGGGCATAACCGCGTAAGTGAAT
CCCTTTGCGTAAGTAGTCCATTGCAGATAAATGCTCTTTCCAAAGTTCATCAAGGTTTTG
CAACATTACGCCTTTTTCAAAACTACGCATTACTTCTGCACCCACCATCGCTTCCTTCGC
TTGATACTGCTCTTTAGCAATGTTGATGATACGTTCACGCAAGGTTTCTTCGTGTAAATC
ATCTTCTGCTTCAAGCCATTTTACAACCGGCAGTTCCATACCAAACTCTTGTTTCAAGCG
GTTTTCTAATGCCGGAACGTCCCACATTTCTTCGATCGATTGTGGTGGAATATACTGGTC
AATGACCGCATTAAACACATCTTCACGCACAGTGTTGATCATCACTGAAATATCGTCCGT
TTCAAGTAAGTAGTTACGTTGCTCGTAAATTGCTTTACGTTGTTCGTTTGCGACATCATC
GTATTGTAGAAGCTGTTTACGTCCGTCAAAGTTGTGTGCTTCTACTTTTGCTTGAGCTGA
AGCAATCACTTTAGTCAGCAATTTCGATTCCATCGCTTCGCCTTCTTCAGTAAAGGCTTT
ACGCATCATATTGAGCTTACCTTCGTTGAGATAAATACGCATTAACGCATCATCTAATGA
TAGGTAGAAACGTGATGAACCTGGGTCACCTTGACGACCTGAACGACCACGCAACTGGTT
GTCGATACGGCGAGATTCGTGGCGTTCTGTACCAATAATGTGTAAACCACCCGCTTGCAT
TACAATGTCGTGACGCTCTTGCCATTTGGCTTTGATCTCGTCAATTTGCTCTTGGGTTGG
GTTTTCTAATTTTGCAATTTCAGCTTTCCAGTTGCCACCAAGCACAATATCCGTACCACG
ACCAGCCATATTCGTGGCAATAGTAACAGCCCCTGGGTAACCTGCATCAGCAACGATTTC
CGCTTCTTGTGCGTGGAATTTGGCATTCAATACTTTATGCGGAATACCAGCTTGTTTTAG
TGCTTCTGACAGTGCTTCTGATTTTTCAATCGAAATCGTACCGACTAATACAGGCTGATT
ACGAGCCATACAATCCTGAATATCCTTAATCACCGCTTGAAATTTCTCTGGTTCGCTCTT
AAACATTAAATCGGTTTTGTCGTCACGGATCATCGGACGGTTAGTTGGGATCACCACGGT
ATCTAAGCCGTAGATTTGTTGGAACTCAAAGGCTTCGGTGTCCGCAGTTCCCGTCATACC
AGCTAATTTTTCATACAGACGGAAGTAGTTTTGATAAGTGATAGAGGCAACAGTTTGGTT
TTCGCCCTGAATGTTCACCCCTTCTTTGGCTTCAATCGCTTGGTGTAAACCATCTGACCA
ACGACGACCAGCCATTGTTCGACCAGTATGTTCGTCAATGATCACGATCTCGCCATCTTT
CACGATATAATCAACATTCACTTCAAACAGTTTATGGGCGCGTAATGCTGCATAAACGTG
GTGTAATAAGCTAATGCGAGCTGGGTGATAAAGGCTTTCTCCTTCGTGCATTAAGCCCAT
TTCCGTCAAAATATTTTCGACTTTCACTTGACCACGCTCGGTCAAGTGGGCTTGTTTGCT
TTTCAGATCAAGGGTGAAATCGCCGTCGCCTGTGTACTCTTCGGTATCTTCTTTATCTTG
AGCAATTAAATGCGGAATGACTTTATCAATCGCTTGATAAATTTGTGTCGCATCTTCGGC
TGGGCCTGAAATAATCAACGGTGTACGCGCTTCATCAATTAAAATCGAGTCCACTTCGTC
CACTAGAGCATAGTGTAATGGACGTTGGAAGCGCTCTTCTTTCGAATGAGCCAAGTTATC
ACGCAGATAGTCAAAGCCAAGCTCGCTGTTCGTTGCATAAGTAATGTCCGCTAAATAGGC
TTGACGTTTAACATCGGACGGTAGCCCAGGGATATTCACCGCAACGGTCATTCCTAAAAA
TTCAAATAACGGGCGGTTAGTTTCCGCATCACGACGAGCCAAGTAATCATTCACTGTCAC
AACGTGAACCCCTTTACCCGTTAAAGCATTTAAGTAACAAGGTAAGGTTGCAGTTAAAGT
TTTACCTTCACCCGTACGCATCTCTGCAATGTTACGTTCGGTCAGCACCATACCGCCGAT
TAACTGTACATCAAAATGACGCATACCTAACACACGCTTACTCGCTTCACGCACAGTGGC
AAAGGCTTCGTGCAATAAGCTATCTAAAGTTGCCCCTTCCGCTAAACGTTGTTTAAATTC
AGCGGTTTTTGCTTGTAATTGCTCATCGGTTAATTTTTCAAATTCAGCTTCTAAACGGTT
AATTTGTGCGACACGCTTGTTTAAACGGCGTAAAGTACGATCATTGCTACTACCAAAAAT
AGCAGTCATTAATTTTGTAAACATATCAATTTTTTCCAAAAAAATATAAGGTAATAAGTA
TTAGTAACGAGTTTACGCTCCCCCTGCTTGCGGGGGGAGCTGCCGAAGGCTGAGGGGGGG
ATTTTGCGACTAACTTGCAACTTTAGCTTCCTCTTTTGCCTTCGGCACCTTCCCCCCGTA
AACAGAGGAAGATAGAAGAATTACTCTGTTGGTCCAGCCCTAATCGGCGGATTTGACACT
TGATACAAGCGGTATGATTTTGCAAAAAATTCGCAAAAAACGACCGCTTGTTTAGTTGGA
ATAACGAGAGGTTGTTGTTCTAAATGTAATAAGTGTGCTGCCTCTAACTCAACTTTTTGA
ACTGAAGAAAAATCACTTAAGCGTAATACAAGTTGATTTGTAGGCAATGTTTCACTTTCA
TTCGCTAACGGCTGAGCCGTTGGCAAAGCAAAGATCGCCACAATGCCAAGCAGGAATTGC
GAAATCAATGCAGGTTTATGAAAGCGACGTAAAAAATTCATTTAGTACTCAATAAAAAAA
TAATGTTGATTATACGACAATTTTTGTAGAATAGGCAGAATATAAGGACAATCTCACCAA
AAACAAGTTAAAGCACAGCAGGAAAGATGAAAAATTCAACAATAAAAAATATCAATGAGA
TTTTGCAGAACTCTAGCTTGACGAAAATTGTCCAACGAGCCAATGAACTCAATGAATTAA
ATCGAAAAATTCAGCAATTACTGCCCGAACAATACCGTGGGCTTTACCGAATTTTGAATT
TATCCGATAATTTACTTAGGTTTGAAGTACAAAATGGCACTATTCGTCAGGGGCTATTGT
TGCAACAAACCGCGCTATTACACTTAATTCAGGCAGATTTTCCTGAAGTAACCGCCTTAG
ACTTTAAGGTAAATCCTAATTTTAAATCTGCTTAACCTAAGAGGATATGACTATGAAAAA
AATTGCATTTGCCAGTATTATCGCAATGTTAAGTGCCTGTTCGCTATGGCCTCAAAAAAG
TGTTTCTGGCACTTATCAAGGCACACTACCTTGTGCAGATTGCGAAAAAATCGAAGCACA
ATTAATTTTAAATAGTGATAAAACCTATCAATACAACACGGTTTATTTTAAGAATAAAGA
GCAATATCCTTTTACAGAAAAAGGGACTTATGTTTGGGATCAGGATAAAGATGATGTGCT
TCATTTAAGTAATGATTTTAAATTTAAAGTCGGTGAAAACTTTGTTGAGTTTTGTGATGA
GAAGGGGAATGTGTTAAAAAGTTGGTATAACTATAAATTAAATAAAGTTTCTCACTAACA
CACAAAACTCAGAATATGTTTGTCTACTATGCCACTTATTATGCTACCTATTTATCAATT
TTATTAATAGTTTTACATAATAATCGGTATTATAAAACTATTATATTCATCTGATGCTCT
GCAAATTGCGGATAAAGTTGTGCTAAAGATTTCCCACTCGGTAAAACCAATTCAGGACTG
ATTTCATATAACGGCACAATCACAAATTCTCTATTGTGCATATCGTAGTGGGGAACAGTT
AGACGTTCGCTTTGAATTTGTTCATTGCCATAGAGCAAAATATCAAGATCGAGGGTGCGT
TCTCCCCAACGACGTAAACGAACTCGCCCTTGTTCATTCTCAATGCTTTGCAACTTATCA
AGTAGCTCGATAGCGGTGAGATCCGTGTCAAATTTTACCACGGCATTCACATAATCAGGC
TGATCCTGTGGACCTAATGGTTTACTGCCGTAAAAAGAGCTGACTTTTAGATTTTTTGCA
AAGGTTTGCAACGAAACAACCGCTTGCTTAAGTTGAGCAGGCGGATCTTCTAAGTTAGAG
CCAAGAGCCACATACACGGTTGTCACTATTCTTCCCCTTTTACGACTTTCTTTTTGCGGT
TGAATTTTCGGCGTGGACGACGTTTTTTCTTTGGTTCTTCGTCACGGAAAGTGGGTAACT
GTTTGACTGTTTTTAACATTTCCGCACGCTGTGCTTCATTGCTAAATTGGTATTCGTGCC
ACCACGCACTTAATTCGACTAAATCTCCACCTTCAATTTCAGCTCGCATCACGAGTAAAT
CAAAGCCTGCACGGAATTTAATATGTTCGAGAGTTTGCTGTGGACGTTTTCCCGTACGTT
TTGGAAATTGGAACTGTAATGACCAAATATCGCGAATAACCGTGGTATAACGACGATGTA
ATGCGACCGCTTTGACACTCTCTGCTAAAATTTCATTGGCAGCCAACATCATCGCATCGT
GGCTGTTTAAACCACCTTGGTTTTTCAATTCGTCAATTTTCTCGCGTAGCGGATACCAAA
GTAGTGCTGCAAATAAAAAGGCAGGATTAACTCGTAAATCATCACGAATACGTTCATCAG
TAGAATTGAGTACCTTGCTGATCATTCTTTCGCTGTTGCTGTCGCCATATTCGGTAAAAA
ATGGGCTTAATACAGGGAAAAGTTGTTCAAATAAACCATATTTGCGTAATAATTCGTAGG
TTTTGTGACCGTAGCCTGATTGCAGTAATTTCAACGACTCATCAAATAGGCGTGCGGCAG
GAATATTTTTCAGTAATACTGCCATTTTGCGAATAGGTTCATCACTCGCTTTATCTAGGA
ACATATCCAGTTTTGCCATAAAGCGAATTGCACGCAACATTCGTACAGGATCTTCTTGAT
AACGAGTAACAGGATCGCCGATCAAGGCGAGTTTTCCTGCTTTCAGATCGTCTATGCCAT
TGAAAAAATCGTAGATCAAATTATGGCTAACATCATAGTAAAAGGCATTAACGCTAAAAT
CACGACGCTCTGCATCTTCCTGAAGTGTGCCATAAACATTATCTCGCAACAGCATTCCTG
CTTCGCTGGTTTTCGACATTTTTTCCGTCGCATTGCTGTGATGATCAGCTCGGAATGTAG
CGACTTCGTAAATCTCACGCCCAAAGACAATATGAGCCAAGCGGAAGCGTCGTCCGATTA
AGCGACACTGGCGACCAAAGATTTTTTGAATTTCTTCTGGGCGAGCATTGGTCGCAATAT
CAAAGTCTTTGGCTTTTTGCCCTAGTAATAAATCCCGAATACAACCGCCGACCATATAGG
CTTCATAGCCATTTTTTTGCAGTTTATTGATAATGGCAATGGCGTTACTTGGAAAATCTT
TTGGCGAAATACCGTAATGTCCTGCAGGTTGGGTAAATTTTTTATGCAGAATATGGGGCG
GTACAGCTTGTTGTTTATGGTTTGATTTTTTCTTTGGTGTGTGTCGGTGCGGTTCAGTCA
ATTCTGGGGCTGAACGCATTGGGCGAGCAACTTTCTTCGCTTGATCTGTTTCAACAAGCG
GTGGGTTTGTATCCTTTTTTTTACGACTAAAAAAAGATTTGATGTAATTTAAAATAGATC
ACCTCAATTATATAAAATTGTAGGGTGGGTCTTGACCCACCGTTTCAATTTATATGCGGA
AGTGGTGGGTTAAAACCCACCCTACTTAATTAACCGCCCATCTGTTTTTCACGTAGTTCT
GCAAGGGTTTTGCAATCTACGCAAAGTTCTGCCGTTGGGCGAGCTTCTAAACGTTTTAAG
CCGATTTCAATACCACAAGTATCGCAGTAACCGTAGTCACCTTCATCTAACTTGATTAAG
GTTTGCTCAATACGTTTAAGCAATTTACGTTCACGGTCACGGTTGCGTAATTCAAGGCTA
AATTCTTCCTCTTGCGTTGCACGGTCAGCAGGATCAGCGAAGTTAGTCACTTCATCTTGC
ATTTGACTTTTGGTACGTTCCGCTTCCTCCATAATTTGTGCGTGCCACGCTTTTAAAATT
TTGCGGAAATGCTCAATTTGAGCTTCATTCATATACTCTTCGTCTTTACCTAATTGGTAA
GGCGACACGCCCGCAAGGGCTAATAAACTTAAAGAAGTGGGTTTTGCCACTGTCATATTT
CACTCCTGTTTTTGGAATTTTTCTTCCCTAATTTTACCGCTCTATTTAGGGTGTTTTGAA
AGCGCGTATAAATAACAGAACTCTCTGCATTTGGCAAATTAAATTTGCAAAATTGAGGGG
GAAAACATTCAGATTGTACTAGTTTTCCTATATAGCTATTGCAATGGCAAGTATATAAGA
AGGTTATGATTTTTCAAAAACAATAGAGTCTAAGTTTAATTTAATATTCCTCTCCGTTTC
GCCTCAATCTTTTCTAACAACTGCACAATCGTCTGATCCGCAAAAATCTCTTGTGTGGTT
TTGCTCAATTTTCTGCGCCAGTTTGGATATTCGGTGCTTGTTCCAGGGATATTTACCGGC
TCTAGCATATTTAGCCAGTCTTCCGGTTGTGAACCGAATAATACGCTGTTGGTATCTGCC
ACATAGCTTTGTAACTGATGGTTGAAGGTTTGTGTAACGCCAGCACTATCTGCTTCTAGC
GGTTGTACCGCTTCAACGGCTCGGCGGATCGCTTCTTTATTTGAGTGGCGTGCATTTCTT
AAAATGTTCAGCACTTTCTCATTCGGGTAAACGCCATATTTTTGCCCTAATTCGAAATCA
TAGCCTTTCCAGTAGCCTTGTACCGTTGGTAAATCGTGAGTACTTAGGGTGGTCATTGCT
TGATACGGATAGTTAGCTAATGGTTTGCTTCCTTGATGGTCGTACTCAAAATAGAAAATG
TTGTAGGCTAAAATACCTTTGCTTTCAAGGGTTTCCAACATTCCTTTCGGCACAGTACCT
AAGGCTTCTGCGATGATTAAGCATTGGTGGCGTTGGCTTTCAAGGGCTAAGATTGAAAGC
AAATCTTCCAACGGATATTTCACATAAGCGCCGTTTTTCGCCGAGTCGCCTTTCGACACC
CACCATAAACGGGCAAAGCCGAGAATATGGTCGATACGCAACGCCCCGCAATCTTTCATA
TTGGCACGCAGTAGGTCGATAAACGGCTGATAGCCTCGCTCTTGTAACACTTCAGGGTGC
ATTGGCGATAAGCCCCAGTTTTGCCCTTGCGGTGCCATAATATCCGGTGGTGCGCCCACA
GATGCACCTAACACGAACAGATCTTTATCCGCCCAGGTTTCTGCTCCGTTGTCTGCCACG
CCAACGGCTAAATCACGGTAGAAACCAATTGGCATACCGAGCTGTTTTGCCAGTTCGTTA
CAGGCTTTAAGCTGTTGTTGTGCCACAAATTGCAACCACATATAGAAACGGACTAAATCG
CTCTGTTCTTGTTGGAATTGTTGCACGGAAGCGGTGTGATAATCTTGATATTTTGCATCC
CAGCAGTTCCAGCCCCATTGTTCGCTGAATTGAGAAGAAAGCCATTGATGTAGAGCGTCA
AAAGTACCTTGCACTTTCAATGCTTCGCCGTTTTCAGCAATAAATTGTTCGAAAGCGGTT
TGATCTTGCTGTTTAAATTGTTCGTAGGCTAAGCGTAAGCCTTGTAATTTCAGCCACATC
ACTTGTGAATAATCGATATAATCTTTTTGGCGAGCTTCGTGTAATTGGCGCTGAATATCC
GCCGAATTAAACCACGCTTGTGCTTCATGGCTTTGTTGGAAAGCGTCAATCGCCCCAACG
TTGATGTAAGCAATGTTTTGCCATAAACGGGAAGATGGGCTGTAAGGGCTTGCCCCTTCA
GGATTAGCTGGGAATAATGAATGAATTGGGTTTAAGCCGACAAAATCACCGCCTTTTTCC
GCTAATTTCGTTAAAAACTCCGCTAAATCGCCGAAATCGCCGATCCCCCAGTTTTGCTCT
GAACGTAGGGTGTAAAGCTGTAAAATTGCTCCCCATAATTTTTTATGCTCTGCCAACTCT
TGCGGTTGGTAGGCACGTTCAGGCGTAACGATAATACGACATTCTGCGGTTGTGCCGTTC
AGGCTTAATTGATGATAACCAAGGGGTAAATCACGAGGCAGGTCAATACTATTGCGTTTG
CATTTTCCCTTTAAAATCTCACCGCTTTCAAGGGTCAGCGTCCAGTTTGCGTGAACGGTT
TGGGTTTTGTCCGCTACAAAAAGCGGAATAAAAACTTGCTCGCCCTGTTTGACAACTTTG
ACAAGCGGTAGGATTTTGCGACTTTTTGGCGAACCGAGCAATTTTGCCACTTTGCCATAA
ACGGACGGTTGGGCATAAACACGGCGACCGTGTTCATCCACGAAGTAACGATTTAAAAAT
GGGTGATTTTGTTTCATTGTTATTGTTTCCCGAATGGTAATTTATTTACGGACGCCAAGC
GTGGCGTCCCTACTTAAATATCTACGAAGTGATTGTAGGGACACGACGCTTCGTGTCCCA
TTATGTTTACCCTTTCACCCCACCTGCCGTTAATCCGCCGACTAACCAACGCTGTGCGAT
GATAAAGACTAAGGTAATTGGAATGGCGGATAAAATCGCTGCCGCTGCGAAATCTCCCCA
TAGGTAGTTTTGTGGGTGTAGATATTGTTGCATTCCGACCGCAAGGGTGTAGTTTTCCAC
ATCACGCAATAAGAGAGAAGCCACAGGCACTTCGATAATTGCAGAGATAAAGGCAAGAAT
GAAAACCACCGCTAAAATTGGCACTGACAATGGTAATAAAATCAAACGGAATGTCTGCCA
CGGGGTTGCACCGTCAAGGGCTGCGGCTTCTTCGAGCGATTTATCAATGGTTTCAAAATA
GCCTTTGATCGTCCAAACATGCATTGCGATACCGCCAAGGTAAGCGAAGATCACGCCGCC
GTGGGTATTTAAGCCCAAAAATGGCACATAGGTTCCTAAGCGGTCAAATAATGCATATAA
CGCCACAAGTGAAAGTACCGCTGGGAACATTTGGAAAATCAACATACTTTGTAACAGCAT
TGATTTCCCTGCAAAGCGTAAACGTGCGAAAGCGTAAGCTGCCGTAGTGGAAAGTGCTAG
GGTAATAATTGCCGTGACACCTGCGACTTTCACTGAGTTCCATAACCAAAGTAGTACAGG
GAATGGCGGCGGAGTAACAGTGCCGTCCGCATTGGTGACGCTAAAACCGAGTGCCAGTTT
CCAGTGTTCAAGGGAAATTTGGCTTGGGATAATTTCCCCTAATGCCAAGTTGCCCGGGCG
AAGTGAGATCCCTAAAATCATCAGTAAAGGGAACATAATCAACGCACAGAACACAATAAG
AAAGAAATGCGTTGCAAATAAGCGAGCTTTCATTGATTTAGGTTGAACGATAGCCATTTT
ATCCCCCTTAATCCTGTTGTAATTTAGTCAAACGAATTTGGAACAACGCTAATCCGCTGA
CGAGTAAGAAGATGATTACTGCGATTGCCGCCGCTAAACCGAAGTCTTGCGTACCGCTAC
CTTCAAAGGCGATACGGTAGGTGTAGCTCACTAACAAGTCGGTATGTCCTGCCGGTGTGC
TGGTTCCGATCATTGACGGGCGACCTTGGGTTAATAATTGGATTAACACGAAGTTATTGA
AGTTGAAGGCAAAACTCGCAATCATCAATGGCATTAACGGCTTAATTAACAACGGCATTG
TGATTTTGGTGAAGTTTTGCCATACCGATGCACCATCAATCGCTGAGGCTTCATATAAGT
CTGTTGGGATCGCTTTAAGCAAGCCCATACAAACGATCATCATATAAGGATAACCTAGCC
AAGTATTGACGATCAAAATCATCACTTTGGCTAAGAACGGATCGTTAAACCATTCTGGAC
GGATACCAAATAAGTTATTTAAAATTAAGTTGATCTCACCGAAACTTTGGTTAAACAAGC
CTTTAAATACAAGGATAGAGATAAAGCCCGGTACCGCATAAGGCAGGATTAACAGTAAAC
GATAAACTGCTTTACCTTTTAACGCTTCCCATTGTACTAGAGAGGCGAAAATCATACCGA
GTAATGTGGTAAACACGACAGTTAAGAATGCAAAGGTAACTGTCCAAATAAAGATTTGAA
TAAAGGGTTTTTGTACACCTTCGTCCGTTAAGATTTTCACGAAGTTTTGCCAACCGATAG
TTACCGTATAACCTGGTTCAACACGTTTACCTGTAAAGTTACCTTGCTCATCAATTTGCT
CAAAGAAACCGACATCATCATTGGGTTTATAACGTTCATTGGTTTCGTGGTTGGTTAAAA
TTTGGCTCTCTGCATCAAAGCTAAAGCGGTAGTTTTGTTGAGAAAATTGACGAAGTGAAC
TCATCGTGAGCATTTCTTCGCTTGGTAAAATCGCATTCACCGTTTGAAGTTGTTGGCGAT
TTTGGGTAATGGTTTTAAACGGTGCAACTTTGCTTTCTGGCAATGTTGCCACTTCTTCTA
ATTTGATTTCCCCTTTTAAATCGGCTAGTGCAAGCGGTGCAGAAAGGTAAGTTTTTTGCA
CATTTTTATTTTCAAGGGCAAGCTGATATTGATTATCCGCTGTTTCAAGTAATTTGAAAT
CGTAACGTTCGCCTGAAAAATAGCGTTGGATTTGCAATTGATTAACTACACGTTCAAAGG
CGAGCTGGTTTGAACCGCTGTAATTAGTAAAAGCGATAACAACAGTACAGACAAGTGGAA
AGACTACAAATATGCCGATTGCGGATATGCCTGGGAACAGATAACGCCAGCGATAAGCCC
GTTCTGAGCTAAACACAAAAATACCTGAAGCCACTACGACTAAGGTTAGTAATGCAAATA
AAAATTCACCTTGCAGATAAATTGTAAAAACCAAGTAAAAAGCAATTAGGTAAAGTAATC
CGACAAAAGCCCTTTTGCCCCAAAGTTGAGCAGACGAAATCGAGGAATGAGTTGAAGTTA
GCATTTTATTTTCCTTGTTTTAGTACTGCGAAGAGGAAATTGCAAAAAATAAGAAGAATG
TGACCGCTTATCATTTTATTCCCCTCTCCCGTTTACGGGAGAGGGTGGAGAAAATCCGTA
GGATTTTCGGAGGGAGAGGGCTTGCAAAAGTTTTATTAAAACTTACCGCTTGTTTGCCCT
CTCTCTGCTCAAAATAGCCTTAAGCTATTTTGAGCTGTCTCTCTCCCGCAAGCGGGAGAG
AGTTACATCATATTACTCTTTTTCAATCTTCGCTTGTGCTTCATCTAATGCGGCTTTAAC
AGATTGGCGACCGTTGATTGCACTGTCAATCGCTGCTTTTTCTGAATACCAGAAACGGCT
CATTTGTGGAATGTTTGGCATAATCTCACCATTTTCCGCATTCGCCATTGTTGCTGCGAT
ACGTGGATCTGCCGCTAATTTTGCTTGGTAGCTCTTAAGTGCTACTGCACCTAACGGCGT
ATCTTTATTCACGGTTTCTAAACCAGCATCCGTTAATAAGTGGTTTTCTAAGAACTCTTT
CGCTAAGTCTTGGTTCGGGCTTGAGGCATTTACCGCAGCACTTAATACGCCAACGAACGG
TTTACCTGCTTTACCGTTTAAGGTTGGTAGTACGGCTACGCCATAGTTAATACCGCTTTT
CTCAATGTTTGCCCAAGACCACGGACCATTGATAGTCATTGCCGTTTCGCCTTTATTGAA
AGAAGCTTCAGCCACAGAGTAGTCAGTGTCTGCGTTAATCACTTTTTTCTTCACTAAATC
AACCACAAATTGTAAGCCTTTTTGTGCAGCTTCATTATTTACACCGATGTCTTTTGCATC
ATAGCCGTTTGCGGTCACTTTAAACGCATAAGCACCTTGAGAAGAGATGATTGGCCAAGT
GAAATACGGTTCTGCTAAGTTCCACATAATCGCATTTTTGCCTTTCGCTTTGAGATCTTT
ATCTAATTTCTCCACTTCTTCCCAAGTTTTTGGTGGATTTGGTACTAAATCTTTATTATA
AATCAATGAGAGCGACTCAACGGCAATCGGGTAAGCGATCTGTTTACCATTATATTTTGT
AGCTTCCCAACCGATATCAGATAATTTTGCTTTGAATTCTGCACTTGGGTGAACTTCTGC
TAATAAGCCTGATTGAGCATAGCCACCAAAACGGTCGTGAGCAAAGATCACAATATCAGG
GCCATCACCAGTTGCCGCAACCTGTGGGAATAATTCTTCTAATTTGCTTGGGTGTTCAAC
AACAACTTTTACCCCTGTTTCTGCTTCAAATTTTTTACCCACTTCTGCTAAGCCGTTATA
ACCTTTATCGGCATTGATCCAGATGTTGAGTTGTCCTTCAACTAATTTTGCATTTACACC
TTGTGCGATACATAATCCTGCTAATACCGCTAATGCTGCTTTGGTTAATTTTTTCATTGT
TTTTCCCTCAGTTTAGTGAAATGAAATTTTGACAGTCGAATAGTGGAGGATTTCTTCTCA
TACTTCATCATACCCCCTTATCCTCCCCCCTTATCCTTTTAGTGATCTGTATCACATTTT
TGATTGTTTTTAAAATAAGTGTGAAATGGATCACAAAAAAAGCGTATGAATTTGTGATCT
AAGTCACAAAAAATCTGCTTTTCTGCGAAAAAATTTTTTACAAGGTAGTGAAAAATTTTT
TCACAAAGTATGATTTCAAGACAAGAGGAAATAAGTAATCTTGGCACCCGTCAAAAAGTA
GTAACCCTAAGGCAAAGGATAAGACAATGGCAGATGTAAAAATTATTGGTGTAAATAAAT
CATACGGCGATGTGCATATCTCACGCAATATTAACCTTGATATTAAAGAAGGGGAATTTG
TCGTATTTGTAGGCCCATCTGGCTGTGGTAAATCCACCCTATTGCGTATGATTGCAGGCT
TGGAAGATATTACATCAGGCGATCTCTTTATTGGTGATACCCGAATGAATGATGTGCCAC
CTGCTCAACGTAATATCGGAATGGTTTTCCAGTCTTACGCACTTTATCCACATCTGAATG
TGGCTGAAAATATGTCCTTCGGCTTAAAACTGGCAGGTAAAGCGAAAGCAGAAATCGAGC
AACGAGTAAATCAAGTCGCAGAAATTCTCCAACTTGCTCACTTACTACAACGTAAACCGA
AGGAACTCTCTGGCGGTCAGCGTCAACGTGTTGCGATTGGTCGTACGCTTGTTTCTCAAC
CTGAAGTGTTTTTATTAGACGAACCGCTCTCAAACCTTGATGCAGCCCTTCGTGTACAAA
TGCGTGTGGAAATTTCCAAACTGCATAAAAAATTAGGTAGAACAATGATTTATGTCACCC
ACGACCAAGTGGAAGCAATGACCCTTGCCGATAAAATCGTGGTGTTACAAGCGCTCGGAA
ACAATACACAAATTACCACTAACGTTGCTCAAGTTGGCAAACCATTAGAACTTTATCACT
ACCCAGCCAACCGCTTTGTTGCTGGCTTTATCGGCTCACCAAAAATGAACTTCTTACCTG
TAAAAGTGATTGATGTAAGAGAAGGTGGCGTAAAAATTGAATTACCTGACTCCACCCATC
TCAACTTCTGGATCCCAGTAGATAACACAGGTGTGAATATCGGCGACAATCTCTCTTTAG
GTATTCGTCCAGAGCATTTACTACCTTGTGATCAGAGTGAAGTGTGCATTAAAGGAACAG
TAAAAGTCGTGGAGCAACTTGGAAACGAAACCCAAATTTACCTTGAAATGCCGCCAATCA
AACAAAGCCTTGTTTATCGCCAAAACGACATCGTATTAGTTGAAGAAGGTGATGAAATGT
CAATTGGTATCAACCCAAACCGTTGCCACTTATTTAAAGAAGATGGCACAGCTTGCAGAC
GGTTGTTTAAAGAGTTGGGTGTTTGAGATTATCTGGATAGTAAATCAAATTAATAGGTTA
TTTTAAAAATAGGTAGGCATAATTGTATATGTGAACAATCATCCTAATTTTTTAAGGAGA
CTGATTTTATATTGATAAGGAAAGCTTTGTGATATCTTAGGTGTTATACTAGTACTATAT
GTAAGAATTTTTATTTGGATTTTATGTACTGGAAGATATGGTGAATTTAATGCAGCCCCC
CTTAAGCCTATACATCCATATCCCTTGGTGTGTACAAAAATGCCCCTATTGTGATTTCAA
TTCCCACGCACAAAAGGGCATTATTCCTGAGCAAGAATATATTCAGCATTTGCTCAATGA
TCTTGAGCAAGATCTCATAAGCTATAAAACAGCAATCGCTGATCGCAAGATCCACTCAAT
TTTTATTGGTGGCGGTACGCCTAGTCTTTTTTCCGCTGAAGGTATTCATTATTTACTTGC
AGAAATTCGCAAGCGGATAGATTTTTCTCACGAATGCGAAATTACCCTAGAGGCTAATCC
GGGGACTGCTGAGGCAGAACGTTTTATCGGGTATGTACAAGGTGGCGTGAACCGTATTTC
AATGGGTATTCAAAGTTTTGAACCAGAGAAATTATTGAAATTAGGGCGTATTCACGATAG
CAATGAAGCAAAACAAGCGGTTAGATTTGCTCAAAATTCAGCAAGAGTAGGCCTGAGAAG
TTTCAACATAGATTTAATGCACGGATTGCCAAATCAATCTGTTGCTCAGTCTCTTGATGA
TTTACGGCAAGGTATTGCGTTAAATCCACCACATCTTTCGTGGTATCAATTGACGATTGA
GCCGAATACGATGTTTTACTATCGACAGCCCACATTACCTGACGATGATGAGCTTTGGGA
TATTTTTGAACAAGGGCATCAGCTTTTAACTGACGCAGGTTATGAACAGTATGAAACTTC
TGCGTATGCGAAAAAGGGGTATCAATGTCAGCATAATTTGAATTATTGGCGATTTGGTGA
TTACTTAGCGATTGGCTGTGGGGCTCACGGGAAAATAAGTTATCCAACAGGGGAAATTTA
CCGCTTTAGCAAAACTAAACACCCGAAAGGCTATATGCGAGGGGAATATCGTTATCATCA
AGAGATGATTGAAAATGATGATCGCCCTTTTGAATTTTTTATGAACCGTTTTCGCTTACT
TGAAGCAACCCCAAAAACAGAATTTGAGGCATATACGGGGCTAGATCGGAAAAAGGTTCA
AGCTACAATGGATTGGGCATTGAGCAAAAATTTTATCACAGAAAACAATACATATTGGCA
GATTACACAGCACGGCAAATTATTTTTAAATGAATTGTTGGAAGGTTTTTTAAAGGAATA
GAATGCAGAATCCCTCTTATTTAAAATAAGAGGGATCTTTATCAAAAAATATTTGTTTCT
AAACGAATATGTCCTTTTTCAACAATAATATGTTTTCCAAATTTTTTTACAAGGGATTCT
TTTGTTTTGCGTTCATCTAATGTATAAACAGGGTGGCTATTTAAGATATTTGTAAGACCA
TCAGCAATTATTGGTAAAAACACCTGAAGTTCATTTTGATATTTTTCAGGGGTAGCGTTC
CAATTTTTTAAACGAACATTTTTTAGAAATAGTGCACCTTTTTCCATATCATAGAAAGGA
AGAGTATCCATATTTATATTAAGTTTAACTTGATATTCTTTACCCTTTATCTGTAATAGA
CTGTCGATGATGCCTGAAATATCAACAACCTTTTCATCTGTTTGTCCCACCTTTGTATAT
AAATCAGATAATTTATAGTCTAGTTGAAATAGTCTTGGTACACCTAAACTATCTTGCAAA
GGCACTTTTTCTGCTAAACGCGTAGCCAAATATTGATTGATTTCTTGCTCTGAAATACTC
AACGGACTCGCTTGAGTAGTCATAGGAAAAATTATCAAAAAGAGTAAGCTTAGTTTATGT
AAAAGTTTCATAAAATCTCCTTTGGAATTGGTTTAAAGTGTTAAAACAGAGTAGAATGCG
CATCTTTTGAAGCTGAAAGTTTATAATAGTTTTTAATACAAGGGATAAATATGAAAAAAA
TATTCGTGATTGCCTCTATTTTAATGCTCGCAGGTTGTACTTTTGGTGGAAGAGTGAATG
CAGGTGGTGGTTCTAATGGAGTCGGTATTGGCTTAGGAATCGGTACGGGTATCCGTTTCT
AAGAACTTTTTATGGCTTTGCTGTCAAATAGACACTTTTCTATAGATATTTAAAGGGAAA
TCAATGAAAAATTTGTTAAAAAAATCGTTGCTAGGTTTAGCATTTCTCTCATTAAATGGC
TTTGCTTTTGCTGATGCTCAAGCTGTAGCAGAGTTACAACAACGTTTAGATAAAGCAATG
CAATACAGTGCAGATTTTGAACAGACCGTTCGTTCAAGTAAAGGAAAGGAAATTCAAAAA
GGGCAAGGGAAGTTTCAAGTTAAACGTCCGAACTTATTTCGTATGGACACCCAAAGTCCT
CAAGAAAATTTAATTGTATCTGATGGCAAAACTTTGTGGTTTTACGATCCTTTTGTATCT
CAGGTAACGGCAAATTGGGTTAAAGATGCTGTGAGCAACACACCATTTGTACTTTTAACA
AGCAATGATAAAAGCCATTGGGATCAATATGATGTCACACAAAATGTAGATAATTTTGTA
TTAAAACCAAAATCGAAAAAAAGTGCGATCAAACAATTTGATATTCGTATTGATGCAAGT
GGCTTAGTCAAAGGTTTTAGCACTATTGAACGTGACGGGCAAAGTAATCTCTATGTATTA
CGCAACATTTCAACGGCTCATTTATCTGAAAGTCTGTTTAGTTTTAGTATGCCAAAAGGG
GCTGAATTAGACGATCAACGTGGTAAAAAATAAGCATAACAAAGAGTAAAGCGGTAAGAT
TTGCAGATCTTACCGTACTATTGTACTAACAGGATAAGTAAGTATGAGAACCCTTTATCA
ACAACGTGATCCAAAAGAATGGCAACAATTTGTTGACCTTTTAAAACAAGCGGTAGCAGA
AGATAAAACAGATGCATTATTGTCGATGTTATTGACAACAGACGAACGAACTTCGTTGGG
ATTGCGAGTGCAAATTGTACGCGCATTGCTCGAAAATCAAATTTCTCAGCGTGAAATCCA
ACAGCAATTGAATACTAGTGCGGCGACTATTACACGGGGTTCAAATATGTTAAAAACTGT
TGAGCCAGATATTTTAAAGTGGATAGATACAAAACTGAATGGCACCAAAACCTAAGCAAA
AATCCTTGCTACAATCTATTTTCCGCTTTTTTATTCCCAAACAGATGCTATCTTTAAAAA
GTTGGCTTTGGTTTGGCGTTAGTCGTATTGGTGTGGCAGTCACAACTTTCTATGTTTCTT
TAACATTGATATTTTCAGTAATTCCCGTGCCTTTTTCAGCTTATATGCTACAGAAAAAAG
TGGAACACCTAATACAAGGGGACTTATATAAAATTCAATATCAGTGGGTTAGTCTTGATC
GTATTTCGTGGCAAATGCAAATGTCGGTTATTGCTGGGGAAGATCAAAAATTTCCAATTC
ATTTTGGGATTGATTTTGATGCGATTGAAGCAGCAATTAAGCGAAATAGTAAATCTCAAA
AGAAACCTCGCGGTGCTTCCACTATTTCTCAGCAAACGGTAAAGAACCTTTACTTATGGC
ACGGAACAAGTTGGCTAAGAAAAGGGATCGAAGTGCCTTTGACCTTTTTAGTGGAATTAC
TTTGGGATAAACAGCGAGTGTTAGAAGTCTATCTCAATATTGCTGAATTTGGCGATGGCA
TCTTTGGTGTAGAAACGGCAGCTAAACATTATTTTAAGAAATCAGCAAGCCAGCTTAGTT
TACACGAGGCTTCCTTATTAGCAGCCTCTTTGCCAAATCCGATGATTTATCGGGTTAAAA
TGCCAAGCCAAACAATGCGAGCTCGGCAACAGTGGATTATTCGACAGGTTAATAATCTTG
GCGGAATAAATTATTTAGAAAAATTGTAGCTATTAGCCCTGACACTCAGGGCTATTTTGG
GGGGGTAATTCCAAGGGGGTAATAGACTATCTCATACAATTAAAAAACATTTTACAAGCG
GTAGATTAATCGCAAATTTTTGACAGATTTTATTTTTTATTACAGAGGTTCACTATGTCT
AAATTTCAAATTCATACTATCGACACTGCACCTGAAGCAGCAAAAGAAGCATTACAAGCG
GTTAAAAATAATAACGGCTTCATTCCTAACCTAATCGGAGTATTAGCAAATGCACCTACC
GCATTAGAAACTTATCGCACCGTCGGGGCAATTAACCAACGCACCAGCTTAACGCCAACA
GAGAGAGAAGTTGTACAAATTACCGCAGCGGTCGCAAATGGTTGTGGTTTCTGCGTAGCA
GGGCATACCGCAATTTCCATTAAACAGATCAAAATGCCTGACGAATTACTGCAAGCATTA
CGCAAAGCTACGCCAATTCAAGATAACAAATTAGATACCCTTGCACGCTTTACGCTCGCT
GTTATCAACACTAAAGGCAAAGTTGGCGAAACGCTACTTAATGAATTTTTTGCTGTAGGT
TACACCCAACAAAACGCCCTAGATGTGGTACTTGGTGTTAGTCTAGCTAGTTTGTGTAAT
TATGCAAACAACCTCGCAGACACACCAATTAACCCTGAGTTACAGCCTTACGCATAATGA
ATGCTAAAAAATTATTAATTCTCTGTTGTGATCCTCGTTTATATAGTTGTCAAAGACTTA
AACAAGCGGCAGAACAGAATGGCTACCAACTGGATATTCTCGATCCAAACCGCTTCTTGC
TACAACTGCAGCAAGAGCGGTTCGAGCTTTATTATCAAACTGGGGAAAGCTACGACAAAA
CTCGAGCAAAACCCGAAAAAATCGGGGAATATGCAGGTATCTTGCCTCGATTTGGTACAA
CTAGCACAGAAATAGGCTGTAATGTATTACGGCATTTTGAACAAAAACAGATACCCATTT
TAAATTCATCTTCAGCTTTTGCACTCGCTCGTGACAAATGGCAAAGCCTACAGCGACTTG
CCGCCTGTGGCATTCCAGTACCTGATACGCTATTAATGGGAGAGCTTTACAGCGTTGCTG
AAGGTTTAAGTCAATCAGGCTTGCCAGCGGTTATTAAAACACTGTCAGGCTCTCAAGGCG
TAGGTGTAATGTTGGCAGAAAGCTATAGCAGTGCCTTGAGTTTACTTGAAACATTAAAAA
GTGCCAAAGTACCAAGCCTCTTACAAACCTTTATTGCAGAGGCTAAAGGGCAAGATATTC
GAGCTTTTGTAATTGGTGAGCAAGTTGTTGCAACAATGGAACGCACTGGTGTAAGCGGTG
AGTTTAGAGCCAATATTCACAGAGGTGGCACCGCCCAAGCCATTCAACTGTCTGATGCAG
AACAAAAAATCGCAGTTCAAGCAGCAAAAGCTATCGGCTTAGATGTGGCAGGTGTCGATC
TTATCCGTTCTCAACAAGGCATAATGGTGTTGGAAGTCAATGCAAGCCCTGGGCTTGAAA
TGATTGAGCAGGTGACTAAAGTGGATATTGCAGATTTAATGATCCAATATTTATTGAGAT
AATTTAGTTAATAACCTATAAGCGGCGAGAACTGTAATAAATTGTACAAATCTCACCGCT
TGTCTTTTCCATTCTGCTCTGATTAAGGTACAATAATGCCTATTTTTATATTTAAATAAT
ATCGCCTATGCAACACGAATTAGCACAAACGATCCCAGAACTGATTTTATGGACAAAAGA
GCGAGAATTTTCGCTTTCCCTTTCTTCCGACCGCTTGGCATTTTTATTGGCGATAGCCCT
GTATAATAACGAACGCACTGACGGTGAATTGCTTGAAAGCGATTTACAAGATATTTTCCG
TCATGTTTCAAATGCCTTTGAGCAGTCTGAAGCAACACAAACACAGCGCGCGAATAATGC
AATCAACGATCTTGTCAAACAACGTTTTTTAAACCGTTTTTCCAGCGAATTTACCGAAGG
CTTGGCGATTTATCGCTTAACGCCACTTGGCGTAGGGGTTTCAGAGTATTACATTCGCCA
ACGTGAATTTTCGACCTTACGTTTATCGATCCAGCTTTCCATTGTTGCCGATGAAATTCA
GCGTGCGTCTAATGCAGCAGAAGAAGGCGGTGATGAACGTTTCTGGCGTAATCAAGTGTT
TGCGCCATTAAAATTCTCGGTTGCAGAAATTTTTGACAGCATTGATCTTTCCCAGCGTAT
GATGGACGAAAATCAACAGCAGATCCGTGAACGTATTGCAATGTTGTTAAGCCAAAATTG
GCACGAAGCCATTGCGACTTGTCAGCAGTTGTTAGACGAAACTTCGGGGAATTTGCGTGA
GTTGCAAGATGTATTAAATGCGTCAGGGGATAAGTTGCAATCACAATTATTGCGTATTCA
AAGTTGCTTGATTGGGCGTGATGATTTGGATTTTGTCGATCAGTTGATTGTGAATTTGCA
GAATAAACTTGACCGTATTATCAGTTGGGGACAGCAGGCGATCGATCTCTGGATCGGCTA
TGACCGCCACGTCCATAAATTTATCCGTACCGCCATTGATATGGATAAAAATCGTGTCTT
TGGGCAACGTTTACGCCAGTCTATTCAAGATTATTTTGAAAGCCCGTGGCAACTTTATAT
TGCCAAAGCCGAGCCGTTACTGGATCTCCGTGATGATGAAACCGAATTAAATGAAGCGGA
GGCCGTAGGCGAGTTACCGACTGAGCTAGAATATGAGTCCCTCACTCAAGTGCAAGAGCA
GATTATTGCGACAATGCAAGCCCATCTCGCCCCATTCCGTGAACAAGGCAAGCCGATTGA
TCTCGGTGCGATTTTGCGTGAACAGTTGGCAATGTACCCGCTTTCTCGCCATTTTGATGT
GGCACGAATTATTGTCGATCAAGCCGTTAAACTCGGTATGGCAAGCCAAGACAGCCAAGC
GATTTACCCAGAATGGCAGTCGATTAATGATAAAGGCGCAGAAGTACAGGCGAATGTGAT
TGACCAATACAATAAATAACAAGCTGTCAGTTTTAATTAAAGTTTTACAAAAATAGAGAA
CGACAATGACAAACACCCAAGAACTTATCTCAACCAAATTGGCTGAAGCGATTGCTAACC
CGATTTTTCCGCAACTTGACAGTCAATTAAGAGCTGGGCGACATATTAGTTTAGAAGCCC
TTGATGAACACGCTTTTTTGATGGATTACCAAAGCGAGCTTGAACAGTTTTATCGCCGTT
ATCACGTTGAGCTTATTCGTGCGCCTGAAGGCTTTTTCTATCTTCGACCTAAGGCAAGTA
CCTTGATTGCTCGTTCGGCGATGTCTGAAATGGAAATGTTGGTAGGAAAAGTGTTGTGTT
ATCTCTATCTCAGTCCAGAACGCCTTGCACAGCAAGGGATTTTCCACTATGACGAAGTGT
ACGATGAGTTGCTTAATTTGGCGGACGAAACCAAGTTGCTTAAAGCAATCAATCCACGTT
CAACAGGATCAGATTTAGACAAAGCGAAGTTAGCTGAGAAAGTGGGCGGTGCATTACGCC
GTTTAGGGCGTTTGGGTATGATTACTCGTGTTGGAGATCAAAACAGCAAAAAATTTGTGA
TTTCAGAGTCAGTGTTCCGTTTTGGGGCTGATGTGAGAACAGGGGACGATCCTCGTGAAG
CTCAACTTCGTTTAATTCGTGATGGTGAGGCGACAAACCCTACCGCTATTAAAGAACAAG
CGGTCAGTTTTGACGAAGAATTTGCAAATGAAGAAGAATTGAATGGTGAGGAAGAGTAGA
TGTGTACCTTAATGCAAAAAGATGTCTTGATCGAGTTAATCGCAACGGCACAGGCAGATT
TGAGTAAACGTCTGGAATTGCCTTTAAATGATGATCAAATTTATTTAAGCCGATTGAGAA
GTGAAATTTATCGCTCAGAACCAGATGCACTCGATTTTCAACTGCTTTCAACGCAGGTAA
AGCAAATTAGCGATAAATATCATTCTTTGCCATTGATCTAGGGCGATCTTATGCAAAATT
ATGATGTTAATGCGGATGTAGAAAGTAAGTTTGCCAAAATTTGGGCAAATTTAATGGCAG
AAAATCACATTACGTCCCAGAAAGAACCTATTGTCATTCTTCTAGGTGGGCAGCCTGGTG
CTGGTAAATCTTTTGGTACGCTTGAAATGAGTAAGAGGTTAAATTTTGATTTATTGATTA
TCAATGGAGATGAATTTCGCCCCTATCATCAACAATATCACGAAATTTACCAAAAATATG
GAAAAGAAGCAGCAAAATATACGGCTGAATTTACTGGGAAAATGGTACAGCGTATTCGCA
ATGAGGCGATTAAGCACCGTTTTAATGTGTTAATTGAAGGCACTTTTCGTACCGCCGATA
TTCCATTAAATGAACTAAATTTATTTAAGCAGCAAGGCTATAAAACCGCCGTGTTGATTT
GTACTTGCCCAAAAGAGGTCAGTTGGCTAAGTACATTAAAGCGAGCAGAAGAACAACAAC
GTAGCGGTATTCAGCCTCGGTATGTACCAAGAGAGCATTTTGATGTTGTCGTTGCACAGC
TTGCTTTAAATGCGGAACGAGTTTTAAGAGAAGGAAAGCCTGATTATTTTGAAGTTTATT
CTCGAACCTCAAAACTCTTTGATCTTAATACGACATCAATTACGCAACTTGCGACCATTA
TTAATACAGAATTAAATCGAACAGAGGAAAAATCCTGATGGAAAACACGGATTTCACATT
GCAAAATAACGAACAAATTTCCCCGGCTGTTATCCGAAATGAACGCCAAGATACTGTTGT
GCGTGGCAAATTCCGTTCCCTAACCTTAATTAACTGGAACGGTTTTTTTGCTCGAACCTT
TGACTTGGACGAACTGGTAACCACCCTTTCTGGCGGTAACGGGGCGGGTAAATCGACCAC
GATGGCTGGGTTTGTGACGGCGTTAATTCCTGATCTCACCTTGCTTAACTTCCGTAATAC
CACCGAAGCAGGTTCAACTTCCAGTTCTCGTGATAAAGGGTTGTACGGTAAATTGAAAGC
TGGCGTTTGTTATGCGGTGTTGGAAAGCGAAAATTCCCGTGGACAACGTGTGATTAGTGG
TGTGCGTTTACAGCAGATCGCAGGGCGTGATAAGAAAGTCGATATTCGTTCGTTTTCATT
ACAAAATATCAATGAAAATCAATCGGTTATCTCTATTTTAACTGAGCAGGTTGGTGAGAA
AAATGCACGAGTGCTGGCGTTAAATGATCTAAAAGAGAAATTTGATGGTAGTGAGGTGCA
ATTTAAACAGTACCATTCGATTACCGATTATCATAGTTTTCTCTTTGATCTTGGCGTTAT
TCCAAAACGTTTACGCACATCAGGCGACCGTAGCAAGTTCTATAAGTTGATTGAGGCTTC
CCTTTACGGCGGTATTTCTAGCGTTATTACCAAATCTTTGCGTGATTATCTTTTGCCTGA
AAATACTGGCGTTCGCCAAGCCTTTCAGGATATGGAGTCGGCATTGCGTGAAAACCGTAT
GACCCTTGAGGCAATCAAGGTTACGCAGTCAGATCGGGATATGTTCAAAAAGCTGATTAC
CGAGTCCACTAATTATGTGTCGGCAGACTATATGCGACACGCCAACGAACGCCGTGGCAA
TGTGCAACAGGCGATTGAAAAGCGTCAAGAGTGGTATCAGTCTAAATCTAAATTAACCCT
TGAACAGCAACGTTTGGTTGAATTTAGCCGTGAAATGCAAGATCTGGAACAGGGCGAAAG
TAGTCTTGAAGCCGAGTACAATAGTGCTTCCGATCATCTCAATTTAGTGATGAATGCGGT
TCGTCATCAAGAAAAAGTGGAACGTTATCAAGATGATGTTGCAGAGCTAAATGAACGCCT
AGAAGAACAACAAATGGCGTTGGAAGAAGTGGCGGAACGTCAAGAAATGGCTCAAGCTCG
TGCAACAGAAGCCGAAGATCAAGTTGAAGAATTGCGTTCTCAAATGGCGGATTATCAACA
GGCGTTGGACGCACAGCAAACTCGAGCATTGCAATATCAGCAAGCGGTAAATGCGTTAGA
AAAAGCGAAACAGATCAGCGGACTGGCTAATTTAGATTTACACAATGTCGAAGATTATCA
CGCTGAATTTGTGGCTCAAGCTGACGAAATCACCGACAAGGTGTTTGAGCTTGAACAGCG
TTTATCAGTGTCCGATATGGCGAAAAGCCAGTTTGATAAAGCCTATGAACTTGTTTGCAA
AATTGCAGGGGAAACTGACCGCTTACAAGCAGACAGCGTTGCCCGTGAATTGCTGAGTGC
GTATCCAAGCCAAAAAGCCCACGCACAACAAGCGGTGGCTTTGCGTCAAAAATTGACAGA
ATTAGAACAGCGTTTACATCAACAACATAATGCAGAACGTTTGCTTGCTGAGTTTAATCA
AAAAGCACAAGCAGAGTTGGAAGATGCAGAAGATCTTGAAAGCTATTATGAAGAGCAACA
AGCTCGTCTTGAAGATTTGGAAGCGGAGCTGGCTGAATTTGTTGAAGTACGTTCAACACA
ACGTCAGCAACGTGAGCAATTAAATCAACAATATCAACAACTTGCACAAGCTGCACCTGC
GTGGCATACGGCACAATCGGCATTAGCCCGCTTGCAAGAGCAGTGTGGCGAAACCTTTGA
CAGTAGCCAAGCGGTTATGCAGTTTATGCAAAATACCTTAAGCCGTGAGCGTGAAGCAAC
CCTTGAACGTGATGAGCTTGCTCGCCGTGAACAGTTGTTAGATGAGCAAATTTCACGCCT
AAGCCAGCCTGACGGCGCGGAAGATATTCGCTTAAATCAGCTGGCGGAAAAATTTGGCGG
TGTGCTGATTTCAGAGTTATATGAAGATGTGTCGATTGAAGATGCACCTTATTTCTCCGC
ACTCTATGGCGATGCTCGCCACGCTATTGTGGTGCGTGATTTGGAAGCAGTCAAAGCACA
GTTACAGCAACTTGATGATTGTCCTGAAAATCTCTATTTGATTGAAGGTGATCCGAATGC
CTTTGACGATAATGTCTTTAAATCGGAAGAACTGGGCGATGGCGTGGTGGTGCAACTGTC
TGACCGTCAATGGCGTTACTCTAAGTTCTCTGAATTTGCGGTCTTTGGCCGTGCTTCTCG
TGAGAAACAGCTTGAGAAAGTAAAAGCAGAACGTGATGAAACGACAGAAAAACACGCAGA
ACGTGCCTTTGATGTGCAGAAATGCCAACGTTTACACCAACATTTAAGCCAGTTTGTCGG
TACGCATTTAGCTTTAGCTTTCCAGCCTGATCCTGAAGTGGCAATGCAAGAGATTGCACA
AAAACGGGTTGAAATTGAGCGTGAACTCAATCAAGCAAGCGGTACGGAACAGCAATTACG
TCACCAGCTGGAAAACAGCAAAGCACAGTTGCAACTGTTGAATAAAGTGTTGCCACAACT
CAATATTCTTGCCGATGAAACTTTGCAAGATCGCGTGGAAGAGTGCCGTGAACAGCTGTT
AGAAGCCCAAGAAGATGAACAATTTATCCGTCAATTCGGTAATGCGTTAGCACAACTTGA
GCCGATTGCGGTGGCGTTAAAGAGTGATCCGACCCAGTTTGAACAGCTACAAGCAGATTA
CAAGCGGTCTGTTGAGCAACAAAAATTGCAACAGCAGAAAGTCTTTGCCCTTGCTGATGT
GATGAACCGCCGTTTGCATTTCAGCTATCAAGAAACAGTAGGGGCGGAAGGTTCTGCTCT
TAACGAACAGCTTCGCCAACGTTTAGACAATGCACAACGTGAGCGTGAGCAGGCTCGTGA
ACAGCTTCGCCAAGCGACAGCACAATTTAGCGAATATAACCAAGTTTTAACGTCGTTACG
CAGTGCCTTTGATGCGAAAAATCAGATGCTTCAAGAGTTGTTGCAAGAGATGGACGAATA
CGGTATCCGCAATGATGATGGGGCAGAAGAGCGTGCGAGAATACGCCGTGATGAATTGCA
ACAACGTTTAAGCCAACACCGTATGCGTAAATCTTATATTGATAAGCAAGTGGCGGTTAT
TCAAGCGGAAATGGATAATCTCAATAAAGCGGTGCGTAAAGCAGAGCGTGATTACCATAC
TCAGCGTGAAATTGTGGTGCAGGCGAAAGTGAGTTGGTGTTTGGTGTTGAAACTCTCTCG
CAATAGTGATGTAGAAAAACGCTTAAATCGCCGTGAGCTGGCTTATCAATCGGCGGAAGA
GTTGCGTTCGATTTCCGATAAAGCCCTTGGTGCGTTGCGAACCGCAGTGGCGGATAACGA
ATACTTGCGTGATAGCTTGCGTGCGTCAGAAGATAGCCGTAAGCCTGAAAATAAAGTGGC
GTTCTTTATTTCGGTTTATCAGCATTTGCGTGAGCGTATTCGCCAAGACATCATCAAAAC
GGACGATCCGATTGATGCGATTGAACAGATGGAAATCGAGCTATCTCGCTTAACTAATGA
ACTGACTAGCCGTGAGAAAAAATTGGCGATCAGCTCAGAAAGTGTGGCAAATATCTTGCG
TAAAACCATTCAACGTGAACAAAACCGTATTTTGCAACTGAACCAAGGCTTGCAAAATAT
TGCGTTCGGTCAGGTGAAAGGGGTGCGTTTGGTGGTAAACATTCGTGATACCCACGCAAT
TTTACTCAACGCCTTATCAAACGACCGTGAGCAACATAGCGATCTGTTTGAGAACCAAAA
ACTCAGTTTCTCAGAAGCGTTGGCAATGCTCTACAAACGTGTTAATCCACATATTGAACT
AGGGCAACGTACACCGCAGACTATTGGCGAAGAGCTATTGGACTACCGTAATTATCTCGA
TCTGGAAGTTGAAACCTTCCGTGGTGCAAACGGTTGGATGCGTGCGGAAAGTAGTGCGTT
ATCGACAGGAGAAGCGATTGGTACAGGTATGTCGATCTTGTTAATGGTGGTGCAAAGTTG
GGAAGAAGAATCTCGCCGTATGCGTGCCAAGGATATTCTGCCTGCTCGCTTGCTCTTCCT
CGACGAAGCGGCACGTTTAGACGCAACCTCTATCAATACCTTGTTTGAACTCTGTGAGCG
TTTGGATATGCAGTTGCTTATCGCCGCCCCAGAAAACATCAGCCCAGAACGTGGTACAAC
CTACAAGTTAGTGCGTAAGATCACGAATAACCAAGAGTATGTACACGTTGTTGGATTGAA
GGGGTTTGGGAAGGTTTAGTAGACAAAAGTAGCTTTAAGTCTTGGTGAGTAGGGGGATTA
AAGCTACTTTTAGCTATGTTTTTGGCTTCTTACAGTTCAGGTTTTCCTCTTTCCTAGCTA
GGATAACTAGCTGTCTTCTGTGATCAATTTCTCTTTTAATCCCCGCTTTCTCGAAGCCAT
CGTTAATCACCGCTTGAATATCCACTTCACAAGCGACTTGATAGAGATGTTTTGCATAAT
CCGCTTGTGGGTATTCCCGATTTTCAAAGCCCAAACGCCCTTTGCTATCCGCTTCGCAAA
CCAATAAAAAATCAAAAAAACGTTCGGGTTTACGCCATACATCAAGTTTATTAAACAATT
TCACCACGGTTTCAGGGCGTAGCTCTGTGATTTTATGGTTATGGGTGTGAAATTCCGTTA
CCAGTTTAGCGAATGCTTTAGTGTGAGCTGGCACTTTCAAGCGATTTGCCAGTTGTTTTG
TTGGGGCAACGCCTTTCTGTTCGTGTCCATAATGATGGGGCAGAATATCCTTTGGGGTTA
AGGCTTTGCCAAGATCGTGACAGAGTGCGGCAAATAATACACTTTCAGGATCATTTGCCC
GAGCCGCTAATTTTTTCGCCTGCTCCAAAACCATCAAGGTATGAATACCACTATCAATTT
CAGGGTGATGTTTTTCAGGTTGTGGAACGCCAAAGAGTGCTTCCACTTCAGGAAATAGCA
CTTTCAATGCCCCGACTTCTCGTAGCACTTGGAAATAGATGTGTGGCGTGTCGGTGGCAA
AGGCTTTTTGGGTTTCCAGCCAAACACGCTCCGCTGTTAAATGAGCTAACTCACCGCAAG
CGGTCATTTCTTGCATTAATTTTACCGTTTCAGGAGCAATCCGAAATCCGAGAGAATAGA
AGCGTGCAGCAAAGCGAGCCACACGCAACACACGTAGCGGATCTTCAGCAAAGGCAGGGG
AAACGTGGCGAAGCAGGCGATGTTTAAGATCGGCAATCCCCCCGTAAAAATCGTGGTAGT
TGCCGTCAAGATCTTGAGCAATTGCATTAATGGTAAGATCTCGGCGGATTAAATCTTGTT
CAAGAGTAACCTCAGGGGTAAAGTCGCAGATAAAACCGTTGTAGCCGTTGCCGTTTTTGC
GTTCGGTACGGGCAAGGGCGTATTCTTCTTTGGTTTTAGGGTGTAAAAATACGGGGAAAT
CGTTACCGACTTGTTGATAGCCTTGAGCTAAAAGCTGTTCGGGCGTTGCCCCAACAATCA
GCCAATCACGATCTTTGACTGCTAAGCCGAGCAGTTGATCCCGTACCGCACCACCGACAA
GGTAGATATTTGTAGTGGATATTATCATAGGTATATTAATTCGGATATATTAGGATTGGT
GTATTAAGAAGCATTATTCTATGCATTTCACCACATCAGAGATTGCTTGACGGGTCTTCG
CTTTAGGTTCTACCGCACGATAACCAAAGGCGACCATCACACTAAGTTTATAGACTTTCG
GATCATACAACCCTTTTTCGACAAAAAGCTGATCCATTTTTTCCAATGGAAAACCTTCAA
TCGCGGTGCTATCAATGCCAATCATTGCTGAAGCTGTTAGCATATTGGCTAATGCAATAT
AGCTTTGGCGACAAGCCCAGTGATAAAACGCCACAGGATCTTGGGTCAAGCCAAAATCCT
TTTCACTGAAGTTACGATAAAAACCTTGACGCATTTTTAACGCTTCTTCAGGAATATGGT
GAACATCTCGCATAATATGTTGTACATATTCGCCGTCAGCAAGCAGAGTTTCAGGCTGAC
GAACAAGGATCACAACAAAATGGCTACAATCCATCACCTTATCTTTTGCCCCCCACGCAT
TATCACGAATAAGTTCACGGATAGCGTGGTTTTCAATCACTAAAAATCGCCACGGCTCAA
AGCCAAAAGAACTTGGCGATAAACGCCCTGTTTCCAAAATAAATTGGAAATCTTCATCAC
TGATTTTTTTCGTTGGATCGTATTGCTTGCAAGCGTGGCGATAATGAAAGGCATCAAGAA
TAGCTTGTTTAGAAATAGACATAATTTGTTTCCCCTCAATGAATTGATTACCATATTATG
ATACGCTTTACTTAAATTTCAAAATATCAAGGAGTAAATATGTCAAAAACCTTTAGTGAC
CAAGCCGATTGTTGTGGTGGCATTTGCAAACCAAGTAGTACTTCTATGTTTGACAATGCC
GACAGCACCATTGAATTAGCCCTTGTCTATCCAACTCAAGCAGACGCAGAACAAGGACTT
GCTACATTAACAGCAAAAGCAAGAGAAGTTGAAAGCGAACCGTGCGACATCAGTAGCCAA
ATCAGCCAAACCGAAGATGGCTTTTTGTTACAAGCGAAATTCTTATTTAGTTGCCAAGCG
GAAGCGGTGATTTTTCAGATGAAGTTGAGATAGCTCATGCTTATTGTATTAATGAAAAAT
GATGGACTAACTTGACCGCCTTATTGAACTTACCCAAATTCAAGGGGAAATTAATGTGCT
GTGCCGTTTTAATGGTAATTGGCAAATTCCGCTGCCAAGGCGTGAAGTTGTTTTTCGTTC
ATAATAAAATACCTGTGTCTGAATGTATTATCTCAGAAACAGGTATTTACACAAATTGTG
GGAGAGGCTCTTGGGCGAGGTTGTGGATCTCGAGTTACCCAAGTACCACCTTGTTCTGGG
GCTTTACTTGGGCCAACATATACTGGAATATTGCTACGCACCGCAGGCAACAAGGTCGCT
GGGTGTAAAACTTTCGCACCGAAGGTTGCCATTTCCGCGGCTTCGTTAAAGCTCATTGTA
TCAATACGTTTTGCAGCGGGTACAACACGAGGATCGGTGGTGTAAATGCCTGGCACATCA
GGCCAAATTAACACATCATTTGCATTTAACACTTCGGCTAACAATGCTGCTGAATAGTCA
CTACCGCCACGTCCTAATGTGGTTGTTTTGCCTTCATCATCACGACCGATAAAGCCTTGA
GTAATAGCTACTTTGCCTTCTGCAATTAATGGTTTAAGGATAGCATCTGATTGAGCTTGG
GTTTTCTCATCATTTGGTGCGGCTTTGCCGTAATGGTTATTGGTGGCAACAATCTCTCTC
TCATCAACCCATACAGCAGGATAATTACGCTCTTTTAATAGCTGAGTGAAGATTTTAGTG
GACATCATTTCGCCGTGGCAAATTAATTCATCAGTGAGGGCTGCCGAAGTCGCAAGGCTT
GCAGAGAGGCTAGGGCTGAAACGTGTTCTAACAATGCGTCAATTTCTGCAGAAACTGCCG
CAGGGTTTTGTAATTTTTCGATAATGTTATATTGAATGGTACGAACTGCCGCTAAAATTT
CTTCACGACGCTCTGCTTCACAACCATTCGCCAGTTCAACTAAATAGTTTGTTACACCTG
CGGAAGCAGATAACACAACAACCCGAGTATTTGCGTCTGCAGTAACGATATTTGCACAGG
CAGACATTGCTTCAAAATTGGCAACGCTGGTTCCACCAAATTTAGCAACAGAAAGATGAG
ACATAAAAATTTCCTATAAATAAAATTGTGTTTGCAATGAAGTGAAAAAGATAGGAAATG
GGATGTTTGGATGCAGGTTATGGCATACAAACCTTGCGTGTCAGTATCTGGTTGGCAGAG
GAAAACGATAGATTTTTTTATGGCATTGAGGAAGGCACTGATTTGGAATGGGGGCTAATC
AATTTAGCCCCTAAAAATTGTAATGTTATAATAACCTACTAGGTCCAAAAGGCGGAGCAA
TAATCCAAAGATGTTTTAACGGAATATTGCTAGGTTCTGCTGAAGAAGTCCGTAAGCAGT
TTTGAAAACCATAACTGCCATAATTCTCGCTGGTTAAACATTTTCCCGTATTGGGGTCTG
TCAGAATAAATGCCCCTGTATCGGTTGGGACTAACCTAAATAAAGTGTCTGTTTGTCCAC
AGGGTAAAGTACCACCATCTCCAACCAAGCAACGATCTTCTTTATCAAATACTTTAAATT
GTACGAACCGACGATTTTTAACAATAGCATCAACAAGTCGCCACTGCACCTCTCTTGGAT
CATTGCGATCATAGCTACGATTAGATACAGGCTCCCCCGTATTTAAACTGCGTAAAGAGA
TAACAGGGGGCTTTATTTCAACAACATCAGGATAAGTTGATGGTGTTGGCGTAGGTGCAG
GTGGCATCGGTGGTGTTTCTGCAAGGGAAAACTGGCATACTCCTAATGTCATCAATAAAG
TAAAACGCTTTAGCATAACTTCCCCCTTAACGTTTTTTCACAAAGCTGACTGGGAAATGA
TCGGAGGTAATCTGCGATCTCATCTGATTAAACATAATACTGGCACTGACCGTCGTGTTT
TGTGTGGTTTGATTCGCATTGTGTAACACTGCATAATCCAATACTCCACCAGAACGATGG
GTAGGTTCCGTTGGTGCAACAATCAGTGTAGCATTACGCAGTCCAGGTTCAGAATCTAGA
GCCTCTTGCATACGACCAGGAGCACGATTGAAATCCCCTACCGCCATCCAATTAATATGT
CGTCTTCCCTCAGTATTAAAGAACGTATGAATATTTTGAATCAAACTTAGTGAATCTGCT
CCTCCAGATGAAAGAGCATGAATACTAAAGAAAGCATCATTATCAATACGAATGCCTATG
GCTGGACGAGAGGTTAATACACTAGAACCAGAGTTAATCACATATACTTCGCTTGCCATA
CGACGAGCAATAATCGCAAGATTAACTCGATTTGCCCCGACATCTAAGCGAGAGTAATAG
ATATAAACATTATTTGGACGACTTCTTGTCCCTAAGTTCCACACATATTCATCAATTGGA
AAGCCAACCCCCTCGGGCTGAACCATTCG
>H87 Scaffold3
GTCTTTTTCAGCAAGATGATAAAAGAACGTACTCCGTTTTAAATCAACCAATTGCAATAA
AATCTCAAACGGAAATTGGTGGCGCAGTTCTTTCACGAGGCGTGATTATACTGATTAATC
CAATATCTCAATATGGTTTCCTTAACCTGAAAATGCTGACGAGTTAATGGCGATTTTTAT
TATGTTGAAGATAAAATTCGATCACTTGTTGTTTAAAAGGTTGGGTGTATTTAGCCATAA
AAATCTGCACCTTAATTAGTTGGTTGTTTAGTCCAACTTTTGGGGTGCAGATCATTTTTT
ACAAACTATGCCTTACATCTTCTCAACCGTCTTAATACCCAACAGATCCAACCCTTGTTT
TAAGGTTTTTGCTGTTAAGTGGGCGAGTTTCAAGCGACTTTGCTTAATACTTTCTTCGGC
ATTAAGTATTGGGTAGGCTTCGTAGAAGCTAGAGAAAATGCCTGCTAATTCATAGAGATA
TTGGCAGAGAACGTGCGGTGTGCCGTCTTTAGCAACCACCATCACCGCTTCTTCAAACTG
CAATAATTTAATCGCAAGGTTGCGTTCTTTTTCGTCGATTAAAACGATATTGCCCGTTAA
GCTGTTCGGGTCGATCCCTGCACGACTGAAGATCGAACGCACACGGGTATAGGCATATTG
CATATAAGGTGCGGTGTTGCCTTCAAAGCTCAACATATTATCCCAGTCAAATACATAGTC
TGTGGTACGGTTTTTGCTGAGATCGGAGTACTTCACCGCCCCGATTGCCACGGATTCCAC
CACAGCTTGTTTTTCACTAGCGGTTAAATCTGGATTTTTTTCTGCAATTAATTTTTCTGC
ACGCTCAACGGCTTCATCAAGTAAATCCGCTAATTTAACCGTGCCACCTGTACGGGTTTT
GAATGGTTTGCCATCTTTGCCTAACATCATTCCGAAGTTGTGATGTTCAAGGCTGAAGCT
ATCCGGCACATAATCTGCTTTGCGAGTGATTAACCAAGCCTGTTGCATATGTTGGCTTTG
GCGAGTGTCGGAAAAGACCAACGCACGATCTGCTTTTAAAGTTTCGTAGCGGTATTTGGC
AGCAGCAATGTCAGTAGTGGTGTAAAGGAAACCGCCATCTTTTTTCTGCACGATTACGCC
CATTGGATCGCCGTCTTTATTTTTAAATTCATCAAGGAAAACCACTAGCGCCCCGTCATC
TTCAACGGCTAAACCCTGTGCTTTTAAATCCGCCACAATTTCAGGCAACATTGGATTGTA
AAGGCTCTCGCCCATTACATCGTTTTCAGTAAGCGTCACATTCAAACGGTTGTAGTTATG
TTGGTTTTGTTGCATTGTGATGTTTACCAACTTCTTCCACATCGTACGGCAATAATCGTC
GCCACTTTGCAATTTCACCACATAATTTCGAGCTTTTTCTGCAAAGACTTCATCACTATC
ATAATGCTCTTTTGCTGCGCGATAAAAGGATTCAAGATCGCTCAATTCCATTTCAGACGC
ATGTTCGTTTTCCATTTTTTCTAGGTAAGCAATCAGCATACCAAATTGCGTTCCCCAGTC
GCCGACGTGGTTAGCACGAATAACTTTGTTGCCTAAAAATTCTAAGGCACGCACTACACT
GTCGCCGATAATGGTGGAACGTAAATGCCCAACGTGCATCTCTTTAGCGACGTTTGGTGA
TGAATAATCGACCACTACAGTTTGAGCTTGATTTAAGTTAATGCCTAATTTATCGCCACT
GAATGCGTTTTCTGTTTGTTGAGCTAACCAAGTTGGGGCTAAGAAAATGTTGATAAAACC
TGGACCTGCGATTTCTAATTTTTCTGCAATGCCGTTTAAATCAACGTTATCCACTACTTT
TTGAGCAAATTCACGCGGGTTTAAGCCTAATTTTTTTGCTGCCCCCATAATGCCGTTCGC
TTGATAATCACCGAATTGGACTTTGCCTGATTGACGCACTAATGGCTCAACATTTTGCTC
TGCCCCTGCGACAATCATTGCTTGCTTGATTTTTTCCGATAGAATGTGTTGAATATTCAC
GTTTATACCTATTTCTAATACTAAAAAATGTGTGCAATGATACTAAAAAATACTGATAAA
TGCTCCGAATTTGCAAACTTTTTCACAAATCTAACCGCTTGTTTTGGTGAACTTGCTGAA
TTTGAGCGAAAAATAGCGCAGATTGCTAAGATTGCTCAGATTGATTTGAGCCAATATCAG
ATCGATCATCTGGCAGTACGAATGAATAGCAATGAGCTTGCTAAACAATGGAAAGCAATG
CTACTGACTGGTTCAGCGCTATTAAAAGAGAGTGAAGTTAATGGTCGCCCGATAGGTTTG
TTTACTCTAAATCAGCCTCTGCATTTTTGCGGACAAGCCGTTTCTGTGATTGAGTTGCCG
TTCCCTAAAGGTAAAAGCTATCCAGAAGAAGGCTGGGAGCATATTGAAATTGTTATCCCA
ATGTACGAAAACGAGAACGTTGAGCAGTGGTGTAAGCGGATAGATGAGCAATTTTCTTTG
CAAGCTAATCCCGAATTAAAGATCAAAATCAGTCAACCACAAGTCGAAGGCGAACGTTTA
CCTAATCCAAGTGTGGCAATTTCACTCATAAATGCAACTTATCAGAATTTTTGCTGTCTT
AAATTGCACCCTTATGATATAAATACAATCGTTTTTTCTGAAAATAACCTTTAAATTTTT
TGTTGGAGAATAATATGAAAAAGATGGGTTTAGCCATAGCGTTAGTGACAAGTTTAGCCC
TTGTTGGTTGTGCAAATACGGATATATATAGTGGTAGTGTATATCGTGGTGATCAAGCTA
AAGAAGCTCGTTCAGTGAGTTATGGTACTATTTTATCTGTGCGTGAAGTTAAAATTCAGG
CAGATAATAAAGGCGTTATCGGGGCTGTTGGTGGTGGTGTTTTAGGCGGTATCGCAGGCT
CTACGATTGGAGGCGGTCGAGGACAAGTTATCGCAGCAACTATTGGTGCTATGGCTGGTT
CTATTGCAGGTAGCAAAGTTGAAGAAAAAATGAGCCAAGTTGCTTCTTTAGAAATGGTGA
TTCGTAAAGATGACGGCAAAGAAATTGTGGTAGTTCAGAAAAAAGAAGACGGTTTTATCC
CTGGTAAACGTGTAAAAATTGTTGGTTCAAATTCTGATTTAAATGTGTCACTTCTTTAAA
ATTGGCTTATTTTATACAAAGGACTTATATGAAAAAGTTATCCAGTATTTTATTAATAGG
CATTATATCAGTAGCGTGTACGGCTGAAAAATATACATCTGAAGGTAATGCAACTATTGT
AACCAGCGAATATCTATCTTTTGATTCAGTTAAACTTACTATAAAAAAAGACAATGGTGA
ATTAGTAACAATAAATAGGAAGTACGATGCTCATGCAACAGTGGGTGCCCGTGTGCATAT
AAATGAGATGAATAGACTAGAAACAATTCCTCGTTATGAATTTAAATGAATCTTATATCA
ATCACATACTTTGTCTGTTAAATTCTTTTTACTCATGTTGAACACATAGGTGGATGAAAT
AGTTGCTAATGTTTGTATTCCTTAAATATTAGCGACTTTTCTATTTAAAAAGTCTTGTAA
AACAGTGTGTTACTCTTTTTCATTAATCCGTTGTGAGCAGATAATTGCAGCTTCAGTTCT
CTCATAATTCTAAGTAATAAAGCCAATGAAAAAGGCTATTTTCCTTATAAACATCACAAT
GTAAGAAGTACTTATGCCAGTTTAAAGCGTTACATGGATTTTATTTTTATCTATGAAAAA
CATTCTGAATTAAATATAGAAAAACGACAAATCGCTTAGAGGGGTTATTTAGTGAACTTA
AGCGAGAATTAAATAATCACAATGGATTAACGAAAAAGAGTAAGATATTGTTTATACAAG
ATTTTTTAAATAAAAAGAGTTGCTAACATTTAGAGAAAATAAACATTAGCAACCATTTTG
TCTACTATGTCCTATTTTTCTTCATCTATATGATTAATTATTATTCATAAAACGTTGAAT
TCTACCTGACGCAATTTCCTCATCACGAATAGTTAAAATTTCACACCCATCTTTTGTAAT
CACAATTTGGTGCTCATACTGCGCTGAATGACTACGATCTTTGGTTTTAACAGTCCAACC
ATCGCCCATTAAGCGAATTTCTTTTTTCCCCGCATTTATCATAGGCTCAATGGTGAACAC
CATACCTTCTTGCAGAATAACGCCCTCATCATCAGCATAATAATGTAGCACTTGCGGATC
ACTGTGGAATTCATCACCGATACCATGCCCACAATATTCGCGTACCACAGAAAAGCCTTC
TTTTTCAACATATTGTTGAATAACTTTACCAATTTGATTTAAACGGATACCTGGCTTAAC
GGTACGCAATGCGATATAAAGAGATTCTAGCGTCACCTCAAGTAAACGTTTGTCTTTCAC
ACTCGGCTCTCCAACAACATACATTTTTGAATTATCACCGAAATATCCATCTTTAATGAC
AGTGACATCAATATTGAGAATATCACCTTTTTTTAATTTCTTATCTGGATGAGGAATACC
ATGACAAACCACTTCATTGAGAGAAATACAAGTCGCATTCGGATAGCCATGATAACCCAA
GCATGCAGGAATAGCCTGTTGCTCTTTTTCAATATATTCATGGCAAATACGATCTAGCTC
TCCAGTTGTTACACCCTCTTTCACATAAGGCTCAATCATCACCAAAATATCAGAAGCCAG
CTTACAAGCAACACGTAATTTCTCAATTTCTTCAGGTGTTCTAATCGGAATATTTTTCAT
TTTTACATCTCATTAAAATTAATATCGAAAAGATTATACTCTCTTTAGCAAGATAATTCA
CGACGGATCAACAAGCGGTTAGTTTTTGCAAATTTTTACCAAAACTAACCGCTTGTACAT
TATGATTTAACGGCTAAATTTAGCTTTTTAATTAAGAAATTCAATAATACGCCATAAAGT
GGGAGGAAAAGTAATAAACTTACAAAAAGTTTAAAGGCATAATCCACAGTACCAATCGTA
AACCAATGTTCCGCCATATATTCATCGCTACTTTTATAGAAAGCCACAGCAAAAAAGACA
AAGGTATCAATAAGGCTACCAAAGATAGTAGAACTTGCGGGTGCTAACCACCACGTTTTT
CCTTGGCGTAATCGGTTAAACACAAAAATATCCATTAACTGCCCAACAACATAGCCAGCA
AAGCTCGCCAATGCGATACGGAATACAAAAGTATTAAACTCAGCTAACGTAGCAAAGCCT
TGAAATTGTCCTTCAAAGAAAATAACTGAAATCACGTAGCTCACAATCAATGCGGGAAAC
ATGACCGCCAAAATAATTTTACGAGCAAGTGATGCACCAAATACTCTAACGGTTAAATCT
GTCGCAAGAAAGATAAATGGGAAAGTAAAAGTCCCCCAAGTCGTTGGAATTCGACTATCC
GTAAATGGTACTGGGATTTCAAAAGCAATCTGAACTAAATAGTTACTGATTGTAATGATA
AAAATATGGAAAAGTGTAAGTAGTAACAACGAGCGACGTTTCTGCTCGTCAGAAAAGTAG
TCAATAACGTTCATATTGTTCCTTTTTGTTTAAGTTGTGTTAATTGGGGTGAGGGAACCC
AAAAGTAAAAAAGAGGCGAGATAATACTGTTCTGTTAGAAAAGATCAAGTAAATTTAAAA
TTATCTCTTTTTAGTAAATAATTTATCAACAATCCCTTACTTTATCTTAGAGATAAATCA
CGTAAACTGTATCTAACAAAATAATAAGAAGTAAATGATGATACAACTACGTAAAGCACA
TGAACGAGGTGATGGCTCTTTTGATTGGTTAGAAAGCTACCACACTTTCTCTTTTGCCAA
TTATTATGATCCAAAATCTATCAAGATATGAAATTATGGCGTTATCAATATCCCAATAAT
CACTCAGAAAACATCACCTTAGATAAGAACCGAAATTATTGGCTACAAGTTGTCCGAGGG
AATTTAACCATTGATGACTTAAATCTATCAGGGAGTGATGCATTAGGTATTCTTCAAGAA
AGTGCCTTAGAACTAGCGACTCATAGTGATGTGGAATTTTTGTTATTCGATTTAGCATAA
CATCTCAACACAACGGTGAGATTTTGCAAAATAATGCCAAGATCTCACCGCTTGTTATCT
TATTTGGTTAATAAATCCAATGCTTCTTGATATTTTGCCACAGTTTTTTCAATGACATCA
GAAGGTACTTTAGGCACTGGCGCTTGTTTGTTCCAACCGCTGTTTTCCAACCAATCGCGG
ATAAATTGTTTATCAAATGATGGTGGATTCGTGCCTTCTTTGTAAGTTTCAACTGACCAA
AAACGGCTTGAATCTGGAGTTAATACTTCATCCATTAATGTTAATACGCCATTTTCATCT
AAGCCAAATTCAAATTTGGTGTCACAGATAATAATGCCTTTTGTTAAGGCATAATCAGCA
GCTTCTTTATAAAGACGAATTGCAGCATCTCGCACTTTTGCTGCAAGCTCGGTGCCGATT
TGACATTCGCATTCTGCATAACTGATATTGATATCGTGATCGCCTACTTCCGCTTTACTT
GACGGTGTGAAAATTGGCTCAGGTAATTTGCTCGCTTCAACTAAACCTTCTGGTAATTCA
AGTCCACAAATGGTACCTGTTTTTTGATAATCTTTTAAGCCACTGCCTGTTAAGTAGCCA
CGAACAATCGACTCAATTTTAACAGGGGTTAAACGCTTACATACAACCGCTCTGTATTGA
ATTGCTTCCGCTTCTTCTTTTGAGAGAACGTCAAAGACTGAATCACCCGTAAAGTGATTT
GGCATAATGTGCGCTAATTTATCAAACCAAAAGTTAGAAATTCGGGTTAAAATTTCGCCT
TTGCGTGGGATTGGATCGTCTAAGATCACATCAAAGGCGGATAAACGATCCGTTGCCACC
ATAAGCATACGTTTATCATCAATTTCATAAAGATCACGGACTTTACCCGAATAGATTTTT
TTTAGGCTGATTTGCATGGCAGGATTCCTATTAGATTGAACAATTCAGCCTAATTATAGC
AATTTACGCAAACGTTTGCTATTTATCATAAAAATAATTTATCTTTAAAACAAAAAAGCT
TGTCATCTTTCTCTTTTTATCGTATTTTGTGAGCCATTCATTTTTGGAGAAAAAATATGA
CCTTTATTCGTACTCGCTATCATCACCATTTGACCGACTAATCTTTCGGGCATTTGGCGT
GTTCGGAAGATAAACTTCCGAGAGCGAATTAAGATCAACACAGAATTCACAACCCCTCGG
AAGACAACTTTCGAGGGGTTTTTCTTTATTCAAAATAAAAATAGAAGGAACACAATATGT
CAGACAACAGACTTCGCATTGCAATGCAGAAAAAAGGACGTTTAAGCAAAGATTGCAGCG
AATTACTCAAACAGTGCGGTGTGAAAATCACTTGGAACGAACAACGTTTAATCGCTTATT
CCGAAAATCTGCCGATTGAAATTTTGCGAGTGCGTGATGATGATATTCCAGGACTGGTAT
TTGACAGTGTGGTCGATCTTGGTATTATCGGCGAAAACGTGTTGGAAGAAGAGGAATTAG
GGCGTTTATATGCGGGTGAATCCGTCGAATATAAAAAACTCCGTACTTTAGATTTCGGCG
GTTGCCGTTTGTCATTAGCGATTGATCGTGACCGCACATATAACGGCGTACAAGATTTCA
AAGATGCCCGTATCGCCACCTCTTATCCTAACTTACTCAAACGCTATATGGCAGAACAAG
GTGTGCCGTTTAAAAATTGTCTATTAACTGGTTCGGTAGAAGTTGCCCCAAGCGCAGGAC
TTGCTACAGCAATTTGCGATTTGGTTTCATCAGGCGCAACCCTTGAAGCAAACGGTTTAA
AAGAAGTCGAAGTGATCTATAAATCCAAAGCCTGCTTAATTCAACGTGCCGAACCATTAA
CCGCGGAAAAACAAGCCCTCGTCGATAAACTGCTCACCCGAATTCAAGGCGTACAACAAG
CCGCAGAATCTAAATATATTATGCTTCACGCTCCAAAAGATAAACTCGAAGAAATCACGG
CTTTGCTACCAGGTGCCGAGAATCCAACGATTTTACCGCTGGCACACGATGATTCCAAAG
TTGCTATGCATGTGGTTAGCCAAGAGAACTTATTCTGGGAAACGATGGAAAGCCTTAAAG
AGATCGGCGCAAGCTCGATTTTGGTGTTACCGATTGAGAAGATGATGGAGTAGTTATTGT
TACTTTTCTTTGCGTTGCCAAAGACAAATGTATAAACATTTGAGCGTTGGTAGCTCGCCA
ACGACCCGAAGGGCGAGCGAAGCGAGTAAAAGTAACCAAAAGAAAGGCAACCCTACTTCG
CTCCTGATCTTCGCTTTATTTGAATTTGCTTAACGGAAAAATTTAAAGTCGCTCAGGGGG
CTCAGAAGGGGAAACAGAGCCGCAGAGCGGCTCAATTATGCGTAACCTAGTACGGTTTTG
CCGTGCTAGGCAAAAAAGGAACGATAATATGCAAACCCTAATTTGGAACAATTTAACCGA
AACGAAAAAACAACAAGCCCTTACCCGCCCTGCGATTTCCGCATCAAGCGACATCAAAAG
TGTGGTGGAAAATATCGTCAATTTAGTGAAAACTGAAGGCGATAAAGCGTTATTTGAACT
GACGGCAAAATTCGATAAAACCGAACTGAAAAGCCTTGTGGTATCAACAGAACAGATCGA
[truncated: 1,860,035 more chars]
