# Supplementary material for: Whole-genome sequence analyses of Glaesserella parasuis isolates reveals extensive genomic variation and diverse antibiotic resistance determinants
Source: PeerJ. 2020 Jun 22;8:e9293. doi: 10.7717/peerj.9293 (PMC7316082; doi:10.7717/peerj.9293)
Supplement: Supplemental Information 23 [file peerj-08-9293-s031.fasta]

>H90 Scaffold1
CGAATGGTTCAGCCCGAGGGGGTTGGCTTTCCAATTGATGAATATGTGTGGAACTTAGGG
ACAAGAAGTCGTCCAAATAATGTTTATATCTATTACTCTCGCTTAGATGTCGGGGCAAAT
CGAGTTAATCTTGCGATTATTGCTCGTCGTATGGCAAGCGAAGTATATGTGATTAACTCT
GGTTCTAGTGTATTAACCTCTCGTCCAGCCATAGGCATTCGTATTGATAATGATGCTTTC
TTTAGTATTCATGCTCTTTCATCTGGAGGAGCAGATTCACTAAGTTTGATTCAAAATATT
CATACGTTCTTTAATACTGAGGGAAGACGACATATTAATTGGATGGCGGTAGGGGATTTC
AATCGTGCTCCTGGTCGTATGCAAGAGGCTCTAGATTCTGAACCTGGACTGCGTAATGCT
ACACTGATTGTTGCACCAACGGAACCTACCCATCGTTCTGGTGGAGTATTGGATTATGCA
GTGTTACACAATGCGAATCAAACCACACAAAACACGACGGTCAGTGCCAGTATTATGTTT
AATCAGATGAGATCGCAGATTACCTCCGATCATTTCCCAGTCAGCTTTGTGAAAAAACGT
TAAGGGGGAAGTTATGCTAAAGCGTTTTACTTTATTGATGACATTAGGAGTATGCCAGTT
TTCCCTTGCAGAAACACCACCGATGCCACCTGCACCTACGCCAACACCATCAACTTATCC
TGATGTTGTTGAAATAAAGCCCCCTGTTATCTCTTTACGCAGTTTAAATACGGGGGAGCC
TGTATCTAATCGTAGCTATGATCGCAATGATCCAAGAGAGGTGCAGTGGCGACTTGTTGA
TGCTATTGTTAAAAATCGTCGGTTCGTACAATTTAAAGTATTTGATAAAGAAGATCGTTG
CTTGGTTGGAGATGGTGGTACTTTACCCTGTGGACAAACAGACACTTTATTTAGGTTAGT
CCCAACCGATACAGGGGCATTTATTCTGACAGACCCCAATACGGGAAAATGTTTAACCAG
CGAGAATTATGGCAGTTATGGTTTTCAAAACTGCTTACGGACTTCTTCAGCAGAACCTAG
CAATATTCCGTTAAAACATCTTTGGATTATTGCTCCGCCTTTTGGACCTAGTAGGTTATT
ATAACATTACAATTTTTAGGGGCTAAATTGATTAGCCCCCATTCCAAATCAGTGCCTTCC
TCAATGCCATAAAAAAATCTATCGTTTTCCTCTGCCAACCAGATACTGACACGCAAGGTT
TGTATGCCATAACCTGCATCCAAACATCCCATTTCCTATCTTTTTCACTTCATTGCAAAC
ACAATTTTATTTATAGGAAATTTTTATGTCTCATCTTTCTGTTGCTAAATTTGGTGGAAC
CAGCGTTGCCAATTTTGAAGCAATGTCTGCCTGTGCAAATATCGTTACTGCAGACGCAAA
TACTCGGGTTGTTGTGTTATCTGCTTCCGCAGGTGTAACAAACTATTTAGTTGAACTGGC
GAATGGTTGTGAAGCAGAGCGTCGTGAAGAAATTTTAGCGGCAGTTCGTACCATTCAATA
TAACATTATCGAAAAATTACAAAACCCTGCGGCAGTTTCTGCAGAAATTGACGCATTGTT
AGAACACGTTTCAGCCCTAGCCTCTCTGCAAGCCTTGCGACTTCGGCAGCCCTCACTGAT
GAATTAATTTGCCACGGCGAAATGATGTCCACTAAAATCTTCACTCAGCTATTAAAAGAG
CGTAATTATCCTGCTGTATGGGTTGATGAGAGAGAGATTGTTGCCACCAATAACCATTAC
GGCAAAGCCGCACCAAATGATGAGAAAACCCAAGCTCAATCAGATGCTATCCTTAAACCA
TTAATTGCAGAAGGCAAAGTAGCTATTACTCAAGGCTTTATCGGTCGTGATGATGAAGGC
AAAACAACCACATTAGGACGTGGCGGTAGTGACTATTCAGCAGCATTGTTAGCCGAAGTG
TTAAATGCAAATGATGTGTTAATTTGGCCTGATGTGCCAGGCATTTACACCACCGATCCT
CGTGTTGTACCCGCTGCAAAACGTATTGATACAATGAGCTTTAACGAAGCCGCGGAAATG
GCAACCTTCGGTGCGAAAGTTTTACACCCAGCGACCTTGTTGCCTGCGGTGCGTAGCAAT
ATTCCAGTATATGTTGGCCCAAGTAAAGCCCCAGAACAAGGTGGTACTTGGGTAACTCGA
GATCCACAACCTCGCCCAAGAGCCTCTCCCACAATTTGTGTAAATACCTGTTTCTGAGAT
AATACATTCAGACACAGGTATTTTATTATGAACGAAAAACAACTTCACGCCTTGGCAGCG
GAATTTGCCAATTACCATTAAAACGGCACAGCACATTAATTTCCCCTTGAATTTGGGTAA
GTTCAATAAGGCGGTCAAGTTAGTCCATCATTTTTCATTAATACAATAAGCATGAGCTAT
CTCAACTTCATCTGAAAAATCACCGCTTCCGCTTGGCAACTAAATAAGAATTTCGCTTGT
AACAAAAAGCCATCTTCGGTTTGGCTGATTTGGCTACTGATGTCGCACGGTTCGCTTTCA
ACTTCTCTTGCTTTTGCTGTTAATGTAGCAAGTCCTTGTTCTGCGTCTGCTTGAGTTGGA
TAGACAAGGGCTAATTCAATGGTGCTGTCGGCATTGTCAAACATAGAAGTACTACTTGGT
TTGCAAATGCCACCACAACAATCGGCTTGGTCACTAAAGGTTTTTGACATATTTACTCCT
TGATATTTTGAAATTTAAGTAAAGCGTATCATAATATGGTAATCAATTCATTGAGGGGAA
ACAAATTATGTCTATTTCTAAACAAGCTATTCTTGATGCCTTTCATTATCGCCACGCTTG
CAAGCAATACGATCCAACGAAAAAAATCAGTGATGAAGATTTCCAATTTATTTTGGAAAC
AGGGCGTTTATCGCCAAGTTCTTTTGGCTTTGAGCCGTGGCGATTTTTAGTGATTGAAAA
CCACGCTATCCGTGAACTTATTCGTGATAATGCGTGGGGGGCAAAAGATAAGGTGATGGA
TTGTAGCCATTTTGTTGTGATCCTTGTTCGTCAGCCTGAAACTCTGCTTGCTGACGGCGA
ATATGTACAACATATTATGCGAGATGTTCACCATATTCCTGAAGAAGCGTTAAAAATGCG
TCAAGGTTTTTATCGTAACTTCAGTGAAAAGGATTTTGGCTTGACCCAAGATCCTGTGGC
GTTTTATCACTGGGCTTGTCGCCAAAGCTATATTGCATTAGCCAATATGCTAACAGCTTC
AGCAATGATTGGCATTGATAGCACCGCGATTGAAGGTTTTCCATTGGAAAAAATGGATCA
GCTTTTTGTCGAAAAAGGGTTGTATGATCCGAAAGTCTATAAACTTAGTGTGATGGTCGC
CTTTGGTTATCGTGCGGTAGAACCTAAAGCGAAGACCCGTCAAGCAATCTCTGATGTGGT
GAAATGCATAGAATAATGCTTCTTAATACACCAATCCTAATATATCCGAATTAATATACC
TATGATAATATCCACTACAAATATCTACCTTGTCGGTGGTGCGGTACGGGATCAACTGCT
CGGCTTAGCAGTCAAAGATCGTGATTGGCTGATTGTTGGGGCAACGCCCGAACAGCTTTT
AGCTCAAGGCTATCAACAAGTCGGTAACGATTTCCCCGTATTTTTACACCCTAAAACCAA
AGAAGAATACGCCCTTGCCCGTACCGAACGCAAAAACGGCAACGGCTACAACGGTTTTAT
CTGCGACTTTACCCCTGAGGTTACTCTTGAACAAGATTTAATCCGCCGAGATCTTACCAT
TAATGCAATTGCTCAAGATCTTGACGGCAACTACCACGATTTTTACGGGGGGATTGCCGA
TCTTAAACATCGCCTGCTTCGCCACGTTTCCCCTGCCTTTGCTGAAGATCCGCTACGTGT
GTTGCGTGTGGCTCGCTTTGCTGCACGCTTCTATTCTCTCGGATTTCGGATTGCTCCTGA
AACGGTAAAATTAATGCAAGAAATGACCGCTTGCGGTGAGTTAGCTCATTTAACAGCGGA
GCGTGTTTGGCTGGAAACCCAAAAAGCCTTTGCCACCGACACGCCACACATCTATTTCCA
AGTGCTACGAGAAGTCGGGGCATTGAAAGTGCTATTTCCTGAAGTGGAAGCACTCTTTGG
CGTTCCACAACCTGAAAAACATCACCCTGAAATTGATAGTGGTATTCATACCTTGATGGT
TTTGGAGCAGGCGAAAAAATTAGCGGCTCGGGCAAATGATCCTGAAAGTGTATTATTTGC
CGCACTCTGTCACGATCTTGGCAAAGCCTTAACCCCAAAGGATATTCTGCCCCATCATTA
TGGACACGAACAGAAAGGCGTTGCCCCAACAAAACAACTGGCAAATCGCTTGAAAGTGCC
AGCTCACACTAAAGCATTCGCTAAACTGGTAACGGAATTTCACACCCATAACCATAAAAT
CACAGAGCTACGCCCTGAAACCGTGGTGAAATTGTTTAATAAACTTGATGTATGGCGTAA
ACCCGAACGTTTTTTTGATTTTTTATTGGTTTGCGAAGCGGATAGCAAAGGGCGTTTGGG
CTTTGAAAATCGGGAATACCCACAAGCGGATTATGCAAAACATCTCTATCAAGTCGCTTG
TGAAGTGGATATTCAAGCGGTGATTAACGATGGCTTCGAGAAAGCGGGGATTAAAAGAGA
AATTGATCACAGAAGACAGCTAGTTATCCTAGCTAGGAAAGAGGAAAACCTGAACTGTAA
GAAGCCAAAAACATAGCTAAAAGTAGCTTTAATCCCCCTACTCACCAAGACTTAAAGCTA
CTTTTGTCTACTAAACCTTCCCAAACCCCTTCAATCCAACAACGTGTACATACTCTTGGT
TATTCGTGATCTTACGCACTAACTTGTAGGTTGTACCACGTTCTGGGCTGATGTTTTCTG
GGGCGGCGATAAGCAACTGCATATCCAAACGCTCACAGAGTTCAAACAAGGTATTGATAG
AGGTTGCGTCTAAACGTGCCGCTTCGTCGAGGAAGAGCAAGCGAGCAGGCAGAATATCCT
TGGCACGCATACGGCGAGATTCTTCTTCCCAACTTTGCACCACCATTAACAAGATCGACA
TACCTGTACCAATCGCTTCTCCTGTCGATAACGCACTACTTTCCGCACGCATCCAACCGT
TTGCACCACGGAAGGTTTCAACTTCCAGATCGAGATAATTACGGTAGTCCAATAGCTCTT
CGCCAATAGTCTGCGGTGTACGTTGCCCTAGTTCAATATGTGGATTAACACGTTTGTAGA
GCATTGCCAACGCTTCTGAGAAACTGAGTTTTTGGTTCTCAAACAGATCGCTATGTTGCT
CACGGTCGTTTGATAAGGCGTTGAGTAAAATTGCGTGGGTATCACGAATGTTTACCACCA
AACGCACCCCTTTCACCTGACCGAACGCAATATTTTGCAAGCCTTGGTTCAGTTGCAAAA
TACGGTTTTGTTCACGTTGAATGGTTTTACGCAAGATATTTGCCACACTTTCTGAGCTGA
TCGCCAATTTTTTCTCACGGCTAGTCAGTTCATTAGTTAAGCGAGATAGCTCGATTTCCA
TCTGTTCAATCGCATCAATCGGATCGTCCGTTTTGATGATGTCTTGGCGAATACGCTCAC
GCAAATGCTGATAAACCGAAATAAAGAACGCCACTTTATTTTCAGGCTTACGGCTATCTT
CTGACGCACGCAAGCTATCACGCAAGTATTCGTTATCCGCCACTGCGGTTCGCAACGCAC
CAAGGGCTTTATCGGAAATCGAACGCAACTCTTCCGCCGATTGATAAGCCAGCTCACGGC
GATTTAAGCGTTTTTCTACATCACTATTGCGAGAGAGTTTCAACACCAAACACCAACTCA
CTTTCGCCTGCACCACAATTTCACGCTGAGTATGGTAATCACGCTCTGCTTTACGCACCG
CTTTATTGAGATTATCCATTTCCGCTTGAATAACCGCCACTTGCTTATCAATATAAGATT
TACGCATACGGTGTTGGCTTAAACGTTGTTGCAATTCATCACGGCGTATTCTCGCACGCT
CTTCTGCCCCATCATCATTGCGGATACCGTATTCGTCCATCTCTTGCAACAACTCTTGAA
GCATCTGATTTTTCGCATCAAAGGCACTGCGTAACGACGTTAAAACTTGGTTATATTCGC
TAAATTGTGCTGTCGCTTGGCGAAGCTGTTCACGAGCCTGCTCACGCTCACGTTGTGCAT
TGTCTAAACGTTGGCGAAGCTGTTCGTTAAGAGCAGAACCTTCCGCCCCTACTGTTTCTT
GATAGCTGAAATGCAAACGGCGGTTCATCACATCAGCAAGGGCAAAGACTTTCTGCTGTT
GCAATTTTTGTTGCTCAACAGACCGCTTGTAATCTGCTTGTAGCTGTTCAAACTGGGTCG
GATCACTCTTTAACGCCACCGCAATCGGCTCAAGTTGTGCTAACGCATTACCGAATTGAC
GGATAAATTGTTCATCTTCTTGGGCTTCTAACAGCTGTTCACGGCACTCTTCCACGCGAT
CTTGCAAAGTTTCATCGGCAAGAATATTGAGTTGTGGCAACACTTTATTCAACAGTTGCA
ACTGTGCTTTGCTGTTTTCCAGCTGGTGACGTAATTGCTGTTCCGTACCGCTTGCTTGAT
TGAGTTCACGCTCAATTTCAACCCGTTTTTGTGCAATCTCTTGCATTGCCACTTCAGGAT
CAGGCTGGAAAGCTAAAGCTAAATGCGTACCGACAAACTGGCTTAAATGTTGGTGTAAAC
GTTGGCATTTCTGCACATCAAAGGCACGTTCTGCGTGTTTTTCTGTCGTTTCATCACGTT
CTGCTTTTACTTTCTCAAGCTGTTTCTCACGAGAAGCACGGCCAAAGACCGCAAATTCAG
AGAACTTAGAGTAACGCCATTGACGGTCAGACAGTTGCACCACCACGCCATCGCCCAGTT
CTTCCGATTTAAAGACATTATCGTCAAAGGCATTCGGATCACCTTCAATCAAATAGAGAT
TTTCAGGACAATCATCAAGTTGCTGTAACTGTGCTTTGACTGCTTCCAAATCACGCACCA
CAATAGCGTGGCGAGCATCGCCATAGAGTGCGGAGAAATAAGGTGCATCTTCAATCGACA
CATCTTCATATAACTCTGAAATCAGCACACCGCCAAATTTTTCCGCCAGCTGATTTAAGC
GAATATCTTCCGCGCCGTCAGGCTGGCTTAGGCGTGAAATTTGCTCATCTAACAACTGTT
CACGGCGAGCAAGCTCATCACGTTCAAGGGTTGCTTCACGCTCACGGCTTAAGGTATTTT
GCATAAACTGCATAACCGCTTGGCTACTGTCAAAGGTTTCGCCACACTGCTCTTGCAAGC
GGGCTAATGCCGATTGTGCCGTATGCCACGCAGGTGCAGCTTGTGCAAGTTGTTGATATT
GTTGATTTAATTGCTCACGTTGCTGACGTTGTGTTGAACGTACTTCAACAAATTCAGCCA
GCTCCGCTTCCAAATCTTCAAGACGAGCTTGTTGCTCTTCATAATAGCTTTCAAGATCTT
CTGCATCTTCCAACTCTGCTTGTGCTTTTTGATTAAACTCAGCAAGCAAACGTTCTGCAT
TATGTTGTTGATGTAAACGCTGTTCTAATTCTGTCAATTTTTGACGCAAAGCCACCGCTT
GTTGTGCGTGGGCTTTTTGGCTTGGATACGCACTCAGCAATTCACGGGCAACGCTGTCTG
CTTGTAAGCGGTCAGTTTCCCCTGCAATTTTGCAAACAAGTTCATAGGCTTTATCAAACT
GGCTTTTCGCCATATCGGACACTGATAAACGCTGTTCAAGCTCAAACACCTTGTCGGTGA
TTTCGTCAGCTTGAGCCACAAATTCAGCGTGATAATCTTCGACATTGTGTAAATCTAAAT
TAGCCAGTCCGCTGATCTGTTTCGCTTTTTCTAACGCATTTACCGCTTGCTGATATTGCA
ATGCTCGAGTTTGCTGTGCGTCCAACGCCTGTTGATAATCCGCCATTTGAGAACGCAATT
CTTCAACTTGATCTTCGGCTTCTGTTGCACGAGCTTGAGCCATTTCTTGACGTTCCGCCA
CTTCTTCCAACGCCATTTGTTGTTCTTCTAGGCGTTCATTTAGCTCTGCAACATCATCTT
GATAACGTTCCACTTTTTCTTGATGACGAACCGCATTCATCACTAAATTGAGATGATCGG
AAGCACTATTGTACTCGGCTTCAAGACTACTTTCGCCCTGTTCCAGATCTTGCATTTCAC
GGCTAAATTCAACCAAACGTTGCTGTTCAAGGGTTAATTTAGATTTAGACTGATACCACT
CTTGACGCTTTTCAATCGCCTGTTGCACATTGCCACGGCGTTCGTTGGCGTGTCGCATAT
AGTCTGCCGACACATAATTAGTGGACTCGGTAATCAGCTTTTTGAACATATCCCGATCTG
ACTGCGTAACCTTGATTGCCTCAAGGGTCATACGGTTTTCACGCAATGCCGACTCCATAT
CCTGAAAGGCTTGGCGAACGCCAGTATTTTCAGGCAAAAGATAATCACGCAAAGATTTGG
TAATAACGCTAGAAATACCGCCGTAAAGGGAAGCCTCAATCAACTTATAGAACTTGCTAC
GGTCGCCTGATGTGCGTAAACGTTTTGGAATAACGCCAAGATCAAAGAGAAAACTATGAT
AATCGGTAATCGAATGGTACTGTTTAAATTGCACCTCACTACCATCAAATTTCTCTTTTA
GATCATTTAACGCCAGCACTCGTGCATTTTTCTCACCAACCTGCTCAGTTAAAATAGAGA
TAACCGATTGATTTTCATTGATATTTTGTAATGAAAACGAACGAATATCGACTTTCTTAT
CACGCCCTGCGATCTGCTGTAAACGCACACCACTAATCACACGTTGTCCACGGGAATTTT
CGCTTTCCAACACCGCATAACAAACGCCAGCTTTCAATTTACCGTACAACCCTTTATCAC
GAGAACTGGAAGTTGAACCTGCTTCGGTGGTATTACGGAAGTTAAGCAAGGTGAGATCAG
GAATTAACGCCGTCACAAACCCAGCCATCGTGGTCGATTTACCCGCCCCGTTACCGCCAG
AAAGGGTGGTTACCAGTTCGTCCAAGTCAAAGGTTCGAGCAAAAAAACCGTTCCAGTTAA
TTAAGGTTAGGGAACGGAATTTGCCACGCACAACAGTATCTTGGCGTTCATTTCGGATAA
CAGCCGGGGAAATTTGTTCGTTATTTTGCAATGTGAAATCCGTGTTTTCCATCAGGATTT
TTCCTCTGTTCGATTTAATTCTGTATTAATAATGGTCGCAAGTTGCGTAATTGATGTCGT
ATTAAGATCAAAGAGTTTTGAGGTTCGAGAATAAACTTCAAAATAATCAGGCTTTCCTTC
TCTTAAAACTCGTTCCGCATTTAAAGCAAGCTGTGCAACGACAACATCAAAATGCTCTCT
TGGTACATACCGAGGCTGAATACCGCTACGTTGTTGTTCTTCTGCTCGCTTTAATGTACT
TAGCCAACTGACCTCTTTTGGGCAAGTACAAATCAACACGGCGGTTTTATAGCCTTGCTG
CTTAAATAAATTTAGTTCATTTAATGGAATATCGGCGGTACGAAAAGTGCCTTCAATTAA
CACATTAAAACGGTGCTTAATCGCCTCATTGCGAATACGCTGTACCATTTTCCCAGTAAA
TTCAGCCGTATATTTTGCTGCTTCTTTTCCATATTTTTGGTAAATTTCGTGATATTGTTG
ATGATAGGGGCGAAATTCATCTCCATTGATAATCAATAAATCAAAATTTAACCTCTTACT
CATTTCAAGCGTACCAAAAGATTTACCAGCACCAGGCTGCCCACCTAGAAGAATGACAAT
AGGTTCTTTCTGGGACGTAATGTGATTTTCTGCCATTAAATTTGCCCAAATTTTGGCAAA
CTTACTTTCTACATCCGCATTAACATCATAATTTTGCATAAGATCGCCCTAGATCAATGG
CAAAGAATGATATTTATCGCTAATTTGCTTTACCTGCGTTGAAAGCAGTTGAAAATCGAG
TGCATCTGGTTCTGAGCGATAAATTTCACTTCTCAATCGGCTTAAATAAATTTGATCATC
ATTTAAAGGCAATTCCAGACGTTTACTCAAATCTGCCTGTGCCGTTGCGATTAACTCGAT
CAAGACATCTTTTTGCATTAAGGTACACATCTACTCTTCCTCACCATTCAATTCTTCTTC
ATTTGCAAATTCTTCGTCAAAACTGACCGCTTGTTCTTTAATAGCGGTAGGGTTTGTCGC
CTCACCATCACGAATTAAACGAAGTTGAGCTTCACGAGGATCGTCCCCTGTTCTCACATC
AGCCCCAAAACGGAACACTGACTCTGAAATCACAAATTTTTTGCTGTTTTGATCTCCAAC
ACGAGTAATCATACCCAAACGCCCTAAACGGCGTAATGCACCGCCCACTTTCTCAGCTAA
CTTCGCTTTGTCTAAATCTGATCCTGTTGAACGTGGATTGATTGCTTTAAGCAACTTGGT
TTCGTCCGCCAAATTAAGCAACTCATCGTACACTTCGTCATAGTGGAAAATCCCTTGCTG
TGCAAGGCGTTCTGGACTGAGATAGAGATAACACAACACTTTTCCTACCAACATTTCCAT
TTCAGACATCGCCGAACGAGCAATCAAGGTACTTGCCTTAGGTCGAAGATAGAAAAAGCC
TTCAGGCGCACGAATAAGCTCAACGTGATAACGGCGATAAAACTGTTCAAGCTCGCTTTG
GTAATCCATCAAAAAAGCGTGTTCATCAAGGGCTTCTAAACTAATATGTCGCCCAGCTCT
TAATTGACTGTCAAGTTGCGGAAAAATCGGGTTAGCAATCGCTTCAGCCAATTTGGTTGA
GATAAGTTCTTGGGTGTTTGTCATTGTCGTTCTCTATTTTTGTAAAACTTTAATTAAAAC
TGACAGCTTGTTATTTATTGTATTGGTCAATCACATTCGCCTGTACTTCTGCGCCTTTAT
CATTAATCGACTGCCATTCTGGGTAAATCGCTTGGCTGTCTTGGCTTGCCATACCGAGTT
TAACGGCTTGATCGACAATAATTCGTGCCACATCAAAATGGCGAGAAAGCGGGTACATTG
CCAACTGTTCACGCAAAATCGCACCGAGATCAATCGGCTTGCCTTGTTCACGGAATGGGG
CGAGATGGGCTTGCATTGTCGCAATAATCTGCTCTTGCACTTGAGTGAGGGACTCATATT
CTAGCTCAGTCGGTAACTCGCCTACGGCCTCCGCTTCATTTAATTCGGTTTCATCATCAC
GGAGATCCAGTAACGGCTCGGCTTTGGCAATATAAAGTTGCCACGGGCTTTCAAAATAAT
CTTGAATAGACTGGCGTAAACGTTGCCCAAAGACACGATTTTTATCCATATCAATGGCGG
TACGGATAAATTTATGGACGTGGCGGTCATAGCCGATCCAGAGATCGATCGCCTGCTGTC
CCCAACTGATAATACGGTCAAGTTTATTCTGCAAATTCACAATCAACTGATCGACAAAAT
CCAAATCATCACGCCCAATCAAGCAACTTTGAATACGCAATAATTGTGATTGCAACTTAT
CCCCTGACGCATTTAATACATCTTGCAACTCACGCAAATTCCCCGAAGTTTCGTCTAACA
ACTGCTGACAAGTCGCAATGGCTTCGTGCCAATTTTGGCTTAACAACATTGCAATACGTT
CACGGATCTGCTGTTGATTTTCGTCCATCATACGCTGGGAAAGATCAATGCTGTCAAAAA
TTTCTGCAACCGAGAATTTTAATGGCGCAAACACTTGATTACGCCAGAAACGTTCATCAC
CGCCTTCTTCTGCTGCATTAGACGCACGCTGAATTTCATCGGCAACAATGGAAAGCTGGA
TCGATAAACGTAAGGTCGAAAATTCACGTTGGCGAATGTAATACTCTGAAACCCCTACGC
CAAGTGGCGTTAAGCGATAAATCGCCAAGCCTTCGGTAAATTCGCTGGAAAAACGGTTTA
AAAAACGTTGTTTGACAAGATCGTTGATTGCATTATTCGCGCGCTGTGTTTGTGTTGCTT
CAGACTGCTCAAAGGCATTTGAAACATGACGGAAAATATCTTGTAAATCGCTTTCAAGCA
ATTCACCGTCAGTGCGTTCGTTATTATACAGGGCTATCGCCAATAAAAATGCCAAGCGGT
CGGAAGAAAGGGAAAGCGAAAATTCTCGCTCTTTTGTCCATAAAATCAGTTCTGGGATCG
TTTGTGCTAATTCGTGTTGCATAGGCGATATTATTTAAATATAAAAATAGGCATTATTGT
ACCTTAATCAGAGCAGAATGGAAAAGACAAGCGGTGAGATTTGTACAATTTATTACAGTT
CTCGCCGCTTATAGGTTATTAACTAAATTATCTCAATAAATATTGGATCATTAAATCTGC
AATATCCACTTTAGTCACCTGCTCAATCATTTCAAGCCCAGGGCTTGCATTGACTTCCAA
CACCATTATGCCTTGTTGAGAACGGATAAGATCGACACCTGCCACATCTAAGCCGATAGC
TTTTGCTGCTTGAACTGCGATTTTTTGTTCTGCATCAGACAGTTGAATGGCTTGGGCGGT
GCCACCTCTGTGAATATTGGCTCTAAACTCACCGCTTACACCAGTGCGTTCCATTGTTGC
AACAACTTGCTCACCAATTACAAAAGCTCGAATATCTTGCCCTTTAGCCTCTGCAATAAA
GGTTTGTAAGAGGCTTGGTACTTTGGCACTTTTTAATGTTTCAAGTAAACTCAAGGCACT
GCTATAGCTTTCTGCCAACATTACACCTACGCCTTGAGAGCCTGACAGTGTTTTAATAAC
CGCTGGCAAGCCTGATTGACTTAAACCTTCAGCAACGCTGTAAAGCTCTCCCATTAATAG
CGTATCAGGTACTGGAATGCCACAGGCGGCAAGTCGCTGTAGGCTTTGCCATTTGTCACG
AGCGAGTGCAAAAGCTGAAGATGAATTTAAAATGGGTATCTGTTTTTGTTCAAAATGCCG
TAATACATTACAGCCTATTTCTGTGCTAGTTGTACCAAATCGAGGCAAGATACCTGCATA
TTCCCCGATTTTTTCGGGTTTTGCTCGAGTTTTGTCGTAGCTTTCCCCAGTTTGATAATA
AAGCTCGAACCGCTCTTGCTGCAGTTGTAGCAAGAAGCGGTTTGGATCGAGAATATCCAG
TTGGTAGCCATTCTGTTCTGCCGCTTGTTTAAGTCTTTGACAACTATATAAACGAGGATC
ACAACAGAGAATTAATAATTTTTTAGCATTCATTATGCGTAAGGCTGTAACTCAGGGTTA
ATTGGTGTGTCTGCGAGGTTGTTTGCATAATTACACAAACTAGCTAGACTAACACCAAGT
ACCACATCTAGGGCGTTTTGTTGGGTGTAACCTACAGCAAAAAATTCATTAAGTAGCGTT
TCGCCAACTTTGCCTTTAGTGTTGATAACAGCGAGCGTAAAGCGTGCAAGGGTATCTAAT
TTGTTATCTTGAATTGGCGTAGCTTTGCGTAATGCTTGCAGTAATTCGTCAGGCATTTTG
ATCTGTTTAATGGAAATTGCGGTATGCCCTGCTACGCAGAAACCACAACCATTTGCGACC
GCTGCGGTAATTTGTACAACTTCTCTCTCTGTTGGCGTTAAGCTGGTGCGTTGGTTAATT
GCCCCGACGGTGCGATAAGTTTCTAATGCGGTAGGTGCATTTGCTAATACTCCGATTAGG
TTAGGAATGAAGCCGTTATTATTTTTAACCGCTTGTAATGCTTCTTTTGCTGCTTCAGGT
GCAGTGTCGATAGTATGAATTTGAAATTTAGACATAGTGAACCTCTGTAATAAAAAATAA
AATCTGTCAAAAATTTGCGATTAATCTACCGCTTGTAAAATGTTTTTTAATTGTATGAGA
TAGTCTATTACCCCCTTGGAATTACCCCCCCAAAATAGCCCTGAGTGTCAGGGCTAATAG
CTACAATTTTTCTAAATAATTTATTCCGCCAAGATTATTAACCTGTCGAATAATCCACTG
TTGCCGAGCTCGCATTGTTTGGCTTGGCATTTTAACCCGATAAATCATCGGATTTGGCAA
AGAGGCTGCTAATAAGGAAGCCTCGTGTAAACTAAGCTGGCTTGCTGATTTCTTAAAATA
ATGTTTAGCTGCCGTTTCTACACCAAAGATGCCATCGCCAAATTCAGCAATATTGAGATA
GACTTCTAACACTCGCTGTTTATCCCAAAGTAATTCCACTAAAAAGGTCAAAGGCACTTC
GATCCCTTTTCTTAGCCAACTTGTTCCGTGCCATAAGTAAAGGTTCTTTACCGTTTGCTG
AGAAATAGTGGAAGCACCGCGAGGTTTCTTTTGAGATTTACTATTTCGCTTAATTGCTGC
TTCAATCGCATCAAAATCAATCCCAAAATGAATTGGAAATTTTTGATCTTCCCCAGCAAT
AACCGACATTTGCATTTGCCACGAAATACGATCAAGACTAACCCACTGATATTGAATTTT
ATATAAGTCCCCTTGTATTAGGTGTTCCACTTTTTTCTGTAGCATATAAGCTGAAAAAGG
CACGGGAATTACTGAAAATATCAATGTTAAAGAAACATAGAAAGTTGTGACTGCCACACC
AATACGACTAACGCCAAACCAAAGCCAACTTTTTAAAGATAGCATCTGTTTGGGAATAAA
AAAGCGGAAAATAGATTGTAGCAAGGATTTTTGCTTAGGTTTTGGTGCCATTCAGTTTTG
TATCTATCCACTTTAAAATATCTGGCTCAACAGTTTTTAACATATTTGAACCCCGTGTAA
TAGTCGCCGCACTAGTATTCAATTGCTGTTGGATTTCACGCTGAGAAATTTGATTTTCGA
GCAATGCGCGTACAATTTGCACTCGCAATCCCAACGAAGTTCGTTCGTCTGTTGTCAATA
ACATCGACAATAATGCATCTGTTTTATCTTCTGCTACCGCTTGTTTTAAAAGGTCAACAA
ATTGTTGCCATTCTTTTGGATCACGTTGTTGATAAAGGGTTCTCATACTTACTTATCCTG
TTAGTACAATAGTACGGTAAGATCTGCAAATCTTACCGCTTTACTCTTTGTTATGCTTAT
TTTTTACCACGTTGATCGTCTAATTCAGCCCCTTTTGGCATACTAAAACTAAACAGACTT
TCAGATAAATGAGCCGTTGAAATGTTGCGTAATACATAGAGATTACTTTGCCCGTCACGT
TCAATAGTGCTAAAACCTTTGACTAAGCCACTTGCATCAATACGAATATCAAATTGTTTG
ATCGCACTTTTTTTCGATTTTGGTTTTAATACAAAATTATCTACATTTTGTGTGACATCA
TATTGATCCCAATGGCTTTTATCATTGCTTGTTAAAAGTACAAATGGTGTGTTGCTCACA
GCATCTTTAACCCAATTTGCCGTTACCTGAGATACAAAAGGATCGTAAAACCACAAAGTT
TTGCCATCAGATACAATTAAATTTTCTTGAGGACTTTGGGTGTCCATACGAAATAAGTTC
GGACGTTTAACTTGAAACTTCCCTTGCCCTTTTTGAATTTCCTTTCCTTTACTTGAACGA
ACGGTCTGTTCAAAATCTGCACTGTATTGCATTGCTTTATCTAAACGTTGTTGTAACTCT
GCTACAGCTTGAGCATCAGCAAAAGCAAAGCCATTTAATGAGAGAAATGCTAAACCTAGC
AACGATTTTTTTAACAAATTTTTCATTGATTTCCCTTTAAATATCTATAGAAAAGTGTCT
ATTTGACAGCAAAGCCATAAAAAGTTCTTAGAAACGGATACCCGTACCGATTCCTAAGCC
AATACCGACTCCATTAGAACCACCACCTGCATTCACTCTTCCACCAAAAGTACAACCTGC
GAGCATTAAAATAGAGGCAATCACGAATATTTTTTTCATATTTATCCCTTGTATTAAAAA
CTATTATAAACTTTCAGCTTCAAAAGATGCGCATTCTACTCTGTTTTAACACTTTAAACC
AATTCCAAAGGAGATTTTATGAAACTTTTACATAAACTAAGCTTACTCTTTTTGATAATT
TTTCCTATGACTACTCAAGCGAGTCCGTTGAGTATTTCAGAGCAAGAAATCAATCAATAT
TTGGCTACGCGTTTAGCAGAAAAAGTGCCTTTGCAAGATAGTTTAGGTGTACCAAGACTA
TTTCAACTAGACTATAAATTATCTGATTTATATACAAAGGTGGGACAAACAGATGAAAAG
GTTGTTGATATTTCAGGCATCATCGACAGTCTATTACAGATAAAGGGTAAAGAATATCAA
GTTAAACTTAATATAAATATGGATACTCTTCCTTTCTATGATATGGAAAAAGGTGCACTA
TTTCTAAAAAATGTTCGTTTAAAAAATTGGAACGCTACCCCTGAAAAATATCAAAATGAA
CTTCAGGTGTTTTTACCAATAATTGCTGATGGTCTTACAAATATCTTAAATAGCCACCCT
GTTTATACATTAGATGAACGCAAAACAAAAGAATCCCTTGTAAAAAAATTTGGAAAACAT
ATTATTGTTGAAAAAGGACATATTCGTTTAGAAACAAATATTTTTTGATAAAGATCCCTC
TTATTTTAAATAAGAGGGATTCTGCATTCTATTCCTTTAAAAAACCTTCCAACAATTCAT
TTAAAAATAATTTGCCGTGCTGTGTAATCTGCCAATATGTATTGTTTTCTGTGATAAAAT
TTTTGCTCAATGCCCAATCCATTGTAGCTTGAACCTTTTTCCGATCTAGCCCCGTATATG
CCTCAAATTCTGTTTTTGGGGTTGCTTCAAGTAAGCGAAAACGGTTCATAAAAAATTCAA
AAGGGCGATCATCATTTTCAATCATCTCTTGATGATAACGATATTCCCCTCGCATATAGC
CTTTCGGGTGTTTAGTTTTGCTAAAGCGGTAAATTTCCCCTGTTGGATAACTTATTTTCC
CGTGAGCCCCACAGCCAATCGCTAAGTAATCACCAAATCGCCAATAATTCAAATTATGCT
GACATTGATACCCCTTTTTCGCATACGCAGAAGTTTCATACTGTTCATAACCTGCGTCAG
TTAAAAGCTGATGCCCTTGTTCAAAAATATCCCAAAGCTCATCATCGTCAGGTAATGTGG
GCTGTCGATAGTAAAACATCGTATTCGGCTCAATCGTCAATTGATACCACGAAAGATGTG
GTGGATTTAACGCAATACCTTGCCGTAAATCATCAAGAGACTGAGCAACAGATTGATTTG
GCAATCCGTGCATTAAATCTATGTTGAAACTTCTCAGGCCTACTCTTGCTGAATTTTGAG
CAAATCTAACCGCTTGTTTTGCTTCATTGCTATCGTGAATACGCCCTAATTTCAATAATT
TCTCTGGTTCAAAACTTTGAATACCCATTGAAATACGGTTCACGCCACCTTGTACATACC
CGATAAAACGTTCTGCCTCAGCAGTCCCCGGATTAGCCTCTAGGGTAATTTCGCATTCGT
GAGAAAAATCTATCCGCTTGCGAATTTCTGCAAGTAAATAATGAATACCTTCAGCGGAAA
AAAGACTAGGCGTACCGCCACCAATAAAAATTGAGTGGATCTTGCGATCAGCGATTGCTG
TTTTATAGCTTATGAGATCTTGCTCAAGATCATTGAGCAAATGCTGAATATATTCTTGCT
CAGGAATAATGCCCTTTTGTGCGTGGGAATTGAAATCACAATAGGGGCATTTTTGTACAC
ACCAAGGGATATGGATGTATAGGCTTAAGGGGGGCTGCATTAAATTCACCATATCTTCCA
GTACATAAAATCCAAATAAAAATTCTTACATATAGTACTAGTATAACACCTAAGATATCA
CAAAGCTTTCCTTATCAATATAAAATCAGTCTCCTTAAAAAATTAGGATGATTGTTCACA
TATACAATTATGCCTACCTATTTTTAAAATAACCTATTAATTTGATTTACTATCCAGATA
ATCTCAAACACCCAACTCTTTAAACAACCGTCTGCAAGCTGTGCCATCTTCTTTAAATAA
GTGGCAACGGTTTGGGTTGATACCAATTGACATTTCATCACCTTCTTCAACTAATACGAT
GTCGTTTTGGCGATAAACAAGGCTTTGTTTGATTGGCGGCATTTCAAGGTAAATTTGGGT
TTCGTTTCCAAGTTGCTCCACGACTTTTACTGTTCCTTTAATGCACACTTCACTCTGATC
ACAAGGTAGTAAATGCTCTGGACGAATACCTAAAGAGAGATTGTCGCCGATATTCACACC
TGTGTTATCTACTGGGATCCAGAAGTTGAGATGGGTGGAGTCAGGTAATTCAATTTTTAC
GCCACCTTCTCTTACATCAATCACTTTTACAGGTAAGAAGTTCATTTTTGGTGAGCCGAT
AAAGCCAGCAACAAAGCGGTTGGCTGGGTAGTGATAAAGTTCTAATGGTTTGCCAACTTG
AGCAACGTTAGTGGTAATTTGTGTATTGTTTCCGAGCGCTTGTAACACCACGATTTTATC
GGCAAGGGTCATTGCTTCCACTTGGTCGTGGGTGACATAAATCATTGTTCTACCTAATTT
TTTATGCAGTTTGGAAATTTCCACACGCATTTGTACACGAAGGGCTGCATCAAGGTTTGA
GAGCGGTTCGTCTAATAAAAACACTTCAGGTTGAGAAACAAGCGTACGACCAATCGCAAC
ACGTTGACGCTGACCGCCAGAGAGTTCCTTCGGTTTACGTTGTAGTAAGTGAGCAAGTTG
GAGAATTTCTGCGACTTGATTTACTCGTTGCTCGATTTCTGCTTTCGCTTTACCTGCCAG
TTTTAAGCCGAAGGACATATTTTCAGCCACATTCAGATGTGGATAAAGTGCGTAAGACTG
GAAAACCATTCCGATATTACGTTGAGCAGGTGGCACATCATTCATTCGGGTATCACCAAT
AAAGAGATCGCCTGATGTAATATCTTCCAAGCCTGCAATCATACGCAATAGGGTGGATTT
ACCACAGCCAGATGGGCCTACAAATACGACAAATTCCCCTTCTTTAATATCAAGGTTAAT
ATTGCGTGAGATATGCACATCGCCGTATGATTTATTTACACCAATAATTTTTACATCTGC
CATTGTCTTATCCTTTGCCTTAGGGTTACTACTTTTTGACGGGTGCCAAGATTACTTATT
TCCTCTTGTCTTGAAATCATACTTTGTGAAAAAATTTTTCACTACCTTGTAAAAAATTTT
TTCGCAGAAAAGCAGATTTTTTGTGACTTAGATCACAAATTCATACGCTTTTTTTGTGAT
CCATTTCACACTTATTTTAAAAACAATCAAAAATGTGATACAGATCACTAAAAGGATAAG
GGGGGAGGATAAGGGGGTATGATGAAGTATGAGAAGAAATCCTCCACTATTCGACTGTCA
AAATTTCATTTCACTAAACTGAGGGAAAAACAATGAAAAAATTAACCAAAGCAGCATTAG
CGGTATTAGCAGGATTATGTATCGCACAAGGTGTAAATGCAAAATTAGTTGAAGGACAAC
TCAACATCTGGATCAATGCCGATAAAGGTTATAACGGCTTAGCAGAAGTGGGTAAAAAAT
TTGAAGCAGAAACAGGGGTAAAAGTTGTTGTTGAACACCCAAGCAAATTAGAAGAATTAT
TCCCACAGGTTGCGGCAACTGGTGATGGCCCTGATATTGTGATCTTTGCTCACGACCGTT
TTGGTGGCTATGCTCAATCAGGCTTATTAGCAGAAGTTCACCCAAGTGCAGAATTCAAAG
CAAAATTATCTGATATCGGTTGGGAAGCTACAAAATATAATGGTAAACAGATCGCTTACC
CGATTGCCGTTGAGTCGCTCTCATTGATTTATAATAAAGATTTAGTACCAAATCCACCAA
AAACTTGGGAAGAAGTGGAGAAATTAGATAAAGATCTCAAAGCGAAAGGCAAAAATGCGA
TTATGTGGAACTTAGCAGAACCGTATTTCACTTGGCCAATCATCTCTTCTCAAGGTGCTT
ATGCGTTTAAAGTGACCGCAAACGGCTATGATGCAAAAGACATCGGTGTAAATAATGAAG
CTGCACAAAAAGGCTTACAATTTGTGGTTGATTTAGTGAAGAAAAAAGTGATTAACGCAG
ACACTGACTACTCTGTGGCTGAAGCTTCTTTCAATAAAGGCGAAACGGCAATGACTATCA
ATGGTCCGTGGTCTTGGGCAAACATTGAGAAAAGCGGTATTAACTATGGCGTAGCCGTAC
TACCAACCTTAAACGGTAAAGCAGGTAAACCGTTCGTTGGCGTATTAAGTGCTGCGGTAA
ATGCCTCAAGCCCGAACCAAGACTTAGCGAAAGAGTTCTTAGAAAACCACTTATTAACGG
ATGCTGGTTTAGAAACCGTGAATAAAGATACGCCGTTAGGTGCAGTAGCACTTAAGAGCT
ACCAAGCAAAATTAGCGGCAGATCCACGTATCGCAGCAACAATGGCGAATGCGGAAAATG
GTGAGATTATGCCAAACATTCCACAAATGAGCCGTTTCTGGTATTCAGAAAAAGCAGCGA
TTGACAGTGCAATCAACGGTCGCCAATCTGTTAAAGCCGCATTAGATGAAGCACAAGCGA
AGATTGAAAAAGAGTAATATGATGTAACTCTCTCCCGCTTGCGGGAGAGAGACAGCTCAA
AATAGCTTAAGGCTATTTTGAGCAGAGAGAGGGCAAACAAGCGGTAAGTTTTAATAAAAC
TTTTGCAAGCCCTCTCCCTCCGAAAATCCTACGGATTTTCTCCACCCTCTCCCGTAAACG
GGAGAGGGGAATAAAATGATAAGCGGTCACATTCTTCTTATTTTTTGCAATTTCCTCTTC
GCAGTACTAAAACAAGGAAAATAAAATGCTAACTTCAACTCATTCCTCGATTTCGTCTGC
TCAACTTTGGGGCAAAAGGGCTTTTGTCGGATTACTTTACCTAATTGCTTTTTACTTGGT
TTTTACAATTTATCTGCAAGGTGAATTTTTATTTGCATTACTAACCTTAGTCGTAGTGGC
TTCAGGTATTTTTGTGTTTAGCTCAGAACGGGCTTATCGCTGGCGTTATCTGTTCCCAGG
CATATCCGCAATCGGCATATTTGTAGTCTTTCCACTTGTCTGTACTGTTGTTATCGCTTT
TACTAATTACAGCGGTTCAAACCAGCTCGCCTTTGAACGTGTAGTTAATCAATTGCAAAT
CCAACGCTATTTTTCAGGCGAACGTTACGATTTCAAATTACTTGAAACAGCGGATAATCA
ATATCAGCTTGCCCTTGAAAATAAAAATGTGCAAAAAACTTACCTTTCTGCACCGCTTGC
ACTAGCCGATTTAAAAGGGGAAATCAAATTAGAAGAAGTGGCAACATTGCCAGAAAGCAA
AGTTGCACCGTTTAAAACCATTACCCAAAATCGCCAACAACTTCAAACGGTGAATGCGAT
TTTACCAAGCGAAGAAATGCTCACGATGAGTTCACTTCGTCAATTTTCTCAACAAAACTA
CCGCTTTAGCTTTGATGCAGAGAGCCAAATTTTAACCAACCACGAAACCAATGAACGTTA
TAAACCCAATGATGATGTCGGTTTCTTTGAGCAAATTGATGAGCAAGGTAACTTTACAGG
TAAACGTGTTGAACCAGGTTATACGGTAACTATCGGTTGGCAAAACTTCGTGAAAATCTT
AACGGACGAAGGTGTACAAAAACCCTTTATTCAAATCTTTATTTGGACAGTTACCTTTGC
ATTCTTAACTGTCGTGTTTACCACATTACTCGGTATGATTTTCGCCTCTCTAGTACAATG
GGAAGCGTTAAAAGGTAAAGCAGTTTATCGTTTACTGTTAATCCTGCCTTATGCGGTACC
GGGCTTTATCTCTATCCTTGTATTTAAAGGCTTGTTTAACCAAAGTTTCGGTGAGATCAA
CTTAATTTTAAATAACTTATTTGGTATCCGTCCAGAATGGTTTAACGATCCGTTCTTAGC
CAAAGTGATGATTTTGATCGTCAATACTTGGCTAGGTTATCCTTATATGATGATCGTTTG
TATGGGCTTGCTTAAAGCGATCCCAACAGACTTATATGAAGCCTCAGCGATTGATGGTGC
ATCGGTATGGCAAAACTTCACCAAAATCACAATGCCGTTGTTAATTAAGCCGTTAATGCC
ATTGATGATTGCGAGTTTTGCCTTCAACTTCAATAACTTCGTGTTAATCCAATTATTAAC
CCAAGGTCGCCCGTCAATGATCGGAACCAGCACACCGGCAGGACATACCGACTTGTTAGT
GAGCTACACCTACCGTATCGCCTTTGAAGGTAGCGGTACGCAAGACTTCGGTTTAGCGGC
GGCAATCGCAGTAATCATCTTCTTACTCGTCAGCGGATTAGCGTTGTTCCAAATTCGTTT
GACTAAATTACAACAGGATTAAGGGGGATAAAATGGCTATCGTTCAACCTAAATCAATGA
AAGCTCGCTTATTTGCAACGCATTTCTTTCTTATTGTGTTCTGTGCGTTGATTATGTTCC
CTTTACTGATGATTTTAGGGATCTCACTTCGCCCGGGCAACTTGGCATTAGGGGAAATTA
TCCCAAGCCAAATTTCCCTTGAACACTGGAAACTGGCACTCGGTTTTAGCGTCACCAATG
CGGACGGCACTGTTACTCCGCCGCCATTCCCTGTACTACTTTGGTTATGGAACTCAGTGA
AAGTCGCAGGTGTCACGGCAATTATTACCCTAGCACTTTCCACTACGGCAGCTTACGCTT
TCGCACGTTTACGCTTTGCAGGGAAATCAATGCTGTTACAAAGTATGTTGATTTTCCAAA
TGTTCCCAGCGGTACTTTCACTTGTGGCGTTATATGCATTATTTGACCGCTTAGGAACCT
ATGTGCCATTTTTGGGCTTAAATACCCACGGCGGCGTGATCTTCGCTTACCTTGGCGGTA
TCGCAATGCATGTTTGGACGATCAAAGGCTATTTTGAAACCATTGATAAATCGCTCGAAG
AAGCCGCAGCCCTTGACGGTGCAACCCCGTGGCAGACATTCCGTTTGATTTTATTACCAT
TGTCAGTGCCAATTTTAGCGGTGGTTTTCATTCTTGCCTTTATCTCTGCAATTATCGAAG
TGCCTGTGGCTTCTCTCTTATTGCGTGATGTGGAAAACTACACCCTTGCGGTCGGAATGC
AACAATATCTACACCCACAAAACTACCTATGGGGAGATTTCGCAGCGGCAGCGATTTTAT
CCGCCATTCCAATTACCTTAGTCTTTATCATCGCACAGCGTTGGTTAGTCGGCGGATTAA
CGGCAGGTGGGGTGAAAGGGTAAACATAATGGGACACGAAGCGTCGTGTCCCTACAATCA
CTTCGTAGATATTTAAGTAGGGACGCCACGCTTGGCGTCCGTAAATAAATTACCATTCGG
GAAACAATAACAATGAAACAAAATCACCCATTTTTAAATCGTTACTTCGTGGATGAACAC
GGTCGCCGTGTTTATGCCCAACCGTCCGTTTATGGCAAAGTGGCAAAATTGCTCGGTTCG
CCAAAAAGTCGCAAAATCCTACCGCTTGTCAAAGTTGTCAAACAGGGCGAGCAAGTTTTT
ATTCCGCTTTTTGTAGCGGACAAAACCCAAACCGTTCACGCAAACTGGACGCTGACCCTT
GAAAGCGGTGAGATTTTAAAGGGAAAATGCAAACGCAATAGTATTGACCTGCCTCGTGAT
TTACCCCTTGGTTATCATCAATTAAGCCTGAACGGCACAACCGCAGAATGTCGTATTATC
GTTACGCCTGAACGTGCCTACCAACCGCAAGAGTTGGCAGAGCATAAAAAATTATGGGGA
GCAATTTTACAGCTTTACACCCTACGTTCAGAGCAAAACTGGGGGATCGGCGATTTCGGC
GATTTAGCGGAGTTTTTAACGAAATTAGCGGAAAAAGGCGGTGATTTTGTCGGCTTAAAC
CCAATTCATTCATTATTCCCAGCTAATCCTGAAGGGGCAAGCCCTTACAGCCCATCTTCC
CGTTTATGGCAAAACATTGCTTACATCAACGTTGGGGCGATTGACGCTTTCCAACAAAGC
CATGAAGCACAAGCGTGGTTTAATTCGGCGGATATTCAGCGCCAATTACACGAAGCTCGC
CAAAAAGATTATATCGATTATTCACAAGTGATGTGGCTGAAATTACAAGGCTTACGCTTA
GCCTACGAACAATTTAAACAGCAAGATCAAACCGCTTTCGAACAATTTATTGCTGAAAAC
GGCGAAGCATTGAAAGTGCAAGGTACTTTTGACGCTCTACATCAATGGCTTTCTTCTCAA
TTCAGCGAACAATGGGGCTGGAACTGCTGGGATGCAAAATATCAAGATTATCACACCGCT
TCCGTGCAACAATTCCAACAAGAACAGAGCGATTTAGTCCGTTTCTATATGTGGTTGCAA
TTTGTGGCACAACAACAGCTTAAAGCCTGTAACGAACTGGCAAAACAGCTCGGTATGCCA
ATTGGTTTCTACCGTGATTTAGCCGTTGGCGTGGCAGACAACGGAGCAGAAACCTGGGCG
GATAAAGATCTGTTCGTGTTAGGTGCATCTGTGGGCGCACCACCGGATATTATGGCACCG
CAAGGGCAAAACTGGGGCTTATCGCCAATGCACCCTGAAGTGTTACAAGAGCGAGGCTAT
CAGCCGTTTATCGACCTACTGCGTGCCAATATGAAAGATTGCGGGGCGTTGCGTATCGAC
CATATTCTCGGCTTTGCCCGTTTATGGTGGGTGTCGAAAGGCGACTCGGCGAAAAACGGC
GCTTATGTGAAATATCCGTTGGAAGATTTGCTTTCAATCTTAGCCCTTGAAAGCCAACGC
CACCAATGCTTAATCATCGCAGAAGCCTTAGGTACTGTGCCGAAAGGAATGTTGGAAACC
CTTGAAAGCAAAGGTATTTTAGCCTACAACATTTTCTATTTTGAGTACGACCATCAAGGA
AGCAAACCATTAGCTAACTATCCGTATCAAGCAATGACCACCCTAAGTACTCACGATTTA
CCAACGGTACAAGGCTACTGGAAAGGCTATGATTTCGAATTAGGGCAAAAATATGGCGTT
TACCCGAATGAGAAAGTGCTGAACATTTTAAGAAATGCACGCCACTCAAATAAAGAAGCG
ATCCGCCGAGCCGTTGAAGCGGTACAACCGCTAGAAGCAGATAGTGCTGGCGTTACACAA
ACCTTCAACCATCAGTTACAAAGCTATGTGGCAGATACCAACAGCGTATTATTCGGTTCA
CAACCGGAAGACTGGCTAAATATGCTAGAGCCGGTAAATATCCCTGGAACAAGCACCGAA
TATCCAAACTGGCGCAGAAAATTGAGCAAAACCACACAAGAGATTTTTGCGGATCAGACG
ATTGTGCAGTTGTTAGAAAAGATTGAGGCGAAACGGAGAGGAATATTAAATTAAACTTAG
ACTCTATTGTTTTTGAAAAATCATAACCTTCTTATATACTTGCCATTGCAATAGCTATAT
AGGAAAACTAGTACAATCTGAATGTTTTCCCCCTCAATTTTGCAAATTTAATTTGCCAAA
TGCAGAGAGTTCTGTTATTTATACGCGCTTTCAAAACACCCTAAATAGAGCGGTAAAATT
AGGGAAGAAAAATTCCAAAAACAGGAGTGAAATATGACAGTGGCAAAACCCACTTCTTTA
AGTTTATTAGCCCTTGCGGGCGTGTCGCCTTACCAATTAGGTAAAGACGAAGAGTATATG
AATGAAGCTCAAATTGAGCATTTCCGCAAAATTTTAAAAGCGTGGCACGCACAAATTATG
GAGGAAGCGGAACGTACCAAAAGTCAAATGCAAGATGAAGTGACTAACTTCGCTGATCCT
GCTGACCGTGCAACGCAAGAGGAAGAATTTAGCCTTGAATTACGCAACCGTGACCGTGAA
CGTAAATTGCTTAAACGTATTGAGCAAACCTTAATCAAGTTAGATGAAGGTGACTACGGT
TACTGCGATACTTGTGGTATTGAAATCGGCTTAAAACGTTTAGAAGCTCGCCCAACGGCA
GAACTTTGCGTAGATTGCAAAACCCTTGCAGAACTACGTGAAAAACAGATGGGCGGTTAA
TTAAGTAGGGTGGGTTTTAACCCACCACTTCCGCATATAAATTGAAACGGTGGGTCAAGA
CCCACCCTACAATTTTATATAATTGAGGTGATCTATTTTAAATTACATCAAATCTTTTTT
TAGTCGTAAAAAAAAGGATACAAACCCACCGCTTGTTGAAACAGATCAAGCGAAGAAAGT
TGCTCGCCCAATGCGTTCAGCCCCAGAATTGACTGAACCGCACCGACACACACCAAAGAA
AAAATCAAACCATAAACAACAAGCTGTACCGCCCCATATTCTGCATAAAAAATTTACCCA
ACCTGCAGGACATTACGGTATTTCGCCAAAAGATTTTCCAAGTAACGCCATTGCCATTAT
CAATAAACTGCAAAAAAATGGCTATGAAGCCTATATGGTCGGCGGTTGTATTCGGGATTT
ATTACTAGGGCAAAAAGCCAAAGACTTTGATATTGCGACCAATGCTCGCCCAGAAGAAAT
TCAAAAAATCTTTGGTCGCCAGTGTCGCTTAATCGGACGACGCTTCCGCTTGGCTCATAT
TGTCTTTGGGCGTGAGATTTACGAAGTCGCTACATTCCGAGCTGATCATCACAGCAATGC
GACGGAAAAAATGTCGAAAACCAGCGAAGCAGGAATGCTGTTGCGAGATAATGTTTATGG
CACACTTCAGGAAGATGCAGAGCGTCGTGATTTTAGCGTTAATGCCTTTTACTATGATGT
TAGCCATAATTTGATCTACGATTTTTTCAATGGCATAGACGATCTGAAAGCAGGAAAACT
CGCCTTGATCGGCGATCCTGTTACTCGTTATCAAGAAGATCCTGTACGAATGTTGCGTGC
AATTCGCTTTATGGCAAAACTGGATATGTTCCTAGATAAAGCGAGTGATGAACCTATTCG
CAAAATGGCAGTATTACTGAAAAATATTCCTGCCGCACGCCTATTTGATGAGTCGTTGAA
ATTACTGCAATCAGGCTACGGTCACAAAACCTACGAATTATTACGCAAATATGGTTTATT
TGAACAACTTTTCCCTGTATTAAGCCCATTTTTTACCGAATATGGCGACAGCAACAGCGA
AAGAATGATCAGCAAGGTACTCAATTCTACTGATGAACGTATTCGTGATGATTTACGAGT
TAATCCTGCCTTTTTATTTGCAGCACTACTTTGGTATCCGCTACGCGAGAAAATTGACGA
ATTGAAAAACCAAGGTGGTTTAAACAGCCACGATGCGATGATGTTGGCTGCCAATGAAAT
TTTAGCAGAGAGTGTCAAAGCGGTCGCATTACATCGTCGTTATACCACGGTTATTCGCGA
TATTTGGTCATTACAGTTCCAATTTCCAAAACGTACGGGAAAACGTCCACAGCAAACTCT
CGAACATATTAAATTCCGTGCAGGCTTTGATTTACTCGTGATGCGAGCTGAAATTGAAGG
TGGAGATTTAGTCGAATTAAGTGCGTGGTGGCACGAATACCAATTTAGCAATGAAGCACA
GCGTGCGGAAATGTTAAAAACAGTCAAACAGTTACCCACTTTCCGTGACGAAGAACCAAA
GAAAAAACGTCGTCCACGCCGAAAATTCAACCGCAAAAAGAAAGTCGTAAAAGGGGAAGA
ATAGTGACAACCGTGTATGTGGCTCTTGGCTCTAACTTAGAAGATCCGCCTGCTCAACTT
AAGCAAGCGGTTGTTTCGTTGCAAACCTTTGCAAAAAATCTAAAAGTCAGCTCTTTTTAC
GGCAGTAAACCATTAGGTCCACAGGATCAGCCTGATTATGTGAATGCCGTGGTAAAATTT
GACACGGATCTCACCGCTATCGAGCTACTTGATAAGTTGCAAAGCATTGAGAATGAACAA
GGGCGAGTTCGTTTACGTCGTTGGGGAGAACGCACCCTCGATCTTGATATTTTGCTCTAT
GGCAATGAACAAATTCAAAGCGAACGTCTAACTGTTCCCCACTACGATATGCACAATAGA
GAATTTGTGATTGTGCCGTTATATGAAATCAGTCCTGAATTGGTTTTACCGAGTGGGAAA
TCTTTAGCACAACTTTATCCGCAATTTGCAGAGCATCAGATGAATATAATAGTTTTATAA
TACCGATTATTATGTAAAACTATTAATAAAATTGATAAATAGGTAGCATAATAAGTGGCA
TAGTAGACAAACATATTCTGAGTTTTGTGTGTTAGTGAGAAACTTTATTTAATTTATAGT
TATACCAACTTTTTAACACATTCCCCTTCTCATCACAAAACTCAACAAAGTTTTCACCGA
CTTTAAATTTAAAATCATTACTTAAATGAAGCACATCATCTTTATCCTGATCCCAAACAT
AAGTCCCTTTTTCTGTAAAAGGATATTGCTCTTTATTCTTAAAATAAACCGTGTTGTATT
GATAGGTTTTATCACTATTTAAAATTAATTGTGCTTCGATTTTTTCGCAATCTGCACAAG
GTAGTGTGCCTTGATAAGTGCCAGAAACACTTTTTTGAGGCCATAGCGAACAGGCACTTA
ACATTGCGATAATACTGGCAAATGCAATTTTTTTCATAGTCATATCCTCTTAGGTTAAGC
AGATTTAAAATTAGGATTTACCTTAAAGTCTAAGGCGGTTACTTCAGGAAAATCTGCCTG
AATTAAGTGTAATAGCGCGGTTTGTTGCAACAATAGCCCCTGACGAATAGTGCCATTTTG
TACTTCAAACCTAAGTAAATTATCGGATAAATTCAAAATTCGGTAAAGCCCACGGTATTG
TTCGGGCAGTAATTGCTGAATTTTTCGATTTAATTCATTGAGTTCATTGGCTCGTTGGAC
AATTTTCGTCAAGCTAGAGTTCTGCAAAATCTCATTGATATTTTTTATTGTTGAATTTTT
CATCTTTCCTGCTGTGCTTTAACTTGTTTTTGGTGAGATTGTCCTTATATTCTGCCTATT
CTACAAAAATTGTCGTATAATCAACATTATTTTTTTATTGAGTACTAAATGAATTTTTTA
CGTCGCTTTCATAAACCTGCATTGATTTCGCAATTCCTGCTTGGCATTGTGGCGATCTTT
GCTTTGCCAACGGCTCAGCCGTTAGCGAATGAAAGTGAAACATTGCCTACAAATCAACTT
GTATTACGCTTAAGTGATTTTTCTTCAGTTCAAAAAGTTGAGTTAGAGGCAGCACACTTA
TTACATTTAGAACAACAACCTCTCGTTATTCCAACTAAACAAGCGGTCGTTTTTTGCGAA
TTTTTTGCAAAATCATACCGCTTGTATCAAGTGTCAAATCCGCCGATTAGGGCTGGACCA
ACAGAGTAATTCTTCTATCTTCCTCTGTTTACGGGGGGAAGGTGCCGAAGGCAAAAGAGG
AAGCTAAAGTTGCAAGTTAGTCGCAAAATCCCCCCCTCAGCCTTCGGCAGCTCCCCCCGC
AAGCAGGGGGAGCGTAAACTCGTTACTAATACTTATTACCTTATATTTTTTTGGAAAAAA
TTGATATGTTTACAAAATTAATGACTGCTATTTTTGGTAGTAGCAATGATCGTACTTTAC
GCCGTTTAAACAAGCGTGTCGCACAAATTAACCGTTTAGAAGCTGAATTTGAAAAATTAA
CCGATGAGCAATTACAAGCAAAAACCGCTGAATTTAAACAACGTTTAGCGGAAGGGGCAA
CTTTAGATAGCTTATTGCACGAAGCCTTTGCCACTGTGCGTGAAGCGAGTAAGCGTGTGT
TAGGTATGCGTCATTTTGATGTACAGTTAATCGGCGGTATGGTGCTGACCGAACGTAACA
TTGCAGAGATGCGTACGGGTGAAGGTAAAACTTTAACTGCAACCTTACCTTGTTACTTAA
ATGCTTTAACGGGTAAAGGGGTTCACGTTGTGACAGTGAATGATTACTTGGCTCGTCGTG
ATGCGGAAACTAACCGCCCGTTATTTGAATTTTTAGGAATGACCGTTGCGGTGAATATCC
CTGGGCTACCGTCCGATGTTAAACGTCAAGCCTATTTAGCGGACATTACTTATGCAACGA
ACAGCGAGCTTGGCTTTGACTATCTGCGTGATAACTTGGCTCATTCGAAAGAAGAGCGCT
TCCAACGTCCATTACACTATGCTCTAGTGGACGAAGTGGACTCGATTTTAATTGATGAAG
CGCGTACACCGTTGATTATTTCAGGCCCAGCCGAAGATGCGACACAAATTTATCAAGCGA
TTGATAAAGTCATTCCGCATTTAATTGCTCAAGATAAAGAAGATACCGAAGAGTACACAG
GCGACGGCGATTTCACCCTTGATCTGAAAAGCAAACAAGCCCACTTGACCGAGCGTGGTC
AAGTGAAAGTCGAAAATATTTTGACGGAAATGGGCTTAATGCACGAAGGAGAAAGCCTTT
ATCACCCAGCTCGCATTAGCTTATTACACCACGTTTATGCAGCATTACGCGCCCATAAAC
TGTTTGAAGTGAATGTTGATTATATCGTGAAAGATGGCGAGATCGTGATCATTGACGAAC
ATACTGGTCGAACAATGGCTGGTCGTCGTTGGTCAGATGGTTTACACCAAGCGATTGAAG
CCAAAGAAGGGGTGAACATTCAGGGCGAAAACCAAACTGTTGCCTCTATCACTTATCAAA
ACTACTTCCGTCTGTATGAAAAATTAGCTGGTATGACGGGAACTGCGGACACCGAAGCCT
TTGAGTTCCAACAAATCTACGGCTTAGATACCGTGGTGATCCCAACTAACCGTCCGATGA
TCCGTGACGACAAAACCGATTTAATGTTTAAGAGCGAACCAGAGAAATTTCAAGCGGTGA
TTAAGGATATTCAGGATTGTATGGCTCGTAATCAGCCTGTATTAGTCGGTACGATTTCGA
TTGAAAAATCAGAAGCACTGTCAGAAGCACTAAAACAAGCTGGTATTCCGCATAAAGTAT
TGAATGCCAAATTCCACGCACAAGAAGCGGAAATCGTTGCTGATGCAGGTTACCCAGGGG
CTGTTACTATTGCCACGAATATGGCTGGTCGTGGTACGGATATTGTGCTTGGTGGCAACT
GGAAAGCTGAAATTGCAAAATTAGAAAACCCAACCCAAGAGCAAATTGACGAGATCAAAG
CCAAATGGCAAGAGCGTCACGACATTGTAATGCAAGCGGGTGGTTTACACATTATTGGTA
CAGAACGCCACGAATCTCGCCGTATCGACAACCAGTTGCGTGGTCGTTCAGGTCGTCAAG
GTGACCCAGGTTCATCACGTTTCTACCTATCATTAGATGATGCGTTAATGCGTATTTATC
TCAACGAAGGTAAGCTCAATATGATGCGTAAAGCCTTTACTGAAGAAGGCGAAGCGATGG
AATCGAAATTGCTGACTAAAGTGATTGCTTCAGCTCAAGCAAAAGTAGAAGCACACAACT
TTGACGGACGTAAACAGCTTCTACAATACGATGATGTCGCAAACGAACAACGTAAAGCAA
TTTACGAGCAACGTAACTACTTACTTGAAACGGACGATATTTCAGTGATGATCAACACTG
TGCGTGAAGATGTGTTTAATGCGGTCATTGACCAGTATATTCCACCACAATCGATCGAAG
AAATGTGGGACGTTCCGGCATTAGAAAACCGCTTGAAACAAGAGTTTGGTATGGAACTGC
CGGTTGTAAAATGGCTTGAAGCAGAAGATGATTTACACGAAGAAACCTTGCGTGAACGTA
TCATCAACATTGCTAAAGAGCAGTATCAAGCGAAGGAAGCGATGGTGGGTGCAGAAGTAA
TGCGTAGTTTTGAAAAAGGCGTAATGTTGCAAAACCTTGATGAACTTTGGAAAGAGCATT
TATCTGCAATGGACTACTTACGCAAAGGGATTCACTTACGCGGTTATGCCCAAAAAGATC
CGAAGCAAGAGTATAAAAAAGAGTCCTTTGCAATGTTTACCGATATGCTCGACCACTTAA
AATCAAACGTGATCAGCGTATTAAGCCGTATCCAAGTGCGTAGCCAAGAAGAAGTAGAAC
AAGCAGAACGTGAACGACAAGCTCACGCTGAACAAGAGTCATCTCACTACCACGCAGAAG
GTGAAGAGCAGGATTTCAGCGATCTTCATATCGGACGCAACGAGCCTTGCCCTTGTGGTT
CAGGTAAGAAATATAAGCATTGTCACGGTAGCAAAGCGAAATATGCATAATTAGCAAGCG
GTCAGATAAGTAAATTATTTTACAGATCTGACCGCTTGGTTTTATACAAGGAATTATTAT
GTCTAAACCTCTTATTCAAGTTTCAGCTGGAATTATCCGCAATGAATTTGGGCAAATTTA
CTTAACACAACGTTTAGAAGGACAAGATTTTGCTCAGTCGCTAGAATTTCCTGGCGGTAA
GGTGTCGCAAGGTGAAACACCTGAGGAAGCACTACGTCGCGAATTAGAAGAAGAAATCGG
TATTTATGTGTTAAGTGCTTTCCCGTATGAACATTTCAGTTTCGAGTATCCAACTAAAGT
GATTGAGTTTTTTTTCTATTTGGTGGAAGAGTGGGTAGGTGAACCTTTTGGTCGGGAAGG
GCAAGAGGGATTTTGGATTGCTCAACAAGATTTAGAAGAAGGGCAATTTCCGCCTGCAAA
TAATACATTGATTAATAGGCTGAAATTTGAAGCCAGCTACTCATTAGAAAAATAATAAAA
ACTAACGATATTTTTCTATATGCTTAAAAATAGCGACAAGAAATAGTAGCATTGTCGCTA
TTTTATTGTTCTATGCCATGCAAAATGTCGACCTAGGACAAAATAACTTTAACATCCTTA
CCTCAGAATCGCAGAAGCTATCCGATAAACCCGATCAAACTGTTCCAACCCGTTTAGACG
ATGGGTAATCATCAGCAAGGTTTTTCCTTGAGTATGGGATAAAATCTGTTTTAGTATCTG
TTGCTCTGTATCTCGATCTAATCCTTCCGTTGCTTCATCAAGTAAGAGGATGTCGGCAGT
GCTGAGTAATAGACGTGCTAATCCTAATCGGCGTTGTTCGCCACCAGAGAGTGGACGACC
GCCTTCGCCTAACCATAAATCTAAACCTTGTTCTTCGAGAAGGTAGCTTAAATTGACTTT
TGCCAGCGCTTCAGATAAAGCTTCGTCTGTGGCTTGTGGGTTGCCAAAGCGTAGGTTTTC
ACGCAGGGTATTGCTGAAAATGTGGACGCGTTGGCTAAGTACGGCAATTTGTTGGCGTAA
TGTTTTTTCAGGGTAATCTTTAATATTGCAACCATTTAAGAGGATCTCGCCGCTTGTGGC
ATCGTAATTGCGGGTGAGTAGTTGGAAAATTGTTGATTTTCCGCTACCCGTTTTACCTAA
TATGGCAATGCGTTCACCTTTTTTTATCTCAAATGAAATATGGTTGAGTACTTGCTCGTG
CTCTGGTGAATAGGAAAAACTTACCTGATTAAAGCTAATAAGCGGTTGGTTAGCCTCGGT
TTGTTTCCATTGAGCTGTGCCATTAAATTGGACTGTCGGTTGCTGTGCGGTAATTTCACT
GATCCGTTCTGCCGCTTCAATCACTTGTCCTAGATGTAAGAATGCCATTCCGATCGGCAT
TAAGATTTCAAGGGAAGCAAGCACGCAAAAGACAACTAAGGCGATAAGAGCTTCGGGGTT
GTCTGCCTGTGGTACATTAATGGCGGTCGCTGATAAGTAAATCACGGCAGTGACTAAAAT
GCCGTTAATAAACATTAAGAGGGCATTTGACAAACCGCCTAACTGGCTTTCGTGGCTTTG
TGCCTTGAGCCATTGCTGTTCTGTCTGTTTTAGTCTGTCTGTGGCTTTTGACAATACACC
AAATAGTAAAAATTCGCCGTTAAGTTGGATCCACTCGATAAACTGTGAGCGGTAGGTGGC
TCTGGATTGTATCGCGATTTTGCCTAATTTTCTGCCTAAATGGTAAAAAAGTGTCGGGAA
AATCAGCAATAATACAACTAAACTGCCACAAATTACCCACGCTAATAAAGTCGAAACAAA
AGATAAACCTATCCCCATAAACAGAATAACCATAATGGCACTGATAAAAGGGGAAAGTAG
GTTTAGATAGAGTGTATCAAGGGTATCAACATCTGCAACAAGGCGGTTAAGCAACTCACT
GTGGCGATAACGATTTAATCCTGCAGGGCTAAGGGGAATGAGTTTGCTAAATACCGCAAT
GCGTAAATTAGCCAGTACACGAAAGGTGGCATCGTGTGTGACTAAGCGTTCAAAATAACG
AGAAATAGTACGACCGATAGCAAGTCCTCTTACCCCTGACGATGGATAAAAGAAATTAAA
GAGCAGGCTTGAGCCAACTAAAGCTGATGCTGCTAAAAACCACCCTGATAAACTGAGCAA
GCCGATACTCGCAGTCAGACTGGTGATCGCCAAAATGATACCTAATGTTAAACGCCCAAA
ATGAGTTTTATACAGGGCAAGAAAAGGGAAAAGTGAACGCATAGCTTATTGATTTCCTAA
TAATTCTGCAAAAAAACCTTGTAAGGCAAGCTCGGTAAAGTTTCCACGTTGGATAATTTG
CCCTTGTTTCATTACCCAAATTTCATCAGCTTCTTTTAAATCTTCAATACGATGGGTAAT
CATCAATGTGGTTTGCTCTCGGCTGAGATTGTTCAATGCACTTAGCACCTGTTGTTCCGA
TTGCATATCAAGGCTAGCGGTAGGTTCATCAAGTAATAGCAGTTGAGATCGGCGTAATAA
GGCTCGAGCAATGGCAATACGTTGAGCCTGTCCGCCCGAAAGTCCTATGTTGCTATCTTG
GATTTCTCGATCTAATCCCAAACGATAGACAAATTCATCAGCCTTTGACAAGGCAAGAGC
ATTTGTTAAATCGGCTTCGTTGGCGTGTTCATTACCTAATAGAATATTTTCTCGAAGTGT
ACCTCGCATTAGCTGTGGATTTTGTCCTACCCACGCCAAAGTCGCACGCCATTGAGCCAT
ATCGAGTTCTCTTAACTCAATGCCATTAATTTTCACGCTACCTTGATAAGATAAGAAACC
TAGCAACATATTCATCAGTGAGCTTTTTCCTGCCCCACTTTGCCCCACTAAGGCAATATG
TTGATGAGCCTGTAGTTGGAAATTTAACGGTTCCGTTAATGCTTTACCTTGTGGCGAGAG
GATCACACAATCTTGAGCGTGAATTTCAAGCGGTTGGTTTGGCACTTTTTTTTGCCCAGT
GGTTTGAGCTAAAACTGTTTCACTTAAAAAATGTTCTAGGCTATCCGCCGCCCCGATTGC
GGCGGCTTTATCGTGATAATAAACCCCTAATTCACGCAATGGTTGATAAAATTCAGGGGC
TAACATCAAGCAAAAAAAGCCGATAAAGAGGGTAACAGAAGTATCGTAAGCACCAAAATT
GAGTTCACCTAAATAGGTAAAACCGAAATAGACCGCCATTACCGCAATAGAAATGGCGGT
AAAAAACTCTAATACCGCAGAAGAAAGAAATGCCATTTTCAGCACGTCCATTGTACTTTG
GCGAAATTCTTCGGTGCGTTGGTAAATTTGCTCTGTCTGTTTGTCGGCTTGCCCAAACAA
GCGGATCGTTTCTAGCCCTTTTAAGCTATCTAAAAACTGTCCGCTCAAACGAGAGAGAAT
ACCGATATTTCTTTGATTTGCTTCAGCAGCTTTAATACCAGCTAACGCCATAAACAATGG
CAACAGAGGCAAGGTAGCAAATAGAATTAAGCCAGCCGCCCAGTTCAACGGGAAAACAGC
CGCCAAAATAGCAAGCGGTACGATTAAGGATAGATATTGCTGTGGCAAGTAGCGAGCGTA
GAAATTATGGATATTTTCTACTTGTTCTAACATTAACGTTGCCCAGCTTCCTGCAGGGCG
TTGTTGGATCGACATTGGACCGATTTGAGACAACTTAGCCATTACTTGCTCACGCAAATG
AATACGCAACATTTGCCCAGCTTTAAAACCTGTCCGTTCTCTTAACCAAAGCAATATCGC
TCTGCCTGCAAAGCAAGCCAGTAATAATCCAAGTTGTGACAGAAATTCTGTCGGTGAACG
ATGCTCGACAATCATCTGATGTAACATTGTGGCAAGTAAACCCATTTGTGCGATTAATAA
CATTGCACTGAATGAGCCGAATAAGACATTTAAATAAAGCCACTTTTTTACAATTTTTTG
CTGTTGGCGTAGCCATTTTTGTAATTGTTTTTGACGTTGTTTTTCCACGAGTGTCCACTT
ATATGTGCGTAAATGATGAAATTTCAATTAAATTACTGAGATTTTTCAAAACCCTGATAA
TATTCTTCAAGCAATTTAAAATTACAACAATATTGTTCAAAGTTATCTTTTTTATTAATT
GCTTTTGAATAAACTTTAGTTGCTTTCTCCTTTATTTTTCTTTGATTTATTGGGTTATTG
ATAAAAAGCATTTCTTTCATCAACAATGAAGCATATTTATGCTCTTCTTCAAATTCTTTA
GTAAGATCTATGTCTTCAATAACAGTATCTAAAACAGGAAACATATTGTTTAGTTTAATA
CCCGCAATAGTTTTTTTATTATCGAAACCCGTTGTGATTTTAATAACAAAACGCTTATCA
AATGGTTTCTTATTATTTTTAGTATTGGGGGCTGATGATAATGGAGCAAAATAAGAAATA
TGGTTAATTGTTAATACAACGCCAACAAAAATACGTCTTTTATTTTTATCCAATTCTTTT
TCGGGAGAAATACGAGTATCAATAGAGTGTAAAAATTTTGTATATTCAGGATTAATTCTG
CACAATTTGAGTTGAAGTTCTTGTTTCATATTGATATTCCTTTATAAACACAAAAAGGCA
CTTACCGTGCCTTTTTGTTTTATATCGCACTTTAATGGTAGCGTTCACCACATATACATC
GCACTTTAATGGTAGCGTTCACCACATATACATCGCACTTTAATGGTAGCGTTCACCAAA
TCAGGATATTAATCCTATCGCCTTTGATGGTATAAATTTTCTATATAAAAGTCAATCTTT
ATTTGGCGTGCTAATTTCCATTAAAAAACTAATCAAATTCATACCGATACATCAAATCTA
CCGCTTGATTGATACTTGACACCCATTGCAAATAGAGGCTTGGGGCAAGGCGGTAGCGTA
AGGTTAATTCGGTAAGAGGGGCAAAAAGTCCTACGCCATATTTTACTTTGAATTTCGGTG
TTAAACTACCACTGACGACGACTTTTGTGTTATCGCCAATCCCTGCGGTAGTGACATTGA
GATCGTTGATACCAAAGGCACTGCCGACGGTGCCAACGGTTTTACTGCTTTTTGATAAAC
TCATTCCAATTAAGGCGGCAGCAACGGAATTGCTTGAACCTGCATCGCTACCGCCGTCTA
ATCCTCGTCCAGTTAAAATGTAGGATAATGCCTGATCCTGTGACATTGACGGGGTTGAGA
AGATTTTGACTTCGGGGGCATCAGCAATTCCCGTGACTTTAACCCCTGCAGTTACATTGG
CATCTTCCATTGCTTCTGGGTTGCGGATCGCTTCAATGTCTAGGGTTGGTTGGGAAGGCA
ATCCAGTAAAGGATATAAGCCCTTTGCGGATAACGAGATCTTGCCCAAATGAGGCAAAGG
TGCCGTTTTTTAAATGGACTTGTCCATATAAACCTAATCCTCGATTTCCTTGTTGGACTT
TGATAATGCCGTTTAGATCTGTTTTAAGACCATAGGCATCTAATTTTACGTCGTTACCAA
TGTTAATAGCGACATCAGCTTTGATTGCCATTCCGTTGTTATTTTGAGGCAAGTTCTTGT
TTAGTAAAGCGGTAGCTTTGTTCTTGTTTTTTGCTGATCCGTCCATAATCACTTCGTCGC
TACTGATGGTGACAGCACTTTCAGGTAGTTCTTCTACGGCAATTCTTGCCCAAGGAATAT
CAATATTTCCGCCAAGGATTAACTCTTTTGGCGTAGCTTTTACTTCAATATGTGGGCTGA
GATCAACTTTGGCGATATTAGGAATATCAACACGGAAGCGGTTGGCCTGTGCTTTTATTC
GTGTATGCCAAGCCTCTAGTTTTTGCCAATTTGCATCGCCTTCAAGTAATAGTTGGCTTT
CTTTCGTTTGAATATTGCCTTTTAAGGTTGAACTTGCACCTTTAAAGTTTAAGGCAAGCA
TTCCACCTGTTACATCAAATGGCATTGATTTAGAATGCACTTGTAGCCCTGTTAAGTTTA
AATTGCCTAGCAGTTGTGGAGATAGGGCTGTTCCACCCAGTGTTAAACGAGCGTTAATAT
CTCCATTAACTTTTTCATCTGTGTTAAGTAGCGGTTCGATTAAACGTAAATTTAGCTGAT
CTATATTGATGGTGCCAGACAGTCCTCGCTGTTTGGTAAGTTCTTTCATCAGTAGCTTGC
TGGTTAAACGCCCGTTATTTTCTATGCGAATATCGCTATCCAAGCTCAAATTATTTTCTG
CGATTTTGCCATTTAATTTCAGTGATGAGAGGGACAGAGGGAAACTGCGTCCGTTCAGTT
TTTGTGTAAATTTAAGGTTATTTGAAAGTAGCTCTACATTAATTTCTGGCGATTTTTGGC
TAAACCAAGCTACGTCGCCTTTGGCATTGATGATACCCGTTAATATACTCTCTTTCGGCA
AGTATTCTTGTAGCATCTCAAGGTTAAATTGTTTGATTTCAAACGGCACTTTCCCCTCTT
TACCAGCACTAAATGTTTGTGGCAAGCAGAGCGTTGCTTTTGGATTTCGCCAACAATGTG
CGGAAACATCTGCTTTAAGTTCTTGATTGTGATAGCTAACTTGTAGATTTTTATCATTTT
TCCATTCGCCAACAGGGGTATGGATATTGAGATTACTTAGTTCACCTTGCCATTGTTGTT
TGCTACGATCAAACTTCCCTGCTAACTGAAGCTGGATACCCACAGGCTTTCCTTTAGCGG
TCAGTTTCAGGCTATGATTTGCTTCACTACCATTTGCTGTAAGATTAGCGTTCTCTAGCG
TTATTTCGCCGTAAGTTAATTGACGCAAGCCTATTTCGAGATCACCTTGCACTTGTTGTG
CGGTTCTTACTTTCCCTTTGGCATTGAGATGTTGTAGCTGAAATTGATCATAGGCTACAT
TATTAGCGATAAGGTCGAGATCTAAACTAGGTTCATTGATATTTCCCTGTAGCTTAATTT
GTCCGTTGATATTGGCTTTTAAGTGTGGGATTAAACCTTGTAAATTCGGGGCTTTAATGG
TGGCATTGAAATCAGATTTTTCGCCCAAAACACCTTGCATTACAATGCGGTTTTCGCCAT
AAATTAAACTTGCTTCAGGGATATTGAGTAAGGTGTTATGATCTGCAGTCAGGGTGCCTT
TTAACTGTAAATGCTTTTGCTGTAAGTTGCCGTGCAAATCCACATTGTCTAGTACAACCG
CCCATTCATTGCCTGTTTCACCTCGCCCAACAAAGCCTTGAGAACGAAATTCCCCCGATA
GTAACGCAACCCATTCAGGAAAAATGGATTTAGTATTGACATTCTGTAAGGCAAGGTTGG
ATTGCCATTCTAAGCCGTTTGTCCAATCGACTTTGCCACTGAATTTGGTTTGCCCTTGTA
GTGCGTTGAGCAATGTTTCATTGACTGCAAAATAGGTTAATTCCCCCTGCCCTTTTAGGC
TTAAATCTGCTGGGGGAATGTTCATACCTTTGGCGGATAAGCTACCGTTTAAGTAGTAAT
TGAGTAGATCGCCTTTTAAAGCGAGGTCGATTTTTTCAAAGACAAGCGGATCTTTACCTT
TCCCTGCGATAAAAGGATAGCTGAATTTTGGGCTTTTAATGCTGAGATCAAGCGGTGTTT
TAGGCTCCGAAAATTGCACAGTGCCGTGTATATTTGCCTTGAAAGCACCGCTTGTTTTGA
GATCTAATTTTGCGATGCCAAAGAGTTCCCCAGACAAAATAAGCTCTGCCTGACTTGTCG
GGATTGCAAGCTCTTTTAAATGTGGAATTTGGGCATTGAGCTTCCAATCTAAAGGATAAT
TACCTGACAAGGTGAGTTTGCCAATTCCTGAAATGGTGCCTTTGTCGCTTTGCAGGTTGA
GTTTTTGCAATTCCACCGATTGTTCGTCAGATTTCGCTTGTAACTCAAGCAAACTGATTT
TTAATAGCGATTTTTCGCTTATACCTTTAGCGGTCTTAACTTTCTGGCTCAACTGCAATT
GTTTTGCTTGAAATTCCAGCACAGAGAGATTAACAGGTAATTGAATAGGATCTAATTTGG
TTAAGATCGGTTGTGCAAGTTGTTGTTTTAAGGCTTCCCAATCTATTGGCTGAGAGGGTG
CGTCAGCGACTTTTTGAGGCTTTTCCGTGGTTTGTTGCGGTGCAAGGGAAACGGTTAAAC
CTTGTAATTGAGTTGGGGATAATGAAAGGCTCTTCCCTTTTCCTTGAATGCCCGATTGGA
AATGCTGTAAGCCAATATCAAGTTCATCAACTTGAACCTTTAGATTGTCTATACTTATCT
GTTTTAACGATACACCAATTGGCAAATTAAACTCACCGCTTGTTTGTGTATTTGGAGTGG
ACGGGGGAAGTTTGCTGGTATCAACCGCCACTTGCGTGTCTTTGATTGCAATTTTTTCCA
CGCAGGCTGAATATGTCAATAAGCAACTGAAATCTAAATGTAATTCCGCTTGTCCAACTT
GAACATTGACCCCGTTGAGCTGATACGCAGTATCCGTAAGCGTTAAGCCATTTTGTAGGC
TTCCCTCCACTTTGCCAATCGAAAGCGGATCTAACCATTTATCTGCAAGGGTTAAAGCGG
TTCTTTGCCCCATTCCTGTTGCAAGAAAAGCTAAAGGCAATAAAAGCAAAATCAGTAGCA
CACATAAACCACGCCATAACCAACGCCATTTTATGTTGTGGGGTTTTACTGCTGTATCAT
TGGGTGATTGTGCTAAAGATTGCTCTTTTTCCATAACATTATCTCACTAAAGTTCTGTGC
CTAAGCCAATGTAGAATTGTAGCCCTTTTTTATTATCTGGCGATCTTACTGGCATTGCTA
GGTCAAATTTAACTGCCCCGATAGGCGAAGCCCAACGTACACCAATTCCTGCCCCTGAAT
GTAGGGCTTTGCCACTGAATTTTTTATCGGATAAGCCCGTATCGTAAAAGGTCGCTGCCC
ACCAATCTGGGTACACTTGGTACTGATACTCAACAGAACCTGTTGCTAAATGCGATCCCC
CTGTTAGTTTACCTTGGTTATTTTTAGGGGAAATCTTTTTGTAACCAAAACCTCTTACGC
TCATATCCCCCCCTGCAAAATAACGTAAGGAAGGTGGAATACGTTCAAATTCCGCTGATT
TTAAATAGCCGACCTCTGCTCTTGCAACGATACGATGATTATCAAAATAGGTTCTTACCC
ACGCCGTTGAGGCTTTAAAGCTATAGAAGCTCACTTCTGAAATGAAGGCTTTATCCCCAA
AATTGATCGTAACCTTCTGGCTATCCCCCCATAAAGGAAAGCGTCTGCCATCAGAACGCG
TGCGATTTAAAGAGGCTGTTGGATAGAGCAAGAAGGTCTTAAATTTATCACTACCCTGCT
CAAAAGCATCATAACGGGTTTTAACCCCGAAGGAAAACGCCCAGCCTGTTTCGTGGTTCC
AGAAACGCTGAAAAGCAGAATATGCCCCTGTAAATTGGGTATCGTTTTGATTTTCTCGAT
CAAGCCCACCTGACACCTGATAGTAGTAATGAAGTGGCTGTGCTTTTACAGGCATTTTGT
AACCAAACTCCACTCTCTGTTTAGGCTTAGATAAATAGCTATTTAGCTCTAAACTATGTC
CACGCCCGTTTATCCAAGGTTTTTTCCAGTTAAATTGCAAACGAGGACCGACATCTGTGG
CATAGCCAATACCTACTTCAATATCATTTTTCTTTTTAGGTATTAATAATATGTCTAAAT
CCACCTCTTTTGAGGGCTGCTTTACACTTGGTTCAACTAAAACAGATGAAAACCAGCTAC
TTGAAGAAAAATCGTTCGATAGTATCGATAAATCGTTCAAATAATAATAGTCACCAGACT
TAATACGCAATATATTCGTGAGATATTCCTCTCGAATTTGATTGCCTTTAAACCCTATTT
TGCCATAGCGGTAACGTTTCCCACTATCATAGCCCAATCGCCAATCGGCAAGATATTCCT
TCGGATGGACTTCTAAACGGTGATACAACCACTGCCCATCAAAATAGCCGTTTGTTTGAG
AGAGTTTTTCTATACTGCTTTTAAAATTGTCGTAGGTTTCGTGATTAAGCACGGTTCCCA
TTGGCGGAACCTCTTTGGCTAATAACCGTTTAAAATCATCGTCTTGCTCGGCTTGTCCGG
TGATCTTGATTTCCCGTTCATCTAATTTAACTGGCTGATCCAATTGTACATATAGCGTTA
AGAGATCTTTGTTAGAAGAAGTACGAGGGGTTAGTTCAAAGCGATATTGAGTATTGTAAT
ATCCCTTTGCTCGTAAGGCTTTATCGACAGTTTCTTGTACAAGCTGTTGGTAACGTTCTG
AGCTGTCCGCATCATCGTTGCTTAACTGCGAGAGGTAAATACGCACATTTTGATAGAGAT
CTTTATCTTTGATCCCATCAACTTCAAGTAACACTGTTTGCTCTGCATTCGCTATACCAA
TTAAAACTAATAACGAACAAAAAGATAATCTTGTTTTCATCGTGTTATTCTACTTAAATT
AACATAAACCTATTCCTGAGGTATCCCTCTTAATAACGGTACTGCCCGATAAGGTGCTTT
AGAGGTTAATGCAGGTTCAATCTCAAACAACATTATAAATGGTTTAACCGGTTCGACATT
TTCCGTTTTCCATAAACTACTCAAACTCGCCAACTGAATATCCGCAGGTAAATTTGCAAT
CCCCAGTTCAAGCACTGCGATACTGTGCTTACGAGGATGCCCAATCATAATCGCAATACC
GTGTTTGCGAGCATATTGAACGGCGTGTTGAAATTGCCGTTGTACATCAGCAAACACATC
ACTATTATCTAAAAAAATGTGGCGTTCTAATGCATTTAACCCATAAGCTTTTGCTGTTTG
ATAAGCCACACTATCCCCTGCGGTTTTACTGTCTAAAAACCCCAACCCTTGCTGTGATAA
GGCTTTCATCAAGTGTTGCATTGTCGTTTTATCCGCAGTCGCTTTACTACCCATATGATT
ATTCAAGGCAATGGCGTAAGGCACTTGCTGTTGAGCCTGATGAATTAACTCACTCACCTC
GCTTTCCCCCATTCCCACTAATAATGCCCCAGCTTCAATAGGCTGTTTCACTTTGGGTTG
CATAGGTAAATGGATTAAGATCTCTCGTCCTTGTTCTTTCGCTTTATTTGCTCGGACTGT
GGCATAAGGTGCAGAAGGAATAATGGCAACATTGACCTCTTTGGGTAAGGCATAAATGGC
ATTATCTTCTTTTATTCGATAGCCAATATCATCAATAACGATCACCAATTTATTCGCATA
AGCAAGCGGTGCAAAAAGCCCGAAAATTTGCAAAAGCAACAAAATAATAGACCGCTTGTT
TATACATTTGTTCATTTTACTGTACCCATTTCAAAGGATTGACCGCCACACCTTTACGGC
GAATTTCAAAATAGAGAGCTGAACGACTTTGACCGCCAGAGTTTCCAACGCTTGCAATCA
CCTGCCCTGCTTGAACTCGCTCACCTTTACGCACATTGACTGATTGATTATAGCCATACA
ACGACATATCGCCTTTACCGTGTTCAATCACGACCACTTCCCCATAACCTTGCAACCAAG
TTGCTAAAATCACTCGTCCACCAGCTATTGCTCTTACAGGTGTGCCTGCACTTGCTTGAA
TTACCACACCATTCCATTTAATTTCACCCATCTGTGTTGAGCCAAAGCGATTGATGATTT
TCCCAGAAACAGGCATACGATATTTCCCAGATAAGCCATTACCTGCCCGAACTTGCTGTT
TTTCAGATTCCGTTGCGCTACGACGTTCTTCCGTATTCTTTTTCTGTTCAAGTTTCGCAA
TATCTTGTTTTTCTTGCTGTTCAGACTCATTGCTTGCTTGTACCAACTGATTTCGCAACG
CCTCTTCATTCGCTTTCAGATTTTCTAAATGACCTTGATCTTGAGCTAAACTTTTATCAA
TAGAACGCAATGTACTTTCACGTTCATTTTTGACTTTCTGAAGATCTTTTTCTTGCTTCT
TCTGTTTATTAAGTTGCGTCTGTTGCCCTTTTTGTTGCTCTTTTAATTCATCTCGGCGAG
CTTTAAGATCCGCTTGTGTGCGACGTAACTCATAGATCGCATCAATCCTCACTTGATTGA
TATGCTCATAATAAGCCCCCATTCGATCTGCATTTTTGGCTTCTTCGGATAACAATCTCT
CTAAGACTGAAGGGTGAATACCCGAACGATAGGCAGAATCCAATTGTTCCTTAAGCTTCT
CTTTTTGTACCGCTTCCTGCTTTTCTAACCGCTTGATCTCTTGTTCTGTGCGTTTAATCG
ATGCCCTTGTTTCAGACAAAGTCATTTCTGTTTGTTTTAAACTATTAAGGACTTTCCCCA
TTTCAATTTCTTGATTTTTTAATGTCGATTGCAAACTATCACGTTTTTTCTTTTGCTCAT
CAATTTTGTTTTTTAATTCCTGACTTTTCTGCTGAATTTTAGACAAATCACCAGCCATCG
TTTCTGTAAACAGCGTTGGAACAGCATACACTAAAACAATCAGAGCAAAATATTTAATTA
ATTTCAAAAGAGATCCTTAATTCAGATTAATATAATGACTAGTGGTATATCTCAACCGCA
GATATACCACTTATTCTCACTACAATTTTCCTTCCATCTGTGATTTCACTCGAGCAACTT
CCTCATCTCTCAACACACGGCGTAAAATCTTGCCAATGTTACTTTTCGGCAGTTCATCAC
GGAATTCAATCTCTCGAGGAATTTTATAGCCTGTTAAATGCTGGCGACAGTGATTACGTA
ATTCCTCACGGGTCAGACTTTCATCTTTTTTAGTCACAAAGACCTTAATACTTTCACCCG
ATACTTCACTTGGAATACCAACCACAACCACTTCATTCACTTTCGGATGTAATGCCACGA
CATCTTCGATCTCATTAGGATACACATTAAAACCAGATACAATAATCATATCTTTTTTAC
GATCAACAATGCGTAAATTGAGGTCTTGTCCCAGCTCAACAATATCACCTGTTGCCATCC
AGCCATCTTTTAACACTTCTGTAGTATCTTCAGGATGGTTCCAATAACCTTGCATCACTT
GAGGACCTTTTACCCACAACTCACCACGTTCGCCTATCGGTAAATCATTACCAGAATCAT
CAACAATACGAATGTCGGTATTTGGTACTGGCACCCCAATAGATCCCGAATACTCCGTAG
AATCGTTACGTGTTGCCGCAATCAATGGGGAACATTCGGTCATACCATAACCTTCAATAA
TGTGGCACCCCGTTGTCTTATGCCAACGATCCGCCACCGCACGCTGAATTGCTGCACCAC
CGCCTACAGAGAGCTTCAAGTTAGAAAAATCAACTTCTTTCAGTTGAGGATTATTCAGTA
ACGCATTAAACAAAGTATTTACCCCTGTAATCGCCATCACAGGATACTTCTTCAACTCTT
TCACAAAAGCTGGAATATCACGAGGGTTAGTAATTAACAACCCCGTTACACCTAGTTCGA
TAAATAATAAACAATTCACTGTCAAAGCAAAAACGTGATAGAGCGGCAGAGCAATTACCC
CAATTCGCTCTTGGCTTCGTTGGATTAAAGGATAGGCTACCCATTTTGCTTGAAGAATAT
TGGCAATCACATTGCTATGACTTAGCATTGCCCCTTTAGCCACTCCTGTTGTTCCGCCTG
TATATTGAAGAAACGCCAGATCATTTTTATAGAGCGTTGGTCTTACATATTGACGCTGTT
TCCCAATACTTAACGCTTCACGAAAACTCACTGCGTGTGGCAATTTATATTTAGGCACCA
ATTTTTTCACATACTTCACAACAAAGTTGACCAGCGTACGCTTACCAAAAGAGAGCTGAT
CGCCCATACGGGTCAAAATAACGTGCTTCACCTGCGTATTGAACACCACTTTTTCTAAGG
TTGCCGCAAAGTTTGACACGACGACAATCGCCTTAGCTCCACTATCATTCAATTGATGCT
CTAATTCACGCGGTGTATAAAGCGGATTGACATTCACCACCACTAACCCTGCACGCAACG
CACCAAACAACGCAATCGGATATTGCAACAAATTCGGCATCATCAACGCAATGCGTTCAC
CTTTCTCAAGGCGTAATTCATTTTGCAAATATGCAGCAAAAGCACGGCTACGCTCTTCCA
ATTTACGAAATGTAAGTACCTGGCCCATATTAATATAAGCAGGAATATCAGGGTGGCGTT
GTACCGCCTTTTCAAACATCTCCACCAACGACTCGTAAGGCTCCACATCTAAGGTACGTT
CAGCCTCTGCTGGATAATTATCAAACCAAATTTTTTCCATTACATCTCCTTTAAACTTTA
CCCAAAAATACAGGAATAAACTGAGCCTGAGATTTTTGAGCAATAGCTCTTTTAATCATA
AAAAAAGTCACTGCCGTAGTACACAACACCCCAGCAGCCACCCATAATTCATTGTGAAGC
CATTGCGATAAAACCAATGTTGATAACACAATCACAAATAATGGCACCGCATATAACCAA
AAAACACCTTCTAACAAACTTCTCTCGGCTAACCCAATTTTCACTTTATCACCGACTTGC
AAAGGCATTGCAATCACTAAATCAAATTGCGGTGCAAATTTTTCCCCCGCCAATGCAGAA
AGGGCTTTTGAACCGCAATGGCTTTGAGCTACACAACCGCCACAACTAGATTTTGCTTGG
CATTGCACTCTAGCAATTCCATTTTGATACTGAATAACAGTGGCTTGTTCAATCATCATT
GTTTTTCACCCTGCGAGCTAAATTCAATCTCTTGCACAATATGGCGTGCCGATGCTAATG
GAATTTCACCCACAATAATCACATCTTTATCCCCGATTGTCTGGCTATAAACACTGGTTT
TTCCCTCACGCCAAAACTGATCTTGAAATGAAATCCCCTTATTTTGTAAGAGATATACCG
TAAAAGAGAACAGACCATCACTGTATAATCGACTTTCAATCTGCTCATCTTGAGCCAGTA
TCTCAGACAAATTTTGTTGCCCCGAAGCCACCTGCTTAAATCCACGAGGTAGCCATTTTA
GTTGCCATTCTAAAGGTTTTAGTTCCGAATGTATTTTAGTTTGCAACAGCGTTGGAAGAA
TTAATGTACGAATCGGTTCCACAATGTACAATAATTGATCACCTACCACAGATTGAATTG
TCCTAAATTGCTCTAACACATTATTATCTCTATCCAACAAGTGACTCTGCAACAGCAGAT
AATTTTCCTCATCAATCCACAACATATATTGATAACGGAAATCATCTCTTGGCACAATTC
GAATAACCCTTGCAATACGATCTGCCACACGCATTTTCCCATTATCTAAAAACGCATAGC
CATCAAGCTGAGAAAAATCACTATAAACGACCGTCGGGAAATCATCTAAAATATGGGGTG
TTTTCAAACTAAACGGCTGATAATCACCAAAATAACCCACCACATTTTCCCTTAAAATCA
TCTCCTCTCTTATCGCATCAAGATGAAGTAACTGAGCATACTCATGCCCATTATAATAGG
CGTGCCGATAACGTAACGAAGTTACATCATCACCTTTTTGAAAAAGATAAAGCTGCTCAT
AGTTTAAAGTTTGATGAGCTTTATTCATCGCAGTCAAATAGTCTAATGGCGTAGATAACG
GCTGTGCTATCCCCATTATAGAGATAAACAAGCTAATTAATAAGGCAATATATTTTTTCA
TAAAACACCTACACCATTTAAACAAGCGGTAATATTCTGCGGCTTTTTAGCATTACATTT
GCGGAAAAGTGCGAAATATATTACCAAATATAATACTAAAATTGTAATAGTATGATTATT
ACTATGAACCCTATGTCCCAACATTCTCAACGCCCATATCAATGAAGATTAAAACAGCAT
AGATTCTTGAAACATCATATCCCTGCATCTTGCAAGCAGAGTTTTACGGCACAGAGCTGA
TAAAAAATCCTCTTTTACACCAAAAGAGGATTTTCCTAGTACAATGAATTATTTCTTCGT
CGGACGTTGCCAACCTTGAATATGGCGTTGTGGTACACGGGTAATAACCAGTTCATCAGC
CGCCACATCTTTGGTGATGGTTGAACCAGCCCCAATGGTTGCACCGCTTGCGACAGTCAC
AGGGGCAACTAACTGAGTATCAGATCCGACAAACACATTATCACCAATGATAGTTTTAAA
TTTATTAGCTCCATCATAGTTACAAGTAATAGTGCCAGCGCCAATATTCACATTTGCACC
AATTTCACTGTCGCCAATATAGGTTAAATGCCCCACTTTTGAACCTTCGCCAATGGTAGA
TTTTTTGATTTCCACAAAGTTACCAACGTGAGCTTTTGCTGCCAGCTCTGTACCTGGACG
CAAACGTGCGAATGGGCCAACATCAGCACTTTCGCCGATCACACTATCTTCTAAGACAGA
ATAAGGCTTAATCTCAACATTATCACCTAGCACCACATTTTTCAGCACACTGCCAGCCCC
AATTTTAACGTTATTGCCTAACTGGATAGCACCTTCTAAAATCACATTCACATCAATAAC
CACATCTTTACCGTGCGTTACCGTACCTCGCAAATCAAAACGAGCAGGATCAATGATCGT
CACGCCAGCCAATAACAATTTTTCCGCTTGTGCTTTTTGGTAATAACGCTCTAGTGCAGC
AAGTTGCAAGCGGTTATTTGCCCCTTCAACTTCCATTAAATTTTTTGCCTGAACAGCTTC
AACTTTATAACCATCACGGTTTGCCATTGCAATCACATCAGTAATGTAATACTCGCCTTG
AGCATTGTTATTATCTAATTGCGATAACCATTTTTTGAAACTAGCACCACTTGCAACCAT
TACCCCTGTATTAATCTCTTGGATCTTTAATTGCTCAGGGTTAGCATCTTTTTGTTCCAC
AATCGCAACTACGGAACCATTTTCACGGATGATACGACCGTAACCCGTTGGGTTATCCAA
TACCACTGTTAATAACGCAATCCCATTTTCAGGTTTAGCCGCAATCAATTTCTCTAAAGT
TTCTGCTGTAATCAAAGGCGCATCACCATAAAGCATTAAAATGTTTTCATCATTGGCAAA
AAATGGAGCAGCCTGTTGCATTGCGTGTCCTGTGCCTAATTGCTCCGCTTGTAAAACCCA
ATTTACTGGCTCTGCAGATAAGCGTTGTTGTAATAAATCACCGCCGTGACCATAAATTAA
GTGAATTTGTTTTGCCGACAGCTGTTTTGCTGTATCAATCACGTGTTTTACCATCGGTTT
TCCTGCAATCGGGTGCAAAACTTTTGGTAAATCTGAATACATACGAGTGCCTTTACCCGC
TGCTAAAATCACAACGCTTAGTTGAGTCATATTAACTCCTTAATTAAAATAACTAGAGGA
TACTGAAAACTTTTACATTACTAAAACCATTCTCTTTCAAATAAAGAGCTTGCAATTTGC
TCATCACACCACGCTGGCAATAGAGCAGATAGATTTTCGATTGATCTAAGTTGCCGAAAT
GATTAGAGAGTTTATAGAACGGTAGCTCTTTGACTTCAACTCCTTCAAGGCTGAACGGTT
TTTCGTCCACTTCTTCAGGGCTACGAATATCCAAAATCACATCGTTTTCGCCTAATTCCG
AAGTGGTTTCGACAGATACCACCTCTTTTTCCGTCTGTTGAGCAATTTCACGAATATCTA
AATAATGGGCGTTTTGTACCGCTTGTTCGAGAACGTCAAAGTTGAAGTTGCCTTCTTCTT
CGATAATTTTACTTTCAATCGCTTTTACTGTTGGATTTTTTGAAATCACGCCACAAAATT
CCGGCATCGATTTGGCAATATCATCTGTGCCAATCTCTTTTGCCATTGCGATGATTTGCT
CTTTATCGTGGGTAATCAGTGGCCGTAACACTAAAGTATCGGAAGCCTTGTCGATCAAAC
GTAAGTTGGTCAAGGTTTGGCTAGATACTTGCCCTAATGCTTCGCCTGTGACAATCGCTT
GAATATCAAAACGTTCGGCAATTTTGCTGGCGGCACGCACCATCATTCGTTTTAACACCA
CGCCCATCTGCCCGTTATCAACTTTTTCTAAAATCTCGCCGACCACATTCTCAAAGTTGA
TCGCCACAAAACGCACTTTATGGGACGAGCTGTAACGGCTCCAAATATGGTACGCCATCT
GTTTCACACCGATTTCGTGTGCCGCACCGCCAAGATTGAAGAAGCAATAATGCACACGAG
AACCACGGCGAATTAGCATATAACTTGATACGCCTGAGTCAAAACCGCCAGAAATCAGCG
ATAGCACATCTTCCTGCGTACCAATCGGATAACCGCCTAAACCTTCGTGACGAGCTTTGA
TTAACAACATCTTATCCTGGTCAATATCAATACGCACCGTTACATCAGGATTAGTCAATT
TCACACTTGCCGATTCGATATGCTGATTTAAGCCGCCGCCCACATAACGTTCCACATCAA
GCGAGCGGAAATCGTGCTTACCTTTACGGCGAACACGCACGCAGAAGGTTTTACCCTCTA
ATTCCCCTTTTACTTTCGCAAGGGTATGCTCAAAAATGTCATGCATTGCGGTAAACGGCA
TTTCTTCTACTTCAAGAATATGATGAATACCAGGAGTGCGTTTGAGTAAACCCAATACGA
GAGGAGCTTCTTCAGCGACTTTTGCTCGCACTTCAATAAAATCCCAGTTGCGAATTACTG
CCACATTTTCTGTTTCACGCAGTAACACATTACGGATATTGGAGGTTAAAATTTTGATAA
AGCGTTTACGCACGGAATCGCTTTTAATCATAATTTCAGGGAAAAGTTTGATAATAAATT
TCATAACTTACAATATTTGTACCTACTTCAAATAATACTTGCCTATTAATTATTTCAGCA
TTACTACCTCTACCTAATCACACATCACATAAGATGATCGAGGAAAGTAATGTTATATTC
CATAGACATAATTAAGCACTATACCAAACACTTATTTGTTAATTAACGATAAGAACTCTT
TGCGAGTATCTCTGTCTTGCAAGAACACACCGCCGAATGCAGATGTCATTGTTTGGCTAT
GCGTATCTTTAACACCACGACATTTCACACAGAAATGGGTTGCTTTCACATAAACCGCCA
CATCTTCCGTTTCTAAAATGGTTTGAAATGCCGTTAAAATCTGCTCGGTAAAACGTTCTT
GAACCTGTGGACGTTGCGCAAAAAACTGCACAACACGGTTAATTTTTGATAATCCAATAA
CCCAATCTTTTGGGTAATACGCCACGGCCACTTTACCATCAATTGTTACAAAGTGATGTT
CACAGGTGCTGGTTAGGGTAATATCGTCCACCAAAACCATCTCGCTCACTTTCATCTGGT
TTTTGATTTTTGTGATTTTTGGAAAGGTTTCATAATCTAAACCGCTAAAGATTTCGTCCA
TATACATTTTCGCTAAACGATGTGGCGTTTCTTCTAAACTGTCGTCGCGTAAATCCAAAC
CTAATAATTCAAGGACAGCACGCATATGTTGCTGGATTTCATTACGACGAGAATCTTTAT
CTTTCTGATGGCAAACCGTTGGGGTTTCAATCCCTTTTGCAAGAAGTGCATCACGCACAC
TTTGGGCTTCTGGAGAGATGTTGCTCATTGATGATCCTCTAAAAATTTAAGCGAAAGATT
CTACCAAATTGCCTTAAAAATACAACGCAATCCACAAAAATCGTGTAGAATCATTCGCAA
TTACATCAAAAAGAGAATAATAAAATATGTATTACCATTTTAATACTCAACTTGTCGCCG
ATGAAAAACAATCTTTTGTGCAGCAATTACTAGATTGCAAAGATTTCAGTCAATCCAACC
GCTTGTTAGGTTCATCAAAAGGGCGTGGTACAACTTGGTTTCTCAACACCGAAAAAGAAC
TCGGTGTAAATAGTGTGCTTCGTCATTATTATCGTGGTGGCTTATTTGGTAAGCTCGTTA
AAGATCGCTATCTTTTTCAAAGCCATGAAAAAACACGAGCAATGCAAGAATTTCGTTTGC
TCGCTCAGCTCTCTAAATGGCAAATTCCAGTGCCTCGGCCGATTGCAATTAGAGTGAAAC
GTCAATGTTGTTTCTATCAAGCGGATATTTTGTTAGAAAAAATTGCAGATACCCAAGATC
TGAGCCAATATCTACAAACAAAGAGCTTAACACCAGCACAATATCAGCAGATTGGGCAAC
TGATTCGCCTGCTACACGATCATCAAGTTCATCACTCAGATCTCAACATTCATAATATTT
TGATCGACAATCAAGGAATATTTTGGCTGATTGATTTTGATAAATGCCAAATCCAGCAAG
GGAATGAATGGAAGCAAGGCAATTTGGATCGGCTATTGCGATCTTTTAATAAAGAGAAAG
GAAGATTATCTATCCATTTTTACCCACAAGACTGGGAAATCCTATACCAGAGCTATATGA
ACAACTAAAACGCTCACTTTGACGTCCCCCATACCCAAAAGGACAGGGACGTCAACATAG
TTCTCCCAAATAAGACTTCCCCTTGCAAACGCTAGACGTTTTCCATACTTAAAAACCAAA
ATAATATTGAAAAATTGCGTAAAACTCACCGCTTGTAAATCACTTTTATGCTACTATTCC
CACCAATTTTATTTTTTAAGATGTAACTCCAATGGCAACCAAATCAAAATATCAAGATAA
ACAAATTGAAGCACTATTAAACGATCTTATTGTAACCCTTGAAAAACACAAAGCCCCAGT
CGATCTCTCGTTAATGGTTTTGGGGAATATGGTAACGAACATTTTAGTCACCAACGTGCA
AAGCCCACAGCAACGTGAAGTGCTTGCTGAGGCATTTAGCTCTGCCTTAAAAAACTCATT
AAAATCGGCGAAATAATATGTTAAATCAACTTCGCCACCTTCTTCCTGAAAATTCTCGGC
AATATCGAGAAGAGATCTCACAACGTATTAGTTGGGGTCACTGGTTTGCGTTATTTAATA
TCGTTGTGGCGTTGCTGATTTCCTCTCGCTATGCCTTTAATGCCGACTGGCCAAACACCC
TTTTCGGCAAGCTCTATTTTTTTATTAGCTTATTTGGGCATTTTAGCTTCGTTGTCTTTG
CCTTATACCTGCTACTGCTCTTTCCCCTGAGCTTTCTGATTAAAAATAACCGAGCTTTCC
GTAGTATTTCAGTGATATTTGCCACTGTCGGAATGACGATCCTATTAGTTGATACCGAAG
TCTTTAAGCGTTTTTACCTCCATTTGTCACCGCTTGTTTGGGATCTATTAGTCAATCCTA
ACGACGACGGCGAACTGACACGCCAATGGCAATTGCCTTTTGTGCCAATGCCACTCATTT
TATTAGCAGAAATGCTTTACTCTCGTTGGTGTTGGAATAAGCTCCGTAGTTTCAATCGTC
AGAAGTGGGGAAAATATGTTGCAATACTGTTTCTAACTTGCTTCACAGCTACCCATTTAC
TCTATGCGTGGGCGGATATGACCCTATATCGCCCGATTACCGCCCAAAAAGCAAACTATC
CGCTTTCCTACCCAATGACTGCGCGTAGTTTCCTTGAAAAACACGGACTTATCGACCGTA
CAGTATTAGAACAGCAGATCGAAGAAAGCGGTCGGTTAGACACCTTTTATCTCAACTACC
CACGCAAAGCCTTGCAATTTGTTGAACCACAGCATAAGCCTAATGTACTTTTCATTAATC
TCTCTGGCTTAAAAAATGAAGCGATTACCGCAGAAACAATGCCATCGCTTTACCAAGTCA
GCCAAAATGCTCGCCGTTTCACCCAACATTACAACAGCAGTGATAGTCTAAGCGGTAGCG
TCGTTGGACTATTTTACGGATTAAGTGGACGCTATTTAGACGCAATTTTGAACGAAAAAG
CCCCTTCGCTACTGATCGCTCGTTTACAACAGCTAAACTACCAATTTGGGCTATTTTCAC
ACAACGGCTTTGCAGAACCGATTTACCACAGAGCCTTATTTGCCCATTTCAAATTACCTA
AAACAAAAAGCAATCTTGAAGCCATTGAGAAATGGAAAAACTGGATCGGCAAACGTAGCG
ACAACGCATTTTTTAGCTATCTAGATCTACAACTTCCAGCAGGGATAGACTATGCCCAAC
AAAGCAAAAGTTTAGATTGGCAATTCAATGAAATTTGGCAAACTCTTGAACAACAAGGCT
TAACCCAAAATACTTTAATTGTGATTACCTCTGATATTGCTGAACAAGCGGTCACTAGCG
ACAACAGTTTTGCACAAGCTCGGATCCAAGTACCAATGCTTATCTACTGGCAAGGTGATA
ACCGCACCTATAGCTTACCTTCTAGCCATTTAGACATAGCTCCAACACTGTTAAGCCAGT
TCTTCGGGGTAACATCGCCAATTAGCGATTATGCACAAGGTATTGATTTAACGAAAGAAA
ATAGCCGAAAATGGCTTCTAGCCTCAAACTATAAATGGAATGTAGCGATAATGCCAAATG
GCGAGCAATTTCATATTAACCGTAAAGGCGATTTTGAACATTTTGATCTACAAGGCGAAA
AACAGACTAGCCGTCCGCCACTCGCCCTGTTTTTACAACTTATTCAACAAAGTAATCTAT
TTATTGAAAAATAAATCAAAGGGCTAAGTATCGTATTCCACCAGACTTAGCCCTCTACCT
TTATCTATGTCTTTCTACCCACTTGCCATCAAGGTAATCCACAATCCATTTGGTTGCCTT
GCCGTTTTTCTCAGAGGTAACATACTGACGTTTTTCTTTACGGCTAAAGCGGATAATGGC
TTCATTGCCTTCAGGGTCTTGTTGTGGTGCGTCTGCAAGGTATTGCAGTTTTTCAGACAA
ACGATCACGGTATAAGGCTAATTCAGCCACTTTCGGAGCGCGTGTTTCACGGGATTTCGG
GAAGTTGTGTGCCGACATAAATACACCGCTTGCGCCATCTCGTAGCACAAAATAAGCGTC
CGATTTTTCGCATTTTAACTCAGGGAATGCCACTGGTTCTTCTCGTGGGGGGGCGACTTC
GCCATTTTTGAGAATTTTGCGAGTGTTGTCACAATTGGTACAGCCCATATATTTGCCGAA
ACGCCCAAGTTTTAAGTGCATATCCGAACCGCATTTGTCACATTCGACAATCGGGCCGTC
ATAGCCTTTAATTTTGAAAGAACCTTCTTCGATCACATAGCCGTCGCAGTTCGGGTTATT
TCCGCAAATGTGAATTTTACGTTGTGGATCGATCACATAGCTGTCCATTGCCGTATCACA
TTTCGGGCAACGTTTGCGTTTCATTAATGCGTTCGTTTCCGAATCTTCGTCTAACACATT
CAGCAATTCCGCTTCTGGAATTAAATTCATCGTGGTTTTGCAACGCTCTTTTGGCGACAA
GGCATAGCCTGTACAACCTAAGAACACGCCTGTGCTTGCGGTGCGGATCGCCATTTGGCG
TTGGCAAGTCGGGCAGTGAATATCCGTTGCTACTAAATTATTCGGACGCATTCCACCTTC
AAGTTCATCAAGCTCTGCGGTAGTTAATTTTTCTGAGAAATCGGCAAAGAAGCGGTTTAA
TTCGACTTTCCAGTTGCTATTGCCCGACGCAATTTGGTCGAGAGTATCTTCCATATTTGC
TGTAAAATCGTAGTTCATTAAATCGCTAAAGGCTTCGTTTAGGCGATCTGTCACGATTTC
ACCCATTTTCTCTGCATAGAAACGGCGGTTTTCTACTCGCACATAGCCACGCTCTTGAAT
GGTTGAGATAATTGCCGCATAGGTTGATGGACGACCGATCCCACGTTTTTCCAACTCTTT
CACCAACGCCGCTTCGCTATAACGTGCTGGCGGTTTGGTAAAGTGTTGGCTAGGTTCAAC
GGCGTTCAGTTTCAAGGTTTCATTCAAACTAACTTCTGGCAACGCTTGATCTTCCGCTGT
TTTGCCTTGAATTGGCAGTACTTTTGTCCAACCGTCAAAACGTAATACACGCCCTTTGGT
TTTGAGTTCGTAATCCCCTGCCGTTACCGTTAAACTAGTTGAATCATATTCCGCTGGAGT
CATTTGGCAAGCAAGGAATTGTCGCCAAATCAAGTCATATAGGCGTTCTGCATCTTTTTC
CATACCGCTTAGATCTTGCATTTTCACCATCACATCAGACGGACGAATGGCCTCGTGAGC
CTCTTGCGCTTTCTCTTTGCTGGCATAAAAATTCGGTTTTTCAGGCAAATAACGCTCACC
AAATTGCTTTTCGATATAGCTACGAGCCATCGTCAGTGCATCTTGGCTCAAGTTAGTTGA
GTCGGTACGCATATAGGTGATGTAGCCAGCTTCATACAGACGCTGTGCCAACATCATTGT
TTTCTTCACGCTAAAACCTAAACGGGTACTTGCCGTTTGTTGTAAAGTGGAAGTGATAAA
CGGCGCTTTCGCTCTTGATGAAGTTGGTTTTTTATCAATTTCAGTGACGATAAATGCAGA
ATTTTGCAAAGATTTTACCGCTTGTTCTGCTTCTTTTTGGTTTTTCGCTGAGAATTTTTT
GCCTTTATGCTGTACAAGTTCTAAAGCGAGATCGCCTTTTTTCGCAGACGTTTTGGCTAA
AATATCCCAAAACTCTTCAGGCTGGAACGCCTTGATTTCACGTTCACGCTCAACCAATAA
TTTCACCGCCACAGACTGCACACGCCCAGCCGATAAGCCACGAGCCACTTTTTTCCAGAG
CAACGGCGACACCATAAAGCCCACCACACGATCTAAGAAACGGCGTGTTTGTTGAGCATT
TACTCTATCCATATTGAGCTGTTCAGGCTTTTCAAAGGCTTGTTTGATCGCATTTTTGGT
AATTTCATTGAACACCACACGGCTAAAACGCTCGTTCTCACCGCCAATCACCTCGCGCAA
ATGCCACGCAATCGCCTCCCCTTCTCTATCCAAGTCGGTGGCGAGATAAATATGATCAGC
TTTCTTGGCAAGGGATTTCAGCTCTGAAACCACTTTTTCTTTACCTGGTAAAATTTGGTA
AGTTGCATTCCAGTCGTGATAAGGATCCACGCCCATACGCTTCACTAAAGCGGTACGTTC
TTTCTCTGATTTTACTAAGGCTTTTTGTTCTGCCGTCATACCTTTAGTCGAAACCGCTTT
AGCTTTTTCGGTTTTTTCCTCTTTTTCTGCACCGCTTGTTGGTAAATCACGGATATGTCC
GACACTTGATTTCACCACAAAGTCACTGCCTAGATATTTATTAATTGTTTTAGCTTTAGC
TGGCGACTCGACAATTACTAATGATTTTCCCATTGAGAATACCTAAATTAAATAATAATA
TAAATAATATTGAAATTATTTCTTAAAAGTAAATATTAAAATTGAATTGCATCAAAATTT
TTGTAACAATAGCAAGCATTTCCCTAAAAGACAATATCAAGCTAACATCTATGGATAAAC
TCAAGGCAATAAACCTATTTTGTAAAGTCATTGAAACCCAAAGTTTTACCCAAGCGGCAC
AACAAGAGCAGATTTCTCTTGCAATGGCGAGTAAACTAGTTGCTCAATTAGAAGAACACC
TCAACGTTCGCTTATTACAACGTACCACACGCCGTATCAGTCCAACGGAAGCAGGTTTAC
TTTTTTACCAACGCTGTCAGCCCATTTTAAACGAACTCAAAGATGCTGAAGCCTGTGTAA
CGAACATTACCTCAACACTACAAGGGAAGCTCACAATGTCGTTGCCGATGGATTTTGGCT
CCCGTTTTGTTGCCCCACATTTACACCGTTTTACCGAAACCTATCCACATCTGCAACTTA
ATTTAGAATTTAGCGACCGACGTGTTGATATCGTCGCGGAAGGATACGACCTCGTTTTGC
GCATCGGGAAGCTCGAAGACAGTTCTATCGTGGCAAAACGGATCGCCCAAGCCCAACGTT
TCATTGTTGCCTCCCCTCGCTATTTGGAAAAATTTGGTGCACCACAAACCGCTTTAGAAT
TACAGCAACATCAATGTCTGCTCTATGAAAGCCAAACATTATGGCAATTTAATGAAAACG
GTCATAAAATTAAATTTAAACCACAAAGTCAAGTTTATAGTAATAATGGCTATGCTCTTG
TGCAAATGGCAAAAGCTGGACACGGGATCATTAATATCCCTAAATTTTTACTTAAAGATG
AGCTTGCCTCTGGTGAACTGATACCGATTTTACCTCATCTTGAACAAGAGTTATCAGATA
TTAGTTTACTCTACCCAAATCGCCGTTATCTTTCCCCTAAAGTTAAAGTGACGATTGAAT
TTTTTAGTCAGCTTATGCAAGAACAGAAAATACACCTCTAACAGACTTAACCAGCGCCAT
CCTATTAAAAACCACACAAAGAATCAAAGGCTGCCATCAATACACTTGAAGGCAGCCTTT
ATTATTAATATTTACTCAGATATTTAATATCTTACCACTGTAATGCAATACCTGCACCAG
CATTGTATTTGCCTTGCGAAGTTGCACCTGCAGAAACTTTAAGAATCACACGACCATTAT
CAGACATTCTTGAGAATCCAACAGCAACTGCATTTTGTCCCTCGAAAGTACCAATACCAG
CACCCAATGTGCTTTTACCTGGTAAAGTCACTTGTGGAATATTGCTCATAGCCGTTGTTG
CAGCAATACCCGCACGAAGTTGACGACCTTCGCTCTCTAACTTCGCACCCAATCTATGGG
CAACATTATACAACTGGCTACCATTAGTCGCATCGGTTGAAGTAGAAGAAATTTCCCCTG
CTGCAACATTTTGGATACGGCGCTCATCACCTGCAGCACCTACGGAAACCACACCGTTTG
CGGTTGCACCAGCGAAGCCATCATAAATCATGTTACCCACCGTTACACTTGATACTGTAC
CAGTCGATCCTGCTGTAGTCGTTGAACCTCTAGAACCATCTTGTTTCCAGTTTTTGAGAG
AGCCTGTTTGACTACCATCACCAGCTGTAGCCGTCGTATTGTTACCTAAATAAACGGAAT
TCTCAACCGTCCCTTCAGGAGTTGCAGACATCCAAGTTAATGCACCATTACTATCACGCT
TATTATTCACATTATTACCAAGAACAAAGGTATTGCTTGATGTAATTACATTATCATTAC
CGAATGCATAGCTTCCATCAATGCCTTTATAGATTGGATTACCTGCACTGTCAGTACCAA
TTTGAACACCACGAATGATATTCGGGTCACCAAACGCACCTGATTTATTCGCAATTACTT
GGTTACCAGTACCGATAGCAATTGAGTTTTTACCCGATGCAGTTGCACCTTTACCTATAG
CTAATGCATTATCACCTGCCGCAACAGCTTTATAACCTACAGCTGTTGCATAAGTACCTG
AAGCACTTGAGTCAATATCATTAGATGCTTGGTTAATAGGCTCTGCTACACCATCATTTG
TATGGAAGAACTTGATACCTTGTTCGTTCATATTATGAATCGCAGTAATCACAGAGTTTG
TAACAAACTCAGTTTGACCTTTCACGTTGTAAGTGGTAAGTGTGTACTCTTTAGCTTGTA
CAATCTCGTTACCATCAGCATCCAATTCAGGATTGCCATTCTTATCGCGTTTAACTTCAG
TAATGACTGAACCATCTTTGTCCTTAGCATAGGTTACTGTAGAACCATCTTTTTTCTGTT
CAACTTGGTTACCATTGGTTAAAGCGTAAACTTGGCGACCATTGACTGCATCAGTACTAT
TCGGTGAAATATCACCATCAGCAATACCACTCAATTTCACACGAGGATCAACTTTCTCTT
TATATTTCTGGAGATTGCCATCCTTATCATAAATAGGTTGTTTGGTCACTGGATCCCATT
TAACAAACTCTTCCTCGACTTTCTCTCCTGCACCAGTAAGGTTGATTGTATTCTTATCAC
CAGTCATTGTCGCAGTGCCTAAAGTCACAGAATTTAAGTTCGTTAAATCCTTAGCACCTG
TAGGACCTTGTGGACCCACTGGACCTTGCTCTCCTTTAGGACCTTCTGGGCCTGTATCGC
CTTTCGGACCTGTTGGACCCGCAGGACCTGTCGGACCAACTGGACCCTCAGGACCTGTTG
CACCAGCAGGGCCCTGAGGACCTGCTGGACCAGCTTCACCTCTTGGTCCTTGATCACCCT
GTTCACCTTTATCACCCTTAGGTCCTGCTGGACCTATAGGACCTGGTTCACCCTTAGCAC
CTGCAGGACCTTGTGGACCCATTGGACCAGTTTCACCTCTATCGCCCTTAGGACCAGCTA
CTCCTGGAGTCCCTTGTTCACCTCTAGGACCTTGTTCACCCTGAGCCCCTGCTGGACCCG
CAGGGCCAGTGTCGCCTTTTTCTCCCCTAGCACCAGCAGGGCCCTGAGGACCTGTCGCAC
CAGTTTCACCTTGTGGTCCCGCATCACCTTTATCACCCTTAGGTCCTGCTGGACCAGCAG
GGCCCTGAGGACCTGCTGGACCTGCTGGACCTGCTGCACCTTGTAGTCCTGTTTCTCCTT
GCTCACCCTTAGCACCTGTAGGACCTTGTGGACCCACTGGACCTTGATCTCCTTTAGGAC
CTGCTGGGCCCGCAGGACCCATCGGACCAGTTTCACCTTTTGGTCCCGGATCACCTTTAT
CACCCTTAGGTCCTGTTAGACCCGCTGTTCCTTGCGGTCCTTGTGGACCCATTGGACCTG
GTGCACCTTGTGGTCCTGTTTCTCCTCGATCACCCCTAGCACCTGCAGGACCTTGTTCAC
CCCGAGCCCCTGCTGGACCCGCAGGACCAACTGGACCTGCAGGGCCAATATCTCCTTTCG
GACCGCGCTCACCTGTTGCACCAGCAGGGCCCTGAGGACCTGCTGGACCTGTTGCACCTT
GTAGTCCTGTTTCTCCTCGATCACCCTGTTCACCTTTATCACCCTTTTCACCTCTTTGCC
CAGTCTCTCCTCTTGGACCTGCTGGACCAGTTTCACCTCTATCGCCCTTAGGACCAGCTA
CTCCTGGAGCCCCTGCTGGACCCGCAGGACCCGTTGGACCCATCGGACCTTGCAGACCAG
TATCCCCTTTCGGACCGCGCTCACCTGTTGCACCTTGTGGTCCTGTTTCTCCTCGATCAC
CCTGTTCACCTTTAGGACCCTTTTCACCTCTTTGCCCAGTCTCTCCTCTTGGACCTGCTG
GACCAGTTTCACCTCTATCGCCCTTAGGACCAGCTACTCCTGGAGCCCCTGCTGGACCCG
CAGGACCCGTTGGACCCATCGGACCTTGCAGACCAGTATCCCCTTTCGGACCGCGCTCAC
CTGGTGCACCTTGTGCTCCTGTTGGACCCGCTGGTCCTTGTTCTCCTCGTTCACCTCTAG
GACCTGTCGGACCTTGCGGACCAACTAGACCTTGATCTCCTTTAGGACCTGGTGCACCTT
GTAGTCCTTGTTCTCCTCGTTCACCTCTAGGACCTGGTTCACCAGCAGGGCCCCGAGGAC
CTGCTGGACCCATCGGACCTGTTGCACCCGCAGGACCGCGCTCACCTGGTGCACCTTGTG
CTCCTGTTGGACCCGCTGGTCCTTGTTCTCCTCGTTCACCTCTAGGACCTTGCTCACCTG
CAGGACCTGCTTCACCTCTTTGTCCTTGTTCACCCCGAGGACCTGCTGGGCCCGTAGGAC
CTGCTGGACCTACTGGACCCGGAGGACCCATCGGACCTTGCGGACCCGTATCACCTTTAT
CACCCTTATCACCTGCTGGACCCCGCTCTCCCCTTGGACCTGTTGGCCCCATTGCACCTG
CTGGACCTGCTTCACCTTTCGGACCAGCTTCACCTCTATCGCCCTTAGGACCAGCTACTC
CTGGAGCCCCTGCTGGACCCGCAGGACCTGCTGGACCTGTTGCACCTTGTAGTCCTTGTT
CTCCTCGTTCACCTCTAGGACCTGGTTCACCCCGCTCTCCTCTAGGACCTTGTGGACCCT
CAGGACCGCGCTCACCTCGCTCTCCCGCAGGACCTTGCAGACCAGCATCCCCTTTCTGAC
CTGGATCACCTTTAGGACCCCTAGGTCCTGCTGGACCTTGCTCACCTGCAGGACCGCGCT
CTCCCGCAGGACCTGGTGCACCAGCAGGGCCCCGAGGACCTGCTGGACCCATCGGACCTG
TTGCACCCGCAGGACCGCGCTCTCCCGCAGGACCTGCTTCACCCCGAGCCCCTGCTGGAC
CCGGAGGACCCATCGGACCTATTGGTCCCTGATCACCCTGTTCACCTTTAGGACCCTTTT
CACCTCTAGGACCTGCTGGACCTGGTACACCTTGTAGTCCTTGTTCTCCTTGTTCTCCTC
GTTCACCTCTAGGACCCGCAGGACCTGGTGCACCATCTCTACCGTTGGTAATAATATCGT
ATGAACTATCAGTATAAATAATTTTCACACCGCCACCCACTAAGGTTTGCGTTTCTCTAA
TTAACTTACCAAGCGTAGAAATCTTAATATTTCCGTTCTCTCGTTCTAATTTAATATTAT
CTCCGGCCATAAAGGTTACAGTATCACCCATTTTGATAAGATATGGATCAAAAGAAGTAG
CTTGACCACCCGGTCCCTGATCGGTCTTCAGTTGCCAGCCTGCATCATTTACAGCATTGA
CTACAGCTTGAACAGTTGCAAATCCTGGTGTCGTCCCTATTGACAACATGCCATTATTTG
TAGGGCCAAACGTACCTGATTTAGTGGCATTATCAATTTTTCGTTTAATATCATCGGTTA
ATTTAACCGTAATCGTATCGCCGCTAGCGTGGGAAGTAAGACCATCTGCGCCTTTTACTT
TGAGCGTACCTTCCCATAAACCAACTTTTGGTGTATCTCCTTCTTTAGTATCACCATCAA
TCTTCATGGTCAAGGATTTAAGCTGCGCCACGTTTACTGCATCAGTTAATTTTGTACCTG
CCGCAACGTTGGTGATTTGGCGTTTGATTATCTCATTACCCACAGAAACTGCACCGATAA
GAAAGTCATTAGATCCTTTAGGATGACTGTTAGGACTGTTACCAACACTTTGTGTTGATT
TAAAACCATTCTCAACAGTACTGTCTGTTATTATAGAATGGGGTTGTTTCTCCCCATCTA
TATTCCCAAGCGTGTCTGCTTTCGAACCATAACCTAACGCCACTCCACCACCAACAAGAA
CAATTGAATTGTTACCAAGTGCGGTTGCTCTACTTACTTGGTTGGTAGTTGCCCGTTCAC
CCACAGCGACAGAACCTATGCCATATGCAGTAGCTTTATAGCCTAAAGATGCCGCATGAC
TGCCCGCTACAGAACTGCCACCGACAGCCACACCATAGTCGCCATTTGAAGTACTTTTCG
CACCGATTGCTACACCTTCTTTACCGCTTGCTTGTGAGACTGGACCGATTACAACTGATC
CAGTTCCAACTGCGCTTGATTTTCCACCAATTGCAATGGCAGCATGTCCTTTTGCCGTGG
TGCTAAAATGGCGAGCAAATCCGTCTACATTCTGATATTCAGTCTCATCTAAATCATCGT
TACCGATTGATATGGAGCCACGCCCCTCCGCGATGGTATCTCCCCCGATAGCAACAGATT
GTGCCGCACTTGCTCTAGCTTTTGGACCTATTGCAACTGTTTGAGTATGTCCCGCATTGG
CTTGTTTGCCTAAGGAGACAGATTCTAATCTTGCATTTGCACGATCACCGATTGATATGG
AGTATTCCCCACCCGCATTGGTATTTATCCCGATAGCAATAGATCGTATCGCAGCTGCTA
CAGAATCTTGACCTATTGCAATTGCTTCACTCAGTCTAGCATTGGCTCCTCCGCCTAAGG
CGATAGATCTGGATGGGTTTGCTTTTGCAGCATAACCTATCGCAACAGAAGTCCTACCAC
TAGCGTCTGAGTACTGACCAATAGCAATAGCACTAGGCCCAACCCAACTATCTCGACCAA
TACCAATAGAACCATCGTCGACTCCTCCAGGCCCTTCAACAGAACCATCTTCAAGAAATC
GTGCTGAACCTACTGGACTAAAAAATATACTTAGTAATACTAGACTTAAAAGATTTAATT
TAAATTTATCTTGCTGTTTATCTAAAAATAATGTGAGGTGCATAGTTGAGCTCTTTTATA
CGTGTTAAGCGGGGGAATCTCAAAAATACCTGCCCCCACGCCATTGTAAAAAAAAAAAAA
AAAAACAACAGGTTACATAAAACAAAGAATAAAATAACAAGCATTTTTCAACTTTTATCA
ATAAAAGTTAGAAATAATAGGCGGAAATCTAATAAGTGCTAAAATCATTTAGACAATATA
TTGATTCTGAATGGATTTTTATTGATAGCAGTGTCATCAAGGCTCACCAGCATGCAACAG
GTGCAAGCGGTCAAAATCCGCAAGCGATTGGCAAAAGTGTGGCAGGTAATAGCACAAAAA
TTCATTTAGCAGTAGATAGTTGTGGAAATCCTATTGATTTTGTTCTGACGGGGGGGACTT
TGAATTTACATAAACTGACACTTTTTCCACTCTTAAAGGATACCAGTAATGTCATTTATC
TAAGGTAAGAAGCTGTGGGTAAATTAAAAGGCGGGTGAGCTGAATAATCGACTATTTTTA
TTCGATCACTAAAACGCTGATAATGCAGCACATATTCAGACGTTCTATCGCCAAAAGGTT
TACTTAAATCAAAGGCAAGGATACCAATGTGGTAATGCCATAGATGATTTTCTCGCGCAT
ATTTTACTTTTTGAGCAAAGTGCGGATCGTTTTTATGCACGTTGTCGGAAGATTTATTCC
TGCCTTCAAGGTTGGTAAAGCCAAAATTTTGAATATGCCAAATAAATTTGTTAATAAGCA
GACGATCCGATTGAGGAAAATTCTTCAGCTCCTTAGAAAACAATTCACCTAATGTAACTT
CCATTCCATTTATAGCGACATTAGCCATTTATCCAGCTCCTCTGGTGAATTACATTTAGG
CACAGCAATCTCTTTGCTTTCAACGTGTGCTTTCATTCTTTCTAGATCGTAGTTAAATGC
AGGCTCTTCCACCTTATCGGCAATTTGTTTTTCTACGTTTTGAACGTAAGAAATTAGTGC
TTGTTTTTCCATTCCTGATTGAATTGCTTGCACAATACACGCCATTTGTTGATGAAAGTA
ATCCGATTGAATATAAATTTGAGCCATATTACCTCCAATGCTGAATAGGGTTGCATTTAT
TCTAACAGAAATTTTTGTTGGAAGAATAAAAAATAACGGCATAACGAGAAATCATTATGC
CGTTAAATTTGTAGGGGCAAATGACATTTGCCCTAATATCAATAGATTAAATCGAACGTT
TAATCTCAACCACTTCGAATACCTCGATTTGGTCGCCGACTTTTACATCATTGTAGTTTT
TCACGCCGATACCACATTCCATACCGTTACGGACTTCTGAAACGTCGTCTTTGAAACGAC
GGAGAGATTCTAACTCGCCTTCAAAAATTACTACGTTATCACGTAATACACGGATTGGGT
TGTTACGTTTGACGATACCTTCAGTAACCATACAACCTGCAATTGCACCAAATTTCGGGT
GACGGAAGACATTACGCACTTCTGCCAAGCCGATGATTTCTTGTTTAAATTCAGGTTGTA
ACATACCGCTCATTGCTGCTTTGATTTCGTTTAATAGCTCATAAATGATTGAATAATAAC
GTAAATCAATGTTTTCGCTTTCGATAATGCGACGTGCTGAGGCATCTGCACGGACGTTAA
AGCCAAGTACAATAGCGTTAGACGCTGCCGCTAAGGTTGCATCGGTTTCCGTAATACCAC
CTACGCCAGAGCCAACCACTTTCACTTTTACTTCTGCCGTTGAAAGCTCGTGTAAAGATT
GAACAATCGCTTCTACAGAGCCTTGTACGTCTGCTTTCACAATCACGTTCAATTCTGCAA
CATCGCCTTCCGCCATATTGCTAAACATATTTTCAAGTTTCGCTTTTTGTTGGCGAGCTA
ATTTCACATCACGGAATTTACCTTGACGGTATAACGCCACTTCACGCGCTTTTTTCTCAT
CACGCACCACTGTCGCTTCATCACCTGCGGCTGGTACGCCTGAAAGTCCTAATACTTCCA
CAGGAATTGATGGGCCTGCTGATTCAATGTCTTTACCATTTTCATCACGCATTGCACGAA
CACGGCCATATTCAAAGCCACAAAGTACGATGTCGCCTTTGTTTAACGTACCTGATTGAA
CAAGGATAGTTGCAACTGGACCACGACCTTTATCGAGGTAAGATTCGATAACCACACCGC
TTGCCATACCCTCTTTCACTGCACTTAATTCTAATACTTCCGATTGAAGAAGAATGGCTT
CAAGTAAGTCGTCAATCCCCATTCCTTTTTTCGCTGAAACAGGAACAAATTGAACATCAC
CACCGAATTTCTCAGAAATCACTTCGTGTTGTAATAACTCTTGCTCTACACGCTCTAGGT
TTGCTTCTGGTTTATCAATTTTGTTTACCGCAACCACAATCGGCGCACCAGCTGCTTTCG
CGTGTTGGATTGCTTCAATGGTTTGTGGCATTACGCCATCGTCAGCTGCTACTACAAGAA
CAACGATATCCGTTGCTTTCGCACCACGCGCACGCATTGAGGTAAATGCCGCGTGTCCTG
GTGTATCTAAGAAGGTAATCATCTTACCGTCGTCGGTTTCAACGTGATATGCACCGATAT
GCTGAGTAATACCGCCAGCTTCACCTGCTGCTACTTTCGCTTTACGGATATAATCTAATA
ATGAGGTTTTACCGTGGTCAACGTGTCCCATAATGGTCACAACTGGCGCTCGGGTTACTT
TTTCTGCGTGTAAGTCACGATCTTCTAAGATCGCTTCTTCTAACTCATTTTCTTTACGCA
GAATAACTTTGTGTCCTATTTCCTCTGCAACAAGCTGTGCAGTTTCTTGGTCAATCACTT
GGTTAATGGTCACCATTTCGCCCATTTTCATCATTGTTTTGATAATTTCGGTCGCTTTTA
CTGCCATTTTGTTCGCAAGTTCTGCCACAGTAATAGTTTCACCGATCACCACATCACGCG
TAACTGCTTGAGCTGGTTTAGTGAAGGCTTGTTGTAATGCACTGCCTTTCTTCACGTGTT
TACCCTTGCCTTTGGTATCTTTTTGGTTACGGCGGTCAGATTGACGTTCATTTTTACTGC
CGTTTTCATCATCACGTCCGCCTTTTTTGGTTTTCGCTACACCGCCTTTGCCACGTCCAC
GATTGCCTTCACTACGACGCTCAGAATCACGTTCTGCTTCTAACGCATATTTAGAAGTAA
AGCGGTCATCTTCATAGTCTTCACCATTTTCAATCGCTTCTTCACGGGCAATTTCTGCTA
AACGACGAGTATTTTCTGCTAAACGGCGAGCATTTTCTGCTGCACGTTTTGCGTCCATTT
CCGCTTTTTGGCGAGCCACTTCTTCTTGCTTACGACGCAATTCAGCTTCTTCTTTACGTT
TTGCCTCTTTTTCAGGATCAACCGCTTTTTCTTGTTTTGGTTGAGCTTCTGCTTTTGGTT
GCGCTGGTTTTGGTTGTTTATTTGGCATTACAGGCACTTGATGTACCGCTTTTTTTGCTT
CTTCGGCTTTTGCTGCTTCTGCTTTTTTAGCCTCTTCTTTCGCTTTGGCTTCCGCTTCAG
CTTTTTCTTTCGCTGCTTTTTCTGCTGCTTTTTCTGCTGCTTCTTTTTCTGCTTTCGCTT
TAGCTTCCGCTTCTTGTTTCGCTTTCAGTGCTTCTTCTTGGGCTTTTTTAGCTGCTTCAG
TATCTACTTTGCGAGATTTACGCACTTCCACTTGCACTTCTTTTGCCTTACCGCCTGCAG
TCGTACCGCTCACGGTTGTTTTAGTACGACGCTGTAAACTTAATTTCTTCGGTGCGTCTG
TTTTGATTTCATTTTCACTCATTCTTTCTCTCCCTGTTTTTAGCTAAACCAGCAAATTTG
ACGTGCAGCCATAATTAATTCTGCGACTTTTTCTGCGGTTAATTCTTCAATATCAGCTAA
ATCATCAACACCTTGCTCTGCAAGGTCTTCAAGAGTGGTAATCTGTTTTTCTGCTAATTT
AAAGGCGATATGGCGATCCATACCTTCAAGATTTAACAATTTATCTTCAATATGTGCCTG
TTTTAATGCTTCTTCTTCCGCTAACGCTTTAGCTGTGATCGCATTTTTAGCACGCGCTTG
AAGTTCTTCAACTAGATCTTCATCTTCCAAGCCATCAATTGCTGTCAGTTCCTTAACTGG
TACATAAGCAATTTCTTCTAATGAGGTAAAGCCTTCTTCAATTAAAAGATGAGCAAATTC
TTCATCAATTTCTAAAGCGTCCATAAAGAGATTAATCACTTTATTGTCTTCTGCTTGATG
TTTTTTTTCTAACTCATCGGTTGTCATCACATTTAATGTCCAACCTGTTAATTGGGTGGC
TAAACGTACATTTTGACCATTACGACCGATAGCTTGTGCAAGCGCGTTTGCTTCAACAGC
AATATCCATTGAGTGATTGTCTTCATCAACAACGATTGAGCTAACATCAGCAGGTGCCAT
TGCGTTAATCAAAAATTGTGCTGGGTTGTCGTCCCACAACACGATATCTACACGCTCACC
GCCAAGTTCGTTAGTAATTGCCTGTACACGCGCACCACGCATACCGACGCAAGCACCTAC
TGGATCGATACGTTTATCATTGCTTTTCACGGCAATTTTGGCGCGAGAACCTGGATCACG
AGAAGCCCCTTTGATTTGAATCACTTCTTCACCGATTTCAGGTACTTCAAGTTTGAATAA
CTCTTGTAACATCACTGGTTTTGCACGAGTAACGAATAGTTGAGGACCTTTTGACTCAGG
CTTAATTGCATAAAGTACACCACGCACTCGGTCACCTGGACGGAAGTTTTCACGCGGTAA
CATATCTTCACGCATAATCACCGCTTCAGCTTTAGTGGTATCGTCCTTTTTACCTGCAAG
CTCAAGAATAATACTTTCACGACTTACTTTTTTTACAGTACCGATAACAATTTTGCCTTC
TTCTGAACGGAATTGTTCAATTACTTTGTTACGTTCCGCTTCACGAATTTTCGTGGTGAT
CACTTGGCGAGCGGTTTGCATTGTTATACGGTCGAATGCGATAGACTCAATCTCATCTTC
AACATAGTCACCTAATTGAATGTTCGGGTCTTCAAATTGAGCCGCTTCTAAGGTAATTTC
ACGTGTGTGGTAGTGCACTTTTTCAACCACTAACCAACGACGGTAGGTGGTAAATTCACC
GGTTTTACGATCAATCACAACACGCACATCGATATCAATGCCGTTGCCCGTTTTACGATC
TTCACGTTCTGCAGCCGCTTTCTTTTTCGTTGAAATGGCTAATGCTGTTTCAAGTGCCTC
AAAAATGGCATCTTTTGGTAATAATTTTTCATTGGATACCGCTTCTGCGGCTAATAAAAT
CTCTTTACTCATTGGTTTTGATTTCCTTAGAAATTAAAAACGGGGATTAAATTTGCTTTT
TGAATGTTGCCAAAGGCAAAAGCCTGTAAATTACCATCAACTTTTAAGGTAATTAAATCA
CCTTCAACACTCACTAATTTACCTTGCCATTTACGGCGATCTAACATTGGAATGCGTAAA
TGAACAACAATTTCACGCCCAACAAAGCGTTGATAGTGGGCTAATGTAAATAATGGACGA
TCTAACCCAGGGGAAGATACTTCTAGGTTATATTTATCCGCAATCGGATCTTCCACATCA
AAAATCGCACTCACTTGACGGCTAACATCGCTACAATCATCAATCGTAACACCGCCTTCT
TTATCAATATATAAGCGTACAGTTAAAAAACGACCTGCACGTTGGCACTCAACGCCGACA
AGTTCAAATCCCATTGCATCAATGGGATCGGCGACAAGCTCTTGTAATTTTTGTTCTAAT
GTTGCCAAGGAAACCTCCATTTGACAGATATAAAAAAAGGACTTGAAAAAGTCCCTTTAA
CACAACAAAGCTGACTATGTAGCCACAAAAAAGCCTCAAACTACAACAGTTGAGGCTTAA
AGCGGTTTGTTTTATCTAACATTTTACAATTTCAAATGCCTAGATAGAACAAAACTCATC
GTCTTAACCAAAACGATGAGCCTTAAAACTGGTTGCGGGGGCCGGATTTGAACCGACGAC
CTTCGGGTTATGAGCCCGACGAGCTACCAAGCTGCTCCACCCCGCGTCTGATGTGGCGTA
TTATAGGGGATAAAAAAATCCGTGCAACTCTTTTTTTAAAAATTAAGAATGAATGCTAGA
TTTTTAGTCAAAATATGCTTTAAGCATTATCTTTCAACAAAAACACCCCTTTATTTTTTA
TTTCTATATAACAATTTCTTTGGGATTCATCATAATCTTCTGGGTTAAGGTTAATCATTA
ATGTTTTCCCTTGCCAAAGTACGGTAATTTCCCAATGGTTTCCCATATAGACAGCCTGCC
TAATTTCACAATATTGAGCTGCAGTTCCATCACTTAACAAGCGGATACTTTCTGGTCGTA
ATCCGACAAGACAATCCCCATCAGGTACTTGAAAACGTGCTGCATTTTCAAGGGTAAAAG
AAAACTCACCGATATTAATTTGATTGCCTTGTCGTTTTCCTGAAAAAATGGTTGATTCCC
CCATAAAATGAGCAACAAAGAGAGAGTTTGGCTGTAAATAGAGATTTTTAGCCGTATCTT
TTTGCATAATGGTACCCTGATCCATCACAATCACTTCATCAGACACTGCAAAAGCTTCAC
TTTGATCGTGAGTAACATAGAGTGAAGTGATATTGAGCCGTTGTTGTAACTCGCGGATTT
TTTCTCGCATTGAACGGCGTAAATTCGCATCTAGACTACTTAGAGGTTCATCAAATAAGA
GAACTTTAGGCTTGAGAATTAATGCTCTTGCTAATGCCACTCGTTGTTGCTGTCCGCCTG
AAATTTGATCGACATAGCGATCTTCAAACCCTATCAGATCGACTAACTCTAATGCTTCTT
TTACTCGCTGTTTTCGCTCTTCTTTGGATACACCCTGCATTTTTAGCCCATATTCCACAT
TTTCACCAATCGACATATGTGGGAAAAGTGCGTAAGACTGAAATACGATACAAATATCTC
GCTGTTGCGTTGCGTTGTGGGTAACATCTTCGCCGTCAATAAAAATTTGTCCTGCTGTGG
GGCTTTCTAAACCTGCAACTAAACGTAACACAGTGGTTTTGCCACAGCCAGAAGGACCGA
GTAACGTGACCATTGTGCCTTGTTTAATTGAAAAGTTTAAGTTATCTATAACTCTATGTT
TACCAAAAGATTTGCTGATATTTTTCAACACGAGAAAATCATTTTTTTGTTCCATTTTTC
TCTCCAAATTCATCTTTTTGCTTTGAACGGGCTATATGCATGTCGCCAACAAGCCAATCA
AATAAGAAAATCATTGCCAGCATGACTACAATCAACATTGAGCCATAGGCAATCGCCATT
CCATATTCCCCATCCTCTACTCGATTTAAAATATATGAGGTTGCGACGCGTGTGTCTGCT
GTAACTAAAAAGATGATCGCACTGACTGTTGTCATTGATCTAATAAAACTCGTAACTAAG
GCAGAAAGTAACGCCGGTTTTAAAAGCGGTAAAGCGACAAAGCAGATTGTTTTTAATGTT
CCTGCTTTCAGTGAGAGCGAGGCTTCATCTAAGGCTTTATCTAACTGTCTTAATCCAGCA
ATAGCCGCCCTCATTCCTACTGGCATATTCCGCATCACCATAGACAAAATAATAATAAGC
CCTGTTCCTGTCAGGTAAATAGGTTGATGGTTAAAAGCCAGAATATAGGATACCCCAGTC
ACTGTTCCTGGTACGGCAAAACAAAGTAACGTCAGAAATTCTAAGGGCTTTTTCCCTTTA
AAATCACGGCGAACAGTAATATAAGCAATCAACAAACCAAAAATAGCCGTAATCGGTGCT
GCACTAGCAGCAAAAATAACCGTTTGGATTAAAGATGGCCACGCTCCACTATTAAATCCT
TGTCCAAAAAGATTGAGGTAGTTATTGAATGTCAGTGTGTGGTCTATTCCCCAACTTACG
GTGAAGCTACCGTAAAAAATACTACCGTATAGTACGAAGTTAAACAGAACCCAAAAACCT
AAAGTGCAAATAATTGCCCATTTCATACCGCTTGGTAATGCTTGTACATCACCTCGATAA
GATTTACCTGATACGGTGATATAAGATCGATTGCCAATCCAGAGATATTGCACCACAAAA
ATCGTAAGGGAAAAGAGTAACAAGATCACACCTAAGGTGCTTGCCGAAGCATAATCTAAT
TGTGAACCTGCAATGTAGAAATAGATTTGAGTGGCAATAACGTCAAAACTTCCACCTAAA
ACCAAAGGGGTGCTAAAGTCTGCAAGCGATTGGATCACCACAACTAAAAACGAGTTGGCT
AACGCTGGCTTGAGTAATGGAAAAATAATATAGAAGAAGGCTTGATAGCGGTTAGATCGT
AAAGTGTAAGCGGCTTCCTCAACAGATGGGTGAATAGATTTTAATGCACCGTCTAAAATC
ATAAAAGACATTGGGGTCAGTGCGAGGGTATGGGCAATCACTATCCCTGTAAAACCATAA
AGCCAGTTATTACTAAAGCCAAGATGATCGACTAAAAAAGCAGTCACATAGCCCGAACGT
CCTAACATAAGGGTGACACCTAAGCCAACAACAAATGGCGGTGTTACAATGGGTAAGATA
GAGAAAATTTTACCAATAAACGCCGTGCGTTTTGCAATCCGTGTGGTATAAAGAGCAAAG
GCTAAACCAAACAACGTAGATAAAATCCCAACAGTTGTCGCAACACTTAATGAATTACCA
ATCACTCTTAATACATAAGGCTGTTGTAAGATAGACAACACTTGACTTGGTACAAATTCA
CTGCCGTCGTAAAACATTGAGATGAAAATTGCCAGTGTTGGATAGACCATAAAGAAAAAG
ATCAACAAAATAATGCTAATCAATGAGGCAATAATAAATCTGTCACCCTGCATTATTTTT
AATTCAGCAAGGGCATTTGTCGCTAACGCAATCAACGCAACAATTAAGAAAAAGACCGCA
TAACCTAAGCTGATTTTTGCTAAAATTGCGGAAAGAAAGATAAAGAGAAACAGCCCAACT
GCCCCGAATAACTCACATTTACTTCGTAATGTTGAAGGTGTTTTGTTCGGATACAGATAA
AGCAGTAGGGGAAAAAACCATATCCAAGTAAGGTTAATATCATTCCACCCCATAGCCTGT
TGAAATTCAGCTGAAGTTGCTTCAAACAGTCCATATTGCAATGCTTTTACTGGGAAAAAG
CAAAAGCCTAAAAAAGCAAAAATAACCCAAGTCAATGAATGACGAAAAAAAAATGTTTGC
ATAACCCTCTATAACATCTATTCCACAATCTTTCATCATTCTACTATTAAACAAAATGAT
AGAATAGTTAAATTATAATTCAGCGCCAACTAAAGAATAATCAACCCGATCTTCAAAAAA
AGATCGGGTTTGAGTGTCATACTTTAAGAACGCCCAGCAAAAAAAGCGAATCGTTCTAAA
ATAGAACCATTCTAGCTCAAAAAAACAATCAAGTTTCCAAATAAAAAAATATTAGCTGAG
AAATAGTAGACCAGCTAAAAAGATAACAAGGAATTTACCCCTCCAAACTCTTCCGTCAAT
TTTTCTGTAAACAGACGTAATTCTTCCGTCATTAACAGAAAATCCGCATCGAAACGTTGG
GCTTTATCTTCTTTCAAAATATCATCGTTCTTTTCACGCACTTCATCGGCAAATTTGACA
CGGGCAAGAGTGGCATCTTCGTTCAACACAAAAGAAAAATGATTTTCCCAATCTAACGCA
AGTTTTGTGACAAATTTACCCGCTTGTAAATGTTGGCTAATTTCGTCGCTTTCTAAATCT
TGGCGTTTACAACGGATTACGCTGTCGGTATCAAAAGATTTTAATTCTGCTTCTTCCAGA
AGTGTCAGCCAGCTTGGTGTATGCCCTTTTGCCACCCAATTTGTCATCACTTCGCTCGGC
TGTAGCGTGAAGGAAATCGGCACAACAGGCAGAGAGCCAAGGGATTTGCGTAATAAAGCA
AGGGTGTCTTCGGCACGTTTTACCGAGCCACTATCTACATAAACGAGCTGTTTATCTAAG
TCTAACCAAATCGCCGTAAATTGGTGTTTACTAAACGCACGAGACAACAACATTGCCACA
ACATCATCTTTGATCGCCTGCTTTTCCGTTTTTTTCAGCTTACGTTGTTCCTTTTGTTCT
AAGGCTTCAATGCGATTTTCCGTTTCTTTTTTGACGACGTGAGCTGGCAATAATTTTTCT
TCTTTATGAGAAACCAGTAGGAACTGCTGACCCTGTGCAAAGTGCAACAGTTCACTTCCT
GCAAGCGGTGACGACCAGCCAAATTTTTGCATATCGCTTTGTTGGCAAGGGGTGAATTTT
GTTTGCTGTAATTGTGCGTCTAATTCACTGCTAGTGAAGCGTAATTCACTGGTTAAACGG
TAAATCATTACATTTTTGAACCAATATGTCATAACATCTCTCTTTATCTAAAATTCATTA
TCAATCAATAAGTTACTGAAAGTTCATCATTCATTACTTTGATTATATCACCATAACTCA
AAATGATAGTAACCATTTTGAGCACGAATATCACAATCACTTAGTCTTGGTATAGAAGTA
TAGTAGGAAACTTTCCAAGCTCAAATTACTATAAACGTGACAAAACATTTTCTTGCTTAA
AACACAAAATGTAAATTTTGTGATCTTTCTCTCATTTTCGAATATTTTCGATTGTTTTTG
TTTTTAAGGGGTGTAAACTTACTTTCGAAAGCAATCGTAGTATGTGGTGGTTGCTTTGAT
GTAGGAGAGAAAATGAAAAGTAGCGTAGAAAGACGTTCTGACATTTTGGCATTATTGCAA
AAAACAGGCAGTCATCGAGTTGAAGCATTGTCTCAGCATTTCGGGGTTTCGACGGTTACT
ATCCGTTCAGATCTCAATGTGTTAGAGCAACAGGGCTATATTACAAGATCGCACGGTTTT
GCGGTATTAAATTCCAGATTAATGGCGGAACTTTCTATTGCGGATAAACGCAATAATTAT
CCCGAACTCAAACAACAGATTGGTCATCTAGCTGCCTCTTTACTAAAAGAGGGTGAAAAG
GTGATTTTGGATTCTGGAACGACAACGAAAGCAATCGTAAGTGCTATTGGCGATCTTAAC
TTGACAGTATTGACAAATGGACTTGATGTCGCAATGGCATTGGTTTCTTGTCCAAATGTT
GAAGTAAGAATGACGGGTGGGGTTTTACGGAAAAATGCGATGTCGTTTTCGGGAGTAATG
GCGGATAATAATTTGCAACATTATCGCTTTGATAAAGTCTTTTTGGGTGTTGATGGTTTT
GACTTACAAAAAGGGGTCACAACCTTTAACGAGCAAGAGGCTCAGCTAAATCGCTTAATG
TGCGATGCAGCGGATCAGGTGATTGTGGTGACTGATTCAAGCAAATTTGGTCAATATAGC
CATTTTGTTATTTGCCAAGCCAATCAAATAGATGTGTTAGTCACGGATAATAAAATTCCT
CTAAGTTATCGAGAGTATCTCGAAAATGTCGGGGTACAAGTGTTAATTGCGTAGTTTTAT
TCTCTTTCCTTATAAATAAATCCATTTATTTGTGAGGGAAATGCAATGATCCTCAATATT
GCTAACCAAACATTAGAAAAGCAGAACGCTTTTTGGACGGCAAAGGAAATTGCCCAACAG
CCAGCGACTTGGCGTGAAACGGTTTCTATTGTGAAATCGTCACTTGTTATTCCATTTCTT
CAGCCTCTTGTTGAATATGCAAAACAAGGCGAACTTCGTGTTATTTTTACGGGGGCAGGT
ACTTCTGCTTTTATTGGTGAAGTTGTTGCACCGATATTAAGCCAGCATTTAGGTTGTGCT
GTCGAAGCGATTGCAAGTACTGATCTTGTATCCAATCCTTATCAATATCTTTTTGCGGAT
AAACCAACGCTTTTAGTCTCTTTTGCTCGCTCTGGTAATAGTCCTGAAAGTATTGGGGCA
GTAGAGCTTGTCGATGAAATTGTAGAGGAAGCGTATCATTTAGCCATAACGAATAATGTC
AATGGGGCATTATTTAAAAAATGTCAGCAAGATCCGACCGCTTATCCATTAGCATTACCA
GAATCAACCCACGATAGAGGCTTTGCAATGACCTCCAGTGCCAGCAATATGATGTTAGCG
GCATTAGTGGCATTTTTACCCGATGTATTTGATGATAGCTGGGTTGAGGAAACGGTATCG
GTGACAGAACAGTTACTAGAACGGGATCTGCTCGAAATCCAACGTTTAGCCCATCTGCCA
TTAAAACGGATCGTCTATTTAGGCAGTGGGCATTTCCAAGGGCTTGCCCGTGAAACCTCT
TTAAAATTACTTGAACTCACCGCTGGTGAACGTCTTGGCTTCTTTGAGTCGTCAATGGGC
TTCCGCCACGGACCAAAATCCCTTGTTCAAGATGAAACGCTCATTTTTATCTTCTTATCT
CAGCAACCTTATACCGCACAATATGACCGTGACCTGTATCAAGAGTTAATCAGAGATAAA
AAAGCCAGAGAAGTGGTGTTACTAGGCGATACAAGCGGTTCGATCCGAGCTGAAATTCAC
AAATTAGATGACGCAGCACGGATTTTCCCATTCTTAGTGATTGGGCAACTTTACTCGTTT
TATAGCTCGCTCTATCTCGGCTACACCACGGATAACCCTTGTCCGACAGGCGAGGTTAAT
CGTGTGGTGCAAGGTGTAACGATTTATCCATATTGATATATAGGAGGCAAAAATGGCAAT
TTTAAATGTACGCATTGATGGACGTTTAATCCACGGTCAAGTGGCAAACTTATGGACGTC
TTATCTCAATATCACTCGCATTATGGTCGTCGATGAAGTCGCGGCAAATAATGACATTGA
TAAAGCAGGCTTACGCTTGGCTTGCCCAGCAGGGGTGAATTTAAGTGTTTTACCTGTGGA
AAAAGCAGCTGCCAACATTAACGAAGGGCGTTATGACTCTCAACGTGTGTTGTTGGTGAC
AAGAACCCCACAAACGATCTTACAGCTTGTGGAGGCAGGCGTAAATCTGCCAGAAGTAAA
TGCAGGGAATATGCCTAAAACGGATCTAACACGTCCTATCCGAAAAACAGTACACGTTAC
TGAAGATGATGTGGAAGTGTTTAGAAAACTTTCTGAAAAAGGCGTGAAGCTTACTGCTCA
GTTAGTGCCTAATGAAGAAAAAGTCGATTTAATGAAACTTTTATAGAGGAGTAACGATTA
TGATCGAATGGTGGCAAATACTTTTGATAACGCTCTATGCGTTCTATCAAATCCTAGATG
AAATCACGATTGTATCTAGTGCTGGTTCACCTGTGTTTGCAGGCTTTATCACAGGTTTAA
TTATGGGCGATTTAACAACTGGATTGTTAATCGGTGGTTCAATGCAATTAACCATTTTAG
GTGTAGGTACCTTCGGTGGTGCATCTCGTATTGATGCAAACTCAGGTACTGTTATCGCAA
CTGCATTCTCTGTTGCAGCTGGAATGGATCCACAATTAGCCTTAACAACCTTAGCTGTAC
CAATCGCAGCCTTAATGGTTTATACCGATATTTTAGCGAGAATGTCTAACGTATTCTTCG
CTCACCGTATCGACAAAAATATCCAAGACCACGCTTATAGTGCAATCACGGTAAACTATC
TCTGCGGTGCAATCGCTTGGGGTCTATCTCGTGCATTACCAATCTTCTTAGCGTTAGTGT
TTGGTGGTCCATTTGTAGCAAGCCTAGCAGAAGCAATGCAAACAGGCTTCTTAAAAGTTA
TCGCAGATGGTTTAACCCTTGCAGGTGGCGTATTGCCAGCGTTAGGGTTCGCAATCTTAC
TTCGTTACTTACCAACAAAACGTCACATTGCATACTTAATCCTTGCATTCTCACTCACAG
CAATCTTCATTACTCTCTTCGGTAACATCAATGCTGTAGGTGCATCAACAGGTGTAAGCA
ACTCAATCAGCAGCGTACCAATGCTTGCAATGGCAGCAATCGGATTTGCATTCGCCTACA
TTGTTTACCAACGTAGCGTAGAAGGTGGCTCAGCCCCAGTTGCAAAACAAAATACCACTT
CTGACAAAGGAGAAATTGAAGATGACGAACTCTAATCAACAAGTCGGAAATCCAAAAGGC
TATAAATTAACAGATGCGGACTTCCGCCAAATCAATATCCGTAACTTATTCTTCAACCAA
GTTGGTTGGAACTACGAACGTATGCAAGGTTCAGGTTATTTATGGATTATGTTGCCACAG
CTACGCAAAATGTACGGCGACAATACACCTGAACTACAAAAAATGATGGTGATGCACAAC
CAATTCTTCAACACCAGCCCATTCTTTAACACTATTGTTAAAGGTATCGACTTGGCACTT
GAAGAAAAACAAGGGGTGAAATCACTTGAAGCCGTTGCAGGTATCAAATCAGGTTTAATG
GGACCATTTGCCGCTATCGGTGATGCCCTATTCGGCTCACTCGTCCCAGCAATTATGGGG
GCGATTGCCGCAACAATGGCAGTAAACGGCAATCCGCTTGGTGTCGGCTTATGGGTTGCG
GTAGCGATTGCAACAATGGTATTCCGTTGGGTGCAACTCAAAATCGCTTATCGTGAAGGG
GTAAACTTAGTCACCAACCTAAGTCACCGTTTGAACGCACTAACCAACGCCGCAACAGTG
CTTGGGGTATTCGTTGTAGGGGTAATGTGTGCCACGATGGTGAATGTCAAAGTACCGTTT
GTTGCCACTATCGGTGAGAAAGTCGTTTCCGCCCAAGCGAACTTAGACCTTATCTTACCA
AGATTAGTCCCTGCGTTAGTGGTGTTCTTCATCTACTGGTTACTCGGCAGACCGAAAATG
AACTCTAACAAAGCGATTATGATCATCATCGCACTCTGTATCTTGCTCTCTTGGGCTGGA
TTGTTGGCGAAAGGGTAATTTAAAAGGGACACGAGGCGTCGTGTCCCTACAATACCATCG
AATGTAGCGACGCCACGCTTGGCGTCCTAAAACAAGCGGTCAAATTCATTCAAAATGTTA
CAAATAACCAAGATCTAAAACCCAATCGCTCTTCTCTAGATTTATTCGGTTTTATATCTT
TTAAGCGAGGTGAACTATGCCTTTCCAAATCGGCGAAAAGGATTTCCTACTCAATGGAAA
ACCGTTCAAAATTCTGTCAGGTGCAGTACATTATTTTCGTATCGTGCCGGAATACTGGTA
CAAAACGCTCTATAACTTAAAGGCAATGGGGTGTAACACGGTGGAAACCTATGTGCCGTG
GAACTTACATCAGCCACAGCCTGATCAATTTAACTTCAGCAAGCGGGCGGATTTAGTCAA
ATTTTTGCAAACAGCAAAAGATCTAGGGTTGTACGTTATTCTTCGCCCAACACCTTATAT
CTGTGCGGAATGGGAGTTTGGCGGATTGCCTGCGTGGTTGCTCAATATTCCAAATATCCG
CTTACGCCAAAACGATCCGCTGTTTATCGCTGAAATCGACCGCTATTTTCAAGAACTGCT
TCCACGCATTGCCCCTTACCAAATTACCCAAGGCGGTAATATCCTAATGATGCAAATCGA
GAACGAATACGGCTCGTTCGGCAATGATAAAAACTACCTAAGAGCTATTCGGGCGTTGAT
GTTAATTCACGGGGTGAACGTACCGCTTTTCACATCAGACGGTGCGTGGCAGAACGCCTT
AGAAGCAGGGGCGTTGATCGAAGATGATATTTTGCCGACGGGGAACTTCGGCTCTCGTTC
CAATGAAAATTTAGATGAGTTGCAACGTTATATTGATAAGCACGGTAAATCTTACCCGTT
GATGTGTATGGAATTTTGGGACGGCTGGTTTAACCGTTGGAAAGAGCCTGTGATCCGCCG
TGATGCTCAAGATTTAGCGGACTGCACCAAAGAGTTACTCGAACGGGCAAGTATCAATTT
CTATATGTTTCAAGGCGGAACGAATTTTGGCTTTTGGAACGGCTGTTCCGCACGGTTAGA
CACCGATTTACCGCAAGTAACCAGCTACGACTATGATTCCCCAGTTCACGAATGGGGCGA
ACCGTCAGAGAAATTCTACCTGCTACAAAAAGTGTTAGGGCAGTACCCTGATGCCAGCCC
GATTGTCGATCCGATTTTGCCAAATATCACCGCTTACCCACCGCTTGCAGTGCAAAATGA
AGTGTCGCTGTTTGGTACCTTAGACACAATCAGTGAATGCTATGAAAGCCCGTTCACTCA
AACAATGGAACAGCTAGGGCATTACTACGGTTATCTGCTTTATCGAGCCAAACCGACAGC
ATATAGCGGTGAGATCAAGCTGAGAATTTACCAAGGCAGAGATCGCATTCAGATTTTCAA
CGATAAACAAAAAGTTGCCACCCAGTATCAACACGAGATCGGCAATGAAGTGATGTTACA
GACACCAAATGGCGAGTTCCAACTTGATCTATTAGTGGAAAATATGGGACGAGTGAATTA
CGGCGGTAAGCTACTTGCACCGACACAACATAAAGGTATCGGTGCAGGGGCTGTGCTTGA
TCTGCATTTCCACACAGGCTGGCAACATTATGCGATTGATTTTGACCGCTTGGAAGAGAT
TGATTTTGATGGCGAAAAAGACAGCCAAACGCCTTCGTTCTATCAATTTAAGTTACACCT
AGACCAAGAACCGCAAGATACCTTTATTGATACCCGTGAGTTCGGCAAGGGGGTAATTGT
GGTAAATGGTGAGAATTTAGGACGTTACTGGAATGAAGGTCCAACTTGTTATCTCTATCT
GCCTGCACCGTTACTGCACAAAGGCGAGAATGAGATTATCGTCTTTGAAACGGAAGGGGT
GAAGATCGATAGCTTAACATTTAGCGATAAGCCGATTTATAAAGAGTTGAATACGAAGAA
TTTATAAGGACAACACACCCCGAATATCGTCAAACTTCCCCCTTTGAAAAAGGGGGATTG
AGGGGGATTTAAAGATCTAAACAGTTAATCGCACTATCTTAAAATCCCCCCTAGCCCCCC
TTTTTCAAAGGGGGGAATAAAAAATTCAAAACTACCAAAAGGAGCAACTATGAGCTTAAT
TTTAATCAGTCACGGAGAGTTTGCGGAAGGCTTACTGGATACTGCCGAAATGATTTTAGG
CAAAATCGACAATGCTCAAACCGTCTGCTTATATCCACACGAAGGCAGTGAAGATTTCCA
AGTGAAATTTGAGCAAGCACTGGCGAATGCCAGCGGTGAGATTGTTGTTTTTTGCGACAT
TATGGGCGGCACGCCGTGTAATGTGGCAATGCGTTACTTGCCGAAATTATCAGGGTTATA
TAGCGGAATGAATTTACCGATGGTGATTAGCTATGTGAGTGAAGATGGCACGGATGGCTT
ACTGGAAAATGCCAAAGAACAAATTCACGATGTGGCTCAACAACTTAAAAACTTAGCGTT
AGGCGATGATGAATAGGAGTAGTAGTATGTCTAAACAAGATTTAATGAAAAAACTTTGCA
CCAAAGAGGGCATTATTGCTGCTCTTGCGATTGACCAACGTGGTGCGTTACGCCGAATGA
TGGGCGATGATATTACCGCTCAGCAGGTCAGCGAATTTAAAACTTTGATCTCTCAAGAAT
TAACCCCCTATGCGTCGTCGATCTTGCTTGATCCAGAATTTGGCTGGGCAGCTTCAGAGA
AACGTGATGCAAATTGCGGATTAATTATGGCGTACGAAAAAACTGGCTATGATAAAACCG
CTGTGGGTCGTTTCCCTGATTTGATTGATGATGTGTCCGTCTATCGCTTAAAAGAAAAAG
GGGCGGAAGCGGTTAAATTGTTGATTTATTTTGACATTGATGAACCACACGAAATTAACG
ACCGCAAAGCTGCCTTTGTTGAACGTGTTGCTTCGGAATGTAATGCGGAACAAATTCCGT
TGTTCTTAGAGATTTTGACCTACGATGGCTCAAACGAAGATAAAGTCTATAACGCCAAAG
TGAAACCGCGCAAAGTGATTGAAGCGATGAAATTCTTTGCGGACAAACGTTTTGGGGTAG
ATGTGTTGAAAGTGGAAGTGCCTGTGGTGATGAGCTATGTGGAAGGCTTTACTGACGGTG
AAGTGCTTTACAGCCAAGCAGAAGCGGCGGAATTCTTTAAAGAGCAAAGCGAAGCAACGG
ATCTGCCGTTTATTTTCTTAAGTGCAGGCGTTTCAGCCAAACTGTTCCAACAAACCCTTG
AATTTGCTCACCAAGCAGGCAGTCAATTTAACGGCGTACTGTGCGGACGTGCCACTTGGG
CAGGCGGTGCAGAAGCCTATAAAACCGAAGGTGTTGAAGCCGCTCGCCAGTGGCTTAAAA
CACAGGGTAAACAGAATATCAGTGAGTTGCTCGAAGTGTTAGAACGCACGGCAACGCCGA
TTAAGTAAAAAAGTAGATTGCCCCTTTTGAGTATAGAAAGGGGCAATCTATTTTAAACGT
GAGGTTTACATTCAGGTAGTGTACCTTCAATTTCAAAGAGTACATCACCATCTTTAAAGA
AGACATAGCCCCCATTTTTCATTTTTGTCCAGTTCTCATTTTTTGTGAGAGGTTGGGTTG
TAATAATGGTGACTTTATCACTTTCTTCCGTATATTCACGGAAATCAATCATTACATCAT
CATCACGCAATGCTGTGCCGAATGGGGCTTTGCGACAGATATAATGTAAGTTTGTTGAGC
AACGTGCGATCATCCAGTGCCCATTGGAAAGAATAAAATTAAATACGCCGTGTTTAGCGA
TTTCACTGGCAATATCTACAATTGCGTCAAAAATCTCTTTTTCACTTGGTTTCTGTGGAA
AACGTTGTTTTAAGCTGGCAACTATACAGCAAAATGCGGCTTCAGAGTCCGTTGAGCCTA
TAGGCTGATAGTGATTATTCGGGCAAACTTTGACATCAACCGTGCCGTTGTGGGCGAATA
CCCAGTTTTCACCCCAAATTTCGCGGATAAATGGGTGGGTATTTTCTAAATTGACATCGC
CACAGGTTGCTTTACGGATATGGGCGATAACGTTAAAGGATTTAATTCGATATTGACTGA
CGAGATCTGCCATTGGTGATGAGGCACCTGGGCGATTGTCTCTAAAAATACGCACACCTT
TGCCTTCAAAAAAGGCAATGCCGAAGCCGTCGGTATGGTGGTCGGTTAAGCCTGCACGCC
GTCGAAATCCTTCAAATGAGAAAGTAATATCGGTCGGCGTATTACAATTCATTCCTAATA
ATTGACACATAATTTACTTCTTTATTTACTTCAAAAAAATATAAAAATCCCACCGCTTGT
TATCATTAACAAGCGGTGGGATTTAAGCGAAATTTAACAAAAAATTCAATAGGAAAATTA
TATTTTATTGATCTTAATTCGCCTCTTTTTTAATTAATGAGAGTAAAAAGAGTGTTCCTG
CACAAACAACCACTGAAGGTCCTGCTGGTGTATCTTTGAGGGCAGAGAGTAATAATCCGC
CACTGACCGATAATATGCTTAATCCGATGGCGTAAATAACCATTGTTTCAGGGGTTTTGG
CAAAGCGTCTTGCGGTTGCAGAGGGGATAATTAGTAGTGAGGTGATGATTAAAGCCCCGA
CAAATTTCATACTTAATGCAATGGTTAATGCGGTGAGCAACATTAATAAGAGGCGTAGGC
GTGCGACATTTAGGCCTTCAATTTGAGCTAATTCAGGGCTGACTGTGATGGCGAGTAGCT
TTTTCCAATACAGAGCCAGTAGTGTCGCAATGCCGATAACCCCGATGCTGATAAAGAGTA
CGTCGTTAAAACCAATTGCAAGAAGATCACCAAATAGGTAGGACATTAAATCAACACGAA
CATTGTCTAATAGGCTGATGGTGATAACGCCTAAGGATAAACTGCAATGAGCGATAATGC
CTAATAGGGTATCGACTGAGTGAGTAGAGTGCTGTTCTAACCAGACGAGGCAAAGGGCGA
GTATGACGGTCATTAGAATAACAGCAATATAGGGATCGATTTGTAGGAAAATTCCTAATG
CAACCCCAAGTAATGCGGAGTGAGAGAGGGTATCACCAAAATATGCCATTTTTCGCCAGA
CGACAAAAGCTCCAAGCGGTGCGGTGATGAAGGTTAAAAATACGCCTGCTAACCACGCAG
GAAATAAAATCTCAAACATATTGCCTCAATTAGTGATGTCCGTTACAACGACATACATTG
CCTTGTAAGTCGTGGTGGTGATTATGGTGATGAGAATAAAATGCCACGTTTTTCGCAAAT
TGATCGCCAAAGAAGTGGATAAAACTTGGGTCACTTGAAATTTTTTCAGGTGTACCAGCA
CAGCAGATATGGCGATTAACGCATAGCACTTCGTCCGTATTTGCCATTACAATGTTTAAA
TCGTGAGAAACCATTAAAATAGCACAGTTTAACCATTCACGAGTTTTATTTAATAGTTGA
TAGAGTTCCGTTTGCCCTGTAATATCCACCCCTTGCATTGGTTCATCTAAGACAAGCAGT
TGTGGACGGTCTAAAATTGCACGGGCAAGCAGTACTCGTTGTAACTCACCGCCAGATAAT
TTTTGCATACTATGCTTAGCAAGGTGAGTGATTGAAAATAGGGACAATGCTTCATCTATC
AAGGGTTTAGTGCTGTTAGGCTTGAGAGATAGAAATTTTTCAACGGTAATAGGAATAGAG
TGATCCAGATGCAATTTTTGTGGCACATAGCCAATTTTTAGCTGTGGTTGGTGAATAACC
TCCCCTGATGTTGCTGGCTGTAATTTCAGCAATACTTTTAATAGGGTAGATTTACCCCCC
CCATTAGGACCAACGATAGTTGTGATAGAATTGGGGTAGATGTTTAAATGAATATTTTCA
AGAGCAACTTGTGTACCAAAATTCACATTAATCGCTTTCAGTTGCACAAGGGGCTTCGTT
AAATTGTGGATCGGCTTAATTTGCTTGATCTGCATAACATTAATAAATTTAAGGATTTAA
GGAATTAAAATTAGCGGATTTTTTGCTGTTTTACAAGAAAGCTATGGGAATTTTTTGCCC
ATTCCTTTGTCTATAATAAGTTAGCATAGAAGAAATTATTTAGGATAGAATTTTGCAACA
CGTTATTTTTGCTAGAGATCGGCGTCGTAAGAAGAATAGAACTAAGGCATTTGTGTTTTT
GGTGATTATATTATCTATCTTTATCGGTATCGCTTTAACCTTAAAAAGACCGAGTTCAAA
TTCTTCAGAGGCTCAAGAAATCCCGATTACGTTGGCTACTCAGTCGTTGCCTGAAGTTTC
AACAGGATTATCTCATGGTGAGCCTAAGTATATCAGCATTGATTTTACTGCCTCTGCTAA
AGAGGAACAGGAACAAGTGAATGCCGAGCCTGTTGATGAAAATGCAACCTCTTATGAAGA
TGAGTTAAGTGATGTTGATGATGAAGTAGAAGGTCAGTCTGCGGTTGTACCTGAAAGTGA
AAAATTATCAGAAGAAGCAGAAAGTGTGTTAGAAGATCTGCTAGATATTGCAGATCAAGC
ATTACGTATCCAAAATCAGTTTAGTTATATCGTAACTCAAGGCGATCAGCTAAAAGATGT
ACTAGAGCAGTCAGGATTAACACATGCTACAGCAAAAGCCTTAGAAAAAACTTTTCCACA
GTTAGCCGAGCTTAAAGTTGGGCAACAGTTCTACTGGATTTTAGACAATAACGGTGAGCT
GGAATATATGAACTGGCTTATCTCAGAAAAAGAAGAGAAAATTTTTGAGCGTAAAGCACA
AGATCAATTTGCAGTACAAACTATTCAGAAAAAAGGTGTTTGGCAACAAGATGTGATTAA
AGGCACCATTGATGGTAGTTTTAGTGCCAGCTTAAAGGCGGTAGGTTTATCTCAACGTCA
AATTAATCAGTTAGCTAACGGTCTGCAATGGCAGATTTCCACCAATAAATTGAAAAAAGG
CGATAAATTTGCAATTTTAGTGAAGCGTGAGTATATCAATGGTAAGGTTACTGATTTAGG
TAATGTTGAAGCTATTCATATCATCAGTGGCAAGAAAAGTTATTATGCCATTCAAGCTGA
TAATGGACGTTATTATAACCGTCACGGTGAAACGTTAGGTAAAGGATTTGCTCGTTACCC
ATTGCCATTTACACCAAGAGTTTCATCACATTTTAATCCTCGTCGCTTACATCCAGTAAC
AAGACGAGTTGCTCCTCACAAAGGTGTTGATTTTGCTGTACGAAGCGGTACGCCGATTAT
TGCCCCTGCAGATGGTGTTGTTGAACATATCGCTTACCAAGCAAACGGTGCTGGTCGTTA
TATTAAAGTCCGCCATGGGGGACAATATACTACGGTATATATGCACTTAAGCCGATCGTT
AGTTAAAGTTGGGCAAAGTGTGAAAAAAGGACAGCGTATTGCGTTGTCTGGAAATACAGG
ACGTTCAACAGGTGCACATTTGCATTATGAATTTCATATCAATGGGCGACCGGTTAATCC
AATGACAGTAAAATTGCCTGGTATAGGATCTGGTATGCCAGATAAAGAACGTAAAGCATT
CTTAGTGAAAGCACGGAATATTGAAACAAAACTTAAACTCTAGAAGGATTTATAATGAAA
AAAATTCTATTGACCCTAATTAGCCTTGCAATCTTAGGTTCGGCACAGGCGAATGATAAA
AACTTACAGCAACAACTTGAGAAAATTGGGGCAACTAATGTGAAATTGTCAGAATCTGCC
TTGCCAGGTTTTAAAACAGCGATTTCCGATCAAGGTGTTGTGCAAATTAGCAATGATGGA
CGCTATGTAATACACGGGCAGATTTTTGAATTAAAAGATGGCAAAGTTACTGATATTACT
AATCGTGCATTACTCGCAGAACTTAATAGTCTAGCAAAAGAGATGATTGTGTATCCTGCG
AAAAATGAAAAACACGTTGTCACTGTGTTTATGGATATTACTTGCCATTATTGTCATTTA
TTGCACTCAAAGATCAAAGAATATAATGATTTAGGCATTACTATTCGTTATTTAGCTTTC
CCTCGTGGCGGTATGAATACTGAAACTGCAAAACAGATGGAAGCAATTTGGACAGAAAAA
GATCCAGTCTTTGCGTTAAACGAAGCAGAGAAAGGTAACTTACCAAAACAGGTAAAAACG
CCAAATATGGTGAAAAAACATTATGAGCTTGGGATTAAATTTGGGGTTACAGGTACGCCA
AATATGGTCACAAAAGAAGGAGAGTTAATCGCTGGTTATGTTGAGCCAAAAGAATTACTC
AAAATGTTAAGTCACTAACCCTTAATTTAAACTACAAGCGGATAGGTTTTATTCTGACAT
CCTCCCCGCCCCAAGAGGCGGGAATTCCTAAGTGTAAATTTTAAACGTATTTAAAGACCT
ATAATTTCATCGTTTGAATACTGATAAAAATTGACCATGCATTAGCTTCTTGAAAGCTGC
TCCACCCCCAATAGATTTCATAATTTTGTGATCTCTTTCACATTTTCTCTTGAAATCCCC
TTGACAATCCCAATTTATAGTTACGTCAAGCGAGAGTAATCTCGAAGTCAGAACATTAAT
AAACAGAATTTAGGGGAAACCTATGAATATTGATAAATTTACCAGCAAATTCCAATCTGC
AATTGCCGATGCACAATCTTTAGCCGTTGGCAAAGATAATCCTTATATTGAACCAGCACA
TTTAATGCTTGCGTTGTTAAAGCAAAATGATGGCTCAATCACACCGCTTGTTACCAGTTT
AAATGTGCAACCGAACCGTTTAAGCAGTGAACTTGATGGCATTATCAGCCGCTTGCCGCA
GGTGCAAGGGGGCAATACCCAGCCGTCGCAACAACTTTTTCGCTTGTTAAATCAATGCGA
TAAATTGTCGCAACAGTTTGGTGATAGCTTTATTTCATCAGAGCTATTTGTGCTTGCGGC
ACTTGAAGATAATGGTGATTTAGGCAAGTTATTGAAAAACTTAGGTTTAACCAAAGAGAA
GGTGACAGCCGCTATTCAACAAATTCGTGGAGGGGAGAGCGTGAATAATCAAAATGCAGA
AGAAACGAGACAAGCGTTACAAAAATATACCATTGATTTAACCGAGCGAGCTAAGGTAGG
CAAACTTGATCCAGTGATTGGACGTGATGAAGAGATCCGCCGTACAGTGCAAGTATTGCA
ACGCCGTACTAAAAATAATCCAGTGCTTATCGGTGAACCAGGTGTGGGGAAAACGGCGAT
TGTCGAAGGTTTAGCACAGCGTATCGTTAATGGCGAAGTGCCTGAGGGTTTAAAAAACAA
ACGTGTGCTTTCCTTAGATATGGGGGCTTTGATTGCAGGGGCAAAATACCGTGGTGAGTT
TGAAGAGCGTTTGAAAGCGGTATTGAATGAGCTTACTAAAGAAGAAGGGCAAGTGATCCT
GTTTATTGATGAAATTCATACGATGGTCGGTGCAGGTAAAACCGATGGAGCGATGGACGC
AGGTAACTTGTTGAAACCGTCCCTTGCTCGTGGCGAGTTGCATTGTGTCGGGGCGACAAC
TTTAGATGAATATCGTCAATATATTGAAAAAGATGCAGCACTGGAGCGTCGTTTCCAAAA
AGTGTTGGTTGATGAGCCGACGGTTGAAGATACCATTGCGATTTTGCGTGGTTTGAAAGA
ACGTTACGAAATTCACCACCACGTTCAAATTACGGATCCTGCAATTGTCGCAGCTGCAAC
CCTTTCGCACCGCTATATTTCCGATCGTCAGTTACCCGATAAAGCGATTGACTTAATTGA
TGAAGCAGCGTCGAGCTTGCGTATGGAAATCGACTCTAAACCGGAGCCGTTAGACAAACT
TGAACGCCGTATTATTCAGTTGAAATTAGAGCGTCAAGCATTGCAAAAAGAAGAAGACGA
AGCTAGCCGTCAGCGTCTTGCAAAATTAGACGAGGATCTGACCGCTCGTGAACGTGAATA
TGCGGAGCTGGAAGAAGTGTGGAAAGCAGAAAAATCCGCTCTGTTAGGCACGCAACACAT
TAAAACCGAGTTGGAAAATGCCCGAATTGAAATGGATCAGGCTCGCCGTGAGAATAACTT
TGAGAAAATGTCGGAGTTGCAATATGGAAAAATCCCAGCCCTTGAAAAACAGTTACAAGA
AGCGGTAAAACGTGAAGAAGAAGGCGGTGAAAATCATCTACTTCGCACCAAAGTGACCGA
TGAAGAAATTGCCGAAGTGCTTTCTAAAGCCACGGGTATCCCTGTATCCAAAATGATGGA
AGGGGAAAAAGAGAAACTATTACGAATGGAAGAGGTGCTACATAAACGGGTCATCGGTCA
AAGTGAAGCCGTTGATGCAGTGGCAAATGCGATCCGTCGTAGTCGTGCAGGCTTGTCTGA
TCCAAATCGCCCTATCGGTTCATTCCTATTCTTAGGGCCGACAGGCGTAGGGAAAACAGA
GCTTTGCAAAACATTAGCCAACTTCCTATTTGACGATCAAGATGCGATGGTGCGGATCGA
TATGTCCGAATTTATGGAAAAACACAGCGTATCTCGCTTAGTTGGCGCACCTCCAGGATA
TGTCGGCTATGAAGAAGGCGGATACTTAACCGAAGCAGTTCGCCGTCGTCCATATTCGGT
TGTATTGCTCGATGAAGTAGAAAAAGCACACCCAGATGTATTCAACATTTTATTGCAGGT
GCTTGATGATGGTCGTTTAACTGACGGACAAGGTCGTACGGTGGATTTCCGTAATACGGT
CGTAATTATGACATCAAACTTAGGTTCGCATTTAATTCAAGAGAATGCGGAAAATATGAG
TTACGATGAAATGAAAACTATCGTGATGAATGTGGTTGGGCAACATTTCCGCCCTGAATT
TATCAACCGTATTGATGAAACTGTGGTATTCCACCCATTAGATAAAGAAAATATCCGTGC
GATTGCAAGAATACAGCTTGAACGTCTAATTAAACGTATGGCGGAGCGTGGCTATGAAGT
GACGGTGACCGATGCGGCAGTTGATCATATCGGCGAAGCAGGCTTTGATCCACTCTTTGG
GGCAAGACCGCTTAAACGTGCAATTCAGCAAGAGCTTGAAAACACCTTGGCACAGCAAAT
TCTCTCTGGCAAATTGTTGCCGAATAGTCCTGTGACAGTGGATTATCAAGAAGGAAGGGT
TGTGGCAGTTCAGTAAAAGAGTAAGAGCGTAGAGATACGCCCTTTGTTTTGTGAAATACA
TTGACTTTTCTATGATTTCTCGCTAATTTGTGGGCGTTTTTAACACAAAAACTATTTATT
TACAGGAGATTCTATGCAAGATCGTTTAGTCACTTCCACAAGAAGTGAATCCCTTCTTAG
CACACATAAAGTATTACGTAATACTTATTTCTTACTTGCGTTAACGCTTGTATTTTCGGC
AGTGGTTGCATCTGTCACAATGACACTTAATTTACCACGTTTACCTTGGTGGGGAATGTT
AGTCGGTTTTTATGGCTTACTTTTCTTAACCAATGCAACGGCAAATAGTGCAGCAGGGTT
AGCAAGTGTTTTTGCGTTAACGGGTTTCTTAGGTTATAGCTTGGGTCCAATTTTAAATGC
TTATATCAGCAATGGCTTAGGCGATGTGGTTGCATTGGCTTTAGGGGCGACTGCGTTGGT
ATTCTTTAGCTGTTCTGCTTATGTATTAACTACTAAACGTGATATGTCTTTCTTATCGGG
TATGATGATTGCGTTGTTCGTGGTGTTATTAGTGGGTATTGTGGCAAATATCTTCTTAGC
AATGCCCGCGTTAAGTTTAGCGATCAGTGCATTATTTGTAGTGTTCTCAACGGCTGCAAT
TTTATATTCAACTAGCAACATTATCCACGGCGGTGAAACAAACTATATCCGTGCAACCGT
TGATTTATATGTGTCTATCTACAACCTATTTGTGAGCTTATTACAGCTTTTAGGAGTATT
TAGTAGTGATGACTAAATAAATTTAGCTCATTGGATTCATTAAAAATAGTTATAAGGGGA
CGCTAATTTAGTCCCCTTAATCATCAATGCGCCTCGTCCCAGTTGCCTCCAACCCCAACT
TCTGCAATCAATGGCACTTTAAGCTCAATCGCTTTTTCCATTTCAGCTTTAATCAGTTGT
GTGTAATGCTCTACTCTGTCGGCTTTGACTTCAAAGACTAATTCATCGTGTACTTGCATA
ATCATTGCAATATCTTCGCAATTTCGCACCGCTTGATCGATCCCGATCATTGCCACTTTG
ATAATATCTGCCGCCGTGCCTTGCATTGGGGCGTTGATGGCAACACGTTCCGCCGCTTTG
CGTCGCATTTGGTTGCTTGAGTTGATTTCAGGCAAATATAAACGGCGACCAAATAACGTT
TCAACATAGCCTTTTTCAGCGGCTTTTTCACGAATATCTAACATAAACTGTTGCACCGCT
GGATAACGCTGGAAGTAAAGTTCCATATATTTTTTCGCATCGGTACGAGAAATGCCCAGT
TGATTTGCCAAGCCAAATTCAGACATTCCGTAAATCAAGCCGAAGTTAATCGCCTTAGCA
CTACGGCGTTGTTCACTGGTTACGGCTTCCAACGGCACGCCAAAAATTTCTGCCGCAGTA
GAACGGTGAATGTCTTTACCTTCGGCAAAGGCTTTGATCATATTTGCATCATTAGCAAGA
TGAGCCATTATGCGTAACTCAATTTGCGAATAGTCCGCCGCCAAAATCACATAGCCATCA
TGGGCGATAAAGGCTTGACGAATACGTCTGCCCTGCTCGTTGCGGATCGGAATATTTTGT
AAATTCGGATCGCTTGATGAAAGTCGTCCTGTTGCCGTGACCGCTTGATGATATGAAGTA
TGCACTCGTCCTGTTTGGGCGTTAATCATCTGTGGAAGTTTATCGGTATAGGTTGATTTC
AATTTGCTCAAGCCACGATGTTCCATCAACAGAACAGGCACTTGGTGTCCCATTTGAGCC
AATTCTTCCAACACTTCTTCGTTGGTTGATGGCGCACCTTTCGGGGTTTTCTTTAAAATC
GGTAAGCCGAGTTTGTTAAATAAAATCTCTTGCAGTTGCTTGGTAGAAGCAAGGTTAAAC
ACTTCTCCTGCTTCTTGGTGTACAAGGGTTTCAAGCTCTTTTAAACGCTGTTCGATCTCA
ACTGAATGTGCCAACAGTTTGGCAGGATCGATTAATACGCCGTTTCGTTCCACACGAGAA
AGTACGCTCACCAACGGCATTTCGATTTGTTCAAACAATTTCACTAATTCAGGCGTTTTT
TGTAGTTCAGACCATAAGAGTTGATGCAATTTCATTGTAATTTCGGCATCTTCCCCTGCA
TATTCTGTTGCTTTATTCAGTTCAATTTGATCAAACGTAAGCTGATGTTTGCCCTTGCCT
GCCAATTCTTCAAAAGGAATAGTTTGATGTCCCAAATAACGCTCTGCCAAATTGTCCATA
TTGTGACGACCTGTGCTGTCTAGGGTGTAAGATTGCAACATCGTATCAAAGGCAACCCCT
TGTAGCTCAATGCCGTTGCGTGCAAAAATCGTTAAATCGTATTTGATATTCTGCCCGACT
TTGCGGATATTTGGGTTCTCTAAAATCGGTTTTAACTGTGCCAAACAGTCCGCTTTGTTC
AACTGGTTAGGCAGTAACGCTTCGACTTCATCGAGTTCTGCTTCACTTTCACCAAACAGA
TCCACTTGGGTCGGCTGTGTAATTTTGCCTTTATGTGCCAACGGAATGTAGCACGCTTCG
CCATTTTCTAAACCAAACGAAATCCCGACTAAATTTGCTTGCATTGCATCTAAATTGTCT
GTTTCGGTATCCACCGCCACAAGCTGTGCCATTTGCAATTTTGCCAGCCATTTGGTAAAG
AGTTCAGGGCTGTTCACGCAATCGTAAGCGGTGCGATCTATCTCGACTTTTGCAAAAGGT
GCAGATTTTTGTTCGGCACTGACCGCTTGTGTGGCTTGATAATTGTTCGGAATTTTCTCT
GCTGACGTTTGTGTCACAGGGTTTGCGTCATTCATCACTTCGTTCAGCCAACGCTTAAAT
TCATAACGACCAAAGAGTTCTACCAGCTGATCTCGCTGTTGGGGCTGAGTAACAAGCTGA
TCGTAAGTAACATCAAGGGCAACATCGGTTTTAATTGTCGCTAATAGATAAGAGAGATCG
GCTGTTTCTTTTTCTGCTTCCAGTTTCGGTGCAAAGGTTTTTGCCCCACGAAATGATAAC
TCTGCAACTTTGTCTAAATTTGCATAAATCGCTTGCATTGAGCCAATACCTTGCAACAAC
GCAATCGCCGTTTTCTCACCAACACCTTTTACCCCTGGAATATTGTCGGACGAGTCGCCC
AATAAGGCTAAATAGTCGATAATCAACTCAGGCGGAATGCCATATTTTTCAATCACCCCT
TCACGATCTAACAAGGTATTGTTCATCGTGTTAATCAGCATAATATGATCGTTTACCAGT
TGAGCCATATCCTTATCGCCCGTACTGATTAAAACGTGCTTACCTGCTTGTGAAGCCTGC
ACTGCAAGCGTTCCAATTACATCATCAGCTTCCACCCCTTCAATCGACAACAGCGGAATA
CCCAATGCTTTAATCATTGCGTGCAAAGGTTGGATCTGCGAACGAAGCTCATCGGGCATC
GGCGGACGATGGGATTTATACTGTTCAAACAGCTCATCACGGAAAGTTTTCCCTTTCGCA
TCAAACACGACAGCAATATGGCTTGGTTCAACCTGTGCAATCAGGCTTTTTAACATATTC
AACACGCCATACATCGCCCCTGTTGGCTCACCTTGTTTGTTAGTTAAAGGGGGAAATGCG
TGGAATGCACGATATAAATAGGACGAACCGTCCACTAAAACGAGCGGATTTTTTGCAATT
GTTGCCATTTGAATTCTCTTTGATCTAAATAATTTGGGCTATTATAGCGAAAGTGGGGGG
ATTAAAGAAAAAGTTTTGAGAAATTATGTCTATCCATATTTTTCCCCAAAACGCTCCCCA
TACAATAGGGGACTTTACGATTTACATCAAACCATTACGATTCTATTAACATCGGTAATT
CTGACATACTCACTAATTTATAATCAGCCAAAGCCCAGCGAGGGTCGTCCTATTCCGATT
TTTCAGGAATAACAACGGTTTTCATACTCGCTGCTTTACCTGAAATCATACCTAAGACCG
AATCTTCTACGGCAAAACAAGCAGATGTTGGAACGCCAAGTTGTTTTGCTGCGTGTAAAT
ATACAGCGGGGTGTGGCTTGTTGTACTCCAATTCCTCAGCAGAAGCTAAATAATCAAAAT
ATTCAGCTATACCACAGCTATCAACAATGCCTTGTAGCATATTTCTTGGTGAAGCCGAAG
CAACTGCGATTTTAATCCCCCATTGTTTTAAGGTAGATAAAACATCTTTCACATTTGGCA
TTAACGGCTTCGCTTCAAGCACCTTTCCAACTACATATGCCATCAACTCTTCTATTAACT
GAGTACGGCTCTTTTCTTTTTCGCCATATTTTTGTAGCACATAATCAACAAGCGTACCAA
CTGGTGACCCTGTAAGAGTCATCATTTCAGCTAAGGTTACAGGAAATTGGTTTTGTTGAA
AAAATTCAGTACTTGCTTGATACCAAATAGGTTGGGAATTAATTAACGTACCGTCCATAT
CAAAAATTACAGCTTCGATCATTTTACATTCTTCTGTTATTGATTATTACAAGTGCTTCC
CCTAAAACAAAGCAATCCACTGTATCTTACATGCTTTTCACCTTTGAAATATAATTGGCA
ATTCATTCCTATTCAGATAAATAGACAGAAACTAAGTTATATCCCCAATTTTTCCTTATA
ATGCAAACGGCATACAGAAAGATAGCTATCGTTTCCACCAATTTGGATTTGATCTCCATC
TTTTACCGCTTCGCCTTTCTCATTCATACGAATAACAAAACCTGCTTTATGCCCACAATA
ACAGATGGTTTTAAGTTCTTCGAGCTGATCTGCCCAAGCCAGTAAATAGCGGCTGCCCTC
AAATAATTCAGATTGGAAATCGGTGCGTAAGCCGTAACAAAGCACAGGGATTTTTAATTT
ATCGACCACTTCAGTCAGTTGATAAACCTGTTGCTTGGTAAGAAATTGTGCTTCATCAAT
CAGAATACAGTGCAATTTTTCATCGGCAATGTAAGCGGTGATTTCATCAAATAAATTGCT
ATCATTTTTGAACAAGCGAGCGTCTTGTGAAATACCAATTCGAGAGGACACTTTCCCTAC
GCCATAACGATCATCTATCGCCGCAGTATAAACAAGGGTATTCATTCCTCGTTCTTGATA
GTTGTAAGATGATTGAAGTAAAGTTGTGGATTTCCCTGCATTCATCGCAGAGTAATAAAA
ATAGAGTTTCGCCATAATAAATGATGCAATAAAAAACGGCTAATCAAAATATTAGCCGTT
TATTCAAAAAAGATTAAACGTTGTCGATTTGACCTAACAGAGAGCGTAAACGATCTTGGA
AGTTTTGATGTTCGGTTTTTAATTGCTCGTGTTCTTGACGTAGAGTTTCGCTTGAACGAT
TTGCTTCCTCGTTTTTACCTTTTAACTCTTCAACTTCTAATTGAAGTAATTGAATGGTTT
CAACAGCCTGTTTAATTTTTTCTTCAAGTTGGTCTAAAATTGCGACTGACATAATATGTT
CCTCTAGTGAGTAATAATGAAAGTGTAAAGATTTTACCTTACTTAGAAGAAATTTTCATT
ATAAAGTTCGGAGTTATAGATAAAAAAGCACACTGTTAGACATAAACTTTTTGTAACTTT
CTCAATTAGGGGTAGTATATGTCTATCAAAAATTAGATATTAGATTAGTGGTAAAGTAGC
TTGTAGGGTGGGTCTTGACCCACCATATAATCGTAACATATTGATTTTATTGATGGATTA
AAACCTACCCTACAATATTTAACCTATTAATATATGGTTTGTTAGCGGTCTAGTACCTAG
TACGGAGATGAGATGAAATGAAAATTGAGAAGAAAAGTAATGAGGCAATTATTGAGCCAA
TTGAAGATAATTGGAATTGGTTAGATGAATTGGGAGAGCCAGATCCTACGTTTAATTATC
AACATATCAAAGAATTTAAACCTGTACCATTATTAAACTACGAAGATTGGTTAGCTGAAG
ATAAAAAAATCCCCTAACAAATTGTCAGGGGATTGAGGGATTATTTTACACGAGAAACAT
ATTCGCCTGAACGGGTATCCACACGGATCACTTCGCCGATTTGAACGAAAAGTGGAACAC
GAACAACTGCACCTGTGCTTAATGTCGCAGGTTTACCACCAGTACCAGCAGTATCACCTT
TTAAGCCTGGATCGGTTTCGATAACTTCTAATTCAACGAAGTTTGGTGGAGTAACGCCGA
TTGCAGAGCCGTTCCATAATGTAATGATACATTCTGCTTGATCAACCAACCATTTGTCGT
TGTCGCCCAATGCTTTTGCATCTACAGAAATTTGCTCGAACGTTTCTGGGTGCATAAAGT
ACCAGAAATCTTCATCTTTATAAGAGTAAGTGTAGTTGTAATCTACAACGTCTGCTGCTT
CAACGGTTGAGCCTGATTTGAAGTTGATCTCTAATACTTTACCAGATATTAATTTACGGA
TTTTAGTACGGGTAAATGCTTGACCTTTACCTGGTTTTACGAATTCGTTTTCAACGATAA
CGCAAGGTTCACCATCTTGGATAAATTTTAAACCTGGTTTGAAATCATTAGTGCTGTAAC
TAGCCATTGTGATCCTCAGAATTTAGATAAAAAGTAACGCCCAAAGGGCTAAGATATAAA
AAGGCATATATAATACACTAAAAATGGCAGGCAAAAAATTAAAATTTTTCTTAAGTATGG
CGGATAAAGCCGTTTCAGGTATAATTCACCTTTTCAATCAATGAGGAAATAAAATGAAAA
AAGCAGTGTTAATGGGCTTAGTTCTTGCCCTTAGCGTTTCAACCGTTCAGGCGAAAAAAG
CAGGTAGAATGAAATTTTCTTCAAGCAAAAAAACACCTGCAACGGTTCAGCAATCTACAA
CACAACAAAAAGCTGATGCGGACTTTAATAATACGCCAAATCAAGCAATGCCAAATGCTG
GTGCTGCTCAACAGGCGCAGGGCAACCGGTTAGGCAATTTTGTGACAGGGGCGGCGGCAG
GTTACTTATTAAGTGAAGCACTTTCCCCAACGGAAGCACAGGCTCAAACACCAGCGACCA
ATCCAACAGAACAATTAACCAAACAGGTACAACAAGTGCCAGCGGTGCCGACCTTTAAAG
CGATTGATCCACAAAACGACCCTTACCTTATTGAAAAAACACCAGGTTATTTGCGTTATT
GCTTAAACGGTGTGCAATATATGGTGGGAACCAATAACAGCCAATTACCACCAACATTGA
TGGTAGATAAAACCAACGCACCAGTGCAGTGTGTGATTAGCCAGTAAATCAACAAAAAAT
GAAATTATGTAGCATTTGTACAAAAGAGCAGTAGCGACGCCACGCTTGGCGTCCAATATC
AAAGCACAACTAATGTGAATATAGGGACACGAGGCGTCGTGTCCCTACTAGATTGGAAAG
TTTGTGTATTTGCTACATAATATCAATAAAAAACAAAAGGGGTAAATTTGAACATCTCAT
TTTACGACGCACCAACAAAAGCACAATGGCTACAAGATCTGGCTGAAGCCTTTAATCGAC
CAGAAGATTTATTGCATTACCTCGAGCTAGACATTGCAGATTTCGAGCAAGATCTCACCG
CTCGTAAACTGTTTGCGTTAAGAGTGCCACGCCCCTTTGCTGAAAAAATGAAAAAGGGGG
ATCGGGCAGATCCCCTTTTTTTACAAGCGATCACATTACAAGAAGAATTTACCAATGTTG
ATGGCTTTGTCCAAGACCCACTGGAAGAACAGCATTCGCCTGCCCCTAACATTTTGCATA
AATATCATAACCGCTTGTTATTTATGGTAAAAAATAGCTGTGCGATTAACTGTCGCTACT
GTTTCCGCCGCCACTTTCCCTATGATGAAGTCAAAAGTGGCAAAGCAACGTGGCAGAAAA
GCCTCGACTATATAAAAGCGCATTCCGAAGTGGAAGAAGTGATCTTATCAGGGGGCGATC
CCTTGATGGCAAAAGACCACGAAATTGACTGGATTTTCACCCAACTAGAGCAGATTTCCC
ATATCAACACCGTACGTATTCACAGCCGTTTACCTGTGGTTATTCCCAACCGTATTACAG
ACGAATTGTGTGAAAGGCTATCACAAAGCCGTTTGAAGGTCGTGTTAGTGACGCATATCA
ATCACGCCAACGAAATAGACGAAATCTTTGCAGAAAAAATGCAGAAGCTAAAACAAAGCA
ATGTCGTGTTGCTTAACCAATCTGTCTTGCTCAAAGGGATCAACGACAATGCCCAAACAC
TCAAAGTCTTGAGTGATAAATTATTTCGCTATGGCATTTTACCCTATTATTTGCACCTAT
TAGACAAAGTGGCAGGGGCGAGCCATTTTTATATTGAAGATAGCAGAGCCTTTGAAATTT
ATCGTGAATTGCAACGCATTACATCGGGTTACTTAGTGCCGAAATTAGCACGAGAAATGG
CGAAAGAGCCGAATAAGACATTGATGGGTATCTCTGCTTAATTGATATTCAGTTCCTTAA
TCGCTCAATCTCTTTACTAAATTCTTCTACATCATCAAAACTTAAATAAACTGACGCAAA
TCGAATATAAGCGACTTTATCTAAGGACTTTAATTCACCTAACACCAAGTCTCCGACAAA
TTTACTAGCAACTTCCCTTTCCCCTGTGGCTTGAAGTTGTAACACAATGCAGTGGATCGC
TTGCTCAACATCATCGGTACTCACGGGACGCTTTTCTAATGCACGAGATAAACTGGTTCT
TAATTTACGTTCATCAAAAGGTTCTCGGCTACCATTATTTTTAACAATATGCGGAATGAG
TAATTCAGCACTTTCAAAGGTTGTAAAACGTTCTTTACAGACAGGGCATTCTCGTCTGCG
ACGAATTTGGTAGCCATCTGCGGTTAAACGTGAATCTACAACTTTGGTATCATCAGTAGC
ACAAAACGGACAACGCATTATTTTAACCCTTCTTGTCTTGCTACAAATTCAGCGTATAAA
TTTTCAGGGGGTGGAGGCATTTGCAAATAGAACCCTTCATTTTGGATTTTTTGCAAAACT
TCTTGATTATCTACCCGCTTGAGCTGCTTTTCACCTGCTAAATTAAACAGCATTACAAAC
TCAGGTTTACCAAAAATTTGGCGAAGTTCTAGAGGTACGGCCTCAAATTTATCCCGTTTT
TCCACATAAAGATACATTCCTTCTTTTTTGGGGCTTTTATAAATTGCACATAACATCTTA
TTCGTCCTCTAGTCTGTAGCTACCTTCGTAATTGGTGAAACGTGAATATTGTCCTTGGAA
ACCTAACGGCACTCGTCCGATTGGACCATTACGCTGTTTACCAATGATGATCTCCGCCAT
TCCTTTTGTATCTGGATTATCGTGATAAACCTCATCACGATAAATAAACATAATTAAGTC
TGCATCTTGTTCAATCGATCCCGATTCGCGCAAATCCGAGTTTACAGGGCGTTTATCTGA
ACGTTGTTCTAAACTACGGTTGAGCTGAGAAAGTGCCACTACCGGTACTTGTAACTCTTT
AGCTAAGGCTTTCAGTGAGCGAGAAATTTCCGCAATTTCAAGGGTTCGGTTATCCGCAAA
TCCAGGAGCGCGCATTAATTGTAGATAGTCCACCATAATTAAACTTAATCCACCGTTTTC
CTTGTACACACGTCTCGCGCGTGAACGTAATTCCGTTGGGGTTAAACCTGAACTATCATC
AATATAAATATTACCTCTGGATTGCAACACTCCCACTGTACTACCAACCCTAGACATTTC
CTCATCATCTAGTTGCCCTGTACGAATACGCGTTTGATCGACCGTTGAAAGCGAAGCAAA
CATACGCATCATAATTTGATCTGCTGGCATCTCAAGGCTGAAAATCAGCACAGGCTTATT
CGGTTGCTTAACTTTATTGCCGTTCTCATCTTCGACCTCAACATCACCCATTGCTGCATT
TTCACACAAATTCATCGCAAATGTTGTTTTCCCCATTGATGGACGGGCTGCTACAATAAT
TAAATCTGAAGGCTGAAGCCCTGCCGTTTTTCGATCTAAGGCAGCAAAGCCCGTTGATAT
ACCTGTTACACCGCTGTTATTTTGAGAACGAGAAAGTAATTCTATGCGAGCTAAAGTTTC
CATTAAAATATCATCAATTTTTTTCGGTCCTTCGTCAGTTGCAGTTCGCATCTCTGCGAT
ATGGAAAACCGTTCTTTCCGCTTCATCTAAGACTTCTTTAACCGTCAATCCCTTAGGATT
GTAGCTGATTTCTGCAATTTTATTACCCGCAGCAATCAATTCACGACGAATAGCCCGTTC
ACTAACAATCTCTGCATAAGCTAAAATATTCGCCGCACTTGGGGTATTTTTAGATAGTTC
CGCAAGATAGGCAAAACCGCCTATATCTTGCAATATGCCTTTATTTTTAAGCACTTGATC
AAGTGTGATAATATCAATAGGCTGATTGTTACGAGATAATGAAGCCATTTCTTCAAAAAT
CAGACGATGAGCGTGATTGTAAAAATCGGTACTCTGAACACGCTCAGCAACGCCGTCCCA
GTACTCATTACTCAGCATTATCCCGCCTAATACCGCTTGCTCTGCTTCAATTGAGTGAGG
GGCAATGTTTATCTGTTCAATCTGTTTATCTTTTTGAGGATCTTTATTTTTTTGATATTC
AGCCATTGATGAAACTCTTTTCAGGGAAATGATAAAAAGGTAGTTTACCGAATTTGCCAA
AAATTTTCAGCTGGTTTAGCCCGTACAAAAATAGCGAGACGCAAAATTTGTTAATAATCT
ACTTCAACTACACTAATTTCATTATTTAATAGTAATCATAGAACCAAAGTTAAAGCACTG
AAACCACAGATCTACTTGTGAAAAACCTGCTTCTTTTAGGCGTGCTTTATGTGTATCAAT
ACTATCTGTCCGCATCACATTCTCAAGGGCTGTACGCTTTTGGCTTACTTCAAGCTCACT
ATAGCCATTTGCACGTTTAAACGTGTGGTGCAAATCAATAAGAAGTTCATTTATTGTGTT
ATCTTCAAAAGTAAATTTTTCCGATAACACCAACACACCATTTGGATTTAACCCATGATA
AATTTTACGTAAAAGAGCAAGCCTGTCTTCTCTTGGCAAAAATTGCAACGTGAAATTTAG
GACAACCATTGATGCATTTTTAATCTCAATATGACGAATATCATCACATAAAATTTCCAC
AGGAATATCCGAATGATAGGCTTCCAAATGACGACGGCAGCGTTCTACCATAGGTTCAGA
ATTATCCACACCAATAATTCTTACTCCAGCTTTTTCCACATTACGCCGAATCGATAAAAT
CCCAGCCCCGCGAGAACAACCTAAATCATAGACATTTGACTGATCAGTCACAAAACGAGA
AGCAAGCATACCAATCGCTGTAATGATATTAGAATAACCCGGCACAGAACGTTGAATCAT
ATCTGGAAAAACCTCCGCAACAGATTCATCAAAAGTGAAATCCCCTAATTTCTCAATAGG
GGCTGAAAATAGAGCATCTTTAGACATAAACAATATTATTGATAATAAATGGTGTATTCT
ACTCGCAATTTATAAAGATTGTAGAAAATAATTTATTTAGCAACATTCCTAATTTAGTGA
ATACGTATAAGTACGATATAAAAATGCGCAAATCAGGATAAATAACATCACAATAATTTG
AATTAATCTCTTTTTAGTCAATTTCTCTGCCGCCATTTTCACTCCAAATCTAAATAAATC
TTGTTCATTATTCCCTAAAAAAATGTTAAAATTTGCCTTAAATCAAATTTTAGGATGGTT
GCGTATGAAAATTGTATCTGATTTTAAAGCAAATGGAAGAACAGCCTGCACAATTCACTG
TCAAAATTGCAGTATTAGTCAATTATGTTTACCTTTTACTCTCAATGAACACGAATTAAC
TCAATTAGATAATATCATTGAGCGTAAGAAACCTGTGCAAAAATCACAAATCATCTTTCA
GTCAGGTGATGAACTCAAGTCTATCTACGCAATCCGTTCAGGCACAATTAAAAGCTATAC
CATCAGTGAAAATGGTGAAGAGCAAATCACCGCTTTCCATTTACCGGGCGATTTAGTTGG
CTTTGATGCGATTATGGATATGAAACATATCGGTTTTGCTCAGGCTCTTGAAACGTCAAT
GATCTGCGAAATTCCTTTTGATATTTTAGATGATTTAGCTGGCAAAATGCCAAAAATCCG
CCATCAGATTATGCGTTTGATGAGTCATGAAATCAAAAGCGATCAAGAGATGATTTTGTT
GCTTTCTAAAATGAGTGCGGAAGAAAAACTTGCGGCGTTTATTTACAATCTTTCACAGCG
TTATGCCGCACGCGGTTTTTCAGCAAGAGAATTTCGCTTAACAATGACCCGTGGTGATAT
TGGAAATTACTTAGGTTTAACCATTGAAACTATCAGTCGCTTGCTTGGTCGACTCCAGAA
AAATGGCATCATAACGGTACAAGGTAAATATATTACCATTAATCATATGGATGAATTAAG
TGAAATGGCTGGTGTTACAAAACCTAAACTGTCCCATTGCAATCCAAACTTATAATTCTT
TACATACTACTTATCTTGACGTTCCCCCCGTACCTTACGGACAGGATTGAAAAAAATACT
CTTCTATCTTAAAAAGATAATTTATGCCCTAGTCTCCGATCTGTGAGAATGAATACCAGG
GCTCATCTCCAATGAAAATATCCCTTCCTTCTATAAAGAAGATCAATTCGATAATTTGAT
ATTAAAGAGCCATTTATCTACCAAACGCTTCCCTTCCTCGCTTGACCCAAAACGAGCATA
ATCTACATCAACCAATTTCACGCCGTCCAATTTAGGTGATTGTGGAGCAACTTCTGCTTT
CACATTGGTTGGTGTTTGATAAAGTCCGTGGTCACGCCAAGGAATTTCTTGAACCTCTTT
AGATAGAACCCAATCCATAAATAATTTCGCATTATCAAGGTTTCTCGCACCTTTAATAAT
ACTTGCAGCCCCTAAAGCATAGCCTACCCCATCTTTAGGTAACACATAATCAACTGGCGC
ACCTTTCTCTTTTTCTGAAGCATAGCCATGAGCAAAGCCAACTGTCACAGCACTTTCCCC
ACGAGAAAGGTTCGAGGTCACTAAGGTGCTTTTCACATATTGAGAAATGTTACCATCTAA
TTTTTTCAAATACTCAAAGGCTTTTTCCTCGCCCATTAATTGAATAAGCGTAATCATCGT
GGTATACATTGTCCCTGAACTGCGAGGATCGGCTAATTGCACTTCACCTTTTAAGCGAGG
ATCAAGCAAATCTGCCCATTTTTTCGGAGCTTCAACGCCTAACTGTTTTAATTTTTCGGT
ATTAATACCAAAACCAAGCACCATCAAATACGCAATCGAGGTATATTTACCTGCTTCGCT
CTCTTGCAATGCTTTAAATTGAGGTAAAACCTCCGCTTGCAAAGGTGAACGATAGGCTTC
TAATAGCCCCATCTGCCCTGCTTGGAAATGTGGCTCAATAGTACCGCCATACCAAATATC
CGCTTGTGGATTATCTTTTTCCGCTTTCAGCTTACCTAAAATTGTCCCTGTTCCACCGTG
AATAAACTGAGTTTCCACATTATATTTTTGTGAAAAACGTTTCGTCAGATCTTCACATAC
TTTATTTTGGACGCCACAGTAAACTGTCAGCTTTCCTTCAGCCTGAGCATTATTAGCTAC
AAAGACTAATGATGAAAGTAGAAAAAGGCTTGAAAACCATTTTTTTAATTGCAATTTTTT
CATTTGTTTCACATTCCTGATGTTTAAAAGAGTCATAAGTGTAACATTTATCCTACATAA
AGCAAGAACAAGCGGTTTGATTTTATGCTAAAATGACATAACACTACCCTATTATATTGA
TATGAAAAAATGTTGCTTAATCAAATTCAAATAATCCTAGTCGAAACCTCTCACAGTGGT
AATATCGGCTCAGCCGCACGAGCAATGAAAACGATGGGACTAAGCCAGCTAAGGCTTGTC
ATCCCAAAACAAGCGATTGACGAACAAGCAATAGCCCTTGCTGCAGGGGCAAAAGATGTA
TTGGATAATGTGCAAATTTATCCAGATTTCGACAGTGCAATCGCAGATTGCCAGCTTGTT
ATTGGCACAAGTGCCAGATTACGCCACCTACAAAGCTCACTGGTCGAACCACGTCAATGT
GGCAAATTAGCCATTCAACGTGCTGAACAGGGTAAAGTAGCGATTGTATTTGGACGAGAA
CGGGTGGGCTTAACCAATGAAGAACTATTAAAATGCCATTATCACTTAAACTTCCCAACC
AACCCCGACTATGGCTCGTTAAATCTTGCAATGGCGGTACAACTCGCCTGCTATGAACTC
CGAATGGCTTGGCTAGATTTACAAGAAAAAACCGATATTCAACCGCTTGCAGAATACCCG
ACATCAGAAGCCTTAGAACATTTCTTTGCCCATACCGAACGTTTATATAAAGAACTTGGC
TTTATTCGCAACGAAGCAGTTATGCTGAAACTACGCCGTTTATATCAACGAGCCGAATTG
GAAACCAATGAATTGAATTTATTAAGAGGAATGCTGACTGCAGTAGAAAAGTACTCGCTA
AAGCAGAAAAATGACTAATAATAAAGGGATAAGAAATTACATCTCTTATCCCTTAAATCA
TAGCTAATTAACTATAGTACCTAACTATCTAGATTACCATAATACACGTAAACCAACACC
AAGTGCTTTGTCAGTAACTTTGTTGTTATCACTGTCTTTGTTCTTGATTAAACGACCTTC
AACAAAGGTAACAACTTGTTTATGTAATTTATAGTCTGCACCTAACATGAATTGATGAGC
AGTTGCTTTGAAATCTTCAACTTTGTAAGTACCATAAGAGTAGTTTCCATACACGCCAGA
TTTTGGAGTAACATCAAATCTTGCGCCAGTTCTTACGAAGTTAATTTTCTCTTTAACATC
ATCTGTTTTTACAACACCATGACCACCATCAACAGCTACAGTAAATGGAGCGTTGACATA
TTTAAGACCAAAGTACACACCATCTTTGTCTTTCTTATTAAATGGTTTTTCTGTATAGGT
ATGGTCTGTAGATTTACCACCTGCTTCAACAAATTTACCTTTTAGTTTAACAGATCCAGA
TTTGTAGTCATCATGAGTATAACCTGCTGCCACAGTTACAGATTGACTTTCTGCAATCTT
AGCTGTGTATTTAGCACCTAAACCAAAGCCAGATTTAATAGAATCTACTTTTACATCTGC
CTTCTCACGCTCATTTGCAACATTATAGTTAGCACCTAACGTCAAACCTTCAATACCTGT
ATAGGTATAGTTAATTGCTGAATCAGAAGATTGAGTAAGGATATCAAAACCTTCTTGAGG
TGCTGAATATTTAAATGTACCCTGTTGATTGTTCACAGTGATAGACTTATCTACCTTATA
TGTATATTTAATTCCACCAGTACCAACACCGTATACTTTATCAAAACCAGCTTGACCAAT
GCTATCACCGATTACAGCTTGTTTACCAAAAGAAATTTCATGACCATAGCCACCTAAACC
AACGTAAGCCTCATCTGTTGTAACATCACCCCATTTTGCAGCATTTTTAGAACCACTGCC
AAGGCGAGTCTCATAACGACCAAAACCGTAGAGATTCTCATTGATATTATGTTTGATAGA
AATACCGAAACGAGAACTATTATTCTTTAAGTTAGTGTGACCACCATCTGTTGAAGATTG
ACCTTTCACTTTTGAGGCTTGTTTTTCTAAAAGAAGACGCAATTGACCATCAAAATCAAC
TTTTGTACCTTCATTTTCATAAACTGTTACAGCTGATGCTGATGCTGCAAATGCCGCTAC
TGCTAACGCTACTAGTGTTTTTTTCATAATGTTCACCTTAAGTTTTTAGTTTAACTAAGA
TTACTCTTATTAAGCTATAAGAGCAACCGATCCATATCTGCCATTACCTTCCCATGTAAG
TTTGGTAAATGCAGATTGCATGCGAATGATTGCAAATTTGTAGAGTAGTGTCAATATCTT
ACATAAAAAAACATTTTCTTTAAAATCAATAAGTTAATAAATCTCCACTCCCAAATAAGT
ATTCAGAGATAATTTTTTAAAATATTGCTCCTATTGCAATAAATCACATAACTATATGAT
TTAAAAATAAAAAACTCATAGCAAATAAAGATTTATGACCTTTTTTCTAAAAATGTGAGT
TTCATCACATTTTTAGAAAAAATAGAAAGATTATTTTTATCAAAAATAAATTTGAAAAGA
GATGCACATACATTAAAATATCTATACATTTAATACAGAGAATAAAAAATGGGTAATTTT
ACAGATACAATCATTACAAAATTAAACGACTTTTCTCCCATCTTGTCTCTGCAAATCTCT
ATCTATAGCCACTGCTTTAAACTTACTCATGGCTCCGTCAAAGAATTCATACAAGAAATA
CTAGAAACATGTTCACATATTGAGCAGTCAACTTCCCCTGAAATAACTGAAGTTTATACT
CAACGTTTAATTGAACAATATGATGCTCTACAAAAAAGTATTCATCTCAAGGATAAAAAG
TCAGATTCCCCTATTTTCTCTCAATATAAATTTACTAAGAGTATTCATACATTATCAAAG
AAACAGAAGTTACATGAATACTATAAAGCGTTGCGTGCATTGAATGAAAAACTCTCATGG
CTCATTGAACAAAATTACCATTACCCTGAGTATAGGCATATGCTCTCAATAAAGATACAA
GAAACAGAGAATAGAAAACAAAAATGTTTAAAGGCGATTGAAGAATTGAGCTTTAATCAG
GAATAACGGGAGAAGATTGACGATATATTGTTGCTAATCTTATCAATCTCTAGTAGTGTC
TAAATATGCTATGCTCTAAACATACACATCATACTAAAAAGAGTCCATAGAAAATATCCT
CTCTTAATAGAGAGGATATATAAAATTGTAATACTAACGTTTTGAGTATTGTGGACGACG
ACGTGCTTTGTGTAAACCCACTTTTTTACGTTCAACACGACGAGCATCACGGGTAACAAA
GCCCGCAGCGCGTAACGCTGGACGTAAAGTTTCGTCGTATTCGATCAATGCACGAGTAAT
ACCGTGACGGATTGCACCTGCTTGACCAGAAATACCACCACCTTTAACAGTGATGTATAA
GTCTAATTTATCTGTTAATTCAACTAATTCTAATGGCTGACGAACGATCATACGAGCTGT
TTCGCGACCGAAGTACACTTCCAAAGAACGTTGGTTAATGGTGATATTACCATTGCCCGG
TCTGATAAATACACGAGCTGAAGAGCTTTTGCGGCGACCTGTGCCGTAGTTTTGATTTGC
TGCTGTCATTTTTATGCTCCGTGATTAGATATCTAAAACTTGTGGTTGTTGTGCTGCGTG
GTTGTGTTCGTTACCTGCATACACTTTTAATTTACGGAACATTGCACGACCTAATGGACC
TTTTGGCAACATACCTTTAACCGCAATTTCAATCACTGCTTCTGGACGACGAGCAATCAT
TTCTTTGAAGGTTGCATCTTTAATGCCACCTACATAGCCAGTGTGCCAGTAGTAGATTTT
ATCAGTTTCTTTTTTGCCTGTTACCGCTACTTTTTCCGCATTGATAACGATGATGTAATC
GCCTGTATCAACGTGTGGAGTGTACTCAGCCTTGTGTTTACCACGAAGACGATGTGCTAA
TTCAGTAGCTAAACGACCTAAAGTTTTACCTGTCGCATCTACTACATACCAGTCACGTTT
AACTGTTTCTGGTTTTGCTACAAAAGTTTTCATTAATTAAATACCAAAATTTAAAGTTTA
AACCCAATATCCTAATGGATATTACCTATTAATACGGTAGAATCTGACCCCTTCGAGTCC
TATTCAGACCAGACTTACATGGCGGGAATACCATGCAAAAACAGGGTGGCAAAATTATAC
AGATTTATTTACTAAAGATCTAATTCTTTTTTAAGAAAGAGTGGTTTTTGCGGTATATTT
CAAAATTCCAACAAATTTTTATAGGTTTTACTTCTCATCAAATTGAGAAAATGATAAAAA
ACAGCTACATCAAGCTAACTAACTGTAAAGGAGTGAACTATGGAACAATGGTCTGGTAAC
GTATGGACTGCAATTATTGCAGCATTTATCATAGGTTGTATCATCAGTTATGTTGTTGTT
CGTGCGACAAATAGCAATGTGAAAAAACAACTACAACTAGAGGCTGATTTAAAAGATACT
GCTAAGAAAATGGACGAGCAAAAACAGCAATTAGAACAACACTTTGAACAATCTGCAGCT
CTACTTGCAACACTTGCTGAAGACTACAAAAAACTTTATACGCATTTAGCACAAGGGTCT
GAAAAATTATTGCCTGCTGAATCGGCAAAAATTGAATTTTTCCAACAACCTAAAATTGAA
AATAAACCTAAATCTGAAGATGACCAACCTAAAGATTATTCAGAAGGCTCCTCTGGTTTA
CTAAAATCCTAGTATTCATATATTATTGAATTTAAGAGGAGGGAATCCCCTCTTAAATTC
TCTTTAACTACATTTTTCTTAGAACATATTGTCTTTATTATCAGAAAATTTGATCGAAAA
CATTATATTAAATTTAATTTCAGATTAGAATTTGAAAAATTTTTTTAACTTATCATTAAC
AGGAAAATACAATGTCTTGTTTATTTATTGCAGGCACAGATACAAATGTAGGAAAAACTA
TCGTTACAAGGGCTCTATTACAAACAATATCTAAATATGAAATTCCCATTGTCGGTTATA
AGCCTATTGCGTGTGGTGGCGATGATTCTTTACCCACAGAACCCAATCAAGATGATTATG
CCTGTGAAGACAATAGTGATGTCCTCATTATACAGAACAGCTGCCCTTGTCCTGTAAAAT
ACAGAGAAATTAATAGCTATTCTTTTATCCATTCTAGTACGCCAGTATTTGCAGCGCTAG
ACGCAGTACGTCATATTTCTGTTAATAAACTGGATCACGATCTTCAACGTTTACACCGAC
AATATGCAAATGTTCTTATTGAAGGCACTTATGGCTGGTTAACACCTATTAATAAAGACC
TAAGTTTTGCTGATTGGGTTAAGAAAAATAGAATGCCAGTCGTACTTGTTGTGGGAATAA
AAGAGGGTTGCGCTAACCATGCACTTTTAACAGCGGATGCGATTCAACAAAGTGGGGTTA
ATCTTATCGGATGGATTGCAAATCGAGTAAATCCTGGGCTACGTCACTACGCTGAATTAA
TTGAACTCCTTAGCAAAAAAATCAATGCTCCATTACTAGGACAAATTCCTTATATTGGTT
ATCCTAGTAAAAAAGAACTATCTGAGTATATTCAGAACCCAGAGCCTCTATTAAGTTTTT
TCCATAAATAATCTAATTGCTGGCTCTTGAAGAGCTAAGCTCATACTGAAATATTAAGCT
GGCTCTTTATTGATAATAATAGACTAACAATCATGACTACAAAGGTTGCTATATAATTTT
AGCAACCACTCTGATTTCTATGCTATTTTAGCTAGTTAAATAATTCATAAATGCTGTAAT
TACACCTAAGTTAACCACATCCACAAAGAATGCACCTACAAGCGGTATGATTAAGAATGC
TTTATGTGATGGTCCAAAAGTTTCTGTGACAGATTGCATGTTCGCGACCGCAGTTGCAGT
TGCGCCTAAGCCAAAACCGCTGTGACCTGCTGCAAGAATGGCTGAATCGTAATTACTTCC
CATCACTCTAAAGGTCACAAAATATGCATAAAGTACCATAACTATGGTTTGAGCAATAAG
GATAATTAACATTGAGCCAGCAAGGTCTGCTAATTCCCAAAGTTTAATGCTCATTAATGC
AATTGCTAAGAATAAGCTTAATGATGCGTTACCAAATACGTCAATAGCACGGTCAAACAT
ATCAAATTTAAACACTAACGTTAATACGTTTCTTAATACTACACCAAAACCTAATGCCCA
TACGAATTGAGGTAAACCTGAATCAGGGAATACTTTAACCATAACTGATGAGAATGCTAG
ACACGCTGCAAATAATGCCATTGTTTCGATCGTTGATGTTGCTGTGATTAAGCGTACATT
GTCAGCATCTTCAAATGTATCATCAGCATATTTTGCCTCTACGCTTTCAACTTTTACACT
GTGTTTAGATGGGGTAATTTTCATTTTGTTGATAAGACGGCGTGCTAATGGGCCACCGAC
TAAACCACCAGCTACTAAACCAAATGTAGCAGATGCCATTGCCATTTCCATTGCACCTGC
AAGCCCATGTTTTTCAGCAAAAACAGTTGCCCAAGTTGCACCTGTGCCGTGTCCGCCAGT
TAAAGTAATAGAACCTGTAATTAAACCAACAAGTGGATCAATACCAAGTAGCATAGCTAA
ACCAACGCCTACACCATTTTGAACAAGGATAAATATACTCACGATAACGAGGAAAATGAC
AAGTGGGATTCCACCTTGTTTCAAACGGGAAAAATCTGCGGATAAGCCGATAGATGAGAA
GAAGGCTAACATGAAAGCTGTACGTAAAGAGCTTTCAAATTCAAAGGTAATTCCAGCGAA
TTTATATAGACAAAAAATGATACAAGCGATAAATAAACCACCGGCAACAGCCTCTGGGAT
ATTAAAGTCTTGGAAGAACTTAATTTTATTTACAAATACTTTGCCGAGAAGCAAAACAAG
CGTTGCGGCGATAAGTGTGTGATAACCGTTTAAAACGATTGGCTCCATATCATTACTCCT
AATATATGATTTATGAAGGGGCGGATAATATTATAAAGATTTAGCATTGTCAAAATGGCT
ATTTGATTATTTAGTCGCATAAAAATATTGTTATGGTAGACATTTCTCTATTATTTTTTG
AGTTAGATCTCATTTTTTGCTTGGGGATTTTGGTAAAATCGTCGCAGTTTTATTTTTTTA
TGATGAGGCTTTTATGAGCGAAATTGCATTAACAGTAAGCCTATTATCCTTAGTTGCTGT
CATTGGGCTATGGATAGGGCATATTAAGGTGAGGGGCGTAAGCCTTGGTATTGGCGGTGT
GTTATTTGGTGGGATACTGGTTTCCCATTTTATGACGCAATATGGTGTCAAACTTGATGG
TCATACCTTGCACTTTATTCAAGAGTTTGGTTTGATTCTCTTTGTCTATACCATTGGTAT
TCAAGTTGGTCCTGGTTTCTTTGCTTCATTACGCCAATCGGGATTAAAGCTTAATGCTTT
TGCTGTGATGATTGTTGGGATAAGCGGTATTTTAGTGATTTTATTACACAAAATATTTGA
TGTTCCTCTTCCTGTGATATTGGGTATTTTCTCTGGTGCGGTGACCAATACGCCATCATT
AGGTGCTGGGCAGCAAATTCTGACAGAATTAGGCGGTGAGTCCATTACTGCTGTGATGGG
TATGGGGTACGCAATTGCCTATCCTTTCGGGATTATCGGGATTCTATTAGCAATGTGGCT
TATCCGTATTATTTTTAAAATTAATGTGGATAAAGAAGCTGATGAGTTTAATTCTGCAAC
CAACAATAAAAAAGATGGATTAAGTACGATGAATGTTCGTATTACAAATCCAAATTTGAA
TGGGTTGATGCTTCAAGAGTTTCCTGATTTTGAACTGCACGAAGTGGTTTATTCTCGTAT
TAAGCGTAATGATGAGTTGTTTGTGCCTAAAGTGCATACCCAAATCCAAATAGGCGATAT
TCTGCATCTTGTGGGAACAAAAGCTGCGTTGCATAAAATGCAACTCATTCTTGGTGAAGA
AGTGAATGTTTCACTTTCGACAAAAGGCACAATGTACCGTACAGAACGTGCTGTTGTTAC
CAATGAAAAAGTATTTGGGAAACAAATTCGCCAATTGATGTTAAAAGGGAAATATGATGT
AGTGATTTCTCGCTTAAACCGTGCGGGGGTTGAGTTAGTTCCTAACGGGCAAATGACATT
GCAATTTGGTGACGTGTTGAACTTGGTTGGTCGCCAAGAAGATATTGAGGCTGTGATGGC
GATTATCGGTAACGCTCAACAAAAATTACAACAAGTACAAATGTTGCCTATCTTCATCGG
GGTTGGTTTAGGGGTGTTACTAGGCTCTATTCCAATTTATCTGCCAGGTTTCCCTGTAGC
ATTAAAACTGGGATTAGCAGGCGGGCCTTTGGTGGTTGCATTAATTTTAGCAAGAATAGG
AAGTATCAAAAAACTCTATTGGTTTATGCCTCCAAGTGCAAACTTAGCATTAAGAGAAAT
TGGTATCGTGCTTTTCCTTACAGTTGTAGGTTGGAAAGCAGGCGGAAACTTCTTGAATAC
CTTATTAAGTAATGATGGTTTAGCGTGGATTGGTTATGGTGCGATCATTACTTTTATTCC
ATTAATTGTTACAGGGCTGGTTGCTCGTATTTATGGTAAATTAAATTATCTGAGCCTATG
TGGATTGCTTGCAGGTTCAATGACGGATCCACCGGCTTTGGCATTTGCAAATGGTATTAA
AGAGGGTAATGGTGCAGCAGCACTCTCTTATGCGACTGTATATCCATTAGTGATGTTTTG
TCGAATTATCTTGCCTCAAATTCTCGCTATATTATTGTGGGTAGCTGGCTAGTCGTAACT
AAGCAATCTAGTTATTGACAGTTCAATAGACTAGATTGCTCAATTTCAATAAAACGCAAT
AAGTTTCCAACAATATTTAGGATCCATTCACGCCATTTTTATAGGATTATAATTTATTTT
CTATGATAAATAATAGGATGTCTTAATCACGGATTTAACGTTATAATGAGAAATAAATCT
GTTTTTTAATGGAAATACTACTTTATGTATCGCTTAACCTTTTTTTTGATATCTACTTTG
CTGTTTAATCCCTTCCTCTCTGCCAAATGGCTAAAGATCAATGATGTAGACTATATCTGG
GGACCATTTAAAATCTATAATATTTCATTATTCTCTGAAACTGGCAGTTATACTAATAGC
ACACGCCCATTAATGCTGACTCTAAAATATCAAAAGCCCGTTGAAGGGCGTGATTTTGCA
ATTTCTTTAGCTAGATCTTGGTCTAATTTAGGCATCACTCTGCAAAATCAAGATAATGTG
GTTGATCGTTTGCGTAAAATTTTACCTAATATCAAGAAAGGTGATTCTCTCAGTTACATT
GCTTTAGAAGATAAAGGATATTTCATATTAAATAATATTGTTATTCCTGAAGAATTTAAC
AAAGAATTTAATGACGCTGTAGTAGCAATATGGCTAGATCCTCGTGTAGAAATTGGGCGT
AAACTTGTCAATAAAGAAGAAAAAACCTTCATTGCAAACATCCCTAGAGTTTTAGAGACA
CAAAAACCACAAAATATAGAAAATAATATAGGGGTACATGAAGAATCAATAGATCCTGTG
GTGGACTCAAGCAAAGTATCTAATGATATCAAACAAAACTTAGACTCTTCAATAATGCCT
AGAGTACAAGATAAGCCTTTAACTCAGTCAAATGAAGAGAATATGAAAGAAGCAGAAAAA
CCACTTGAAGATTCAGAAATTGATATTTCTCCTCCTTTAGATCCCATACCAGAAGGGAAA
TATCTAAATATATAGCTGATTATTAAAGTGTTTATAGCATATATAATAAATCGACAATGC
CGATTCAGAACTGGAAACTGGCGATGAATCGATTTATGATTGATTTTGGTGATCGCCTAG
ACGATCACCGTTAAGTTGAAATGGGTGTTTACACAGAATTTGGGATAGGGTTAAGCGCTA
ATACTTCACCGTATGCCCATAGCTTTCAATAATACCTTTAATATGCTCTAACGATTCTTT
CGTCGGTGGCATCACATCTTCCAATTCATATTCTAACCCTAAGGTTTTCCATTTATGTGC
GCCTAAACGGTGATATGGCAGAAGTTCGACTTTTTCTATGTTGTCCATACCTTGAATAAA
CTGACCCAATAAATGAATATCTTCATCGGCATCCGTATAACCTGGTACAACCACATAGCG
GATCCAAGTACGTTGATTACGTTTATGCAAATAACGAGCGAAGTCTAGGGTACGTTTATT
AGAGACACCGATAAAATCTTTATGAATTTCTTCGTTCAGCTGTTTTAAATCAAGCATAAC
GAGATCGGTTACATCTAGCATTTCATCGACTAGCTCTGAATAATTCCGCACAAAACCATT
TGTATCTAAACAAGTATCAATACCCTCAGCTTTACAAGCACGGAACCAATCACGCACAAA
CTCCATTTGTAACACGGCTTCGCCACCTGATGCTGTTACGCCCCCGCCCGTTGCTCTCAT
AAAATGTTTATACGTCACAACTTCCTTCATTAGATCTTCTACGGAGATCTCTTTCCCACC
TTCAAGATCCCAAGTGTCACGGTTGTGGCAATATTTACAACGCATTAAACAGCCTTGTAA
AAACAAAATAAAACGAATCCCAGGCCCATCTACTGTGCCACACGATTCGTAAGAGTGATA
ACGTGCTAAAACAGTCATTCTTTTTCCTTTAAATAAAGTACGATTAGGACAAATGTCCTT
AAACATTTCTGCTAATCGCAATTAATGCGTAAGATACAATAAGCGGTCAGTTTCTGCAAA
AGTTTTGCAAAATCTGACCGCTTATTAGTTTAAACTAAATTACATCGACTGAGTGAAAGT
ACGAGTAATTACGTCCATTTGTTGCTCTTTAGTTAAAGAGTTGAAACGCACTGCGTAGCC
TGAAACACGGATTGTTAATTGTGGATACTTCTCTGGGTTTTCCATCGCATCTAATAACAT
TTCACGGTTCATTACGTTTACGTTTAAGTGCTGACCACCTTCGATGGTTGATTCGTGGTG
GAAGTAACCGTCCATTAAGCCTGCAAGGTTACGTTTTTGAGATTCAAGATCTTTACCTAA
CGCATTTGGTACGATTGAGAAGGTATAAGAAATACCATCTTTCGCGTAAGCAAATGGTAA
TTTCGCAACAGAAGTTAATGAAGCTATCGCACCTTTTTGGTCACGTCCGTGCATTGGGTT
TGCACCTGGTCCGAATGGCGCACCTGAACAACGACCGTCTGGGGTGTTACCTGTTTTCTT
ACCGTAAACCACGTTTGAAGTAATGGTTAATACTGACTGTGTTGGTGTTGCATTACGGTA
TGTTTTGAGCTTCTGAATTTTCTTCATAAAGCGTTCAACTAAATCAACTGCAATGTCATC
TACACGGTTATCGTTGTTACCGAATTGTGGGTATTCACCTTCAATTTCAAAGTCAAGTGC
TACGTTTTTCGCTACGCCAACCACTTCTCCTGCTTTATTTTTGATTTCAATGTCGCCACG
GATTGGTTTTACTTTCGCATATTTGATTGCAGAGAGTGAGTCTGCTGCAACAGAAAGACC
TGCGATACCACAAGCCATTGTGCGGAATACATCACGATCGTGCAACGCCATTAATGCTGC
TTCATAAGCATATTTGTCGTGCATAAAGTGAATGATGTTTAACGCAGTCACATATTGTTT
CGCTAACCAGTCCATAAAGCTGTCTAAACGGGTCATTACATCATCGAAATCTAAGTATTC
AGACATAATTGGCTCAGTTTTCGGTCCAACTTGGTCACCTGATTTCTCATCAACACCACC
GTTGATTGCGTATAGTAAGGTTTTCGCTAAGTTTGCACGAGCACCGAAGAACTGCATCAT
TTTACCTACGATCATCGGGCTTACACAGCACGCAATCGCATAGTCATCGTTTTGGAAATC
TGGACGCATTAAGTCGTCGTTTTCGTACTGAACAGATGAAGTTTCGATAGACACTTTCGC
TGCATAGCGTTTGAAACCATCTGGTAAACTTTCAGACCAAAGGATTGTTAAGTTTGGCTC
TGGTGATGGCCCCATTGTGTAAAGGGTGTGTAATAGACGGAAGCTGTTTTTGGTTACTAA
TGTACGACCATCTAAGCCCATACCTGCGAAAGTTTCTGTTGCCCACATTGGGTCGCCTGA
GAATAATTGATCGTACTCTGGGGTGCGTAAGAAACGAACCATACGGAGTTTCATTACTAA
GTGATCCATTAATTCTTGAGCTTCTTTTTCAGTGATTTTGCCTGCTTTTAGGTCACGTTC
AATATAAATATCTAAGAAGGTTGAAACACGACCGAAAGACATTGCTGCACCGTTTTGTGA
TTTCACTGCTGCAAGGTAAGCAAAGTAAACCCATTGTACCGCTTCTTGTGCGTTAGTTGC
TGGGTTTGAAATGTCAAAGCCATAAGATGCAGCCATTTCTTTCATTTTGCCTAAAGCACG
GTGTTGTTCTGCGATTTCTTCGCGTAATTGGATTGTCGCTTGAATATCTTCGCCACGCTC
TAACTTCTCTTGTAAAGAGGTAAACTGTTTTACTTTATCTTTCATTAAGAAGTCAGCACC
GTAAAGAGCCATACGACGATAGTCACCGATAATACGACCACGACCGTAAGCATCAGGAAG
ACCTGTAATTACGCCTGATTTACGGCAACGTAAAATGTCTGGAGTATAAACATCGAATAC
ACCTTGGTTGTGGGTTTTACGATATTCAGTAAAGATTTTCTCTACTTCTGGATTTAATTC
ACGGCGATAAACTTTACAAGAGCCTTTCACCATATTGATACCGCCAAACGGCATAATTGC
ACGTTTTAATGGTGCATCTGTTTGAAGACCTACGATTTTCTCTAAATCTTTGTTGATATA
ACCTGGTGCGTGTGAAGTGATGGTTGATGGAATATCGCAATCAATGTCATACGGTTCGTG
GGTTTTGTTTTCCACTTTGATTTTTTCCATCACTTCTGCCCAAAGCGTTGTAGTTGCTTC
GGTTGCATCTGCTAAGAAAGATTCATCACCTTCATACGGCGTATAGTTTTTTTGGATAAA
GTCACGCACGTTTACATCAGTTTGCCATTCACCTGGTGCAAAACCTTCCCACGCTTTCTT
TTGAGCTTCGGTTAGTTGAGTCATTTTAAGTCCTCGTTAGTTAATGTAATAAATTGGAAC
GCAAGCGGTGCGATTTTGCAAAAACACTGCGAAAAGTGACCGCTTACAAGTTTTGAATTA
ATGTTTTTTTAGATGCAAAAACCACTGCACCATACCGATGAAAAATGCACCACCAACAAT
GTTACCTAAGGTCGCTGGAATTAAATTTTTCACCACAAAATTTGCCATTGTTAAATCAGC
GAATTGACTAGGATCAACCCCTATCGCTGTCCAAAATTCAGGGCTTGCAGAGCCGTGAAT
TAACACGCCCATTGGGATCATAAACATATTCGCCACACAGTGTTCAAATCCAGATGCCAC
AAACATGGCTATCGGCAAAATCATAATGAACGCTTTATCCGTCAGGCTCTTACCTGCATA
CGCCATCCATACCGCAATACAGACCATCAGATTACAGAAAATCCCCAAGCTGAATGCTTC
AATCCAAGTATGATGGATCTTATGTTGGACTGTTTTTAAAATAGTCAAGCCCCACTGCCC
ATTTGCAGCCATAATTTCACCGCTAAACCACACTAACAGCACAATAAAGGTCGCACCGAT
GAAATTACCGCCATACACAACAAACCAGTTTTTAAACATCTGCGCCCATGTAATTCGCTT
ACTTGCTTTGGCAACAATCGTCATGGTTGTTGAAGTAAAAAGCTCTGCTCCAAATACCAC
GCACATAATAATGCCTAAAGAGAAAACAAGACCGCCAATGAGTTTAGCGACACCCCATGG
CATATCCGCAGCCCCAACTTGGGTAGTTGCATAAAAGACAAAAGCAATAGAAATGTAAGC
GCCAGCAGTAATTGCTGAAATGAAAGAATAAAATTGGTTTTTGGTTGCTTTATAAACTGC
GCCATCTTCGGCGATTTTTGCCATCTCAGCAGGTGAAAACATTACTATCCTTAAACGAAA
ATTTGAAAAATTATAGAAATTGTTGAGAATTATAGACCTGTTAACCTGATGATTAAATAA
TTTTTACGTTTAAAATAAATAAAGTAGAATTCTTTCTTGATCCATATCAATCTTTCAAAA
AAAGTACAATTTTTGAAAACTTAACTTAAACACAAATTTAACAAAATAGTTACAAAATGA
CCGATTATTTGACTGCTTTACTCGGAATTTTCCTTAGCGAAGAGAATCAACTTCTCATTA
TGTTTGTCAGCAGCTTTTTAAGCGCAACAATACTACCAGGCAATTCCGAAGTGATTTTTA
CCACTTATACAACGCAAGCACTATTACAAAAAAATACGGTGTATGGATTATTCGTTGTAG
CGACATTAGGAAACTCCCTCGGTAGTATGACAACTTATTTTATCGCTCAATTTTTTCCAC
AACCTAAATTTCATGACCAACAACATAAAAGCATCAAGCTCACGCTTAAATTGAGCCAAA
AATATGGTATATGGATTCTATTATTTAGCTGGCTTCCTATTGTTGGCGATATCTTTTGTG
GTATTGCAGGTTGGTTACGATTCAACTTATGGAAAAGCATATTATTAATTACTCTAGGCA
AAGGAATTCGTTATGCATTGCTACTTTGGAGCGTTTATTTGGTTGCTGGTTAAGGACTAA
CAGTCTACAATATGAATAAATTATTTTTGATGAGAAAAGCTATGTCAAAACACCCCCCTG
AAATCAAATCTATCTCAGTAATTGCCAAAACTCGCATTTTTGAAGTGCAATCCGTCGATT
TACGTTTTTCCAACGGCGAAGAACGCACCTATGAACGTTTAACGCCACAACGTCGTTCAT
CTGTCATGGTATTACCCATTCATAATAATCAACTGATTCTTGTTAAAGAGTATGCTGTCG
GCCCTGAACGCTATGAACTCACCTTCCCTAAAGGCATTGTGGATAGTGGGGAAGATCCTG
TACTGAGTGCAAATCGAGAATTACAAGAAGAAATAGGTTTTGGAGCAAAAACAATCGAAC
CACTGCGTTCAGTGTATAGCGGTCCTAGCCATATGTACGGCTTAATGCACCTTTTCGTGG
CTCAAGATCTCTATCCATCACAGCTAGAAGGCGATGAACCAGAGCCACTTGAAATCATCT
ATTATCCATTAAACAAAATCGACGAACTGCTTGCCGACCCTAATTTTGCCGAAGCACGCA
ACTTATCCGCCTTATTTTTATTAAGAGAATATCTCAATGCAAAAAACTAGCCTACATATT
TTATGGATTTATCCACTACTTACCCAGATACTCGGCTCTGCCCTATTACCCCTTTTTAGC
GAATTTAGCCAAGGGGGAATGTTGGTTGTTTTTGCCTTATTTACCGTCCCAGCTTTTCTA
TTTGCATTAGTCAGCTACAAACAGCAATATCACCAACGTAACATCATTCAAATTGCCTTT
TTCTCAGGGGTAATAATGTTCATTTACAGCCTTTTTTCATTTTCATTGATGTTAGCTTTT
GATGAATACACCAGCCTTGAAGATCCTATTCCCCTATGGGAACAATCCCTTGCCGTGATC
TTATTCGCTCTAACCTTTGCTTTAGCAAAAGTAATGTACGCACTGTTGGTGTTGAGATTG
TTTTTGCCGAAGGTGTAAGTCGCTTACATTAATAGAATGGAGCTAGACACTTCGGGTTTA
ATAATGGCGAGAGTTTTTTAGATCATTGGTTATCCTTATATTCAAGTTAAGGCAGGGTGA
GAAACTTCCTCCTAGTAAATTTATAGGTCTCTCCTAGATAACGACTAAAATCCCTATTAG
GTTAAGATAGCCCTATGAGCAAAAGTTATCTAAGTCAGTATAAACAAAATAAACTTATTG
AGCTGTTTGTAGCAGATATCACTGCTCGAACAGCTGCTGAGTTGATAAATGTAAATAAAG
CTACCGCAGCCTATTATTTCCATCGTCTGTGATTGCTTATCAATCAAAACAGTCTACATC
TTAAGAGGTTCGATATTCAAGAACAAGTGAAGCCCGGCAGTATTGTTTACACCGATTTCT
ACCGAGACTATGATAAGTCTGATGTAACTGAGTTTAATCATTTTCGCATCAATCACAGTA
CCTACTTCGCAGAAAAACAAAACCCCAAACGAAAAGGACTAAGTCCGATACAATATCGAA
ATCAGTCCTTTGAATAGCTGTATAACTTTTGAAGGTCAGATCATTTTATTCATATTTTAA
AAGGTGATTTGAAGACTTTTACCATAAAACTTTAGGGGCTGACGTAGATTAGCCCCAATA
AAAAAGTACCCCGAAGAAGAAACCCAAGCCCCAATTTGGCTAAATGCACATCAGCTTCCC
AACCAGTGCTTCTTTTTAACAAAACTTTTTCAGGAGAATATCTGTCCGTGTAGTAATATC
CTAGCACTAGAACAAACATTACAATAACAACGCCTAATTAATTTTCCTTCGGTACAGAAT
TTGATAATGCATCTACGTGTTTTTTTATTGCTTCACGAACATGATGATTGGAATAATCTA
CCTCAAGAGAACCATCTCTATTTACTTTTACTCTACCATCAAAAATTGTTGTTGGCTGGA
CTTTATCAGCTGATTTAACCCATAATGCTCTAACACAATTAAACGTTGTTTTTAAAAAAT
CAAACGTAACTGTAAATAGTTTTAACATAGCCATCCTCATATAAAATAGTGGGTGCATAA
TAGTATTTAATAAATCTTATCAGATCAACCTTAAAACACATTATTAACATAAACTATTAA
CATTATTTTAACACAATCATAATGGTCCCTACAATCCTACATCCAAAGAGTTCAAATCTT
AACCAGACATCAATCAATCCAGCGAATACAGCATATTGCCAGCGATGCTGCATAATTTCT
TGCTAACTTATCGTACCGAGTCTCAATGGCTCGATATTGTTTTAAAAAGGCAAATGCATT
TTCAACTAAATGGCGATGACGATATAAATGTCACCCCATATCATCATTACCCACCGTTGA
ATTTCGTTTACGAGATATAACTAGAACAGCTTTTGCGGTCATCAGAATAAAACCAATAGG
ATCGCCACAATGATCCACAGCTAAATAAAGGAATAGTAGACAAAAGTGTTGATTTTAATT
ATTGGAGCTGTATTAGATTAGCTAGTATACCAACCAACATCAGCCCCTATAAATAAGGTT
GTAAGAGCAAATTACATTTGCCCTAAATAATTGCAGAAGCATCGGGGCGAATGTCATTCG
CCTCTATATTTTATTTACACAATCTCAGTCGGCGTAAAGAAATACGCAATTTCACGTTTT
GCGGATGTTTCAGAGTCTGAGCCGTGAACTGAGTTTTCACAGTAGCCTAAACCAAACATT
TTACGAATAGTGCCTAGTTTGCGTTCTTCAGGTTTGGTTGCTCCCATCAACAAGCGGTAG
TTTTCTACGGCATTTTCGCCTTCTAACACCGCAACAACGATAGGCTCAGAAATCATAAAT
GCCACGAGCGGATCAAAAAAATCTTTGCCTTGATGTTCTGCATAAAAACCTTCCGCTTGT
TCTTTGGTTAAGTGAAGCATTTTTAACGCTTTGATCGCTAAGCCATTTTTTTCCATATAA
CTTAAAATTTCACCGATAAGATGACGTTTAGTCGCATCGGGTTTAATAATGGCGAGAGTT
TGTTGGATCATTTGTTGTCCTTATTATTGAGTTAAGATAGGGTGAGAAATCCCACCCTGA
GTAAATTTATTTCACCTGCATACCAGCCGTCACGCCGCTATCGGCAGAGAGCAAGTAGAG
ATCTGCACCGCCTGTGCCAGCAGATAAAATCATTCCTTCCGACATACCAAACGACATTTT
GCGTGGGGCAAGGTTGGCAATCATAATCACAAATCTGCCTTCAAGCTCTTCAGGTTGGCT
GTACGCCGCTTTGATACCAGAGAAGACTTGGCGAGTATGGTCGCCTAAATCGAGTTCAAA
ACGTAATAATTTATCTGATTTCGGCACAGCTTCACATTTCAATACTTTTGCCACACGCAG
ATCGAGTTTAGCGAAGTCGTCAATGGTGATTTCTGGGGCAATTGGTTCAACTTTGGTTTC
ACAAGCGGTCATTTCTTTTCCTTTTTTTGCAGTTTCTGCTTTTACGCTTTCGGCGAAAAG
AGCTTTGGTTTCTTCAATCACAGCATCAATCTGTTTTTTCTCTAAGCGAGAGAAGAGCGA
TTTAAACGGTGCAATGCTATGGGCAAATAGTGGCGAACCGATGTTGTCCCAACGCAGTTC
CGTTTGTAAAAAGGCTTCGGCACGTTCTGCGAGTTTTGGTAATACTGGTTTGAGATAGCT
CATTAATACACGGAATAGCTCTAAGCCCATTGAACAGACCGCTTGTAATTCGGCATCTTT
GCCTTCTTCTTTGGCAATTACCCAAGGGGCTTTGTCGTCAATGTATTTATTAGCTTTATC
CGTTAATGCCATAATTTCACGGATCGCTTTGTTGTATTCACGCGTTTCAAAATAAGTGGC
GATCTGCTCCGATTGTGCAACAAATTCATCAAAAAGCGCTTGATTTTCTAGTGTTGAAGC
CAGTTTACCTTCAAAGCGTTTTGTGATGAAACCTGCGGTACGAGAAGCTAAATTAACTAA
CTTATTGACGATGTCGCTGTTTACTCGTTGTACAAAATCTTCTAAATTGAAATCAAGATC
TTCAATGCGATTATTCAATTTTGCAGCATAGTAATAACGCAAACATTCAGGATCGATATG
TTTTAAATAAGTGCTGGCTTGAATGAAAGTACCACGGGATTTTGACATTTTTTGTCCGTC
CACCGTCACATAACCGTGGGCAAAGACGTTCGTCGGTTTGCGGTATTCGCTTCCTTCTAA
CATCGCAGGCCAGAATAGACTGTGGAAGTAAACAATGTCTTTACCGATAAAGTGATATAA
CTCAGCATCACTCTCTTTTTTCCAGAAATCATCAAAGTTCAAGCCCGTGCGGTCGCAAAG
ATTTTTAAACGAAGCCATATAGCCAATAGGGGCATCAAGCCAAACATAGAAGAATTTGTT
TTCGCTATCTGGAATTTCAAAGCCAAAGTAAGGTGCATCACGGCTGATGTCCCATTGCTG
TAAACCGCTCTCAAACCACTCTTGCATTTTATTGGCAATTTCAGGTTGAAGCGAGCCAGA
ACGTGTCCACGCTTTCAGCATTTCTTCAAAGCTTGGTAGGTCAAAGAAAAAGTGTTCCGA
CTGTTTTACCACAGGGGTAGAGCCTGACACTACCGAACGTGGATTGATTAAATCCATCGG
GCTATAAGTAGAAGCACAGACTTCACAGTTATCGCCGTACTGATCTTCCGCTTTACATTT
CGGGCAAGTGCCTTTCACAAAGCGATCAGGCAAGAACATATTTTTTTCAGGATCGAACAA
CTGCGAGATCACCTTGCTTTTGATAAAACCATTCGCTTTTAATTTTTTATAGATGGCAGA
AGTGTATTCACGGTTTTCTTCGCTGTGGGTGGAATGATAGTTATCGAAACTGATATTAAA
GCCAGCAAAATCAGCAATGTGATCAGCTTTGGCTTTTTCGATTAACTGTTCAGGGGTAAT
GCCGAGTTTATCCGCATTCAACATAATCGGCGTGCCGTGAGCGTCATCAGCACAGACAAA
GTGAATTTCGTTGCCACGCATACGCTGAAAACGCACCCAAATATCCGCTTGAATATGTTC
AAGCATATGCCCTAAATGGATCGCTCCGTTAGCATAAGGCAAAGCACAAGTGACCAGTAT
TTTTCTTTTTGGATTTGACATTCTAAATCTCTCTAAAATATAGCAAAAAATCATTGGGAT
TGTAGCGGAAAAGGGGGGAATTGTGTAGTTAAGATTTGGGGAGATAGGGATTTTTCAACG
CTATTTCTGGTGTTTCTCTTATTTCTAAAAGTTATAAATAACTAATAACACATTATCTTT
TGAAAAATGAATTTTTCAGATAAAATAGTTCTGATAAGGACTGGTGCAAAGTAATCTTCA
CTATCCGTTAATGCTCACCTACATAAAAATTAATTACGATCTTCATAAAGAGTATTAAAG
CGAGAAATTACTCCACCCAAGTTTCATAAAATAAATTTTTTAAATAAGGGATACAAATTA
TGAACATCAAAAAATCAATATTATCCACTATGCTTTTATCTTCTGCTGTGTTGATATCCT
CTTGTAAGAAAGATGGCACTGGCGGAAATTCTCCCCAACATAATAAAGAACAAAATCCAG
TTAATTCGTCGATAGGTAGCCATTCTAGTGCTGAAAGTAGTGGAACTACAAATAATGGAT
TTAATAAACTCCCTGACAGACAGACAGACAGACAGACAGACAGACAGACAGACAGACAGA
CAGACAATCATAACTCGACTACCTCTCATTCTTCCAACACTAATCAACGTTTAAATGGCT
CTAGCGATTCTGCCTCGTCAAATAATTCGCTAACTTCTGATAATCAAACGCCGTCTGATG
AGCCAAATAAGGTAGATAGCTCAAGTTCTGCTGATAGTTCAACAACTTCAAATGAACCAA
CCATTTCGGATAATCAAACAACTTCGGACAGTCCAAATGCTACAGATAAACCTAGTACGG
AAAATACTAACAATGAACAAGCTACAGCAGAAACGACAGATAAGCAAGAAGTAGCAAAAG
AGGAAGTAAAAGAGGAAAGAAAAGAAGAAATCACAGAAGAGCCAAAAGTAGAAAATAAAG
AAAAAACACCAACAGAAACTGAAAATCAACCTCCTAGAGCAGAGGAAAATCCACAGGCGG
AAGAAAATTTACCAGCAGAGGAAAAAACTCAAGAGGAAGCAGAATCTCAACCTGTTCAAC
CGACAGAGCAGCCTCAAGCAGAAAACGCTATTCAATCTCAACCGGAGCCAGCAGAGCAAC
CATCGAAAGAAAGCACAACAGCAGAGGAATCAACTAAGCAGGAATTACCTGCGGAAGATC
CATCTAAAGTGGAATCTCCGCAAGAGAAACTTCCTCAAGTAGAAGAACAGAAACAACCGA
TTAATACCGAAACAGAAACTTCAGTAGAAGACTCTAAGGAAAAAGAAAAAATAGAGGAGA
AAATTAAAAAAGATCCAGAAGAAGAAAATACGGTAAATTCATCGGATAACAGCAATGAAA
TATCAACAAATAATGAGCTGACAAATAGCGAAGCGACAAATAATGAAATATCGAACAATA
CTGATCCGGTAAATAATGTTGTTCATAATGATAATGTTTCTGGAGAAAATATAAATCAAG
AAAATAATAATTTATCTGCTGGAAATAGTGATGATAATAAAAATACTGATACGGAAAATA
ATGTATCAGGAAATAATTCGGTAGAAAATAATGATGTTACTTTAAATTTAAATAATAATT
CAGAATCTACAACTCCAGAAAATAATCCTTCTACACAATCTAATCCATCAATAAAACCAG
TGGATAATCAGCCTTGGGTTAATCCTGAAGTTGAGAGATTAGATAAAAATAATTACCAGC
AAACCGCCCAAGAAACAAAATTTACCAATAAAATTGGGATTGTTGATATGGATTATAATG
TGCGTGATGATCTTGGCAAAGCCTTTAAATTTGAGAATGGGCTAAGTCGTATAGTTTTAA
ATGCGGGTTTATATACGTCAGCAAACGGACATAAAAGCTCTCATGGTACGATGGTTGCTG
GTGTTATCGATCAGAAAAATAAAAATGCTACGCTTTATGCTTATACTGCAAAATCCGCTT
ATATGGAAGCTGTAAGTGCATCTAATCAGCATTACAATGAAGCATACGATCATAAGGTGA
GAATATTTAATAACTCTTACGGTAATAATCCACATAGAGATAGTGTAAAAGAAAAAGGAT
GGGAAAAGTTAGCAGGCTTAGACCTATATAAGCAATTGGCTGCAATGGCAGAAAAAGACA
GTATTTTTGTATGGGCATCTGGCAATGATGGCAAAAAAAGAAATACAGGACAAAATGAAT
ATGCAACCATAGAAGGACACGTTCCTTTAATTAGAGATGGAGCAAGAAAAGGCTGGATTG
TTGTAACCTCGGTAAATCCACAAAATAATGGGCTTATGGATTATGCAAGCCAAATAGGAG
ATAAAGCAAAAAACTGGGGGATTGCTGCACATGGTGAATGGTATTTATTTGATAAACAAG
TACGAACAGAGGGAACCTCTTTTGCTACACCTGTTGTTACTGCTGCCGTGGCTAATGTTT
GGGAAAAATTTGATTGGATGGATCATCATTTAGTTACTCAAACTATATTATCTACAGCAA
ATAAATTGGGTTCAAGTGAAGTTACTGAAGAACCTAACGAACGTGTTGGTTGGGGTGTTT
TAAATCAAGATAGAGCATTAAACGGACCAGCTAGATTTGATACAAAGCTTTTAACCGATG
ATAATAAAACCCACGTCGTAGCAAAATTAGATTATAAACATCATACCGACCGCACTAAAT
ACACTTGGTCCAATAATATTCAAGGTGATGCTGGCTTTAAAAAACAAGGTACTGGAACAC
TTTATTTTACTGGTTCAAATTCTTATAGTGGAAATACAGTTATCGAAAACGGAACTTTGG
TAATTGGAAATGAATTAAAACAATCCACAGTAGAAATCCAGTCACAGGGAACATTATTAA
CGAAAAATTTAAATAACTCTCAAACAGAAGTTAAAATAGTAAAAAATGTAGATAATAAAG
GTTCCTTGGAGGTTTATGGAAAGGGGTTAATTATTGAGGGTAATTATACTACTTCAAATA
ATGCCAGAACGGTTATTGATATAGATAAATCTAAATTAACAGTAAAAGGCAATGTCAATT
TACAAAATTCTCGTATTGTAGCCGATGTTGAAAATATTAATGAAGTGGTTTCAAGAGATC
CTCAAACAAAAACCATTATTGAGTCTCAAAATCCTATTCAAAATTATAATGGAGATTACA
AAATATCGGATCGTGCTAACCCTTATATTGATTTAAAAGAAATTAAATTAAAAGAAGGGA
ATAATAAAGAAATTATTGCAACCTATAAACGAAATGATACAGAATTTGTATTAAAATCTG
CCAATGAAAGTTCATTAAAGAATGTTTATACTGCGAGAAGTTTAGATCTTATTTTAGATA
GTGCGAGTGATTCAGGAAATACAAATAGAAATCTCAGAAGTGCAGCATTATCTTTTATTA
ATGCTAAACCACAAGCGGTAGCTTCTGCAGTAGATTCTTTAAGTGGCGAAATATATCCAG
CAGTACATCAGGTAGCACTGAATAGTATTAAAACCTTGAATAGACAAATTGCTAAACAGC
AATTCTCAAATATTCAAGATATTAAGTCTTATCATATTTATACTCAGTTAGCTACACAAA
GTTTAAAACTTTATCAGAATGATAATTTTGGATTTGCAGATTTAAAAAATAGTGCAGATT
CACAATTAGTTGGTATAGATAAGCAATTTAATGCCTTTACATTTGGTATGGGATTGCAAC
GAGTTCATCAAAAATTATCTCCTTTATCTAATAAAGATCAACAAGTTGGAAAAGTAGATT
TAAAACAACACAGTTTCGCCTTATACGGAAAATATGATTGGAATAAATGGTATTATCTCA
GCCAAATCAGTTTTACTGATATTAAAGGAAAATTAGATAGAACATTGTTATTGCCTAATG
GCACACAGATAATTAAAGCTGATTTAAAATTACAAAATTATTCTTTTTATAATGAAACCG
GATTAAATCTACAATATGAAAAATTAAGATTTAATCCATATGTTGCGTTACATATTAACC
GTTTAAAACAGGATTCCATTAATGAAAAAGAAGATTTAGCATTAAGTATTGATAAATATC
ATAAAACCCATTATGGATATGAATTGGGCTTAAGATTAAATCAATCATTATCTGAAAAAC
TTAATATAAATCTAGGCATCTCTTATCTTTATAATAAGAACAATATGGATAATATAGTAA
GTGGAAAATATATTATTTCTGACACTGAAACTAAATTATATGGAATGAGATTACCAAGAT
ATGAATTTAAAACTAGTTTAGGTATGGGCTATTATCTTACTGAAAACCTCAATATTTACG
CTAACATCGCTTATTATAGATTGTGGAATAACCCAATGAAATCCTATTACAAAGAAGGAA
ATATTGGCGCGAAGTACTATTTCTAATAGTAATATGATAAACAATCACTTGAAAGCACAT
TCATAACCCCGTGGAAATCCCACGGGGACTTTTTGCCTAATCATTGCTATATTCTTTATT
TTCAGACTTTGGCAAAATGGGCAGTTTTTTGTTCATATTTCAAAAAGAGGGCTTAAAGCC
TTGTACTATAAGGCTTTAAGCCACTTTTTAGCAACAAATTTGTCTATTACACATTTTTTG
CCGAATCAAACCGCTTGTTGTATGGGTTATTTATCGAATTTCTTCCCTTCCATCACGTTA
ATCCGTTATTTTATTTATCAATACAAGCGGTGAGAAGATAATGTAAAGAGGAATGAAAAC
CACGCTTCCTATACCCCAAATAAGAACCATTCCAGTAGCTTCACTATCTAAAGTTATTTT
TTCTGAATATGCTATAAATTGTGTTTGTAGTGGCTGTTCTAATTTGGCTTTGTTCAGAAC
TGCATCTTGATTTTCAATTTTGACCAACTTCCCATAAATGTCATAAAACTGTTCTGATGA
TTTCTTATTATGTAAAGAAGTGAGTTTTACCCTAGACTCAATATCAGGTGTTTTCATTTG
ATTTTTGATATAAATAATCTCTGCTTTAGTAACAGATTTCATTTTTTCAGATTGAAGCAA
ACGGATAAATTCGGTGGTTTTCCGCTCTTGATAATCAGCATTCTCCTTGTTACTGCTTTC
AAATTGATAACTATGCAAATCTCCGACAACATATAATTTATTATCAGCAATAAAAAATGC
TCGGATTGTTTCTGTTTTGGTATTTTCATCTTGATACTCTGTTTTAGTACAAGCGGTCAT
AAAACATAAAATCAAGCAGTAACAGAAAAAGCGTTTTAAGATTTGCATAGTTTTCTCCTT
ATATCATCTACGAGAGAGTTATCACATCTGGCAATTTCACCAACTGATTAAACAATAATT
CCACCGCTCTTTCACTCTGAACAGTGATATTTAATGTGATTTCCGAACCATTATTTTCTG
CACTGAGTGATAGCACTTCAAACCCACGGTGGCGGATCACTCTGAGTAAACGCTCAAGGG
TTTCAGGGCGTTTATTAGCTTTGATAACGAATTGATATTGTTGCATTTTTCTTCTCCTTA
AACCCCAATGTCTTCATCTAACATATCTGTATTGCACGCATTTGGTGGAACGAGTGGCCA
CACATTTTCTTCATCTGGGATACAAACGTGCAATAAATACGCTCCTTTGCTGTTGAGTAA
GCGGTCTAATGCGGCTGAAACTTCCCCTGCTTTTTCAATGCGTTCTGCTGGAATGTCAAA
GGCGTTAGCTAGCATCACAAAGTCTGGGTTGTCATCTAAAATGGTTTGACTGTGGCGACC
GTGGAAAAAGAGCGATTGCCATTGACGCACCATTCCTAAACGTTGGTTGTCGAGTAACAG
AATTTTGACAGGTAAATTGCCACGTTTGATTGAGCCGAGTTCTTGAATATTCATCATAAA
AGAGCCGTCTCCCGTAATCACAATGGTTGGATCCGTTGGGCGAGCTTTGACCGCTCCCAC
CGCTGCTGGCAGACCAAATCCCATTGTGCCGAACCCTGCAGAAGTGATGTAGTTTTCAGG
GGCATAATGCTGCATATGCTGTGCTGACCACATTTGGTGCTGGCCAACGTCAGTAGTAAT
AATCGCATTTTGCGGTTTACGTTGTGAAAGAGTGTGTAACAACGCCCAAGGGTCGATTTC
GCCTTCGCCTACATTTTCTTGATAGCTGAAGTCAAAATCCGCTTTCAGTTTACGCACATC
AGCTCGCCAGCTTTCAATCTCTAACGGTTGGGTAAGTGCGGTCACTGCCTCGATTAAATC
TCCTTGCAATGCTACATCTGCTTTGCGTAGCTTATTGATTTCAGCCACATCAATATCAAT
ATGAATCACTTTGGCGTGCGGTGCAAAGGTGTCAAGTTTACCTGTTACTCGGTCGTCAAA
TCTAGCCCCACAAGCGATGAGTAAATCACATTCTTGTACTGCATAGTTCGCCGCTTTCGT
GCCGTGCATACCGATCATTCCCATATAGAGTGGGTGTTGTGGCGGAATGGTTCCTAAGCC
TTTCAAGGTAGAAACAGACGGAATATGTGCAACATCTAGGAAAGATCTAACCGTTTGCAC
GCCATCTGCCATACCAACACCACCGCCAACATAAAGAACAGGGCGTTTTGCTTGAGCTAA
CAAGGCTTTGGCTTGTGCAAGTGCGGCTGGATTTTGTACCTTAGCCGCCACTTTTTCATA
GACAATTGGGGAAAGTGATGTTGGAGCGAATTGCACATCTTTAGGAATATCGACAAGCAC
AGGACCAGGGCGACCACTTTGTGCAATTTGGAACGCTTTGGCGATAATTTCAGGTAGTTC
ATCAATGTTTTGCACGATGAAACTGTGTTTGGTACAAGCAAGGGATAAGCCTAATACATC
TGCCTCTTGGAAAGCATCTGTACCGATAAAGGCTGAAGCCACTTGCCCTGTAATTGCTAC
GATAGGAATAGAATCCATTAAGGCATCGCCTAAGCCTGTAACTAGGTTGGTTGCCCCTGG
GCCTGAAGTCGCAATACAAACGCCTGTCTTGCCTGTTGCCCGAGCATAACCGATAGCAGC
CATTGCTGCACCTTGCTCGTTACGACAAAGTAGATGATCTAAACCTGAATCGTAAATCGC
ATCATAGACAGGCATAATTGCCCCGCCTGGATAGCCAAAAAGAGATGTCACACCGTGAGC
TTTCAAACACTCAACGACTAAATTTGCTCCGTTCATAAATTACCTTTTTAATGTTGTGTC
GCTACTTTAGTTAAGGCTTTTATGTAATAAAAAACCCTCACTAAAACTAGCGAGGGTTTG
TGGATCTCATTATACAATTCTAATTGCGAGCCAACTTAACCCTCGCGGCGATAATAATCA
CCACGAGGTTAATAATAAGGCTAACAAGAGAACGTAATGTCATTTTCATTTATCAATAAA
AGCTTGAGTGGCTATATAAATAGCATATTTTTTGTATAAAACAAATAAATTTTTTATCTC
TTTATGAAAAAAAGCAAACGATTAGCTTTAAATAGACTAAATTTACTTGCGTAGTGGGGG
GCTAGGGTTGAAAATGCCCAAATTATCACTATTTAATCAGCCACTAACTTCTATAAGGAA
TTTCTATGCCATTACTTCTCTTTTTAGCTGGGCTATTTTTATACATCTACATTGAAATCT
CTCTGTTAGTAAGCGTTGGCTCTGCTATCGGGGTTTTACCCTTGATTTTATTAATGATCA
CTATTTCAGCTGTCGGTTTATGGTTGGTGAAATTAAGAGGAATAATGACCATAGTGCAGA
TCCGCCAAGAGATCGCACAAGGAAAGATCCCAGCACAAGCGGTAACGTCTTCGATCTTTT
TTGCAATCGCAGGGGTATTGCTGATTATCCCAGGTTTTTTGAGCGATATTTTAGCGTTAT
TGCTTCTATTGCCGATAACTCGCCAATTGCTACAAGCAATGTTTATGAAACTGTTTGCAA
GTCGTGTGAAATTTATGTCCTTTGGCTCAATGAACAGAACTTCCTCTCAAAATAATACAA
CGTTTGAAGTGGAATTTGAGCATAAGCAAGATGAAGATAAGTGGTTGAAATAATGATAAA
TTTCATAATGATACATATCAAAGATTCACGACATATAATGAGATTCAAAAATCAATATCT
GAGGTCTATTTTTCCTTTCGCAATTGCGATAAAAAAGAGTAAAATTAGCCTTTATTTTGA
CAAGAGAGAAACAAAATGGCAAACATTCGTTTAGCAATTGCAGCAGATTTTTTATTAGCC
GAGAAATTATTAGAAGCCTTAGAACAAAGTAGTTTAGATTTTGAACAAATTTCAGCCGTT
GAATTGGAAAGTTTTGGCGAAGAACATTCTCTGCGTTTCGGTGCAAAAGCTGTTGAGCAA
ATCGCTGTTGAAGATGTCAATTGGTCGCAATTTAGTCACGTTCTCTTTGCAGGCAAAATG
GCAAATGCTGAATTGCTGGCTCAAGCAGTACAAGCAGGTTGTGTGATTTTAGATCTCTAC
GGCATTTCTGCATTAATCGGCAATGTGCCTGTGATTGTGCCAAGTGTAAACAATGAAATG
ATCGCCAATGTGCGTGAGCGAAATATTGTTGCGTTAGCAAATCCACAAATCAGCCAATTA
GCACTTGCCTTAAAACCGTTGTTGGACCAGCCTATTCAACATATTTTTGTTACATCACTA
TTGCCATCGGCCTATTTTGGTGATGAAAAAGTGCGTGAGTTAGCAGGGCAAACTGCTCAG
TTGTTAAATGGTATTCCCCTTGATGATGAAAAACCACGCGTGGCGTTTGATGCTGTGCCA
GCCAATGTGCAAGGTGATGAAAAACATCTGCCGTGCTCTCGTGCCTTTGAGTTACAACTT
GCAAAAGTTCTGCCAAATCTAACCGCTAGTGTGACTTTCCATTCCGTGCAAGTGCCTGTT
TTCTATGGTATTTCGCAGATGATTAGCGTGCAATCTGAATATACTTTAGATGCAACCGCA
TTAAGTGAGCAGTGGCAACAACAAGCGTGGGTAAAATTTAACTCTGATAATGTAATTACC
CCTGTTAAAAATGGTGAAGATGAAGAAACGAATCTCTTACAGATTAGCCAACTACTCAAT
AAAAATGAAAATGCACTACAATGCTGGACAGTGGCTGATGAACAGCGTTTTAGCTTAGCG
TTCTTGGCGGTGGAGTTGTTGAAAGAAGTAATCACTAGCTATTAACATAGTCGGATCTAA
AAATACAAACATTTGATATACCATCACTCAATCACATAGCAATATATTCTCGTAGATATG
GAACAAAATTCTTCTTTAACTCAGATTCTGGTAGCTACTGCTGCTATTGTAATTATTTTG
GCGGGTATTAAATTATCCGTTGAGATCGTTATTCCTTTCTTATTATCTCTTTTTATTGCA
ATTATTTGTTCTCCTATTATCAAATATCTAACCTCTCATAAAGTCCCTTTGTGGCTGGCA
ATCACTATACTCTTTATTTTATTTTTACTTGGATTCTTTTTTCTGGCAGGACTAATCAAC
AGTACAGTACAAGAATTTACAGCATCAATTCCACAATACAAAATTCTTCTATCTGAACGT
ATTGCTACCGCAATGCTCCTTGTTGATAACTGGAATATCCCGGTTTCAATATCTCGTGAA
CAGATCCAAGAACAGCTAGATCCAAGCATTATTATGAACTTTGTTAGTCGCTTATTACTT
AGCTTCTCAGGCGTCGTCACAAATATTTTTGTACTCTTATTAGTCGTTGTGTTCATGTTA
TTTGAGGCTCCAACCGCTAAACATAAACTTATCGTGGCTCTTAGAGGCAATAAAGATGTG
GAATCGGAAGAAAGCCATATCAACCGAGTATTACAGGGAGTTATTAGCTATCTTGGCATA
AAAACGATTGTAAGCCTGCTTACTGGGATATCTATTTGGGTGTTACTTGAAATAGCTGAT
GTACAATATGCTGTATTATGGGGCACATTAAGCTTCCTACTCAACTATATTCCAAACATA
GGTTCAATCATTGCTGGTGTACCTATTGCTGTACAAGCATTTCTATTGAATGGCTTTTCT
GTTGGATTGGGAGTATCCGTCGGTATCATTGCAATCAATATGGTAATTGGCAATATTCTA
GAACCTAGAATGATGGGGAGAACCCTTGGTCTCTCAACTCTCATTGTATTCTTGTCACTA
CTTTTCTGGGGATGGTTACTCGGTACAGTAGGAATGCTACTTTCTGTTCCATTGACAATG
GCTCTCAAAATTGCATTAGAATCAAGCCCTAAAACGATCCATTATGCAGGCTTATTAGGA
GATATTAATAAACGCTAATGCTCTTATTTTTGCGCTTTAAATACATTAAATAACCTATAT
GTTTCTTATAGCACTCAACCTAAATATTTTTAACATCTACGCAAACGATTGCTTTTTGGT
TTATCTTTGTGTACAATCTTCGACCCTTTAATCATACTATATATTTATTGAGGTTTTTCC
ATTATGTCTCTTCTTTCTCGTTTTCAACTGGCAGAACGTGGTTCTAATGTTCGTCAAGAG
GTTATTGCTGGTTTAACTACTTTCCTTGCAATGGTTTACTCCGTTATCGTTGTGCCAAAT
ATGTTAAGTGCGGCTGGCTTTCCTGCTGATTCAGTATTTATTGCAACCTGTTTGGTTGCT
GGTTTAGGTTCAATCCTCATTGGCTTATGGGCAAATGCTCCAATGGCGATTGGTTGTGCT
ATCTCATTAACAGCTTTTACTGCATTCAGTTTAGTGCTAGGTCAAGGCATTAGTATTCCT
GTTGCATTAGGTGCAATCTTCCTTATGGGTGTTTTATTTACCATTGTTTCCATAACAGGT
ATCCGTGCGTGGATTTTGCGTAATCTGCCATCTAGTATTGCTCACGGCGCTGGAATTGGA
ATCGGCTTATTCCTTTTATTGATTGCAGCAAATGGCGTTGGTTTAGTTGTCAGCAACCAA
GCGGGTTTACCTGTAAAAATGGGTGAGTTCACTTCTTTCCCTGTAATGATGTCTTTAGTT
GGTTTAGCTGCCATTATTGGTTTAGAGCGTTTACAAATTAAAGGTTCTATTCTTTGGGTT
ATCATTGCAATTACAATCATCGGTTTAATTTTCGATCCGAATGTGAAATTTGGCGGTGAA
GTATTTAAATTACCTACCTTTGGTGAAAACTCTCAATTCTTAAATTTAGATATTGTCGGT
GCATTGAATGCAGCTATTTTACCTGTGGTCTTTGCCTTAGTAATGACTGCTATTTTTGAT
GCAACAGGTACCATTCGTGCTGTAGCAGGTCAGGCAAATTTATTAGATAAAGATGGACAA
ATTATCAACGGTGATAAAGCACTTACTTCAGATTCATTAAGTAGCGTACTTTCAGGTTTA
TTTGGTACCGCGCCTGCAGCAGTATATATTGAATCAGCAGCAGGAACTGCTGTTGGTGGT
AAAACAGGTTTGACTGCGGTCGTTGTTGGCGTGTTGTTCTTATTAATGCTTTTCTTCCAA
CCACTCGCATTTTTAGTTCCAGGTTATGCTACTGCCCCTGCATTAATGTACGTTGGTTTA
TTAATGTTGAGCAATGTATCTAAATTAGACTTTGATGACTTTATCGGCGCAATGTCAGGC
TTAGTTTGTGCTGTGTTTATTGTTTTAACTGCAAATATCGTAACAGGTATTATGTTAGGT
TTTGCAACCTTAGTGATTGGGCGTACCATTTCAGGCGAATTTAACAAATTGAACGTTGGT
ACAGTAGCTATTGCTATTGCATTAGTTGCATTCTATGCCTTTGGTTTTGCAATTTAAGTC
CTCAATAAAGATATTTTCCTCTTTTTAAGAAAAATATTTAACAGAAATAGCTCATTGTAT
GAAAGATAGGATACTAAATTTATCCCAACATCATCCTTAGATACTAGAATGAAATAGAAA
GTCAAACGCCTATAAATAGAATCTATTCATAGGCGTTTTTATCACACTACATTTATCAAT
GTAATTTCTATTATTTTACTTTTTGTAGCTTATGGTATGCATCTAGTAATTTTTGATGAG
CTGACATATTCCTCAAAGTTTCATCAGAACCAATTAAACCATGGAACGGATTTTCTCCCT
GCATTATATTCCAAACAAAATCTACAGCATCTTTCCCATACATTCTGTTAAATATCATTC
TATACTGCTCAGGTTCCCTATCCTCATCCAAAAATAATTCAATTACACTAATTAAACAAC
GATAGTAATTGTTTCTTTCTGCTGAAAATACGGAAGCATTCATATTAACTGTCCAAGTTG
CCCAATCTAATGCCTCTTCAAGATTTCCTAAAGCCAAATGAAGCATAGATTTTAATTCAC
CAATACGTAAAGTTTGTAGTGCACTTCCTTTTTCAGCTACCACTCCAATAAATTCACGTA
CCCGCGTCATATCATCAATACCTTGCTCATCCAGCACGTCCAATAGCTCTTGATAAATTT
CTTTCTCATGATGGAAATAGGGTAAATCAAGCAACATTTCACGCCATTCCATTCCCATAT
TATTATTCGCATAGATCAAATCGTCAGGAGGATAAATATTAGACATTCCAGGAGCAATTA
TACGGCAAGCGTATACACCTAAATGTTCATAGTCCATAATATAAACCTCTTGCTTATACT
GGCTGAAAATTTCCATCAAATTAGCAAATTCCTGCTCTGTTGTGCCTGAAAAATCCCAGT
GAGTAAATTCATAATCTGGTTCTGATTTAAAAAGATCCCATGAAATCTGACCACTTGAAT
CAATAAAATGAGTTTCCAAATTCGCATAATCTGCCACATCATCATTATTAAATGATGGTG
GAGAAAACACATCCAAATCTTTTAAACTACGCCCCTGCAAAAGCTCAGTTACTGTACGCT
CAAATGCGACTTGGAAATTAGGATGAGCACCAAAAGAAGCAAAACACGTACCATTCCTAG
GATTAAGTAAAACTACACAGATAACTGGAAATTCGCCACCTAATGAAGCATCATAGCAGA
GAATCGGAAACCCTTCTTGCTCCAATTGCTCAATCGAACGTTTAATCGTCGGATAACCAT
CAATAATACACTGCGGAATTTCAGGCAAGCTGATTGCCTCAGTGATAATACGATTTTTGA
TAAAGCGTTCAAATACTTCCGATAGTCCCTGCACTCTGGCTTCATTCTTAGTGTTGCCAG
CTGACATCCCGTTAGAAACAAATAAATTTCCAATAATGCTTTGTGGAATATATACAGTAT
GACCATCAGACTGACGAATATAAGGTAATGCAACTATTCCTCGTTCTGAATTGCTAGACT
GTAGATCTACCAGAAATTCTGGTGTCAATTCTCCATTTGGATTAAAATAGTCATGTAGAA
ATGGATCCAATATTCCTTCAGGTAATTCCGTTTCATTTTCAATAGGAAACCATTTTTCAT
TTGGATAGTGAACAAATTCACCTTCAGCAATTTCCCTTCCTAAATAAAAATCAGCCCAAA
AATAATTAGTCGATAAACGCTCAAAATACTCCCCCAATGCGGAAGCAAGAGCTGCTTTCT
TACTTGCTCCTTTACCATTTGAAAAACATTGTGGACAATCAACATCACGAATATGTACTG
ACCATACATTTGGTACAGGATTAAGCCAAGAAGCCTCCTCAATATTAAATCCTAATTCTT
TCAACTTAGTCTGGAATCTTTCGATGCTTTCTTCAAGGGCTGCATCTTTCCCCACAATAA
AGGTTTTTTCTATCATTTTTTCTCTTAAAATGAAACGGTTTTACTCTATTTATATAGGAT
GTAGACATTGGAAACCAATAAAGAAATTCATAACCACATCTTAAATCTCTTCTACCAGTT
AGAATAAATTGAGCGGAAAATTTCCGCCCAATTCATATGTTAAAAATCCATTAATTCTTT
CTCTTTGTCTGCTAAAATCTCATCCACTTTTTTGATATAAATATCTGTAATCTTTTGGAT
ATCATCTTGAGCTTTACGCTCATCATTCTCACTAATCTGTTTTTCTTTCTCTAAAGTTTT
AATTTTATCATTTGCATCACGGCGAATATTTCTAATTGAAACTTTACCTTGTTCTCCCTC
ACCTTTTACAATTTTAATTAAATCTCGACGACGTTCTTCCGTTAATGGAGGAAGAGGAAC
ACGAATAGTAGTTCCAGCCGAAGAAGGATTTAACCCTAAATCCGAAGTTAAAATCGCCTT
TTCTACCGCACTAATCAACGAACGATCAAATACAGTGACTGCTAATGTACGAGCATCTTC
TGCGACAACATTAGCTAATTGACGTAATGGTGTTGCGGACCCGTAATATTCCACTTGAAT
AGCATCTAATAAACTAGGCTGAGCTCTACCTGTACGGATTTTAGAAATATGTCCTTTTAA
GGCCTCAAGGCTTTTTTCCATTCGTTCTTGAGTATCTTTCTTAATTTCATTAATCATAGT
ATTTTCCTTTGATTGAATAACATAAACCTATTGATTCTACCCAATTTCATTCTATTTTCC
TAGTACTAAGTTTATAGGGTTTGTGGTAGACTTATTTGACTTAACTCATCACAAGAGGGA
ATCCTTATGTACCAACAACAAATTTTAATAGAATTACAAGAAGCGCAACAAGTATTAAAT
GACTTTATTAATGACCAACATAATCTTAAACTAATTCAAGAAGCAGCTTTACTGATTACT
GATAGTTTTAAGAACGGGGGAAAAATACTTTCCTGTGGGAATGGTGGCTCACACTGTGAT
GCTATGCATTTTGCTGAAGAGTTAACTGGACGTTATCGTGAAAATAGGCCTGGATATCCA
GCCATAGCAATCTCAGATCCAAGCCATTTAAGCTGCGTAAGCAATGACTTTGGATATGAA
TATGTCTTTTCTCGTTATGTTGAGGCAATCGGACAAAAAGGAGATATCTTGTTTTGCTTA
TCAACATCAGGAAATTCTAAAAATGTTATTAATGCAATCATAGCTGCAAAAGCCAAAGGA
ATGAAAATTATTGCAATGACAGGCAAGGATGGAGGAAAAATAGCAGAACTAGCTGATATT
GAGATTCGTGTACCTCATTTTCGTTATGCTGATCGTATTCAAGAGATACATATTAAAGTA
ATCCATATTCTCATGATGTTAATTGAATTTGAAATGGCAAAGTAAAGAATAAAAAATCCA
ACTTAAATAAATAGTTAAGTTGGATTAATTCGTTGAATAGCGTTAATTAAGCAATCGTCG
TACCTTCCGTTGTACCCGTCACAACTTGTTTCAACGCACCAGCTTTACCCATATTAAATA
CACGAATTGGCATATTGTGGTCACGGGCAAGAGTGAATGCAGCTAAATCCATCACTTGCA
ATTCTTTTTCAATAACTTCAGCATAGCTTAAATGTTGATAAAGTTTTGCATCTGGATTTT
TTGCAGGATCGCAATCATACACACCATCTACTTTAGTTGCTTTTAAGACAACATCAGCTT
CAATTTCAATACCACGCAAGCAAGCTGCAGAGTCTGTAGTAAAGAACGGGCTACCTGTAC
CTGCTGAGAAAATTACGACACGTTTTTCGCGTAACATTTTGATAGCTTCCGACCAGTTGT
AAGTATCACAAATACCGTTTAACTGGAATGCAGACATTAATTTTGCATTGACATCAGCAC
GGTGTAAGGCATCACGCATTGCTAAACCGTTCATTACTGTTGCAAGCATACCCATATGGT
CTCCAACAACACGGTTCATACCTGCTTTAGCAAGTTTAGCACCACGGAATAAGTTACCAC
CCCCAAGAACTACGCCGACTTCTACGTCCATTGCAAGCAATTCTTTGATCTCTAATGCCA
TTCTATCTAAGATAGATGGGTCAATACCAAAGCCTTCTTCACCTTGTAATGCTTCACCAC
TTAACTTTAACAAAATACGTTTATAAATAGGATTGCTCATTTTGACCTCTGTGTAACGGT
TGGGGAAAAAAATCGAAATATTATAGATTATCTTAATGACAGATCAAAGTAGGCAGGCGG
ATAGAATTTCCACTTTATTTTCGGTAAAATCGCTATCTCTTTATTTTCGTTTTGCTCATA
ATGAATATAACAAAGATACTCGCTACTCTCATTAGTTTTGGTTTAGCTTATTTAGTCAGT
TACCTAATGCTACTTGGTTCGGGCTTTTTTCCTAATCCTGAAATCAGCAATGTGCTGTTG
CTGGTTCTCGTTATTCTATTTGCGAATTCCTCTAAAAAGACGTTCTTTTATCTGCTTTTG
CCGATTGTCACTTTATATGCCCTTTACACGCCTATTGGTTTGACCTTTGGTCCACCGTCG
TATCAATATGTTGCGTCGGTTTTTGCTACAGATATACAAGAAAGCAAAGAGTTTTTCAGC
CAAATCCCTCTCATTAACTTTGTTGCTTGTACTGGCATTTTTATGTCACTGTTAGGATTT
CGTTTTATTAGTCAAAAATGGCAAATTCAATTCCACAAAAATAAAACCTTTCTTGCGTTA
GGAGTTGCATTAGTTTTTATCTCTACTCCGCCCTTCAAATTTCTACAAGAAGGAAGTAGT
GCGATCGGTAAAGTCAAAACAGAATTAGACCGCTTGAATAGTATGTCCATTCAGAGTGAA
TGGGGAACGTCACAACTCAATGCAGAAAGTCGTTATGATGATTACATTTTAGTGATCGGC
GAAAGTGCTAGAAAGGATTATCACCACGCCTATGGCTACCCTGCTGAAAATACGCCGTTT
ATGAGCAGTGCTAACGGCATTTTAATTGATGGGCTGACCGCAGGCGGAACCAACACCATT
GCCTCATTAAAATTAATGCTCACCAAGCCTGATACACAAAAATGGGAAGGGGAATACAGT
CTTGGTATGGTAGATTTGATTAAATCCGCAGGGATTAAAACCTACTGGCTGTCAAATCAA
GGCTATCTAGGCACTTTTGATACGCCAGTTTCTTCTCTTGCTAACAAAAGTGATGAAAAA
TTATTCTTAAAATCAGGAGACTCTTTCCATCAAAATATCAGTGACTTTGATTTATTACCT
AAATTTGAACACATTATTGAGCAAAAAACTCATAGCAAACGTTTTGTTGTGGTACATTTA
TATGGCTCACACCCCATCAGCTGTGATCGTTTAACTGATTACCCTAAAATGTTTGATGAT
GAAAAAATAGGCAAAAAGTATTTCAACGTAAACTGCTATGTATCGTCCATCAAAAAAACC
GACGAAGTGTTAAAACGCTTATATGAAGCCCTTCACAAAAATGAGCAACAATCTAACCGC
TCGTTTTCGATGGTCTATTTTGCCGATCACGGTTTAGCTCACCATATCACTGAAAATGAC
ATTGCGATCCACAACAGCAGTGGCAAAAGTAAGCTACACTTTGATGTTCCGCTCTTTAAA
ATATCTAGCGATGATACCGATAGAAAAGTCTATAAAGCAATGAAATCTGGCTTAAACTTT
ACCGATGGTATTGCAAAATGGGTGGGAATTAGTAATCCTAAATTGAATACAGAAGTCGAT
TTATTCAGCCCTCATTCAGACAAGGAAGATTATGGGCTAAAAAAATTGATTGATGGTTTT
GAAGGGAAAGTGGATCCTGCTGTGGTTATTCCTAAGGATGAGTAATTCTATATCCCAAAA
TGATTTTCCGACAGCATAAGTGCCCATAGTAATACAATAATCAATTTAGCCATTTAAAAA
TCTAGACGTTTAGATGTCTAAAATTTCTTGACGAAACGATTTCCTATTCGTAAACTTAAA
ACTATTCAAAGACAAGCGGTCGCTTTTTTACCGTTTTTTGCAAGGATTTTTATGGCACAG
CAGATTACTCTTTTTGATGATATTCCCCTTGAGCTTGCTTTAGGCGGAACACTTTCGCCT
ATCAATGTCACTTACCAAACCTATGGCACATTGAATGCGGAAAAAAGCAATGCTGTATTG
TTGTGTCACGCTTTAACGGGTGATGCCGAACCCTATTATGCACCGCCTGCGGATAAAGGC
TGGTGGCAAGATTTTATCGGTGCAGGATTAGCTTTTGATACCGATAAATACTTTTTTATC
TGCTCGAATGTGCTTGGCGGTTGCAAAGGTACGACAGGCCCTTCGTCTATCAATCCAAAT
ACGAATAAACCCTACGGCAGTCAATTTCCCGTTATCACCGTGCAAGATATTGTGAAGGTG
CAAAAAGCCTTGATCGATAAACTCGGTATTACTCGGCTACAAGCGGTCGTGGGTGGCTCT
TTTGGTGGAATGCAAGCGACACAGTGGGCGATTGATTATCCGGAACAAGTGAAAAATGTA
GTCAATCTCTGTTCTTCACTTACCTTAAGTGCAGAAGCAATCGGCTTCAATCACGTTATG
CGACAAGCGGTAATAAACGATCCCCATTTTAACAACGGCGATTATTATGGCAGTACGCCC
CCAGATAACGGCTTAAAAATTGCCCGAATGCTCGGTATGCTCACCTACCGCACCGATGTA
CAACTTGCCAAAGCCTTTGGGAGAGAAGTGAAACAGACGGGAACGATTTGGGGTGATCAC
TTCCAAGTAGAATCTTATTTAAATTATCAAGGGCTCAAATTTCTAGATCGCTTTGACGCT
AATAGTTACTTACGCCTGTTAAGAGCCTTAGATCTCTATGATCCTGCTTTAACCTATGCA
AACGAGCAAGAAGCACTCAGTCGCATTAAAGCGAATTACACCCTTGTCGGCGTAACGAGC
GATCAACTGTTTAAACAGATTGACCTACATAAAAGCAAACAGCGTTTAGAAAATGCAGGC
ATTACCGTCGATTTTTACGAATTTCATTCCGACTTTGGACACGATGCGTTTTTAGTTGAC
TACCCGTTTTTTGAAGAGATGATTAAGAAAGGAATCTCCAAGTAGGTCGGGCATAAATGC
CCGACCTACCCTTTTAATCTATTGGGTAAAACAGACTGAAACAGCTCTCGGCTTTTCAGT
GGTGCTGATCCCAAATAAGGCTTTAAAGCAATACGGGTGAAACGTTTTGCTGACTGTAAG
GTTTCTTTCTCTGAAAAATTCATTTCTGCAAAAGCTAATAAATCTTTGCCGATAAAGGTA
TAGTTATTTTGTAGTAAAGATGCAATAAAGCCTTCATTTTCTCTAAATTGATAGCTCATT
TTGGGATCGACAGGCTTACCTGTTGCTGCACAATGGCAAAAATCCACCCCATAACCTAAT
GCTTTAAGTGTTTGAAATTCAAAGGTGCGTAAGATCGGTTCGATCTCGTTTGGCTGGCTT
GCTAACTTTGTCATACAGTGTAGATAATGCTGAAATAATTCAGGGTAAGCAGTGTGATTT
TCCAAAACTCTTGCAAGGACTTCATTGACATAAAAACCGCTATACAGTGCCAGCGTTTGC
ATCGGGAGGGTTAAAGATGCAGGTTCAGCTTTGGTAAGTGTTTTGAGATCACCTTTACCC
GTCCATTTCAGCAATAAAGGGGTAAAGGGTTGAAGAACGGATTTCAATGGCGAACGTGGT
CGTCTTGTCCCTTTGGCAAGTAAGGTAATTCGCCCGTGATTTTCAGTGAAAAAATCAACG
AGTAAACTGCTTTCGCTGTACTCTCTGCGATGTAATACAAAGCCACGTTGCCACTGTTCG
ATCATTATTCGTCAATATAACCCAAACTTCTTAACGCACGTTCATCGTCTGCCCAGCCAG
CTTTGACTTTCACCCACAGTTCAAGGTGAACTTTATTATCAAATAGGCGTTCCATATCCG
CACGAGCTTCAGTGCCGATCACTTTGATCTTCTGACCTTTGTTACCGATCACCATTTTTT
TCTGCCCTTCACGTTCCACTAAAATCAAACCATTGATTTCATAAGTGCCACGTTCGTTGG
TTTTAAATTGCTCAATTTCAACCGTCACCGAATAAGGCAACTCTTCGCCCATAAAACGCA
TTAATTTTTCACGGATAATTTCTGACGCCATAAAACGTTGCGAACGGTCGGTGACATAAT
CTTCAGGATAGTGATGAATGCCTTCTTTGAGTGACTCTCGCACAAATTTCTCTAAAATAT
GTACGTTTTTGCCCCGTTGAGCTGAAATCGGAATGATCTCTTTAAATGGGAATTTCTGCG
ATAAAGCGGTCAGATGTGGCAATAATTCTTCTTTTTCCTTGATATTATCCACTTTGTTAA
TCACTAAAATCACAGGGGCTTTGGTCGAACGCAATTTATTGAGTACCATCTCATCATCGT
CCGTCCACTTCGTACCTTCTACCACAAAAATTACCATATCGACATCGCCAATCGCACTGG
CTGCTGCACGGTTCATCAAGCGGTTAATCGCTCGTTTTTCTTCAATGTGAAGCCCTGGGG
TATCGACATAAATCTCTTGATACGCCCCTTCGGTTTTAATCCCTAAAATGCGGTGACGTG
TGGTCTGAGCTTTGCGAGAAGTAATCGAAATTTTCTGTCCTAAAATTTTGTTTAATAGCG
TTGATTTCCCTACATTTGGGCGACCAACAATGGCAATAAAGCCGCAATATGTTTTTTGAT
CTGTCATTGTGTTCTCTTAAATAAATACAAATTAAAATGGTGGGTCAAGACCCACCCTAC
ATTAGGTTATTTTATTCCCAACACCTTTATCACCTGCAATGCCGCATCTTGTTCGGCTTT
ACGACGGCTTGTGCCGTTACCGATAAAGATTTCATCAACTTTTTCGACTTTACAACTAAC
TTTAAAGGTTTGGTTATGGGCTTCGCCTTTAATATCAATCACTTCGTAAGTCGGTAGTGG
TAGCTTACGCCCTTGTAGATACTCTTGCAGACGAGTTTTCGGATCTTTTTGCGCTTCCCC
TGGTTGCATATCATTTAGAAGCTGTTGATACCAACAATGCACACGTTCCATAGCCCGATC
AATCCCAGCATCTAAATATACCGCAGCAATAATCGCCTCCACACAATCGGATAAAATGGA
CTCTCGACGATAGCCACCACTTTTTAATTCTCCAGCCCCTAATTTCATATACTCGCCTAA
CTCAAACTGACGAGCGACAACCGCAAGGGTCTGTTCTTTCACCAATGCTGCACGCATACG
GCTTAGTTCCCCTTCATCAGCTTTCGGGAATTTTTCATATAAGGCTTTACCAATGGCAAA
ATTTAAGATGGAATCGCCAAGAAACTCAAGGCGTTCATTATTTTTTGACGCAGCACTGCG
ATGAGTGAGGGCTTGGGTGAGGTAATCAAGGTTAGCAAATTGATAACCTAATTTTTTCTG
TAATAGTTCTAATTGCATTTTAGTTTATCTTCATAGAATTCCCCCCTTTGAAAAAGGGGG
GCTAGGGGGGATTTTGCTAACATTGAATAAAATTCACGCTTTAAAAATCCCCCTTAATCC
CCCTTTTTCAAAGGGGGAAATGTTCTCTTTATTTAATCGCCGTAAACATTCTCTCAAAAC
GTAATCCGTTTGGAAATTCGTTCGGTTTCTTATCAAGACTTAACCAAATCACACTTGCTT
TACCGACCATATTCTTTTCAGGCACAAATCCCCAGAAACGGCTGTCTTCGCTGTTATCAC
GGTTATCTCCCATTACAAAATAATGCCCTTCTGGCACTACCCATTCCCCAGCAGGAATAC
CGTCTTGTTTGAAGAAATAAGGCTCATAGTTAAAGGCGTGTGGATTATTTAAAATCTGGT
GAGTAACATCACCAATTTCGGTACGTTCAACTTGCATTTCACCGTGGTAGAAAAAGTCAG
GATTTGGTGTACCGCCTTCGTATTTAAACACCACTTCTTTACCCGAATCGCCGTGAACAA
CGGTTAAATTACGGGTATGAAAATCATATTTCACATGGTCGCCACCGACACCCACAACAC
GCTTAATATAATCAACGTGTGGCTGTTTTGGTGCTTTAAATACCACAATATCCCCACGTT
CAGGCTTACCCATCGGAACAAGGGTATTTTGCCAAATCGGGTCTTTAATTCCGTAAGTAA
ACTTATTCACTAACAGAAAATCACCCACGCGTAATGTTGGCTCCATTGAACCGCTTGGAA
TTTGAAACGGCTCAAAAATAAATGAACGTAAAATAGTGACTAATGCTAACACCCCAAATA
GTGAAGCAAAAAAATCACCCACTAAGGAACGTGGTTGAATTGCTGCTTTTTCTTCTGCGG
TGAGCGGTTTGCCTAAACGCTTTTCTTCACGCTCAATCGCACGCAAGCGGCGAGGTTCGG
CACTAAATTTGTAAAATGACCAAAAGCCACCACAAATAACAACTAAACCTACTAATATAA
TGGAAATCGTGTTTGGCAATTGCATTGAGTCCAACACTTTCCAAATACCGTACAATACTG
CAATAAAACCAATGGTTAAAATATTGCTCATATTTAAAATTCACTCCTTTTGGAATTTAT
TTACTATCCAAAATGTAGGGACACACTGAGTGTGTCCATTGCAACATTTATCAATAGAAT
AGATATGAATGTTGTATGCGGACACACTCAGTGTGTCCCTACAATATCTATTCACTAATC
CTTCCCAACGTGCAAAATCGCTAAGAACGCTTCTTGTGGCACTTCCACGTTACCTAAAGA
TTTCATACGTTTTTTACCTTCTTTCTGCTTCTGCAACAGTTTTTTCTTACGGCTTACGTC
ACCACCGTAACATTTCGCCAATACGTTTTTACGCAACTGCTTCACCGTCGAACGAGCGAT
AATATGGTTACCAATCGCCGCTTGGATCGCAATATCAAACTGCTGACGTGGAATTAACTC
TTTCATTTTTTCCACTAACTCACGACCACGATAAGGGGCATTGGCTTTGTGGACGATTAA
CGCTAACGCATCGACACGCTCGCCGTTGATCATAATATCTACACGCACCATATCTGCCGC
TTGGAAACGTTTGAAACCATAATCCAACGACGCATAACCACGCGAAGTCGATTTTAAGCG
GTCGAAGAAATCTAACACCACTTCACCCATCGGGATTTCATAAGTCAATGCGATTTGGTT
ACCGTGGTAAACCATATTCGTCTGTACACCACGCTTCTCCACACATAAGGTAATCACATT
ACCTAAAAACTCTTGTGGTACAAGCATATTACATTCTGCAATCGGCTCACGAATTTCCGC
AATATTGTTAATCGCAGGCAACTTCGACGGGCTATCTACATAGACAATTTCGCCATTCGT
TTGTTCCACTTCATAGACTACCGTCGGTGCTGTGGTAATGAGATCCAAATCATACTCACG
TTCTAAACGCTCTTGAATGATCTCCATATGCAACAAGCCTAAGAAGCCACAGCGGAAGCC
AAAGCCTAATGCCGTTGAGTTTTCTGGCTCATAGAAAAGCGACGCATCATTTAAGCTCAA
TTTTGCCAATGCATCACGAAACGCTTCATAATCATCTGAGCTAATCGGGAATAAACCTGC
ATAAACTTGCGGTTTTACTTTTTTAAAGCCGGGTAACACTTCGCTTGCAGGATTGTGATG
ATGGGTTAAAGTATCCCCAACAGGTGCGCCTAAAATATCTTTAATCGCACAGACTACCCA
ACCTACTTCGCCTGTTTTTAATTCCGTAGTATCAACTTGTTTTGGCGTGAAAATACCAAG
ACGATCTACTTGATAAGACTGCCCTGTACTCATCACTTTGATTTTATCGCCTTTTTTCAA
CACACCATTTTTGACACGCACAAGGGAAACCACGCCTAAATAGTTATCGAACCACGAGTC
AATAATCAAGGCTTGCAACGGTGCATCAGGATCACCTTCAGGAGCTGGAATTTTCGCCAC
GATTTCTTCTAAAACGAGATCGATCCCCACGCCAGTTTTCGCTGAGCAACGCACCGCTTC
CATCGCATCAATCCCGACAATATCTTCGATCTCTTCTGCAACACGCTCAGGATCAGCCGC
AGGCAAGTCGATTTTGTTTAAAATCGGCACCACTTCCAAATCCATCTCAATTGCCGTGTA
ACAGTTAGCAAGAGTTTGTGCTTCCACCCCTTGCCCAGCATCAACAACCAACAACGCCCC
TTCACAGGCGGCTAGGGAACGAGAAACTTCATAAGAGAAATCGACGTGTCCTGGCGTATC
GATAAAGTTTAACTGATAGGTTTGACCATCTTTTGCTTGATAATTTAAGGTAACACTTTG
TGCTTTAATGGTAATACCGCGCTCACGCTCAAGATCCATAGAGTCTAACACTTGAGCTTC
CATTTCACGATCTGACAAACCGCCGCAAGTTTGGATCAAGCGGTCAGATAAAGTCGATTT
ACCGTGGTCAATGTGAGCAATAATAGAAAAGTTACGAATGTTCTGCATTTTCATAAGGGC
AGTAAATGTCCTATTGTATTGTTATTGATAAAAGAAAAATAATCGGCGGATTGTACCTGA
AAATTACAGGAAAGGGAAAAGGAAAGGAGAATATTAGAATGAAAATTTATAAAATAGAGA
AAAATCTAGACCTAGTAAACGACTATAGCCTTCAATATAAGACTATAGTCAATTTTATAG
CAGCTATTTTTCTGCTTATCTAAAATACTTGACTGATGTAGTTAAGTCTTTTACTAGTGT
TTAACTATTAAAAGTATACAAGAATTCTAGTTATTCTTCTCATCAGACATACTTGCCGCT
GCGGTAAATAGTACGTCAGTTGATGAGTTAAGTGCTGTTTCTGCTGAATCTTGGATAACA
CCGATAATGAAGCCAACGCCGATAACTTGTGCTGCAACATCGTTTGGAATGTTGAATAAG
CTACACGCAAGTGGGATTAATAATAATGAACCACCTGCTACGCCTGATGCACCACAAGCA
CATACTGAAGCAACAACACTTAATAATACTGCTGTTGAGAAATCTGGTACGATACCTTGA
GTATAAGCCGCAGCTAATGTTAATACGGTGATGGTAATTGCTGCGCCAGCCATATTGATG
TTAGCACCAAGTGGAATTGCGATAGAGTAAATTTCTTCTTTGATGCCTAAACGTTTTGCT
AATCCCATATTTACAGGGATATTTGCCGCTGAGCTACGAGTAAAGAATGCTGTCACACCA
CTTTCGCGTAAACAGGTGATGGTGAGTGGGTATGGGTTGCGGCGGATTTTCCAGAACACT
AGTAACGGGTTAAGAATGAATGCCACAATCGCCATTGCACCTAATAATACTGCTAATAGA
CGAGCATAGCCGATAAAGGCATCAGCACCGTTAGTTGCCATTGTTTCTGCCACTAAGCCG
AATACCCCGATTGGTGCAAATGCAATAACCACTTTTACCACGAAAGATACCGCATCAGAG
AAGTCATTTAATAAAACTTTGGTGCTTGGTGCAGCGTGACGTAATGCGATACCTAAGCCG
ATAGACCACGCAAGAATACCGATGAAATTACCGTTAGTAATTGCACCAAGTGGGTTATCT
ACTAGGTTGAAAATAACGGTTTTCAATACTTCACCAATGCCTTGCGGTGGTGCAAGTCCA
TCTGGGCTTGTGACCAATTCAAGGGTCGTTGGGAATAAATAGCTTAAAGTAACCGCTGTT
ACTGCTGCAACAAAGGTACCTAAGCCATACATCACCAAAATAGATTTTAAGCGGCTATCG
CTGCCAACTTCTTTGTTAGCAATTGAAGCCATTACAAGAACAAAAACTAAAATCGGTGCA
ATTGCACGTAGTGATTTTACAAAGAATTGTCCGAGAACCCCAACGCTTTTGGCTGCATCT
GGGCTAACTAATGCTAAGCAGATACCTAGCACTAAACCTACGGCAATGCGTAATACTAAA
TTACCGCCAAGGATTTTTGAAGATAAAGATTGGTTACTCATAAAATTTCCTGTAAGACAA
ATAAAAAAAGACTTCATTTACCAAGGTAAATGAAGTCTGCGAGATTAGCCGAAAATGTAG
AATAAGGGAATAGCAAGCGGCAATTTTTCTGCAAAAATTTTTAAAAATTAGAATTTTAAG
AAAAAACACCTTAAAAATTTAATAAAAATCTCCGAGAAATGATAATAACTATTAAATAAA
CACCTGTTCTGTCACTTGATAACCTTGCGGAACCTCTGCTTTATCATCAAAGGTTACAAA
TTCCCAAGCATTTTCATTCGCTAGTACAGCTCGTAATAATTTATTATTTAAGCCGTGACC
TGATTTATAGGCTTTGAAATCACCTAAAATATTGTAGCCACACATAAATAAATCACCGAC
AGCATCTAACATTTTATGACGAACTAGTTCATCTTTAAAACGTAGCCCTTCCTCATTCAA
AATGCGGTATTCATCTAAAACAATAGCATTATCTAAACTACCGCCTAATGCAAGACCAAT
GGATTGAAGATATTCAACATCTTTCATAAAGGTAAAGGTTCTAGCACGGCTTAATTGTTG
AATAAAATGTTGTGCTGAAAATTCCATTTTGTAGTTACGCACTTCTTTGGTAATCATTGG
GTGTGTAAAGTCAATGGTAAAGTCTAATTTCAAACCGTGACTATAAGGTTTAAATTCAGC
CCACTTATCCCCTTCTTCTACTCGTACACTTTCTTTAATACGAATAAATTTTTTCGGCGC
GTCTTGTTCTTCAATACCTGCATCCAATAAGAGATAGATAAAAGGACTTGAGCTACCGTC
CATAATTGGAATTTCGGCTGCATCAACTTCTACAATTAGGTTATCTAAACCTAACGCAGA
CATTGCTGCGTTTAAGTGTTCTACTGTTGAAATACGCACACCTTCATCATTGATCATACA
AGTACAAAGTTGTGTATCACGGATAGATTCAGCACTTGCCAGGAAATAAACGACAGGCTT
AAGATCTGTTCTTGCGTAAATAATCCCTGTATTTGCAGGTGCTGGACGCAACGTTAAGGT
TACTTTCTTGCCACTGTGCAAGCCAATACCTGTTACTTTTGCTGCTTGTTTAAGGGTTCT
TTGTTTAATCATATCGTTTCCTTATTTCCCGAAATGGTTATTGGCCATTTCTCATAAACC
CAGGGATTGAGCTTGGGGAAAACATTTGAGCTGTATCTACTTGTTGTGGTTTCTGAACTT
GCTGCTGTTGAGTATATTGTGTTTGTTGAGAATAACCACTCATATTATTCATAAAATCAG
GTTGAGTTCTTTGAAATCCTGTATTTATATTCTGTTGAGGTTGTTGGAATTGCGGTACCG
CCTGAATTGATGGAATTTTTGGCATTTCATCTGGCTGACCAATACCTGTTGCAACTAAAG
TTACACGAATCTTACCTTCCATTTCTGGATAGAAAGCAGAACCAAAAATAATAGCTGCAT
CAGGATCTGCAAAGCTAGTAACATATTCCATAATGGTATTGACCTCTGCAAGTTCAATAT
CATAGCCAGAAGAAATATTCACAAGAATGCCTTTAGCACCTGATAAATCAACATCTTCCA
ATAACGGGCTTGCTACAGCTTCTTTTGCTGCATTTTCTGCACGGTTTTCACCCTCTGCAA
TGCCTGTTCCCATCATTGCTCTACCCATTTCCGACATCACTTTTTTCACGTCTGCAAAGT
CAACGTTCACAAGACCTTCGGAAGTAATCATATCCGTAATACCTAATACCGCATTGCGTA
AGACGTCATTTGCAACGCCAAAGGCTTCATTAAATTTTACACTTTTAGGTAATACTTTTA
GTAATTTATCATTTTGGATAATGATGAGTGAATCCACATGTTTTGCAAGTTCACGGATCC
CTTGTTCCGCATAGTTAGAACGTTTTCTACCTTCAAAAGAGAAAGGTTTAGTAACAATAC
CAACTGTTAATGCTCCTTGGCTTTTAGCAATTTCAGCAATTACAGGAGCTGCACCAGTAC
CTGTGCCACCGCCCATACCAACAGCAATGAAGACCATATCAGCACCTGTAAGCATATTCG
TTAATGCTTCTCTATCTTCTTCAGCTGCTTGATGACCAATGTTTGGATCTGCTCCTGCCC
CTAAGCCTTTTGTTACACTTGCACCTATTTGAATCGTATTGCGAACGGCACTACTACGTA
ATACTTGTGCATCCGTATTAACCGAAAAGAATTCAACACTACCAACATCAGATTGGTTAC
TAACCATATGATTTAGTGCGTTACCACCACCGCCACCGACACCGATAACTTTGATAACCG
CATCTTGCGTTGCTTCATAAATAGGTTCAAACATTTGTGATTCTCCCTCACGGCTTAATA
TTGTTATTAATGCCTATTAAAAACTTGATTTTATCCAATTATACGCTTTTTTAGCACTAT
GTCCTAATGTATCAATAATGCCGCCCACCTTATGACTAATTTCTCCACTTTGGCTACTAT
CAACGTCATTATAATGACTATACTGTAGCAATCCTAATACGGTTGCATAAGACGGTTTGC
TTACATAATCCGTTAATCCTGTAATATTCAATGGGTTACCAACCCGAACTTGTGATCCAA
AGACAGATTTTGCACATTCTACAATATCTTCTATTTGAGAGCCACCACCTGTAAGCACAA
TTCCTGCAATTAATTCTTGTTTTATGCCTTTTTGATATAGTTCATTGCGTAATTGGGATA
ATTCCTGATTAATTACGCTCAGTAAATCGTGGTAACATTGAGATGTAACATTAGATAATT
GGCTTTTTGTAAAAGTTCTTGGCATTCGTCCACCCAAGCCTGCTACCTCAATTTTTTTCT
CAGGGAAATGAGTTGGGGGTGCAATAGCACGTCCATACTGTACTTTAATATTTTCTGCAT
CTTGGCGAGAGGTTGTGAAAACATGAGCAATATAGTCCGTTACATTATTCCCACCAAAAG
GAATAACTTTACTAAAACGCAAAGCACCATCTGTATAAACAAGAACATCCATAGTGCCAC
CGCCAATATCAATTAAACAAACCCCAAGTTCTTTTTCATCTTCTGTTAACACAGAATAAC
TTGAAGCAAGCCCCGAAAAAACGATTTGATCAATTTTTAATTTACTTCTCTCCACTGCAT
TTTTTAAATTACGTAGCCAATCGTTATGGCAAGCAATTAAATGAGCTTGAGCCTGCAAAC
GCATACCAGATAAACCAATGGGATTTTTAGTAGCAGGTAATCTATCTACTCTATATTCCT
GAGGAATAATGTGTAATGTTTCCAGCTCATCGGGTAATTTAATAGAACGAGCAATATGAA
TAGCATTATCCAAATCTTCATTTCTTACACTACCAGACAACGGCACAGTTCCACTTTCAT
TAAAAGCTGTAATGTGAGATCCTGAAAGGGCAAGAGTAACACATACAATATCATATCCAG
AAATCGATTCAGCTTCTTCAATCGCACGTTGAATAGCACTTGTTACAGCATCTAAATCAA
CAATGCCTCCTCCTTGAACGCCTTTAGATTGACTAATTCCGGAACCAATCACATTAATCA
CACCATCAGGCAATACTTCACCCACCACAGCAACTATTTTGTGTGTTCCAATTTCTAAAC
CAACTCTAATTCTAGATTCTGCTACTTTTGTCATATTATGTTTGCGGTATTATAAATTAT
TGATTACTAAATCCGACGGATGCTCCGTGTTCATAACGTAAATCGACATAGGATAAACGT
TTTCCCTCAGGGATGTCAATTTCAGGAAAAATAGTCACAAAACGATCGATTTTTGATAGC
CATTCCCCTCGCCCTAATTTTAGTTCAACGCCATTATCAAGTCGAATTGACCAAGCTCCT
CGACTATCCATTGCAATGGAATGTAATCCTAAATTGCGTGATTTTAAATCTGCTTTTATT
TTATCCCACGCTTCAAGCACAACCTTACTTTCTGCGTCTGGTCCGTATAAAATAGGTAAG
CCAGTGTTATCAAACCGATCTTTCGGTAAACTAAAAACTTTTCCTTGAACAGACACATAT
TGATTATTATTCCATACTGCTGCTGGGCGATGTTCAAGTAACGTAATACTTAATTTATCG
GGATAAACTTTTCTTACAGAAACATCACGAATCCAAGAAATTGTTAGAAACTTTTCTTTA
ATCTCTTGAATATCCTGTTCAAAATAGCCTTTTAACAAGGGGGCTTTAGCTAAAACTTCG
CGAATATCATTATTCGTCGTAAATTGTGTTTTATGCGTTAATGCATAAGAACGAATTGGA
GTTCTATCCAGTGATGCAAGCAAACTAGACCAATTGGTATAGATTGCATAAGCCATACCG
AAACATAATAACACAACGATAGGCTTAACAAAAACAAACCAATTAATCGGATATTTCGGT
TTACTTGCTTGTGTACGAATCACCGAAGTCGGCTTCTTACGCATTACTGCAACCATTACG
CACTTAACTCCAATACACGTTCAACTAAACGCTCGAAACTATAACCTACAGTCGCCGCTG
ATTTTGGGAAAATACTATGACTGGTCATACCTGGGCAAGTATTCACTTCAACTAAACGGA
AGTTTCCTTCGCCATCTTCCATTACATCAATTCGGCTCCAACCACGACAACCCACTACAT
CATAAGCCTGTTTCACTAACTTAGCGACTTCTGCTTGGCGATCAGCATTTAACGCTGGAA
CAACATACTGGGTATTATCCGAAATATATTTTGCGTGGTAGTCATAAAACTCGCCGTCTG
GAATAATTTGTACCGCAGACAACACTTCACCATCAAGTACTGGTACAGAGTATTCCGCCC
CTGCTAAATTTTCTTCCACCAACACAATTGAATCATATTTTAATGCTTCTTCGATTGCAG
GTAATAACTGTTCTGCAGTTTTCACTTTACTTACGCCAACGCTTGAGCCTTCGCTCGCAG
GTTTCACAAATAATGGTAAACCTAATTTTGCAATAATTTCATCGGAATTGACCGCTTGCC
CACGGCGTACCACTTCCATTGCCGCTGTTGGTAAGCCCACTGCATTCCACAATAGCTTGG
TGCGGAACTTATCTAAGGTAATCGCAGAAGCCATCACGCCACAGCCTGTATAGGGAATAC
CTAGTTGCTCTAACGCCCCTTGAAGCACACCATTTTCACCGATACCACCGTGAAGAATAT
TAAACACACGCTGAATGCCTTGTTCTTTTAATTTTTCAATCGGAAATTCTTTTGTATCAA
TCGCTTCAACGTTATAGCCTAAACTCTGTAAGGCTTCAAATACCGATTTACCTGAATTGA
GAGAAACTTCACGTTCTGCTGAAACGCCACCAAATAACACCGCAATTTTTTCGTTTTTTA
AGCTCATTATTTTTTACCTTATCTATGTTTTACAAGCGGTTATTTATTGCAAGAATTTTA
CATTATTATGGGGAATTGTAGGGACACACTGCGTGTGTCCGCAAAATAAACCATATCCCA
TTTTAACAACGGACACACACACAGTGTGCTCCTACAGTTAATTCATTGAAATTATTGCAA
ATTTTCGGATTTACCGTAGAGGCGAATTACATTCACCCTGATGTTACTATGATTATTTGG
GGCAAATGTGATTTGCCCCTACACATTATTTTGTACAATTACACAATAGCGAAAATTTCT
CGAAATCTTACCGCTTGGTTTTAAAGCTTCTTTATGCCTTCCAACTTTCCGCTAAATCAC
GCGAAAGCTTGCTCACGTTGCCCGCACCTTGTGCCAAAATTAAATCACCATCTTGAATAA
TTTGATCTAACACTTCGCCAAGTTGTGAAGTATCTGACACTAAAATCGGATCCACTTTGC
CAAGATTACGGATTGAACGGCAGAGATCTTTACTCTCCGCACCAACAATCGGAGCTTCGC
CTGCCGCATACACATTGAGCATAATCAACGCATCAACTTGCGATAGCACTTGTACGAAGT
CATCAAATAAATCACGGGTACGAGAATAACGGTGCGGTTGGAAAACCATCACTACACGTT
TATTTTCCCAACCTTGACGAGCAGCTTTAATCGTCACATCCACTTCCGTTGGGTGATGAC
CATAGTCATCAACTAACATTACCTTACCATTTGGACGAATAAATGAGCCAAGTTGGTCAA
AACGGCGACCTGCACCTTGGAAATCCGCAAGAGCAGCTAAAATCGCTTCATTCGCAATGC
CTTCTTCTTTCGCAACCGCTAATGCAGCCGTTGCATTCAGTGCATTGTGTCTACCCGGTA
CGTTTAATAAGACCTCAATACGCTCACCTGTTGGACAAACCACCGTGTAATGCCCTTGGA
AGCCTGTTTGTTGATAATCTTCAATACGGTAATCAGCTTTTTCACTAAAACCATAGCTAA
TCACTTGGCGACCGACTTTCGGGGCAATTTCCATCACCGTTTCATCATCGGCACACATCA
CTGCTAAACCGTAGAATGGTAAGTTGCGTAAGAAACGTACATAGGTTTCTTTCATTTTCT
CGAAATCGCCACCGTAAGTATCCATATGATCTGGTTCAATGTTGGTCACAACGGAAACCA
TCGGCTGTAAATGTAAAAATGACGCATCACTTTCATCGGCTTCTGCAATTAAGTAACGGC
TTGCCCCTAAATGAGCATTTTTACCCGCTGATTTTACTAAACCACCATTTACAAAAGTAG
GATCTAACCCTGCTTCCGTATAAATCATTGAAATCATTGCGGTTGTGGTAGTTTTACCGT
GAGTCCCTGCAATCGCAATACCGTGACGGAAACGCATAATTTCCGCTAACATCTGCGCTC
GTTGAATCACTGGAATACGCGCTTCTTTTGCTGCCGCTACTTCGGGATTGCTTTCATTAA
TTGCGCTGGAAGCGACAACAACACTTGCCCCTTCAATATTTTCTGCTTGATGCCCGATAA
AAACTTTTGCTCCTGCTTTTGCTAAGCGTTGCGTGACTGCACCGTCCGCAATATCCGAGC
CTGAAATTTGGTAACCTTCATTTAATAACACTTCAGCAATCCCAGACATACCTGCGCCAC
CGATCCCAATAAAGTGGATTTGATTCACACGGCGCATTTCAGGGACTAATTTTTTTACTT
TATCTTGGAAATTTTTCATTATTACATTTTTCCTTCGTATTCGTAGGGACACACTGCGTG
TGTCCGTGGATAATTTTTAGAGTGGACACACGCAGTGTGTCCCTACAAGGCTCATTTCTG
ATTACAAACTATTTTCCACAATCACTTCTGCCACTCGTTTTGCGGCTAATGGTGTGGCTT
TCGCTCTTGCTTTTACAGCCATTTCCGTCAGTTTTTGACGGTCGGTAATTAACGGCTCTA
ATGCTTTTAATAAACTGTCAGGGGTAAAATCCTGCTGTTCAATAATCATTGCAGCACCTG
CTTGTGCAAGGTATTCTGCATTTAAAAATTGTTGGCGATCTTTATGTTGAAACGGCACAA
AAATCGCAGGTAATCCTGCCGCAGCAATTTCACATACAGTTAAAGCACCAGAACGGCAAA
TCACCAAATCCGCCCATTCATAAGCGGCTTTCATATCGTCAATAAATTCGCTTGCCGTGC
CATTGCCTGTGGCTTGATAAACTTCTTCCACACCAGCTAATTTGCCTTTACCGACTTGAT
GACTAATAAATACGTTTTGCCCTAAGACTTTTGCTACTTCTGGCACAGTTTTATTGATCA
CCAATGCCCCCTGACTACCGCCCATCACTAAAATATTGATTGGATAGCCTTTTTCGGCAA
AACGTTGTTCAGGCGGTGCAATTTCAAATAGATCTTGGCGAACGGGATTTCCCACCACTT
CCGCATTTGGAAAAGCTGTTGGAAAGGCTTGTAAAGTACGGCGAGCAATTTTAGAAAGCC
ATACATTTGTTAAACCTGCCACCGCATTTTGTTCGTGCAAAATCACAGGCACACCACATA
ATTTTGCCGCAATACCGCCTGGTCCAGACACATAACCGCCCATTCCAAGTACTGCATCAG
GCTTATACGCTTTAATAATTTTTTTCGCTTGAAGCACTGCTCTTAAGATCGCAAAAGGGG
CAGTAAGTAACGCTTTAATCCCCTTGCCCTTTAATCCTGAAATTTGAATAAACTCAATCG
GAATACCGTGCTTTGGCACAAGATCCGCTTCCATTCGATCTTTTGTTCCTAGCCAGCGGA
TATCCCAACCTTGTTGTTGTAATTCTCTTGCTACCGCAATCGCAGGAAAAACGTGCCCAC
CAGTTCCGCCAGCCATAACCAATAATTTTTTTGCCATATTATTTTCCAACACTAATCATC
ACTTAAATGTGCGTGCCCAATTCGATCTAAGCGGTTTTCGTAATCAATCCGAATTAATAC
CGCAATTGCAATCGCCATAATCACTAAACTTGAACCACCATAGCTCACCAATGGGAAAGT
TAAGCCTTTGGTCGGCAGTAACCCCGAAGCAACACCAAGGTTTACAAAGCCTTGAATAAA
AATCCAAATGGCAATACCAAAAGCAAAGAAACCTTTAAATCGTTCTTCTAGTATTAACGC
TTCACGACTGACTTTTAAAGCTCTGAAAGTTAAGGTGAGTAATAATAGCACAACGATAAC
AATTCCAACTAATCCAAATTCTTCTGCAATGACTGCCATCACAAAATCGGTATGTGCCTC
AGGTAAATATTCTAATTTTTGCACAGAATTACCCAATCCTCGCCCCCAAATCTCGCCTTG
CCCAAACGCCATTTGTGAGTTAGATAGTTGGAAGCCATCACCATAAGCATCAGCAAAAGG
ATCCATAAAAGAGGTTATACGTTTTAAACGATATTCTGATGTTAAAACCAATAGAGCAAA
GACTACAACGCCTGCGATACCAAGAAAAATAAACTGTAAAACTTTCGCCCCCATAATAAA
AAGCATTGCAAATGTCAGCACAAAAAGCACCGCTATACTTCCCAAATCAGGTTGAGCCAG
CAACAAGCAGCTAAATAAAATCAGGATTACCATAGGGCGAATGAAACTAATGCTTTTTTG
TCGCATTTCATCAAATTTTCTTACATAGAAGCTCGCAAAGTAACAAATCACCGCAAATTT
TGCTAATTCTGCAGGCTGGAAATTAATAGGACCGATAGGGATCCAGCGTGTTGCCCCATT
TACTGTTTTTCCAACAAACAATGTAATTGCAAGCAAAAGTAGGGCTGAAATAAATAACCA
ACCATTATACTTTTCCCAATGTTTACTTGGAATTTGAACAAAGAAAGTACAAGCACAAAT
AGATGCGATAACATAAAAACCATCTCGCACCGCAAAATAGAAGGGGTCTTCGTGTAGCCG
ACTACTCACAGGAATAGAGGCTGAAGTCACCATAACAAATCCAATGATCAGCAATGCGAG
AAATAACCACACCAATGTTCGATCATAGAGTGCATTAACAGGCGTTAATCTTGTCCACTT
ATCCCACTCAATCCGAATTTTTTCTAGCATTAGATAACCCCTTGAGCCAACGCCACAAAC
TGTCTGCCACGCTCTTCAAAATTTTTAAACTGATCTAAACTGGCACAGGCTGGTGAAAGT
AGCACCATATCGCCTGATTTTAATAGTAAACGAACTTGTGCGACAGCTTGTGTCATTGTT
TCCACTAAAACGCTATTTTGAGTTAAAGCGGCAAGTTCCGCCCCATCTTTTCCAAAGCAG
TAACAGACTGTATTTGGCTGATTAATAAAAGGTTTTAACTCAGAAAAATCAGCATCTTTC
CCATCGCCACCCAACAACAGATAAAGCGTTCCTTCGACTTGTAAACCATTTAATGCAGCC
ACAGTACTGCCGACATTCGTGGCTTTTGAGTCGTTAATCCAGCGTACGCCATCATTCGTC
GGTACTAGCTGGAAACGGTGATCTAATCCTGAATAGCTTTGTAGGGCTTTCACAATCCCT
GAACGAGCAACACCAGCCGCTTCCGCCAATGCCATTGAAGCCAAGGCATTCATCACATTG
TGACGACCCGTGATTTTCAGCTCATTAATCGCAATAACTGCTTCATCGCCAGAATAGAGT
TCACCATTACAAGCGGTATATTCTGCATCTTTTTCTGCAAATTTTTTCAAAGATCTGATC
GCTTGCTCTGGGAAAGTTTGTGGATCTTCGCCATTTACAATAATATTTTCCGCATTTTGA
TAGATACGCAATTTTGCTGCACGATATTCTTCAACGGAGTTATTGTAACGATCCATATGA
TCTTCACTGATATTTAAAATGGTTGCCGCTTTCGCTTTTAAAGAATAGGTCGTTTCCAGC
TGGAAGCTTGATAATTCCAACACATAGAGTTCGTAATTGCTTTTCAATAAACTCAAGGCT
GGCACGCCGATATTACCGCCCATACCGACTTTTATGCCCGCTTGTTTTGCCATTTCTGTT
GTCAAAGTCGTTACCGTACTTTTACCATTTGCCCCTGTAATCGCAATAATCGGTGCTTTT
GCTTCACGGCAGAACAACTCGATATCGCCAACCACTTCTACACCAGCTTGAATAGCTTGC
TGAATTTCTGGCGTTGCTAAGGCAAGTCCTGGGCTAATCACAATTAAATCAGAACTTAAT
AACCACTCAAGGTTTAAACTGCCTGTATGCAGTGGAATATCCTTCGATAATTTATCTACC
CCAGCAGGATTTGCACGGGTATCAATCACTCGCACTTGAGCCTGTTTGTCCGCAAAAAAT
TCGACACAAGATAAGCCTGTTGTGCCTAAGCCGATAATCGTGATGGTTTTGCCTTGATAT
TGATTTTGCATTTTGTTGTTCTCTAGAAACGGTATTTTGAGATGTAGGGACACACTGCGT
GTGTCCGCTTTATTTTCATTATTGCTCGGTTGGTAAAACTGTAACGGACACACGCAGTGT
GTCCCTACATTAATTAACGTAATTTCAACGTCACCAATCCAATTAACACCAACATTAAGG
TGATAATCCAAAAACGCACGATAACACGTGGTTCCGGCCAGCCTTTAAGTTCAAAGTGGT
GGTGGATCGGTGCCATACGGAAAATACGTTTTTGGCGAAGTTTGTACGATCCAACTTGTA
AAATCACCGATAAGGCTTCAACCACAAAGACACCGCCCATCACCACTAGTAATAATTCTT
GGCGAACTAATACGGCAATCACCCCCAATGCACCGCCAAGTGACAATGAACCGACATCCC
CCATAAAGACTTGTGCTGGGTAAGTGTTAAACCATAAGAAACCTAAACCTGCCCCTGCAA
TTGCCGTACATAAAATCACTAATTCACTGCTATATTTGATATAAGGAATGTGCAGATATT
GTGCAAAATTATAGTTCCCCGTTGCCCACGCAATTAATGCAAATGCCCCTGCGACCATAA
TGATCGGCACAATTGCCAAGCCATCTAAGCCGTCGGTTAAATTCACTGCATTACTGGTTC
CGACAATCACAAAATAGGTGAGAACAATATAGAATAAGCCAAGCTGTGGCATCACATCTT
TAAAGAAAGGAACAACTAACTGGGTAGCAGCGGTATCTTTACCAATCGCATACATACCAA
AAGCAGATACTAAGGCAATCACCGATAGCCAAAAATATTTCCAACGAGCAATCAAGCCAT
CGGTATTTTTACGGGCTATTTTCCAATAATCATCTACAAAACCGACAACCCCATAACCAA
ATAGGATAAATAGCACAAACCAGACATAGGGGTTACGCAGATCCGCCCATAACAACGTAC
TCACACCGATAGCTAATAAAATCATAATACCGCCCATCGTTGGTGTACCCCGTTTTTTGT
AGTGGCTTTCAGGACCATCGTGGCGAACTTCCTGTCCGAATTTGAGAATTTGTAAACGGC
GAATGACCGTTGGTCCAATCCACAAGCCGATAATTAACGCTGTCAATAACGCCATAATAG
AACGGAAAGTAATGTACGACACCACGTTAAACACGGTGTTGTATTGCACCAGATATTCAG
CAAGCCAAACTAACATAAGCTAATCCTTAAAAAGAAACATCAAAAGAACGACATAAGGAA
GCAATTACTTCTTCCATTTTTTGGCTACGAGATCCTTTTGCTAATAATACAAGCGGTTGA
TCTTGTTCGATTTTTTGCAAAATGTTCGGGAGCAAAAACGCCGCCATTGCTGTTTTATCA
TTAAAGTGGTGAGCTGAATTACCGCTAATCACCTCACTCTCTTTGCCGAAGCTGACCACT
AAATCGAGCTTCGCCTGTTTAACGAAATCAGCGACTTCTTGGTGGCAAGCTGGGCTGTCT
TTGCCAAGTTCCGCCATATCGCCCACCACAAAAATGCGGAAAGCTGGATACTGTTTTAAC
ACAGACACCGCAGATTTCATTGAGTCCACGTTCGCATTATAACTGTCATCAATAAACAGT
ACATTCTCTTTAATTTCAATCGGATACAAACGCCCTTTAACCGCTGAACGCTGTTCCAAT
CCAGCTTTAACCGCAGTTAAATCCGCCCCGACTGCCATTGCGAGTGCTGTTGCCGCTAAC
GCATTACTCACATTATGTGCGCCTAAATAAGGCAAGTTGATCTCAATTTCGCCTTGTGGC
GTATGTAAGGTAAAGCGTGAACCATTGAGGTGTAACTCAACATTTTCCGCCCAAAAATCT
GCATAGCTGTCTTTATCTTCGCCTGTGTAGCAGAACGACTGTAACTCGTGATCGCCAATC
TCTTTCTGCCATTCTGGATAGTAATGAGCTAAATTCACAATCGCCTTACCACCAGCTTTC
AAGCCACGATAAATTTCACCTTTAGCTTGAGCCACACCTGCCAACGAGCCAAATCCTTCA
AGATGAGCAGATGCCACGTTATTCACTAAACAAGCATCAGGTTGTGCAATTTCGGTGGTA
TAAGCAATTTCGCCGATGTGGTTCGCCCCCAGTTCCACCACGGCAAATTTATGCTCAGGG
GTTAAACGCAATAGGGTCAATGGCACACCTAAGTCATTGTTTAAATTACCAAAGGTATAA
AGCACCTGATCTTCACAAGCGGTCACTTTTTGCAAAATTTTTGCAGTCATCTCTTTGACG
GTGGTTTTGCCTGAAGAGCCCGTCATTGCCACAGTTTTTGGGTTAATTTCCGCTTTCAGC
CATTTTGCTAACTGCCCTAATGCCAAGCGAGTATCTTCCACAATAATTTGCGGTACATTC
ACCGCCAATTCACGCTCAACGACTAACGCCACACAGCCTTGTTCGATCGCTTTTTCTACA
TAATCGTGAGCATCAAATTTTTCGCCTTTTAAGGCAAAAAATAAGCCGTTTTGCACTGGC
TGTCGAGTGTCGGTGCTAATGTTTTCAACGCTTATCTCGCCACTACCGAGTAGTTTACCC
TTTAGGGTTTGAGCGAGTTGTTGGGTGGTTTGTTTTATCATCTTTATTTACTTATAAATT
ATTTTGACTATTTAAAATCTACTTTTGTAGGGGCTAATTACATTAGCCCCTCTTCCTTAT
GATTGCTTTTGGGGCAAATGTAATTTGCCCCTACAAATTATTTTGTGCAATAGATTAAAT
TCCAACTACCCCAAAAACTTCCTCGCCCACTCTTGATCCGAAAAGTGATATTTCTTCGTG
CCAATAATTTGATAATCTTCGTGTCCTTTACCAGCAATCAAAATCACATCTTTTGGTTCG
GCTTGGGCAATCGCTTGTTCAATCGCATATTGACGGATATGCATAGACTGCACCGCTTTT
GGCTTGCGGAAACCTTTCATAATATCGTTAAAAATCACATCAGGATCTTCGGTGCGTGGG
TTGTCATCAGTTACAATCACTCTGTCCGCCAACTGTTCGGCAATGCGTGCCATTAATGGG
CGTTTGCCTGTATCACGATCACCACCGCAACCAAACACACACCATAGTTCGCCTTCACAA
TGCAAACGAGCAGCATCTAAGGCTTTTTCTAAGGCATCAGGAGTATGAGCATAATCAACA
ATCACCATCGGACTTTCTTCCGCATTTTCTTCGCTGATTAAACACTCCATACGTCCACAT
ACACCGTTTAACAGCGGTGCGGTTTCGACTAATTTTTGCAAATCGTAGCCCAACGCCAAT
AAACCAGCGAAAGCGGTTAATAAGTTGCTGACATTAAACGCCCCGATTAAACAGCTTTCT
AGTTCACCGTTGCCCCAGCTACTTTCAAATTCAATAGTTGCACCTTGTAGGGTAAATTGC
ACCGCTTTCGCTTTAATCCAACGGGCTTGTTGTGGTTGGAACTGGCTATCGGTGCTGACG
GCGACAGCTTCAGGCAATTTTGCCAACCATTCACGCCCGATTTCGTCATCAGCATTGATC
ACTTGTTGTTTTGATGAAAGCTCGCCAAATAAGCGGAACTTCGCTTGGGCGTACTCTTCC
ATTGTGTTGTGATAATCAAGATGATCACGGCTTAAGTTGGTGAAAATCGCCAAGTCAAAG
TCTAGTGCTTCGGCACGATATTGAGCCAGCCCGTGAGAAGAGACTTCCATTGCACAGAAA
TCCGCCCCTAATTCGACAAAGTTCGCCAGATTGTGTTGAATTTCAACGGCAGAACCTGTG
GTATTTACCGCTTCTTGCACTTGCCCATATAGTCCGTTGCCAATAGTACCCATCACCGCA
GATTTACCGCCAAGCAAGTTTCGCCATTGCGCAAAAAGCTGTGCCGTAGTGGTTTTGCCG
TTAGTGCCTGTAATGCCAACAAGGGTTAATTTTTCTGATGGATTGCCATAGAAGGCACCT
GCTATCGCCGAAAGTTGTTTCGGTAAATTTGGTACTTCCAGTACACAAGCGGTCGAATTT
GCAAATTTTTCTGCAAATCTCACCGCTTGAACGTCATCGTCTGCTTCAGCTAAAACTAAA
GCAGCACCTTGTTCAATCGCTTTGTCAATAAATTGACGACCATCGACTTGATGTCCTCTT
AAGGCAACAAATAGATCGCCTTTTTCAACCTGACGGCTGTCCAAGATCATTTTGTTTAAT
TCTTTTAATTCGCCCCAATGGTTAAGTTCAGGGAAAAAGGAAAGTAAAGGGTTCATTATT
GCCTCTTAGTTTGTCGAATTTGTTTTCATCTCTCTCACTGCACTTTTTGTATCTTCAGTA
AGATTATCTGGTTTAATGTTTCTTGCTTTTAAAGTATGTCCCATAATACTTGAGAACAGT
GGGGCAGATACCGCACCGCCATAGTAAGCTCCCTCTTTTGGTTCATTAATTAAGACCACT
AAAGCAAATCTTGGATCGCTTGCTGGGGCAATCCCTGCAGTATAAGCAATATATTTTTTA
ACATATTGACCTTTTTCTAATTTGCGAGCAGTACCCGTTTTAATTGCGACACGGTATCCA
TCAACAGCTGCTCTTGCTCCGCCTTCGCCTTTAGCTGCAACACTTTCCATCATATGTACA
ACATCTTTGGTGATTTTTTCTGGCAACACACGCTCACCAATTACTGGAGGATCCACTTTT
GTAATCGAAAGCGGACGATAAATCCCAAAACTGCCTAATGTTGCATAAGCTCGGGCTAAT
TGTAATGGCGTGACATTTAAACCATAACCATACGCCATTGTCGCACGTTCAATGTCCGCC
CAACGTTTACGATCGCCGTTTGTACCACGTTGTTCACCAAGCCCTAAGCCTGTATCTTTA
CCAAAACCGACCTTGCTATAAGTTTCGACTAATGCGGTTGATGGCATTCTTAACGCTAAA
CGGCTTACACCGATGTTACTGGATTTTTGTAAGATCCCTGTAAGTGTCAAACTCTCTCTT
GGCGCTACGTCTTTAATTGTATGTCCATTAACCACAAAAGGTCGTGTACTAATGACTTCA
CTTGGATAAGTCACTCTATTTTGCAATGCGGTTAAAACCACAAGTGGTTTTACTGTTGAA
CCAGGTTCAAAGGTATCTGTAATCACACGGTTACGTGCTAATTCTGATTTAAACTCTGCT
CTGTTATTTGGGTTAAAGGATGGTGCATTTGCCATTGCCAGCACTTCCCCCGTTTGAACA
TCAACTAAAACAGCAGTTCCCGATTCCGCCTTGTTTTCAATCACCGCTTTTTTAATTTCA
CGATAAACCATTGATTGAAGTTCTTCATCAATGCTCAACATTACATCTTGCGGATCATAT
TTTTTCTCATCGCGAATATGTTCAATCACATTACCACGAGCATCTTTACGGATAACCTGT
TTACCGTTTTTACCAACCAACAAGCTATCAAAGCTACGTTCTATTCCTTCCGAGCCTTGT
TTATCATCAACATCGGTAAAGCCGATTAATTGGGAAATTTCTTCTGCAAGAGGATAAAAA
CGGCGAGTTTCTGCTTTTAATACAAGCCCATCAATTTTTAATGCTCGAGCATAATCTCCT
ATCACATCTGATTCGTGACGAGAAATATATAAAAAACGTTGATTTGCTGAAGCATAAAGT
TTATCCATCATTACGCTGTATTTCATATCTAATGCTTTGGCTAACTCTTGCATTTTTTGG
CGTTCAAGCTGAGCATACTCATTTTCCAAATGTAAAAACATAGAATTTGGATTATTGCGT
ATGCGTTGAATTAATACGTTGTAATCTAATGCAGTTGCACGAGCGAGTAATGTCCAATAA
TCCTCATTTTTATTGTTTAAAATCGCTCTAGGATCATATTTATTTTCTTTATTCTGTGGT
TTTTCTTTAATAAAACGATTCACACTAGCTTCAATTTTACTGGCTGAAGCCTCCATTTCC
ATAGCCAAAACTCGCCATAACGATTTATTACGACGAAGTTTAGTATCAAAATATTCTTTA
GGATCAATCGTAATTGAATACATCGGCACACTAATTGAAAGCACTCGCCCATTTCTATCT
AAAATTTTCCCCCTTGTAAAAGGAAGCTCTTTTGTCCGTAAAGAGCGATCATTTGCTTCT
TTGATTAAACGTTCTGAATCAGTGACTTGTAAGAAAAAACTTTGACCGATCAAGGCACAG
GCCATTACACCGATAAACAGATAAACAAATCCAAATCGGGCAGGCAAAAAACTAGGCTGG
GGTGAAATATCTACCTCTTTTAATTCATCTCCCATCGTATTTTTATTTTTAGGGTTATAT
TTCACTGATTTTTTCATTTTTATTCCACTAAAATGATTTCTTGTTCTTTTTTAACTGGTT
GTAATCCAAATTTTTCAGCAACAGCTTCGACTAAAAACTTCTGACTTTTTGAATTTTCTT
CTAATTGCAAATGAACATACTGATTTTCAAGCTTCTGTTTTACTTGCAATAATTTTCCCT
GCTCTGCTGTTAATAAACGTGTTTGGTGCGTAATCCAAATCGTTGCAACAGCACTAATCA
CCACCCCAACAAGTAGCAATAACGCCACTTTATTATGGCTAGTTAAATCGTCTAAAATCA
CTTGACGTAAAGGATAGCGTTCACTCGACATTATCTTTTCTCCGCAACTCTTAACACCGC
ACTGCGTGAGCGTGGATTGGCTTCAATCTCCGCTTCACTTGGCATAATCGCTTTGCCGAC
GGTTTTTAAAGGAATATTCTTATTTAACTCACTTTCTAAAATCGGCAGACCTTTCGGCAC
CGTCTCGCCTTTGCTCTGCTTACGCATAAACTGCTTCACCATTCTGTCTTCTAGAGAATG
GAAGCTGATAATAGACAAACGCCCTTCAGGTGCGAGTACAGTTAGGGCTGAATTTAATGC
CTTTTCTAATTCATCTAACTCACTATTAATGTAAATACGGATTGCCTGAAAAGAGCGAGT
TGCTGGGTGTTTATGCTTATCTTTAAACGGCACGGCATCTGCAATAATTTGTGCCAGTTG
CAAAGTACGGGAAATTTTTTCAGTTGCAGATTTATTGTAAGAAACGACCGCTTGTGCAAT
GCGTTTGGCAAAACGCTCTTCGCCAAACTCTTTTAACACCCAAGCGAGATCATCAACAGA
CACCTGTGCTAACCACTCCATTGCTGACAAGCCTTTGGTGGTATCCATTCGCATATCTAA
TGGTCCATCACGCATAAAACTAAAACCACGTTCTGCTTCATCAAGTTGTGGGGAAGATAC
GCCAAGATCGAGCAAGATACCGTCAATTTTGCCGACTAAATTAAGTTCGTCACAAATATC
AGGAATGGATGAAAAAGCACTGTGAACAATTTGAAAACGGGGATCAGAGATCGTATTTGC
TTCTGCAATCGCACGCGGATCACGATCAATCGCAATCAATCTGCCTTGTTCACCCAATTT
GCTTAAAATAAGACGTGAATGCCCACCACGCCCAAAAGTACCATCGACATAGATACCGTT
GGGTTTAATGGCTAAACCATCAACTGCTTCGTGTAATAACACCGTAATATGTTTGGGTGA
GTCACTCATTTTGATTATCCGTTATTGTTATAAAGAAAGGTTCTTTAATGCCTCACAATG
AAGCATTTCTTCTGAGCTACCAATTGCAAGATCTTCGCTAATCTGTTTCTGCCATTGTTG
ATCTTGCCAAATTTCAAATTTATTTAACTGCCCAACCAACATAATCTGCTGTTCTAATTG
AGCGTGCTGACGCAAAGTCGGGCTAAGTAAAATCCGTCCAGCAGAATCCATTTCACATTC
TGTCGCAAAACCTTGCATAACCCGTTGAATACGACGCTGTGCAGGATCGAAGTTAGACAG
AGCGAGCAATTTTTGCTCGACAATTTCCCATTCGTGCAACGGATACAGTAATAAACAAGG
CTGGCGAATATCTACGGTACAAACAAATGACCCGTGGTAACTCTCCAAAAGCTCGGCACG
ATAACGGGTCGGAATAGCGATCCGCCCTTTGCTATCAATGCTGATTGAAGTTGCTCCACG
AAACATTTTTTTGCTCACTTAACCTTAGAGATTCGGAAATTTGGAAAAAATTCCACAAAA
CACCACTTTTTCCCACTTTAATTGGAGAATTTTATAGTTTTCGTAGATTAGGGGCAAGAA
ATTTGTCAGAAAAATACGAATATATTTAATTATAAATAGAATTCATTACCCGCAGCAAAA
ACAACAAACTACTTTACATTGCCTCAAAATCAAGCAAACGAAAACATTTGTAATTGTTGT
AAAACACAGTACATTTACTTGTAAACATTTTTACAATAGGAGAGCTTTTTAAGCTTATTT
ACATGAAAAACAGAGTTCGGTGGAATCATCAATTTAGACAAAGTTCGTTCTGACAAAGTA
TATAGCTTAAATTTAACGCTATGGAAGCGCAATTGGTATTGGTTAGGAGTAACACCTAGG
GCTACAATTTACCTATCGTAAGCAAAATAGTAATTTGCCAACGCTCTATTCCTGTACGGA
TAAAAACGTCAATATCTTAGTTGAAAGCCAGTTTTAAATTGTAGGGATAGGGACTATCCC
CTTCTATCTCTATTTCCTTGCCTTTGACCAATCTAACGAGGAAACAAGCGAAAATCCCCT
CTTACATAACTTTTCTTAAAATTAGCTGTTGTGCAGCTGCTACACAACACCAGATAAAAT
CTTATTTAAAACAAATTGATCTCGTCGCCCTATTCCTTTATTCCCTAACTTTCTCTATAA
TCCTAATCCTCTTACGTTCTTTAAAATCTGGTGGAATTATGAACCCAATGTTAAATATCG
CTATTCGTGCAGCACGAAAAGCAGGCAATATTATTGCTAAAGGCTATGAGCAAGCGCCTC
AAGACACTCAAGTTGCTCAAAAAGGCGCAAATGACTATGTTACCGAAATTGATAAAGCAG
CAGAAGCAGCCATTATTGAAGTGATCCGTAAATCGTATCCTGATCATGCTATTGTTGGCG
AAGAATCAGGCGTTTTAGCTGGCACAAATAACGATGTACAATGGGTGATTGATCCATTAG
ATGGCACAACAAACTTTGTTAAACGCTTGCCACATTTTGCGGTGTCGATTGCTATTCGTG
TGAATGGTCGTACTGAGGTGGGTGTTGTATATGATCCTATTCGTAACGAATTATTTACCG
CTGTGCGTGGCGAAGGTACAAAATTAAATGAATTCCGCCTTCGCATTAGTAATGAACGTC
GTGATTTACAAGGCACAGTGTTAGCAACAGGTTTCCCGTTTAAAGTCGCAAAACATCGTA
CTGCTCACTTAAATATGATTGAAGCCTTGATGAACAATGGCGTAGCAGATTTCCGCCGTA
CTGGTTCTGCAGCATTAGATTTAGCTTATGTGGCTGCTGGTCGTGTTGATGGTTACTTTG
AAATCGGATTAAAACCGTGGGATTGTGCTGCAGGCGATTTAATTGCCCGTGAATCAGGTG
CGTTAGTGACCAACTTTGTTGGTGGTACAGATTACTTAAAATCAGGTAATGTAGTGGCAG
GTAGCGGTCGTGTTGTAAAAGAAATTTTAAACAGTATTCAACCGACCTTAACTGAAGAAC
TCAAAGCCTAATAATAGATTTTTTTGATGGGCAGTTGCCCACCCAACGATTAAAGATAAG
CTTATGCAAAAGACCTATCCATTGCTCAGTCAAATCAACTCACCTGATGATTTGCGTTTA
TTACCAAAAGATAAACTTCAACCTCTTTGTGATGAACTGCGTGCCTATTTGTTAGAGTCC
GTCAGTCAAACAAGCGGTCACTTAGCCTCTGGATTAGGCGTGGTCGAATTGACCGTTGCC
TTGCATTATGTTTATCAGACCCCATTCGATCAACTTATCTGGGACGTAGGACACCAAGCC
TATCCACATAAAATTTTAACGGGTCGCCGTGACCAAATGCATACTATTCGTCAAAAAGAC
GGCTTACACCCATTCCCTTGGCGTGAAGAAAGTCCTTTTGATGTATTGAGCGTTGGACAC
TCTTCTACCTCCATTAGTGCTGGTTTAGGCATTGCCGTTGCCGCAGAAAAAGAGAACGCA
GGGCGTAAAACGGTCTGTGTGATTGGTGATGGTGCAATCACTGCAGGTATGGCATTTGAA
GCGATTAACCACGCAGGTTCAATTCATACCGATATGTTGGTTATCTTAAATGACAACGAA
ATGTCCATCTCAGAAAATGTGGGAGCATTAAATAATCACTTAGCTCGCCTTTTCACTGGT
TCGCTTTATGGTACTTTACGTGAAGGGGGCAAAAAACTGCTCTCAGGCATTCCGTCGATC
AAAGAGTTTGTGCGAAAAACAGAAGAACACGTTAAGGGCTTTGTTTCGCCTGTTGGCACA
ATGTTTGAAACCCTTGGCTTTAACTATATCGGCCCGATTGACGGACACGATATTGAAGAA
CTGATTTCTACCCTGAAAAATATGCGAAATATGTCAGGGCCACAGTTCTTACATATTAAA
ACCAAAAAAGGCAAAGGTTATACTCCAGCGGAACAAGACCCTATCGGTTTCCACGGTGTG
CCGAAATTTGACCACACAAGCGGTAAGTTACCACAAACCAAATCCGTACCGACCTATTCC
AACATTTTTGGCGACTGGCTTTGCGAAATGGCAGAGCGTGATCCGAAGATTATCGGCATT
ACCCCTGCAATGCGTGAAGGATCGGGAATGGTTGAGTTTTCTAAACGCTTCCCACAACAA
TATTTTGATGTGGCGATTGCCGAACAGCACGCCGTGACCTTTGGAGCAGGGCTTGCGATT
GCAGGTTACAAGCCTGTAGTGGCGATTTACTCTAGCTTCCTACAACGTGCTTATGACCAA
CTTATTCACGATGTGGCTATTCAAAACTTGCCTGTCATTTTTGCAATTGACCGTGCTGGT
ATTGTGGGAGCAGACGGGCAGACCCATCAAGGCGCATTTGATTTAAGTTTTATGCGTTGT
GTCCCAAATATGACGATAATGTGTCCAAGTGATGAAAATGAAATGCGTCAAATGCTTTAC
ACTGCTTACACAATGAACAGCCCTGTTGCCGTGCGTTATCCGCGAGGCAATGCACAAGGC
GTTGAGCTTCAACCGATGCAAGCCCTTGAAATCGGCAAAGGCAAAGTGTTAAAACAGGGG
GAAAAGGTCGCTATTCTCAATTTCGGGGCATTATTAAACGAAGCCAAACAAGTGGCAGAA
GCCCATAATTACACCCTCGTTGATATGCGTTTTGCAAAACCGCTAGATGAAGCCTTAATT
GCAGAGCTTGTCGACCGCCACGAATTATTAGTCACCCTTGAAGAAAATGCCCTTCAAGGT
GGGGCTGGCAGTGCGGTAAATGAATACTTGCAACATATCGGCAAAATCAAACCGCTATTG
ATGTTGGGCATTCCTGATTTCTTTATCCAACAAGCTACGCAAGCCGAATCCTATGCGGAT
TTAGGGTTAGATGCGAAAGGGATTGAGCAGAAGATTCTATCTATGAAATGAGTTAATTTC
CAAATCTCATTAAAAAGCTAAGATACTAAACCTAAGTTGCCCATTCTTAGGCATGGCAGA
CAAATGGGCACAGTAGACAAACTAGTTACTAATGTTTATTTTTTCTAAATATTAGCAGCA
AATTTGTCTATTATCCCCATTCTTATGCCATAAATCTATCTTCCACAATATCACTATTAG
GAGATATTACTTCAGCTGCTCTTCAATAATCCCACCGCCCAAACAGACTTCGCCTTGATA
AAATACGGCGGACTGTCCTGGGGTAACGGCGATTTGAGGTTCATCAAAAATCACTCGAAT
GGTTTCGTCATCAAGCGGTTGGATTTCACATAAAATATCCGCTTGGCGGTAGCGTGTTTT
TACTGTGCAACGTAGTTTTTCACGGATCGGTTGGCGATCTACCCAGTGAAGTTGGCTTGC
AATCAGGCCGCTTGAAAGCAACGCAGAATTATCCTGACCTTGAGCGACAATTAGCACATT
ATTCACCAGATCTTTTTCCACTACATACCACGCATTTTCACTCGCCCCTTTGACACCACC
AATACCTAAACCTTTGCGTTGTCCTAAGGTGTGGTACATTAAGCCATCGTGACGACCAAT
CACTTGCCCATCGACGGTTTTAATATCCCCAGCTTGTGCAGGTAAATAACGAGCAAGGAA
ATCTTTGAATTTACGTTCGCCGATAAAACAGATCCCCGTCGAATCTTTTTTCTTTGCTGT
CGCTAAACCTAGGTCTTCTGCAATAGCTCGGACAATCGGTTTTTCAATATCACCAACAGG
GAAAAGACTTTGTGCAACTTGTTGCTCGCTCAGAGTGTAGAGGAAATAACTTTGATCTTT
GTTGCTATCAAGTCCACGCAATAATTTTGGCTGTTGATCAAGCGGTGGACGACGGACATA
ATGCCCTGTGGCAATAAAATCCGCCCCTAAATCCTCTGCAGCATATTCTAAAAAGGCTTT
GAATTTGATCTCTTTGTTACACAAAATATCAGGGTTTGGTGTACGTCCAGCTTTATATTC
TGCAAGGAAATGCTCAAACACATTATCCCAGTACTCTGCGGCAAAATTAATTTTATGTAG
CTTGATACTCAGTTTATCGCAAACTGCCTGTGCATCGGCTAAATCTGCCGCTGCTGTGCA
GTAATCGGTGTCATCGTCTTCTTCCCAGTTCTTCATAAACAAGCCTTCCACTTGGTAGCC
TTGTTGTTGAAGAATAAAGGCTGAAACCGAAGAATCTACGCCTCCCGACATTCCGCAGAT
CACTTTTTTCTTTGCATTTTCCGCTAATTGTTCATCGGTAAGTGCAGGAAAATGTTGTTG
GTAAGTTTTTGATTTCATTATTGTTGTTCTGTCCGTTGATAAAATTGCTGTCCCACTCTG
TCGATATGCTGAATAAAATTTTCGTGAGCCAGTTCGTGATAAATTGAAAGATCAAACAGA
TAAGGTAGGCTAGAGTCTTCTAAATCTAGCCTGATTTTACCCAATATGCTCTGATTAAGA
TTTGGTCCTTTAAAAGTTAAGTCAATATCAGAACCTATCCGATAATTACCCTTTGCTCGA
GAACCATAAATAATCGCCTGCTCAATTTCGGGGTATTTCTTGAGAATATCAGTAATTACC
CTAATAGATTGTTCATTTAATCCAAACTTTTCTGCCATAATTCCATCATTCTCTTTTCTA
ATGCAAGGAAAAGGGGAAGATAAATGTGAACAATTTTTTCAAATTCTTTCAACAAAATTT
GAGCATCATAAGTATGAACTGTCATATTACGGCTATTCAACATTTCCATCCAATGATGCC
CCTCAAAAATAAGCTCATATTGAAAGGCTATTCGAGTTACGTTTCTAGGTCCATTTGCAT
CTAAAAGACCTTGATATTTCAAATAGTCTTGCATTACTTTCCAAGCAAGTTCGTGAGCGA
TTTCAAAACTTCGAATAATCCCTTTTTTGATAATATCAAGATCAGTATCTGCATACTTTT
CTACATCATCTTTTAGATAAGCAACAGCCTGTTGATAATTTTCAAAACGCTGTTTCCAGC
GAATATCTTGTTGCTCCATTTTTCCTTCCTATTGATGAAAAAATTATTTTACTTCGTAAA
ACTGAGCCTCTTTCTTGGCAAATTTTTCTTCATATTCGGCTTTAGCAGCTTCATCGCCAG
CTTCTAATTTTGCTTTTAAATTATCACAAGGCTCATCGCAGTCACAGACTTTTTTCATTC
CTAATGCAGAAATACCACCACAGCTACCTTTAATTGTTTTACCTTTGATAATAAAGCCGA
TTGACATCATAAATACAATGGCTACAAAGAAAGCAAAGGTCAGTAAAATTGTTTCCATTT
TTTATCCTATTATTTTTGATTAATTAATTTTTCAAAGGCACTCGACATTTTAGTTTCATA
TCCGTCGCCTTTCTTGATAATTAAGAAAATTGCTAAATTTTCACGTTCTGCCACTTCCAG
TGCTTTTTCTGCTCCTAACACATATAAGCCTGTTGAAAGTCCATCTGCAGTCATTGTGGT
TGGTGCAAATACAGTAATTGAGGCTAAGTTATGGCTAATCGGACGTAATGCTTTTGGATC
GATAATGTGAGATAGGCGATTACCCTGTTCATCTTCAAAATAGTTGCGGTAATTACCCGA
AGTCGCCATACCTAAATTATGCAATGGCACAACAATTTGACTTGATGTTCCTTGAGCAAA
TTCAGGTTTTTCAACTGCAATACGCCACGGTTGCCCTTTTAAATTTAGCCCTTTTCCGCG
TAATTCACCGCCGATCTCAACAAGGTAATGTTGTACCCCTAATTGCTCAAGGTAATCCGC
TAATTTATCTACGCCAAATCCTTTGGCAATTGCTGAAAGATCGAGATAAAGCTCTGGTAC
TTTTTTTGTTAATGTGGCTTTTGTGGCGTTATCATCTAAGACTAATTTTTCAATACCAAC
CCAAGTGGCACGTTCTGCAATTTGTTCTTCCGTTGGTGCTTTATTTAGGCGTTTATCTGG
TCCAAATCCCCATAAATTAACCAAAGGCCCAACGGTCACATCTAACGCACCTTCTGTCAC
TTTATTTAGACGTACCGCTTCTTTGACCACTTTGGCAAAATCAGAGGCAATTTCAAACGG
TTTATCTGCCTCTTTCATTTGATTAAATTGGCTAATTTGAGAGTCTTTTTGATAGGTGGA
CATCTCGTTATTTACCATTTTTAACAACGTATCCATTTGACGTTGAACCTCTTCTGGTTT
AGGTAAATTTGTTAAGCTACCATCATCAATATATTTGATATGGTAGGTTGTTCCCATTGT
TTTACCTTCAAAGGCAATTTGTTGGGGTTCTTTATTACAAGCAGAAAGCATTACAGCGAA
AAATGCCGAAATTGCCCACATTAGTAACGTTTTGATTTTCATACATCCTCCCAAAACGAA
TAATTAAATTAATAATGGAAAATAGATAAGGGCGATTTCCTTATCTATTTTCCATTATTG
GATTGTGTTAATACCCTACATAGAATTATAGCATAATCTATTAGGTTCAGTATGTGGAAA
ATGCTCCATTTGTAAAACACAATAGATTTTTTATGATATAAAATTTACTATTTAGCAGTT
TTATTCACCAAAATTTTTCGGTAAGTTTTTTAACATTTCAGCCCAAATTTCGGTACTACG
TTGACTGCTCATTGCTAAACATTCTACGGCTTTTTCGTAATCATTAGTTTCACAAGCGGT
ACGAAGTGCTTGGTAAAATGCAAAACTTAATTGGCGAGAACTAGGATTAGAGAAAAATAA
AGATGCCGTTTTTAAATAGAGATCTTTAAAACTATTTAAAATCAACCCATAAACAGGCTT
ATTGGCAATAAAAGTAAATTCACGATATAGCTTATAGTCAAATTCAGCATAAGCTTGTGC
CGTATTTTGAAGTAATTCAAGATCTTTTAAGAGTAATGAAGAAGCTAAATGATCAGCTTT
AATTGCCTCAGGAATAAAGTATTCCCCCATTCTAGTACGCAATGAAACAACATTTGAAAT
AATCGTTGGTGTAATAGATTCATCTAAATGAATTAATGTACTAATGATATTTGGACCTGC
TGTTTCCCAAATATTATTTACTCGAGTTGGCTTACCGTGTTGAATACTCAACCAACCATC
ACGCGCAAGACGCTGTAAAACTTCTCTTAACGTTGTACGCGTAACACCAATAATGTCTGC
AAGCTCACGTTCTGCAGGTAAATCTGAACCAGCTGGAAAGCGGTTACTCCAAATACTTTT
GATTAAATACTCTTCAGCAAGGGCTGCTGGGCTTTGGGCTCTTAAAATGTCTGATTGATT
CATTGATTTATCTCAAAAAATGAAGAAATACTTCAAATAAATAGTAAAAAGTGTGATGTA
CTCATCAAAAATGATATTGCCTTCCATATAATGGCTCTTGGGGTATTATCGTTTAATCTA
AACTAGATTACAATCCACAATCATTTTTACTTTTTAATTAAATCTATGAATAATCTTGAC
GCTTTTTATAAAAACTTTCTCGGTAACGCACCAGAATGGTATAAGGCTTGTATTATTGCC
TTCTTAATTATCAATCCATTGCTCTATTTTTTCATTAGTCCATTTGTTGCTGGTTGGGCA
TTAGTGGCTGAATTTATTTTTACGTTAGCAATGGCATTAAAATGTTATCCTCTACAACCA
GGTGGTCTACTTGCCATTGAAGCTGTCGCTATTGGAATGACGAGTGCTGAGCATATCAAA
AAAGAAATTCTCGCCAACTTTGAAGTCGTTTTATTGTTGATCTTTATGGTGGCAGGTATT
TACTTTATGAAACGCTTGTTACTTTATGCATTCACTAAGCTACTGATTTCCATCCATTCT
AAAAAAATGCTTGCACTCACTTTCTGTTTAAGTGCGGCATTCTTATCTGCATTCCTCGAT
GCTTTAACGGTAATTGCGGTGATTATTAGTGTTGGAATGGGATTCTATAAAGTTTACCAT
AAGGTCGCATCAGGTGGGCTTTTGGACGATGATGAGTCCGATGATACTTCAAATGATAAA
TTAATTACAAACAAACAAATTTTAGAACAATTTCGTGGTTTCTTGCGTAGCTTATTAATG
CACGCTGGAGTAGGTAGTGCGTTAGGTGGCGTGATGACAATGGTCGGTGAACCGCAAAAT
TTAATTATTGCTGCTCAAGCTGATTGGGGATTTGGGGAATTTTTCTTACGGGTAGCTCCA
ATTAGTATCATTGTGCTTGTATCAGGTATTGCAACCTGTTATCTCGTAGAAAAATACAAA
CTTTTTGGTTATGGTGACCGCTTGCCGCGTAAAGTTTGGGTGGTATTAGCCCATTATAAC
TTGCGTAAAGAACAAGAGATGACAAAACGAGACCGAATGAAATTGGTTATTCAAGCCATA
GCAGGTGTTTGGTTAGTCATTGCGTTGGCATTGCATTTAGCGGAAGTAGGATTAATCGGT
CTCTCTGTTATTATTTTCTGTACAGCTTTCTGTGGTATCACTGATGAATACGCCTTAGGA
CGTTCTTTCCAAGAATCGCTACCATTTACCGCATTGCTTGTGGCTTTCTTCTCTATCGTT
GCCGTGATTGTAGATTTGAAACTCTTTGATCCAATTACTCAATTTGTTCTGTCCGCTGAA
CCAAGCTCACAATTGGTGCTGTTCTATACATTTAATGGATTGCTTTCAATGATTTCGGAT
AACGTTTTCGTTGGAACCGTTTACATTAACGAAGCAAAAGCGGCTTTCCAAGCTGGCATT
ATTAGTAGGGAACAATTTGACCTGATTGCTGTCGCAATTAACACAGGAACCAATTTACCA
TCAGTTGCTACTCCAAATGGACAAGCTGCATTTTTATTCTTATTGACTTCTGCTATTGCA
CCATTAATTCGTTTATCCTATGGACGAATGGTCTATATGGCATTACCATATACCGTAGTT
TTATCAGGAGTAGGGTTCTTCGCATTAAAATTTTTACTGCCACAATTAACAAAATTAATG
ACGGAGTGGGGCTGGTTAATCACTCGTTAAGAATAAAGGAAACCGTATGCTAACTTATTT
TAAAGAGCTATCAATAAGTCGTAGTGCTTGGCTACTTCTCACTGCAAGCTGTACAGCACT
AGAAGCTGCTGCGCTCTATTTTCAACACGGAATGGGACTAAACCCTTGCGTGATGTGTAT
TTATGAACGATTAGCTCTATTGGCGATTTTAATTGCGGGGATTATCGGCTTTTTAGCCCC
CCGCAAAACGCTCGTACGTTGGCTTGCATTATTGCTTGGTTTATTTGGCTCAATAAAAGG
TTTAAGCCTTGCAATTAAGCATACGGATTATCAACTCAATCCTGCTCCGTGGAACCAGTG
TTCACCTTTTGTAGATTTCCCTGAAACATTGCCATTGAACAAATGGTTCCCAGATCTCTT
TGAAGCTACAGGTAAAGGCGATTGTGGAAAAGTGGTCTGGCAATTTTTAGATCTCTCTAT
GCCACAATGGTTGATTGTGGTTTTCTCTATTTATATTGTCGTTTTTGCTGTTATTATTAT
AAGTCAATTCAAGCAAACTTCTTCATACAGAACATTATTTCGTTAGGTGAAATATGAGTA
GCGAATCTAAATCTTTTTTTCGTACATTATTAGAGAAATACAAAGAGTTATGTAAAGATC
TTGGCGTTGACCAAGGTGCTTGTCGAGGCTGTGTACCCGTTGTAAAATTTGATCCCGAAC
AAGATGATAAATCTGGAGAAAAAACAAAAGATGTTTAAATTATCTTAAATGGGATAGAGA
AAAATCTATCCCATTTATCCTTTCTAAACATGTCATACTATGATGTCCCCCCCCATTCAT
TTCTAAAAGAATGATTTAACTCTCGCAATTTTATTCATAATCTCTATACTATTTGAAAAT
TTTTATTTGGAGTCTTCATGTCATCTACTCAACAATTCCAAACGCTGTTTGAACAGTCGT
TGAAAAACTACTGTGAAGAGCGTTTTTTAAAACCTGAACAACTTTCTACACAACAATGGT
ATCAATTCATTGCCGAAGTCAGCCAACAGGCGATTTTGCAAAATTTTCCTAAAAACGCAC
CGCTTGTAAACACTCGCAAAGTAAACTATCTCTCAATGGAGTTCTTAATCGGACGTTTAC
TGGGTAACAACTTAATGAGTCTGAGCGTTTATCAATATGTCCATTTAGCCCTTGCTCAAT
ATGGTAAAAATTTAGTCGATATTCTCGAAGAAGAGCGTGATCCATCATTAGGCAATGGCG
GTTTAGGTCGTTTAGCTGCCTGTTATTTAGATTCAATGGCAAGCCTTGCTCAGCCAGCAG
TGGGATACGGATTACACTATCAGTACGGCTTATTCAAACAGAGCTTTGGCTGGGCAGGTG
AACAACGTGAAGAAGGCGATGCGTGGAGCCGTGATTTCTATACTCAACAATATCATCGCC
CAGATTTTCGTCAAACCGTTGGCTTTGGTGGCGAAGTATGGCATCGTGACGGTGATAAAT
ATGAATGGAAACCAGCGTGGACAATTTATGGTGAAGCCTTTGATTTACCCGTAGTGGGTT
ATAAAGGGGTTCAACAGCCGTTACGTTTATGGCAAGGTTATAGCGAAACGTCCTTCGATC
TTGCTCAATTTAACGACGGCGACTATCTTGAGTCTGAAAGCAAAGTGGTTGATGCGTCAA
AATTAACCAAAGTGCTATATCCAAACGACAATCATCAAGAAGGTAAAGAGTTGCGTTTAA
TGCAACAATATTTCCACTGTGCTTGCTCTGTTGCCGATATTCTAAAAAATCACCTTGCAC
AAGGCAGAACCTTAGAGCAGTTGCCTGAATTTGAAGTGATCCAGTTAAACGATACGCACC
CTGCGATTGCAATCCCCGAATTAATGCGTCTTTTGATTGACGAATACGGTTTATGTTGGG
ATCGAGCTTGGGCAATTTGTTCAAAAACATTTGCTTACACCAACCATACTTTATTGCCTG
AAGCGTTAGAGCAGTGGGATCAAAATCTCGTCGCGAAATTGTTGCCACGCCATTTAATCA
TCATTGACCGCATTAACCACGAGCTTTATCAACAAGTGAAAGCGGAATTTAGCGAAGCAG
AATTTGCAGATGCGTGGGACGAAACAGCGGTCTTAATGAACCACCGTGTGCGTATGGCAA
ACCTTTGTGTTGTAGGATCTTTTGCTGTCAATGGTGTGGCACAAATTCACTCGGATTTAG
TGGTAAGCGATTTATTCCCAGCTTATAACCGCTTATTTAAAGGTCGCTTCCATAATGTAA
CTAACGGTATTACCCCTCGTCGTTGGATCCGCCAAGCAAACCCATTACTAAGTGCGTTGT
TAGATAAATATATCAAAGGTGACTGGACGAAAGATCTTGAATTGTTGGCTCAAATTGAGA
AATTTGCCAAAGATCCACAGTTCCAAGCAGATTACAATCACATCAAACAGCAAAACAAAC
AGCTATTAGCGAAAGAAATTGAGCAATCACTTGGTTTAAAAGTGAATTGCAATGCGATTT
TCGATGTTCAAATTAAACGTTTCCACGAATACAAACGCCAACATTTGAACCTGTTGAATA
TCATCGCCACTTATCAAGAGCTTAAAGCGAACCCACAACAAGAGGTTGTGCCACGCCTGT
TTATCTTTGCAGGTAAAGCGGCACCAGGTTACTTTATGGCGAAACAAATTATTCAAGCCA
TCAACGCTGTGGCAAAAGTGATTAACAACGATCCTGATATGCAAGGTAAATTACAAGTAG
CATTCTTACCAGACTACCGTGTAAGCCTTGCGGAGAAAATCATTCCTGCGGCAGATGTTT
CTGAGCAGATTTCTCTTGCGGGTAAAGAAGCGTCAGGCACGGGCAATATGAAATTAGCTC
TCAATGGTGCAATTACGCTTGGCACATTAGATGGCGCAAACGTAGAAATTGCAGAATTTG
CAGGGGAAGAAAATGTCGTGATTTTCGGACATACCGTTGAATCTGTGCGTGAATTGCGTG
CAAAAGGTTATGTGTCTAAAACGTACTATGAGCAAGATCCTGTATTAAAACGAGCAATTG
ATGCATTAGCGGACGGCACATTCTCAGGTGGTAATAAAGATACCTTTGAACCATTAGTTT
ATGATCTGTTAAACAAAGATTATTTCTGTGTGTTAGCAGATTTTGCAAGCTACCGTGAAG
CTCAAAAAGAAGTCGCAAAACGTTATCAAGATCAAACCGCTTGGGTTGAATCTGCGATTC
TTAATACGGCTCGTTTGGGTATGTTTAGCTCAGATCGTTCGATTCGTGATTATCAGACAC
GGATTTGGAAGAAATAGAGATATGGTAGCTAAAAATGATTTTTGTCATTTTTAGCTACTA
TTTTGTCTATTACACCTATTTTTTTATATGCTGCTAATACTGGTGCGAGCTAGATACTCG
CACCAATTAATTTAGATATTCTTAGAATTTATAACTTACTGTTGCATTTACTTTACGTTC
AGCGCCGTAATAGCAGTAGTAATCGCATGCCGCAACATATTTACGATTGCCTACGTTATC
CACATTAAGTTGTGCGCTCCAGTTTTGGTTGATTTGGTAACGAGCCATTAAATCGACTAA
CGTCACAGACGGTAAACGTGCATGTGAGTAAAGTGAACCTTTTGACGTTACGCTATGCCC
TACATAACGAATACCTGCACCTACGGTTAAGCCGTTTAACATACCATTGCTAAACGTATA
AGCTGTTTTTGCTGCAAGGGTATTTGTTGGAATTAACGGGCGGCGTGTTTTGGTTCCGGT
TGAGTCCTTGCTTTCTGCTTTTGTGTAAGTGTAAGCTAAGGTTCCTGTCCAATTTTCGGT
TAAGTTTACATCTGCTTGAAGCTCGAAGCCTTTACGGTAAATTGGATCTGCACTGCTTAC
TGTTGCACCTGTACCATTGCTAATTAACGCTCCAGTATCTTTCGCATGGAAGCCTGCGAT
AGTAATTACCCCATCTAGCCACATTGGAAGGTATTTTACACCCACTTCATATTGGCGTGT
GATGTTTGGATCATAAAGCGATTGGTTACCACTGATTCCAACTGGTACGGTAAAGGATTC
ACTGTAACTGAAATATGGATTAAAGCCGTAAGGTGCTTCATACATTATTGAGCCGGAATA
TGAAGTATGGTTATCTTTAACCGTTTGGGTTGAGGTATATTCATTTTGTTTCGCGCGATA
GTGGCGAATACCTAACCCTACAATGAATTTATCCGCAATACGAGATTGGTTTTGTAAATA
TAAACCAAGTTGGCGAGATTTGATTGTTTGGTGATTGCCAACTGGTGTTCCTGTTTGGTT
CCATGTCGCTTGGTAGTTACGTAAGTTTTCAGTGAAGCCTAGCGCATAGAGACGCTACCA
TCTGGCAATGCACGTAATGTTCCTTCTTGAGGATAGAAGTTTGAACTCGGCGTACCGTAA
TCTTTTTGATAGCTGGTTAAAATGCTTAAGCGAGTACGATCTGAAATATCCCATTCTAAG
GTTGGTGCAAGGTAGATCGTTTTATTTTCGGTATCTTTCCATTCGCCATTGGCGTGATTT
AATGAGGCGACAATGCGATAACGTACGCTTTCATCATCGGTCATTTTTCCTGTGTAATCT
GCGCCAAAACCATACAAGCTATTTGTACCAAAATTCGTTTTGAATTCGCCTTTACCGATT
TGATCACGGTGTGCACGTTTGGTCACATAGTTAATTAAACCGCCTGATTGTGCTGCGATT
GCTTGAATGCGGCAAACCTAAAATGGTGATTATCACGGCTTTAATGCGTAAATTAGTCAC
TATTGCACAGGCTGTTTTGCAAAAACAGACAGCATTTAATTTAGACACATTTATGAAATA
AAATTTGTTGTGTCTTATGGTATCTACATATATGAAGGATTTCTATGTACCAAGCCTTAG
CCCAAGCGGAAGAAGCTGGCGTGGTTTTTGAGTATTAAGCGGTGTAATTTGAATGTTTTT
TCGGTATTATGTATCAGCTACGTAAATATCTCAGCTCTTTTGAACCGAGGGCTGAGAGTA
ATTTGTTGTCTGAATATAAATACAAAGTTAACCTCGATGAAAACCGCTCAACTTTACCGT
TATTCCTTACCTGTTGAAACAGGCATTATCTTACGTAACCGCCGTTTAAAACAACGAGAT
GGTTTGATTATTCATTTGCAACATGCTGACAAAGAAGGCTGGGGGGAAATCGCCCCATTG
CCTGAATTTAGCCAAGAAACCTTAGCAGAGGCGGAAATTGCAGTTCGCCAATGGATTGAA
AAGTGGCTAAATCATCAAGACGATTCTTTAACATCCTATCCACCGTCCGTTGCATTTGGG
GTCAGCTGTGCCTTAGCAGAACTCAATGAAACATTAAGCGAAGAAGCCAACTTTCAAACT
GTGCCACTCTGTTATGGCGACCCAGATGAACTTTATGCAGAATTGAACCAAATGCAAGGG
GAAAAAATCGCCAAAATTAAAGTAGGGTTATATGAAGCTAATCGAGATGGGCTTATTGCG
GATATGTTTTTAGAAGCGATTCCCGATTTAAAATTGCGGCTTGATGCTAATCGCTCATGG
ACGCTAGAAAAGGCGTTGCTTTTTGCAAGTAAAATTTCCCCTGAACGCAAAAAGCGCATT
CAGTTTTTAGAGGAACCCTGCAAAACTCCAGAACTTTCACGTCAGTTTGCTGAACAGACA
GGGATAAATATCGCTTGGGATGAAACAGTACGAGAGCCTGATTTTTTGGTAAAAAAAGAG
CCAAATCTAACCGCTATTGTGATTAAGCCAACGCTCGTTGGTTCCCTTGAAAAATGTATT
TCACTCATTGAACAGGCTCATCAGCAAGGTTTAATTGCTGTGATAAGTTCAAGTATTGAA
TCTAGTCTTGGGCTTACGCAACTGGCTCGCTTTGCGACTCAATATACTCCAAACACTTTG
GCTGGTTTAGATACTTTAGATTTAATGAAAGTACAGTTATTGCGGGAGTGGAATAATTCA
ACTTTACCGATAGTGCATTTAAATAGCCCGTATATTTTGGGATTAGACGACAATGTTAAG
TAGGCTATGTGATAATGATTAAATAGCAGCCTGTTCAAGAGACGATGCGGTGTAAAATAT
CCCATCTAAATCACCGCTTTCATCAGATTTCCCGCCTATTATTTCTAACTTTTTTAATAA
TTGACAATAAAAGTTGAAAAATGCTTGTTATTTTATTCTTTATTTTATGTAAATGTTGTT
TTTTTTTTTTTTTTTTACAATGGAGTGGGGGCATCTGTACACCCTGAAAATGTAAATAAA
AGTTTATGATGCTTTATTAGGAAAAGCGTTAGAGAAAGTTATTATGGAAAGTTATTATGA
ATAAAATATTTAGAGTTATTTGGAGTCACGCTCAACAGGCTTGGGTTGTTGTATCTGAAT
TAGTAAAGTCTCATACCAAAACATCCACTTACACGAATAAAAGAGCTCAACTATGCACCT
CACATTATTTTTTAGATAAACAGCAAGATAAATTTAAATTAAGTCTTTTAAGTCTAGTAT
TACTAGGTATATTTTTTAGTCCAGTAGGTTCAGCAGCAGAATGGTTTCAAAATGGTTCTA
ATGGAGGGTTTCGAGGATATAACGGCGATTCTATTGGTATTGGTAGAGATAGTAAGGTTG
GGCCTGGTTCTATTACTATTGGTGCTCAATCAAAAGCTGAAAGTACGACTGCTGTTGCGA
TAGGTTTTGACGCTCGAGCATTAGCTAACAATTCCACAGCCGTTGGAGCAAGAACAATAG
CAGACTTTTATTCTGCGGCTTATGGTCATCGAGCAAGAGCACTAGGAACACACTCTGTTG
CAGTCGGTGAAGAAGCTGTTACAAATCAAAATATTAATAGAGCCACTGCATTGGGTAGCA
ATTCACTTGTTATCGTTGGCGGTGGTGTTGCATTGGGTTATGGTTCAAGAGCAGAAACGG
CAGGTGATATTGAAGGGGCAAAACAGTCTTATTCTGTAACAGCAGCAAGCAGTGTTGATA
ACGGCTTTAAATCCACAGGAAGTGCTAACAACAATCCTATTGGTGCAGTTTCTGTGGGTA
ATGACAGAATCAAACGCCAAATTACTAATGTTGCCGCAGGTAAAGTAGATACTGACGCAG
TAAACGTGGCACAGCTTAAATCGCTTACAATGCAAACAGGAGGCGATAACGGCAGCAGTG
GCAAGGTAGGCATTTGGAGTGGCAAACTTGAAGTTAAAGGCACAAGTGGCGAAATCAAGA
CCAATGCGTCTAACTCAACCATCACAATAGGTTTAGAACAAGACGTTAAGACTAAACTGG
CTCAGATTGCCGATAAAATGTCATCCTTTAACATTAAAACAGATAAGGATAATACTGAAG
CTACAATTAAGCATGGAAATACGATCCAGTTTACTGCAGGAAATAATATCTCAATTACCC
GCAATGATAAAAATCTTACCTTTACAGTTAATTCAGGTACGTTTGGCACTACAACTGATG
GCAAATTGTCAATGAGGACGACAGGACTTGCAACTGTTGATACTGTAGTCACTGCTGTAA
ATCATGCAGGCTGGAAACTGGCGATCGCTCAGGGAAGGGGTGGTCAAGCTACTCCTCTTC
CTGCAGCACATCTTATCAAAATGGGTGAGACTGCAACCTTTACCGCCGGAAATAATATTA
AATTAGAACAAACGGGCGGAAATATTACGATTTCTACGCTTGGTAAGTTAATTAAGAGTG
CGGAAAATGAAGCAAATGGCGATCTAAAAATTACCTATACAGATGGTACGCATAGCACCA
TCAAAAAAGGTGAAAAAGGAGATCGTGGCGAGCAGGGACTAAGAGGTGAACAAGGTCCGA
TAGGTCCAATAGGTCCGCCGGGTCAAACAGGTGAAATGGGTCCAACAGGTCCTCAGGGCC
CTGCAGGTCCTGCGGGTGTAGCAGGGGCTCGGGGTGAACCAGGACCTAAGGGTGATAAAG
GTGATCCGGGACCACAAGGTAAAACTGGTGCGACAGGTCCGATGGGTCCTGCTGGTGCTC
AAGGCCCAGCGGGAGAGCGAGGCGAGAAAGGTCCTAGAGGTGAAACTGGTCCAAGAGGAG
AGACAGGCCCTGCGGGTCCAACAGGTCCGAAAGGTGAAGCAGGTCCTAGAGGTGAAAAGG
GTCTTAAAGGTGACAAAGGTGAACAGGGTGATCAGGGACCAAGAGGTCCGGAGGGTCCTC
CGGGTCCAGCAGGTCCTCGGGGTGAAGCAGGTCCTAGAGGTGAACGAGGAGAACAAGGAC
TAGAGGGGCCTAAAGGTGAACCAGGTCCGAAAGGGGATGCTGGTCCTGCGGGTCCAGCAG
GGGCTCCAGGAGTAGCTGGTCCTAAGGGCGATAGAGGTGAAGTTGGTCCAATGGGTCCAC
AAGGTCCAGCAGGACCTAAGGGTGATAAAGGTGAACAGGGTGATCAAGGACCAAGAGGTG
AAACTGGTCCGACAGGTCCGACAGGTCCTGCGGGTCCAGCTGGTGTTCAAGGTCCAGCGG
GAGAGCGAGGCGAGCAAGGTCCGAAAGGGGATACTGGTCCAAGAGGAGAGACAGGTCCTG
CGGGTCCAACAGGTCCGAAAGGCGATACAGGCCCAGCAGGTCCTAAAGGAGAGCAAGGTT
TAACGGGTCAGACTGGTCCTCAAGGTCCAGTGGGTCCACAAGGACCGCAAGGAATAGCGG
GTGCAACAGGACCTAAGGGTAATAAAGGTGATCCGGGACCTAAGGGCGATAGAGGTGAAA
CTGGTCCGGCTGGTCCTGCAGGTGCTAAGGGTGATCAAGGTATTCGAGGTCCAGCGGGAG
TGAGCGTGTCTGGAGATTTAAGCGATATTACTTCAATTAGTAATGGCGATACGAAAGTAT
CTTTAGGTAAAGATGAGCAAGGAAATCCAGTTGTAAATATGAATGGTGCCAGAATTACCA
ACATTGGAGATGGTAGTACTGAGGGCGATGTTGTGAATGTTCGTCAGCTCAACACAGTGG
TTTCTTCGATGAATGCTGGATTTAATCAATTGTCGAAAGATATTAGTCGTGTTGATGTCA
ATGCAAGAGCAGGTATTGCATCTGCTGGGGCAATGGCGAATTTACCTCAAGTAAATTTAC
CAGGTAAAAGTGCGATTTCCGTTTCTGGTGCACAATATCGTGGACAAGCAGCTTATGCAA
TTGGCTACTCAAAAATTTCTGATAATGGCAAATGGGGTATTCGAGCGTCTGTTAGCAGTA
ATACTCAGCGGGATACTATGATTGGAGGAGGGG
>H90 Scaffold2
TACAACTGGATTTCCTTGCTTATCTTTACCTAAAGATACTTTCGTATCGCCATTACTAAT
TGAAGTAATGTCGCTTAAATCTCCAGACACGCTCACATTGTAAATATTCTGACCATTTGC
ACCCGTTTTTGAAGTCACTTTCACATTTTTACCCGCTTCAACTTCAGTTCTTGCGGCTGC
TGTTGCGGTATTAATTGCTGCCGCAACTTCATCTTTTGTCAATTTCAACTGTTTAACATT
AACAGCGTCCGTATCTGCTACCCCTTTAGCCACATTACCCAACACCATCGGAGCTTCATT
CGCCAAATTCACTTTTACCGCTAATGGCTTAAGCGTAACACTACCATCTGGATTTTGTGT
TTTAGTTGAGAATTTACCTTTAGCATTGACCACTGGAATTAACTTAATCGAACCATCTTT
AGCAGGTTCTTCCAAATAGAAATTACCGCCCATATTGATAATTGATTTGCCGTCTTCCGT
TGCATACTCCATCGGTAAACCGCTGACACTCACATTTCCTCGCTCACCCTTAGGTCCCTG
AGCACCCGCTGTTCCCTGCGGTCCTTGTGGTCCCGTTGGACCCGTAGGTCCTTGAATACC
TTGTTCACCTTTAGGACCCTGTTCACCCCTAGGCCCTGCTGGACCCACTGGACCAGCTTC
GCCTCTATCGCCCTTAGGACCTGCTACCCCTGGAAGCCCTTGTTCGCCTCTATCACCTTT
TGGACCTTGTATGCCCTGAGCACCCGCAGGGCCTTGAGGGCCCTCTGGTCCTGTTTCACC
ACGGTCACCCCTATCGCCTTTTGCTCCTGCATCTCCTTTTGGACCTGCAGGACCAGGTGC
ACCTTGTGGTCCAGTTGGACCTACTGGACCCCCAAGGCCAGGTTCACCTTTCTCTCCCCT
AGCACCTGGAGCTCCATTATCTCCTTTTGGACCTCGTGGTCCCGCTGGACCTACTGGACC
CGCAGGGCCAGCTGCACCTGCAGGGCCTCGCTCACCCTTAGGTCCCTGAGCACCCGCTGT
TCCCTGCGGTCCTTGTGGTCCCACTGGACCAATCGGACCTGTTGGACCAGCTTCGCCTTG
TTCTCCCCTAGGACCCTGCTCGCCTCGCTCTCCCGCTGGGCCTGCCGGACCAGGTTCACC
TTTCTCTCCCCTAGGACCTGGAACTCCATTATCTCCTTTTGGACCTTGTGGTCCTGTTGC
TCCAGCAGGACCAGCTTCGCCTCTAGGACCCTGCTTGCCTGGCTCTCCCGCTGGACCAGT
TTCACCTGCAGGGCCTCGCTCACCCGCAGGGCCTCGTGGTCCCGCTGGACCCGCAGGACC
AGCTTCGCCTCTAGGACCTGTATCTCCTTTTGGACCTGCATCTCCTTTAGGACCCGCAGG
TCCTGGATCGCCTTTATCCCCCTTCTGTCCCGGAGTACCCGGTGTTCCTTGCGGTCCTTG
TGGTCCCGTTGGACCCGGTTCACCCCTAGGCCCCGTTGGACCCTGCTGGCCTCGCTCTCC
CGCTGGGCCTGCCGGACCCATCGGACCTTGAGCTCCTTTTTCACCTTGTGGTCCTCTTGC
TCCAGCAGGACCAGTTTCGCCTTTTGCTCCTGCCTCTCCTTTTGGACCCGCAGGGCCAGT
TTCACCTCTTAGACCTTGTTCGCCTTTATCCCCCTTAGGACCAGGTGCACCTTGTGGTCC
AATTGGACCTGCTGGACCCGCAGGACCAGTTTCACCTTTATCTCCCCTAGGACCCTGCTC
GCCTCGCTCTCCCGCTGGGCCTGCCGGACCAGGTTCACCTTTCTCTCCCCTAGGACCTGG
AACTCCATTATCTCCTTTTGGACCTGCATCTCCTTTAGGACCCGCAGGTCCTGGATCGCC
TTTATCCCCCTTCTGTCCCGGAGTACCCGGTGTTCCTTGCGGTCCTTGTGGTCCCGTTGG
ACCCGGTTCACCCCTAGGCCCCGTTGGACCCTGCTGGCCTCGCTCTCCCGCTGGGCCTGC
CGGACCCATCGGACCTTGAGCTCCTTTTTCACCTTGTGGTCCTCTTGCTCCAGCAGGACC
AGTTTCGCCTTTTGCTCCTGCCTCTCCTTTTGGACCTGCAGGACCAGGTGCACCTCGTGG
TCCCGCTGGACCTACTGGACCCGCAGGGCCAGTTGCACCTCTCTCACCTGTATCACCTTT
CGGACCCTCTGGCCCCCTAGGACCAGCTGCACCTGCAGGGCCTATTTCTCCTCGCTCACC
CGCAGGGCCTTGTTCACCTCTTAGACCTTGTTCGCCTTTATCCCCCTTAGGACCAGTTTC
ACCTTGTGGTCCAATTGGACCTGCTGGACCCACAGGACCAGGTGCACCTTGTTCCCCCTT
AGGACCCTGCTTGCCTGGCTCTCCCGCTGGACCAGTTTCACCTGCAGGGCCTCGTGGTCC
CGCTGGACCCGCAGGGCCAGCTTCGCCACGTTCTCCTTTTTCACCACGATCTCCTTTTTC
ACCTTTCTTGATAGTGTCACTCGAACCATCTGTATAGTTAATTTTTAGATTGCCATCTGG
TTCATTTTCCGTACTTTGAATTAACTTACCCATAGCGGCAATCTTATCAATTTTATCTTT
GAGGTCTTTATCTAATTTAACCGTAATCGTACTGCCATTAACATCGGAAGTAATACCATT
TTGTCCTTTTACAGTGAGCATACCACTCCAAATGCCTACCTTGCCACTACTGCCGTTATC
GCCTCTTATTTGCATGGTGAGCGATTGAAGCTGTGCCACGTTTACTGCATCGGTTAATTC
TTTACCTGCCGCCACATTGACGATTTGGCGTTTGATTGGTTTATTTGAATTCTTCCAAGC
AACACCGCTACCAACAGAAACCGCACCAATCTTATTACCATCAACCCTTTCTGTGGATTT
AAAGCCATTCTCAACAGTGCTTGCTCTCTCTGTCACAGAAAAAGTTTGTTTTGCTCCTTC
AATACCCCCTTCCGTATCTGCTCTAGATAAATAACCCAATGCAACACCACCGATAACGTT
AACAGATGAATTGTTACCCAATGCAGTGCCTCTATTTTGATTTGCAATAGCATTTTCACC
GACTGCAACAGAGCCTATTGCTCGTGCTTGTGCTCCATAACCATAAGCCGCAGAATAACC
GAATGCTTCTGCAGTTGCCCCAACGACTACGGCATTGGGTTGGAAAAGGACTGCTTCAGC
TTGATAACCTATCGCAATAGAAGTCCTACCTTCAGCTTTTGCGTACCGACCGATGGCAAT
AGAACCAGGCCCAACGTGACTCCCTTGACCAATACCAATAGTACCATCGTCAGCTGATTC
ATTCCTTCCGGGTCCAGAACCATCTTGAAAATATGCAGCTAAACCTACTGGACTAAAAAA
TATACCTAGTAATACTAGACTTAAAAAACTTAATTTAAATTTATCTTGCTGTTTATCTAA
AAAATAATCTGAGGTGCATACTTGAGCTCTTTTATCCGTGTAAGCGGATGTTTTGGTGTG
AGACTTTACTAACTCAGACACAACCACCCAAGCCTGTTGAGCATGACTCCAAATAACTCT
AAATATTTTATTCATAATAAAATAACCTTCTCTACTGTTTTTCCTAATAAAAAATCATAA
ACCTTTATTTACATTTTCAGGATGTACAAATTTGCCCTTCCATTGTAAAAAAAAAAACAA
TGTAAAGATAAAATAACAGGAATTTTTCAACTTTTATCAATATAAAGTTAGAAATAATAG
GCGGAAATCTAATGAAAGCGGTGATTTAGATAAGGTATCTATTAAAACTAATACACCAAA
TTCACGACCAAAGAAGGTCACGTCTGAAATAATATTGAGATAGGTTTGTTGTAAAGGAAT
TAATTTAGCTTTGGGGGATTTTTCAATATAACGTTGAATAGTTCTAATGGAACAGTGATA
TTTTTGGATATTGTTCTTAAGGCAAAAAGGACAGTTTTTTGTTCATATTTCAAAAAGTGG
GCTTAAAGCCTTGTGTTATAAGGCTTTAGCCCACTTTTTACCAACACTTTTGTCTACTAT
GTCGCATACCAAATGCTTAAAAAGTGATTGAAGTAGACTAATCCCAGTATAATCTACTTC
AATATTTTCATTATCTTAGTGCACTCTTCAATGCTTCTGCTTTATCCGTTTTTTCCCAAG
GGAAATGCTCACGACCGAAGTGTCCGTAAGCGGCAGTTTCACGATAAATCGGACGGATTA
AATCTAACATTTTGATTAAGCCGTATGGACGTAAATCGAAATGTTCACGCACTAAACGCA
CTAACACTTCATTACTCACTTTACCAGTACCGAAGGTTTCCACCATAATTGATGTCGGCT
CTGCAATACCAATAGCATAAGAAAGCTGAATTTCACAACGATCTGCTAAACCTGCTGCGA
CAATATTTTTCGCAACATAACGTGCAGCGTAAGCAGCTGATCTATCCACTTTTGACGGAT
CTTTACCCGAGAAAGCCCCGCCACCGTGACGAGCTGCACCGCCGTAGGTATCAACGATAA
TTTTACGCCCGGTTAAACCACAGTCGCCCATTGGACCGCCGATCACGAAACGACCTGTCG
GGTTGATAAAGTATTTGGTGTTTTGGCTTAACCATTCGCTTGGCAATATTGGCTTGATGA
TCTCTTCCATCACACCTTCAAACACGGTTTTCTGATCAACGTGTTCTGCGTGTTGGGTTG
AAAGCACTACTGCATCAATGCCTTTAATTTTGTTATCTTCGTAAATAAAGGTTAATTGGC
TTTTCGCATCTGGGCGTAACCAATCTAATTTGCCTGACTTACGCACTTTCGCTTGTTGTT
CCATTAAGCGGTGAGCGTAAGTGACTGGAGCTGGCATTAACACTTCCGTTTCATTTGTCG
CATAACCGAACATAATCCCTTGGTCGCCTGCACCTTGCTCTAACGGGTTAGCACGATCTA
CACCTTGATTGATGTCTGGCGATTGTTTACCGATAGCATTTAATACCGCACAAGAGTGTG
CATCAAAGCCCATATCTGAATGGGTATAACCGATGTCGCAAATCACTTGGCGAGTTAAGT
TTTCAATATCCACCCAAGCAGAAGTGGTGATTTCACCGCCCACAAGCGCCATACCTGTTT
TTACATAGGTTTCACACGCTACACGTGCTTTCGGGTCTTGTTTGAGGATTTCATCTAATA
CTGCATCTGAAATTTGGTCTGCGATTTTATCTGGGTGACCTTCGGATACAGATTCTGAAG
TAAATAGATTGATAGCCATAATTATTCCTTGTAGGGTACGCAACTAACGCACCATGATTG
TTATTTGGTGCATTAACGCACCCTAAGAAATTCAACAAGCAGTAAGATATTGCAAAAAAA
TACGACAATGCTTACCGCTTGTAAGAAATTTGTTTTAGAAGTTTTTCCGTCTAGATGGCT
ATAATACGTTGTTTAAGTAATAATGACAAATATTTTTTGAATATTTATGCTTTCTAAACA
TAGAAATAATTCTCTAGCTCTTAGAAGAAAAAAAGGGGAGGACCATTTATGAAAATCTCT
TAAGAAATATAGGAACAATAGTATATTTATTGCTTTTTTCAAAAATCACCTTAGAATGTC
TAAGTTATTTATTTCTACAGGAGTATAAAAATGGGTACACTAGGCTATGCATTATTAACA
GTCGTTGGTGCATTGGGCATAATCGTGATGTTTGCAATCAACATTTTCTAATGTTGCATT
TTATGAAATGGTGAGTTGGGTAACTGGCTCACCATTTTTATTTATGGGATAAGCTATGTC
AAAAATTACCTTTGCTTCTTTAAATTTTAATCAATCCAATACCCCTGTTTCAGCACAGTT
TGATGATATTTATTTTTCTACACAAGATGGGCTGGCGGAGAGCCATTATGTCTTTCAAGA
GGGTAATCAACTGTGGGAAAAATGGCAACGACACCCCCGATCTTTCTTTGTGATTGCCGA
AACGGGCTTTGGAACAGGACTGAATTTTTTTGCAGTGGCAGAAAAGTTTAAGGAATTTTT
AGCGGAATATCCGACTTCACCACTTAAACGGCTCTATTTTATCTCTTTTGAAAAATTTCC
GATAAAAGCCGAACAATTACAGCAAATTCACCAACATTATCCGCAATTTGCAGATTTTTC
CACGAAACTTATCGCTTGTTGGCAACCTAGACAGGTTGGGTGTCAGCGTTACCATTTTGA
ACAAATTTACCTTGATATTTGGTTTGGTGACCTATTAGAGAATTTGCCACAACTGGGCGA
CTATTATAACAATCTGATTGATTGCTGGTTTTTAGATGGCTTTTCGCCCGACAAAAATCC
TGAAATGTGGAACGAAAGCCTTTATCAGCAAATGTTCCGCCTAACACAAGCGGGCGGATC
TTTTGCGACTTTTACCGCATCAAGCAATGTCCGCCGTGGATTGCAAGCGGTCGGTTTTGA
AGTAAAAAAACGCAAAGGCTTCGGCAAAAAACGAGAAATGCTGTGGGGCGAGAAGCCTGA
CAATCAAACAGAAAACAGCATTCGCTTTCCTTATTTTTATCAATCTAACCAAACAGAGAG
CGATGATGTGGCGATTGTCGGTGGCGGTATTGCAAGCCTTGCTGTTGCCTTGTCTTTGCT
AGAACGGGGCAAACAGGTCACACTTTATTGTAAAGATGAACAGTTAGCAAAAAATGCGTC
TGGCAATTTACAGGGGGCGATTTACCCACAGTTAAGCGACGATGATGAGCGAAATGTGCG
TTTTTATGTGCATAGCTTTGATTATGCGTTGCAACGTTTTAAGCAGTTGGCTCAAGCGGT
CACATTTGAACACGATTTTTCAGGGGTGGCATTGTATGCTTATAACGATAAAACCGCACA
CAAACTGCAAAAAATGGCGGAGCAAGGTTGGGATAGCGAACTTTATCAACTCTGCTCAGC
TCAAGATTTGAGTGAAAAAATAGGCTTAACGGTACAAAATGGTGGTGCTTTTATTGCTCA
GGGCGGTTGGCTTTCACCTGTGCAGTTTGTGCAAAATGCCTTTGCTTTATTGCAACAACG
AGGCTTGAAGGTGGTGTTAAATCATCAGGTGGAAAATCCTGTGTGGCTTGCAGGAAAATG
GCAATGGCAACATCAAGGGCAAATCTTTGCCCATCAAACCTTAGTATTGGCAAACGGGCA
TTTATTAACCGATTTTGCTCAGAGCCACGGTATTCCCCTTTATCCTGTGCGTGGGCAAGT
CAGCCAAATCCCAACGACAGAAGCCTTGTCGAAGTTAAAATGTGTGGTTTGTTATGATGG
CTATTTAACGCCGATCTCAGCTCAACAGACCCATTGTATCGGGGCAAGCCATTTAAGAGA
CAATGCCGATGAACAGTTCAGTTTAGTGGAACACGAGCAAAACATTGCAAAACTTCAGCA
GAATTTGACCGCTTGTGAATGGACGCAACAGATTGATTTTTCAGGAAATCTTGCCAAAGT
CGGCATTCGGGCGGCATTTCGAGATCGTGTGCCGATGGTGGGGGCTGTGCCAGATTTTGA
AGCACAAAAAACACAATATGCCAACTTGTATAATCAACTTCGCCGTCGAGAGCCGATTGA
AACTGCCAACTGCTATCCAAATCTCTATTTAGTGGCAGGGCTTGGCTCACGAGGTTTAAC
CACCGCCTTTTTATTGGGCGAGTTGTTAGCCAGCCAAATTTGCGGTGAACCGCTTCCCCT
TAGCCAAGATATTTTGCAAGGGTTAAGTACAAATCGAACGTGGATACGGAATTTGTTGAG
GGGAAGACAGATAACATAAAGGGCCAAATATATAGGCATAATAGACAAAATAGTTGCTAT
GCCCCCAATGAAAACAACTTTATTTGTTCAGGCCCCTATCAAAAGTACTTTTGGGTTTCA
AGAGAAAGTAACTTTATGGGGCTTATCAGGCGGGATTATCAATATCAATAAATTCGACCT
CTAATCCATACTCTTTTGCCAGCCATTCACCTAAGGCTTTCACGCCATCTCTTTCGGTTG
CGTGGTGTCCGCAAGCAAAATAGTAAATGCCTTGTTCTCGTGCCGAATGGGTCGTTTGCT
CTGAAATCTCACCGCTAATAAAGGCATCAATCTGTTTATTTGCGGCTAAATCAATATAAC
CTTGTCCTCCACCGGTACAGATAGCCACGGTCTTAATTAATTTTTGTGGAAAATCTGCAA
TAAATTCGTCACATAAAATCGGTTTACGCTTAAGAGCTTTTTCTAGTCTGTTCGCTAACT
CTTGTGCTGAAATCGCTTCATCTAATTCACCATAGACGGGAATAGAGAGAGCTTTATCTT
CCAAACCTTGTAAGTTTTTTACCCCAATATGTTTTGCAAGTTGAGCGTTGTTGCCTAATT
CCGCGTGCATATCAAGGGGAAGATGATAGCCAAACAGATTGATGTCGTTGACTAGCAGTT
GTTTGATCCGCTTTCCTTTCATACCACGAATACAAGGGTTTTCGCTTTTCCAAAAATAGC
CGTGATGAACAAGGATTGCATCGGCTCTTTTCGCAATAGCCTGTTCAATTAAGGGTAAAC
TAGCGGTGACACCTGTGATAATTTTGCGAATTTCACGACGACCTTCGACCTGTAAGCCAT
TTGGAGCATAATCTGCAATGGCTTTACTGTTGAGTTTTTCATCAAGAATTTGTTCAAGTT
GTAGATTAATGAGCATTGTCACTCCTCTAGGGTGATCTTTTATCTAGGATATAGATGCAT
ACGCCATACATTTAGCGAAATAATTTATTGCTTAAAAGTCAATACGTTATAAGTAATTAT
AAATTTAGATATGGAGGCGTGTACCGGAGTCGAACCGATCTACATGGATTTGCAATCCAG
TGCATAACCGCTTTGCTAACACGCCCTAAGAAAATATATTGGAGCGGGAAACGAGGCTCG
AACTCGCGACCCCGACCTTGGCAAGGTCGTGCTCTACCAACTGAGCTATTCCCGCATTTG
AATTGTTCTTGGAAACGGTGTGCATTCTACCTATTTCTAAATAAGTGTCAAATATTTATT
TTATAAAACAAAATTAATTGATGAAAAAAAGGGCATTGATTGTGTTTATCTCAATAAATG
GTTAAGCGGCTGAATAGTCACTTGCTCACCTACGGCAACATTGCCACGTTCTTGCTCAAG
CACAATAAAACAGTTGCTTTCATTAAACGCACTAAAAATATGCGAGCCTTGTGTTCCAAC
GGTTTTTACTTCAAGTTGCCCATTTTCATTCGCATAGAAAAAGCCCCGTTGGAAATCTTG
GCGACCAACAGCTTTCTTGAGTGGAACTGCGGTACAAGCGGTCAGATTTGATGAAAAGTT
TGCAATATGTTCATCGGATCTACCCGCTAGTTTCAATAATGCAGGCTGAACAAGTTGATA
GAAAGTGACTAAAGCAGACACAGGATTGCCTGGTAAACCAAAGAACCACGCTTTTTCCAA
TTTACCAAATGCAAAAGGTTTACCCGGTTTCATCGCAATTTTCCAAAAACCGATTTGCCC
AAGTTTTTCCAAGATATCTTTGGTGAAATCCGCTTCGCCAACGGACACACCACCACTTGT
GATTAACACATCGGCGTTTTGTTGTGCTTCGGTAAAGGTCTTCTCAAACAGACTAGGATC
ATCAGGCAAAATGCCGTAATCGACAATTTCACAATGCATTTTTTCCAGTAAAAGGCGGAC
GGTAAAACGGTTGGTGTCGTAAATCTGTCCTTCTTGTAACGGATTTCCAACAGACACTAA
TTCATCACCTGTTGAAAGAATAGCGACTTTCAAACGTGGATAAACGGCAACTTTATCAAT
CCCTAGCGAAGCCAATAGCGGTAGGCTTGCTACATTTAATAGGCTACCTTTAGCAAGAAC
CAATTCCCCTTGCTTCACATCTTCACCAATACGACGGATATTATCCCCCAATTTCTTCGG
TAAGCGATTAATGGTGACAGTACCATCGGCATTCAGCGTCGTATCTTCCTGCATCACTAC
GGCATCAGCTTCCACTGGCACTTTTGCCCCCGTCATAATTCGTACACAGCTTCCTTGTGG
CATTTCAGCTAGAAACGGATTACCTGCAAAGGCTTTACCTGCGATTTGTAGCGTAGTGGA
ATGTTCTAGATCTGCCATTCGTACCGCATAGCCGTCCATTGCAGAGTTATCAAAATTCGG
CACGTTAATCGGTGAGAAAATATCCTCGGCACAAATTCGGTTTACCGCTTGATCAAGCGG
AATAATCTCTTGTGATGTTGGACGTGGTAGTTGGTTTAGCATCGTGTCGAGTGCTTGAGA
AAGTGGAAGTAAAGACATTGGGTGTTCCTTAATATAAGTAGTAGGGGCACACTGCGTGTG
TCCGCCAAATTGTGAGGGGCAGTCTTTTTTAAATGGACACACGCAGTGTGTCCCTACATC
TATTTATGACATAATTTTGTTGTAAGTAATACATCACCCCATCTGCGCCTGTGTAATAAA
ATCTTTCAACCCGAGCAAAATATTATTAATAGCAACCGCAGAAAGAATTAAACCCATTAC
ACGACTAATAATCGCCGCCCCTGCGTGTCCGATAAAATGTTGAATACGGTTTGCCACTAA
AAAGAGAATATAGGTAATTAACAGTACAGATAACATAATCCCCGTGGTAATCACCTGATC
ACCAAAACTATAACGATGATTATCCGTCAATAACACCACCGCCATCATTGCACCTGGTGA
GGCAATTGACGGCACAGCCAAGGGATAAACCGCTAATTCATGTAAATTGCTGCGCATTTT
TATTTCTTGATCCGGTTTACTTTCACCAAAGATCATCGTTAAGGCGAAAAGCAACAAAAC
CAATCCTCCGGCAATTTGAAATGCCGATAAAGGGATCTGCATCGCATCAAGTAGCCATTG
ACCTAACACCAAGAAAAAGAGTAAAATCCCAGCCGCAATTAAAATCGCATTACGGGCAAT
CTTACGGCGATCTTCTGGTGATAAACCAACGGTTTTTGCCAAATAAACTGGAATGGAGCC
TATTGGGTCGATGACCGCCCAAAGAACAACGAATTGGACAACTAACGAATCAAACATTTA
CTTTTCCTTATAAAACAAAATCTTCGTTATTGTGCAATAAATTTACCTTAAAACCAAACA
ACTTATTTAATTTTCAATGATTTTTTTTACAGATTTAACCTTAAAACGTGGTCAAACCAT
CTTACTTGAACAAGCAAATGCAACTATTCATACAGGGCAGAAAGTCGGCTTAATCGGCAA
AAATGGCTGTGGTAAATCGTCACTGTTTGCCTTATTAAAAAATGAACTACAAGCAGAAGG
CGGTGATGCCAGCTATCCGAAAAACTGGTCGATTGCGTGGGTAAACCAAGAAACACCCGC
ATTAGATATCTCTGCGTTGGATTATGTAATCCAAGGTGATCGGGAATATACCCAACTCAC
TGCCCAACTTGAGCAAGCCAACCTTGAGAATAACGGCAATTTGATTGCCACCTTACACGC
CCAACTGGATACCATTGACGCTTGGACAATTCAATCTAGAGCTTCAACTCTACTTAATGG
CTTAGGTTTTAGTACCGAACAGCTTCAACTGCCAGTAAAATCCTTTTCGGGCGGTTGGCG
AATGCGGTTAAATTTGGCTCAAGCTTTAATTTGTCGTTCCGATTTGTTGCTACTTGACGA
GCCAACCAACCACTTAGATTTAGATGCTGTGATCTGGCTTGAACGCTGGTTAAGCAACTA
TCGTGGCACCTTATTGCTCATTTCCCACGACCGAGATTTTCTCGATCCGATTATCGACCG
TGTCTTGCATATTGAACAGCAAAAACTGTTTGATTACACGGGCAATTACAGTTCGTTTGA
AATCCAACGAGCAACGAAACTCGCTCAACAAAATGCAGCTTACCAGCAACAGCAGCAAAA
AATCGCCCATTTGCAGAAATTTATCGACCGCTTTAAAGCCAAAGCCACCAAAGCAAAACA
GGCTCAAAGTCGTGTCAAAGCCCTTGAAAAAATGGAACTGATTGCCCCAGCTTATGCCGA
CAGCCCATTTTCCTTTGAGTTTAGAGAACCACTTTCACTGCCTAACCCTTTGTTAATGAT
GGAAAAAGTCAGTGCAGGCTATGGGGAAAGAACCGTGTTGCAATCGGTCAAACTTAATCT
TGTACCAGGTTCTCGCATTGGTTTATTAGGGCGAAACGGTGCAGGGAAATCCACCTTAAT
TAAGCTACTTGCAGGCGAAATTCAAGCACAATCAGGGCATACGCAACTGGCAAAAGGCGT
TCAACTTGGCTATTTCGCTCAACATCAATTAGACACCTTAAGAGCAGATGAAAGTGCCTT
GTGGCATTTAGCTCGCCTTGCCCCTGAAAAAACCGAACAGGAACTACGCAACTATTTGGG
CGGTTTTGCGTTTCACGGCGATAAAGTCAAACAAGCGGTCAATTCTTTCTCTGGCGGTGA
AAAAGCTCGCCTTGTGCTTGCGCTTATCGTATGGCAACGCCCGAACTTACTGCTACTCGA
CGAACCGACCAACCACCTAGATCTCGATATGCGTCAAGCCTTAACAGAAGCGCTGACACA
ATATGAAGGATCGTTGGTGATCGTATCCCACGACCGTCATTTATTACGCAGTACCGTCAA
TGAATTTTACTTAGTTCACGACGGCAAAGTGGAAGAATTTAACGGCAATTTAGAAGACTA
TCAAAAATGGCTAAATGAGCTAAATGCTCAGTTGGAATTTGCAAAAAAAGCAGACAATCC
GACCGCTTGTAACAATGAAAACAGTGCGGTAAACCGCAAAGAGCAAAAACGCCAAGAAGC
CGAATTACGCCAACAAGCTGCCCCACTTCGTAAAAAGCTGACGCAGTTGGAAAAAGAGTT
AGAGAAGCTCACCGCTAGTTTAACAACCCTAGAAGAAACGCTGGCTTCCCCTGAAATCTA
TGATGCAGAAAATAAAGCCAAATTGACAGACACTTTGGCAAAGCAAGTGGCAACCAAAAA
ACAGTTGGAAGAAGTTGAAATGGAATGGCTGGAAGTTCAAGAGCAGTTGGAAGTATTGAT
GAACGGATAATTTAAAATATTAGCATAGTAGACAAAAGTGCTGGTTTTAATTATTTCCTT
TAATTATCACCAACATTTTGGTCTATTATGCCAAATGTTTTCGTAGCAACTGTGTTCACA
CACAAAAAAGTTATTCAACATCCAACTGGGTTTCGTGGCTTTGTTGCAAACGATTTAGCT
CTGCTACTCGCATATCGACAAGCTGACGACGGCGAACCACAAGGGCTTTTTTAAGGGGCT
TAGTTTTTACTGAACCAGCAACGATTTTGTCTACTATGCCGAAAGATAATACAATTTGAG
AATAATAAAGGCAGAAGATACCCTCTGCCTTTATTAGAAAACTACAGTTTGCCTTCTGCT
TCTCGGCTTGCAACTGCATCGCCTAAATCCTGATTATCCACAGATTTTTCTTCAGGTTTA
TCATCTTGAACCGTTGATGCTTTATCTTCATCATCGTTCCCCGAATTGCTCCAACCTGAC
GGCTCACCAACAGGTCTGCGGTTCATTAAATCATCAATCTGTTTGCGATCAAGCGTTTCA
TATTTTAATAACGCATCTTTCATTGCGTGTAAGATGTCGATATTATCTAACAATGTCTGC
TTCGCTCGCTCATAGTTACGATCAATGATTTTACGCATCTCTTGGTCAATCAATTTTTGC
GACGCTTCGGAAACGCCCTTAATTGCCCCCATTCCATCTTCATTTTGATAGAACAATGGC
CCTAGCTCTTTTGAAAAGCCCCATTGCGTTACCATTGCTCTTGCAATTTGTGTCGCACGG
TGAATATCTGATGAAGCTCCTGTGGTAATTTTATCTTCACCAAAAATAATGCCCTCAGCG
ATACGCCCTGCAAATAAGGTAGAAAGTTGGCTTTCTAATTTAGTAAAGGTTTCACTAACA
CGATCTCCCTCAGGTAAAAACTGTGCAAAACCTAATGCTTGCCCACGAGGTACAATGGTC
ACTTTATTAAGTGGATCGTGTTCTGGCATTAAATAACCTACAATCACGTGTCCCGCTTCG
TGATAAGCCGTATTGATAATCTCTTTTTCCGTCATTGTATTTGAACGACGTTCTGGCCCC
ATATTGATTTTATCTCGAGCTTTCTCAAAATCGTCCATCGTTACAACACGTTTATTTTGA
CGAGCTGCAAATAACGCAGCTTCATTCACAAGATTAGCAAGTTGAGCACCTGAATAACCT
GGAGTACCACGAGCAACAACCATCGGATCTACATCTGGTGCAAGCGGTACTTTTTTCATA
TGCACTTTCAAAATCTGCTCACGCCCTTTCACATTCGGTAGATCTACCGTCACTTGGCGG
TCGAAACGACCTGGACGAGTTAATGCGTTATCAAGCACATCTGCACGGTTAGTCGCAGCA
ATAATAATGATACCTTCACTACCTTCAAAACCGTCCATTTCCACAAGCATTTGGTTTAGG
GTCTGTTCACGCTCATCGTGACCACCACTAAAACCAGCACCGCCACGCTTACGACCGACC
GCATCAATCTCATCAATAAAGATAATACAAGGCGCATTTTTCTTCGCCTGATCGAATAAA
TCACGCACACGAGAAGCACCTACCCCCACAAACATTTCAACGAAATCTGAACCAGCCATT
GAAAAGAATGGTACATTTGCTTCCCCTGCAATCGCTTTAGCTAACAAGGTTTTACCCGTA
CCAGGAGGACCTACCATCAAAATCCCTTTTGGAATACGTCCGCCTAATTTTTGGAATTTT
GTTGGATCACGCAAGAAGTCCACAACCTCAGCGACTTCCTCTTTTGCTTCATCACAACCT
GCCACATCAGTAAGACGTGTTTTGATTTGATCAGGGGCAATCATTTTTGCCTTGCTCTTA
CCAAAGCCCATCGCACCACGACCTCCACCGCCTTGCATTTGACGCATATAGAACACCCAG
AAACCAATCAGCATAATCATCGGAAACCAAGAAATCAAAATTTGCGATAACAATCCACGA
CGTTCTGCAGGTTCACCAATTACCTTGACGTTTTTATTTAAGAGATCATTTAACAAATCA
CGGTCATACATCGGCATTACCGTTTGATATTCTGAACCATCAACCTTTGCCACAGTAATC
GTTTCATTGTTACTCTTAAAATTCACTTCTCTGAGGCGGTTTTGTTTCAGATCGTCAATA
AAAGTCGAATATTCCACCGTATTCGCACTATTAAAATTGCTTTCAAAGCCTTGGAAAGCC
GTCATCAACGTAATACCAATTACCGCCCAAAGCAAAATATTTTTAAACATATCGTTCAAG
GTTTGTACCCCTTTTTAATCAAAAACTTGTTAAGATTACTATAATTTTACAGGATAAGCT
ACATTATCCTTTATAACCAGTCGCCACAATATAAACTTCACGAGAACGATCACGAGAAGC
CTCAGGTTTACGCACTTTTACTACGTTAAATAATGAACGAATTTCACGCAAATAATCATC
AAACCCTTCCCCTTGAAACACTTTGACAACAAAACTGCCTTTTGGTGCTAACACTTGACG
GCACATATCTAACGCTAATTCAACCAAATACATCGCACGAGGAATATCCACAGAAGGCAT
ACCGCTAAAGTTTGGAGCCATATCTGACATCACCACATCAACTTTTCCTTCCCCCACTCG
CTCTAACAACGCATTTAGAACGCTTTCCTCACGGAAATCGCCCTGCAAAAAATCGACCCC
GACAATCGGGTTCATATCCAAAATATCACAAGCTATCACACGCCCTTTATCACCAATTTT
CGTGACAACGTATTGAGACCACCCCCCTGGAGCAGCCCCCAAATCCACTACAGTCATACC
GTGTTTAAACAAGCGGTCAGTTTGTTGAATTTCATCTAACTTAAAATAGGCACGAGAACG
AAGTTTTTGCTTGTGTGCCTTTTGAACGAATTGATCTTTGAAATGTTCTGCAAGCCAACG
AGATGAACTTGCACTGCGTTTTCTACCCATTCTCTACTCTGATTATCCAAATTAAATAAC
AAATGTAGGAACACACTGCGTGTGTCTACTATATTAAATTCAAACGGACACACGCAGTGT
ATCCCTACATTGAAATATAAATCTATAAAAAATTGCTCTCTATAATAAGGGTGAAATGGC
TGATTTCAAGGGAAAAGTTAAAATTTTGTGGCAAAATGATTGAATTTGCAAAAAACAGCT
CGGATCTGACCGCTTATATTTGCTCGACACCTTAATTTTTCGTTATAATCGACACAATTT
TTGCCAATTTGGCATCTTTTTTATTTAAACAGAGGATAGATTTATGGGCTTTTTAGCTGG
AAAACGTATTTTAGTAACAGGTTTAGCAAGCAACCGTTCGATTGCTTACGGTATTGCAAA
AGCAATGAAAGCACAGGGGGCAGAATTAGCCTTTACCTATTTAAACGACAAACTTCAACC
ACGCGTTGAAGAGTTTGCCAAAGAGTTTGGTTCAGACATCGTATTACCATTAGATGTAGC
AACCGATGAAAGCATCACAAACTGCTTTGCAGAATTAAGCAAAAAATGGGAAAAATTTGA
CGGTTTCGTTCACTCAATCGCCTTCGCACCAGGCGATCAATTAGATGGCGACTATGTAAA
TGCCGCAACTCGTGAAGGCTATCGCATCGCCCACGACATCAGTGCATACAGCTTTGTGGC
AATGGCACAAGCAGCACGTCCATTCTTAAACAAAGACGCAGCATTATTAACCCTTTCTTA
TTTAGGTGCAGAACGTGCAATTCCTAACTATAACGTGATGTGTTTGGCAAAAGCATCACT
TGAAGCCGCAACTCGTGTAATGGCAGCGGATTTAGGTAAAGAAGGAATCCGTGTGAATGC
GATCTCAGCAGGTCCAATCCGTACGCTTGCTGCATCAGGTATCAAAAACTTCAAGAAAAT
GCTTGCAGCATTCGAACAAACTGCCGCATTACGCCGTACCGTAACGATTGAAGATGTGGG
TAATTCAGCAGCATTCTTATGTTCTGACCTTGCTTCAGGCGTAACAGGTGAAGTGTTACA
CGTGGATGCTGGCTTTAGCATTACTGCAATGGGCGAATTAGGTGAAGAGTAATTGCTTTT
TGAATTGATGCATAAGGGCAGATTTTATTCCTGCCCTTTGTCTACTATGCCTTTTTAAAT
ACTAATACTTTTCCATTTATCAAAACCCAATCCGTCTTGCTACTTTCCCTTGTTTAATCT
CACACTCTGCCTTAATCGCCTTTAACCACTCATCAAGATTATCAAACGGCGCAAAACGGT
GTCTGCGGGCGACTGCAGCAAAATCACCAGGGGTCAAATTTCTTAATTGAGCAATGCGAG
CTTGTTCAACATCAGTTAAAGCAGGCAAATTCAATTTATTGACTTGTTCTTGAGCAAATT
TAATCGCTTGTTCCGGCTTGAGATAATTAAAATGCAATTTAAGATCAAAACGGCGTAAAG
CGGCAGGATCAAGCCCATCCATTAAATTCGTTGAAACCACCAATAATCCTTCAAATTTCT
CAATTTGGGTCAGCATTTCATTAACTTGACTACGCTCCCAACTACGTTGCCCACTTTCAC
GGGCAAACAAGAAAGTATCCACTTCATCAAAGACCAACACCATATTATTTTCTTTGGCTT
GTGCAAAGGCTTGAGCAATCTTTTTCTCTGTTCCGCCAACATACATATCCAATAAATCTG
AACCGTGACAAACCAATACCGACATTCCCAACTCTTGTCCCAACCAATTCGCCCAAGCTG
TTTTGCCCGTTCCCGGTGGACCATAACAACAAATTCTACCCCGTTTAGTCCGCTTTAACC
CTTCAGTAATTTTATGAATATCATCATTGCAAGCGATCCAATCTAAGTTGTAGCTAATTT
TCCCTTCCACAAGCGGCTCGATTTTCTTAAAACCTTGCGATTTCAACATTTGATTAAACC
AATTTAACGTTTTTTCGGCAAAATCCTCTTGAGAACAATCAGAATACACCTGTTTCATCA
CCGTCAATCCACGCGTAATTATCGCAGGCGACAAGGCTTTTACTTGTGAAAAATGGCGAA
TGTAATCGTGAGATAACTGTTCATTGACAATAGAACGAATTAACTTTTCTTTATGACTAA
ATGGCAAATCAGGCATTTCGAACACAAGATCAAAACGGCGTAAATAAGCGTTATCAATAC
AACTGACCGAATTTGACAGCCAGATCATCGGCACATCATTATTTTCCAGAAATTGATTTA
CCCATGCCTTGTTCTCCTGTGCCACAGAGCGTTCCATAAAACTGCTGGCAAACACATCTT
CGATTTCATCAAAAATAATGATTGCACTTTTATCTCGCAATAAACGTTGAGCTAAACGGC
AATTTTCTAACCGTCTTTTTCCACCAAGTACATCATCATCTTCATCCATATATGTCATCG
TATAACTTGATACATTCAATGCTTCGCTCAATAACCCTGCAAGCTCGGTTTTCCCTGTTC
CTGGCGAACCATAAATTAAAATGTTCGTCCCTTTTTTAGCGTTATCAATGCTAAATTTCA
AATGAGAAAGCATTAATTCATAGGTTGATTTAATATGCTCAAAGTGAGAAAGAGAAAGGC
TCGGCTTTTCAGTTGGTAAAGTGCAACGAGCCAATAACATCTCTTCCGTTAAAGGTTGAG
TTAAAAAGTCATCAAAGTCTAATGTATCTCCCCACCCCAAATACTCTTCTAATCGATCAG
GGCTATGAGAAAACTCCATTAATCCATAAGCAAATAATTTCTGTTTTTTGCTGAAAACCT
TTCTTACATCATCTTTACTCAACGATAAAATATCCGCAACAATTTCAATAGCTTGGCTTA
AATTGATATGCGGAAGATAGCACATCAAATCTTTCATCTGTTTTTCTGCTCTCAAGTGGA
AAACAAAACGAAAAATGTTCTTTTCTGCTTCATTTAGCTCTACAATCTCACTTAATTTTT
CAATATTTTGATATGCCATTTTCCAACGTTCAGACACATCTTCGGAAAAATTTGTTTCTT
TATAACGAGCCTGTAAAAGCTCTTTTACAACTGATCTGACATTGTCGATATTTTCCATTT
CTGGAGGTAAGCCTAATGCAGTTGCAATATTATCATCTCGCCAGCCATTCTCTCTAAAAA
TTTCAGGAAAGCCTTTATGCTCAAATAAGAGTTTCAACATTAAATGCTCAGCATACGCTG
AAACCGTAGGTGGGTTTAATTGATATTGATTGCTCATAAAACTATCTCCTATCCTATTTC
ACAATAGTATTTTATTGAGTGGAGCGACAAGATGTGTCGCACAAAAAAGAAAGCGATGGA
ATTTGCAAATTACTTTACGAATTTCACCGCTTTAAATTTTGATTTGAATAAGATTACTTA
ATTAGCTCTCTTAAATATTCTCCAATAGCCTGAATAGAAGTATGAGATTTTAAACCAGTT
GGTGCATTAGGAAACGGTAATACCGCAACAACTGTTCCATTCTCATTTCTTTTCCAACGT
ACAGTTAATCCTCCAACCTCTTCACATCGAAATCTTTTATACCCATCAGAAAAAGCAATA
TTAAAATCGTCTTCGTAATTGATACCAAAACAAAGAATTAATTTTGGGCTGTGTTTTTGC
ATAAGCTGATTAATTGCAGGTAAACGATAGCGACGACACCAACGTATATACTCCCCTTTA
TCCGCAAAAGTAAGTAGTTCGTCTAATTTAGGATCCCAGTTATTTGGATCAGTATTGGTA
AACCAAAGTGGATAAAGATTCATTTTAAAGTAGCTTGTTTTAGCTCCTTTAATCCACACT
TTTTGGTTTTCTGCAAATTCAGCATAATCTTCAACCTTTCCACCATTAATAACACATAGT
AATTTGCAAAGTACTTTATCATAGGGAGCAGTTATATTTTTCTCTTTTTCATCATTTTCT
TCAAATCCATTAATTGTTTTCCATTCGTTACTTTCAAAATATTTTTGTACTGATATTGCG
GTTGAGTTTTCCCCTCCCCATTCAATTCCACAACACCAAATTGATGGTCTGTCTAGATTC
CCTATATCTCCACCGTTATACCCCGAATAACCAAGTAAAAACTCTTGAATTTCTGTTTTC
ATTAACATAATAAATACTCCCAAAGTTAATTTAAATAAACCCTAATCTATATTGCTTACA
TACTGAACTAGCATTTTTGCCCTATTATACCCTAACCCATACTTCCTTTGTACTCCAGAA
ATTGTTATTTCCTTACTTTCTAACATATCTTGATAAATAAAAGACTTCAACTCATCATCT
GTATAACAAGCACAACCATAACACTGTTCCCATCCCGATTTTCTTAATTTCTCATTCTTA
AATTCCGTATTTTCATTTTCTAAAAAAGCATAATGCATTCCATCTTTTACCCAATATTGT
AATCTAAGGCAGAAACCATATTTCTCCAAAAAATTAATCGCTATATTAATTTGATGTTCC
ATCAATAAAGCTTCCATATCCATATAATGTTTATTTTCTACGTCAAACTCACAATAATAC
CCTTTCTCTGTTTTTCTAATATAACAATCTTCATTTAATAGATGATCGTAACATTTTCCA
TAAATTTTATGTTCAAATTCACAATCTAAGCTCATTTCAAAGTGAAATTTAGAATGTTGA
ATAAATACTAAAGAAAGTGGTGAACTCCAATAGATTGAACGAATTTCTACGCAATTATAT
TTAAAAAAGGCAATCAGCCCCCATTCTTTACAAGCGGGATGATTTAGTAATTTTTCTGCA
ATCATTTTTTGGAAATAAAATTTAGCCATTTTATACTCCCCTGTTTTTAATCAAGCTTAA
TAATTTTTCTAATGATTCTATATTTAATTTCATCTCATTGATACAATGTTCTGCTTCATA
TTCCATTTTGTAACTATTAAGCTCAAACTTAATTCTAATGTTTTGATCTGTTTTATAAAA
ATGAGTGACGCAAGATTTAGGATATTGTAACAATGTATGCATACCAATATTTGTGACACT
CATTATCTTTTCTTTCTGCTTACTTTGTTTTATTACATCAATAAAAAACTGATATTCTTC
AATAGCTTTATGACTACTCGCAATGAATTGCTCTGCATTAAAAGCTTTGCCTGCATATCG
AAATTTAAAACCATTTTCTGTGTTAAATATTGTTAATCCTGTTTCAAACAAACCAAATTT
TTCAATATAAATAAAATCAGATTGTGATTGAATAAATGCATCATCAGACAATGCAACACT
CCCACAAATATCAATCACATTCCCAATAACCCTTGCATTCCCTGAAATTTTTGCTTTTTC
TCTTATCGTAGCATCACAAATAACGGCGTTATCCCAAATATACACGTCATCTTGAATAGT
CGCTTTTCCAAAAATACGAGATTTACCACTCACATTCGCCTGATTTTTAATAAGAGCATG
ATCAAAAATTTCACATTCGCCACCTACTTTTGCAAAGCTCTCAATTTCAGCATTCCCATA
AATTTTAGCCGAGCCGACAACACTGACAGCTTTTGTAATCACTGCAAATTCAAAAACTTG
AGCATCATCACCAACAATTTCGCAGTTCATAATAAATGCATTGCCATACACTTTGGCATT
ATCTGTCACTTTAGAGCTACCCACTATCTGTGCATTATCAAATACTTGTGCATTACCTGA
GATGACCGACGAACCACTGACATAAGCATTTCCTGATGCTGATGCATTATCCATCACTTT
GCTTCTCTTCATTAACCAACAAGAGCCTTGTTGTGATAAGTTTCGTTCACTTTCCACATA
TCCGCCAAGTTCCCCTGCTTGAATATACCATTGATCTGCTTGGAAATTTTTTACTGCTTG
AATTTGAAAAAGTATTCTCCCTTCATACTCAATCACATTTTCTGTTAATCGATATTTCAT
CTCTTTTCCTTAATGTAAGCGGTCTGATTGTGTAATTTTTTTTACAAATGACTTCCTACA
ATTTCCCTATGGTTTCATCAATCATCCGCAATGCGTCCAACGCACCCATTTTTAAGCCAA
TATGATGTGCTTGAAATACATTTGGAAAATCAGGGTTAATCCGAATAAGTGGGGCATTTT
TCAAGCTGGCAATGCGGTTAGAAAAGTCACGCACTGTTGGAATAGCCGTTCCAGCTCCAA
TTTCAATAACCGCTAATTTTTTGGGTTTAGGTAGCCAAAATTCGTGAAAATACATATTTT
GCCAATCGCAAGGCTTGCTGATCCAATCATAATCATCAAACATCAAAATCCAAGGTCTAG
CCAAACCTTGACAATGTGGGCAAGTCGGTAGCTCATTCGTTAATAAGCCGGTTTCTTCAT
CAATTTCAGGAAGAAATTCCGTGGCAAGCCAAATATCGTCACGACATTTTTTCAAGCATT
GCATCATATAAATAGAGCCGTGACATTCTTGTACCCGATTAGACGGAAACCCTGCTTTTT
GAAATTGCTCATCAACATTGCTGGTAAAAACATAAGCTCCAAGCAAGGCGTGGATTTTCA
ATAAATAGTCGTGGCGTTGCCAAGGCTTCAAAGGTGATGTTACGTTTTTCAAACATAGGG
TAAGCTCGCCAAAAGCCATTTTTTCCACGAAAATCGGGCAGACCGCTGTCCACGCCTATT
CCAGCCCCTGCGGTAATTAATAAGCTATCCGCCGTTTGAATTAATTCTGCACAACATTTG
ATCTGTTCTGAAATTGTCATTTGGGCTACCTTTGCAAAATTTAGGGTTAATCTGGCCGCT
TGTTTAGTTGCTCATCAATCGCCACCAATGCGTCCAACGCTTTCATTTCCAGACTTAAAA
AATGCATTTTGGGTACGCCTGCATCAAGGGGGTTAATACGAATAAAACCACCTTTCTTCT
GCTTTGCCGTTCGCTCTGAAAATCGCCGAACCGTTGGGATCGCCTTACCTGCTCCCAATT
CAATCACCACTAATCGTTCCACCTGTTTTAGCCATTTTTGTAACGCTTCCAGTTTAGGTT
CGTAATGTTTATCGCAATAAAGATAGTCGTCAAACATCATCACATTTTGACGAGCCATAC
CGTGACAATCAGGGCAAGTTGGCTTTTCACTTAAAAGTAAACATTTTTCATTATCCACTT
CAGGCTGAAAGTCGTCTGAACGCCACGTTTTATCTTGGCAGTTATAAAAACATTGCATTC
GGTGCAAAGAACCGTGAACTTCATAAATCCGCTCATCATCAAATCCTGCTTGCTGAAAAT
GCCCATCTACATTGCTAGTAAACACAAAATAGCCGTGTTCCATCTGCTCTGCCCAGCGTT
TTAAAATGTGATAGCCTTGATGAGCAGGCGTTTCTCGATAACTTTTCAGTCGATGAGCAA
AAAACCAATAGGCAAGTTGTGGCTGTTCAAGATAGATCTTAGGTGTCGCAATCTCAGCAA
AAGACAATCCGAATTTTTCAAGTGGCGGATAAGCATTCCACAATCCGCCTACACTGCGAA
AATCAGGCAGACCACTGTCCACACTCATTCCTGCTCCAGCTGTAATCAAAATACCATTCG
CTTTGCGAATAAGTTCGACGGCATAATTAAGATCATTTTTCATAACTAATATCTCTTCGT
TTTTTCATTTTATGCACAGAATTTTATAAAGAGAGGTGACAAAATGTGTCGCACTTATTT
CAAATTTTTGCCAAAAGCTCCTCTACCCATTCAGGTACAAGTGTGCCTGCTTTACCAATA
CGCACTTCATCAAAATGCGATTTGACTTTACTTGGCTCTAAATTGATCTCAATCGTTTTG
CAACGGTAAGGATGCGTTTCGCGAACAAATCCTGCCGCAGGATAAACATTGCCAGACGTA
CCAATCGCAACAAAATAATCACATTGTTGAAGTGCGGTCTGAATTCGTTTCATTTCAAAA
GGAATTTCACCAAACCAAACAATGTTAGGGCGTAAAACATTTGACGGTTCACAGCAAGTA
CAGCGATCATTGTCTGTGACATCTTTCTGCCATTCATAAACTTTGCCCGATTTAACACAT
CGCACTTGAAGCAATTCGCCGTGCATATGAATAACATTCTGAGATCCTGCGCGTTCGTGC
AAATTATCTACATTTTGCGTCACAATCAGTAGATTATCGCCCAATATCTGCTCCAATTTT
GCTAAGGCTAAATGTGCCGTATTTGGCTGAATATCCGGATTTGCCAGTTGGCGACGGCGT
TCATTATAAAAACGTTGAACTAACGCAGGATTACGCCGAAATCCTTCGGGCGTTGCCACA
TCATCAATGTGGTGATCTTCCCATAATCCATCTGATGCACGAAAAGTGCGGATACCCGAT
TCGGCAGAAATGCCAGCTCCAGTTAATATAACGACTTTGGGTAAATTCATAATTTCTCCG
TTAAAATTGACAAATAATGGCTGAAAAATCATCGTAATAGCGGTGCTTTTTTACCATTTT
TCTGCAAATGGTCAATCGCTCTCGATTAGTCGAAAACTGTTGCCAAATTTTATTAAGTAA
GTCGGAATGAAGGTAATGACTTAAGCCATCAGAACAGAGCAAAATTGCTTCGCCTTGAAC
AAGCTCCGTTTCAGCTACTGCAATCCTAAATGCGATTTCATTCTCATCTGCGACCAAGCA
ATCAGACAAGCCGTTGTACAGTCCCGAATACGCTATTTTCCTATCTGCCAAGCCCTGCTC
TTGCATTTCATTCAAAATGGTGTGATCAACACTTAGCTGTTGCCACTCGCCTTGAGTCGT
AATTTTATAAGCTCGACTATCGCCCACATTGATTATTTTGCATCTGCCATCTTGATTTAC
TTCGCAAGCTACAAAGGTCGTTGCAGAACCTAAGTAACGGCTTGATAAAGTTTGGCTTAA
TGCTTGTTGTGTTTGACGTAACCACGCTGAACTTAACTGTTGACATTGTGCTAATTGCTC
CATCATAAATCGGCTTGCATAATGAGATTTTGGGCTGCTTGATACACCATCCGCCACGCC
TAACATTATTTTTTCCGCATTCAATTCAATGGTTTCCGCTTTCTTTAATTGATATTGAAA
AACTGAATTTCCATTAAATAATGCGTCTTGATTTTTTAATTTATCTTTGCCGGCTTGTTG
GCAGAAAGTGATAGTGAATGTCATATAAACCCCATTGTATTCTGTCTTCCCACCCAAACA
GGTTTTAAGTGAAAGTTAAAAGTCGGGTGGAAAAATTTTTACAAAGGAATGATATGGCTT
AGTGCGACAAGATGTGTCGGGCAAAGCCAGATTTTGCAAAAAATCAACAAAATCTGACCG
CTTGAATAAGGCTTGCTGATGTTTTGCGCTTATAAAATATACTATTTTGTACCTAGCACG
CAAAATGTGTACTAGGTTACGCATAGTTGAGTGGCTTTGCCACTCAAACCGCTGACAAAT
CTCAAACAGCATTGTTGTAGGGACATACTGCGTGTGTCCGATATCTTAAACAATAGCAAT
ATTTGAAACCTTCCCCCCTTCCGCCTTCGGCACCTTCCCCCGTAAACGGGGGAAGGGAAT
TTGAAAAAAATTTCTTACAACGACTAGGTTTATCAATATCTCAGTGGCTTTGTCACTCTA
ATCCTCAGCCCCAAAGGGGCTGAATTATGCGTAACCCGGTACGGCTCTGCCGTGCCGGGA
TATTAAACAAACAACTCTTGATGATTTTACATCCCCAAAACATCAACACGCCTTAATATG
AAACTTAAACACTCTCTTTCTCAATATCCCAAATCTCTTCGCCAAAACGTCTTATCCACC
ATTCCAACATATCCGTATCAGCAACAGTCGCTTGGAAGCGGTAATGTTCTTCGCTTTCTT
CGAGTGTAATTTGATCTTTTGAAAGTGGCGTTTCGGTTAAATGGAAGCCGGCCCAACGAG
CAATGGAAAATGTCAGTTTCACTTTCCCACCACTACCAAAACCTAAATTCCCTTCATCTT
GGTACTGTTTTAAGTTAAAGTCTTTTGGGCGTTCAAAGCTAAAGGTTGATAATTCAGCTT
TTTTGATACGATGTAAGGCAAGTAAGCGGTTATCGTCAAACCCATCATAACGAGCGACTA
AATAGGTGCTTGCCCCTTGTTGGGCAATCGCCAACGGCATAATTTGTGCTTTATGTTTTT
TACCAGTTTGGTTTTGGTATTCAATATGTAGTAACTTATTTTGGAAAAGTGCGGTACTGA
CAGCTGTAAAAACGTCCTCTTTCACTTTGGCTGGGATAAGTGGCTGGCTAGTCGGTACGC
TACAAATTTTCCCGAGCCACTGATGTTCGGGGTTACTCGTCCCTGCTCCCACAATTTTTT
CTGCCTGTTTAAAAAAGGGTTCCATTGACGACATAATATTCGCAGGCAAGAGATATTTAA
GTTGCTGTTCCGCTAATTTTAAGATTAACGCTTGTTGTTCGTTCAACATCGGCACGGAAA
TACCGACTGATCTCTCAAGCCAACAATACGCATATTCATTGTCACGATCATCACATTCCA
AATCGTCAAAATGCTCGCTTAAGGTTTTTAATGCACGCTGAATACTTCGCTTATCTTTTT
CAAAGCCTGCCTTTTTCATACTTTCGAATATCTCAGACGTAGTTAAACGATAAGGCTTTT
TGGGGATACGGCGTAAAATCTCTAATAAAAAGAGTGCAGAATCAATTCCTGATGGGCGTT
TGGGCATAATAATCTCCGCGCAATAAAATTGTGGTAGTTTTATCTGTCATAGCCACTTGT
TGTATTGAATTAAAGCCCTTGTAATACAGGGATAAGTTCTGGCTGTTGTTCAATAATCGC
AAGCAATTTCCGTGCAGCGCCATTTGGGGTTCGTCTGCCAATTTCCCACGACTGCACAAG
ATTTTGGCTTACGCCTAAAAGGGAAGCAAATTCCGCTTGTTTCATCTGGTGCTGGGTTCT
AATCGCTTTGACATTCGGGATTTTATGGATATGAATACGATGCGGTGGTACTTCTATTTC
GCCTTTTTCAATGGCGACCATTTCTCTCGCACTTTCCATTAGACGTTCAAAAAGTTCTTT
TTCCATCTTTACTCCTCACTTAATTGAGATACAACCGCTTTTAACATTGCTTTTTGTTTA
TCACTCATATTGTCTTGTTTGCTTTTAGCATACATCATCATTAATAATAATTTTCCCTGT
TTGGTTACAACATAGTAAATCACCCTTACACCACCACTTTTGCCCTTGTTATTACTTTCT
AGTTTCCAGCGAATTTTTTGGCAACCACCAGTATTCTGAATAAAATCGCCTAATTCGTGA
GATTCTAATAAATAAGCCTGAAATTTCTGATATTCATCATCAGACATTAATGCTTTTCGG
TCTTCTTCAAAAACTTTGGTTTCAATAAAAGTAAGATATTCTTCTGTTTCCATTCAAACA
ACCTTAGTATAACGTACACAGTACAATTTTTCAGCTATTTTATAGCCTAAGGTATAAAAA
TATTTTGGCTAGCTTGCTTTGCTATTTTTTCGATAGCGATCGAAAAAATCATAAATTTCT
CAGACAGTCTGCCTGAAATCCGCTATAATTTTCTAGTTATATCGGTGCATTTCGCACCGC
TTTTTATTTTTATCAATACGAGAATCTATGTTCCAAAATAACCCCCTATTAGCTCAATTA
AAACAACAGATTGAAGCAAGCAAAGAATATGTTGAAGGCGTTGTAAAAACGTCAGATAAA
AGTTATGGCTTTTTAGAATGTGAGAAAAATAGCTATTTCATTCCCCCTGCGGAAATGAAA
AAAGTGATGCACGGCGATAAGGTCAAAGCTGTTGTGAAGCGTGATGGCGATAAAGAGCAA
GTTGAAATTGACTCGTTATTAGAGCCAATGTTAGAACGTTTTATCGCTCAAGTGCGTTTT
AACAAAGACGGGAAATTGCAATTAGCCGTTGATCACCCAAGTATCAATAACTTTATTCCA
GCCAATACGCAGAAAAAAGTCACAGAACCCCTTGAAAATGGCGACTGGGTGGTGGCACAG
TTGAAAACACACCCTCTTCGTGATGATCGCTTTTTCTTTGCTCAAGTCACGCAATTTATC
TGTAAAGCGGACGATAATTTCGCGCCGTGGTGGGTAACTTTAGCTCGCCACGAACAGCCT
CGTGAACCTGTTGCGAATGAGAAAAGCTATGAATTACAGGATCAAGTCGAGCGAGAAGAT
CTAACTCACCTCTATTTTACTACCATTGACAGTGCCAGCACTAAAGATATGGACGATGCG
TTATACGTTGAACCAATTAGCGAGAACGGCACGCAAACAGGCTGGCGTTTAGTCGTTGCA
ATTGCCGATCCGACCGCTTACATTCCTGAGCAGTCTGCAATTGAAAAAGCCGCTCGCCAA
CGCTGTTTCACCAACTATCTTCCTGGTTTTAACATTCCGATGTTGCCACGAGAGCTGTCC
GATGATCTTTGCTCTCTCGTGCCGAATGAAAAACGCCCAGCATTAGTCGGCTATATTGAG
ACAGATTTAAGCGGTAATGTGGTAGGTGAAGCTCGCTTTGTGTCAGCTTGGGTTCAATCT
AAAGCTCGTTTGGTCTATGACGAAGTGTCTGATTATCTTGAAAAAGTCGAAAATCACTGG
ACACCAGACTGTACAGAAACCGCACAGCAAATCGACTGGTTGCACCAATTTACCCTTGCT
CGTATCGACTGGCGTAGCAAAAATGCACTGCTATTTAAAGAGCTAGGCAATTACAGCTTT
GAGTTAGCCGAGGACGGCGCAGTCAAAGCAATTCACATTGACTATCGCCGTATCGCTAAC
CAAATGATCGAAGAGGCAATGATTATTGCCAACATCTGTGCCGCACAGTTTTTAGATAAA
TATGCACATACAGGCGTATTTAATACCCACTCAGGTTTTGATAGTAAAAACCTAGAGCCT
GCTCGCAAATTCTTACTGGATACGCTTTCCAATGATGAAAATAGAGAGAGTTTATCTGAA
CGCTACTCCCCTGAGCGTTTAAGTACCCTTGAAGGCTATTGCGAAATGCGTCGTGATATT
GAGCAATTCCCTGAAAATTTCTTAGAAATGCGGTTACGTCGCTATTTAACTTTTGCTGAA
TTTAAAGCAACATCAGCTCCGCATTTAGGTTTAGGTATCAGCCATTATGCAACTTGGACA
TCGCCAATTCGTAAATATGGCGATATGGTCAATCATCGTTTAATTAAACAAGTTCTTGCA
AATCAAACAGCAAAACCTGTCGAAGAAACCGTTTTAACTCGCTTACAAGAAGCTCGTAAG
CAAAATCGTATGGTTGAACGTGATATTGCCGACTGGCTTTATACTCGTTATCTTGAGCCT
ATGGTGGAACAAAACGTAGAATTTGACGGCGAAATCCAAGATGTTTCTCGTGGTGGCTTG
CGTGTTAAAGTCATTGAGAATGGAGCTTCGGTTTTTGTTCCATTCTCAACTCTGCATAAT
AACAAAGAAGAAATGATCTTCTCTTCAGAGGAAATCGCTCTTTACATCAAAGGCGAAAAA
GCTTACCAAATCGGGCAAGCGGTGAAAGTGAAGCTCAAAGAGGTTCGTGTAGAAACAAGA
TCGGTTGTGGGTGACGTTTTAATCTAAATAAGATTCAAAACTATTTCCATGATTATCTCC
TCTGTCCTTTATGACACTTTTATGAACATCAGGTAAGAAAAAATTTTACCTGATGTATAT
TTTCAAGGGAACAAATATGTTTTATAAAACTTATTCAAAAATAATTTTACTTAGCACCCT
AACATTATTTACTGCTTGTTCTACAAAAATATCTGAGCAGCCTAATACAGAAATAACAAA
ATTAGGAGCTAAATTTCACCAACGTAAATTTATTCCATCTAATGTACCATTAGTGAATAT
ATCGGATATTCAGATAAATAATAACATTGTTAATCAAAAGGATTTTTTACAACAACTTGC
TCATATTCAAAACCATTCAACTAACCTAATGAAGCATCATGTAAAAACATATAATAAGCT
CTTTACTTGGTTATCCCATGGAGGAAAAATTAAAGATTTAAAACATTACGGAGTCCAAAT
TCAACAAATGCGAGGGCAGGATGGGTACCAAAATGTACTGATGACAGGCTATTATATCCC
TGTAATCCCAGCAAGAATACGTCCAGAAGGTGAATTTCATCATCCTCTTTATGCAATTCC
TAAAGGGAATAAGAAATACTCAAGGGCTCAAATTTACCGCGGTGCGCTGGCTGGCAAAGG
TTTAGAATTGGCTTATACTAATTCAATGCTAGAAAACTTTTTGATGGAAGTTCAAGGTAG
TGGCTTTGTTGATATCGGTGGTGGTAGGCTACATCATTTAGCCTACGGAGATAAAAATGG
CTATGCTTACACCAGTATCGGTCGTTTGTTAGTAGAAGATGGAGAAATAGCGAAAGAGAA
TATCTCTATTCAAGCAATTCGTAAATGGAGTAAAGAAAATCCTCACAGATTGCAGTCACT
ACTGGAAAGAAATAATTCTTTTGTGTACTTCCGCCGAGATCCAACACTAGAAGTAAAAGG
ATCAGCAAGAGTCCCATTAGTTCCTTTAGCATCAGTTGCATCAGATAAGCGCCTCATTCC
AACAGGAAGTGTATTATTAATTGAGATGCCTATACTTGATCACAATGGTAACTGGAATGG
TCGCCATGAATTCCGCCTAATGGTAGCATTAGATGTTGGGGGCGCAGTGAAGGGACAACA
TTTCGACCTTTATCAAGGAATTGGACATCAAGCAGGACAAAAAGCAGGTCATATGAAACA
TTATGGCAGAGCTTGGCTACTAAATTAGGAACATAAAATTTGATTTTTATCAAAAAAATA
AAAAAATTATGTTTTTATGCAAATAAAATTTGAAAAACTCAAAAAATTGACGTAATCTTA
CAGCAACAAGAATAAGTGTTATGTTCAATAACCCAAATCATAAATTTGCTTTCCGAGTAG
CCCCTGTTATAGGGGCTTTTTTTATGTTTTTCAATTTACTTTATGAGACTTTTTCCATTT
CCAAAATACAATGGCTCCGCCAATCAATAACATAAGCCAAATTGCCATCTGTCCTTTTTG
AATTTGTTGATGTAGCCAGTCTAGGTTTTTTGCGCCAAAATCCCCTAAATAGATCCAAAT
GGGTACGGAAATAATTGCTGCAAAGAAATCCACTAACACAAAGCGAGTAAAGGTCACTCG
GCGTGTAATACCAGAAACCAGATACACCACAGCACGAAGACCAGGTAAAAAACGTGCCAC
AAAAAGCAACTTCCAGCCTTGTTTTTCAAAGCGTTCTTGTACTGTTGCGAAGCGTTCTGG
GGTTGCAATGCGGCGAATAAGAGGGAATTGCAAAATCTTCTCGCCGTAAATACGACCTAG
CCAGTACATTGTGCTGTCGCCCACTAATACGCCCAGCATACTGACAAACAACATCCAATG
AACATTCGTGTATCCTAAACCAGAAATTACCCCACCAGACACTAATGTGACATCTTCAGG
AATAGGCAAACCAAAGCCACAGGCGAGCAATACTAGAAATACCGCCCAATAACCATAGCT
GCTGAAAAACTCAATTAATAGTTCCATTCTAACGTCCTTATTGATTTAGGTTGCGAACCG
AACTACGCACCACTAATTCTGGATAAAATTCCAATACTTTAGGAGTAACAGGCTCAGACG
GTTGCTCATTATGCTGTTGAATACGCTCTAATAAGGTATCAATTGCCATTTGCCCTAAAC
GTGTTTTAGATTGATGAATAGTTGTCAAAGGCGGTGCATAGAAACGTGAACTATGGATAT
TATCATAGCCAATCACGGAAATATCCTGCGGAACAGAAAGCCCTTTTTCTGTAATGGCTG
AAATCACACCTAACGCCATTGCATCACAACCACAGATCACAGCGGTGGGTAACTTATCCT
GTTTGAGCAAATTATTCATACTTTCATAACCGCCCTCAGGCTGAAAGTCATTTTCAAAAA
TCCACTCTTTGCGGATCAACAGACCTGCTTCCGTCATTGCCTTAACAAAACCATCATAAC
GGGCTTTTGCGGTTGTTTTATAAAGATAACCCGCAATAATCGCAATATCACAATGTCCAT
TATCAATTAAATGTTTGGTTGCCATATAACCACCATCAAGGCTGTGATCTATAATACGGT
CACTCTTACCATCATTCGGACCCCAATCCATAACCACCATAGGTACATTCGTGCCATTAA
ATAACGCCAAGGAATTTTCCGTATATTCGGAACACATTACCAAAATGCCATCAACCCGTT
TTTTAATTAACATATCTAAATGGTTTTGTACTTTTTCAGCATCATTTTGGGTATTACATA
AAAATAGCGAATAGCCTTGACGATAGCAGTATTCTTCAACGGCAAGCACAATTTCCGCAA
AGTACGGGGCTTCGCTTGTTGTGATAATCATACCAATTGATTTTGTTGTATTCACTTTTA
AGCTTCGAGCAACGGCACTAGGCGAGTAATTTAGGCTGGCAATCGCATCCCATACGGCTT
TTGTAGTATCTTCTGCCACAAAGCGAGTTTTATTGATAACGTGAGAAACGGTAGTGGTTG
AAACCCCAGCCAATTTAGCAACATCTTTGATAGTAGCCATGGATATTCCTCCTAATAAAA
ATTGGGTTCTATTATAACGAAAATTTTCTAAAAATTACTGAATTTAATCTTTATATACGT
ACTAAAATACAGGAAATATAACAAACCCGATGAGTTAAAAGAATAAATGTCTATTCGCCA
CTAACTGCTCACGGGTTAAGCTAAACACCCCTAACCCACCATTTTTAAATTCAAGCCAGT
GGAATGGCACGCTTGGGAATTGTTCAATTAAATGAACCATACTGTTACCCACTTCACAGA
CTAATACGCCGTGATCGGATAAGAAATCTGCCGCTTGAGCTAAAATGCGTTTGGTAATAT
CCAAGCCGTCCGCCCCAGAACCTAATGCCATTTCGGGCTCGTGGTGGAATTCTTCTGGCA
TATCGTCTAAGTCTTCTTGATCGACATAAGGCGGATTAGTCACGATTAAATCATAGCGAT
CTTGTGGTAGATCGTTGAACAGATCTGATTGGAATGGGAATACACGATGAGGCATATTGT
GTCGTTCAATGTTGATTTCAGCCACATTTAACGCATCTACAGAGAGATCAACCGCATCAA
TTTCAGCATTTGGGAATTTGTCGGCACAAGCAATCGCAATACAGCCACTTCCTGTACACA
TATCTAAAATGCGTTTTGGTTCAGCTCGTAAAATCCCCGTAAAACCTTGTTGAATTAATT
CGCCGATAGGGGAACGTGGCACTATCACTCGTTCATCAACGTAAAACTCTAAGCCAGAGA
ACCACGCCGAATTTGTTAAGTAAGCAACAGGTTTGCGTAAGCCTAAACGTTGCTCGACCA
TTTCAATAATACGTTCTTTTTCTACACGGGTTAAGCGTGAAGCGTAGAGTGTTTCTGGCA
CGTCCATTGGCAATGCAAGAGAGGTTAAAACCAGTTGATTGGCTTCATCCCACGCATTGT
CGTGTCCGTGTCCGTAATAGAGATCAGAGGCGTTAAAATAGCTGTATGCCCAACGCATCA
TATCTAAAATAGTGGCAAGATCGTCAGCAACAGGCGATGAAGCGATTTCATCAAGAAGTT
CAAGGTTATGTTCGTACATATTTAATACCTATTTTGAAAAATTGCCGTTTTATACCATAT
TTCCCTTTGTGTTAGAATGGGCTGATTAATTTAAAAGGAAAGATTATGTTAGAAAATGAT
GAGTTAGCTTTGTTTCGAGAAGCGATTAAGGGAACAAAGAAAATCAAACAAGATACCTTT
GTTCCTAAAGTTGAACCGCGTAAAAAAATCAATGAGATCAGAGAATTAAAAGAAAAAGCG
GATACATTGTTTTATTTTTCCGATGAATATGAGCCGTTATTAACCGAAGAAAATGATAAA
GTGAAATACCGTCGAGAAGATGTCGATCCTTATATTTTAAAACAGCTTCGCCGTGGCGAC
TTTCACCCTGAACTCTTTTTAGATTTACACGGTTTAACCAAAGAAAATGCCAAAAAAGAG
CTGGCGAGTTTAATTTTAGCCTGTGAGCGAGAAGGAATTTATTGTGCCAGCATTATGACA
GGCTATGGCACAAGGGCGTTGAAATACCAAATCCCCCGTTGGCTTGTTCAACACCCGAAA
GTGATTGCGTTACATCAAGCGCCAAGAGAATGGGGCGGTAACTCCGCCATTCTAATTTTA
ATTGAGCAACCAGAAAAATTAGATAAAAAACGATAAGAAGCTGTCTTTTTACCCTAAGAA
TATTCCAATAAAGGCATAGAGACAAAATTAAAGGAACCTGATATGGATCTGCACCCCAAA
GAGGTTTGGCTTTACCAATTAACTAAGGTGCAGAATAGAAACCTAAGCAATATACCTCTA
ACCAGCAACAGTAGGTAAAATACCGTTTTGCATTAGGAATGGGATAACAATAATCACAAT
ACCCATAATGAAAGCCAGAATTAAACCTACTGTTCCACCTGCGACACGGTAAGGCAAGTT
AGGGTGCGCTTGGCGAGCTTTCCACGCTAAGCCGATAGGTAAAATTAACCCATAGAAAGC
AAAGAGTAAACCAGCGTAACCTAATGCTGCAATAAAGCCATTTGGATAGAATAAGGCAAA
TGCAAGCGGTGGGATAAAGGTTAAAGGTGTCAAAATCGCTCGATTTGCTGGCAAGTTTAC
ACGTTTTAGTAAATCGCCTACCCCTTCAAAAATCCCCATAGCTACCCCTAAGAAAGAGGT
GATTAAAGCCAATGCTGAGAAAATACGCACCATTTCGCCTAAGAGGGTACTACCTGTGAT
TTGGCTGGTTGCTTTAACTAAACCATTTAAGGTTGGATCTTGGTTTAATAGAGAGACAAA
TTCGCCTTGGCTTAATACGCCGTGTGTTGCTAACTGCCATAGTAAATAAGCACCGAGAGG
GATCACTGTACCGATAATCACCGCAATTCTAATTTTACGAATATCCGCATCAAGGTAGCT
ATTAATACTACCCATAATAACGTGGAAGCCGTAAGAGGTGAAGAAAATCGGGATCACTGA
AATAACTAATAAGTTATCTAGTGGCACTGCGGTTAAGTTCTCTAATTTTGCTTTTGGAAA
CATCATTAACAGTACAAATACAAATGCAACGATTTTACCGATAAAAAGAACACGAGTTAA
ACCGTCTACCCCTTTAATACCTACGACAACAAATACCCCTAAAATAAAGGTGAAAAGCAA
AATGCCAACTTTTAAGGTGGTATCACCTTCTCCCATTTCAGGTAATAGTCCTGAAACAAG
AGAGCCACCGCCTGTAATGTAGGCAGCTAAAAGTGCATAAAGCAGTACAAGTAAGCACAC
TGTCGCTAATACGCGACCAGGCATTCCAAAATACTGTTCAGCAAGGGTTGCTACCCCAAC
ATCTTGCTGTGCGGCGGTCTGATAGACTTCCATAAACAGTAATCCAGTATAAGTGAGAAG
CAACCATAATCCCACCAACAATACCAACGTCATTCCAAAGCCCATTCCTGCGGAAGTTAA
TGGCATTGCTAACATTCCTGCACCAATGGTTGTGCCTGCAATCATTAAGGCACTGCCTAA
AATTTTATTTTTCATAAAAACTCCTGAAATAAAAATCCTAGGCATTCTAGCAAAACAAAA
TTAAAACGTAACGAAAAATTCTCAATGTAAAAAAATTATTACACTCAGTGTATTTTTTTA
TAATACAAAATGACTTAATTTTTGTACTTGCTATTCAACAAATTATCCAACCACTTTTGG
TAGCCATCCACTTTCAATCAAGAATGGTACCATCACGATAAATACCCCAATAACTAAAGC
GAGTAATAGGGAAATAGAACCACCTTTTACTTGATATGGTAAATTTAGATTTTGACGACG
TAATTTCCAAACCATTGCAATTGGTAACACAATCGCATAGAAAGCAAACATTTGCCCAGC
ATAGCCTAGAGCTGCAATAAAGCCTTGTGGATAGAAGAAGGCAAATGACATTGGCGGAAT
AAAGGTTAATGCACCTAAACTCACTCTTCCTGCATTTATATTTACACGTTTTAAAAGATC
TTCCAATGCTTCAAATAGACCAAGTGCCACACCTAAGAATGAAGTGATCAAGGCTAATGC
CGAGAAAATTCGCACCATTGCACCAATAATTGAACTACCTGTAATTTGTCTAGCCGCTTC
AGCCAAACCGTTTAATGTCGGATCTTTTTCCAAAATTTGTAAAAATTCTGTTTGAGTTAA
TACGCCGTGCGTTGCCAATTGCCATAAAATGTAGGCAACTAACGGAATAGATGTACCCAC
AACAATCGAAATACGCAACGCTTTCACATTGCCTTCTAAATATTTGTTCAAACTTGGAAT
TGAACCGTGGAAACCAAATGCGGTAAAGAAAATTGGACTTACTGAAATTAACAGTGCATT
ATCAATAGGTATTGCCATTAAGTTATCTATAGATACTTTTGGCAACAGTAAGAATAACAC
CAAGATAAAAGCGAGGATTTTCGTGGTAAATAATAAACGATTTACCGCATCAACACTGGT
CGTACCTAAAATAATAAATACACCAAATACGAGTGTAAAAATCACACCTGAAATACGCGT
AGTGGTTTCAGCATCAATAATAGTTGGTAAAAATGCAGCAAGAAGTGAACTACCGCCTGA
TACATAAGCGGATAAAATAGCGTAAAGAAATACAATTAAAACCGTTGTTGAAACTACACG
CCCGAAAGTGCCATAATATTTTTCTGCCAAAGTACCAAGCCCTGCATCACTGTCCACAGT
TTGATACACTTCAACGAATAATAAGGCACTAAAGCAAAGTAACAACCAAAGTGCAACCAA
AAGTAAAAATGTAAAACCAAAGCCGATACCTGCCGATGTTAAAGGCATAGCAAGCATTCC
AGCCCCGATTGTCGTACCTGCAACAATTAAGGTACTTCCTAATGTTTTGTTTTTCATACA
ATTACCTGTCAATAAAAATGAACATGTATATTTTAATTAAAATACAGAATTTAGCTAGAA
AAAATCACACGGAATAGAAAAATATTTCTAAATAGTAAACTTTCTTTTACAAAAAACATG
CTATCTCAAAACAGTACTACTGACTCTTCATCAAAAGAGAAAAAGTAATATCTCAAATTA
TAGGTACTTTTTATTAGAAAAAATCAATTTACTAAATTATCGCTTTAGCATTATTTATAC
TCTTAGTAGAGAGATAGCATAATGTGTGTAAAATATCTTGGGGCTGTTCTAGATAACGAC
TAAAAGCTCTATTTTAGGTTAAAATAACCAAATGAGAAAAAGTCGTCTAAGTCAGCATAA
ACAAAATAAACTCATTGAGCTGTTTGTGGCAGGTGTCACTGCTCGAACAGCGGCTGAGCT
GGTAAATGTAAATAAAACGACAGCAGCCTATTACTTCTATCGTCTGCGATTGCTTATCTA
TCAAAACAGCCCACATATGGAGATGTTTGAAGGTGAAATTGAAGCCGATGAAAGCTATTT
TGACGGCACTCGCAAAGGTAAACGAGGTCGTGGAGCTGTGGGTAAAACCGCTGTATTCGG
GCTTTTAAAGCGTGATGGTAAGGTGCATACCGTCAGTCAGAACTGGAAACTGGCGATGAA
TCGATTTATGATTGATTTTGGTGATCGTCTAGACGATCACCGTTAAGTTGAAATGGGTGT
TTACACAGAATTTGGGATAGGGTCACTGCTGGGAGTTTGATTTTTTCTAAGGTTTTTAAA
GGATTGGTTGTTAAAAAATCCCATTCCATCGCTTTTGCGATGACGGCTGATAGGGTGGCT
CTTTCCCTTGCGACTGAAGCTGGTTGTACTTCGTGCCACGCTCTGAAATGCTCTTTGGCA
AGTTCGTTCAATTTGACTTCGCCAAGCGGTGTGCAGGCAATGCGTAAAATGCGGAAGCGT
TCTTCACGTTTGCCCCGTTTGTGGCAGGTCACTTCTTGTAAATATTTCATCAGTAAGGCG
GAAAATGTGACATCTGGGGTGTTGGTGTAACGCCCTGCTTCAATTTCTGCTTCGATAAAA
TTCGCCCAATTGACCGCTTCTGTGCGTGTTGTGAATGTTGCGGTTTTGGTTATACCTTGT
CTGCGCACTTGCGCTCGCCATTTTTTGCTGTTTTTAATGATGGTTGCCATTGTTCTATCC
CTTGTGTATCAAGCACTCATCGCTATTTGCAATGTGTGCAGTTGATGTGTGCAAATGTGT
GCAATTAATTTTAGAACAGATCGAAATCGATCAGGAAATGACTGTTTTTTATAAAAAACA
GGGGGTAGAAAACGTGGTTTTTAGTGGGTAATTCGCTGTCAAATACTAGGTAAGTATTTG
TTTTTATGGGGAATTTATAAAATAAAAGCAGAAACGGGGAATTTCTGCTTTTGGGAAAAT
GGTGCGACTAGCTGGACTCGAACCAGTGACCCCCACCATGTCAAGGTGGTGCTCTAACCA
ACTGAGCTATAGTCGCATAAAAACGAGGTCTATTCTAAAGAAAAAGCAAAAACAACGCAA
TAGCGAGGGAAACCAACCGCTTGTTTTTAATCCAAATTTAAGCGTTTTTGTGTAAAAATA
TGTTTATCTTCCCAACGTAACATCGTCAAATGATTACCCCAAACACAGCCTGTATCCAAC
GCATAAATCGTATCTGGAGTTTGATAACCAATTAAACTCGCCCAATGCCCAAAAATAATC
GGTTGCTGGCGATAAAACGGATTATCTAGTTCAAACCAAGGTTTTAAACCCTCTGGGGCT
TCTTCGACTGGTAATTTACAATCAAAATCCAACCGCTTATCCGCATAACAAAAACGCATA
CGCGTAAACACATTTAATGCATAACGCCAACGCTCAATGCCTTGCAAATCCGCACGCCAC
TGGTCTGGTGAATTGCCATACATCTGAGCAAGAAAATCTGCAAATTGCTCACCTTGTAAC
ACCGTTTCCACTTCCCTTGCACAAGCTAAAGTGGTCGCTAAATCCCATTCTGGGCTTACT
CCTGCGTGGACTAACAAAAATTGATGAACAGGGTGTTGTGCCACAAGCGGTCGAGAACGT
AACCAATTTTGCAATTCCAAACGATCTTCCGCCTCAAAAATCGCATCAACCTTATCTTTA
GGCTTCACCGCTTTAATTCCCTGCAGTGTCGAAAGTAAATGCACATCGTGATTACCCAAC
ACCACAGTTGCCCTCTCCCCCAAAGCCTTCACATAACGCAAACAAGCCAAAGAGTTCTCG
CCACGAGCAACCAAATCACCCGTTAGCCAAAGTTCATCATACTGCGGATCAAAATTAGCT
TGCTCAAGCAACAACTGAAATTCATCAAAACAGCCGTGCAAATCTCCCACGATATAGGTC
GCCATCGTTCTTCCCTACTCTACTCTCTGCAAAATACGATCTGCAAATTTCCCGATACTC
ACCGCAAAATTATTCGACTTATTCCAATCTAAAATCGTACGGAAATTATTCGACACCAAG
AACGCTCGCCCTACCTCTTTATCAGGACGAACCAACCACAACTTCTCTGAACTCAACGCA
TTCAGTTTTGTTGTTTCTTGAGCCGTTGGATAGGCTAAATAAACACCCCACGCCTGCCAC
TCAGCAAGGCTTTTTGCTTTATTCAACTCAATCCCAGAAAAAGAGAGATCGATAGGTTGA
GCCAACTTAACCTCTACCCCCCACGGCAAGTCCTTATCCCAGCCAACAGTTGCCAGATAA
TTCGCAATAGAAGCAAAGGCATCATACTGATTTTTCCAAATATCCTTACGCCCATCGTTA
TCGCCATCTGCCGCATAGTTCAAATAAGAGGTTGGCATAAACTGCGTCTGCCCCATTGCC
CCAGCCCACGAGCCTTTCATCTCGGCACGCACTAAGGTTCCCTGTTGCAACATCTTCATT
GCATTGACAAATTCTTGAGTAAACAACTTCTCTCGGCGACCATCAAATGCCAGTGTCGCC
AACACAGACAACACATCAAAATTGCCCTGATAACGCCCGAAGCTACTTTCCATACCCCAT
AACGCCATCAAATACTCTTTTTGCACCCCATATTTCTGGCTTGCTTTGGTTAATTGAGGC
TGATATTGCCACCAACGTTGTGCCGCCACGTCCACTTTTGCTTGGGTTAAGGTCTTATTC
AAATAATTCGTCACCCCATTTGGATTTGGCGGTGGCGGAGGTAAATTAGGATCACGTCGA
CGACTAGCTTGTTGCTGATCTAACTCAACGGCACGAGGCACATATTGAATATTCAACGCC
GTATTTAGCACCTCAGCGGAAACCCCCTCATTCGCCGCTTTTTTCTTTAAAAAACTCACA
TAATCATCAAAATGAGCTAAAGAACGGGCATTAGGATACTTAGCCTCCAACGCCACCTTA
GGATACTCTTGCTCAGAATTAGCACACCCTGCCAACACCAAGCACGCCATTGATATGGTT
AAATAGGATCTCTTTATCATCTTACTTTATCTATTGACCATTCTACTTGGTCTAATCACA
TTATCCGCAGTAATTTCAGCAACGCCTAAAAACAGCTTTTCTGCTGAAAACAACCGTACT
TGTCCATAAATTCCCTGCGGATTATCAAATTTCACACGTTGCCCAAAACCCACTGCTTTT
GTCTGTTCATCAGTTAAATCCAAATGAGGCAAACGAGCCACCGCACTATCCATCGGCAAC
AACAACTGATCTAACTCAACAAGCGGCTGATTTTCCGCTAAATTTTGCAAGGCTTCTAAG
CTCATCATCTTCTCAACAGGATAATCAGCAACTGCCAAACGACGCAACATTGTAACGTGA
GCGCCACAACCCAACGCCTCCCCCAAATCATCAACCAACGTCCGAATATAAGTTCCCTTA
GAACAATGTACTTCCAACGTCAAATAAGGAGCTTGATACTCAACAAATAACAGCTCAAAA
ATCGTAATCGGGCGAGCCTCACGCTCCACAGTAATGCCTGCTCTCGCATATTCATAAAGG
GGTTTACCATTATGCTTTAAGGCAGAAAACATCGTTGGCACTTGCAAAATTTCACCACGA
AATGCCTCAAGAGCTACCAAAATATCCGAAGTGTCTACCTTAACTTCACGCCTTTGCACC
ACTTGCCCATCAGCATCAGAAGTATCCGTCCGCTCCCCCAATTTTGCGATCACCCGATAA
CGCTTATCCGCCTCTAACAAAAACTGAGAAAACTTAGTCGCCTCACCTAAACAGATCGGC
AACATACCCGTAGCAAGCGGATCTAACGCCCCCGTATGCCCAGCTTTATTCGCATTAAAC
AGGCGTTTTACCTTCTGCATAATGTCGTTAGAACTCACGCCTTGCGACTTATCCAATAAG
AAAACACCGTGAACATCACGTCCTTTTTTCTTTGGTCTGCCCATTGTTACTCTTCTTCAA
CGTAGCGTTCTTGATCTTTACGGATCACATTTGTCACAAGGTTTGACATACGCATCCCTT
CCACTAAGGATTGATCGTAAACGAAACGAAGTTCAGGCACGATGCGTAAACGCATCGCCT
TACCCACTAAGGTACGAATATAGCCAGATGCTTTATTTAAGCCTTCTAAGCCACGTTCTA
CCGCACTTTCATCACTATCAAACAAGAAAGTCACAAACACTTTGGCATAGGCTAAATCAC
GACTGATTTCCACATCAGACACCGTCACCATACCAATACGCGGATCTTTCACCTCACGTT
GTAAAATAATTGCAATCTCTTTTTGTAGCTCTTGTGCTACACGATCTGCTCTTGAAAACT
CTCTTGCCATTGTTTTTTCTCTTAAATAAATAATGGGGCGTAAGATACGCCCCTAAATTG
TCTGTCTCATTGCTTTTAACAGCAATGTAATCGCCTGTGATAATAGTCCAAAAAGGCTTA
TTTCACAAGCAAATGATATACAAGCGGTCACTTTAGCCTGATTTTTTGCAAAAAGTGACT
AAAACTGATACTTCATTCCTACACTCACGTTTTGCCATTTTTCCCCACCTTTTTGACGAG
CAATCGCATATTCCCCGAAAAGATGAAGAGCTTCGCTAATTTGATAATTCAGTCCCAACT
TCGCCATAGTGACATATTTTGCAGGTGAAATACCTTGTAATTCAATTTCACTTTCCGCAC
CGATATAGCGAGCATTAAAGCCAAACGCATTTTCTGCTTTTTGGGTCATACGGTGAGATA
AGGTCGTATTTAAGCTCAAATCTCCCCATTTCATGGTGGCACGTAACCCTAGCAAATAAC
TATTTAAGTTATATTGAGTACGATTCGCTTGAATACCAAAGTTTTTTCCTTCGTCAAAGG
CTTTTTGATAAACAGAATCAAATTGGTATCCGATAAACGGACTTATTTCACCTTGTTCAA
ATTTAATACGATGTCCTAATTCCGTATAGAAATGATAAAGCTTTGATTTAACCTCTGTTT
CGACACGGCGTGTTTCATTTCGCATTAAAATTGAACGCTTAATCTTGTTTTTCGCATTTG
CCATTCCAAGCTGTGCTAGCAAATAGTTATTGTCTAATAATAAGTGTCATATTTGAGGAA
TTATCTCCCCCACCACAAGCTGTTACCAATAGTGATACGAAAGCCGCTTCCGAATATCTA
CGCACTTTCTTCATAACATTTCCTTCACTCACCACTCAAACACATAACAAAGATTAAAAT
CCAGGCAATTTTATCACTAAATAATCAGAATAAATAGGAAAAACCGCTTTTCTGCGGTTT
TTCAAATGAAAATACAATCTATATCAAATTTATGATGATTTTATTAATCCTAGCAAGTCA
GAAATCTGCTCTAACTTATAATCTGCCAACGACCAACGTGGATCATCCCACTCTGCCTTA
GCAGGAATAACGACAGTTTTCATATTCGCTGCTTTGCCTGAAATCATACCTAATACAGAA
TCTTCAACGGCAAAGCATTCATTGACTGTGGCACTGAGTTATACCACTCCATAGAAAAAA
AACATATAAACAGAATTGAGCATTTTTAGAGCCAAGATAAACGTCATTTACTCAAGTTTA
ACAGTATTTCCAAAGTACATTTGGAATTGTATTTGAAGGAATGCAAATAGCGTTTTAATC
ACAGTAACTTAAAGCTCAAATTTCCATTTAAACATAATTAGTTAAAGGCGGTTTAAGTTA
GTTATCTAGCCCCTATTTATTATAGTTAAAAGCCCCTTTATCCGCTGATAAAAGGGGCTT
GGAACTACTTGAAATTTATTCCTAAACTATCTCGTAGTAATCTGACTTTAAATTAAAAAA
ACTAACAGATACAAAGTCTGAGAAATAGTGTTTAACTACATGGGGTTAAATACGTTTAAA
GTCTAAGTGAACAAGTTTTGGTTTAGTTGGGTGACGTTGAATCGCTTGTACTTTTACTTG
CTCTTCTTTACCCGCAACAACGATAGTTAACACTTCGTTGTAGAACGCATCGTGTACTTG
TGCGTTGTTTACTTTATCGTGGTCTAAAATGATTGATACTGCTTCTGCTTTACCACCGTA
GATGATTGCAGGAACTTGACCATTGTGACGCAGGCGGCGGCTCGCACCCTTACCTTGCGC
CGAACGAACTTCAGCTTCAAATTTGAATGACATAATTAAATTCTCATAAATAAAAAGGGA
ACCTAAGGTTCCATTGATACAAAAATAGCAGGCGACCCAGCTATTTCCCTAAATTTGACG
GTTAAAAAACCGAGTGCGTATTCTAATGAAAATTTAAGAAAAATCAAACATTACTTCGCT
GCTTCTACTTTTTCAACAGTATAGTTCAGTAAGTAAGCGTAATTTTTCGTAATTTGGTAA
GAAACTTCACAAAAGTATTGTAAAATGCGTCGTTTTTTTATTCTTTCTATCGTTTTATTT
AATAGGAGTAATGAATGACTATCGCTCAGTCAAACACGCATCTTAGCCCTGAGAACATTC
AAAATGTCAAAAATGCCATTTTGCATAAACTTGTTTTTGCTCTTGGTGTAGAACCGCGTG
AAGCAAGCAAACGTAACTGGTTAAATGCGGCATTGCGTGTTGTGCGTGATCTTTCTACGG
AATCTTGGTTACAAACTCGTCGTAGCCAAGCGGCAAATACAAGCCGTCGTGTTTATTATC
TTTCTATGGAATTTTTAATGGGAAGAACCTTCAGTAATGCTATGATTGCAGAAGGTGTTT
ATGATCTAATTCGAGCTGCGTTTGACGAGCTAGGTCAAAATCTTGAAGACATTATTAATG
AAGAAGGCGATCCAGGCTTAGGTAACGGCGGCTTAGGTCGCTTGGCTGCGTGTTATATGG
ACAGTCTTGCAGCAATGAAGATCCCTGCGATTGGCTACGGTATTCGTTATGAATACGGTA
TGTTCCGCCAAGAGATAAAAAATGGCGAACAAGTTGAAAATCCAGATTATTGGTTAGAAA
ATGAATTTGCGTGGCCTTACTTACGTTCAAGTAAAAAATTCCCTATACGTTTTGGTGGCA
GAACTTGGCAAGAAGGCAAAAAAACCGTATGGCAACCTGATGAAGAAATCATTGCTCAAG
CCCACGACCAGCTTGTCCCAGGATTTAAAACCACTGCAACCAACAGCTTACGTCTATGGT
CTGCACACGCAGGGGAAAAACTATTTGGTTTAGCAGACTTTAACCGTGGTGACTATTTTG
CAGCAATGAGCCAACAAAATAGCTCAGAAAACGTTTCTCGTGTACTTTACCCAGACGATT
CAACTTACAACGGTCGTGAATTACGTTTACGCCAAGAATATTTCCTTTGCTCTGCATCAG
TACAAGACATCGTTCGTCGTCATGAAGTGGAATCGGGATCTTGCTTAAATCTTGCGGAAA
AAGTGGCAATCCACCTTAACGACACCCACCCTACCCTTGCGATTCCTGAGTTAATGCGCA
TTTTAATTGACGAAAAAGGTTATAGTTGGGAACAGGCATGGAATACGACTCGCAAAGTAT
TCTTCTACACCAACCACACTTTAATGAGCGAAGCGTTAGAAACTTGGCCTGTGGAGATGG
TGGCTCGTATCTTACCACGTCATTTACAAATTATTTTTGAAATCAACGATTGGTTCTTAC
AAGAGGTTCGTCAGCAATTCCCAAATGATGAAGAATTAATCCGTCGTGTATCTATTATTG
ACGAACAAGGCGACCGTCGTATTCGTATGGCGTGGTTAGCCGTGATTGCATCAGGCAAAG
TCAATGGCGTAGCCAAAATTCACTCAGACTTAATGGTGGAGTCTATTTTTGCCGATTTTG
CGAAGATCTACCCAGATCGCTTCACCAACGTAACAAATGGTGTAACCCCACGTCGCTGGA
TTCATATCGCTAATCCTGGACTTGCTGCAATTTTAGATAAACGCATTGGCAAAGAATGGC
GTACCGATTTAACTCAGTTAGACAAGTTCAATGCCTTTGTTGATGATACTGATGTTCAAG
TAGAAGTGGCTGCGGTTAAAGTAGAAAATAAACGTAAACTCGCCGCTTATGTAGAACAAA
CTCAAGGCATTAAACTCAACCCTGAAGCGATTTTTGACGTTCAAATTAAACGTATTCACA
AATACAAACGTCAGCAATTAAATGTGTTACACATCATTGCTCACTATAACCGTATTTTAA
GAAACCCAACAGCAGATTGGCAGCCACGCGTCTTTATCTTTGCAGGTAAAGCAGCAAGTG
CTTACTATGCAGCGAAAAAAGTGATTCGTTTAATCAACGATGTTGCAAATGTGATCAACA
ACGACAGCCATATTCGTGATTTAATCAAAGTTGTCTTTATTCCGAACTACAGCGTAAGCC
TTGCACAATTAATTATTCCAGCAGCAGATGTGTCTGAGCAAATTTCCCTTGCTGGTACAG
AAGCATCAGGTACATCAAATATGAAATTTGCCCTAAACGGTGCATTGACAATCGGTACCC
TTGACGGTGCAAACGTGGAAATTTTAGATCGTGTAGGTAACGACAACATCTTTATCTTCG
GTAACACCGTAGAACAAGTGGAAGAGTTACGTCGCAACGGCTACTCACCATATCACTACT
ACGAAAAAGATGCAGAATTAAACGAAGCAATTTCACAAATCTTAAATGGTAAATTCTCAC
CAGAAGATCCATATCGTTATCAAGAGTTAATTCTCTCATCAGGTGACTTCTATCAAGCCT
GTGCGGATTTCCGTAGCTATGTAGATGCTCAAGAGAAAGTAGCAACCTACTTCCGTAATA
AGAAAGCGTGGACACGTTCTGCGATCATCAACATTGCGAATATGGGCTACTTCTCATCAG
ACCGCTCTGTGTTAGATTATGCGAAAGATATTTGGAAAATTGAACCAATGAACGAAACGC
AATTATCTTCTCAGCCGAAAGTAGCGGATATGATGAGTAATGCGAGTAAGTTGTTAGTTA
TAAAATGACTTTATAACTAATAGACTAAGATACACTCTCTAGACATTTGGAAATTCTCCA
TTCTACTATTGAATAAAAATGGAGAATTTCTATCTGTGCTCATTTATACCTTCCTCCAAT
AAATTAGTGTCTGACATAGCCCCACACAAAATTTAACGAATAACCTCGACAAATATATGA
AATATTTGGGTATAATCGTCCGCCTGTATGAGGGAGAAATTAAGTGATGGAAAGTTTTTT
ACACGGTTTTGTGGTCTGTTTTGGGCTGATTGTGTCTATTGGTGCACAAAATGCATTTTT
ATTGAAGCAGGGGATTTTAAAACAGCACGTTTTTTGGGTAGCTCTACTCTGCTTTCTTTG
TGATGTTGCGTTGATGAGTATCGGTGTATTGGGGCTTGGTTCGCTTATTTCGCAGTCACC
TACCGCTAGTTTATTGCTTGCTCTGTTTGGTGCGATTTTTTTATTCACTTATGGTAGTCG
CTCTTTTATCACTGCTTATCAAGGCTCAAGTCAGCTATTGGCACAACAAGGGCAAGCTAA
GTCGTCTTTAAAGAAAGTGATCGCCATTACCCTTGCGATTACATTACTTAATCCACACGT
TTATATTGACACTGTGGTGATTGTCGGTGGTATTGGCGGCACTTTAAGTTTCACAGAAAA
AATACACTTTTTACTTGGAGCATTAATTTGTTCATTTTTATGGTTTTTTGGGGTCGGTTA
TGGTGCTGGTTTACTTTCCCCTTACTTTGAAAAACGTCGAACTTGGCAGATTTTAGATTT
TGTCACAGGGTTAATTATGTATGGCATTGCATTTAGTTTAATCGTGTATACAGTGAAACT
TATTGAATGAAGTAGTCGCCCTTTATTTCTATTCTTCTATCATCAACCATCCTCTTTATA
ATGTTAATTTTTTGTAAAAATTCGACTTATATCACAGTTTTTCTTTAAAAAATCCGTCAT
AATTGGGGGGATTTGTGTGACTGATTTATAAGTAAGCATTTCTCTTTGACTTTTTTGCCT
TTATTTGTACTGAAATGTATATAATGGCAGCAAATTTAACAACTTTGTAAACAGATAAAA
ATAAGGTTAGGTCTTTATGCAACATAAAAACTTTGACGATTGGATTGCAACTACTGCATT
AGGTGGGGCAAATCAGTCTTATGTTGAGGAAATCTACGAGCAGTATCTAGAAGATACTGA
TAGCGTTGATGCAAGTTGGCAAGCGGTATTTGCTCAACTGCCAAAAGCTACCCAAGTAGA
GCAACCTCATTCCAGCGTTCGTGATTATTTCCGTCGTTTAGCGCGTGAAAATCGCAGTGA
GGCGGTGACAGTGATTGATCCTGAAGCCAGTGCAAAACTCGTTAAAGTTTTACAGTTCAT
TAATGCCTACCGCTTCCGTGGACATTTGGAAGCTAAATTAGATCCGCTTAATTATTATCG
TTGGAAAACCTCACAGGTTCCTGAACTCGATTACCGTTACCACGGTTTCAGTGATAAAGA
TTTAGAAGAAACCTTTACTATCGGGCGTTATGTTTATAACAAAGATACGATGAAGCTAGG
CGAACTTGCTGAGGCGTTAAAGGAAACCTATTGCGGTAGTATCGGTTTGGAATTTATGCA
CATTCAGGATATGGAGCAGAAAAATTGGCTTCAGGCGAAAATGGAGAGTGTGCTGAATAA
GCCGTTGTTCACTAAAGAAGAAAAAGTAAATTTATTAACGGAACTGACCGCTGCTGATGG
TTTGGAGCGTTATTTAGGGGCGAAATTCCCTGGTGCAAAACGTTTCTCGCTTGAGGGGTC
TGATGCTTTTATTCCGATGATGAAAGAGATTATCCGTCACGCTGGTCGTCAAGGTATGGA
AGATGTAGTGATGGGAATGGCTCACCGTGGTCGTTTGAATATGTTAGTCAATGTGTTAGG
TAAGAAACCTGCTGAACTTTTTGATGAGTTTGCTGGTAAACACGCTGATGATAATCGTAC
AGGTGATGTGAAATACCATCAGGGCTTCTCGTCTGATTTTGATGTGGACGGTAAACACGT
TCACCTTGCTCTTGCGTTTAACCCTTCGCACTTGGAAATTGTTAGCCCTGTGGTGATTGG
TTCTGTGCGTGCAAGACAAACTCGTATTCACGATACTGAACATAAGAAAGTATTGGCGAT
CACGGTTCACGGCGACTCGGCGGTGGCAGGTCAAGGGGTTGTTCAAGAAACCTTGAATAT
GTCAAATGCGAGAGGTTACAAAGTAGGCGGAACAATCCGTATCGTGATCAATAACCAGAT
CGGTTTTACGACTTCTAATCCAAACGATACCCGTTCTACGGAATACTGTACCGATATTGC
CAAGATGATCCAAGCCCCGATTATTCACGTTAATGGTGATGATCCTGAAGCGGTGGCATT
TGCAGCGAGAATGGCGGTGGAATATCGTTGTTTATTTAAACGTGATATTTTTATTGATTT
AATTTCTTATCGTCGTCACGGTCATAATGAGGCTGATGAACCTTTGGCTACTCAGCCGAT
GATGTACGGTATTATTAAGAAACACCCGACACCTCGTAAAGTTTATGCGGATCGTTTGAT
TGCTGAAGGGGTGATTACAGGTGATGATGAAATTGAGATGATGAACCTCTATCGTGATGC
GTTAGATAATGGTGATCGTGTTGTGCCTGAATGGCGAGAAATGGATACTACGTCAATGGA
TTGGTTGCAATATCTTAATTATGAATGGACGTCGCCGTATGAAAGCAAATTCCCTGAAGC
TCGTTTCTTAGAAATCGCGAAACGTGTGTGCGAATATCCAGAAGCGTTACGCCCACACCC
TCGTGTTGAAAAAATTTATAACGACCGCCGTGAGATGTATCAAGGCAATAAACTGCTTGA
CTGGGGTATGGCTGAAACGATGGCTTATGCAACCCTGCTTGATGATGGTACTCACGTTCG
TCTATCGGGTGAAGATGCTGGTCGTGGTACCTTCTTCCACCGTCACGCTGTTGTGCATAA
TCAAAATGATGGTACAGGCTATGTGCCTTTAACACATTTGCACGCAAACCAAGGGCGTTT
TGAGGTGTGGGACTCGGTACTTTCCGAAGAAGCGGTACTGGCATTTGAATATGGTTATGC
AACGACCGATCCAAAAACATTGACGATTTGGGAAGCTCAGTTTGGTGACTTTGCGAACGG
TGCTCAGATTGTTATCGACCAGTTTATTAGTTCTGGTGAACAAAAATGGGGACGTATGTG
CGGTTTAGTGATGCTACTGCCACACGGCTATGAAGGACAAGGTCCTGAACACTCATCAGC
TCGTTTGGAACGTTACTTACAACTTTGTGCGGAACAGAATATGCAAGTCTGTATTCCATC
GACACCAGCACAGGTTTACCATATGTTACGTCGTCAAGCGATCCGTAAAATGCGTCGTCC
ACTGATTGCGATTTCGCCAAAATCACTGCTACGCCACCCGCTTGCTGTTTCAACTTTAGA
TGAGTTGATCAACGGTGAGTTTAAAACGGTGATCGGGGAATTAGATAATCTCGATCCTGC
ACAGGTTAAGCGTGTGGTACTTTGTTCAAGTAAAGTCTATTACGATTTACTAGAAGAACG
TCGCCAGCGTGGGCAAACCGATGTAGCGATTATTCGTATTGAACAACTTTACCCTTATCC
ACACGAAGATGTGAAAAAAGCACTTATGCCTTATGCTCATGTTACTGATTATGTTTGGTG
TCAAGAAGAGCCATTAAATCAAGGGGCTTGGTATTGTAGCAAACACAACTTCGAAGCATC
TATTCCAGAGAATGCGACATTGAAATATGCAGGTCGCCCAGCTTCCGCTTCACCAGCGGT
GGGATATATGTCACTTCATACCAAACAGCAGACGCAGTTGGTTGATGAGGCATTAACACG
TTAATTTTATAAGTTCCCTTCCCCCCACTTGCGGGGGAAGGTGCCGAAGGCGGAAGGGGG
GGAAACAAGCGGTGAGTTTAGCTCAAATGTTGCAACTTCGTTGCAATTCCCCCACCCACC
CCTCCCCCGTAAACGGGGGAGGAGAACTAAATTAGAAAAGGAAACAACAAATGACAATCG
AAATCCTCGTTCCAGATTTACCCGAATCCGTTGCAGATGCGACCGTTGCAACTTGGCATA
AAAAAGTTGGCGATAGCGTAAAACGTGATGAAGTTATTGTAGAAATTGAAACCGATAAAG
TGGTTCTCGAAGTGCCTGCGACTAGCGATGGTGTGATTACCGAAATTCAACAAGGCGAAG
GGGCAACTGTTGTAAGTAAACAAGTTTTAGGTATTTTAGTTACTCAGCAAGCAGGTGATG
TGTCTTTAGCAACAATTAAACCAGTAAATGAAGCAACCCCTTCAGATCGTCAAACCGCCT
CTTTAGAGCCAGATAATAGCTCGGCTGACGCATTAGGTCCAAGTGTTCGCCGTTTACTTG
CAGAACACGGTTTAGAAGCTAGTGAGGTGAAAGGTTCAGGTGTAGGTGGCAGAATTACTC
GTGAAGATATTGAAGCTGTTGTGGCTAAACGTAATGCGAAAGTGGCTGAGAAAGTTGAAA
ATACGATCAGCACAGTGGCTTACTCTGCTCGTAGTGAAAAACGTGTGCCTATGACCCGCT
TGCGTAAACGCATTGCAGAACGTTTATTAGAGGCGAAAAATACTACGGCGATGCTCACCA
CATTCAATGAAGTAGATATGAAGCCGATTATGGATCTGCGTAAGCAATACGGTGAAAAAT
TTGAAAAACAACACGGTGTGCGTTTAGGCTTTATGTCGTTCTATATCAAAGCAGTGGTGG
AAGCATTGAAACGTTATCCCGAAGTGAATGCTTCTATTGATGGCGATGATGTGGTGTATC
ACAACTATTTTGATGTCAGTATCGCTGTTTCTACCCCTCGTGGTTTAGTTACCCCTGTGT
TACGCGATTGCAACAAACTTTCAATGTCAGACATTGAAAAAGCCATTAAAGCACTGGCAG
AAAAAGGACGCGATGGCAAATTGACTGTAGAAGACTTGACAGGTGGAAACTTCACTATCA
CTAATGGCGGTGTCTTTGGTTCATTAATGTCCACGCCGATTATCAATCCACCGCAAAGTG
CTATTTTAGGTATGCACGCTATTAAAGATCGCCCTGTGGCTGTAGATGGTCAGGTGGTTA
TTCGTCCGATGATGTATCTTGCATTGAGCTATGATCACCGTTTGATTGATGGACGAGAGT
CTGTTGGTTTCTTAGTAGCCATCAAAGATTTACTCGAAGATCCAACACGTTTGTTGTTAG
AAATTTAGAATGAACATTTCCCCCTTTGAAAAAGGGGGGAAAACAGTTTTAATCACATAG
GAACCCTAACTCTATGAACCTACACGAATACCAAGGCAAACAGATCTTTGCCAAATATAA
ACTTCCTGTCAGCCAAGGCATTGCTTGTAAAACAGCAGATGAAGCGGTTGAAGCAATCAA
ACAACTCAAAGGCGATACTTGGGCAATTAAGTGCCAAGTCCACGCAGGCGGACGTGGTAA
AGCTGGCGGTGTCAAACTGGTACGAAATGACGCAGAAGTGCGTGAATTTGCAGACACATG
GCTCGGTAAACGCTTAGTGACTTTCCAAACAGACGCAAATGGTCAGCCTGTTAATACCCT
ATATGTTGAGGAAACAGTAGGGATTGCCCGTGAACTTTATTTAGGGGCAGTAATTGACCG
CTCATCACAAAAAGTCGTTTTTATGGCTTCAAGTGCTGGGGGAATGAATATCGAAGAAGT
TGCGGCTAAAACCCCTGAATTGCTACATAAAGTCGCTATCGATCCGCTTGTAGGGGGAAT
GGCATATCAAGGACGTGAACTAGCGTTTAAACTTGGTTTAACCGGCGATCAAATCAAACA
ATTTAGTTTTATTTTCACACAACTGGCAAAACTCTTTGTAGAAAAAGATCTTTCCCTACT
CGAAATCAATCCGCTTGTCGTGACTACCGAAGGCAATTTACTTTGCTTAGATGCCAAAAT
GGTGGTAGATGGTAATGCGTTATATCGCCAACCAGAACTCGCCGCAATGCACGATCCCAG
CCAAGATGATCCACGTGAAGCCCTTGCCGAGTCGCACCAACTTAACTATGTTGCCTTAGA
TGGTAACATAGGTTGTATGGTAAACGGTGCTGGACTTGCAATGGGGACAATGGATATTGT
CAAATTACACGGCGGTTTCCCTGCAAACTTCTTAGATGTAGGTGGCGGTGCAACCAAAGA
ACGAGTTGCGGAAGCCTTTAAAATCATCTTATCCGATAAGGCAGTAAAAGCCGTCCTCGT
CAATATTTTCGGCGGTATCGTCCGTTGTGACTTAATCGCTGACGGGATTATCGCAGCCGT
TAATGAAGTAGGGGTAAACGTACCTGTTGTCGTTCGCCTAGAAGGAAACAACGCAGAACT
TGGACGTGAAATTTTAGCGAAAAGTGGCTTAAATATCATTGCAGCAGCAACCTTAACAGA
TGCGGCTGTAGAAGCAGTAAAAGCGGCAGGGGGTAAATAATGTCTATTTTAATCAACAAA
GACACCAAAGTAATCTGCCAAGGTTTTACAGGCGGACAAGGCACATTCCATTCACAACAA
GCCCTTGATTATGGCACACAACTTGTCGGCGGTGTTTCACCAGGCAAAGGTGGCACAACG
CACTTGGGTTTACCAGTATTTAATACCGTTCGTGAAGCAGTGGAAGCTACAGGGGCGACA
GCAACGGTTATTTATGTACCAGCACCGGGTTGTAAAGATGCTATTTTAGAAGCCATTGAT
GCAGGCATTCAGCTTGTCGTTTGTATCACAGAAGGTATCCCAACCTTAGATATGCTTCAA
GTGAAACAGCGTTTAAACCAAACAGGCGTGAGAATGATCGGCCCTAACTGCCCTGGCGTG
ATTACCCCAAATGAGTGCAAAATCGGGATTATGCCAGGTAGCATTCATAAAAAAGGTAAA
ATCGGGATTGTTTCTCGTTCAGGAACATTGACTTATGAAGCAGTTAAACAAACAACAGAC
TACGGTTTTGGTCAATCGACTTGTGTTGGGATCGGTGGCGACCCTATTCCAGGTTCAAAC
TTCATTGATATTCTAACACTATTCCAAGCTGACCCCGAAACTGAAGCGATTATAATGATC
GGTGAAATTGGTGGTTCCGCAGAAGAAGAAGCAGCAGCCTTTATCAAAGCGAACGTGACT
AAACCTGTGGTGAGCTATATTGCTGGTGTTACCGCACCAAAAGGAAAACGTATGGGACAC
GCAGGGGCGATTATCTCTGGCGGAAAAGGCACTGCAGATGAAAAATTTGCAGCTCTTGAA
GCCGCAGGCGTAAAAACTGTGCGTAGTTTGGCTGACATTGGGGTAGCGTTGCAAGCGGTG
TTAAATAAATAACCGCTTGTTGATCAGAACCGTAGAAGCATGCCTAATCTGGCAGGAGCT
GTAATTATAGAACTGGCAGATTAGGTTTAATCTTTACGATGAAACTTGCTCTTTAGAGCA
ATTATTTACTGTCTTACACAGAAAAACTATCTTCAGAACCTTTTCTTATTTAGTGCGGGG
AATTAAAGAACCCAGCTTCTTTTTTCTCCCTTGCTCTGTCCAAAATATTCTGAATTTCGA
GCATTGTTTCCTGATCTTCAGCTAGTGCAATTTTTCGCATTTCTTCATTCTTAAAGAGTT
CTAAATTAGGATCATAGACTTCCGCCATTAATTTCACATTATGGCGATCTCGTTCAAAAT
AGTAGTCACAAATTTCATCAGCAACTTCTTCCTCAACACCTAGCATTTTTAAGGCCGCAC
GTCCACTGCGTAAGGCAGAATCAAAGGTCTCACGCACTTGTTTATCTGCTCCTGCTTTGT
AAAGTTCAAAGACATGAACTCGATCGTATGCCCTTGCGATAATTTTGATATTCGGGTTCA
TAGAACGAGCCAGCTCCACAATATGTATCGCTTGATGTTTATCATCTACCGCAACGATTA
ATAATTCCGCAGTTTCAATCCCTGCATTGTGAAGTAATTCTGGACGAGTAGCATTGCCAT
AATAGCTTTTAATTCCGTACTTTTTCGCCCCTTCGATTTGCGCTTCGTTAAGATCAATAA
TAGTAGGGTGATAGCCAGACATCGTGAGGATATGATTGACGATTTGTCCATAACGCCCAA
TCCCAACTAAGATAATCGGGTGCTGTTCTTCAATATGAGCGGCTTCACGTTCCCCAGCTT
TGTTTGCAAAACGAGGTGCTACGAATTTGTTATATAAAATGATGGTGATTGGGGCAAAAA
TCATTGAAAATACGACAATAGCGGTTAGATTTGCTTGAATTTCTGCAGAAATCACCCCTT
GTGTTGCCGATGCTGCATATAGTACAAAGGCAAATTCACCACCTTGAGCCATCACAACAG
CTCTATCCATTGCATCGCTGGTGCTACTTTTAGCAAGTTTGGCTATTAATAAAATACACA
ATGATTTCACTGCCATCATTGCAATCACTGCCGAAAGGATTAGAACCCAGTTATCAAACA
CAATGTTTAGATCTAATGCCATTCCCACACCTAAGAAGAATAAGCCAAGTAATAACCCTC
TAAATGGCTCAATATCGGCCTCTAATTGGTGACGGAAACTTGATTCGGAGAGTAAAACCC
CTGCGACAAAAGCACCCATTGCTGTTGATAATCCACCTTCCTCCATTAATAACGCAGAGC
CTAAAACCACAAATAGTGCGGCTGCCGTCATTAATTCACGGATTTTGGTTTTTGCTAGAA
TACGGAAAATCGGGTTGAGTACCCAAATACCGACCACCACCAATGCGGTCACAGATAACC
CTGCGATACCGATTTTCTGCCAAATAGGTTGGGGATCGGCAATATGAGTTGGATCTGTCG
GTGCAAGAAAGGTGACCATGGCTAGTAGAGGCACAATAATCAGATCTTCAAAAAGCAAGA
TTGACACCATTCGCTGACCACGAGGACTAGCAATATCGCCTCGTTCGCTCAACACTTGCA
TTACAATTGCAGTAGATGTTAAAACAAAGCCCGCCCCACCAACAAAAGAGATTTTCCAAG
AATAGCCGAAAGCCATACCAACAAACGTAAGCAAGACCGCACAAACGACCACTTGCATAC
TGCCTAAGCCGAAAATTTGACGACGCAGCCCCCATAAGTGAGATGGTTTCATCTCTAACC
CAATGATAAACAGAAACATCACGACACCTAATTCGGCAACGTGAATGATCGCTTGGGGAT
CTGAGAAAAGTTTTAAACCAAAAGGACCTATCGCAAGCCCTGCAACTAAATATCCCAAAA
CAGAGCCTAAGCCCAAACGTTTAAAAATAGGTACCGCAATAATTGCCGCCCCTAAAAGGG
TCACTACACTAACTAATTGACTTGCACCTTCTGCTGCCATTGATTACCTCAAAAAATAAA
ATTAGATAAATGCTTAATTTGAAAATTAAATATCTACTATAGTGAAATAATAGCTCTAAG
TTACTTCATAGGAGCAGAGTGATATCTCCTCCTAAACAATACGAAACAAGGGCGGACACA
TCGGTCCGCCCCTACTTTGGTAATAAATTGATAAAAAGAGATCGCTTGTAGGGATTATTT
AATAACCTCTACACCACCCATATACGGTTTCAACACTTCAGGCACGGTAATAGAACCATC
TGCATTTTGGTAGTTTTCAAGTACGGCAACAAGCGTACGTCCGACAGCTAAACCTGAGCC
ATTTAAGGTGTGAACTAAGCGAGTTTTCTTATCCCCTTTCGCTTTGCAACGTGCTTGCAT
ACGGCGAGCTTGGAAATCCCACATATTTGAGCAAGATGAAATCTCACGGTAGGTGTTTTG
TGCTGGCAGCCACACTTCTAAATCGTAGGTTTTGCTTGAACCAAAGCCCATATCGCCAGA
GCAAAGTAACATTTTGCGGTATGGCAGATTGAGCAACTGCAACACTTTTTCTGCGTGTCC
TGTTAATTCTTCAAGGGCTTCCATTGATTTTTCAGGGGCGACGATTTGTACCATTTCTAC
TTTATCGAACTGGTGCATACGAATTAAGCCACGGGTATCACGGCCGTAAGAGCCTGCTTC
TGAACGGAAGCACGAGGTGTGAGCGGTCAGTTTCAGTGGTAAACTTTCTTCGTCTAAGAT
TTCATCACGCACAAGATTAGTGACTGGCACTTCTGCGGTTGGGATTAAAGCGTAAGGTTT
TTGTACCGCATTTGGATCTTGTCCTTCTAACGGTTGAGTATGGAACAGATCTTCGCCGAA
TTTTGGTAATTGTCCTGTGCCGTAAAGGGTATCGTGGTTTACAAGATAAGGCACATAGGT
TTCTACATAGCCGTGTTGTTCTGTGTGTAAATCTAACATAAATTGAGATAAGGCACGGTG
TAAACGTGCAATACCACTTTTCATAACGACGAAACGACTTCCAGTTAATTTCACACCAGC
AGGGAAATCCAAACCGCCTAAGCCTTCACCAAGGGTAACGTGATCTTTGATTTCAAAGTC
AAATTGACGTGGCGTACCCCAACGAGATACTTCAAGGTTTTCGCTATCATCTTTACCCAC
TGGCACTTCATCGGCAGGTAAGTTAGGAATGTTTAATAGCAGTTCACGAATTTCCGCTTG
GACTTTATCCAATTCCACTTTTGCTGCATCTAATTCGTTACCCATCGTGTCCACTTCTGC
TAATAACGCAGAAATATCTTCGCCACGCGCTTTCGCTGCGCCGATATTTTTTGAACGAGC
ATTACGTTCTGCCTGTAAATTTTCTGCTTTAACTTGCAATGCTTTGCGTTGTTCTTCAAG
GCTAGTAACACGAGCAACATCAAGGTTGAAGTTACGTTTGAGTTTTAAAATTTGTGCGAC
TTCCTCAAGGTTCGTACGTAGAAGGTTTTGGTCGATCATTTTTGTGTCCTTTTACTTTTG
CAAAATTTTATAGAAATGTTACCGCTTGTAATACTACCCACGGTTCGCATTCTTCATAAT
CCGCTGTTTAGCAACTTGCCACTCACGGTCTTTAATATCTTCACGCTTATCGTGCAATTT
TTTCCCTTTCGCCAAGCCGATTTTGACTTTCGCCCACGCATTTTTCCAGTAAAGCGACAG
AGCGACAACGGTAAACCCATCACGGCTGACTTTACCATAAAGCGTGTCTAACTCACGCTT
ATTTAACAATAACTTACGGGTACGGGTTGGATCGCATACAATATGGGTAGAAGCAACATT
TAACGGGGTAATAGTGCCGCCGAATAAAAAGGCTTCGCCGTTGCGAAATGTCACATAACT
ATCACCGATATTGGCTTTGCCTGCTCGCAGGGATTTGACTTCCCAGCCTTGTAATTCTAG
ACCAGCTTCGATTTCTTCTTCGATAAAATATTCGTGTCTGGCACGTTTATTTAAGGCAAT
CGTATTTGAAGCTACTTTTGGTTTTTTACTCATAGTGTTATTTTTTATTAAAAAAATTAA
TGAGATTGTACCTTAAATCCAGCCTATTATGTAGCAAATGCCCAAATTTTTTATATTACA
TTTGCTTACTAACACTATTCTGTTGGGAATTTATCAACCAAACCTATCTGCGAGCAAAAA
TTGCAATACAGCGTCCATTCTTAAATGGGGGATTGGCTGATCAAAGTCGATTTTTTTCGG
TTCAAACTGGTCAAATTCAAAACGGTGATTTTGCCAGTAGTTGATGTCGGGTAAACGGTT
TGGAACGCTACCAGGGTAGAGTGTAACCAGTTTTTTATCACTAGAGCGAACCCCACGGAT
CGCTTTGAAACTTTGTCCATTTTGTGTGGCGATCACAGGATCGGTCGCTCGGATAGCAGA
AATCGCTTGGTAGCCTGTGTCAATGCCTTCAAATTCAGCGTGTCGCCCCCCTTCTTGCAC
TAATTGTCGCATTAGGCTTTCTAAATTCGGTAGTTGGTCGCTGGTGATATGATCGGCTTT
GGTAGCAACGAACAGTAACTTGTCGATATTCGATGAAAATAGGCGACTAAAAAGCGAGCG
GTTGCCATAATGGAAATGTTTAAATAGCTGTTGTAAGCCTGTTTTCATTTCAATAAAGGC
TTGATGGCTGTGATTTAACGGGGTAAGGCAATCCGCTAAGATCACTTGGCGATCAAACTG
TGAGAAGTAATCTTCATAAAATGGTTTGACGATTTTTTGTTGATAGTGGCGATAGCGTTT
TTTCAGGGTGTGAAAAATGCTATGTTCAGGGCTTTTTTCTAGCTGTTCCCATTCATTTTC
GCTTAAATCAAGCAGGGGGAAGAACTGATAGACAGGCGCACCCCGTTCGGTATTTGGCAG
GACAAATCGCCCTGGTTGGATATATTGCATTCCAACTTCTTTGCATTTGAGTAGGTAAGC
GGTGTAATCTTCACTTAATTTTGCAAGTTGGTTTTCGTCCGTTTTGGCGGTGAGATCGAG
TTGTTTTACTTGTGCAAGCCAAGCCTGTGCTAACTCTGCACGTTCGCCTTTATGTACCAG
TTGTTGATGTTGTGACCATTCTTTGAAACTTTGTGAGAGTAGCGGTAAATCTAATAACCA
TTCCCCTGGGTAATCAAAAATATCGAGATAGAGTGTACTCGTTTCTTTGAGATGGCGAAG
CAGGCTATCTCGGCGTTGGTAGCGGATCGCAAGGCGAATTTCGCTGATCCCCGTAGTCGA
TGGACACCAAGTCGCAGGTTCGTTCTCGAAGCAGTGGCGGTTTTTGTCGTATTCAAAACG
GGGAATGGTGAGATCGTGTTGTTCTACTCGTTTTACGGAAAGAATTTGTCCGTTTCGAGC
AGGGGCAAATAGGTTTAAGTGGGCGTTGTCACCTGTGCCAATGTGTAGCAGTTGATCGAC
AAAACTGGTGATGAATGCAGTTTTACCACTGCGACTTAAGCCTGTCACGGCAAGGCGTAG
ATGATTATCTAAACCACGTTGTACGAATTTGTGTAACTGATGTTGAAGTTGATTAAACAT
ATACCGAAAATTACCAGCCTAATGCTTTATGAGCAACGGCATTGCGAGCCAGTGAAAAAT
GAGATAAACCAAATAGGGCAAGGTTACGAGCGACTTGAATAGGCAAAAATTCGCAACCAA
AAATCGAAATCAGACCGCTTGTGCTTTGCATAATTCGGGTTTGGTCGGCTTGGCGGTGTT
GTTCAAACTGTTGTAGCCATTTTGCTTCGCCGAAATCTTCGCCTTGTGCAAAGGCTTGAC
CGACAAGGGTTGCCAATTCAAATAGATCTCGCATTCCAAGATTGAACCCTTGTCCTGCGA
CAGGGTGTAGTAACTGAGAGGCATTGCCGACAATGGCTAATCGGTGGTGAATATGGCTTT
CGCTTTTTTGCGAAGAAAGGGGATAAACAAACCGCTTGCTGACTTGTAAAAATTTGCCGA
GCTTCCAGCCGAATTGTTGTTGCAAGGCGTGTAAAAAGTCGCTGTCTGACATTGCCATTG
CTTCTGTCGGATCTTCCATACACCAAACCAGCGACATCATTTTTTCATTAAGTGGTAATA
ATGCAAAAGGCCCCTGTTTTGTGAAACGTTCAAAGGCGTGGTTTTGGTGTGGTTCAGACA
GGATAACATTGGCAATAATGGCGGATTGTTGATAATCCTTGATAAATTGGATTGTTACGC
CACATTGCTGGGCAATTTGAGATTGAATGCCGTCACAGGCAACTAACAATTTGGACGTTA
ATTGTGTTCCGCTGTTTAGGGTAATGTGGCAGTGCTGTTCTGTGCGTTCGATATGGGCGA
CGGTATCAGGGCAGAATAGCTGAATGTTTGGTTGCTTGGCGATTAATGCGGTCAGTTGCT
CGCCCAGTTTGGCTAATTCCACTACCACACCTAATTCGGATAAACGTAGTTCGTCGGCTT
TTAAGGTTGTTTTGCCGAAATGTCCTTGATCTGAAACGTGAATTTGTTTGATGGGGGTTG
CAATACGGTAAACCAGTTGAGCTAAATTTTGTTCCGTGGCAAGCGGTCGAATTTGAGCTA
ACTTTTGCAAACTGCCGTAAGCAAAGGCGATTGAACGTGCGTCAAAACCGCCTTGTTGTG
CATAGTTTGGCTCATTTTTTTCTACGATTGCAATTTGCAATTGGTGTCCGCTTACTGAAC
TTAACGCTAAGGCAAGTACAGAACCCGTCACCGCACCGCCGACAATTACCACATCAATGT
TTTGTTTCATATCTTATTTATTCTCAAAATTTAATGTAGGGACACACGCAGTGTGTCCCT
ACTATTTCACGTCGATCAATACCTTACCACTTTCCGCTTTCAATAATTTGCCGACAGGGT
AAAGGGCGACATTGGCATTTTTTGCAATTTGTTTCACGCTTTCGACCGCTTGTGGCTTAA
CGGCAATTAATAAACCGCCTGATGTTTGTGGGTCGCACAAAATCGCTTTTTGTTCATCAC
TTAATGGCGAAATCAGATGTCCGTAGCTGTCGAAATTACGGGTAGTTCCGCCTGGCACAG
CACCTTGTGCGATGTACTCTCTGACACCGTCTAAGGTTTGGATTTGATCGAAATAAACTT
CGGCACGCAAGTTTGAACCTTGGCAGATTTCTGTTAAGTGTCCGAGTAACCCGAAACCAG
TGACATCGGTCATTGCCGTGATCTCATCAACTTTGGCAAATTCAGCACCGATCAAATTCA
TCTGACACATCACATCTCGAGCTAAATTTTGATGTTCAGGTTTTAATTTACCTTGTTTTT
CTGCTGTGGTAAGTACGCCGATCCCAAGTGGTTTTGTTAGATATAAATCGCAATCGGCTT
GTGCTGATGCGTTCTTTTTCACTTGTTCGGTAGAAATAATTCCTGTAACCGCTAAACCAA
AAATCGGTTCAGGGGAGTCAATTGAGTGTCCACCAGCTAATGCAATGCCTGCTTGTTGGC
ACGCAAAACGACCGCCATCAACAATTTTTTGTGCAACTTCAGCGGGTAACTTATTGATTG
GAAAACCTAAAATTGCAATCGCCATAATCGGTTTACCGCCCATTGCAAAAATATCACTGA
TTGCATTAGTCGCAGCAATTCGCCCGAAATCAAAAGGATCATCCACAATCGGCATAAAGA
AATCTGTCGTGCTGACAATACCAACACCGTTGCCGATATCATAGACAGCCGCATCGTCTT
TGGTTTCATTACCGACTAACAAATTCGGATCGATAAATTTCGCCTGTTCTGTGTGCAGAA
TTTGTTCAAGCACTTTCGGAGAAATTTTACAGCCACAGCCAGCACCGTGACTATATTGCG
TTAAGCGAATGGGTTCGTTTTGCATAGTTGCCTCTTTGTTCTTATTTAACCTAAATAAAG
ATAACGGAATTGTAGCAGAAAATTAAGATATTTATACAACTGCTACATAATACCAAATTA
AACAACCCTAATTCTGGATAAGAAAAACCCATTTAAAAACATTCTGCTGAACACTTTTAA
ATGGGTTTTCCCCTTTGCGATGTTTCGCGTTACGCTGATAACTTCCTTTACCTTTGCGGT
TTCGCTCTACTCGACTTCTAAACAGTTTATCCGTCACCAAGGCTTTAATTACACTCTCTT
GAATTTCGCCACGCTGATGGGCATAGCATTCTGATTTTGTTGATTTTTTCATTATTTTTC
CTTTTTGTTAAACACGAGATAATATATCTTCATTGTTGTTAGAAGATATGTGCGAAATTT
TGCCAAATTTCTGTTTAATTGTATATATGCACAGATAAAAAAACGGTATAATCTACGGCG
TTATTCCGCCTAAATTGAACTTCTTTTCAATGCAAGCGGTCTGAATTAAGAAGAATTTTA
CAAAATCCAAAGAGGTGAATATGAAAAAAGAAGAAGTTGGACACCATTTCTTAGCTCGTT
TGGGTAAAACACGTTTACGCCCAGGTGGCAAAGTGGCAACGGACTGGCTCATTGCAAATG
GCGATTTTCGGAAAGATAAAAAAGTGCTTGAAGTTGCTTGTAATATGGGAACGACCGCAA
TCGAAATTGCGCAACAATTTGGTTGCCAAGTGATCGGTATCGATCTTGATGAAGAAGCCC
TCGAGAAAGCACAACAAAACATTAAAGAGCATAAAGTTGAAGAATTAGTGCAAGTTCAGC
GTGCCAATGCAACCAAACTGCCATTTGAAGATAATAGTTTCGACATTATTATCAACGAAG
CAATGCTGACAATGCTACCACAAGAAGCCAAAGAAAAGGCAATTCGTGAATATCTGCGAG
TATTAAAGCCAAACGGTTTATTACTTACCCACGATTTACTGCTCAATGGCGATAACAGAG
AAGAGGTGATCGCTAAATTGCGTGATGCGATTAATATCACCGTAGCACCATTAAATAAGC
AGGATTGGAAAGAGACCTTCCTTCATTGTGGTTTCCGCAATGTTGAAACCTTTAGCGGTG
AGATGAGCTTGTTATCACCAAAAGGGTTAATTCAAGATGAAGGGGTTTTAGGGGCAATGA
AAGTGGTGGGTAATGCGTTAAAACCGGAAAACCGTGATACTTTCAAGAAAATGTTCCAGA
CCTTTAATGACCCTGAAAATCAACTGGGCTTTATTTCGGTTTGTAGTCAAAAATAATGTA
AATAACGAAAAAGAAGTAAATGTAGGGACGCGCTGAGCGTGTCCATTGTGGTAAGGGTAG
ATATTTTATCTTTACCTTAAAAACGGACACACGCAGTGTGTCCCTACCACAACAAAACAA
CATTATCTTGTTAATTGATATTTGTCAGTGATCCATAGTAGGTACATTAAACGCCCCCTT
TTTTTATCATCATAACAATAAATAAACGCAAAACACGACAGGATAGATTATGTTTGAAAT
GTTCAAGGATTGGTATAAACAGAAATTTACTGATCCACAAATTGTCGCACTTCTTGCCAT
CTTAATTATCGGCTTTGGAACGATCTACTTTTTTAGTGATCTCTTAATGCCACTTTTGAT
TGCCATTGTTTTTGCTTATCTTTTAGAGTGGCCTATCCGCTTTTTAACGACTAAATTAAA
ATTTCCAAGAATGTTAAGCCTAATCCTTGTTTTAGGTGGTTTTATCTCTATTTCTGTCTT
TTTATTTGTCGTTATGCTTCCAAGCCTTTGGAACCAAGCAATGACCTTTCTAAAAGATCT
GCCGAGTATGTTTAACTTGCTCAATGCGTGGCTTGAAGCACTGCCAGAACACTATCCAGA
ATTGATTGACTATGCAATGCTCGACTCCCTAATGGCAACGGCAAAAACTAAAATTCTTAC
CTTTGGCGACTCTTTATTGTCGTTTTCATTCAACTCTCTTGTTAGCCTTGTCGGATTAGG
TATTTATGCGTTTTTAGTACCATTAATGGTCTTTTTCTTACTCAAAGATAAAACGTTGTT
TATGCGTTCTGCACTACGTTTTATGCCTAAAAACCGCCACCTTGCTACTCGTGTTTGGGG
GGAAATGCAATTACAAATCGCCAACTATATTCGTGGGAAATTTTTAGAAATTCTCATTGT
TGGCGTTGTAACTTATATTATTTTCCTTTTCTTTGATTTACGCTATCCATTGTTACTCTC
AGTAGCGGTCGGTTTATCGGTATTAGTGCCTTATATTGGTGCGGTATTAGTGACAATTCC
TGTTGCGTTAGTTGCACTCTTTCAATTTGGCTTATCCCCTGATTTCTACTACTTGCTACT
TGCTTTTGTGATTAGCCAACTTTTAGATGGTAACCTTGTTGTGCCATTTTTATTCTCAGA
AGCAGTAAATTTACACCCATTAACGATCATCGTTGCCGTAATTATTTTCGGCGGTCTTTG
GGGCTTCTGGGGGGTATTTTTTGCCATTCCATTAGCAACTTTAGTCAAAGCGGTGATCAA
TGCCTTGCCTAATGTAGAAGAATCGCAATCTTAGGCTTGCAAGCGGTTGAATTTCACTAT
AAATTCACGGCTTTATTTATCTCATATTATATTTATTGGACGCTAAGTGTGGCGTCCCTA
TTATTTAAAGGAACTGTTGTGCGTGTAACCGATTTCCATTTTGACCTACCTGATGAACTT
ATCGCTCGCTATCCAACGGCTGAACGAAGTGCAAGCCGTTTACTTTATCTCAACGGTAAT
ACAGGCGAATATCAAGATCAACAATTCAATGATTTACTTGAACATATCCATAGCGGTGAC
TTACTGATTTTTAATAACACCCGTGTTATCCCAGCTCGCCTTTATGGACGCAAAGCCAGT
GGCGGTAAGTTAGAAGTATTGGTGGAACGTGTATTAGACGAACATCGCTGTTTAGCTCAT
ATCCGTTCATCAAAAGCTCCGAAAGAGAATGCTGAAATCTTTCTAGGGGAAGATAAATTA
GGCGAAGGAAATGGCTTTAAAGCGATAATGGTGGCTCGTCACGATGCGTTATTTGAGCTG
AAATTTGAAGAAGCACAGCCGCCTTTATTCGATCTGCTACAACAGGCAGGACATATGCCA
CTACCGCCTTATATCGATCGCCCCGATGAAGATGCCGATCAAGAGCGTTATCAAACGGTA
TATAGCAAAGTGTTAGGTGCAGTTGCAGCCCCAACGGCTGGCTTGCATTTTGATCATCAA
ATGCTACAAAAACTGCAAGAAAAAGGAGTACAAACCGCCTTTGTTACCTTACACGTCGGG
GCTGGCACATTCCAACCAGTGCGAGTAGAAACCATTGAAGAACATAAAATGCACGCAGAA
TATGCCGAAGTATCGCAGGAAGTGGTCGATAAAATTCTTGCCACCAAAGCACAAGGCAAA
CGAGTGATCTGCGTTGGCACAACCTCTGTTCGCTCTATCGAAAGTGCAGCACAAGCGGCA
GAAAAAGAAGGCAAATTAATCGCCCCATTCTATTCAGACACAACAATTTTTCTATACCCT
GGAAAAACCTTCCGTATCGTTGATGCCCTAGTCACTAACTTCCACTTGCCAGAATCCACC
CTCATTATGCTGGTTTCTGCTTTTGCGGGCTTCAAAAACTGTATGAACGCTTATCAACAC
GCCGTTGAAAGTCAATACCGTTTCTTTAGCTACGGAGATGCAATGTTTATTACGAAAAAT
GAAAATGCGTTTGGGGATGTTCCCTAAAAACGAAAACGCTTAGAAATTTACGCTACCCAA
CATGTTTCCTAGATTCTACTTATAGCAACTGTATTCTTACACAGTTGCTATGTAGTCAAT
AAATATGTATAAAAATTATTCTACTTGAAACAAAAAAGGATTAATCGCACTACGTGCCAG
CCCTTTTTGCTCCATTTCAGCATCAAGGAAAAGCGTACCTAAATCATCGGCGATTGGCTC
AACGTGTGGATCTTTATCTTGATACATCACTTTCAGATAACTCTCACAATCACCACAACT
TTCCGCTTTCACTGCTGCGTCCATACTGTCTAAGCTCCAGTAATCGAGCTTGCCTGTCTG
CTCACAATTACTACACTTCGCACGCACCATATTCCACTCGCTTTCACATAGAGAGCAGTG
CAAATAACGTAAACCTTGCGTTTCCCCAAAATGAACCACACTGGCAATCGGGGCAGAGTT
ACACACAGGGCAAGTATGGCGTTCTTCACCGTACTCCGCTTTGGTATTGCGAGGAAGTTG
CTGAGTTAATTGCACCCAATAAAGCGACAAGGCCGCCCATAAGAAAACCGCCTTGTCTGC
GCCCACCTCTTTATAACGCTCATTCAACAAATGATCCGCCAGCATTTCAAGCTCAGAATT
TGAGGCTTTCTCTAACCATTCCAATGTTGCCAACACAGTATCCGACGCATAAGGCTTAAA
CTTATCAATAAACGCCAACAGCAATTTCTGCCACTCATCTGACCGCTTAAAGGTTTTCAC
ATCCAAAGGCTTCACTCCCTGATGAGCTTCCAAATAAGCGGTAAGTTCGCCCACTCTATT
TGCAATAGGCTGATTTTCTAATAAATCAAGCTGAACCTCGACAATGTTCGCCACAAATTC
CAAATAATCCCCAAAAGGATTATGTTCAGCCAATTGTCTTAAACGTTTAGCTCGGCGAGC
ATATAAATTTTTAGAATTGGCATACAACAACGGCGGATTGTGAAAAGAGCTTGCAGCTTG
TTGAATTTCTTCTTGGGGTAAAATACGAATACTCATAATTTTTATACCTATATTTACTAA
AAATTAAATATTACTTGCTATTCAACATCTTTCGGCAATTTATATAACTGATGCTTATAT
AAATAACTACCTAATAATGCGTGTGCAAGTGCCTCTTTTTTCATCATCTCAGATTGTTCT
TTTGGGTTAAGGCGTTCATTCGCTTTATCATATTCATAACCTTGAGGAGCTTGATTTGGC
TTAAGAATAATCACATCTTTGCCTTTCATCATGGCCTGCGTTTGGTCATACTGCATAAAG
GCACGATTTGGATCGACATTTTGAGTTAAGTCAAAGCCAATCATCGGATAATCGCCACTA
ATGCCTGCAACAGATAATAATGTCGATGGCATATCAATTTGGCTGACCAAACGATTATCG
CGGCGAGGCTCGATATGTTCCCCTAAAATTAAAGCTGGAATATGGAAATGTTTGATTGGC
ACAAGGCTATCGCCCGCCACTCGCGAGTCGTGGTCTGCAATAACAAGGAATACCGTATCT
TTCCAATAATTTGATTGTTTCGCCAATTTAAAGAAATACCCTAACGCATAATCCGCATAT
TTTGCCGCATTATTACGAGTCTGTTTCTCTTTATCAAACCACTCAATTTTACCGTCTGGG
AACTCAAATGGATCGTGGTTACTCGAAGTAAACACTAAGCTGAAAAACGGTTTATCGCCT
TTTGCTAATTCAGTAAAGATTTCGTGTGCTTTATCAAATAAATCTTCGTCACTCATACCC
CAAGTTGAAACAAATTTCGGATTTTTATAATCTTTCTCATCAATGATGGTTTCAAAGCCA
TTTCCATAAAAATAACTCGCCATATTATCGAAATGTTTTTCACCGCCATAAATGAAAGAA
GTGCTGTAGCCTTGGCGACGCAATAATTCAGCAATGGTAAAGAAACCGTTTTGGCTTTTG
GTCAATTTAACTGTTGCACGAGCTGGGGTTGGTGTAAAACCTGCAGTAACTGCTTCAATA
CCACGCACAGAACGTGTGCCTGTTGCGTAAATATTTTCAAACAACCAACCTTCTTTAGCA
AGTTGATCAAATTCAGGAGTGAGTGGCTTACCGCCCAATGTGCCGACAAACTGAGCGCCA
AGGCTTTCTTCTAGCACAATAACGATATTTTTAGGCTTACCTTGATAGCTTGCCACATTC
TTGGTTAATGTTGGAATAACCGTTGAAATATAATCAGAAGCGGGGCGATTACGGCTATTT
TTTACAATCTCAAACATCTCTTGTTCAGACATTTTGCCATATTGCTCTGAAGATTTTTCT
TCATCTTTCAGCTGTTGTACGGCATATAATACAGAATAGCCTGAATTGAGAACCAGTGAA
TTAACCAGTGGATCGCTTGAAAATGCCACCATTGCAGAATTAATGCCACGATGTCCCAAT
GATGATCTTGCCCCAGCAAATGCCACTGCAATAATCAACAATGCCATTACAGGACGCAGT
TTCCAGCTAGGTAAACGCAGATGTTGAACAGCCCAGCCAGACAGTTTCCAATAAATAATG
CCTGCAACTGTGGTTGCAACCAAACTGCTAATCACCGCAGTCAAATGCCCATTGGCTAAC
ATTGTAAATACTTCTTTTGGATAAAGTAGATACTCAATAAATAGGCGATTTGGGCGGAAA
TCATAGGTTTCAATAAACGCAGGAGTTGCGACTTCCATAAAGAGAACAAACACACTGCTT
ATCGTGAGCCAAACGCGTAAAATGCCTTTCCAAAGTGTGCCTAACCCATTGTTATGCACC
AATAACACCGTAAATAATGCTGGTACACCAAAGAGATAACAAATGGACACAATATCCATT
CGCAAGCCTTGTAGGAAAAGAGGAAGCCAGCCATCAACCGCAGAAACACGATCTGCTTGC
CAGAGGGATAAACCAAGGCGTGATAGACTGAAAATAATGAGATTTAATCCGATAAAGAAA
AAAATCGGAAACAAAATAAATCGGGTATTTTTTTGCATAAAAATTACTCTAAAATTGTAA
CGTAATCCCCAACTCGAATAACACCGCTTGTTTGTGGTACTAAATGTACTCCAAAAATAG
GCTTGCCTTTCTCATTGGTGTGGTGTTGTTTTAAGGTCCGAAAAGGTTCTGCATTCGGAT
CCAATTCAAGGGTCTGTGGATCTCGGGTGATTAAAATACAGCGTGTGCAAGGTTGAGCTA
CCTCAAATTCTACTGTGCCAATTTTCACCTGCTTCCACCTTTCTTCTTCAAAGGCTTGAA
TACCATCTATGACAACATTTGCTCGAAACTGTTCCATCGAAACAGGTACTGGCGACCATT
GTTGTAGTTGTTTTAAGGATTGTTCAGACACCAATAAAAGTGGATTACTGTCTGCAAAAC
TTAACGGTTGAGGTTCAAAATGTTTTACCATTCGTTGTGACTGTTCGCCTAGCCAACGTA
GCTGAACTTCACGCCCAAATTTTTGGCTTAACCATTGATTTACCGCGTTGTTCGCCACCC
AAGATGGAAAATGACTTCCCCAAACTTCGCTAGATCGCTGTTGAGTAAAATCGTTATACA
GTGCCACACATCGCTCGCCACAATCAGATTGAATGACAATTCCCGTTGAAATGGGAAATG
CAGCTAAACGATATAACATCTGTTCTTTGCGAGCCGTGATAAAAGTTCCATCTACTTCGG
TAATCATAAATTCACGGTCAAAATTCAGCCCTTGTGGCAAAACAAAAGCCTGCTCTACCC
GATACGCCTGAGTAGATTTAATCGGATAAAGACAAATTTGTGTGACTTGCATAAGTTCTC
CTCTAAATTTAGGCGATAAACAATAGCAGAAAATCATCTACTTTTATATCGTTCTCAAGT
AAAATATCGGGATTATTTGAAAAGGAATAGACTATGGCAAAGAAACCTACCCTAGATTTT
GAAACCACACTCAAAGAGCTTGAGGAAATCGTCAATCGTCTTGAAACCGGCGATCTTCCT
TTAGAAGAAGCCTTAAATGAGTTTGAAACCGCAGTAAAATTGGTGCAACAAGGGCAAGAA
CGCTTACAAAAAGCGGAACAACGTATCCAAATTTTGCTACAAAAAGATGAACATTCAGAT
CTTACGGATTATCCATAATGAATTACGACCTTTTCGCTGAATTAAGCCAATATCAACAAC
GTATCAACTATTTTTTAAGCGAGCAACTTTCGCAATATCCAGCCTACAACACACCGCTTG
TTGAAGCGATGTCTTATGCTGTTTTGCTTGGTGGCAAACGAGTTCGCCCTTTCTTAATTT
ATGCTACAGGGAAAATGCTAGGCGTGCCACTTGCTCAACTTGACCATTCAGCAGGGGCAA
TGGAAGCCATTCACGCCTATTCATTGGTTCACGATGATTTACCTGCAATGGATAATGATA
CCCTTCGTCGAGGCAAGCCAACTTGCCATATTGCTTTTGATGAAGCAACAGCTATTTTGG
CTGGCGATGCACTACAAAGCTTTGCCTTTGAATTACTGGCATTTGACCCAAGTCTAACCG
CAGAGCAGAAGGTGGCACAAATGCAATGGCTTGCAAAATCCGCTGGGGCAAAAGGTATGT
GTTTGGGGCAAAGTTTAGATTTACAATCTGAGCATAAAGCCATTGCCCTTGATGAACTTG
AACATATTCATCGTAATAAAACTGGGGCGTTGATCCTTGCCTCTGTAATGATGGGATTTA
ATCTATCCGCTTACGCCCAAGATCATCAGATTAAACAACAGCTTGTACAATATGCTGAAG
CAATCGGGCTGGCTTTCCAAGTACAAGACGATATTCTTGATGTGATTGGTAATAGTGAGG
TCATTGGTAAAACCGCAGGTTCAGATCAAGCGTTGGATAAAAGCACTTATCCAAAACTGC
TGGGGTTAGAGGGGGCGAAACAAAAAGCTGAGAGCCTCTATCAGACAGCCCTAAAAGCAC
TAGAAACCTTGCCTTTTGATACTACGGCTCTTGCTGCTTTGGCTGAGTTTATTGTGAAAC
GTGAAAATTAACCCCTGTTTACAGGCATAAGAGTAGTACTTATGCCTATTTACTTATCAA
TGATTTAACCCAAGCATTATCATAAACAATGCCCCTTGCACTGCAGCTTCAGGAACATCT
CTGCCATTCAAATTGACTTTTCCCTGATCAATGGACAATTTCATTTTCAGGCTATCTTTA
TCCGAAGTAGCTAATGAGCTGGCTTGAGCTTGATATGCAAACTCACTGATCGTTTGTTTT
GCTTTCTGTTCAGCTTCTTCTTTCGGTAAGCCTTCCTGTTGATTTAGCTGTGTCACTAAT
ACTTCTAACGAAGGTAACTTGAATTGAGTTTCTAACACTGACGCTTTAAATATTTTTAGA
ACATCTTCCATTCCTTTGAATTGACTTGGATCGAATTTATCTAAATTTAAATTCAAAGAC
AGACTATTTTTTCCTTTTTCGTTCTCTAAGCTAAGCTCTTTAATTTGTAATTTCGGCGAT
TTAGTAAAAGCCGATAGTACCACATCACCAGCTTCCGCAGACTCTAATTTTTCTAGGGAA
GAAGCATAATGCATTAATTCATTAGCACTCTCTGCGTCAAGCTCCATCGAACTATCAATG
TTGAGCTTACCTAAGTTAAGTTTATCTTGAGCTATCAACTCTCCAGTAAGGCTCCCCGTT
GAAGTCCAGCGATCCTTTTCTAAAGTATTTTTACCCTGACTGGAAAGATTTGTGAAAGCA
AAAGGTGCTTTTCCATCAAACGAGTAACGAACCATTTTAGAAATGAACTCATAATTGCCT
AAACTAAGCTCAGGGTATTTTTCATTTGAGGTAAAATCAGCTTTGTAAAGAGTATCTTGG
ATTTCTATCCTAGTATTTGCTTGATCTTGATATTGATAGGACGGAATTTGGCTACTGAAT
TTTCCTGATTTTTGTGCTGGATTGTACTCGAACTCAATCTGGGTCTTTGCCAGCTCCCAA
GTTTCGCCTTTGAAAGGATTGAGGCTAAACTCACCGCTTAAATTACCTGCATAGCTAATA
TCCGTTTGCCCTTCAGTAAATGGGGTCTGTAGATTGAATTTTTCAGGTAAATGAAGTTTG
CTCTCAACGCTCATCATTGCAGGCATTAAGTTTACTTGGCTAAGACGATTTAACGGTAGT
GGGCCGTGAAAAAGTTTATCATTGCCTTGTAGCTGATAACGCTCATCAACCGTTCCTACC
TCTAAGATATATTTCACATCAGAACTGAAAAAATGGCGTTCAAATTTCACATCTTTAATT
TCTGCATCTATGCCATAGATCTTCAGTGATTTAAGGCTTTGATTACCTTGTTGTACCAAT
TGCTGATAGTGTTGTTCTGCTTGTAGTCCAGTGTACCAACTGCCCCCAACGACAGCAACG
CCAAGAATGCCAGCCAGAGCAAGGGTGATTTTAGTTAATTTCATTGTTGTTTCTCTTTAT
TATCTCTCAAGTAAAGTGATAGAAAGCCTTTGGTTATGCCTTTTCCGCTCTTTCTACTAA
CCACTCACAAGGCGTAAAACGCTCGCCATATTGTTGAGTATGCTTGCGTAACTGGCGAAC
AAGCTCTTTTGCCCCAATCTTGTTAATATAGGCATACACACCGCCTCGGAAATCAGGGAA
ATCCACCCCAAATACAGAAGCAACGTTACCTTCATCAGTTGAACGAATAACTTGATCTTG
TAAACACCAACAGGCTTCATTTAACATTCTCAATACACAACGACGGGCAATGTCTTCAGC
TTCCATATCGTTTCGCATAATGGTTTCCATCGTGTGATAAATGCTTTTATCCTCTTGAGT
GCGTGCCCCTCTTGTGTCGTAGAGATAGAAGCCTCGTTTATTTTTACGTCCTTTACGATC
ATCTCCCGTCAAACGCTCAATAACCGTCGGTAAAGCGAAACGTTTACCCAATTCGCTCAC
CATTGCAGGATTAGATTTAACAATAATATCCAAGCCAATTTCATCGATCATTGCAAGCGG
TCCGATCTTAAAGCCAAATTCCTGTAAGGCACGATCGATAAATTCGATCCCTTCCCCTTC
GGATAAACACTCAATGGCTTCAAGCAAGAATGGCGTAAGAATACGGTTAATAAAGAACCC
TTCTTTATCTGCGACAAGCATCGGAATTTTTCCTTGCTGGATCGCAAAATGAATTGCCGT
TGAAACCGCTCGCTGACAAGTTTTTTCGTGCGGAATAATCTCCACCATCGGACGTTTAGT
CACAGGGCTAAAATAGTGCAAACCGATTACATTTTCAGGGCGTTTGGCGACAGAAGCAAT
GTCACGGATTGCAAAGGTTGAGGTATTTGTGGCAAAAATCGCATTTTCATCATAATAATT
TTCGCTCTCTTGCACCATTTGCTGTTTGAGTTCTAATTTCTCATAAACCGCTTCAACGAT
AAAATCTGTCGATTTCGCCGCAACTAAGCGTTCACCGCCCGTAATTAAATTCATTCGTTG
GATCATTTCACCGTGACTAAGCTGTTTCTTACTCACTGCTTTTTGCATTAAGCCATAACA
AGTCTGCAACGCTTTTTGAATTTCTGACGGGTGAATATCCTTAATTCTGACAGGAATTTG
AGCATTATTTGCCGTCAAGTAAGCAATACCTGCCCCCATATAGCCACTGCCCAACACCGT
TACTTGTTGCACATCTCGCACCTGAGCCAAGTGCTGATATTGCTCTTTCATTGCTCGTTC
AGTCTGCTTCAAATTCATTAATACCTGAGCTTGCTCCGTGTGCATTAACTTCACCAACGC
ATTTTGCTCTAAAGCTAACCCAGCTTTAAAATGTGGTTCTTTTAACAATGCCAACATTTC
CTCAACTGCAGGATAGTTGCCAAAAGCCTTATCCCACACTCGATTTTCAATATGAGCCAA
ATATTTTTCACGGATAAACTTATTGCCCTCAAGCTGTTTACGCCATTTTTTAACATTATC
AAGCGGATTTTTATAGTCAATTTTTTGCACTTTATGATTAAGCAACAACTGATATGCCGT
TTCAAATAGATTGCTAGCAGGAATAAGTTTATCCACCAAACCAATTTTTAACGCTTTTTC
CACCCCAATTTTCTGCCCAGATAAAAGCATTGTGACTGCATTTTGCAAGCCGACTAAACG
AGGCAAACGCTGTGTCCCCCCAGCAAAAGGCAAAATCCCCGAACGAATTTGTGGCATTGC
AAATTTGGTATAACTTTCCTCGCTGGCAATACGATAATCACACGCCAACGCCAGCTCTAG
CCCCACGCCATAACAGCCACCATCAATCACTGCAACCACAGGCATTTTGAGCGTATTAAT
TTCACGCATTACTAACTGAGCATTATGAGATAAGGTTTTCAACTGCTCATCATTTTTACC
ACGCAAATAATCAGGATCATACCCCTGAATAAAACCTTTCGTTTTACCCGAAACAAAAAT
CACGCCTCGAGCCTGTTGATAAATCACAGAACCCATCACATCGCGTAAATCTTCGATAAA
CGGCTCAGGCAACCAGTTTTGCGATTTACCTTTTACATCAATACGAACAATGGCAATTCG
ATTATCATCAATCTCAACGTGAAAAGGTGAGATATATTGTGCTTGTGTTGTCATACTGTT
ACTCGCTTTCCAAAATCATTGCAGAACCTAATCCACCTAATCCACTTGAGGCAATCAACG
ACAATCCGCCTCCCTTACGTTTCAACGCTTTCAACGATTGAATTAAAATGCGTAAACTGG
TCGCCGCACGAGGATTACCAAAAGCAATAGAACCGCCCAAATGGTTCAACTTCTCAGGAT
CAATTTCCCCAATACAAGCGGAACGATTAAGCTGTTTTTTAGCAAAATCATCTGAAGCAA
ACAGCTTCATATTCACCAGCATCTGGCTGGCAGAGGTTTCGTGAATATCAATAAAATCCA
AATCAGACAAGGTCACATTTGCACGCTCAAGGGCAAGATAGCTTGCCACCGTTGCCCCCA
TAAACATATTTTGCCAAATATCATTGCCTGTAATGGCGTAGCTACGAATATACCCTAACG
GGTCTAAACCTAATTCTTTCGCTTTTTGCTCTCTCATCAGTAGCACCGCAGCCGCTCCAT
CTACAGGTCGTGGCATATTTGCTTCTGTGACTGTTGCATAGCTCTTATTCATTAACGGCG
AAAATTTTTCATAGTAAGCCGCTTTAGAGGCCGAAGAAATCAAACTATCAGACACCACAA
AATCGGTATAAGGACGAGGAAACGAAGGCATTACTTCATCTTTTAACAGCCCCAATTTCC
ACGCATTCTGAGCTTTGATATGTGAATTTAACGCATATTCGTCCTGAGCTTCACGGCTAA
TGTGAAACTGCTGAGCCATCTGCTCAGAAATTTCCGCCACGGACATTTGGGTCATATAAT
CTTTGAGATTAACCCCGTGAGGTTTAAGCTCTTTCCACGAAAACTTACGGAACAAGCGAT
ACTTATCATCTAAGGTTGGAGCATTAAAAATTGCCTTGAGCTTATGAATAACACGAGGGC
TAATACTAAAAGGGGCATTAGAAATCGAGTCCGTTCCCCCTGCAATTCCTGCAGAAATCG
AACCGCTAATAATACTGCCGGCGACATTCACCAACGCTTGCAACCTAGATAAACAAGAGC
TACTTAAAGTATAAGCCTGCACATAAGGCATATTTAACGCCAAGGCAATCTCACGAGAAG
GGTTAGGAATATCAGGCTGTTGAATAACTTGCCCGAAAACAAGCTGTTCAATGTGTTGAT
GACCAACGGCAACACGACTAAGTAGCTCGTTTGTTACCATTGTGCCTAAATCTGTTGCAT
AGGAAGATTTAAATCCTGTATCACGATGAACAAAAGGTGTGCGTAATCCAGCAACAATCG
CCACTCGCTCACCTTGTGCCGTTAAGAGATTTTGTTTAGCCATTTTATAGATAATTCAAG
ATAGAAATGATGCGGATTTTATCACGCTTTATCTAGAATAAAAAATGGCTCAATCACATT
TGATTGAACCATTCCATTCGCAGTAACAATTTATTTATAGATCATCAATCACCACATAAA
CCTTATTCACAGGTCCGTGTACGCCGACAACTTTGATTAACTCAATATCTGCCGTAGCAC
TTGGCCCTGAAATAATGTTTACGCAAGATGGCATTCTTTCGCCTTGTTGGGCTTTGTCGT
GTAGGATTTTAGCTAACTGTGCCACACGGGGTAACACGGTGCTGGCACGCAAGACGACAA
TGGATTTTTCAGGTAACAGGCTGACTGAACGTCCAAATTCTTTATCTGAAAACAGTACAA
TACCGCCAGATTCCGTTAAGCCGTATTCGCCGTAAACCACGCCGATATTGGCTTTTTCCG
CTTTGTCGATATTCACACTACCATCTGCATTGTGATCCCAAACATAGCTGTCGTATTTAG
CTTGCAATGCTGGTGTAATGCCTAAATCGACTAGACGGCTGTCGTTATTAATAATCACCG
AGCCGCCGCCATATTTGTCACAAAGAGCGGTCACTTCTGCGATCAGATTTTCTTCTTTCA
CCACCGCCACATCGGTCATCATCACTTTAGCAAAGCTAACAAATTCCTCGACTAATTGAG
CTTGAGTGCGATCCGTTAAGCGTGTCGTTGGATAATCATTGACTAATTTCGGCATTGGTT
CAGGCACGAGCTGACGCGGTCTGCCCATTCTTTCCGCCAGTTTATTTAGAAAATTTTCAC
GGTTTTGTAAATCCATTCTCTTATCCTCTGTTGTTGAACCATTCACGGAAACTTTCGCCT
TCGGCTGACGGTAAATCACGGGCTTTTGTCCATTCTGCAAGCGCTCCCACTTGAATTGGT
GCTTTGCCGTTTTTGATGAATTTACCTGCCACTTTTGCCCCGATATTCACCCCGACTTTC
CATAAAGTTGGGTGCGAGTTAGCAAAGTTGAAACCGAAAATCGACAAACGCTCTGCTGCT
GGGGTCATACCATTTTGAGCGATATGTTCACGGTGTTTTAAGATCAGTTGTGCCAGAGGA
ATTTTTACAGGGCAAACAGAGTTACAAGCGGTACAAAGTGAACAAGCATAAGGCAGTTCT
TTAAATTCTTCATAGCCACCTAACAATGGTGAGATCACCGATCCAATTGGACCTGGATAG
ATCGAGCCGTAGCCGTGTCCGCCGATTTGACGATACGCAGGGCAAGTGTTCAAACACGCA
CCGCAACGGATACAACGTAAAACTTCTTTAAATTCGCTTTCAAGGATTTTTGAACGTCCG
TTATCCACGATAACTAAGTGGAACTCTTCTGGCCCGTCCGTTTCTCCTTCAAGACGTGGT
CCTGTTAGCCAAGTGTTATAGGCAGTAAGTTTTGCACCAACCGCACTACGAGCTAACATT
GTGATTAACACATCAACCTCTTGAAAAGTTGGGGCTAAACGCTCCATACCCATTACAGCG
ATATGGGTTTTTGGCACCGTTGTCGCTAAACGTAAGTTACCTTCGTTGGTGACTAAACAG
ACAGAACCTGTTTCTGCTACGGCAAAGTTACAACCACTAATGCCGATGTCTGCCTCTAAG
AAATCTTTGCGGATCACTTGACGCACAAATGCAGTCATTTCCTCTGGCGTTTCTGAGCCG
TTATAGCCCAGTTGTTCGTGTAATTCTTGACGGATTTTATAGCGATCTTTGTGGATTGCA
GGTACAACGATGTGAGATGGTTTATCGCCAACGATTTGAAGTAAATATTCGCCTAAGTCC
GTTTCAACCACTTTAATGCCTTCGTTTTCAAGAACGTGGTTTAAGCCGATCTCTTCTGTC
ACCATTGATTTGGATTTAACGATCTTCTTAGCATTTTTTTCTAAGGCGATTTGACGGATA
TAAGCGGTCGCTTCTTCGGCAGTTTCTGCAAAAAAGACTTTACCGCCGTTTTGTTGCACT
TTTTCGCTTAATTGGTAGAGATATGCATCTAAATTGGCAAGAACGTGGTTACGGATCTGT
TTTGCCGCATCACGCCACTCTTCCCAGTGACCAAGTTCGTCCACCATTCTTTGACGGTTC
GCCCCGATAGTTTCTTGGGCTTTCACTACCGCTTTACGCATCATTGCGTTATGGATTTGA
TCGTCCACTCGTTTTTTAAAGGCAATATTGCTAGTTTTTAATGACATCTTATTTGCCCTC
CTGCATTAATACTTCGGCAATGTGCATTACCTTAATATTTTTCCCTTCACGGCTTAAACG
TCCGCCGATGTTCATTAAACAGCTCACATCTGCCCCGATCAAATACTCAGGCTCAACATC
AGTAATATGCTCTACTTTTTCTTTAACCATTTCGCCTGAAATTTCCGCCATTTTGACCGA
GAAAGTTCCACCGAAACCGCAACAGGTTTGCTGATTTTGAATTGGTAACAACTCTAGGCC
TTTAACATTTTGTAATAAGGTGATTGGTTCATTCACAATACCTAATTTACGCGACAAACT
GCAAGACGGGTGATAAACGGCTTTGCCTGTTAAGGTTGCACCGACATTGGTAACGCCCAG
TTTATTGACGATAAAATCTGTTAAATCGTGAAAACGGTCAGCGACTTTTTTCGCACGAGC
CGCCCACTCTGGTTCGCCAAAGCGTTCAAAATGGTCAGGATAGGTTTTAATTGCATAAAC
ACAAGAACCTGCAGGGGCAACAATTGGATAATCATTGACTTCAAAAGTTTCCACTAACTT
TTTCATTCCCTCAAGGGCTTGTTTTGTATAACCACTGTTAATTGCAGGCTGTCCACAGCA
TCCTTGTTTTTCAAGGAAAGTGATTTTACAACCCAGTTTTTCTAACAATAGCACGCTATT
TTTGGCAACACCTGCTTTGACGATATCGGCAATACAGGTGACGTAAAAATTCACGTTCAT
AAAAACTCCAATAAATAAAAATAGTAAAAAAGCTAAAACAAGCGGTTGGATTTTACAAAT
TTTTTGGCATTTATGTTGTAAATCTTTTTATATTGTAGGGACGCCACGCTTGGCATCCCT
ACTCTCAAATATATAGCCAAATTTTTATCACAATACTCCGCTTGTTCTTCAACATTTAAA
AACGAAAGGTGGGGTAATACCCCACCTAAGATTACACATTGTAGAACAACGGCACAATAA
AGAGTGCTGAAAGTGCGGTAATTACACCGTAAACAAACATTGGCATAACCGTACGCTTGA
TAATTTCACCTTCTTTATTATTGATATTCAATACCGAACATACTGCTACGATGTTGTTGA
TACACACCATATTACCCATCGCACCGCCCACAGATTGTGCAGCAAGAATTAGGCTCACAG
ATAATCCTGTTTCCATTGCTGTTGAAAGCTGTACGCTACCAAAGGTTAAGTTCGATACGG
TATTTGAACCTGAGAAGAACGCCCCCACAGCACCTAAATAAGAGGCGAAGATAGTCCAGT
ATTCCCCTGTTGCTTGTGCGAAACTTTGACCGATGATTTTCACCATTGAACCATCACCGC
CTACAAGCATTAAGTTTACCATTATTAACGCACCCACAAGCGCAAAGAATGGGTTTTTCG
TTTGTTTTAAGCTTGTTGCGAAGATCTCTTTGGTATTTTTCGCTGATACGGCAAATACAG
GGATTGCAATTAATACGGTAATCACAAACGGGATTAATGCTGGCACATAAAGCAATTTGT
AGTTTGAGCTAATTGTTGTGCCGAAAATTTCTTTTAAGCTGAAAATTAACCCGTGGCTAA
TATCAAATACACCAAGCGAACCTAATTTTACGCTGAACCAAGAAGTTGCATCGTTCATCA
TTGCTTTTAATGGTAACTGTTTAATACGAGTTACAATTAAGATCGCAATTAATAAACCTG
TTGGGAATAAAGCTTTCACTACTTGTGCAGTGGTTACGGCATTGCTATCAACGGTATTAT
CCACTTTCGCTAAACCGATACCTTTGTTTGCCACTAAAACAGAGATCACCATACCGATTG
CACCGCCCACTAATGACGGGAACTCGTAGTTTAATTGAGCAATTAGGAAATAAGGGATCA
CACAAGCAAAAATACTGATGTAGATAAACACGATATTTTTACGAATTTCAGACCAGCTCA
CGATTAAACGCAATGCCATTACTGGAATGATAAATGCGGCAATAGAGTGAATAAATGCAG
TGATAGAACCGATTTCTAAAATTTGCTCTTCACCTAATTGTAACGCTCCCATACCAAACC
AAGTCGGCGTACCCACCGCACCAAATGAAACCGGTACGGAGTTCATCACTAATGCCAACA
TTGCCACTTTAAGCGGATGGAAACCGATACCGACTAAAATCGGTGCTGCAATCGCCGCAG
GTGTACCGAAACCACTCGCTCCTTCAATCATAAAGGCAAATGCCCAACCGATGATCATTA
ACTGAGCCACAGGATTTGGGTTGATATTCGATAACCATTTACGCAACACATCGGTTGCAC
CGGATACTTCTGAAAAACGGTTGAAAAGCACTGCACCGAAAATGACGGTAATCGGTGTTT
GTACCGCAATCAAGGCAGAAGCAATATTCGCACTGACCGTTTGAATATCGGTGCCGAAAT
AGATTAGCTGGATAATTAACACCACTACCGCAATCCACGGTAAAGCGACATAGGAAGGTA
ATGCGTTGCGTTTTACCATTAAATAAATCAGTAAAACGATAGGAAAAATACTGAGAAACA
GAGCCATAAAACACCTCAAAAAAGAAAACACCATAAAAGTCAATATTGAGGCTCATATTC
TAGTGAAAATTTGTAAACAAAAAAGCAAAATGTTATTAAATTGTGAAATAAATCACATAA
AACCCTATCATTCGTTCAAAATAAAACCACAATTATTTTACAAACAATCAGGAGAGGTTA
TTTTTTAATCACTTATTAATCATTTTTTAACCTATCCAAAATCATAAACCGACAACGGTA
ACTATTTTGCTCATCTACTTCAGACCACTTCTCTGCAACCTGTTGCCACTGAGTTTCATC
AAACTCAAAAAAAGTATCGCCCTCTATATTGGCTTGAATTTCAGTAAGATAAAGTTTATC
GGCAAAAGGCATTGCTTGTTTGTATAACTCACCGCCACCGATAATCATTATTTCATCGCT
ATTAGCAAAATTTTTGGCTAATTCCACCGCTTGTTCAAGGCTTGTCGCAGAATAAGCGCC
ATCAATAGCAAAATCAGAGCGAGAAAGGATAATATTCGGGCGTTTCGGCAACAGCCTGCC
GATAGATTCATAGGTTTTTCGCCCCATAATAACCGGTTTACCTAGGGTATTTGCTCTAAA
CCATGCAAGATCAACGGGTAAATGCCAAGGCATTGCATTATCTTTGCCAATCACTTTATT
TAAGGTTCGGGTAACAATTAAACTAATTTGAATCATAGCGACATAACTCTTTTGAAATAA
AAAAGATTTTAGCAGATAATAGCAAAAGTTTCTTTTCTTTTTACAAATCATTATGGCAAA
AACAATCGTAGTAAAACTAGGCACTAGCACCCTAACCCACGGCACTAAAAGTCTAAGCCG
TCCACATATGCTAGAAATCGTAAAACAAGTTGCTCAACTACACGAACAAGGACATCGCAT
TATTATTGTGACCTCTGGGGCAGTTGCCGCTGGACGTGATTACTTAGGGCATCGTGAATT
GCCAAAAACCTTGGCGACCAAACAGCTTCTAGCGGCAGTCGGACAAAGCCAGCTTATTCA
AGTTTGGGAAAGCCTCTTTTCCATTTATAGCATCAAAATCGGGCAAATGCTTTTAACCCG
TGCAGATATTGAAAATAAAGACCACTTTTTAAATGCAAGGGATACGCTCTCCGCATTGCT
TGATCAGCAAATTATCCCGATTATCAATGAAAATGATGCAGTGGCAACGGCAGAGTTTCG
TATCGGCGATAACGATAATTTATCGGCACTCGTAGCGATTTTAGCTCAAGCAGAGTTATT
GATTTTGCTCACCGATCAAGAAGGGTTATACGACAGCGACCCACGTTCAAATCCAAATAC
TAAACGCATTCCTGTTGTTGAAAAAATCACCCCTGAAATTCGCCAAATGGCAGGGGGAAG
TGGTACAACCTTAGGCACAGGCGGTATGAGTACCAAAATCACCGCTGCCGATATCGCCAC
CCGTTCTGGCGTTGAAACAGCGATTGCTTCTGGCGAACGTCCTAATGTAATTTTTGAAGT
GGCACAGGGGGCAGAAATTGGCACACGCTTCTTAGCTCAACACGACAAAATCGAAGGACG
CAAACAGTGGCTCTTTGGTGCGCCTCCTGCTGGTACAATTTATATCGATCAAGGGGCAGA
AAACGCATTAGTAGAACAGCATAAATCGCTCTTACCTACTGGTATTGCCAAAATCGAAGG
GCAATTTGCGCGTGGTGAAGTGGCAAAAATTTGTAACCTTAACGGCAAAGTGCTTGCCCT
TGGCATTAGTCGTTATAACAGTGATGCTCTAGCATTAATCAAAGGCAAAAAATCTAGCGA
GATTGAAACCATTTTGGGCTATGAGTTTGGTTCAGTAGTATTCCACCGAGATGAAATGGT
GGTGCATTATTAATCAATAGATCGTAGGGGGAAATATGGAACTTGGACTTGATGTTGCGA
TTATCTTATTTGTTTCGGCTTTCGTGGCTGGTTTTATTGATGCCATTGCTGGCGGTGGTG
GTTTGATTACTATTCCAGCGTTATTAGCGGTCGGTTTTCCCCCTGCGGTTGCGTTAGGCA
CGAATAAATTACAGGCTTGTGGCGGCTCGTTTTCCGCTTCGCTCTATTTTGTGCGTAAAA
AAGCGGTCGATTTGAAGCAGATTTGGTTGCTTATTTTGCTGACCTTTATCGGCGGTTCAA
TCGGGACTATTTTAGTGCAGATGATAGATGTCAATGCATTAAAAGTTGCCCTCCCCTTTC
TGATCTTAATTATTGGCTGTTATTTTCTCTTTAGTCCAAGCCTAGGCGATGAACAACGTC
GCCAAAGAATGAGCTTTCCGATGTTCGCTTGCACGGCGGCAATGGGAATAGGCTTTTATG
ATGGGCTATTCGGGCCTGCCACAGGCTCTTTCTTTACGCTCGCTTTTGTGTTATTACTTG
GTTTTAACCTGACCCAAAGCGTTGCTCACTCCAAAGTGTTAAATTTTACCTCTAACCTTG
CTTCGCTGATTTTCTTCATCATTGGCGGTGCGATTTTATGGAAAATCGGTTTTCTAATGA
TGATTGGACAATTTATCGGGGCTTCATTGGGGGCGAGAATGGTTGTCACCAAAGGAAAAC
AGATTATTCGCCCGTTGATTGTTATGATATCGTTTATTATGGTGGTAAAAATGTTGTGGG
ATCAGAGCTATTTTGCTTTTATAGGATAATGAATGAACAAAGAAAAACGTATTGAAATTT
TAACCCGTTTACGCAATGAGAACCCTCACCCAACCACAGAACTCAATTATTCCAACCCTT
TTGAATTATTGATTGCGGTCATTTTATCTGCTCAAGCAACGGATGTGGGGGTCAATAAAG
CCACGGCAAAACTTTATCCTGTGGCAAATACGCCCCAAGCGATTTTAGATTTAGGGCTTG
ATGGGCTAAAAGAGTATATTAAAACCATTGGGCTTTATAACAGCAAAGCGGAAAACATTA
TTAAAACTTGCCGTGATTTAATTGAAAAACATAATGGCGAAGTACCTCAAACGCGTGAAG
AATTAGAAGCCCTTGCAGGTGTAGGACGTAAAACGGCAAATGTGGTGCTAAATACCGCAT
TCGGTCAGCCGACTATTGCCGTTGATACGCATATATTCCGTGTTTCTAACCGTACTAATT
TCGCCCCAGGGAAAGATGTGGTTAAGGTGGAAGAAAAATTGTTGAAAGTCGTGCCTGATG
AATTTAAGGTTGATGTTCATCATTGGTTGATTTTACACGGTCGCTATACTTGTATTGCTC
GCAAGCCTCGCTGTGGCTCTTGTATTATTGAAGATTTGTGTGAGTATAAAGAGAAGACGG
AGATTTAATCGGTATAATGCAGCAGTTGCATAAAAGTCAATTCATAATGGTGAGCAGTTT
ACGCATACACGCCATAATAGCGACTTTCTTCGCTTTGCCTTTTGCAACCAATCGGGTGTA
AAAGGCTTTAAAAACAGGTTCAAAGCGAATTGCCGATAGTGCTGCCATATATAAGGCATT
ACGAACAATGCCATTGTTAAAATAACAATGGCATTGAGCATGAAATTCTAATTTATAGGT
GCTAGATTACCACACAAAACCTACCCCTCCTCCAATCGCAGTATCCCGCTGAGTATTACT
GCTAACAGACGCTCGAATAAGCCATTTGCCATTATCAGAAATTTTGGAATAACCTATAGC
ATAGGCAGATTGCCCGCGATATTGTGCATTAGAAACAGAAATAGCACTTTTACCTGGTAA
AGAAATTTGTGGCAAATTAGCCATCGCCACAGCAGAAGCAATACCCGCTCTTGCATTAAC
ATCAACACGACCAATATCTCTTGATAATTGATTAAATCCTGTATTCACAGAAGAAACCAC
TTTGTTGAGCTGACGAACATTCACAATATCGCCCTCAGCACTACCATCTCCAACGTTGGT
AATTCTGGCGCCATTCATATTTACAACTGGATTTCCTTGCTTATCTTTACCTAAAGATAC
CTTAGTATCGCCATTACTAATTGAAGTAATATCGCTTAAATCTCCAGACACGCTCACATT
GTAAATATTCTGACCATTTGCACCCGTTTTTGAAGTCACTTTCACATTTTTACCCGCTTC
AACCTCTGTTTTTGAAGCTGCTGCCTTAGTATTTAACTGGCTCACATTTACCGCATCAGT
ATCTGCTGTACCAGCCGCCACATTGGTAATTTTCGCATCATTAACATTAACTGTTTTATC
TGTAGAACCTGCAGACAAGGTAATCTTAGCCCCATTCGCCTTGGTGGCGTCGTTACCATT
GGCAATCGAGGTAATGCCTTTTAATTCCGAATTTCCAGTTGGACCCGCAGGGTCTTGTGA
TCCCGTTGGACCCGTAGGTCCTTGTGGTCCCGTTGGACCCGCAGGGCCTCGTGGTCCTGC
TGGACCCGTATCACCTTTGTCACCCTTAGGTCCCGTTGGACCCGCAGGACCCGTATCACC
TTTGTCACCCTTAGGTCCCGTTGGACCCGCAGGACCCGTATCACCTTTGTCACCCTTAGG
TCCCGCTGGACCCGCAGGGCCAGTTTCACCTCTCTGACCTGTATCACCTTTTGGACCTGC
ATCTCCTTTAGGACCCGCAGGGCCTCGTGGTCCAGTTGGACCCGCTTGTCCTGGTTCGCC
TTTATCCCCCTTAGGACCAGCAGCCCCTGCTGGACCCACAGGACCAGGTGGACCCGCAGG
ACCTTGAGGGCCCATTGGTCCTACTAGACCAGCAGCCCCTGCTGGACCAGCAGGGCCAGT
TGCACCCGCAGGACCTTGAGGGCCCATTGGTCCTGCTTCACCACGGTCACCCCTATCACC
TTTTGCTCCTGCCTCTCCTTTTGGTCCTGCAGGACCAGGTGTACCTCGTGGTCCAGTTGG
ACCTACTGGACCCGCAGGACCTACTGGACCTTGAGCACCTGCTGGACCCGCTGGACCCGC
AGGGCCTGTTTCACCTCTAGGACCTGTATCTCCTTTCTCTCCCCTAGTAATAGTATCAGT
CTTGCCATCCGTATAAGTAATTTGCAAATTACCATTTACCATTTTAGTCTCTTTAATTAA
CTTACCAATCGTAGAAATCGTAATATTTCCGTTATTTTGTTCTAATTTAATATTATTTCC
AGCGGTAAAGGTTACGGTTGCCGTATCGCTCATTTTGATAAGATGTGTTGCATTAGGTGG
ATTTGCTTCACCAGCCCCTTTCGCAATCTTCAGGTTCCAACCTAAATTGTCAATCTTATC
AATTTTATTTTTGACATCTTGCTCTAATTTAACCGTAATCGTATCGCCATTAGCATGGGA
AGTAAGACCGTTGTCGCCTTTTACCTTGAGCGTACCACTCCACAAGCCAACCGCTGGTTG
TGCTTGTTCGTTGGTATTGCCTGCAATTTTCAGGGTTAAAGATTTAAGCTGCGCCACGTT
TACCGCATCGGTTAATTCTTTACCTGCCGCCACATTGACGATTTGGCGTTTGATGAGTTT
ATTACCTGAGCCCATACCGACAGAAACTGCACCAATATCATTACCATCAACATTTTGTGT
GGATTTAAAGCCGTTATCAACAGTGCTTCCTCCCGTTGTGACAGAATAAGTTTGTTTTTC
TCCTTCAATACCCCCTCTCGTTTCTGCTCTTGACCCATAACCCAATGCCACACCGCCACC
CACGGTGACAACGGTATTATTACCAAGTGCGGTTGCTCTAGCAGCACCATCATTTGTCAT
GGCACTTTCACCCACAGCAACAGAGTGCATACCACCGGCAGAGGCTTTATAACCCAAGGC
AGTAGAATGACTTTTAGCACTTGCTTCGCGTCCAATTGCCACTAATTTTTCACCTGTCAC
ATTGATACTGGCACCCACAACAACAGAGTCTGCCCCTGTTGTTTTCGCAGAATTACCTAT
CGCAATGGAATCTGTCCCAGCACCTTTCGAGTCCTTACCAAGAGCAACGGCGTTTTTTCC
ATCAGCACTTGCACTACCACCAACCGCAATACCGTACTCATTGGTAGACTTACTTCTCGC
ACCGATAGCAATGCCTTCAACATGACTTGCAGATGCTAAAGGACCTACAACAATAGATCC
GTCGCCCGTAGCCAAAGACAGCCCCCCAATAGCAACAGAGGCTTTACCTTTCGCAGTTGT
TGTTTTGGATTGGCCTTGATTACCAGTTTGATATTTCGTTGTTTTTAAATCATCTCCACC
GATTGATATGGAGCCATACCCCTCCGCTTTGGTATTTGCCCCGATAGCAATAGATTGTGC
CTTACTTGCTTTAGCAAGGTTACCTATTACAACTGCTTGTTCAATATTTGCCGCATCGGC
TTGTCTGCCTAAGACAACAGATCCCTTTCCCGCTTTTGAACTACTCCCGATGGCAACTGC
TTCCTCCCCACTTACTCGAATATCGTTGCCTACCGCAACAGAGTTTACGTGTGTTCCTGC
ATTTGTTTGATAACCTATCGCAATACCATGCCTACCTTCAGCTTTTGATCTCTGACCGAT
AGCAATAGCACCATACGAAGCCTTACTCTCTTTACCAATACTAATAGTACCGTCGTCAGA
TCCTAAATTCGATCTACTACCACCATCTGCAGTATATGGTGTTCCTGAGTGAGTAGCTGA
ACCTGCCGGTGGACTAAAAAATATACCTAGTAATACTAGACTTAAAAGACTTAATTTAAA
TTTATCTTGCTGTTTATCTAAAAAATAATGTGAGGTGCATACTTGAGCTCTTTTATCCGT
GTAAGCGGATGTTTTGGTATGAGACTTTACTAACTCAGATACAACTACCCAAGCCTGTTG
AGCATGACTCCAAATAACTCTAAATATTTTATTCATAATAACCTTCTCTACTGTTTTTCC
TAATAAAAAATCATAAACCTTTATTTACATTTTCAGGATGCACAAATGTCCCCGCACGCT
ATTGTAAAAAAAAAAAAAAAAAAACAAGAGTTACACAAAACTAAGAATAAAATAACAAGA
ATTTTTCAACTTTTATCAATAAAAGTTAGAAATAATAGGCGGAAATCTAATGAAAGCGGT
GATTTAGATAGGATATTTTGCATAGTAGACAAAAGTGTTGGTAAAAAGTGGGCTAAAGCC
TTATAGTACAAGGCTTTAAGCTCACTTTTTGAAGAATATGCTCACCTAAATATAGAAAAA
ACAACAAATAGGTTGGAAGGGTTATTTAAAGAACTGAAACAGAAATTATCGCTTCATAGC
GGATTAACGAAAAAGCATAAGATTATGTTTATAAAGGATTTTTTAAATAAAAAGAGTTGG
TAATAATTAGGGAAAATAATTAAAACCAACACTTTTGTCTACTATGCCCCAAATTAAAAA
CATCACAGTAAGCTAAAAGTACGGTTGTTTTGCGTTAATTCCAGCGATAATTAGATTTAC
GGCGAGGAAGAAGGGCTGGAATAAGTAATCCAAATATTAAACCTAAGCCTAGAACAGCTC
CTCCGTAGATAAAATATTGAATCATAATTTCGCGAGATGCGACATCTTGTATTGCTTCTA
AATCACGATTTTTATTTTTAATAATTTCTAATTCTCGCTTTAGAAGTGCATTTTGTTCAA
GTAATTCACTACTTTGTAATGCAGATTGTTGAACTCTACGTTGCATTTCAGCGGTACGTT
GTTGCCAATCTCTATCAATATTATTGAGTTTGGTGGTTAATTCTTGAACTTGTTGTTGTA
ATAACGGTGTTAATTCTTTTGAGCTTGGCGTAGATGTTAATTCAGAATTTAAAATCCACG
CTTCACGGTTTTTACTATCACGAATGAGAGAATAACGATCTTTGGTTTCGATTAAGGTAA
CTTTTTCACCGGCTTGAATTGAACCAAAAATCTTAAATTGATCGCCTGGACCTTTACGCA
AATAGGTATTCAAATTTTCAGTAACGTACTGTGTTTGAGCAAAAGAGGGAAGTGATATTG
CTAAAAGCAGAGTTGAGCAGAAAAGAGAAATATGTTTTTGCATAAACAATCCTTAAAAAA
TCATAAAAGAAAAGTGCGAATAGCCGCACTTTTCTGAATAAAGTCACTATTCTAAATTAA
TAGAAAATTGCATTCAAAATATAGAAAATTAAAATTGAGAAGAATGCACCAGCAGGTAAG
GTTACAACCCAAGATGCAACGATATTACGAATAACTGTTAAGTTTAACGCTGCAATACCA
CGAGCAAAACCTACGCCTAATACCGCACCTACTAAGGTTTGTGTTGTTGAAATAGGTAAA
CCTGTACCAGAGGCAACAACAACGGTCATTGCTGTTGCAAATTCTGCTGAGAAACCACGG
CTTGGGGTTAGGTCAGTAATACCAGTTCCGATCGTTCCCATTACTTTGTAGCCCATTACC
GCTAAACCAACAACGATACCCGTTGCACCTAATGGTAAAATCCAAGGGGCGAGAGTTGAT
TTCGCTTCAATCACACCGCCGTTCTCAACGATAGATACTACGGCAGATAAAGGCCCAATC
GCATTAGCTACGTCGTTTGAACCGTGAGCAAATGCCATTGAACAAGCGGTGAGTAACATT
AAAATGCTGAACACTTTTTCTACACCACCAAATGCACCACCTTGTACACGGTTAGCAAAA
GATTGGCTACGGAAGTAGAAGAAACAAGTGATGATAGAGGTAATTGAGATTGCACTTGAA
ATCACTAAGGTTTCAGTCATTGTAAGCTGTAAACCAACGTGTTTTAAGCCTTTTGTCATT
GTAACAATACTCAAAATGAATGTGGTTAAACCCATATAGAATGGACCATATTTTTGAGCA
TTTTTCATCGGATTATCAGTATCAAAAATCAGTTTTTGTGTGCTAGTAAAAATAGCATAA
GCAATGATCCCCGATACAACAGGCGTAACAAACCAGCTACCTACGATACCAGACAAATCA
CCCCAATGAACCGCTTCCGCACCAACGGTGACTAACGCAAAACCGATAATTGCACCGATA
ATAGAGTGAGTAGTGGATACTGGCCAGCCCATTTTAGAGGCAAGTAATAACCAAGTACCT
GCAGCAAAAAGTGCCGACATCATACCTAGTACAAGGGTGTCTGGTCTGCCAGAGAATTGG
TGAATATCAATGATGCCACTTTTGATGGTTTCAGTTACTTCACCGCCTGCTAAATAAGCA
CCAGCAAATTCAAAAACCATTGCAACTAAAATTGCCTGTTTTGCAGTGATAGTGCCTGAA
CCTACAGAGGTTCCCATTGCATTTGAAACATCATTTGCACCGATACCAAATGCCATAAAG
AAGCCAAACACTGCGGTGATGAAGACAATCATCGAGCCATATTCTTGAATCAGTTCCATT
ATTTAAGTCCTCTTTCGATTATGAACGAGCTAACATTAACTCAATGCGTGAACCGATACG
TTGTGCTTGATCTGCAAGAACTCCGACCCATTCGATAATTTTGTATAAGAACATAATGTC
AATTGGATTGTATTGTTGTTCAATCGCTAACATTGCTCGGCGTAGTACGATTTGAAGTTG
ATCCGTATCGTCTTCGATAACATCTAACTCTAAAATCATATTGTTCACAAAATTTAATTC
GCGACCGCGGAAGCCTGTTTCAAGTAGGTGATCCATTTCATTAATTACTTTATCAACGTG
AACTGTTGCATCAAGGCTACGGGTTAAGAATTGTTGGAAAATAGGTTGGATTTCTTCAGG
AATGTTTAATTGACGACCGATTGCACGACCAGAAATATCTTTAGCATAGTTTGCTAATTT
ATCTAACTGTGTAACGAGTTCAAGTAAGTCAGTACGTTCAACAGGCATAAATAAACCACG
CGGTGATTTTAAACGAATTTCACGTTTAAGGGTATCTGCGCGGTTTTCTAAATCAATGAC
TTGACGACGGATATCTTCCGCTACTTCCCAATTTTTTTGAAAACTCGCTTCAAAAAATGG
GATTAGTAATCCACAACATTCAGTCACTTTTTTTGAGTGCTTTTGTAATGGCTTGAGTGG
CGACTGTGCGAATAATCCTAAAATATTATTCTTTGCCATAGGTATATCTCCAATAAAATT
TAACAGCGTTGATTTGCACTTTTGCAAATCGGTGTAAATTTTACCGTATGTTTTCAAGAA
GATCACGGATTAATGTTTAACAAGCGGTAATATTTGGTGTTTTTTTAGCAAAAATGGTAA
AATAATCACAGTGTTTATCTTTGATAGCTGTTACAAATCAAAATGTTACCCCCACAAAAT
CCTCACTTTTAAATTTACAATATCGCTTAGAAGTATTATTATTCAAGGCGTTTTGCCTAT
GAATGAGGCATTCAGTTTATTTATGTTGAAATTGATTAGAGGGTAGGTATGCAAAACCTA
GAAAATATCGTTGCTGAAGCGTTGCAAGCGGTTGAAAAAGCCAGTGATGTTGCAAGTCTT
GAAGCATTGCGTGTTGAATATTTTGGTAAGAAAGGTCATTTTACCTTGTTAATGCAAGGC
TTGCGTGATGTGCCAGCAGATGAACGTCCTGCGGTGGGTGCAAAAATTAATGAAGCAAAA
CAGAAAGCACAAGATGCGTTAAATGGGAAAAAAGAGCAGTTAGAAACAGAAGAACTCAAT
GCTAAATTAGCCAGTGAGAGTATTGATGTGAGCTTACCTGGTTGTAAAACAGAGTTAGGT
GGTTTGCACCCAGTGTCAATTACGATTGAACGTGTGGTGAAATTCTTCTCAGAACTTGGC
TTTAGTGTAGAGAAAGGTCCTGAAATTGAAACGGATTATTATAACTTTGATGCGTTAAAT
ATCCCTGCACATCACCCTGCTCGTGCAGATCACGATACTTTCTGGTTTGATGCAGAGCGT
TTGTTGCGTACACAAACATCAGGCGTTCAAATTCGTACGATGGAAAAAATGCAACCGCCT
ATTCGCATTATGGCGCCAGGGCGCGTTTATCGTAACGACTACGATCAAACTCATACGCCG
ATGTTCCATCAAATTGAATTGCTTTATGTAGATAAAAAAGCGAACTTTACTGAGTTAAAA
GGCTTATTGCACGATTTCTTAAGAGCTTTCTTTGAAGAAGATCTGCAAGTGCGTTTCCGT
CCGTCTTATTTCCCATTTACAGAGCCGTCGGCAGAGGTGGACGTAATGGGTAAAAACGGT
AAATGGCTTGAAGTGTTAGGTTGCGGAATGGTTCACCCGAATGTACTTCGCAATGTGGGC
ATTGATCCTGATGAATACACTGGTTTTGCGGTTGGAATGGGCGTTGAGCGTTTGACGATG
TTGCGTTATAACGTGACCGATTTACGTTCATTCTTTGAAAATGATCTGCGTTTCTTAAAG
CAGTTTAAGTAATCTAATCATTTTGCGGATATATGCAGTTTGCGGACACACGCAGTGTGT
CCCTACTATATTAATGGCTTATTTTCTCTTGTAGGGACACACTGCGTGTGTCTATCATAA
CAAGTGGTAAAATTTGTAGAAAACGTTACAAATATAGGATAGAAATAGTGAAATTCAGCG
AAAGTTGGTTGCGTGAGTGGGTTAATCCAGCGATTACCACCGAACAGCTATGTGACCAAA
TTACTATGTTAGGTTTAGAAGTTGATGCCGTTGAAGCGGTTGCAGGTGAGTTTAACGGTG
TTGTGATCGGAGAAGTGGTTGAGTGTGCTCAACACCCTGATGCCGATAAATTGCGTGTCA
CCAAAGTGAATGTGGGTGGCGAACGTTTATTAGACATTGTTTGTGGCGCACCAAACTGCC
GTCAAGGTTTGAAAGTGGCTTGTGCAACAGATGGGGCGGTGTTACCAGGTGATTTTAAAA
TTAAGAAAACTAAATTGCGTGGTCAGCCATCAGAGGGAATGCTTTGTTCATTCTCAGAAT
TAGGGATTAAAGAAGATCATAGCGGTATTATTGAGTTGCCAGCAGATGCTCCAGTCGGTA
TTGATTTCCGTGACTATCTCAAATTAAATGACAGAGCCATTGAAATTAGTTTAACGCCTA
ACCGTGCGGACTGTTTAAGCATTGCAGGAATTGCGCGTGAAGTTGGGGTTGTTAATCAAT
TAGCGGTGAATGCACCTGAAATTCAAGCTGTGCCTGCAACTATTGCAGATAAAGTGACGA
TTGAACTTCAAGCCCCTGAAGCTTGCCCACTCTATTTAGGTCGTGTGGTGAAAAATGTGA
ATGTCAAAGCACAGTCACCATTATGGTTGCAAGAAAAATTACGCCGTTGTGGTATCCGTT
CTATCGATCCGATTGTGGATATTACCAATCTGAGCTTACTGGAACTTGGTCAGCCAATGC
ACGCTTTTGATGCAGCAAAAATCAATGGTGCAATTCAAGTGCGTATGGCAAAAGAGGGTG
AAGAACTCGTATTGCTTGATGGCACGACAGCAAAACTTCAGCCAAATACTTTGCTAATTG
CAGACCAAAACGGACCGCTTGCAATGGCTGGTATTTTTGGTGGTGAAGCGAGTGGCGTAA
GTGCCGAAACCAAAGATGTGGTGTTAGAAGCTGCATTCTTCGCACCGCTTGCAATTACAG
GTCGTGCAAGACAATATGGCTTACACACAGACGCATCTCATCGTTTTGAACGTGGCGTTG
ATCCAGAATTAACGCGTAAAGCAATGGAAAGAGCGACAGCGTTACTGCTTGAAATTTGTG
GCGGTGAAGCTGGTGAAATCGTAGAAGCGGTAAGTTCAGCCCATTTACCAACGTCAAAAC
AAGTGGTTTTACGTCGTAGTAAATTAGATAGCTTACTCGGTCATCATATTGAAACAGAAG
CCGTAACTGATATTTTAGCTCGCTTAGGCTTAAACCCAAGCTATGCAGACGAGAGCTGGA
CAGTTCAATCACCAAGCTGGCGTTTTGATATTGAGATCGAAGAAGATCTTGTGGAAGAAG
TAGCTCGTATTTACGGCTATAACAGCATTCCAAATAACGCACCGCTTGCTCATTTACAGA
TGAAAGGCTTCCCAGAGAAGATTTTAGAAGCTATTCGTGTGAGAACGGCTTTGGTCGATA
GCGATTATCAAGAAGTGATTACTTATAGCTTTGTTGATCCAAAAGTGCAAGAGCTGTTAC
ATCCAAGCCAAGAAGCGTTAATTCTACCAAATCCGATTTCAAGTGAAATGTCGGCAATGC
GTGTGTCGCTTTTAACAGGCTTACTTGAAACCGTTGCTTATAACCAAAACCGCCAGCAAA
ATCGAGTGCGTATTTTTGAAAGTGGTTTACGCTTTATTCCAGATGCCAATGCAGAAAATG
GCGTACGCCAAGAATTTGTCTTAGGTGCAGTGATTGTGGGTGATAAACGACCGGCACATT
GGGAGCATAAAGCAGAAAACGTCGATTTCTTTGATCTAAAAGGGGATTTAGAGCGTGTTT
TATCGCTAACAAATGCTGGCAATCGTTTACGTTTTGTTGCAAAATCATATCCTGCGTTCC
ACCCAGGACAATCTGCTGCTATTTTACTCGACGATCAAGAGATCGGCTATATCGGCACAA
TTCACCCTAAAGTTGTTCAAAAACTCGGATTGTCAGGTAAACCTGTTGCCTTTGAATTAT
TATGGTCTGCAATTGCAGAGCGTTCAGTACCAAATGCAAAAGAAATTTCACATTTCCCTG
CAAATAAACGTGATATTGCCGTGGTTGTGGATAGCAATTTACCTGCAGGTGATCTACTTG
ATGTGGCTCGACAAGCAGGTGGCGCTAAACTTGTGGCAGTGAATTTATTTGATGTTTACC
AAGGTACAAATTTACCTGAAGGTAAGAAAAGTTTGGCGATCAGCTTAACAATTCAAGACA
CTGAAAAAACCCTTGAAGAGGAAGAAATTAATGCGGTGTTTCAAGCTGTTCTCGAAACAC
TTGCACAACGTTTTAATGCTTATCTAAGAGATTAGATTTTAAGGATAAATTATGGCACTT
ACCAAAATTGAAATCGCAGAAAACCTTGTCGAAAGATGTGGTTTAGATAAACGTATCGCA
AAACAATTTGTTGAGGACTTTTTTGAAGAAATTCGTCGCTCGTTAGAAAACGGTGAAGAG
GTAAAACTGTCAGGCTTTGGCAATTTTACGGTTCGTGATAAAAAAGCTCGTCCAGGTCGT
AATCCTAAAACTGGCGAAGATATTGCAGTTTCTGCTCGCCGAGTTGTGGTTTTTAAAGCT
GGACAAAAATTGCGTGAACGTGTCGAAAATGCGAAGGTAAAAGCCTAAATGATTATTCTG
CGAAATCTTGGTATTTCGCAGAATATTTTTAAGGATCAAAATGTTCTATCAATTAATAAA
AAAGCATTTTTCTTTATGCACAATGTTGCTTTGTGCATTTTTATTGTCCGCTTGTGTATC
AAAAACCAGTACAGTTCAAGATAAAAGCGGAAATAAACATAAAGGGCAGCTTTCAGACTC
CATTTTTGTGATTAGCAGTTTAAGCGAACATCAAAGAGAGTGGAAAGGTACACGCTACCG
TCTAGGCGGTATAACAAAAAGCGGTATTGATTGCTCTGGTTTTGTGCAACTTACTTTCCG
AGAGTTATTTGGTATTGATTTACCTCGAATAACAGTAGATCAAGCAAAAGCAGGCATACA
AATCTCAAAGAGTGAATTACGTACGGGTGATCTTGTCTTTTTTAAAACTGGTCGTGGGCC
AAATGGCAGACATGTTGGCATTTACGTCAAAAATGGGCAGTTTCTTCACGCTTCAACAAA
AGGTGGGGTAATTTATTCAGATATTAATTCACCTTATTGGTCTAGAAGTTTTTGGCAAGC
AAGAAGATTGTAAGCCTACATTTAATTAGATGTAATTCATGTTTACTATACATTTGTTTA
AATGAATACTGAACTGACATGAAGCATGAATACTACTAAAATTAGTACAGGCTCCAAAAT
TCGGTAATTATCTTCAAAAGATTACGGATTTTGCGATATAATTCCCTAAATTCTCCAGTT
GTGTGTTCAAGGATTTAATTATGTCAAACACCACTCAAAAGGAATCTTGTATTGTTATTG
CAATTGCAGGGGCTTCAGCTTCTGGTAAAAGTCTTATTGCTTCGACTATTTACAAAGAAT
TGCAAGCGGAATTGGGGCAAGATGATATTGGTATTATTTCTGAAGACGCTTATTACCGAG
ATCAAAGCCATCTTGCAATGGAAGAACGGGTAAAAACCAATTACGACCACCCAAACTCAA
TGGATCACGAACTGTTAGTTACCCATCTTAAAAGCCTCAAACAAGGGCAAGCTGTTGATA
TTCCAGAATATGATTATGCAGAACATAATCGCAAAGAAACCGTAACCCACTTCACTCCTA
AAAAAATCATCATTCTTGAAGGTATTTTATTACTTACTGATGAAAAAATTCGTGATGAAA
TTAATGTGTCTATTTTCGTTGATGCCCCTTTAGATATCTGTTTTATCCGTCGTTTACAGC
GTGATATGGAGGAGCGTGGCAGAACAATGGAATCTATGGTAAATCAGTATCGTAAAACGG
TTCGCCCAATGTTCTTACAATTTGTTGAACCATCTAAACAGTATGCGGATATTATTATTC
CAAAAGGCGGTAAAAACCGTATTGCGATTAATATCTTGAAAGCACAAATTAAACAGCTAT
TAGGACATAGTTAATATATTAGGGGGAATTATGCGTTTATGTGACAAAGATATTGAACGT
TATCTTGATGAAGGGATTATCAGCCTAACGCCTCGCCCATCAAATGAAAAAATCAGTGGA
GCGACGATTGATGTCCGTTTGGGTAATTCTTTCCGTGTGTTTCGTGAACATTCAACGCCT
TATATTGATTTAAGCGGCCCACGTGAAGAAATGACGGCACAGCTTAATCGTGTAATGAGT
GATGAAATCCTGATTGCCGATGATGAAGCCTTTTTCCTACACCCTGGGGAACTGGCTTTA
GCAACAACGCTTGAATCAGTGAAACTACCTGCCAACATAGTCGGCTGGCTTGATGGTCGT
TCTTCTTTGGCTCGACTTGGGTTAATGGTACACGTTACTGCCCATCGTATCGATCCAGGT
TGGGAAGGCAAAATCGTACTTGAGTTTTTTAATGCGGGAAAGTTACCGCTTGCATTACGT
CCTAATATGGCAATTGGTGCATTGAGCTTTGAAATTTTAAGTGGTTACGCAGAACATCCA
TATAATGCTCGTAAAGATGCAAAATATAAAAATCAGCAAAGTGCGGTGTTTAGCCGAATC
GATAAAGATGAATAATCATAATTAACTTCCCTACGAAAAATGCCTTTAGTCGTCAAATAC
TAAAGGCATTTTGTCTACTATGCCGCCTAATAATTAGGGGAAATAATTAAAACCAACACT
TTTGTCTGCTATGCCTCATTCTTGATTATTCATTATGAATTTCCAAATTACCTGCCTGCT
TCGCTTGGGCGGTTTTGGCTTTATCATTGCGCGCTTGAGCTATCGCATTTAAGTATTCGC
AACTCACATCGCCTGTTATATATTCCCCAGTGAAAACAGAAGCGTCAAAGTTGTGAATAT
CTGGATTTTCTAACTGAACAGACTTAAAGAGCGCCGATAAGTCTTGGAAAATCAGGCGAT
CTACACCAATCATTTCAGCAACTTGTTCCACGCTACGATTATAAGCAACCAGTTCTTCAC
AGGTTGGCATATCAATACCATATACATTTGGATAACGTACTTCAGGGGCAGCTGAGGCAA
AATAGACTTTATTTGCCCCCGCTTGTCGAGCCATTTCAACAATCTGCTCTGAGGTAGTGC
CACGAACAATTGAATCATCAACAAGTAATACATTTTTTCCTTTAAATTCAGAGGCAATGG
CATTCAACTTGCGACGGACTGAATTTTTTCGTTGTGCCTGCCCCGGCATAATAAAGGTTC
GAGCAACGTAGCGATTTTTCACAAACCCTTGGCGATAAGTTTTTTTCAGTACTGTTGCAA
TTTGTAAGGCAATATCGGTAGAAGTTTCAGGAATCGGGATAACCACATCAATATCCGCCA
GAATATCTGTCCACTCTTTCGCAATTTTTTCGCCTAAGAATTTCCCCATATGTACTCTTG
CTGCGTAAACAGATACGCCATCAATAACAGAATCTGGTCGAGCGAAATAGACATATTCAA
AGATACAAGGGTTCAATTTCGGGTTATCGGCACAGATTGCTGAGTAGAATTGTCCATCAA
AGGTAATATAAATGGCTTCGCCTGCTTGTACATCTCGAACATATTCAAATCCAACAACAT
CAAGTGCAACACTTTCTGAAGCAAACATATATTCTGTTTTGCCGTCAATTTCTCGTTTGC
CGAGTACAAGCGGTCGGATACCGAGTGGATCGCGAAATGCCACCATTCCGTGTCCGATAA
TCATTGCTAAACAAGCATAAGCCCCACGAATCACTTGGTTAGTTTTGCGAACGCTTTCAA
AGATATTTTCAGGCGTTAGGGGTTCGTGTGGATATTGATCGAGATAGTAAGCAAATATAT
TGAGTAAAGATTCTGAATCTGAGTTTGTATTAACGTGGCGTTTGGCTAGGTTGAACAGTA
GGCGTTTTAACTCTGCATTGTTGGTGAGATTGCCGTTATGTACTAGGGTTAAACCATAAG
GGGAATTGACATAAAAAGGCTGTGCTTCGGAAACACTTGAGCTGCCTGCAGTTGGATAAC
GGACATGTCCTATGCCAACATTTCCCTGCAAACGTAACATATGTTCTTGACGAAACACAT
CGCTGACTAATCCATTTGCTTTACGCAGGCGGAAGCGGTTTTCATCGTCAATTGTGACAA
TCCCTGCCGCATCTTGCCCCCGATGTTGTAATAACGTAAGTCCGTCATATAACGCCTGAT
TTACAGGGGTTTGACCGATAATCCCAACAATGCCGCACATAATTACCTCTTAAATTAGCT
AGATTTTAAAAAACTGGAATTTGCTTGTAACTGTTCAAAGAACCACTTCACAATGAAATC
AAAGTGTGGAATAAGTTGTGATTCTTTCCATAATTCGCTTTGGCTAAATGCCGTAAAGGT
ATCAAGGAAAAAGAGTATCGCTGCGACAATAAAAATGCCTCTTAATATGCCAAAACCAGC
ACCCAGTACACGGTCTGTACCGCTTAAACCTGTTTTATCAACAAGTTGGCTGAGTAATGC
GTTAATCACTGCACTGATGATAAGCACGGCAATAAATAAAATCGCAATCGCAATACCATT
ACGCAAATATTCGGAATTTTGGATGTAGACAGAGTTGATTTGTAATAAGTAATTACTTAA
ATAAGGATAAAAATGGCTAGAAACCAAAAAAGCTACTATCCACCCCACAAGCGCAAAGAC
TTCACTAATAAAGCCTCGCCATACACTGACTAATAAAGAAAAAACGATAATTCCGATAAT
AATCGCATCAACCATAAATACCTCAATATTGCCTTTCGGCAAAACGGAAACTATTCTACA
AAAAAAGAAAACGTTTGCGTAGTCCATTTTTCAACACTTGTTGAAAAAATAGCATACATC
AAACAATATAATGCGCTCCCAAACTCACTTTCCTACTCAGCATCGCCTTTACCACACTTT
GTGCGGCTTTGAGAGCGTGGTAAATTTCAATACCTTGATAGGCTTGATATTCAAGGGGGC
AATAACGTTGCTCTAACTGCGTTAAGCAGTTCAACAGTTGAACCAAATTCGCCTCTGTTC
GATAAACATTAGCGTATGTTGCCATCTGAGAACGAATGGTGCTTAACACCTCACTTGCCG
TCAGCATTTTATCACCCTTTGGATTTGCTAACGACTGGAAAAACTGTTCAATACTACGTT
CACACGCTATATCGTTGGTAAGCGGTCGGTTTTCCGCTAAATTTTGCAAAATCCGTTGGA
TTGCTCGTTTAGCAAAAACCAAACTACCTCCGACAGAATTGCCACCTAAACGGTTCGCCC
CTTCAATGCAAGAAGAAACTTCGCCTACGGCAAAAAGCCCTTTCACTTCACTTTCGGCAA
ATTCATCGATCACAATACCGCCGTTACAACTGTGAGCAAATGGCGTAATCGCAACCCTAT
CTCGCACAAGATTAATCCCGACTTCTTTCTCTAACCAGCTTAAATACACGGTGTAAAATT
CCGTTTGATCCTGATACAGCTCAGGGGAATAGTGCAGATAAATGCCTTTTTCTTCTGGGT
GTTCGAGCAAGTGCTTCATCATCACCAAATCAAACTCAACGCAAGGGAAATCAATACTAA
AAGGGGCATAATCACTGCGAGCAGTCATCATCTGTTGAAACTGCTGTGGTGAAAGGTGTG
GAAACAGATCTCGCCCTTGGCTGTCAGTCACTTTACTGACATATTTTAAGGTATGCTCTC
CAAACAGCACTTTGTATTTAGGCTCAACAAAAGCAGGGATAAATTGAATAAATTCTAAGT
TAGTCAGCCTTACCCCTGCTCGTTCAGCAATGGCGTGGGTTGAACCAATCACATCGGTTG
GATAGAGGTTATCTTTATACAACCCTGCAATTCCCCCTGTTGCCAAAATAATTTGGCTGG
TTTTGCAAAAGACATAGCGGATCTCACCGCTTGTTTTATAGGAAAACAACGCTCCTTGAA
CTTGCTGATTATCGCTGACAATATGTAACAGCGTTGCATCTTCATAGACCGTCGTCCCCT
GTTCTTTGATAATCTGCCTTGCTCTTTCCGCTGCTTCTCGCCACTGATTAATCAAATAAA
TCGGGCGTGGGTATTTCGCAAAGCAAGCGGGGCGATTGTCATTCCGTTTCCAAGGTTTAA
AGCCAATACGTTCTAATAGCTCAATCGCCTGTGGCGAATCTTCAATATAGGCTTGCACAA
TTTTCGGGTTATTCATTCCCTGTGCAACACGCTCAATATCTTCTTGAAAGCGTGCTTTAT
CCTGTTGCTCTCCAGTTACTTGAATACCAAGTGTTGCTTTTAACGGAAAAAAACTTGCAC
CACTGCCGATAGGGGCTTTGGTAATTAATGTCGCTTGAATACCCTGAGCCTTAGCTTCAG
CACAGCACGCAAGCCCTGCGATACCACCACCGACAATAAGAAGATCGGTTTGTAAATAAA
TATAAGTTTGCTTCATTTAAATACAGTAGAATTATGTGGAAGTCCCCTACCAACTAAATC
AATATATTACGATAAAATAGAGAGGTAAAATCCACCATATATTTTAAGTAATGTACCACC
ATTTCATCTAGGCGGAACACCTCTGAATCAATTTGTAAAAAAGAAAAGATATATATTGTT
TAAGTCTTAATTATTCACTACGCCAAATCAGCGTTGCCATTCGCCCTGTGACTTTATCTC
TACGGTAAGAGAAAAATTGTTCTGCATCGCAATAGGTACAATAATCCCCCCCTGCAATTT
CCGTAATTCCAAGTTTATTTAAGCGTTGGCGAGCAATCTGGTAAAGATTACCTAGGAACT
TACCGCTTATATATTCATCTGCCACAAAGGCTTCTCTCGCTTGGGGATCGAAGGCACAAA
ATTGTTCTATCACATCTTCACCAACTTGAAATGCCGTTGGGCCGATTGCAGGACCAAGCC
AGACACAAATATTCTCTGGCTTACATTCAAATTCTGCCACTGTGGCTTCAAGTACACCAT
CACATAAGCCACGCCAACCTGCGTGAGCCGCCGCAATCTCTTTGCCATCTTTACTGCAAA
AAAGCACAGGCAAACAATCCGCTGTCATCACCAAACAGACTTGGTTTGCTTGATTGGTAT
AAACTGCATCTGCCTCAATGTCGTTTTGTTCATAGGGCAGACGCAGCACTCTTGTACTAT
GGGTTTGCGTTAAATAGAGCGGAAAATGTGGCAAATTCCCTTGTTCTTGCAAGATCTCAC
GGTTAGTTTGCACAGATTGTGGATCATCGGTGACGTGATCACCCAAATTCAAGCTATCAA
AGGGAGCTTGGCTTACCCCACCTTCTCGAGTAGTGGTAAATGCGTGAACGAAATCAGGAA
CAGACCAAGTTGGCAGAATTTTTTTCATCGCTTATTTTCTCACGGCAATCGCTTCAATCT
CAATGCCAACATCTTTTGGTAAACGTGCGACTTCGACACAAGAACGAGCAGGGAAATTTG
GGTGATGGTTTTCACGGAAAAAGGTTTCATATTCGGCATTTACCGTAGAAAAATCATTGA
GATCTTTCACAAATACGGTGGTTTTTACAATATCTGCCACAGATAAACCCGCTTGTTCAA
TGATTGCTTTCACATTTTCAAGGGATTGACGAGCTTGAGCTTTGATCTCTGCAGGGACTT
CGCCTGTTTGTGGATTAACCGGAATTTGCCCTGATGTTAGCACTAAATTGCCTAAATCAA
CCGCTTGTACATAAGGCCCGATTGCTTTTGGGGCATTTTCGGTATGAATAACTGTTGTCA
TAAAAATCTCCTTGTGAAATAAATTAAATTCAACATTGCGAGTTTGAAAGTTTTTTTGTG
GTTTGTAAAGGTGATTTTTATTGAAGATTACTACTGTTTCACTTAAAATCTGTACTACTT
TAATCTGTACAAATAGGATATTTATTATGCCACAAATTGCAAATGCCCTTAACGATAGAA
TGTCTATTCGCATTAGTACGGAAGACAAGCAGACTTTAATTAGAGCCGTTGCACTTACCC
ATACGAATATTACGGAATTTGTATTACAACGTATTTTGCCTAGTGCCAGAGAAATTATTC
AGCAGTATGATAATCGGCAATTTTCACCGCAAAATCTCTCGTTGATTATGGAATTGCTTG
ATAATCCGCCGAAAGCTAATACAAAACTACAACAAGCGGCGAAATTAGCAAAGGAAAGCT
ATAATGAAGAGTAAATTTATTGAAGAGCCTTTAACGAAGCATCATCAACGTGAAGCCTTT
GATTGCGGAAATCTAGAGATGAACCGATTTTTTAAACAATACGCTCGGCAATCTCACGAA
AAAGGGACATCAAAAACTTACATTAGCCGACACTTAGACAGTCAACAGATTATCGGATTT
TATACAATCACCTTAAGTGCATTAGACCAGCAACACTTACCCGAACTATGCAAAAAACGT
TTTGGCTACTACCCTATTCCGCTCTTTACATTAGCAAGACTTGCAGTGGATATTCGCTAT
CAAAAACAAGGCATTGGCGGAATGCTGTTAGTTAAAGCTCTCAAACGCTGTGCCATCGTT
GCCGAACAAGTCGGGGGAATTGGGCTTCTCATTGAAGCAAAAGATGAAGACATTTCTCGT
TGGTATCAATCTTATGGTGCTATTCCATTGGAAAATATGCCATTAACCTTAATTCTACTC
TTTGATACAATCAAAGGACTTTAACTTTTTACCTATAATCGAGAATAATTTATGAGCATT
AACGTTACCGAAATTGTTTTACACCAACTTCAACAAACCGCAGGGGAAACTGCTGAGCTT
CATACTGTTTTACGTGAAGATCTGCTTGCGATCAGCCCTGAAGTTGAGCAGATGATGTTG
CAACTACATCAAGCCTATCAAAATAAAGCGAAAGCCTATGGCATATTTCAATCGGAATCC
ATTTTTGCACAACAATTAAACCGCTTGTTAGAAGGCGAAAGCGAATTTCTGCCTTTTAGC
CACAGTTGTGCCAAAATGTTAGCGACAGAATTAGTCAAATATCCTTTTGCTTCAGGCGGA
ACTTTTATCCTTTGCCGTTATACCTTTTTAGCGACGGAATATCTCTTTATTGCATTAATT
GATAGCCGTGCGTCTATGTTGGTTGATGATAAACTGGAAGTGAAACGCACGGAATATCTC
GATATTACACAATATGATATTGCTTGCCGTATCAACCTTACTGAACTAAAACACAATGCA
CAATCTAACCGCTATTTGACCTTTATTAAAGGGCGTGTTGGGCGTAAAGTTGCCGACTTC
TTTATGGACTTTTTAGGGGCTGAAGAAGGGTTAAATCCGCAAGTGCAAAATCAAACGTTG
CTTCAAGCGGTGAGTGATTATTGTGAACAAGGCGAGTTAGATAGTAACCAAACTCAAGCG
GTTAAAAAACAGGTGTTTGAGTACTGTAAAGGGCAAATCAACAGTGGGGAAGAAATTGCG
ATCAGCGAATTATCAGCTTCAATGCCAACCTTAAAAGAGATTGATTTTGCTGACTTTGCC
GAGCAACAAGAATATGGCTTAGAAGAAACTATTCCGCCTGTGCGTAATGCGTTAAAAACG
TTAACCAAATATTCAGGTTCAGGAAAAGGGGTGACGATCAGTTTTGATGCGGAATTATTA
TCCCAACGTATTATTTGGGATGAACTAAATGATACTTTGACAATCAAAGGATTACCTGCG
AATTTACGAGATCAATTAGAACGTAATAAATAATGACATTTTATCGGCGATTTCTGTATA
ATCGCCAAAAATTTTAAGAGGAAGGTTATCGCTATGAAAATGAAATCGCTTGTTGCTGTA
TTATTACTTGCTTTAGGTGTAACAGCTTGTTCTACGGTAAAAAAAGTCGTTTATCGTATT
GATGTGCCGCAAGGCAACTATTTAGAGCAAGAAAAAATCGATCAACTGCAAGTTGGTATG
AATAAAGAGCAGGTTCAATATCTGCTTGGAACACCTATGCTACGAGATTCCTTTGCTCAA
GATCGTTGGGATTATGTGTTCATTTTGCGTAAAGGCTATGAAGATCCTATCCAAAGAACT
ATCTTTGTTTACTTTGATAATAAAGGCTTAGTGAGCAATATTGCTCTAGATAACGCCACT
GCACAGTGATACGAAAATTAGAGCAAAACAACATAGTATTATCTCATAGCAATTTAACAA
TCGTGTCTAACGTCTATTGGCTATCAGAACTCAAACATAAGTACATGAATTTTTATCCTC
CATTATTGAGCTGAAAGCAGTATTTTATTTTTATAATTACCTATGGTTTCTCAAAATTGC
CTCGGCGTAATGTCTGGCACGAGCCTTGATGGCGTAGATTTGGCGTTAGTCAATTTTAGC
CAAACGCCCAAATTAATTGCTGCCGACTTTACCCCAATGCCCGACACACTTCGTGTTGCG
CTGTCGCAGTTAGTCAAAAAAGGGGAAACAAGCCTACAAACATTAGGCGAACTCGATCAC
CAATTAGCCTTGCTCTATGCCGACAGTATTCAGTGGTTTTTAGCAAAACATCAACTTAAT
GCAGATGATATTGTGGCGGTGGGCTGTCACGGGCAAACCGTTTGGCATTCACCAAAAGGG
CAATATCCTTTTACAATGCAAATTGGCGATATGAATTTATTGGCGGCTAGAACAGGTATA
ACTACTGTCGGTGATTTTCGCCGTCGGGATATGGCTTTTGGCGGACAAGGTGCGCCGCTG
GTTCCCGCTTTTCATCAAGCGGTGTTTAGTTCCCCTGAACGTCTAACCGTTGTGCTAAAT
ATCGGCGGGATCAGCAATATTTCTGTGCTTAATCCTAATCAGCAGACCATCGGCTACGAT
GTCGGGGCTGGCAACACCTTATTAGATATTTGGATCGAAAAACATCTAGGCAAGCGGTAT
GATGCGAACGGCGAATGGGCAAAAACAGGGAAAATTCACCCGACTTTACTTTCGTTGTTG
TTAGATGAACCTTTTTTTCAACTACCACCGCCAAAAAGTACAGGACGAGAGCTGTTTAAC
TTAGAATGGTTAGAAGATAAATTAACCCAAATTGAACCGCTTCCCGCTGAAGATGTGCAG
GCAACGCTGGTTGAATTTACCGTACAAAGCATAGTGCAAGCCCTACGGCAAATTGAAAAC
CCGAACGCTTACCATAGCGTATTATTGGTATGCGGCGGCGGAGCGAAAAATCCATTGATA
ATGGAACGGCTACAAACCCATTTAATAGATTGGCAGATCTCCACTACAACGGAATATGGC
TTAGATGTCGATTATGTGGAAGCCGCGGCGTTTGCGTGGCTTGCGTATCAACGGATACAC
AATCTGCCTGCGAATTTGCCTAGCGTCACAGGGGCGACACAGGAGGTCAGTTTAGGGGCA
ATTTTTCCCAATATATAAAAGGAACAAAAATGGCAGAACAAGATCTTCTAAAAACCTTAG
GGCAATTAATTACCGAACAGCGTAATCCAAACAGTATGCAGATTGATACACTTTCTGCCT
ATGAAATTGTACAAATCATCAACAACGAAGATAAACAGGTGCCACTGGTAATTGAAAAAG
TATTGCCTCAGATTGCTCAAGCCGTTGAGAAAATTGTCGAAGCTTTTCAGCAAGGCGGGC
GGCTAGTCTATATCGGCGCTGGCACAAGCGGACGACTTGGCGTGCTAGATGCGTCCGAAT
GTCCGCCAACGTTCGGGGTATCGCCTGAAATGGTCAAAGGCATTATTGCTGGGGGCGAGC
GTGCCTTGCGACATCCAATCGAAGGGGCGGAAGATAACAAAGAAGCGGGTAAACAGGATC
TGCAAGCGGTCGAATTTAGCCAAAAAGATGTCTTAGTCGGCATTGCTGCCAGCGGCAGAA
CGCCTTATGTGTTAGGCGCGTTAGCATACGCTAAACAGCTTGGTGCAACGACAGTGTCGA
TTGCCAGCAACCCTAATTCTGCAATGAGCCAAATTGCCGACATTGTAATTGATACCGTCG
TTGGGGCAGAAGTGTTGACAGGGTCAAGCCGAATGAAATCAGGAACAGCACAAAAATTAG
TGTTAAATATGCTTACTACGGCAAGTATGATCTTAATCGGCAAATGCTATCAAAACTTGA
TGGTTGATGTGCAGGCAAGCAATCAAAAACTTGTCGCCCGTGCTATTCGGATTGTTATGC
AAGCGACTGAATGCTCCCGTGAAATTGCAGAAACCACGTTAGTCTTAGCTGAGAATAATG
CGAAATTGGCGATTATGATGATCTTGGCAGATCTAGATAAAGACGGGGCAGAGCAGCTGT
TAAGTCAACAGCAGGGAAAAATATCTCGATACACAATAGTGTAGATAGAACATAATCAAT
GAATTCTTAATCATATAAAATAACAATGAAAACCCAAGTAAAACAACACCTAACCGATCT
CGAAATTGCTTTGCGAGTACATAATCTCTGGGAAGCAACTCCGCCTTCCGCAGAAGCCTT
AGCCAATGATGAACCTTTTTGTGTTAGCACACTCTCAGCAACCCAATGGTTACAATGGAT
ATTCTTACCACGAATGCACGCCCTATTAGAAGCCAATGCCGAATTGCCACGCAATTTTGC
TATTTCGCCTTATCTAGAAGAAGCCTTGAAAGATTTAGATTATCTCCAAGCCTTAAACGC
TCCCCTCGTTAAACTTGAAACCTTGTTGAAAAGCGAATGAAATTAGAGATTATCTATCAA
GATGATGAACTTATTGCGATAAACAAACCTGCAGGAATGTTGGTTCATCGAAGTTGGCTT
GATAAACACGAAACAGTTTTTGCAATGCAAACCTTGCGAAATCAAATCAGGCAACACGTT
TTTCCGATCCATCGTTTAGATCGACCGACTTCTGGCGTGCTTCTTTTTGCTTTAAATAGC
GAAATGGCACGGACTATGAGCCAACTTTTTGAACAACATCAAATACAAAAAAGCTATTTA
GCCGTTGTTCGAGGTTATCTACAAGGGGAAGGGAGGATTGATTATCCTCTTAAAGTGCAA
CTCGATAAAATTGCGGATAAATTCTCTCAAGAAAAAGAGGCACAAGAAGCGATCACCGAT
TATCGAAATATCGCCACCGCTGAAAGGCCCTACCCCGCTGGGAAATTTGCAACTGCACGT
TATAGTCTGGTGCAACTCTATCCCAAAACAGGAAGGAAACATCAGCTTCGTCGCCATTTG
AAACATCTGTTTCACCCAATTATGGGCGACACCAATTACGGTGACCTACATCAAAACCGA
GTATTAACAACTAACACAGGTTGTGATAGACTAATACTCCATTCCAATAGTTTGCAATTT
ATTCACCCGAAAACCTTGCAAAAAATTGAGATAAAAGCACCGCTTGACGAACAGTGGAAA
ACACTTTTTACGCAATTTGGTTGGAACTTTACTGAATTTTATTAGACTTAACGAGGTTCA
CAATGGATAATGCTCTACTGAGTTTAACTCACGAACAGCAACAACAGGCCGTTGAACAAA
TTCAACAACTTATGCAACAAGGTATCAGTAGCGGTGAAGCAATTTCGATTGCCGCTCAAC
AACTGCGTGATACCCATCAAAAATCAGAGGAAAAATAGATGAAAAAATATCTTATTACTA
TAACTAGTCTGCTTCTACCATCTACAATGGGATTTGCTGCAACAGTAAAGATTGCCCCAG
AGCCCCCTATGATGGTGCTCACTACAATTGACTTTAGTGGGGAAGTCCCCAAGTCACTAA
ATAGCACAACATACTCTATCAGTAATAAAAAAATTCAATTATGCTGGGAAGTAATCAATG
TACCTTTTACTGCTCAAAATAAAACGACTGAAATATTTAATAGCCCAGCAAAATCTACAA
TGATGGGGGGGCAAGGCGATAATGTAGTATCAACAAAAGATGGAAAAATGCATACTATTA
CAAGCCAAATGAAAAGTGTAAATAACGAATTCATTCGTCGTTGTTGGAAATTTGATAACA
CGGATCCAATTGGCGACTATACATTAGATCTACAAATTAATGATACAATATTCCCAACAC
AAAAATTCAAAATTGTGAAATAACCCTTATAGGTTACTTCTTCTGCTCTTCCGCTCGTTT
ACGTCTAATCTCTTTAGGATCGGCGATTAACGGGCGGTAGATCTCAATGCGATCGCCATT
TTCCACCATATCTGTTAATTTCGCAGGACGACTAAAAACACCCACTTTATTTTCTCGTAA
GTCAATTTCCGTATGTTTTTGCAATACGCCCGATTGCAAAATCACATTTTGAATGGAAAG
TGGATTGTCTAATTCCATTTTCTTATAAAAATATTTTTCAGGATAAGCGTAAATCACTTC
CACCACAATTTTTTGCGTATCAGACACCATACACCTCTTTTGCTCGCTGTTTAAACGCAT
TCACCATTTTGAGCGTTAATTCATTGAAAATTTTGCCAAACACCATACCAATCATCGGGC
TTGAAAATTCAAATTCTAAATTTAGGCTGATTTTGCAACTCTGTTCATCAAACGACTGAA
AAGTCCAAGCTCCATGTAAATACTTGAACGGCCCATTTAATAATTCCATTGTGATTTTTT
CATTTGGTATCATCGTATTATGGGTGCTAAAACGTTGGCTAATCCCCAATTTTTGAATGA
CTAATTCTGCATTGAGTTCATTGTCGCCTAAACTTAAGGTCGTTGCCTCAACACAGCCTG
ATAAAAACTGCGGATATTTTTCATAGTCATTGACTAAACGATACATCTGTTCAGCACTAT
AAGGCACAAGAGAGGATTGATTGACAGTTGGCATAGTATTTTTAAGTAACTAAAAAATGG
CGATAGTTTACCACAATTTTGTATCAACCAATGGAAAGCAAATTAAAAGAAAAAAAATTG
TTGAGCAAACTCTACCTTAATTTTTCAATGTTATTAGCAGCCTTTTGTAACAAAGGTGTT
TTGAATAGCATTACTACACTCTCTTTATGAAATATGGTTTGAACACTGATGCTACGAAAG
AAATTAAATATTTCTGTAACTACTGCATAATGCTGGTTTAATTAATAACGCCACCGCTTC
ACAAGCAATGCCTTCGCCACGTCCGGTAAAACCTAATTTTTCTGTGGTTGTGGCTTTGAC
ATTGACGCAAGAAATATCGCAGTTGAGATCGTCGGCGATCACTTGACGCATTTGGTCAAT
ATAAGGTCGCATTTTCGGGGCTTGAGCGATAATTGTCACATCAACATTCCCTACCACATA
ACCCGTTGCTTGAACTTGGCGGTAGGCTTCAATCAATAATTTACGGCTGTCAGCATTTTT
GTATTGCATATCCGTGTCAGGAAAGAGCTTACCAATATCCCCAAGAGCAGCAGCGCCAAG
CAGAGCATCGGTTAAAGCGTGTAGAGCAACATCACCGTCACTGTGGGCGATAAAGCCTGT
ATGATAGGGAACGGCAACACCGCAAATCATTAATGGACGATCTTGTCCAAAAGCGTGAAC
ATCAAAACCGTGTCCAATTCTAATCATCTTATTATCCTCTTGTTAGATAAAATTCTGCGA
GAGCTAAATCTTCAGGACGAGTGACTTTAAGGTTATCGCTACGCCCATTAATTAATAACG
GGTGGAAGCCTGCAAATTCCATCGCAGAAGCCTCGTCAGTGATGGTTAAGCCTTGCTTAA
AAGCCGATTGTAAAGCCTCTTTGAGCGATTTCGCTGGAAAGAACTGTGGCGTTAAGGCGT
GCCATAGGGTTGAACGATCTTCCGTATGAGCAATCTGCGAGCCATTAGCCCGTTTCATCG
TATCAATTGCAGGGGTTGCTAAAATTGCCCCTTGATTATCTTCAATCCGCAAAAGTTTGT
CTAAATCTGACCGCTTAAGGCAAGGGCGAGCAGCATCGTGCACTAATGCCCAAGCGGTTT
CATCTGTGATAGCATTGAGAGCATTAAAAACCGAATTTGCGCGTGTTTCTCCCCCAAGCA
CAATCTGGATTTTGTCGGATTTAAGCAGAGCAATATCGCCATAATAGCGATCCTCTTTAG
ATACCGCCACAATAATTTGGCTAATCGCAGGGTGTTCAAGAAAAGGTTGTAGCGTATGTT
CCAACAGCGTTTTACCCAGCAAGGTCAAATACTGCTTAGGCACAGCCACATTCATTCGAC
TACCTACGCCAGAAGCAGGAATGATCGCAATGATTTTTCTCTTGCTATTCATTAACGTTG
CTCTCTTGGGACGATGCGATAAAACGTTTCATCTGGTTTAACCATTTCACGATCAAGCCT
TGCTCGTTCTTCAAGGGCATTGATACCCGTTTTTAAATCTTCGATTTCGGCTTGAATAAG
TTGATTACGAGCGGTCAGTTTCTGATTAGTTTCTTTCAGTTGAGTGACTTCTTGTTTAGT
CCGTTGGTATTCATTCCAACCGTTTTGCCCAAACCAAAAAGCATATTGGAAACCACCTAA
TAAAAGTGCTAAAACGACAATTAAAACTCGCATTCTTTTACCCCATTTAATAAAAAAGAT
GAACTATTCTACCCCGAATTACAAAAAATATAATCTAGATCAAAAAAATTTTTTATCAAT
TCTCAAAAATTTGAAGTATGTAACATTTTTTTTGGATAATTACTCTATAATCTCTCCAGT
TTTTAAATTTTAATCTTTAATCATATATGAGGTGAATTTATGTTAAATCGTGTTGAACAA
GAACTTGCACTTTTAGGCATTACAAACGTTAAAGAGATTGTTTATAACCCAAGTTATGAA
CAACTCTTTGAAGAAGAGATGAAACCTGAGTTAGAAGGTTTTGAAAAAGGACGTTTAACG
ACTTCAGGTGCGGTCGCTGTTGATACAGGGATTTTCACAGGTCGCTCACCAAAAGATAAA
TTCATCGTATTAGATGAAAATACCAAAGATACCGTTTGGTGGACAAGCGACGAAGTGAAA
AACGATAACAAACCAATGAGCCAATCAACTTGGCAAAGTATCAAAGAACTTGTTACCAAC
CAATTATCAAATAAACGTCTATTTGTTATTGACGCATTCTGCGGTGCGAACAAAGACAGC
CGTGTTGCAGTGCGTATTGTAACAGAAGTTGCGTGGCAAGCACACTTTGTAAAAAATATG
TTTATCCGTCCATCAGAGGCGGAATTAGCGAACTTCACACCAGATTTCGTGGTAATGAAT
GGTTCAAAAGTAACTAACCCGAACTGGAAAGAGCAAGGCTTAAATTCTGAAAATTTCGTA
GCATTCAACATTACTGAGAAAATCCAATTAATCGGCGGTACTTGGTACGGCGGTGAAATG
AAAAAAGGTTTATTCTCATTGATGAACTACTGGTTACCATTAAAAGGCATTGCATCAATG
CACTGTTCTGCAAACGTGGGTGAAGATGGCGATGTAGCGGTATTCTTCGGCTTATCAGGT
ACAGGTAAAACCACATTATCAACCGATCCAAAACGTAAATTAATCGGTGACGATGAACAC
GGTTGGGACGACGATGGCGTATTCAACTACGAAGGTGGTTGCTATGCGAAAACTATTAAC
CTTTCAGAAGAAAACGAGCCTGACATCTATCGTGCGATTAAACGTGACGCATTATTAGAA
AACGTTGTAGTTCGTGAAGATGGTTCAATCGATTTCGCAGATGGTTCAAAAACAGAAAAC
ACTCGTGTTTCTTACCCAATTTATCACATTGATAACATTGTTGAGCCAGTATCAAAAGCA
GGTCACGCAACGAAAGTAATCTTCTTAACTGCTGACGCATTCGGCGTATTACCACCAGTA
TCTAAATTAACTCCAGAGCAAACCAAATACTACTTCTTATCTGGTTTCACAGCGAAATTA
GCAGGTACAGAGCGTGGCGTAACTGAGCCAACCCCAACATTCTCAGCGTGTTTCGGTAAA
GCGTTCTTATCATTACACCCAACACAATACGCAGAAGTGTTAGTAAAACGTATGGAAGCA
TCAGGTGCAGAAGCATACTTAGTGAATACAGGTTGGAACGGTACTGGTAAACGTATCTCA
ATTAAAGATACTCGTGGTATCATTGATGCGATTTTAGATGGTTCTATCGAAAAAGCAGAA
ATGGGTTCATTACCAATCTTCAATTTAGCAATTCCAAAAGCATTACCTGGTGTTGATCCT
GCGATCTTAGACCCTCGTGATACCTATGCAGATAAAGCTCAATGGCAAGCTAAAGCGGAA
GATCTAGCGAGTCGTTTCGTGAAAAACTTTGAGCAATATGCAACCAACGATGAAGGTAAA
GCATTAATTGCAGCAGGTCCAAAACTATAGCTGCTTTATACGTAGGAGTTAATATCCTAT
GTTATAAAAAATGAATGTAAAAGGGCTGGTTATGGTATTTCCTGACTCAGCCCTGGTTTA
TTTCGATGTAATAGATAAACCTGATACAGTAAACAATAACAAGCAGGTTACAACATAAAA
ATCATGATAAAAAATACTAAAATAAACTACAAAAGCGAATTTTATTTTAAGATTACATAA
CTGTTATTTAAAACAGAAAGAATTTTTAGATGAACAGTCTGGATATCCCCCAATAGAAAA
GAGAGTTTTCCTTAAAACACCGTAATATAAGAGGCCTATGCCAGTTTAAATTATTATATG
AAATATTTATGTACATCTGCCGAACATTCTCATTTAAATATAGAAACAACAAATAGCTAA
AAAATTATTTAAAGAACTGAAACAGAAATTATCGTTCATAATAGATTAACTAAAATGCAT
AAGATTATGTTTATAATGACTTTTTTTAAATAAAAAATTAGCGGTAATTAGAAAAATAAT
TTTAAAACCAACACTTTTTGTCTACTATGCCAATTATTTACTCTCCTACTTACTATAAGA
GGAAGATTATTAGAATTATATAGCCATTTTTAAATCCAAACATTCAACTTTTCCAAATTC
CTCTTGAAGTACTCCCGCCCTGTAAAATATTCCATTGCTTGCTGAGGATATAGCGTCGCT
AATTTTTCGGCTAATTTCGGAGATTGAGTTAGTCGCCAAAAGTCCACCAACTGTTGCTCT
AACTGATAACGGGCTTTTTCTGATAATTGTGCTATATCACAAGCGGTAAGTTTATCGATC
TCTTTTGCAATCTGATCAGGCTGTCCGACCAAATAGCCTCGCTGGGCTTTACTCAAGCTA
CTAAACCACATTCCATCTTGTTTAGGCAATGTGTCTAAAAATGCAATTAAATCCGCTAGC
ATTCCCTGTTTTAATTCAAACTCCACTTCACAAATGGCTTCTTCCCCAAAAGGATTTTTC
ACTTTGCCCTGATCGAGAGCAATTTCAATTTGAGCCGTCGGCGTTGTAATCAACCATTTC
TCTCGCACAAAATCGGTGCTAAAGGTTGGTTGTAATTGACTGTCTAATAAATCTGCTTGC
GGAAAGGGTAAATTAAAGTGAAAAACTAACCGCTTAAAATCTGGCTTAGCATCAGGCAAT
GCTAGATTATATTCAGGGCGAATATGCAATCCACCTACAATTTCGCCTTTCATTTTAAGG
GTTAATTCATATTGCTGATTTTGATGACGAACCCGTAATCCCATTTTGTTGTTCGCAAAA
AAGAGAGCGGGGCTATCATAATAGGTATTTCCTAACAGCTCTTTTCCTTGTTCTAAGATA
GGTTGAGCATTTATCCACTGCTTTAACACCGGAATATTTTCAGGCAGTAGCATTATTTTA
AGTTCAATTTCGTTTTCCATAGGTATATAAAAAATGGAGGGGCGTTTAAAACGCCCCCAG
AGTGATAAGAAGTTACTGATTATTTTGCGGTTGTGCTTGTGGCTGTAATGGCACTTGAAT
AGAAGAGTTTTGTGCTTTTTGTTTCTCATCTTCCGTTAAAGTCACATTTCCTGCACTAGT
ACGACGTTGTAACTCGTGATTTTGCAACAGCACATTAATACGGCGTTGCTGATACTCCAA
CTGTTCAGCTGTCGGCTGATCTTTGGCTGGCGCATTATAGCTTACTTGCTGTACAGAATT
TGAGAAAGGCAAGGTTTGCAATACAGGTTGCTCCGCTTGAGCCACTTCCTCACTGCTATT
CATCATATTCACACCCCAAACGGCTACCAAGCAGACAGAAGCTGCAATCCCCGCCTGCAT
TAACGGTGTTGCCCAGCGTTTCAATTTGAGTAAAATACCTCTTGGTTTCTCACTTTGTTG
AGCTTCAGCCACCGCCTCAATCTCCTCATTTTCGAGCAACGCAGCCATTTTTGCGGAGAA
ATCACTACCCAAAATCTGCTCTTCACCTCGCATCACGCTACGAATAGTATGGTAGTTCGC
CCACGTTTTTTGTAACTCAGCACTATTGCATAAAGTTTCAGCGAAATCACCGCTTTCTTT
ATGTCCGTCCATATAGGCGGAAAGTGTTTCTTTATGTTGCATAGATAACTCCAAAGTATT
TTAATTCTGCTACAAAAGCGGATTGATTTTGGCATCAATCGCTCCCCTTGCTCTAAAAAT
TCGGGAACGAACCGTACCTACAGGACATTGCATTGCTTCTGCAATTTCTTCATAACTCAG
CCCTTCAAGCTCACGCAACGTAATTGCCGTTTTAAGCTCATCAGGTAGGTTTTCAATTGT
GTCAAACACGACACGTTTTAATTCTTCAGACAACACCAAATTTTCTGGTGTATCAGCCTC
ACGCAACTGCACCCCACCATCATAAACTTCTGCATCTTCAGCTAAAATATCTTCTTTCGG
TGGTCGTCTGCCTAAGGCGGTTAAATGGTTTTTTGCCGTATTTACAGCAATTCGATAAAG
CCAAGTATAAAAAGCACTCTCCCCACGGAAAGCATTTAATGAACGATAGGCTTTAATAAA
AGTTTCTTGCACAATATCTGGAATATCGTCTCTTGCGATATAGCGAGTAAGCAACCCAGC
TACTCTATTTTGGTAACGCACGACGAGTAAATTAAACGCTTTCTTATCACCATTTTGTGC
AAGCTCAACCAATTCTTGATCGGCTCTTTGCTCACTCATCGTTTTGCGTTCTCCTAACTT
CTACGCTGTTTTTATTTTTCTTGAATGCACGCTTGTTAGTGTGCGATATTTCTTTAAAGT
TCATAAAAATAGTTTGATTGATTAAAATTTAGACCAATGTTTACAAATTGAAAGTATTTA
CTCTCACTTTTCTCATCACTGCCCCTAATAGTAATAACAGTACACACAGTACATACAGCA
AGCTATTACCATATTGAGCAAACAGCGTTTTCCCTTTCATTGCAGGCACGCTGGCAGTTA
AGGCGGTGGCTTCAAATTGTGGAGCTTGAGCGGTGACTTTGCCGTAGGCATCGACAAAGG
CGGTAATGCCTGTGTTTGTCGCACGAATTAGCGGTTTGCCTAGCTCTAAAGCTCGCATTC
TTGCCATTTGAAAATGTTGCCAAGGACCTATACTCGTGCCAAACCACGCATCGTTGGAAA
TCGTGAGAAGATAATCGGCTTGGTGAGCTTTTTGATTTTGCTGAACTTGATCGGTGAAGA
TAATTTCGTAGCAAATCGCTAAATTAAAGGCTCTGTTAGCCGCTTGTAGTGGCGACTGGA
TAAATGTCCCTTGCGATAAATTTATAGGTAAAACAAAGACTTCCCTCATCCAATCTAGCA
AATTGCCAAAGGGAACATATTCGCCAAAAGGGACAAGGTGATGTTTATTGTAACGAGGCG
ATTGTTCGAGCGAGTAGGGTTGCTGCGGATTGCCTAGTACGGTGGCACTGTTAAATATAT
CTGTTGGAGTTTGGTGTAGCGTACCAATAATAATTTCACTGCCTGTTTTAGCCCCAACGG
TTTGTAACTGTTGTAGTAAAGGTTCAATTTGAGCTTCTACAGCAGGAATTGCCGACTCAG
GCAAAACGATTACCTGATATTTACCAAGTAACGGTAATATCAGTTGCTGATAGGTTCTTA
CGGTGTAGTTAAAATGGGCTGGATCCCATTTCATTTTCTGCTCGATATTACCTTGTACCA
GTGCCATTGTTGTTGGCGGTTGTTGTTCATCGATTTCAACAAAACGAATAAATTGTGAAC
CAAAGGCAAAGGCTAATAGACTAACTAAAGTTGCACAGGAAGTGGTTGGAAATGAAGCTT
TTTTTGCGAGATCACGGCAGATCGCTACAAGATAACCACTGATAACGATTACAAAAAAGC
TCAACCCCTCTACACCTAAAATCGGTGCAATTCCTGCAAACGGGCTGTCAATTTGACTAT
AACCAAATTGTAGCCACGGGAAACCTGTAAAAACAACGCCCCGTAGATATTCAGCAGCGG
TGAATATGACTGCAAGCAGCCAAGGATTAGCCAGTTTAAACCGTTGTACCAGATAAGCGA
ATAAGCCAAAATAGAGAGCCAGATAAGCTGAGAGTAACAGGACAGCAATATAGCTGACAA
TTTCAGGTACACCACCAAACTGGATCATACTGACGTGAACCCAGTTTACCCCAATACAAA
AATAGCTTACTGCCCAGAGGAATGTTCCCCATAGGGCGATTTTCTTATTGTTGTGTGTAG
CAAGCCAAATCAGACCGCTTGCAGATAAGAAGATGATAAACCAATAGTCGAAAGGGGAAT
AAGCTAGGGTTCCTATTCCGCTTGAAACTAAGGCGACCGCACAAGCGGTTAAAAATGACG
ATTTTTTTACAGCTCTCATTCGTCTTGTTTCTCTTGTTGCATTAACGCTAATTGTTCATC
ACTGACAGTCACTCGCAGTTGGATTAAACGACGACTGTCGGCAGAGGTGACTTTAAACAT
CATTCCGCCTAATTCGATTTCTTCGCCTCGTTTTGGTAAATACCCAAAGGCTTGCATTAC
TAAGCCGCCGACGGTATCCACTTCTTCATCATCAAATTCAATTGCAAATTGCTGACTAAA
ACGTTCAATATCTGTTAAGGCTAACACAGCGTAGGTGTGTTGAGAAAGCTGACGAATAGG
TTCGATTTCTTCTTCATCAAATTCATCTTCAATATCCCCAACAATCTGCTCAAGAATATC
TTCAATGGTCACCAAACCCGAAACCGCTCCAAATTCATCAACTACAATAGCCATATGAAA
ACGTTCGGAACGGAACTCTTTTAACATACGATCTACCCGCTTGCTTTCAGGGACAATCAC
GGCTGGGCGTAGAATTTCTGCCATATTGAATGGCTCCGAATCGGAACGTAGGTATTTGAG
CAGATCTTTTGCCAGCAAAATACCTTCAATGGTATCTTTACCGCCACGTACCACAGGAAA
GCGAGAGTGTGCCGATTCAATAATCACATCAACACAAGCCTCTAATGGCTGATCGGCATC
AATAAATACAATTTGTGGACGAGGAATCATAATATCTCGCACTCGCAGAGAGGAAATTTC
CATTACCCCCTCAATCATCTCTTTAGTATCCGTATCAATTAGCTCATTCTCAGCAGAATC
ACGGATAACTTCGACCAAATCTTCATGATTTTTTGGCTCTTGTTGAAATAAGCCACCAAA
TAGCGACTTTAAAAAGGACTTATTATCTTGCGTAGTTACGCTATGTTGTTCATCACTCAT
TTTATTTTCTCGTTATAAGTTAAGCAGGGGGAAATTATCATAATTCCAATAAAAAATCGA
CAATGATTGAAACTTCGCCCTTTCTATTTACACAAATTTAGCATAGGATATAGCAGTTTT
TTTACCCTTATACCCTTTTAGGAGATTATGTTATGAAATTAGGTAAAATTGCCCTTGCAA
TGACAGCTCTTATCGCTGGAACAACGGCATTTGCAGGTACAATCACGGGTTCTTCAAATG
TAACTTTTCTTGCTTTTGATGGACAAAAAGTAAGAAGAAATACTAATTTACAGGTAAATG
ATACCAATCTACACCAAGTTGTAGTAGAAATATCCAGTATCTATCAGTCTGGTTCTGATA
GTGCCTTTTTTGAGTCTCAACCTATTATTCTCACTTTTGAAGGAAGCACTGAAGATATTA
AAATCCTTGCACCTAGTTTAAATAGTGAATTTGATATAGCACAATTTAAGAAATCACCCA
GTTTCAAAATTGAAACTGTTTCAGGAAAAAAGCTAACATATAAGCAAGATTTCCTAAAAG
GAGAAGGTTTTATGCCTAATTCAAATATTATCAATAACTTGGCAAACTACAATATTGGTG
AAGGTGTTGCTGCTGTACAAAAATTTGCATTATCAACTATGCCAATAACAATGGCAAATA
ATACCAATAAAGTTAATAAGGGGAAAATTGTTGTGCAAGGAGAAAATGTCACAGAACAAC
AACTTCAATACTGGTTCCAACAAGCAGACAAAGAAACACAAAAACGTTTCTTAGATTGGG
CTAAAAAACAGTAATCTACGAAGAAAACCGGCATAGTAGTCAAAATAGTTGCTGATTCGT
CAAAAACTATGCCAAGTGGACAAAATTGTTGCTAATGTTTATTTTGGCATAGTAGACAAA
AGTGTTGGTAAAAAGTGGCTTAAAGCCTTCTAGTACAAGGCTTTGAGCCCACTTTTTGAA
ATATGAACAAAAAACTGTCCTTTTTGCCTTAAGCACAATATCCAAAAGTATGGAAAGAAA
AATAATATTCAGAGATACTTTTGTTCGTCCTGTCATAAAACTTTTTCTTTCACAAAGAAA
TTAAATCCAATAGATATTTGGACTGATTACACAATAGGAAAACAAACCTATAAACAATTA
GCCGAAAAACATCACTGTTCCATTAGAACTATTCAACGTTATATTGAAAAGTCCTCTAAA
GCTGAATTTATTCCATTACAACAAACTTATATAAATATTATTGCAGATGTAACCTTCTTC
GGTCGTGAATTTGGTGTGGTGTATTAGTTTTAATGGATACACGAGCTAAAAAAGTCGTTT
ATCACCGTGTCATCAAAACAGAAAAAGACTTCTATTACAAACTCGCATTGAACATACTTC
GTAAAAAAGGCTAAAAGAAAGCCTCAAAAATGAATTTTATTTAAGGTTACACCAATGGTA
TTTAAAACATAAAGAGTTTTTAAATGAACGGTCTGAATATCCCAATGAGAAAGGATATTT
TCCTTATAAACACCATAATGTAAGAGGGGCTTATGCTAGTTTAAAATACTGTATGAAATA
TTTATTCACCTTTGAAGAATATGCTCACTTAAATATAGAAAAAAACAACAAATAGGTTGG
AAGGATTATTTAAAGACCTGAGGCAGAAATTATCGGTTCATAAAGGATTAACGAGAAAAT
ATAACATTATGTTTATAAAGGTTTTTTGAATAAAAAGAGTTGGTAATAATTAGGGGAAAT
AATTAAAACCAACACTTTTGCCTATAATACTCTTAAAATTGTAAAATATGCTGCTTCGCC
ACCTCTCTTGCCAATTTATCAATATGTAGAACATCGGCAATTTCTTTAACTTGAACAGGG
GCAATATTTTCGACAACTTGACGATTAACTTCGACAATATCTGTAAAACGGATTTGATCG
TTTAAAAATGCCTCTACTGCAATTTCATTTGCTGCATTCATTGCCGTTGTAGCATATTGT
CCCTCGGCAAAAGCCTCTATCGCCAATTTTAAGTTAGGGTAACGAGCAAAATCAGGTTCA
ATAAAGGTGAGTTCTTTTAATTTAAAGAAATCTAATGGAGCAACGCCAGCGTAGATACGG
TTTGGATATGCCATTGTGTGAGCAATCGGGGTTCGCATATCAGGATTGCCCATTTGTGCA
ATGACGCTACCGTCAATGTAACGTACCATTGAGTGAATGATAGATTGTGGGTGAATGATG
ATCTCCATTTCGTCGGCAGAGGCATTAAAGAGCCAACGAGCTTCAATGTATTCCAATCCT
TTATTCATCATTGTAGCTGAGTCCACAGAAATCTTTTTGCCCATAGACCAATTAGGGTGT
GCAACAGCTTGAGCTGGGGTGATTTGACCAAATTCATTCAATGGTTTTGTACGAAAAGGC
CCGCCTGACCCCGTGAGAATAATTTTACTTACCCCTAGTTCTGCAAGCGGGCAGAAACCT
ACTTTTTCTTGTGCTTCTGGCGGCAATGATTGAAAAATGGCGTTATGTTCACTATCGACA
GGGAGCAATTTAGCACCTGACTTGCTAGCTTCATCAATAAAAATTTGTCCGCAAGTGACC
AATGATTCTTTATTTGCCAGTAAGACTTTTTTGCCTGCTTGCACCGCTGAGAGCGTCGGT
AATAAGCCTGCCGCGCCCACAATTGCCGCCATTACCATATCCACCTCAGGGTGTGAAGCC
AGTTCGCAAATCGCTTTTTGCCCTGCGAGAACTTCGATTTTCAATCCTAAAGCGGTGAGA
TTTTCTTTTAATTTTGCAGCTGCCTGTTCATCATCTAATGCCACGAAACGCGGTTGATAT
TGTTGGCATTGTTCGGTAATTAATTCGACATTTTTTCCGCCAACTAAAGCGAAAACTTGA
TACTGCTCAGGGTTATTATCGACCACAGAAAGGGTGCTTTTTCCGATAGAGCCTGTTGAA
CCTAAAATGACTAATTTTTGCATAAATATCCTACATTATTTTATATTTTATTCAGTTTTT
GATCTCTATTATATATCAAAGTAGAGACGCCACGCTTGGCGTCCATAATATCGTTTTATG
TAATGTAACATAAAATGGACGCCAAGCGTGGCGTCCCTACTTTTAAGTTATTATGCTAGT
TTGACAACCTTTTCGCATCAATCACATCATCAATTTGTAGAATACGTTTTAGTAACTTAT
CCAACAATTCCACATTATTTAGCTCAATTTGAACATCCATTGTTGCAATTAAACGTTTTG
GTTCGGTGCGACTTGATACGCCTAACACATTTACTTTTTCATTTGCCATAATACCGCTAA
CATCACGCAATAAGCCATTGCGATCATTTGCAATCACCCGAATGGTCAAACTAAATTTGC
CTGAAGCATAGCTCTCACCCCATTCTGCTTCCACCACTCGTTCAGGGCTACTACTGCGTA
AATCAAAGAGCTGTTCGCAATCAGAACGGTGTATAGAAATACCTCGCCCCTGTGTGATAT
AACCAACGATCTCGTCACCTGGAATAGGCTGACAACAACGGGCAATGTGGTGCATTAGAT
TTCCAACTCCCTCAACTACAACAAAACCACTACGGTTTTTCTGTTGCTGTTGAGATTTAT
TTGCCACCTGTTTTAAGATCGCTTCATCGGCTTGCTCGGCAGTGGTTTTGATGAGCTTAC
TCTGCAAATAGTGCATTAATTGATGTAAGCGTATATCACCGCCACCAATGCCTGCATAAA
GATCATCAATTTGTTTTAAGTTGTAGCGAGGTAGGGCTAAATCCTCAATCTGTTTTTGGC
TAAAGTTGAATTTAGCCATCTCCGCTTCTAACATCTCTTTACCAAGCGGAATATTTTTAT
CACGATCTAGCTTTTTAAACCAAGCAACAATTTTAGATCTAGCTCTTGCTGTATTCACAA
AGCCTTGACTTGGAATTAACCAATCTCGGCTTGGGTTTGGGTTTTTCTGCGTAATAATCT
CAACTTGATCACCCATTTGTAAAATATAGGTGAACGGCACAATTCGTCCTGCAATTTTAG
CACCGATACAACGGTGACCAATTTCGCTGTGGATTGAATAAGCAAAATCAAGAGGGGTGG
CATTTTTCGGTAAATCAACCACTTCCCCTTTCGGAGTAAAGACATAAACACGATCATCAA
AGACTTGAGAACGCATTTCAGCCACCACATCGCCCGAATCGGCAATATCTTTCTGCCAAT
CCAGCAACTTGCGTAGCCAAACGATTTTTTCTTCATAGCCTGAACGCCCAGCCGTTGCAC
CTTCTTTATATTTCCAGTGTGCCGCAACGCCCAATTCTGCATCATCGTGCATTTTTTGCG
TACGAATTTGCACTTCAATGGTTTTATTACCTTGGCCCAAAACAACCGTATGGATAGACT
GATAGCCATTAGGTTTAGGATTAGCAATATAATCATCAAAATGTTCAGGCAAATGTTTAT
AATGTGTATGTACAATGCCAAGAGCGGTATAACAATCTTGCAAATTCGGCACAATCACCC
GAACCGCACGCACATCAAACAACTGCTCAAAACGCAGATGTTTTTTCTGCATTTTTTTCC
AGATACTATAAATATGTTTAGGGCGACCATAAATTTGCACACTCTCTAACTCATCTTGCA
GACAGACGGTCAGATCCTCGACAAAATTTGCAATATATTGTTCCCGATCTAAACGGCGTT
CACCTAAATCATATTTCGCAATTTGACGATATTCCTGAGGGTGTAAGGCTCTGAAGCAGT
AGTCTTCCAGCTCCCATTTTAACTGCCCAATTCCTAGACGATTAGCGAGCGGTGCATAAA
TATGAGAACACTCTTTTGCGGCTAATACCAGATCTTCTTCGCTTAAGCGTTCGGTATCAC
GCAAATAGACAATTCGCTCTGCAAGTTTAATCACAACACAACGGAAATCGTCCACCATTG
CTAAAAGCATACGACGAATATTATCAATTTGAAGATCGGAAGCGTGACTGGCATTAAGTT
GGCGAACGTTATCCATCTCCAACACACCTTTGACGAGATTTTTCACATCATTATCAAAAT
GCTCTTTAATCTGCACTAAATCAATGATGTTTTGCTTCACAAGAGGGAAAAGTAAGGCAG
CGACAAGGCTATCATCGTCCATATTCAAACTATGCAAAATTTCGACCAATTCAACCCCAA
ACCACATCAAGTGATTTTGTTCAATATCGATTTTTTCCTGTGCATATCGCCACGCAATCA
GTAATTGTTCAAAGGTAATAGGAGACATCTGTAGCCCAGCACTCCAACTAGCCAACTCAA
AATTGTTCAGATCGAGCCGGTGTGAATGGCGAATCGCAACCATAAGTCCTCCATAACGCT
TAACTGAAAGGGTTCTTGACAGAATTTGACAATGTAAAACTGCTTTGAAGTATTATAACT
GAAATCACTCCAAAATCGTGGGGATTTTTTAGATTTACAAAATTTTAAAAAAATCTTACC
ACTTTATACGTCATAAAATGTTATTCACTTGTTATAAATCAAACCTATTAAGACAATTAT
TTGCACCAACCGCATGGATTGATTAAAATGCTCCGTCTTTTCGGGTGGTTTCCACCTTTT
TTTATTCTGTGGGTAACAATGACAATTTTAGCATTAGGTATCAATCATAAAACGGCATCA
GTGAGCTTGCGAGAAAAAGTAGCGTTTGTAGAAGACAAACGTCAGCGTGCATTTGAGCAA
ATTCGTGATCAAAGCCTAGCAGAAAGTGTTGTAATTTTATCTACTTGTAATCGTACTGAG
CTTTATTTCCATCAGCCTGAAGTTCCCCCTCAAGAAGAACACCCTGATAATATTGCTTGG
CGTGAACAGTGTTTTAATTGGTTTGTTGAAATTCATCAATTAGATAAAGAGGAATTAAGC
GAGGCCTATTATTTCAAGCAAAACCTTGAAGCTGCTCGTCATTTAATGAGTGTCGCTTGT
GGTTTAGACTCGTTAATTTTAGGAGAACCACAAATTCTAGGGCAAGTGAAACAGGCATAC
CAAGAGAGTGAAGAATTTTATCATTCTCAAGGAAGTGGCGTTTCCACCAATCTTTCTCGG
CTATTTCAGAAAACCTTTGCTACAGCAAAGCGAGTCCGCTCTGAAACTGAAATCGGTAGT
AGTGCGGTATCCGTTGCGTATGCTGCTTGTGGCTTAGCTCGCCAAATTTTTGATGATTTT
AAAAAACTCCGTTTTTTATTAGTTGGTGCTGGTGAAACTATAGAACTAGTGGCTCGCCAT
TTAATTAATCACGGGGCAAAAAATATTATGATTGCTAACCGAACTCATATTCGAGCAGAA
ATGTTAGCGGTGAAACTAGATATTCCAATGCAAATTCTTTCGTTAAGCGCATTGCAAATC
GGTTTAAATCAAGCAGATGTAGTGATTTGTTCAACAGGTAGTCCAGATATTTTGATTACT
AAAGAAATGGTTGAACAAGCACAGAAACAACGCCGTTTTGACCCAATGTTATTGATTGAT
ATTGCTGTTCCTCGTGATATTGATGAAAAAGCGGGAGAACTAGATAGTATTTATGCTTAT
AGTGTAGATGATTTACAAAATATCATTCAGCAGAATATGGCTCAACGTCAGCAGGCAGCA
GAGCAAGCGAAAGAAATTGTTATTGAGGAGGCAAAAGATTTCTTTGTTTGGTTGAAACAG
CAACAATCAACCAATTTAATTAAACATTATCGCCAAAATGCTGAAGAGATTCGTTTAGAT
TTACTTGAAAAAGCGTTGAGTGCCTTGCAACAAGGGCAGGATTGCGAAAAAGTACTAAAT
GAATTGAGTTATAAACTTACAAATCAGTTATTACACATTCCAACACAAGCCTTGCAAGCA
ATGGCAAAAAATAGCAATGTTAAAGGTCTGCAAAGTTTTTCTAAAGCATTGAAATTAGAA
GAATAACTCTTTGTTAGGGTACTATTTTGCCCTAACTCTTTTCATCACCCACTCTTTATT
ATTTTCTCCGTTTTCTTTTAAAGTACGATATAATGTACGTATTTTGCGTAAGATGTTCGT
AAACCGATTTTAAATGAGGTTGTAATATGACTCCTGTTGTTGCCCTTGTGGGCAGACCTA
ACGTAGGAAAATCTACGTTATTTAACCGCTTAACTCGCACCCGTGATGCGTTAGTGGCAG
ATTTCCCTGGCTTAACCCGTGACCGTAAATATGGTCACGCAAATATAGCTGGACACTATT
TTATTGTGATTGACACGGGCGGTATTGATGGCACTGAAGAAGGTGTTGAAGAGAAAATGG
CAGAACAGTCGCTGTTAGCGATTGAAGAAGCAGACGTAGTGTTATTTTTAGTTGATGCTC
GTGCTGGGTTATTGCCTGCGGACGTAGGTATTGCACAATGTTTGCGTCAGCGTGATAAAA
CAACCGTGGTGGTTGCAAATAAAACGGACGGTATTGATGCAGACTCTCATATTGCGGAAT
TTTATCAGTTAGGTTTAGGTGAAGTAGAACCAATCGCTGCGGCACAAGGGCGTGGTGTGA
CACAACTTATCGAACAGGTTTTAGCTCCCCTTGCGGAAAAATTAGACGCACAAGCGGTCG
ATTCCGATGAAAATGTTGCAGATGATGAGCAAGATGAATGGGATAGCGATTTTGACTTTG
ATAACGAAGAAGATACGGCATTATTAGATGAAGCATTGGAAGAAGATCAAGAAGAAGCTG
ACGATAAAAACATTAAGATTGCTATTGTTGGTCGTCCAAATGTGGGTAAATCGACATTGA
CTAACCGTATTTTAGGTGAAGAACGTGTAGTGGTTTACGATATGCCAGGGACAACGCGTG
ATTCGATCTATATTCCTATGGAACGTGATGGTCAGCAATACACTATCATTGATACTGCAG
GGGTGCGTAAGCGTGGTAAGGTGCATTTAGCGGTGGAGAAATTCTCAGTGATTAAAACCT
TACAGGCGATCCAAGATGCGAATGTGGTTTTACTGACAATTGATGCTCGTGATGGTCTGT
CTGATCAAGATTTATCGCTATTGGGCTTTATTCTAAATGCTGGGAAGTCGTTGGTGATCG
TTGTCAATAAATGGGACGGTTTATCGCAGGATATTAAAGACAATGTGAAATCAGAGCTTG
ATCGCCGTTTAGATTTTATTGATTTTGCACGAGTGCATTTTATTTCTGCTCTGCACGGTA
GTGGCGTGGGCAACTTATTTAGCTCAATCCAAGAAGCCTATCAATGTGCGACGAAGAAAA
TGACGACATCAATGCTAACTCGAATTTTGCAATTAGCAACGGATGATCATCAGCCACCGT
TAGTAAATGGCCGCCGTGTGAAATTAAAATATGCTCACCCAGGTGGTTATAATCCGCCGA
TCATTGTGATTCACGGTAATCAAATCGAGAAATTGCCTGACTCTTATAAGCGTTATTTGT
CGAACTATTTCCGTAAGAGTTTGAAAATTATTGGTTCGCCGATCCGTGTGTTGTTCCAAG
AAGGAAACAACCCATTTGCTGGTAAGAAAAATAAATTGACCCCAAGCCAGTTGCGTAAAC
GTAAACGCTTGATGAAATTTATTAAGAAAAGTAAAAGATAAGAGATTGACGTTATGATGA
TGCAATATTCCCCGCAATTTAATAATGCGAAAGTATTAGTTCTTGGCGATGTGATGTTAG
ATCGCTATTGGTTCGGTTCGACTAACCGTATTTCTCCAGAAGCACCAGTACCTGTTGTCA
AAGTACAGGAAAAAGAAGATCGTGCAGGCGGTGCGGCAAACGTGGCAATGAATATTGCAA
GCCTAAATGTGCCTGTCACTTTGCACGGTTTAGTTGGTAATGATGATGCAGGGCGTGCGT
TGGATAAACTATTAAGCGAACATCGTATTCAAAATCAATGTGTTGCAGTAGATTCTCACC
CAACGATTACTAAATTACGCATTCTTTCTCGTCATCAGCAATTATTGCGTTTAGATTTTG
AAGAAGGTTTTCATAATTTAGATTGTCAAGCGTTACTTGCAAAATTAGCAGCGGAAATTA
CCGCTTACGGTGCGTTGATCTTGTCAGATTATGGCAAGGGTACGCTTGATACCGTTCAGC
AAATGATTCAAATTGCACGTCAAGCGAATGTGCCTGTGTTAATTGATCCAAAAGGTACAG
ATTTTGAGCGTTATCGTGGGGCAACGTTGCTTACGCCAAATATGTCTGAATTTGAAGCGG
TAGCAGGGCATTGTCGTGATGAAGATGAAATCGTGACTAAAGGCTTAAAAATGATAGCCG
ATTTTGATTTGTCGGCATTGCTGATTACTCGTTCAGAAAAAGGTATGACGTTACTTCGTC
CAAATCAAGATCCGTTCCATTTACCGACGCAAGCGAAAGAAGTTTATGATGTAACAGGGG
CTGGCGATACGGTAATTAGTGTGCTGGCAACGGCGATTGCAGATGGTCGTCCTTTGGAAG
AAGCGTGCTATTTAGCGAATGCAGCGGCAGGTGTTGTAGTGGGTAAATTAGGGACATCAA
CCGTTAGCCCAAGTGAACTAGAGCAGGCAATTCATCAACGTGCTGAAACAGGTTTTGGGG
TTGTGTCTGAAGATGAATTGAAGGCGATTGTTAAACAATCAAAAACTCGTGGTGAAAAAA
TCGTAATGACTAATGGTTGCTTTGATATTCTTCACCCAGGACACATTTCTTACCTTGAAA
ATGCACGTAAGTTAGGTGATCGTTTGATTGTTGCAGTAAATACGGATGAATCAGTGAAAC
GCTTAAAAGGGGAAAGTCGTCCGATTAATGATTTAGATGCACGAATGGCGGTGTTAGCTG
GGCTTGCTTCGGTCGATTGGGTTGTGCCGTTTGGTGAAGATACGCCACAACGTTTAATTG
GGGAAATTTTGCCTGATTTATTGGTAAAAGGCGGCGATTATAAGCCGGAAGAGATTGCAG
GTAGCCAAGAAGTTTGGGCAAATGGTGGCGAGGTTCGTGTACTCAACTTTGAAAACGGTT
GTTCGACCACAAATGTGATTAAGAAAATCCGATCTTTGTGAACCTTTTGCTAGAATAGCC
TTCTAAGTAGCAGGAATTTTTTATCTACAATATTCATAGGAAATTAAAATGAAGTTTACA
CAAGTAAAATCATTATTTATCGCAGGTTTTGCTTTATTTGCATTTTCTTCAGCTAATGCG
GAAGAGAGAGTCGTTGCAACAGTAGATGGTTATCCCATTATGCAGAGTCAAGTAAAACAG
GCTTTGGGTAAAAAAGCGAATACGGAAGCTAATCGTAAAGCGGCTTTGGAGACTATTATT
GATGATTTCGTTGTGCAACGTGCGATTAAAGAATCTGGTATAAAAGTAGACTATGCTTAT
GTTGATCAGATGATGGAAGATGTTGCTGCTCAAAATGGTATAACATATGGCCAACTACTT
GATGCTTTGGATTATCAGGGCATTAGTCTTAGTCAGTATCGTCAACAACTTGCTCATCAG
CTTTTAATAGAACAAGTTCGGCAACAAAGTATTGGAAATTCTATTCAAGTAGAGCCGAAA
GATGTTCAATCTTTAGCGAAGGATATGCTAGATAAAGCAAAAACAAACGGTACATTTGAA
ACAATTTCCGCTACAGAATATCGCATTAGTCACATATTGATTAAAACGACGCCAATCTTA
AATGATATGCAAGCTAAGGCAAAATTACTATCAATTACCGCTGACATTAAATCTGGTAAA
ATAACATTTGAAGAAGCAGCGAAAATTAACTCTGTAGATTATATATCTGGTATTGATGGG
GGAGATCTCGGTTTTAATTTTCTAGATGTCTATGATTCAACTTTTGCTAACATTGCAAGT
AAAAGTAAAATTGATGTGATTTCATCTCCTTTTAAATCACAATTTGGTTGGCATATACTA
AAAGTTACTGATACTCGCAGAGGAGATCGTACGGAAGATGCTTATTTACAGAAAGCTTAC
GAGCAGCTTGTTGATAAACAAGTGAAAGTGGCATCAAAAGATTGGATAAAAGTATTGAGA
AGTAAATTAGATATAAAATATTTTTAATTTATCTAATAATTAAGGGAGCCTCGCATATGC
GAGGTTCTTTACTTTATTAAATTTATAAAAATTAGTGGGAACATAACCGCTTATTAAGGT
ATTCAATGAGTTCAAATTCAAAAAAACATTTAGGGCATACCGCTCGTAAACGCTTTGGTC
AAAACTTTTTACACGACCAAAACGTTATTCATAATATTGTTGCGGCAATTAATCCGCAGC
AAAATCAATTTTTATTGGAAATTGGTCCAGGCTTGGGGGCATTAACTGAGCCAGTGGCAG
ATCTCGTAGATCATCTTACTGTGGTCGAATTAGACCGTGATCTTGCAGAACGTTTACGCC
ATCACCCGTTTTTACATCAAAAATTAACTGTGATTGAACAAGATGCGTTGCGTTTTGATT
TCCGTGCCTATTTTGATAGCCTAGCCTTGAATGGCAAAGCGGTCAAAGTGTTTGGTAACT
TGCCTTACAACATTTCAACTCCGTTGATGTTCCATCTCTTTAAGTTCCACGACTTAATTC
AAGATATGCACTTTATGTTGCAAAAAGAGGTGGTTAAGCGTTTATGTGCTGCACCAAATA
GCAAAGCCTACGGGCGTTTAACCATTATGGCGCAATATTATTGTCAAGTAATGCCCGTGT
TGGAAGTGCCGCCAACAGCATTCAAACCTGCTCCGAAAGTAGATTCTGCGGTAGTGCGGT
TAGTGCCATATAAAACACTACCCTACCCTGTGAAAGATATTTACTGGCTAAATCGTGTGA
CCACACAAGCCTTTAATCAACGTCGTAAAACATTACGCAACGCACTTGCTACACTGTTTA
ATGTAGAGCAGTTAGAGGCATTAGGGGTAGATTTGAATGCACGAGCGGAAAACTTATCGC
TTGCGGATTATGCCCGTTTAGCAAATTGGTTATGTGATAATCCACCAGAAATAGAAAAAA
CAGAACTAGTCTTGTTTGATGAATAATAAAAGTTAGTCCCTTCTATTGTCGGAAGTTAAG
TCAATATTCAGGTGCTAGTATATTGATCATAGACAAAAGTGTTGGTTTTAATTATTTCCC
CTAATTATCACTAACTCTTTTTATTCAAAAAATCCTTTATAAACATAATCTTATGCTTTT
TCGTTAATCCATTATGAACCGATAATTTGGTGTAATAGACAAAATAGTTGCTGATCTGTC
AAAAACTACGCCAAGTGGACAAAACAGTTGCTAATGTTTATTTTCTTTAAATGTTAGCAA
CTCTTTTTATTTAAAAAGTCTTGTATAAACAATATCTTACGCTTTTTCGTTAATCCGTTG
TGATTATTTAATTTTCGCTTAAGTTCACTAAATAATCCCTCTGAGCGATTTGTCGTCTTT
TCTATATTTAATTCAGAATGTTTTTCATAGATAAAAATAAAATCCATATAACGCTTTAAA
CTGGCATAAGCACTTCTTACATTGCGATGTTTATAAGGAAAATAACCTTGATATCTTTGG
AATAGTTCTGACTGAACAACGAGATTTAACAGCAAGTTGTTGATAGGTTTGTATTCCAGA
TGTGTAATAAGTCCAAATTTTAATTGGATCTAATTTATTTTTTTAAGATAAAAATTTTAT
AACATTTATTACCAAATAACATTGGATATTATTTTGTATACTATGTTTCCTTAATTTTCA
AACTTTGACAAAATGGGAGATTTTTTGCTCATGTTTTAAAATAGGGGCTAAAGCCTTGTA
ATATAAGGCTTAGGCCACTTTTTAGCAATTATGTTGTTTTATATGAAAAATTATTCTTCA
AATGGTGCATTAAATCTTTCAATTCTAGCACCTAATTTTTGTAGTTTATCTTCAATGTGT
TCATATCCACGGTCGATATGATAAATACGATCAACAATAGTTTGACCATTTGCAATACAA
CCTGCCAGAACTAAACTGATAGAAGCTCGTAGGTCTGTTGCCATTACTTCTGCGCCTGAG
AGGCTTTCGACACCGTGACAGATCGCTGTGTTACCTTCAATTTCTGCTTTTGCTCCCATA
CGGATTAGCTCTGGAATGTGCATAAAGCGGTTTTCAAAGATCGTTTCGGTAATTTTGCTG
GTGCCGTTGGCGACTACATTTAATAATGTAAATTGAGCTTGCATATCCGTTGGGAAGCCT
GGGTGAGGCATTGTGCGGATATTGACTGCTTTTGGTCGCATACCTAGAGAGTCGAGGGTA
ATGCTGTTTTCGGTCACGTCAACTTGCATTCCTGCTTCGCGCAATTTTTCAATCACGGCA
TCTAATGTATCCGCTTTCGTGCCTCGACAAGTAATTCGTCCGCCAGAGATTGCGGCAGCA
ACAAGGAATGTACCTGTTTCGATACGATCTGGAACAATGTGGTGTTCACAGCCACCTAAA
CGCTCTACGCCCTCAATGGTAATGGTGTCTGTGCCTGCCCCTGTAATTTTTGCTCCCATT
TTGTTGAGGAAAATGGCGGTATCAACAATTTCAGGTTCACGAGCGGTATTTTCAATAGTG
GTTGTGCCTTTTGCAAGGGTTGCCGCCATCATCACAGATAATGTTGCACCTACGCTGACT
TTGTCCATCAGAATACGCGTACCTGTTAATCGGCCGTTCACTTCTGCTTTAACGTAGCCT
TCATCAAGGGTGATGATCGCTCCCATTTTTTCTAAGCCTGCAATATGCATATCGACAGGT
CTAGCACCGATGGTACAGCCACCTGGTAATGAAACTTGACCTTGATGGAAACGAGCAACT
AGGGGGGCTAACGCCCAAATTGAAGCTCGCATTGTTTTGACAAGCTCATAAGGTGCAACA
TAATGGTCAATTTTGCTGGCATCAATATGTACTGCGTTATTTTCCGCACGTTCAACGACA
ACACCTAGTTTACGTAGAATTTTGAATGTGGTTTCAACATCTTTCAAATCAGGGACGTTT
GTAAGAATAACGGGTTCTTCCGCTAAAATAGCCGCAAATAAAATCGGTAATGCTGCATTT
TTGGCACCTGAAATATCAACAGTTCCGCTTAAAGTGAAAGGACCGTGAACACGAAATTTT
TCCATTTTAATTCCTTTAGATGATGTGATTAGCTTGGCATATTGAGCAAACGCTCTCTTT
TCCATTGTTCTTTAGTGAATGTTTTGATCGTTAATGCGTGGATTGCATTGGTTGCAAAAA
ATTCAGTTAAAGGACCATAGATCATCTGTTGTTGTTTTAGTTTAGACATTATGGCGAAGC
TGTCGCTTACTGCGATAACACCATAATGGGAATTTTCACCTTGTACATAAACTTCATCAA
GTTCTAAGGCGCTTTTTAGGATTTCTTCAATTTGTTTAGGTTCCATTGTTATTTCTTCTC
ACAAAATAGGAATGTTTTAAACCAGTCTGCTAAATCAAATAACTCCGCAAGGCTGTGTAC
CGCTTGCGGAACATTAAATAAACAGTTTTTATTTTTTTGTTGATAATGGTGAAGTAGTTC
AGCCAGTAACGTAAAGCCTGAGGAATCAATGCTAGTGAGACCTTTTAAATCCCAATAAAT
GTGTTGCGAACTTTTGGGAGATAAAAAAGAAGCACGTTGCTTCCAGAGTGGAAGCAACGT
GTCACGGGTAAGCTCACCTGATAGTTGAACCATCAGGCTTTCATTGTTCTGCTGAATGTG
CCATTGTAATGGATTTTTTGTTTGCATACCCGAATTATTTTAATGTGATAGGTTGTTTTG
CAGATTGTGCAACCTGAGCTGTTAAAGCATCAATTCCTTGTTGGCGTAAAATACCGCTCC
ATTCGTTTTGTTTGGTTGCGACCATACTCACACCTTCGGCTGACATATCATAGGTCTGCC
ATTCACCTGTTTTACTATTTTTACGCCATTTGAAATCTAATTTGATTGGCTTGGCGTTGC
CTGATTGTAGAACATTGACGCGAATACTGACGATAGATTTGTTGTCTAGCGGTTTTTCAC
TTTCAATTTGAACTTGTTGATCGCTGTATTGTGTTAATACTTGCGCGTAAGATTGCTCAA
TAAATTGACCAAATGCAGTGAAAAAAGCTTCACGCTGAACATCAGTCGCTGACGCTAAAT
TTTTACCTAAGACTAATTGACCGGCATATTTAACGTGAATATGTGGCATAAGATCATTAC
GAACGATAGTGCGTAAATAGTTTGGATCTTTCTTAATTTTGCTTTGATTTGCTTTGATAT
CACCAAAAAGTTTATCTGCCGTTTGTTGCATTAGGACATAAGGGCTAGTAGAAGCCAAAG
CCGAGTTTGAAACGAATGCAGAAATTGCAACAAAGCCTGCAATAAAAAGGTTTTTAAGGG
TTTTGATCATCATAAAACTCCACAATGTGATTTTAAAAGTGAGCAATTATTCCGCTTTAG
GTTCAGCGGTGTCTTCTGTTTTGTCAGATTTCTTATCACCATATAAGAACTGACCGATTA
AATCTTCCAGTACCATTGCTGAGTTGGTATCAGCAAAGCTATCCCCCTCTTTGAGCATTG
CTGTTTCGCCTTCAAGGACAAAGCCCACATTCAGTGCAATGTACTGCTCGCCCAGTAAGC
CTGCTGTTTTAATAGAAAGAGAACTTGTATCAGGAATTTGATTAAATTCTTCATTAATAG
CAAGGGTGACTTTCGGGGTATAGGTTTTAGGATCGAGTTGAATATCAGATACTCGTCCAA
TTACTACACCGCCAACTTTAATTGGCGCACGGACTTTTAGTCCGCCAATGTTATCAAAAG
TTGCATAGAGTGAGTAGCTTTTTTCCGAAGAGAAGCCTTGTACGTTAGCAACTCGTAAGC
CCAAAAAGACTAAAGCTCCTAATCCAAGAAGTACAAATAAGCCTACCCAAAATTCATATT
TAATTGATTGACGCATAATTTTTCCTATTCAAATACACTAACAAGCGGTGTATTTTGTCT
GCTATTTTACAATAATACCTTTGCTTGTTTAACCGCCGAACATTATTGCCGTTAAAATAA
AATCAAGCCCTAAAATAACCAGTGAAGCGTGAACGACGGTTCTTGTTGTTGCTTGGCTAA
TCCCCTCTGAGGTTGGTAGGGCATCATAGCCATTAAATAGAGCTATCCACACCACTGCAA
AGGCAAAGACGATACTTTTAATGAAGCCATTAAGCAGATCGCTCATTGTTACGGTACTTT
GCATTACTGACCAAAAGCTACCTGCATCGACCCCTTTCCAATCTACGCCAACAAGTGAGC
CACCCCAAATACCGATAGCAGTAAAAATCACCGCTAAAATCGGCATTGCAATAATGCCCG
CCCAAAAACGTGGTGCGATAACACGGCGTAGCGGATCGACTGCCATCATTTCTAAACTTG
AGAGCTGTTCTGTTGCTTTCATCAAGCCGATTTCTGCAGTGAGGGCAGAGCCAGCTCGCC
CAGCAAAGAGCAATGCGGTGACGACAGGGCCGAGTTCACGCAAGAGCGAGAGAGAAACGA
GCTGTCCTAAGCTGGTTTCTGCCGAGAAATCGACTAAGACGACATATCCTTGTAAACCTA
GCACCATTCCGATAAATAAGCCTGATAGCATAATAATCAGTAAGGATTGTACGCCCAAAA
CGTGTAACTGTTTGATAAATAAAGGGGTATGTTTACGAAATTCTGGCTTACCGACTAAAG
CCCCCCACAACATAAAGGTGGCTCGTCCCATTGCTCTAATCGCCTGAATAACGGAAGCAC
CTATTGAGGATATAAACTCCATCATTGAAATAGCTCCTCCGTATAATTTTGAGCAGGATA
GTGGAACTGCACTGGTCCATCGGCTGTTCCTGATAAGAATTGAACCACTTGTGGATCTTG
ACTTGCTAATAAGCTTTCAGGTGTTCCTTCGGCAATAATGCGTTTATTCGCAATAATATA
GGCGTAATCGGCAATACTTAGCACTTCATTCACATCGTGTGAAACGACGATTGAGGTTAG
ATTGAGTGCTTGATTGAGCTTTTTGATTAATTCAACGATAACGCCCATACTGATCGGATC
TTGCCCTGTAAAAGGTTCATCATACATAATAAGATCGGGATCTAGGGCAATCGCTCGTGC
TAATGCCGCACGGCGAGCCATACCGCCAGATAATTCCGAAGGCATTAGCTGTGCCGCCCC
TCGTAGCCCTACGGCTTCAAGTTTCATTAAAACTAATTTACGGATTAATTCTTCGGGCAA
GTTGGTGTGTTCACGAATAGGGAAAGCAACGTTGTCAAAAGTTGAGAGATCGGTAAATAA
CGCACCAGATTGAAACAACATTCCCATTCTCTGACGAAGTTGATATAACGTTTTATTGTT
TGCTTGGCAAACATCTTGTCCATCAAAGAGAATTTCGCCGCTTTCAGGTAAAATTTGCCC
ACCGATAAGGCGTAGCAAGGTGGTCTTGCCGATCCCTGATGGCCCCATAATCGCTGTGAT
TTTGCCTTTTTGGACTTGTAGATTTAGGTTGTCGTAAATAACTCGCTCACCTCGTTTAAA
GGTGAGGTTTTTTACTTCAACCAAATTTTTTATCTCACGCATTCGCTTTCTTCTAGTTTA
AAAATACAATTTCTTAAAAAATTAAAGGGAGTGTATTGACTGAAAAATGGCTTGTGATAA
TTAATGAATGAGCAATTAAAGTCAATGTTCTTTAAAGTAATTGACAAAATTCCGTTTACA
AAAAAGCATATCGGCTCCAAGAATACCAATATGCTTAATGTTTATTATCAATGCCCTTAT
TGTATGTAGGTAAACACTTTAACGACTTTGACGACACCATCGACGTGACGAGCGACGTTG
GCGGCGGCATCTGCTTGACTACTTGATAAGTTACCCATTAAGAATACTTCACCATTTTCA
GTAATCACTTTGACATCTGTTGCTTTAACAGAGCCGTTCACAAAGAGTTTCGATTTGATT
TTGGTGGTAATCCAGCTATCTTTGCTAATTTGTGCAACCCCAATTTTTGGACCGATACGA
ACTTCGTTATAAACCGTAGATACGCCTTCTACCCCTGTAGCGATACTACTCGCCGAGTCT
TTGGAAAAATCATTAGGGACTTGACCTATCAGCAGGACTTTGCCGTTATAAGAAACGACA
TTGATACGAGCTTCGCTGTTAAGTTGTTGATCTTTATTCAGATTATAAGCCACTTTTTCT
TCCAGTGTTTCATCATCTAACTGACGACCTGCCGTTCTTGGATCCGTTGCAACCTTCGTT
ACGACCGCTGCTCCACCTACAACAGCAGTGGCTAAACAACCTTGTAATGATAGAAATGTT
AAGCCAAATAAGCTTGCAAGGGTAATGCGTTTAACGAGTTTTAACATAGTCCTCTCCTAT
TTCAATGTTAGTGTGATGTAGTTGGAAACAGCAGATTATCCACCAGCTCACAGATTAAAT
TCACGCAAAATTGATGCCCTTCGATTATTCGCATCTCATTAATTGATGGCATCTCAATAT
CTAGATCGGTATTATCAAGCAGCCCTTTAGTATGATCATTTAGACTACTGGTAAACGCAA
AAATTTCCAAATTTTCGTTATTTGCACAATGTATCGCATTCAAGACCGCTTGTTCATTAC
CTAGTGGGGAAAATGCAATAAACAGATCTCCCTCTTTTGCAATCACTTGTAGCTGTTTAC
GGAAGATTTCATTGAGATCTTGATCTTGGTTTAAACAGCCCACAAGCATTCCATCAAATT
GCAGTAAATGTGCCGATAAGCTAGGTCTTACAAGATCATATCGGTGCAACAAATTACTCA
CCAGCAATTGTGCATTGGCATAAGAGCGTCCATAGCCACAAACGATCACTTTATTGCCTC
GCAACAAACAAGATACGATACGATTAGCCGCTTCGTTTAATACTTTTGGCAGTAATTCTG
CTGCAGCAATCTGAATTTGAATACTTTCACTAAAGCGATCTTGAATTTTTTCTAACATAC
TATCCTAAAAAATTTTTGATCCAAATCGGTGAACAATCACCTTCAAATGCCACAACATCA
AAACGACAATTTGCCGTATCTAAAGATTGATTTCGTTGTGCAAGCCATAAATTTGCTGCT
TTTTGCCATTTCTGTTGCTTGCGAAAATCAATACTTTCTACCGCAGAGCCAAAATAGGCA
TTTTTGCGTTGGCGAACTTCGACAAAAATCAAGGTATCGCCTTCTTGCATAATTAAATCC
AGTTCGCCACATTTGAACTGCTGATTTTGAGCAATAAACCGCAAGCCATTCTTTTCTAAG
AAAATTTTGGCTTGCTGTTCAAAATATGCACCTTGAGAACGCATCTTAATTGGCATCAAC
AATAGAACCGCCACGATATTGTAGCCAGTTCATTTCACGCTCAAGATTACAATTCGGACC
TGCTCTTAGTACCCCCGTTAATCCGTGAACTTTGTAACCTGGAATTTGACGGAACTCATT
GAATTTATTCGCAATAGACCAAGTGTCAGATCCCATTGCGTATAAACGCATCATTGAAAA
ATCGCTCTCTGCAATTTGCTCTGCTTTTTTATATTCGCTAGATGAAGGATCGGATAAGAG
TGGAATTTCACTAAATTTCACCCCATCCATCGTTAAACGGAAATCAGGCCCATTGTTCGG
CGAATTACTACGCGAAGAAGTATAAATTGGGAACTGATTAGCAAGCGGTGAGTTATCTAA
ACTTTGTTTCAAATCAGATAATTGCTCCGCTGTTCCTAATGCATACAAACCACTACCTTG
TCCTAATACCGAACCCTGCAATAAAGAAGCGACTTCAAACGCTTGATTGTAATAACGAAT
GTCCGTATCTCTGTTAGTAAGCTGACGCCAACGCTGGGCAAAGGCTTCCGCAGAACGTGT
ACCAAAATCGCCATTTGGTGCAACCACAACTGCATTTTGTAAGCCATCTTTCAGGAAACG
TTCAGCTGCAAAACGAGCTTCTGCTTCTGGTGATAAACCGTAGTAGCATACTTTGGCGAC
AGCTCTTACATTTGGGGTAGAATTTAATGCAAGTACGTTAATATTGCTAATTTCAGGACT
AATTAGCATTTCATCTACTCTTGGTTTTAACAATGGACCGATAATAGTTTGAGCCCCTTG
TTGTTTCGCCTGCATTAATAAATCATTAATGGGTGCGCTATCAGTATCAAATACCTGAAC
TGGCATCGTTGTTATTCCTTTAGCATCATCAAAACCACGTTTAATGATTTCACCTAAAAT
TTTTGCATCGCCACCTAAAGGTAATAATAATGCTACGCCATTTAATTGTGTTTGTTCGAA
AGAAGATACGTTGCGTAATTCGATCGGGAGTAAAAGTGCCGCTGAATGATTAGGGTACTG
TTGCTTCCACATTTCAATCACTTGAGGCAATTGTGCTGGATTAGACATATTTTGATTATA
AGCAACCACTAAGGCTAACCAACCAGCTAATCCGATTTCACCAGGACCTGCCACCGCTTT
TTCTAACATACCACGGTTAGCATTGCGTAACATCTCCCAAATTTTGTCGTTATTCGCTTG
GCGACTTTGAGTATCCGTCATATAGCGATCCATCAATGCTCTTGCATTAACTGCCGCAAT
GACATCATTTTGATTTTCAGCAATACGGGCTTGAGTTTGATACACACGCAGACGTTGAGA
TTGGCTTAATAGTGTTTGTGGTAAAGCTCTCAATACACCTTGAGCCTCTGAATTGTTCCC
TTGTAATGCAGCTAATTGAGCAATTAAAAGACGATGTTCAAGTTTTTGCTCATCGTTTAG
TTTAGCTACCAAAATCTCTGAAAAGGTATTCTGAGCTTCAACAACCTTATTTTCTTCAAT
TAACTTGCGAACAGCTAACAAACGATAACTTTGCTGTTCTTCAATATTGCGGCTCTGTTC
GGCTTTATTGATATAAAATTCAGAGTTACCATAAGCCTCGTTTTTTAATGTTTCAGTCAC
TTTATTACCTGAACAGGCTGCCAACAACAAAGCAAGGGCAGTAGGAATAAAGATCGTTTT
CATTTTTTGGCGAAAGCCATAACTTTGTACTAAAATAGTTGGCATCTTATTGCTCCATAA
ATTTGGCTATTATCTAGACTTAAGTTAGTCTGTGAATATTAGGCAGATCTTACTTATCAA
CTAAGAGAAAATCAAATGAAAAACGAATACTCACCTAAACAAATCGGTACATTATATATT
GTTGCAACCCCAATCGGAAATTTAGAAGACATTACTCAGCGAGCCTTAAATACTTTTGCT
GCCGTCGATCTTATTGCAGCAGAAGATACCCGCCATAGCGGTATTCTGTTAAGCCATTAT
GGTATAAAAAAACCTTTCTTCGCACTGCACGACCATAACGAACAACAACGTGCCACCGTG
CTTGTCGAAAAATTACAACAAGGACAAAACATCGCCTTAATTTCTGACGCAGGCACGCCA
TTAATCAGCGATCCTGGTTTCCATCTCGTTCGACATTGCCGCCAAGTTGGTATTAACATT
GTGCCTATTCCTGGGGCTTGTGCTGCAATTACCGCACTTTGCAGTTCGGGTATCGCATCT
GACCGCTTTTGTTTTGAAGGGTTCCTACCAGCAAAAAGTAAAGCTCGTTGTGACAAATTT
AACGAATTAGCCACAGAGCCTCGCACACTCATTTTCTATGAGTCCACCCATCGCATTTTA
GACTGCTTAACGGATATGCAAAGCGTGTTTGGTGGAGAACGCTATGTTGTAATGGCAAGA
GAGCTAACCAAAACTTGGGAAACTATTCACGGTGACCCGCTTGCACAATTAATCGACTGG
CTACAACAAGATAGCAATCGTATTAAAGGCGAAATCGTCTTAATCGTTGAAGGGAAAACT
GCAGATGAAAGCGAAGAATTTTCTCCGCAAGCACTTAAATTACTCTCCCTATTAAGTGAA
GAATTACCACTGAAAAAAGCGGCCGCAATTGTTGCAGACACTTTTGGCTACAAAAAAAAT
GCACTTTATCAATATGGGTTAGAGCATTTTAAATAAAAAAGAGTGCTTTTATTTAAGAAA
TAAAAATAATTCCTATCTAATTGTTTTAAAAAGAAATTATTCTCATTAAACTGATTGATT
TTTTCTATTATATGAATAAATTATATTCATTTATTCAATTATTTTTTTAGGTTATAATCC
GCCTCGCGGATCACATTATATAGGAGAAAAAAAATGGTAAACTCTATCGGTTTAGACAAG
GTTTCTGCTGAGAAATTAGCAAAAGAGTTAAATGGTTTATTAGCAAGCTACCAAGTGTTT
TACACCAATGTGCGTGGTTATCACTGGAATATCAAAGGTGTAAGTTTCTTTGAATTACAC
GCAAAATTTGAAGAAATCTACGATGATTTAGTGGTTAAAGTAGATGAAATCGCAGAACGT
ATCTTAACCTTAGGTTATACGCCAGATAACGCATTTAGCCAATACTTACAAGTTTCACTT
GTTAAAGAAGACATCGGTGCAAGTTCAGCACAACACTGCTTAACAGGTACTTTAGAAGGA
TTCCAAACTTTACTTAAACAACAACGTGAAATTTTAGCGTTAGCAAATGCTGCAGAAGAT
GAAGGTACAGCGTCACAAATGAGCGACTACATCAAAGAGCAAGAGAAATTAGTTTGGATG
TTCTCATCAGCTGCAACTTGTGGTGTGTGCCAACAGTAATTTAAAATCTTCAAAGGACCT
CTTTGGTAGTAAAACCACAGAGGTCTTTTTATTTTCTATAGAAATCGGCACAGTAGGCAA
AAGTATTAGTTTTAATCATGTTCTCTAATTCTCTCCAATACTTTTGTCTCCACTTCTTTG
TATAGCTGAAAAACAGGTAGAATATTACTAATAAATAACCACGGATTTCTCTTATTAAAA
CAAACTCTGCTGTCCACTCAAAAACTCAGGTGTCTCTTTTGCTTTAAATCCATAGCTCGC
CAAATAGCCTTTCAGACTTTCGATATTGTAGAACGAATGGCTATTGGTTGTGTTTTGAAA
ATAGAGATAAAGCTGATCAAACTCCGCTTTTCGCTGATTTAACAATGTTGCCAGTTGTTG
TAATTCGGTTTCGCTATAACAATAATCGTGGCGTTCTTGTGCCGATTGGGCTTTCGACCA
GAGGGGATTGCGACCGTGTAATCGTAGGTAAGCGGTGCGTTGGTTGGCATAAAATTGAAA
GGCAGGCAAACCGATATTCTGCGGATAATCCACGTTACACCAAATCAAATTTTCCTTGCC
GTGAAAATAATCCCGCACCGACTGCGTATGCCAACTGGCGTGGCGAAACTCAATGGCAAG
GGGATAATCACTAAACCACGACACCAGCTCCGCCAGATAGTAACGATTGGCGTGCTGACG
TTCAAAACTGGTCGGGAATTGCACAAATAAATTGGCTAAACAATGGCTATCACACAGAGG
TTGTAACGCAGCCAAAAATGCCTGCGCTTGCTCGGCGGTAGCGGTACGTTTATGGCTAAA
ATCTTGATGCAGTTTCACCGAAAATTTTAACCGCCCTTCCGCCTTTTTTAATATACCTTG
CACAGCCTTATAGCCAATCGTGGCGTGAAAGGTACTATTGATCTCAACGGTGTCGTAATG
CTGGCTGTAAACCGACAAAAAATCCGCTTTGTCCGTTCCAAACGGATAGAGCGTACCGAC
TAAATCCGTATCGCTATAACCGCCCGTGCCGATGTAGATGTGGGGTGTGTTCATTAGGAT
GTAAGCCACTTCTATTCAACTCATGTCTACTATAATATTAAAAACGCAGTGGAAATCCCA
CTGCTTTTAACTTATTGATCTAACTGAAATTAAAATTTCCAATCTAATCCTAAATTTATT
TGATAACTTTGTTTATATCCATTACCAAATAATTTATCTACATCAAGATATAAATGAGTA
TTATTGCCTAGACGAGCTTTCATACCTAATCCTAACGTTGTCCAAGTTCCACGATGATTG
ATATTATGTTGAACTCTGTCTGTGGCACTACGAATGATATTAATATCTTGTGTAGCGTTA
AATTCTCTATGCATTGCGACTTTAGTATAGAAATTCAAAATTTGATTGAGTTGATATTCT
GCCTTAGTTCCAACGCTACCTACTAAGCTATTGATTTCGTCAGCCGTTACATTCAAGCCA
TTTCTAATATAGTTCGTAGAACTTAGGTGAGTATAGAATAACTGCGTATATGGTTCGATT
TCCCAGCGGTTACTCAATTCAAAACCTTTACTATAAGCCAGTGATGCAGAATAGAGATTG
TGATGATATGTCTGCGAAGCATTGGATTTTAGTTCACTAGATGCTTTTGCCATTCTCACT
GCAACATCAAAATAATGTCGCTCTTCTGTTTCGTAAGCACCATATAATGCCATACCGTAT
GTTTGGGTTTTATATGTTTCAGAGAATTGGGCAAAGTTAGATACAAGGGTGGCATAACGG
CTTTCTGCAATCGTTCGCTGTGTTTCTTGTTCTGCAGTGGTGATTGTGATTTTATTGTGG
TTTGCCGATGCACTCGAAGTTTCCGTTTGTCCGTTTGTTGGAGCTGTAGCATCTGCTGGT
TGTTCTACAGGTGTAGATGTTGCAGAGCCAGAAGCCTCCGCTTGATCGCCTTTTGGAGCT
TCCGTTGTCGGAGTTGTTGGTGCTGCTGGAGATTGGGTTGTAGTTTCGGAAGTTTCAGGT
GTATTTGATTTTGGCTCCGCAATATAGCTACCATTTTTAGCTACTAACACATTATTGTCA
GTAAGATGCACATTATTTTCATTCGTTGTGTTAATAGTGACTTTTCCATTAATATTGCCT
TGGATAGAGAGTGTGTTTTCTCCTATATTTAGCTTACTACTCTCACTCGCCTGAACATTA
TTTAATTCCAATGCCGTTGGTGCGCATATCAATACTCAACTATTCAGCCAACACTAAGAA
TGTGAGTAAGACGATTTCATTAACTAATTTTTTTGATAATTGACAATAAAAGTTGAAAAA
TGCTTGTTATTTTATTCTTTATTTTATGTAAATGTTGTTTTTTTTTTTTTTTTTTACAAT
GGAGTGGGGACATCTGTACACCCTGAAAATGTAAATAAAGGTTTATGATGCTTTATTAGA
AAAAGCGTTAGAGAAAGTTATTATGGAAAGTTATTATGAATAAAATATTTAGAGTTATTT
GGAGTCATGCTCAACAGGCTTGGGTTGTTGTATCTGAATTAGTAAAGTCTCATACCAAAA
CATCCACTTACACGGATAAAAGAGCTCAACTATGCACCTCACATTATTTTTTAGATAAAC
AGCAAGATAGATTTAAATTAAGTTTTTTAAGTCTAGTATTACTAGGTATATTTTTTAGTC
CAGTAGGTTCAGCAGCATGGCTTCAAGATGGTTCTAGTCAAGGGTCTGGAGGAGGAATCG
ACGATGGTTCTATTGGTATTGGTAGAAATAGTGAGGTTGGGCCTGGTGCTATTACTATTG
GTCAGTTCTCAGACGCTAGTGGTAGGACTGCTATTGCGATAGGTTATGATGCAAAAGCAA
TACCACTCAAATCTATCGCCTTAGGCGCAGGAGCCAAAGCGACACAGAATGAAGCAATTG
TAATAGGTCAAGATGCTGTAGCAGGTGCGATACAATCTGTTGCTATCGGGACAGATGCCC
ACGCGTATGGGTATCGCTCCATATCAATCGGTTATAGTGCAGATGCAGCATTAGAATCTG
TCTCCTTAGGCAGAGAAGCCAAAGCGACACATACTCAAACAGTTGCAATAGGTGCAGCTG
CTAGAGCAAGTGGGTCACAATCTGTTGCTATCGGGGGAGATACCATCGCGGAGGGGTATG
GCTCCATATCAATCGGTGGTGATGATTTAAATACGACTGAATATCAGACTGTAGACGGAT
TTCAACAGTATGCTAAAACCACGGCAAGAGGAAAAGCTGCCATTGCAATTGGTGGAAAAT
CAAAGGCAGTTGGAGATGGATCAGTTGTAATCGGTCCAGTCTCACAAGCAACCCATATAG
AAGGTGTAGCAATCGGTGCGAAAAGTACTTCAAATGGCGACTATGGTGTGGCTGTCGGTA
GCAGTTCTACAGCGGGCAGTCGTTCTGCATCTTTAGGCTATAAAGCTACTGCATATGGCA
TAGGTTCTGTCGCTGTGGGTGAACTGGCAAATACCGGCCAACACAATAGAGCAACCGCAC
TTGGTAACAATTCAATTGTTACTGTTGGTGGTGGCGTGGCGTTAGGTTATGGTTCGAGAG
CAGAAATGGCTGGGGGTGTAGAAGGAGCGAGACAATCCTATTCTGTAACAACAGGAGAAA
GTACTGTTGTGAATGGTTTTAAATCAACACAAAATGTTGATAATAACATTCCTATCGGTG
CAGTTTCTGTGGGTAATGAGAGAATCAAACGCCAAATCGTCAACGTTGCAGCAGGTAAAG
AATTAACTGATGCAGTAAACGTGGCGCAGCTTAAATCCTTGACCATGAAGATTGAAGGTA
ATACTAAAACAGAAGGAGATACACCAAAAGTTGGTTTATGGGCAGGTACGCTCAAAGTAA
AAGGCGCAAATGGTCTTACTTCCGAGGCTAGCGGCGATACGATTACGGTTAAATTAACCG
ATGAATTTAAACAAAAAATTGATAATGCCGCTAAACCAGGTACGTTTGGCTCTACAACTA
ATGGCAGATTGTCAATAGGGACGACACCAGGATTTGCAACTGTTGATACTGTAGTCAATG
CTGTAAATAATGCAGGCTGGCAACTGAAGACCCAACAGAGCGGCGGTGGTCAAGCTACTT
CTGTTGATGCACATCTTATCAAAATGGGTGGGACTGTAACCTTTATCGCCGGAAAAAATA
TTAAATTAGAACAAACGGGCGGAAATATTACGATTTCTACAATAATTGGTAAGTTAATTC
AAAAAACGGAAACCTCAGATGATGGCGGTTTGCAAATTACTTATACTGATGGTACAACGG
ATACTATTGCCAAGGGTAGAGATGGTGCACCAGGTGAGCGCGGTCCTGCGGGTCCTAGAG
GTGAACGAGGAGAACAAGGACCAGTAGGTCCTGCGGGTGCAACAGGACAAACAGGTCCAG
CAGGACCTAGGGGTCCTAAAGGTGATCAGGGACTAAGAGGTGAAACTGGTCCAGCAGGTC
CAGTAGGTCCTGCGGGTGCAGTTGGTCCAGTAGGTCCACAAGGTGCTAAGGGTGAGCAAG
GTCCAGCGGGTCCAGCAGGTCCTCGGGGCCCTGCGGGTCCGAAAGGGGATGCTGGTCCAA
GAGGAGAGACAGGTCCTGCGGGTCCAACAGGTCCGAAAGGCGATACAGGCCCAGCAGGTC
CTAAAGGAGAGCAAGGTTTAACGGGTCAGACTGGTCCGCAAGGTCCAGTGGGTCCACAAG
GAGCGCAAGGAATAGCGGGTGCAACTGGTCCTAAGGGTGATAAAGGTGAACAGGGTGATC
AGGGACCAAGAGGTGAAGCTGGTCCAGCAGGCCCGACAGGTCCTGCGGGTCCAACAGGTC
CAGCAGGACCTAAGGGTCCTAAAGGTGATCCAGGTCTGCAAGGTCCGATGGGTCCTGCGG
GTCCTGCAGGTGCTAAGGGTGACAAAAGTGAACAGGGTGAGCGAGGAGAAACAGGACTAC
AAGGTGCAGCAGGTCCTCAGGGCCCTGCTGGTGCAACAGGTGAGCGCGGTCCGAAAGGGG
ATACTGGTCTAAGAGGAGAGACAGGTCCTGCGGGTCCAACAGGTCCT
>H90 Scaffold3
GTCTTTTTCAGCAAGATGATAAAAGAACGTACTCCGTTTTAAATCAACCAATTGCAATAA
AATCTCAAACGGAAATTGGTGGCGCAGTTCTTTCACGAGGCGTGATTATACTGATTAATC
CAATATCTCAATATGGTTTCCTTAACCTGAAAATGCTGACGAGTTAATGGCGATTTTTAT
TATGTTGAAGATAAAATTCGATCACTTGTTGTTTAAAAGGTTGGGTGTATTTAGCCATAA
AAATCTGCACCTTAATTAGTTGGTTGTTTAGTCCAACTTTTGGGGTGCAGATCATTTTTT
ACAAACTATGCCTTACATCTTCTCAACCGTCTTAATACCCAACAGATCCAACCCTTGTTT
TAAGGTTTTTGCTGTTAAGTGGGCGAGTTTCAAGCGACTTTGCTTAATACTTTCTTCGGC
ATTAAGTATTGGGTAGGCTTCGTAGAAGCTAGAGAAAATGCCTGCTAATTCATAGAGATA
TTGGCAGAGAACGTGCGGTGTGCCGTCTTTAGCAACCACCATCACCGCTTCTTCAAACTG
CAATAATTTAATCGCAAGGTTGCGTTCTTTTTCGTCGATTAAAACGATATTGCCCGTTAA
GCTGTTCGGGTCGATCCCTGCACGACTGAAGATCGAACGCACACGGGTATAGGCATATTG
CATATAAGGTGCGGTGTTGCCTTCAAAGCTCAACATATTATCCCAGTCAAATACATAGTC
TGTGGTACGGTTTTTGCTGAGATCGGAGTACTTCACCGCCCCGATTGCCACGGATTCCAC
CACAGCTTGTTTTTCACTAGCGGTTAAATCTGGATTTTTTTCTGCAATTAATTTTTCTGC
ACGCTCAACGGCTTCATCAAGTAAATCCGCTAATTTAACCGTGCCACCTGTACGGGTTTT
GAATGGTTTGCCATCTTTGCCTAACATCATTCCGAAGTTGTGATGTTCAAGGCTGAAGCT
ATCCGGCACATAATCTGCTTTGCGAGTGATTAACCAAGCCTGTTGCATATGTTGGCTTTG
GCGAGTGTCGGAAAAGACCAACGCACGATCTGCTTTTAAAGTTTCGTAGCGGTATTTGGC
AGCAGCAATGTCAGTAGTGGTGTAAAGGAAACCGCCATCTTTTTTCTGCACGATTACGCC
CATTGGATCGCCGTCTTTATTTTTAAATTCATCAAGGAAAACCACTAGCGCCCCGTCATC
TTCAACGGCTAAACCCTGTGCTTTTAAATCCGCCACAATTTCAGGCAACATTGGATTGTA
AAGGCTCTCGCCCATTACATCGTTTTCAGTAAGCGTCACATTCAAACGGTTGTAGTTATG
TTGGTTTTGTTGCATTGTGATGTTTACCAACTTCTTCCACATCGTACGGCAATAATCGTC
GCCACTTTGCAATTTCACCACATAATTTCGAGCTTTTTCTGCAAAGACTTCATCACTATC
ATAATGCTCTTTTGCTGCGCGATAAAAGGATTCAAGATCGCTCAATTCCATTTCAGACGC
ATGTTCGTTTTCCATTTTTTCTAGGTAAGCAATCAGCATACCAAATTGCGTTCCCCAGTC
GCCGACGTGGTTAGCACGAATAACTTTGTTGCCTAAAAATTCTAAGGCACGCACTACACT
GTCGCCGATAATGGTGGAACGTAAATGCCCAACGTGCATCTCTTTAGCGACGTTTGGTGA
TGAATAATCGACCACTACAGTTTGAGCTTGATTTAAGTTAATGCCTAATTTATCGCCACT
GAATGCGTTTTCTGTTTGTTGAGCTAACCAAGTTGGGGCTAAGAAAATGTTGATAAAACC
TGGACCTGCGATTTCTAATTTTTCTGCAATGCCGTTTAAATCAACGTTATCCACTACTTT
TTGAGCAAATTCACGCGGGTTTAAGCCTAATTTTTTTGCTGCCCCCATAATGCCGTTCGC
TTGATAATCACCGAATTGGACTTTGCCTGATTGACGCACTAATGGCTCAACATTTTGCTC
TGCCCCTGCGACAATCATTGCTTGCTTGATTTTTTCCGATAGAATGTGTTGAATATTCAC
GTTTATACCTATTTCTAATACTAAAAAATGTGTGCAATGATACTAAAAAATACTGATAAA
TGCTCCGAATTTGCAAACTTTTTCACAAATCTAACCGCTTGTTTTGGTGAACTTGCTGAA
TTTGAGCGAAAAATAGCGCAGATTGCTAAGATTGCTCAGATTGATTTGAGCCAATATCAG
ATCGATCATCTGGCAGTACGAATGAATAGCAATGAGCTTGCTAAACAATGGAAAGCAATG
CTACTGACTGGTTCAGCGCTATTAAAAGAGAGTGAAGTTAATGGTCGCCCGATAGGTTTG
TTTACTCTAAATCAGCCTCTGCATTTTTGCGGACAAGCCGTTTCTGTGATTGAGTTGCCG
TTCCCTAAAGGTAAAAGCTATCCAGAAGAAGGCTGGGAGCATATTGAAATTGTTATCCCA
ATGTACGAAAACGAGAACGTTGAGCAGTGGTGTAAGCGGATAGATGAGCAATTTTCTTTG
CAAGCTAATCCCGAATTAAAGATCAAAATCAGTCAACCACAAGTCGAAGGCGAACGTTTA
CCTAATCCAAGTGTGGCAATTTCACTCATAAATGCAACTTATCAGAATTTTTGCTGTCTT
AAATTGCACCCTTATGATATAAATACAATCGTTTTTTCTGAAAATAACCTTTAAATTTTT
TGTTGGAGAATAATATGAAAAAGATGGGTTTAGCCATAGCGTTAGTGACAAGTTTAGCCC
TTGTTGGTTGTGCAAATACGGATATATATAGTGGTAGTGTATATCGTGGTGATCAAGCTA
AAGAAGCTCGTTCAGTGAGTTATGGTACTATTTTATCTGTGCGTGAAGTTAAAATTCAGG
CAGATAATAAAGGCGTTATCGGGGCTGTTGGTGGTGGTGTTTTAGGCGGTATCGCAGGCT
CTACGATTGGAGGCGGTCGAGGACAAGTTATCGCAGCAACTATTGGTGCTATGGCTGGTT
CTATTGCAGGTAGCAAAGTTGAAGAAAAAATGAGCCAAGTTGCTTCTTTAGAAATGGTGA
TTCGTAAAGATGACGGCAAAGAAATTGTGGTAGTTCAGAAAAAAGAAGACGGTTTTATCC
CTGGTAAACGTGTAAAAATTGTTGGTTCAAATTCTGATTTAAATGTGTCACTTCTTTAAA
ATTGGCTTATTTTATACAAAGGACTTATATGAAAAAGTTATCCAGTATTTTATTAATAGG
CATTATATCAGTAGCGTGTACGGCTGAAAAATATACATCTGAAGGTAATGCAACTATTGT
AACCAGCGAATATCTATCTTTTGATTCAGTTAAACTTACTATAAAAAAAGACAATGGTGA
ATTAGTAACAATAAATAGGAAGTACGATGCTCATGCAACAGTGGGTGCCCGTGTGCATAT
AAATGAGATGAATAGACTAGAAACAATTCCTCGTTATGAATTTAAATGAATCTTATATCA
ATCACATACTTTGTCTGTTAAATTCTTTTTACTCATGTTGAACACATAGGTGGATGAAAT
AGTTGCTAATGTTTGTATTCCTTAAATATTAGCGACTTTTCTATTTAAAAAGTCTTGTAA
AACAGTGTGTTACTCTTTTTCATTAATCCGTTGTGAGCAGATAATTGCAGCTTCAGTTCT
CTCATAATTCTAAGTAATAAAGCCAATGAAAAAGGCTATTTTCCTTATAAACATCACAAT
GTAAGAAGTACTTATGCCAGTTTAAAGCGTTACATGGATTTTATTTTTATCTATGAAAAA
CATTCTGAATTAAATATAGAAAAACGACAAATCGCTTAGAGGGGTTATTTAGTGAACTTA
AGCGAGAATTAAATAATCACAATGGATTAACGAAAAAGAGTAAGATATTGTTTATACAAG
ATTTTTTAAATAAAAAGAGTTGCTAACATTTAGAGAAAATAAACATTAGCAACCATTTTG
TCTACTATGTCCTATTTTTCTTCATCTATATGATTAATTATTATTCATAAAACGTTGAAT
TCTACCTGACGCAATTTCCTCATCACGAATAGTTAAAATTTCACACCCATCTTTTGTAAT
CACAATTTGGTGCTCATACTGCGCTGAATGACTACGATCTTTGGTTTTAACAGTCCAACC
ATCGCCCATTAAGCGAATTTCTTTTTTCCCCGCATTTATCATAGGCTCAATGGTGAACAC
CATACCTTCTTGCAGAATAACGCCCTCATCATCAGCATAATAATGTAGCACTTGCGGATC
ACTGTGGAATTCATCACCGATACCATGCCCACAATATTCGCGTACCACAGAAAAGCCTTC
TTTTTCAACATATTGTTGAATAACTTTACCAATTTGATTTAAACGGATACCTGGCTTAAC
GGTACGCAATGCGATATAAAGAGATTCTAGCGTCACCTCAAGTAAACGTTTGTCTTTCAC
ACTCGGCTCTCCAACAACATACATTTTTGAATTATCACCGAAATATCCATCTTTAATGAC
AGTGACATCAATATTGAGAATATCACCTTTTTTTAATTTCTTATCTGGATGAGGAATACC
ATGACAAACCACTTCATTGAGAGAAATACAAGTCGCATTCGGATAGCCATGATAACCCAA
GCATGCAGGAATAGCCTGTTGCTCTTTTTCAATATATTCATGGCAAATACGATCTAGCTC
TCCAGTTGTTACACCCTCTTTCACATAAGGCTCAATCATCACCAAAATATCAGAAGCCAG
CTTACAAGCAACACGTAATTTCTCAATTTCTTCAGGTGTTCTAATCGGAATATTTTTCAT
TTTTACATCTCATTAAAATTAATATCGAAAAGATTATACTCTCTTTAGCAAGATAATTCA
CGACGGATCAACAAGCGGTTAGTTTTTGCAAATTTTTACCAAAACTAACCGCTTGTACAT
TATGATTTAACGGCTAAATTTAGCTTTTTAATTAAGAAATTCAATAATACGCCATAAAGT
GGGAGGAAAAGTAATAAACTTACAAAAAGTTTAAAGGCATAATCCACAGTACCAATCGTA
AACCAATGTTCCGCCATATATTCATCGCTACTTTTATAGAAAGCCACAGCAAAAAAGACA
AAGGTATCAATAAGGCTACCAAAGATAGTAGAACTTGCGGGTGCTAACCACCACGTTTTT
CCTTGGCGTAATCGGTTAAACACAAAAATATCCATTAACTGCCCAACAACATAGCCAGCA
AAGCTCGCCAATGCGATACGGAATACAAAAGTATTAAACTCAGCTAACGTAGCAAAGCCT
TGAAATTGTCCTTCAAAGAAAATAACTGAAATCACGTAGCTCACAATCAATGCGGGAAAC
ATGACCGCCAAAATAATTTTACGAGCAAGTGATGCACCAAATACTCTAACGGTTAAATCT
GTCGCAAGAAAGATAAATGGGAAAGTAAAAGTCCCCCAAGTCGTTGGAATTCGACTATCC
GTAAATGGTACTGGGATTTCAAAAGCAATCTGAACTAAATAGTTACTGATTGTAATGATA
AAAATATGGAAAAGTGTAAGTAGTAACAACGAGCGACGTTTCTGCTCGTCAGAAAAGTAG
TCAATAACGTTCATATTGTTCCTTTTTGTTTAAGTTGTGTTAATTGGGGTGAGGGAACCC
AAAAGTAAAAAAGAGGCGAGATAATACTGTTCTGTTAGAAAAGATCAAGTAAATTTAAAA
TTATCTCTTTTTAGTAAATAATTTATCAACAATCCCTTACTTTATCTTAGAGATAAATCA
CGTAAACTGTATCTAACAAAATAATAAGAAGTAAATGATGATACAACTACGTAAAGCACA
TGAACGAGGTGATGGCTCTTTTGATTGGTTAGAAAGCTACCACACTTTCTCTTTTGCCAA
TTATTATGATCCAAAATCTATCAAGATATGAAATTATGGCGTTATCAATATCCCAATAAT
CACTCAGAAAACATCACCTTAGATAAGAACCGAAATTATTGGCTACAAGTTGTCCGAGGG
AATTTAACCATTGATGACTTAAATCTATCAGGGAGTGATGCATTAGGTATTCTTCAAGAA
AGTGCCTTAGAACTAGCGACTCATAGTGATGTGGAATTTTTGTTATTCGATTTAGCATAA
CATCTCAACACAACGGTGAGATTTTGCAAAATAATGCCAAGATCTCACCGCTTGTTATCT
TATTTGGTTAATAAATCCAATGCTTCTTGATATTTTGCCACAGTTTTTTCAATGACATCA
GAAGGTACTTTAGGCACTGGCGCTTGTTTGTTCCAACCGCTGTTTTCCAACCAATCGCGG
ATAAATTGTTTATCAAATGATGGTGGATTCGTGCCTTCTTTGTAAGTTTCAACTGACCAA
AAACGGCTTGAATCTGGAGTTAATACTTCATCCATTAATGTTAATACGCCATTTTCATCT
AAGCCAAATTCAAATTTGGTGTCACAGATAATAATGCCTTTTGTTAAGGCATAATCAGCA
GCTTCTTTATAAAGACGAATTGCAGCATCTCGCACTTTTGCTGCAAGCTCGGTGCCGATT
TGACATTCGCATTCTGCATAACTGATATTGATATCGTGATCGCCTACTTCCGCTTTACTT
GACGGTGTGAAAATTGGCTCAGGTAATTTGCTCGCTTCAACTAAACCTTCTGGTAATTCA
AGTCCACAAATGGTACCTGTTTTTTGATAATCTTTTAAGCCACTGCCTGTTAAGTAGCCA
CGAACAATCGACTCAATTTTAACAGGGGTTAAACGCTTACATACAACCGCTCTGTATTGA
ATTGCTTCCGCTTCTTCTTTTGAGAGAACGTCAAAGACTGAATCACCCGTAAAGTGATTT
GGCATAATGTGCGCTAATTTATCAAACCAAAAGTTAGAAATTCGGGTTAAAATTTCGCCT
TTGCGTGGGATTGGATCGTCTAAGATCACATCAAAGGCGGATAAACGATCCGTTGCCACC
ATAAGCATACGTTTATCATCAATTTCATAAAGATCACGGACTTTACCCGAATAGATTTTT
TTTAGGCTGATTTGCATGGCAGGATTCCTATTAGATTGAACAATTCAGCCTAATTATAGC
AATTTACGCAAACGTTTGCTATTTATCATAAAAATAATTTATCTTTAAAACAAAAAAGCT
TGTCATCTTTCTCTTTTTATCGTATTTTGTGAGCCATTCATTTTTGGAGAAAAAATATGA
CCTTTATTCGTACTCGCTATCATCACCATTTGACCGACTAATCTTTCGGGCATTTGGCGT
GTTCGGAAGATAAACTTCCGAGAGCGAATTAAGATCAACACAGAATTCACAACCCCTCGG
AAGACAACTTTCGAGGGGTTTTTCTTTATTCAAAATAAAAATAGAAGGAACACAATATGT
CAGACAACAGACTTCGCATTGCAATGCAGAAAAAAGGACGTTTAAGCAAAGATTGCAGCG
AATTACTCAAACAGTGCGGTGTGAAAATCACTTGGAACGAACAACGTTTAATCGCTTATT
CCGAAAATCTGCCGATTGAAATTTTGCGAGTGCGTGATGATGATATTCCAGGACTGGTAT
TTGACAGTGTGGTCGATCTTGGTATTATCGGCGAAAACGTGTTGGAAGAAGAGGAATTAG
GGCGTTTATATGCGGGTGAATCCGTCGAATATAAAAAACTCCGTACTTTAGATTTCGGCG
GTTGCCGTTTGTCATTAGCGATTGATCGTGACCGCACATATAACGGCGTACAAGATTTCA
AAGATGCCCGTATCGCCACCTCTTATCCTAACTTACTCAAACGCTATATGGCAGAACAAG
GTGTGCCGTTTAAAAATTGTCTATTAACTGGTTCGGTAGAAGTTGCCCCAAGCGCAGGAC
TTGCTACAGCAATTTGCGATTTGGTTTCATCAGGCGCAACCCTTGAAGCAAACGGTTTAA
AAGAAGTCGAAGTGATCTATAAATCCAAAGCCTGCTTAATTCAACGTGCCGAACCATTAA
CCGCGGAAAAACAAGCCCTCGTCGATAAACTGCTCACCCGAATTCAAGGCGTACAACAAG
CCGCAGAATCTAAATATATTATGCTTCACGCTCCAAAAGATAAACTCGAAGAAATCACGG
CTTTGCTACCAGGTGCCGAGAATCCAACGATTTTACCGCTGGCACACGATGATTCCAAAG
TTGCTATGCATGTGGTTAGCCAAGAGAACTTATTCTGGGAAACGATGGAAAGCCTTAAAG
AGATCGGCGCAAGCTCGATTTTGGTGTTACCGATTGAGAAGATGATGGAGTAGTTATTGT
TACTTTTCTTTGCGTTGCCAAAGACAAATGTATAAACATTTGAGCGTTGGTAGCTCGCCA
ACGACCCGAAGGGCGAGCGAAGCGAGTAAAAGTAACCAAAAGAAAGGCAACCCTACTTCG
CTCCTGATCTTCGCTTTATTTGAATTTGCTTAACGGAAAAATTTAAAGTCGCTCAGGGGG
CTCAGAAGGGGAAACAGAGCCGCAGAGCGGCTCAATTATGCGTAACCTAGTACGGTTTTG
CCGTGCTAGGCAAAAAAGGAACGATAATATGCAAACCCTAATTTGGAACAATTTAACCGA
AACGAAAAAACAACAAGCCCTTACCCGCCCTGCGATTTCCGCATCAAGCGACATCAAAAG
TGTGGTGGAAAATATCGTCAATTTAGTGAAAACTGAAGGCGATAAAGCGTTATTTGAACT
GACGGCAAAATTCGATAAAACCGAACTGAAAAGCCTTGTGGTATCAACAGAACAGATCGA
ACAAGCGACAAAACGCATTCCAGATGAATTAAAACAGGCGATTCAAAATGCTTATCGCAA
TATCAAAACGTTCCACAAAGCACAAAAAACGCAAACCGTAGATGTAGAAACCCAAGCAGG
CGTGCGTTGCCAAGTAATTACTCGTCCGATTCAACGTGTGGGCTTATATATCCCCGGTGG
TTCTGCTCCGCTGTTTTCGACCGTGTTGATGCTCGCCATTCCCGCTAAAATTGCGGGCTG
TCAAAAAGTGGTGCTCTGCACACCACCGCCGATTGCCGATGAAATTCTCTACACCGCCAA
TTTATGTGGGGTCGAAACGATTTACGCCGTAGGCGGTGCGCAGGCGATTACGGCGATGGC
GTTCGGCACGGAAACGGTGGCGAAAGTGGATAAAATCTTCGGGCCGGGCAACGCCTTTGT
AACCGAAGCCAAACGCCAAGTAAGCCAACAACTTAATGGCGTTGCGATTGATATGCCTGC
AGGACCTTCGGAAGTGTTAGTGTTAGCCGATCAATTTGCTGATCCTGATTTTGTCGCCAG
CGACTTGCTTTCCCAAGCGGAACACGGCGCAGACAGCCAAGTGATTTTAGTCACCGACAG
CCTTGAACTTGCTCAAGCTACCGAACAAGCTATCGAACGCCAACTTGCAAAATTACCTCG
CAAAGAGACCGCTTGTAAGGCACTTTCGCATAGTCGGGTATTTATTGCCGAAGACTTACA
ACAATGTGTCCAAATCAGCAACGCCTACGCCCCTGAACATTTAGTGGTGCAAGTGGAAAA
CCCACGCAACCTACTGCCTTTTCTCGATAACGCAGGCTCAATTTTCTTAGGTGCATATAG
CCCCGAAAGTATGGGCGATTACGCTAGCGGCACCAACCACGTGCTACCAACCTACGGCTA
CACCCGAACTTATTCCAGCCTCGGTTTAGCGGATTTCAGCAAACGAATGACCGTGCAAGA
ACTCACTCCGCAAGGCTTTAAAGATCTCGCAAAAACCGTGGAGCTAATGGCAGCAGCAGA
ACAATTGGAAGCACATAAGCAGGTGGTGTCGATTAGATTAGCGAAGATAAAATAAATGGT
AGGGACACACTGAGTGTGTCCGAAAAATAAATCATCGCAAATAATATTAACGGACACACG
CAGTGTGTCCCTACAACAGGATATACAATATGACAATCTCACAACTCTCTAGAAAAAATG
TCCAATCCCTCACCCCATACCAATCCGCACGCCGTTTGGGTGGTTCGGGGGATGTATGGC
TGAATGCGAACGAATATGCGCTTTCGCCAAACTTCGATTTAACTGACCGCACTTTTAACC
GCTATCCCGAACCGCAACCGCAAGCGGTGATTGAAGGTTATGCTACCTACGCTGGCGTTA
TGCCTGAAAATGTATTGGTTAGCCGTGGTGGCGATGAAAGTATCGAGCTGATTATCCGTG
CTTTTTGTGAGCCGACCGACTGTGTGCTGTACTGTCCGCCAACTTATGGAATGTACAGCA
TGTCGGCGGAGACCTGTGGCATTGCACTTAAAACCGTGCCTTTAACTGCGGATTTTCAAC
TTAATTTACCTGAAATTGAACGCAATTTGGACGGTGTGAAAGTGGTGTTTGTGTGTAGCC
CAAACAACCCAACAGGCACGCTAGTTAAGCGGTCGGATTTGCTGAAACTTTTGCAAATCA
CCGCAGGCAAAGCGATTGTGGTGGTGGACGAGGCTTATATCGAATTCTGCCCACAAGCGA
CAATGGTCAATGAGCTACCAAATTATCCGCACTTAGCCATTATCCGCACACTGTCCAAAG
CCTTTGCTCTTGCCGGCTTGCGCTGTGGCTTTACCCTTGCTAATGAAGAATTGATCGGCG
TGCTACAAAAAGTCATCGCTCCTTACCCACAACCTACCCCTGTAACCGACATCGCTACCC
AAGCCTTAACCGCTCAAGGCTTGAACGAAATGCAACAACGTGTTGCCGATGTGCTAGAAA
ACCGCACCTGGTTAATCGACCAACTCAAACAAATCCCAAGCGTGGTTGAGATTTTCGACA
CTGAGGCTAACTATGTACTGGTAAAATTCCAAGACGGACAAAAGGTGTTCAAAGCCTTGT
GGGAAAAAGGGATTATCTTACGTGACCAACACAAAGCATTGGGGTTACAGAATTGTATTC
GGATTTCTATTGGCACGAGAGAGGAGTTGGAAAGAACGGTGGAGGCGATTGGGGGAGTAT
AAGATAAATCGTGCGGATGCCACGCACTAACGTACGTGGTTAAGCATAGTGCCGCTACTC
CGTAGCGGTAAGTTAGGGAAAATATGAGCTATACAAGAAATTTATACCATATTATCTTCC
GTACTAAATATGGTACGCCAAGTATTTTAGAAGAAAATGAAGATGCGCTTTATCGCTATA
TTTGGGGATTTGTAAGAGAACATAATTCTGTGCTTTATCGGATCAACGGTATGCCCGATC
ATCTTCATCTTTTTGTTGAATTGCACCCGATGCTTTCGGTCGCTGAGTTTGTACAAAAAC
TGAAAACAACAACACATAAATGGATTGATGAAAATAAACATCTTTTTCCTGAATTTTATG
CGTGGTCTAGGGGCTACTGTTCACTAACTTATTGCGAAAAAGATAAAGAGAAAATCATCA
ATTATATTAAAAATCAAAAAGAACACCATAAAACAGCTGATTTTGTAGAAGAAGTAAAAT
TCTTGCTTACAGAGGCTGGAATTGCAATAAACGAAAAATTTTTTGAACAAGATTTATAGC
GATGCAGCGCATCGCCACTATGCGTAACCACATACGTCAGTATGTGGCAAGAACAGGAGA
ACAAAAATGACACAACAATCTATTTTATTCATCGATCGTGACGGCACCTTAATTGACGAA
CCCAAAACCGATTTTCAAATCGACAGTTTAGAAAAACTCAAATTTGAGCCGAATGTGATC
CCTGCCTTGCTCAAGCTCAAACACAAATATCGCTTTGTGATGGTGAGCAATCAGGACGAT
TTAGGTACGAGTTCATTTCCGCAAGAGACCTTCGACAAACCACATAATGCAATGATGGAA
CTATTCCGCTCGCAAGGTATTGAGTTTGATGACGTGTTAATTTGCCCACACAAACCTGAA
GACAACTGCGACTGCCGCAAGCCGAAAACCAAGTTGCTGCAAAAATATATTGAGCGTGAA
CTGTTTGACCCTGCCACCAGTTTTGTCATCGGCGACCGTGCTACGGACGTCCAGTTGGCG
GAAAATCTTGGTATTCGCGCGTTGCAATATCATCCTGAAAAATTAAATTGGGATTTGATT
GCGGAAAAATTACTTGGCGAGCCAGTGATCAACATCGGCGAACGCCAACCACGCTATGCG
GAAGTGGTGCGCAAAACCAAAGAGACCGACATCAAAGTGCAAGTGTGGCTAGACGAAACG
GGTGTGAACGACATCAAAACCGGCGTGGGCTTTTTCGACCATATGCTCGACCAAATCGCC
ACCCACGGCGGTTTCCGTATGAACATCTCGTGCAAAGGCGACCTCTGGATTGACGAACAC
CACACCGTTGAAGATACTGCTCTTGCCCTTGGTACCGCCTTAAAACAAGCCATCGGCGAC
AAACGTGGCATCGCCCGTTTTGGTTTTGTGTTGCCAATGGACGAATGTCAAGCTCAATGT
GCAATGGATTTATCGGGTCGTCCATTTATCAAATTTAAAGCGGAATTTAAACGTGAAAAA
GTGGGCGATTTCAGCACCGAATTGACGGAGCATTTCTTCCAATCTATCGCCTTCACGATG
CTCGCCACCTTGCATATCAAAGCCAAAGGCGACAATGATCATCACAAAATCGAAAGCCTG
TTTAAAGTTTTCGGCAGAACCTTACGCCAAGCCATTCGCATTGAAGGGAATGAGTTGCCG
AGTTCGAAAGGGGTTTTATAATCTCTCATCTTCCCCTCGCCCGCTTGCGGGAGAGGGGGG
AGAAAATCCGAAGGATTTTCGGAGGGAGAGGGGAAAAGTGCGGTTGGAATTTGAAAAGTT
TTTGGGGAAATCATGAATAATACAATTGAACGTCTTGAGAAAAGTATCAGATTTTTAGAA
GGGTATAAATCTACACTTGATGAGAATACATCTACCTATTATAGAATAGGTATTATCTTA
CCTATTTTATCTAAAATCAAATTATCAGAGGATGATTGGAGTAAACAATGTCAATATCTT
TACCCTAAATATAGAGAAGAGCTTTTTAAAGAGCTAATATATTTAGAAGGTGAAAGGCTA
GAGGATGATATATCAATCCTTATTGAAGGGATATATTGTAGATGTGCATATTTACTTAGA
GAATATATATTATATATGGAGTCAAATGCCCCTTATGAATATCGATTTGGGATGGATGAT
CTTAGTGTAGTGCACAACAAAATACTAAATGACAATTATGATTTTATAGATAAAAAAAAT
GAAGATAGATTAAATGTCATAAAAGATAAACAATTAGATATTTGGATTTTAGGATATTAT
TTTTATGGTAAATCATTTAAATCTTTTGAAAAATATGAGGAGCTTGTCAAAGAGAGTGAA
GGAAAGTCCTTAGATATTAAGAATAAAATAGATCGTGAAAAAGATAAGTTATCTGATTTT
ATCAAGGAGAAACAAGAAAAAGTACAGCAATTAGCTAAACAATTAGAAGAACAAAAAACA
GCATTTAATTTTGTTGGTTTATCTCAGGGGTTTGAAAAGTTATTAAATACTAAAAAATCT
GCTAGAAGTTATACATTTTTCTTTTTGGTTTGTATAGGTGCTTTCTTATTTGTTGTGCCA
GCAGCTTATATCCAAACAATAATGAGTTTTTCTGTAGATACGATTAACGATCCTTACATA
TGGAAACTTGCTATTCCATTTACTGGTGCAGAAATTATTTTACTCTATTTTTTTAGAGTT
ATTTTAAATCACTATAACTCACTCCAAACTCAAATAATGCAACTTGAATTAAGACAGTCT
CTTTGTCAGTTTATTCAAAGTTATGCTGATTATGCAAAAGAGATAAAAGAAAAAGATGGA
GCTTCACTAGAAAAATTTGAGAATTTAATTTTTAGTAGCATTCTTTCCTCACCAGACAAA
GTACCAAGCACTTTTGATGGTTTAGAACAGCTATCAAATTTGATAAAAAATATGAGATCA
GGAAGCTAAAATGACCAACCTAGTAATCATCGACACAGGCTGTGCAAACCTGTCTTCTGT
AAAATTTGCATTCGACCGTTTGGGAATTCAAGCGGAAATTAGCCGTGATTTGGCGAAGAT
TAAATCGGCGGATAAATTGCTGTTACCGGGCGTGGGGACGGCGATTGCGGCGATGAAAAA
TCTGCAGGATCGTCAGCTGATTGAAACCATCCAAAACGCTACTCAACCGATGCTTGGCAT
CTGTTTGGGGATGCAGCTGATGACGGAATTTTCCACCGAGGGCAATGTGGATACTTTGCG
CCTGATGAGCGGCAAAACAGAGTTAATTCCGAATACGGGCTTGCCCTTGCCGCATATGGG
TTGGAACCGTGTGCGTTATGCGGCGGATCATCCGTTGTTTGCCGGCATTGAACAAGACAG
CCATTTCTATTTCGTGCATAGCTATGCGGTGTTGCCGAATGAAAATACTATTGCGACCAG
CAACTATGGTGTGGATTTTTCGGCGGCTATTGCGAGCAAAAGCTTTTATGGCGTGCAATT
TCACCCTGAACGTTCGGGCAAAAATGGAGCGCAGTTATTGAAAAATTTTGTGGAGAATAT
TTAATGGCGGAAGTGTTAGCCTTAAAAATCGGTTTGGTAGAAAACGTCACTTTTGCGGAC
GGAACAATCTTAGAAAGTGCTATTCGCAAGCAACCAGTGGACAAAATCACCGTTCACGAA
TTAGGGGCAGAAGGTAATGATGTAGGCTTGAAAGCCCACCACGGCGGTGTGGATAAAGCG
TTGTTTTTTATGGCGGAAAAAACCTTTGAAAAATTGACCGCACTTATTGGTAAAGATTTC
GATTGGAAGAACACGGCGATTTACGGCGAGAATTTTATCGTTTCCGAATTGGATGAAACC
AACGTTTGTGTGGGCGACCGTTATCAAATCGGCGATGTGATTTTAGAAGTGTCGCAACCA
CGCAAACCTTGCGAGCGGTTGTCGCTTAATTCTGAGTGTGCGGAGACGCAAAAAATCGTG
CGAGAGCAAGGTTTAACAGGTTGGTATGTGCGTGTGGTTCAAACCGGCGTTTGCAAAAAA
GGAGACAAAATCCACCGCTTGCAACGCCCGTATCCAGATTTGAATATTATGCACCTAAAC
CAACTTGCCGCACAAAAACCAACCGAGGCAATACGTACAGAGTTAGAAAAAGCGTTGGCT
TGCGAAGTGCTGGCAGAGGCGTTTGAGCGGACGTTGAGAAATCAGTTGGGGCGATTAATC
CAAGGGTACAAGTTACCCTAGGTTACGCATAAACCTATCCCGTTGGGGTAATTGAGGAAT
ATAATGAGTTATACACGTTTACTTTATCATATTGTTTTTCGGACAAAATATGGGGTTCAC
GCCATTAATGAACAATATGAAAATGAGCTTTATCGTTGTATTTGGAAATTTGTTCAAGAT
CATCAAAGCGTTTTATACCGAGTGAATGGAATGCCCGATCATATTCATTTATTTGTGGAA
ATTCATCAAACTATTCCTGTCTCGGAATTTGTGCGGAAGTTAAAAAAGACAACGCATTTG
TTTTTAGAAAAGAATAAATCATTATTTCCTGATTTTACTGAATGGGCAGTAGGTTATTGT
GCATTAACTTATTGCGAAAGAGATAAAGCAAAAATTATTAACTACATCAAAAATCAAAAA
GAACACCATAAACATACGAGTTTTATGGATGAAGCAAAAGATCTACTGGCTGAAGCTGGT
GTAGAAGTTGATGCTAACTTTATTGATAGAAATTTATAATATTTAGCCAAGTTGTATCTA
GGTGCCATATCTACCCCAACGGGGTAGGATCATGCATAACCTAGGGTAGCTTGCTACCCT
AGGAGCAAGTAGCTCTAGGGGAAACGACATAGCAGTACCTAGGGTAATAAATTACCCTAG
GTTAATCATAAGCTTACCCCTTTGGGGTAGTAAGACTACATCTACCCCAAAGGGGTAGGA
TTATACGTAACCTAGGGTAGCTTGCTACCCTAGGACAAGGAAACACAATGAAAAAATCCA
TTATTATCCCCGCCCTTGATTTGATTGATGGGCAGGTGGTGCGATTGCACCAAGGCGATT
ATGCCAAACAGACGACTTATAGCGATAATCCGATTGAGGAATTTGCCAGCTACCTTGCAC
AAGGGGCGGAGCAGTTGCATTTGGTGGATTTGACAGGGGCGAAAGATCCTGCCAAAAGAC
AGACCGCGCTTATCGGTGAGATTATTGCGGCGACCAAATGTAAAATCCAAGTGGGCGGCG
GTATTCGCTCGGAGCAAGATGTGGCGGATTTATTGACGGTGGGAGCGAACCGTGTGGTGA
TTGGCTCCACAGCGGTCAAAGAACGTGAGATAGTCAAGGGCTGGTTTAATAAATACGGGG
CGGAGAAATTCGTGCTGGCGTTGGACGTGAACATTGATACAAGCGGTCGAAAAATCATTG
CGATTAGCGGTTGGCAAGAGGCAAGCGGCGTGTCACTGGAAGAATTGATTGACGATTTCC
AATCGGTCGGTTTGCAGCACGTTTTATGTACGGACATTTCTCGTGACGGCACGTTGGCGG
GGTCAAACGTGGATTTGTATAAAGAAATTTGTGCCAAATATCCTGATGTGAATTTCCAAT
CATCGGGCGGTATCGGTTCGCTTGCGGATATTCAAGCGTTAAAAGGTACAGGCGTGGCTG
GCGTAATCGTGGGACGTGCGTTGTTAGAAGGTAAATTTAATGTGGCGGAGGCAGTCGAAT
GTTGGCAAAACGGATAATCCCTTGTTTAGACGTGCGTGATGGACAAGTAGTCAAAGGCGT
ACAATTCCGCAATCACGAAATTATCGGCGACATCGTACCGCTTGCCAAACGCTATGCGGA
AGAAGGGGCGGACGAATTGGTATTCTACGATATTACCGCCTCATCAGACGGTAGAACGGT
GGATAAAAGCTGGGTGGAGCGTGTAGCGGAAGTGATCGATATTCCCTTCTGCGTGGCGGG
TGGCATTAAAACCATTGACGATGCAGAGCAGATTTTTGCCTTCGGTGCGGATAAAATTTC
TATCAATTCGCCCGCACTGGCGGATCCTGATCTGATTTCCCGTCTTGCAGATCGCTTTGG
CGTGCAAGCCATTGTGGTGGGTATTGATAGTTGGTTCGAAAAAGAAACAGGCAAGTATTG
GGTTAATCAATACACCGGCGATGAAAAACGCACCCGCCAAACCAACTGGCAGCTGCTCGA
TTGGGTGGCAGAAGTGCAAAAACGAGGTGCCGGCGAAATCGTGTTAAATATGATGAACCA
AGACGGCGTACGCAACGGCTATGATTTAGCCCAACTGAAAAAAGTGCGTGAAGCCTGCCA
CGTACCGCTAATCGCCTCAGGCGGTGCAGGCGAAATGGTGCATTTTAGAGATGCGTTTAT
TGATGCGAATGTGGACGGCGCACTGGCAGCGAGTGTGTTTCATAAACAGATTATCAATAT
TGGGGAGTTGAAAGAGTATCTTGTGAAAGAAGGCATAGAGATTAGAAAATGAAAAATATT
ATTTTTTTATTCTCCTTGATGTTATGTTCTTGTGTATCATTACCTAAAAAAATAGATATC
TGTGAAACTGATGCAGAAGTTATCCATTCTAGTTATGAGATAGAACGATATATTTCGGAT
AAACCTTTTAAAATAGCTTATTATCCAACGATTAAGTTAAATAACTTAGGTAATCAGTGT
GAAGAATATATCTAAGATAAATGAAGTTGGAGATTATTTTTCTGAAAAGCTTGATGGTAA
ATCCATGAACGAAATGCAGGTTTTGTTGAATAAAGAAAAAGATTTATATAGGTTCAAGTA
TATGCTCCCTAGCAACGGAAAACACAAGTTAGAAGTCGGAAGAAAGATACGAATTAACGC
ATATCAGTACAAGAAGATAGAAACTATTTTTTCTTCTACTTTTTTTTCAACAAAAATTAG
GATAGCAAAGATTTATTAACCGACAGCGACTTTGTCGCAATCGGTTACGCATAGTTCGGT
GGCTTTGCCACCGCTGGAAAAAGGATAAATATGCAAAACAAAATAAACTGGCAAAAAGTG
GACAGTTTGCTCCCAGTTATCGTCCAAAAGGCCCAAACCTGTGAAGTCCTAATGCTTGGT
TATATGAACCAAGAAGCATTAGGCAAAACATTAGCCGAGAAAAAAGTTACCTTTTTCTCT
CGCACCAAGCAACGCTTATGGACGAAAGGGGAAACTTCGGGCAATTTCTTAAACGTGGTG
GATATGAGCTTGGATTGTGATAACGATACCTTGCTGATTTTAGCCGATCCGATTGGGGAA
ACTTGCCATACTGGAGCGGAAAGTTGTTTTCATCAGTTTGAAACCCAATCCGAAGGCGAT
TGGACGTGGTTTAGCAAATTAGAACGTACTCTTGCCGAGCGTAAAAACGCCGATCCTGAA
AGTTCTTACACGGCAAAACTTTATGCGAAAGGCACGAAGAAAATTGCACAGAAAGTCGGC
GAAGAAGGGGTTGAAACAGCACTTGCGGCAATGGCGAAAGATCGTGAAGAACTTGTAGGT
GAAGCGACAGATTTAGTCTATCACCTAACAGTTTTATTACATAATGAAGGGCTTGCTTGG
CAGGATGTGATTGCAAAATTAAAAGAGCGTCATCAGGGCATAGGGTTACACCCTGAAGGC
TCACATAAATAGGCATAGTAGACAAACTGGTTGCTAAAAAGTGGCTTAAAGTCTTATATT
ACGGGCTTTAAGCCACTTTTTTGAATTATGAACCAAAAAAATGTCATTTTTTGCCACAGT
AGTGACATTCGCAAACATGGTATAAGAAATAATATTCAACGCTATGAATGTAATGCTTGT
AATAAAACATTTACCCTTAAAAAGAAATTAAATCCACCACTATCACGTGATTTAAATATT
ATTGCGGATACCACCTTCTTTGGTCGTGAATTTGGTATTTTAGCCCTGATGGATTCGCTT
TCTAAAAAAGTGGTTTACCATCGTGCCATCAAAACGGAAAAAGATGTGTATTACAGAATA
GCATTTAATTCACTTCGTATGAAAGGCTATAACATTCAATCAATTACCTGCGACGGCATA
CGGGGTATATTGAAAGATTTATTGGATACACCGACGCAAATGTGCCATTTTCATATGGTA
GCTATTGTGATGAGAGCATTACGAAAAAAGCATCAATCTATAGCTGGAAAAGAATTAAAA
ACAATAGCATTAACGCTTAAACAGAGTTCTAAAAAAGACGTCTATTTACGATTACATCAT
TGGTATTTAAAACATAAAGCGTTTTTAGAAGAACGGTCAGAAACCGAATGAAAAGGGCTA
TTATCCTTATAAACATCGGAATGTAAGAAGTGCTTATCATAGTTTTAAACGTTATATAGA
TTATCTATTTACCTATGAAAAGCATGACGATTTAAATATCGAAAAAATGACAAATAGACT
TGAAAACTTATTTGGGCAACTAAAGGAAAAATTATCGCATCATACAGGATTAATGAAAAA
ACATAACATTATGTTTATAAAGGATTTTTTAAATAAAAAAGAGTTGCTAAGAATAATTAA
AAATATTCATTAGCAAGCATTTTGTCTACTATGCCCTAGCATAGCTGCATAACTGCTTAA
TTATGCGGATTTGCTCGCCGTTGGGCATTATCTCGAACTTAAAGTCTTTGCGTAATTGCA
TTAACAAAGTTTAGAGCGTGATTTTTCCACATTTTATATTTGATCTATGAAAAGAAGAAA
CTGAAATTAAACACGATTTGCTGGCAGCCGCGGTGGTTCCCCCATTCATTATTCACCAAT
ACATCAAGCAACAACAAATACCTGATTAATTAGATTTGAAACGACCCACACCGTTTATAT
CTTATATCTCCGCTCTGAAGGAGAGAACTTTACGGCACAGTTATGATAAAATCCGCATTA
TTGTAATACTTCATTTCACAAAAATGCAGATTAATCAATCAGGGGGTATGCCTTTAATTA
ACCTTGCTGATCACCAATCAACACAGACTCTAACGCAATTTCAATCATATCGTTGAAGGT
TAGTTGACGCTCTTCTGCGGTAGTTTGTTCGTGCGTACGGATATGGTCTGAAACAGTACA
GATGGTTAATGCTTTTGCACCAAATTCTGCAGCAACACCGTAGATACCAGCCGCTTCCAT
CTCAACACCTAAGATGCCGTATTTTTCCATTACATCAAACATTTCTACATCTGGAGTATA
GAAAAGATCTGCAGAGTAAAGGTTACCTACACGCACATTGATGCCTTTCGCTTTTGCTGC
TTGTACAGCCGCTAAAGTAAGATCAAAGTCAGCAATTGCCGCAAAGTCGTTGTCTTTGAA
ACGGATACGGTTTACTTTAGAGTCAGTACAAGCACCAACACCGATAATGACTTCGCGTAA
TTTCACGTCTTGGCGTACTGCACCACAAGAACCTACACGAATAATTTTTTTCACACCGTA
TTCGGTGATTAATTCTTTCGCATAGATTGAGCAAGATGGAATACCCATACCGTGTCCCAT
TACAGAAATACGACGACCTTTGTAAGTTCCAGTATAACCGAACATATTACGGACATTAGT
GACTTGTTCTGCATTTTCTAAGAAAGTTTCAGCGATATATTTAGCACGAAGTGGGTCACC
TGGCATTAATACAACATCGGCAAATGCACCTGCTGGTGCGTTAATATGTGGAGTCATAGT
CTGTTCCTCTTTGTTTGTTGAGAGATTAATATCCCGTTACATTTTGATTTACTTGTTCAT
CGTTTAATGTAGCAAGTAAATTTGCTAATAAACTAGATGCACCAAAGCGGAAATGAGCTT
GGTTAATCCAATCTTGCCCTAAAATTTCAGCAGTTAATGCGAGGTACTGCTCTGCTTCTT
CGGTGGTTTTTACACCGCCAGCGGCTTTAAAACCAACGCTATCTGCAACACCTAAATCAC
GAATGGTTTCTAGCATAATATGAGCAGATTCAAGGGTAGCATTCACAGGCACTTTACCCG
TTGATGTTTTGATAAAATCTGCCCCTGCTTTAATTGAAATCTCACTCGCTTTACGAATTA
ATTCCGCTGTTTTCAGCTCGCCTGATTCAATAATCACTTTTAATGCAACATTATTGGCAG
AACAGACCGCTTTACACTGTTTGACAAGCTCAAAACCGACTTGTTCATTACCTGCGATCA
ATGCACGATAGGGAAAAACCACATCGACTTCATCAGCACCATAAGCCACCGCAGCTTTGG
TTTCTGCCACCGCAATGTCAATATCATCGTTACCGTGAGGGAAATTGGTGACAGTCGCAA
TTTTAACTTGTTCTGTTCCTTGAGCTTTTAATGTTTTGCGAGCAACTGGAATAAAACGAG
GGTAAACACACACCGCTGCAGGCGTACCAAATAGCGTATTGCCTTGTTGGCATAATGTTA
CCACTTTTTCATCGGTGTCATTATCATTTAATGTGGTTAAATCCATTAAAGATAAGGCTT
GTTTTGCAATAGATTTTAAACTCATTCTTTATTCCTTACTTAAAGCAATCGTTTAACTTT
GCCATAAACGACAACACCACAGTTTCCTGTGGTGTTTCGTTCAAGAATTGAGAGTGTTAA
ACCGCACCACCAATTCCGATAAATAGACCTGCAATCGCAGCACTCATTAAGTTTGCAAGA
GAACCTGCAACTACCGCTTTGATACCTAAGCGAGCTACATCACCACGACGATTTGGTGCC
ATAGAACCTAAACTACCGATTAAGATTGCGATAGAGCTAAAGTTTGCAAAACCACAAAGT
GCGAAAGTAACGATAGCTTTAGTTTTGTCTGTTAATGCCATTGGAGCTTCGGGGCCTAAG
TATTTAGCAAATTCTAAGTAACCCACGAACTCATTGATCGCTAATTTAAGACCGATCATT
TGACCAGCGACTTCAGCTTCATTCCAAGGAACACCGATTGCCCACGCTAATGGTTTAAAT
ATCCAACCAAGAATTAGACCTAAGTTTAGACCTTCATAACCGAACCAGCCACCGACAGCG
CCTAAAACACCATTGATTAATGCAATTAATGCAATGAACGAAATTAACATTGCACCTACG
TTTAATGCTAAGTGCATACCTGAGCTTGCACCAGCAGCAGCTGCATCTAATACGTTTGCT
GGTTTTTCTAATTCAACGTTCTCAATGCTGTCATTGAATTTTTCTGTTTGTGGAAGAATA
ATTTTAGCGAATAAAAGACCTGCAGGTGCAGCCATAAATGATGCCGCAATCAAGTATGTA
AGTGGAACCCCCATACCTGCGTAACCTGCCATTACAGAACCTGCGATAGAAGCTAAACCA
CCACACATTACTGCAAAAAGTTCTGACTCAGTCATTTTGCTGATGTAAGGTTTAACCACT
AATGGTGCTTCTGATTGACCTGCGAAAATATTCGCAGCTGCTGACATTGATTCCGCTTGA
GATGTACCAAGTACTTTTTGTAAGCCACCACCAATGATTTTGATGACCCATTGCATAATT
CCAACATAGTAAAGTAATGAAATTAATGCAGAGAAGAAGACAATGATAGGAAGAACTCTG
AATGCGAAGACGAAACCACCGCCTCCAAAGACTTCAAACATTTTATCGCTAACAAGACCG
CCAAATAAGAAAGCAACGCCTTCGTTACCATAGCTAATCACTTTAGCAACCCCCTCTGCC
ATTGCACCTAATGCATTACGACCCACTGGAACGTAAAGAATTAATGCGGCAATACCGATT
TGTGAAGCTAATGCACCAAAAACTGTGCGGAAGTTAATTGCTCTTTTGTTGTTTGACAAA
AGAAAAGCTATTCCTAGTAGAACAACTATACCCAATAAACTATTTAACGTACCCATTTAA
GGACTCCATTCAAAGAAAGAGAAGAGATATATGATAAATGTTATAGTGATTATAACAACT
AACTCATCAAAAATGATGGGCTACACAATATACCAAGTTTTCAAACTAAGATCTTTAACT
TTTTACATAGTTAAAAAATAAATTGACAGAAAATGGACTTTATTTATCAAAAATGTGAAG
TAGCTCTCATTTTTTCACGCCAGCTTCTTTTACACCTTATAGAGTTAGAGTTATTGTAGT
TTACCCACGGTAATTTTTACTGAACTAAAGGAAGATAATATGCGTAAAAAAATTATTTTG
GATTGCGATCCTGGACACGATGATGCTATTGCCATTTTGCTTGCTTACGGCAATCCAGAT
ATTGATTTATTGGCTGTAACAACGGTGGTTGGCAATCAAACCTTGGAAAAAGTTTCTCGA
AACGCTTTAGCCAAATTTGTGGTGGAGCTGTTAGACTTCTTCGGCAAAATGTATAAACAG
GCTCAAGGGTTTGATTATCCACCTGTTCACGATCCTTGTGCCGTAGCTTATGTGATTGAT
CCGACGCTTATCGAAACACAAAAAGTCCCTGTGAATATTGAATTAACAGGAACACATACA
CTTGGAATGACGGTAGCAGATTTCCGTTATCCGCCAAAAGAATGTAACACTTATGTGGCA
AAAGTTTTAGATCGAGAGCGTTTTTGGGATCTCGTGATTGATGCGATTAAACGACTTCAA
TAATACAAGCGGTTAGATTCTTCAAGTTTTTTGCAATACTCTATAAGGCTGAACAGGATT
CAGTCTTTATTTTTGTGAGCTTGTTCACAAATTTTTGAAAAAGACATTGACGCTGTTTCT
AATGGATTTAATAATATGACAAATGTCCTTTCATTAAAACATTTGTCCTAATGGAGTTCG
GAAATGAATCAGAACGAAAAAACGATTTTAGATTTAATACGTCAAAACCCTTTCATTTCA
CAGCAAGAACTCGCTGAATATATGGGATTATCTCGTTCAGCGATTGCCAACATCATTTCC
GCCCTAATAAAAAAAGAATATTTATTAGGCAGAGCTTATGTTCTTAATGAGCGTAGCGCT
ATTTTATGTATTGGTGCGGCGAATGTTGATAAAAAAATTAAAACGGACGAAGAACTTCGA
GGTTATACGTCAAACCCAGTAAATTCCACAACAACGATTGGCGGTGTTGCTCGTAATGTG
GCTGAGAATTTAGGCAGACTCGGGCAGAAAGTGAGCTTTATTTCTACGGTTGGCAACGAT
CCTGAATGGGAGAGAATTAAATCCTTCTCGTCTGAGTTTATGGATATGAATAATGTGATT
ACCGTAGAAGGACAATCTACAGGCTGTTATACCGCATTACTAGACAAAGAAGGCGAAATG
TATCTAGGCTTAGCGGATATGTCGATTTATGACAGCTTAACCCCTGAAGCCCTGAATAAA
CACACTGCATTAATTAAAAATGCTCGTTGTATTGTGGCTGATCTGAATTGCCCAAAAGCG
ACCATTGAATACCTTTGCAAAAGTGCCGAAGGTTATCACATTCCTTTGGTGTTGATTGCC
GTTTCCGAACCGAAAATGGATCGTCTTCCTCAAGATTTACAAGGTGTAAGTTGCTTAATC
ATCAATAAAGGGGAACTTGCAGCCTATTTAGATATGCTATTAGATACCGATCAAAAAATT
GAAGAAGCCGCTAAAATATTGTTAGCAAAAGGCGTAAAACAAATTGTATTAACCGCAGGT
TCTAAAGCTATTTTGAGTGCATCTCAGGATGAAACCCGTTGGTATTCCGTTAAAAAAATG
GATAGCCACAAAGTGATTGATGTCACAGGTGCAGGCGACTCTTTTAGTGGAGCATTTATT
TATGCTTGGCTTAATAATTATGAGCAAGACAAGGCGATCTTAGCTGGTTTAACCAACGCC
TATCATACAATTCAGTCGGAATTTACTGTTCGACCAAATTTAACCAAATCTCAATTAGAA
ACCGAAATGGAGCATTATTATGAATAACTACCTTATTTTATCTAATGAAGTGCAACGTGG
TATGGCTCAAGGCTTGCCGATTGTTGCCTTAGAATCGACCATTATTTCTCACGGTATGCC
ATATCCACAAAATGTTGCAATGGCAAGGGAAGTTGAGCAAATTATCCGTGATAACGGTGC
TGTACCTGCGACGATTGCAATCATTGACGGCAAAATCCGTATTGGTCTTTCTGATGATGA
ATTAGAGTTATTTGGTAGCAGCAAAGGGATCGCAAAAGTTTCTCGCCGTGATTTACCACA
GATTATTGCGTCTAAAAAATTAGGGGCAACAACGGTTGCTTCTACAATGATTTGTGCTCA
CCTTGCAGGTATTAAATTCTTCGTAACAGGAGGATTAGGTGGCGTACATAAAGGCTGGGA
AACCACATTAGACATTTCTGCTGACCTTGATGAATTAGCACAAACAAGCGTAACCGTTAT
TTGTGCAGGGGCGAAATCTATCCTTGACCTTGATGCAACCTTAGAATATTTAGAAACCAA
AGGTGTGCCTGTCGTTGGTTATAAAACCAAAAATCTACCAGCATTCTTTACTCGTGATAG
CGGTTTACCATTGGCGTTATCGTGTGAAGAATTAACTGAAATTGCTGAAATGATCAAAGT
GAAATGGCAGCTAGGCTTAGAAGGTGGCGTGGTCGTTGCAAACCCAATTCCACAAGAAGA
TGAATTAGCACCAAGTTATATCAACGGTATTATTGATACAGCAGTAAAAGAAGCCGAAGA
AAAAGGCATTATAGGTAAAGATATTACGCCATTCTTACTCGGTAAAATCGTTGAAATGAC
CGAAGGCAAGAGCTTGGAAGCGAATATCAAACTGGTGAAAAATAATGCGAAAGTCGGTGC
TCGTTTAGCCGTTGAATTTTTTAAATAATCAATTAAAACTCGTTTTATAACGACTTATCT
TGAACGGTGAATTTGTAATAAATTCACCGTTTTGTTTTTTATTTGTAGAAAAATTTGATC
TATCTCTCACTTTTTAATGCTATTGATTGCATTACTTCATTTGTAGGGGTATGCTTTGGA
GTAAATTTTCTTTTTGTTTAATGCTAATGGAGTTTTTATGTCGAGATTAACCAAACAACA
AATTTTAGAACAATTAAAAAATGGTTTAATTGCTTCTTGCCAACCTGTTGATGACGGTCC
GATGGACTCGCCAGAGATTGTAGCGGCAATGGCAAAAGCATCAGTCATTGGCGGAGCGGC
AGGGCTTCGTATTGAAGGCATTGATAATTTAAAAGCGGTGCGTAAAGTCGTTGATGTGCC
GATTGTCGGTATCGTAAAACGTGATTTACCTGACAGCCCTGTTCGTATCACGCCATTCTT
ACAAGATATTGACGATTTGTATCACGCAGGGGCAGATATTATTGCCTTTGATGGTACAGA
TCGTGTTCGTCCAAACACGATTGAAGCCTGTGCAAGACGTATCCAAGAGTTAGGAGCAAT
GTCAATGGCGGACTGCTCAAACTACAAAGAAGGTATGTACTGCCAAGAGTTAGGCGTAGA
TTTAATCGGTAGCACAATGTCAGGCTATACAGGCGGTGAAACCCCTGATGAGCCAGATGT
ACAACTGGTGCGTGATTTAGTCGCCAGTGGTTGTCGTGTAATGGCTGAAGGGCGTTACAA
TACCCCTGAACTTGCTGCCGTTGCGATTGAAAATGGGGCTTATGCTGTAACCGTTGGCTC
TGCTTTAACTCGCCTTGAGCATATTGTGAGCTGGTTTGTGACCGCCATTGATAATCGCAA
AACAGGAGCCTAATATGACCGCTTGTTTAGCCATTGACGTGGGTGGAACCAAAATCGCTG
CTGCTCTTGTTACCTTAAAGGGAAAAGATGCGATTGTGGCGGAACGTACACAAATTCACA
CACCACAAAATCCAAGTGCAGAAGCTCTAGACAGTGCTTTGGCACAAATTTTAACGCAGT
TCAAAGGGAAATTTGATCAGGTTTCGGTGGCTTCAACGGGAATTATTCAAAAGGGTATTC
TAACCGCACTTAACCCGAAAAATTTAGGCAATCTGGCATTCTTTCCCCTTGAGCAAAGCG
TTGCCAAACACACGGACAAGCCGATTACACTGTTAAATGATGCCCAAGCGGCGGGTTGTG
CTGAATTTTTACGTCAAGATGACATTGAAAATTTTGCCTTTATTACCGTTTCGACAGGTG
TAGGGGGCGGTATTATCTTAAATCGCAAACTCTTTACTGGCACAAACGGCGTAGCTGGAC
ATATCGGACATAGCCTTGCTGATCCAAATGGGGAAGTGTGTGGCTGTGGACGTGTCGGCT
GTGTCGAAGCCGTTGCTGCAGGGCGTGCGATTGCTCGTGATGCAGCCAAATGGGATAACC
CTTGCGAACCGCCAGAAGTGTTTGCACGCTTTAGAGCAGGCGATCCACAAGCGGCTGCTT
TAGTGGATAAATCTGCAAAAGCGATTGCTCATTTAATTGCTGATCTCAAAATTAACTTAG
ACATTCAACGAATTACCCTTGGCGGAAGTGTTGGATTAGCAGAAGGTTATTTAGCCAGAG
TAACCCATTTCCTTTCTGAAATGCCTGAAATTTATCGCCCTGATGTTGTTCCTGCTTATT
ATGCCCAAGACGCAGGGTTAATAGGGGCAGCTTGGTGGGCTGAAAATCAAAAACAGATAT
AATGATTATTACATTATTAAATGTTTTACCACTGATATCATTAGATATGATTAGGCATAG
TAGACAAAAGCGTTGGTAAAAAGTGGCTTAAAGCCTGGTACTATAAGGCTTTAAGCCACT
TTTTGAAATATGAATAAAAACCTGTCCTTTTTGCCTTAAGAACAATATCCAAAAGTATGG
AAATAAAAATAATATTCAGAGATACTTTTGTTCGTCCTGCCATAAAACATTTTCTTCCAC
AAATAAATTAAATCCAATAGATGATTACACAATAGGAAAACAAACCTATAAACACTTATC
CGAAAAATATCACTGTTCCATTAGAACTGTTCAACGTTTGTTCATTAGAGGCATAGTTTG
CAAAAAACAACACTCTTGTCTGCTATGCCAATAATTTTTGATAGATGGGTAATAAATTTG
CCTACTATGCCTATTATTCAAATGCTACCTTATTAGTTATTGGCGTATGACTTTCAAAAT
CTCAGCAAAATCTTCACAAACATAATCAGGCTCAGACTCACTAATGGGAATGTTGTAGTT
ATAGCCATAGGTTAAACCTACGCTTTTACAACCAGCTGCTTTCGCCGCCAAAATGTCATT
TTTAGAATCGCCGATAAATAATATCTCATGGGGATATAAACCAAATTTGCCGCAAAGGTA
ATAAAGTGGGGCTGGGTGAGGTTTAATTTGAGGTAGCGATTGTCCACCAAGGGCTTCAGA
AAAGAGATGATCGATTTTAAAGGCTTGCAACACAGGCAAAACATGTTTAGTTGGTTTGTT
TGTGACTACGGCTAAAATATAGCCCTGTGCTTTAAGTGTTTCTAATGTTTCTTTAACATT
TGGATAGAGTTTGCTGATGTTGCAGACATTTTCGCCATAAAAATATCCAAATCGGCGTTT
AATTTGGGCTAATTCTTCCTGTGAAAATTCATCTGCTTTTCCTGTCCATTCCATTCCTTT
CGCAAAAAGCACATCAGCTCCATTGCCGATCCAAGTCAGAACAAGCTCTTCAGAGGCTTG
TGGCAAGCCAACTTCGGCGAAGGCAGAGTTAAGCGATAAGGCTAAATCGGGCAGGCTATT
GACTAGCGTTCCATCTAGGTCAAAACCGATTAATTTGAATTGTTTCGTCATCTTATTTCC
TTAACCAAGCGGTGAGATACGCTCGATATTTTGTTTTTAGGTCAATATTAACTCTCTGCT
TCCCATTGTGCAAACTCAACAAATTCCGTTAGTTCAGGGTATTGTTTAAGCCACTTTTGC
CATTGAATTTTATCGACTTCAATTTCCACTAAACGATCGCCAAATTCGGTGAAACGCTCT
GATTTGATACATTGCTGTTGGTAAAATTTAGTGTAAATCTGACCGCTTGTTGTGGGTAGC
AGTACTCTTTCACAGACCAGCTCGTTTTTAAGTCTGACTCGCATTGCTTCAAATAGCAGA
TCAATGCCTTGATTTTGTTGTGCCGAAAGATAAACCGCCACAGGTTTGCCGTCATCGTTG
TATTCGATATGTGGCTTAATACTGTCCAAGCGATCCACCTTGTTATACACGAGCAAGGTC
GGAATTTCTAATGCTTCAATCTCATCTAACACTTGATTAACTGCATCAATATTTTCATTT
TTACGGTCGTCTGCACCATCAATAACGTGTAGCAACAATGTCGCTTCTGTGGTTTCTTGT
AGGGTGGATTTAAACGCAGAAACTAAATCGTGAGGCAAAAAGCGAATAAAGCCAACAGTA
TCTGCCAAAATCGCTGTGCCAACATCTTGAATTTGAATTCGTCTTAATGTCGGATCAAGG
GTAGCAAACAGTTGATCTGCCGCATAAACACCTGCATCAGTAATCGCATTAAATAGGGTT
GATTTACCTGCATTGGTATAACCCACAAGGGAAATGGTTGGAATGTCTGCTTTTTGGCGA
GTTTTGCGGTTTTGATCACGCTGTTTACTCACCTTTTCTAAGCGGTTTTGTAACTGCTGA
ATACGCACCTTAATTAAACGGCGATCCGTTTCTAACTGCGTTTCCCCAGGGCCTCGTAAT
CCTACCGCACCGCCTTTTTGTTGATCTTGGTTACCTAAACGGCGGACTAAGCGAGTGGAT
AAATGGCGAAGCTGTGCCAGCTCGACTTGTAACTTACCTTCGTGAGATCTTGCTCTTTGG
GCAAAAATATCCAAAATCAAGCCTGTACGATCCACCACTCGGCAATCGCAAAGGGATTGT
AGATTACGTGTTTGAGCAGGGCTGAGTTGGTGATTAATTAAAACGACGGTCGCATCAAAA
TCTTTGATTGCATCCGCAATTTCTTGGGCTTTACCTTGACCAACATAGTATTTGATATGG
AGTGCGGAACGTGTGGTTGTCAATGTAGCGACAACCTCTACCCCTGCGGACTCGGCAAGA
GTTTGAAATTCCATCAGATTTTCTACATCTTTAGTTTGAGAGAGGTAAAGATGTACCACA
ATAGCACGCTCTTTGTCAGGCGTGTTTTGTGTTTTTTCAGGCAACGGAAAACCAAACACA
GAATTTGCTGTGTTTGGTTCATTCAAGAGGTCTAACGTAGTAATAAAATTATTCCACTTT
CTCTACCACTTCAGCAGATTGCACTGGTGCGGCTTGATGAGCGTGGTTAGAGTTATTGTT
GTGAGAAATCGCACGAGCTGGCACAACGGTTGAAATTGCGTGCTTGTAAACCATTTGACT
CACTGTGTTTTTTAATAAAATAACGAATTGATCGAAAGACTCAATTTGACCTTGTAATTT
AATGCCATTCACGAGGTAAATGGAAACTGGAATCCGTTCACGGCGAAGTGCATTTAAGTA
TGGATCTTGTAAAGATTGACCTTTTGCCATTTTATGTTCCTTCTAATTATTGTTGTTTAA
TGCTTTGCCAAAGGCATTGCGATATTACCACAGTTTCAAATGCTTTTGCTGTACTTTTTC
GATCATTTTTTTATAAGAATTTTCAGGATCCAAACTATCAAGCCATTCCAACCCACTCGT
CCAACCTCTTAGCCAAGTAATTTGGCGTTTAGCCAGCTGACGAGTTGCACAAATGCCCCT
AAAGATTGCTTCATCAAGAGAAGTTTGTCCTTCCAAATATTCCCACATTTGTCGATAACC
GACACAGCGAATAGAAGGCAGATCAACATTTAAATCGCCCCGTTGATAAAGCTGTCGAAC
TTCTTGTTCAAAGCCTAAATCGATCATTTTATGAAAACGTTGCTCAATCCGTTGATGTAG
CACGGCACGCTCTTGAGGGGCTATCGCAAACTGCATTATCTCATAAGGAATACCTTCGCT
TTGTTGAGCGGTGAGTTCCGTCATTGTTTTTCCCGAAATATAAAAGACCTCTAACGCCCG
ATTAATACGCTGGCTATCATTAGGGTTGATCCGCTCAGCTGAAATCGGGTCAATTTTAAC
CAGCTCTTGATGCAAACCTGCCCAACCGATTTGCTCTGCTTTTGCTTCAATTTCTGCCCG
AATATCTGGATCTGCCGAAGGCAATGGCGACAAGCCATCAAGCAATGCTTTGTAATAAAG
CATTGTACCCCCCACCAACAAGGGGATTTTACCTTGAGCCGTAATATCTGCCATTTCTCG
TAACGCATCTTCACGAAAATTCATAACAGAATAACTTTCTGATGGGTCAAGAATATCAAT
TAAACGATGGGGGGTAAGTTCGAGTTCAGCCTTACTCGGCTTAGCCGTGCCTATATCCAT
ACCTTTATAAATTAAGGCGGAATCCACACTGATTACCTCAACAGGAATCTGCTGACGTAG
GGCAATGGCAAGATCGGTTTTCCCCGATGCTGTTGGTCCCATTAAAAAAATTGCGAGAGG
TTTTTGCATTACATCTAGTCTATAAAATAACAAGCGGTGAGTTAGGGGGTTTTTATTTCT
CCTGATTTTATCATCGACAACGCAGATTGAATACTACGCTCAATCGTAGGACGACGAGGG
TCATCTTCAGGCATTAGCTTCAACATCATTCCCCACGTCATTGCCGCCATTTTATAGTCT
TCCTGTTCAAACGCACGGAAAGCCAATAAGCTCAAGGCATTGGTATTTGTATGATCTGCC
CTAATCACTTCTTTGAGCAATAACTCACCTTGTGATTTATCTTTTGGGTCTTCAGAGAAC
AATAAAATTTCAGCGTGGCGTAACTTATACTGCATATTCTCTGGTTTTAGCTTGCTCGCT
TTAGCAAAACTATCAAGAGCTAGCTGTCCATTATCCAACGCCATTCCTAACTGACCTAGC
ATAAACCAATGTTTATCGTCATTCGGATTTTTTTGTAGCTCAACACGCAGTGCCATTGCA
AATTGGTTCAGCTCTTGTTCTGAAAGGGGATCGGTTTCTTCTGTTTTTACTCTTTCATAA
AAATAATCAAGCTTTTTGTGGCTCATTTCAAGCATTGTGCCACTAAACCACGAACCAATG
TTCCAATAGATCCCAGCACTAATACCGCCAATCAATAAAATCAAGGCGATAAACCATAAT
TTGCCAAGATGTCCAAATGATTTTGTTGAACTTACCGCTTGTGTTTGATGCTCAGGAATA
TCGTCAAGCAGGCTTTGTTGAAGTTCGAGCTTCGTCTGCTCGCTATCTTCAATAATACCT
GCTTCCGCTTCTTGTTCCACTTCTTTTAAACGGTCAAAATAGAAGGCTTTATTGAGGCTA
TCACGCTTTTGTGTGCTTAAATTTTGACGCTGTTTCAATAAAGGGTAGAACGCCACTACG
CCAATAATCAGCGTAATAATCGTGACTAAAATCCAAAAATTCATTATTTATCCTTTTCGT
TTAAAATCTGATTAAGGCGAGCTGTATCAACCACATTTGCATTTTTCTGCTCAGAACTGA
CCGCTTGTACACGCTTTTTACGTTTAAACATAATGCCTAAACCTACCCCAATTAATAATA
ACGGCATAAGCCAGAGTAGAATGGTAGCTGGTGTGATAGGCGGATCATAGGTAACGAAAT
TACCATAACGTTCCACCATATAGCCAACGACTTCATCTTTACTTTTACCTTGTTTCAATA
GCTCAAGGGTTTTGTTACGCATATCTGTCGCAATGGTTGCATTTGAATCTGCAATATTGT
TATTTTGACATTGGGGACAACGTAGCTCTTGGATTAACGCACGATAATCAGATTCTTGCT
GTGCATTATCAAATTGCTGAATATCCGTCGAAGCTATGCTTAATGCGGAGACAAGCAATA
AGAGTGCAAATAATTTCTTCATAGTCATTACTTCAATTTCTCATACATTGGTTTTAGCAC
TTCATTCCACACTTTTTCATTCACATCTCCTGTGTGGCGGTAATGAATTTTACCGTTACC
ATCAATAATAAAGGTTTCAGGCGCACCATAAACCCCTAAATCTAACCCTAAAGAGCCTTT
TGGATCATAAACAATGGCTTTGTAAGGATCACCATAATCTTTTAAAAATTTTAAGGCCTT
AGCACGTTCATCTTTGTAATCTATCCCGACAATTTCAACCCCTTGTTTAGCAAGAACAGT
TAAAAATTGGTGTTCAGCAAAACAAGTTGGACACCAGGTTGCCCATACGTTTAATAAGCG
TGGCGTTCCTGTTTTAACCACAGATGAATCTAACATCTGTGTTGCTTCGTGTAACGACTC
TAACTTAAATTCTGGGATAGTTTTACCTACGAGAGCAGACTCAAGTGCTTTTGGATCTTC
TCCATTGGCATTGCGTTGAAGCTGAATAGTAAAGGTAATAATTAACCCTAAAAAAACAAT
CAGTGGAATAAGTAACTTGGCTTTCATCTGTTTTCCTTACACATAACAAAGGGCGTATAT
GAACGCCCCACTTTTAGAGATTTATTTTACCTAAACGTTCACCCATTTTGGTTGTCTCGC
CTGCTTTTAAGTGAGCTTCCAACTCCACGGCACCTTTCGGGAACAAGTTAATCACCGTAG
AGCCTAAACGGAATGCTCCCATTTCTTGCCCTTTTTTCAGATGTACTGCGGTTTCACCTG
TGGTGAGATATTCATAAACCGTCACCTCTTTTGCTCTTGGCGGATTGATTACTCCAGCCC
AAACAGTACTCATACTTGCGGTAATGGTTGCTCCTACAAGGATTTGCACCATAGGGCCAA
ATGCCGTTTCAAATTCACAAATCACACGTTCGTTACGCGCAAAAAGATTTGGAACGTGTT
CTGCTAAAAATGGATTGACCGAAAACAGCTCACCAGGCACATAGATCATCTTACGCAATG
TTGCATCGCACGGCATATGCACACGATGATAATCTCTTGGCGATAAATAAGTGGTAATAA
AATTGCCGTTTTTGAATTTATCTGCCAGATTAAGATCATTAGCAAGTAATGTTTCTAAAC
TAAATTGGTGACCTTTCGCTTGTAATAATTGGTTCTCTTCAATTTTACCCAACTCACTCA
CACAACCGTCCGCAGGTAAACAGAGTGCTTGCGGATCTTGGTTAATCGGGCGAGCATTTT
CCTTTAATGGACGAATAAAAAATTCATTAAATGATACATAATCAGAAGCATTAGTCTTTT
CGGCTTCTGCTAAATTGACTTGGTATTTTTTCGCAAAAACATTGATGATGAAATGAGTGA
TTGCCCCCCATTTACGTTCCGCAAGCCAGCCTGCGGTTTGGGTTAAATATAGCTGTGGCA
TCATATATTGAAACGCGATTTTGGCACGTTGTGCGTAGGTTGGCGCTGGGTAGGATTTTA
ATTGCATTACAGTATCCGATGAATAAATTAGAGGGATAAAAGTATAGCAAATGCACGGAA
GAATGAGTAGATACAATGAGACACAACAAACTTTATTTTCTAAATTAAATGCAGAAAACA
AAGCGTATTAGCAGAGTAAAAAATGTTTAACAGCACGAGATATAGCACCCCTAAAAGTCC
CCATTGTTTCTTATACCTTGACATACCAATCTTTTTTCTGCGATGGGTCAAGTAGGGTAG
TTAATAGGCTTGCCAGTAAATCCACACTGAGAACAAAAATACCAATCGCAAGCACGCCTG
CGGAAATCGCATTGTAATCTTTTAGTGCAAGGGCATTAACTATCCAACGTCCTACGCCTC
CCCAGCTCACCACATTTTCGACAAGCATAGCAAAGGCGAAAATTAAAGTGATATTTCTTG
CGATCATCGGAATAAGTGGAGGCAAGGTATTGCGTAAAATATGCACCCACCAGATTTTAA
GTGGCGACCAGCCTCGTGTACGAGCGACTTTGACATAATTTTGTTTCAGCACATATTCCG
TACGTTGTTTTGTCATTCGGATAATTTCTAACGTCGCTGGCACGGCTAATACAAGGGTAG
GCAGTGCAAGATGATGCAAGGCGCTTTGCATCATTTTTAATTTATGTGGTGTATCTGAAA
GAAAAATATCTAAAATTTTAACGCCTGTGATTGTTGGCACCGCATAAATGGGGTGGAGTT
CGCCGACAGCTGAAATTGCCCAATGATGGCTAGAAGCATACGCCAATAAGACAATGGCAA
GCCAAAATACAGGCACAGCAAGGCTTAATGACCCCAGTGAGCCTAACAGTTTGCCAATCA
TATTTTGCCGTTGTAGCGCCGCAAAAAAGCCAAGCGGAATGCCTAGCATCAACGAAAGTA
ACATAGCCGATAAACAGAGCGAGATCGTGGCTGGAAAGACATTTAAAATTAATTTCGTTA
AAGGCTCACCTGTCATTTCGCTAACGCCTAAATTCCCTTCAAGCAATTGTTGCAAATAAA
TTGCATAGCCTGAGAAGCCTTGTTCAATGACGGAATAATGCGGATTTCTCAGCAAAATAA
AATAACTGATAAGCGATAAAATCATCAGTGAAATGATGATTAACAAGAGCTTACGAATAA
GAACGAACAACATTTTATTTCACCTTAATGTCAGATAATTTAACCTGCCCAAACGCACTG
ATTTTGACATTCTTAACGCTGTTATTGGCAACTAACAACCGTTTGACATTCACCAAAGGT
AACAGCGGTAAGCGTTCTTCAAGTAGAGTTTGAAGTTGTTGATAATATTGCATTCGGCTT
TGTGGATCTTCAGCGGTTCTTGCTAATTTAAGCAATTCATCAAATTCCACGCTACACCAA
TTAGATAGATTGGTCACCGCATCTTGCAAGCGACAACTTAAAATCGAAGAGAGAAAACTA
TCAGGATCAAAATTATTGGCTAACCAACCACTTAGAATTAAATCATAATCTGCCTGATGA
TTTTCAAGTTGCTGAGTTAAGTAGGCTCGGCTCACTTGGCGAACATTGAGTGTAATCCCC
ACTTTCGCCAACTCTGCACGCAGATATTCCGCCATTTTTAACGGGTGCAAGTGATAAACA
CGTTTCTCATCAATTACCCATAGCGTTAAGCGGTCTGTTTCCTCCATTTTTTTACTCGTA
TCAGGCGGATAATAAGGGTAGCTTGTTGGATTTTCTTGCGCATACAACGCCTTCGGCAGT
ACATTTTGTGGTACTTCAGCAACGCCGTAAAACAGAATACGCGCCAGACGCTCACGATCA
ATACTTGTCGCAATTTTTTGGCGTAATGCTGGATCTTTCATTTTATCTTGGCGGAAATTA
AAGGCTAAAAAGGCAAGGTTTGCCCCAGCCGTTTCAATTACATAGCCTTGCGTTTTATCC
AAAATAGAGAGCTGACTTGGTTCTGGAAAGGCAGAAATATCGCACTCGTTGTTCAAAAAC
TTTGCCATTCTCCCTGTGCCAGAGGTAGAGAAATCCACCACTAAATTACTGATATTGGCT
TTTTTGCCCCAATAGCGAGGATTAGGCTGTAAGCGAACAAAATCGTTTTGTACATAATTA
TCAAGCTGATATACCCCCGTGCCAACAGGCAGAATATCGAGTTGCATTAAATTATCATCG
GCATTGAGTTGTAAGGCATACTCTTTCGATAAAATCACCGCATACTGACTGGCAAGATGA
GCCAAAATTGAGCTATCAGGCTGTGCCAAACGAATTTTAACGATATGCGATGAAGGCGCT
GAAATCTCGACGATCTGATTAGCAAGATCGACACTTTCAAAATAAGAGAAATGGGTGCGG
TCTGCAATTCGGTGACGAACTTGATGTTGTACTTCTCGATTAAGCTCAGGCAGTTCCCCA
ACTTTGCCTAAAATTCGATTTAAAGAAAAGATCACATCTTCACTTGTCAAATAGCGTGTT
GGCGTAAACCATTTTGTATGATGAAAAGAGACTTTTTTGCGTAAATATAACGTAATGGTT
AAACCGTCCTCACTCATTTCAAAGCGTTCTGCAAGGGCAGGCTTCAGCTGGTTTTGTTCG
GGATCAAATTCAATCAGTTTGTCGTAAATCTGTTCTGTAACGACATTCATATTTGAACCA
ACATCGGCTTTTTGAGGATTAAAAGAAAAACCAGAGGCACTGGTACAGTAAACCAGACTG
TCTGTCAGTAACGCTTGTGGAATTTTAGGAGATGCGTAAGCGGTGAGATATGTGCCTAAA
AATGCAAATCCCCATAGCATAAGTTGTTTCATCATTTGCTGATCCCATAACTCCGCAATT
TATTGGCAATTGCAGTATGTGAAACACCTAAGCGTTGAGCCAATTTACGCGTACTTGGAT
ATTCCGTATAGAACTTGCGTAACAGTGAGGCTTCAAAACGATTAACCAGCTCTTCTAATG
AACCTTGCTCTAAATGTGAAATTTCAAAATGGCTTGGTACCGTTTCAGGCAAGTTAAGAT
CACTCGCTTTAAGTTGATCGGTAGCTAAAGAGCAAGCTCGATAAATTGCATTATAAAGTT
CGCGTAAATTTCCAGACCAATGATAGGCTTGCATAGCTTTGATAAAATGTTCATCGTAAA
GCGGTTTACGAATGCCTAGTTGCTGACTGATTTGGGTAATAAAGTGATCGGTCAGTAGCA
TTAAATCCCCTTGTCTTTCACGCAACGGCGGTAAATTCAAGGTAAGCACATTCAAGCGAT
GGTATAAATCTTCGCGTACTTTTCCTTCCGTAACTAAGGTCGCAAGCGGTTTTTGTGATG
TACAAATAACACGCACATCAACTTGAATTTCTTTATCTTCACCTACGCGGCGAAATGATC
CATCATTCAAAAAACGTAATAATTTGCCTTGCATTTCAAGGGATAGTTCTGCAACCGAGT
CGAGCAATACTGTTCCGCCATTGGCATACTCAAAAAAGCCAACGTGCGTACGGTCGCCAC
CGTGATGTCCAAACATTTCGCTCTCAGCCTCTTCTTCAGGCAATCCAGCACAATTAACGG
CAATGAATTTTTGATCCCGACGAAAACTAAATTGGTGGCACGCTTTGGCAAACAAATCTT
TACCTGTTCCCGTTTCGCCTTGAATAAGCAAAGGCACATTGAGTGTCGCAAATTTCTTGG
CTTGTTCAATCACCGCTTTCATTTTGGCACTCTTCGTCAAAATATGATCGAAATCACTGT
TTTGATTTGCCATAAATTGACGTAAATCGAGTTGCATTGTTTGCTGAGATTGCAGGGTAA
CAACATACCCAAGCGGTCGGTTTTGTGCTGCCTCCCACAATTCAATCGGCAGTAAATCCA
TTCGCCATACTTGATCATTAAATTGAATAGGGTGAGAAATTGGCTGTAACGTTGTCGGTA
AAATAGAACGCCCTTGTTGCAAAACCCACTGATACCATTTGGTGCGATTGAGATTGACGA
TAATTTCGTTGAGATCAACGCCTTCAAGAGAAAGAATTTGCTCTTGTTTTTTCTTAGGTA
GCGACTGGCGATAAATCGGTAATAAAACTTTACAGGCTTGAGAATTAGCAAAGGCAATTT
TACCGTTGAGATCAAGCGATAAAACAGGATTAGGCAACGCCTCAATTAAGGCTCTCAACT
CAAGATTTTTACGTTCTTGTGGAAGATGATGAATTTCTTGAACAGCAGTAATACTTGGAA
TTTTCTTCAACTGTTTGACAAAATTAGCTTGCTGGCTAGTCTCCATTGCTTCAGTACGCA
AATAAACAAGCCCTTTTTCGCCTAATTTTTGCAGTTCGATCCCTTCTAAATTTATGCCTT
GCGTTGCCAATAAACTTAAAATATCTTGAGCAACGCCCACACGTTCAATACACTCAATCG
CAAATCGCATCTTCTCTTCCTTTTGTAAAATAAGCCTTTGATCTGTCCGCTTATGATACT
CCGAAAAAAGAATTTTGGAAATTTTTGTTTACAATATAGTAAGACAAGAATGGATTAACT
ATTATTGTAGGGAGAAAAATCTAGGCTATACTTGTAATCATCTTATCTTCTCCAAATAAT
TTCACATTCTACTTTTAACTGCTCCATTGGCTTTCCTTGCAACTTTTGGCGTATCAGATT
AAACAGCGAAAATGCAATTTGTTGATGATTCTGTTTAATCGAATGAATATGAAACGGCAG
AGCGTTAAGTAAATCGTGATCATCAAAAGTGGCTAAATGTAATTGACCGTTCAACAGTTT
ATCCATTTGCTTGTGTTCAGTGAGGTAACGTAGAACACCTTCCAAAATGGTATAAGACGC
GGTAAATACTGCTTCAGGCAAACGCCCTAAACGTTCAACCAGCTCTGCCATCAACTGATA
ACCTGATTCAGGTTGGTAATTTTTATGTAAAATCCAACCGCTTTCTTCTTGTAAGTTACC
TTGCTTTAAGCCTTGGCGAAAACCAGCTAAACGAGATTCACTAGGAGAAAGTGAGCATTG
ACCGCCAAAATAAAAATATTCTTTAAGTTGATAGCGTTGGATCGTTAGAGATACTAGTTC
TGCAATTTTTTCGGTATCAGCACTAATCACATAACCTAATTCAAGTTGAGGAACATAGCG
GTCAAGTTGTAATAGAAGAGTGTGCTTTAATACGGATTTATAGTATTTTGGATCTTGATG
TGTTGGAGCGGTAATTAAGAGATCAATTTGACGGTCAAGTAAACGATCTATCGCTTGTTT
CTCCTGTTGAGGATTATCATCAGAACAAGCAATGACTAAGTACAAACCATTCTCTCGGCA
CAATTTCTCTAAAGTCTTTGCTGTAGAGGCAAAGCCATAATTGGTTAAATCAGGAATGAC
CAGACCAATAACATTGGTGCGACGTAGTTTAAGTGCTTTTGCATAAGCATTTGCACGATA
ACCGTGCTGTTTTGCGATTTCTTCAACTTTTTGGCGGGTTTCAGGCTTAATGCGAAATTG
TTCTGCCTGCCCATTTAAGATCATACTTGCTGTGGTTTTTGATACACCCGCAAGTTGTGC
AATATCATTGAGGGTTAAGCGTTTCCGTGACGATTTAATTTCCATATATTCTCCCTTATT
TAAGATGTGTATTTTATTTCTTTACTTTTGGGAAGAATTATAGCTGATTTATCTTCTCAT
CGGTAATGAAATGAAAAAGGAAGCTTATTGCTTCCCTTTCCTGTTAAGACAGATTAATCC
GCCAACTTCGTACCATATAAGTAAGTATAACCAAATGGGCTTTGTTTATAGTCTTGAACA
CGTTTACTTGTTGGGGCAAAGTTAATTGAGTGTGCTACGTTGATCCAAGGGGCTTGTTCT
TTTAACAATACCTGTGCTTGTTCATAAATTTTGGCACGCTCTGCCTTGTCAGATAAACCA
ACCGCTTTGTGTAATAACGCATCTAATTCAGGATTTTTGAAGCGAGCATAGTTACTGTTA
CCCACGTTTTCACTACCGAATAATGGCGATAAGAAGTTATCAGGATCACCATTATCTCCC
GACCAACCGTAAGTACCAGCTGTTAATTCACCTGCTTTAGTACGCTTGATGTAGTCGCCC
CACTCATAGCTAACCAGTTTTGATTTCACGCCCACTTTTTCCCAGTCGCTTTGCACTAAT
TCCGCCATACGACGTGGGTTCGGGTTAGAAGCACGCACCACAGGCTGTACCCAAATATCC
GTTTCAAAACCATTTTCAAAGCCAGCTTCTTTTAATAACTGTTTTGCTTTTTCTGGGCTA
TATTCATAACCTGTAATTTCGTTATTATAGCCCCAAATTGTTGGTGGAAGTGGGTTTTTC
GCAGCAACACCAGCTCCACGATAAACGGCATCAATGATGGCATTTTTATCTACCGCATAG
TTTAATGCTTGACGTACTTTCACATTATCAAATGGCGCTTTTTCAGTATTGAACGCAATA
TATGCGATATTTAACCCTTCTTGAGAATGTAAATTCACTTTTGGATCGGTTTTCATCTTT
TCAAGATCCGCTGCATTTGGGAAATCAATTAAGTCACAAGCACCCGCTTGTAATTTTGCA
TAACGAGCCGTAGCATCAGGGACAATTTCAAAGATCAAGCGGTCAATATCGGCTTTTCCT
TTCCAATACTCTTTATGTGCTAAATAACGGCTTTTTTGATCCACTTGATAGCCTGCAAAC
ACAAACGGACCAGTACCAATAGGGGTTGTATCAATGGTTTCTGGTTTGCCTGCCGCTAAC
ATTTTATCTGCATATTCCGCTGAATAAATCGAGATGAAGTCCATACCTAAACTTGCTAGG
AATGTCGCATCTTGGCGATTTAAAGTAATTTTCACTGTATGATCATCAACTTTTTCCACT
GATTTCAACAATGTTGGGAATTTCATTGCTTTGAAGTACGGATAAGTTGCTTTAGATACA
TTGTGATATGGGTGATTTGGATCTAACTGACGTTGAAATGAGAATACTACGTCGTCCGCA
TTAAAATCACGACTTGGGGTAAACTCTTTATTTGAGTGGAATTTCACACCTTTACGCAAA
TTAAAGGTATAAGTTAAACCATCATCACTCACTGTCCAGCTTTCTGCAAGAGCAGGTTCA
ATATCTGTTGAACCACGTTTGAACTCAACAAGGCGATTATACACTTGTTGTGAACTTGCA
TTATAAGAAATCCCGTCCATCACTAATGCAGGGCTAAAGCCTGTTGGTGAACGGCTAACA
CAGTTAATAAACGTTTTATCTGCGGCTTGAGCAACGGTTGAAACCAATAATGTTGCGGCT
AAGAGAGAGAATTTTGTATTTAATTTCATAATATCTCCAATAAAGAGTGAAAAATTGCGA
GTAAGATACTGATTATTTTATTGAAGGTAAAGAACAAAAATGTGGTCTTTATAACAAAAT
GATATAAAAAACTCACCGCTTGCGTAAACAAGCGGTGAGTTTCTTTCCATTATTTACTAG
CGAAATTCAGCCATTAACTCACCCGCTTTTTGCACCATTGCTGTTGAACCCACAAAGAAC
GGCACACGTTGATGTAGTTCTGTCGGTTTAATATCTAAAATCGGATTAAATCCGTCTGTC
GCCATACCACCAGCTTGTTCAGCTAAAAATGCCATCGGGTTGCCTTCGTAAAGTAGGCGT
AATTTACCGTTCGGGTGGCTTTTCGTACTTGGATAAATGTAGATACCGCCTTTTAACAAG
TTACGGTGGACGTCTGAAACCAATGAGCCGATATAACGAGAAGAGTATGGGCGCCCCGTT
GCTTTATCTTCTTCTTGGCAGAATTTAATGAATTTCTTCACGCCCTCTGGGAATTTGAGA
TATTGCCCTTCGTTAATCGAATAATATTTGCCTTCAAACGGCATTTTCATATTTGGGTGA
GAGAGAATGAACAAACCTAAAGAAGGATCATAGGTAAAGCCGTTTACGCCATTACCCGTC
GTATAAACTAACATTGTTGATGAACCATAGGTCACATAGCCTGCTGCAACCTGTTTACGT
CCAGGCTGTAAGAAATCATCCATCGTCACTGGTGTACCAATCGGTGATACACGTTTGTAG
ATCGAAAAGATTGTTCCGACAGACACATTCACATCAATGTTGGACGAACCATCAAGGGGA
TCTGTCATTAGAATGTATTTTGCATTTCGACCACGTTCTGTATCAAACGCCACGAAAGTA
TCATCTTCTTCAGATGCAAATCCTGCCACATCGCCACGAGCAATTAATGCTTTTTTCATT
GTTTCGTTGGCAAATACATCGAGCTTCATCTGGGTTTCGCCCTGAATGTTTTCATCGCCA
GATACACCTAAAATATCTTGGGTTAAACCTGCTCGGTTAATGTCACGGTGAATGATTTTG
GCTGACAAACGAATGGACGATAGAATACCACTGAGTTCCCCCGTAGCTCCTGGATATTCT
GCTTGGCGTTCAACAATAAATTCGCCTAATGTTTTCATTTTTTATCTCCTTATTAGCTAT
TCAATGCAGTTTGCTTTATTATACTCGCCCATTGAAGCTCTGTTTTCGAGTAAAGTTTTG
TTTTGTGATACTGTTCACAATTTTTATGTAAGGAATGCTATGAAACAGCAACATATTCAT
ATTTTAGGGATCTGTGGAACCTTTATGGGTGGCGTGGCGATTATTGCAAGGGAGTTAGGT
TATAGAGTCACAGGGTCAGATACCAATGTTTATCCACCAATGAGTACCTTTTTGGAAAAA
AGTGGCATTGAAATTATCCCCCATTACGATATTGCACAGCTCGATCCTGTTCCCGATATG
ATTATTATCGGCAATGCGATTAGCCGTGGTAATCCTTGCGTAGAACATATCTTAAATCAC
CGCTTGCCATACACTTCAGGGCCACAATGGCTAAGAGATCATTTACTCAAAGATCGTTGG
GTGCTTGCCGTTTCAGGCACACACGGCAAAACCACCACAACGGGAATGTTAAGCTGGATT
TTAGATCAAGCTGGCATTGATACGGGTTTCTTAATCGGCGGTGTGGCAGGCAACTTTGGT
ATTTCTGCTCGTGCAGGATCAAGCGATTTCTTTGTGATTGAAGCGGACGAATATGATTCA
GCCTTTTTTGATAAACGTTCTAAATTCGTACATTACAATCCAAAAACTTTAATTATTAAT
AACATTGATTTTGACCACGCAGATATTTTTGATGATTTAAAAGCAATTCAACGCCAGTTC
CATCATCTTATCCGCACAATGCCACAAAATGGCTGCATTTTGTCTGCAACATCAGATGAA
AATGTCCAAAACACCTTAAAAATGGGCTGTTATAGCGAGCAGCAATTTATCGGACAAAAT
CAAGAATGGTTTGCAGAGCCGTTAAGTTCAGACTATTCTCATTTTGCGATTTACCATAAA
CAGCAAAAAGCAGGAGAAGTGAAATGGAACTTGCTTGGTGCTCACAATATGCACAACGGC
TTAATGGCGATTGCCGCAGCACATCACGCGGGGGTAAGCGTTGAGCAAGCCTGTTTAGGT
TTAAACAGCTTTATCAATGCCAACCGTCGTTTAGAAGTCAAAGGGGAAGTGAATGGCATT
ACCGTTTATGATGATTTTGCCCACCACCCAACCGCTATTTTAGCAACCATCGACGCACTT
CGTGGCAAAGTAGGTAAAGAACAACGCATTTTAGCGGTATTAGAGCCTCGTTCAAACACA
ATGAAAATGGGCGTTCACAAAGAGGAAATTGCCCCATCGTTGAAAGACGCTGATGCCGTC
TTTGTTTATCAACCCGATACCATTCCGTGGCAAGTCAGCACGATTACAGATGCACTAAGC
CAGCCGGCACAATGGTCGACAAGCCTAGATGAGTTAGTGGAATTGATTGTCAAGGAAGCT
AAACCAACGGATCATATTTTAGTGATGAGTAATGGGGCATTTGGCGGGATTCATCAGAAG
TTATTAGAGAGACTACCTTTTTCGTTAGTAGCCGCAAACATTGTATAAAATACATTCAAT
GTTATTTATGGTACGTTATTTACTTTTGCCTTTCTATTTTTCTCTTAAAATGCCATAATG
ACTCGCTTTTTCTGTCTATTGAATTTTACTGAATAAAATTGTAGAAAATCAGACAAAAGT
ACCGCTTGCAACGGTTAAAAATGCAAATATCGTGATTGATTATGCGGTCAGATTTTGAGT
GTAAGACATAAAACAGATCACCTTAGATCATAGGGTTCACGTCAGTTTGTCCTTAGACAG
TCGGGAGATTGACAGATTAGCAAAAATACAAACCCGAACCCTATGAATAGCACTAACAAA
AATAAAATGAGAAAACACAATGAAAAGAATGTTAATCAATGCAACTCAAAAAGAAGAGTT
GCGTGTTGCCCTTGTTGATGGGCAACGACTGTTCGACTTGGATATTGAAAGCCCAGGACA
CGAACAAAAGAAAGCGAATATCTACAAAGGTAAAATTACCCGTGTTGAACCCAGTCTTGA
AGCAGCATTCGTTGATTACGGTGCAGAGCGTCACGGTTTCCTTCCGTTAAAAGAGATTTC
TCGTGAATACTTCCCTCAAGGTTATGTATTCCAAGGTCGCCCAAACATAAAAGATATTAT
TCAAGAAGGGGCGGAAGTTATTGTTCAAGTCAGCAAGGAAGAGCGTGGTAATAAAGGGGC
GGCTTTAACGACCTTTATCTCTTTGGCTGGTAGCTATCTTGTTTTAATGCCAAATAACCC
TCGTGCTGGCGGTATTTCTCGTCGTATTGAAGGGGACGAGCGTTTAGAGCTGAAAGAAGC
GTTAGATTGCTTAGATGTACCTGAAGATGTGGGTTTAATTGTGCGTACTGCTGGGGTGGG
TAAATCCCCTGAAGAGCTACAATGGGACTTAAAAGTTTTATTACATCACTGGGAGGCAAT
CAAAAAAGCGGCAGAATCTCTCCCTGCACCGTTCTTAATTCATCAAGAAAGTGATGTGAT
TGTGCGTGCAATCCGTGATTATCTTCGTCGTGATATTGGTGAGATTTTGATCGATAATCG
TAAGGTATTTGAGAAAGCAAAAAATCATATCCGCCTTGTGCGTCCTGATTTTATCAACCG
TGTTCGCCTGTATGAAGGTGAAGTACCGTTGTTCAGTCACTATCAAATCGAATCCCAAAT
CGAATCAGCATTCCAACGTGAAGTGCGTTTGCCGTCAGGCGGTTCTATTGTGATTGATGT
AACCGAAGCATTGACAGCTATCGACATCAACTCATCTCGTGCGACCCGTGGTGGAGACAT
TGAAGAAACAGCATTAAATACCAACTTAGAAGCGGCAGACGAAATTGCTCGTCAGTTACG
TTTGCGTGACTTGGGCGGTTTAATCGTGATCGACTTTATTGATATGACCCCAGTTCGTCA
TCAACGTGAAGTGGAAAATCGTATCCGTGAAGCGACACGCCAAGATCGTGCAAGAATCCA
GTTTGGACGCATTTCTCGTTTCGGATTACTTGAAATGAGCCGTCAGCGTTTAAGTCCATC
ATTAAGTGAAGCGTCATCACACGTTTGCCCTCGCTGTCAAGGTACAGGAAAAATTCGTGA
TAACGAGTCGATTGCACTCTCCATTTTACGTTTATTAGAAGAAGAAGCGATTAAAGAAAA
CTCAGTACAGGTTCACGCTATTGTGCCTGTGGAAATTGCTTCGTACTTATTAAATGAAAA
ACGCAAGGCGATTAGCGACATTGAAAAACGCCACGATGTCCAAGTGATTGTTGTACCAAC
CGAAAGTATGGAAACCCCACACTTTAGCGTATATCGCCTGCGTGAGAATGAGATCGTTCC
AACCTTAAGTTACGATTTAGCGAAACGCTACCAAGAACAAGATGAAGAAAATCACATTCA
TCATCACCATTCGGAAGAAGCGTTGGTTAGCCGTAATAAGCCAGTGATTACCGTTGAATC
AGTATTACAAAGTTCAGAGTTAAATTTACAGCCTGCACCAACACCAGTTGAGCCAGCAAA
ACCTTCGTTAATCAGTCGAATTATTGCGAAAATCAAAGCAATGTTTGCAAGCGAAGAGAA
AGAACCTGAGAAGAAGCAAGGTAAAGGTAAGGCTCGTAACCAGCGTGAACGTCGTCAGCA
ACGCCGTGAAAAACCAAACCGCAACGAAGGCCAAGAGCGTAAAAACACGGTTGAAGCAAC
GAAAGAAGCTGAAGTCGTTCCAGTAGAGCCTAAGAAACGTCGTGAAATTGTAGAAGAAGT
GGCAGGTGTTTCAGTTCCGCAACAGCGTGAAGCGAAAGTGGCTGAGCGTCGCCAACGTCG
TGACTTACGTAAGAAAGTGCGAATTGAAACTGCAGAACATTCAGCGGAAATTACCGCTTC
TTTACCACCAGCAGAAGAGAATGCGGCTGATTCATTTGTGGCAGAGCCTGTGGTGACTAC
AGTAAATGCAGAGATGCCTTTGGAAACTTCAGAGCCTGTAGTAGAAGAACGTACAGAGCA
ACGTGAGCCTCGCCAACGCCGTTTACCTCGCCATTTACGCGTAGGCAATCAGCGTCGTCG
TGAGCGTCGTGAGGAAGTAAAAGCAGTAATGCCATTAACTTCGGCTGTCGCTTCGCCTGA
ACTTGCAAGCGGTAAGGTTTGGATTAAATTTAGCGAAATGCCAAAAGCTGTTGCGGAAGA
GAAACCTCGTTTCTTATCTGTTGATGAGATGTTACAACAGCAAGAACAGCCAGTTCAATC
TGTAGCAAGAGAAGTAGCTGAACCCGTAAAAGAGGAAGCTAACACTCAGGCTCATCAAGA
TTCAGCGGTGCCATTTGGTTATTTCGTAACTCAAAGTTCAGATCGTGATTTAGTCAAAGA
CAACCACAAACGTCGTACGAAAGTTGAAGCAGAATCCGCAGAAGTTGATCCGAAAGCAGT
GGCTTTATCGGCTAAACCATTCGGACTTGTGGTTTCTCAACCGACTAACCGAGATTTAGT
TAAAGAAAATCACGAACGTCGCCATATTAAATTGGAAGAGCTAGGGCCTCAAGCGGTCGA
ATCTGAGCAGAAAGTTGCAGCTCCGATTCCAAAACCGATTAAGGTTTATCAAAGTCAATA
TCAGTTTGAAGGGAAACTAGGCACATTCTCTCGTGTTGCACATACGCAAGTAGAAATGAC
GGTTGCAGCAGCACCAGCGGAAGAAATTGCCTTAATTCAAGCAAAAGAGTGGCAGAACTC
AAAATACTATTTCTACGGAAAAGGCTTTGGCGGACATAGTAGTGCAGTGAGCCACGTTTA
TTCTGCACCGAGGGGGGCAAAAATAAAAGGTTGATCTTTAATCACTTGTAAATGCTTAGG
GAACTAATTCCTAAGTATTTACTCTAAATGTGGCAATTTAAACCTTAATTTATAGGAATT
ATTTTTATGAAAAAATCTTTATTAACCGCTTTAGTTTTAGGTGCAGCAACGCTTTCTTTA
ACCGCTTGTGATCAAGCAAAAGAGAAAGTTGCTGAGGTAAAACAAACAACAGAAACTAAA
GTAGAAGAAACTAAACAATTAGTTGAAACTAAAGTGGACGGGTTAAAAGATGCAGTATCT
CATCCAATTGAAGAGGTAAAACAATTAGTTGAAACTAAAGTGGATGGGATAAAGGACGCA
GTGCCTTCTCAGACTGAAGAAGCAACACCAGTCATAGATACTAAATAATATTTGTCCATT
TCGTATAATTGAAATGAAATATACTTCTCTATAAACCAAATTCAATAAGATTGATATTTA
GATATTGAGGAGTAATTTATGTAAATACCGGTTTTTGAGATTATTAGAAAATCGGTATTT
TTTCTTTGCAAGAATAAAAGTATTGAAGTATTTTTAAGAATTTATAGATACATACTTCGT
TTTTATACATGTTTTCTAAAACCAAGTTACCAGTTGGTGATGGAGCAAGATTGTAAATAT
ATAGGAAAATGGTTTTCTATTTTATAAAATTACTTGGACTGAATAAGTTATAATTGTCAT
TCTACTGTAATTTTTGTAATATGTCCGAGATAAGGAAGTCTTCTCTACATGAGATGAAGA
TAATCTTACATGGTCTTCTATGCATGTACTATTAAGGAGAGAAATATGAAATTGATAAAA
TATCTGATTGTACTTTCTTTATCTAGTTGGGTTACGTTAGGTGTTAATGCAGAAACTATA
AAAATAGCCCCCTTGTCTCTGAAAAAAATGTGTATAAGAATGCTAAACTCACAAGAGAGG
AAGAAAATTTAAAGCGCTTTACTGATACTATTGAAGTTAATTTTATAGGAGCTGAGATAT
CTCAGAATAAATCGTCGAACTTTATAGTGAATTTCAAATATACCATAAAAAATAAAAGTA
AGCGTAATATTCGTAGTGTTCATTGGAAAACGAATTATTCTTATCAAGATGAAATTGTCC
TTGTACAAGATACCCCAGTTTCTTTTAAAGAGAATTTAAAAAGAGGTACAACTAGTGAAG
TAATATTCTCTATTTCATTGGATACTTTGCCTCAGAATATACAGGATAGTTTTAGAAATA
ATATTGCATTAAATGCAATTTATGAGGCAAGAGGCATCGTATTTTCTAATGGTTCCAAGA
TTATTGTTCAGTGAATACCAAAGTAAAGTTATTTTGGAAAAGCTGTATGTTTGTAGATTA
TTTTGATAAGGTGCTCTTTACTTATTAGTCAGTCTAAGCTAAAATGCATCACCTTTTTTA
GTTCTATGCCGCCACCAATTTGTGCGGCTTCATTTAAACATATATTTCCTGAGGTGATGG
CTTATGCCAGTAATTAAAGTTCGTGAAAATGAATCATTTGACGTAGCATTACGTCGTTTT
AAACGCTCTTGCGAAAAAGCAGGTCTTTTAGCTGAAGTTCGTGCTCGTGAGTTCTATGAA
AAGCCAACTACAATTCGTAAACGTGAAAAAGCGTCTTTAGCAAAACGTCATGCTAAACGT
AACTTCCGAGAGAACGCGCGTAACACTCGTTTATACTAATTTTAAATTAGGTAGCAGAAG
TTAAATTGGAACCGTGAAACCTTTAAGGAATCACGGTTTCAATGTTTATACCGTCCATCA
TAAGCGGTCTGAATTGTAAAAAAATTTGCAAAACTATCCGCTTGCTAGCAAGGAGATAAT
CAATGAAAGGCTCTATTCCTCGTTCATTTATTGATGATCTTGTTGCTCGAACCGATATTG
TCGAGCTGATCAATAGTCGTGTTAAACTCAAAAAAGCAGGGCGAGATTACCAAGCCTGTT
GTCCTTTTCATCACGAAAAAAGTCCTTCTTTTACAGTGAGCCAATCTAAACAGTTTTATC
ACTGTTTTGGTTGTGGCGTACACGGTAATGTCATTAGCTTTTTAATGGAATATGACAAGT
TAGAGTTTCCTGAAGCAATTGAGGAACTTGCTGCATTGCACGGGTTAGAAGTGCCTCGTG
AAAATGTGATCAATAGAGATGGCAAACCACAAGCCAGTTATAAAACTCGGCGTAATCTTT
ATGAATTGTTAGATTTGGTTGCTAAGTTCTATCAACAGCAATTAACGCAAGACAGGGCTA
GTCAAGCCTATTTGCAGCAACGAGGTTTATCTCAAGAGATTATTGAACGCTTTGAAATCG
GTTTTTCACCAAATGCGATGGACGCAGTGCTTCGTCGTTTTGGAAACAATCCTGAAGAAG
TGCAAAAGTTGCTTGATACAGGTATGCTCTCTAAAAATGATCGTGGCAATGTGTATGATC
GTTTCCGTAATCGTGTGATGTTCCCGATTCGAGATAAGCGTGGGCGAGTAATTGCTTTTG
GTGGGAGAGTATTAGGCGATGAAAAGCCGAAATACCTTAATTCCCCTGAATCTGCCACTT
ATCATAAAGGCAATGAGCTTTATGGTTTGTATCAAGCCTTACAACATAATGAAAAACCTG
AGTTTTTATTTGTAGTTGAGGGCTATATGGATGTCGTAGCTTTAGCTCAATTTGGAGTGA
ATAATGCCGTTGCCTCTTTAGGAACAGCGACAACAGGTGAACAAATTCAGTTGATGTTCA
GATCAACAGAACAAGTGATTTGTTGCTACGATGGCGACCGTGCAGGGCGAGATGCCGCGT
GGCGAGCATTAGAAAATGCGCTGCCTTATTTACACGATGGCAGACAGATAAAATTTATCT
TCTTACCCGATGGGGAAGATCCTGATACCTTTATTCGCGTTCAGGGAAAAGAGGGGTTTG
AACGCTATTTGGAACAAGCATTAACATTGAGTGAATTTTTATTTGATTCTTTGCTTACTC
AGGTCGATCTTTCCACTAAAGAAGGAAAATCTAAGCTCGCTTCATTAGCATTACCTTTGA
TCAAGCGTATTCCAGGGGAAATGTTACGTTTGTATTTACGAAATATATTGGGGCAAAAAC
TGGGTATTCTTGATCCAATACAATTGGAATCGATGCTGTCTCAGAAAAGTGTTGAAACTG
CACCTAAACGCCACAATATGCCACATATTGAAAGGACACCGATGCGGTTACTGATTGCGT
TACTGCTTCAAAATCCTCATTTGGTTCAAAATGTACCTGAAGATGTGACATTTTTGCAGA
GTTTGCAGGAAAAAGGCTTCGATTTATTTTTGGAATTAGTCAATATCTGTCACGCTAATC
TTGGTATTTCAATGGGCGGTTTATTGGAATATCTGCGAGAAAGCCCAAATTATCGCCATT
TAGAATTATTGGCAAATTGGGATCACTTGATATCTTCTGAAAATGTCGAAAACACTTTTA
TTGATACGCTTGATTTTTTCTATAAGAAACTGCTTGATCGACAAATTGACATTTTAATGG
CAAAAGATCGTACGACAGGGTTAAATCAACAGGAAAAGCAGGAATTAATGATGCTATTGG
CTGGACGGTAAGCGGTCAAATACTGATAATTTTTCGCGAAACTATTTATCACACCCAAAG
CAGTGGTATAATCCACTACTTATTTTTGCTCTTAAGAACGGATAAAGCTATGGAACAATA
CTCTCAATTAGAAGAACAACAATCTCAGTTAGAACTTCTTATCGCTCAAGGGCGTGAGCA
AGGATACTTAACAATTTCGGAAGTTCACGACCATTTGCCTGAAGAACTTGTCGATGCAGA
TCAGATCGAAGATATCATTCAAATGATCAACGATATGGGGATTAAGGTACTTGAAACTGC
CCCTGATGCTGATGATTTAATGCTTGCGGGCAATATTGCCGATGAAGATGTGGTGGAAGA
GGCGACTAAAGTACTTTCAACGGTAGAGTCTGAACTTGGTCGTACCACAGACCCAGTCCG
TATGTATATGCGTGAAATGGGAACTGTTGAGTTACTAACCCGTGAAGGCGAAATTGATAT
TGCAAAACGTATTGAAGAAGGTATTAACGAAGTTCAATGTGCAATTGCAGAATATCCTGA
AGCCTTAAGTGAATTAATTGCTCGTTATGATCAAGTCGAAGAAGGCACTGTACGTTTATC
CGATCTTGTAACCGCTTTCGTTGATCCAAATGCAGTAGAAAGCACCTCTGTAGATGATCT
AGATGAAGAAAGCGAAAGTGATACCGTTGCAGATATTGATGATGAAAGTGAAGATGAAGA
TGGCGAATCATCGGGCGATGGCGGTGATGACAATAGCATTGACCCAGAGCTTGCTCGTGA
GAAATTTACGCTATTAAAAGAGCAACATCAAAAAGCTTTACAAGCAATCCAAAAACACGG
ACGTACTAGCAAGCGTTCAAGAGATCAAATTCAAGCACTTTCCGATATTTTTCGAGAGTT
CCGTTTAGTGCCAAAACAATTTGATTTGTTAGTTGAATCAATGCAAAAAATGATGAAGCA
AGTGCGTGCGGAAGAGCGCCAAATTCAACGTTATGCGGTGGAGTATGCTGGAATGAAAAA
AGCGGACTTCGTTAAAGCATTCCAAGGTAATGAATTATCTGAAGCGTGGATTGAAAAAGC
GATCAATGCGAAAAAAGGCGGAGTGCCTAAGCTAGCCAACTATGTGGATAATATTCGTGT
AAATATCGCAAACTTACAGAGACTTGAGGAAACAACTGGTTTAACCATTACGCAAATTCG
TGAAATTGGTGGACGTATTGCAGATGGCGAATTAAAAGCTCGCAAAGCGAAGAAAGAGAT
GGTAGAAGCCAACTTACGTCTTGTGATCTCTATTGCTAAAAAATATACCAACCGTGGTTT
ACAATTCCTTGATTTAATTCAGGAAGGTAACATCGGCTTAATGAAAGCAGTAGATAAATT
TGAATATCGCCGTGGTTATAAATTCTCAACTTATGCGACTTGGTGGATTCGCCAAGCGAT
CACACGCTCTATTGCGGATCAGGCTCGTACTATTCGTATTCCTGTGCATATGATTGAAAC
GATCAACAAATTAAATCGTATTTCTCGCCAATGCTTACAAGAGATGGGACGTGAAGCAAC
ACCTGAAGAGTTAGCAGAAAAAATGGGAATGCCAGAGGATAAAATTCGTAAAGTCCTCAA
AATTGCTAAAGAGCCAATCTCAATGGAAACGCCAGTGGGTGACGACGATGATTCACATTT
AGGGGATTTCATCGAAGATAGCTCTCTTGAGTTGCCTCTTGACTCTGCAACGGCAGAAAG
TTTGCGAATTGCAACTAATGCTGTACTAGAGGGTTTAACACCTCGTGAAGCAAAAGTATT
GCGTATGCGTTTTGGTATTGATATGAATACCGATCACACTCTTGAAGAAGTGGGTAAACA
ATTTGATGTAACTCGTGAGCGTATTCGTCAAATTGAAGCAAAAGCGTTACGCAAACTTCG
CCATCCTAGCCGTTCCGAAACTCTACGCAGTTTCTTAGATGATTAATGGTTAATCCGGTA
TAGTAGATAAAGGCATAGTAGACAAAATGGTTGCTAATGTTTATTTTCTTTAAATATTAG
CAACTCTTTTTATTTAAAAAATCTTTTATAAACAACATCTTTCGCTTTTCGTTAATCTAT
TGTGATTATTTAATTTTCGCTTAAGTTCACTAAATAACCCCTCTAAGCGATTTTCCGTCT
TTTCTATATTTAATTCAGAATGTTTTTCATAGATAAAAATAAAATCCATATAACGTTTTA
AACTGGCATAAGCGCTTCTTACATTGCGATGTTTATAAGGAAAATAGCCTTTTTCATTCG
CTTTATCACTCCTTTCTTTTAAAAAATGCTTGGTGTTTTATGAACCAAGAGTGTAATCGC
CGATAAAATTCATTTTTTGAGCTTCTTGTGAGTGTTTTTACAATTATTTTTAATTCTTTG
CCCACTTGTAATTGATGTTTTTTTCTTAATTTTCTCATCACAATTGCCACCATATGAAAT
TGATATATTTGTACTGAGGTATTAAATAAATCTTTCATCAAACCACGCCTACCATCGCAA
GTAATCTATTGAATTATATAGCCTTTTTCTCTTAACCTATTCAGGGCAAGTTTGTAGTAA
ATATCTTTTCGGTTCGCACAAAATAATAGGAAATGACATTATTTGAAAGCGTATCCATTA
ACACGAATCCGCTAAAATAACGTCCTAAAAACGTTGTATCCATAATGATGTTTAGGTATC
GATTTAAAGGTAGTTTTAAAGCCGTTTTAGGTGCTTTATCAATATATCTTTGAATCGTTC
TGACTGAACAATGATATTTAACGGCAAGTTGTTGATAGGTTTGTTTTCCGGATGTGTAAT
CAGTCCAAATTTTAATTGGATCTAATTTATTCTTAAGGGAAAATGTTTTATGACCCTTAT
GACAAAATATCGTTGAATATTATTTGATGTACCATGTTTCTTTATTTTCAGACTTTAGCA
AAATGGGCAGTTTTTGTTCATATTTCAAAAAGAGTGCTTAAAGCCTTGTACTATAAGGCT
TTAAGTCACTTTTTAGCAATAAATTTGTCTATTACACCTGCAATAAACCATAAGCACCTG
AGTCGTTAAGTATTTAATAGATTTTGCAACTAGTAAGGCAAAAAAGATAATGCTTGTTCA
ACCACTTCTACACCCGCCCCTTGTTTGCACGCATTTTCACTTAAATGCCTACGCCATTGT
CTTGCGCCTTTGCAGTTTTGGAACGCGCCAAGAATATGGCGGACAATATGATTGAGATAA
ACGCCTTGTGAAAGTTGTTGTTCAATATAAGATAACATTCTCTCAACCGCTTGTTTGGGT
GTAACAATCTCAACATTTGGGTCAAACAGCTCTCGATCAATATAACCGAGCAAAGACGGA
TTTTGATAAGCTTCACGCCCGACCATCACGCCATCAACAAATTGCAAGTGATGTTTGATC
TCTTCAATCGTTTTAATCCCACCGTTAATGCTAATTTTAAGATGTGGAAAATCCCGTTTA
AGTTGATAGACTCGTTCATAATCAAGCGGTGGAATTTCGCGATTTTCTTTCGGACTTAAA
CCTGACAGCCACGCTTTACGCGCGTGGACAATAAAATCGTTACAATAAGGCTGAATTTTC
TCAATAAAATCACATAAAAATTCATAGCTATCCAGATCGTCAATGCCGATACGATGTTTA
ACGGTAACAGGAATACTCACTTCGTTCTTCATCGCTTCTACACATCGAGCAACTAAATCC
GCTTTCCCCATTAAACAAGCTCCAAACATACCATTTTGAACACGATCTGACGGACACCCG
ACATTCAGATTGATTTCCGTATAGCCTCGTTCTTCCACTAACTTTGCACATTTTGCTAGC
TGTTCAGGATCGCTTCCCCCTAATTGCAATGCCACAGGGTTCTCTGTGGGATCGTAAGCA
AGCAGATCGTATTTTGCGTGCAAAATTGCGGGTGCGGTAATCATCTCACTATAAAGTAAG
CTATGTTGAGTAAATTGACGGTGAAAATAGCGACAGTGGCGAGTTGTCCAATCGAGCATT
GGTGCAACGGAAAAACGCCCGCGATAGTAAGGTTCTTGCATTGATAAAATCCAAATAATG
TATAAAACGAAGAATCTATTGTCATTGATAACAATAGATTCTTATAAAGTTCCCATTATG
CCATAAAATTGAGTTTAAGATGAGAACTACGCGATCTACCCCAACTTCTTCGCCAACATT
GTCACAAAACGCAGCTGAATACGATTGCCGTGTTCATCGGTTTTATGTAAATGCCCCAAA
TCTTCATTGTATTTAACAAGTTCCCAGCCTTGATAATACTGTTTCAGTTCATTTTCTTGG
AATGTAAATGAAAAAGGCATTGGACAAGGGAAATCCTGCGTGTTCATTGCACAGACAATA
AGATTATATCCCCCGACTTTGGTATTTTTTTGCATATTTTCGATAATTGCAGGGATACGA
TGACGATTTAGGAACATCATTACGACAGTGGAAACAATAAAGTCAAATTCACCTTGTATA
TTAGCTTGGTTGATGTCGTAAATACCTGTTTGGATATGTTGAGCATTTTCTTTTTCGATG
ATTGAATTGAGGAAATGGATACTTTCTTCATTCTGATCAACTGCGGTTACATCAAACCCT
TTTAAGTTAAGATAGAGTGCATTTCGTCCTCTTCCACAGCCAAGGTCTAGTACTTTTCCA
GTCGAAAGATAATTCATCGCATTTAATACTTCAGAATGTGTTGCGGTGAGATTATATTTT
TTAGCGAAATAATCTTCGGGTGTACAATAAAAAGCGAGTTGGCAAGCTAGATCTTCGCTT
AGTGGCTCAACTTTATGCCAAATTTGTGGCTCCACAAAAGGTGGTTGGTTTTGCTCATCG
AAAATCATTTCTTTAACAATTTCACCTTCTTCGGTTAATTCATAGTATTTCAATGATCCT
TTCAAGATCGTTAATTTTGCCCAAGTCCCTACTTTAGTATTATGTTTCTCTTGAAACATC
TGTGGTAGGTTTTCTTTATTCCAAACTGGCATCTGTTTATAGCAAATTAAGTTGTCCATA
TTTTTCTCCAAAGTTGCACTACGTTAGAGATGTTATGCTTTTTTTTACTAAAGGCAACAA
AAAACCGACTATTTTAGTCGGTCTTTATTAACTATTTGATTAATATCAAATAGTTAATGA
TGGTGGGTGCACTCTGTTTTTCCGTGCTGTTCAAAATAAACGGCTAAATCATTTTGCAAT
GTGGCGTGAATATCCATTTTGTGAAAACGTTTTGCAAGGTTATGCAAAAAGTGATAATAA
GAGCGATAAACTATCGCTTGCCATATGCCCGGCATCAGCAAGTAAGGCAAGGCTATTAAA
GAAATAGCCAGAGATTGCTTCAACAACCATAAAAGTCGTTATAATAGCTAAACTAATCAA
TAGGATAGGCTTATTTTGTGGGGCGTGCGTCTCCATATAAGAATGTGAATGGGACATAGG
TTTTAACTTCGAATAATAGAAATATCAAAATGCAACAATTTATTCAAATAGCTAATCAGT
ATGGAAAAATGCGTTTGCCTTTTTTCTTTTTAATTGATTTTGAAAAACAGAAACCATTAA
TTTATCCTTTATCTGAAATAGAAGATAAAGGGCTTTATTTTGATTTTAATGGACAACAAA
AGTTTATTCAATCATTAAAAACAAATGAAAATTTTGAGTTAGAGATTATTCCACCTAATT
ATACACAATATAAAAAAGCCTTTGATTTTGTTCAACAACAGATCCAAATTGGGAATAGTT
ATCTTTTAAACTTAACTCAGCAAACTAAAATTAAAACAAATTATCATTTAGCACAAATTT
TTCAGCAAAGCAAAGCTAAATACAAATTGTTATTAGATGAGAATTTTGTCTGTTTTTCCC
CTGAGTGTTTTATTCGTATAAAAGAGAATAAAATCTATTCTTATCCTATGAAAGGCACAA
TAAATGCAAATGAAGAAGATGCAGTAAATAAATTATTAAATTCAGAAAAAGAGTTTACCG
AACATAATACTATTGTTGATTTAATTCGAAATGATTTAGCTTTAGTATCAAAATATATTC
AGGTTACGAAATACCGTTATGTTGAAAAAGTAGTAACACATCGTGGAGCGATTTATCAGA
CGAGTTCTGAAATTTGTGGGGAGCTCGATGAAAATTGGCAAGAAAATATTGGTACAATGT
TGGATAAACTCTTGCCAGCAGGCTCAATTAGTGGAGCACCGAAAGTGAAAACCGTTGAAA
TTATTCAGCAGGCAGAACAACAAGAACGTGGCTATTATACAGGTATTTTCGGTTATTTTG
ATGGTGAAAATGTAGAGAGTGCAGTGGCTATTCGTTATATTGAAAAACAAGGGGACAAAT
ATTATTTTCGTAGCGGTGGCGGAATTACTGCATTAAGTCAGCTAGATGATGAATATAATG
AAATTTTAGAGAAGGTTTATGTGCCAATATCCACTCTTTGAAACAATTGCGATTATTGAT
GGTAAAGTGCAGAATATTTTTTATCATCAACAACGAATGAATAATGCTTTTAGATATTAT
TTTAAACAAGAGAATAATTTTGCACTTTCGGAGATTATTAATATCCCTGAAGAATATCAA
AAGGGATTAGTACGTTGTCGTATTGATTATAATACAAAAGAATATCAAGTTCAGTTTTTC
CATTATGTACCTAAAAAAATAAAAACCTTTCAATGCGTTTATGTAGAGAATTTTGATTAT
CAATTCAAATATACTGACCGACTTGAATTAGAACAATTAAAACAGACCGCTTGTGATGAA
ATTATTCTTGTTAATAATGGTTTTATTAGTGATTGTTCTATTGGCAATTTACTTTTTTTA
AAACAAGGAAAATGGTATAGCCCAAATCATTATTTATTAAAAGGCACACAACTGAGCCAT
TTATTAGACGAGCAAAAAATTAGCTTAGTTGATATACCTGTGGAAGCACTTTTTGATTAT
GATCAGATAATGGTGATCAATGCGTTAAATCCTTTCGATCTGCAAAGAGCAGTTTCAATC
ACAAGCGGTCACATCTTGCGGTAATTTGGCAAAATTTGTGACATAGATCGAAAAACTGAA
AAAAATAGTTGAAACTGTATGGTTAAACAGTATAATAATTTACAGTTTTATGGCAATGCG
ATTGCCCTATCCAAACAATGAACAAAGGAAAGCATTATGGCTGAGAATAAGAAATCTTCA
AAAAACAATACCGTCGTTAAACAAGTTGAACCAGAACAGAAAAAACAAGCATTGGAAGCG
GCACTTGCTCAAATTGAAAAACAATTTGGTAAAGGCTCTATTATGAAATTGGGGCAGACT
GAACAATTAGATATTGAGTCTGTTTCAACGGGATCATTAGGACTAGACCTTGCTCTTGGT
ATTGGTGGCTTGCCAATGGGACGTATTGTTGAAATCTATGGCCCAGAATCGTCAGGTAAA
ACAACCTTAACACTTTCTTTGATTGCCCAAGCTCAAAAAGGCAATAAAACCTGTGCATTT
ATTGATGCGGAACACGCATTAGATCCCGTCTATGCTCGCAATTTAGGGGTAAATACCGAT
GAATTACTAATTTCTCAGCCAGATAACGGCGAACAAGCTCTTGAAATCTGTGATGCGTTA
GTGCGTTCAGGGGCAGTTGATGTCATTATTGTGGACTCTGTCGCTGCACTCACGCCAAAA
GCTGAAATTGAAGGGGATATGGGTGACTCGCATATGGGCTTACAAGCACGTTTAATGTCA
CAAGCGTTGCGTAAACTTACTGCGAACATCAAAAATACCAACTGTTTAGTTGTATTTATC
AACCAAATCCGTATGAAAATTGGTGTAATGTTTGGTAATCCAGAAACCACCACAGGCGGT
AATGCACTGAAATTCTATGCCTCTGTTCGTTTAGATATTCGTCGTTGTGGTGTAGTCAAA
GATGGCGATGAAATTATTGGTAGTGAAACAAAAGTAAAAGTAGTAAAAAACAAAGTTGCA
CCGCCATTCCGTGAAGTACAATTTGATATTATGTACGGCGAAGGGATTTCTCGTATGAAT
GAGCTACTGATTTTAGCTGAAGCAAATGGCTTTATTAAGAAATCAGGTGCTTGGTTCTCT
TACGACGGAACGAAAATTGGACAAGGTAAAAATAATGCAGTGAAATGGTTAAAAGAGAAC
CCTGAAATTGCAGATAAACTTGAACAAGAGATCCGAAATACATTGGCGTCAAACCCAAAT
AGCCTATTAAAAGCGACGGCAAGCGACAGCAACGATGAAAGCGATGTCGAAGAGTTTAGC
GAAGAAGAACTATAATAACTTAATGCGGTTTGTGAGAACCGCATTTTTATTTTACTGCGG
TAAATAAATGACACATAAATATTCTGCGAATAGCTATTTGCTTTATCTACTTTCTAAACG
AGAATATAGCGAAGCTGAAATTCGCCACAAATTACAACTTAAAGAATATAATACACAAGA
AATTGAGCAAGCCATTGAACAGGCTCAAGCGAATAAATGGCAAAGTGATGAACGTTTTGC
CATCAGTTACGTTCGCTATCGTTCACAACAAGGCTATGGGCCACGCCGTCTAAAACAAGA
GTTACAGCTCAAAGGTATAAAAGAGTGGGTAATTAGCCAAGCCATTGATGAAGCGGAAGT
CGATTTTTTTGAACTTGCCGAACGGCTTTTTGAGAAAAAAAGACCATCACATTGGGATAT
AAAAGCGAAACAAAAAATGTGGCGATATATGGTGAGCCACGGTTTTTATAACGATCATTT
TAGGCATTTATTGGATCTAGATTATGGTGACTACGATGAATAAGATTACTTTTTTTAGTC
GTTTTGAAGCAGACATTGTCAGTGGTAAAAAGACCATTACCATTCGTGATAAGTCAGAAA
GCTATTTTCAAGCGGGCCAAGAGTTAAGTGTTTTTACAAATGAAACAGACCGCTTGTTTG
CTCATATTCGTGTACTATCTGTTACCCCTATTCAGTTTGAACAGCTCAATGATACGCACG
CTAAACAAGAAAATATGACACTTGCCGAACTAAAACAAGTAATCAAAGAGATTTACCCGA
ACGATAACGACTTTTTTGTGATTGAATTTGAGTTAATTTAGTTTAAAAATGAGCCTTTTT
AAGTCCACGAAACAGACAGAATTATGTCCGCAATGCCATTCTCCATTACAACTAAAACGG
GGAAAGCAGGGGCTTTTTTTAGGCTGTAGTGGCTATCCGCAATGCGATTACCTCAAACCT
ATCCACCAAGCAAGCCATATTATCAAAACCCTTGATGAACAATGCCCTGAATGTCAATCG
CCATTGCAATTAAAACAGGGGCATTTTGGTATGTTTATCGGTTGTAGCCAGTATCCAGAC
TGCCATTTTACGGTACACGAAGAAGCTGAAATCGAGGAAGAATTTGACTGCCCTGAATGC
CAGAAACATAAATTAGTGGCACGAACAGGGCGTTCAGGTAAAACATTTTATGGCTGTTCA
GGCTTTCCTGAGTGTAAATTTACCTTACCCACCAAGCCTATAAAGCAACAGTGCCCACAA
TGTTTAGGTGAATTAGCCACCATCAAAAAAGTGCGTGGGAAATCCTATTTTCTCTGTGCA
AACAGAAAATGTCAGCATCTATTTAGTGAAAGCGAATAATGTATTCTTTTAATCAACTTA
TTGAAAAACTTCAACAAAATCAAGTCATTGCCTATCCTACTGAAGCCGTTTTTGGATTAG
GTTGCAATCCTCAAAGCGAGCAAGCGGTAAGATCTCTGCTTCAATTAAAAAATCGTCCAG
AAGAAAAAGGGCTGATTTTAATTGCCCATAATAAAAAACTGCTTCTGCCCTACATTGATG
ATACACATTTGACAGAGGTGGAATGGCAACGTTTTGAAACGCTAGGCGAACAGGCAATTA
[truncated: 1,861,401 more chars]
