# Supplementary material for: Whole-genome sequence analyses of Glaesserella parasuis isolates reveals extensive genomic variation and diverse antibiotic resistance determinants
Source: PeerJ. 2020 Jun 22;8:e9293. doi: 10.7717/peerj.9293 (PMC7316082; doi:10.7717/peerj.9293)
Supplement: Supplemental Information 24 [file peerj-08-9293-s032.fasta]

>H106 Scaffold1
AGCTTGACCACCGCCGCTCTGATCGGTCTTCAGTTTCCAGCCTGCCTCATTTACAGCAGT
GACTACATCAACAACAGTTGCAAGTCCTGTTGTCGTCCCTATTGACAATCTGCCATTAGT
TGTAAGGCCAAACGTACCTGATTTAGTGGCATTATCAATTTTTTGTTTAGTTTCCTCGGT
TAATTTAACCGTAATCGTATCGCCGCTAGCGTGGGAAGTAAGACCATCTGCGCCTTTTAC
TTTGAGCGTACCTTCCCATAAACCAACTTTTGGTGTATCTCCTTCTTTAGTATCACCATC
AATCTTCATGGTCAAGGATTTAAGCTGCGCCACGTTTACTGCATCAGTTAATTTTGTACC
TGCCGCAACGTTGGTGATTTGGCGTTTGATTATCTCATTACCCACAGAAACTGCACCGAT
AAGAAAGTCATTAGAACCTTTAGGATGACTGTTAGGACTGTTACCAACACTTTGTGTTGA
TTTAAAACCATTCTCAACAGTACTGTCTGTTATTATAGAATGGGGTTGTTTCTCCCCATC
TATATTCCCAAGCGTGTCTGCTTTCGAACCATAACCTAACGCCACGCCACCACCAACAAG
AACAATTGAATTGTTACCAAGTGCGGTTGCTCTATGTACTTGGTTGGTTTGTGCCCGTTC
ACCCACAGCGACAGAACCCGTGCCATATGCAGTAGCTAGATAGCCTAAAGACGCCGAATG
ACTGCCCGCTACAGAACTGCCACCGACAGCCACACCATATTCGCCATTTGAAGTACTTTT
CGCACCGATTGCTACACCTTCTATATGGGTTGCTTGTGAGACTGGACCGACTACAACTGA
TCCATGCCCAACTGCCTTTGATTTTCCACCAATTGCAATGGCAGCATTTCCTGTTGCCCT
GGTGCTAAGATAGCGAGAAAATCCGTCTACATTCTCATATGCAGTACCATTTAAATCATC
GTTACCGATTGATATGGAGCCAGGCCCCTCCGCGATGGTATCTCCCCCGATAGCAATAGA
TTGTGACCCACTTGCTCTAGCAGCTGCACCTATTGCAACTGTTTGAGTATTTGTCGCATT
GGCTTCTTTGCCTAAGGAGACAGATTCTACTCTTGCATTTGCTCCATAACCGATTGATAT
GGAGCGATACCCACTCGCTTGGGTACTTGTCCCGATAGCAATAGATTGTATCGCTTCTGC
TACAGACTCTTGACCTATTACAATTGCTTCATTCTCTCTAGCATTGGCTCCTACGCCTAA
GGCGATAGATTTGTATGGTATTGCTTTTGCACGATAACCTATCGCAACAGCAGTCCTACC
ACTAGCGTCTGAGTTCTCACCAATAGTAATAGAACCAGGCCCAACCCAACTACCTCGACC
AATACCAATAGAAGCATCGTCACTTCCTTGATTCCCTGGAGTAGAACCATCTTCAAGCCA
TGCTGCTGAACCTACTGGACTAAAAAATATACTTAGTAATACTAGACTTAAAAGACTTAA
TTTAAATTTATCTTGCTGTTTATCTAAAAATAATGTGAGGTGCATACTTGAGCTCTTTTA
TACGTGTTAAGCGGGGGAATCTCGAAAATACCTATCCCCATTCCATTGTAAAAAAAAAAA
AAAAAAAACAACAGGCTACATAAAACAAAGAATAAAATAACAAGAATTTTTCAACTTTTA
TCAATAAAAGTTAGAAATAATAGGCGGAAATCTAATAAGTGCTAAAATCATTTAGACAAT
ATATTGATTCTGAATGGATTTTTATTGATAGCAGTGTCATCAAGGCTCACCAGCATGCAA
CAGGTGCAAGCGGTCAAAATCCGCAAGCGATTGGCAAAAGTGTGGCAGGTAATAGCACAA
AAATTCATTTAGCAGTAGATAGTTGTGGAAATCCTATTGATTTTGTTCTGACGGGGGGGA
CTTTGAATTTACATAAACTGACACTTTTTCCACTCTTAAAGGATACCAGTAATGTCATTT
ATCTAAGGTAAGAAGCTGTGGGTAAATTAAAAGGCGGGTGAGCTGAATAATCGACTATTT
TTATTCGATCACTAAAACGCTGATAATGCAGCACATATTCAGACGTTCTATCGCCAAAAG
GTTTACTTAAATCAAAGGCAAGGATACCAATGTGGTAATGCCATAGATGATTTTCTCGCG
CATATTTTACTTTTTGAGCAAAGTGCGGATCGTTTTTATGCACGTTGTCGGAAGATTTAT
TCCTGCCTTCAAGGTTGGTAAAGCCAAAATTTTGAATATGCCAAATAAATTTGTTAATAA
GCAGACGATCCGATTGAGGAAAATTCTTCAGCTCCTTAGAAAACAATTCACCTAATGTAA
CTTCCATTCCATTTATAGCGACATTAGCCATTTATCCAGCTCCTCTGGTGAATTACATTT
AGGCACAGCAATCTCTTTGCTTTCAACGTGTGCTTTCATTCTTTCTAGATCGTAGTTAAA
TGCAGGCTCTTCCACCTTATCGGCAATTTGTTTTTCTACGTTTTGAACGTAAGAAATTAG
TGCTTGTTTTTCCATTCCTGATTGAATTGCTTGCACAATACACGCCATTTGTTGATGAAA
GTAATCCGATTGAATATAAATTTGAGCCATATTACCTCCAATGCTGAATAGGGTTGCATT
TATTCTAACAGAAATTTTTGTTGGAAGAATAAAAAATAACGGCATAACGAGAAATCATTA
TGCCGTTAAATTTGTAGGGGCAAATGACATTTGCCCTAATATCAATAGATTAAATCGAAC
GTTTAATCTCAACCACTTCGAATACCTCGATTTGGTCGCCGACTTTTACATCATTGTAGT
TTTTCACGCCGATACCACATTCCATACCGTTACGGACTTCTGAAACGTCGTCTTTGAAAC
GACGGAGAGATTCTAACTCGCCTTCAAAAATTACCACGTTATCACGTAATACACGGATTG
GGTTGTTACGTTTGACGATACCTTCAGTAACCATACAACCTGCAATTGCACCAAATTTCG
GGTGACGGAAGACATTACGCACTTCTGCCAAGCCGATGATTTCTTGTTTAAATTCAGGTT
GTAACATACCGCTCATTGCTGCTTTGATTTCGTTTAATAGCTCATAAATGATTGAATAAT
AACGTAAATCAATGTTTTCGCTTTCGATAATGCGACGTGCTGAGGCATCTGCACGGACGT
TAAAGCCAAGTACAATAGCGTTAGACGCTGCCGCTAAGGTTGCATCGGTTTCCGTAATAC
CACCTACGCCAGAGCCAACCACTTTCACTTTTACTTCTGCCGTTGAAAGCTCGTGTAAAG
ATTGAACAATCGCTTCTACAGAGCCTTGTACGTCTGCTTTCACAATCACGTTCAATTCTG
CAACATCGCCTTCCGCCATATTGCTAAACATATTTTCAAGTTTCGCTTTTTGTTGGCGAG
CTAATTTCACATCACGGAATTTACCTTGACGGTATAACGCCACTTCACGCGCTTTTTTCT
CATCACGCACCACTGTCGCTTCATCACCTGCGGCTGGTACGCCTGAAAGTCCTAATACTT
CCACAGGAATTGATGGGCCTGCTGATTCAATGTCTTTACCATTTTCATCACGCATTGCAC
GAACACGGCCATATTCAAAGCCACAAAGTACGATGTCGCCTTTGTTTAACGTACCTGATT
GAACAAGGATAGTTGCAACTGGACCACGACCTTTATCGAGGTAAGATTCGATAACCACAC
CGCTTGCCATACCCTCTTTCACTGCACTTAATTCTAATACTTCCGATTGAAGAAGAATGG
CTTCAAGTAAGTCGTCAATCCCCATTCCTTTTTTCGCTGAAACAGGAACAAATTGAACAT
CACCACCGAATTTCTCAGAAATCACTTCGTGTTGTAATAACTCTTGCTCTACACGCTCTA
GGTTTGCTTCTGGTTTATCAATTTTGTTTACCGCAACCACAATCGGCGCACCAGCTGCTT
TCGCGTGTTGGATTGCTTCAATGGTTTGTGGCATTACGCCATCGTCAGCTGCTACTACAA
GAACAACGATATCCGTTGCTTTCGCACCACGCGCACGCATTGAGGTAAATGCCGCGTGTC
CTGGTGTATCTAAGAAGGTAATCATCTTACCGTCGTCGGTTTCAACGTGATATGCACCGA
TATGCTGAGTAATACCGCCAGCTTCACCTGCTGCTACTTTCGCTTTACGGATATAATCTA
ATAATGAGGTTTTACCGTGGTCAACGTGTCCCATAATGGTCACAACTGGCGCTCGGGTTA
CTTTTTCTGCGTGTAAGTCACGATCTTCTAAGATCGCTTCTTCTAACTCATTTTCTTTAC
GCAGAATAACTTTGTGTCCTATTTCCTCTGCAACAAGCTGTGCAGTTTCTTGGTCAATCA
CTTGGTTAATGGTCACCATTTCGCCCATTTTCATCATTGTTTTGATAATTTCGGTCGCTT
TTACTGCCATTTTGTTCGCAAGTTCTGCCACAGTAATAGTTTCACCGATCACCACATCAC
GCGTAACTGCTTGAGCTGGTTTAGTGAAGGCTTGTTGTAATGCACTGCCTTTCTTCACGT
GTTTACCCTTGCCTTTGGTATCTTTTTGGTTACGGCGGTCAGATTGACGTTCATTTTTAC
TGCCGTTTTCATCATCACGTCCGCCTTTTTTGGTTTTCGCTACACCGCCTTTGCCACGTC
CACGATTGCCTTCACTACGACGCTCAGAATCACGTTCTGCTTCTAACGCATATTTAGAAG
TAAAGCGGTCATCTTCATAGTCTTCACCATTTTCAATCGCTTCTTCACGGGCAATTTCTG
CTAAACGACGAGTATTTTCTGCTAAACGGCGAGCATTTTCTGCTGCACGTTTTGCGTCCA
TTTCCGCTTTTTGGCGAGCCACTTCTTCTTGCTTACGACGCAATTCAGCTTCTTCTTTAC
GTTTTGCCTCTTTTTCAGGATCAACCGCTTTTTCTTGTTTTGGTTGAGCTTCTGCTTTTG
GTTGCGCTGGTTTTGGTTGTTTATTTGGCATTACAGGCACTTGATGTACCGCTTTTTTTG
CTTCTTCGGCTTTTGCTGCTTCTGCTTTTTTAGCCTCTTCTTTCGCTGTGGCTTCCGCTT
CAGCTTTTTCTTTCGCTGCTTTTTCTGCTGCTTCTTTTTCTGCTTTCGCTTTAGCTTCCG
CTTCTTGTTTCGCTTTCAGTGCTTCTTCTTGGGCTTTTTTAGCTGCTTCAGTATCTACTT
TGCGAGATTTACGCACTTCCACTTGCACTTCTTTTGCCTTACCGCCTGCAGTCGTACCGC
TCACGGTTGTTTTAGTACGACGCTGTAAACTTAATTTCTTCGGTGCGTCTGTTTTGATTT
CATTTTCACTCATTCTTTCTCTCCCTGTTTTTAGCTAAACCAGCAAATTTGACGTGCAGC
CATAATTAATTCTGCGACTTTTTCTGCGGTTAATTCTTCAATATCAGCTAAATCATCAAC
ACCTTGCTCTGCAAGGTCTTCAAGAGTGGTAATCTGTTTTTCTGCTAATTTAAAGGCGAT
ATGGCGATCCATACCTTCAAGATTTAACAATTTATCTTCAATATGTGCCTGTTTTAATGC
TTCTTCTTCCGCTAACGCTTTAGCTGTGATCGCATTTTTAGCACGCGCTTGAAGTTCTTC
AACTAAATCTTCATCTTCTAAGCCATCAATTGCTGTCAGTTCCTTAACTGGTACATAAGC
AATTTCTTCTAATGAGGTAAAGCCTTCTTCAATTAAAAGATGAGCAAATTCTTCATCAAT
TTCTAAAGCGTCCATAAAGAGATTAATCACTTTATTGTCTTCTGCTTGATGTTTTTTTTC
TAACTCATCGGTTGTCATCACATTTAATGTCCAACCTGTTAATTGGGTGGCTAAACGTAC
ATTTTGACCATTACGACCGATAGCTTGTGCAAGCGCGTTTGCTTCAACAGCAATATCCAT
TGAGTGATTGTCTTCATCAACAACGATTGAGCTAACATCAGCAGGTGCCATTGCGTTAAT
CAAAAATTGTGCTGGGTTGTCGTCCCACAACACGATATCTACACGCTCACCGCCAAGTTC
GTTAGTAATTGCCTGTACACGCGCACCACGCATACCGACGCAAGCACCTACTGGATCGAT
ACGTTTATCATTGCTTTTCACGGCAATTTTGGCGCGAGAACCTGGATCACGAGAAGCCCC
TTTGATTTGAATCACTTCTTCACCGATTTCAGGTACTTCAAGTTTGAATAACTCTTGTAA
CATCACTGGTTTTGCACGAGTAACGAATAGTTGAGGACCTTTTGACTCAGGCTTAATTGC
ATAAAGTACACCACGCACTCGGTCACCTGGACGGAAGTTTTCACGCGGTAACATATCTTC
ACGCATAATCACCGCTTCAGCTTTAGTGGTATCGTCCTTTTTACCTGCAAGCTCAAGAAT
AATACTTTCACGACTTACTTTTTTTACAGTACCGATAACAATTTTGCCTTCTTCTGAACG
GAATTGTTCAATCACTTTGTTACGTTCCGCTTCACGAATTTTCGTGGTGATCACTTGGCG
AGCGGTTTGCATTGTTATACGGTCGAATGCGATAGACTCAATCTCATCTTCAACATAGTC
ACCTAATTGAATGTTCGGGTCTTCAAATTGAGCCGCTTCTAAGGTAATTTCACGTGTGTG
GTAGTGCACTTTTTCAACCACTAACCAACGACGGTAGGTGGTAAATTCACCGGTTTTACG
ATCAATCACAACACGCACATCGATATCAATGCCGTTGCCCGTTTTACGATCTTCACGTTC
TGCAGCCGCTTTCTTTTTCGTTGAAATGGCTAATGCTGTTTCAAGTGCCTCAAAAATGGC
ATCTTTTGGTAATAATTTTTCATTGGATACCGCTTCTGCGGCTAATAAAATCTCTTTACT
CATTGGTTTTGATTTCCTTAGAAATTAAAAACGGGGATTAAATTTGCTTTTTGAATGTTG
CCAAAGGCAAAAGCCTGTAAATTACCATCAACTTTTAAGGTAATTAAATCACCTTCAACA
CTCACTAATTCACCTTGCCATTTACGGCGATCTAACATTGGAATGCGTAAATGAACAACA
ATTTCACGCCCAACAAAGCGTTGATAGTGGGCTAATGTAAATAATGGACGATCTAACCCA
GGGGAAGATACTTCTAGGTTATATTTATCCGCAATCGGATCTTCCACATCAAAAATCGCA
CTCACTTGACGGCTAACATCGCTACAATCATCAATCGTAACACCGCCTTCTTTATCAATA
TATAAGCGTACAGTTAAAAAACGACCTGCACGTTGGCACTCAACGCCGACAAGTTCAAAT
CCCATTGCATCAATGGGATCGGCGACAAGCTCTTGTAATTTTTGTTCTAATGTTGCCAAG
GAAACCTCCATTTGACAGATATAAAAAAAGGACTTGAAAAAGTCCCTTTAACACAACAAA
GCTGACTATGTAGCCACAAAAAAGCCTCAAACTACAACAGTTGAGGCTTAAAGCGGTTTG
TTTTATCTAACATTTTACAATTTCAAATGCCTAGATAGAACAAAACTCATCGTCTTAACC
AAAACGATGAGCCTTAAAACTGGTTGCGGGGGCCGGATTTGAACCGACGACCTTCGGGTT
ATGAGCCCGACGAGCTACCAAGCTGCTCCACCCCGCGTCTGATGTGGCGTATTATAGGGG
ATAAAAAAATCCGTGCAACTCTTTTTTTAAAAATTAAGAATGAATGCTAGATTTTTAGTC
AAAATATGCTTTAAGCATTATCTTTCAACAAAAACACCCCTTTATTTTTTATTTCTATAT
AACAATTTCTTTGGGATTCATCATAATCTTCTGGGTTAAGGTTAATCATTAATGTTTTCC
CTTGCCAAAGTACGGTAATTTCCCAATGGTTTCCCATATAGACAGCCTGCCTAATTTCAC
AATATTGAGCTGCAGTTCCATCACTTAACAAGCGGATACTTTCTGGTCGTAATCCGACAA
GACAATCCCCATCAGGTACTTGAAAACGTGCTGCATTTTCAAGGGTAAAAGAAAACTCAC
CGATATTAATTTGATTGCCTTGTCGTTTTCCTGAAAAAATGGTTGATTCCCCCATAAAAT
GAGCAACAAAGAGAGAGTTTGGCTGTAAATAGAGATTTTTAGCCGTATCTTTTTGCATAA
TGGTACCCTGATCCATCACAATCACTTCATCAGACACTGCAAAAGCTTCACTTTGATCGT
GAGTAACATAGAGTGAAGTGATATTGAGCCGTTGTTGTAACTCGCGGATTTTTTCTCGCA
TTGAACGGCGTAAATTCGCATCTAGACTACTTAGAGGTTCATCAAATAAGAGAACTTTAG
GCTTGAGAATTAATGCTCTTGCTAATGCCACTCGTTGTTGCTGTCCGCCTGAAATTTGAT
CGACATAGCGATCTTCAAACCCTATCAGATCGACTAACTCTAATGCTTCTTTTACTCGCT
GTTTTCGCTCTTCTTTGGATACACCCTGCATTTTTAGCCCATATTCCACATTTTCACCAA
TCGACATATGTGGGAAAAGTGCGTAAGACTGAAATACGATACAAATATCTCGCTGTTGCG
TTGCGTTGTGGGTAACATCTTCGCCGTCAATAAAAATTTGTCCTGCTGTGGGGCTTTCTA
AACCTGCAACTAAACGTAACACAGTGGTTTTGCCACAGCCAGAAGGACCGAGTAACGTGA
CCATTGTGCCTTGTTTAATTGAAAAGTTTAAGTTATCTATAACTCTATGTTTACCAAAAG
ATTTGCTGATATTTTTCAACACGAGAAAATCATTTTTTTGTTCCATTTTTCTCTCCAAAT
TCATCTTTTTGCTTTGAACGGGCTATATGCATGTCGCCAACAAGCCAATCAAATAAGAAA
ATCATTGCCATCATGACTACAATCAACATTGAGCCATAGGCAATCGCCATTCCATATTCC
CCATCCTCTACTCGATTTAAAATATATGAGGTTGCGACGCGTGTGTCTGCTGTAACTAAA
AAGATGATCGCACTGACTGTTGTCATTGATCTAATAAAACTCGTAACTAAGGCAGAAAGT
AACGCCGGTTTTAAAAGCGGTAAAGCGACAAAGCAGATTGTTTTTAATGTTCCTGCTTTC
AGTGAGAGCGAGGCTTCATCTAAGGCTTTATCTAACTGTCTTAATCCAGCAATAGCCGCC
CTCATTCCTACTGGCATATTCCGCATCACCATAGACAAAATAATAATAAGCCCTGTTCCT
GTCAGGTAAATAGGTTGATGGTTAAAAGCCAGAATATAGGATACCCCAGTCACTGTTCCT
GGTACGGCAAAACAAAGTAACGTCAGAAATTCTAAGGGCTTTTTCCCTTTAAAATCACGG
CGAACAGTAATATAAGCAATCAACAAACCAAAAATAGCCGTAATCGGTGCTGCACTAGCA
GCAAAAATAACCGTTTGGATTAAAGATGGCCACGCTCCACTATTAAATCCTTGTCCAAAA
AGATTGAGGTAGTTATTGAATGTCAGTGTGTGGTCTATTCCCCAACTTACGGTGAAGCTA
CCGTAAAAAATACTACCGTATAGTACGAAGTTAAACAGAACCCAAAAACCTAAAGTGCAA
ATAATTGCCCATTTCATACCGCTTGGTAATGCTTGTACATCACCTCGATAAGATTTACCT
GATACGGTGATATAAGATCGATTGCCAATCCAGAGATATTGCACCACAAAAATCGTAAGG
GAAAAGAGTAACAAGATCACACCTAAGGTGCTTGCCGAAGCATAATCTAATTGTGAACCT
GCAATGTAGAAATAGATTTGAGTGGCAATAACGTCAAAACTTCCACCTAAAACCAAAGGG
GTGCTAAAGTCTGCAAGCGATTGGATCACCACAACTAAAAACGAGTTGGCTAACGCTGGC
TTGAGTAATGGAAAAATAATATAGAAGAAGGCTTGATAGCGGTTAGATCGTAAAGTGTAA
GCGGCTTCCTCAACAGATGGGTGAATAGATTTTAATGCACCGTCTAAAATCATAAAAGAC
ATTGGGGTCAGTGCGAGGGTATGGGCAATCACTATCCCTGTAAAACCATAAAGCCAGTTA
TTACTAAAGCCAAGATGATCGACTAAAAAAGCAGTCACATAGCCCGAACGTCCTAACATA
AGGGTGACACCTAAGCCAACAACAAATGGCGGTGTTACAATGGGTAAGATAGAGAAAATT
TTACCAATAAACGCCGTGCGTTTTGCAATCCGTGTGGTATAAAGAGCAAAGGCTAAACCA
AACAACGTAGATAAAATCCCAACAGTTGTCGCAACACTTAATGAATTACCAATCACTCTT
AATACATAAGGCTGTTGTAAGATAGACAACACTTGACTTGGTACAAATTCACTGCCGTCG
TAAAACATTGAGATGAAAATTGCCAGTGTTGGATAGACCATAAAGAAAAAGATCAACAAA
ATAATGCTAATCAATGAGGCAATAATAAATCTGTCACCCTGCATTATTTTTAATTCAGCA
AGGGCATTTGTCGCTAACGCAATCAACGCAACAATTAAGAAAAAGACCGCATAACCTAAG
CTGATTTTTGCTAAAATTGCGGAAAGAAAGATAAAGAGAAACAGCCCAACTGCCCCGAAT
AACTCACATTTACTTCGTAATGTTGAAGGTGTTTTGTTCGGATACAGATAAAGCAGTAGG
GGAAAAAACCATATCCAAGTAAGGTTAATATCATTCCACCCCATAGCCTGTTGAAATTCA
GCTGAAGTTGCTTCAAACAGTCCATATTGCAATGCTTTTACTGGGAAAAAGCAAAAGCCT
AAAAAAGCAAAAATAACCCAAGTCAATGAATGACGAAAAAAAAATGTTTGCATAACCCTC
TATAACATCTATTCCACAATCTTTCATCATTCTACTATTAAACAAAATGATAGAATAGTT
AAATTATAATTCAGCGCCAACTAAAGAATAATCAACCCGATCTTCAAAAAAAGATCGGGT
TTGAGTGTCATACTTTAAGAACGCCCAGCAAAAAAAGCGAATCGTTCTAAAATAGAACCA
TTCTAGCTCAAAAAAACAATCAAGTTTCCAAATAAAAAAATATTAGCTGAGAAATAGTAG
ACCAGCTAAAAAGATAACAAGGAATTTACCCCTCCAAACTCTTCCGTCAATTTTTCTGTA
AACAGACGTAATTCTTCCGTCATTAACAGAAAATCCGCATCGAAACGTTGGGCTTTATCT
TCTTTCAAAATATCATCGTTCTTTTCACGCACTTCATCGGCAAATTTGACACGGGCAAGA
GTGGCATCTTCGTTCAACACAAAAGAAAAATGATTTTCCCAATCTAACGCAAGTTTTGTG
ACAAATTTACCCGCTTGTAAATGTTGGCTAATTTCGTCGCTTTCTAAATCTTGGCGTTTA
CAACGGATTACGCTGTCGGTATCAAAAGATTTTAATTCTGCTTCTTCCAGAAGTGTCAGC
CAGCTTGGTGTATGCCCTTTTGCCACCCAATTTGTCATCACTTCGCTCGGCTGTAGCGTG
AAGGAAATCGGCACAACAGGCAGAGAGCCAAGGGATTTGCGTAATAAAGCAAGGGTGTCT
TCGGCACGTTTTACCGAGCCACTATCTACATAAACGAGCTGTTTATCTAAGTCTAACCAA
ATCGCCGTAAATTGGTGTTTACTAAACGCACGAGACAACAACATTGCCACAACATCATCT
TTGATCGCCTGCTTTTCCGTTTTTTTCAGCTTACGTTGTTCCTTTTGTTCTAAGGCTTCA
ATGCGATTTTCCGTTTCTTTTTTGACGACGTGAGCTGGCAATAATTTTTCTTCTTTATGA
GAAACCAGTAGGAACTGCTGACCCTGTGCAAAGTGCAACAGTTCACTTCCTGCAAGCGGT
GACGACCAGCCAAATTTTTGCATATCGCTTTGTTGGCAAGGGGTGAATTTTGTTTGCTGT
AATTGTGCGTCTAATTCACTGCTAGTGAAGCGTAATTCACTGGTTAAACGGTAAATCATT
ACATTTTTGAACCAATATGTCATAACATCTCTCTTTATCTAAAATTCATTATCAATCAAT
AAGTTACTGAAAGTTCATCATTCATTACTTTGATTATATCACCATAACTCAAAATGATAG
TAACCATTTTGAGCACGAATATCACAATCACTTAGTCTTGGTATAGAAGTATAGTAGGAA
ACTTTCCAAGCTCAAATTACTATAAACGTGACAAAACATTTTCTTGCTTAAAACACAAAA
TGTAAATTTTGTGATCTTTCTCTCATTTTCGAATATTTTCGATTGTTTTTGTTTTTAAGG
GGTGTAAACTTACTTTCGAAAGCAATCGTAGTATGTGGTGGTTGCTTTGATGTAGGAGAG
AAAATGAAAAGTAGCGTAGAAAGACGTTCTGACATTTTGGCATTATTGCAAAAAACAGGC
AGTCATCGAGTTGAAGCATTGTCTCAGCATTTCGGGGTTTCGACGGTTACTATCCGTTCA
GATCTCAATGTGTTAGAGCAACAGGGCTATATTACAAGATCGCACGGTTTTGCGGTATTA
AATTCCAGATTAATGGCGGAACTTTCTATTGCGGATAAACGCAATAATTATCCCGAACTC
AAACAACAGATTGGTCATCTAGCTGCCTCTTTACTAAAAGAGGGTGAAAAGGTGATTTTG
GATTCTGGAACGACAACGAAAGCAATCGTAAGTGCTATTGGCGATCTTAACTTGACAGTA
TTGACAAATGGACTTGATGTCGCAATGGCATTGGTTTCTTGTCCAAATGTTGAAGTAAGA
ATGACGGGTGGGGTTTTACGGAAAAATGCGATGTCGTTTTCGGGAGTAATGGCGGATAAT
AATTTGCAACATTATCGCTTTGATAAAGTCTTTTTGGGTGTTGATGGTTTTGACTTACAA
AAAGGGGTCACAACCTTTAACGAGCAAGAGGCTCAGCTAAATCGCTTAATGTGCGATGCA
GCGGATCAGGTGATTGTGGTGACTGATTCAAGCAAATTTGGTCAATATAGCCATTTTGTT
ATTTGCCAAGCCAATCAAATAGATGTGTTAGTCACGGATAATAAAATTCCTCTAAGTTAT
CGAGAGTATCTCGAAAATGTCGGGGTACAAGTGTTAATTGCGTAGTTTTATTCTCTTTCC
TTATAAATAAATCCATTTATTTGTGAGGGAAATGCAATGATCCTCAATATTGCTAACCAA
ACATTAGAAAAGCAGAACGCTTTTTGGACGGCAAAGGAAATTGCCCAACAGCCAGCGACT
TGGCGTGAAACGGTTTCTATTGTGAAATCGTCACTTGTTATTCCATTTCTTCAGCCTCTT
GTTGAATATGCAAAACAAGGCGAACTTCGTGTTATTTTTACGGGGGCAGGTACTTCTGCT
TTTATTGGTGAAGTTGTTGCACCGATATTAAGCCAGCATTTAGGTTGTGCTGTCAAAGCG
ATTGCAAGTACTGATCTTGTATCCAATCCTTATCAATATCTTTTTGCGGATAAACCAACG
CTTTTAGTCTCTTTTGCTCGCTCTGGTAATAGTCCTGAAAGTATTGGGGCAGTAGAGCTT
GTCGATGAAATTGTAGAGGAAGCGTATCATTTAGCCATAACGAATAATGTCAATGGGGCA
TTATTTAAAAAATGTCAGCAAGATCCGACCGCTTATCCATTAGCATTACCAGAATCAACC
CACGATAGAGGCTTTGCAATGACCTCCAGTGCCAGCAATATGATGTTAGCGGCATTAGTG
GCATTTTTACCCGATGTATTTGATGATAGCTGGGTTGAGGAAACGGTATCGGTGACAGAA
CAGTTACTAGAACGGGATCTGCTCGAAATCCAACGTTTAGCCCATCTGCCATTAAAACGG
ATCGTCTATTTAGGCAGTGGGCATTTCCAAGGGCTTGCCCGTGAAACCTCTTTAAAATTA
CTTGAACTCACCGCTGGTGAACGTCTTGGCTTCTTTGAGTCGTCAATGGGCTTCCGCCAC
GGACCAAAATCCCTTGTTCAAGATGAAACGCTCATTTTTATCTTCTTATCTCAGCAACCT
TATACCGCACAATATGACCGTGACCTGTATCAAGAGTTAATCAGAGATAAAAAAGCCAGA
GAAGTGGTGTTACTAGGCGATACAAGCGGTTCGATCCGAGCTGAAATTCACAAATTAGAT
GACGCAGCACGGATTTTCCCATTCTTAGTGATTGGGCAACTTTACTCGTTTTATAGCTCG
CTCTATCTCGGCTACACCACGGATAACCCTTGTCCGACAGGCGAGGTTAATCGTGTGGTG
CAAGGTGTAACGATTTATCCATATTGATATATAGGAGGCAAAAATGGCAATTTTAAATGT
ACGCATTGATGGACGTTTAATCCACGGTCAAGTGGCAAACTTATGGACGTCTTATCTCAA
TATCACTCGCATTATGGTCGTCGATGAAGTCGCGGCAAATAATGACATTGATAAAGCAGG
CTTACGCTTGGCTTGCCCAGCAGGGGTGAATTTAAGTGTTTTACCTGTGGAAAAAGCAGC
TGCCAACATTAACGAAGGGCGTTATGACTCTCAACGTGTGTTGTTGGTGACAAGAACCCC
ACAAACGATCTTACAGCTTGTGGAGGCAGGCGTAAATCTGCCAGAAGTAAATGCAGGGAA
TATGCCTAAAACGGATCTAACACGTCCTATCCGAAAAACAGTACACGTTACTGAAGATGA
TGTGGAAGTGTTTAGAAAACTTTCTGAAAAAGGCGTGAAGCTTACTGCTCAGTTAGTGCC
TAATGAAGAAAAAGTCGATTTAATGAAACTTTTATAGAGGAGTAACGATTATGATCGAAT
GGTGGCAAATACTTTTGATAACGCTCTATGCGTTCTATCAAATCCTAGATGAAATCACGA
TTGTATCTAGTGCTGGTTCACCTGTGTTTGCAGGCTTTATCACAGGTTTAATTATGGGCG
ATTTAACAACTGGATTGTTAATCGGTGGTTCAATGCAATTAACCATTTTAGGTGTAGGTA
CCTTCGGTGGTGCATCTCGTATTGATGCAAACTCAGGTACTGTTATCGCAACTGCATTCT
CTGTTGCAGCTGGAATGGATCCACAATTAGCCTTAACAACCTTAGCTGTACCAATCGCAG
CCTTAATGGTTTATACCGATATTTTAGCGAGAATGTCTAACGTATTCTTCGCTCACCGTA
TCGACAAAAATATCCAAGACCACGCTTATAGTGCAATCACGGTAAACTATCTCTGCGGTG
CAATCGCTTGGGGTCTATCTCGTGCATTACCAATCTTCTTAGCGTTAGTGTTTGGTGGTC
CATTTGTGGCAAGCCTAGCAGAAGCAATGCAAACAGGCTTCTTAAAAGTTATCGCAGATG
GTTTAACCCTTGCAGGTGGCGTATTACCAGCGTTAGGTTTCGCAATCTTACTTCGTTACT
TACCAACAAAACGTCACATTGCATACTTAATCCTTGCATTCTCACTCACAGCAATCTTCA
TTACTCTCTTCGGTAACATCAATGCTGTAGGTGCATCAACAGGTGTAAGCAACTCAATCA
GCAGCGTACCAATGCTTGCAATGGCAGCAATCGGATTTGCATTCGCCTACATTGTTTACC
AACGTAGCGTAGAAGGTGGCTCAGCCCCAGTTGCAAAACAAAATACCACTTCTGACAAAG
GAGAAATTGAAGATGACGAACTCTAATCAACAAGTCGGAAATCCAAAAGGCTATAAATTA
ACAGATGCGGACTTCCGCCAAATCAATATCCGTAACTTATTCTTCAACCAAGTTGGTTGG
AACTACGAACGTATGCAAGGTTCAGGTTATTTATGGATTATGTTGCCACAGCTACGCAAA
ATGTACGGCGACAACACACCTGAACTACAAAAAATGATGGTGATGCACAACCAATTCTTC
AACACCAGCCCATTCTTTAACACTATTGTTAAAGGTATCGACTTGGCACTTGAAGAAAAA
CAAGGGGTGAAATCACTTGAAGCCGTTGCAGGTATCAAATCAGGTTTAATGGGACCATTT
GCCGCTATCGGTGATGCCCTATTCGGCTCACTCGTCCCAGCAATTATGGGGGCGATTGCC
GCAACAATGGCTGTGAACGGCAATCCGCTTGGTGTCGGCTTATGGGTTGCGGTAGCGATT
GCAACAATGGTATTCCGTTGGGTGCAACTCAAAATCGCTTATCGTGAAGGGGTAAACTTA
GTCACCAACCTAAGTCACCGTTTGAACGCACTAACCAACGCCGCAACAGTGCTTGGGGTA
TTCGTTGTGGGGGTAATGTGTGCCACGATGGTGAATGTCAAAGTACCGTTTGTTGCTACT
ATCGGTGAGAAAGTCGTTTCCGCCCAAGCGAACTTAGACCTTATCTTACCAAGATTAGTC
CCTGCGTTAGTGGTGTTCTTCATCTACTGGTTACTCGGCAGACCGAAAATGAACTCTAAC
AAAGCGATTATGATCATCATCGCACTCTGTATCTTGCTCTCTTGGGCTGGATTGTTGGCG
AAAGGGTAATTTAAAAGGGACACGAGGCGTCGTGTCCCTACAATACCATCGAATGTAGCG
ACGCCACGCTTGGCGTCCTAAAACAAGCGGTCAAATTCATTCAAAATGTTACAAATAACC
AAGATCTAAAACCCAATCGTTCTTCTCTAGATTTATTCGGTTTTATATCTTTTAAGCGAG
GTGAACTATGCCTTTCCAAATCGGCGAAAAGGATTTCCTACTCAACGGAAAACCGTTCAA
AATCCTGTCAGGTGCAGTACATTATTTTCGTATCGTGCCGGAATACTGGTACAAAACGCT
CTATAACCTAAAGGCAATGGGGTGTAACACGGTTGAAACCTATGTGCCGTGGAACTTACA
TCAGCCACAGCCTGATCAATTTAACTTCAGCAAGCGGGCGGATTTAGTCAAATTTTTGCA
AAAAGCAAAAGATCTAGGGTTGTACGTTATTCTTCGCCCAACACCTTATATCTGTGCGGA
ATGGGAGTTTGGCGGATTGCCTGCGTGGTTGCTCAATATTCCAAATATCCGCTTACGCCA
AAACGATCCGCTGTTTATCGCTGAAATCGACCGCTATTTTCAAGAACTACTTCCACGCAT
TGCCCCTTACCAAATTACCCAAGGCGGTAATATCCTAATGATGCAAATCGAGAACGAATA
CGGCTCGTTCGGCAATGATAAAAACTACCTAAGAGCTATTCGGGCGTTGATGTTAATTCA
CGGGGTGAACGTACCGCTTTTCACGTCAGACGGTGCGTGGCAGAACGCCTTAGAAGCAGG
GGCGTTGATCGAAGATGATATTTTGCCGACGGGGAACTTCGGCTCTCGTTCCAATGAAAA
TTTAGATGAGTTGCAACGTTATATTGATAAGCATGGCAAATCTTACCCGTTGATGTGTAT
GGAATTTTGGGACGGTTGGTTTAACCGTTGGAAAGAGCCTGTGATCCGCCGTGATGCTCA
AGATTTAGCGGACTGCACCAAAGAGTTACTCGAACGGGCAAGTATCAATTTTTATATGTT
CCAAGGCGGAACGAATTTTGGCTTTTGGAACGGCTGTTCCGCACGGTTAGACACCGATTT
ACCGCAAGTAACCAGCTACGACTATGATGCCCCTGTTCACGAATGGGGCGAACCGTCAGA
GAAATTCTACCTGCTACAAAAAGTGCTAGGGCAGTATCCCGATGCCAGCCCGATTGTCGA
TCCGATTTTGCCAAATATCACCGCTTACCCACCGCTTGCAGTGCAAAATGAAGTCTCGTT
GTTTGGTACCTTAGACACAATCAGTGAATGCTATGAAAGCCCGTTCACTCAAACAATGGA
ACAGCTAGGGCATTACTACGGCTATCTGCTTTATCGAGCCAAACCGACAGCATATAGCGG
TGAGATCAAGCTGAGAATTTACCAAGGCAGAGATCGCATTCAGATTTTCAACGATAAACA
AAAAGTTGCCACCCAGTATCAACACGAGATCGGCAATGAAGTGATGTTACAGACACCAAA
TGGCGAGTTCCAACTTGACCTATTAGTGGAAAATATGGGACGAGTGAATTACGGCGGTAA
GCTACTTGCAGCGACACAGCATAAAGGGATCGGTGCAGGGGCTGTGCTTGATCTGCATTT
CCACACAGGCTGGCAACATTATGCGATTGATTTTGACCGCTTGGAAGAGATTGATTTTGA
TGGCGAAAAAGACAGCCAAACGCCTTCGTTCTATCAATTTAAGTTACACCTAGACCAAGA
ACCGCAAGATACCTTTATTGATACCCGTGATTTCGGCAAGGGGGTAATTGTGGTAAATGG
TGAGAATTTAGGACGTTACTGGAATGAAGGCCCAACCTGTTATCTCTATCTGCCTGCACC
GTTACTGCACAAAGGCGAGAATGAGATTATCGTCTTTGAAACGGAAGGGGTGAAGATCGA
TAGCTTAACATTTAGTGATAAGCCGATTTATAAAGAGTTGAATACGAAGAATTTATAAGG
ACAACCCAAAAAATATCGTCAAACTTCCCCCTTTGAAAAAGGGGGATTGAGGGGGATTTA
AAGATCTAAACAGTTAATCGCACTATCTTAAAATCCCCCCTAGCCCCCCTTTTTCAAAGG
GGGGAATAAAAAATTCAAAACTACCAAAAGGAGCAACTATGAGCTTAATTTTAATCAGTC
ACGGAGAGTTTGCGGAAGGCTTACTGGATACTGCCGAAATGATTTTAGGCAAAATCGACA
ATGCTCAAACCGTCTGCTTATATCCACACGAAGGCAGTGAAGATTTCCAAGTGAAATTTG
AGCAAGCACTGGCGAATGCAAGCGGCGAGATTGTGGTTTTTTGCGACATTATGGGCGGCA
CGCCGTGTAATGTGGCAATGCGTTACTTGCCGAAATTATCAGGGTTATATAGCGGAATGA
ATTTACCGATGGTGATTAGCTATGTGAGTGAAGAAGGCACGGACGGCTTACTGGAAAATG
CCAAAGAACAAATTCACGATGTGGCTCAACAACTTAAAAGCTTAGCGTTAGGCGATGATG
AATAGGAGTAGCAGTATGTCTAAACAAGATTTAATGAAAAAACTTTGCACCAAAGAGGGC
ATTATTGCTGCTCTTGCGATTGACCAACGTGGTGCGTTACGCCGAATGATGGGCGATGAT
ATTACCGCTCAACAGGTCAGCGAATTTAAAACCTTGATTTCTCAAGAATTAACCCCCTAT
GCGTCGTCGATCTTGCTTGATCCTGAATTTGGCTGGGCGGCTTCAGAGAAACGTGATGCA
AATTGCGGATTAATTATGGCGTACGAAAAAACAGGTTATGATAAAACCGCTGTGGGTCGT
TTCCCTGATTTGATTGATGATGTGTCCGTCTATCGCTTAAAAGAAAAAGGGGCGGAAGCG
GTTAAATTGTTGATCTATTTTGACATTGATGAACCACACGAAATTAACGACCGCAAAGCT
GCCTTTGTTGAACGTGTTGCTTCGGAATGTAATGCGGAACAAATTCCGTTGTTCTTAGAG
ATTTTGACCTACGATGGCTCAAACGAAGATAAAGTCTATAACGCCAAAGTGAAACCGCAC
AAAGTGATTGAAGCGATGAAGTTCTTTGCGGACAAACGTTTTGGGGTAGATGTGTTGAAA
GTGGAAGTGCCTGTGGTGATGAGCTATGTGGAAGGCTTTACTGATGGTGAAGTGCTTTAC
GGCCAAGCAGAAGCGGCGGAATTCTTTAAAGAGCAAAGCGAAGCAACAGATCTGCCGTTT
ATTTTCTTAAGTGCAGGCGTTTCAGCCAAACTGTTCCAACAAACCCTTGAATTTGCTCAC
CAAGCAGGCAGTCAATTTAACGGCGTACTGTGCGGACGTGCCACTTGGGCAGGCGGTGCA
GAAGCCTATAAAACCGAAGGTGTTGAAGCCGCTCGCCAGTGGCTTAAAACACAGGGTAAA
CAGAATATCAGTGAGTTGCTCGAAGTGTTAGAACGCACGGCAACGCCGATTAAGTAGAAA
AGTAAATTGCCCCTTTTGAGTATAGAAAGGGGCAATCTATTTTAAACGTGAGGTTTACAT
TCAGGTAGTGTACCTTCAATTTCAAAGAGTACATCACCATCTTTAAAGAAGACATAGCCC
CCATTTTTCATTTTTGTCCAGTTCTCATTTTTTGTGAGAGGCTGGGTTGTAATAATGGTG
ACTTTATCACTTTCTTCCGTATATTCACGGAAATCAATCATTACATCATCATCACGCAAT
GCTGTGCCGAATGGGGCTTTGCGACAGATATAATGTAAGTTTGTTGAGCAACGTGCGATC
ATCCAGTGCCCATTGGAAAGAATAAAATTAAATACGCCGTGTTTAGCGATTTCACTGGCA
ATATCTACAATTGCGTCAAAAATCTCTTTTTCACTTGGTTTTTGTGGAAAACGTTGTTTT
AGGCTGGCAACTATACAGCAAAATGCGGCTTCAGAGTCCGTTGAGCCTATAGGCTGATAG
TGATTATTCGGGCAAACTTTGACATCAACCGTGCCGTTGTGGGCGAATACCCAGTTTTCA
CCCCAAATTTCGCGGATAAATGGGTGGGTATTTTCTAAATTGACATCGCCACAGGTTGCT
TTACGGATATGGGCGATAACGTTAAAGGATTTAATTCGATATTGACTGACGAGATCTGCC
ATTGGTGATGAGGCACCTGGGCGATTGTCTCTAAAAATACGCACACCTTTGCCTTCAAAA
AAGGCAATGCCGAAGCCGTCGGTATGGTGGTCGGTTAAGCCTGCACGCCGTCGAAATCCT
TCAAACGAGAAAGTAATATCGGTCGGCGTATTACAATTCATTCCTAATAATTGACACATA
ATTTACTTCTTTATTTACTTCAAAAAAATATAAAAATCCCACCGCTTGTTATCATTAACA
AGCGGTGGGATTTAAGCGAAATTTGACAAAAAATTCAATAGGAAAATTATATTTTATTGA
TCTTAATTCGCCTCTTTTTTAATTAATGAGAGTAAAAAGAGTGTTCCTGCACAAACAACC
ACTGAAGGTCCTGCTGGTGTATCTTTGAGGGCAGAGAGTAATAATCCGCCACTGACCGAT
AATATGCTTAATCCGATGGCGTAAATAACCATTGTTTCAGGGGTTTTGGCAAAGCGTCTT
GCGGTTGCAGAGGGGATAATCAGTAGTGAGGTGATGATTAAAGCCCCGACAAATTTCATA
CTTAATGCAATGGTTAATGCGGTGAGCAACATTAATAAGAGGCGTAGGCGTGCGACATTT
AGGCCTTCAATTTGAGCTAATTCAGGGCTGACTGTGATGGCGAGTAGCTTTTTCCAATAC
AGAGCCAGTAGTGTCGCAATGCCGATAACCCCGATGCTGATAAAGAGTACGTCGTTAAAA
CCAATTGCAAGAAGATCACCAAATAGGTAGGACATTAAATCAACACGAACATTGTCTAAT
AGACTGATGGTGATAACGCCTAAGGATAAACTGCAATGAGCGATAATGCCTAATAGGGTA
TCGACTGAGTGAGTAGAGTGTTGTTCTAACCAGACGAGGCAAAGGGCGAGTATGACGGTC
ATTAGAATAACAGCAATATAGGGATCGATTTGTAGGAAAATTCCTAATGCAACCCCAAGT
AATGCGGAGTGAGAGAGGGTATCACCAAAATATGCCATTTTTCGCCAGACGACAAAAGCT
CCAAGCGGTGCGGTGATGAAGGTTAAAAATACGCCTGCTAACCACGCAGGAAATAAAATC
TCAAACATATTGCCTCAATTAGTGATGTCCGTTACAACGACATACATTGCCTTGTAAGTC
GTGATGGTGATTATGGTGATGAGAATAAAATGCCACGTTTTTCGCAAATTGATCGCCAAA
GAAGTGGATAAAACTTGGGTCACTTGAAATTTTTTCAGGTGTACCAGCACAGCAGATATG
GCGATTAACGCATAGTACTTCGTCCGTATTTGCCATTACAATGTTTAAATCGTGAGAAAC
CATTAAAATAGCACAGTTTAACCATTCACGAGTTTTATTTAATAGTTGATAGAGTTCCGT
TTGCCCTGTAATATCCACCCCTTGCATTGGTTCATCTAAGACAAGCAGTTGTGGACGGTC
TAAAATTGCACGGGCAAGCAGTACTCGTTGTAACTCACCGCCAGATAATTTTTGCATACT
ATGCTTAGCAAGGTGAGTGATTGCAAATAGGGACAATGCTTCATCTATCAAGGGTTTAGT
GCTGTTAGGCTTGAGATATAGAAATTTTTCAACGGTAATAGGAATAGAGTGATCCAGATG
CAATTTTTGTGGCACATAGCCAATTTTTAGCTGTGGTTGGTGAATAACCTGCCCTGATGT
TGCTGGCTGTAATTTCAGCAATACTTTTAATAGGGTAGATTTACCCCCCCCATTAGGACC
AACGATAGTTGTGATAGAATTGGGGTAGATGTTTAAATGAATATTTTCAAGGGCAACTTG
TGTACCAAAATTCACATTAATCGCTTTCAGTTGCACAAGGGGCTTCGTTAAATTGTGGAT
CGGCTTAATTTGCTTGATCTGCATAACATTAATAAATTTAAGGATTTAAGGAATTAAAAT
TAGCGGATTTTTTTCAGTTTTACAAGAAATCTATGGGAATTTTTTGCCTATTCCTTTGTC
TATAACAAGTTCGCACTAGAAGAAAATTATTTAGGATAGAATTTTGCAACACGTTATTTT
TGCTAGAGATCGCCGTCGTAAGAAGAATAGAGTAAAGGCATTTGTGTTTTTGGTGATTAT
ATTATCTATCTTTATCGGTATCGCTTTAACCTTAAAAAGACCGAGTTCAAATTCTTCAGA
GGCTCAAGAAATCCCGATTACGTTGGCTACTCAGTCGTTGCCTGAAGTTTCAACAGGATT
ATCTCATGGTGAGCCTAAGTATATCAGCATTGATTTTACTGCCTCTGCTAAAGAGGAACA
GGAACAAGTAAATGCTGAGCCTGTTGATGAAAATGCAACCTCTTATGAAGATGAATTGAG
TGATGTTGATGATGAAATAGAAGGGCAACCTAAAGCAGCTGTTCCTGAAAGTGAAAAATT
ATCGGAAGAAGCAGAAAATGTATTAGAAGATGTGTTAGATATTGCAGATCAAGCATTACG
TATCCAAAATCAGTTTAGTTATACCGTAACTCAAGGCGATCAGCTAAAAGATGTACTAGA
ACAGTCAGGATTAACACATGCCACAGCAAAAGCCTTAGAAAAAACCTTTCCACAGTTAGC
CGATCTTAAAGTAGGACAACAATTCTACTGGATTTTAGACAATAACGGTGAGCTAGAATA
TATGAACTGGCTCATCTCAGAAAAAGAAGAGAAAATTTTTGAGCGTAAAGCTCAAGATCA
ATTTGCGGTACAAACAATTCAGAAAAAAGGCGTTTGGCAACAAGATGTGATTAAAGGCAC
CATTAATGGCAGTTTTAGTGCAAGTTTAAAAGCGGTAGGTTTATCTCAACGTCAAATCAA
TCAGTTAGCTAACGGTCTGCAATGGCAGATTGCCACCAATAAATTGAAAAAAGGCGATAA
ATTTGCAATTTTAGTAAAGCGTGAGTATATCAATGGCAAGGTCACGGATTTAGGAAATGT
CGAAGCCATTCATATTATCAGTGGCAAGAAAAGCTATTATGCTATTCAAGCAGATAATGG
ACGTTATTATAACCGTCACGGTGAAACGTTAGGTAAAGGCTTTGCTCGCCACCCATTGCC
ATTCACACCAAGAGTTTCATCACATTTTAATCCTCGTCGCTTACATCCAGTAACAAGACG
AGTTGCCCCTCATAAAGGGGTGGATTTTGCTGTTCGATCTGGAACACCGATTATTGCCCC
TGCAGATGGTGTGGTTGAACATATCGCTTATCAAGCAAACGGTGCTGGTCGTTATATTAA
ACTACGCCATGGGGGGCAATATACTACGGTGTATATGCACTTAAGCCGTTCGTTAGTTAA
AGTTGGGCAAAGTGTTAAAAAAGGACAACGCATTGCGTTGTCTGGAAATACAGGGCGTTC
AACAGGTGCACATCTGCATTATGAATTTCATATCAATGGGCGACCGGTTAATCCAATGAC
AGTAAAATTGCCGGGTATAGGATCTGGTATGCCCGATAAAGAACGTAAAGCATTCTTAGT
GAAAGCACGGAATATTGAAACAAAACTTAAACTCTAGAAGGATTTATAATGAAAAAAAGT
CTATTGACCCTAATTAGCCTTGCAATCTTAGGTACGGCACAGGCGAATGATAAAAACTTA
CAGCAACAGCTTGAGAAAATTGGGGCAACCAATGTGAAGTTGTCAGAATCTGCCTTGCCA
GGTTTTAAAACAGCGATTTCTGATCAAGGTGTTGTGCAAATTAGCAATGATGGACGCTAT
GTAATACACGGGCAGATTTTTGAATTAAAAGATGGCAAAGTTACTGATATTACTAATCGT
GCATTACTCGCAGAACTTAATAGTCTAGCAAAAGAGATGATTGTTTATCCTGCGAAAAAT
GAAAAACACGTTGTCACTGTTTTTATGGATATTACTTGCCATTATTGTCATTTATTGCAC
TCAAAGATCAAAGAATATAATGATTTAGGCATTACTATTCGTTATTTAGCCTTCCCTCGT
GGTGGTATGAATACTGAAACTGCAAAACAGATGGAAGCGATTTGGACAGAAAAAGATCCA
GCCTTTGCATTAAACGAAGCGGAGAAAGGTAACTTACCAAAACAGGTGAAAACACCAAAC
ATTGTGAAAAAACATTATGAACTTGGGATTAAATTTGGGGTTACAGGTACGCCAAATATG
GTCACAAAAGAAGGAGAGTTAATCGCTGGTTATGTTGAGCCAAAAGAATTACTCAAAATG
TTAAGTCACTAACCCTTAATTTAAACTACAAGCGGATAGGTTTTATTCTGACATCCTCCC
CGCCTCAAGAGGCGGGAATTCCTAAGTGTAAATTTTAAACGTATTTAAAGACCTATAATT
TCATCGTTTGAATACTGATAAAAATTGACCATGCATTAGCTTCTTGAAAGCTGCCCTCCC
CCAATAGATTTCATAATTTTGTGATCTCTTTCACATTTTCTCTTGAAATCCCCTTGACAA
TCCCAATTTATAGTTTCGTCAAGCGAGAGTAATCTCGAAGTCAGAACATTTAATAACAGA
ATTTAGAGGAAACTATGAATATTGATAAATTTACCAGCAAGTTTCAATCAGCAATTGCCG
ATGCACAATCTTTAGCCGTTGGCAAAGATAATCCCTATATTGAACCGGCCCATTTAATGC
TTGCCTTGTTAAAGCAAAATGATGGATCAATCACACCGCTTGTCACCAGTTTAAATGTGC
AACCTAACCGTTTAAGCAGTGAACTTGATGGCATCATCAGCCGTTTGCCACAGGTGCAAG
GGGGCAATACACAGCCGTCACAACAACTTTTCCGTTTGTTAAATCAATGCGATAAGTTGT
CGCAACAGTTTGGCGATAGCTTTATTTCATCAGAGCTGTTTGTACTTGCGGCACTTGAAG
ATAACGGTGATTTAGGCAAGTTATTGAAAAACTTAGGTTTAACCAAAGAGAAGGTGACAG
CCGCCATTCAACAAATTCGTGGAGGGGAGAGCGTGAATAATCAAAATGCAGAAGAAACGA
GACAAGCGTTACAAAAATATACCATTGATTTAACTGAACGGGCTAAAGCAGGCAAACTTG
ATCCTGTGATCGGGCGTGATGAAGAGATCCGCCGTACGGTGCAAGTATTGCAACGCCGTA
CTAAAAATAATCCAGTGCTTATCGGTGAACCAGGTGTGGGGAAAACGGCGATTGTCGAAG
GTTTAGCACAGCGTATCGTTAATGGCGAAGTGCCTGAGGGTTTAAAAAACAAACGTGTGC
TTTCCTTAGATATGGGGGCTTTGATTGCAGGGGCAAAATACCGTGGTGAGTTTGAAGAGC
GTTTGAAAGCGGTATTGAATGAGCTTGCTAAAGAAGAAGGGCAAGTGATCCTGTTTATTG
ATGAAATTCATACGATGGTCGGTGCAGGTAAAACCGATGGAGCGATGGACGCAGGTAACT
TGTTGAAACCGTCCCTTGCTCGTGGCGAGTTGCATTGTGTCGGGGCGACAACTTTAGATG
AATATCGTCAATATATTGAAAAAGATGCAGCACTGGAGCGTCGTTTCCAAAAAGTGTTGG
TTGATGAGCCGACGGTTGAAGATACCATTGCGATTTTGCGTGGTTTGAAAGAACGTTACG
AAATTCACCACCACGTTCAAATTACGGATCCTGCAATTGTCGCAGCTGCAACCCTTTCGC
ACCGCTATATTTCCGATCGTCAATTGCCCGATAAAGCGATTGACTTAATTGATGAAGCAG
CGTCGAGCTTGCGTATGGAAATCGACTCTAAACCAGAGCCGTTAGACAAACTTGAACGCC
GTATTATTCAGTTGAAATTAGAGCGTCAAGCGTTGCAAAAAGAAGAAGACGAAGCTAGCC
GTCAGCGTCTTGCAAAATTAGACGAGGATCTGACCGCTCGTGAACGTGAATATGCGGAGC
TGGAAGAAGTATGGAAAGCAGAAAAATCCGCTCTGTTAGGCACGCAACACATTAAAACCG
AGTTGGAAAATGCCCGAATTGAAATGGATCAGGCTCGCCGTGAGAATAACTTTGAGAAAA
TGTCGGAGTTGCAATACGGAAAAATCCCAGCCCTTGAAAAACAGTTACAAGAAGCAGTAA
AACGTGAAGAAGAGGGCGGTGAAAATCATCTACTTCGCACCAAAGTGACCGATGAAGAAA
TTGCCGAAGTGCTTTCTAAAGCCTCAGGTATCCCTGTATCCAAAATGATGGAAGGGGAAA
AAGAGAAACTATTACGAATGGAAGAGGTGCTACATAAACGGGTCATCGGTCAAAGTGAAG
CCGTTGATGCAGTGGCAAATGCGATCCGTCGTAGTCGTGCAGGCTTGTCTGATCCAAATC
GCCCTATCGGTTCATTCCTATTCTTAGGGCCGACAGGCGTAGGGAAAACAGAGCTTTGCA
AAACATTAGCCAACTTCCTATTTGACGATCAAGATGCGATGGTGCGGATCGATATGTCCG
AATTTATGGAAAAACACAGCGTATCTCGCTTAGTTGGCGCACCTCCAGGATATGTCGGCT
ATGAAGAAGGCGGATACTTAACCGAAGCAGTTCGCCGTCGTCCATATTCGGTTGTATTGC
TCGATGAAGTAGAAAAAGCACACCCAGATGTATTCAACATTTTATTGCAGGTGCTTGATG
ATGGTCGTTTAACTGACGGACAAGGTCGTACGGTGGATTTCCGTAATACGGTCGTAATTA
TGACATCAAACTTAGGTTCGCATTTAATTCAAGAGAATGCGGAAAATATGAGTTACGATG
AAATGAAAACTATCGTGATGAATGTGGTTGGGCAACATTTCCGCCCTGAATTTATCAACC
GTATTGATGAAACTGTGGTATTCCACCCATTAGATAAAGAAAATATCCGTGCGATTGCAA
GAATACAGCTTGAACGTCTAATTAAACGTATGGCGGAGCGTGGCTATGAAGTGACGGTGA
CCGATGCGGCAGTTGATCATATCGGCGAAGCAGGCTTTGATCCACTCTTTGGGGCAAGAC
CGCTTAAACGTGCAATTCAGCAAGAGCTTGAAAACACCTTGGCACAGCAAATTCTCTCTG
GCAAATTGTTGCCGAATAGTCCTGTGACAGTGGATTATCAAGAAGGAAGGGTTGTGGCAG
TTCAGTAAAAGAGTAAGAGCGTAGAGATACGCCCTTTGTTTTGTGAAATACATTGACTTT
TCTATGATTTCTCGCTAATTTGTGGGCGTTTTTAACACAAAAACTATTTATTTACAGGAG
ATTCTATGCAAGATCGTTTAGTCACTTCCACAAGAAGTGAATCCCTTCTTAGCACACATA
AAGTATTACGTAATACTTATTTCTTACTTGCGTTAACGCTTGTATTTTCGGCAGTGGTTG
CATCTGTCACAATGACACTTAATTTACCACGTTTACCTTGGTGGGGAATGTTAGTCGGTT
TTTATGGCTTACTTTTCTTAACCAATGCAACGGCAAATAGTGCAGCAGGGTTAGCAAGTG
TTTTTGCGTTAACGGGTTTCTTAGGTTATAGCTTGGGTCCAATTTTAAATGCTTATATCA
GCAATGGCTTAGGCGATGTGGTTGCATTGGCTTTAGGGGCGACTGCGTTGGTATTCTTTA
GCTGTTCTGCTTATGTATTAACTACTAAACGTGATATGTCTTTCTTATCGGGTATGATGA
TTGCGTTGTTCGTGGTGTTATTAGTGGGTATTGTGGCAAATATCTTCTTAGCAATGCCCG
CGTTAAGTTTAGCGATCAGTGCATTATTTGTAGTGTTCTCAACGGCTGCAATTTTATATT
CAACTAGCAACATTATCCACGGCGGTGAAACAAACTATATCCGTGCAACCGTTGATTTAT
ATGTGTCTATCTACAACCTATTTGTGAGCTTATTACAGCTTTTGGGAGTATTTAGTAGTG
ATGACTAAATAAATTTAGCTCATTGGATTCATTAAAAATAGTTATAAGGGGACGCTAATT
TAGTCCCCTTAATCATCAATGCGCCTCGTCCCAGTTGCCTCCAACCCCAACTTCTGCAAT
CAATGGCACTTTAAGCTCAATCGCTTTTTCCATTTCAGCTTTAATCAGTGGGGTGTAATG
CTCTACTCTGTCGGCTTTGACTTCAAAGACTAATTCATCGTGTACTTGCATAATCATTGC
AATATCTTCGCAATTTCGCACCGCTTGATCGATCCCGATCATTGCCACTTTGATAATATC
TGCCGCCGTGCCTTGCATTGGGGCGTTGATGGCAACACGTTCCGCCGCTTTGCGTCGCAT
TTGGTTGCTTGAGTTGATTTCAGGCAAATATAAACGGCGACCAAATAACGTTTCAACATA
GCCTTTTTCAGCGGCTTTTTCACGAATATCTAACATAAACTGTTGCACCGCTGGATAACG
CTGGAAGTAAAGTTCCATATATTTTTTCGCATCGGTACGAGAAATGCCCAGTTGATTTGC
CAAGCCAAATTCAGACATTCCGTAAATCAAGCCGAAGTTAATCGCCTTAGCACTACGGCG
TTGTTCACTGGTTACGGCTTCCAACGGCACGCCAAAAATTTCCGCCGCAGTAGAACGGTG
AATGTCTTTACCCTCTGCAAAGGCTTTGATCATATTCGCATCATTAGCAAGATGAGCCAT
TATGCGTAACTCAATTTGCGAATAGTCCGCCGCCAAAATCACATAGCCATCATGGGCGAT
AAAGGCTTGACGAATACGTCTGCCCTGCTCGTTGCGGATCGGAATATTTTGTAAATTCGG
ATCGCTTGATGAAAGTCGTCCTGTTGCCGTGACCGCTTGATGATATGAAGTATGCACACG
TCCTGTTTGGGCGTTAATCATCTGTGGAAGTTTATCGGTATAGGTTGATTTCAATTTGCT
CAAGCCACGATGTTCCATCAACAGAACAGGCACTTGGTGTCCCATTTGAGCCAATTCTTC
CAACACTTCTTCGTTGGTTGATGGCGCACCTTTCGGGGTTTTCTTTAAAATCGGTAAGCC
GAGTTTGTTAAATAAAATCTCTTGCAGTTGCTTGGTAGAAGCAAGGTTAAACACTTCTCC
TGCTTCTTGGTGTACAAGGGTTTCAAGCTCTTTTAAACGCTGTTCGATCTCAACTGAATG
TGCCAACAGTTTGGCAGGATCGATTAATACGCCGTTTCGTTCCACACGAGAAAGTACGCT
CACCAACGGCATTTCGATTTGCTCAAACAGTTTCACCAATTCAGGCGTTTTTTGTAGTTC
AGACCATAAGAGTTGATGCAATTTCATTGTAATTTCGGCATCTTCCCCTGCATATTCTGT
TGCTTTATCCAGTTCAATTTGATCAAACGTAAGCTGATGTTTGCCCTTGCCTGCCAATTC
TTCAAAAGGAATAGTTTGATGTCCCAAATAACGCTCTGCCAAATTGTCCATATTGTGACG
ACCGGTGCTGTCTAGGGTGTAAGATTGCAACATTGTATCAAAGGCAACCCCTTGTAGCTC
AATGCCGTTGCGAGCAAAAATTGTTAAATCGTATTTGATATTCTGCCCGATTTTGCGGAT
ATTTTGGTTCTCTAAAATCGGTTTTAGCTGTGCCAAACAGTCCGCTTTGTTCAACTGGTT
AGGCAGTAACGCTTCGATTTCATCAAGTTCCGCATCACTTTCACCAAACAGATCCACTTG
GGTCGGCTGTGTAATTTTGCCTTTATGTGCCAACGGAATGTAGCACGCTTCGCCATTTTC
TAAACCAAACGAAATCCCGACTAAATTTGCTTGCATTGCATCTAAATTGTCTGTTTCGGT
ATCCACCGCCACAAGCTGTGCCATTTGCAATTTTGCCAGCCATTTGGTAAAGAGTTCAGG
GCTGTTCACGCAATCGTAAGCGGTGCGATCTATCTCGACTTTTGCAAAAGGTGCAGATTT
TTGTTCGGCACTGACCGCTTGTGTGGCTTGATAATTGTTCGGAATTTTCTCTGCTGACGT
TTGTGTCACAGGGTTTGCATCATTCATCACTTCGTTCAGCCAACGCTTAAATTCATAACG
ACCAAAGAGTTCTACCAGTTGATCTCGCTGTTGGGGTTGAGTAACAAGCTGATCGTAAGT
GACATCAAGGGCAACATCGGTTTTGATTGTCGCTAATAGATAAGAGAGATCGGCTGTTTC
TTTTTCTGCTTCCAGTTTCGGTGCAAAGGTTTTTGCCCCACGAAATGATAACTCTGCAAC
TTTGTCTAAATTTGCATAAATCGCTTGCATTGAGCCAATACCTTGCAACAACGCAATCGC
CGTTTTCTCACCAACACCTTTTACCCCTGGAATATTATCGGACGAGTCGCCCAATAAGGC
TAAATAGTCGATAATCAACTCAGGCGGAATGCCATATTTTTCAATCACCCCTTCACGATC
TAACAAGGTATTGTTCATCGTGTTAATCAGCATAATATGATCGTTCACCAGTTGAGCCAT
ATCCTTATCGCCCGTACTGATTAAAACGTGCTTACCTGCTTGTGAAGCCTGCACTGCAAG
CGTTCCAATTACATCATCAGCTTCCACCCCTTCAATCGACAACAGCGGAATACCCAATGC
TTTAATCATTGCGTGCAAAGGTTGGATCTGCGAACGAAGCTCATCGGGCATCGGCGGACG
GTGGGATTTATACTGTTCAAACAGCTCATCACGGAAAGTTTTCCCTTTCGCATCAAACAC
GACAGCAATATGGCTTGGTTCAACCTGTGCAATCAGGCTTTTTAACATATTCAACACGCC
ATACATCGCCCCTGTTGGCTCACCTTGTTTGTTAGTTAAAGGGGGAAATGCGTGGAATGC
ACGATATAAATAGGACGAACCGTCCACTAAAACGAGCGGATTTTTTGCAATTGTTGCCAT
TTGAATTCTCTTTGATCTAAATAATTTGGGCTATTATAGCGAAAGTGGGGGGATTAAAGA
AAAAGTTTTGAGAAATTATGTCTATCCATATTTTTCCCCAAAACGCTCCCCATACAATAG
GGGACTTTACGATTTACATCAAACCATTACGATTCTATTAACATCGGTAATTCTGACATA
CTCACTAATTTATAATCAGCCAAAGCCCAGCGAGGGTCGTCCCATTCCGATTTTTCAGGA
ATAACAACGGTTTTCATACTCGCTGCTTTACCTGAAATCATACCTAAAACCGAATCTTCT
ACGGCAAAACAAGCAGATGTTGGAACGCCAAGTTGTTTTGCTGCGTGTAAATATACAGCG
GGGTGTGGCTTGTTGTACTCCAATTCCTCAGCAGAAGCTAAATAATCAAAATATTCAGCT
ATACCACAGCTATCAACAATGCCTTGTAGCATATTTCTTGGTGAAGCCGAAGCAACTGCG
ATTTTAATCCCCCATTGTTTTAAGGTAGATAAAACATCTTTCACATTTGGCATTAACGGC
TTCGCTTCAAGCACCTTTCCAACTACATATGCCATCAACTCTTCTATTAACTGAGTACGG
CTCTTTTCTTTTTCGCCATATTTTTGTAGCACATAATCAACAAGCGTACCAACTGGTGAC
CCTGTAAGAGTCATCATTTCAGCTAAGGTTACAGGAAATTGGTTTTGTTGAAAAAATTCA
GTACTTGCTTGATACCAAATAGGTTGGGAATCAATTAACGTACCGTCCATATCAAAAATT
ACAGCTTCGATCATTTTACATTCTTCCGTTATTGATTATTACAAGTGCTTCCCCTAAAAC
AAAGCAATCACTGTATCCTACATGCTTTTCACCTTTGAAATATAATTGGCAATTCATTCC
TATTCAGATAAATAGACAGAAACTAAGTTATATCCCCAATTTTTCCTTATAATGCAAACG
GCATACAGAAAGATAGCTATCGTTTCCACCAATTTGGATTTGATCTCCATCTTTTACCGC
TTCGCCTTTCTCATTCATACGAATAACAAAACCTGCTTTATGCCCACAATAACAGATGGT
TTTAAGTTCTTCGAGCTGATCTGCCCAAGCCAGTAAATAGCGGCTGCCCTCAAATAATTC
AGATTGGAAATCGGTGCGTAAGCCGTAACAAAGCACAGGGATTTTTAATTTATCGACCAC
TTCAGTCAGTTGATAAACCTGTTGCTTGGTAAGAAATTGTGCTTCATCAATCAGAATACA
GTGCAATTTTTCATCGGCAATGTAAGCGGTGATTTCATCAAATAAATTGCTATCATTTTT
GAACAAGCGAGCGTCTTGTGAAATACCAATTCGAGAGGACACTTTCCCTACGCCATAACG
ATCATCTATCGCCGCAGTATAAACAAGGGTATTCATTCCTCGTTCTTGATAGTTGTAAGA
TGATTGAAGTAAAGTTGTGGATTTCCCTGCATTCATCGCAGAGTAATAAAAATAGAGTTT
CGCCATAATAAATGATGCAATAAAAAACGGCTAATCAAAATATTAGCCGTTTATTCAAAA
AAGATTAAACGTTGTCGATTTGACCTAACAGAGAGCGTAAACGATCTTGGAAGTTTTGAT
GTTCGGTTTTTAATTGCTCGTGTTCTTGACGTAGAGTTTCGCTTGAACGATTTGCTTCCT
CGTTTTTACCTTTTAACTCTTCAACTTCTAATTGAAGTAATTGAATGGTTTCAACAGCCT
GTTTAATTTTTTCTTCAAGTTGGTCTAAAATTGCGACTGACATAATATGTTCCTCTAGTG
AGTAATAATGAAAGTGTAAAGATTTTACCTTACTTAGAAGAAATTTTCATTATAAAGTTC
GGAGTTATAGATAAAAAAGCACACTGTTAGACATAAACTTTTTGTAACTTTCTCAATTAG
GGGTAGTATATGTCTATCAAAAATTAGATATTAGATTAGTGGTAAAGTAGCTTGTAGGGT
GGGTCTTGACCCACCATATAATCGTAACATATTGATTTTATTGATGGATTAAAACCTACC
CTACAATATTTAACCTATTAATATATGGTTTGTTAGCGGTCTAGTACCTAGTACGGAGAT
GAGATGAAATGAAAATTGAGAAGAAAAGTAATGAGGCAATTATTGAGCCAATTGAAGATA
ATTGGAATTGGTTAGATGAATTGGGAGAGCCAGATCCTACGTTTAATTATCAACATATCA
AAGAATTTAAACCTGTACCATTATTAAACTACGAAGATTGGTTAGCTGAAGATAAAAAAA
TCCCCTAACAAGTTGTCAGGGGATTGAGGGATTATTTTACACGAGAAACATATTCGCCTG
AACGGGTATCCACACGGATCACTTCGCCGATTTGAACGAAAAGTGGAACACGAACAACTG
CACCTGTGCTTAATGTCGCAGGTTTACCACCAGTACCAGCAGTATCACCTTTTAAGCCTG
GATCGGTTTCGATAACTTCTAATTCAACGAAGTTTGGTGGAGTAACGCCGATTGCAGAGC
CGTTCCATAATGTAATGATACATTCTGCTTGATCAACCAACCATTTGTCGTTGTCGCCCA
ATGCTTTTGCATCTACAGAAATTTGCTCGAACGTTTCTGGGTGCATAAAGTACCAGAAAT
CTTCATCTTTATAAGAGTAAGTGTAGTTGTAATCTACAACGTCTGCTGCTTCAACGGTTG
AGCCTGATTTGAAGTTGATCTCTAATACTTTACCAGATATTAATTTACGGATTTTAGTAC
GGGTAAATGCTTGACCTTTACCTGGTTTTACGAATTCGTTTTCAACGATAACGCAAGGTT
CACCATCTTGGATAAATTTTAAACCTGGTTTGAAATCATTAGTGCTGTAACTAGCCATTG
TGATCCTCAGAATTTAGATAAAAAGTAACGCCCAAAGGGCTAAGATATAAAAAGGCATAT
ATAATACACTAAAAATGGCAGGCAAAAAATTAAAATTTTTCTTAAGTATGGCGGATAAAG
CCGTTTCAGGTATAATTCACCTTTTCAATCAATGAGGAAATAAAATGAAAAAAGCAGTGT
TAATGGGCTTAGTTCTTGCCCTTAGCGTTTCAACCGTTCAGGCGAAAAAAGCAGGTAGAA
TGAAATTTTCTTCAAGCAAAAAAACACCCGCAACGGTTCAGCAATCTACAACACAACAAA
AAGCTGATGCGGACTTTAATAATACGCCAAATCAAGCAATGCCAAATGCTGGTGCTGCTC
AACAGGCGCAGGGCAACCGGTTAGGCAATTTTGTGACAGGGGCGGCGGCAGGTTACTTAT
TAAGTGAAGCACTTTCCCCAACGGAAGCACAGGCTCAAACACCAGCGACCAATCCAACAG
AACAATTAACCAAACAGGTACAACAAGTGCCAGCGGTGCCGACCTTTAAAGCGATTGATC
CACAAAACGACCCTTACCTTATTGAAAAAACACCAGGTTATTTGCGTTATTGCTTAAACG
GTGTGCAATATATGGTGGGAACCAATAACAGCCAATTACCACCAACATTGATGGTAGATA
AAACCAACGCACCAGTGCAGTGTGTGATTAGCCAGTAAATCAACAAAAAATGAAATTATG
TAGCACTGAGTAGGGACACACTGAGTGTGTCCGCAAGATATTAATTAAATCAAAAATATT
GGTAACGGACACGCTCAGCGTGTCCCTACTGAATATGGAAAGTTTGTGTATTTGCTACAT
AACATCAATAAAAACAAAAGGGGTAAATTTGAACATCTCATTTTACGACGCACCAACAAA
AGCACAATGGCTACAAGATCTGGCTGAAGCCTTTAATCGACCAGAAGATTTATTGCATTA
CCTTGAGCTAGACATTGCAGATTTCGAGCAAGATCTTACCGCTCGTAAACTGTTTGCGTT
AAGAGTGCCACGCCCCTTTGCTGAAAAAATGAAAAAGGGGGATCGGGCAGATCCCCTTTT
TTTACAAGCGATCACATTACAAGAAGAATTTACCAATGTTGATGGCTTTGTCCAAGACCC
ACTGGAAGAACAGCATTCGCCTGCCCCTAACATTTTGCATAAATATCATAACCGCTTGTT
ATTTATGGTAAAAAATAGCTGTGCGATTAACTGTCGCTACTGTTTCCGCCGCTACTTTCC
CTATGATGAAGTCAAAAGTGGCAAAGCAACGTGGCAGAAAAGCCTCGACTATATAAAAGC
GCATTCCGAAGTGGAAGAAGTGATCTTATCAGGGGGCGATCCCTTGATGGCAAAAGACCA
CGAAATTGACTGGATTTTCACCCAACTAGAGCAGATTTCCCATATCAACATCGTACGTAT
TCACAGCCGTTTACCTGTGGTCATTCCCAACCGTATTACAGACGAATTGTGTGAAAGGCT
ATCACAAAGCCGTTTGAAGGTCGTGTTAGTGACGCATATCAATCACGCCAACGAAATAGA
CGAAATCTTTGCAGAAAAAATGCAGAAGCTAAAACAAAGCAATGTCGTGTTGCTCAACCA
ATCTGTCTTGCTCAAAGGGATCAACGACAACGCCCAAACACTCAAAGTCTTGAGTGATAA
ATTATTTCGCTATGGCATTTTACCCTATTATTTGCACCTATTAGACAAAGTGGCAGGGGC
GAGCCATTTTTATATTGAAGATAGCAGAGCCTTTGAAATTTATCGTGAATTGCAACGCAT
TACATCGGGTTACTTAGTGCCGAAATTAGCACGAGAAATGGCGAAAGAGCCGAATAAGAC
ATTGATGGGTATCTCTGCTTAATTGATATTCAGTTCCTTAATCGCTCAATCTCTTTACTA
AATTCTTCTACATCATCAAAACTTAAATAAACTGACGCAAATCGAATATAAGCGACTTTA
TCTAAGGACTTTAATTCACCTAACACCAAGTCTCCGACAAATTTACTAGCAACTTCCCTT
TCCCCTGTGGCTTGAAGTTGTAACACAATGCAGTGGATCGCTTGCTCAACATCATCGGTA
CTCACGGGACGCTTTTCTAATGCACGAGATAAACTGGTTCTTAATTTACGTTCATCAAAA
GGTTCTCGGCTACCATTATTTTTAACAATATGCGGAATGAGTAATTCAGCACTTTCAAAG
GTTGTAAAACGTTCTTTACAGACAGGGCATTCTCGTCTGCGACGAATTTGGTAGCCATCT
GCGGTTAAACGTGAATCTACAACTTTGGTATCATCAGTAGCACAAAACGGACAACGCATT
ATTTTAACCCTTCTTGTCTTGCTACAAATTCAGCGTATAAATTTTCAGGGGGTGGAGGCA
TTTGCAAATAGAACCCTTCATTTTGGATTTTTTGCAAAACTTCTTGATTATCTACCCGCT
TGAGCTGCTTTTCACCTGCTAAATTAAACAGCATTACAAACTCAGGTTTACCAAAAATTT
GGCGAAGTTCTAGAGGTACGGCCTCAAATTTATCCCGTTTTTCCACATAAAGATACATTC
CTTCTTTTTTGGGGCTTTTATAAATTGCACATAACATCTTATTCGTCCTCTAGTCTGTAG
CTACCTTCGTAATTGGTGAAACGTGAATATTGTCCTTGGAAACCTAACGGCACTCGTCCG
ATTGGACCATTACGCTGTTTACCAATGATGATCTCCGCCATTCCTTTTGTATCTGGATTA
TCGTGATAAACCTCATCACGATAAATAAACATAATTAAGTCTGCATCTTGTTCAATCGAT
CCCGATTCGCGCAAATCCGAGTTTACAGGGCGTTTATCTGAACGTTGTTCTAAACTACGG
TTGAGCTGAGAAAGTGCCACTACCGGTACTTGTAACTCTTTAGCTAAGGCTTTCAGTGAG
CGAGAAATTTCCGCAATTTCAAGGGTTCGGTTATCCGCAAATCCAGGAGCGCGCATTAAT
TGTAGATAGTCCACCATAATTAAACTTAATCCACCGTTTTCCTTGTACACACGTCTCGCG
CGTGAACGTAATTCCGTTGGGGTTAAACCTGAACTATCATCAATATAAATATTACCTCTG
GATTGCAACACTCCCACTGTACTACCAACCCTAGACATTTCCTCATCATCTAGTTGCCCT
GTACGAATACGCGTTTGATCGACCGTTGAAAGCGAAGCAAACATACGCATCATAATTTGA
TCCGCAGGCATCTCAAGACTAAAAATTAATACAGGCTTATTCGGTTGCTTAACTTTATTG
CCATTCTCATCTTCGACCTCAACATCTCCCATTGCTGCATTTTCACACAAATTCATCGCA
AATGTTGTTTTTCCCATTGATGGACGGGCAGCGACAATGATTAAATCTGAAGGTTGAAGT
CCTGCTGTTTTTCGGTCTAAGGCGGCAAAACCCGTTGATACACCTGTTACACCGCTATTA
TTTTGAGAACGAGAGAGTAATTCTATGCGAGCTAAGGTTTCCATCAAAATATCATCAATT
TTTTTCGGCCCTTCGTCAGTTGCAGTTCGCATTTCTGCAATATGAAAAACGGATCTCTCC
GCTTCATCTAATACTTCTTTAACTGTCAATCCCTTAGGGTTATAGCTGATTTCTGCGATT
TTATTACCCGCCGCAATCAATTCACGACGAATAGCCCGTTCACTGACAATCTCCGCATAA
ACTAAAATATTCGCCGCACTTGGGGTATTTTTAGACAGTTCAGCAAGATAGGCAAAACCA
CCCACATCTTGCAATATGCCTTTATTCTTAAGCACCTGATCAAGCGTGATAATATCAATA
GGCTGATTATTGCGAGATAGTGAAACCATTTCTTCAAAAATCAGACGATGCGCGTGATTG
TAAAAATCGGTACTCTGAACACGCTCAGCAACGCTGTCCCAGTACTCGTTACTCAGCATT
ATCCCACCCAATACCGCTTGCTCTGCTTCAATTGAGTGAGGGGCAATGTTTATCTGTTCA
ATCTGTTTATCTTTTTGAGGATCTTTATTTTTTTGATATTCAGCCATTGATGAAACTCTT
TTCAGGGAAATGATAAAAGGTAGTTTACCGAATTTGCCAAAAATTTTCAGCTGGTTTAGC
CCGTACAAAAATAGCGAGACACAAAATTTGTTGATAATCTGCTTCAACTACACTAATTTC
ATTATTTAATAGTAATCATAGAACCAAAGTTAAAGCACTGAAACCACAGATCTACTTGTG
AAAAACCTGCTTCTTTTAGGCGTGCTTTATGTGTATCAATACTATCTGTCCGCATCACAT
TCTCAAGGGCTGTACGCTTTTGGCTTACTTCAAGCTCACTATAGCCATTTGCACGTTTAA
ACGTGTGGTGCAAATCAATAAGAAGTTCATTTATTGTGTTATCTTCAAAAGTAAATTTTT
CCGATAACACCAACACACCATTTGGATTTAACCCCTGATAAATTTTACGTAAAAGAGCAA
GCCTGTCTTCTCTTGGTAAAAATTGCAACGTGAAATTTAGGACAACCATTGATGCATTTT
TAATCTCAACGTGACGAATATCATCACATAAAATTTCCACAGGAATATCCGAATGATAGG
CTTCCAAATGGCGACGACAGCGTTCTACCATAGGTTCAGAATTATCCACACCAATAATTC
TTACTCCTGCTTTTTCCACATTACGCCGAATCGATAAAATCCCAGCCCCACGAGAACAAC
CTAAATCATAGACATTTGACTGATCAGTCACAAAACGAGAAGCAAGCATACCAATCGCTG
TAATGATATTAGAATAGCCCGGCACAGAACGTTGAATCATATCTGGAAAAACTTCCGCAA
CAGATTCATCAAAAATGAAATCCCCTAATTTCTCAATAGGGGCTGAAAATAGAGTATCTT
TAGACATAAACAATATTATTGATAGTAAATGGTGTATTCTACTCGCAATTTATAAAGATT
GTAGAAAATAATTTATTTAGCAACATTCCTAATTTAGTGAATACGTATAAGTACGATATA
AAAATGCGCAAATCAGGACAAATAACATCACAATAATTTGAATTAATCTCTTTTTAGTCA
ATTTCTCTGCCGCCATTTTCACTCCAAATCTAAATAAACCTTGTTCATTATTCCCTAAAA
AAATGTTAAAATTTGCCTTAAATCAAATTTTAGGATGGTTTCGTATGAAAATTGTATCTG
ATTTTAAAGCAAATGGAAGAACAGCCTGCACAATTCACTGTCAAAATTGCAGTATTAGTC
AATTATGTTTACCTTTTACTCTCAATGAACATGAATTAACTCAATTAGATAATATCATTG
AACGTAAGAAACCTGTGCAAAAATCACAAATCATCTTTCAGTCAGGTGATGAACTCAAGT
CCATCTACGCAATCCGTTCAGGTACAATTAAAAGCTATACCATCAGTGAAAATGGTGAAG
AGCAAATCACCGCTTTCCATTTACCGGGCGATTTAGTTGGCTTTGATGCGATTATGGATA
TGAAACATATCGGTTTTGCTCAGGCTCTTGAAACGTCGATGATCTGCGAAATTCCTTTTG
ATATTTTAGATGATTTAGCTGGCAAAATGCCAAAAATCCGCTATCAGATTATGCGTTTGA
TGAGTCATGAAATCAAAAGCGATCAAGAGATGATTTTGTTGCTTTCTAAAATGAGTGCGG
AAGAAAAACTTGCGGCGTTTATTTACAATCTTTCACAACGTTATGCCGCACGCGGTTTTT
CAGCAAGAGAATTTCGCTTAACAATGACCCGTGGTGATATTGGAAATTACTTAGGTTTAA
CCATTGAAACTATCAGTCGCTTGCTTGGTCGATTCCAGAAAAATGGCATCATAACGGTAC
AAGGTAAATATATTACCATTAATCATATGGATGAATTAAGTGAAATGGCTGGTGTTACAA
AACCTAAACTGTCCCATTGCAATCCAAACTTATAATTCTTTACATACTACTTATCTTGAC
GTTCTCCCCGTACCTTACGGACAGGGCTGAAAAAATACTCTTCTATCTTAAAAAGATAAT
TTATGCCCTAGTCTCCGATCTATGAGAATGAATACTAGGGCTCATCTCTAATGAAAATAT
CCCTTCCTTCTATAAAGAAGATCAATTCGATAATTTGATATTAAAGAGCCATTTGTCTAC
CAAACGCTTCCCTTCCTCGCTTGAACCAAAACGGGCATAATCCACATCAACCAATTTCAC
CCCATCTATTTTAGGTGATTGTGGAGCAACTTCTGCTTTCACATTGGTTGGTGTTTGATA
AAGTCCGTGGTCACGCCAAGGAATTTCTTGAACCTCTTTAGATAGAACCCAATCCATAAA
CAATTTCGCATTATCAAGGTTTCTCGCACCTTTAATAATACTTGCAGCCCCTAAAGCATA
ACCTACCCCATCTTTAGGTAACACATAATCAACTGGTGCACCTTTCTCTTTTTCTGAAGC
ATAGCCGTGAGCAAAGCCAACTGTCACAGCACTCTCTCCACGAGAAAGGTTAGAGGTCAC
TAAGGTACTTTTCACATATTGAGAAATGTTGCCATCTAATTTTTTCAAGTACTCAAAGGC
TTTTTCCTCGCCCATTAACTGAATAAGCGTAATCATCGTCGTGTACATTGTTCCTGAAGT
GCGAGGATCAGCTAATTGCACTTCGCCTTTTAAGCGAGGATCAAGCAAATCTGCCCATTT
TTTCGGAGCATCAACCCCTAACTGCTTTAATTTTTCGGTGTTAATACCAAAACCAAGCAC
CATCAAATACGCAATCGAGGTATATTTACCTGCTTCGCTCTCTTGCAATGCTTTAAATTG
AGGTAAAACCTCCGCTTGCAAAGGTGAACGATAGGCTTCTAATAGCCCCATCTGCCCTGC
TTGGAAATGTGGCTCAATAGTGCCGCCATACCAAATATCCGCTTGCGGATTATCTTTTTC
CGCTTTCAGCTTACCTAAAATTGTCCCTGTTCCACCGTGAATAAACTGAGTTTCCACATT
ATATTTTTGTGAAAAACGCTTCGTCAGATCTTCACACACCTTGTTTTGCACGCCACAATA
AACGGTCAGCTTTCCTTCAGCCTGAGCATTAGAAGCTGCAAAGACTAATGGTGAAAGGAG
AAAAAGGCTTGAAAACCATTTTTTTAATTGCAATTTTTTCATTTGTTCCACATTCCTAAG
TTAAAAAAGAATCTTAATTGTAACATTTACGCTACATAAAGCAAGAATAAGCGGTTTGAT
TTTATGCTAAAATGGCATAACACTATCCTATTATATTGATATAAAAAATGTTACTTAATC
AAATTCAAATAATCCTGATCGAAACCTCTCACAGCGGTAATATCGGCTCAGCTGCACGAG
CAATGAAAACGATGGGACTAAGCCGGCTAAGGCTTGTCGCCCCAAAACAAGCGATTGACG
AACAAGCAATAGCCCTTGCCGCAGGGGCAAAAGATGTATTGGATAATGTACAAATTTATG
CGGATATTGACAGTGCAATCGCAGATTGCCAGCTTGTTATTGGCACAAGTGCCAGATTAC
GCTATCTACAAAATTCACTGGTCGAACCACGTCAATGTGGCAAATTAGCTATTCAACGTG
CTGAACAGGGTAAAGTAGCGATTGTATTTGGACGAGAACGGGTGGGCTTAACCAATGAAG
AATTATTAAAATGCCATTATCACTTAAACTTTCCAACCAACCCCGACTATGGCTCGTTAA
ATCTTGCAATGGCGGTACAACTCGCCTGTTATGAACTCCGAATGGCTTGGCTAGATTTGC
AAGAAAAAACCGATATTCAACCGCTTGCAGAATACCCGACATCAGAAGCCTTAGAACATT
TCTTTGCCCATACCGAACGTTTATATAAAGAACTTGGCTTTATTCGCAACGAAGCAGTTA
TGCTGAAACTACGCCGGTTATATCAACGAGCCGAATTGGAAACCAATGAATTGAATTTAT
TAAGAGGAATGCTGACTGCAGTAGAAAAGTACTCGCTAAAGCAGAAAAATGACTAATAAT
AAAGGGATAAGAAATTACATCTCTTATCCCTTAAATCATAGCTAATTAACTATAGTACCT
AACTATCTAGATTACCATAATACACGTAAACCAACACCAAGTGCTTTGTCAGTAACTTTG
TTGTTATTACTGTCTTTGTTCTTGATTAAACGACCTTCAACAAAGGTAACAACTTGTTTA
TGTAATTTATAGTCTGCACCTAACATGAATTGATGAGCTGTTGCTTTGTAAGCTTTATCT
TTGTAAGTACCATAAGAGTAGTTTCCATACACGCCAGATTTTGGAGTAACATCAAATCTT
GCGCCAGTTCTTACGAAGTCAATTTTCTCTTTAACATTACCTGTTTTTTCAACACCATGA
CCACCATCAACAGCTACAGTAAATGGAGCATTGACATATTTAAGACCAAAGTATACACCA
TCTTTGTCTTTCTTATTAACAGATCCAGATTTATAGTCATCATGAGTATAACCTGCTGCC
ACAGTTACAGATTGACTTTCCGCAATCTTAGCTGTGTATTTAGCACCTAAACCAAAGCCA
GATTTAGCAGAATCTACTTTTACTTCTCTCGTCTTCTTATCACGCTCATTTGCAACATTA
TAGTTAGCACCTAACGTCAAACCTTCAATGCCTGTATAGGTATAGTTAATTGCTGAATCA
GAATCTGAAGTAAGGATATCAAAACCTTTTTTGTCTGCTGAGTTTGCTGGATATTTAATT
CTAATTCCAGTACTACCAACATCGTATACTTTATCAAAACCAGCTTGACCAATGCTATCA
CCGATTACAACTTGTTTACCAAAAGAAATTTCATGACCATAGCCACCTAAACCGACGTAA
GCATATTTTGTTTTAACATCGCCCCATCCTGCAGCATTTTTAGAATTACTGTCAAGGCGA
GTCTCATAACGACCAAAACCGTAGAGATTCTCATTGATATTATGTTTGATAGAAATACCG
AAACGAGAACCATTATTCTTTAAGTCAGTGTGACCACTTGTTGAAGATTGACCTTTCACT
TTTGAGGCTTGTTTTTCTAAAAGAAGACGCAATTGACCATCAAAATCAACTTTTGTACCT
TCATTTTCATAAACTGTTACAGCTGATGCTGATGCTGCAAATGCCGCTACTGCTAATGCT
ACTAGTGTTTTTTTCATAATGTTCACCTTAAGTTTTTAGTTTAGCTAAGATTACTCTTAT
TAAGGTATAAGAGTAACCGATCCATATCTGCCATTACCTTCCCATGTAAGTTTGGTAAAT
GCCGATTGCGTGCGTATGATTGCAAATTTGTAGAGTAGTGTCAATATCTTACATAAAAAA
AAACAAAAAAACATTTTCTTTAAAATCAATAAGTTAATAAATCCCCACCCCAAAACAAGT
ATTCAGAGATAATTTTTTAAAATATTGCTCCTATTGCAATAAATCACATAACTATATGAT
TTAAAAATAAAAAACTCATAGCAAATAAAGATTTATAACCTTTTTTCTAAAAATGTGAGT
TTCATCACATTTTTAGAAAAAAATAGAAAGATTATTTTTATCAAAAATAAATTTGAAAAG
AGATGTACATACATTAAAATATCTATACGCTTAATACAGAGAATAAAAAATGGGTAATTT
TACAGATACAATCATTACAAAATTAAACGACTTTTCTCCCATCTTGTCTCTGCAAATCTC
TATCTATAGCCACTGCTTTAAACTTACTCATGGCTCCGTCAAAGAATTCATACAAGAAAT
ACTAGAAACATGTTCACATGTTGAGCAGTCAACTTCCCCTGAAATAACTGAAGTTTATAC
TCAACGTTTAATTGAACAATATGATGCTCTACAAAAAAGTATTCATCTCAAGGATAAAAA
GTCAGATTCCCCTATTTTCTCTCAATATAAATTTACTAAGAGTATTCATACATTATCAAA
GAAACAGAAGTTACATGAATACTATAAAGCGTTGCGTGCATTGAATGAAAAACTCTCATG
GCTCATTGAACAAAATTACCATTACCCTGAGTATAGGCATATGCTCTCAATAAAGATACA
AGAAACAGAGAATAGAAAACAAAAATGTTTAAAGGCGATTGAAGAATTGAGCTTTAATCA
GGAATAACGGGAGAAGATTGACGATATATTGTTGCTAATCTTATCAATCTCTAGTAGTGT
CTAAATATGCTATGCTCTAAACATACACATCATACTAAAAAGAGTCCATAGAAAATATCC
TCTCTTAATAGAGAGGATATATAAAATTGTAATACTAACGTTTTGAGTATTGTGGACGAC
GACGTGCTTTGTGTAAACCCACTTTTTTACGTTCAACACGACGAGCATCACGGGTAACAA
AGCCCGCAGCGCGTAACGCTGGACGTAAAGTTTCGTCGTATTCGATCAATGCACGAGTAA
TACCGTGACGGATTGCACCTGCTTGACCAGAAATACCACCACCTTTAACAGTGATGTATA
AGTCTAATTTATCTGTTAATTCAACTAATTCTAATGGCTGACGAACGATCATACGAGCTG
TTTCGCGACCGAAGTACACTTCCAAAGAACGTTGGTTAATGGTGATATTACCATTGCCCG
GTCTGATAAATACACGAGCTGAAGAGCTTTTGCGGCGACCTGTGCCGTAGTTTTGATTTG
CTGCTGTCATTTTTATGCTCCGTGATTAGATATCTAAAACTTGTGGTTGTTGTGCTGCGT
GGTTGTGTTCGTTACCTGCATACACTTTTAATTTACGGAACATTGCACGACCTAATGGAC
CTTTTGGCAACATACCTTTAACCGCAATTTCAATCACTGCTTCTGGACGACGAGCAATCA
TTTCTTTGAAGGTTGCATCTTTAATGCCACCTACATAGCCAGTGTGCCAGTAGTAGATTT
TATCAGTTTCTTTTTTGCCTGTTACCGCTACTTTTTCCGCATTGATAACGATGATGTAAT
CGCCTGTATCAACGTGTGGAGTGTACTCAGCCTTGTGTTTACCACGAAGACGATGTGCTA
ATTCAGTAGCTAAACGACCTAAAGTTTTACCTGTCGCATCTACTACATACCAGTCACGTT
TAACTGTTTCTGGTTTTGCTACAAAAGTTTTCATTAATTAAATACCAAAATTTAAAGTTT
AAACCCAATATCCTAATGGATATTACCTATTAATACGGTAGAATCTGACCCCTTCGAGTC
CTATTCAGACCAGACTTACATGGCGGGAATACCATGCAAAAACAGGGTGGCAAAATTATA
CAGATTTATTTACTAAAGATCTAATTCTTTTTTAAGAAAGAGTGGTTTTTGCGGTATATT
TCAAAATTCCAACAAATTTTTATAGGTTTTACTTCTCATCAAATTGAGAAAATGATAAAA
AACAGCTACATCAAGCTAACTAACTGTAAAGGAGTGAACTATGGAACAATGGTCTGGTAA
CGTATGGACTGCAATTATTGCAGCATTTATCATAGGTTGTATCATCAGTTATGTTGTTGT
TCGTGCGACAAATAGCAATGTGAAAAAACAACTACAACTAGAGGCTGATTTAAAAGATAC
TGCTAAGAAAATGGACGAGCAAAAACAGCAATTAGAACAACACTTTGAACAATCTGCAGC
TCTACTTGCAACACTTGCTGAAGACTACAAAAAACTTTATACGCATTTAGCACAAGGGTC
TGAAAAATTATTGCCTGCTGAATCGGCAAAAATTGAATTTTTCCAACAACCTAAAATTGA
AAATAAACCTAAATCTGAAGATGACCAACCTAAAGATTATTCAGAAGGCTCCTCTGGTTT
ACTAAAATCCTAGTATTCATATATTATTGAATTTAAGAGGAGGGAATCCCCTCTTAAATT
CTCTTTAACTACATTTTTCTTAGAACATATTGTCTTTATTATCAGAAAATTTGATCGAAA
ACATTATATTAAATTTAATTTCAGATTAGAATTTGAAAAATTTTTTTAACTTATCATTAA
CAGGAAAATACAATGTCTTGTTTATTTATTGCAGGCACAGATACAAATGTAGGAAAAACT
ATCGTTACAAGGGCTCTATTACAAACAATATCTAAATATGAAATTCCCATTGTCGGTTAT
AAGCCTATTGCGTGTGGTGGCGATGATTCTTTACCCACAGAACCCAATCAAGATGATTAT
GCCTGTGAAGACAATAGTGATGTCCTCATTATACAGAACAGCTGCCCTTGTCCTGTAAAA
TACAGAGAAATTAATAGCTATTCTTTTATCCATTCTAGTACGCCAGTATTTGCAGCGCTA
GACGCAGTACGTCATATTTCTGTTAATAAACTGGATCACGATCTTCAACGTTTACACCGA
CAATATGCAAATGTTCTTGTTGAAGGCACTTATGGCTGGTTAACACCTATTAATAAAGAC
CTAAGTTTTGCTGATTGGGTTAAGAAAAATAGAATGCCAGTCGTACTTGTTGTGGGAATA
AAAGAGGGTTGCGCTAACCATGCACTTTTAACAGCGGATGCGATTCAACAAAGTGGGGTT
AATCTTATCGGATGGATTGCAAATCGAGTAAATCCTGGGCTACGTCACTACGCTGAATTA
ATTGAACTCCTTAGCAAAAAAATCAATGCTCCATTACTAGGACAAATTCCTTATATTGGT
TATCCTAGTAAAAAAGAACTATCTGAGTATATTCAGAACCCAGAGCCTCTATTAAGTTTT
TTCCATAAATAATCTAATTGCTGGCTCTTGAAGAGCTAAGCTCATACTGAAATATTAAAC
TGGCTCTTTATTGATAATAATAGACTAACAATCATGACTACAAAGGTTGCTATATAATTT
TAGCAACCACTCTGATTTCTATGCTATTTTAGCTAGTTAAATAATTCATAAATGCTGTAA
TTACACCTAAGTTAACCACATCCACAAAGAATGCACCTACAAGCGGTATGATTAAGAATG
CTTTATGTGATGGTCCAAAAGTTTCTGTGACAGATTGCATGTTCGCGACCGCAGTTGCAG
TTGCGCCTAAGCCAAAACCGCTGTGACCTGCTGCAAGAATGGCTGAATCGTAATTACTTC
CCATCACTCTAAAGGTCACAAAATATGCATAAAGTACCATAACTATGGTTTGAGCAATAA
GGATAATTAACATTGGGCCAGCAAGGTCTGCTAATTCCCAAAGTTTAATGCTCATTAATG
CAATTGCTAAGAATAAGCTTAATGATGCGTTACCAAATACGTCAATAGCACGGTCAAACA
TATCAAATTTAAACACTAACGTTAATACGTTTCTTAATACTACACCAAAACCTAATGCCC
ATACGAATTGAGGTAAACCTGAATCAGGGAATACTTTAACCATAACTGATGAGAATGCTA
GACACGCTGCAAATAATGCCATTGTTTCGATCGTTGATGTTGCTGTGATTAAGCGTACAT
TGTCAGCATCTTCAAATGTATCATCAGCATATTTTGCTTCTACGCTTTCAACTTTTACAC
TGTGTTTAGATGGGGTAATTTTCATTTTGTTGATAAGACGGCGTGCTAATGGGCCACCGA
CTAAACCACCAGCTACTAAACCAAATGTAGCAGATGCCATTGCCATTTCCATTGCACCTG
CAAGCCCATGTTTTTCAGCAAAAACAGTTGCCCAAGTTGCACCTGTGCCGTGTCCGCCAG
TTAAAGTAATAGAACCTGTAATTAAACCAACAAGTGGATCAATACCAAGTAGCATAGCTA
AACCAACGCCTACACCATTTTGAACAAGGATAAATATACTCACGATAACGAGGAAAATGA
CAAGTGGGATTCCACCTTGTTTCAAACGGGAAAAATCTGCGGATAAGCCGATAGATGAGA
AGAAGGCTAACATGAAAGCTGTACGTAAAGAGCTTTCAAATTCAAAGGTAATTCCAGCGA
ATTTATATAGACAAAAAATGATACAAGCGATAAATAAACCACCGGCAACAGCCTCTGGGA
TATTAAAGTCTTGGAAGAACTTAATTTTATTTACAAATACTTTGCCGAGAAGCAAAACAA
GCGTTGCGGCGATAAGTGTGTGATAACCGTTTAAAACGATTGGCTCCATATCATTACTCC
TAATATATGATTTATGAAGGGGCGGATAATATTATAAAGATTTAGCATTGTCAAAATGGC
TATTTGATTATTTAGTCGCATAAAAATACTGTTATGGTAGACATTTCTCTATTATTTTTT
GAGTTAGATCTCATTTTTTGCTTGGGGATTTTGGTAAAATCGTCGCAGTTTTATTTTTTT
ATGATGAGGCTTTTATGAGCGAAATTGCATTAACAGTAAGCCTATTATCCTTAGTTGCTG
TCATTGGGCTATGGATAGGGCATATTAAGGTGAGGGGCGTAAGCCTTGGTATTGGCGGTG
TGTTATTTGGTGGGATACTGGTTTCCCATTTTATGACGCAATATGGTGTCAAACTTGATG
GTCATACCTTGCACTTTATTCAAGAGTTTGGTTTGATTCTCTTTGTCTATACCATTGGTA
TTCAAGTTGGTCCTGGTTTCTTTGCTTCATTACGCCAATCGGGATTAAAGCTTAATGCTT
TTGCTGTGATGATTGTTGGGATAAGCGGTATTTTAGTGATTTTATTACACAAAATATTTG
ATGTTCCTCTTCCTGTGATATTGGGTATTTTCTCTGGTGCGGTAACCAATACACCATCAT
TAGGTGCTGGGCAGCAAATTCTGACAGAATTAGGCGGTGAGTCCATTACTGCTGTGATGG
GTATGGGGTACGCAATTGCCTATCCTTTCGGGATTATCGGGATTCTATTAGCAATGTGGC
TTATCCGTATTATTTTTAAAATTAATGTGGATAAAGAAGCTGATGAGTTTGATTCTGCAA
CCAACAATAAAAAAGATGGATTAAGTACGATGAATGTTCGTATTACAAATCCAAATTTGA
ATGGGTTGATGCTTCAAGAGCTTCCTGATTTTGAATTGCACGAAGTGGTTTATTCTCGTA
TTAAGCGTAATGATGAGTTGTTTGTGCCTAAAGTGCATACTCAAATCCAAATAGGCGATA
TTCTGCATCTTGTGGGAACAAAAGCTGCGTTGCATAAAATGCAGCTCATTCTTGGTGAAG
AAGTGAATGTTTCACTTTCGACAAAAGGCACAATGTACCGCACAGAACGTGCTGTTGTTA
CCAATGAAAAAGTATTTGGGAAACAAATTCGCCAATTGATGTTAAAAGGGAAATATGATG
TAGTGATTTCTCGCTTAAACCGTGCGGGGGTTGAGTTGGTTCCTAACGGGCAAATGACAT
TGCAATTTGGTGACGTGTTGAACTTGGTTGGCCGCCAAGAAGATATTGAGGCTGTGATGG
CGATTATCGGTAACGCTCAACAAAAATTACAACAAGTACAAATGTTGCCTATCTTCATCG
GGGTTGGTTTAGGGGTGTTACTAGGCTCTATTCCAATTTATCTGCCAGGTTTCCCTGTTG
CATTAAAACTGGGATTAGCAGGCGGACCTTTGGTGGTTGCATTAATTTTAGCAAGAATAG
GAAGTATCAAAAAACTCTATTGGTTTATGCCACCAAGTGCAAACTTAGCATTAAGAGAAA
TTGGTATCGTGCTTTTCCTTGCAGTTGTAGGTTGGAAAGCAGGCGGAAACTTCTTGAATA
CCTTATTAAGTAATGATGGTTTAGCGTGGATTGGTTATGGTGCGATCATTACTTTTATTC
CATTAATTGTTACAGGGCTGGTTGCTCGTATTTATGGTAAATTAAATTATCTGAGCCTAT
GTGGATTGCTTGCAGGTTCAATGACGGATCCACCCGCTTTGGCATTTGCAAATGGTATTA
AAGAAGGCAATGGTGCAGCAGCACTCTCTTATGCGACGGTATATCCATTAGTGATGTTCT
GTCGAATTATCTTGCCTCAAATTCTCGCTATATTATTGTGGGTAGCTGGCTAATCGTAAC
TAAGCAATCTAGTTATTGACAGTTCAATAGACTAGATTGCTCAATTTCAATAAAACGCAA
TAAGTTTCCAACAATATTTAGGATCCATTCACGCCATTTTTATAGGATTATAATTTATTT
TCTATGATAAATAATAGGATGTCTTAATCACGGATTTAACGTTATAATGAGAAATAAATC
TGTTTTTTAATGGAAATACTACTTTATGTATCGCTTAACCTTTTTTTTGATATCTACTTT
GCTGTTTAATCCCTTCCTCTCTGCCAAATGGCTAAAGATCAATGATGTAGACTATATCTG
GGGACCATTTAAAATCTATAATATTTCATTATTCTCTGAAACTGGCAGTTATACTAATAG
CACACGCCCATTAATGCTGACTCTAAAATATCAAAAGCCCGTTGAAGGGCGTGATTTTGC
AATTTCTTTAGCTAGATCTTGGTCTAATTTAGGCATCACTCTGCAAAATCAAGATAATGT
GGTTGATCGTTTGCGTAAAATTTTACCTAATATCAAGAAAGATGATTCTCTCAGTTACAT
TGCTTTAGAAGATAAAGGATATTTCATATTAAATAATATTGTTATTCCTGAAGAATTTAA
CAAAGAATTTAATGACGCTGTAGTAGCAATATGGCTAGATCCTCGTGTAGAAATTGGGCG
TAAACTTGTCAATAAAGAAGAAAAAATCTTCATTGCAAACATCCCTAGAGTTTTAGAGAC
ACAAAAACCACAAAATATAGAAAATAATATAGGAGTACATGAAGAATCAATAGATCCTGT
GGTGGACTCAAGCAAAGTATCTAATGATATCAAACAGAACTTAGACTCTTCAATAATGCC
TAGAGTACAAGATAAGCCTTTAACACAGTCAAATGAAGAGAATATGAAAGAAGCAGAAAA
ACCACTTGAAGATTCAGAAATTGATATTTCTCCTCCTTTAGATCCCATACCAGAAGGCAA
ATATCTAAATATATAGCTGATTATTAAAGTGTTTATAGCATTCATAATAAATCGACAATG
CCGATTCAGAACTGGAAACTGGCGATGAATCGATTTATGATTGATTTTGGTGATCGCCTA
GACGATCACCGTTAAGTTGAAATGGGTGTTTACACAGAATTTGGGATAGGGTCTAGAATC
ATCTAAGCGCTAATACTTCACCGTATGCCCATAGCTTTCAATAATACCTTTAATATGCTC
TAACGATTCTTTCGTCGGTGGCATCACATCTTCTAATTCATATTCTAACCCTAAGGTTTT
CCATTTATGTGCGCCTAAACGGTGGTATGGCAGAAGTTCGACTTTTTCTATGTTGTCCAT
ACCTTGAATAAACTGACCCAATAAATGAATATCTTCATCGGCATCCGTATAACCTGGTAC
AACCACATAGCGGATCCAAGTACGTTGATTACGTTTATGCAAATAACGAGCGAAGTCTAA
GGTACGTTTATTAGAGACACCGATAAAATCTTTATGAATTTCTTCGTTCAGCTGTTTTAA
ATCAAGCATAACGAGATCGGTTACATCTAGCATTTCATCGACTAGCTCTGAATAATTCCG
CACAAAACCATTTGTATCTAAACAAGTATCAATACCCTCAGCTTTACAAGCACGGAACCA
ATCACGCACAAATTCCATTTGTAACACGGCTTCGCCACCTGATGCTGTTACGCCCCCGGC
CGTTGCTCTCATAAAATGTTTATACGTCACAACTTCCTTCATTAGATCTTCTACGGAGAT
CTCTTTCCCACCTTCAAGATCCCAAGTATCACGGTTGTGGCAATATTTACAACGCATTAA
ACAGCCTTGTAAAAACAAAATAAAACGAATCCCAGGCCCATCTACTGTGCCACAAGATTC
GTAAGAGTGATAACGTGCTAAAACAGTCATTCTTTTTCCTTTAAATAAAGTACGATTAGG
ACAAATGTCCTTAAACATTTCTGCTAATCGCAATTAATGCGTAAGATACAATAAGCGGTC
AGTTTCTGCAAAAGTTTTGCAAAATCTGACCGCTTATTAGCTTAAACTAAATTACATCGA
CTGTGTGAAAGTACGAGTAATTACGTCCATTTGTTGCTCTTTAGTTAAAGAGTTGAAACG
CACTGCGTAGCCTGAAACACGGATTGTTAATTGTGGATACTTCTCTGGATTTTCCATCGC
ATCTAATAACATTTCACGGTTCATTACGTTTACGTTTAAGTGCTGACCACCTTCGATGGT
TGATTCGTGGTGGAAGTAACCGTCCATTAAGCCTGCAAGGTTACGTTTTTGAGATTCAAG
ATCTTTACCTAACGCATTTGGTACGATTGAGAAGGTATAAGAGATACCATCTTTCGCGTA
AGCAAATGGTAATTTCGCCACAGAAGTCAATGACGCTACCGCACCTTTTTGGTCACGTCC
GTGCATTGGGTTTGCACCTGGTCCGAATGGCGCACCTGAACGACGACCGTCTGGGGTGTT
ACCTGTTTTCTTACCGTAAACCACGTTTGAAGTAATGGTTAATACTGACTGTGTTGGAGT
TGCATTACGGTATGTTTTGAGCTTCTGAATTTTCTTCATAAAGCGTTCAACTAAATCAAC
TGCAATGTCATCTACACGGTTATCGTTGTTACCGAATTGTGGGTATTCACCTTCAATTTC
AAAGTCAAGTGCTACGTTTTTCGCTACGCCAACCACTTCGCCTGCTTTATTTTTGATTTC
GATGTCGCCACGGATTGGTTTTACTTTCGCATATTTGATTGCAGAGAGTGAGTCTGCTGC
AACAGAAAGACCAGCGATACCACACGCCATTGTGCGGAATACATCACGATCGTGCAACGC
CATTAATGCTGCTTCATAAGCATATTTGTCGTGCATAAAGTGAATGATGTTTAACGCTGT
GACATATTGTTTCGCTAACCAGTCCATAAAGCTGTCTAAACGGGTCATTACATCATCGTA
ATCTAAGTATTCAGACATAATTGGCTCAGTTTTCGGTCCAACTTGGTCACCTGATTTCTC
ATCAACACCACCATTGATTGCGTATAGTAAGGTTTTCGCTAAGTTTGCACGAGCACCGAA
GAACTGCATCATTTTACCTACGATCATCGGGCTTACACAGCAGGCAATCGCATAGTCATC
GTTTTGGAAATCTGGACGCATTAAGTCGTCATTTTCGTACTGAACAGATGAAGTTTCGAT
AGACACTTTCGCTGCATAGCGTTTGAAACCATCTGGTAAACTTTCAGACCAAAGGATTGT
TAAGTTTGGTTCCGGTGATGGACCCATTGTGTAAAGGGTGTGTAATAGACGGAAGCTGTT
TTTGGTTACTAATGTACGACCATCTAAGCCCATACCTGCGAAAGTTTCTGTTGCCCACAT
TGGGTCGCCTGAGAATAATTGATCGTACTCTGGGGTACGTAAGAAACGAACCATACGGAG
TTTCATTACTAAGTGATCCATTAATTCTTGAGCTTCTTTTTCAGTGATTTTGCCTGCTTT
TAGGTCACGTTCAATATAAATATCTAAGAAGGTTGAAACACGACCGAAAGACATTGCTGC
ACCGTTTTGTGATTTCACTGCTGCAAGGTAAGCAAAGTAAACCCATTGTACCGCTTCTTG
TGCGTTAGTTGCTGGGTTTGAAATGTCAAAGCCATAAGATGCTGCCATTTCTTTCATTTT
GCCTAAAGCACGGTGTTGTTCTGCAATTTCTTCGCGTAATTGGATTGTCGCTTGAATATC
TTCGCCACGCTCTAACTGCTCTTGTAAAGAGGTAAACTGTTTTACTTTATCTTTCATTAA
GAAGTCAGCACCGTAAAGAGCCATACGACGATAGTCACCGATAATACGACCACGACCGTA
AGCATCAGGAAGACCTGTAATTACGCCTGATTTACGGCAACGTAAAATGTCTGGAGTATA
AACATCGAATACACCTTGGTTGTGGGTTTTACGATATTCAGTAAAGATTTTCTCTACTTC
TGGATTTAATTCACGGCGATAAACTTTACAAGAGCCTTTCACCATATTGATACCGCCAAA
CGGCATAATTGCACGTTTTAATGGTGCATCTGTTTGAAGACCTACTATTTTCTCTAAATC
TTTGTTGATATAACCTGGTGCGTGTGAAGTGATGGTTGATGGAATATCGCAATCAATGTC
ATACGGTTCGTGGGTTTTGTTTTCCACTTTGATTTTTTCCATCACATCTGCCCAAAGCGT
TGTAGTTGCTTCGGTTACATCTGCTAAGAAAGATTCGTCACCTTCATACGGCGTATAGTT
TTTTTGGATAAAGTCACGCACGTTTACATCAGTTTGCCATTCACCTGGTGCAAAACCTTC
CCACGCTTTCTTTTGAGCTTCGGTTAGTTGAGTCATTTTAAGTCCTCGTTAGTTAATGTA
ATAAATTGGAACGCAAGCGGTGCGATTTTGCAAAAACACTGCGAAAAGTGACCGCTTACA
AGTTTTGAATTAATGTTTTTTTAGATGCAAAAACCACTGCACCATACCGATAAAAAATGC
ACCACCAACAATGTTACCTAAGGTCGCTGGAATTAAATTTTTCACCACAAAATTTGCCAT
TGTTAAATCAGCGAATTGACTAGGATCAACCCCTATCGCTGTCCAAAATTCAGGGCTTGC
AGAGCCGTGAATTAACACGCCCATTGGGATCATAAACATATTCGCCACACAGTGTTCAAA
TCCAGATGCCACAAACATGGCTATCGGCAAAATCATAATGAACGCTTTATCCGTCAGGCT
CTTACCTGCATACGCCATCCATACCGCAATACAGACCATCAGATTACAGAAAATCCCCAA
GCTGAATGCTTCAATCCAAGTATGATGGATCTTATGTTGGACTGTTTTTAAAATAGTCAA
GCCCCACTGCCCATTTGCAGCCATAATTTCACCGCTAAACCACACTAACAGCACAATAAA
GGTCGCACCGATGAAATTACCGCCATACACAACAAACCAGTTTTTAAACATCTGCGCCCA
TGTAATTCGCTTACTTGCTTTGGCAACAATCGTCATGGTTGTTGAAGTAAAAAGCTCTGC
TCCAAATACCACGCACATAATAATGCCTAAAGAGAAAACAAGACCGCCAATGAGTTTAGC
GACACCCCATGGCATATCCGCAGCCCCAACTTGGGTAGTTGCATAAAAGACAAAAGCAAT
AGAAATGTAAGCGCCAGCAGTAATTGCTGAAATGAAAGAATAAAATTGGTTTTTGGTTGC
TTTATAAACTGCGCCATCTTCGGCGATTTTTGCCATCTCAGCAGGTGAAAACATTACTAT
CCTTAAACGAAAATTTGAAAAATTATAGAAATTGTTGAGAATTATAGACCTGTTAACCTG
ATGATTAAATAATTTTTACGTTTAAAATAAATAAAGTAGAATTCTTTCTTGATCCATATC
AATCTTTCAAAAAAAGTACAATTTTTGAAAACTTAACTTAAACACAAATTTAACAAAATA
GTTACAAAATGACCGATTATTTGACTGCTTTACTCGGAATTTTCCTTAGCGAAGAGAATC
AACTTCTCATTATGTTTGTCAGCAGCTTTTTAAGCGCAACAATACTACCAGGCAATTCCG
AAGTGATTTTTACCACTTATACAACGCAAGCACTATTACAAAAAAATACGGTGTATGGAT
TATTCGTTGTAGCGACATTAGGAAACTCCCTCGGTAGTATGACAACTTATTTTATCGCTC
AATTTTTTCCACAACCTAAATTTCATGACCAACAACATAAAAGCATCAAGCTCACGCTTA
AATTGAGCCAAAAATATGGTATATGGATTCTATTATTTAGCTGGCTTCCTATTGTTGGCG
ATATCTTTTGTGGTATTGCAGGTTGGTTACGATTCAACTTATGGAAAAGCATATTATTAA
TTACTCTAGGCAAAGGAATTCGTTATGCATTGCTACTTTGGAGCGTTTATTTGGTTGTTA
GTTAAGGACTAACAGTCTACAATATGAATAAATTATTTTTGATGAGAAAAGCTATGTCAA
AACACTCCCCTGAAATCAAATCTATCTCAGTAATTGCCAAAACTCGCATTTTTGAAGTGC
AATCCGTCGATTTACGTTTTTCCAACGGCGAAGAACGCACCTATGAACGTTTAACGCCAC
AACGTCGTTCATCTGTCATGGTATTACCCATTCATAATAATCAACTGATTCTTGTTAAAG
AGTATGCTGTCGGCCCTGAACGCTATGAACTCACCTTCCCTAAAGGCATTGTGGATAGTG
GGGAAGATCCTGTACTGAGTGCAAATCGAGAATTACAAGAAGAAATAGGTTTTGGAGCAA
AAACAATCGAACCACTGCGTTCAGTGTATAGCGGTCCTAGCCATATGTACGGCTTAATGC
ACCTTTTCGTGGCTCAAGATCTCTATCCATCACAGCTAGAAGGCGATGAACCAGAGCCAC
TTGAAATCATCTATTATCCATTAAACAAAATCGACGAACTGCTTGCCGACCCTAATTTTG
CCGAAGCACGCAACTTATCCGCCTTATTTTTATTAAGAGAATATCTCAATGCAAAAAACT
AGCCTACATATTTTATGGATTTATCCACTACTTACCCAGATACTCGGCTCTGCCCTATTA
CCCCTTTTTAGCGAATTTAGCCAAGGGGGAATGTTGGTTGTTTTTGCCTTATTTACCGTC
CCAGCTTTTCTATTTGCATTAGTCAGCTACAAACAGCAATATCACCAACGTAACATCATT
CAAATTGCCTTTTTCTCAGGGGTAATAATGTTCATTTACAGCCTTTTTTCATTTTCATTG
ATGTTAGCTTTTGATGAATACACCAGCCTTGAAGATCCTATTCCCCTATGGGAACAATCC
CTTGCCGTGATCTTATTCGCTCTAACCTTTGCTTTAGCAAAAGTAATGTACGCACTGTTG
GTGTTGAGATTGTTTTTGCCGAAGGTGTAAGTCGCTTACATTAATAGAATGGAGCTAGAC
ACTTCGGGTTTAATAATGGCGAGAGTTTTTTAGATCATTGGTTATCCTTATATTCAAGTT
AAGGCAGGGTGAGAAACTTCCTCCTAGTAAATTTATAGGTCTCTCCTAGATAACGACTAA
AATCCCTATTAGGTTAAGATAGCCCTATGAGCAAAAGTTATCTAAGTCAGTATAAACAAA
ATAAACTTATTGAGCTGTTTGTAGCAGATATCACTGCTCGAACAGCTGCTGAGTTGATAA
ATGTAAATAAAGCTACCGCAGCCTATTATTTCCATCGTCTGTGATTGCTTATCAATCAAA
ACAGTCTACATCTTAAGAGGTTCGATATTCAAGAACAAGTGAAGCCTGGCAGTATTGTTT
ACACCGATTTCTACCGAAACTATGATAAGTCTGATGTAACTGAGTTTAATCATTTTCGCA
TCAATCACACTACCTACTTCGCAGAAAAACAAAACCCCAAACGAAAAGGGCTAAGTCCGA
TACAATATCGAAATCAGTCCTTTGAATAGCTGTATAACTTTTGAAGGTCAGATCATTTTA
TTCATATTTTAAAAGGTGATTTGAAGACTTTTACCATAAAACTTTAGGGGCTGACGTAGA
TTAGCCCCAATAAAAAAGTACCCCGAAGAAGAAACCCAAGCCCCAATTTGGCTAAATGCA
CATCAGCTTCCCAACCAGTGCTTCTTTTTAACAAAACTTTTTCAGGAGAATATCTGTCCG
TGTAGTAATATCCTAGCACTAGAACAAACATTACAATAACAACGCCTAATTAATTTTCCT
TCGGTACAGAATTTGATAATGCATCTACGTGTTTTTTTATTGCTTCACGAACATGATGAT
TGGAATAATCTACCTCAAGAGAACCATCTCTATTTACTTTTACTCTACCATCAAAAATTG
TTGTTGGCTGGACTTTATCAGCTGATTTAACCCATAATACTCTAACACAATTAAACGTTG
TTTTTAAAAAATCAAACGTAACTGTAAATAGTTTTAACATAGCCATCCTCATATAAAATA
GCGAGTGCATAATAGTATTTAATAAATCTTATCAGATCAACCTTAAAACACATTATTAAC
ATCAACTATTAACATTATTTTAACACAATCATAATGGTCCCCACAATCCTACATCCAAAG
AGTTCAAATCTTAACCAGACATCAATCAATCCAGCGAATACAGCATATTGCCAGCGATGC
TGCATAATTTCTTGCTAACTTATCGTACCGAGTCTCAATGGCTCGATATTGTTTTAAAAA
GGCAAATGCATTTTCAACTAAATGGCGATGACGATATAAATGTCACCCCATATCATCATT
ACCCACCGTTGAATTTCGTTTACGAGATATAACTAGAACAGCTTTTGCGGTCATCAGAAT
AAAACCAATAGGATCGCCACAATGATCCACAGCTAAATAAAGGAATAGTAGACAAAAGTG
TTGATTTTAATTATTGGAGCTGTATTAGATTAGCTAGTATACCAACCAACATCAGCCCCT
ATAAATAAGGTTGTAAGAGCAAATTACATTTGCCCTAAATAATTGCAGAAGGATCAGGGC
GAAGTCATTCGCGCCTACATTTTATTTACACAATCTCACTCGGCGTAAAGAAATACGCAA
TTTCACGTTTTGCTGATGTTTCAGAGTCTGAGCCGTGAACTGAGTTTTCACAGTAGCCTA
AACCAAACATTTTACGAATAGTGCCTAGTTTGCGTTCTTCAGGTTTGGTTGCTCCCATCA
ACAAGCGGTAGTTTTCTACGGCATTTTCGCCTTCTAACACCGCAACAACGATAGGCTCAG
AAATCATAAATGCTACGAGCGGATCAAAAAAATCTTTGCCTTGATGTTCTGCATAAAAAC
CTTCCGCTTGTTCTTTGGTTAAGTGAAGCATTTTTAACGCTTTGATCGCTAAGCCATTTT
TTTCCATATAACTTAAAATTTCACCGATAAGATGACGTTTAGTCGCATCGGGTTTAATAA
TGGCGAGAGTTTGTTGGATCATTTGTTGTCCTTATTATTGAGTTAAGACAGGGTGAAAAA
TCCCACCTTAAGTAAATTTATTTCACCTGCATACCAGCCATCACACCGCTATCGGCAGAG
AGCAAGTAGAGATCTGCACCGCCTGTGCCAGCAGATAAAATCATTCCTTCCGACATACCA
AACGACATTTTGCGTGGGGCAAGGTTGGCAATCATAATCACAAATCTGCCTTCAAGCTCT
TCAGGTTGATTGTACGCGGCTTTGATACCAGAGAAGACTTGGCGAGTATGATCGCCTAAA
TCGAGTTCAAAACGTAATAATTTATCTGATTTCGGCACAGCTTCACATTTCAATACTTTT
GCCACACGCAGATCGAGTTTGGCGAAGTCGTCAATGGTGATTTCTGAGGCAATTGGTTCA
ACTTTGGTTTCACAAGCGGTCATTTCTTTTCCTTTTTTTGCAGTTTCTGCTTTTACGCTT
TCGGCGAAAAGTGCTTTGGTTTCTTCAATCACAGCGTCAATCTGTTTTTTCTCTAAGCGA
GAGAAGAGCGATTTAAACGGTGCAATGCTATGGGCAAATAGTGGTGAACCGATGTTGTCC
CAACGCAGTTCCGTTTGTAAAAAGGCTTCGGCACGTTCTGCGAGTTTTGGTAATACTGGT
TTGAGATAGCTCATTAATACACGGAATAGCTCTAAGCCCATTGAACAGACCGCTTGTAAT
TCAGCATCTTTGCCTTCTTCTTTGGCAATTACCCAAGGGGCTTTGTCGTCAATGTATTTA
TTGGCTTTATCCGTTAATGTCATAATTTCACGGATCGCTTTGTTGTATTCACGCGTTTCA
AAATAAGTGGCGATCTGCTCCGATTGTGCAACAAATTCATCAAAAAGCGCTTGATTTTCT
AGTGTTGAAGCCAGTTTACCTTCAAAGCGTTTTGTGATGAAACCTGCGGTACGAGAAGCT
AAATTAACTAACTTATTGACGATGTCGCTGTTTACTCGTTGTACAAAATCTTCTAAATTG
AAATCAAGATCTTCAATGCGATTATTCAATTTTGCAGCATAGTAATAACGCAAACATTCA
GGATCGATATGTTTTAAATAAGTGCTGGCTTGAATGAAAGTACCACGGGATTTTGACATT
TTTTGTCCGTCCACCGTCACATAACCGTGGGCAAAGACGTTCGTCGGTTTGCGGTATTCG
CTTCCTTCTAACATCGCAGGCCAGAATAGACTGTGGAAGTAAACAATGTCTTTACCGATA
AAGTGATATAACTCAGCATCACTCTCTTTTTTCCAGAAATCATCAAAGTTCAAGCCCGTG
CGGTCGCAAAGATTTTTAAACGAAGCCATATAGCCAATAGGGGCATCAAGCCAAACATAG
AAGAATTTGTTTTCGCTATCTGGAATTTCAAAGCCAAAGTAAGGTGCATCACGGCTGATG
TCCCATTGCTGTAAACCGCTCTCAAACCACTCTTGCATTTTATTGGCAATTTCAGGTTGA
AGCGAGCCAGAACGTGTCCACGCTTTCAGCATTTCTTCAAAGCTTGGTAGGTCAAAGAAA
AAGTGTTCCGACTGTTTTACCACAGGGGTAGAGCCTGACACTACCGAACGTGGATTGATT
AAATCCATCGGGCTATAAGTAGAAGCACAGACTTCACAGTTATCGCCGTACTGATCTTCC
GCTTTACATTTCGGGCAAGTGCCTTTCACAAAGCGATCAGGCAAGAACATATTTTTTTCA
GGATCGAACAACTGCGAGATCACCTTGCTTTTGATAAAACCATTCGCTTTTAATTTTTTA
TAGATGGCAGAAGTGTATTCACGGTTTTCTTCGCTGTGGGTGGAATGATAGTTATCGAAA
CTGATATTAAAGCCAGCAAAATCAGCAATGTGATCAGCTTTGGCTTTTTCGATTAACTGT
TCAGGGGTAATGCCGAGTTTATCCGCATTCAACATAATCGGCGTGCCGTGAGCGTCATCA
GCACAGACAAAGTGAATTTCGTTGCCACGCATACGCTGAAAACGCACCCAAATATCCGCT
TGAATATGTTCAAGCATATGCCCTAAATGGATCGCTCCGTTAGCATAAGGCAAAGCACAA
GTGACCAGTATTTTTCTTTTTGGATTTGACATTCTAAATCTCTCTAAAATATAGCAAAAA
ATCATTGGGATTGTAGCGGAAAAGGGGGGAATTGTGTAGTTAAGATTTGGGGAGATAGGG
ATTTTTCAACGCTATTTCTGGTGTTTCTCTTATTTCTAAAAGTTATAAATAACTAATAAC
ACATTATCTTTTGAAAAATGAATTTTTCAGATAAAATAGTTCTGATAAGGACTGGTGCAA
AGTAATCTTCACTATCCGTTAATGCTCACCTACATAAAAATTAATTACGATCTTCATAAA
GAGTATTAAAGCGAGAAATTACTCCACCCAAGTTTCATAAAATAAATTTTTTAAATAAGG
GATACAAATTATGAACATCAAAAAATCAATATTATCCACTATGCTTTTATCTTCTGCTGT
GTTGATATCCTCTTGTAAGAAAGATGGCACTGGCGGAAATTCTCCCCAACATAATAAAGA
ACAAAATCCAGTTAATTCGTCGATAGGTAGCCATTCTAGTGCTGAAAGTAGTGGAACTAC
AAATAATGGATTTAATAAACTCCCTGACAGACAGACAGACAGACAGACAGACAGACAGAC
AGACAGACAATCATAACTCGACTACCTCTCATTCTTCCAACACTAATCAACGTTTAAATG
GCTCTAGCGATTCTGCCTCGTCAAATAATTCGCTAACTTCTGATAATCAAACGCCGTCTG
ATGAGCCAAATAAGGTAGATAGCTCAAGTTCTGCTGATAGTTCAACAACTTCAAATGAAC
CAACCATTTCGGATAATCAAACAACTTCGGACAGTCCAAATGCTACAGATAAACCTAGTA
CGGAAAATACTAACAATGAACAAGCTACAGCAGAAACGACAGATAAGCAAGAAGTAGCAA
AAGAGGAAGTAAAAGAGGAAAGAAAAGAAGAAATCACAGAAGAGCCAAAAGTAGAAAATA
AAGAAAAAACACCAACAGAAACTGAAAATCAACCTCCTAGAGCAGAGGAAAATCCACAGG
CGGAAGAAAATTTACCAGCAGAGGAAAAAACTCAAGAGGAAGCAGAATCTCAACCTGTTC
AACCGACAGAGCAGCCTCAAGCAGAAAACGCTATTCAATCTCAACCGGAGCCAGCAGAGC
AACCATCGAAAGAAAGCACAACAGCAGAGGAATCAACTAAGCAGGAATTACCTGCGGAAG
ATCCATCTAAAGTGGAATCTCCGCAAGAGAAACTTCCTCAAGTAGAAGAACAGAAACAAC
CGATTAATACCGAAACAGAAACTTCAGTAGAAGACTCTAAGGAAAAAGAAAAAATAGAGG
AGAAAATTAAAAAAGATCCAGAAGAAGAAAATACGGTAAATTCATCGGATAACAGCAATG
AAATATCAACAAATAATGAGCTGACAAATAGCGAAGCGACAAATAATGAAATATCGAACA
ATACTGATCCGGTAAATAATGTTGTTCATAATGATAATGTTTCTGGAGAAAATATAAATC
AAGAAAATAATAATTTATCTGCTGGAAATAGTGATGATAATAAAAATACTGATACGGAAA
ATAATGTATCAGGAAATAATTCGGTAGAAAATAATGATGTTACTTTAAATTTAAATAATA
ATTCAGAATCTACAACTCCAGAAAATAATCCTTCTACACAATCTAATCCATCAATAAAAC
CAGTGGATAATCAGCCTTGGGTTAATCCTGAAGTTGAGAGATTAGATAAAAATAATTACC
AGCAAACCGCCCAAGAAACAAAATTTACCAATAAAATTGGGATTGTTGATATGGATTATA
ATGTGCGTGATGATCTTGGCAAAGCCTTTAAATTTGAGAATGGGCTAAGTCGTATAGTTT
TAAATGCGGGTTTATATACGTCAGCAAACGGACATAAAAGCTCTCATGGTACGATGGTTG
CTGGTGTTATCGATCAGAAAAATAAAAATGCTACGCTTTATGCTTATACTGCAAAATCCG
CTTATATGGAAGCTGTAAGTGCATCTAATCAGCATTACAATGAAGCATACGATCATAAGG
TGAGAATATTTAATAACTCTTACGGTAATAATCCACATAGAGATAGTGTAAAAGAAAAAG
GATGGGAAAAGTTAGCAGGCTTAGACCTATATAAGCAATTGGCTGCAATGGCAGAAAAAG
ACAGTATTTTTGTATGGGCATCTGGCAATGATGGCAAAAAAAGAAATACAGGACAAAATG
AATATGCAACCATAGAAGGACACGTTCCTTTAATTAGAGATGGAGCAAGAAAAGGCTGGA
TTGTTGTAACCTCGGTAAATCCACAAAATAATGGGCTTATGGATTATGCAAGCCAAATAG
GAGATAAAGCAAAAAACTGGGGGATTGCTGCACATGGTGAATGGTATTTATTTGATAAAC
AAGTACGAACAGAGGGAACCTCTTTTGCTACACCTGTTGTTACTGCTGCCGTGGCTAATG
TTTGGGAAAAATTTGATTGGATGGATCATCATTTAGTTACTCAAACTATATTATCTACAG
CAAATAAATTGGGTTCAAGTGAAGTTACTGAAGAACCTAACGAACGTGTTGGTTGGGGTG
TTTTAAATCAAGATAGAGCATTAAACGGACCAGCTAGATTTGATACAAAGCTTTTAACCG
ATGATAATAAAACCCACGTCGTAGCAAAATTAGATTATAAACATCATACCGACCGCACTA
AATACACTTGGTCCAATAATATTCAAGGTGATGCTGGCTTTAAAAAACAAGGTACTGGAA
CACTTTATTTTACTGGTTCAAATTCTTATAGTGGAAATACAGTTATCGAAAACGGAACTT
TGGTAATTGGAAATGAATTAAAACAATCCACAGTAGAAATCCAGTCACAGGGAACATTAT
TAACGAAAAATTTAAATAACTCTCAAACAGAAGTTAAAATAGTAAAAAATGTAGATAATA
AAGGTTCCTTGGAGGTTTATGGAAAGGGGTTAATTATTGAGGGTAATTATACTACTTCAA
ATAATGCCAGAACGGTTATTGATATAGATAAATCTAAATTAACAGTAAAAGGCAATGTCA
ATTTACAAAATTCTCGTATTGTAGCCGATGTTGAAAATATTAATGAAGTGGTTTCAAGAG
ATCCTCAAACAAAAACCATTATTGAGTCTCAAAATCCTATTCAAAATTATAATGGAGATT
ACAAAATATCGGATCGTGCTAACCCTTATATTGATTTAAAAGAAATTAAATTAAAAGAAG
GGAATAATAAAGAAATTATTGCAACCTATAAACGAAATGATACAGAATTTGTATTAAAAT
CTGCCAATGAAAGTTCATTAAAGAATGTTTATACTGCGAGAAGTTTAGATCTTATTTTAG
ATAGTGCGAGTGATTCAGGAAATACAAATAGAAATCTCAGAAGTGCAGCATTATCTTTTA
TTAATGCTAAACCACAAGCGGTAGCTTCTGCAGTAGATTCTTTAAGTGGCGAAATATATC
CAGCAGTACATCAGGTAGCACTGAATAGTATTAAAACCTTGAATAGACAAATTGCTAAAC
AGCAATTCTCAAATATTCAAGATATTAAGTCTTATCATATTTATACTCAGTTAGCTACAC
AAAGTTTAAAACTTTATCAGAATGATAATTTTGGATTTGCAGATTTAAAAAATAGTGCAG
ATTCACAATTAGTTGGTATAGATAAGCAATTTAATGCCTTTACATTTGGTATGGGATTGC
AACGAGTTCATCAAAAATTATCTCCTTTATCTAATAAAGATCAACAAGTTGGAAAAGTAG
ATTTAAAACAACACAGTTTCGCCTTATACGGAAAATATGATTGGAATAAATGGTATTATC
TCAGCCAAATCAGTTTTACTGATATTAAAGGAAAATTAGATAGAACATTGTTATTGCCTA
ATGGCACACAGATAATTAAAGCTGATTTAAAATTACAAAATTATTCTTTTTATAATGAAA
CCGGATTAAATCTACAATATGAAAAATTAAGATTTAATCCATATGTTGCGTTACATATTA
ACCGTTTAAAACAGGATTCCATTAATGAAAAAGAAGATTTAGCATTAAGTATTGATAAAT
ATCATAAAACCCATTATGGATATGAATTGGGCTTAAGATTAAATCAATCATTATCTGAAA
AACTTAATATAAATCTAGGCATCTCTTATCTTTATAATAAGAACAATATGGATAATATAG
TAAGTGGAAAATATATTATTTCTGACACTGAAACTAAATTATATGGAATGAGATTACCAA
GATATGAATTTAAAACTAGTTTAGGTATGGGCTATTATCTTACTGAAAACCTCAATATTT
ACGCTAACATCGCTTATTATAGATTGTGGAATAACCCAATGAAATCCTATTACAAAGAAG
GAAATATTGGCGCGAAGTACTATTTCTAATAGTAATATGATAAACAATCACTTGAAAGCA
CATTCATAACCCCGTGGAAATCCCACGGGGACTTTTTGCCTAATCATTGCTATATTCTTT
ATTTTCAGACTTTGGCAAAATGGGCAGTTTTTTGTTCATATTTCAAAAAGAGGGCTTAAA
GCCTTGTACTATAAGGCTTTAAGCCACTTTTTAGCAACAAATTTGTCTATTACACATTTT
TTGCCGAATCAAACCGCTTGTTGTATGGGTTATTTATCGAATTTCTTCCCTTCCATCACG
TTAATCCGTTATTTTATTTATCAATACAAGCGGTGAGAAGATAATGTAAAGAGGAATGAA
AACCACGCTTCCTATACCCCAAATAAGAACCATTCCAGTAGCTTCACTATCTAAAGTTAT
TTTTTCTGAATATGCTATAAATTGTGTTTGTAGTGGCTGTTCTAATTTGGCTTTGTTCAG
AACTGCATCTTGATTTTCAATTTTGACCAACTTCCCATAAATGTCATAAAACTGTTCTGA
TGATTTCTTATTATGTAAAGAAGTGAGTTTTACCCTAGACTCAATATCAGGTGTTTTCAT
TTGATTTTTGATATAAATAATCTCTGCTTTAGTAACAGATTTCATTTTTTCAGATTGAAG
CAAACGGATAAATTCGGTGGTTTTCCGCTCTTGATAATCAGCATTCTCCTTGTTACTGCT
TTCAAATTGATAACTATGCAAATCTCCGACAACATATAATTTATTATCAGCAATAAAAAA
TGCTCGGATTGTTTCTGTTTTGGTATTTTCATCTTGATACTCTGTTTTAGTACAAGCGGT
CATAAAACATAAAATCAAGCAGTAACAGAAAAAGCGTTTTAAGATTTGCATAGTTTTCTC
CTTATATCATCTACGAGAGAGTTATCACATCTGGCAATTTCACCAACTGATTAAACAATA
ATTCCACCGCTCTTTCACTCTGAACAGTGATATTTAATGTGATTTCCGAACCATTATTTT
CTGCACTGAGTGATAGCACTTCAAACCCACGGTGGCGGATCACTCTGAGTAAACGCTCAA
GGGTTTCAGGGCGTTTATTAGCTTTGATAACGAATTGATATTGTTGCATTTTTCTTCTCC
TTAAACCCCAATGTCTTCATCTAACATATCTGTATTGCACGCATTTGGTGGAACGAGTGG
CCACACATTTTCTTCATCTGGGATACAAACGTGCAATAAATACGCTCCTTTGCTGTTGAG
TAAGCGGTCTAATGCGGCTGAAACTTCCCCTGCTTTTTCAATGCGTTCTGCTGGAATGTC
AAAGGCGTTAGCTAGCATCACAAAGTCTGGGTTGTCATCTAAAATGGTTTGACTGTGGCG
ACCGTGGAAAAAGAGCGATTGCCATTGACGCACCATTCCTAAACGTTGGTTGTCGAGTAA
CAGAATTTTGACAGGTAAATTGCCACGTTTGATTGAGCCGAGTTCTTGAATATTCATCAT
AAAAGAGCCGTCTCCCGTAATCACAATGGTTGGATCCGTTGGGCGAGCTTTGACCGCTCC
CACCGCTGCTGGCAGACCAAATCCCATTGTGCCGAACCCTGCAGAAGTGATGTAGTTTTC
AGGGGCATAATGCTGCATATGCTGTGCTGACCACATTTGGTGCTGGCCAACGTCAGTAGT
AATAATCGCATTTTGCGGTTTACGTTGTGAAAGAGTGTGTAACAACGCCCAAGGGTCGAT
TTCGCCTTCGCCTACATTTTCTTGATAGCTGAAGTCAAAATCCGCTTTCAGTTTACGCAC
ATCAGCTCGCCAGCTTTCAATCTCTAACGGTTGGGTAAGTGCGGTCACTGCCTCGATTAA
ATCTCCTTGCAATGCTACATCTGCTTTGCGTAGCTTATTGATTTCAGCCACATCAATATC
AATATGAATCACTTTGGCGTGCGGTGCAAAGGTGTCAAGTTTACCTGTTACTCGGTCGTC
AAATCTAGCCCCACAAGCGATGAGTAAATCACATTCTTGTACTGCATAGTTCGCCGCTTT
CGTGCCGTGCATACCGATCATTCCCATATAGAGTGGGTGTTGTGGCGGAATGGTTCCTAA
GCCTTTCAAGGTAGAAACAGACGGAATATGTGCAACATCTAGGAAAGATCTAACCGTTTG
CACGCCATCTGCCATACCAACACCACCGCCAACATAAAGAACAGGGCGTTTTGCTTGAGC
TAACAAGGCTTTGGCTTGTGCAAGTGCGGCTGGATTTTGTACCTTAGCCGCCACTTTTTC
ATAGACAATTGGGGAAAGTGATGTTGGAGCGAATTGCACATCTTTAGGAATATCGACAAG
CACAGGACCAGGGCGACCACTTTGTGCAATTTGGAACGCTTTGGCGATAATTTCAGGTAG
TTCATCAATGTTTTGCACGATGAAACTGTGTTTGGTACAAGCAAGGGATAAGCCTAATAC
ATCTGCCTCTTGGAAAGCATCTGTACCGATAAAGGCTGAAGCCACTTGCCCTGTAATTGC
TACGATAGGAATAGAATCCATTAAGGCATCGCCTAAGCCTGTAACTAGGTTGGTTGCCCC
TGGGCCTGAAGTCGCAATACAAACGCCTGTCTTGCCTGTTGCCCGAGCATAACCGATAGC
AGCCATTGCTGCACCTTGCTCGTTACGACAAAGTAGATGATCTAAACCTGAATCGTAAAT
CGCATCATAGACAGGCATAATTGCCCCGCCTGGATAGCCAAAAAGAGATGTCACACCGTG
AGCTTTCAAACACTCAACGACTAAATTTGCTCCGTTCATAAATTACCTTTTTAATGTTGT
GTCGCTACTTTAGTTAAGGCTTTTATGTAATAAAAAACCCTCACTAAAACTAGCGAGGGT
TTGTGGATCTCATTATACAATTCTAATTGCGAGCCAACTTAACCCTCGCGGCGATAATAA
TCACCACGAGGTTAATAATAAGGCTAACAAGAGAACGTAATGTCATTTTCATTTATCAAT
AAAAGCTTGAGTGGCTATATAAATAGCATATTTTTTGTATAAAACAAATAAATTTTTTAT
CTCTTTATGAAAAAAAGCAAACGATTAGCTTTAAATAGACTAAATTTACTTGCGTAGTGG
GGGGCTAGGGTTGAAAATGCCCAAATTATCACTATTTAATCAGCCACTAACTTCTATAAG
GAATTTCTATGCCATTACTTCTCTTTTTAGCTGGGCTATTTTTATACATCTACATTGAAA
TCTCTCTGTTAGTAAGCGTTGGCTCTGCTATCGGGGTTTTACCCTTGATTTTATTAATGA
TCACTATTTCAGCTGTCGGTTTATGGTTGGTGAAATTAAGAGGAATAATGACCATAGTGC
AGATCCGCCAAGAGATCGCACAAGGAAAGATCCCAGCACAAGCGGTAACGTCTTCGATCT
TTTTTGCAATCGCAGGGGTATTGCTGATTATCCCAGGTTTTTTGAGCGATATTTTAGCGT
TATTGCTTCTATTGCCGATAACTCGCCAATTGCTACAAGCAATGTTTATGAAACTGTTTG
CAAGTCGTGTGAAATTTATGTCCTTTGGCTCAATGAACAGAACTTCCTCTCAAAATAATA
CAACGTTTGAAGTGGAATTTGAGCATAAGCAAGATGAAGATAAGTGGTTGAAATAATGAT
AAATTTCATAATGATACATATCAAAGATTCACGACATATAATGAGATTCAAAAATCAATA
TCTGAGGTCTATTTTTCCTTTCGCAATTGCGATAAAAAAGAGTAAAATTAGCCTTTATTT
TGACAAGAGAGAAACAAAATGGCAAACATTCGTTTAGCAATTGCAGCAGATTTTTTATTA
GCCGAGAAATTATTAGAAGCCTTAGAACAAAGTAGTTTAGATTTTGAACAAATTTCAGCC
GTTGAATTGGAAAGTTTTGGCGAAGAACATTCTCTGCGTTTCGGTGCAAAAGCTGTTGAG
CAAATCGCTGTTGAAGATGTCAATTGGTCGCAATTTAGTCACGTTCTCTTTGCAGGCAAA
ATGGCAAATGCTGAATTGCTGGCTCAAGCAGTACAAGCAGGTTGTGTGATTTTAGATCTC
TACGGCATTTCTGCATTAATCGGCAATGTGCCTGTGATTGTGCCAAGTGTAAACAATGAA
ATGATCGCCAATGTGCGTGAGCGAAATATTGTTGCGTTAGCAAATCCACAAATCAGCCAA
TTAGCACTTGCCTTAAAACCGTTGTTGGACCAGCCTATTCAACATATTTTTGTTACATCA
CTATTGCCATCGGCCTATTTTGGTGATGAAAAAGTGCGTGAGTTAGCAGGGCAAACTGCT
CAGTTGTTAAATGGTATTCCCCTTGATGATGAAAAACCACGCGTGGCGTTTGATGCTGTG
CCAGCCAATGTGCAAGGTGATGAAAAACATCTGCCGTGCTCTCGTGCCTTTGAGTTACAA
CTTGCAAAAGTTCTGCCAAATCTAACCGCTAGTGTGACTTTCCATTCCGTGCAAGTGCCT
GTTTTCTATGGTATTTCGCAGATGATTAGCGTGCAATCTGAATATACTTTAGATGCAACC
GCATTAAGTGAGCAGTGGCAACAACAAGCGTGGGTAAAATTTAACTCTGATAATGTAATT
ACCCCTGTTAAAAATGGTGAAGATGAAGAAACGAATCTCTTACAGATTAGCCAACTACTC
AATAAAAATGAAAATGCACTACAATGCTGGACAGTGGCTGATGAACAGCGTTTTAGCTTA
GCGTTCTTGGCGGTGGAGTTGTTGAAAGAAGTAATCACTAGCTATTAACATAGTCGGATC
TAAAAATACAAACATTTGATATACCATCACTCAATCACATAGCAATATATTCTCGTAGAT
ATGGAACAAAATTCTTCTTTAACTCAGATTCTGGTAGCTACTGCTGCTATTGTAATTATT
TTGGCGGGTATTAAATTATCCGTTGAGATCGTTATTCCTTTCTTATTATCTCTTTTTATT
GCAATTATTTGTTCTCCTATTATCAAATATCTAACCTCTCATAAAGTCCCTTTGTGGCTG
GCAATCACTATACTCTTTATTTTATTTTTACTTGGATTCTTTTTTCTGGCAGGACTAATC
AACAGTACAGTACAAGAATTTACAGCATCAATTCCACAATACAAAATTCTTCTATCTGAA
CGTATTGCTACCGCAATGCTCCTTGTTGATAACTGGAATATCCCGGTTTCAATATCTCGT
GAACAGATCCAAGAACAGCTAGATCCAAGCATTATTATGAACTTTGTTAGTCGCTTATTA
CTTAGCTTCTCAGGCGTCGTCACAAATATTTTTGTACTCTTATTAGTCGTTGTGTTCATG
TTATTTGAGGCTCCAACCGCTAAACATAAACTTATCGTGGCTCTTAGAGGCAATAAAGAT
GTGGAATCGGAAGAAAGCCATATCAACCGAGTATTACAGGGAGTTATTAGCTATCTTGGC
ATAAAAACGATTGTAAGCCTGCTTACTGGGATATCTATTTGGGTGTTACTTGAAATAGCT
GATGTACAATATGCTGTATTATGGGGCACATTAAGCTTCCTACTCAACTATATTCCAAAC
ATAGGTTCAATCATTGCTGGTGTACCTATTGCTGTACAAGCATTTCTATTGAATGGCTTT
TCTGTTGGATTGGGAGTATCCGTCGGTATCATTGCAATCAATATGGTAATTGGCAATATT
CTAGAACCTAGAATGATGGGGAGAACCCTTGGTCTCTCAACTCTCATTGTATTCTTGTCA
CTACTTTTCTGGGGATGGTTACTCGGTACAGTAGGAATGCTACTTTCTGTTCCATTGACA
ATGGCTCTCAAAATTGCATTAGAATCAAGCCCTAAAACGATCCATTATGCAGGCTTATTA
GGAGATATTAATAAACGCTAATGCTCTTATTTTTGCGCTTTAAATACATTAAATAACCTA
TATGTTTCTTATAGCACTCAACCTAAATATTTTTAACATCTACGCAAACGATTGCTTTTT
GGTTTATCTTTGTGTACAATCTTCGACCCTTTAATCATACTATATATTTATTGAGGTTTT
TCCATTATGTCTCTTCTTTCTCGTTTTCAACTGGCAGAACGTGGTTCTAATGTTCGTCAA
GAGGTTATTGCTGGTTTAACTACTTTCCTTGCAATGGTTTACTCCGTTATCGTTGTGCCA
AATATGTTAAGTGCGGCTGGCTTTCCTGCTGATTCAGTATTTATTGCAACCTGTTTGGTT
GCTGGTTTAGGTTCAATCCTCATTGGCTTATGGGCAAATGCTCCAATGGCGATTGGTTGT
GCTATCTCATTAACAGCTTTTACTGCATTCAGTTTAGTGCTAGGTCAAGGCATTAGTATT
CCTGTTGCATTAGGTGCAATCTTCCTTATGGGTGTTTTATTTACCATTGTTTCCATAACA
GGTATCCGTGCGTGGATTTTGCGTAATCTGCCATCTAGTATTGCTCACGGCGCTGGAATT
GGAATCGGCTTATTCCTTTTATTGATTGCAGCAAATGGCGTTGGTTTAGTTGTCAGCAAC
CAAGCGGGTTTACCTGTAAAAATGGGTGAGTTCACTTCTTTCCCTGTAATGATGTCTTTA
GTTGGTTTAGCTGCCATTATTGGTTTAGAGCGTTTACAAATTAAAGGTTCTATTCTTTGG
GTTATCATTGCAATTACAATCATCGGTTTAATTTTCGATCCGAATGTGAAATTTGGCGGT
GAAGTATTTAAATTACCTACCTTTGGTGAAAACTCTCAATTCTTAAATTTAGATATTGTC
GGTGCATTGAATGCAGCTATTTTACCTGTGGTCTTTGCCTTAGTAATGACTGCTATTTTT
GATGCAACAGGTACCATTCGTGCTGTAGCAGGTCAGGCAAATTTATTAGATAAAGATGGA
CAAATTATCAACGGTGATAAAGCACTTACTTCAGATTCATTAAGTAGCGTACTTTCAGGT
TTATTTGGTACCGCGCCTGCAGCAGTATATATTGAATCAGCAGCAGGAACTGCTGTTGGT
GGTAAAACAGGTTTGACTGCGGTCGTTGTTGGCGTGTTGTTCTTATTAATGCTTTTCTTC
CAACCACTCGCATTTTTAGTTCCAGGTTATGCTACTGCCCCTGCATTAATGTACGTTGGT
TTATTAATGTTGAGCAATGTATCTAAATTAGACTTTGATGACTTTATCGGCGCAATGTCA
GGCTTAGTTTGTGCTGTGTTTATTGTTTTAACTGCAAATATCGTAACAGGTATTATGTTA
GGTTTTGCAACCTTAGTGATTGGGCGTACCATTTCAGGCGAATTTAACAAATTGAACGTT
GGTACAGTAGCTATTGCTATTGCATTAGTTGCATTCTATGCCTTTGGTTTTGCAATTTAA
GTCCTCAATAAAGATATTTTCCTCTTTTTAAGAAAAATATTTAACAGAAATAGCTCATTG
TATGAAAGATAGGATACTAAATTTATCCCAACATCATCCTTAGATACTAGAATGAAATAG
AAAGTCAAACGCCTATAAATAGAATCTATTCATAGGCGTTTTTATCACACTACATTTATC
AATGTAATTTCTATTATTTTACTTTTTGTAGCTTATGGTATGCATCTAGTAATTTTTGAT
GAGCTGACATATTCCTCAAAGTTTCATCAGAACCAATTAAACCATGGAACGGATTTTCTC
CCTGCATTATATTCCAAACAAAATCTACAGCATCTTTCCCATACATTCTGTTAAATATCA
TTCTATACTGCTCAGGTTCCCTATCCTCATCCAAAAATAATTCAATTACACTAATTAAAC
AACGATAGTAATTGTTTCTTTCTGCTGAAAATACGGAAGCATTCATATTAACTGTCCAAG
TTGCCCAATCTAATGCCTCTTCAAGATTTCCTAAAGCCAAATGAAGCATAGATTTTAATT
CACCAATACGTAAAGTTTGTAGTGCGCTTCCTTTTTCAGCTACCACTCCAATAAATTCAC
GTACCCGCGTCATATCATCAATACCTTGCTCATCCAGCACGTCCAATAGCTCTTGATAAA
TTTCTTTCTCATGATGGAAATAGGGTAAATCAAGCAACATTTCACGCCATTCCATTCCCA
TATTATTATTCGCATAGATCAAATCGTCAGGAGGATAAATATTAGACATTCCAGGAGCAA
TTATACGGCAAGCGTATACACCTAAATGTTCATAGTCCATAATATAAACCTCTTGCTTAT
ACCGGCTGAAAATTTCCATCAAATTAGCAAATTCCTGCTCTGTTGTGCCTGAAAAATCCC
AGTGAGTAAATTCATAATCTGGTTCTGATTTAAAAAGATCCCATGAAATCTGACCACTTG
AATCAATAAAATGAGTTTCCAAATTCGCATAATCTGCCACATCATCATTATTAAATGATG
GTGGAGAAAACACATCCAAATCTTTTAAACTACGCCCCTGCAAAAGCTCAGTTACTGTAC
GCTCAAATGCGACTTGGAAATTAGGATGAGCACCAAAAGAAGCAAAACACGTACCATTCC
TAGGATTAAGTAAAACTACACAGATAACTGGAAATTCGCCACCTAATGAAGCATCATAGC
AGAGAATCGGAAACCCTTCTTGCTCCAATTGCTCAATCGAACGTTTAATCGTCGGATAAC
CATCAATAATACACTGCGGAATTTCAGGCAAGCTGATTGCCTCAGTGATAATACGATTTT
TGATAAAGCGTTCAAATACTTCCGATAGTCCCTGCACTCTGGCTTCATTCTTAGTGTTGC
CAGCTGACATCCCGTTAGAAACAAATAAATTTCCAATAATGCTTTGTGGAATATATACAG
TATGACCATCAGACTGACGAATATAAGGTAATGCAACTATTCCTCGTTCTGAATTGCTAG
ACTGTAGATCTACCAGAAATTCTGGTGTCAATTCTCCATTTGGATTAAAATAGTCATGTA
GAAATGGATCCAATATTCCTTCAGGTAATTCCGTTTCATTTTCAATAGGAAACCATTTTT
CATTTGGATAGTGAACAAATTCACCTTCAGCAATTTCCCTTCCTAAATAAAAATCAGCCC
AAAAATAATTAGTCGATAAACGCTCAAAATACTCCCCCAATGCGGAAGCAAGAGCTGCTT
TCTTACTTGCTCCTTTACCATTTGAAAAACATTGTGGACAATCAACATCACGAATATGTA
CTGACCATACATTTGGTACAGGATTAAGCCAAGAAGCCTCCTCAATATTAAATCCTAATT
CTTTCAACTTAGTCTGGAATCTTTCGATGCTTTCTTCAAGGGCTGCATCTTTCCCCACAA
TAAAGGTTTTTTCTATCATTTTTTCTCTTAAAATGAAACGGTTTTACTCTATTTATATAG
GATGTAGACATTGGAAACCAATAAAGAAATTCATAACCACATCTTAAATCTCTTCTACCA
GTTAGAATAAATTGAGCGGAAAATTTCCGCCCAATTCATATGTTAAAAATCCATTAATTC
TTTCTCTTTGTCTGCTAAAACCTCATCCACTTTTTTGATATAAATATCTGTAATCTTTTG
GATATCATCTTGAGCTTTACGCTCATCATTCTCACTAATCTGTTTTTCTTTCTCTAAAGT
TTTAATTTTATCATTTGCATCACGGCGAATATTTCTAATTGAAACTTTACCTTGTTCTCC
CTCACCTTTTACAATTTTAATTAAATCTCGACGACGTTCTTCCGTTAATGGAGGAAGAGG
AACACGAATAGTAGTTCCAGCCGAAGAAGGATTTAACCCTAAATCCGAAGTTAAAATCGC
CTTTTCTACCGCACTAATCAACGAACGATCAAATACAGTGACTGCTAATGTACGAGCATC
TTCTGCGACAACATTAGCTAATTGACGTAATGGTGTTGCGGACCCGTAATATTCCACTTG
AATAGCATCTAATAAACTAGGCTGAGCTCTACCTGTACGGATTTTAGAAATATGTCCTTT
TAAGGCCTCAAGGCTTTTTTCCATTCGTTCTTGAGTATCTTTCTTAATTTCATTAATCAT
AGTATTTTCCTTTGATTGAATAACATAAACCTATTGATTCTACCCAATTTCATTCTATTT
TCCTAGTACTAAGTTTATAGGGTTTGTGGTAGACTTATTTGACTTAACTCATCACAAGAG
GGAATCCTTATGTACCAACAACAAATTTTAATAGAATTACAAGAAGCGCAACAAGTATTA
AATGACTTTATTAATGACCAACATAATCTTAAACTAATTCAAGAAGCAGCTTTACTGATT
ACTGATAGTTTTAAGAACGGGGGAAAAATACTTTCCTGTGGGAATGGTGGCTCACACTGT
GATGCTATGCATTTTGCTGAAGAGTTAACTGGACGTTATCGTGAAAATAGGCCTGGATAT
CCAGCCATAGCAATCTCAGATCCAAGCCATTTAAGCTGCGTAAGCAATGACTTTGGATAT
GAATATGTCTTTTCTCGTTATGTTGAGGCAATCGGACAAAAAGGAGATATCTTGTTTTGC
TTATCAACATCAGGAAATTCTAAAAATGTTATTAATGCAATCATAGCTGCAAAAGCCAAA
GGAATGAAAATTATTGCAATGACAGGCAAGGATGGAGGAAAAATAGCAGAACTAGCTGAT
ATTGAGATTCGTGTACCTCATTTTCGTTATGCTGATCGTATTCAAGAGATACATATTAAA
GTAATCCATATTCTCATGATGTTAATTGAATTTGAAATGGCAAAGTAAAGAATAAAAAAT
CCAACTTAAATAAATAGTTAAGTTGGATTAATTCGTTGAATAGCGTTAATTAAGCAATCG
TCGTACCTTCCGTTGTACCCGTCACAACTTGTTTCAACGCACCAGCTTTACCCATATTAA
ATACACGAATTGGCATATTATGGTCACGGGCAAGAGTGAATGCAGCTAAATCCATCACTT
GCAATTCTTTTTCAATAACTTCAGCATAGCTTAAATGTTGATAAAGTTTTGCATCTGGAT
TTTTTGCAGGATCGCAATCATACACACCATCTACTTTAGTTGCTTTTAAGACAACATCAG
CTTCAATTTCAATACCACGCAAGCAAGCTGCAGAGTCTGTAGTAAAGAACGGGCTACCTG
TACCTGCTGAGAAAATCACGACACGTTTTTCGCGTAACATTTTGATAGCTTCCGACCAGT
TGTAAGTATCACAAATACCGTTTAACTGGAATGCAGACATTAATTTTGCATTGACATCAG
CACGGTGTAAGGCATCACGCATTGCTAAACCGTTCATTACTGTTGCAAGCATACCCATAT
GGTCTCCAACAACACGGTTCATACCTGCTTTAGCAAGTTTAGCACCACGGAATAAGTTAC
CACCCCCAAGAACTACGCCGACTTCTACGTCCATTGCAAGCAATTCTTTGATCTCTAATG
CCATTCTATCTAAGATAGATGGGTCAATACCAAAGCCTTCTTCACCTTGTAATGCTTCAC
CACTTAACTTTAACAAAATACGTTTATAAATAGGATTGCTCATTTTGACCTCTGTGTAAC
GGTTGGGGAAAAAAATCGAAATATTATAGATTATCTTAATGACAGATCAAAGTAGGCAGG
CGGATAGAATTTCCACTTTATTTTCGGTAAAATCGCTATCCCTTTATTTTCGTTTTGCTC
ATAATGAATATAACAAAGATACTCGCTACTCTCATTAGTTTTGGTTTAGCTTATTTAGTT
AGTTACCTAATGCTACTTGGTTCGGGCTTTTTTCCTAATCCTGAAATCAGCAATGTGCTG
TTGCTGGTTCTCGTTATTCTATTTGCGAATGCCTCTAAAAAGACGTTCTTTTATCTGCTT
TTGCCGATTGTCACTTTATATGCCCTTTACACGCCTATTGGTTTGACCTTTGGTCCACCG
TCGTATCAATATGTTGCTTCGGTTTTTGCTACAGATATACAAGAAAGCAAAGAGTTTTTC
AGCCAAATCCCTCTCATTAACTTTGTTGCTTGTGCTGGCATTTTTATATCACTGTTAGGA
TTTCGTTTTATTAGTCAAAAATGGCAAATTCAATTCCACAAAAATAAAACCTTTCTTGCG
TTAGGAGTTGCATTAGTTTTTATCTCTACTCCGCCCTTCAAATTTCTACAAGAAGGAAGT
AGTGCGTTCGGTAAAGTCAAAACAGAATTAGACCGCTTGAATAGTATGTCCATTCAGAGT
GAATGGGGAACGTCACAACTCAATGCAGAAAGTCGTTATGATGATTACATTTTAGTGATC
GGCGAAAGTGCTAGAAAGGATTATCACCACGCCTATGGCTACCCTGCTGAAAATACACCG
TTTATGAGCAGTGCTAACGGCATTTTAATTGATGGGCTGACCGCAGGCGGAACCAACACC
ATTGCTTCATTAAAATTAATGCTCACCAAGCCTGATACACAAAAATGGGAAGGGGAATAC
AGTCTTGGTATGGTAGATTTGATTAAATCCGCAGGGATTAAAACCTACTGGCTGTCAAAT
CAAGGCTATCTAGGCACTTTTGATACGCCAGTTTCTTCTCTTGCTAACAAAAGTGATGAA
AAATTATTCTTAAAATCAGGAGACTCTTTCCATCAAAATATCAGTGACTTTGATTTATTA
CCTAAATTTGAACACATTATTGAGCAAAAAACTCATAGCAAACGTTTTGTTGTGGTACAT
TTATATGGCTCACACCCCATCAGCTGTGATCGTTTAACTGATTACCCTAAAATGTTTGAT
GATGAAAAAATAGGCAAAAAGTATTTCAACGTAAACTGCTATGTATCGTCCATCAAAAAA
ACCGACGAAGTGTTAAAACGCTTATATGAAGCCCTTCACAAAAATGAGCAACAATCTAAC
CGCTCGTTTTCGATGGTCTATTTTGCCGATCACGGTTTAGCTCACCATATCACTGAAAAT
GACATTGCAATCCACAACAGCAGTGGCAAAAGTAAGCTACACTTTGATGTTCCGCTCTTT
AAAATATCTAGTGATGATACCGATAGAAAAGTCTATAAAGCGATGAAATCTGGCTTAAAC
TTTACCGATGGTATTGCAAAATGGGTGGGAATTAGTAATCCTAAATTGAATACAGAAGTC
GATTTATTCAGCCCTCATTCAGACAAGGAAGATTATGGGCTAAAAAAATTGATTGATGGT
TTTGAAGGGAAAGTGGATCCTGCTGTGGTTATTCCTAAGGATGAGTAATTCTATATCCCA
AAATGATTTTCCGACAGCATAAGTGCCCATAGTAATACAATAATCAATTTAGCCATTTAA
AAATCTAGACGTTTAGATGTCTAAAATTTCTTGACGAAACGATTTCCTATTCGTAAACTT
AAAACTATTCAAAAACAAGCGGTCGCTTTTTTACCGTTTTTTGCAAGGATTTTTATGGCA
CAGCAGATTACTCTTTTTGATGATATTCCCCTTGAGCTTGCTTTAGGCGGAACACTTTCG
CCTATCAATGTCGCTTACCAAACCTATGGCACATTGAATGCGGAAAAAAGCAATGCTGTA
TTGTTGTGTCACGCTTTAACGGGTGATGCCGAACCCTATTATGCACCGCCTGCGGATAAA
GGCTGGTGGCAAGATTTTATCGGTGCAGGATTAGCTTTTGATACCGATAAATACTTTTTT
ATCTGCTCGAATGTGCTTGGCGGTTGCAAAGGTACGACAGGCCCTTCGTCTATCAATCCA
AATACGAATAAACCCTACGGCAGTCAATTTCCCGTTATCACCGTGCAAGATATTGTGAAG
GTGCAAAAAGCCTTGATCGATAAACTCGGTATTACTCAGCTACAAGCGGTCGTGGGTGGC
TCTTTTGGCGGAATGCAAGCGACACAGTGGGCGATTGATTATCCGGAACAAGTGAAAAAT
GTAGTCAATCTCTGTTCTTCACTTACCTTAAGTGCAGAAGCAATCGGCTTCAATCACGTT
ATGCGACAAGCGGTGATAAACGATCCCCATTTTAACAACGGCGATTATTATGGCAGTACG
CCCCCAGATAACGGCTTAAAAATTGCCCGAATGCTCGGTATGCTCACCTACCGCACCGAT
GTACAACTTGCCAAAGCCTTTGGGCGAGAAGTGAAACAGACGGGAACGATTTGGGGTGAT
CACTTCCAAGTAGAATCTTATTTAAGTTATCAAGGGCTCAAATTTCTAGATCGCTTTGAC
GCCAATAGTTACTTACGCCTGTTAAGAGCCTTAGATCTCTATGATCCTGCTTTAACCTAT
GCAAACGAGCAAGAAGCACTCAGTCGCATTAAAGCGAATTACACCCTTGTCGGCGTAACG
AGCGATCAACTGTTTAAACAGATTGACCTACATAAAAGCAAACAGCGTTTAGAAAATGCA
GGCATTACCGTCGATTTTTACGAATTTCATTCCGACTTTGGACACGATGCGTTTTTAGTT
GACTACCCGTTTTTTGAAGAGATGATTAAGAAAGGGATCGAGAAATAATTATCCACCTTT
CAACCTATTCGGCAACACCGACTGAAACAGCTCTCGGCTTTTCAGCGGTGCTGATCCCAA
ATAAGGCTTTAAAGCAATACGGGTGAAACGTTTTGCTGACTGTAAGGTTTCTTTCTCTGA
AAAATTCATTTCTGCAAAAGCTAATAAATCTTTGCCGATAAAGGTATAGTTATTTTGTAA
TAAAGAGGCAATAAAGCCTTCATTTTCTCTAAATTGATAGCTCATTTTTGGATCGACAGG
CTTACCTGTTGCTGCACAATGGCAAAAATCCACCCCATAACCTAACGCTTTAAGTGTTTG
AAATTCAAAGGTGCGTAAGATCGGCTCGATCTCGTTTGGCTGGCTTGCCAACTTTGTCAT
ACAGTGTAGATAATGCTGAAATAATTCAGGGTAAGCGGTGTGATTTTCCAAAACTCTTGC
AAGGACTTCATTGACATAAAAACCGCTATACAGTGCCAGCGTTTGCATCGGGAGGGTTAA
AGATGCAGGTTCAGCTTTGGTAAGTGTTTTGAGATCACCTTTACCCGTCCATTTCAGCAA
TAAAGGGGTAAAGGGTTGAAGAACGGATTTCAATGGCGAACGTGGTCGTCTTACCCCTTT
GGCAAGTAAGGTAATTCGCCCGTGATTTTCAGTGAAAAAATCAACGAGTAAACTGCTTTC
TCTGTACTCTCTGCGATGTAATACAAAGCCACGTTGCCACTGTTCGATCATTATTCGTCA
ATATAACCCAAACTTCTTAACGCACGTTCATCGTCTGCCCAGCCAGCTTTGACTTTCACC
CACAGTTCAAGGTGAACTTTATTATCAAATAGGCGTTCCATATCCGCACGAGCTTCAGTG
CCGATCACTTTGATCTTCTGACCTTGGTTACCGATCACCATTTTTTTCTGCCCTTCACGT
TCCACTAAAATCAAACCGTTGATTTCATAAGTGCCACGTTCGTTGGTTTTAAATTGCTCA
ATTTCAACCGTCACCGAATAAGGCAACTCTTCGCCCATAAAACGCATTAATTTTTCACGG
ATAATTTCTGACGCCATAAAACGTTGCGAACGGTCGGTGACATAATCTTCAGGATAGTGA
TGAATGCCTTCTTTGAGCGACTCACGCACAAATTTCTCTAAAATATATACGTTTTTGCCC
CGTTGAGCTGAAATCGGAATGATCTCTTTAAATGGGAATTTCTGCGATAAAGCGGTCAGA
TGTGGCAATAATTCTTCTTTTTCCTTGATATTATCCACTTTGTTAATCGCTAAAATCACA
GGGGCTTTGGTCGAACGCAATTTATTGAGTACCATCTCATCATCGTCCGTCCACTTCGTG
CCTTCTACCACAAAAATTACCATATCGACATCGCCAATCGCACTGGCTGCTGCACGGTTC
ATCAAACGGTTAATCGCTCGTTTTTCTTCAATGTGAAGCCCTGGGGTATCGACATAAATC
TCTTGATACGCCCCTTCGGTTTTAATCCCTAAAATGCGGTGACGAGTTGTCTGAGCTTTG
CGAGAAGTAATCGAAATTTTCTGTCCTAAAATTTTGTTTAATAGCGTTGATTTCCCTACG
TTTGGGCGACCAACAATGGCAATAAAGCCGCAATATGTTTTTTGATCTGTCATTGTGTTC
TCTTAAATAAATACAAATTAAAATGGTGGGTCAAGACCCACCCTACATTAGGTTATTTTA
TTCCCAACACCTTTATCACCTGCAATGCCGCATCTTGTTCGGCTTTACGACGGCTTGTGC
CGTTACCGATAAAGATTTCATCAACTTTTTCGACTTTACAACTGACTTTAAAGGTTTGGT
TATGGGATTCGCCTTTAATATCAATCACTTCGTAAGTCGGTAGTGGTAGCTTACGCCCTT
GTAGATACTCTTGCAGACGAGTTTTCGGATCTTTTTGCGCTTCCCCTGGTTGCATATCAT
TTAGAAGCTGTTGATACCAACAATGCACACGTTCCATAGCCCGATCAATCCCAGCATCTA
AATATACTGCAGCAATAATCGCTTCCACACAATCGGATAAAATAGACTCTCGGCGATAAC
CGCCACTTTTTAATTCTCCAGCCCCTAATTTCATATACTCGCCTAACTCAAACTGACGAG
CGACAACCGCAAGGGTCTGTTCTTTCACCAATGCTGCACGCATACGGCTTAGTTCCCCTT
CATCAGCTTTCGGGAATTTTTCATATAAGGCTTTACCAATGGCAAAATTTAAGATGGAAT
CGCCAAGAAACTCAAGGCGTTCATTATTTTTTGACGCAGCACTGCGATGAGTGAGGGCTT
GGGTGAGGTAATCAAGGTTAGCAAATTGATAACCTAATTTTTTCTGTAATAGTTCTAATT
GCATTTTAGTTTATCTTCATAGAATTCCCCCCTTTGAAAAAGGGGGGCTAGGGGGGATTT
TGCTAACATTGAATAAAATTCACGCTTTAAAAATCCCCCTTAATCCCCCTTTTTCAAAGG
GGGAAATGTTCTCTTTATTTAATCGCCGTAAACATTCTCTCAAAACGTAATCCGCTTGGA
AATTCGTTCGGTTTCTTATCAAGACTTAACCAAATCACACTTGCTTTACCGACCATATTC
TTTTCAGGCACAAATCCCCAGAAACGGCTGTCTTCGCTGTTATCACGGTTATCTCCCATT
ACAAAATAATGCCCTTCTGGCACTACCCATTCCCCAGCAGGAATACCGTCTTGTTTGAAG
AAATAAGGCTCATAGTTAAAGGCGTGTGGATTATTTAAAATCTGGTGAGTAACATCACCA
ATTTCGGTACGTTCAACTTGCATTTCACCGTGGTAGAAAAAGTCAGGATTTGGTGTACCG
CCTTCGTATTTAAACACCACTTCTTTACCCGAATCGCCGTGAACAACGGTTAAATTACGG
GTATGAAAATCATATTTCACATGGTCGCCACCGACACCCACAACACGCTTAATATAATCA
ACGTGTGGCTGTTTTGGTGCTTTAAATACCACAATATCCCCACGTTCAGGCTTACCCATC
GGAACAAGGGTATTTTGCCAAATCGGGTCTTTAATTCCGTAAGTAAACTTATTCACTAAC
AGAAAATCACCCACGCGTAATGTTGGCTCCATTGAACCGCTTGGAATTTGAAACGGCTCA
AAAATAAATGAACGTAAAATAGTGACTAATGCTAACACCCCAAATAGTGAAGCAAAAAAA
TCACCCACTAAGGAACGTGGTTGAATTGCTGCTTTTTCTTCTGCGGTGAGCGGTTTGCCT
AAACGCTTTTCTTCACGCTCAATCGCACGCAAGCGGCGAGGTTCGGCACTAAATTTGTAA
AATGACCAAAAGCCACCACAAATAACAACTAAACCTACTAATATAATGGAAATCGTGTTT
GGCAATTGCATTGAGTCCAACACTTTCCAAATACCGTACAATACTGCAATAAAACCAATG
GTTAAAATATTGCTCATATTTAAAATTCACTCCTTTTGGAATTTATTTACTATCCAAAAT
GTAGGGACACACTGAGTGTGTCCATTGCAACATTTATCAATAGAATAGATATGAATGTTG
TATGCGGACACACTCAGTGTGTCCCTACAATATCTATTCACTAATCCTTCCCAACGTGCA
AAATCGCTAAGAACGCTTCTTGTGGCACTTCCACGTTACCTAAAGATTTCATACGTTTTT
TACCTTCTTTCTGCTTCTGCAACAGTTTTTTCTTACGGCTTACGTCACCACCGTAACATT
TCGCCAATACGTTTTTACGCAACTGCTTCACCGTCGAACGAGCGATAATATGGTTACCAA
TCGCCGCTTGGATCGCAATATCAAACTGCTGACGTGGAATTAACTCTTTCATTTTTTCCA
CTAACTCACGACCACGATAAGGGGCATTGGCTTTGTGGACGATTAACGCTAACGCATCGA
CACGCTCGCCGTTGATCATAATATCTACACGCACCATATCTGCCGCTTGGAAACGTTTGA
AACCATAATCCAACGACGCATAACCACGCGAAGTCGATTTTAAGCGGTCGAAGAAATCTA
ACACCACTTCACCCATCGGGATTTCATAAGTCAATGCGATTTGGTTACCGTGGTAAACCA
TATTCGTCTGTACACCACGCTTCTCCACACATAAGGTAATCACATTACCTAAAAACTCTT
GTGGTACAAGCATATTACATTCTGCAATCGGCTCACGAATTTCCGCAATATTGTTAATCG
CAGGCAACTTCGACGGGCTATCTACATAGACAATTTCGCCATTCGTTTGTTCCACTTCAT
AGACTACCGTCGGTGCTGTGGTAATGAGATCCAAATCATACTCACGTTCTAAACGCTCTT
GAATGATCTCCATATGCAACAAGCCTAAGAAGCCACAGCGGAAGCCAAAGCCTAATGCCG
TTGAGTTTTCTGGCTCATAGAAAAGCGACGCATCATTTAAGCTCAATTTTGCCAATGCAT
CACGAAACGCTTCATAATCATCTGAGCTAATCGGGAATAAACCTGCATAAACTTGCGGTT
TTACTTTTTTAAAGCCGGGTAACACTTCGCTTGCAGGATTGTGATGATGGGTTAAAGTAT
CCCCAACAGGTGCGCCTAAAATATCTTTAATCGCACAGACTACCCAACCTACTTCGCCTG
TTTTTAATTCCGTAGTATCAACTTGTTTTGGCGTGAAAATACCAAGACGATCTACTTGAT
AAGACTGCCCTGTACTCATCACTTTGATTTTATCGCCTTTTTTCAACACACCATTTTTGA
CACGCACAAGGGAAACCACGCCTAAATAGTTATCGAACCACGAGTCAATAATCAAGGCTT
GCAACGGTGCATCAGGATCACCTTCAGGAGCTGGAATTTTCGCCACGATTTCTTCTAAAA
CGAGATCGATCCCCACGCCAGTTTTCGCTGAGCAACGCACCGCTTCCATCGCATCAATCC
CGACAATATCTTCGATCTCTTCTGCAACACGCTCAGGATCAGCCGCAGGCAAGTCGATTT
TGTTTAAAATCGGCACCACTTCCAAATCCATCTCAATTGCCGTGTAACAGTTAGCAAGAG
TTTGTGCTTCCACCCCTTGCCCAGCATCAACAACCAACAACGCCCCTTCACAGGCGGCTA
GGGAACGAGAAACTTCATAAGAGAAATCGACGTGTCCTGGCGTATCGATAAAGTTTAACT
GATAGGTTTGACCATCTTTTGCTTGATAATTTAAGGTAACACTTTGTGCTTTAATGGTAA
TACCGCGCTCACGCTCAAGATCCATAGAGTCTAACACTTGAGCTTCCATTTCACGATCTG
ACAAACCGCCGCAAGTTTGGATCAAGCGGTCAGATAAAGTCGATTTACCGTGGTCAATGT
GAGCAATAATAGAAAAGTTACGAATGTTCTGCATTTTCATAAGGGCAGTAAATGTCCTAT
TGTATTGTTATTGATAAAAGAAAAATAATCGGCGGATTGTACCTGAAAATTACAGGAAAG
GGAAAAGGAAAGGAGAATATTAGAATGAAAATTTATAAAATAGAGAAAAATCTAGACCTA
GTAAACGACTATAGCCTTCAATATAAGACTATAGTCAATTTTATAGCAGCTATTTTTCTG
CTTATCTAAAATACTTGACTGATGTAGTTAAGTCTTTTACTAGTGTTTAACTATTAAAAG
TATACAAGAATTCTAGTTATTCTTCTCATCAGACATACTTGCCGCTGCGGTAAATAGTAC
GTCAGTTGATGAGTTAAGTGCTGTTTCTGCTGAATCTTGGATAACACCGATAATGAAGCC
AACGCCGATAACTTGTGCTGCAACATCGTTTGGAATGTTGAATAAGCTACACGCAAGTGG
GATTAATAATAATGAACCACCTGCTACGCCTGATGCACCACAAGCACATACTGAAGCAAC
AACACTTAATAATACTGCTGTTGAGAAATCTGGTACGATACCTTGAGTATAAGCCGCAGC
TAATGTTAATACGGTGATGGTAATTGCTGCGCCAGCCATATTGATGTTAGCACCAAGTGG
AATTGCGATAGAGTAAATTTCTTCTTTGATGCCTAAACGTTTTGCTAATCCCATATTTAC
AGGGATATTTGCCGCTGAGCTACGAGTAAAGAATGCTGTCACACCACTTTCGCGTAAACA
GGTGATGGTGAGTGGGTATGGGTTGCGGCGGATTTTCCAGAACACTAGTAACGGGTTAAG
AATGAATGCCACAATCGCCATTGCACCTAATAATACTGCTAATAGACGAGCATAGCCGAT
AAAGGCATCAGCACCGTTAGTTGCCATTGTTTCTGCCACTAAGCCGAATACCCCGATTGG
TGCAAATGCAATAACCACTTTTACCACGAAAGATACCGCATCAGAGAAGTCATTTAATAA
AACTTTGGTGCTTGGTGCAGCGTGACGTAATGCGATACCTAAGCCGATAGACCACGCAAG
AATACCGATGAAATTACCGTTAGTAATTGCACCAAGTGGGTTATCTACTAGGTTGAAAAT
AACGGTTTTCAATACTTCACCAATGCCTTGCGGTGGTGCAAGTCCATCTGGGCTTGTGAC
CAATTCAAGGGTCGTTGGGAATAAATAGCTTAAAGTAACCGCTGTTACTGCTGCAACAAA
GGTACCTAAGCCATACATCACCAAAATAGATTTTAAGCGGCTATCGCTGCCAACTTCTTT
GTTAGCAATTGAAGCCATTACAAGAACAAAAACTAAAATCGGTGCAATTGCACGTAGTGA
TTTTACAAAGAATTGTCCGAGAACCCCAACGCTTTTGGCTGCATCTGGGCTAACTAATGC
TAAGCAGATACCTAGCACTAAACCTACGGCAATGCGTAATACTAAATTACCGCCAAGGAT
TTTTGAAGATAAAGATTGGTTACTCATAAAATTTCCTGTAAGACAAATAAAAAAAGACTT
CATTTACCAAGGTAAATGAAGTCTGCGAGATTAGCCGAAAATGTAGAATAAGGGAATAGC
AAGCGGCAATTTTTCTGCAAAAATTTTTAAAAATTAGAATTTTAAGAAAAAACACCTTAA
AAATTTAATAAAAATCTCCGAGAAATGATAATAACTATTAAATAAACACCTGTTCTGTCA
CTTGATAACCTTGCGGAACCTCTGCTTTATCATCAAAGGTTACAAATTCCCAAGCATTTT
CATTCGCTAGTACAGCTCGTAATAATTTATTATTTAAGCCGTGACCTGATTTATAGGCTT
TGAAATCACCTAAAATATTGTAGCCACACATAAATAAATCACCGACAGCATCTAACATTT
TATGACGAACTAGTTCATCTTTAAAACGTAGCCCTTCCTCATTCAAAATGCGGTATTCAT
CTAAAACAATAGCATTATCTAAACTACCGCCTAATGCAAGACCAATGGATTGAAGATATT
CAACATCTTTCATAAAGGTAAAGGTTCTAGCACGGCTTAATTGTTGAATAAAATGTTGTG
CTGAAAATTCCATTTTGTAGTTACGCACTTCTTTGGTAATCATTGGGTGTGTAAAGTCAA
TGGTAAAGTCTAATTTCAAACCGTGACTATAAGGTTTAAATTCAGCCCACTTATCCCCTT
CTTCTACTCGTACACTTTCTTTAATACGAATAAATTTTTTCGGCGCGTCTTGTTCTTCAA
TACCTGCATCCAATAAGAGATAGATAAAAGGACTTGAGCTACCGTCCATAATTGGAATTT
CGGCTGCATCAACTTCTACAATTAGGTTATCTAAACCTAACGCAGACATTGCTGCGTTTA
AGTGTTCTACTGTTGAAATACGCACACCTTCATCATTGATCATACAAGTACAAAGTTGTG
TATCACGGATAGATTCAGCACTTGCCAGGAAATAAACGACAGGCTTAAGATCTGTTCTTG
CGTAAATAATCCCTGTATTTGCAGGTGCTGGACGCAACGTTAAGGTTACTTTCTTGCCAC
TGTGCAAGCCAATACCTGTTACTTTTGCTGCTTGTTTAAGGGTTCTTTGTTTAATCATAT
CGTTTCCTTATTTCCCGAAATGGTTATTGGCCATTTCTCATAAACCCAGGGATTGAGCTT
GGGGAAAACATTTGAGCTGTATCTACTTGTTGTGGTTTCTGAACTTGCTGCTGTTGAGTA
TATTGTGTTTGTTGAGAATAACCACTCATATTATTCATAAAATCAGGTTGAGTTCTTTGA
AATCCTGTATTTATATTCTGTTGAGGTTGTTGGAATTGCGGTACCGCCTGAATTGATGGA
ATTTTTGGCATTTCATCTGGCTGACCAATACCTGTTGCAACTAAAGTTACACGAATCTTA
CCTTCCATTTCTGGATAGAAAGCAGAACCAAAAATAATAGCTGCATCAGGATCTGCAAAG
CTAGTAACATATTCCATAATGGTATTGACCTCTGCAAGTTCAATATCATAGCCAGAAGAA
ATATTCACAAGAATGCCTTTAGCACCTGATAAATCAACATCTTCCAATAACGGGCTTGCT
ACAGCTTCTTTTGCTGCATTTTCTGCACGGTTTTCACCCTCTGCAATGCCTGTTCCCATC
ATTGCTCTACCCATTTCCGACATCACTTTTTTCACGTCTGCAAAGTCAACGTTCACAAGA
CCTTCGGAAGTAATCATATCCGTAATACCTAATACCGCATTGCGTAAGACGTCATTTGCA
ACGCCAAAGGCTTCATTAAATTTTACACTTTTAGGTAATACTTTTAGTAATTTATCATTT
TGGATAATGATGAGTGAATCCACATGTTTTGCAAGTTCACGGATCCCTTGTTCCGCATAG
TTAGAACGTTTTCTACCTTCAAAAGAGAAAGGTTTAGTAACAATACCAACTGTTAATGCT
CCTTGGCTTTTAGCAATTTCAGCAATTACAGGAGCTGCACCAGTACCTGTGCCACCGCCC
ATACCAACAGCAATGAAGACCATATCAGCACCTGTAAGCATATTCGTTAATGCTTCTCTA
TCTTCTTCAGCTGCTTGATGACCAATGTTTGGATCTGCTCCTGCCCCTAAGCCTTTTGTT
ACACTTGCACCTATTTGAATCGTATTGCGAACGGCACTACTACGTAATACTTGTGCATCC
GTATTAACCGAAAAGAATTCAACACTACCAACATCAGATTGGTTACTAACCATATGATTT
AGTGCGTTACCACCACCGCCACCGACACCGATAACTTTGATAACCGCATCTTGCGTTGCT
TCATAAATAGGTTCAAACATTTGTGATTCTCCCTCACGGCTTAATATTGTTATTAATGCC
TATTAAAAACTTGATTTTATCCAATTATACGCTTTTTTAGCACTATGTCCTAATGTATCA
ATAATGCCGCCCACCTTATGACTAATTTCTCCACTTTGGCTACTATCAACGTCATTATAA
TGACTATACTGTAGCAATCCTAATACGGTTGCATAAGACGGTTTGCTTACATAATCCGTT
AATCCTGTAATATTCAATGGGTTACCAACCCGAACTTGTGATCCAAAGACAGATTTTGCA
CATTCTACAATATCTTCTATTTGAGAGCCACCACCTGTAAGCACAATTCCTGCAATTAAT
TCTTGTTTTATGCCTTTTTGATATAGTTCATTGCGTAATTGGGATAATTCCTGATTAATT
ACGCTCAGTAAATCGTGGTAACATTGAGATGTAACATTAGATAATTGGCTTTTTGTAAAA
GTTCTTGGCATTCGTCCACCCAAGCCTGCTACCTCAATTTTTTTCTCAGGGAAATGAGTT
GGGGGTGCAATAGCACATCCATACTGTACTTTAATATTTTCTGCATCTTGGCGAGAGGTT
GTGAAAACATGAGCAATATAGTCCGTTACATTATTCCCACCAAAAGGAATAACTTTACTA
AAACGCAAAGCACCATCTGTATAAACAAGAACATCCATAGTGCCACCGCCAATATCAATT
AAACAAACCCCAAGTTCTTTTTCATCTTCTGTTAACACAGAATAACTTGAAGCAAGCCCC
GAAAAAACGATTTGATCAATTTTTAATTTACTTCTCTCCACTGCATTTTTTAAATTACGT
AGCCAATCGTTATGGCAAGCAATTAAATGAGCTTGAGCCTGCAAACGCATACCAGATAAA
CCAAGGGGATTTTTAGTAGCAGGTAATCTATCTACTCTATATTCCTGAGGAATAATGTGT
AATGTTTCCAGCTCATCGGGTAATTTAATAGAACGAGCAATATGAATAGCATTATCCAAA
TCTTCATTTCTTACACTACCAGACAACGGCACAGTTCCACTTTCATTAAAAGCTGTAATG
TGAGATCCTGAAAGGGCAAGAGTAACACATACAATATCATATCCAGAAATCGATTCAGCT
TCTTCAATCGCACGTTGAATAGCACTTGTTACAGCATCTAAATCAACAATGCCTCCTCCT
TGAACGCCTTTAGATTGACTAATTCCGGAACCAATCACATTAATCACACCATCAGGCAAT
ACTTCACCCACCACAGCAACTATTTTGTGTGTTCCAATTTCTAAACCAACTCTAATTCTA
GATTCTGCTACTTTTGTCATATTATGTTTGCGGTATTATAAATTATTGATTACTAAATCC
GACGGATGCTCCGTGTTCATAACGTAAATCGACATAGGATAAACGTTTTCCCTCAGGGAT
GTCAATTTCAGGAAAAATAGTCACAAAACGATCGATTTTTGATAGCCATTCCCCTCGCCC
TAATTTTAGTTCAACGCCATTATCAAGTCGAATTGACCAAGCTCCTCGACTATCCATTGC
AATGGAATGTAATCCTAAATTGCGTGATTTTAAATCTGCTTTTATTTTATCCCACGCTTC
AAGCACAACCTTACTTTCTGCGTCTGGTCCGTATAAAATAGGTAAGCCAGTGTTATCAAA
CCGATCTTTCGGTAAACTAAAAACTTTTCCTTGAACAGACACATATTGATTATTATTCCA
TACTGCTGCTGGGCGATGTTCAAGTAACGTAATACTTAATTTATCGGGATAAACTTTTCT
TACAGAAACATCACGAATCCAAGAAATTGTTAGAAACTTTTCTTTAATCTCTTGAATATC
CTGTTCAAAATAGCCTTTTAACAAGGGGGCTTTAGCTAAAACTTCGCGAATATCATTATT
CGTCGTAAATTGTGTTTTATGCGTTAATGCATAAGAACGAATTGGAGTTCTATCCAGTGA
TGCAAGCAAACTAGACCAATTGGTATAGATTGCATAAGCCATACCGAAACATAATAACAC
AACGATAGGCTTAACAAAAACAAACCAATTAATCGGATATTTCGGTTTACTTGCTTGTGT
ACGAATCACCGAAGTCGGCTTCTTACGCATTACTGCAACCATTACGCACTTAACTCCAAT
ACACGTTCAACTAAACGCTCGAAACTATAACCTACAGTCGCCGCTGATTTTGGGAAAATA
CTATGACTGGTCATACCTGGGCAAGTATTCACTTCAACTAAACGGAAGTTTCCTTCGCCA
TCTTCCATTACATCAATTCGGCTCCAACCACGACAACCCACTACATCATAAGCCTGTTTC
ACTAACTTAGCGACTTCTGCTTGGCGATCAGCATTTAACGCTGGAACAACATACTGGGTA
TTATCCGAAATATATTTTGCGTGGTAGTCATAAAACTCGCCGTCTGGAATAATTTGTACC
GCAGACAACACTTCACCATCAAGTACTGGTACAGAGTATTCCGCCCCTGCTAAATTTTCT
TCCACCAACACAATTGAATCATATTTTAATGCTTCTTCGATTGCAGGTAATAACTGTTCT
GCAGTTTTCACTTTACTTACGCCAACGCTTGAGCCTTCGCTCGCAGGTTTCACAAATAAT
GGTAAACCTAATTTTGCAATAATTTCATCGGAATTGACCGCTTGCCCACGGCGTACCACT
TCCATTGCCGCTGTTGGTAAGCCCACTGCATTCCACAATAGCTTGGTGCGGAACTTATCT
AAGGTAATCGCAGAAGCCATCACGCCACAGCCTGTATAGGGAATACCTAGTTGCTCTAAC
GCCCCTTGAAGCACACCATTTTCACCGATACCACCGTGAAGAATATTAAACACACGCTGA
ATGCCTTTTTCTTTTAATTTTTCAATCGGAAATTCTTTTGTATCAATCGCTTCAACGTTA
TAGCCTAAACTCTGTAAGGCTTCAAAGACCGATTTACCTGAATTGAGAGAAACTTCACGT
TCTGCTGAAACGCCACCAAATAACACCGCAATTTTTTCGTTTTTTAAGCTCATTATTTTT
ACCTTATTTATGTTTTACAAGCGGTCATTTATTGCAAAAATTTTACATTATTATGGGGAA
TTGTAGGGACACACTGCGTGTGTCCGCAAAATAAACCATATCCCATTTTAACAACGGACA
CACAGTGTGTCCCTACAGTTAATTTATTGAAATTATTGCAAATTTTCGGATCTACCGTAG
AGGCGAATTACATTCACCCTGATGTTACTATGATTATTTGGGGCAAATGTGATTTGCCCC
TACACATTATTTTGTACAATTACACAATAGCGAAAATTTCTCGAAATCTTACCGCTTGTT
TTAAATCTTCTTTATGCCTTCCAACTTTCCGCTAAATCACGCGAAAGCTTGCTCACGTTG
CCCGCACCTTGTGCCAAAATTAAATCACCATCTTGAATAATTTGATCTAACACTTCGCCA
AGTTGTGAAGTATCTGACACTAAAATCGGATCCACTTTGCCAAGATTACGGATTGAACGG
CAGAGATCTTTACTCTCCGCACCCACAATCGGAGCTTCGCCTGCCGCATACACATTGAGC
ATAATCAACGCATCAACCTGCGATAGCACTTGTACGAAGTCATCAAATAAATCACGGGTA
CGAGAATAACGGTGCGGTTGGAAAACCATCACTACACGTTTATTTTCCCAACCTTGACGA
GCGGCTTTAATCGTCACATCCACTTCCGTTGGGTGATGACCATAGTCATCAACTAACATT
ACCTTACCATTTGGACGAATAAATGAGCCAAGTTGGTCAAAACGGCGACCTGCACCTTGG
AAATCCGCAAGAGCAGCTAAAATCGCTTCATTCGCAATGCCTTCTTCTTTCGCAACCGCT
AATGCAGCCGTTGCATTCAGTGCATTGTGTCTACCCGGTACGTTTAATAAGACCTCAATA
CGCTCACCTGTTGGACAAACCACCGTGTAATGCCCTTGGAAGCCTGTTTGTTGATAATCT
TCAATACGGTAATCAGCTTTTTCACTAAAACCATAGCTAATCACTTGGCGACCGACTTTC
GGGGCAATTTCCATCACCGTTTCATCATCGGCACACATCACTGCTAAACCGTAGAATGGT
AAGTTGCGTAAGAAACGTACATAGGTTTCTTTCATTTTCTCGAAATCGCCACCGTAAGTA
TCCATATGATCTGGTTCAATGTTGGTCACAACGGAAACCATCGGCTGTAAATGTAAAAAT
GACGCATCACTTTCATCGGCTTCTGCAATTAAGTAACGGCTTGCCCCTAAATGAGCATTT
TTACCCGCTGATTTTACTAAACCACCATTTACAAAAGTAGGATCTAACCCTGCTTCCGTA
TAAATCATTGAAATCATTGCGGTTGTGGTAGTTTTACCGTGAGTCCCTGCAATCGCAATA
CCGTGACGGAAACGCATAATTTCCGCTAACATCTGCGCTCGTTGAATCACTGGAATACGC
GCTTCTTTTGCTGCCGCTACTTCGGGATTGCTTTCATTAATTGCGCTGGAAGCGACAACA
ACACTTGCCCCTTCAATATTTTCTGCTTGATGCCCGATAAAAACTTTTGCTCCTGCTTTT
GCTAAGCGTTGCGTGACTGCACCGTCCGCAATATCCGAGCCTGAAATTTGGTAACCTTCA
TTTAATAACACTTCAGCAATCCCAGACATACCTGCGCCACCGATCCCAATAAAGTGGATT
TGATTTACACGGCGCATTTCAGGGACTAATTTTTTTACTTTATCTTGGAAATTTTTCATT
TTTATTCCTTAATATTCGATCATTTTGCAAAAAATCTACAAAATCTGACCGCTTACAAAC
TATTTTCCACAATCACTTCTGCCACTCGTTTTGCGGCTAATGGTGTGGCTTTCGCTCTTG
CTTTTACTGCCATTTCCGTCAGTTTTTGACGGTCGGCAATTAACGGCTCTAATGCTTTTA
ATAAACTTTCAGGGGTAAAATCCTGCTGTTCAATAATCATTGCGGCACCTGCTTGTGCAA
GGTACTCTGCATTTAAAAATTGTTGGCGATCTTTATGTTGAAACGGCACAAAAATCGCAG
GTAATCCTGCTGCAGCAATTTCACATACAGTTAAAGCACCAGAACGGCAAATCACCAAAT
CCGCCCATTCGTAAGCAGCTTTCATATCGTCAATAAATTCGCTTACCGTGCCATTGCCTG
TGGCTTGATAAACTTCTTCCACACCAGCTAATTTGCCTTTACCGACTTGATGGCTAATAA
ATACGTTTTGTCCTAAGACCTTCGCTACTTCTGGCACGGTTTTATTGATCACCAATGCTC
CCTGACTACCGCCCATCACTAAAATATTGATTGGATAGCCTTTTTCAGCAAAACGTTGTT
CTGGTGGTACAATTTCAAATAGATCTTGGCGAACGGGATTTCCCACCACTTCCGCATTTG
GAAAAGCTGTTGGAAAGGCTTGTAAAGTACGGCGAGCAATTTTAGAAAGCCATACATTTG
TTAAACCTGCCACCGCATTTTGTTCGTGCAAAATCACAGGCACACCACATAATTTTGCCG
CAATACCGCCTGGTCCAGACACATAACCGCCCATTCCAAGTACTGCATCAGGCTTATACG
CTTTAATAATTTTTTTCGCTTGAAGCACTGCTCTTAAGATCGCAAAAGGGGCAGTAAGTA
ACGCTTTAATCCCCTTGCCCTTTAATCCTGAAATTTGAATAAACTCAATCGGAATACCGT
GCTTTGGCACAAGATCCGCTTCCATTCGATCTTTTGTTCCTAGCCAGCGGATATCCCAAC
CTTGTTGTTGTAATTCTCTTGCTACCGCAATCGCAGGAAAAACGTGCCCACCAGTTCCGC
CAGCCATAACCAATAATTTTTTTGCCATATTATTTTCCAACACTAATCATCACTTAAATG
TGCGTGCCCAATTCGATCTAAGCGGTTTTCGTAATCAATCCGAATTAATACCGCAATTGC
AATCGCCATAATCACTAAACTTGAACCACCATAGCTCACCAATGGGAAAGTTAAGCCTTT
GGTCGGCAGTAACCCCGAAGCAACACCAAGGTTTACAAAGCCTTGAATAAAAATCCAAAT
GGCAATACCAAAAGCAAAGAAACCTTTAAATCGTTCTTCTAGTATTAACGCTTCACGACT
GACTTTTAAAGCTCTGAAAGTTAAGGTGAGTAATAATAGCACAACGATAACAATTCCAAC
TAATCCAAATTCTTCTGCAATGACTGCCATCACAAAATCGGTATGTGCCTCAGGTAAATA
TTCTAATTTTTGCACAGAATTACCCAATCCTCGCCCCCAAATCTCGCCTTGCCCAAACGC
CATTTGTGAGTTAGATAGTTGGAAGCCATCACCATAAGCATCAGCAAAAGGATCCATAAA
AGAGGTTATACGTTTTAAACGATATTCTGATGTTAAAACCAATAGAGCAAAGACTACAAC
GCCTGCGATACCAAGAAAAATAAACTGTAAAACTTTCGCCCCCATAATAAAAAGCATTGC
AAATGTCAGCACAAAAAGCACCGCTATACTTCCCAAATCAGGTTGAGCCAGCAACAAGCA
GCTAAATAAAATCAGGATTACCATAGGGCGAATGAAACTAATGCTTTTTTGTCGCATTTC
ATCAAATTTTCTTACATAGAAGCTCGCAAAGTAACAAATCACCGCAAATTTTGCTAATTC
TGCAGGCTGGAAATTAATAGGACCGATAGGGATCCAGCGTGTTGCCCCATTTACTGTTTT
TCCAACAAACAATGTAATTGCAAGCAAAAGTAGGGCTGAAATAAATAACCAACCATTATA
CTTTTCCCAATGTTTACTTGGAATTTGAACAAAGAAAGTACAAGCACAAATAGATGCGAT
AACATAAAAACCATCTCGCACCGCAAAATAGAAGGGGTCTTCGTGTAGCCGACTACTCAC
AGGAATAGAGGCTGAAGTCACCATAACAAATCCAATGATCAGCAATGCGAGAAATAACCA
CACCAATGTTCGATCATAGAGTGCATTAACAGGCGTTAATCTTGTCCACTTATCCCACTC
AATCCGAATTTTTTCTAGCATTAGATAACCCCTTGAGCCAACGCCACAAACTGTCTGCCA
CGCTCTTCAAAATTTTTAAACTGATCTAAACTGGCACAGGCTGGTGAAAGTAGCACCATA
TCGCCTGATTTTAATAGTAAACGAACTTGTGCGACAGCTTGTGTCATTGTTTCCACTAAA
ACGCTATTTTGAGTTAAAGCGGCAAGTTCCGCCCCATCTTTTCCAAAGCAGTAACAGACT
GTATTTGGCTGATTAATAAAAGGTTTTAACTCAGAAAAATCAGCATCTTTCCCATCGCCA
CCCAACAACAGATAAAGCGTTCCTTCGACTTGTAAACCATTTAATGCAGCCACAGTACTG
CCGACATTCGTGGCTTTTGAGTCGTTAATCCAGCGTACGCCATCATTCGTCGGTACTAGC
TGGAAACGGTGATCTAATCCTGAATAGCTTTGTAGGGCTTTCACAATCCCTGAACGAGCA
ACACCAGCCGCTTCCGCCAATGCCATTGAAGCCAAGGCATTCATCACATTGTGACGACCC
GTGATTTTCAGCTCATTAATCGCAATAACTGCTTCATCGCCAGAATAGAGTTCACCATTA
CAAGCGGTATATTCTGCATCTTTTTCTGCAAATTTTTTCAAAGATCTGATCGCTTGCTCT
GGGAAAGTTTGTGGATCTTCGCCATTTACAATAATATTTTCCGCATTTTGATAGATACGC
AATTTTGCTGCACGATATTCTTCAACGGAGTTATTGTAACGATCCATATGATCTTCACTG
ATATTTAAAATGGTTGCCGCTTTCGCTTTTAAAGAATAGGTCGTTTCCAGCTGGAAGCTT
GATAATTCCAACACATAGAGTTCGTAATTGCTTTTCAATAAACTCAAGGCTGGCACGCCG
ATATTACCGCCCATACCGACTTTTATGCCCGCTTGTTTTGCCATTTCTGTTGTCAAAGTC
GTTACCGTACTTTTACCATTTGCCCCTGTAATCGCAATAATCGGTGCTTTTGCTTCACGG
CAGAACAACTCGATATCGCCAACCACTTCTACACCAGCTTGAATAGCTTGCTGAATTTCT
GGCGTTGCTAAGGCAAGTCCTGGGCTAATCACAATTAAATCAGAACTTAATAACCACTCA
AGGTTTAAACTGCCTGTATGCAGTGGAATATCCTTCGATAATTTATCTACCCCAGCAGGA
TTTGCACGGGTATCAATCACTCGCACTTGAGCCTGTTTGTCCGCAAAAAATTCGACACAA
GATAAGCCTGTTGTGCCTAAGCCGATAATCGTGATGGTTTTGCCTTGATATTGATTTTGC
ATTTTGTTGTTCTCTAGAAACGGTATTTTGAGATGTAGGGACACACTGCGTGTGTCCGCT
TTATTTTCATTATTGCTCGGTTGGTAAAACTGTAACGGACACACGCAGTGTGTCCCTACA
TTAATTAACGTAATTTCAACGTCACCAATCCAATTAACACCAACATTAAGGTGATAATCC
AAAAACGCACGATAACACGTGGTTCCGGCCAGCCTTTAAGTTCAAAGTGGTGGTGGATCG
GTGCCATACGGAAAATACGTTTTTGGCGAAGTTTGTACGATCCAACTTGTAAAATCACCG
ATAAGGCTTCAACCACAAAGACACCGCCCATCACCACTAGTAATAATTCTTGGCGAACTA
ATACGGCAATCACCCCCAATGCACCGCCAAGTGACAATGAACCGACATCCCCCATAAAGA
CTTGTGCTGGGTAAGTGTTAAACCATAAGAAACCTAAACCTGCCCCTGCAATTGCCGTAC
ATAAAATCACTAATTCACTGCTATATTTGATATAAGGAATGTGCAGATATTGTGCAAAAT
TATAGTTCCCCGTTGCCCACGCAATTAATGCAAATGCCCCTGCGACCATAATGATCGGCA
CAATTGCCAAGCCATCTAAGCCGTCGGTTAAATTCACTGCATTACTGGTTCCGACAATCA
CAAAATAGGTGAGAACAATATAGAATAAGCCAAGCTGTGGCATCACATCTTTAAAGAAAG
GAACAACTAACTGGGTAGCAGCGGTATCTTTACCAATCGCATACATACCAAAAGCAGATA
CTAAGGCAATCACCGATAGCCAAAAATATTTCCAACGAGCAATCAAGCCATCGGTATTTT
TACGGGCTATTTTCCAATAATCATCTACAAAACCGACAACCCCATAACCAAATAGGATAA
ATAGCACAAACCAGACATAGGGGTTACGCAGATCCGCCCATAACAACGTACTCACACCGA
TAGCTAATAAAATCATAATACCGCCCATCGTTGGTGTACCCCGTTTTTTGTAGTGGCTTT
CAGGACCATCGTGGCGAACTTCCTGTCCGAATTTGAGAATTTGTAAACGGCGAATGACCG
TTGGTCCAATCCACAAGCCGATAATTAACGCTGTCAATAACGCCATAATAGAACGGAAAG
TAATGTACGACACCACGTTAAACACGGTGTTGTATTGCACCAGATATTCAGCAAGCCAAA
CTAACATAAGCTAATCCTTAAAAAGAAACATCAAAAGAACGACATAAGGAAGCAATTACT
TCTTCCATTTTTTGGCTACGAGATCCTTTTGCTAATAATACAAGCGGTTGATCTTGTTCG
ATTTTTTGCAAAATGTTCGGGAGCAAAAACGCCGCCATTGCTGTTTTATCATTAAAGTGG
TGAGCTGAATTACCGCTAATCACCTCACTCTCTTTGCCGAAGCTGACCACTAAATCGAGC
TTCGCCTGTTTAACGAAATCAGCGACTTCTTGGTGGCAAGCTGGGCTGTCTTTGCCAAGT
TCCGCCATATCGCCCACCACAAAAATGCGGAAAGCTGGATACTGTTTTAACACAGACACC
GCAGATTTCATTGAGTCCACGTTCGCATTATAACTGTCATCAATAAACAGTACATTCTCT
TTAATTTCAATCGGATACAAACGCCCTTTAACCGCTGAACGCTGTTCCAATCCAGCTTTA
ACCGCAGTTAAATCCGCCCCGACTGCCATTGCGAGTGCTGTTGCCGCTAACGCATTACTC
ACATTATGTGCGCCTAAATAAGGCAAGTTGATCTCAATTTCGCCTTGTGGCGTATGTAAG
GTAAAGCGTGAACCATTGAGGTGTAACTCAACATTTTCCGCCCAAAAATCTGCATAGCTG
TCTTTATCTTCGCCTGTGTAGCAGAACGACTGTAACTCGTGATCGCCAATCTCTTTCTGC
CATTCTGGATAGTAATGAGCTAAATTCACAATCGCCTTACCACCAGCTTTCAAGCCACGA
TAAATTTCACCTTTAGCTTGAGCCACACCTGCCAACGAGCCAAATCCTTCAAGATGAGCA
GATGCCACGTTATTCACTAAACAAGCATCAGGTTGTGCAATTTCGGTGGTATAAGCAATT
TCGCCGATGTGGTTCGCCCCCAGTTCCACCACGGCAAATTTATGCTCAGGGGTTAAACGC
AATAGGGTCAATGGCACACCTAAGTCATTGTTTAAATTACCAAAGGTATAAAGCACCTGA
TCTTCACAAGCGGTCACTTTTTGCAAAATTTTTGCAGTCATCTCTTTGACGGTGGTTTTG
CCTGAAGAGCCCGTCATTGCCACAGTTTTTGGGTTAATTTCCGCTTTCAGCCATTTTGCT
AACTGCCCTAATGCCAAGCGAGTATCTTCCACAATAATTTGCGGTACATTCACCGCCAAT
TCACGCTCAACGACTAACGCCACACAGCCTTGTTCGATCGCTTTTTCTACATAATCGTGA
GCATCAAATTTTTCGCCTTTTAAGGCAAAAAATAAGCCGTTTTGCACTGGCTGTCGAGTG
TCGGTGCTAATGTTTTCAACGCTTATCTCGCCACTACCGAGTAGTTTACCCTTTAGGGTT
TGAGCGAGTTGTTGGGTGGTTTGTTTTATCATCTTTATTTACTTATAAATTATTTTGACT
ATTTAAAATCTACTTTTGTAGGGGCTAATTACATTAGCCCCTCTTCCTTATGATTGCTTT
TGGGGCAAATGTAATTTGCCCCTACAAATTATTTTGTGCAATAGATTAAATTCCAACTAC
CCCAAAAACTTCCTCGCCCACTCTTGATCCGAAAAGTGATATTTCTTCGTGCCGATAATT
TGGTAATCTTCGTGTCCTTTACCTGCAATCAAAATCACATCTTTTGGTTCGGCTTGGGCA
ATCGCTTGTTCAATCGCATATTGACGGATATGCATAGACTGCACCGCTTTTGGCTTGCGG
AAACCTTTCATAATATCGTTAAAAATCACATCAGGATCTTCGGTGCGTGGGTTGTCATCA
GTTACAATCACTCTGTCCGCCAACTGTTCGGCAATGCGTGCCATTAATGGGCGTTTGCCT
GTATCACGATCACCACCGCAACCAAACACACACCATAGTTCGCCTTCACAATGCAAACGA
GCAGCATCTAAGGCTTTTTCTAAGGCATCAGGAGTATGAGCATAATCAACAATCACCATC
GGACTTTCTTCCGCATTTTCTTCGCTGATTAAACACTCCATACGTCCACATACACCGTTT
AACAGTGGTGCGGTTTCGACTAATTTTTGCAAATCGTAGCCCAACGCCAATAAACCAGCG
AAAGCGGTTAATAAGTTGCTGACATTAAACGCCCCGATTAAACAGCTTTTTAGTTCACCG
TTGCCCCAGCTACTTTCAAATTCAATAGTTGCACCTTGTAGGGTAAATTGCACCGCTTTC
GCTTTAATCCAACGGGCTTGTTGTGGTTGGAACTGGCTATCGGTGCTGACGGCGACAGCT
TCAGGCAATTTTGCCAACCATTCACGCCCGATTTCGTCATCAGCATTGATCACTTGTTGT
TTTGATGAAAGCTCGCCAAATAAGCGGAACTTCGCTTGGGCGTACTCTTCCATTGTGTTG
TGATAATCAAGATGATCACGGCTTAAGTTGGTGAAAATCGCCAAGTCAAAGTCTAGTGCT
TCGGCACGATATTGAGCCAGCCCGTGAGAAGAGACTTCCATTGCACAGAAATCCGCCCCT
AATTCGACAAAGTTCGCCAGATTGTGTTGAATTTCAACGGCAGAACCTGTGGTATTTACC
GCTTCTTGCACTTGCCCATATAGTCCGTTGCCAATAGTACCCATCACCGCAGATTTACCG
CCAAGCAAGTTTCGCCATTGCGCAAAAAGCTGTGCCGTAGTGGTTTTGCCGTTAGTGCCT
GTAATGCCAACAAGGGTTAATTTTTCTGATGGATTGCCATAGAAGGCACCTGCTATCGCC
GAAAGTTGTTTCGGTAAATTTGGTACTTCCAGTACACAAGCGGTCGAATTTGCAAATTTT
TCTGCAAATCTCACCGCTTGAACGTCATCGTCTGCTTCAGCTAAAACTAAAGCAGCACCT
TGTTCAATCGCTTTGTCAATAAATTGACGACCATCGACTTGATGTCCTCTTAAGGCAACA
AATAGATCGCCTTTTTCAACCTGACGGCTGTCCAAGATCATTTTGTTTAATTCTTTTAAT
TCGCCCCAATGGTTAAGTTCAGGGAAAAAGGAAAGTAAAGGGTTCATTATTGCCTCTTAG
TTTGTCGAATTTGTTTTCATCTCTCTCACTGCACTTTTTGTATCTTCAGTAAGATTATCT
GGTTTAATGTTTCTTGCTTTTAAAGTATGTCCCATAATACTTGAGAACAGTGGGGCAGAT
ACCGCACCGCCATAGTAAGCTCCCTCTTTTGGTTCATTAATTAAGACCACTAAAGCAAAT
CTTGGATCGCTTGCTGGGGCAATCCCTGCAGTATAAGCAATATATTTTTTAACATATTGA
CCTTTTTCTAATTTGCGAGCAGTACCCGTTTTAATTGCGACACGGTATCCATCAACAGCT
GCTCTTGCTCCGCCTTCGCCTTTAGCTGCAACACTTTCCATCATATGTACAACATCTTTG
GTGATTTTTTCTGGCAACACACGCTCACCAATTACTGGAGGATCCACTTTTGTAATCGAA
AGCGGACGATAAATCCCAAAACTGCCTAATGTTGCATAAGCTCGGGCTAATTGTAATGGC
GTGACATTTAAACCATAACCATACGCCATTGTCGCACGTTCAATGTCCGCCCAACGTTTA
CGATCGCCGTTTGTACCACGTTGTTCACCAAGCCCTAAGCCTGTATCTTTACCAAAACCG
ACCTTGCTATAAGTTTCGACTAATGCGGTTGATGGCATTCTTAACGCTAAACGGCTTACA
CCGATGTTACTGGATTTTTGTAAGATCCCTGTAAGTGTCAAACTCTCTCTTGGCGCTACG
TCTTTAATTGTATGTCCATTAACCACAAAAGGTCGTGTACTAATGACTTCACTTGGATAA
GTCACTCTATTTTGCAATGCGGTTAAAACCACAAGTGGTTTTACTGTTGAACCAGGTTCA
AAGGTATCTGTAATCACACGGTTACGTGCTAATTCTGATTTAAACTCTGCTCTGTTATTT
GGGTTAAAGGATGGTGCATTTGCCATTGCCAGCACTTCCCCCGTTTGAACATCAACTAAA
ACAGCAGTTCCCGATTCCGCCTTGTTTTCAATCACCGCTTTTTTAATTTCACGATAAACC
ATTGATTGAAGTTCTTCATCAATGCTCAACATTACATCTTGCGGATCATATTTTTTCTCA
TCGCGAATATGTTCAATCACATTACCACGAGCATCTTTACGGATAACCTGTTTACCGTTT
TTACCAACCAACAAGCTATCAAAGCTACGTTCTATTCCTTCCGAGCCTTGTTTATCATCA
ACATCGGTAAAGCCGATTAATTGGGAAATTTCTTCTGCAAGAGGATAAAAACGGCGAGTT
TCTGCTTTTAATACAAGCCCATCAATTTTTAATGCTCGAGCATAATCTCCTATCACATCT
GATTCGTGACGAGAAATATATAAAAAACGTTGATTTGCTGAAGCATAAAGTTTATCCATC
ATTACGCTGTATTTCATATCTAATGCTTTGGCTAACTCTTGCATTTTTTGGCGTTCAAGC
TGAGCATACTCATTTTCCAAATGTAAAAACATAGAATTTGGATTATTGCGTATGCGTTGA
ATTAATACGTTGTAATCTAATGCAGTTGCACGAGCGAGTAATGTCCAATAATCCTCATTT
TTATTGTTTAAAATCGCTCTAGGATCATATTTATTTTCTTTATTCTGTGGTTTTTCTTTA
ATAAAACGATTCACACTAGCTTCAATTTTACTGGCTGAAGCCTCCATTTCCATAGCCAAA
ACTCGCCATAACGATTTATTACGACGAAGTTTAGTATCAAAATATTCTTTAGGATCAATC
GTAATTGAATACATCGGCACACTAATTGAAAGCACTCGCCCATTTCTATCTAAAATTTTC
CCCCTTGTAAAAGGAAGCTCTTTTGTCCGTAAAGAGCGATCATTTGCTTCTTTGATTAAA
CGTTCTGAATCAGTGACTTGTAAGAAAAAACTTTGACCGATCAAGGCACAGGCCATTACA
CCGATAAACAGATAAACAAATCCAAATCGGGCAGGCAAAAAACTAGGCTGGGGTGAAATA
TCTACCTCTTTTAATTCATCTCCCATCGTATTTTTATTTTTAGGGTTATATTTCACTGAT
TTTTTCATTTTTATTCCACTAAAATGATTTCTTGTTCTTTTTTAACTGGTTGTAATCCAA
ATTTTTCAGCAACAGCTTCGACTAAAAACTTCTGACTTTTTGAATTTTCTTCTAATTGCA
AATGAACATACTGATTTTCAAGCTTCTGTTTTACTTGCAATAATTTTCCCTGCTCTGCTG
TTAATAAACGTGTTTGGTGCGTAATCCAAATCGTTGCAACAGCACTAATCACCACCCCAA
CAAGTAGCAATAACGCCACTTTATTATGGCTAGTTAAATCGTCTAAAATCACTTGACGTA
AAGGATAGCGTTCACTCGACATTATCTTTTCTCCGCAACTCTTAACACCGCACTGCGTGA
GCGTGGATTGGCTTCAATCTCCGCTTCACTTGGCATAATCGCTTTGCCGACGGTTTTTAA
AGGAATATTCTTATTTAACTCACTTTCTAAAATCGGCAGACCTTTCGGCACCGTCTCGCC
TTTGCTCTGCTTACGCATAAACTGCTTCACCATTCTGTCTTCTAGAGAATGGAAGCTGAT
AATAGACAAACGCCCTTCAGGTGCGAGTACAGTTAGGGCTGAATTTAATGCCTTTTCTAA
TTCATCTAACTCACTATTAATGTAAATACGGATTGCCTGAAAAGAGCGAGTTGCTGGGTG
TTTATGCTTATCTTTAAACGGCACGGCATCTGCAATAATTTGTGCCAGTTGCAAAGTACG
GGAAATTTTTTCAGTTGCAGATTTATTGTAAGAAACGACCGCTTGTGCAATGCGTTTGGC
AAAACGCTCTTCGCCAAACTCTTTTAACACCCAAGCGAGATCATCAACAGACACCTGTGC
TAACCACTCCATTGCTGACAAGCCTTTGGTGGTATCCATTCGCATATCTAATGGTCCATC
ACGCATAAAACTAAAACCACGTTCTGCTTCATCAAGTTGTGGGGAAGATACGCCAAGATC
GAGCAAGATACCGTCAATTTTGCCGACTAAATTAAGTTCGTCACAAATATCAGGAATGGA
TGAAAAAGCACTGTGAACAATTTGAAAACGGGGATCAGAGATCGTATTTGCTTCTGCAAT
CGCACGCGGATCACGATCAATCGCAATCAATCTGCCTTGTTCACCCAATTTGCTTAAAAT
AAGACGTGAATGCCCACCACGCCCAAAAGTACCATCGACATAGATACCGTTGGGTTTAAT
GGCTAAACCATCAACTGCTTCGTGTAATAACACCGTAATATGTTTGGGTGAGTCACTCAT
TTTGATTATCCGTTATTGTTATAAAGAAAGGTTCTTTAATGCCTCACAATGAAGCATTTC
TTCTGAGCTACCAATTGCAAGATCTTCGCTAATCTGTTTCTGCCATTGTTGATCTTGCCA
AATTTCAAATTTATTTAACTGCCCAACCAACATAATCTGCTGTTCTAATTGAGCGTGCTG
ACGCAAAGTCGGGCTAAGTAAAATCCGTCCAGCAGAATCCATTTCACATTCTGTCGCAAA
ACCTTGCATAACCCGTTGAATACGACGCTGTGCAGGATCGAAGTTAGACAGAGCGAGCAA
TTTTTGCTCGACAATTTCCCATTCGTGCAACGGATACAGTAATAAACAAGGCTGGCGAAT
ATCTACGGTACAAACAAATGACCCGTGGTAACTCTCCAAAAGCTCGGCACGATAACGGGT
CGGAATAGCGATCCGCCCTTTGCTATCAATGCTGATTGAAGTTGCTCCACGAAACATTTT
TTTGCTCACTTAACCTTAGAGATTCGGAAATTTGGAAAAAATTCCACAAAACACCACTTT
TTCCCACTTTAATTGGAGAATTTTATAGTTTTCGTAGATTAGGGGCAAGAAATTTGTCAG
AAAAATACGAATATATTTAATTATAAATAGAATTCATTACCCGCAGCAAAAACAACAAAC
TACTTTACATTGCCTCAAAATCAAGCAAACGAAAACATTTGTAATTGTTGTAAAACACAG
TACATTTACTTGTAAACATTTTTACAATAGGAGAGCTTTTTAAGCTTATTTACATGAAAA
ACAGAGTTCGGTGGAATCATCAATTTAGACAAAGTTCGTTCTGACAAAGTATATAGCTTA
AATTTAACGCTATGGAAGCGCAATTGGTATTGGTTAGGAGTAACACCTAGGGCTACAATT
TACCTATCGTAAGCAAAATAGTAATTTGCCAACGCTCTATTCCTGTACGGATAAAAACGT
CAATATCTTAGTTGAAAGCCAGTTTTAAATTGTAGGGATAGGGACTATCCCCTTCTATCT
CTATTTCCTTGCCTTTGACCAATCTAACGAGGAAACAAGCGAAAATCCCCTCTTACATAA
CTTTTCTTAAAATTAGCTGTTGTGCAGCTGCTACACAACACCAGATAAAATCTTATTTAA
AACAAATTGATCTCGTCGCCCTATTCCTTTATTCCCTAACTTTCTCTATAATCCTAATCC
TCTTACGTTCTTTAAAATCTGGTGGAATTATGAACCCAATGTTAAATATCGCTATTCGTG
CAGCACGAAAAGCAGGCAATATTATTGCTAAAGGCTATGAGCAAGCGCCTCAAGACACTC
AAGTTGCTCAAAAAGGCGCAAATGACTATGTTACCGAAATTGATAAAGCAGCAGAAGCAG
CCATTATTGAAGTGATCCGTAAATCGTATCCTGATCATGCTATTGTTGGCGAAGAATCAG
GCGTTTTAGCTGGCACAAATAACGATGTACAATGGGTGATTGATCCATTAGATGGCACAA
CAAACTTTGTTAAACGCTTGCCACATTTTGCGGTGTCGATTGCTATTCGTGTGAATGGTC
GTACTGAGGTGGGTGTTGTATATGATCCTATTCGTAACGAATTATTTACCGCTGTGCGTG
GCGAAGGTACAAAATTAAATGAATTCCGCCTTCGCATTAGTAATGAACGTCGTGATTTAC
AAGGCACAGTGTTAGCAACAGGTTTCCCGTTTAAAGTCGCAAAACATCGTACTGCTCACT
TAAATATGATTGAAGCCTTGATGAACAATGGCGTAGCAGATTTCCGCCGTACTGGTTCTG
CAGCATTAGATTTAGCTTATGTGGCTGCTGGTCGTGTTGATGGTTACTTTGAAATCGGAT
TAAAACCGTGGGATTGTGCTGCAGGCGATTTAATTGCCCGTGAATCAGGTGCGTTAGTGA
CCAACTTTGTTGGTGGTACAGATTACTTAAAATCAGGTAATGTAGTGGCAGGTAGCGGTC
GTGTTGTAAAAGAAATTTTAAACAGTATTCAACCGACCTTAACTGAAGAACTCAAAGCCT
AATAATAGATTTTTTTGATGGGCAGTTGCCCACCCAACGATTAAAGATAAGCTTATGCAA
AAGACCTATCCATTGCTCAGTCAAATCAACTCACCTGATGATTTGCGTTTATTACCAAAA
GATAAACTTCAACCTCTTTGTGATGAACTGCGTGCCTATTTGTTAGAGTCCGTCAGTCAA
ACAAGCGGTCACTTAGCCTCTGGATTAGGCGTGGTCGAATTGACCGTTGCCTTGCATTAT
GTTTATCAGACCCCATTCGATCAACTTATCTGGGACGTAGGACACCAAGCCTATCCACAT
AAAATTTTAACGGGTCGCCGTGACCAAATGCATACTATTCGTCAAAAAGACGGCTTACAC
CCATTCCCTTGGCGTGAAGAAAGTCCTTTTGATGTATTGAGCGTTGGACACTCTTCTACC
TCCATTAGTGCTGGTTTAGGCATTGCCGTTGCCGCAGAAAAAGAGAACGCAGGGCGTAAA
ACGGTCTGTGTGATTGGTGATGGTGCAATCACTGCAGGTATGGCATTTGAAGCGATTAAC
CACGCAGGTTCAATTCATACCGATATGTTGGTTATCTTAAATGACAACGAAATGTCCATC
TCAGAAAATGTGGGAGCATTAAATAATCACTTAGCTCGCCTTTTCACTGGTTCGCTTTAT
GGTACTTTACGTGAAGGGGGCAAAAAACTGCTCTCAGGCATTCCGTCGATCAAAGAGTTT
GTGCGAAAAACAGAAGAACACGTTAAGGGCTTTGTTTCGCCTGTTGGCACAATGTTTGAA
ACCCTTGGCTTTAACTATATCGGCCCGATTGACGGACACGATATTGAAGAACTGATTTCT
ACCCTGAAAAATATGCGAAATATGTCAGGGCCACAGTTCTTACATATTAAAACCAAAAAA
GGCAAAGGTTATACTCCAGCGGAACAAGACCCTATCGGTTTCCACGGTGTGCCGAAATTT
GACCACACAAGCGGTAAGTTACCACAAACCAAATCCGTACCGACCTATTCCAACATTTTT
GGCGACTGGCTTTGCGAAATGGCAGAGCGTGATCCGAAGATTATCGGCATTACCCCTGCA
ATGCGTGAAGGATCGGGAATGGTTGAGTTTTCTAAACGCTTCCCACAACAATATTTTGAT
GTGGCGATTGCCGAACAGCACGCCGTGACCTTTGGAGCAGGGCTTGCGATTGCAGGTTAC
AAGCCTGTAGTGGCGATTTACTCTAGCTTCCTACAACGTGCTTATGACCAACTTATTCAC
GATGTGGCTATTCAAAACTTGCCTGTCATTTTTGCAATTGACCGTGCTGGTATTGTGGGA
GCAGACGGGCAGACCCATCAAGGCGCATTTGATTTAAGTTTTATGCGTTGTGTCCCAAAT
ATGACGATAATGTGTCCAAGTGATGAAAATGAAATGCGTCAAATGCTTTACACTGCTTAC
ACAATGAACAGCCCTGTTGCCGTGCGTTATCCGCGAGGCAATGCACAAGGCGTTGAGCTT
CAACCGATGCAAGCCCTTGAAATCGGCAAAGGCAAAGTGTTAAAACAGGGGGAAAAGGTC
GCTATTCTCAATTTCGGGGCATTATTAAACGAAGCCAAACAAGTGGCAGAAGCCCATAAT
TACACCCTCGTTGATATGCGTTTTGCAAAACCGCTAGATGAAGCCTTAATTGCAGAGCTT
GTCGACCGCCACGAATTATTAGTCACCCTTGAAGAAAATGCCCTTCAAGGTGGGGCTGGC
AGTGCGGTAAATGAATACTTGCAACATATCGGCAAAATCAAACCGCTATTGATGTTGGGC
ATTCCTGATTTCTTTATCCAACAAGCTACGCAAGCCGAATCCTATGCGGATTTAGGGTTA
GATGCGAAAGGGATTGAGCAGAAGATTCTATCTATGAAATGAGTTAATTTCCAAATCTCA
TTAAAAAGCTAAGATACTAAACCTAAGTTGCCCATTCTTAGGCATGGCAGACAAATGGGC
ACAGTAGACAAACTAGTTACTAATGTTTATTTTTTCTAAATATTAGCAGCAAATTTGTCT
ATTATCCCCATTCTTATGCCATAAATCTATCTTCCACAATATCACTATTAGGAGATATTA
CTTCAGCTGCTCTTCAATAATCCCACCGCCCAAACAGACTTCGCCTTGATAAAATACGGC
GGACTGTCCTGGGGTAACGGCGATTTGAGGTTCATCAAAAATCACTCGAATGGTTTCGTC
ATCAAGCGGTTGGATTTCACATAAAATATCCGCTTGGCGGTAGCGTGTTTTTACTGTGCA
ACGTAGTTTTTCACGGATCGGTTGGCGATCTACCCAGTGAAGTTGGCTTGCAATCAGGCC
GCTTGAAAGCAACGCAGAATTATCCTGACCTTGAGCGACAATTAGCACATTATTCACCAG
ATCTTTTTCCACTACATACCACGCATTTTCACTCGCCCCTTTGACACCACCAATACCTAA
ACCTTTGCGTTGTCCTAAGGTGTGGTACATTAAGCCATCGTGACGACCAATCACTTGCCC
ATCGACGGTTTTAATATCCCCAGCTTGTGCAGGTAAATAACGAGCAAGGAAATCTTTGAA
TTTACGTTCGCCGATAAAACAGATCCCCGTCGAATCTTTTTTCTTTGCTGTCGCTAAACC
TAGGTCTTCTGCAATAGCTCGGACAATCGGTTTTTCAATATCACCAACAGGGAAAAGACT
TTGTGCAACTTGTTGCTCGCTCAGAGTGTAGAGGAAATAACTTTGATCTTTGTTGCTATC
AAGTCCACGCAATAATTTTGGCTGTTGATCAAGCGGTGGACGACGGACATAATGCCCTGT
GGCAATAAAATCCGCCCCTAAATCCTCTGCAGCATATTCTAAAAAGGCTTTGAATTTGAT
CTCTTTGTTACACAAAATATCAGGGTTTGGTGTACGTCCAGCTTTATATTCTGCAAGGAA
ATGCTCAAACACATTATCCCAGTACTCTGCGGCAAAATTAATTTTATGTAGCTTGATACT
CAGTTTATCGCAAACTGCCTGTGCATCGGCTAAATCTGCCGCTGCTGTGCAGTAATCGGT
GTCATCGTCTTCTTCCCAGTTCTTCATAAACAAGCCTTCCACTTGGTAGCCTTGTTGTTG
AAGAATAAAGGCTGAAACCGAAGAATCTACGCCTCCCGACATTCCGCAGATCACTTTTTT
CTTTGCATTTTCCGCTAATTGTTCATCGGTAAGTGCAGGAAAATGTTGTTGGTAAGTTTT
TGATTTCATTATTGTTGTTCTGTCCGTTGATAAAATTGCTGTCCCACTCTGTCGATATGC
TGAATAAAATTTTCGTGAGCCAGTTCGTGATAAATTGAAAGATCAAACAGATAAGGTAGG
CTAGAGTCTTCTAAATCTAGCCTGATTTTACCCAATATGCTCTGATTAAGATTTGGTCCT
TTAAAAGTTAAGTCAATATCAGAACCTATCCGATAATTACCCTTTGCTCGAGAACCATAA
ATAATCGCCTGCTCAATTTCGGGGTATTTCTTGAGAATATCAGTAATTACCCTAATAGAT
TGTTCATTTAATCCAAACTTTTCTGCCATAATTCCATCATTCTCTTTTCTAATGCAAGGA
AAAGGGGAAGATAAATGTGAACAATTTTTTCAAATTCTTTCAACAAAATTTGAGCATCAT
AAGTATGAACTGTCATATTACGGCTATTCAACATTTCCATCCAATGATGCCCCTCAAAAA
TAAGCTCATATTGAAAGGCTATTCGAGTTACGTTTCTAGGTCCATTTGCATCTAAAAGAC
CTTGATATTTCAAATAGTCTTGCATTACTTTCCAAGCAAGTTCGTGAGCGATTTCAAAAC
TTCGAATAATCCCTTTTTTGATAATATCAAGATCAGTATCTGCATACTTTTCTACATCAT
CTTTTAGATAAGCAACAGCCTGTTGATAATTTTCAAAACGCTGTTTCCAGCGAATATCTT
GTTGCTCCATTTTTCCTTCCTATTGATGAAAAAATTATTTTACTTCGTAAAACTGAGCCT
CTTTCTTGGCAAATTTTTCTTCATATTCGGCTTTAGCAGCTTCATCGCCAGCTTCTAATT
TTGCTTTTAAATTATCACAAGGCTCATCGCAGTCACAGACTTTTTTCATTCCTAATGCAG
AAATACCACCACAGCTACCTTTAATTGTTTTACCTTTGATAATAAAGCCGATTGACATCA
TAAATACAATGGCTACAAAGAAAGCAAAGGTCAGTAAAATTGTTTCCATTTTTTATCCTA
TTATTTTTGATTAATTAATTTTTCAAAGGCACTCGACATTTTAGTTTCATATCCGTCGCC
TTTCTTGATAATTAAGAAAATTGCTAAATTTTCACGTTCTGCCACTTCCAGTGCTTTTTC
TGCTCCTAACACATATAAGCCTGTTGAAAGTCCATCTGCAGTCATTGTGGTTGGTGCAAA
TACAGTAATTGAGGCTAAGTTATGGCTAATCGGACGTAATGCTTTTGGATCGATAATGTG
AGATAGGCGATTACCCTGTTCATCTTCAAAATAGTTGCGGTAATTACCCGAAGTCGCCAT
ACCTAAATTATGCAATGGCACAACAATTTGACTTGATGTTCCTTGAGCAAATTCAGGTTT
TTCAACTGCAATACGCCACGGTTGCCCTTTTAAATTTAGCCCTTTTCCGCGTAATTCACC
GCCGATCTCAACAAGGTAATGTTGTACCCCTAATTGCTCAAGGTAATCCGCTAATTTATC
TACGCCAAATCCTTTGGCAATTGCTGAAAGATCGAGATAAAGCTCTGGTACTTTTTTTGT
TAATGTGGCTTTTGTGGCGTTATCATCTAAGACTAATTTTTCAATACCAACCCAAGTGGC
ACGTTCTGCAATTTGTTCTTCCGTTGGTGCTTTATTTAGGCGTTTATCTGGTCCAAATCC
CCATAAATTAACCAAAGGCCCAACGGTCACATCTAACGCACCTTCTGTCACTTTATTTAG
ACGTACCGCTTCTTTGACCACTTTGGCAAAATCAGAGGCAATTTCAAACGGTTTATCTGC
CTCTTTCATTTGATTAAATTGGCTAATTTGAGAGTCTTTTTGATAGGTGGACATCTCGTT
ATTTACCATTTTTAACAACGTATCCATTTGACGTTGAACCTCTTCTGGTTTAGGTAAATT
TGTTAAGCTACCATCATCAATATATTTGATATGGTAGGTTGTTCCCATTGTTTTACCTTC
AAAGGCAATTTGTTGGGGTTCTTTATTACAAGCAGAAAGCATTACAGCGAAAAATGCCGA
AATTGCCCACATTAGTAACGTTTTGATTTTCATACATCCTCCCAAAACGAATAATTAAAT
TAATAATGGAAAATAGATAAGGGCGATTTCCTTATCTATTTTCCATTATTGGATTGTGTT
AATACCCTACATAGAATTATAGCATAATCTATTAGGTTCAGTATGTGGAAAATGCTCCAT
TTGTAAAACACAATAGATTTTTTATGATATAAAATTTACTATTTAGCAGTTTTATTCACC
AAAATTTTTCGGTAAGTTTTTTAACATTTCAGCCCAAATTTCGGTACTACGTTGACTGCT
CATTGCTAAACATTCTACGGCTTTTTCGTAATCATTAGTTTCACAAGCGGTACGAAGTGC
TTGGTAAAATGCAAAACTTAATTGGCGAGAACTAGGATTAGAGAAAAATAAAGATGCCGT
TTTTAAATAGAGATCTTTAAAACTATTTAAAATCAACCCATAAACAGGCTTATTGGCAAT
AAAAGTAAATTCACGATATAGCTTATAGTCAAATTCAGCATAAGCTTGTGCCGTATTTTG
AAGTAATTCAAGATCTTTTAAGAGTAATGAAGAAGCTAAATGATCAGCTTTAATTGCCTC
AGGAATAAAGTATTCCCCCATTCTAGTACGCAATGAAACAACATTTGAAATAATCGTTGG
TGTAATAGATTCATCTAAATGAATTAATGTACTAATGATATTTGGACCTGCTGTTTCCCA
AATATTATTTACTCGAGTTGGCTTACCGTGTTGAATACTCAACCAACCATCACGCGCAAG
ACGCTGTAAAACTTCTCTTAACGTTGTACGCGTAACACCAATAATGTCTGCAAGCTCACG
TTCTGCAGGTAAATCTGAACCAGCTGGAAAGCGGTTACTCCAAATACTTTTGATTAAATA
CTCTTCAGCAAGGGCTGCTGGGCTTTGGGCTCTTAAAATGTCTGATTGATTCATTGATTT
ATCTCAAAAAATGAAGAAATACTTCAAATAAATAGTAAAAAGTGTGATGTACTCATCAAA
AATGATATTGCCTTCCATATAATGGCTCTTGGGGTATTATCGTTTAATCTAAACTAGATT
ACAATCCACAATCATTTTTACTTTTTAATTAAATCTATGAATAATCTTGACGCTTTTTAT
AAAAACTTTCTCGGTAACGCACCAGAATGGTATAAGGCTTGTATTATTGCCTTCTTAATT
ATCAATCCATTGCTCTATTTTTTCATTAGTCCATTTGTTGCTGGTTGGGCATTAGTGGCT
GAATTTATTTTTACGTTAGCAATGGCATTAAAATGTTATCCTCTACAACCAGGTGGTCTA
CTTGCCATTGAAGCTGTCGCTATTGGAATGACGAGTGCTGAGCATATCAAAAAAGAAATT
CTCGCCAACTTTGAAGTCGTTTTATTGTTGATCTTTATGGTGGCAGGTATTTACTTTATG
AAACGCTTGTTACTTTATGCATTCACTAAGCTACTGATTTCCATCCATTCTAAAAAAATG
CTTGCACTCACTTTCTGTTTAAGTGCGGCATTCTTATCTGCATTCCTCGATGCTTTAACG
GTAATTGCGGTGATTATTAGTGTTGGAATGGGATTCTATAAAGTTTACCATAAGGTCGCA
TCAGGTGGGCTTTTGGACGATGATGAGTCCGATGATACTTCAAATGATAAATTAATTACA
AACAAACAAATTTTAGAACAATTTCGTGGTTTCTTGCGTAGCTTATTAATGCACGCTGGA
GTAGGTAGTGCGTTAGGTGGCGTGATGACAATGGTCGGTGAACCGCAAAATTTAATTATT
GCTGCTCAAGCTGATTGGGGATTTGGGGAATTTTTCTTACGGGTAGCTCCAATTAGTATC
ATTGTGCTTGTATCAGGTATTGCAACCTGTTATCTCGTAGAAAAATACAAACTTTTTGGT
TATGGTGACCGCTTGCCGCGTAAAGTTTGGGTGGTATTAGCCCATTATAACTTGCGTAAA
GAACAAGAGATGACAAAACGAGACCGAATGAAATTGGTTATTCAAGCCATAGCAGGTGTT
TGGTTAGTCATTGCGTTGGCATTGCATTTAGCGGAAGTAGGATTAATCGGTCTCTCTGTT
ATTATTTTCTGTACAGCTTTCTGTGGTATCACTGATGAATACGCCTTAGGACGTTCTTTC
CAAGAATCGCTACCATTTACCGCATTGCTTGTGGCTTTCTTCTCTATCGTTGCCGTGATT
GTAGATTTGAAACTCTTTGATCCAATTACTCAATTTGTTCTGTCCGCTGAACCAAGCTCA
CAATTGGTGCTGTTCTATACATTTAATGGATTGCTTTCAATGATTTCGGATAACGTTTTC
GTTGGAACCGTTTACATTAACGAAGCAAAAGCGGCTTTCCAAGCTGGCATTATTAGTAGG
GAACAATTTGACCTGATTGCTGTCGCAATTAACACAGGAACCAATTTACCATCAGTTGCT
ACTCCAAATGGACAAGCTGCATTTTTATTCTTATTGACTTCTGCTATTGCACCATTAATT
CGTTTATCCTATGGACGAATGGTCTATATGGCATTACCATATACCGTAGTTTTATCAGGA
GTAGGGTTCTTCGCATTAAAATTTTTACTGCCACAATTAACAAAATTAATGACGGAGTGG
GGCTGGTTAATCACTCGTTAAGAATAAAGGAAACCGTATGCTAACTTATTTTAAAGAGCT
ATCAATAAGTCGTAGTGCTTGGCTACTTCTCACTGCAAGCTGTACAGCACTAGAAGCTGC
TGCGCTCTATTTTCAACACGGAATGGGACTAAACCCTTGCGTGATGTGTATTTATGAACG
ATTAGCTCTATTGGCGATTTTAATTGCGGGGATTATCGGCTTTTTAGCCCCCCGCAAAAC
GCTCGTACGTTGGCTTGCATTATTGCTTGGTTTATTTGGCTCAATAAAAGGTTTAAGCCT
TGCAATTAAGCATACGGATTATCAACTCAATCCTGCTCCGTGGAACCAGTGTTCACCTTT
TGTAGATTTCCCTGAAACATTGCCATTGAACAAATGGTTCCCAGATCTCTTTGAAGCTAC
AGGTAAAGGCGATTGTGGAAAAGTGGTCTGGCAATTTTTAGATCTCTCTATGCCACAATG
GTTGATTGTGGTTTTCTCTATTTATATTGTCGTTTTTGCTGTTATTATTATAAGTCAATT
CAAGCAAACTTCTTCATACAGAACATTATTTCGTTAGGTGAAATATGAGTAGCGAATCTA
AATCTTTTTTTCGTACATTATTAGAGAAATACAAAGAGTTATGTAAAGATCTTGGCGTTG
ACCAAGGTGCTTGTCGAGGCTGTGTACCCGTTGTAAAATTTGATCCCGAACAAGATGATA
AATCTGGAGAAAAAACAAAAGATGTTTAAATTATCTTAAATGGGATAGAGAAAAATCTAT
CCCATTTATCCTTTCTAAACATGTCATACTATGATGTCCCCCCCCATTCATTTCTAAAAG
AATGATTTAACTCTCGCAATTTTATTCATAATCTCTATACTATTTGAAAATTTTTATTTG
GAGTCTTCATGTCATCTACTCAACAATTCCAAACGCTGTTTGAACAGTCGTTGAAAAACT
ACTGTGAAGAGCGTTTTTTAAAACCTGAACAACTTTCTACACAACAATGGTATCAATTCA
TTGCCGAAGTCAGCCAACAGGCGATTTTGCAAAATTTTCCTAAAAACGCACCGCTTGTAA
ACACTCGCAAAGTAAACTATCTCTCAATGGAGTTCTTAATCGGACGTTTACTGGGTAACA
ACTTAATGAGTCTGAGCGTTTATCAATATGTCCATTTAGCCCTTGCTCAATATGGTAAAA
ATTTAGTCGATATTCTCGAAGAAGAGCGTGATCCATCATTAGGCAATGGCGGTTTAGGTC
GTTTAGCTGCCTGTTATTTAGATTCAATGGCAAGCCTTGCTCAGCCAGCAGTGGGATACG
GATTACACTATCAGTACGGCTTATTCAAACAGAGCTTTGGCTGGGCAGGTGAACAACGTG
AAGAAGGCGATGCGTGGAGCCGTGATTTCTATACTCAACAATATCATCGCCCAGATTTTC
GTCAAACCGTTGGCTTTGGTGGCGAAGTATGGCATCGTGACGGTGATAAATATGAATGGA
AACCAGCGTGGACAATTTATGGTGAAGCCTTTGATTTACCCGTAGTGGGTTATAAAGGGG
TTCAACAGCCGTTACGTTTATGGCAAGGTTATAGCGAAACGTCCTTCGATCTTGCTCAAT
TTAACGACGGCGACTATCTTGAGTCTGAAAGCAAAGTGGTTGATGCGTCAAAATTAACCA
AAGTGCTATATCCAAACGACAATCATCAAGAAGGTAAAGAGTTGCGTTTAATGCAACAAT
ATTTCCACTGTGCTTGCTCTGTTGCCGATATTCTAAAAAATCACCTTGCACAAGGCAGAA
CCTTAGAGCAGTTGCCTGAATTTGAAGTGATCCAGTTAAACGATACGCACCCTGCGATTG
CAATCCCCGAATTAATGCGTCTTTTGATTGACGAATACGGTTTATGTTGGGATCGAGCTT
GGGCAATTTGTTCAAAAACATTTGCTTACACCAACCATACTTTATTGCCTGAAGCGTTAG
AGCAGTGGGATCAAAATCTCGTCGCGAAATTGTTGCCACGCCATTTAATCATCATTGACC
GCATTAACCACGAGCTTTATCAACAAGTGAAAGCGGAATTTAGCGAAGCAGAATTTGCAG
ATGCGTGGGACGAAACAGCGGTCTTAATGAACCACCGTGTGCGTATGGCAAACCTTTGTG
TTGTAGGATCTTTTGCTGTCAATGGTGTGGCACAAATTCACTCGGATTTAGTGGTAAGCG
ATTTATTCCCAGCTTATAACCGCTTATTTAAAGGTCGCTTCCATAATGTAACTAACGGTA
TTACCCCTCGTCGTTGGATCCGCCAAGCAAACCCATTACTAAGTGCGTTGTTAGATAAAT
ATATCAAAGGTGACTGGACGAAAGATCTTGAATTGTTGGCTCAAATTGAGAAATTTGCCA
AAGATCCACAGTTCCAAGCAGATTACAATCACATCAAACAGCAAAACAAACAGCTATTAG
CGAAAGAAATTGAGCAATCACTTGGTTTAAAAGTGAATTGCAATGCGATTTTCGATGTTC
AAATTAAACGTTTCCACGAATACAAACGCCAACATTTGAACCTGTTGAATATCATCGCCA
CTTATCAAGAGCTTAAAGCGAACCCACAACAAGAGGTTGTGCCACGCCTGTTTATCTTTG
CAGGTAAAGCGGCACCAGGTTACTTTATGGCGAAACAAATTATTCAAGCCATCAACGCTG
TGGCAAAAGTGATTAACAACGATCCTGATATGCAAGGTAAATTACAAGTAGCATTCTTAC
CAGACTACCGTGTAAGCCTTGCGGAGAAAATCATTCCTGCGGCAGATGTTTCTGAGCAGA
TTTCTCTTGCGGGTAAAGAAGCGTCAGGCACGGGCAATATGAAATTAGCTCTCAATGGTG
CAATTACGCTTGGCACATTAGATGGCGCAAACGTAGAAATTGCAGAATTTGCAGGGGAAG
AAAATGTCGTGATTTTCGGACATACCGTTGAATCTGTGCGTGAATTGCGTGCAAAAGGTT
ATGTGTCTAAAACGTACTATGAGCAAGATCCTGTATTAAAACGAGCAATTGATGCATTAG
CGGACGGCACATTCTCAGGTGGTAATAAAGATACCTTTGAACCATTAGTTTATGATCTGT
TAAACAAAGATTATTTCTGTGTGTTAGCAGATTTTGCAAGCTACCGTGAAGCTCAAAAAG
AAGTCGCAAAACGTTATCAAGATCAAACCGCTTGGGTTGAATCTGCGATTCTTAATACGG
CTCGTTTGGGTATGTTTAGCTCAGATCGTTCGATTCGTGATTATCAGACACGGATTTGGA
AGAAATAGAGATATGGTAGCTAAAAATGATTTTTGTCATTTTTAGCTACTATTTTGTCTA
TTACACCTATTTTTTTATATGCTGCTAATACTGGTGCGAGCTAGATACTCGCACCAATTA
ATTTAGATATTCTTAGAATTTATAACTTACTGTTGCATTTACTTTACGTTCAGCGCCGTA
ATAGCAGTAGTAATCGCATGCCGCAACATATTTACGATTGCCTACGTTATCCACATTAAG
TTGTGCGCTCCAGTTTTGGTTGATTTGGTAACGAGCCATTAAATCGACTAACGTCACAGA
CGGTAAACGTGCATGTGAGTAAAGTGAACCTTTTGACGTTACGCTATGCCCTACATAACG
AATACCTGCACCTACGGTTAAGCCGTTTAACATACCATTGCTAAACGTATAAGCTGTTTT
TGCTGCAAGGGTATTTGTTGGAATTAACGGGCGGCGTGTTTTGGTTCCGGTTGAGTCCTT
GCTTTCTGCTTTTGTGTAAGTGTAAGCTAAGGTTCCTGTCCAATTTTCGGTTAAGTTTAC
ATCTGCTTGAAGCTCGAAGCCTTTACGGTAAATTGGATCTGCACTGCTTACTGTTGCACC
TGTACCATTGCTAATTAACGCTCCAGTATCTTTCGCATGGAAGCCTGCGATAGTAATTAC
CCCATCTAGCCACATTGGAAGGTATTTTACACCCACTTCATATTGGCGTGTGATGTTTGG
ATCATAAAGCGATTGGTTACCACTGATTCCAACTGGTACGGTAAAGGATTCACTGTAACT
GAAATATGGATTAAAGCCGTAAGGTGCTTCATACATTATTGAGCCGGAATATGAAGTATG
GTTATCTTTAACCGTTTGGGTTGAGGTATATTCATTTTGTTTCGCGCGATAGTGGCGAAT
ACCTAACCCTACAATGAATTTATCCGCAATACGAGATTGGTTTTGTAAATATAAACCAAG
TTGGCGAGATTTGATTGTTTGGTGATTGCCAACTGGTGTTCCTGTTTGGTTCCATGTCGC
TTGGTAGTTACGTAAGTTTTCAGTGAAGCCTAGCGCATAGAGACGCTACCATCTGGCAAT
GCACGTAATGTTCCTTCTTGAGGATAGAAGTTTGAACTCGGCGTACCGTAATCTTTTTGA
TAGCTGGTTAAAATGCTTAAGCGAGTACGATCTGAAATATCCCATTCTAAGGTTGGTGCA
AGGTAGATCGTTTTATTTTCGGTATCTTTCCATTCGCCATTGGCGTGATTTAATGAGGCG
ACAATGCGATAACGTACGCTTTCATCATCGGTCATTTTTCCTGTGTAATCTGCGCCAAAA
CCATACAAGCTATTTGTACCAAAATTCGTTTTGAATTCGCCTTTACCGATTTGATCACGG
TGTGCACGTTTGGTCACATAGTTAATTAAACCGCCTGATTGTGCTGCGATTGCTTGAATG
CGGCAAACCTAAAATGGTGATTATCACGGCTTTAATGCGTAAATTAGTCACTATTGCACA
GGCTGTTTTGCAAGAACAGACAGCATTTAATTTAGACACATTTATGAAATAAAATTTGTT
GTGTCTTATGGTATCTACATATATGAAGGATTTCTATGTACCAAGCCTTAGCCCAAGCGG
AAGAAGCTGGCGTGGTTTTTGAGTATTAAGCGGTGTAATTTGAATGTTTTTTCGGTATTA
TGTATCAGCTACGTAAATATCTCAGCTCTTTTGAACCGAGGGCTGAGAGTAATTTGTTGT
CTGAATATAAATACAAAGTTAACCTCGATGAAAACCGCTCAACTTTACCGTTATTCCTTA
CCTGTTGAAACAGGCATTATCTTACGTAACCGCCGTTTAAAACAACGAGATGGTTTGATT
ATTCATTTGCAACATGCTGACAAAGAAGGCTGGGGGGAAATCGCCCCATTGCCTGAATTT
AGCCAAGAAACCTTAGCAGAGGCGGAAATTGCAGTTCGCCAATGGATTGAAAAGTGGCTA
AATCATCAAGACGATTCTTTAACATCCTATCCACCGTCCGTTGCATTTGGGGTCAGCTGT
GCCTTAGCAGAACTCAATGAAACATTAAGCGAAGAAGCCAACTTTCAAACTGTGCCACTC
TGTTATGGCGACCCAGATGAACTTTATGCAGAATTGAACCAAATGCAAGGGGAAAAAATC
GCCAAAATTAAAGTAGGGTTATATGAAGCTAATCGAGATGGGCTTATTGCGGATATGTTT
TTAGAAGCGATTCCCGATTTAAAATTGCGGCTTGATGCTAATCGCTCATGGACGCTAGAA
AAGGCGTTGCTTTTTGCAAGTAAAATTTCCCCTGAACGCAAAAAGCGCATTCAGTTTTTA
GAGGAACCCTGCAAAACTCCAGAACTTTCACGTCAGTTTGCTGAACAGACAGGGATAAAT
ATCGCTTGGGATGAAACAGTACGAGAGCCTGATTTTTTGGTAAAAAAAGAGCCAAATCTA
ACCGCTATTGTGATTAAGCCAACGCTCGTTGGTTCCCTTGAAAAATGTATTTCACTCATT
GAACAGGCTCATCAGCAAGGTTTAATTGCTGTGATAAGTTCAAGTATTGAATCTAGTCTT
GGGCTTACGCAACTGGCTCGCTTTGCGACTCAATATACTCCAAACACTTTGGCTGGTTTA
GATACTTTAGATTTAATGAAAGTACAGTTATTGCGGGAGTGGAATAATTCAACTTTACCG
ATAGTGCATTTAAATAGCCCGTATATTTTGGGATTAGACGACAATGTTAAGTAGGCTATG
TGATAATGATTAAATAGCAGCCTGTTCAAGAGACGATGCGGTGTAAAATATCCCATCTAA
ATCACCG
>H106 Scaffold2
ATTGTTATTTTAACAATGGCATTGTTTTCTATAGTGGGTTTAGTGGTAGGTTTGAATAAA
TTTTTGATAGGCATTCAAAAACATTTCAAAATCTTCTAATCAGACCGACAGGAATGGCTA
AACAGAAAGATATAACCGCAATTGAGGATGCTCACTTTACTCATCAATTATTAGCTAATG
ATGCTCAGAGGCTAGAAAAGCGCAAACTCCAGGTTTTGAATATAAAAATGGTGTTGCCGT
TAATGAGTACAATAAGCAAGTTATTTGAGACTCACTCAAACTGATTTCAGATAAAACTAA
AATTACCTTCCAAGAAAGTAGCGAGGAATTCCTAGCAGACGGAACAGGTATTAACTTTGT
ATTCTCTGAAATGAAAGAATCCCTACTCGGATTTGCGAGTCACGGCGGTAACGTGCATTT
GAATGCCCTGAAATTTTCTGACAAGCTCACCCCAGAAAACCAAGGAATTTCTACCCTTTT
ACACGAAACCATGCATGCGTTAGCATTAAAACACCCTTTTGCACCTACTCTACCCTGCCA
ATGTCGCCACCATCACCGCTTTAATCGTATGCATACGATTTTCTGCTTCATCAAAAACAA
TAGAGGCTTCGGATTCAAATACTTCATCCGTTACTTCTAATCCGTTCATTCCATATTTTT
CTGCAATTTCTTTACCCACAAGGGTTTGGTCATCGTGGAAAGCGGGTAGACAATGTAAGA
ATTTTACATTTGGATTACCCGTTAATTTCATCAATTCAGCATTCACTTGATAAGGCTTAA
TTAAATTGATACGAGATTCCCAAGCGGATTCTGGTTCGCCCATTGATACCCAAACGTCCG
TATAGACGAAATCAACATCTTTAACCCCTTCTGCAACATCTTCTGTACAGGTAATTTTCG
CCCCTGTTTTCGTAGCCATTTCTGCGACTTCGTCTAATAATGTTTGTTCAGGAAAGAACT
GCTTAGGAGCAACTAAACGTAAATCTACCCCCATTAATGCAGCCCCCTCAACAAAGGAAT
TTCCCATATTGTTACGCGCATCACCTAAGTAAGCGAAATTGAACCATCAAACCCATCACT
ACCTGCGACAGTATTAATTTGAGCCTGATCAGCTAAAACTAAATTGTCTGCAACAGATAA
ATTTTTATTTAACGTAATTTGGCTATTCCCCGTCACGGTTAAATTTTTAACATTTTCTAG
GGATAAAATACCGCTAAAACTTGGTTTTACATTATTTAATGTTACTGAAACATTTGTTGC
TTCACCTGTAAGGATTTTTGTTACTGAATTTGAGGCGCTCGTTACATTGATCTCACGGCT
ATAAGATTGATCGTTATCTACCCCTGCTAAATACAAATCTTCCACTAACTTCACATTTTC
CCCTAACTCAATCGTCACTGGGGTAGTGCTGTGAAAAGAACTAGCGCCACTATCTTTACT
ATCAGCAATAATTACCGAGTATAGTTTAGTTTCTGTTGGATCAGCATTTCTTACTATCAG
GGTATCATGTCCATTATTACTTTTTGTAGTATCGCCATTCCCAAGCAAAATAATTGGGCG
AGTGTCCGTAGGTTCGCTTTCAACATTTGTTCTAACGTTATCTAGGGTTAATTTATTTCC
ATTTGTTACAATTAAAGTTGGAACCGCTTCTAAATTTTTAGAACCTATTGAAGTGAAAAT
ACTGTCTAAACCTCGACTAGGCTTTAACGATAAATTCATATTGGAAAAAGTTACATCTTT
TCCTAATGATAAATCATAACCTTCAAAATGTAGGCGATTTCCTTGTCCCTCAATTGTGAC
TTGTTTATTAAAACTAAAAAAACCACTACCTCGTATTAACCGAGTATCGCCTTCTAAACG
AATAATATCGCCATCCCATCATTAGCTTGATTAAGCAATGCTCGAAAGTGTTCGCCACGA
TTATCTGCTGAGTTGCCCGAAACCGTGTAAGTCTGAGCATTCGCATAATTCATTTCAGGA
ATAGGGGATAAACATAATAAGATAGCCAACGCTAACGAGGATTTTCGGAAATACATAGAC
GATCCTTATAAAGATATAAAAAATGAAATTATTAGTTCTAATGAGTTTTACTGAGAGAGT
AAAGCAGTATAATGACTAGAAATTATACTTTTCACTATTTTTGCTATGTATGAAAACTAT
CAAAATACGATATAAAATTGATAAAACCACAACTAACTAATGAAATTCCTTGCAAAAAAT
GCTACATTTCTCAAGTTGATTTTTATTTATGTACGGAGAAATCTGAATGAAACTGACCGC
TTTAACAGCGTTATCTCCTATTGATGGTCGTTATCAAGATAAAGCGACTGCACTTCGCCC
TATTTTCAGTGAATTTGGCTTGCTTAAATTTCGTGTTACCGTGGAAGTTCGTTGGTTACA
AAAACTGGCTTCTCACGCACAAATCAACGAAGTTTCAGTTTTATCTAAAGACGCAAACGA
TCACTTAAATCAAATTGTCGAACATTTTTCGATTGAAGATGCCGAGCGTATTAAAACGAT
TGAGCGTACGACCAACCACGATGTCAAAGCGGTGGAGTATTTCTTAAAAGAGAAGTGCAA
AGCCTTGCCTGAACTGCAAAAAATCAATGAGTTTATTCACTTTGCTTGTACTTCTGAAGA
CATTAACAATACTTCTCACGCCTTGATGCTTAAAACGGCTCGTGAAGAAGTTTTATTGCC
TGAATGGAAAAAAGTGATTGATGCTGTTGTGGAATTGGCTCATCGTTACAAAGATATTCC
GTTACTTTCTCGTACGCACGGCCAGCCGGCAAGCCCAACCACGATTGGTAAAGAGATGGC
AAACGTGGCATATCGTTTGAAACGTCAATATAAACAGTTAGAAAACCTAGAGATTTTGGC
AAAAATTAACGGTGCAGTGGGAAATTATAATGCGCATCTATCCGCTTACCCTGAAGTTGA
TTGGCACACCTTTAGCCAAGAGTTTATTCAATCTTTAGGGGTAACTTGGAACCCATACAC
CACTCAAATTGAACCGCACGATTACATTGCGGAATTTTTTGATTGCGTCTCTCGCTTTAA
TACGATTGTGATTGATTTTGACCGTGATATGTGGGGCTATATTGCGTTAAATCACTTTAA
ACAACGCACCATTGCAGGCGAAATTGGTTCTTCTACAATGCCACATAAAGTTAATCCAAT
TGACTTTGAAAACTCCGAAGGCAACTTGGGTTTAGCCAATGCGGTGATGAACCATTTAGG
GCAAAAATTGCCGATTTCTCGTTGGCAACGTGATTTAACCGACTCAACCGTATTGCGTAA
TTTGGGCGTAGGTTTAGGTTATGCTTTGATTGCTTATGCAGCTACTTTAAAAGGAATTAG
AAAGTTAGAAGTGAATGAACAACACTTGCGAGATGAATTGGATCAAAACTGGGAAGTGTT
AGCTGAGCCAATTCAAACGGTAATGCGTCGTTATGGTATTGAAAAACCGTATGAAAAACT
TAAAGAGCTAACCCGTGGCAAACGTGTAGATGGTGAAGCGATGCGTCAATTTATTGATGG
ATTGGCATTGCCACAAGCAGAGAAAGATCGCTTAAAACAGATGACCCCTGCAAGCTATAT
TGGCTATGCGGTGGAACTTGTTGAAAAGCTGTAAAGTTTCTTAATGGTAGGGACACACTG
CGTGTGTCCTACATTTTCGCTTTTCAAACTGTATATTCCATTCGTTTCGTAAATTTTTTG
TTAAAACGCACCGCTTGTTGTATATTCATTTTTACTTTCTATTTTCAAACAAGGAGCTAA
TATGCTGAATATCGTTTTTCTTGACCGTACAGGCATTCCTGCCACTCACAACATTCCACG
TCCATCTTTTCCGCATAATTGGATTGAATATGATCGTACTTCTGCTGAAGAAACCTACGA
GCGAGCAAAAGATGCCGATATTGTGATTACTAGCAAAGTATTATTTGGACGAGAGTTGTT
AGCGAAATTGCCTAAACTGAAGCTTATTGCAATTACTGCGACAGGTACAAATAATATTGA
TCTCGTTGCAGCAAAAGAACTAGGCATTGCGGTGAAAAATGTAACGGGTTATTCCAGTGT
GACAGTGCCAGAACACGTTTTAGGGATGATTTTTTCATTAAAACACAGTTTAATGAGCTA
CCATCGTGATCAAGTCACTAGTGACCGTTGGGCAACCTGTGGGCAGTTCTGCTATGTCGA
TTATCCGATTACCGATGTGCGTGGCTCCACCCTTGGCGTGTTCGGCAAAGGTTGTTTAGG
GACAGAAGTCGGGCGTTTGGCAGAGTTAGTTGGTATGAATGTGCTTTATGCAGAACATAA
GGGGGCAACGACTATTCGTGACGGCTATACCCCTTTTGAAGAGGTGTTAAAACAAGCAGA
TATTGTTACTTTACATTGCCCATTAACTGAAACGACCCAAAACCTGATTAATGCAGAGAC
CTTGGCATTAATGAAACCGACTGCGTATTTGATTAACACAGGTCGTGGCCCTTTGGTCGA
TGAAGCTGCTTTACTTGATGCCCTAGAAAATGGCACAATTGCAGGGGCAGCGTTAGATGT
GTTAGTCAAAGAACCACCAGTGATTGATAATCCGCTTATTCAAGCGGCAAAACGTTTACC
GAATTTATTGATTACGCCACATGTTGCGTGGGCGAGTGATTCAGCCGTCACAACTTTAGT
TAATAAAGTGGCGTATAATATTGAAGAATTTGTCAAAACAGGCAAATAATTTGTGATTAA
CTTAGGAGTTCCTATGAAAAAAACAGTTTTAACCCTTGCTTTAACCGCACTTTTCGGATT
TTCAACTTCAGCTATGGCAAATTCAGCTGATCAAATTGAAGTGAAAGTTCAGCAGCTTGA
TCCACAAAATGGCAACAAAGATGTGGGAACAGTGACGATTACCAAATCGCCTTACGGTTT
AGTATTTACCCCAAATCTTAAAGGATTATCACACGGCTTACACGGTTTCCATATTCATGA
AAACCCAAGCTGTGAACCAAAAGAGAAAGATGGAAAATTAGTTGCAGGCTTAGGTGCAGG
CGGTCACTGGGATCCTAAAGGGGCGAAAAAACACGGTTATCCTTGGTCTGATGAAGCCCA
TTTAGGTGATTTACCTGCTTTAGCGGTTGATCATGATGGTAATGCAACTAACCCTGTACT
TGCACCACGCTTGAAAGAGCTTGATGAAGTTAAAGGTCGCTCGCTGATGATCCACGCAGG
TGGTGATAACCATTCAGACCACCCAGCACCACTTGGCGGTGGCGGAGCAAGAATGGCTTG
CGGTGTTATTAACTAATTTTTTGTTGATATAACAGAAATCTCTAAGACAAGCGGGTAGAT
TTTGGTAGAATTTTACCAATTTCTACTCGTATTAATTTTTATGAACTTAACAACTCCTTT
ATTTATTGCCTTTCGCTATTGGCGTTCTAAAAGTGGCGACCGTTTTGGTCGATTGGTCAC
AAACCTTGCAAGTCTAGGCATTGTGTTGGGTGTGATGGCTCTTGTGATCGTCCTGTCTGT
GATGAATGGCTTAGAAAATATGCAGAAACGCAATCTGCTTTCTACCTTACCCCATGCGAT
TATTTCACCCATAAATGAAGCTTGGCACAAAGAACAGCCGTTAAATTTACCTACTTATGT
GGAAAAATCTGTTCCTATTAGCCGTGCCAATGTGATGATTCAAAGTCAGCATGGCATGAA
TGCGGGGCAATTAATTGGCGTTGAGAAAAATAGTGATGATCCGTTATTAACGGAAGTAAG
TGATTTATCAGAACGGTTACCAGCAGGCGATTTTAATGTGTTGATCGGTTCACGCCTAGC
CAATCAGTTAGATCTAAATGTGGGTGATAAAATCCGTTTGATGATTACAGAAAATAGCCA
ATATACTCCATTTGGTCGTGTGCCTGTTCAGCGTCTTTTTACTGTTTCAGATATTTATTA
TTCAAATAATGAAGCGAGTGCTTATACCTTATTTGCAAATTTGGCTGACTTTGGACGTTT
GTTACGCATTGAAGAAGGCAAGAGCCAAGGTGTTCGTTTATTTTTAACTGATCCTTTTTT
AGTCACGGAGTTACCTTCGGCATTTCCTTCTGATAAATGGCTGGTTAATGATTGGCGTGA
ACAGAAAGGAGAATTTTTCCAAGCGGTGAGAATGGAAAAAAATATGATGGGCTTATTGAT
TAGCCTGATTATTATCGTGGCTATTTCAAATATTGTGACATCATTAAGTTTAATGGTGGT
TGATAAACAAGGGGAAATTGCGATTTTGCAAACCCAAGGATTAACCAAAGGACAAATAAC
ACAAATTTTTGTGGCTCAAGGTGCAATTGTTGGGGTAATAGGTGCATTAGTCGGGGGAAT
ATTTGGTGTGTTAGCAACGGTTTACTTAGGAGATTTTATTCGCTTAATTAACCCTACGGG
AATGATGTTGCCGACAGAGATTGTTTCAAAACAAGTCATGGTGATTTTACTTTCTTCGAT
TGTATTATCGTTGGTTTGCACACTGTATCCAGCCTATCGAGCGTCAAAAATCGAACCTGC
GGAAGCATTACGCTATGAGTAGAAAATCACCTATTCCCGAAATGCCTTGGACGGCAAAAC
ATCAATGGCAACTTAAACCCAGTTCACTCTGTGTGATCTCTATGGCAACCATTCTAATGG
GAATTGCTGATGGATTATTAGTGTTGGCAAATTTAGGTTCAAGCCCGTGGACGGTTTTCT
CACAAGGCGTAGCGTTACAAACGGGATTGTCTATCGGCACAGTGGTTGCCATTATCAGCG
TTATCGTACTGCTACTTTGGATCCCACTTCAACTACGTTTCGGGCTAGGCACACTACTCA
ATATTTTTTGGATCGCTCTCTTTATTGATTTAACCGTACAATATGTGCCAGCCCCCGAAA
GCCTATTATCACGCTTCATCCTAATGATAGGGGCTATTTTACTGTTTGGCATTAGCACAA
CCTTCTACCTTTCGTGCCACTTAGGTGCAGGGCCTAGAGATGGCTTAATGGTCGGAATGT
GTCAGAAATACGGCTGGAAAGTAGGGATAGTTCGCACGACAATTGAAGTGACAGTATGTG
TGCTTGGTTTTATCTTAGGCGGAACAGTCGGCATTAGCACCTTGTTTTTTGCCTTGTGTG
TGGGTTGGATTATTCAATATACGGCAATGGTTTTGGGTGTAAAAAAAACAGGCATAATAC
GCAAAAGTGTTAGTCATAATTAAAAAAATAGCTAAACTAGCACTTTTGTACTCCATTCTT
TTATGGGTCACCATTCACTTTTAATCAAAGATGATGATGCTTAGAAATTCAAAAATTGCC
GAAAACCACGCCGCCGCAACCCCGTGGAAAGCCCCACCCCGTTGGGAGTACCTTTTTAAT
TATCAGGAACAGATAAAGCCTATTTGATAGGCTCAAGGCTATCCATTTCCTTTATCCACG
TTTTAAAATGTGGGTTATTAATCTGTAACGTTTTATCTATGTTTCGTGTGATTAGCTCAT
TGCGTTCTAGTTTTTTGATCTTGCCTTGAATTGTGCTTGCCGTCAGGTCTTCAATGCCGA
TTACATCCGCCAACATTAAACGGGTTTCCCTGCTGTATGGTGTGCCGTTACCGTTGGCGA
TTAGCTTCAATAATTGGCGTTCTATCTCTGATAAACGTTGCCATTGGCTAGCAATTCCTC
CTTGTTCTTCCATTTGTGATAGGCGGTACTTTATCGCTTCATCTAGCGTTAAATCAGGGT
TAATAATCATATCTTGAGCAATAGCACGCATATATAACGGGGTAAAATGAAAGCGTTCAA
AGGCTTGATAGAATGCGATTTTATCTAGCTGTTTTCCCGTGCGTTGATAATAAATATCAG
CCAAAAAGTCCGTAAAGGCTTTGTCTAAATGTGGAAAATTCAAGGCGTGAGCAAAATGAA
AGAATGGGGCTTTGTTATCGTTAAACATTGCCTTTAATCCGTTTGTACTGCTTCCCGTAA
AAATCACTTTAATTTTTGACTGGTTTACATCTAGCCCCGTTCTTAATGAACGAATAAGCC
CATCATTCCCTTTGCTTCGTGCTAGCTCTTGAACTTCATTAAGTAACATCAATATAGGCT
TTTCGCTCTTCTCTGCGATCTCGTTTAACAGTCTGCTAAGGTTGATTTGTGCTTGTTCTT
CCTTATCATTTAATTCTACCCCCACGCCCAAAATATCAAGGCTTTTGATGTTTTTCAGCG
TATCTATTAGCTTGCTTTTTCCCTGTGTGATGTCGTTTAGAAAATCAAGCAAGGCATAAA
CAAAGGCTTGTTGTATTTTGCTGTCATTTGCCTGATCCATAAAGCTGAAATAGAAAACAT
TAAAGCCCATATCTTCTGCTTTGGGTTGAATGTCATTTAGTAAAAACTGAGTTTTGCCCA
TTCTTCGAGGGGCGAAAAGTGTCAATGCGTGCGTAATGCCATCTTTTAAGCTAGTCAAAA
GGCGTTGAGCAAGTTCACTTCTTGGGAAATATAAAGGGTCTGTTCTTTTCATTTTAGATA
GAATTATATGATGAAAGTATAATTATACATTCTATGTATAATTTTGTATAAATCAACATA
AACCTAAATAAACGGCTGTAACAATCTCAACTGTTTATAGTCATTTATAGACTTTATCAG
TCCTGCTAGTATTGAGTAGTTAGTAGTGGTTAATAGTAGGTTTTCATTCACTTCACCAAA
ACCTGCAGTTAAAAAGGGAATTTATCAGCCAAAACCAAAACACTACCTGTCCACACTTTT
GCAATTTCAAAAATTAGAAAGTAGCTTGAAGCCTTGTGCGGTAAGGTGCTATTGTATGAA
AATGTAAGAAAAAATAAGAAATAAAAAAACCGCTAAAAAGCGGTTTAATTGAATGTTGGT
GCCAGTGGTCGGACTCGAACCGACACGCTTTATGGGCGGCGGATTTTGAATCCGCTGCGT
CTACCGATTTCGCCACACTGGCAAGCTGAATGAGTACATTATAGGGGGCTTCGGTTAAGG
TTGCAAGTAAAAATCGTGTGGTTTCAATCGGTTGTTTTTATTTTCAACACTATTTCAATA
CTAGGCGGTGTAAATGCCGATTAAAATCGAAATAAAGATCCCCATTCCTACATAGTGATT
ATTTAAAAAGGCTTTGAAACAGGCTTCTCGTTCACGTTGTTTGGTGAGTTTGCATTGGTA
GATAAATAAGGTAGCAGTTAGCCCTAATGCAATAAAGTAAGCGGTTGAATAGTGGCTTAT
TTTTCCAAAAATCGTGAGTAGGACTAATGCAGTTGCTTGCAATAAGGCAATGATTTTATT
GTCGTATTGAGCAAATAAAATTGCAGTTGATTTTACACCGATTCGTAAATCATCATCTCT
ATCCACCATTGCATATTGGGTGTCGTAGGCAACCGTCCAAGCAAGATTAGCAAAAAAGAG
TAGCCAACACTTTAGGGGTAAGGTTTCACTTACCGCTCCGTATGCCATTGGAATTGACCA
ACCAAACGCCATTCCCAGTACAAATTGGGGTAAATGTGTGTAACGTTTCATAAAAGGATA
AACAGTGGCTAAAGCAACGGCAATCACAGATAAGCCAAGAGTATAAAGGTTTAATTGTAA
TACCAACAGAAAGGCAATAAAAATCAGTGTGGCAAAGAGTATTTTGGCTTCTTTTGCTGT
GGCTCTGCCTGTGGCAAGTGGACGTTGTGATGTTCGTTTTACGTTACCGTCAATATAGCG
ATCAGCATAATCGTTGATGACACAGCCTGCCGCACGCATCACAATTACGCCAAGCAGAAA
GATGATTAAAATAGGCAAAGGCGGAACGCCATCTGCCACTGCAAATAACGCCCATAAGGT
CGGCCAAAGTAATAAAAAAGTACCGATTGGCTTATCTAAACGCATTAATTGCATATAAGC
CAACCATTTGTCTTGACTAAAATGTGATTTCATTCTTATTTTTCGTTACAAATATGCACA
GCGACATCACTGTGAATAAGATGGTTTTGCAATTCTATTGGCAATGGGCGATCAGTAAAG
AGATAATTCACTTCTCTGACATCGCCTAAACGCACAATCGCATTGCGAGCAAATTTGGAA
TGATCGGAAACAAGAACCACATTGCGAGCATTTCGCATTAACGCACGTTTAACTTGTACT
TCGTGGTAATCATAATCCATCATTGAACCATCAGATTCTACCGCACTAATGCCTAAAATA
CAGTAATCTAAACGAAATTGATTGATGAAATTGACGGTTGCTTCGCCAATAATACCGCCA
TCGGTGCGTAAACCACCGCCTGCAATTGTAATTTGAAAATCTTCTTTTTCTTTAAGGATA
TGAGCGGCGTTTAAATTATTGGTGACAATTCGAAGGTTTTTATGGGAAAGTAGTGCAAAG
GCAACTGCTTCAGGGGTAGTGCCAATGTCAATAAAGAGTGAAGCACCATCAGGGATCATC
TCAGCGACTTTCATTCCGATACACTCTTTTTGCAGAGAGAAGAACTGTTTACGTTCAATG
TAATCGCTATTTTCGCTGGTAGAAGGCGCACCTGCACCGCCGTGATGTCGGCGAATTAAG
CTATTTTCGGCAAGTTCATTCAGATCACGTCGGATTGTTTGAGAGCTCACATTCAATTGA
GCAACAAGCTCTTCCGTGCTGACATAGCCTAATTGATTAACCAATTCGATAATTTTATTG
TGGCGAATGGACTGTTTCATTTTTATTCTCCCAATTCACATTTGCAAAATTTTTCCTAAA
AGTGACCGCTTATGTAGTGTGCCCCTACAGATAAACTTAATTAGACGTATCAATCTCTTC
AAAAGATTTCACGAGATCATCGATCGCTTTCATTTGTGAAACAAAGGCTTCTAACTTAGA
CAACGGAAGGGCTGATGGACCGTCGCATTTTGCTTTGTTGGGATCTGGGTGAGCTTCTAG
GAATAAACCTGCCAAACCAATCGCCATACCTGCACGAGCAAGTTCTGTTACTTGATCACG
ACGACCGCCTGACGCTGCGCCAAATGGGTCACGGCATTGTAATGAGTGGGTGACATCAAA
GATCACTGGGCAACCTTTTGACACTTTTTTCATTACGTTAAAACCAAGCATATCCACGAC
TAAGTTATCGTAACCAAAGTTTGTACCACGGTCACATAAAATCACTTTATCGTTACCGCA
CTCTTCGATTTTTTCTACGATATTTCCCATTTGTCCTGGGCTTAAAAATTGTGGTTTTTT
CACGTTGATAACTGCACCTGTACGAGCCATTGCCTCGACTAAATCTGTTTGACGAGCAAG
GAATGCAGGTAGCTGGATAATATCAACCACCTCTGCAACAGGCTGGCATTGATAGATTTC
GTGTACGTCGGTGATGATTTTGACACCGAATGTGTCTTTCAACTCTTGGAAAATTTTTAA
ACCTTCTTCCATACCAGGCCCACGATAAGAGTGAATAGATGAGCGGTTTGCTTTGTCGAA
TGAAGCCTTAAAGACATAAGGCACGCCTAATCTTTGCGTAACTTCGACATATTTTTCACA
GACTTGCATTGCCATATCACGACTTTCAAGTACGTTCATTCCCCCGAATAATACGAAAGG
TTTGTCATTTGCAATGTCGATATTGCCGAGAGAGATTGTTTTTTGTTGCATAAAGTATCC
TTGTTTAAATTAAAATTAGTGTACTACACTCGCCTTACTCTGTTTCTCAAGCCCTGCAAT
TTCAAGTTTTAACATCATTGCAGAAGGATCGTCAGGGCATTGATCGATAAAATAGCTTAA
ATCATCAAAAGCGGCTTGATAGCAATCCATACTCGCTAAAATCATTCCACGATCACGGAT
TTCATAAGGATCTTCAGGACTAATAGCCAATCGATATTCGATTAAACGCAGTGCTTCTTC
ATATTTACCTTCACGAGTTAAAGCCATTTTAAATACCGTTTCTAACCGCTCTAATAGCTC
ATCTTCTTCCGCTATGCGCAAATACTCTTGGTTTAATTCTACGCCGTAGCCCATTTCCCC
TTCGAGCCATTTTTCCAATTTTTCACGGCTTAGCTCAGAGCCGTCCCACGGATTGATAAA
TTTCACTTCCGTTCTGCCTTGCTCATTTTTCAATTCAGCTCGCAAAATTAATTGTGTCGG
GAAATTGACCGGATATAGAGGTAAATTCAGTGAAGCTGCTAAATAAAGCACCACTGCCCC
TAAAGAAACAGGCATTCCACGGAATTTGCGAATAACTTTATTAATCAATAAGTTATCTGT
ATAGAAATACTCGGCGTGATGACAATGAAAGCCCCATTCTTGATAAACTAAAGTTAATAG
TTGGTTTAAACGTTCTTCATCACTTTCCCCATTCACATCATAGCGAGCTTTTTTGACAAG
TACTGACATCAAGCCTAACACCTGAGATTCAGACAGATTATCGTCAATCATCAAGGTTAA
GCGAACTAACTCACGGTAAAGAAATTTCTGAAGCTGAACTTTATTTACCACGCTTTTAGG
CTTTTTAATCTCTTGGAAAATATCGTTAATTATGTTGTCCATATTGCTACTGTTACTCTA
TCATTACCGCCATAATCTTGGAATGTGGTGACTGCATTCCATTGATTTTGTTGGAAAATA
TCTTGAACACTCGCAGCTTGTTGCCAACCGTGTTCTAACATTAACGCCCCGTTTTGGGTT
AAATAAAGCGGTGCATTTTGGATAATTTTTTGCAAATCACTCAGCCCGTTTTGTTCGGCA
ACCAGTGCGGTTAATGGTTCAAAACGAACATCACCTTGTGTTAAGTTTTCATCATCTTTA
TCAATGTAGGGCGGGTTACTCACAATAAGATCAAAGCGTTGATTTTTCAAGGCTTCAAAC
CAATCACTTGGTAAAAAGCGGACATTGTCAAATTCTAATTTCTGACGATTTTTTTCTGCC
AATTCTACCGCATCAGGCTGTTTATCTACCCCAATAATATCCGCTTTTTTTCCTAGCTCA
CTTGCTAACGCTAAAGCAATCGCCCCTGTACCAGTGCCTAAATCTAAAATATGCAATTTT
TCTTGAGTAACTAACCGCTTGTATGCCCATTCCAACGCAACTTCTACCAAACGTTCCGTA
TCAGGACGGGGGATTAGGGTTGCCGTGGATACCGCCAAAGGCAACGACCAAAACTCTTTT
TCGCCCAAGATGTATGCCATCGGCTCACCTTTGGATCGGCGAGCAAGTAGCTCGGCAAGT
TGGCGTAGTTCGCTTTCGTTCAGTTCTGTTTCGGCAAAAGCAAAAATTGCAGATTTTGAA
CGTTTTGTTACCGCTTGTAGCAGAATGTTGGCATCGGCTTTGGCGTTTAAAAACGGATCC
TGTGATCCGTTTTCAAGCAGGGTTTGTTCGGCAAAAGTGAGCCATTGTTGGTAGGTTTTA
CTAAAAATCTTCACCACTTCAAAACGTTCACATACGAGCTCAAATTCATCGCTAATCGGT
TGATTTAATTGTTGACTAAAAAAATGTTGATGTAACGATTTCCATTCATCCAAAGAGCCT
TCGCCTTCTGCAATTGCAAAGGCTTCAGATACTTTGCCTAAGGTATTAAAAGTCACTTCC
GTCAATTTTATTGTCACTAAAGGCTGATTTTGGCTATCTAAAATAGTATGCAATTCATCT
TGAACAGGATATTTATCTCCATTTTCAAGGGAATAGAACATTTTGCCAGAGCAAGTCGCT
GTTTTTTTACCAGCCAGAACTAATGTGGCTAAATAATTTGGTGTGATGCCGAATTGCCAT
TGCGAGTGAATTTGAGCCATAGAGAATATCTCAATATGGGGGATTTCTCCCCCTAAGAAT
AGATTAATTCTGATCCGACAACGCCGCCAACTGATCCGCTTGATATTCGGTAATAATCGG
CTGAATTAACTCATCAATTTTACCATTCATCACTTCGTCTAAACGGTAAACGGTCAAGTT
AATGCGGTGATCGGTTACACGCCCTTGTGGGTAGTTGTAAGTACGGATTTTGTCTGAACG
GTCGCCTGAGCCAAGTAGGTTACGGCGAGTATCCGCCTGCTCTTGCGCTTGTTTTTCTTT
CTCAACTTGAACAATGCGTGAAGCAAGTACCGCAAGTGCTTTGGCTTTGTTTTTGTGCTG
TGAACGTTCGTCTTGACACTCCACCACAATACCTGTTGGAATGTGGGTAATACGCACCGC
AGAGTCGGTGGTATTAACGTGCTGACCACCCGCACCTGATGAACGGTAGGTGTCAATACG
CAGATCCGCAGGGTTGATTTCTGGCATTTCGCTTTCTGGTAATTCAGGCATTACTGCGAC
CGTACAAGCGGAAGTGTGAATACGCCCTTGCGATTCGGTTTTCGGTACACGTTGTACACG
GTGACCGCCCGACTCAAATTTGAGCTGTCCATAAACGCCTTCACCACTGATTTTAACGAT
AATCTCTTTATATCCGCCTTGTTCGCTTTCGTTAGCACTTAATTCTTCAATTCTCCAGCG
TTTGCTTTCTGCATAACGGCTGTACATACGGTATAAATCTCCTGCGAAAATACCTGCTTC
ATCACCACCTGTTCCGGCACGAATTTCAAGGAAGCAGTTATATTCATCATTCGGATCTTT
TGGTAACAATAAGATTTGCAGATGTTGTTCAAGTTGTTCGATTTCAGCTTTGTTTGCTTC
GATCTCTTCTGCTGCCATCTCTTTCATATCGGGATCATCAAGTAAGATTTGTGCTTCTTC
TATGTCGCTATATAATTTTTTCCAACGATTAAAAGTGCCAACCACTTCTTCCAGCTGAGA
GTACTCTTTGGAATAAGCACGGAATTTTTCTTGATCGCTGATGATAGTTGCATCGCCAAG
TAAGGCTTGTAGCTCTTCGTGGCGTTCGCTTAGGCTGTCTAGTTTATTAATAATAGATGC
TTTCATTGTCTTGTTTATCTGTATTTCAAATATCGCTATTGTAACGGAAAATCACAATCT
GATAAACGCAAAAAAGCCTAGATATTCTCTAGGCTTCTAGCAAAACACTTTGTAAAAGAA
TTATTTTACTAAGTCTTTTAATGCTTTACCTGCAACGAATGCTGGAACGTTAGCTGCTGG
GATTTCGATTGCTTCGTTAGTTTTTGGATTACGACCTGTACGAGCTTTACGGTGATTTAC
TTTGAAAGTACCGAAACCGATAAGTTGAACAGAATCACCTTTTTTAAGGCTTTCAGAAAT
TGCGTTTAAAGTTGCTTCTAATGCTGCTTTAGCATCTTTCTTGCTTAAATCTGCACCTGC
TGCGATTGCATCGACTAACTCAGTTTTGTTCATAGTTTTATCCTCTAAAGATGTGTATCA
GTTAAGATGGCGTTAATTGCCAAATAAAATTGCAAAATGCAATGTGTAGCTTAATTCAAA
CAGCCCATTTCTCAAAGCAAATAATGCAAAATTTGTTAGCTAAATCACATTTTTTGATTA
AAATTTAACCCAATGTTACTAATCCCACTCGTTCTAATCTCATTTTTTAGCCCTAAAATG
AGTTCAACGTCCCTTTCTTCACACTCGTTAAGCAAACGATAAACTTGCCATTGCACATCT
AATTCATCTTGAATTTCAGGGGCATTTTTAAGCTCTTGTTCGTTTAAACTGCGATCTGCT
TGTGTTTCTAAGTAGGCTGCCACTGTCGAAAGTGAAATTTGGCTAATCTTGATTGCCTGC
TCCAACGTTTCTCCCGCGATAATGCTATGTAAAACTTCCGCTAAGGCGTGGCAGGCATCT
TCAGCAGGGAATACGCCGTAAAAATCAAATTCATTCACATCAGGAATAATGGCTTCCAAT
TTTTCGAGTTGGTCCTCAAAATTGATTTTTGCCCCTTTGACAGTCAGATGTTCCCAAACT
AAATTGAGAATATTTTGAAAAGTTTTAGCATCATCTGACCGCTTACTGACCTCGCAAAAG
AGTTGAAAGTTAGGCAACATACGTTCGCATAAACACGCCATAAAGGTAAGATGTTGCCAA
GTTTCAAAACGCTCGATACGTTTATGAATAGGGTTTCTCATTCGTTATCCTTATTTGTGA
TACTGCTGTGAAAAGGCATGAACGCTATCCACAAACACTTTCGGACTTTCTATCGGAACA
TCTTGATGGATACCGTGTCCCAGATTGAAGACGTGTCCTGAGCCTTGCCCAAAGCCAGCT
AAAATCGCTTTGACTTCTTGTTCGATACGTTCAGGGCTTGCATAAAGTACGCTTGGATCC
ATATTGCCTTGCAATGCAACTTTGTGTCCGACACGACGACGAGCATCAGCAATATCTACC
GTCCAGTCTAATCCTACTGCGTCACAACCTGTGTCAGCGATAGCTTCCAACCATAGACCA
CCGCCTTTTGTAAATAAGGTCACAGGCACTTTTCTTCCGTCGTTTTCACGGATTAAGCCA
TCGACGATTTTGTGCATATAGCGTAAGGAAAATTCGTTGTAATCACGGTGTGCCAATACG
CCACCCCAAGTGTCAAAGACCATTACCGACTGAGCACCAGTTTTAATTTGTGCATTCAGG
TAAAGAATAACGCTGTCAGCCAGTTTGTCTAACAGAGCGTGTAGCAACGCAGGCTCGGCA
TACATCATTTTTTTGATTTTGGTAAAGGCTTTGCTACTTCCACCTTCAACCATATAAGTC
GCTAATGTCCACGGGCTACCCGAAAAACCAATCAATGGCACTTCGCCTTTCAACTCACGG
CGAATGGTACGCACCGCATTCATCACATATTGCAGTTCTTGTTCAGGATCAGGAATAGGC
AGATGATCGACATCGGCTTTACGCTCAATCGGACGAGCAAATTTAGGACCTTCCCCTGCT
CCAAAACTTAAGCCTAATCCCATTGCATCTGGAATAGTTAAAATATCAGAGAATAAAATT
GCCGCATCTAACGCATAACGACGTAAAGGCTGAATAGTCACTTCGCACGCTAAATCCGCA
TTGCGACATAACGACATAAAATCCCCTGCTTCTGCACGGGTCGCCTTATATTCAGGCAAA
TAACGCCCTGCTTGACGCATCATCCAAACAGGTGTCATATCAACAGGTTCACGCAATAAT
GCTTTTAAATAACGATCATTTTTTAACATTGTCATACTATTCTCTCAAAATAAAAATGCC
CTATCGGGCTTGATAGGGTAAATCATATCATAAATTACAGGGGTTTGACGCTAATCTTCA
CACTAACTTGTTCGCCTGATTGCACTAATTGATAAATCCGTGCAGTTTCAACGCAAACCA
TCGTTCGATATCCCGTTTCACTCATTCCGCTCATTGCCTTATGCCACGGGTTCCAAACCA
CTACTTCGCTGGCATTTTGATGTTCAACCATCATTTGACGGGAATAGCCAAGATCTTGGA
TCAGCGTTGGTTGTTGGTTAGCACGATAAATCTCATCAACTAATTCTGCAATTTTGCGTG
GCGAACTAACCGCTTGCTGTTGCTGAATAAGGGAATTAAAGGTCTGTTCTGGTAAGCCAA
ACAGTTCCACCTGCTCAATGTTTTTGACATTAAAATAACTATGTAATGCCACTTGTGCTT
CGCCTTGAGCTAAATGGGTAAAACGCAACTGACAAGTTAGCCCTAATTCCATCTCCATTT
TTGCTTCTAATTGCTGGTTTTCATCAAACAAACTGAACTCAAGTTTGACCTGATCCGTTT
GGACTTGATAGTGAGATAGCTCCCACAAGCGATTACGAGCGGTACCGTGTGGGGGTTGTT
TTACACCACCAAACCACGGATAACAAATCGGCACGCCACCACGAATAGCATTGCCTTGCT
CAAACGGCTCAACTTCACTGAGCCAAAAAACATCTTGCTCAGAGTGAACAGGTTGCCAGC
TCAATAAATGCGCACCTTGTAAAGCCACCTTCGCTTTCACTTTCGGGTGAGCAATTTCAA
GTACTGGAATTTGGTTGTAATCGACCAATACAAGCTCTGGGGTAAGTTGTTTTGTCATAT
TTGCTCCTTTTATATAGACAAAAGGGATGTAACGATACATCCCTATTCTTATTATTGATT
TAGATTTTGTTTTGCTGCAGCAATCGCTTCAGCTACACGCTCTAAGTTCACGCCACCTTT
GGCACAGCGTTTTGTCAAACAAGAGTCTAACGATAAAATCGGATAAACATCATCATTAAT
CACAGAATGGAATTGTTTAAACTTATCTAAATTTAGCTCTTCTAATGCTTTCTTCTGGCT
AATTGCATAAACGACTGCTTCACCAACAATGTGGTGTGCCTCACGGAACGGAATACCTTT
TGCAACCAAGTAATCTGCAAGTTCTGTTGCATTTGCATAACCTTGCTGTGCAGCTTCTTT
GGTACGCTCAGTATCGACTTTAATATCTTCTAACACTAATGCTGAAATATTGACACACGC
TTGCCATGTTTCAATCGCATCGAAAATCCCTTCTTTATCTTCCTGCATATCTTTGTTGTA
AGCCAACGGCAAGCCTTTTAAAGTTGCTAATAAACCGCTTAACGCACCAAACACACGCCC
AGTTTTACCACGCACAAGCTCACAGGCATCAGGGTTTTTCTTCTGTGGCATTAATGATGA
ACCTGAAGTCACACGATCTGAGAGTTCGACAAAGTGAGATTCACCACTGTTAAAGATGAT
GAGATCTTCGGCAAAACGAGAAAGGTGCATCATACTAATAGAAGCCGCAGCTAAAAGTTC
TAAAACGTGATCACGGTCAGATACACTGTCTAAGCTGTTGCGAGTAGCGGTTTCAAATCC
AAGATCTTGTGCGAGTAAATCACGGTCGATTGCATAAGCCGTACCCGCTAACGCCCCTGA
ACCTAGTGGGCAAGTATTCATTCGTTTATAAGCATCGGTTAAACGGCTGTAATCTCGTTC
TAACATCTCGTAATATGCCATACACCAATGGGCAAAGGTGATCGGCTGAGCCCGTTGTAA
ATGGGTATAACCCGGCATTACAGAAAGTTGGTTAGCTTCTGCGGTTTCCACCAATTTTTC
TTGTAACGCACGGATAGACTCTTGTAGTGAAAGCACTTGGGCTTTACACCATAATTTCAT
ATCTACGGCAACTTGGTCGTTACGGCTACGTCCTGTGTGCAGTTTTTTACCGAGATCGCC
GACTTTTTTAATCAGTTGTAGCTCAACCCAGCTATGAATATCCTCCGCATCTTCTTGTAG
CACAATGGCTAAATTAGGGGCAACTTCTGCACGCAACTGCTTTAACGCCGCAATTAATTC
GACTAATTCCGCTTGATTGATGATCCCTACGGAATGAATGGCTTTTGCCCAACCAATTGA
GCCGTCAATATCTTGTAACGCCAAGCGGTAGTCAAAACGTAATGAATCGTTGAAATATTT
GAATTGTTGATCTGCTTGTTGTGTGAAACGTCCACCCCAAAGTGCCATATCCAGTATCCT
TTATAAATTAAATTGCAAATAAAAGGCGGTTTCTCACCGCTTGTCTTGGTGATTATTATG
CATAATTATGCAATTCAACTCAATAATTATTTGTATTAAGTTTCTATACTTCCATCTTGT
AACAATATTATGCAACAATCTAGCGATTTTGTAATGCATCTAAGCCTAATATTAAACTTA
CTATGGAAAACTTTAGACAAAGTTGGTCTGAAATTATGAGAAGATACTTCAATAATTTCC
TTAAAATTGCAAATTTTTGCTTTCATTCCCCCCCCCATTCGCTATATCATTGCAAGCTAT
TTCAAGAACATATTTATTATGTTGCTAGGTGCTGAATTTTTAGTCAGCTTTTTTTGCATT
TTCTCAATTTATGCCCTAGGGGGAAAACAAAAATCAATGGAAAAGTTAGAGCAAAAACCA
ATTATTGAGCTTCGTTCTATAACGAAACGTTATGGTGAAAAAACAATTATTGATGGCTTA
GATCTTACAATTAATGACGGTGAGTTTTTAACCATTCTTGGTCCGTCTGGCTGTGGTAAA
ACAACGGTATTGCGTTTAATTGCAGGTTTTGAAGATTTAACTGATGGTTCAATTATTCTT
GACGGACAAGATGTATCGAATGTTGATGCAGAGCAACGTCCAGTAAATACGGTTTTCCAA
AGTTATGCACTTTTCCCTCATATGACCATTTTTGATAATGTCGCTTTCGGTTTGCGTATG
CAAAAAGTGCCAGAAGCGGAAATCAAGCCTCGTGTAATGGAAGCGTTGCGTATGGTGCGT
TTGGAAGAAATGGCACCGCGTAAGCCGTCACAGCTTTCAGGAGGTCAGCAACAACGTATT
GCGATTGCTCGTGCGGTGGTTAATCAGCCGAAAGTGTTGTTATTAGATGAGTCGCTTTCT
GCTCTTGACTATAAATTGCGTAAAGAAATGCAACACGAATTAAAACAGTTGCAACGTCAA
TTAGGTATTACCTTTATTTTCGTTACCCACGATCAAGAAGAGGCATTAACAATGTCGGAT
CGTATTATCGTAATGAACAAAGGTAAGATCCAACAAGATGGCTCGCCTCGTGAGATCTAT
GAAGAACCAAGTAACTTGTTCGTAGCGCGTTTTATCGGCGAAATCAATGTGTTTGATGCA
ACGGTGATTGAGCGTGTGACAGAAAAAACGGTAAAAGCCAATGTGGAAGGTCGTATTTGC
GAAATTCATACGGAATTACCTGTTCATCCAAATCAAAAACTGAAAGTATTGCTTCGTCCA
GAAGATATTGTGATTGAAGAGCTTGATGAAAACGAAAGTGCAAAAGCGGTGATTGGACAC
GTTAGCGACCGTACTTATAAAGGTATGACCCTTGAGTCTAATGTGGTGTTAGATCATAAC
CAAATGAAAGTGTTAGTGAGCGAGTTCTTCAATGAAGACGATCCGCATATGGATCACTCT
GTAGGACAAAAAGTGGCATTAACGTGGCACGAAAGCTGGGAGGTTGTACTCGACGATGAA
GACTGCTAGTAAGAAATTTCAAAATATTACTGTAGCGGTTATCTTCGGTTGGTTAATTTT
CTTTGTATTAATCCCGAACTTACTGGTGTTATTCACCAGTTTTATGACCAAAGACAGTAG
TAATCTGATTGAATTTACGTTTTCCCTTGAAAGCTATGGTCGTTTGATTGATCCACTTTA
CTCACAAGTATTGTGGAACTCGCTCTGTATGGCTGGGATTGCAACCATTATTTGTTTGGT
GGTGGGCTATCCGTTTGCCTTTATGATTGCAAAATTGCCTGCGAAATATCGTCCATTTTT
GCTCTTTTTGGTGGTGTTGCCATTCTGGACGAACTCGCTTATCCGTATTTACGGAATGAA
GATTTTCCTTGGCGTTAAAGGCGTTCTAAACGAAACCTTGCTATCTTTGGGTATTATTAG
CGAGCCAATCCGTATATTAAATACCGAAATTGCGGTGATTATCGGTTTGGTTTACATATT
ATTGCCTTTTATGATTTTGCCACTCTATTCTTCGATTGAAAAAATTGATGGACGTTTATT
AGAAGCAGCAAAAGATTTGGGTGCAAATGTGTTCCAACGCTTTGTTAAAGTAATTATTCC
ATTAACAATGCCGGGAATTGTGGCGGGTTGCTTATTAGTTTTGCTTCCTGCAATGGGTAT
GTTCTATGTGGCAGACTTATTAGGCGGTGCGAAAGTGTTGCTTGTAGGTAATATCATTAA
AAGTGAGTTCCTTGTTACGCGTAACTGGCCATTTGGCTCTGCAATCAGTATTGCATTAAC
TGTCTTGATGGCATTAATGATTTATGTGTACTACCGTGCAAATAAACTGATGAATAAGAA
AATGGAGTTAGAATAATGAATCGCGTATTGAAAAGCTTTTTTATGTTTGTCGTGTACGCA
TTCTTGTACATTCCAATCATCATTTTAATCATCAATTCCTTTAATGCGGACCGTTATGGT
TTAAGCTGGAAAGGTTTTAGCTGGAACTGGTATGAGCGTTTATTTAACAATGATACGCTA
ATTCAAGCGGCGACAAACTCAATTACCATAGCCTTTTTCTCGGCGACTTTTGCAACTTTA
ATCGGTGCATTAACAGCGATTGCACTCTATCGCTATCGTTTCCGTGGAAAACAATTTGTT
GGTGGTATGTTGTTTGTGGTAATGATGTCACCTGATATTGTAATGGCAGTATCTTTACTT
GCCTTATTTATGTTAGTTGGTGTGGCATTGGGCTTCTGGTCTTTATTATTTGCACATATT
ACGTTCTGCTTACCTTATGTGGTTGTGACGGTATCCTCACGTTTAAACGACTTCGATGCG
AAAATGTTAGAAGCGGCAAAAGACTTAGGGGCGAATGAATTTACCATTTTGCGTAAAATC
TTATTCCCATTGTTGCTCCCTGCGATTGTTTCAGGCTGGTTATTAAGTTTTACCATCTCG
TTAGATGATGTTGTGGTTTCTTCTTTCGTGACAAGTGCAAGCTATGAAGTGTTACCATTG
AAGATTTTCTCACTGGTTAAAACAGGAGTAACCCCAGAAGTCAATGCGTTAGCGACTATT
ATGATTGTATTCTCACTTGCGTTAGTGGTATTAAGTCAGTTAGTTCTGCGTAAGAAAGAT
TAATACTATTCACAAGTACACTAAATCAAAAGCTTAATTTTCATACAAAAGAGATCCTAT
GTAGGATCTCTTTATTTTTTCTAAATATCGTCGTTTTGTATCATTGAGTGGTGCTATCAA
ATAAAGGAAGCCAACCTTTGGAGCTTACGGTATGTTTAGGGAGATAATGATTGCGCCTGA
AAATATACTGTTCTAAAATGATAGTGTTAAAATCCACATAAAATTATTGATGTAAAATCT
ATTTATTTGAGAATTTAGGAACAACAACGTGTCAAAAACAATTCAAGCTTTACGCGGAAT
GAATGACCTTTCCCCAACTGAAACACCATTATGGCAGTGGGTCGAAAGCAATATCCGTGA
TACTTTCGCAAGTTATGGCTACACAGAAATGCGTAGTCCGATTATGGAATCCACCGACTT
ATTTAAACGTGGCGTCGGTGAAGCGACAGATATTGTCGAGAAAGAGATGTTTACCTTTAG
CCGTAGCGAAGAAGCAGGCGAAAGTTTTACTCTTCGCCCTGAAGGTACGGCAGGTTGCGT
GCGTGCGGCGATTGAACACGGTTGGATTTACAACCAAGAACAACGTCTATGGTATATTGG
TCCGATGTTCCGCTATGAGCGTCCGCAAAAAGGTCGTTATCGTCAATTCCACCAAGCTGG
CGTTGAAATTTTCGGGATCCCAAATGCTGAAGCGGATGCGGAATTAATTGTGTTAACCGC
TCGCTTATGGGAAAAATTAGGTATCCGTGAACACGTCACTTTACAGCTTAACTCAATCGG
CGGATTGGAAGTGCGTACTCGATACCGTGAAGCTCTAGTTGCTTTCTTGCAAAATCATTT
AGACGTATTAAAGCAAGATCCTGACAGCGAACGCCGTTTAACAACCAACCCATTACGCAT
TTTGGATACCAAAAATCAAGCGTTACAAGCAGTATTAAACGATGCACCAAAACTTCACGA
TTTCTTAGATGATGAATCGAAAGCACATTTTGCTAAACTTTGTGCAATCCTTGATGAAAT
GGGTATTGCCTACGAAGTCAATCAAAAATTAGTGCGTGGTTTGGATTACTACAATAAAAC
CGTATTTGAGTGGGTCACCACAGCATTAGGTGCGCAAGGTACAGTTTGTGGCGGTGGTCG
CTATGATGGCTTAGTCGCACAACTCGGCGGACACGCAACGGAAGGTGTTGGCTTTGCTAT
GGGCTTAGAGCGTTTAGTCTTGTTAGTGCAAGAAGTGAACCCGAATGTGCAATTACCAAG
AGCTGTTGATATTTATGTAGTTCATTCAGGTGAAGGCACAACGGCAGTTGCATTCCGTTT
GACTGAAACCTTGCGTAATGCGTTCCCACAACTTCGCACAATGCTACATACAAGTGGTGG
GAATTTCAAAAAACAATTCAAACGTGCCGATAAATCAGGGGCGAAAATTGCTTTGGTGTT
AGGTGAAAGTGAAGTCGCCGAGCAGAAAGTGGTAGTAAAAGACCTATTTGGTGAAGCGGA
GCAAATGACCATTGCCCAAGCTGATTTAATCAACGAATTAACAACGCATTTTGCATAGGG
AGCAGAAATGAGCGATTATCTTAATAAAACCGAAGAACAGCAGTTTGAAGAAGCAAAAAG
CTGGTTTAAAGAAAATGGCACACCGATTGTTGTGGCAATTTTTCTAGTTGCAGCAGCAAC
ATTTGGCTGGAACTACTGGCAAAAACACCAAATTGAAGTAGCTCAAACCACATCAGCCAG
CTACCAACAAGTGATGGAAAGCTATTTGCAAAATCCTGAAAAAAACGCACCGCTTGTACA
AAAATTTATTGCGGAGAATAAAGACTCAAGTTACGCGGTATTTGCTCAACTCGAAGAAGC
AAAACAAGCGGCAGATAAAGGCGATTTTGCGACAACAAAAACGTTATTAACACAGTCTTT
AGGTTCGACAACCGATGCAACATTACAAAACGTGATCCGTTTTCGTCTTGCTACAGTGGA
TTATCAGCTAAAAGAGTTTGATGCAGCATTAGCAACACTTTCTCAAATCAAAGACACCGC
TTGGGATTTCCGTAAGCAGTTATTAACAGGTGATCTGTTAGCCGCAAAAGGCGACAAGGC
GGCTGCGAAAAGTGCTTATGAACAAGCTAAAGAAAAAGCAGGTGATGCAAATCAAATGCT
AATTGATGTGCGTTTAAATAATCTGTAAAAAGGTAATAGTAGAGAAATCCTTAATGAAGG
TTAAGGTTATCTGCTTCTTGGTAATTAAAGAAAATAGCTCCTAGAGGCAGATATTTCACG
GAATTAAAGTTAAGGTGTTACTGAATGCTATTTGTATCTTCTGGTAGTCAATGCCATGTG
ATTTTTAAATGATAATAACCTTTTATAGTTGAATTAAGTTCTGACATACTCTCTCTTTCT
TCTCCATTAATAAATTATATTTTTATATATAAATTAAACAAGTAATGCTTGATTTTCTTC
GCAAGAAATTACCTTCTATGAACAGAGTATGGAAAATGTTATAAAGCAATAATATTGCTA
TCTATTTATATGGTATGTGGATATTTCATGTCAATAAATCTGGAAGATTTTGATGATTGG
AGGAACAAATGCAACACAAAAAAATCGCCTTTATCGGTGCTGGTAATATGGCGATTGCGA
TCATTTCAGGATTAATCAAAAGCGGTTATCCTGCCGAGCAAATTATCGCTCGTAATAAAA
GCAATGAAACTCGCCGCTCGCAGTTAAGAGCAATGGGCGTTCAGGTGGATTTGTCTAACC
TTGATGCTGTGACCCAAGCTGACGTAGTGATTTTGGCAGTTAAACCGCAGATGATGACGG
AAGTGTGCAGTGAGTTTTCTCAAGTGGATTTTAGTGCAAAATGGGTGATTTCCGTTGCGG
CTGGAATTTCTGTTGCCCGTCTTGAGCAACTGTTACCAACAGCAAGCAACATTGTTCGGA
CAATGCCGAATACGCCATCGCTCATTGGTGAAGGCATTGCAGGATTATTTGCAAAAAAAT
CGGTAGATCAGACCGCTTGTCAATTTGCAGAACAGCTACTGTCTGCGGTAGGCCAATGTT
ATTGGGTGGATACGGAAGCGGAGATCAACCAAATTATTGCTATCACAGGTTCTAGCCCTG
CTTACTTCTTTAAGTTTATGGAAGCAATGCAAGAAGCGGCAATTAAAATGGGCTTTAGCG
AACAAAATGCTCGTTATTTAGTGCAATCGGCAGCATTAGGGGCAGCAAAAATGGTGGTAG
AAAATCCAGAAGTTGCCTTAGCAACCTTACGCGAAAATGTCACTTCAAAAGGCGGCACAA
CGGCTCAAGCATTGGCGGTATTTGAACAACGTGAGCTAAATGCAACCGTTGAACAAGCGA
TGAATGCGGCAATTAAGCGTGCAGAAGAGATGGAAAAATCCCTATGATAAAATTTACCCC
TTTTCAATGGTCGTCGTTTAACTTCTTCGGCTTTTATTGTGCCTATGGCGTGCTGTTGCC
GTTTCTACCTGTTTGGTTGAACCATCATGGCTACGATTCGGGAATGATTGGCTTGTTAAT
CGCTTCAGGTTATCTATTCCGCTTTTTAGGGGCAATGACCTTTTCTAAACGCATTACCCA
CCCCAACCAGCTACTTTCTCTTGCTCGTTGGCTAACGTGGCTCGCCATTGCCACTCTGTT
TTTAGTTGCCTTTGGGGTACAAACAATTTGGATTTTATTCCCTGCAATCGCACTGTTCCA
TATCTTCAACGGCGGAGCAATGCCGATAGCTGATACCATAGCTTCCACTTGGCAACAGCA
AGTCGGGATTGATTATGGCAGAACACGTTTATTTGGCTCGATTGCCTTTGTTGTAGGCTC
AGTCAGCACAGGTTATTTAATCGGCTGGCTAGAGGAAAGTGCGATTATCGGCATTTTAAT
TGGCTGGCTGGTCTTTCTAGGCTCAGGCTTAACAGTTAAACCGACCCAAGCCTTTGTACA
GACAGAAGAAAAAGCCCAATCAGAGTTAAGCTATCTGCAATTAATGAAAGTGCCAACCAC
ATTCAAAATGTTGATTGCCATTTCCTTAATTCAATCTTCTCACGCCGCTTATTATGCTTA
TAGCACGATTTACTGGGCATCAGCAGGGATTTCGACCCAAAGTGCAAGTTTATTATAGGG
ATTGGCAGTTGTTTCAGAAATTCTGTTTTTCTTCTTTGCCAACCGTTTATTTAAAACGTG
GAAAATCAGCCATTTAATGATTTTATCTGCCGTTGGATCAATGATGCGTTGGATCTTACT
GGCTTCGACCACAAATATCGCTATTTTAATGGCAATCCAAATGTTCCATTCGATCTCTTA
TGGAGCAGGACATTATGCAATGATCCGCTACCTTTCCACCCAACCAACGGAACAAATGGC
AAAACTACAAGCACTCTATTTTAGCTTTGCAAGCTGTATTTTTATGGCGTTGTTCACCTT
TATCGCTGGCTTAGTCTATAAAGTTTCGCCGACAGGTAGCTTCTGGTTAATGGTGTTGTT
TGCACTGCCTGCGATTTTTATTGTGCCGAAGCGGTTTGGAGTGAGGGTTTAGATGAATGA
ATACCTAACATATCAATTCAATAATAATTTAAGGGACTGTATTAGATTAGCCCTAAATTT
CACACCATTTTCGCAATGTTTTTAACTGCTCTTTTGGTGTCCCAAAGTTAAACCGAAATT
CACATTCTTTCAAGAATAAAGGAAAACTTTTTCGGTCAATCCCATTATATTTTCGGAGTA
TCCGCTTGGCTTGACTCCAAAAATTTTCAATGCCGTTGATGTGATTTTGTTTCACTGCAA
ACAGCTCCGAATGGCTAATTCGTTCGTGGTGAAATTTGCTTACATCAAGGGCATCATAGC
TCCAATAAGTATCAGTATAAACCCAGCTGTCAGGCTTGATCTTCCTTGCTATAACAGGCA
TTAGCGTTGTTGTCTTCGTATCATTGACGACCACAGTAAATACTTTTCCTACCGCCCACG
ACCTCGTTTTCCTTCACAATGTCCACCAAAATAGCTCTCATCCAACTCAATTTGTCCGTC
AAATACTTCATCCGCTTCAAGTGCTAAATGATGGCTGATAACCTCGCGGATTTTGCGGTA
AAACAGTGCAGCAGAGTTAGCATTTATCTCTAACAAATTTGCCGCAGAACGGACAGTGAC
TTCTAATACAAAAAATTCAAGGAGCTTTTTTGTATAGATTTCTTTAATTTACAATGAGTT
ATTTTCATTTTTATAGACTAACATACTTGCTAATCTAATACGCCCCCTTACATTATTGGT
ATTTAAAACATAAAGCGTTTTAGAAGAACGGTCAGATAAATCGAACAAAAAGAGTTATTA
TCCTTATAAACATCGGAATGTAAGAAGTGCTTATCACAGTTTTAAACATTATATGGATTA
TTTACCTATGAAAAGTATAGTGATTTAAATATCGAAAAAACGACAAATAGACTTGAAAAT
TTATTCGGACAACTTAAAGAGAAATTATCGCATCATGCAGGATTAACGAAAAGACATAAT
GTTATGTTTATAAAGGATTTTTTAAATAAAAAGAGTTGCTAAGAATAATTTAAAATATTC
ATTAGCAACCATACACTACTCACAGTTGCGTTATGCTTGGGATTCAAAACGTCTGGCTGC
TTCGTCCCAATTCACCACATTCCAAAATGCTTTAATATAATCAGGACGACGGTTCTGGTA
ACTTAAGTAATATGCATGTTCCCATACATCTAAACCTAAAATTGGATAACCAGACACACC
AGCTACATCTTTACCCATTAACGGAGAATCTTGGTTAGCTGTCGATACTACAGATAACTT
TCCATCTTCTAGTACTAGCCACGCCCATCCAGAACCAAAACGAGTGGTAGCAGCCAGCAC
AAATTGTTCTTGGAATGTTTCAACAGAACCAAAATCCCGTATTATGGTCTCTTTGAGTTT
TCCTTGTAAGGTCGTACCAGTTTTTAACCCTTTCCAAAACAACGTGTGATTAACATGTCC
TCCTACATTATTACGCACAGCTACTCGTTTTTCTACAGGAACTTGCTCAAGATTTGAGAT
CAGCTTTCCTGGACATTGTCCTAGTAAATCAGGATATGCCTCTAATGCGATATTTGCATT
ATTAATATAGGTTTGATGGTGTTTGGAGTGATGAATCTCCATTGTTCTTGCATCAAAATA
CGGTTCTAATGCATCATAGGTATAATCTAACTCAGGTAATGTGTATGCCATATTATGTTC
CTCAAAAATAATCAGTAACAATTGAGTGTAAACCCTCAACTATAGTAACAAATAATAAGA
AGATAATATATATTTTTTTGATCTATCGCAAATTACAGCGACCTCGTAATAGCTATTTTT
AAATGTAGCTTTGTTTGCTTATCAAACTCCTTTATAGTTTGGTAAATAAAAAATACCATT
CAAATATATAGAAAAATTAAGACTCTAATCTAAATCACCACACTCTTAACCTGCAAATAC
GCCGTCTGCCCTATTTGCAAGCACAGATCATCAAACGCCCACAAGCTAATACTCGCCCAA
ATTTCTTGAGCTTCCACCTCAACGGCAATATCATAGCGGTCAGATTGAGGCTCGATTTTA
CAAATTCGCCCTTGCAAAATATTCCGAATAGAACTTTGCTCAGGTTTGGACAGGGTAATA
GAAACATTTTGGCTACCAATGCTAATTCGCATTAAATCCCCTAATTGATAGCGAGGCTGT
TCCGTAACCCAAATCAACTGTTGTCCCAATGCCAGCCCTTGCATACGGTAAGGATTTTGT
GCAACCACAGGCAACTCAAGTAAACTCAACCGTTGAGCTTCAGGCTGCCACGCAGAAAAG
GCTGGGCTATGCCAAACATTCAACGTTTTATCAAAAGCAACCACCTTCCCCTCTTCCAAC
AACAACAAATTATCCGCCAAACGAATAACCTCATCAAGACTATGGCTTACATACAAAATC
GGAATATCCACCGTTTTTGCCAACCGCCCCAAATAGTCCATCAACTCATTCTTACGCGGT
AAATCTAAAGCTGAAAGAGGCTCGTCCATCAACAAAATATCTGGCTCGCTCAACAACACA
CGCCCAATCGCCACACGTTGTTTTTCACCACCAGACAAGCTGATCGGGAAACGATCTAAC
AGATGTTCAATCCCCAACAATTTAACTAATTGTGAAAAATTCGCCTCATCAAACCGCTTA
CAGCCATACTTTAAATTCGCCTCAACTCGATAATGCGGAAATAAGCGATGTTCTTGGAAA
ACATAGCCCACCTTACGTTTTTCAGGGGGCAAATTTATCTTCTGACGATCATCAAACAAC
ACTCGCCCATTTAACACAATTCGCCCTTCCGTTGGTGTGACTAGCCCTGCGATAAGGTTA
ATTAAACTCGACTTCCCTGCCCCTGAGCGACCAAAAATTGCCGTCACCCCTTTAGCATTT
AACGCCACATCAACAGCTAAATCCAAGTTTCCTAAACGATGTTTAACTTTAAGTTGCAAA
GATTGTGCCATTACTGTCCCTTAATTTGTTGGAAACGTTGCTGACGCTGTGCCAATAACT
CAGAAAAAAATAACGCAACTAACGAAATCACAATCGCAATCACACAAAGCCGAGCAGCCG
CCATTTCACCGTCAGGGGTTTCAATAAACGTATAAAGTGCCGCAGGAATAGTTTGGGTTT
GATTAGGGATATTAGACACAAAAGTAATGGTCGCACCAAATTCCCCTAACGAACGAGCAA
AACCTAACACTGCTCCTGCAATAATCCCCGAAAAAGAGAGAGGAAGATGGAGCGTAAAAA
ACACCTTTAACGGGCTTGCCCCTAAAGTTCTAGCCGCCTGTTCCAATTTGGGATCAATAG
CATCAAAGGCTAACCGAATAGAGCGAACCATCAACGGAAAAGCCATTACCATTGAAGCAA
GCACCGCCCCTTTCCAAGAAAAACTTAACGAAAATTCAAACCACTGCCACAAGTACTGCC
CAATCGCCCCTTTCTTTGCCATTAAAATCAGCAAAAGATAACCGATCACCACAGGGGGCA
AGACTAACGGCAAATGGATAATGCCATTAAATAAGTGCTTACCCCAAAACTCTTTTCGAG
CCAACAACCACGCAGCCCCAGTTGCAAAAGGCAACGCAAATAAGACCGCTATACTGGCAA
TTTTTAGGCTTAAATAAATGGCATTAAGTTCTTGTTGGGAAAAAGAAAATATTAACATTT
CATTCACTATCATAGTCCGTATTCTACAATATTTATTCTTTTTATCTATCTATTTAGAAA
AATAATAAGAGTTATGGCATTATCGCTTTCTTCTTTCATCTACTTTATAATAGAATATAG
GGAATATCTTTATTCGACCTGTAACGTATGAAACTCAACATTCCGACCTATCTGACTTTA
TTTCGTGTGGCGTTAATTCCGCTGTTTATTGTTTCGTTTTACTTGCCTATTCAATATTCT
GCTGAAATTACCACGTTGATTTTTTTTATTGCTTCAATCACCGACTGGTTTGACGGCTAT
TTGGCTCGCAAATGGAACCAAACCACCCGCCTAGGTGCATTTTTAGATCCTGTGGCCGAT
AAAGTCTTAGTTGCGATTGCATTGGTGTCTGTGGTCGAATACTACCATACTTGGTGGATC
ACTATTCCTGCAGGTATTATGATTGCCCGTGAGATTATTATTTCGGCGTTGCGTGAGTGG
ATGGCGGAATTAGGTGAACGTGCAAGTGTTGCGGTGTCTATTTGGGGTAAAGTAAAAACC
ACAGCACAGATGTTAGCTTTAGGTGGTTTATTATGGCGACAAGCACCGTGGATGGAATAT
ACCGCCTTTGCTTTGCTTTATATCGCTGCGATTTTAACCATTTGGTCGATGTTGCAATAC
TTAAAAGCATCTAAAGGAAGTTTATTAAAATCTTAAATACTTTGTAGGGACATACTGCGT
GTGTCCGTCTAATCTTTATTTTACGCAAAAACGATATTCAGCGGACACACGCAGTGTGTC
CCTACAATCCTATGTCAAAATTCAATTCCAAACAATTTCTTGCCGATACTCCACATAACC
CTGGTGTTTATCGTATGTATGATGATAAAGGCACGATCATCTATGTCGGTAAGGCAAAAG
ATTTAAAAAAGCGTCTATCGAGCTATTTTCGTAGCACTCTTGCCAGCCGAAAAACTGAAG
CCTTAGTATCGCAAATTGCTCATATTGATACCACCATTACCCATTCGGAAACCGAAGCCT
TACTGTTGGAACACAATTACATTAAGGAAAATCAACCGAAATACAATGTGTTGCTTCGTG
ACGACAAATCTTACCCTTATATTTTGCTTACCAAACACCAGCACCCACGTTTAGCCAGCT
TTCGGGGAAGTAAAAAAATCGCAGGGGAATATTTTGGACCTTACCCAAATGCAGGGGCGG
TGCGGGAAACCTTAAATCTGCTACAAAAACTGTTTCCGATCCGCCAGTGTGAAGACAACT
ACTACAAAAACCGTTCTCGCCCTTGTTTACAATATCAAATCGGGCGTTGCCTTGCCCCTT
GCGTGGAAGGCGTTTATTCCCAACGAGAATACGATCAACAGGTGGAGTATGTTCGCTTAT
TCTTACAAGGTAAAGATCAGCAAGTGATCGAACATTTGATTAGCAAAATGGAAACAGCAG
CGGAAGATCTGGATTTTGAAGCTGCCGCGCGTTTTCGAGATCAAATTCAGCAGGTGCGAG
CGGTCACTGAAAAGCAATTTGTATCGAACGAACGCTTGGACGATCTCGATATTATTTCGA
TTGCCTATCAACACGGTATTGCTTGCGTACATATTCTGTTTGTACGACAAGGGAAAGTGT
TGGGTAGCCGAAGCTATTTCCCCAAAGTGCCGAACCATACCGAACTTGCCGAATTGAGCG
ACACTTTTATCGGGCAGTTTTATTTGCAGATGAACCAACATCGCACCATTCCGCACCAAA
TCATTATCGATCACCCCGTGAGCGAAGTGGAAGCCTTAGAAAAGGTATTGTCGGAACAAA
CAGGACATAAAGTGAGTATTACCGATAAGGTGCGAGGCGAAAAAAGCCGTTATCTTGCTC
TTGCTAAAACCAACGCAATGGCAGCACTGACTTTGCAACTCAAGCAAGATGCTCGTATCC
AAACCCGTTATGAAGCCTTGCAAGCGGTGCTTTCTTTGCCAAAAATTGCAAGAATGGAAT
GCTTTGATATCAGTCACACGATGGGCGAACAAACAGTCGCTTCTTGTGTTGTATTTGATG
AAAACGGCCCGTTAAAATCTGACTATCGCCGTTTTAACATTGAAGGTATTACAGGGGGCG
ATGATTATGCCGCAATGGAACAAGCCCTGCTCAAACGTTACGATAAACCGCTTCCGCCTG
AAAAAATCCCCGATATTATCTTTATTGACGGCGGAAAAGGGCAGTTAAACCGAGCCTTAG
AAACCTTTGCCAATCTCAAAGTGGAATGGGATAAATCCAAACCATTACTTATCGGCGTAT
CAAAAGGCGTAGAACGCAAGGCAGGGTTAGAAACCTTGCTGATCAGCAAATGGGACAAGG
AAATCCACTTACCGCCCGACAGCCCAGCGTTACATTTAATTCAGCATATCCGTGATGAAT
CCCATAACCACGCCATTAGCGGACACCGTAAAAAACGGCAAAAAGCCTTTACCGAAAGCG
GTTTAGAGGCAATCGCTGGCGTTGGAGCCAAACGCCGCCATTTGTTGCTAAAATATCTCG
GTGGTATGCAAGGCGTCAAATCAGCAACACTTGATGAAATTAAATCGGTTCCTGGAATTT
CAGTATCTTTGGCTGAGATTATTTTCGATACCCTAAATTATAGTGAATAATATCGGTAGG
GAAGCCTTCCCCTACCGATATTATTCACTATAAATTTCTCAACGCTTCAATACGTTTTTC
TAACGGTGGGTGGCTCATAAAGAACTCTTTTGCTTTACCGTTGATCATCATCGCATTTAA
TGAACCAGGTAATTCTTCTGGTGCGTGAACACGTTGTAAACGTTGCAACGCCGCAATCAT
TTTCTCTTTACCCACTAATTGAGCAGATCCTGCGTCTGCACGGAACTCACGGTAACGAGA
GAACCACATTGCAATGATGGTTGCTAATACGCCGAAAAGAATTTCCAGAACCATTGATAC
TAAGAAGTAAGTGCCGCTACTTTGTGTTTCTTCGCCATCGTCATTACGGCTACTGGATAC
CGCCGTTGCAATCATACGAGAGAGGAAGATAACAAAGGTATTTAATACCCCTTGCAATAA
AGTCATTGTGACCATATCGCCATTAGCAATATGTGCTACTTCGTGTGCCACAACTGCTTC
TGCTTCGTCTTCTGTCATTGTGTTTAACAAACCTGTACTCACTGCAACTAGCGAGTTACT
TTTGGTTGCCCCTGTTGCGAAAGCATTTACATCAGCTGAGTGGTAAATTGCAACATCTGG
CATTGGAATACCCGCTTGTTGCGATTGGCGTTTCACTGTTTCAACCAACCAACGCTCTGC
ATTGTTGCGTGGTTCAGTGATAATTTCTGCTCCCACTGATTTTAATGCCATTGTTTTTGA
CATAAATAATGAGATTAAAGAACCAGCAAAACCAAAAAGCACAGACATAATTAAAATTCC
ACCCGTACTGTTTCCAGCAATGCCAGTAACACTTAAAATAATCCCTAGCACAATCATTAC
TGCAAAGTTTGTCGCAAGGAAAAGTGCGATACGCATCATATAGATAATTCTCCAAAGTTA
ATAAATTGTTGTTATTCGGTAATAAGCGATTACCGAATGCTTAACATAATGATTATTTAA
CAAAAATCAAGGATTAGACAAAAATTATTCCCATAAATTTAATTGCTTCGTAATTTTTTC
TTCAGGAAAATGCACATTCAATCCGATCAAACGAATTTTTCGTCCCTTTCGTCGTTGCCA
AATCTGTTGTAATAGCTGTAAAAAATGGTGTGCTGCGATACCGTCTGTAGTTCGCTCTAG
TGTAGTTTGGGTAAAATCATCAAATTTCAGTTTAATTCCGATCTTTTTTAAATCGCTCAG
TGGCTTATCGCCCCAGTTGCGTTGAAGCCGAAAGAGTAAGGTTTGATAGTGCGATTTCAC
CACTTCTTCCGCCTCAGTGAGTGTATCAAGATCAGAAAGTAAGGTATTTTCCACTGCAAG
CGATTTTCGAGGGCGGTGAGGCTCGACTTCTCTTGGATCGATGCCGTGACAGAAATCCCA
TAAGCGTTGCCCAAACTTACCAAACTGTTGATAAATCAAAGCCTGATCTGCTTGTTGAAT
ATCGCTACAGGTGATAAATCCAAGTTGTGCCAGCTTTTCTTGGGTCACTTTGCCCACCCC
TGAAATTTTCTTTAACGGCAAGGTTTTCACAAAATCCGCAACCTCTTCGGGGCAAATAAC
AAATTGTCCGTTGGGCTTATTTTGATCAGAAGCGATTTTTGCTAGAAATTTCAGCGGTGC
AATACCTGCTGATGAAGTAAGTTGTAGCTCTTGCCAAATATCCTGACGAATGGCTTGGGC
TATCCAAGTTGCAGAGCCTGAATGTTGCTTACAAGCGGTCACATCGAGGTAGGCTTCATC
TAAAGAGATCAGCTCAATGATGTCGGTATAACGGCGAAAAATGCAATGAATTTGCTCTGA
TACCGCCTTATAAAGCGACATATTGACAGGCAATAAAATTAAATTCGGGCAACGTTTTAA
CGCTTGAGAAGTGGACATCGCACTATGCAAGCCGAATTTACGCGCTTCATAATTACAGGT
TGTCAGCACCCCACGTTGATTAGCTTTTCCCCCTACTGCAACAGGCTTTCCTTTTAAACT
TGGATTATTGCGAATTTCAATAGAAGCATAAAAGCAATCCATATCAATATGAATAATTTT
TTTGTTGTAATTCATTGCTCGCCTATATTTGTAAACTGTGAGAGAAATCTGACCGCTTAT
GTATTCTTAATGATACAATAAAACACTGTAAATAAAAACAGTTTATCTTCGTTAAATTAT
CTATTACATTCCTTGCTTTATTGGCAAAAGGAGAAATTATGCTATACGGACTAATGATCG
CCTTTGTCCCACTGTTCTTAGGGTATCTTTTCCAAACGACAAATCAACAGATACTCAATT
GGGTCAATCGCATTACGCTTTACTGCTTATACCTGATTTTATTGATTATGGGGATTTCGC
TTGGGCAATTAGATGAATTAACGACCAAACTACCACAAATTGGAGCAACGGCATTTGGTT
TAAGTGCAATTCTACACCTTTGCAACATTGTCTGTTTACTCATTTTTGATAAGTGTTACC
CGATCAAACGTGAGGCTCATAGCCTTGAAGAATTGCCATCTCGTTGGAAGGTTTTGCTTG
AGTCGGCACAACTCTGTGCAACGGTTTTTGTCGGGGTAATTTTAGGCTTTTCAACTAAAA
ATGTGGTTGATTTCCCTTTACATTCAAGCACCTATGTCCTAGTGGTAATGATTTTCTGTG
TCGGGGTTCAACTTAGAAACAGCGGCATTCCACTGCGTGATGTATTTTTAAATACTCGTG
GCATTTTGACTTCCATCGTTTTTATCGCAAGCGGTCTGATTGGCGGTATTCTTTGTGCTT
ATCTGCTTGATTTACCGATAATTAAAGCTCTTGCCTTTGCTTCTGGTTTTGGTTGGTATT
CCCTTTCAAGCGTATTAGTCAATGATGCTTGGGGGGCAATGGACGGTAGCATTGCCTTTT
TCAACGATCTCTCAAGAGAAATCTTCTGCTTATTTGCGATACCGTTTTTTATGCGTCACT
TTCCCTCAACAGCCGTAGGACTTGGCGGAGCTACCGCACTTGATGCCACATTGCCGATTA
TTCAAAAATCAGGAGGTATTCAGATTGTGCCTCTTGCAATCAGTTTCGGCTTTATTATCA
ATTTGGTTGTGCCGATTTTATTGGCGTTTTTTATTGGGTTTACTTAAGAATATACCTAAG
TAGTAAGTCGTAATATCCCCACTCAAAATACTGCCCAGGGTCGATTTTTCGTTCTGGGGC
AATTTGATTGTGACCTGCGATACGCTCAGGCGTAATTTGCGGATAGGCTTGCATAATCAC
TCGCGTAAGGCTAGCTAAGGTTTGATATTGCGCTTCGGTAAAAGGCTGGTTATTACTGCC
TTCTAGCTCAATCCCGATAGAAAACTCATTGCATTTTTCACGCCCTTCAAAGCAAGAAAC
GCCAGCGTGCCAAGCCATATCGTTAAAATTGACATATTGAGTAATTTGCCCTTCTCGATT
AATTAAACAGTGAGCGGAAACCCGTAAATCTTTAATCTCTTCAAAATAGGGGTGAAGTGT
TGGGTCTAACTTGCCTTCAAAAAAACGGTCAATAAAATCACCGCCAAATTCATCAGGGGG
CAAGCTAATATAATGAATGACCAAAAGAGAAATATCGTCTTGATAGGGTCTTGGATTAAA
GTGCGGTGAAGGTACTTGTTTGGTATTTAACAGCCAACCATTTTCAATCTTTAACGTTTT
CTGCATAGTTTAAAACGACTAAATAAGCTAAAATAGAGCCATTTTACAAGAAAGAGAATA
AAAATGCTGAGTTATCATCACAGTTTTCACGCAGGCAACCACGCCGATGTCCTTAAACAT
ATCGTTTTAACCCTCATTTTGCACGCCTTAAAACAGAAAGAAAAAGGCTTTTTCTACCTT
GATACCCATTCGGGTGTGGGGCGTTATAGCTTGCAAAGTAGCGAAGCGGAAAAAACAGGG
GAATATATTGAAGGTATAGCTCGCCTTTGGGAGAGAACCGATCTCCCCGAAGAAGTTGCC
TTGTACCTAAATGAAATCAAAAAAATTAACAAAGATAAGCTACGTTTTTACGCAGGTTCG
CCGTTACTTGCCGTACAACAATTACGGCCACAGGACAGAGCGTTACTCACAGAGTTACAC
CCTAACGACTTCCCACTACTTCGCAATGAATTTGCCAAAACGCCTAATGTGGTGACAAAA
CGGGAAAACGGTTTTCAGCAGTTAAAATCTGCCCTTCCGCCAAAAGAAAAGCGTGGTTTG
GTGCTGATCGATCCGCCTTATGAATTAAAAGAAGATTATGAGCTGGTGGTAAAAGCCATT
GAAGAAGGCTACAAACGCTTTGCCACAGGCATTTATGCGATTTGGTATCCTGTGGTGCTT
CGCCAACATACCAAACGTATCGTAAGAGGCCTAGTTGAAACGGGGATCCGCAAAATTTTA
CAGATTGAATTAGCCGTTCGCCCTGACTCAGACCAACGAGGTATGACTGCAAGCGGTATG
ATTGTGATTAATCCACCGTGGCAGTTAGAAAGTCAAATGAAAAAGATTTTACCCTATTTA
ACTGATGTGCTTGTGCCAGAAGGAACAGGCAGTTGGACGGTAGAGTGGATTACGCCTGAG
TAAATATACCAAATAAATATAAGGAAACTAACAATGCAACAATACAAACACGACTTTATC
GAATTTGCCTTAAGCCGAAATGTACTGAAATTCGGCGAATTTACCCTAAAATCAGGCAGA
CAAAGCCCTTACTTCTTTAATGCAGGATTGTTTAATACAGGCAGAGATCTCGCCAAATTA
GGCGAATATTACGCTAAAGCAATCCAAGCCAGCCAAATTGACTATGATGTACTATTCGGA
CCTGCTTACAAAGGCATTCCGATTGCAACTACTGTAGCAGTGGCGTTAGCAAATCAATTT
GATGTAGATAAGCCTTGTTGTTTTAACCGTAAAGAAGTTAAAGATCACGGCGAAGGCGGA
AATCTTATTGGTAGTCCATTAAAAGGCAAAATTTTATTGGTGGACGATGTAATTACTGCA
GGCACAGCAATTCGTGAATCAATGGAAATCATTCAAGCCAATAATGCAACCTTAGCGGGC
GTGATGATCGCGTTAAACCGTAAAGAAAAAGGCAAAGGCGAGCTTTCGGCAATCCAAGAA
GTAGAACGTGATTACGGTTGTCAGGTTTTCTCTATTATTGATTTTGATGATCTTGTTAGC
TTCTTAGAAAGATCAGAGCAATATACTGAATATTTGCCAAAAATGAGAGAATATCGCGAG
AAGTATGGTATTAAATAATCGGTTTAAAATTTAACAATATACTGAAAGATTGTTGTTTTG
TGTCTATTTTTGTAAATATTAGTGACTATTTTATGTAAGCAACTTTTTAAGGCATAGTAG
ACAAAATGGTCACTATGCCTATTGCAGGCGTAATAGACAAATTTGTTGCTAAAAAGTGGC
TTAAAGCCTTATAGTACAAGACTTTAAGCCTTCTTTTTGAAATATGAATAAAAACCTGTC
CTTTTTGCCTTAAGAACAATATCCAAAAGTATGGAAAGAAAAATAATATTCAGAGATACT
TTTGTTCGTCCCGTCATAAAACTTTTTCTTTCACAAAGAAATTAAATCCAATTAAGATTT
GGACTGATTACACATCTGCAATAATATTTAAATCACGTGATAGTGGTGGATTTAATGCTG
TTTTAGGGGCTTTTTCGAGATATCTTTGAATTGTTCTAATTGAACAATGATATTTTTCGG
CAAGTTGTTTATAGGTTTGTTTTCCGGATACGTAATCAGTCCAAATCTTAATTGGATCTA
ATTTAGTTTTTAAGATAAACGTTTTATGACATTCATTACAAAAATAACGTTGAATATTAT
TTCTTATACCATGTTTGCGGATATCGCTACTGTGGCAAACTAGCTATAATAAAAACGGCA
CTTTAAGTGCCGTTTCTATTTCTATGATTAAGATCTTTTCATAATCTCAAAAAACTCATC
GTTGGTTTTTGCGACCATCAATTTATCAATAAGGAACTCCATTGCTTCCACTTCACCCAT
TGGGTTAAGGATTTTGCGTAAAATCCACATTTTTTGTAATTCATCTGGGCTTGTGAGTAG
ATCTTCTTTACGCGTGCCCGAACGGTTAAAGTCAATCGCTGGGAATACACGGCGTTCTGC
AATTTTGCGAGAAAGGTGTAATTCCATATTACCTGTTCCTTTGAACTCTTCAAAGATAAC
TTCGTCCATTTTTGAACCTGTATCCACAAGTGCCGTTGCAATAATGGTTAAGCTACCGCC
TTCTTCTACGTTACGAGCAGCACCAAAGAAACGTTTTGGGCGGTGTAAGGCGTTAGCATC
GACACCACCAGAAAGAATTTTACCAGACGCTGGGGTTACTGTGTTGTAAGCACGGGCTAA
ACGTGTGATAGAGTCTAATAAAATAACGACATCTTTTTTATGTTCGACTAAACGTTTTGC
TTTTTCAATTACCATTTCAGCAACTTGAACGTGGCGAGTTGCAGGTTCATCAAAGGTTGA
AGCGATCACTTCGCCTTTGACCGAACGTTGCATTTCAGTTACTTCTTCTGGACGTTCATC
AATTAACAAAACGATTAATTCACACTCAGGATAGTTGTGCGTAATGCTTTGAGCAATGTT
TTGAAGTAAAACGGTTTTACCTGCTTTTGGTGGTGCAACGATCAGACCACGCTGACCTTT
ACCGATTGGTGAAGCCAAATCTAAGATACGCGCAGTTAAATCTTCTTTTGAACCATTACC
ACGCTCCATACGCAAACGTGAGTTAGCGTGAAGTGGCGTTAAGTTTTCAAAGAGAATTTT
GCTACGAGAAACTTCAGGTTTGTCATCATTAACTAAATCTACTTTGAGCAATGCAAAGTA
ACGTTCGCCTTCTTTCGGTGGGCGGATTTTACCTTCGATTTTGTCACCAGTTTGAAGATT
GAAACGGCGGATTTGACTTGGGGAAACGTAGATATCATCAGGGCCTGCAAGGTAAGAACT
ATCGGCAGAACGGAGGAAACCAAAACCATCAGGTAAGATTTCTAACACGCCTTGACCGAA
AATGTCTTCACCACTTTTTGCGTGTTGTTTCAAAATGGCAAAGATAATATCTTGTTTGCG
TAAGCGAGCTAAGTTTTCTAGCCCCATTTGTTCTTCACCGATACGGACAAGTTCCGATAC
GGGTGTATTTTTTAACTCTGTAAGATGCATAGAAATAATAATTGTGTTATTTAAAGATTG
GATTAAAACAGGTTAATTCAGATTTGTTTGTATGAATTGTGGTGGCGAAGAATACAGCGA
AAAGGAAAATTTTGCAAATTTTTTCTGCCTTATTACCGCTTGTTTGTGTGAAAAAGGGTA
AAATAGTTGAAAAAAAGGGGAAAAAATGGCTGATAATATCAATGAAGTTCGCTTGGATAA
GTGGCTATGGGCAGCACGCTTTTACAAAACTCGTTCAATTGCAAAGGCAATGATTGAAGG
TGGTAAAGTTCATTACAATGGGCAACGAGCTAAAACCAGTAAAATTGTCGAAGTCGGGGC
AACAATTAAATTACGCCAAGGCAACGATGAAAAAGAAGTTGTTGTCACTGCGTTGAGCGA
TCAACGACGTGGTGTACCTGAAGCACAACTGCTTTATCAAGAAACGGAAAAAAGTATTCA
AGAACGAGAAAAAATCGCCTTTGCCCGTAAAGCAAATGCGTTATCAATGCCACACCCAGA
TCGTCGCCCAAATAAAAAAGAGCGGCGGGATTTGATTAAATTTAAATATCAAGAGAACGA
TTTGTAATTACTTAAATCGTCCTCATATATGTTTTGTAATGGCGGTGATTTTTCTCACCG
CTTGTATTTTATGAAGGATTGTTAATGACAACTTACACACAAGATAACGATAAACTTTAT
CGTTTTTTATTTCAAAACCGTGCGGTGCGTGGAGAATGGGTTCGCTTAAATGACACCTTT
ACGGAAACCTTAAATACCCACCACTATCCAACAGCAGTGCAAAATCTACTAGGTGAAATG
TTGGTAGCAACCAGTTTATTAACGGCAACACTCAAATTTGAAGGGACAATTACCGTTCAA
ATTCAAGGTGACGGAGCGTTAAAATTAGCGGTGGTAAACGGCAATCATCAACAACAATTT
CGTGCTTTAGCTCGTGTTGAAGGTGATATTGCGGATAACGCAACACTTGCTGAAATGGTT
GGAAATGGTATTCTCGTTATTTCGATTATTCCAGAAAAAGGTGAACGTTATCAAGGGGTT
ATAGCCTTAGATAAACCTACTGTTAGTGAGTGTTTAGAAGACTATTTTGCTCGTTCAGAA
CAGCTCGCCACACAGCTTGTGATCCGTGTTGGTGAATATCAAGGCAAAGCCGTTGCTGGT
GGAACATTACTACAGATCGTGCCAGATGGCACTGGTTCACCAGACGACTTTGAGCATTTG
GCGACATTAACTTCGACGATCAAAGATGAAGAGCTATTTGGTTTAACGGCAGAAGAACTA
CTCTATCGTTTATTCCACGAAGAAACAGTGGAAGTTTATCAACCGCAGTCCACAGAATTT
AAATGTGGTTGTTCAAGAGAGCGTTCGGGGGCGGCAATTTTGTTACTGCCTGAAGAAGAC
ATTGCAGAGATGTTAGCCGAAAAACAGGGGGTAATTGATATGCAGTGTGAATGTTGTGGC
ACGCAATATTTCTTCGACCAAAAAGCGATTGATGAATTAAAAGCGGATAGTTAATTTGAA
GCACAAGCGGTAAGATATGTAAAACATTTTGCAAATCCTACCGCTTGTAACTTAGGAAAA
TACAATGAGCAAACAACAAATATTACGCCAAGTTGTACTCGATACTGAAACTACGGGAAT
GAATTTCAATGGTGCTCCACACATTGGGCATAACATCATTGAAATTGGTGCTGTCGAAGT
AATTAACCGCCGTTTAACTGGGCGGACTTTTCACGTTTATATCAAACCGCCAAGAGAAGT
CGAGGCAGAGGCAATACAAGTTCACGGTATTACCAACGAAATGTTGGCGGATAAGCCTGC
ATTTGCTGAAATTGCCGATGAGTTTATTGAATTTATCAAAGGGGCAGAGCTGATTATCCA
TAATGCCCCCTTCGACGTAGGATTTATTGACCACGAGTTTTCCTTCTTGCCAAATCCCCC
TGAAAAAGTGGCACAGATGTGTACCGTCACGGACAGCTTGCAACTTGCTCGTAAGATGTA
TCCAGGGAAACGTAACAATTTAGATGCGTTATGTGACCGCTTGGGGATTGATAACAGTAA
ACGTGTCCTGCACGGTGCATTACTGGATGCGGAGATCTTGGCTGATGTGTTCCTGATGAT
GACAGGCGGTCAAATTGCCCTTATTGGTGAAGATGAACACGAGCAAGCAAAAACATCTTC
AGTAGAGCAAGTTTACCAGCCGTTAAATATCGACACCTCTAACTTGATTGTCTTAGCCCC
TGACGAAGAAGAATTAGCAGAACATCTTAAATATCTTGAGTTGATAAATAAAAAATCAAA
AGGAAATTGCCTTTGGACGAGAGAACTGGTGACAGAAAACACTACAGTGAATTAAAAAGA
GAGCGTTTTGTATAGTAAAAAGACAATCAATAAATTTTTTCAAAAAAGTGTTTGACGGTA
GAGAGCGAAATCATTAATATACGCCTCGTTCGCTGCGGAGTGGTAGTTCAGCTGGTTAGA
ATACCTGCCTGTCACGCAGGGGGTCGCGGGTTCGAGTCCCGTCCATTCCGCCAACTAATT
TAAGAAGCATATAAAAAGCCAACCATATATCTATGGTTGGCTTTTTATTTAGACTATCTA
TACGTGGTAACCGATATAGGTGTAATAGACAAATTTGTTGCTAAAGAGTGGCTTAAAGCC
TTTTTCAAGTCTATTTGTCGTTTTTTCGATATTTAAATCGTCATGCTTTTCATCGGTAAA
TAGATAATCCATATAACGTTTAAAACTATGATAAGCACTTCTTACATTTCTATGTTTATA
AGGATAATAGCCCTTTTCATTCGGTTTATCTGGCCGTTCTTCTAAAAACGCTTTATGTTT
TAAATACCAATGATGTAATCGTAAATAGACGTCTTTTTTAGAACTCTGTTTAAGCGTTAA
TGCTATTGTTTTTAATTCTTTTCCAGCTATAGATTGATGCTTTTTTTCGTAGTGCTCTCA
TCACAATAGCTACCATATGAAAATGACACATTTGCGTCGGTGTATCCAATAAATCTTTCA
ATATACCCCGTCTGCCGTCACAGCTAATTGATTGAATGTTATAGCCTTTCATACGAAATG
AATTAAATGCTATTCTGTAATAAACATCTTTTTCCGTTTTGATGACACGATGGTAAACCA
CTTTTTTAGAAAGCGAATCCATCAGGAGTAAAATACCAAATTCACGACTAAAGAAGGTGG
TATCCGCAATAATATTTAAATCACGTGATAGTGGTGGATTTAATACTGTTTTAGGGGCTT
TTTCGAGATATCTTTGAATTGTTCTAATTGAACAATGATATTTTCGGCAAGTTGTTTATA
GGTTTGTTTTCCAGATGTGTAATCACTCCAAATCTTAATTGGATCTAATTTAGTTTTTAA
GATAAACGTTTTATGACATTTATGACATTCATTACAAAAATAACGCTGAGTATTATTTTG
TATACCATGTTTCTTTATTTTCAAACTTTGGCAAAATGGGCAGTTTTTTGTTCATATTTC
AAAAAGAGGGCTTAAATCCTTGTACCATAAGGCTTTAAGCCACTTTTTAGCAATAAATTC
GTCTATTACACCTATTTTATTTATACATCATAAGTCGTCGATGCCGTATTCCCTCCACGC
CCCGTCCAGTTGGTGTGGAAGAACTCGCCACGTGGTTTGTCGGTACGTTCGTAAGTGTGT
GCACCGAAGTAGTCACGTTGTGCTTGAAGTAAGTTTGCAGGCACTCGCTCAGAGGTGTAA
CCGTCTAAGAACGTGATTGCACTTGCCATACAAGGCATCGGGATACCCACTTCGATAGAC
TTCGCCACCACTTTACGCCAGTCACTTAAAGCGTTTTCTAAAATGCCTTTGAAGTACGCA
TCTGAGCCTAAGAATACTAAGTCTGGGTTTGCCTCATACGCATCACGAATGTTGCCTAAG
AAACGGCTGCGAATGATACAACCTTCACGCCATAATAACGCTGTTGCACCGTAGTTGATG
TCCCAACCGAAGTTTTCAGAGGCTTCACGAATGAGCATAAAGCCTTGTGCGTAAGAGATG
ATTTTTGATGCCAATAACGCTTTACGCACCGCTTCGATCCAAACTTGTTTGTCGCCTTCC
ACTTTGCCGATGGTTTTGTTGAACAGTTTAGATGCAGCAACACGTTGATCTTTGAATGAA
GATACGCAACGAGCAAACACTGACTCGGTGATTAAAGTTAATGGAATACCGAAATCTAAT
GCGTTGATCCCCGTCCATTTACCTGTGCCTTTTTGACCTGCGGTATCAAGGATTTTTTCC
ACTAACGGCGTGCCGTCTGTGTCTTTGTAGCCTAAAATATCGGTCGTGATATCGATTAAA
TAGCTATCTAATTCAGTGTTTTTCCATTCGGCAAAGATCGCTTGCATTTCATCATAGCTT
AAACCTAAACCGTCTTTTAAGAACTGGTAGGCTTCACAGATTAGCTGCATATCGCCGTAT
TCGATACCGTTGTGTACCATTTTCACGAAGTGGCCAGCACCTTCTTTACCCACCCAATCA
CAGCAAGGCTCGCCTTTGTCGGTTTTCGCTGAAATTGCTTGGAAAATCGGTTTTACATAT
TGCCACGCTTCTTCGTTACCGCCCGGCATAATCGAAGGTCCGTGACGTGCGCCTTCTTCA
CCGCCCGATACGCCCGAACCGATAAAGCGAATACCTTTTTCCGCTAACGCTTTCACACGG
CGGTTGGTATCAGGGTAGTTTGAGTTACCGCCATCAATGATGATGTCGCCTGCTTCTAAG
TGCGGTAATAATGCCTCGATAAATTGATCGACAACCTCACCCGCACGCACCATTAACATC
ACTTTGCGTGGTTTTTCTAATTTAGCCGCTAAATCTTCTAAGGAATACGCGCCGATAATA
TTTGTGCCTTTCGCCGCACCTTCTAAAAACTCGTCCACTTTTGAAGTAGTACGGTTATAC
GCCACGACTTTAAAGCCGTTGTCGTTCATATTTAAAATAAGGTTCTGACCCATTACCGCT
AAACCGATAACGCCGATATCGCCTTTTACTGACATTTTTTGCTCCTGTTGTGTAGGGTGC
GTGTCAACGCACCGTTTTGAATTTTTGGTGCGTTTATACGCACCCTACAAAAAAACTATT
TCAATAATTTTTGAAATTCTTTAAATAGTTGTTTAACAACATTAGAATTATCTTCATCTG
TTGCATCTTCTTTTTTATACCATTTAATACTCTCATTGGTATCATGAAATAACTCAGCAT
ATTTATTGAGTACTCCAACACCTTTTCCTCTAGTTCTTGATGTCCCTAAAATATAATCAC
AATTATGATTATTAAGTTGATATAAATTATGGCGAATTTGTATTTCTCCATCACCAGCAG
AATATAAGCCGACTGTAATATCACTATTTTGGAAAACGGCTATAAAATCAATGAGATTTT
CATTTCGTTCAAAGTAGATCAAGTTGGCTAAAAAGTTATGGCATATTTTCTCAAATAATT
CATTAAAACTCGTTGTTTTACCTGTATTAGCTGCACCATATAAAATAAATAAATGTTCAC
TCATTTTATGTTCTCCTACATATTATTCACCACCAACGCCAACACCGCCGGCATTCCTTG
TTTAATCAAAATCCCCTTATTCTTCGCACTTATCGCCCCATAAACCGCAGCGATAATCAC
ACAACTTAAAAAGAAATAAGTGACCGCACTTTGTTGAATACAAAGGGAAAAAATAATCCC
AGCAGCTAAAAATCCGTTATACAACCCTTGATTAGCAAACAACAACAGAATTTTTGGATC
GGTTGCCGTTTGTTCGTCTAAATTAAAAATTTTTCTCGCCTTCGGGCTGTTTAAGGCAAA
CATTTCTAAATACATAATGTAGAAATGCTCAAGGGCGACAAGGGTGGTTAAAATATACTC
CAGTATTGACATTGTTTTCTCTCTATCTTACAAGCGGTGCGTTTTGCAAAATTTTTTGCA
GATCTGACCGATTGCTTATTGTTCTTCTAACTGTTCTAAAATTTTACTGGTTGATAAGTC
CATTTTAGAAAAGGCAAACCATTTTTTGCCTAAATCCTTTAATGAGGCACCGATATGGTA
GAGTTCGGAGCGATCTAAAATTAAAAATCTATCGTGTGATTGACTAAACGGTTTTATCGT
TATTGGTTCATATTGACTATTAGCGTTCTAAATCAAGTGATAACTGTCTGCTGATTGTTT
TTGTATAAAGTGTGACATTAACACCTAATTTACGTTTACTAAATAATGTTAAAACAGAAT
CATCAAGATAATTATCAATCAAAATAATAGAAGATTCTGCTTTTCTTACTAAATCTGCTA
CAAAAGTATAGGCATCAAAGGTTTCGCCATCAAAAAAGATACCTTGAGAGCGAGGTTTAT
TTCCTTCTAGAGCTAAGAATACCTGCTCCAATTGCCCAGACATTTCAATCTGCTTGCGTT
CTACATTTTCTAGTCGCTGAATAACACCCACGTTATTTAGCAATGTATGCCGCATTTGCA
CAAAAGCCTGCATAATTGTAATGCTGACTTGAATTGCAACTTCACTACGCAATACGGTTG
AAAGCATTGCAATACCTTGTTCGGTAAATACATAGGGTAAATATTTTCTATGTTTACCCT
TTGCATTTTTATTTTCTTCTTTCTCTAAGATCACAAATTGTGATCTTAGAGATTGCCACT
CACTTTCCGTCAATTGAAAACGAAATTCCTCTGGAAAGCGCTCCAAATTTCGTTTAACTG
CTTGGTTAAATGTTCTCGTTTCTACTTGATAAAGGCTTGCCAAATGGCTATCAATCATTA
CTTGGACATTTCTTACCGTAAAAATTTGTGTTTCCAATTTAGGATTAATTTGTACTAATT
GGTTCATCTTTTTTCCTTCAGCATTTTGAGGTCACAACTCGTGATTTCAAATAGAAATTA
GGATGAGCCATTTTCCAACCAAGTTCTAATACTTTTTTATGTTTTTTCGACACAGATCGC
AAATTTAAATTTTAAGGTCACAATTTGTGACCTTAGAGGCACTGAAAAATCTATCTAGCT
TGCCAATATTTCTGCCATTATTGCTCACTATGATTTTGCTCAAAAATCATCTTCTGATTT
TCAATTTCTCGCACCAACTCTTCTTCGCTTGGCAAATACGCCATATATTTGCTGGCAAAA
AGCTGCGAGCTGTCGTTCAATACCGAATATTTCGCCACCACGCTATCGGTTTCGGTGCAA
AGTAACAAGCCGATAGTGGGGTTATCATCAGGGCGTTTTTGCAAATCATCGTACATTCGC
ACATACATATCCAGCTGCCCAATATCTTGATGAGTGAGCTTTTCTGTTTTCAACTCAACG
ATTACAAAGCATTTTAAAATGTAGTTGTAAAAGACTAAATCAATAAAGAAATCGGACGTT
TCGGTGCGAATACACTGTTGGCGAGCCACAAAAGCAAAGCCTTTGCCCAGTTCCAACATA
AATTGTTGCAGATTATCAATCAACGCTTTTTCTAGCTCTGCTTCGGTGTATGCCAAGTTA
GTCGGTAAATTCAAAAATTCCAATACGGTGGGCGATTTAATCAAATCGCTGGCTTGTAAT
GGCACGGATTTTTCCAGCATCTCCGCTTTGACGATACTCTGGTCTTGGCTTGCCAACAAG
CGGTCGTAATAAAGCGTAGAAATGTTACGATCAAGAGTTCTTACCGACCAATTATTTTCA
GCGGCCTCTTTTAGATAATAAAGACGAGCTTTGTCGTTTGATACCTTTAATGAACGCTGA
AAATGGGACCACGATAAATTGGCGAACACTGTTCGCCAAATTGGATAGTCTTTAAATAGT
AGATAAAATTGGCGAATTTCTCTTAAAGAGCGGTAACTGAAACCTTTACCAAATTCTTTG
GTTAATTCTAAAGAGAGTTTTTGTAAAATCTCTTTCCCATAAGCTGCCCGATCAGCTCCA
TTTTGTTCTTCCAACACAATACGTTCGCCAATTTTCCAATAGGCTTCAACCATTGCTGAA
TTGACAGCGGTATAAGCCTTTTGGCGTGCATTGGCGAGAATTTGTTTAACTTCTAAAAGA
TAACTGCTGTTGATTAAATCCATATTGAGCTCCGGTAATCGCTTAAAAATTAAGATATAT
TTTTACAACAACTTCGCCGCATCGCTATCCAAATACCACTCCGTTACGCCATTTTTGGCT
TTAATTTTTGCTGCTGGGTAAGGCAGGTTTTCCGCTGGTGTTGTTTGGATTTCTTTGAGA
ATTTCTGCTTTGCTTGCCCCTGTAACCAAATAAGTCACTCGTTTTGCCTGTTCAATCAAT
TTTGCGGTTTTGGAAATACGAATTTGCCCTGTTTCAGGGTGTTTGGCAATAACCGCTAAA
TTTGGATCATTGAAATTTGTTTGATGTGGGAATAGGGAGGCGGTATGTCCGTCTGTCCCC
ATACCTAAAATAATCCAATCAAACTCGCCATTAGGTACACAAGCGGTCAGTTCTTGTGAA
AATCTTACCAGTTCTTGCTCCACAGGCTCTTCACCACGAATACGGTGGATATTTTCCGTT
GGGATTTGAATATGATCGAACAGTAATTTTTGTACTTCACCATAATTGCTTTCAGGATCT
TGTGGCGGAACCATACGGTCATCGCCCCACCAAAAATGGAGATTTTGCCATTGAATTTGG
CTTTTATACGGCTCTTGCGCAAGGGTTTTAAACAGCAGTTTTGGCGTGCTTCCGCCTGAT
AGGGAAATATGTACGGGGCGGTTTTGTTCACTATAAGCCTTAAATTCTTCGGCGATTTTC
TCAACAGCATTTTGAGCGGTGTTAAAAATAATTGTGTTCATTTCACTTTCCTTAAAATCC
CCCTTAATCCCCCTTTTTCAAAGGGGGAAATTTATGAGGAATAGATGATCTTGTATTTAT
TTCCCCCTCTTTGAAAAAGAGGGGGCAGGGGGAGATTTAAACTTTTTTCTTCATCAAACC
GCTTGGTTTACGCCACACTTCGCCGTGTTTGGCGATCAATTTATCGGCTTCAGAAGGCCC
CCAAGTACCTGCTTCGTATTCATAAATACGCCCACGTTCCGCTTTATAGTCCAAAATCGG
TTGAACAAATTTCCAGCAGGCGTGTACTGCATCGGTACGAGCGAATAGGGTTGCATCGCC
TTTCATTGCATCTAATAATAGACGTTCATAAGCCGTTAATAGGCTTGGTGAAGCAAGATC
GGCATAGCGGAAATCCATTGATACTTCTTTCGCTTCAAAGCCAGCACCAGGTTTTTTCAA
GCCGAAACGCATTGAAATGCCTTCGTCGGGTTGGATACGAATAATCAATTTATTATCAGG
GGCATTTTGACTAAAGACTGGGTGTGGGGTGGTTTTAAAGTGAATAACCACTTCTGTAAC
ACGAGCTGGTAGACGTTTTCCTGTTCGTACATAGAATGGCACACCAGCCCAACGCCAGTT
GTCAATTTGGCAACGTACTGCCATATAGGTTTCAGTGTTAGAGTCTTCAGGCACACCTTT
TTCTTGTAGATAGCCTTTAACTTCTTCGCCGTTAATGGTACTTGCGGTATATTGTCCTAA
AACAAGGTTATTTTTAATATCATCATTTGAAAGTGGATGCAGACAATGTAGTACTTTCGC
TACTTCATCACGCATTGAATCGGCATTAATAATCGCAGGTGGCTCCATTGCGACCATTGC
TAACACTTGCAATAAATGGTTTTGGAACATATCACGCATTGCACCTGAGCCATCATAATA
ACCGCCACGATCTTCTACACCAATAGATTCTGCCCCTGTGATTTCAACATAATCGATAAA
ATTACGGTTCCAGAGCGGTTCAAATAGACCATTAGAAAAACGCAAAACGAGCAAATTTTG
AACGGTTTCTTTGCCTAAATAATGGTCGATACGGTAGATCTGATGCTCTTCAAAATACTT
GTGAATTTGAATATCAAGGGCTTTTGCCGTTTCAATATCGTAGCCGAAAGGCTTCTCAAC
AATGATCCGTTTCCAGCCAAATTCTTCTGTTGTTAAACCGTGTGCTGAAAGGCATTCAGG
GATAACGCCGTATAAACTGGGTGGCGTAGAAAGATAATATAGCGTATTACCGCCTGTGCC
ATATTTGTCGTGCAGTTCATCTAAACGTGGCAATAATTTTGCATAATCCACTGCATCAGA
CGTATTTACCGATTGATAATAAAGGTGTTCGCAAAATTTTTCTAACACATCACCGCTTGC
ATTTTCAAGTTTGACTAAGGTGTCGTGCATTTTTTGACGAAAAGTTTCATCGGTCAAAGG
GGAACGAGCGACCCCTAATACAGAAAAATGTTCAGAAAGTCTGCCGATTTTATAAAGATT
ATAAAGGGCTGGAATTAACTTGCGGTAGGTGAGATCCCCAGACGCACCAAAAATCACAAT
ACAATTATTGTCTGCTTTCATTTGCAATCCTAGAAAATGTAAAAAAATTGTTAGATTTCA
TAACAAAATATAACAATAAATAAAATCAATTAAAAGAAAAAATCTGTTGCCAATCACGTT
GTTTATTTGCCACCATTATAAAATAAGGGTTTACAAAGGTTTCACGTTGATTATAGCTTA
ACGGTTGGAAGTGAAGATCGAAGACCTGACCGCCTGTTTCTGCGAGTAACACTTCAGCAA
CAGCCGTATCCCATTCTCCAGTATCCCCTAAACGCACATAGCAATCCGCCTTACCTTCAG
CAACCAACCCAGCTTTTAAGCTACTTGAACCGAATTGAAGAAAATCTACTTGATAAGGGG
GAAGCACAGCTTGGCGAATTTTGTCGCTACTTGACGTACCAATAGTCACTTGCAAGCGGT
GTGATTTATCGTCATTTTGGCTATTCGAATTAAGACGATGGATCTCGCCATTTTCTCTAA
CAAAAGCACCGCTTGCACGCATTGCATAGTAGGTTTTGTCTAAGATCGGCGAATGAATGA
CACCCAGAACAGGGCGATTTTGCTGAACCAACCCAATCACAACTGAAAATTGATCTGTTC
TATCAATAAATTGCTGTGTTCCATCAAGTGGATCGACGATCCAATATTCTTGCCATTGCG
AACGCTCCGAAAGTGGAATTTTACAGTTCTCTTCTGACAAGATCGGCACATTTGGGGTCA
ATTTCTGTAATTGTTCAATCACAAACTGGCTAATAAAAAGATCAGCTTCAGTCACAGGGG
TTTTATCTGCTTTAATCTGAATTTCCACAGAACGCTGATAAAAGCGTTTGAGATGTTCTC
CTGCTTGAACGGCAATATTAAGGACATCATTTAATAGTTGTTGAGTAAGTGTTTGCATAT
AAAACTCCTTAATTTATCTCTCAATAATACCGCACAATGTGTTGAAAGCCAAAGGTTATT
GATCGGCTAATAGACATTGGCCGCTAGCTTACAACATTTGTGTTTTATATCTAGGGTTTA
AAGGGTAAAGGTAAATACATGATTCTTATACAAGGATAAATCCCCCTAGTTTGTCATCCT
CCTAGATTTCGCTATAATGCTCCGCTTTTAAAAACTACAAGGAATAACTATGTTTGAACT
CAATCCGATTAGAACCCAATTAGCCGATTTAGCTGAACGAACCAGTACACTTCGGGGGTA
TCTTTGACTTCGATCTAAAGGTCGAACGCTTAGAAGAAGTCAATGCTGAATTAGAACAGC
CGGATGTCTGGAATAATGCTGAAAAAGCTCAGGCGTTAGGCAAAGAACGTGTTGCTCTTG
AAACTATTGTGAATACGATTAAAACACTTGAGCAAGGCATTGAAGATGTTGAAGGCTTAA
TTGAGCTAGCCGTTGAAGCAGAAGATGAAGAAACCTTTACCGAAGCACAACAAGAAGCTA
ACCAGCTAGAAGAAAAATTAGCCCTGTTGGAGTTTCGTCGTATGTTTAGCGGTCAGCACG
ACGCAGCAGATTGCTATGTGGATTTACAGGCAGGTTCAGGCGGTACGGAAGCCCAAGACT
GGACAGAAATGCTACTGCGTATGTATTTACGTTGGGCAGAAAGCAAAGGTTTTAAAACCG
AGTTGATCGAAGTATCCGATGGAGATGTGGCAGGATTAAAATCGGCGACCATTCGCGTAT
CGGGGGAATATGCTTTCGGTTGGCTGCGTACGGAAACAGGGATCCACCGTTTAGTGCGTA
AAAGTCCGTTTGACTCAAATAACCGCCGCCACACCTCTTTTGCGGCAGCATTTGTCTATC
CTGAAGTCGATGATGATTTTGACATTGAAATTAACCCTGCCGATCTGCGTATTGACGTGT
ATCGTGCTTCTGGTGCAGGCGGTCAGCACGTTAATAAAACAGAGTCTGCAGTGCGTATTA
CCCATATGCCATCAGGTATTGTGGTGCAGTGTCAAAACGGACGCTCACAACATCAAAATA
AAGATCAAGCAATGAAACAGCTCAAAGCGAAGCTCTACGAAATGGAAATGATGAAGAAAA
ACGCAGAAAAACAAGCAATGGAAGAGAGTAAGTCTGATATTGGTTGGGGCAGTCAAATCC
GTTCTTATGTGCTAGATGATTCGCGTATCAAAGATTTGCGTACGGGTGTTGAAAATCGCA
ATACCCAAGCGGTGTTAGATGGCGATTTAGACAAGTTTATTGAAGCGAGTTTGAAAGCTG
GGTTATAAAAGATGCGCATTAGATTTACTGGATGCTAGTAGAAATCCCCGTTCTGAAGAA
CGGGGAAAACTTTGGATGCTAGAGAGATTATGATATTTTAATTCGTCGCAATAATCACTG
CCCTTTTCGGTGCAGGATACCCTTCTATCGTTTTGGAATGGTCTTGAGGGTCGAGAAAAT
CAACCAACGTTTCATTTTCTAACCAATCTGTCTTACGCTGTTCTTCTAATGTGGTGACGG
CTTCATCGACACAACGAACATTTTTAAAGCCAACTTTTTCAAGCCAATTAATCAACGCTG
GTACAGACGGGATAAAATACACATTTTTCATTTTGGCATAACGGTCTGCCGGCACCAGCA
CATCATTAATATCACCGTCGATAACCAAAGTTTCTAACACCAGCTCTCCCCCTTTGACTA
ACTGATTTTTCAGTTGGGCAAGATGGTCTAGCGGCGATTTACGGTGATACAACACCCCCA
TCGAAAATACCGTATCAAAGGCTTGCAAGGGTTGCATTTGCTCAATGCCTAACGGAATTA
GGTTGGCTCTGCGGTCGTTATTTAACAATTTTCGCACCGCTTCAAATTGGCACAAAAAGA
GTTCCGTCGGGTCGATCCCCACCACCATTTTTGCCCCTTCGCCCACCATTCGCCACATAT
GGTAGCCACTGCCGCAGCCCACATCTAAAATCAAGCGGTCTTTTAACGGTGATAAATGGG
GTAAAACCCTATCCCATTTAAAATCAGAACGCCATTCACAATCAATATGTACACCATACA
GATGGTAAGGACCTTTTCGCCACGGCATAAGCTGTTTTAGGTGATGCACCAAGCGTTGCG
TTTCACCAGCAGACAACGGCTCAGCCAAACGAGCTTCAACCTTATCTGCCAAATTAATTT
CACAAGGCAAGCTAGGCAAATGGTCTAGCATTTTTGCCCATTTGGCATAATCGCCGTGCG
TCTGTTTTTCCCATTGTTTGAGCTGTAAAGGAAGTGTTTCCAACCAAGCAGATAACGGCG
AGGTGGCAATTTGTTGATAAAAAGGACGAAAATCAATCATAATCTTTTCAAATAAAGTAA
ATAAGCGGCGAAATTTTAATGAAAATTTTCTTGATAAGCAAAAACACTTACCTAAAAATA
GTCAAAAAAGTACAAGTATCATCTACAATCTTGATTCAATATTGTCATTTTCAAAAATTT
CGAGTAGAATGCTCACTCTTTTTGGTGCTAGGCTTCTGCCTAGTTTTTTTATTCATACAT
ATGGTACTAGACAGCTGAGTAGTATGCTCTAGTGGCGATATGGCTTCGTTAGAGGTTTTC
TATAATGAAACAAGGTATTCACCCAAATTATGTAGAAATTACTGCAACTTGTTCTTGCGG
TAACGTGATCAAAACTCGCTCAACAGCGGGTAAAGATTTAAACTTAGACGTATGTGGCAA
CTGCCACCCGTTCTACACTGGTAAACAACGTGTTGTTGATACTGGTGGTCGTGTTGAACG
CTTCAACAAACGCTTCAGCATTCCAAGCACAAAATAATTTGAAATTTTTCGGGAAAACCT
CCACAATAGTGGAGGTTTTTTTATGCCTAAAGAATGTATCCAATAAAATGTTGCTCTGGC
AATGATATGATAATTAGGAAAGCAATAATGAATCAAAAGCAAGATCTTCAAATTATATCA
ATACTTGGGCAAACTCAAATCGGATATACCAAACCATTTGAAGATTATTTAAAACATATA
ACACAAATATTAAAAAGAATAGAAAATGATGAATTTTGGGAGGAATTTAAATGAATGAAG
GATTACTATATAGTTTTATCCGCTACCGCCCTTATATTGAAACAGAAGAATTTGCTAATG
TTGGTATCTTAATCTGTAATCCAGATAAAAAAGAATTAAAATATCGTTTAGTAGAAGCCA
ACAATGAAAGAGTAAATCACTTTTTTAATAAACAAAAAAATTTCAATATTATCCGAGATG
TTTTGAATAATGAATTGGATTACATTACCCATCAATCTTTTGATCTCAAAGATAATGATG
AAATGATTAGATTTTTCTATAACTATACCGATAGAAAAGAAGGAGTTATCCAATATAGCT
CTCCAAAAATATTGGTGTCTGATAATTCAGAGATGGAATTAGATAGACTATTTTCTAGTT
ATATTTAACTCATTCATTGTATTATTGATACAGATGGTAACCCTGAACGTTTCAAGCACA
AAATGATTTGAAATTTTTCGAAAAAAGCTCCACAATAATGTAGTTTTTTTATATTTGAAA
ATTACGCTAAGATTATGTTAGATACTGAATTACTTGCTTTGATACAAAAAGGGGAAGGTA
GCAAATTACAGTTTAAAGCTAATGTTACTCACCCTGATGCTTTAGCCGCTGAGATGGTTG
CTTTTGCAAACTCGCTAGGAGGAATCTTACTTATTGGCGTAAATGATAATGGTACATTAA
GTGGTCTAACTAATGATGATGTATTTAGGCTTAATCAACTTATTGCTAATGTCGCATCTC
AAAATGTCCATCCATCAATTTCTCCACTTACTGAAAATATTACCTTTCCAGATGGAATTG
TTATCGTCGTCCATATTTCCGAGGGAATTAGCAAGCCGTATATGGATTCTCAGGGCTATT
TTTGGACAAAAAGTGGAGCCGATAAACGTAAAATAACAGCTCGAGAAGAATTATTAAGAA
TGTTTCGTGAAGCTTCCCTTGTACACGCAGATGAATTACCTGTTACTGGGTCATCTATTC
AAGATCTTGATGAAGTTTATTTTGATCACTTTTTTGAGAAGTTTTATGGTGAACCCGTAA
CTAGCCAACATTTTTCTAAAGCTCAATTACTTGAAAATATGAATGTAATGAAAAAGGGTG
AATTTAATATTTGCGGAGCGTTATTATTTACTAAAGATCCAAGTAGATATTTACCAACAT
TTATCATAAAAGCTGTTTCATTTCTAGGAAATGATATTACGGAACAACACTATATTGATA
GTAAAGACATTCGAGGTAATATCACGGAACAGTTCCGCCAAGCCATAAGTTTTATCTTAA
CCAATATTCAGCACAAACAAAATGGACAAAGTTTTAACTCTCTTGGAGAACCTGAAATAC
CAAGAATTGTGTTTGAAGAACTGATTGCTAATGCGATCATTCATCGAGATTATTTTATTT
CTGCTCCAATCCGAATTTTAATATTTAATGATCGTATTGAGATTATTAGCCCTGGGCATT
TGCCGAATAATCTTACAATTGAAAATATAAAACTAGGTAACTCCAATATACGAAACCCGA
TTCTCGCCTCTTTCGCTCCTAGAGCACTTCCTTATAGAGGGCTAGGAAGTGGTATATTAA
GAGTATTAAAAGAGTATCCTAATGTTGAGTTTATTGATGAGCGGATTGAGAATGTGTTTA
GGGTTATTGTAAGAAGAGAATGAGCTGTAATAATCAAAATATAAGATTTTTTCATCTATA
AAATATAAGGATAAGATTACAAGTAAAATAATGGGATCATGGTAAATGATTTTTTGTAAA
AACTTTACTAATTTTATGAATTTAAATATGAGAGATTTTTATAATTGAAAAAATTAATAA
ATCATTGAAAACGGGATTTACCATCCCCTTGGAATTTAATAATATAATCCAATCTCAAAT
GAGAGAAGTGCCTACGATAGATAGTGTAGCTTCTCAAAAATGAAATTTATATTTAGAGGA
TCTTATGCATCTCCCTTTAGTCTCAGTTTTAATTTGTGCTTATAATACGGAAAAATATAT
TGAACAGTGTATAAACTCTGTAATAAATCAAACATATACTAATTTAGAAATAGTTATTGT
AAATGATGGTTCTACAGATAATACAAAACATATCATAGAAAAGTTAGCTAATCAAGATAA
TAGAATTAGTATCATAAATAATGAAATGAACATTGGATATATATCTTCATTAAATAAAGG
GATACAACATATAAAAGGAGAATATATTGCTAAAATAGATTCTGATGATGTAGCCAAACC
TGATTGGATTAAAAACATTTTAGAGAAAATGTTGGAAGATCCTACAATTATTGCAATGGG
TTGCTATCTAGAAATCATATCTGTCAATGGAAAGCTGGGTAAATACTATAAAACAGGAGA
TATTTGGAAAAATGCACTAACAGATGCTCATATTAAGAATGATATGTTATTCTATAATCC
TATTCATAATAATACAATGATTATGAAAAGTTTAATACATAAAAAATATGGTTTAATATA
TGATCTTAATTATATACATGCTGAAGATTATAAATTCTGGTTTGAAGTAAGTAAGTTAGG
AAAGATGGCAAATTATCCTGAAGCTCTAGTTTATTATAGATTACATTCAGAACAAACATC
ATCAAATCATAATGCCTCACAAATAAATACTGCAAAAAAAATTAGACGAGAGATTATTAC
CTACTATATGGAAAATCTAGGCTTCGTTAATATAATAGATTTTGATAATATCAAATTTAG
TGTACTTAATAAGCTCTTGCTGGAAAAAGATGTTTGGAATAGACTAACTTATAAAGATAT
AGAAAATCTTAAAAAAATATTATTCGATTGCTTTATGTCTGCAAAAGTAGATTCATACAC
CATATGCAGAACCATTTTTACTAGTAATGCCAAATGTTTTACTTTTAAACAAAAAATTAA
GATAATAAAAAAAATGCTTAGACCATATAAATATATAAGTAATATATAATAGGAGTTATA
GATGAATATTGTTTTTTGTTGCGATGAAAAATATTCCCCCTATCTTGCAGTAAATATATT
AAGCATTCTAAACCATCATAAAATTATGATGAATTTTTATGTATTGGATTTAGGTATATC
TAGTGAAAGTAAAGAATGTATTATAAACATAGTAGATAATCATAGAGGCTCTATAGAGTT
TATTCCTATAAATGAAGATGATTTCAGTGAATTTCCCCAAACAATTTCACATATCTCTAA
AACGACATATGCAAGATTAAAAATAGCTGATTATGTAAAGAATGTAGATAAAGTTATTTA
TCTAGATATAGACTTATTAATAGCAGGTAGCATTATTGATTTATGGAATATAAATCTAGA
TAAATATCATATTGCGGCTTGTTTTGATTCATTTGTTGAATATGGTTTGGATAATTATAA
AGCAAAAATAGGCTTTGATGAATCTAATAGTTACTTTAACGCTGGAGTATTATTAATAGA
TCTTAATAAGTTAAAAAATTTTGATTTATATACTAAAGCCATAGTATGTATAAAAGAATA
TCCATATATTGAATTTCAAGATCAGGATATTTTGAATATTATTTTTAAAAATAAGGTTAA
GATAATTAACACCAAATATAATTTCCAACCTTACCTTAGATATCGAATATTAAAAAAACA
GCAATTGAGTGATCAAGAAAGACCAAATTTCCCAATCTCTATTTTCCATTATTGTGGTGA
AGATAAGCCTTGGCATAGTAAATGCAATCATACTAAGTCTCAATTATTTATTAAGCTATT
TAATTCAATTAATAATAAACCACAACATTGGTTAAATAAGGTAGCTCAGAATGATTATCG
CCAAATTTTCAAGAAATTAAAAAATGATTTTAAAGATCGAATAAAATTTGGGATATACTA
ATCAAAAACACACAAAAAAAGAATACCTCAAGCCTTATAGTAAAAGACTTGAGGTTTAAT
GTTATTCAAAAGGAATAATACTTTTCTGATTTTCTAGCTCTATCTCTTCTATTCTCTGTT
TTTTGCGTTTATCTCTATTTTTATATCTATCTAATTCTTTTAGAATCTTACCTAATATAC
TCATTTTTTCTTTAGGCTTAGTTATAAAACGTTTTGCTCTATCTTCTTCAATTTGACTAT
ATAATGAGCTTTCTTCTTTATTCAATTGTAGTTCTTGAATACAAATAGCAGGAGATAATT
GATATATAAATAAGTTCTGATCTGATAACAATTGATTAAAAATTATTTGATCTATAGGCT
TAATATCTTCTGCTTCCAAGGATTTAATTAATCTTAATAAATAATTAATTGCATTTTTAG
AAATAATATATCCTGCCGTACCATAATGTTTAGATTTAAGAATACATATATTTCTACCAT
TAATAGGAGCGATATTTTGAGCTTTTTCACTGATTACAGGCATCAAAAATGTTTCAAAAC
GTACTATAAAATTATCTTGTTTAATCATAGAACCTGAAATCCAAGAATAGTCATTTAGAA
AATATTCCGCATCTTCACTTAAGATAACATCATCTTCAAAAATACTAATGTAAGGCATAT
CTTCATCAATACACTTTTGCCATAGTAATAAATGGCTTATAAGACAACCTTTCTCTCCAA
CTGTGAGAACAGTGTTCTTATTTAATTGTGGCAATATATTTTCTATTATATTCTCTTTTC
CTAGTGGTTGAAATGCATCAAAAAATTCAAATTTAATATTCTTAGACGAAAACTCTTTAT
TAATATGTGAGCGTCTTATATCAGCTGATATAAGACTAATTATATAATTAGTTACCATAA
AACTCTTCCGTTAAAATAAACTTTATGCTAAGATAGCATAAAAATATGTTATTTACAAGT
ATGCTATATTTTAAAGTTCTTCCTTATTTCTATGATTATGGAAAAGTTTTAATAATTACT
TGAATAACAAATAGAGTTAATTCATATTGAAGGAAATTATAATGGTTAATTATGTCATTA
GTTTAAAAGATTCTGAAAAAAGAAGACAGCATATTATTTCTGAATTTAAAATACATAATA
TAGATTTTGCATTCTTTGATGCATTATACCCATCTGAGATACTTAATGAGCATATCAATA
ACTATCTTCCTAATTTAAAAGAAAGTTCGCTTACTGAAGTAGAAAAAGCCTGTTTTATGA
GCCATTATATGCTTTTATTAAAAGGTATTAGTGAAAATTATGATTACTTTACTATCTTTG
AAGATGATATTCTCTTAGGTGAAAATAGTAATAAATATTTAAATAATTATGACTGGTTTG
AGCATTTAGATGTAAGAAAAGAATTTATTATAAAATTAGAATCATTTCCTAAAAAAGTAA
TTAAAGGAACGCCCCGCTATTCTGTATTAGATAGAGAGATTTTCAAGTTAAACAGATCGT
ATGTAGGAGCTGCTGGATATATAATCTCTAAGAGAGCTGCAGTTAAAGCAGTTGAGTTAA
TCAAGCAATTACCACCAAATTCATTAGACGCTATTGATGAACTCTTATTTAATCATTTTA
TCTTAAATAAAGAACTAACTGTTTTTCAATTAAATCCTGCCTTGTGCATTCAAGAAAGAT
TTTATAATAATGAAGTATCAGCCTTACCAAGTTATCTTGAAACTGATAGAGCAATTCGCC
TTAAGAAAATTGGTGAGTATAGAAAGAAAAAAAATATACTAAATAGTATAGCTAAAGAAT
TTAGAAGATTTGTTGAAAAAATTCGTAGAAGAACTGTTGAATTTAAATAGTGAAAAATAT
TACATATGTATTTGACATAGAAAATGATTATTTTTATGTATATTTGTATAACATTGTATG
TTGAAATATAAATAAATGGACTTCCAATCCCTTAAACTTTTTTTAGACATCACTCAAACC
CGTAGTTTTATTCGCACTGCAGAAAAAAACTATATGAGTGCTTCTACCCTTTCTCGCCAT
ATTCAACGTATGGAACAAGAGATTGGGCAGCCGTTGTTTTTAAGGGATAATCGGCAAGTG
ATTTTGACGGAAGCGGGGGAACGTTTTTCACATTTTGCGGAGCAGACTTGGGCGGAATGG
CAACAAATTCAACGACATTTTTCGCCAGATCAAACTGAATTGGAAGGAGAGCTTAAACTT
TTCTGCTCTGTAACCGCTTCTTACAGCCACTTACCACGCATTTTAGCGAAATTTAGAAAA
CGCTATCCCAAGATTGAGATCAAATTGAGTACAGGCGATCCTGCTAAAGCGCTGTATAGC
GTTCAATCGTTGCAGTCAGATATTTCTCTTGCTGGGAAGCCTGAAAACTTACCGAATAAC
ATTATTTTTCACTATATTGATGATATTCAATTATCGTTAGTTGCTCCGCGTATTGCTTGT
ACTGCAACGCAATTGTTACAGAAAACACCGATTGATTGGCAGAATATGCCTTTTATCTTG
CCCGTTGATGGACCTGCTCGCAAGCGGATAGATCATTGGTTTAAATTGCAAAAAATTAAA
GAGCCTAAAATTTATGCGACAGTGGAAGGACACGAAGCGATTGTGCCGATGGTTGCCTTG
GGCTGTGGTGTTGCGATGATCCCCGATGTTGTTGTTCAACAAAGCCCTGTGGCAAATCAG
ATTTCCCATATTCAATTAGAAACTCCGATTGATGCATTTGAGTTAGGTGTTTGCGTTCAG
CAACGCCGTTTGCAAGAACCAATCATTCGTGCATTTTGGGAACTTTTATCTGATCTAGAT
TAAACTTTCTTTGTTAAATTCTGCTAGAATAGCCCGATTTTTTTAAACATAACCGGAGAC
CAAAAATGAAAATTGTTGAAGTAAAACACCCGCTTATTAAACATAAAATTGGTTTAATGC
GTGCCGCTGATGTAAGCACTAAAGATTTCCGTGCCTTAGCAACGGAAGTTGGTAGCCTTT
TAACTTACGAAGCGACCTCAGATTTGGAAACGGAAGTAGTTACCATTGAAGGTTGGAATA
GTCCAGTTGAAATTGAACGTATTAAAGGTAAAAAAGTGACCGTTGTGCCTATTCTCCGTG
CAGGTTTAGGTATGATGGACGGCGTACTTGAGCATATTCCAAGTGCGAGAATTAGCGTTG
TGGGTATCTATCGTAACGAAGAAACCTTAGAGCCTGTGCCTTATTTCAAAAAATTAGCTA
ACGATGTGGGCGAACGCTTAGCAATTGTGGTTGATCCGATGTTAGCAACAGGTGGATCGA
TGATTGCTACCCTTGATCTTTTAAAGGCTGCAGGCTGTAAACAAATCAAAGTGTTAGTGC
TTGTTGCCGCACCTGAAGGTATTAAAGCACTTGAAGCTGCTCACCCTGATATTGAGCTTT
ATACTGCGGCGATTGATAGCCACTTAAATGAAAATGGCTATATTATCCCAGGCTTAGGCG
ACGCAGGCGATAAGATTTTTGGTACAAAATAATGTTAATTTAATATTCTGAGTGCAGATT
ATTGATGTATTTTCCATTCTTCAGCTATCGTTAAATCTCTTACATGGATGTAAGATTCTT
TACGTTACTTATTCAAATGAAACTATCCGAAAAAATCACCGACGCTTTTAGCCCCGAAGG
CACGTTAAGCCAAAATATTCACGGTTTTCGTCCGCGAGATGCTCAGTTAGAAATGGCACA
AGCGGTCGGGAGAGCGGTGAAATTTGCCAAAAGTGCGGTGATTGAGGCTGGAACGGGAAC
GGGGAAAACCTTTGCTTATCTTGTGCCAGCGTTGCTATCGGGCAAAAAAACGATCATTTC
TACGGGTTCTAAAAATCTGCAGGATCAGTTGTTTAATCGTGATTTGCCAACCATTCAAAA
AGCCTTGAAATATAAGGGAAAAGTGGCGTTATTGAAAGGGCGTGCTAATTATCTCTGTTT
AGAGCGGTTAGATCAGGTGATCGCAATGGGCGTGGTTGGCGATAAATCGGTGTTGGCGGA
TTTGGCGAAGGTGCGGAAATGGCACACGGGAACAAAAACAGGGGATTTGAGCGAATGTAT
CACCATTGCCGAAGATAGTCCGATTTTACCGCAATTAGTTTCGACGGCAGAAAGCTGTTT
GGGATCGGATTGCCCGAATTATAAAGAGTGCTATGTGGTACAAGCTCGACGTAGGGCGTT
GGAAGCTGATGTGGTTGTGGTGAACCATCACCTATTTTGTGCCGATATGGCTGTGAAAGA
AACAGGCTTTGGTGAGTTAATCCCTGATGCAGAGCTGATTATTTTTGATGAAGCACATCA
GTTGCCCGATATTGCTAGCCAGTACTTTGGGCAATCGCTGACATCTCGTCAATTATTTGA
TATTTGCAAAGACAGTAACATTGTTTATCGTACAGAGTTGAAAGATCTTGCTCAGTTGGG
TAAAGCGTCCGATCATCTACAAAAAGTGGTGCAGGATTTCCGTTTGTTGCTAGGGGACGG
TAACAAGCGGGGGAATTTGCGTGAAATTTTGCAAGATCCGAAAGTGATCGAAGGCTTTGC
TAAGCTGAATGAGAACATTGATTTTTTAAGCGAAGTTGTGAAAAAATCGCTCGGTCGTTC
AGAAACCTTGGATAAAATCTTTGAACGTTTGGCTGAAGTCAAAGCACAGTTAAAAAGATT
GGGCAATACTAGTGTTGTCGGCTATTGTTATTGGTATGAAATCAATGGGCGTTCCTTCGG
TTTGCACATTACGCCACTGACGGTCGCCGATAAATTCGGTGAGCAGATGAGAGCAAATCA
AGTTGGTTGGATTTTTACCTCAGCAACCCTTGAAGTCGGCGGAAAGTTCGACCATTTCTG
CCAGCGACTAGGCATTGAGAATGCAGAACAGATGGTGTTGCAAAGCCCGTTTGATTATGC
TCGTCAGTCGTTGCTCTGTGTGCCACGTTATCTGCCTGATACGAATAAATCCCATACACT
GACAGAATTGGGGCAGTTGCTCAAACCTGTGATTGAAGCGAATAATGGGCGTTGTTTTTT
ACTTTGTACGTCCTATTTTATGATGCGTGGTTTAGCGGATTTCTTGCGAGAACAGAGTTC
GTTAAGCGTGCTGTTGCAAGGGGAAACCAGTAAAAGTCGTCTGCTTGAGAAGTTTGTTGC
AGAGCCAAATAGTGTACTGGTTGCAACGCAAAGTTTCTGGGAAGGGATTGATGTACGGGG
CGATGCGTTGTCGTTGGTGATTATCGACAAATTGCCTTTTACCGCACCCGATGAGCCATT
GCTGAAGGCTCGAATGGAAGATTGTAAGTTGCAAGGTGGCGATCCCTTTAATGATATTCA
AATTCCCGAAGCGGTGATTACCTTAAAACAAGGTGTGGGGCGTTTGATCCGCGATGTAAC
GGACAGGGGGGCGGTGATTATTTGTGATGCTCGCCTTGTAATGCGACAATACGGCTCGAC
TTTTTTGAAAAGCCTACCACCGTCGAAACGGACAAGGGATTTGGCAAAAGTACTGACTTT
CTTAAAAGAAAAATAATAATTTTTACAAAGGTTTATCATGCTACTTATCGATCTTGCTGG
CTACGAACTTACTCAAGAAGAACAAGAGTTACTCGAACACCCACTGGTTTCAGGACTTAT
TCTCTTTACACGCAATTTTCACGATAAAGCCCAGTTGCAAGCCCTCATTAAATCTGTCCG
CCAACGAGTGAAAAAGCCATTATTAATCACCGTTGATCAAGAAGGCGGTCGAGTGCAACG
TTTCCGTGAAGGATTTACCAAATTGCCTGCAATGCAATCTTTTTTACAATTAGACCGCTT
GCAACTAGCCCAAGAAGCTGGCTGGCTAATGTCCGCAGAAATGTTTGCATTAGATATTGA
TTTAAGTTTTGCCCCTGTGTTGGATCTCGGGCATTGTAGCAAGGCAATCGGCGATCGCTC
GTTTGGGAAAGATGTAGCCACAATGCTACCTGTCGCTGAAGCCTTTATTGACGGTATGCG
AGAAATCGGTATGGCAACCACAGGCAAACATTTCCCAGGTCACGGTCACGTTATTGCCGA
TTCTCATCTTGAAACGCCCTTTGATGATCGCCCAAAAGAAACGATCTTCAATCACGACAT
TCAGCCGTTTAAACAGCTGATCGCCAAAGGAAAATTATCGGCGATTATGCCTGCTCACGT
TATTTACACCCAATGTGACAGCCAACCTGCTAGTGGTTCAAGTTACTGGCTAAAAGAGAT
TTTACGCAAACAGTTACAATTTAATGGCGTGATCTTCTCTGATGATTTAGGAATGAAAGG
GGCTGGTTTTATGGGGAACTATGTGGAACGAAGCGAGAAAGCCTTACAAGCAGGTTGTGA
TTTATTACTACTCTGCAATGAGCCTGACGGTGTGGTGCAAGTGTTAGATAATTTGAAATA
TCAACCTACCCCAACACAGAAAGAACGCTACTTAAGCCTAATGAAACGGAAGCAAATTAG
CTGGTCGGAATTAACCGCCAGCCCACGTTGGCAACAGGCTCATCAACAACTTGCTACACT
TCAAAATCAATGGTTGGAATGGAAAGCCCAAAATGCCTAAACTCAACTGCCACCATTTTG
AACAGAACCGTTGCAATTCGTGCCAATGGCTTAATAAAAGCTACACCGAACAGCTAGCAG
AGAAAACCGCTGATCTTAAGCGGTTAGTTTCGCCTTATCTTTTGCAAAGCACAGAATTTT
TACCGGCGGTTACATCGCCGTTGGCACATTTTCGTAACAAAGCCAAAATGGTAGTCACAG
GCAGTGTTGAACGCCCGATTTTAGGGATTTTAAATGAAGAGGATTTAACAGACTGTCCGC
TCTATCCGCAAGCCTTTACGTCACTTTTCCCTATTCTGAAAACCTTTATCGGACGGGCTG
GGCTTGTACCTTACAACGTGGCAAAAAAACGGGGAGAACTCAAATACATCTTGATTACCC
AAAGTCAGCATAATCAATCTTTGATGATCCGCTTTGTGTTAAGAAGTGAGCTAAAACGAC
CGCTTGTTGAGCGTGAATTGCCGATGCTACTGGCTCAACTGCCTGAAAAATCGGTGGTGA
GTTTGAATATACAACCGCAACATTCCGCCATTTTGGAAGGTGAACAAGAGATTTTTTTGA
CGGAACAGCAAGTGTTAGAAGAACGCTTTAATCAAATTCCACTATTTATTCGTCCGCAAG
GATTTTTCCAAACCAATCCAACGGTCGCCAGCCAACTTTATCACACTGCTCAAGCGTGGA
TAAAAGCATTGCCGATTACTCAACTATGGGATTTGTTCTGCGGTGTCGGTGGCTTTGGGC
TACATTGTGCCAACACATTACAAGCCACCAATCCGAATGTAGCACTTACAGGCATTGAGA
TTTCTGCCTCTGCCATCGCCAGTGCCACAAAATCCGCCCAACAACTTGGCTTACAAAATG
TCAAATTCGCCTCGTTGGACTCAGCTCAATTTGCCTTGAATGAACAAGGAACAAAGCCCG
ATCTTGTGATCGTCAATCCACCAAGGCGGGGAATCGGAAAACCGTTAGCCGAATTTATCA
ATCAACTCGGCTCACCCTACTTGATTTATTCCAGTTGTAATGCAGAAACAATGGCAAAAG
ATTTTGCCTCACTCAGCCATTATGAACTCAAAAAAGTCCAACTATTCGATATGTTTCCCC
ATACGGCGCATTATGAAGTTTTGACGTTTTTAGTAAATAAGATTATTTAGATAGTAGAAA
TTCAAATTTTGCGTAGAGCGATTCTCTAATTTTGAAATTGTTTGGCATAGTTGACAAAAT
GACTGCTAAAAAACGGCTTAAAGCCCATAATACCGTATAGTACAAGGCTTTAAACCATTT
TTAGCAGAAAATTTGTCTATTACACTCTAAATAATGAGGCATAGTCACCTTAGCTAGTAT
CAACTATTTATTGCATAGCCGGACGAGCCTTTGTTTTCTTCACTTTAATTGATGGAATAG
ATTTTGACACAATCTCAATCCCTTCAGGTAGATTTTGTAATGCAATTGCCAACACTTCAT
CAATGGTTTCGACAGCGTGAATGGCCAGAGCTTGTTTTGCATTTTCAGGGATTTCTTCCA
AGTCTTTTTCATTCTCTTTTGGAATAATCACTGTCTTAATACCACCACGATGTGCTGCCA
ACAATTTCTCTTTTAAGCCACCGATTGGCAAGACTTTACCACGTAAGGTAATTTCACCCG
TCATTGCAACATCTGCACGCACTGGATTGCCCGTTAAGCTAGAAATTAACGCAGTACACA
TTGCAATACCTGCACTTGGGCCATCTTTCGGTGTTGCGCCTTCAGGAACGTGAACGTGAA
TATCACGTTTTTCATGGAAATCACTCGCAATGCCTAGTTTTTCAGCCCTTGCACGCACTA
CCATCATTGCTGCTTGAATAGACTCTTTCATTACATCACCAAGAGAGCCAGTGTAAGAGA
ATTTCCCTTTACCTACCACAGAAGCAGTTTCAATCGTCAATAGATCACCGCCAACTTCTG
TCCACGCTAAACCTGTCACTTCGCCGATACGGTTCTGGCTATCCATTTTACCGTAATCAA
AACGCTGTACGCCCAAGTAATCTTTTAAGTTTTCTTGGCTAACGGTGATCGATTTAAGTT
TCTTATCCATCACTAACGCTTTTACCGCTTTACGACAGATTTTCGCAATCTCACGTTCAA
GGCTACGCACCCCAGCTTCACGGGTGTAGTAACGAATAATGCCCAAAATCGCACTATCAT
CAATCACAAGTTCACCAGCTTTCAAGCCGTTATTCTCTTGCTGTTTCGCAATCAAATGCT
CTTTAGCAATGTGCATTTTTTCATCTTCCGTATAACCCGAAAGGCGAATAACTTCCATAC
GATCTAACAATGCAGGTGGAATGTGCATTGAGTTTGATGTTGCCACGAACATCACATCAG
ATAGATCGTAATCGACTTCTAAATAGTGATCGTTAAAGGCTTTATTTTGTTCAGGATCAA
GCACTTCAAGCAGTGCAGACGCAGGATCACCACGCATATCTTGTGCCATTTTGTCGATTT
CATCGAGTAAGAAAAGCGGGTTCTTCACGCCAACTTTTGCCATTTTCATCATCAACTGTC
CTGGCATTGAACCGATGTAAGTACGGCGATGACCACGAATTTCCGCTTCATCACGCACGC
CACCTAATGCCATACGCACATATTTTCTGCCTGTTGCATTGGCAATCGACTGACCCAGTG
ACGTTTTACCCACGCCCGGTGGCCCAACTAAGCAAAGGATCGGGCCTTTGAGCTTGTTCA
AACGGCTTTGTACCGCAAGGTATTCCAAAATACGTTCTTTAACACGCTCTAACCCGTAGT
GATCTTTATCCAACACTTCTTGAGCTTTTTGCAAATCTTTCTTCACAACAGACCGCTTAT
GCCACGGCATTTGTAAAATCCAGTCGATATAGCTACGTACAACTGTCGCTTCAGCAGAAC
TTTGTGGCATTGCTTTCAGCTTATTAAATTCGCTATCCACCTTTTCTTGCACTTCTTTTG
GCAATTTTGCTTCGGCAATTTTCTCTTTGAGCTTATCTAATTCACCCTGTTCCGCTTCTT
CTTCGCCACCCAGCTCTTTACGAATTGCCTTAATTTGCTCATTCAAATAATAATCACGCT
GATTTTTTTCCATCTGCTGTTTTACACGGTTACGGATACGGCTTTCGGTTTCCATTGTGT
CCATTTCCGTTGCCATCGCTAACAACAAAGCTTCAAAACGAGCAATAAGATTAGGCTCTT
CCAACAACGCCTGTTTTTGTTTTACCGAAGCAATCAAATTTGCAGACATCGTATCTGCCA
AGCGGTCTTCAAAGGTAATTTTTTGCAATTTCGGCAAAATTTCTGCAGGGACTTTTTTAT
TGCTTTTAACGTAATTTTCAAATTCGTTGAGTGCAGTTTTGGCAATCGCTTTTAACTCTT
CGTTATCATCTTGATAATCAGAAGGCATCGGGGAAACGCCAGCCCAAAAACCACTTTCAT
CATCACGAATATGCTCAATTTTGCCACGCACTTGACCTTCCACCAGCACTTTCACCGTGC
CATCTGGAAGATTTAACATTTGGATAATATTCGCCATCACCCCGACATCATAAATATCTT
CTGCCGTAGGATCTTCTTTGTTTGGATCTTTTTGTGTCACTAAAAACAGTTGTTTGTTGG
TATCCATCGCTGCACGCAAGGCTTGGACTGACTTTTCACGTCCAACAAATAACGGCATTA
CCATATAAGGAAACACAACCACATCACGCAGTGGAAGTAATGGTAATTCAATAGGTTTCT
TTTTTCTTGCCATTGGATTGCTCTCCTAAAATAGAATTTGTACATTATGGGGGTAGATTT
AGGAAATACAAGGGGAAAATGCAATAAAATAAAAGCGTTCAAAACTTAATGAAAAAATGC
TATATTCCCAGCTAATTTTGTAAATTTTTTTCAAGAAAATGGCTCACTATCAAGATATTT
CCATCGCATTAGCTGGCGTATGCCAGTCTGCAAGCCTTGTTCAACAATTTGCTCATAAAG
GCTTTGCGGATCGTGATGCATTTAGACACTCTCTTTCTAGTTTACTTATTACCCAACCTG
ACTCAACACTTGATGTTTTCGGGGGCGATTTAGCTCATTTGAAGCAAGGGTTAGAAACCG
CATTAGCTCAATTTGGTGGGGCGAATGGGAAACTTGACACAGAAATTGGTCGCTATTGGA
TCAGCATATTAGCGTTAAGCCAAAAGTTAGCTAAAAATCCCCAAGCAAAAGCGAATTTAG
CACAACGTTTGCAACAACTTGAACGCCAGCTTGCTCTCTATGATAACGATATTTTACACG
ATCAGATGATTGCAAATATTGCGAGTATTTATAGCGATATTATCAGCCCACTGGGTTCTC
GCATTCACGTTTTGGGTATGCACGATTACCTCTCTCGCCCTGATATTCAAAATCGGGTAA
GAGCGTCGCTATTGGCAGGTATCCGTGCAGGGATTTTGTGGCAACAAATGGGCGGTAGCC
GTTGGCAATTTTTCTTTTCACGCCGTAAGCTATTAGAACATACTCGACAGTTATATAAAT
CCTTTTAATTAAAGAGTAGTATCCGTAATAATATTAAAATGGGCTCGTTGTAAAGAAAAT
TTCCTTCTTCCCAACACTTTGGTAACTATACCTATCTTACAATGGCACATGTTTTACTTA
ATCAAACATGTGCCATTAAAGGCTTACAAAACACTAATACCGCTTAATCTCAAACCCCTT
CTGCAATGCTTCCACACTCTCAACCTTCTCAAAGCCTTTTAGTTCTGCGACTTGGCTAAT
TTTCGGATTTTTACCAACGGCTTGGCTGGCAAAAACAAAACCTGTTTGGTCGATAATGGT
CTGCTGATAGAAATCAAGAATATCTTGTTTAGTGAGCTGTTTAATCAATTCAATCAATTT
TGCCTTACGGTCAAACTGCCCGTTGCCTCGTGAAAAATCGGTGACAAATTCAGCAAATTC
TTGATCTAAGGACTCTGGCTTATGTTGTAACACTTCAAGTAGGCTTGCTCGATATTTTTC
AAACTCTTCGGTACTCATTGCGTTGAGTTTAGCCAAACTTTCTTTGAAGAAGCGTTCATT
ATGTTGCATTATCTCTTTTGGTGAAGCCGTCGGGCTTTGTACCGAAAATTGCAAGCCTGA
TGTTGTGCCGATACGGGTGTTATAGGCGTAAACCACATAACCTAGCTGTTTATCTGTACG
CAGATCATCAAAATACCAACGTGAGAGAATATCTTTTAATAAACTGGCACGGCTTAATCC
CTGTAACTCATCATAACCTTTTGGAAAATAGGCGATTGTTAAGGCGTTATCTTCGTGAGA
AATCTGTTTAATATGATTTAGCTTGCGTTGGCTCTGATTAATGTCGAGATAACGTCCTAA
ATCAATCTGGCTATTTTGATTGTTAAAGACCGTTTCGACTTCTGTTGCAATCTGTTTCAC
TTGGTTATCTGAAAGATTTCCTACCGCAAGAACGCGTAATGATGTCGCTTTGTTCAGCAA
TTTTTCACGCATTTGCTGAATATCTGCCAAGCTGATCTGTTCGATCATTGCTCGTTGTTT
TGCCATTTCAAAATAGGGATAACTGGAGAAACGAGTAATTACCGCATTTGCTTGGCGTAA
AGCATTCTCTTTTTCTGCACGATCTAAGGCTTCAAGATAACGCTGTTTCGCTTGAGCTAA
GGTATCTTCACTTAACGTAAATTGTTGGAATAACACCATTTTATCTTTCAGCAATTTTGC
TAAATTTTGGGTGTAACCATCCGCTTGTAATACAACGCCATTTTCTGCCATTGATACACT
CGCACTCATTCCTGCAATAGAGGCTTGGAAATCAATTTTGTTCTGGACTAAATCACTCAT
ATAGCCAAGCAACGTTGCACTGACAGATTGTCTGAGATCTTCTACTTTTGGCGTAATGCC
TAACCCTAATGAAATTTTAGCTTTTGGCTCGTTACCAAAATAGTGGCTTGGCATTGCATA
GATTTGCGTGCCTTGTTCTGCTTCAATCAGTTGCGGTTTTAAACGAGATTTATCGCTTTC
ATTTAAGCTGAAATCCGTTGCAAAGTATGGGTTCAACGCAGGCAGTTTAAGCTCAGGATT
TTGGCTAAAATTGAGCCATTTTACCTTTTGTTGCTCGCTGATTTTATGCACTGCATAAGG
TGCTTCAAAATATTTGGTTTTTTTATCGGTTTTCGCTTTATCATCAACGAGCAAAATACG
CACGTTGGCTAAGGTCATCTCTGCAAGTTTTGCATTGATCGCCTGCGTATCCATTTGTTC
AATGGCATAAGGCTGGTCGATGATATTTTCGAGCGGATAACTCATCATTTGGCTCACCAA
ATCGGCAACATAGTTGCCACTTTTTTCCGTCTGAAGATGTTGAAACTCTTGGCTTAAGCT
CTCTTTTAGCTCATCAAAATAGCTCTGTTGAATACCTGCTTTTTTAACTGCTTCAATTTG
CTGAAAAACCAACGAGATAATTTTGTCTTGTTCTGCTAAGCCTTTGTCAGTCAATTCAAT
ATAAAAGGTAAAATCGCCACGGTTGCGACTAACATCATTATTCGCTACTGATTGAACACC
GCTGTCAGACAGTCCTTGTTTAATCAAATAATCGGACAATGTGCCGTCAGTATTATTATT
GAACACATAAGCGAGATAATCCCCTGTTTTATGCTTAAACTGAGCTTTATCTTCAGGCAT
ATCAAAGGAAATTGCTAACATCTTGCTGGGTTTCACTGGTTTATAATGGATCATCACCGA
TTTATCTTCTGCACGGAAAAATGGCATATCCACCGTCGGCGCGGTGAGCTTTTTATTTTC
AACCTTACCTAAAGTCTGTTCTGCGAGTTTTGCTAGTTTTTCAATCGGTTGATTAGCATA
AAGCACCGCTTTCATTAAGTTTGCAGAATAGTATTGTTGATAAAATTTCACTAATTCATC
TTGTAACTTACTCTCGGCTTTATCGGATAGAGTGACATTATTCCCAACGGCAAATTTAGT
AATCGGGTGGTTAGGGTTAGCGGTAGCAAGATTAACATCTTGCATTAAAAAGCCATCGTT
GGATTTTGCTCGCACCATCTCCGCATTAACCGCATTCACTTCTTTTTTGGCATTCGCTTC
GGACAATAGCGGTTGTGCAAAAGCATCAGCAAGGCGAGCCACCGCTTCATCAAAGGCGTT
GTTATTTACTTCAAGATAATAAACGGTACGATCTGACGCAGTAAAGGCATTATTGTAGCC
CCCGTTTTTCGTTAAAAAGCCATCTAAACTGTTGGTTTCAGGAAAGGCTTTTGACCCCAT
CAAAATCATATGTTCTAAATAGTGAGCCAAACCTTGTTGCTTAACTGGGTCGTCCATTGA
ACCGACAGGCAAACCGACAGACATTAGCGATTTATTTGCTTTGTCATCTGAAATCAGCAA
TACTTCCATTCCATTCGCAAGGCGAATACCTTGATAGATAGCTTTATCCGTTGGGCTTTT
ATTAATGGTTGTTTTGATTAGTTCAAAGCCTAACTGCTGTTGAGTATTTGTGATAATGGT
AGGTTGGGTCGCAGAATTTGCAAAAACAGGCAAGGAAGCCACCGCTCCTAAGCCTAAGAT
TAACGATAAACTGTAACTTAATAATGATTTTTTCATTGTTTCTCCTGTTCTATAGAAAAA
TAGAATCAACTTCTACATAAATTAGAGAAGCATTTTAAAAATAAGTTCCATATTTCCTAA
AAAATATATTTGTTCTCTCTAATTTGTAACACTGAGAATATTCAATTATAACAAATCCTT
CATATGCTATCAGACGCATTATTCTCATAGTAGCTAAACTTGCTAAAAATGTGATCTAGA
TTACAAAACTAAAACGTTTTAGCAAAATTTGCTTTCTTAGCTAAACCGTTTTAGTTAAAA
TGCCACTGTTTAATTTTTAGTATTTCTATACACAATAGGTGGTAACTATGAACTTTCCTC
AAATCGCTCAACAAGTGATTGATAAACTCGGGGGCAAAGATAACATCTCTGCCGCAGCAC
ACTGTGCAACCCGTTTGCGTATGGTGGTTAAAGATGAAACTTTAATCGATAAAGAAGGCA
TTGAGAACATTGAAGGCGTTAAAGGTCAGTTCTCGGTTGCAGGTCAATACCAAATTATTT
TTGGTTCTGGCACAGTAAATAAAGTTCACGCTGAATTGACGAAAATCTTAGGTATTGGCG
ATATGACAACATCTGAAGTTGCTAGTACTGGTGCAGACAAACAAGGTTTCTTACAAAGCG
TTGTAAAAGGTTTAGCGGATATTTTCGTACCTATCATTCCGGCTATCGTCGCTGGCGGTT
TGTTAATGGGTATTCACTCAATGCTTACTGCAAAAGGCTTCTTTGCAGAAGGTTTGAATG
TTGTTGATATGTACCCAGGTATTGCGGATTTAGTGGACTTAATGAACACTTTCGCAAATG
CACCATTCGTGTTCTTGCCAGTTCTTTTAGGTTTCTCTGCAACCCGTAAATTCGGCGGTA
ACCCATTCTTAGGGGCTGCACTTGGTATGTTATTAGTTCACCCTGCATTAGCAGACGGTT
GGAACTATGCATTAACCCTTGCAAATGGCAAAATCCAGTACTGGAATGTACTTGGTTTAG
AAATTGAGAAAGTAGGTTATCAAGGTACTGTTATCCCTACTTTAGTTTCTGCGTGGGTAT
TAGCAACTTTAGAGAAAGGCTTCCGCAAAGTTGTTCCTTCATTCTTGGATAACTTAATCA
CGCCGTTATGCTCATTATTCATTGCAGGTTTCTTAGCGTTCACTATCATTGGTCCATTAG
GTCGTGAAGCAGGTTCATTAATCTCTGCAGGTTTAACTTGGTTATACGATAGCTTAGGCT
TTGTAGGCGGTGCGATCTTCGGTACATTCTACGCACCAATCGTTATCACAGGTATGCACC
AAACCTTTATTGCGGTAGAAACACAATTATTAGCAGAAGTGGCGAACACTGGCGGTACAT
TTATCTTCCCTATCGCTGCAATGTCTAACATTGCTCAAGGTGCAGCGTGTTTAGGTGCCG
CATTCGTGATGAAAGATGCGAAAGTGCGTGGTATGGCTGTTCCATCAGGTATCTCAGCAT
TATTAGGTATCACAGAGCCAGCAATGTTCGGTGTGAACTTACGTTACCGTTATCCATTTA
TCGCAGCAATGATTGCAGCGGGTACATCAAGTGCATTTATCGCACTATTCAATGTAAAAG
CAATCGCATTAGGTGCAGCAGGTTTACCAGGTATTCCATCAATTAAACCTGAAAGCCTTG
CGATGTACTGTGTTGGTATGGCAATTTCAGCGTCAATTGCATTCGTTATTACCGTAATTC
TAGGTAAACGTGCACAAGCAAAACGTAAACTAATTGATTAGATTATAATAAACGGGCTGT
ATTCCCTTAATACAGCCCGTTTCACATAAGACTTTAAATTCCTATAGATATTTAAAATCT
ATCATAACTACTCCACCAACCCTTTCTTCAATCTCTCAAAATAACTTCTGGTTTCTTCAA
TCACAACGTGGCGTAAGCCGATCAACGCGACTAAGTTAGGGAATGCCATTAAGCCGTTTA
CAATATCTGCAATTGTCCAAATCGTATTGAGTTTGATAAATGGTGCAACGGCAATCAGCA
TAATGAAGATCAAGCGGTAGAATTTAATTCCTTTGGTGCGTCCGCCTGTCAGATAGACTA
AACAACGTTCGCCGTAGTAACACCAGCCTAAAATTGTGGTGAATGCAAAAAATACAAGGC
TGATGGTGACAATCATTGCTCCGATAGAGCTTGCTAAACCTTCTGAGAAAGCTGAGTTAG
TTAAAACCGCCCCTTGTGTCGGACCTGTCCATACCCCTGTTAATACAATCACTAAGCCTG
TCATTGAACAGACAATAATGGTATCAAGGAATGTACCAGTCATTGAGATCAACCCTTGAC
GAACAGGCTCTTTAGTATGTGCAGCCGCTGCGGCAATAGGTGCAGAGCCTAAGCCCGACT
CGTTAGAGAAAATCCCACGAGCAACCCCAGCTTGAATAGCTTGTAAGACAGTAAAGCCAA
TTACACCACCTAATGCAGCTTCGGGGTTAAAAGCGGCTTTTACGATAAAGACAATGGTAT
CTGGCACTTTATCGGCGTGAAGCACTAAAATCAGCAGGGAAGCCCCAACATAGCTAACCG
CCATAAAAGGCACGATCACCATTGAAATTTTTGAGATACGTTTTACACCGCCGAGCATAA
TTGCCGCAACGGTAAGCGTTAAGATAACGGCGGTAATGCTAATCGGAATGTTGAACGTAT
CTTGTAATGATGTGGTAATTCCATTGACCTGAGGGAAAGTACCAATACCAAAGAGAGCCA
CCATTACCCCAAATATCGCAAACAGTTTTGCCAGCCATTTCCATTTCTGCCCCATACCCA
TTTCGATATAGTACATCGGTCCGCCAGCAATATAGCCGTCTTTATCTTTGCCTCTGAATT
TCACCGCCAATAGACATTCGGCATATTTAGTTGCCATACCAAACAGGGCAATGAGCCACA
TCCAGAAAATTGCCCCTGGCCCTCCAGCTTGAATAGCGGTGGCGACCCCGACGATATTAC
CTGTGCCGATAGTGGCGGCAAGTGCAGTGGCTAATGCACCTAAAGCAGAAATATCCCCTG
ATTGATTATCGCCTTTTTCTGATTTGAACATATAAGAAAAGGCTTGAGGTAAGTGGAAAA
ATTGCAGTAATTTAAGTTTAAGGGTGAAGTAGATCCCCACACCTGAAACTAATAACAACA
GTGGTGGTCCCCAAACGATACTATTTATTGAGCTAAGAATGGTGTCAATTGACATAAATA
ATTCCTCGTAAAAATAACTTACAAGGAAAGAAAAGCAATAAGACAAGCGGAATGATGTGA
TGAATTTTTTGCGTGTTTCAAGGATACCTGACACAAAAGCAATAAATATAATCCCACCGC
TTGAAATGATGGTTACTTTTCTCCCCTGTCCTTTTGCCTGAGCGTTTCGCATTCATTGCT
TTCGCCTTCGGCGTCCATTTTCTGCTATGCAGAGTGGATCTCTCCAAGGGTTCGTCCAAT
AGCTGTCCTCGCTGTCGCACCTGAAAGATTTTACCTCGTCGGTGTAGGGTTATTCCCCAC
TCTCCAGCTATCTTCATCCGAACTGCTTTTTTAAAGCGTTGCGAATTTTAATGTTTCTTT
TATTGTCGTCAAGATCACCGTTCAATTTTTTTGGCAAGAAAGGGCAAATAGTGGTAGGAT
AACGGCTATCTTTATTTAAAGAAAAGTAAACGAATGAAAGAGATTTTACGCATTGCTACT
CGTCAAAGTCCCCTAGCACTTTGGCAGGCAAATTTCGTTAAAGACGCATTAGAACAGCGT
TTTCCACAATTATCAGTCGAGCTGGTTACAATGGTAACAAAAGGCGACATCATTTTAGAT
ACACCGTTAGCAAAAATCGGTGGAAAGGGCTTATTTGTCAAAGAGTTAGAGTTAGCCTTA
CTCGAAAACCGAGCAGATATTGCCGTCCATTCAATGAAAGATGTACCGATGACTTTTCCT
GAAGGGCTAGGGCTTGCGGTCATTTGTGAGCGTGAAGATCCAAGAGATGCGTTTGTATCT
AATCACTATGCAAACCTTGAAGCCTTACCAGCAGGGGCTGTTGTGGGGACATCAAGCCTA
CGCCGTCAATGTCAGCTAATGGCAAAATATCCGCATTTACAGATCAAATCCTTACGAGGC
AACGTCGGAACTCGCCTGAGCAAATTAGATAATGGTGAATATGATGCGATTATTTTAGCT
TCAGCAGGCTTAATCCGCTTAGGCTTAAGCGAACGTATCCGCACCTTTATCCCTGTAGAA
ACATCACTACCAGCCTGTGGGCAAGGGGCAGTTGGGATTGAAACCCGTTTGAATGACGAG
CGAGTGTTAGCCTATCTTGCAGAGTTAAATCACCAACCGACCGCTTACTGTGTACAAGCA
GAGCGAGCAATGAACAGCCGTTTACAAGGCGGTTGCCAAGTGCCTATTGGCGGTTTTGCA
ACATTAACAGGTGATGAAATTGAATTAAATGCCCTCGTCGGTTCATTAGACGGTTCAACC
ATTGTAAGAGCGTCAGCAAAAGGCAACATAAAAGAGGCAGAGAAATTAGGTGTTGAAGTG
GCAGAAGCGTTACTTGCAAAAGGGGCTGATCACATTTTAAAAACCGTTTATCAAAGCGAA
TAGTATGAATGTTTTAGTTACACGTCCCGATCATCGAGGGCAACAATTAGTTGAAATGTT
GGCAGAACAGCAAATTTTTGCCATTCATCAACCGCTGTTTCGAGTTGAAGCAGGGGCGGA
TTTACCGACTTTGCCAAGCAGTTTATCTCGTTTAAATTCGGGGGATTATGTTTTTGCCGT
GTCAAAAAATGCCGTTGATTTTGCAACTGAAACCTTAAAGCAAACGGGATTTCACTGGCG
AAGTGATTTACTCTATTTTGCCGTTGGACAACGTTCGGCAAACCATTTCGCTTCCCAAAT
TGAACAAGCGGTACGTTACCCTATTCAATCAGAAAACAGTGAAGGGCTACTGGCACTGCC
TGAAATGGCTCAGTTGTCTGGAAAAAATGTGCTGATTTTACGCGCAGATACAGGGCGAGA
ATTTTTTGCTGAACAGGCAACTTCACGAGGTGCTGAAGTGCAGATCCTCGAATGTTATCG
CCGTATAATGTTGGCGGATAATTTAAGCGAACAGATAAGCCTCGCAAAACGAGCAGGAAC
AGATACCATTGTCGTGACAAGCGGTGAGATTTTAACCACGTTTATCGAACAGACCGCAGA
AGCGGATCTGCCTTGGCTCTACCAATGTCGTTTAATTGTGGTTGGCAAACGTATCGCCAC
ACTTGCCCGAAAATCAGGCTGGAAAAGCGAACAAATTCAAATTTCAATGAAAGCGGATAA
TCATAGTCTGCTGGAAACAATACTCAACTGTGGGAAATTTTAACTAAAATAGGTGAACAT
TATGTCGAAACAGAGCAAAAAGCCAAAAGCGGTTGAAGCAACAGAAAACGTTGCAGAAAA
CCTTGAGCCAGTCGTGACTGAAGATGTGAAAGTCGATGTAGAACAAGCGGTAGTCTCTGA
GCCAGAAATGGTAAAAGAGACAGAGGAAGTCACCGCTATTGATCCAAAAACTGAACAAGA
GGAAAAACAAGTGGAAATTGCTCAACCTATTCAATCAGAACAACCAAAACAATCATCAGG
GGGAAAAGCACTCTCTCTGCTGGCTATCTTGATTGCCTTAGGCGTGGGGGCAACAGGGTA
TTTCTTCGACAACCAAAAATTTGCTCAACTTGATACACAAATTCAAGCATTACAAGCAAA
AGCAACCCAAAATCAACCCGAACAAACAGTTGCTGAAATCCCTAACTTTGATGAAGAAAA
AGTCAAAATTGCCAAACTTACTCAAGATTATCAACAATCATTAGATAAAATTGCACAGTT
AGAGAATGCACAAACGGCTTATACTCAGCAAATCAACGCCCTACAAAGCCAAATTCAAAA
ATTAGGGGCGACACCAAAAGCAGACCAAAGTGAATGGCTATTATCTGACGCTGATTTCTT
ACTTAACAATGCCTTACGCAAAGTAGTATTAGATAACGATATTGATACGGCTCGTAGCTT
GCTTATTGAAGCGGATAACGTATTAAGCCAAGTGAGCGATAATCGAGTTCTTAACATTCG
TGAAGCGATTAAACAAGACCTCAGCCAACTTGCTAGTGTAAACAATGTTGATCAAAATAA
TTTAATGCAACGATTAACGCAATTAGCGAATTTGCTTGATGATATGCCGATGATCGACAA
CACGGCGGAAGAAGAAAGTGTTGGCACAGGCGAAGTGAGTAACTCAGTGCAAGACTGGCA
ACAAAACCTAGAAAAAAGTGCGAACTCTTTCTTAAATCACTTTATCCGCATTAGCGATAA
AGCGACGGCAAAAGAGAAAGCTTTTGTTGCACCAAATCAAGAGATTTACTTACGAGAAAA
TATCCGCTTACGTTTACAAATTGCGATTTTGGCAATCCCACGTCAGCAAAATGAACTCTA
TAAACAATCGCTTGAAGCAGTTAGCACTTGGGTGAGAAGTTACTTTGATGTGCAGAATGA
ACAAGTCAAAACCTTCTTAAAAGAAATTGACGAGATGATTGAACAATCTATCTACATTGA
CGCACCAAATCGCCTGCACAGTTTAGGCTTATTAGATCAACTGCTCAATAAAGCCCCTAA
ACCGATTAGCAAAATTCAGTTGGAACAAGACAAATCCCTTGAGCAAGCAACACCAGCTCA
AGAAACACCAACCGAAGCAAAACCTGCTACAGAGCAACAATAGGAGATAGATTATGTTTC
GCGTTCTCTTTTTAATGCTAATTGTCCTTGCAGGCTTAATTTTAGGGCCTTATATTTCGG
GGCATCAAGGTTATGTACGCATTGAAACCGCAGGCAAAGTGATTGAAATGAGCCTAGTAA
TGCTCGTGGTCTTTTTTGCGGTAGCTATGGCAGTGGTTTATGCAATAGAGTGGATTGTCC
GCCGTTTCTTTGGGTTAAGTCGAGGTGCTTATCAATGGTTTGGCGATCGCAAACGTAAAA
AAGCACAACAGCAAACCCTCAAAGGCTTAATGAAAATGACCGAAGGGGATTACTCTAAAG
CGGAGAGATTAATTGCAAAAAATGCAAAACACGCCGCCGAGCCAGTGTTAAACTTCATCA
AAGCTGCCGAAGCTGCTCAACAACGAGGCGACGAACTCAATGCGAACAAGTATTTAATTG
AAGCCGCTAAAATCGCTGGCCCAAACAATGTTGCCGTTGAAATTGCTCGCACACGAATTT
TACTGCTACAAGGCAAACTCCCTGCGGCACGCAGTGCGGTCGATAGCTTATTAGTCCTTG
CTCCAAACAACGTTGAAGCCTTACGCCTTGCGATTGAAATCTACCAAAAATCGAAGGCTT
ACAAAGCACTCGATGACGTATTAGAACAAATCGGACAACGTAGTTTCTTATCGGCAGAAG
AGTACGAAAGACTTGAACAGCAAGTCAATGACGGCTTATTAGATGAAATTATGAATGAAG
AAGGTCAAGAAGGCTTATTAAAATGGTGGGATAATCAACCAAGCCGCCGCCGTCGTTCTA
TTTACGTTCGCGTTGGCTTGATTAAACGCTTAATTGACACAGACGATCACGAGTCTGCTC
AAGAAATCGCTCTTGAAACTGTGAAAAAATATCAAGATGAACAACTTGTGTTGCTCTATC
CAGAATTAACACGCTTACAAGTTGATGAAGAACATAAACTATTCAAAGTTCTCTTAAAAC
GCAACAGCAAAGCGGAAGAGCGTTACAGTGACGATTACGCGCGAGTACTAGGTTATATCC
ACACCAGAGCAGGGCATTTCGACAAAGCGAAACCTTACTTTGTGCAACTGCTTGAGCATA
AAGAGTGTATCGCGAAAGATCGCATTATGGCATTGTATGTCGCAGAACAGACCCACGATG
TAGAATTAGCGAATAGATTAAAACAAGAAGATCTGAAAGAGGTCAATGTCGAAGCCAAAC
CAGTGGAAACAGTGTTGGCGTTGCCACAAGAGATCGAAAAATAATGACTATAAAGGCAGC
TTCTCAAAAGCTGCCTTTATTATATCCAGATTAAAAAGATTAGACTAAAATAAATTAATG
GTTACCTTGACTCCGTCCCCTCAATTACATCCTCTAACTCTTCCAAATTACATGATATTC
TCTATTCTCAGCATCATTGGAAATTAAAAAACGTGCAAAAATATCATCCATCTCATCATT
CTGATTTATCAAACCAATCCAAACTTCAGCAAAAGCATCTGGATCAATTAAAACACCGAT
TTCTTGCTCCCAATTTTCACTAGTTTCAACCATTTCCACCGCTCCACGTTCTTCAAATTG
CAAATTAAAAAGTAAAATATCTGCAGGCTCTAAATTATCTGAAGCCATTTCTAAAAAAAT
ATCATATGCAAGCTCAATTGCTTCATCAGGGGACAAATTAGCCATTATATTTCTCTCTTA
TATCAAATCACATTTGAAAAAATCATAATAGTGATTTACCAATAAACATTAATTAGATTA
ATAGAAAATATTATTGTATAAAATAATATCCACATTCATATACATCCAAACTTTACACTA
AAACAACTTAAATAAAAAGAAATATATATGAAGAATAGATTCTAAATTGATTGTTGATTT
TCTACTTTATCTAGATATACCCCATCATTCGCAATAAACTGCGAGTATATTCAATCGCCT
CAGCACGATTTGCCACGCCGATTTTCTGGTAGAGATTGCGTATATGGGTTTTAATGGTAG
TCATTGCAACAACCAGTTCTTGAGAGATCTGTTCGTTGCTGTAACCTGAATAAATTAACC
CTAGCACTTGCCATTCTCGTTGAGTAAGCGGACTGATTTTGAGCAGTTCTGGTACTTGTG
GGTTAGCAAGTAAGTTTTTGACAAACTCTTCATCAAAATGTGCTGTTTTATGGCGGTTAT
GCTGGTTAATACTACGCAAAATAAATTGGGCTTTATGGGTAGAAAGTTCTTCTAATACAT
TAAGTTGCAGTAGCTGGCGAATTTGCTGTGCCATTATTTCGCCTTCAATCACAAATGCAC
TGATAAAGTTGGTCTGTTGGCTTAAATTTAGGGCTTGAATGAGATCTCTTTGAGCTAAAT
CAAGCTTGCCTTGTAAAATGTAAACTCGATTACGCAAAATTAATGCACGTTGGCTATCGC
TCACTAAATTAAAAATCGCTGTGGTACGCAGTAAACTGTTGAGAATACGCAATGCTTGTT
CGTAATCTTCTTGTAGCAGGTAACAACGGGCGATATTTCGCCATTGGCGTTGGGTAAAGT
GGTTATGCTCTTGGCTAGGGAAATTGGCTTGAGCCAGCCAGCCTTCTAAATAGCGAGTTT
CATTCCGCATTTGCCAATAGATCAGCTGGATTTCATCAAGTGCTGTTACCCAGTCTTTAT
GGGGTGAACAACGAGCCAGTAGCATTCGGCACTGCTCAATTAGACGTTCTGCGTTGTTTA
AATCCCCTTTGGTTAGGGAAATTTTGGCTAATAAGGCAAGGCTTTGAATACGTTCTTCTT
CCTTTTCTAACACTTCAATACCAGCATTTGCCATTGCTTCAGCTTGGTCAAGATGGTGCC
ATTCCCATAAAATTTGCCCTTTTAAGCGTAGCAAAAATTCATTCATCGGAATTTGATGAA
ATTCTTTGGTTTGTAAGGTAGTTTCTTTTAATAAATCATAGGCAGATTGCCAAAAGCCTT
GTGCCGATAGGATTTCAGACTGTTGTAGTTTAGACCAAAGCCAGTGGTGATACGCTCGCT
GACTGGTTGCCATTTTTTCAACTTGTTGCATTAAGGCTAAACTTTCTTTGAGATAACCAC
GACAATGTTGAGCTTCACCAATCACGGATTTCGCCACAATTTGGGCATAATCAAATTCAT
CAGACAAATTAGCTAAGGCTTGGTTGGCAATTAAATAGGCTTGTTCTTCGTCGCCAGCAT
TGATTGCCACTTGGGCTTTTAATGCGTCAAAACGCCCTTGCAAACTCTCAGTAAGCGGTA
ACTTTGGTTGGAATTTTTGCAAAATACCGCTTACTTCTTGGTGACGGTGCTGACTTTGTG
CTAACCACGCTTTAAGCAGAACAAGATTTTCATTTTGCCATATCTGTTCTGATGGCAGGT
GGCTTAAGCAGTCTTCTAATAATTTGAGTTGCCCTTGATGGAATAATGCCCAGCCGTGTT
CTTGCAGTATTTGGTAGAGCGTTTGTGGATCATCTAGCATTTGTGCGTGGTAGAGTGCTT
CTGAGCCATAGCCAAGTTTTAGCCACATCATTGCGGCAGTTTGGTGTAGCTGTTGCCATT
CATTTGGTAATTCCAAGCGACAACTTTGTGAGAGATAGGCAGCTAAAATCGGGTGAAATT
TCCACCAGTTCTCCTCATCATCGTGGGTCATTCGTGTGATGAACAATCCCAATTTTTCTA
GCTCATCTAACCGCTTGACCCCATTTTCATCTTGAGTAAGAGCTACAACCAACTTTTCAT
TCATTGAACGTAAAATCGCACAACGTTGCATAAAGCGTTTGATGTCAGGATCGACATAAT
GAAAAACTTCTTCGTTAAGATAGTCAGCAATATGTTGCTGATTGAGCTTGGTCAGTAATT
TTTCAGGGAAATGTAACAGTTTTGCATTTTGTTTAATGGCAAAGATCATCAGTTGCAATG
CCGTTGCCCAGCCTTCCACACGTTCACATAACGCAAAAATCACTTCGTCACTCAATGTTT
CATTGAGTTTTTGTTCAAAAAATTGACGGGTTTCTGCTGGGGTAAAGGCTAACTGATGCA
CGTCAATTTCGAGCAGTTTTTCGTGAATACGCAAGTTGGTAATGCTTAATGGTGGCGTAA
GGCGAGAAAGTAGCACTAGGCTCATTGTATCAGGTTGATGTTTCAACCAAAAACGCAGGG
CATCGTGGATTTCGGGATTATCAATCAGGTGGTAATCGTCAATAATCAGATAAAACCGAC
GGGGAACATTATCCAGTAAGACCAAGAGCTGTCCAAAATAATCCACCAAGTTATTTTTAT
AGGTTATCCCTTGCAGTGAAATGCCTGTGGCTTTGGTTAATGCCGATGAAAAATAGTGAC
AAAACTGTTCAGCGTTATTATCGCTTTCATCTAAAGCAAACCAAGCGACTTGCTCATTTT
TCGCTAATAAGCGTTCTTTCCATTGGGAAATTAATGTCGTTTTGCCATAGCCAGCAGGGG
CAATCACGACGGTTAAAGGGTAGTGCGGAACATCGGCAAGTTTTTTTAAAAGCTCACTGC
GTTCAATATTTTGATTTGCTGAACGTGTGTTTTGTGTAGATTTACTGGAAATCAGTTTGG
TAGGTATGAGCTTTGTAACAACTTGCATTTTGCCTCCGTGTCTATGATGGGAATGGATTG
TAGCAAACTTTGTAATAAACTTCATACACAAAAAGAACAGTATTACCTATGGGCAGTAAT
AGCTTCTCTTTCCATTACCTCCCAAATCAGTACAATCTCACTAAGTTTAATACAATCTCA
AACCACTTTTATACTTTCATTACTTCACTTTATTAAATCACTTACAAGCGGTAGGAAAAC
TGCTAAAATTTGCGAAATTTTTATTTCAACAGATATTCTATGGCTTTAATTAACCTTTCT
AACGCCTACTTAGGCTTTGGCGATCATCCACTACTTGATCACACTGAATTACACATTGAA
CAGGGCGAACGTGTCTGTCTTGTCGGACGAAACGGGGCAGGCAAATCGACCTTAATGAAG
GTGCTGGCTGGCGAAGTTCAGCTAGACGATGGCAAGCTGATTTTTGAAAAAGATATTGTT
GTCACCCGTTTAGAACAAGATCCGCCCCGCCATATTGAAGATACTGTTTTTGATTATGTC
GCAGAAGGGATCGCGCATTTAGCCGATCTTTTAAAGCAATATCACCACATTTCTCAACAA
ATGCTGACAGATTACAGCGATACGCTGATGTCGCAACTTTCGCAAATTCAGGCTCAACTA
GAACACGCAAACGGTTGGCAGTTTGAAAACCGTATTCAAGATACCTTGAAGCTGTTAGAG
CTTGATCCTGAAAAACGGTTGTGCGAGCTGTCGGGCGGTTGGGTTCGCCGTGCGGCGTTG
GCTCGTGCATTGGTGGCGGATCCTGATGTGTTACTGTTGGACGAACCGACCAACCATTTA
GATGTGGATACGATTGCTTGGTTAGAAAATCTGTTGTTAGAGTTTAAAGGCAGTATTATT
TTCATCTCTCACGACCGTGCTTTTATTCGTAAAATGGCAACTCGCATTGTCGATTTAGAT
CGGGGCAAACTAGTTTCCTATCCAAGTAATTACGATGTTTACCTTGAAACTAAAGCCGAA
GACTTGCGTGTAGAAGCCTTACAAAATGAGCTGTTTGATAAAAAATTAGCCCAAGAAGAA
GTTTGGATCCGCCAAGGGATTAAAGCTCGTCGCACTCGTAATGAAGGACGTGTGCGAGCC
TTGAAAGCCTTGCGAGAAGAGCGTAAAGCACGCCGAGAAGTACAAGGCACGGTAAAAATT
CAGCTCGATCAGACCGCTCGTTCAGGCAAAATTGTATTTGAAGTGGAAAATTCCAGCTAC
GAAGTGGCAGGCAAAACCTTGCTGAAAAACTTCAGCACTACGATTTTGCGTGGCGATAAA
ATTGCCTTTATCGGTGCAAACGGGATCGGTAAAACGACGTTGATTAAGTTATTGCTTGGC
GAAATTCAACCGACAGCAGGAACAGTACGTTGCGGAACCAAACTAGAAGTTGCCTATTTC
GATCAATACCGAGCAGAGCTTGATCCTGAAAAGACGGTGATGGACAACGTAGCGGACGGT
AAGCAAGATATTGAAGTCAATGGGGTAAAACGCCACGTTCTTGGCTATTTGCAAGATTTC
TTATTTCCACCAAAACGAGCGATGACTCCAGTCAAAGCGTTATCGGGCGGTGAGCGTAAC
CGCTTGTTATTAGCTAAATTATTGTTGAAACCAAATAACTTACTGATTTTGGACGAACCC
ACCAACGATCTTGATGTAGAAACCTTAGAGCTACTGGAAGAGATGTTGGCGGATTATCAA
GGCACTTTGATTATTGTCAGCCACGATCGTCAATTTATCGACAATACTGCAACGGAATGC
TACATCTTTGAAGGCGAAGGGGTTGTGAATAAATATATCGGTGGCTACCACGATGCGAAG
CAACAACAGGCTAATTATTTTGCCTCAAAAGCTCCCCTCCGTCCTTCGGACACCTCCCCC
CGCAATCAGGGAGAGGGCAATGGGAATTTGCAAAAAAACGTTGAGAAAGCACCGCTTGTA
GAAAGCGAGAATGCCCCCCTCCGTCCTGCGGACACCTCCCCCCGCAAGCAGGGGGAGGGA
AAGAAGGTCAAACTTTCTTATAAAGAACAACGAGAGTTAGAAGCCCTGCCTGAAAAAATG
GAACAGCTTGAAGCAGAAATTGAAGCCTTACAAGCCGAAGTGAATAGTGCGGATTTCTTT
GCTAAAGATCCGAGCTATACTCAAGCTCAGTTACAAAAATTAGCGGATACGGAAATGGCG
TTAGAGCAAGCGTTTGAGCGTTGGGAAGAGCTTGAGAATATTAAGAATGGTATTTGTTAA
TACAGTTACCTAAAACTTGGGGCATAGTAGAAAAAGATAAATTCCCCTGTTCTCTACTAT
GCCTTGCTGATTTACAAATTCGACGCTTCAATTAACCGCTTGGTGTACTCGTCTTTTGGT
TGCTCGAAGATCTGTTTGGCTTCGCCCTGCTCTACCACTTCCCCTTTGCTCATCACAATT
ACTCTGTTACTCAATGCTCTTACCACCGCTAAATCGTGGCTGATAAAGATGTAACTTAAG
CCATATTTGCGTTGGAGGTTATTCAGTAATTCTACCACCGTTAATTGTGTTGAACGGTCA
AGGGCTGAGGTTGGCTCATCAAGTAAGACGAATTGTGGCTCAAGAATAATCGCTCTGGCA
ATCGCAATCCGTTGGCGTTGTCCGCCTGAAAACTCGTGGGGATAACGATTGATCATTGAT
GGCGAAAGATTAACTTCTTCCAAAGTTTTCATCACTTTTTGACGACGCTCTTCTTTGCTC
ATTTGTGGATAATGCACGGATAAGCCTTCGCCGACGATCTCACCGACTGTCAAGCGTGGA
GAGAGTGAGTTAAACGGATCTTGGAATACCATTTGCATATCTTTCTTCAAGGCTTGACGC
TGTTCGTTAGATAATGCGGCGATCTCTTGATCTGCAAAGGCAATTTTTCCTCGATAGGCT
AAGATCTGCATAATCGCTCGCCCGAGTGTCGATTTGCCCGACCCCGACTCGCCCACGATC
CCTAAAGTTTCGCCTACTTTCAGATCGAGTGAAATATTTTTCACGGCGTTAAACACTTTG
GTCGGTTTGCCAAATAGATTGCGTTTTAAAATGTAATCTATATCCACGTTCTCTGTCGTG
ATCAGTTGTGGGGCATTTTCTGCAACTTGATGTTTTAGATCACTTGGGATCGGCGTTAGC
AATTCAATGGTGTAAGGGTGCTGAGGATTTTTAAAGACCTCTTCTGTGTTCCCTCGCTCA
ATGATTTCGCCATTTTGCATTACACATACATCGTCACTGTATTTATGCACTAAACGAAGA
TCGTGGGAAATCAAAATGATCGCCATTCCCATATCTGCTTGCAGATCGTGCATTAAGTCT
AAAATTTCCGCTTGAGTAGTTACGTCAAGGGCAGTGGTTGGTTCATCTGCAATCAATAAG
TCAGGTTTATTGATGATCGCCATTGCAATCATTATGCGTTGCAACTGTCCGCCTGAAAAC
TCGTGAGGATAGCAGACCATTTTTTTCTCAGCATCTGGGATTTTCACTTTCTGTAACATC
GCTAATGCTTTTTCGTGAGCCTGCTGTTTGCTCAACAGTGGATTATGGGTACTCACCGCT
TCGGCAACCTGTTCCCCAATCCGCATAAATGGGTTAAGAGAGGTCATCGGCTCTTGGAAA
ATCATACCGATACGATCACCTCGCAATGATTGCATCTGCTTATCTGAGAAACGTAAAATA
TCTTGCCCTTCAAAAATAATCGAAGAATTTTCGCCATAGGTAACAATGTTATGTGGCAAC
AATTGCATTATCGACATTGAAGTGACCGATTTCCCTGATCCTGACTCGCCGACAATCGCT
AAAGTTTGTCCTTTTTCCACACTGAAAGAAACCGAACGCACTGCGTGTACCAATTCTTCA
TCGGTTTTAAGATAGACATCTAAATTATTGACTTCTAATAATTTCATTGTGCAACTTCCT
ATTTGTCTTTCGGATCGAGGGCATCACGCAAACCATCGCCAATAAAGTTAAAACAGAACA
AGGTTAAACAGAGGAAAAAGGCTGGGAATGCCAATAACCACGGTGATGTTTCCATTTGAG
CGGCACCATCGCTTAATAAAGCTCCCCAACTGCTCATCGGCTCTTGTGTGCCTAAACCTA
AGAAACTTAAAAAGGACTCAAAGAGTATTAATGCTGGCACTTCAAGGGAAGCATAAACAA
CCACGATACCTAATACATTCGGGATAATGTGCTTCCAGATGATCTGGCGTTTCGGCACAC
CGCAGACAATCGCCGCTTCAATAAACTCTTTGTTTTTTAAGCTGAGGGTTTGTCCTCGCA
CGATACGAGCAAGGCTTAACCACGCAATCATACCGATTGCCACGAAAATTAACAGAATGT
TTTGACCGAAGAATGTCACCAATAAAATCACAAAGAACATAAATGGGAACGAGCCTAAAA
TTTCGAGCAAACGCATCATCACCATATCGACTTTGCCGCCCACATAGCCCGAAATTGCCC
CATAGGTTGTGCCAATGACAACGGCAATCAATGCCCCTGCAATCCCAACCATCAGCGAAA
TTCGTCCGCCTATTGCAATTCGTACCAACAAGTCACGACCAGAAGCATCAGTACCAAAAT
AATGTCCTGATGCAAAATCAGGGGCGGCACTCATCATATTCCAATCTGTATCTTCATAGC
TAAATGGCATTAACATCGGTGCAAAAGTGATGAATAACACCACAAAAAAGAGAATGATCA
GACTACTTACCGCCGCTTTATTACGGAAAAAGCGACGACGAGCATCTTGCCATAAACTGC
GACCTTCCACGGCGATGTCAGCGGTCTGTTCCGCTAATTTTTCTGCAAGTTCTTGATTTT
TCTTATTATTAATTAACATCTCACACTCCTTATGAATAACGAATTTTCGGGTCAATCACA
GCATAAAGAATATCAACCACCGCATTAAAGAAAATGGTTAATGTGCCGACCAAAATCGTT
AAACTTAACACAAGGGAATAGTCACGGTTTAATGCCCCATTGACGAAAAGCTGTCCGATA
CCAGGTAAACCAAAAACACTTTCAATCACCATTGATCCTGTAATAATCCCCACAAACGCA
GGGGCAAGATAGCTAATCACAGGTAACATAGCTGGGCGTAAAGCGTGTTTAAAAATGATT
TTACTCATCGGCAAGCCTTTAGCTCGTGCCGTACGAATAAAATTAGAATGTAGCACTTCA
ATCATTGAACCACGCGTAATACGCGCAATCCCTGCGACATAGGCAATGGTAAGCGATAAA
ACAGGTAACACCATATAATAGAGCTGACCGCCATTCCAACCGCCAGCGGGTAGCCATTTG
AGATAAATGGCAAAAATTAACACTAAAAGAGGGGCAAAGACGAAGCTCGGCATAATAATC
CCCGTCATCGCAAAGGACATTATAAAGTAGTCCCACCTACTATTTTGCTTCAAGGCTGCC
ACCGTTCCTGCCAGCAAGCCAAGAGTTACCGCAAAGCAAAAAGCAACAATCCCCAGTTTA
AATGAAACAGGAAAAGCAGAAGCAATTAAATCATTAACGGTTTGATCTTTATATTTAAAA
GAAGGACCAAAATCCCCCTGAGCTAAGTTCTCAAGGTAGATAAAATACTGTTTATATAAG
GGTTCATTTAAGTGATATTTGGCTTCAATATTTGCTATCACTTCAGGTGGATAAGCACGC
TCAGAGGTAAATGGGCTACCCGGTGCTAACCGCATTAGAAAAAACGAAAATGTGATTAAA
ATAAAAAGCGTTGGAACCGCTTCTAAAATCCTTTTTATTATAAATTTCAACATTGCTCAG
TTCTCCGATCCACACAACAAAAGAAAACAAGCGGAGCGATTTTTGGCAAAATTTGCAAAG
ATTTTAAAAAATCGCACCGCTTAAAAGTTACTGCTTAATGATATAAAGGTTTCTTAATAA
AATATTATCTTGCGGATCTTTACCCTCATAACCTTTCACGAATGGCTTAACTAAACGTGG
GTTTACATAGTTATAAATAGGAATGATTGCATAATCTTTCGCTAACTGAGCTTCTGCTTT
TGCATAAGCTGCCGCACGCTCTTCCGCATTGCCTGCTTGGTATGCCGCATTGATTTCAGC
ATCATAAGCCGCGCTCTTATAACGAGCGGTGTTGTTACTTGAGTTAGACAAGAAGTACTT
ACCGAAAGTCGATGCTTGGTTATAGTCAGCCGCCCAACCTGCACGCGCCACATCATAGTT
ACCTGCACGGCGTGTATCTAAGAAGGTTTTCCACTCTTGGTTTTCAAGTTTAATATCAAC
TAAACCGCCTGTGTTTTGTTTTAAGATCGACTGTGCTGCAATCGCAATTTTTTTATGGTT
CTCGTTAGTGTTATATAAAAGCGTAAATTTAAGCGGGTTCGCTTTGCTAAAGCCAGCTTC
TTCTAACAACTTAATCGCTTCTGCTTTACGAGATGCCATATCCTGTTTTGAATACTCAGG
TTGTTGAATTAAGTGACCTTCGGTAATGTACGGCGGAGTAAACACATAGGTTGGGGTTTG
ACCTTGTCCTAAAACCTTATCCGTAATCACGTTACGATCTAATGCAAGGTTTAACGCCTT
ACGCACACGCACATCGTTAAATGGTGCTTTCTCGTTATTTGGCTCGTAGTAGTAGGTTGA
AAGTGTGCGAGTTACAAACACTTCATTTGGAATTTCTTTTTTAAGTGTTGGGAACTGCTC
TGGTGGTAATGCATAGCTGGTAATATGTAAATCGCCAGCACGATAACGTTGAACATCGGT
ACTTGCATTTGGAATGGCTAAGAATGTCGCTTTATTAATCACGGTTTCTTTATCATTCCA
ATACAATGGGTTACGTTCAAACACGATTTTTTCATTAATAACGTGTTCTACTAATTTATA
AGCGCCGTTACCCACATAGTTCTCTTTTTTCACCCAAGCATCACCTAACTTCTCAACGAC
TGCTTTTGGTACAGGCAACATCGTTTGGTGCGTCATCATACCGACTAAATAAGGCACTGG
ATTGCTTAATTTGATCTCTAAAGTGTAATCATCAACAGCTTTAACCCCTAACTCACTCGG
TGCTTTTTTACCATCAATGATCTCTTGGGCATTTTCAACTTGAAGATAGTTTAAATAACT
AGAATAAGGGGAAGCGGTTTTTGGATCGCCTAAACGTTTAAGCGAAAACTCAAAATCGTG
AGCAGTCACAGGTTCACCGTTAGACCATTTTGCATTTTTGCGTAAATTAAAGGTCCACGT
TTTGAAATCTTCAGAACTTTTCCAGGTTTCAGCCACACCAGGAATGATTTCACCTGCAGA
ATCTTTGGTAACTAAGCCTTCAAGTAACTGATAAGAAACCTGAGCTTCTGGCACACCTTC
TGTTTTATGAGGGTCAAAACTTGATGGTTCTGAGCTGTTATTAATAATAATTTCTTGCTT
CTCTGCAAGCACCGTACCTTCAGGTACTTTAGCTGCAAAAGCCGAAACAGAAAGACCAAG
CGCAATCGCACTGGCTAATAAAGAACGGGTAAAGGTTGTTTGCATAAATAATCTCCGTTT
TTAGTTGTGTTAAAAATTATTAATTAGTAACTTAAAAAATTAGTTTTGTAAAGTTTTTAA
GTTACTTTTACAGAAATTATTTGTAAAAATGTGACTTGAGTAAAGAAAATCAATGGATAA
AACAAAAAACAATCGGTAGAACCTTAAAAATTCTACCGATTTACACTATTCAGATTTTAC
CAACCCCAAATGACTATAAGTCCTCGATGTGGCTATTCGCCCTCTTGGGGTGCGTTGCAA
AAAGCCTTGTTGGATTAAATAAGGCTCTAGCACATCTTCAATGGTTTCCCGTTCCTCGCC
AATGGCGGCTGCAAGGTTATCTAATCCAACGGGTCCGCCATCAAATCGCTCAATTACAGC
AGAAAGTAATTTTCTATCCATAAAATCAAAGCCTTCGGAATCGACATCTAACATCGTTAA
TGCTTGTTTTGCAATGTTAGAGGAAATAATGCCGTTGTTTCGTACGTCTGCAAAATCTCG
TACTCTGCGTAACAAGCGGTTTGCAATACGAGGAGTTCCGCGTGAACGGCGTGCAATTTC
ATAAGCGGCATCGGTGGTGGCAAGATTTAAATTTAAACAGCCAGCACTACGGCTTACAAT
CGAAGTGAGATCTTCAACGGAATAAAACTCCAGGCGTTGCACAATGCCAAAGCGGTCACG
CAAAGGCGACGTTAAAGAACCTGCTCGTGTTGTTGCCCCAACGAGGGTAAATGGGGGAAG
ATCGAGTTTAATTGAACGTGCCGCTGGGCCTTCACCAATCATAATATCCAACTGATAATC
TTCCATTGCAGGGTACAACACTTCCTCAATGGCTGGCGACAAGCGGTGAATTTCGTCAAT
AAAAAGCACATCGTAGGGTTCGAGGTTTGTCAGAATTGCGGCAAGATCCCCTGCTTTTTC
CAGCACTGGCCCTGATGTCGTGCGGATATTCACGCCCATTTCGTTTGCAATAATGTTCGC
CAGTGTCGTTTTACCTAAGCCTGGTGGCCCAAAGATCAACAGGTGATCTAAAGCATCATT
GCGTAATTTAGCCGCCTTGATAAAAATTTCCATCTGCTCTCGCACTGACGGCTGTCCGAC
ATAATCGGCAAGCATTTTAGGGCGAATTGCACGATCGATAGTTTCATCCTCTTTCTTTGC
TGAGGCACTGATAATTCTGTCAGCTTCAATCATTGTCTTAATCTATCTTACATTTCATAT
TAAAGTTAAATTATAAAGTAATTTAACTTTCAAATAGCTAAAAATTGTTTTAACTTAATT
CATCTTCTTTCTTTTCATCAGTCGCTAACTTAATCTTTTCCATTTCACGCTGATCATCAA
GTTCAACTTCAACCACCTCAATACTTTCGCCAACTTCTTCTAAAATATCTGCAGTTTCTT
CATTTAAAGCTGTCGCTTCGTGTGCTGGTTTTACGAAGGGTTCAACTCGCCAATATTTTT
TCGCAATTTCATCGGAAAAACCGTGTAGCACTTCTTCGTTCAAACGCTCCTGATCTAAAT
GGCGAACAAGGTTAATTACATCTTGAGCTTCTGTTTCTGTTGCACCTAATCGTTCAAGGG
TCACCTTGCTCAGCAATAAAGCAGATTCAAAGGTTTCACGCACTTGGTAATCAACGTGAT
GTTTAATTAAATTCACAGTATTTAATCGGTCGTAAGAACGAGCAAAAACAGGCACTAATG
GATATTCGTGTTTAATCAATTCTAGTATTTGCAAAGTGCGATCAGGTTCAGCTAAACCAA
CAATCACACAGTCTGCTTGTGCTATACCACTGGCTCTTAATACGTCAATTCTTGCTCCAT
CACCATAGTAAACCTTAAAGCCGAAACGGGTTGCCATACGGATATTCTCAACATCAGAAT
CAATCACCGAAACATTAATTCCGCGAGCTAACAATACTTGACAGACGATTTGGCTAAAAC
GTCCAAAGCCAATAACAAGAACACTACTTTCTAAATTTTCTGCAAATTCAATGCCCTCTA
AATTTGGCTGAGCTTCTCCTGTGGATTTTTTCGCTTTCAAATTCACTAAACGTTGAATGA
CGATCACCACCAATGGAGATAAAAGCATTGATACAATCACTGCTGCTGTGAAAGTCGCTT
GATTATCTGCTGTAAAAACACCTGCGGTAGCGGCAGCAGAAAAAAGGACAAACGCAAACT
CACCGCCGTGCGACATAATCGCTGTACGCATAATAGCTTCACGGTTAGTTAATTTTGTGA
CTAATGCAACAACATAAATAGATAACCCTTTGCCTACCACATAAAGTAATATCACACCCA
GTAGCCATAACCAATTATTTAGTACGAGAGAAAGATCGAGGGACATTCCCACGCCCATAA
AGAATAGACCAAGTAATAAACCCCTAAATGGTTCAATATCTGCCTCTAGCTGATGACGGA
ACGACGATTCAGACAACATAACCCCTGCAACGAATGCCCCCATTGCCATAGATAAACCAC
TCAATTCCATTAACAAAGCAGAACCTAATACCACTAATAATGCCGCTGCGGTCATCATTT
CACGAATGTGAGCTTTAGAAATCATCTTAAACAGCGGGTTCATTAACCATTTACCTGAAG
CAACTAAGATCAGCACTCCCACTAAGCCCGCACCAATCGCAGTCCAATTTGTCCCTTGCT
CTGCTCCAGCTTGTTCAGGTGCTAAAAATGCAATAGAAGCTAATAGTGGCACAATAGCTA
GATCTTCAAAAATTAATGTCGAAACGATACGCTGTCCTTTAGGTGTGGTACTAATCCCTT
TTTCTTCAAGCACTTGCATTACAATCGCAGTTGAAGAGAGTGTAAAGCCCATTCCTGCAA
TGAACGCAACTTCTTTTGGTAAACCTAGAATAAAAATACCTGCAAAAGTGAGCAATGTCC
CACATAGAGCGACCTGTAAAAAACCTCGACCGAAAATCGCTTTACGCATACTCCACAAAC
GCTCAGAGTGCATTTCCAAGCCGATAATAAACAAGAACATCACTACCCCAAGCTCAGCCA
TATGTACAACTGCATTTGGATCTTGGAATAGTCCCGCACCTGAAGGACCAATTAAGCAAC
CTGCCACGAGGTAGCCTAATACACTGCCTAGTCCAATTCGTTTAAAAAGCGGAACAATAG
TAATACTTGTTGCAAGTAATACCACTGTCTTAATTAATTCGGGGTTAGCTAAAGTTGAGG
ACATAAACTTTCCTATTTTTAATGTGGTTCTAAAAATTCTCGATGTTGTTTACTCTTAAA
GGGTACAATTTTAATTGTATCATTTTGTTTTAATAGCTGATAAAACTGAGGAAAATTAAA
GCTATTAAGGCTTTCTTTAGTATTTTCCGTGTCTGAATAAGATCGGCTAATGCGACGGAT
TTTATTTTCTTTATCCCCAACACAGTTGCAATAACATTCAGTCTGGTTATTTTTATCAAG
GACATAAACATTAAAACTGCCGTCGGTGTTATCATCAAAGAAAAATTGTAAAAAGCCTTC
ACTGGCAAAATCATAAATCTCTTTAGGAATATTGCCAGTAAACTCTGACAACTCATCGTT
CAAATTGTTGAGTTCATCGGCAACAATATTTTGTAAATTATTATGTTTATTAAAGATCAG
TTGCCATTTTTTCCCTGCCATTTTGAATGTTTGTGCCTGCTGGCGTTGGAAAATTGAGCC
TGTTTGTACGGTAATGCAACGATTGACCAAACTCATTACTGCATTTTGCAACTCATTTTT
TAACTGATGGCTGTAACAAAATACATTTACCGATTGTGGCGGGGCAGAATTACGATAAAT
TTTATTAGAAATTAACTTGAGGGATTTCAAAATAGCATCATTTCCCTCAAAGTGCTGTGT
CATTATTTCATTCCACATATTGCGATAAATAATGCTAACACTACCAATCATTCCTTGCTC
AGAAGAACCTAAATTAAACAGATCCAGTTGTGCCATCTCCATTTTAGACAAGGAAGGGAG
AGCTTTTGTGGGATCTTGAATTAAATTAATCGCGACAATCAGGTTACGAATTTCATTTGG
GTGATAAAGATCATCATCTTTCAATGCTGGCGTTGCGACAGGAAATGAAAGGCGTAAATC
TGTAATAAATTGACGTAAGGTTGAAAGCTGGAGGCTTTGGCTGACCAAGTGAATTTGCGT
AGAGGCTGTAATAACTTGATTAAAATAAGCCCAAGCCACTGATTTGATAAGTGTTCGTTG
ATACTGAACGTGACGGGTTGTTGAGTCATAGGAACTTAACGGGGCGTGATTGATCAGATA
CCAGCCTGCTTTAGTTGAAACACCTTCATTGACTTCAATGAAAGTCACTTCATCTTCAGC
CAAATTTCGAGCGATATTTTGATTGATTAAAGGCACTTTACCTGGCACGACTTCAAATGC
GGAATAGAGTTTACGCATTAAAATGTCGGTATCCTGTGGCAAAATGCTGGGATCAATATG
AAATTTGCGAGCAAATTGAATTAAATTACGGTAACTTTGCAATAACTGTTCAACAATCAT
CTGCTGATGCGTCATCGCTTTTTTTACTTTCCACTGACGGCAATTATTTAAACATTGGAT
TTCACGTTCACTCCATTGCCACTGCGTCACCAACTCTCTCAATGCTTCTTTACGCCAGCT
ATCGTGCTGACCATCATAAGCCTTGATATAAAAACAGCTACGCAAGCGGTCTAATCGAAC
AAACTCTTTACGATTTTCTAAATATGTTGTTACTTGCTCTAACATCGCCAAATACGGATC
AAAATGATAGCGAACTTCTGCTATTGAAAGCAATAACTGCTTGAATTTCTTAGAAATAAG
GTGTGTTTCAGGGTAAGTTTCTGCATAGCTTTCCAACAATAAAATTTTAATCGCAGACTT
ATAAGGACTTTCAATCCCTTTATAAAGTTGCCAAAGACTTGCCCCGAAATATTCATCAAT
CGCTAATGCAGAGAAATCGCCAAAGTCTATCCATTCCGCTGGATTTAATTGCCCTAAACT
CACCGCTTTCTGAACATATTGCTCATAATCCTGTTCGCCATTATTCATATGTAGCCATAA
AATCCGTTTACCCGCCAAACGAATTGCCGAACGATAAAACTCATCAAGCAAGAAGAAATG
CTGTGCAGAGCCATTATGCTCGTCACACACATCGCTATTGTAGTTTTTTGCTTTAAACCT
ATTTGGATTCATCAAATAAAAATTGACATCAATCCCCTGCTGTTTTGCCCACTGCCGAAT
TAAACTCAATTTCTTCTGTAGCAATTCAGATTCTTCTGAACTAAAAGATTGCGAATGGCA
AAGCCAGAGATCCAAATCTGATAAACAGGTTTGCGTAATTGACCCAATGCTCCCCATCAC
ATACAAACCATCAAAAGCAATATTTTTTGTATCTTCAGGCAAGGGAAAATAAGTAGACAA
ATGAGCTTTCTGAGTAGCCGATAAGTTGAAATTAAAAATACCTTTTGGCGCATTTTCAAC
ATACGCAGGCAAACTTGGAATATTATAGTGTAATAAAGCGGGTAATAATGAAAAAACGCT
TTGGAAAGCTTCGGAATGATTGCGTAACGTGTTATGAATACGGAACTGATCGAGCATATC
AACTCGATGTTTTATATAAGATAATTGATCTTGGAAAAGAGATGAGCTTGCTAAGTTTTG
ACTTATTTTAGGTAAGATCAGCTCTTTCATCAGTGATTATCTCAATGGATTAAAAATGTG
ATCAATTTAACATTTTTTGGAAAAAAGTAAAAGCGGAGAATTAAATCAGATATGTATACA
GAAAACAAAAAACCGCAGGCTATCTCTAACCTGCGGTTTCTTCTCTTTAATAAAACCCCG
ACGATGCTCTACTCTCACATGGGGAATCCCCACACTACCATCGACGTTACAGCTTTTCAC
TTCTGAGTTCGGTATGGAATCAGGTGGGACAACTGCACTATTGTCGTCG
>H106 Scaffold3
ACGGTCTTAGATGTGTAACCGTTACGTGCATTTTTACCTTTTCTAGGCTGATGTTTTTCA
TAACCAAGATGGTCGGTCAGTTCACCATTTAACGCAGCCTCGACGGTGATTTTCTTGAGC
ATCCGTGAAAATTGATTGAGGTCTTCTGGTGTTTTTAGGTTTTTGGCAAATTCCGCTGCC
AAGGCGTGAAGTTGTTTTTCGTTCATAATAAAATACCTGTGTCTGAATGTATTATCTCAG
AAACAGGTATTTACACAAATTGTGGGAGAGGCTCTGGTGTAGTCATCGGCTGCTCAATGG
TATTAACTTCACTTTCAACAGAACAGTTAATCGGGATCAACGCAAACTCTTATGCAGGTA
ACTTCTCGATTATGGCGTGGACGGTACAATCTGTCATTCCACTCTGTTTCCTTGCGTTAT
ATCTGTTACCAAAATATATCCGCAATGGTTACACCACCATTCCAGAGTTCTTTGAAGCAC
GTTTCGACAGACAAACTCGTTTGATTATGTCCACGCTCTTCTTGTTCTTTTATCTTTTCA
TTGCTATTCCAACCGCACTTTATACAGGGGCGATTGCATTTAATAAAATCTTCAGCCTAC
AAGAAGTGTTTAATCTCAGCTATGGCGAAGCGATTACTTACACTGTGATTGCAATCGGTA
TCATCGGTGCAATTTATGCGATTTTCGGCGGCTTAAAAGCTGTTGCAGTATCGGATACTT
GGAATGCAGTGATCTTAGTGATCGGTGCCTTACTTGTGCCTATCTTTGCTCTTGCTTATC
TAGGTAATGGCAGTATTTCAGAAGGTTTACACATTATCGGTACAACCCACGTTGAAAAAT
TCAATGCCATCGGTAGTGCAACAGACGCTGTGCCTTGGCCGGCAATCTTCACGGGTATCT
TAATCGTAAACTTCTTCTACTGGACCACAAACCAAGCGATTGTGCAACGTGCGTTAGGGG
CAAGAGATTTAAAAGCGGGTCAAAAAGGGATTTTAATTGCAGCACTTTTCCTCTTGTTGC
TACCGTTAATCCTTAACTTGCCAGGCTTATTAAGCTATCACATTCTTGGTGAAGGCTTAA
AACCAATTGATGCGTCATACCCAAGTTTAGTCAATAAAGTGTTACCGACTTGGTTACAAG
GCTTCTTTGTAGCTGCATTATTCGGAGCGATTTTAAGTACCTTCAACTCATTCTTAAATT
CAGCGGCAACCATCTACTGTAACGACTTATTGCCTGCGATTACTAAAGTCAAACGCACCG
ATGCAGAGCTTATCAGTTATGCGAAAAAAGTCGGTACCATTATGGCGATTATCACTATGG
TTGTTGCACCGTTATTGATGTTCGGTACAGACGGTATCTTCTTATTCACTCGCCGTTTTG
CTGGCTTCTTTAACATTCCTATCGTGGCACTCTTTGCCGTTGGATTGTTCAACCGCTATG
TATCAGGCTTAGCTGCACGCATTACCTTGTTAGTCCACGTTGTGCTTTACTTCACTCTCG
TTTGGATTATCAATGTGAACGTAAACTTTGTGTATGTAATGGGTTCACTCTTCGTCTTTG
ATGTAGCGTTAATGCTTATCTTAGGTCAGTTCTTAAAACGTGCGACCCCATATGAAGATA
ACCAAGTCAATCATTCAAATGTCGATTTAACCCACTGGGAATATGCAAGAACTGCAGTAG
CTTCATTAGTGTTAGGCTTAATTACCTTACACTTAGTGTTATCACCGCTTGGTTTAGCTT
CCGCAGAAGGCAATGCGACAATGATTATGGGCGTATGGGCCGTGGTGCAAGTGCTTATCC
TGATTTTCTTCGGTAAAAAGAAAATGGTAGATAAAGCGTAATAACAAAGCATAATTAAAG
TGTAGGGACACACTGCGTGTGTCCAAAGAAAAACAAATGTACGGACACACGCAGTGTGTC
CCTACCCTAAAATAATGGAATAGCATTATGAACAACATCGTTTACATTCTTTTAGACCAA
GTCCGCAAAGATATGCTTGGTCCTTACGGACACCAAATTGTCAAAACCCCTAACCTTGAC
AGACTTGCAGCAGACGGTATTCGTTTCAATAATGCCTTTACGCCTGCTTCTGTGTGTGGA
CCTGCTCGAACATCATTGTTTACCGGCTTAATGCCATCTAGTCACGGTATTATTAAGAAC
GGCGAAAAAGGTGGCACAGGGGAAATTAGCCAACAAGCACCGAATATCTGTAACTTAGAA
GGATATAACTCTTATGTCGTAGGAAAATGGCACGTCGGCACAAAATCTGTTCCTGAAGAT
TACGGGATTAAAGGACACAATTTTGACGGATACGGTTACCCAGGTAGCCAAGTCTATAAA
AATTTGGTGTTCAACCAACCGCCGACACACTCTAACCGTTATCGTGAATGGCTAGAAGAA
AAAGGCTATGAAATCCCTGAAGTCAGCCGAGCTTACTTTGGCGATAACCCTCATTTACGC
GTACAAGAGTTATGTGGTTTGCTCTCTGGCACAAAAGAAGAAACCATTGAATACTTCATC
ATTGACGAAGCGAAAAAATATATCCGCGAATCGCTGGCTGAAGGTAAACCGTTCTTCACT
TGGATCAACTTCTGGGGACCACACACCCCTTGCATTGTGCCTGAGCCTTATTACTCAATG
TACGCTCCAAAAGATGTTGTGCTAGATGAAAGTTTCTTCAAACCGCTTGAAGGTAAACCA
GGGCATTTCCGCACCATCTCAAAAATGTGGGGAATGTGGGAAGCCAGCGAAGAACGTTGG
AAAGAAGTGATCACGAAATTCTGGGGCTACATTACCTTAATCGATGATGCCATCGGTGAG
CTGTTTACCTTCTTGGAAGAAAACGGCTTATACGAAAACACCTTCCTTGTCGCCACAGCA
GATCACGGCGATGCAATGGGGGCACATCGTATGATTGAAAAAGGTGAGTTTATGTTTGAA
ACCACCTACAACGTCCCACTGATCATCAAAGACCCACAATCTAACCGTGTCAATGAAGTT
GATGACAACCTCGTCTATCTTCACGACCTAACCTCAACGGTCTATGATGTGGCTGGACAA
GAAGTACCGCCAGAGTTCCAAGGGGAAACCATTTTACCGATCACCAGAGAAAACAAAGAG
AACGACCGCAAAGGCTTGCTCTGCCAGCTTGCAGGACACTTTGTTTACTTTGAACAGCGT
ATGTGGCGACGTAAAGACTACAAATTGGTATTCAACGCCACCGACCTCTGCGAACTCTAT
GATGTCCGTAAAGATCCTGAAGAAATGCACAACCTTTTCTATGATGATGCCTATAAGGAA
ATCAAAAAAGAGATGCTCGAAGAGATGCGTTTGGAAATGAAACGTCTGAACGACCCGCTT
GAGAATTGGGTGTATCGGATTATTGATGAAATTTAAGGGCATTAAGGGGTTAACCTGATA
GATATAATAAATAGTTTTAATCTGGTTAACCTCTTAGATATTTTACAGTATTATTTTACA
GCCAACTCCGCTCTCATCTGATCAATCACAGCTTTATAATCTGGTTGATCGAAAATTGCA
GAGCCTGCAACAAACATATCAGCTCCTGCTTCTGCAATTTCAGCAATATTATTGACTTTC
ACACCGCCATCAACTTCCAAGCGAATGTTAAATCCACTGGCATCAATTCTGCGGCGAGCT
TCACGCAATTTATTCAAGGTAGATGGTAAGAATGCTTGTCCGCCAAAACCTGGATTAACG
GACATTAATAAAATCACATCGACTTTATCCATTACATAGTCTAAGTAGCTTAACGGCGTT
GCAGGGTTAAATACTAAGCCTGATTTGCAACCGTGTTCACGGATAAGTTGTAACGAGCGG
TCAATATGCTCTGTTGCTTCTGGGTGGAAGGTGATGATGTCTGCCCCTGCTTTTGCAAAA
TCAGGGATTAAGCGATCAACGGGTTTTGCCATTAAATGTACATCAATCGGGCAAGTAATG
CCGTAATCCCGTAAGGCTTTGCAAATTGCAGGACCGAACGTTAAATTCGGCACATAGTGG
TTGTCCATTACATCAAAATGAATTAAATCCGCCCCTGCTTTTAATACGTCTGCAACATCA
TCGCCTAAACGAGCAAGATCCGCAGATAAGATAGATGGGGCGATGAGATAAGGTTGTTTT
GCCATTGTCTGATCTCCTACTTACAAAATAGCAATAGCCTAGCATATTTGTTGCTAAGAA
ACTTAGATCCAGTTCGCAATTTCGTTATTTCCTTGTGTTTAAGTTGAAAAAAAGTGACAA
AGACCATAAAAAAATTATAGCTTTTTTATTTTGCTTCAGGCAAAATAATCCCATATTTAA
TTTATGGTTTTAAGTCTGAGTTTTTGACTAGGAGAATATATGAAAAAAGGGATTCACCCT
GAAAATTATCGTGAAGTGTTATTTTACGACGGCAGTGTGCAACAAGGCTGGATTATCCGC
TCTTGTGCGGCAACAAATAAAACAATGGTGTGGGAAGATGGTAAAGAGTATCCACTTTAT
CCGTTAGATACGTCTTCTGCTTCTCACCCTGTTTATACGGGTAAACGCCGTGAAGCAAAT
ACTGAAGGACGTGCAAGCAAATTCAATGAACGCTTTAAAGGCATTTCGAGCTTAACGAAA
AAATAAGAAATAAAAGGGGACAAAATGAAAATTTTAAATTCGCTTAAATCAGCGAAATCA
CGCCACCCAGATTGCCAAGTGGTTCGTCGTAAGGGCAAATTATATGTGATTTGTAAAACG
AACCCTCGCTTTAAGGCAAGACAGCGTTAAGAAAAGCATTATAAAATCAAATATATAGCG
GTGAGAATTAAATCATTTTCACCGCTTTTTTATTGATTATTGTCAAATAACATTCATAAA
ATGTATTTCGTTTGCATTTTTTATGTTTTATAAATGTTACAATCATTAACATAAATAACC
TATCCATTTAGTAAACTATTTTTGGCTAATTTTACAGAAACAACTTTACCTCGCCGTAGC
TTTTTGCGTGGACATTTTTTGAAATCACTTCAGGACGAAAAAGTGGCTCAGCAAGGGCAT
CAAGCCGTTCGAGCACCTTGGACTGATCTTGCAAATTTTTTTGATAAATGCACCGCTTGT
GATAAGTGTATTGCTGTGTGTGCAACGCAAATTTTAGTGAAAGGGGCTGGCGGTTATCCT
GAAGTCAATTTTATGAATGGACGTGGGGAGTGTACTTTTTGTCAGGCGTGTGTGAAGGCT
TGTGAAGCCGATGTGTTTCGTTCAACAGATGAGCGAGCGTGGTTTCATTATGTTGAAATT
CAGCAAAGCTGTATGACGTTTAGCGGTGTGGAATGCCGTAGTTGTGAAGATAGTTGTGAA
AGCCGCGCTATTCGCTTTAAGCGACAAGTGGGGCGAGTGGCAATGCCTGAATTAAATGTG
GAAAGTTGTAATGGTTGTGGGGCTTGTATGGCAGTTTGCCCGACACAAGCAGTCACTTTG
GTGAGAAATGTCCAAAGCCCTCTCCCTCCGAAAGCCTAAAGGCTTTCTCCTCCCTCTCCC
GTAAACGGGATAGGGATAAAAGAGAGTAATAATGAGAAATGTATCTGATAAATTGAACTA
TGACGAAGCGGACAACTGGTATGTTTGCAGTCTTGTAGTTCAAGTGAAACCTGAAAAGTT
GGACTTGGTGAAGCAAGCCTTAACTGAGTTACCGAATACGGAAATCCACGGGGTGAAACT
TGAAGAAAGTAAACTCGTGGTTGTTTTGGAGTCCAGTTATCAACCTGATTTGGTTGATCG
TATGGAAATGATTAAAGATATTGAAGGGGTTATCGTGGTGTCGCTGATTTATAGCCACCA
AGATGAAGCTCTTTAATTTGGTATTACCTATTATTTTGTGGGGAATTTATGGAACTCAAT
CGTCGCGATTTTATGAAAGCGAATGCAGCGGCAGCAGCAGCTCTCGCCGCAGGTATTACG
TTACCTGTGAAAAATGTGTACGCTAACGACAATAGCATTAAATGGGATAAAGCACCTTGC
CGTTTCTGCGGTACAGGTTGTAGCGTGCTTGTCGGTACGCAAAATGGACGTGTGGTTGCT
TCTCAAGGTGACCCTGATGCCGAAGTAAACCGTGGTTTGAACTGTATTAAAGGTTACTTC
CTGCCGAAAATTATGTACGGAAAAGACCGCTTAACATCGCCAATGTTGCGTATGAAAGAC
GGTAAGTACGACAAAAATGGTGAATTTACCCCTGTTTCTTGGGATCAAGCATTTACCATT
ATGGCGGAAAAATTCAAGAAAGCGATTAAAGAGCAAGGTCCAAATGGTGTAGGTATGTTC
ACTTCGGGTCAATCAACGATCTTTGAAGGGGTTGCAAAATCTAAACTATTTAAAGCTGGC
TTGCGTTCAAATAATATCGATCCAAATGCACGTCACTGTATGGCTTCAGCAGCGGTTGCG
TTTATGCGTACCTTTGGTATGGACGAACCGATGGGTTGTTATGACGATATTGAGAAAGCA
GATGCATTTGTGCTTTGGGGATCAAATATGGCGGAAATGCACCCAATCTTATGGTCGCGT
ATTTCTGATCGCCGTTTATCCAAACAAGATGCAAAAGTTGCGGTTCTTTCTACCTTTGAA
CACCGTTCTTTTGAACTTGCGGATTTGCCTATCGTATTTAAACCACAAGGTGATTTAGCG
ATTATGAACTATATCGCAAATTACTTGATTCAAAACAATGCGATTGACCAAGACTTTATC
CAAAAACACACTAAATTCAAACGTGGTGAAACGGATATCGGTTACGGTCTGCGTGACAAC
CACCCATTAGAACAAGCGGCTAAAAATGCAAAAACTGCAGGCAAAATGTACGACAGTAGC
TTTGAAGAGTTTAAACAGCTTGTTTCTGAATATACCTTAGATAAAGCACACGAATTATCG
GGCGTGCCAAAAGATCAGTTAGAAAGCCTTGCGAAAATGTATGCGGATCCAAACTTGAAC
ATCGTTTCATTCTGGACAATGGGCTTTAACCAACACGTTCGTGGTGTGTGGGCAAACCAT
CTCATCTATAACATTCACTTACTGACAGGCAAAATTTCTAAACCAGGTTGTGGGCCTTTC
TCATTAACAGGTCAGCCATCAGCCTGTGGTACAGCGCGTGAAGTAGGAACCTTTATTCAC
CGCTTACCAGCAGATTTAGTGGTGACTAACCCTGAACACGTTAAAACCGCAGAAAAATTA
TGGAAGTTACCAAACGGTGTTATCCAAACTAAAGTAGGCTTGCACGCCGTGGCACAAGAC
CGTGCATTAAAAGACGGTAAACTCAATGCTTACTGGGTAATGTGTAACAACAATATGCAA
TGTGGTCCGAATATTAACCAAGAGCGTATGCCAGGCTGGCGTGACGAACGCAACTTTATT
GTTGTGTCAGATCCATACCCAACAGTTTCTGCACTTTCTGCAGACTTAATTCTTCCAACA
GCAATGTGGGTAGAAAAAGAAGGGGCTTATGGTAACGCAGAGCGTCGTACTCAGTTCTGG
TTCCAACAAGTGAAAGCACCAGGCGAAGCGAAATCAGACTTATGGCAATTAGTGGAGTTC
TCTAAATACTTCACCACAGATGAAATGTGGCCAGCAGAAGTATTAGCAGCAAACCCTGAA
TATAAAGGTAAAACACTATACGATGTGTTATATCGCAATGGTCAAGTGGATAAATTCCAA
GTACCAACGGATAAAGCTGATTACATCAATGATGAGTCAACCCATTTTGGCTTCTATTTA
CAAAAAGGTTTATTTGAAGAGTATGCGGCATTCGGTCGTGGTCACGGTCACGATTTAGCA
GACTTTGAAACTTATCATAAAGCACGTGGTTTACGTTGGCCGGTCGTGGATGGCAAAGAA
ACCTTATGGCGTTACCGTGAAGGCTATGACCCATATGTCAAAGCAGGCGAAGGCGTTGCT
TTCTACGGTTATCCAGATAAAAAAGCGATTATTCTTGCTGTACCTTATGAGCCACCTGCA
GAAGCACCAGATGCGGAATATGATTTATGGTTATCAACAGGGCGTGTACTTGAACACTGG
CACTCAGGCTCAATGACCCGTCGTGTACCTGAATTACACCGTTCATTCCCGAATAACTTA
GTGTGGATGCACCCAACGGACGCTCAAAAACGTGGTTTACGTCACGGCGACAAAGTGAAA
GTAATTTCACGCCGTGGTGAGATGATCTCGCATTTAGATACCCGTGGTCGTAACAAAGTG
CCTGAAGGCTTAATTTACACCACCTTCTTCGATGCAGGTCAGTTAGCCAATAAATTAACC
TTAGATGCAACCGACCCAATCTCAAAAGAAACCGACTTCAAAAAATGTGCGGTTAAGGTT
GTGAAGGCTTAGCCAAGAACACTTCCCCCATAAATGGGGGAAGAATATCAGATACCCCGT
AAGCGGTTAGATTTGAGCAACAATTTGCAAATAAGGAACAGGCATTGAAACTCGATCCAA
ATCGTCGCCAATTTTTAAAAAATGCGACACGCACGGCAGGCGGTGTTTGTGGTGTGGGGA
TCATCTTAGCCTTACAACAAAACCAAAGCCTTGCTCGACAAGGCGTGGCACTGCGTCCAC
CAGGTGCATTAGCCGATGACAAAGATTTCACCGCCGCTTGTGTTCGCTGTGGACAATGTG
TACAGGCTTGCCCTTACGATATGTTGCATTTGGCTTCATTGCTATCACCAATGGAAGCAG
GAACACCTTACTTTATCGCTCGTGATAAACCGTGCGAAATGTGTCCTGATATTCCTTGTG
TTAAGGCTTGCCCAAGCGGTGCGTTAGATCCAAATTTAACGAATATTGATGATGCTCGAA
TGGGTTTGTCCGTTCTGCTTGATCACGAAACCTGTTTGAACTGGCAAGGCTTACGTTGTG
ATGTGTGTTATCGGGTTTGCCCGTTAATTGACAAGGCGATCACCCTTGAAATGCAACGCA
ACGATCGTACTGGTAAACACGCAATGTTTATCCCAACGGTGCATTCCGATGCGTGTACAG
GGTGTGGTAAGTGTGAAGAAGCCTGTGTGTTAGAAGAAGCAGCAATCAAAGTATTGCCAA
TGTCGTTGGCAAAAGGAATGTTAGGCAAACATTACCGACTTGGTTGGGAAGAAAAACAGA
AAGCAGGGCATTCTCTGCTTGATAAAACCAACCCAGAAGGCATTATTTCCTTACCAACAC
GAATGCCAGAAGGGGTGAAATAATGGCAAATTCCCCGAAAGACGCAGGGCTTGAAGCCCG
ACAAAAATTAGGTTGGTGGCGTGCTTATCGCTTTTTGATTTTACGCCGATTAAGCCAGCT
CAGTGTAGTGTTAATGTTCTTAAGCGGTCCGATGTGGAATGTATGGATCTTAAAAGGGAA
TTACAGCTCAAGTATGCTGTTTGACCTTATCCCTTTAACCGATCCACTGATTACCGCAGA
AAGTCTTGCAACAGGCTATTTGCCTGAATGGAAAACCTTACTGGGTGCAGCGATCATCGT
GGCAATATATGCGTTACTCGCAAGCAAGGTATTCTGTGGCTGGATTTGCCCTGTCAATAT
CGTCACAGACTGTGCCGCTTGGCTACGACGAAAACTTGGGATCCGTCAATCCGCTAAATT
ACCCCGTTCATTACGTTACGGTATTTTAGCAATGATCTTAGTCGGATCAGCCATTTCTGG
CACATTATTATGGGAATGGATCAACCCCGTTGCAGCACTTGGTCGAGTGTTCGTCTTTGG
TCTTGGTGCAACGCTTTGGTTAGTGTTAGCGGTTTTCTTATTTGATTTATTGATTGTGGA
ACACGGTTGGTGCGGACATCTCTGTCCAATCGGAGCAGCCTACGGTTTAATCGGTGCAAA
AAGCATTGTACGAGTAAGGGTTGTTGATCGTGCGAAATGCGATCGCTGTATGGATTGTTT
CCACGTTTGCCCTGAACCACAGGTACTACGCTTACCCTTAAATGGTAAACCCGAAGATAG
CCAAATAGTGTTATCGAAAGATTGTATTAGTTGCGGACGTTGCGTTGATGTCTGTGCAGA
AAATGTATTTAGTTTTACAACACGTTTTGAACGTGAACGGAGTGAAAAATGAAAAAATAT
CTCGCCCTATTATTAATCGCAGTAACAGGTGTGGCTTTTGCGAATGTAGAAAAAGTCCCG
TCAAGTGCAGATAAAGGTGTTGAAGCGATTGAACCTGCTTTCCACAATATGCCAAAAGAT
GAAGGAAAGTTACCGCTTAGCTATGTGAACCAACCCCCAATGATCCCACATAGCATTAAA
GGCTACCAAGTGACCAAAAACACCAACCAATGTTTAAACTGTCACGGCGTAGAGAACTAT
CGTACCACAGGTGCACCCCGCATTAGCCCAACACACTTTATGGATCGTAACGGCAATGTG
ACTGGTGACACATCACCACGTCGTTATTTCTGCTTACAATGCCACGTTCCACAAGCAAAT
GTTGATCCAATTATCGAAAACCAATTTGAACCGACCAAAGCATTTGGGGGTAAATAATGT
TTAAGCTCATCAAAAAATTTTGGACGTGGTTTAAAACGCCAAGCAAAATCGGCATCGGTT
TTCTCATTGTCGTTTCTGCGATCGGCGGTATTTTATTCTGGGGTGGATTTAACACAGCAT
TAGAGCACACTAATACAGAAGAGTTTTGTTCAAGCTGTCATATGAATGATGTTGTTCCTG
AGTATCGAGCATCTGCTCACTACTCAAACCGCAGTGGTGTTAAAGCGGACTGTGCAGATT
GCCACTTACCGCACGAATTTATTCCGAAATGGACACGCAAAATTGTCGCATCTCGTGAAG
TTTTTGCTCACCTGACAGGCAAAGTGGACACCAAAGAGAAATTTGAAGCACACCGCTTAG
AAATGGCTCAACGTGAATGGGCAAGAATGAAAGCCAACAATTCACAAGAGTGCCGTAACT
GCCATAACTTCAGCGATATGGACTTCACTCAGCAAAAAAATGTGGCGGCAAAAATGCACG
CAATGGCTGAACAAGAAGGTAAAACTTGTATTGACTGCCATAAAGGGATTGCTCACCAGT
TGCCAAATATGCACGGGGTGAAATCGGGTTTCTCTTCAGAGAAATAAGGAATACAAGCGG
TGAGATTTGCAAAATTTTTTGCGAATCTCACCGCTTGATCATTTCTATTTATTGCCTCTC
CATTGGAACCTCTCTTAAATTTCAGTAGAATAAGTCATCTATTCTTTTATCTATTCTATT
CTATTTATGGCACCAAAACGTAAACGCCCAACGCTTCAACATATTGCCGATCATTTAGGG
ATTACTAAAATGACGATCAGTCGTTATTTGCGTAATCCAGAAGCAGTCGCACATGAAACA
GGGCTGCGAATTGCAGAAGCGATTACAGAATTTGGCTATATTCCCAATCGAGCACCTGAT
ATTTTATCGAATGCAAAAAGCCGAGCCATAGGAGTGTTGGTGCCTTCTTTAACCAACCAA
GTCTTTGCTGATGTGATTAAAGGTATTGAATTAGTCACGGATAAGGCAGGTTATCAAACG
ATGTTAGCTCACTATGGTTATAGCCAAGAGAAAGAAGAACAGCGAATTGAGTCGTTACTC
TCCTATAATGTGGATGGCATTATTCTGTCGGAAAATCACCATTCTAAACGTACTTTGAAG
ATGTTAGAGGTGGCGAATATTCCAGTGATTGAGATCATGGATAGCAGTGAAATTGGCATT
CAACAAGCGGTCGGATTTGACAATATTTCTGCAGCACAATCTATGGTTGAAACTATGATT
AGTCGTGGACATAAAAATATTGTTTATTTTACTGCTCGTATGGATAAACGGACAAAATTG
AAAATGCAAGGCTATGAACAAGCCATGCGAAAATATCATTTAGAACCGCATAGTTTGATT
ACCGATGAGCCTTCATCTTTTACCCTTGGTGCAAAACAACTTCAACAGGCGTTAGCACAA
TATCCTGATATTGATGGCATTTTTTGTACCAATGATGATTTAGCAATCGGGGCTTTATTT
GAATGCCAACGCTTAGGTATTAAGGTTCCAAAAGAGATGGCGATTGCAGGCTTTCATGGG
CACGATGTGGGGCAATCACTCACCCCACAATTAGCAACGGTCATTACTCCCCGTTTAGAG
ATCGGCAAAGTTGCAGCCCAAGAGCTATTGAATCGTCTAAAGGGTGAAGCACAGCAGAGT
AGTATCATCAATTTAGGCTACCAAATTCATTTGGGAGAGAGTATTTAAAGCAGTGGTTTG
ATAGCGTCAATACAACGTTCTACCACAGTTTCAAAAGGTGCATCAATATCAATAAAAATT
ACGTCCTTTTCATCTGCCTGAGGTTCTTCTAAGGTCGCAAATTGGCTTTTCAGCATATCT
GTTTTCATATAATGCCCTTTCCGTTGCTTCATACGTTCTAACACCAATTCAAAAGAGCCT
TTCAGAAAGATAAATTTAACATCATTGTTGCCTTGTCGAATACGATCTCGATAGATTTTT
TTCAACGCAGAACAGACGATAATACCTTTTTCACTTTTCTGTTCTAAGCTAAATGCCGCA
TCATTAATCCGTTCTAGCCAAGGTTCTCTGTCTTGATCATTGAGTGGAATGCCATTCCCC
ATTTTAATAATGTTCGCTCTTGGATGAAGATCATCGCCATCAATCAATTTCATACCTAAA
CGGCGTGTGACTTCTGTCCCGATAGAGGTTTTCCCTGTACTTGATACGCCCATTAAAATA
AATGCTTTCCCTTCTGACATAACGGTTCTCCTACAACAAAATGTTACCGATAACTGAAAT
TTTTCCATAATGTAACACGTTGATAGATTAAATTATGAAAATTTTATTCAAAATTTGAAC
AAGATCACAGATTTAAAATAAATTTGAGAATTCCGTTTACATTTTAGATACAAAATAATA
TGTTACCAGTAACAATTTATGCCTTAGGGGGTTATATGTTAATTTTTACGATGGTTGTAG
CGATTATTTTGCTACTAGTGATGATTATGAAATTTAAAGTGCACGCATTTGTGGCTTTAA
TTATTGTGAGTTTATTAACTGCGTTAGCGACAGGGATCTCTGTCGATAAAATTTTACCAA
CCTTGTTAGGTGGCTTCGGTAGTACATTAGCATCTGTCGCTTTATTGGTAGGTTTAGGGG
CGATGATTGGTCGCTTACTTGAAATTACGGGAGGTGCAAAAGTCCTTGCGGATACCTTAA
TCAATAAATTTGGGGAAAAACGCGCACCATTCGCTCTTGGTGTGGCCTCTTTACTTTTTG
GTTTCCCTATCTTTTTTGATGCTGGACTTGTGGTGATGTTGCCTATTATTTTCAGTGTGG
CAAAACAGTTTGGTGGTTCAGTATTACGTTATGCATTACCATCAGCGGGCGCTTTTGCAG
TGATGCACGCCTTCCTTCCTCCTCATCCAGGCCCTGTTGCTTCTGGTGATTTACTGGGGG
CTAATATGGGATTGTTGGTGATTGTCGGATTAATCTGTGCGATTCCAACTTGGTATATTG
GTACTTACTTATTCAGTATGTTTGTGAGTAAACGTATCCATGTGGATTTACCAAAAGCCT
TTTTAAATTCATTGGCCGTGAATGATACAGCGGTACAAAATCCGCCAAGCTTTAAACGTG
TTCTGATTATTCTGTTATTACCTATCTTCTTGATTTTATTTGATACAGGATTGAATACAT
TAACAGTTGCTAAAGTGGTAGATGGTTCAGACCTTTGGGTTCAAAGTTTACGTTTGATTG
GTAAAACACCTATCGCCTTGTTGATTACCTTGGTGGTTGCGATTCTGCTGTTAAAAGGCA
ATCGTAGCTATGAGCAAATTGAAAAAATTTGTAACAACGCTTTAGGACCAATCTGCTCTA
TTATTCTAGTAACAGGGGCTGGTGGTATGTTTGGTGGCGTGCTCCGTGCAAGTGGTATTG
GTGACGAACTCTCTGCTTTAATGTCAGATACAGGCATGCCAATTGTCGTGGCGGCATTTA
TCATCGCAACGACTTTCCGTGTTGCACAAGGTTCCGCGACAGTGGCACTAACCACAACAG
CAGCATTAATTGCACCAATGGTTGCAGCAGATACAAGCCTAACTCAATTTGATCTCTGCT
TTATTGTAATTTCTATTGCCTCTGGTGCGACAGTGCTTTCTCATGTAAACGATTCGGGTT
TCTGGCTCGTAAGCCGTTTCCTAGAAATGGATGAGAAAACAACTTTAAAAACTTGGACTG
CCCTTGAAACCTCTATTGGTGTTGTAGGCTTTATTATTGCTTATATTGGTAGTATTTTAC
TTTAGCTATTGATGTGACAAGCGGTGAAATCTGCAAAATTTTTTGTAAATCTCACCGCTT
GTTTATTCCCCACGATAACGTTTAGTAAATTTTTGTTGATGTCTAGCAATCACATCTTCA
ATCGCAATATCGTATTTATCCGCTAAGATAAATAAGTTATCAAACACATCGCCCAATTCT
TCAATTAAGTTTTCTTTTTTCTGTAAGGCATCTTGCTCAATTTCATCAGGACGCTCTCGA
CCAATCTCAATAGCACGCACGGCACAGGCAACCTCGCCAATTTCCTCAGTCAGATAAGCA
AGGCGACGAAAAACATCTCGCTCGTACCAATTCTGCAGTTGATAAAATTCTCTCACCCAT
TTTTGATATTCTTGAAAGTGCATTTTGTTCTCTCTGATTATTTGTTACCATCTGTCACTA
CTTTAACAAAATAGGAAGAAAAAGAAATGAAAATAACCGTCTATTGCGGAGCAAGTGTCG
GGAATAATTTGGCTCACCAACAAGCGACGATTGAATTGGGTAAATGGATTGCAGAACATC
AACATACGTTAGTCTATGGTGGCGGTAATGAGGGTTTGATGGGCTTATTAGCAAATACTG
TGTTGGAAAATGGTGGTGAAGTGATTGGTATTATGCCAACCTTTTTACAGGAAAGAGAAT
TGGCACATAAGGGCTTGACGCAGATGATAACCGTCAACTCTATGCCTGAACGTAAGAGCA
AAATGATAGAATTAGGTGACGCTTATATTGCGTTAGCAGGCGGACCGGGTACTTTAGAAG
AAATCGTTGAAGTGATCTCGTAGGCGAGAATTGGTCAAAACCCCAATCCGTGTATTTTGT
TTAATAGTGATGGCTATTATGATGATTTAAAAGCCTTTTTTGACAATATGGTAAAACAAG
GCTTTCTCACTCAAGCGGATAGAAACAAAACACTGTTTTCAGATAATTTGGTAGAAATTG
AAAGTTTTATTCAAAGTTATACTCCACCAAAAGTGAGAGTATATTAATTGTCTGGGAGAT
ATTTAACAGTTTTCTTTATAGGCAGGCTAATGTTTCTCGAGAGGGAAAAATGGCATAGTA
TACAAAATGGTTGCTAAAAAGTGGCTTAAAGTCTTATATTACGGGCTTTAAGCCACTTTT
TTGAATTATGAACCAAAAAAATGTCATTTTTGCCACAGTAGCGACATTCGCAAGCATGGT
ATAAGAAATAATATTCAACGCTATAAATGTAATGCTTGCAATAAAACATTTACCCTTAAA
AAGAAATTAAATCCAATAAGTATTTGGAATGATTATTCAATAGGAAAACAAACCTATAAA
CAACTTGCCGAAAAATATCATTGTTCAATTAGAACGATTCAAAGATATATCGAAAAAGCC
CCTAAAACAGTATTAAATCCACCACAATTACGTGATTTAAATATTATTGCGGATACCACC
TTTTTTGGTCGTGAATTTGGTATTTTACTCCTGATGGATTCGCTTTCTAAAAAGGTGGTT
TACCATCGTGTCATCAAAACGGAAAAAGATGTTTATTACAGGATAGCGTTCAATTCACTT
CGTATGAAAGGCCATAACATTCAATCAATTACCTGCGACGGCAGACGGGGTATATTGAAA
GATTTATTGGATACACCGACGCAAATGTGCCATTTTCATATGGTAGCCATTGTGATGAGA
GCATTACGAAAAAAGCATCAATCTATAGCTGGAAAAGAATTAAAAACAATAGCATTAACG
CTTAAACAGAGTTCTAAAAAAGACGTCTATTTACGATTACATCATTGGTATTTAAAACAT
AAAGCGTTTTTAGAAGAACGGTCAGAAACCGAATGAAAAGGGCTATTATCCTTATAAACA
TCGGAATGTAAGAAGTGCTTATCATAGTTTTAAACGTTATATGGATTATCTATTTACCTA
TGAAAAGCATGGCGATTTAAATATCGAAAAAACGACAAATAGACTTGAAAACTTATTTGG
GCAACTAAAGGAAAAATTATCGCATCATACAGGATTAATGAAAAAAACATAACATTATGT
TTATAAAGGATTTTTTAAATAAAAAGAGTTGCTAAGAATAATTAAAATATTCATTAGCAA
CCACTTTGTCATATAGGCGCAGTTTTCACGAAATTAGCAACCATTTTGTCTACTATGCCC
TAGCATAGCCGCAGAACTGTTTAATTATGCGGATTTCCTCGCCGTTGGGCATTATCTCGA
ACTTAAAGGCTTTGCGTAATTGCATTAACAAAGTTTAGAGCGTGATTTTTCCACATTTTA
TATTTGATCTATGAAAAGAAGAAACTGAAATTAAACACGATTTGCTGGCAGCCGCGGTGG
TTCCCCCATTCGATTATTCACCAATACATCAAGCAACAACAAATACCTGATTAATTAGAT
TTGAAACGACCCACACCGTTTATATCTTATATCTCCGCTCTGAAGGAAAGAACTTTACGG
CACAGTTATGATAAAATCCGCATTCTTGTAATACTTCATTTCACAAAAATGCGGATTAAT
CAATCAGGGGGTATGCCTTTAATTAACCTTGCTGATCACCAATCAACACAGACTCTAACG
CAATTTCAATCATATCGTTGAAGGTTAATTGACGCTCTTCTGCGGTAGTTTGTTCGTGCG
TACGGATATGGTCTGAAACAGTACAGATGGTTAATGCTTTTGCACCAAATTCTGCAGCAA
CGCCGTAGATACCAGCCGCTTCCATCTCAACACCTAAGATACCGTATTTTTCCATTACAT
CAAACATTTCTACATCTGGAGTGTAGAAAAGATCTGCAGAGTAAAGGTTACCTACACGCA
CATTGATGCCTTTCGCTTTTGCTGCTTGTACAGCCGCTAAAGTAAGATCAAAGTCAGCAA
TTGCCGCAAAGTCGTTGTCTTTGAAACGGATACGGTTTACTTTAGAGTCAGTACAAGCAC
CAACACCGATAATGACTTCGCGTAATTTCACGTCTTGGCGTACTGCACCACAAGAACCTA
CACGAATAATTTTTTTTACACCGTATTCGGTGATTAATTCTTTCGCATAGATTGAGCAAG
ATGGAATACCCATACCGTGTCCCATTACAGAAATACGACGACCTTTGTAAGTTCCAGTAT
AACCGAGCATATTACGGACATTAGTGACTTGTTCTGCATTTTCTAAGAAAGTTTCAGCGA
TATATTTAGCACGAAGTGGGTCACCTGGCATTAATACAACATCGGCAAATGCACCTGCTG
GTGCATTAATATGTGGAGTCATAGTCTGTTCCTCGTTGTTTGTTGAGAGATTAATATCCC
GTTACATTTTGATTTACTTGTTCATCGTTTAATGTAGCAAGTAAATTCGCTAATAAACTA
GATGCACCAAAGCGGAAATGAGCTTGGTTAATCCAATCTTGTCCTAAAATTTCAGCAGTT
AATGCGAGGTACTGCTCTGCTTCTTCGGTGGTTTTTACACCGCCAGCGGCTTTAAAACCA
ACGCTATCTGCAACACCTAAATCACGAATGGTTTCTAGCATAATATGAGCAGATTCAAGG
GTAGCATTCACAGGCACTTTACCCGTTGATGTTTTGATAAAATCTGCCCCTGCTTTAATT
GAAATCTCACTCGCTTTACGAATTAATTCCGCTGTTTTCAGCTCGCCTGATTCAATAATC
ACTTTTAATGCAACATTATTGGCAGAACAGGCCGCTTTACACTGTTTGACAAGCTCAAAA
CCGACTTGTTCATTACCTGCGATCAATGCACGATATGGGAAAACCACATCGACTTCATCA
GCACCATAAGCCACCGCAGCTTTGGTTTCTGCCACTGCAATGTCAATATCATCGTTACCG
TGAGGGAAATTGGTGACAGTCGCAATTTTAACTTGTTCTGTACCTTGTGCTTTTAAGGTT
TTGCGTGCAATAGGCACAAAACGTGGATAAACACACACCGCCGCAGGCGTACCAAATGGC
GTATTCCCTTGTTGGCATAATGTTACCACTTTTTCATCGGTGTCATTATCATTTAATGTG
GTTAAATCCATTAAAGATAAGGCTTGTTTTGCAATAGATTTTAAACTCATTCTTTATTCC
TTACTTAAAGCAATCGTTTAACTTTGCCATAAACGACAACACCACAGTTTCCTGTGGTGT
TTCGTTCAAGAATTGAGAGTGTTAAACCGCACCACCAATTCCGATAAATAGACCTGCAAT
CGCAGCACTCATTAAGTTTGCAAGAGAACCTGCAATTACCGCTTTGATACCTAAGCGAGC
TACATCACCACGACGATTTGGTGCCATAGAACCTAAACTACCGATTAAGATTGCGATAGA
GCTAAAGTTTGCAAAACCACAAAGTGCGAAAGTAACGATAGCTTTAGTTTTGTCTGTTAA
TGCCATTGGAGCTTCGGGGCCTAAGTATTTAGCAAATTCTAAGTAACCCACGAACTCATT
GATCGCTAATTTAAGACCGATCATTTGACCAGCGACTTCAGCTTCATTCCAAGGAACACC
GATTGCCCAAGCTAATGGTTTAAATATCCAACCAAGAATTAGACCTAAGTTTAGACCTTC
ATAACCGAACCAGCCACCGACAGCGCCTAAAACACCATTGATTAATGCAATTAATGCAAT
GAACGAAATTAACATTGCACCTACGTTTAATGCTAAGTGCATACCTGAGCTTGCACCAGC
AGCAGCTGCATCTAATACGTTTGCTGGTTTTTCTAATTCAACGTTCTCAATGCTGTCATT
GAATTTTTCTGTTTGTGGAAGAATAATTTTAGCGAATAAAAGACCTGCAGGTGCAGCCAT
AAATGATGCCGCAATCAAGTATGTAAGTGGAACCCCCATACCTGCGTAACCTGCCATTAC
AGAACCTGCGATAGAAGCTAAACCACCACACATTACTGCAAAAAGTTCTGACTCAGTCAT
TTTGCTGATGTAAGGTTTAACCACTAATGGTGCTTCTGATTGACCTGCGAAAATATTCGC
AGCTGCTGACATTGATTCCGCTTGAGATGTACCAAGTACTTTTTGTAAGCCACCACCAAT
GATTTTGATGACCCATTGCATAATTCCAACATAGTAAAGTAATGAAATTAATGCAGAGAA
GAAGACAATGATAGGAAGAACTCTGAATGCGAAGACGAAACCACCGCCTCCAAAGACTTC
AAACATTTTATCGCTAACAAGACCGCCAAATAAGAAAGCAACGCCTTCGTTACCATAGCT
AATCACTTTAGCAACCCCCTCTGCCATTGCACCTAATGCATTACGACCCACTGGAACGTA
AAGAATTAATGCGGCAATACCGATTTGTGAAGCTAATGCACCAAAAACTGTGCGGAAGTT
AATTGCTCTTTTGTTGTTTGACAAAAGAAAAGCTATTCCTAGTAGAACAACTATACCCAA
TAAACTATTTAACGTACCCATTTAAGGACTCCATTCAAAGAAAGAGAAGAGATATATGAT
AAATGTTATAGTGATTATAACAACTAACTCATCAAAAATGATGGGCTACACAATATACCA
AGTTTTCAAACTAAGATCTTTAACTTTTTACATAGTTAAAAAATAAATTGACAGAAAATG
GACTTTATTTATCAAAAATGTGAAGTAGCTCTCATTTTTCACGCCAGCGTCTTTTACACC
TTATAGAGTTAGAGTTATTGTAGTTTACCCACGGTAATTTTTACTGAACTAAAGGAAGAT
AATATGCGTAAAAAAATTATTTTGGATTGCGATCCTGGACACGATGATGCTATTGCCATT
TTGCTTGCTTACGGCAATCCAGATATTGATTTACTTGCGGTAACGACAGTTGTTGGCAAT
CAAACCTTGGAAAAAGTTTCTCGAAACGCTTTAGCCAAATTTGTGGTGGAGCTGTTAGAC
TTCTTCGGCAAAATGTATAAACAGGCTCAAGGGTTTGATTATCCACCTGTTCACGATCCT
TGTGCTGTAGCTTATGTGATTGATCCGACGCTTATCGAAACACAAAAAGTCCCTGTGAAT
ATTGAATTAACAGGAACACATACACTTGGAATGACGGTAGCAGATTTCCGTTATCCGCCA
AAAGAATGTAACACTTATGTGGCAAAAGTTTTAGATCGAGAACGTTTTTGGGATCTCGTG
ATTGATGCGATTAAACGACTTCAATAATACAAGCGGTTAGATTCTTCAAGTTTTTTGCAA
TACTCTATAAGGCTGAACAGGATTCAGTCTTTATTTTTGTGAGCTTGTTCACAAATTTTT
GAAAAAGACATTGACGCTGTTTCTAATGGATTTAATAATATGACAAATGTCCTTTCATTA
AAACATTTGTCCTAATGGAGTTCGGAAATGAATCAGAACGAAAAAACGATTTTAGATTTA
ATACGTCAAAACCCTTTCATTTCACAGCAAGAACTCGCTGAATATATGGGATTATCTCGT
TCAGCGATTGCCAACATCATTTCCGCCCTAATAAAAAAAGAATATTTATTAGGCAGAGCT
TATGTTCTTAATGAGCGTAGCGCTATTTTATGTATTGGTGCGGCGAATGTTGATAAAAAA
ATTAAAACGGACGAAGAACTTCGAGGTTATACGTCAAACCCAGTAAATTCCACAACAACG
ATTGGCGGTGTTGCTCGTAATGTGGCTGAGAATTTAGGCAGACTCGGGCAGAAAGTGAGC
TTTATTTCTACGGTTGGCAACGATCCTGAATGGGAGAGAATTAAATCCTTCTCGTCTGAG
TTTATGGATATGAATAATGTGATTGCCGTAGAAGGACAATCTACAGGCTGTTATACCGCA
TTACTAGACAAAGAAGGCGAAATGTATCTAGGCTTAGCGGATATGTCGATTTATGACAGC
TTAACCCCTGAAGCCCTGAATAAACACACTGCATTAATTAAAAATGCTCGTTGTATTGTG
GCTGATCTGAATTGTCCAAAAGCGACCATTGAATACCTTTGCAAAAGTGCCGAAGGTTAT
CACATTCCTTTGGTGTTGATTGCCGTTTCCGAACCGAAAATGGATCGTCTTCCTCAAGAT
TTACAAGGTGTAAGTTGCTTAATCATCAATAAAGGGGAACTTGCAGCCTATTTAGATATG
CTATTAGATACCGATCAAAAAATTGAAGAAGCCGCTAAAATATTGTTAGCAAAAGGCGTA
AAACAAATTGTATTAACCGCAGGTTCTAAAGCTATTTTGAGTGCATCTCAGGATGAAACC
CGTTGGTATTCCGTTAAAAAAGTGGATAGCCACAAAGTGATTGATGTCACAGGTGCAGGC
GACTCTTTTAGTGGAGCATTTATTTATGCTTGGCTTAATAATTATGAGCAAGACAAGGCG
ATCTTAGCTGGTTTAACCAACGCCTATCATACAATTCAGTCGGAATTTACTGTTCGACCA
AATTTAACCAAATCTCAATTAGAAACCGAAATGGAGCATTATTATGAATAACTACCTTAT
TTTATCTAATGAAGTGCAACGTGGTATGGCTCAAGGCTTGCCGATTGTTGCCTTAGAATC
GACCATTATTTCTCACGGTATGCCATATCCACAAAATGTTGCAATGGCAAGGGAAGTTGA
GCAAATTATCCGTGATAACGGTGCTGTACCTGCGACGATTGCAATCATTGATGGCAAAAT
CCGTATTGGTCTTTCTGATGATGAATTAGAGTTATTTGGTAGCAGCAAAGGGATCGCAAA
AGTTTCTCGCCGTGATTTACCACAGATTATTGCGTCTAAAAAATTAGGGGCAACAACGGT
TGCTTCTACAATGATTTGTGCTCACCTTGCAGGTATTAAATTCTTCGTAACAGGAGGATT
AGGTGGCGTACATAAAGGCTGGGAAACCACATTAGACATTTCTGCGGACCTTGATGAATT
AGCACAAACAAGCGTAACCGTTATTTGTGCAGGGGCGAAATCTATCCTTGACCTTGATGC
AACCTTAGAATATTTAGAAACCAAAGGTGTGCCTGTCGTTGGTTATAAAACCAAAAATCT
ACCAGCATTCTTTACTCGTGATAGCGGTTTACCATTGGCGTTATCGTGTGAAGAATTAAC
TGAAATTGCTGAAATGATCAAAGTGAAATGGCAGCTAGGCTTAGAAGGTGGCGTGGTCGT
TGCAAACCCAATTCCACAAGAAGATGAATTAGCACCAAGTTATATCAACGGTATTATTGA
TACAGCAGTAAAAGAAGCCGAAGAAAAAAGCATTATAGGTAAAGATATTACGCCATTCTT
ACTCGGTAAAATCGTTGAAATGACCGAAGGCAAGAGCTTAGAAGCGAATATCAAGCTGGT
GAAAAATAATGCGAAAGTCGGTGCTCGTTTAGCCGTTGAATTTTTTAAATAATCGATTAA
AACTCGTTTTATAACGACTTATCTTGAACGGTGAATTTGTAATAAATTCACCGTTTTGTT
TTTTATTTGTAGAAAAATTTGATCTATCTCTCACTTTTTAATGCTATTGATTGCATTACT
TCATTTGTAGGGGTATGCTTTGGAGTAAATTTTCTTTTTGTTTAATGCTAATGGAGTTTT
TATGTCGAGATTAACCAAACAACAAATTTTAGAACAATTAAAAAATGGTTTAATTGCTTC
TTGCCAACCTGTTGATGACGGTCCGATGGACTCGCCAGAGATTGTAGCGGCAATGGCAAA
AGCATCAGTCATTGGCGGAGCGGCAGGGCTTCGTATTGAAGGCATTGATAATTTAAAAGC
GGTGCGTAAAGTCGTTGATGTGCCGATTGTCGGTATCGTAAAACGTGATTTACCTGACAG
CCCTGTTCGTATCACGCCATTCTTACAAGATATTGACGATTTGTATCACGCAGGAGCAGA
CATTATTGCCTTTGATGGTACAGATCGTGTTCGTCCAACCACGATTGAAGCCTGTGCAAG
ACGTATCCAAGAGTTAGGAGCAATGTCAATGGCGGACTGCTCAAACTACAAAGAAGGTAT
GTACTGCCAAGAGTTAGGCGTAGATTTAATCGGTAGCACAATGTCAGGCTATACAGGCGG
TGAAACCCCTGATGAGCCAGATGTACAACTGGTGCGTGATTTAGTCGCCAGTGGTTGTCG
TGTAATGGCTGAAGGGCGTTACAATACCCCTGAACTTGCTGCCGTTGCGATTGAAAATGG
GGCTTATGCTGTAACCGTTGGCTCTGCTTTAACTCGCCTTGAGCATATTGTGAGCTGGTT
TGTGACCGCCATTGATAATCGCAAAACAGGAGCCTAATATGACCGCTTGTTTAGCCATTG
ACGTGGGTGGAACCAAAATCGCTGCCGCTCTTGTTACCTTAAAGGGAAAAGAAGCAATAG
TGGCGGAACGTACACAAATTCACACACCACAAAATCCAAGTGCAGAAGCTCTAGACAGCG
CTTTGGCACAAATTTTAACGCAGTTCAAAGGGAAATTTGATCAGGTTTCGGTGGCTTCAA
CGGGAATTATTCAAAAGGGTATTCTAACCGCACTTAACCCGAAAAATTTAGGCAATCTGG
CATTCTTTCCCCTTGAGCAAAGCGTTGCCAAACACACGGACAAGCCGATTACACTGTTAA
ATGATGCCCAAGCGGCGGGTTGTGCTGAATTTTTACGTCAAGATGACATTGAAAATTTTG
CCTTTATTACCGTTTCGACAGGCGTAGGGGGCGGTATTATCTTAAATCGCAAACTCTTTA
CTGGCACAAACGGCGTAGCTGGACATATCGGACATAGCCTTGCTGATCCAAATGGGGAAG
TGTGTGGCTGTGGACGTGTCGGCTGTGTCGAAGCGGTTGCTGCAGGGCGTGCGATTGCTC
GTGATGCAGCCAAATGGGATAACCCTTGCGAACCGCCAGAAGTGTTTGCACGCTTTAGAG
CAGGCGATCCACAAGCGGCTGCTTTAGTGGATAAATCTGCAAAAGCGATTGCTCATTTAA
TTGCTGATCTCAAAATTAACTTAGACATTCAACGAATTACCCTTGGCGGAAGTGTTGGAT
TAGCAGAAGGTTATTTAGCCAGAGTAACCCATTTCCTTTCCGAAATGCCTGAAATTTATC
GTCCTGAAGTTGTTCCTGCTTATTATGCTCAAGATGCAGGATTGATAGGCGCAGCTTGGT
GGGCTGAAAATCAAAAACAGATATAATGATTATTACATTATTAAATGTTTTACCGCTGAT
ATCATTAGATATGATTAGGCATAGTAGACAAAAGCGTTGGTAAAAAGTGGCTTAAAGCCT
TGTACTATAAGGCTTTAAGCCACTTTTTGAAATATGAATAAAAACCTGTCCTTTTTGCCT
TAAGAACAACATCCAAAAGTATGGAAATAAAAATAATATTCAGAGATACTTTTGTTCGTC
CTGCCATAAAACATTTTCTTCCACAAATAAATTAAATCCAATAGATGATTACACAATAGG
AAAACAAACCTATAAACAATTATCCGAAAAATATCACTGTTCCATTAGAACTGTTCAACG
TTTGTCCATTAGAGGCATAGTTTGCAAAAAAACAACACTCTTGTCTACTATGCCAATAAT
TTTTGATAGATGGGTAATAAATTTGCCTACTATGCCTATTATTCAAATGCTACCTTACTA
GTTACTGGTGTATGACGTTCAAAATCTCAGCAAAATCCTCACAAACATAATCAGGCTCAG
ATTCACTAATGGGAATGTTGTAGTTATAGCCATAGGTTAAACCTACGCTTTTACAACCAG
CCGCTTTCGCTGCCAAAATATCGTTTTTAGAATCGCCGACAAATAACATTTCGTGGGGAT
ATAAACCAAATTTGCCACAAAGGTAATAAAGTGGGGCTGGGTGTGGTTTTATTTGAGGCA
GAGATTGTCCACCAAGAGCCTCAGAAAAGAGATGATCGATTTTAAAGGCTTGCAACACAG
GTAAAACGTGTTTAGTTGGTTTGTTTGTGACTACGGCTAAAATATAGCCCTGTGTTTTAA
GTGTTTCTAATGTTTCTTTAACATTTGGATAGAGTTTGCTGATGTTGCAGACATTTTCGC
CATAAAAATATCCAAATCGGCGTTTAATTTGGGCTAATTCTTCCTGTGAAAATTCATCTG
CTTTTCCTGTCCATTCCATTCCTTTCGCAAAAAGCACATCAGATCCGTTGCCGATCCAAG
TCAGTACAAGCTCTTCAGAGGCTTGTGGCAAGCCAACTTCGGCGAAGGCAGAGTTAAGCG
ATAAGGCTAAATCGGGCAAGCTATTGACTAGCGTTCCATCTAGGTCAAAACCGATTAATT
TGAATTGTTTCGTCATCTTATTTCCTTAACCAAGCGGTGAGATACGCTCGATATTTTGTT
TTTAGGTCAATATTAACTCTCTGCTTCCCATTTCGCAAACTCAACAAATTCTGTGAGTTC
AGGGTATTGTTTAAGCCACTTTTGCCATTGAATTTTATCGACTTCAATTTCCACTAAACG
ATCGCCAAATTCGGTGAAACGCTCTGATTTGATACATTGCTGTTGGTAAAATTTAGTGTA
AATCTGACCGCTTGTTGTGGGTAGCAGTACTCTTTCATAGACCAGCTCGTTTTTAAGTCT
GACTCGCATTGCTTCAAATAGCAGATCAATGCCTTGATTTTGTTGTGCCGAAAGATAAAC
CGCCACAGGTTTGCCGTCATCGTTGTATTCGATATGTGGCTCAATGCTGTCCAAGCGATC
CACCTTGTTATACACGAGCAAGGTCGGAATTTCTAATGCTTCAATCTCATCTAACACTTG
ATTAACTGCATCAATATTTTCATTTTTACGGTCGTCTGCACCATCAATAACGTGTAGCAA
CAATGTCGCTTCTGTGGTTTCTTGTAGGGTGGATTTAAACGCAGAAACTAAATCGTGGGG
CAAAAAGCGAATAAAGCCAACGGTATCTGCCAAAATCGCTGTGCCAACATCTTGAATTTG
AATTCGTCTTAATGTCGGGTCAAGGGTAGCAAACAGTTGATCTGCCGCATAAACACCTGC
ATCAGTAATCACATTAAATAGGGTTGATTTACCTGCGTTGGTATAACCCACAAGGGAAAT
GGTTGGAATGTCTGCTTTTTGACGAGTTTTGCGGTTCTGATCACGCTGTTTACTTACCTT
TTCCAAGCGGTTTTGTAACTGCTGAATACGCACTTTAATTAAACGGCGATCTGTTTCTAA
CTGGGTTTCCCCTGGGCCTCGTAAGCCTACCGCACCGCCTTTTTGTTGATCTTGGTTACC
TAAACGGCGGACTAAGCGAGTGGATAAATGGCGAAGCTGTGCCAGCTCGACTTGTAACTT
ACCTTCGTGAGATCTTGCTCTTTGGGCAAAAATATCCAAAATCAAGCCTGTACGATCCAC
CACTCGGCAATCGCAAAGGGATTGTAGATTACGCGTTTGAGCAGGGCTGAGTTGGTGATT
AATTAAAACGACGGTCGCATCAAAATCTTTGATTGCATCCGCAATTTCTTGGGCTTTACC
TTGACCAACATAGTATTTGATATGGGGTACGGAACGTGTGGTTGTCAATGTAGCGACAAC
CTCTACTCCTGCGGACTCGGCAAGAGTTTGAAATTCCATCAGATTTTCCACATCTTTAGT
TTGAGAGAGATAAAGATGTACCACAATAGCACGCTCTCTGTCAGGCGTGTTTTGTGTTTT
TTCAGGCGACGGAAAACCAAACACAGAATTTGCTGTGTTTGGTTCATTCAAGAGGTCTAA
CGTAGTAATAAAATTATTCCACTTTCTCTACCACTTCAGCAGATTGCACTGGTGCGGCTT
GATGAGCGTGGTTAGAGTTATTGTTGTGAGAAATCGCACGAGCTGGCACAACGGTTGAAA
TTGCGTGCTTGTAAACCATTTGACTCACTGTGTTTTTTAATAAAATAACGAATTGATCGA
AAGACTCAATTTGACCTTGTAATTTAATGCCATTCACGAGGTAAATGGAAACTGGAATCC
GTTCACGGCGAAGTGCATTTAAGTATGGATCTTGTAAAGATTGACCTTTTGCCATTTTAT
GTTCCTTCTAATTATTGTTGTTTAATGCTTTGCCAAAGGCATTGCGATATTACCACAGTT
TCAAATGCTTTTGCTGTACTTTTTCGATCATTTTTTTATAAGAATTTTCAGGATCCAAAC
TATCAAGCCACTCCAACCCACTCGTCCAACCTCTTAGCCAAGTAATTTGGCGTTTAGCCA
GCTGACGAGTTGCACAAATGCCCCTAAAGATTGCTTCATCAAGAGAAGTTTGTCCTTCCA
AATATTCCCACATTTGTCGATAACCGACACAGCGAATAGAAGGCAGATCAACATTTAAAT
CGCCCCGTTGATAAAGCTGCCGAACTTCTTGTTCAAAGCCTAAATCGATCATTTTATGAA
AACGTTGCTCAATCCGTTGATGTAGCACGGCACGCTCTTGAGGGGCTATCGCAAACTGCA
TTATCTCATAAGGAATACCTTCGCCTTGTTGAGCGGTGAGTTCCGTCATTGTTTTTCCCG
AAATATAAAAGACCTCTAACGCCCGATTAATACGCTGGCTATCATTAGGGTTGATCCGCT
CAGCTGAAATCGGGTCAATTTTAACCAGCTCTTGATGCAAACCTGCCCAACCGATTTGCT
CTGCTTTTGCTTCAATTTCTGCCCGAATAGCTGGATCTGCTGAAGGCAATGGCGATAAAC
CATCAAGCAATGATTTGTAATAAAGCATTGTTCCGCCCACCAACAACGGAATTTTACCTT
GAGCCGTAATATTCGCCATTTCTCGTAACGCATCTTCACGAAAATTCATTACCGAATAGC
TTTGTGATGGATCAAGAATATCAATTAAACGATGGGGGGCAAGTTCGAGTTCAGCCTTAC
TCGGCTTAGCCGTGCCTATATCCATACCTTTATAAATTAAGGCGGAATCCACACTGATTA
CCTCAACAGGAATCTGCTGACGTAGGGCAATGGCAAGATCGGTTTTCCCCGATGCTGTTG
GTCCCATTAAAAAAATTGCGAGAGGTTTTTGCATTACATCTAGTCTATAAAATAACAAGC
GGTGAGTTAGGGGGTTTTTATTTCTCCTGATTTTATCATCGACAACGCAGATTGAATACT
ACGCTCAATCGTAGGACGACGAGGGTCATCTTCAGGCATTAGCTTCAACATCATTCCCCA
CGTCATTGCCGCCATTTTATAGTCTTCCTGTTCAAACGCACGGAAAGCCAATAAGCTCAA
GGCATTGGTATTTGTATGATCTGCCCTAATCACTTCTTTGAGCAATAACTCACCTTGTGA
TTTATCTTTTGGGTCTTCAGAGAACAATAAAATTTCAGCGTGGCGTAACTTATACTGCAT
ATTCTCTGGTTTTAGCTTGCTCGCTTTAGCAAAACTATCAAGAGCTAGCTGTCCATTATC
CAACGCCATTCCTAACTGACCTAGCATAAACCAATGTTTATCGTCATTCGGATTTTTTTG
TAGCTCAACACGCAGTGCCATTGCAAATTGGTTCAGCTCTTGTTCTGAAAGGGGATCGGT
TTCTTCCGTTTTTACTCTTTCATAAAAATAATCAAGCTTTTTGTGGCTCATTTCAAGCAT
TGTGCCACTAAACCACGAACCGATGTTCCAATAGATCCCAGCACTAATACCGCCAATCAA
TAAGATCAAGGTGATAAACCATAATTTGCCAAGATGTCCAAATGATTTTGCCGAACTTAC
CGCTTGTGTTTGATGCTCAGGAATATCGTCAAGCAGGCTTTGTTGAAGTTCGAGCTTCGT
CTGCTCGCTATCTTCAATAATACCTGCTTCCGCTTCTTGTTCCACTTCTTTTAAACGGTC
AAAGTAGAAGGCTTTATTGAGGCTATCTCGCTTTTGTGTGCTTAAATTTTGACGCTGTTT
CAATAAAGGGTAAAACGCCACCACGCCAATAATCAGCGTAATAATCGTGACTAAAATCCA
AAAATTCATTATTTATCCTTTTCGTTTAAAATCTGATTAAGGCGAGCTGTATCAACTACA
TTTGCATTTTTCTGCTCAGAACTGACCGCTTGTACACGCTTTTTACGTTTAAACATAATG
CCTAAACCTACCCCAATTAATAATAACGGCATAAGCCAGAGTAGAATGGTCGCTGGTGTG
ATAGGGGGATCATAGGTAACGAAATTACCATAACGTTCCACCATATAGCCAACGACTTCA
TCTTTACTTTTACCTTGTTTCAATAGCTCAAGGGTTTTGTTACGCATATCTGTCGCAATG
GTTGCATTTGAATCTGCAATATTGTTATTTTGACATTGGGGACAACGTAGCTCTTGGATT
AACGCACGATAATCAGATTCTTGCTGTGCATTATCAAATTGCTGAATATCCGTCGAAGCT
ATGCTTAATGTGGAGACAAGCAATAAGAGTGCAAATAATTTCTTTATAGCCATTACTTCA
ATTTCTCATACATTGGTTTTAGCACTTCATTCCACACTTTTTCATTCACATCTCCTGTGT
GGCGGTAATGAATTTTACCGTTACCATCAATAATAAAGGTTTCAGGCGCACCATAAACCC
CTAAATCTAACCCTAAAGAGCCTTTTGGATCATAAACAATGGCTTTGTAAGGATCACCAT
AATCTTTTAAAAATTTTAAAGCCTTAGCACGTTCATCTTTGTAATCTATCCCGACAATTT
CAACCCCTTGTTTAGCAAGAACAGTTAAAAATTGGTGTTCAGCAAAACAAGTTGGACACC
AGGTTGCCCATACGTTTAATAAGCGTGGCGTTCCTGTTTTAACCACAGATGAATCTAACA
TCTGTGTTGCTTCGTGTAACGACTCTAACTTAAATTCTGGGATAGTTTTACCTACGAGAG
CAGACTCAAGTGCTTTTGGATCTTCTCCATTGGCATTGCGTTGAAGCTGAATAGTAAAGG
TAATAATTAACCCTAAAAAAACAATCAGTGGAATAAGTAACTTGGCTTTCATCTGTTTTC
CTTACACATAACAAAGGGCGTATATGAACGCCCCACTTTTAGAGATTGATTTTACCTAAA
CGTTCACCCATTTTGGTCGGCTCGCCTGCTTTTAAGTGAGCTTCCAACTCCACAGCACCT
TTCGGGAACAAATTAATCACCGTAGAGCCTAAACGGAATGCTCCCATTTCTTGCCCTTTT
TTCAGATGTACTGCGGTTTCACCTGTGGTGAGATATTCATAAACCGTCACCTCTTTTGCT
CTTGGCGGATTGATTACTCCAGCCCAAACAGTACTCATACTTGCGGTAATGGTTGCTCCT
ACAAGGATTTGCACCATAGGGCCAAATGCCGTTTCAAATTCACAAATCACACGTTCGTTA
CGCGCAAAAAGATTTGGAACGTGTTCTGCTAAAAATGGATTGACCGAAAACAGCTCACCA
GGCACATAGATCATCTTACGCAATGTTGCATCGCACGGCATATGCACACGATGATAATCT
CTTGGCGATAAATAAGTGGTAATAAAATTGCCGTTTTTGAATTTATCTGCCAGATTAAGA
TCATTAGCAAGTAATGTTTCTAAACTAAATTGGTGACCTTTCGCTTGTAATAATTGGTTC
TCTTCAATTTTACCCAACTCACTCACACAACCGTCCGCAGGTAAACAGAGTGCTTGCGGA
TCTTGGTTAATCGGGCGAGCATTTTCCTTTAATGGACGAATAAAAAATTCATTAAATGAT
ACATAATCAGAAGCATTAGTCTTTTCGGCTTCTGCTAAATTGACTTGGTATTTTTTCGCA
AAAACATTGATGATGAAATGAGTGATTGCCCCCCATTTACGTTCCGCCAGCCAGCCTGCG
GTTTGGGTTAAATATAGCTGTGGCATCATATATTGAAACGCGATTTTGGCACGTTGTGCG
TAGGTTGGCGCTGGGTAGGATTTTAATTGCATTACAGTATCCGATGAATAAATAAATTAA
AGGGATAAAAGTATAGCAAATGCACGGAAGAATGAGTAGATACAATGAGACACAACAAAC
TTTATTTTCTAAATTAAATGCAGAAAACAAAGCGTATTAGCAGAGTAAAAAATGTTTAAC
AGCACGAGATATAGCACCCCTAAAAGTCCCCATTGTTTCTTATACCTTGACATACCAATC
TTTTTTCTGCGATGGGTCAAGTAGGGTAGTTAATAGGCTTGCCAGTAAATCCACACTGAG
AACAAAAATACCAATCGCAAGCACGCCTGCGGAAATCGCATTGTAATCTTTTAGTGCAAG
GGCATTAACTATCCAACGTCCTACGCCTCCCCAGCTCACCACATTTTCGACAAGCATAGC
AAAGGCGAAAATTAAAGTGATATTTCTTGCGATCATCGGAATAAGTGGAGGCAAGGTATT
GCGTAAAATATGCACCCACCAGATTTTAAGTGGCGACCAGCCTCGTGTACGAGCGACTTT
GACATAATTTTGTTTCAGCACATATTCCGTACGTTGTTTTGTCATTCGGATAATTTCTAA
CGTCGCTGGCACGGCTAATACAAGGGTAGGCAGTGCAAGATGATGCAAGGCGCTTTGCAT
CATTTTTAATTTATATGGTGCATCTGAAAGAAAAATATCTAAAATTTTAACGCCTGTGAT
TGTTGGTACCGCATAAATGGGGTGGAGTTCGCCGACAGCTGAAATTGCCCAATGATGGCT
AGAAGCATACGCCAATAAGACAATGGCAAGCCAAAATACAGGCACAGCAAGGCTTAATGA
CCCCAGTGAGCCTAACAGTTTGCCAATCATATTTTGCCGTTGTAGCGCCGCAAAAAAGCC
AAGCGGAATGCCTAGCATCAACGAAAGTAACATAGCCGATAAACAGAGCGAGATCGTGGC
TGGAAAGACATTTAAAATTAATTTCGTTAAAGGCTCACCTGTCATTTCGCTAACGCCTAA
ATTCCCTTCAAGCAATTGTTGCAAATAAATTGCATAGCCTGAGAAGCCTTGTTCAATGAC
GGAATAATGCGGATTTCTCAGCAAAATAAAATAACTGATAAGCGATAAAATCATCAGTGA
AATGATGATTAACAAGAGCTTACGAATAAGAACGAACAACATTTTATTTCACCTTAATGT
CAGATAATTTAACCTGCCCAAACGCACTGATTTTGACATTCTTAACGCTGTTATTGGCAA
CTAACAACCGTTTGACATTCACCAAAGGTAACAGCGGTAAGCGTTCTTCAAGTAGAGTTT
GAAGTTGTTGATAATATTGCATTCGGCTTTGTGGATCTTCAGCGGTTCTTGCTAATTTAA
GCAATTCATCAAATTCCACGCTACACCAATTAGATAGATTGGTCACCGCATCTTGCAAGC
GACAACTTAAAATCGAAGAGAGAAAACTATCAGGATCAAAATTATTGGCTAACCAACCAC
TTAGAATTAAATCATAATCTGCCTGATGATTTTCAAGTTGCTGAGTTAAATAGGCTCGGC
TCACTTGGCGAACATTGAGTGTAATCCCCACTTTCGCCAACTCTGCACGCAGATATTCCG
CCATTTTTAACGGGTGCAAGTGATAAACACGTTTCTCATCAATTACCCATAGCGTTAAGC
GGTCTGTTTCCTCCATTTTTTTACTCGTATCAGGCGGATAATAAGGGTAGCTTGTTGGAT
TTTCTTGCGCATACAACGCCTTCGGCAGTACATTTTGTGGTACTTCAGCAACGCCGTAAA
ACAGAATACGCGCCAGACGCTCACGATCAATACTTGTCGCAATTTTTTGGCGTAATGCTG
GATCTTTCATTTTATCTTGGCGGAAATTAAAGGCTAAAAAGGCAAGGTTTGCCCCAGCCG
TTTCAATTACATAGCCTTGCGTTTTATCCAAAATAGAGAGCTGACTTGGTTCTGGAAAGG
CAGAAATATCGCACTCGTTGTTCAAAAACTTTGCCATTCTCCCTGTGCCAGAGGTAGAGA
AATCCACCACTAAATTACTGATATTGGCTTTTTTGCCCCAATAGCGAGGATTAGGCTGTA
AGCGAACAAAATCGTTTTGTACATAATTATCAAGCTGATATACCCCCGTGCCAACAGGCA
GAATATCGAGTTGCATTAAATTATCATCGGCATTGAGTTGTAAGGCATACTCTTTCGATA
AAATCACTGCATACTGACTGGCAAGATGAGCCAAAATTGAGCTATCAGGCTGTGCCAAAC
GAATTTTAACGATATGCGATGAAGGCGCTGAAATCTCGACGATCTGATTAGCAAGATCGA
CACTTTCAAAATAAGAGAAATGGGTGCGGTCTGCAATTCGGTGACGAACTTGATGTTGTA
CTTCTCGATTAAGCTCAGGCAGTTCCCCAACTTTGCCTAAAATTCGATTTAAAGAAAAGA
TCACATCTTCACTTGTCAAATAGCGTGTTGGCGTAAACCATTTTGTATGATGAAAAGAGA
CTTTTTTGCGTAAATATAACGTAATGGTTAAACCGTCCTCACTCATTTCAAAGCGTTCTG
CAAGGGCAGGCTTCAGCTGGTTTTGTTCGGGATCAAATTCAATCAGTTTGTCGTAAATCT
GTTCTGTAACGACATTCATATTTGAACCAACATCGGCTTTTTGAGGATTAAAAGAAAAAC
CAGAGGCACTGGTACAGTAAACCAGACTGTCTGTCAGTAACGCTTGTGGAATTTTAGGAG
ATGCGTAAGCGGTGAGATATGTGCCTAAAAATGCAAATCCCCATAGCATAAATTGTTTCA
TCATTTGCTGATCCCATAACTCCGCAATTTATTGGCAATTGCAGTATGTGAAACACCTAA
GCGTTGAGCCAATTTACGCGTACTTGGATATTCCGTATAGAACTTGCGTAACAGTGAGGC
TTCAAAACGATTAACCAGCTCTTCTAATGAACCTTGCTCTAAATGTGAAATTTCAAAATG
GCTTGGTACCGTTTCAGGCAAGTTAAGATCACTCGCTTTAAGTTGATCGGTAGCTAAAGA
GCAAGCTCGATAAATTGCATTATAAAGTTCGCGTAAATTTCCAGACCAATGATAGGCTTG
CATAGCTTTGATAAAATGTTCATCGTAAAGCGGTTTACGAATGCCCAGTTGCTGACTGAT
TTGGGTAATAAAGTGATCGGTCAGTAGCATTAAATCCCCTTGTCTTTCACGCAACGGCGG
TAAATTCAAGGTAAGCACATTCAAGCGATGGTATAAATCTTCGCGTACTTTTCCTTCCGT
AACTAAGGTCGCAAGCGGTTTTTGTGATGTACAAATAACACGCACATCAACTTGAATTTC
TTTATCTTCACCTACGCGGCGAAATGATCCATCATTCAAAAAACGTAATAATTTGCCTTG
CATTTCAAGGGATAGTTCTGCAACCGAGTCGAGCAATACTGTTCCGCCATTGGCATACTC
AAAAAAGCCAACGTGCGTACGGTCGCCACCGTGATGTCCAAACATTTCGCTCTCAGCCTC
TTCTTCAGGCAATCCAGCACAATTAACGGCAATGAATTTTTGATCCCGACGAAAACTAAA
TTGGTGGCACGCTTTGGCAAACAAATCTTTACCTGTTCCCGTTTCGCCTTGAATAAGCAA
AGGCACATTGAGTGTCGCAAATTTCTTAGCTTGTTCAATCACCGCTTTCATTTTGGCACT
CTTCGTCAAAATATGATCGAAATCACTGTTTTGATTTGCCATAAATTGACGTAAATCGAG
TTGCATTGTTTGCTGAGATTGCAGAGTAACAACATACCCAAGCGGTCGGTTTTGTGCCGC
CTCCCACAATTCAATCGGCAGTAAATCCATTCGCCATACTTGATCATTAAATTGAATAGG
GTGAGAAATTGGCTGTAACGTTGTCGGTAAAATAGAACGCCCTTGTTGCAAAACCCACTG
ATACCATTTGGTGCGATTGAGATTGACGATAATTTCGTTGAGATCAACGCCTTCAAGAGA
AAGAATTTGCTCTTGTTTTTTCTTAGGTAGCGACTGGCGATAAATCGGTAATAAAACTTT
ACAGGCTTGAGAATTAGCAAAGGCAATTTTACCGTTGAGATCAAGCGATAAAACAGGATT
AGGCAACGCCTCAATTAAGGCTCTCAACTCAAGATTTTTACGTTCTTGTGGAAGATGATG
AATTTCTTGAACAGCAGTAATACTTGGAATTTTCTTCAACTGTTTGACAAAATTAGCTTG
CTGGCTAGTCTCCATTGCTTCAGTACGCAAATAAACAAGCCCTTTTTCGCCTAATTTTTG
CAGTTCGATCCCTTCTAAATTTATGCCTTGCGTTGCCAATAAACTTAAAATATCTTGAGC
AACGCCCACACGTTCAATACACTCAATCGCAAATCGCATCTTCTCTTCCTTTTGTAAAAT
AAGCCTTTGATCTGTCCGCTTATGATACTCCGAAAAAAGAATTTTGGAAATTTTTGTTTA
CAATATAGTAAGACAAGAATGGATTAACTATTATTGTAGGGAGAAAAATCTAGGCTATAC
TTGTAATCATCTTATCTTCTCCAAATAATTTCACATTCTACTTTTAACTGCTCCATTGGC
TTTCCTTGCAACTTTTGGCGTATCAGATTAAACAGCGAAAATGCAATTTGTTGATGATTC
TGTTTAATCGAATGAATATGAAACGGCAGAGCGTTAAGTAAATCGTGATCATCAAATGTG
GCTAAATGTAATTGACCGTTCAACAGTTTATCCATTTGCTTGTGTTCAGTGAGGTAACGT
AGAACACCTTCCAAAATGGTATAAGACGCGGTAAATACTGCTTCAGGCAAACGCCCTAAA
CGTTCAACCAGCTCTGCCATCAACTGATAACCTGATTCAGGTTGGTAATTTTTATGTAAA
ATCCAACCGCTTTCTTCTTGTAAGTTACCTTGCTTTAAGCCTTGGCGAAAACCAGCTAAA
CGAGATTCACTAGGAGAAAGTGAGCATTGACCGCCAAAATAAAAATATTCTTTAAGTTGA
TAGCGTTGGATCGTTAGAGATACTAGTTCTGCAATTTTTTCGGTATCAGCACTAATCACA
TAACCTAATTCAAGTTGAGGAACATAGCGGTCAAGTTGTAATAGAAGAGTGTGCTTTAAT
ACGGATTTATAGTATTTTGGATCTTGATGTGTTGGAGCGGTAATTAAGAGATCAATTTGA
CGGTCAAGTAAACGATCTATCGCTTGTTTCTCCTGTTGAGGATTATCATCAGAACAAGCA
ATGACTAAGTACAAACCATTCTCTCGGCACAATTTCTCTAAAGTCTTTGCTGTAGAGGCA
AAGCCATAATTGGTTAAATCAGGAATGACCAGACCAATAACATTGGTGCGACGTAGTTTA
AGTGCTTTTGCATAAGCATTTGCACGATAACCGTGCTGTTTTGCGATTTCTTCAACTTTT
TGGCGGGTTTCAGGCTTAATGCGAAATTGTTCTGCCTGCCCATTTAAGATCATACTTGCT
GTGGTTTTTGATACACCCGCAAGTTGTGCAATATCATTGAGGGTTAAGCGTTTCCGTGAC
GATTTAATTTCCATATATTCTCCCTTATTTAAGATGTGTATTTTATTTCTTTATTTTTGG
GAAGAATTATAGCTGATTTATCTTCTCATCGGTAATGAAATGAAAAAGGAAGCTTATTGC
TTCCCTTTCCTGTTAAGACAGATTAATCCGCCAACTTCGTACCATATAAGTAAGTATAAC
CAAATGGGCTTTGTTTATAGTCTTGAACACGTTTACTTGTTGGGGCAAAGTTAATTGAGT
GTGCTACGTTGATCCAAGGGGCTTGTTCTTTTAACAATACCTGTGCTTGTTCATAAATTT
TGGCACGCTCTGCCTTGTCAGATAAACCAACCGCTTTGTGTAATAACGCATCTAATTCAG
GATTTTTGAAGCGAGCGTAGTTACTGTTGCCCACGTTTTCACTACCGAATAATGGCGATA
AGAAGTTATCAGGATCACCATTATCTCCCGACCAACCGTAAGTACCAGCTGTTAATTCAC
CTGCTTTAGTACGCTTGATGTAGTCGCCCCACTCATAGCTAACCAGTTTTGATTTCACGC
CCACTTTTTCCCAGTCGCTTTGCACTAATTCCGCCATACGACGTGGGTTCGGGTTAGAAG
CACGCACCACAGGCTGTACCCAAATATCCGTTTCAAAACCATTTTCAAAGCCAGCTTCTT
TTAATAACTGTTTTGCTTTTTCTGGGCTATATTCATAACCTGTAATTTCGTTATTATAGC
CCCAAATTGTTGGTGGAAGTGGGTTTTTCGCAGCAACACCAGCTCCACGATAAACGGCAT
CAATGATGGCATTTTTATCTACCGCATAGTTTAATGCTTGACGTACTTTCACATTATCAA
ATGGCGCTTTTTCAGTATTGAACGCAATATATGCGATATTTAACCCTTCTTGAGAATGTA
AATTCACTTTTGGATCGGTTTTCATCTTTTCAAGATCCGCTGCATTTGGGAAATCAATTA
AGTCACAAGCACCCGCTTGTAATTTTGCATAACGAGCCGTAGCATCAGGGACAATTTCAA
AGATCAAGCGGTCAATATCGGCTTTTCCTTTCCAATACTCTTTATGTGCTAAATAACGGC
TTTTTTGATCCACTTGATAGCCTGCAAACACAAACGGACCAGTACCAATAGGGGTTGTAT
CAATGGTTTCTGGTTTGCCTGCCGCTAACATTTTATCTGCATATTCCGCTGAATAAATCG
AGATGAAGTCCATACCTAAACTTGCTAGGAATGTCGCATCTTGGCGATTTAAAGTAATTT
TCACTGTATGTTCATCAACTTTTTCCACTGATTTCAACAATGTTGGGAATTTCATTGCTT
TGAAGTACGGATAAGTTGCTTTAGATACATTGTGATATGGGTGATTTGGATCTAACTGAC
GTTGAAATGAGAATACTACGTCGTCCGCATTAAAATCACGACTTGGGGTAAACTCTTTAT
TTGAGTGGAATTTCACACCTTTACGCAAATTAAAGGTATAAGTTAAACCATCATCACTCA
CTCTCCAGCTTTCTGCAAGAGCAGGTTCAATATCTGTTGAACCACGTTTGAACTCAACAA
GGCGGTTATACACTTGTTGTGAACTTGCATTATACGAAATCCCGTCCATCACTAATGCAG
GGCTAAAGCCTGTTGGTGAACGGCTAACACAGTTAATGAACGTTTTATCTGCGGCTTGAG
CAACGGTTGAAACCAATAACGTTGCAGCTAAGAGAGAGAACTTTGTATTTAATTTCATAA
TATCTCCAATAAAGAGTGAAAAATTGCGAGTAAGATACTGATTATTTTATTGAAGGTAAA
GAACAAAAATGTGGTCTTTATAACAAAATGATATAAAAAACTCACCGCTTGCGTAAACAA
GCGGTGAGTTTCTTTCCATTATTTACTAGCGAAATTCAGCCATTAACTCACCCGCTTTTT
GCACCATTGCTGTTGAACCCACAAAGAACGGCACACGTTGATGTAGTTCTGTCGGTTTAA
TATCTAAAATCGGATTAAATCCGTCTGTCGCCATACCACCAGCTTGTTCAGCTAAAAATG
CCATCGGGTTGCCTTCATAAAGTAGGCGTAATTTACCGTTCGGGTGGCTTTTCGTACTTG
GATAAATGTAGATACCGCCTTTTAACAAGTTACGGTGGAAGTCTGAAACCAATGAGCCGA
TATAACGAGAAGAGTATGGGCGCCCCGTTGCTTTATCTTCTTCTTGGCAGAATTTAATGA
ATTTCTTCACGCCCTCTGGGAATTTGAGATATTGCCCTTCGTTAATCGAATAATATTTGC
CTTCAAACGGCATTTTCATATTTGGGTGAGAGAGAATGAACAAACCTAAAGAAGGATCAT
AGGTAAAGCCGTTTACGCCATTACCCGTCGTATAAACTAACATTGTTGATGAACCATAGG
TCACATAGCCTGCTGCAACCTGTTTACGTCCAGGCTGTAAGAAATCATCCATCGTCACTG
GTGTACCAATCGGTGATACACGTTTGTAGATCGAAAAGATTGTTCCGACAGACACATTCA
CATCAATGTTGGACGAACCATCAAGGGGATCTGTCATTAGAATGTATTTTGCATTTCGAC
CACGTTCTGTATCAAACGCCACGAAAGTATCATCTTCTTCAGATGCAAATCCTGCCACAT
CGCCACGAGCAATTAATGCTTTTTTCATTGTTTCGTTGGCAAATACATCGAGCTTCATCT
GGGTTTCGCCCTGAATGTTTTCATCGCCAGATACACCTAAAATATCTTGGGTTAAACCTG
CTCGGTTAATATCACGGTGAATGATTTTGGCTGACAAACGAATGGACGATAGAATACCAC
TGAGTTCCCCCGTAGCTCCTGGATATTCTGCTTGGCGTTCAACAATAAATTCGCCTAATG
TTTTCATTTTTTATCTCCTTATTAGCTATTCAATGCAGTTTGCTTTATTATACTCGCCCA
TTGAAGCTCTGTTTTCGAGTAAAGTTTTGTTTTGTGATACTGTTCACAATTTTTATGTAA
GGAATGCTATGAAACAGCAACATATTCATATTTTAGGGATCTGTGGAACCTTTATGGGTG
GCGTGGCGATTATTGCAAGGGAGTTAGGTTATAGAGTCACAGGGTCAGATACCAATGTTT
ATCCACCAATGAGTACCTTTTTGGAAAAAAGTGGCATTGAAATTATCCCCCATTACGATA
TTGCACAGCTCGATCCTGTTCCCGATATGATTATTATCGGCAATGCGATTAGCCGTGGTA
ATCCTTGCGTAGAACATATCTTAAATCACCGCTTGCCATACACTTCAGGGCCACAATGGC
TAAGAGATCATTTACTCAAAGATCGTTGGGTGCTTGCCGTTTCAGGCACACACGGCAAAA
CCACCACAACGGGAATGTTAAGCTGGATTTTAGATCAAGCTGGCATTGATACGGGTTTCT
TAATCGGCGGTGTGGCAGGCAACTTTGGTATTTCTGCTCGTGCAGGATCAAGCGATTTCT
TTGTGATTGAAGCGGACGAATATGATTCAGCCTTTTTTGATAAACGTTCTAAATTCGTAC
ATTACAATCCAAAAACTTTAATTATTAATAACATTGATTTTGACCACGCAGATATTTTTG
ATGATTTAAAAGCAATTCAACGCCAGTTCCATCATCTTATCCGCACAATGCCACAAAATG
GCTGCATTTTGTCTGCAACATCAGATGAAAATGTCCAAAACACCTTAAAAATGGGCTGTT
ATAGCGAGCAACAATTTATTGGGCAAGATCGAGAATGGTTTGCAGAGCCGTTAAGTTCAG
ACTATTCTCATTTTGCGATTTACCATAAACAGCAAAAAGCAGGAGAAGTGAAATGGAACT
TGCTTGGTGCTCACAATATGCACAACGGCTTAATGGCGATTGCCGCAGCACATCACGCGG
GGGTAAGCGTTGAGCAAGCCTGTTTAGGTTTAAACAGCTTTATCAATGCCAACCGTCGTT
TAGAAGTCAAAGGGGAAGTGAATGGCATTACCGTTTATGATGATTTTGCCCACCACCCAA
CCGCTATTTTAGCAACCATCGACGCACTTCGTGGCAAAGTAGGTAAAGAACAACGCATTT
TAGCGGTATTAGAGCCTCGTTCAAACACAATGAAAATGGGCGTTCACAAAGAGGAAATTG
CCCCATCGTTGAAAGACGCTGATGCCGTCTTTGTTTATCAACCCGATACCATTCCGTGGC
AAGTCAGCACGATTACAGATGCACTAAGCCAGCCGGCACAATGGTCGACAAGCCTAGATG
AATTAGTGGAATTGATTGTCAAGGAAGCTAAACCAACGGATCATATTTTAGTGATGAGTA
ATGGGGCATTTGGCGGGATTCATCAGAAGTTATTAGAGAGACTACCTTTTTCGTTAGTAG
CCGCAAACATTGTATAAAATACATTCAATGTTATTTATGGTACGTTATTTACTTTTGCCT
TTCTATTTTTCTCTTAAAATGCCATAATGACTCGCTTTTTCTGTCTATTGAATTTTACTG
AATAAAATTGTAGAAAATCAGACAAAAGTACCGCTTGCAACGGTTAAAAATGCAAATATC
GTGATTGATTATGCGGTCAGATTTTGAGTGTAAGACATAAAACAGATCACCTTAGATCAT
AGGGTTCACGTCAGTTTGTCCTTAGACAGTCGGGAGATTGACAGATTAGCAAAAATACAA
ACCCGAACCCTATGAATAGCACTAACAAAAATAAAATGAGAAAACACAATGAAAAGAATG
TTAATCAATGCAACTCAAAAAGAAGAGTTGCGTGTTGCCCTTGTTGATGGGCAACGACTG
TTCGACTTGGATATTGAAAGCCCAGGACACGAACAAAAGAAAGCGAATATCTACAAAGGT
AAAATTACCCGTGTTGAACCCAGTCTTGAAGCAGCATTCGTTGATTACGGTGCAGAGCGT
CACGGTTTCCTTCCGTTAAAAGAGATTTCTCGTGAATACTTCCCTCAAGGTTATGTATTC
CAAGGTCGCCCAAACATAAAAGATATTATTCAAGAAGGGGCGGAAGTTATTGTTCAAGTC
AGCAAGGAAGAGCGTGGTAATAAAGGGGCGGCTTTAACGACCTTTATCTCTTTGGCTGGT
AGCTATCTTGTTTTAATGCCAAATAACCCTCGTGCTGGCGGTATTTCTCGTCGTATTGAA
GGGGACGAGCGTTTAGAGCTGAAAGAAGCGTTAGATTGCTTAGATGTACCTGAAGATGTG
GGTTTAATTGTGCGTACTGCTGGGGTGGGTAAATCCCCTGAAGAGCTACAATGGGACTTA
AAAGTTTTATTACATCACTGGGAGGCAATCAAAAAAGCGGCAGAATCTCTCCCTGCACCG
TTCTTAATTCATCAAGAAAGTGATGTGATTGTGCGTGCAATCCGTGATTATCTTCGTCGT
GATATTGGTGAGATTTTGATCGATAATCGTAAGGTATTTGAGAAAGCAAAAAATCATATC
CGCCTTGTGCGTCCTGATTTTATCAACCGTGTTCGCCTGTATGAAGGTGAAGTACCGTTG
TTCAGTCACTATCAAATCGAATCCCAAATCGAATCAGCATTCCAACGTGAAGTGCGTTTG
CCGTCAGGCGGTTCTATTGTGATTGATGTAACCGAAGCATTGACAGCTATCGACATCAAC
TCATCTCGTGCGACCCGTGGTGGAGACATTGAAGAAACAGCATTAAATACCAACTTAGAA
GCGGCAGACGAAATTGCTCGTCAGTTACGTTTGCGTGACTTGGGCGGTTTAATCGTGATC
GACTTTATTGATATGACCCCAGTTCGTCATCAACGTGAAGTGGAAAATCGTATCCGTGAA
GCGACACGCCAAGATCGTGCAAGAATCCAGTTTGGACGCATTTCTCGTTTCGGATTACTT
GAAATGAGCCGTCAGCGTTTAAGTCCATCATTAAGTGAAGCGTCATCACACGTTTGCCCT
CGCTGTCAAGGTACAGGAAAAATTCGTGATAACGAGTCGATTGCACTCTCCATTTTACGT
TTATTAGAAGAAGAAGCGATTAAAGAAAACTCAGTACAGGTTCACGCTATTGTGCCTGTG
GAAATTGCTTCGTACTTATTAAATGAAAAACGTAAGGCGATTAGCGACATTGAAAAACGC
CACGATGTCCAAGTGATTGTTGTACCAACCGAAAGTATGGAAACCCCACACTTTAGCGTA
TATCGCCTGCGTGAGAATGAGATCGTTCCAACCTTAAGTTACGATTTAGCGAAACGCTAC
CAAGAACAAGATGAAGAAAATCACATTCATCATCACCATTCGGAAGAAGCGTTGGTTAGC
CGTAATAAGCCAGTGATTACCGTTGAATCAGTATTACAAAGTTCAGAGTTAAATTTACAG
CCTGCACCAACACCAGTTGAGCCAGCAAAACCTTCGTTAATCAGTCGAATTATTGCGAAA
ATCAAAGCAATGTTTGCAAGCGAAGAGAAAGAACCTGAGAAGAAGCAAGGTAAAGGTAAG
GCTCGTAACCAGCGTGAACGTCGTCAGCAACGCCGTGAAAAACCAAACCGCAACGAACGC
CAAGAGCGTAAAAACACGGTCGTTGAAGCAACGAAAGAAGCTGAAGTCGTTCCAGTAGAG
CCTAAGAAACGTCGTGAAATTGTAGAAGAAGTGGCAGGTGTTTCAGTTCCGCAACAGCGT
GAAGCGAAAGTGGCTGAGCGTCGCCAACGTCGTGACTTACGTAAGAAAGTGCGAATTGAA
ACTGCAGAACATTCAGCGGAAATTACCGCTTCTTTACCACCAGCAGAAGAGAATGCGGCT
GATTCATTTGTGGCAGAGCCTGTGGTGACTACAGTAAATGCAGAGATGCCTTTGGAAACT
TCAGAGCCTGTAGTAGAAGAACGTACAGAGCAACGTGAGCCTCGCCAACGCCGTTTACCT
CGCCATTTACGCGTAGGCAATCAGCGTCGTCGTGAGCGTCGTGAGGAAGTAAAAGCAGTA
ATGCCATTAACTTCGGCTGTCGCTTCGCCTGAACTTGCAAGCGGTAAGGTTTGGATTAAA
TTTAGCGAAATGCCAAAAGCTGTTGCGGAAGAGAAACCTCGTTTCTTATCTGTTGATGAG
ATGTTACAACAGCAAGAACAGCCAGTTCAATCTGTAGCAAGAGAAGTAGCTGAACCCGTA
AAAGAGGAAGCTAACACTCAGGCTCATCAAGATTCAGCGGTGCCATTTGGTTATTTCGTA
ACTCAAAGTTCAGATCGTGATTTAGTCAAAGACAACCACAAACGTCGTACGAAAGTTGAA
GCAGAATCCGCAGAAGTTGATCCGAAAGCAGTGGCTTTATCGGCTAAACCATTCGGGCTT
GTGGTTTCTCAACCGACTAACCGAGATTTAGTTAAAGAAAATCACGAACGTCGCCATATT
AAATTGGAAGAGCTAGGGCCTCAAGCGGTCGAATCTGAGCAGAAAGTTGCAGCTCCGATT
CCAGAACCGATTAAGGTTTATCAAAGTCAATATCAGTTTGAAGGGAAACTAGGCACATTC
TCTCGTGTTGCACATACGCAAGTAGAAATGACGGTTGCAGCAGCACCAGCGGAAGAAATT
GCCTTAATTCAAGCAAAAGAGTGGCAGAACTCAAAATACTATTTCTACGGAAAAGGCTTT
GGCGGACATAGTAGTGCAGTGAGCCACGTTTATTCTGCACCGAGGGTTGCAAAAATAAAA
GGTTGATCTTTAATCACTTGTAAATGCTTAGGGAACTAATTCCTAAGTATTTACTCTAAA
TGTGGCAATTTAAACCTTAATTTATAGGAATTATTTTTATGAAAAAATCTTTATTAACCG
CTTTAGTTTTAGGTGCAGCAACGCTTTCTTTAACCGCTTGTGATCAAGCAAAAGAGAAAG
TTGCTGAGGTAAAACAAACAACAGAAACTAAAGTAGAAGAAACTAAACAATTAGTTGAAA
CTAAAGTGGACGGGTTAAAAGATGCAGTATCTCTTCCAATTGAAGAGGTAAAACAATTAG
TTGAAACTAAAGTGGATGGGATAAAGGACGCAGTGTCTTCTCAGACTGAAGAAGCAACAC
CAGTCATAGATACTAAATAATATTTGTCCATTTCGTATAATTGAAATGAAATATACTTCT
CTATAAACAAAATTCAATAAGATTGATATTTAGATATTGAGGAGTAATTTATGTAAATAC
CGGTTTTTGAGATTATTAGAAAATCGGTATTTTTTCTTTGCAAGAATAAAAGTATTGAAG
TATTTTTAAGAATTTATAGATACATACTTCGTTTTTATACATGTTTTCTAAAACCAAGTT
ACCAGTTGGTGATGGAGCAAGATTGTAAATATATAGGAAAATGGTTTTCTATTTTATAAA
ATTACTTGGACTGAATAAGTTATAATTGTCATTCTACTGTAATTTTTGTAATATATCCGA
GATAAGGAAGTCTTCTCTACATGAGATGAAGATAATCTTACATGCTCTTCTATGCATGTA
CTATTAAGGAGAGAAATATGAAATTGATAAAATATCTGATTGTACTTTCTTTATCTAGTT
GGGTTACGTTAGGTGTTAATGCAGAAACTATAAAAATAGCCCCCTTGTCTCTGAAAAAAA
TGTGTATAAGAATGCTAAACTCACAAGAGAGGAAGAAAATTTAAAGCGCTTTACTGATAC
TATTGAAGTTAATTTTATAGGAGCTGAGATATCTCAGAATAAATCGTCGAACTTTATAGT
GAATTTCAAATATACCATAAAAAATAAAAGTAAGCGTAATATTCGTAGTGTTCATTGGAA
AACGAATTATTCTTATCAAGATGAAATTGTCCTTGTACAAGATACCCCAGTTTCTTTTAA
AGAGAATTTAAAAAGAGGTACAACTAGTGAAGTAATATTCTCTATTTCATTGGATACTTT
GCCTCAGAATATACAGGATAGTTTTAGAAATAATATTGCATTAAATGCAATTTATGAGGC
AAGAGGCATCGTATTTTCTAATGGTTCCAAGATTATTGTTCAGTGAATACCAAAGTAAAG
TTATTTTGGAAAAGCTGTATGTTTGTAGATTATTTTGATAAGGTGCTCTTTACTTATTAG
TCAGTCTAAGCTAAAATGCATCACCTTTTTTAGTTCTATGCCGCCACCAATTTGTGCGGC
TTCATTTAAACATATATTTCCTGAGGTGATGGCTTATGCCAGTAATTAAAGTTCGTGAAA
ATGAATCATTTGACGTAGCATTACGTCGTTTTAAACGCTCTTGCGAAAAAGCAGGTCTTT
TAGCTGAAGTTCGTGCTCGTGAGTTCTATGAAAAACCAACTACAATTCGTAAACGTGAAA
AAGCGTCTTTAGCAAAACGTCATGCTAAACGTAACTTCCGAGAGAACGCGCGTAACACTC
GTTTATACTAATTTTAAATTAGGTAGCAGAAGTTAAATTGGAACCGTGAAACCTTTAAGG
AATCACGGTTTCAATGTTTATACCGTCCATCATAAGCGGTCTGAATTGTAAAAAAATTTG
CAAAACTATCCGCTTGCTAGCAAGGAGATAATCAATGAAAGGCTCTATTCCTCGTTCATT
TATTGATGATCTTGTTGCTCGAACCGATATTGTCGAGCTGATCAATAGTCGTGTTAAACT
CAAAAAAGCAGGGCGAGATTACCAAGCCTGTTGTCCTTTTCATCACGAAAAAAGTCCTTC
TTTTACAGTGAGCCAATCTAAACAGTTTTATCACTGTTTTGGTTGTGGCGTACACGGTAA
TGTCATTAGCTTTTTAATGGAATATGACAAGTTAGAGTTTCCTGAAGCAATTGAGGAACT
TGCTGCATTGCACGGGTTAGAAGTGCCTCGTGAAAATGTGATCAATAGAGATGGCAAACC
ACAAGCCAGTTATAAAACTCGGCGTAATCTTTATGAATTGTTAGATTTGGTTGCTAAGTT
CTATCAACAGCAATTAACGCAAGACAGGGCTAGTCAAGCCTATTTGCAGCAACGAGGTTT
ATCTCAAGAGATTATTGAACGCTTTGAAATCGGTTTTTCACCAAATGCGATGGACGCAGT
GCTTCGTCGTTTTGGAAACAATCCTGAAGAAGTGCAAAAGTTGCTTGATACAGGTATGCT
CTCTAAAAATGATCGTGGCAATGTGTATGATCGTTTCCGTAATCGTGTGATGTTCCCGAT
TCGAGATAAGCGTGGGCGAGTAATTGCTTTTGGTGGGAGAGTATTAGGCGATGAAAAGCC
GAAATACCTTAATTCCCCTGAATCTGCCACTTATCATAAAGGCAATGAGCTTTATGGTTT
GTATCAAGCCTTACAACATAATGAAAAACCTGAGTTTTTATTTGTAGTTGAGGGCTATAT
GGATGTCGTAGCTTTAGCTCAATTTGGAGTGAATAATGCCGTTGCCTCTTTAGGAACAGC
GACAACAGGTGAACAAATTCAGTTGATGTTCAGATCAACAGAACAAGTGATTTGTTGCTA
CGATGGCGACCGTGCAGGGCGAGATGCCGCGTGGCGAGCATTAGAAAATGCGCTGCCTTA
TTTACACGATGGCAGACAGATAAAATTTATCTTCTTACCCGATGGGGAAGATCCTGATAC
CTTTATTCGCGTTCAGGGAAAAGAGGGGTTTGAACGCTATTTGGAACAAGCATTAACATT
GAGTGAATTTTTATTTGATTCTTTGCTTACTCAGGTCGATCTTTCCACTAAAGAAGGAAA
ATCTAAGCTCGCTTCATTAGCATTACCTTTGATCAAGCGTATTCCAGGGGAAATGTTACG
TTTGTATTTACGAAATATATTGGGGCAAAAACTGGGTATTCTTGATCCAATACAATTGGA
ATCGATGCTGTCTCAGAAAAGTGTTGAAACTGCACCTAAACGCCACAATATGCCACATAT
TGAAAGGACACCGATGCGGTTACTGATTGCGTTACTGCTTCAAAATCCTCATTTGGTTCA
AAATGTACCTGAAGATGTGACATTTTTGCAGAGTTTGCAGGAAAAAGGCTTCGATTTATT
TTTGGAATTAGTCAATATCTGTCACGCTAATCTTGGTATTTCAATGGGCGGTTTATTGGA
ATATCTGCGAGAAAGCCCAAATTATCGCCATTTAGAATTATTGGCAAATTGGGATCACTT
GATATCTTCTGAAAATGTCGAAAACACTTTTATTGATACGCTTGATTTTTTCTATAAGAA
ACTGCTTGATCGACAAATTGACATTTTAATGGCAAAAGATCGTACGACAGGGTTAAATCA
ACAGGAAAAGCAGGAATTAATGATGCTATTGGCTGGACGGTAAGCGGTCAAATACTGATA
ATTTTTCGCGAAACTATTTATCACACCCAAAGCAGTGGTATAATCCACTACTTATTTTTG
CTCTTAAGAACGGATAAAGCTATGGAACAATACTCTCAATTAGAAGAACAACAATCTCAG
TTAGAACTTCTTATCGCTCAAGGGCGTGAGCAAGGATACTTAACAATTTCGGAAGTTCAC
GACCATTTGCCTGAAGAACTTGTCGATGCAGATCAGATCGAAGATATCATTCAAATGATC
AACGATATGGGGATTAAGGTACTTGAAACTGCCCCTGATGCTGATGATTTAATGCTTGCG
GGCAATATTGCCGATGAAGATGTGGTGGAAGAGGCGACTAAAGTACTTTCAACGGTAGAG
TCTGAACTTGGTCGTACCACAGACCCAGTCCGTATGTATATGCGTGAAATGGGAACTGTT
GAGTTACTAACCCGTGAAGGCGAAATTAATATTGCAAAACGTATTGAAGAAGGTATTAAC
GAAGTTCAATGTGCAATTGCAGAATATCCTGAAGCCTTAAGTGAATTAATTGCTCGTTAT
GATCAAGTCGAAGAAGGCACTGTACGTTTATCCGATCTTGTAACCGCTTTCGTTGATCCA
AATGCAGTAGAAAGCACCTCTGTAGATGATCTAGATGAAGAAAGCGAAAGTGATACCGTT
GCAGATATTGATGATGAAAGTGAAGATGAAGATGGCGAATCATCGGGCGATGGCGGTGAT
GACAATAGCATTGACCCAGAGCTTGCTCGTGAGAAATTTACGCTATTAAAAGAGCAACAT
CAAAAAGCTTTACAAGCAATCCAAAAACACGGACGTACTAGCAAGCGTTCAAGAGATCAA
ATTCAAGCACTTTCCGATATTTTTCGAGAGTTCCGTTTAGTGCCAAAACAATTTGATTTG
TTAGTTGAATCAATGCAAAAAATGATGAAGCAAGTGCGTGCGGAAGAGCGCCAAATTCAA
CGTTATGCGGTGGAGTATGCTGGAATGAAAAAAGCGGACTTCGTTAAAGCATTCCAAGGT
AATGAATTATCTGAAGCGTGGATTGAAAAAGCGATCAATGCGAAAAAAGGCGGAGTGCCT
AAGCTAGCCAACTATGTGGATAATATTCGTGTAAATATCGCAAACTTACAGAGACTTGAG
GAAACAACTGGTTTAACCATTACGCAAATTCGTGAAATTGGTGGACGTATTGCAGATGGC
GAATTAAAAGCTCGCAAAGCGAAGAAAGAGATGGTAGAAGCCAACTTACGTCTTGTGATC
TCTATTGCTAAAAAATATACCAACCGTGGTTTACAATTCCTTGATTTAATTCAGGAAGGT
AACATCGGCTTAATGAAAGCAGTAGATAAATTTGAATATCGCCGTGGTTATAAATTCTCA
ACTTATGCGACTTGGTGGATTCGCCAAGCGATCACACGCTCTATTGCGGATCAGGCTCGT
ACTATTCGTATTCCTGTGCATATGATTGAAACGATCAACAAATTAAATCGTATTTCTCGC
CAATGCTTACAAGAGATGGGACGTGAAGCAACACCTGAAGAGTTAGCAGAAAAAATGGGA
ATGCCAGAGGATAAAATTCGTAAAGTCCTCAAAATTGCTAAAGAGCCAATCTCAATGGAA
ACGCCAGTGGGTGACGACGATGATTCACATTTAGGGGATTTCATCGAAGATAGCTCTCTT
GAGTTGCCTCTTGACTCTGCAACGGCAGAAAGTTTGCGAATTGCAACTAATGCTGTACTA
GAGGGTTTAACACCTCGTGAAGCAAAAGTATTGCGTATGCGTTTTGGTATTGATATGAAT
ACCGATCACACTCTTGAAGAAGTGGGTAAACAATTTGATGTAACTCGTGAGCGTATTCGT
CAAATTGAAGCAAAAGCGTTACGCAAACTTCGCCATCCTAGCCGTTCCGAAACTCTACGC
AGTTTCTTAGATGATTAATGGTTAATCCGGTATAGTAGATAAAGGCATAGTAGACAAAAT
GGTTGCTAATGTTTATTTTCTTTAAATATTAGCAACTCTTTTTATTTAAAAAATCTTTTA
TAAACAACATCTTTCGCTTTTCGTTAATCTATTGTGATTATTTAATTTTCGCTTAAGTTC
ACTAAATAACCCCTCTAAGCGATTTTCCGTCTTTTCTATATTTAATTCAGAATGTTTTTC
ATAGATAAAAATAAAATCCATATAACGTTTTAAACTGGCATAAGCGCTTCTTACATTGCG
ATGTTTATAAGGAAAATAGCCTTTTTCATTCGCTTTATCACTCCTTTCTTTTAAAAAATG
CTTGGTGTTTTATGAACCAAGAGTGTAATCGCCGATAAAATTCATTTTTTGAGCTTCTTG
TGAGTGTTTTTACAATTATTTTTAATTCTTTGCCCACTTGTAATTGATGTTTTTTTCTTA
ATTTTCTCATCACAATTGCCACCATATGAAATTGATATATTTGTACTGAGGTATTAAATA
AATCTTTCATCAAACCACGCCTACCATCGCAAGTAATCTATTGAATTATATAGCCTTTTT
CTCTTAACCTATTCAGGGCAAGTTTGTAGTAAATATCTTTTCGGTTCGCACAAAATAATA
GGAAATGACATTATTTGAAAGCGTATCCATTAACACGAATCCGCTAAAATAACGTCCTAA
AAACGTTGTATCCATAATGATGTTTAGGTATCGATTTAAAGGTAGTTTTAAAGCCGTTTT
AGGTGCTTTATCAATATATCTTTGAATCGTTCTGACTGAACAATGATATTTAACGGCAAG
TTGTTGATAGGTTTGTTTTCCGGATGTGTAATCAGTCCAAATTTTAATTGGATCTAATTT
ATTCTTAAGGGAAAATGTTTTATGACCCTTATGACAAAATATCGTTGAATATTATTTGAT
GTACCATGTTTCTTTATTTTCAGACTTTAGCAAAATGGGCAGTTTTTGTTCATATTTCAA
AAAGAGTGCTTAAAGCCTTGTACTATAAGGCTTTAAGTCACTTTTTAGCAATAAATTTGT
CTATTACACCTGCAATAAACCATAAGCACCTGAGTCGTTAAGTATTTAATAGATTTTGCA
ACTAGTAAGGCAAAAAAGATAATGCTTGTTCAACCACTTCTACACCCGCCCCTTGTTTGC
ACGCATTTTCACTTAAATGCCTACGCCATTGTCTTGCGCCTTTGCAGTTTTGGAACGCGC
CAAGAATATGGCGGACAATATGATTGAGATAAACGCCTTGTGAAAGTTGTTGTTCAATAT
AAGATAACATTCTCTCAACCGCTTGTTTGGGTGTAACAATCTCAACATTTGGGTCAAACA
GCTCTCGATCAATATAACCGAGCAAAGACGGATTTTGATAAGCTTCACGCCCGACCATCA
CGCCATCAACAAATTGCAAGTGATGTTTGATCTCTTCAATCGTTTTAATCCCACCGTTAA
TGCTAATTTTAAGATGTGGAAAATCCCGTTTAAGTTGATAGACTCGTTCATAATCAAGCG
GTGGAATTTCGCGATTTTCTTTCGGACTTAAACCTGACAGCCACGCTTTACGCGCGTGGA
CAATAAAATCGTTACAATAAGGCTGAATTTTCTCAATAAAATCACATAAAAATTCATAGC
TATCCAGATCGTCAATGCCGATACGATGTTTAACGGTAACAGGAATACTCACTTCGTTCT
TCATCGCTTCTACACATCGAGCAACTAAATCCGCTTTCCCCATTAAACAAGCTCCAAACA
TACCATTTTGAACACGATCTGACGGACACCCGACATTCAGATTGATTTCCGTATAGCCTC
GTTCTTCCACTAACTTTGCACATTTTGCTAGCTGTTCAGGATCGCTTCCCCCTAATTGCA
ATGCCACAGGGTTCTCTGTGGGATCGTAAGCAAGCAGATCGTATTTTGCGTGCAAAATTG
CGGGTGCGGTAATCATCTCACTATAAAGTAAGCTATGTTGAGTAAATTGACGGTGAAAAT
AGCGACAGTGGCGAGTTGTCCAATCGAGCATTGGTGCAACGGAAAAACGCCCGCGATAGT
AAGGTTCTTGCATTGATAAAATCCAAATAATGTATAAAACGAAGAATCTATTGTCATTGA
TAACAATAGATTCTTATAAAGTTCCCATTATGCCATAAAATTGAGTTTAAGATGAGAACT
ACGCGATCTACCCCAACTTCTTCGCCAACATTGTCACAAAACGCAGCTGAATACGATTGC
CGTGTTCATCGGTTTTATGTAAATGCCCCAAATCTTCATTGTATTTAACAAGTTCCCAGC
CTTGATAATACTGTTTCAGTTCATTTTCTTGGAATGTAAATGAAAAAGGCATTGGACAAG
GGAAATCCTGCGTGTTCATTGCACAGACAATAAGATTATATCCCCCGACTTTGGTATTTT
TTTGCATATTTTCGATAATTGCAGGGATACGATGACGATTTAGGAACATCATTACGACAG
TGGAAACAATAAAGTCAAATTCACCTTGTATATTAGCTTGGTTGATGTCGTAAATACCTG
TTTGGATATGTTGAGCATTTTCTTTTTCGATGATTGAATTGAGGAAATGGATACTTTCTT
CATTCTGATCAACTGCGGTTACATCAAACCCTTTTAAGTTAAGATAGAGTGCATTTCGTC
CTCTTCCACAGCCAAGGTCTAGTACTTTTCCAGTCGAAAGATAATTCATCGCATTTAATA
CTTCAGAATGTGTTGCGGTGAGATTATATTTTTTAGCGAAATAATCTTCGGGTGTACAAT
AAAAAGCGAGTTGGCAAGCTAGATCTTCGCTTAGTGGCTCAACTTTATGCCAAATTTGTG
GCTCCACAAAAGGTGGTTGGTTTTGCTCATCGAAAATCATTTCTTTAACAATTTCACCTT
CTTCGGTTAATTCATAGTATTTCAATGATCCTTTCAAGATCGTTAATTTTGCCCAAGTCC
CTACTTTAGTATTATGTTTCTCTTGAAACATCTGTGGTAGGTTTTCTTTATTCCAAACTG
GCATCTGTTTATAGCAAATTAAGTTGTCCATATTTTTCTCCAAAGTTGCACTACGTTAGA
GATGTTATGCTTTTTTTTACTAAAGGCAACAAAAAACCGACTATTTTAGTCGGTCTTTAT
TAACTATTTGATTAATATCAAATAGTTAATGATGGTGGGTGCACTCTGTTTTTCCGTGCT
GTTCAAAATAAACGGCTAAATCATTTTGCAATGTGGCGTGAATATCCATTTTGTGAAAAC
GTTTTGCAAGGTTATGCAAAAAGTGATAATAAGAGCGATAAACTATCGCTTGCCATATGC
CCGGCATCAGCAAGTAAGGCAAGGCTATTAAAGAAATAGCCAGAGATTGCTTCAACAACC
ATAAAAGTCGTTATAATAGCTAAACTAATCAATAGGATAGGCTTATTTTGTGGGGCGTGC
GTCTCCATATAAGAATGTGAATGGGACATAGGTTTTAACTTCGAATAATAGAAATATCAA
AATGCAACAATTTATTCAAATAGCTAATCAGTATGGAAAAATGCGTTTGCCTTTTTTCTT
TTTAATTGATTTTGAAAAACAGAAACCATTAATTTATCCTTTATCTGAAATAGAAGATAA
AGGGCTTTATTTTGATTTTAATGGACAACAAAAGTTTATTCAATCATTAAAAACAAATGA
AAATTTTGAGTTAGAGATTATTCCACCTAATTATACACAATATAAAAAAGCCTTTGATTT
TGTTCAACAACAGATCCAAATTGGGAATAGTTATCTTTTAAACTTAACTCAGCAAACTAA
AATTAAAACAAATTATCATTTAGCACAAATTTTTCAGCAAAGCAAAGCTAAATACAAATT
GTTATTAGATGAGAATTTTGTCTGTTTTTCCCCTGAGTGTTTTATTCGTATAAAAGAGAA
TAAAATCTATTCTTATCCTATGAAAGGCACAATAAATGCAAATGAAGAAGATGCAGTAAA
TAAATTATTAAATTCAGAAAAAGAGTTTACCGAACATAATACTATTGTTGATTTAATTCG
AAATGATTTAGCTTTAGTATCAAAATATATTCAGGTTACGAAATACCGTTATGTTGAAAA
AGTAGTAACACATCGTGGAGCGATTTATCAGACGAGTTCTGAAATTTGTGGGGAGCTCGA
TGAAAATTGGCAAGAAAATATTGGTACAATGTTGGATAAACTCTTGCCAGCAGGCTCAAT
TAGTGGAGCACCGAAAGTGAAAACCGTTGAAATTATTCAGCAGGCAGAACAACAAGAACG
TGGCTATTATACAGGTATTTTCGGTTATTTTGATGGTGAAAATGTAGAGAGTGCAGTGGC
TATTCGTTATATTGAAAAACAAGGGGACAAATATTATTTTCGTAGCGGTGGCGGAATTAC
TGCATTAAGTCAGCTAGATGATGAATATAATGAAATTTTAGAGAAGGTTTATGTGCCAAT
ATCCACTCTTTGAAACAATTGCGATTATTGATGGTAAAGTGCAGAATATTTTTTATCATC
AACAACGAATGAATAATGCTTTTAGATATTATTTTAAACAAGAGAATAATTTTGCACTTT
CGGAGATTATTAATATCCCTGAAGAATATCAAAAGGGATTAGTACGTTGTCGTATTGATT
ATAATACAAAAGAATATCAAGTTCAGTTTTTCCATTATGTACCTAAAAAAATAAAAACCT
TTCAATGCGTTTATGTAGAGAATTTTGATTATCAATTCAAATATACTGACCGACTTGAAT
TAGAACAATTAAAACAGACCGCTTGTGATGAAATTATTCTTGTTAATAATGGTTTTATTA
GTGATTGTTCTATTGGCAATTTACTTTTTTTAAAACAAGGAAAATGGTATAGCCCAAATC
ATTATTTATTAAAAGGCACACAACTGAGCCATTTATTAGACGAGCAAAAAATTAGCTTAG
TTGATATACCTGTGGAAGCACTTTTTGATTATGATCAGATAATGGTGATCAATGCGTTAA
ATCCTTTCGATCTGCAAAGAGCAGTTTCAATCACAAGCGGTCACATCTTGCGGTAATTTG
GCAAAATTTGTGACATAGATCGAAAAACTGAAAAAAATAGTTGAAACTGTATGGTTAAAC
AGTATAATAATTTACAGTTTTATGGCAATGCGATTGCCCTATCCAAACAATGAACAAAGG
AAAGCATTATGGCTGAGAATAAGAAATCTTCAAAAAACAATACCGTCGTTAAACAAGTTG
AACCAGAACAGAAAAAACAAGCATTGGAAGCGGCACTTGCTCAAATTGAAAAACAATTTG
GTAAAGGCTCTATTATGAAATTGGGGCAGACTGAACAATTAGATATTGAGTCTGTTTCAA
CGGGATCATTAGGACTAGACCTTGCTCTTGGTATTGGTGGCTTGCCAATGGGACGTATTG
TTGAAATCTATGGCCCAGAATCGTCAGGTAAAACAACCTTAACACTTTCTTTGATTGCCC
AAGCTCAAAAAGGCAATAAAACCTGTGCATTTATTGATGCGGAACACGCATTAGATCCCG
TCTATGCTCGCAATTTAGGGGTAAATACCGATGAATTACTAATTTCTCAGCCAGATAACG
GCGAACAAGCTCTTGAAATCTGTGATGCGTTAGTGCGTTCAGGGGCAGTTGATGTCATTA
TTGTGGACTCTGTCGCTGCACTCACGCCAAAAGCTGAAATTGAAGGGGATATGGGTGACT
CGCATATGGGCTTACAAGCACGTTTAATGTCACAAGCGTTGCGTAAACTTACTGCGAACA
TCAAAAATACCAACTGTTTAGTTGTATTTATCAACCAAATCCGTATGAAAATTGGTGTAA
TGTTTGGTAATCCAGAAACCACCACAGGCGGTAATGCACTGAAATTCTATGCCTCTGTTC
GTTTAGATATTCGTCGTTGTGGTGTAGTCAAAGATGGCGATGAAATTATTGGTAGTGAAA
CAAAAGTAAAAGTAGTAAAAAACAAAGTTGCACCGCCATTCCGTGAAGTACAATTTGATA
TTATGTACGGCGAAGGGATTTCTCGTATGAATGAGCTACTGATTTTAGCTGAAGCAAATG
GCTTTATTAAGAAATCAGGTGCTTGGTTCTCTTACGACGGAACGAAAATTGGACAAGGTA
AAAATAATGCAGTGAAATGGTTAAAAGAGAACCCTGAAATTGCAGATAAACTTGAACAAG
AGATCCGAAATACATTGGCGTCAAACCCAAATAGCCTATTAAAAGCGACGGCAAGCGACA
GCAACGATGAAAGCGATGTCGAAGAGTTTAGCGAAGAAGAACTATAATAACTTAATGCGG
TTTGTGAGAACCGCATTTTTATTTTACTGCGGTAAATAAATGACACATAAATATTCTGCG
AATAGCTATTTGCTTTATCTACTTTCTAAACGAGAATATAGCGAAGCTGAAATTCGCCAC
AAATTACAACTTAAAGAATATAATACACAAGAAATTGAGCAAGCCATTGAACAGGCTCAA
GCGAATAAATGGCAAAGTGATGAACGTTTTGCCATCAGTTACGTTCGCTATCGTTCACAA
CAAGGCTATGGGCCACGCCGTCTAAAACAAGAGTTACAGCTCAAAGGTATAAAAGAGTGG
GTAATTAGCCAAGCCATTGATGAAGCGGAAGTCGATTTTTTTGAACTTGCCGAACGGCTT
TTTGAGAAAAAAAGACCATCACATTGGGATATAAAAGCGAAACAAAAAATGTGGCGATAT
ATGGTGAGCCACGGTTTTTATAACGATCATTTTAGGCATTTATTGGATCTAGATTATGGT
GACTACGATGAATAAGATTACTTTTTTTAGTCGTTTTGAAGCAGACATTGTCAGTGGTAA
AAAGACCATTACCATTCGTGATAAGTCAGAAAGCTATTTTCAAGCGGGCCAAGAGTTAAG
TGTTTTTACAAATGAAACAGACCGCTTGTTTGCTCATATTCGTGTACTATCTGTTACCCC
TATTCAGTTTGAACAGCTCAATGATACGCACGCTAAACAAGAAAATATGACACTTGCCGA
ACTAAAACAAGTAATCAAAGAGATTTACCCGAACGATAACGACTTTTTTGTGATTGAATT
TGAGTTAATTTAGTTTAAAAATGAGCCTTTTTAAGTCCACGAAACAGACAGAATTATGTC
CGCAATGCCATTCTCCATTACAACTAAAACGGGGAAAGCAGGGGCTTTTTTTAGGCTGTA
GTGGCTATCCGCAATGCGATTACCTCAAACCTATCCACCAAGCAAGCCATATTATCAAAA
CCCTTGATGAACAATGCCCTGAATGTCAATCGCCATTGCAATTAAAACAGGGGCATTTTG
GTATGTTTATCGGTTGTAGCCAGTATCCAGACTGCCATTTTACGGTACACGAAGAAGCTG
AAATCGAGGAAGAATTTGACTGCCCTGAATGCCAGAAACATAAATTAGTGGCACGAACAG
GGCGTTCAGGTAAAACATTTTATGGCTGTTCAGGCTTTCCTGAGTGTAAATTTACCTTAC
CCACCAAGCCTATAAAGCAACAGTGCCCACAATGTTTAGGTGAATTAGCCACCATCAAAA
AAGTGCGTGGGAAATCCTATTTTCTCTGTGCAAACAGAAAATGTCAGCATCTATTTAGTG
AAAGCGAATAATGTATTCTTTTAATCAACTTATTGAAAAACTTCAACAAAATCAAGTCAT
TGCCTATCCTACTGAAGCCGTTTTTGGATTAGGTTGCAATCCTCAAAGCGAGCAAGCGGT
AAGATCTCTGCTTCAATTAAAAAATCGTCCAGAAGAAAAAGGGCTGATTTTAATTGCCCA
TAATAAAAAACTGCTTCTGCCCTACATTGATGATACACATTTGACAGAGGTGGAATGGCA
ACGTTTTGAAACGCTAGGCGAACAGGCAATTACTTGGATAATGCCAGCCAAAGCCACAGT
TCCACGTTATCTGAAAGGGCAGTTTGACACCATTGCTGTGCGATTATGCCAAGTGCCAGC
CGTTGTCGAGCTTTGTACAGCAACGGGCTTTGCACTCACTTCTACGAGTGCAAATTTAAC
GACACTCCCACCTTGCCTAACTGCCGACGAAGTACGACAGCAATTTGGCAAATCGTTCCC
AGTATTAGATCAAGCCACAGGCGGAAAGTCAAATCCGTCTGAAATCCGTGACATTTTTAG
CCAACATATTTTTCGACAAGGATAGACAATGAACCAGTACGCAGTTTGGGGAAATCCGAT
TGCACAAAGCAAATCCCCAAGAATACATACACTTTTCGGGCAACAAACGGGCAAAGCGAT
TTCTTATGTAGCGAAATTAGGCGATGAACAACAGTTTGAACAGCAACTCAAACAATTTTT
TGCGGAAGGTGATAAAGGTGCAAATATCACAGCCCCTTTTAAAGAGAGAGCCTTTGCCCT
TGCGGATATTTATAGCGAAAGTTGCTTACAAGCCGAAGCTTGTAATACGCTCAAGCGGTT
AGATGATGGGCGTTTATATGCGGACAATACCGATGGTGTTGGATTAGTATCCGATCTTGC
CCGTTTAGGCTGGCTTAACCCACATCAACGCATACTGATTTTAGGGGCTGGTGGAGCAAC
CAAAGGCGTGCTTTATCCCTTATTACAAGCTCAACAGCAGATCACCATTTACAATCGAAC
GGCAGATAAAGCGGCCAGTTTAGCTGAAAAGTTTGCAAAGTTTGGGCAAATTCAATCCGC
TTGTTTCGATGAACTTCCCGAACAGTCGTTCGATTTAATTATCAATGCGACATCGCTTGG
ATTGCAAGGCAAGTGCGTCGAATTGCCAGCACGATTGCTTACACAAGCTAACATTTATGA
TATGCAATATGCTCCAAATATGCAGACCCCATTTCTTGAATACGCCCGTTCACAAGGGGC
AACACAATACCAAGATGGTTTAGGAATGTTAGTTGGACAAGCGGCTTATGCGTTTCAGTT
GTGGGAAGATGTATTACCAGATGTTGAACCTATATTAAAACAGATAAAACAAGAAATGGA
ATTTTAAAACGGCAATCGTTAACTTATTATAAAATCAGTCTTTTATAGAGATTATTGTTG
TTTTTTCTGACAATTTGCCGAATCTCTAGTCAAACAAGCAGAAAAATTTACTTTTTTCAA
AAAAGTATTTGACGAGGTAGAGTGAAATCAGCATAATACGCCCCGCAAAGCCGATATGGT
GACGCAAATGGCTACATAGCTCAGCTGGTTAGAGCACAACACTCATAATGTTGGGGTCAC
AAGTTCGAATCTCGTTGTAGCCACCATTTGCGGGACTGGCGAAATTGGTAGACGCACCAG
ATTTAGGTTCTGGCGCCGAGAGGTGTGTGGGTTCAAGTCCCTCGTCCCGCACCATTTTAA
GCTTGCAAATAAAACGACTGGAGTATCGCCAAGCGGTAAGGCACTGGGTTTTGATCCCAG
CATCCCTAGGTTCGAATCCTAGTACTCCAGCCATCTTATTTCAAATTGAATGAACTAACG
CAAGTTAGTTTTTTTCTTTTGGGGTATCGCCAAGCGGTAAGGCACTGGGTTTTGATCCCA
GCATCCCTAGGTTCGAATCCTAGTACCCCAGCCATCTTCTTATTTCTCTAGATAAAATAA
TTCTCTAATTTTTTAAATTCTCTCTATTCTTTGCTTTTTATCTTTACTGAAATTCTTTAG
AATTAATGCCCTAATTTACAAGGGGAACATTATGCTTAATCCAAAAAATTTAGAATCTCT
CGCACAGCAACTTCACAATGCATTACCACAAGGTTTAAAAAATGTGGGCAATGATTTAGA
AGAAAAATTTAAACAAATCTTACAAGCCCAACTCGCTAAACTTGATGTAGTTACTCGTGA
AGAGTTTGAAGTTCAATCTCAAGTTTTACTTCGCACCCGTGAAAAATTGAATGAATTAGA
AAAACGCTTAGATGAACTAAGCTCAACACCATCAACTGAATCACAAAATTAAATTTTAGA
GGATAATTCAATGCAAAACATCAATCCAACCCAAACTTTCGCTTGGAATGCCCTTGAACA
GCACAAAGCTGAGAATTTGACGATTCCACAGCTATTCAATGAAGATCCAAAACGTTTTGA
TAAATATTCATTACGTTTTGAAGATCAAATTCTCGTTGATTTTTCTAAAAATGCGATCAA
CCAACACACCCTTTCCCTATTGCGTAAATTGGCCGATGAATGCCAAGTTAAATCAGCCAC
TTACGCAATGTTTAATGGTGAAAAAATTAACCGTACAGAAAATCGAGCAGTACTTCATAC
CGCTTTACGCAATCGCTCAAATACCCCTGTTGAAGTAGATGGCAAAGATGTGATGCCAGA
AGTAAATGCGGTTTTAGCGAAGATGAAAGGCTTCTGTGAGCGTGTGATTTCAGGCGACTG
GAAAGGCTACACAGGCAAGGCGATTACTGATGTGGTAAACATTGGGATTGGCGGTTCAGA
CCTAGGTCCATATATGGTCACTGAAGCATTACGTCCATACAAAAATCACCTAACAATGCA
CTTTGTTTCTAATGTCGATGGCACGCATATTGCTGAGACCTTAGCGAAAATCAATCCAGA
AACAACCCTTTTCCTTGTGGCATCAAAAACCTTTACTACTCAAGAAACAATGACGAATGC
TCTTTCAGCACGTCAACGGTTATTGGATACTGCAAAAGACGAATCTGCTGTGGCGAAACA
TTTCGTAGCTCTTTCAACGAATGCCAAAGAGGTCGCTAAATTTGGTATTGATACAGAAAA
TATGTTTGAATTTTGGGATTGGGTTGGTGGACGCTACTCACTCTGGTCTGCGATTGGGTT
ATCTATTGCTCTTTCTATCGGTTTTGAACACTTTGAGCAACTACTTGATGGTGCTCACGC
AATGGATAAACATTTCCTTAATGCTCCAACAGAGCAAAATATCCCATTAACACTCGCCCT
TATCGGTATTTGGAACAATAACTTCTTAGGTGCAGAATCAGAGGCGATTTTACCTTATGA
TCAATATCTGCACCGTTTTGCGGCTTACTTCCAACAAGGCAATATGGAATCTAACGGTAA
ATATGTTGGGCGAGATGGAAAAGTTGTCAATTACCAAACAGGGCCTATCATTTGGGGTGA
ACCAGGTACAAATGGACAGCACGCCTTCTATCAATTAATTCACCAAGGTACAAAATTGAT
CCCTTGTGATTTTATTGCACCTGCACAAACCCATAATCCGATTGGCGATCATCACCCTAA
ATTGCTTTCAAACTTCTTCGCACAAACTGAAGCACTTGCTTTTGGTAAGTCAAAAGAAGT
AGTGGAACAAGAGTTCTTACAAGCGGGTAAATCTTTAGAAGAAGTTGCAGAAATTGTGCC
ATTTAAAGTATTTACAGGCAACAAACCAACGAACTCAATTCTAGTCCAAAAAATCACCCC
ATTCACCTTAGGGGCGTTGATTGCAATGTATGAACATAAAATCTTCGTTCAAGGCGTAAT
TTTCAATATTTATAGCTTTGATCAATGGGGTGTTGAGTTAGGTAAACAACTTGCTAACCG
TATCTTGCCAGAGCTAGAAAATAACGAAACCATTACTAGCCACGACAGTTCAACGAATGG
TTTGATTAATCAATTCAAATTATGGAAACAATAATGGCAAAATCTGACCGCTTACTCCAC
CAAGATCAGATAGTCCCCGAAAATTTTAGTAGAACAGCAGAGAGGTAAGTATGAGCTTTG
TAGTCGGACAACGTTGGATTAGTGAGTCGGAAAATAACTTAGGATTAGGCATTGTCACCG
CAGTGGATAACCGCACTGTGACCCTTTCATTTCCTGCATCGGACGAACAACGTGTGTACG
CTGTTGCCGTTGCCCCTTTAACCCGTGTGCAATTCCAAAAAGGCGATCGTGTTACCAGTG
TTGATGGCTGGCAGTTAGATATTGAAGATGTCGTTGAAAATCAAGGGGTTGCACTCTATT
TAGGTAAACGTGTCGATACTCAAGAAGAGAGCGTTCTGCCTGAGATGCAACTCGATCATA
AAGTGAGTTTTAGTAAACCGCAGGATCGTTTATTTTCCGCCCAAATTGATCGCAGTGATC
GTTTCGCCCTGCGTTATCGTGCTTTGAAACATCAACAAGCCCAGTTTCAATCTGAATTGC
GTGGAATGCGTGGTATTCGTGCAAGCCTAATTCCCCATCAATTACATATTGCTAAAGAAG
TTGGGCAACGCCTTTCCCCTCGTGTGTTGCTGGCTGATGAAGTGGGTTTGGGGAAAACCA
TTGAAGCTGGTATGATTTTGCAACAACAGCTTTTCTCTGGACGAGTGGATCGTGTGTTGG
TGCTTGTGCCGGAAAGTTTACAGCATCAATGGCTGGTTGAAATGCTTCGTCGTTTTAGCC
TGAATTTTTCTCTGTTTGATGAGGAACGTTGTGCCGATTTCACTAAGAAAGATGAAGATA
ATAATGACATCAGTGAAAATCCGTTTGAAACGGAAGCCTTAGTGATTGCCTCTATCAATT
GGTTATCGGCAAATCCACAGCGTGCAAAACAAGTGCTTGATGCCGATTGGGATATGTTGA
TTGTTGATGAAGCTCACCATTTGGAATGGGACGAGCAAAATCCAAGTATGGCATATCAGT
TTGTTGCACAACTCTCCAAGCAGATTTCAGCAGTCTTGTTGCTCACGGCGACCCCTGAGC
AATTAGGGCAAGAGAGCCATTTCGCTCGTTTAGCCCTGTTAGATCCCGACCGTTTCTACG
ATTATCACGCCTTTGTGGAAGAACAGAAACAGTATCAGCCTGTCGCCGATGCTGTCGCTA
CCTTGCTTAACGATAAGCCGTTAAGTGCCAAAGAGCAGGAAAGTATCAGCGAATTGCTGG
CGGAAGAAGATGTTGAGCCGATGTTCCGTATTATTAATTCGGATGCTAGCGAAGAACAGC
GTCGGGAAGTCCGCCAAGAGTTAATTAGTGAGTTAATTGACCGACACGGAACAAGCCGTG
TGCTATTCCGCAATACTCGTCAAGGCGTAAAAGGCTTCCCACATCGTATTTACAATGAAA
TTGTGTTGGAAATGCCTACACAATATGCAAATGCTTTGAAAGTAATGGGTATGATGGGGG
GAAATAAGATGGAAGATCTGCTCTACCCTGAACGCCTATTCCAACGTATGAACCCAAATG
CGAAGTGGCACGAGTTTGATCCACGCATTGAGTGGTTAATTACGTTCTTGAAAAATCATC
GTGATGAAAAAATTCTAGTAATTTGTAAACAAGCAGACACCGCCATTCAGCTAGAACAAG
TGTTGCGTGAAAAAGAAGCCATTCGCTCTGCGATTTTCCACGAAAAAATGTCGATTGTGG
AACGAGATAAAGCGTCGGCTTACTTTGCTCAACAAGAAGATGGCGCGCAGGTGCTGATTA
GCTCAAGTATCGGTTCAGAAGGTCGAAACTTCCAGTTTGCACGCCGTTTAGTGCTGTTTA
ATTTGCCTGATAATCCAGACTTACTCGAGCAGAGTATCGGGCGTTTAGACCGTATCGGGC
AAAAACACGATATTGAAATCTATGTGCCTTGTTTCAATCACTCCACCCAGTTGATCTTGG
CGGAATGGTATCATCGTGGCTTAAATGCCTTTGAAGAAACTTGTCCGATGGGGGCAACGT
TATTTAGAGAATTTAATGCGGAACTCACCGCTTACCTACTCAATCCTGAACGTAGCGAAG
CCTTCGAAGCCTTTGTGGAACAAACCCATAAACGCCAACAACAGCTTAAAGTGGAATTAG
AAAAAGGGCGAGATCGTCTGTTAGAGCTTAATTCAAACGGTGGTGAAACTGCTCAACAAT
TAGCTCAAGCTATTGCGGAACAAGATGATAATCCGCAGTTGGTCAATTTTGCCTTGAATT
TGTTTGATGTGATTGGCTTAGAGCAGGAAGATTTAGGGGAGAAAAGCATTGTGATTAGCC
CGACAGGACATATGCTTGTGCCTGATTTCCCAGGGTTGTCTGAAGAAGGCAACACAGTGA
CTTTTGACCGTGAACTTGCCCTAATGCGAGAAGATGTGTTGTTCTTAACGTGGGATCACC
CTATGATCCGCAACGGTATTGATCTTATTACGTCCGCCGATATTGGTAAGTGTGCTGTTT
CATTACTCGTCAATAAAAACTTGCCGGCAGGCACATTACTGCTTGAAGCGATCTATATCG
TAGAAGCCCAAGCACCAAAAGATTTACAGCTCACCCGTTTCCTACCGCCAACGCCTGTGC
GTATCTTGCTGGATAACAAAGGCAACGATATGGCATCGCAGGTGTCGTTTGCAGGGTTGG
AAAAACAGCTCAAGCCGGTCAATAAACAGATGGCAAATAAAATTGCGAAGATGGCTCGTG
GTGATATTGAGAAGCTTATCGCATTCAGTGATGAAAAAGTTGTGCCACAGGCACAATCCT
TAATTGAACAAGCAAAACAGAATGCGGATCACACTTTAGGTACAGAATTACACCGCTTGA
CATCACTACAAGCAGTGAATAAAAACATTCGTGCTGATGAAATTCAAGCCCTAGAGCAGT
TGCGAGAAGCATCACTGAAACATCTAGACCAAGCAAATTGGCGATTGGATAGCTTGAGGG
TGATTGTGAGTAGTTAACTTAAAAGGCATAGTAGACAAAAGTGTTGCTAACATTTAGAGA
AAATAAACACTAGCAACTGTTTTGTCCTCTTGGCATAGTTTTTGACGAATCAGCAACTAT
TTTGTCTATTACACCTTCTTTTTTAGATAAAGGTTAGAAACTCATTGATAAATATAAGAT
TTTTCTTTCTTCAGCTGACCTCAGGACTACCTTTTTTATAACTCTTTTATTAGCATAAAG
GTCATATGGCTGTATTCTTTTTTTATCCAATGAGTAATGTTTGTTATATATTCTTGTTAG
CATCTTTATCGCCAATAAAATTCACAATATCCCCAGCTGATCCACCACTGCGAATAATAT
CTCGCATTTTTCGCATAAATGGAGCAGTTTTTCGGAAAAAGAGTTGGTAGGATTGACAAA
GGTAGTTATGTTTATTTGCTTCATTTGGTAGGCTAATCATTCGATGTTTCGGGCAACCGC
CGTGACAAAACGGTCGCACATCACAAGCCAAACAGGTCTGAGTGAGTGCGGTTCTTTTTT
GTTGTCCAAAGTTGCGTTGTGGTTGGGAATGCACAATCTCGCCCAAAGGCTGTTCATTTA
AATTACCCACCTTATACGCTGGATAGACAAAATGGTCGCAGGAATAGACATCACCATTCG
CTTCCACAATCAGCGACTCGCCACAGGTTTCTTGATGAACACAACTGCTTGACGGGTAGC
CAAGCCATTGCCCAAGCAGATTGTCAAATTCCAACACATAAATTTTGCCGACATCCTGTT
GCACCCACTCTTTAAACACTTCAAGCAAAAAATGTCCATAACCTTGCGGTGGCACAGAAA
AAGCGGTCGGTTTTACTTCCTTTTTTGCAAAAGGTGCTGTGCCACAGCCTGTTTCGACAA
TCGGGATAAATTGCATAAAGGTTGAACCCAACTCTTTTAAAGCAAGGTAGGTTTCTCTGC
CTTTATGCCAATTTTGATCGTTAATCACCGTCAATGTATTAAACTCCACACCGTAGTCTT
TCAATAAATCTACCGCTCGTTTGACCCGTTCAAAAGTCGGCTGACCATTGACTGATATGC
GATATTTGTTATGTACTTCGCTCAAGCCATCAATCGAAATACCAATCAAAAATTGATGTG
TTTTGAAAAATTCTGCCCATTGGCGATTTAGGGCGATGCCATTGGTTTGAAAAGCATTGG
TGATCGTTTTGCCGTTTGCAAATTCTTGCTGAAATCTGACCGCTTGTTTAAAAAAATCCA
AGCCTAATAACGTTGGCTCACCCCCTTGCCACGCAAATTCAACCCGTTGTCCTGCACTTG
ATTGAATGTAATTACGCACATAATTTCGCAAGGTGTCTTCATTCATAAAACGCACATCTT
GCTCAATGGTATATTCTTTTTCAAGATAAAAGCAGTATTCACATTTGATGTTGCATTGAA
AGCTACTCGGTTTTGCCATCAAATGAAAATGGGCTTTGGGGGCGTTTTCAAACATAGTGA
CCTACTTCTGTTTATGCCAATCTTGTAATAAACCGTTGCGTTTCAACTCTTTAGTAATGC
GGATCGCTGTTTCGGTTTCACACCCTGCATATTCAGCAATTTCACGGTGCGTCCAGTTAT
AGTAAGGGAAGTTTTCCGTGAGAAAATAAATGCTGTCGATAACACGATCAAGGGTGCGTA
AATAGGCACTTTTTGCCAAGCGTTGCTCCGCTTCTCTCAGTTCATTTGCAAGGGATTGCA
ACAAAAATTTGCTCATCTGCGGATTTTCTACGAAGAAAGTATCAATGTCTTTAGGTTTAA
TCCGAATGATCTCCGCTTCAACCAAAACTTTGGCATTGCAATGGTAGCCATCATCGCCAA
ACAGTGTTCGATAACCGAAATAATCCCCTTTTTGATATAGACGAACAAGGCTCTCTTTGC
CGTTATCTAAGGTGTGATAAAGCCCAATAAGTCCATTATTGACATAATAAAACTCTTTGG
CGGTTTCGCCTTGCTTATATACGGTCATTCCTTTAGTGAAGGAATGAAGATGGGTGAGTT
GGCACCGTTTTAAATCGGTTGGATGTAGCAAATTCATAAGCATTTTATTTCCTGACATAC
CAGAATTTTTATTAATTCATTTAATTATTCTACCCAATATTCAGATTGGAAAAATTTTAC
ATTTTATCAATTATAAATAATAGTACAGAGTTAAACGCAATATAGGGGCAATGTCCAGTA
ATTCTACTTCAAAATTAAAGTTCCATATGGAAGGTATTGGAATAGTAGCGCCATGTTCTC
CGTAACTCAGCTCATTTATACTTTTCTTGATACAACCACTCTGCTACCTGCTTCGCAAAA
TAGGTCAAAATCCCATCTGCCCCCGCACGTTTAAAACAAAGCAGTGACTCCATAATACAC
TCTTTTTCTTTGAGCCAACCATTTTGAATCGCGGCCATATGCATCGCATATTCCCCTGAT
ACTTGGTAGGCAAAAGTTGGCACACCAAAAGTCTCTTTTACACGATAAACTAAATCCAAA
TAAGGCATACCTGGCTTGACCATCACCATATCTGCCCCTTCTTGAATATCAAGAGCGACT
TCGTGCAACCCTTCATTTCCATTTGCAGGATCAAGCTGATAGGTTTTCTTGTTACCACCT
TTTAAGTTACCCGCAGAGCCGACTGCATCACGGAAAGGTCCATAATAGTTTGACGCATAT
TTCGCAGAATACGCCATAATTTGAGTATTGATAAAACCGTGAGCCTCAAGTGCTTGGCGG
ATTGCACCAATACGGCCGTCCATCATATCACTTGGTGCGACAATATCTGCGCCTGCTTGT
GCGTGAGAAAGCGCTTGCTTCACTAGGATTTCGGTCGTAATGTCGTTTACCACATAACCA
TCTTCATCAATAATGCCGTCTTGTCCGTGAGTCGTAAATGGGTCAAGCGCCACATCTGTA
ATCACGCCCAATTTTTCTCCAAAGGCTTGTTTTAACGCTCTTACTGCACGTTGTGCCAAA
CCGTCAGGATTATAAGCTTCTTCTGCCATCAGTGATTTTTTTGCATCACCAACCACAGGG
AAAAGCGCGATAGCGGGCACACCATATTTGACTAATAATTCCGCTTCAATCAGTAATTGA
TCTAAAGTTAAACGTTCAACACCTGGCATTGAAGGCACTCTTACACGTTGATTTTCCCCT
TCAATGATAAATACAGGGTAAATTAAATCACTCGTAGTTAAGCTATTTTCAGCAACTAGA
CGGCGACTAAAATCGTGTTTGCGTAAACGGCGAGGGCGGTGAGCTGGAAATGAAGTTGAA
AGATATTGGGTCATATAAAATCCTATTTGTAAAAAACGATAGCTTGTATATAGGCAAGGC
TATAATAGTGGGCTATTGTAGCAATTTTTTATATAGAGCACAGCTGTCCCATTCTGACTC
TACTTTTCCCCCTTGCTTTTTAACAGCAAAACCCGTTAAAATAACACTAGTTATTTTTAC
AGTATATATTCCTATGAATCTCGACCCAATTTGGCTTTATGCAACGATAGCATTACTCTT
ATTGATCTCACTTTGGCTCTTTTTTAGCTATTCCCGTTCACAACGAGATAGTCAAGAACG
ACAACAGGATCTTGAACAATTGCAACAGCAGTTTTCAACGCTCTCGCAAAAATATGAGCA
AATTTCCCTTGAAAAAAATCAAGTAGAACAATTTGCCGTTCAGCAACAGACAAAAGCAGA
ATCAATCCTTGAGCATTTAAATGAACGAGATTTAGCGATTCAAAAACTTCAGCAACAGCT
TGAGCAGGCAGAATTACAGGAAGACCAACTAGAGCGTTATATTAATGAATTAAAAGAGCG
GATCGGTTCGGCTCAGACTAAAGCGGAAAGTTTGGAAGAACAGTTACAACAAACTCAGTT
ACAGCTACAACATCAGCAAGCAGAAAGCGGTCAGTTACAGGCTAAATTTTCCCAATCACA
GCAAGAATTAACGGAATTACGCACGACACTTTCGGAAAAACAGGCAAATTTTGAAGCTCA
ACAGAAGAATTTCCTAGAAGTCCGCCAGCAGTTAAATGTTGAATTTCAACATCTTGCTCA
ACAAATTCTGGAAGAAAAGAGTAAATCCTTTTCTGAGAGTAATCAGTCAGCACTCGATTT
ACTGCTCAAGCCTTTTAAAGAGCAGATCGAAAGTTTCCAAAAACGTGTCAATGAGGTGCA
TAGTGAAGCAATAAAAGGCAATGCGGATTTAGGGGCTGAGATCAAACGCGTGCTTGAGAT
TGGGCTGTCAATGTCACAGGAAGCACAAAATCTCACTACGGCATTAAAAGGCAATAATAA
AATTGCAGGAAACTGGGGAGAAATTCAGTTAGAAAGTGCGTTACAAACAGCAGGGCTTTT
GGCTGGGGAACATTATGTTGCCCAAGAGAGCTACCGAGATGAAGAGGGAAAACGCTTTGC
TCCTGATTTTGTGGTGAAGTTGCCTGACGATAAGCATTTGATTTTAGACAGTAAAGTTTC
CTTGATTGCCTACGATCAAGCGGTACGATCCGAAGATAATTTTGCAATTCAACAAGCACT
TGATGAACACTGCCGTTCACTTCGTACTCACATTGATGGATTGTCTAAGAAAAATTATAG
CCAGTTGATTGGGATAAAAAGTCCTGATTTCGTGTTGATGTTTGTACCGATTGAACCTGC
TTATATTGAAGCAATGAAGCACGATCCACAGCTCTTTAATTATGGCTATGAACGTAATGT
CATTTTGGTTTCTCACACAACATTAATGCCGATTTTACGCACAGTCGCCAATTTATGGCG
AATTGAGCGAGGTAATACAGAGGCACGAGAGATCAGTGAAAAAGCAGGGGATATTTATAA
CCAGGTTTGCGTCATTGCAGAGCGTCTTGCTAAATTGGGTAATACCTTGAATACAGCGAG
CAATCAATATAACCAAAGTGTAACAGCACTGGTCGGTAAACAGGGATTACTAGGGAAAGT
CGAGCGGTTCCAACAGCTTTCCGCTAAAGCACATCAGACAACGCCACAAGTTGAATTACT
TGAAACCGATTGGGATACGACTCGTTTACATTTACTGGTTGAAAAACCGATAACACAGGA
TAATGTTTAATGTTGCTTATTATTGATAATCACGACTCTTTTACTTTTAACCTTGTTGAT
TTATTACGCAAAATCGGGGTTGAAATGCAGGTGGTGTCGGTGGAAGAGTTAGATTTAGAC
GATGTGGAACGTTTTAGTCATATTATGATTTCACCAGGTCCTGATGTACCAAGAGCATAT
CCACAACTATTTGCAATGCTAGAACGTTATCACCAACATAAGTCAATTTTAGGGGTTTGT
CTTGGACACCAAACTTTGTGCGAATTTTTTGGCGGTGAACTTTACAATCTTAATCAAGTT
CGCCACGGACAGCAACGCCCATTAATTCAGCAACAAGCTAACCCATTGTTTAAAAATTTA
CCGAAGCAATTCAATATCGGCTTATACCATTCTTGGGCAATTTCGCAAAAATCATTAGAA
AACACACCGCTTGTTGCTACTGCAACTTGCGATCAAGGCGTATTAATGGCGGTTAAACAT
CGCTCTCTTGCGGTCTATGGCGTGCAATTTCACCCTGAGTCTTTTATTACGGAATACGGG
GAACAGATGTTGAGAAATTGGCTGGGGCATTAATCATACGAAAAAATTTACATTTTCTAT
CCTTTTGATTTTCTTCCTTTTCTTTTGAGCTTATCAAAGTGATTTCACTCACTTTGATTT
TTATCAATCCCCTTTACATTAAAATGCATAAAATACTACATATTGTGTTTTTAATGGCTT
AAAACCACAAGATATAGTGGTTATATAATGAAGCAGCTCCGTTTTATTTCAGAACAGATT
GTGTGGCAAGAAGTTCCCAATGAAACCTCTTTAGCTTTTCTGATTTCAGGCTGTCCTTTA
GGTTGTAAAGGTTGCCACAGCATAGAAAGTTGGAAACTTGGAAGCGGTCAGATTCTCTCA
GAAATTTACTTACAACACCGATTAGCGCAATATCAAGGGCTGATTAGTTGTGTGTTGTTT
ATGGGGGGAGAATGGTTGCCTGAATTGTTATTGCAACGGTTACAGCTTGTTCGTCAGTCT
GGTTTAAAAACTTGTCTTTATACAGGATTAGAGCTTGAGCAACTGCCACCAGAGATTTTA
GCAGTGTTGGACTATGTCAAAACAGGTCGCTGGATTGCTGAACTTGGCGGGTTAAATTGT
ATTACCACAAACCAACGATTTATTAATCTTCAAACAGGTGAAGTGCTAAATGCACATTTT
AGACAGGATAAACAATGATTAGACTTGAACACTCGCAACTACTAGGCAAATTAAATTTTA
TCGACCAATACATTCACGCTAAAAATGCGGCGGACGGTTCAAAAATGGACGCTAACGCTA
ATGTTACCCAAAAGAATTTAGCAACAATGGAACAGGAATTGATGAAGGATTTCTTTGTAC
AAATCAATCGAGCCAAAGTAAGCGGTAAAATTGCAGAGATTTTTGGTCAATCCCTTGCAG
ACGAATATCTGCGTCAAATTGAAGCACACGAAATCTATGTTCACGATGAAACCAGTCTGA
AGCCTTATTGTGTATCGGTAACACTTTATCCTTTTTTAAGAGATGGTTTAACCAAACTGG
GTGGGGAATCTCGAGCACCACAACACCTTGCCTCTTTTTGTGGATCTTTTATTAACCTTG
TCTTTGCGATTAGCTCTCAATTTGCAGGGGCAGTGGCAACCGTCGAGTTTTTGACCTATT
TTGACTATTTTGCTCGTAAGGATTATGGCGATAATTATCTTCAAACACATCAACACGAAA
TTGCCAACCATTTACAGCAAGTGGTGTATAGCATTAATCAACCTGCTGCCGCTCGTGGTT
ATCAAAGTGTCTTTTGGAATATTTCCATTTACGACCATTACTATTTTAATGCGATGTTCG
GCAATTTTGTTTTTCCTGATCTCACAGTGCCAAATTGGCAAACCACATCAGCGTTGCAAG
ATTTCTTTATGCAGTGGTTTAATCAAGAGCGGACAAAAGCGATTTTAACCTTTCCAGTCG
TGACAGCGGCAATGCTGACTGAAAATGGCAAATGCAAAGACAGTGATTTTGCCGATAAAA
TGGCAAAAGCCTTAGCCGAAGGAAATTCCTTCTTTATTTATCAATCGGATAATCCTGATT
CGCTTGCATCTTGTTGCCGTTTACGCAATGAAATTGCCGATCACTCTTTTTCTTACTCCT
TAGGGGCTGGTGGTGTTGCAACTGGCTCAATTAATGTTATTACACTCAATATGAACCGTT
TGGAGCAAGATGGACGAGATTTAGTGACAGAAGTCGGTAAGATCCATCAATATCAATATG
CTTACCGAAAGCTAATGGAAGATTATCTCAATGAGGGAATGTTACCTGTTTATGATGCTG
GGTTTATCTCATTAGATAAGCAGTTCCTGACAATTGGTATTAACGGAATGGTCGAAGCGG
CAGAGTTTCGGGGCATTAAGGTGGGGTACAATTCAGAATATATTGATTTTGTGCGTGAGC
GACTATTTGCAATTTATCAAGCCAATCAGACCGCTTGCAAAACCTACGGCGTGAAATTTA
ATACCGAATTTGTCCCTGCGGAAAATTTAGGGGTGAAAAATGCGAAATGGGACAGGGAAG
CGGGTTATGTTGTGCCGAGAGAGTGCTATAACTCTTATTTTTATGTGGTGGAAGATGAAC
AAATCAATGCGTTAGATAAATTTCTATTACACGGAAAAGCGTTGGTCGAATATCTTGACG
GAGGTTCGGCATTACATCTGAATTTAGAAGAAGCCTTAAGCCAACAGAGCTACCGCTCAC
TATTAGACATTGCGGCAAAAACAGGCTGTAACTATTTTTGTATCAATGTGAAAATCACCC
TATGTAATGCCTGTGACCATATTGATAAACGTACCCTTTCGCAGTGTAGCTGTTGCGGTT
CTAAAGACATCGATCACGCAACCAGAGTCATTGGCTATTTAAAACGTATTTCGTCTTTTA
GTTCTGCTCGTCAAAAAGAGCAGGCGTTAAGGCATTATCATCGCCAAGCGGCATAATAAA
AGGGGCATATGCCCCTGATATTAATGAACCTTTGGTTTTTCCGCCATTTTAGGTTTGGCG
AAATGGCTATGTAAAAAGAGTGTGACGACTCGCAGATACTCAATAATTTCTTCGCCTGAG
TCAAGCAATTCATCATTTTTATCTTCTTCACTATAACCTAATTTGGCGATTTCATCTAAA
TCATCAATGGCTTCACCAACTTCGTCAGTTTCTTGCTGCAAAGTGGGCTGTGCTAAACCT
AACCCAAGTAAAAAATGCCCAGTCCATTCTGCAATACCATCTGCCATTGCAAAACCATCT
TCTTCATTTAACCATAATGAAAAGAGTGTGTTAGCTTCATCAAAACTATCGCTAAGTTGT
TGATAAAACTCGGTTAATTTTGCAAGTGGAGCTTGAGAAAATGCGTGTCCATCATTGGTA
AATTGATAGGTTAATGTTTTCCAAGACTCATCTTGAATACCGCCAGCGATTAATCCGCTT
AAAAAACCGTGAAATTCAGCAGGGGTATAGTCGATATGTAACTCAGAAATGAGTTGTTTA
AAGTCGCTTGATTGTGAAATTGCCATATTAGATTATTTGTGATTTGTTCAAAGGGTGGCA
TAATAGCAAAAATTTTTGTGTTCGTAAGGATTTCTCAACAATGTCGAAAAATAACATTGA
ATTATCGCTCTTTGGACAAGTGCTACGTTTATACTGCCCACCAGAACAACAAGAAGCGTT
ATTGGCTTCAGCCAAGCGGTTAGAAGAGAGGGTTGCAGTGCTAAAAGAGCAATCTGGTAT
TATTCAGCTTGAAAAAGTGTTGTCGATCGTTGCCTTAAATCTCAACTATGAATTAGAACA
AGAACAACGCAAAAATGCTGAAAACAAAAATGTGTTAATGGCGTGCGTAGAGCAACTAGA
TAGTTCTCTTGCAAAATTCCAATCTAGTGGGATGGATTCGGTTTCTGTTGGTCAAGAAAA
TAACGAATAAAGCGAATTTTTGTGATTTTATTGATCTGAACACTAGGAAAAATTAGCAAA
TTCCGTTAGTATTCTCTTTGCCTGAGGTGTGCGTTGTTAGTTACGTCCCTGAGCCGATAT
TTAAAACACTTTGAGTTGAGCTCTTATATTGTTGGTGTGCAGGCTCGTTTACGAGAAGCC
TAAAAACGGTAATGTTCGACTCCCTTGAACCGTCTGGTTCAAGGACCACCACCGATAACG
GCACTTCGGGTCTTTTTTTATGAATAATATTTCTCCACTTTCTATAAGCGAACAACGCAA
CCAACTTCGCAAGCAGATGCGAGCCAAACGTCTAGCCTTAACCGCTGATGAACAAGCCTT
TGCGGCACAAGATATTATCCCAAAATCATTAGCACTCATTGAACGCTATTCCACTCAACA
TATTGCCTTTTATTTGCCATTTAATGGTGAAATCTCACCGCTTGCGTTGATGGATAGACT
TATCAAGCAAGGCAAAAAGATATATCTGCCTGTGCTACACCCCTTTTCAGCCAACCAACT
GCTTTTTCTCCAATATCAAGGGGAACCACAGCTAGAGCGAAATCGTTTTGGGATTTTACA
GCCCAAATTAGATGTACGAAATGTGTTGCCACTCAATGAATTAGAAATGATCTTCGTCCC
ACTGGTTGCCTGTGACAAACAAGGCAATCGGCTTGGTATGGGAGGCGGTTTTTACGACCG
CACCCTTGCCCAAGCCAAGCAGTTAATCAGCGTTGGGCTAGCTCATCAATGTCAGCAGTT
GGAATATTTGCCGTTGGAGAGTTGGGATGAGCCGTTGGATTATGTGGTGGTAGGAAATCA
AGCCTAAAACCGTTTTTCCACCGTCAAAAACCATTCTCCATTTTTTCTTGAATAGAAATC
AGGTATATTGCTTTGAATTTTCACATAACTAAAATTCAGCTTCGGCATTAACCCTTTCCA
TGCCCACTGCTCATTCCACAGCGACCAATTCGCCCGATATTCATTATCTACACGCTTATA
GCCGTAAAGGTAATGTTTCCCTTCAAAATTGCGTTTGGCATAGCCTCCGCTGAGTTCGCT
GCCCCAATGTTTCCAACGGTAAATAACACCAAGCGTTCCCCCAATTTTATGGGAAGAAGA
GGCTTTTCTTTAGTTTGCTCTCGATTGGCTTCAATACTTGCAAAAATTTGCCAAGATCTG
ACCGCTTGCCAACGTAATGTCAAAGCTCCACTGTTTTTAAAACCGTCATAACGGCTTGCA
GTTAAACTGTCGTGATAACGTTTTTGACTATGCGTTAAACGAGAGGAAGCGATCCATTTT
GGCGTTAAGTAGCGATAACCGTGTAAGGTTGCACCGAATAGTCTGCTATAACGTGGGCTA
CCCAACCAATTTTGCTCAATAAAAGGCGTAATGCCTAAGCCCATTTTGGCATTGCGATAT
TGATAGCCCAAGCTAAAACGGAGCGATTGTTCGCTGTAATCCTGATTATCCCAGTAGTAA
ACACCGCTGTAATGAACTGAGCCGTTAAGATAGTGATTACCCGTTAAGTTATGAGCTTTT
GATACGCCAATACCATAGCGAAAACCTTCTGCTGATTGCGGTAAGGAGGCTTGATCTTTG
ACAAATTGCCGTCCGTTGATATTCACCACAGGCGAAGATGACGCATTATTTACATTATCG
GTACGCACATATTGTAGGCTGAAATCCGGTTGCCAACTCTTATCTTCCGCCATTCTTGCC
AAATAACGCTCGGTCAGCTGCTGTATTGACGGGTCTAAATTTGCTTTCGTCATTGTCAGC
TGTTCAGTGGCTTGGCGGTATTGCTGATTTTCGTAAAGCATTACCCCTAAATCAAAACGA
GGGTAAGCCAATGTCGGCTGTTGCGCTAAAACCGCTTGATAATGTTCAATCGCCTCAGGA
TAACGTTGCTGCCCGTAATAAAATGCCCCTAAAGCATAATGAACAAGGGTTATATCGTAA
TGAGATTGTTGCTGATAAGCCTGTAACAATGTCGGTAAACGCTGCCACTGTTGTTCGATA
ATCGCTTGGTTTATTTGAGCTTCAAGGCTTTGCGGATTCGCCAATGGCAAAGAGGTTTTA
GGGGAAGCGGTCAGATCCGCCGATTTTTTTGCAAATTTTTGCTCAAAACCGACCGCTTGT
GACAACCGTTCAAAGCTAACAGGATCAGCAAAAGGATTTGCCAAAAGTATCGGACTTACA
AATAAAAGAATAAAAGGAAATTGAGATGATTTCATAAAATGTAGGTCGGGCATTTATGCC
CGACAAATGGTTATTGATTGGGGTGTCGGGCATAAATGCCCGACCTACAATATCAAATTA
TTTTTGGATTTCGCCGCGAGTGCCTGCTAAGCCGTAGTTATTACCATCTAATGACATTTT
ACCGCCAATTTCTTCAGCGTTTGGTCCAAAGAATTCTAGGCGATAGTTACCATTGCTATT
AGCTTTACCCGAAAGAGCTGTTCCATTAATATTTGCCTCACCAAGAGTTACTTGACCAAC
TGGTAACCCAGATATAGAGCCTGAGCCTATACGGGTTGCAAAATTAACATTATAAGTAAG
CTCACCAGCAGTTTGACCTTTAAAGGCTTTACCTAAGTAAATTGCAGAGCCTTCGTTTGG
AATTGCATTTTCTTGAGTTTTCAAGCCTTTAACTTGAATATTACTAAATGAAGATTCATC
AATCCTAGAACCGTTTAATAATCCTTGTCTTGCACTGTAATCCCCTGAAACAACAGAATA
TTTTTGATTGTAGAGAGTTTCACCTGTGGTTGTTGTACCATTCCAGCTTGTACAGACAGA
ATTTATACAACGATTGCTAGCAGATGATGAGGAAGAATAGTTTAAATGGTTAAAACCTTG
TTGATAAGTATTTGAGGAGAAACCTTTTGCACTATCAATTTTAAATGTTTCAATGGCTTG
GATAAATTGATCTTCAGAGCTAGTCATATTGTTTTTTGCAACTTGCATTGCTTGCGAATC
TGTTAATCCCGCTTCCTTTGCAATAGCAACAAGGCTAGCTAATTTTTCTTGACGAGCTTT
TTCTTCAGCTGCTAAACGTTCAGCTTCTTCTTTTGCCAAACGTTCTTTTTCCGCCTGTTC
AGCTGCTAAACGCTCAGCTTCTTCTTTTGCTAAACGCTCTTTTTCTGCCTGTTCAGCTGC
TAAACGGTCAGCTTCTTCTTTTGCCAATCGTTCTTTTTCTGCTTGTTCAGCTGCTAAACG
CTCAGCTTCTTCTTTCGCTAAACGTTCTTTTTCCGCCTGTTCAGCTGCTAAACGCTCAGC
TTCTTCTTTTGCTAAACGCTCTTTTTCTGCCTGTTCAGCTGCTAAACGGTCAGCTTCTTC
TTTTGCCAATCGTTCTTTTTCTGCTTGTTCAGCTGCTAAACGCTCAGCTTCTTCTTTCGC
TAAACGTTCTTTTTCCGCCTGTTCAGCTGCTAAACGCTCGGCTTCTTCTTTTGCTAAACG
CTCTTTTTCAGCTTGTTCTGCTGCTAAGCGTTCAGCTTCTTCTTTTGCTAAACGTTCTTT
TTCCGCTTTTTCAGCGGCTAATTTATCAGCTTGAGCCTGTTGTTCTGCTGTTTGTGAGGT
ATTCCGGTTTACGGTGCTATCTGATGAGCCTCCACCACTACTTCCACAAGCCGTTAAGCC
CAAAAGAATCAAACTAGCTAAGGTTACTTTTTTCAATGACATAAGAGTTTCTCCTTGAAA
TAAAATGCTGAAAATAGCCTTGTAATTATCCTTTTTCTAAACAATTATTTATCAATTAAA
TTATTTAAAGCGTAAATCGTTTTATTGATAAAAAAGATTTATAGCTATTCATAATGCAGA
AATGCACTCAGAATCCGATAAAACAGGCTTTAGCAAAAGATTAAAAGTCGCCTTAGAATT
GGCTGGGCTTCAATCTTTGTCTTTAGCTGAAATTTCAAACAAATTTAATCTTCGCCACCC
AAACAAACCCGTAACGCCGCAAGCGGTGCATAACTGGCTGATTGGGCAGTCTATTCCTAC
GCCTGATAAAATCGAAACCTTATCTAAATGGTTAAATATTAGCCCTGAATGGCTACGTTA
TGGAAAAGAGCATTTTGAAGGGGAGAGCCTTTCTCAAAATGAAATTTTAATGTTGAAATA
TTTTCGTAATTTACCTGCTAACCGCCAGCAAGCGATTTTGGCATTACTACACGAATTTCA
TAAATAGATAAAATGACTGGCGTTAATTCAACGAAAACAGCATAATTCCATCGTTTATTT
AGTGAGATTAATCTATGGAACTCAAACTTCCCCCTCCCTTAGTTGCACTAATTTGTGCAG
TGATTATCTATTTTCTGCCGAACTATGCAGAGCCGAATTGGGTCTATCAAAGTTTTGCGA
TAATCTGTTTTATATTTGGGGTTAGCGTCGATCTCTGTGCATTGTGGGCTTTTCGGCAAA
ATAAGACGACAATCAATCCGCTTGCTCCCAATAAAACATCAGCTTTAACAACACAAGGTA
TTTATCGCTTTAGTCGAAATCCGATGTATTTAGGGTTGGCAAGTCTATTATCCGCTTGGG
CATTTTGGCTAGGCAATGCGTTCGCATTGCTTGTCGTGTGGGGATTTATTGCTTATATAA
CCCGTTTTCAAATCGAGCCAGAAGAACGGATTTTAGAACAGAAATTTGGAGAGAGTTATC
GCCAATATAAACAAAATGTTGCTCGTTGGTTGTAATAAATAAAGGGGCTGTATTAGATTA
GCCCTAAATTCCACACCATTTTCTCAACCTTTTAAGTTGCTCTTTTGCTGTTCCAAAGTT
AAATCGAAATTCACATTCTTTAAAGAATAAAGGGAAACTTTTTCGATCAATCCCATTATA
TTTTCGGAGGAATAGTAGACAAAATGGTTGCTATGCCATATAAAAAGCAGTGTTATGTAG
CAAGTGCTATATAATACCGATTAAACGCATAGTTTGTAAAACATTAACACATTTGTCTAC
TATGTGATTTACTTCGGTAATCTCTGACACTTTGGACAATAGAAACTATTTCGTTGCCCG
ATTACCTTAGCTTCAATAATAGAGCCACAATCGTTACATTCCTCGCCTTTGCGACCATAG
ACTTGTAATACTTGGGCGAAATATCCAGGTTTTCCATCGGGTTGAATAAAATCTTTCAAG
GTCGTTCCCCCTTGGATAATCGCTTTTGTCAAAACTTCTTTAATCACAGTGACTAATCTC
TCACACTGTTTCGCGGTTAGATTTTGTGCGGCTAATTCGGGGTGGATTCCAGCCATAAAA
AGTGATTCGCAAGCATAGATGTTGCCCACACCAACAACGATAGCGTTATTCATAATGAAG
TTTTTCACAGCAACCGTTTTATTGCGACTTTTTTCAAATAAATAACCGCTTGTAAAGGCT
TCTGAAAGAGGCTCTGGCCCTAAATTTGCTAATAACTCTGCTGTTTCAGCTTGCTCTGCC
CAAAGCCAGGTTCCAAATTTTCGTGGGTCGTTATAACGTAAGATTACGCCGTTTTCTGTG
ATGAGATCGATATGATCGTGCTTATCTATCGCCTTATTCTCTTTGACCGATAAAATACCC
AACGATCCCGACATTCCTAAATGAACTAAAATATCGCCCTTATCTGTCTGAATAATTAAA
TACTTAGCTCGGCGGTAAATCTCAATTATCGTCGCCCCTTGCATAGTTGAAAGCTCTGAA
CTCACAGCCCAACGTAATTTCGGCTGACGAACAATAATCTCTTTGATCTTCTGCCCTACA
AGGTAAGGCGAGATGCCTCTCATACTTGTTTCGACTTCGGGTAATTCTGGCATTGTTTTT
CCTTATAAAAAAGGGGCGAAAACGCCCCTATACAACAAAATAAGATGAATTAATCTTTTT
TCACTTTACCAACCACATAACCAATCACACAGCCAACAAGTGCAAATGGCAACCACTCCA
TTGAGTAGGCTTTAAGTGGAAGTTGAGCAATAAATTCAACGCCTGCCACAGATAAGATTG
AAATGACCGTTACAAATACAATCGATAAACCTTGTGCTAAACGTGGTAATGGGAAGAATA
AGTTCACTAATAATACCAACAATGCAGTCATTGAAATCGGGTATAACACGAGTAATACAG
GTACAGACTTGCTAATTACCTCATTTAAACCTTGGTTTGCTAAACCGAAGCCGATTAACG
TGAAAATCACCGCATAAACTTGGTATGAAATTTTCGGGAAAATGCTATTGAAGTAAGCTG
ATGTTGCTACAATCAAACCAATCGCTGTGGTTAAACACGCAAGAGTTACGATGAAACCTA
ATACGGTACGACCTAATTCACCAAAGGCTTGGGTTGTGGTTTCATTTAAAATAAATACCC
CTAAGTTTTGCCCTTTAGCAGCAACGTCTGCCACTGTTTCTGCACTTAATGGAATTTTAT
AACCGATCCAGCCGATAGAAATATAGATAACGGCTAATGAAATTGCAGCGACAAAAGAAG
CGTAAGTCGTTTGTTTAACTAAAGATACGTTGCTATTTGCATTTTTTGCTTTAATACCAT
TGATCACTAACACAGAGAAAGCAAAGGCTGCTAATGCGTCCATTGTTTGATAGCCTTCTA
AGATACCGCTTGTTAAAGGTGATTCTAAGGTTTTAGCTTCTGCTGTTTCGACGCCTAAGA
ATAGAGCTATCACTTTGATCACTAAGGCAATAATTAGAATTAATAATGCAGGGGTTAAAA
TTGTACCAATGCGGTCGATCATTTTGCTTGGGTTTAGACTTAACCAAAGTGCTAAACCAA
AATAGACAGCTGTGAAAATAAATAGCGATGTAGAATCAGGCTGACCTACAAACGGCACAA
TTGCCATATCATAAGCGGTCGCTCCCGTACGCGGAATTGCGAAGAATGGACCGATTGTCA
AATAGATTGCCGCTAAGAGAAGCAACGAAATCGCTGGGTGGATATTTTCAAGGGCTTTTT
TATAACCACCTTCGTAGCAAGCTGCAACGATAGTTGCGATTAAAGGTAAGCCAACACCTG
TTAAGGTAAAGCCTAAAATTGCAGTCCAGAAATCTGCTCCGCTATCGAAACCCAATTTCG
GCGGGAAAATTAAGTTACCTGCCCCGAAGAAAATTGCAAACAGCATAAAGCCGATGACAA
AGATATTTTTAACCATAATGTATTTCTCTAGTTTATTTTTGAAAAGGGATTTATTATCCA
CAATAATAGATAAAAATAAAGCTGAATTTTGCCTATTACAAAATTCAGCTTTTATTTATT
TTTTGAAATAATTAATTCATATATAAACCGCCATTCACATGAATGGTTTCACCGTTGATA
TATGCTGCATCATCAGAAGCTAAAAATGCCACCGCTTTTGCAATATCTTGTGCTGAACCA
AGTTTGCCTGCTGGGATTTGGCTTAAGATCGCATTTTTTTGATCTTCGGTAAGTTCGTCT
GTCATATCCGTTGCGATAAAACCTGGGGCAACCACGTTTACCGTTACGCCACGAGAAGCC
ACCTCTTTAGCCAGTGATTTAGAGAAGCCAACAAGACCCGCTTTCGCCGCACAGTAGTTG
GTTTGCCCTGGGTTACCCACTGAACCTACCACCGAACCGATAGAGATAATACGGCCGCCT
TTTTTCATCATCGGACGTAATACCGCTTTAGATAAACGGTAGATTGATGTTAAGTTGGTT
TGAATAATGTCGAACCAGTCATCTTCTTTCATACGCATCAATAAACCGTCACGAGTGATC
CCTGCGTTATTCACGAGAATATCAATGTCGCCAAACTGTTCTTTGATTTGAGCAAGCACT
TGCTCAATTGAGGTAAGGTCAGCCACGTTTAACACTAAGCCTTTGCCTTTGTCACCTAAG
GAAGCTGAGATTGCCTCTGCCCCTTTTTCTGAGGTTGCCGTGCCAATCACGAATGCACCT
TTAGACACTAATTCTTCAGCGATTGCACGCCCAATTCCACGAGTTGCTCCCGTGACTAAT
GCGATTTTGTTTTGCATGTATATTTTTCCTAATTGAATTTAACCATTTCCCCCTTTGAAA
AAGGGGGGGCTAGGGGGGGATTTTAAATGGTACGGGAAAATATCCAGATCTTTAAATCCC
CCTTAATCCCCCTTTTTCAAAGGGGGAATTTTTTAATTAAAACACCGCCGCCTCAAACGA
TGCCACATCATTTACCGCTCTTGCCGATAACTCTTTCACAATACGGCTTGTTAAGCCTGT
TAAGACTTTATTTGGCCCGATTTCATACAGTGTTGTTACGCCATCTTGTGCCATTTTTTC
GACAGTTTCTGTCCAACGAACAGGGCTATAAAGCTGGCGAACTAACGCATCACGAATTTT
ATCTGCATCAGTTTCAACGGCTACGTCCACGTTGTTAATTACTGGAACAAGCGGTGCGTT
TAACGAAATATTTTGCAATGCCGCCGCTAATTTTTCTGCCGCAGGTTTCATTAACGCACA
GTGTGAAGGCACGCTCACCGCTAACGGTAACGCACGTTTTGCGCCTGCTTCTTTACATAA
TTCGCCTGCACGCTCTGCCGCTGCTTTTGTGCCTGCAATCACCACTTGACCTGGTGAGTT
AAAGTTTACCGCTGAAACCACTTCGCCGATTTCACTTGCTGCTTGTTCACACGCTTTGAT
GATCGCATCGTTATCTAAGCCGATAATCGCAAACATCGCCCCAGTACCTGCTGGCACAGC
ACTTTGCATTGCTTGACCACGCAATTCGACTAATTTGATTGCATCTTGGAAATCCAACAC
GCCGGCACAAACTAACGCCGAATATTCGCCCAAGCTATGTCCTGTCATTACCGCTGGTTT
TTGCTCAGGGAATTTCTCTTGCCAAATGCGATATAACGCAACAGAAGCTGCCAATAACGC
AGGCTGGGTGCGTTCAGTTTTACCCAAATCTTCTGCCGTGCCGTTTTGAACTAAATCCCA
TAAATCATAACCAAGCACATCGCTTGCTTGTTTGAAAGTTTGTTCTACCACAGGGTAAAC
AGGTGCAAGATCAGCAAGCATACCAACCGCTTGTGAACCTTGTCCTGGGAATACCATTGC
AAATTTAGACATTGTTTGTTCCTCTTTTAAATTTGTAAAAATTTGTTGAAAATTAACCGC
TTGATGATGGACACACGCAGTGTGTCCCTACTTTTTAATCGGGTGAATAATACAGTTTAC
CGATTTCAATGCGCTGGCGACCTGTTTCTAAACGCCATTTATTCGTGTCACGCAATGAAT
AAACGCAACCGCAATACTCTTGTTGGTAAAAACGTTCACGTTTGCTGATTTCGATCATAC
GTTGTGAACCGCCACCTTTACGCCAGTTGTAATCCCAATAAACCACATCATCATAAGCGG
CAGCCGCACGGTGTCCACAACCATTGATTTGGTTCATATCTTTCCAACGGGAAATCCCTA
AACAGCTCGTGAAAACAGGGTAGCCGTTTTCATGGGCATATTTTGCGGTTTTCTCAAAAC
GCATATCAAAGCACATTGTGCAACGAATACCACGCTCTGGCTCCCACTCCATACCTTCTG
CTTTCTTGAACCACTCTTTACGGTCGTTTTCATAATCGTCATCGACATCAATAAACGGAA
TACCGTGTTTTTCCGCAAAGCGAATATTCTCTTCTTTACGAAGCAAGTATTCTTTGAGTG
GGTGAATGTTTGGATTGTAGAAGTAGATCGCAAATTCGATCCCTGAAGCGTGAATAGCTT
CCATTACTTCACCTGAACAAGGCGCGCAGCAAGAGTGTAATAAGAGCTTGTTGTGTCCAT
TTGGCAATTCTAGTTTCTCACGCACAAAAGGAGCATTCGGATCTTTGCCTTTACGGGTTA
ATTTGCGTTTTTGTTGTAACGCTTCTTTGTGTTCTTGGGGTTGGTTGGTTTGTTCTGTCA
TTGTTAATATATAAAACGTAGGGACACACTGCGTGTGTCCGTTGTAAAAATGAGATATGG
TTTATTTTGCGGACACACGCAGTGTGTCCCTACAAAATTGTTTAATAAGAGCGATCCACC
GACAAATACGCCAATGAGATCAACGCTTGTTTATATTCACTTTCTGGCAAAATGGCGAGT
GCATCAACAGCTTTTTGTGCTTCCTGTTTTGCTCGTTCCATTGTGTAATCTAAGGATTTA
TGCTCCGCCATAATCGCTAAAATCTCGTCTAGGGCTTCACGTTTTCCGCCCTGTTCAATC
GCTTCACGGATTAATGCTGCTTGTTGCAGATTACCGCTTCGCATTGCGTGTAGCAATGGC
AAGGTTGGTTTACCTTCGGCTAAATCATCACCGATATTTTTGCCTAATTGTTCAGCATTT
GCACTGTAATCTAAAATATCATCAACCAGTTGGAATGCCGTACCAAGATAACGACCATAA
TCACGCATCGCAATCACAGTCGCTTGATCCGCACCTGAAACAATCGCAGAGCATTGACTT
GCCGCTTCAAACAGACGAGCGGTTTTACTGTAAATCACTTGCATATAATTTGCTTCGGTA
GTTTCAGGATTATTGACGTTCATTAATTGCTGAACTTCGCCTTCGGCAATCACATTAGTG
GCATCAGACATCACTTGTAACACATCAAGAGAACGCAGACTTGCCATCATTTGGAACGCT
CGGGTATAGATAAAATCACCCACAAGCACACTTGCCGCATTACCAAAACGGGCATTTGCC
GTTTCACACCCACGACGCATATCCGACTCATCAACGACATCATCGTGTAGCAAGGTTGCC
GTATGAATAAACTCAACAAAAGCCGCACAGGTAATATGCTCTTGACCTTTATAGCCAACC
GCATTTGCAGCCAATACTGCAATCAACGGGCGAATACGCTTACCGCCACCGCTAATAATG
TAATGTCCAAGTTGATTAATCAGAACAACCTCTGAATTAATTTGAGCAAGAATAGCCTGA
TCGACTGCCTGCATATCTGCTTTGACGAGAGTTAAAATTTGCTCTAAGGAAAGTTGCGTT
GTCATTATCGTTATCTTTTCGTTACAAAATAAGGCAGGATTTTACCTCAATGGCTCCGTC
GTATCAAAAAAAGAATGCAAAAAAGCGGTCTGTTCCGATCAGAAAAGTGCAAGGTTTATG
TGAACAAATAGACATAATTAATGCTTAGACTCAACATAAGTATAAATAATCATCTCTGAC
TATCTTTAGAGTAAAATCATTTAGTCGCTATAACATATGATTTTGATACCATTGCGCTAA
TAAAATCCCTGCATTTACAGCCACATTCAGCCCACTATTGAGAGAATTAGCAAATGAGAG
CTGAACAATACTATCTTCAGGATATTCAACTTCATTTGATATAACTTCACTTAAAACAAA
TACAATCTTTTTAGATAATACTATTCTAGATAAATGTGGCGCTTGCCTTTGGCGAGTTAA
ATGCACAATTTGATAACCAGCCTTACGTAACTGCATTAAGGCAATGTGTTTATGTTTTGT
CTCTAAGGGATACACAAATTCTAGACCGCCTTCAGCAACACGAGCAGCATTACTTGAATT
CAGTATGTCATTATTTTCTACAATAATGCCTTTTATTCCATAAAAGGCACAAGTACGTAT
AATTCCCCCTATATTTTGAGCATTATTTACACCATCTAATAGTATTAAGCAATCATGTTG
TCGTTCCAGTTGTAAATAGCCTTCTAACGAGAATGGTGTAGATTTTTTTACTAATAAACA
CATGCCACCGTGATGCTCTGTTCCTGTAACTCTCAGCATTTCTTCAGTATCTACTAAATG
ATATGCCTTTTTATGATCTGCAAGATAGCTTAATAACGCTCCTGTTTTTTTGGCACACTC
AGAGGTAATCCATAAACGAACGATAGCTTCAGGGCGTTGTTGAAAAATAGCAGAACAAGC
ATGTTCTCCATAAACTTTCATTTCACTGGCTCGATTATTACGGATTTTTTCTGGTGCTCT
TGGAGATAGGGCACCACTTTTACTTTTTATAGCTTTGTTTCTGTCTTTTACACTGACTTT
TACAAAGCCCTCTTTACTAGATTTGTTAGCTTCAGTTGTATAAATCGATAAACTTGGTTT
GTCTTTGTAGTGCTCATTTTTTGATGTTTGAACATAATCTTGTTGTAGTGAAGATTTTTT
CGTTTTAAATTTAAGAGGTTGGCATGCTTTTACTGACTTAAAACTAGGGGGGTTAGGATT
GAATTTATTGTTCATCATTTTCTTAATAAAAATTACATTTGATAGGTGATTAATGAATAT
TAAACGGAAATATAAAAAGTGTCGGTAATAGAAAAACTAAAACCAACACTTTTTACTATC
TATCTGGCTTTAACATTTTAATCAACTAGCAATCTTGTTTACCATACTGCTCTTGACGAA
GAATTGCACGCACGCTTGCATCAAACTGTGCTAATACTTCTTCTGCATTTTTCGGATCAG
TTCCACGAGCATCTAAGTAGAACTTGATTTTCGGTTCTGTACCTGATGGACGAGCGATTA
AGCGACTGCCATTTTCAAGCACAAAGACTAAAATGTCGCTTTGGCGATCTGTTTTCGTAT
GATCTAAGAAAGTCGCTACTTTGAAACCACCGACTTCGCTTGGTGGGTTAGTGCGTAATG
CTGTCATTAACTTGCCGATTGCTGATAAGTCATCAACACGGATAGAGATCTGACCGCTTA
CATAAGCACCAAACTCTTTAGTAAAGTCATCTGCATAATCTGCTAAGGTTTTACCTTGTT
TTTTCAGATTGCGAACTAGGTCTAAGAACATAATCGCTGCAGAGATACCGTCTTTATCAC
GCACTTTATCTGGATCAACTAAGTAGCCTAATGCTTCTTCAAAACCGAATAATAAGCCGT
TTACTTTACCGATATATTTGAAGCCCGTTAATGTTTCTTCTGACTCAAAGCCATATTTCT
TCGCAATTTCTGCAAGTGCTGGGGAAGAAACAAGTGAACAAGCTAAAATACCTTTTTTGC
CTTGTGCGTGATATTGTTTTGCTAAATACCAACCTAAGAAACAACCGATAACATTGCCAT
GTAAAGGTTTCCAGTTACCTTGTGCATCTGGTACTGCCACTGCCAAACGGTCTGCATCTG
GGTCGTTCGCAATAATAAATTCCGCATTTCTCTCTTTAGCTACTTTAATCGCTAAATCTA
ATGCACCTTTCTCTTCCGGGTTCGGGAAGTTTACTGTTGGGAATGTGCCGTCCGGCCATA
CTTGTTCAGCAACGATAGATGGCTGCGGTAAACCTGCTTTGGCTAATGTTTTGCTCAATA
CTTCATAACCTACGCCGTGCATTGCCGTATAAACATAGTTAATATCAACTTGTGGCTCTT
TAGCAAGGCTTGCCGTTTTTGCAATATAGGCATCAACAATTTCATCATCTAATACAGTGT
AATTTTGGCTACGTGGTAAGTCTTTGATACTGCCTTGAGCTACTTTATCAATACAAGCCG
CAATTTCTTGGTCTGCTGGCGATACAATTTGACCACCGCCGTTTGCTTTACCTAAGTAAA
CTTTATAGCCGTTATCTTCAGGTGGGTTATGGCTTGCTGTTACCATTACACCTGCGGTAG
TGTCAAAGTACTTGATTGCATAGGCAAGCACTGGCGTTGGTAATTTTCTTGGAAGAAGGT
AAGTTTTAATGCCTGCTGCTGCCATAATTTCTGCAGTATCACGCGCAAACACATCTGAAT
TTTTACGTCCATCATAACCTAACACGATAGATGGCTCTTTGTCATAGCCTTTTAGAAATT
CTGCTAAACCACCCGCAGCTTGAGCAACAAGCACACGGTTCATACCCATTGAACCTGCTT
GTAAGCGACCACGTAAGCCTGCAGTACCAAATTGTAAACGTCCATCAAAACGGTTAGCTA
ATTCAGCTTGAGCTTTCGCATCATTTGCTTTTGCTTGCGAAATTAATTGCTCTAACTCGG
CACGAGTTTCTAAATCAGGATCTTGATCTAACCAATTTTGAGCTACTTGAAAGAGAGTTT
CCATAGTGAGTTTCCTTATAGTTAAGATAAACAAATAGACAGTAGTAGACTAACTGAAAA
GCAGTAAGATTGAAATGATTATTTGTAAATATTGCGTAGTTATTTGATATGGATAAAAGA
CAAACGGTTACATATAAAAACACCGCCTAATTAGACGGTGTATTTATCATTAAATTAGAA
TGTTTGAGCAATACGATCCAGTTCAACTTTAGCCGCTTCAAGAGCTTTATCTGAAATTTC
TACTCCATAGCCAAGACCTTCCGCGTAAACAAACTCGATGTCAAAAATACCAATAAAATT
AAGAACTGCATGCATATACATTTTGGCTAAATCTGTAGGCGTATCCCTATAGACTCCTCC
GTGAGTAAGCACAACAATAGCTTTTTTACCTTTAATTAAACCTTCATGACCATTTTCTGT
ATAACGGAAAGTTACGCCAATACGGGTTAAATAGTCTAGATATGTCTTAAGTTGTGCTGG
TATACCTAAATTATACATAGGAACAGCAAATACAATGAGATCGCATTGATTTACTTCATT
GATCAGATTATTAGAAAGAGTCAGAGCATTATATTGAGTATCATCTTGTGATTTTCCTCG
TATATCTAATACAGCATTTATATCATAGTACGGGAGCGGATTTTCACCTAAGTTGTGTTC
TATAATATTAGCTGAAATTTGAGACTTGAAGTGATCAACCAATTGATTAGATTTTGATTT
ATCCGCAAGAATACTTGACTTTATCACTAAAATATTTTTCATTGCAACTCCGAAGGTCGG
ACGATTATACCTAATAAACGACGATTATTTTATCTAAATAGCTAGGGAAATAAAATAAAA
AACGTCTATGAAAAGAATTAAAGTGAACTTTTTTTTGACAGCTTATTATTTAACTTGTCC
AGTACCATTTCAGGCTGAATATCGATCAAACTTTGATGATAACCGTCTTGCCCTTCGCCT
TTGCGGATCTTAATTAAACCGCCTTCAATCAAACGGATAATTGCCGCAGATTTAGAGAGC
GGTGGCGTATATTGTGGGCTAGTTGGACCATAGAGAGCAACAAGCGGTCGGTTAAGGGCA
GCGGCAATGTGCATTAGTCCAGAGTCGTTGCTGACAATGGCTTTGCAATCAGCAATTAAA
TCAACAGCTTGGTTTAAATCCGTTTGTCCTGCAAGGTTGATACAGTAGCGTTGTAAGGCT
TCAGGCAAACTATTGCGAATTTGTTCCCCGGCTTCTTCATCTTTTTTTGAACCAAATAAA
CGTACGGAATAACCTTGCTCAATCAGTTTTTGAGCCAGTGTTGCGTAGTGGTAATGAGGA
TAACGTTTCGCAGGTCCAAATTCTGCACCTGGGCAGAAACCAATTGCTTCACGGTTTTCG
GCATATTCAAACTGTTTAGCAAAATGTTGTTTGGTTTGTGCAATTTGCTCGCTATCGACT
TGTAAGTAAGGATAAGCAATCGGTAAGTTTTCTGCTGTCGGGATTTTACCTTGCTCAAAC
GCAAGTGCCACATAACGTTGTACCATCATCGGATAGTCGTTTTTATTCGTGCGTAAATCG
TTGAGAAAGCCATAACGCATTTCCCCTTTCCAGCCACGACGTTGCGGAATTTTAGCAAAT
AGCGGGATAAAAGCAGATTTCAATGAATTAGGCAGAACGATTGCCATATCGTATTGATTT
CGCAAATTTTTGCCTAAATTGTACCGCTTACATAACGCAAACGAGCCGTGACCGATTGGC
ATTGAAATCGCTTTGCGAACTTCTGGCATACGAGAAAGTAATAGGCGACACCAGTCGGGT
GCCATCACGTCAATTTGGCAATTCGGATAGTTGGTTTTGAGCTGTTGATAAAGGGCGTGG
GACATTATCATATCCCCAACCCAAGAAGGTGCAATAACTAAAATATTCATTATGCTTCCT
ATTGCTTCACGCAGTTTTCGGCAAGGATTTTATTGCGGTTATCTCGCAATGTGCCTTTGC
CATCAAAATCTTCTGACCATATCCAGCGGATATTGCTGTATTTTTTGCTTTTTTTCGTCA
CACTTGAATAAAGCGTATGGATACTTTGCTGGAAAGTAATATCAACAGCTCTATTTTTCT
TTGTATTGTCATACTGTACCCTAACGATTTGTTTATTATCACATAGATATTCGTAATAAA
TACGTTCATTAATTTTAACAATCATTTGGGTATTTTTTGTTGGTATTAATGACTTTTCAA
GTTGAGAAACAGGTGATACAGCAGGTACCATACAAGCAGAGAGCAATGCTATCATTGCAT
ATATTGAAGAATACTTCCTCACTATTATGGATATCATCTCGTATCTCCTTTTAAATATAG
AGAGAGGCAATGATGATATTATTGCCTCAATATTTATTATTTAAAAATATAAGTACCATT
TGATTGGCGAGTATAAATTCCAGCATTTATTCTCATTTCAACAACACGGCTATTTTTGTC
TAATCGAACAGTTACTTTTTCTCCGACTTTGAGATTGCTGACCGCTTTGTTTGCTTTGCT
CATAGCGTTTACATCTGAAATATTTAGATGATTGTCACGGAAAACCTGCATTAAAGATAC
ACCTTTTGGAATCGTTAATGTCTTGCTTGAAATAAAGCCAGATGAAGCTGATGTAACAAC
AGGTTTAGCAGTTACGACTACCACTTTTGTTTTAGCAGGCTGTTCTTTTTCTATGTTGAC
TTCTGCTTTTTGAGTTACAGCAGAAACTGGTTTAATTTTTTCTACTTGAGTTTTCTCAGC
TTGAATTTTCTCTACTTCTGATTTTTCTTCTTCCATCTGGTAGCTCACACTTCCGCTACT
TGTTGGTTTTGTTACGACTTCCTCAGTAGGCTTTGTAATTTCTGTACTTGTTACAGAAAT
AGGCGTAATAGAAGCATTTTCAACGTTAGATGAAACTGTCGAACCTCCCGTTGTTAATGG
CAGTATTGTTTCTACGGTGTTTACGGGGGGAGATATCGGGGGAGCTTGCTCTACTTGAGC
TTGTGGGATAGTTAATGCTTTTGCTTCTTCTGCTCGCTTCGCTTCTGCTTCATCAACTGG
GCGGAATTCAATAGGTAGAGTATTATCTTGTTCCAATTGTTCCAGTGTTTCCGGTGTATT
TGGTTTTAACAAGAAAAGAATCAAAAGTGATGCCAATACCAATGCTCCCACAAGAAGTAA
TCGGCGAGATTGAAATGGTACCTTTTCTGCGATTGATTTTTGAAAATTAGGTTGAGAACT
AGGCAGAATTCTCTCTATAGTTTGAGTAGTCATTGCTGGTTGCTCGGCATTTGTTGTTTC
TGTTTCCTTTTGGAGTGCTTCAGATAATGGCTCCTCTGTTGTGGTGACAACAGGAGAAAA
CATAAATGCAGATGTTTTTTGTTGCTCCAATGTACGCTCTTTTGAATCTTGTTGATTTTT
TTGTTCTTCCATTGAAGCAAAAGAAAAAGTACCACCTACAGGACGCTTCATTACTGGAGT
AAAAGTGTGTCCTGGCGATTTAGTTGAATGTAATGAAAAATTAACCTTCTTAGTAAGTTT
ATGTGCTGAGAGAGTTAATTTGCTTTCCGAATTTTCGTTCTCTGTTTTTACTGCGCTAGG
CTCACCAAAAACAGGTTCTTTACGTAAATTTTGTTGGCTCATTTTGAGTATCCCAAATGA
TTAAGTTTAAGGAAAAATTGTATTATTTTAAAGGATTTCTGATGGATTTTCAGAAAAATT
TCACAATAAGCTGGCTATTTTTGCTAACTTTTTACTAAAACAAAAAAATAGCAGTATTGT
CTAGAAGATTTTTCAATTTTTTCGATCTGCGTCGAAAAACACATTTTTACTCATTGCAGG
CTGTTTGTTTGATTTGTAAGGTATGCGTGCAATTTAAACCAACCTTTAAGGAGTAATTTA
TGAAAAAACTTTCTCGTTACACATTCAGTCTTTTATTTGGGCTTTTCTCTGCAACAACAT
TTGCTGAAGAAAAAGTAACTACGTCAACAGAACATACACCGGTAGTGATGCAACAAGTCG
CAGCGACACAAAAAGTAAATGCGAATGTTGTAAATATCAATACTGCGACAGCCTCAGAAA
TCCAAGATAAGTTAGTCGGTATTGGAGCGAAAAAGGCTCAGGCAATTGTGGAATATCGTG
AGAAAAACGGTAAGTTTTTAAATGTTGAGCAGCTCACCGAAGTTTCAGGTATCGGGAAAG
CGACACTTGAAAAAAACCGAGATCGTATTGTGATTGAATAATCATATGAGGGGCGAATCT
TTATTCGCCCTGATATACGGCTTATTTAGAGATAGTCAAATTCAAACATCTAGGGGCTGT
TGATCTTTTGAGTTTAAATCTTAACCAAACAACAATCTCCCCCAGAGAATACAACAAATC
ATTGCTAGCGATGCCGCATAATTTCTTGCTAACTTATCGTACCGA
>H106 Scaffold4
TCTTCCTGCTACCGTTCGACTTGCATGTGTTAAGCCTGCCGCCAGCGTTCAATCTGAGCC
ATGATCAAACTCTTCAATTTAAAAAGTTTAATCGCTCAATATGTACTGACTATAAAAAAA
TCACGACTGAATTTATTCAATCATTATGAATTTCAAGTTAAGCACCTATCAAGACTTCAA
AATTAAAAAAATATTTTAAAACAAAGTCAATCAACAAGTGCCCACACAGATTGTCTGATA
AATTGTTAAAGAGCAAAAAAGAACGACGCACTGTCAAATTTAACTACTCACAACAGTGCG
TCGTTGTGTGGTGCGAATTATAGAGAAATCCTAAACCAACGCAAGTACTTTTTGCAAAAA
ATTTGAAAAAAATGATCGCTTGTTTAAAATAAGCTCATAATGTTTATTTCAAAAACAATA
AATGCCTATATCTTACTATATTCTTATCAAACATCATCTGAATATATCAATCATAGAAAT
CTTACTAATCCCCTACACACTATATTCAATCAAAAAATCTATTGCTTTTCATTAATTTTT
CTAATATGTTTACACCACTTACCGATTTAAAAAGAAATAACTAGGAAGTGATTTGAATGA
TAAAACTTTATAACAGCTCATTTGAGCGTGAGAATTGTGGGTTTGGCTTGATAGCCAATA
TAGATGGGGTGCAGAGCCACAAGGTGGTTCGTAATGGTATTTTGGGTTTATCTCGTATGC
AGCACCGTGGGGCGATTTTGGCAGACGGCAAAACGGGGGACGGTTGTGGTCTTTCTTTGC
AAATGCCTGAGAGCTTTTTTCGTGCGGTTGCGGCGGAAAGCGGTTTTACTTTGGCAAAAA
TTTTCGGTGTTGGACAGATTTTTTTGCCTCGTGATGAAGCTTTAGTCAAAGAGTATATTA
AGATTATCAATGAAGAATTAACCCAAGAAACGTTGGGTATTCCTGCGTGGCGTGATGTGC
CGACCAATCTTTCTGTATTAGGGGAAATTGCTCTTTCGGATATGCCAACGATTAAGCAGG
TGTTTGTGAATGCACCTAGCGGTTGGCGTGTACAGGATTTGCAACGCCGTTTGTTTGTGG
CTCGCCGCCGTATTGAGAAGCGTATCAATCACCCTGATTTCTATATTTGTAGTTTTTCTA
ATCAAACGATTGTCTATAAAGGCTTATGTATGCCGAAAGATTTGCCGAAGTTCTATTTGG
ATTTGGCAGATTTGCGTATGCAGACGGCAATTTGTTTGTTTCATCAACGTTTTTCAACCA
ATACGCAACCGCGTTGGAAGTTGGCTCAACCTTTCCGTTATCTTGCCCATAATGGTGAAA
TCAATACGATTTCGGGCAACCGTGCTTGGGCGAGAGCTAGGGCGTATAAGTATCGTACGC
CGTTAATTCCTGATTTGCAGACGGCAGCTCCTTTTGTGAATGAAACGGGGTCGGATTCTA
GCTCGTTGGATAATATGTTGGAGCTGTTTGTTAGCGGTGGTATGGATTTATTCCGTGCCA
TGCGTTTGCTTGTCCCACCTGCGTGGCAACAAAATCCTGATATGGACGATGATTTGCGTG
CCTTCTATGATTTTAACTCAATGCATATGGAGCCTTGGGACGGACCTGCTGGGATTGTTT
TAACCGATGGTCGTTATGCCGCTTGTAATCTTGACCGTAATGGTTTACGCCCTGCTCGTT
ATGTGATTACGCAAGACCGCTTGATTACGATTGCGTCCGAAGTGGGGATTTGGAACTATG
CCCCTGATGAAGTGGTAGAGAAAGGACGTGTTGGACCAGGGCAGTTGTTGGTGATTGACA
CCAAACATGGTCGCTTGGTGCATTCTGATGAAATTGACAATGAAGTGCGAGCCAGACACC
CTTACCGTGAGTGGTTAAACAAACACGTTCAACGTTTAATTCCCTTTGAGCAGTTGCCTG
AAAACGAAGTGGGTGAAGCGACACTTGATGAGTTACAACTGAAAGTGTATCAAAAGCAGT
TCCTTTATGATAAGGAAGAGCTGGAAAATGTTATTCGTGTGCTTGGTGAGAGCGGACAGG
AAGCGGTCGGTTCAATGGGTGATGATACGCCTTTTGCGGTGTTGAGCGAACGCCCACGTG
TGCTGTTTGACTATTTCCGTCAATACTTCGCCCAAGTAACGAACCCACCGATTGACCCAT
TGCGTGAAGCCCATGTGATGAGCCTTGCCACCAGTATCGGGCGTGAAATGAGCGTGTTCT
TTGAAGCAGAAGGCATGTCGCATCGAGTGAATTTCAAATCACCGATTTTGGTCTATTCCG
ATATGCAACAGATTTTGCGTTTGCCTGCGGAACACTACAAACACACGATACTAGATGCAA
CCTTTAATCCTGATGAATTGACCTTAAAACAGGCGATTGAGCAATTATGCGAGCAGGCAA
AACAAGCGGTGCGTGAAAAAACCGTGTTGTTGATTGTGTCCGACCGCAACATCACGGCTG
AACGCCAACCTATTCCAAGTGCCTTAGCGGTGGGGGCGTTGCAAACCTGTTTGGTGGAAG
CCAACTTGCGTTGTGATACCAACATTTTGGTGGAAACGGCAGAAGCACGCAATCCACATC
ATTTTGCGGTGTTAATCGGTTTAGGGGCAACAGCAGTTTATCCCTATCTTGCCTATGAAA
CCATTGCCGATATGGTGCAAAAAGGGGCAATCAACAAACCGCTTCGTGTGGCAATGGCAA
ACTTCCGCAACGGGATCAACAAAGGCTTATACAAGATTATGTCGAAAATGGGCATTTCTT
GTGTGTCGTCCTACCGTTGTGCCAGATTGTTTGAAGTGGTTGGTTTAAATAGTGAAGTCA
TCAACCTTTGCTTCCCTGGTATCACCAGCCGTATCGAAGGGGCTAGTTTTGCAGATTTAG
AGCAACAACAGACCGCTTGTCGTAAACGTGCATGGCGACACAGCCAAGATATTGAAATGG
GCGGTTATCTCAAATACAAACCGCAAGGCGAATACCACGCTTACAACCCTGATGTGGTGA
ACACCTTGCAGACGGCAGTCAATACAGGCGATTATGAAAAATACAAAGCCTTCCGTGATG
TGGTAAACAACCGTCCGATTACCACGATCCGTGATATGTTGCGTTTAAAAACCGAAGCAG
GCAAAGCGATTGAGCTTCACCGTGTTGAACCCGCGGAAAACTTATACAAACGCTTTGACA
GTGCGGCAATGTCTATCGGTGCATTAAGCCCCGAAGCTCACGAAGCCTTAGCAGTGGCAA
TGAACCGCTTGGGTGGCTATTCCAACTCAGGTGAAGGCGGTGAAGATCCGAAACGTTATG
GCACAGAAAAAGTATCAAAAATCAAACAAGTGGCATCGGGTCGCTTTGGCGTTACCCCTG
CTTACTTAATGAGTGCCGAAGTGATCCAAATCAAAGTGGCACAAGGGGCAAAACCAGGTG
AAGGAGGTCAGTTACCAGGGGATAAAGTTACCCCATATATCGCTCAACTTCGCTATGCGG
TACCGGGTTCAACCTTGATTTCACCGCCGCCACACCACGATATTTACTCGATTGAAGACT
TGGCACAGTTGATTTTCGACTTAAAACAAATCAACCCGAAAGCCTTAATCTCAGTCAAAC
TCGTTTCCTTGCCGGGTGTTGGCACCATTGCCACAGGCGTGGCAAAAGCCTATGCGGATT
TAATCACCATTGCAGGCTATGATGGTGGCACAGGTGCAAGCCCATTAACCAGCGTGAAAT
ACTGCGGTTCACCGTGGGAGCTTGGTTTGGCAGAAGCCCAACAGGCTTTGGTGGAAAACA
ATTTGCGTCATAAAGTTCGTTTACAAGTCGATGGAGGTTTGAAAACAGGTTTAGACATTG
TAAAAGCAGCGATTTTAGGGGCAGAAAGTTTCGGTTTTGGTACTGCACCTATGGTTGCAC
TTGGCTGTCGCTACCTGCGTATTTGCCACCTAAACAACTGTGCAACAGGCGTAGCAACAC
AAGACGATACTTTGCGTAATCAGCATTACCACGGCTTACCTGAAAAAGCGATGAACTACT
TTAAATTCATCGCCCAAGATGTGCGTGAAATTTTGGCAGAACTCGGCGTAGAGAAATTAA
CCGACTTAATCGGTTGCACCGATTTATTAGAAATCATCAATGGCAAAACCGCTAAACAAC
AAGGTCTAGACTTGGCTAAATTGCTCTATTCGCCAAAAGTGCCAGACGGCAGTAGCCGTT
TCTGCACCCAAGCCAACCCTGCTTTTGACCAAGGTTTGTTGAATAAAGCGATTGTGGCAC
AAGCCCAAAATGCGTTTGAAAGCGGTTTATCAGCGGATTTGGATTTCGACATCAGCAATT
TAGATCGCTCTGTGGGAGCAACCCTTTCAGGCTTGGTGGCTCAACGCTATGGCAATCGTG
GCAATCCATTGCAAACCTTCAGCATCAACCTAAACGGCACAGCAGGACAAAGTTTTGGCG
TGTGGTTAGCAGGCGGCGTGAACCTGAACTTAACTGGTGATGCCAACGACTATGTGGGCA
AAGGCATGGCTGGTGGTCGCATTGTGATTAAACCGCACAATGGCGTTGCCTTTAAAGCCG
AAGAAGCCGCTATTGCAGGCAACACTTGCCTTTACGGTGCAACAGGTGGGGAACTTTTTG
CATCAGGTCGTGCAGGTGAACGCTTTGCGGTGCGTAACTCGGGAGCATTAGCCGTGGTTG
AAGGCATTGGCGACAACGGTTGTGAATACATGACAGGCGGTGTCGTTACCATTCTCGGCA
AAACAGGGATTAACTTTGGTGCAGGCATGACAGGCGGTTTTGCCTATGTGTTCGATGCAG
ACGGCAAATTTGCCAACCGCATTAATCCTGAACTGGTTGAAGGACTAAGCATTTGCGATT
TACCAACTCACCAAGAGCATTTGCGTGGCTTAATCTCTCGCCACGTTGAACTTACTCGCA
GTGCGATTGGCGAACGTATCCTTGCTAACTGGGACGATTATGTCGCACGCTTTGTCTTGG
TGAAACCTAAAGCGAATGACATTAATGCCCTACTAGGACACAAACGCCGTACCCTAGATG
AGTTGGGTGTGATTGTGCAGTAGAAAGTGAAAAGATGAAAATGCCAATTTCCCTCTGAAC
AAGCTCCCCTCTTTAGCAAAGAGGGGCAGGGGGAGATTTGTTAAAAAGGGATAACGAAGA
CAAAATGCGAATTAAAGAATGATGAGAACCATACAAATCTCTCACTTCGACATTTCGTCT
GCCCAATCTCCCCTAACCCCTCTTTGCTAGAGAGGAGGATTATTAGAAGGAACACAAAAA
TGAGCCGTGATAATGTTTACCAATTTATAGATTTACCCCGTGTTGATCCGTCAAAAATTC
CATTAAACAGTCGTAAAAGCGAGTTTATCGAAATTTACCAAATGTTTAGCCAAGCACAGG
CAGAGTCGCAAGCCGACCGCTGTTTAGAGTGTGGCAACCCCTATTGCCAACACAAATGCC
CATTACACAACAACATTCCCAACTGGCTACGTTTGGCACAAGAAGGACGGATCATTGATG
CCGCAGAACTGGCACACAGCACCAACAGCTTACCCGAAGTTTGCGGACGTGTTTGCCCAC
AAGACCGCTTGTGTGAAGGCTCTTGCACCTTAAATGCCGAATTTGGTGCGGTCACCATCG
GTAATGTTGAAAAATACATCACCGAAAAAGCCTTTGAAATGGGCTGGAAACCAACAGTAA
AAAACGTTCCCAAAGCCAACAAAAAAGTGGCGATTGTCGGAGCAGGTCCAGCAGGATTAG
GTTGTGCAGACGTGTTAATCCGCAACGGTGTTGATGTGGTGGTGTATGAACGCCAACAAG
AAATCGGTGGCCTGCTCACCTTTGGTATTCCATCATTCAAGTTAGAAAAAAATGTGATGA
GCCGTCGCCGTGAGATGTTTAGCGAGATGGGCATTGAATTTAAACTGGGCATAGAAATCG
GCAAAGACATCAGTCTTGACGATTTGCTTGCCCAATATGATGCGGTTTTCTTGGGCGTTG
GCACCTATCAAGGCATGAAAGCCAATATTCCAAATGAACAGGCACAAGGCGTTTATTCCG
CTTTGCCATTCCTGATTGGCAACACACAACATTTGCTCGGTTTAGCTGCCCCTGATTACG
TTTCAATGGCAGGTAAAAAAGTGGTGGTATTAGGCGGTGGCGATACCGCAATGGACTGCG
TAAGAACATCGGTGCGTCAAGGTGCATCAGAAGTGACCTGCGTTTATCGCCGTGACGCAG
CCAATATGCCAGGTAGCCGTAAAGAATACAGCAATGCCAAAGAAGAAGGTGTCGAGTTCC
AATTCAACGCTCAACCCGTAGAAATTGAAGCCGAACCATTAGCTGTGGAAACCGACCAAT
CAGGCAAAGTAACAGGGATTAAAATCGTCAAAACCCAACTGGGCGAACCCGATGCCAACG
GTCGCCGTCAAGCCGAAATCATCGAAGGTAGCGAAGAAATCATCGCTTGTGATGCCGTTA
TCATCGCCTTCGGCTTCGCTCCACACGAAATGCCTTGGCTATCGTCAATTGGTGTCACCA
CAGACAATCGTGGCAGAATTGCAACGGCTGGCGAACTCAAACAACAAACTGCCAATCCAA
AAGTCTTTGCTGGTGGCGACATCACTCGTGGCTCAGACCTTGTGGTTACCGCCATCGCCG
AAGGACGTGATGCGGCGGAGAGTATGATGGAGTATTTAGATGTATAGCAAGCGGTGAGAT
TGTATTAAATATTTACAAGACACATTGTGTTATATAGTCTGATAAAGATAATTTGCTCTC
CCGAAATATTTCTAAAAATATATTAATACATAGAGAGAGCATTTTTCTTTACAATTAATT
CTTATTAAATGAATCTAAACGAATAAATAATTCATTTTCTAAATTTAAGGTAATTAAAAC
CTGTTTTAATCGAGCTAACTTATCATTATTACTATAATTAGTTTCCATTTGGTAGTTATT
AGGTAAAGCTACTGCTACTCGTAGTTCGTCTTTTTTTCCATCTGGAACAATACGTAACTT
TTCAGCCAATTGGGTTTCTAAAAATCTAGTAGGTTCCTCTTGGAATAATTGTTCAATTAC
AACTCTATAAAGCTCTGTAACATTATTAACCTCTAACTGAATATCTTGGAATTGTGCTGA
AATCAATTTCCTATAGGTTAAATCATTTACATCCATTAAATTAATTTCTGAGTCTTGCTC
TTCATATTCAGGTTGTTTCCAAATATTAAGAAAACGTTCCGATAATAAAGTAAATCGATC
TTCCCACTCATTTTTTCCCCATTTCGATAGAGAACTTAATGAGCTATTTAACCATAATCG
ACTATCCTTGTACAATTCACGTTTTTTGATAAAACTTTTATTAGATAGCTCAGAATTATA
TCCAGTTAAAGTCAAATTAGCCAAAGTATGTAATTTCTGTTGCATAAATTCGTATTGCTG
CGAATCTAAATCCTCATACCAATCATCACCTGCATTTTGAGGAAAAATATGTTCAAGGCT
AATTTTTTTATTATTTATAATGGATATAAACTCTTTATTCTTAAAGTTTTCTAGTCTTTC
AAACAAATAGGTTCTATTTTTAGAAGCCCAATTATATATAGAACAATTTTTTAATGCCTC
AATCACCTCAACATCATTCGGAAAACGCTGATTATTTGTACGTTTTGACAAAGATTTAAC
GATTGTTGCTACATAATTTTCTGATACTACTAACTCATTTTCATTATATAGTGCCATAAA
AATTTTATTTAATGCATTTGTTGGGAGTCCAACAACTAGACGTCGAACAATAAAAGACTG
TAACCATTCTAAAATTTGAATGAATTGCTCCTTATTAATTTTATTTAAATAACTGTAATC
ATGATAAATATTTAATAAAAAAGGATACGCAGTTTTAACCTCCAATAATTTAATATATTG
CAAGTGTAATCGAATATCCACATCTTCCTCTCTTTCAGGATTTACTAATATACCATAATA
CTTTGAAAACTGTTTTAATTCTAATAGATCCTTCTCCTGAACCCTTGGATATTTACCTTT
AAAAGCCTCATAAATTCTAGTTTTATTTGGAATCTTTTTATTTATTTTAGTAAGATAATC
ACGAATAAAGTCAGAAACTTTACTTTCATTATTTGCATCATCTTTAGCAAATTTCTCAAT
TATATCCCAATATTGAAAGAATATATTTTGCTTATCACTCTCTAAATCCATCAATATATA
ATTTCTAATTAAATCTGCCTCACTTAATGCTAAGCCAGTTGAATTTAAACTCTCAAAAAT
ACGTTGTGGATTATCCTTTCCTCTCTCTAATGAAACTTCTACAAACATTAATTTATCTAA
TCCTTGTCTGACTATATCTAAGTTTTCTAGAGTAATACAAGATTTGAAATATTTAAAATT
TTCCACCAATCGTGAAAAATAACCCAACCCTTCACTAAAATTTCCTTTATAAATATATTC
CATAGCTGAAACATGATTATCTGTTGGCTTAAGTTTTAATTTATATGGTGCAGAAGAAAA
CTTATTAATCAGAATAGTTTCATTAATTTCGTCGGCTAAGTCATTTTTTTCTTGAGATTT
TGTGAGATGATATAACACCAAATAAATTAACATAATGGTCGTTAATCTCTGTTGCCCATC
AATAATAATCCACTCTTTAATTTGTGAACTTGTGTAAGCACCATTATTGTGAATATAAAC
AATACTTCCAATAAAATGATTAGAAACATCACAATCTTGCCCTATACTCAAAATATCATT
TAGAAGTTGCTGGCATTGTTCAACTTTCCAATCATAATTACGTTGATATACAGGGATAGT
AAACTGTACTTTTGTGCTAGTTAAAAAATCAGCAATTTTTAATTCACTTGCTTTCATATT
CATTCTCCTGACGATATCAATATATCCATTATTGTGTACAAATAAATAACGCTATTAATA
ATTTTTCGGGGGGAGGGGGTAAATCTCAATATTCTAAAATCCCACACCATATTTTCACAC
CAAATTACCTACTCGCCCAGTAAAGAGTTTAAACAAATGTGCTTGTATTCCGAATCGTCT
GCAATGGCAATGGATAAATCTGCTACGCTGATACCTGCTGAGGCTTCTCCGTTCATCAGC
ATATAATCATCGTCTAAACGATATTCCCCCCGCCCCCCTTCGTAACCAACCCGTTACGCC
TATTCGTTCGCTAAAATACGCACCGTGCTAACAGATGAATTTCTTGTGGAAATGCTGGTA
TATCAACCAATTTCACATTCAATGCAACAAATCAATACCTGCACTGCCTACGATCAACAA
ATAAGGCTCTTGTGCTGCTTTTGCCACTTTGTCAGTATTACGAACATAAGTTATTACAAA
CCACTTAGTACTCAGATGCTCAATTTTTATTAATCTGATGCAAAAACCGCTTCGTCCGTT
CGTGTTGAGGATTGCTGAAAAGTTGCTCAGGCGAGCCTTGTTCCACAATTTCACCGCCGT
CCATCACGACCACAACATCTGCCACATCTAACGCAAACTTAATTTCGTGTGTAACCACAA
CCATTGTCCAGCCTTCGTTTGCCAGCTCTTTCATTGTGTTTAGCACATCTTGCACTAATT
CAGGGTCGAGAGCAGAAGTCGGCTCATCAAACAGCATTAATTCAGGTTGAATGGCTAAAG
CACGGGCGATGCCGACACGTTGTTGCTGTCCGCCAGAAAGCTGGAATGGATAGAGATCGA
CTTTATCTGCTAATCCCACTTTGGCTAATAATGCTAAGGCTTCTTCTCTAGCTTGTTCAG
GTTTTTTACCTTGTACAAACACAGGGCCTTCTATCACATTTTCGATTGCAGTTTTATGGG
GAAAGAGATTGTAGTTTTGAAAAACCATACCTGATTTATGGCGTAGAGTAAGGATCTCTT
TTTTGGCTGATTTGGTTGTAAAGTCAATGTGCAACGGGGCATCGTTATCAAAGGTTATTG
TGCCTTGCTCTGGCACTTCTAACGCATTTAAACAGCGAAGAAAGGTAGTTTTACCTGAGC
CAGACGCCCCTAAAATCACAACCACTTGCCCCTTTTGAATGTCTAAATCAATCCCACGCA
AAATGGTGTTATTGCCAAAAGTTTTATGAATGTTTCGTACTTTAATCATTGTTATTTCGC
CACATATCGATCAAAACGTTTTTCTAAGCGTGCTTGAATAAAGAACAGCACCCAACAGAA
ACACCAGTAAATCAAGCCAGCTTCAATGTAGACTGGTAAGAAGTCATAGGACATATTTGC
CACTTGTTGAGCTACACGGAACATCTCTGTGACCGTCACAACAGATGCCAGAGAAGTATC
TTTGAATAGACCAATAAAGGTATTACTCAATGGCGGTACGGCAACACGAAACGCTTGTGG
TGCAATGATACGACGGAATGTCTGCATATAGGTCATACCGATGGTATAACCAGCTTCCCA
TTGACCTTTCGGCACAGAAAGAATAGCTGCACGAATAGTTTCAGAACCGTAAGCTCCGAT
ATTGATCGAAAAACCAATAATTGCCGCTGGGATCGGATCAATAAAAATGCCAATCGCAGG
TAATCCGTAGAAGACAATACAGATTTGCACCAACATTGGCGTACCACGAATGATCGAGAT
ATAGCCTTTGACGAACCAGAGTAACAGACGATGGAACGCGCTATTGACGGGAGTAACACG
AACTAACGCTACCCCAACGGCAATCGCCATACCAATAATAAAGGAAGCGATTGCCAAAGG
GATAGAAACTAAAAAGGCCGCTTGTACCATCGGCCAGAAACCATTTATGACCAGCTCAAC
ACGAGCTTCCGTCATAAATGGTAGAGAAAGTAATAAACTATTTAACACTGATATCTTTAC
CAAAGAATTGTTCACCTAATTTCTTAAGTGTACCGTCTTTTTTCAATTCTTCAACTGCTT
GACTGATTTTTGCAAGAGCTTCAGTGTTACCTTTGTTCACAATAAAACCAGCGCCCACTT
TATCTGTTGCTTCCCAAACTGGTTTTAAGCCTGAATTTGGGTTTTTCTTCAAGTAATCTA
ACAATGCAAGTGAGTCATTGAAGGTCACATCTGCACGTTTTTGTTGAAGTAATAATAACG
CTTGAGCCATACCATCAACAGCAACGATTTCTGCACCATTTTTCTGTGCAAGTTCACCAT
AGTTAGAGCTTAAGGTTTGAGCGGCTTTTAAGCCTTTAACATCTTCAGCTTTGCTCACAC
GGGTTTCATCATTACGAGCTAATAACATCGCGCCAGACCAGCTATATTCTGCAGATTTAT
CAAATGTTGCTTGACGTTCTGGGGTTGTTAAGCCTACTTGGTTTGCCACAATATCAAAAC
GCTCACCTTTTAAACCTGCTAACATTGCGTCCCATTGAGTTTCTTTAAAATCAACTTTTA
CGCCTAATTTTTCAGCTACTGCACGAGTAACTTCCACATCGTAGCCCGTTAATTTACCGC
TTGCATCGTGGTAAGTGAAAGGTGCATAAGTTCCTTCCGTACCCACAGTAATAGTGCCTT
TGTTGTTGATACGATCTAATAAAGACTCTTTTGCCAATGCTGCTGTAGAAGTGAAAACTG
CCGCTAAAGATAATGCAACGATTGATAATTTTTTAAACATAATAAGTTCCTTTTGATAGG
TAAGATTGATTGCTTGCAAATTTAAGGGCAAATTAGACCGCTTGCAAATAACCAAATGAA
ATATAAAACAACAAAAAGTTTGGATTGATAAGAGATTGGTGGCTGTTCAGCGCCTAACAG
TTAGACTAAGCAGCCCGATTAACGTATAGAGGATAAACCTCACCTATCGCTAATTCAGGG
TTTTATTTAATGATGAAATTATTGCTTATGATTTAACAATGACTCCCAAGTTTGAACTAT
TCTCCCGACTGACGAACCAAGTTAGCTATATCGAATGGCAAGTTATTAAACGATTCACAT
ATATTCAAGTGCAATTAAAAGGGCTGAACTAGTCTAACGGTGGGGAAGAGATTAATATAC
CCATTTATATTATCTATAAGGTCAAGTAGATACTAGTTATTTAGATAGAATTGACCTTTT
TTTCATCTAATAAAACAAGATAACTAGATTTTTGCCCAAATAATTTCTATAATTCGCCGT
AATTTTGAGATTCCCCCCTTAGCTCAGTCGGTCAGAGCAGGCGACTCATAATCGCTTGGT
CACTGGTTCAAGTCCGGTAGGGGGGACCATTCAAGGTTTGATAAATTTTCTTACATTCCC
CTTTCAATATCCTTACGTACATAGACATTTAAAAAAACGAAGGAAGATGAAAATAACATT
TTTAATATTTTTCAAAAGTTATAAGCATACAGGGCTAATAGTCTCCACTAAAAAATATTA
AACTGTCCTTCCTTAATCAGATAGCTATTCTTAATATTATACAGAAGTATGAGGTGATTA
TATAAGCATCCCAGAAAGCCTAGCCACTACACAAAACATGAGACAAATGAGTTTAAGAAT
ATTCAAACCCCATTTTACGCGGCATCAGTGAAAATAAAAGACATAGTAGACAAAATAAAA
AATGTGGCATTACGGATTAAATAATGCCACATAAACTCGACGATATTGAGGAATTTCTTC
TTATTATTTGATAACGATTATAATACTCTAAATACGAAATAAAGGCGAAGAAATAATTCA
ACTTTTTTCAAAAATTGGAGCAAGATCACAAAATTTTTCACTTCCTCCTAAAACTCTCTA
CACATACCCATAACCCATCAACCGCTGATAACGGCGATCAAGCAATGCTTCTGCATTTAA
CGGATCCAAGTCTGCTAAATCCTCAAGTAAACGTTGTTTCAAATTCGCTGCCATCTCATC
AAAGTTACGATGAGCTCCGCCTAATGGCTCTGGTACGATATTATCAATTAACTCAAGTTC
TTTTAAACGTGGTGCGGTTAAACCCATCACTTCCGCAGCGGTTGAGGCTTTTTCAGCACT
CTTCCATAAGATAGAGGCACAACCTTCAGGGGAAATCACTGAATAAGTGCTGTATTGTAA
CATATTCACTTTATCGCCCACGCCGATCGCTAAGGCACCGCCTGAACCGCCTTCGCCGAT
AACCGTACAGATAACAGGTACTTTTAAGGTGGACATTTCACGCAAGTTGCGTGCAATCGC
TTCAGACTGCCCACGCTCTTCCGCACCAATGCCTGGATATGCCCCTGGCGTATCAATGAA
GGTGATGATCGGCATATTGAAACGTTCTGCCATCTGCATTAAACGAAGGGCTTTACGGTA
GCCTTCTGGTGCTGGCATACCGAAATTGCGTTTCACTTTTTCTTTCACAGTACGCCCTTT
CTGATGACCAATCACCATCACTGGACGACCATCTAAGCGTGCAATACCACCAACAATCGC
TTTATCATCGGCAAAAGCACGGTCACCAGCGAGTTCATCAAATTCGGTAAAAATACGCTC
AATATAATCTAAGGTATAAGGGCGACTTGGGTGGCGAGCCATACGAGAAATTTGCCACGC
ATCTAAATCTGAGAATGTTTTCTTGGTGAGTTCTTCACTTTTTTTCTGTAAACGTGCAAT
TTCATCATCAAGATTGATTTTGTTGTCATTACCTACTGCGGAACGCAATGCTTCAATTTT
TGCTTCAAGTTCTGCAATCGGTAATTCAAAATCTAAGTATTCTGTTGTCATAATTTTTCC
TATCTGTTTTGGCAGAAATAAAAACCGCTGTATTTTATCAGTGAATGTGACATAAGCGGT
AAGATTTCCACATTTTTTTGCAAATTTTCTCGCTGATCCGACCGCTTAATGCTATTCCGC
AACAACAAATTGCCCCATACAGCCACGATCTCGTAACATTAAATCGGATACCCCGAAGGT
GAATGGCTGTTGCTCAGAGGCTGTATGCTCAAACTTAACTAACAATGTAGTTTCTTGGGT
TGGTTCTAACCATACACAATCTCGCCAAGCCAACTGTTTATGAGGCACAGCCTGACGATT
TCTCGTTTCCACCATAAATTTGGCACCCTGTAAGGTAAAACCAACCTCTTCCGTTGTGGT
CAAATACCAACGTTCCACCGTTCCTTTTTTTACCGTAAAATCGATCCGCTTAGGATCAAA
TCGTTGATGATTGATTAAACGGTCTTGTGGGCGGAGATTGATTTTACGTTCTTGGGTAAT
TTTTAAGTTAAACTCTTCCACATTAAATGGGGGAAGTTTTGGTGTCACATTTAACGCTGA
AGGCACCCCCTCTGGGCGAAACTCTAACACCACATTATCATTTAACTCATTGTTATCTTT
GAATAATTTCCCAATTTCATCAAAAAAATCTCGCTTCTTGCCAGTGATTAATGAAACCTT
ATCTCCCTCATTTAAGTCCACTAAAACTTCAATTCGTTCCGATGGAGCAAGGGAAATATG
TTCCATTTCAACCATATCCGCTAAAAAACCAATCCCCGTTGCAATTAAATAGAGCGGTTT
GCCATTGTCTAAACGTAAATCATAATGACGAGAGAGGGAAGCATTCGCAATCCGCAAACG
AACCCAGCCACGAGGTACATCAAAATAAGGACTTTCTTGCCCATTCACAAACAGACGTTT
GCCAAAAAATTGATTAGTCTGAGTGTCAATTACTTGAATACCATCACTGTTAATCAACTG
ATCTTGCAAAATCAGCGGAATATCATTAACCCCATATTTATTAGGTAGTGACGCTTTTCT
ACTTTCACTATCTTCAATAATCCACAAACCTGCCAAGCCACGATAAACTTGGAAAGCGGA
ATTTAACATTGTGTCTGCGTGATACCAAGCCGTACAAGCGGATTGATTAACCGATAAAAT
CGGCGACCAACTGCTGTTTTTGTCTATAGCACGGTGAATAGAGCCAATCATTTCCGTTGG
AGCCTGTAGCCCTTGGATATTGATCGATAATGCTTGTGGCAGGTTGTTAGTATAGGTCAG
CTTGACAAAATCACCTGACTTCACTCGTACCGTGGGGGCAAGATAACGCCCATTTACCCC
CCAAACATCAACCAGTTTCCCTTTATTAAATTGCGTTTGAGCAGGACGAAAATCCAATCG
AACAGGACGACCACGCCCCACTTCAATCATCGGCGGAATGGTTAAACTAGGACGATTTTT
CGCCCATAACGACGTAGGGGTAACAGTAGCTACCCCAGCTAATGTAGAACGTTGTAAAAA
TTGACGGCGAGAAAGTTTCATATTATTTACGTTCTAATTGAGCCACTTCTTGATCCAATT
GTTCTATTTTAGCCTGCATAATTTGATGACATTTTTCGATAAGCTCTTTGAGATTTTCAC
GATCATAACCCGACGTATCAATCGGTTCTAATTGCTCGCAAATCACCACACCATTGTCCT
TACGATTTAAGTCAATTTTATTATGAGTCGTTGAACAGACAATCGGCACAATCGGCACAC
CAGCTGCAATCGCCGTATGAAATGCTCCTGTTTTGAAAGGTAGCAATCCACGCCCGCGAC
TACGTGTTCCTTCTGGGAACATCCATACCGAGATTTGTTTGTCACGAATAATCTCGCCAA
CCTTATTCATCGTATTAATAGCACTACTACGTTTTTCACGGTGAATAAAAATATTCCCTG
TTGCCCAATAAACTAAGCCAAAAAAAGGAATACAAATCAAGCTACGTTTACCCATGCTCA
CGGTTCTTGGTGGTACCATTGCTGCAATTGTCACCATATCATAGTTATTTTGGTGGTTTC
CGATATAAATAGCTGGTTGATTAAATGTCGCTTTATTGCGTGTAATTAATTTAATGCCAA
CCAACTTATGCAGTGAACCAAACATATTTGCCACAACGCTAACACTATCTGGATGGCGTA
ACCGTACTAACGCATAAAGCGAGCCAACAATACTGATTAACATAGCAAAGGAAGCTACTG
CAACAATGCGAAATAGTTTTAACATAGTAAAAAACCTTTAAGAAGAAATATTATAGAAAG
TATAGCCGAGATGTCCTCATTTGCCAAAAAGATAAGCATCAACTATTGCTAAAATTCATT
TTCATTTTGTTAAGAAATCGTTATATTGAGCAAGTTTTTTCAACCTATTTAGGAGTTATT
ATGAGTCAAGTTACATTAGCTGGAAATGCTATCGAAGTTACAGGTCAATTCCCACAAGCG
GGTAGTTCAGTGGCGGATTTTACATTAGTGAGCAATGGCTTAGAAAACGTATCACTTTCC
GACTTCGCAGAAAAACGCAAAGTTCTTAACATCTTCCCAAGTATTGATACAGGTATTTGT
GCAACTTCCGTGCGTGTTTTCAATAAAGAAGCAGCCGAACTCGCAAACACAGTGGTACTT
TGTATTTCTGCCGATCTTCCTTTCGCCCAAGCACGTTTCTGTGGTGCTGAGGGAATTGCG
AACACCCAAACACTTTCAACATTCCGCAACAAAGCCTTCCATCAAGCGGTAGGCGTAGAT
ATTGCAACAGGCCCATTAGCAGGTTTAACTGCTCGTGCAGTGATTGTATTAGATGAAAAC
AATAAAGTGCTACACAGTGAATTAGTCCCTGAAATCAAACAAGAGCCTGACTATGCAGCG
GCGTTGGCAGTGTTGAAATAAGACGATTCATTGAATGATAAAGGACGCCAGCATGACGTC
CTTTATCACTTAAACAATATCTAATAATTCTACTTCAAAAATTAACGTGCTAAATGGCGG
AATTGACGCACCTGCACCACGCTCACCGTAAGCAAGGTTATGTGGAATGGTTAAACGCCA
TTTTGAACCCACAGGCATCATCTGTAATGCTTCAACCCAACCTGCAATCACGCCGGTGAC
TGGGAACTCTGCTGGTGTACCACGTTTCACTGAGCTGTCGAATACCGTACCGTCGATTAA
TGAACCCGTATAGTGAACACGTACTTTATCTGTTTTCGTAGGCACTTTACCTGTACCTTC
CACTACCACTTCATACTGCAAACCGCTTTCCGTTTCTTTCACAGATGGGTGTTTTTTATT
CTCATCTAAGAACGCTTTACCTTCTGCCGCTAACGCTTCAAAGGCTTTTGCTTGTTCTGC
TTCGGCACGTTGAGATAACTCTTGTAACGCTTTGGTTACTTCATTCAAATCTAATGCAGG
TGGGTTTTGATTTAACACATCAAAAATCCCTTTTACCACCGCTTCCGGTTCAACATCTAA
ACCACTGCCTAATAATTGCTGAGCAATTTGTAAACCGATACCATAACCGCCTTTTGCTTC
AACGCTTTCTAATTTCACTTGTTCTAAATTTAAAGACATAATTTTTCCTTATGTGTAGAG
GGGATCCCCCGTTAATGTGTTTATATAAATTCGGGCGAGGATAAACCTCGCCCCTACATT
CATTAAAATAATGACTGCTGTAATATAGAGCCAGATTGGCAAATTACAAGTAACAAGCGG
TCGGATTTTGGCAAAAATTTGCAAATTTCAGCTAGTATGTCGTAGCTGTACAACAGGGTA
CGCAGATATCATAAGACACATCTACAAAATAGCATTTGCTGTATCTTTTTGTATTTACTT
TTTAAAAATTGAGGGGGCACATCAGCCCCCATCTAACGCTAAGTCGCCTTATCTTTACAT
TTAAGTAAAATTACTGTTTTTCAGGTCTATGGAATAAGGTGAATGCGATAAAACCGAATC
CTAAGAAACAAGATGCGATTAAGGCATAGAAACCACCGTCCCAACCATAAACATCCACTA
ATTTACCCATTACCCAACCTGCGCTTGCAGAACCAAGTAAGTAACCGAATAAACCAGTTA
AACCTGTTGCTGTACCTGTTGCAACGCGTGGCACTAAATCTGCCGCTTGTAAACCGATCA
TCATTACTGGACCGTAGATTAAGAAACCAATCGCCACTAAGCAGATGTTATCAACTAATG
GGTTGCCAGCTGGGTTTTTCCAGTAAACTACAATAGCAATTAATACACCAACGAGGAATA
ATAACATTGGCGGTGCACGGTGACCTTTGAATACTTTATCACTTAAGTAACCGCTTGCGA
GCATACCAAAGATACCTGCGTATTCATAAAGGAAGTATGCCCAACTTTGTTTGTCTACGG
TAAAGTGTTTAACTTCTTTTAGGTAGGTTGGCGCCCAGTCAATAATCCCATAGCGAATGA
AGTAAACAAACACGTTCGCAATCGCAATTGCCCATAAGAATTTATTGTTAATGATATATT
TGTAGAAAATATCTTTTGAAGAAAGGGTATGTGCTGATTCCACTTTTTCTAATACTTTCT
CGCCTTTCCACTCATCAACAGGCGGTAAACCTTGTGATTCAGGTGTATCACGCATTAAGT
AAAGCACCACAAAGGCAAGTACAATCGCAATCAATGCTGGAAGGTAGAACAAGGATTGCC
ATACACCGAAGATAGATAAACCTAAAATCGCCAATGGACCAATCAAACCACCACCTAAGT
TGTGTGACACGTTCCACCAACTCCACCAAGCTCCACGTTCAGAACGAGAGAACCAGTTGG
TCATTGTTTTTGCACCTGGTGGATAGCCCATTCCTTGGAACCAGCCATTTAAGGCTGCAA
GTAAGATCATTAATGGAATTGAAGAAAGTACACCAGGCACTAAACCAAAAATCAAGCTGA
TGATGGCAGAACCTAATAAACCAATAGTGATGAAATATTTTGGGTTTGAGCGATCTGAAA
CATTTCCCATAATGAATTTACTAAATCCATAAGCAAGGGATAATGCCACTGCGACCGTAC
CAAGATCTGCTTTGCTAAATCCATATTCGTCGATTAAATAAGGAATGGCTAAAGAAAAGT
TCTTACGAATCAAATAGTAAGCTGCATAGCCAATAAATACACCAGCAAATACTTGCCAAC
GTAATTTGCGATATTCTGCGTCTGTACGAGAACTTTCAATTCTCGGTGCAGGTGCAGATG
CCTTTAGAAAAGAAAACATACAAGCTCCTTTGTAACTTTTGTGATTTTGAAAAATTCGAT
TTCAAACATTTTATGTTCGGATGTGATTATTTATCTGAAAGACTTTACATTGCAAATGTA
TTTTGTAAATTTTGTGATGTAAATCTCATTTATTTGGTGAATTTGTATATAAAAACAACA
GGTTAAAAGACACAATCGTTTACATAAATTGAATTTTAATCTCACCTTTTGCAAAAAATC
GCCTAAATCCGACCGCTTGTGATTGACTAACCGAAGTGAACGGATACAATCATTCCATTT
CCGATTACTCATAATAAAGGACAACATTAATGAACCTATACAACATCAAACACCCTGAAG
AACAAGTGAATTTTGCCCAAGGCGTTCGCCAAGGGTTAGGCAAAGATCAGGGCTTATTTT
TCCCTGAAGTGTTACCTAAATTTGACGACATTGACGCTTTATTAGCATTACCGCTGGTTG
AGCGTAGCCAAAAGATTTTATCGGCATTGATTGGCGATGAATTACCACAAGAAACCTTAA
ATGCAATGGTAAAAAATGCCTTTACCTTCCCTGCTCCGTTAGCGAAAGTGAATGATGATA
TTTATGCGTTAGAGTTATTCCACGGTCCGACCCTTGCTTTTAAAGACTTTGGCGGTCGCT
TTATGGCACAAGCATTAAGTGCGGTGCGTGGTGATGGCAAAATTACCATTTTAACAGCGA
CATCTGGCGACACAGGTGCGGCGGTGGCTCACGCTTTCTATGGTTTAGAAAACATCAATG
TGGTAATCCTTTATCCGAAAGGTAAAATCAGCCCGTTACAAGAAAAATTATTCTGCACCT
TAGGTGGCAACATTCGTACCGTGGCAATTGAGTCGGATTTTGACGCTTGCCAAGCGTTAG
TTAAACAAGCCTTTGACGATGCAGAACTTCGTCAAGCTATCGGTTTAAACTCTGCGAACT
CTATCAATATCAGCCGCTTGCTTGCTCAAGTATGCTACTACTTTGAAGCAGTGGCGCAGT
TGCCGAAAGAGAAACGTAGCGATGTGGTAGTTTCTGTACCAAGCGGTAACTTCGGTAACT
TAACTGCAGGCTTAATTGCCAAAACTTTAGGCTTACCGATTAAACGTTTTATCGCATCAA
CCAATGCGAACGACACTGTGCCACGTTATCTTAAATCAGGTAAATGGGAGCCAAATGCAA
CGGTTGCGACACTGTCAAATGCAATGGACGTAAGCCGTCCGAACAACTGGCCACGTGTTG
AAGAGCTGTTTAAACGTAATGGTTGGAATTTGGCGAATTTAGGTTCAGATGCCTTAAATG
ATGCAGAAACCGAAGAAGCATTAAAAGCACAATATGCGGAAGGTTACTTATGTGAACCGC
ACGGAGCAATCGCTTACCAAGTATTGAAAGATCAGCTACAAGCTGGCGAAACAGGTATTT
TCCTTTGCACCGCACACCCTGCGAAATTCAAAGAGAGCGTAGAGCGTATTTTAGACATTG
AACTGCCTTTACCTGAAGCGTTAGATAAACATAACAAAATGGAACTGTTGTCGGACACAA
TGGCGGCAGATTTTGCGAAGTTAAGAGAGTATCTTTTAAAATAGCATTCCCTATAAGCGG
TAAGATGAAGGCAAAATACATTATCTTACCGCTTATTTTTATACCAAAAACAACACAGGA
ATTAAATTCATCACCATCATCGTCAAAATCGACTGGATCAAGCGGGACGATCCGAAGATA
AATCCACGATTTTTACCGTTATCAAATTTCACTAATAAATTCGCCATTGCCGTTAATGCA
TACACTTCAAGCAAGGTAAAAATCACCAGATAGAGATAGCCAGAAACCAACGAAGCATAA
TGCAAGGTGATAAACCAAGGCACAACCATACCGACGGCTAAAATCGGGCTAACGAAAATA
AGTTGCTTACGGGTTAAATTGATATGCTTGGAGAAATACGATTGTAGGGCAACGGTCATC
AACCCATTGATAAATAACGCAATCGGGATCTGCTCTGGGGCATTGAGTTTATTGTCAAAC
AGATAAGGAAAAATCACAAAAAACGACATTGCAACACTTAACGGTACAAACAGCATTAAG
TGAACAAAAATAAACTCTTTGGTGATGATTTCCCGAATTTGCCCCCAACGAAATTTCACT
AAATTGTTCACATTTTCCATTTGGTAGAACGGCTTTGCCATAAACACAAATAACACCGCT
TCCAATAAAAAACAGCACCAGATTAACGCATTGATCTGCTCATACTTGATAAAGGGAATT
GCAAGCAATGGAGCTGCCATCGACGACATACTGGTGACCCGTAAGAATTTGCCTTGTAAA
CGGGTTTTCGCCGCATATTCATCGCCAGCCAATGCAAGTAAGCACGCCCTTGCATTAGTT
GCAAACAGACAACTTCCCATACCAAAGCACATTGTCGCCATTAATAGCACCGTGTAGCTT
TCCGCAGACAAGAAGAAAACATAGGCGATCACATCGAGCATACAGCCGACTAACATCATT
TTAGCCAAACCATAGCGGTCGCCTAGCACCCCTGCAAAAATTGCAAGGGCTTGGCTACAA
AAAAACAGTACCGACAACGAAAATGCGATCTGAGCGTTAGATAAGCCTTTTTGTTGCAGG
TAGATAAAAAAGACCGTTTGCATTGAAAAATAAGCAAGGGTCGAAATAAAACGACGAGTG
AGTAGTAGTTTTTCTAAGGACATTTGAATATCTATAAACGGCTATCTGAATATGTAGCTA
ATCCTATGTTATGAATATATTTTACAATGTTGATTTTTTATATAAAGAACTATTATTCAT
ATCGTGCTTTAATTATTCTCTATGGTACAAAGATCATCATTATTGGTAAGCATTTTAAGA
TTCACTCACATAATACAAACGCTCCTATTCCCTTCAATCTTTTGCAACTCGCCCCCATAG
CGAGTACAATTCTTCCATTTGCAATATTTCGGATAAATCAAACCGCTTGTATGTCATTTG
AACTTCAATTTCGTCTGCCGAAAGCGGACAGCACACATCAAGATCATCAAACTTTAGGCA
ATTTAATCGGGCATTCGGATACCCTTGCGATTGTACAGGCTAGCCAGCAGTTTCAAGGCT
TGACGGTGGTGGTGACACCTGATACTCGCACAGCGTTGCGGTTGGAAAAAAGTTTGCCGA
GCTTCACGAAACTGTCTGTTCAGCTTTTTCCTGACTGGGAAACTTTGCCTTACGACAATT
TTTCGCCTCATCAAGACATTATTTCCGCCCGTTTGTCTGCGTTATTTCAGTTACAACAAG
GGCAGAAGCAGATTTTTCTGTTGCCAATCAATACCTTATTACAAAAAGTCTGCCCACCGA
GTTATTTGGCAAACAATGTACTATTGATTAAAAAAGGCGACCGTTTTTCGATTGAGAAAT
TGCGTTTACAGCTGGAAAATGCCGGCTATCGAGCGGTGGAACAGGTGCTGGAATATGGCG
AATATGCAGTGCGTGGGGCGTTGCTCGATCTCTATCCGATGGGGGCGAATTCGCCTTACC
GTTTGGACTTTTTTGATGATGAAATTGACACGATCCGTACCTTTGATGTGGATAATCAAC
GCACCATTGAGCAGATTGACGAAATCAATTTATTGCCAGCCCACGAGTTCCCGACAGATA
GCAACGGGATCGAGTATTTTCGTGGCAAGTTCCGTGAACAATTCGGTGAAATCCGCCGTG
AACCTGAACATATTTATCAGCAGGTGAGCAAAGGCATTTTGAATGCAGGGATTGAATACT
GGCAACCGCTCTTTTTTGAGCAAATGGCGAGCTTGTTTGAGTATCTGCCTGAACAGACGT
TGTTTATTACCTTTGCCGATATTCAGCAAAAAGCCGAGCAATTTCAACAGGATACCGCAA
GACGTTATGATAGTCGCCGTGTCGATCCGATGCGACCGCTACTTCCACCTGAACAGCTTT
GGTTTAATATCGATCAGATTAACCAACAGCTAAAAGGCTATCCTCGTTTAACTTTAACCA
ACGAGAAAGTCCGCAATTCGGCGGCGAAGCAGAACGCTAACCTTGAGCCGTTGCCTGACA
TTGCGGTGCAATCCAACCAAAAAGAGCCTTTTGCCGCTTTTTTACAGTTTCAGCAGAAAT
TTAAAGGGCAAATTCTCTTTTCGGTGGAAACGGAAGGCAGACGGGAAACCTTGCTGGAGT
TACTTGCACCGTTAAATATCAAACCAAAGCAAGTGAAGCAACTGGCTGAGATCAATTCGC
CAATTTCTTTACTGATCTCACCGCTTGATCAAGGTTTTATTATTGAAACAAGCGGTCAAA
AACTGGCGATAATTTGCGAAACGGATCTGTTAGGCGAAAAAGTTCAGCAAAGTCGCCGAC
AAGAGAAAAGCCGTAAAACCGTTAATCCTGATACTTTGATCCGCAACCTTGCCGAACTGA
AAATCGGGCAAGCAGTGGTGCATTTGGAAAACGGCGTGGGGCGTTATGGCGGCTTAACCA
CCCTTGATGCAGGCGGCATTAAGGCAGAATACCTTGTGTTGCATTATGCCAACGATGCCA
AACTTTATGTGCCTGTGGCTTCGCTTCATTTGATTAGCCGTTATATCGGTAGCTCGGACG
AAAATGCTCCGTTGCATAAGTTGGGATCGGAAGCTTGGGCGAAAACTCGCCAAAAAGCGG
CGGAGAAAATTCGTGATGTGGCGGCGGAGTTGCTGGATGTCTATGCGAAACGCGAGTCGC
AAAAAGGCTTTGCGTTCGAGTATGATCGTGATGCGTTCGTGCAATTTAGCAACACTTTCC
CGTTTGAAGAAACCGAAGATCAGAAAACGGCGATCAATGCAGTGATTAGCGATATGTGCT
TGCCGAAAGCGATGGATCGCCTCGTGTGTGGTGATGTTGGTTTTGGTAAAACCGAAGTGG
CAATGCGAGCGACCTTCTTGGCGGTAATGAACCATAAACAAGTGGCGATCCTCGCTCCAA
CAACCTTATTGGCACAACAACATTTTGAGAATTTTAAAGATCGTTTTGCCAATTATCCGA
TCAACGTGGAAGTGCTTTCCCGTTTCAAAACCGCCAAAGAGCAGAAGGAAATTCTGGCGA
AAGTGGCGGACGGCAAGGTCGATATTTTGGTCGGCACGCATAAATTATTGCAAGAAGATG
TGCAGTTCAAGGATCTTGGCTTGCTGGTAATTGACGAAGAACATCGTTTCGGTGTGCGTC
AAAAAGAGCGAATTAAGCAACTGCGTGCCAATATTGATATTCTTACGCTCACGGCAACGC
CAATTCCTAGAACGCTCAATATGGCGTTGAACGGAATGCGAGATCTGTCGATTATCGCCA
GTCCGCCGGCTCGCCGTTTGTCGATCAAAACCTTTGTGCGACAAAGCGATGATACGGTGA
TCAAAGAAGCGATTTTGCGTGAAATTCTGCGTGGCGGACAAGTGTATTATTTGCATAATG
ATGTGGCAACCATTGAAAATACTGCTCAACAACTTGCCGAACTGGTGCCGGAAGCTCGCA
TTGTGATCGGACACGGGCAGATGCGAGAGCGTGAGTTGGAACGAGTAATGTCTGATTTCT
ACCATCAACGTTTTAATCTGTTGGTTTGCTCAACCATTATTGAAACAGGGATTGATGTAC
CGACCGCCAATACCATTATTATTGAGCGAGCGGATAAATTCGGCTTGGCACAGCTACACC
AACTGCGTGGACGTGTCGGGCGTTCGCACCACCAAGCCTATGCTTATATGCTAACCCCTC
CACCAAAAACGCTGACTAAAGATGCACAACAGCGGTTAGAAGCGATGAGTAGCATTGATA
ACCTTGGAGCAGGCTTTGTGCTGGCGACCCACGATCTTGAAATTCGTGGAGCGGGTGAAT
TGCTAGGGAGCGAACAGAGCGGACAGATTGAGAGCTTAGGTTTTTCACTCTATATGGAAC
TGCTTGAAAATGCGGTCAAAGCCTTGCAAGAAGGGCGTGAACCGACCTTAGACGAAATCA
CTCAACAGCAAGTGGATATTGAATTGCGAGTGCCTGCGTTACTGCCTGATGATTATCTGC
CTGATGTGAATATGCGTTTGTCGTTCTACAAACGCATTGCCAGTGCAGAGAGTGATGAAG
CCTTAAAAGATCTGAAAATCGAACTGATTGACCGCTTCGGTTTACTGCCAGAAGCCACGA
AAAATCTGTTCCAAATTACTCAGTTACGCCATTTGGCAAAAGGGTTGCAGTTGAAAAAAG
TTGATGCAGGGATCAACGGCGGTTATCTAGAGTTTAAACCAACCGCAACGCCTGATCCGA
TGAAGTTTTTAAAGCTGATCCAAGCGGATAAAAATGTCTATAAATTTGACGGCCCGTTGA
AATTCCGCTTTACCAAGCCAATGGAACGACCAGAAGATCGCTTGGCGTTTGTGGTGGAGT
TGATTGAGAAAATACGTTAAAAGCAAAATAGCCACGTTATGCGTGGCTATTATCTGGTGA
CAATCATTGAAGTTGAACTAATTAATGCAGCGAACACCACTTTTTTTGATTTAGGCTTAA
AGGACAAAATTAAATATCTATAGCCACCCTTTGCGTTTAAAATAAAGATATGGTGTCGCA
GCAGCACAAATCATTAAGCCAATCGCCATTGGATAACCATATTTAAATCCCAGTTCTGGC
ATAAACTCAAAATTCATACCGTAAGTAGATGCGACCAATGTTGCAGGAAGGAACATCACG
GACACTACCGAGAAAAATTTCATAATACGGTTCTGCTCAATATTGATAAAACCCATTGCT
GCTTGCATTAAAAAGTTTACCTTTTGGAAAAGCGATTCGTTATGCGGTTGAAGTGATTCA
ATATCTCGCATAATATCACGAGCTTGTTCAAGCTGATTATTTGGCAAACGGGTTTTACGC
AATAAGAAACTCAATGCTCGCTGAGTATCCATCAAACATAGACGAACTTTAGAACTGGCA
TCTTCAAGTTCCGTTAATTCAGCAAGGGCATCATCAAAGTTATGCTCGCCTTTATTTTCA
CCCTCATGAGTACTGAGAACCACACGGCTTAATTTTTCTAAATCTGCATAGATATTCTCA
ATAACATCTGCCAACTGCTCAATTTTAGTTTCAAATAGGTCAAGCAGAAGCTCGTAAGCA
TTGCCATCTATCAATTTTGTTCGGCGAGAACGCATACGATACAAACGGAAAGCGGGTAGA
TCCCGTTCACGCAATGTAAATAAACGTCCGTCCCGAATAGTAAAACCAACAGTAGCAATA
TCGGCATAGTCGTCATCATCTAAACAGTAGAAGAATGAATGTAAATGTAAGCCATCTTCA
TCTTCAAAAAAACGAGCAGAAGCTTCTAAGTCTTCCAATTCGTGTTCTTCCGCAAGGGTC
TGATCTAGTCGCGTCTCTAAAACACCACGTTCTTCATCTGTAGGATCAATCAAATCGATC
CAAATAGCTTCATTAAATTGATTTTGAATATTTTCATCTACACTGACTAGGCGATCGTTA
TTTAACGAAAAAGCTCTGATCATTTCATACTCCTAAAAATTGGATATGAGGCGATGAACA
AAAAGGAACAAAATATAAGATACTGATAAGAATTACCGACGCTCGTCGGCAAAGATGTTT
TGGACGAGGTGGGTTAAAAAACTGATAAGTATCGACTGTGACTGTCCAAAATGTGTATCC
TCAAGTAAAAAAAACGCGCGAATGGTACAGATTTAGAATTGAGCCGTCAAGGAAAATGAC
ATTATTTTTAGATGGAGAACAATGCCTTACATCTGAACAGGCGCTATTATTCAAGATTGC
GATAACATAAAGTTTTGATTAAAATGCTCACCAACTTTTATATTTAGGAACGGACAATGG
CAGATTGGAACGGTGAATATATCAGCCCTTATGCTGAACACGGTAAAAAAAGTGAACAAG
TAAAGAAAATTACGGTATCTATTCCGATTAAAGTATTGGAAATTTTGACTAACGAACGCA
CTCGCCGTCAAATTCGTAATTTACGCCACGCCACAAACAGTGAATTGCTTTGTGAAGCGT
TTCTGCACGCATTTACAGGTCAGCCATTGCCAACCGACGATGATTTAATGAAAGAACGTA
GCGATGAAATTCCTGAGGAAGCAAAACTGAAAATGCGAGAGCTAGGAATAGATCCAGATA
AGTGGCAATATTAAATGATTTCAAACCTCACAACTGCGAGGTTTTATTTTAGCTAAAAAA
TAGGAGGACTATGAAGGTTTCTAAACAAATAGATCGTGAAGTGCGTTGGGCATTATATCT
GACGCTATTTTATGTTATGGGTTGGGTCGGTTTTGCTTATTTTTCACCTGCAGGGCGAGG
TTTTTTAGGTTTTCCCCTCTGGTTTGAATTAAGTTGTGTCTATCTTCCAATCGTATTAAC
GTTATTGATCAGCGCAGTAGTAAAATGGATTTATCAAGATATTGATTTAGGGGGAAAAGA
TGAATCTTGAGTTGTTGTTACCTTTAATCGCCTATCTCATTTTCGTATTTGGCGTAGCCT
ATTATGCCTATCGCCAACGTACAAGCGGTAGCTTTTTATCAGAATATTACGTCGGTGGAC
GCTCAATGTCTGGTTTTGTTTTGGCAATGACAACGGCTGCCACCTATGTTGGAGCAAGTA
GCTTTATAGGCGGGCCAGGTGCGGCATACAAATATGGCTTGGGTTGGGTCTTATTGGCAA
TGATTCAAGTGCCAGCCGTATTGCTCTCATTAGGGGTTGTTGGCAAACGCATTGCGATGT
TTGCTCGCCAAAACAAAAGTTTAACGATCAACGACTTGTTGTTAGCACGTTATCAACATC
GCTTTGTGGTGTGGATTGCTAGCTTTGCTCTGTTACTCTCTTTTTTTGCAATGATGACCG
TACAGTTTATCGGTGCTGGACGTTTGCTTGAAACTACGCTTGGCATTTCCTACGGCACCG
CGATCATTATTTTTGCGGTCACTGTTGGTATTTATACCTTTATCGGGGGCTTTCGTGCCG
TCGTTTTGACCGATACGATTCAAGGCTTAGTGATGGTTGTAGGCACATTACTACTGCTTG
GCGGTGTAATTTATGCAACGGGAGGCGTTGATGCTGCAATTACCCAGTTAGAAAATATCA
ACCCTCAACTGACTGCACCTTATGGTATTGATGAACGTCCACTAGACTTCACCTTTATGA
CATCTTTCTGGGTATTGGTCTGCTTTGGTCTAATTGGATTGCCACATTTTGCAGTGCGGA
GTATGGCATATAAAGATAGCAAGGCTTTACATCGAGCTTTGATTATTGGCACTGTCGTTG
TTGCTGTGTTGATGTTTGGTATGCATTTAGCAGGTGCGTTGGGACGAGCGGTGATTCCCG
ATCTAAAAGTTGCCGATCAAGTTATCCCAACCTTGATGTTACAAGTACTTCCGCCTGTTG
TTGCAGGCATTTTCTTAGCTGCACCAATGGCAGCCATTATGTCCTCAATCGACTCAATGC
TTATTCAATCTTCTTCAACCCTGATTAAAGATCTCTATCTCGCAATTAAGCCACAAGCGG
TTGAAAATGAAGAAAAAATTAAACGTTTCTCGACAATCACTACCCTAGTGATCAGCGTTT
TATTGGTGATCGCAGCCATTAACCCACCTGAAATGCTCATTTGGTTAAACTTACTCTCTC
TGGGAGGGTTAGAAGCGACATTCTTATGGGTAATTGTATTGGGACTATTCTGGAAAAAAG
CGAATGCAACAGGGGCTATTTGTTCAATGATTGCAGGTTTATCAAGTTATGTGTTAATGA
CAAGCCTATCTATCAAAATATTTAGCTTTCACGCCATCGTGCCAGCATTAGTAATTGGAC
TTATTGCTTTTTTAGTGGGAAATCGGTGTGTAACATTAAAAAAGGACTAGAAATTATTAG
CTAATAATACTTTTTAACGAGAAATGCCTTTTCATATAGCTTAAAGTCTTATAATAAAGA
CTTTAAGCTATTTTTATTCTATGAGCCATTTTTATAAGTAACGCTTAGACAGATAAAGGT
ATTGAGATTAAACCAGAAATGTCTGATATGTATCTTCAAATAAGGATAAAAGGACACAGC
GCTATTAAATATAGCACTCAGCCCTTCTATTAAAAAGTCTAGCTTTTAGTGTAGATCAAA
TTGAAGTTCTACTAGAGTAAAACATTCGCTAATACTAAGCCAAACACTAAACAGAATGCC
ATGCTTAATAAGCCTGGGATCATAAAGCTGTGGTTGAAAATGAATTTACCAATTTTGGTT
GTTCCAGTCGTGTCAAAGTCAATAGACGCAATGATTGGACCGTAGTTAGGAACAAAGAAG
TAACCGTTTACTGCAACGAATACCCCGATTAAGATTGGTGCAGGGATACCTAACGCTACA
CCTAACGGGAATAGGGTTGCTACTGTTGCACCTTGGCTGTTTACTAATACAGAAAGTACG
AACAATGCGAACGCAAATGCCCACGGTGCAGTTTCAACTAAGCCTTTCACCATATCTTTA
ACTTCGGTCATATGAGCGTCCATTAAAGTATCGCCCATCCAAGCAATACCGAAGATTGCA
ATAACCGCACGCATACCTGCGTGGAATACAGAACCTTGTGTAATCGCATTACCATTTGGT
TTGCAGATAAGCATAATTAATGCAGCCACAGTCAGCATCACGATTTCGATAGTATGAGCC
ATTCCCATTGCTTTGCCGTCGAATACTGGGCGTAACTCTTTGAATGAACCCATAAACACA
ACAAGTAATGCACCAAATAAGAATAAACTTACAGAGGTTTTAGCCGTTGGGCTAATTTGG
ATCTCAGCTGGGTTTGTATCTGCGTGATTTCTTGCCACATACTCAGGATCTTGTAATAAA
CGTTGATAATTAGGGTCGTCTTTTAACTCTTTACCCATTTTATTTACGAATAAACACGCA
CAGAAAAGACCTAAAATCGTACCTGGAATAGTCACTAATAAAATGTCACCAATGCTATAA
CCTTGTGGTTCGATCATTGCAGCAACAGACACTACCGCGGCAGCAATCGGGCTTGCTACA
ATAGCAAATTGTGAGGCAATAACAGCCATTGAAAGTGGACGTTCAGGACGGATACCGTTA
TGACGGCTAACCTCTGCAATCACAGGTAATACAGAGTAAGCAACGTGACCTGTACCAGCT
AAGAAAGTAAATGTCCAAGTTACCGCTGGTGCGATGAAAGTAATGTGTTTCGGATTACGA
CGTAAAATGTTTGTTGCGATTTTGATCATATAGTCTAAACCGCCAGCCGCTTGCATTGCA
GCAGCAGCAGAAACTACAGCCATAATCATAAACATAACGTCGATTGGAAGACCTGCAGGT
TTTAAGCCAAATCCAAAAGAGAGGATTGCCAAACCTAAACCGCCCATTACCCCTAAACCG
ATACCACCGAGGCGCGCACCGATTAAAATACAGAGTAATACAACGGCAAATTCAATAAGA
AACATAGCAGACATAATTTGCTCCATTGTAATTTAATGAAAAAGCCCTCATACTGAGGAA
GAGTTGGCGATTGTTCGCCCTTTTATAAAAGGCGTGCAATATAGCATAAAAATTTATAAT
CGTTATAATCTAGATCAATAAAAAATTCTAATAATAGGAAAAATTATGCAGTTTTCAAAA
ATGCACGGACTTGGCAATGACTTTATGGTGATTGACGGAGTAACGCAGAATGTTTATTTA
ACGGAAGAACTCATTCGTAAATGGGCAGATCGCCATCGTGGCGTAGGTTTTGATCAACTA
CTATTGGTCGAACCACCCTATGATCCAGAACTGGACTTTCACTACCGTATTTTTAATGCT
GATGGCAGTGAAGTATCTCAGTGTGGAAATGGAGCAAGATGTTTCGCTCGATTTGTTACC
TTAAAGGGCTTAACCAATAAGCAGGATATTGGCGTGAGTACAGCGAAAGGCAAAATGGTT
TTAAGTTTACAAGACGATGGTCAAGTTCGCGTAAATATGGGGGAACCGATTTGGGAACCT
GCACAAATTCCTTTTACCGCAAATAAGTTTGAAAAAAATTATATTTTACGCACGGATATT
CAAACGGTGTTATGTGGTGTCGTTTCAATGGGTAATCCGCACTGTGTGTTACAGGTTGAA
AATATTCAAACCGCCAATGTCAATGAATTGGGGGCTTTACTTGAACGCCACGAACGTTTC
CCAGAGCGTGCCAATATCGGTTTTATGCAAGTCATCAATCGAAATCATATCAAACTAAGA
GTGTTTGAGCGTGGTGCAGGCGAAACACAAGCCTGTGGTAGCGGTGCTTGTGGGGCTGTT
GCGGTTGGGATTATGCAAGGCTTATTGGATAGCCGTGTTCAAGTAGATCTTCCGAGTGGA
ACCTTGCATATCGAATGGCAAGGTGTAGGTTCACCGCTTTATATGACAGGTGATGCAGAA
CATATTTATGATGGGGCTGTGAAGTCATAAGTTATAGAATATGAGATATACTGGAATAAA
CGGAGTAGTTTAAGATCCAAATATATATTCTGGTACTACAGGCATAAACTACACTATCGT
TATGCTTTTATGAACTATAGTCCCAATCTTCTTGAGATTATCTAGCTTGGTTTTAGTTTA
CTATTTCAGAATAAAGATAATTACTTTTAGATGAATAACCCGCAATATTCTATTCATCCT
ATTGGAGTATTACTGGAATACTTTGTAGGAATTTAAAAATATTGATTGTATCTGAGCAAG
GGCTTTTTCATGATAAATTATGATCTTGTTCAAATTTTAAGTAAATTTTCTACAAATGAA
GCAAATCTTTCTTTATAATGATCGTCAATGAAGTTTTATTTCAAATTTGACTTTTTCTAG
GAGGATTTATGCGTTTAGTGCCTTTGGATTGTGCTGAACAAGTGAGCCGTTGGGCTGCTC
GTTATATTGTAGATAAAATCAATGCTTTCCAACCTACTGTAGAAAAGCCTTTTGTACTTG
GCTTGCCAACAGGGGGAACGCCACTTCAAACCTATAAAGAATTAATTAAGCTGTATAAAG
CAGGTGAAGTGAGTTTCAAACACGTTGTCACCTTCAATATGGACGAGTACGTTGGGCTAC
CCCCAGAACATAAAGAGAGTTACCACTATTTTATGTTCCATAACTTCTTTAACCATATTG
ATATTCCAGTAGAAAATGTGAATATCCTAAATGGAATGGCAGAAGATGTGGATGCTGAAT
GTGAACGTTATGAAGCAAAAATTCGTTCTTATGGCAAAATTCATCTCTTTATGGGCGGTG
TGGGTGTTGATGGGCATATTGCCTTTAATGAACCTGCTTCATCGTTAAGTTCTCGCACTC
GCATCAAGACTTTGACCGAAGATACGTTGATTGCGAACTCTCGTTTCTTTGATAATGATG
TCAATAAAGTACCAAAATTTGCTTTAACGGTGGGCGTAGGGACTTTCATGGATGCAGAAG
AAGTATTAATTTTAGTCACAGGTTATAACAAAGCCCTTGCATTACAAGCCTGTGTTGAGG
GGGCTGTAAATCATTTATGGACGATCAGTGCGTTACAACTACATCGTCGTGCAGTCGTCG
TTTGTGATGAACCTGCAACACAAGAATTGAAAGTTAAAACAGTTAAGTATTTCAAACAAT
TAGAGAAAAATATAGCTCGCTAGGAGGAAAAGGTGAGGTGTTATGCACTAACAAATTGTG
TGATTTATACGGGAAGTGATGTGCTATATCAGCATGCTGTGATCGTTAATGGTGAGCAGA
TTGAGGCTGTGGTTCATCAAAGTCAAGTTGCAGATGGGGTTCATCAGATTGATTTAGAGG
GCGCAAATCTTTCTGCTGGTTTTATTGATCTACAGTTAAATGGCTGTGGTGGTGTGACAT
TTAATGAGGACATTAGTGTTAAAACCCTTGAAATTATGCAAGAAACCAATCTGAAATCGG
GTACAACAAGCTATTTACCGACATTTATTACTTCGCCTGACGAAGGAATGAAACAAGCGG
TGCAAGTAATGCGTGACTATTTGGCTAAATATAAAAACCAAGCACTCGGTTTGCATTTGG
AAGGACCTTATTTAAGTGTGGCGAAAAAGGGGGTACATCGTCCTGAATATATCCGTGAAA
TAAGCGGTGAGATGTTGGATTTTCTTTGCAAAAACGGCGATGTCATTACGAAATTAACAC
TCGCAGCAGACAACCCAACGGCAGATCATATTCAGAAATTTGTTGAAGCTGGGATTATTG
TGTCTATCGGACACTCAAATGCGACCTTTGCTGAAGCAAAACGACGTATTGAGCAAGGCA
TTGGCTTTGCTACCCATTTGCATAATGCTATGTCGCCGATCAGCTCTGGGCGTGATGGTG
GAGTAGTTGGTGCAGTGTTGGATAGCGATATTTACGCTGGTATCATTGTCGATGGTTTGC
ACGTTGATTGGAGTAATGTGCGTATTGCGAAGAAAGTGAAAGGCGATAAATTGGTGATTG
TAACCGATGCGGTTGCCCCAGCTGGTACAACTGATATGGAATATTTTATCTTTGTAGGTA
AGAAAGTTTGGTACAAAGACGGTAAATGTGTCGATGAATTTGGTAGCCTTGGCGGTGCGG
CAATTACAATGATCGAATCTATTCGCAATATGATGCAACATACGGATCTATCATTAGATG
AAGTACTTCGTATGTGTACCTTATATCCAGCAAGAGCGATCCATATAGAAGACAAACTCG
GATCGATTGAAGCGGGTAAAATCGCTAACTTAGCTGCATTTAATAACCAATTTGAAGTAA
TTGGTACAGCAGTAAATGGTCATTGGAAGTGGAGCCAACTCTAATTTAAAGGATTAAAGG
GATAAAAAAGATCGTTTAAAGATCCTTGCTTGAACGGTCTTTTTTATTTGTTTTTGAATA
ATTTCAAATTTTTCTCAATTTCTCGCTTGCTCTCATTTGAGTTTTTGCGTAGAATTGTCC
ACCTATTTTATATGAATTTGAGAGTGCCAAACGCATAGCGATAGGCACATATTAGCGGAG
TAAATATGTACGCAGTTTTCCAAAGTGGCGGCAAACAACACCGAGTAAGCGAAGGTCAAG
TTGTTCGTTTAGAAAAACTTGAAGTAGCGACAGGTGAAAAAGTTGAGTTCGACTCAGTGT
TAATGGTCGTTAATGGTGAAGATGTTAAAATCGGTACCCCAGTTGTTGCTGGCGGTAAAG
TAGTGGCAGAAGTGGTTGCACACGGTCGTGGCGAAAAAGTTCGCATCGTTAAATTCCGTC
GTCGTAAACACAGCCGTAAACAACAAGGTCATCGTCAGTGGTTCACAGAAGTGAAAATCA
CTGGGATTCAAGCATAATTTCAGAGGAGATCAAGTAGATGGCAACTAAAAAAGCTGGTGG
TTCAACTCGTAACGGTCGTGACTCTGAAGCTAAACGCCTTGGTGTTAAACGTTTCGGTGG
CGAATCTGTATTAGCAGGTAGCATCATCGTTCGTCAACGTGGTACAAAATTCCACGCAGG
TAGCAATGTAGGTATGGGTAAAGACCACACTTTATTCGCAACTGCTGACGGTAAAGTAAA
ATTTGAAGTTAAAGGCGAGAAAAATCGCAAATATGTAAGCATCATTGCTGAATAATCTTC
AAAAGAATAAGATTAAAATGCCCCGCTGATCAATTAGCGGGGTTTTTTATTACCATTGAA
ACAAAAAATTTATGTCAAAATCACAACCTTTACTTGGCTTTCTCTTTGCCTTAACTGCTG
TAATGATGTGGGGTATGTTGCCGATAGCCTTGCAACAAGTTTTGAAATTTATGGACGCTC
AAACGATCGTCTGGTTTCGATTTGTGACTGCAATGGCTGGGTTGTTTTTGATTTTATTCT
TTGCAAAAAAATTGCCGAAAGTGACCGCTTTCACTCGCCGTCATTATTATCTGCTATTGC
TTGGGGTATTTGGTTTATCCTGCAATTTTTATTTATTTAATTTAGCGTTAAATCATATTC
CACCTGCAGCCAGCCAAGTGATTAGCCCTTTTTCATCTTTGATTATGGCGTTTATCGGTG
TCTATTTGTTTAAAGAGAGCTTCGGTTTGCATCAGAAAATCGGCTTTGTTATCGTGCTGA
TTGGCTTGGGATTATTTTTCAACGATCGTTTTGACGATCTTGCTCAGATGAATGAATACG
CTTGGGGAATGATCTGTGCTGTTAGTGCCAGCCTGATTTGGATCTGTTACAGCATTGCCC
AAAAGATGATGTTAGATCGGTTTAGTTCACAGCAAATTTTACTGTTTATTTATTGTGGTT
GTAGCCTTGTTTTCACGCCCTTGGCGGCTCTTTCACAAGTCAATAATCTCAGTGGTTTTG
CGGTAGCTTGCTTGATCTTTTGCTGTTTAAACAAATTGCTTATGGCAGTTATGCCGAAGC
GTTAAATCGTTGGGAAGTGACTAAAGTGAGCGTAATGATGCCACTTATTCCTATCTGTAC
GATTTTATTTTCACAGTTGGCATTTTATTTAAGCCCTGAACATTTTGCGGAACCTGATTT
TAATCACCTAACGCATTTAGGGGCGGTTGTCGTGGTATGTGGAGCAATGCTCTCTGCCGC
TGGACATAAACTTTTTTATCGACATAAACGGATTTAATATGAAACCACAACGTCCATTAC
TTGGATTTTCATTAGCCTTGCTTACTGCAATGATGTGGGGTTCTGTGCCGATTGCAGCAC
AAAAAGTGTTGAGTGTTGTGAATGCTCAAACGCTCGTATGGGCTCGTTTTATTGTGGCAG
CAATCGGTTTGTTACTCATTTTAGGCTTTACAAAAAAATTGCCAAAACTGACCGCTTTCA
CTCCACGTTTTCTTTGGTTAATTGGGTTAGGCGTGGTAGGCTTATCGCTGAACTTTTTCT
TGTTTAGCTATAGTTTAAACTTTATTTCACCGACAACTAGCCAAGTATTGTGGCAATTGG
CGCCGTTTACGATGATTTTATGTGGTGTGGTGATTTTTAAAGAACAATTTGGGCGACATC
AGCAAATCGGCTTGCTATTGCTCATTATTGGTTTAATCGCCTTTTTTAATGAGCGTTTTG
AGGAAATTTTCCAGTTAGGCACTTATGCTTTTGGGTTGCTTGTCGGTGCAGGAGCAGCAA
TTGTTTGGGTGGTTTATGCGATAGCCCAAAAAATAATGTTGGCAAAATTTAGCTCACAGC
AGATTTTGCTGATTATTTATACGGGCTGTGCATTGCTACTCACACCATTTGCCAGCCAGA
TAAACATAGATGAATTTGATCCGTTTTTATTGGGTTGTTTCATTTTCTGTTGTTTAAATA
CCTTGATTGGCTACGGGGCATATGCCGAAGCATTAAATCACTGGGACGCATCAAAAGTAA
GTGTAGTCACGATTTTAGTCCCGATTTTTACGATGGTTTTTTCAAGCATTGGACATTGGG
CATTTCCCGATACCTTTGCAAGCCCTGATATGAATTTATTGAGTTATATCGGCGCATTTA
TTGTGGTGTCTGGCACGATTTTATCGGCGGTCGGACATAAATTAGTTAAAAGAAAATAAG
CATTTCCCTAGTTTGTATGGGAAATAGGAGAAGATATGAAATTTATTGACGAAGCCCTGA
TCCGAGTGGAAGCAGGCGATGGCGGTAACGGCTGTGTCAGCTTCCGCCGTGAGAAATTTA
TTCCAAAAGGTGGCCCTGATGGCGGTGATGGTGGTGATGGCGGTGATGTCTATTTAATTG
CCGATGAGAACCTAAACACGCTTATCGACTACCGTTTTGAAAAACGCTTTGCCGCAGGCC
GTGGCGAGAATGGTCGCAGTGCGGGTTGTACAGGACATCGTGGTAGCGACATCACCTTGC
GTGTACCCGTTGGCACCCGTGCGATTGACAACGATACCCAAGAAGTGATTGGCGATTTAA
CCAAACACGGTATGAAAATGTTGGTGGCAAAAGGTGGCTATCACGGTTTGGGGAATACTC
GCTTTAAGTCGTCAGTCAATCGTGCACCACGCCAGAAAACCAACGGCACACCAGGGGAAA
AACGTGATTTACAGTTAGAATTGATGTTACTTGCAGATGTGGGAATGTTAGGTTTACCGA
ACGCAGGAAAATCCACCTTTATTCGTGCAGTATCAGCAGCAAAACCGAAAGTCGCAGATT
ACCCATTCACAACCCTTGTGCCAAGTTTAGGGGTAGCACGAGTTGGTGCGGATCGTAGCT
TTGTGGTGGCAGACATTCCAGGGTTGATTGAAGGTGCAGCAGAAGGTGCAGGCTTAGGGA
TCCGCTTCTTAAAACACTTAGAGCGTTGCCGAGTACTCATTCACCTTGTCGACATTATGC
CGATTGATGAGAGTGATCCTGCACAAAATATCTCTATTATTGAGTCAGAACTCTATCAAT
ACAGCGAAAAATTAGCCGATAAACCGCAATGGCTGGTGTTTAACAAAATCGACACCATTG
GCGAAGAAGAAGCGAGAGAAAGAGCCGAAGCAATTGTGGAAGAGATCGGTTGGGAAAGGG
ATTACTACTTGATTTCTGCAGCGACAGGGCAAAATGTATCCGCTTTAACCCGTGATATTA
TGGACTTTATCGAAGCGAATCCGCGTGTTGAAGAAGAGGAAAAAGCGAAGGAAGAAGTTG
CATTCAAGTGGGACGACTATCATCAACAAGCGATGCAACACCCGATTACCGAAGATGATT
GGGACGACTTAGATGATGACGGTTGGACAGAAGAAGATGATGAAGGGGTAGAGTTTATTT
ATAAACCCTAACTTTAATTGCTGGAATATTTTAAATTAAGGGATGGGATACCATCCCATT
GCCCTTAATTCATAATTGTTAGATAATGTAGGTGGTTACAAGTTTTGATTTAGGACAAAT
AATGAGTGATATCTTAGTGCCTCTTATTTTTACAGATGCTGCTGCAAAAAAAGTTAAATT
CTTGATTGAAGGCGAGGAAAACCCAGAGCTCCGTCTACGTGTTTATATTACAGGTGGCGG
CTGTAGTGGGTTTCAGTATGGGTTTACTTTTGATGATAAACTTAATGAGGGCGATTTAAC
CATTGAAAATTTAGATGTAGCTTTAGTTATCGATCCAATGAGTCTCCAATATCTAATTGG
AGCTACTATAGACTATGTTGAAGGGCTGGAAGGCTCACGTTTTGTTGTGCAAAATCCAAA
TGCAAGTTCTACTTGTGGATGTGGGGCCTCATTTAGCATTTGAGTATTATTCCTTCCAAT
TATTAATTCCCTTAACTAAAGTGGCAGTGTCTTAACAGTAGCGTCATCTAGTTAGCAAAA
AATATAACCCTTTCCCACAGATAATTCGGTATTCACAAAGTTGTGTGGATAACAATTAAC
GAGGATTCAAAGAGATCATGGCTTTCTCTATATTTTATTGCTTGAAAGATTAGTTATAAA
TATCAGCACCTTAATCAGCTAGCTGTTTAGTCCAACTTTTAGGGTGCAGATCATTCCCTA
TTACTTCGCCAACAAATCTTCTTTTTCACCATAAACTGGGACAAGAGTTTTCTGGTAAGC
GGCTTTTAATTTGCCGTTTGCTTTAAAGTCCGCAATCGCTTTATTCACAAAGTCTAATAA
AGCTTTGTTACCTTTTTGTACTGCTGGTGCGATATTTTCTGTTGGACCTACGTTGCCAAT
GGCGACTTCAAAGGTTGGGTTTGTTTTTACCCACGCCCAAAGTAACGCATTATCGTGTGC
TAATGCCACGCCTCGACCATCTTTTAACGCATCAAAGGTTTCGGTGTTTTGATCGAATTT
CAACAACGTGATTTCAGGGTGATTTTTGGTGAAATACGCATCAGCGGTTGTTCCTTTGTT
CACCAATAAGGTTTGTCCTTTTAACTGTGCAATATCGGTAATAGGTGCACCTTTTGGCGA
TACCACACCTAATGCCACATTCATATAAGGACTTGCAAAATCAACCACTTCTTCGCGAGC
TGGTGTTTGAGTGAAGTTCGCTAAAATCAAATCAACTTTATTCGATTTTAAATACTCCAC
ACGGTTTGCAGCTTCAGTTAAAACAAATTCGACTTTGTCTGGGCTACCCAGTAATTCATT
TGCAATGTCTTTAGCAATCTCGACATCAAAGCCTTGATTTTTACCGTTAACATCGACATA
ACCAAAGGGCGGTTTATCTCCAAAAACACCGATACGAATAACGCCATTCTCTTTAATTTG
AGCAAAGCTGTCGCTAGAGGCTTGAACAGTGTTTGACACGCCGGCAAATGCAATGGCTGT
GGCTAATAATGTTTTTAATGTTGTGCTAAGTTTCATAGGTTTCTCCTGTAAAGTATATTA
TTGAATTTGAACATTTCCCTCTTTGAAAAAGGGGGATTAAGGGGGATTTCTCTAATAATC
CATACCGCGTAAAAATTGTTTAGCTCGTTCTGTTTTCGGCTGATGGAAAAATTGATGTGG
TTCGCTCTCTTCAATAATAGTTCCTTTATCCATAAAGATAATGCGATCAGCCACTTTTTC
CGCAAACCCCATTTCGTGTGTCACAATTAACATCGACATTCCTTCGTCGGCAAGTTCTAA
CACCACATCAAGCACTTCTCGCACCATTTCGGGATCGAGAGCAGCGGTGATTTCATCAAG
TAAAATCACTTCAGGGTTCATACATAACGCTCGAACAATCGCAATTCGTTGTTTCTGTCC
GCCTGAAAGCTCTCTAGGATAAGCCGTTTTGCGATCCAGCAAGCCCACACGCTCAAGTAA
TTTATCCGCTTGTGCTTCCGCTTCTGCTCGCTCACGTTTTTGTGCTTTCAGCGGACCTAG
CAGAATATTGTTAATCACATTCAAATGGGCGAATAACTCATAGCTTTGAAACACCATTCC
GACCTTTTGGCGAGAGGTTTCCCAATCTAAATCTTTGCCAAACTCGCCTACGCCAGCCAT
TGAAATCGTGCCACCTTGTTTTTCTTCCAAACCATTGACACAACGTAACAAGGTGCTTTT
CCCACAACCCGATGGTCCAAGAATAACTACCACTTCCCCTTTGTGAAGGTCTAAACTTAA
ATCAGGAATAGCAACGGTGTCGCCATAGGTTTTATGTAAATGTCGAATGGTTAATAACGG
CATAAGTTAATCATCAGTGTCAATCAATGGTGTGATTGTGTCGTAAGATGAAAAGAAAGG
GAAAGTCTTAAAAACTATTTTTTATAAAGTTTAGTTATAAGAAAACGGTAAGATTTGAGT
GAAATCTTACCGCTTACAAAAGAAAAAAAGCACCTAACAGGTGCTTTATAATAGCCTAAA
CCCATCTCTTTTCTAACCAACTCGCCCACAACGACAGCGGATAACAGATCACAAAATACA
GCACAAAAATCAATCCATAAACGAAGAAAGAGGCATGTGGATTGGTAAATAGTGAATTTT
CAATGATCTGCTGTCCGACTTTAACCATTTCAATCACACCGATTAATGCTGCAAGAGAAC
TGGTTTTAATCATACGAGTAAAGAGATTGATAGTACTCGGTAGAACTCGTTTTGTGCCTT
GCGGTAATTCAATGAACCAGAAAATTTGCCACGGTTTTAAACCAATAGCTTTGGCGGATT
CAATTTGATGTTTGTCGATAGACGTTAAAGCCCCCCGCACCAAATCTCCCATTTCTGCTG
TTCCCCAAATAACAAAGACCCAAATACAGACCCACAAGCCACTGATATGAATATTGAACC
AAGTAGAAAGCCCGAAATAGAGCATAAATAGCCAAACTAAAATCGGCACAATTCGGACGG
TTTCGAGATAAAGACGACTAATGGACTGCACTAAAATATGGCGAGATCGCATAAATAAGC
CAAACAATGTGCCAGTAATCAGCGAGATCCCAACGGAGATAAAAGAAATTTGTGCGGTAA
TCCATAAACCCTGAGCTAACCGTCGTGCATTTTCACCTTCAAATAACCAATCAAACGCCA
TATTTTGCTCTCCTTACTCTGTTTTCCGCATAACGAGCTAGTAATGAAATAGGTAATAAA
ATAATTAAGTAACTGATAAATAACAGGAAAAGTGCTTCGTTCGTTTTATAGTCCATACCA
ATAATATCTTTAGTCACAAACATCAACTCCGCCACAGCAACAGCACTTACCACTGAAGAC
TCTTTAATTAAAAACAGTACATTTGCCCCAAAGGCAGGTAATGAAATTGCCCACGCTTGT
GGAAAGATAACATAGCGAAAAATCTGGAATGGATTTAATCCAATGGACTTAGCCGCTTCC
GTTTGTCCTTTAGGTATGGCGAGCAAACCAGCTCGCAGTGCTTCTGCCATATAGCTTCCG
CCTAGAAAAACAAGAGCAATGACACCACAAGTAAAACCGTCCCACTTAATGCCGATTTTC
GGCAAGCCGTAGTAGAGAAAGAAAAGTTGAATTAATAAAGGCGTATTACGAGAAAGTTCG
ATATAACCACGGGCTAGCCAATAAAGTGGCTTGATGTGATAAGCGGTAATAACTGCAATC
ACTAATCCAAGCAAAAAAGAGAGCAAAATTCCCCAAAAAGAGAGTTCTAGGGTAATCAGT
GCAGCATCAGCAAAACGTGGGATTGCATCAATAAGATAAGACCAATTCATTATGAATAAA
ATATTATAAATAGATTGTAGAATTTATTTTGTCGTGCTTGAAAGAGAAAATAAAGATAAA
AACATTCTTTGATATAATGAAATGGAATAATAATCACCAAGATAAATGAGTCTATAACTA
GATTTGTGTAAATACCTGTTTCTAAAATAGTACATTCAGACACAGGTATTTTTTATAATG
AATGAAAAGTGGGGAAAAACAGCTAAAATTCACTAAAATAAAGGTCCTTAGCGATTAAGA
TCATTGAAAATTTACTGCGGTTAATATTGCATTTTGTTTTTTTATTCAACTGCTACATAA
TGCCGCTATAAGAGGCTTTAAGCCACTTTTTAGTGGCTATTTTGTATTACTCCCTTTCCG
ATACATACAAAGGAAAATACAAGAATTATTCTATATCCTCTGATTGTAAATCCAGCAACT
CTGGCGATAACACAATCCCTGTTAAATCCGCATAGACATAATCTTCAGGTAAAAAGGTCA
CTCCACCAAAATTGACAGGGGTATCAACTTCACCCACCATTGAGTCATCAGCACCAACAG
GAATTGGGGCGAGGGCTTGGATACCAATATCTAGGGTTTCTAATACATCTAATTGACGTA
CTGCACCATTGACAATAATACCTTCCCAGCCATTATCCACGGCAAGTTGGGCGAGTTCTG
CATCAATTAATGCTCGACGCACTGCACCACCGCCATCGACTAAAAGCACTCGTCCTTGAC
CTTCTTCTTCCAACACTTCTGCAATTAAGCCATTGCTTTCAAAGCATTTTACTGTGGTGA
TTTTGCCGTAGAAAGATGAAAGTCCACCAAAGCTAGAAAAAATAGGTTCGACGACATCTA
CTTGATCGGAATAAATATCACAAAGTTCAGAAGTATCAACACGCATAACTTGCTCCTTTT
TTCAATTTTATTGTTGGAAGTATAAACCTTTGCACAATTTTGTTCAAATCTAACCGCTTT
GCTGAGTTGTATTATGTTCTCGATGTATCCGCCATAACATTCTGGCATCAATGTTTGATG
ATGAAATCATTGTTAGAAAAACAGCTGCTCCAAAATAAAAGGCTGCTTCACCCACCGAGA
AGCTGATAATTTGCCCACGTTCAACCAAAGACATCATCAGTGCAAGGACAAACAAGTCTA
ACATTGACCAGCGTCCAACAAAGTGAACATAGTGTAGTAGTTTCATCTGCCAGTGAATTG
GGTGTTTCCAGCGGTAATGGATCGCAAGCAACAAGTAGAAAATCACGGCAACTTTACTAA
ACGGCACGGCAATACTGGCAATAAAGATAATGGCTGCAATTAAGTAACTGCCCATTTCCA
TAAATAAAATCACCCCGCCCATCAATGTATCTGCGGAAGTTGTCCCTGCAAATTCGGTCG
ATGAAATTGGCAAAAGGTTGGCAGGGATCATCATCACTGCCCCAGCAATCAAAGTCGCCC
ATACTCGTTGTAGTTTAATGCTGTCGGATACATCTAAATTGCTTTCACAACGTGGACAAC
GATGTCGCCCTTTTTTATCCACAATATTTTCATCAAAGGTATATTCACAAGCCGAGCAAA
TACTTGGTTGGCAAGGGTGATCCGCAGGCAACGTATGATATTCAGGATAAAACCGTTCCC
ACCACCGTTTTGGATCGATTTTGATAAACAGTAACGTGGTTAAAATCGCTGTCATTATGA
ATGCGATAATGTAGTAGTCAAACTCCAACTTGGCATATTCACGCACTTTAAATGCCGCCA
CGGCAATCGCCACGAGATAAACATCTAACATCACCCACTGTTTCGCTTTGCTGAGTAAAA
TCAAGGTGTAGCGTGGTCTATGGTGGATTAGCCGTTGAATAAAGATCAACAATACCAAGC
CAGCAAAGGCAAAAGGCATAATCACCGAACAGAGCAAAATCATAAATGCTGTGTAGGGAA
AGCCTTCCGTCGCCATTTTCCATACCCCACCCCAGACGGACGCATAAATCGGCACGCCTA
GTAGGTCGATATTCATCAACGGCAGCCATAAGCCAAAAGGCAATAAAATAAGAATAGACA
AGGCGATAATGGCACAACGTCGCAAACTCCAACGGTTACCCGATTGCAATACTTCATTAC
AATTCGGGCAACAAGCGGTCTGATTGGGTAGATCTTTTGCTATGCTGACAACGCTGTCAC
ATTCAAGGCATCGCTGTAAGTAAATATCATCTTTTTTCATTCTTTGGCTAATCGCTGTGC
AACGGGGGCAAAACTTTTACGGTGATAAGGGGTTGCGCCCAGACTTTCTAATTTTTCAAA
ATGTAGCTTGGTTGGATAGCCTTTATGCTGTGCAAAGCCGTACTCAGGAAACTGTTTATC
CAGTTCGTCCATTTCCTGATCCCGTGCCACTTTGGCTAAAATAGAAGCCGCACTGATTTC
AGCAACAAGACTATCGCCTTTCACGACCGCTTGTGCAGGCATAGGCAAAGTTGGAATACG
ATTGCCGTCCACCAGTACAAAATCAGGTTGAATACGAAGCCCTGCAACCGCTCGTTGCAT
TGCCAACATTGTGGCGTGCAAGATATTCAGCTGATCGATTTCATCTGGCTCTGCTCGCCC
TAAAGACCAACATAATGCCTTCGCTTTAATTTCTTCCGCCAACGCAAGACGGCGTTTTTC
CGAGAGTTTCTTCGAATCGGCAAGCCCTTCAATCGGCTGATTAGGATCAAGGATAACGGC
AGCCGTCACGACTGCCCCAACCAAAGGTCCACGCCCAACTTCGTCCACCCCTGCAATGAG
CTTTGCTTTTGGATATTCAAACATCAATTTTCTTCCAAGCTATAAGGCAGTTCAAATAAT
GCCAATCTGACATTGCCGACACGGAAATTAGCTTCTGGATCAAGTTCTTTATTCAGCACT
ACTTGTAGCCAAAGCTGTTGTTGATAACGCTGGACCGCTAAAATTGTCCCAGTGTTTTTC
CAGTTCTCGCCCAACTGCATTTCAATGCTAGATGCAACGGCTGGCAATTCGATTTCCCCT
TCCACATTACCCACAAAGGTAAACATCGCCCGTTTATTTGCACCACGATATTTCGCACGA
GCCACGGTTTCCTGACCGATATAACACCCCTTAGTAAAGGAAATCGCTTTATCAAGCTGT
TGCAGATTGGTTGCCTGTGGAATTAGCTCAAACTGATTAGCCTTGTAGAGTAACGGCACG
CCCTGTTGAATATCAATCAGATCCCACAAACTGCCATCGCCATTGGCTTCTACCGCAATA
TCGCCCCAAAAGATCGTCCGTTTAGGCTCTTCATCAAGGTAACAAGCGGTCACATTTTCG
TTAAATTTTGCAATGATCTCACCGCTTGTCGTTCCAAACAGAGCCTGATCTAATTCAGTA
AAGGTCACTTTGGAAAACACCGCATATTTCTTTAACTGCACCAGTGCTTCAGGCAACAGA
TTTTGTTGAATAATCAGGAAAAACTGCTCCGCCGTTGCACGATATAAACGGAACAACGCA
CTCATTTTTCCTTTCGGATCACAATGGCAAGTTAAGGTCTGCTCACCAACAGCAAGTTTC
GCTACATCACAAGTAAGCTGTCCTTGCAGATATTTTTCCGCATCAATCCCTGCTACTTCA
ATTAAGCGATATTGGGTTAAAGCCACACACAACTCAGGCTGCTGATGTGTCACTTTTTGA
CATTCACATTTCATCTTATTATCTCAAAATAGGGTTAAAAACAGGCGGATCATACACGAT
TTGCCCGATGGGATAAATTGATTTGCAGGGGGAAATTTGTTGTGTTTTATGGTATCTACG
GTATAAATCAATAGTATGAATAAACCACAAAGAAAAATTATTCGTTTGCAAAAATATGAT
TATTCACAAAACGGATTTTATTTTATTACTGTATGTATTAATAACAAATTATGTTTGTTA
GGCGATATATATGAAAATAAAACAATTTTAAATGACGCAGGAAAAATGATTGAATATTGG
TATAAAGAAATAGAAAAACATTTCAGTTATGTTTACTATTTAGATTATGTTATTATGCCA
AATCACATTCATTTTATTTTGAATATAGAAAACAGTGAAAATGATAAATCTCCTTCTCTA
TTTTCAATAATTCAATGGTTTAAAACAATGACTACTAATCATTATATTAGAAATGTGAAA
GAAAATAATTGGGCTTATTTTAATAAAAGATTGTGACAAAGAAGCTATTATGAACATATT
ATTAGGAATGAAAAATCCTATATTGAAATCTGTGAATATATTCAAAATAATCCGTTAAAC
TGGCAGCTAGATAAATTATTTTCAACTAAATAAGAGAAAAATATGTCTTACGCACTCTCA
ATCCTCGAAAAACACACCTCCAAACTCTCAGCCATTCTGTTGTTACACAACCTTGGCTGG
CAGTATCTTTCTCCTAAGCAAGCCTTAGCTTATCGTGGGGAGAAGGCGGTGAATGTGGTG
TTGCGAGAGGTGCTTTATTAATATCGTTTACTTAACTAGGGAAAAGTTAGCAGATGTGCT
ATAATAAAAGATAATGCTCAATATTAATCTAACTAAGAATGATTGCATTTGGTAAAGCAA
TAAAATTGTCTAAGAAATGTTTGTTTTGAAGAGGACATAGCAGATGAATAATACATTGCA
TTTAAAGAAATTTCATTTTGAACAAGTCAAAGGTGTCGGCACGATTGAAGTGGAATTATT
TCCTAATCAACGGGTTTATACTTTTATTGGGGAAAATGGGATTGGAAAAACAAAATTTTT
AGAAAGTCTGTTTGCTATGTTGCTATTTACGAACAAACAAGCAATGAAAACAGATTTTTA
TATACAACATTCATTAATTCCTTTTAAATCTGCGACTATCGATGATATTTCTTTCAGTTT
TAATGAGAATGATGGTTTTTCTTTAGGTAATCATAGTTATGCATTTATTTTGGCTATGCA
TTCTTATCCAGTCGTTTATTTATCTGCGCAACATCGTGGCGCGATAAATGAGAAAGTCTA
TGAGTATGAAAGAGGAAATGTTTCTAAATTAGGTAATAAATCTAAAAGACAAAAAGGGTA
TTTAGAGTATTTATTGACAAGTTTTAATGGAAATCCGCAAAATCTGAAAAATTTGAATAT
GGATTCTAATATTGAAGAATGGATTGTTCAGCGTGCTTTATCATCAAATCCTTATCAGTC
TAAAGAAGATAATCGAGAGATTGAAATTAAAACGTTATTATCTTTATTACATAAAATAGA
TCATAGAATTGATAAAGATTTTCTTGAAATATCAGGCGATAATCGAGTTTTTCTAAAAAT
AGAAAATCAAAAACGTGAAATATCAGAGCTTTCCAGCGGTTTTACTTCTATTTTAAAAAT
TATCCAATCAATTATTGCAGGATACAGTTATTTCACGAATGAGCTACAGATTGCGAATGT
TCCAGGTATAGTCTTAATTGATGAAATAGAAAGCCATTTACATAATAAGTGGCAAGCAAA
TATTATTCCTTTATTAAAAGATTTATTCCCTAAAACAATCTTTTTTATTACTACTCATTC
ATCTATTGTAATTAGTCAATTAAATCACGGTGAAGCCTACCGTTTGAAACGTTGTGAAGA
TGACGGCGTTGTGTATGCTGAACTTATTGATTACCCAAGTAAAGTTTCTTTTATTGATTT
GTTAAATGATGCTTTTGATGTAAATTTAAATCAGTTAAAAATTAACAGGGCTCAAGAAGA
AGGGCAGCAAGAAGCGAAACAAACCTTGTTAAAATTAGTTCAACAAGAACTAGCCAATTT
GGAGGCTAAATAATGAAAGGTTATTTATTAGATACAAATTATTTAATTTATTTAGCTGAT
CCAAATGCAAATCCAACTAAAAAAGCGGAAGTATTACAAGATTTAGCATTAAAACTTGAA
GATCCTGAAACTTTATTATTTTTGACACCATTAATTCGTTATGAAGTTTTACGTGGTGTA
GAATGGGATAATATTGAAAAATTAAATACGTTAAAAAGTGCTTTAAAAGCATTTCAGACC
ATTGATATTAATGATGATATTGCTGATTTAGCTCGAAATTTATTTCGTTTGGATAAAGCA
AATCAAAAAAATGGAAGTAAAAAGGTTATTGAAAAGTATCAATTTGATATGTTTCACTTT
GCAACAGCTAAAGAAAATGATTTAGAAATTTTATCAAAAGATCGTGATATGACTGCAATC
GAAAATCTATTCAAGAAAATTTAGGCGAGTAAGATGATTTCTACAATCCCCCACACCCTC
GAAAAACACACCTCCAAACTTCCAGCCATTTTGCTTTTACACAATCTTGGCTGGCAGTAT
CTTTCTCCTAAACAAGCCTTAGCTTATCGTGGGGGGAAGGCAGTGAATGTGGTGTTGGAC
GTGGTGTTGCGGGAGGTGTTGAGCCAACGTTCGATTTCCTATCTTGGGCAAGAGCGTGCG
TTGTCGGCGAAGGCGGAGAAAATCATATGGCAATGCGGCGAGCCTTGCCTAATGCGGCTT
TTGTTGCTTTTACCGGCACGCCGTTGCTAAAAGACGATGAAACCACACAAAAATTCGGCA
ACATCATTCACGCTTATACGATGCAACGTGCAGTGGAAGATAAAGCGGTAACGCCACTGC
TTTATGAAGAGCGGATCCCTGAATTGTCGGTGAACGAACAGGCGATTGATAACTGGTTTG
AGCGGATCACCAAGTCGTTAAATGAAGGGCAAAAAGCGGATTTAAAACGTAAATTCTCGC
GTAAAGGGCAGATTTATCAAGCTGATGACCGTATTCATTTAATCGCTTTAGATATTGCGG
AACATTTGGCGAATAAAATTCCGCAAGGCTTAAAAGGTCAGCTGGCGTGCGAAAGCAAAG
CGACAGCAATTCGTTATCAGCGGTATTTGGACGAGATTGGGCTGTTTGAAAGTGCGGTAG
TGATCAGTCCGCCTGACAGCCGTAAAGGAAATACGCAGCTTGACGAACAGGCAAGTGATG
AAGTGGTGCGTTGGTGGGCTGCCAACGTGCAAGGCGATGAAGAACGTTACACCCAACAAG
TGTTAAGTCGTTTTGCCGATCCTGAAAGTCCGTTGCGTTTGCTAATTGTGGTGGATAAGT
TACTCACGGGCTTTGATGAGCCGAGCAATGCGGTGTTGTATATTGATAAGCCATTAAAAC
AACATAACCTTATTCAAGCAATTGCACGGGTAAACCGCTTGCATAAACAAAAAGAGTACG
GGCTGTTGGTGGATTATCGGGGCATTTTAAAAGAGCTGGATACAACGATTGCCAAATACC
AAGATTTAGCCAACCGAACGTAAGGCGGTTATGCCATTGAGGATTTAGCTAGGCTTTATC
GCTCAATGCAAAGCGAATATCTACGTTTGCCGAGTTTGTATCAAGCGCTTTGGGCAATGT
TTGCCGAGGTTGAAAATAAAATGGATCTTGAACAACTTCGCCGCCAGCTTATTCCAACTA
TGCAACTCGACCCGACAAGCGGCCTGTTTTTCGATAAAAACAGCAAAATACGCGATGATT
TTTACCGTGCTTTAACTGCCTTTAACCGCTGTTTACAGGTGGCATTGCAGTCGGAAACCT
TTTATCAAGACAAAAACTTTACCGATGCCGACCGCACTTTATATAAAAACACCGTCGCCT
TTTTTGCCCAACTACGCCGTTTGGCACAACAGGACGCCGGCGAGCAAGTGGATTATCGCG
AATATGCCCATCAAGTTGAGCAATTAATCGATAAGCACGTTGTTGCCTTAGGCGTAAAAG
AAGCAGACGGCATTTATGCGGTCAATAAAATGGGCAAAACGGAATATCAAACGTGGAACG
ACACCAAAACACGCAACGAAGCCGATAAAATTCGCTCTCGTATTGCTCGTAGCCTTGAGA
TTGATTTTGACAACGATCCTTATGCCAAAGCCCGTTTTTCCGAATTATTGCAACAAGCCA
TTGAAGAAGCTGAAGCCTTGTTCGACCACCCGATAAAACAGTATCTGCTGTTTAAAGAAT
TTGAAGAACAAATGGCAGAACGTAAATTGCCCGATATTCCAGACCGCTTTGGCGGCAACT
ATGCGGCACAAGCCTATTTCGGCGTATTTAAAACAGTTTTACCTGAAACCCTATCGCAAG
GCGAAGACTTTTGGGTTGATTTGGCATTTGAGATCGATCAGGCGGTTTTACGCTGTTTGA
GCGAACATTCCATCAACCTTGAACAAGTGGAAAAAGACATTCGTAAACAGTTACTGCCGA
TGATATTTAAAATCTGCCAAGCCAACGGCAGCGGTATGTTACAAGCCAAAGAGATTGTCG
AACGGATAGTACAAATTGTGCGACTTGGGCGTTCAAATGGATAAGTTTGATAGCGTTATC
ATTCCTTATGGCGACCAACATTTTACCGTTCGCTTGGTCAAGAATACCAAATATAAACGG
CTACGCCTAACCGTGCAACCCACGGGCGACATCATTGCTTATGCGCCGCCACAAGCGATC
AGAAATGAGCTGATTTTTGCCATCAGCAAACAAAGTCTGTGGATTGCCGATCAGTTGCAA
TTTTTTCAACAAAACCCACCGCTTGTTGAACGGCAATATATCAGCGGCGAAAGCCACCGC
TACCTAGGGCGAAAATATCTGTTAAAGGTATATGAAACGCCAAATAAACCCAACCAAGTC
CGCTTATGGCGTGGGCAGTTGGAAGTGTCTGTGCGAGAAAAAACGGCACAACAAGTTCAA
CAATGCTTGTATAACTGGTATCGACAAAAAGCCAAACAGATTTTTGCCGAACGTTTAAAT
TGGCTGCTACCGCAAACCTTTTGGGTTACGACAATCCCACACATTCGCTTACGCACAATG
AAGACCCGTTGGGGAAGTTGCTCCGTTCAAGGCTCACTATGCCTTAACCCCCACCTAATC
AAAGCCCCGAAAGAATGCATTGATTATGTGATTTTGCACGAACTCTGCCACTTCGCCGAA
CACAACCACAGCGAACGTTTTTACCGCCTAATGGGGCAAGTGATGCCACAGTGGAAGGAA
GTGAAGACGAGGCTGGATAGGGTGGTTTAAGGGGTGTAGGGAGATGTAAGCGGTGGGATT
TGAAAAGAAATTTGCAAACTGAAAAAACTTCGCAAAATCCTACCGCACTTTTTACGCTAT
CACTCCGCTTTCGCCCTCTCTTCCGCCGTGACTGATGTCCATTTGGTTAATTTGGGAGCG
AGCCATTCTCGTAGATCGTCCATCAGCGAATAAACCACGGGCACGAACGGTCGAAGCGTT
CCAAATACCTGTTTGCACTTGATGATATCGTGATTGATACTACAACACTTAGCAATATTT
GCGAGCAAGATCAAAATAGAACGGTAATTTATCTTTGGTATGAAGAACGCCTTTTATGTG
GCAAACGGTGCATTGTTTGAAGATAGCGGAACAGGTTCTACCTGTGCAAATTTAGGTGTC
TATTTTCTTTCACAAAATAAATATCCCCTTGAACGCTATATTCATCAAAGAGATCGAATA
GGCAGACCAAACCGCCTAACACTCAAACTGGACGAACAACAAACGATTTATGTCGGTGGA
CAAGTCATTGAAGTCGGCGAAGGCATTTTTAAATTGCCGTAAGCCTATATGGGGAAAAAT
CTTATTACTTAGTTTGCTACAAAACTAGAGAAAATTAAGGTATTGAAAGTAGGGAAGAGA
AAAAATGCCATCTGAAAATAACCATTCAGACGGCATTTGTTTAAGTATTAGATTGATTTC
ATCACATCATCAAGAATTTCTTTTTCAAAAGAGGAAAGTTCTAAATCTTCGATATTTAAA
TTAGATAAATTCTTTATTGCTAAATCTAATGAACCTTTACTATTAATTTTATCTTCTAGC
TTTTGAGCAAGAGCTAACGGCAACCCATATTCATCAAGTGCAACCAATGCGGGATCTAAA
AATAGGTTTTCAACTTGACCGCAGAAAAAAGAATAGTCGGCTTTATCTATACCCAATCTA
TCAGCAACAGCATTTTGTATTCTGCAAACTGCCATTGCTAACCGTGGAAAATGAAATTGA
GCCCACTGTCTCACAAAATTTAAAGTATCTTCGACTGCATCATCGGGAGTCTTAGGATTT
TTATTATTAATTTCGCTTTCTATAATTTTTTCAATAGAATTATTTCTTAACTGATTAATT
TTAAATGTTAATTGTTTTCCAGTAGTAATTCCATAGAATGAATTTCCTTCAATAAAGAAG
TTCCATATTAAATTACATAAAGTTAGGAGTTGTTGATATTCAGGATAACTATTCCATGAT
ATTTCTTCTAAGACAATAGGATTATCTGATAGGTACCTTGCTAAATCTAATTGTTTTTTC
GGTTCAATTCCTGAATTATTACGTAGAGTATCAAGGCTTATAATATCCTGTTCATGATAC
TTTTGTACTCTTTGCCAAGAATCTGGATTTATATCACTTTTATCTAACTGAATTAAAAGA
GATTCCTTAGTATTTTCATCTTGAGAAAACACAGGAATATCGACAATAGGTAACATTTCT
TGTGGTGGCTCGTTGAATAAATAGACATGTCCGATAAAATGCTGAAACATTCTACCTGAA
CGACCACGAATATTATTGAAGGTAAAAAAATCATATTTTTTTCTAGCTATCTTATTATCA
AATATGATTATATTTTTTGCTTTAGTATTTACTCCTTCAATCAAAGTGGAAGTACAAACT
AGAAACGGTAGTTTTTCTTCATTAAATCCTTTAACACAGATATGAGCGATCGCTCTAGGT
ATTCTTCCATGGTGCATACCAATACCATTTTTTAATCCTTTTACTAAAGTCCATTCTGGA
TGATATTTTTCAGCTATCCACTTAGCAGCTTCCGGTAAACCAACACCTTGTTGGATATAA
TTATCAGCTAATAATTGTGTGATTTTTCTTGCTTTATTTGGTGATGAACAAAAAATCAAT
GTTGAACCTTGAATTTTATTACATAATTCTATTAACTCCTGATAATTATCATTTTGTGAA
TTTACACGAATAAGATCCGTAACAACAGTTGAATAATCTGTTTTTATGAATTTGCAATTA
AAACGTTCAGGCAGCCCTTCAGGAATATTTTGAATATTAGGGCCTAACAAATAGAATTGT
TTAGACTGCTTATATAATTTATAAAAAGCATGATTAAGTATCATTGATCTATCTGAATCA
TCTCTAGGGTCTAACTTATAAAACTCATCTAGAATAAAGAGATCAAATCTTGGTAAATTA
GGAAACTCTACAGCTCGCTCCTGAGTCAATATGAATATATTTTTGTCTTGTAACTCTTGT
GAAGCATGAGTAATAATCTTGTATTTAGAATGAAGTGAAAATAATCGTCTTCTTGTCTCA
TCTATCAATGCAATAGTAGGAACAACAATAACTATATTATTAAATTTATGGCTTTCAACT
AGAGAATCAATCAAAGCACTTTTACCAAAACTTGTTGGTGCACTTAGAATAACATTCTCT
CCATTCATTAAATATTGATAGACTTCAGCTTGTAATCTATGGAAAACAATACCTTCATCA
TTCAATTCTGCATTATTATTCAATAATGCTGGTTTATGTAATTCTCTAGCAATAGCATCT
TTTATTGTTAGTAAATTCATATCTAAATATGGATAAAGTCCAAAATGGCGGACAAGATCA
TTAATAACTTCTGCCAAATTAGCAAACTCATCTTTTCGATCCAACACTCTTAAAAGCAGT
TGTTGAATTCTATTACTATCATCTTCACTAGCAGCATTAGATAATGAACAAATTGATTGC
AAAATAAGAAATGAATCACCTTGAGATAGAGTATCTTTTGATTTTAATCTATTTTCAATT
TCACTAATATTAAGCATCATTGTAAGTCCTTTAATTCTTTATCCAGTGCATTAATTAAGA
TAGACTTATCTTGAAGCGGGAGTAAAAATAGATGAATTCTTACAGGTGGTAATTTAATCT
GCAAAAGTTTATCATACATTTTTTGGTTAATTCTCATAACTTCAACCTTTAATTCTTCAT
TAAATTTATCAGTCCTTTTATTATTGTTTTTTAATGTTTCACTATCATAGGTAATTAGTA
TAGGGATACAAACACAATCAAAAATATCATCTAATGATGTATTTGTATCAAGCAATTTAG
ATAGCTCTGGATAAAATGAAAATTTATCGTCTATTTTATTTAATATAAACATATTTTCAT
TACGTAAATAATCATCTTTTGTATGCTCTACCAGCTCTTTTACTACATCATTTATGGCTC
TATTATATTCAGGATAAAACTTAACTTCACCTAGCCATAATTCTAACTTTGAATCATTTT
TTATAACATGGACAGCATCAAAACCTTTAACTGTACCATTTACAGAATCTTTGTAATAAA
TCTTACTAATAGCTGGAATAGAGTTATAAATTTGACGTAAAGCAATATGTAAAAAAATCT
CACCAAACTCGCCGCGATTTTTATGTTTCTCAGTTTGATATACTTGACGAGCCGCTTTTC
TAAGCATTTTTAAGGCATTACTTGAATTTAAATTTCTGACTTCTTGTGCATTAAGGCAAA
ATTCAGGAAGCCATTCCATTACATGCGCAGCAAGTTGAGTTGCCCGCCATTTTCCACCTT
CATAACCTGCACATAGTGCTGCTACTGGTGGATTCGCAGTTAAATCATGTACTTTAACTT
CTAAAAATGGTTCTGGTGGTTTAGGATAGTCCATATTACTTCAACCTGCTAATACTTAGA
GTAAATATAATTTTACTATATTGCTTATGAATTACTCAACAAAAACTCCCCAATATGCCG
ATGCAAAAAAACATCAATATTCTCTTGCCAAAAATCATCCATCGTAATCACATATTTCGG
GTAATTATCTGCAATGGCTTGTAGTGGTGAGAATTCACGCTGAACGGTTTGTTCACTTTC
CAATTTATACGCCACTTGGATATAATTTTTATCATTTATTTATGGTTATAACCATAAAAA
ACCAAAAAACATAAACATTTTTTATGGAAATAACCAAAATACAAGCGGTAGGATTTAAAA
AGAAATTTGCAAACTGAAAAAACTTCGCAAAATCCTACCGCACTTTTTACGCTATCACTC
CGCCTTCGCCTTTTCTTCCGCTGTAACCGATGTTAATTTAGCTAATTTCGGGGCGAGCCA
TTCTCGTAGGTCGTCCATTAGCGAATAAACCACTGGCACGAACACTAGGCTCAATAAGGT
TGAGGCGATTAAGCTACAGATAACGGCGATTGCCATTGGGGCACGGAATGCCGCACCTGC
ACCGCTGGCAAATACGGCAGGGAACATTCCTGCGACCATTGCAATGGTGGTCATTAAAAT
CGGGCGGACACGTTCTGAACCCGATTGAATTAAGGCTTGATGGCGTGCCATTCTTTGTTG
ACGTTTTTCGATGACAAAATCCACTAGCAAAATAGAGTTTTTAGTTACGATGCCCATTAA
CATCAAAATACCGATCACAGAAGACATATCCAACGCCGCACCGTAGGCAAGCAAGCCCAC
TGCCGCACTGCCGCACTGCCGATGGACAGCGGAAGTGCGGTCAAAATAGTCAGCGGTTGC
AAGAAGTCCTTGAACAACAGCACCAACACCAACAATACCATCACCACGCCAGCCCCCATT
ACAAAGCCGAATTGACTGAACATTTCGTCCATCATTTCTGCGTCGCCCGATGACGGAACA
CGCACGCCGTCAGGCAGGTTTTGCATTATCGGCAGTTCGTTGATTTGCGATAATGCGGTA
CCGATGGTTTGCCCTAAGGCTAAATCCGCCTCCACCGCAATGCGGCGTTCACGGTCGAAA
CGTTCCAAACTTGCCGAACCGGCGCCAAATTGAATATCGGCAACAGTATTCAATGACACT
GTGCCACCATTGCTACTAGCCACTCACAGTTGGCGAATAACTTCTGGCTGATTGCGTTCG
TGTTCCGTCAGTGTAACCCGAATAGGAATTTGGAGATTTTTTGTAAGATTTCATCGGTTT
GTGCCAGCGTACTGCTTGGCGGTAACGTAACGTCTAACTGGCTCATTCCCGCGTTGCCTT
TCGGCACAAAGCCTGTGGGCAACTGTGGCAAAATCAGTGCCGATGCCACTAAAAACACGC
CGCCGAGCAATAATGTGGTTTTGCGAAAATGCAAGGCTTTCGCTAACAGCGTTAAGTAGC
CTTGTTTTAGCTTGCTTGAAGAAGTTATCCCAAACGTTTTATCAGCTGTCGGTTGCAACA
AATAAGCCGCCAACAAAGGCGTTGCCAAGCGAGCCACCAGCAAGGAACTCAACACTGCCG
CCGCAACGGTAATGCCAAACTGCCCGAAATACTGCCCTGTCATACCGTCAATAAAACTCA
CAGGTAAAAACACCGCCACAATACTTGCCGTAATCGCCAGCACCGCCAAACCAATGGCAT
CGGACGCATCTAAAGCGGCAAGGCAATCGCTGCCACCAACGTTGCACGCCAATTTCGCAA
AAACAGCCACACCACCAATACCGTCAATGCCGCCCCTTCCAACAGTGTAGAAATCGCCAC
ATCGTAGTTCCCTTTGGTGGTATTCACCGAATTATGCACTTCCGTTATCTGAATATCGGG
ATAATTGGCTGCCAATGTTTGCAATGCTTGTTGAACGCCTTTTTCCACCGCCGTAACCGA
TGAACCTTCGGTAATGGTCGAAGTAATATGCCGCACCCCAGCCATTCCCGCCACCGCATT
AATCGGCAAGCCTTGAAAAGCACGAATACCAAGCACAATTAAAAGAAAAAACAACACAAT
AATCGGGATTGGGTGACGAATTGCCCAAGATAAGGTTTTGAAGTTCATAAAAGTCCTTAA
AATTGCTAATTGATGAGAGTTTTAGTAAATTTTAAGACTTGTTTCAAGTGGGGTTAGAGG
GAAGAAAGTGGTGGGGTTTTAAGAGAAATTTTCAAATCACTATATTATGCTGTTGTTATA
CAATATCATCCGTAAGGGGAGCTTTAAAATAAAACCATTGCATTTTATAGCCAAGTGATT
ACAATCCTATTCAAAGGAGAATTTATGAACGTCATAGAAACTACGCTTATTTTTGATGAA
TGGCTTGATAATCTTAAAGATCTAAGGGCTAAAATTCAGATTGTTACGCGTATCCGCCGT
GCTGAAAATGGGAATTTTGGCGATCATAAACCGTTGCCCAACACTGGTGGCGTAAGTGAA
ATACGCTTAGATATTGGAAAAGGTTATCGCATTTATTACGGTCAGATTGGTGAAATCACT
TATATTCTCACAAATGGAGGCGATAAAAGTAGCCAACAAGCCGATATAGAAAAAGCAAAA
GCGTTATTTGTACAGATAAAACAACAGAAAAAGGAACAATAATATGATTGAAACCAACCG
TTTTGATATTGTTAAATACCTAGATAGCGATGAGGCGATTGCCATCTATTTAACTCAAAT
TGCAGAAACAGGCGATAGCAATGATTTCATTGTTGCACTTGGTGATGTCGCTCGAGCAAA
AGGGATTGCAGAAATCGCACAAAAAACAGGTCTTGCTCGCGAAAGCATTTATAAAGCTTT
AACCAGTGGATCTAAACCACGCTTTGATACCATTATGCGGATTATGAATGCACTTAATCT
TAAACCGCAATACGCAATCAATTTAAGCTAATCACCACAAAGCGAACAACACAAGAGAAG
ATTTATCGTATTTTTCGTCAATTTCTCCATAAAAACTGACCGCACTTTAACTGATTTTGT
GCCAAAGTGCGGTCGACTTTTCAGTTTTTATATCTTCATAAATCTAGAACATCATAGGCT
CATATTCTTTGGCATAGTAGACAAAATGGTTGCTAAAAAGTAAACGGTGGAATTTGCCAA
CATTTTTGCCAATCACAAAATCTTATAGAAATCCGACCGCTCTTTTCAAGTTACCTATTA
CCTCACAATCGTCTCAACCCGATCCCCTTCATTAATCAACGCCCCAGCCTTTTGCACCAC
TTATTCGCCAACTTCCAAGCCTGATAGGATTTCGGCTATGCCTTGATTGACTTCGCCTAG
GCTAATCAGGCGGCGTTCTATTTGTTTATTGTGATTGACCACCATCACAAAGGCGGTTCC
ATCGGCGTTAAAATTGACCGCACTTAACGGCAAGGTAGTTTGGGCTTGCATTTCGGGCAG
TTTGATTAAGGCTGTGGTGGGTGTGCCGAGAGTGAGTTGAGCGGAGGTTTGCAACTGAAT
ACGCACTTTGCCTGTACGACTTGTCTGGTCGATTTGGGAAGAAAGCAAACGAATTTGACC
GCTTGTTGTTTTGTCAAGCACTTGAACTTCCGCCTGCAAGCCCGTTTTGAGCAAAGATAA
TTCTTCCGCACTGGCTTCAACGGTAGCCTCCAACTCGCCATTTCATGCAAGATGAAACAA
GGCGTTGCTGTCCGTTAAATTGCCCACTTAGGCTTTTTTGCGTTGATGACGGCTATCGTC
AAGCTGTGCCTGCACCTGAGCGATTTCCGCATTCGCCGCCTGAACCGCCGCACGAGCGGT
ACGCACTTTCGCCTGTTGTTGCTCCAATTCCTGACGGCTTATGGCATCGCTTTTCATCAA
GGTTTGATAACGTTTCAGCGTGGCTAAAACCTGCCTTTTTTGACCACATCGCCCACTTCC
ACATTAACCGTTTGAATTTGTAGCCCAAGCAATGCCGTCCCAACAGCCACATCTTCTTTC
GCCGTAATTGAGCCCGAAAGACGTAGCGTCTGTGTTAATGTCGCAGGTTGAGCCTGAACT
ACATTCACTTTCATTAATGCTGTTTCGGTTAGTTCGTTGGATTGTTCATTGTTTTGCTCT
TGGCAAGCGGTTAAAAATAAGCTTGGCAAAGCGAATAATAAAATCAATTTTTTCACTTTA
AAGTCTTAAAATTTACCAGTTATGCGGCATTGTTAGTTATTTTCAAGACTAAATCAAGTC
ATTTTTAAGACTGTTTTGTTGGCTATTAGGATAATAGAGATGGTAGCCATCGTAGGGGAA
AATCACATTTACCCCAAAAATCAAGCGGTCAATTTCTTGCAATAAATTGCAAAAAATTGA
CCGCTTACAATCAGCCGTTAATCACTTGTTTGGTGGCGGCGATTTTGCTATCGGCATAAC
GTACCACATCTTTAATCACCAGCTTTTGCACGGCAGAAATAAGAATTTCCATAAAGCTGT
AATCGGGTTGTTGATTAGAGGTTGGAAGCTGGATATTTAGCTCGTCCGCATCTTTGGCAT
AAAAATTTCGTGCATAGCTAAATTTCCCTGTATAAGATGATTTATGTATTGCCGAAGTCA
TAAAAATCGCCGCATATTTGTTTAAATTTTCAGTATGAACTACAGCAATATGATCATCTC
CGCCATAATCGTAATTGCGATATTTGGCAGAACCAAACATATCAATTGTCGTTGTATTGG
CTTTAAAAATTTCTACTTGATTACCGATAAATGCGGATACGCCTGTTTCGGCTTCTCCTG
CGGTTACAAAAGGCAAATCTCCTGCTATTCTATCCGCACTTTTTAAGCGTTTGCCTCTTG
TAGATTTACCAAATAATTTCTCAAGATTATATTCCTCCCAAACCACTTTACCCTTTTCAA
AATCAGCAAGAGCCTGTTGTTCAGCAACGGTAAGCGTATAATCTTTTAAACCTGTAACCA
ATAAATACGCCTCGAGCTGCGAGATGAAATTTTCCATAAAATCAAAGTCAATCTGGGCGA
GTTTGTCCGAATTGGCATTGGGTTTTATGGGAAGAGATAATTTCACTTCTTTTGCTATTT
TCCAATGTCGAGCATAGCCCAAATCGGGAATTTCTTTTTTCCAAGAAGAGATAATAAATA
ATAGTTGTCTTAAACTAACTCTTTGCAAAGGTTTTAAAACCTTTACATTGTCTAATATGG
AAAAACTTTTAGTCGCAATATTAAAAGTTCGTGTATGGTCTCCAAAAACCACATAAAATT
TTCTGCTTTCATCACAGATATATGTTGGCATATCTGTATAACCCACCACCCCATTATTAT
CCGAAGAATACACTGGATAATTACCTATTTCAGGCAGCTCACTTTTATTTTTTATCTTAC
TACCACTCACAACTTGAAACAATTCACTGCAACTATATTCCGCCCATTTAACCTGTTGCA
ATTCTTGCGTTAAATGGGCTTCTATTTTCCCAAGTGTTCGTCGGTTGGGTTTTGTTTTTT
CAGGATATTTGCTACTTCCCACGCCAAATAGTCGCTCACGGTCTTTTTAAAGTCATCAAG
CGTTGGTTTGGTGTCTATCGGTGCGGTTTGGTTCCAGTCTGCACCGTTTTTTGGGTCTAT
GGTATTTTCAAAATACTCTTTTTCGCTAAACAACCTCAATTTAGACTTTCCAAAACGCAC
CAAATTGACCACTTCGTCATAGCGTTCGCGGGCGTTGTCGGTATCTTTTAAGTTGTTGCT
GGCTTTTCTGCGGTTGGTTCGGGTATAGCCATCGTTGCTAAAATCAATGAATTTTACCAT
TTCATCAGCGTGATGTTTTTCACCCACTTTAAACACATAAATATTGGTCTGTACGCTGGA
TTTACCGATAAATAAATCAATCGGCATTTTAATACTGGCAATTAAGGTATGTTTTTGCAA
AATGCGTTGGTTGATTTCTTTTGCCTTACCACTGCCTGCAGAATTTTGAATGATAATCGC
CGCATAGCCTTTGTTCATCATATTTAAAGCGGTTTCTACAAAGTTCATTCCATTGCCCAT
CGCTGAATAAGGCGGATTGAGAATAAACGCATCAGCAGGGAATTTGTCATCGGTATTGCC
AAAACCATATTTGCCGTCAAAATCGGTCAGTGAATTTTTGTTGATGATGTTTGAGCTACC
ATCGCGCCCATCATAATCATATTCAAAACGGCAAGCATATATACACTAGGGAGTTCTTCT
ATGCCTAATAGCTGCTTAGCTTTGATATGAGCCTCTTTATGGCGAAGCTCTTCGGGCGAA
TGAATATTTTCTTTGGCATCTTTGAGCATTTCGTTCATCGCAGCCACCAAGAGCCCAGCC
GAACCTGTAGCAAAGTCCCAAACATAGCTGTCTTTATTTACCCGAGCTAATCTAACCAGC
AAAGTTGCCACATAAGACGGTGTTAAAACCACATCATTGCGTTTGTCTTGAGTAAAACCA
AGCCAAGAATACATTTCATTAAATAGCTTACCTGTAAAATCAGTCGTTAAGCCGATTTTG
TAATAAATACCTAAATCATCAACAATTTTGGTGAATACACGCTTAAGCTGACTTTCGCCA
TTTTGCGGTTTATTGATGTTATCGGTTAAAAGTGTATTAGACAAAGTGCGGATGATTAAA
TCTTTTTTATCTTGTGGCAATTGTTTTTCATTAAAAAAGGCTTCTATTTTATCGATAATA
ATATCACCATCCCTTCTATTTTTTTCTTGTGAGGATTTTAGTTCTTCTTTTTCCAAAGGC
TTTACTTTACCCGCCACCCCCAAAGTGGCTATGATAGATGCTGCTACGAGATATACACAG
TCATTTTCGCCCAAGCCTTTTTCGTTTTGGTAAATATCGTTGTTGAGTTTGGTCAGACTG
GCATCAATTTCTTTTTCGCGCTTTTCTTTGAGTTTTTCTAATTCTTCAGGTGAAAGCGTT
AGATGTTTGATTTGTGCAATAAAATCATCAAAATTTTCTTTGGCAAGGAAAGAAAAATCG
CTAAACTCGCCAACTTTTTGCCCTACACTAAGATTGGATTTAGACACATAATAAACCCCG
ATTTGATGACGAATATTACCTTTCTCGTCTTTTTCTCCCGTCATACCAATAGCGATAATG
TCGGTATAACTGGTGTGATGGAGCAAGGCATTAGCATAATGCACCGCACCATTCACCGCA
TAGCCGTTGATGTGTTTAAAATTCGGTTCGTTTTTTGCTGTGCGATTATCTACATTGCCT
TCGGCATCTAATTTGACCAACTTGTCGCCATAGCCTTTGTATTCAATCAAAATCGGGTAA
TATTCAGTATCGGTCGCCTGTAACAACAATTTGGCATCTGGACGATTTGCTCCCACACCA
CCATTTTTAGAAAAGTAATCTTTCAACGCTTTATCAATTTCGTCATTCAGCGTTTCTTGT
TCTAATTTGTAGTCTAATTGGTATTTTTTCAGCCAGCCGTTCGCTAAATCTGCAATATTC
GGTTCAATAGATTGTTGTTTTGCCATTTTCTTGCCTTTCTGAGTAATCAATTAAATTCGA
TATTATCTTAAATTTCAATGTATTGTGCGATGTTTTTTTGTGATTTTAAATAACAACCGC
ACCAAGAAACACATTTTTTCAATCGTAGAGATATCCAATTATCAATAAAGCAAAATTACT
CATATCAGAAAAAAACAAGACACATCAACCACCACCGCGCGTGTGGCGTTGTCCCGTGAG
TTCGTGAATTTTTTTTGAACACCATTTACCGACCTTGATTACCTCTGCGTTTTCGATTAT
CGGGGCAGTGGTGATGTTGCTGTTGATTGAATTTTGGTCGGGCGTGGTGGCGTTGTTGAT
TGTGGTAGGCTTTGGCTTGTTGCTGCCCCATTATGTGAAAGTCAATGACCGCCTTGAAAA
AGAAGTGGACTGTGTGGAACGTGCCAAAAACAGTGAACTGATTAAACATTATCGCTTGGT
AGAACGTTTTCGTGTTCTGATTTCCAACCGAGAAGCGTTCAGTTTTTTGTGTATCGGCGT
GGCAATGTGCCTGCTTTTTGGCGTAACACTCACGGTTTTAACCCTCAAACAAGGCATTAC
CGCAGGGCATATTTATGCGGTAATTACTTATCTGTGGACGTTCGCCATCAGCCTAGATGA
CGCACCAAGATTGGTGGAAGAGTTGTCGAAGTTGAAGGATATCGGGAAACGGGTGGAGGT
TTGAAAACAAGCGGTAGGATTTTGAGAGAAATTTGCAAACTGCAAAAACTTCACAAAACC
CCACCGCTCTTTTTACATCAAACTACTTACTCGCCACCGTAAAACGTTTAAACAAGTGTG
CTTGTTGTTCTGCATCGTCTGCGATGGCGATGGCTAAATCTGCTACGCTGATGCCTGCAG
GTGCTTCGCCGTTCATCAACAATTCTTCGCTGCCTAAACGGTATTTGCCTGTGCGGTCTT
CGCTGAAACCTGCGTCTGCACCCAATAAGGCTGGTGGAGAAATAAACGCCCAGTTTACAT
CACGGCGGTCACGCAAGTCGTTGAGCAGATTACGCGCCGCATTGGCACCGGCAAAAATCT
CTTTCGGGAAAGCGTCTGTGTCAATCAGTTGCACATTGGGTGCAACATACAAGCTACCTG
CTCCGCCTATAATCAATAAATAGGGCACTTGTGCGGCTTTTGCTGCTTCGGTAATCGCAT
TCGCTCCACGAGTGAAATCTTCGGCGATATTGGGATTTGTCCAACCTGGGTTAAAAGCAC
TCACTACCGCATCAAAGCCTTTTAGCTGCTCGGCAAAATTCGCAGAGTTCACATCAAAAC
TCACCGCTTGAATGTTGTCTGCTTTTGCTACTTTGTCGGTGTTACGCGCAAATGCGGTTA
CTTGATGTCCACGACTGACTAATTCTGCTACCACTGCACTACCTACATAACCTGTTGCAC
CAATTACTGCGATTTTTTCATTTTGTTTTCCTTCTATTAAGTTGATTAAATTTGCCAAAC
CGGCTGATGTGGCGTAGTATAGGCAACAAACATACTTTATGTAAGTACTTATAAAAATGT
TAGTTTTGTAAAAATTTTTTAACTAATTGAAATACAAGGAAATAAAAATGACAAACTTTT
CAAATTCGGCAGAACGGGGCTGTGTTTTAGCCTCACAATGTCCCTCTAGACAGATTTTGC
AACATCTGACTAACCGCTGGGGCGTGTTGGTGATGATTGTATTGATGAAAGGCACAAAAC
GATTTAGTGAAATCCGCCGCGAGATTGACGGCGTGAGTGAACGAATGCTGACCCAAACGC
TGCAACAGTTGGAACAAGACGGTATGCTCAATCGCAAATCCTACAATACCGTACCGCCAC
ACGTGGAATATTCACTGACGGATTACGGCAAAGAGGCAGGCAGTCGCCTTGTGAATTTGG
TGGATTGGTTGGAAGAGAATTTGAGTGGGATCTTGAAAAGTCAAAGCAAATAGTGATTTA
CAAGCGGTCGGATTGACAAAACTTTTTGCAAACCGACCGCGCTTTCCTAAGATCTCCCCA
TACTCAACCCTGCTTTGCCGTTTTCCCAAAGAGTTTTGAATAACACTTTCCACGGTGAAA
GTTTCGGATTTGGCTGTTTGCCGTTGCCGATTAACGCCATTTGTGCCATATACCAATCCA
TTTCCAACACGGCACCAAGTTTGTTATCCACAGGGGCGAAACCTGTTTTGATGCGGTTGG
TGACGAGGGTTTGGTAGTTGCCTTGTTGAATTTGGTTCGGTAAATCGGGTTGTAAGGCAA
AAGGTCTGGCGATACCGATAAAGTCCAGATGTCCGCTTTGCAGTGCCTCATTCATTGCGT
TTTCACTACGAAAACCACCTGTGATAATCAGCGGTGCGTTGCAGACGGTACGGGCTTTTT
CGGCGTAATCCAAGAAAAAAGCCTCGCGTTTTTGGCTGCTGGCTTTGGTGGATAACATTT
CTGGGTTTTCATAGTTACCGCCTGAAATTTCAATAAAATCAATGCCCAATTCCGCCATTT
TTTGTACCACTTGAATGCTGTCTAGCAGTTGTGATGCGGTGAAAATCGGCTGATTAGATA
ACCGTGAAACACTGAAAACACTCACCTGCTTGTTGTAGGCTAACGGTGTAATTTCACGCT
CTTTGAATTCTCTTTCGAGTTATTCTACAGTTGATTCACAGAAAAAACACTGCAATTATG
CTACAACCTGCCACACAAATTTAAATCATATCCTCAATATTATCTTGAAATACAAATCTG
CGATGATACTCTAGATATTTTTCTCTCCCTTCGGGATAAATTCTCATTTTATTTTTTGCA
TTAGGGTTGATGTGTAATTTTTCCCAAGTATAAGCACTTAATTGAGTACCACAAATTAAT
TCACCATTATCTGTGAATGTAATATAACCTTGATCAAACAACCAGTCATAAGTTGGTGTT
AAAGATAAACCGTTTAAATAATCTAAGGCTTCATCTTCCTTGCCTTCCGAAATACAAACC
CGATATGGTTTTATATGACTAGCTTTAAGTAAAATATCATCTTTAATCAAAGTGAATGGA
CATTGTGGCATATAATCCAAAACTTTTTTACGGTATTCAGACTGCCCTTTTCTACCTGTT
CTTTTTATTATTTGTTTATTTTGATCAATTAATTTTTCAGTAATTTCTGTTGATGAACTT
GTTAATTTTGGATGAACAATCGTTCTAAATTGATAATCAAGGAATATACGGAAATAAAAT
AATGGTTTCTGTTCTTTTCCTTTTGTTTGTTCTGGTAATAGTTTTAAAATGGAAAGATAA
CTAATTTTAGGTAAAACAATATTTCGCCATAAATTCCAAATTTCATCATCTGAACGAATA
TAACCACGACGGCGTTTTTTATCACCTGTAATTAAATCAGAAACATCATAAATAGAAAAG
TAATTTACTTCGTTTTCTAAATCTGAAATTGAGTTTAGATATTGATTATAAAATTTTGAA
ATATCATTATGATAATGTTGTTCCTGCTTTTGATATTCAATCCGGCTATCGTAAAGATAT
TTAATTAAATTTGTTTTACTAAAAAAACAATTTTCTTGAATAACCGGATATTCAGCACGT
TTACCATTTTTTTGTTTTGCTTCGCCCCATTGATGATATTCAAAGAAATCACATAATCGC
TGCCCATTACTTCCTTCATAGCTACCAACGTATTTTCGTGCTTCTCCATTGCCTACAAAA
ACAGCTAATTTATTATTTCTATGAATAAAGCTATCTTCAGCTCTCAAATTTTGAATAGCG
TCAATAATAAGATAGTTCACGCCATCAATATGAATTTTTTGGAAATTTTCCATTTTCTAT
TCTCCATATTGCGTAATATCAATTTGTTTCAATAAGGCAATTAAAACATCAACTACTATA
CTATTTCCTGCCTGACGATATGCTTGAGTATCACTGACAACAATTTTAAAATCATCTCTA
AATCCCATTAATCGTAAACATTCACGTGGTGTTAATTTCCTAATTCTACCTTGATTATGT
GTTACATAATTATCAACACCTGCACGATGCATTTTATGCATTGTTTGTAATAATGGACGT
GCAATAGACAAATCTGTTTCTTTACTGGTTTTAAAGTTTTTTGTTCCCCCTGCCAATACA
TAATCTCGGACTTTATTTGATAAATAATATTTTTCTTCCACATCATTAACATCAAAAATA
AAATCATCAAATGCTTCTGTTTCTTTCGCTGGTTCAAAAACAAAATCACCGTGCCAATTA
AATTGTTGATTAGCTTTTTGACATAACATTACCTCACCATTTATTTGTGTATAACGCTTT
TGTCTATTTTTAGAACTAGTTACAAATTTAATGCCTTTTTCTCTAAGAAAATATTTACTA
TCTGTATAATCCTCTAAAAAATCTTGCATTGTATATTCTAATGGGATTTCATTTGGGAAT
GAAAAACCATCTTTTGGTGATTTTTTAAAACCGACAACAAAAACTCTTTCTCTGTGTTGT
GGAATGCCATAATTTTTACTATTCATTACTTGGAAATATAAATCATAGCCTAGACTATGA
AATACATCTTTTACAATTTGCCAAGTATTCCCATTATCGTGGTTTAATAAACCTTTTACA
TTTTCGTAAATAAAAATTTTAGGCTGTGTTTCATTAACCACACGTGCAAAATCATAAAAA
AGTGTACCACGTGCATCTTCTAAACCGTGCCGTTTTCCAACCATTGAAAAAGCTTGACAA
GGACTACCGCCAACCAATAAATCAACTTGCCCATAATATGGCGTTGCATCAAAAGTGGTT
ATATCCGAGTGCCAACGATCTTCTGTTAAATTATAATTTGCCAAATAACTCCTCTTAACG
TGTTGATCAATATCACCAGCAAATACTAAAGAGTGATTTAACCCCAATCGCTTAACCGCC
TGCTCAATCGCACCAATACCACTAAAAACTGTCGCCAACCGAATATGTGCATTTGGATTT
TTAAATGCTTTAAAACGCCAATCTAGTGTATCAAATAGAGGTAATTCAAAATTTTCGTCT
GCTTTATAAGCTAAATTTGTCATATTCAAAGTAATCATAAAAATCTGAAAGCTAACTGCA
GTATAGCAAAATTTCTCAAAAATCTCACCGCTCTTTTCTTTAAGCTCTCCCCATACTCAA
CCCTGCTTTGCCGTTTTCCCAAAGAGTTTTGAATAACACTTTCCACGGTGAAAGTTTCGG
ATTTGGCTGTTTGCCGTTGCCGATTAACGCCATTTGTGCCATATACCAATCCATTTCCAA
CACGGCACCAAGTTTGTTATCCACAGGGGCGAAACCTGTTTTGATGCGGTTGGTGACGAG
GGTTTGGTAGTTGCCTTGTTGAATTTGGTTCGGTAAATCGGGTTGTAAGGCAAAAGGTCT
GGCGATACCGATAAAGTCCAGATGTCCGCTTTGCAGTGCCTCATTCATTGCGTTTTCACT
ACGAAAACCACCTGTGATAATCAGCGGTGCGTTGCAGACGGCACGGGCTTTTTCGGCGTA
ATCCAAGAAAAAAGCCTCGCGTTTTTGGCTGCTGGCTTTGGTGGATAACATTTCTAGGTT
TTCATAGTTACCGCCTGAAATTTCAATAAAATCAATGCCTAATTCCGCCATTTCTTGTAC
CACTTGAATGCTGTCTGTTTCGTCAAAACCGCCTTTTTGAAAATCCGCTGAATTGAGTTT
TAAACCGACCAAAAATTCAGGCTGCACCGCCGCTCGAATGGCGTGGTAAATCTCCACTAA
AAACCGCATACGATTTTCAAGGCTGCCACCCCATTTGTCTTCACGGCGGTTGTGGTGCGG
CGATAAAAACTGACTGATTAAATAGCCGTGTGCGGCGTGAATTTGCACCCCTGAAAAGCC
TGCTTTTTCGGCAATTTTTGCAGTGGTAGCAAATTGCTCAATTAAAGTGTCGATTTCCGC
TTCGGTTAAGGCTCTTGGCGGATTGATAAAGCCGTCCATTCCCTGCAAGGCAACTGCACT
CGGTGCCACAGGCGTGGGCGACAGCACTTTTGGCGACTGTTTGCCTGCGTGGTTAATCTG
CATAATCAGCAAAATATCGTTTTGCGTGCCTGCTTTCGCCCATTGTTGCAAAATCGATAA
ACTGCGTTCGTCCGTCAGCACCACATCGTTGATCGAGCCTTTGCCGTTTTCGGCAACCAT
CACATTGCCCGTCACCAACACGCCAGATCCACCCTTTGCCCAAGTGTCATAAAGTTGCGC
CAAGGGCATTGTCGGTTGGTTTTGTTTGGCAAGTTGTTCTTCCATTGCGGATTTGAAAAA
ACGGTTTTTGGCGGTTTTGCCGTTAGCAAAGGTAAAGGGTTGAAATAACATAAAAATGCT
CCGTTAAGATTATAGGTTTAAAAATATAAACCTATTTGAGTAAAAAAATTATGGCTGAAT
ACAGCCGTCTGCAATAAACGATGCCATCAAACGCTGAAAACGCTCGCCGGCTTGTTGTAG
GCTCACAGTGTAATAACGCTCTTTGCCTTGCTGACTTGGTGTAAAGGTAACATAATGTGG
TGTACGCCAGCCTCTTTCAGCCTGCATGAAAAACTCAATACGTCCAACAAAATAAAAAAG
CCGTTTGAACTCAATATTCAAACGGCTTTTTGCTTAACCCATCAATTCATCAACCAATTC
CTGCACGCTTTTCACACGGTCAATCGCAGAAATACCATTGCCTACCGACACATAACCGTG
TTCAAAATCCCCTTCCAGCATACCCAAACGCATACCCGTCCCCGCATTCATCACTTTAGC
AATATCGACACGAGTTGCCCCACTTTCGCTCATTTCAAAGCATTTTTTGGCGACTTCGGT
TGGCAAAGAGCGGTAATAATACGGCTCGGTGCGGAACAATAACAAATCATTGGCAGTTGA
TTGAACAATCCAATCTTTCACTTTTTGACTGGCTCGGCACTCGTGCGTCGCGATAAATGC
CGTCCCCACCCACACGCCTTCTGCACCAAGCATAAACGCGGTCTGAACCGCTTTTTTATC
GGCAATGCCACCAGCAAGCATCATCGGCAAATCCACCTTGCCGACAAATTCCGCCAATAT
ATTAAAACTGCCAATTTCTTTCATTGGCAAGGTTCCGCCTTCGTCAAAACCCGTCAATAC
CGAAATATCCGCACCTAACTTTTGAGCTTTTAAAGCGTCTGGCAAATTCGGATTGCCCAA
ACGACAAATGATTTTAATGCCTGCCTGTTTGAGTTTGGCGTAAATCGCTTCGTCCAACCA
ACCATTATCCAGCACCACAGGTACTTGCTCTTCAATCAGCAAATCCACCATCAGCGGAAT
GAGCGAAAGGTCATAAGACAACATAAATGGCACGCCAAAAGGCTTATCCGTCAAGGCTTT
GACTTTGCGAATTTCGGCACGCATACGGTCTAATACGTCTTGATTTGAAGTGGGATTGGT
GGTTTGCCCAGCGTGTGGGGCTAAAAATCCCAATCCGCCAGCATTGGCAACACTCGCCAC
CAAATGAGCATCAGTCAGCCACGACATTGGGGCTTGGACGATGGGGTGTTTGATGTTTAG
GATTTGGGTAATGCGGTTCATAAAATTTTCTCTTTAAAATAAATGGAATGGGTGTATTAT
AAATTTTATAATTGGCAATGGAATGGCGTTTTTTGGAAAGTTGGTTTTCATTTTTGGAAA
TATAAATTTTTCAGGCAGCCTGAAAGTTTTTTAAAGTAAAAAACACCGCTTTATCAAAAG
CGGTGTTTTTGCCTTATTGCCTCTACTGTTTTAGCCAGTCTTGCATCAGCTTGATTTCAG
GTTCTTGGGCTTTGATGATGTCTTGAGCAAGCTTTTTCATTTTTTCGTCTTTGCCGAACT
GTAATTGCACTTTTGCCATCTCGACCGCCCCTTGATGATGCGGAATCATTGCTTTGGCAA
AGGCAACATCAGGGTTTGGCTCATTGATTGCCGCCATCATCGCCTCGTGCTGCGCCTTGC
CTGCGGCATAGGACTTGGCGTGCGGGGCTTGCGGGTTTTGGGTTGCGGTGTCTTTACCCG
CCAGCCAAGCGTTCATCAGGTCGATTTCACTTTGTTGCCCATCAATAATCGCTTGGGCAA
GTTTTCTCATTGTTTCGTCTTTGCCAAATTCAAGCTGTACTTTTGCCATCTCAACTGCTC
CGATATGGTGCGGAATCATACCTTTGGCAAAAGCGGTATCAGCATCGGCAAGATTGCCCG
CTTTGCTCATCTCATCGCCCATCTTGTTCATCATTGCAAGATAGGCTTGGGTATGGGGCG
GAGCATTTTGAGTGTCCATCGCCATAGCAGAGTGGTTCATATGGGCGTGGTTCATCTCTG
CGTGCCCGTTTTGGTTATTTGGGCTGTCGTGGGTGGTTTGGGTGTGGTTATTGTCGCCTA
CCATCGAGTGCGTCGGCACTTCGTTTTTGCCGTCGGCACAAGCGGTTAAAGTCGCCAAAA
TAAGGGCAAGGGCAGATAATTGTACGGCACGGTTTTTAAACATTTTCATTACAGTTTTCC
TTATCAAAATGGGATTTGGCAAACATTGGGCAAACATAAGTCCGCCCAATGTTTTTAGCT
AATCAATTACTTGCAATCACAATCGCCACAAGTGCAGTTTTGACAAATGCACGGCTCGCC
ATTTTGGCAGTTGCATTTTGGATTGCAATTTTGCCCTGTGCAAGATTGGCAACCGCAGTG
GGCGTTTGGGTTTTTGATGATGTCGTTCATAACAATTCTCCAAATTAAAGGTTGATTATC
AAAACAAAAACCGTTTTTAAACCACTAAAAACATTGCTTTTTTGTTTTGATGAGCGCATC
ATAAAGCCTAACCTTATGTTAGGGTCAAGGATTATTTTTACGGATTGACAATTTTTTACA
AACGCCAAAACAAGGAGCAACAATGAACATCGGTCAAGCGTCCAAAGCCACAGGGCTATC
CATCAAGCAAATCCGTGATTATGAAAAGTTGGGTTTGTTATCAAACACTTCACGCACATC
ATCAGGCTATCGCATTTATGATAATGAGACACTAATCCGCCTAAAATTCATCGCCAAAGC
AAGGGGCGTGGGCTTTTCGCTTGCCCAAATTGGCGAGCTTTTGGCACTGCAAGACAATCC
ACACCGCAAAAGCTGTGAAGTCAAAGCGTTGGCAAATACGCACATTGAATTTTTATCAAA
TAAAATCAAGGAATTAGAAGAAATGAAAACTGTTCTTGGGGCGTGGAGTGATGCCTGTCG
TGGCGATGATATGCCAGAATGTCCGATTTTACAGGGGCTTGGGGGATAGGTTTTTTTCAG
GCAGCCTTAAAAAGTTTATTTTACCCATTTTAAAAACAAAAACACCGCTTGAAAATCAAA
TTCAAACGGTGTTTATAAATTAACTGACTTTTAATTCCACCCAAGCCCTTTTGATGATTT
CTTGACTGGCTTGTAATGCTAAAAATGCCAAAATAAACGCCACAATTAAATCAGGATATT
TTGATTGAAAAAAATAAACTGCTATACCAGCCAAAATTACCGCCACATTACCAATCGCAT
CATTGCGAGAACATAGCCATACACTTCGGACATTACTGTCGCCATCACGGAATTTTAATA
ATATCAACAATGCCGACACATTCACCAATAACGCCAAAAATCCTACAATGCTCATTTCGC
TATAACTGGGAATTTCCCCATAAAACGCACGATAAATGGTTGTAATTAAAATAAATAAAC
CAAAAACGCCCATCGTTAGCCCCTTAACCATAGATGCTTTGGCACGGTAACTTAATGCCA
TTGGCAAAACAATCAAACTTATCAAATAATTGGCACTATCGCCCAAGAAATCCAAGCTGT
CCGACAACAGCGAAGTTGAACCCGATTTAATCCCCATTACAATTTCCACAAAGAACATTG
ATAAATTTAATACCAAGACAATCCACAAGGCTTTTTTGTACTTGGGTGATTGATGAATGG
GCTGATTTGAACTGCAACAACTTTGGCACGTCATAACAAACTCCGAAAGATGATTGAAAT
TTGCTATAATATAAACTCCGTAGTCATTACAGGGTCAAGTACAATGTCAAAAATTTTTCA
AATTAAACAAGCCAGTGAACAAACAGGCGTACATTTGGAAACCATTCGTTATTATGAAAA
ACAAGGCTTAATCAAGCCAACTTTTCAAGCTAATGGCTACCGAGTTTTTGATGAAAATCA
GCTAGAACAATTACGCTTTATTAAAACTTGTCGCAATATCGGTTTTTCTTTAAAAGACAT
TCAGGTCTTATTGACATTCCAAGCAACTCCCAATCATCAATGTGATGATGTTGATGAATT
AACCCAAAAACATTTATCGCATATCAACGAACAAATTAAGCAATTACAAGAAGTTAAATC
ATTTTTGGAACAAATTATTGGTTGTCAAAATAAAAAAATTGAAAATTGTCAAATCATTAA
AAGTATTAAAGATAAAGGATAATGTTTTTCAGGCAGGCTGAAACTTATTTTGCAAAACTT
CCAAACCAAAACACCGCTTGAATTGCTCCAAATGGTGTCTAAATCCCATTATTTCACTTG
AAAATACGCCATTTTATCTTTATAAAATGAGCCTAAATAATAAGTGTTATTCACAGGCAA
TGCGGTAGAAATACCACTAAAATCAGCCGTATATTTACCTTTCATCACAGGATTGGTTGC
CAAATTATCAGGGTTAATGGTGGTGATGTGATAATCTTTTAAGCAATCAAAGCTTAAATG
GTGTGCTTGATTGGCGTACAAGCCACGCCAAGTGAAGTCAATGCTAATGCCATTAGGCTG
ATTTTAAAAATGTTTTTCATAAATGTTCTCTAGGATTAAATGGAATAAGCATATTTTAGG
TTATTGAATTTGATAAATGAATGGTGATTTTTGGGAAGTTGGTTTTCAAATATGGAAATT
AAATTCAGGCAGACTGAAAACATCTAGCCTGAAATTTTCCTTTTGAAAAATATTTTTGAT
AACCTTATTTTCATTCGAAAAAATGATATTTAATCACCAATTTTCCTTTGAAAAAGTGCA
AACCCTGCTGTAAAATAGCCTGAAATTGATAAAAAAGAACCTGTTATGCAACGAAAAATC
CTTCAATCCCTACAAAACTGGAAACAAAATCCCAACCGCAAGCCTTTGATTATTCAAGGA
GCAAGACAAGTTGGCAAAACTTGGGCAATGAAACACTTTGGCGAGCAATCGTTTGAGCAA
GTTGCCTATATCAACTTTGATAATAACCCTAGAATGAAAACGCTATTTTCAGGCGATTAC
GACATCAATCGCTTGATTTTAGGTTTAAAAATTGAAAGTGGTGTGGATATTAAAGCCCAC
AATACGCTGATTATTTTTGATGAAGTGCAAGAAGTGCCACAAGCCTTGTCATCACTGAAA
TATTTTTATGAAAACGCCCCCGAGTTTTATATTGTGTCGGCGGGGTCGTTGTTGGGCGTG
TCTTTACATCATCAGGTGTCTTTTCCCGTGGGCAAGGTGGATTTTTTACCGCTTTATCCT
ATGGATTTTCATGAATTTTTGCTGGCGGTGGGCAAACAAGATTTAGTGAAATTATTAAAT
CTAAAAGATTGGTCGCTGATTTCGGCGATGAAAAGCCGTTATATTGAGCTACTTCGTCAA
TATTATTTTGTCGGCGGAATGCCGGAAGCGGTAAAAGTGTTTATAGAAACGCAAAATTTT
AATGCCGTTCGCCAAGTACAAAAAAATTTATTGATGGCGTACGAGCAGGATTTTTCTAAA
CATATTCGTGATGGGCAAACGGTGCAAAAAGTGCGGTCAATTTGGCACTCCATTCCCGAA
CAACTTGCCAAAGAAAATAAGAAATTCATCTATGCCAATTTACAAAAAGGGGCAAGAAGC
AAAGACTATGAAATCGCTTTGCAATGGCTAAAAGACAGCGGTTTGGTGCATAGCGTCCCA
CGCATTAAAAAACCGCATTTGCCTTTATCCGCTTATCAAGACAATGCGTTTAAATTGTAT
GGTTTGGATATTGGTTTGTTGTCGGCTCAAAGTCATTTGGACGCCAGTGTATTGCTAGAC
GGCAGTCGTATTTTTAGCGAATTTAAAGGCGCATTGACCGAACAATATGTTTTGCAACAA
CTAATTGCCAATCAAGACAACCCTGTATTTTATTGGGCAACGGAAAAAGGCACGGCAGAA
GTGGATTTTGTTGTACAACAAAAACAAGCAGTCATTCCCATTGAAGTGAAAGCTGAAGAG
AATTTAAAAGCCAAAAGTTTGAAAGTCTATGTGGAGCAATTCCAGCCTGAACATGCTTTT
CGTTTTTCCATGGCAGATTATCGGGAGCTGGATTGGTTGGTGAATGTGCCGTTGTATGGG
GTATTGCTATTTGGGGAATAAAGTTAAGAGGCTAAACTGCTTCCTAATTAAAATGGAATA
AGCGTATTTTAGGTTATTGAATTTGATAAATGAATGGCGAATTTTGGGAAGTTGATTTTC
AAATATGGAATATGATAAAATTATTAGGAAATTGCAACCTTATATTTAGGAAATACAATG
ATTGAAAGTATAAAAATATCCAATGTGGCAAGTTACACAACTGAAACTGCTTTGACTTTA
TCAAAATCTAGTTTTATATATGGATCTAATGGTAGTGGCAAAACAACCATTAGCAGAATT
ATAGCCAATCATTCAGCCTACGCAGGCTGTCAAATAAATTGGCAAAATTCAATACCAGTA
AAAACCATTGTTTATAATAGTGATTTTGTGCGAGATAATTTCACTCAATCTCAAAATATA
AAAGGAGTATTTACATTAGGTGAAAATCAAGTTGAAATAGAAAATCAAATTAATGTATTA
GAAAAGGATCTTGATAATATTGATAAAGATATTACTCAAAAAAACAATACACATATACAA
AAGAATAATGAATTAAAAAGTGAAGAAGATAAGTTTACTGAATTATTTTGGCAAACGGAA
ATCAAGTACGATTCTGATTTTCAAGAAATTCTAACAGGATTAAGAAACAGTAAGGCAAAA
TTTAAAGAAAGAATTTTATCTGAATTTAAAAATCGTCAGAACAACATCTCTATTGAGTTA
GATGAATTGAGGAAAAAATATCAATCTATATATAGTTCTAATCATCAAACATTAGCCAAA
TTAGATTTAATAAATATTGACTTATCTCAAGATGAGCAAAGTTCAATTTTAACTAAAAAA
ATTATTGGTAGCCAAGATGTTGCTATAGCCAATTTAATTCATGAATTAAATAATAGTGAT
TGGGTGAAAAAGGGACAGCATTATCTTGAAAAATCTAAAAACCAATGTCCATTCTGCCAA
CAACAAATAAATAATAATCTCTCTGAACAACTAGAAAGATATTTTGATAAAACTTTTGAA
CAAGATATTTGCATTTTAGATAATGTGATTAAAGATTACATCAATTCATCTCAACAAATT
AGAAATTTGATTACTTCTCTAAATTCAATCTTTTTGGATAATCAATCACTAGAAAGAAAA
CGTAGTGAATTATTTTCTATTTTTGATAAAAATATTACTGAATTAGAAAAGAAAAAATCT
CAGCCAAGTATAGTTATTGCACTTGAAAATACGATTAATATTATTCAAGATATTAACAAC
ATCATTGAAAATGCCAATCAAAAAATTGATGAGCATAATACTATTGTCAATAATATTGTA
CAAGAAAAGAAAAATTTAAATAATTTAGTTTGGGATTTTATTATCCAAGAAATGAAATCT
AATATCCAACAATACTTTTCTCAAACAGAAGGGATTAAAAAGGCAATAGAAAGTTTATCT
AACCAATTAAATGAAAAAGAACAAGAAAAATTAACCAAAACTAAGCAATTGGGAGATTTA
GAAAAGCAAATTACTAGCATTAGACCAACAGTAGATGCTATAAATACACTATTAAAGTCA
TTTGGTTTTAGCAATTTTTTACTATCCACTACGCAAGATGATAAAAATTACAAAATTATT
AGAGAAAACGGAGAAATTGCGTCTGATACGCTTAGTGAAGGGGAAAAGACATTTATCACC
TTCTTATATTTCTATCATCTTATTAAAGGTAGTCATACCGAAAGTGGTATTAATCAAAAT
TGCATAATCGTGATTGATGACCCTATTTCTAGTTTAGATAATGAGGTTTTGTTTATTGTC
AGTAATCTTATTCGTAAACTGTATGTGGAAATGGACAATCAAACATCCATTATTAAACAA
ATCATCATTCTGACTCATAATATTTATTTCTATAAAGAGATTACTTTTGGTAAAAAATTT
AATCATACGGAATACCCGCAAAAACCAAGTTATCATATTGTAAGAAAAACTAATGGCTCA
TCATCAGTTTTTAGATATGATAAAAATCCAATAAATACTTCATACGAATTATTGTGGAAA
AGCCTTAGGGAAAGACAATACTGTTCATCAACCATTCAAAATATTTTGAGAAAAATTTTA
GAAAATTATTTCAAAATTTTAGGTGGAATTGATTTGGAGAAGTTAAGTGAGGGATTTACT
GGCAGAGAGCAGGTCATCTGTAATTCATTATGTTCTTGGATTAATGATGGTTCTCATTTT
TCAAATGATGATGTATTTGTTGCGACAGATGATGAAACTATTGAGAAATATTTGGATATT
TTTAAAAGAATTTTTGAAACACAAGGGCATATCTCTCATTATGAGATGATGATGAACAAG
GATAACTAACAATGAACCTAAACGCCCTATCCCTATTCGTCTCTGTCGTTCAAGACGGAA
GTCTCTCCAAAGCATCAGAACGGCTGAATGTACCGATTGCCACCATTAGCCGTCAAATCA
CAGAATTGGAAAAATCGCTCAATATTCAACTCTTTGACCGAAAAAAATCAGGCGTTAAGC
CGACAATGGCAGGGCAAAAACTTTATGAGCAAGTGTATCAAAACATTGATAATTTATTGC
AAGTAGAAAAAGCATTCTCTGAACATCAAGAAATTAGCGGAACATTACGCATTTCCACCT
TTACAGGATTGGAAGAAGTTTGGGCGTGGCTCGATGAATTTGGCGCAAAATATCCCAAAG
TGAGCATTCATTGCCAAGTAACCGACCGAGTATTGGATTTGGTGGAAGATAATATTGATT
TTGCGTTTCGGACAGGGGATTTGCATACCGATAATGCAGTGGCACGTTTGGTGCTGACGG
CAAAAGCCAAATGCGTGGCACATCCGCATTTATTGGCACAATACGGCACACCGATGACAC
CTGATGATTTGGTGCGTTTTCCTTGTGTCGGTTTTGCCAAAGCCGAGCAAAAAGAGTTGA
TAATTTCATTAGAAAATAAGGTATTGAAATTGCCTTATGTGTTTGCGTCCAACGATGTGT
ATGCTATCGCTTATTTAATTCAACAAGGGCGTGGCGTGGGGAATTTACCTGAAACGATTG
CCAATCGCTTGATTAATGAATATGGCTTGGTGGAAGTGTTGCACGATTACCCAATGCGGA
CTTATCCTGTGCATTTGTTGTATTTGAAACATCGTTATCCGTCTTCGGTGATGCGTGCGT
TTTTGGATTTTGTGATGGGGAAAGTGGGGGTTGTGGCAGGTTAAAAACAAGCGGTGGAAT
TTTGAAAGAAATTTGTAAAATCCCCTCAAAATCCCACCGCTCTTTTACAGTCCTTTCAGA
TAACTGTCTAACGATTGAACGTCCCCATATAACAACTGGCTTGGCACAATATGCAACCGT
TCGTCTTTTTCCACAATCAACTGCGGTACGCCTTGCACGCTACAATGGTTGGCGAGTTGT
TGCCCGAATTGAAGACGCTGCTCTAACGCTACTTTTGTCGATTGTTCGCTAAGCAACGGC
ACAGATTGGCTAAGATTGAGCTTATGCAACACCTGTTCAACCACTGCAAAATCAGCATTA
TCCAAACCGTCCACATAACGTGCCGTCTGCAACGCTGACAACACAGCAAGCTCTTTTTCA
GGGGCAATTTGTTGCGCCGCCGTTAAAGCCAGCAAACTGTTTGCCGAATTAAACTCGCCC
TGCCCTTGCAATACGTTTTCCAAATACGCCTGACTAAACGGCTGACCGGTCAATTTTTCA
ATTCGTTGGTCGTTACTCCACGCATAGCGAGCAAAATCTGCGTCCATCTTCCGACCGCTT
TGATAAAACACCCCCGTTGGTGTGAGCGTAAGCGGATAGATTTCATTGAGTTTTTGCAAT
GTCGCTGACGCACCATAACACCAACCGCAAAGGGGATCGAATAAGTAGTAGATTTTCATT
TTGTTTTCCTATTTTCTGCACCATAAAAATCATTGAAGTGTGGTGCATTTAAGTTGGCAA
TCTGCAATACTACAAACTTAACCTTGACTTAATTACCCTTTTACCCAATGTACAAATACA
CCAAACTCACCCAGCACCTTAAACATTTAATTGAAACAGGCGAGTTGAAACCGCACGAGA
AATTGCCGTCTTTGCGAGATCAGACAGCATTCGGGGCTGAGTTTGATGATGGTATTAAAC
GCCTATCAAGAGTTAGAGGCTCAGGGGGTGATTTATTCGGTGCAAAAGAGCGGTTATTTT
GTTGCACCTTTTTACCCGTCTTCTCGTCCGCACGCCAACAGTGAAATTAGGTTGAACAAA
CAAGTCGAGATTAATTCGTTGGTGTTTCGTTATCTGAAATCCATTACGGATATTGTGCCT
GTGGGGTCGCCTTTTCCGAGCCACGATTATCTCAATCCGCCCAAATTGCTACAAATTCTA
AGCCAGCTTAGCCGTGATAGAACGCAGATTGAGCCACAGCCTGTGTTGTCGGGCAATGTG
GACTTGCGTAAATTAATCGCACAACGTTACCGCTTGCAAGGTATTCCTACGCAAGCCGAT
GATATTGTGATTACGTCCAGCTGTTTAGACGCACTGAACCTTTCGCTACAAGCCTTAACG
CAACAGGGCGATTATATTTTATTACAGCAGACGGTATTTTATGGGGCGTGGCAGATTGCG
GAAAAGTTAGGCTTAAATGTCGTCACCTTGACCGACCACCCAAGCGGTTTTGTGGCGTTT
GAGCAAGCCTTACAGCGTTATCCCATCAAGGTTTGTTGGTTTATGCTGAACTGCCATAAT
CCACTGGGGTTTACCGTCAGCCCCGAAATCAAACAGCAGATTGGGGAATTGTTAGCTCAA
TATCAAGTGCATTTAATTGAAGACGATGTGTATCAAGAGCTTTATTATCGGGGTGAAAAG
CCCTTGCCGATGAAGGCGTTTGATGCACAAAACTGGGTGTTGCATTGTTCTTCTTTTTCT
AAAATTTTAGGGGCAAACTTCCGTATCGGCTGGGTTCACGCAGGGCAATTTGCCGATAAA
ATCCAACATTTGCAACTGATGAGTACCATTTCTGCTAACGCTTTAATTCAACAAGCCTTG
GTAGAATTTATCTCTAATCACCACTACGAGAAACATCTGCGACACCTTCGCCGTCATTTA
GAAAAAAACAAAAAGCAGTGTTTGGATTACCTACGTCAGCACTTGCCTGCAAGTTGTCCT
ATCGAACACCACAGCAGCGGCTATTTCCTTTGGATACACCTGCCAGAACATTTGGATAGT
ATGCGGATTTATCAACAGTTTCTCGAAGAAAAAATCAGCGTTAGCCCAAGTGAGCTTTTT
ACCTTGCCTACTTCGCAGCATAAAGGGATTAGGGTTAATTGTTCTTATGCTTGGAACCAA
GAGATCGAACAGGCGTTAGGGGTTTTGGTGAGGGTGTTAGCAAAATAGCGGTTACTTCAT
AGAAACTTTTTGCACCTGTTTCATTATGCCCGTGAATATTTGATCCCGTACATTTTCATC
TATCTGTTTGGGTAGTGTTGTTGCTACGCTATCAATGGTTTCTTGCACTGTATCGCAAAT
TTGCTCTATCACTTGTTTCATATCACTTGAGCTAAATCCGACAAACTTAGCTGTGGCATA
GAAATGTTCAGCGTAAATTTTATTCCAATGCCATTTTTTCCCTTTTTGTGTACTACGCAA
GCTCATTGCCATTTGCAATTCGCTGTGATGCCAACCTTTTCCTCCTAACATTGGATAAGC
AGAAATTACGTCATACACAGGGGATAAGTGATAACGCCCTTGTTTTTCAATGGCGAGAGA
AAAGTTTTTAGCGTGTCCATCAATGGCAGCCAGTAGCCAAAACAGAAATTGAGTTTGCAT
AAATTGACGGCGATCGTTGGAATTACTGGAGTAGAGCAACTTATTCATCATATCCCCAAT
ACCAATACCAATTCCACCATCGCTTTCATATTTTTGCGTTGGCGATAAGCCGAATGCCTG
ACAGAAATCTTCGTAAGGTAAACGTAAAAAATAACTGCCATCTTGACTAAGACGGCGATC
AAAACGTTCAACAGCTAATGCCCGTATATCGTTCATTTCCAATAATTCAACGTTTGCGGA
AGGGATATTGAAAGCAGAAAATAATCTCAAACAGACGAGTTCGTTATCTACACTTTTTGA
CAGATCAAGCAGGTGTTTAGGGGTACGAATTTCTCCCATAGGCAATTTGAAAATATGCGT
TGTCGGGGTCAATCCGTGTGGTAATTTCCATTTGCCGTTATGCCAAAGCAGAGCTGTCTT
TTCTTGTGCACCAGCAATAGAAATTCTGAAGTCCTGATTATTATCAATCATACCAAGTGG
GGCATTGTATTGATAACTTTGTAGAATTTTCGTCATTTCACTTTCGTCTAATTCTGTGGC
TTGAATTATTCGATGATTAGGAATTTGTTCATCTTCCCCTAAAAGAGTAATAGCACCCGC
AGCATCGCGACCAATTTTAGCAAGTAAGTCAAAAGGTTGTTGTGTTTCAGCATTAAATCT
TGTCGCAATTCTTGCTCGAATTTGAGGATTATCGGGCAGTAAATTATCAAAGAAATTAAT
CACTTCTTTGCCTTGATATGTTGCTCTTTGCAGGGGCATAGAAAGGGAAATCGGGCGAGC
TAATGGGGAATTTAGCCAACTTTCAGCATAGGTAAAATGGTGGGAACCCGATAAAGTGCG
GTCAAAATACCCAACCATTTCGCCATTCATTAATACTCGTAATCGCATTACCATTCATCG
TTCCCCTCTGTTTTTTCAGGGCGAGGTTGGATATGTAGTTCATAGCCTAAACCTGAAAGT
AACTTGAATAATGTTTCAATAGTGGCTTTATCGGTTTTTTTCTCAAAGGTGGAAATCGTG
GCTTGTCTTAAAGCTACTTGATTTGCTATTTGCATTTGAGAAAGCTTTTTTTGCTTACGA
ATATCGCGTAGGCTATTTCCAAGCATATCTGGTGTCGTGATTAACATATTTCTTCCAAAT
TTATTTTATACTAAGTGAAGTATAATTTATGAAATATACGCTGTAAAGTATAACTATGAT
TTTTATACTTTATAGCGTATATAGATAATCTGAAATGATGTATAGAAGTGTTGGGTATTT
ATTCCAATAACTTTTTAATGATTCATCAACGAAAACCGCAAAAACTCGACAAAATGATCC
GCCCAGTGCATTTCGTGGTGGATTTCATTTGCCATAATTTTTAGACGAATATTATCGAGA
GGATGTCCCGTGCGGATTAGTGCTTGGTAATAATGCAGCGTACAGTCAATATAAGCCTGA
TTCATATTTGAAATAAAATGTGAATCCACTTCATCGCCTTCATGCGTTCCCACTTGAATA
AACACTTTGCTTGAGCGGTTGAGTGGGTGTGTATGAATAAATTCCATAAAGGCAGGTTCA
CTAAACCACGAGGCAAGAGAAAATACGCCTAAATGCCCGAATACTTCAGGATATTCCGCT
CCCATATAAGCAGTGATAATACCGCCCATTGAGCTACCTGCAAGTAGGGTATGATCACGA
TCACGTTTAGTTCGGTAATGTTGATCGATAAAAGGCTTAACCGTTTCAACCACCCAACGC
CCATACGCCATTCCATATCCTCCAGCATTTTGGGTTTCAGGGGTAGAGCCTGTGTCTGTT
CGCCATGGACCATATTCATCAAGACGATCAGGGCCTGCATTGTCAATGCCAACAATGATC
ATTTTTGGAAATTCTTTATGGTGCTTAATGGTCGGAATCACTTTCCAAGAATGTCCAGAA
TAAGACTCTTTGCTATAAAAAATATTTTGTCCGTCGTGCATATATAACACGGGATAATGC
CCTGCTTCTTCACGATACCCTTTGGGTAAAAGCACACGGATTCGGCGTTGTTGGTTGAGA
TAAGGTACATTTAGATAATGCTCTCGCATTTCAAGGAAATAATATTGAAGAGGATCTCGC
ATTGTAAAACTTCTTAGCTAAAACAGATAATCGGGTGAAGTATATCACAAATCATCTTTC
CCCTAAAAATTTCCCTATCATTTGCAAAAATCCGTTAAAATCTCACCGCTTGTTATTATT
TAGAGAAAACCAATGTTAAACCAAGTTTCAAACAGTTTGCTGTTACCTAGCGGACTTCAA
TTATCCGATCTGACGAAAGTGTTGGATCATTTTTCTAGCCGTCAAATCGACTATGCCGAT
CTCTATTTTCAATTTAGCCAAGATGAGAGTTGGTCGTTAGAAGATAGCATTATCAAAGAA
[truncated: 1,853,503 more chars]
