# Supplementary material for: Whole-genome sequence analyses of Glaesserella parasuis isolates reveals extensive genomic variation and diverse antibiotic resistance determinants
Source: PeerJ. 2020 Jun 22;8:e9293. doi: 10.7717/peerj.9293 (PMC7316082; doi:10.7717/peerj.9293)
Supplement: Supplemental Information 25 [file peerj-08-9293-s033.fasta]

>H140 Scaffold1
CCATATATTAGATGGATTGAATATTGTAGGGTGGGTTTTAACCCACCAATAAAATCAATA
TGTTACGGCTACATGGTGGGTCAAGACCCACCCTACAAGCTGTTTTTCCTAATAAAACAT
CGTAAACCTTTATTTACATTTTCAGGATGCACAAATGTCCCCGCACGCTATTGTAAAAAA
AAAAAAAAAAAAACAAGAGTTACACAAAACTAAGAATAAAATAACAAGAATTTTTCAACT
TTTATCAATAAAAGTTAGAAATAATAGGCGGAAATCTAATGAAAGCGGTGATTTAGATAG
GATATTTTGCATAGTAGACAATGTTGGTAAAAAGTGGCTAAAGCCTTATAGTACAAGGCT
TTAAACTCACTTTTGAAGAATATGCTCACCTAAATATAGAAAAAACAACAAATAGGTTGG
AAGGGTTATTTAAAGAACTGAAGCAGAAATTATCGGTTCATAATGGATTAACGAAAAAGC
ATAAGATTATGTTTATAAAGGATTTTTTAAATAAAAAGAGTTGGTAATAATTAGGAAAAA
TAATTAAAACCAACTCTTTTGTCTACTTATATTGCATTGGTATATCCTCTTCCATTTTAG
AACGCTATCAATTATACAACATCATTATGTAGATGAAATGCTAAAAATCAAACGAAAATC
TGAGAATAAAGTGAAAGATATTTCCGTATTAAATGCTCAAATATCCTTAAAAATCACCTA
CTTAATGAGATTAATTATCACTACATAGCATTCTGAAAATTATTTTTTGAGATAGATCAC
AAAACTATTTTTTTTGTGTTACAAAATTGTAAAAATTCATTATAAAATATCCAAATTAAT
GGCAAAATGCTTCCATATTAGGTTTATATACTTTACTTTCCCAAGGAGGAAATCGTGCAA
ACTGTCAATGTAGATGTTGCAATTGTGGGTGCAGGTGGCGGTGGTTTAAGAGCCGCAATC
GCAGCAGCAGAAGCTAACCCGAATTTGAAAATTGCATTAATTTCAAAAGTTTATCCTATG
CGTAGCCATACGGTTGCTGCAGAAGGTGGGGCGGCGGCAGTCGCTAAAGAGGAAGACTCT
TACGATAAACACTTCCACGATACTGTGGCAGGTGGCGACTGGCTTTGTGAACAAGATGTT
GTTGAATATTTCGTAGAACACTCGCCAGTTGAAATGACGCAATTAGAGCGTTGGGGCTGT
CCGTGGAGCCGTAAAGCTGATGGTGATGTGAACGTTCGTCGTTTCGGTGGTATGAAAATT
GAACGTACTTGGTTCGCAGCCGATAAAACAGGTTTCCACTTATTGCATACCCTATTCCAA
ACCTCAATCAAATATCCGCAAATTATCCGTTTTGATGAGCATTTTGTCGTGGATATTCTC
GTTGATGATGGTCAAGTGCGTGGCTGTGTTGCAATGAATATGATGGAAGGAACTTTCGTT
CAAATCAATGCAAATGCGGTAGTTATCGCAACAGGTGGCGGTTGCCGTGCTTATCGTTTC
AACACCAACGGCGGTATCGTAACGGGTGACGGTTTATCAATGGCGTATCGCCACGGCGTG
CCACTTCGTGATATGGAATTTGTACAATATCACCCAACAGGCTTACCAAACACAGGTATC
TTAATGACCGAAGGTTGTCGTGGTGAAGGCGGTATCTTAGTCAATAAAGATGGCTACCGT
TACTTACAAGATTATGGTCTAGGCCCAGAAACTCCAGTTGGCAAACCAGAAAATAAATAT
ATGGAATTAGGCCCTCGTGATAAAGTTTCCCAAGCATTCTGGCAAGAGTGGCGTAAAGGT
AACACCTTAAAAACTGCCAAAGGTGTTGATGTGGTTCATCTTGACCTACGTCACTTAGGT
GAAAAATATTTACACGAACGTCTGCCATTTATCTGTGAATTAGCACAAGCCTACGAAGGC
GTAGATCCAGCGAAAGCACCAATTCCAGTTCGTCCAGTTGTTCACTATACAATGGGTGGT
ATTGAAGTTGATCAGCACGCAGAAACCTGTATCAAAGGCTTATTTGCAGTGGGCGAATGT
GCATCTTCTGGTTTACACGGTGCAAACCGCTTAGGTTCTAACTCATTAGCAGAACTTGTG
GTATTCGGTAAAGTTGCAGGTGAAATGGCTGCAAAACGTGCTGTTGAAGCGACCGCTCGT
AATCAAGCCGTAATTGACGCTCAAGCAAAAGATGTCTTAGAACGTGTTTATGCCTTAGCC
CGTCAAGAGGGTGAAGAGTCTTGGTCACAAATCCGTAACGAAATGGGCGACTCAATGGAA
GAAGGCTGTGGTATCTACCGTACTCAAGAAAGTATGGAAAAAACCGTAGCGAAAATTGCA
GAGTTAAAAGAGCGTTACAAACGTATCAAAGTGAAAGACAGCTCAAGTGTATTTAATACA
GACTTACTCTACAAAATTGAACTTGGTTATATCCTTGATGTAGCACAATCTATCTCATCT
TCTGCGGTAGAACGTAAAGAGTCTCGTGGTGCACACCAACGTTTAGACTATGTTGAACGT
GATGATGTGAACTACTTAAAACACACCCTTGCATTCTACAATGCAGACGGCGCACCAACA
ATCAAATACAGCGACGTGAAAATTACCACATCACAACCGGCTAAACGTGTTTATGGTGCA
GAAGCAGAAGCTCAAGAAAAAGCAGCGAAAAAGGAGTAACAGAAGATGACTAACCCAAGT
AAAATGACGGTAGAAGTACTTCGTTATAACCCTGAACAAGATAACGAACCGTACTTATCA
AAATATGAAGTGCCTTACGATAGCCAAACTTCGTTACTTGATGCACTTGGTTATATCAAA
GATGAATTAGAGCCAGAGCTTTCATATCGTTGGTCTTGCCGTATGGCGATCTGCGGCTCT
TGCGGCATGATGGTCAATGGCAAACCAAAACTGGCATGTAAAACGTTCTTACGTGATTAC
AGCGGTTACATGCGAATTGAACCGCTTGCAAACTTCCCGATTGAACGTGATTTAGTGGTT
GATTTAAGCCACTTCATCGAAAGTTTAGAAAGTATCAAACCATACATTATTGACAACAAA
GCACCTGAACTTGATGGCAAACCACACCCATCAGCAGAGCTTGCGAAAAGCCGCACCAAA
CAAACCCCAGCACAACTTGAGAAATACCGTACATTCTCAATGTGTATCAACTGTGGTTTA
TGTTATGCCGCTTGCCCACAATTTGGCTTAAACCCTGAATTTGTAGGCCCAGCAGCATTA
ACCTTAGCTCACCGTTACAACCTTGATAACCGTGACAATGGTAAAGCGGAACGTATGAAA
ATTATCAACGGTAAAAACGGTGTATGGAGCTGTACATTCGTCGGCTACTGCTCTGAAGTC
TGTCCGAAGCACGTTGGTCCGGCCTCTGCGGTAAACCAAGGTAAGATCGAAAGTGCTAAA
GATTATATCTTTGCAATGTTAAAACCGCAAAAGTAAGGAGAGAGTAAAATGACAACAACA
GCAAGTAAACGCAAAAAATATGTGCGTGAAGTGAAACCAACTTGGTGGAAAGCGTTAGAT
TTTTACAAATTCTACGTTTTGCGTGAAAGCACCTCTGTACCAACAGTTTGGTTCTGTTTA
GTGCTATTTTATGGTCTAGTCTGTTTAGGTAATGGCACCTTTGCAACCACTTTTGTCGGT
TTCTTACAAAACCCAGTGGTAGTGATTTTAAACATTATCACCTTAGGTGCAGTATTACTA
AACAGCTTTACCTTCTTCGGTATGGCACCTCAAATGATGAACGTTATCGTGAAAAATGAA
CGTATTGACGTTAAACTCGTTTCTCGCGTATTTTGGGGTATTACTGCTTTCGTAAGCCTT
TTAGCTTTAATCTTGGTATAGGGAGAGCATAAAAATGGATAAACTTAATCCTCCACGTTC
AAATGAACCTGCAGTATGGCTACTTTTCGGTGCTGGCGGTGCTATTAGTGCAATCTTCTT
CCCTGTGCTTGTATTAATCTTAGGTTTCTTACTGCCATTTGGACTAATTACACCAGATAA
TATCATTGCATTCGCACACACTTGGATCGGTAAACTCGCTATTCTAGCATTACTAATATT
CCCAATGTGGTGTGGTATGCACCGTATCCACCTAGGCTTGCACGATTTTAAAGTACACGT
TCCTGCAGGCGGTTGGATTTTCTATGGTTTATCTGCACTTTATAGTGTATTAGTGATTTT
TGCGGTGATTAATTTATAAGTTAAAGTCTTGTTGAGCAGCTATTCCCTGTAAGAAATAGC
TATTTATAGTAGACATTTTTCTTGTCTTCTTTGAGATAAGCTCATATAATTAGGACATCT
ACAGTATAAATGTAGATGTCTTTCTATGAGGAAACTTTGGGCTTCTCGCAGTAGTCTTTA
ATTTACTTGGTCAGGTTCGGAAGAAAGCAGCCAGAATTAGAATAGCTAAGTGCCGAGTCT
ATGCTTAAAGTTTCCTCTCCCTTAACTAGTCTTTTGGGAGAAGAAAACATACGCACTGCT
TTATAAGATTAGTTCCTCTGTTAATGTCGGCTTTCCGTTAATCATGCAGAGCTCTTTTGT
ACTCATTAACCCACATTGCTGTAGCACCACACACGGCAACAGGCATTACCACTAAGTTAA
TAAATGGCAACATCGTAAAAATACTCACCAAAGCCCCAAAAGTAAAATTCATTGTACGAT
ATTGTGCTAATGCATTTCGCATACGTTGAAATTGAATTTTATGGTTATCAAAAGGGTAGT
CGCAATATTGAATTGCAATTAACCAAGCCCCGAAAATAAATGCCAAGATAGGGATAATAG
TCTGCCCTAAAACAGGTATAAAACCTAATAAAAATAAGGCAACCAAACGCGGAATGCTAT
ACCACATTTTTTGCCACTCACGTTTGAGCATACGAGGTACATCTTTTAACATTTCATGAA
AACTCATTTCCGTGAGATTTTCACCAGTGAGTTGTTGCTCAACTTTTTCTGCGAGTAACG
CATTAAATGGGGCAGCAATAAAATTCGCTAAAGTGGTGAAAGCAAAGTAGAAAGCGACTA
AAACCATTAAAAAAGCTAATGGAATAAGGATAAAACTCAACCATTCTAACCACGAAGGCA
AGAGCGAATCTAACATTCCCCCTACATTGGCAAAAAAGAGCCAAATTAGGCTAATCATCA
ACACTGCATTGATAATCACAGGAAAAATAATAAATGGCATTAACTGACGTTGTAACATTA
AACGCCAACCATAAATAAAATAATGAAAACCTGCTTTAATTTCAGAATCAAAAGAAGAAA
AGAACGACAACATATTAACCTTTCTATTCAATTTTTTAAAAGAAATATGGTAAGCTATGC
GTACATTTTCACAAAGTGTTAAATTTCAATTTTGATGATTTTATGAGCTAAAGAGGGCAA
AATGGAAACTCATATTCTTTTCTTTATTTTAGCAGGATTATTAATCGCTGTTTTAATTGG
ATACAGTATTTGGTCTGCACGCAGAGAAAAATCTCGTATTTTTTCAAATACCTTTTCTAC
TCGTCCACCTTCATCTCCAATTAACAATGAAATTACAGCAGATATTCCAACAACGCTAAA
TCCTCAAGGTGTCGTAGCTCAGCAACCATTCAATACTGAAACACCTGCTGATTTTATTCA
ATCTCAGCAAGAAGTTGAGAATAGTGTCAAAAATATTCGTATTAGTTTACAAACTCAAGA
AATATCTCAACCTTTATATCAAGAGTCTATGCCAGAGTCTCCATCTGAAGCATATCAACA
AAATCAGATACAAGAACAGAGTGTCCAAGTAGAGCAAGTTGAAACAATAGAACAAACTAC
GGAGCATAATATAATCACTTTGTATGTTGTTGCACCAGAAGGCGTTCAATTTCAAGGTAA
TGCCATTGTACAAAATTTAGAAATGTTAGGTTTTCATTTTGGTGAATATCAGATCTTCCA
CCGTCATTTAGATAATCCTGCAAGCCCTGTATTGTTCAGCGTGGCCAATATGATGCAACC
AGGAGTCTTTGATTTAGCAAGAATGGAACAGTTTTCTACCGTGGGATTAGTATTCTTTAT
GCACCTACCTTCAGTAGGTAATGATCTAGCTAATTTAAAATTAATGATTCGTACCGTAGA
GAGCTTTGCTCAATCTGTCGGCGGTTTTGTCTTAGATGAACAACATCAAATTTTTAACGA
TGAATCTCGCCAAAATTATCTACTACGAGTAGCCAATTAATTTGCAGTACATTGTTTAAA
TATGACCGCTTGCAAGCGGTCTTTTTTATCGAGAAATTTACAGATGCCACACTCTATTGA
AACCCAACTTGAACATTTGCGTGAAAAATTGCGTGAATATGAATACCACTACCACGTTTT
AGATAATCCGCTTGTACCCGATGCAGAATATGATCGCTTGATGAACGAGTTAAAAAATCT
GGAATGGCAACACCCCGAATTGATTACGTCCGATTCACCGACACAACGGGTTGGTGCTAA
GCCGTTAGATGGTTTTGCTCAAATTACCCACGAAATTCCAATGCTTTCTCTGGATAACGC
CTTTTCAGATGATGACCTCACAGGCTTTTTGCGTCGTATTGAAGATCGTATTGCGATCAA
CAGTAATCAAATTGAATTTTGTTGTGAGCCTAAACTTGATGGCTTAGCGGTGAGTATTCT
TTATGTTGATGGAGTACTAACTCAAGCTGCAACCCGTGGCGACGGAACAACAGGGGAAGA
TATTACCGCCAATATCCGCACGATCCGCAATATTCCGTTAAAACTGAAAACCAATAATCC
TCCGCATCGTTTAGAAGTGCGTGGTGAAGTTTTTATGCCACAGCAAGGATTTGAGCAGTT
AAATGAAAAAGCACTGGCAAAAGGTGAGAAGACCTTTGCTAACCCTCGTAATGCAGCGGC
AGGTTCACTTCGTCAGCTCGATCCGAAAATCACTAGCCAACGCCCGTTAATGTTGAATGC
CTATAACATTGGGGTTTATGAAAGTGATGATGAACTCCCTACGACACATTTTGACCGCTT
GCAGTGGTTAAAAACCTTGGGGATTCCTGTCAATGCTGAAATTACCTTAGCAACGGGTTC
TCAAGCCTTGACTGCGTTTTATCAAAAAATCCAAGCCAAACGTAGTTCGCTGGGTTACGA
CATTGACGGCACGGTGTTGAAAGTCAATGAGATTACATTGCAAGAACAGCTTGGCTTTAT
CTCAAAAGCACCTCGTTGGGCAATTGCTTACAAATTCCCTGCACAAGAAGAGATGACGAT
TCTGAACGATGTTGAATTTCAGGTCGGCAGAACAGGGGCAATTACCCCAGTGGCAAAATT
AGAGCCCGTCTTTGTAGCTGGGGTAACAGTGAGCAATGCTACCTTACATAACGGTGATGA
GATTGAGCGTTTAGGGATCGCAATTGGGGATACCGTGATTATTCGCCGAGCAGGTGATGT
TATTCCGCAAATTGTGGGCGTTGTGGCTGAACGTCGTCCTGACAATGCAAAAAAAATTGC
TTTTCCAACCGCTTGTCCTGTGTGTAACTCAGCTGTAGTACGTGTTGAGGGCGAAGCTGT
TGCTCGTTGTACTGGGGGATTATTCTGCGGAGCCCAACGTAAAGAGGCGTTAAAGCATTT
CGTTTCACGCAAAGCAATGGATATTGACGGCGTGGGTGAAAAACTGATTGAACAACTGAT
GGAACGTGAGCTGATCCATACCCCGGCAGATCTGTTTAAACTCGATCACACCACCTTGAT
GCGTTTAGAGCGAATGGGGGAGAAATCTGCCAATAACGCACTACAAAGTATCGAAAAGGC
AAAAAATACCACCCTTGCCCGCTTCTTATTTGCTTTGGGTATTCGAGATGTGGGCGAATC
TACCGCACAAAATCTCGCAAATCACTTTGGTACGCTTGATGCGATTCGCCAAGCGGATTT
AGACACGCTAAAACAGGTACAAGATGTAGGGGAAGTTGTGGCAAACCGCCTATTCCAATT
CTGGCAAGAACCACATAATGTTGAAGTCGTGGAGGATCTGATTGCTCAAGGGGTGACGTG
GCAAGATGTGGTGCCACAAGAGATTGCTGACAATCCATTAAAAGATAAAACAGTGGTACT
AACAGGGACATTAACACAGCTCACCCGTGATCAAGCAAAAGCCTTGTTACAGCAACTCGG
TTGTAAAGTATCTGGCAGTGTATCAAGTAAAACGGATTATTTGATTGCAGGGGAAAAGGC
TGGTTCAAAATTGGCAAAAGCACAGGAATTGGGAGTGAAAATTTTGAGTGAGGACGAGTT
AATTGGATATTTTACGACTATAGTATCGTAATATGTGAAGCAAGAGTTTGATTTTAACTT
TAGGGCTAATCTAATACAGCCCCTAAAGTTAATCACAAACAATACTTTCTATATGATATA
AATGCTCTCTAATAAGCCCTAAAAACGCCTCTCCAAACCTCTCCAGTTTTCTCTCACCTA
CCCCATTAATGGAAAGCATTTCATCTGCCGTCGTTGGCATAAATTCTGCCATTTCTTGTA
GGGTAGCGTCATTGAAAACCACATAAGGAGGGATATTTTCCTTATCGGCAATCTGTTTGC
GTAAAAAGCGTAAACGGGCAAAAAGATCTTTATCATACCGCTTGCTAGTTTGCTGTTTCT
GCATATAAGTTGTCGCCGAAAAACTTAAACGTGGGGAAGCCAGTGCCAAGGCTGTTTCAC
CGCGTAAAATGGGGCGAGCTTGTTCTGTGAGTTGTAGGGCAGAATGATTAACAATGTTTT
GGCGAATAAAGCCAAGATGAATGAGCTGGCGAGTTACGCTAATCCAATATTCTTGAGATT
TATCCTTGCCAATCCCATAGACAGATAGAGTGTCGTGTTGATATTCACGGATTTTTTGCT
GATTTAAGCCCCGAAGAACTGCAATAATATGATGTAAGCCGAAGCGTTGTCCTGTGCGGT
AAATAACGGACATCACTTTTTGGGCATCAACTAAGCCATCATACTTTTTCGGTGGATCAA
GGCAAATGTCACAATTTTGACAAGCAACTTGGCGTGTTTCACCAAAATAGTTGAGTAACA
CAAGGCGACGGCAAGTTTGTGATTCGGCAAAAGCCCCAATGGCTTGCAATTTATGTTGCT
CAATTTGACGTTGTTCACTTTCTGGTTTTTCTAGTAATACCTTGTGTAGCCAACCATAAT
CCGCAGGATCGTAAAATAACACCGCTTCGGCAGGAAGATCATCTCGCCCTGCTCGCCCTG
TTTCTTGATAATAGGCTTCAATGCTTCTTGGCAGATCAAAATGCACAACAAAACGCACAT
TGGATTTGTTGATCCCCATTCCAAAGGCAACAGTAGCAACGACAATTTGAATATTATCTC
GTTGAAACGCATTTTGAACGGTTTCCCGTTGTTGCATCGTCATTCCTGCGTGATAGCCCA
TTACAGAAAAACGGTGAGAAGAAAGTTTTTCCGTGAGTTCTTCAACTTTCTTACGGCTAT
TACAATAAACAATCCCACTTTTCCCTTGCTGACTACTGATAAATTTGATCAGTTGATCCA
CAGGTTTAAATTTTTCTTGCACCGTATAGCGAATGTTAGGACGATCAAAACTTCCTAAAT
AAGTATGGGGATCTTCTAACTTAAGATGATGAATAATATCAAAACGGGTTGTCGGATCTG
CGGTTGCAGTCAGCGCAACAAGCGGTATATTTGGGAAAGTTTTTCGCAAACCGCCTAACA
AGGTGTATTCAGGGCGAAAATCGTGTCCCCATTGAGATACGCAATGGGCTTCATCGACTG
CAATCAGGCTAATTTTGCACAATGAGATAAATTGAAAAAAATTTGATGTCATTACCTTTT
CGGGTGAAAGGTAAAGTAGCTTGAGTTGTCCCGAAATCGCTTTTTGTTCAACCGCTTGCT
GTTCTTCAATAGTTTGAGTGGAATTGATATAGCCAGCTTCAACACCATTGGTGAGCAGTT
GATCTACCTGATCCTTCATTAGCGAAATCAAAGGCGAGATCACGAGAGTTATGCCTTCAA
AACAGAGGGCTGGCACTTGATAACAAAGGGATTTTCCGCCCCCTGTTGTCATAATCACCA
AGCAATCTTTGCCCGACAAGATCGCTTCAATCACTTCTGATTGACCTTGTCGGAAAGATT
GGTAGCCGAAAACGTTATGTAAAACCGTTTCAGCTTTGGCAAGCGGTGTAACTGACATTA
GCTAAAAGAGATTGTTTCGCCGTGACGAGCGACAGCCTCTTCTAAATGTGTCCAAAATGA
ACGCCCTTCCGCACTGACCCAATCGCCATCACGGTAAGCAAAGTGATAACCACCTAATTT
GCTTGCCAGCCAGAGTTCAAGCATTGCTTCTTGCTTGTTAATGACAATTTGTGAATCATC
ATCAAAAGTAATGGTAAAAACCGCCCCTTGTGTTTCACAATCGACATCGCAACCTTGTTC
TTCAAGTTGCTCTTCAATTTGTTCCCACACTTGTTCAATCGCTTGATGAAATTCTGCTAA
ATTCATAAATAATCTCTTCGTAAAGCCAAAATTTGAAAGGCGTTATTTTGGATTTTTCTG
AACACTTTTTCAATAGAAATCTGAAAGGTTACATCCACGCATTACTACGAATAACGCCTA
CGGCAATGCCTTCGATTTCAATATAAGATTGACGAGGATCGACGACAATCGGCTCTAATT
CATCATTTTCTGGGTGTAAATAGATTAAATCGCCTTTTTTCTCTAAGCGTTTGACGGTGA
CTTCATCATCAACACGGGCGACAACGACTTGCCCATTACGAACAGATTTAGTTTTATGCA
CTGCGAGTAAATCACCATCTAAGATACCAATTTTTTCCATTGAGTTCCCATTCACCTTAA
GAAGATAATCGGCAGCTGGCGAGAACATTGCCCCATTCACAGGATAATGTTTTTCGATAT
GTTCAATGGCTTCAATCGGCGTACCTGCTGCAACTTTACCAATTAAAGGCAAACCTTCTT
CATCGTTTGCTGCTTCATCTTCCACTAAAATACGGATCCCACGCGAAGTCCCTGAAAGCA
TTTCAATATAGCCTTTACGAGCAAGAGCTTTAAGGTGTTCTTCTGCGGCATTTGGTGATT
TAAACCCAATTTCACGAGCAATTTCTACACGAGTTGGCGGCATACCCGTACTTTCAATAT
GATTTTTCACAAATTCAAAGATTTCTTGCTGACGAGCCGTTAGGTGCTGACGTTTCATAA
GTTCCTCACTGTCTTTATATACAGAAATTTATGACATTATATACAGTAAAATTTCATTTG
CAACGAAATAATTTTAGATTTCTGTAAGAAATGAAGAATGGAGTTAGCTTAATTAACGGC
ACGGACACACTGCGTGTGTCCGTTGTCATTAGTTGAAATGATTGCAAAGACAGCTCGCTT
GGTGTCCTTGTTTATTTTGTATTCATCTCTGCATATTTATCACAACCTGCTTGGCTTCCC
ATATCGCAAGAAATGCCAAAATAGGCTTTGGCATAATATTTTAAATCCATATCTAGAAAA
AAACATTTGCCTGTTTGAAAAAGCGTTCAGCACCATTATTAGCCTGTAATTCTTCTCTAA
TCTGTTGGATTTTATCTTGGGCAACTTTATCAAGTATCTCATCTTTGTCTTTAAGAACAA
CTAATTCCATTTTTAAGTGTTCAATATCCTTAAAAACTTCTTTGCGATATTGATCGCGAG
CATGATTCTCTAGTAAAGCAATATATTCTGTTAAGATTTTTTCCGCTTTAGCAATATCTG
GGGTTGTTCCAATACCTAAATAATACAATATGGCAAGTCCCAGGTAACTATTTCTGTAAA
TATTAAAATTATATCTTTTAGTATTTTCATAATATTTATCAGCCCAATAAAATGCCTTTT
CCCAGTTATGGTTATCTTTATCATTAAAATAGAAATCGATTAAATCCAGCTGAGCAGGAA
GATAATCCATTTTAGCTAATTCTTCTAATACAGGGATAGGGATATTTTTATAGTCATATT
TTGCCGGCATATCTCCAAGTGATGCTGCTTTAGCTAAAAATGTTTTTCTTTCATAACTGT
TACGATCATAGGTATAAGCTAATGCTCTATATGCTGGTGCAAAGTTTTGATTTGCTGCAC
GGCTAAACCATTTTTTTTGCTTCCTCTTTATTTTTTTCTTTCCGATAATACCTACCCAAT
ATATATTGAGCAATCGGATAATTTTTTTCCGCAAGCTGTTTTAATCTATCGATTGGGAAA
ATATCTAGTTCTGCTTTAGCTAACTTATCACCATAAAAATCAATTTGATGAATTAAGGTT
TCTAATCGACTAATATCTTTATGATCGGGATAAATCTGTGTGTAATAATAACCACCGCCA
CAAACAGCAGCGAGTAAAGTGAGTGCGGTTAGAATTTTGGTTGTTTTTTTCATTTTAGAT
CCGTTGCCATTAGCAATATTTATGGCTAGTTCTTGTTCTAGTTTAAATTTTAATGCTTCT
AACTGATCAGAATAATAAAACTTTTTAGGTTCTGGCTTATCGTCAGAATATACATCAGCA
AATTCCTTTTCATTCATGACTCCCATTTCAACTGAAGAGTAATTATGTAAAGGTAATAAA
GATACTAATTTAAAATATCGACTCCAAAGTATTTTTAGCTCTTTATCACTTAAACAATAA
ATAGAAATAAGCCATAATAACCTATTGGGTATTGCAATAATGATTTTCTTTACATTGTCT
TCTTTATATTTCTTTGGCAGAAAAAACTTATTATCAATTTTAGATAAAGCACTTTCTAAT
TGTTTAAAAAAATTAAGATATTTAGTTTTATTGGTAAAATCCACAGCATTATTATTTTCT
CTAGCAGATAAAATAATATATTCATCTATTTCATTTTCATCTAACTCATTAATATAGAAT
TGTAAATTCCTGATTTCCTTTTCTATATCAATCCAAATAAATTGGATAACTTTAGAAATC
AATCCAAAGCTTGCCCCAGAAAATTCCATATTATTTCCCCCCGTTTAATTCACGATATAA
ATCACAAACATCTCGATAACCATTATCACAGGCTTTTCCAATCCACATTTTGGCAGCAGC
ACCATTTTGTCGAACACCTTTTCCTAAGACGTACATAAGCCCTAACGCTGCCTGAGCTTG
TGCATCCCCTTGTTCGGCTGCTTTTTGAACCCATTTGACCGCTTGATGATAATCTTGACG
AACACTTTGTCCGTCGCTGTACATTACGCCTAAATTATTTTGAGCCATTACGTCTCCCTG
TTCAGCCGCTTTTTGAAACCATTTAGCTGCTTGATGATAATCTTGTCTAACACCTTCTCC
GTCATAGTACATAAAGCCTAAATAAAGTTGAGCATTTTTATCTCCTTGTTCAGCTGCTTT
TTGAAACCATTTGAATGCTTGATGATAGTTTTGTTTAACACCATCCCCTTCTTTATACAT
TAAACCTAAAATAGCTTGAGCCTGAGCAACACCTTGCTCCGCTAATTCCTTAAAAAGAGG
AAAAGCCACTTGATAATTTTCTTGTTCGATATATTGATATGCTCTGTTAAATTTCTCTTC
TGCGGTTTCAGCATAAACATTGCTGGCAATGGCAAAAGAGAGTAATAAGGTAGAGAGTAG
GGTTTTACGAAATGTCATTTTGTTTTCCTTTTGACTATGGTTTTAAGACGACAAAATTGT
ACAAAAAAAAAACAAAATGCAATCAAGATGTAATCAGCGGTTTTTTGTTGGAATTTATGA
CAAACGGTGGATTTTTAGGCAGTTCTTGGAGTTGGTTCCAGCATTTTTCCCTACACCTAT
TCTCTTAAAATGGGCTTTGGGGCGAATGCGATATAATATCTTTCTTATTCCTCAACTTTT
ATGAATAAACTCAGATTTCCTTAAGAAATTTATGCTAAACTGCACATCGTTTTAATCCGA
TCATAACTATAAAAGGATATAAAAATGTCTATGCTATTAAACCTGTATCGTAAAGCATTG
AACCTACCGCTTTCGCTGTTAGTGAAAACACGTTCAATTCCTACAGATCCTGTGAATGAA
TTAGGGCTGAAGTTAGATCAACCTATTGTGTATGTGTTGCCCTATACCTCACAAACGGAT
CTGTTAATTTTGCAAAAAAACTGCCAAGCTCTGAACTTGCCTGATCCGCTGGTAAATAAT
GATATTCAAGGGGTATCTTTGCCTCGTTTTGTCTTTTTAGATGAAGGGCGTCGTTTCTTT
AAATCCAAAGGGGCGAAAAGTGAAACAGAGTTGGTTTTCTATCGTTATTTAGATTTAAAC
CGTAATGATGAGCAGTTAGACATTCAAGTGGTGCCTGTTTCTGTGCTGTGGGGACGCGCA
CCGGGTAAAGAGAAAGGTTTGCCAGTATTACGTCTGCTGGGAACTTTCCAACGCTTAGTG
ACAATGCTTTGGTTTGGGCGTGATAACTTTATCCGTTTTTCACAAGCGGTTTCTTTACGC
TATATGATTACCAATCACGGAACCGATAAAAATCTGGCTCAAAAATTGGCTCGTGTGGCA
AAAATGCACTTTGCTAAACAGCGTTATTCGGCAACAGGCCCTCAGTTGCCTGATCGTCAA
GCGATGTTCAATAAGTTACTGCAATCCCCTGCAATTTTAGCAGCGATTGAAGATGAAGCG
AAAAAACCAAAAAGTTCGCTTGAAAAAGCTCGCAAAGAAGCTGAGAAAATTCTGGATGAA
ATCGCTGCAAATGTTCGTCACGACAGTTTAAGAACCGCAGATCGTGTGTTAAGTTGGTTG
TGGAATAAACTCTATCAAGGGATCAACGTGCAATATGCAGAGCGTGTGCGTAAATTGGCA
TTAGAAGGACACGAGTTAGTATATGTGCCGTGCCACCGTAGCCATATGGACTATCTGCTT
CTCTCTTATATTCTGTATCATCAAGGCTTAGTGCCGCCACATATTGCTGCTGGGAACAAC
CTAAACTTCTGGCCTGCAGGTCCTATTTTTAGAAGTTGGGGAGCGTTCTTTATTCGTCGT
ACTTTCAAGGGCAATCGTCTGTATTCTACGATTTTCCGTGAATACCTTGCGGAGCTGTTC
TACCGTGGTTATTCCGTGGAATACTTTATCGAGGGCGGTCGCTCACGGACTGGTCGTTTG
CTTGATCCAAAAACAGGAATGATGTCGATGACGTTACAAGCATTGCAACGTGGCTTAACT
CGCCCGATCAGCATTGTGCCTGTTTATATTGGTTATGAACACGTTTTAGAAGTAGATACT
TACGCTAAAGAATTACGAGGTGCAGAGAAAGAGAAAGAGAATGCTGGCTTGGTGTTACGT
GTGATTAAGAAACTGAAAAAACTAGGGCAAGGCTATGTGAATTTTGGCGAACCTATTCCA
CTTAATCACTATCTCAATCAGTATTTTCCTGAATGGAAAGAACCGCTTACAGATGAAAAT
GGTCGTCCAAAATGGTTAAATAGTGCCGTTGAAGCGGTATCTAAACAAGTGATGGTGCAT
ATTAATAATGCCGCCGCAGTCAATGCAAAAAATCTCATTGGCTCTGTGTTGCTTGCTTCA
CGCCAACGTTCTTTAACGCGTGAACAGCTTATTGAGCAGGTTGAAAGCTATATGCAACTG
TTCAAAAATGTACCTTATACAGCGGAAGTCACTTTGCCAACGGATACAGCTGAAGCGATG
TTAGATCACGTTATTAATTTACCTCGTTCAGGTGTTATCTCAGAAAAAGACAACTTTGGT
GAAATTATCCGTTTAGATCGTCAATCTGCAGTATTAATGACCTATTATCGCAATAACATT
CAGCATTTATTTGTTTTTCCATCATTGGTCGCAAGTATTGTGTTACATCACGAGACGGTA
TCTAAAGATTTGATTATCCAGAGTGTTAATCGCATTTATCCGTTCTTACAAGCAGAACTC
TTTATGCACTTTAAAACAGAGGAAGTTCGTGGGCATATTGAGGCAATTTTAGCGGAATTT
GTTGCTCAAAATCTGATTAAAAATGAAAGCGATATGTTTGTGATTAACCGCCAACGTATC
CGTTCATTACAGTTACACTCTTCAGGTGTCCGTGAGTTATTACAACGTTATTACATCAGC
TTGAGTATTTTGATTGAGCAACCTGAAATTAGTCGAAATGAGCTTGAACAAGAAAGCCGT
TCAATTGCACAACGTCTGTCTGTGCTACACGGTATTAATGCTCCAGAGTTCTTTGATAAA
GCATTGTTCTCGACCTTTAGTGCCACATTGAAAGAACAGGGGTATTTTGATGAAGAAGGG
GATACGATCGTATCAAAAGTTCAATCTACTGAAGAGTTGATCAGGGGATTGATCTCCGTT
GAAATTCAACATACTGTTCAAGGAGCGATGGTCAAGTTGGAAGAGGTAAATAATATATAA
ATATAGGGCGCTTTCTAATTAAATATTGTAGGAATACTTGGTGAGTTGTGTTCCTACATT
TCTTTTCTTGTGGAACAGCTACAAAATATAAAATTTTTTGCAATAACCGACCGCTTCTAT
CATTTTTTCCTTGTAATTCCTGCAAATTTTGCTACATTCCACAGGTTATTTTTCTTGTTT
AAAAGGTCAAAAAATGAACCAACAACTTGAGTTAATCAAATCTTCCATTAAATCTATTCC
TGACTATCCAAAAGCAGGCATTATCTTCCGTGATATTACTTCTTTATTAGAAGTGCCTGC
CGCATTCCAAGCCTCTGTTGATGCAATTGTGGCTGAGTTTAAAGATAAAGGGATCACCAA
AATTGTGGGGGCTGAATCTCGTGGATTTATCTTTGGTGCGCCAGTGGCATTAGCTTTAGG
TGTGCCTTTTGTACTTGTGCGCAAACCGAAAAAATTACCTCGTGCGGTAATTTCGCAATC
TTATGCCCTTGAGTACGGCGAAGATACCTTAGAGATCCATACAGACTCTGTTCAAGCTGG
GGATAATGTGCTTGTCATTGATGATTTACTTGCAACTGGCGGTACGGTGGAAGCAACAGT
ACAACTTATTCGCCGTTTAGGTGGTACAGTTGAGAATGCAGCCTTTGTGATTTGGTTGCC
TGATCTTGACGGTAAAGAACGCTTAGAGAAAATCGGTGTCAATTCTTATACCTTAGTGAG
CTTTGAAGGTCACTAATCTTATATTTCTCCCTTTGCAATCCCCCCTTTGTAAAAGGGGGG
GTAGGGGGGATTTCAAGAGCTACGCAACATCTAAAGAGGTCAAATGTCCTATCAAGTTCT
AGCACGCAAATGGCGACCACAGCGGTTTAGCGAAGTGGTCGGGCAACAACACGTTTTATC
CGCTCTCGAAAATGGTTTACGAGAAGGGCGGTTACATCACGCTTATCTTTTTTCGGGAAC
GCGTGGCGTAGGGAAAACCTCGATTGCTCGTCTATTTGCAAAAGGCTTGAACTGTGAAAC
AGGGATCAGTGCTGATCCTTGTGGTCAATGTGCGAACTGTAAAGCCATTGAAGAAGGGCG
ATTTATCGATCTGATTGAAATCGACGCGGCTTCACGCACGAAGGTCGAAGATACCCGTGA
ATTGCTCGACAATGTGCAATACAAACCAACCGTCGGACGTTTTAAGGTCTATTTGATTGA
CGAAGTGCATATGCTCTCTCGTCACAGCTTCAATGCGTTATTAAAAACCCTTGAAGAACC
GCCTGAATATGTCAAATTCTTACTTGCGACCACGGATCCGCAAAAACTGCCGATTACCAT
TCTTTCTCGTTGTATGCAGTTCCATTTGCGTGCGTTGGAACAATCGCAAATTCAGCAACA
CCTTGAATTTATCTTAACCCAAGAGCAAATTCCCTACGAATTGTCAGCACTTGCTAAACT
AGCAAAAGCGGCACAAGGCAGTATTCGTGATGCGTTGAGCTTAACCGATCAGGCGATTGC
CGTTAGCAATGCGAATATCACCTTGCCGATTGTAAGCCAGATGCTCGGCTTAATTGACGA
TCATCAACCGTTAGAATTGGTGCAAGCCCTTGCGAATGCCGACGGTGAAAAAGCAATGGC
AGTGATTCAGTCCGTGGCGGAAAAAGGTGTCGATTGGCAACAACTGTTAAGCGATACGGC
AGAAACCTTGCACCAAATCGCGATGTTGCAGTTGTTGAAACACCCTCATCAAGAAGAAAC
CCCACTGCATTTTTTAGCAAAACAGATCTCGCCAGAAGATGTGCAGTTTTTCTATCAAGT
AATGCTTACAGGCAAAAAAGAGTTGCCTTTTGCCCCTGAGCAACGTTCAGGCGTGGAAAT
GACTATTTTAAGAGCCTTGGCTTTCCACCCTAAAAATATGGCAACCACGATAAAAGTTGC
TACACCTACACCAACAACGCCCGTTGCACCTATGCAATCGCCAAATAGCATTAGCCAGTT
AAGAGAACGTTTAGCTCAACAGCAAAATTCAGCTCAAACAGTGACAACACAAGCGGTCGA
AACTGAACAACAGTTTGCAAAAAATCTCGCCCAACAACCCGCTACCCCAACTGAAGTGAG
TGCAGAAAGTATATCGCCAGCCTTAAAAGCAATGCAGGCTCGTCAGCAATTAAAAGCGAA
ACAAGAGCAACAAGACGAAAAAAAAAAGTCTGATTTAACTCCCATTCAACCACCAAAAAC
GATGAATAAAAAGAGCGTTCAGCAAGGTTTAATGAACCTAGTGACCGCTCAAGATCAACG
GCAACAAGTCGAAAAAACACCTCAAAAAACTATCGCTTCACAAAATGATGAAGACTACCG
TTGGACTTGGCTTAATCCTGAGTTAGAAAATCAAGAGGAAGCCCCGAAGCCTTCAGAAAT
TAAGCAAGCCATTTTGCAAGAGCGAACACCTGAGCTAGTTAAAAAAACGATTGAGCTTGG
TTGTGAACGAGATAAATGGAGCCGAATTGTAAACAGTTTAAAACTGGGCGGAGTTTCTCG
TCAGCTCGCTTTAAACAGCTATTTAGAAAGCCATAACAACAATCATCTTTTGTTGGTTTT
AAACCCCACAATGGCACATTTAAACAGCAATGAAGCGACCCAAAGTTTATACAATGCCCT
CTCACAACAAGGCTTTAGTAGTGAAATGCGAATAGGCGAAAGTGATGAGTTCCAAACCCC
ATTAGAAATTCGTCGAGTTATTTTTGAACAGCTCACGCAAGAGGCTAAACAAGCACTACA
AGCGGACGAAAAGTTAAAACTTTTACAACAAGCCTTTGATGCTCAAATGGACGAAGCAAC
TATTCGGGCAGTAGCGGAGTAGAAAATATGTACGCACTCGAAATAAAAAACCTAATCAAA
CAATATCCAACAGGTGTTCAAGCCCTTAAAGGCATAGATCTCTGTGTTGAACAGGGAGAC
TTTTATGCATTGCTTGGGCATAATGGTGCTGGCAAGTCCACGACGATTGGAATTATTAGC
TCACTAGTGAATAAAACAAGTGGGACAATAAAAGTGTTTGGCTACGATCTTGATAAACAA
AAAATTCAATTAAAACAACAGATTGGATTAGTTCCCCAAGAGTTTAATTTCAATCAGTTT
GAAAAAGTGATCGACGTTTTAATTAACCAAGCAGGATTTTATGGCATTAAGCGTAGTCAA
GCCTTAATCCAAGCGGAAATTTGGTTGAAAAAATTAGACTTATGGGAAAAACGTGATCAT
TTTACCCGTGAATTATCAGGCGGTATGAAACGCCGAGTGATGATTGCCCGTGCATTAATG
CATAACCCTAAACTGCTGATTTTAGATGAACCAACAGCAGGGGTAGATATTGAACTTCGC
CGTAGTTTGTGGGATTTTTTGCGAGAGCTTAATCAGCAAGGGACAACCATTATTCTGACT
ACGCACTATTTAGAAGAAGCGGAAACTCTGTGCCGTAATATCGGAATTATTCAGCAAGGG
CAAATCATCGAGAATACCTCAATGAAAGCGTTATTGGCAAAACTCGAAACGGAGATCTTT
TTGCTAGATTTAAGTGAAAACCGACCGCTTGTTATTGACGGTTATCCGTTTAAATGGGTA
GATGAAACCACTATCGAAGTAGAAGTAAACCGAAAACAAGGGTTAAACAACTTATTCCAA
CAGCTTAGTTCACAACATATTGAAGTGTTAAGTATGCGAAATAAGTCCAACCGCTTGGAA
GAGTTGTTTATGCAATTAAAATAGCCAATAAAATTAGATAAATATATGATCGGATTTTCA
ACACTCGCAATAAAAGAAACAAAACGTGTCTTACGCATTTGGCGACAAACATTAGTACCG
CCAATTATTACAACGACACTCTATTTTTTAATCTTCGGTAAACTTATCGGACACCGTATC
GGTGAGATGAGCGGTGTAAGCTATATGCAATTTATTGCCCCTGGGTTAATAATGATGTCA
GCAATTACCGCTTCTTACACCAACACAGCTTCATCATTTTTCCTAAGCAAATTTGTTCGC
AACATTGAAGAGTTGCTTGTGTCACCGCTATCTACCCATACGATTATTTGGGGATATGTG
GCAGGCAGTATAATGCGAGGCGTAATGGTCGGTATCCTTGTGACAGCGGTGACATTGTGC
TTTGTTTCTTATCAAATATACTCTTGGGGCATCATTATCCTTACGATGTTGATGACGACT
ATTGCCTTTGCTCTAGGGGGATTGATTAATGCGGTATTTGCGAAAACCTTTGATGACATT
GGCATTATCCCAACCTTTATACTAACCCCCTTAACCTATCTTGGCGGTGTGTTTTATTCC
ATTAGCTTATTGCCTGAATTTTGGCAACAAGTGTCCCAGTTTAACCCGATTGTTTATATG
ATCAGCGGTTTTCGCTATGGTTTTTTAGGTATTAGTGATGTGTCGATCTACTATACTTTT
GCAGTGTTAATCTTATTTATCCTAGCGCTTTACACTTGGGCTTATCGCTTAATTGAGAGA
GGGGTTGGGTTAAGATCTTAAGAGCCAACAAGACAGATACCCAGAATAATCTGTTGTTTA
TCTTCTCTCTTTATGAATAACCTTAACAAGACCGATAAAAAGAGAGATAAATGGCACTAA
AAAAAGGAAGGATTATTATGCCAAGTGTTATTTTAACCAATACCGTTGCGAGTATTACAG
AACTAAAGACAAATCCAATGGCGACATTCAATGCGGCAGGCGGTGAGGCAATTGCAATTT
TAAACCGAAATGAACCCGCTTTTTATTGTGTACCACCGCATATTTATGAATATCTCATTG
AGCTTGCTGATGATGCAGAATTAGCAAAATTAGTGGAAGAACGCCAACACGAAAAAAGCT
ACAAAGTGGATTTAGCGGATTTATTAAAATGAGCTATACCATTGAATTTATCCCATCAGC
AGAAAAAGAGTTCCGTAAACTAAGCTTAGATTTAAGAAAACAATTTATCGAAAAACTTAA
AGAAAGAGCTGAAAATCCGCGTGTAGAAAGTGCTAAACTTCGTGGAATGAAAGATTGTTA
TAAAATCAAATTGCGTAATGCAGGCTATCGTTTGGTGTATCAAGTGATTGATGAACGTAT
TGTAATCAAAGTGGTTGCACAGGGAAAAAGGGAGCACAACGACGTTTACCAAAAAGTACA
ATTACGTTTATAAAAATATAATTTGAAACCATAAAAAAACCCGATACCAAAAAAACAGTA
TCGGGGGAGGTCTTACCTAAGGAAATGAAAAATAAAACTAGCACATTATGCGTATTCTAA
GACTACCCCAATAAAATTTAGTTCAATAAAATGCTAAAAAATTTAAAAAAATTATATCTT
ATTGAAATAATTAATAAATTAATGAGATAACGAGGCGAATAAATGGTTCAAACCACCTTT
TTTATTTACGATTACGAAAGTTTTGGTGTCGATCCTGCTACAGATCGTCCTGCACAATTT
GCAGGGATCCGCACCGATAGCGATTTCAACATTATCGGTGAACCCGTGATGTTCTACTGC
CAACAAACAGAAGATTATTTGCCTTCACCAGAAGCTGTGATGGTAACAGGGATTACACCA
CAGCTTTGTAATCAACAAGGGCTACCTGAACCTGAATTTGCCGCGCGTATTCACGCCGAA
TTTAGCCAACCTAACACCTGCGTGATGGGATATAACAACATTCGCTATGATGATGAAATG
ACCCGTTATACCTTTTTCCGCAATTTTTTCGATCCTTATGAATATAGCTGGAAAAACGGC
AATTCTCGTTGGGATCTTCTTGATGTTGTGCGTGCCTGTTATGCTTTACGTCCAGAAGGG
ATAGAATGGGCGTATGATGATGAAGGTATGCCGAGCTTTAAATTAGAAAATTTGACCAAA
GCAAATGGTATTGCTCACGACAACGCTCACGATGCAATGGCTGATGTGTATGCTACCATT
GCAATGGCAAAGTTAATCAAACAAAAACAACCTAAATTATTCGACTTTTTCCTGCAAAAT
CGAGGTAAAAAAGCCCTAGAAGAGATGATTGATGTCGGTGAAATGACACCGCTTGTTCAC
GTTTCTGGAATGTTAGGCAACTATCGAGGTAACACCGCTTGGGTTGTGCCATTGGCTTGG
CACCCGACTAATCGAAACGCAGTGATTGTATGTGATCTATCGGGGAATATAAACGACCTA
TTGAATGAGCCAAGCGAAATATTGCGTGAACGCCTTTATACCAAAAAAGCAGAATTAGAA
GCTCAAGGGCTTTATACTGTTCCACTAAAACTTGTGCATATTAATAAATGCCCGATTTTA
GCTCCAGCCAAAACGTTACTGCCTGAAAATGCAACACGTTTAGGCATTGATCGTCTAGCC
TGTTTAGAAAATTTAAAACGGCTAAAATCACAAAAAAACCTTGTGCGAGAAAAGGTTCTC
GATATTTTTTCTGAAGAAAGAAACTATCCAACGTCAAATAATATAGAAACCACGTTATAC
GATGGCTTTTTTGAACCTGCAGATAAAAACAATATGGCAATCTTACGAAGCCTAAAACCT
GAAGAGCTTGCACATCACGGTTTGAAATTTAGCGATCCTAGAATTGAGCCTCTGCTTTTC
CATTATCGAGCAAGACACTACGCAGAAACCTTAACACGGGCAGAACAAGTACGTTGGCAA
AAGTATTGCTATCAACAACTTGAAGCAAAAGCAGAGGCCTTTGAACAAGCGGTTGATCTG
TTATCGGCTCAATATCACGATAATCCTGACAAGATAAAATTATTGACGGATCTCACCGCT
TACGCAGCACAATTAATGCAGCCTAAAGCCACCAAATCCGTCAATTCACCAGCTTCAGAG
CTATTAGTATCGGAATTAAATCAACTTGCTGATCAAGGGCTGAGTAAAGCGGATAAATTA
AAAGCGATTGGGGCTTTGCTTAATAAAAAATAAACTTATTCTCGCTATAGACAATGGCTA
GGCAAACGATTACTATCACTCCAATTTTTACAAACACGACGATAAGGAAAACGATATGAA
TAAAACATTACTTGCTCTTGCCCTTGTGGCTTTTTCTGCAACTTCTTTTGCAACAACAAA
CGGAAAACAAGCGGTCGCTTCTAAGGAAACAAAAGCTGCAAATGCCCTCGTATTACAAAC
AGACTTCGGTTTAAAAGATGGTGCAGTATCTGCAATGCAAGGGGTGGCTTTTGGGGTTGA
TCGCGAGTTAAAAATGTTTGATTTAACTCACGAAATTCCTGCATATAATATTTGGGAAGC
CTCTTATCGTTTATACCAAACCGCAACCTATTGGCCTGCTGGCACAGTTTTTGTGAGCGT
TGTTGATCCAGGGGTTGGCACAGATCGTAAATCGGTCGTATTAAAAACCAAAACAGGACA
CTATTTTGTGACCCCTGATAATGGCACATTAACGTTAGTGGCAGAATTTTTAGGGATTGG
GAGCATTCGTGAAATTGATGAAACAAAACACCGCTTGGAAGGTTCTGAAAAATCTTATAC
TTTCCACGGTCGTGATGTCTATGCTTATACAGGGGCAAAATTAGCATCCGGGCAGATCAG
TTTTGAAGAAGTCGGTGCAGAGTTACCTGCCAAAGTCACCGAAATTGGCTACCAAAAACC
TGCTATTGAAGAAGGCACATTAAAAGGCAACATTCCTGTACTAGATATGCAATATGGCAA
TGTTTGGACAAATATCAGCCACGAATTACTTGAACAGTCAGGTATTCAAAAAGATGGCAA
AGTCTGTGTTGAAATCAAAGAAACGACGGCAGATGAGGTCAAAGTGCGTTATAGTGGCTC
AATGCCATATAAGAGCAGTTTTGGTGATGTTGAAGAAGGCAGACCATTGATGTACCTCAA
TAGTTTATTGAATGTTTCTTTTGCCTTAAATATGGATAATTTTGCGGAAAAATACAAAAT
TAAATCAGGGGCAGAATGGTCTGTTTCTGTGAAATCTTGTGAAAAACAACAATAAAGAAA
ATAATCGTAGGGACACACTGCGTGTGTCCGTCAACGTATGTCTGTTGATACGAATTGCGG
TTTTTGTTGGAACGAATGGACACACGCAGTATGTCCCTACAAAATGGTATATTGTTATGG
TTGGAGGGATTAAGGATAATTAAATGAAATATGATTTACATAGCCATAGCACTGCGTCCG
ATGGCGTGCTTACCCCCACAGAACTCGTTAAACGAGCGGTGGAACAAGGTGTAACAATGT
TAGCCTTAACTGATCACGATACCGTCGCTGGTATCGCCGAAGCGAAAACTTTTGCCCAAA
ACCAACCACTTACCTTTATCAGTGGTGTAGAAATTTCTGTGTTATGGGAGGGGAAAAGCC
TTCACCTCACTGCCTTAAATATCGACGAAACCCACCCTGCTATCGTCAATTTACTTGCTC
GCCAGAAACAATTACGCCAAGAACGTGCAGAATTGATTGGCGAAAAGCTCTCCAAAGCAG
GTATCCCTAACGCATATCAAGGGGCAAAAGCCATTGCAAGCGGTGCAGTTACTCGCGCTC
ACTACGCCCGTTTTCTTGTGGCAGAAGGCTATGCACGCAATGATGAACACGCCTTCAAAC
GCTATCTAGGGATCGGCAAAACAGCTTATGTAAAGCCCGTATGGTGCAGCACCGAAGAAG
CCATCGCAGCGACACACCAAGCTGGTGGCGTGATCTGTTTTGCCCACCCATTACGCTATA
AATTAACAACGAAATGGATCCGCCGTTTTATTGAAGAGTTTAAACAGGCTGGCGGAGATG
GCATAGAGGTAACGGGAGCTGCCCAAACTCCAGACCAGCGTCAGCTTCTTGCTCGTTGGG
CAAAAGAGTTTGATCTCTATGCCTCTGTCGGCTCAGATTTCCACTACCCAGCAGGTTGGG
TTGAGTTAGGGAAGGATTTGATATTACCTTCAAGCTGTAAGCCGATTTGGGCATTGTTTA
GTTAATTGATTTATATTAGGTGAAGTGCATAGTAGGAATGATTTTAACTAAAAGTGTGTG
TACTCACATCGATTGATGTTGTATCTACTATGCTATTTATTTAATCAATTTTATAAACTG
TTTTTTTCCCCTCGAGCCAAACTAATCACCCCAGAACGAACGATTTCAATAACCGTTGTT
TCTGCTTTCACTGTTTCAATAACAGCATTGAGTTTATCGCTCGTACCAGAAAGCTGAATG
GTGTATTGTTTTGGCGTAATATCTACGATTTGTCCACGGAAAATGTCTGCCATTCGCTTA
ATTTCATCTCGTGTATTACCCACAGCCCGAACTTTTAGCAGAAGCACTTCTCGTTCAATA
TGTTCGCAATGGCTAAGATTTGTCACTTTGAATATATCAATCAGCTTATGCAGTTGCTTT
TCGATCTGCTCTAAGACTTGTTCATCGCCTTGTGCCACAATGGTCATTCGAGATAAACTC
GGATCATCCGTTGGGGCAACCGTAAGACTTTCAATATTAAAACCACGTTGAGAGAAAAGC
CCAACGACACGGGATAAAGCCCCCGATTCATTTTCTAATAGGACGGATAATATTCTACGC
ATCTGTTCTCTCCGTTTTACTTAACATCATATCTTTCATTGATTCACCACGAATTTGCAT
TGGGTAAACGTGTTCTGTTTCATCTACTAACACATCAACGAAAACAAGTTTATCTTTAAT
TGCAAAGGCTTGTGCTAATTTTTCCTCTAATTCATCAGTGGTGTTAATTTGAATACCGAC
GTGTCCATAAGCCTCTGCCAGTTTGACAAAGTCAGGTAGTGAGTTCATATAAGATTGGGA
ATGGCGACCTGCATAAATAATATCCTGCCACTGTTTCACCATACCTAAGAAGCGGTTGTT
TAAACTCACAATCACCACAGGGGTATCATATTGTTTTGCTGTAGAAAGTTCTTGAATATT
CATTTGAATACTGCCGTCACCTGTGACACAAACAACCGTTGCTTCAGGGTGTGCAAATTT
CACTCCCATAGCCGCAGGTAAGCCAAAGCCCATTGTGCCTAAACCACCAGAGTTAATCCA
ACGACGCGGTTTATCGAAAGGATAATGTAACGCAGCAAACATTTGATGTTGTCCTACATC
AGAAGCAATATAGGCATCGCCATTTGTTAATTTATAAATGGTTTGAATAACCTGTTGAGG
TTTAATCACATCACTTTGCTCAAAACGTAAACATTGACGAGCTTTCCACTCATTAATTTG
TTGCCACCAAGCGGTCAGATCTGCTTGACCTTTTGCCAGATTTTCTTCACTTAACAATGC
TAAAAATTCTTCTAATACAAATTTTGCATCGCCGACAATGGGAATATATGCAGGGACGGT
TTTAGAAATAGAGGTAGGATCAATATCAATGTGGATCACTTTAGCATTTGGGCAGTATTT
TGCGAGATTATTGGTAGTACGATCATCAAAACGCACACCGATACCCAAAATTAAATCACT
TTCGTGCATTGCATTGTTAGCTTCATAGGTACCGTGCATACCTAACATACCTAGGAATTG
CTTATCTGTACTTGGATATGCTCCTAATCCCATTAGAGAACTTGTGACAGGTAGATTTAA
TTTCTGAGCAAATTCGATCAACTCTTTATTTGACTCCGAAATCACTGCACCGCCACCCAC
AAAAAGTACAGGTTTTTTAGCCACTAAGATCGCTTTTAATGCCTTCTTAATTTGCCCTTT
GTGTCCTTGTACCGTGGGGTTGTAAGAACGTAATGATACAGAATCAGGGTAGTGGTAACT
GAATTTATTTGCTGGATTTACCATATCCTTTGGCACATCAATAACGACAGGGCCAGGGCG
ACCTGTTGAAGCGATATAAAATGCTTTTTTTATGATCTCAGGAATTTCTTCTGGATTGGT
GACGAGGAAACTATGTTTAACCACAGGGCGAGAAATACCAACCATATCACATTCTTGGAA
AGCATCGGTTCCGATAAGGCTTGAAGGCACTTGTCCTGAAAAAACGACCAGTGGAATGGA
ATCTGTGTAGGCGGTTGCAATCCCTGTGATCGCATTTGTTGCCCCTGGGCCAGATGTGAC
TAATACACAACCGACTTTACCTGTAGAACGTGCATAGCCATCAGCCATATGTACAGCCGC
TTGTTCGTGACGGACAAGAACGTGTTTGATTCCCCCTAAGGTGTGAATTGCATCATAAAT
ATCAAGGACTGAGCCACCTGGGTAACCAAAAACGTATTTCACGCCTTCGTCACGCAAGGA
TTGCACAATCATTTCCGCTCCTGAGAGTTTTTTCATTGAATCCTCCAACAAAATTAACAT
AAGGTTTACACCATAAAAACAATGTTGGGCATTTTGCAAAAAATCTGACCGCTTGTCTAG
CATTAAAAACAATGTTTTCTTTAATTTTTAGATTTAAATTCTAAAAAATAATAAAAATTT
ATTTTTTTATAAAAAAATGTTGTTCTTTTATTTATTTTTATTAATATAACTTATATTTTA
TAAATTTTCAAATATTGAGGTATTTATATGCAAAACTACAACATTGCCGTGTTAAGTGGT
GACGGGATTGGCCCTGAGATTATGGCTCAAGCGATTAAAGTGCTTGATACTGTTCAACAA
AAGTACGGGTTTAAATTAAATTATAACTATTATGATATTGGTGGCGTTGCCATTGATAAT
CACGGAAAAGCATTACCAGAAAGCACATTAAAAGGGTGTGAAGAAGCCGACGCTATTTTG
TTTGGCTCTGTAGGCGGTCCAAAATGGGAACATCTTCCACCAAATGAGCAACCAGAGCGT
GGTGCTTTGTTACCACTTCGTAAACACTTTGCATTATTCTGCAATCTTCGCCCTGCTACA
CTTTATAAAGGCTTAGAACAATTTTGCCCATTGCGTGCGGACATTGCAGCAAAAGGCTTT
GATATGGTAACAGTCCGTGAATTAACGGGTGGTATCTATTTTGGGCAGCCTAAAGGTCGT
GAAGGCGAGGGAGAAAATGAGAAAGCTTTTGATACGGAAGTTTATCACCGTTATGAAATT
GAACGCATTGCAAAAGTGGCATTTGAAACGGCAATGAAACGCACCAAACATGTTACTTCC
GTCGATAAAGCCAATGTGTTAATGAGTTCAATCCTTTGGCGTGAAACCGTAAATGAAGTA
GCAAAACAATATCCTGAAGTGAAGCTGGATCATATCTATATTGACAATGCAGCAATGCAG
TTAATCAAGCAACCTGATTTCTTTGATGTGTTGCTTTGCTCTAATATCTTTGGCGATATT
ATTTCTGACGAGTGTGCGATGATTACTGGCTCTATGGGAATGCTACCTTCTGCGAGTTTA
AATGAAAAAGGATTTGGTTTATACGAACCAGCGGGTGGTTCAGCGCCAGATATTGCAGGT
AAAAATATTGCTAACCCAATCGCACAAATTCTTTCTGCAGCGATGATGTTACGTCATAGT
TTTGGTTTGGAAGAATCTGCGAAAGCGATTGAAAATGCGGTTCAAAAAGTATTAGCCGAG
GGTTACCGCACGGCAGATCTTGCTGATCATACTACGATGCCCGTAACTACCTCGGAGATG
GGAAATTTGATCGAACAATATATTGGCTAAGGTTATACCATTTTATTTATGGTTAAGAAG
GTACATTAGTTCTTCTAAAAACAGTATCCAAAGTCACGATAAATTGGCATAGTAGACAAA
ATAGTTGCTGATTCGTCAAAAACTATGTCAAGTGGACAGAATTGTTGCTAATATCTATTT
TCTTGAAATATTAGCAACTCTTTTTATTTAAAAAATCCTGTATAAACAACATCTTATGTT
TTTTAGTTAATCCATTGTGATTATTTAATTTTCGCTTAAGTTCACTAAATAACCCCTCTA
AACGATTTGTCGTCTTTTCTATATTTAATTCAGAATGTTTTTCATAGATAAAAATAAAAT
CCATATAACGCTTTAAACTAGCATAAGTACTTCTTACATTGCGGTGTTTATAAGGAAAAT
AGCCTTTTTCATTCGCTTTATCACTCCTTTCTTTTAAAAAATCTTGATGTTTTATAAACC
AAGAATGTAATCGCCGATAAAATTCATTTTTGAGCTTCTTGTGAGTGTTTTTGCAATTAT
TTTTAATTCTTTACCCGCTTGCTATTGATGTTTTTTTCTTAATTTCCGCATCACAATTGC
CACCATATGAAATTGACATATTTGTACCGGCGTATTAAATAAATCTTTCATCAAACCACG
TCTACCATTACAGGTAATCGATTGAATGATATAGCCTTTTTCTCTTAACCTATTCAGAGC
AAGTTTGTAGTAAATATCTTTTTCGGTTCGCACAAAATAATGGGAAATTACATTATTTGA
AAGCGTATCCATTAACACGAATCCGCTAAAATAACGTCCTAAAAACGTTGTATCCATAAT
GATGTTTAGGTATCGATTTAAAGGTGGTTTTAAAACCGTTTTAGGCGCTTTATTGATATA
TCTTTGAATCGTTCTGACTGAACAATGATATTTAATAGCAAGTTGTTGATAGGTTTGTTT
TCCGGATGTGTAATCAGTCCAAATTTTAATTGGATCTAATTTAGATTTTAAGATAAACGT
TTTATAACATTCATTACAAAAATAACGTTGAGTATTATTTTGTATATCATGTTTCTTTAT
TTTCAGACTTTGGCAAAATGGGCAGTTTTTTGTTCATATTTCAAAAAGAGGGCTTAAAGC
CTTGTACTATAAGGCTTTAAGCCACTTTTTAGCAACAAATTTGTCTATTACACCAATAAA
TTACATCTTTTATTAAAAAAGGTTAAAGCTTCATCAGGCTTTAACCTTTTTACTATGTCG
CTATGTCTTGGCTACTGCACTGTCAAAAAAATAAGCAACCCTTACCGAGTTGCTTATTAA
TTTTACCGCTACATCAGGAATTAAAGTTTAATCCTTAGCATATTTCGCTTCATCAAACTC
TCTCAACGGCGTATGCTCACTACCTAAATAGGTATAGATCACAGGCAATACAAACAGTGT
AAAGAGTGTACCGATAGCTAAACCTGCGACAATCACCATACCAATACTAAAGCGAGCAAT
CGCACCAGCCCCTGAAGCATAAAGCAGAGGAATAAGACCTGCGATCATCGCGGCAGTCGT
CATCATAATCGGACGTAAGCGGATAGTTGCAGCGTGGAAAATAGCATCACGGCGAGATTT
TCCGTGAAGCAACTGCTCTTCTTTTGCCACTTCACACATCAAGATACCGTGTTTCGTTAT
TAAGCCTACGAGGGTGATTAAGCCTACTTGAGAATAAATATTCAAGGTTGCACCTGATAC
TTTCATAATACCCAAAATATTCATCACCAATAACGCCCCACTAATTGCTAGCGGAACAGA
AACTAAAATCACCAACGGATCACGCCACGATTCAAACTGAATAGCTAAGACGATATAAAT
CATCACAACTGCCAGCGCAAAGGTAAACATTAATGCGTTACCCTCTTGGATATATTGACG
AGATTCAGCTTTAAAATCATATTGATAGCCTGATGGCAAGGAGCGAGCTAACTCAGCTTC
AGCCCATTTTACGGCATCACCAATAGAACCCGACACCACACCGCCAATTGTTGCCGAGTT
AAGCTGGTTCATTCGGCTGAGGGAAGCTGGTTCTGTACTTAATTCCATTGTGACAAAAGA
ACCCAATGGGATAGATTGTCCGCTCGCTGTTGTCACATAGTAGTTCATTAAATCTTCTGG
ATTTAATCGGTCATTTCTCACCGCTTGCGATACAATCGGATAAGCTCTGGAATCAATATC
AACACGAGTAACTATAGCCCCCGACAAGAACGAACCTAAAGTGCCACTCACCTGTTGCAT
CGTTACGCCATAAGTCCCCATTTTTTCACGGTCAAACTTCATCTTCATCGTTGCCGTGTT
AAATTTAAGGTCTAAGTTAGCGAAGAAAAATTGCCCTGACGCTTGTGCTTTGGCTAAAAT
TTCACTGGCGACTTCTGCAAGTTTTTCATAGCTATCTGCAGTCGTAATAACCAGTGAGAA
CGGCAGCCCACTTTCACCTGTCTGAATTTCAGGGAAAGCAACGGCGTTAATATCCATACC
AACCACTTGTTTTGCCATACCTGCAACAATGTCTTTCACTTCAAACTGCGATTTGCTACG
TTCAGACCAATCTTTTAAAGAGATAATCGACAATGAACTGTTGCCACCGTTAAAGCCTGT
AATCGACATTGCGCCGTGAACCTCAGGCAATTTAACCACTTTCTCATTAAAAGGTTTCAT
CACTTCCTGCGTATAGTCCAAGTTAGTATTTGCAGGACCAGATCCAAAAGCAACCACAAC
ACCACGGTCTTCAGAAGGTGCAACCTCACTAGACAATGAAGTAAACAAGAACGGTAAGCT
CGCAAAAATAGCAATCGCAAAGAACAGCATAAAGCCACGTACTGCCATCACTGCTGAAAG
CATATTTTGATAACAGCTTGTCATCTTATCTAACATAGCGTGAATGCATTTGACTAAACG
CCCTTCTTCACCCTCTTTATGTTCTTTTAACACACGGCTAGACATCATCGGCGAAAGGGT
TAATGCTGCAATCCCCGAAATAAATACAGCACCAGCAAGGGTTAAAGCAAACTCTTTAAA
CAGAGATCCTGTAACCCCTTCCATTAATGCCATCGGTGAATATACCGCCGCAAGAGTAAT
GGTCATTGAAATGACAGGCAATGCAATCTCACGCGTCCCAATAATTGCCGCATCGAAAGG
CGTTTTACCCTCTTTAACGTGACGCTCTACATTTTCCAATACCACAATCGCATCATCTAC
CACCAAACCAATTGCCAAAATCAATCCTAGCAAGGTGAGCAAGTTGATCGAGAACCCAAG
CATCTGTAATAAGAATAACACCCCAATCAATGAAATCGGGATAGTGATAACAGGGATAAT
CATCGCACGGAGTGAACCTAAGAATAGGATAATCACAATAAGCACAATGATTGTTGCTTC
ACCAATGGTTTTAATTACCTCAGAAATAGAGCTATTAATCGCAATAGTACTGTCATACAA
AATCTCAGCTTTAATGGAAGCGGGCAGATTCTTCTCAATTTGTGCAAATAACGGATAGAT
ATTTTTGGCAACGGTTAATTTGTTTGCCGTTGCTGCAGACTCAACAGCAATCACCACTGC
ATCTTTGCCATTTGCTGTGGCTCGAGCATTATCTGAAGATTTATTCAGTTCAACGGTCGC
AATATCTTTTAACTTAATTTGCATACCATCTGCTTTGGTTGCCACAGTAATATTTGCCAG
CTCTTCTACCGTTGGAGTTGTCGATAACACCTTGTTTTTATAGACAGTGTAATAACCATT
TGCACTGCCTGCCGCCGTCGAAAGGTTATTTGCACTTAATGCCGATAACACATTCGCACC
TGAAAGGTTATAGCCAGCCATTCTATCTGGATCTAACCAAATGCGTAAGCCAAAGGTTGA
ACCACCAAAGATACCAACGCTAGACACCCCATTGATCGTAAAAAATTGCGGTTTCACCAC
GCGATTTAGGTAGTCCGTAACTTGTGGAGATGAAAGATCATCAGAGGTAAAACGAATATA
CATAAACGCATCATTTGATCCCGATGATACGCTGATCGCAGGATCATCAATGCCACTAGG
CAAGCTTCCACGAATTGCATTTACTTTAGAAGAAATATCCGATAACGCCTCTTGAGGATT
GGTATTTAACTTCATCTTTGCCGTTACCGTCGTAGTACTTGGTGAACTTGATGAAGTCAT
ATAGTCGATGTTATCTGCCTGTGCAACAGCTTCTTCAATTTGTGACGTAACAAGTGCTTG
CATTAAACTTGCATCTGCACCCGCATAATTAACACTCACAGTAACAATTGAGATCGTCAT
CTCAGGATATTCACGCACTTGTAGCTTGCTAATAGACTGTAAGCCTAAGATTGTAATCAA
TAGGCTAATACAGATAGCAAGTACGGGGCGTTTGATAAAAATGTCGGTAAATTTCACAGC
TTACCCCATTACAGTTTTGTTTTTGTCGCTGGTGCAATAACCCCAACAGGTTGTACATCA
GAAATTTGAATTAAGGCGTTATTTTTTAAACGTTGTAAGCCACCAGTGACAATTACATCA
CCGGCTTTTAAGCCTTTGCTCAAATGAGAATAGACTCCACTGCGTTCAGCCGTCGTAACT
TCCATCTGTTTAGCACGATAGATTTTATTGATGTCTAAACTTTTGTTCATTTCAGCCATT
TTAGTCACTTTTTCCTTATCTTCATCAGATAATGGTTGAAGCACATAAACAGTTTCGCCA
TACATTGTATAAGTAACCGCAATTTGTGGCACAACAACCTGATCGTATAAGGTTGGTAAT
GCAACATTTAAGCGAGCAAACATACCTGAAAGCAACTTATCTTGCCCTTCTGTGACCACT
GCTTCAAGATTAATCAAACCAGTTGATGTATCCACCGCAGGATCGATAGCGGTAATTTTC
GCAGGGAAAGTACGAGCAGGTAGAGCATCAATGGTTGCGGTCACTTTTTGCCCAACAAAA
ATATCTTCTAAGTTAGTCTGAGGTAAGGTAAAACGAATTTTCATCGCAGACTGATCTTCC
ACACGCACAATTCCTGTGCCAATCGTCACATATTGCCCTACATTCACATTCACAATACCC
GCTTCACCGTCGAAAGGCGCATAAATTTGACGACGCTCAATCTGAGCTTTTGTCGCCTCA
ATAGTCGCCACAAGTTGCTCATAAGTTGCTTTGGCATTATCAAATTCCGCTTTTGAAGCA
CTGCTTGACGCTACTAAGTTACGATAGCGATTATAGTTTGCTCTCGCTGTCGATAACTGA
GCTTCTGTCGCTTTCAAACTGGCTTGTTCCGCACTGCTATCAATTTCAACTAATAGCTGA
CCTTTTTTCACTTTATCGCCAGACTTCACCAAAACTTTAGTGACCGTGCCAGCTGCCTGT
GAACTTAACATAGCCCCTTGATTCGGACGAATAGAACCAACCGCAGAAATAACAGGTGTC
CATTCTCTATTTTTAACGGTCATCACTGTTACATTGCTCACAGACTCAGGCATATTCGCC
GCAGCTTCAGCCTTTTTCATCGAAATAAACTGTTGCATACCAACAACACCACCAAACACG
ATAAGCACAACCAATAAGGTCACAACAATAGCAAACTGCTTACCCTTCGTTGTCTTTTTC
ATATTTATTATCATATTTTCTCCATATCAATTTTGATTAAATCGTAATCGCTTTCCAAGT
ACGGATAATCACTTCTTCAAGCATCTCTTGAGCATAAGGTTGATTTAACATTAACTGCTG
ATACATCAACTCCCACGCTGTTTTCATACTAATTGCAAGTAAAACAAAAGGCGGTAAGTT
CGCAATAATATTTTGCGATTGCCCCTGCTTGACAAATTTATTCCACGTCACCCAATCCGC
ATTCAAACACTCCACCATTGTCGCTTGAAATTGTGGTAGCGACTCGTACTGATGCATATT
TTTAACAATATTAGGGTTATCCAACATAAACTGCCAAATTGCATTCCACAATTTTTTATA
TTGCTCAAACAGAGGCAAATCAGGATCATATTCCCGATCTACCGCAGAATGAAACGTATT
AAACAAATACAACACAAGCTGATTAAGCAAAGTCTCTTTATCCTTAAAATAAAGATAGAT
CGTACCCACAGATACCCCAGCTTCTTTTGCAATTTTGTGGGTCGAAAGATTTTGAACCCC
TTCTTTTGCTATCAACCTATCTGTTGCATTGAGAATACGTATTGCCACCTCATTTTGAGG
AAAAATATCCTTAAACATAAAAAAACAAATTAGTTACTGAACGTTCGTTCATTTTACTGA
GAAAAAAAGATTTTCGCAAAATCTAAAGTTCAAGTTTTGTAAATAATGGATTTACGCAAA
CGATTGCGTTATAATTTAACCGAAAATATTCCACAGATCGGATCCCCCTCTTTAGCAAAG
AGGGGTTAGGGGAGATTTGGCAGACGACATAATCGAAGTGAGAGAGTGAAACTTCACAAT
ATAAAAAGCAAGTATTCCTTTTCTTTAATTACTTATTTTCTTCGTCATTCACTTCTGCCA
AATCTCCCCCTGCCCCTCTTTGCTAAAGAGGGGAGATCGATGATTAACGTTCAATCAATA
CACAAAGGAACCCATAATGGCTCATCGTCCAATCCAACAAGTATTATTAAGTGTGTCTGA
CAAAACAGGCATTGTCGAATTTGCTCAAGGCTTAGTTCAACGTGGTGTAAAACTACTTTC
AACCGGCGGAACAGCAAAATTACTCGCAGACAACGGTTTACCTGTAACCGAAGTATCGGA
CTACACAGGCTTCCCAGAAATGATGGACGGACGTGTTAAAACCCTACACCCGAAAGTACA
CGGTGGGATCTTAGGTCGCCGAGGCACAGACGATGAAATTATGGCACAACACGGCATTGA
ACGAATTGATATGGTCGTGGTTAATCTCTACCCATTTGCCGCCACCGTTGCTAAACCGAA
CTGCACCCTTGAAGATGCGGTAGAAAATATCGACATCGGCGGGCCAACAATGGTGCGTTC
TGCGGCGAAAAATCATAAAGATGTTGCGATTGTCGTCAATAACAACGACTTTAACGCTAT
TCTTGCTGAAATGGATCAAAACCAAAACTCACTCACCTTAGAAACCCGTTTCAACCTTGC
AATCAAAGCCTTTGAACACACCGCTCAATACGACTCAATGATTGCCAACTACTTCGGACA
AAAAGTACCGCCATATCAAGGTGCTGAGGAAGAAGATATTACCCAAGTCTGCGGACAGTT
CCCACGCACATTAAACTTAAATTTCACCCGTAAACAGACAATGCGTTACGGTGAAAACAG
CCACCAAAATGCCGCATTCTATGTTGAAAACGAACTCAAAGAAGCATCTGTGGCAACCGC
AGTTCAACTGCAAGGCAAAGCCCTTTCTTACAACAACATTGCTGATACTGACGCAGCCCT
TGAATGTGTTAAAGAATTTAACGAGCCAGCTTGTGTGATCGTTAAACACGCTAACCCTTG
CGGTGTCGCTCTTGGCAAAGATATTTTAGAAGCCTACAACCGAGCTTACCAAACCGACCC
AACGTCTGCCTTTGGTGGCATTATCGCCTTTAACCGTGAATTAGACGGCGAAACGGCACA
AACAATCGCAGATCGCCAGTTTGTCGAAGTGATCATCGCCCCAACCATCTCTGAAGCAGC
CAAAGAAGCCTTAGCGAAAAAGAAAAACGTTCGTGTATTAGCGTGTGGCGAATTTAGCGA
AGCACAACCACGTTTAGACTTCAAACGTGTCAATGGTGGCTTACTAGTCCAAGATGCCGA
CCAAGGACAAGTTGCTGTTGAAGATTTACAATTTGTGTCTGAACGCAAACCAACCCAAGA
AGAATTAGACGATTTACTCTTCTGCTGGAAAGTAGCGAAATACGTTAAATCCAATGCGAT
TGTCTATGCCAAAAACAAACAAACGATTGGTATCGGCGCAGGACAAATGAGCCGAGTGTA
TTCTGCGAAAATCGCAGGGATCAAAGCGGAAGACGAAAGTTTACAAGTGGCAGGCTGTGT
AATGGCATCTGATGCCTTCTTCCCATTCCGTGACGGCATTGATGCCGCGGCAAAAGTCGG
TATTACTTGCGTTATCCACCCAGGTGGCTCAATGCGAGATCAAGAAGTGATCGACGCCGC
CAACGAACACGGAATGGCAATGGTACTAACTGGAATGCGTCACTTCCGTCATTGAAATCC
CTATCAGCCTTTTGGGAACCTTCCTCCGTAAGCGGGGGAAGGTATGAAAACAAATATATT
CTGAAGATATTTATGATGTAATTCGCTCGAATCCAGCTTCAAGATCAGCAATCAAATCTT
TCACATCTTCCAAACCAATATGAACACGAATCAGCGTCCCTGTTAATTTACGTTCAATGG
CTGGGCGAATACGTTCAATCTCTTTAGGTTGATTAGCCAAAATTAACGACTCAAATCCAC
CCCAAGAATATGCCATTGAGAAAACCTCAAAATGGTCGAGAAAATTCGCAAGCTCTTCAT
CAGATAAGGTTTTGCAAAGTTCAAAGGAAAATAGACCGCTTGAACCTTTAAAATCACGTT
TAAAATATGTATTTCCTGGACAGCTAGGCAGAGCAGGGTGATAAACTGCTTTTACTTCAG
GACGTTGAGCCAGCCATTGAGCAACGATAAGACTATTTTCTTCGTGTTGTTTTAAGCGAA
TGCCCAAAGTGCGTAAGCCACGAGCGGTAACATAAGCAGAATCCGCATCAACCATTTGCC
CCATTAAATAAGAGTGCTCTCGTAGCTGATCCCAGCAGCGAGCATTTGAAACCGCAGTAC
CAATCATCGTATCCGAATGTCCCACAAGGTATTTTGTCCCTGCTTGGATCGAAATATCAA
TGCCGTGTTCAAGGGCTGGAAAAAGAATGCCTGCAGACCAAGTATTATCAATCATAATCA
CAATTTCAGGATTTATTGCTCTTGCCGTACGAACAATCGCTGGAATATCAGGAACTTCCA
TTGTTAATGAACTTGGTGATTCGAGAAAAAGCACTTTGGTATTTGGCTGAATAAGCGTTG
CAATGCCTTCTGCAATTAATGGATCATAGAAAGTGGTTGAAACGCCCATTTTCTTCAATA
CGATATGACAAAAATCTTGCGTTGGTTCATAGGCTGCCCCAGTCATTAGAACGTGATCGC
CTTGTTGTACAAAAGATAAAATCGCATTACTAACCGCCGCTGCACCGCAAGGGTAAAGGT
AGCAGCCTGCCCCATTTTCCAGTTCGCACATTGCATCTTGTAGAGCAAAGTGGGTTAGCG
TACCACGTCTGCCGTAAAATAAAGCCCCTTTATAGCGGTTTTTAGTCGCTTCTTTTTTAT
CTGCAACAGAGTCAAATACAAGGGAAGAGGCTCGTTGAATAACGCTATTTACAGAACCTT
GGGTGTAACGTTTTTTTCGCCCTACGTGAACAAGTTGAGTTGCTAAGTTGTGCTTTGTCA
TATTGATGTCCATTTTTTATGTTTTGGGTTTACAAATTCAGTGCCTTTATTTTGATAAGA
AATACCTTCTAATTCAAGTAGATAACGTTTAGTAGGAAGCCCACCACCAAAACCAGTAAG
CGCTTGCGTTTTGCCTAACACTCGGTGGCAAGGTATTAAAATCGAAATCGGGTTGCGTCC
AACAGCTCCTCCAACAGCCCTAACGGCGTGAGGATTATTTAACTGCTTGGCAATATCTCC
GTAGCTTACCGTTTTACCATAAGGAATCTCAAGCAATATTTTCCAAACAGCTTGCTGAAA
AGCAGTACCCTGAGGGTTTAAAAAATCTAGCTGACAAAACGCCACGTTTTCCCCTGAAAA
ATAGCGGTTTAATACTTGCACTGTTTTGCAAAATAGTTGTTGAATTTCACCGCTTGCCTG
TTCTGAACTTTTCCATTGTTGAAAGTTAAGTGTTTGTTGCTCTTGTTCAAATTCAATGCC
AAGTAAACCCGTTTGGTTTGCAATAAGAAGCAATTTCCCCACTGGCGAATCATAAAATTG
ATAGAATATCTGAAATTTCATAGGATTATCCTAAAACAAAAGGCGTGCCACTTAGTGTAC
ACGCCTTTGAGGTTACATCAAATGAAAATTAGAATTTGTAGTTTACGTTTAAGCCGTAAA
GGTTAGCAGTTGATTTAACTTTAAATTCACCCACTGCACTTGTAACTGCTGTAGCACCAT
TTTGAAGCTGAGCACCTAACACTTGGCTCTCAATAAAGGTATTTTTGCTACCACGTAAAT
GCGCATAAGAGAGGTCAACAGATAAATTCGGGGTAAAGCGATAAGTTGCACCTAAAGTGT
ACCATGTACGATCTGTATCAGGGATTGAGATAGATGGATGTGCCACGCTTGCACTTTCAT
CATAAGCAATACCTGCACGTAATGTTAATGCCTCAATCACATCATAAGACACGCCTAACG
CAATGCGAGAGTTATTATTGAACTTTTCATCTTTTTGTAACAACACTTTACCGTTGTTAT
CTATTGCACGAAGTTCTTGGAAGCTATTCCAATGTGTCTTTTTATAGCTATATTGTACAG
CCAATTTCTCAGTAAGTTTATGATAACCTGAGATTTCCCAATATGCTGGTAACTCAAGGT
TTAAGCGACCTGGAATTTCAACATTGGCACTTTGAGTACCCACATATTTCCCTTTGAAAC
GTAAATCCACTGGAGAATGGTATGCAACACCGAGGCGGTTGTTTTCGTTAATATCATAGG
CTAGACCCACATTCCAACCAAATCCCCATTTATCACCTTTTAATCGACTTGCTGTCGCTG
TCGGTGCCATAGGATTTAAAGCACCAAAATGGCGCTCTAATGTTGCTTTTGCATGTACTG
CATTTAAGCCTACGCCAAAGCTAAATCCGTAGCCAAGATCATAAGCTCCGCTTAGGTTAT
AGTTTACAGCAGTTAGCTCAGTTTTACCTGCAAATACGCCTGCGCTATAATTTGTTGGGA
ATTCTGATTTCAAACCATAGTTAACATTAACACCACCACCCACAGCAAAACGCTCAGAAA
CTGGTGCAACCACATATAAATTAGGCACAATTGCACTTGGAATAATATCTTTTGCATTTG
CATCTGAGACAGGTGATGAAGCTATTACATTGCCATTTACTGTTGTTTTAGTGCCAAAAG
AACCTTCAACATTAACATCCGCATCAACATAAACTCCACCAACAGAAACTTCTACTTGTT
TGAATTTAGTCATTAATGCTGGGTTGGTTGCTACAACAGAAGCATTATCTGCAACTGCCG
CATTACCAGCATACGCCATACCCAAACCAGAAGTTGACACCTCAGCTAATTGGAATGCTG
CTGCAGAAGCACCTGCCGCAGAAAAAGTAAAGATAGAAGCAAGTGCTGTTTTAGTGAATT
TATTCATTAGGTAATCCTTTTTGATTAAGTGTAAGCGGTGAGTTGTAGAATATTTTTACA
AACCACCAAAATAAATCGTGCGGATTCTACGAAGCTTATTTCAGATGTACAATGAAATTT
CTTCCAAACAAGCACAGTTCCGACCAGTCAAACGGCAGAAAAAGATGTAGAAAATGTAAA
TTTAAACCTCGAAAATCCCTTGTTGTTGTTGTTGTTGTTGTTGTTGTTGTTGTTGTTGTT
GTTGTTGTTGTTGTTGTTGAAAAGGTGTAGAATGTAAGGCGTTTATCTAGTTCAACTTTA
GAGGTCAGATATGTCCGAATGTAATTCAAGTTCCTGCTGTTCTGTTGATGTGGGAACTAT
TATTGATAACAGTGATTGTGCTGTAAATTTTACTCAACTTTACACTACTAAAGCAGAAGC
TGAAGACGCTTTAGCATTTTTAACCAGTAAAGCTCGAGCAACAGAATCTGAACCTTGCGA
AATTAGCAGTGAAATTATTTCTACAGAAAATGGCATTCAACTTACCGCTTGTTTCAAATT
TAGCTACCAAGTTGAATCAATGATTTTTGAGTTGGGAATGAGATAGCGAAGCGCTAGATA
AAACTCACATAAACAGCTAGGCAATTCGGAGCTTAATATGAATGAAATCACAAGCCTTAG
CCAATTAGATTTAAATGGCAGTTATAGCTATGGCGATTATTTAAAATGGAAATTTCAAGA
ACGCGTTGAAATTATCAAAGGCAAAATAATGGCAATGTCGCCAGCGCCTAATCGATTACA
TCAACGGATTTCGATGAAATTAACAAAAGCATTCTTAGATGTTTTTGATAGTCATCAGTG
TGAATTATATGTTGCTCCCTTTGATGTTCGTTTTCCAGACAGCAATGGCAAAATCAAAAC
GGTAGTGCAACCCGATTTGTGTGTCATTTGTGACCCGAATAAATTGGACGAAAAAGGCTG
TATTGGCGCGCCAGATCTAATCGTTGAAATTCTCTCCCCTGGTAATTCAAAAAGAGAGAT
GAAAGACAAATACGAACTCTATCAAGAACAAGGCGTAAGTGAATATTGGATAGTCCGCCC
GGAAGAACAACATATCCAAATTTATGTGCTAGAAAACGGACGCTACATAGGCGTGCAACC
TGTGGTGGAAGGCGATGTAGTTACATCAATAAAATTTCCAGCGTTGAGTTTTGATACGAG
TGGGTTGTATGAGTTGTGATTGAAATTAGGGGAATGTATACAAATATACAAAAAGATTTC
CCCCATCCGCCCTTCGGGCACCTTCCCCCGTAAACGGGAGAAGTATTAAAAAAGTAATGT
AGTCTGAAGATAAAAATTCTTCCCCCATTTATGGGGGAAGTCCCCGAGCGATAGCGAGGG
GGATGGGGGCATGTAAAGGAGATAAATATGAAAAAAGTAGCCATTATCCCAGCAAGAGCT
GGTTCAAAAGGAATCAAAGATAAGAACCTACAACTTGTTGGAGGAATATCTCTAGTTGGG
CGAGCCATTTTAGCCGCTCAAGAATCTGAATCTTTTGATGAAATTATTGTAACCTCAGAT
GGCGACAGAATTCTTGCTGAAGCAGAAAAATATGGCGCAACAGCATTTCGCCGCCCTGTA
GAATTGGCTCAAAGTGATACTAGAACAATTGATACCATTTTACATTGTGTAACAACACTT
GGATTAACAGAGGGTGTTACCGCACACTTTCAACCTACCAGCCCATTGCGTTCAGGTTTG
GATATTCGTAATGCCATGGAATTATTCTTGGCAGGAAATTGCAAATCAGTCGTGTCAGCA
TGTGAATGTGAACACCACCCGTATAAATCTTTCATTTTGGACGAAAATCACAAAATTCTA
CCTATTAATCAATTAAGTGATTTTGAAGCTCCACGTCAGCAGTTACCTAAAGCCTATAGA
GCAAATGGTGCAATTTACATCAACGATACCGCAAGTTTATTAAAAGAAAAAAATTTCTTT
ATTCCTGAGGTAAAGTTCTATTTAATGCCGAGTTACCGTTCTATTGATATTGATACAACA
TTGGATCTGCAACTTGCGGAAAGTTTGGTAAATAATGAAAGTTATTAAAGATAGTGCAAT
CTATCTATTTGGAGAGTTAATTTCAAAATCAATTCCCTTTCTTTTACTGCCCTATTTATC
TAGAAAATTAGGCGTAGAAGGATTTGGAGAACTCTCTTATTATCAAACATTTTTAGCATT
ATTTGCTATTTTTATTGGACTAAGCCAAGATGGTGCTGTTGCACGATATTTTTATCGATA
TGGAAAACGTTCTTTAGATTTAGTGGTAACAACGGGGTATGCTTATACTATTACGATAGG
AGCTTTAGGACTCATCGCCTGTTGGATAGCAAAATCTGAAATTATGTTTTATTTAGTATT
AAGTAGCATATTTCAAGTATTTCTTGCAGTACAACTTAGTATAAGGCAATGTCAAAAACA
AGCGTTTCCTTATACACTGATTCAATTAGGCTCAGCAATAACCAATGCAGTATTTACAGT
ATTAATATTGGAAATCTATGAAACCGCGTTGGTAGAAAAGCGTATTATCGCAGTACTATG
TAGCAATATTTTTATTGCTGTTCTAGCTTATATTATTTATAAACGAAAAACAGCGACTAA
AATTTTTAGCATCGCACAATATAAACTCGCATTATGGTATGTAATTGCTTTCGGATTTCC
AATGATATTTCATCACGGAAGTTTCTTTATAAAAGGGCAACTAGATAGAATCTTTATTTA
TCACAGATTTAGCGAAGCTGATCTTGGTTTGTATGCGATGGGGGCGCAAATTGCGAGTAT
TTTATCTGTGGTTATTTTGGCAGTAAACAAAGCATTAGTTCCTTATTTATTTGAAAGATT
AAAACAAGGCACCGTAACATTAAAACATTTACAAAAATGGGCAATGTATTCATTGTTTAT
TGTACCAATACCTTCATTGATAACACTATTAATTCCCGAACAACTATTTTTATGGTTGTT
AGGTGAGCAGTTTCAGGGAGTGAAATACTATGTGGCACTATTCTTGCTTTCAACAAGTTT
GATTATTCCCTATTTATTTTTAGTAAATTATTTATTTTATCATGGAAAAACAAAACAGAT
TTCATATTGCTCTGTTTTATCGACAGGGATTTATTTGATTGCACTAGGTGGGTTAATGTT
TACGGAGATTAGCTATATACCTTGGGCGAGTGTTGTTGGGGCAGGAGGGATTTTGCCTGT
GTTATATTTTATGACGAAGAGAGTTGGTTAGATGAATTTGATTATTTGTACGACACCGTT
TCAGATGTTGATTGCTGAGAAAATACTTGATTTATATAAATATGAAGACTTTGAGTTACA
TCTTTTTTGTAACGTGAAAAATGAGAAGTATAAATATTACTATAATAGATTAAAAAGAAA
AGTTAAAGTCTCAAAAATTTACTTATTTAATAGAGAAAGTAGTGCAAAATATCTATTATT
TCTAATTAAATTAAAATTAGCCTCTTTTTTAATGAAGAAAATAGATCGGATATTTGTGGG
TAGTATAGATAATGCTCACATTCACATTCACATTCACAATTATATAGAGAATGGAACTAA
ATTATATACTTTTGATGATGGAACAGCAAATATTTTTTATGATAGTTTTTTTTATAAAGA
TATTAGTTATTCTTATAAAAAATCTCTTGTTAGATTTCTTATGTGTAGAAATATTAATTT
AAATAAAATTAAGTCCAAATCCTTACTACACTATAGCGTGTTTAAAAATAAGAAAAATAT
TATAGATAATATTGAATATGTAAATTTATTTGATAATGATAAAAAGAAACGGTTTTCTTC
TAACAGTATGGTTAGTCATGCAAAGGATATAACAATATTAATTGGTCAGCCTATATATGA
GTCGATACACTCATTTTCTTGTGATAAGGGAAAATATAAGGAAGTTGTTAAGACGTTAAT
GGTTAAATATGATATAGATTATTATTTTCCTCACCCAAGAGAAGATTTTGTTATTGCTGG
GATTAATTATATTAATACTGAAAAGATTCTTGAGGATTATATTATTAGTGGCCTTGAAAA
TGGTTATAGATATGTCGTGTATACTTTTTTTAGTGGTGCTGTCATTGCTCTATCTAACAT
GGAGTCCGTGGAGATTATTTCGTTAAAATTAAATGCTCCAGATTTGGAAAAATACTATTC
TATTATGATCGATATTGAAAATGTCAAAATTATAGATGATGATACGGTTATTAATTAAAG
TTTTAATTAATTCCAAGATATTGATATAGTTTATCTTAAAAAATTTTTAAGATATTAATT
AGTCAATTATGGGTGAGGTTAGTATCCTTACATTTTATTATCTAATTAGTAAATTTTATG
GATTTGAATATGAAAAATATTGCTTTCTTAGTTTTATCTTTAGATGTTGCTGGAGGAGTT
GAAAGAGTTGTTACAACTATTACTAACTCAATAGTGTCGTTAAATACATCGAATATATTT
GTATTGAATTTCTATGGGAATTCACAACCGTTTTTTCATTTAGATAAACGGATTAAATTT
ACATATTTGTATGATAAGAAATCCAGAATGAGCGATAATTTTGTTGATTCGATTTCGAAA
ATCAGGGTCTTTTTGAAAGAAAATAATATTGAAGAATTAGTAGTAGTTGATATAGGTTTA
ACTATTCAGGCTAATTTAGCTTGCTTTGGTTTAAATATAAATAAGATATTTTGGAATCAT
GGTAATTATCTACCTTATAATAATGAACGTATTCCGTTTAGAATAAAATTAGCAAGATGT
CTCGTTAAGACATATTTTTCTCATATAATTACTTTGACAGAAAGAGATAAGTCAGAATGG
ATTAAATTTTACTCTGGCAGAGCAAAAGTAAGTGTGGTATTAAATCCGTCAAGCTATGAT
ATTACTAATGTCAATCCAGATATTGGTAATAAGGTTATATTAAGTATAGGTAGGATGGAA
TATCAGAAAGGATTTGATTTATTGATCGAATCTTGGGCGAAAATAAAAGATAAAAAGGGA
TGGAAATTACATATAGTTGGAGATGGTAAAGAAAAAGATAAGTTGTCTTTCTTAATAAAG
AAATATAATTTAGACGATAGTATAGTTATATATCCATTTTCAAGCAATGTTTCTGACTTG
TATCGAAGTTCTTCTGTGTATTGTATGTCTTCACGATTTGAGGGACTTCCATTGGTGTTA
ATTGAAGCAATCTCTTTTGGGCTTCCTGTTGTTTCATTTGATTGTTATATGGGACCCGCT
GAAATTATCAAAAACTCAGGAATACTATGTGAACCAGAAAATATTGAGTCTTTATCCAAG
GCTTTATCTTACTTTTTATCTATTTCTGAGGATGAATATAACCTATTTAGTAAGAATGCT
CAAAAAGATGCAGAGAGGTTTTGTTTGTCAAAGATTATCAATGATTGGAAAAATATTTTA
GATATATAGTTCCTAAGGATCTAATTGAGATGAAAATAGGAATAACAAAAAAAGAGTTCG
CATATATTCCAGAAGCATACGCATATACAAATTATTTACAAAAATTTGGTCATCAGATAC
AGTTTGATTTTGAACATAATTTAGATCCAGATAATGATGTGAATATTTATTTTATGGGAG
TAAAACCATTTTGGAAAAAAAAGCAAGGTAGTGCAAGAGAAATTCATGAGTATCAGAGTT
TATCAACTGGAAACTATCCAATAATTAAGAATTATGTAAAAAAATTAGTTAATTCTAAGC
CGAATAAGAGAATATTTCTTAATGAGGTAGTCGATAAAGGATTTAACTTCCAGGATAATA
TTCCTTCCATCTATCGTGATATGGGTGTGGATGAATCTTTTTTTATAGAACCTAGTCTAA
CGTATGAGTTTGATATCGTCTACTGTGGGTCTATAGAAGGGAGAATAGGATTAGTAGAAA
CTATTCTTAAATTATCAGCTAAGTATAAAATTATTGTTATTGGAGATGTCAATTCAGAGC
TTCAAAGGTTATTCAAAGCATCGGGAGTGTCTATGACGGGACGTTTGGATAGAAAATATA
TCCCCCAGATATATGCAAAATGCAGGTTTGGTTTGAATTATACACCAGATGTTTATCCGT
ATAATATTCAAACTAGTACAAAAACATTAGAATATTTAGCCACAGGATTAACAGTGATAT
CAAATAAGTATCATTGGATAGAAAAATTTAGTCAACTTAATTCTATTAGGATTAATTGGT
TAGGTGAATTAATGGAAGAATTAGAGTTTGATTCAAATGAAAAAAGAAATAATATGGAAA
TTATGATGAAGTATGAGTGGTCTAATATTTTAAATGGTATTGGTTTTATTAAATTTATTG
AAAGTTATGAGTAGTTATATAAATAATAAACTGGAATGTCTTGTAGTGTTTTTTTCTATT
GCAGTATCTTCTTTGGCATTAGAGTTTCACCTATTCAATTGGTATATGGAGTTATCTTTT
GCGGGTTTTTTTTTGTTGATGTTTTATGCGTTTACAAGGAACTCGCAGATTAAACTGATC
AGGATTGAAATTGATATATATTGGCTATTATTATTTTGTTTTTCATTCAGTGGTATGTTC
TTTTCAGTATTTAATATCGATTATATATATTTTTTAAAATTTATACTGGTTACACTGGTT
TTTTATGTTTGTTTTATTTTATATCATACGAAGAAAGATAAATTGCTTTTTTATGTCTTT
CTGTCTTTTTCTGCTTCTTGTGCTTTAATTTCCATACTTTTAGAAATATTCAAAGGAAGT
TTCATGTACTGGGATTTTACCTTTGCACGAAATGCTTCTATATTTTTTGATCCTAATTAT
GCTTCTGCCATATTTAGCACATCAATTATGTTGACTTTTATTTTGATCAATAAGTTTATT
TTAAAGTTAATGCTAGGCTTACTATATCTTGTTGCTATAATTTTTACTTATAGTAAAGCA
GGGGTTTTAGCATTTGTATTCGGATTTTGTGGTTATCTATATTACAGATATTCATACAAA
TCTATTGTCTATCTTGTTCTATTTATTATTTTACTAGTTTTATGTTTTAAGTTTATAGAT
GTTGATATTTCTATGTTTAGAGTTGAGCAAGGAGCGAATTTTAGAGATGAGTATTTTTAT
CTAGTAATAGATTATGTTTATAACCAGAATAATTTTTTTGGAGGTGGATATGAAACCATA
GGAAAATTAATTAAGAATGCTGGGTATGCTAATAGTAGTACTCATAACTATTACTTAGAT
TTATTAATAGCTAATAGTGTTTTAACTTTCATATTTTTAATACCTATCATTTCTGTTGTT
ATTGTTTTGGGGATAAAAAAACGATCTATGTATTTCCCAGTATTTATTACATTATTTATC
TTATCTAATACAATTAGTATTTCGATAGGAGGAATAGGTATTTTATCATTTATATTTAGC
TATAGTATTATTGATATTTTATATGGTGATAGTTACGATAGTAAGAGAGTATAAAGATAT
ATCAAAATAGAAATTAATATAATACATAGTAAGAATTAATTTATGAAAAAAAGAATCGCA
ATTATTGTTAATGAAGTATCCACCTTATTACACTTTAGAAAAGAACTAGTTAAAGACCTA
GTAAAAGAGCAATATGAAGTTTTTTGTATTGCAGAGGGGTATTCATCACAAACAAAAGAT
ATTATTCGTAGTTGGGGAGCGGAGCCTGTTGAGCATAATTTAAAGAGAAGTAATCTAAAT
CCTTTAAATGATTTGGTTCAGGTATTTAAAATTAGAAAAAAATTAAAACAAATTTCACCT
GATATTGTGTTAACCTGTTTTGTTAAACCTGTTATTTTTGCTTCAATTTCGGCTAAATTA
GCTGGGGTTAAAAGAATAGTTGGAATGATTGAAGGCTTAGGCTATGCTTTTACACCATCT
CCAACACCGAAAGGTTTTAAGTCAAAACTTATTAAATTTCTACAGATCTTTCTCTATAAA
ATATCGTTACCTACTTTAGATAAAGTATTATTTCTTAACCCAGATGATAAAAGTGAGTTA
TTGGAAAAACATAATATTTATGTGAAAGGCAGTGAGGTTATTGGTGGAATTGGGGTTAAT
TTAGATGATTATTTTTATACTGAGCAAAATATCTCAGATAATGTTTCATTTATTTTCTTA
GGTCGTTTACTCAAAGAAAAAGGCATTTTTGAATTTCTAAGTGCAGCAAGAAAGGTAAAA
GAAAAATATAGTCAAACTAAGTTTTTTATTCTTGGTCAAATAGATAAACAAAATCCTACA
GCAATGTCAGAAGAGATGTTACAGACTTATATTGATGATGAAATCATTATTTACCCTGGA
TATGTGACTAATGTGCAAGAATATATTGTCAAATCAAATGTTTTTGTTTTGCCTTCTTAT
CGAGAAGGTGTACCTAAAAGTACACAAGAAGCAATGGCTATGGGGAAAGTTATTCTTACT
ACTGACGTGCCAGGGTGTAAAGAAACAGTAGTTGATGGTTTAAATGGTTTTATTGTGCCG
GTATTTTCTACACATGAATTAGCAGAGAAAATGATTTATCTTATCGAAAATAAATCTGAA
TTAGTTCAAATGGGATATAACAGTCGCAAAATTGCTGAGAATAAATTTAATGTAAGAAAT
ATAAATAAGAAAATTATCTCGATATTAGATGAATAATTGATATTGGAGCATTATTGTTTA
TGAAAAAGGTTTTAATCACGGGTAAAAATAGTTACATTGGACAGGCTGTTGAATCTTGGT
TATTACAAGATTCGGGAAAGTATCAGATTTTTACCTTAGATATGAGAAATAGTGAGTGGG
TGAATACTGAGTTTACTGATTTTGATACAATATTTCATGTTGCTGGGATTGCTAATTTTT
CCAAAGACATTTCTCAAAAAGAATTATATAGACAAGTTAATACTCAATTAGCTGTAGATG
TGGCACAAAAGGCCAAATTATCAGGGGTTAAACAATTTATCTTTATGAGTAGCATAATTG
TTTATGGTGATAGTACATTAAATAATAGAGTTATTACAGCATCGACCGAACCATCTCCAA
ATGATATTTATGGAGACAGTAAATGGCAAGCAGAACAGGGATTAAGTCAACTAGCTGATG
ATAATTTTAAAATTGCTATTCTTCGTCCTCCAATGATTTACGGTAAAGGTTCGAAAGGAA
ATTACCCTAAGTTGTCTAAACTTGCTAAATTGCTTCCAATTTTTCCTGATTTTTATAATC
AGAGAAGTATGCTACATATTGACAATCTTTGTGAGTTTATCAAGCAAATTATTGATAAAG
AAAAAAGCGGTTTGTTTTTTCCACAAAATAAAGAATATGTATCTACTTCAGAGTTGGTTA
GAGAAATTGCAGAAGTTTCTCACAGAAAAGTTTTTTTGATAAAAGCATTTAATCCAGTTA
TTAGATTAATGTTTAAATTGGATATTGTGAAAAAATTGTTTGGTAATTTGGTTTATGAAA
AATCAATGAGTCAATATGATTTTGAATATCAAATTAGGGATTTTAGAGAAAGTGTTAGAT
TAACTGAATCAAAGTAAGGAAGGAAATATGCAAATAGATCTCAATATTTCACCACAAAAG
ATAGAGCAATTACTGTTAGTAACAAAGCCTGGCGAAGAAGTGCTATTTACTTATGGAGAT
AAAGTTATTGCTCAGTTAAATATGGTTCAAGCAGGTGTTAAGAAAAAACGCCAAGCGGGA
AGATTAGTTGGGCAAGGGATTAAATTAGATGAACGTTTCTTTGAGCCATTAGATGAAGAA
GAATTAAAGCTATGGTAAATAGATATTTATTGGATACTCATACGTTGATTTGGTGGTGGA
CTGAGCCAGAAAAACTATCACCAAAGGTTATTCAAGCTATTTCTAATCCTAGTTCTGAAG
TATATGTGAGTTCAGCAACTATTTGGGAAATTGCAACGAAATATCGAAAAGGCAAGTTAA
CACAGGTGGAAGGTATATTTAACCATTATGTAAAATTATTGGAAGATGATGATTTTACAG
CTTTAGATATAACGTTAAGCCATGCCGCAATAGCTGGGTTATTTTCCCAACAACATCAAG
ATCCTTTTGATAGAATGTCAGCTGCTCAGAGCATCTTAGAAAATTTGACTTTAATTAGCT
GTGACTCTGCATTGTCTCAATTCCCTGTTCAAATATATTGGTAATATTGGCTTATAGGAA
AATTTATGATCAGAATTTTAGATTTTTTATTCTCTATTTTAGGTCTTGTATTTACATTTC
CTATTCTTGTTATAGTAACTATCTTAGGGTATTTTGATACAGGTTCGCCTATTTTTATTC
AAGAACGTGTTGGTAAAAATAAGAAACCATTTAAACTCATTAAATTTCGTACTATGAATG
TTAATACCGCATCAGTGGCGAGTCATCTTGCAGGTTCATCTTCTATTACTAAATTAGGTC
ATTTTTTAAGAAAAACTAAAATTGATGAACTCCCTCAATTAATTAATGTTTTAAAAGGCG
AAATGAGTTTAGTAGGTCCTAGACCCAATCTTTTTAATCAAAAAGAGCTTATTCAAGAAA
GAGAAAAATATAGTGTATATGACGTTCTACCAGGTATTACAGGATTAGCTCAATTAAGTG
ATATTGATATGTCTATCCCAGAATTATTAGCAAAAACCGATTCTGAAATGATCAAAAACC
TGAATTTGAAATATTACTTTAAATATATAGTTTTAACAGCCTTAGGAAAAGGTTTTGGAG
ATCGAGTGAAATAATAATATGTTAATATCATATATATTCCAAGAATATACAAAATAAACT
TGTTTTATTATGTGTTGTTTTTATATGTTTCCATTTTAAATGTAGGGGCTATTCTAAGTT
TAGTGTATAATGAACCGCTGATTTTAGGTAAATATTGAGGCATTACCACAAGATTGGAAT
AGGGATCGTATTATGAATGCGATTTGTGAATTGGGCACACCTTGTTATAGTGGCTCTTGT
TCTGAAGTGTACTTAGAAAAAGCATTTGATAATACGCCTTGGAGACGCTGAACAGCGTTT
AGAAAATGCGAAAAAATTAGGTGAAACGAGTTTAATGTTTTTGGTTCATCCTACTTTGAC
TGAAGATAATTTAAAATACATATTAAGTAGTATTAAATCAATTATTCAACAGATTGGGTA
GATATATCATTAGGTAAAATCAAATGGATAGAAAGGTTAGATTGCATAGGTATTTACAAT
TTTTTGTTGCTAACTTTTAGGAAAAGAAGTGTAGACAGGGTAAGATAACAATATGTTAAT
GTCATTTATTTATTCATCAATATATATTCCAAGAATATATAAAAAATTTATTTTATTATT
TATTGATTTTTGTATTTTTCCATTTTTAATTTGGATAGCTTATGCTTTACGTCTCTTTGA
TTTAAATGCAGAAGCTATTCCAAATTTGCCTTATGGTGAAATTTTAGTTTCAATTATTGC
TGTAGCGAGTTTAGCCATTTGTGGGGTTTATCACTTTGTTATTCATACATTCTCTGAAAC
GTTAATTTTCCAGCTTTCTATTGCAACGTTGATCACTGTTATTGCACTATTTTTGTTAGG
CGATAGCACTCCAGCGGTTATTCCGACATCAATTCCTTTGATGTTCGGTTTTTTTATGTT
TGCTTGGGTATATTTGAGTCGAGGTGTTATTAGAGCTTTGGTTAAAAACGCCTTACAAGC
GGATACTCCGCGTAAGCGAATTGCAATTTATGGTGCAGGATCTGCAGGGCAGCAATTGGC
TGTGTTGTTGCTTCGTTCTCACGAGCATTTGCCTATCTTTTTTATTGATGATAATGAGAA
TTTGGCGAATACTCGCTTAGGGCGTCTAAAAGTGTTTTCTGCTCAGAATGCGCTTGAGAA
ATTTCAACGTTATCAGATTGATCAAGTCATTATTGCTTTGTCATCCGTTGAACGTGCTAG
AAAAAATGAGATTGTGAAGTTTTTATCTGACGCTAAAGTAAAAATTATGGAAATTCCGGA
ATTAACTCAAATTGTTGATGGGAAAGTTTCTATTAGTGATATTAAAGAAATTAATATTAT
TGACTTATTAGGTCGAGAGCCTGTGGCGCCAATTCCTGAATTATTCAGTAAAAATATTCA
ACAGCAAATTGTGATGGTAACTGGTGCTGGTGGTTCTATTGGTTCGGAACTTTGTCGTCA
GATTATTCGTAATCAACCTCGTAAATTGCTTTTATTTGAGATTTCGGAATACGGATTGTA
TGCAATTGAAAGGGAATTAAACGAAATTGTTAAAACTCAGCAGTTAGGTCATATTGAAAT
TATTCCACTCTTAGGGAGCGTTCAGAACTTTAAACGTTTAGTTGAAATTATGCGGGTTTA
TCAAGTGGATACGGTATATCACGCGGCAGCTTACAAACACGTTCCAATGGTTGAGTATAA
TGTAGTTGAAGGTGTGCGAAATAATATTTTTGGTACTTATTATACTGCGCAGGCGGCGAT
TGAAGCTCAAGTTAACTCTTTTGTATTGATTTCAACGGATAAGGCAGTGCGTCCTACTAA
CGTAATGGGCGCAACTAAACGCAGTGCTGAATTGTGTTTGCAAGCATTGGCTATGGAAAA
GAGAAACAGCTTAGACGGTGTTGAACATAACACACTTTTCTCTATGGTTCGTTTTGGTAA
TGTTTTAGGTTCATCAGGTTCCGTTATTCCGCTATTTAAAGAGCAAATTCGCCAAGGCGG
TCCGATTACGGTCACAGATCCAAATATTATTCGTTACTTTATGACAATTCCAGAAGCAGC
TCAATTAGTTATTCAAGCAGGAGCAATGGCAAAAGGTGGCGATGTATTTATTTTAGATAT
GGGGGAGCCTGTTAAGATTGTTGATTTAGCGGTAAATTTAATTCGCTTATCTGGCTTAGA
GGTGAAAAATCAAGATAATCCAACTGGTGATATTGAGATTAAGTTTACTGGGCTTAGATC
AGGAGAGAAACTTTATGAAGAGTTATTGATTGCAGGCGATAATGTAGAAACAACCGCACA
TCATCGTATTATGACTGCAAAAGAAGATTTTTTGCCGTTAAATGAATTGCTAGCTTTACT
TGAAGAATTAGAGTTAGCTTGTCAAGATAATCAATGCGATAAGATTCGTGATATTTTGTT
GAATTCTCTAATTGGGTATACTCCGGTAAGTAAAATAGTGGATTTTGTTTGGCGGATGCA
AGTAGATAAATAGTATATTTAGATTAGCCTATTCCTTTTTGATATATTCAGTGAGAATAA
GAATTGGGTAGTAGAAGGCATAGTAGAATAGTGAAGATTTATTACACCTCAAAATGTGTG
TGTCAAATCGATATTTCTTTTCGAGTTTTTCTGTGCAAATAAATGTGGTTTGTTGTATAC
TAGGACGGTTTTTATCAAGTTCAATTCGACGTTTGGTGTGTGAGTTTTGGACTATTCTGA
TGGATTTTGTTAATTATAAAATGAGTAAGATGGATTATGTGTAAGTTAACTAAAGCTCTT
GTTTTTACTGGTGTGATTTTATCTCTTTCTGGGTGTGGGATGATTTTCCCTGCAACGCAT
TCTCCTATTGTTGATACGGAAGTGAGGGGAGAGAATGTGGACTTTAAGAAGGTTGTGGAT
GCTTATTTAATTACGCCTCAGTTAGTAAAGCAATTAGCTCCTCGTACGGTGAAAGCAAGT
GATAACATTGGTTTAGAACAACAAATTAAGCGTTATCAATATAAGATAGGTGTTGGCGAC
ATATTAAATGTCACAGTTTGGGAGCATCCTGAATTGACAACTCCTGCGGGTGCTTATCGT
TCTGCCGCTGAATCAGGTAATCAAGTGCATGCTAATGGAACTATCTTTTATCCATATGTG
GGGCAGCTTAATGTTGTTGGCTTAACAGTAAATCAAGTTCGTGATAAATTGGCAAAAGCT
CTTTCAGCCTATGTCACTGATCCTCAAATTGAGGTAACAATTGCCTCATACCAATCTAAA
AAAGCATATATAACAGGCGAAATCAAGAATCCAGGACAGCAATTTTTAACTAATATTCCT
CTAACTTTGTTAGATGCTGTAAATAAGGCTGGAGGATTGTCTGATAATGCGGATTGGCAT
AATGTGACTATTACTCGTCATGGCAAAGAGGAGAAAGTCTCTTTAGCAGAATTGATTCAA
TTTGGTAATTTAACGCAGAATCGTTTGTTATCTGATGGCGATGTGGTTCATATTCCACGC
AATGATGCGAATAAGGTGTTTATTGTGGGGGAAGTGTCAAAACCTCAGATGTTGAAAATT
ACTCATTATGGTATGACGTTAACTGAAGCAATTGCTCAAAGTGGGGGAATTGATAAATTA
TCTGCAGATGCAACGGGTATTTTTGTTATTCGTGGTCAACGTGATGTAAATAAGTCAACG
GTTTCAAATGAAGCTGAAAAAATAGATAAGATTGCAGATATTTATCAATTGGATTTGACT
AATGCAACTTCCTATGTATTAGGAACAGAGTTTTATTTAAAACCTTATGACATTGTTTAT
GTGACAACAGCGCCAGCAACTCGTTGGAATAGAGTGATTGCCCATGTTGTTCCGTCATTA
TCTGGTTTCAATAATCTAACAGAGTCTATCTTAAGAGTGAGGAATTGGTAATTAATGTTT
GGAAGTATTTTAGTTGTTTGTATCGGTAATATATGCCGCTCCCCCGTCGGAGAAAAATTA
TTAAAACAATATTTTCCTGAAAAGCGTATTTTTTCAGCAGGTATTTCAGCTGAGCGTAGC
CATTTAGTTGGAAAAGGTGTAGATCCAACAATGCAACAAGTTGCTATTTCTCGTGGAGTG
GATCTTTCTGAACATCGTTCACAGCAATTAACGTCTGAACTATGTAAGAATGTAGACTTG
ATTCTTGTCATGGAAAAAGGTCATATTGACTTGGTTCGACAAATTTCACCAGAAAGTTCT
GGAAAAGTCATGTTATTTGGTCATTGGTTGGATAGCAATAAAGATATTCCAGATCCTTAT
CGTCAAAGTGAAGATATGTTCCGAGAGGTTTATGCATTGATTGAGGATGCAGCATTGAGA
TGGAAATTGAAACTCTAATTTTAAGGCAGTTAAAAGATGAATGAAAATAATCATGATGAA
ATTGATTTAGTAAAGTTGTTGGGGGCTTTATTAGATTATAAGTGGTGGATAGCTCTTTTT
ACATTGTTGGTGACGTTATTTGGTGTTGCTTATGTTTTACTAGCTCCGCCTGTTTACACT
GCGAATGCTTCAATTCAAGTAGAAAGTAAATCTTCAAGGGGGCTTTTAAACGATTTCCCA
GGAATTTTAGAGGGTGAATCATCTTCAAGTACTGAAATTGCAATTTTAAAATCAAGAATG
GTTTTATCTAATACTGTTGAGCAACTTAATTTAACTACGGTAGTTGAACCTCAATTCTCG
ATCCCTTTTCTTAGTAAAGGTCTTCATCGTTTGATGGGATATGAACCACAATTGTCGCTC
TCTTTATTTGAGCCTAAGAATCCTCAGATGAAAGAGATGATTTTGGAGGTTGGGGAGAAT
GCTGGAGAGTTCTCATTATTTTTCGCAGATGAAAAAGTTCTTGAAGGGAGCATTGGGAAA
AAGTATCAAACGGAAGATTTTTCGTTTGCGATTTCTGAATTAGAGGCTAAGCCAGGACAA
TTATTTAAAATTAAAAAGAATGATGTGTTGTTAGCAATTAACTCTTTACAAAAACAAATT
TCGGTAACAGAGAGTGGTAAGCAGACAGGCATTATTGAAATTTCTATTAATGGAGAGAAT
AAAGCTCAAATTAAGAAGATAGTAAAGAGTGTATCTGAAAATTATTTGCTGCAAAATATT
GTTCGTGATTCTGCAGAAGCGTCTAAGAGTTTAGAGTTTTTGTCTAAACAATTACCAGAA
CTTAAAGCTCGTTTGGCAGAGTCTGAGAATAATTTGAATGAATTCCGCTTAAAAAATGAA
TCAGTAGATCTCAGTCTAGAAGCTAAATCAGCATTAGATACTATAGTTCAGTTAGAAGCA
GATTTAAATGAGTTAACATTAAAGGAGAGTGAAATTTCTCAGAAATTCACTCGAAATCAC
CCTGCTTATGTTGCTTTGATTGATAAGCGTAAAGTATTAAATGAGGAAAAAATTCGTTTA
AATAAACAAGTAGAACGTTTACCTAATACTCAAAAAGAGGTTATTCGGTTAACTCGAGAT
TTGGAGGTAAACCAGCAAATTTATATTCAATTGTTGAATAAAATGCAAGAGTTAGAAATT
GTTAAGGCTAGTACGGTAGGAAATGTTCGTATTTTAGATGAGGCGCAAGTTTTGCCTAAT
GCCGTTTCACCTAGAAAAATGATTGTGGTTGCCTCGGCATTTATGTTAGGACTTATCTTT
GCCTCAGTTACTGCGATAGCGAAAACGCTACTGCATAGAGGTATTGAGGGAACATCTGAA
TTAGATGTGTTAGGCTTGCCAACGTATGCTATGATTCCATATTCAAATGAACAGCCTATT
TTTTCTAAGCATAAGGTTCAGCATTTTAAATTATTGTCGGAGTCAACGCCTACAGATCCA
GCAGTTGAGGCTTTGCGTAGTTTGCGTACAAGTTTGCATTTTGCAATGTTAGAAGCTAAA
AATAATATATTAATGATTTCTGGAGCTTCTCCGTCTGTGGGAAAAAGTTTTATTTCAACC
AATTTGGCTAATGTTCTTGCTAAAGCTGGGCACAAGGTGTTGTTAATTGATGCAGATTTA
AGAAGGAGTTATTTGCGTCGATTATTAGGTTTAGCAAAAGAGGTTGGATTGAGTGATGTG
ATTGCACAGCAAATTCCTTTTGAACAAGTGATTCAACATTATGATAATTTTGATATTATT
GTTAAAGGAGAAACTCCACCAAATCCATCTGAATTACTATCTAATGCTCGTTTTCAGGCA
CTATTAGAATGGGCGGCAAAAGAATATGATTTAGTGATAGTGGATACAGCGCCTATTTTG
GCTGTTACAGATGCAGCTATTATTGGTAGGTATGCAGGAACATCTTTACTTGTTGGGCGT
TTTGGTGAAACTACACTTAAAGAAGTTGGATTAGCTAAAGAACGTTTTGAACGTGCAGGG
GTCTTTATTAAAGGTTTTATTTTGAATGGTATAAAACGTAAGGCTTCTAATCGTTATGAT
TATTATCAATATGATTACAAATAGTTGCTAACTTTGTAATCTTGATGTAAGCGGTGGGAT
TTTAACTATGGTTATAAAAATAGTTTAGAATTTCGCCGCTTAGTGTTTTATCTAAACTTT
AAAATAATGTTTATGTGAATAAGATTAGCAAATTGATTAAAAAAACCTTTTGATTTAATT
TGTGTAGAAATATTGACTAAATTAGTAGGGTATATAGAATTCTTTCTTAACAATCGAGCA
TTTTTAAAAGGTTTGAGTATGAAATTAACTTCACGAGGACGTTATGCTGTAACTGCAATT
TTAGATATTGCGTTGCATGGCAAAGATATGCCTGTGAGTTTGGTAGATATTTCAGATCGC
CAAGCCATTTCACTTTCTTATTTAGAGCAACTTTTTGCACAACTTCGCCGAGAAGGTCTT
GTGCATAGTGTGAGAGGCCCTGGCGGTGGCTATCAGTTAGCAAAAACGCCTGAGGAAATT
AATGTGAGCTTGATTATTGCCGCTGTGAATGAAAGTGTTGATGTATCTAAATGTAAAGGC
AATGGGAATTGCAGTAATAACAGTCGTTGTTTAACCCATTCGTTGTGGGAGCGTTTAGAA
AATCAAATCGAACAGTATTTACATACGATAACTTTAGCCGAATTAGTTGAAGAAAATAGC
GATCACGATTGTGAGAGTTCTCACTGCCACGATCATCACCATTAATCTTATAAAAATCTC
TTAGTTAGGAGTAACAATGAAATTACCAATTTATTTGGATTATGCCGCAACTACGCCCGT
TGATGAGCGTGTTGCAAAAAAAATGATGGAATATATGACAAAGGACGGCGTGTTTGGTAA
CCCTGCATCTCGTTCTCACAAATTTGGTTGGGAAGCAGAAGAAGCGGTTGATGTAGCTCG
TAATCAAATCGCTGATTTAATCGGTGCAGATGCTCGTGAAATCGTATTCACTTCAGGTGC
AACCGAGTCTGACAACCTGGCAATTAAAGGTGCAGCACATTTCTACCAAACCAAAGGTAA
ACACATCATCACGGTTAAAACTGAACATAAAGCGGTATTAGATACGTGCCGTCAGTTAGA
GCGTGAAGGTTTTGAAGTGACCTATTTAGAGCCTGAAACAACAGGTTTAGTGGATATTGC
TAAATTAGAAGCTGCAATTCGTCCAGACACAATTTTAGTCTCCGTAATGCAGGTGAACAA
TGAGATCGGCGTTATTCAACCAATCGAAGAGATCGGTAAAATCTGCCGTGCAAAAAAAAT
CATTTTCCACGTGGATGCAACACAATCAGTAGGTAAAATCCCTGTGGATGTTCAAGCATT
AAACGTAGATTTAATGTCTTTCTCAAGCCATAAACTTTACGGGCCAAAAGGTATCGGCGG
TTTATATGTTTGCCGTAAGCCTCGTGTACGTTTAGAAGCGATCATTCACGGTGGTGGCCA
CGAGCGTGGTATGCGTTCAGGTACATTACCTGTTCACCAAATCGTTGGTATGGGGGAAGC
ATATCGTATCGCAAAAGAAGAAATGGTAACTGAAATGCCACGCATCAAAGCACTTCGTGA
CCGTTTATACAACGGTTTCAAAGATATGGATGAAGTGTATGTGAACGGTACGATGGAAGC
AGGTAAACGTGTAGATAGTAACTTGAACATCAGCTTTAACTTTGTTGAAGGCGAGTCGAT
GATGATGTCATTAAAAGACATTGCGGTATCTTCAGGTTCTGCTTGTACTTCTGCAAGTTT
AGAGCCATCTTATGTACTTCGTGCATTAGGCTTAAACGATGAATTAGCACATAGCTCAAT
CCGTTTCTCAATCGGTCGTTGGACAACGGAAGAAGAGATCGATCACACTATCGAAATCGT
GAAAAAAGCAGTAACAAAATTACGTGAACTTTCACCACTTTGGGATATGTTCAAAGAAGG
TATCGACTTAAACTCAATTGAGTGGTCGCATCATTAAAATGAAATTCTTCCCCCATGTAA
TGGGGGAAGTACCTTGCGAAGCAAGGTGATGGGGGCAAATAATCAAGTAAATTTTTCTAT
ATATTCAATCCCCCTTCGGTTTCGCTTCGCTCAACCACTTCCCCCGTAAACGGGGGCAGA
ATAAAACAGAGGAATTTAAAAATGGCATACAGCGATAAAGTTATTGATCACTATGAAAAC
CCACGTAACGTAGGTTCATTCGACAAAAAAGCATCAGATATCGGTACAGGTATGGTGGGT
GCACCAGCCTGTGGTGACGTAATGCAACTTCAAATTAAAGTAAACGAACAAGGTATCATT
GAAGATGCACGTTTCAAAACTTACGGTTGTGGTTCGGCGATTGCATCAAGCTCACTTATT
ACTGAATGGGTAAAAGGTAAATCATTAGATGAAGCTCAAGCAATCAAAAACAGCGACATC
GCAGAAGAGCTTGAATTACCACCAGTAAAAGTACACTGCTCAATTCTTGCAGAAGATGCA
ATTAAAGCAGCGATTGCAGATTACAAAGAGAAAAACGGTAAGTAATCTTTAACAAGCGGT
TGGTTTTTGCGAAAAATTTGCAAATCTGACCGCTTGTGTTTTCGTTTATTGTTAATTTTA
AAAAGGTTTTATTGTATCAGACGAATGAAAGAAAATTTACTTCGCTCTGCTCCCCTCTTT
AGCAAAGAGGGGCTGGGGGAGATTTGGCAGAAGTAAAGAACGAAGAATATAAATTGTTTA
TTCCCAAATAACAGTAACTCTGTTCTGAATTATCTCTCACTTCGTTTATTCGTTTGACAA
ATCTCCCCTAACCCCTCTTTACTAAAGAGGGGAATGAGATCTTTTTAAAATTAACTATAT
TCACAAGGAGAAAAAATGAGTATCACCCTAACAGAAACCGCGGCAGATCGTGTTCGTACC
TTCCTTGAAAACCGTGGCAAAGGCATCGGTTTAAGGTTGGGTGTTAAAACATCTGGCTGT
TCAGGGTTAGCTTATGTCCTTGAATTTGTTGATGTATTAAACGAAGATGATCACGTTTTT
GAACAACACGGTGTTAAAATTATCGTCGATGAAAAAAGCCTTGTTTACCTGAGTGGTACA
GAATTAGATTTTGTCAAAGAAGGATTAAACGAAGGATTTAAGTACAACAACCCAAATGTG
AAAAACGAATGTGGTTGTGGTGAAAGTTTTAACGTCTAAGAGGTTCTGATGTCAAATCCA
TTTACGCTTTTTGATCTGCCAGTGCAGTTCCAAGTAGATAATGCTCAACTCTCTGAGCGT
TATTTAGCCTTACAAAAATCGCTTCACCCCGATAATTTTGCGGCAAGTTCTGCGACAGAA
CAGCGTTTAGCAATGCAGAAATCGGCGGAAATTAATGATGCGTTACATATTCTCAAAGAT
CCGATTTTGCGTGCTGAAGCGATCATCGCTATTCATACGGGTGAACAGCAAGATATTGAG
CAAAAAAGTAACCGAGATATGGCGTTTTTAATGCAACAAATGGAATGGCGTGAAACCTTA
GAAAGCATTGAAACCACAAAAAACGAAGCGGATCTCACCGCTTTCACCCAAGAGATTGAG
CAACAGCAAAAAGTCATTTTGCAACAACTTGAACAGGCTCTCAGTGCTCAACAATGGACG
GACGCACTAGCCATTAACGATAAACTTCGTTTTATTAAAAAATTATTGGTAGAAATTGAA
CGAGTAGAAGAGAAGTTGTTTGAGTTTTAATTGTGTGGTATTCGCACAAAAGAAAGTAGG
GACGCCACGCTTGGCGTCCATTGAATATAGACTTTTCACTCATCTAAAGAATGGACGCCA
AGCGTGGCGTCCCTACATAGAAAAATAAATATGAAAACCCTCGAAGAACTGAACGATAAA
CAAAAATCCGCTTGGCCAATTATGCAAGATTGGTTCAAGCAAGCGAATAACCATTATGAA
ATCCTGCCGAGAGATGTGGAAAATGCAGGGGCAGAATTGGTGGGAATGCAGTTACCGACA
AGTACGCCACTGGGTGCGGTAATTTATGAAACGGGCGGTATTTTAGTCGATCACGGCTGG
TTACGCATTTTAGGTTCGGGTAATGAGAAACTGCCACGCGGTTTGTTTGAGTGGAATTTT
GGTAAAACTTTTGAACAATCGGGCGAAAGACCGTTTCATTTACTGATTGCTGATGATGCC
ATTGGTGGTTATTTTGCGGTGAACGGTGGCGGATTAGGCGAAAAAGTCGGTTTAGTCCAT
TATTTCCACCCGAAAAAGCAGAAGTGGGAAAGCATTGGGCTAAACTATTCACAATTTATC
GGCTGGGCATTGACTGCCGATATTGCTAGCTTTTACTACGGCTTGCGTAGCGAAAATTGG
CAAGCTGAGATTGCAGATTTAAACGGCAATCAAGTGATAAATTTAGACACAAAACAAAAA
CAACCGATTGAACGCCATTATCAAGCGACATTTGCACCTGATGATATGGGGTATACGGTG
AATTAACATAATCCCTTCCCCCGTAAACGGGGGAAGGTGCCGAAGGCGGATGGGGGGCAA
ACGAAGTTTGCAAAATTTTTTCAAAATCAAACCGCTTGTAGTTGTCCTAACGGACAATCC
CCCCTCCCTAGCCCTCCCCCGTAAACGGGGGAGGGGAATGAGTTATAGAGAGATAATAAA
ATGTCATTACTTCAAATTGCAGAACCAGGGCAAACGGCAGCGCCGCACCAACATCGCTTG
GCGGTGGGGATTGACCTTGGGACGACAAATTCTTTAGTAGCAACGGTGCGTAGCGGACAA
GCTCAGGTATTACTTGATGAGAAAGAGCGTGCGTTAGTGCCGTCGGTAGTACATTATGCT
GCTGAGAATAAAGTTGTTGGTGTGGAAGCCTTTGAGCAAGCAGTAGCTGATCCGCAACAT
ACAGTGATTTCTGTAAAGCGTTTAATTGGTCGTTCTTTGGCAGATGTTGAACAGCGTTAT
CCAAATTTACCTTATCAATTTGTTGCGACGGATAACGGCTTGCCGTTAATTCAAACGCTA
CAAGGCAATAAAAGTCCGATTGAAGTGTCTGCCGATATTTTAAGTCACTTAAATCAATTT
GCAGAAAAACGCTTAGCAGGCGAATTGGCTGGCGTGGTGATTACTGTACCTGCTTATTTT
GATGATGCACAACGTCAAAGTACCAAAGATGCCGCTCGTTTGGCAGGGCTTAATGTATTG
CGTTTATTAAATGAGCCAACGGCTGCGGCTATTGCTTATGGTTTGGACAGTGGTCAAGAA
GGTGTTATTGCCGTATATGACTTAGGTGGCGGTACTTTTGATATTTCGATTTTACGCCTG
AGCCGTGGTGTATTTGAAGTTTTGGCAACAGGTGGCGATACCGCTTTAGGTGGTGATGAT
TTCGATCATCTGTTAGCGAATTGGATTGCGGAACAAGCAGGTATTCAGCCAAATACAGTA
AGTCAGCAACGTGAACTACTTACTCTTGCCACTCAAGTGAAAATTGGCTTGTCACAAGCG
GAGAGTTTTACTGCAAAATTTGCAAATTGGCAGGGTGAAATCAGCCGTTTGCAATTTAAT
GAGCTAATCCAACCGCTTGTAAAACGCTCGTTAATGACTTGTCGCCGAGCCTTGAAAGAT
GCTGGGGTAGAAGCTCAAGATGTGCGTGAAGTGGTGATGGTTGGTGGCTCAACGAGAGTG
CCTTTTGTGCGTGAACAAGTAGGCGAATTTTTCGGCAAAACGCCATTAACCTCTATTGAC
CCCGATAAAGTGGTGGCGTTGGGTGCAGCTATTCAAGCGGATATTTTAGTCGGCAATAAG
CCTGATGCAGAAATGTTGTTGCTAGATGTTGTACCACTTTCGCTAGGGATCGAAACGATG
GGCGGATTGGTGGAAAAAATCATTCCTCGCAATACCACTATTCCTGTGGCAAAAGCACAA
GAGTTCACCACATTTAAAGATGGGCAGACTGCGATGACGGTTCACGTTGTACAAGGTGAA
CGTGAGTTAGTCGATGATTGTCGTTCACTTGGACGTTTTACCTTGCGTGGTATTCCTCCG
ATGGTCGCTGGTGCAGCACACATTCGCGTGACTTATCAAGTTGATGCGGACGGGTTACTG
AGTGTCACCGCAATGGAAAAATCAACCAAAGTGCAAGCGTCTATCCAAATTAAGCCGTCT
TACGGTTTAACGGACGAAGAAGTCACTGAAATGATTAAATCGTCAATGACGAATGCGAAG
CAAGATATGGAAGCCCGTCAGCTGGCGGAACAGCGTGTGGAGGCAGATCGTGTGATTGAT
AGCGTGATTATTGCGTTGCAAGAAGACGGTGCAGAACTACTTTCGGTTGATGAATTTAAA
AGGATTGAAGCGGAATTACAGAAATTGATTTCCGCAAAACAAGGAGCAGATCGCCAAGCT
ATCCAGCAAGGTATTAAAGATCTTGATCTTGCCACCCAAGAATTTGCCGCCAGACGAATG
AATTTATCCATTCAAAAAGCCTTAGCAGGTAAGGCGGTTGATGAGGTGATGGGATAAAAT
CCAGTAGGGACACACTGCGTGTGTCCGCAAAATAAATAACGGACACACGCAGTGTGTCCC
TACAAATAAACAGAAGATATTAGAGGACATTATGCCAAAAATTGTTTTTCTTCCACACGA
AGAATTTTGCCCAGAGGGTATGGTTGTTGAAGCTCAAACAGGTGAAAACTTATTAGAAGT
TGCTCACAATGCAGGAGTTGAAATTCATCATGCTTGTGACTGTTCTTGTGCTTGCACTAC
TTGTCACGTTGTAATTCGTGAAGGTTTTGACAGCTTAAATGAAACATCAGATCAAGAAGA
AGATATGTTAGACAAAGCGTGGGGCTTAGAAATCGACAGCCGCTTGTCTTGTCAATGTAT
TGTGGGTGAAGAAGATCTCGTTGTTGAAATTCCAAAATATAACTTAAACCACGCAAATGA
GGCAGCACACTAATGAAATGGACAGATGTAAGAATGATCGCAGAAAATCTGTATGATATG
AACCCAGATTTAGATCCAACCACTGTGCGTTTTACTGATATGCACAAATGGATCTGTGAG
ATGGAAGATTTTGAGGATGATCCAGAAGCGTCAAATGAACATATCTTGGAAGCGATTTTA
ACGATTTGGTTAGAAGAGTATGAATAACCCCATAGGGCTGTAGAACAAAAAGTTGGTAAT
AATTATATTCCTGATTCTTACCAACTCTTTGATTTAAATAGTTCTTCTATCTTATATATC
GTCCTGTAATTCCTGCAAGAACCCACCACTTTGATGAGCCCACAGTTTTGCATAGACACC
ATTGAGAGCTAATAATTCCTCGTGACTACCTTGCTCAACAATTTCGCCTTTATCTAATAC
AATCAAGCGATCCATTGCCATAATGGTCGATAAACGGTGTGCAATGGCAACGACAGTTTT
CCCTTCCATTAATTCGGTCAAATTTTCTTGAATAGCGACTTCCACTTCAGAGTCTAAGGC
GCTGGTTGCTTCATCTAATAATAAAATCGGTGCGTCTTTCAACATTACACGAGCGATCGC
AATACGTTGCCGTTGCCCACCAGACAGTTTAACCCCTCGCTCGCCAACATGTGCATCATA
GCCTGTTCTGCCTTTAGCATCACTGAGAAGCGGAATAAAATCAGAGGCGGAGGCTCGCTC
AACCTCGTCCTGATAAAAGCTCATACTTTGTCCGAGTATCAAACGCCACAAAATAGCTTC
TCATTCCTTTGATGCTTTCAAAAATAAAAGAAATAACCTTTGCTCGAGGCGTATTCGGCA
TATCTTCTGGATAAGGATTAATGCGATTTTCAAACCAATCAAATAATTTATTTAACACGG
GCTTTTCTCATAAGTACGGTGGGTAAAAATTGCAAGGTAATAAAATGTAGCGGACACACT
CAGTGTGCCCCCTACCATTTGAAAAGAAACTATTGTTAGTTCCGTAGCAATAACTATGGA
TTTAGCAATTTCTCATCTAATGCTAAATCTTTGTTACGGTTAATACCAATCGGTTGTTTT
AACACATTACGCGCAATTTCGTGTGCATCAGCAAGAGAATGTTCCTTATATGAACCACAT
TGAAACTCATTTAACTCAGGAATTTTAGTTTTATCAGGCACTTTCTCTAACGCATCACGC
ATAGAGGCTTCCCAAGCTTTTGCCACTTCTTCAGCTGAAGGTGAACCAATTAATGACATA
TAAAATCCCGTACGGCAACCCATCGGGGAAATATCAATAATTTCAACGGTATCGCTATTG
AGATGATCACGCATAAAACCAGCAAATAAATGTTCCATCGTATGAATACCACGAGGTGAT
AAAATCTCAATGTTTGGACGGACAAAACGCAAATCAAACACAGTAATCGTATCTCCCTTC
GGGGTTGTCATTGTTTTTGCAACACGCACCGCAGGAGCGTTCATACGAGTGTGATCCACT
TTAAAGCTATCTAGTAAAGGCATAACGATTCTCCAATAAATAAAATTACGTGGGGATTAT
AGCCTATTTAAGCCTGAGTTTTCATACAAGCGGTAAGTTATTCGAAATAATTTGCAAATT
TTTACTTCAAACAAACCGCTTGCTTTCTAGTCAGTTCAATCAAAATTCTGTATAATCACC
CGTCTTTTTGTGATCTTCATCACAATTTTGGATTTCGTCAGATGAGCTTTAGCTCATCAT
TTTTATTCTCGGTGGGCGAGCCCCACCCTACAATTAAGTTATTTCAATGCAACAATTAGA
TACTCAAAAACTGCGTAATATCGCAATCATTGCTCACGTTGACCACGGTAAAACCACGCT
GGTTGATAAATTATTAAAACTTTCAGGCACATTAGATACCTCTCGTGGTGATGTAGATGA
ACGTGTAATGGACTCCAACGACCTTGAGAAAGAGCGTGGCATTACCATTCTTGCGAAAAA
TACCGCAATTAACTGGAATGGCTATCGTATCAATATCGTAGATACCCCAGGACACGCAGA
CTTCGGTGGTGAAGTTGAGCGTGTACTTTCAATGGTGGACTCGGTATTACTTGTGGTCGA
TGCTTTTGATGGTCCAATGCCACAAACCCGTTTCGTAACACAAAAAGCCTTTGCTCACGG
GTTAAAACCTATCGTGGTTATCAATAAAGTTGACCGCCCAGGTGCTCGTCCTGACTGGGT
TGTGGATCAAGTTTTCGATTTATTCGTGAACTTGGGGGCAACCGATGAACAGCTAGACTT
CCCGATTATTTATGCTTCTGCATTAAATGGTGTCGCAGGTTTAGATCACGAAGATCTTGC
ATCAAATATGGATCCACTCTTTGAAGCCATTGTAGGGCAAGTTTCTCCGCCAGATGTTGA
ACTTGATGCACCGTTCCAAATGCAAATTTCACAGTTGGATTACAGCAAATATCTAGGCGT
TATCGGTATCGGTCGTATCAAACGAGGTACGGTTAAACCTAACCAACCTGTGACTGTCAT
TGATGCAGAAGGTAAAACCCGTAATGGTCGTGTTGGTCAAGTGTTAGGTCACTTAGGCTT
ACAACGCTATGAAGCAACCGAAGCCTATGCTGGTGACATCATTGCTATTACAGGTTTAGG
CGAATTAAACATTTCAGATACCTTATGTGACATCAACAATGTTGAAGCACTTCCAGCTTT
ATCTGTTGATGAGCCGACAGTAACAATGTTCTTCTGTGTAAACACATCACCCTTCTGCGG
TCAAGAAGGGAAATTCGTTACTTCACGCCAAATTTTAGAGCGTTTGAAGAAAGAGTTAGT
GCATAACGTCGCATTACGCGTAGAAGAAACTGATGACTCTGATGTTTTCAGCGTATCGGG
TCGTGGTGAATTGCACTTGTCTGTATTAATCGAAAATATGCGTCGTGAAGGTTATGAATT
AGCGGTATCTCGTCCAAAAGTAATTTTCAAAGAGATTGATGGTTGTAAACAAGAACCGTT
TGAGCAAGTGACCATTGATATTGAAGAACAACATCAAGGGGCTGTGATGGAAGCTCTTGG
TATCCGTAAAGGTGAAGTGCGTGATATGATCCCAGATGGTAAAGGTCGTACTCGTTTAGA
ATACATTATTCCAAGCCGTGGCTTAATCGGTTTCCGTAATGAGTTTATGACGATGACATC
AGGTACAGGCTTACTTTACTCAAGTTTCAGCCACTATGACGATGTAAAAGCAGGTGAAAT
CGGTCAGCGTATTAACGGCGTATTGATTTCAAACGGCACAGGTAAAGCCCTTGCTTACTC
GCTCTATGCACTACAAGATCGTGGTAAATTAATGATCGATCACGGTGCAGAAATTTATGA
AGGACAGGTAATCGGTATCCATAGCCGTTCAAATGACCTAACCGTAAACCCGCTTGAAGG
GAAAAAACTCACCAATATGCGTGCGTCAGGTAAAGATGATGCTTTAACCTTAACAACGCC
AGTTAAATTCAGCTTGGAACAAGCGTTAGAATTTATTGATGATGACGAGTTAGTGGAAGT
AACACCAAAATCAGTGCGTATTCGTAAAAAATTACTCACTGAAGTAGAACGTAAACGTGC
AAGTCGTACCACGACAAGTACCAGCACGAAGTAATGAGAAGTAGGGGCAACAATGCCCCT
AATAATTTATAGGAGATTAAAAATGTTTGTAGAAATTTACGGCAGATTAAGTTGCCCTTA
TTGCGTTCGAGCAAAACAGCTTGCAGAAAAAATGAAAGCAGAATTACCTGATTTCGATTT
TAAATTTGTCGATATGATCGCTGAAGGTATTGAAAAACAAGATTTAGAACCGCGCGTGGG
TAAACCCGTTGCGACTGTGCCACAAATCTTTTTAGATGAGGTTCACGTTGGCGGTTATTC
GGATTTTGCTCCTCTTATAGAAGAGAAGTTTGGAATTAAATTATAAGAAGATTTTAACTT
ACCTATTTGGAATTCGGTTAGTTAATCTGTAGCATTGCCTATAATAGGCTCCTGACATAT
GAGAGAGCTTTTTAAGGGATTGTATACAAAAATTTATATAAAAATTAGGTTAAAGCCTTA
TTGTTATAAGGCTTTAACTTTCTAATCAACAAAAATTATTCATTATTTTAGTCTATTAAA
AATCGTTATATTTAGATATGAGATCAGTTTTTTTATGAATTTAGAATACTTATTTCATAT
GGAAACCTATTATGATGAATAGAATTATCAATATAGGAGCTGGTGTAATAGACAAAATAG
CAATTAAGAAATCATTATAAATATTTAGACTGTCGGGAGTAATATCGCAGGGTATGAGAT
CACATAGATCGTGTTCTTTACTCTCCATTGCTATTGTGTTTCAGTCCATTAAGCGCAACC
AGCCCTTTATTACAACTTTTTTTCTGCATGATGAGATCTAATTTGAGGATCTGTTGTTTT
GATGAAGAGAGTTTGTTCTTCATTGTCTGCATTTGAGTATGTGTACCAGGTTGTTTTTCT
GCATCAGCAATCAGTTTATCAACTTCTTGAAACATTTTTTGGCACTGTTCAGGTAATATG
CCATTGGTTTGAGGTTTGGTCATTACCAGTGAAGATGTTTTCAATTCAGTAGTGAAACCA
CTTATCGCAATGAATAACGCACCAGTTGCGATAATCATTGAACGTAAAATAGCGTTTTTC
ATAGTGTTCCTAATGATTAGTTTAACTGTTAGATGAAAGTTACGCATATTAACATAGATC
TCAAGGTATCGTCACGTACTATTTAAGGATCTTTATCTACGGTGTAAATAATTTGTTAAA
TCTAGAAATTCTATTCACAAATAATTTACAAAGCTGCTAAGCAGATAAATGAGTGGTATT
TTGCCTAACTTGATTTATATCAAGTTGTAACAATATAAATTTCATATTTTTTAAATATTT
AGCTCAAAAATGTGATCAATGTAATAATTTTGCTATTTTTTATTTGCTTATTTACGAGTA
GAATAGATTCTTGACATTATTGCTACTTATTAATCTTTGATTGGTAACTGTGCAAAAACA
ATGTTGATTGGGGGATTACTTGGTATTCTTGTAATCAATAATTCAGACTTGTATATATAA
AGAGGTTTGAGATGTTAGACGTTGTTGAACTCTCACGTTTGCAGTTTGCTTTAACTGCTC
TCTATCACTTCTTATTTGTACCGCTTACATTAGGCCTTTCTTTCGTTCTTGTGGTGATGG
AAACCTTATATGTAACAACAGGTAAAGAAGTGTATAAGGATATGACAAAGTTCTGGGGTA
AGTTATTTGGTATTAACTTTGCTCTAGGGGTAACGACAGGGATTACAATGGAATTCCAAT
TCGGTACTAACTGGTCATATTATTCTCATTATGTGGGTGATATTTTTGGTGCTCCATTAG
CGATTGAAGGCTTAATGGCGTTCTTCTTAGAATCTACCTTTATTGGTCTTTTCTTCTTTG
GTTGGGATCGTTTATCAAAAGGTAAACACTTACTAACGACTTTTGCGGTCGCATTTGGTT
CTAACTTCTCTGCTTTGTGGATCTTAGTTGCTAACGGTTGGATGCAAAGCCCTGCAGGTT
CAGAATTTAACTTTGAAACAATGCGTATGGAAATGGTCAGTTTCTCTGACTTAGTGCTAA
ACCCAGTAACACAATCTAAATTCTTACACACTGTTTCAGCGGGCTATACCTGTGGTGCGA
TCTTCGTATTAGGTATTAGTGCATACTATATCTTAAAAGGTCGTGATCTTGGATTTGCTC
GTCGTTCATTCTCAGTAGGTGCAAGTTTCGGTTTAGTCGCCATCATTTCTGTATTAATCA
TGGGTGATGAGTCAGGCTATGAAATCGGTAAAGCACAGCCTGTGAAATTGGCGGCAATGG
AAGGTGAATTTGAAACTCACCCAGCTCCAGCTGCGTGGAATGCGTTTGTTATTCCTAACA
CCGCTGAAATGAAAAATGAAATGGCAATTTCAATTCCTTATGCTGCAGGTATTATCGCAA
CGCGTTCTTTAGACAAAGAAATTAAAGGTTTGAAAGATCTTCGTGAAGAGAATGTACAAC
GTGTACGCAATGGTATTGTTGCTTATGGTTTATTAGAAAAATTACGTTCTGGTAACTATA
CTGAAGCAGATAAAGAAGCATTTAAAGCGGTTCAAAAAGATCTTGGCTTTGGTTTACTTT
TAAAACCATATACAGATAAAGTTATTGATGCAACAGAAGAGCAAATCTTAAAAGCGGCAG
CGGATACTATTCCAAACGTAGGTCCAACATTCTGGTCATTCCGTATTATGATGATTGCCG
GTGGTTTAATGTTATTACTCATTATCGCAGCATTTGTTCAAAATGTACGCGGTACAGTAG
GTACTAAACCATTGTTATTAAAAGCATTGTTATGGGGTATTCCACTTCCTTGGATTGCGA
TTGAAAGCGGTTGGTTCTTAGCTGAGTATGGTCGTCAGCCTTGGGCAGTGTACGAAGTAT
TGCCAACAGGGGTTGCGAACTCTGCATTAACAGCGGCAGATCTTTGGATCTCAATCGGCT
TGCTATGTGGTTTATATACCGTATTCTTGGTAGTTGAAATGTATTTAATGTTCAAATATG
GTCGTCTTGGCCCAAGTGCATTAAAAACAGGTCGTTACCACTTTGAACAATCTGCGAAAT
AAGTAGGAGTAAAATATGTTAGATTATGAAGTTCTACGCTTTATTTGGTGGATTTTAATT
GGTGTACTTTTAATCGGCTTTGCGATTACCGATGGTTTCGATATGGGAGTATTAACCCTA
TTACCAATGGTAGGTAAAAGCAATGTTGAACGCCGTGTAATGATTAACTCAATCGCTCCG
CACTGGGACGGTAACCAAGTTTGGTTATTAACTGCAGGTGGTGCGATCTTTGCAGCCTGG
CCAACGGTTTATGCAGCATCATTCTCAGGTTTCTATTTGGCGATGATCTTAGTTCTAGCG
GCATTATTCTTCCGTCCAGTGGGCTTTGAATACCGTGCGAAAATTGATGATCAAAAATGG
CGTAATACTTGGGACTGGGGATTATTTGTGGGAGGTTTCGTTCCATCATTAATCTTTGGT
GTTGCATTCGGTAACTTATTACAAGGCGTACCATTCCACTTTAACGAGTTAAACCAAGTA
ACTTACGAAGGTTCAACCCTTTGGAAATTATTAGGCTTATTAAATCCATTTGCATTACTT
TGCGGTGTGGTAAGTTTAATGATGCTCACCACTCAAGGTGCAACTTGGTTACAAATGAAA
ACAACGGGCGAATTGCGTAACCGTGTAAGAAATGTTGCTCAAGTGACCGCTTTAGTAGCG
TTAGGTGCATTCTTACTTGCAGGTGTTTGGGTTTACTTCAAAGATGGCTTTGTGATTACC
AGTGCTTTGGATCACAATGGTCAATCTAGTTTAGTGAACAAAACAGTCGTATTAGAAAGC
GGTGCTTGGTTCAAAAACTACTTTGAAATGCCTGTATTATTCATCATTCCTGGTTTAGCG
GTGATTGGTGCATTAGGTACTGTGGTTAGCTCTAAAGCAAATAATGGTGGACTTGCATTC
TTATGTTCATCAATTATGCAAGCGGGCGTGATCTTAACGGCAGGTGTTGCAATGTTCCCA
TTCGTAATGCCATCAATTACTCACCCAGAAATGAGTTTAACAATGTGGGATGCAACTGCA
AGCCATAACACATTAATGATTATGTTTGTGGTAGCTTGTATCTTCGTTCCAATCGTATTA
GCTTATACTGTGTGGACTTACTTCAAAATGTTTGGTCGTCTTGACGCTAAATATATTGAA
GAGAAAAGTGCAAGTTTATACTAAGGAGAACCAATATGTTTTATGTAACTTGGGTACTAG
GTGTGTTACTTGCTATTCTGTTTGCAACAGTAATCACTGTAAGTATTGAAAAAACAGGTA
AGTTTGACGAGTAAGATGGTTAATTCACTCTATCAACTCACAAGAAAGGGCTGGCTACAA
GCCCTTTCTTTTATCCTTTCTATTGCAATGTTTGCAATGATATTGCTCTATTCCAACACC
TTTGCTCTCTATTTTGGAGGGAAAATTCCTTACTTAGTCGCAGGTGTTTTCTATGGTATG
TTGATTTTATTTGTTCACGGTTTTGGCTTTGAGATTAAATCAACACGATGGCAAATGGTT
TTTATGCCGTTGTTGGGATATGCCATTATCTTACCTTCATTAATTGCATTAGTCGTGCTG
CATTAGCCTTTAAATTAAGAACCCAAAGCAATGGGTTCTTATCATATTGCTTGTTTTATA
TTTAATTTATCTCTAAAAATACTTGCACAACGATTTTTCTCTCTCTAAAATGGCGAGTAA
TTTACGCCTGATTTTTGGGCGTTTTTCGTTTTGGAAAGATAGATAGGGCATTGCAATGGA
TTTTCCTATTCGTGTGTATTATGAAGATACTGATGCAGGTGGTGTGGTTTATCACGCACG
TTATTTACATTTTTTTGAGCGTGCAAGAACAGAATTTTTACGTCAATTAGGCTTTTCTCA
ACAGCTATTATTAAGTCAATCAATGGCTTTTGTTGTGAAAAAAATGGATATTGACTATAA
AAAACCTGCTTATTTAGATGATTTTCTCACAGTTAAAAGCATTATTTCTGAACTAAAGGG
TGCAAAAATAGTCTTTAAACAGACATTATGGCGAGATGAGGAGTGCTTGTGTGAAGTGAG
TGTGGTTGTCGTGAGTGTTGATCTAGCAAAAATGAAAGCAATCGCCATACCTGAAGATAT
TAAGCAGGCTTTTAACGCTATAATCTCAATGTAATTGTTTTATTTGGAGTTTTTATCAAT
GGCAACTGAATTTAATTTAGTTTCATTATTTATGGAAGCGAGTATTGTTGTTAAGTTAGT
TATCTTAATACTGATCTCTTTTTCCGTGTTATCTTGGGCAGTGATTATTCAACGTAGCCG
CGTATTAACAAGAGCTAAAAAAGATTCTTTAAACTTTGAAGATCGTTTTTGGTCTGGTGA
AGATTTACATCGTTTACACGAAGGGTTAGAACATCGTCGAGATGGTTTAACTGGAGCTGA
ACAAATTTTCTACGTTGGTTTTAAAGAATTTAACCGCTTACAGCAAGCAAACCCAGATTC
GCCAGAGTCAATTATTCAAGGTTCTAGCCGTGCAATGAATCTTGCATTAAACCGTGAATT
AGAAGAACTTGAAAATTACATTCCGTTCTTAGGTACTGTTGGTTCGATCAGCCCATATAT
TGGTTTATTTGGAACAGTTTGGGGGATTATGCACTCATTTATGGGACTAAGTGCGGTAAA
ACAAGCAACCTTACAATCTGTTGCACCAGGTATTGCCGAAGCATTAATTGCCACAGCGAT
TGGTTTATTTGCAGCAATTCCTGCAGTAATGGCATATAACCGTTTGAACTTGCGTGTAGG
CAAATTAGAGCAGAATTATGTGAACTTTATTGATGAGTTCACCACAATTCTACATCGCAA
AGCGTTTGCGAAAAAATAAGTAAAAATTAAGTGAAATGCTACCGCTTGTTGTGGTAGTTT
GAATGGATAGATAAAGAGGAAACTATGTCTTACCGTCGTCGTAAACGTAATGACATTAAA
TCTGAAATTAACATCGTGCCATTTTTGGACGTGTTACTGGTGTTATTGCTGATTTTTATG
GCAACAGCACCGATTATTAGTCAAAGTGTGGAAGTGGAATTGCCTGAAGATCGCCATAGT
CAATCCGTTTCAAATGAAGATAAAACCCCTGTTATTTTAGAGATCGCTGGGGTCGCTTTG
TACAAATTGAAAATTGACGGAAACTACATTCAAGTTAATGAACAAGAGAACTTAGCGGAG
CAAGAAGTCATTGCTTATGCTGGTGAGGCTTTCCAAAAAGACAATAATACCTTATTCCTT
GTGGCAGGTGGTAAAGACGTACCTTACGAAGAGGTAATGAAAGGGATCTCATTATTAAAA
GATGCAGGGATCAAAACCGTAGGTTTAATGACCGAAGGTAAATAGTCAGCGAGGATAGAG
CGTGAAATATCAAAATGATAGATTAGAACTCGCTATAATTGTGTCAGTTTTACTGCATTT
ATTGTTGATAGGCTTATTAATACTGGGTTCTTTTTTCACTAATACTCACTTAGCTTCTGC
TGGCGGAAGTGGCGGTGATAGTGAATCTCTTGAAGCTGTGATGGTTGATACTGGACAGGT
AGCCGCTGAATATGGGCGATTAAAAGCTGAAAAGCAAGGGCAAGCGAAGGTTGAACCTAA
AGAAGAGCCTAAAGAGGAAGTTAAGGAAGAGGTTGAAGATAAACCTACCCCAGAAGAAAT
TGCTGAACAACAAGAACGTGAGAAGGCAATTCAGTTAGCTCAGCAGAAGCAACAAGAAGA
AAAACGTCAGCAAGAATTGGCTCGTCAAGAAGCATTGAAACAAGAGCAAATTAAGCAAGA
ACAGTTGAAAAAACAGCAGGAAGAAGCAACACAACGTAAACTTGCAGAAGCAGCCCGTTT
GAAAGCTGAAGCTGAAGCAAAACGTTTAGAAGCCCTTGCAAAGCAAGCGGAAGAAGAACG
GAAAATAAAAGAAGCAGAGCAACAAAAACGACTTGAAGAGCAGAAAAAGCTAAAAGCAGA
GCAGCAAGCTCAAGCTAAAGCACAAGCAGAAAAAGAAGCAAAAGAGAAAGCAGAACAAGA
AGCGAAGCTCAAAGCAGAAAAAGAGGCGAAAGAAAAAGCCGAGAAAGAAGCTAAGGCAAA
AGCGGAAAAAGAAGCGAAAGCCAAAGCCGCTGCAGAGGCAAAAGCGAAAGCAGAAGCGGC
TGCAAAAGCTGAAAAAGCGAAAAATAATAAAGTACTTGATGATTTTTTAAGTGGTGGCGA
AGTTGGCGGTGGCACGAGCAACGGCGGTAATAAAAATAGTGCCGGCTCACAAGGCTCTGG
CGGTACAAAAGGTTTAGGTCAGGGTGCTAATGTTGATGGTAATGCCTATGGGCAACGAAT
TAAGAAACTTATTCAGTCAAAATACCGTGTTGATCCGAGTTTTGCAGGTAAACAATGTGA
TGTGAAGATTTTCCTAGAGCGAGATGGTACTATTACCAACTATCAAGTCGTTTCAGGGGA
TAAAGCAGTGTGTGATGCAGCTGTAAGTGCGATTGTGGCAACCCGTAAAGTGCCGCCTGC
ACCGTCAGATGCAGTTTATCAGCAATATAGATCACCAACATTAGATTTTAGTTTAAAAGT
TCAATAGTTCAACCTAGAGGGTTAAGATGAAATTAGTATCTCGTTTAACGAGTATTCTTG
GTATTGTCGGATTATTTTTTTCTGTCGGTGTAAAAGCTGAGTCAGATGTCAGAATTTCGA
TTGACCAAGGTGTGAGTATGGCTCAACCGATAGCGGTTATTCCATTTAAAGCAATGGGGG
GCGTACCTGATGATGTCGCTCAAATTATCGCAGATGATTTGAGAAATAGTGGTAAGTTTA
CACCGCTTGATCGTGCTAGTTTACCAGCTCAACCGAGTTCAGCAGCAGAAGTCAATCCTG
AACAGTGGACAAATATCGGCATTGATAATGTGGTTGTGGGGCAAGTGTCTGCAGTAGGTG
GTGGCTATAACATCGCTTATCAATTAGTGGATACTTTGGGAACTTCAGGAGCAGCAGGAA
ATGTGATTGCTCAAGGTTCATTTAATGTTCCAGCTGCCCAAATGCGTTTAGGGGCTCATA
CGGTAAGCGATCAAGTATTTGAAAAATTAACACAGATCCGTGGTGCATTTAGAACTAAAA
TCGCTTATGTGGTACAACGTGGAGTGTCCTCTTACGAGTTGCGTGTATCAGATTATGATG
GTTTTAATGCCTTTACCATCGTAAAAAGTAAAGAGCCTTTGATGTCACCAGAATGGTCAC
CAGATGGTTCAAAATTAGCTTATGTGACTTTTGAAAACAAAAAATCACAGGTTGTTGTTC
ACGATATTCGTTCGGGAGCAAGAAAAGTGATCGGATCTCTTAGAGGGCATAATGGGGCGC
CTTCATTCTCACCAGACGGTTCAAGAGTGGCGTTTGCTTCTAACCAAGATGGTGTATTAA
ATATTTATGTAACAGGGGTGGGCGGTGGTTCACCAAGACAATTAACCAGTAACGCAGGAA
ATAACACCGAACCAAGCTGGTCACCAGATGGTGGTTATATCCTGTTTACATCAGACCGTG
GTGGCTTACCACAGGTTTATCAAATGAGTTCATCTGGTGGCGGTGCTAGCTTAATTGGTG
GCAGCGGCAGTGGTAAAATTTCGGCAGATGGCAAGAATTTAATCATGGTTTCAGGTGATA
GAATTGTAAGACGAGATCTTGTTTCAGGTAGCACAGAAGCAATCAGTTCTACGTTTTTAG
ACGAAAGTCCAAGTATTTCACCAAATGGAACAATGGTTATTTATAGCTCTACCAAAGGTG
TGAGTAAAGTGCTACAATTGGTGTCCGCAGATGGGCGTTTCAAAGCTAATTTGCCGGGAG
CAGGTGGACAATATAAATTCCCTGCTTGGTCACCTTATCTGACTAAACAATAATTCTTTT
TGGAGAAAAAAATGAAAAAACTAGCTAAAGTTTTAATGATTGCGGCACCAGCTTTCGTTT
TAGCAGCATGTAGCAGCTCAAACGACAATGCAAGTGCTAATGCAAGTGCTAATGCAGGTC
AAACATTCGGTGGTATGTCTGTTCAAGATTTACAAACCCGTTACAACACTGTATATTTTG
ATTTCGACAGCTACACACTAAAAGCTGAAGATCAACAACTTTTAGATGCACACGCACAAT
ACTTAGTTGCATCTAAAGGCAAAGTAACTGTTGCAGGTCACGCTGATGAGCGTGGTACTC
CAGAGTACAACATCGCCTTAGGTCAACGTCGTGCTGACGCAGTTAAAGATTTTTTAGCAA
CTAAAGGTGCTAGCAACGTGGCAACAGTTTCTTACGGTGAAGAAAAACCAGCAGTATTAG
GTCACTCAGAAGCTGATTACTCTAAAAACCGTCGTGCAGTGTTAGAGTACTAATTTTTAG
TTTTCTAAAATGCCAAATAGTAAGGCCCCGAATTTTCGGGGCTTTATTTTTATGTGTAAA
TTCATCATTCCTTAATTATTTTTTAAGGATTTTCCGTTAAAATGCTCACAATTTTGAATA
AGTAAATAAGGGCAATAGATGCAATTTATTGGGAAAATTCTCGGTTTCATTTTAGGTTAT
AAGTTTTTTGGCGGATTTTTTGGCGGTTTGCTAGGGCTTATTATTGGGCATTGGGGCGAT
AAAAAACTGCATGAGCTAGGTAGCGTATCTTCAACTATGTTTGGCAAAGCACTAACTCGT
CAGTCACTCTTTATGCAGACAACTTTTGCGGTATTAGGACATATTTCCAAAGCAAAAGGA
CGAGTAACGGAAAATGATATTCAGCTCGCCCGTCAGCTTATGGCAAATATGAAACTCGAT
GCGAATAATCAACAACTTGCTCAAAAAGCCTTTACTTTAGGAAAAGAGGCTAATTTCCCG
TTACGCCAAGTTATGCAAGAGTTTCGTGAAGCCTGTGGACAACGCCGTGATTTATTGCGT
TTCTTCGTAGAAGTCCAAATGCAAGCCGCATTACAAGATGGCAATTTAGATGGCAATGAG
CAGCAAATTTTATTCACTATTGCTGAAACATTGGGAATGTCCCGCTTGCAGTTTGAACAG
ATGATCGCAATGGTGGCGGCGGCTCAACGTTTCCGCTCAGGCTATTATCAATATGAACAG
CAAGGCTCAAGCCAACAAGGACAATATCAAGGAAATTATGGCGGTTATCAGCGTTCGAGC
GGGCCAAGTTTAAAAGACGCTTATAGTATATTAGGGGTATCAGAAAGCGACGATCAAACC
ACGGTTAAACGTGCTTATCGTAAATTAATGAATGAACATCACCCGGATAAATTAGTCGCA
AAAGGTTTACCGCCTGAAATGATGGAAGTGGCAAAAGAAAAAGCACAGCAAATTCAAGCC
GCTTATGATCTTATTTGTAAATCAAAAGGATGGAAATAATGCAAACCCGTTCTCATATTG
TTCCGCTTTTTTTAGCTATTGTAATCATCGTAATTGCCGTGTGGTCAGGACTTAATCCGA
CTGATCGTGCGGTGTGGTATGCCGAAGTTATGCCGATTTTTGTGGTGTTCGGCTTATTGG
TGGTGACTTATCCTCGTTTTCAATTTAGTGGACTTGCCTATGTGCTGATGTCACTGTGGA
TGATTATGCACCTAATCGGTGCAAAATATACCTTTGCGAATGTACCGTTTGATTGGGCGA
ATCAGTATTTGACCTTTTTAGACGAAGATCGTAACCACTTTGACCGTGTGGCTCACTATA
TTATCGGCTTTTATAGCTTCCCGATGGCGGAATGGTTATTGCGTAAACGTAAATGCGGCT
TGGGCGTAGCATTCTTCTTTTCGCTCTTTTTTATTATGTCGGTTGCCGCTGCCTATGAAA
TTATCGAATGGCAATATGCGGTAATTGAAGGGGGCAATGCGGGCATTGAATTTTTAGGTT
CGCAAGGCGACATTTGGGACACTCAAAAAGATATGCTCGCCGATACGCTAGGGGCAATTA
CCGCATTAATCATCTACTTAATTGCTCGCCCTGACCTACGTTTACGCCATTTTTCTTACT
AATAGCGGTCGGATTTTGTGGAAAATTTACCAAAAGTTATCCTTGCACCTATGCAAGGGG
TGTTAGACCCTTTTGTGCGTCAATTATTAACGGCAGTCAATGATTATGATCTGTGCATTT
CAGAATTTGTGCGAGTGGTCGATCAAAAACTGCCGAAGAAAACCTTTTATCGCCTTTGCC
CTGAATTACATAATAACGGTTTTACCCCATCGGGTACGCCTGTGCGTGTACAACTTGTAG
GACAACACCCACAATGGTTAGCAGAAAACGCAGCACTTGCCGTTGAACTAGGCTCGTACG
GGGTTGATCTCAACTGCGGTTGCCCGTCTAAAACAGTGAATGGCAGTAACGGCGGTGCGT
CCTTGTTGAAACAACCTAAATTGATTTATCGAGCAACAAAAGCAATGCGAGAAGCGGTAC
CTTGCCATCTTCCCGTGTCGGTCAAAGTGAGACTGGGCTGGGATAGTAGCGAACAAGCCT
TTGAGATCGCCGATGCGGTGGTGCAAGGAGGTGCAACGGAAATTACCGTACACGGCAGAA
CTAAAATGGACGGCTATCGAGCGGAACGCATTAATTGGCAAGCAATCGGCGAGATAAAAA
AACGGTTGCCTATCCCCGTGATTGCGAATGGTGAAATTTGGGATTATCTCTCTGCAAAAA
AATGCCGTGAAGTGACCGCTTGCGATGCGTTAATGATTGGGCGTGGAGCGTTAAATGTGC
CAAATTTAAGCAAAGTTGTGAAATATAACCAGCCTAAAATGGCGTGGAACGAGGTATTAC
AGCTCTTATTTCAATATGTGCATATGGAAAACGAACTGGATACCGGCTTTTATCACGTCG
CACGCATTAAACAGTGGTTACGTTATCTCGATAAAGAGTATCCCGAAGCGGTGCAACTGT
TTGATATTCTCAAAACAGAACACGGCTATGAAGGGTTAAAACAGCATATTATACAAGCGG
TGAAATTTTAATGGAAAAACGTATTTTTACTGAAGAAATAGTTGAAAAAGACGAAAAACA
TCAACCTAAACAAGAGTTTAGCAATGCCGATATTCAGCTTGACGAAGAGCCAAAAGCGGT
TGAAGCAGAACTGATTATTGAAGAAAGTTTAAAACCATCTCGCTTTTGGCTAAGGTTATT
TCTGGCGGCATTAGCCTTGTTTGGCATTGCGACTATTGCTCAATCGGTACAATGGTTAAT
TGATACTTGGCAAGCAAATCAATGGATTTACTTTGCCTTTGCCGTTGCCTTTTTTGGTAT
CAGCTTGGTTGGTGTTGGTGCTATCATCAATGAATGGCGGAAGTTACGTTGGTTGCGTAA
ACACAATTATAATCAACAAGTGAGCCAACAATTACTACTGGAAACAGCCGATACAAGCGG
TGAAAAAGCACGAGAATTTTGCAAATTGGTGGCTAAAAATTTGGCTCAAACACCGATGGT
TCAACAAGCGGAGCAACGTTGGCAGTCTCAGCTTGATGAAGCCTATAACAGCAAAGAAGT
GCTGTATCTTTTCAGTGAAAATGTGTTAAGCCCGATTGATAACCAAGTCAAAAAGATGAT
TAGCAAAAATGCGGCGGAAAATGCAATTATCGTTGCGGTAAGCCCTTTAGCATTGGTGGA
TATTTTAATGGTGGCGTGGCGAAACATTGCTTTAGTCAATAAAATCACCAAAGCCTACGG
AATGGAATTGGGCTATATCAGCCGTTTGAAACTGTTCCGAATGGTGATGACCAATATGGT
CTTCGCAGGAGTGACAGAAATTGCCAGCGATGTTGGATTAGATTTTTTCTCACAAAATCT
CACCGCTCGTTTATCAGTTCGAGCAGCACAAGGGATTGGTGTGGGACTGCTCACTGCTCG
TTTAGGCATTAAGGCAATGGAATTTTGCCGCCCGGTGACGTTCCAACAAAATGAACGTCC
AAAACTTTCTGTTGTCAGACAAGAGCTGATCGGCGTTCTAAAAGAACAAATGTTCAGTAA
AAGTAGGGAAGAATTTGAGTTTTTCCACAATAATTAATTTTACAATATCTGCATGAGTTT
ACTGATGTTGTATTCTATTCGGGGGCAAAATTGTGTAGTTGTTTTAAATTAAATACTAAT
TTGGCATAATGCCCGAAGAGCGAATTAATCTCTGAATAAAATGATTTACTGGCTGTTTTT
GTTTGGATGTCAATCATTAAATGATACGGCCAGCGGTATAAATAATACGATTTAGCTATA
GTAACTTATCAAGTTACTTTCTTATGAAAAAAAGAGTTAATCAGATTAATTAAATGTTTT
AGGTTGTCTAATGAAAATTGCCCTTGGAATTGAGTACGATGGTCGCCGTTATTGTGGGTG
GCAGCGCCAACAATATGTTGATTCAGTACAGCAAAGATTGGAAGAAGCCTTATCAGTCAT
TGCAAATTCATCTTGTGAAGTGTTTTGTGCAGGGCGAACTGATGCTGGAGTACATGCTAC
TGGGCAGGTTGTACACTTTGATACGGATGTAAATCGACCTATGCAGAGTTGGTGTTTAGG
GACCAATGCTCATTTACCAGAAGATATTGTGGTGAAATGGGCTATTGGAGTAAGTGACGA
TTTTCATGCTCGTTTTAGTGCTCTTGCTCGTCGCTATCGTTATGTTATTTATAATAATAA
ATTACGTTCAGCCATATTACCGAAAGGGATTTCTCATTATCACTATTCTCTGGATCATGA
AAAAATGCATGAAGCAGGGCAGTTTTTATTGGGAGAGAATGATTTCAGTTCATTTCGAGC
TGCGAAGTGTCAATCACATACGCCATGGAGAAATGTTCATCATCTCATTGTGAGTCGCCA
TCAAGACTATATTATATTGGATATTCAAGCGAATGCATTCGTTCACCACATGGTAAGAAA
TATAGTTGGTAGTTTGATTGAGGTTGGAAGAGGCGATAAACCTGTTGAATGGATTAAATG
GCTATTAGAAAAACGAGATAGGACGTTGGCTGCACCAACAGCGAAAGCTGAGGGACTATA
CTTGGTTGAAGTTATTTATCCTGAGAAATTTAGTATTCCTCAGATGCCATTAGGACCTTT
ATTCTATTATGGTAAATAACTATTTATGTATATTTTAAGAAAATCAGTACTAGTATCTTT
GTAAATGATTCTAGGGATAAATTTAAGATGAGTTGTGCAGAATTATTAGTCAATGTAACC
CCAAGTGAAACGAGGGTAGCATTGGTTGAAAATGGTGTGTTAAAAGAAGTCCATATTGAG
CGTGAGGCAAAGCGAGGTGTTGTCGGTAATATCTATAAGGGACGAGTGACACGGGTTTTG
CCTGGTATGCAGTCGGCATTTGTTGATATTGGCTTAGAAAAAGCGGCATTTTTACACGCA
TCAGATATTGTTTCTCACACTGAATGTGTTGATGAAAGCGAGAAAAAGCAATTTGTTGTC
AAAAATATCAGCGAGTTAGTGCGAGAAGGGCAGGATATTGTGGTGCAAGTGGTTAAAGAT
CCTTTAGGTACTAAAGGGGCAAGATTGACGACAGACATTACATTGCCCTCTCGTTATTTG
GTTTTTATGCCAGAAAATAGCCATGTTGGCGTGTCGCAACGCATTGAAAGTGAAGAAGAA
CGTAATCGCTTAAAATCGTTAGTTGAGCCGTATTGTGATGAGCTAGGCGGTTTTATTGTA
AGAACGGCTGCTGACAGTGTGAGCGAAGAGAGCCTTGAACAAGATGCGGCTTTCTTAAAG
CGGTTATGGCGAAAAGTACTAGAGCGAAAAGGAAAATATCCTGCGAGATCTTTACTTTAT
GGGGAATTAGCTTTGGCACAACGAGTGTTGCGTGATTTCGTTGGAACGCATATTCATTCA
ATTCAAATTGACTCAAAAATGACCTATGAGCAGGTAAAAGAGTTCTTAGCTGAGTTTATG
CCAGAGTTAGCCAAGAATGTGAGTTTATATAGTGGGACTTTACCCCTCTTTGATGTTTAT
CGCATTGAAGATGGTATTCAAAAAGCCTTGGAGAAACGTGTCGATCTAAAATCAGGTGGG
TATTTAATCATTGAGCAGACAGAAGCAATGACCACCATAGATATTAACACTGGGGCTTTT
GTCGGACACCGAAATCTTGCCCATACGATTTTTAATACTAACATTGAAGCAACACAGGCA
ATCGCACATCAATTACAACTGCGAAATTTGGGCGGTATTATCATTATTGATTTTATTGAT
ATGCAGGAAGAAGAACATCGCCAGCGTGTGCTAGAGTCCTTAGAACTTGCTTTAAAAGGT
GATCGAGTCAAAACAAATGTCAATGGTTTTACCCAACTTGGGTTGGTTGAAATGACGCGT
AAGCGTACCAGAGAAAGCCTTGAACGAGTGTTATGTTGCGATTGTTCTTCTTGTAAAGGG
CGAGGTACGATAAAAACCGTTGAAACAGTCTGTTATGAGATTGTTCGAGAGGTCGTTCGA
GTTCATCATTTATACAAGTCGGAACGTTATGTAGTATATGCTTCTCGTAGCGTGGCGGAA
TACTTGATTAATGAAGAATCTCACGCATTGCTTGCGGAATTAGAAGTCTTTATCGGTAAA
AAAGTCGAAATTAAAATTGAGCCGTATTATCACCAAGATCAATTTGACGTAGTAGTAATG
TAATATTAGGCTTGATAGCTTAAAAAATAAGCTATTTTGAAATAAAGTTGTTGCAAAATA
CAGGGGGGGGCTTAGAATGCCCCCGTCTTTTATTTGAAAGACTTGGTTTTTTTGGAGTAA
TCCAACCTCTTCTTTATTTTACTCTTTTAGGAGAATACATTGATGAAAAAATGGGCTGTT
GCATTCACTTCGGGTATGGTGATGTTAGGGGCAAATAGTGCATTAGCAAATGACACTGTA
CATCTTTATACTTGGACAGAATATGTGCCAGAAGGTTTGTTAGAAGAATTTACTAAACAG
ACAGGTATTAAGGTTGTGGTTTCAAGTCTTGAATCAAATGAGACAATGTATGCGAAACTC
AAAATTCAGGGTAAAGATGGTGGTTATGATGTAATCGCACCAAGTAACTACTTCGTGTCA
AAAATGGGACGTGAAGGTATGTTAATGGAGCTTGATCATAGCAAATTACCTGTGATCAAA
GATCTTAACCCAGACTGGTTAAATAAACCTTACGACAAAGGCAACAAATACTCTTTACCA
CAATTATTAGGTGCACCAGGTATTGCATTTAATACTAATTCATACAAAGGTGATAATTTC
ACTGCTTGGGGCGATTTATGGAAACCTGAGTTTAAAGGTAAGGTTCAATTACTTGATGAT
GCTCGTGAAGTATTCAACATTGCTTTATTAAAATTAGGTCAAGATCCAAATACTAAAGAT
CCAGCAGTGATTAAAGCGGCTTATGAAGAGTTATTAAAATTACGTCCAAACGTATTAGCA
TTTAGCTCTGATAACCCTGCTAACTCATTTATTTCTGGTGAAGTAGAAGTGGGTCAATTA
TGGAACGGTTCTGTACGTATTGCGAAAAAAGAGCAAGCTCCTGTAAATATGGTGTTCCCG
AAAGAAGGTCCAGTATTATGGGTGGATACGCTTGCAATTCCATCTAATGCGAAAAACCCA
GATGCAGCTCACAAGTTAATTAACTACTTATTGAGTGCACCTGTGGCTGAGAAATTGACA
TTAGAAATCGGTTATCCAACTTCAAACGTAAAAGCGTTAGAAAAATTACCAAAAGAGATT
ACCGAAGATCCAGCAATTTATCCAACCTCTGAAGTGTTACAAAAAAGCCAGTGGCAAGAT
GATGTGGGTGATGCGATTGAGCTCTATGAAAAATATTATCAAGAGTTAAAAGCTGCGAAG
TAATTCCATAGACATCGCTTAAAAACCTCAAGGCTTACCTTGAGGTTTTTTGTATGAACT
TTTCTTGCAATTTTCGTTCTATATTGCCGTAGAAATTTATGTTAAAATTCTCAGCCGTAT
CTAAACGAAGAAGAGATTGTATGAATATCCGTTTAAATATTATTCTAGCCACATTAGCAG
CAGTACTTGCTGGTTGGTATTATAGTCAACAAAGCGATGATACTGGATTATCTCAGCTAA
TAAAAAAGGAAGGAAGTGCAGAGTATATAGGGCAAAAGATTTCTACAAGTGCTTATGATT
TAAATGGAAAGCCGCAATATTCTGCTCAAGCAGAGGAGGTTAAACGTTACGAAAGTACGC
AACGAACAGAATTTCTAAAGCCATTACTAAATTTATTTGATGCAGAAAGTGCATTAAAAC
AGTGGCAAGTCGAAGCCGATTATGCAGATGTTACCAAAGACAAAATATTGAATTTGCGTG
GAAATATTAAAATTAATAGCTTAGATCCGACTTCTCGGTTACAGAAAATCGAAGCAGAAG
TATTAAGCATAGATTTAAATACTCAAGATATTTTTTCAGACAGTATGGTGAAATCAACAG
GCATTGGATTTACAAGTACTGGAATTGGCTTAAAAGGCAATTTGAAAAAACAAACGGCAA
CCTTAACCAAAGATGTGAAAACTTATATTGAACCAAAATTTATTAATGTTGATAAATAAT
TAGAGTTTTACATAGGGATATAGAATGAATTTTAGAACTAAACTTGTATTAATAATTGCA
TTGTGTCTTGTAAATCTATCGGTTAAGGCTTTGGAAACGGATAGAAATATGCCCATCAAA
ATTGATTCAGGTAGCCAGTCATTGGATATAGAAAGAAATATTGTGACATTTAGCGACAAT
GTTGTTATTACTCAAGGGTCAATTAAGCTTAATGCAGAAAAAGTTACAATCATTAGAAGG
GATACTCAAAAGGAACTTATTGAGGCTTTTGGCACACCGGTTGTTTTTCAGCAGACCCTT
GATAATGGTAAGATTGTTAATGGTACGGCTAATTCTGTACATTATGATTTAGATTCTGAA
TTTTTGATATTAAGAGGCAATGCCGAATTAAAGCAGCTAGATAGTGCCATTAAAGCAGAA
AAAATTACTTATGATGTCAAAAAACAGAACCTTAAAGCGACGAGTAATGACCGACAAAGA
GTAAAAACTGTATTAATTCCAAACCAATTGCAAAGTGATAAGAAATAGGAATTCTGTATG
CCAACATTATATGCTGAATATTTGGCTAAAAGTTATAAAAGTCGCCAAGTTGTTAAAGAT
GTAAGTTTAAATATTAAATCAGGCGAAATAGTTGGACTATTAGGTCCTAATGGTGCAGGA
AAAACGACTACTTTTTATATGGTAGTGGGCCTTGTGCGTCACGATCATGGTAAAATCCGT
ATTGATGATCAAGATATCAGTGTTTTACCTATGCATGATAGAGCAAAACAAGGTATTGGT
TACTTGCCTCAAGAAGCCTCTATTTTTCGTCGCTTAAGTGTTTATGATAACTTGATGGCG
GTGTTACAAATTAGGAAAGATCTAACCGATGCAGAGCGTCAAGCAAGAGCAGATGAATTA
ATCGCAGAATTTCATATTGAGCATATTCGTCACAGCTTAGGGCAATCTTTATCTGGCGGT
GAACGCCGTCGAGTAGAAATTGCACGTGCGTTGGCAGCTAATCCTAAGTTTATTTTGTTG
GATGAACCTTTTGCTGGGGTTGATCCTATTTCAGTGATCGATATTAAGAAGATTATTGTG
AATTTGAAGGAACGAGGATTAGGTGTTTTAATCACAGATCATAATGTAAGAGAAACCTTA
GATGTTTGTGAGCGTGCTTATATTGTGAGTAATGGTCAGATGATAGCTAGTGGGATTCCT
CAAGAAATTTTACATAATGAGGATGTGAAAAAAGTTTATTTAGGTGAGCAATTTAGACTG
TAATATAAAATTCTTAAGATATTTTTTTGTCGTTTGATTTTTTATGATGCAATTAACCAC
ATTTTTAGACATTAATAATATTTATTACAATGTTCCCATTTCTAATAAAAAACAGGCTTT
AGAGTTTCTGGGGAAGGCGATGGCAGAAATATTAAATAATAGCCTTTCACCTACAGATAA
ACTATGTATTCATCCAGCAGAATGTTTTAGCTATTTCTTTAAACGTGAAAAATTAGGTTC
TACCGGAATTAATAATGGAGTGGCTTTACCTCACGCAAAATTGTTGATGAGTCAAGAATT
TCAGCTAGAGAAACCAATTGCTATTTTCCTGAAACTAGAGGCAGGAATAAATTTTGAATC
AATAGATCATAAGGATGTGGATATTATTTATGCCATATTCTTTTCAGAAAAAATTTGTGT
AGAATATAAGGATTCTTTGAGAGAAATAGCACAGCAATTAAGTGATAAGAATTTGTTAAA
GCATCTAAGAGCTGCATTATCCAGAGAAGAAATTTGGCAAGTATTGAGTTATTATGATTA
TTCGGTAAACAAAAATTTAGAATCGAGGAATGTAATGTGGAATTGATTATTATGAGCGGG
CGATCTGGTTCAGGAAAGTCTGTTGCGTTAAGAGCGTTGGAAGATTTAGGGTATTATTGT
GTGGATAATATTCCTCTTGCTTTAATTCCCCAGTTAACAGATTATTTAGAAAAATTGAAG
AGATCTGTTGTTGTTAGCCTTGATGTGAGAAATTTACCAGAAGATCCAGATGTGCTTGAG
CAAGTATTACATGCGTTTCCCTCTCACATTTCAAAAACTTTAATCTTTCTTGATTGTCAG
CGTAAGGCTTTAGTCCGTCGATATAGTGACTCTCGTCGTTTACATCCATTATCTACCCAT
GATTTATCTTTAGAAAATGTGATTGATTTAGAAAATCATCTTCTTGAACCATTATTTCAG
CATGCGGATTATATTATTGATACAACGTACTTTTCTTCACATGAGTTAGCAGAGAAATTA
AGAGAATTATTAAATGGATCATCGGAGAAAGAATTGAATATTATTGTTGAATCTTTTGGT
TTTAAGTATGGCATTCCTGCCGATGCAGATTATGTTTTCGATGTCCGTTTTTTACCTAAT
CCCCATTGGAATCTTGAGCTCCGTCCTATGACAGGATTAGAAAAACCTGTTATAGATTTT
CTAGAAAATCAGTCAGAAGTCCATCAATTTATTTCTCATACTTGTAATTATTTAGAAGTG
TGGTTGCCTTTATTGGAGCAAAATAATAGGAGTTATTTAACGATTGCCATAGGCTGTACA
GGCGGAAAGCACCGTTCTGTATTTGTTGCAGAGAAATTAGCCAGATATATTGAAAGTAAA
GGCAAAAAAGTAAGAGTTCGTCACTGTAGTTTAGAAAAACATTATAAGACATCGTAGAAT
GAAAACAGCAGATATTACCATCATTGGTGGAGGAATGGTTGGCTTAGCTTTAGCAGGATT
ACTTGCAAATAGTAATTGTCAAATCAAGATTATTGATAAAACAGTTCCCTATTTAAGTAA
GTCAATCAGTAATAGAGTAAGTGCAATTAATTTTACTAGCCAAAGAATGCTTGAGGAAAT
AGGTGCTTGGTATCATATTTCTGAAAGTGATTTATCTCCTTATGACCAAATGTATGTCTG
GGAAAAGGATAGTTTTTCAAGTCTCTGTTTTGACAATAAAGATCCCGTAATCAAAGAACT
TGGACTAGAGCAGCTAGGATTTATTATTGATAATCAGCAGATTCGTTATGCTCTATGGAA
GCAAGTCATTCATCAGCATAATGTAGAAGTGATATTGGATGCTCCTAAATTTTTAGGCAT
TAATGATAACTGCGCTTTTTTAACTCTAGAAAACGGAGAGATGATTACAAGTAAGTTAGT
TATAGGTGCAGATGGAGCTCATTCTTGGGTTCGTCAACAAGCTAAAATTCCATTGATTAG
TAGAGATTATCAACACACTGCATTAGTATGTAATGTGAGAACAACAGAAATGCATCAACA
AGTGGCTCGTCAAGTTTTTTCGCCTGATAGTATTTTAGCTTTCTTACCTTTAAAAGATGA
ACATCTTTGTTCTATTGTTTGGTCTTTGCCTACACTTGAGGCTAGTAGACTAGTTAATAG
TGATGAAAAATCTTTTCTCAAACAATTGAATATTGCTTTTGATAATCAATTAGGAATATG
TGAGTTACAAAGTGAAAGGGATGTTTATCCTTTGACCGCACGTTATGCTCGCGATTTTGC
CCAGCAAAGGATTGCTTTGATTGGTGATGCAGCTCATACGATCCATCCTCTAGCGGGTTT
AGGTGTTAATTTAGGTTTTGCAGATGCTATTCTATTGGCAAAAGAGCTACAGAAATTACT
CTCCTTTGGAAAAGATATAGGAGAGTACCGTAATTTACGTCAATTTGAACGAGTTAGAAA
GTTAGAAGCTATAAAGGTTTTAGTTGCAATGGAGGGCTTAAAGCACCTTTTCTCTGGCAA
TAATCCATTTAAAAAATTAGTTAGAGGTGTTGGATTATCTGCAACTAATCAAAATAGTTT
TGTAAAAAAGCTACTTATTCAGCAGGCAATAAGTGTGTAATAACTGGATAAGAATGATTT
ATATGAATATATTTAATAAAGATTTTTTTAGTATTATTTGGATATTTTGAAATAAATAAG
TTTATTAAAATTATTACCTTAGTATTATGTATGATGTTTTTATCTTCTTGTGATAATGTC
GGAAAGCATGAGAGTATCAATAGTACTTCTTTAGAAAAAACATCAAAAGAAGATGTGCAT
ACAGTGGAGAGTTCGGCTTCTATTGAAGCTGTGGAAGACTTTAATAAGTTGGTATTATGG
AATATTAAGCAAGAACAGGTATTAGCAGAATTGCAACAAAAGCTGAGCAGTCAAGATAAA
TCTGAAATTGAAGATGGATTGAATATCTTTAAAACTAGAATATCTTCTATTATACAAAAT
CTAGAGATGATAGAGGTTAAAAATACGGATATTCAGTTATTGAAATTAAGGATTAAAGAA
AATCTGATTTTATTAAATGATTTTATTATTGAATCAGTAGAAACTATGCAAAACCCGACT
TTAGAAGGACAGGAAAAAATTAAAGAAAAGTCGGATAGATTATTGTTACTGAATAAAGAA
CTACAGAAATTTGAAAGCGATTTAAAAGAGAAATTTGGTATTAAATGAAGAATATAAATA
TAATTTTTTATAATATTTCCTCTTATTTTCTTAGATGGATTGACAATTTTTTATTAAATA
ATAGAGGAAATAATGCTCAAAATTTATAACACCTTAAAACGTGAAAAAGAAGAATTTAAA
CCTATCCACCCTGATCACGTTGGAATGTATGTCTGTGGTGTCACGGTTTACGATCTCTGT
CACTTTGGGCACGGACGGACTTTTGTTTCTTTTGACGTGATCGCACGTTACCTTCGCTAT
CTCGGCTATAACTTACGCTATGTGCGTAACATTACCGATGTGGACGACAAAATCATCAAA
CGTTCGTTAGAAAATAATGAAACTTGCGATCAGCTTGTTGATCGTATGATCATCGAAATG
CACAAAGATTTTGATGCGTTAAATATCCTTCGCCCTGATGTTGAACCTCGTGCAACGCAA
CATATCCCTGAAATTATTGCGATTGTTGAAAAACTCTTAGCGAAAGGTCACGCTTATGTA
GCGGAAGATGGTGACGTGATGTTCAATGTCGAATCTTTCCAAAAATACGGTGCCTTATCT
CGCCAAAATCTTGAACAGCTTCAAGCAGGGGCAAGGGTTGAAATTAAATCGGTCAAACGC
AACCCGATGGATTTCGTATTATGGAAAATGTCGAAAGAGAACGAACCAAGCTGGGATTCC
CCTTGGGGCAAAGGTCGTCCAGGTTGGCATATTGAATGTTCAGCAATGAACAGCAAAGAG
TTAGGCAACCATTTTGACATTCACGGTGGCGGTTCTGACTTAATGTTCCCACACCACGAA
AACGAGATTGCACAATCTTGCTGCGCTCACGGTGACGATTATGTGAATTACTGGCTACAC
ACGGGAATGCTTACGATCAACGAAGAGAAGATGTCAAAATCGCTTAATAACTTCTTCACC
ATTCGTGATATTTTAAACAAATATGATTGTGAAAGTGTTCGTTACTTCTTCTTAACCGCA
CAATACCGTAGCTTGTTGGATTACAGCGAAGAAAATATCGGCTTGGCTCGCAAAGCGTTA
GAGCGTTTATATACGGCACTGCGTGGCTGTGACTGGAATGTTGAACTTGCAGAAAACGAT
CAGTATGTGACCGCTTTCAAAGAGTCTATGGACGATGATTTTAATACCCCTGGAGCACTC
GCGGTGTTATTTGAATTAGCTCGTGAAGTCAATAAACTCAAAGCAGAAAATCAGGCGGAA
GCGAACAAACTTGCAGCTCGTCTGAAACAACTTGCAGGCGTGCTAGGTTTGTTAGAGCAA
GATCCAGAAACCTTCTTACAAGGCGATGCCAATAATGATGAAGTGGCAGAAATCGAAGCC
TTCATTAAACAACGTAACGAAGCGAGAGCCAGCAAAAACTGGGCGGTAGCCGATGAGGCA
CGCAATAAACTCACCGCAATGGGCATTGTGCTTGAAGATGGTGCAAATGGTACAACGTGG
CGTAGGGCTTAATTGATTAACAAGCGGTGGGATTTGACGAAAATTTTGCAAATCCGACCG
CTTTATAAATTAAATGTATTATTTACCCCATACCTCTTCAGCGATGTCTCGGATAAATTT
TAATTTATTCCACTGTTGCTCTTCTGTTAGAATGTTACCTTCTTCAGTTGATGCAAAGCC
ACATTGTGGACTAAGACAGAGTTGGTTAATGTCTATGTATTGCGTAGCCTCTTTAATGCG
CTCAATAATCTCATTTCTATCTTCTAATGTGCCATCTTTAGATGTAATAAGCCCAAGTAC
AACTTGCTGATTTTTAATAAAGCGTAACGGTTTAAAATCCCCTGAACGATCGCTATCGTA
CTCTAAGAAAAAGCCATCAACATGACAGCTTCCAAATAGTGTTTCGGCAATCGGTTCATA
TCCTCCAGAGGAGAACCATGTGGAACGAAAATTCCCTCGACAAATATGCATAGTAATTGT
CATGTCAGCAGGTTTTTCTGAAATGGCACGATTGACTAAATAAACATAGTCTTTTGCGAG
TTGTTCTAAATCGAACCCTCGAGCTTGATAAGCAGCTCGCTTCTCTTCTGAACAAAGCTC
TCCCCAACTTGTATCATCTAATTGTAAATTACGGCAACCTAATGCATAGAATTTTTCTAT
TGCCGATTTATAAGCATCAGCAATATCATCTAATAGCTGGCTATTATTATTTTTGTTGCT
CAACTAATTTTGTGATTTCAGCATCTTCAATTTGAGTCAGTTCACTACAAGATAAATTGC
CACATTGGCATTGTTGGCGAGCATGTTTTAAGCTTTCAGGACGTAGAAAACTTCCCACAA
TATCAAAACAATAAGGGGCTTGGGTACGAGGTTGTGCATTGGGAAAGAGTTTAGACATCA
TATTTCCTTATTTTTAGTGTAGATATGAAAGGATTCTATCAACTGTGGATCAAAATAGTA
AGTAAATGATGTAAACGATTTATTTTTAGAAAGACTTATATAAGGGAGCTTAATATTTTA
AGCTCCCTAATAGATTAAGGCTTCAGACTTACGCCATAAAATGCGGTATAGCCAAACGGA
TTTTGAACAAAGCCTTGTACCCGTTTATTTAACGGTACGTAGTTAATGGAGTGGGCAAAC
GGAATGATCGGGCTGTTTTGTTGGAAAATTTCGACTGCCTGTTGATATAGTTTTGCACGT
GTTTGTGTGTCTTGAGTTTGTACCGCTGAGGCGAGTAGCGCCTCAAATTTTTCATCTGTC
CAGCGAGAGTAATTGGTGCCGGGGATATTTGCTTGGCTAAATAAAGGGAATAGGAAATTA
TCAGGATCACCGTTACGACTTGTCCAACCATAAGTACCTGCGGCAAATTCGCCTTCACGG
GTGCGTTTATTAAAATCCGCCCATTCATGTGTGACTAGTTTTGCTTTCACGCCAATTTTA
GCCCAGTCTGCTTGAATAATTTCAGCCGTGCGGCGAGGGTTCGGATTGGATGGACGAACC
ACAGGTTGCACCCAAATTTCCGTTTCAAAACCGTTTGGATAGCCGGCTTCTGCCAATAAT
GCTTTTGCTTTTTCCAAGTTAAATTCATATTGTGGCAAATGCGGGTTATAACCTAATACT
GCATCAGGGAACGGATTGGTTGCAACCGTTCCGCCGCCTTGATAAACCGCATCAACAATC
GCTTTTTTATCGGTAGCATGGTGAAGGGCTTGGCGAACTTTTACGTTGTTTAGTTCAGGT
TTGGTGGTATTTAGCCCAATGTAAGCTAAGTTTAATCCCTCACGCTCAAGTAGATTGATT
TGAGGATCTTTTTTCATCTGAGCAATGTCCGAGATATTCGGAAAATCAATCACATCACAC
TCGCCGGCTTTTAACTTGGCATAACGTGTTCCGGCATCAGGGGTAATGCTAAAAATTAAA
CGTTCAATGTCTGCTTTGCCTTTCCAATAATCTACGTTAGCAGTGTAACGTACCGCGTGG
TCGGTCTGATAAGTTTGGAAAATAAAAGGCCCCGTTCCAATCGGTTGTTGATCAAGAGTT
TCGGGCTTACCCTGGGCAAGAAGCTGATCGGCATATTCTTTTGAATAAATAGATAAAAAG
TCCATGGCAACCGTGGTAATAAACGGCGTATTCGGTTTATTCAGCGTAATTTTAACGGTG
TAGTCATCCACTTTTTCAACGGATTTTAAGATACTCGGTAAGTTCATCCAGTTAAAGTAG
AAGTAGGTTCCTGCCGAAACATTATGATAAGGATGATTTTTGTCCGCTTGGCGTTGGAAT
GAGAACACCACATCATCGGCATTTAACGGGCGGGTTGGGCTAAAGGTTTTGTTGCTGTGG
AATTTCACATTTTGGCGTAGATAAAATGTATAGACCAAACCGTCTTCACTGATTTCCCAA
CGTTCGGCTAGACCCGGCTCTACTTCAATTTTACCGGCTTTGAATTCGACTAAGCGGTTA
TAGACTTGTTGTGAGCTGGCATTGAAGTCATTAGCATCATTTGTAATTGCCGGACTAAGT
TTCATCGGTGCTGTCGCAATACAGTTGACCAATGTATTTGTCGGTGCCGAAATCGCGGCA
CATGAAGCAGAAAGAAAACCCAAGCCGAGAAAGAGTTTTGAATATTGCATAATAAGTTCC
CTAAGTTGAAAATTCCAGCTCAATCTACCGTTTTTAGTGAAAAAATTAAAATAACTGAAG
GCTCTAACTTATAACCAAAATGATATACATAAATCGGTAACATTCCTCTTATAGAGAACT
TACGCTAAAATATGTCTTGAGTGGCTTATGTTTGAGTGTGTTTATGATTAGTGTCTTTGG
TATGTTTAAAGTGGGAATTGGGCCTTCAAGTTCCCACACCGTTGGTCCGATGAAAGCGGG
TAAAGAATTTATTGATCATTTAATTGATTGCAAAAAATTGGCAGAAACTGACCGCTTGCA
AGTCGATGTTTATTGTATTGAACGCAATGCGATTGCTTCGGTAAAAGCAATCAATGCAAG
CCAAATGGCATTACGCCGAACGACACAACCACGCGTAACCCTAGATAAAGTGATCGAAAC
GATGTATGAAACAGGGAAAGATATGAACGCGAAATACCGCGAAACTTCAACAGGTGGATT
AGCAATTAAGATCTTGCCTTGTGAATGATAGATAGTATCTAGTGAATGTGTAAACACTAA
AGGTAAAAGTTGAATTAAGTAATTTGATTTTGAAGATTAGCAGAGCTTACTCACCCATTC
TTTCAACTCATCTTTCGGCAGTTTTTTCAATTTCGGGCAATTGCCACAGTAATCATTTTT
GCTATCCAAGTGGGCGTGGCAACAGACTTTCCGTAAGCGGACAGGCTGTGGAAAAGGCAA
TTCGGGGAAAGAAATATATTCAACGGAGTTATAAAAAGGCGACCATTCGTATTCTGTCCA
TTTCTTTTCAAGCAGAATTTGACGGTAGGTTTCACTCACATCAATGCCTTCCGATTCCAA
CTCTTTCAAGCTAAATTCAATCAAGTTGGCACAATTATGCCAAAATACCGCTTCATTTAA
GCGGCTGACCGCAGTTAAGCGGTTAAAAATCGGTGAAAGAAATTGTTTTAACTGTTGGTA
AGCGTGGAGAATATCGGTTTGATTGCGTACCTGTCGCACTGGCGTGTAGCTTAAGTTGAT
AAAAAATCCTTTGATCTTACCGCTTGTTGTTAGATCTAAAGCTGTTCCTTGCTCGCTCAA
CACAAGATGTAACTGGTGTTTATGTAACAACCAAACCCAATGCATAATAAAACCATTAAG
CCAATAGCGTTGCCAGATTGAAATAGTAGCTTTTTGGGGTTAGGCTAACAGTGCTGAAAA
AGTCTTTGGCAGTGCAGAATGATAAAATTGTTGGAAAAACATTGCATTAGAGATCTTTTC
AGGCTTTTCCACAAAAGTAAGCAAATTACGGCAATGTTTTAAGCGTTCTGAAAATAAGTT
TTGACGAAGTGCATTAAGCTCTACACAATTAAAAAGTATATTCATAAAAAGATAAATAAG
TAAATCTATTTTATAAATTTACATTTCACTCGGATTTTTATGTTTGTGGTTAAACAGGCA
AGTTTTGCCATTCCAAATCGTACGTTGTTACAGCCGATTTCGGTGCAATTTGAACAAGGA
AAAGTGTATGGATTGATCGGGCATAACGGTTCGGGCAAATCCACGTTAATCAAATTACTT
GCCAAACAGCAACTGCTTTCATCGGGTGAAATTCTTTTTGATAACCAACCGCTTGACGCT
TGGTCAAACCGTGAGTTTGCCAAACGTGTCGCTTATCTTCCGCAACATCTTCCCCAAGCC
ACTAACCTAACCGCCAAAGAGCTGATCGCGATGTAGGCACGCCAACAACAGCATTTTTCC
CACCATATAAGTTAATCAAAGCCTATAATATTTCTCCACGAACTAACTACGGAGAACACG
ACGGTAACTATGTAAGTAATAAACAATATGCTATTGGATATGAATTTACTCATAAATTTA
CCGATGACTTAACTTTCTCACAAAACTACCGCTTTGCCAAAACAGATAAAGAGCAATTTG
TAACCTATTACTACGGCATGGAATGGGATCCTACAACAGGTGGCGCAAGTAATACTATGG
CTAAAAAAAGGCTTCCTATTTGCTGATGGTAAAACATATTCCCATACTATTGACACCCGT
TTAAGCAAAGAATGGAAATCAGATAATATTTCAAATACCCTAACTGGTGGTTTTGATTAT
CAACACAGCAAGGTTGATGGGGTATATGATTTCCCTTGGCCTGCTACAAGCTATCATATT
ACTCAACTTGTTACCGCTCCAGTTACCTTGACTGATGTTCCAGTTTATAAAGATAAACAA
CGCCAGCTAGGCTTGTACTTGCAAAATCAATTACGTTTAAACGAAAAATTAACTGTAACT
GGTGGCGTAAGACGTGATTTTGTTAAAGGTCACAGCGATATTCGAGGAACAAAATCAGAA
AATAAAGTTAATAATACTACCTATTCAGCGGGTTTAATGTATATGACAGATTTAGGGTTA
GCACCTTATTTTAGCTATTCTGAATCTTTTAGGCCTCTTTCAGGTAGTTTAGATAATGCT
ACAAACGGTTCATCAATTTATAAGCCTTATGAAGGTAAGCAATATGAAGTTGGCTTTAAA
TATTTGCCATCATTTATCAATGGGCAGATTTCTGTGGCTTATTTTGACTTAAAAGAGAAA
AATGCTCTTGTCGCGGCTCGTAGTGGGGATGTCACCACAATGGCTCAGGTTGAAAAGCAA
AAAAATCGTGGTATAGAAATTCAAGCTGATTTAAATATTACTGAATCGTTATCTACTTCT
TTAGCTTATAGTTATATATTTGCTCAATCCCATCGCTTAGATAAACCTCGTATTGATACT
CCATTACAACCAAACCATACTTATTCTGCATTAGTTAATTATGCATTTAAGGATAATGTA
CTTAACGGCTTAACATTAGGGGTTGCGCCTCGTTATACTGGAACAACTCCAACAGAAATG
GATGGCTACAATAATGCCAATATTCGCGTTCCAGCAAGAACACTAGTGGATCTGATGGCG
AAATATAGCCTTTCAGAGAATTGGGAGACAAGAGTAAACGTAACGAATGTTGCGAATAAA
AAATATATCAGTGGTTGTAGTTACGCTTGCTTCTTTGGCGAAGGACGTAAAGTCACTGCG
AATTTAACCTATAAATTCTAATAATATCTAAATTAATTGGTGCGAGTGTCTAGCTCGCAC
CAGTATTTACAGTGTAATAGAGAACATAGTAGCTAAGAATACCAAAAATCATTTTTAGCT
ACCATATCTCTATTTCTTCCAAATCCGTGTCTGATAATCACGAATCGAACGATCTGAGCT
AAACATACCCAAACGAGCCGTATTAAGAATCGCAGATTCAACCCAAGCGGTTTGATCTTG
ATAACGTTTTGCGACTTCTTTTTGAGCTTCACGGTAGCTTGCAAAATCTGCTAACACACA
GAAATAATCTTTGTTTAACAGATCATAAACTAATGGTTCAAAGGTATCTTTATTACCACT
TGAGAATGTTCCGTCCGCTAATGCGTCAATCGCTCGTTTTAATACAGGATCTTGCTCATA
GTACGTTTTAGACACATAACCTTTTGCACGCAATTCACGCACAGATTCAACGGTATGTCC
AAAAATAACAACATTTTCTTCCCCAGCAAATTCTGCAATTTCTACGTTTGCACCATCTAA
TGTACCAAGCGTAATTGCACCATTGAGAGCTAATTTCATATTGCCCGTGCCTGACGCTTC
TTTACCCGCAAGAGAAATCTGCTCAGAAACATCTGCCGCAGGAATGATTTTCTCCGCAAG
GCTTACACGGTAGTCTGGTAAGAATGCTACTTGTAATTTACCTTGCATATCAGGATCGTT
GTTAATCACTTTTGCCACAGCGTTGATGGCTTGAATAATTTGTTTCGCCATAAAGTAACC
TGGTGCCGCTTTACCTGCAAAGATAAACAGGCGTGGTACAACCTCTTGTTGTGGGTTCGC
TTTAAGCTCTTGATAAGTGGCGATGATATTCAACAGATTCAAATGTTGGCGTTTGTATTC
GTGGAAACGTTTAATTTGAACATCGAAAATCGCATTGCAATTCACTTTTAAACCAAGTGA
TTGCTCAATTTCTTTCGCTAATAGCTGCTTGTTTTGCTGTTTGATGTGATTGTAATCTGC
TTGGAACTGTGGATCTTTGGCAAATTTCTCAATTTGAGCCAACAATTCAAGATCTTTCGT
CCAGTCACCTTTGATATATTTATCTAACAACGCACTTAGTAATGGGTTTGCTTGGCGGAT
CCAACGACGAGGGGTAATACCGTTAGTTACATTATGGAAGCGACCTTTAAACAAGCGGTT
ATAAGCTGGGAATAAATCGCTTACCACTAAATCCGAGTGAATTTGTGCCACACCATTGAC
AGCAAAAGATCCTACAACACAAAGGTTTGCCATACGCACACGGTGGTTCATTAAGACCGC
TGTTTCGTCCCACGCATCTGCAAATTCTGCTTCGCTAAATTCCGCTTTCACTTGTTGATA
AAGCTCGTGGTTAATGCGGTCAATGATGATTAAATGGCGTGGCAACAATTTCGCGACGAG
ATTTTGATCCCACTGCTCCAACGCTTCAGGCAATAAAGTATGGTTGGTGTAAGCAAATGT
TTTTGAACAAATTGCCCAAGCTCGATCCCAACATAAACCGTATTCGTCAATCAAAAGACG
CATTAATTCGGGGATTGCAATCGCAGGGTGCGTATCGTTTAACTGGATCACTTCAAATTC
AGGCAACTGCTCTAAGGTTCTGCCTTGTGCAAGGTGATTTTTTAGAATATCGGCAACAGA
GCAAGCACAGTGGAAATATTGTTGCATTAAACGCAACTCTTTACCTTCTTGATGATTGTC
GTTTGGATATAACACTTTGGTTAATTTTGACGCATCAACCACTTTGCTTTCAGACTCAAG
ATAGTCGCCGTCGTTAAATTGAGCAAGATCGAAGGACGTTTCGCTATAACCTTGCCATAA
ACGTAACGGCTGTTGAACCCCTTTATAACCCACTACGGGTAAATCAAAGGCTTCACCATA
AATTGTCCACGCTGGTTTCCATTCATATTTATCACCGTCACGATGCCATACTTCGCCACC
AAAACCAACGGTTTGGCGAAAATCTGGGCGATGATATTGTTGAGTATAGAAATCACGGCT
CCACGCATCGCCTTCTTCACGCTGTTCACCTGCCCAGCCAAAGCTCTGTTTGAATAAGCC
GTATTGATAGTGTAATCCGTATCCCACTGCTGGCTGAGCAAGGCTTGCCATTGAATCTAA
ATAACAGGCAGCTAAACGACCTAAACCGCCATTGCCTAATGATGGATCACGCTCTTCTTC
GAGAATATCGACTAAATTTTTACCATATTGAGCAAGGGCTAAATAGACATATTGATAAAC
GCTCAGACTCATTAAGTTGTTACCCAGTAAACGTCCGATTAAGAACTCCATTGAGAGATA
GTTTACTTTGCGAGTGTTTACAAGCGGTGCGTTTTTAGGAAAATTTTGCAAAATCGCCTG
TTGGCTGACTTCGGCAATGAATTGATACCATTGTTGTGTAGAAAGTTGTTCAGGTTTTAA
AAAACGCTCTTCACAGTAGTTTTTCAACGACTGTTCAAACAGCGTTTGGAATTGTTGAGT
AGATGACATGAAGACTCCAAATAAAAATTTTCAAATAGTATAGAGATTATGAATAAAATT
GCGAGAGTTAAATCATTCTTTTAGAAATGAATGGGGGGGGACATCATAGTATGACATGTT
TAGAAAGGATAAATGGGATAGATTTTTCTCTATCCCATTTAAGATAATTTAAACATCTTT
TGTTTTTTCTCCAGATTTATCATCTTGTTCGGGATCAAATTTTACAACGGGTACACAGCC
TCGACAAGCACCTTGGTCAACGCCAAGATCTTTACATAACTCTTTGTATTTCTCTAATAA
TGTACGAAAAAAAGATTTAGATTCGCTACTCATATTTCACCTAACGAAATAATGTTCTGT
ATGAAGAAGTTTGCTTGAATTGACTTATAATAATAACAGCAAAAACGACAATATAAATAG
AGAAAACCACAATCAACCATTGTGGCATAGAGAGATCTAAAAATTGCCAGACCACTTTTC
CACAATCGCCTTTACCTGTAGCTTCAAAGAGATCTGGGAACCATTTGTTCAATGGCAATG
TTTCAGGGAAATCTACAAAAGGTGAACACTGGTTCCACGGAGCGGGATTGAGTTGATAAT
CCGTATGCTTAATTGCAAGGCTTAAACCTTTTATTGAGCCAAATAAACCAAGCAATAATG
CAAGCCAACGTACGAGCGTTTTGCGGGGGGCTAAAAAGCCGATAATCCCCGCAATTAAAA
TCGCCAATAGAGCTAATCGTTCATAAATACACATCACGCAAGGGTTTAGTCCCATTCCGT
GTTGAAAATAGAGCGCAGCAGCTTCTAGTGCTGTACAGCTTGCAGTGAGAAGTAGCCAAG
CACTACGACTTATTGATAGCTCTTTAAAATAAGTTAGCATACGGTTTCCTTTATTCTTAA
CGAGTGATTAACCAGCCCCACTCCGTCATTAATTTTGTTAATTGTGGCAGTAAAAATTCT
AATGCGAAGAACCCTACTCCTGATAAAACTACGGTATATGGTAATGCCATATAGACCATT
CGTCCATAGGATAAACGAATTAATGGTGCAATAGCAGAAGTCAATAAGAATAAAAATGCA
GCTTGTCCATTTGGAGTAGCAACTGATGGTAAATTGGTTCCTGTGTTAATTGCGACAGCA
ATCAGGTCAAATTGTTCCCTACTAATAATGCCAGCTTGGAAAGCCGCTTTTGCTTCGTTA
ATGTAAACGGTTCCAACGAAAACGTTATCCGAAATCATTGAAAGCAATCCATTAAATGTA
TAGAACAGCACCAATTGTGAGCTTGGTTCAGCGGACAGAACAAATTGAGTAATTGGATCA
AAGAGTTTCAAATCTACAATCACGGCAACGATAGAGAAGAAAGCCACAAGCAATGCGGTA
AATGGTAGCGACTCTTGGAAAGAACGTCCTAAGGCGTGTTCATCAGTGATACCACAGAAA
GCTGTACAGAAAATAATAACAGAGAGACCGATTAATCCTACTTCCGCTAAATGCAATGCC
AACGCAATGACTAACCAAACACCAGCTATGGCTTGAATAACCAATTTCATTCGGTCTCGT
TTTGTCATCTCTTGTTCTTTACGCAAGTTATAATGGGCTAATACCACCCAAACTTTACGC
GGCAAGCGGTCACCATAACCAAAAAGTTTGTATTTTTCTACGAGATAACAGGTTGCAATA
CCTGATACAAGCACAATGATACTAATTGGAGCTACCCGTAAGAAAAATTCCCCAAATCCC
CAATCAGCTTGAGCAGCAATAATTAAATTTTGCGGTTCACCGACCATTGTCATCACGCCA
CCTAACGCACTACCTACTCCAGCGTGCATTAATAAGCTACGCAAGAAACCACGAAATTGT
TCTAAAATTTGTTTGTTTGTAATTAATTTATCATTTGAAGTATCATCGGACTCATCATCG
TCCAAAAGCCCACCTGATGCGACCTTATGGTAAACTTTATAGAATCCCATTCCAACACTA
ATAATCACCGCAATTACCGTTAAAGCATCGAGGAATGCAGATAAGAATGCCGCACTTAAA
CAGAAAGTGAGTGCAAGCATTTTTTTAGAATGGATGGAAATCAGTAGCTTAGTGAATGCA
TAAAGTAACAAGCGTTTCATAAAGTAAATACCTGCCACCATAAAGATCAACAATAAAACG
ACTTCAAAGTTGGCGAGAATTTCTTTTTTGATATGCTCAGCACTCGTCATTCCAATAGCG
ACAGCTTCAATGGCAAGTAGACCACCTGGTTGTAGAGGATAACATTTTAATGCCATTGCT
AACGTAAAAATAAATTCAGCCACTAATGCCCAACCAGCGACAAATGGACTAATGAAAAAA
TAGAGCAATGGATTGGTAATTAAGAAGGCAATAATACAAGCCTTATACCATTCTGGTGCG
TTACCGAGAAAATTTTTATAAAAAGCGTCAAGATTATTCATAGATTTAACTAAAAAAGTA
AAAATGATTGTGGATTGTAATCTAGTTTAGATTAAACGATAATAGCCCAAGAGCCATTAT
ATGGAAGGCAATATCATTTTTGATAAGTACATCACACTTTTTATTATTTATTTGAAGTAT
TTCTTCATTTTTTGAGATAAATCAATGAATCAATCAGACATTTTAAGAGCCCAAAGCCCA
GCAGCCCTTGCTGAAGAATATTTAATCAAAAGTATTTGGAGTAACCGCTTTCCTGCTGGT
TCAGATTTACCTGCAGAGCGTGAACTTGCAGATATTATTGGTGTTACGCGTACAACGTTA
AGAGAAGTTTTACAGCGTCTTGCGCGTGATGGTTGGTTGAGTATCCAACACGGTAAACCA
ACCAAAGTAAATAATATTTGGGAAACAGCGGGTCCAAACATCATTAGTACATTAATTCAT
TTAGATGAGTCTATCACACCTACGATTATTTCAAATGTTGTTTCGTTGCGTACTAGAATG
GGGGAATACTTTATTCCCAAGGCAATTAAAGCTGATCATTTAGCTTCTTCGTCACTTTTA
AAAGATCTTGAATCGCTTCAAGACACGGCACAAGCTTATGCTGAATTTGACTATAAGCTA
TATCGGGAATTTACCTTTATTGCCAATAAGCCTGTTTATGGGTTGATTTTAAATAGTTTT
AAAGATCTCTATTTAAAAACGGCATCTTTATTTTTCTCCAATCCTAGCTCTCGTCAATTA
AGTTTTGCATTTTATCAAGCACTTCGAAGTGCTTGTGAAACTAATGATTATGAAAAAGCG
GTAGAATGTTTAGCAATGAGTCGTCAGCGTAGTGCAGAAATTTGGACTGAAATGTTAAAA
ATTTTACCGAAAAATTTTGGTGAATAAAACTGCTAAATAGTAAATTTTATATCATAAAAA
TCTATTGTGTTTTACAAATGGAGCATTTTCCACATACTGAACCTAATAGATTATGCTATA
ATTCTATGTAGGGTATTAACAATCCAATAATGGAAAATAGATAAGGAAATCGCCCTTGTC
TATTTTCCATTATTAATTTAATTATTCGTTTTGGGAGGATGTATGAAAATCAAAACGTTA
CTAATGTGGGCAATTTCGGCATTTTTCGCTGTAATGCTTTCTGCTTGTAATAAAGAACCC
CAACAAATTGCCTTTGAAGGTAAAACAATGGGAACAACCTACCATATCAAATATATTGAT
GATGGTAGCTTAACAAATTTACCTAAACCAGAAGAAGTTCAACGTCAAATGGATACGTTG
TTAAAAATGGTAAATAACGAGATGTCCACCTATCAAAAAGACTCTCAAATTAGCCAATTT
AATCAAATGAAAGAGGCAGATAAACCGTTTGAAATTGCCTCTGATTTTGCCAAAGTGGTC
AAAGAAGCGGTACGTCTAAATAAAGTGACAGAAGGTGCGTTAGATGTGACCGTTGGGCCT
TTCGTTAATTTATGGGGATTTGGACCAGATAAACGCCTAAATAAAGCACCAACGGAAGAA
CAAATTGCAGAACGTGCCACTTGGGTTGGTATTGAAAAATTAGTCTTAGATGATAATGCT
ACAAAAGCCACATTAACAAAAAAAGTACCAGAGCTTTATCTCGATCTTTCAGCAATTGCC
AAAGGATTTGGCGTAGATAAATTAGCGGATTACCTTGAGCAATTAGGGGTACAACATTAC
CTTGTTGAGATCGGCGGTGAATTACGCGGAAAAGGGCTAAATTTAAAAGGGCAACCGTGG
CGTATTGCAGTTGAAAAACCTGAATTTGCTCAAGGAACATCAAGTCAAATTGTTGTGCCA
TTGCATAATTTAGGTATGGCGACTTCGGGTAATTACCGCAACTATTTTGAAGATGAACAG
GGTAATCGCCTATCTCACATTATCGATCCAAAAGCGTTACGTCCGATTAGCCATAACTTA
GCCTCAATTACTGTATTTGCACCAACCACAATGACTGCAGATGGACTTTCAACAGGCTTA
TATGTGTTAGGAGCAGAAAAAGCACTGGAAGTGGCAGAACGTGAAAATTTAGCAATTTTC
TTAATTATCAAAAAAGGCGACGGATATGAAACTAAAATGTCGAGTGCCTTTGAAAAATTA
ATTAATCAAAAATAATAGGACAAAAAATGGAAACAATTTTACTGACCTTTGCTTTCTTTG
TAGCCATTGTATTTATGATGTCAATCGGCTTTATTATCAAAGGTAAAACAATTAAAGGTA
GTTGTGGCGGTATTTCTGCACTAGGAATGAAAAAAGTCTGTGACTGCGATGAGCCTTGTG
ATAATTTAAAAGCAAAATTAGAAGCTGGCGATGAAGCTGCTAAAGCCGAATATGAAGAAA
AATTTGCCAAGAAAGAGGCTCAGTTTTACGAAGTAAAATAATTTTTTCATCAATAGGAAG
GAAAAATGGAGCAACAAGATATTCGCTGGAAACAGCGTTTTGAAAATTATCAACAGGCTG
TTGCTTATCTAAAAGATGATGTAGAAAAGTATGCAGATACTGATCTTGATATTATCAAAA
AAGGGATTATTCAAAGTTTTGAAATCGCTCACGAACTTGCTTGGAAAGTAATGCAAGACT
ATTTGAAATATCAAGGTCTTTTAGATGCAAATGGACCTAGAAACGTAACTCGAATAGCCT
TTCAATATGAGCTTATTTTTGAGGGGCATCATTGGATGGAAATGTTGAATAGCCGTAATA
TGACAGTTCATACTTATGATGCTCAAATTTTGTTGAAAGAATTTGAAAAAATTGTTCACA
TTTATCTTCCCCTTTTCCTTGCATTAGAAAAGAGAATGATGGAATTATGGCAGAAAAGTT
TGGATTAAATGAACAATCTATTAGGGTAATTACTGATATTCTCAAGAAATACCCCGAAAT
TGAGCAGGCGATTATTTATGGTTCTCGAGCAAAGGGCAATTATCGGATAGCTTCTGATAT
TGACTTAACTTTTAAAGGACCAAATCTTAATCAGAGCATATTGGGTAAAATCAGGTTAGA
TTTAGAAGACTCTAGCCTACCTTATCTGTTTGATCTTTCAATTTATCACGAACTGGCTTA
CGAAAATTTTATTCAGCATATCGACAGAGTGGGACAGCAATTTTATCAACGGACAGAACA
ACAATAATGAAATCAAAAACTTACCTACAACATTTTCCTGCACTTACCGATGAACAATTA
GCGGAAAATGCAAAGAAAAAAGTGATCTGCGGAATGTCAGGAGGCGTAGATTCTTCGGTT
TCTGCCTTTATTCTTCAACAGCAAGGCTACCAAGTGGAAGGCTTGTTTATGAAGAACTGG
GAAGAAGACGATGATACGGATTACTGCACGGCGGCGGCAGATTTAGCCGATGCACAAGCC
GTTTGCGATAAGCTGGGTATTAAACTGCATAAAATCAATTTTGCCGCAGAGTACTGGGAT
AATGTGTTTGAGCATTTCCTTGCAGAATATAAAGCTGGACGTACACCAAATCCTGATATT
TTGTGTAACAAAGAGATCAAATTCAAAGCCTTTTTAGAATATGCTGCAGAGGATTTAGGG
GCGGATTTTATTGCCACTGGGCATTATGTCCGTCGTCCACCGCTTGAACAACAGCCAAAA
TTATTGCGTGGACTTGATAGTAACAAAGATCAAAGTTATTTTCTCTACACCCTAAGTGAG
CAACAAGTCGCACAAAGTCTTTTCCCTGTGGGGAATATTGAAAAACCGATTGTGCGAGCC
ATTGCGGAAGACTTAGGTTTAGCGACGGCGAAGAAAAAAGATTCGACAGGTATCTGTTTT
ATCGGTGAACGTAAATTCAAAGATTTCCTTGCTCGTTATTTACCTGCACAAGCTGGGGAG
ATTAAAACCGTCGATGGGCAAGTGATTGGTCGTCACGATGGCTTAATGTACCACACCTTA
GGACAACGCAAAGGTTTAGGTATTGGTGGTGTCAAAGGGGCGAGTGAAAATGCGTGGTAT
GTAGTGGAAAAAGATCTGGTGAATAATGTGCTAATTGTCGCTCAAGGTCAGGATAATTCC
GCGTTGCTTTCAAGCGGTCTGATTGCAAGCCAACTTCACTGGGTAGATCGTCAACCGATC
CGTGAAAAACTACGTTGCACAGTAAAAACACGCTACCGCCAAGCGGATATTTTATGTGAA
ATCCAACCGCTTGATGACGAAACCATTCGAGTGATCTTTGATGAGCCACAAATTGCTGTT
ACCCCAGGACAATCCGCCGTATTTTATCAAGGCGAAGTCTGTTTGGGTGGTGGGATTATT
GAAGAGCAGTTGAAGTAATATCTCCTAATAGTGATATTGTGGAAGATAGATTTATGGCAT
AAGAATGGGGATAATAGACAAATTTGCTGCTAATATTTAGAAAAAATAAACATTAGCAAC
CATTTTGTCTACTGTGCCCATTTGTCTACTATGCCTAAGAATAGGCAACTTAGGTTTAGT
ATCTTAGCTTTTTAATGAGATTTGGAAATTAACTCATTTCATAGATAGAATCTTCTGCTC
AATCCCTTTCGCATCTAACCCTAAATCCGCATAAGACTCCGCTTGTGTAGCTTGTGGGAT
AAAGAAATCAGGGATACCCAACATCAATAGCGGTTTGATTTTGCCGATATGTTGCAAATA
TTCGTTTACCGCACTGCCAGCCCCACCTTGAAGGGCATTTTCTTCAAGGGTGACTAATAA
TTCGTGGCGGTCTGCAAGCTCAGCAATCAAGGCTTCATCTAGCGGTTTTGCAAAACGCAT
ATCAACCAGCGTGTAATTATGGGCTTCTGCCACTTGTTTGGCTTCGTTTAATAATGCTCC
GAAATTGAGAATAGCGACCTTTTTCCCCTTTTTTAACACTTTGCCTTTGCCGATTTCAAG
GGTTTGCATCGGTTGAAGCTCAACGCCTTGTGCATTGCCACGCGGATAACGCACGGCAAC
AGGGCTGTTCATTGTGTAAGCAGTGTAAAGCATTTGACGCATTTCATTTTCATCACTTGG
ACACATTATCGTCATATTTGGGACACAACGCATAAAACTTAAATCAAATGCGCCTTGATG
GGTCTGCCCGTCTGCTCCCACAATACCAGCACGGTCAATTGCAAAAATGACAGGCAAGTT
TTGAATAGCCACATCGTGAATAAGTTGGTCATAAGCACGTTGTAGGAAGCTAGAGTAAAT
CGCCACCACAGGCTTGTAACCTGCAATCGCAAGCCCTGCCCCAAAGGTCACGGCGTGCTG
TTCGGCAATCGCTACATCAAAATATTGTTGTGGGAAGCGTTTAGAAAACTCAACCATTCC
CGATCCTTCACGCATCGCAGGGGTAATGCCGATAATTTTCGGATCACGCTCTGCCATTTC
GCAAAGCCAGTCGCCAAAAATATTGGAATAGGTCGGTGCGGATTTTGTTTGTGGTAACTT
ACCGCTTGTGTGGTCAAATTTCGGTACGCCGTGGAAGCCGATAGGGTCCTGTTCCGCTGG
GGTATAGCCTTTGCCTTTTTTGGTTTTAATATGTAAGAACTGTGGCCCTGACATATTTCG
CATATTTTTCAGGGTAGAAATCAGTTCTTCAATATCGTGTCCGTCAATCGGGCCGATATA
GTTAAAGCCAAGGGTTTCAAACATTGTGCCAACAGGCGAAACAAAGCCCTTAACGTGTTC
TTCTGTTTTTCGCACAAACTCTTTGATCGACGGAATGCCTGAGAGCAGTTTTTTGCCCCC
TTCACGTAAAGTACCATAAAGCGAACCAGTGAAAAGGCGAGCTAAGTGATTATTTAATGC
TCCCACATTTTCTGAGATGGACATTTCGTTGTCATTTAAGATAACCAACATATCGGTATG
AATTGAACCTGCGTGGTTAATCGCTTCAAATGCCATACCTGCAGTGATTGCACCATCACC
AATCACACAGACCGTTTTACGCCCTGCGTTCTCTTTTTCTGCGGCAACGGCAATGCCTAA
ACCAGCACTAATGGAGGTAGAAGAGTGTCCAACGCTCAATACATCAAAAGGACTTTCTTC
ACGCCAAGGGAATGGGTGTAAGCCGTCTTTTTGACGAATAGTATGCATTTGGTCACGGCG
ACCCGTTAAAATTTTATGTGGATAGGCTTGGTGTCCTACGTCCCAGATAAGTTGATCGAA
TGGGGTCTGATAAACATAATGCAAGGCAACGGTCAATTCGACCACGCCTAATCCAGAGGC
TAAGTGACCGCTTGTTTGACTGACGGACTCTAACAAATAGGCACGCAGTTCATCACAAAG
AGGTTGAAGTTTATCTTTTGGTAATAAACGCAAATCATCAGGTGAGTTGATTTGACTGAG
CAATGGATAGGTCTTTTGCATAAGCTTATCTTTAATCGTTGGGTGGGCAACTGCCCATCA
AAAAAAATCTATTATTAGGCTTTGAGTTCTTCAGTTAAGGTCGGTTGAATACTGTTTAAA
ATTTCTTTTACAACACGACCGCTACCTGCCACTACATTACCTGATTTTAAGTAATCTGTA
CCACCAACAAAGTTGGTCACTAACGCACCTGATTCACGGGCAATTAAATCGCCTGCAGCA
CAATCCCACGGTTTTAATCCGATTTCAAAGTAACCATCAACACGACCAGCAGCCACATAA
GCTAAATCTAATGCTGCAGAACCAGTACGGCGGAAATCTGCTACGCCATTGTTCATCAAG
GCTTCAATCATATTTAAGTGAGCAGTACGATGTTTTGCGACTTTAAACGGGAAACCTGTT
GCTAACACTGTGCCTTGTAAATCACGACGTTCATTACTAATGCGAAGGCGGAATTCATTT
AATTTTGTACCTTCGCCACGCACAGCGGTAAATAATTCGTTACGAATAGGATCATATACA
ACACCCACCTCAGTACGACCATTCACACGAATAGCAATCGACACCGCAAAATGTGGCAAG
CGTTTAACAAAGTTTGTTGTGCCATCTAATGGATCAATCACCCATTGTACATCGTTATTT
GTGCCAGCTAAAACGCCTGATTCTTCGCCAACAATAGCATGATCAGGATACGATTTACGG
ATCACTTCAATAATGGCTGCTTCTGCTGCTTTATCAATTTCGGTAACATAGTCATTTGTG
CCTTTTTGAGCAACTTGAGTGTCTTGAGGCGCTTGCTCATAGCCTTTAGCAATAATATTG
CCTGCTTTTCGTGCTGCACGAATAGCGATATTTAACATTGGGTTCATAATTCCACCAGAT
TTTAAAGAACATAAGAGGATTAGGATTATAGAGAAAGTTAGGGAATAAAGGAATAGGGCG
ACGAGATCAATTTGTTTTAAATAAGATTTTATCTGGTGTTGTGTAGCAGCTGCACAACAG
CTAATTTTAAGAAAAGTTATGTAAGAGGGGATTTTCGCTTGTTTCCTCGTTAGATTGGTC
AAAGGCAAGGAAATAGAGATCGAAGCGGATAGTCCCTATCCCTACAATTTAAAACTGGCT
TTCAACTAAGATATTGACGTTTTTATCCGTACAGGAATAGAGCGTTGGCAAATTACTATT
TTGCTTACGATAGGTAAATTGTAGCCCTAGGTGTTACTTCTAACCAATACCAATTGCGCT
TCCATAGCGTTAAATTTAAGCTATATACTTTGTCAGAACGAACTTTGTCTAAATTGATGA
TTCCACCGAACTCTGTTTTTCATGTAAATAAGCTTAAAAAGCTCTCCTATTGTAAAAACG
TTTACAAGTAAATGTACTGTGTTTTACAACAATTACAAATGTTTTCGTTTGCTTGATTTT
GAGGCAATGTAAAGTAGTTTGTTGTTTTTGCTGCGGGTAATGAATTCTATTTATAATTAA
ATATATTCGTATTTTTCTGACAAATTTCTTGCCCCTAATCTACGAAAACTATAAAATCCT
TCAATTAAAGTGGGAAAAAGTGGTGTTTTGTGGAATTTTTTCCAAATTTCCGAATCTCTA
AGGTTAAGTGAGCAAAAAAATGTTTCGTGGAGCAACTTCAATCAGCATTGATAGCAAAGG
GCGGATCGCTATTCCGACCCGTTATCGTGCCGAGCTTTTGGAGCGTCACCACGGAGCATT
TGTTTGTACCGTAGATATTCGCCAGCCTTGTTTATTACTGTATCCGTTGCACGAATGGGA
AATTGTCGAGCAAAAATTGCTCGCTCTGTCTAACTTCGATCCTGCACAGCGTCGTATTCA
ACGGGTTATGCAAGGTTTTGCGACAGAATGTGAAATGGATTCTGCTGGACGGATTTTACT
TAGCCCGACTTTGCGTCAGCACGCTCAATTGGAACAGCAGCTTATGTTGGTTGGGCAGTT
AAATAAATTTGAAATTTGGCAAGATCAACAATGGCAGAAACAGATTAGCGAAGATCTTGC
AATTGGTAGCTCAGAAGAGATGCTTCATTGTGAGGCATTGAAAAACCTTTCTTTATAATA
ATAACGGATAATCAAAATGAGTGACTCACCCAAACATATTACGGTGTTATTACACGAAGC
AGTGGATGGTTTAGCCATTAAACCCAATGGTACCTATATCGATGGTACTTTTGGGCGTGG
TGGGCATTCACGTCTTATTTTAAGCAAATTGGGTGAACAGGGGAGATTGATTGCAATTGA
TCGTGATCCGCGTGCGATTGCAGAAGCGAAGACCATCACGGATCCCCGTTTTCAAATTGT
TCATAGTGCTTTTTCATCCATTCCAGAGATTTGCGAAGAACTGGGTTTAATCGGCAAAAT
TGACGGTATCTTACTCGATCTTGGCGTATCTTCCCCACAACTTGACGAAGCAGAACGTGG
TTTTAGCTTTATGCGTGATGGACCATTGGATATGCGAATGGACACCACCAAAGGCTTATC
TGCAATGGAATGGTTAGCGCAGGTATCTGTTGATGATCTTGCTTGGGTGTTAAAAGAGTT
TGGTGAAGAACGTTTTGCCAAACGTATTGCACAAGCGGTGGTTTCTTACAATAAATCTGC
AAGTGAAAAAATTTCGCGTACCTTGCAACTCGCTCAAATTATTGCAGATGCCGTGCCCTT
TAAAGATAAACATAAACACCCTGCAACTCGGTCTTTTCAGGCAATCCGCATTTACATTAA
TAGTGAGTTAGATGAATTAGAAAAAGCGCTAAATTCAGCCTTAGCTGTACTCGCACCTGA
AGGGCGTTTGTCTATTATCAGCTTCCATTCTCTAGAAGATAGAATGGTGAAGCAGTTTAT
GCGCAAACAGAGCAAAGGCGAGGCTGTGCCGAAAGGTCTGCCGATTTTAGAAAGTGAGTT
AAATAAGAATATTCCTTTAAAAACCGTCGGCAAAGCGATTATGCCAAGTGAAGCGGAGAT
TGAAGCCAATCCACGCTCACGCAGTGCGGTGTTAAGAGTTGCGGAGAAAAGATAATGTCG
AGTGAACGCTATCCTTTACGTCAAGTGATTTTAGACGATTTAACTAGCCATAATAAAGTG
GCGTTATTGCTACTTATTGGGGTGGTGATTAGTGCTGTTGCAACGATTTGGATTACGCAC
CAAACACGTTTATTAACAGCGGAGCAGGGAAAATTATTGCAAGTAAAACAGAAGCTTGAA
AATCAGTATGTCCATTTGCAATTAGAAGAAAATTCAAAAAGTCAGAAGTTTTTAGTCGAA
GCTGTTGCTGAAAAATTTGGATTACAACCAGTTAAAAAAGAACAAGAAATCATTTTAGTG
AAATAAAAATGAAAAAATCAGTGAAATATAACCCTAAAAATAAAAATGCGATGGGAGATG
AATTAAAAGAGGTAGATATTTCATCTCAGCCTAGTTTTTTGCCTGCCCGATTTGGATTTG
TTTATCTGTTTATCGGTGTAATGGCCTGTGCCTTGATCGGTCAAAGTTTTTTTTTACAAG
TCACTGATTCAGAACGTTTAATCAAAGAAGCAAATGATCGATCATTAAGAACGAAAGAGC
TTCCTTTTACAAGGGGGACGATTTTAGATAGAAATGGGCGAGTGCTTTCAATTAGCGTGC
CGATGTATTCAATTACGATTGATCCTAAAGAATATTTTGATACTAAACTTCGTCGTAATA
AATCGTTATGGCGAGTTTTGGCTATGGAAATGGAGGCTTCAGCCAGTAAAATTGAAGCTA
GTGTGAATCGTTTTATTAAAGAAAAACCACAGAATAAAGAAAATAAATATGATCCTAGAG
CGATTTTAAACAATAAAAATGAGGATTATTGGACATTACTCGCTCGTGCAACTGCATTAG
ATTACAACGTATTAATTCAACGCATACGCAATAATCCAAATTCTATGTTTTTACATTTGG
AAAATGAGTATGCTCAGCTTGAACGCCAAAAAATGCAAGAGTTAGCCAAAGCATTAGATA
TGAAATACAGCGTAATGATGGATAAACTTTATGCTTCAGCAAATCAACGTTTTTTATATA
TTTCTCGTCACGAATCAGATGTGATAGGAGATTATGCTCGAGCATTAAAAATTGATGGGC
TTGTATTAAAAGCAGAAACTCGCCGTTTTTATCCTCTTGCAGAAGAAATTTCCCAATTAA
TCGGCTTTACCGATGTTGATGATAAACAAGGTTCGGAAGGAATAGAACGTAGTTTTGATA
GCTTATTAGTGGGTAAAAACGGTAAACAAGTCATTCGTAAAGATGCCCGTGGCAATGTGA
TTGAGCATATTCGCGATGAGAAAAAATATGATCCGCAAGATGTAATGTTGAGCATTGATG
AAGAACTTCAATCGATGGTTTACCGTGAAATCAAAAAAGCGGTAATTGAAAATAAGGCAG
AATCAGGAACAGCTGTTTTAGTGGATATTCAAACGGGTGAAGTGTTAGCGATGGCAAATG
CACCATCTTTTAACCCAAATAACCGTGCAGAATTCAAATCAGAATTAGCGCGTAACCGAG
TGATTACCGATACTTTTGAACCAGGTTCAACAGTAAAACCACTGGTGGTATTGACAGCGC
TACAAAATAAAGTGACTTATCCAAGTGAAGTCATTAGCACAAGACCTTTTGTCGTTAATG
GACATACGATTAAAGATGTTGCTCCTCGCGATAGTTTAACGCTGACGGGGATCTTACAAA
AATCCAGTAACATAGGTGTAAGCCGTTTAGCGTTAAGAATGCCATCAACCGCATTAGTCG
AAACTTATAGCAAGGTCGGTTTTGGTAAAGATACAGGCTTAGGGCTTGGTGAACAACGTG
GTACAAACGGCGATCGTAAACGTTGGGCGGACATTGAACGTGCGACAATGGCGTATGGTT
ATGGTTTAAATGTAACGCCATTACAATTAGCCCGAGCTTATGCAACATTAGGTAGCTTTG
GGATTTATCGTCCGCTTTCGATTACAAAAGTAGATCCGCCTGTGATTGGTGAGCGTGTGC
TTCCTGAAAAAATTACCAAAGATGTGGTGCACATGATGGAAAGTGTTGCTGCTAAAGGCG
AAGGTGGGGCAAGAGCCGCCGTTGATGGATACCGTGTGGCTATTAAAACAGGTACAGCTC
GTAAATTAGAAAAAGGCAAATATGTTGAAAAACATATTGCTTATACAGCAGGTATTGCAC
CTGCGAGCGATCCTAAATTTGCTTTAGTGGTTTTAATCAATGAACCAAAAGCTGGGGCTT
ATTATGGCGGTGCAGTATCTGCCCCACTGTTCTCAAGTATTATGGGACATACTTTAAAAG
CAAGAAATATTAAACCAGATAATCTTACTGAAGATACAAAAAGTGCAGTGAGAGAGATGA
AAACAAATTCGATAAACTAAGAGGCAATAATGAACCCTTTACTTTCCTTTTTCCCTGAAC
TTAACCATTGGGGCGAATTAAAAGAATTAAACAAAATGACCTTGGACAGCCGTCAGGTTG
AAAAAGGCGATCTATTTGTTGCCTTAAAAGGACATCAAGTCGATGGTCGTCAATTTATTG
AAAAAGCGATTGAACAAGGTGCTTCTTTAGTTTTAGCTGAAGCGGACGATGACGTTCAAG
CGGTGAGATTTGCAGAAAAATTTGCAAATTCGACCGCTTGTGTACTGGAAGTACCAAATT
TACCGAAACAACTTTCGGCGATAGCAGGTGCCTTCTATGGCAATCCATCAGAAAAATTAA
CCCTTGTGGGTATTACAGGCACTAACGGCAAAACCACTACGGCACAGCTTTTTTCACAAT
GGCGAAACTTGCTTGGCGGTAAATCTGCGGTGATGGGTACTATTGGCAACGGACTATATG
GGCAAGTGCAAGAAGCGGTGAATACAACAGGTTCTGCCGTTGAAATTCAACACAATCTCG
CAAACTTTGTCGAATTAGGGGCGGATTTCTGTGCAATGGAAGTCTCTTCTCACGGTTTGG
CTCAATATCGTGCCGAAGCGCTAGACTTTGACTTGGCGATTTTCACTAACTTAAGCCGTG
ATCACCTTGATTATCACAACACAATGGAAGAGTATGCCCAAGCGAAGTTCCGCTTATTTG
GCGAGCTTTCTTCAAAACAACAAGTAATCAACGCTGATGATGAAATTGGGCATAAATGGT
TAGCAAAATTGCCTGAGGCCGTCGCTGTCAGCACCGATAGCCAGTTTCAACCACAACAAG
CCCGTTGGATTAAAGCGAAAGCGGTGCAATTTACCCTACAAGGTGCAACTATTGAATTTG
AAAGTAGCTGGGGCAACGGCGAACTCAAAAGCCGTTTAATCGGGGCGTTTAATGTCAGCA
ATTTATTAACCGCTTTCGCTGGTTTATTGGCTTTGGGCTACGATTTGCAAAAATTAGTCG
AAACCGCACCGCTGTTAAACGGTGTATGCGGACGTATGGAGTGTTTAATCAGCGAAGAAA
ATGCGGAAGAAAGCCCGATGGTGATTGTTGATTATGCCCATACCCCTGATGCCTTAGAAA
AAGCCTTAGATGCCGCTCGTTTGCATTGTGAAGGCGAACTATGGTGTGTGTTTGGTTGCG
GTGGCGACCGTGATACAGGTAAGCGTCCGCTAATGGCTCGTATTGCCGAACAGTTGGCGG
ACAGAGTGATTATAACTGATGACAATCCACGTACCGAAGATCCTGATGTGATTTTTAACG
ATGTTATGAAAGGTTTCCGTAAGCCAAAAGCGGTGCAGTCTATGCATATCCGTCAATATG
CGATTGAACAAGCAATCGCCCAAGCCGAACCAAAAGATGTGATTTTGATTGCAGGTAAAG
GACACGAAGATTACCAAATTATCGGCACGAAGAAATATCACTTTTCGGATCAAGAGTGGG
CGAGGAAGTTTTTGGGGTAGTTGGAATTTAATCTATTGCACAAAATAATTTGTAGGGGCA
AATTACATTTGCCCCAAAAGCAATCATAAGGAAGAGGGGCTAATGTAATTAGCCCCTACA
AAAGTAGATTTTAAATAGTAAAAATAATTTATAAGTAAATAAAGATGATAAAACAAACCA
CCCTACAACTCGCTCAAACCCTAAAGGGTAAACTACTCGGTAGTGGCGAGGTTGTTGCTG
AAAACATCAGTACAGATACGCGTCAAGCGGTCGAAAAAGGTTTATTTTTTGTATTAAAAG
GCGAAAAATTTGATGCTCACGATTATGTAGAAAAAGCGATAGAACAAGGCTGTGTGGCGT
TAGTCGTTGAGCGTGAATTGGCGGTGAATGTACCGCAAATTATTGTGGAAGATACTCGCT
TGGCATTAGGGCAGTTAGCAAAATGGCTGAAAGCGGAAATTAACCCAAAAACTGTGGCAA
TGACGGGCTCTTCAGGCAAAACCACCGTCAAAGAGATGACTGCAAAAATTTTGCAAAAAG
TAACCGCTTGTGAAGATCAGGTGCTTTATACTTTTGGCAATTTAAACAATGATTTAGGTG
TGCCATTGACCTTATTACGTTTAACCCCTGAGCATAAATTTGCCGTGGTGGAACTGGGGG
CGAACCATATCGGCGAAATTGCTTACACCACCGAAATAGCACAACCTGATGCTTGTTTAG
TGAACAACGTAGCGTCCGCTCACCTTGAGGGCTTTGGTTCATTGGCTGGCGTGGCTCAAG
CGAAAGGCGAGATTTATCGTGGTTTGAAAACAGGCGGTAAAGCGATTGTGAATTTAGCTC
ATTACTACCCTGAATGGCAAAAAGAGATTGGCGATCACGAGTTGCAATCGTTCTGTTACA
CAGGCGAAGATAAAGACAGTTATGTAGATTTTTGGGCGAAAAATGTTGAACTACATCTTA
ATGGTTCACGCTTTACTTTGCATACCCCACAAGGCGAAATTGAGATCAATCTGCCTTATT
TGGGCGAACATAATGTAAGTAATGCGTTAGCAGCAACGGCACTCGCAATGGCAGTCGGGG
CGGATTTAACTGCGGTTAAAGCTGGATTAGAACAGCGTTCAGCGGTTAAAGGGCGTTTGT
ATCCGATTGAAATTAAAGAGAATGTGCTGTTTATTGATGACAGTTATAATGCAAACGTGG
ATTCAATGAAATCTGCGGTATCAGTGTTAAAACAGTATCCGGCTTTCCGCATTTTTGTGG
CGGGAGATATGGCGGAGCTTGGCAAAGACAGCCCTGCTTGTCATCAAGAAGTCGCCGATT
TCGTTAAACAGGCGAAGTTAGATTTAGTGGTCAGCTTCGGCAAAGAGAGTGAGGTGATTA
GCGGTAATTCAGCTCACCACTTTAATGACAAAACCGCAATGGCGGCGTTTTTGCTTCCGA
TTATTTTGCAAAAAATCGAGCAAAACCAACCGCTTGTTCTTTTGGCAAAAGGCTCTCGTA
GCCAAAAAATGGAAGAGGTAATTGCTTCCTTATGTCGTTCTTTTGATGTTTCTTTTTAAG
GATTAGCTTATGTTAGTGTGGCTTGCTGAATATCTGGTGCAATACAACACAGCGTTTAAC
GTGGTGTCGTACATTACTTTCCGTTCCATTATGGCGTTATTGACGGCGTTAATTATCGGC
TTATGGATTGGATCGACGGTCATTCGCCGTTTACAAATTCTCAAATTCGGACAGGAAGTT
CGCCACGATGGCCCTGAAAGCCACTACAAAAAACGGGGCACACCAACGATGGGCGGTATT
ATGATTTTATTCGCTATCGGTGTGAGTACGTTGTTATGGGCGGATCTACGTAACCCCTAT
GTCTGGTTTGTGCTATTTATCCTATTTGGCTATGGGGTTGTCGGTTTTGTTGATGATTAT
TGGAAAATCGCTCGTAAAAATACCGATGGCTTGATTGCTCGTTGGAAATATTTTTGGTTA
TCGGTGATCGCCTTAGTGTCCGCTTTTGGTATGTATGCGATTGGTAAAGATACCGCGGCC
ACCCAGTTAGTTGTTCCTTTCTTTAAAGATGTGATGCCACAGCTCGGCTTATTCTATATT
GTTCTAACCTATTTTGTGATTGTCGGTACAAGTAATGCGGTGAATTTAACCGACGGCTTA
GACGGCTTGGCAATCGTGCCGCTTATTATGGTCGCAGGGGCATTTGCATTAATTGCGTGG
GCAACGGGGAACTATAATTTTGCACAATATTTGCACATTCCTTATATCAAATATAGCGGT
GAATTAGTGATTTTATGTACGGCGATTGTCGGGGCTGGGTTAGGTTTCTTATGGTTTAAC
ACTTATCCGGCACAAGTTTTTATGGGCGATGTCGGTTCACTGTCACTTGGCGGTGCATTG
GGTGTAATTGCCGTGTTAGTTCGCCAAGAATTATTATTAGTGGTGATGGGCGGTGTATTT
GTGGTTGAAGCCTTATCGGTTATTTTACAGGTTGGCTCTTACAAACTCCGCCAAAAACGT
ATTTTCCGTATGGCACCGATCCACCACCATTTTGAACTTAAAGGCTGGCCGGAACCACGT
GTTATCGTGCGTTTCTGGATCATTACCTTAATGTTAGTGTTAATTGGATTGGTGACGTTG
AAGTTACGTTAATTAATGTAGGAACACACTGCGTGTGTCCATTACAGTTTTACCAACCGA
GGAATAATGAAAATAAAGCGGACACACGCAGTGTGTCTCTACATCTGAAAATACCGTTTC
TAGAGAACAACAAAATGCAAAATCAATATCAAGGCAAAACTATCACAATTATCGGCTTAG
GCACAACAGGCTTATCTTGTGTCGAATTTTTTGCGGACAAACAGGCTCAAGTGCGAGTGA
TTGATACCCGAGCAAATCCTGCAGGGGCGGATAAGTTGTCGAAGGATATTCCACTACACA
CAGGCAGTTTAAACCTTGAGTGGTTATTAAGTTCCGATTTAATTGTGATTAGCCCAGGGC
TTGCCTTAGCGACACCGGAAATTCAGCAAGCTATTCAAGCCGGTGTGGAGGTGGTTGGCG
ATATTGAGTTGTTCTGTCGTGAAGCCAAAGCGCCGATTATTGCGATTACAGGCTCGAACG
GTAAAAGTACCGTCACGACTTTGACGACTGAAATGGCAAAACAAGCCGGAGTTAAAGTTG
GAATGGGTGGCAATATCGGCGTGCCAGCATTGAGTTTATTGAAAGGCGATTACGAGCTTT
ATGTGTTGGAATTATCGAGTTTTCAACTTGAAACGACCTATTCTTTAAAAGCAAAAGCGG
CGACCATTTTAAATATCAGCGAAGATCATATGGATCGCTATGAGAGCATTGAAGATTATC
GCCAAGCGAAATTGAAAATTTATCACCATGCCGAAAATGTAATTGTGAATGGCGAAGATC
CGCAAACTTTCCCTGAACAAGCGGTCGGATCTTTGAAAAAATTTGCAGAAAAAGACGCAG
AATATACCGCTTGTAATGGAGAACTCTATTCTGGCGATGAAGCCGTCATTGCGATTGATG
AGCTGAAAATTACTGGTCGCCACAATGTGATGAATGCCTTAGCATCAATGTCATTGGCGG
AAGCTGCAGGCGTTGATCGTTCGGGTATTGTGAAAGCGCTACAAAGCTATTCAGGATTAG
ATCACCGTTTCCAGCTAGTACCGACGAATGATGGCGTACGCTGGATTAACGACTCAAAAG
CCACGAATGTCGGCAGTACTGTGGCGGCATTAAATGGTTTGCAAGTCGAAGGAACGCTTT
ATCTGTTGTTGGGTGGTGACGGAAAAGATGCTGATTTTTCTGAGTTAAAACCTTTTATTA
ATCAACCAAATACAGTCTGTTACTGCTTCGGAAAAGATGGGGCGGAACTTGCCGCTTTAA
CTCAAAATAGCGTTTTAGTGGAAACAATGGCACAAGCTGTCGCACAAATTCGTTTAAGAT
TAAAAGCGGGCGATATGGTGCTACTTTCACCAGCCTGTGCCAGTTTAGATCAGTTTAAAA
ATTTTGAAGAGCGTGGCAGACAGTTTGTGGCGTTGGCTCAAGGGGTTATCTAATGCTAGA
AAAAATTCGGATTGAGTGGGATAAGTGGACAAGATTAACGCCTGTTAATGCACTCTATGA
TCGAACATTGGTGTGGTTATTTCTCGCATTGCTGATCATTGGATTTGTTATGGTGACTTC
AGCCTCTATTCCTGTGAGTAGTCGACTACACGAAGATCCCTTCTATTTTGCGGTGCGAGA
TGGTTTTTATGTTATCGCATCTATTTGTGCTTGTGCTTTCTTTGTTCAAATTCCAAGTAA
ATATTGGGAAAAGTATAATGGTTGGTTATTTATTTCAGCCTTGCTTCTGCTTGCAATTAC
ATTGTTTGTTGGAAAAACAGTAAATGGAGCAACACGCTGGATCCCTATCGGTCCTATTAA
TTTCCAGCCTGCAGAATTAGCAAAATTTGCGGTGATTTGTTACTTTGCGAGCTTCTATGT
AAGAAAATTTGATGAAATGCGACAAAAAAGCATTAGTTTCATTCGCCCTATGGTAATCCT
GATTTTATTTAGCTGCTTGTTGCTGGCTCAACCTGATTTGGGAAGTATAGCGGTGCTTTT
TGTGCTGACATTTGCAATGCTTTTTATTATGGGGGCGAAAGTCTTACAGTTTATTTTTCT
TGGTATCACAGGCGTTGTAGTCTTTGCTCTATTAGTTTTAACATCGGAATATCGCTTAAA
ACGCGTAACTTCTTTTATGGATCCTTTTGCTGATGCTTATGGCGATGGTTTCCAACTATC
TAACTCACAAATGGCTTTCGGGCAAGGTGAGATTTGGGGACGAGGCTTGGGTAACTCCGT
ACAAAAATTAGAATATTTACCCGAAGCACACACTGACTTTGTAATGGCTGTTATTGCTGA
GGAGTTTGGATTAGTTGGAATTGTTGTCGTTGTGCTATTATTACTCGCTTTAACTTTTAG
AGCTTTAAAGGTTAGTCGGGAAGCGTTAATGTTAGAAGAGCGATTTAAAGGTTTTTTTGC
TTTTGGTATTGCAATTTGGATTTTTATTCAAGGCTTTGTAAACCTTGGTGTTGCTTCGGG
GTTACTGCCGACCAAGGGCTTAACTTTCCCATTGGTAAGCTATGGTGGTTCAAGTTTAGT
GATTATGGCGATTGCAATTGCGGTATTAATTCGGATTGATTACGAAAACCGCTTGGATCG
AATTGGTCATGCACATTTCAGCGATGATTAATATTGGAAAATAATATGACAAAAAAATTA
TTGGTAATGGCTGGCGGAACTGGCGGACATGTTTTCCCGGCGATTGCTGTGGTAAGAGAA
TTACAACAACAAGGCTGGGAAATCCGTTGGCTTGGTACCAAAGATCGTATGGAAGCAGAT
CTTGTGCCAAAACACGGTATTCCGATTGAGTTTATTCAAATTTCAGGATTAAAGGGCAAA
GGGATCAAAGCATTACTTACTGCCCCTTTTGCGATCTTAAGGGCGGTACTTCAAGCGAAA
AAAATTATTAACGCGTACAAGCCCGATGCAGTACTCGGAATGGGCGGTTATGTATCCGGA
CCTGGCGGTATTGCAGCGAAATTATGTGGTGTGCCTGTGATTTTGCACGAACAAAATGCG
GTGGTAGGTTTAACGAATGTATGGCTTTCTAAAATTGCTCGACGTACTTTACAAGCATTT
CCAACGGCGTTTCCAAATGCGGAAGTGGTGGGAAATCCTGTTCGCCAAGATCTATTTGAA
ATTGCACCGCCTGAACAACGTTTTGCTGAAAAAGGCTATCCGATCAATATCTTAGTGATG
GGCGGTAGTCAGGGGGCATTGGTGATCAATAAAACCGTGCTGGAAGTAGCGAAAGTGTTA
GGACAAAACGTATTTATTAGTCATCAAGTCGGCAAAGGCAAATTAGCCGGTGTGGAAGAA
GTTTATCAAGCAACAGGTAACGGCATTGCTAGCGAATTTATTGATGATATGAAAGCCGCT
TATGAATGGGCGGATTTGGTGATTTGCCGTTCTGGTGCTTTAACTGTATGCGAGATTGCT
GCAGCAGGATTGCCTGCGATTTTTGTGCCGTTTCAACATAAAGATCGCCAACAATTTTTA
AATGCAGAGTACCTTGCACAAGTAGGTGCTGCAATGATTATTGAACAGCAGGATTTTACC
CCTGAAAGTTTATTAAAAGCATTAGAGCCGTTAATTGCCGACCGTCAAAAACTGACGGAA
ATGGCAATAAAAGCAAGAGCGAAAGCCACACCATTAGCCGCAAAACGAGTGGCAGAAGTG
ATTGTGGAAAATAGTTTGTAAGCGGTCAGATTTTGTAGTTTTTTTGCAAAATGATCGAAT
ATAAGGAATAAAAATGAAAAATTTCCAAGATAAAGTTAAAAAATTAGTCGCTGAAATGCG
CCGTGTAAATCAAATCCACTTTATTGGGATTGGTGGCGCAGGTATGTCTGGGATTGCTGA
AGTATTATTAAATGAAGGTTATCAAATTTCGGGCTCGGATATTGCTGATGGTGCGGTCAC
GCAACGCTTAGCAAAAGCAGGGGCAAAAGTTTTTATCGGGCATCAAGCTGAAAACATTGA
AGGGGCAAGTGTTGTTGTGGCTTCCAGTGCAATTAATGAAAGCAATCCCGAAGTTGCGGC
TGCAAAAGAAGCACGTATTCCTGTGATTCAACGTGCGCAGATGTTAGCGGAAATTATGCG
TTTCCGTCACGGTATTGCGATTGCAGGAACTCACGGTAAAACGACCACAACCGCAATGAT
TTCAATGATTTATACGGAAGCAGGATTAGATCCTACTTTTGTAAATGGTGGTTTAGTAAA
ATCAGCGGGTAAAAATGCTCATTTAGGTGCAAGCCGTTACTTAATTGCAGAAGCCGATGA
AAGTGATGCGTCATTCTTACATTTACAGCCGATGGTTTCTGTTGTGACCAACATTGAACC
AGACCATATGGATACTTACGGTGGCGATTTCGAGAAAATGAAAGAAACCTATGTACGTTT
CTTACGCAACTTACCATTCTACGGTTTAGCAGTGATGTGTGCTGATGATGAAACAGTGAT
GGAAATTGCCCCAAAAGTTGGTCGCCAAGTGATTAGCTATGGTTTTAGTGAAAAAGCCGA
TTACCGTATTGAAGATTATCAACAAACAGGCTTCCAAGGGCATTATACGGTGGTTTGCCC
AACGGGTGAGCGTATTGAGATCTTACTAAACGTGCCGGGTAGACACAATGCACTGAATGC
AACGGCAGCATTAGCGGTTGCGAAAGAAGAAGGCATTGCCAATGAAGCGATTTTAGCCGC
CCTTGCGGATTTCCAAGGTGCAGGTCGTCGCTTTGACCAGTTGGGTTCGTTTATTCGTCC
AAATGGTAAGGTGATGTTAGTCGATGACTACGGACATCACCCAACGGAAGTAGATGTGAC
GATTAAAGCCGCTCGCCAAGGCTGGGAAAATAAACGTGTGGTAATGGTATTCCAACCGCA
CCGCTATTCTCGTACCCGTGATTTATTCGACGATTTCGTGCAAGTGCTGTCGCAGGTTGA
TGCATTGATTATGCTCAATGTTTATGCCGCAGGTGAAGCACCGATTGTGGGGGCAGAGAG
TAAAGATCTGTGTCGTTCAATCCGTAATCTTGGCAAAGTGGATCCGATTTTAGTGTCAGA
TACTTCACAACTTGGCGAAGTGTTAGATCAAATTATTCAAGATGGTGATTTAATTTTGGC
ACAAGGTGCGGGCAACGTGAGCAAGCTTTCGCGTGATTTAGCGGAAAGTTGGAAGGCATA
AAGAAGATTTAAAACAAGCGATAAGATTTCGAGAAATTTTCGCTATTGTGTAATTGTACA
AAATAATGTGTAGGGGCAAATCACATTTGCCCCAAATAATCATAGTAACATCAGGGCGAA
TGTAATTCTCTCCTACGGTAAATCCGAAAATTTGCAATAATTTCAATGAATTAACTGTAG
GGACACACTGTATGTGTCCGTTGTTAAAATGGGATATGGTTTATTTTGCGGACACACGCA
GTGTGTCCCTACAATTCCCCATAATAATGTAAAATTCTTGCAATAAATGACCGCTTGTAA
AACATAAATAAGGTAAAAATAATGAGCTTAAAAAACGAAAAAATTGCGGTGTTATTTGGT
GGCGTTTCAGCAGAACGTGAAGTTTCTCTCAATTCAGGTAAATCGGTCTTTGAAGCCTTA
CAGAGTTTAGGCTATAACGTTGAAGCGATTGATACAAAAGAATTTCCGATTGAAAAATTA
AAAGAAAAAGGCATTCAGCGTGTATTTAATATTCTTCACGGTGGTATTGGTGAAAATGGC
GTGCTTCAAGGGGCGTTAGAGCAACTCGGTATTCCCTATACAGGCTGTGGCGTAATGGCT
TCGGCGATTACTTTAGATAAGTTCCGCACCAAGCTATTGTGGAATGCAGTGGGCTTACCA
ACAGCGGCAATGGAAGTGGTACGCCGTGGGCAAGCGGTCAACTCCGATGAAATTATTGCA
AAATTAGGTTTACCATTATTTGTGAAACCTGCGAGTGAAGGCTCAAGTGTTGGCGTAAGC
AAAGTGAAAACCGCAGAACAGTTATTACCTGCAATCGAAGAAGCATTAAAATATGATTCA
ATTGTGTTGGTGGAAGAAAATTTAGCAGGGGCGGAATACTCTGTGCCAGTACTTGATGGT
GAAGTGTTGCCTGCGGTGCAAATTATTCCAGGCGGCGAGTTTTATGACTACCACGCAAAA
TATATTTCGGATAATACCCAGTATGTTGTGCCAGCGTTAAATGCTGATCGCCAAGCGGAA
GTCGCTAAGTTAGTGAAACAGGCTTATGATGTGGTGGGCTGTCGTGGTTGGAGCCGAATT
GATGTAATGGAAGATGGCGAAGGAAACTTCCGTTTAGTTGAAGTGAATACTTGCCCAGGT
ATGACCAGTCATAGTATTTTCCCAAAATCAGCGGCGACTGTAGGTTATAGTTTCGAGCGT
TTAGTTGAGCGTGTATTGGAGTTAAGTGCGTAATGGTTGCGGTAATACGTAAGAAACCGA
CTTCGGTAATTCGTACACAAGCAAGTAAGCCGAAGTATCCGATTAATTGGTTTGTTTTTG
TTAAGCCTATCGTTGTGTTATTATGTTTCGGTATGGTTTATGCAATTTATACCAATTGGT
CTAGTTTGCTTGCATCACTGGATAGAACGCCAATCCGTTCTTATGCATTAACGCATAAAA
CACAATTTACGACGAATAATGATATTCGTGAAGTTTTAGCTAAAGAACCCCTGTTAAAAG
GCTATTTTGAACAGGATATTCAAGAAATTAAAGAGAAATTTCTAACAATTCCTTGGATCA
GTAATGTTTCTGTGAGAAAAGTTTATCCCGATAAATTAAGTATTACGTTACTTGAACATC
GTCCAATGGCTGTATGGAATAATAGTCAGTATGTTTCTGAACATGGAGTAGTGTTCAGTT
TGCCGAAAGATAGGTTTGATAACACAGGCTTACCTATTTTATACGGACCAGACACAGAAA
GTAAGGTTGTGCTTGAGGCTTGGGATAAAATAAAAGCAGATTTAAAATCACGTAATTTAG
GATTATATTCCATTGCAATGGATAGTCGAGGAGCTTGGTCAATTCGACTTGATAATGGCG
TTGAACTAAAATTAGGGCGAGGGGAATGGCTATCAAAAATCGATCGTTTTGTGACTATTT
TTCCTGAAATTGATATTCCTGAGGGGAAACGTTTATCCTACGTAGATTTACGTTATGAAC
ACGGGGCTTCCGTTGGATTTAATAATCAATAATTTATTAACTTGCAAACATAATTAATAT
GACAAAAGTAGCAGAATCTAGAATTAGAGTAGGTTTAGAAATTGGAACACACAAGATAGT
TGCTGTGGTAGGTGAGGTATTGCCTGATGGGGTGATTAATGTGATTGGCTCTGGAATTAG
CCCGTCTAAAGGTGTTCAAGGTGGTGGCGTTGTTGATTTAGATGCTGTAACAAGTGCTAT
TCAACGTGCGATTGAAGAAGCTGAATCGATTTCTGGATATGATATTGTATGTGTTACTCT
TGCCCTTTCAGGATCTCACATTACAGCTTTTAATGAAAGTGGAACTGTGCCGTTGTCTGG
TAGTGTAAGAAATGAAGATTTGGATAATGCTATTCATATTGCTCGTTCTATTAAATTACC
CGATGGGCTGGAAACATTACACATCATTCCTCAGGAATATAGAGTAGATAGATTACCTGC
TACTAAAAATCCCCTTGGTTTATCTGGTATGCGTTTGCAGGCTCAAGCTCATTTAATTGC
TTGCCATAACGATTGGCTACGTAATTTAAAAAATGCAGTGGAGAGAAGTAAATTAAAAAT
TGATCAAATCGTTTTTTCGGGGCTTGCTTCAAGTTATTCTGTGTTAACAGAAGATGAAAA
AGAACTTGGGGTTTGTTTAATTGATATTGGCGGTGGCACTATGGATGTTCTTGTTTATAC
AGATGGTGCTTTGCGTTTTAGTAAAGTTATTCCTTTTGGTGGGAATAATGTAACGGACTA
TATTGCTCATGTTTTCACAACCTCTCGCCAAGATGCAGAAAATATTAAAGTACAGTATGG
ATGTGCTATTGCACCCCCAACTCATTTTCCAGAGAAAAAAATTGAGGTGGCAGGCTTGGG
TGGACGAATGCCAAGAACTTTTACAAAAAGCCAATTATCTAATGTTACATCTCAATGCTA
CCACGATTTACTGAGCGTAATTAATCAGGAATTATCCCAATTACGCAATGAACTATATCA
AAAAGGCATAAAACAAGAATTAATTGCTGGAATTGTATTAACAGGTGGTGGCTCTCAGGT
TGAAGATATTGTAGAATGTGCAAAATCTGTCTTTGGATCTCAAGTTCGAGTTGGTAATCC
ATTGAACATTACAGGATTAACGGATTATGTAAACAAACCTTCTTATGCAACCGTATTAGG
ATTGCTACAGTATAGTCATTATAATGACGTTGATAGTAGCCAAAGTGGAGAAATTAGTCA
TAAGGTGGGCGGCATTATTGATACATTAGGTCATAGTGCTAAAAAAGCGTATAATTGGAT
AAAATCAAGTTTTTAATAGGCATTAATAACAATATTAAGCCGTGAGGGAGAATCACAAAT
GTTTGAACCTATTTATGAAGCAACGCAAGATGCGGTTATCAAAGTTATCGGTGTCGGTGG
CGGTGGTGGTAACGCACTAAATCATATGGTTAGTAACCAATCTGATGTTGGTAGTGTTGA
ATTCTTTTCGGTTAATACGGATGCACAAGTATTACGTAGTAGTGCCGTTCGCAATACGAT
TCAAATAGGTGCAAGTGTAACAAAAGGCTTAGGGGCAGGAGCAGATCCAAACATTGGTCA
TCAAGCAGCTGAAGAAGATAGAGAAGCATTAACGAATATGCTTACAGGTGCTGATATGGT
CTTCATTGCTGTTGGTATGGGTGGTGGCACAGGTACTGGTGCAGCTCCTGTAATTGCTGA
AATTGCTAAAAGCCAAGGAGCATTAACAGTTGGTATTGTTACTAAACCTTTCTCTTTTGA
AGGTAGAAAACGTTCTAACTATGCGGAACAAGGGATCCGTGAACTTGCAAAACATGTGGA
TTCACTCATCATTATCCAAAATGATAAATTACTAAAAGTATTACCTAAAAGTGTAAAATT
TAATGAAGCCTTTGGCGTTGCAAATGACGTCTTACGCAATGCGGTATTAGGTATTACGGA
TATGATTACTTCCGAAGGTCTTGTGAACGTTGACTTTGCAGACGTGAAAAAAGTGATGTC
GGAAATGGGTAGAGCAATGATGGGAACAGGCATTGCAGAGGGTGAAAACCGTGCAGAAAA
TGCAGCAAAAGAAGCTGTAGCAAGCCCGTTATTGGAAGATGTTGATTTATCAGGTGCTAA
AGGCATTCTTGTGAATATTTCTTCTGGCTATGATATTGAACTTGCAGAAGTCAATACCAT
TATGGAATATGTTACTAGCTTCGCAGATCCTGATGCAGCTATTATTTTTGGTTCTGCATT
CTATCCAGAAATGGATGGTAAGATCCGTGTAACATTGGTTGCTACAGGTATCGGACAACC
AGAAGAAATGCCAAAAATTCCAAGTGTGCAAGGAAGAACCGATATTTCGCAACAATCTAT
TATTAATAACGGATTTGGCGGTGCTCGTCAGCCTGAATTTATAAATAATATGGGCGGTTA
CCCAAACCAAAACCAATATACAACGCATCAAATGTCTCAGCAACCACAACAGGTTCAGCA
AACAGCGCCAAGACCACAGAAAGTTGATACAGCGCAGGTCTTTTCGCCGAACTCAATCCC
AGGGTTTATGAGAAATGGTCAATAACCATTTCGGGAAATAAGGAAACGATATGATTAAAC
AAAGAACCCTTAAACAAGCAGCAAAAGTAACAGGTATTGGCTTGCACAGTGGCAAGAAAG
TAACCTTAACGTTGCGTCCAGCACCTGCACATACAGGGATTATTTACGCAAGAACAGATC
TTGATCCTGTCGTTTACTTCCCTGCAAGTGCTGAATCTATCCGTGATACACAACTTTGTA
CTTGTATGATCAATGATGAAGGTGTGCGTATTTCAACAGTAGAACACTTAAACGCAGCAA
TGTCTGCGTTAGGTTTAGATAACCTAATTGTAGAAGTTGATGCAGCCGAAATTCCAATTA
TGGACGGTAGCTCAAGTCCTTTTATCTATCTCTTATTAGATGCAGGTATTGAAGAACAAG
ACGCGCCGAAAAAATTTATTCGTATTAAAGAAAGTGTACGAGTAGAAGAAGGGGATAAGT
GGGCTGAATTTAAACCTTATAGTCACGGTTTGAAATTAGACTTTACCATTGACTTTACAC
ACCCAATGATTACCAAAGAAGTGCGTAACTACAAAATGGAATTTTCAGCACAACATTTTA
TTCAACAATTAAGCCGTGCTAGAACCTTTACCTTTATGAAAGATGTTGAATATCTTCAAT
CTATTGGTCTTGCATTAGGTGGAAGTTTAGATAACGCAATTGTTTTAGATGAATACCGCA
TTTTGAATGAAGAAGGGTTACGTTTTAAAGATGAACTAGTTCGTCATAAAATGTTAGACG
CTGTCGGTGATTTATTTATGTGTGGCTACAATATTTTAGGTGATTTCAAAGCCTATAAAT
CAGGTCACAGCTTAAACAATAAATTATTACGAGCTGTGTTAGCGAATGAAAATGCTTGGG
AATTTGTAACCTTTGATGATAAAGCAGAGGTTCCGCAAGGTTATCAAGTGACAGAACAGG
TGTTTATTTAATAGTTATTATCATTTCTCGGAGATTTTTATTAAATTTTTAAGGTGTTTT
TTCTTAAAATTCTAATTTTTAAAAATTTTTGCAGAAAAATTGCCGCTTGCTATTCCCTTA
TTCTACATTTTCGGCTAATCTCGCAGACTTCATTTACCTTGGTAAATGAAGTCTTTTTTA
TTTGTCTTACAGGAAATTTTATGAGTAACCAATCTTTATCTTCAAAAATCCTTGGCGGTA
ATTTAGTATTACGCATTGCCGTAGGTTTAGTGCTAGGTATCTGCTTAGCATTAGTTAGCC
CAGATGCAGCCAAAAGCGTTGGGGTTCTCGGACAATTCTTTGTAAAATCATTACGTGCAA
TTGCACCGATTTTAGTTTTTATTCTTGTAATGGCTTCCATTGCTAACAAAGAAGTTGGCA
GCGATAGCCGCTTAAAACCTATCTTAGTGATGTATGTCTTAGGTACTTTCGTTGCAGCAG
TAACAGCGGTTATTTTAAGCTATTTATTTCCAACGACACTTGAACTTGTTACCAGCCCGG
AAGGGCTTGCACCGCCACAAGGCGTTGGTGAAGTATTAAAAACCGTTGTTTTCAACTTAG
TCGATAACCCACTTGGTGCAATTACGAACGGTAACTTCATCGGTATTCTTGCGTGGTCTA
TCGGTTTAGGTATCGCATTACGCCACGCAGCACCAAGCACCAAAGTCATGTTAAACGACA
TCTCTGATGCTGTTTCTTTCGTGGTAAAAGTGGTAATCGCCTTTGCTCCAATCGGGGTGT
TCGGCTTAGTAGCAGAAACCATGGCAACCAACGGTGCAGATGCCTTTATCGGTTATGCAC
GTTTATTAGCGGTATTGTTAGGTGCAATGGCAATTGTGGCATTTATCCTAAACCCATTAT
TAGTGTATTGGAAAATTCGCCGCAACCCATACCCACTCACCATCACCTGTTTACGTGAAA
GTGGCGTGACAGCATTCTTTACTCGTAGCTCAGCAGCGAACATCCCTGTAAATATGGGAT
TAGCGAAACGCTTAGGTATCAAAGAAGAGATTTACTCTATCGCAATCCCACTTGGTGCTA
ACATCAATATGGCGGGTGCAGCGATTACTATCACCGTATTAACCTTAGCAGCAGCTTACA
CCCAAGGTATCGTGCCAGATTTCTCAACAGCGGTATTATTAAGTATTGTTGCTTCAATCT
GTGCTTGTGGTGCATCTGGTGTAGCCGGTGGTTCATTATTATTAATCCCACTTGCATGTA
GCTTGTTCAACATTCCAAACGATGTTGCAGCACAAGTTATCGGCGTAGGTTTCATCATTG
GTGTTATCCAAGACTCAGCTGAAACAGCACTTAACTCATCAACGGACGTATTATTTACCG
CAGCGGTAAGTATGTCTGATGAGAAAAATAACTAGAATTCTTGTATACTTTTAATAGTTA
AACACTAGTAAAAGACTTAACTACATCAGTCAAGTATTTTAGATAAGCAGAAAAATAGCT
GCTATAAAATTGACTATAGCCTTATATTGAAGGCTATAGTCGTTTACTAGGTCTAGATTT
TTCTCTATTTTATAAATTTTCATTCTAATATTCTCCTTTCCTTTTCCCTTTCCTGTAATT
TTCAGGTAAAATCCGCCGATTATTTTTCTTTTATCAATAACAATACAATAGGACATTTAC
TGCCCTTATGAAAATGCAGAACATTCGTAACTTTTCTATTATTGCTCACATTGACCACGG
TAAATCGACTTTATCTGACCGCTTGATCCAAACTTGTGGTGGTTTGTCAGATCGTGAAAT
GGAAGCTCAAGTGTTAGACTCTATGGATCTTGAGCGTGAGCGTGGTATTACCATTAAAGC
ACAAAGTGTTACCTTAAATTATCAAGCAAAAGATGGTCAAACCTATCAGTTAAACTTTAT
CGATACGCCAGGACACGTCGATTTCTCTTATGAAGTTTCTCGTTCCCTAGCCGCCTGTGA
AGGGGCGTTGTTGGTTGTTGATGCTGGACAAGGGGTGGAAGCACAAACTCTTGCTAACTG
TTACACGGCAATTGAGATGGATTTGGAAGTGGTGCCGATTTTAAACAAAATTGACTTGCC
TGCGGCGGATCCTGAGCGTGTTGCAGAAGAGATCGAAGATATTGTCGGGATTGATGCGAT
GGAAGCGGTGCGTTGCTCGGCGAAAACTGGCGTGGGGATCGATCTCGTTTTAGAAGAAAT
CGTGGCGAAAATTCCAGCTCCTGAAGGTGATCCTGATGCACCGTTGCAAGCCTTGATTAT
TGACTCGTGGTTCGATAACTATTTAGGCGTGGTTTCCCTTGTGCGTGTCAAAAATGGTGT
GTTGAAAAAAGGCGATAAAATCAAAGTGATGAGTACAGGGCAGTCTTATCAAGTAGATCG
TCTTGGTATTTTCACGCCAAAACAAGTTGATACTACGGAATTAAAAACAGGCGAAGTAGG
TTGGGTAGTCTGTGCGATTAAAGATATTTTAGGCGCACCTGTTGGGGATACTTTAACCCA
TCATCACAATCCTGCAAGCGAAGTGCTACCAGGCTTTAAAAAAGTAAAACCGCAAGTTTA
TGCAGGTTTATTCCCGATTAGCTCGGATGATTATGAAGCGTTTCGTGATGCATTGGCAAA
ATTGAGCTTAAATGATGCGTCGCTTTTCTATGAGCCAGAAAACTCAACGGCATTAGGCTT
TGGCTTCCGCTGTGGCTTCTTAGGCTTGTTGCATATGGAGATCATTCAAGAGCGTTTAGA
ACGTGAGTATGATTTGGATCTCATTACCACAGCACCGACGGTAGTCTATGAAGTGGAACA
AACGAATGGCGAAATTGTCTATGTAGATAGCCCGTCGAAGTTGCCTGCGATTAACAATAT
TGCGGAAATTCGTGAGCCGATTGCAGAATGTAATATGCTTGTACCACAAGAGTTTTTAGG
TAATGTGATTACCTTATGTGTGGAGAAGCGTGGTGTACAGACGAATATGGTTTACCACGG
TAACCAAATCGCATTGACTTATGAAATCCCGATGGGGGAAGTGGTGTTAGATTTCTTCGA
CCGCTTAAAATCGACTTCGCGTGGTTATGCGTCGTTGGATTATGGTTTCAAACGTTTCCA
GGCGGCAGATATGGTGCGTGTGGATATTATGATCAACGGCGAGCGTGTCGATGCGTTAGC
GTTAATCGTCCACAAAGCCAATGCCCCTTATCGTGGTCGTGAGTTAGTGGAAAAAATGAA
AGAGTTAATTCCACGTCAGCAGTTTGATATTGCGATCCAAGCGGCGATTGGTAACCATAT
TATCGCTCGTTCGACGGTGAAGCAGTTGCGTAAAAACGTATTGGCAAAATGTTACGGTGG
TGACGTAAGTCGTAAGAAAAAACTGTTGCAGAAGCAGAAAGAAGGTAAAAAACGTATGAA
ATCTTTAGGTAACGTGGAAGTGCCACAAGAAGCGTTCTTAGCGATTTTGCACGTTGGGAA
GGATTAGTGAATAGATATTGTAGGGACACACCGAGTGTGTCCGCATACAACATTCATATC
TATTCTATTGATAAATGTTGCAATGGACACACTCAGTGTGTCCCTACATTTTGGATAGTA
AATAAATTCCAAAAGGAGTGAATTTTAAATATGAGCAATATTTTAACCATTAGTTTTATT
GCAGTATTGTACGGTGTTTGGAAAGTGTTGGACTCAATGCAGCTACCAAACACGATTTCC
ATTATATTAGTAGGTTTAGTTGTTATTTGTGGTGGCTTTTGGTCATTTTACAAATTTAGT
GCTGAACCTCGCCGCTTGCGTGCGATTGAGCGTGAAGAAAAGCGTTTAGGCAAACCGCTC
TCAGCAGAAGAAAAAGCCACAATTCAACCTCGTTCATTAGTGGGGGATTTTTTTGCGTCA
CTATTTGGGGTGTTAGCATTAGTCACTATTTTACGTTCATTTATTTTTGAGCCGTTCCAA
ATTCCAAGCGGTTCAATGGAGCCAACGTTACGCGTGGGTGATTTTCTGTTAGTGAATAAA
TTTACTTATGGAATTAAAGACCCGATTTGGCAAAATACGCTTGTTCCGATGGGTAAGCCT
GAACGTGGGGATATTGTGGTATTTAAAGCTCCAAAACAGCCACACGTTGATTATATTAAG
CGTGTTGTGGGTGTTGGTGGCGACCGTGTGAAATATGATTTCCATACCCGTAATTTAACC
GTTGTTCACGGCGATTCAGGCAAAGAAGTGGTGTTTAAATACGAAGGCAGTGCACCAAAT
CCGGACTTTTTCTACCACGGTGAAATGCAAGTTGAACGCACTGAAATTGGTGATGTTGCC
CACCAAATTTTAAATAATCCGCACGCTTTTAACTACGAGCCTTATTTCTTCAAACAAGAC
GGTATTCCTGCTGGGGAATGGGTAGTGCCAGAAGGGCATTATTTTGTAATGGGAGATAAC
CGTGATAACAGCGAAGACAGCCGTTTTTGGGGGTTTGTCCCTGAAAAGAATATGGTCGGT
AAAGCAAGTGTTATTTGGTTAAGCCTTGATAAGAAACCGAATGAATTTCCAAGCGGATTA
CGTTTTGAGAGAATGTTTACGGCGATTAAATAAAGAGAACATTTCCCCCTTTGAAAAAAA
GGGGGATTAAGGGGGATTTTTAAAGGGTGAATTTTATTCAATGTTAGCAAAATTCCCCCT
AGCCCCCCTTTTTCAAAGGGGGGTATTCCACGAAGATACACTAAAATGCAACTAGAACGA
TTACAGAAAAAATTAGGTTATCAATTTGCTAACCTTGATTACCTCACCCAAGCCCTCACT
CACCGTAGTGCTGCTTCCAAAAATAATGAACGCCTTGAGTTTCTTGGCGATTCCATCTTA
AATTTTGCCATTGGTAAAGCCCTATATGAAAAATTCCCAAAAGCGAATGAAGGGGAATTA
AGCCGTATGCGTGCGGCATTGGTGAAAGAACAGACCCTTGCGGTTGTCGCTCGTCAGTTT
GAGTTAGGCGAATATATGAAATTAGGGGCTGGAGAATTAAAAAGTGGTGGCTATCGCCGA
GAGTCTATTTTATCCGATTGTGTGGAAGCGATTATTGCCGCGGTATATTTAGATGCTGGG
ATTGATCGGGCGATGGAACGTGTGCATTGTTGGTATCAGCAACTTCTAAATGACATGCAA
CTAGGGGAAGCACAAAAAGATCCGAAAACTCGTCTGCAAGAGTATCTACAAGGGCGTAAG
CTACCCTTACCAACTTACGAAGTGATTGATATTAAAGGCGAAGCCCATAATCAAACTTTT
AAAGTCAGTTGTAAAGTCGAAAAAGTTGATGAAATCTTTATCGGTAACGGCACAAGCCGT
CGCAAAGCCGAGCAAGATGCGGCATTGCAGGTGATAAAGGTGTTGGGAATAAAATAGCCT
AATGCAGGGTGGCTCTTGACCCACCATTTCAATTTGTATTTATTTAAGAAAACACAATGA
CAGATCAAAAAACATATTGCGGCTTTATTGCCATTGTTGGTCGCCCAAACGTAGGGAAAT
CAACGCTATTAAACAAAATTTTAGGACAGAAAATTTCGATTACATCTCGCAAAGCTCAGA
CGACACGTCACCGCATTTTAGGGATTAAAACCGAAGGGGCGTATCAAGAGATTTATGTTG
ATACCCCAGGGCTTCACATTGAAGAAAAACGAGCGATTAACCGCTTGATGAACCGTGCGG
CAGCCAGTGCGATTGGTGATGTCGATATGGTGATTTTTGTGGTAGAAGGCACGAAGTGGA
CCGATGATGATGAGATGGTACTCAATAAATTGCGCTCGACCAAAGCCCCTGTGATTTTAG
CGATTAACAAAGTGGATAATATCAAGGAAAAAGAAGAATTATTGCCACATCTGACCGCTT
TATCGCAGAAATTCCCGTTTAAAGAGATCATTCCGATTTCAGCTCAACGGGGCAAAAACG
TACATATTTTAGAGAAATTTGTGCGTGAGTCACTAAAAGAAGGCATTCATCACTATCCTG
AAGATTATGTCACCGACCGTTCGCAACGTTTTATGGCGTCAGAAATTATCCGTGAAAAAT
TAATGCGTTTTATGGGTGAAGAGTTGCCTTACTCTGTAACGGTCGAAATTGAGCAGTTTA
AAACTAACGAGCGTGGCACTTACGAAATCAATGGTTTGATTTTAGTGGAACGTGAAGGGC
AGAAAAAAATGGTGATCGGCAACAAAGGTCAGAAGATCAAAGTGATCGGCACTGAAGCTC
GTGCGGATATGGAACGCTTGTTTGATAATAAGGTCCACCTTGAGCTGTGGGTGAAAGTCA
AAGCTGGCTGGGCTGACGATGAACGTGCGTTAAGAAGTTTGGGCTATATTGACGAATAAT
GATCGAACACTGGCAACGTGGCTTTGTATTACATCGCAGAGAGTACAGCGAAAGCAGTTT
ACTCGTTGATTTTTTCACTGAAAATCACGGGCGAATTACCTTACTTGCCAAAGGGGCAAG
ACGACCACGTTCGCCATTGAAATCCGTTCTCCAACCCTTTACCCCTTTACTGCTGAAATG
GACGGGTAAAGCCGATCTCAAAACACTTACCAAAGCTGAACCTGCATCTTTAACCCTCCC
GATGCAAACGCTGGCACTGTATAGCGGTTTTTATGTCAATGAAGTCCTTGCAAGAGTTTT
GGAAAATCACACCGCTTACCCTGAATTATTTCAGCATTATCTACACTGTATGACAAAGTT
GGCAAGCCAGCCAAACGAGATCGAACCGATCTTACGCACCTTTGAATTTCAAACACTTAA
AGCGTTAGGTTATGGGGTGGATTTTTGCCATTGTGCAGCAACAGGTAAGCCTGTCGATCC
CCAAATGAGCTATCAATTTAGAGAAAACGAAGGCTTTATTGCCTCTTTATTACAAAATAA
CTATACCTTTATCGGCAAAGATTTATTAGCTTTTGCAGAAATGAATTTTTCAGAGAAAGA
AACCTTACAGTCAGCAAAACGTTTCACCCGTATTGCTTTAAAGCCTTATTTGGGATCAGC
ACCGCTGAAAAGCAGAGAGCTGTTTCAGTCTGTTTTACCAAACAGATTAAAAGGGTAGGT
CGGACATTTATTGCCTGACATCTCGAAATCTAGCGCTATTCAAAACTAAATAAATTAGAA
GGGTAGGTCGGGCATTTATGCCCGACATCCCGAAATATAGCACTACTCATAATCAAAATC
TTGATTAACCCCAGCCCAATCTTTTGGATAAATACCTTGATGAACGTATTTGTGAAAGGT
TGAGTATTTCCAATCAGTTACTGATGAAACGTATCCGTGTTTTACAGGATTATAGTGAAT
GTAGTCAAAATGTTTTTCGAAATCTTCTTCATTTTTTATACAGTGTTCCCAAAATCGTTG
TTGCCAAATGCTACTTTGTCGCTTTCTTAGTTCATTGTTGGTTTTTTCTATATTGTCATA
ATGTTGGCAATGGTGACTTACATAACGCTTTATTTGATTCCAACGCATTGAAAAGTCTGA
ATCATTGTCGGGCAATTGCCAAATAGTATGTAAATGATCGGGTAAAATTACTAATGCGTT
AATTTTAAAAGGATATTTTTGTTGTACCCTTTTTATAGCGGTCTTAAGAGTGTGAAGGAC
ATCAGCGTTTGTTAATATTGGGCGGCGTTGATAGGTGACTACGGTAAAGAAATATTGTGC
TCCTGGTTGATAAAGTCTTCGGTATTGCATTATATCTCCTACAATTTCTATGTTTTTAGA
TATAAAAGGGATGAGCTTGTCGGGCATAAATGCCCGACCTACTTGGAGATTCCTGTCTTA
ATCATCTCTTCAAAAAACGGATAATCCACTAAAAATGCATCGTGTCCAAAGTCGGAATGA
AATTCGTAAAAATCGACGGCAATGCCTGCATTTTCTAAACGTTGTTTGCTTTTGTGTAGG
TCAATCTGTTTAAACAGTTGATCGCTCGTTACTCCGACAAGGGTGTAATTCGCTTTAATG
CGACTGAGTGCTTCTTGCTCGTTTGCATAGGTTAAAGCAGGATCATAGAGATCTAAGGCT
CTTAACAGGCGTAAGTAACTATTGGCGTCAAAGCGATCTAGAAATTTGACCCCTTGATAG
CTGAGATACGATTCTACTTGGAAGTGATCGCCCCAAATCGTTCCCGTCTGTTTCACTTCT
CGCCCAAAGGCTTTGGCAAGTTGTACATCGGTGCGGTAGGTGAGCATACCGAGCATTCGA
GCGATTTTTAAGCCGTTATCTGGGGGCGTACTCTCATAATAATTGCCGTTGTTAAAATGG
GGATCGTTTATCACCGCTTGTCGCATAACGTGATTGAAGCCGATTGCTTCTGCACTCAAG
GTAAGCGAAGAACAGAGATTAACCACATTTCTCACTTGTTCCGGATAATCAATCGCCCAC
TGTGTCGCTTGCATTCCACCAAAAGAGCCACCCACGACCGCTTGTAGCTGAGTAATACCG
AGTTTATCGATCAAGGCTTTTTGCACCTTCACAATATCTTGCACGGTGATAACGGGAAAT
TGACTGCCGTAGGGTTTATTCGTATTTGGATTGATAGACGAAGGGCCTGTCGTACCTTTG
CAACCGCCAAGCACATTCGAGCAGATAAAAAAGTATTTATCGGTATCAAAAGCTAATCCT
GCACCGATAAAATCTTGCCACCAGCCTTTATCCGCAGGCGGTGCATAATAGGGTTCGGCG
TCACCCGTTAAAGCGTGACACAACAATACAGCATTGCTTTTTTCCGCATTCAATGTGCCA
TAGGTTTGGTAAGTGACATTGATAGGCGAAAGTGTTCCGCCTAAAGCAAGCTCAAGGGGA
ATATCATCAAAAAGAGTAATCTGCTGTGCCATAAAAATCCTTGCAAAAAACGGTAAAAAA
GCAACCGCTTGTCTTTGAATGGTTTCAAGTTTACGAATAGGAAATCGTTTCGTCAAGAAA
TTTTAGACATCTAAACGTCTAGATTTTTAAATGGCTAAATTAATTATTGTATTACTATGG
GCACTTATGCTGTCAGAAAATCATTTTGGGATATAGAATTACTCATCCTTAGGAATAACC
ACAGCAGGATCCACTTTCCCTTCAAAACCATCAATCAATTTTTTTAGCCCATAATCTTCC
TTGTCTGAATGAGGACTAAATAAATCGACTTCTGTATTCAATTTCGGATTACTAATTCCC
ACCCATTTTGCAATGCCATCGGTAAAGTTTAAGCCAGATTTCATCGCTTTATAGACTTTT
CTATCGGTATCATCACTAGATATTTTAAAGAGCGGAACATCAAAGTGTAGCTTACTTTTG
CCACTGCTGTTGTGGATTGCAATGTCATTTTCAGTGATATGGTGAGCTAAACCGTGATCG
GCAAAATAGACCACCGAAAACGAGCGGTTAGATTGTTGCTCATTTTTGCGAAGGGTTTCA
TATAAGCGTTTTAACACTTCGTCGGTTTTTTTGATGGACGATGCATAGCAGTTTACGTTG
AAATACTTTTTGCCTATTTTTTCATCATCAAACATTTTAGGGTAATCAGTTAAACGATCA
CAGCTGATGGGGTGTGAACCGTATAAATGCACCACAACAAAACGTTTGCTATGAGTTTTT
TGCTCAATAATGTGTTCAAATTTAGGCAATAAATCAAAGTCACTGATATTTTGATGGAAA
GAGTCCCCCGATTTTAAGAATAATTTTTCGTCACTTTTGTTAGCAAGGGAAGAAACAGGT
GTATCAAAAGTACCAAGATAACCTTGGTTTGATAGCCAGTAGGTTTTAATTCCTGCGGAT
TTAATCAAATCGATCATACCAAGGCTGTATTCCCCTTCCCACTTTTCAGTATCAGGCTTA
GTGAGCATTAATTTTAATGAAGCAATGGTATTTGTTCCACCAGCGGTCAGCCCATCAATT
AAAATGCCGTTGGCACTGCTCATAAACGGCGTATTTTCAGCAGGGTAGCCATAGGCGTGG
TGATAATCTTTTCTGGCACTTTCGCCGATCACTAAAATGTAATCATCGTAACGGCTTTCC
GCATTGAGTTGCGACGTTCTCCATTCACTTTGAATGGACATACTATTCAAGCGGTCTAAT
TCTGCTTTTACTTTACTAATTGCACTACTTCCTTCTTGTAGAAATTTGAAGGGCGGAGTA
GAGATAAAAACTAATGCAATCCCTAAGGCAAGAAAGGTTTTATTTTTGTGGAACTGAATT
TGCCATTTTTGGCTAATAAAACGAAAACCTAACAGTAATATAAAAATGCCAGTACAAGCA
ACAAAGTTAATCAGGGGGATTTGGCTGAAAAACTCTTTGCTTTCTTGTATATCTGTGGCA
AAAACCGAAGCAACGTATTGGTACGATGGTGGGCCAAAGGTCAAGCCAACTGGCGTGTAA
AGGGCATATAAAGTGACAATCGGTAAAAGCAGATAAAAGAACGCTTTTTTAGAGGCATTA
GCAAATAAAATAACGAGAACCAGCAGTAGCACATTGCTGATTTCAGGAGTAGGAAAAAAG
CCTGAGCCAAGTAACATTAGGTAACTTGCTAAATAAGATAAACCAAAACTAATGAGAGTA
GCGAGTATCTTTGTTATATTCATTATGAGCAAAACGAAAATAAAGGGATAGCGATTTTAC
CGAAAATAAAGTGGAAATTCTATCCGCTTGCCTACTTTGATCTGTTCTTAAGATAATCTA
TAATATTTCGATTTTTTTCCCCAACCGTTACACAGAGGTCAAAATGAGCAATCCTATTTA
TAAACGTATTTTGTTAAAGTTAAGTGGTGAAGCATTACAAGGTGAAGAAGGTTTTGGTAT
TGACCCATCTATCTTAGATAGAATGGCATTAGAGATCAAAGAATTGCTTGCAATGGGTGT
CGAAGTCGGCGTAGTTCTTGGGGGCGGTAACTTATTCCGTGGTGCTAAACTTGCTAAAGC
GGGTATGAACCGTGTTGTCGGCGACCATATGGGTATGCTTGCAACCGTAATGAACGGTTT
AGCAATGCGTGACGCCTTACACCGTGCTGATGTTAATGCAAAATTAATGTCTGCATTCCA
GTTAAACGGTATTTGTGATACTTACAACTGGTCTGAAGCCATTAAAATGTTACGCGAAAA
ACGTGTCGTGATTTTCTCAGCAGGTACAGGAAGCCCATTCTTTACAACAGATTCTGCGGC
TTGTTTGCGTGGTATTGAAATTGAAGCTGATGTTGTATTAAAAGCAACCAAAGTCGATGG
CGTGTATGATTGCGATCCTGCGAAAAATCCAGATGCAAAACTTTATCAACATTTAAGCTA
TGCTGAAGTGATTGAAAAAGAATTGCAAGTGATGGACTTAGCCGCATTTACTCTTGCCCG
TGACCATAATATGCCAATTCGTGTATTTAATATGGGTAAAGCTGGTGCGTTGAAACAAGT
TGTGACGGGTACAACGGAAGGTACGACGATTGCTTAATTAACGCTATTCAACGAATTAAT
CCAACTTAACTATTTATTTAAGTTGGATTTTTTATTCTTTACTTTGCCATTTCAAATTCA
ATTAACATCATGAGAATATGGATTACTTTAATATGTATCTCTTGAATACGATCAGCATAA
CGAAAATGAGGTACCCGAATCTCAATATCAGCTAGTTCTGCTATTTTTCCTCCATCCTTG
CCTGTCATTGCAATAATTTTCATTCCTTTGGCTTTTGCAGCTATGATTGCATTAATAACA
TTTTTAGAATTTCCTGATGTTGATAAGCAAAACAAGATATCTCCTTTTTGTCCGATTGCC
TCAACATAACGAGAAAAGACATATTCATATCCAAAGTCATTGCTTACGCAGCTTAAATGG
CTTGGATCTGAGATTGCTATGGCTGGATATCCTGGTCTATTTTCACGATAACGCCCAGTT
AACTCTTCAGCAAAATGCATAGCATCACAGTGTGAGCCACCATTCCCACAGGAAAGTATT
TTTCCCCCGTTCTTAAAACTATCAGTAATCAGTAAAGCTGCTTCTTGAATTAGTTTAAGA
TTATGTTGGTCATTAATAAAGTCATTTAATACTTGTTGCGCTTCTTGTAATTCTATTAAA
ATTTGTTGTTGGTACATAAGGATTCCCTCTTGTGATGAGTTAAGTCAAATAAGTCTACCA
CAAACCCTATAAACTTAGTACTAGGAAAATAGAATGAAATTGGGTAAAATCAATAGGTTT
ATGTTATTCAATCAAAGGAAAATACTATGATTAATGAAATTAAGAAAGATACTCAAGAAC
GAATGGAAAAAAGCCTTGAGGCCTTAAAAGGACATATTTCTAAAATCCGTACAGGTAGAG
CTCAGCCTAGTTTATTAGATGCTATTCAAGTGGAATATTACGGGTCAGCAACACCATTAC
GTCAATTAGCTAATGTTGTCGCAGAAGATGCTCGTACATTAGCAGTCACTGTATTTGATC
GTTCGTTGATTAGTGCGGTAGAAAAGGCGATTTTAACTTCGGATTTAGGGTTAAATCCTT
CTTCGGCTGGAACTACTATTCGTGTTCCTCTTCCTCCATTAACGGAAGAACGTCGTCGAG
ATTTAATTAAAATTGTAAAAGGTGAGGGAGAACAAGGTAAAGTTTCAATTAGAAATATTC
GCCGTGATGCAAATGATAAAATTAAAACTTTAGAGAAAGAAAAACAGATTAGTGAGAATG
ATGAGCGTAAAGCTCAAGATGATATCCAAAAGATTACAGATATTTATATCAAAAAAGTGG
ATGAGATTTTAGCAGACAAAGAGAAAGAATTAATGGATTTTTAACATATGAATTGGGCGG
AAATTTTCCGCTCAATTTATTCTAACTGGTAGAAGAGATTTAAGATGTTGTTATGAATTT
CTTTATTGGTTTCCAATGTCTACATCCTATATAAATAGAGTAAAACCGTTTCATTTTAAG
AGAAAAAATGATAGAAAAAACCTTTATTGTGGGGAAAGATGCAGCCCTTGAAGAAAGCAT
CGAAAGATTCCAGACTAAGTTGAAAGAATTAGGATTTAATATTGAGGAGGCTTCTTGGCT
TAATCCTGTACCAAATGTATGGTCAGTACATATTCGTGATGTTGATTGTCCACAATGTTT
TTCAAATGGTAAAGGAGCAAGTAAGAAAGCAGCTCTTGCTTCCGCATTGGGGGAGTATTT
TGAGCGTTTATCGACTAATTATTTTTGGGCTGATTTTTATTTAGGAAGGGAAATTGCTGA
AGGTGAATTTGTTCACTATCCAAATGAAAAATGGTTTCCTATTGAAAATGAAACGGAATT
ACCTGAAGGAATATTGGATCCATTTCTACATGACTATTTTAATCCCAATGGAGAATTGAC
ACCAGAATTTCTGGTAGATCTACAGTCTAGCAATTCAGAACGAGGAATAGTTGCATTACC
TTATATTCGTCAGTCTGATGGTCATACGGTATATATTCCACAAAGCATTATTGGAAATTT
ATTTGTATCTAACGGGATGTCAGCTGGCAATACTAAGAATGAAGCCAGAGTGCAGGGACT
ATCGGAAGTATTTGAACGCTTTATCAAAAATCGTATTATCACTGAAGCAATCAGCTTGCC
TGAAATTCTGCAGTGTATTATTGATGGTAGTGTGATAAAAACGCCTATGAATAGATTCTA
TTTATAGGCGTTTGACTTTCTATTTCATTCTAGTATCTAAGGATTATGTTGGGATAAATT
TAGTATCCTATCTTTCATACAATGAGCTATTTCTGTTAAATATTTTTCTTAAAAAGAGGA
AAATATATTTATTGAGGACTTAAATTGCAAAACCAAAGGCATAGAATGCAACTAATGCAA
TAGCAATAGCTACTGTACCAACGTTCAATTTGTTAAATTCGCCTGAAATGGTACGTCCAA
TCACTAAGGTTGCAAAACCTAACATAATACCTGTTACGATATTTGCAGTTAAAACAATAA
ACACAGCACAAACTAAGCCTGACATTGCACCGATAAAGTCATCAAAGTCTAATTTAGACA
CATTGCTCAACATTAATAAACCAACGTACATTAATGCAGGGGCAGTAGCATAACCTGGAA
CTAAAAATGCGAGTGGTTGGAAGAAAAGCATTAATAAGAACAACACGCCAACAACGACCG
CAGTCAAACCTGTTTTACCACCAACAGCTGTTCCTGCTGCTGATTCAATATATACTGCTG
CAGGCGCGGTACCAAATAAACCTGAAAGTACACTACTTAATGAATCTGAAGTAAGTGCTT
TATCACCGTTGATAATTTGCCCATCTTTATCTAGTAAATTTGCTTGACCTGCTACAGCAC
GAATGGTACCTGTTGCATCAAAAATAGCAGTCATTACTAAGGCAAAGACCACAGGTAAAA
TGGCTGCATTCAATGCGCCGACAATATCTAAATTTAAGAATTGAGAATTTTCACCAAAGG
TCGGTAATTTGAATACTTCACCGCCAAATTTTACATTCGGATCGAAAATTAAACCGATGA
TTGTAATTGCAATGATAACCCAAAGAATAGAACCTTTAATTTGTAAACGCTCTAAACCAA
TGATAGCAGCTAAACCAATTAAAGACATCATTACAGGAAAAGAAGTGAACTCACCCATTT
TTACCGGTAAACCCGCTTGGTTGCTGACAACTAAACCAACGCCATTTGCTGCAATCAATA
AAAGGAATAAGCCGATTCCAATTCCAGCGCCGTGAGCAATACTAGATGGCAGATTACGCA
AAATCCACGCACGGATACCTGTTACAGAAACAATGGTAAATAAAACACCCATAAGGAAGA
TTGCACCTAATGCAACAGGAATACTAATGCCTTGACCTAGCACTAAACTGAATGCAGTAA
AAGCTGTTAATGAGATAGCACAACCAATCGCCATTGGAGCATTTGCCCATAAGCCAATGA
GGATTGAACCTAAACCAGCAACCAAACAGGTTGCAATAAATACTGAATCAGCAGGAAAGC
CAGCCGCACTTAACATATTTGGCACAACGATAACGGAGTAAACCATTGCCAGGAAAGTAG
TTAAACCAGCAATAACCTCTTGACGAACGTTAGAACCACGTTCTTCCAGTTGAAAACGAG
AAAGAAGAGACATAATGGAAAAAACCTCAAGAAATATATAGTATGATTAAAGGGTCGAGG
ATTCTACACAAAGATAAACCAAAAAGCAATCGTTTGCGCTGCCAGTGTTGAAAATATTTA
GGTTGAGTGCTATAAGAAACATATAGGTTATCTAATGTATTTAAAGTGCAAAAATAAGAG
CATTAGCGTTTATTAATATCTCCTAATAAGCCTGCATAATGGATCGTTTTAGGGCTCGAT
TCTAATGCAATTTTGAGAGCCATTGTCAATGGAACAGAAAGTAGCATTCCTACTGTACCG
AGTAACCATCCCCAGAAAAGTAGTGACAAGAATACAATGAGAGTTGAGAGACCAAGGGTT
CTCCCCATCATTCTAGGTTCTAGAATATTGCTAATTACCATATTGATTGCAATGATACCG
ACGGATACTCCCAATCCAACAGAAAAACCATTCAATAGAAATGCTTGTACAGCAATAGGT
ACACCAGCAATGATTGAACCTATGTTTGGAATATAGTTGAGTAGGAAGCTTAATGTGCCC
CATAATACAGCATATTGTACATCAGCTATTTCAAGTAACACCCAAATAGATATTCCAGTA
AGCAGGCTTACAATCGTTTTTATGCCAAGATAGCTAATAACTCCCTGTAATACTCGGTTG
ATATGGCTTTCTTCCGATTCCACATCTTTATTGCCTCTAAGAGCCACGATAAGTTTATGT
TTAGCGGTTGGGGCCTCAAATAACATGAACACAACGACTAATAAGAGTACAAAAATATTT
GTAACGACACCTGAGAAGCTAAGTAATAAGCGACTAACAAAGTTCATAATAATGCTTGGG
TCTAGCTGTTCTTGGATCTGTTCACGAGATATTGAAACCGGGATATTCCAGTTATCAACA
AGGAGCATTGCGGCAGCAATACGTTCAGATAGAAGAATTTTGTATTGTGGAATTGATGCT
GTAAATTCTTGTACTGTACTGTTGATTAGTCCTGCCAGAAAAAAGAATCCAAGTAAAAAT
AGAATAAAGAGTATAGTGATTGCCAGCCACAAAGGGACTTTATGAGAGGTTAGATATTTG
ATAATAGGAGAACAAATAATTGCAATAAAAAGAGATAATAAGAAAGGAATAACGATCTCA
ACGGATAATTTAATACCCGCCAAAATAATTACAAGAGCAGCAGTAGCTACCAGAATCTGA
GTTAAAGAAGAATTTTGTTCCATATCTACGAGAATATATTGCTATGTGATTGAGTGATGG
TATATCAAATGTTTGTATTTTTAGATCCAACTATGTTAATAGCTAGTGATTACTTCTTTC
AACAACTCCACTGCCAAGAACGCTAAGCTAAAACGCTGTTCATCAGCCACTGCCCAGAAT
TGTAGTGCGTTTTCATTTTTATTGAGTAGTTGGCTAATTTGTAAGAGATTCGTTTCTTCA
TCTTCACCATTTTTAACAGGGGTAATTACATTATCAGAGTTAAATTTTACCCACGCTTGT
TGTTGCCACTGCTCACTTAATGCGGTTGCATCTAAAGCATACTCAGATTGCACCCTGATC
ATCTGTGAAATACCATAGAAAACAGGCACTTGCACGGAATGGAAAGTCACACTAGCGGTT
AGATTTGGCAGAACTTTTGCAAGTTGTAACTCGAAGGCACGAGAAAACGGCAGGTGTTTT
TCATCACCTTGCACATTTGCAGGCACGGCATCAAACGCCACACGTGGTTTTTCATCATCA
AGGGGAATACCGTTTAACAACTGGGCGGTTTGTCCTGCTAACTCACGCACTTTTTCATCA
CCAAAATACGCCGATGGCAACAGTGATGTGACAAAAATATGTTGAATAGGCTGATCCAAC
AATGGCTTTAAGGCGAGTGCTAATTGGCTGATTTGTGGATTTGCTAAAGCAACAATATTT
CGCTCACGCATATTGGCGATCATTTCGTTGTTTACACTTGGCACAATCACTGGCACATTG
CCGATTAATGCAGAAATGCCGTAAAGATCTAAAATCACACAGCCTGCTTGTACCGCTTGA
GCCAGCAATTCTGCATTTGCCATTTTGCCTGCAAAGAGAACGTGACTAAATTGCGACCAA
TCGACATCTTCAACAGCGATTTGCTCAACAGCTTTTGCACCGAAACGCAGAGAATGTTCT
TCACCAAAACTTTCCAATTCAACGGCTGAAATTTGTTCAAAATCCAAACTGCTTTGTTCT
AAAGCTTCTAATAATTTCTCGGCTAATAAAAAATCTGCTGCAATTGCTAAACGAATGTTT
GCCATTTTGTTTCTCTCTCGTCAAAATAAAGACTAATTTTACTCTTTTTTATCGCGATTG
CGAAAGGAAAAATAGACCTCAGATATTGATTTTTGAATCTCATTATATGTCGTGAATCTT
TGATATGTATCATTATGAAATTTATCATTATTTCAACCACTTATCTTCATCTTGCTTACG
CTCAAATTCCGCTTCAAAAGTCGTATTATTTTGAGAGGAAGTCCTGTTCATTGAACCAAA
GGACATAAATTTCACACGGCTTGCAAAGAGTTTCATAAAAATTGCCTGTAGCAATTGGCG
AGTGATGGGCAAAAGAAGTAGCAAAGCGACAATATCACTTAGAAAACCTGGAATAATCAA
CAATACCCCTGCGATTGCAAAAAAGATCGAAGAGGTGACCGCTTGTGCCGGGATCTTTCC
TTGTGCGATCTCTTGGCGGATCTGCATTATGGTCATTATTCCTCTTAATTTCACTAACCA
CAAACCGACCGCAGAAATAGTGATCATTAATAAAATCAAGGGTAAAACCCCAATAGCAGA
GCCGACGCTTACTAACAGAGAGATTTCAATGTAGATGTATAAAAATAGCCCAGCTAAAAA
GAGAAGTAATGGCATAGAAATTTCCTTATAGAAGTTAATCGCCGATTAGATAGTGATAAT
TTGAACATTTTCAACCCTAGCCCCCCACAACTCAAGTAAATTTAATCTATTTAAAGCTAA
TCGTTTGCTTTTTTTCATCTAGAGATAAAAAATTCATTTGTTTTATGCAAAAAATATGCT
ATTTATATAGCCATTCAGCTTTTATTGATAAATGAAAATGACATTACGTTCTCTTGTTAG
CCTGATTATTATTAACCTCGAGGTGATTATTATCACCGCGGGGGTTAAGTTGGCTCGCAA
TTAGAATTGTATAATGAGATCCACAAACCCTCGCTAGTTTTAGTGAGGGTTTTTTTATTG
TATAAAAGCCTTAACTAAATAGCGACACAACATTAAAAGGTAATTTATGAACGGTGCAAA
TTTGGTCGTTGAGTGTTTGAAAGCTCACGGCGTCACTTCTCTTTTTGGCTATCCAGGTGG
GGCAATTATGCCTGTCTATGATGCGATTTACGATTCAGGTTTAGATCATCTACTTTGCCG
CAACGAGCAAGGTGCTGCAATGGCTGCTATCGGTTATGCTCGGGCAACAGGCAAAACAGG
TGTTTGTATTGCAACTTCAGGCCCCGGTGCAACCAACCTAGTCACAGGCTTAGGCGATGC
GTTAATGGACTCTATTCCTATCGTGGCAATCACAGGGCAAGTGGCTTCAGCCTTTATCGG
CACGGACGCTTTCCAAGAAGCAGATGTATTAGGCTTATCCCTTGCTTGTACCAAACACAG
TTTCATCGTGCAAAACATTGATGAACTACCTGAAATTATCGCCAAAGCATTCCAAATTGC
ACAAAGTGGTCGCCCTGGTCCTGTGCTTGTTGATATTCCTAAAGATGTGCAATTCGCCCC
GACATCACTTTCCCCTATCGTCTATGAAAAAGTGGCGGCTAAGGCACAAAATCCAACCGC
ACTTGGACAAGCCAAAGCCTTGTTAGCACAAGCAAAACGCCCTGTACTTTATGTCGGAGG
TGGTGTAGGTATGGCAGGTGGAGTGCAAGCGGTCAGATCTTTCCTTGAAGTTGCAAATGT
TCCTTCTGTTTCTACCCTGAAAGGCTTAGGCACAATTTCGCCACAACACCCACTCTATAT
GGGAATGATCGGTATGCACGGCACAAAAGCAGCGAACTATGCGGTACAAGAATGTGATTT
ACTTATCGCTTGTGGAGCAAGATTTGACGACCGTGTGACAGGCAAACTTGATACCTTCGC
ACCGCACGCTAAAGTTATTCATATTGATATTGATGTGGCTGAAATCAACAAGCTACGCAA
AGCAGATGTGGCATTGCAGGGAGATTTAATCGAGGCAGTGACCGCACTTACTCAACCGCT
AGAGATCGAAAACTGGCGAGCTGATGTGCGTAAACTGAAAGCAGATTTTGATTTTACTTA
TCAAGAAAATGCAGGCGAAGGCGAAATCGATCCTTGGGCATTGTTACACACCCTGTCGCA
ACGCAAACCTCAAAATGCGATTATTACTACTGATGTTGGTCAGCACCAAATGTTGTCAGC
ACAACATATGCAGCATTATGCTCCTGAAAACTACATCACTTCTGCAGGGTTTGGCACAAT
GGGATTTGGCTTGCCTGCTGCAGTGGGAGCAGTCAAAGCTCGCCCAACAGATCCAACCAT
TGTGATTACGGGGGACGGCTCTTTTATGATGAATGTTCAAGAACTTGGCTCAATCAAACG
TGGCAATTTACCTGTCAAAATTCTATTGTTGGATAACCAACGTTTAGGCATGGTGCGTCA
ATGGCAATCACTCTTTTTCCACGGTCGCTACAGCCAAACCATTTTAGATGACAACCCAGA
CTTCGTAATGCTTGCTAACGCTTTTGATATTCCAGCAGAACGCATTGAAAAAGCAGGGGA
AGTTTCAGCCGCATTAGACCGCTTACTCAACAGCAAAGGAGCGTATTTATTGCACGTTTG
TATCCCAGATGAAGAAAATGTGTGGCCACTCGTTCCACCAAATGCGTGCAATACAGATAT
GTTAGATGAAGATATTGGGGTTTAAGGAGAAGAAAAATGCAACAATATCAATTCGTTATC
AAAGCTAATAAACGCCCTGAAACCCTTGAGCGTTTACTCAGAGTAATCCGCCACCGTGGG
TTTGAAGTGCTATCACTCAATGTAGAAAATAATGGCTCGGAAATTACGTTAAATGTCACT
GTTCAGAGTGAAAGAGCGGTAGAATTATTGTTTAATCAGTTGGTGAAATTGCCGGATGTG
ATAACTCTCTCGTAGATGATATAAGGGAAAAACTATGCAGATCTTAAAACGCTTTTTCTG
TTACTACTTGATTTTATGTTTTATGACCGCTTGTACTAAAACAGAGTATCAAAATGAAAG
TGCCAAGACAGAAACAATCCGAGCATTTTTTATTGCTGATAATAAATTATATGTTGTCGG
AGATTTGCATAGTTATCAATTTGAAAGCAGTAACAAGGAGAATGCTGATTATCAAGAGCG
GAAAACCACCGAATTTATTCTCGTTTTATTCAATCAGAAAAAATGAAATCTGTTACTAAA
GCAGAGATTATTTATATCAGAAATCAAATGAAAACACCTAATATTGAGTCTAGGGTAAAA
CTCACTTCTTTACATAATAAGAAATCATCAGAACAGTTTTATGACATTTATGGGAAGTTG
GTCAAAATTGAAAATCAAGATGCAGTTCTGAACAAAGCCAAATTAGAACAGCCACTACAA
ACACAATTTATAGCATATTCAGAAAAAATAACTTTAGATAGTGAAGCTACTGGAATGGTT
CTTGTTTGGGGTATAGGAAGCGTGGTTTTCATTCCTCTTTACATTACTCACCGCTTGTAT
TGATAAATAAAATAACGGATTAACGTGATGGAAAGGAGGAAATTCGATAAATAACCCTTA
CAACAAGCGGTTTGATTCGGCAAAAAATGTGTAATAGACAAATTTGTTGCTAAAAAGTGG
CTTAAAGCCTTATAGTACAAGGCTTTAAGCCCTCTTTTTGAAATATGAACAAAAAACTGC
CCATTTTGCCAAAGTCTGAAAATAAAGAATATAGCAATGATTAAGCAAAAAGTCCCCGTG
GGATTTCCACAGGGTTACGAATGTGCTTTCAAGTGATTGTTTATCATATTACTATTAGAA
ATAGTACTTCGCGCCAATATTTCCTTCTTTGTAATAGGATTTCATTGGGTTATTCCACAA
TCTATAATAAGCTATGTTAGCGTAAATATTGAGGTTTTCAGTAAGATAATAGCCCATACC
TAAACTAGTTTTAAATTCATATCTTGGTAATCTCATTCCATATAATTTAGTTTCAGTGTC
AGAAATAATATATTTTCCATTTACTATATTATCCATACTGTTCTTATTATAAAGATAAGA
GATGTCTAGATTTATATTAAGTTTTTCAGATAATGATTGATTTAATCTTAAGCCCAATTC
ATATCCATAATGGGTTTTATGATATTTATCAATACTTAATGCTAAATCTTCTTTTTCATT
AATGGAATCCTGTTTTAAACGGTTAATATGTAACGCAACATATGGATTAAATCTTAATTT
TTCATATTGTAGATTTAATCCGGTTTCATTATAAAAAGAATAATTTTGTAATTTTAAATC
AGCTTTAATTGTCTGTGTGCCATTAGGCAATAACAATGTTCTATCTAATTTCCCTTTAAT
ATCAGTAAAACTGATTTGGCTGAGATAATACCATTTATTCCAATCATATTTTCCGTATAA
GGCGAAACTGTGTTGTTTTAAATCTACTTTTCCAACTTGTTGATCTTTACTAGATAAAGG
AGATAATTTTTGATGAACTCGTTGCAATCCCATACCAAATGTAAAGGCATTAAATTGCTT
ATCTATACCAACTAATTGTGAGTCTGCACTATTTTTTAAATCTGCAAATCCAAAATTATC
ATCCTGATAAAGTTTTAAACTTTGTGTAGCTAATTGAGTATAAATATGATAAGGCTTAAT
ATCTTGAATATTTGAGAATTGCTGTTTAGCAATTTGTCTATTCAAGGTTTTAATACTATT
CAGTGCTACTTGATGTACCGCTGGATATATTTCACCACTTAAAGAATCTAGTGCGGAAGC
TACCGCTTGTGGTTTAGCGTTAATAAAAGATAATGCTGCACTTCTGAGGTTTTTATTTGT
ATTTCCTGAATCACTAGCCCTATCTAAAATAAGATCTAAACTTCTCGCAGTATAGACATT
TTTTAATGAACTTTCATTAGCTGCATTTAATACAAATTCTGTATCATTTCGTTTATAGGT
TGCAATAATTTCTTTATTCTCATTATTGAGTTTAATTTCTTTTAAATCAATATAAGGGGT
AGCACGATCCGATATTTTGTAATCTCCATTATAATTTTGGATAGGATTTTGAGACTCAAT
AATGGTTTTAGTTTGAGGCTCTCTTTTAACCACTTCATTAATATTTTCAACATCGGCTAC
AATACGAGAATTTTGTAAATTGACATTGCCTTTTACTGTTAATTTAGATTTATCTATATC
AATAACCGTTCTGGCATTATTTGAAGTGGTATAATCCCCCTCAATAATTAATCCTTTTCC
ATAAACTTCCAAGGAACCTTTATTATCTACATTTTTTACTATTTTAACTTCTTTTTCAGT
ATTCACTAAATTTTTCGTTAATAATGTTCCTTGTGATTGAATTTCTACCGCAGATTGTGT
TAATTCATTTCCAATTACCAAAGTTCCGTTTTCGATAATTGTATTTCCACTATAAGAATT
TGAACCCGTGAGATAAAGTGTTCCAGTACCTTGTTTTTTAAATCCGGCGTCACCTTTAAT
ATTATTGGACCAAGTATATTTAGTGCGGTCGGTATGATGTTTGTAATCTAATTTTGCTAC
GACGTGAGTTTTATTATCATTGGTTAAAAGTTTTGTATCAAATCTAGCAGGTCCGTTTAA
TGCTCTATCTTGATTTAAAACACCCCAACCAACACGTTCGTTAGGTTCTTCAGTAACTTC
ACTTGAACCCAATTTATTTGCGGTGGATAATATAGTTTGGGTCACTAAATGATGATCCAT
CCAATCAAATTTTTCCCAAACATTAGCCACGGCAGCAGTAACAACAGGTGTAGCAAAAGA
GGTTCCCTCTGTTCGTACTTTATCACCAAATAAGTACCACTCGCCGGGAGCTGCAATACC
CCAGTTTTTGGCATCTTTACCAATCTGACTTGCATATTCCATCACTCCACTATTTTGTGG
GTTTATTGAAGTTACAACAATCCAGCCTTTTCTTGCTCCATCTCGTATTACAGGCACATG
CCCCTCTATGGTTGCATATTCACTTCGTCCAGTTTTTTTATCTCTGCCATCATTACCTGA
TGCCCATACAAAAATACTGTCTCTTTCTGCCATTTCAGCTAATTGTTTATACAGATGTAA
ATCTGATAATTGTTTCCACCCTTTTCCATTTACACTGTCTCTATGTGGATTATTACCATA
AGAGTTGTTAAAAATCCTCACGCCATGTCTGTATGCTTCATCATAATGCTGATTAGATGC
ACTTACAGCTTCCATATAAGCGGATTTTGCAGTATAAGCATAAAGCGTAGCATTTTTGTT
TTTCTGATCGATAACACCAGCAACCATCGTACCATGAGAGCTTTTATGTCCATTTGCACG
TGTATATAAACCAGCATTTAAGATAATGCGATCTGAGCCATTTTCAAATTTAAAGGCATT
TCCAAGATCATCACGCACATTATAATCCATATCCACAATCCCAATTTTATTAGTGAATTT
AGATTGTTGTTGTGTATTTTCATAATTATTTTTATCTAATTTCTCAACTTCAGGTTTAGC
CCAAGGCTGATTATCCACAGGATTTATTGATGAATTAGATTGCGTAGAAGGATTATTTTC
TGGAGTTGTAGATTCTGAATTATTATTTAAATTTAAAGTAACATCATTATTTTCTACCGA
ATTATTTCCAGATACATTATTTTCCGTATCAGTATTTTTATTATCATCACTATTTCCAGC
AGATAAATTATTATTTTCTGGAATTATTGTAGTTAAATCTTGATTGAAAGAAGGCGAATC
CTCTGAACTGTTTTCTTTGCCGGTTTCATTATTTTCTTGATTTATATTTTCTCCAGAAGA
ATTATCATTATGAGTAATATTATTTGTTGGATCATTATTACTCGATATTTCATTATTAGT
CGGTTCATTATTTATTGGTATTTCATTACTGTTAGTTTGGGTTTCTGGAGCAGTTTGAAT
TTCAGAGCTTTGAGATTCTTTTTCCTCTTCAGCCTTTTCTTCGGCTTCAGGCTGTTCTTC
AACTTTCGGCAATTCATCAGCTTGAGGATCTTCTTCTGCTTGTGAATTTTCCTCTGTTTG
TGGATTTTCCTCTTCTCTAGGCGGTTGTTTTTCAGTTTCTGTTTGTGGTTGTTCTTGATG
TTCTACTTTTGGCTCTTCTACGACTTCTTCTTTTCTATCCTCTTTTGCTACTTCTTGCTT
ATCTGTCGTCTCTGCTGTAGCTTGTTCATTGTTAGTATTTTCCGTACTAGGTTTATCTGT
AGAATTTGGACTGTCCGAAGTTGTTGGATCGTTCGAAGTTGTTTGATTGTCTGAAATGAT
TGGTTCATTTGAAGTTGTTGAACTTTCAGCAGAACTTGGGCTGTCGGCCTTAGGCTCATC
AGATGGTTTTTGACTATCAGAAGTCGCTGAATTTGAACTATCTGTAGGCATTGAATTATC
TGGAGCAGCTGGCAGATTTGGAGTTATCGAAGTATTTGATAAAACAGAATCGTTAGATGT
ATTTAAATGATGATTAGTATTGGAAGAATGAGACGTAAGTGCATTATGATTGTCTGTCTG
TCTGTCTGTCTGTCTGTCTGTCTGTCTGTCAGGGAGTTTATTAAATCCATTATTTGTAGT
TCCACTACTTTCAGCACTAAAATGGCTACCTATCGACGAATTAACTGGATTTTGTTCTTT
ATTATGTTGGGGAGAATTTCCGCCAGTGCCATCTTTCTTACAAGAAGAGAGCAACACAGC
AGAAGATAAAAGCATAGTAGATAATATTGATTTTTTGATGTTCATAATTTGTATCCCTTA
TTTAAAAAATTTATTTTATGAAACTTGGGTGGAGTAATTTCTCGCTTTAATACTCTTTAT
GAAGATCGTAATTAATTTTTATGTAGGTGAGCATTAACGGATAGTGAAGATTACTTTGCA
CCAGTCCTTATCAGAACTATTTTATCTGAAAAATTCATTTTTCAAAAGATAATGTGTTAT
TAGTTATTTATAACTTTTAGAAATAAGAGAAACACCAGAAATAGCGTTGAAAAATCCCTA
TCTCCCCAAATCTTAACTACACAATTCCCCCCTTTTCCGCTACAATCCCAATGATTTTTT
GCTATATTTTAGAGAGATTTAGAATGTCAAATCCAAAAAGAAAAATACTGGTCACTTGTG
CTTTGCCTTATGCTAACGGAGCGATCCATTTAGGACATATGCTTGAACATATTCAAGCGG
ATATTTGGGTGCGTTTTCAGCGTATGCGTGGCAACGAAATTCACTTTGTCTGTGCTGATG
ACGCTCACGGCACGCCGATTATGTTGAATGCGGATAAACTCGGCATTACCCCTGAACAGT
TAATCGAAAAAGCCAAAGCTGATCACATTGCTGATTTTGCTGGCTTTAATATCAGTTTCG
ATAACTATCATTCCACCCACAGCGAAGAAAACCGTGAATACACTTCTGCCATCTATAAAA
AATTAAAAGCGAATGGTTTTATCAAAAGCAAGGTGATCTCGCAGTTGTTCGATCCTGAAA
AAAATATGTTCTTGCCTGATCGCTTTGTGAAAGGCACTTGCCCGAAATGTAAAGCGGAAG
ATCAGTACGGCGATAACTGTGAAGTCTGTGCTTCTACTTATAGCCCGATGGATTTAATCA
ATCCACGTTCGGTAGTGTCAGGCTCTACCCCTGTGGTAAAACAGTCGGAACACTTTTTCT
TTGACCTACCAAGCTTTGAAGAAATGCTGAAAGCGTGGACACGTTCTGGCTCGCTTCAAC
CTGAAATTGCCAATAAAATGCAAGAGTGGTTTGAGAGCGGTTTACAGCAATGGGACATCA
GCCGTGATGCACCTTACTTTGGCTTTGAAATTCCAGATAGCGAAAACAAATTCTTCTATG
TTTGGCTTGATGCCCCTATCGGCTATATGGCTTCGTTTAAAAATCTTTGCGACCGCACGG
GCTTGAACTTTGATGATTTCTGGAAAAAAGAGAGTGATGCCGAGTTATATCATTTTATCG
GTAAAGACATTGTTTACTTCCACAGTCTATTCTGGCCTGCGATGTTAGAAGGAAGCGAAT
ACCGCAAACCAACAAACGTCTTTGCACACGGTTATGTGACGGTGGACGGGCAGAAAATGT
CTAAATCCCGTGGTACCTTCATTCAAGCCAGTACTTATTTGAAACATATCGATCCTGAAT
GTTTGCGTTATTACTATGCCGCGAAATTGAATGATCGCATTGAAGATCTCGATTTCAATT
TAGAAGATTTTGTACAACGAGTAAACAGCGACATCGTCAATAAGTTAGTTAATTTAGCTT
CTCGTACCGCAGGTTTCATCACAAAACGCTTTGAAGGCAAACTCGCTTCAACATTAGAAA
ATCAAGCGCTTTTCGATGAATTTGTTGCACAATCGGAGCAGATCGCCACTTATTTTGAAA
CGCGTGAATACAACAAAGCGATCCGTGAAATTATGGCATTAACGGATAAAGCCAATAAAT
ACATTGACGACAAAGCCCCTTGGGTAATTGCCAAAGAAGAAGGCAAAGATGCCGAATTAC
AAGCGGTCTGTTCAATGGGCTTAGAGCTATTCCGTGTATTAATGAGCTATCTCAAACCAG
TATTACCAAAACTCGCAGAACGTGCCGAAGCCTTTTTACAAACGGAACTACGTTGGGACA
ACATCGGTTCGCCACTATTTGCCCATAGCATTGCACCGTTTAAATCGCTCTTCTCTCGCT
TAGAGAAAAAACAGATTGACGCTGTGATTGAAGAAACCAAAGCACTTTTCGCCGAAAGCG
TAAAAGCAGAAACTGCAAAAAAAGGAAAAGAAATGACCGCTTGTGAAACCAAAGTTGAAC
CGATTGCCCCTGAAATCACCATTGACGACTTCGCCAAACTCGATCTGCGTGTGGCAAAAG
TATTGAAATGTGAAGCTGTGCCGAAATCGGATAAATTGTTACGTTTTGAACTTGATTTAG
GCGATCACACTCGCCAAGTCTTCTCTGGTATCAAAGCGGCGTACAGCCAACCTGAAGAGC
TTGAAGGCAGATTTGTGATTATGATTGCCAACCTTGCTCCACGCAAAATGTCGTTTGGTA
TGTCGGAAGGAATGATTTTATCTGCTGGCACAGGCGGTGCAGATCTCTACTTGCTCTCTG
CTGATAGCGGCGTGACGGCTGGTATGCAGGTGAAATAAATTTACTCAGGGTGAGATTTCT
CACCCTGTCTTAACCCAATAATAAGGACAACAAGTGATCCAACAAACTCTCGCCATTATT
AAACCCGATGCGACTAAACGTCATCTTATCGGTGAAATTTTAAGTTATATGGAAAAAAAT
GGTTTAGCGATCAAAGCATTAAAAATGCTTCACTTAACCAAAGAACAAGCGGAAGGTTTT
TATGCAGAACATCAAGGCAAAGACTTTTTTGATCCGCTCGTGGCATTTATGATTTCTGAG
CCTATCGTTGTTGCGGTGTTAGAAGGCGAAAATGCCGTGGAAAACTACCGCTTGTTAATA
GGGGCAACCAAACCCGAAGAACGCAAACTAGGCACTATTCGCAAAATGTTTGGTTTAGGC
TACCGTGAAAACTCAGTACACGGCTCAGACTCTGAAACATCAGCAAAACGTGAAATTGCC
TATTTCTTTACGCCGAGTGAGATTGTGTAGATGAAATGCAGAGGCGAATAACATTCGCCC
TGACATTCCTGCAATCATTTTGGGGCAAATGTAATTTGCTCTTACAACCTTATTTATAGG
GGCTGATGTAGGTTGGTATACTAGCTAATCTAATACAGCCCCAAAAGTTTTGTTAAAAAG
AAGCACTGGTTGGGAAGCTGATGTGCATTTAGCCAAATTGGGGCTTGGGTTTCTTCTTCG
GGGTACTTTTTTATTGGGGCTAATCTACGTCAGCCCCTAAAGTTTTATGGTAAAAGGCTT
CAAATTACCTTTTAAAATATGAATAAAATGATCTGACCTTCAAAAGTTATACAGCTATTC
AAAGGACTGATTTCGATATTGTATCGGACTTAGTCCTTTTCGTTTGGGGTTTTGTTTTTC
TGCGAAGTAGGTACTGTGATTGATGCGAAAATGATTAAACTCAGTTACATCAGACTTATC
ATAGTTTCGGTAGAAATCGGTGTAAACAATACTGCCGGGCTTCACTTGTTCTTGAATATC
GAACCTCTTAAGATGTAGACTGTTTTGCTTGATAAGCAATCACAGACGATGGAAATAATA
GGCTGCGGTAGCTTTATTTACATTTATCAACTCAGCAGCTGTTCGAGCAGTGATATCTGC
TACAAACAGCTCAATAAGTTTATTTTGTTTATACTGACTTAGATAACTTTTGCTCATAGG
GCTATCTTAACCTAATAGGGATTTTAGTCGTTATCTAGGAGAGACCTATAAATTTACTAG
GAGGAAGTTTCTCACCCTGCCTTAACTTGAATATAAGGATAACCAATGATCTAAAAAACT
CTCGCCATTATTAAACCCGAAGTGTCTAGCTCCATTCTATTAATGTAAGCGACTTACACC
TTCGGCAAAAACAATCTCAACACCAACAGTGCGTACATTACTTTTGCTAAAGCAAAGGTC
AGGGCGAATAAGATCACGGCAAGGGATTGTTCCCATAGGGGAATAGGATCTTCAAGGCTG
GTGTATTCATCAAAAGCTAACATCAATGAAAATGAAAAAAGGCTGTAAATGAACATTATT
ACCCCTGAGAAAAAGGCAATTTGAATGATGTTACGTTGGTGATATTGCTGTTTGTAGCTG
ACTAATGCAAATAGAAAAGCTGGGACGGTAAATAAGGCAAAAACAACCAACATTCCCCCT
TGGCTAAATTCGCTAAAAAGGGGTAATAGGGCAGAGCCGAGTATCTGGGTAAGTAGTGGA
TAAATCCATAAAATATGTAGGCTAGTTTTTTGCATTGAGATATTCTCTTAATAAAAATAA
GGCGGATAAGTTGCGTGCTTCGGCAAAATTAGGGTCGGCAAGCAGTTCGTCGATTTTGTT
TAATGGATAATAGATGATTTCAAGTGGCTCTGGTTCATCGCCTTCTAGCTGTGATGGGTA
AAGATCTTGTGCCACAAAAAGGTGCATTAAACCATACATATGGCTAGGTCCACTATATAA
TGAACGTAGTGGTTCGATTGTTTTTGCTCCAAAGCCTATTTCTTCTTGTAATTCTCGATT
TGCACTCAGTGCAGGATCTTCTCCACTATCCACAATGCCTTTAGGGAAGGTGAGTTCATA
GCGTTCAGGCCCTACGGCATATTCTTTTACCAAGATGAGTTGATCTTGGTAGATCGGCAC
GACCATTACGGAAGAACGGCGTTGTGGAGTTAGACGTTCGTAAGTACGTTCTTCGCCATT
TGAAAAACGTAAATCGACGGATTGCACTTCAAATATACGTGTTTTGGCAATCACTGAAAC
AGATTTGATTTCAGGCAGTTGTTTTGACATAAAATTTCTCAACAAGAATAGATTTGCGAT
ATTTTAGACTATTCATTCTCAACCAACAACCAAATAAACACTCCAAAGCAATAATGCATA
ACGAATAGCTTTGCCTAATACGATGAAACATAGGCTTTTCCAAAAATCAAAACGTAACCA
ACCTGCGACACCACAAAAGAGATCGCCCACAATAGGTAGCCAGCTAAATAGTAACACCCA
AACGCCGTATTGTTGGCTAAATTTAAGTGCAAATCGAATACGTTGATTTTGCTGTTCGTG
ATAGTTTGGGGGTGGAAAAAGTTTTGCTAGAAAATAGGTTGTTAGGCTACCTAAGCTGTT
GCCTAATGTGGCACTGATAAACAATCCATATAAGGAATGGTTGTTCGCAAAGGCTTGTGT
AGCAAAGGTGCTGAAGATGATTTCTGAGTTGCTGGGCAGTAGCGTAGAACTTAAAAAACT
GCTGGCAAACATAATTAAATATTGATTTTCTTTGTCAAGGAAAATCCCAAGTAAAGCGGT
CAAATAATCGGACATTTTTGTAACTGTTCTGTTAAATTTGTGTTTAAGTTGTGTTTTGTT
AAATTTTAATCAATGTTAAAACTTGATGTGGATCAAGAAATAATTCTACTTTATTCCGTA
TATGTTGAAAATTTATTTGATGATCACTTCAACAGGTCTATAATTCTCAACAAATTTTGT
AAATTTTCAAATTTTCATTTAAGGATAGTGATGTTTTCTCCAGCAGAGATGGCTAAAATC
GCCGAAGATGGTGCGGTTTATAAAGCGACAAAAAATCAATTTTATTCTTTCATTTCAGCA
ATTACCGCAGGTGCTTATATTTCAATTGCCTTTGTGTTTTATGCAACAACACAAGTCGGT
GCAGGGGAACTGCCGTGGGGCGTTGCAAAACTGATCGGCGGTGTTGTGTTCTCTCTTGGC
ATTATAATGTGTGTTGTTTTCGGGGCTGAACTTTTTACTTCTACGACAATGACCATTGTA
GCTAAAGCAAGTAAGCGAATTAGTTTGGCTCAGATGTTTAAAAACTGGTTTGTTGTTTAC
GGCGGTAATTTCATCGGTGCGACCTTTATTGTGCTGTTAGTGTGGTTTAGCGGTGAAATT
ATGGCTGCAAATGGGCAGTGGGGCTTGACTATTTTAAAAACAGTCCAACATAAGCTCCAT
CATACTTGGATTGAAGCATTCAGCTTGGGGATTTTCTGTAATCTGATGGTCTGTATTGCG
GTATGGATGGCGTATGCAGGTAAGAGCCTGACGGATAAAGCGTTCATTATGATTTTGCCG
ATAGCAATGTTTGTGGCATCTGGATTTGAACACTGTGTGGCGAATATGTTTATGATCCCA
ATGGGCGTGTTAATTCACGGCTCTGCAAGCCCTGAATTTTGGACAGCGATAGGGGTTGAT
CCTAGTCAATTCGCTGATTTAACAATGGCAAATTTTGTGGTGAAAAATTTAATTCCAGCG
ACCTTAGGTAACATTGTTGGTGGTGCATTTTTCATCGGTATGGTGCAGTGGTTTTTGCAT
CTAAAAAAACATTAATTCAAAACTTGTAAGCGGTCACTTTTCGCAGTGTTTTTGCAAAAT
CGCACCGCTTGCGTTCCAATTTATTACATTAACTAACGAGGACTTAAAATGACTCAACTA
ACCGAAGCTCAAAAGAAAGCGTGGGAAGGTTTTGCACCAGGTGAATGGCAAACTGATGTA
AACGTGCGTGACTTTATCCAAAAAAACTATACGCCGTATGAAGGTGATGAATCTTTCTTA
GCAGATGCAACCGAAGCAACTACAACGCTTTGGGCAGATGTGATGGAAAAAATCAAAGTG
GAAAACAAAACCCACGAACCGTATGACATTGATTGCGATATTCCATCAACCATCACTTCA
CACGCACCAGGTTATATCAACAAAGATTTAGAGAAAATAGTAGGTCTTCAAACAGATGCA
CCATTAAAACGTGCAATTATGCCGTTTGGCGGTATCAATATGGTGAAAGGCTCTTGTAAA
GTTTATCGCCGTGAATTAAATCCAGAAGTAGAGAAAATCTTTACTGAATATCGTAAAACC
CACAACCAAGGTGTATTCGATGTTTATACTCCAGACATTTTACGTTGCCGTAAATCAGGC
GTAATTACAGGTCTTCCTGATGCTTACGGTCGTGGTCGTATTATCGGTGACTATCGTCGT
ATGGCTCTTTACGGTGCTGACTTCTTAATGAAAGATAAAGTAAAACAGTTTACCTCTTTA
CAAGAGAAGTTAGAGCGTGGCGAAGATATTCAAGCGACAATCCAATTACGCGAAGAAATT
GCAGAACAACACCGTGCTTTAGGCAAAATGAAAGAAATGGCAGCATCTTATGGCTTTGAC
ATTTCAAACCCAGCAACTAACGCACAAGAAGCGGTACAATGGGTTTACTTTGCTTACCTT
GCAGCAGTGAAATCACAAAACGGTGCAGCAATGTCTTTCGGTCGTGTTTCAACCTTCTTA
GATATTTATATTGAACGTGACCTAAAAGCAGGCAAAATCACTGAAAAAGAAGCTCAAGAA
TTAATGGATCACTTAGTAATGAAACTCCGTATGGTTCGTTTCTTACGTACCCCAGAGTAC
GATCAATTATTCTCAGGCGACCCAATGTGGGCAACAGAAACTTTCGCAGGTATGGGCTTA
GATGGTCGTACATTAGTAACCAAAAACAGCTTCCGTCTATTACACACCCTTTACACAATG
GGTCCATCACCGGAACCAAACTTAACAATCCTTTGGTCTGAAAGTTTACCGGACGGTTTC
AAACGCTATGCAGCGAAAGTGTCTATCGAAACTTCATCTGTTCAGTACGAAAATGACGAC
TTAATGCGTCCAGATTTCCAAAACGATGACTATGCGATTGCCTGCTGTGTAAGCCCGATG
ATCGTAGGTAAAATGATGCAGTTCTTCGGTGCTCGTGCAAACTTAGCGAAAACCTTACTA
TACGCAATCAATGGTGGTGTTGATGAGAAATCAGGTGACCAAGTTGGACCGAAAACTGAG
CCAATTATGTCTGAATACTTAGATTACGATGATGTAATGACCCGTTTAGACAGCTTTATG
GACTGGTTAGCGAAACAATATGTCACAGCGTTAAACATCATTCACTTTATGCACGACAAA
TATGCTTATGAAGCAGCATTAATGGCGTTGCACGATCGTGATGTATTCCGCACAATGGCG
TGTGGTATCGCTGGTCTTTCTGTTGCAGCAGACTCACTCTCTGCAATCAAATATGCGAAA
GTAAAACCAATCCGTGGCGACATCGAAATCAAAAATAAAGCAGGCGAAGTGGTTGGCGTA
GCGAAAAACGTAGCACTTGACTTTGAAATTGAAGGTGAATACCCACAATTCGGTAACAAC
GATAACCGTGTAGATGACATTGCAGTTGATTTAGTTGAACGCTTTATGAAGAAAATTCAG
AAGCTCAAAACATACCGTAATGCAACACCAACACAGTCTGTATTAACCATTACTTCAAAC
GTGGTTTACGGTAAGAAAACAGGTAACACCCCAGACGGTCGTCGTTCAGGTGCGCCATTC
GGACCAGGTGCAAACCCAATGCACGGACGTGACCAAAAAGGTGCGGTAGCGTCATTGACT
TCTGTGGCGAAATTACCATTTGCTTACGCGAAAGATGGTATCTCTTATACCTTCTCAATC
GTACCAAATGCGTTAGGTAAAGATCTTGAATCTCAAAAACGTAACCTTGCAGGCTTAATG
GACGGTTACTTCCACCACGAATCAACCATCGAAGGTGGCCAGCACTTAAACGTAAACGTA
ATGAACCGTGAAATGTTATTAGATGCGATGGAAAACCCAGAGAAGTATCCACAATTAACA
ATCCGTGTTTCAGGTTACGCAGTGCGTTTCAACTCTTTAACTAAAGAGCAACAAATGGAC
GTAATTACTCGTACTTTCACACAGTCGATGTAATTTAGTTTAAACTAATTAAGCGGTCAG
ATTTTGCAAAACTTTTGCAGAAACTGGCCGCTTATTGTATCTTACGCATTAATTGCGATT
AGCAGAAATGTTTAAGGACATTTGTCCTAATCGTACTTTATTTAAAGGAAAAAGAATGAC
TGTTTTAGCACGTTATCACTCTTACGAATCTTGTGGCACAGTAGATGGGCCTGGGATTCG
TTTTATTTTGTTTTTACAAGGCTGTTTAATGCGTTGTAAATATTGCCACAACCGTGACAC
TTGGGATCTTGAAGGTGGGAAAGAGATCTCCGTAGAAGATCTAATGAAGGAAGTTGTGAC
GTATAAACATTTTATGAGAGCAACGGGCGGGGGAGTAACAGCATCAGGTGGCGAAGCCGT
GTTACAAATGGAATTTGTGCGTGATTGGTTTCGTGCTTGTAAAGCTGAGGGTATTGATAC
TTGTTTAGATACAAATGGTTTTGTACGGAATTATTCAGAGCTAGTCGATGAAATGCTAGA
TGTAACCGATCTCGTTATGCTTGATTTAAAACAGCTGAACGAAGAAATTCATAAAGATTT
TATCGGTGTCTCTAATAAACGTACCTTAGACTTCGCTCGTTATTTGCATAAACGTAATCA
ACGTACTTGGATCCGCTATGTGGTTGTACCAGGTTATACGGATGCCGATGAAGATATTCA
TTTATTGGGTCAGTTTATTCAAGGTATGGACAACATAGAAAAAGTCGAACTTCTGCCATA
TCACCGTTTAGGCGCACATAAATGGAAAATCTTAGGGTTAGAATATGAATTAGAAGATGT
GATGCCACCGACGAAAGAATCGTTAGAGCATATTAAAGGTATTATTGAAAGCTATGGGCA
TACGGTGAAGTATTAGCGCTTGACCCTATCCCAAATTCTGTGTAAACACCCATTTCAACT
TAACGGTGATCGTCTAGGCGATCACCAAAATCAATCATAAATCGATTCATCGCCAGTTTC
CAGTTCTGAATCGGCATTGTCGATTTATTATATATGCTATAAACACTTTAATAATCAGCT
ATATATTTAGATATTTGCCTTCTGGTATGGGATCTAAAGGAGGAGAAATATCAATTTCTG
AATCTTCAAGTGGTTTTTCTGCTTCTTTCATATTCTCTTCATTTGACTGAGTTAAAGGCT
TATCTTGTACTCTAGGCATTATTGAAGAGTCTAAGTTCTGTTTGATATCATTAGATACTT
TGCTTGAGTCCACCACAGGATCTATTGATTCTTCATGTACTCCTATATTATTTTCTATAT
TTTGTGGTTTTTGTGTCTCTAAAACTCTAGGGATGTTTGCAATGAAGGTTTTTTCTTCTT
TATTGACAAGTTTACGCCCAATTTCTACACGAGGATCTAGCCATATTGCTACTACAGCGT
CATTAAATTCTTTGTTAAATTCTTCAGGAATAACAATATTATTTAATATGAAATATCCTT
TATCTTCTAAAGCAATGTAACTGAGAGAATCATCTTTCTTGATATTAGGTAAAATTTTAC
GCAAACGATCAACCACATTATCTTGATTTTGCAGAGTGATGCCTAAATTAGACCAAGATC
TAGCTAAAGAAATTGCAAAATCACGCCCTTCAACGGGCTTTTGATATTTTAGAGTCAGCA
TTAATGGGCGTGTGCTATTAGTATAACTGCCAGTTTCAGAGAATAATGAAATATTATAGA
TTTTAAATGGTCCCCAGATATAGTCTACATCATTGATCTTTAGCCATTTGGCAGAGAGGG
AGGAATTAAACAGCAAAGTAGATATCAAAAAAAAGGTTAAGCGATACATAAAGTAGTATT
TCCATTAAAAAATAGATTTATTTCTCATTATAACGTTAAATCCGTGATTAAGACATCCTA
TTATTTATCATAGAAAATAAATTATAATCCTATAAAAATGGCGTGAATGGATCCTAAATA
TTGTTGGAAACTTATTGCGTTTTATTGAAATTGAGCAATCTAGTCTATTGAACTGTCAAT
AACTAGATTGCTTAGTTACGACTAGCCAGCTACCCACAATAATATAGCGAGAATTTGAGG
CAAGATAATTCGACAAAACATCACTAATGGATATACCGTCGCATAAGAGAGTGCTGCTGC
ACCATTACCCTCTTTAATACCATTTGCAAATGCCAAAGCCGGTGGATCCGTCATTGAACC
TGCAAGCAATCCACATAGGCTCAGATAATTTAATTTACCATAAATACGAGCAACCAGCCC
TGTAACAATTAATGGAATAAAAGTAATGATCGCACCATAACCAATCCACGCTAAACCATC
ATTACTTAATAAGGTATTCAAGAAGTTTCCGCCTGCTTTCCAACCTACAACTGCAAGGAA
AAGCACGATACCAATTTCTCTTAATGCTAAGTTTGCACTTGGAGGCATAAACCAATAGAG
TTTTTTGATACTTCCTATTCTTGCCAAAATTAATGCAACGACTAAAGGACCGCCAGCTAA
CCCTAATTTTAATGCAACGGGGAAACCTGGCAGATAAATTGGAATAGAGCCTAGTAACAC
CCCTAAACCAACCCCGATGAAGATAGGCAACATTTGTACTTGTTGTAATTTTTGTTGAGC
GTTACCGATAATCGCCATCACAGCCTCAATATCTTCCTGGCGACCAACCAAGTTCAACAC
GTCACCAAATTGCAATGTCATTTGCCCGTTAGGAACTAACTCAACCCCCGCACGGTTTAA
GCGAGAAATCACTACATCATATTTCCCTTTTAACATCAATTGGCGAATTTGTTTCCCAAA
TACTTTTTCATTTGTAACGACAGCACGTTCTGTGCGGTACATTGTGCCTTTTGTCGAAAG
TGAAACATTCACTTCTTCACCAAGAATGAGTTGCATTTTATGCAACGCAGCTTTTGTTCC
CACAAGATGCAGAATATCGCCTATTTGGATTTTGGTATGCACTTTAGGCACAAACAACTC
ATCATTACGCTTAATACGAGAATAAACCACTTCGTGCAGTTCAAAATCAGGAAACTCTTG
AAGCATCAACCCATTCAAATTTGGATTTGTAATACGAACATTCAGCGTACTTAATCCATC
TTTTTTATTGTTGGTTGCAGAATCAAACTCATCAGCTTCTTTATCCACATTAATTTTAAA
AATAATACGGATAAGCCACATTGCTAATAGAATCCCGATAATCCCGAAAGGATAGGCAAT
TGCGTACCCCATACCCATCACAGCAGTAATAGACTCACCGCCTAATTCTGTCAGAATTTG
CTGCCCAGCACCTAATGATGGCGTATTGGTTACCGCACCAGAGAAAATACCCAATATCAC
AGGAAGAGGAACATCAAATATTTTGTGTAATAAAATCACTAAAATACCGCTTATCCCAAT
AATCATCACAGCAAAAGCATTAAGCTTTAATCCCGATTGGCGTAATGAAGCAAAGAAACC
AGGACCAACTTGAATACCAATGGTATAGACAAAGAGAATCAAACCAAACTCTTGAATAAA
GTGCAAGGTATGACCATCAAGTTTGACACCATATTGCGTCATAAAATGGGAAACCAGTAT
CCCACCAAATAACACACCGCCAATACCAAGGCTTACGCCCCTCACCTTAATATGCCCTAT
CCATAGCCCAATGACAGCAACTAAGGATAATAGGCTTACTGTTAATGCAATTTCGCTCAT
AAAAGCCTCATCATAAAAAAATAAAACTGCGACGATTCTACCAAAATCCCCAAGCAAAAA
ATGAGATCTAACTCAAAAAATAATAGAGAAATGTCTACCATAACAATATTTTTATGCGAC
TAAATAATCAAATAGCCATTTTGACAATGCTAAATCTTTATAATATTATCCGCCCCTTCA
TAAATCATATATTAGGAGTAATGATATGGAGCCAATCGTTTTAAACGGTTATCACACACT
TATCGCCGCAACGCTTGTTTTGCTTCTCGGCAAAGTATTTGTAAATAAAATTAAGTTCTT
CCAAGACTTTAATATCCCAGAGGCTGTTGCTGGTGGTTTATTTATCGCTGGTATCATTTT
TTGTCTATATAAATTCGCTGGAATTACCTTTGAATTTGAAAGCTCTTTACGTACAGCTTT
CATGTTAGCCTTCTTCTCATCTATCGGCTTATCCGCAGATTTTTCCCGTTTGAAACAAGG
TGGAATCCCACTTGTCATTTTCCTCGTTATCGTGAGTATATTTATCCTTGTTCAAAATGG
TGTAGGCGTTGGTTTAGCTATGCTACTTGGTATTGATCCACTTGTTGGTTTAATTACAGG
TTCTATTACTTTAACTGGCGGACACGGCACAGGTGCAACTTGGGCAACTGTTTTTGCTGA
AAAACATGGGCTTGCAGGTGCAATGGAAATGGCAATGGCATCTGCTACATTTGGTTTAGT
AGCTGGTGGTTTAGTCGGTGGCCCATTAGCACGCCGTCTTATCAACAAAATGAAAATTAC
CCCATCTAAACACAGTGTAAAAGTTGAAAGCGTAGAAGCAAAATATGCTGATGATACATT
TGAAGATGCTGACAATGTACGCTTAATCACAGCAACATCAACGATCGAAACAATGGCATT
ATTTGCAGCGTGTCTAGCATTCTCATCAGTTATGGTTAAAGTATTCCCTGATTCAGGTTT
ACCTCAATTCGTATGGGCATTAGGTTTTGGTGTAGTATTAAGAAACGTATTAACGTTAGT
GTTTAAATTTGATATGTTTGACCGTGCTATTGACGTATTTGGTAACGCATCATTAAGCTT
ATTCTTAGCAATTGCATTAATGAGCATTAAACTTTGGGAATTAGCAGACCTTGCTGGCTC
AATGTTAATTATCCTTATTGCTCAAACCATAGTTATGGTACTTTATGCATATTTTGTGAC
CTTTAGAGTGATGGGAAGTAATTACGATTCAGCCATTCTTGCAGCAGGTCACAGCGGTTT
TGGCTTAGGCGCAACTGCAACTGCGGTCGCGAACATGCAATCTGTCACAGAAACTTTTGG
ACCATCACATAAAGCATTCTTAATCATACCGCTTGTAGGTGCATTCTTTGTGGATGTGGT
TAACTTAGGTGTAATTACAGCATTTATGAATTATTTAACTAGCTAAAATAGCATAGAAAT
CAGAGTGGTTGCTAAAATTATATAGCAACCTTTGTAGTCATGATTGTTAGTCTATTATTA
TCAATAAAGAGCCAGCTTAATATTTCAGTATGAGCTTAGCTCTTCAAGAGCCAGCAATTA
GATTATTTATGGAAAAAACTTAATAGAGGCTCTGGGTTCTGAATATACTCAGATAGTTCT
TTTTTACTAGGATAACCAATATAAGGAATTTGTCCTAGTAATGGAGCATTGATTTTTTTG
CTAAGGAGTTCAATTAATTCAGCGTAGTGACGTAGCCCAGGATTTACTCGATTTGCAATC
CATCCGATAAGATTAACCCCACTTTGTTGAATCGCATCCGCTGTTAAAAGTGCATGGTTA
ACGCAACCCTCTTTTATTCCCACAACAAGTACGACTGGCATTCTATTTTTCTTAACCCAA
TCAGCAAAACTTAGGTCTTTATTAATAGGTGTTAACCAGCCATAAGTGCCTTCAATAAGA
ACATTTGCATATTGTCGGTGTAAACGTTGAAGATCGTGATCCAGTTTATTAACAGAAATA
TGACGTACTGCGTCTAGCGCTGCAAATACTGGCGTACTAGAATGGATAAAAGAATAGCTA
TTAATTTCTCTGTATTTTACAGGACAAGGGCAGCTGTTCTGTATAATGAGGACATCACTA
TTGTCTTCACAGGCATAATCATCTTGATTGGGTTCTGTGGGTAAAGAATCATCGCCACCA
CACGCAATAGGCTTATAACCGACAATGGGAATTTCATATTTAGATATTGTTTGTAATAGA
GCCCTTGTAACGATAGTTTTTCCTACATTTGTATCTGTGCCTGCAATAAATAAACAAGAC
ATTGTATTTTCCTGTTAATGATAAGTTAAAAAAATTTTTCAAATTCTAATCTGAAATTAA
ATTTAATATAATGTTTTCGATCAAATTTTCTGATAATAAAGACAATATGTTCTAAGAAAA
ATGTAGTTAAAGAGAATTTAAGAGGGGATTCCCTCCTCTTAAATTCAATAATATATGAAT
ACTAGGATTTTAGTAAACCAGAGGAGCCTTCTGAATAATCTTTAGGTTGGTCATCTTCAG
ATTTAGGTTTATTTTCAATTTTAGGTTGTTGGAAAAATTCAATTTTTGCCGATTCAGCAG
GCAATAATTTTTCAGACCCTTGTGCTAAATGCGTATAAAGTTTTTTGTAGTCTTCAGCAA
GTGTTGCAAGTAGAGCTGCAGATTGTTCAAAGTGTTGTTCTAATTGCTGTTTTTGCTCGT
CCATTTTCTTAGCAGTATCTTTTAAATCAGCCTCTAGTTGTAGTTGTTTTTTCACATTGC
TATTTGTCGCACGAACAACAACATAACTGATGATACAACCTATGATAAATGCTGCAATAA
TTGCAGTCCATACGTTACCAGACCATTGTTCCATAGTTCACTCCTTTACAGTTAGTTAGC
TTGATGTAGCTGTTTTTTATCATTTTCTCAATTTGATGAGAAGTAAAACCTATAAAAATT
TGTTGGAATTTTGAAATATACCGCAAAAATCACTCTTTCTTAAAAAAGAATTAGATCTTT
AGTAAATAAATCTGTATAATTCTGCCACCCTGTTTTTGTATGGTATTCCCGCCATATAAG
TTTGGTCTGAATAAGACTCGAAGGGGTCAGATTCTACCGTATTAATAGGTAATATCCATT
AGGATATTGGGTTTAAACTTTAAATTTTGGTATTTAATTAATGAAAACTTTTGTAGCAAA
ACCAGAAACAGTTAAACGTGACTGGTATGTAGTAGATGCGACAGGTAAAACTTTAGGTCG
TTTAGCTACTGAATTAGCACATCGTCTTCGTGGTAAACACAAGGCTGAGTACACTCCACA
CGTTGATACAGGTGATTACATCATCGTTATCAATGCGGAAAAAGTAGCGGTAACAGGCAA
AAAAGAAACTGATAAAATCTATTACTGGCATACTGGCTATGTAGGTGGCATTAAAGATGC
AACCTTCAAAGAAATGATTGCTCGTCGTCCAGAAGCAGTGATTGAAATTGCGGTTAAAGG
TATGTTGCCAAAAGGTCCATTAGGCCGTGCAATGTTCCGTAAATTAAAAGTGTATGCAGG
TAACGAACACAACCACGCAGCACAACAACCACAAGTTTTAGATATCTAATCACGGAGCAT
AAAAATGACAGCAGCAAATCAAAACTACGGCACAGGTCGCCGCAAAAGCTCTTCAGCTCG
TGTATTTATCAAACCGGGCAATGGTAACATCACCATTAACCAACGTTCTTTAGAAGTTTA
CTTCGGTCGCGAAACAGCTCGCATGATCGTTCGTCAACCATTAGAATTAGTTGAGTTAAC
AGATAAATTAGACTTATACATCACTGTTAAAGGTGGTGGTATTTCTGGTCAAGCAGGTGC
AATCCGTCACGGTATTACTCGTGCATTGATCGAATACGACGAAACTTTACGTCCAGCGTT
ACGTGCTGCGGGCTTTGTTACCCGTGATGCTCGTCGTGTTGAACGTAAAAAAGTGGGTTT
ACACAAAGCACGTCGTCGTCCACAATACTCAAAACGTTAGTATTACAATTTTATATATCC
TCTCTATTAAGAGAGGATATTTTCTATGGGCTCTTTTTAGTATGATGTATCTGTTTAGAG
CATAGCATATATAGATATAGTGTTATGTTTAGACACTACTAGAGATTGATAAGATTAGCA
ACAATATATTGTCAATCTTCTCCCGTCATTCCTGATTAAAGCTCAATTCTTCAATCGCCT
TTAAACATTTTTGTTTTCTATTCTCTGTTTCTTGTATCTTTATTGAGAGCATATGCCTAT
ACTCAGGGTAATGGTAATTTTGTTCAATGAGCCATGAGAGTTTTTCATTCAATGCACGCA
ACGCTTTATAGTATTCATGTAACTTCTGTTTCTTTGATAATGTATGAATACTCTTAGTAA
ATTTATATTGAGAGAAAATAGGGGAATCTGACTTTTTATCCTTGAGGTGAATACTTTTTT
GTAGAGCATCATATTGTTCAATTAAACGTTGAGTATAAACTTCAGTTATTTCAGGGGAAG
TTGACTGCTCAATATGTGAACATGTTTCTAGTATTTCTTGTATGAATTCTTTGACGGAGC
CATGAGTAAGTTTAAAGCAGTGGCTATAGATAGAGATTTGCAGAGACAAGATGGGAGAAA
AGTCGTTTAATTTTGTAATGATTGTATCTGTAAAATTACCCATTTTTTATTCTCTGTATT
AAGCGTATAGATATTTTAATGTATGTACATCTCTTTTCAAATTTATTTTTGATAAAAATA
ATCTTTCTATTTTTTCTAAAAATGTGATGAAACTCACATTTTTAGAAAAAAGGTTATAAA
TCTTTATTTGCTATGAGTTTTTTATTTTTAAATCATATAGTTATGTGATTTATTGCAATA
GGAGCAATATTTTAAAAAATTATCTCTGAATACTTGTTTTGGAGTGGGGGTTTATTAACT
TATTGATTTTAAAGAAAATGTTTTTTTGTTTTTTTTTTATGTAAGATATTGACACTACTC
TACAAATTTGCGATCATTCGCACGCAATCGGCATTTACCAAACTTACATGGGAAGGTAAT
GGCAGATATGGATCGGTTACTCTTATACCTTAATAAGAGTAACCTTAGCTAAACTAAAAA
CTTAAGGTGAACATTATGAAAAAAACACTAGTAGCATTAGCAGTAGCGGCATTTGCAGCA
TCAGCATCAGCTGTAACAGTTTATGAAAATGAAGGTACAAAAGTTGATTTTGATGGTCAA
TTGCGTCTTCTTTTAGAAGAACAAGCCACAAAAGAGAAAGGTCAATCTTCAACACGTGGT
CACACTAACTTAAAGAATAATAGTTCTCGTTTCGGTATTTCTATCAAACATAATATCAAT
GAGAATCTCTACGGTTTTGGTCGTTATGAGACTCGCCTTGACAGTAATTCTGAAAATGCT
GCAGGATGGGGCGATGTTAAAACAAAATATGCTTACGTCGGTTTAGGTGGCTATGGTCAT
GAAATTTCTTTTGGTAAACAAGCTGTAATCGGTGATAGCATTGGTCAAGCTGGTTTTGAT
AAAGTATACGGTGTTGGTACTGGTGGAATTAAATATTCAGCAAACAACACAAACAAAAAA
GGTTTTGATATCCTTACTTCAGATTCTGATTCAGCAATTAACTATACCTATACAGGCATT
GAAGGTTTGACGTTAGGTGCTAACTATAATGTTGCAAATGAGCGTGATAAGAAGACGGGA
GAAGTAAATGTAGGTTCTACTAAATCTGGCTTTGGTTTAGGTGCTAAATACACAGCTAAG
ATTGCGGAAAGTCAATCTGTAACTGTGGCAGCAGGTTATACTCATGATGACTATAAATCT
GGATCTGTTAATAAGAAAGACAAAGATGGTGTATACTTTGGTCTTAAATATGTCAACGCT
CCATTTACTGTAGCTGTTGATGGTGGTCATGGTGTTGAAAAAACAGGTAATGTTAAAGAG
AAAATTGACTTCGTAAGAACTGGCGCAAGATTTGATGTTACTCCAAAATCTGGCGTGTAT
GGAAACTACTCTTATGGTACTTACAAAGATAAAGCTTACAAAGCAACAGCTCATCAATTC
ATGTTAGGTGCAGACTATAAATTACATAAACAAGTTGTTACCTTTGTTGAAGGTCGTTTA
ATCAAGAACAAAGACAGTAATAACAAAAAAGTTACTGACCAAGCACTTGGTGTTGGTTTA
CGTGTATTATGGTAATCTAGATAGTTAGGTACTATAGTTAATTAGCTATGATTTAAGGGA
TAAGAGATGTAATTTCTTATCCCTTTATTATTAGTCATTTTTCTGCTTTAGCGAGTACTT
TTCTACTGCAGTTAACATTCCTCTTAATAAATTTAATTCATTGGTTTCCAATTCGGCTCG
TTGATATAACCGGCGTAGTTTCAGCATAACTGCTTCGTTGCGAATAAAGCCAAGTTCTTT
ATATAAACGTTCGGTATGGGCAAAGAAATGTTCTAAGGCTTCTGATGTCGGGTATTCTGC
AAGCGGTTGAATATCGGTTTTTTCTTGCAAATCTAGCCAAGCCATTCGGAGTTCATAACA
GGCGAGTTGTACCGCCATTGCAAGATTTAACGAGCCATAGTCGGGGTTGGTTGGAAAGTT
TAAGTGATAATGGCATTTTAATAGTTCTTCATTGGTTAAGCCCACCCGTTCTCGTCCAAA
TACAATCGCTACTTTACCCTGTTCAGCACGTTGAATAGCTAATTTGCCACATTGACGTGG
TTCGACCAGTGAATTTTGTAGATGGCGTAATCTGGCACTTGTGCCAATAACAAGCTGGCA
ATCTGCGATTGCACTGTCAATATCCGCATAAATTTGTACATTATCCAATACATCTTTTGC
CCCTGCGGCAAGGGCTATTGCTTGTTCGTCAATCGCTTGTTTTGGGGCGACAAGCCTTAG
CCGGCTTAGTCCCATCGTTTTCATTGCTCGTGCAGCTGAGCCGATATTACCGCTGTGAGA
GGTTTCGATCAGGATTATTTGAATTTGATTAAGTAACATTTTTTATATCAATATAATAGG
ATAGTGTTATGCCATTTTAGCATAAAATCAAACCGCTTATTCTTGCTTTATGTAGCGTAA
ATGTTACAATTAAGATTCTTTTTTAACTTAGGAATGTGAAACAAATGAAAAAATTGCAAT
TAAAAAAATGGTTTTCAAGCCTTTTTCTCCTTTCACCATTAGTCTTTGCAGCTTCTAATG
CTCAGGCTGAAGGAAAGCTGACCGTTTATTGTGGCGTGCAAAACAAGGTGTGTGAAGATC
TGACGAAGCGTTTTTCACAAAAATATAATGTGGAAACTCAGTTTATTCACGGTGGAACAG
GGACAATTTTAGGTAAGCTGAAAGCGGAAAAAGATAATCCGCAAGCGGATATTTGGTATG
GCGGCACTATTGAGCCACATTTCCAAGCAGGGCAGATGGGGCTATTAGAAGCCTATCGTT
CACCTTTGCAAGCGGAGGTTTTACCTCAATTTAAAGCATTGCAAGAGAGCGAAGCAGGTA
AATATACCTCGATTGCGTATTTGATGGTGCTTGGTTTTGGTATTAATACCGAAAAATTAA
AACAGTTAGGGGTTGATGCTCCGAAAAAATGGGCAGATTTGCTTGATCCTCGCTTAAAAG
GCGAAGTGCAATTAGCTGATCCTCGCACTTCAGGAACAATGTATACCACGATGATTACAC
TTATTCAGTTAATGGGCGAGGAAAAAGCCTTTGAGTATTTGAAAAAATTAGATGGCAACA
TTTCTCAATATGTGAAAAGTACCTTAGTGACCTCTAACCTTTCTCGTGGAGAGAGTGCTG
TGACAGTTGGCTTTGCTCACGGCTATGCTTCAGAAAAAGAGAAAGGTGCACCGGTTGATT
ATGTGTTACCTAAAGATGGGGTAGGTTATGCTTTAGGGGCTGCAAGTATTATTAAAGGTG
CGAGAAACCTTGATAATGCGAAATTGTTTATGGATTGGGTTCTGTCTAAAGAGGTTCAAG
AAATTCCTTGGCGTGACCACGGACTTTATCAAACACCAACCAATGTGAAAGCAGAAGTTG
CCCCACAATCACCTAAAATAGATGGGGTGAAATTGGTTGATGTGGATTATGCCCGTTTTG
GTTCAAGCGAGGAAGGGAAGCGTTTGGTAGACAAATGGCTCTTTAATATCAAATTATCGA
ATTGATCTTCTTTATAGAAGGAAGGGATATTTTCATTAGAGATGAGCCCTAGTATTCATT
CTCATAGATCGGAGACTAGGGCATAAATTATCTTTTTAAGATAGAAGAGTATTTTTTTCA
GCCCTGTCCGTAAGGTACGGGAAGAACGTCAAGATAAGTAGTATGTAAAGAATTATAAGT
TTGGATTGCAATGGGACAGTTTAGGTTTTGTAACACCAGCCATTTCACTTAATTCATCCA
TATGATTAATGGTAATATATTTACCTTGTACCGTTATGATGCCATTTTTCTGGAATCGAC
CAAGCAAGCGACTGATAGTTTCAATGGTTAAACCTAAGTAATTTCCAATATCACCACGGG
TCATTGTTAAGCGAAATTCTCTTGCTGAAAAACCGCGTGCGGCATAACGTTGTGAAAGAT
TGTAAATAAACGCCGCAAGTTTTTCTTCCGCACTCATTTTAGAAAGCAACAAAATCATCT
CTTGATCGCTTTTGATTTCATGACTCATCAAACGCATAATCTGATAGCGGATTTTTGGCA
TTTTGCCAGCTAAATCATCTAAAATATCAAAAGGAATTTCGCAGATCATCGACGTTTCAA
GAGCCTGAGCAAAACCGATATGTTTCATATCCATAATCGCATCAAAGCCAACTAAATCGC
CCGGTAAATGGAAAGCGGTGATTTGCTCTTCACCATTTTCACTGATGGTATAGCTTTTAA
TTGTACCTGAACGGATTGCGTAGATAGACTTGAGTTCATCACCTGACTGAAAGATGATTT
GTGATTTTTGCACAGGTTTCTTACGTTCAATGATATTATCTAATTGAGTTAATTCATGTT
CATTGAGAGTAAAAGGTAAACATAATTGACTAATACTGCAATTTTGACAGTGAATTGTGC
AGGCTGTTCTTCCATTTGCTTTAAAATCAGATACAATTTTCATACGAAACCATCCTAAAA
TTTGATTTAAGGCAAATTTTAACATTTTTTTAGGGAATAATGAACAAGGTTTATTTATAT
TTGGAGTGAAAATGGCGGCAGAGAAATTGACTAAAAAGAGATTAATTCAAATTATTGTGA
TGTTATTTGTCCTGATTTGCGCATTTTTATATCGTACTTATACGTATTCACTAAATTAGG
AATGTTGCTAAATAAATTATTTTCTACAATCTTTATAAATTGCGAGTAGAATACACCATT
TATTATCAATAATATTGTTTATGTCTAAAGATGCTCTATTTTCAGCCCCTATTGAGAAAT
TAGGGGATTTCACTTTTGATGAATCTGTTGCGGAGGTTTTTCCAGATATGATTCAACGTT
CTGTGCCGGGTTATTCTAATATCATTACAGCGATTGGTATGCTTGCTTCTCGTTTTGTGA
CTGATCAGTCAAATGTCTATGATTTAGGTTGTTCTCGTGGGGCTGGGATTTTATCGATTC
GGCGTAATGTGGAAAAAGCAGGAGTAAGAATTATTGGTGTGGATAATTCTGAACCTATGG
TAGAACGCTGTCGTCGCCATTTGGAAGCCTATCATTCGGATATTCCTGTGGAAATTTTAT
GTGATGATATTCGTCACGTTGAGATTAAAAATGCATCAATGGTTGTCCTAAATTTCACGT
TGCAATTTTTGCCAAGAGAAGACAGGCTTGCTCTTTTACGTAAAATTTATCAGGGGTTAA
ATCCAAATGGTGTGTTGGTGTTATCGGAAAAATTTACTTTTGAAGATAACACAATAAATG
AACTTCTTATTGATTTGCACCACACGTTTAAACGTGCAAATGGCTATAGTGAGCTTGAAG
TAAGCCAAAAGCGTACAGCCCTTGAGAATGTGATGCGGACAGATAGTATTGATACACATA
AAGCACGCCTAAAAGAAGCAGGTTTTTCACAAGTAGATCTGTGGTTTCAGTGCTTTAACT
TTGGTTCTATGATTACTATTAAATAATGAAATTAGTGTAGTTGAAGCAGATTATCAACAA
ATTTTGTGTCTCGCTATTTTTGTACGGGGTAAACCAGCTGAAAATTTTTGGCAAATTCGG
TAAACTACCTTTTATCATTTCCCTGAAAAGAGTTTCATCAATGGCTGAATATCAAAAAAA
TAAAGATCCTCAAAAAGATAAACAGATTGAACAGATAAACATTGCCCCTCACTCAATTGA
AGCAGAGCAAGCGGTATTGGGTGGGATAATGCTGAGTAACGAGTACTGGGACAGCGTTGC
TGAGCGTGTTCAGAGTACCGATTTTTACAATCACGCTCATCGTCTGATTTTTGAAGAAAT
GGTTTCACTATCTCGCAATAATCAGCCTATTGATATTATCACGCTTGATCAGGTGCTTAA
GAATAAAGGCATATTGCAAGATGTGGGTGGTTTTGCCTATCTTGCTGAACTGTCTAAAAA
TACCCCAAGTGCGGCGAATATTTTAGTTTATGCGGAGATTGTCAGTGAACGGGCTATTCG
TCGTGAATTGATTGCGGCGGGTAATAAAATCGCAGAAATCAGCTATAACCCTAAGGGATT
GACAGTTAAAGAAGTATTAGATGAAGCGGAGAGATCCGTTTTTCATATTGCAGAAATGCG
AACTGCAACTGACGAAGGGCCGAAAAAAATTGATGATATTTTGATGGAAACCTTAGCTCG
CATAGAATTACTCTCTCGTTCTCAAAATAATAGCGGTGTAACAGGTGTATCAACGGGTTT
TGCCGCCTTAGACCGAAAAACAGCAGGACTTCAACCTTCAGATTTAATCATTGTCGCTGC
CCGTCCATCAATGGGAAAAACAACATTTGCGATGAATTTGTGTGAAAATGCAGCAATGGG
AGATGTTGAGGTCGAAGATGAGAATGGCAATAAAGTTAAGCAACCGAATAAGCCTGTGCT
GATTTTCAGCCTTGAGATGCCAGCAGATCAAATTATGATGCGTATGTTTGCTTCGCTTTC
AACGGTCGATCAAACGCGTATTCGTACAGGGCAACTAGATGATGAGGAAATGTCTAGGGT
TGGCAGTACAGTGGGGGTGTTGCAATCCAGAGGTAATATTTATATTGATGATAGTTCAGG
TTTAACCCCAACGGAATTACGTTCACGCGCGAGACGTGTGTACAAGGAAAACGGTGGATT
AAGTTTAATTATGGTGGACTATCTACAATTAATGCGCGCTCCTGGATTTGCCGATAACCG
AACCCTTGAAATTGCGGAAATTTCTCGCTCACTGAAAGCCTTAGCTAAAGAGTTACAAGT
ACCGGTAGTGGCACTTTCTCAGCTCAACCGTAGTTTAGAACAACGTTCAGATAAACGCCC
TGTAAACTCGGATTTACGCGAATCGGGATCGATTGAACAAGATGCGGATTTAATTATGTT
TATTTATCGTGATGAGGTTTATCACGATAATCCAGATACAAAAGGAATGGCGGAGATCAT
CATTGGTAAACAGCGTAATGGTCCAATCGGACGAGTGCCATTAGGCTTCCAAGGACAATA
TTCACGTTTCACCAATTACGAAGGCAGCTATAGACTAGAGGACGAATAAGATGTTATGTG
CAATTTATAAAAGCCCTAAAAAAGAAGGAATGTATCTTTATGTGGAAAAACGGGATAAAT
TTGAGGCGGTACCTCTAGAACTTCGTCAAATTTTTGGTAAACCTGAGTTTGTAATGTTGT
TTAATTTAGCAGGTGAGAAACAGCTTAAGCGGGTAGATAATCAAGAAGTTTTGCAAAAAA
TCCAAAAAGAAGGGTTCTATTTGCAGATGCCTCCGCCCCCTGAAAACTTACACGCTGAAT
TTGTAGCAAGACAAAAAGGGTTAAAATAATGCGTTGCCCGTTTTGTGCCACTGATGATAC
CAAAGTTGTAGATTCACGTTTAACAGCAGATGGCTACCAAATTCGTCGTAGACGAGAATG
CCCAGTCTGTAAAGAACGTTTTACAACCTTTGAAAGTGCTGAATTACTCATTCCGCATAT
TGTTAAAAATAATGGTAGCCGAGAACCTTTTGATGAACGTAAATTAAGAACCAGTTTATC
TCGTGCATTAGAAAAACGCCCCGTCAGCACGGACGATGTTGAGCAAGCGATCCACCGCAT
TGTGTTACAACTTCAAGCCACAGGGGAAAGGGAAGTTGCTAGTAAATTTGTCGGAGACTT
GGTGTTAGGTGAATTAAAGTCCTTAGATAAAGTCGCTTATATTCGATTTGCGTCAGTTTA
TTTAAGTTTTGATGATGTAGAAGAATTTAGTAAAGAGATTGAGCGATTAAGGAACTGAAT
ATCAATTAAGCAGAGACACCCATCAATGTCTTATTCGGCTCTTTCGCCATTTCTCGTGCT
AATTTCGGCACTAAGTAACCCGATGTAATGCGTTGCAATTCACGATAAATTTCAAAGGCT
CTGCTGTCTTCAATATAAAAATGGCTCGCTCCTGCTACTTTGTCTAATAGGTGCAAATAA
TAGGGTAAAATGCCATTGCGAAATAATTTATCACTCAAGGCTTTGAGTGTTTGGGCGTTG
TCGTTGATCCCTTTGAGCAAGACAGATTGGTTGAGCAACACAACATTGCTTTGCTTTAGC
TTCTGCATTTTTTCCGCAAAAATGTCATCTATTTCGTTGGCGTGATTGATATGCGTCACT
AACACGACCTTCAAACGGCTTTGTGATAGCCTTTCACACAATTCGTCTGTAATACGGTTG
GGAATGACCACAGGTAAACGGCTGTGAATACGTACGATGTTGATATGGGAAATCTGCTCT
AGTTGGGTGAAAATCCAGTCAATTTCGTGGTCTTTTGCCATCAAGGGATCGCCCCCTGAT
AAGATCACTTCTTCCACTTCGGAATGCGCTTTTATATAGTCGAGGCTTTTCTGCCACGTT
GCTTTGCCACTTTTGACTTCATCATAGGGAAAGTGGCGGCGGAAACAGTAGCGACAGTTA
ATCGCACAGCTATTTTTTACCATAAATAACAAGCGGTTATGATATTTATGCAAAATGTTA
GGGGCAGGCGAATGCTGTTCTTCCAGTGGGTCTTGGACAAAGCCATCAACATTGGTAAAT
TCTTCTTGTAATGTGATCGCTTGTAAAAAAAGGGGATCTGCCCGATCCCCCTTTTTCATT
TTTTCAGCAAAGGGGCGTGGCACTCTTAACGCAAACAGTTTACGAGCGGTAAGATCTTGC
TCGAAATCTGCAATGTCTAGCTCAAGGTAATGCAATAAATCTTCTGGTCGATTAAAGGCT
TCAGCCAGATCTTGTAGCCATTGTGCTTTTGTTGGTGCGTCGTAAAATGAGATGTTCAAA
TTTACCCCTTTTGCTGATGAAATTACTGGCTAATCACACACTGCATTGGTGCGTTGGTTT
TATCTACCATCAATGTCGGTGGTAATTGGCTGTTGTTGGTTCCTACCATATATTGCACAC
CATTTAAGCAGTAACGCAAATAACCCAGTGTTTTCTCAATAAGGTAAGGGTCGTTTTGCG
GATCGATTGCTTTAAAGGTTGGCACGGCTGGTGCCTGTTGTACCTGTTTGGTTAATTGTT
CCGTTGGATTGGTTGCTGGTGTTTGAGCCTGTGCTTCCGTCGGGGAAAGAGCTTCACTTA
ATAAGTAACCTGCCGCCGCCCCTGTCACAAAATTGCCTAAACGGTTGCCTTGAGCTTGTT
GAGCCGTCCCTGCATTTGGCATTGTTTGATTTGGCGTATTATTAAAGTCCGCATCGGCTT
TTTGTTGTGTTGTGGACTGCTGAACCGTTGCTGGTGTTTTTTTACTTGAAGAAAATTTCA
TTCCACCTGCTTTTTTCGCTTGAACGGTTGAAACGGTAAGGGCAAGAACTAATCCCATTA
ACACTGCTTTTTTCATTTTATTTCCTCATTGATTGAAAAAACAGATTATACCTGAAACGA
CTTTATCTGCCATACTTCAGAAAAATTTTAATTTTTTGCCTGCCGTTTTTAGTGTATTAT
ATACGTCTTTTTATTTAGCCCTTTGGGCGTTACTTTTTATCTAAATTCTGAGGATCACAA
TGGCTAGTTACAGCACTAATGATTTCAAACCAGGTTTAAAATTTATCCAAGATGGCGAAC
CTTGCGTTATCGTTGAAAATGAATTTGTAAAACCAGGTAAAGGTCAAGCATTTACCCGTA
CAAAAATCCGTAAATTAATCTCTGGTAAAGTATTAGAGATCAACTTCAAATCAGGCTCAA
CTGTTGAAGCGGCTGATGTTGTAGATTACAACTACACTTACTCTTATAAAGATGAAGATT
TCTGGTACTTTATGCACCCGGAAACGTTCGAGCAAATTTCTGTAGATGCAAAAGCATTAG
GCGACAACGATAAATGGTTAGTTGATCAAGCAGAATGTATCATTACATTATGGAATGGCT
CTGCAATCGGCGTTACTCCACCAAACTTTGTTGAATTAGAAGTTATCGAAACTGATCCGG
GCTTAAAAGGTGATACCGCTGGTACAGGTGGTAAACCTGCGACATTAAGCACAGGTGCAG
TAGTTCGTGTTCCACTTTTCGTTCAAATCGGCGAAGTTATTCGTGTGGATACCCGTTCAG
GCGAATATGTTTCTCGCGTGAAATAATCTCGCAATCCCCTGACAATTTGTTAGGGGATTT
TTTTATCTTCAGCTAGCCAATCTTCGTAATTTAATAATGGTACACGTTTAAATTCTTTGA
TATGTTGATAATTAAACGTAGGATCTGGCTCTCCCAATTCATCTAACCAATTCCAATTAT
CTTCAATTGGCTCAATAATTGCCTCATTACTTTTCTTCTCAATTTTCATTTCATCTCATC
TCCGTACTAGGTACTAGACCGCTAACAAACCATATATTAATAGGTTAAATATTGTAGGGT
AGGTTTTAATCCATCAATAAAATCAATATGTTACGATTATATGGTGGGTCAAGACCCACC
CTACAAGCTACTTTACCACTAATCTAATATCTAATTTTTGATAGACATATACTACCCCTA
ATTGAGAAAGTTACAAAAAGTTTATGTCTAACAGTGTGCTTTTTTATCCATAACCCCGAA
CTTTATAATGAAAATTTCTTCTAAGTAAGGTAAAATCTTTACACTTTCATTACTACTCAC
TAGAGGAACATATTATGTCAGTCGCAATTTTAGACCAACTTGAAGAAAAAATTAAACAGG
CTGTTGAAACCATTCAATTACTTCAATTAGAAGTTGAAGAGTTAAAAGGTAAAAACGAGG
AAGCAAATCGTGCAAATGAAACTCTGCGTCAAGAACACGAGCAATTAAAAACTGAACATC
AAAACTTCCAAGATCGTTTACGCTCTCTGTTAGGGCAAATCGACAACGTTTAATCTTTGT
TTGAATAAACGGCTAATACTTTTGATTAGCCGTTTTTTATTACTTCATTTATTATGGCTA
AACTCTATTTTTATTACTCTGCGATGAATGCAGGGAAATCCACAACTTTACTTCAATCAT
CTTATAACTATCAAGAACGAGGAATGAACACCCTTGTTTATACTGCGGCGATAGATGATC
GTTATGGCGTAGGGAAAGTCTCCTCTCGAATTGGTATTTCACAAGACGCTCGCTTGTTCA
AAAATGATAGCAATTTATTTGATGAAATCGCCGCTTATATTGCCGATGAAAAATTGCACT
GTATTCTTATTGATGAAGCACAATTTCTTACCAGGCAGCAGGTTTATCAACTGACTGAAG
TGGTCGATAAATTAAAAATCCCTGTGCTTTGTTACGGCTTACGTACCGATTTCCAGTCTG
AATTATTTGAGGGAAGTCGCTATCTACTCGCTTGGGCTGATCAGCTCGAAGAACTCAAAA
CCATCTGTTATTGTGGGCGTAAAGCAGGCTTTGTTATTCGTATGAATGAGAAAGGTGAAG
CGGTAAAAGATGGAGATCAAATTCAAATCGGTGGAAACGATAGCTATCTTTCTGTATGCC
GTTTGCATTATAAGGAAAAATTGAGGATATAACTTAGTTTCTATCTATTTATCTGAATAG
GAATGAATTGCCAATTATATTTCAAAGGTGAAAAGCATGTAGGATACAGTGATTGCTTTG
TTTTAGGGGAAGCACTTGTAATAATTAATAACGGAAGAATGTAAAATGAGCGAAGCTGTA
ATTTTTGATATGGACGGTACGTTAATTGATTCCCAACCTATTTGGTATCAAGCAAGTACT
GAATTTTTTCAGAAAAATCAATTTCCTGTAACCTTAGCTGAAATGGTGACTCTTACAGGG
TCGCCTGTTGGTACGCTGGTTGATTATGTGCTACAAAAATATGGTGAAAAAGAAAAGAGT
CGTACTCAGTTAATAGAAGAGTTGATGGCATATGTAGTTGGAAAGGTGCTTGAAGCGAAG
CCATTAATGCCAAATGTGAAAGAGGTTTTATCTACCTTAAAACAACGGGGGATTAAAATC
GCAGTTGCTTCGGCTTCGCCAAGAAATATGCTACAAGGCATTGTTGATAGCTGTGGCATA
GCTGAATATTTTGATTATTTAGCTTCTGCTGAGGAATTGGAGTACAACAAGCCACACCCC
GCTGTATATTTACACGCAGCAAAACAACTTGGCGTTCCAACATCTGCCTGTTTTGCCGTA
GAAGATTCGGTTTTAGGTATGATTTCAGGTAAAGCGGCGAGTATGAAAACCGTTGTTATT
CCTGCAAAATCGGAATGGGACGATCCTCGCTGGGCTTTGGCTGATTATAAATTAGTGAGT
ATGTCAGAATTACCGATGTTAATAGAATCGTAATGGTTTGATGTAAATCGTAAAGTCCCC
TATTGTATGGGGGCGTTTTGGGGAAAAATATGGATAGACATAATTTCTCAAAACCTTTTC
TTTAATCCCACTACTTTCGCTATAATAGCCCAAATTATTTAGATCAAAGAGAGTTCAAAT
GGCAACAATCGCACAAAATCCGCTCGTTTTAGTGGACGGTTCGTCCTATTTATATCGTGC
ATTCCACGCATTTCCCCCTTTAACTAACAAACAAGGTGAGCCAACAGGGGCGATGTATGG
GGTGCTGAATATGTTAAAAAGCCTGATTGCACAGGTTGAGCCAAGCCATATTGCCGTCGT
GTTTGATGCGAAAGGGAAAACCTTCCGTGATGAGCTGTTTGAACAGTATAAGTCCCACCG
TCCGCCGATGCCCGATGAACTTCGTTCGCAGATCCAACCGTTACACGCAATAATTAAGGC
ATTGGGTATTCCGCTGTTGTCGATTGAAGGGGTGGAAGCTGATGATGTGATTGGCACGCT
TGCGGTGCAGGCTTCACAAGCAGGTAAGCACGTTTTAATCAGTACGGGCGATAAAGATAT
GGCTCAACTGGTGAACGATCATATTATGCTGATTAATACGATGAACAATACGCTGTTAGA
TCGTGAAGGCGTGATTGAAAAATATGGTATTCCGCCTGAGTTGATTATCGACTATTTAGC
CTTATTGGGCGACTCGTCCGATAATATCCCTGGGGTAAAAGGTGTGGGTGAGAAAACGGC
GATTGCGTTGTTGCAAGGTATTGGCTCAATGCAAGCGATTTATGCGAATTTAGACAAAGT
TGCAGAGTTATCATTTCGTGGGGCAAAAACCTTTGCACCGAAACTGGAAGCAGAAAAAGA
AACAGCCGATCTCTCTTATCTATTAGCAACGATCAAAACCGATGTTGCTCTTGATGTCAC
TTACGATCAGCTTGTTACTCAACCACAACAGCGAGATCAACTGGTAGAGCTGTTTGGTCG
CTATGAATTTAAACGTTGGCTGAACGAAGTGATGAATGATGCTAACCCTGTGACACAAAC
GTCGGCAGAGAAAATCCCGAACAATTATCAAGCCACACAAGCGGTCAGTTCAGAACAAAA
ATCTGCACCTTTTGTAAAAATTTCGATAGATCGCACCGCTTACGATTGCGTGAACAGCCC
TGAGCTGTTTACCAAATGGCTGGCAAAATTGCAAATGGCAGAGCTTGTGGCGGTGGATAC
CGAAACGGATAATTTAGATGCAATGCAAGCAAATTTAGTCGGGATTTCATTTGGCTTGGA
AAATGGCGAAGCGTGCTACATTCCGTTGGCGCATAAAGGCAAAATTGCACAGCCGACCCA
AGTGGATCTGTTTGGTGAAAGTGAAGCAGAACTCGATGAAGTCGAAGCGTTACTGCCTAA
CCAGTTGAACAAGGCGGACTGTTTGGCACAGTTAAAACCGATTTTAGAGAACCCAAATAT
CCGCAAAATCGGGCAGAATATCAAATACGATTTAACGATTTTTGCACGCTACGGCATTGA
GCTACAAGGGGTTGCCTTTGATACGATGTTGCAATCTTACACCCTAGACAGCACCGGTCG
TCACAATATGGACAATTTGGCAGAGCGTTATTTGGGACATCAAACTATTCCTTTTGAAGA
GTTGGCAGGTAAGGGCAAACATCAGCTTACCTTCGATCAAATTGAACTGAATAAAGCAAC
AGAATATGCAGGGGAAGATGCCGAAATTACAATGAAATTGCATCAACTCTTATGGTCTGA
ACTACAAAAAACGCCTGAATTAGTGAAATTGTTTGAACAAATCGAAATGCCTTTGGTGAG
CGTACTTTCTCGTGTGGAACGAAACGGCGTATTAATCGATCCTGCCAAACTGTTGGCACA
TTCAGTTGAGATCGAACAGCGTTTAAAAGAGCTTGAAACCCTTGTACACCAAGAAGCAGG
AGAAGTGTTTAACCTTGCTTCTACCAAGCAACTGCAAGAGATTTTATTTAACAAACTCGG
CTTACCGATTTTAAAGAAAACCCCGAAAGGTGCGCCATCAACCAACGAAGAAGTGTTGGA
AGAATTGGCTCAAATGGGACACCAAGTGCCTGTTCTGTTGATGGAACATCGTGGCTTGAG
CAAATTGAAATCAACCTATACCGATAAACTTCCACAGATGATTAACGCCCAAACTGGACG
AGTGCATACTTCATATCATCAAGCGGTCACGGCAACAGGACGACTTTCATCAAGCGATCC
GAATTTACAAAATATTCCGATCCGCAACGAGCAGGGCAGACGTATTCGTCAAGCCTTTAT
CGCCCATGATGGCTATGTGATTTTGGCGGCGGACTATTCGCAAATTGAGTTACGCATAAT
GGCTCATCTTGCTAATGATGCAAATATGATCAAAGCCTTTGCCGAAGGTAAAGACATTCA
CCGTTCCACGGCGGCGGAAATTTTTGGCGTGCCGTTGGAAGCCGTAACCAGTGAACAACG
CCGTAGTGCTAAGGCGATTAACTTCGGCTTGATTTACGGAATGTCTGAATTTGGCTTGGC
AAATCAACTGGGCATTTCTCGTACCGATGCGAAAAAATATATGGAACTTTACTTCCAGCG
TTATCCAGCGGTGCAACAGTTTATGTTAGATATTCGTGAAAAAGCCGCTGAAAAAGGCTA
TGTTGAAACGTTATTTGGTCGCCGTTTATATTTGCCTGAAATCAACTCAAGCAACCAAAT
GCGACGCAAAGCGGCAGAACGTGTTGCCATCAACGCCCCAATGCAAGGCACGGCGGCAGA
TATTATCAAAGTGGCAATGATCGGGATCGATCAAGCGGTGCGAAATTGCGAAGATATTGC
AATGATTATGCAAGTACACGATGAATTAGTCTTTGAAGTCAAAGCCGACAGAGTAGAGCA
TTACACCCCACTGATTAAAGCTGAAATGGAAAAAGCGATTGAGCTTAAAGTGCCATTGAT
TGCAGAAGTTGGGGTTGGAGGCAACTGGGACGAGGCGCATTGATGATTAAGGGGACTAAA
TTAGCGTCCCCTTATAACTATTTTTAATGAATCCAATGAGCTAAATTTATTTAGTCATCA
CTACTAAATACTCCTAAAAGCTGTAATAAGCTCACAAATAGGTTGTAGATAGACACATAT
AAATCAACGGTTGCACGGATATAGTTTGTTTCACCGCCGTGGATAATGTTGCTAGTTGAA
TATAAAATTGCAGCCGTTGAGAACACTACAAATAATGCACTGATCGCTAAACTTAACGCG
GGCATTGCTAAGAAGATATTTGCCACAATACCCACTAATAACACCACGAACAACGCAATC
ATCATACCCGATAAGAAAGACATATCACGTTTAGTAGTTAATACATAAGCAGAACAGCTA
AAGAATACCAACGCAGTCGCCCCTAAAGCCAATGCAACCACATCGCCTAAGCCATTGCTG
ATATAAGCATTTAAAATTGGACCCAAGCTATAACCTAAGAAACCCGTTAACGCAAAAACA
CTTGCTAACCCTGCTGCACTATTTGCCGTTGCATTGGTTAAGAAAAGTAAGCCATAAAAA
CCGACTAACATTCCCCACCAAGGTAAACGTGGTAAATTAAGTGTCATTGTGACAGATGCA
ACCACTGCCGAAAATACAAGCGTTAACGCAAGTAAGAAATAAGTATTACGTAATACTTTA
TGTGTGCTAAGAAGGGATTCACTTCTTGTGGAAGTGACTAAACGATCTTGCATAGAATCT
CCTGTAAATAAATAGTTTTTGTGTTAAAAACGCCCACAAATTAGCGAGAAATCATAGAAA
AGTCAATGTATTTCACAAAACAAAGGGCGTATCTCTACGCTCTTACTCTTTTACTGAACT
GCCACAACCCTTCCTTCTTGATAATCCACTGTCACAGGACTATTCGGCAACAATTTGCCA
GAGAGAATTTGCTGTGCCAAGGTGTTTTCAAGCTCTTGCTGAATTACACGTTTAAGCGGT
CTTGCCCCAAAGAGTGGATCAAAGCCTGCTTCGCCGATATGATCAACTGCCGCATCGGTC
ACCGTTACCTCATAGCCACGCTCCGCCATACGTTTAATTAGACGTTCAAGCTGTATTCTT
GCAATCGCACGGATATTTTCTTTATCTAATGGGTGGAATACCACAGTTTCATCAATACGG
TTGATAAATTCAGGGCGGAAATGTTGCCCAACCACATTCATCACGATAGTTTTCATTTCA
TCGTAACTCATATTTTCCGCATTCTCTTGAATTAAGTGCGAACCTAAGTTTGATGTCATA
ATTACGACCGTATTACGGAAATCCACCGTACGACCTTGTCCGTCAGTTAAACGACCATCA
TCAAGCACCTGCAATAAAATGTTGAATACATCTGGGTGTGCTTTTTCTACTTCATCGAGC
AATACAACCGAATATGGACGACGGCGAACTGCTTCGGTTAAGTATCCGCCTTCTTCATAG
CCGACATATCCTGGAGGTGCGCCAACTAAGCGAGATACGCTGTGTTTTTCCATAAATTCG
GACATATCGATCCGCACCATCGCATCTTGATCGTCAAATAGGAAGTTGGCTAATGTTTTG
CAAAGCTCTGTTTTCCCTACGCCTGTCGGCCCTAAGAATAGGAATGAACCGATAGGGCGA
TTTGGATCAGACAAGCCTGCACGACTACGACGGATCGCATTTGCCACTGCATCAACGGCT
TCACTTTGACCGATGACCCGTTTATGTAGCACCTCTTCCATTCGTAATAGTTTCTCTTTT
TCCCCTTCCATCATTTTGGATACAGGGATACCTGAGGCTTTAGAAAGCACTTCGGCAATT
TCTTCATCGGTCACTTTGGTGCGAAGTAGATGATTTTCACCGCCCTCTTCTTCACGTTTT
ACCGCTTCTTGTAACTGTTTTTCAAGGGCTGGGATTTTTCCGTATTGCAACTCCGACATT
TTCTCAAAGTTATTCTCACGGCGAGCCTGATCCATTTCAATTCGGGCATTTTCCAACTCG
GTTTTAATGTGTTGCGTGCCTAACAGAGCGGATTTTTCTGCTTTCCATACTTCTTCCAGC
TCCGCATATTCACGTTCACGAGCGGTCAGATCCTCGTCTAATTTTGCAAGACGCTGACGG
CTAGCTTCGTCTTCTTCTTTTTGCAACGCTTGACGCTCTAATTTCAACTGAATAATACGG
CGTTCAAGTTTGTCTAACGGCTCTGGTTTAGAGTCGATTTCCATACGCAAGCTCGACGCT
GCTTCATCAATTAAGTCAATCGCTTTATCGGGCAATTGACGATCGGAAATATAGCGGTGC
GAAAGGGTTGCAGCTGCGACAATTGCAGGATCCGTAATTTGAACGTGGTGGTGAATTTCG
TAACGTTCTTTCAAACCACGCAAAATCGCAATGGTATCTTCAACCATCGGCTCATCAACC
AACACTTTTTGGAAACGACGCTCCAGTGCTGCATCTTTTTCAATATATTGACGATATTCA
TCTAAAGTTGTCGCCCCGACACAATGCAACTCGCCACGAGCAAGGGACGGTTTCAACAAG
TTACCTGCGTCCATCGCTCCATCGGTTTTACCTGCACCGACCATCGTATGAATTTCATCA
ATAAACAGGATCACTTGCCCTTCTTCTTTAGCAAGCTCATTCAATACCGCTTTCAAACGC
TCTTCAAACTCACCACGGTATTTTGCCCCTGCAATTAAAGCCCCCATATCTAAGGAAAGC
ACACGTTTGTTTTTTAAACCCTCAGGCACTTCGCCATTAACGATACGCTGTGCTAAACCT
TCGACAATCGCCGTTTTCCCCACACCTGGTTCACCGATAAGCACTGGATTATTTTTAGTA
CGGCGTTGCAATACTTGCACTGTACGGCGGATCTCTTCATCACGCCCGATTACAGGATCA
AGTTTGCCTGCCTTAGCTCGCTCGGTTAAATCAATGGTATATTTTTGTAATGCTTGTCTC
GTTTCTTCTGCATTTTGATTATTCACGCTCTCCCCTCCACGAATTTGTTGAATAGCGGCT
GTCACCTTCTCTTTGGTTAAACCTAATTTTTTCAATAACTTGCCTAAATCACCATTATCT
TCAAGTGCCGCAAGCACAAATAGCTCTGATGAAATAAAGCTATCGCCAAACTGTTGCGAC
AATTTATCGCATTGATTTAACAAGCGAAAAAGTTGTTGCGACGGCTGAGTATTGCCCCCT
TGCACCTGCGGCAAGCGGCTGATAATGCGATCAAGTTCACTGCTTAAACGGTTCGGTTGC
ACATTTAAACTGGTAACAAGCGGTGTAATTGAACCATCATTTTGCTTTAACAACGCAAGC
ATTAAATGTGCTGGTTCAATATAAGGATTATCTTTGCCAACGGCTAAAGATTGTGCATCG
GCAATTGCAGATTGGAATTTGCTGGTAAATTTATCAATATTCATAGGTTTCCCCTAAATT
CTGTTTATTAATGTTCTGACTTCGAGATTACTCTCGCTTGACGTCACTATAAATTGGGAT
TGTCAAGGGGATTTCAAGAGAAAATGTGAAAGAGATCACAAAATTATGAAATCTATTGGG
GGAAGAGCAGCTTTCAAGAAGCTAATGCATGGTCAATTTTTATCAGTATTCAAACGATGA
AATTATAGGTCTTTAAATACGTTTAAAATTTACACTTAGGAATTCCCGCCTCTTGGGGCG
GGGAGGATGTCAGAATAAAACCTATCCGCTTGTAGTTTAAATTAAGGGTTAGTGACTTAA
CATTTTGAGTAATTCTTTTGGCTCAACATAACCAGCGATTAACTCTCCTTCTTTTGTGAC
CATATTTGGCGTACCTGTAACCCCAAATTTAATCCCAAGCTCATAATGCTTTTTCACCAT
ATTTGGCGTTTTTACCTGTTTTGGTAAGTTACCTTTCTCTGCTTCGTTTAACGCAAAGAC
TGGATCTTTTTCTGTCCAAATTGCTTCCATCTGTTTTGCAGTTTCAGTATTCATACCGCC
ACGAGGGAAAGCTAAATAACGAATAGTAATGCCTAAATCATTATATTCTTTGATCTTTGA
GTGCAATAAATGACAATAATGGCAAGTAATATCCATAAACACAGTGACAACGTGTTTTTC
ATTTTTCGCAGGATACACAATCATCTCTTTTGCTAGACTATTAAGTTCTGCGAGTAATGC
ACGATTAGTAATATCAGTAACTTTGCCATCTTTTAATTCAAAAATCTGCCCGTGTATTAC
ATAGCGTCCATCATTGCTAATTTGCACAACACCTTGATCGGAAATCGCTGTTTTAAAACC
TGGCAAGGCAGATTCTGACAATTTCACATTAGTTGCCCCAATTTTCTCAAGTTGTTGCTG
TAAGTTTTTATCATTCGCCTGTGCCGAACCTAAGATTGCAAGGCTAATTAGGGTCAATAG
AATTTTTTTCATTATAAATCCTTCTAGAGTTTAAGTTTTGTTTCAATATTCCGTGCTTTC
ACTAAGAATGCTTTACGTTCTTTATCTGGCATACCAGATCCTATACCAGGCAATTTTACT
GTCATTGGATTAACCGGTCGCCCATTGATATGAAATTCATAATGCAAATGTGCACCTGTT
GAACGTCCTGTATTTCCAGACAACGCAATACGCTGTCCTTTTTTCACACTTTGCCCAACT
TTAACTAACGATCGGCTTAAGTGCATATATACCGTAGTATATTGTCCCCCATGGCGGACT
TTAATATAACGACCAGCACCGTTTGCTTGGTAAGCGATATGTTCAACAACACCATCTGCA
GGGGCAATAATCGGCGTACCGCTTCGTACAGCAAAATCAACACCTTTGTGAGGAGCAACT
CGTCTTGTTACCGGATGTAAGCGACGAGGATTAAAATGTGATGAAACTCTTGGTGTAAAT
GGCAATGGGTAACGAGCAAATCCTTTACCTAACGTTTCACCGTGACGGTTATAATAACGT
CCATTATCAGCTTGAATGGCATAATAACTTTTCTTGCCACTGATGATATGAATAGCTTCA
ACATTACCTAAATCAGTAACCTTACCATTGATATACTCACGCTTCACTAAAATTGCAAAT
TTATCGCCTTTTTTCAATTTATTGGTGGAAATCTGCCATTGCAGACCGTTAGCTAACTGA
TTAATTTGACGTTGAGATAAACCTACCGCCTTTAAGCTGGCACTAAAACTACCATCAATG
GTGCCTTTAATCACATCTTGTTGCCAAACACCTTTTTTCTGAATAGTTTGTACTGCAAAT
TGATCTTGTGCTTTACGCTCAAAAATTTTCTCTTCTTTTTCTGAGATAAGCCAGTTCATA
TATTCCAGCTCACCGTTATTGTCTAAAATCCAGTAGAACTGTTGTCCAACTTTAAGCTCG
GCTAACTGTGGAAAAGTTTTTTCTAAGGCTTTTGCTGTAGCATGTGTTAATCCTGACTGC
TCTAGTACATCTTTTAGCTGATCGCCTTGAGTTACGATATAACTAAACTGATTTTGGATA
CGTAATGCTTGATCTGCAATATCTAGCAGATCTTCTAACACACTTTCTGCTTCTTCTGAT
AATTTTTCACTTTCAGGTACAACCGCAGACTGACCTTCTACTTCATCATCAACATCACTT
AACTCATCTTCATAAGAGGTTGCATTTTCATCAACAGGCTCGGCATTCACTTGTTCCTGT
TCCTCTTTAGCAGAGGCAGTAAAATCAATGCTGATATACTTAGGCTCACCATGAGATAAT
CCTGTTGAAACTTCAGGCAACGACTGAGTAGCCAACGTAATCGGGATTTCTTGAGCCTCT
GAAGAATTTGAACTCGGTCTTTTTAAGGTTAAAGCGATACCAATAAAGATAGATAATATA
ATCACCAAAAACACAAATGCCTTAGTTCTATTCTTCTTACGACGCCGATCTCTAGCAAAA
ATAACGTGTTGCAAAATTCTATCCTAAATAATTTCTTCTATGCTAACTTATTATAGACAA
AGGAATGGGCAAAAAATTCCCATAGCTTTCTTGTAAAACAGCAAAAAATCCGCTAATTTT
AAATCCTTAAATCCTTAAATCCTTAAATCCTTAAATCCTTAAATTTATTAATGTTATGCA
GATCAAGCAAATTAAGCCGATCCACAATTTAACGAAGCCCCTTGTGCAACTGAAAGCGAT
TAATGTTAATTTTGGTACACAAGTTGCTCTTGAAAATATTCATTTAAACATCTACCCCAA
TTCTATCACAACTATCGTTGGTCCTAATGGGGGGGGTAAATCTACCCTATTAAAAGTATT
GCTGAAATTACAGCCAGCAACATCAGGGGAGGTTATTCACCAACCACAGCTAAAAATTGG
CTATGTGCCACAAAAATTGCATCTGGATCACTCTATTCCTATTACCGTTGAAAAATTTCT
ATCTCTCAAGCCTAACAGCACTAAACCCTTGATAGATGAAGCATTGTCCCTATTTTCAAT
CACTCACCTTGCTAAGCATAGTATGCAAAAATTATCTGGCGGTGAGTTACAACGAGTACT
GCTTGCCCGTGCAATTTTAGACCGTCCACAACTGCTTGTCTTAGATGAACCAATGCAAGG
GGTGGATATTACAGGGCAAACGGAACTCTATCAACTATTAAATAAAACTCGTGAATGGTT
AAACTGTGCTATTTTAATGGTTTCTCACGATTTAAACATTGTAATGGCAAATACGGACGA
AGTACTATGCGTTAATCGCCATATCTGCTGTGCTGGTACACCTGAAAAAATTTCAAGTGA
CCCAAGTTTTATCCACTTCTTTGGTGATCAATTTGCGAAAAACGTGGCATTTTATTCTCA
TCACCATAATCACCATCACGACTTACAAGGCAATGTATGTCGTTGTAACGGACATCACTA
ATTGAGGCAATATGTTTGAGATTTTATTTCCTGCGTGGTTAGCAGGCGTATTTTTAACCT
TCATCACCGCACCGCTTGGAGCTTTTGTCGTCTGGCGAAAAATGGCATATTTTGGTGATA
CCCTCTCTCACTCCGCATTACTTGGGGTTGCATTAGGAATTTTCCTACAAATCGATCCCT
ATATTGCTGTTATTCTAATGACCGTCATACTCGCCTTTTGCCTCGTCTGGTTAGAACAGC
ACTCTACTCACTCAGTCGATACCCTATTAGGCATTATCGCCCATTGCAGTTTATCCTTAG
GCGTTATCACCATCAGCCTATTAGACAATGTTCGTGTTGATTTAATGTCCTACCTATTTG
GTGATCTTCTTGCAATTGGTTTTAACGACGTACTCTTTATCGGCATCGGGGTTATCGGCA
TTGCGACACTACTGGCTCTGTATTGGAAAAAGCTACTCGCCATCACAGTCAGCCCTGAAT
TAGCTCAAATTGAAGGCCTAAATGTCGCACGCCTACGCCTCTTATTAATGTTGCTCACCG
CATTAACCATTGCATTAAGTATGAAATTTGTCGGGGCTTTAATCATCACCTCACTACTGA
TTATCCCCTCTGCAACCGCAAGACGCTTTGCCAAAACCCCTGAAACAATGGTTATTTACG
CCATCGGATTAAGCATATTATCGGTCAGTGGCGGATTATTACTCTCTGCCCTCAAAGATA
CACCAGCAGGACCTTCAGTGGTTGTTTGTGCAGGAACACTCTTTTTACTCTCATTAATTA
AAAAAGAGGCGAATTAAGATCAATAAAATATAATTTTCCTATTGAATTTTTTGTCAAATT
TCGCTTAAATCCCACCGCTTGTTAATGATAACAAGCGGTGGGATTTTTATATTTTTTTGA
AGTAAATAAAGAAGTAAATTATGTGTCAATTATTAGGAATGAATTGTAATACGCCGACAG
ATATTACTTTCTCATTTGAAGGATTTCGACGGCGTGCAGGCTTAACCGACCACCATACCG
ACGGCTTCGGCATTGCCTTTTTTGAAGGCAAAGGTGTGCGTATTTTTAGAGACAATCGCC
CAGGTGCCTCATCACCAATGGCAGATCTCGTCAGTCAATATCGAATTAAATCCTTTAACG
TTATCGCCCATATCCGTAAAGCAACCTGTGGCGATGTCAATTTAGAAAATACCCACCCAT
TTATCCGCGAAATTTGGGGTGAAAACTGGGTATTCGCCCACAACGGCACGGTTGATGTCA
AAGTTTGCCCGAATAATCACTATCAGCCTATAGGCTCAACGGACTCTGAAGCCGCATTTT
GCTGTATAGTTGCCAGCCTAAAACAACGTTTTCCACAGAAACCAAGTGAAAAAGAGATTT
TTGACGCAATTGTAGATATTGCCAGTGAAATCGCTAAACACGGCGTATTTAATTTTATTC
TTTCCAATGGGCACTGGATGATCGCACGTTGCTCAACAAACTTACATTATATCTGTCGCA
AAGCCCCATTCGGCACAGCATTGCGTGATGATGATGTAATGATTGATTTCCGTGAATATA
CGGAAGAAAGTGATAAAGTCACCATTATTACAACCCAGCCTCTCACAAAAAATGAGAACT
GGACAAAAATGAAAAATGGGGGCTATGTCTTCTTTAAAGATGGTGATGTACTCTTTGAAA
TTGAAGGTACACTACCTGAATGTAAACCTCACGTTTAAAATAGATTGCCCCTTTCTATAC
TCAAAAGGGGCAATTTACTTTTTTACTTAATCGGCGTTGCCGTGCGTTCTAACACTTCGA
GCAACTCACTGATATTCTGTTTACCCTGTGTTTTAAGCCACTGGCGAGCGGCTTCAACAC
CTTCGGCTTTATAGGCTTCTGCACCGTCTGCCCAAGTGGCACGTCCGCACAGTACGCCGT
TAAATTGACTGCCTGCTTGGTGAGCAAATTCAAGGGTTTGTTGGAACAGTTTGGCTGAAA
CGCCTGCACTTAGGAAAATAAACGGCAGATCCGTTGCTTCGCTTTGTGCTTTGAAGAATG
CAGCGGCTTCCGCTTGACTGTAAAGCACCTCACCGTCAGTAAAGCCTTCCACATAACTCA
TCACCACAGGCACTTCCACTTTCAAGACATCTACCCCAAAACGTTTATCCGCAAAGAACT
TCATCGCTTCGATTACTTTGCGAGGTTTGACTTTGGCGTTATAGACTTTATCTTCGTTTG
AGCCATCGTAGGTCAAGATCTCTAAGAACAGCGGAATTTGTTCTGCATTACACTCAGAAG
CCACACGTTCAACAAAAGCGGCTTTGCGGTCGTTAATTTCGTGCGGTTCATCAATGTCAA
AATAGATCAATAATTTAACCGCTTGTGTGCCTTTTTCTTTTAAGCGATGAACAGAAGCAT
CATTGATCAAATCAGGAAAATGTCCGGCAATACTTTTATCGTAGCCTGTTTTTTCGTATG
CCATAATTAATCCGCAATTTGCATCACGTTTCTCTGAAGCCGCCCAGCCAAATTCTGGAT
CAAGCAAGATCGACGACGCATAGGGGGTTAATTCTTGAGAAATCAAGGTTTTAAATTCAC
TGACCTGTTGAGCGGTAATATCATCGCCCATCATTCGGCGTAACGCACCACGTTGGTCAA
TCGCAAGAGCAGCAATAATGCCCTCTTTGGTACAAAGTTTTTTCATTAAATCTTGTTTAG
ACATACTGCTACTCCTATTCATCATCGCCTAACGCTAAGTTTTTAAGTTGTTGAGCCACA
TCGTGAATTTGCTCTTTGGCATTTTCCAGTAAGCCGTCCGTGTCTTCTTCACTCACATAG
CTAATCACCATCGGTAAATTCATTCCGCTATATAACCCTGATAATTTCGGCAAGTAACGC
ATTGCCACATTACACGGCGTACCGCCCATAATGTCGCAAAAAACCACAATCTCACCGCTT
GCATTCGCCAGTGCTTGCTCAAATTTCACTTGGAAATCTTCACTGCCTTCGTGTGGATAT
AAGCAGACGGTTTGAGCATTGTCGATTTTGCCTAAAATCATTTCGGCAGTATCCAGTAAG
CCTTCCGCAAACTCTCCGTGACTGATTAAAATTAAGCTCATAGTTGCTCCTTTTGGTAGT
TTTGAATTTTTTATTCCCCCCTTTGAAAAAGGGGGGCTAGGGGGGATTTTAAGATAGTGC
GATTAACTGTTTAGATCTTTAAATCCCCCTCAATCCCCCTTTTTCAAAGGGGGAAGTTTG
ACGATATTCGGGGTGTGTTGTCCTTATAAATTCTTCGTATTCAACTCTTTATAAATCGGC
TTATCGCTAAATGTTAAGCTATCGATCTTCACCCCTTCCGTTTCAAAGACGATAATCTCA
TTCTCGCCTTTGTGCAGTAACGGTGCAGGCAGATAAAGATAACACGTTGGGCCTTCATTC
CAGTAACGCCCTAAATTCTCACCATTTACCACAATTACCCCCTTGCCGAACTCACGGGTA
TCAATAAAGGTATCTTGCGGTTCTTGGTCTAGGTGTAACTTAAATTGATAGAACGACGGG
GCTTGGCTATCTTTTTCGCCATCAAAATCAATCTCTTCCAAGCGGTCAAAATCAATCGCA
TACTGTTGCCAGCCTGTGTGGAAATGCAGATCAAGCACAGCCCCTGCCCCGATACCTTTA
TGTTGTGTCGCTGCAAGTAGCTTACCGCCGTAATTCACTCGTCCCATATTTTCCACTAAC
AGATCAAGTTGGAACTCGCCATTTGGTGTCTGTAACATCACTTCATTGCCGATCTCGTGT
TGATACTGGGTGGCAACTTTTTGTTTATCGTTGAAAATCTGAATGCGATCTCTGCCTTGG
TAAATTCTCAGCTTGATCTCACCGCTGTATGCCATCGGTTTGGCTCGATAAAGCAGATAA
CCGTAGTAATGCCCTAGCTGTTCCATTGTTTGAGTGAACGGACTTTCGTAGCATTCGCTG
ATTGTGTCTAAAGTACCAAACAGCGACACTTCATTTTGCACAGCAAGCGGTGGGTAAGCG
GTGATATTTGGCAAAATCGGATCAACAATCGGGCTAGCATCAGGGTACTGCCCTAACACT
TTTTGTAGCAGGTAGAATTTCTCTGACGGCTCGCCCCATTCGTGAACAGGGGCATCATAG
TCGTAGCTGGTTACTTGCGGTAAATCGCTGTCTAACCGTGCGGAACAGCCGTTCCAAAAG
CCAAAATTCGTTCCGCCTTGGAACATATAGAAATTGATACTTGCCCGTTCGAGTAGCTCT
TTAGTGCAGTCCGCCAAATCTTGAGCATCACGGCGGATCACAGGCTCTTTCCAGCGGTTA
AACCAGCCGTCCCAAAATTCCATACACATCAACGGGTAAGATTTGCCGTGCTTGTCGATA
TAGCATTGTAACTCATCTAAATTTTCATTGGAACGAGAGCCGAAGTTCCCCGTCGGCAAA
ATATCATCTTCGATCAACGCCCCTGCTTCTAAGGCGTTCTGCCACGCACCGTCTGACGTG
AAAAGCGGTACGTTCACCCCGTGAATTAACATCAACGCCCGAATAGCTCTTAGGTAGTTT
TTATCATTGCCGAACGAGCCGTATTCGTTCTCGATTTGCATCATTAGGATATTACCGCCT
TGGGTGATTTGATAGGGTGCAATACGTGGAAGTAGTTCTTGAAAATAGCGGTCGATTTCA
GCGATAAACAGCGGGTCGTTTTGGCGTAAGCGGATATTCGGGATATTGAGCAACCACGCA
GGCAATCCGCCAAACTCCCATTCCGCACAGATATAAGGTGTTGGGCGAAGAATAACGTAC
AGCCCTAAATCTTTTGCCGTTTGCAAAAATTTGACTAAATCCGCCCGCTTGCTGAAGTTA
AATTGATCAGGCTGTGGCTGATGTAAGTTCCACGGCACATAGGTTTCCACCGTGTTACAC
CCCATTGCCTTTAAGTTATAGAGCGTTTTGTACCAGTATTCTGGTACGATACGAAAATAA
TGTACTGCACCTGACAGAATTTTGAACGGTTTTCCGTTGAGTAGGAAATCCTTTTCGCCG
ATTTGGAAAGGCATAGTTCACCTCGCTTGAAAGATATAAAACCGAATAAATCTAGGAAAG
AGTGATTGGGTTTTAGATCTTAGTTATTTGTAACATTTTGAATGGATTTGACCGCTTGTT
TTAGGACGCCAAGCGTGGCGTTGCTACAATAACGTTGTATTGATACGCGGGTAGGGACAC
ACTGCGTGTGTCCGTCCCAATATTTCCCACAACCACATTATTAATCAAGTTGAATGATTA
TTGACGGACACGCGCAGCGTGTTCCTACAAGACTAAATCCGAAGTGGTTGTAGGGACACG
ACGCTTCGTGTCCCTTTTAAATTACCCTTTCGCCAACAATCCAGCCCAAGAGAGCAAGAT
ACAGAGTGCGATGATGATCATAATCGCTTTGTTAGAGTTCATTTTCGGTCTGCCGAGTAA
CCAGTAGATGAAGAACACGACTAACGCAGGGACTAATCTTGGTAAGATAAGGTCTAGGTT
CGCTTGGGCGGAAACGACTTTCTCACCGATAGTAGCGACAAACGGTACTTTGACATTCAC
CATCGTGGCACACATTACCCCCACAACGAATACCCCAAGCACTGTTGCGGCGTTGGTTAG
TGCGTTCAAGCGGTGACTTAGGTTGGTGACTAAGTTTACCCCTTCACGATAAGCGATTTT
GAGTTGTACCCAACGGAATACCATTGTGGCAATCGCTACCGCAACCCATAAGCCGACACC
AAGCGGATTGCCGTTTACTGCCATTGTTGCGGCAATCGCCCCCATAATTGCTGGGACGAG
TGAGCCGAATAGGGCATCACCGATAGCGGCAAATGGTCCCATTAAACCTGATTTGATACC
TGCAACGGCTTCAAGTGATTTCACCCCTTGTTTTTCTTCAAGTGCCAAGTCGATACCTTT
AACAATAGTGTTAAAGAATGGGCTGGTGTTGAAGAATTGGTTGTGCATCACCATCATTTT
TTGTAATTCAGGTGTGTTGTCGCCGTACATTTTGCGTAGCTGTGGCAACATAATCCATAA
ATAGCCAGAGCCTTGCATACGTTCATAGTTCCAACCAACTTGGTTGAAGAATAAGTTACG
GATATTGATTTGGCGGAAGTCCGCATCTGTTAATTTATAGCCTTTTGGATTTCCGACTTG
TTGATTAGAGTTCGTCATCTTCAATTTCTCCTTTGTCAGAAGTGGTATTTTGTTTTGCAA
CTGGGGCTGAGCCACCTTCTACGCTACGTTGGTAAACAATGTAGGCGAATGCAAATCCGA
TTGCTGCCATTGCAAGCATTGGTACGCTGCTGATTGAGTTGCTTACACCTGTTGATGCAC
CGACAGCATTGATGTTACCGAAGAGAGTAATGAAGATTGCTGTGAGTGAGAATGCAAGGA
TTAAGTATGCAATGTGACGTTTTGTCGGTAAGTAACGAAGTAAGATTGCGAAACCTAACG
CCGGTAATACGCCACCTGCAAGGGTTAAGCCATCTGCGATAACTTTTAAGAAGCCTGTTT
GCATTGCTTCTGCTAGGCTTGCCACAAATGGACCACCAAACACTAACGCTAAGAAGATTG
GTAATGCACGAGATAGACCCCAAGCGATTGCACCGCAGAGATAGTTTACTGTGATTGCAC
TATAAGCGTGGTCTTGGATATTTTTGTCGATACGGTGAGCGAAGAATACGTTAGACATTC
TCGCTAAAATATCGGTATAAACCATTAACGCTGCGATTGGAACAGCTAAGGTTGTTAAAG
CTAATTGTGGATCCATTCCGGCTGCAACAGAGAACGCTGTTGCGATAACAGTACCTGAGT
TTGCATCAATACGAGATGCACCGCCGAAGGTACCTACACCTAAAATGGTTAATTGCATTG
AGCCGCCGATTAACAATCCTGTTGTTAAATCGCCCATAATTAAACCTGTGATAAAGCCTG
CAAACACAGGTGAACCAGCACTAGATACAATCGTGATTTCATCTAGGATTTGATAGAACG
CATAGAGCGTTATCAAAAGTATTTGCCACCATTCGATCATAATCGTTACTCCCCTATAAA
AGTTTCATTAAATCGACTTTTTCTTCATTAGGCACTAACTGAGCGGTGAGCTTCACGCCT
TTTTCAGAAAGTTTTCTAAACACTTCCACATCATCGTCAGTCACGTGTACTGTTTTTCGG
ATAGGACGTGTTAGATCCGTTTTAGGCATATTCCCTGCATTGACTTCTGGCAGATTTACG
CCTGCCTCCACAAGCTGTAAGATCGTTTGTGGGGTTCTTGTTACCAACAAAACACGTTGA
GAGTCATAACGCCCTTCGTTAATGTTGGCGGCTGCTTTTTCCACAGGTAACACGCTTAAA
TTCACCCCTGCCGGGCAAGCCAAGCGTAAGCCTGCTTTATCTATATCGCTGTTTGCAGCA
ATTTCGTCCACAACCATAATGCGAGTGATATTGAGATATGATGTCCACAAATTAGCCACT
TGCCCGTGGATTAAACGACCATCAATCCGTACGTTTAAAATTGCCATATTTGTTTCCTCC
TATTGATATGGGTATAAGGTTACACCTTGCACCACACGATTAACTTCGCCTGTCGGACAA
GGGTTATCCGTGGTGTAGCCAAGATAGAGCGAGCTATAAAACGAGTAAAGTTGCCCGATT
ACTAAGAATGGGAAAATCCGTGCTGCGTCATCTAATTTGTGAATTTCAGCGTGGATCGAG
CCGCTTGTATCGCCTAATAACACCACTTCTCTGGCTTTTTTATCTCTGACTAACTCTTGA
TACAGGTCACGGTCATATTGTGCGGTATAAGGTTGCTGAGATAAGAAGATAAAAATGAGC
GTTTCATCTTGAACAAGGGATTTTGGTCCGTGGCGGAAGCCCATTGATGACTCAAAGAAG
CCAAGACGTTCACCAGCGGTAAGTTCAAGTAGTTTTAAAGAGGTTTCACGGGCAAGCCCT
TGGAAATGCCCACTGCCTAAATAGACGATCCGTTTTAATGGCAGATAGGCTAAACGTTGG
ATTTCGAGCAGATCCCGTTCTAGTAACTGTTCTGTCACCGATACCGTTTCCTCAACCCAG
CTATCATCAAATACATCGGGTAAAAATGCCACTAATGCCGCTAACATCATATTGCTGGCA
CTGGAGGTCATTGCAAAGCCTTTATCGTGGGTTGATTCTGGTAATGCTAATGGGTAAGCG
GTCGGATCTTGCTGACATTTTTTAAATAATGCCCCATTGACATTATTCGTTATAGCTAAA
TGATACGCTTCCTCTACAATTTCATCGACAAGCTCTACTGCCCCAATACTTTCAGGGCTA
TTACCAGAGCGAGCAAAAGAGACTAAAAGCGTTGGTTTATCCGCAAAAAGATATTGATAA
GGATTGGATACAAGATCAGTACTTGCAATCGCTTCGACAGCACAACCTAAATGCTGGCTT
AATATCGGTGCAACAACCTCACCAATAAAAGCGGAAGTACCTGCCCCCGTAAAAATAACA
CGAAGTTCGCCTTGTTTTGCATATTCAACAAGAGGCTGAAGAAATGGAATAACAAGTGAC
GATTTCACAATAGAAACCGTTTCACGCCAAGTCGCCGGCTGTTGGGCAATTTCCTTTGCC
GTCCAAAAAGCGTTCTGTTTTTCTAATGTTTGGTTAGCAATATTGAGGATCATTGCATTT
CCCTCACAAATAAATGGATTTATTTATAAGGAAAGAGAATGAAACTACGCAATTAACACT
TGCACCCCGACATTTTCGAGATACTCTCGATAACTTAGAGGAATTTTATTATCCGTGACT
AACACATCTATTTGATTGGCTTGGCAAATAACAAAATGGCTATATTGACCAAATTTGCTC
GAATCCGTCACCACAATCACCTGATCCGCCGCATCGCACATTAAGCGATTTAGCTGAGCT
TCTTGTTCGTTAAAGGTTGTCACCCCTTTTTGTAAGTCAAAACCATCAACACCCAAAAAG
ACTTTATCAAAGCGATAATGTTGCAAATTATTATCCGCCATTACTCCCGAAAACGACATC
GCATTTTTCCGTAAAACCCCACCCGTCATTCTTACTTCAACATTCGGACAAGAAACCAAC
GCCATTGCGACATCAAGCCCATTTGTCAATACTGTCAAGTTAAGATCACCGATAGCACTT
ACGATTGCTTTCGTTGTCGTTCCAGAGTCCAAAATCACCTTTTCACCCTCTTTTAACAAA
GAAGCGGCAAGATGACCAATCTGTTGTTTGAGTTCGGGATAATTATTGCGTTTATCCGCA
ATAGAAAGTTCCGCCATTAATCTGGAATTTAATACCGCAAAACCGTGCGATCTTGTAATA
TAGCCCTGTTGCTCTAAAACATTGAGATCTGAACGGATAGTAACCGTCGAAACCCCGAAA
TGCTGAGACAATGCTTCAACTCGATGACTGCCTGTTTTTTGCAATAACGCCAAAATATCA
GAACGTCTTTCTACGCTACTTTTCATTTTCTCTCCTACATCAAAACAACCACTGCATACT
ACGATTGCTTTCGAAAGTAAGTTTATACCCCTTAAAAACAAAAACAATCGAAAATATTCG
AAAATGAGATAAAGATCACAAAATTTACATTTGGTGTTTTAAGCAAGAAAATGTTTTGTC
ACGTTTATAGTAATTTGGGCTTGGAAAGTTTCCTACTATACTTCTATACCACGAATAAGT
GATTGTTGTATTCGTGCTCAAAATGGTTATTATCATTTTGAGTTATGGTGATATAATCAA
AGTAATGAATGATGAACTTTCAGTAACTTATTGATTGATAATGAATTTTAGATAAAGAGA
GATGTTATGACATATTGGTTCAAAAATGTAATGATTTACCGTTTAACTAGTGAATTACGC
TTCACCAGTAGTGAATTAGACGCACAATTACAGCAAACAAAATTCACCCCTTGCCAACAA
AGCGATATGCAAAAATTTGGCTGGTCGTCACCGCTTGCAGGAAGTGAACTGTTGCACTTT
GCACAGGGTCAGCAGTTCCTACTGGTTTCTCATAAAGAAGAAAAATTATTGCCAGCTCAC
GTTGTCAAAAAAGAAACGGAAAATCGCATTGAAGCCTTAGAACAAAAAGAACAACGCAAG
CTGAAGAAAACGGAAAAGCAGGCGATCAAAGATGATGTAGTGGCAATGTTATTGCCCCGT
GCGTTTAGTAAACATCAATTTACGGCGATTTGGCTAGACTTAGATAAACAGCTCGTTTAT
GTAGATAGTGGCTCGGCAAAACGTGCCGAAGATACCCTTGCTTTGTTACGCAAATCCCTT
GGTTCTTTGCCTGTTGTGCCGATTTCCTTCACGCTACAACCGAGCGAAGTGATGACAAAT
TGGGTGGCAAAAGGGCATACACCAAGCTGGCTGACACTTCTAGAAGAAGCGGAATTAAAA
TCTTTTGATACCGACAGCGTAATCCGTTGTAAACGCCAAGATTTAGAAAGCGACGAAATC
AGCCAACATTTACAAGCGGGTAAATTTGTCACAAAACTTGCGTTAGATTGGGAAAATCAT
TTTTCTTTTGTGTTGAACGAAGATGCCACCCTTGCCCGTGTCAAATTCGCTGATGAAGTG
CGTGAAAAGAACGATGATATTTTGAAAGAAGACAAAGCCCAACGTTTCGATGCGGATTTT
CTGTTAATGACGGAAGAATTATGTCTGTTTACAGAAAAATTGACGGAAGAGTTTGGGGGG
GTAAATTCCTTGTTATCTTTTTAGCTGGTCTACTATTTCTCAGCCAATATTTTTTTATTT
GGAAACTTGATTGTTTTTTTCGAGCTAGAATGGTTCTATTTTAGAACGATTCGCTTTTTT
TGCTGGGCGTTCTTAAAGTATGACACTCAAACCCGATCTTTTTTTGAAGATCGGGTTGAT
TATTCTTTAGTTGGCGCTGAATTATAATTTAACTATTCTATCATTTTGTTTAATAGTAGA
ATGATGAAAGATTGTGGAATAGATGTTATAGAGGGTTATGCAAACATTTTTTTTTCGTCA
TTCATTGACTTGGGTTATTTTTGCTTTTTTAGGCTTTTGCTTTTTCCCAGTAAAAGCATT
GCAATATGGACTGTTTGGAGCAACTTCAGCCGAATTTCAACAGGCTATGGGGTGGAATGA
TATTAACCTTACTTGGATATGGTTTTTTCCCCTACTGCTTTATCTGTATCCGAACAAAAC
ACCTTCAACATTACGAAGTAAATGTGAGTTATTCGGGGCAGTTGGGCTGTTTCTCTTTAT
CTTTCTTTCCGCAATTTTAGCAAAAATCAGCTTAGGTTATGCGGTTTTTTTCTTAATTGT
TGCGTTGATTGCGTTAGCGACAAATGCCCTTGCTGAATTAAAAATAATGCAGGGTGACAG
ATTTATTATTGCCTCATTGATTAGCATTATTTTGTTGATCTTTTTCTTTATGGTCTATCC
AACACTGGCAATTTTCATCTCAATGTTTTACGACGGCAGTGAATTTGTACCAAGTCAAGT
GTTGTCTATCTTACAACAGCCTTATGTATTAAGAGTGATTGGTAATTCATTAAGTGTTGC
GACAACCGTTGGGATTGTATCTACGTTGTTTGGTTTAGCCTTTGCTCTTTATACCACACG
GATTGCAAAACGCACGGCGTTTATTGGAAAAATTTTCTCTATCTTACCCATTGTAACACC
GCCATTTGTTGTTGGCTTAGGTGTCACCCTTATGTTAGGACGTTCGGGCTATGTGACTGC
TTTTTTAGTCGATCATCTTGGCTTTAGTAATAACTGGCTTTATGGTTTTACAGGGATAGT
GATTGCCCATACCCTCGCACTGACCCCAATGTCTTTTATGATTTTAGACGGTGCATTAAA
ATCTATTCACCCATCTGTTGAGGAAGCCGCTTATACTTTACGATCTAACCGCTATCAAGC
CTTCTTCTATATTATTTTTCCATTACTCAAGCCAGCGTTAGCCAACTCGTTTTTAGTTGT
GGTGATCCAATCGCTTGCAGACTTTAGCACCCCTTTAGTTTTAGGTGGAAGTTTTGACGT
TATTGCCACTCAAATCTATTTCTATATTGCTGGTTCACAGTTAGATTATGCTTCGGCAAG
CACCTTAGGCGTGATCTTGTTACTCTTTTCCCTTACGATTTTTGTGGTGCAATATCTCTG
GATTGGCAATCGATCTTATATCACCGTGTCAGGTAAATCATATCGAGGCGATGTGCAAGA
GTTACCAAGCGGTATGAAATGGGCAATTATTTGCACTTTAGGTTTTTGGGTTCTCTTTAA
TTTCGTGCTATACGGTAGTATTTTTTACGGTAGCTTTACCGTAAGTTGGGGAATAGACCA
CACATTGACATTCAATAACTACCTCAATCTTTTTGGACAAGGGTTTAATAGTGGAGCGTG
GCCATCTTTAATCCAAACGGTTATTTTTGCTGCTAGTGCCGCCCCGATTACGGCTATTTT
TGGTTTGTTGATCGCTTACATTACCGTTCGCCGTGATTTTAAAGGGAAAAAAACCTTAGA
ATTTCTGACGTTACTTTGTTTTGCCGTACCAGGAACAGTGGCTGGGGTATCCTATATTCT
GGCTTTTAACCATCAACCTATTTACCTGACAGGAACAGGGCTTATTATTATTTTGTCTAT
GGTGATGCGGAATATGCCAGTAGGAATGAGAGCGGCTATCGCTGGATTAAGACAGTTAGA
TAAAGCCTTAGATGAAGCCTCGCTCTCACTGAAAGCTGGAACATTAAAAACCATCTGCTT
TGTCGCTTTACCGCTTTTAAAACCGGCGTTACTTTCTGCCTTAGTTACTAGTTTTGTTAG
ATCAATGACAACAGTCAGTGCGATCATCTTTTTAGTTACAGCAGACACACGCGTCGCAAC
CTCATATATTTTAAATCGAGTAGAAGACGGGGAATACGGAATGGCGATTGCCTATGGCTC
AATGTTGATTGTAGTCATGATGGCAATGATTTTCTTATTTGATTGGCTTGTTGGCGACAT
GCATATAGCCCGTTCAAAGCAAAAAGATGAATTTGGAGAGAAAAATGGAACAAAAAAATG
ATTTTCTCGTGTTGAAAAATATCAGCAAATCTTTTGGTAAACATAGGGTTATAGATAACT
TAAACTTTTCAATTAAACAAGGCACAATGGTCACGTTACTTGGGCCATCCGGCTGTGGCA
AAACCACTGTGTTACGTTTAGTTGCAGGTTTAGAAAGCCCCACAGCAGGACAAATTTTTA
TTGACGGCGAAGATGTTACCCACAACGCAACGCAACAGCGAGATATTTGTATCGTATTTC
AGTCTTACGCACTTTTCCCACATATGTCGATTGGTGAAAATGTGGAATATGGGCTAAAAA
TGCAGGGTGTATCCAAAGAAGAGCGAAAACAGCGAGTAAAAGAAGCATTAGAGTTAGTCG
ATCTGATAGGGTTTGAAGATCGCTATGTCGATCAAATTTCAGGCGGACAGCAACAACGAG
TGGCATTAGCAAGAGCGTTAATTCTCAAGCCTAAAGTTCTCTTATTTGATGAACCTCTAA
GTAGTCTAGATGCGAATTTACGCCGTTCAATGCGAGAAAAAATCCGCGAGTTACAACAAC
GGCTCAATATTACTTCACTCTATGTTACTCACGATCAAAGTGAAGCTTTTGCAGTGTCTG
ATGAAGTAATTGTGATGGATCATGGCACTATAATGCAAAAAGATACGGCTAAAAATCTCT
ATTTACAGCCAAACTCTCTTTTTGTTGCTCATTTTATGGGGGAATCAACCATTTTTTCAG
GAAAACGACAAGGCAATCAAATTAATATCGGTGAGTTTTCTTTTACCCTTGAAAATGCAG
CACGTTTTCAAGTACCTGATGGGGATTGTCTTGTCGGATTACGACCAGAAAGTATCCGCT
TGTTAAGTGATGGAACTGCAGCTCAATATTGTGAAATTAAGCAGGCTGTCTATATGGGAA
ACCATTGGGAAATTACCGCACTTTGGCAAGGGAAAACATTAATGATTAACCTTAACCCAG
AAGATTATGATGAATCCCAAAGAAATTGTTATATAGAAATAAAAAATAAAGGGGTGTTTT
TGTTGAAAGATAATGCTTAAGCATATTTTGACTAAAAATCTAGCATTCATTCTTAATTTC
TAAAAAAAGAGTTGCACGGATTTTTTTATCCCCTATAATGCACCATATCAGACGCGGGGT
GGAGCAGCTTGGTAGCTCGTCGGGCTCATAACCCGAAGGTCGTCGGTTCAAATCCGGCTC
CCGCAACCAGTTTTAAGGCTCATTGTTTTGGTTAAGACGATGAGTTTTGTTCTATCTAGG
CATTTGAAATTGTAAAATGTTAGATAAAACAAACCGCTTGAAGCCTCAACTGTTGTAGTT
TGAGGCTTTTTTGTGGCTACATAGTCAGCTTTGTTGTGTTAAAGGGACTTTTTCAAGTCC
TTTTTTTATATCTGTCAAATGGAGGTTTCCTTGGCAACATTAGAACAAAAATTACAAGAG
CTTGTCGCCGATCCCATTGATGCAATGGGATTTGAACTTGTCGGCGTTGAGTGCCAACGT
GCAGGGCGTTTTTTAACTGTACGCTTATATATTGATAAAGAAGGCGGTGTTACGGTTGAT
GATTGTAGCGATGTTAGCCGTCAAGTGAGTGCGATTTTTGATGTGGAAGATCCGATTGCG
GATAAATATAACCTAGAAGTATCTTCCCCTGGGTTAGATCGTCCATTATTTACATTAGCC
CACTATCAACGCTTTGTTGGGCGTGAAATTGTTGTTCATTTACGCATTCCAATGTTAGAT
CGCCGTAAATGGCAAGGTAAATTAGTGAGTGTTGAAGGTGATTTAATTACCTTAAAAGTT
GATGGTAATTTACAGGCTTTTGCCTTTGGCAACATTCAAAAAGCAAATTTAATCCCCGTT
TTTAATTTCTAAGGAAATCAAAACCAATGAGTAAAGAGATTTTATTAGCCGCAGAAGCGG
TATCCAATGAAAAATTATTACCAAAAGATGCCATTTTTGAGGCACTTGAAACAGCATTAG
CCATTTCAACGAAAAAGAAAGCGGCTGCAGAACGTGAAGATCGTAAAACGGGCAACGGCA
TTGATATCGATGTGCGTGTAGTGATTGACCGTAAAACAGGGGCATTCACAACTTACCGCC
GTTGGTTAGTGGTAGAAAAAGTGCATCACCACACTCGTGAAATTACTTTAGAAGCGGCTC
AATTTGAAGACCCGAACATTCAATTAGGTGACTATGTTGAAGATGAGATTGAGTCTATCG
CATTCGACCGTATAACAATGCAAACCGCTCGCCAAGTGATCACCATGAAAATTCGTGAAG
CGGAACGTAATAAAGTGATTGAACAATTCCGTTCAGAAGAAGGCAAAATTGTTATCGGTA
CTGTAAAAAAAGTAAGTCGTGAAAGTATTATTCTTGAGCTTGCAGGTAAAAAGGACGATA
CCACTAAAGCTGAAGCGGTGATTATGCGTGAAGATATGTTACCGCGTGAAAACTTCCGCC
CAGGTGACCGAGTGCGTGGTGTACTTTATGCAATTAAGCCCGAGTCAAAAGGTCCTCAAC
TATTCGTTACTCGTGCAAAACCAGTGATGTTACAAGAGTTATTCAAACTTGAAGTACCTG
AAATCGGTGAAGAAGTGATTGAAATCAAAGGGGCTTCTCGTGATCCAGGCTCTCGCGCCA
AAATTGCCGTGAAAAGCAATGATAAACGTATCGATCCAGTAGGTGCTTGCGTCGGTATGC
GTGGTGCGCGTGTACAGGCAATTACTAACGAACTTGGCGGTGAGCGTGTAGATATCGTGT
TGTGGGACGACAACCCAGCACAATTTTTGATTAACGCAATGGCACCTGCTGATGTTAGCT
CAATCGTTGTTGATGAAGACAATCACTCAATGGATATTGCTGTTGAAGCAAACGCGCTTG
CACAAGCTATCGGTCGTAATGGTCAAAATGTACGTTTAGCCACCCAATTAACAGGTTGGA
CATTAAATGTGATGACAACCGATGAGTTAGAAAAAAAACATCAAGCAGAAGACAATAAAG
TGATTAATCTCTTTATGGACGCTTTAGAAATTGATGAAGAATTTGCTCATCTTTTAATTG
AAGAAGGCTTTACCTCATTAGAAGAAATTGCTTATGTACCAGTTAAGGAACTGACAGCAA
TTGATGGCTTAGAAGATGAAGATCTAGTTGAAGAACTTCAAGTGCGTGCTAAAAATGCGA
TCACAGCTAAAGCGTTAGCGGAAGAAGAAGCATTAAAACAGGCACATATTGAAGATAAAT
TGTTAAATCTTGAAGGTATGGATCGCCATATCGCCTTTAAATTAGCAGAAAAACAGATTA
CCACTCTTGAAGACCTTGCAGAGCAAGGTGTTGATGATTTAGCTGATATTGAAGAATTAA
CCGCAGAAAAAGCCGCAGAATTAATTATGGCGGCTCGTCAAATTTGCTGGTTTAGCTAAA
AACAGGGAGAGAAAGAATGAGTGAAAATGAAATCAAAACAGACGCACCGAAGAAATTAAG
TTTACAGCGTCGTACTAAAACAACCGTGAGCGGTACGACTGCAGGCGGTAAAGCAAAAGA
AGTGCAAGTGGAAGTGCGTAAATCTCGCAAAGTGGATACTGAAGCAGCTAAAAAAGCCCA
AGAAGAAGCACTGAAATCGAAACAAGAAGCGGAAACTAAAGCGAAAGAAGAGGCTAAAAA
AGCAGAAGCTGCCAAAGCCGAAGAAGCAAAAAAAGCGGTACATCAAGTGCCTGTAATGCC
AAATAAACAACCAAAACCAGCGCAACCAAAAGCAGAAGCTCAACCAAAACAAGAAAAAGC
GGTTGATCCTGAAAAAGAGGCAAAACGTAAAGAAGAAGCTGAATTGCGTCGTAAGCAAGA
AGAAGTGGCTCGCCAAAAAGCGGAAATGGACGCAAAACGTGCAGCAGAAAATGCTCGCCG
TTTAGCAGAAAATGCTCGTCGTTTAGCAGAAATTGCCCGTGAAGAAGCGATGGAAAATGG
CGAAGACTATGAAGATGACCGCTTTACTTCTAAATATGCGTTAGAAGCAGAACGTGACTC
TGAGCGTCGTAGTGAAGGCAATCGTGGACGTGGCAAAGGCGGTGTAGCGAAAACCAAAAA
AGGCGGACGTGATGATGAAAACGGCAGTAAAAATGAACGTCAATCTGACCGCCGTAACCA
AAAAGATACCAAAGGCAAGGGTAAACACGCGAAGAAAGGCAGTGCATTACAACAAGCCTT
CACTAAGCCAGCTCAAGCAGTTACGCGTGATGTGGTGATCGGTGAAACTATTACTGTGGC
AGAACTTGCGAACAAAATGGCAGTAAAAGCGACCGAAATCATCAAAACAATGATGAAAAT
GGGCGAAATGGTGACCATTAACCAAGTGATTGACCAAGAAACTGCACAGCTTGTTGCAGA
GGAAATGGGACACAAAGTTATTCTGCGTAAAGAAAATGAGTTAGAAGAAGCGATCTTAGA
AGATCGTGACTTACACGCAGAAAAAGTAACCCGAGCGCCAGTTGTGACCATTATGGGACA
CGTTGACCACGGTAAAACCTCATTATTAGACTATATCCGTAAAGCGAAAGTAGCAGCAGG
TGAAGCTGGCGGTATTACTCAGCATATCGGTGCATATCACGTTGAAACCGACGACGGTAA
GATGATTACCTTCTTAGATACACCAGGACACGCGGCATTTACCTCAATGCGTGCGCGTGG
TGCGAAAGCAACGGATATCGTTGTTCTTGTAGTAGCAGCTGACGATGGCGTAATGCCACA
AACCATTGAAGCAATCCAACACGCGAAAGCAGCTGGTGCGCCGATCGTGGTTGCGGTAAA
CAAAATTGATAAACCAGAAGCAAACCCAGAGCGTGTAGAGCAAGAGTTATTACAACACGA
AGTGATTTCTGAGAAATTCGGTGGTGATGTTCAATTTGTTCCTGTCTCAGCGAAAAAAGG
AATGGGGATTGACGACTTACTTGAAGCCATTCTTCTTCAATCGGAAGTATTAGAATTAAG
TGCGGTAAAAGAGGGTATGGCAAGCGGTGTGGTTATCGAATCTTACCTCGATAAAGGTCG
TGGCCCAGTTGCAACTATCCTTGTTCAATCAGGTACGTTAAACAAAGGCGACATCGTACT
TTGTGGCTTTGAATATGGCCGTGTTCGTGCAATGCGTGATGAAAATGGTAAAGACATTGA
ATCAGCTGGTCCATCAATTCCTGTGGAAGTATTAGGACTTTCAGGCGTACCAGCAGCCGG
TGATGAAGCGACAGTGGTGCGTGATGAGAAAAAAGCACGAGAAGTGGCGTTATACCGTCA
AGGTAAATTCCGTGATGTGAAATTGGCTCGCCAACAAAAAGCGAAACTTGAAAATATGTT
TAGCAATATGGCGGAAGGCGATGTTGCAGAATTGAACGTGATTGTGAAAGCAGACGTACA
AGGCTCTGTAGAAGCGATTGTTCAATCTTTACACGAGCTTTCAACAGCAGAAGTAAAAGT
GAAAGTGGTTGGCTCTGGCGTAGGTGGTATTACGGAAACCGATGCAACCTTAGCGGCAGC
GTCTAACGCTATTGTACTTGGCTTTAACGTCCGTGCAGATGCCTCAGCACGTCGCATTAT
CGAAAGCGAAAACATTGATTTACGTTATTATTCAATCATTTATGAGCTATTAAACGAAAT
CAAAGCAGCAATGAGCGGTATGTTACAACCTGAATTTAAACAAGAAATCATCGGCTTGGC
AGAAGTGCGTGATGTCTTCCGTCACCCGAAATTCGGTGCAATTGCAGGTTGTATGGTCAC
TGAAGGTATCGTCAAACGTAACAACCCAATCCGTGTATTACGTGATAACGTCGTAATTTT
TGAAGGCGAGTTAGAATCTCTCCGTCGTTTCAAAGACGACGTTTCAGAAGTCCGTAACGG
TATGGAATGTGGTATCGGCGTGAAAAACTACAATGATGTAAAAGTCGGCGACCAAATCGA
GGTATTCGAAGTGGTTGAGATTAAACGTTCGATTTAATCTATTGATATTAGGGCAAATGT
CATTTGCCCCTACAAATTTAACGGCATAATGATTTCTCGTTATGCCGTTATTTTTTTATT
CTTCCAACAAAAATTTCTGTTAGAATAAATGCAACCCTATTCAGCATTGGAGGTAATATG
GCTCAAATTTATATTCAATCGGATTACTTTCATCAACAAATGGCGTGTATTGTGCAAGCA
ATTCAATCAGGAATGGAAAAACAAGCACTAATTTCTTACGTTCAAAACGTAGAAAAACAA
ATTGCCGATAAGGTGGAAGAGCCTGCATTTAACTACGATCTAGAAAGAATGAAAGCACAC
GTTGAAAGTGAAACTATTGAAATGCCTTCGGACTTAACAAGTGCAAAAGCAATTAAGGAG
TGGTTACTTAATGGCTAACTTGACAATTGAATATGGCTCACTTTTTCGTAAAGAATTTGC
CAATTTTCCAGTAAAAGACCAAGATGCGATCGTTGAATTCGTTGAGCATATTCAAAATTT
TGGCTTTACCAACCTTGAAGGCAGGAATAAATCTTCCGACAACGTGCATAAAAACGATCC
GCACTTTGCTCAAAAAGTAAAATATGCGCGAGAAAATCATCTATGGCATTACCACATTGG
TATCCTTGCCTTTGATTTAAGTAAACCTTTTGGCGATAGAACGTCTGAATATGTGCTGCA
TTATCAGCGTTTTAGTGATCGAGTAAAAATAGTCGATTATTCAGCTCACCCGCCTTTTAA
TTTACCCACAGCTTCTTACCTTAGATAAATGACATTACTGGTATCCTTTAAGAGTGGAAA
AAGTGTCAGTTTATGTAAATTCAAAGTCCCCCCCGTCAGAACAAAATCAATAGGATTTCC
ACAACTATCTACTGCTAAATGAATTTTTGTGCTATTACCTGCCACACTTTTGCCAATCGC
TTGCGGATTTTGACCGCTTGCACCTGTTGCATGCTGGTGAGCCTTGATGACACTGCTATC
AATAAAAATCCATTCAGAATCAATATATTGTCTAAATGACTTTAGCACTTATTAGATTTC
CGCCTATTATTTCTAACTTTTATTGATAAAAGTTGAAAAATTCTTGTTATTTTATCTTTA
GTTTTGTGTGACCCATTGTTTTTTTTTTTTTTTTTTTTACAATGGAGTGGGGGCAGGTGT
TTTTGAGATTCCCCCACTTGTGGGGGAAGTAGCTTGTAGGGTGGGTCTTGACCCACCATG
TAGCCGTAACATATTGATTTTATTGGTGGGTTAAAACCCACCCTACAATATTCAATCCAT
CTAATATATGGTTTGTCAAGGAGTTAACTTCCCCCGCTTGCGGCGGAAGTAGCTTGTAGG
GTGGGTCTTGACCCACCATGTAGCCGTAACATATTGATTTTATTGGTGGGTTAAAACCCA
CCCTACAATATTCAATCCATCTAATATATGGTTTGTCAAGGAGTTAACTTCCCCCGCTTG
CGGGGGAAGTGCCCGAGCGAAAGCGAGGGCGATGGGGGCATTTGTACATCCTGAAAATGT
AAATAAAGGTTTATGATTTTTTATTAGGAAAAACAGTAGAGAAGGTTATTATGAATAAAA
TATTTAGAGTTATTTGGAGTCATGCTCAACAGGCTTGGGTGGTTGTGTCTGAGTTAGTAA
AGTCTCACACCAAAACATCCGCTTACACGGATAAAAGAGCTCAAGTATGCACCTCAGATT
ATTTTTTAGATAAACAGCAAGATAAATTTAAATTAAGTCTTTTAAGTCTAGTATTACTAA
GTATATTTTTTAGTCCAGTAGGTTCAGCTGCATATCTTCAAGATGGTGCTAATGAGGGAT
CGAATATAGGAACTGACGACGGTACTATTGGTATTGGTAAAGAGAGTGAGGCTTCGTATG
GTGCTGTTGCTATCGGTCAGAAGGCAAAAGCTAAAGATAGGCATAATATTGCGATAGGTT
ATGGAGCAGATTCAGGAACACAAGTAAACTCTCTTGCGATAGGCTACCGCGCTACAGTAA
GTGGGACTGGAGCAATTGCCTTAGGCAAACAAGCCAATTCGACAAATAGTCAAACAATTG
CCATCGGGAGTGATTCAAAAGCGAGCGGAGATGAATCTATTGCCTTAGGCGGACAAGCCA
ATTCGACAAATAATCAAACAATTGCCATCGGGAGTCAGTCAAAAGCGAGCGGAGAACAAT
CTATTGTCTTAGGCACAGGGGCCAGTGTGACAGGTACTCAAACAATTGTAATAGGTGCAC
GTGCTAGTGCAAGTGGGCACCAATCTGTTGCTATCGGGGCAAATACCGAAGCGCAGGGGT
ATGGCTCCATATCAATCGGTGGAGATGATTTAGCTACAACGAGATATCAAGCTGTTGCTC
AAGACTATTCCAAGACAACAACTGCGAGTGGTCACGCCTCTGTTGCTATTGGGGGTCGAT
CTTCGGCTAGTGGCGACGGATCTATTGTTGTAGGTCCTTTAGCATATGCACGTTATGTTG
AAGGCATTGCTATCGGTGCGAATAGTAGGTCTAACTCTGATTACGGTATTGCGGTTGGTA
GTAATGCAAGTGCTGGAAAACACTCCGTTGCTGTTGGTAAAAATGCTACTGCAAGTCAAA
TAGGAGCTTCCGCATTCGGTGAAAACGCACGAGCAATCGGAAAGTATACAACAGCATTGG
GGAGTTATGCGGAATCAGAGTGGACGGAAAATGGCGTTGCTCTAGGTTATCAATCCAAAG
CTATTCGTAATTCAGGGCAAGCAGGTTGGCGTCCAGAGAGTACAAATTATTCTATTAACG
GAAGTACATTATCTGCTACGCATGCAGCGGTAGCAGTAGGTGATGGCACCACCGTCACTC
GTCAAATTACCAGTGTTGCTGCAGGGACAGCAGATACTGACGCAGCAAACGTGGCGCAAT
TAAAAGCACTGACTTTAAAGATCAGTGGCGATAAAAATACGCAGGGTCACACAACATTTT
ATGACGAAACGCTCTCAATTGTAGGGGCTGATGGTATTAGTACGGCAGTTGAGCAGAGAA
ATGGCAATTCAAAAATTACCATTACTGGCTCAAAAACGTATTTTCATACTAACTATAACG
AACAGTCTCAAGGTCGGGGAGATCCTACGACTAATTTCGGCACAATTACTGACAAAGCTG
GAGCTACAGGAACCTATGCAATAACAGCGGGGGTAAATGCCTCTGCGGCTGGAAATTATG
GTATTGCGATGGGGTATAAGAGTAATGCTAGTGCTTATGCTGTTGCTCTTGGTAGTGAAT
CGAAAGGTGCTGGGGCAGATTCCATTGCGATAGGTAATCTTGCGAGAACAACAGGGGTAG
ACTCTGTTGTTGTGGGTGCCCATATCAATGTGACAGGTCAAAAATCAGTGGCAGTTGGAC
GCCAAGCAAATGCTAGAGATTATTCTACTGCCTTGGGTTATATGGCCTCTGCCAGTGGTA
CGTACTCTGTTGCTGTGGGTGAAAATGCCATGATAAATGTAAATGCTGCTAGAGCAACCG
CACTTGGTCATAATACCGTTGTCACCGTGGGTGGCGGTGTGGCATTGGGTTATGGCTCTA
AGGCAGATACAGCTGGCGGTGTAGTGGGGTTAAAACAAGCTCATTCTGTCACAACGGGAG
AAAGCACTGACGCTAACGGCTTTAAATCCACACAAAAGGTTGATGGTAATAATATTGGTG
CAGTTTCTGTGGGTGGTACAACCATCAAACGCCAAATCGTCAATGTGGCGGCTGGTACAC
AAGATACCGATGCGGTAAACGTGGCACAGCTTAAATCTTTGACGATGAAAATTGGTGGTG
ATACCAATGCTAATCCACAGCCAAAAGTGGGGTTGTGGGATGGTACGCTTACAGTGCTAG
GCACAAATGGCGAAATCAAGACCAATGCGTCTGGCTCAACCATTACAATATCACTAGACG
ATACGATTAAAAATAAATTAGCTGATGCCAGAGCAGGAAGTTTGATATTCAAAGGCGAAA
AAACAGATAACGGTACAACAAATGATGTTTCGGGTCAAAAATGGAAAGCCAACGAAGATA
AGACCGTTACCATTAAAAGTGACGAAACATACCTAAACGGTGGTGTTCGATACAAAGGCG
ATAACATTGAAATTTATCGTAGAAATCTAGAATTCCATGTGTTGATGAAAGAGACACCAA
CATTCAGCAGCGTTCAATATGGCGATAATGGACCTAAGATTACCAACACCACTGACGGTA
ATCTAAAAGTAACAGGTACAAACGGCACTTCCCCAGTTAAGATCACCAATTTAGCACGAG
GTACACAAAATAGCGATGCGGTGAACTACATGCAATTTTCAAATGCTGGTTGGAAACTTG
CAATTGCTCCAGGAGCGGGTGGTCAAGCAAATCCACCTGGGGCACATCTTATCAAAATAA
ACGATACCGTAACCTTTACCGCTGGAAATAATATTAAATTAGAACAAGCGGGCGGAAATA
TTACGATTTCTACGATTGGTAAGTTAATTAAAACGACTGAAAGCCTAGAAAATGGCGATC
TAAAAATTATCTATACAGATAATTCGCATAACATTATCAAGAAAGGTGAAAAAGGAGATC
GTGGCGAGCGAGGTCTAAGAGGTGAAACAGGCCCTGCGGGTCCTAGGGGTGAGCGAGGCC
CTGCAGGTGAAACTGGACCACAAGGTGCAATAGGACCAACAGGTCCAAAAGGAGATGCAG
GACCAGTGGGCCCTCGAGGTCCTGCGGGTCCAGTAGGTGCTCAAGGTCCAGTAGGTCCTG
CGGGTCCAGTAGGTCCAACTGGACCACGAGGTGTACCTGGTCCTGCAGGACCAAAAGGAG
ATGCAGGACCAGTGGGCCCTCGAGGTCCTGCTGGAGCAACAGGACCACAAGGTGAAAAAG
GAGATCAAGGTCCGATGGGTCCGGCAGGCCCAGCGGGAGAGCGAGGCCCTGCGGGTGAGC
GAGGCGAGCAGGGTCCTAGGGGGGAACAAGGCGAAGCTGGTCCAGTGGGTCCAGCAGGAC
CACGAGGACCTGCGGGTCCAACAGGGGCTAAGGGTGATCGAGGAGAAACTGGCCCTGCAG
GTGCAGCTGGCCCTGCGGGTCCTAGAGGCGAACGAGGGCTTCCAGGGGTAGCAGGTCCTA
AGGGCGATAGAGGCGAAGCTGGTCCAGTGGGTCCAGCAGGACCACGAGGACCTGCGGGTG
AGCGAGGAGAAACTGGACCTGCAGGTGTACCTGGTCCTAGGGGTCCAGAGGGTCCGAAAG
GTGAAACAGGAGCTCAAGGTCCGATGGGTCCAGCAGGCCCAGCGGGAGAGCGAGGTGCAC
CTGGTCCTGCGGGTCCAAAAGGAGATGCAGGAGAAAAAGGCGATAAGGGTGCCCGTGGTG
AAGCAGGAGCAGTGGGCCCTCAAGGTCCTAGAGGTGAGCAAGGTCTAAGAGGTGAACGAG
GCCCAGCGGGTCCTAGAGGCGAAACTGGTTTAACAGGTCCTAGGGGTCCAGTGGGACCAC
AAGGACCGCAAGGAACACCGGGTACTCCGGGACAGAAGGGGGATAAAGGCGATCCAGGAC
CTGCGGGTCCAGCAGGGCCTAGGGGTGAGCGAGGAGAAACTGGCCCTGCAGGTGCAGCTG
GTCCTGCGGGTCCTAGAGGCGAACGAGGGCTTCCAGGGGTAGCAGGTCCTAAGGGCGATA
GAGGCGAAGCTGGTCCTAGAGGCGAAGCTGGTCCTGCGGGTCCAGTAGGTCCTAGAGGCG
AAACAGGTCCTAGGGGTGAGAAAGGTGATACTGGTCAGAAAGGTGAAAAAGGAGATCGTG
GTGAAAAAGGTCTAAAAGGCGATAGAGGTGAAACTGGCCCTGCGGGTCCGATTGGTCCAG
TGGGTCCAGCAGGGGCTGCTGGTCCAGCAGGTCCAGCGGGAGAGCGAGGCCCTGCGGGTG
AGCGAGGAGAAACTGGCCCTGCGGGTCCAACAGGGGCTAAGGGTGAACAGGGTCCTGAAG
GTAAACAAGGTATTCAAGGACCTACGGGTCCAGCAGGACCACGAGGACCTGCAGGTGCAG
CTGGACCTAAGGGTGACAAAGGTGATACTGGTCAGAAAGGTGAAAAAGGAGATCGTGGTG
AAAAAGGTCTAAAAGGCGATAGAGGTGAAACTGGCCCTGCGGGTCCAGCAGGGGCTAGGG
GTGAGCGAGGCCCTGCAGGTGCAGATGGACCTAAGGGTGAGAAAGGTGATCCAGGACCAA
AAGGCGAAACTGGTCCAACAGGTCCAGTGGGTCCAGCAGGACCAGCGGGAGAGCGAGGCG
AGCAGGGTCCTAGGGGGGAACAAGGTGCAACTGGCCCTGCGGGTCCAACGGGGCCTAGGG
GTGAACCGGGTCCAACGGGACCACAAGGACCGCAAGGAACACCGGGTACTCCGGGACAGA
AGGGGGATAAAGGCGATCCAGGACAAGCGGGTCCAGCAGGACCACGAGGCCCTGCAGGTG
CAGCTGGACCTGCGGGTCCAGCAGGGCCTAGGGGTGAGCGAGGAGAAACTGGCCCTGCAG
GTGCAGCTGGTCCTGCTGGTCCAGCAGGAGCAGTGGGCCCTCAAGGTCCTACGGGTGCAA
CTGGACCTGCGGGTCCAGTAGGGCCACGAGGACCACAGGGAACAGCGGGTGCTCAGGGAC
CTAAGGGTGAGCGAGGCCCTGCAGGTGAAACTGGACCTAAGGGTGAGAAAGGTGATCCAG
GACCAAAAGGCGAAACTGGTCCAACAGGTCCAGTGGGTCCAGCAGGACCAGCGGGAGAGC
GAGGCGAGCAGGGTCCTAGGGGGGAACAAGGTGCAACTGGCCCTGCGGGTCCAACGGGGC
CTAGGGGTGAACCGGGTCCAACGGGACCACAAGGACCGCAAGGAACACCGGGTACTCCGG
GACAGAAGGGGGATAAAGGCGATCCAGGACAAGCGGGTCCAGCAGGACCACGAGGCCCTG
CAGGTGCAGCTGGACCTGCGGGCCCAGCAGAGCCTAGGGGTGACCGAGGAGAAACTGGTC
CTGCGGGTCCAACAGGGGCTAAGGGTGAACAGGGTCAAAAAGGAGATACAGGTCCAATGG
GGCCTGCTGGTCCAAAAGGTGATGCAGGTCCTAGAGGCGAAGCTGGTCCTGCTGGAGCAA
CAGGACCACAAGGTCCAAAAGGAGATAATGGAGCTCCAGGTGCTAGGGGAGAGAAAGGTG
AACCTGGCCCTGCGGGTCCAGTAGGTCCAACTGGACCACAAGGTGCACCTGGTCCTGCGG
GCCCAGCAGGCCCAGCGGGAGAGCGAGGCCCTACGGGTCCTAAAGGAGATGCAGGTCCAA
AAGGAGATACAGGTCAGAAAGGAGAAACTGGCCCTGCGGGTCCAGCAGGGGCTAAGGGTG
AACCGGGTCCTAGAGGTGAGCAAGGTATTCAAGGACCTACGGGTCCAACGGGACCACAAG
GACCGCAGGGAACAGCGGGTATTCAGGGACCTAAGGGTGAGCGAGGAAATGTGAGTGTCA
GCGGTTTACCGATCGAGTATGCAACGGAAGACGGCAAATCAATTATCAATATGGGCGGTA
ATTTCTATTTGGAAGAACCTGCTAAAGATGGTTCGATTAAATTAATTCCAGTGGTGAATG
TT
>H140 Scaffold2
ACACAAAAAATTCAAGTAGCTTTTTCTGTATAGATTTCTTTAATTTACAATGAGTTATCT
TCATTTTTGTAGGTTAGCATGCTAGCTAATCTACGTCAGCCTCTAAATCTTTCATCAAAC
CACGTCTACCATCACAGGTAATCGATTGAATTATATAGCCTTTTTCTCTTAACCTATTCA
GGGCAAGTTTGTAGTAAATATATTTTTCGGTTCGCACAAAATAATGGGAAATGACATTAT
TTGAAAGCGTATCCATTAACACTAATACGCCAAAATAACGTCAGAAAAACGTTGTATCCA
TAATGATATTCAGGTATCGATTTGAAGGCAGTTTTAAAGCCGTTTTAAGTGCTTTATCGA
TATATCTTTGAATCGTTCTGACTGAACAATGATATTTAACGGCGAGTTGTTGATAGGTTT
GTTTTCCGGATGTGTAATCAGTCCAAATCTTAATTGGATCTAATTTAGTTTTTAAGATAA
AGGTTTTATGACATTCATTACAAAAATAACGTTGAGTCTTATTTTGTATTCCATGTTTCT
TTATTTTCAGACTTTGGCAAAATGGGCAGTTTTTTGTTCATATTTCAAAAAGAGGGCTTA
AGGCCTTGTACTATAGGGCTTTAAGCCACTTTTTAGCAACTATTTGTCTATTACACCTAT
TTAATTTTCGCTTAAGTTCACTAAATGATCCCTCTAAACGATTTGCCATCTTTTCTATAT
TTAATTCAGAATGTTTTGTCTGTTACATGAATTTCCTACTCTGCCAACCCCTGATCCCAC
TCTAATGCTTCTTCAGGTAATTTACGTTGTAATAAAAATCTGCGGTTAGCTTCTGCCTGA
GGTTGAACAACCTTACTTGATGGGGTTGAGAAACTAATTCCGCCGTTAAATAATTGAGAC
ATTGTGCCTGAGTTGATACTGACACCATTGAGGCTAATATCCATTGTATAGCCTGACGAA
GCCCAGAACTCGCTATTTTTACGGACAAGGTGTTTATATTGGTTGGCTATGCGTAAATGG
ATCAGCACTCGGTCGCCGAGTTCGCTTAAACTGAGCTGTTGTACCATACCCACTTGCATT
CCTCGATACATTACAGGGGCTTGAGGGGTGATGCCATTTGCGTCTGTGGTTTCCACAATG
ATTGGGAAGCCGTTACCATATTGTGTATCTGCGGTGTCTGTTGCCCCTAATTTGAACTGC
GTTTTTCGTTTGCCATTGCCTGCTTCTACGCTGATGTAGTTTTGAATAGCAGCATCAAGA
TTTTTGAAGCCTGTTGTGTCAATTTTAGGGGAAACAGCATTAAATTTGCTACCTGCTTTG
GCGACAATGGCATAATATTGTCCTTCGATGTAAGCGGTGGCTTTCACCTGTTTTCTTGCA
TTGTCTAGCTGTAGCGTTTCAACATTGCCGATAGTTAATCCCATATACTTAATCGGCATT
CCTTTGCTTAATTTAGAAGCATCTTGAGCAATCAAGGTAATATAAGTATTACCAGAAATC
GCTTTCGTGTAACTGCTATATAAGGTCTTGCTATCTTTAGTTCCCTGATTATCAAAGCTA
ATCGCCCCTTTGAGTGTTCGCATTAGTGAACCCATTTTGAGATTAACACCGTTGGTCGAT
ACGTTTACCTCTACCGCAGGCTCAACCCAGAAACGACTAGTTTCCGTCAGTAGATGGCGA
TATTTAGGTTCAATAAATAGATCAACTTCAAACTTCGTTTTTTGTAGGCGAATATTAAGT
ACTTCACCTATCGGGAAGTTGCGATAAAGCACTTGTGAGCCTTTATCAATGCCGGATAAT
TCTGTAGCAGACAAACTCAGCGTTGCCTTTTTCTCACCGCTTACAATACCAGCTTCAGCA
CTCTCAAGATCTTTGTATAACGGATATTGTTTTTTCGCTTCCCCTTGAGCTTTATCTGAG
AGAATACGAATACCGCCAGCAAGCCATTCAGATGGAGAAGCAGATTGTACTCTTAGACCA
TCTAAGCCAACAGCAATATCTAAGTGTGAAATCGCCACAAATTTGCTGTTCCCTGCGACA
AGGGTACGATAAGGCGGATAGATGATGCCTTGAAATTCTACGCCGTTAAGCGATAACTGG
CGTTTCACAATTTCACCGATTTGTATATCGTTATAGTAAATGCCTTGTCCTTCGCTTACG
CCATAAGATTGCGGCGATGAAAGGGTAATTGCTAAAACGTTAGGACGAGTGAGCAAATAA
TCAGCTTCTTTTTGTACATTAAACGTCAGTTTAGGCTCGCCATCACCCTTTTCAATTTCA
AAGTAAGTCCCTCTCAATAGCTCACCCACTTTACTCAATTGTTCTTTATTGAGTGCAAAT
TTAGGTTCTTTCAGGAGAATTTGACTGCCTGAGCGTAATAAATCCGTATGTGCAGGGTCG
ATCAATAATTTACCTTGAATAGTCGCTTTGGTTGGTTTGGTTTCAAAGTAATCTTGTTCG
GTTTCATTCAGTTCGAGGTGCGAAAGTACGCCAACTTGCAGGTTTTGGAAATATACCGGC
GTTTCATTTACTTTTAAATTCGGCATCATTGGCAAGGTGATATTGACTTCCGTCCCTCGT
TGAGCCAATTTTAAGTTATCGAAAAGTTGAAAACGTTCGCCCTGTTTGGCATTTGTTGCC
ATCTCAGGCGAGTCAAAAGCAACAGCCCCTTGCACCATTGAAGCAAGGCTATCTACATTG
AGATTTACGCTAGTAAGATTGGCATTAAATTGAATACCGCTAATGTTCCAAAAGCGACTT
TCTTTTTTGACGAGATTGGCGTATTTTTTATCAATAACTACGTCAATTTCGACATTCTTT
TGATCTGGAGTAAAGCGGTAATCGGTAATGCTTCCCACTGGCACTTTTCGATAATACACG
CTTGCCCCCACAGTCATTGAGCCCAAATCTGAGGCAACTAATTTCACCAATAAATCGCCA
TCAGCAACGGTCACTGCAGGTGGTTCATCTTCAGCCACAAATTCATCTTCACTAGAGGCA
TCTTCATCATCATTCGGCAATAAAGTGATGTAGTTACCTGAAACAAGTGCATCTAACCCC
GACACCCCAGCTAAAGAGGCACTCGGTTTGACTAGCCAGAACTTTGTTCCTTCTTTTAAT
ACCGATTTCGCTTCGGGATTAACTTCCGCCTCCACCTCAACCTCTTTTAACTCATTGATA
AAATAGACTTTTTTTACTTGACCAATTTGCAAGCCTTGATAACGAATAGCGGTTTTTCCT
GCAGTAATCCCATCGCCTTTACTAAAACGAATGGTAATTTTCTGTCCTTGCTCTTGAAGA
ATTTGGAAAAAAAGCAAACAACCAATCACAAAAGCGACAATTGGCAATAACCAAAATGGC
GAAATTTTACGAGGCTGTCTAATTTTAGCAGGAATACTGTTTGGCATATTTTCAGACATC
ATTTTATCACTTTTAAATACAAGCAAGCGGCGAGATTTTGCAAAAGGTTTGCGAAATCTC
ACCGCTCTTGTGTTTATTAACTCATTGAAAAAGAAGAATTATTTTTTGTCTTTCTCATCA
CATTTTTGAATATTGCTACATTTACCATACAAATATAAGCTATGGTTTGCAAGCTCAATT
CCGTGTTGTTGGCTGATTTCACGCTGACGGCGTTCAATTTCAGAGTCTTTAAATTCAAAC
ACTTTACCACAATCCATACAGATAATATGGTCGTGCTGGTGGTTCATATTTAATTCATAG
ACGGCTTTATTCGCATCAAAATTATGGCGAGTTAAAATGCCAACTTCTTCAAATTGATTT
AATACACGATAAACTGTTGCTAATCCAATTTCAGACTGACGTTCTAGCAATAATTTATAA
ATGTCCTCAGCAGAAAAATGCTGCATACTATCACGGGTGATTTGCATTAACTCAAGGATT
GTTAAACGTGGCCCAGTAACTTTTAAACCTACTTTTTTCAACAATTTCATATTTTCTTCA
GACATATATCCTCCAATAGATATATTAAGCTAATTCCGCTAAATACATTTCATCAAAAAT
TTGTTTACACCAACGGTTTACACGTTCTTCGGTGAGTTCTGGCTGGCGATCTTCATCAAT
ACATAAACCAACAAAGGTTTCATCATCAATTAATGCTTGTGAAGCCTCGAAAGTATAACC
TTCCGTAGGCCAGTGACCGACAATTGTACCGCCATTAGGTTCAATAACATCACGCACAGT
TCCCATTGCATCACAGAAATATTCTGCATAGTCTTCTTGGTCGCCACAACCAAAGATACC
CACGATTTTTCCTGTAAAATCAATTTCTTTTAATGTCGGCATAAAATCGTCCCAATCTGC
TTGAGATTCACCGTAATACCACGTTGGAATACCAATTAATAAGAAATCGTAGGCTTCAAT
ATCTTCCTTCGTGCTTTTTGCAATATCACGAATATCCACTAGATTTTCACCTAGTTGTTT
TTGAATCATTTTAGAAATGTTTTCTGTGTTTCCAGTATCACTACCGTAAAATAAACCGAC
AACTGCCATTTGAAATACCTATTTACTTAATTCAATGGAATCTCCATTGAGATAATCGTT
TAAAATGAGTTCAATTAACTGCCCTCTAGACAGCCCTTTTACCGCAGCTTCTTGTTCCAA
TGCCGCTACCAAATCCGAATGCAATTTAAGCTCAATCCGTCTTAATCCTGACGAACGATC
TCGCCTGAGTTGATTACGTTTATTAATTCTAACTTGTTGCTCTCCGCTTAGAGGATTTGT
GCGAGGTCGCCCAACCTTTGGCATATTTTCAAACAGATCAAGCGTAATACAATCCGAATC
TTGCTTTGCTATTACTACAATTTTTGGGCTGAGTGCTTCTTACTCAGATGCGAATGAGAA
GCTAATTATCAAAGTGCGAACTATAGCACAATATAGAATTATTGGAAACGCCCTATCAAA
ATATTCATTATAAATTGAGATTACCTAAAACATAATTAGCTATTATTCTGCTCCCATATA
ACTAAATAAAAAATGTAAACTAATTTTAGTTAGTCATTACTTAACCTATGTCGGTAATAA
GCCACAACCATAATCACCAATCCCCCGATAATCATTGGTAATGAAAGCAACTGCCCTCGT
GTGATTAAATCCGCTGCCGTATTTACATTTGGATCGAACTCTCGGAAGTATTCAACGATA
AAACGGAACACCCCGTAGCCAACTAAGAACAAGCCTGCCACCGAGCCTGTCGGTCGAGGC
TTACGGATATAGCCATTGAGGATAAAGAACAGCACTAAGCCTTCTAAAACCGCTTCGTAA
AGTTGAGAGGGGTGACGAGGCAAATAACCGCCACTTGGAAACATTATCGCCCAAGGCACA
TCTGTCACACGTCCCCAAAGTTCATCATTAATAAAGTTACCAATACGTCCTAATCCTAAA
CCAAAAGGAATAAGCGGTGCGATAAAGTCAGCGGTTTGCCAAAAGTTGCGATTTTGACGG
CGAGAGGTCCAAAGCATTGCGACAATCACACCAAGTAAACCACCGTGGAACGACATTCCC
CCTTCCCAAATACGAAATAAATAGAGAGGATCTTGTAGGAAACGGTCAAAGCTATAAAAG
AACACATCACCAATTCTTCCCCCTAGAACAACGCCCCAGAAGCCATTAAACAGCAGTTGA
TCGACCTGTTCGACACTCCATACCCCATTAGAATTTTTCGCACGTTTGGTACCAAGCCAA
TAGGCAAAGCCAAAACCAAGCAGGTACATAATGCCGTACCAGTGTAAAGAAACCGGACCT
AACTGCAACGCAACGGGATCGATATTAGGAAAAGTTAAAAACTGTTCAGACATAAATTTC
CTTTATTTTAAAAACATATTCACGGCAACACACATCAAGAAAACGGCAAAAGCACGTTTT
AAAATCGGCACAGGCAATTTGTTCGCTGCCGTTGCCCCTAATTTTGAGGTAAAAATAGAG
GTCAGCGTAATTCCCAACAACGCAGGTAAATACACATAACCTACCGCATATTGTGGCAAA
TTCGGATTATCCCAACCACTAATCACAAAGCTAATCGCTCCAGCTAATCCTAATAAACCA
CCACAAAAAGAAGAAGTGCCAATCGCTTTTTTCAGCTCAATCCCTCTGCTATTTAAAAAT
GGCACAATAAAAGCACCGCCTGCAATGCCAGCAAAACTGGATAACACCCCGATTACCCCT
CCAGCAATCAACGTAGATTGAGTAGTCAGAGGCTTAGGCTCTGCTTGCTTTGGCTTGAGC
GATAAAAACATCTTCAGCGAAAGATACAGGATCATCACCGCAAAGATTTTTGTCATTACA
CTTTTTGGCAGATCACTCACAATCAAGCCTGAAATAAACACCGCCACCATCAACGCAGGC
ACAAAAAACTTCACAACTGACCATTGCACATTACCAAGTTTATGATGGCGTTGTGCTGCC
GAAAATGTGGTTAGCACAATCGTTGAAAACGACGTACCCAATGCAATCGACATCAACAAA
TCATCTGGCACACCAATTTGAGGCAACAAATACACAAGGGTTGGAACAATAATCATACCG
CCACCGATACCAAACAACCCTGCTAAAAAACCAGCAACTGAGCCTAAAATCAAGCAACAG
ACAAACATTTCCACCATCATTTTTTCCCCTTAAACACCCGATATGGTTTACGAAGCTCAC
GTTTTGGCTGAGTACGAAACTCTTTTCTCTCGTGGGTAAACTCTTTGTTATCTCGATTTT
TCTCGCTTTCGACTTTTTTCTGCTCACCCATCAACACCTGAGCAAACTCTTTCATCACCT
TGCGGTACACATCACGTTTAAACGACACCACCTGTCGCACAGGATACCAAAAGCTCACCC
ACCGCCAGCCGTCAAACTCTGGCGTTTTACTGGTTTTAAGATTAATAGCCCCCTCGTCTG
CCACTAACTGCAACAGAAACCAACGCTGTTTTTGACCAATACATACAGGTTGAGTTTGCT
CATTACGAACTAACCGTTTTGGTAATTTATATCTCAGCCAATACTTCGATGCCCAAAGCA
ATCGCACATCTTTTTTCGCTAAGCCGACTTCTTCATAAAGCTCACGGTACATTGCTTGTT
CAATGTTTTCCCCCTCATTAATTCCCCCTTGAGGAAATTGCCAAGAGTTTTGACCAAACC
GCTTCGCCCACAGAACTTGCCCTTGCTTATTACAGATAACGATACCAACATTCGGGCGGT
AACCATCGAAATCGATCAATTTAGACCGCCTTATTTAATCAATTTGAAAATGGTGTGATT
GTTTCATATTTCGGCTATTTGAACAACTAGCAAGGCAAAAACAAGCGGTGAGATAGCCAA
ATTTTTTCGCAACCGTGGATAACTCTGTGGATAACTTGAAAATTTGTTGATAACTTTTTT
GGGATAAGTTATCTAACCGCTTGATCTTAATTCAGATCTTACTTCCTGCCATCGATCATT
TTCGATCCCTTTTCACTGTATAAGCACACATTTAATCGCTCATTTTATTTTCTTTCTAGG
ATAACTTAACCACTTTTCAGACTAAATTGCCATTCTATTCACATTTGATGTGCTTTTATC
CCCATTCCCTGTGGATAAAATTGTGATAGATCGGGATAATGATCGTGTATAACCTAAAAT
CAGCCCAGATATTTTGCTTTTTTCCTTTAAAAAACAATATGTTATTTCATTCTTCTTATC
GAAAAAAACAAGTGCTCATTTATTAAACATAATATAAACATTAACAACTATCAAAATAGT
GAATTTGTGGGAAAATCATGTTTAATGTTAGAATCCAGCCCGTTTTTCTAATTGTTCTAC
AAAATTTTCGTTTAAATTTAGCTTCTCGGCTAAGTGGGATAAAAATACGATCTCTTTTCT
AGAGAGCTCTTGACAGACCAAGCGTGCAGCAAGGTAAACTTGTGCCGCTAAAGCGGTGTC
GTTTCCGACAGTTTTTGCAATTTCATTCACGGATACCGGCTCGTGCATTTCATGCAGTAA
CCATTGTTGTAATTCAGGGTCATTACCGCCCTCTTTTAAGATTAAAGCTTCTTCGTTCTC
ATCCAGCTCACCGTCTGCTAATGCAGCTGCAAGCATTGTACGTAAAATAATTGCTCCCTT
CTCTTCCGAACTATCCGCTTCAAAAGCTGTTTGGCTTAGTTCTGTCGTTTGGCTTGTTGC
CTGGTTCTTTTGATAATCTTGATAGGCTTTGTAAGCCAATCCACCAAGTGCGGCTAAAGA
GCCGAGCTTAGTCAAATTAGCTCCGCCGTTTCTGCCTAACACCATTGATAAAATACCGAC
CAATGCTGCCCCACCACCAACTTTGGTAATAGTATCTACGTTGCCCGATTTGATCTCACC
AGCAGTATTTTTGGCAGAACCCAATACAGAGCTTAATACGTTACCTAAGTCCGATTTACT
TTGATTAGCTGTGTTGCCGACAGATTTTAAAACGCCGTTTAAAATGCTATTAAAATTCAT
ATTGCTTTCCTTTTGGTTAATAAAAAATAGTTGAGAGTAGACATTATGTTATCAAAATAA
TTCAATTTTTTTCTGCAATAAATTTCTTTGCCAACGCCGACAGTGCATCGGTCACATAAA
CTAACAGCAAATAACAGAGCAGATAAAGGGTAATTTCAGAGTAATGGAAAAAACTCATCG
CCAGTTTAAACTGCATACCTAAACCACTTGCCCCAACAAAACCGACAATCAGCGTTGCCC
GAATAATGTTTTCCATACGATAAAGAATGTAATTGAGAAAAGTACGCATCACAGCAGGAT
AGATCCCGTAAAACAAAATTTGGTTTTGTGAAGCCCCATTTTGCATTAAATGGCGGATCG
GTTTCTCGTCCACATCTTCAACCACTTCGCCGCACAGTTTGCCTAATACACCGAAATTGT
GAATGGCTAATGCTAATGCACCTGGAATGATCCCTGGTTTGAAGATAAAGACTAAAATCA
TCGCCCACATCAATTCCGGTACGGATCGACTAAACAGAAATAGCCCCCGACTGATATAAT
AAGCGACACGATGATACCAGTATGTTCTGTGGCGAAAGTGTCCTTGTGCCACGTTGCGAG
CGGACGGCAGAACCAAAAGGAACATCGTCATGCCTGCAATGCCTGTTGCCAGAATACTCA
TCACAAAGGTTTCCCACGAGAGCCATAGGGCTTTTTGCCACATTTCAGGGTCAAGATAGG
CAGGTAGCTCTTCACCCACACCAGCCATTCCAACTAAAAATTCCGTGAGATAATCCCAAT
TTTCCGCTCGAAACAGTTCACTAAGTGCAGTGGGTTGATCTTTAAGAATATAGCCCCACG
ACAGCCCGATAAGTCCTAATACTATCCAAAAAGAATAGCGGATAAAATAGCGGTCGATAT
GTTTTCTCATTTTACTCGGCTCCTGATGGCATAGCTCCAGCGGTCAACCAGAACGATTAA
CCCGATAAGGAAGATCAAGAATGTCCAAACCTGATCATATTTCAGATCTTGTAAAGAAAG
CTGAATTTGCATACCGATCCCTCCTAACCCAACAAAAGAAAGTACCGATGAAGAGCGGAT
CGCACATTCAAGGCGATACATGGTATAGCTCAACATCGTCGGCAAGGCTTGGGGCAAATA
GCCATAAATCAGACATTGTAACGGCGTTGCCCCTGCTTCTTTTAATGCCAAAATCGGCTT
AGAAGGCACCGCTTGTAACGTATCTGCATAGATTTTGCCTAAGTAGCCAGAATAAGGAAT
AGCAAGGGCAAACACTGCACCTATCGGATTTAACCCGACAGCCGCCACAAAGAACCATGC
CCAAATCAATTCGTGAATAGCACGTAGAAAACCCAATATCGCTCGAGCTGCCCCCTGCAA
AATGAGTGAACGAAACAGCACACCAGAAGCAAAAATGCTTAAGCAAAATCCACCAAACAT
AGACAAAGAGAGTGTAATCAAGGCATAAGCAAAAGTGAGCCAAGTGGATTGCAAGGCGAG
TTTCAGTAAATCAGCAGAAAAGTCAGGGGACAATAAGCTGGAAAATAGTCGATTAAGCGT
TGCCCAACCACCAGAATGCATCAACCCTTTGTCGTTATCGACGGCAAATAGGCTCAACAA
AAATGCAAGCAACAACATGCCCGTCAGCAAATTTCGCCGTTCATTTAGTCCAAGCGGTCG
GTTATGTTTCATTTTTTACCAATCCGTATAAGACATTAAGTTGCTCTTGAGTGACTTGCT
CTGTTTGCAAATCAAACACAATTTTTCCCTGTTTAATGCCGATCATACGATCAAAATAGG
CTTTGGCATATTCCACCGAATGCATACTGGCAATCAATGTTTTCCCCTGCTCTCTCACCA
GCCCTGTCAATAATGCCAAGACATTTTGTGCATTAACAGGATCGAGTGCAGACACTGGTT
CATCAGCTAAAATCAATTTAGGGTTTTACACTAACAGACGAGCTATTGCAACACGCTGCT
GCTCACCACCCGACAGCTCGGCAGTTGGCTGATCGATTTTATCCAATAGCCCAACAGCAG
CAAGTGCTTGCTCGGCAAGGTGTCTTTCTTGAGGTTTAACCAAAGAGAACAAAGATTGCC
AAAAGCCCCACTGGTTCAGTCTGCCAGCCAAGACATTGTGGATAACTTCGAGTTGTTTGA
CTAAATCATACTGTTGATGAAGCATACCGACTTGTTGAGCAAACTGTTTGTTATCTGGGT
AATCTTGAATATTGCAATTTTCCAACCAGATCTCACCGCTTGTCAAAGGTACGGCACGCA
TAATGCTATTCATTAATGTCGATTTCCCCGATCCACTCGGCCCAACTAATGCCACGATTT
CACCTGAATGAATGGTTAAACAGATGTCGTCTAAAACGGCTTGCTTGCCGAAATGTTTGG
TGGTGTGGTGGAATTGAAGAAGTGGGGTTTTCATATTTTATCAATATCAATTCAGTGTTA
AAAAATTGTCTTCTATATTACGCTCTCACTTCGCTATTTTAGTCTGCCAAATCTCCCCTA
GCCCCTCTTTGCTAAAGAGGGGGAACAGATCGAAGGAAATATACATTCATCTGAAAAATC
AAATACTTTACGTTTATGAAGTACTTCGATCTTAAAATTTACGATAAACAAATTCCCCTC
TTTAGCAAAGAGGGGCTAGGGGAGATTTGGCAGAAGATTTTCACGAAGAAAATAAGCGAT
TACTTAATCAACTTCAACTCTTTCGCTACTTTCTCAATATCTTGATAGTTGCTGTTTTGC
GTTGGGATAAACTTCTCGGCAGAGAGTAAATTCATCACCTGCGAGCTTGACGCATCGGCT
TTTAATAATGCCGCTTTGACTTTCTCTTTGGTACCGTCACCAAATTTTTTATCAACAAGA
TTAATGGTCCAGTTGTAATCATAGTAATCTGGTGTGGTGTAGAAAAGCTCGACTTTATCG
TGATTAACCTTGCCTTCTTTCACCATTTTATCCCAGTACTGCTTATTCACCGCACCGATT
TGTACAGAACCTGCTTCTACTAAGCCGTAGGTTTTATCATGCGAACCGCTGTAAGTCGGT
TGAGCGTCTAAGTCTTTTTCAGGGTTAACTCTGGCTTCTGTTAAGAAAAAGCGTGGCATT
AAGTGACCCGATGTCGAACTTTCGCTACCAAAAGCAAGGGTGTGACCTTTGACATCTTTA
ATCTCTTTCACGTTATCTAAGCCTTTTTGCTTGATAAAGACGGACTTAAATTTTTCATCT
TGCGGACGTTGTGCGATAGCTTCAGCACCTTGTACTTTGGCACGAGCTTGTACCCCCGTT
AAACCACCGAACCAGACTAAATCAATTTCGCCACGACGGAATGCGGTGACTACGGCAGCA
TAATCGGTGACAGGCACATATTGCACCTTTAACCCTGTTTCTTTGCCTAAATACTCTGCA
AAACTGTCGAACGAACGGATCATTTCGGCAGCGTTATAGTCAGGAATAGCACTGATTTTA
AAGGTTTTATCGGAAGGTGATGCGATAGCAACTGAGCTAAACAGCACGCTGAGAGCGGTG
AAAGCAGTTGCAAAACTTGCAAAAAGCGGTTTCATGGTGTTCTCCAAAAGAAATGTAAAT
AAATTGTGATGTTCAAAATGAACGAGCGAAAGATACGCTATTTTTTATAAAAAACAAGAG
ATTTCTGTGATTCGTTTGGGAAATCATTTTATCTTTGATAATATCATTACCGTTTTTACT
AAATATCAAAAATACAATGGCATTAATCGAATACAATCCCCCTGTTGAGCCTTGGCTTGA
CGAAGTTTATCGTGATAATCATATTTTAGTGATTAATAAGCCAAGTGGCTTACTTTCTAT
TCCCGGAAATCGCCCTGAATATCAAGACAGTGCGATGGTGCGTGTACAACAGAAATATGG
TTTTACTGAGCCAGCTCACCGTTTAGATATGGCGACAAGCGGTATTTTGTTGTTTGCATT
AAGCAAACAGGCGGAAAAAGAACTCAAACGTCAATTTCGTGAACGTGAGCCGAAAAAACA
CTATCAAGCGTTAGTTTGGGGCAAATTAGGCGAAAAAGTTGGCGATACGGGGACAATGAA
TTTTCCGTTAATTTGCGACTGGGAAAATCGTCCACGCCAAAAAATTTGCTACGAACGGGG
CAAACAAGCGGTTACTTTTTATGAAATTCTTGCATATTATCCCAATAACACCACAAGGGT
GAAATTAACCCCTTATACTGGGCGTTCACACCAATTACGTGTACACTGTTTAGCCTTAGG
GCATCCAATTGTAGGGGATAAATTTTATGCAAATCCGTTGGCAAAAAGTCTATCGCCAAG
GCTCTGTTTACACGCAGAAGCATTAACCATTACACACCCAGTTACGCAAGAACTGATGAC
ATTTGAAGCTAAACCTGAATTTTAAAAGGTAGATAGAATGAACTTTCAATGGCAGAAATA
TCCTGAAAATACGCAAAAATTATTCAAACTTTCGATCCCGATTTTTATCTCTCAATTAGC
TGCTTCGGGAATGGGGCTGGCGGATATTATTATGGCTGGGTTAGTCAGCGATGATGATGT
GTCGGCGATAGCGGTCAGTAATTCGATCTACTTTCCCTTGTTTTTATTTGTGTTGGGGAT
ATTAAATGCGATTACTCCAACGGTTTCTTATCTAAACGGCTCGAGCCAACGTTCCCTGAT
TGCACATCAAATCCGTCAAGGCGTTTGGATTGTGTTAATGCTAAGCGTGCCGTTAATTTT
TATCTATCTCAATGCCCATTTGATTTTAGAACTAATGGATACCCCAAAAGCCTTTTCAGG
AAAAGCACAAGATTATCTTACCGCTTTAAGTGTCGGGATTATTCCAGCTTTGCTTGCGGT
GAACTTACGCTGTTTTAACGACGGACTATCCAACCCTAAGCCAGCGATGTATATCACCTT
TTTTGGCTTAATTTTAAACATTCCGCTCAACTATATTTTTATTTTCGGCAAACTGGGTAT
GCCTGAATTAGGGGCGGTCGGTTGTGGTGTGGCAACGGCAATCGTAAACTGGGTAATGTT
TGGGCTGATTTTACACTATTGTTATACCAATCCAGCACAAAAGGATATCCGTCTATTTGA
AAAATGGATCGAAAAACCCTGTAAAGCAACCTTAAGCAAACTGTTCAAACTTGGTACACC
GATAGGGTTTGCTCTGTTTACCGAAGTGATGCTGTTTGCGGCATCTTCCTTGATTATCTC
ACCGCTTGGCTCGCAAGTGGTGGCAAGCCATCAGGTTGCCTTACAAACCAGCTCGCTCTT
TTTTATGATCCCACTCTCATTTAGCATTGCCACAACCATTTTAGTTGGGCAAACGTTGGG
AGAAAAGCGTGTTGCAGAAGCAAAATATCTGACTCATCACGCCATTTTTACGGGTGCAAT
GGTCGCAATGGGGCTGGCAATGGTGATTTTACTGCTCAAAGATCTGATCCCCTATGCCTT
TACCAGTGATCCGACTTCTATTGTAATCGCATCTAGTTTATTGATTTTTGCAGCGATCTA
TCAAATCCCAGACTCTATCCAAGCGGTATGCAATGGCATTTTGCGTGGTTATAAAAATAC
CAAACCTATTTTGCTAACAACCTTAATTTGCTACTGGTTAATCGGAATGCCACTAGGTAC
TATTTTGGCTCGTACCGATTGGATCGTTCAGCCGATGGCGGCGGCAGGATTTTGGCTGAC
ATTCTGTGTCTGCTTAAGTTTAGCCGCAGGGCTATTTTTCTACTTTATGCGGAGAATTCA
GGCTATGCCAGAAGAGATTTTAATTAAAAAACTAGAGTCTATTAAATAGCACTTAAAGTT
ATGTCTATCCTTTATTGTACCAGATGGGGATAGACACAACTTTACTCATTGTCATTTTAT
ATTAGGTATTCATATATAGCTGAATTATCCAGCTTATCTCTTTATCATTTATCCGATACC
CCTCTTTCAAATTCGGTCCACAAGAGTTCGAACCAATACCACTCATTTTATAATCGACAC
ACAGAATGTGATACGGCGATTTTTCTAGTTCGTAATGATGTTTTTTCAGGGTCAATTCTT
CCTGTGTATAAGGGGAAAAATTGAAGCTGAACGGCTGTGGTGCGGTAATCTCGAGATCTT
GGGTATGAAGATATTCACAACCGTAGTGACTGCCGTTTTCCTGTGGTTTGACGTAGTCTT
GATAATTTTGCTCGGCAGTGGTTTGGTATAGACCTAGTCGGATTGTGTGGTGTTTGTCGA
TGTAACTTTCACTCTCGCCATAGCCGAAATGTCCTGATCCATCAGGAAGATATGGGGCGT
GGTCGCACCATTCCCAGATAAAACCACCGCAAGCCCCTGCATATTTTTCAAAGGTTTGGA
AATAATCTTCTAAATCACCGTTAGAGTTCCCCATTGCGTGCGAGTATTCGCAGAGTAGGA
ATGGTTTGGTTTGTGGCTGTTCAAAATAGCGATCCATATCTTCTGTGCTGGCATACATTT
CGCTATGAAAATCTAACGGGGTAAGATCATTGCGATGTTCAGAATGTTGATAAATGGTAC
TTTCATAATGAACCAGACGGCTTGGATCTCGCTGTTTGATCCATTTTGCACTGGCTTCAA
AATTTTCCCCGTAACCTGCTTCATTACCCAGCGACCAGATCAGTACCGATGGGCGATTTT
TATCTCGTTCTACATTAGCGTAGGTACGGTCTAAGATTGCTTGTTTGTAGTCTGGGTGTC
GGGCAAAATAGCAGAAATTATCTATCGTTTGTTGCTGAATACGTTGGTTATCATCTTGTT
TTGCTACATTCAGTAAAATGCTGTGTTCTGGCGTTGGAACGTATTGCATACTGGCACCGT
GGCTTTCTATGTCACTTTCGCTAATCAGGTAGAAGCCGTAGCGGTCGCATAATTCGCTAA
ACCAAGGGGCATTCGGGTAGTGGGCGGTACGAATAGCGTTGATGTTATGTTGTTTCATCA
AGCCTAAAATCCTGTTCTGCTTGCTCACGGCTGATAACATAACCCGTTAGGGGATCGCTG
TCGTGGCGGTTTACTCCGCGCAATTTGATCGGGTGGTTGTTGAGCAAGAGTACACCGTCT
TTGACTTCGATCCGACGAAAACCGACCGCTTGTTCAATCACTTCGTTTCCATAGGCAAGG
TGTAAGGTGTAAAGTTGTGGCTGTTCGGCATTCCAGAGCTGTGGTTTGTCAATTTTTACC
TTAAAGTGATCGCTTGTCTGTTCGGCGATTAGGCGATGTTGTGGATCAAACAGTTGGAAA
GTGAGCTGTTGTGGCGATTGCAGAAAGGTACATTCGACCGATAAATCCGCTTGATCTAAT
GCTTCAGACAGGCTGGTTTTGATAAAGAAATCTTGTAGATAATTTGGTTCTCGTTCCAGC
AGATAAACATCTCGGAAAATCCCTGACATACGGAATTTGTCCTGATCTTCCAAATAGCTA
CCATCACACCATTTAAGCACCACGACATTGAGCTGATTTTCCCCAGAGATTAAAAAGTCG
GTGACATCAAATTCGTTTGTGCAATGACTGACCTGCCCATAGCCAACAAATTGTTGATTG
AGATAGAGATAAAGGCAAGCGTCCACCCCTTCAAAATTCAGTAAATAGCGTTTTGTCGAT
TTAGGCTCGTAGTGGAATGTCCGTTGATATACACCGCAAGGGTTATCGTGTGGCACATAA
GGCGGTTCGAAAGGGAATAGGTAGTTGATATTTGTATATTGATGCTGATCGAAGCCTTGT
GTCTGCCAGTTTGATGGCACAGGAATGCGATGCTCAAAAGGCTGAGAAAGAAAATCTTCA
GGCAAATCCATCACGCTCGTAAAATAGTTAAATTGCCATTCACCATTGAGTAGGGTAAAT
AGGCTAGATTGTTCACGCTCAAGGGGGGCGAGCTTATCTTGTGTCGCAAAGGGAATAAAA
TAGGCGTGATGGGGTGTGGTGTTAATGTGAAATAAAGTGGGATCTTGGTGATAATTTGGT
AACGGCATAACATCAATTCCATTGCTAAGAAATGGCAAAATGCTATCACTCGCAATCCCT
GACTTCAATCCATTGCAATGTAACATTTTAGAAATGTGATGAAGCTCACAATTATTTTTA
TGTTCATTTCTAAAGTTATAGTTTACAACCACATTTTACCAATTCTTAAACTCATATATA
CAACTGCTTTCAATACAAAAAACCATTAATTTCTTAATATTTGGTGATCACAATCTCACC
GCTTGCAAAGCTGACTTTAAGTGTATTACTGCGACATTCTACCTTAAATATCTGTTCATT
TTGGCGGATTTCGTTTTCACAGGGCTTCCCTGCCATTAGTAACGCAATCTGATTTTCGGC
AATTTGTAGGGCTTGCTGTTGCTGAAAAATAAGCGCGCTTTGCTTATTTTGCGTATGTTG
CCAACGGCTATAAGCTAAATATATCACTGAAAAAATCAACATAACGACCATTAATGATGT
CAGGCTTTCTGCTTTAATGAGCTTATTCATTTGCTAATATATTCCGTGAATAAGGCAAAT
AGTGCCAAGATGAAAATTTATTTTCCAGATGTTGAATAACTTCTTTTTTATAACTGAGAT
TTCTTTCTTCTCGTAAATTATCATAGGTGGAATAAAGTGTACCATACATTCTTTTTCTTC
CTGTAAGATCAAATAAATAATCGGTAATGACAATACCGTAAAAATCTTTTTCTAACTTTT
CATTAATATCTTGTAATGCAATCACAATTTTTGGATTCTCTAGACTACTTTCTGGCAACT
CCGCTAAATGATTGATTTTATATATTTCCGATTGATAAGGTAATAAATTCAACCAGTTTT
CAATTTTATCCACTTGAATATATTTTTCTTTGGTTGGTTTAAAAGGATCAAAAATAGATG
AAAATTGACAATGAAAACTGTATTTCATTACCTTAAACTCAAAAATAACATTAGTCTGTT
TCTGATTTTGGCATTCTATTTCAGGATCTATTGCTAACTTTTCAATAAGTTGATATTTAT
CGGTAAGATATTGCTGATAATAGAATAGGCTCACTTTTTCTTGTTTTAATAAGCTATCTT
TATTGAGAAAAATGACTGCAAACAGACCGCTTAATAATATCAAGGTAATTAATAAACTAC
TGGCTGGATAATAACGTTTCATTTATCACTTCCATTTAATAGGTAACTATAAGCGGTAGC
TTTATATCTTAGTTGGTTATCTTTGCTAGACGAGAGAGCCAGTTCTATTTTCAATAATCT
ATTCTGCTCAAGCCACTCAAAAGATAAATTTTCGACATTATAATCAGACATATCTGACAT
TTTTCGCCAGTTGCCTTTTTGACAATTTGTTAGGATTTTTTCACAATCTGCTTGGTGACA
GAACTGAATTTGACTATCTTCATAAATAAAAATCGCTTTTTTCTCAAATTTAAAACCAAA
AAATTCTCGGCTTACCTCTTTGGTATTATTTACACCATTTATTTCGCAAGATTGTTTTTT
ATTTCGATTACCTACACAGCCATCACTACTTAAATCATAGAAAAACATTAGACAATTTGG
ATTGTTCAGTGAATAACGCTTATTATCGTTTACAAATAAACTATAATTGGTTTCTTTTCT
ATTTTGTCCTTGATAATTAAAATGTTGAATATGTTGTTGAAAATACTCAAGTAATTGGTG
AGTATGCTTTTGTAAATTCAATAATTTCCGTTGTTTGATTTGATTGCGATAGCTATCACT
ATAAAAAGAAGATAAACTCCATAAAATAATGCAACCTAAAAATAAAGATAATAATATTTC
AACCAAACTAAAGGCGTGATTAACAACTGGTGCGTTTGCCTTTTTGAATAACATTAATCA
CTCCATTTTGTTCTACTTGTAAGATTTCATAGATTTTATTTACCGTAACCCTTAAGCACT
TTGACTCTAATCGCCCAGACTTTCCATCAACATTAATAAAAACTTTGGGATATAAACTAT
TATTTTTAACTACGGCATTTTCTGTTTGATAGAGATAATAACTTTTTTGAATATCACAAC
TTGCGATATTCAAACAGTTACAAGCGATCTGTTTATCACTGATTTTTTCAATGGCGACCA
TACACCATTTTTTATCTGCTACATTTTGGCTGATAGAAATAGAATAATTCTGTTTTTGAT
AGCGTGCTTTAGCTTGAATTTGATAAATAAAAGACTTTATCTGATCGATTTCATTATTTA
AAACGATATGATCTTGTAAATAAAATAAGGTGGGGGAAAAGAAATAGAGTGCGATTGCCA
TTATGCTCATCGCAAATAGAGTTTCAATAATAGTGATCGCACGAAACATAATATCTCTCC
CAAAGTGAGAGAGATATTAGATGTTGAAAGGATTTTGTAAATAGGCAATTTTTATTTTTT
CGACATAGATCGAAAAATTAGAAAGATGTTGTATCTTGGAATAGACCTACTTTTAAGTCT
GTGGCAGTATAGATAATTCTGCCATCAACTTCGACTTCGCCATCAGCAAGCCCCATCACG
AGCTTACGGTTGATCACTCGTTTCATATTGATACGATAAATCACTTTTTTGGCAGTCGGT
AGAATTTGTCCTGTAAATTTCACTTCGCCAACCCCTAAGGCTCTGCCCTTGCCTTTACCG
CCGACCCAGCCTAAGTAAAAGCCAACCAGTTGCCACATTGCATCTAAGCCTAAGCAACCA
GGCATTACAGGATCGCCGATAAAGTGACAGCCAAAGAAAGGCAGATCTTGGTTAATATCT
AATTCCGCTTCAATATACCCTTTCTCAAACAGACCTTCTTTGTCGGTGATTTTGGTAATT
CTGTCCATCATCAACATTGAGGGTGCTGGCAGTTGTGGACCTTCGCTACCAAAAAGTTCG
CCTCGTCCTGACGCTAAAAGATCGTTGTAATCATAACTTGATTTGATGTTAGGTGTACAA
GTGTTCATTATTTTGTTCCTGTAATAAAGTAGAAAAGTCCGTTATTGACGGTTTATGTTA
CGTTTGCTTGATAAACACATCTTAACAGACTTTTAAAATAGCGAACAGTTGTAAGCTGAC
TTGTCGGATCAGTGACCCTTTAACAGTTTGCGAATTTTGTGGAAAATCGAACCGCTTGCG
TCTTCATTTTCATTCTGTTCGATCCCTTGATGAACTAACGCGAAAAGCGATTTTTTCTCA
CTGTTTTCAGGTAGATCTTCATCATAAAACGGATGCTGTAACAGAATTTGTAAGGCTTCA
AAGACATCTTCGACCGCCCAAATATGAAATTTTCCTGCTTCAATCGCCGATAATACTGCA
GGTTTTAAGCTCAAATGGGAAACGCATACCGCAGGAATAATCACCCCTTGTTTCCCTGTT
AATTCCCTTGCTTCACAAACATTGAAGAAGCCTTCAATTTTCTGATTAACACCGCCCACG
CTTAACACATTCCCAAATTGGTCAATCGCCCCTGTCACCGCAAGGGATTGTGGCAACGGC
AACTTGGTTAAGGCACTGATAAGCACGCAGAAAATGGCTAACGATGAACTATCACCATCA
ATTTCACCATAAGATTGCTCAAAGGCAACGGACGCTGAAAACGGAAGCTGTGTCGGTAAT
TCCAGTAAATTTGCCAAACAAGATTGAGCGATAATAATCCCTTTAGAGTGAATATTGCCC
CCAAGTTCCACTTTGCGTTCAATATCGTGAATTTCTCCATCACCATATTGCACGTTACAG
CTAATGCGTAATGGCTCACCAAAACTATGGGGAACGCCATCAAACTCGACCACAGATAAG
CCGTTAATTTGCCCGATGGTTTCTTCTTCCGTTTCAATATAAAGCTGATGATTTAAAATA
TCATTTAAAACAAATTTATTTAATACGCCAGATTGTTTTTCTAAATAATCAAAATAATCT
TGAATATGGTTAAATTGAGTTTGTTTTGGATAAAAATGTTGTAAGCCTAATAAATGTTTT
TTTAATAATGTCGGTGAAATAGAAATTAATGTCTGGTTTTCACTTTCACGAATATAATAA
TGTAAAAGTTGATTTAAGCCTTTTTTAGAAAAGGTTCTATTGAGATATTTTTTAGCTGAA
GATTGGATATAGCTACCCCATTGTTCGCTATTTTCTTCATCAATATTCAAATACGACTCG
ATTTCAGCATATTGGCAAAATTGATATAAATCTTCATCATAATTATGCAAAGTCGCAATA
TCATCTCGACTACCCACTAAGATCAATTTGAATTGAGATTGAATAGGCATAATTGCTTCA
GGTAATTTTCCCGCAATAATCGGGTCAAACTGCCCAAATAAAAGAGCTTGTTTTAATTTA
TCCCATTGCACAATATCTAATAATAATGCACTCACATTTAAAATCAGAATACCCTTATGA
GCTTGCTCAATTGCCCCTGCCACCGTTTTAATTTGGTTTTCCTTTTCTAAATAAAGGCTA
TATCCAAATAAACTTTGGTGATTAAATTCTGTTTTCAACACAGTTTGACAATGCAAATTT
TCAAAATAGTCCGTGATTTCATTTAAAAATTCGGGAAATAATTCCGTTTTCAAAATGAGT
GCCGAACCAAATTCACTCAGGGCAAATTGTTGCATTGCCTGCTGTGTATTTGGTTGAAAA
TCCAAAAATCTCACCGCTTGATCGGTCTGTTTGAAAGGATAGTGAACGCTTAATGATTGC
AACGATAATGGAGATACTTGCACAAATTTGCCTCTTTATAGAAATTTGCTTCATTATACC
TATAATTACGCTATACTTCACAAATAATTCGGAGGCAAAATGCGATACCAAAAACTTGAA
ATTCAAGAAGCAAGTTGGAAATGGAAATACTTGCTGAAAAAATATCGTGAAGGCGAAAAT
ATCACCAAATACGACGAACAGAGCTTGATCGAATTGAAAGTTCAATTATTAACCACCTTA
CAAAACTCGCCCGAAGAGATCGAGCAATGGATTAAGGCGGAAATGACATCTGAGCAACGC
AAGAAAATGCGTCAATCTATTCGAGCAAGACGCAAGCGTTTTTTCAATGCCGAAAAGCAA
TCTACCCGTAAAAAATCTATCGATTTAGAATACGCCAGCTGGCAACGCCTGTCCAAGCAA
GCCAAAGAAATGGATCTGACCTTGTCTGAAACCATTCATTATTTGATTGATGAATTAGAG
AAGAAACAGATTTATGCAGAGCAAGTGGATAAGATGAAAGCAAATTTGAAGGCGTTGTTG
GGATAGCGTCATTTAAAACATAGGGGTAACAGGCAAAATGGCCCCTAAAAAGTAGCCTTG
AATTGTGCTTTGTGTAATTACTTCCCTTTCACCTCAATAATCATCACTTCCGACTGTGAA
CCTAGTCGCATCGGTATCCCCCAAAATCCGTATCCCGAAGTAACAAAAAAATGTCCATTA
CCGATTTTTTCATAACCGTGAGCAAGTCGGTAAATAAAGTGAGTAATGATATTCGCTGGG
AAAATTTGCCCATTATGGGTATGGCCCGACACTTGAATATCAATAGGCAGTTGAGCATGT
TGCTCAATTTGTGTTGGGCGGTGATCCATTAGGAAAACGGGTAAATTTTTATCTACCAGA
GCCAATAACTCTGCTGTTTCAGGGCGATTTTTCACTAATTCATCATTACGACCGATGATC
GTAAATTTTCCGTCTAAAGTAACCGCTTGATCCCATAGCACAGTAATGCCAGCTTTAGTG
ATTTCTTGATAAATTTCAGCTTCAGCCCCAAAAAGATCGTGGTTTCCCATTGTAGCATAT
ACCCCAAGCGGTGCTTTTAACTTTGCCAAATGCGGTTGCATATTTTCCGCCAAATAGGCT
TCAACATTATCGTCCATAATGTCGCCAGGGAGCAAAATTAGATCAACTTGTTCTTGATTA
AAGATGGTTGCTAACTTATCTAGCTGTTTCCCCCCGAAAAATTTCCCTAAGTGGAAATCG
CTGGCGACGCCAATTTTAAGTGGCTGTATAGGTTTATCTAATGTGACTTGATAATGCACC
ACTTTGGTTGAATAGGCGTTGTAAATAGTCAGCCCAATTAACCCGAATAAAACAGGGATA
TAGCTTATTTTAAGCCAGCGATTAAGGCTATTCGGCGAGAATATCTGTTTGCCGACAGTA
TAAATTCCCCCAAAACAGAAGCTGATAAAAAAGATAAATAGAAGTAATGTGAGTATTAAA
GCAATTAAGCGGAAGTTTGGCAAAATGCGTGTAACGTGCAATATCATCAATAGATTTGCT
GCGATATAGACAGAAAATGTGATGATCTTGCGACTTTTATTTGATAAATCGCATAGCAAA
GTTACTGTTTTAGAAAAACTAAAGAGCAGAAATTGAAGTGCGATGACTGAAACGGCGGTG
ATAATGTAATAGCGATATTCCATATTTATTCTTTCCAAGAAAAAAAGCCCAACCAAAACG
GCTGGGCTTAAAGTATAGCAAATACAAGTGTAAGGAGAAAATAGGTCTTTAATTAGCTTA
TTTTGCTAATTTTTGACGAATCGCATTTGCTAATTCCGGGCTAACTTTTTCAAAGTGAGC
CATTTGTCTTTCTACGATTTCAGGGATAGTCACACCTGATAAACCTGCAGCAAAGTTACC
TGCTAAGCGATCTTTTTCTTCCGCTGTAAACAAGTTATAAAGTGCTGCCGGTTGTGAGTA
GTAATCTTCATCGTACTCACGGAAGTTAAAGTGTGCAGCTTCACGCTCAATTTGTAATGG
TAATTGATCGTGGGTTGGCACATAAGTATCAAAACGGTTCGGAGCGTAGTTAGGGTGGTT
ACCACCGTTTGCATCTACACGCATTGCACCATCACGGTGAGTCGTGTGGTATGAGCATTT
TGGTGCATTTACAGGGATTTGGTGGTGGTTTACACCTAAACGGTAACGCTGTGCATCTTG
GTAAGAGAACAGACGACCTTGTAACATACGGTCTGGTGAGAAGCCGATTCCCGGAACGAT
GTTAGATGGTGCAAACGCTGCTTGCTCTACTTCTGCGAAGTAGTTTTGTGGATTGCGGTT
TAACTCTAATACACCCACTTCGATCACAGGGTAATCTGCGTGTGGCCATACTTTAGTTAA
GTCAAAGGCATAGTTATGTTTGTGAGCATCTGCTTCTGGCATAATCTGCACTTGAACAGT
CCAACGCGGGAATTCACCACGCTCAATCGCTTCATATAAATCTTTTTGGCTAGATTCACG
ATCTTCACCTACAACTTTAGCCGCTTCTTCGTTAGTGAAGAATTTGTGACCTTGTTGTGT
TTTGAAGTGGAATTTCACCCAGAAACGCTCGTTGTTTGCGTTTACAAAGCTATAAGTGTG
GCTACCGTAACCGTTCATATGACGTAAAGTCGCAGGAATACCACGATCTGAGAACAATGT
CATAATTTGGTGCATTGATTCAGGGTGACGTGACCAGAAATCCCACGCTGCATTCGCGTC
ACGCAAGTTAGTTTGTGGATTACGTTTTTGTGTATGGATAAAATCTGGGAATTTTAATGG
ATCACGGATAAAAAATACGGGTGTATTGTTACCCACTAAGTCCCAGTTACCTTGTTCTGT
ATAGAATTTTAATGAAAAACCACGCACGTCACGCTCTGCATCGGCAGCCCCACGCTCACC
AGCAACAGTTGAGAAACGTAATAATACTTCAGTTTGCGCTCCCGGTTTAAATACTGCAGC
TTTTGTGTATTTGGTAATATCTGCAGTGACAGTGAATGTACCGTAAGCTGCTGAACCTTT
AGCGTGAACCACACGCTCAGGAATACGCTCACGAGCAAAGTGTGCTAATTTCTCTTGAAA
CCATACATCTTGTAAAAGAAGTGGACCACGTGGGCCAGCAGACATTGTGTTGTCATTATC
AACAACAGGGGCGCCTGCTGCTGTTGTTAAGGTTTTTGATCCGTGATCAAATGGACATTT
ATACATAGTGAATTTCCTCCAAAAATAGCTTATTAATAGGTTACGAGTATTATCATTGAT
AGTTATAAGTTTGTAAAACTATTGAATTAATAAAGAAATACTATTAATTTTCAACGCCAA
TCTTTATTTGGTTTATTTATAAATCCGCCTCATCACCACGATCTTGTAACCATTGTTTGC
GATCTTCAGCCCGTTTTTTAGCAAGCAACATATCCATTAATTCAAAGGTTGAAACCTCTT
CATCATCGCTATTATCTTCTAAGGTTAGCTGAACTAGACGTCGTGTATTTGGATCCATTG
TCGTTTCACGCAATTGACTTGGGTTCATCTCACCTAAACCTTTAAAGCGTTGAACATTTG
GTTTTCCTTTTTTCTTTGCAAGACGAGCTAAAATAGCCTCTTTTTCAGATTCATCTAATG
CGTAATGCACCTCATCTTTACCAATATCAATACGGTAAAGTGGCGGCATTGCAACATAAA
CGTGGCCATTTTTTACTAATGTTGGGAAATGGCGGAGGAACAAAGCACACAATAATGTGG
CAATGTGCAAACCATCTGAATCCGCATCAGCAAGAATACAAACTTTACCGTAACGTAGTT
GGCTTAGATCTTCATTGTCAGGATCAATGCCCAATGCGACAGCAATGTCGTGTACTTCTG
TAGACGCGAGAACTTGATCAGGTGATACTTCCCAAGTGTTGAGAATCTTACCTCTAAGCG
GCAAAATCGCTTGAAACTCTTTATCTCTCGCTTGTTTTGCAGAACCGCCCGCAGAATCTC
CCTCTACAAGGAATAGCTCAGTACGTGTTAAATCTTGTGAGATACAATCTGCCAATTTTC
CAGGTAAGGCAGGGCCACTAACCAATTTTTTTCGTACGACTTTTTTTTCGGCTCTAAGGC
GATTTTGTGCAGAACTGATTGCCATTTCAGCCAGTTGTTCGGCAACTTGTACGTTTTGAT
TTAGCCATAAACTAAAAGCATCTTTTACACTATTTTCAACATAACTCGCCGCTTGTCGTG
ATGATAAACGCTCTTTGGTTTGCCCTGCAAACTGTGGTTCTTGCATTTTAAGCGATAGCA
CATAGCAACAACGTCCCCAAACATCGTCGGCAGTTAATTTGACACCTTTAGGCAACAGAT
TTCTAAAATCACAAAATTCAGCCATCGCCTTAAATAAACCTTGGCGCAAACCATTGACGT
GTGTGCCGCCAAGTGCAGTTGGAATCAAGTTTACATAGCTTTCATTAATCTGCTCGCCAC
CCTCTGTGAGCCAGCTTAATGCCCAACTCACAGCTTCAGTTTCCCCAATCACTTCACCAA
CAAAAAGAGGATTTGGCAGATATTCATATTCTTTCAATGCATCTGTTAAATAATCACGCA
AGCCATCTTCGTAGTACCACGTTTCTTGGGTATTATTGATATGGTCGGTAAAATTGATCG
TTAATTTCGGACAAAGTACCGCTTTGGCTCGCAATAGATGACGTAGGCGACTAACCGAAA
ACTTCGGCGAATCAAAATATTTTGGATTTGGATAAAAGCGAACCGTTGTGCCTGTTTGGC
GTTTTGGACAAGAACCGATCACTTTCAGCTCTTCCACTTTAACGCCATTTGCAAAAGCAA
TGGTATAAATCTCGCCATTACGTTTAATGGTGATCTCAATACTTTCAGAAAGGGCATTTA
CAACCGAAATCCCTACACCGTGCAAACCGCCTGAAAAGGTGTAATTTTTATTAGAGAACT
TACCGCCTGCGTGCAGTTTTGTTAGGATAAGTTCCACCCCTGAAATTTTTTCAGTCGAGT
GAATATCCACAGGCATACCCCGTCCATTATCAACGACTTCAAGGGAATTATCGCTATGTA
AGATAACATCAATTTGATTAGCAAAACCTGATAACGCTTCATCGACACTGTTATCAATTA
CTTCTTGCCCTAAGTGATTTGGACGAGTGGTATCAGTGTACATACCTGGGCGAAGTTGCA
CAGGTTCAAGATCTTTGAGAACGGTAATTTCATCAGCACCGTAGCGTTTTTCTGACATAA
GTATCTCTTTACAGCCTATAGGAAAACAGAGAAATCACTCTAGTAAGTTTGAGCGATTAG
ATTCAATGAAAAGATTCTTTATATTGATTAAATGAAAGAAGATATATATGGAAAATCAAT
CACGAAAATTATTAAATTGAAGAGGCTGCCCTAATTCAGCATTTTTCACAAGCTGTATTG
TCGATTGTAAATCATCACGGGATTTTCCTGTTATGCGTATGGAATCTCCTTGAATTTGAG
CTTGTACCTTGATTTTAGAGCCTTTAATAAGTTTAACAAGCTGCTTAGCCATATCGGACT
TAATCCCTTGTTTTAATTTAATTTCTTTTGTGTAAAGTTTACCATGATGTTCACTTTCAG
AAGGAATATCTAGGGAAGTATGTTCAATACCACGTTTAATACAGCATCCTATTAAAATTT
CAATTAACTGTTCAAGTTGAAAATCAGATTCTGTAGTAACCCGTATAAGTTCATTTTTTT
CATTAAGTTCTATTGTGGCATCAACTCCTCGAAAATCATAACGTGTACTTAATACCCTAT
TTGCATTTTCTACTGCATTGCGTACTTCATGTATGGTAAGTTCAGAAACAATATCAAAAG
ATGGCATCTTATTCTCCTTCTATGAAATCAAATCAGAGTTTTTTCGCAATTCTACCACAG
CATTCCACAAACTATGAAATTAATTCTTATAAGATTTCTTGATGTATTTTATTAGATTGA
AGAATTGTTGACGTCCAAGTCTTTAAAGACGAAGGCTCCAACTAGCTCCGATTGATTGTT
ATAGGCTACCCTCGGTGAGCTCTTTCTGCTGAACACTTATTATCAAGTAATCACAAACTT
AACAAGATTGAAATAACTTACGCTATTTGTACCTTATATCTCCGCCCGAAAGGGTAAGTT
TTATGGGACATAGCTAATAAAAGCCACCTCAATTTCTCAAGGTGGCTATATTCAATAAAT
CAACGCAAATTACGCTTGACCTTTCACTTCTTTACGACCATTGAAAGGTGCTGGTGTACC
TGCTGCTGCCAATGCTTCTTCGATACGGATTAATTGGTTGTATTTCGCAACACGGTCTGA
ACGGCTCATTGAACCCGTTTTGATTTGACCTGCTGCTGTACCCACCGCTAAATCAGCGAT
AGTTGCATCTTCAGTTTCGCCAGAACGGTGTGAGATAACCGCTGTGTAACCTGCATCTTT
AGCCATTTTGATTGCTGCTAAAGTTTCAGTTAATGAACCGATTTGGTTGAATTTGATTAA
GATTGAGTTTGCGATACCATTTTCGATACCACGGCTTAAGATCTTAGTATTGGTTACGAA
TAAGTCGTCACCTACTAATTGAACTTTGTCACCTAATACTTTAGTTTGGTACGCAAAACC
TTCCCAGTCTGACTCATCTTGACCATCTTCGATAGACACGATTGGGTACTCTTTGCATAA
GCCTTCTAAGTAGTGAGTAAATTCTTGAGAAGTGAATGATTTACCTTCACCTTTCATTTC
GTATAAACCGTTGTCTTTGTTGTAGAACTCAGAAGACGCACAGTCCATCGCTAAAGTGAC
ATCTTTACCTAAAACATAGCCTGCTTTTTCTACTGCTTCTTTGATACACGCTAAAGCGTC
TGCGTTAGAAGCAAGGTTTGGTGCGAAACCACCCTCGTCACCCACAGCAGTATTTAAGCC
TTTCGCTTTTAATACTTTAGCAAGGTTGTGGAATACTTCAGCACCGATACGAAGTGCTTC
TTTTAATGTTGATGCACCCACTGGTTGGATCATAAACTCTTGGATATCAACGTTGTTGTC
TGCGTGCTCACCACCGTTGATGATGTTCATCATTGGTAATGGCATAGAGTACACGCCTGG
AGTACCGTTAAGCTCTGCAATGTGAGCATAAAGTGGTAAACCTTTTGATGCTGCAGCCGC
TTTTGCGTTTGCTAAAGAAACCGCTAAAATTGCGTTTGCACCAAATTTAGATTTGTTATC
TGTACCATCTAAGTCGATCATAATTTGGTCGATTTCAGCTTGGTTAGATGCATCTTTACC
TACGATTGCATGAGCAATTTCGTTGTTTACTGCAGAAACAGCTTTTAATACACCTTTGCC
TAAGAAACGTGCTTTGTCGCCATCACGCAATTCTAATGCTTCGCGTGAACCTGTTGATGC
ACCTGATGGCGCTGCTGCTAAACCAACAAAACCACCTTCAAGGTGAACTTCTGCTTCAAC
AGTTGGGTTACCACGTGAGTCAATGATTTCACGACCAATTACTTTAACGATTTTTGCCAT
TGTTAATATCCTCTATGAGAGTTAATAGTTAATGTTGAAAAGACTTGCATATAGTAATGT
GATTTTACAAATTTGTCTTGTAAAAAAGTGATGAGCTTCACAAAAATTTAAAGGATATTT
GATCGAAAAGGGATTTTTCTAAATTAAGACCAATTATATATTCGAGTATTAAATACCGAT
ATAGACTTTTTTCTATCATCATTAATATGGACTAAGCTATATAACATCTAATCTACTTTT
ACGATCACTGGCACAAATTCTTCCTTACGTAAGAAATTTTGTTCTCTAAAGTTAATCGGA
AAATGGCAGGCAAATTCGTGTTGGCGGAATTTGCGTAGCGGTGGTTTAACGACACATTTT
TTCTGCGCAAAAGGGCAACGAGGTCCAAGACGGCAACCAATAGGCATATCTTGTAACATT
GGAGCTGAGCCTTTAAGGGTATTCAAGCGACCTTTAAAAGGCAAAGGTTTAGAAAAATCG
GGTACGCTATGCAATAGTACTGCGGTATAAGGGTGATAAGGGGTTTCCATAATGGTTTCT
TTCTCTGCAATTTCAACGGTTTGCCCGCAGTACAAAACGTTAAATGAATCTACCCACTTG
TAAATACTGAGCATATCGTTACTCACTAGAATAATAGACGTACCAAGATTTTTGTTCATA
CTGGAAAGCAAGCGATAAATTTGTAGCTGTGTAGTTGATTCCATTGTATTGGTTGGTTCG
TCAGCCACGAGCAAGCGAGGCTGATTTGCCACCGCCATTGCAATCATCACTTTCTGTGCT
TCACCTTCGGTAATGTCCGTTGGATAGCTTTGCATAATGTCTTTATGATCTTTTATTCCC
ACTTTATGCAGCAATTCAATGGCTTTTTTCTTTTTCCAACCAAAACGTTCCCACCACTTG
CCTTTAAAGCGGATTGTTTCGATTAATTGTTTACCAATACGTTCGCTTGGGTCTAAGCAA
GAGAGTGGATCTTGGAAAATCATTGAAATCTGATCACCAACCAGTTTTCGGCGCTGATAG
GGGGAAAGTTTCAGTAATTCAATATCGTTAAAGCGAAAGCGGTCGGCAGTAATGATCCAC
TCGTCTTTGACTAATCCGCAGATCACTTTAGCAATTAAACTTTTTCCTGACCCTGATTCG
CCAACTAAACCACATATCTCACCGCTATCAAGGGTAAGATTGATATTGTCTACCATTTTT
ATACGCCCGTTTGGCGTGTCAATTTCGATACTTAAATGTCTAATATCCAGTAATGCCATT
GTTTCCCTTCCCTAATAACGATATTTTTCAAGCACCCGTACAATGCTGTTTCCAAGCATT
GTAATGATAAGTAGAGTAAAAATGATAGCAAATCCAGGAAGAATGACCGTCCAAGGGGCA
ACATAAATTAATTCAAGAGAATCGCGGATCATCGCTCCCCATTCTGGCGTTGGGCTCGTT
GCCCCCAGTGAAATAAAGCTCAATGCACTGATGTCTAACACGGCAATAACAAAAATATGC
GCAAGTTCTTTGACGGCAATCACAGTTAAATTAGGTAAGATCACTTCACGGATTAAATAT
CGTTTTCTTGCTCCCTCTAGTTTTAAAGTGATGACATATTCTCTCGCCAGCTCCCGTTGG
GTCATTTGATAAATTTTATGGATAAAGTGAGGCAACATAGCAAGAAAAATGGCAAGCATT
GCATTAATGAGCGAGGCCTCCATTAAAGTTGCAATGATTATGGCAATCAGCAAAATCGGC
GTAAATAAAAAGGTATCAAAAAGATGACTGAGAATAAAAATAGATCCACTCCGTTTTGTC
CCTGCAATCACGCCAAGAATGCCACCTAAAATACCGATAGCAATAGTAATGACCAATGCT
GAGCCAACGGTATAGTAGAAGCCGTAGAGGACGCGACTGAAAATATCTCTTCCTAGATCG
TCTGTGCCAAAAAAATGGCTAATCTGACCGCTATCACTCCACGATGGTGGCATTAATTCC
ATACCGATAAATTGCCGATCGGCTGCATAAGGGGCAAGTAAATAGCCAAAAAAAACCAAT
CCCATCAGAAGAATAAAGAGATTAAGGCTGATGAGTGCAAAGGTATCTTTCCTCAACTCT
ATCCAAAATTGGCGTAAATACGCAGATTCTCGAAACTGTTCGGGGTCTTGTGCGAGTAGC
ATTCTTTATTACCTTTTTACTAATACTGAATATAACAATAACATCTTTTACTCTTAATTC
ATTGTTTGATAGACAGTATAGCATTCTATTCTTGTTCTAACATCGCCAACAAATGTTGTT
TCAACATCGCCTGTTCTTCCTCCGCCAAAACCCCATTTTGCTGATTGCTCACCACAAAAA
AATCCTCCACCCGTTCACCAATGGTCGTAATTTTAGCGTTAATCAAATTCAACTTAAGCT
GCCCGAAAATATACCCAATTTGAGCCAACAACCCCTCTCGGTCTAAGGTAAATAGCTCAA
AAGCGGTCTGATTTGGCTGGGAATTTGCTAAAAAACGGATCTTGGTTTTTCGCTTAAACG
CCTGATGTTTAACGGATTTTTTACTTGGATTAAACACTTTCTCCGTATTCGCAAGCAAAG
TTTTAACCAATGCCGACTGAATTTGTTCACTTCGCTCATCATCGAGTGGCTCGCCGTTCA
TTTCCGTAATAATAAAACTATCCAACACCAAACCATGATCGCTCGTAAGGATTTGAGCAT
CGTGGATACTCACTTTCTTCTGACTTAACGTCTGTGCAATTCTCGCAAAAAGCTGGGCTT
GGTCTTGGCAATGCACAAAAATTTCTGTCGCTCCCCGTGCATACTGATTGCTAATCAACA
CCATCGGCAACGCAGGATCTTTTAAATAATGCAAGGCGTGCCAATAAAGCTGTGTCGGGC
TGTTTCGCACAAAATAGCTTTCAGGACAGGATTGCCAAAATTGCAACAGCCGTGTTTTTT
GTTCAGCCGAAAGTAACGCCTCAAGTTGTACATAGGCTTGCTGTTGATGGGCTTGGCTCA
GTTGCTGATGATTAATCGTTTCCTCACTGCCTAACTGCAACTGCTGTTCGGTAAATTGAA
AAAGTTTAAGGAAAAGCGACCGCTTCCAATCATTCCAAAGGGTTTCATTCGTCGCACAAA
TATCCGCAACGGTTAAACAGGTTAAAGCAGCTAAAGCGGTCGGATTTTTCACCACATTTG
CAAAAGTTTTCACCACATCGGGATCGTGAATATCCCGACGTTGTGCCGTAATTGACATCG
TCAAATGCTCTGCCACCAACCACGCCATATAATCACTTTGCTCTTGAGAAAAGCCGTGTT
GTTGAGCAAAAGCACGCATATCTTCCGCCCCAACTTTAGCGTGATCGCCCTCTCTGCCTT
TAGCAATATCGTGGAACAAGGCTGACAAATAGAGCAACGGACGGTCTGCCAGTGTCGGAA
ACAGACGACAACAAAGCGGATGTTTTTCGGCATTTTCCTGTTGCAGAAAACTTTCTAATT
TAAGCATCACCTGAACCGTATGCTCGTCCACCGTATAAATATGAAAAAGATCAAACTGCA
TCAAGCCTTGAATACCAACCCATTGCGGTAAGTAAGCGGTTAAAACGCCCAACTGATGCA
TTGGCATAATGGCTCTTTTAACCACATCAGGCTGAGAAAACAGCCGAATAAAGCGATGTC
GAGCTTGAGGCAGTTCACACAACGGCTGGTTTAAGGTCTGTAACGCCAGCCGAAGTTGTC
GCAACGTCGTACTGGCTACACGCACCTGCGTATGCTGAGTGAGATAGAAGAAAAGATCCA
AAATCCGCTCAGGTTGTTGCTTAAAAATCAAAGTGTTACTACAAATTAGCTGTTCCCCTT
GCAAATAAAAATAGTCATCAAGCGGCTGTTTTTGCTGTACATTTTGCAAAGCCTGTAGCA
CCTCTTGATGAAAATGATTGAGCAACAATTGCGTTAATTGCGAAATAGATTGCGTCGCCT
GAAAGAAATCTTTCATCATCGCTTCCACAGGCTGATTACCCTCGCCCTGATAGCCTAACT
GCTCACTCAGTTGTAACTGGCGATCAAACCGCAAGCGGTTATCGTAACGCTTTAATTGCA
AATGCAAGGCAAACCGCATTCTAAATAACGTATGTTGAGCCTGCTGAAGCTCAATAAATT
CTTCAGGATAGAGCAAACCCCGACTAAACAAACTCTCTAGGCTATATAGCCCATAATGGC
GTAACATAATCCAAGAGAGCAAATGCAAATCCCGTAGCCCCCCCGGACTATGTTTTAAAT
CAGGCTCAAGGTTATAACTGGTATTATGATAACGGGCATAACGTTCATTTTTTTCCGCCA
TTTTTGCTTCAAAAAAGGCTTGAATAGACCAAAACTCCGCGTGGAACAGCTTGCTCATCA
GCTGTTGCCACAAGGCTTCATTGCCAAGCAAAAAACGGCTCTCAAACATATTCGTTGCCA
CAGAAATTTCCGCTCTGCCCACCTCAACACACTCCGCCAAGGTTCGCACACTCGCCCCCA
GCTGAAATTTGCAATCCCACAAGAGGTTAAATAGTTGATTTAATTGATTTTGCGTCTGTT
CATCTAAAGGCTGTTCACTCAACACCAAAATATCCAAATCAGACAGCGGAAACATCTCCC
TCCGCCCATATCCCCCGACTGCCACTAAAGCCAAGTCCTGCCGCTCCATCAACCCAAATT
GTTGCCAGAGCGTTGTCAGTAAATCATCATAAAAATGGCTACGTTGTTCGAGTAAATTTT
TGATATCTTCAGTACTAAAAAGGGATTTTTGTGTGCTATTAAATTGCTGAAGTTCTGTTT
TTAAAGTTTGTGTATCAATCATAGCGGTGAGTTTTAGCATTATTTTACGAAGAATTGTAA
TGGATTTCTGAGCGTCCACCAAAGAGGATTTTTAAAGTAAATTGTATGAATAACAAAATT
TCTTTTTAGGCTGAAATTCCCAAAATCTCACCACTTATTCTATGTTAGAATTCTAGCAAA
TTTTCAGACAAGGATTTTCAATGAGCAAACAGGGTAAACCATTTATTTTACATTCCCCCT
TCAAACCCTCAGGCGACCAACCGACTGCGATTGCCAAATTAGTCGAGGGATTGAATGATG
GCTTGGCACATCAAACCTTGCTAGGTGTAACAGGATCGGGCAAAACCTTTACCATTGCCA
ATGTGATTGCGACTTTAAACCGTCCAGCAATGGTGCTTGCCCCGAACAAAACCCTTGCGG
CACAACTTTATGCCGAGATGAAAGCCTTTTTCCCTGAAAATGCGGTGGAGTATTTCGTTT
CCTACTACGACTACTATCAGCCTGAAGCCTATGTGCCTGCCAGCGATACTTTTATTGAAA
AAGATGCGTCTATCAATGAGCAGATCGAACAGATGCGACTGTCTGCCACCAAATCTTTTT
TAGAAAGACGGGATACGATTGTAGTCGCATCGGTGTCGGCAATTTACGGCTTGGGAGATG
TAGATGCCTATATGCAGATGATGTTACATCTGCAAGTGGGGGAAATGATCGACCAACGCA
AAATTCTCTCTCGCCTTGCTGAATTGCAATATACCCGCAACGATCAAGCCTTTCAGCGTG
CGACTTTCCGTGTGCGTGGCGAAGTGATTGATATTTTCCCTGCCGAATCGGACGATGTTG
CTCTGCGTGTGGAGCTGTTTGATGATGAAATCGAAAATCTGTCCTTATTCGATCCGCTTA
CAGGGCATAATTTAGGGCGAGTTCCCCGTTATACGATCTACCCAAAAACTCACTACGTTA
CGCCGAGAGATCGGATTTTAGAGGCGATTGAGCAGATTAAAAAAGAGCTTGCCGACCGTC
GCACTTACTTTATCAAAGAGAATAAATTACTCGAAGAACAGCGGATCGCCCAGCGTACTC
AGTTTGATATTGAGATGATGAACGAGTTGGGCTACTGCTCAGGCATTGAAAACTACTCAC
GTTATTTATCGGGCAGAAAAGAGGGCGAACCGCCCCCGACCTTGTTTGACTATATGCCGT
CTGACGGCTTGCTGATTATTGATGAGTCTCACGTCACCGTGCCACAAATCGGCGGTATGT
TTAGGGGAGACCGAGCAAGAAAAGAAACTTTGGTGCAATACGGCTTCCGCTTGCCGTCCG
CTTTGGATAACCGTCCGTTACGTTTTGAAGAGTTTGAACGCTTATCGCCACAGACAATCT
ATGTATCGGCAACCCCTGGACCTTACGAGTTAGAGAAAAATCCTGATGTGATCGACCAAG
TGGTTCGCCCGACTGGTTTGTTAGATCCGATTATCGAAGTTCGCCCTGTGGCAACGCAAG
TTGATGATTTATTGTCAGAAATTCATAAGCGTGTGGCGGTAGATGAACGAGTGCTAGTCA
CCACGCTGACAAAAAAAATGGCGGAAGATTTAACGGACTACCTAGACGAACACGGCGTAC
GAGTGCGTTATCTACATAGCGATATTGACACAGTCGAGCGGGTTGAAATTATCCACGATT
TGCGAATGGGAATGTTTGATGTGTTAGTGGGGATCAACCTACTGCGAGAAGGTTTGGATA
TGCCGGAAGTGTCGCTGGTGGCGATTTTAGACGCTGACAAAGAAGGCTTTTTGCGTTCCG
AACGTTCTTTAATCCAAACCATCGGGCGTGCTGCCCGAAACCTCAACGGCAAAGCGATTT
TATACGGCGACCGTATTACCAATTCAATGCAAAAAGCGATCACCGAAACTGAACGCCGTC
GAGAGAAACAACAAAAATACAACGAAGAACACGGCATTGTGCCACAAGCATTGAACAAAA
AAGTCGGCGAGTTGCTTGATATTGGGCAGACGGATAAACCGAAACGCAGTAAGAAATCTG
CAAAATCAAGCGATGATCAGACCGCTTACACGCCGAAATCTCGCAAAGAGTTAGAAAAAG
AACTGAAAGTGCTTGAACAACAAATGCGAGATTTTGCTAAAGATCTAGAGTTTGAAAAAG
CGGCTGCGGTGAGGGATAAGATTCATCAGTTGAAGGCGTATTTGTTAGAACTTTAAAAGT
AATTTAAATTACTCATAAAGAATACTAACCATATTGAGATTTATACAGTATCAATCACAA
ACTCAAACCAATCAATCACATCTTTTTCGTGAATGCCGTTGGGGATTAACACCCCTGCTC
TTTTCACTGAATTAGGATCTTGTGAAATCAGTGGGTGCCAATCAAACAACGGCTTGCCTT
CATAAATCAGTCGATAGGCACAGGTTTTCGGCAACCAGCCAAAATCGGATAGGTTCTTTT
TGGTGAGCTTGGTACAATCTTTTTCGATTTTGCAACGCTCCGCATAGTTGCTACACCGAC
CTGTATTCACATCAAGCAAATTACAGGCAACAGAGGTGTAATACAGCCGTTCCCGCTTGC
CTCTGCCTTGAATATATTTGCGGTAGCAACACTTACCACAGCCGTCGCACAGGGCTTCCC
ACTCTGCTTCATTCATTTCAAGCAGTGTTTTAGTTTGCCAAAAAAGCGGTGTGATTTGAA
GATTTTTTTGCAACATTAGCGAATAACAACCGCTGTGCCGGTCGCAACCACAATAAACAT
TCCTTTATCACCGCCCATAGACTGATATTCCATAGACACCCCGACAACGGCATTTGCATC
TGACACGACTTCACCAAAGACTAAGCCTTTGTACTCAACGATTTGATGATTTTCAATATT
TGGAGTTGTGGTAATAATCATAATGTTCCTATTTCAATTGCTGTTTCAGGGATTGTAATG
CAATCGCTCTATGGGATATTTTTTTCTTCTCAACAGTTTCAAGTTCTGCAAAGGTGCAGT
TTTTAGGCGGATAGAAAAAGAGTGGATCGTAGCCAAAACCGTTTGAACCACGTTCCTCAC
GTAAAATTTGTCCGTAACATTCGCCTATGGCAATTTTTGGAGTAGGATCGGTCGGGTGCT
GTAACATCACAATGCAACTGACAAATTTTGCCGTGCGATCTTCATCGGCAACATTTGCCA
TTTCAGCCAATAATTTTTGGCGATTGGCTTGATCGTTTCCTTCTTCACCTGCATAACGAG
CAGAATAAAGCCCCGGTTCACCACCCAATGCTTCAACCGCTAAACCAGAGTCATCGGCAA
TCGCCGGTAAACCTGTCATTTGTGAGGCATAACGGGCTTTAATCAATGCATTTTCTACAA
AGGTTAAGCCTGTTTCTTCCGGACTTTGAATGCCAAATTCACTTTGGGCAATCACGTCAA
AGCCAAATTCAGCTAACACATCAGCCATTTCTTTCACTTTTCCTTGATTGCCTGTGGCAA
GGACAATTTTGGTTTTGTTCACTATCTCTTTCGTCATATTGAAATTTCTGAAACTATGAG
CATTCACAAACACAGTTGCTACCTTAAAAATTGTTTTCTAGGACGCCAAGCGTGGCGTCC
CTACTAGGTTTAATGTCGGCGGTTTAATACAAACTCGGATCGCTCTCATTCGGTCGGGTT
TTAAAACGGCGATGTAGCCACATATATTGGCTCTGAGCTTGCATAATCTCGCCTTCTACG
ACCTTATTCATCAAAGTTGCGGTATCAACGTCATTTTCACACTGGCTAAAATCTACTGCA
GGCCTGATTTTGACGGTATAACCTGAAAAATCGTCGTTTCGCATTGGGGTAAATGGCACA
ACGATACTATTTGGGGCGGAACGTAATAACATTCTCGTTCCAGCTGTTGTACACGCTTCT
TTCACCGCAAAAAACGGCACAAAAACGCTGTTTTTGCGTCCGTAATCGTGATCGGGAGCA
TACCAAATGGTTTCCCCTGCACGAAGAGCTTTAATCATACCGCGTAAATCTTTGCGATCT
AGCATGGCTTTGTTAGAACGTACTCGCCCACGAAATTGAATCCAATCTAACAGCGGATTA
TCATTCGGACGATATACGCCAATCCCTTGATGATGAAGCCCGACAATTCTTGCCCCAAGT
TCAAGGGTCAGAAAATGAACACCGACAAAAATAATCCCCGAACCCTCAGGCTGATTTTTC
AGATGTTCCAATCCTTCTATTTTCGACCATTTAAGAATACGTTCATCTGACCAAAACCAC
GCCATCCCTGTTTCAATAATTGCCATACCAACGGATTCAGCGTTTTTAGCTAAAATCTCA
TCAATTTGACTAGTGGTATAATCAGGAAAACAAAGTTCCAAATTCCGTTTGGCAATTCGC
ATACGGCGTTTACCAAAACCTAAGCGAGTAAACAGTTTGCCTAAGCCCTTACCGACTTTT
ACTAACATAGGGTAAGGTAAGCATAAAATCAGTTTAAAAATTCCTAATCCGAACCATAAA
CCCCAATACTTTGGGTGTAAAAAAGCTCGTTGAAAAGGGGGAAGTTGTTTATCTATCATT
ATATTGTTTCCATTGATTTCACTGACAAGCGAATCCACTCTAATGCGATTTTTCGATGAG
CAATGAATAAATTATACACGGCATCTTCACTTAATAGGCATCGAATCATCTCTGAGGGAA
TTTCCCCTCGTTCATCTGCATTATAATCTTCTTGCCACTGTTCAGAATAATAATTTTCTA
GTTCTCGGATTTTAGGTAAAAGAACTGTCCACGACTGCTGAAGCTGTTCCATTTTATTCA
TTAAGCTACTTGCTTCATTTAAAATCTGTTCCATTTCACGAATTTTCGCCAAGCGAGCTT
CTGATAACATCATACCTCCAAAAAATATCGTTAGAATTATAGTCAAAAAAACCAAAAAAG
TGTTAAGTAGATCAAGTTTTTGAAAATTGTTTAACTTTAGGGGTTGAAATTTTAGGGGGA
AAAGCATAATTTGAAGTCATCCATTCAACGACCAACAAGGTCATAATAAAAGAGGTACAT
GCTATGACAATCAATATTTCAAGCAAACAAATGGAAGTGACCCCTGCAATTCGTACGCAC
ATTGAGGAGCGTTTGGCTAAACTGAATAAATGGCAAACTCAGTTAATTAACCCTCACTTT
ATTATCCACAAATTACCAAATGGTTACGAAGTTGAGGCTTCTATTGGAACCCCTGTTGGC
GATTTATTTGCAAAAGCACACGATGAAGATCTCTATAAAGCTATCAACGAAGTAGAATCA
AAACTTGAAACCCAGTTAAATAAACAAAAACATAAAGGTGAAGCACGCAGAGCAGATGAT
AGTATTAAAAAAGCGAATGAAGCGTTATAGATGGCGTAAATATTTGTATCTGAGATAGCA
TATCCAAGCACTGTTATTTGTACATCTATCTCTAATTCTAAGTATCTTCATTTTAAACTT
GTGGTGGTCGCTTAGACGATCACCAAAATCAATAAGCTGGCTGTTTCTAGTTTAGAGTTA
GCATGCTTCATTTTTGCCACCTCATTAATCGCGGCAAGTAGGCAAATTTGTTTGCTGATC
TGCCAAAAACTATTCTATTTAAGGGGCTGTCCTAGACAACTAACTTAAGCTGCCCTTAAC
TAATTGTTTTAAAATGGAAATTTGAGATTTTAAGTTACCGTGATTAAAACGCCATTCGCA
TTCCTTCAAATACAACTCAAAATGTGCTTTGGGAATACCGTTAAACTTGCGTAAATGACG
TTTAGCTTAGTTCCAAAAATTCTCAATTCCGTTTATATGATCTTGTTTTTCTGCGAAATG
AGTACTGTGATTGATACGAAAATGATTAAACTCACTCACATCAAGAACATCATAGCTTCG
ATAAAAATCGGTGTAAACAATGCTGTCAGGCTTCACCTTTTCTCGAATAATCGGTAAAAG
TGCCGCAGATTGAATATTCGGTACAACGATGGTATACACCTTACCATCACACTTTAAAAG
CCCGAATACAGCGGTTTTACCCACAGCTCCACGACCTCGTTTACCTTTGCGAGTGCCGCC
AAAATAGCTTTCATCGGCTTCAATTTCACCTTCAAACATCTCCATATGTGGGCTGTTTTG
ATAGATAAGCAATTGCAGACGATAGAAGTAATAGGCTGCTGTCGTTTTATTTACATTTAC
CAACTCAGCCGCTGTTCGAGCAGTGACACCTGCCACAAACAGCTCAATGAGTTTATTTTG
TTTATGCTGACTTAGGCGACTTTTCTCATTTGGTTATTTTAACCTAAAATAGAGCTTTTA
GTCGTTATCTAGGACAGCCCCCTATTTAAAATGTCACATCATCAATTGGAAATACATTTC
TTTCCTTAATTACTCGACGGATTACATCACCTAGAGATTCAATAACACTTGTCGTATAAT
ATGCCGAATTCCTGCTCACCTATAAAAATACCTGTATCTAGATGTATTATCACAGAAACA
GGTATTTACACAAATTTATTCTATGCTCTATAGAAAGTTAGAACTTCATCTCTACTGAAA
GGACATAATTTCTACCAGGGGCCGCATATCTTGCGTAATCTTTCACATTAGTGTGCTGGT
GAATGGCGTTAAGCGAAGATTGACGTACGGATTCCCAAGTGGTGTAACGGTAATTCATCA
GGTTATATACGCCAGCTCGTACCGTTATGTGTTTCCAAGGGGTGATATATCCCGTTAAGT
CAAAGGTATGCCAAGAACGTGTTCTTTTCTTCGTGGCAGTTCGTTCATAATTGGCAAAAC
CGACTTGTTCATTACCTCTTAACTCATCTGGATTTTTTCCACTAGAGTGTGTCATTGTCA
AATTCACGCCCCATTTTTCATCTGGCTGATCGTATCCCACACCTACAACATAGCGAGCAG
GCTGAATGGTGTCTAACAATGGAGAACGAATATTCATATACCCTTGATAATTTTTCACCT
CTTTTACTCGCATTTTGCTATAAGCCAATGTTGTGTAAATGCCCTCAGGAATTTTATCAA
ATACCCCATTCCAATCTAGCTTACCAATAAGATTAATGCCGTCCAATTTAATATCTTGCA
CATTAAAATAGTTAATCATTGATTGAGTTTGGTGCATTCTTTCTGCTGGAGCAATCAACT
GCTTATAGTCATTTTTGAAATAACTGACTTCAACGATACCAAAATCACCTTTGAAAGTCG
CAGCAACCTCTTGGTTTAAGGATTTTTCAGGAGATAACTTCTCTGTTTTTTGGTAAGCAT
CGCTGGAGCCTACTCTTGCACCATCATAGCGTAAGCCAAATAGCTCTTGGAAACTTGGCA
CTCTAAAGCCTGATGATGCTCGATAAGAGAGCGATAGGAATGACGTTGGTTTTGCGACTA
TGCCAATATTCCACGCACTGTTTTTATAATCGCCTTGATTTGCCCAGCGATGAGTGCTAC
GGAATTTATGCTTATCGAAACGGTAACCCAAACCAATATCCAAATACTTGGTTATAGCAA
AATTATCTCTCAGAGCAATGTAGTGATTATGCCCTTTGATTTTACTTGTAGCACAATCAG
CCTTACCTGCAATAGTGCCACTATAATCACATTCATTTTTACTATAAATTGCTTGATTTT
TTAGCTCATACACATAAGGCTTATTGTAAGCTCCATTTCGATAGTCAATGTCTCTAACAA
GATCCCAAGTCCCCACAGAATATTCGCTCAAAATCTCGTGGCGTTTTAAGGTGGAATTAA
AACGGTCTGAACCTAATAACATATTTAATTGATGTTTGCCTAATCCCGTTTGTACAGTTT
TATCTAACGAGAGCTGAATAGTGTCGTGTTTTTCTTCATAAGAACTTTGCTCATTTTTAG
TGGAAGACCAAAGTTTATCAAGGGTTGCACGGCAATTCTTATCTATGGTTGGATATTCGG
AACAGTTGTTCTCTCTCAAGCGGGTAGATAAATCAATTTTTTGCTGATCGAAACTCAAAG
ATAGACTATCAATCAGGCGATTTTCATCTTGATTGGTATAACGATATAAAGCACCTAAGC
GATCACGAGTGTGCCACTCGTCAATAAAACGAGCTTTTGCCCAACGTAAACCTTTTGAGG
ATTTCACACCATCTTCCGTAAAGTAGTCAATAGCAACACCATCTAAAGCATTATCACGAT
ATAATCCTTTAGCATTATTCATTGGATACCAATTTCTACCAGTTCTAAGTAAATCCGATG
GTTGCCAATAAGCGGTATAGGTCATATCTCGGGTGTCGTAACGCTGTTTGCTATGTTCAT
AAGTACCAGCGACATAATGTTTCGGAGAGAATGTGTATCCTAATTTAACCAGCCAAGAAT
CAGATTTATATTTAAGCGGATCAGGTAAAGCTCTATATTCACCTGTGTAATCCTGAGCAT
TTAGACGTTCTGTAATATGTTTTTGGTTCTCATAAGCCTGTTTTTCCTCAGGAGTATATT
CAGGGTAAGAACGGAAAGATGGAGTATCTTTTGTCACCCTAGCCATCTGTTTCGGCGTAC
AATCTAATGTTGGACATTCATCTTTAATCAAAAACCAGCCATAAGTATGTTGATTATTCG
TCGTCGTAGTATATCTATTTGAGGTATCAAGCTCGTTGGTTTCCACTCCTACTCGGGTGA
TACTCTGAGAGCGACTCTCTACATCTTTATGAGCTTTCGTTTCCTTACCATCACGGTGAG
TGTAAATCACAAGAGCATCAAAGCCATTGTGACTACCCGCAAAAGCAAGTGAGTTTAGCC
ATTGTTGATTTTTGCTGCTGTAGGCACTTTTGGTATCTAATCCCCAAGATTGCCCTGGCT
TAATAATGTCGCTTACCTCTTTGGTACGGAATTGCACCGAACCGCCTAGCGAGCCACTAC
CAAACTCAGAAGAACTAGCCCCTTTACTAATTTGGATCGAACGCAGATTTTCGTATTCTA
TTTCATTAATAGCACCGCTTGAGGAACGTGAATATTGACTTACATAGGATTGAATCTGTG
GCAAGCCGTCTAATGCCAAGCCCACACGATTACGATCTACCCCACGAATTGAGTAGCCTG
TCGTTGCACCTCGTCCCTGTTCTACCACAGAAATACCTGGATCGTAGCGAGTCAGATCTC
GCATTCCTAACACTTGCTCCTTACTAAGAGAATCTGATGTTTTCACTACTTTCCCTAAGC
CTGTCACTTCGTTCTCTTTTTTATGTGCTTTCTTTTTGGTACCTGTGACATAAACATCAT
TTAATTGTACCGCTTGTTCTGCATAGCTTTGTACGGCAAAGAGGCTAAGAAGAGCAAGGC
TAATCAGATTTAATTTATTTTTCATAGCAAATTCCTTATTATTTTTCTACTTGTCGTTTT
GCACCAAAAACAGCACCTACACTGCCGTTGTCTGATTTATGATGGAATTGTCCGCCAAGT
TCTCCAGCGGTTGGACCATAAAAACCACCTTTTACATCTACGTTACTGAATACGACATTG
CCGTGTTGGCTAGAGCCTGCATCTAAAGCAAAGCCACTATCAGAGGTTTTCGCACTGCCG
ATAAAGCCATTACCATTAATTGTCGCATCTACGGTAAATACAGGATTTACACCGCCTTTA
TCAAATAACTTACCGTTTACTTTTTTATCGCTAAAATTAACATCAAATTCAGTGCGATAG
CCCGATTCTCGATTATTATCCGCTTCCGCTATCCAGTTCGTCCCTTTAGATACGAGTGCA
TCCCAAGTTCCAACATACTTATAGTTACCTCCTGCGGGCATTTTATCCGTTGCAGTACGT
TCACCTTGTAGGAATAAACTATTATCTTTAACTTGTTGTTCGCCCTCTTTTTGCCACAAT
TGACCAAATTTCATATATTCCAGATTACTACAGCAAGCTACAGCTACCATTGTTTTGCCG
TTGATTTCAACCGTTTTACTATTTTTAAAATCGACACCTGCCAGATCCATTTTTTGTCCA
TCAATAATTAAAACAGAGGCATCACCAAAATTGTTGAGTTCTTTAGCATTAAATTGGGTT
AAATCAATTTTAGTTGCATCAATGATTCGTTCTGTGGTCGTCTCGCCGTTTTCACTTTTA
GCGGCAAATACTGCAAAGAGAGATTTATTATTTGTGAAAAATTTCCCTGCCATTTCTTCA
GCTTTAGGACCATAGAATCCCCCTTCAAGATAATCCGAATTAGTAAAGATTGGATCATCT
GCTTTTTCTGCTTTGGCTTTTCCTCTAAAACGGTTGCCTGTTATATCAGCTTCAATGCTA
TAACGCTTGGTAATTTCTTGTGCTGTATTTCTGCTGACATAACCATTACGGTATAAATTA
CCCGTCAATTTTTTGTTATCAAAATCTACTGCAAATTCACTAGAATGAGCTACCCCTTTA
ACTTCATTATCACCTAGTTTTTTGCCAATTTCATGATCTCGATTGACATTATCCGAAATA
GATGTAGCTGCAACATTTTTACCATTACCAGCATCACTAAATCCACTTAACTCGTAGCTT
GTTTTAACATCACTGGTAAAATCCCAAGTACCTTTATAGGTAACTTTATTTCCTCTAGGG
AGTTCTTTTGACGGGCTTGTCCCTAAATAGTAAACGTAACCATCGCTCCCATTTTTAAAA
ATATAGATTGAGCCATTCTCATTTCTTACCATTTCACGATAAGATTCATCGTAAACATAG
CCTGAACGCACATATTGTAAATTTCGTTTTTTGTCCTCCTGTTTACCATCGTGAGAGTGA
TAAATTAAACCACTCGTTGTTTTATCGTTTAACTCTTTCAAGTGAGGAATTTCATCTATA
TTTTCATTCCAAATCGCCATAATTTGTGCTTCAGATAATTCATCAGTTGTATCAGGTGTT
GCTTTTCGATTTCCTTCTTTATCAAATAAAGCTCTATTCCGGCGAGGTATCTTTGCCTCA
AATCCCAAAGCAGGCTCCATCAACTTATCTAATTCTTCCTTTGTCTTTTTCTTTGTTTCC
TCATCTTGATAAGAGGTTGTTGCTTTTTCTGCTTTTGCAGTTTGATTTGGCTGGACATCT
TCTAAATCAAAACTTCCTTTTCCGCCAGAACAAGCGACAAGAAACAGCGAAGTAAACGCT
AACGCATAGGGATTAAGTTTAAAATGCATATTGCCTCCAATAATAAAAACGCTGCATTTA
TTTGGTTGGTTGGGTTACAAAGCCAATTTTGGTTAGCCCAACATTTTGAGCTAATTCAAG
GACTTTCACGATATGTTGATATTCCACAGAAATATCCGCAGAAATAGCAATAACGGTATT
TTTATTTTCCTGATATTTTGTCAGAAAAGATTGTTTTAATTCTTCTTCATTCACTAGCTT
TTCGCCTAAATAAATGCCCGTAGGATTAATCGCCACCCTGAAAATATCTTTTGCTTCATC
TTTTTTCTCAACATTGGCGGTTGGTAGTTCAAGTGGGATAGATTGCGTTAATATAGGCAT
TGTGATCATAAAAACAATTAATAACACCAACATTACATCAACTAATGGCGTAACATTAAT
TTCTGACATTACCGAATTTTCATTTTTATCAAAACTTCCAAATGCCATTATTTATTTTCT
CCATAGTGGTGTAATAAATAGATAAATAACTCGTTTGCGTAATGATCTAAATCTTGAGAA
AGATTACGATTAAGGCGAGTAATTAAGTTATAAGCAAGCACCGCAGGAATGGCGACAAAT
AATCCCATTGCCGTTGCAACTAAAGCCTCACCTATAGGGGCAGATACGGTTGCAATACTG
ACTTGCCCTTGCTGACTAATATCCATAAGTGCATTAAAAATTCCCCAGACTGTGCCAAAT
AATCCAATAAACGGCGCAACTGCACCAATAGAAGCGAGTGCAACTAAACCGCCATCATAT
TTACGCAACGATTGAGTGATGGCATTTCGCAAATGCAATGTCAGGAAATCTTTAAATGGA
AGTTGATGAGATAAATGGTTCTTTTCTTTAGCTTGATATAATTCACATTGTTTAAAAGTT
AGCTGTAAAATATCTGCAATTTCAGACCGCTTGTTTTGAATATATTGCTCTGCTTGAGTA
AGATTTTCAGCAGATTTGACTAATTTAAAACTTTGTTGGTTATTTTTTCTTACACCAATC
ATTTTAATTAAACGAATTAAAATAATAGTCCAAGATAAAATACTCATTACAACTAAAATT
CCAAAGGAAATAGAAAGTACAATATCTTGTTGCTGAAGAAGTTGAATTAAATTCATAAAT
TACCTCAAATAATTTAGGCGGCTGCCCCACATTTAAAATGAATACTGAAAATCACACTGC
CTACGACTGCACTATTATTTACTTTAGCTGGTTGATAGGTGTGTCCCGATGCCATTCTGC
TTGCTTGATTATCCAAACGTTTAATACCCGAAGAAGATAAAATCTCTACATTTGTCGCTT
TACCATTCGTTCCTATTGTTACCTTTAATTTCACACTGCCTACATCATCAGATTCATCAG
AAATATCTGAACAACGCCCTCGCATTGCATTGCCATAACCCGCACCAAGAGAAGCATCTA
CTTTGGCATTTCCGGTCACAGACTTACTCCCTTCAACACCATTTTGATTTCCTTGTTGAT
GATTTTGGGCAACTTGGATTGTGTTTGTTTTTTTATCTGATAGAGGTTTAGGCGATAACT
CTTTCTTTTTCTCTACTTTTTTGGTGAGCTTTTCTGGGGATTTTTTTATCTCTTTTTTCA
CTTTTACTTCAGGTTTCTCCCCTTTTTTAACGAGATCTGCTTGTGAAACATCTGCTACTT
CTGTACTGAGTATTTGCTCTGGCTCTTGTGTCACCTCTGGCTCACTTTCACTTTTCACTT
CAATGGGTTCTTCGCTTCCTAAATTTACTTCAACCATTTGTAAATTTTCTAAGTCCCCAA
AATGATTGAGATCTCTATCCCAAGATAGTTGTGAAATCATATATGCCAACCCGATATGAA
CAAGAGTTACAGATAAAAAAATCGAAATGTTATAAAACCTGTTATAAAACCATTGCAACA
TAATATATGAGTATATTAGAATAAATCCAGTAATCAAATAAAAATCATTATCAATATGAT
ATCTGATAAGTTTGACAATTACAACATTAATTCAAACAATGTAAGCGCCAGTTAAGTTAT
TGTTAATAAAAATCAACAGTCTTGACATTGCTTCATGCTTTTATAGGAACGTTATGAATC
ACTCGTTTATTAGTGCAACACTTTTATTAGTCTTAGCTAACTACTCTATAGCAAAACTAT
CTCAGGATAGTATTACTGAACATCTAAATGATAATAGAGTCCAAGCAGAAAAAGCCGATA
TCCTCATTCACAGCCATCAATTTAAGGTTCATCAAATCGCTAAGGAGGAAACGGATAAGA
GTAGTATTACAATGACTTCAAAAGAGTTGGTAAAATATCCAGATTTAGTGATAAGAGCAT
TATTGCCTGCGGTAATGCAAGGTAATATTGACAATGTCGAATTGCTTTATCCCATTTACC
AACAGCTTCCTGCACAATTTCACGATCCAATTCTCACCAAATGGGCATCGGCAATTGTGG
CAAAGAAAAATCAGCAATATACGGAAGCGATCAAGTTATATCGTCAGATCCTTGCCGAAC
AAGCAGATATTCAGCCTGTTCGTTTACAACTTGCGGTAGCCCTATTTGAAAATAACGAAT
TAGAGGCTTCAGAAGATCAGTTTAAAAAACTGCGTTCTGAACCGCTTATCCCCGAAATTA
CCCAACTTATCGATCAATATCTTAATGCGATAAACCAACGAGATCGTTGGACGTTTTCGG
GTGGCGTGACTTATCTTAACGATCCTAATATCAATAATGCACCGAAAGCAGGAACAACCT
ACGGCAACTGGCACGCACCAAAACGAAAATCGGCAGAAGGTGTCGGTTTTAATTTCGATC
TCGGTAAAAAATGGTCGTGGGGAAATGGTTTCTTTAATGAACTACGTCTTGCTACCAACG
GCAAATACTACTGGGATAATAAAAAATACAACGAAATGAGCTTACGAGGCAGTGTGGGGC
TAGGTTTTCAAAATGCAAAATATAACCTGAGGCTGTTGCCATTTATGGAACAAACACTTT
ATGCAGGTGGCTCTAATCAAAGTGATACATTAAGACGTTTTTCTAAATCAGGCGGTTTAA
CCCTTGAAACAAACTATTGGTTATCACCTAAATGGCAACTCAACACTAACTATGAATATG
CCGAACAACGCTATGCAAGTCGCTTGCACCTCAATGGCAATTATCACTTTATCTCTGGTG
GGCTAGTTTATTTAGCCAATGCAAACCAATATTGGTTTGCAAATTTAAACTACAATCGCA
CCGCTACTCGTGATAAAGATGATAGCTTTTTCCGTCGGGGAATTAGTTTAGGTTGGGGAC
AAGAATGGGGCAAAGGGTTTTCTACTCGCCTTTCCGTAAGTGTAGCTCAAAAACGCTATA
AAAAAGAGGCGATTTTCCGCATTATTCAACGTAATAAAGAATATGGCTTCAATGCATCAA
TTTGGCATCGTGCCGTGCATTTATGGGGGATCACTCCTCGTTTAACCTACAATTTTACTA
AAACGCAAAGTAACCACGTTCTTTATAGCTATGATAAACATAGGGTGTTTATTGAGTTGA
GCAAACAAATTTAAACTTATTGTTTGTTATACCTCTGCACCTCACTCTGCAAATCTAATC
CTTTCAACCACGCCATTTTTTCTTTGATCTGCTTTTCCATTCCACGTTCGGTTGGGAAGT
AGAATTGGGTGTCTTTCAGTTCAGGGGGGAAGTAGTTTTCCCCTGCGGCGTAGGCGTTAG
GTTCGTCGTGGGCGTAGCGGTATTCTTCGCCGTAGCCTAAGGATTTCATTAAGCTAGTCG
GTGCGTTTCGCAGATGTTCGGGAACATCGTAATCCTTGCCTTCTTGAGCTAGGCGTTTGG
CTTGTTTGAATGCGGTGTAAACGGCATTACTTTTTGGGGCAACGGCAAGGTAAATCACCG
CTTGAGCGATAGCCCGTTCGCCTTCGTAAGCCCCTACTCTGGTATAACAATCCCACGCTG
CAAGGGCGACTTGCATTGCCCTTGGGTCGGCATTGCCTATATCTTCTGAGGCTATCGCAA
GTAGTCGGCGAGCAACATACAGTGGATCGCCTCCAGCGGTTAAAATACGAGCATACCAGT
ACAATGCACCGTCAGGGGAAGAGCCACGAATGGATTTATGTAACGCAGAAATCAGGTCGT
AATAGCGGTCGCCACCTTTGTCAAAACGAGCTTGGCGTTCGCCCAACACTTCGGTGAGCA
AGGCTTTATCCAGCAATTTTCCTTGTGGTAATTGTTCTGCCATATCGCACATTAATTCAA
GGCAGTTGAGAGAAAAACGTCCGTCACCATTGACATAATCCGCCAGCAGTTGAAGCACAT
CATCTTGAATAATGAGTTTTTCATTGCCTAGTCCACGTTCTTTGTCTGCAATGGCATTTT
GTAAAATTTTTAGAATATCGACCGCTTGTAATGGTTTGAGAATGTAAATTCTTGCCCTTG
ATAGCAAGGCGTTATTCAGTTCAAAGGACGGATTTTCAGTGGTTGCACCGATAAAAATAA
GGGTGCCGTCTTCAATATGGGGTAAAAAGGCATCTTGTTGGCTTTTGTTAAAACGGTGAA
CTTCATCAACAAAAAGTAACGTGCGTCTGCCAGATTGTCGGTTGAGTTTGGCTTTTTCGA
TGGCTTCTCGGATCTCTTTGATACCGCTAGTAACAGCTGATAGGCGTTCAACTTCGGCAT
CAAGTTCATTTGCGATAATTTCAGCAAGGGTGGTTTTGCCTGTTCCTGGGGGACCCCAGA
AAATCATTGAGTGGCTATGTCCTGCTTCAATGGCTCGGCGAAGAGGCTTGCCTTCGCCGA
TCAGGTGTGATTGTCCGACATATTCAGCTAGAGTGCGTGGTCGCATTCGAGCGGAAAGGG
GACGAAAATCCGCAGAAAAATCGAAAGATAAGCTGTTCATTAGCGTAAATGTAGCCCTCG
GCGTATATGTCGCATCAGTAAGAAAATCCACGGCCATAAGATGCCGCTTATGATCGCCCC
GATGATTTCTTGGGTGTTAAATTCTGCACTATGTAGCACTAGTTCGATAAAGAAGATAAA
GAAACGAATAAGTGCGATATATGCCATCACAAGTAAGCTCTGTAACCATAACGAGAGATT
ACGCAAGATAAGATGATATTTGGCAACAAAATAGATCGCAATTGACAATACTAACGCGTG
AATGCCTAAAATTGAGCCTAAGATCAGATCCCAAACAATTCCTGCTAAAAAAGCGGTGCC
GACACTAACTTTATCAGGCAGAGCTAATACCCAGTAGATAAGTACTAATACAACCCAAGT
TGGGCGTAATCCTTGTAAATCCACAGGCCAAGGCATAATCTCTAGGACAAAAGCGATGAC
GAAAATGAAGGTCAGCACTAACATTTGGAAGATCATATTTTCACGCATTATTCTGCCCCT
TGCTCTGTGCTGTGATTAATACCGTTATCGACTTCTGGCTGTGTTGCTGGATTTACAGTT
TCTTCAGGTTCGACAGTTTCTTCTTTTTGTTCATCACTACTTACTTGTTCTTTTTTACTA
TTTTTCAAGCGGTCTAATGGGTTTAGACTTTTACGTCTTTCTTCCACAGCATCACGCACA
TCTTGCGGTGAAAGGCTTGATGCATTGCGGATTTCTTCGCTTGTTGGCCATAACAGTAAT
AAATAACGCAGGCGATCAAGTGAGGCGAGCGGTCTAGCCGTTGCTCTGGCAAAATGGTTT
GAACCATCATTTTGTACGGTTTCAATTACGGCAACGGGATAGCCTTCAGGGAAACGTCCG
CCTAAGCCAGAGGTGACAAGTACATCACCTTTGCCAATATCCACGGTTCTTGGTAAGTTA
TCCAAAATCAATTCATTGCTGTGTCCGTTGCCATTGGCTATTGCTCGAACATCGTTACGC
AAAATTTGTACGGGAATGGCGTGAGTGACATCGGTTAAAAGTAATACTCGACTACTGTTT
TTCCCGACAGAAATCACTTGCCCCACAACGCCTCGTTCATCAATTACGGGCTGACCAACA
AAAGCACCGTCACTTTGTCCCTGATTTATTACTACTTGTTGGCGGTAAGCGTCCATTTCT
GCGGTCAGCACTTCAGCTACTTTTTTATATTCATCTTGGCGTAAAGGGGAACTAAGTAGT
AAACGTAAACGTTGGTTTTCCACTTTGAGTTGATCGAGTAGCAATAAGTCTGCGTTCTTT
TCACGCAGTTGTTCTTTTAATACTCGGTTTTCAACTTGCAGTTTTTGACTGTCGATAAAG
TTGTTACTTACACCGTCTAATAAGGTGCGAGGGGTATTTGCAAAATAATACAAGCCGCTG
ACCGCTGTTTCGAGGACATTACGCATTTGGATCATTGCACTGCTTCTACCATCAAGTAAA
ATCAGGCTGATAGAGATCGCAATTGCAAAGAATAGTCTTACGCCTATAGGTGGTGCTTTC
GCAAAAATTGGTTTCATATTTCAGTTATATTTAATGGATCTTGTTAAATGCAAAATGGAC
AATAGCCGTTGATATTGTCCATTTTTATGCTAATAACTCAAGGTTGAATTAGTTGTCGTC
ACTAAAGAGATCGCCACCGTGCATATCGATCATCTCAAGTGCTTTACCGCCACCACGAGC
TACACAAGTTAATGGATCTTCGGCAACGATAACAGGCACGCCCGTTGCTTCTGAAAGTAA
TACATCAAGATTTTGTAATAAAGCACCGCCACCTGTTAATACCATTCCACGTTCAAAAAT
ATCGGCAGCCAACTCTGGTGGACATTGCTCTAGAACCCCTTTTACTGCATCAACAATGCC
TGTTAAAGGTTGTTCAATCGCTTCTAACACTTCTTTTGAGCTTAACACGAATGTACGAGG
CGCACCTTCTGCAAGATTGTGACCGTGAACTTCCATTGTGCGAATTTCATCTTGATTTTG
AATATAAGCTGTTGCTATCTCTTTTTTGATACGCTCTGCAGTTGTTTCACCAATCGCAGA
ACCATAGTGACGGCGAACGTAAGCGATGATTGCTTCATCTAATTTATCACCACCAATACG
CACCGAAGCAGAATGAACGATACCGTTTAATGAAAGTACCGCAACTTCTGTTGTACCACC
GCCAATATCAATTACCATTGAACCAGCAGCTTCTGCTACAGGTAAGCCTGCACCAATCGC
AGCAGCCATAGGCTCTTCAATTAAATAAACTTCACGAGCACCAGCGCCAATCGCCGACTC
TTTAATTGCCTTACGCTCTACTTGAGTTGCCCCTGCTGGTACACACACTAACACTCGAGG
ACTTGGACGCATAAAGTTATTGCTATGCACTTGTTTGATAAAATGCTGTAACATTTTTTC
TGTCACATAGAAATCAGCAATCACCCCATCTTTCATCGGACGAATAGCTAAAATGCTTTT
TGGTGTACGACCTAACATTGATTTTGCATTACTACCTACTGCTGCAATACTTTTTGATGA
ACCAGCACGATCTTGACGTACCGCAACTACTGACGGCTCATCAAGCACGATACCCTGCCC
TTTTACATAAATTAACGTGTTTGCAGTACCAAGGTCAATTGAAAGGTCGTTTGAAAATAA
TCCTAGAAATTTCTTAAACATAAAAGGGATCCATTAAATTTAGTTAAAAGCGAAATAAGC
CCATAGACTTAGGGCAAAAAATTGGGCATAAATATAGCAAAAAAGTCCTAATAACTCCAA
CGAATAATTTATCTTTTGCAAGTTTTATTACGAAATCCTCCGCTTGTAAAAAATCGGTTA
AATGATTTTAAGATTTCTTCAAAATAAACGTGAAAAAAATCCCCCAAAAAGTTAAATAAA
TGGTACATTTGCAATGTTTTAATTCATTATTATTTTAACCAACCTACAGGAGTCTTTATG
CTTATTGGTGTACCAAGAGAGCTGTTAGACGGTGAAACTCGTGTGGCAGCAACGCCAAAA
ACCGTAGAACAGATTAAGAAACTTGGTTTTGAAGTCATCATTGAAGAAAATGCTGGCTTT
AAAGCAAGTTTTGAAGACGATGCTTTCGCTCAAGCAGGTGCGACTATCGGCAACGCACAA
GCCGTTTGGAATGCAGACATTATTTTTAAAGTCAATGCACCAACCGATGCTGAAATTGCA
TTAATCAAGGAAGGGGCAACGCTTGTGAGCTTTATTTGGCCTGCTCAAAATCCTGAATTA
ATGCAAAAACTTTCTGCAAAGAAAATCAATGTGTTAGCGATGGACGCAGTGCCGCGTATT
TCTCGTGCGCAAGCCCTAGATGCTTTAAGTTCTATGGCGAACATTGCTGGTTATCGTGCC
GTTGTTGAAGCCGCTCACGAATTTGGTAGCTTCTTTACAGGTCAAATTACCGCCGCAGGT
AAAGTGCCACCTGCGAAAGTACTTGTGATCGGTGCAGGCGTTGCAGGTTTAGCCGCAATT
GGTGCAGCAAACAGCCTTGGTGCCATCGTGCGTGCGTTCGACTCTCGTCCTGAAGTAAAA
GAACAAGTACAATCAATGGGTGCAAGTTTCCTTGAAATTGATTTTAAAGAGGAAGGTGGC
AGCGGTGATGGCTATGCAAAAGTGATGTCGGAAGAATTTAACCGCCGTGCATTAGCACTC
TATGCTGAACAAGCAAAAGAAGTGGATATTATTATTACCACCGCACTTATCCCAGGCAAA
CCAGCCCCACGCTTAATTACCAAAGAGATGGTTGCCACAATGAAACCAGGTTCGGTGATT
GTGGATTTAGCGGCTGCAACGGGCGGTAACTGCGAATTAACCCAAGCAGGTAAAGTGGTT
ACCACAGAAAACCAAGTAAAAATTATCGGTTATACTGATTTACCAGGTCGTTTACCAACT
CAATCATCTCAACTTTACGGCACCAACTTAGTCAATCTCTTGAAATTACTCTGCAAAGAG
AAAGATGGCAACATCAATATCGACTTTGAAGATGTAGTATTGCGTGGCGTTACCGTAATC
CGTGATGGCGAAGTCACTTGGCCAGCACCACCAATTCAAGTATCTGCACAGCCACAACAA
AAAGCGGCAGCAAAACCTGCGGAGAAAAAAGAAGAAAAACCGGCAGATCCACGCATTAAA
TATGGCTTGTTAGCCTTAGCGGTGATCGCATTCTTGTGGTTAGCTTCTGTTGCACCTGCA
GCATTCTTATCTCACTTCACCGTCTTCGTTCTCTCTTGCGTAGTGGGTTACTATGTAGTT
TGGAACGTCAGCCACGCATTACATACGCCATTAATGGCAGTAACCAATGCGATTTCAGGT
ATTATCATTGTCGGTGCGTTACTACAAATCTCTCAAGGCAGCTTCTTTATCAGCGTACTT
GCCTTTATTGCGATTTTAGTGGCGAGCATCAACATCTTCGGTGGCTTCAAAGTTACCCAA
AGAATGCTAGCAATGTTTAGAAAAGGTTAAGGAGAAAGAGTATGTCTTTAGGTTTAGTAC
AAGCGGCATATATTGTCGCAGCCGTTCTCTTTATTATGAGCCTTGCAGGGCTTTCTAAAC
ACGAAACGGCAAAAGCAGGTTGTTGGTACGGTATTGTGGGGATGGTCATTGCCCTTATCG
CAACCATTTTTGGACCACAATCACAAGGTACCATTTGGATTTTAATCGCAATGGCAATCG
GTGGTGCTATCGGTATTCGTCAAGCATTAAAAGTGGAAATGACCGAAATGCCTGAGCTTG
TGGCAATTCTTCACAGCTTCGTAGGTTTAGCGGCGGTATTAGTCGGCTTTAACAGCTACG
GTCTTGCACACGAAACAGATCCAGTGCTACAAAATATCCACAATGTTGAGGTATTCCTTG
GTATCTTCATCGGTGCGGTCACTTTCACAGGTTCAGTGGTTGCTTTCGGTAAATTACGAG
GCATTATCAATTCAAAAGCATTAATGTTGCCACACCGCCACAAATTAAACCTTGCGGCAC
TTGTGGTTTCTGCACTATTAATGGTTGCCTTCTTAAATAATCCTGAGAACATTTTCCCTG
TATTAGTGATGACTGCAATCGCTTTAGCTTTCGGTTGGCACTTAGTGGCTTCTATCGGCG
GTGCGGATATGCCAGTGGTTGTTTCTATGCTTAACTCTTATTCAGGTTGGGCAGCCGCAG
CAGCAGGCTTTATGTTAAGCAATGACTTGCTAATCGTCACAGGGGCATTAGTCGGTTCTT
CAGGTGCGATCCTTTCTTACATTATGTGTAAAGCAATGAACCGCTCGTTCATCAGCGTTA
TCGCAGGCGGCTTTGGTAACGATGTTCAAGTCAGCTCAGATGAAGAACAAGGCGAACACC
GTGAAACCACCGCAGAAGAAGTGGCAGAATTACTTAAAAATGCAAGCTCTGTGATCATCA
CCCCAGGATACGGTATGGCGGTGGCACAAGCACAATATCCTGTTGCTGAAATCACACAGA
AACTACGTGATCGTGGCGTCAATGTTCGCTTTGGTATTCACCCGGTTGCAGGACGTTTAC
CAGGCCATATGAACGTATTACTTGCTGAAGCGAAAGTGCCTTACGATGTCGTATTAGAAA
TGGACGAAATCAATGATGATTTCTCAGATACTGACGTAGTCTTGGTTATCGGTGCAAACG
ACACAGTAAACCCAGCGGCAATGGACGATCCAAATAGCCCGATTGCAGGTATGCCAGTAC
TTGAAGTTTGGAAAGCCCAAAACGTTATCGTGTTCAAACGCTCAATGGCAGTGGGCTATG
CAGGCGTACAAAACCCACTGTTCTTCAAAGAAAACACTCAAATGTTATTTGGTGATGCGA
AAGAACGTGTGGACGATATTTTAAAAGCCTTATAAGTAGCAAAAAATAACCGCAACTTAT
AACAATAAGGTGCGGTTATTTCTACCTATATTTATGTTCAAAAACGAGCAGTCCTTGCTT
CTCTCTATGTTTGGCATCCCCTAAAGTACACAAGTAACATCGAAAGAGGCAGTATAATTT
CTTGGAAACCTTTCATATTGAGATGTAATGAGTTCTGCCTTGCTTATAAACACTCCTATC
TCTCTAAGTAATAAACTATATGTTGCCCAAAATTATCTGTTAGAATGGCTCCAAACGACC
CAACTTGTGGGATTTTTGTGTAGTAAATTAAGTTATACTAAGCTCTATATCATTTATTTC
TTGGACTTTAGGATCAACCGTACCTAATCAAATACATTCTCAATTAGAGAATGTTTGACC
ATTTCCTGTCTTAGGGTAGACATGATTTTTATATACTAAAGAATAAAATAATCGAATATT
TAACGATTCTTATCAGATTTTTTGTTAGGATAGCACTTTAATTTTTCTATTTGTTTTTTG
AGTGATTACAACGAGGTTTTTATGAACCCAAGACGCAAATCTAGACTGAAAGTGGTGATG
GCAGTGTTAAGTGGGCTTGCCGTTGCTGTTGGTTTAACCTTATATGCGTTAAGCCAAAAC
ATTGACTTATTCTATACGCCATCAGAGATTATCTATGGTAAAAATAATGATCCAGAAACC
AAGCCTGAAGTTGGGCAACGTATTCGTGTAGGGGGTATGGTGGTTGATGGGTCGGTAAAA
CGTGATGACAAGACCCTTAAAGTGACCTTTGATCTCAATGATATTGGGCCTGCAATTCAG
GTGGAATATGAAGGGATTTTACCTGACTTATTCCGTGAAGGGCAAGGGATTGTGGCACAA
GGTACTTTAGTTGAGCCGACAAAACTGAAAGCAACCGAAGTGTTAGCTAAACACGATGAA
AACTATATGCCACCTGAATTAGGCGATCAGATGAAAAAGCAACATCAGCCGATGGGGATT
TCAGAAGCAGATCTCAAAGGAAAATCAGAACGTGATGCAACGCAGATCTCTCAGCCGTTT
GGAGAAAATAAATGATTGCTGAATTAGGTAACTATACCCTTGCTCTTGCTCTCGCATTGG
CAATTTTATTGGCGATCTTACCGCTTGTTGGTGCTTATAAACAAAATGCTAGTCTGATGG
CATTGGCTCGTCCGATGACGTGGGCGGTTTTTTTAGCATTATCAATCTCGTTTGGCTCGC
TTTTTTATCTGTTTGCGGTCAATGATTTCACTGTGCAGTATGTGGTGAATAACTCAAACA
GTACGTTACCGTTAGAGTATCGCCTTTCCGCTGTTTGGGGTTCTCACGAAGGATCTTTGT
TGCTTTGGATTTGGCTACTTTCCCTTTGGAGCGTTGCCGTTGCGACATTCAGCCGACAAA
TGCCTGAAGAAGCCATCGCTCGTGTATTGGGGGTAATGGGCTTGGTTAGCATTGGCTTTT
TAGTCTTTATTCTGTTTACTTCTAACCCGTTTAACCGAACTTTCCCTGATTTTCCTGTTG
ATGGTCGAGAGCTTAATCCGATGTTGCAAGATGTTGGCTTAATCTTCCACCCTCCGTTAC
TGTATATGGGCTATGTGGGCTTTTCTGTTGCCTTTGCTTTTGCTATTGCGTCGTTGATGA
CAGGTCGTCTTGACACTGCTTGGGCGAGATGGTCACGTCCTTGGACTATGGCAGCGTGGG
TATTTTTAACATTAGGTATCGTACTTGGCTCTTGGTGGGCATATTACGAGCTTGGCTGGG
GCGGTTGGTGGTTCTGGGATCCTGTGGAAAATGCCTCGTTAATGCCGTGGATTGCAGGTA
CTGCATTAATTCACTCTTTAGCGGTTACGGAAAAACGTAGTACTTTCAAAGCGTGGACGG
TCTTGCTAGCTATTCTTGCTTTTTCACTCTGCTTACTCGGTACATTCTTAGTGCGTTCAG
GGATTTTGGTATCGGTTCACGCTTTTGCTTCTGATCCAACTCGGGGCTTATATATTTTGG
CTTATCTCGTGGTGGTTATTGGCGGTTCGCTACTGCTTTACGCTTATCAAGGCAGTAAAA
TCAAGAGCTTAGACAATTCCGAACGTTACTCACGAGAGTCAATGTTATTACTCAATAATG
TGCTATTAATGGCGTTCTTATCGGTGGTCTTTTTAGGCACGATTTTACCGTTAATTCATA
AACAAATTGGTTTAGGGACAATTTCTATCGGAGCACCTTTCTTCGATCAGATGTTTATGA
TCTTAATGGTGCCTTTTGCATTTTTATTGGGAATTGGACCGCTTGTAAAATGGCGTCGAG
ATCAGGTTTCTGCTATCCGTAAGCCAGTCCTCATTTCATTAGCCGTAATGATATTGCTTG
GCTTTGGCTTACCTTATCTTTTTGCCAGCAAAATTACTGTCAGCGTGGTATTAGGGACAA
TGATGTCCGTCATTATCGTGGCATTGAGTTTATATGAACTACATCAACGAGCAACGCATC
GTCATAGTTTCTTGCAAGGCATTTTGAAACTTTCTCGTTCCCATTGGGGAATGGTGTTGG
CTCATTTAGGGGTTGCAATGACTGTGTTTGGTATTGCCTTTAGCCAAAATTACAGTATCG
AAAAAGATGTACGAATGAATGTAGGCGACAAAGTTGAAATTTTAGATTACAACTTTACCT
TCAAGGGTATTCGTGACTCAAATGGGGCAAACTATATTGGTGGCACAGCGGATATTGAAA
TTCATCGAAATGGTAAATATGAAGCCACACTACACGCAGAAAAACGCTTTTACAATGTCA
GTAAAATGGGTATGACTGAAGCTGCGATTGACTGGGGATTTAGTCGAGATCTCTATGCAG
CCTTAGGTGAACGTTTAGAAGATGGCTCTTGGGGCGTACGTTTATACTACAAACCGTTTA
TCCGTTGGATTTGGTTCGGTGGATTGTTTATGGCGATAGGTGGCATACTTTGTATGATGG
ATAGACGTTATCGCTTAAAACAGAATAATTAACTATGTTTATCGCTCTTCATAAGGAATA
ATCGGCATGGTAGACAAAATAGTTGCTAATGTTTATTTTCTCTAAATATTAGCAACTATT
TTTATTTGAAAAATCTTGTATAGACAACATATTACACCTTTTATTTACGAAGTAATTTAT
AAAACAGAGTAAGTAAGACTGTTGGCAATAATCTCGGTACCACTCGCATAGTAAAAGTGA
TAAAACCTGAAACGATATTCTGCATACCCACTTGGTGTTTTAATTTAAACAAGCGCCATT
CTGCCTTAGCCTGAGCGATACCACGACGGCGACCAACCATACCATTTCCAACACGAGCAT
AAACCAAAACCTCAGGCAAATTCGCTACTTTTTTGCCTAATGCGACCAATTTAATCCAGA
GATAATAATCTTCTTGTAAGTCTTGATAGCCACCACATTCAAGCACAGCATTTTTTTGGT
AGGCGACCGTCATATGATTAAATGGGCAACGTTTCTGTGTAAACTCTACAATGGCTTTGG
TTTCTGTTGGCACACGACGATAGCTGACAATATCATTAATATCTGAGCCAAATTCAGCAA
TTTGTCCGCCAAAAATAATGGTATCGGGATTTTGTTCAATAAACGCAATCTGTTTTTCAA
AACGTTCTGGAATACAAATATCGTCCGTATCCATACGGAATACCCATTCATTTCTGCAGT
GGGTTAAGCCGTGATTGAGTGCTTTTCCTAACCCTTGATTTTGCTCAAGTCTAACGATAT
TAAGCGGTAAGATCTCCGCAAAATTTTGCATAACTTGTTCTAATTCAGGGGTAATGGCTC
CGTCAAATACAACAACAATTTCGTCCGCTTGAACCGTTTGATTTTTTAAACTTTCAAAAC
ATTCGGTTAAATATTTTGATTTTTCCTTAAAATATAAGGACATTAATACGGAAAACTTCA
TTAAATAAACCTTTTCATATTGATTGCAAGTTTTGGTGAAATAAATGTGAGCGTAGCAAT
CACCAAATGTTTAATATTTTTACTTTGTAGGAACATCTGCCAATAATAACAAGCCGCTTT
ACGAGATAAATTCATTATATGTGGATAAGAAAGCATATATAATGAATTAAAAGCAAAGTT
TTTTTGTTGAATATCTGTTTTTACATATTTTTGTTTAATAGTTTCAATCGCTAATTCAGT
ATTTTGTGTATTTGTCGATACACTTGCTCGTTTAGTATGGAAAGTACAGGTTGTTAAGGC
TTGAGAAACATGTTTTGGTTTAAATTCGTTATGCGAAATGACTTTCAAAATAAAATCATA
GTCTTCTAGAGATTTTAAATCCGTTGATAATCCATTGACTGCAAAGAAAAATGATTTTTT
AATCGCAATCATCGGCATTCCACCTACTTTATTTGCCAGTAAAATATTCTCTAAAGTGAC
CGCTTGTTCATTTTCATAGGGGCGAGTGATATAACTAAACCCTTCATTTACCATCACACA
TTCAGCAGGGTGATAAATAAAATTAATCGTCGGGTTTTCATTAATTGTTTTTGCCAGTAT
TTCACATTTTGGATGAGCAAAGCGATCATCATCATCTAAAAAGAGTAGCCACTCGTTTTC
AGCAAATCTTGCTCCTACATTACGACTTTCTGCTGCTCCTAAATTCTGTTCATTCCTAAT
CACGTTGACAGGAAATGGGTAGAGATGTTTAATTTCTACTGGCTCAACAGAGTGATCATC
GACAATAATCACTTCAAAATTATATTCCGTTTGATATTCCAAACTTGTTAATAATGCAGG
AATTTCATTTTTTCGATTATAAGAAGGAATAATAATACTAAACATTTTCTGTCTTGTTAT
TTAAAAATAGAATTTTATTTTTACCTTCATTGCCAAATAAAGATAAAAACATTAATAACA
CTAACATAATGCCAGGGAAAGCATAGGCATCGGCTTTTACATTTAAAATGGAGAGAATAA
GTAAGGTAGATAAGATAAAAATCCAACTACCGTCAAACCAATTTATTGCCACTTTTCGTA
CGAAGTAACACATAAATAAGAAGCAAACAGAGAGATAAATAAATCCGCCATATAATGTTT
GGCGTAAAAAACCAGAGTCTGTTTTGCCGTAGTAGCCACCTTGAGGATAAAAATAACGTC
CATCACCAATTAAAATCTGTTTTAATTCAGGGATATAAAGATGATTTTGAACTAGATTAT
CCGTAGATGAACTAACTAAACCATAGCCGTGAATAACATTGATTAAAGGCTCTAAAGCGT
GTTGTACATATTTATTTTCTGCAAAATTAAAGGCTAAAAATAAACAGATAGTTCCAAAGA
GCAAAATGGCATAGGAAATCGCCTGTTTTTGACACTGTCGAATGCTCAGCTGAACACCTA
ATAAGGCTTGGAAAATGGCATTGCCCGTGAAGTCAGTTCACCGATTAAATAAACTGCACT
GTCTTTGATGGCTCTCATTGCATCTCTTTCTCAATCAAGCTATCCGCCAGTTGCAAATCT
AATGTGGTATCAATATCGACTGAGCGATAGGTTGGCATTAAATAGAAACGCACAGGTGGA
ATAAAAAAGTATTTTTCTTGAAGTAGGCTGGCGATATCGTTGATATAAATCGCCCCATTC
GCACGGTATGCTTTTGGTAATTGCTGACGTGGTGCTTCAAAATCTTTGATTTCATTCATC
GGGAGAATATCATCTCCATTTAAAACAAATGATTTATACGGGTGGTGTTCACATTCACAA
GCGGATACCACAGACTTACTTTTTCCACCTAAAAAGATTTCCATCGCATTGCGAATATCT
AACGCATTGCGAAGTGGGCTAGTGGGTTGGAAATGAGCGACAACGCCTTCACGAATGTTT
AAGGTTTCTAAACAGTGCAAAATAACATCAATAGTGCGAGTATCACTTTGAGCCAATTCA
GCAGGGCGAAGTAGTGGTGTTGCACCATATTTTTCACCTTCCTGTAAAATACGTTCGCCG
TCTGAAGTGACAACGATTAAGTCAAACATTCCAGACTCTTTTGCTGCTAGAACTGCACGG
CCTACGAGCGAAATTCCGCCGACTAATTGTAAGTTTTTATCTTTAATCCCTTTCGAGCCT
GCTCTGGCTGGAATAATTGCAATTTTTTTCATAAATCTAACCGCTAGTAATATGGTTAAT
AAGACTTGCCATTTTAATTTTAAAGAGCGAGTTAAACAATAGACAACGGAAAAGGAATGA
GGAATAATAAATCTCTTTTACTTACTTGACAAAATTGCCTACTCATTATGTTTGCTATCA
CAAAATTTATTACTGCGGTCATTCTTCCACCATTTAACATTCTGATTTTATGGTTGTTTT
CTTTAATTTGTTTCCGCTTAAAATGGAAAAAATTAGGTTATCTCTCAACTTTTTTAGGTG
TAGCAATGCTCTATATTTTCAGTATTCCCTATACTTCGCAAAAATTGCATGATTCTCTGG
TAACGGAAGATAACCTTAGTATTGAAGATTATAAATCGGCTCAAGCTATCGTTTTACTTA
GTGGTGGCTTGCGTGATAGTAAAGAGTTATTTGGCAAATTAGCGATCAGCGAAATAGCAT
TAGAGCGGGTACGTTATGCTGCTTTTTTACAAAAAGAAACGGGCTTACCTTTATTGATTA
CGGGAAGTAGCCCAAAAGGGACTTCAGAAGCTGCCGTCATGAAAAAAGAGCTCGAACAAT
TTTTCCATATTCCAACACAATGGTTGGAAGAAAAAGCCAAAACGACGGCTGAAAATGCGA
AGTTTTCTAAACCTATTTTAGAAAAAGAAGGTATTAATAAGATTGTGCTAGTGACAAACC
AGTGGCATATGCAACGAGCAAGAATGCTATTTGAGCGAGAAGGTTTTAAGATATTACCTG
CAAGTGTTGGAGCAGGAAAAATGCCTGAAACCTATGGATTAAATGTATTTTACTTTATCC
CACAATCAGGAGCATTACATAGCAATATGCACGCCCTGAAAGAATGGATTGGATATTGGA
AAGAGAAATAACGGATATTATTAGGTTAATACATTTAGTAGATCAGCCCTAGTGTAAAAA
CAAATATCACTAAAAATTCAAATAGGCCGACTTGTTTAATTTTCCAGTTTCTTTTTGGCA
CAATAACCGCTCTAATTAACCCAATGAAATAGGCAAAGCTAATGCCATAATCGCCTAAGG
CGAGATAAACAAAGATAAATATACAATGAAGTCCTATACTGAACTTACAGTAAAGAGGAT
TTTTCCGCTCTCGAGCAACGCTTTTTACATAAATTGTTGTCCCAATAAAAAATAACGTAG
GGTGGAGTAAAATCTCAAAATTATATTGGTTCGTTGCTAAATAGAAACTTGCCATTCCAA
TTATGCCGAAGGTTAAAATACCTGCAATATCATTGATTAAGTTTTGTTCATCTTTTTGTT
TTGCATAGTAAATTTGGACCCCTGCAAGCGGCAGGATTGGGATTATAAATTGCAAAATAG
AAAAATGACTTAAGAGTACCGGAAATATAAATATGCCGCTAAATACGGCATAAATAATCA
TCCAGCGTTTATATTTTTCATTTTGTTTTTTACTAACAACAGAGAAAAAAGGATAGGAAA
AGAGATAAGTAAAAAGCCAGCTAAGCCCAAGCCAAAAATGATTCATTACAAAATGGCTAG
CAGAAATACCATAAATAAATGGTACAAATGCCATCACTAATGCTCCGTGCTGATTAGAAA
TAATCGGCTTTTCTTTAAATATCATGCTTATTTATCTACTATTTTGTCTAGGTTCCCATA
TCCAGTTTTAAATTTTATACTCTACTATATTGATTTACTTTACTTGCAGCTTCTTCCCTA
CAAAGATTTTATTTTGTTTTAAACCATTTAGCTGCCTCAATTTTTCAGGTGTTGTTTTAT
ACATGCGAGCAATGGAATAAAGTGTTTCATCTTTCTGGACAACATGATATTTCGCATTGA
GATTAACCGTTTTTTCTGACGCTTTAGACGATTGTTCTTGCTTAGTTTTCGTCGTTATTT
TCGCTTTCTCTTTAGTTTTTTCCTTAGGCGAAGTCACCGCTACTTTAGCTTTTTTATCTT
CCTTAGAGCGATTTTCTACCTTTTTTTCAGCTTTCGATTTCTTGGTTGATTTTTCATCAT
TAACTGCTATTTGATTTGGCTGTTTTGGTAATCTATTTTTATATGCAATTAATCCTTGAT
AAATCGCCTTTGCAATCTGACGGCGATACGCCTTTGTAGCTAAACGTTGTTCTTCCGTTG
CATTAGATAAAAAGCCTGTTTCCACTAGAATTGAAGGAATGTCAGGGGAACGCAATACGC
TAAGGCTGGCGTGTTGTGGCGAACTTTTCGCTAATTGCGTAACATTTCGCAGTTTGTCTA
AGACTGTTTTACCTAACTCATAACCTGAACGTTGTGCGTGAGAAAACTGCAGATCAAGCA
CTGTCTGGTTCAAGTAACGTTCATTATTATTTGCTAAAACCGAACCTGCCCCACCTAATA
ATTCCGATTGCTTTTCGTGATCTTCCAACCATTTTCCTAATTCATCATTTGCACGGCGAT
TAGATAAAACCCAAACCGAAGCCCCTTTCAGATTATCCGAACTTGGTGAAGAATCAGCGT
GGATTGACACTAGATAATGTGCCTTATTTTTACGAGCAATTTCAGTTCGATTAGGTAGTT
GGATAAAATAGTCACCATTGCGTGTCATTACTGCCTTGAAATTAGGATCTGCATCTAACA
ACGCCTTTAATTCTCTAGCAATCGCTAAAGTCACCTCTTTTTCTTTGACCCCTAAATTTT
TACCGATAGCCCCTGGATCTTTGCCCCCGTGTCCAGCATCAATGGCAATGGTTAATTTTG
CTTGTGCGGAAAGAGCAAGAAATAAACTCATTACCGTAAAGCAAACATAATGTCGTAATT
TCTGCATAGTATTACCCTAAGCGGTCTGATATTCTAAATAATTTTCCAAAATCTGTTTTG
CTAAGTCGTTTTGAGGCATAAGAGCTAGATTTCGCCCTGTTTCTGCATAGTCAATTTGAA
TAATAAAGTCCGCAGATGGGATCATTCCTTCCCCTCGACTTGCCCATTCTAGTAAGCAAA
CCGTTTGTGGACGGAAGTAGTCCCTAATTCCCATAAATTCTAACTCTTCAGGATCACTCA
AACGATATAAATCAAAATGATATAAAGCATAAGGGGGAAGCTGATACTCTTCCACTAAAG
TATAAGTTGGACTTTTTACATTCCCATTATGCCCAAAAGCACGAACAATGCTCCGAGTGA
GCGTCGTTTTTCCAGCCCCTAATTCTCCATTCAGATAAATCACAATCACTTTTTCACTAT
GATTTTCTAAATAGCGTTGAAGTTGTTGGGCAAAACGCTGACCGAAATTGAGCATTTCTT
CTTCAGTTGCAAAATAAAATGATTGCATTATTGTTAATCTAAATTAATAAAATGGTGACG
ATAAAACTTCAGTTCTTCGATAGACTCTTTAATATCATCTAAAGCTAAGTGGCTGTTTTT
CTTACTAAATTGTTTAAGCATTTCAGGCTTCCAACGGCTCGCAAGCTCTTTTAATGTACT
CACATCTAAATGGCGATAGTGGAAGTAGTCCGCCAAATCTGGCATATATTTATAAAGGAA
ACGCTTATCTTGTGCAATACTGTTACCACAAATCGGCGAAGCCCCTTTCGGCACCCATTT
CTTCAGGAAATCTAATGTCTGTAATTCGGCAGCACGTTCAGTTAATTTACTCTGCTTCAC
ACGCTCAACCAACCCATTTGCAGTATGGGTTTTCACACACCATTCGCTCATTTTATTTAA
TAATTCATCGGGTTGATGTACGGCAAGCACAGGGCCTTCAGCCAAAATATTCAGATCTTT
ATCGGTGATAATGGTAGCAATCTCAATAATTCGCTCTTTTTCAGGATCAAGCCCTGTCAT
TTCGAGATCGATCCAAATTAAATTTTGTTTGTCTTGTTGGCTCATCTTTTTCAATTAATT
ATCTAAAATTCCACAGGATATTATTTATTGTAGCATTTCATGCACCACTTTCATAAACCC
ATCAGCAGTAGCATAAACTTCTTCTTTGCCTTGAGCTTTTAAAATCATATCGGAAAGCTC
ACGGAATGCGGAATGTCCGCCTTTACGCGTTAAGACTAAATCTGCCTGATTTTTAACATA
ATCAAAAGCATCGCCCACGGCAACCGCTAGTCCACAGACTTCAAATGCAGGCAAGTCCAG
TGTATCGTCGCCTAAAAATGCCGTTTCTTCGGCAGAAACCCCCGCTTGTTGCATTAATTC
AAAACAAGCATCTCGCTTAGACATTTTGCCAAGTTGGAAAAGGGGAATGCCTAAATCTTT
GATGCGACGGCGTAAAATCGGGGTGTCACCGCCCGATAGCACTGCAACTTGAATACCACA
AGCAAGAAGCATTTTGATCCCTAAACCGTCTTTCACATTGAAGTATTTTAATGCTTCGCC
ATTTTCGGTGTAATAAAGGCTACCATCAGTGAGTACACCGTCCACATCGGTAATCACAAG
TTTAATTTTTGTCAGTCTTTGCATAAGTATCCTTGATTTCAGTTAAGTGGAGTTTTATGA
TCTTGCCCATTATAGCCTTTTGGAGTAGCCAATGTCGATTTCTCAAAATTTAGCGATAAT
TTCTCAACAAATTCAACAATATTGTCAGCAAGCTAATCGCCCTGAACAGAGTGTTAAACT
GCTTGCGGTGAGCAAAACTAAACCCATTTCAGCCATTGCCGAAGCCATTGAAGCAGGACA
ACGTGCTTTCGGCGAAAATTATGTGCAAGAAGGTATTGAAAAAATTCAATATTTTGCGGA
GAACGACACATTAGAATGGCACTTTATCGGTTTATTACAATCGAATAAAACGCGTGTAGT
GGCGGAGCATTTTGACTGGGTACAAACGATAGATAGGCTCAAAATTGCACAACGTTTAAG
CGAACAACGCCCTAAACACCTGCCTGTACTGAATGTTTTAATTCAAATTAATATCAGTGA
TGAAGCATCTAAATCGGGTATTTCTGCGAAAGAAATGCTAGAATTAGCCACTCAAATTAG
CCAACTGCCACGTTTGAAATTGCGTGGTTTAATGGCAATTCCGAAGCCTGAAAGTGAGCC
TGAGCAACAGAAAATCGCCTTAGCTCAAATGAATGAACTGTTTCTTCAATTACAATCTCA
ATTTGAAGGGATTGATACGCTATCAATGGGAATGTCTGATGATATGCCAAGTGCAATTGA
ATGCGGTTCGACAATGGTGCGTATTGGTACGGCGATTTTTGGGGCAAGATCTTAAATTTG
ATTGCACTTAAAGACAAATACTCTTATCCTTTCCATATTCAAAAAAAACCTAAGGGAAAA
GCTATGCAACCTAAAGCAAAATTTAGAAAAGATTACCGTCAGCCTGATTTTACGATTCAT
CAAATTTATCTTGATGTTCAGCTTGATCCTGAGCAGACGATTGTCACATCGACGTTGTCG
GTCATGCGTAAAAATGCAGAAGCGACTACGTTACGTTTAGATGGGCATAGCTTTGAATTT
TTATCGATTAAATTTAATGGCGAGCCGTTTAAAGAATATCAAAAAGATGATGAGGCTTTG
ACTTTAAATTTAGCCGATTTCCCTGCGGATCAATTCGAGCTGGAAATTCAGACAAAACTC
AATCCATCAACAAATACGTCACTACAAGGGTTATATCAATCAGGCGAAGGGATCTGCACG
CAATGTGAAGCGGAAGGTTTCCGTCAGATTACTTATATGCTTGATCGCCCTGATGTGCTT
GCAAAATATCGCACCAAAATCACCGCTTGTAAAAGTAAATATCCATACCTGCTTTCTAAC
GGCAACCGTATTGCTCAAGGGGAGCTGGACGATGGTCGTCACTGGGTGGAGTGGGAAGAT
CCGTTCTTTAAACCAAGCTATTTATTTGCCTTAGTCGCAGGGGATTTTGACCTGTTACAA
GATAAGTTTATCACGATGAGCGGACGTGAAGTTGCCCTTGAAATCTATGTGGATAAAGGA
AATCTTGACCGTGCCACTTGGGCAATGGAGAGTTTAAAACGTTCGATGAAATGGGACGAA
GAGCGTTTTGGGCTGGAGTACGATTTAGACATTTATATGATCGTGGCGGTCGATTTCTTT
AATATGGGGGCAATGGAAAATAAGGGGTTAAACATTTTTAACTCGAAATTTGTGCTGGCT
AATCCGCAAACTGCAACGGACGATGATTATTTGAATGTTGAAGCGGTGATTGCTCACGAG
TATTTCCATAACTGGACGGGCAACCGTATTACTTGCCGTGACTGGTTCCAACTCAGTTTA
AAAGAAGGTTTGACGGTTTTCCGTGACCAAGAGTTTACTTCAGATTTATGGTCAAGATCG
GCAAAACGGATTGAAGATGTGCGTTTGTTGCGTGCGGTACAATTTGCTGAAGATGCAAGC
CCGATGGCTCACCCTATTCGCCCTGAAAAAGTGATTGAAATGAATAACTTCTATACAGTT
ACCGTCTATGAAAAAGGGGCGGAAGTTATTCGTATGATCCATACCTTACTTGGCGAAGAG
CGTTTCCAAAAAGGAATGAAACTCTATGTGGCAGAAAATGATGGCACGGCGGCAACCTGC
GAAGATTTTGTGTCTGCAATGGAACGTGCTTCGGGAGTGGATTTAGATCTATTCCGCCGT
TGGTATAGCCAATCGGGTACACCTGAATTAACGATTGCTGATGAATATGATGAAAAACGT
CATACTTACCGCTTGCACGTTTCTCAAAACACACCACCAACCGCTGATCAGCTAGAGAAA
GTGAATTTACACATTCCGTTGAAAGTAGCGTTATATGGTCAAGATGGTAAGAAAATCAAG
TTACAACACGAATTATTAACCGTCAGTGATGTGTTAGATGTGGTCCACGAACATCAAACC
TTTGAGTTCCACAATGTGCAACAACGCCCTGTGCCTGCACTGTTGTGTGATTTCTCAGCC
CCTGTGCGTTTAGATTATGACTATTCAACAGAACAGCTTTTAACGCTCTTGAAATTTGCT
GAGAATGATTTTGTGCGTTGGGACGTGGCACAAATGTTGTTTAACAATGAGCTGCGTGAA
AATCTAAGTCGTTACCAACAGGGCGAAGCAATGGCATTCTCACAAGGTCTGTTAGAAGCG
CTCACCTTTGTGATCGACAATGCAAATAAAGACCCAGAACTTGCCGCTTTAACCTTAACC
TTGCCAAAAGAAACGGAATTTGCGGAGTTGTTTAAAGTGATCGACCCTACGGGTATTGCA
GCTGTACGTCACTTTATGCGACAAGCGATTGCTGATGAACTAAAAGATCACTTCTTAGTC
GTTTACAACCAAAATAAATTAACGGAATACCGTGTGGTTGCCGAGGATTTGGCAAAACGT
GCATTACGCAATGTCTGCTTGTCTTACCTTGCCTTTACTGAAGTAGGGAATACCTTGGTA
CACAAACATTATCATCAAGCAAACAATATGACGGATACTTTGGCAGCACTCACGGCTTCG
ACCAAAGCACAACTTGCTTGCAGAGATCAGCTTCTTGCCGATTTTGAACAAAAATGGCAA
CACGATGGCTTAGTGATGGATAAATGGTTTGTTTTACAGGCAACACGCCCAGATGAAAAT
GTACTTGAAATTGTGCAAGATTTATTAACGCACCCAAGTTTTAACTTTAAAAATCCAAAC
CGTGTACGTTCACTCGTTGGAGCATTTGCAAGTCAAAACCCAAGTGCGTTCCACGCCATT
GACGGTTCAGGTTATCGTTTCTTAGTCGATATGTTGATTAAGATGAACGAAAGTAATCCG
CAAGTGGCGGCACGTTTAATTGAGCCGTTAATTAAACTTTCTCGCTATGACACTCAACGT
CAAACCTTGATGCGTCGCGGCTTAGAGCGTTTGAAAGGCTTGGATAATCTTGCTCGTGAT
CTGTTTGAAAAAATTGAAAAGGCGTTGCAGTAATGATCTGGCATAAAGCATTATTTTCTT
TTCACGGAAGGTTAAACCGTAAAGGCTTTTGGATCGGCTTTGGGATTAATTTTGCATTTT
TGTTTATTTTTGCAAATTTTATCTTAAATCCGACCGCTTTCAGCTGGATTAGCGTTCTAC
CCTTGACCCTTTCACTTTACAGTTTATCTGCAGTGATCGTTAAACGCCTACACGACCGTA
ATCGTTCGGCGAAAGCCTTGTTTATGGTTGCGGTGCCGATATTGTGTTATCTCAGTTCAT
TGGGAGCGCAAGGAACAATGGCATTTGTGCTAGGCATTATGATGCCGATGTTTATCGGGA
CGATTTTACTGATGGAATGGGGCGTGTTTGTAGGAAATCCTGAAGCAAATCAGTATGGTG
GGAAAGGATTGAGTGTGAGATTTAGATAATTGTAGGGTGGGTCTTGACCCACCGTTTCGT
TGTAATATCTTGAATTTATTGGTGGGTTAAAACCCACCCTACAAAACTGTTTTTTAAATC
TCCCCCAGCCCCTCTTTTTCAAAGAGGGGAGCTAGTTACAAATTTTAATAACAAACAAAT
ACAAAATGACTGAAATAAAACTTAACTACCACAAAACCCATTTTTTAACCTCTGCACCTG
ATATTCGCCATTTACCTGAAGACAGTGGCGTGGAAATTGCCTTTGCAGGGCGTTCAAATG
CAGGGAAATCAACGGCATTAAATGCTTTAACTAACCAAAAGAACTTGGCTCGTACTTCTA
AAACTCCAGGGCGTACGCAGTTAATTAACTTATTTGAAGTAGAACCAAATTGTAAATTAG
TCGATTTACCTGGCTATGGCTATGCGGCGGTGCCTGAACAGGTGAAACTTCAGTGGCAAC
GCTCTTTAGGTGAATACTTGCAGAAACGAGAATGTTTACGGGGGGTAGTGATTTTAATGG
ATATTCGCCACCCGTTGAAAGATCTCGATCAGCAGATGATCGAATGGGCAGTGTCTGCGG
AATTACCTGTGTTATTGCTACTTACCAAAGCGGATAAACTTAGCCAAAGTGCGAGAAGCA
AAACCGTTAAAATGGTGCGTGAAGCAATTTTACCGTTTCAAGGCGATGTGCAAGTTGAAG
CCTATTCTGCATTAAATCGTATTGGTATTGATAAACTTGCGACTAAATTAGATAGTTGGT
TCGCCGAAATTTTTACACAAACCCAAGAGGGCTAATCTTATGTACAACTTAACCGAATTA
CGCCAAGAAACCGATGAAATCATCAAATCTTTATTAGACGATGGCAGCGATCCTGAAGCC
CTTTATATTATCGAACACCACGTTGCTCATCACGATTTCGATAAACTCGAAAAATTAGTG
GTAGATGCTTATAAGTTGGGCTATGAGATTTCTGAAGCGGAAGAAGTGGAAGAAGAAAAT
GGCGATCTTGTGTTTGTGTGCGATATTGTCAGCGAAATTAAATTAGATGCGGAACTTATT
ACCGCTCAACAAAAAGAGCTACTGCCGTTAATCGAAAAATCGGGTGCGGTCTACGAAGGC
TGGGGAACTTATTTTGAAGATCCGAACAGTGATGAAGATGAATATGGTGATGACGGCGAA
TTTTTCGATGACGAAGATGATGATTTTGATGATGAAAGACGTTAACCATTAGCAGAATTA
TGAAAATAAATGATAACCCTATGTAGAATATTTACCATGTAAGAATCAAGTAATAAGGAG
GAGCAATGCTAACAAATTGGTCAGAAGGTTATGTTAATGATATTAATTATACGACAGGTT
ATTACGATGGATTAAATAGCCACCAATTAATTTGTCCATTCTTAATAGCAAATTTACAGC
CGCCAAAAGTCATTAATGCGTGTGAGTTAGGTTTTGGGTTTGGTGTATCGCTTAATATTC
ATGCAGTAGCAGGAACAGTAAAATGGTACGGGACTGATTTTAATCCTTCTCATGCGTTCT
TTGCTCAACAATTAGCAAACCAAGGCAATCCAGATAAAGTCGTTATTGCAGATCAATCTT
TTGCCGAATTTTGTCATCGAGATGACTTACCTGATTTTGATTTTATTGCTCTACATGGTA
TTTGGTCTTGGATTTCACCACAAAATAGAGAAACTATCGTTGATTTTATTCAACGTAAAT
TAAAAGTAGGTGGTGTAGTCTATATTAGCTATAACACATTACCAGGATGGGCAGGAAAAT
CACCAATTAGATATTTATTAAATCAATACTATAGTAAATTATCTGCTACTCTAGAATCAA
AAGATCAAGCGATTAAATCAGCATTAGAACATACAAAGAATATGCTTTCAGTGAGTAATA
GTCTCCTTTCTCTCTCACCTTATTTGTTGGAACAAGTTGAACAGATCAAAGAACAAAATT
CTAATTACGTCATTCATGAATTTACTAATCAGAATTGGTATCCAATGTATTTTTCAGAAA
TTGAATCCTGCTTGAAACAAGCTAAATTAAGTTACGCATGCTCCGTTTCTTATTTAGATG
ATTTTGATGAGGTTTTATTTGATGAAGAGCAACAAAAATTATTATCTAGCATTCAAGATC
CTTCTTTATTTCAAACAGCAAAAGACTTTATTTTAAATAAACAATTCCGCCGTGATTATT
GGGTTAAAGGAAAATCTCAACTTACTAATCAACAAGGAGAGAAAGAATGGAAGAAATTAA
ATATATTACTTGTTTCATCTACAACAAAAATTTCGACCACGATTAAAAACTACCGACAAA
CGGAATTTAAAGAAGAATTATTAAAACCTATTATTGAAAAATTATCTGATTATAAGATTC
ACTCGTTAGAATCTTTGTGTGAAGCCTTAAAAGGGGATATGCCTCCAAATGCATTATTTA
GAATAATTGCCCTATTAGTAGCTCGAAAAGAAGTTGTCATTACTCAATCGGCTGAAACAA
TAGAAGCAGCTACAAATTCCTGCCAGAAATTTAACCGAGCTATATTGGATAATCCTTTTG
CTTTTAATAACGTTAACTATCTGGCAAGTCCTGTGTCAGGTGGTGGGATTTATTATTCTA
ATATTGAATTACTCTTTTTATCTGCATATGTACAGAAAATTCCAGAGAAACAGTGGGAAA
AATATGTACGTACTATTTTAACAGCACATAATCAACTATTACGTAAAGATGATAATATTC
TATCTTCTGAAGAAGAGATACTTGGAGAAATATCTCGTCTGAAGAAAGAATTTTTAGATG
ATAGATTTGAAATTACAAAAAGTTTAAAGGTGGTCTAGCCCCTTTTTCACCCAATATTGA
TACGGCTTAGTATCTGTTTGACTTTTTAATAGCTGATGATCCATAAATTGACAAAAACTC
GGAATATCACGAGTAGTTGCAGGATCGTCAGCAATAATTAGCAACACTTCACCATCTGCC
ATATTGCGAATGGTTTTGCGAGTAAGCATTACAGGTTCAGGACAACGTAGCCCTAGGGTA
TCTAAAGTGTGGTTAATGGTTAGTTCGGTCATCGTTATTATTCAAAATTAAAAATTACAG
GATATATATGCAACAGCTTTTCTCTCAACACATCGCACGTATTCAACAAATCGTACAGCA
CGCCTTAGAGCTGGCTCGTCTTGACGGGCTTTGGATTTATGCAGGGCAGGCAAAATACCA
TTTTTTAGACGACCAAACATCGCCATTTAAAATCAATCCGCATTTTAATTATATTTTCCC
TGATCCCACCGCAGAACAAAGTTGGCTTTTTTTAGACGGTAAAAATAAACCGAAACTCTA
TTTTTATGCACCGCAAGATTATTGGCATTGTACGCCAAATCCACCGACATCGGCATTTTT
TGCTGATGAGTTTGAATGGCAAATGCTCACGGATAGCCAACAAATTCAACAATATATCCT
TAATCCGACCCATTGTGCCTTTATTGGTGAACAAACGGAGCTTGCCAAATCGCTAGGTTT
TGAGCATATCAATCCACAGAAAATGCTAAATGTACTGCATTTTGAGCGTTCGATCAAAAG
CGAATTTGAAATTGAGTGCATATATCAAGCTCAACTCACCGCTTTAACAGGACATCACGC
GGCAAAAGAGGCTTTTTTTGCAGGTAAAAGTGAGTTTGAAATTAATCTAGCCTATCTTCA
AGTGACCAAGCAATCGGATAACAATGTGCCTTATGGCAATATTGTTGCCATTAATCAGCA
TAGTGCGATTTTACATTACACAAAATTGGATTTCACGCCACCTTGCGAACGCCACAGTTT
TTTACTTGATGCTGGCACAAGCTATCTTGGTTATGCATCTGATATTACTCGAACTTATGC
CCTTGATCCACAAAGTGAATTTGCAGCAATGATTGCTCAAATGGAGCAGTTTAAACTGGA
TACGATTGCTGATATGCAAGTGGGGATTAATTATCTAAGTTACCATACCCAAATGCACCG
TTGGATCTCGCAAATGCTTCATCAGTTTGAGTTTGTGAAATTACCTGCTGATCAAATTTT
TGAAGAGGGTATTAGCCGTACTTTCTTCCCACACGGTTTAGGGCATCAGCTCGGCTTGCA
AGTCCACGATGTTGCAGGTTTCCAACAAAACCATCGTGGCACTCGCAAAGCTCCGCCTGA
GATTTATCCAAGTTTGCGCTGCACTCGTGATTTAGCCGAAGGTATGGTTCTCACCATTGA
GCCTGGGTTCTATTTTATTGAGATGTTGCTAAATCAATGGAAAAACCACCCGCTTGCACC
TTTCTTTAACTGGCAGAAAATCGACGAATTTAAACGCTACGGCGGTATTCGGACAGAAGA
TAACATTGTGATGAGAGCGACGGGTGCAGAAAACTTAACGGCAAAAGCTGAAAGTATCAG
TAGCAGATAAGTAATTATTACAGATCCCATTTAGCTTAAAATATCTAAATGGGAAATTGG
TGTACTCATAAATAATATTTCTAATCTAAAGAAAATAGATCTAATAATGTGGCAAAGCTT
TGCGATTTCACTATATTGTGAAACTCTTCAATGTAAACTTTATCTAGATCTGTTTCCCTG
ATTGCTGCGTATAAATTGCTATATAAGCCATTAGAAGTGATTTTTCTTGCAACAACATAG
CCTTTTTCTAAATATGGTTTTACAGCCCAATAAGGTAAGGCTGCAATACCTCTTTTACTG
GCAACAAGCTGAATGATTGCGATAGTTAATTCACTAGTGCGTCTTGTTGGGTTTATTCCT
ACTGGTTGTAAGATTTTTTTCAATAAATCTAACATATTGTCGGGAACAGGATAATGAATT
AGTGTTTCGTGACGAAAATCTTCAGCTTCCCAAATTTCTTTTTGAGCCAAAGGGTGATCT
TTGGCACAAATAGCAACCATTTCATAAGAAAACAAAGGTTTATAAATAATACCAATGGAC
TCTTCTATTTCTGATACAACAGCCCAGTCTGCTCGGTGAGCAAGCAATAGACCAACAGTA
TCAGTATGAAAACCAGACACAATATCTAATTCTATTCCCCCCCAATTTTGTCTAAAAATA
TCCATTGCTGGCATTAACCAATCAAAACAAGTGTGGCATTCAACAGCAATCCGTAATTCT
CCAACTTCTCCTTGTTTAATTCGGGTTATATCTGATTCAGCTTCTATTATTTTAGGTAAA
ATTTCATAAGCGAGCTGTACTAAACGTTCTCCAGCTGGAGTAAAATGGATTGGCTGAGTT
TTACGTTCAAATAGAGTTAGATCATATTGATCTTCTAACAATTTAATTTGATGAGATAAT
GCTGATTGTGTTAAATGAATACATTTGGCGGCAGCTGAAACACTGCCGCTTTCTTTTAAA
GCAATAATAGTTCGTAAATGACGAAGCTCTAAGAAAATTGGTTTCATTAGTCTGAATTTT
GAATGTAACAACTACAATTGACCTAGAATAGCATGTATTTACTATATTAGAAAATCGTTT
TCCTAATCAGCATTACTTTATTTTTTTATTAGCATGCTGGGTTAAATACATAGTTTCTAT
TATCTATATCATTTTATAAATGGCAAATAGCCTTCTATTTAAATATTACTTAAAATATGA
AAAAAACTATTTACTACCATAAATTAGCAATATTACTTTCTCTATTTTTTTCAAATGAAC
CGATTGTTGCTAAACATATAGCACAGAAAATATGCATAGTTGTAGGTATTTATGATGGCG
ATACTTTAACCTGCTTGCACAATCGGACACAACTTAAAGTACGCCTGCAATATATTGATG
CCCCAGAATTTGCCCAGCCTTTTGGTAATAAGGCGAAGCAATCGTTAGCTCAACTGGCAT
TTAAAAAAGAGGTTGAACTTGAGATTACGGGGTATGATAAATATCAACGGCTGTTGGCAG
TGGTTTATGATCAGAGGGGTGAAAATCTTAACTTAATTCAGGTGCAACGAGGAATGGCGT
GGGCGTATCGCCAAACACAACCTGTGTATCTGCAAGCTCAACAACTTGCTCAACAGCAAA
GAATAGGTTTATGGCAAGATAAAAATCCGATCAATCCTGCGGACTGGCGTGCAAGTAAGC
GGTCGGATGAACATTCATTTTGGCAAGGTTTTTCGCCTAAGGCACCGCTTGCCACTATAG
ATTGTAATGTGAGGAAAAGTTGTAACGATCTTCCCGATTATGACACGGCGAAACGCTACT
TTAAACAATGCCGTTGGCGAGAGCTAGACGGCAATAATGATGGTATCCCTTGTAATAAAC
TTTATAGAAAGGCTCAGCGACAATGATTAATCATACTTTTCGTTCCCATTTCCCTTTTTT
TCAAGATAATCCCGATGCGGTATATTTAGACACTGCCGCAACAACACTCAAACCGAAAGT
GTTGATAGACGCAACGCTCAATTTTTATCGTTCATCTGGTTCGGTTCACCGTAGTCAATA
TGATTTTCTTCAAACGCAACGTTATGAATTAGCAAGGGATTTAGTGGCAAAACGTTTCAA
TGTTGCAACACGAGATGCGGTTATCTGGACAAGTGGCACAACCCATTCACTTAATTTAGT
CGCAAATGGTTTAGCTGACAGTATTGAAGCTGGTGATGAAATTGTGATTTCTGTGGCAGA
ACATCACGCTAATTTTATTCCGTGGCAACAACTTGCTGAGCGTAAACAAGCTAGATTGAT
TGTGCTACCGCTTAATAGCAACTACCAAATTGCCCCTGAAACGCTACAAACAGCCTTATC
AGAACGCACTAAAATCGTTGCGTTTAATTTGGTGTCAAATGTAACAGGGGTTAGACAGCC
TGCAGAGCAATTGATACCGCTTATTCGTCAGCAATGTTCAGCCAAAATTGTGCTTGATGT
TGCACAAGCGGTCTGTTGTGAACAAATTGATGCACAAGCACTTGATGCCGATTTTTATGC
GTTTTCTGCACATAAGATGTACGGACCAACTGGGGTTGGCGTATTAACAGGGAAATTGAG
TAGCCTTGAGCAACTCCGCCCTCTTTTATTTGGCGGAAAAATGTTACAAGAGATTACTGA
GCAAAAGCTCACGATGGCAACATTGCCTTATCGTTTAGAAGCAGGAACACCAAATATCGC
AGGAATTATCGCTTTTGGTGAGGTGCTGGAGTGGTTGGAAAAATGGGATTTTTCAGCTTT
AAACTCACCGCTTTATCAGCTTGCTAAAGAGGCTCGCCAACGGTTAGCTGCTTATCCAAA
TATACGCATTTTAGCGGAAGGAAGTTTAAGCCCAACGATTAGCTTTGTCTTTCATCATCA
ACATCACGCAGATATTGCGGCGATTTTAGCCGAGCAGCAGATCGCATTGCGTAGTGGCGA
ACATTGTGCCAAACCCTACTTACGTTATTTAGCACAAAATGGCACCTTGAGAATATCTCT
TGCTCATTACAATGTGCAAGCGGATCTTGACCGCTTTTTTACCGCATTAGATTTTGCTCT
CGACATTTTAGAAAATTAATCTCAACTTAGATCAAAAAATCGTAAATTTCCCGATTTTCT
GCTAGAACGAAAGGGCGTTATAGGGTAATCTTTGCAAGTTTTTTGATTTATTTTTTAAAA
TTAAATTTATAGGTATTGATATGGTAAAAAAAATTGCAGTATTAACCAGTGGCGGTGATG
CTCCTGGTATGAATGCAGCGATCCGTGGTGTTGTGCGTGCGGGTTTAAGTGAAGGTTTAG
AAGTATATGGTATTCAAGACGGTTATTACGGTTTATATCACGACCGTGTTATCAAACTTG
AACGCCGTTCAGTGTCTGAGGTGATCAACCGTGGTGGTACATTCTTAGGTTCTGCACGTT
TCCCTGAATTTAAAAATCCAGAAGTGCGTGCAAAATGTGTAGAAACCTTGAAAAAATATG
AAATTGATGCGTTAGTAGTTATCGGCGGTGACGGCTCTTATATGGGGGCAAAACTATTGA
CCGAAGAACACGGCATTGCGTGTATCGGTCTACCTGGCACTATTGATAATGACGTTGCAG
GCACGGATTACACTATCGGTTTCCAAACAGCACTTGAAACCGCATTAGAAGCAATTGACC
GCTTGCGTGATACTTCAACTTCTCACCAACGCATTTCTATCGTTGAAATTATGGGGCGCC
ACTGTGGTGATTTAACCTTAAGTGCGGCATTAGCAGGCGGTTGTGAATACATTATCATTC
CAGAAAAAGGTTTTGATAAAGAGTCACTAATACGCAACATCGAAGATGGTTTCAATAAAG
GAAAACGTCACGCAATTATTGCGATTACAGAATTAATGACAGATGTACACCAATTAGCGA
GAGAGATTGAAGAACGCTTTGGCCACGAAACCCGTGCTGCTGTGTTAGGCCATACCCAAC
GTGGTGGTGCGCCTTGTGCATTTGACCGTATTTTAGCTTCTCGTATGGGCGTTTATGCAG
TAGAACTCTTGATGCAAGGCTACGGTGGTCGTTGTGTGGGTATTCAAAATGAAAAATTAG
TTCACCACGATATTATTGATGCAATCACTAATATGCGTCGTCCGTTTAAAGAAGAAATCT
TTAATACCTCTAGAAAATTATTCTAATAAAAAGTGGCGCTAAGCCACTTTTTTATTATCC
GTATCTTTAACCAAATCACTGAATGAGTCGGTGTTCTATTCGGCTTTATCCCAAAATACT
AATTGCTTTATTTACTCATAGGTAATTTGTCAATTTTGTGCTTTAAGGAAAGGCAATAGC
AATAATGCGATGCCAGAGGCTGCACAAGCAATCACGACAAAAAATCCGGACCAGTGGTGT
GATTCCATCACTAATGCTAAAGGATAACCAGCTATAGCAGCACCTAAATATGCAAATAAT
CCCACAAACCCTGTTGCTGAAGCTGGAGTTTTTTTATGGGAACATTCAGCAGCTGCCATA
CCAATAAGCATTTGAGGACCAAATACGAAAAAACCTACTGAAAAGAAAATTCCTGCTTGT
AATATGAAATTTTCTTTTGGCATAAGCCACATTGCAATAATGGAGAAAAAAATACCAATA
GCAAATAACAATGCCATTGGACCACGATTGCTAGCGAATAATTTATCTGATCCCCAACCA
GCAACTAGAGATCCTATAAATCCTCCTACTTCAAAGAGTGAAAGTGCACTATTAGCAGAA
ACAAGATCATAGTGATATTTTTCAGTTAAATAGATATTTCCCCAATCGTTATTTCAAATG
TACCACATAAAATATTCACTCTCTCTTGCATTCCACGAATTCCAAATCCTGTTAATATCT
GATATGTATCAAATCCAACCCCGTTATCTGTAATAATAATATGTATATTATTTTTTATTT
CAATTTCTATTTTTACCTTATTTGCTTTAGCATATTTTATAATATTATTCAAACTTTCTT
GACATAATCTATATATAGTAATTTCAAGAATATGTTCTAATTTTAAATTTTGATCATTTT
TCCATATTAATTCAGTATCAATTTGATTATCTTGAAAATTTAGTTCAATAAATAGATTCT
CAATAGCTTGGGGTAAATCTAAATCATCAAGTAGACGAGGTCGAATTCGATTTAGTAGTA
CTTTTGTTGTATCATAAATATTAAGAGATAATTGCTCTATTGTGGTTGATATTTTTTCAT
AATCAGGTGCAATCCTTTTTAAAATATTTGCTTGAGTTCTAATGGCTGTAATATTTTGCC
CGACCTCATCGTGTAATTCTCTAGAGATTTCTTGACGAATAGTTTCTTCAGTATTAATCA
GCTGCCGAGTGAGTAATCTATTTTTATTTAATTCTATTGATAAACTCTGGTTCAAGTTAC
GCTGATCTTGAATCGCAAGTCCTAGAAATATTCCTGTGATAGTTTGAGTTGAAATAGATA
GTAATAAATCAGCTATAGTGAGATTAGAAAAACTATGTGTAGTACCAATAAGTGCTATAC
TATTAAGCAGGACTCCTAAAAATGCACCTTGCCAACCATACTGAAAAGCTAATAATATAA
TAGGGATTGCAAGGTAGAATAAAGCAAACCTATAGAAGGTATCTGGCAATTTCATTTGAA
TATAGATATTTAAAACAAATAGTAAAATATAAATAAAAATGTGCTTTATTCTTAAAGTTA
CCGGCTTCTTTATTAGAGAAGAAGTAAGAGGAAGCCATTCAGTCTTAAATAAAAACTCAT
TGATTAAATAGCAAGCAGGAACAATCAATACCCCACCAGTAAAACTTACAAGAAATGTGA
AGTAAAATTCTGATGAGGAAATGGCTACAGCATTGATCATACTAATTGAAACTATAGTGC
TAAGTTGAATTGATAATTTTTTCCATTGATTTCCACTATAGTATAAATATGATAAGTAAA
TAATTGGGATACTACATATACTTAAAATAAAAATAGAATATTGATATATTTCTGGAAATA
AATAGTTTAATAAAATCAATATACTAATTTCAGAACAATATACAATAGGCCAGAATTTAG
GTTGAATATGCAATATAATACCACTACGTAAGGCAAACGGCAAAAATAGACAGGCCAAAA
CAATATCTGAAAGTAAATAATCTGAGATTATCCATAAGCAGAAATAAGAACAAGTTATCA
AAAACCAAGAGTATAATATAGTAAATATCATTTTAGTTGTGAATTTAATAAATTCGCTAA
TTCAACATTATTTTTGACATTGAGTTTATTTATTGCATTAGATATACACCTCCTGAGTAT
ACTGTTTTCACCGCTTGAATTAACTCATCAGGATTACATCGTTTGCTTAAATACCCTTTT
GCTCCTAATTCTAACGCTTTTTTTATAATTAAATCTGAGTCATTTACACTTAGCATAATA
CAGTGGATACCTGACGGTATATCTTTTAATAAATCTAAGCCACTTTCATCTGGCATTGAA
ATATCAATAATACATACATGAGGTTTTAAATAAGGTAAATGTTGACGAGCTTCTTTAGCA
GAAGAAAATTCTCCAATAACAGTAACGTCACTCTCTAAAGAAAGGAGTTGAGAAAAACCA
GAGCGTACAATGACATGATCATCAATAAGAACAACATGAATCATAAAATCCTTCCAATTA
ATAATAGCGTATTTCTATAAAAAATACGGTGGAAAAGTCCACCGTATTCTTGTTACTTAG
CATATTCTATCTTTTACGAATTTTTTTCTCTTCTGCGATTGCAACGAAGGCTAACAATCC
AATACAAGTAATTGCTGATGCATGAAGTGCTGCAAAAGTACCACTCCATCCAGTTAGACC
AAAAATTGGAGTACCGTCAGCAATCATTCCTAATCCTAGTTTTGCAAAACTATCTCCAAT
TAAGTAAGCAAAGGTACCTTTTACACCATCAGCAACAGCAATTGCTTTTTTAGGGACAAA
CCCAACAGCAGCCACGCCAATCAGTAATTGAGGGCCAAATACTAAAAAGCCTAAAGCAAA
CAATGCCGTTAAATACATAAATTCATTAGTTGCAAACTGATAGAACTCAAGAGTAAAAAC
AATCAGACCTAGGGCAATACAAGCGGTTAAGGCACGACGACCATTTGCTAAATCAGATAA
ATATCCCCATAAGAATGTACCCACTAATGCCCCGACTTCAAATAGAGCAAAACCGGAAAT
AGCAGCATCTTTTGAAAATCCTAATTCTTGATAGGCATATACTGGGGACCACTGATCAAT
ACCAATACGAACAATATATAGAAAAATGTTAGCAAAGCATAGTAGCCAAATAACTTTATT
TCTTAATACATATTGAACAAATATCTGCCATTTGGTCAGTTGATTTTCTTCAGTATTACG
ATCTTCCTCACTAATTTCCTCCCCAAATAATTCTTCCGCTTTACCTAAACCATATGCCTC
AGGAGAATCAGAACCATAGCGTAATCCTATAAATCCAATAATTAATGCAATAATTGATGG
AAATACAAACATTCCAATGACATGTCCATTAAAGAAGACATTAGCTCCGAATAATGCAAC
TCCAGCAGCTGCCGCACCACCTACATTGTGTGATAAATTCCAGAAACCCAAAAATGTTCC
TCGTTTCTTTCTAGGCGTCCATTTAGTAATTGTGGAGTAGCTAGATGATCCCCCTGTACT
TTGGAAAAAGCCACTAAGTGCATAGAATGAAATCATTAAGAACAGTGCAATGCTCCCTCC
TCCCATACTAGCACTAAAGCCAAGCATACAGATAGCTGAAAGAATAAGCATAAATGGTAC
AAATTGTTTTGTATTTTTACCATCAGCATAATAAGAGACTACGGTTTTCCCAATACCATA
AGTAATTGAAAAACCTAAGCCAATAAGTCCTAAATCTGTTTTAGTTAAACCGTAAGTTTC
GATCATATCATTTTGTGCGATGTTGAAATTCTTACGAATCAAGTACATTGCCATATAACC
GATAAATACAACTAAATAAGATTGCATAAAAGGTTTGAACCACATTTTCCGTCTTTCTTC
TAGGGATAGATCTAAGACTGGGCGTCTAACTTCAGCTAAAAATGAAAACATAATTTCCTC
TGATATTTTTAAAAAGATGTTTAAATTTTAAGAAAATTATTTCATTGCTCCTTGAGAGAA
TCCCCTAAATAGAATAAGAAAATTTCCTAGTTTAGATACCGTTAACTGTATTTTGTGACT
AAGATCACATTTTAGGGTTTATTGTGAATTTCTAGGAACAATAACGGACAGATGGTTTTT
CCCTTCAACCTTGGATATTTCTGCTATAACCGCAGGAGAAAAATGTACTCTCTGCTGTGT
TAGTTGATAGACTAAGTCAAAGACAAGGGGCAAGTGAGAGATAATCAGCACATGCTTCGC
TCCCTCTTCTCGTAGAAATGCAAGATAATCAATCACTGTGTCGGGATTTCCGTCAGGGGT
AATCTCTTCCCATGTTTCCGCAAGATTTGCAAAACTTTGCATAGTGTTGACCGCTTGCAT
ACCTTGTTTTACGGCTTGTGCCGTTTGCTGTGTGCGAAGGTAGGGGCTAATAATCACTTT
ATCTAATTTAATTTGTTGATTTTCAAGCCTTTTTGCAAGCCATTGCCCTTGTTGATATGC
CATCAATTTACCCTGTTCAGTTAAGTTTCTCTGTGCATCAGTTGGGGCATTGAAACCTGC
TTCGCCGTGTCGCATTATCCAAATATTCATCGGTTTATCCTCTTCGTGGTTTAAACAGAA
CACTTTTAGGCGTATAATGCACGGCGTTTTTTGTTGTTGCAAGCAACAGATAAAAGATTT
CTATTTTTCACAATTTAAACAATGGAGTAATTGAATAATGTCTCGTAAACTCAGAAGAAC
CAAAATCGTTTGTACAATGGGTCCAGCTACAGATCGTGGCAATACGTTAGAAAAAATCAT
TGCTGCTGGTGCAAATATGGTTCGTATGAACTTTTCTCACGGTGTGCCTGAAGATCATAT
CTCTCGTGCAGAAAAAGTGCGTGAAATTGCAAAACGTTTAGGCAAACACGTTGCGATTTT
AGGTGATTTACAAGGTCCTAAAATCCGTGTTTCTACCTTCAAAGAAGGCAAAATTTTCTT
AAACATCGGTGATAAATTTACCTTAGATGCAGAATTACCAAAAGGCGAAGGTCATCAAGA
AGCGGTTGGTTTAGACTATAAAAACCTACCAAACGATGTCGTTCCAGGCGATATTCTTTT
ATTAGATGATGGTAACGTTCAATTAAAAGTGCTTTCTATTGACGGCGCTAAAGTATTTAC
TGAAGTTATCGTGGGCGGTCCATTATCAAACAACAAAGGTATCAACAAATTAGGTGGCGG
TTTATCTGCTCCAGCATTAACGGACAAAGATAAAGAAGATATTAAACTTGCAGCGAAAAT
TGGCGTGGATTACCTAGCGGTATCTTTCCCACAATCAAGTGCAGATTTAAACTATGCTCG
TCAATTAGCAAAAGAAGCGGGATTAGACACTAAAATTGTCGCTAAAGTAGAACGTGCTGA
AACCGTTGCAACTGAAAAAGCAATGAACGACATCATTTTAGGTGCAGACGTTATTATGGT
GGCTCGTGGTGACTTAGGTGTTGAAATCGGTGACGCAGCATTAGTTGGCGTTCAGAAAAA
ACTTATCCGTCGTTCACGCAAATTGAACCGTGTTGTAATTACCGCAACACAAATGATGGA
ATCAATGATCAAAAAGCCTATGCCAACCCGTGCGGAAGTGATGGACGTAGCAAACGCAGT
ATTAGATGGTACTGATGCGGTAATGCTTTCAGGTGAAACGGCAAACGGTGATTATCCAGT
TGAAACGGTAAAATCAATGGCAGAAGTCTGCTTAGGTGCAGAAACAATGCCAAGCATCAA
TGTTTCACGTCACCGTATGGAAGCTAAATTTGCAAGCATTGATGAAGCAACGGCGATGTC
AGCAATGTACACCGCAAACCACCTTGAAGGTGTTTCTGCAATCATTGCATTAACCCATTC
AGGTGAAACCGCAAAATTAATGAGTCGTATTAGCTCTGGTTTACCGATCTATGCACTTTC
TCGTAACGAACAAGCGTTAAATCGTTGTGCATTATACCGTGGTGTAACGCCAGTTCATTA
TGAACATGACAGCCGTACTATTGAAGGTGCGAAAAAAGCATTATCTTTATTAAAAGCGCA
AGGCTATTTAATGTCTGGTGATTTAGTGCTATTAACTCATGGTGATGAGTTAAAAGAAGG
TGGTACAAATACTTGCCGTATTTTAAGAGTAGAATAATTTGCTCTCTGATAAAAAATCCA
CGCAAATGCGTGGATTTTTTTATGTATTCAACAAACAAATACCTATGTCTTCTCGATTTA
GTCTAACGAATTTCACCTACCGAAACTTTAGCATCGGTATGTTTATTGCCGATAATTCGA
TCTTCACATTTATTGTTTTCATCACAAATAGAGACAACAACGCTCTTCTCATCTTCTAGT
GTTTCAGGTTGTAGAGATTTAACTCCGAACTTATTATTTTCAACTAAATTACTCTGTTCG
CGAGATAGATAAGTTGGCTTAATCCCGTTAAGTTTATCTAATATCGTATTTAATTGACGC
TCATTAAGTCTTTTGATATTTCCTTCTCCGGCTAGCTCATCATCACCGTAGTTTGTTCCT
CTCGGTTGCTCATAAAATGTAAAATCAGTATTTTTCAGCACGATAGGCATATCTTTATGG
CTGTAATAGGCTTTAGCACCATTTGGAGCTAGTGCAATAACCGTGGCATTCTCAATCGTA
GTCTTTGTAGCATCGCCAAGGGCTAAAGCAAAGTTAGCTGCATTTGCATCATTATCCGCA
GAACCTGTAATACCAATTTCAGGTGAAGGTTTAGGACCAGTATTTAACAAGGTAATAGTT
AAATCATTTTTTGATTTTTCACCGCGTAATGTTGCATTTTTATCTGTCATCAACGTATAA
CCTTGATGGCTTTTCAGGTTAATTGAACTTTTATTTCGCCCTTCTAAATCACCAACGACA
TACATTGTTGCCGCTTTCATTTTTGAACTTGGTGAAACATTCAGTTTTTCAGCCCCCTGA
ATATTTAATGACGTGTGATCTAAAATCGTTTTATCTGCACTTAACCCAATTTTATGGATA
CGATCGTAATCAGATTCAAAAGACATATTTCGGTCAAACGTAACATTAAATTGACTATCG
GTTAAATTAATATTTTTTGCCATAAGATTAATAAAACCATCATGCGTTTTTATATTACTA
TTACGAATATTAATTGTCGTTTCTAAATGACTTTTAGGTGTTTTAATAACTTCTTGTTTA
ATTTTGTCATAACTATTATTTGTGGCAGTCCACCAATCAAATGCATATAGGAACTCATTA
TTAATCCATTGACGTAAATTATTATTGAATTTCCATCGTCTTTGAGTATGATTTCGTTCT
GTACGCAACGCCCTATCTTTGGTATTGAAAATCGCATAGTCATAGCTTGGTTTTTCTTTA
TTATAGGAATATCCCCCATAAATATAGAAATTACCTCTTCCTATATGAGTAAGACGATCA
ATATCAACATTATTAAAGCCACCAACAATGACAAAATCATCTACTTTATCAAGTTGCAAA
TTACTAATATTTACGCTAAAAGGCGATCTTTGAGTATCTTCTAAACAATAGGCAAGATTA
ATACAAGTTCTAGAATCTTCTAAATTTCTTCTTAAACCATTTCTACCTAAAACAATAGCA
CCATTATTAAAATTAAATTTACTATCTATAATCTTAATATCTGAAATGCCTTTATCCGCA
AAATGTTTATCCATTAGATCTGTTGCAATAAATAAACGCCCATTTTTAGTATCTATATTT
GCTTTATTAAAACGAATATAGCTAGGATTAGTATAATTTAATTGTGTATTTAATAATAAA
ACTGAATCAGTATCTTTATATGAGTCTATATTTATATCACCTGAAATATCAAAATTATGC
GCATTTAGATTTACTTCTCCTGAAATACCCAGTAAAGAACCTAAAAAATTACTGCTGATA
AAAGAATTTTCACCTACTTTTTTATTACCAACATCAAGATTATCTGCCAGCTTTAGATTA
ACTTTTGTTTTTAGTTTTTTAGAGCCGTCATCATAATAATTTTTATCTTCCCGACTTAAA
TCACCACTAAGATTAACTTTCTTTATAGCTGGGTCTAGATAGCTACTGACTGCAAAATCA
ATACTATCTTTAATTGTAAGTTTTGCACCTTTTTCAGCATTTAAGTTAATTTCATTCTTT
TTCGCTTTTATTGTTAAATTTTCGGCTTGAATATCACTATTTTTTCCAAATTTAATATCA
TCAGAAAATAAAGTTATTTTTCCAGATCGAGACATTACAACATTATCCGCCTGTAATAAG
CCATCGTTATTCACAAGGTTATTAATTAATTCATTTTTTCCCTTAGCAGTTAGCTCAATA
TAACCATCTTCGGTAATAATAGAACCTGAATTTTTCACAATACTATTTACTGTATTTTCA
TCAATATCTAAATCAATAGATGTTGCCTCTAATTCTAAGCTAAATGAGCTACCCGCTCCT
AAGACAACTTGTCCAGGGCTTTCAATAGTTTCATCACGTTCAAAATCAATCCACTTAAAT
CCCCAATGATTACCTTCATAACAATCATTTGGATTGCTCCAACTACTATTACAATAGCGA
CCCTTAACTTTTTTCTCTTGTTTAAAGTATTTAGCTTCAATTGTCCCCTTATTTTCAACA
TCATTTCCAACTAAAGCGACAAAAGCATTTTCACCATTTGCGATAATTTTACCTTCATTA
ATAATTTTTCCTTCGGCGGTTTTATGATTTTTACGTGGAGTAAAATTGAACTTATTACTA
TTACTAATTTTTTCAAGATCCTTAGTTGTAGCAAGTAAGCTACCTACATTCACTTGAGCA
TCTTTTGTAATAATAATGCCGTTAGGATTAGCGAGAAATACACGCCCATTTGCTTGCAAT
TTACCTTGTATTTGACTTGCATTTCCGCCCATAACACGATTATAAGCAATAGCGGTTGAA
TCAGGCTGCTTAAATTCAACACTATTTTGTTTTCCAATATCAAAACTTTCCCACTCAATA
CTCACTCTAGGTGATTCTTGAGTAATGGTCATTGCCTTATTTAAGGTATTAATTTTTGCA
TTGCCGTCTGTAATTTTATGGTTTTGAGGTAAATCAGCAGCATAAAGATTTGTTGTGCTA
AGTGCTGTTGAAATAGCTACGGAAAGTAAAGTTTGTTTACGCATTTATGTACTCCTTAAT
TAAAATGTTTTAATTGCAGATAACCAAAATTGATTTTTATCTACATTGTTATATTTCTTA
CCGATAGGTTTTGCATAAGCAAAATTAATAGAATAATGATTAGGTTCAATTAAATTCAAA
CCAACACCGATACTTTTTAAACGAACTTTATTTTCAACAGATTCGGATAATTTCTCAGTA
TTTTTATATTGTTTTCCAAAACCCTCATCATAAAAGAGTGAGCTTACTAATATACTTTTT
GAGAAAACAGGTAAGTAGTGTTTTAGTTCCGCTTGGATAATATGCCCTTCATCAACAGAA
ACAGTACCTGCTTGATATCCTTTTACCCCTGATAATCCACCTAGTAGGAATTTATTTCCA
CTATCTAGATTTTTATCAGCAAATTGCCCACTGGCGGCAAACGTAATACTGAAGGATTTA
GGTAAAAATTGCTCGTGAGATAATGAATAATTAAATGTCGTAAATGTACGTTTAGGCTGG
TAATTCTCTGATAAATAGTGTTTTTTCTCATTGGTCGAATGACTTTCTTTCCCAAAAATA
GTATTGAAAGAAAAATAGGTAACACCTTCTTTTATACTATTCCAAGAACCACTCACTCCT
ATGCTAGTCGTATTTACTTTCCGTTTTTGTTGTAAATCAACAGATTTTTGTTCATCTGAC
AATTTCTGATGATTAAATGCTAATTTACTATCTAATCTTAAACTTGCAGTTCTAATAGTA
GGGTGAGTAATATAACCACCTAAATTATAAGTACTCCCTTGAGCATTAAGATCTTTAAAA
TTCGCACCTAATTTATATTTTAAATAGTTTGAATTCACGCCGACTCTTGTGCCATATCCA
TCAATAATAAAAGAATAGTCCGCTCTTAAGTTATATAAATCGAAGGTGTTAGAAGCAAGC
ACATCAAAATGTAATTCATCACCAAGCCCAACTAAGTTATAAATTTTATTTCCCAATGTT
GTTCTATATTTTCCAGTATTATCATTTCCTTGATTATCAATGGAAATATATCCATTCCAA
CGTTTATTATCTTTAAGATTAACCGTAAGATCTGTTTTACCCGTATTTTGTCCTGCTTTC
AAAGATAACGCTGAGGTAATTCCTTTAATGTCATTAAGTAATAGAGCTAACTTTTCTAGT
TTATTTTTAACCAAATACGAATGGCTTTTCACAGTAGTATTCACCATCCGCATAACCAAG
TCTTCTTTTAAACGGCTTCCATTTCTAACAACTACCTGATCAAGCGATCCCTTTATCACG
AAAATTTGCAATTCACCATTATTAATTTCTTGTGGTGGAATAAAGGCTTTAGCAACAAGA
TAATTGTTGTCACGATAGTAGTTAGTAATTTGTTGCGATAACCGATTTAAGTCATCTAAG
GTGATTTCTTGATGAAGATAAGGAGAGGTAATAGATGTCAGATTATCTTGAATTTCGTTT
CCGTCCAACTCCAGTAATTTGATTGAATCTAAACGGAATTTAAGACTTTCTTTGTTGGCG
GGAAGATTCTCTTCCTGTGTTGGTGTTTTGAACAGTTCTCCAGATGGTTTTACTTTTGCT
ACTTGTATCTGGCGTGTCTGTTCCAACTGTTTGTTCAATGTTCCTGAATCTGGTATTGGA
TTTGCATAAGTAAAGCCAGATACACATGAAATAATGATTCCAGTAATTACATTTTTTCTA
TGGAAATGTTTCATTTTGATAGGTCTCCTTTATTAATAATGTATTAGAACGCTTTTTCTA
TTCATTTTTAACTAAATGATAAGAATTATCAATATCATTATTGATAATTTACATTATCTT
TTGTAGGATATTTATTAGTCAGACTAAAGGAGCAACTAAAATGAGACTATCAAAAATTTA
TACAGCACTCTTTCTCTCTTTGCCTACCGTATCCCTTGCAGATAGCAATGTTTCAGCTGA
ACTCGCTGAAATCTCTGTGATTGCAAGTAGGGATGCATTTCACTGGGCAAATCACACAAG
TGAGAAAGCAACCCTAAATAAAAACCAATTATTAACTCAACAACCCATAAGTACAGCGGA
TGCGATTAAAAGGATTACAAACGTGGATATTGCTGGCGGATCAAGGGGAATTGCACAAAA
GCCGATTATTCGGGGCTTAAGTGGTAATCGTGTTGTTCAAGTGATTGATGGCGTTCGCCA
GAATTTTGACTTATCTCACCGTGGTTCATATTTTTTACCTATGGCACTAACCCAAGAAAT
AGAGGTGATTAAAGGTCCTACAAGTACTTTATGGGGCAGCGGTGCATTAGGGGGAATTGT
TGCGATCAGAACGCCAAATGCCCTTGATTTATTGAAAGATAATCAGCAAATTGGAGCAAA
AATTCATCAAGGATACCAATCTGCCAATTCTCTCTCTGAAACAGATGTCAGTGTCTTTGC
CGCAAATGACAAGTTTGATGGATTAGTGAGTGGCTTTTATAACCACGCTGATGATTTACG
TTTAGCGGACAGTAAAAAATTAGTAGACAGTCGCTATACTCAAAAAGGCGGACTTTTTAA
ATTTGGTTGGCAAATTAATGATGAAAATCGCCTTGAGCTTTCTCATCGTTTAAGTCATTT
TGAACAAATTGCCCCAACCAACAATGAAGTTGCTGAAGAATTTACCAACCAAGATGTGAG
AAACCTTATTAGAAACTGGCATAGAAATAATCCAACAGCTTCTTTTGCTGAAATGACTCG
TTTCTATAAAGGACTCACATCAGTACTAGGAAGTGTAAGTTATCGAGCTAAACAAAAAAT
CACAGACCAAAGTAGTGCCTTACACTATTACTTTAACCCTAAAGACAATGATTATATCAA
TAGTCAATTGACGCTATACCGTAACAGTACAAAAGAAAAAGAGCAGCGTATTGCAAGCGG
TTTGCAAGATCAAACTAAACTCAGCACTATGGGTTTAAACATACGAAATTCGACGGATCT
AAATTGGTTAGCCCTAAACTATGGTGTAGATTTTATTTCAGACCGAGTAGTAACACAGCG
TGAGAAAAATGCCACAACACCATTCCGCCCTAATAATTATGACGCTAAATCTAAAAACAG
TGCATTTTATCTTTTAACACATATTCCATTATGGAATGAACGCATTATTGTCTCGCCAAG
TGTTCGCTACGATCACTTTAAAACACAAAGTGACGAAGCCAAATATAGTGCAAGCCGTTG
GTCTCCATCCATCGCTGCAACTTGGAAAGCAACAAATTGGCTAGATCTTAGTACTCGTTA
TAATAAAGCATTCCGTACACCATCAATGCAAGAACGCTTTGTCAGCGGGTCTCACTTTGG
CACAAATTTAATGGGACAATCATTTAATAATACCTTTGTAAGTAATCCAAACTTGCGCCC
AGAAACTGCGAAAAATAAAGAAATTGCGGCGAAAGTTCATTTTGATAATCTCTTTGTGCA
TCAAGATAAATTCATCTTCAATGCCGCTTATTTCCAAAATGATGTAAAAGATTTTATTCA
TCTTGATATTTTCCGAGCTTCACAAAGAGAGAGGATTCCATCTCTCTCGCAGTATCGAAA
TGTAGAAAATGCTCGCTTAACAGGGTATGAACTAGAATTCGCTTACCAGCAAGAACGTTT
AGCATTGGGATTGAATTATGCTCAAACAAAAGGCAAAAATCGCCAAACACAGGAAGCCTT
ATCCAATATTCCAGCGAATAAATTAGGCTTTACTATTGATTATGCACTAGTACCTCAAAC
ATTTATGATTGGAGCTAATATCACTCACTATGCAAGTCAGAAACGTGTACCTAAAACACA
TGCAATGACTTATCCAAGTTATACTCTCACAGATTTAAAAGCAAGTTACACACCTTCTGG
CGAATGGCGTAATTTACGTTTAGATATGATGATCGAGAATGTCTTTGACAAAAAGTTCCA
ACCTGCATTTAGCTTAATGGAAGGGGCTGGGCGCAATATTAAATTGAACGCGTCTTATCA
GTTCTGATTTTTAACAAATATTATCTTAAAAAATCCACGCAAATGCGTGGATTTTTTTAT
ATACTGCTTCCATCAATTCCTATCAAATTTTTGCTTATGTTACCTCTACTTTATGCCTTA
AAAACGGAGAATGTGATTTCTGAATTAAACTATCAATTTGCAAAAATGATCGATCAGAAA
CAGCAGGCTTATAACTATACGGTTCAACAACAGAATGTAGCAATCTTTCTAAGTGCATTA
GTTTCTTTTAATGTTATGCAAGGACATAGTTGTGTTCGTTTAAATTCTGATTTAACAACC
CACTTTTTTGACTTGCAAAAAAAGCATTTCAGCCGTGATTTTCATACGGAGATTTTGCAA
AAAATTGAGGGGATTTCACCGCTAGAGTGGCAGTCGTTGCTACATAACCATATTGCTTTT
AGCCAAGATCCTACACAGGTTGCACCTTTATTATTTCAACAGGATCGCCTATATTTTTAT
CGTTATTGGCAGGCAGAGTATCGTGTAGCACGTTATTTACAACAAGCGGTAAGTTCGGAT
TTAAAAAAAGCAGATATCGATCTTCATCGTCAAATTTTACAACGCTTTTTTCCAAAACAA
GCTGATACGGATTGGCAAAAAATTGCGGTTGCAACAGCATTAACTAAACGATTCTGTCTG
ATTTCAGGCGGGCCTGGCACAGGCAAAACCCGAACAGTTGCTATTTTACTTGCAGCATTA
CAGCTTAAACAATTAGAACAGAACCAACCGCTTTTAAAGATTGCCCTTGCTGCTCCGACA
GGAAAAGCTGCGGCTCGTTTAAAAGAATCTATTTCAAATAATCTCGCTAGTCTTGATCTT
CCTGACAGTTTGAAAGCAGAAGTACCAACCAGAGCCTCAACAATCCATTCGTTAATCGGC
ATTAATCCCCATAGTGATCTACCTCGTCATCACGCTCAAAATCCACTGCATTTAGATCTG
TTAGTCGTGGACGAAGCGTCAATGATCGATCTCTTCATACTGGAAAAACTGTTGAATGCC
TTAAAACCAGATACCCGTTTGATTATGCTTGGGGATAAAGATCAACTTGCTTCTGTAGAA
GCTGGAAATTTAATGGGGGAGTTGGGTAGTTTGATCAGATTTGGTTATAGCAATGAGCAT
AGTGACTATCTAACTGATGTAACAGAACATCAAATTTATCCTACAGTGGAAAATGTCCCC
GCAATTTGTAATTCATTATGTCATCTTCGTCGAAGTTTTCGTTTTGACGAAAATTCAGGG
ATTGGGCAGTTAGCTAAACAAGTGAACACCCAACAAGCGGTGAAATCGTGGCAGATTTTA
ACGAATAGGGCTTATGATGATTTAACATTAGCGTGTTACCCTAAAGTCACGGATTTTCCT
GAAAAATCACAATGGATACAACACTGTGTAAATAGCGTGGTAGAAAAAGCGGTGGAGTTA
TATTCCGATTACTTGAACAAAGTGAAAGCTCGAGTACTTTCCCCAGAAGCCGTGTCTATC
GGTGAGATATTTAAAGCATTCCAACAAGTACGCTTTTTGTCAGCCTTACGCGTCAGTGAG
TTGGGCGTAGAACGGCTTAATCAAACCATTGCAGAAGCATTATTGCAAGCACGTCTATTG
CATTTTAAACATAGCCGAGACAGCTACATTGGCAAGCCGATTTTGATTACCGAAAATGCC
CCTCAACTTCATATCTTTAGTGGTGATATTGGCTTAATTCTTCCAGATGAAGCAGGAAGA
TTAAGAGTATATTTTGAAACAGAACAAAATGGAAAACATTTAGACATTTCCCTTAGTCGT
TTGCCAAGTTATGAACCCGCCTATGTAATGACCGTGCATAAATCACAAGGTTCTGAATTT
GATCATACTTTATTGGTAATGCCACTTTCTCATTCGCCAGTATTAACAAAAGAGCTGATT
TATACGGCGATTACCCGTGCTAAAAAACAGTTTACCTTGTTTAGTGAAGAAAAAATTTGG
AAACAAGCAGTAAAAGCAAAAATTCAACGACAAAGTGGATTAAAAGAACAAATATTGGCA
GATATTTTAATGAAATGATTTGGAATAAGTGGACTATAATCCACAGAAATACTTTAGAAG
ATGTTAATGGCAAATTGCAGAAAATTCTGTTTCACATTAGAATAGGGTACATATTCTATT
CTTATTGATCAATGAGGAAAAACATGGAAACTATAGAAAAAATCCAAAAACAAATCAGCG
AGAATCCTATTCTTCTTTATATGAAAGGCTCTCCTAAATTCCCATCCTGTGGCTTTTCTG
CTCGTGCTTCAGAAGCTATTGTAAATTGCCAAGTTCCATTTGGGTATGTTGATGTTTTAT
CGAATCCAGATATTCGAGCTGAATTACCAAAATACGCAAATTGGCCAACATTTCCTCAAT
TATGGGTAGATGGAGAATTAATTGGTGGTTGTGATATTGTTCTCGAAATGTTCCAAAAAG
GTGAATTGCAGACCTTGTTGAAAGATACTGCAAAAAAATATTCTCTATAGAGTCTAACAA
TCACATTATTTTGCAGAGCTTGTTGTATAAAACAGCTCTGCCCTCAATTAACTTCTTGAT
TTTCTTTCAATTACTGATCATAGTATCGCTCTATAATACTTATTTCAAATAATACTTAAT
TTTGGCATCATGATTAAACGTCTCATTTAATTAGAGATTATTCCTTTCTATACTTTTTAA
TTATTTGTTAAAAAATTAGAGCTATATCACAATATTCCTCCCAAAATTTAGGTAGAATAC
TGATGATTTCATTTATTCAATTGTATAAAGGACACAACTATGGATGACAAATCTCAATTA
CGCCAAGCAGCACTTGATTTCCACGAATTTCCTATCCCTGGTAAAATTGAAGTTACCCCG
ACTAAATCCCTCGCAACGCAACGTGATCTTGCATTAGCTTATTCACCAGGGGTTGCTGAG
CCGTGTTTAGAAATTGAAAAAGACCCAGCGGCTGCCTATCGTTATACTTCAAAAGGTAAC
TTAGTTGCCGTGATTTCAAACGGAACTGCCGTGTTAGGTTTAGGCAATATCGGTGCATTA
GCAGGTAAGCCTGTGATGGAAGGGAAGGGCGTTCTGTTTAAGAAATTTGCAGGAATTGAT
GTATTTGACATCGAAATTAATGAGAAAGATCCTGAAAAATTAGTTGAAATTATCGCTTCT
CTTGAACCTACCTTTGGTGGTATCAATCTTGAAGATATTAAAGCACCAGAATGTTTTTAT
ATCGAACAAAAATTGCGTGAACGATTGAACATTCCTGTATTCCACGATGATCAGCACGGT
ACTGCAATCATCAGTGCGGCAGCAGTGATTAATGCGTTGCGTATTGTGGATAAAAAAATT
GAAGAGGTGCGTTTAGTTGCATCAGGTGCAGGGGCGGCTTCTATTGCTTGCTTGAACTTG
CTTGTATCCTTAGGTATGAAGCGTGAAAATATCGTTGTCTGCGACTCAAAAGGGGTGATC
TATAAAGATCGTGACGATCGTATGGACGACACCAAGAAACATTATGCGATTGATGATAAT
GGCTGGCGGACATTAGGCGATGCGATGCCAAATGCAGATATTTTCTTAGGCTGTTCTGCA
GCGGGTGCTTTAACGCAGGATATGGTTAGAACAATGGCGGCTCACCCGATTATCTTAGCA
TTAGCTAATCCAAATCCAGAAATTACACCGCCGGAAGCGAAAGCTGCTCGTCCAGATGCG
ATTGTTTGTACAGGTCGTTCAGACTATCCAAACCAAGTTAATAACGTACTTTGTTTCCCA
TTCATTTTCCGTGGTGCTTTAGACGTAGGGGCAACAACGATCAATGAAGAGATGAAACGT
GCGGCGGTTTATGCGATTGCTGATTTAGCCCTTGCAGAGCAAAATGAGGTGGTCACTTCT
GCCTATGGTGGAGAGGGGACAACCTTTGGTGCGGATTATATTATCCCACGTCCATTTGAC
CCTCGTTTAATTGTACGCATTGCCCCAGCAGTTGCAAAAGCAGCTATGGAATCAGGCGTT
GCCACTCGTCCAATTACGGATTGGGAAGCCTACCACGAGAAATTAACTCAGTTCGTCTAT
AAAACCAACCTCTTTATGAAGCCGATTTTCAGCCAAGCAAAAGCAGAGAAAAAACGTATC
GTGCTTGCAGAAGGGGAAGAGGACAAAGTATTACACGCGACACAAGAAGTGGTTTCTATG
GGCTTGGCATATCCAGTCTTAATTGGACGTACGGAAATTATTAAAGCCAAAATCAAAAAA
TTGGGACTACATATCGTTGCAGGGCAAGATTTTGATGTTATTGATAATGAACATAACAGC
CAACACGATGAGTTATGGAAACGTTATTACAGCATAATGAAACGCAAAGGGATTACCGAA
GCGATAGCTAAACGTGTTGTAACCTCAAATACAACAGTCATTGCTTCATTGCTCGTTGAA
ATGGGTTATGCTGATGGATTAGTGTGTGGCTTGTTTGGCACATATAGTCGCCATTTAGAA
GCTATTCGTGACATTATTGGTGTAAAAGAAAGCGTAAAAGTACCCGCTGCATTAAACAGT
TTGGTTTTACCGACAGGAAACGTTTTTATTACTGATACCTATGTTAATGCAGATCCAACG
GCGGAAGAACTCGCTGAAATTACCTTAATGGCAGCAAGAGAAATTCGTCGTTTTGGTATT
GAGCCTGCGGTGGCACTACTTTCACACTCTAATTTTGGTTCATCAAATATGCTAGGCGCA
CCAAAAATGCGTAAAGTGTTAGAGATTGTGAGAGAGCGTGATCCTGCGTTAATGATTGAT
GGTGAAATGCACGGTGATTTAGCCTTATCGGAAAAATTACGCCGTGATTATATGCCAGAT
AGCCCATTAAAAGGTTCGGCAAATTTACTTATAATGCCAAATATGGAGGCTGCTCGTATC
AGCTATAACCTATTAAGAGCGACGACAACAGCAATTACCGTAGGACCTATCCTATTAGGT
ATGAATAAATCAGCACATATTCTTAACCCAGTGTCTTCTGTTCGCCGTATTATTAATATG
GTGGCGTTCGCGGCAGTGAAGGCTTAGTAAAAATGAAATGAGCGTGATTTTTCACGCTCA
TTTACTTCTTATTCCTCAAGTATTTTTCTAAAATTGTTTTTGATAATTACGGCTGCCTTG
TTTTTATAATCGCTTTGGATTCTTTATCCATGGTAACTTCAATTTTATGATCTACAACCA
CATTCATATTAATCGTAATACCTTCAGGTGGTGTTTCAAGTCGCACTTTGGGAGTGCAAG
CGGTCAAATTTAAGCAAAAAATTGTAAAAAGTGAGTATATAGCTTTCATTCTTAGAAGGG
ATTTGATTTATTAGGTTTATCTTATTTAATCATCTTTTTTCTTTAACAATGAAATAATCT
CTTTCAAAGCAATGATTTCTTCATTTTTCTGAGCCAACATCTCGTCTTTATGGGCAATAG
TGAGTTTTAGTTTTTCAATTTCGGCAGTGAGATTTTCAGGATTTCCATAATAGTTAGTAT
TATTAGCGTGTTCATTCATTAAAAAGAGAACGCCTTTTCCCTCACAATTCATCAACTCCA
ACACATCAATATTAAAAATTTGAGCGATTTGTTCGAGTTTATGCAAATTGAGCTTAGTTT
CACCACGTTCAATTTTAGCGTAACCGTTGGTGGACATATTCATTTTTTCAGCCATTTCTT
CCTGTGACCACTGGTTCATTTCACGCACCATACGGATTTTCTCATTTACACTCACAAATC
ATTCCTCTCTTTCTTTTTCCACCCACAAATTGAGTGGATTTTCCACACAGTTTGTTGTTA
GCAGAATGTAAAGCCTGCTTTTAGAATAGTTCGTATTTTACACATATTTTCATTAAATAA
CACATTAAAATAAGGACTTTCTATGCGTTTGTCAGTTAAAACAGCAGCAATGGCGATTTT
AGTTTCATTAGGTGTAACAGCTTGTAGCTCAGGCGGTGGTGGCGGTGGCTCATCTGCACC
GGCTAATAACCCCGAACAAGCAAAGCAAATTGAAGCCTTGAAAAAACAGGTGGAAGCAGA
GCAACAAGCGGTTAAATCTGCGCAGGATAATGCAAACCAAGCTTCTGAAAAAGTAAAAGC
AAGTGAAGCAGCTAAAGCAAAGGCGGAGGCTGAATTGGCAAAAGCACTGCAAGCTTTAAA
AGATGCTGAAAATGCAACTGCAGAAGAAAAAGCGAAAGCTCAATCGGCTGCAGATAAAGC
GGCTAAAGATTTAGCTGAAGCTCAAGACAAAATTGCGTCATTGGAAGAAGAATTAGCTCC
TATAAGAGCCGAAGCAGAAAGAAAACGCTTAGAAGCGGAAGAAGAAGCTAAAAAATGGGC
ATTTTTAACCCAAAGTGGAGAATGGCGACATATAGCAAGAGGTGATGGTTTAAAAGGATA
TGCCGAACATGCTTATATTGATGGAAAAGCATGGTATCTTGACCCAATCGGGGCATCTGA
GAGCTTAGTTTTACAAAATGGGATTGATTTTAATAAAAATACAATATCCAATAATGTTCA
GATTTTACCTGTATATGCAAGCCGCCAATCAATTTCTGGCGAAAAACAGACATTCCAAGT
TGCTAATGTTCATTTTATTAACCAAGAATACTCTACTTATTTAAATTGGTCTTATTCCGA
TAATATAAATGATGATGATCTGAGAAGATCAGCAGGTTATGTCGCTTTGCCGACATCTCA
AAATTCAGAATATATTAAAACCCCTGTAATCGCAACTTATCAAGGTAAAGCATTAGGAAT
AGAAAACTATAATATAGATACAAAAAATGTATATGAAGGAGAATTTTCTTTAATTGCAGA
TTTTAAAAATGAAAGTGTCAAAGGGAATATAGCCAATCTAAATGGTAAAAATTATGTCTT
GGAAAAGGGAAATATAAATATTTCAGATCAAGGAAATCTTATTTTCTCTGGAAAAGTAGA
TAATAACCTAGATTATAAAGGTGTTTTTTCTGGACCTAATGCAGAAGAAGTCGTTGGAAC
CGCTGGGACAGATATTAGCTTTGGTGGCAAACGCCAATAATCAATCGTAAGGGCGGGGAT
CATCCCCACCTAAAATCTAAGCTATTGCAGAAATGCCTTTATGTTGTACTAAAGAAAGCA
GTTTCAGTGCAGCACCACTTGGTTTTTTTACACCTCGTTCCCATTCGGAAACAAGATTGC
TACTTACATTTAAGTAGTGAGCAAAAACAGCTTGAGAAAAATTTTCTTTCTCTCTGATTT
CTCGGATCTCGTTGGGAGCGAGCGTTTTGACTGGCGTTAAACAACGTTTATCAAAACTCC
GCATTGTTGTTTTATCAACCAAACCAACGTCGTGTAAATCACTCATCAATTCGTGGATCG
CCGCATTTGCTGGGCTGTTGTATTGGCTCATTGGATACCTCTATAAATGCTTTGCCATCA
AGGGATTTGGGTAAACGCTGTTTGATAACGCCAGAACCTAAATCGGCATCAATCAGACCA
TTTTCAATGTCGTTAATGGCATTTCTTAACGTATCGTTTGAAATACGTTCTTTACGGGCA
AATTTATCAAAATGTTTAGATTTAAAAATTCTCATTAAATTTATACCGCTATCATCTTTA
GCGTGATAGTAAAAAATAAACAGAAAAAGTCAATAAATCTATCTTATGAAAAAACTCCTA
CCCCTTACCCTTTTTATCCCCCTAGTAGCAAACGCTACTCCCGAATTGGAAATCAAATCC
GCCGAGCCAACATTACCAGTACAAGCGGTTATTTTTTCAGAAAAATCGGCAAATAATGGG
GAAATCACTTTAACCCAAGAGCTGATCAGTAAGCCCGAACTTACTCGTCAAATGTTAAAT
CGGGCGATTGATAGCCGACAATTTCATTTATTGCCTGAGCTGGTTCGGATTTATCAACAA
ACGCCCAATCCCGATTTGATACTGATCGATTATGCTAACGGCATTATTTTGGCAAGTCAG
GGGGACTATAAAACAGCAATCGATCTCTATCGTGGCATTATTGCGAAGCACCCTAATTTT
CAGCCTGTGCGTTTTCGTTTAGCACAAATGTTGTTTGAAGATCGGCAAAACGAAGCCTCA
CTTGCACAATTTCGTAAGCTACAAGCGGACGGATTGCCTCCACAAATTGCAAATGGGGTG
GAACAATATATTGCTGCCATTCAGAAACGTTCAGACTGGTCATTCGATTTTGGTGTGAAT
TATTTGCACGAAAGCAATGTTAATAATGCCTCAAGCTCGCCTTATGTTCGAGTGGGGAAT
GTGCCGTTTAAGAAAACGGAAGAATCATTACCGCAATCAGCAAATGGGTTGAGCTACCAT
CTGAATTTGGCTAAGAATTGGAATGTTAGCGGATCCCATTATCTACATTTTGAGAACCAA
TTTAGTGGAAAATCCTATTGGGATAATCATCAATTTGACGATCAGCAAAACCGTTCAAGT
CTTGGCTATCAATATCAAAATGCTCAAAGTCGTCTTGCTTTTTTGCCTTATTATGAAATG
CGTTGGTATGGTAATCATCGCTATAATCACGGCTATGGCGTTCGGGGAGAAGTAGAGCAT
TGGCTTACATCACAATGGCAGCTTTCTACGGCTGGCGAAATGGGCAAGCTCAAACATCGG
GGCGAAAATCAGCTTGCAGATAGCACAACATTATTTGGTTCTGCTACGCTACTCTATGCC
TTTGATGCGAAAAGTTATCTCTATGGTGGTGTAGATTTGTTGCGAGATCGGACGTTAGAA
CGTTCTTTAGCCTCAAAACGTTATACAGGGCGAATTGGTTGGGGGCAAGAATGGTGGGGC
GGAATTTCCAGCCGTATTCAGCTCAGTTATGGCAAACGTGAATTTGACCAAGCTCACCGC
ATTTTTAATCAGATACGCAAAGATAGAGAGTTAGGTTTGAATGTTACACTTTGGCATCGT
AACCTGCATTTTTGGGGAATTACACCGAAAATCAGCTATCAATATCAGCGAGTGAACTCA
AATTTAGTGGATCTTTATTCGTATAAACGAAATCGAGTTTATTTGAGTTTTGAGAAAAGT
TTCTAGTAAATAAGTGGCTTAGATAATTCTGAGCCTTTAGCATGTACTGAGTGCGGTTAT
TGTTTATCTAATTGTTTATAGATTGAGTGCTCAATATTCTGCTCAAACTGAGAACCGTAG
TTAATCAATTTCCACAGGTCGAACATATTCTCTTTATGGTTATAATTCAAATTGACTTTC
GCTTGTTTATGCTCAGTCAATCTAGAATGGATTTTAGCTGATAAATCCATATCGCCTTTA
CTGTCTAAATTCACCGTTGCGGTGAAATCGTCAATCTCACTTTTATTGACCATATAAGCC
AAAATCTGTTCCGTATAGCCCCCTTGTTTAATCGCTTCAAGCAATTCAGGGGTAAATTTT
AGGTAAGATCTATCCGCTTGTGTCAATGTTCCATTGCAGATGTAGCAAGGTTTACCCGAC
AGCCAAAACGGAAAGATACCGTTGAATTTGCCAGTTAAATCCAGTTGGTGATACTGTGCC
AATTCTAAAATGCGTTCAAAACGAATATCAAACAGCTTTAAATAAGCGATTTTCGTTTGT
GGCAGGGCAAAGTGTTCGATATTTAAACGTCCATCAAGCAAATTTAAACTTAACTCTCGT
AAAAACAGAGGCTTACGTTTAGTGTAAGGTAAGTGTCCTTGAATTTTTACTTTGACATTG
GTGATCGGAATACCCACATTCACTTCGTCAATATTCACATCAAGGGCTTTTTTCACACCA
ATATCTACTTCGCCCTGTTTGTATTGATAAGGGAGTGAGAAATCAATGCCCTTGATCTCA
CCGTTTGGTAGAGAAACCGCACCGTTGCGAATAGCAAAATGCCCGCCAGCCATCAACCCA
CGAGCTGCATTCGCACTAAATGACGTTTCACCTTTGATGGTACCGTTTGTGATGACCCAT
TGGTTTCTAAAAGGAAAAAGGCTTTGGAATACATTTGCAGGTTGCTCTGACCAATATAGC
TTACCTATTAAATCACTGGCATTATTGGTTAATTTTCGGCGAGCAAAGAGTTTAATCGGT
CCTAATTGATTGGCGGTAACATCGCCCCTAAAGTTAAGATTTTCCACTTCGCCGTAAAAA
TTTAAGTGTGCCGTTGGCTTTTCTAAAGTGCCACCATAGGCAAAATTAATCTGCGGAGAA
AAGAGTTTTATTCCCCCAGTGAGATGAAATTTATCGTAATCAAAGTTAATCGGCTCATTC
AAAACCAGCTCTGTTTTGGGAATGGATACCCCATTTTTACCAATCTGTTCCAGACTACCT
TTAAATTCAGATAGTTGCACCAAATCTTTATGCCACACACCACGCCCAGACACCGCAAGC
GGTCGGTTTAAGGCTTTTATTTGCGAACTGCCCCAAAAACGCCAATTCCATTGATCTTTC
ACCGCTTTTTTATCGGTTGGATCTTGGAAAAAGTGTAATGATCCCGCTTTGAAATTGTTG
GCATAACCGTCCAACCGCATTTCAATATTTTTAAAGTCAGGGCTTTCTCCACGGAAAATC
GCTTGCAATCGACCGTGAATGCCCTGTTTATCTACCCGTACGCCAGCAAGGGGAAAACGC
AAATCGTTGATGGTAAGAAAGCGTTCAGTCCCAGTTAGACGTAACAAAGCACCTTGCAAA
AAGCGTAAGGTGAGATCATCAAATTTTCCCCTTACATCTAAAGGAATAGTGCTATATAAA
ATATGCTCACCTTGTTTGATATTACCTGTAATTTGTAGTGGCAAAATCAAACTGTCTTGC
TGAATTTCCCCTTGTGGACTACTGATCACAACATTGCCTTTCCCTTTGGCATTTTGAGTA
AGTAAGCTGATACGCACCGCCGTTTTTATCGGATAAAGCTCATCTAAGGAAAAACGGTTA
GGACTAATCGTAGTTGTCAGATATGCATTGAGCGGAAAATCATTTGAGAGTTGCCAATCA
ATTTTCCCTTTTTCAATCGTCAGGCTTTGCGTATCAAAATGAAACGGCAAGTTGAACTGA
TTTTCAGGTGTTATGGCGGAATTTAACTGCCAATTTCCGTGAAGTTGTTGATCTTGTTTA
TACCAGTTGAGCGTTGAATGTCCTTGTTGCAAACTTGGTTCCGCAATCAAGGCTTCAGGC
AAATGCCACTGATAATTCAAGCTAAGTTGCTGGGGCAATGCTAGAAAATGTTCATCTAAC
TGAGCAGAAAGTGTTACGTGATGTTGCTCATCATTATTTGGTTGATAGCTAAGTTGTGTG
GTGAGTTGCTGATTTGCAAAATTTGCGTCAAATGTGACCGCTTGTTGCTTAATGTAAGCG
GTCAGTTTTTGCTGAAAAAATGCAAATTTAATTTCACTTGGTGATTGCAGTAATCCCTTC
AAACGTTCATGCATTTCGTTGGGAAGATTTTTCCACGCCAAAGATTTGATTTCTATGTTA
CCTTCTGGCAGTAACGCAAGGATCGTTTTAATGGTTTCTGTGGGATCGGTTTGGCTTTTT
TCCGATTTAGGAAAAAGAGATACGCAGGCGTAATCAACAGTCGCTTGATTAAGACGAATA
GATTGTTCATCAAGCCATTGCACCGAAAGGCTCTCTGCCGAAATAATCGGACAATGTTGA
TAGTAAATAGTAAATTGTGGCAGGATTGCTTTTTCTAAATGTGGCTCAATACCATAGGGT
GTTTCTATTTTCCAGCCCGTTGGCAATACAAGATTAATCGCAGAAGCTAATTGAGAGCCT
GAAAGCAACGATGCACCGCCAGCCATTAAAATGGCAAGTGCCGCACCGATAATCAATAGG
CTTCTGCGTAACATTTAGAGAATATTTGTTAATGGATAAAGCATTGCAAGGAAGGTAGCG
ACCGTCCAAGCAGTTGGATTTTTGATGTTTTTTCCCTGTTTGCCGAGTAGCAACCAAGCT
AACATCATCAAAATCACAAACTGAACCCCAAAGAAGATAAAGTAAGGATAAATCACCATC
TCAGGCATAATAGCAAGTTGTTGATATAACACGAAAATCACCCAAACATAGTTGATGATT
AATACCACAAGTGCCAGCAATACCAACAGTTTTAAAAAGCCTTCCAAACGGCTTTTCGCC
AGCATTAAATACCAACCGCTTAATAAAATACCGAGTAAAATCTGGGCAAAATTATTGGCT
CTAATCCAGTTAAACAGCGACGGTACTTCATACCAATAAATCAGCAAATATTGCACCATA
CCAATGGCGGTGATGCCTAAGCCACAATAAATCACCGTGCGATAAATATCTTCATCTTTG
GGCAATTTCCAATAGATAAACGGCAGAATAACAGAAGCAAATCCAGCGACTAAAGCAGGG
GAATGTTTCGGGGTAAAGGCAAGGGAATAGAGAAAATTTCCTACCGCAAAGACTAAAAGC
CACGACAAAATAGCCGTTAAACGCCCTTTTTGCCCTGGGCAAATTTGCCCTTTCCACAGC
ACCACGAAGCTAATCAAGCAAACAGTAAAAAAGGTGAGCAGATAAGGCGAAACAAAGATT
GCATTTTGCGGTGCAAAATAGTGATTGAGCGACATCTCAATCAATAACATCGTCACCAAC
GGCAAAATAGCGTGCGTGGCGATTTCTAATTTAGAAGGAGTATCGTGATCGTGAGCCATA
GTTTCAATTCAAAAATGATTTTAGAGCGAGATTATGCCATAATATTGGCACTTTTTTCTA
TTTTTAAGAGGATTTTACGATGCGAATTTTACATACAATGTTGCGAGTAGGAAACCTAGA
ACGTTCTATCAAATTTTACACAGAAGTGCTTGGTATGCGTTTATTACGCACCAGCGAGAA
TGAGCAATATAAATATACCCTTGCATTTTTAGGCTATGCAGATGAAAGCGAAAGTGTCGT
GCTTGAGCTGACGTATAACTGGGGAGTTGAGAGCTATGAATTAGGCACTGCCTACGGACA
CATCGCTATCGGTGTAGATGATATTTACGCAACGGTTGAAGCGGTTCGTCAAGCAGGTGG
AAAAGTCACTCGTGAGGCTGGTCCTGTGTTAGGTGGTAGAACCGTGATTGCGTTTGTGGA
AGATCCTGACGGTTACAAAATCGAATTCATCGCTAACAAAGATGCACAAAAGGCGTTAGG
TTAATGGCTGAAACAGAAGCAACCAATTACAATCTATTGAAAAATCGCTTTCGTGGCTAT
CTTCCTGTTGTGGTTGATGTCGAAACGGGGGGATTAAATGCTCAAACGGACGCATTGTTA
GAAATTGCGGCGATTACACTAAAAATGGACGACGATGGCTATTTGCATTTAGATGAAAAA
TTTCATCGCCACGTTAAACCTTTTGAAAATGCCAATATCAATCCAGAGGCATTAAAAGTA
AATGGAATTGATGTAGATAATGCAGAGCGTGGTGCTGTGCCAGAAGATATTGCCATTACC
GAGATGTTTAAAATGGTACGCAAAGCGGTAAAAGACAACGGCTGCCAACGTGCTGTGATT
GTGGCACACAATGCAACTTTTGATCAGGCATTTCTACAAGCGGCGGTAAAACGCATTAAT
GCCAAACGAGATCCGTTCCACCCTTTTGCAATGTTTGATACTGCAACCTTGGCTGGTTTT
ATGTATGGACAAACGGTCTTAGTCAAAGCCTGCCAAATGGCACAAATTCCTTTTGACGGC
AAACAAGCCCATTCTGCCTTGTACGATACGGAACGCACTGCAGAGCTGTTTTGTGCAATG
GTGAATAAGTTGAAGGATTTGGGTGGGTTTCCCGATTTAAAGGCTAGAATGTAGTAAAAG
GTGAGAAATTAGAGGCGCAGCTTAATTTCTCACTGCTATTATACTTAAATATACTATTTG
CGATATTTCCCAGCCATTGCCTGATAAATGGCATTCTCATTTTTGAGCAGGGTGTATTTA
TTTTCAAGCAATGAAAGTTCTGAGCTACGTTCGGTGTTCATTGCACTTAGCCATTCACGC
AATTCAGAGATACCTTGATCGTAGCGGTTTTTATAATATCCGCTGATTTTTCTATCGTAC
TCATATTTTTTCTGTAAATTCGCATAGCCACTTTTTGACAGTTGGTAAGTGGAATAGTAG
GTGTCGATTTCATTTAATGCGGTTGTTACTGTCTGTTCATAGTTCAATTTAGCCAGCTTA
TAACCCTCTTCTGAAATCTTAATGTTATTTTGTACTCTGTTCCAATCTAAGAACGGCAAA
TCAAAAGACACCACGCCACCAGCGACAGGGTTATCTGACGTATTGTTAAACTTCGTTGAA
CTTCCTGTTAGGCTTCCCACTAATGTGACTGTCGGGAACCAGCTATTTTCAGTTGCGGTG
AGGTTTTTAAATGCCCCTTGTAAACGTTTTAGGCTTGCCAGTACATCTGGACGATTAGCA
ATGGTTGAAACAGGAACATTCACATCAACATCTTGTAATTTAACCTTAAGAATACTTGGA
TAATTGACTACAAGCGGTTCGTTTGGTTTTAAATTTAGCAAATTACGCAAAACTTGTTCA
CTTGATTTTTGAGCTGATTGTAAGTTGATTAAGGCATTTTGTGCAGAAAGCACCGCTTGC
ATTGATTGATCTACGCTAAGTTGGTCGATTAATCCCTGTTTGAATTTGTTGCTTAAAATG
TGGTTGATCTGTTCATAGCTTTTTATGCTTTGTTGAGTAATGCGGATTGCGTCTTGATAA
TAGGCAAGATTGTAATAGCTACTCACAACGGCATTAATTAAAGATAATCTCGCCGCTTGT
AAATCTTTTTGGGTAGCTTTGTGTTCCCACTCTGCCGCACTTGCGGTATCTCTTAAACGC
CCCCATAAATCAAGGGTATAACTTAGGTTTAAGCTAATTTGATGTCCAATACTTGATGTG
CCAGTCGAGTTTAGGTTACTGCTAGAACCAACACCTTTTGAAGCAGAAGATTTTTCCGAA
GCAGTGAAAGTTGGGACTAAATTTGCACCCACTAAGTTTGCGTTATATAAGGCTTTATTC
ACAGAAATAGCTGTTTTTGCCAAATTGATATTATTGCCAAGTGCCGTTTCAACTAAGCGG
TTAAGCTGAGTATCATTATAGCCTAACCACCATTGCTCATTGATTTGATATTGTTTGGTA
ATATCTTGATATTGTTTATAATCTTGCTGTGCTTTTTGTAGAGAGCCATCGTTGCTCATA
TTGGTACAAGCTGAAAGTACCAGTGCAGAAAGTAATGTAAAAGTAAGTTTTGACACTTTC
ATTAGAAATTCCTTGATTAAAAAATGATGGGGCGTATTTTAAAGAAAACGCCCCATTTCG
ACCAGCTCTAAACTGAACGATCATTCATTTTTTGCAAAAATTTACATAATGTATTGACTT
GTTGATCAATTTCTATCGCTATATAATTTTAAATATAATGATTTTGTCTTAATCACAGAA
GCTAGATTATGAAAAAATTTCTTTCTGCATTCGCTTTATTGGCGTTTGTGACAAGTGGTG
TGTCTGCCAATGAGCAGCCGATCAGTACCCATTTTGGCAATTTACCCAAAGCTGAGCATG
TACAAAAAATTAAATGGAACAGCTTTTGCAATGGAACCCTGACATCATTTTTACGCAATT
TACTGATATTGAGTTTGCTCTTATTACTGGCTATTTTGTTTTCGCTTAATCTCGGAAAGT
ATCCGATTTCGCCAACAGCAGTGTGGCAAGCGGTCGTTTGTGCTTTCTCTGTTGAATGCG
AAACCAACCAAATTCAAACGGTGTTATGGCATATTCGAGTACCACGGATTATTGTTGCTT
GCTTAGTCGGGGCTGCACTAGCTTGTGCAGGGGCAATCTATCAGGGGATGTTTAAAAACC
CGTTGGTTTCTCCCGATATTTTAGGTGTATCGGTAGGGGCTGGTTTGGGGGCTTCGTTGG
CGATTTTTTGCAATTTGCCGATGTGGTATGTGCAACTTTTTGCATTTGTCGGCGGTATTA
GTGCGGTATTGTTGGTAACTGTGATACTGGAAACAAAAAACCTAACGATTGGCTATGCCG
GTCAGCCTTTGATCTCAGGGATCGATTTTCGTCTGGGAACAAATGACATCTGCTGTGTGT
TAGGGGCAAATGGGGCAGGGAAAGTACCTTTTTACGTACGTTATTGGGTACTCAAGCAAA
ATTGCATAGGGAAATTTTCTTTGCAAACCAACCGCTTGTTACCTATTCACCACAACAGTT
AGCCCAACAAATTGCCTATGTGCCGCAAGCGCATCAAAGTTTATTTCCCTTTACAGTTGA
AGAGATGGCGTTACTGATCACTACACATCACCCACAGCACGCCGATTACCTTGCAGATAG
CGTTGTGATTTTAGATAAACAACATCAGCCAGCCTTTCAACAAGGGAAAAAAGCCGCTAT
GCTCACTCTTCATCAACTAGCCAAAACCTATCGTATTGATATGACAAGTTTGGCTCAACA
TTTACCTTTTAAGGAATAACATGAATTCATTCTACGACATTGATTTTGCTCAACTTTATA
AACAACATCTGATTGCATATCGTTATCATGATGTTACCGCTGAGAAATGGGATAAGAAAG
CGGTTAGATTTGCCGAAACTTTGTTGAAAAAGAGAACAGTTATACCCGTCAATTTCTAGA
TAAAATGAAGATTGAACCGACAGATAGTGTATTGGATATTGGCTCAGAGCCGGGAACGCT
TGCCATTCTCCTAGCCCGTTTATGCAAACAAGTTTACGCCTTTTATATCTATCTGTTAAA
CCGTCTTTATCAGCGTGGTATTCAGGCAGAACTGACTTTTTTACAGGGAGAAACAGGGGG
CTTTCAAGGGGAAACATACCAAGATCTGCAAAATGCCGTGGAGTTTTCGCTAGGGACATT
AACCGAACTAGAACGACAAAAATTACAGGCCTTCTATCAGCAAAAACAGCAATCTCAACA
AAAAATCAGCCACGATCAAGCCCGTTGGGCGTTTATTTCGTGGCAGGTGTAGAATATCGA
CAAATATAAGCGGTGTGATTTTGCAGAATTTTCTATATAACCTAATTGCGATGGTATAAA
GAAAAAGTCTTCACCCTAGCTCAAATCCTGAGACATTCCTTTAAGAGAATATATCAGGCT
TTCCAAAACAATATTGCCCTAATTACATGTTCAATACTTTCATTTTGCATATTAAAAAAC
AGTGGCAATCTCACTAACCGCTCGCTCTCTTTAGTCGTCCATTTGTCTTCTCCACAAAAT
CGGCCAAACTGCTGCCCTGCAGGGCTTGAATATAATGGCACATAATGGAAGACCGTCAAA
ATTCCTTTTGATTTCATTGCATTAATAAAATCCGTTCGCACCTTGAGATTTTGCCATTTT
ATATAAAACAGATGGGCATTTGCTTGGCACTCTTGGGGAATGTAGGGCAATTCCACAATC
CCTTTCTCTGCCAAAGGCTGTAATGCGTCAAAATAACATTGCCAAATCATCTGCCGTTTT
TGTTGGATTTGTTCTAACCCTTGTAACTGAGCATAAAGGTAAGCCGCTTGTATTTCTGAC
ATTAAAAAACTTGAGCCGAGATCTCGCCAACTATACTTATCTACTTCGCCACGAAAAAAT
TGCTGACGATCTGTGCCTTTTTCTCGAATAATTTCAGCACGAGCGGTCAGTTCAGGCTGA
TTAATGACAATCGCCCCACCTTCTCCCCCTGCGGTGATATTTTTCGTTTCGTGGAAACTG
TAACAGCCAATATGCCCAATCGTGCCAAGTGCTTTCCCTTTATAAAACGCATTAATCCCT
TGAGCCGCATCTTCTACCACCCATAAGCGATATTTCTGTGCCAATGCCATAATGCTATCC
ATTTCACACGCCACACCCGCATAATGTACAGGGACAATTACCTTCGTTTTGGGGGTAATC
GCTTGTTCTATCAAGGCTTCATCGATATTCATCGTATCCGGTCGAACATCTACAAACACG
ATTTTCGCCCCACGCAGTGCAAAGGCATTTGCCGTAGAAACAAAGGTATAGCTTGGCATA
ATCACTTCATCACCCGATTGAATATCAAGTAAAATCGCTGCCATTTCTAGCGCCGCTGTA
CAAGAAGGTGTCAGTAACACTTTATGTGCGTGAAACCGTTGTTCAAGCCATTGCTCACAT
AGACGGGTAAAGTGACCATCTCCAGATAGCTTATCTGAACAGATCGCTTGCTGGATATAA
TTTAGCTCTGTACCTAATACAGGCGGTTGGTTAAAAGGAATGTTTTGCATCATCGATAAA
ACCAATAATAAGTGCCGCTGATTTTTCCGTTTAAGCGTTGATAAAGCCGAATTGCAGCTA
AATTGCTCAGCTGGGTGGTAATCACCATTTTCGTCGCTTGCTGACGTTTCGCCCAAGCGA
TCGCATTCATTAATAAGCGATAGCTAACCCCCTGCTTCCGCCATTTTTCTGCGACCGCCA
ACAAGCCAATATGTGCCGTAGTCTCTTTTACTCGAAGGGTAATCATCCCTTGTATTTCAC
CGCTTGTGGCTTCACTGAGTAAACAAATATCGTCAAATTCTCCCTTAACTGCATTTTTAA
TCCATTGCCAATAAAATCGACGATTTTCTAACAATGAAAACCAAGGCGAACGAAAACGCG
TTTGTGAAAACAAATGCGAAAAGGGTTCAAGTTGAACCAAATCCTGTTCCGTTGCCACAC
GACAAGCGGTCAGTTCAGGTGAAAAATGTGCAAGATCATATTCAAAAACAATCTCACCTT
CTACAAACTGAAAATCTTGCTGCTGCACCCAAGCTATTTCCGTTATTGCCCAGCTTGGCA
ATTTTGTTTGAATGAGAGAGAAATCAGCGAGAACTAAATCCGAGTTGCTCCCTTTACTAA
TAAGATCCAGATCAGCGATATTTCGACCAAAAAAATTAGAAAGCCAAAGGTGCTTATACA
TTTTTCCTCTCTTATTCATTAATTATCTTTCACATATTTAAACTAGGCTGATTTTAGTCA
TGTTTTTTCATTATATTGAATAGGAGCAAACATATATCCGATATTTTTTATTGTACGTTA
TATATTGCTAAGTGACGATAAAATAATTTACACATTCAATCTAGCCAAAAGTTTTGTAAA
TAGGTACAATCAAACGCTTGCATTTTATTAACATTTGCGAAGAAAAATTTAACTTTGGAG
AACGTTATGTCGTGGAACGAATCAGGCAATCAGCAAGATCCTTGGGGTAAACCAGGGCAA
AAAAAGCCTGAACAAAAACAACCATCGGGTCAAGAAAAAGAGCCGAATAAGCAATCAAAT
GAACAGCAACCACCTGATTTAGAGGAAGTTTTTAATAGCTTATTGAGAAAAATGGGTGGC
GGTAAAGGCAATGGTTCAAACCAAAATAACCGTCCAGCTGTTTCTGCAGGAAAATTTTTA
CCTGTATTACTCGGCTTAGGCTTAGTTGTATGGGGAGCTTCAGGGTTTTATACCGTCCAA
GAGGCAGAACGTGGCGTAGTTACTCGTTTCGGTAAATTACACGAAATTGTTTTACCTGGT
CTAAACTGGAAACCAACTTTTATTGATAATGTAACGCCAGTGAATATTGAGCGTGTGTTA
GAACTGAGAACTAACGGCTCTATGCTTACCCAAGATGAAAATATGGTGTTGGTAGAAATG
ACCGTTCAATACCGTATTGAAGATCCAGCGAAATATCTCTTTAGCGTGACCAAACCTGAT
GATAGCTTGAAACAAGCGACTGATAGTGCATTGCGTTATGTGATCGGACATATGACAATG
GACGATATTTTAACCACAGGGCGTGCGATTGTGCGTGAAAAAACGTGGAATGCCTTGCGT
GATATTATCAAAAATTATGATATGGGATTATTGATCACCGATGTGAACTTCCAATATGCT
CGTCCGCCTGAAGAAGTGAAAGCGGCATTTGATGATGCCATTAAAGCACAAGAAGATGAG
CAGCGTTTAATTCGTGAAGCCGAAGCCTACGCAAGAGGGCAAGAGCCAATTGCTCGTGGT
CAAGCACAACGTATTTTAGAGCAAGCAAATGCCTACAAAGAGCAAGTTGTGTTAAATGCT
CGAGGTGAAGTACAACGCTTTACTCAATTATTGCCTGAATATAAAGCCGCACCAGAAGTC
ACTCGTGACCGCTTGTATATTCAAACAATGGAAAAAGTGATGAAAAATACACCGAAGTTA
ATGGTAGATAGCTCAAACGGCAATAATCTAACGGTGTTACCTATTGATAAATTAATGGCT
AAACCGACAGTAAATGAAGCAGTAAAAACGCCATCATCACAACCTGTTATTCAACAACAG
CCGCAACTTGCTCAACCTGTCAGCCCGGCACAATTGCCAGCGGTGGAACAGAGTGAGCCT
GTGCGTAAAGGGAGATTTTAAGAATGCGTAAATTACTTTTACCTGTGCTATCCGTTGTTG
CATTTATCCTTTTCCAATCGGTTGTCGTAGTACAAGAAGGTCAGCGAGGCATTATGTTGC
GTTTCAACAAAGTGCATCGTGATGCCGATAATAAAGTGATTGTGTATGAACCAGGTTTAC
ACTTTAAAGTGCCTGTTATCGATCAGCTAAAAACCTTAGATGCTCGTATTCAAACCCTTG
ATGGACAAGAAGATCGCTTTGTCACCGTCGAGAAAAAAGACTTGCTGGTGGACTCTTATG
TGAAATGGAAAATCAGCGATTTTGGTCAATTCTATACTTCAACTGGTGGCGATACACAAA
AAGCTTCAACCTTATTACAACGTAAAGTCAATGACCGTTTACGTTCAGAAATCGGTTCTC
GTACAATCAAGGACATCGTTTCAGGCTCTCGTGGCGAGCTGATGGCTGGCGCTCAAAAAG
CCTTAAATGACGGCGAAGATGGTGCAGAACGATTAGGGATTGAAGTGGTTGATGTGCGTG
TAAAACAGATCAACTTACCAAATGAAGTATCTGCGTCAATTTATCAACGTATGCAAGCTG
AACGTGCTGCCGTTGCTCGTGAACACCGTTCACAAGGTGAAGAAAAAGCAGAATTTATTC
GTGCTGATGTTGATAAAAAAGTGGTGCTGATTTTAGCCAATGCAAATAAAACCGCCGAAG
AGCTGAAAGGTCAAGGTGATGCAGAAGCGGCTAAAATCTATGCTGAAGCATTTAAACAAG
AACCTGAATTTTACAGTTTTGTGCGTAGTTTAAAGGCTTACGAAGAAAGTTTTGCTGCAG
GCTCAAACAATATGATGTTGCTTAAACCAGACAGCGAATTTTTCCGCTTTATGAAAGCAC
CTACAAAATAGTTATATCAAAAGACCCGATAAAGCGGGTCTTTTTTATCTTTAAAATAGA
AAGCTACAACGAGGTTGTAAAATTTTAGGTTGTTATATAACAGTTTATATTAGCCAAAAT
GTAGGGACACACTGAGTGTGTCCGCTCATAAAAGATCATGTTGAGGACACACTCAGTGTG
TCCCTACAGTATGCCTGAAAGATTGAGGTTTAGCGTAACTGTAACAACCAAAAAAATCTA
ACCGCTTGTATGCTTTTGACATTCACTAAACCTAACTAAAAGAGGCAATTTATTATGGGT
AAAAGTGTTGCAATCCTTGGAGCTCAATGGGGCGATGAAGGTAAAGGCAAAATCGTAGAT
TTATTAACGGATCGTGTGAAATATGTGGTTCGTTACCAAGGTGGACATAATGCAGGTCAC
ACCTTAATTATCAACGGCGAAAAAACCGTACTTCGCCTTATTCCATCAGGTATTTTGCGT
GAAAACGTGACCTGCTTAATCGGCAACGGTGTAGTCCTTTCTCCTGCGGCATTAATGCAA
GAAATGGGCGAATTAGAGTCCCGTGGTATTAATGTGCGTGACCGTTTAAAAATCTCTGAG
GCTTGCCCATTAATTCTGCCATATCACGTTGCAATGGATCACGCTCGTGAAGCGGCGTTA
GGTAAAAACAAAATCGGCACAACAGGTCGTGGTATCGGTCCAGCTTACGAAGATAAAGTC
TCTCGTCGTGGTCTGCGTGTCAGCGATCTATTCAACCGTGAAGCCTTTGCAGAAAAATTA
AAAACTATTTTGGAATATTACAACTTCCAACTAGTTCACTACTACAAAGTTGAGCCTGTA
GATTACCAAAAAACCTTAGATGACCTTTTTGCGGTGGCAGACATCATCACAGGTATGGTT
GCAGATATTACAACCCTATTACACAAAGCACGAGCCAATGGCGACAATATCCTGTTTGAA
GGTGCGCAAGGCACAATGTTAGACATTGACCACGGTACTTATCCATTTGTAACCAGTTCA
AATACCACCGCTGGTGGTATTGCAACAGGTTCTGGCTTCGGGCCTCGTAATTTAGATTAT
GTATTAGGTATCATTAAAGCTTACTGTACCCGTGTGGGATCTGGTCCATTTACGACCGAA
CTGTTCGATGAAGTCGGTGCAGAAATTGCTCGTAAAGGTAACGAATTTGGTGCGGTCACA
GGTCGCCCACGTCGTTGTGGTTGGTTTGATGCCGTTGCTGTTCGCCGTGCAATTCAAATT
AACTCAATCTCAGGTTTCTGTATGACTAAATTAGATGTACTTGATGGCTTTGAGGAATTA
AAAATCTGTGTCGCATACAAATTACAAAATGGCGAAATCGTAGAATACTCACCGCTTGCG
GCGGCAAACTGGGAAGGGGTTGAACCGATTTATGAAACCTTACCAGGTTGGAAAGAGAAT
ACTTTCCGTGTAACTAAATTAGAAGATTTACCGCAAAATGCGATCAACTACATCAAACGC
ATTGAAGAAGTGTTAGGTGTACCAGTCGATATTCTTTCAACAGGCCCAGACCGTGTTGAA
ACAATGATTTTGCGTGATCCGTTTGCGGCGTAATTAATACCTAAAAATTCTTGCCCAAAG
AACAAGTTGCTAAGTTTTATATATAAGACAAAGCAACTTGTTTTGTTTAAAATAAGGCAT
GATTTCTTCTTATTGATCTTGTCCTGTGAAAATTATTGATAATATTAACTCTATTCTTGG
TGAAGATATTCGTTCTCAAATAAATAATTACAGGAGTTATTTTTACTCTAAAATCTCGCC
ATACAGACAACCAACATAACAATCCAAATCGCCTTTACCCTTATTATATTGTTTATATTC
AAGAAAACGGTAAAGTAGTTTATAATTACACTAAAGCTAAACACCTGTTAGATATTGCCC
GCAAATTCAACGCCCATTGCTGAAGCTTATGAAGCTTTTAATAAGCGAACAAAAGACGGT
AGAGATATGCGTCAACAGTTACTTGATATTGTGATAAAGGAAATCCAACAAATAAATTGA
AAACAGTCATAGGCAGTTATTATCGTTCAAAATGGTTTGAAGAAAATGAACGTTCTAACC
TGCCACTGTTTTTACATTTAGTTGATTTATATGAGCATATCATTTCTGAATTATTACCAA
TTAATACAGATACATTATCATCTATTGAAGAGAAATTAGCATTAAATAAAAAATTGGAAC
AGACACATCAAGAAATAAATCAACTTAAAAAGAAACTTAAAGCTGAAAAGCAGTTCAATC
GTAAAGTAGAGATTAATTTAAAATTAAAAGAACTTGAAAAACAGCTTTCTTATTTTTGAT
TAAATAATATTGTTTAGACTAAAAGAATATGGAGTATTTATGTCCACTGAACTCAAAATG
CACACCGAAAATTTGGTTGCAAAAAATATTGAAAAACTGACCGCTCTTTTTCCAAATTGC
ATTACTGAAATGCGTAATGAGCAAGGAGAAATAATAAAAGGCGTAGATTTTGATTTACTT
CGACAAGAACTTTCTGAAGTCTTAGTCGAAGGAAATCAAGAGCGTTATCGCTTAGACTGG
GTTGGAAAAAAACAGGCTATTTTGGCTGCCAATGAACCTATTGCAAAAACTCTTCGCCCT
TGCAGAGAAGAAAGTGTTAATTTTGATACCACACAAAATTTATTTATTGAAGGTGATAAT
TTAGATGCCTTAAAACTGCTACAAGAAACCTATCTTGGCAAAATAAAAATGATTTATATT
GATCCGCCTTACAACACTGGAAATGATTTCATCTATAACGATGATTTTACAGAAAATTAT
AATGATTTTTTGGAAAGATCTAACCAAATTGATGAAGAAGGTAATCGTCTAACTGCTAAT
ACAGAAAGCAATGGACGTTTTCACTCCGATTGGCTATCTATGATGTACAGTCGTCTTAAA
TTAGCTCGAAATTTACTGAGTGATGATGGTGTTATTTTTATTTCTATAGATGATAATGAA
CAAGCAAATTTAAAAAGAATTTGTGATGAGGTTTTTGGAGAAAATAATCTCATAAACAAT
ATCTCAATTAAAATGAGTGAACTATCTGGCGTAAAAATGAAGCATATGAAAAAATATCCT
AAAATCAAGGAATTTCTATTAATATATGCTAAAGATTCTAACATATCAGAATTAATAATT
GAAAAAAGACAAAAGAATAAAGAAACTCTAGAAAACTATCTGAAATACTATTCATATTTT
ATTGAAAATATTCAAGATAGATGTGAAGACTGGATAATAACCCCTATATCTAAACATATA
GATGTATCTAGAAAAAGTGAAAAAGAATTTAATGATTGGAAAATAGAGAATGCTTATAGA
GTTATATATAGAACTAATAGTAAAACTATCGATAAGTATTTAAAAGAAAACCCAAACAGT
CCTAAAATATGTAAAATCATTAATAATGATGGAAAAGAAGTATATAAATGGGAAAATAAA
GAAATGTTATTCCTTGAAAAGTACATAGAAGAATATATAGGAGACATATGGCTAGATATA
TCCACAATAAATCTAAATAAAGAAAATGAATCTATACCATTTGAAAATGGTCAAAAACCA
TTAGCTCTTTTAAAAAGAATTTTACAAAGTATTAATACTCAAAATTCAATTATTCTGGAT
TTTTTCGCTGGTTCTGGAACAACAGCCCATGCTGTAAATTTACAGAACTCTATTGATGGT
GGAAACAGAAAATATATTCTAGTACAATTACCTGAAAAACTTAGTGAAAAAGTAGATTCA
CAAAAAGAAAGTTATAAATTCTGTATAGATAACAATCTAAAACCATTAGTATCGGAGATT
TCCAAAGAACGCATTCGCCGTGCAGGAAATAGAATTATCGCAGAGCAGACGGATCGGATC
GGATCGCCAAGATTATGCTTTAATAAATTCAACTCCACAACTAGATATTGGCTTTAGAGT
CTTAAAAATTGACTCTACTAATATGAAGGATGTGTATTACACACCTGATAAACTTTCCCA
ATCTCTGCTTGATCAAATGACTTCTCATATTAAAGAAGATCGTTCGGCAGAAGATCTCTT
ATTTCAAGTGATGCTTGACTGGGGCATTGAGCTTTCCCTATCCATTACGCGTAAAACTAT
TGATAACGCAACGATCTACTTTGTAGGAGAAAATAGCCTTGTTGCCTGTTTTGATCCGCT
TACTCCTGAGATAATCAATGAGATTGCTCAAGCGATGCCTTTACGAGTAGTCTCCTGCGA
ATCTGCTATTATTACCGATCACGATAAAACCAATATTAAAGAACGGTTTAAACAACTATC
ACCAGATACAGAAGTACGTTTTTTATAAAGGGGGAATAAAATGAAACTTCAATTTAGAAC
CCTAGGTTATCAACTTGCAGCAGTCAAAGCAGTGGTAGATTGTTTTACAGGTCAACCTAA
ATCAACAGGTCATCGTTATCAACGAGATAAAGGCTTAAATAAAGGCTCTAAAATTCAACT
TACCTTAAATATGCCATCACAAGCGGGAAGTTTTGACGAGGATATCTCAAATGGTGATAT
CGGATTTCGTAATGCTCCTATCACTCATTTAAACAATGTACTGAGTAATATTCAAAAAGT
ACAAGGTGAAAGTGGTTTAACCCCTTCCGATAAACTTATTACTGACGATAATGGTAAAGG
CAAAAATTTAACTTCTAGCCAGCTCAATATTGATATTGAAATGGAAACAGGAACCGGGAA
AACTTATTGTTATATCCGTACAATGTTTGAACTAAACAAACACTATGGGTGGTCAAAATT
TATTATTGTCGTACCAAGCATTGCGATTCGTGAAGGTGTAGATAAAAGCTTTAAACTGAT
GGAAGAGCATTTCCAGCAGGAATATGGCAAAAAAGCTCGCTGTTTCATTTATGATTCAAA
ATCATTACATCATTTGGAAAATTTCAGTGCTGATAGTGGCATTAATGTAATGATTATTAA
TGTCCAAGCTTTTAATGCAACAGGTAAGGATCAACGCCGAATTTATGAAGAATTGGACGA
ATTTCAATCTCGCCGTCCGATTGATGTTATTCGCAAAAATCGTCCAATTTTAATTTTAGA
TGAACCACAGAAAATGCAAGCGGATAAAACGTTGCAATCATTAGCAAATTTTAATCCGCT
ATTTATTTTACGTTATTCTGCAACACATAAACGTAACTATAACTTAGTTTATCGTCTTGA
TGCTCTTAATGCTTATAACCAAAAATTAGTTAAAAAAATTACTGTAAAGGGAATTGAAGT
CCAAAATCTTTCTGGTACAAGCGGTTATTTATATTTAGAAAATATTGAAATTTCGAAATC
TTTACCAATTGCCCGCTTAGAATTAGAAATAGCAACTAAAAATGGTTTTAAACGAGAAAT
TCGTAAAATCAGTAAAGGCGATAATTTATTTGAAATTACCAAAGCACAACAATATCACCG
CTATGTGGTAGAGGATATTAATTTTCGAGAAAGCACCGTGTATTTTACTAATGGCGTTAA
AATTCATATCGGTGAAGCGTTGGGAGATGTCAATGAGACAGCTGTGCGAACCATTCAGAT
TCGTGAAACTATTCGCTCACATTTAATAAAAGAACGCCAATTATTCGATCGTGGCATTAA
GGTACTAAGTCTATTCTTTATTGATGAAGTTGCCAAATATCGTCAATATGATGAAGACAA
TAACCCTATTGATGGTGAATATGTTCGTATTTTTAAAGAGCAATATAAGCAAGTTATCAA
TGAGTTTTCTGAATTGGATTTAGATGGATACGGATATTGGAACTATTTGCAAAATATTGA
TGTGAATAAAACCCATAATGGCTATTTTTCTATTGATAAAAAATCAAAAAGAATGGTTGA
TCCAAGCTTAGATAAGAAAGCTGAAGAGGCACAGATTTCTAATGATAGCGATGCTTATGA
TTTGATTTTGAAGGACAAAGAACGATTACTTTCCTTTGAAGAACCTACTCGTTTTATCTT
CTCTCACTCCGCTTTGCGTGAAGGGTGGGATAACCCCAACGTATTTACCATTTGTATTTT
AAAATATTCTGATAATGATATTTCCCGCCGTCAAGAAGTCGGACGAGGATTACGTTTAGC
AGTGAATAATAAAGGGGAACGAATGGATGCTAAATATTTGGGAGAAAATAGCCGAGAAAT
ACATCAAATCAATAACTTAACTGTTGTCACGAATGAAAGCTATAAAACCTTTGTGAAAAA
TTTAGAAGCAGAAATGCTAGAAGCAATTTCAAGCCGTCCGAGCAAAGCGGATGAAGCTTA
TTTTACAGGCAAGGTTATTATTCTCAACGATGGCAAAAAACATCAAATTAGTGAACAAGA
AGCAAAACAGATTTATCGCTATCTATTAAAAAATGATTATATTGATGATAACGATCAGAT
TACCGATAACTATCATCAAGCTAAGCAGGAGCAAAATTTTGCAAAATTACCAGATAATTT
AACCGCGTACCAAACACATATATTTACATTGATTGATGGAGTGTTCGATCCAAAAGCCCT
TGAAGGTATGGTTGAAAACAGTAGTCAAAAAATAATGAATCCTATTAATAAAACAAATCT
ACAACGAAAAGAATTTCAAGCATTATGGCAACGAATCAATCATAAAGCTGTATTTGAAAT
TCAGTTAGATAGTGAAAAATTAATTGCTGATAGTATATCTCAAATTACCCGAATCGCTTG
TGAACGGGATAATCGTTTTGTTGAATCAATTAGTTATAAATTGGGTACAACAACACAAAA
AGAACAAATTGACTATAATGACTTAAAAGTAAAAGAGAGTTTTGGGGAATATCGTACTCA
AACAGAAAAAACAGCAATGTCGGCAAACTCGCAAGTTACTTATGATTTAATTGGGGAAGT
TGCCAATAAAACGAATCTGACTCGCCGTACTATTGTTGAAATTTTAAAAGGTATCAATAA
TGCAATTTTTGCACAGTATAAATATAACCCTGAGGCCTTTATTCGTGAAGTCAGCCGAAT
TATTAATGAGCAACAAGCCAATATGGTCATTCAAAATCTGACCTATCATCCGTTGCAGCA
AGGTTATCCTGACAGCGAGATTTTTATTAGCAATGAGATAAAAAAAGAGGCATTTAAAGC
TACACGACATATTTGGGAATATGTTCCGACAGATTCTGTCATTGAAACTACGTTTGCTGA
AGCTTTGGATAATGCTAGTGAAGTCATAGTTTATGCGAAATTACCAGACAGTTTCCATAT
TCCAACACCTTTCGGCAATTACAATCCTGACTGGGCAATTGTGTTTGAGCAACAACAAAC
TCGTCAGATTTATTTTATCGCTGAAACAAAAGGCACAAGTGAAGAAGGCGAACTCCGTTT
TAATGAATACAATAGGATCAAAAGTGCTAAACGTTTCTTTGACATACTTAACCAAAATAC
TACCGAACAAAAAATCCGCTATGATGTAGTGAGTAATTTTGATGAATTGATGCAAATTGT
TAAATAATTAGACTTCAATGAAGAGTATAAGCTCCCAGGTTCCTGCTTTTTTTGTATAAA
ACAGATCGGATCTGACCGCTCGTTTACATTTATATTGCGAACTTAGTGGCAAAGTAGTGT
AAAATAGCCAAGTTTTCGTGATTTATATTCATAGAGGAAAAAGAATGAAAAGAGTAGTCA
TCACAGGTATCGGCATTATTTCGAGTATCGGTAATAACAAAGAAGAAGTATTAGCTTCAT
TAAAAGAAGGTAAATCAGGCATTGAATTTGTACCTAAATTTGCTGAAGTGGGTATGCGTA
GCCAAATTGCAGGGACGATTAAATTAAACCCGGCAGAATTAATTGACCGTAAAGTATACC
GTTTTATGGGCGATGCTGCAGCTTATGCTTACCTTTCAATGAAAGAAGCGATTGAAGATT
CAGGTTTAACCGAAGAGCAAGTGTCTAACGACCGTACCGGTTTAGTTATCGGTGCAGGCA
CAGGCTCTGCACATAGTCAATTAGTGGCTTGTGATGCAGTGCGTGGTCCTCGTGGCGTAA
AAGCAGTTGGTCCTTATGCCGTAACTAAGACAATGGCTTCAAGTGTATCTGCTTGCTTAG
CAACCCCTTATAAAATTCGTGGTGTAAACTACTCTATCAGCTCTGCTTGTGCAACCTCTG
CACACTGTATCGGTCACGCAATGGAGTTAATCCAATTAGGCAAACAAGATGTGGTTTTCG
CGGGTGGTGCTGAAGAGCTATCTTGGGAATGTGCAACGGAATTTGATGCAATGGGTGCAG
TTTCAACTAAATACAACGAAACCCCAACTAAAGCTTCTCGTGCTTACGATGCCAACCGTG
ACGGCTTCGTCATCGCAGGTGGTGGTGCTGTTGTTGTGGTTGAAGAGCTTGAACACGCCC
TTGCTCGTGGTGCAAAAATTTATGCGGAAATCGTAGGCTATGGTGTAACATCAGACGGTT
ACGATATGGTTGCCCCAAGTGGTGAAGGTGCGGAACGTTGTATGAAACAAGCGATGGCAA
CAGTTAAAGGCGAAATCGAATACATCAACGTACACGGTACATCAACACCAGTGGGTGATG
TGAAAGAATTAGGCGCAATCAAAAATGTCTTTGGCGATAAAACCCCAGCGATTTCATCAA
CTAAATCAATGACTGGTCACTCATTAGGTGCAGCAGGTGCTCACGAAGCGATCTACTCGC
TATTAATGTTAGATAACGATTTCATTGCACCAAGTATCAACATTGAAGAACTTGATGAAC
AAGCACAAGGTGTGAATGTCGTGACAGAACGCCAAGACAAAGCATTAACAACCGTAATGT
CTAACAGCTTCGGCTTTGGCGGTACAAACGCTTGCTTAGTTTTCCAAAAATATCGAGGCT
AATCTTGCTTAATTTTTGAAATCTGATATAAGGGAGTGGGAATTTTCCCACGTCTTTTTT
ATTTATTTGGAGTGAATAATGTTAAAGTTTAAACATTTATTATCTATTTTAGTATTGGCA
GTTTCAGCAAATGTCGTGGCAAGCGGTGTATCAATGGAAATGTTTCAAATGAAACGCCAA
ATTAACCTATTAACGAATGCCCAAACAGCTGAAGAATTTACGCAAAATGCCGATAAATTT
ATTGAAGTGTCTAAAAAAGCCCAAGCAACTATGCCAAATAGCTTAGATGGCGATCAAGAG
AAATTCAAAGGCTATCAACAAGGTATGCAAGAAGTCATCGATGTGGTTGCTCAAGCAAAA
AACTTAGCAAGTCAAGGTAATTTAACGGAAGCAAAAACAGTTATTGCACGTTTAGATAGT
TTAAGAAAACTGTATCATTCGGTATATAAATAAACATCTAGCCTAAAGTTAAATGGACGA
AAATGGTGTAATAGACAAATTTGTTGCAAAAAAGCAGCTTAAAAAAGTCTCTCCCACAAT
TTGTGTAAATACCTGTTTCTGAGATAATACATTCAGACACAGGTATTTACACAAATTGTG
GGAGAGGCTCGTCAGTCAATTTAGCTGATCAAACTGCCTTTGTACAAGGTAAGGTCACGG
CTGATGCGGTAGTACAAGCGGTGACAAAAATCGGTTTCGGTGCAGAATTGCTAGAAAGCG
AAGAAATTCGTCGGGCAAAGCAGCAAGCCCAAACTGCAGCAGCCTTAACCCAGAAGCGTC
GTCAATTTACTGTTGCATTAGCGGTTGGAGTAATGTTAATGGCATACGGAATGTGGTTCG
GTACGTCGCCAACTGTAGAAAATCGTCCGCTTTGGTTTGCTTGGGCGGTCATCACCGCCA
GCACTATGTTTTTTAGCGGCAAACACTTTTTTACAGGGGCGTGGACAAGCCTAAAACATC
GTGCAGCCACGATGGACACCTTAATTGCAATTAGCACAGGCGTTGCCTTTCTTTATTCGC
TGTATTTAACGCTATTTCCTCAATCCCATTCCCATTTGTACTATGAAGCCAGTGTGATGA
TCATCGGCTTTCTCAATCTAGGAAAATATCTTGAGTTAAAAGTAAAACAGCGTTCATCGC
TTGCCTTAGAAAAATTGCTGGATTTAGCACCGCAGCAAGCGGTTGTTTTTGACGGAGAAA
TTACAAAAACCATTTCAACTAAAGGTATCAAACCACAGATGCGGATTCAGGCTCTGACAG
GAAACAGATTTGCCGTGGACGGCGTGTTGCAGAGCGGTTCATTATGGGTAGATGAATCAA
TGCTCACAGGCGAAGCGTTACCTGTTGAGAAACGAGTAGGCGATAAAGTGCGAGCTGGAA
CCATTGTTCAAGATGGTGCTGGTATTTATCTTGCCGAGCAAGTGGGTTCGCAAACTGCAC
TAGCTCGGATTATTTCCGCAGTCCGTCATGCACAATCCTCTAAACCACCATTAGCACAAT
GGGTCGATAAGGTTGCGACGGTGTTTGTGCCTATTGTGGTGAGTATTGCCTTGTTCAGTG
CATTAGTTTGGTTGGCATTAGGTCAGGATTTTGCCTTTGCATTATCTATTTTCACAACAG
TTTTAATCATCGCTTGCCCTTGTGCCTTAGGATTGGCTATTCCACTTTCCACCATTGCAG
GCGTCGCTCGTTCGGCTGAATTGGGTGTATTAGTAAGAAATATTGAAGCACTACAAGCGA
GTAGTGAAATTGATACTTTGGTGTTTGACAAAACAGGAACCCTTACCACTGGCGAAATGC
AGGTTACACAGATTAACACTTTAGGCAATGTATCTGCTGACGAAGTACTACGTTTAGCCA
AAAGCCTTGAACAGCAAACGGCTCACCCGATTGCTAAAGCGATTGTAAAATATCACCCTG
ATCTGACCGCTTATCCTGCGAGTAACATAAAAGTTGCCAAAGGTTTAGGGATTTCAGCTC
AAGTGGGAGAAAACAATGTAAAAGTAGGCAATCGGCAATTTGTTGCTTCTGACTTTTGTG
AAGAGCAAGATTTGACTACGCAAGTTTTCGTTTCACTCAATGAACAGCTCATTGGCGTGA
TCTATTTGCAAGATCAACTTCGCCCTAAAAGCCAAGCGGTTATTACACAATTTAAACAGC
AGGGCTATCGCTGCATAATGCTCACAGGCGACCGCCAAGCTACAGCAAACTATTATGCCG
AAACATTGGGTTTAGATGAAGTGATTGCAGAAGTGTTGCCGGAGCAGAAAGCTAAACAAA
TAACGAAGTTACAGCAGCAAGGGCGGAAGGTGGCAATGATCGGTGATGGGATCAATGATT
CTCCCGCATTAGCTCAAGCGAATGTCGGTGTTGCAATATACAATGGTAGTGAAATTGCGA
TAGAAACTGCGGATCTCTCATTAATGCAATCGGGATTACAACCACTAGCAGCAATTTTGC
CCTTCTCAAAACAGGTTGTACAGAATATGAAACAGAGCCTAGTCGGTGCCTTTATTTACA
ATATCATTGCCATTCCGATTGCTTGCGGTGTACTTTATCCTTTTACTGGCTGGTTATTAA
ACCCGATGATTGCGGCAGTTGCTATGGCTTTGTCGTCTGTGACTGTTGTGTTAAATAGTC
AGAGGTTGTTAAGATAAAAGTACAAAATAGAGAGCAAAAAAAAAAAATTCTATTTACCAT
CGTGTTACTACCAGCCCCAACCATTCAAGGAGTGATAGAGGATCACTATTTAGGTGTCTG
CGTTACTGTTAGATTCATCTATTTCAGTATTTTTGAGTAATGTTATTTGAAGCATAACAA
TCTTATTTTATTGCTTACAGCTCCGTGCCGTAAAACTCCGCTATTTTTGTTCACATCCAA
CGAAAAAAGAGAAATATAAAAGCCTTGAAGTTTTTACATTTCAAGGCTTTATATTATGTT
TGTCTAGATCTGCTGAAATCAATTTGGTGGAGATAATCGGGATCGAACCGACGACCTCTT
GAATGCCATTCAAGCGCTCTCCCAACTGAGCTATATCCCCAAAATTGCGAGAGATGATAT
GCTCTCGCTTTTTTTCTGTCAATCTGAAAACAATGGAAATAGATTAATTGATTAAAAACT
AACTAGTTCTGAGCTTCAATAAACGCAATCGCTTTTTGAATACGCGCAAGCGTTCTCTCT
TTACCAACTAACTTCGCAGTAATATCCATAGATGGCGACTGCCCTGAGCCTGTTACTGCA
AGGCGGAATGGCATACCCACTTTACCCATACCGATGTCAAGCTCTGCGGCAGTTTGGTTC
ATTGCATCGTGGATATTTTCAACACTCCAATCATCACAAGCGGTCAGTTTTTCCAATAAT
TTTGCAAGTGGTGCAACTGCTTCTGCTTTGAAGTTTTTCGCTACCGCTTTTTCATCATAG
CTATCAAATTCTTGATAGAAATAACGGCTTTGGCTTGCTAATTCTTTTAAGGTTTTTGCA
CGTTCGCTTAAGACTGGAATGATCTCTGCTAATGCAGGTCCTTGAGAGAAATCAATCCCC
TGAGCATTCATATGCCATTCAAGGTATTTTGCCACATAGACTGCAGGCAAACTACGCATA
TAGTGTTGGTTTAGCCACTGTAATTTTTCCGTGTTAAAGGCACTTGCCGATTTGCTGACA
GAATGAATGTCGAATAACTCAATCATCTCTTCACGAGTGAAGATCTCTTGATCGCCGTGT
CCCCAGCCTAAACGTACGAGATAGTTAATTAAGGCTTCGGGTAAATAGCCATCATCACGA
TATTGCATTACGCTAACTGCACCGTGACGTTTGGAAAGTTTTTGACCATCATCGCCGTTA
ATCATCGAAACGTGAGCGTAAGTTGGAATTTCTGCCCCTAACGCTTTTAAGATGTTGATT
TGGCGTGGTGTGTTGTTGATATGATCTTCACCTCGAACAACGTGGGTAATGCCCATATCC
CAGTCATCGACAACCACACAGAAGTTGTAGGTCGGTGCGCCATCGGTACGGCGGATAATT
AAGTCGTCTAATTCGCTGTTGCTGATTTCAATGCGTCCACGCACCGCATCATCAAAAATC
ACTGATCCTTCCGTTGGGTTTTTAAAACGAACAACGTGTGGTTCGCTCGGATCGTGTGAA
TGATCGCCTAAGCAGTGGCGGTCATAACGAGGTTTCTCTTTATTCGCTTCTTGGTTTGCA
CGCAATTCATCTAAACGCTCTTTTGAGCAGTAGCAACGGTATGCCGTGCCTTCTTCAATC
ATTTGATCGATCACTTGGTTATAACGGTCAAAGCGTTTTGTTTGGAAATACGGACCGTAT
TCCCACGCTAAGTTAAGCCATTCCATGCCTTCGATAATCGCTGCGGTTGCTTCTGGGGTA
GAACGCTCAAGGTCGGTATCTTCAATGCGTAATACAAATTCACCGTTGTTATGTTTAGCA
TATAACCAAGAATAAAGTGCTGTTCTAGCTCCACCAACATGTAAATAGCCTGTAGGACTT
GGTGCGAAACGAGTACGCACCTTCACATTTGGATCTAAAGGGAAAAGGGTTTCGATTTTC
ATATTATCGCCTATATTTTTTCAGAATTTTCTAAACAAAAAGGTTTCGGTATTTTACCCC
TCTTGAGCGGAAATCATAGTGAAAAGTTGACAGTTTGGGTGAATTTTTCAACGAACAGCC
AAAAAATAGTAAAAATGGATTGACTGAAAATTTTTGAACTCTATAATGCCACCCCACAAC
GACGGGCGATTAGCTCAGTTGGGAGAGCACCTCCCTTACAAGGAGGGGGTCACTGGTTCG
AGACCGGTATCGCCCACCACTTCAACTTTTGAAGTCCGTTGTTACAATCTAATTTAGTTT
GAAAAGGGCGATTAGCTCAGTTGGGAGAGCACCTCCCTTACAAGGAGGGGGTCACTGGTT
CGAGACCGGTATCGCCCACCACTTTTTTAAAGTACCAACCTTTCAAACTTCCCATTAGTT
TAAATGCTTATCTTAAGTGGGCGATTAGCTCAGTTGGGAGAGCACCTCCCTTACAAGGAG
GGGGTCACTGGTTCGAGACCGGTATCGCCCACCACTTAATCCAAGTGTTTAAACTAGTCG
AAACCGCAAGGTATTCGGGCGATTAGCTCAGTTGGGAGAGCACCTCCCTTACAAGGAGGG
GGTCACTGGTTCGAGACCGGTATCGCCCACCACTTTACTTTTCATCAATCTTCTTATTTT
GCAAATTTTTTGTTTGATCTGACCGCTTGCCTCTGACTTTTTACTATTTTTTCGATCTCT
GTCGAAAAATTTATCTTTTGTCCTTTCTCTTTTTTATATTTCAATTAGGCTTTTTCTGTT
TTTCCCTAAAACTATACGTTTTAAACGTATATTTAACTTAAAATAGGAGTAGAATAATGA
ATGTCGCTTTTGTGGAGTTGCCCCCTTTTGAGGAATATAGAAAAAAGTATCTTGACGATG
ACACATTTAGATTATTACAAAATGAGTTATTAAAATTTCCCGATAAGGGAGAGCTTATTC
AAGGTACTGGGGGACTAAGAAAATTGCGTATTGTGGATATTATTAGACAAAAGGAAAAAG
AGGCGGAGCTAGGGTAATCTATTACTATTACGTGCGAGGGAAACAAGTTTGGTTGTTCCA
CGCCTACAATAAAAACCAACAAGACGATTTATCTAATGAAGAACTTGTGGTTTTGGCGAA
TACATTAAGCTATTTAAAATCTTTAGTGAGGTAATATATGGGAAAATTATTTAATGAACT
AATGGAAGGGATGCAAGCATTAGAGTTACACTTACAAGGCAAAATTACACTAAAAACCAC
TGTTGTGGAAGTTCCTGATCCGATAGTGATTACCCCCGAAGAAGTGAAAGCTATTCGTCA
GAAATTAAATCTTTCACAAGCCGTTTTTGCTCGTAAATTACACACTTCGGTGAGAACTTA
TCAAGGCTGGGAGCAAGGAAGAACAAAACCTAATCCACAAGCGGTTTTATTATTAAAAAT
GGTTGAAAAATCACCAAAAACATTTGAGCAGATTGCGAGCATTTAAGTGAATATCGGCTT
GTTTATCGCAAGCCGAACTATTTTTGTGATCCCCGTCGAAAAATTCATTATTTCAACTTT
TCAAATCTTGCAAAAATCACTAGCCTAAACGAGCAGACAACAGTAGAATTGCCGCCTTTA
ATTTAACTAAATTCCAGCAAAACTAACCTTTTGCCACAAACCGTGTAACAACGAGGCTTT
CAAACAATGTCTGAACAAATTCAAGCAACGGACGCAAGTTGCAATTCAACCAAAACTGAA
AAAATTAACTTATTAAACTTAAATCGTCAGCAGATGCGTGAACTATTTGCGGAAATGGGC
GAGAAGCCATTTCGTGCTGATCAGCTGATGAAATGGATTTATCATTTTGGTGAAGATAAT
TTTGATAATATGACCAACATCAATAAGGTGTTGCGTGAAAAATTAAAACGGATCGCTGAG
ATTAAAGCGCCTGAAGTTGCAGTAGAACAACGTTCTGCCGACGGCACAATCAAATGGGCG
ATGTGGGTTGGCGATCAGCAAATTGAAACGGTATATATCCCAGAAGATGATCGTGCCACC
TTGTGTGTTTCTTCGCAGGTGGGTTGTGCCTTGGCTTGTACTTTCTGTTCAACGGCACAG
CAAGGCTTTAACCGTAATTTAAGCGTATCTGAAATTATCGGGCAGGTGTGGCGTGCATCA
AAAATTATCGGTAACTTTGGTGTAACGGGCATTCGTCCGATTACCAATGTGGTGATGATG
GGAATGGGTGAACCATTGTTGAATATGAATAACGTTATTCCAGCAATGGAAATTATGTTA
GACGATTTTGCTTATGGTCTATCTAAACGCCGTGTGACTCTTTCAACATCAGGGGTTGTA
CCAGCGTTAGATAAAATGCGTGAGCAGATTGATGTTGCATTAGCGATTTCATTGCACGCA
CCAAACGATGAACTGCGTAATGAATTAATTCCACTGAATAAAAAATACAACATTAAAATG
TTAATTGATTCTGTGAATAAATACTTAGAAGTATCAAACGCTAATCACGGTAAAGTGACG
ATTGAATATGTGATGCTAAGCCACGTCAATGATGATGTGGAACACGCTCATCAGTTGGCA
GATGTATTGAAAAATACCCCAAGTAAAATCAACTTGATCCCGTGGAACCCGTTCCCAGAA
GCACCCTATGCGAAGAGTTCAAATACGCGTATTGATCGCTTCCAAAAAACCTTGATGGAA
TATGGCTTTACGGTGACAGTGCGTAAAACTCGTGGTGATGATATTGATGCTGCCTGTGGG
CAACTTGCTGGTGATGTGATTGACCGCACTAAACGCACCCTTGAAAAACGTAAATTTGGC
GAAGGGATTGCGGTTCAAAATCAATAGCACATTTCAAGGTAGGGACACACTGCGTGTGTC
CGTTCCAACAATCGTAATTCGTATCGGCGGACACACTGCGTGTGTCCCTTGTATATTAAA
ATTATAGTAAACTAGCAACATAAACCATAACGTTATCCACAGCTTGGGTGTCCCTAGAGC
TAAAACTCGTTCTGTAGCGTAGGCGT
>H140 Scaffold3
TATTTAGTGAACTTAAACGAAAATTAAATAATCATAATGGATTAACGAAAAATCGTCAGA
TATTGTTTATACAGGATTTTTTAAATAAAAAGAGTTGCTAACATTTAAAGAAAATAAACA
TTAGCAACTGTTTTGTCCACTTGGTATAGTTTTTGACGAATCAGCAACTATTTTGTCTAT
TACACCAAATAAAAGGGCTGAATACGATTAAATATCGCATCCAGCCCTTAAGATAACAAT
CTAATCTTCTTAAACTAAAAACAGATTATTTGATGATTTTCGCAACAACACCCGCACCTA
CTGTACGACCACCTTCACGGATAGCGAAACGTAAACCTTCGTCCATTGCGATTGGGTGAA
TTAAGCTTACTGTCATTTTGATGTTGTCGCCTGGCATTACCATCTCAACACCTTCTGGTA
ATTCGATAGTACCCGTTACGTCAGTTGTACGGAAGTAGAACTGTGGACGATAGCCTTTGA
AGAATGGAGTATGACGACCACCTTCTTCTTTTGATAATACGTAAACTTCTGATTCGAAGT
CTGTGTGTGGAGTGATAGAACCTGGTTTAGCTAATACTTGACCACGTTCGATTTCTTCAC
GTTTGGTACCGCGTAATAATGCACCTACGTTCTCACCCGCACGACCTTCGTCTAATAATT
TACGGAACATCTCAACACCAGTTACAGTTGTTTTAGTTGTATCCTTGATACCAACGATTT
CAACCTCTTCACCTGCTTTAATGATACCACGCTCAACACGACCTGTTACTACTGTACCAC
GACCTGAAATTGAGAATACGTCTTCGATTGGTAATAAGAATGGTTTATCAATCGCACGCT
CTGGCTCTGGAATGTAGTTGTCTAAGTGATTTGCTAATTCAAGAATTTTCTCTTCCCACT
CGGGCACGCCGTTTAACGCTTGTAACGCTGAACCACGCACGATTGGTGTGTCATCACCTG
GGAAGTCATATTGTGAAAGAAGTTCACGAACTTCCATCTCAACTAATTCTAATAACTCTT
CATCGTCAACCATGTCGCATTTGTTTAAGAATACGATGATGTATGGAACACCTACTTGGC
GACCTAATAAGATGTGCTCACGAGTTTGTGGCATTGGACCATCTGTTGCTGCAACTACTA
AGATTGCGCCGTCCATTTGTGCCGCACCAGTAATCATATTTTTAACATAGTCCGCGTGTC
CTGGGCAGTCAACGTGTGCATAGTGACGTGATTCTGTGTTGTACTCAACGTGTGAAGTAT
TGATGGTAATACCACGCGCTTTCTCTTCTGGTGCGTTGTCGATTTGATCAAACGCACGCG
CAGCACCACCGAATTTTTTCGCAAGAACGGTTGTGATTGCTGCTGTTAAGGTTGTTTTAC
CGTGGTCAACGTGACCGATTGTACCTACGTTTACGTGGACTTTATCGCCACGATTAAATT
GTTCTTTAGCCATTGTAAAGTTTCCTTTGTTGATGAAATCCCGTAGCACGATATGCACCA
CAGGGTTTAGAGTAAAAACCTATTATATTGCCATTTATGTTATTTATGAACTTATTTTTT
AAACGATATTGGTTTAAAAAAGTCCAGTTAAACAAATATGGTCAAGATGGCATTCTACCA
CATTAACCAAATTTAGAAATCAAATACTTATTTATGCTAAGGAAAAGATGAAGATAGAAA
GTAATGAAGTGGTGCTGATAGGCGGACTTGAACCGCCGACCTCACCCTTACCAAGGGTGC
GCTCTACCAACTGAGCTATATCAGCGTTTGGAGCGGGCAGCGGGAATCGAACCCGCATCA
TTAGCTTGGAAGGCTAAGGTAATAGCCATTATACGATGCCCGCTGTTCTAAATTCGTCTG
TCCCAAAGAAATTCAATTAAAGAAATGGTGGAGGGAGAAGGATTCGAACCTTCGAAGGCT
GAGCCAACAGATTTACAGTCTGCCCCCTTTGGCCACTCGGGAATCCCTCCACGATAATTG
AATACTTGATAACGCTAGAATGGTGCCGACTACCGGAATCGAACTGGTGACCTACTGATT
ACAAGTCAGTTGCTCTACCTACTGAGCTAAGTCGGCGTTGCGTCGTAAGCAATTAAGGCG
CATTATAGGGATTTCGAAAAACCTTGCAAGCATTTTTTTCAAAAAAATTAAAAAATCCAT
TCTTTCGCTTGTTAAATACGCAAATTGCTGATTTTTTAGATGTTTTTGCTCAATATTGTA
AGCTAAAATAGCTACTTTTATTATTTCTATTGTATATTTCGGGTTATTAAAACCGTCGCA
ATATAAATTATATTCAGCAAAAATAGAGAACTTGGCAATGGGCATCACTAAAATTACGCC
TTTTTTAACCTTTAATCGTCAGCAGTGGGCTGCATTACGAAAGTCAGTGCCGTTAAAACT
GACCGAACAGGATTTAAAACCGCTTTTAGGTTTTAATGAAGAGCTTTCCCTAGAAGAAGT
TAGTACAATTTATCTTCCACTTGCTCGTTTGATCAACTATTACATTGATGAAAATCTCAA
ACGCCAAGAAGTGTTACATAAATTCTTAGACGTAGAATCGCCGAAAGTTCCCTATATTAT
CAGCTTAACAGGCAGTGTTTCTGTCGGAAAAAGCACTTCTGCTCGGATCTTACAAGCCTT
ACTGTCAGAATGGCCTGAAAAACGTAAAGTAGATTTAATTACCACAGATGGCTTCCTCTA
TCCATTAAAAACGCTACAAGAGCGAAATTTAATGAAGAGAAAAGGCTTTCCTGAGTCTTA
TGATATTCATCGCCTTATTGAATTTGTTTCTGATATTAAATCGGGCAAACGCAACGTCAA
AGCCCCCGTTTATTCACATCTCACTTACGACATCATCCCCGATCAATTTAATGAAGTTGA
TCAGCCTGATATTGTGATTTTAGAGGGGCTAAATATGTTGCAAAGTGGTATGAACTACCC
ACATAGCCCACATAGTGTCTTTGTTTCCGATTTTGTTGATTTCTCAATTTATGTTGATGC
TGATGAAACCTTATTGAAAGATTGGTATATCCACCGTTTCTTAAAATTCCGTCGCAGTGC
ATTCTCTGATCCTAATTCTTACTTCCATCACTACTCAAAGTTAAGTGAACAGGAAGCAAT
CACAACAGCTTCAACAATTTGGGACGAAATTAATGGATTAAATCTACGCAAAAACATTTT
GCCAAGTCGAGAGCGAGCAAATTTGATTTTAGTAAAAGGCGAAGATCACGCCATTGAAAC
CGTCAAATTAAGAAAATAGTAATGAGTGGCTTTCAGTTCAAACAGTTTTTCATTGCACAC
GACTGCTGTGCAATGAAAGTCAATACAGACGGCATTTTACTGGGCTCAATTGCAGATCCT
AGCAATGCACGCCACATTCTCGACTTAGGCACGGGGACAGGGCTTATTGCAATAATGTTA
GCCCAACGTACCGCTAGTGCACAAATTACTGCACTTGAACTGGAAGAAAACGCGTTTCAC
CAAGCTCAAGAAAATGCCCAACATTGTCCGTGGAATAACAGAATTGACGTACTACAAGCG
AATATAATGACGTGGAAATCTACCAAAAAATTCGACCTTATCGTATCGAACCCACCTTAT
TTTGAACATAGTCTCGCAAGCCGAAATAAGCAACGAGATCTTGCAAGAGCTGTGACTTAT
AGCCATTTTGATTGGCTAAAACGGGCTCAACAGTGGCTAACCCCAAATGGCAGAATTAGC
TTTATTTTGCCTATCGATGCTGGAAAAAAATTGTTGGAACAAAGCCATTTATTAGGGCTA
TATTGTATTGAATACTGGGAAATCTGCACAAAAATCGGACTATCACCTAAACGAGTTATC
CTCACTTTTTCACCGCAATATGCTGAAATGGCTTTGCAGACATTGACGATTTATGATGAA
AATCAGCGATATACTGCTGACTTTACTCAGTTCACAGAAATATTTTACCTAAAAGTAAAC
TCTAAATAATAGGTATGTGGTAAGTATGTATCTATATGATACACATAACTAGCTCTAAAA
TTCCCTTGAAAACTTTCTTATGTGCACCATATGATTTAATTTTCACTTCACCAACCCACC
GCTTGCTTGTAAATCTGCGTGGTAGGAAGAGCGGACGAAAGGCCCACAGGCGGCGTGTTC
AAAGCCCATTTCGTTGGCTTTTTCACGGAACATATCAAATTCCGTTGGGTGAACGTAACG
TGCCACGGGTAAATGGTGGCGACTTGGTTGTAAATACTGCCCTAATGTCAGCATTGTGAC
ACCGTGATCACGCAAGTCTTGCATCACCTGTAAAATCTCTTCGTTAGTTTCCCCTAAACC
GACCATAATGCCTGATTTAGTTGGAATATCTGGGAAAACCGCCTTAAATTCTTTGAGTAG
TTTGAGCGACCATTCATAATCCGCACCTGGACGAATTTCTTTATACAGGCGTGGCACGTT
CTCAAGGTTATGGTTAAATACATCTGGCGGATTTTCTTTTAAAATTTCAATTGCTTGTTC
AACACGACCACGGAAATCCGGCACTAAAATCTCAATTTTAATCCCTGGGTTTAACGCACG
GATCTCTTTCACACATTCCGCAAAATGCCCTGCACCACGATCAGGCAAATCATCACGATC
CACAGACGTAATCACCACATATTTGAGCTTCATATCCTGAATGGTTTCCGCCAGTTTCTT
CGGCTCGTCTTTATCTAAAGGCAACGGCTTGCCGTGAGCCACATCGCAGAATGGGCAGCG
ACGAGTACAAATTGCACCCATAATCATAAAAGTTGCCGTGCCGTGGTTAAAACATTCGTG
TAAGTTCGGGCAAGAGGCTTCTTCGCACACAGAGTGCAAGCCGTGGCGACGCATACCGTT
TTTGATACTTTCAATTTTTGCTGAGTTGGCTGGCAGTTTAATCTTCATCCACTCAGGTTT
TTTCAGTAATTCTTGGTTGGGATCGATATTTTTAACAGGAATAATGGACGTTTTAGCTGC
ATCACGATATTTCACGCCACGTTCCATTTTAAAAGGTGTACCCATTCGATAATTGTCCTA
TTTGTTAATAATTTGTTGCTTATTATAGCCGAGAATTTGGGTAAAGTAATCGACCAATTT
AGGCGAAACCTTGTCGCAATCGGCTTCAGCTTCAGCGACAAAATCAGCTAATTGACACAT
TTCCAATCCTGCATAGCCACAAGGATTGATATTGCGAAACGGTGTTAAATCCATCTGGAT
ATTCAATGCCAGTCCGTGAAACGAACAGCCTTTGCGAATGCGTAAACCAAGCGAACAGAT
TTTCTTACCGTCCACATACACCCCGGGTGCGTCTGGTTTGGGATAGGCATTAATTCCATA
ATCAGCAAGGGTTTTCACTACACATTGTTCCAATGCTGTCACCAAATCTCGCACGCTCAA
ATCGTTACCTTTTGTCTTGTGGCGTTTGATGTCGATCAGCACATACATAATTTGCTGTCC
TAAACCGTGATAGGTAATCTGCCCACCACGATCCGATTGTACCACGGGGATATTCGTGGG
ATTGAGCAGATGCTCAGGTTTACCGGCTGAACCTTGAGTAAACACCGACGGGTGCTGAAC
CAGCCAAATTTCGTCGGCTGTTTGTTCATCACGGCTATCGGTAAAATCCTGCATTTTGTG
CCAAATCTCTTGGTAATCTCGCACACCAAGTTGGCGAATGATAAGTTGGGGCATAGGTTA
CAATACCATTCTCACGCCTTCAATTTTGGCTAAGTCGGTATAGAGTGTTTCGACTTGTTC
GATATTTTCGGCTTGAATAGTGATGGATACAGAGTGATAAGTGCCTTTGCCACTCTCTTT
AAGAGATGGATTATAGTCGCCTTTAACCACTTTTTGTACTTCGCTAACGACATCATCGAT
TAAACCTTCACGAGCCGCACCCACCACTTTGAAAGTGAATGAACAAGGAAACTCGAGCAA
GTCTTTGAGTTTTTGTTGTGGAATATCGGCTAAATTTACGCTTTTTGTTTCAGTCATTTT
ATTGTCCTTTATGAATATGAGAGCGGTGTGATTTTGCAAAAAATTTGCAAGATCGCACCG
CTTGTTTGAATGGCACACTAAATGAGGGCAATTCTGATAATTACAAGGGGTTAATTAAAC
AGACCTTTAACCGTTAAAACGATCCAATCCCACGCTTTGCCAAAGATACCTGCTTCTTGA
ACATCGTGCATTACTTGTAAATCAACACTCGCCACATCTTTGCCATTGAGTTGATAAATC
ACTTTTCCAACGACCTGCCCTTTCACTAACGGAGCTTCCAAATTTGTTTTTTCTAGGGTG
TAGCGAGCTTTAAGTTCTGCTGTTTTACCTTTTGGAACGGTAATGTAACTATCTTGTAAT
GTGCCTAGTTGAGCTTTGCTTAAATCACCATAATACACCGCTTGTTCAAGCACGCTTTGC
CCTGCTGAAAGTGGTTTGACAGTTTCAAAGTTAGCAAATCCCCACTGTAACAGTTTTTTA
CTTTCCACTTCACGCCCTTTATAGGTTGGTACGCCCATAACCACTGAGATTAAACGGGTA
TTACTATTGTATGCTGAGGCTACAAGGTTATAGCCTGCTTGATCGGTATGTCCTGTTTTC
ATTCCATCGACATTGATGGATTTATCCCACAATAAGCCATTGCGGTTAGGTTGGGTAATT
TTGTTGTAGGTAAACTCTTTTTCTGAATAAATTTTGTACTCTTCAGGCAAGTCACGAATG
ATATGAGCGCCGATAATCGCCATATCTCTTGCTGATGAGTATTGTTCTGGGTGGTCTAAA
CCGTGTACAGTCGCAAAATGCGTATTTTTCAAACCAAACTTCTGCACAAATTTATTCATA
CTATCAATGAATGTTTGCTCTGAACCCGAAATATGCTCTGCAATCGCAACACAAGCATCA
TTACCCGACACAACGATAATCCCTTTGTTCAAATCTTCAACGGATACCTGCTGATTAACA
TTCAAGAACATTTTAGACGAGCCTGGGAATTTTTGTCCCCAAGAATTTTCGGTGACGGTG
ACTAAATCGCTGTTTTTGATTTTACCTGTTTTCAAGGCTTCACCAACCACATAGCTCGTC
ATCATTTTGGTTAAACTTGCAGGTGCTTGGCGTTGATCCGGATTAAGGCTGGCTAATACT
GCACCAGAATTGTAATCCATTAAAATATAGGTTTGAGCATTAAGTTGGGGGGCTGCAATG
CCATAATCAATATCTTGAGCATAAGCCATATTCACACTTGAATAAGCAATAGCACATAGA
CTGACCGTTTTGAGTACTTTACTTTTTAACATATAAAAAATCCTATCTATTTTTCTGAAT
AACTGAATACAGTGTAACCTAAACGGTTGAGCTGCTGTTTAACGTGTTGAGCTTCTTCAG
CTGAAGAAACATCAATAATCACTTCATATCTCTTTTCTTTCGTGACAATATGGCTATTCA
CTGTCGAAATCACTTTCTGTACTTTTTTCGCCATACGTTCATTCTTAAGTTGAGTGACCT
TTAACACAAATTTTGGCTGAGAAACAACCGCTTGCGGTGTAGGTTCGGTATCGGCTTTAA
TGGCAAGTGTTTCACCATCCCCTTTCACTTTAAGGTTCAACCCTTCTTGTTGTGCAATTT
GATAGAGTGCTTCCGCCCCTTTCCCAATAATATAGCCTTCTTTATCTACCTGCATAGCTT
CCACTCGTACTTTTGCTGTACCAGCACCCACCATACCAATCACTTTAGCAGCACCTTTAG
ATAAATCAATAATGCGAGTTTTACTAAATGGCCCACGATCATTAATCCGTACTATTACTT
TTTTGCCATTGCGTAAATTTGTTATTAAAGCATAAGATCCCAAAGCAAGCGTTTTATGAG
CCGCAGTATAACCATTTTTATCAAAAATCTCACCGCTTGCGGTTCTGCGTCCGTGGAATT
TATCCGCATAATAACTTGCAGTTCCAACTTCGCTGTACTGACGAGAAGCTTCTTTACCCA
TTACCGTATGCGTTGTCCCCTTCTCTTGATAGGATTTTTGATTATTTGATATTTTAACGC
GTTCTAAATCTGCTCCTTTTACCCCATAAAGTTTTTTTGTTTGATTATCACTAGGAACGG
TTGTTTTTGTACTTTTAGTGTTAGAGCTTACAGCTTTCTTCTTTACCTTTTTCTTAGATG
TTACTTTTTTTGTCGATTTTTTCTTTACGATAAGCTGCGTTTTAGTTGTTTGTTTCTTTG
TATTTGTTGCCATTGTTTCCAATGGTGTAAACATTATCATTGCAGCTAATAATAGCGTAA
CAATTTTGCCTATTTTCATTAAATTCCCCTTTTAATCATAGAATATTTATTTTTCTGCTA
ATTTATATGGATTGCTTTTCTCTTTTCGTTCACGATGAACATAACTCGACATCATTAAAC
CAAAAGCTGCCATTAAGGTAACATAAGAGGTTCCGCCATAACTAAACAACGGCAATGGAA
CGCCAACTACAGGTAAAATACCGCTTACCATACCGATATTCACAAACACATATACAAATA
ATAAGAGAGCGGTTCCTCCCGATAAAATTCGTCCAAAGGCTGAGGCAGATTTTGCCCCAA
TCATTAATCCCCTTGCGATAATAAATAGGTAAATAGCTAATAATACCAAAACACCAATTA
AACCAAATTCCTCACTGAGTACCGCAAAGATAAAGTCCGTATGTGGCTCGGGCAAAAAAT
CTAACTGAGATTGCGTACCTTCCATCCAACCTTTTCCTTCAATACCGCCAGAGCCAATAG
CAATTTTGGATTGAATAATGTGATAACCTGTTCCTAGCGGGTCTTTATCGGGATCAATTA
ACGTCATTACCCTTGTCTTTTGATAATCGTGCATCAAATAAAACCACATTATCGGAATAA
ATCCTGCTAGAAAGACAATACCAGCCCCAATAAGTTTCCAACTTAACCCAGCAAGAAATA
AAACAAACAGCCCAGCGGCACAAACTAAAATAGAAGTACCCAAATCAGGCTGCATTGCAA
CTAATAATGTTGGCGCAATAATAATCGCCAGAGCAATACTGGTATCGCGTAGATTTGGCG
GTAAGGAACGATTACCTAAATAGCTTGCCACCATTAACGGTACAGAAAGTTTGGCAATCT
CTGAGGGTTGAAATCGAATAAATCCAAGATTTAGCCAACGTTGCGCGCCCTTACTGATTT
CACCTGCCACATCAACCAAAATCAGCAAAATAATACAAACCACATATAGGCAGGGTGATA
CTTTTTCGTAAAAACGAGGGGGGAACATCGCCATCACAAACATTACCCCTAAACCCAGAC
ACACTTGGATTACTCTGTTGGTAAACATTTTTTCACTGCCACCGCTTGCACTATATAAGA
CTAACAAACCATAGCCAGTAATTGCCAGCAAGCCGATTAATAGCCATAAATCTAAGGCAA
AGATCTTCCAAAATCGTCCTAAAAATGATGATTTATTCACTCAATTCCTCTGCTTCTGGG
GGTTCACGTTCTTCTACAGGCAACGGTGCTGTAGCTTCGGTTTGGTGTAACAAAGCATAA
TCCATAATCTGTCTTGCTATCGGTGCTGCGGTACTACCGCCACCGCCCGCATTTTCTAAA
ATAATGGAAACCACAATTTTAGGGTTATCATAGGGAGCATACCCAATAAACCAACCGTGA
TCGTGTAAATTCTTTTTTAAACCTTTAGCATCATAACTTTGTCCGTTTAAACTAAAGACC
TGAGCTGTTCCTGTTTTACCTGCAGCTCGATACGCAGTACCAGCAAAGGCTTTTCGCCCA
GTACCGTTGCTCGCATTAATTACGTTATACATACCCAGTTTTGAGATCTGCCAATAAAGG
CTTGGCACATCAGAAATATCCTCGTATAACAACGGATCTTTATAAGGAATAAGCTCACTC
GACATTATCTCTTTCATCAAGTGAGGCGTATTCACCCGCCCATTGTTAATCAGCACTGCC
GTTGCTTTTGCCAGCTGTAACGGTGTTGAAATCCAATAACCTTGCCCAATGCCGACGGAA
ATAGTATCCCCTTGTAACCAAGATTTTCTATAACGTTTCTGTTTCCACTCACGACTTGGC
ATAATTCCGACGGACTCTTCAGCCAAATCAATCCCCGTTTTCACACCAAAGCCGAATTTC
TTCATCCAATCCGACATCTTATCAATCCCCATATCATAGGCGAGTTGATAGAAAAACGTA
TCAGACGACTCGACAATCGCCCTATTCACATCAGTTCTACCGTGCCCCCCTTTTTTCCAG
TCACGGAAACGCTGTGTAGAACCAGGTAAAATCCAAAAACCAGGGTCATAAATTGTCGTG
TTTGGAGTAATCTTACCTTCCGTTAAACCTGCTACTGCCATAAACGGCTTAATGGTTGAA
GCGGGTGGATAAGTCCCTTGTGTTGCACGGCTATACAATGGGCGGTCAGGATCTTCTAAC
AACTGCTTATAATCTTTACCCGACACCCCATCAACAAACAGATTATTGTCATAACTTGGG
TTTGTCACCATCGCCAAAATACTGCTGTCAGTCGGATCTAAAACAACCACCGCCCCTTTC
TGATTATCCAATAAGTTCGCCACATAGCGTTGCAAATCAATATCAAGGCTCAAACGAATA
CTGCTTCCAGCCACTGCAGGCTGATCACGCAATTTACGAATAACTTTACCACGGTTATTA
ATTTCCACTTCCTCAAAACCTGTTACACCGTGTAACTGCTCTTCATAAAATTTCTCAATG
CCCAGCTTCCCAATATCGTGCGAACCCGCATAATTTCCAAATTTCCCTTCCTCTTGCAAA
CGTTTCTTATCCCGATCATTAATCTTCGCAACATAACCGAGGATATGGGTCAAAATATCC
CCATAAGGATAATTTCGTTTAAAATAAGGGTGAACGTCCATACTTGGAAAACGATACTGA
TTAACCGCAAAACGAGCCATCTGCTCTTCGGTTAAATCAGGCTTTAATAAAATCGGAGTA
TAACGAGTTGTACGTTTTTTCTCTTTATGAAAGTTCTCAATATCTTGATCGGTTAAACCC
ACCAATAATTTTAATTCTTCAAGGGTCTGATCTAGGTTATAGATCTTCTCTGGCACAATA
TACAAACCAAAATAGGTCAAATTTTCAGCTAAAACCTTACCATTTCGGTCATAAATCAGC
CCCCTTGTCGGAGGCACAGGCAATAACTTAATCCGATTTCCATCAGAACGAGTTTGATAA
GAGGCATAATCAACAATTTGCAAATGATAAAGATTTGTTAGCAAAATACCTGTTAAAGCA
ATCACCCCCACAAACGCAATCAAGGTGCGACGCACAAACAGATTTAACTCTGCTTGCCCG
TTACGCACCTTGTCATAATTTTGCGGTTTTGCGAATTTACCAAACATTTGCCATTATTCT
CGATGATAAGGGTGATTTGTTGTCAAAGACCACGCACGATATAAACTCTCAGCCACCACC
ACACGCACTAATGGGTGAGGCAAGGTTAATGGCGACAGCGACCAACTCTGCTCTGCCGCC
GCTTTACATTCAGGTGAAAGCCCCTCTGGACCACCAATCAATAGACACACATCACGCCCA
TCATTCTTCCAGCTCTCTAACTGCTGGGCGAGTTGCTCTGTCGTCCAAGGCTTACCAGGA
ATATCAAGGGTCACAACCTTCGCACGCCCACAAGCTGCCAACATCGCCTTGCCTTCTTGC
TCTAGAATGCGTTTAATATCCGCATTCTTACCACGCTTACCTGCAGGGATCTCAATCAGC
TCAAAAGGCATATCTTTTGGAAAACGACGCTGATATTCCTCAAAACCTTTGGTAACCCAA
TCAGGCATTTTAGTTCCCACTGCCACTAATTGAATTTTCATCTACACCCAAAGTTTTTCT
AATTGATACATCTCACGACTATCTTGTTGCAAAATATGCACAATCGCCTGCCCAAAATCG
ACCACGATCCAGTCAGCAACTGCTTTACCCTCGTGAGCAAACACTTCCACACCAGCTTTC
TTACTTTCCACAATCAAATTATCTGCAGTAGAAGCAACGTGACGACTTGATGTCCCCGTA
CACACAATCATCGTTTCAGTAATGCTCGATTTCCCTCTTACATCAATCGCTTGAATATCC
TGAGCTTTCAGCCCTTCGAGGGTTTCTGTTAAAAATTGAACTAAATTTATGGTCATATCT
TCTATTCAGTCTATCAAAAATTGGTGGATTATAGCATATAAAAGGACGCGATCAGGAAAA
AGTAATATGTTTACAAAGGTTTCATAAGTATCATCTCTCTTATATGATGATTTAACTATT
TACCTGTAATAGCAAGTATCTACTTATCAGTATTTAAGAAAGTCATAATATAAATGCCCA
CACTATATCATTAACACTTAATAGAAAAATCCTATTACAGATGCATGAATTTTAAACGTA
CAACAACCATTATTAATATTTTTATTTGACAGTTAAATTAAATTAATTAGAATAGGGTAA
AAAAGCATTATGACACAAATGACTTACTCTATGCGGGAATAGCTCAGTTGGTAGAGCACG
ACCTTGCCAAGGTTGGGGTCGCGAGTTCGAGCCTCGTTTCCCGCTCCATTATTGTGCCCG
AGTGGCGGAATCGGTAGACGCAAGGGATTTAAAATCCCTCGCCTTTCGGGGCGTGCCAGT
TCAAGTCTGGCCTTGGGCACCATGTTAAATCTCTTTGAGAAATTCTGTTAAAAAATCACT
TAATTAATACCCTGAAGTTTGAAAATTACCCCTAGTTATTTCCGAAGAGGTTTTAATGCT
CTTTCCGACACTCTCGTCTGGCATACTAATTCAACGCTATAAACGTTTCTTAGCTGATGT
AAAACTTCCAAACGGAGAACAAATCACAATTCACTGTCCCAATACTGGAGCTATGACTGG
TTGTGCTAATCCTGGAGACATTGTTTGGTTTTCAACATCAAATAACCTCAAACGTAAGTA
TGCCTATACTTGGGAGCTCACTCAAACTCAGTCAGGTGATTTTATTTGTGTAAATACACA
TAGAGCAAACCAACTTGTTTCTGAAGCATTAAAGAATAAATGGATCCGTGAACTCGTAGA
TTACGATGAAATCTTACCCGAACAGAAGTATGGTCAAGAAAATAGTCGCATTGATTTCCT
CTTAAAACAACAAAATTTGTTGGACTGTTTTGTAGAAGTAAAAGCAACTACGCTACTCAC
TGAAAACGGTATTGGAATGTTCCCTGATACAAAAACTGAAAGAGGACAAAAACATCTAAG
AGAATTGATAGCAATTTCCCAGCAAGGGCAACAGGCAGTCATTTTTTTTGCTATTTTACA
TACAGGTATTAAGGCCTTTGAGATAGCTAAGAAAATTGATGCAAAATACGCTCAAATTTT
TAAGGAAGGGATGGATAATGGGGTAAAAATGTTGGTATATAAAACTGAAATGCTTTTCTC
TGGAAAAACACCAACAGGAATAGAATTAATTACCCCTTTAATTTAGACACTCTAAATATT
TTTTTAAAATAGCATTAATCGCATTCGCATAGCTTTCAGATTTTGTGCCAAAAATAACGT
GTACGTTATTTTCAACAATTTGTACCACTTCTGCGGCACCAAATGCTTTTAAGCCTTTAC
GGTCAATTTTATCTTTTGATTTTAGTTGAACTCTTAATCGAGTTAAACAGAAATCAAGAT
ATTCTATATTTTCTGCACCACCTAATGCAGTGATAATTTTAGGGGCGATTTCATCGGCAG
AAAGAGAAAGTTCTACCGTTTCTTTTTCTGAGTTAAACAGGTTTTTAATAAATTTGAACA
TAGCGAACTCCTATAAAGTGAAATATGAACAGCGTATATTTTAGACCTAATTATGATAAA
TTCTATTCATTTTACAAAAATATTGGTTAATATTACCGCTTACACTTGAAACTGATGATA
TTGCCCTTAAATATGCACGCAGTTTTTTAGAAAAATAGGAATTTCAATGACAACGATCGT
ATGTGTTCGCAAAGATGGCAAAGTAGCTATCGGCGGTGACGGACAAGCTACTTTAGGCAA
TTGCGTAGAAAAAGGTACGGTGCGCAAAGTTCGCCGTTTATATAAAGATAAAGTGGTAAC
AGGCTTTGCAGGCTCAACGGCAGATGCCTTTATTTTGCGTGATCTGTTTGAGAAAAAACT
TGAATTACATCAAGGGCATTTAGTCAAATCTGCGGTTGAACTTGCAAAAGAATGGCGTAC
CGAGCGCTCACTTCGCAAATTAGAAGCGATGATGATCGTCGCAAACGAAAGTGAGTTTTT
GCTGGTTTCAGGTAGTGGCGATGTAATTGAGCCTGAATTTGATGTATTAGCCATCGGCTC
TGGTGGTAACTATGCAAAAGCTGCTGCTCTTGCCCTATTAAGAACGGAAAATAATCTTTC
TGCTAAAGAAATCGTGGCAGAAGCGTTAAAAATTGCTGGGGATATTGATATTTACAGCAA
CCATAATCACGTGATTGAAGAAGTATAGTAGAGACACACTGCGTGTGTCCAAAAATAAAT
ATATTGATGTGAATTAACGGACACACGCAGTGTGTCCCTACAAAATGGAATAAAACTATG
TCAATGACCCCTCGTGAAATTGTGTCTGAATTAGACGCACATATTATCGGACAAAATGAA
GCTAAACGAGCAGTAGCTATTGCCTTGCGTAACCGCTGGCGCCGTATGCAGTTGCCAGAA
GAACTGCGTCAAGAAGTGACCCCGAAAAATATTCTGATGATCGGTCCAACAGGCGTGGGT
AAAACCGAGATCGCTCGCCGTTTGGCAAAACTTGCCGATGCACCGTTTATTAAAGTTGAA
GCCACGAAATTTACCGAAGTCGGCTATGTGGGTAAAGAGGTGGACTCGATTATTCGTGAT
CTTGCTAATGTTTCAATGAAATTGGTTCGCCAACAAGCGGTCGAAAAAAACCGTATGCGT
GCGCAAGATGCAGCGGAAGATCGCATTTTAGATGTGTTATTACCGCCAGCGAAAGATCAG
TGGGGAAACGTGCAAGAGAGCGATAACACTTCTACTCGCCAAATCTTCCGCAAAAAATTG
CGTGAAGGTCAGCTTGACGATAAAGAGATTGAAATTGATGTCGCAGCCCAAGTGAGCGTT
GAAATCATGACTCCACCGGGTATGGAAGAGATGACTTCTCAACTGCAATCTCTCTTTGAG
GGAATGTCGCCAAACAAAACGAAAAAACGCAAAATGAAAATTAAAGATGCGTTAAAAGTG
ATGGTGGACGAAGAAGCTGCGAAGCTGGTTAATCCTGAAGAGTTGAAACAGCAAGCGATT
GAAGCGGTTGAACAACACGGTATCGTCTTTATTGATGAGATTGATAAAATCTGTAAAAAA
GGTGAACACAGTGGCGGTGATGTAAGCCGTGAAGGCGTGCAACGTGATTTACTGCCGATT
ATCGAAGGTTCGACAGTCAATACTAAACACGGTATGGTCAAAACCGATCACATTCTCTTT
ATCTGTTCCGGTGCCTTCCAAGTGGCTCGTCCGTCTGATTTACTGCCAGAATTACAAGGT
CGTTTACCAATTCGTGTAGAGCTTAAATCACTTAATAAAGAAGATTTTGAGCGTATTTTA
ACCGAACCGAATGCGTCTTTAACCTTACAATACCGTGAGTTAATGAAAACCGAAGGCGTG
GATATTGAGTTTACCAAAGATGGTATCAGCCGTATCGCCGAATCCGCATTCCGAGTGAAC
GAAAAAACTGAAAACATCGGTGCAAGACGTTTGCACACCGTGTTAGAACGCCTAATGGAC
AGTATTTCATTCGATGCCAGCGAACGTTCAGGCGAGAAAATCGTAATTGACGAGAAGTAT
GTGTCTGATGCGTTGAATGATGTGGTTGAGAATGAAGATTTAAGTCGGTTTATTCTTTAA
CTATATACTTACAGTACAAATGGAAATTAAAATTACAAAAATATGCATTACAAGCGGTGA
AACTCTCTCAATTTTTTACAAAATTTTGCTACAATCTATCCACTCACATTCCATTTGCAA
AGAGATGAATAATGACAAACATCAGCACTTTTAACCGTTCTTGGTCACGAGTTATTTTAA
ATGCTTTACTCCGCTACGGCGTAAAACATATTTGTATTGCCCCAGGTTCACGCTCAACGC
CTTTAACCCTTGAAGCATTACATCTGCAAAAACAAGGTCAAGCTGAATGCCATAGCCATT
TTGATGAGCGTGGTTTAGGCTTTTTTGCACTAGGACTTGCAAAAGCAACGCAAGATCCCG
TTGCAATTATTGTAACTTCTGGAACTGCGGTCTCTAATCTTTACCCTGCGGTGATCGAGG
CGAGTATCACACACCATAAACTTATCGTGCTTTCCGCAGATCGCCCCCTTGAGCTGATCG
GCTGTGGGGCCAATCAAGCGATTGAACAGCAACATATTTTTAGTCATTATCCTATTGCAA
ATCTCAATTTACCAAAACCAAGTTCGCAATATAGTGCAAGCTGGTTAGTTGGTCGTGTAG
AGCAAGCCTGTTCTAAACAAGCTCAAAAAGGTGGTGTTATCCATATTAATGTGCCATTTG
CAGAGCCTCTTTATGAAGCTGATGAGGAAAGCATTGGACAAGATCCGTGGTTGCACGCTA
TTCAAGGTTGGCTGAATAAACCTCAAGTGAAATGGTACGATCAACAAGCAACCCAACAAG
ATGTGTTGATGCACGAAAATTGGGATTATTGGCGAACCAAACGTGGGGTAATTGTAGTAG
GTAAGTTACCGCTTGAGCAGGGAATGGGATTAAAACTGTGGGCTGAAACGCTTGGCTGGT
GTTTGATCAGTGATGTGCAATCTGGGGTTGATGCCTCTCTGCCTTATGCAGATATTTGGC
TGTCAAACAAAACAGTAGAACAACGTTTATTACAGGCGGACATTGTTATTCAGTTTGGTT
CACAAATTGTGAGCAAGCGAGTTAATCAATTTTTATCGGCTTTTAAAGGCGAGTTCTGGC
TGGTTGAGGAAACGACAGATTATCTTAATACCTATGCTCATCAACAAACTCGTTTTGTAG
CAAAAGCACACCACTTTACCCGTGTTCACCCACCACTTCGTCAAAAACCGTGGCTGTTGG
AACCTTTGGCTCTTTCACAATTCTGTGAAACCTTTATTGAACAGCAGGTGGGTGGCAATC
TCAATGAAGCCTCTCTAGCACATCATATTGAACGAGTGTTGCCAGCTAATGGTAATTTAT
TTATTGGGAATAGTTTATTTGTCCGCTTAGTTGATGCCTTGTGTAAATTGCCTGAAGGCT
ACCCGATCTATACCAATCGAGGTGCAAGCGGTATTGATGGGCTAATCGCAACCCTTGCAG
GTATTGTAAAAGGTAGCGGACAGCCGACAGTTGCAGTGATTGGGGATATTTCCGCCTTGC
ACGATTTGAACTCCGTATCACTCTTACGCCAGATTAGCCAGCCGACCATTTTATTTGTCA
TTAACAATAATGGCGGTGCAATTTTTGATATGCTTCCGGTCGATCAAAAAGCGAAAGATA
AATTCTATCGTCTTAGTCATAATCTTGAGTTTTCACAGATTGCGACAATGTTCGGTTTAG
AGTATCTACGTCCTTATACTTGGGCGGATTTGGGAACAAAACTTAAACAAGCCTATGCTC
GTCGAGGCGTAACTATTGTGGAAATCAAGGTGAATGATCAGGAAGGTAGTAGCCTTTATA
AATCCTTGATTGAACAGATCTCTCGTGCTTCTATCGACTAATGTTAGCAACAACTTGGCA
CAGTCATTCAGGAACACCCGTGGTCTTTCTCCACGGTTTTCTTGGTTCTCAACAAGATTG
GCAACCCGTCCTCTCGCTATTGCAAAATGAGATTGCAATCCGACCGCTTACCCTTGATCT
TGCTGGTCACGGTCACAGCCAAGCTATCTCGTGCCATAGTTTTCAGCAAGCCAGAGAACA
GCTTCACCACATCTTGCAACAACATCTTGCTGAACAGCCCTTCTATCTTGTCGGCTATTC
ATTAGGCGGTAGATTAGCTTTAGATTACGCCCTCACAACCCAAAATCCTTATCTTAAAGG
GATCCTACTCGAAGGGGCAAATATCGGCTTAAGCAGTGATGAAGAAAAAAAAGCACGTTG
GCAAAATGATTGCTACTGGGCAGATCGCCTAAGCAATGAACCGCTTGCAAATGTTTTAGA
AGATTGGTATCGACAGCCTGTCTTTGCCAATTTAAGCGAAAGCAAGCGGACAGATTTCAT
CAAAAAAAGGCTAAATAATCACGGGCAAGCACTAGCTCAAATGCTCAAAGCCACTAGCCT
TGCAAAACAATCCTATTTTTCCCCAGAGCAATGTCATCAGTTTCACGGGAAAATGCTATT
TATTATGGGAGAGCGGGATAGTAAGTTTCATCAAATGGCAGAACAACATCAGCTCCCCTA
TCATCAAATTGCAAATGCAGGACATAACACCCATTATGAAAATCCAGGTGCATTTGTAAA
ACACCTTATTCAGTTTATATCAAAGTAGGAATTACAATGGCTTTACATCGTTGCCCCGAA
TGCCGTAAAAAAATCAGTGAAAGTGCCGTTACTTGCCCACATTGTGGCTTTTCGTTCAAT
GAAGCTGATTTGGAAATTTATAAACAAAAGCTAGAACAGCGTCGTTTGCATAATCAAGAG
ATAAACCGCAAAAGCGTCAAACTTCACTTGATTTGGTTAGGTATTTTTGTGTTGGTTATT
GGGCTGGCGAGTTTATTATCTGTATAAATGAATGATGATGTAAGTATAAAAAAGGATAGT
AGATAAAACTGTTGTCCCAAGAATAGGCATAGTAGACAAAATGGTTGCTAATGTTTATTT
TCTCTAAATGTTAGCAACTCTTTTTATTTAAAAAACCCTGTATAAACAACATGTTACGCT
TTTTTCGTTAATTCATTGTGATTATTTAATTTTCGCTTAAGTTCACTAAATAATCCCTCT
AAACGATTTGTCGTCTTTTCTATATTTAATTCAGAATGTTTTGTCTATTACACCTAAAAT
TATGGTTATACTTTATAACGTATATTTATAATTCTTCTGCTTGTTCTAGGATTTTATCTT
GCTCTTTTATTAATTTTTCTAATTTCTTTTTTTCTCGGTTAGCCTCATCTTCTGCTTCCC
ATACATCATAAGCTTGAACAATTTTTGCAACGACAGGGTGGCGAACAATATCCTTACTGT
CAAAAAAGTTAAAACTTAACTCTGGAACCTCTTTTAATACTTCCATTGCGTGTTTTAAGC
CAGATTTTTGGCTACGCGGTAAATCCACTTGAGTAATATCGCCCGTAATGACTGCTTTAG
AATTGAAACCAATACGAGTTAAAAACATCTTCATCTGCTCAATGGTTGTATTTTGGCTTT
CATCTAAAATAATAAAGGCATCATTCAGTGTTCGCCCACGCATATATGCAAGCGGTGCGA
TTTCGATCACATTTCGCTCCATCAGCTTTTGTGCCTTCTCGAAACCTAACATTTCAAACA
GTGCATCGTAAAGTGGTCGAAGATAAGGCTCGATTTTTTGCCCTAGATCCCCTGGTAAAA
AACCGAGCTTCTCACCAGCTTCCACTGCGGGACGAGTGAGCAAAATACGGCGAATCTCTT
GGCGCTCAAGAGACTCTACTGCTGCAGCAACAGCTAAAAAGGTTTTTCCCGTTCCTGCAG
GCCCAATACCAAAGCTAATATCGTGACTTAGAATATTACGTAAATAGGCTTGTTGATGTT
CGCCACGTGGTTTAATTACGCCGCGTTTTGTTTTAATTGCAATTTCATGAGCCGAACTTG
TCCACTGATTTTGCAACAACATTCGGCTTTCTTGAATCGCTAAATGAACATCTTCCAAAT
CTAGCTCTTTTACTTTGCCTTTAATTGGAGCAGTTTCGTTGTAAAGTTGCTGAATTAATT
TCGCACAATTTTTTAATAATGTTGCAGAATAATGATTTTCTTCAACTGCTTGAATAGTAA
AGGTAAATGCATTACGCGCAACAATAAGGTTAAAACTTTTTTCAATAAGGGTAAGATGCT
CGTCAAAAGAACCGCATAACGATTGAAGACGAGCATTGTCTTGAGGCTCAAGAGTGAAAA
TAAGTTCGTTCAAAGGATTTCCTCTATTTTGTACTGATTCTCAGCGACTTTTAAAATTCG
CCATATTTTAAGTGATCTTAGCACAAAATTATAGTAGAATACCTCTGTTCTCATCGGGGT
GCTTTGTATAGCAAGGCTGAGAAATACCCATAGAACCTGATCTGACTAATATCAGCGTAG
GGATTTGAGACAGACAATCTATATCCGCCTGTTTTAGATCCTTCTATTTTCACTTTTAGA
AGGAATATTCAATGAAATTCAATCTTTTCACCCTTTCTGCGTTAGCCGTTGCAACCACCA
CTTTTGCTCAACAGCCAACACTCACGGTTTATACCTATGATTCTTTTGCTTCAAAATGGG
GGCCTGCTGCTAAACTTGAAGCGCTATTTGAAAAACAATGCCAATGCGATTTGAAATTTA
TGCCTTTTGAAGATGGGGTAACAATGTTCAATCGTATTCGTTTGGAAAAAAATAAGACTA
AAGCCGATGTAATGTTAGGTATCGATCATTTCTTAATGCCCGAAGCTGAAAAATCAGGCT
TATTTGTAGAACACAATCTGCAAAACAATGCCAATAACTTACCGCTTGAATGGCGAAGCA
AAATATTTTTACCCTATGATTTTGGAGAATATGCTTTTATCTACAACAAAGAAAAAGTCA
GTAATCCACCAAAAAGTTTAAAAGAACTTGTTGAACGCCAAGATCTTAAAGTGATTTATC
AAGATCCTAGAACTAGCACCGTTGGACGAGGATTGCTCTTTTGGGTAAATCAAGTTTATG
GCGAACAGGCAGAATCAGCGTGGCAGAATTTAGCCAAACATACCGTCACTGTGGGAAAAG
GCTGGTCTGAAACTTATGGTGCATTTTTGAAAAACGAAGCAGATTTGGTGTTGAGTTATA
CAACATCTCCGCTATATCATCAATGGCACGAACAGACGGATAAATACGTCGCGGCAGATT
TTGCAGAAGGACATTTAGTGCAGGTGGAAGTAGCCGCAATCACAAAGAGCAGCAGACAAC
TCAAATTAGCTCAACAGTTTCTAAGCTTCCTACAACAACCAGAATCGCAACGAATTATTT
CTTACTATAATGTAATGAAGCCTGTTGTGACTACTAAGGCAGATCCTTTATTTAACACAT
TGCCAACTTATCAAACTATAAGTTTCACTCTTCCTGATAACAGTGAGATAAAGCGCTGGA
TAAATACTTGGTTAAATACTGTTAGCCAATAGTTTTTAGAATGGCTAAATAAGCTCAAAG
GTCACAATAACCTACCCCAACTCCTGCGGATCAATATCCACCGTCAATCGAATATCGTTT
CGCAGGAACTGTTCTTTTTGCTCATCAAAACGATCTAACAACTGTTGGATCGCACTTCTT
GCCGAATGTTGAATTAATAACTGCCAGCGATAATGTCCTGCTTTTTTTGCCATCGGAGCA
TTAAAAGGCCCAAGTAACTGAAAGCCTTGCCAGCCGTTTTCGCTGATAATTTGGTGTAAA
CAAGCGGTCAAATCTTGCAGAAAATTTGCAACTTTGTCGCTATCTCTACCCGTTGCACGA
ATAAGCACTTGTGAAGAAAACGGTGGTAAGCTCATTATTTTTCGCATCGCTAAGGCTTGG
CTGGCAAAGGCAAGGTAGCCGTCGTTGAGTAAGCTGGTGAGTAACGGGTGATCGGGGTAA
TGCGTTTGTAACACCACTTCTCCTTGCTTTTCCGCCCGTCCTGCTCGCCCTGACACTTGT
ACATAAAGCTGTGCCAAACGTTCTTCTGCACGGTAATCGGTGGAAAACAGGCTACTATCC
ACATTCACGATGGCGACTAAAGTCACATTCGGGAAATGGTGTCCTTTGGCTAACATCTGT
GTGCCGATCAAAATTTGGCTTTTGCCTGCTTGGATTTCGGCAAGGTGTTGTTCCAACGAG
CCTTTACGGGCAGTGCTGTCACGGTCAATACGAGTAATGCTGTATTGCGGAAAACGCTGT
GCCAGCACTTGTTCCAGCTGTTCCGTGCCGATCCCAGTGGTAATCAAATTGACTGAGCCA
CAATGTCCGCACTGACGTGGAATGGCTTTTTGCGAAGCACAGTGATGGCAACGCAATACT
CGCTGTTTTTGGTGATAGGTAAAGGGCTTATCACAGGACGGGCAATCGGCAATCCAGCCA
CATTCGTGGCAAAGTAAAACAGGGGCAAACCCCCGTCGGTTTAAAAACAACATCACTTGA
TTGCCTTTTTCCAAGTGAGCTTGCATCATTGCTAACAACTTTTCCGATAAGCCCGAATAA
ATCCGCTGTTTTTTCAAATCAATTAAGGTTTGTTTGGAAAAATGTGCATTACCAGCCCTT
GCAGTAAGCTGAAGTTCGATAAATTTACCGTTTTGTACATTTTGCAAACTTTCAAAACTA
GGCGTTGCCGAGCCGAGAATGATCGGAATGTTGTTATTTTTCGCCCGAAGCACTGCCAGA
TCTCGTGCGTGATAACGCCAGCCGTCTTGTTGTTTGAATGAGCCATCGTGTTCTTCATCA
ATGATAATTAAGCCGAGTTGCTGAAACTGGGTGAACAAGGCGGAACGTGTGCCGATCACA
ATCGCACTTTCGCCGTTTTTTGCCCGAAGCCACGCATTGAGCCGTTGAGTGTCGTTGAGA
TGGGAATGCAATGCGTCAATTTCCACATTAAAACGAGCTTGGAAACGCTGAATAGTTTGT
GGGGTCAGCCCGATTTCAGGCACTAACACCAACACTTGCTCGCCCCGTTTCAGCACTTCT
TCGATCACTTGCAAATAGACTTCCGTTTTCCCTGAGCCTGTAACCCCATTGAGCAAAAAC
GCCCCGAAGCCTTGCTGATAATGCAAACGGCTCACGACAAGGGTCTGTTGTTTATTCAGA
GTTAAACGGTTTTGGCTATTGCAAATCGGCTGTTCGGCTAATTTTTCCTGCCAGCTTTGC
ACGTTAAAAGGGATTTCCAGCTTTTCCAGATACCCTTTTTCAAACAAAGCTTTCCATACC
GCAGGGCTACAAGCGGTCGGTTTTTCAAAGAAATTTGCAAATTCCGCTAGTTTGCTTAAT
AGCTCTTGTTGTTTTTTCGCTTTTTGAACCACGCCGTTGGATAGAGCTTTTCTGCCGTTT
TCCGTGACAACAAAATAGTCGGGAGCAGTGCGTTCACTACTTTCCCCTTGTCGTAGTTTG
ACAGGCAAAGCACTTTGTAGCACTTCGCCGAAAGGGGCGTGATAATAACGGCTCGCCCAC
TGCAAGAGTTGCCACATTTCAGCGTCAAACAACGCTTGTTCATCTAACAGTTGCTCAATC
GGTTTCAGTTTTTCGGTGGGAATATCTGATGTGGTTGGGAAATCCACCACAATCCCGATT
TTACGCTGGCGACCAAAAGGCACAACAACCCTAGCCCCCTTCACCACATTTTCAAAATGC
GTTGGAAGCAGGTAATCGAAATAACGTGCCAACGGCACAGGTAGAGCAATTCGGATGAGG
TTCATTAGGGTTTCACTTTGCGAAAACTATCAACACTTAATAAGATAATGGATACCGCCA
AACACGCCATTAAAATATAGGATTTGGCATCTAAAACTTCACCGATGGCAAAGGAAATAA
ATAACATCACCAAAGGTTCGGCATAGCCAAGCAAGCCTAATACATTAATCGGCAGTAAAT
TACTTGAAGCGATATATAAAATAAATGCCATTCCATTTACTAGCCCTAATAATGCCAGAT
AAAAATAGAGATATTCATTTTGCATTAAAATATAATCCTGATCAACTTGAGCAATATAAT
AAATGGCAAAGGGTAATAACAATAATAATTCTACAAAGAAAGTGGCTAAATTATTAATAT
GAAAATAGCGACGTAAGACAATATAAATAGGGTAGCCAAAACCGGCAACAAAAGTTGCCC
ACGAAATACTTGCGGTTAAAAAGATATTAATTGTGACACCAATAGTTGCAAAAAATAAAG
CAAGCCATTTTAATAAAGTAAAATGCTCTTTAAAAACCAGTTTGCCTAAAGCAACGGCGA
CAATCGGTAATAATAGATAACCGATAGAAACTTCAATAGCTTGATTATTATTCGGTGCCC
AGAGAAATAACCAAAGCTGAATAGCTGTATTTAATGCTAAGAGCAGAAGAATAAAAATAA
GATAAGGTGTCTGTTTTACTCTATAATATAAATCTTTAAAGGCTTTTTGTTGATGAAATA
AAAAGATCGCCAGTAAAATAAATGGCATTAATACTACAATACGAAAGCCAAAAATACTAT
CGCTTTCTAAAGGGCGAAGTAAAACCGCAAAATAATAGCCAGCACCGAATAAGATATTTG
CAGAAAGTGAAAATAAGATCCCTTTTAACATTATTCCCTCCGACGCTGTTTACGAATAGT
AATAATGCCATCAAGCACTAATAGACATATCGACAGCATCAAACACGCCATTAAAATATA
GGAAGATTGATCTAACACTTCGCCAATAATAAAAGCAACAATTAGCATTGCAAGCGGTTC
AATATAGCTTAATAATCCCAAAACATTAATCGGCACAAGGCTACTTGCCATTATATAGCC
AATTAATGCCGTACCACTGACAATGCCTAATAACACTAACCAAAAATAAAAATTCGGATT
ATTTTCGGTGACAAATTGCATATCGGTATTGAGCATAAAATAAGTGGCTATCGGCAACAT
TAATATAATTTCGCAGACAAAGCTGGATAAATGCGACATATCAAAATGTTTACGCAAGCT
GAAATAAACAGGGTAGCCGATTAATACCATTAAAGTTGCCCAAGAGAGTGAACCTGCGGT
AATTAATGTAATGAATACCCCAACAGACGCGGAAATAATGGAGATAATTTTTAAGAGAGA
TAAGGTTTCATTAAATAAAAACCGCCCAACAGCCACCATTGCAATCGGCATTAATAGATA
ACCGATAGAGACATCAATGGCATAGCCGTTGTTGGGGGCATAAAGGAAAAGCCACATCTG
CAAGCCTGTGACCGCAGTGGTTGTTAGTAATACCAAAATTAAATGGGGGTGCTGTTTTAG
GCGTTTTAAATAGCGGTTAAATTCGTCGGTTTTTTTGAAAATAAAGAGTGCTGAAATCAC
AAAAGGCAGGCTTACCCACATTCTAAAACCGTAGATTTCTTCACCGGAAAGCGGTTTTAA
ATGGGTGGATAAATAATAGAGTACACCGAATAAAATAGAGGCGGTGACGGAAAATGTGAT
GCCTTTTATCATTAAAAAATGAACCTATAACCTATATGAACATCTGTGTTATAAAAGTAG
GGACGCCACGCTTGGCGTCCATTGCAAAGACGAAGTGCGATTTATGTTCACGGACGGACG
CCAAGCGTGGCGTCCCTACAATGTTACATAATAGATTTTTGGACGCACACAGTGTGTCCC
ATATATTTTAAATGGAAATGCTTAATTAATCCTGACGATAACTCTGCAAAAACTTCGCTA
ATCGTCCAATCGCTTCTTCCAGCTGATCAACATACGGCAATGTCACCACACGGAAGTGGT
CTGGTTTATGCCAGTTAAAGCCTGAGCCTTGAACCAACAATACTTTTTCCTGCTGAAGCA
GATCGTAAACAAATTTTTGATCGTCTTTGATACCGTACATTTCCGTATCAATTTTCGGGA
ACATATACATCGCCCCTTTTGGCTTCACACAGCTAATCCCAGGGATTTTGGTGAGCAATT
CGTGAGCCTTATTACGTTGTTCCAATAAACGACCACCCGGTAAGATAAATTCGTTAATGC
TTTGATAACCGCCTAACGCTGTTTGAATAGCGTGTTGCATCGGGGTGTTGGCACATAAAC
GCATTGACGCAAGCATATCTAAGCCTTCAATAAAGCCTTTTGCCTGATTTTTCGGGCCGT
TTAACACCATCCAACCTTGACGGAAACCTGCGACACGGTATGCCTTTGACAAACCATTAT
AAGTCACCGTTAAAAGATCAGGGGCAAGAGGGGCAAGATGATGATGTACCGCACCGTCAT
AGACAATTTTCTCGTAAATTTCGTCTGAGAAAATAATCAAGTTATGTCCACGGGCAATCG
CCACAATATCCAATAATAACTGACGGCTATACACTGCTCCCGTTGGGTTATTCGGGTTAA
TCACCAAAATTGCTTTGGTTCTTGGAGTGATTTTCGATTTAATATCTTCAATATCTGGGA
ACCACTCATTTTCTTCATCGCAAAGGTAATGAACCGCTTTACCGCCCGCAAGAGTTGTCG
CCGCTGTCCAAAGTGGATAATCTGGCATCGGAATTAAAATCTCATCGCCATCATTTAACA
AGGCTTGCATTGACATTGTGATGAGTTCAGATACGCCGTTACCAATGTAAACATCACCGA
CATCTAAATCACGCATACCTTTTAATTGATAATATTGCACAATCGCCTTACGAGCAGAGT
ACAAACCCTTAGAGTCGCAATAGCCTTGAGCGGTTGGTAAGTTACGAATAACATCAACTA
AAATTTCCGCAGGGGCTTCAAAACCGAATGGGGCTGGGTTACCAATGTTTAATTTTAAAA
TCTTATGCCCTTCTTCTTCCAGACGGGTCGCTTCCTTATGTATAGGCCCACGAATATCGT
AGCGGACGTGAGCTAATTTATCGGTTTTTGCAAAGCGTTCCATTGTTTCTCCCTAAAATA
GAGGGTTAATTATCTGTTAATTTATAAAAATCTCTCTACTGTACTCCGATTTGTTAGGAA
AAAAAAGTGGAAATAGGCTAAAATAGACTTCTTTTTTGTCAAGCGGTGAGATTTTTAGGA
TTTTTTGCAATGTCTGTGTTTAGTCAGTTAAAGCAACAACTTTATCAACAACTACAACAA
AAGCCTGTGGCACAAGGCTTAGTACAGTTGCAAGCAGAAATTGCAATAGACCTTGAAAAT
CAACAATTACTAGCTTGGCTAAAAGCACAACCGCTTTTCCCCCACTACTACTGGCAAAAT
CGAGATACAGAACAAACGATAGTGGCAGTCGGTGCGGTACAAACCTTTGAGCATTTAGAC
GACATAGAACAATTTAGCAAACAGTCTGATTTAATGGTCGTCGGCGGAATAGAATTTGAA
GGACAATGCCATTTTGTGTTGCCACGCTTGCTGTTAGTAAAAAATGAGAAGAAAATCACC
GCTTGGTTAAATCTAGATGGTCGCCATTTTGAAAGCGAACAAAAGGAATGTATCGCTTTG
TTAGCTCAGTTTGAGCAGACAGCCGAACTTCACCCCATTGAAAATAGCTTGTTAAGCACA
AAAGTTGCCTGTGATTTTTCACGTTGGCAACACAACATTGAATTAGCGATTGAACAAATT
CAACAACAGCAAATGAATAAAGTGGTGTTAGCCAATGCGACCACCAAAACTTTTACACAC
CACATTTCCCCCTACGTTCTGCTTTTTGCCAGCCAACAAAAAAATCTAGGCTGTTATCAT
TTCTTATGGTCGGAAAAACAAGGGGAAGCCTTTATCGGCTCGACACCCGAACGGCTCTAC
TTACGCCAGCAACGTCAATTTTTTACCGAAGCCCTTGCAGGCACAGTGGCGGTGACGGAC
GATCCTGTTCAAACGGAACAAAATGCCCTATGGCTACTCAACGATCAAAAAAATATCTAT
GAAAATTGGCTGGTAGTAGATGATATTTGTAGCCATCTGGCGGATTGTGCGACGGATATT
CAAGTCAGCGATGCAGAGATCAAGCGGTTACATAACGTGCAGCATTTACGCCGAAAAATC
CAAACGCAACTGACAGAGCAGGTCAGCGATGCAGATTGCCTTGCTCGTATTCACCCAACC
GCCGCCGTCGCAGGACTGCCACGCCCTAAGGCGAAGCAGTTTATTCAACAACAGGAATGT
TTTGAGCGGGGCTGGTATGCAGGGGCATTAGGCTATTTCACCCCTGAACAAGCCGAGTTT
TGCGTAATGTTACGTTCAGCCCTTATTCAAGCTAATCAAATCACCTTTTACGCAGGGGCA
GGAATTGTCGAAAAATCTGATCCTCAATCAGAATGGCAAGAAATTGACCGCAAAGCTCAG
GCAATGGCAGGGTTAATGGAGTAATTTCTTTTTCATATTTTACTTCTGCGCCTTAGATTT
TCTTCACAATAGTCATAATGTGGTAGTCGAAATTAGAATAAACAGACTAGGATATATCTG
TTGAGCTTAATTAGAAGTCAGCAATAAGAAACCATTGGGGGGTAGCACATAACAATCAGT
AGGGGTGGTAGGACTCTGCCTTTTAGTAAGCAGGTGCTAATTATTCATTATATTACAGAA
ACATTCTATTTATTTTACAGGTATATCACGTAGTTTTTTAAGGAATACAATTTAATATTG
CATAGGATTTATAATATGGTAAAGAAACTTTCATTTTTGACGTTATTAATGTTGTTCATT
CCAGCTACAGCGTGGTTAATTGGGTGGCAATGGAATTTGCAAACTAATCTTGGTGTTAAT
GTTTTCGATTGGGCGTTGTTTATTTTAACGGAAACGGGTTCAACGCCTTATGCGTTAATC
ACTTGCGTGCTGTTTATGTTGTGGCTGATGTGGCTTGCTCGCTCTCGCTATTCGTGGTTT
TTAGTAGGCTTTATTTGTGCAACGTCGGTAGTTGGAACACAGGCAATTAAAGAGGGGGCG
AAAGCGGTCTTTAAAGAGCCTCGTCCTTTTGTGACACAGATGTTTCAGGCGGATACTGAG
GCATTTTATGCTTTACCTAAAGCTGAGCAGGAAACGGCGGTATTGAAATTTGTACAACCT
GAAAATCAGTTTGTGATTGAACATCAAGCAGATGAGCTGGGCTACTCTTTCCCGTCAGGG
CATACGATTTTTGGGGTATCTTGGCTATTGATGTTTGCAGGGTTGCTGTTTGGTATTCGT
GGACAAGCGGTGATTTTTGCTCAATTTTTTGTGATTTTGTGGGCTGGTTTGATGTTGATC
AGCCGTTTGCGGTTAGGAATGCATTATCCTATCGATCTGTTTGTCAGTACTTTGATTGCG
TGGGTTTTCCACTTGATCATCTTCTTATGGGTAATCCCACTCTTAGAAAAATGGACATTA
TTTAAAAAGCGAGGCTAACTATGGTTTATTACGGTTTGGATATTGGCGGTACAAAAATTG
AATTGGCTGCCTTTAATGAGAAATTAGAGAAGTTACACAGCGAGCGAGTGCCAACCCCAC
AAACGAGTTATGAGGATTGGTTAAGAACAGTGGAAACCTTAGTGCGTAATGCCGATGCAA
AATTTGGCGAGCACGGCACTGTGGGGCTTGGTGTACCAGGTTTTGTTAATCATAAAACTG
GGTTAGCGGAAATTGCCAACATTGCGGTGGTTCACGGCAATAAAATTATTCAAGATTTGG
AAGCACGTTTAGGGCGTGAAGTGCGTGTTGAAAACGATGCAAACTGCTTGGCTTTATCGG
AAGCGTGGGACGAAAGCAATCTGCAATATTCAACGGTGTTAGGGTTGATTATTGGTACAG
GTTTTGGTGGCGGTATTGTGTTGAACGGTAAAGCTCACTCAGGTCAAATCGGTATGGCTG
GCGAGGTGGGGCATATTCAGCTTAACTACCACGCGTTGAAATTGCTTGGTTGGGATAAGG
CACCAATTTATAAATGTGGCTGCGGTAATACGGCTTGTTTGGATAGCTATATCTCAGGAC
GTGGTTTTGAGATGCTTTATAATGATTTAGTCGGCGAAAAAGTTGATGCAAAAAACATTA
TTCAGCGTTTTTACGATAAAGATGAGAAAACCGTTGAGTTTGTTGAGAAATACATTGAGT
TAATGGCAATTTCGGTGGCAAATTATATTACGGTACTTGATCCAGATATGATTGTGTTTG
GTGGTGGTTTGTCTAACTTTGATTATATTTATGAAGCCTTGCCAAAAGCCTTACCAAAAT
ATTTATTGCGTAATACGGAAGTGCCAGTGATTAAAAAAGCGATCCACGGTGACTCAAGCG
GTGTGCGTGGGGCGGCAGCGTTATTCTTGAAATAGTAGGTCGGGCATTTATGCCCGACAA
TCATTTATAAAATACCGCAAAGTTAGGCATTTATACCCGACAATTTTTCATAAAATATGG
CAAAGCAGGCATTTATGCCCAACAATTTTTCATAAAACACGGCAATGTCGGGCATAAATG
CCCGACCTACGGAAAATAAATATGCTTCAAATCACCCCAATTCCAGCCCTTTCTGATAAT
TACATTTGGATTTTACAAAAAGAGTGCCAAGCGATTATTGTCGATCCAGCAGAGGCTCAA
GCTGTATTCGCTTTTCTTGCAAAACATCAGCTTAATCCCACCGCTATTTTGCTTACCCAT
AATCATCACGATCATACTGATGGCGTGGCTGGTTTAGTGGCACAATTTCCCGATATGCTT
ATTTATGGCTCAGAAGAAGTGAGCCAATTTGCCAATCAGATTGTTTACCCTGAGCAACAG
TTTGAACTGTTAGGGTTAAAGGTGCGAGTGATTGAGAGTGCAGGGCATACGGCGCAACAT
ATTAGCTATTTGGTTGATAATGAATATCTCTTTTGTGGTGATGCGTTATTTTCAGGCGGT
TGTGGGAGAGTGTTTACAGGGGATTACCAAGCTCAGTTTGATGCCCTACAACGTTTTAAA
GCCTTGCCTGATTTTGTGAAAGTCTATGCTGGTCACGAATATACTCAAAGCAATTTGAAA
TTTGCCGAAGCGGTAATGGCAACAAGCTGTAGTTTAATGGAACATCAAGAGCGAGCGGAT
ATTTTGCGTTCACAACATAAACCAACGCTACCGAGTACGATTGGTGTTGAAAAACAGATT
AATCCATTTATGCAAGCGGTGACTTTAGATGAATTTATTATATTAAGGCAGAAAAAAGAT
AATTTTTAATACATATAAGCTAAATCCTATCTAGCACATCATTCTTAATTTCCCCTATCT
CTCATCATATGATATAGTTAAAAACGTTTTCATGTTTATTGTTCAAATAGGTAAGTTGCT
GTGAATATAGATCTTCAAAATATGCCTCAGCATGTGGCGATTATTATGGATGGTAATGGA
CGTTGGGCTAAGCAACGAGGGAAATTACGAGTATTTGGTCACATAAAAGGGGTAAAAGCT
GTTCATTCAGCTGTTAATTTTGCCTTAACGCAAGGAATTAAGGTATTAACGCTATACGCA
TTTAGCAGTGAGAATTGGTCTAGACCGAAGTTGGAAGTTGCCGCATTAATGACACTATTT
GTAAAAACATTGGATTTAAATATAAAAAAACTACACAGCAATAATATTCGCTTAAAAATT
ATTGGTGATAAAACTGCTTTTAGTGAAGCACTGCAAGAAAAAATTGAACTGGCTGAACAA
CTGACAAATAAAAACACTGCATTGACTTTAAACATTGCTGCAAACTATGGCGGACAATGG
GATATAGTCCAAGCAACCAAACGTATTGCACATCAAATAAAAAATAATGTCATACCTATC
GAAGATATTACAACTGATTATTTCCAGCACAATTTATCTACTGAGGATCAACCACAGGTC
GATTTATTAATTCGTACTAGTGGAGAACAGCGAATTAGCAATTTTTTATTATGGCAAATT
GCTTATGCCGAGTTAGTATTTAGTCCGGTTTTATGGCCAGATTTTGATGAAAAGGCATTT
ACAGATGCCGTTATTGCTTATCAACAACGTGATCGCCGTTTTGGTGGTTGTTAATCTATA
AGGAAAATTCAATGCTTAAAGAACGCATTCTTTCGGCAATCGTGATGATTATTTTAGCAG
TGGTTGCATTGTTTTGGCTTTCACCCTTAGCTTTTACGATTGGCTTATCCGCTATTGTTG
TGTTAGGTATGTGGGAATGGGCTCAGTTTGCGGGTTTTAAACGTCCGATAGCACGTGCTA
TTGTTGCTTTTGTGGTGACCTGTTTATTGATTTTTCCTATTATGGCAGAAACAAGTTATA
TTCAAGCTACACGTTTTTTAACAGATGAAACAATACCACTATTATTTGTAGGTTGTTTTT
GGTGGTTCATCGCATTTGGATTGGTTATTACTTATCCTAATTCAGCTTCAATTTGGAGTA
AGTCAGTAGCAGCCAAATTTATTTTTGGTTTTTGTACACTCGTCCCATTTTTAATCGGTA
CTTTAGCGTTACGTTTTTATCAATATAATCTTGAACAATATCAGGGAACTTATTTACTTC
TCTATGTGTTTTTATTGGTCTGGGGAGCGGACTCAGGCGCCTATTTTGTAGGTCGTGCAT
TTGGTAAACATAAACTTGCACCTAAAGTTTCTCGAGGTAAATCTTGGGAAGGGGCTATTA
GTGGTGTGATTACATCGACTATTATTGCCGCTATTTTCTTGAGTCTTGCACCAAACAATG
TATTTGGTCGTGAGTTGAATACGTCTGCGTTTATCGTGCTTTCCGTGATTACTGTGGCTG
TTTCGATTTTGGGTGATTTAAGTGAAAGTATGTTTAAACGCCAAGCTGGTATTAAAGATA
GCAGTAATTTGATTCCAGGACACGGAGGAATTTTGGATCGTATTGATAGCTTAACAGCGG
CTGTTCCTGTTTTTGCTACTGGTTTCTTCTTCCTTCTATAGAGGTTATTTGTGCTATCAA
TCTTTGCCTTTTTTATTTTAATTTGCGTCTTGGTGTTTGTTCACGAATATGGACACTTTT
GGGCTGCTCGTAAATGTGGCGTAAAAGTTTTGCGTTTTTCTATCGGTTTTGGAAAAGTAT
TATGGCGTAAGAAAGATAAACAAGGGACTGAATTTGCATTTTCATTAATTCCTTTAGGCG
GTTATGTGCAAATGCACAATGGCGAAGCAGAACATCAATTGCCAGATTCGCAATCTTTGC
ATACAAAGACTGTTTTGCAGCGTGCTTTTATCGTTCTTGCAGGCCCAGTGGCGAATTTTT
TATTTGCTATTTTGGCGTATTGGGCGGTTTTTGTTATTGGAATTCCAATGGTAAAGCCTG
TTATTGGTTCTGTGATTCCGAATTCTATTGCTCAACAAGCTCACTTGGTTTCTGAATTTG
AGATTAAACGTGTTGATGGGCGTGATGTGCAAGATTGGGAAGATGTCACGTTAGCTTTGC
TAGGCAAAATTGGAACTAAGGAAATTAGTGTAGAGGGAAGTTTAGTCAATGAAGACTTCC
CGCGTCAGTTTTCACTTGATTTAAGCCATTGGAACGTTGATGGAAATAAAGAGAATCCTT
TGACTTCATTAGGAATTCGTCCAAAAAGTGCAACGGTTGAACCAATTATTAAAAATGTAG
TCGAAAATTCAGTTTCGGCAAGAGCTGGGATTTTAGCTGGCGATAGAGTTATTTCGGTAA
ATCAGCAACCTTTTGAATGGCAAGGATTGCTTAAACAGGTTCAATCGGGAACAACTATTG
AATTAGTGGTAGAAAGAAATAATCAACAACTTGTTTTTAAATTAGAACCTGAATATTCTA
AAAAAGAGGAACGTTATTTAATAGGCTTAGTGCCAACGTATCAACCATTAGAATCAAAGT
ATCAAAGTGAATTAAAGTATGATATTCTTTCTGCGCTTGGAAAGAGCTTAGAAAAAGTCG
TATCATTAAGTTATACGATTTTACAATTTATTGGAAATTTAATTACAGGCGAGCTTTCTC
TTAGTAATATGGGCGGGCCAATTTCAATGGTAAAAGGGGCTGGGGCAACGGCTGAAATTG
GTTTTGTCTATTACTTAGGATTTATGGCATTGATAAGTGTGAACCTTGCAGTGATGAACC
TGTTCCCTATTTTGCCTTTAGATGGAGGACAGTTGATTTTACTAGCAGGGGAAGCAATGA
GAAAGAAACCTATTTCTGAACTATTTCAATTGCGATTTCAACAGATTGGTGCAATGTTTG
TTATAGGTTTGATGTTATTTGCATTATTTAATGATTTAGTCCATTTATAATCAAGTGGTT
AGATTTCAATATTATTTTACCAACGAATAGGATCATTTAAATGAAAAAACTATTACTTTC
AACATTATTAGTTGCAAATGGTGTTGCTTTTGCTTCACCTTTTGTGATCAAAGATATTCG
TATTGATGGTATCCAAACATCTGTAAGCCAAACAATGATCCCTACATTACCTGTAAAAGT
AGGGCAACTAGCGACTGATAATGATATTGCAAACGTTATTCGTCATTTATTTGTACAAAA
TCGTTTTCAAAATATTAGTGCAACCCGTGAAGGAGATATTTTAATTATTAAAGTAGTAGA
GAATCCAGTCATCAATAATGTTGATATTGAAGGTAATTCTGCAATCCCCAAGGAGCCACT
GGAACAAAATCTAAAAGCGAATCTCATCACTAAAGGAGAATTATTTAATTCTACAAAGTT
AGACGCATTTAAATCAGCACTTATTGAGCATTACCACTCTATAGGTCGTTACAATGCTAC
CATTGATACTGTTATAACAAACTCAGACAATGGAGGTGTAAATATTAAATTAGACATAAA
AGAGGGAGATGTTGCCTATGTAAAAGCTATTAATTTTGAAGGAAATCAAGCTTTTACATC
AAAAGTATTAATGAAACAACTGGATATTCAACCTGATGTTTCTTGGTTCAATATTTTTCA
AAGTAGTAAATTTGAACAAACAGCATACAATCAAGATTTAGAAAATCTACGTAATTTCTA
CATGAACCAAGGATATGCAAAATTTAATGTTGAAGCTGAACAACCCGTATTTAGTGATGA
TAAAAAAGAAGTATCTTTAACATATAAAATCAATGAAGGAATACCTTATACTGTAAGTGA
AATACGTATTGTTGGTAATACTGCAAAATTAGATAACGAGTTAAATGAACAGCTCAAATA
TTATAAAACAGGCGAGCTCTTTAGCAAAAATGAACTTTCAAAAATTGAAGACAATATTAA
ACAAGTATTTGGAAATAATGGTTTTGCTTCCGCTAAAATAGAGCTTCATCCAACCTTCGA
TGATACAAATAAAACAATTCGTCTCACATTTGTTGTGGATGCTGGACAACGTGTTTATGT
AAGACAGATTCGTTTTGAAGGAAATGATGTGACTGCAGATTCAACGTTACGTCGAGAAAT
GCGTCAGCAAGAAGGAGCATGGTTGTCAACAAGTCTAGCTGCTTTGGGGAAGGCTCGTCT
AGAAAGAACGGGGTTTTACGATAGTGTAGAAATGAGCTATCCAAATGTCCCAAATACGGC
GGATCAAGTTGATATTGTATATAAAATAAAAGAACGCAATACAGGAAGTATTAATTTCGG
TGTTGGTTATGGAACAGAAAGTGGTTTAAGTTATCAAGCTGGGATAAAACAGGATAATTT
CTTAGGTATGGGCTCTACAATTAGTTTAAATGGTACCCGTAATGACTATGGTACAAGTAT
CAATTTAGGGTATACTGAACCATACTTTACTAAGGATGGAGTAAGCCTTGGTGGAAATAT
CTTCTACGAGGATTATGATAATTCAAAAAATAATAGTGTCGCAAGTTATAAACGACAAAC
CTATGGAGTCAATAGTACTTTAGGATTCCCTGTAAATGAATACAACTCCTATTTCCTTGG
TCTAGGCTACACTCAAGATCTGATTAAGAATGCTCGACGTGAATTTAATCGTGAACTTTA
TGTACAATCCATGAAATTCCCGATTGATAATGACTTAAATGTCTATAAAAAAATTAAAGC
AAATGACTTCGATTTTTCTTTTGGTTGGAACTATAATAGTCTAAATCGAGGTTTTCTCCC
AACAGAAGGGACTTTGACAAGCATTAGTGGACGTATTACCACACCAGGTTCAGACAATAA
GTATTATAAAGTTAGTATTGATTTTAAAAACTATTTACCAGTCAATCGCGAACATAAGTG
GGTTATCTCAACTAAAGCGAATATTGCTTATGCAAATGGTTTTAGTGGTAAAGAATTACC
ATTCTATCAAACTTATACTGCAGGAGGTATCGGCTCTCTGAGAGGTTTTGCTTATGGAGC
TATTGGACCAAAAGCAATCTATCTGGGTAAAGATAACAATGGTAATATCCGATTCAATTC
TGTAAATGGAGATATTGTTGGCGGTAATGCAATGGCATCTGCAACTTTAGAATTAATTAC
TCCAACACCATTTGTAAGTGAAAAATATCAACATAATGTAAGAACTTCATTATTTGTGGA
CGCTGCAACAGTGTTGAATACAAAATGGAAAACTAATCCAGTAGTAAACGACATTCAATA
TAATTATTCTAGTTTAGAAAACTTTAAAGATTATAAACGTTTTCGTGCATCTACAGGTAT
CGCATTCCAATGGAATTCCCCGATAGGTCCATTGGTATTTTCTTATGCGAAACCAATTAA
AAAATATCAAGGTGATGAAATTGAACAGTTCCAATTTAGCATTGGTGGTTCATTCTAATC
TTATAAACAAGCGGATAGATTTGTTCATTTTTTTACGAGTCTATCTTTCCTAACTTCAGA
AAGGACATTTTAATGAAAAATTTATTTAAACTTGCCGCAGTTGCTTCAGCTTTAGCTTTT
AGTGCGAATACAGTAAATGCAAATGAAAAAATTGGATTTGTTGATCCTAATTTCTTGATA
CAAAATCATCCACTTACCATTGAAGCAAATGATAAATTCACTAAATTTATGAAAGACACT
GAATCTAAATTTGCACCAAGGGAAAAACAATTAGCAGCAGAAAATAAAGCATTATCTGAT
GAAGAAAAAGCATTATTGGATGAGCGTAAAAAAATTGAAGAAGATGCACAGAAGTTACAA
AAAGAACAAGTAACCTTAGAAGCTGCAATGAAGAAAAAGGTAGCCCAACTTGAAAAAGAT
GCACCTAGGTTAAAAGCGAAAGAGATCCAAGCACGTCAGGATAAAATTAACGCAGAAGCT
AAACCATTCCAAAATAAAGTTTCTGCATTGCAACAACGTGAAGTAGAATTTGGAAAAAAA
GCAGAAGAGTTCCAAAAACGTGCTGATGAGTTTCAAAAGAAAGTAGCGGCTTTCCAAGAA
GAAATTGCTAAGGTACAAAAAGAATCTGGTGTAATAACTCCTGAACAAGTACAACAAAAA
GTCGTTGAAGATATTAATGCGAAAATTAAACAAGTCGCGGAATCTAAAGGCTATACTTTA
GTTCTTCCTCCATCGGTCGCATTATATGCTAAAGATGGAAATGCAGCAGATATTACAGAA
GAAATTCTAGTTGCAATGGGTGGAAAAATGCCAGAGGCTCCAAAAACTGAAGTGCCTGCA
GCGGAAGTCACAAAACCAGAAGAAGTGAAAAAATAATGGCTGAATTCCGTTTAATTGAAT
TAGCGGAGCAGATCGGCGGTACTCTAAAGGGTAACGCCGATTTGGCTATTTTAAGCATTG
CTCCTTTAGATAAAGCAACTTCTAATCAGATCACCTTTATCTCTAATGCAAAATATCGTC
CACAGTTAGCTCAATGCCAAGCGGGAGCTATTATTGTTTCTGAAGCTGATGTCGAATTTT
GTGCCGAAGGTCAAAACTTGATCGTGGTTGGAAACCCTTATGTTGCTTATGCGATTTTAG
CTCAATATATGGATACAACCCCAAACCCTGCCGAAAATATCGCTGAAAGTGCCGTGATCT
CACCTGATGCTAAATTGGGTCATAACGTTTCTGTCGGTGCAAATGCTGTGATTGAAAGTG
GTGTTGAAATCGGTGATGATGCGGTGATTGGTGCTGGCTGTTTTGTCGGAAAAAACAGTA
AAATTGGTGCAAGAACCAAATTATGGGCAAATGTGTCGGTTTACCATAATGTACAAATCG
GCTCAGATTGTTTAATTCAATCTTCTGCCGTTATTGGTAGTGACGGTTTTGGCTATGCAA
ATGAGAAAGGTCAATGGATTAAAATTCCTCAGACTGGTGGCGTGATTATCGGTAATCGTG
TTGAAATTGGGGCTTGTACCTGTATTGATCGTGGTGCTTTAGATCCAACGGTGATTGAAG
ACAATGTGATTATTGATAACCTATGTCAAATTGCACATAACGTACATATCGGTTATGGCA
CTGCGATTGCTGGAGGTGTCGTAATGGCTGGTAGCCTGAAAGTAGGACGCTTCTGCCAAA
TTGGTGGGGCAAGTGTAATCAATGGGCATATGGAAATTTGTGATGGGGCAATCATTACTG
GAATGGGAATGGTAATGCGACCAATCACAGAGAAAGGAATTTACTCATCGGGTATTCCTT
TGCAAACTAATAAAGAATGGCGTAAAACAGCTGCTCTTGTAATGAATATTGATGAAATGA
ATAAACGTTTGAAAGCATTGGAAAAACGTTTAGCTGAATAATTGATTGAGGTCTTAGTAG
TGACAACCAAATTACAAACAGAAAATCGTGAACCAAGAATTATTGAAGTAACTGAAATTA
TGGAAATGCTTCCACATCGTTATCCATTCCTATTAGTTGATCGTGTGGTTGATTTTGAAG
AAGGAAAATGGCTCCGAGCTGTAAAAAATGTGAGTGTAAATGAGCCTTGTTTTACTGGGC
ATTTTCCAAATCAACCCGTTTTCCCAGGTGTACTTATTTTAGAAGCAATGGCTCAGGCAA
CAGGGGTTTTAGCAATTAAAAGCTACGGCAAATTGAAAGACAATGAACTTTACTATTTTG
CGGCTGTAGATAATGCACGTTTTAAACGCCCTGTAGTACCAGGTGACCAAATGATTATTG
AAGTGACCTTTGTTAAAGAGCGTCGAGGCATTACGGCATTTACAGGTAAAGTTTATGTAG
ATGATAAGCTAGTTTGCGAAGCAGACCTAATGTGTGCACGTAAATAATCTTGCTTGAATA
AAGAGGAAAATACTATGCCATTAATTGACGCTTCAGCCAAAATTCACCCAACAGCCTTGA
TCGAAGAAGGTGCTAAAATTGGTGCAAATGTAGAAATCGGTGCATTTTGTGTTATCGGCA
AAGATGTTCGCATTGGGGCTGGTACAAAAATTCACTCTCACGTTGTTATTCAAGGTGATA
CAGAAATTGGTGAAGATAATCAAATTTTCCAATTTGCAAGTATTGGTGAAATTAACCAAG
ATCTTAAATATCAAGGTGAACCAACTAAAACCATTATTGGACATCGTAACCGTATCCGTG
AAAGTGTGACTATTCATCGTGGTACGGTTCAAGGCGGTGGTGTTACGCGTGTAGGTAACG
ATAACTTATTTATGATTAACTGCCATATCGCCCACGATTGCTCTATCGGTAATCGCTGTA
TTATTGCGAATAATGGCACTTTAGCAGGACACGTTACTCTTGATGATTTTGTGATTGTTG
GCGGAATGTCAGCTATTCATCAATTTGTCGTTGTGGGTTCGCACGTTATGTTGGGTGGTG
GCTCAATGGTTAGCCAAGATGTGCCGCCTTATATAATGGCTCAAGGCAACCACGCACAAC
CGTTCGGGGTTAATCTTGAAGGGCTAAAACGTCGTGGTTTTGAGAAAGCGACAATGCATG
CAATCCGCAATGTGTATAAGCTAATTTACCGCAGTGGTAAAACCTTAGAAGAAGCTATTC
CAGAAATTGAACAGTATGCAAAAACAGAAGCAGCGGTCAGTTTATTCTTGGATTTCTTTA
AACGTTCTACGCGTGGCATTATTCGTTAATTTGTTCATGCTCTCTTATTGAGGAATTAAA
ATATTCGAGCATACATTCTGTATCAATAGCAAAAATGTATCCATATAAGATGTTGTTCTA
AAGAATATAGATACATCGATTTTTAATCTGACATATTAAATAGTAGTTATTCTATAAAAA
CCTGTTGACAAATGTTCTATTTTAGAGGATTCTCCCACTTGTCTTTCATGCTTAACATTT
AGAGAATAGCGATGAACCGTTTTTCTATGATTATTACCACGACGATGACCATTATGTGCA
AACATAGTGCGGGTGTTCGTGGCTAGAAAACGGAACAATATTCAACGAAACCCGCTTTAA
CAAGCGGGTTTTTTTGTAACAAAATTTGCAAACATTAACTATTATCTTCAGGAGAAATTA
TGCGAGTTCTAAAATTTGGAGGCACTTCTTTAGCCAATCCAGAACGCTTTTTACAAGCCG
CTGACATCATCGAAAAGGCACATTTGGCAGACCAAGCCGCAGGCGTACTATCCGCCCCAG
CTAAAATCACTAACCATCTTGTCGCTATTGTCGATAAAGCCCAAACAGGCGAATCCTACG
AATCTCATCTCACCGAAGCCACCGACATTTTCAATAACATCATCAACGGATTATATGCCG
TCAATAACAATTTCGACCGTGAAGGATTAAGTGCCTTTATCAAAGCAGAACTAGACGACA
TCTGCAATATTGCAGCTGAAGCAGCAAAAAATAAATTCTGCCCAGATAATATCGGTGCAA
CAGTGCATAGCCGTGGGGAAAAATTGTCGATTGCGATGATGAAAGCGTGGTTTGAAGCGA
AAGGTTATGAAGTTACTCGCATTGATCCTATCGAAAAATTATTAGCACACGGGAGCTATT
TAGAATCTTCTGTGGATATTGCTGAATCGACCAAACGTATTGAAGCTCTTTCTATTCCAA
AGAAAAACGTCGTGTTAATGGCGGGCTTTACGGCAGGTAACGAACAAGGTGAATTGGTGT
TACTTGGTCGTAATGGTTCAGACTACTCTGCTGCCTGTTTAGCCGCTTGCTTAAAAGCGG
ATGTGTGCGAAATTTGGACGGATGTGGATGGTGTTTATACTTGCGATCCTCGTTTAGTAC
CAGATGCGATCTGTTTAGAGTCTATGAGCTATCAAGAAGCGATGGAGCTTTCTTACTTCG
GTGCGAAAGTGATCCACCCTCGCACTATTGGTCCGTTAGTACCGTTAAACATTCCATGCT
TAATTAAAAATACCCATAATCCGGAAGCACCAGGCACAATCATTGACAGTAATGTAGTCA
ATGATAATTTAAAAGTGAAAGGGATCACGAACCTTGATAATGTGGCAATGTTCAATGTTT
CAGGCTCAGGTATGCAAGGTATGGTTGGTATGGCTGCTCGTGTGTTTACTTCGATGTCGC
AAGCGGGTATTTCCGTGAACTTAATTACACAATCTTCTTCTGAATATAGTATTAGTTTCT
GTGTGCCTGTAAAAGCGGTCGAAAAAGCACTCTGTGCGTTAAACAATACTTTTGCTCAAG
AGTTAAAAGATGGCTCGCTTGATCCTGTGGAAGTGATCAAAGATCTCTCAATTATTTCTG
TGGTTGGTGACGGTATGCGTACCGCCAAAGGGATTGCGGCTCGCTTCTTCTCTGCACTGG
CTCAAGCAAATATCAGCATTGTGGCGATTGCACAAGGTTCATCAGAACGTTCCATTTCTG
CGGTTGTGCCGTTAAATAAAGCGATTGAAGCGGTTAAAGCTACACATAAAGCGTTATTCA
ATAACAAAAAAGTGGTCGATGTCTTTTTAGTGGGTGTTGGCGGTGTGGGTGGCGAATTGA
TCGAACAGATCACAACCCAGAAGGAATATCTTGCAAAGAAGGATATTGAGATCCGTGTTT
GTGCATTAGCTAACTCAAATAAAATGTTGCTCAACGAAAACGGCTTAAGCCTTGATAACT
GGCGTGCGGATTTAGAGTCGGCGACACAGCCATCTGACTTTGATGTGTTGCTTTCATTCA
TTAAATTACATCACGTTGTTAATCCTGTTTTTGTCGATTGTACGACAGCACAATCGGTGG
CAAATCTTTATTCTCGTGCATTAAAAGAAGGCTTCCACGTGATTACACCAAATAAGAAAG
CGAATACCTCAAGCTATGCTTATTATCAGGAAATGCGTGAAAATGCTCGTCAAAGCCAAC
ATAAATTCTTATATGAAACCAATGTGGGCGCAGGCTTGCCTGTAATCGAAAACCTACAAA
ATTTGCTTGCTGCCGGCGATGAAGTCGAGAAATTTGAAGGGATTTTATCTGGTTCACTCT
CTTTCATTTTCGGTAAGTTAGAAGAAGGTTCAAGTTTGTCTGAAGCAACCACCATTGCTA
AAGAAAAAGGCTTCACTGAACCTGATCCACGTGATGATTTATCAGGGCAAGATGTGGCTC
GTAAATTGCTGATTTTAGCCCGTGAATGTGGCTATCCATTAGAGCTGGAAGATATTGAAG
TGGAAGGTGTTTTACCAAAAGGTTTCTCTGAAGGCAAAACTGCAGCAGAATTTTTAGCGA
TGTTGCCGGAGCTTGATGTGGAATTTGCAAGACGTGTGGAAAACGCGACCGCTTGTGGCA
ATGTGTTGCGTTATGTGGGCTCCATTGAAAACGGTAAATGCCGTGTCGCAATCAAAGAAG
TAAACGGTGATGATCCACTTTATAAAGTGAAAAATGGTGAAAATGCCCTTGCGTTCTATA
CCCGTTATTACAGCCCGATCCCACTGTTACTGCGTGGCTACGGTGCGGGTAATGATGTGA
CGGCAGCGGGTATTTTTGCGGATATTTTGCGTACACTGAATTAAATCTACATTTGCAAAA
TTTTGTTCCAAACTAACCGCTTATAACGGATGCCAAGCGTGGCGTCCCCACAAAAATGGT
TATAAAAACAAAGGAAAAAAATGACATTACGAATTTATGCTCCAGCTTCAAGTGCAAATT
TAAGTGTCGGGTTTGACTCTCTTGGCACAGCCATTTCGCCGATTGATGGCTCATTACTCG
GCGATGTAGTACAAATTGAAGAGTGTGATCAACCGTTTGAGTTGGAAAGTGTCGGTTATT
TTGTGCGTAAACTGCCGAAAGAACCGCAAAAAAATATCGTCTATCAAGCTTATGTACTGT
TTAGCGAACGCTTGAAATTGCGTGGTGGTGTAGTGAAAAATCTACGCCTAACCCTTGAGA
AAAATATGCCGATTGGATCGGGCTTAGGCTCAAGTGCTTGCTCAATTGTGGCTGCTCTCG
TAGCACTGAATAAATTCCACGATGAACCGTTTTCAAAAATGGAATTGTTGGAAATGATGG
GCGAACTAGAAGGTAGAATTTCTGGCTCAATCCATTACGACAACGTTGCACCTTGCTATT
TAGGCGGTTTGCAACTGATGACTCAATCTCTCGGCAATATCTGCCAGCCGATTCCGTTTT
TTGACGAATGGTATTGGGTGCTGGCTTATCCTGGGATTGAAGTTTCCACCGCAGAAGCCC
GTGCGATCTTGCCGAAAAGCTATACACGCCAAGAGATGATCTCACAAGCTCGCTATTTAG
GCTCTTTCGTTCACGCTTGTCACACTCGTCAAGATGTACTTGCCGCAATTATGATGAAAG
ATCTTATTGCTGAGCCGTATCGTGAGTCGTTACTGCCAAACTTTGCCGAAGTCCGCCAAG
GTTGTAAAGATTTGGGGGCGTTAGCGGTGGGTATTTCGGGGTCAGGCCCAACTATGTTCG
CCATTGCACCAGATTTAGAACACGCTCAAAAACTGGTCGATTATCTTGAAAAAGATTATC
TACAAAATAATGAGGGTTTTATCCATATTTGTAAGGTGGATAATTTAGGAGCGAGAGAGT
TGAAGTAAGCTCAGCATACATAATTATTCTCATAGACTCCGCCCTTATTAAGGGCGGAAA
AGCAAGAGAAAATATAAAATGTCTTAGTAAAGTAAATTCCTATCCCCTCAAATCATTCGC
CTGTTGCAATAAATTACGGCTCTCTTTAAGGAACTGTTCGGAATAATCGCCAAACCAACA
ATGCACTTTTTCAAAGGCATCAATAAAGCCCTGTTTATCGTTTTGCTGAAAGAATGCCAA
GCTCTTTTCAAAACTCTGTTGTAGCGAGGCAATGACATCTAAATTTTCAGGCTTATCGGC
GATAATTTCTGCATACAATTTCGCATCTTGGGCAAATAGACGACCGATCATCGCCAGCTC
TAAACGATAAATCGGTGACGAAAGTGCAAGTAATTGCGGTAATTTGACCGCTTGTTGCGA
TAAATGTAAGCCATAAGCAAAGGTGGAAAAGTGGCGTAGTGCTTGAATGTAGGTCATTGC
GTGATCGTGTTCTGTGGCATCGATCTCTTCAATCTTCGCTCCCCAAATCCGCATTTGGTC
AAGCAACCATTGATAACGTTCGGCAAAACGCCCGTGACAACAAGCGATCACTTGTTTGGC
AAAACTTGCAATATCTGGCCCAAACATTGGGTGAAGCCCAACAACGGCTCCAGAATGCAC
TTCTAACATCTTCGCTAACGGCTGTGCTTTGACTGAGGTGAGATCAGCTAAGATCATCTG
TTCGTTCAAATACGGCTGTAAACGCTCAAGGGTGTCTAAGGTGTTGGCTATCGGCACACA
AACCACCACTAAATCCGCTCCGTGCATAATCTGTTCGGCTTGCTCCCAGTCATCTCGATC
AAGGCGTTCGACCGAGTAGCCCGATAATTCAAAATAGCGGGCAAACAGTCCGCCTAACTT
GCCCAAGCCACCAACAACCACGATTTTCCGCATTTGCTCATTTGTCGCTTTAAAGCCGTG
TTTATTCTCGTTGGCATAAGATTCCCGCATTAGACGACGCAACACATCTTCAATCAAATC
AGCAGGAATGCCCTGACTTTCTGCTTCTTGACGGCGAGCGGCAATCATTGAGGCTTCACG
TTCAGGGGCATAAATCGGCAAACCGTGCCGGTGCTTAATTTTGCCAACTTCTGCCACCAG
TGAAAGACGTTTTGACAATAATTCAATTAACTGTTGATCGACTTGATCGATCTGTTCACG
[truncated: 1,807,527 more chars]
