# Supplementary material for: Whole-genome sequence analyses of Glaesserella parasuis isolates reveals extensive genomic variation and diverse antibiotic resistance determinants
Source: PeerJ. 2020 Jun 22;8:e9293. doi: 10.7717/peerj.9293 (PMC7316082; doi:10.7717/peerj.9293)
Supplement: Supplemental Information 26 [file peerj-08-9293-s034.fasta]

>H105 Scaffold1
AAAGCTAGAAATAATAGGCGGAAATCTAATAAGTGCTAAAGTCATTTAGACAATATATTG
ATTCTGAATGGATTTTTATTGATAGCAGTGTCATCAAGGCTCACCAGCATGCAACAGGTG
CAAGCGGTCAAAATCCGCAAGCGATTGGCAAAAGTGTGGCAGGTAATAGCACAAAAATTC
ATTTAGCAGTAGATAGTTGTGGAAATCCTATTGATTTTGTTCTGACGGGGGGCTTTGAAT
TTACATAAACTGACACTTTTTCCACTCTTAAAGGATACCAGTAATGTCATTTATCTAAGG
TAAGAAGCTGTGGGTAAATTAAAAGGCGGGTGAGCTGAATAATCGACTATTTTTACTCGA
TCACTAAAACGCTGATAATGCAGCACATATTCAGACGTTCTATCGCCAAAAGGTTTACTT
AAATCAAAGGCAAGGATACCAATGTGGTAATGCCATAGATGATTTTCTCGCGCATATTTT
ACTTTTTGAGCAAAGTGCGGATCGTTTTTATGCACGTTGTCGGAAGATTTATTCCTGCCT
TCAAGGTTGGTAAAGCCGAATTTCAGAATATGCTCAACGAATTCAACGATCGCATCTTGG
TCTTTTACTGGAAAATTGGCAAATTCTTTACGAAAAAGTGAGCCATATTCAATTGTCAAG
TTAGCCATTAAGTAACCACTCCTTAATTGCTTTTGCACTTGTTAAGTCCGAAGGCATTTC
AATAGTTTCACTTTCAACGTGTGCTTTCATTCTTTCTAGATCGTAGTTAAATGCAGGCTC
TTCCACCTTATCGGCAATTTGTTTTTCTACGTTTTGAACGTAAGAAATTAGTGCTTGTTT
TTCCATTCCTGATTGAATTGCTTGCACAATACACGCCATTTGTTGATGAAAGTAATCCGA
TTGAATATAAATTTGAGCCATATTACCTCCAATGCTGAATAGGGTTGCATTTATTCTAAC
AGAAATTTTTGTTGGAAGAATAAAAAATAACGGCATAACGAGAAATCATTATGCCGTTAA
ATTTGTAGGGGCAAATGACATTTGCCCTAATATCAATAGATTAAATCGAACGTTTAATCT
CAACCACTTCGAATACCTCGATTTGGTCGCCGACTTTTACATCATTGTAGTTTTTCACGC
CGATACCACATTCCATACCGTTACGGACTTCTGAAACGTCGTCTTTGAAACGACGCAGAG
ATTCTAACTCGCCTTCAAAAATTACGACGTTATCACGTAATACACGGATTGGGTTGTTAC
GTTTGACGATACCTTCAGTGACCATACAACCTGCAATTGCACCGAATTTCGGGTGACGGA
AGACATCACGCACTTCTGCCAAGCCGATGATTTCTTGTTTAAATTCAGGTTGTAACATAC
CGCTCATTGCTGCTTTGATTTCGTTTAATAGCTCATAAATGATTGAATAATAACGTAAAT
CAATGTTTTCGCTTTCGATAATGCGACGTGCTGAGGCATCTGCACGGACGTTAAAGCCAA
GTACAATAGCGTTAGACGCTGCCGCTAAGGTTGCATCGGTTTCCGTAATACCACCTACGC
CAGAGCCAACCACTTTCACTTTTACTTCTGCCGTTGAAAGCTCGTGTAAAGATTGAACAA
TCGCTTCTACAGAGCCTTGTACGTCTGCTTTCACAATCACGTTCAATTCTGCAACATCGC
CTTCCGCCATATTGCTAAACATATTTTCAAGTTTCGCTTTTTGTTGGCGAGCCAATTTCA
CATCACGGAATTTACCTTGACGGTATAACGCCACTTCTCGTGCTTTTTTCTCATCACGCA
CCACTGTCGCTTCATCACCTGCGGCTGGTACGCCTGAAAGTCCTAATACTTCCACAGGAA
TTGATGGACCAGCTGATTCAATGTCTTTACCATTTTCATCACGCATTGCACGAACACGGC
CATATTCAAAGCCACAAAGTACGATGTCGCCTTTGTTTAACGTACCTGATTGAACAAGGA
TAGTTGCAACTGGGCCACGACCTTTATCGAGGTAAGATTCGATAACCACACCGCTTGCCA
TACCCTCTTTCACTGCACTTAATTCTAATACTTCCGATTGAAGAAGAATGGCTTCAAGTA
AGTCGTCAATCCCCATTCCTTTTTTCGCTGAAACAGGAACAAATTGAACATCACCACCGA
ATTTCTCAGAAATCACTTCGTGTTGTAATAACTCTTGCTCTACACGCTCTAGGTTTGCTT
CTGGTTTATCAATTTTGTTTACCGCAACCACGATCGGCGCACCAGCTGCTTTCGCGTGTT
GGATTGCTTCAATGGTTTGTGGCATTACGCCATCGTCAGCTGCTACTACAAGAACAACGA
TATCCGTTGCTTTCGCACCACGCGCACGCATTGAGGTAAATGCCGCGTGTCCTGGTGTAT
CTAAGAAGGTAATCATCTTACCGTCGTCGGTTTCAACGTGATATGCACCGATATGCTGAG
TAATACCACCAGCTTCACCTGCTGCTACTTTCGCTTTACGGATATAGTCTAATAATGAGG
TTTTACCGTGGTCAACGTGTCCCATAATGGTCACAACTGGCGCTCGGGTTACTTTTTCTG
CGTGTAAGTCACGATCTTCTAAGATCGCTTCTTCTAACTCATTTTCTTTACGCAGAATCA
CTTTGTGTCCTATTTCCTCTGCAACAAGCTGTGCAGTTTCTTGGTCAATCACTTGGTTAA
TGGTCACCATTTCGCCCATTTTCATCATTGTTTTGATGATTTCGGTCGCTTTTACTGCCA
TTTTGTTCGCAAGTTCTGCCACAGTAATAGTTTCACCGATCACCACATCACGCGTAACTG
CTTGAGCTGGTTTAGTGAAGGCTTGTTGTAATGCACAGCCTTTCTTCGCGTGTTTACCCT
TGCCTTTGGTATCTTTTTGGTTACGGCGGTCAGATTGACGTTCATTTTTACTGCCGTTTT
CATCATCACGTCCGCCTTTTTTGGTTTTCGCTACACCGCCTTTGCCACGTCCACGATTGC
CTTCACTACGACGCTCAGAGTCACGTTCTGCTTCTAACGCATATTTAGAAGTAAAGCGGT
CATCTTCATAGTCTTCGCCATTTTCAATCGCTTCTTCACGGGCAATTTCTGCTAAACGAC
GAGCATTTTCTGCTAAACGGCGAGCATTTTCTGCTGCACGTTTTGCGTCCATTTCCGCTT
TTTGGCGAGCCACTTCTTCTTGCTTACGACGCAATTCAGCTTCTTCTTTACGTTTTGCCT
CTTTTTCAGGATCAACCGCTTTTTCTTGTTTTGGTTGAGCTTCTGCTTTTGGTTGCGCTG
GTTTTGGTTGTTTATTTGGCATTACAGGCACTTGATGTACCGCTTTTTTTGCTTCTTCGG
CTTTGGCAGCTTCTGCTTTTTTAGCCTCTTCTTTCGCTTTAGCTTCCGCTTCTTGTTTCG
ATTTCAGTGCTTCTTCTTGGGCTTTTTTAGCTGCTTCAGTATCCACTTTGCGAGATTTAC
GCACTTCCACTTGCACTTCTTTTGCTTTACCGCCTGCAGTCGTACCGCTCACGGTTGTTT
TAGTACGACGCTGTAAACTTAATTTCTTCGGTGCGTCTGTTTTGATTTCATTTTCACTCA
TTCTTTCTCTCCCTGTTTTTAGCTAAACCAGCAAATTTGACGAGCCGCCATAATTAATTC
TGCGGCTTTTTCTGCGGTTAATTCTTCAATATCAGCTAAATCATCAACACTTTGCTCTGC
AAGGTCTTCAAGAGTGGTAATCTGTTTTTCTGCTAATTTAAAGGCGATATGGCGATCCAT
ACCTTCAAGATTTAACAATTTATCTTCAATATGTGCCTGTTTTAATGCTTCTTCTTCCGC
TAACGCTTTAGCTGTGATCGCATTTTTAGCACGCACTTGAAGTTCTTCAACTAGATCTTC
ATCTTCTAAGCCATCAATTGCTGTCAGTTCCTTAACTGGTACATAAGCAATTTCTTCTAA
TGAGGTAAAGCCTTCTTCAATTAAAAGATGAGCAAATTCTTCATCAATTTCTAAAGCGTC
CATAAAGAGATTAATCACTTTATTGTCTTCTGCTTGATGTTTTTTTTCTAACTCATCGGT
TGTCATCACATTTAATGTCCAACCTGTTAATTGGGTGGCTAAACGTACATTTTGACCATT
ACGACCGATAGCTTGTGCAAGCGCGTTTGCTTCAACAGCAATATCCATTGAGTGATTGTC
TTCATCAACAACGATTGAGCTAACATCAGCAGGTGCCATTGCGTTAATCAAAAATTGTGC
TGGGTTGTCGTCCCACAACACGATATCTACACGCTCACCGCCAAGTTCGTTAGTAATTGC
CTGTACACGCGCACCACGCATACCGACGCAAGCACCTACTGGATCGATACGTTTATCATT
GCTTTTCACGGCAATTTTGGCGCGAGAGCCTGGATCACGAGAAGCCCCTTTGATTTCAAT
CACTTCTTCACCGATTTCAGGTACTTCAAGTTTGAATAACTCTTGTAACATCACTGGTTT
TGCACGAGTAACGAATAGTTGAGGACCTTTTGACTCGGGCTTAATTGCATAAAGTACACC
ACGCACTCGGTCACCTGGGCGGAAGTTTTCACGCGGTAACATATCTTCACGCACAATCAC
TGCTTCAGCTTTAGTGGTATCGTCCTTTTTACCTGCAAGCTCAAGAATAATACTTTCACG
ACTTACTTTTTTTACAGTACCGATAACAATTTTGCCCTCTTCTGAACGGAATTGTTCAAT
CACTTTATTACGTTCCGCTTCACGAATTTTCATGGTGATCACTTGGCGAGCGGTTTGCAT
TGTTATACGGTCGAATGCGATAGACTCAATCTCATCTTCAACATAGTCACCTAATTGAAT
GTTCGGGTCTTCAAATTGAGCCGCTTCTAAAGTAATTTCACGAGTGTGGTGATGCACTTT
TTCTACCACTAACCAACGGCGGTAAGTAGTAAATGCCCCTGTTTTACGGTCAATCACTAC
ACGCACATCAATATCAATGCCGTTGCCCGTTTTACGATCTTCACGTTCTGCAGCCGCTTT
CTTTTTCGTTGAAATGGCTAATGCGGTTTCAAGTGCCTCAAAAATGGCATCTTTTGGTAA
TAATTTTTCATTGGATACCGCTTCTGCGGCTAATAAAATCTCTTTACTCATTGGTTTTGA
TTTCCTTAGAAATTAAAAACGGGGATTAAATTTGCTTTTTGAATGTTGCCAAAGGCAAAA
GCCTGCAAATTGCCATCAACCTTTAAGGTAATTAAATCACCTTCAACACTCACTAATTCA
CCTTGCCATTTACGGCGATCTAACATTGGAATGCGTAAATGAACAACAATTTCACGCCCA
ACAAAGCGTTGATAGTGGGCTAATGTAAATAATGGACGATCTAACCCAGGGGAAGATACT
TCTAGGTTATATTTATCCGCAATCGGATCTTCCACATCAAAAATCGCACTCACTTGACGG
CTAACATCGCTACAATCATCAATCGTAACACCGCCTTCTTTATCAATATATAAGCGTACG
GTTGAAAAACGACCTGCACGTTGGCACTCAACGCCGACAAGTTCAAATCCCATTGCATCA
ATGGGATCGGCGACAAGCTCTTGTAATTTTTGTTCTAATGTTGCCAAGGAAACCTCCATT
TGACAGATATAAAAAAAGGACTTGAAAAAGTCCCTTTAACACAACAAAGCTGACTATGTA
GCCACAAAAAAGCCTCAAACTACAACAGTTGAGGCTTCAAGCGGTTTGTTTTATCTAACA
TTTTACAATTTCAAATGCCTAGATAGAACAAAACTCATCGTCTTAACCAAAACAATGAGC
CTTAAAACTGGTTGCGGGAGCCGGATTTGAACCGACGACCTTCGGGTTATGAGCCCGACG
AGCTACCAAGCTGCTCCACCCCGCGTCTGATGTGGTGCATTATAGGGGATAAAAAAATCC
GTGCAACTCTTTTTTTTAGAAATTAAGAATGAATGCTAGATTTTTAGTCAAAATATGCTT
AAGCATTATCTTTCAACAAAAACACCCCTTTATTTTTTATTTCTATATAACAATTTCTTT
GGGATTCATCATAATCTTCTGGGTTAAGGTTAATCATTAATGTTTTCCCTTGCCAAAGTG
CGGTAATTTCCCAATGGTTTCCCATATAGACAGCCTGCTTAATTTCACAATATTGAGCTG
CAGTTCCATCACTTAATAAGCGGATACTTTCTGGTCGTAATCCGACAAGACAATCCCCAT
CAGGTACTTGAAAACGTGCTGCATTTTCAAGGGTAAAAGAAAACTCACCGATATTAATTT
GATTGCCTTGTCGTTTTCCTGAAAAAATGGTTGATTCCCCCATAAAATGAGCAACAAAGA
GAGAGTTTGGCTGTAAATAGAGATTTTTAGCCGTATCTTTTTGCATAATGCTACCCTGAT
CCATCACAATCACTTCATCAGACACTGCAAAAGCTTCACTTTGATCGTGAGTAACATAGA
GTGAAGTGATATTGAGCCGTTGTTGTAACTCGCGGATTTTTTCTCGCATTGAACGGCGTA
AATTCGCATCTAGACTACTTAGAGGCTCATCAAATAAGAGAACTTTAGGCTTGAGAATTA
ACGCTCTTGCTAATGCCACTCGTTGTTGCTGTCCGCCTGAAATTTGATCGACATAGCGAT
CTTCAAACCCTATCAGATCGACTAACTCTAATGCTTCTTTTACTCGCTGTTTTCGCTCTT
CTTTGGATACACCCTGCATTTTTAGCCCATATTCCACATTTTCACCAATCGACATATGTG
GGAAAAGTGCGTAAGACTGAAATACGATACAAATATCTCGCTGTTGCGTTGCGTTGTGGG
TAACATCTTCGCCGTCAATAAAAATTTGTCCTGCTGTGGGGCTTTCTAAACCTGCAACTA
AACGTAACACAGTGGTTTTGCCACAGCCAGAAGGGCCGAGTAACGTGACCATTGAGCCTT
GTTTAATTGAAAAGTTTAAGTTATCTATAACCCTATGTTTACCAAAAGATTTGCTGATAT
TTTTCAACACGAGAAAATCATTTTTTTGTTCCATTTTTCTCTCCAAATTCATCTTTTTGC
TTTGAACGGGCTGTATGCGTATCGCCAACAAGCCAATCAAATAAGAAAATCATTGCCAGC
ATAACTACAATCAACATTGAGCCATAGGCAATCGCCATTCCATATTCCCCATCCTCTACT
CGATTTAAAATATATGAGGTTGCGACGCGTGTGTCTGCTGTAACTAAAAAGATGATCGCA
CTGACTGTTGTCATTGATCTAACAAAACTAGTAACTAAGGCAGAAAGTAACGCTGGTTTT
AAAAGCGGTAAAGCGACAAAGCAGATGGTTTTTAATGTTCCAGCTTTCAGTGAGAGCGAG
GCTTCATCTAAGGCTTTATCTAACTGTCTTAATCCAGCGATAGCCGCTCTCATTCCTACT
GGCATATTCCGCATCACCATAGACAAAATAATAATAAGCCCTGTTCCTGTCAGGTAAATA
GGTTGATGGTTAAAAGCCAGAATATAGGATACCCCAGCCACTGTTCCTGGTACGGCAAAA
CAAAGTAACGTCAGAAATTCTAAGGTTTTTTTCCCTTTAAAATCACGGCGAACGGTAATG
TAAGCGATCAACAAACCAAAAATAGCCGTAATCGGGGCGGCACTAGCAGCAAAAATAACC
GTTTGGATTAAAGATGGCCACGCTCCACTATTAAACCCTTGTCCAAAAAGATTGAGGTAG
TTATTGAATGTCAGTGTGTGGTCTATTCCCCAACTTACGGTAAAGCTACCGTAAAAAATA
CTACCGTATAGTACAAAGTTAAACAGAACCCAAAAACCTAAAGTGCAAATAATTGCCCAT
TTCATACCGCTTGGTAACTCTTGCACATCGCCTCGATAGGATTTACCTGACACGGTAATA
TAAGATCGATTGCCAATCCAGAGATATTGCACCACAAAAATCGTAAGGGAAAAGAGTAAC
AAGATCACGCCTAAGGTGCTTGCCGAAGCATAATCTAACTGTGAACCAGCAATATAGAAA
TAGATTTGAGTGGCAATAACGTCAAAACTTCCACCTAAAACTAAAGGGGTGCTAAAGTCT
GCAAGCGATTGGATCACCACAACTAAAAACGAGTTGGCTAACGCTGGCTTGAGTAATGGA
AAAATAATATAGAAGAAGGCTTGATAGCGGTTAGATCGTAAAGTATAAGCGGCTTCCTCA
ACAGATGGGTGAATAGATTTTAATGCACCGTCTAAAATCATAAAAGACATTGGGGTCAGT
GCGAGGGTATGGGCAATCACTATCCCTGTAAAACCATAAAGCCAGTTATTACTAAAGCCA
AGATGATCGACTAAAAAAGCAGTCACATAGCCCGAACGTCCTAACATAAGGGTGACACCT
AAGCCAACAACAAATGGCGGTGTTACAATGGGTAAGATAGAGAAAATTTTTCCAATAAAC
GCCGTGCGTTTTGCAATCCGTGTGGTATAAAGAGCAAAGGCTAAACCAAACAACGTAGAT
ACAATCCCAACGGTTGTCGCAACACTTAATGAATTACCAATCACTCTTAATACATAAGGC
TGTTGTAAGATAGACAACACTTGACTTGGTACAAATTCACTGCCGTCGTAAAACATTGAG
ATGAAAATTGCCAGTGTTGGATAGACCATAAAGAAAAAGATCAACAAAATAATGCTAATC
AATGAGGCAATAATAAATCTGTCACCCTGCATTATTTTTAATTCAGCAAGGGCATTTGTC
GCTAACGCAATCAACGCAACAATTAAGAAAAAAACCGCATAACCTAAGCTGATTTTTGCT
AAAATTGCAGAAAGAAAGATAAAGAGAAACAGCCCAACTGCCCCGAATAACTCACATTTA
CTTCGTAATGTTGAAGGTGTTTTGTTCGGATACAGATAAAGCAGTAGGGGAAAAAACCAT
ATCCAAGTAAGGTTAATATCATTCCACCCCATAGCCTGTTGAAATTCGGCTGAAGTTGCT
CCAAACAGTCCATATTGCAATGCTTTTACTGGGAAAAAGCAAAAGCCTAAAAAAGCAAAA
ATAACCCAAGTCAATGAATGACGAAAAAAAAATGTTTGCATAACCCTCTATAACATCTAT
TCCACAATCTTTCATCATTCTACTATTAAACAAAATGATAGAATAGTTAAATTATAATTT
AGCGCCAACTAAAGAATAATCAACCCGATCTTCAAAAAAAGATCGGGTTTGAGTGTCATA
CTTTAAGAACGCCCAGCAAAAAAAGCGAATCGTTCTAAAATAGAGCCATTCTAGCTCGAA
AAAAACAATCAAGTTTCCAAATAAAAAAATATTGGCTGAGAAATAGTAGACCAGCTAAAA
AGATAACAAGGAATTTACCCCCCCAAACTCTTCCGTCAATTTTTCTGTAAACAGACGTAA
TTCTTCCGTCATTAACAGAAAATCCGCATCGAAACGTTGGGCTTTGTCTTCTTTCAAAAT
ATCATCGTTCTTTTCACGCACTTCATCGGCAAATTTGACACGGGCAAGAGTGGCATCTTC
GTTCAACACAAAAGAAAAATGATTTTCCCAATCTAACGCAAGTTTTGTGACAAATTTACC
CGCTTGTAAATGTTGGCTGATTTCGTCGCTTTCTAAATCTTGGCGTTTACAACGGATTAC
GCTGTCGGTATCAAAAGATTTTAATTCCGCTTCTTCTAGAAGTGTCAGCCAGCTTGGTGT
ATGCCCTTTTGCCACCCAATTTGTCATCACTTCGCTCGGTTGTAGCGTGAAGGAAATCGG
CACAACAGGCAAAGAACCAAGGGATTTGCGTAACAAAGCAAGGGTATCTTCGGCACGTTT
TGCCGAGCCACTATCTACATAAACGAGCTGTTTATCTAAGTCTAGCCAAATCGCCGTAAA
TTGGTGTTTACTAAACGCACGAGGCAACAACATTGCCACAACATCATCTTTGATCGCCTG
CTTTTCCGTTTTTTTCAGCTTACGTTGCTCTTTTTGTTCTAAGGCTTCAATGCGATTTTC
CGTTTCTTTTTTGACAACGTGAGCTGGCAATAATTTTTCTTCTTTATGGGAAACCAGTAG
GAACTGCTGACCCTGTGCAAAGTGCAACAGTTCACTTCCTGCAAGCGGTGACGACCAGCC
AAATTTTTGAATATCGCTTTGTTGGCAAGGGGTGAATTTTGTTTGCTGTAATTGTGCGTC
TAATTCACTGCTAGTGAAGCGTAATTCACTAGTTAAACGGTAAATCATTACATTTTTGAA
CCAATATGTCATAACATCTCTCTTTATCTAAAATTCATTATCAATCAATAAGTTACTGAA
AGTTCATCATTCATTACTTTGATTATATCACCATAACTCAAAATGATAGTAACCATTTTG
AGCACGAATACAACAATCACTTATTCGTGGTATAGAAGTATAGTAGGAAACTTTCCAAGC
CCAAATTACTATAAACGTGACAAAACATTTTCTTGCTTAAAACACCAAATGTAAATTTTG
TGATCTTTATCTCATTTTCGAATATTTTCGATTGTTTTTGTTTTTAAGGGGTATAAACTT
ACTTTCGAAAGCAATCGTAGTATGCAGTGGTTGTTTTGATGTAGGAGAGAAAATGAAAAG
TAGCGTAGAAAGACGTTCTGATATTTTGGCGTTATTGCAAAAAACAGGCAGTCATCGAGT
TGAAGCATTGTCTCAGCATTTCGGGGTTTCGACGGTTACTATCCGTTCGGATCTTAATGT
GTTAGAGCAACAAGGCTATATTACAAGATCGCACGGTTTTGCAGTGTTAAACTCCAGATT
AATAGCGGAACTTTCTATTGCGGATAAAAGTAATAATTATCCCGAACTCAAACAACAGAT
TGGTCATCTTGCCGCTTCTTTGTTAAAAGAGGGTGAGAAGGTGATTTTGGACTCTGGAAC
GACAACGAAAGCAATCGTAAGTGCTATCGGTGATCTTAACTTGACAGTATTGACAAATGG
GCTTGATGTCGCAATGGCGTTGGTTTCTTGTCCGAATGTTGAAGTAAGAATGACGGGTGG
GGTTTTACGGAAAAATGCGATGTCGTTTTCGGGAGTGATGGCGGATAAGAATTTGCAACA
TTATCGCTTTGATAAAGTCTTTTTGGGTGTTGATGGTTTTGACTTACAAAAAGGGGTCAC
AACCTTTAACGAGCAAGAGGCTCAGCTAAATCGCTTAATGTGCTATGCAGCGGATCAGGT
GATTGTGGTGACTGATTCAAGCAAATTTGGTCAATATAGCCATTTTGTTATTTGCCAAGC
CAATCAAATAGATGTGTTAGTCACGGATAATAAAATTCCTCTAAGTTATCGAGAGTATCT
CGAAAATGTCGGGGTGCAAGTGTTAATTGCGTAGTTTTATTCTCTTTCCTTATAAATAAA
TCCATTTATTTGTGAGGGAAATGCAATGATCCTCAATATTGCTAACCAAACATTAGAAAA
GCAGAACGCTTTTTGGACGGCAAAGGAAATTGCCCAACAGCCGGCGACCTGGCGTGAAAC
GGTTTCTATTGTGAAATCGTCACTCGTTATTCCATTTCTTCAGCCTCTTGTTGAATATGC
AAAACAAGGTGAACTTCGTGTTATTTTTACGGGGGCTGGTACTTCCGCTTTTATTGGTGA
GGTTGTTGCACCGATATTAAGCCAGCATTTAGGTTGTGCTGTCGAAGCGATTGCAAGTAC
CGATCTTGTATCCAATCCTTATCAATATCTTTTTTCAGATAAACCAACACTTTTAGTCTC
TTTTGCTCGCTCTGGTAATAGCCCTGAAAGTATTGGTGCAGTAGAGCTTGTCGATGAAAT
TGTAGAGGAAGCGTATCATTTAACCATAACGAATAATGTCAATGGGGCATTATTTAAAAA
ATGTCAGCAAGATCCGACCGCTTACCCATTAGCATTACCAGAATCAACCCACGATAAAGG
TTTTGCAATGACCTCCAGTGCCAGCAATATGATGTTAGCGGCATTAGTGGCATTTTTACC
TGATGTGTTTGATGATAACTGGGTTGAAGGTGCTATATCGGTAACAGAGCAGTTATTAGA
ACAGGATCTTCTCGAAATCCAACGTTTAGCCCATCTGCCATTAAAACGGATCGTCTATTT
AGGTAGTGGGCATTTCCAAGGGCTTGCCCGTGAAACCTCTTTAAAACTGCTTGAACTTAC
CGCTGGTGAACGCCTTGGCTTCTTCGAGTCGTCAATGGGTTTCCGTCACGGGCCTAAATC
CCTTGTTCAAGATGAAACGCTCATTTTTATCTTCTTATCTCAGCAACCTTATACCGCACA
ATATGACCGTGACCTGTATCAAGAGTTAATCAGAGATAAAAAAGCCAGAGAAGTGGTGTT
ACTAGGCGATACAAGCGGTTCGATCCGAGCTGAAATTCACAAATTAGATGACGCAGCACG
GATTTTCCCATTCTTAGTGATTGGGCAACTTTACTCGTTTTATAGCTCGCTCTATCTCGG
CTACACCACGGATAACCCTTGTCCGACAGGAGAAGTTAATCGTGTGGTGCAAGGTGTAAC
GATTTATCCATATTGATATACAGGAGGAAAAGATGGCAATTTTAAACGTACGGATTGATG
GTCGTTTAATCCACGGGCAAGTGGCTAATTTGTGGACATCATATCTCAATATCACTCGCA
TTATGGTTGTGGACGAAATTGCTGCAAACAGCGATATAGATAAAGCAGGCTTACGCTTGG
CTTGCCCGGCAGGGGTGAATTTAAGCGTGTTGCCTGTGGAAAAAGCAGCTGCCAACATTA
ACGAAGGGCGTTATGACTCTCAACGTGTGTTGTTGGTGACAAGAACCCCACAAACGATCT
TACAGCTTGTGGAGGCAGGCGTAAATCTGCCGGAAGTCAATGCAGGGAATATGCCTAAAA
CGGATCTAACGCGTCCTATCCGAAAAACAGTACACGTGACTGACGATGATGTGGAAGTGT
TTAGAAAACTTTCTGAAAAAGGCGTGAAGCTCACCGCTCAGTTAGTGCCTAATGAAGAAA
AAGTCGATTTAATGAAACTTTTATAGAGGAGTAACGATTATGATCGAATGGTGGCAAATA
CTTTTGATAACGCTCTATGCGTTCTATCAAATCCTAGATGAAATCACGATTGTATCTAGT
GCTGGTTCACCTGTGTTTGCAGGCTTTATCACAGGTTTAATTATGGGCGATTTAACAACA
GGATTGTTAATCGGCGGTTCAATGCAATTAACCATTTTAGGTGTAGGTACCTTCGGCGGT
GCTTCTCGTATTGATGCAAACTCAGGTACTGTTATCGCAACAGCGTTCTCTGTTGCAGCC
GGAATGGATCCACAATTAGCTTTAACAACCTTAGCTGTTCCAATCGCAGCGTTAATGGTT
TATACCGATATTTTAGCGAGAATGTCTAACGTATTCTTCGCTCACCGTATCGACAAAAAT
ATCCAAGACCACGCTTATAGTGCAATCACAGTAAACTATCTCTGCGGTGCAATCGCTTGG
GGTCTATCTCGTGCATTACCAATCTTCTTAGCGTTAGTGTTTGGTGGTCCATTTGTGGCA
AGCCTAGCAGAAGCAATGCAAACAGGCTTCTTAAAAGTTATCGCAGATGGTTTAACCCTT
GCAGGTGGCGTATTACCGGCGTTAGGTTTCGCAATCTTACTTCGTTACTTACCAACAAAA
CGTCACATTGCATACTTAATCCTTGCATTCTCACTCACAGCAATCTTCATTACTCTCTTC
GGTAACATCAATGCTGTAGGTGCATCAACAGGTGTAAGCAACTCAATCAGCAGCGTACCA
ATGCTTGCAATGGCAGCAATCGGATTTGCATTCGCCTACATTGTTTACCAACGTAGCGTA
GAAGGTGGCTCAGCCCCAGTTGCAAAACAAAATACCACTTCTGACAAAGGAGAAATTGAA
GATGACGAACTCTAATCAACAAGTCGGAAATCCAAAAGGCTATAAATTAACAGATGCGGA
CTTCCGCCAAATCAATATCCGTAACTTATTCTTCAACCAAGTTGGTTGGAACTACGAACG
TATGCAAGGCTCTGGCTACCTATGGATTATGTTGCCACAGCTACGCAAAATGTACGGCGA
CAACACACCTGAATTACAAAAAATGATGGTGATGCACAACCAATTCTTCAACACCAGCCC
ATTCTTTAACACTATTGTTAAAGGTATCGACTTGGCTCTTGAAGAAAAACAAGGGGTGAA
ATCACTTGAAGCCGTTGCAGGTATCAAATCAGGTTTAATGGGACCATTTGCCGCTATCGG
TGATGCCCTATTCGGCTCACTCGTCCCAGCAATTATGGGGGCGATTGCCGCAACAATGGC
AGTAAACGGCAATCCGCTTGGTGTCGGCTTATGGGTTGCGGTAGCGATTGCCACAATGGT
ATTCCGTTGGGTGCAACTCAAAATCGCTTATCGTGAAGGGGTAAACTTAGTGACCAACCT
AAGTCACCGCTTGAACGCACTAACCAACGCCGCAACAGTGCTTGGGGTATTCGTTGTGGG
GGTAATGTGTGCCACGATGGTGAATGTCAAAGTACCGTTTGTTGCTACTATCGGTGAGAA
AGTCGTTTCCGCCCAAGCGAACTTAGATCTTATCTTACCAAGATTAGTCCCTGCGTTAGT
GGTGTTCTTCATCTACTGGTTACTCGGCAGACCGAAAATGAACTCTAACAAAGCGATTAT
GATCATCATCGCACTCTGTATCTTGCTCTCTTGGGCTGGATTGTTGGCGAAAGGGTAATT
TAAAAGGGACACGAAGCGTCGTGTCCCTACAACCACTTCGGATTTAGTCTTGTAGGAACA
CGCTGCGCGTGTCCGTCAATAATCATTCAACTTGATTAATAATGTGGTTGTGGGAAATAT
TGGGACGGACACACGCAGTGTGTCCCTACCCGCGTATCAATACAACGTTATTGTAGCAAC
GCCACGCTTGGCGTCCTAAAACAAGCGGTCAAATCCATTCAAAATGTTACAAATAACTAA
GATCTAAAACCCAATCACTCTTTCCTAGATTTATTCGGTTTTATATCTTTCAAGCGAGGT
GAACTATGCCTTTCCAAATCGGCGAAAAGGATTTCCTACTCAACGGAAAACCGTTCAAAA
TTCTGTCAGGTGCAGTACATTATTTTCGTATCGTGCCGGAATACTGGTACAAAACGCTCT
ATAACTTAAAGGCAATGGGGTGTAACACGGTGGAAACCTATGTGCCGTGGAACTTACATC
AGCCACAGCCTGATCAATTTAACTTCAGCAAGCGGGCGGATTTAGTCAAATTTTTGCAAA
CGGCAAAAGATCTAGGGCTGTACGTTATTCTTCGCCCAACACCTTATATCTGTGCGGAAT
GGGAGTTTGGCGGATTGCCTGCGTGGTTACTCAATATCCCGAATATCCGCTTACGCCAAA
ACGATCCGCTGTTTATCGCTGAAATCGACCGCTATTTTCAAGAACTGCTTCCACGCATTG
CCCCTTACCAAATTACCCAAGGCGGTAATATTCTAATGATGCAAATCGAGAACGAATACG
GCTCGTTCGGCAATGATAAAAACTACCTAAGAGCTATTCGGGCGTTGATGTTAATTCACG
GGGTGAACGTACCGCTTTTCACATCAGACGGTGCGTGGCAGAACGCCTTAGAAGCAGGGG
CGTTGATCGAAGATGATATTTTGCCGACGGGGAACTTCGGCTCTCGTTCCAATGAAAATT
TAGATGAGTTGCAACGTTATATTGATAAGCACGGTAAATCTTACCCGTTGATGTGTATGG
AATTTTGGGACGGCTGGTTTAACCGTTGGAAAGAGCCTGTGATCCGCCGTGATGCTCAAG
ATTTAGCGGACTGCACCAAAGAGTTACTCGAACGGGCAAGTATCAATTTCTATATGTTCC
AAGGTGGAACGAATTTTGGCTTTTGGAACGGCTGTTCCGCACGGTTAGATACCGATTTAC
CGCAAGTAACCAGCTACGACTATGATGCCCCTGTTCACGAATGGGGCGAGCCGTCAGAGA
AATTCTACCTGCTACAAAAAGTGTTAGGGCAGTACCCTGATGCCAGCCCGATTGTCGATC
CGATTTTGCCAAATATCACTGCTTACCCACCGCTTGCAGTGCAAAATGAAGTGTCGCTGT
TTGGTACTTTAGACACAATCAGCGAATGCTACGAAAGTCCGTTCACTCAAACAATGGAAC
AGCTAGGGCATTACTACGGTTATCTGCTTTATCGAGCCAAACCGATGGCATACAGCGGTG
AGATCAAGCTGAGAATTTACCAAGGCAGAGATCGTATCCAGATTTTCAACGATAAACAAA
AAGTCGCCACCCAGTACCAACACGAGATCGGCAATGAAGTGATGTTACAGACACCCAATG
GCGAGTTCCAGCTTGATCTGTTAGTGGAAAATATGGGGCGAGTGAATTACGGCGGTAAGC
TACTTGCACCGACACAACATAAAGGGATCGGTGCTGGGGCAGTGCTTGATCTGCATTTCC
ACACAGGCTGGCAACAGTATGCGATTGATTTTGACCGCTTGGAAGAGATTGATTTTGATG
GCGAAAAAGATAGCCAAGCCCCGTCGTTCTATCAATTTAAGTTACACCTAGACCAAGAAC
CGCAAGATACCTTTATTGATACCCGTGCGTTCGGCAAGGGGGTGATTGTGGTAAATGGTG
AGAACTTAGGGCGTTACTGGAATGAAGGACCGACTTGTTATCTCTATCTGCCTGCACCGT
TACTGCATAAAGGTGAAAATGAGATTATCGTCTTTGAAACAGAAGGGGTGAAGATCGATA
GCTTAACATTTAGTGATAAGCCGATTTATAAAGAGTTGAATACGAAGAATTTATAAGGAC
AACACACCCCGAATATCGTCAAACTTCCCCCTTTGAAAAAGGGGGATTGAGGGGGATTTA
AAGATCTAAACAGTTAATCGCACTATCTTAAAATCCCCCCTAGCCCCCCTTTTTCAAAGG
GGGGAATAAAAAATTCAAAACTACCAAAAGGAGCAACTATGAGCTTAATTTTAATCAGTC
ACGGAGAGTTTGCAGAAGGCTTACTGGATACTGCCGAAATGATTTTAGGCAAAATCGACA
ATGCTCAAACCGTCTGCTTATATCCACACGAAGGCAATGAAGATTTCCAAGTGAAATTTG
AGCAAGCACTGGCGAATGCAAGCGGTGAGATTGTGGTTTTTTGCGACATTATGGGCGGTA
CGCCGTGTAATGTGGCAATGCGTTACTTGCCGAAATTATCAGGGTTATATAGCGGAATGA
ATTTACCGATGGTGATTAGCTATGTGAGTGAAGAAGGCACGGACGGCTTACTGGAAAATG
CCAAAGAACAAATTCACGATGTGGCTCAACAACTTAAAAACTTAGCGTTAGGCGATGATG
AATAGGAGTAGTAGTATGTCTAAACAAGATTTAATGAAAAAACTTTGCACCAAAGAGGGC
ATTATTGCTGCCCTTGCGATTGACCAACGTGGTGCGTTACGCCGAATGATGGGCGATGAT
ATAACCGCTCAACAGGTCAGCGAATTTAAAACCTTGATTTCTCAAGAATTAACCCCCTAT
GCGTCGTCGATCTTGCTTGATCCAGAATTTGGCTGGGCGGCTTCAGAGAAACGTGATGCA
AATTGCGGATTAATTATGGCATACGAAAAAACAGGCTACGATAAAAGTATTGCCGGACAT
TTTCCTGATTTGATCAATGATGCTTCTGTTCATCGCTTAAAAGAAAAAGGCACACAAGCG
GTTAAATTATTGATCTATTTTGACATTGATGAACCGCACGAAATCAACGACCGCAAAGCC
GCTTTTGTTGAACGTGTGGCGTCTGAGTGTAATGCAGAACAAATTCCGCTGTTCTTAGAG
ATCTTGACCTACGACGGTTCAAACGAAGATAAAGTCTATAACGCCAAAGTCAAACCTCGC
AAAGTAATCGAAGCGATGAAGTTCTTTGCGGATAAACGTTTTGGGGTAGATGTCTTGAAA
GTGGAAGCGCCTGTGGTGATGAGTTATGTGGAAGGCTTTACTGACGGTGAGGTGCTTTAC
AGTCAAGCGGAAGCCGCTGCATTCTTCAAAGCACAAAGCGAAGCAACGGATCTGCCGTTT
ATTTTCCTAAGTGCAGGCGTTTCAGCCAAACTGTTCCAACAAACCCTTGAATTTGCTCAC
CAAGCAGGCAGCCGGTTTAACGGCGTACTGTGCGGACGTGCGACTTGGGCTGGTGGCGCG
GAAGCCTACAAAGCCGAAGGTGTTGAAGCCGCTCGCCAGTGGCTTAAAACACAAGGTAAA
CAGAATATCAGTGAGTTGCTCGAAGTGTTAGAACGCACGGCAACGCCGATTAAGTAGAAA
AGTAAATTGCCCCTTTTGAGTATAGAAAGGGGCAATCTATTTTAAACGTGAGGGTTACAT
TCAGGTAGTGTACCTTCAATTTCAAAGAGTACATCACCATCTTTAAAGAAGACATAGCCC
CCATTTTTCATTTTTGTCCAGTTCTCATTTTTTGTGAGAGGCTGGGTTGTAATAATGGTG
ACTTTATCACTTTCTTCCGTATATTCACGGAAATCAATCATTACATCATCATCACGCAAT
GCTGTGCCGAATGGGGCTTTGCGACAGACATAATGTAAGTTTGTTGAGCAACGTGCGATC
ATCCAGTGCCCATTGGAAAGAATAAAATTAAATACGCCGTGTTTAGCGATTTCACTGGCA
ATATCTACAATTGCGTCAAAAATCTCTTTTTCACTTGGTTTTTGTGGAAAACGTTGTTTT
AGGCTGGCAACTATACAGCAAAATGCGGCTTCAGAGTCCGTTGAGCCTATAGGCTGATAG
TGATTATTCGGGCAAACTTTGACATCAACCGTGCCGTTGTGGGCGAATACCCAGTTTTCA
CCCCAAATTTCGCGGATAAATGGGTGGGTATTTTCTAAATTGACATCGCCACAGGTTGCT
TTACGGATATGGGCGATAACGTTAAAGGATTTAATTCGATATTGACTGACGAGATCTGCC
ATTGGTGATGAGGCACCTGGGCAATTGTCTCTAAAAATACGCACACCTTTGCCTTCAAAA
AAGGCAATGCCGAAGCCGTCGGTATGGTGGTCGGTTAAACCTGCACGCCGTCGAAATCCT
TCAAACGAGAAAGTAATATCGGTCGGCGTATTACAATTCATTCCTAATAATTGACACATA
ATTTACTTCTTTATTTACTTCAAAAAAATATAAAAATCCCACCGCTTGTTATCATTAACA
AGCGGTGAGATTTAAGCGAAATTTGACAAAAAATTCAATAGGAAAATTATATTTTATTGA
TCTTAATTCGCCTCTTTTTTAATTAATGAGAGTAAAAAGAGTGTTCCTGCACAAACAACC
ACTGAAGGTCCTGCTGGTGTATCTTTGAGGGCGGAGAGTAATAGTCCGCCACTGACCGAT
AATATGCTTAATCCGATGGCGTAAATAACCATTGTTTCAGGTGTTTTGGCAAAGCGTCTT
GCGGTTGCAGAGGGGATAATCAGTAGTGAGGTGATGATTAAAGCCCCGACAAATTTCATA
CTTAATGCAATGCTTAATGCGGTAAGCAACATTAATAAGAGGCGTAGGCGTGCGACATTT
AGGCCTTCAATTTGAGCTAATTCAGGGCTGACTGTGATGGCGAGTAGCTTTTTCCAATAC
AGAGCCAGTAGTGTCGCAATGCCGATAACCCCAATGCCGATAAAGAGTACGTCGTTAAAA
CCAATTGCAAGAAGATCACCAAATAGGTAGGACATTAAATCAACACGAACATTGTCTAAT
AGGCTGATGGTGATAACGCCTAAGGATAAACTGCAATGGGCGATAATGCCTAATAGGGTA
TCGACTGAGTGAGTAGAGCGCTGTTCTAACCAGACGAGGCAAAGAGCGAGTATGACGGTC
ATTAGAATAACAGCAATATAGGGATCGATTTGTAGGAAAATTCCTAATGCAACCCCAAGT
AATGCGGAGTGAGAGAGGGTATCACCAAAATATGCCATTTTTCGCCAGACGACAAAAGCT
CCAAGCGGTGCGGTGATGAAGGTTAAAAATACGCCTGCTAACCACGCAGGAAATAAAATC
TCAAACATATTGCCTCAATTAGTGATGTCCGTTACAACGACATACATTGCCTTGTAAGTC
GTGGTGGTGATTATGGTGATGAGAATAAAATGCCACGTTTTTCGCAAATTGATCGCCAAA
GAAGTAGATAAAACTTGGGTCACTTGAAATTTTTTCAGGTGTACCAGCACAGCAGATATG
GCGATTAACGCATAGCACTTCGTCCGTATTTGCCATTACAATGTTTAAATCGTGAGAAAC
CATTAAAATAGCACAGTTTAACCATTCACGAGTTTTATTTAATAGTTGATAGAGTTCCGT
TTGCCCTGTAATATCCACCCCTTGCATTGGTTCATCTAAGACAAGCAGTTGTGGACGATC
TAAAATTGCACGGGCAAGCAGTACTCGTTGTAACTCACCGCCAGATAATTTTTGCATACT
ATGCTTAGCAAGGTGAGTGATTGCAAATAGGGACAATGCTTCATCTATCAAGGGTTTAGT
GCTGTTAGGCTTGAGATATAGAAATTTTTCAACGGTAATAGGAATAGAGTGATCCAGATG
CAATTTTTGTGGCACATAGCCAATTTTTAGCTGTGGTTGGTGAATAACCTGCCCTGATGT
TGCTGGCTGTAATTTCAGCAATACTTTTAATAGGGTAGATTTACCCCCCCCATTAGGACC
AACGATAGTTGTGATAGAATTGGGGTAGATGTTTAAATGAATATTTTCAAGGGCAACTTG
TGTACCAAAATTCACATTAATCGCTTTCAGTTGCACAAGGGGCTTCGTTAAATTGTGGAT
CGGCTTAATTTGCTTGATCTGCATAACATTAATAAATTTAAGGATTTAAGGAATTAAAAT
TAGCGGATTTTTTTCAGTTTTACAAGAAATCTATGGGAATTTTTTGCCTATTCCTTTGTC
TATAACAAGTTCGCACTAGAAGAAAATTATTTAGGATAGAATTTTGCAACACGTTATTTT
TGCTAGAGATCGCCGTCGTAAGAAGAATAGAGTAAAGGCATTTGTGTTTTTGGTGATTAT
ATTATCTATCTTTATCGGTATCGCTTTAACCTTAAAAAGACCGAGTTCAAATTCTTCAGA
GGCTCAAGAAATCCCGATTACGTTGGCTACTCAGTCGTTGCCTGAAGTTTCAACAGGATT
ATCTCATGGTGAGCCTAAGTATATCAGCATTGATTTTACTGCCTCTGCTAAAGAGGAACA
GGAACAAGTAAATGCTGAGCCTGTTGATGAAAATGCAACCTCTTATGAAGATGAATTGAG
TGATGTTGATGATGAAATAGAAGGGCAACCTAAAGCAGCTGTTCCTGAAAGTGAAAAATT
ATCGGAAGAAGCAGAAAATGTATTAGAAGATGTGTTAGATATTGCAGATCAAGCATTACG
TATCCAAAATCAGTTTAGTTATACCGTAACTCAAGGCGATCAGCTAAAAGATGTACTAGA
ACAGTCAGGATTAACACATGCCACAGCAAAAGCCTTAGAAAAAACCTTTCCACAGTTAGC
CGATCTTAAAGTAGGACAACAATTCTACTGGATTTTAGACAATAACGGTGAGCTAGAATA
TATGAACTGGCTCATCTCAGAAAAAGAAGAGAAAATTTTTGAGCGTAAAGCTCAAGATCA
ATTTGCGGTACAAACAATTCAGAAAAAAGGCGTTTGGCAACAAGATGTGATTAAAGGCAC
CATTAATGGCAGTTTTAGTGCAAGTTTAAAAGCGGTAGGTTTATCTCAACGTCAAATCAA
TCAGTTAGCTAACGGTCTGCAATGGCAGATTGCCACCAATAAATTGAAAAAAGGCGATAA
ATTTGCAATTTTAGTAAAGCGTGAGTATATCAATGGCAAGGTCACGGATTTAGGAAATGT
CGAAGCCATTCATATTATCAGTGGCAAGAAAAGCTATTATGCTATTCAAGCAGATAATGG
ACGTTATTATAACCGTCACGGTGAAACGTTAGGTAAAGGCTTTGCTCGCCACCCATTGCC
ATTCACACCAAGAGTTTCATCACATTTTAATCCTCGTCGCTTACATCCGGTAACAAGACG
AGTTGCCCCTCATAAAGGGGTGGATTTTGCTGTTCGATCTGGAACACCGATTATTGCCCC
TGCAGATGGTGTGGTTGAACATATCGCTTATCAAGCAAACGGTGCTGGTCGTTATATTAA
ACTACGCCATGGGGGGCAATATACTACGGTGTATATGCACTTAAGCCGTTCGTTAGTTAA
AGTTGGGCAAAGTGTTAAAAAAGGACAACGCATTGCGTTGTCTGGAAATACAGGGCGTTC
AACAGGTGCACATCTGCATTATGAATTTCATATCAATGGGCGACCGGTTAATCCAATGAC
AGTAAAATTGCCGGGTATAGGATCTGGTATGCCCGATAAAGAACGTAAAGCATTCTTAGT
GAAAGCACGGAATATTGAAACAAAACTTAAACTCTAGAAGGATTTATAATGAAAAAAAGT
CTATTGACCCTAATTAGCCTTGCAATCTTAGGTACGGTACAGGCGAATGATAAAAACTTA
CAGCAACAGCTTGAGAAAATTGGGGCAACCAATGTGAAGTTGTCAGAATCTGCCTTGCCA
GGTTTTAAAACAGCGATTTCTGATCAAGGTGTTGTGCAAATTAGCAATGATGGACGCTAT
GTAATACACGGGCAGATTTTTGAATTAAAAGATGGCAAAATCACGGATATTACTAATCGT
GCATTGCTCTCAGAACTTAATAGTCTAGCAAAAGAGATGATTGTTTATCCTGCAAAAAAT
GAAAAACACGTTGTCACTGTTTTTATGGATATTACCTGCCATTATTGCCATTTATTGCAC
TCAAAGATCAAAGAATATAATGATTTAGGCATTACTATTCGTTATTTAGCCTTCCCTCGT
GGGGGTATGAATACCGAAACTGCAAAACAGATGGAAGCGATTTGGACAGAAAAAGATCCA
GCCTTTGCATTAAACGAAGCGGAGAAAGGTAACTTACCAAAACAGGTGAAAACACCAAAC
ATTGTGAAAAAACATTATGAACTTGGGATTAAATTTGGGGTTACGGGTACGCCAAATATT
GTCACAAAAGAAGGTGAGTTAATCGCTGGCTATGTTGAGCCAAAAGAGTTGCTCAAAATG
TTAAGTCACTAATCCTTAATTTAAACTACAAGCGGATAGGTTTTATTCTGATATCCTCCC
CGCCTCAAGAGGCGGGAATTCCTAAGTGTAAATTTTAAACGTATTTAAAGACCTATAATT
TCATCGTTTGAATACTGATAAAAATTGACCATGCATTAGCTTCTTGAAAGCTGCCCTCCC
CCAATAGATTTCATAATTTTGTGATCTCTTTCACATTTTCTCTTGAAATCCCCTTGACAA
TCCCAATTTATAGTTTCGTCAAGCGAGAGTAATCTCGAAGTCAGAACATTTAATAACAGA
ATTTAGAGGAAACTATGAATATTGATAAATTTACCAGCAAGTTTCAATCAGCAATTGCCG
ATGCACAATCTTTAGCCGTTGGCAAAGATAATCCCTATATTGAACCGGCCCATTTAATGC
TTGCCTTGTTAAAGCAAAATGATGGATCAATCACACCGCTTGTCACCAGTTTAAATGTGC
AACCTAACCGTTTAAGCAGTGAACTTGATGGCATCATCAGCCGTTTGCCACAGGTGCAAG
GGGGCAATACACAGCCGTCACAACAACTTTTCCGTTTGTTAAATCAATGCGATAAGTTGT
CGCAACAGTTTGGCGATAGCTTTATTTCATCAGAGCTGTTTGTACTTGCGGCACTTGAAG
ATAACGGTGATTTAGGCAAGTTATTGAAAAACTTAGGTTTAACCAAAGAGAAGGTGACAG
CCGCCATTCAACAAATTCGTGGAGGGGAGAGCGTGAATAATCAAAATGCAGAAGAAACGA
GACAAGCGTTACAAAAATATACCATTGATTTAACTGAACGGGCTAAAGCAGGCAAACTTG
ATCCTGTGATCGGGCGTGATGAAGAGATCCGCCGTACGGTGCAAGTATTGCAACGCCGTA
CTAAAAATAACCCAGTGCTTATCGGTGAACCTGGTGTGGGGAAAACGGCGATTGTCGAAG
GTTTAGCACAACGTATTGTCAATGGCGAAGTGCCTGAGGGTTTGAAGAACAAACGGGTAT
TGTCGTTGGATATGGGAGCGTTAATTGCAGGAGCAAAATACCGTGGTGAGTTTGAAGAAC
GTTTGAAAGCGGTATTAAATGAACTTGCCAAAGAAGAAGGGCAAGTGATCCTGTTTATTG
ATGAAATTCATACGATGGTTGGGGCAGGTAAAACCGATGGAGCGATGGACGCTGGTAACT
TGTTGAAACCGTCCCTTGCCCGTGGTGAGTTGCACTGTGTCGGGGCGACAACCTTAGATG
AATATCGTCAGTATATTGAAAAAGATGCAGCTCTGGAGCGTCGTTTCCAAAAAGTGTTGG
TTGATGAACCAACGGTGGAAGACACCATTGCGATTTTGCGTGGTTTGAAAGAACGTTACG
AAATTCACCATCACGTTCAAATTACCGACCCTGCGATTGTAGCGGCAGCAACTCTTTCGC
ACCGCTATATTTCAGATCGTCAGCTACCCGATAAAGCGATTGATTTAATTGATGAAGCGG
CTTCCAGCTTGCGTATGGAAATCGACTCTAAACCAGAGCCGTTAGACAAACTTGAACGCC
GTATTATTCAGTTGAAATTAGAGCGTCAAGCGTTGCAAAAAGAAGAAGACGAAGCTAGCC
GTCAGCGTCTTGCAAAATTAGACGAGGATCTGACCGCTCGTGAACGTGAATATGCGGAGC
TGGAAGAAGTATGGAAAGCAGAAAAATCCGCTCTGTTAGGCACGCAACACATTAAAACCG
AGTTGGAAAATGCCCGAATTGAAATGGATCAGGCTCGCCGTGAGAATAACTTTGAGAAAA
TGTCGGAGTTGCAATACGGAAAAATCCCAGCCCTTGAAAAACAGTTACAAGAAGCAGTAA
AACGTGAAGAAGAGGGCGGTGAAAATCATCTACTTCGCACCAAAGTGACCGATGAAGAAA
TTGCCGAAGTGCTTTCTAAAGCCTCAGGTATCCCTGTATCCAAAATGATGGAAGGGGAAA
AAGAGAAACTATTACGAATGGAAGAGGTGCTACATAAACGGGTCATCGGTCAAAGTGAAG
CCGTTGATGCAGTGGCAAATGCGATCCGTCGTAGTCGTGCAGGCTTGTCTGATCCAAATC
GCCCTATCGGTTCATTCCTATTCTTAGGACCGACAGGCGTAGGGAAAACAGAGCTTTGCA
AAACATTAGCCAACTTCCTATTTGACGATCAAGATGCGATGGTGCGGATCGATATGTCCG
AATTTATGGAAAAACACAGCGTATCTCGCTTAGTTGGCGCACCTCCAGGATATGTTGGCT
ATGAAGAAGGCGGATACTTAACCGAAGCAGTTCGCCGTCGTCCATATTCGGTTGTATTGC
TCGATGAAGTAGAAAAAGCACACCCAGATGTATTCAACATTTTATTGCAGGTGCTTGATG
ATGGTCGTTTAACTGACGGACAAGGTCGCACGGTGGATTTTCGCAACACTGTCGTCATTA
TGACATCAAACTTAGGTTCGCATTTAATTCAAGAGAATGCGGAAAATATGAGTTACGATG
AAATGAAAACTATCGTGATGAATGTGGTTGGGCAACATTTCCGCCCTGAATTTATCAACC
GTATTGATGAAACTGTGGTATTCCACCCATTAGATAAAGAAAATATCCGTGCGATTGCTA
GAATTCAGCTTGAACGTTTAATTAAACGTATGGCGGAGCGTGGCTATGAGGTAACGGTGA
CAGATGCGGCAGTTGATCATATCGGCGAAGCAGGCTTTGATCCACTCTTTGGGGCAAGAC
CGCTTAAACGTGCAATTCAGCAAGAGCTTGAAAACACCTTGGCACAGCAAATTCTCTCTG
GCAAATTGTTGCCGAATAGTCCTGTGACAGTGGATTATCAAGAAGGAAGGGTTGTGGCAG
TTCAGTAAAAGAGTAAGAGCGTAGAGATATGCCCTTTGTTTTGTGAAATACATTGACTTT
TCTATGATTTCTCGCTAATTTGTGGGCGTTTTTAACACAAAAACTATTTATTTACAGGAG
ATTCTATGCAAGATCGTTTAGTCACTTCCACAAGAAGTGAATCCCTTCTTAGCACACATA
AAGTATTACGTAATACTTATTTCTTACTTGCGTTAACGCTTGTATTTTCGGCAGTGGTTG
CATCTGTCACAATGACACTTAATTTACCACGTTTACCTTGGTGGGGAATGTTAGTCGGTT
TTTATGGCTTACTTTTCTTAACCAATGCAACGGCAAATAGTGCAGCAGGGTTAGCAAGTG
TTTTTGCGTTAACGGGTTTCTTAGGTTATAGCTTGGGTCCAATTTTAAATGCTTATATCA
GCAATGGCTTAGGCGATGTGGTTGCATTGGCTTTAGGGGCGACTGCGTTGGTATTCTTTA
GCTGTTCTGCTTATGTATTAACTACTAAACGTGATATGTCTTTCTTATCGGGTATGATGA
TTGCGTTGTTCGTGGTGTTATTAGTGGGTATTGTGGCAAATATCTTCTTAGCAATGCCCG
CGTTAAGTTTAGCGATCAGTGCATTATTTGTAGTGTTCTCAACGGCTGCAATTTTATATT
CAACTAGCAACATTATCCACGGCGGTGAAACAAACTATATCCGTGCAACCGTTGATTTAT
ATGTGTCTATCTACAACCTATTTGTGAGCTTATTACAGCTTTTGGGAGTATTTAGTAGTG
ATGACTAAATAAATTTAGCTCATTGGATTCATTAAAAATAGTTATAAGGGGACGCTAATT
TAGTCCCCTTAATCATCAATGCGCCTCGTCCCAGTTGCCTCCAACCCCAACTTCTGCAAT
CAATGGCACTTTAAGCTCAATCGCTTTTTCCATTTCAGCTTTAATCAGTGGGGTGTAATG
CTCTACTCTGTCGGCTTTGACTTCAAAGACTAATTCATCGTGTACTTGCATAATCATTGC
AATATCTTCGCAATTTCGCACCGCTTGATCGATCCCAATCATTGCCACTTTGATAATATC
TGCCGCCGTGCCTTGCATTGGGGCGTTGATGGCAACACGTTCCGCCGCTTTGCGTCGCAT
TTGGTTGCTTGAGTTGATTTCAGGCAAATATAAACGGCGACCAAATAACGTTTCAACATA
GCCTTTTTCAGCGGCTTTTTCACGAATGTCTAACATAAACTGTTGCACGGCTGGATAACG
CTGGAAGTAAAGTTCCATATATTTTTTCGCATCGGTACGAGAAATGCCAAGTTGATTTGC
CAAACCAAATTCAGACATTCCGTAAATCAAGCCGAAGTTAATCGCCTTGGCACTACGGCG
TTGTTCACTGGTCACCGCTTCCAACGACACGCCAAAAATTTCCGCCGCCGTAGAACGGTG
AATGTCTTTACCTTCGGCAAAGGCTTTGATCATATTCGCATCATTAGCAAGATGTGCCAT
TATGCGTAACTCAATTTGCGAATAGTCCGCCGCCAAAATCACATAGCCATCACGGGCGAT
AAAGGCTTGACGAATACGTCTGCCCTGCTCGTTGCGGATCGGAATATTTTGTAAATTCGG
ATCGCTTGATGAAAGTCGCCCTGTTGCCGTGACCGCTTGATGATATGAAGTATGCACACG
CCCTGTTTGTGCGTTAATCATCTGCGGTAGTTTATCGGTGTAGGTCGATTTCAGCTTACT
CAAACCACGATGTTCTATCAACAACACTGGCACTTGGTGTCCCATTTGAGCCAATTCTTC
CAACACTTCTTCGTTGGTTGATGGCGCACCTTTCGGGGTTTTCTTCAAAATCGGTAAGCC
GAGCTTGTTAAATAAAATCTCTTGCAGTTGCTTGGTTGAAGCAAGGTTAAACACTTCGCC
TGCTTCTTGATGTACAAGGGTTTCAAGCTCTTTTAAACGCTGTTCGATCTCAACTGAATG
TGCCAACAGTTTGGCAGGATCGATTAATACGCCGTTTCGTTCCACACGGGAAAGTACGCT
CACCAACGGCATTTCGATTTGCTCAAACAGTTTCACCAATTCAGGCGTTTTTTGTAGTTC
AGACCATAAGAGTTGATGTAATTTCATTGTAATTTCGGCATCTTCCCCTGCATATTCTGT
TGCTTTATCCAGTTCAATTTGATCGAATGTAAGCTGATGTTTGCCCTTACCTGCCAACTC
TTCAAAAGGAATAGTTTGATGTCCCAAATAACGCTCTGCCAAATTGTCCATATTGTGACG
ACCGGTGCTGTCTAGGGTGTAAGATTGCAACATCGTATCAAAGGCAACCCCTTGTAGCTC
AATGCCGTAGCGTGCAAAAATCGTTAAATCGTATTTGATATTCTGCCCGATTTTGCGGAT
ATTTGGGTTCTCTAAAATCGGTTTTAACTGTGCCAAACAGTCCGCTTTGTTCAACTGGTT
AGGCAGTAACGCTTCGATTTCATCGAGTTCTGCTTCACTTTCACCAAACAGATCCACTTG
GGTCGGCTGTGCAATTTTGCCTTTATGCGCCAACGGAATGTAGCACGCTTCGCCATTTTC
CAAGCCAAATGAAATCCCGACTAAATTTGCTTGCATTGCATCTAAATTATCCGTTTCGGT
ATCCACCGCCACAAGCTCTGCCATTTGCAATTTTGCCAGCCATTTGGTAAACAGCTCAGG
GCTGTTCACACAATCGTAAGCGGTGCGATCTATCGAAATTTTTACAAAAGGTGCAGATTT
TTGTTCTGAACTGACCGCTTGTGTGGCTTGATAATTGTTCGGAATTTTCTCTGCTGACGT
TTGTGTCACAGGGTTAGCGTCATTCATCACTTCGTTCAGCCAACGTTTAAATTCATAACG
ACCAAAGAGTTCTACCAGTTGATCTCGCTGTTGTGGTTGAGTAACAAGCTGATCGTAAGT
GACATCAAGGGCAACATCGGTTTTGATCGTTGCTAATAGATAAGAGAGATCGGCTGTTTC
TTTTTCTGCTTCCAGTTTCGGTGCAAAGGTTTTTGCCCCACGAAATGATAACTCTGCAAC
TTTGTCTAAATTCGCATAAATCGCTTGCATTGAGCCAATACCTTGCAACAACGCAATCGC
CGTTTTCTCACCCACACCTTTTACCCCAGGGATATTATCGGACGAGTCGCCCAATAAGGC
TAAATAGTCGATAATCAACTCAGGCGGAATACCATATTTTTCAATCACGCCTTCACGATC
TAACAGCGTATTGTTCATCGTATTAATCAGCATAATATGATCGTTCACCAGTTGAGCCAT
ATCTTTATCGCCCGTACTGATTAAAACGTGCTTACCTGCTTGTGAAGCCTGCACCGCAAG
CGTGCCAATCACATCATCAGCTTCCACCCCTTCAATCGACAACAGCGGAATACCCAATGC
CTTAATTATTGCGTGTAACGGTTGGATCTGCGAACGAAGCTCATCGGGCATCGGCGGACG
GTGGGACTTATACTGTTCAAACAGCTCATCACGGAAGGTTTTCCCTTTCGCATCAAACAC
GACGGCAATATGGCTTGGCTCAACCTGTGCAATCAGGCTTTTTAACATATTCAACACGCC
ATACATCGCCCCTGTTGGCTCACCTTGTTTGTTAGTTAAAGGGGGAAATGCGTGGAATGC
ACGATATAAATAGGACGAACCGTCCACTAAAACGAGCGGATTTTTTGCAATTGTTGCCAT
TTGAATTCTCTTTGATCTAAATAATTTGGGCTATTATAGCGAAAGTGGGGGGATTAAAGA
AAAAGTTTTGAGAAATTATGTCTATCCATATTTTTCCCCAAAATGCCCCCCATACAATAG
GGGACTTTACGATTTACATCAAACCATTACGATTCTATTAACATCGGTAATTCTGACATA
CTCACTAATTTATAATCAGCCAAAGCCCAGCGAGGGTCGTCCCATTCCGATTTTGCAGGA
ATAACAACGGTTTTCATACTCGCTGCTTTACCTGAAATCATACCTAAAACCGAATCTTCT
ACGGCAAAACAAGCAGATGTTGGAACGCCAAGTTGTTTTGCTGCGTGTAAATATACAGCT
GGGTGTGGCTTGTTGTACTCCAATTCCTCAGCAGAAGCCAAATAATCAAAATATTCAGCT
ATGCCACAGCTATCAACAATGCCTTGTAGCATATTTCTTGGCGAAGCCGAAGCAACTGCG
ATTTTAATCCCCCGTTGTTTTAAGGTAGATAAAACCTCTTTCACATTTGGCATTAATGGC
TTCGCTTCAAGCACCTTTCCAACTACATATGCCATCAACTCTTCTATTAACTGAGTACGA
CTCTTTTCTTTTTCACCATATTTTTGTAGCACATAATCAACCAGCGTACCAACAGGCGAC
CCTGTAAGAGTCACCATTTCAGCTAAGGTTACAGGAAATTGATTTTTCTGAAAAAATTCA
GTACTTGCTTGATACCAAATAGGTTGGGAATCAATTAACGTACCGTCCATATCAAAAATT
ACAGCTTCGCTCATTTTACATTCTTCCGTTATTAATTATTACAAGAGCTTCCCCTAAAAC
AAAGCAATCACTGTATCCTACATGCTTTTCACCTTTGAAATATAATTGGCAATTCATTCC
TATTCAGATAAATAGATAGAAACTAAGTTATATCCCCAATTTTTCCTTATAATGCAAACG
ACATACAGAAAGATAGCTATCGTTTCCACCGATTTGAATTTGATCTCCATCTTTTACCGC
TTCACCTTTCTCATTCATACGAATAACAAAGCCTGCTTTACGCCCACAATAACAGATGGT
TTTGAGTTCTTCGAGCTGATCAGCCCAAGCGAGTAGATAGCGACTTCCCTCAAATAATTC
AGACTGGAAATCGGTGCGTAAGCCGTAACAAAGCACAGGGATTTTTAATTTATCGACCAC
TTCAGTCAGTTGATAAACCTGCTGCCTGGTAAGAAATTGTGCTTCATCAATAAGAATACA
GTGCAATTTTTCATCGGCAATATAAGCAGCGATTTCATCAAATAAATTGCTATCGTTTTT
GAATAAACGAGCATCTTGTGAAATACCAATTCGAGAGGAGACTTTCCCTACGCCATAACG
ATCATCTATCGCCGCAGTATAAACAAGGGTGTTCATTCCTCGTTCTTGATAGTTATAAGA
TGATTGAAGTAAAGTTGTGGATTTCCCTGCATTCATCGCAGAGTAATAAAAATAGAGTTT
AGCCATAATAAATGATGCAATAAAAAACGGCTAATCAAGATATTAGCCGTTTATTCAAAC
AAAGATTAAACGTTGTCGATTTGACCTAACAGAGAGCGTAAACGATCTTGGAAGTTTTGA
TGTTCAGTTTTTAATTGCTCGTGTTCTTGACGCAGAGTTTCATTTGCACGATTAGCTTCC
TCGTTTTTACCTTTTAACTCTTCAACTTCTAATTGAAGTAATTGAATGGTTTCAACAGCC
TGTTTAATTTTTTCTTCAAGTTGGTCTAAAATTGCGACTGACATAATATGTTCCTCTAGT
GAGTAGTAATGAAAGTGTAAAGATTTTACCTTACTTAGAAGAAATTTTCATTATAAAGTT
CGGGGTTATGGATAAAAAAGCACACTGTTAGACATAAACTTTTTGTAACTTTCTCAATTA
GGGGTAGTATATGTCTATCAAAAATTAGATATTAGATTAGTGGTAAAGTAGCTTGTAGGG
TGGGTCTTGACCCACCATATAATCGTAACATATTGATTTTATTGATGGATTAAAACCTAC
CCTACAATATTTAACCTATTAATATATGGTTTGTTAGCGGTCTAGTACCTAGTACGGAGA
TGAGATGAAATGAAAATTGAGAAGAAAAGTAATGAGGCAATTATTGAGCCAATTGAAGAT
AATTGGAATTGGTTAGATGAATTGGGAGAGCCAGATCCTACGTTTAATTATCAACATATC
AAAGAATTTAAACCTGTACCATTATTAAACTACGAAGATTGGTTAGCTGAAGATAAAAAA
ATCCCCTAACAAATTGTCAGGGGATTGCGAGATTATTTCACGCGAGAAACATATTCGCCT
GAACGGGTATCCACACGAATAACTTCGCCGATTTGAACGAAAAGTGGAACACGAACAACT
GCACCTGTGCTTAATGTCGCAGGTTTACCACCAGTACCAGCAGTATCACCTTTTAAGCCT
GGATCGGTTTCGATAACTTCTAATTCAACGAAGTTTGGTGGAGTAACGCCGATTGCAGAG
CCATTCCATAATGTAATGATACATTCTGCTTGATCAACTAACCATTTATCGTTGTCGCCT
AATGCTTTTGCATCTACAGAAATTTGTTCGAACGTTTCCGGGTGCATAAAGTACCAGAAA
TCTTCATCTTTATAAGAGTAAGTGTAGTTGTAATCTACAACGTCTGCTGCTTCAACGGTT
GAGCCTGATTTGAAGTTGATCTCTAATACTTTACCAGATATTAATTTACGGATTTTAGTA
CGGGTAAATGCTTGACCTTTACCTGGTTTTACGAATTCGTTTTCAACGATAACGCAAGGT
TCACCATCTTGGATAAATTTTAAACCTGGTTTGAAATCATTAGTGCTGTAACTAGCCATT
GTGATCCTCAGAATTTAGATAAAAAGTAACGCCCAAAGGGCTAAGATATAAAAAGGCATA
TATAATACACTAAAAATGGCAGGCAAAAAATTAAAATTTTTCTTAAGTATGGCGGATAAA
GCCGTTTCAGGTATAATTCACCTTTTCAATCAATGAGGAAATAAAATGAAAAAAGCAGTG
TTAATGGGCTTAGTTCTTGCCCTTAGCGTTTCAACCGTTCAGGCGAAAAAAGCAGGTGGA
ATGAAATTTTCTTCAAGCAAAAAAACACCCGCAACGGTTCAGCAATCTACAACACAACAA
AAAGCTGATGCGGACTTTAATAATACGCCAAATCAAGCAATGCCAAATGCTGGTGCTGCT
CAACAGGCGCAGGGCAACCGGTTAGGCAATTTTGTGACAGGGGCGGCGGCAGGTTACTTA
TTAAGTGAAGCACTTTCCCCAACGGAAGCACAGGCTCAAACACCAGCGACCAATCCAACA
GAACAATTAACCAAACAGGTACAACAAGTGCCAGCGGTGCCGACCTTTAAAGCGATTGAT
CCACAAAACGACCCTTACCTTATTGAGAAAACACTGGGTTATTTGCGTTACTGCTTAAAT
GGTGTGCAATATATGGTAGGAACCAACAACAGCCAATTACCACCGACATTGATGGTAGAT
AAAACCAACGCACCAATGCAGTGTGTGATTAGCCAGTAATTTCATCAGCAAAAGGGGCAA
ATTTGAACATCTCATTTTACGACGCACCAACGAAAGCTCAATGGCTACAAGATCTGGCTG
AATCCTTTAATCGACCAGAAGATTTATTGAATTACCTTGAGCTAAACATTGCAGATTTTG
AGCAAGATCTTACCGCTCGTAAACTGTTTGCGTTAAGAGTGCCACGCCCCTTTGCCGAAA
AAATGAAAAAGGGGGATCGGGCAGATCCCCTTTTTTTACAAGCGATCACATTACAAGAAG
AATTTACCAATGTTGATGGCTTTGTCCAAGACCCACTGGAAGAACAGCATTCGCCAGCCC
CTAACATTTTGCATAAATATCATAACCGCTTGTTATTTATGGTAAAAAATAGCTGTGCGA
TTAACTGTCGCTACTGTTTCCGTCGCCACTTTCCCTATGATGAAGTCAAAAGTGGCAAAG
CAACGTGGCAGAAAAGCCTCGACTATATAAAAGCACATTCCGAAGTGGAAGAAGTGATCT
TATCAGGGGGCGATCCCTTGATGGCAAAAGACCACGAAATTGACTGGATTTTCACCCAAC
TAGAACAGATTTCCCATATCAACACCGTGCGTATTCACAGCCGTTTACCTGTGGTTATTC
CCAACCGTATTACAGACGAATTATGTGAACGGCTATCACAAAGTCGTTTGAAGGTCGTGT
TAGTGACGCACATCAATCACGCCAACGAAATAGACAAAATCTTTGCAGAAAAAATGCAGA
AGCTAAAACAAAGCAATGTCGTGTTGCTCAACCAATCTGTCTTGCTCAAAGGGATCAACG
ACAACGCTCAAACACTCAAAGCCTTGAGTGACAAATTATTTCGCTACGGCATTTTACCCT
ATTATTTGCACCTATTAGACAAAGTGGCAGGAGCGAGCCATTTTTATATTGAAGACAGCA
GAGCCTTTGAAATTTATCGTGAATTGCAACGCATTACATCGGGTTACTTAGTGCCGAAAT
TAGCACGAGAAATGGCGAAAGAGCCGAATAAGACATTGATGGGTGTCTCTGCTTAATTGA
TATTCAGTTCCTTAATCGCTCAATCTCTTTACTAAATTCTTCTACATCATCAAAACTTAA
ATAAACTGACGCAAATCGAATATAAGCGACTTTATCTAAGGACTTTAATTCACCTAACAC
CAAGTCTCCGACAAATTTACTAGCAACTTCCCTTTCCCCTGTAGCTTGAAGCTGTAACAC
AATGCGGTGGATCGCTTGCTCAACATCGTCCGTGCTGACGGGGCGTTTTTCTAATGCACG
AGATAAACTGGTTCTTAATTTACGTTCATCAAAAGGTTCTCGGCTACCATTATTTTTAAC
AATATGCGGAATGAGTAATTCAGCACTTTCAAAGGTTGTAAAACGTTCTTTACAGACTGG
GCATTCTCGTCTACGACGAATTTGGTAGCCATCTGCTGTTAAACGTGAATCTACAACTTT
GGTATCATCAGTGGCACAAAACGGGCAACGCATTATTTTAACCCTTTTTGTCTTGCTACA
AATTCAGCGTGTAAGTTTTCAGGGGGCGGAGGCATCTGCAAATAGAACCCTTCTTTTTGG
ATTTTTTGCAAAACTTCTTGATTATCTACCCGCTTAAGCTGTTTCTCACCTGCTAAATTA
AACAACATTACAAACTCAGGTTTACCAAAAATTTGACGAAGTTCTAGAGGTACCGCCTCA
AATTTATCCCGTTTTTCCACATAAAGATACATTCCTTCTTTTTTAGGGCTTTTATAAATT
GCACATAACATCTTATTCGTCCTCTAGTCTATAGCTGCCTTCGTAATTGGTGAAACGTGA
ATATTGTCCTTGGAAGCCTAACGGCACTCGTCCGATTGGACCATTACGCTGTTTACCAAT
GATGATCTCCGCCATTCCTTTTGTATCTGGATTATCGTGATAAACCTCATCACGATAAAT
AAACATAATTAAATCCGCATCTTGTTCAATCGATCCCGATTCGCGTAAATCCGAGTTTAC
AGGGCGTTTATCTGAACGTTGTTCTAAACTACGGTTGAGCTGAGAAAGTGCCACTACCGG
TACTTGTAACTCTTTAGCTAAGGCTTTCAGTGAGCGAGAAATTTCTGCAATTTCAAGGGT
TCGGTTATCGGCAAATCCAGGAGCGCGCATTAATTGTAGATAGTCCACCATAATTAAACT
TAATCCACCGTTTTCCTTGTACACACGTCTCGCGCGTGAACGTAATTCCGTTGGGGTTAA
ACCTGAACTATCATCAATATAAATATTACCTCTGGATTGCAACACCCCCACTGTACTGCC
AACCCTAGACATTTCCTCATCATCTAGTTGCCCTGTACGAATACGCGTTTGATCGACCGT
TGAAAGCGAAGCAAACATACGCATCATAATTTGATCTGCTGGCATCTCAAGGCTGAAAAT
CAGCACAGGCTTATTCGGTTGCTTAACTTTATTGCCATTCTCATCTTCGACCTCAACATC
TCCCATTGCTGCATTTTCACACAAATTCATCGCAAATGTTGTTTTTCCCATTGATGGACG
GGCAGCGACAATGATTAAATCTGAAGGTTGAAGTCCTGCTGTTTTTCGGTCTAAGGCGGC
AAAACCCGTTGATACACCTGTTACACCGCTATTATTTTGAGAACGAGAGAGTAATTCTAT
GCGAGCTAAGGTTTCCATCAAAATATCATCAATTTTTTTCGGCCCTTCGTCAGTTGCAGT
TCGCATTTCTGCAATATGAAAAACGGATCTCTCCGCTTCATCTAATACTTCTTTAACTGT
CAATCCCTTAGGGTTATAGCTGATTTCTGCGATTTTATTACCCGCCGCAATCAATTCACG
ACGAATAGCCCGTTCACTGACAATCTCCGCATAAACTAAAATATTCGCCGCACTTGGGGT
ATTTTTAGACAATTCAGCAAGATAGGCAAAACCACCCACATCTTGCAATATGCCTTTATT
CTTAAGCACCTGATCAAGCGTGATAATATCAATAGGCTGATTATTGCGAGATAGTGAAAC
CATTTCTTCAAAAATCAGACGATGAGCGTGATTGTAAAAATCGGTACTCTGAACACGCTC
AGCAACGCTGTCCCAGTACTCGTTACTCAGCATTATCCCACCCAATACCGCTTGCTCTGC
TTCAATTGAGTGAGGGGCAATGTTTATCTGTTCAATCTGTTTATCTTTTTGAGGATCTTT
ATTTTTTTGATATTCAGCCATTGATGAAACTCTTTTCAGGGAAATGATAAAAGGTAGTTT
ACCGAATTTGCCAAAAATTTTCAGCTGGTTTAGCCCGTACAAAAATAGCGAGACACAAAA
TTTGTTGATAATCTGCTTCAACTACACTAATTTCATTATTTAATAGTAATCATAGAACCA
AAGTTAAAGCACTGAAACCACAGATCTACTTGTGAAAAACCTGCTTCTTTTAGGCGTGCT
TTATGTGTATCAATACTATCTGTCCGCATCACATTCTCAAGGGCTGTACGCTTTTGGCTT
ACTTCAAGCTCACTATAGCCATTTGCACGTTTAAACGTGTGGTGCAAATCAATAAGAAGT
TCATTTATTGTGTTATCTTCAAAAGTAAATTTTTCCGATAACACCAACACACCATTTGGA
TTTAACCCCTGATAAATTTTACGTAAAAGAGCAAGCCTGTCTTCTCTTGGCAAAAATTGC
AACGTGAAATTTAGGACAACCATTGATGCATTTTTAATCTCAACGTGACGAATATCATCA
CATAAAATTTCCACAGGAATATCCGAATGATAGGCTTCCAAATGGCGACGACAGCGTTCT
ACCATAGGTTCAGAATTATCCACACCAATAATTCTTACTCCTGCTTTTTCCACATTACGC
CGAATCGATAAAATCCCAGCCCCACGAGAACAACCTAAATCATAGACATTTGACTGATCA
GTCACAAAATGAGAAGCAAGCATACCAATCGCTGTAATGATATTAGAATAGCCCGGCACA
GAACGTTGAATCATATCTGGAAAAACTTCCGCAACAGATTCATCAAAAGTGAAATCCCCT
AATTTCTCAATAGGGGCTGAAAATAGAGTATCTTTAGACATAAACAATATTATTGATAGT
AAATGGTGTATTCTACTCGCAATTTATAAAGATTGTAGAAAATAATTTATTTAGCAACAT
TCCTAATTTAGTGAATACGTATAAGTACGATATAAAAATGCGCAAATCAGGACAAATAAC
ATCACAATAATTTGAATTAATCTCTTTTTAGTCAATTTCTCTGCCGCCATTTTCACTCCA
AATCTAAATAAACCTTGTTCATTATTCCCTAAAAAAATGTTAAAATTTGCCTTAAATCAA
ATTTTAGGATGGTTTCGTATGAAAATTGTATCTGATTTTAAAGCAAATGGAAGAACAGCC
TGCACAATTCACTGTCAAAATTGCAGTATTAGTCAATTATGTTTACCTTTTACTCTCAAT
GAACATGAATTAACTCAATTAGATAATATCATTGAACGTAAGAAACCTGTGCAAAAATCA
CAAATCATCTTTCAGTCAGGTGATGAACTCAAGTCCATCTACGCAATCCGTTCAGGTACA
ATTAAAAGCTATACCATCAGTGAAAATGGTGAAGAGCAAATCACCGCTTTCCATTTACCG
GGCGATTTAGTTGGCTTTGATGCGATTATGGATATGAAACATATCGGTTTTGCTCAGGCT
CTTGAAACGTCGATGATCTGCGAAATTCCTTTTGATATTTTAGATGATTTAGCTGGCAAA
ATGCCAAAAATCCGCTATCAGATTATGCGTTTGATGAGTCATGAAATCAAAAGCGATCAA
GAGATGATTTTGTTGCTTTCTAAAATGAGTGCGGAAGAAAAACTTGCGGCGTTTATTTAC
AATCTTTCACAACGTTATGCCGCACGCGGTTTTTCAGCAAGAGAATTTCGCTTAACAATG
ACCCGTGGTGATATTGGAAATTACTTAGGTTTAACCATTGAAACTATCAGTCGCTTGCTT
GGTCGATTCCAGAAAAATGGCATCATAACGGTACAAGGTAAATATATTACCATTAATCAT
ATGGATGAATTAAGTGAAATGGCTGGTGTTACAAAACCTAAACTGTCCCATTGCAATCCA
AACTTATAATTCTTTACATACTACTTATCTTGACGTTCTCCCCGTACCTTACGGACAGGG
CTGAAAAAATACTCTTCTATCTTAAAAAGATAATTTATGCCCTAGTCTCCGATCTATGAG
AATGAATACTAGGGCTCATCTCTAATGAAAATATCCCTTCCTTCTATAAAGAAGATCAAT
TCGATAATTTGATATTAAAGAGCCATTTGTCTACCAAACGCTTCCCTTCCTCGCTTGAAC
CAAAACGGGCATAATCCACATCAACCAATTTCACCCCATCTAATTTAGGTGATTGTGGAG
CAACTTCTGCTTTCACATTGGTTGGTGTTTGATAAAGTCCGTGGTCACGCCAAGGAATTT
CTTGAACCTCTTTAGATAGAACCCAATCCATAAACAATTTCGCATTATCAAGGTTTCTCG
CACCTTTAATAATACTTGCAGCCCCTAAAGCATAACCTACCCCATCTTTAGGTAACACAT
AATCAACTGGTGCACCTTTCTCTTTTTCTGAAGCATAGCCGTGAGCAAAGCCAACTGTCA
CAGCACTCTCTCCACGAGAAAGGTTAGAGGTCACTAAGGTACTTTTCACATATTGAGAAA
TGTTGCCATCTAATTTTTTCAAGTACTCAAAGGCTTTTTCCTCGCCCATTAACTGAATAA
GCGTAATCATCGTCGTGTACATTGTTCCTGAAGTGCGAGGATCAGCTAATTGCACTTCGC
CTTTTAAGCGAGGATCAAGCAAATCTGCCCATTTTTTCGGAGCATCAACCCCTAACTGCT
TTAATTTTTCGGTGTTAATACCAAAACCAAGCACCATCAAATACGCAATCGAGGTATATT
TACCTGCTTCGCTCTCTTGCAATGCTTTAAATTGAGGTAAAACCTCCGCTTGCAAAGGTG
AACGATAGGCTTCTAATAGCCCCATCTGCCCTGCTTGGAAATGTGGCTCAATAGTGCCGC
CATACCAAATATCCGCTTGCGGATTATCTTTTTCCGCTTTCAGCTTACCTAAAATTGTCC
CTGTTCCACCGTGAATAAACTGAGTTTCCACATTATATTTTTGTGAAAAACGCTTCGTCA
GATCTTCACACACCTTGTTTTGCACGCCACAATAAACGGTCAGCTTTCCTTCAGCCTGAG
CATTAGAAGCTGCAAAGACTAATGGTGAAAGGAGAAAAAGGCTTGAAAACCATTTTTTTA
ATTGCAATTTTTTCATTTGTTCCACATTCCTAAGTTAAAAAAGAATCTTAATTGTAACAT
TTACGCTACATAAAGCAAGAATAAGCGGTTTGATTTTATGCTAAAATGGCATAACACTAT
CCTATTATATTGATATAAAAAATGTTACTTAATCAAATTCAAATAATCCTGATCGAAACC
TCTCACAGCGGTAATATCGGCTCAGCTGCACGAGCAATGAAAACGATGGGACTAAGCCGG
CTAAGGCTTATCGCCCCAAAACAAGCGATTGACGAACAAGCAATAGCCCTTGCCGCAGGG
GCAAAAGATGTATTGGATAATGTACAAATTTATGCGGATATTGACAGTGCAATCGCAGAT
TGCCAGCTTGTTATTGGCACAAGTGCCAGATTACGCTATCTACAAAATTCACTGGTCGAA
CCACGTCAATGTGGCAAATTAGCTATTCAACGTGCTGAACAGGGTAAAGTAGCGATTGTA
TTTGGACGAGAACGGGTGGGCTTAACCAATGAAGAATTATTAAAATGCCATTATCACTTA
AACTTTCCAACCAACCCCGACTATGGCTCGTTAAATCTTGCAATGGCGGTACAACTCGCC
TGTTATGAACTCCGAATGGCTTGGCTAGATTTGCAAGAAAAAACCGATATTCAACCGCTT
GCAGAATACCCGACATCAGAAGCCTTAGAACATTTCTTTGCCCATACCGAACGTTTATAT
AAAGAACTTGGCTTTATTCGCAACGAAGCAGTTATGCTGAAACTACGCCGGTTATATCAA
CGAGCCGAATTGGAAACCAATGAATTAAATTTATTAAGAGGAATGTTAACTGCAGTAGAA
AAGTACTCGCTAAAGCAGAAAAATGACTAATAATAAAGGGATAAGAAATTACATCTCTTA
TCCCTTAAATCATAGCTAATTAACTATAGTACCTAACTATCTAGATTACCATAATACACG
TAAACCAACACCAAGTGCTTGGTCAGTAACTTTTTTGTTATTACTGTCTTTGTTCTTGAT
TAAACGACCTTCAACAAAGGTAACAACTTGTTTATGTAATTTATAGTCTGCACCTAACAT
GAATTGATGAGCTGTTGCTTTGTAAGCTTTATCTTTGTAAGTACCATAAGAGTAGTTTCC
ATACACGCCAGATTTTGGAGTAACATCAAATCTTGCACCAGTTCTTACGAAGTCAATTTT
CTCTTTAACATTATCTGTTTTTAGAACACCATGACCACCATCAACAGCTACAGTAAATGG
AGCGTTGACATATTTAAGACCAAAGTATACACCATCTTTGTCTTTCTTATTAAATGACAC
AGATCCAGAAGATCCAGATTTATAGTCATCATGAGTATAACCTGCTGCCACAGTTACAGA
TTGACTTTCTGCAATCTTAGCTGTGTATTCAGCACCTAAACCAAAGCCAGATTTAGCAGA
ATCTACTTTTACTTCTCCCTTATTATTACGCTCATTTGCAACATTATAGTTAGCACCTAA
CGTCAAACCTTCAATGCCTGTATAGGTATAGTTAATTGCTGAATCAGAAGAGTCAGTAAG
GATATCAAAACCTTTTTTGTTTGTGTTGTTTGCTGAATATTTAATTCCACCAGTACCAAC
ACCGTATACTTTATCAAAACCAGCTTGACCAATGCTATCACCGATTACAGCTTGTTTACC
AAAAGAAATTTCATGACCATAGCCACCTAAACCGACGTAAGCATATTTTGTTTTAACATC
GCCCCATCCTGCAGCATTTTCAGAATTACTGTCAAGGCGAGTCTCATAACGACCAAAACC
GTAGAGATTCTCATTGATATTATGTTTGATAGAAATACCGAAACGAGAACTATTATTCTT
TAAGTTAGTGTGACCACGTGTTGAAGATTGACCTTTCTCTTTTGTGGCTTGTTCTTCTAA
AAGAAGACGCAATTGACCATCAAAATCAACTTTTGTACCTTCATTTTCATAAACTGTTAC
AGCTGATGCTGATGCTGCAAATGCCGCTACTGCTAATGCTACTAGTGTTTTTTTCATAAT
GTTCACCTTAAGTTTTTAGTTTAGCTAAGGTTACTCTTATTAAGGTATAAGAGTAACCGA
TCCATATCTGCCATTACCTTCCCATGTAAGTTTGGTAAATGCCGATTGCGTGCGAATGAT
CGCAAATTTGTAGAGTAGTGTCAATATCTTACATAAAAAAAAAACAAAAAAACATTTTCT
TTAAAATCAATAAGTTAATAAATNNNNNNNNNNNCCCAAAACAAGTATTCAGAGATAATT
TTTTAAAATATTGCTCCTATTGCAATAAATCACATAACTATATGATTTAAAAATAAAAAA
CTCATAGCAAATAAAGATTTATAACCTTTTTTCTAAAAATGTGAGTTTCATCACATTTTT
AGAAAAAATAGAAAGATTATTTTTATCAAAAATAAATTTGAAAAGAGATGTACATACATT
AAAATATCTATACGCTTAATACAGAGAATAAAAAATGGGTAATTTTACAGATACAATCAT
TACAAAATTAAACGACTTTTCTCCCATCTTGTCTCTGCAAATCTCTATCTATAGCCACTG
CTTTAAACTTACTCATGGCTCCGTCAAAGAATTCATACAAGAAATACTAGAAACATGTTC
ACATATTGAGCAGTCAACTTCCCCTGAAATAACTGAAGTTTATACTCAACGTTTAATTGA
ACAATATGATGCTCTACAAAAAAGTATTCACCTCAAGGATAAAAAGTCAGATTCCCCTAT
TTTCTCTCAATATAAATTTACTAAGAGTATTCATACATTATCAAAGAAACAGAAGTTACA
TGAATACTATAAAGCGTTGCGTGCATTGAATGAAAAACTCTCATGGCTCATTGAACAAAA
TTACCATTACCCTGAGTATAGGCATATGCTCTCAATAAAGATACAAGAAACAGAGAATAG
AAAACAAAAATGTTTAAAGGCGATTGAAGAATTGAGCTTTAATCAGGAATGACGGGAGAA
GATTGACAATATATTGTTGCTAATCTTATCAATCTCTAGTAGTGTCTAAACACAACACTA
TATCTATATATGCTATGCTCTAAACATATACATCATACTAAAAAGAGCCCATAGAAAATA
TCCTCTCTTAATAGAGAGGATATATAAAATTGTAATACTAACGTTTTGAGTATTGTGGAC
GACAACGTGCTTTGTGTAAACCCACTTTTTTACGTTCAACACGACGAGCATCACGGGTAA
CAAAGCCCGCAGCACGTAACGCTGGACGTAAAGTTTCGTCGTATTCGATCAATGCACGAG
TAATACCGTGACGGATTGCACCTGCTTGACCAGAAATACCACCACCTTTAACAGTGATGT
ATAAGTCTAATTTATCTGTTAACTCAACTAATTCTAATGGTTGACGAACGATCATGCGAG
CTGTTTCGCGACCGAAGTAAACTTCTAAAGAACGTTGGTTAATGGTGATGTTACCATTGC
CCGGTTTGATAAATACACGAGCTGAAGAGCTTTTGCGGCGACCTGTGCCGTAGTTTTGAT
TTGCTGCTGTCATTTTTATGCTCCGTGATTAGATATCTAAAACTTGTGGTTGTTGTGCTG
CGTGGTTGTGTTCGTTACCTGCATACACTTTTAATTTACGGAACATTGCACGGCCTAATG
GACCTTTTGGCAACATACCTTTAACCGCAATTTCAATCACTGCTTCTGGACGACGAGCAA
TCATTTCTTTGAAGGTTGCATCTTTAATGCCACCTACATAGCCAGTGTGCCAGTAGTAGA
TTTTATCAGTTTCTTTTTTGCCTGTTACCGCTACTTTTTCCGCATTGATAACGATGATGT
AATCACCTGTATCAACGTGTGGAGTGTACTCAGCCTTGTGTTTACCACGAAGACGACGTG
CTAATTCAGTAGCTAAACGACCTAAAGTTTTACCTGTCGCATCTACTACATACCAGTCAC
GTTTAACTGTTTCTGGTTTTGCTACAAAAGTTTTCATTAATTAAATACCAAAATTTAAAG
TTTAAACCCAATATCCTAATGGATATTACCTATTAATACGGTAGAATCTGACCCCTTCGA
GTCTTATTCAGACCAAACTTATATGGCGGGAATACCATACAAAAACAGGGTGGCAAAATT
ATACAGATTTATTTACTAAAGATCTAATTCTTTTTTAAGAAAGAGTGGTTTTTGCGGTAT
ATTTCAAAATTCCAACAAATTTTTATAGGTTTTACTTCTCATCAAATTGAGAAAATGATA
AAAAACAGCTACATCAAGCTAACTAACTGTAAAGGAGTGAACTATGGAACAATGGTCTGG
TAACGTGTGGACTGCAATTATTGCAGCATTTATTGTTGGTTGTATTATTAGCTATGTTGT
TGTGAGAGCAACAAATAGTAATGTCAAAAAACAACTCAAGCTTGAAGCCGATTTAAAAGA
AACTACCAAAAAATTGGACGAGCAAAAACAGCAATTAGAGCAACACTTTGAGCAATCTGC
AACATTGCTTGCGACTCTTGCTGAAGACTATAAGAAACTCTATACCCATTTAGCAAAAGG
TTCAGAATCATTATTACCATCCGATTCTGCAAAAATTGAGTTTTTCCAACAGCCTAAAAT
TGAAAATAAACCTCAAACAGATGAAGATCAACCTAAAGATTATTCGGAAGGCTCCTCTGG
TTTACTAAAATCCTAGTATTCATATATTATTGAATTTAAGAGTAGGGAATCCCCTCTTAA
ATTCTCTTTAACTACATTTTTCTTAGAACATATTGTCTTTATTATCAGAAAATTTGATCG
AAAACATTATATTAATTTTAATTTCAGATTAGAATTTGAAAAAATTTTTTAACTTATCAT
TAACAGGAAAATACAATGTCTTGTTTATTTATTACAGGCACAGATACAAATGTAGGAAAA
ACTATCGTTACAAGGGCTCTATTACAAACAATATCTAAATATGAAATTCCCATTGTCGGT
TATAAGCCTATTGCGTGTGGTGGCGATGATTCTTTACCCACAGAACCCAATCAAGATGAT
TATGCCTGTGAAGACAATAGTGATGTCCTCATTATACAGAACAGCTGCCCTTTTCCTGTA
AAATATAGAGAAATTAATAGCTATTCTTTTATCCATTCTAGTACGCCAGTATTTGCAGCG
CTAGACGCAGTACGCCATATTTCTGTTAATAAACTGGATCACGATCTTCAACGTTTACAC
CGACAATATGCAAATGTTCTTGTTGAAGGCACTTATGGCTGGTTAACACCTATTAATAAA
GACCTAAGTTTTGCTGATTGGGTTAAGAAAAATAGAATGCCAGTCGTACTTGTTGTGGGA
ATAAAAGAGGGTTGCATTAACCATGCACTTTTAACAGCGGATGCGATTCAACAGAGTGGG
GTTAATCTTATCGGATGGATTGCAAATCGAGTAAATCCTGGGCTACGTCACTACGCTGAA
TTAATTGAACTCCTTAGCAAAAAAATCAATGCTCCATTACTAGGACAAATTCCTTATATT
GGTTATCCTAGTAAAAAAGAACTATCTGAGTATATTCAGAACCCAGAGCCTCTATTAAGT
TTTTTCCATAAATAATCTAATTGCTGGCTCTTTATTGGTAATAATAGACTAACAATCATG
ACTACAAAGGTTGCTATATAATTTTAGCAACCTCTCTGATTTCTATGCTATTTTAGCTAG
TTAAATAATTCATAAATGCTGTAATTACACCTAAGTTAACCACATCCACAAAGAATGCAC
CTACAAGCGGTATGATTAAGAATGCTTTATGTGATGGTCCAAAAGTTTCTGTGACAGATT
GCATGTTTGCGACCGCAGTTGCAGTTGAGCCTAAGCCAAAACCGCTGTGACCTGCTGCGA
GAATGGCTGCATCATAATTACTTCCCATTACTCTAAAGGTCACAAAATATGCATAAAGTA
CCATAACTATGGTTTGAGCAATAAGGATAGGTAACATTGAGCCAGCAAGGTCTGCTAATT
CCCAAAGTTTAATGCTCATTAATGCAATTGCTAAGAATAAGCTTAATGATGCGTTACCAA
ATACGTCAATAGCACGGTCAAACATATCAAATTTAAACACTAACGTTAATACGTTTCTTA
ATACCACACCAAAACCTAAGGCCCATACGAACTGCGGTAAACCTGAATCAGGGAATACTT
TAACCATAACTGATGAGAATGCTAGACACGCTGCAAATAATGCCATTGTTTCGATCGTTG
ATGTTGCTGTGATTAAGCGTACATTGTCAGCATCTTCAAATGTATCGTCAGCATATTTTG
CTTCTACGCTTTCAACTTTTACATTGTGTTTAGATGGGGTAATTTTCATTTTGTTGATAA
GACGTCGAGCTAATGGACTACCGACTAAACCTCCAGCCACTAAACCAAATGTAGCAGATG
CCATTGCCATTTCCATTGCACCTGCAAGCCCATGTTTCTCTGCAAAAACCGTTGCCCAAG
TTGCACCTGTGCCGTGTCCGCCAGTTAAAGTAATAGAACCTGTAATTAAACCAACAAGTG
GATCAATACCAAGTAGCATAGCTAAACCAACGCCAACACCATTTTGAACAAGGATAAATA
TACTCACGATAACGAGGAAAATGACAAGTGGGATTCCACCTTGTTTCAAACGGGAAAAAT
CTGCGGATAAGCCGATAGATGAGAAGAAGGCCAACATGAAAGCTGTACGTAAAGAGCTTT
CAAATTCAAAGGTAATTCCAGCGAATTTATATAGACAAAAAATGATACAAGCGATAAATG
TCTTTTTAAACAGATATTTATTGTAGTTTTTTTGAGTTAGATCTGATTTTTTATATGTAA
ATTTTGGTAAAATTATAGCAATTTTATTTTTATGTGAGGCTTTTATGAGCGAAATTGCAT
TAACAGTGAGCCTATTATCCTTAGTTGCTGTCATTGGGCTATGGATAGGGCATATTAAGG
TGCGGGGCGTAAGCCTTGGTATTGGCGGTGTGTTATTTGGTGGGATACTGGTTTCCCATT
TTATGACGCAATATGGTGTCAAACTTGATGGTCATACCTTGCACTTTATTCAAGAGTTTG
GTCTGATTCTCTTTGTCTATACCATTGGTATTCAAGTTGGTCCGGGTTTCTTTGCTTCAT
TACGCCAATCAGGATTAAAGCTCAATGCTTTTGCTGTGATGATTGTTGGGATAAGCGGTA
TTTTAGTGATTTTATTACACAAAATATTTGATGTTCCTCTTCCTGTGATATTGGGTATTT
TCTCTGGTGCGGTAACTAATACACCATCATTAGGTGCTGGGCAACAAATCCTGACGGAAT
TAGGCGGTGAGTCCATTACAGCTGTGATGGGTATGGGGTACGCAATTGCCTATCCTTTCG
GGATTATCGGGATTCTATTAGCGATGTGGCTTATCCGTATTATTTTTAAAATTAATGTGG
ATAAAGAAGCCGATGAGTTTGATTCTGCAACCAACAATAAAAAAGATGGATTAAGTACGA
TGAACGTTCGTATTACAAATCCAAATTTGAATGGGTTGATGCTTCAAGAGTTTCCTGATT
TTGAACTGCACGAAGTGGTTTATTCTCGTATTAAGCGTAATGATGAGTTGTTTGTGCCTA
AAGTGCATACCCAAATCCAAATAGGCGATATTCTGCATCTTGTGGGAACAAAAACTGCGT
TGCATAAAATGCAACTCATTCTTGGTGAAGAAGTGAATGTTTCACTTTCGACAAAAGGCA
CAATGTACCGCACAGAACGTGCTGTCGTTACCAATGAAAAAGTATTTGGGAAACAAATTC
GCCAATTGATGTTAAAAGGGAAATACGATGTAGTGATTTCTCGCTTAAACCGTGCGGGGG
TTGAGTTAGTTCCTAACGGGCAAATGACATTGCAATTTGGTGACGTGTTGAACTTGGTTG
GTCGCCAAGAAGATATTGAGGCTGTGATGGCGATTATCGGTAACGCTCAACAAAAATTAC
AACAAGTACAAATGTTGCCTATCTTCATTGGGATTGGCTTAGGGGTGTTATTAGGCTCTA
TTCCAATTTATCTGCCAGGTTTCCCCGTTGCATTAAAATTAGGGTTAGCTGGCGGTCCTT
TAGTCGTTGCATTAATTTTGGCAAGAATAGGAAGTATCAAAAAACTCTATTGGTTTATGC
CGCCAAGTGCAAACTTAGCATTAAGAGAAATTGGTATCGTGCTTTTTCTTGCAGTTGTAG
GTTGGAAAGCAGGCGGAAACTTCTTGAATACCTTATTAAGTAATGATGGTCTAGCGTGGA
TTGGCTATGGTGCAATAATTACTTTTATTCCATTAATTGTTACAGGGCTGGTTGCTCGTA
TTTATGGTAAATTAAATTATCTGAGCCTATGTGGATTGCTTGCAGGTTCAATGACGGATC
CACCCGCTTTGGCATTTGCAAATGGTATTAAAGAGGGTAATGGTGCAGCAGCACTCTCTT
ATGCGACGGTATATCCATTAGTGATGTTTTGTCGAATTATCTTGCCTCAAATTCTCGCTA
TATTATTGTGGGTAGCTGGCTAATCGTAACTAAGCAATCTAGTTATTGACAGTTCAATAG
ACTAGATTGCTCAATTTCAATAAAACGCAATAAGTTTCCAACAATATTTAGGATCCATTC
ACGCCATTTTTATAGGATTATAATTTATTTTCTATGATAAATAATAGGATGTCTTAATCA
TGGATTTAACGTTATAATGAGAAATAAATCTGTTTTTTAATGGAAATACTACTTTATGTA
TCGCTTAACCTTTTTTTTGATATCTACTTTGCTGTTTAATTCCTCCCTCTCTGCCAAATG
GCTAAAGATCAATGATGTAGACTATATCTGGGGACCATTTAAAATCTATAATATTTCATT
ATTCTCTGAAACTGGCAGTTATACTAATAGCACACGCCCATTAATGCTGACTCTAAAATA
TCAAAAGCCCGTTGAAGGGCGTGATTTTGCAATTTCTTTAGCTAGATCTTGGTCTAATTT
AGGCATCACTCTGCAAAATCAAGATAATGTGGTTGATCGTTTGCGTAAAATTTTACCTAA
TATCAAGAAAGATGATTCTCTCAGTTACATTGCTTTAGAAGATAAAGGATATTTCATATT
AAATAATATTGTTATTCCTGAAGAATTTAACAAAGAATTTAATGACGCTGTAGTAGCAAT
ATGGCTAGATCCTCGTGTAGAAATTGGGCGTAAACTTGTCAATAAAGAAGAAAAAATCTT
CATTGCAAACATCCCTAGAGTTTTAGAGACACAAAAACCACAAAATATAGAAAATAATAT
AGGAGTACATGAAGAATCAATAGATCCTGTGGTGGACTCAAGCAAAGTATCTAATGATAT
CAAACAGAACTTAGACTCTTCAATAATGCCTAGAGTACAAGATAAGCCTTTAACACAGTC
AAATGAAGAGAATATGAAAGAAGCAGAAAAACCACTTGAAGATTCAGAAATTGATATTTC
TCCTCCTTTAGATCCCATACCAGAAGGCAAATATCTAAATATATAGCTGATTATTAAAGT
GTTTATAGCATTCATAATAAATCGACAATGCCGATTCAGAACTGGAAACTGGCGATGAAT
CGATTTATGATTGATTTTGGTGATCGCCTAGACGATCACCGTTAAGTTGAAATGGGTGTT
TACACAGAATTTGGGATAGGGTCTAGAATCATCTAAGCGCTAATACTTCACCGTATGCCC
ATAGCTTTCAATAATACCTTTAATATGCTCTAACGATTCTTTCGTCGGTGGCATCACATC
TTCTAATTCATATTCTAACCCTAAGGTTTTCCATTTATGTGCGCCTAAACGGTGGTATGG
CAGAAGTTCGACTTTTTCTATGTTGTCCATACCTTGAATAAACTGACCCAATAAATGAAT
ATCTTCATCGGCATCCGTATAACCTGGTACAACCACATAGCGGATCCAAGTACGTTGATT
ACGTTTATGCAAATAACGAGCGAAGTCTAAGGTACGTTTATTAGAGACACCGATAAAATC
TTTATGAATTTCTTCGTTCAGCTGTTTTAAATCAAGCATAACGAGATCGGTTACATCTAG
CATTTCATCGACTAGCTCTGAATAATTCCGCACAAAACCATTTGTATCTAAACAAGTATC
AATACCCTCAGCTTTACAAGCACGGAACCAATCACGCACAAATTCCATTTGTAACACGGC
TTCGCCACCTGATGCTGTTACGCCCCCGGCCGTTGCTCTCATAAAATGTTTATACGTCAC
AACTTCCTTCATTAGATCTTCTACGGAGATCTCTTTCCCACCTTCAAGATCCCAAGTATC
ACGGTTGTGGCAATATTTACAACGCATTAAACAGCCTTGTAAAAACAAAATAAAACGAAT
CCCAGGCCCATCTACTGTGCCACAAGATTCGTAAGAGTGATAACGTGCTAAAACAGTCAT
TCTTTTTCCTTTAAATAAAGTACGATTAGGACAAATGTCCTTAAACATTTCTGCTAATCG
CAATTAATGCGTAAGATACAATAAGCGGTCAGTTTCTGCAAAAGTTTTGCAAAATCTGAC
CGCTTATTAGCTTAAACTAAATTACATCGACTGTGTGAAAGTACGAGTAATTACGTCCAT
TTGTTGCTCTTTAGTTAAAGAGTTGAAACGCACTGCGTAGCCTGAAACACGGATTGTTAA
TTGTGGATACTTCTCTGGATTTTCCATCGCATCTAATAACATTTCACGGTTCATTACGTT
TACGTTTAAGTGCTGACCACCTTCGATGGTTGATTCGTGGTGGAAGTAACCGTCCATTAA
GCCTGCAAGGTTACGTTTTTGAGATTCAAGATCTTTACCTAACGCATTTGGTACGATTGA
GAAGGTATAAGAGATACCATCTTTCGCGTAAGCAAATGGTAATTTCGCCACAGAAGTCAA
TGACGCTACCGCACCTTTTTGGTCACGTCCGTGCATTGGGTTTGCACCTGGTCCGAATGG
CGCACCTGAACGACGACCGTCTGGGGTGTTACCTGTTTTCTTACCGTAAACCACGTTTGA
AGTAATGGTTAATACTGACTGTGTTGGAGTTGCATTACGGTATGTTTTGAGCTTCTGAAT
TTTCTTCATAAAGCGTTCAACTAAATCAACTGCAATGTCATCTACACGGTTATCGTTGTT
ACCGAATTGTGGGTATTCACCTTCAATTTCAAAGTCAAGTGCTACGTTTTTCGCTACGCC
AACCACTTCGCCTGCTTTATTTTTGATTTCGATGTCGCCACGGATTGGTTTTACTTTCGC
ATATTTGATTGCAGAGAGTGAGTCTGCTGCAACAGAAAGACCAGCGATACCACACGCCAT
TGTGCGGAATACATCACGATCGTGCAACGCCATTAATGCTGCTTCATAAGCATATTTGTC
GTGCATAAAGTGAATGATGTTTAACGCTGTGACATATTGTTTCGCTAACCAGTCCATAAA
GCTGTCTAAACGGGTCATTACATCATCGTAATCTAAGTATTCAGACATAATTGGCTCAGT
TTTCGGTCCAACTTGGTCACCTGATTTCTCATCAACACCACCATTGATTGCGTATAGTAA
GGTTTTCGCTAAGTTTGCACGAGCACCGAAGAACTGCATCATTTTACCTACGATCATCGG
GCTTACACAGCAGGCAATCGCATAGTCATCGTTTTGGAAATCTGGACGCATTAAGTCGTC
ATTTTCGTACTGAACAGATGAAGTTTCGATAGACACTTTCGCTGCATAGCGTTTGAAACC
ATCTGGTAAACTTTCAGACCAAAGGATTGTTAAGTTTGGTTCCGGTGATGGACCCATTGT
GTAAAGGGTGTGTAATAGACGGAAGCTGTTTTTGGTTACTAATGTACGACCATCTAAGCC
CATACCTGCGAAAGTTTCTGTTGCCCACATTGGGTCGCCTGAGAATAATTGATCGTACTC
TGGGGTACGTAAGAAACGAACCATACGGAGTTTCATTACTAAGTGATCCATTAATTCTTG
AGCTTCTTTTTCAGTGATTTTGCCTGCTTTTAGGTCACGTTCAATATAAATATCTAAGAA
GGTTGAAACACGACCGAAAGACATTGCTGCACCGTTTTGTGATTTCACTGCTGCAAGGTA
AGCAAAGTAAACCCATTGTACCGCTTCTTGTGCGTTAGTTGCTGGGTTTGAAATGTCAAA
GCCATAAGATGCTGCCATTTCTTTCATTTTGCCTAAAGCACGGTGTTGTTCTGCAATTTC
TTCGCGTAATTGGATTGTCGCTTGAATATCTTCGCCACGCTCTAACTGCTCTTGTAAAGA
GGTAAACTGTTTTACTTTATCTTTCATTAAGAAGTCAGCACCGTAAAGAGCCATACGACG
ATAGTCACCGATAATACGACCACGACCGTAAGCATCAGGAAGACCTGTAATTACGCCTGA
TTTACGGCAACGTAAAATGTCTGGAGTATAAACATCGAATACACCTTGGTTGTGGGTTTT
ACGATATTCAGTAAAGATTTTCTCTACTTCTGGATTTAATTCACGGCGATAAACTTTACA
AGAGCCTTTCACCATATTGATACCGCCAAACGGCATAATTGCACGTTTTAATGGTGCATC
TGTTTGAAGACCTACTATTTTCTCTAAATCTTTGTTGATATAACCTGGTGCGTGTGAAGT
GATGGTTGATGGAATATCGCAATCAATGTCATACGGTTCGTGGGTTTTGTTTTCCACTTT
GATTTTTTCCATCACATCTGCCCAAAGCGTTGTAGTTGCTTCGGTTACATCTGCTAAGAA
AGATTCGTCACCTTCATACGGCGTATAGTTTTTTTGGATAAAGTCACGCACGTTTACATC
AGTTTGCCATTCACCTGGTGCAAAACCTTCCCACGCTTTCTTTTGAGCTTCGGTTAGTTG
AGTCATTTTAAGTCCTCGTTAGTTAATGTAATAAATTGGAACGCAAGCGGTGCGATTTTG
CAAAAACACTGCGAAAAGTGACCGCTTACAAGTTTTGAATTAATGTTTTTTTAGATGCAA
AAACCACTGCACCATACCGATAAAAAATGCACCACCAACAATGTTACCTAAGGTCGCTGG
AATTAAATTTTTCACCACAAAATTTGCCATTGTTAAATCAGCGAATTGACTAGGATCAAC
CCCTATCGCTGTCCAAAATTCAGGGCTTGCAGAGCCGTGAATTAACACGCCCATTGGGAT
CATAAACATATTCGCCACACAGTGTTCAAATCCAGATGCCACAAACATTGCTATCGGCAA
AATCATAATGAACGCTTTATCCGTCAGGCTCTTACCTGCATACGCCATCCATACCGCAAT
ACAGACCATCAGATTACAGAAAATCCCCAAGCTGAATGCTTCAATCCAAGTATGATGGAG
CTTATGTTGGACTGTTTTTAAAATAGTCAAGCCCCACTGCCCATTTGCAGCCATAATTTC
ACCGCTAAACCACACTAACAGCACAATAAAGGTCGCACCGATGAAATTACCGCCGTAAAC
AACAAACCAGTTTTTAAACATCTGAGCCAAACTAATTCGCTTACTTGCTTTAGCTACAAT
GGTCATTGTCGTAGAAGTAAAAAGTTCAGCCCCGAAAACAACACACATTATAATGCCAAG
AGAGAACACAACACCGCCGATCAGTTTTGCAACGCCCCACGGCAGTTCCCCTGCACCGAC
TTGTGTTGTTGCATAAAACACAAAGGCAATTGAAATATAAGCACCTGCGGTAATTGCTGA
AATGAAAGAATAAAATTGATTTTTTGTCGCTTTATAAACCGCACCATCTTCGGCGATTTT
AGCCATCTCTGCTGGAGAAAACATCACTATCCTTAAATGAAAATTTGAAAATTTACAAAA
TTTGTTGAGAATTATAGACCTGTTGAAGTGATCATCAAATAAATTTTCAACATAAACGGA
ATAAAGTAGAATTATTTCTTGACCCACATCAAGTTTTAACATTGATTAAAATTTAACAAA
ACACAAATTTAACAGAACAGTTACAAAAATGTCCGATTATTTGACCGCTTTACTTGGGAT
TTTCCTTGACAAAGAAAATCAATGTTTAATTATGTTTGCCAGCAGTTTTTTAAGTTCTAC
GCTACTGCCTGGCAACTCAGAAATCATCTTCAGCACCTTTGCTACACAAGCCTTTGCGAA
CAACCATTCCTTATATGGATTGTTTATCAGTGCCACATTAGGCAACAGCTTAGGTAGCCT
AACAACCTATTTTCTAGCAAAACTTTTTCCACCCCCAAACTATCACGAACAGCAAAATCA
ACGTATTCGATTTGCACTTAAATTTAGCCAACAATACGGCGTTTGGGTGTTACTGTTTAG
CTGGCTACCTATTGTGGGCGATCTCTTTTGTGGTGTCGCAGGTTGGTTACGTTTTGATTT
TTGGAAAAGCCTATGTTTCATCGTATTAGGCAAAGCTATTCGTTATGCATTATTGCTTTG
GAGTGTTTATTTGGTTGTTGGTTGAGAATGAATAGTCTAGAATATCGCAAATCTATTCTT
GTTGAGAAATTTTATGTCAAAACAACTGCCTGAAATCAAATCTGTTTCAGTGATTGCCAA
AACACGTATATTTGAAGTGCAATCCGTCGATTTACGTTTTTCAAATGGCGAAGAACGTAC
TTACGAACGTCTAACTCCACAACGCCGTTCTTCCGTAATGGTCGTGCCGATCTACCAAGA
TCAACTCATCTTGGTAAAAGAATATGCCGTAGGGCCTGAACGCTATGAACTCACCTTCCC
TAAAGGCATTGTGGATAGTGGAGAAGATCCTGCACTGAGTGCAAATCGAGAATTACAAGA
AGAAATAGGCTTTGGAGCAAAAACAATCGAACCACTACGTTCATTATATAGTGGACCTAG
CCATATGTATGGTTTAATGCACCTTTTTGTGGCACAAGATCTTTACCCATCACAGCTAGA
AGGTGATGAACCAGAGCCACTTGACATCATCTATTATCCATTAAACAAAATTGACGAACT
GCTTGCCGACCCTAATTTTGCCGAAACACGCAATTTATCCGCCTTATTTTTATTAAGAGA
ATACCTCAATGCAAAAAACTAGCCTACACATTTTATGGATTTATCCACTACTTACCCAGT
TACTCGGCTCTGCCCTATTACCCCTTTTTAGCGAATTTAGCCAAGGGGGAATGTTGGTTG
TTTTTGTCTTATTTACCGTCCCAGCTTTTCTATTTGCATTAGTCAGCTACAAACAACAGT
ATCACCAACGAAACATCATTCAAATTGCCTTTTTCTCAGGGGTAATAATGTTCATTTACA
GCCTTTTTTCATTTTCACTAATGTTGGCTTTTGATGAATACACCAGCCTTGAAGATCCTA
TCCCCCTATGGGAACAATCCCTTGCCGTGATCTTATTTGCTCTGACCTTTGCTTTAGCAA
AAGTAATGTACGCACTGTTGGTGTTGAGATTGTTTTTGCCGAAGGTGTAAGTCGCTTACA
TTAATAGAATGGAGCTAGACACTTCGGGTTTAATAATGGCGAGAGTTTTTTAGATCATTG
GTTATCCTTATATTCAAGTTAAGGCAGGGTGAGAAACTTCCTCCTAATAAATTTATAGGT
CTCTCCTAGATAACGACTAAAATCCCTATTTAGGTTAAGATAACCCAATAAGCAAAAGTT
ATCTAAGTCAGTATAAACAAAATAAACTTATTGAGCTGTTTGTAGCAGATATCACTGTTC
GAACAGCTGCTGAGTTGATAAATGTAAATAAAGCTACCGCAGCCTATTATTTCCATCGTC
TGTGATTGCTTATCAAGCAAAACAGTCTACATCTTAAGAGGTTCGATATTCAAGAACAAG
TGAAGCCCGGCAGTATTGTTTACACCGATTTCTACCGAAACTATGATAAGTCTGATGTAA
CTGAGTTTAATCATTTTCGCATCAATCACAGTACCTACTTCGCAGAAAAACAAAACCCCA
AACGAAAGGACTAAGTCCGATACAATATCGAAATCAGTCCTTTGAATAGCTGTATAACTT
TTGAAGGTCAGATCATTTTATTCATATTTTAAAAGGTAATTTGAAGCCTTTTACCATAAA
ACTTTAGGGGCTGACGTAGATTAGCCCCAATAAAAAAGTACCCCGAAGAAGAAACCCAAG
CCCCAATTTGGCTAAATGCACATAAGCTTCCCAACCAGTGCTTCTTTTTAACAAAACTTT
TGGGGCTGTATTAGATTAGCTAGTATACCAACCTACATCAGCCCCTATAAATAAGGTTGT
AAGAGCAAATTACATTTGCCCCAAAATGATTGCAGGAATGTCAGGGCGAAGTCATTCGCG
CCTACATTTTATTTACACAATCTCACTCGGCGTAAAGAAATAGGCAATTTCACGTTTTGC
TGATGTTTCAGAGTCTGAGCCGTGAACTGAGTTTTCACGGTAGCCTAAACCAAACATTTT
GCGAATAGTGCCTAGTTTACGTTCTTCGGGTTTGGTTGCCCCTATTAACAAGCGGTAGTT
TTCCACGGCATTTTCGCCTTCTAACACCGCAACAACGATAGGCTCAGAAATCATAAATGC
CACGAGCGGATCAAAAAAGTCTTTGCCTTGATGTTCTGCATAAAAACCTTCCGTTTGTTC
TTTGGTTAAGTGAAGCATTTTTAACGCTTTGATCGCTAAGCCATTTTTTTCCATATAACT
TAAAATTTCACCGATAAGATGACGTTTAGTCGCATCGGGTTTAATAATGGCGAGAGTTTG
TTGGATCACTTGTTGTCCTTATTATTGGGTTAAGACAGGGTGAGAAATCTCACCCTGAGT
AAATTTATTTCACCTGCATACCAGCCGTCACGCCGCTATCGGCGGAGAGTAAATAGAGAT
CCGCACCGCCTGTACCGGCAGATAAAATCATACCTTCCGACATACCAAACGACATTTTGC
GTGGGGCAAGGTTGGCAATCATAATCACAAATCTGCCTTCAAGCTCTTCAGGTTGGCTGT
ACGCCGCTTTGATACCAGAGAAGACTTGGCGAGTGTGATCGCCTAAATCAAGTTCAAAAC
GTAACAATTTATCCGATTTCGGCACAGCTTCACATTTCAATACTTTTGCCACACGCAGAT
CGAGTTTGGCGAAGTCGTCAATGGTGATTTCAGAGGCAATCGGTTCAACTTTGGTTTCAC
AAGCGGTCATTTCTTTTCCTTTTTTTGCAGTTTCTGCTTTTACGCTTTCGGCGAAAAGTG
CTTTGGTTTCTTCAATCACAGCGTCAATCTGTTTTTTCTCTAAGCGAGAGAAGAGCGATT
TAAACGGTGCAATGCTATGGGCAAATAGTGGCGAACCGATGTTGTCCCAACGCAGTTCCG
TTTGTAAAAAGGCTTCGGCACGTTCTGCGAGTTTTGGTAATACTGGTTTGAGATAGCTCA
TTAATACACGGAATAGCTCTAAGCCCATTGAACAGACCGCTTGTAATTCGGCATCTTTGC
CTTCTTCTTTGGCAATTACCCAAGGGGCTTTGTCGTCAATGTATTTATTAGCTTTATCCG
TTAATGCCATAATTTCACGGATCGCTTTGTTGTATTCACGCGTTTCAAAATAAGTGGCGA
TCTGCTCCGATTGTGCAACAAATTCATCAAAAAGCGCTTGATTTTCTAATGTTGAAGCGA
GTTTGCCTTCAAAGCGTTTTGTGATGAAACCTGCGGTACGAGAAGCCAAATTGACTAATT
TATTGACGATGTCGCTGTTTACCCGTTGTACAAAATCTTCTAAATTGAAATCGAGATCTT
CAATGCGGTCGTTCAGTTTCGCGGCATAGTAATAACGCAAACATTCAGGATCGATATGTT
TCAAATAAGTACTGGCTTGAATGAAAGTACCACGGGATTTTGACATTTTCTGCCCGTCCA
CCGTCACATAACCGTGTGCAAAGACGTTTGTTGGTTTGCGGTATTCGCTTCCTTCTAACA
TTGCAGGCCAGAATAGACTGTGGAAGTAAACAATGTCTTTACCGATAAAGTGATACAACT
CGGCATCACTCTCTTTTTTCCAGAAATCATCAAAGTTCAAGCCCGTGCGGTCGCAAAGAT
TTTTAAACGAGGCCATATAGCCGATAGGGGCATCAAGCCAAACATAGAAGAATTTGTTTT
CGCTATCTGGAATTTCAAAGCCAAAGTAAGGCGCATCACGGCTGATGTCCCATTGCTGTA
AACCGCTCTCAAACCACTCTTGCACTTTATTGGCAATTTCAGGTTGAAGCGAGCCAGAGC
GTGTCCACGCTTTCAGCATTTCTTCAAAACTTGGTAGGTCAAAGAAAAAGTGTTCCGACT
GTTTTACCACAGGGGTAGAGCCTGATACTACCGAGCGTGGATTGATTAAATCCATCGGGC
TATAAGTAGAAGCACAGACTTCACAGTTATCGCCGTACTGATCTTCCGCTTTACATTTCG
GACAAGTACCTTTAACAAAGCGATCAGGCAAGAACATATTTTTTTCAGGATCGAACAACT
GCGAGATCACCTTGCTTTTGATAAAACCATTCGCTTTTAATTTTTTGTAGATAGCGGAAG
TATATTCACGGTTCTCTTCGCTGTGGGTGGAATGGTAGTTATCGAAACTGATATTAAAAC
CGGCAAAATCCGCAATGTGATCGGCTTTGGCTTTTTCGATTAACTGTTCAGGGGTAATGC
CGAGTTTATCCGCATTCAACATAATCGGCGTGCCGTGAGCATCATCAGCACAGACAAAGT
GAATTTCGTTGCCACGCATACGCTGAAAACGCACCCAAATATCCGCTTGAATATGTTCAA
GCATATGCCCTAAATGGATCGCACCGTTAGCATAAGGCAAAGCACAAGTAACCAGTATTT
TTCTTTTTGGATTTGACATTCTAAATCTCTCTAAAATATAGCAAAAAATTATAGGGATTG
TAGCGGAAAAGGGGGGGATTGTGTAGTTAAGATTTGGAGAGAGAGGGATTTTTCAACGCT
GTTTCTGGCGTTTCTCTTATTTCTAAAAGTTATAAATAACTAATAGCACATTATCTTTTG
AAAAAATTAATTTTTTTAGATAAAATGCCCCAATAAGGGCTGGTGCAAAGTAATCTTCGT
TATCCGCTAATGCTCGCCTACATAAAATTAATTACGATCTTTATAAAGAGTATTAAGCGA
GAAATTACTCCACCCAAGTTTCATAAAATAAATTATTTTAAATAAGTGGTACAAATTATG
AACATCAAAAAATCAATATTATCCACTATGCTTTTATCTTCTGCTGTGTTGATATCCTCT
TGTAAGAAAGATGGCACTGGCGGAAATTCTCCCCAACATAATAAAGAACAAAATCCAGTT
AATTCGTCGATAGGTAGCCATTCTAGTGCTGAAAGTAGTGGAACTACAAATAATGGATTT
AATAAACTCCCTGACAGACAGACAGACAGACAGACAGACAGACAGACAGACAGACAGACA
GACAGACAGACAGACANNNNNNNNNNNNNNTCTTCCAACACTAATCAACGTTTAAATGGC
TCTAGCGATTCTGCCTCGTCAAATAATTCGCTAACTTCTGATAATCAAAAGCCATCTGAT
GAGCCAAATAAGGTAGATAGCTCAAGTTCTGCTGATAGTTCAACAACTTCAAATGAACCA
ACCACTTCAGACAGCCCAACAACTTCGGATAGTCCAAATGCTACAGATAAACCTAGTACG
GAAAATACTAACAATGAACAAGCTACAGCAGAGACGACAGATAAGCAAGAAGTAGCAAAA
GAGGAAGTAAAAGAGGAAAGAAAAGAAGAAATCACAGAAGAGCCAAAAGTAGAAAATAAA
GAAAAAACACAAACAGAAACTGAAAATCAACCTCCTAGAGCAGAGGAAAATCCACAAACA
GAGGAAAATTCACAAGCAGAAGAAGATCCTCAAGCTGATGAATTGCCGAAAGTTGAAGAA
CAGCCTGAAGCCGAAGAAAAGGCTGAAGAGGAAAAAGAATCTCAAAGCTCTGAAATTCAA
ACTGCTCCAGAAACCCAAACTAACAGTAATGAAATACCAATAAATAATGAACCGACTAAT
AATGAAATATCGAGTAATAATGATCCAACAAATAATATTACTCATAATGATAATTCTTCT
GGAGAAAATATAAATCAAGAAAATAATGAAACCGGCAAAGAAAACAGTTCCGAGGATTCG
CCTTCTTTCAATCAAGATTTAACTACAACAACTCCAGAAAATAATAATTTATCTGCTGGA
AATAGTGATGATAATAAAAATACTGATACGGAAAATAATGTATCAGGAAATAATTCGGTA
GAAAATAATGATGTTACTTTAAATTTAAATAATAATTCAGAATCTACAACTCCAGAAAAT
AATCCTTCTACACAATCTAATCCATCAATAAAACCTGTGGATAATCAGTCTTGGGTTCAA
CCTCAGGTTGAAAAGTTAGATAAAAATAATTATCAGCAAACCGCCCAAGAAACAAAATTT
ACCAATAAAATTGGGATTGTTGATATGGATTATAATGTGCGTGATGATCTTGGCAAAGCC
TTTAAATTTGAAAATGGCTCAGATCGCATTATCTTAAATGCTGGTTTATATACACGTGCA
AATGGACATAAAAGCTCTCATGGTACGATGGTTGCTGGTGTTATCGATCAGAAAAACAAA
AATGCTACGCTTTATGCTTATACTGCAAAATCCGCTTATATGGAAGCTGTAAGTGCATCT
AATCAGCATTATGATGAAGCATACAGACATGGCGTGAGGATTTTTAACAACTCTTATGGT
AATAATCCACATAGAGACAGTGTAAATGGAAAAGGGTGGAAACAATTATCAGATTTACAT
CTGTATAAACAATTAGCTGAAATGGCAGAAAGAGACAGTATTTTTGTATGGGCATCAGGT
AATGATGGCAGAGATAAAAAAACTGGACGAAGTGAATATGCAACCATAGAGGGGCATGTG
CCTGTAATACGAGATGGAGCAAGAAAAGGCTGGATTGTTGTAACTTCAATAAACCCACAA
AATAGTGGAGTGATGGAATATGCAAGTCAGATTGGTAAAGATGCCAAAAACTGGGGTATT
GCAGCTCCCGGCGAGTGGTACTTATTTGGTGATAAAGTACGAACAGAAGGAACCTCTTTT
GCTACACCTGTTGTTACTGCTGCCGTGGCTAATGTTTGGGAAAAATTTGATTGGATGGAT
CATCATTTAGTGACCCAAACTATATTATCTACCGCAAATAAATTGGGTTCAAGTGAAGTT
ACTGAAGAACCTAACGAACGTGTTGGTTGGGGTGTTTTAAATCAAGATAGAGCATTAAAC
GGACCTGCTAGATTTGATACAAAACTTTTAACCAATGATAATAAAACTCACGTCGTAGCA
AAATTAGATTACAAACATCATACCGACCGCACTAAATATACTTGGTCCAATAATATTAAA
GGTGACGCCGGATTTAAAAAACAAGGTACAGGAACACTTTATTTTACAGGTTCAAATTCT
TATAGTGGAAATACAATTATCGAAAACGGAACTTTGGTAGTTGGAAATGAATTAACACAA
TCTGCGGTAGAAATTCAATCACAAGGAACATTATTAACGAAAAATTTAGTGAATACTGAA
AAAGAAGTTAAAATAGTAAAAAATGTAGATAATAAAGGTTCCTTGGAAGTTTATGGAAAA
GGATTAATTATTGAGGGGAATTATACCACTTCAAATAATGCCAGAACGGTTATTGATATA
GATAAATCTAAATTAAAAGTAAATGGAACAGTTAATTTACAAGGTTCCTATATTGTAGCC
GATGTTGAAAATATTAATGAAGTGGTTTCAAGAGAGCCTCAAACTAAAACCATTATTGAG
TCTCAAAATCCTATCCAAAATTATAATGGAAATTATAAAATATCAGATCGGGCTAACCCT
TATATTGATTTAAAAGAAATTAAACTCAATAATGAGAATAAAGAAATTATTGCAACCTAT
AAACGAAATGATACAGAATTTGTATTAAATGCAGCTAATGAAAATTCATTAAAAAATGTC
TATACTGCGAGAAGTTTTGATCTTGTTTTAGATAGTGCGAGTGATTCAGGAAACACAAAT
AAAAACCTCAGAAGTACGGCATTATCCTTTATTAATGCTAAACCACAAGCGGTAGCTTCC
GCAGTAGATTCTTTAAGTGGAGAAATATATCCGGCGGTACATCAGGTAGCATTAAATAGT
ATCAAGACCTTGAATAGACAAATCGCTAAACAGCAATTTTTAAATATTCAAGATATTAAG
CCTTATCATATTTATACCCAGTTAGCTACACAGAATTTAAAACTTTATCAGAATGATGAT
TTTGGATTTGCCAATTTGAAAAATAGTGCAGACTCACAATTAGTTGGTATAAATAAGCAA
TTTAATGCCTTTACATTTGGTATGGGGTTACAACGAGTTCATCAAAAATTATCTCCTTTA
TCCAGCCAAAATCAACAGGTTGGCAAGGTGGATTTAAAACAACACAGCTTTGCCTTATAT
GGAAAATATGATTGGAATAAATGGTATTATCTCAACCAAATCAGTTTCACGGATATTAAA
GGAAAATTAGACAGAACATTGTTATTGCCTAATGGAACGCAGGCAATTAAAGCTGATTTA
AAATTACGAAATTATTCGTTTTATAATGAAACAGGATTAAATCTACAATATGAAAAATTA
AGATTTAATCCATATATTGCTTTACATATTAACCGCTTAAAACAAGATTCCATCAATGAA
AAAGAAGATTTAGCATTAAGTATTGATAAATATCATAAAACCCATTATGGATATGAATTG
GGCTTAAGATTAAATCAATCATTATCTGAAAAACTTAATATAAATCTAGATGTTTCTTAT
CTTTATAATAAGAACAGTATGAATAATATGTTAAGTGGAAAATATATTGTTTCTAGTACT
GAAACAAAATTATATGGAATGAGATTGCCAAAATATGAATTTAAAACTAGTTTAGGTATG
GGCTATTATCTTACTGAGAACTTCAATATTTATGCTAACATCGCTTATTATAGATTATGG
AATAATCCAATGAAATCCTATTACAAAGAAGGAAATATTGGTGCGAAGTACAATTTCTAA
TTGTAATCCGATAAACAACTACTTGAAAGCACATTCATACCCCCGTGGAACGCCCACGGG
GGCTTTTTGCTTAATCATTGCTATATTCTTTATTTTCAGACTTTGGCAAAATGGGCAGTT
TTTTCTTCATATTTCAAAAAGAGGGCTTAAAGCCTTGTACTATAAGGCTTTAAGCCACTT
TTAGCAACAAATTTGTCTATTACACATTTTTTGCCGAATCAGACCGCTTGTTGTATGGAT
TATTTATCGAATTTCTTCCCTTCCATCACATTAATCCGTTATTTTATTTATCAATACAAG
CGGTGAAAAGATAATGTAAAGAGGAATGAAAACAACACCTACCATTCCCCAAACAAGAGC
TAGTCCAGTAGCTTCACTATCTAAAGTTGTTTTTTCTGAATATGCTACAAATTTGGTTTG
TAATGGCTGTGCTAATTTGGCTTTACTTAGGACTGCATCATGGTTTTCAATTTTGATCAA
CTTTCCATAAATGTCATAAAACTGATCTGACGATTTATTATCACGCACAGAAGTGAGTTT
TACCCTAAACTCAACATTAGGGGTGTTTACTTGATTTCTAATATAAATAATCTCCGCTTT
AGTAACAGATTTCATTTTTTCAGATTGAAGCAAGCGGATAAACTCAGTGTTTTTTCGTGT
TTTATAATCAGCATTATCCTTATCACCGCTTTCAAATTGATAACTATGCAAATCCCCGAC
AACATATAATTTATTATCAGCAATAAAAAATGCTCGGATTGTTTCTGTTTTGGCACTTTC
ATTTTGATACTCTGTTTTAGTACAAGCGGTCATAAAACATAAAATCAAGCAGTAACAGAA
AAAGCGTTTTAAGATCTGCATAGTTTTTCCCTTATATCATCTACGAGAGAGTTATCACAT
CCGGCAATTTCACCAACTGATTAAACAATAATTCTACCGCTCTTTCACTCTGAACAGTGA
CATTTAACGTAATTTCCGAGCCATTATTTTCTACATTGAGTGACAGCACTTCAAACCCAC
GGTGGCGGATTACTCTGAGTAAACGCTCAAGGGTTTCAGGGCGTTTATTAGCTTTGATAA
CGAATTGATATTGTTGCATTTTTCTTCTCCTTAAACCCCGATGTCTTCATCTAACATATC
TGTATTACACGCATTTGGCGGAACGAGCGGCCATACATTTTCTTCATTTGGGATACAAAC
GTGCAATAAATACGCCCCTTTGCTGTTGAGCAAGCGGTCTAATGCAGCTGAAACTTCCCC
TGCTTTTTCAATGCGTTCTGCTGGAATATCAAAAGCGTTAGCAAGCATTACGAAGTCTGG
GTTGTCATCTAAAATGGTTTGGCTGTGGCGACCGTGGAAAAAGAGTGATTGCCATTGACG
CACCATGCCTAAACGTTGGTTATCCAACAATAGAATTTTGACAGGTAAATTGCCACGTTT
GATTGAGCCAAGTTCTTGGACATTCATCATAAAAGAGCCGTCCCCCGTAATCACAATAGT
TGGATCTGTTGGGCGAGCTTTGACTGCTCCCACTGCAGCAGGCAAGCCAAATCCCATTGT
GCCGAACCCTGCAGAAGTGATGTAGTTTTCAGGAGCATAATGCTGCATATGTTGTGCTGA
CAACATTTGGTGCTGACCAACATCAGTAGTAATAATCGCATTTTGAGGTTTGCGTTGCGA
CAGGGTGTGTAACAATGCCCAAGGATCGATTTCGCCTTCGCCTGCATTTTCTTGATAAGT
AAAATCAAAATCTGCTTTCATTTTACGCACATCAGCTCGCCAGTTTTCGATCTCTAGCGG
TTGAGTAAGTGCGGTCACTGCCTCGATTAAATCTCCCTGCAATGCCACATCTGCTTTGCG
TAGCTTGTTGATTTCAGCCACATCAATATCAATATGAATAACTTTAGCGTGCGGTGCGAA
GGTATCAAGTTTGCCTGTCACACGGTCGTCAAATCTTGCCCCACAAGCGATGAGTAAATC
ACATTCTTGTACCGCATAGTTCGCTGCTTTTGTGCCGTGCATACCGATCATTCCCATATA
GAGTGGGTGTTGTGGCGGAATTGTGCCTAAGCCTTTTAATGTGGAAACAGAGGGCACATT
GGCAATTTCTAGGAAAGATCTGACCGCTTGCACACCGCCAGCCATACCCACACCGCCGCC
GACATAAAGTACAGGGCGTTTTGCTTGTGCTAACAAGGCTTTGGCTTGTGTAAGTGCGGT
TGGATTTTGTGCCTTAGCCGCCACTTTTTCATAGACGATAGGGGAAAGTGATGTCGGGGC
GAATTGCACATCTTTAGGAATATCAACAAGCACAGGACCAGGGCGACCACTTTGTGCAAT
TTGGAATGCTTTGGCGATAATTTCAGGTAGTTCATCAATGTTTTGCACGATGAAACTGTG
TTTGGTACAAGCAAGGGATAAGCCTAATACATCTGCTTCTTGGAAAGCGTCCGTGCCGAT
AAAGGCTGAAGCCACTTGCCCTGTGATTGCCACGATAGGAATAGAGTCCATTAATGCATC
GCCTAAGCCTGTGACTAGGTTGGTTGCACCGGGGCCTGAAGTTGCAATACAAACACCTGT
TTTGCCTGTTGCCCGAGCATAACCGATGGCAGCCATTGCAGCACCTTGCTCGTTGCGGCA
AAGTAGATGATCTAAACCTGAATCGTAAATCGCATCATAGACAGGCATAATTGCCCCACC
TGGATAGCCAAAAAGAGAAGTGACGCCGTGAGCTTTCAAACACTCAACGACCAAATTTGC
ACCGTTCATAAATTACCTTTTAATGTTGTGTCGCTATTTAGTTAAGGCTTTTATGCAATA
AAAAACCCTCACTAAAACTAGCGAGGGTTTGTGGATCTCATTATACAATTCTAATTGCGA
GCCAACTTAACCCCCGCGGTGATAATAATCACCACGAGGTTAATAATAATCAGGCTAACA
AGAGAACGTAATGTCATTTTCATTTATCAATAAAAGCTGAATGGCTATATAAATAGCATA
TTTTTTGCATAAAACAAATGAATTTTTTATCTCTAGATGAAAAAAGCAAACGATTAGCTT
TAAATAGACTAAATTTACTTGCGTAGTGGGGGGGGCTAGGGTTGAAAATACCCAAATTAT
CACTATCTAATCAGCCACTAACTTCTATAAGGAAATTTCTATGCCATTACTTCTCTTTTT
AGCTGGGCTATTTTTATACATCTACATTGAAATCTCTCTGTTAGTAAGCGTCGGCTCTGC
TATTGGGGTTTTACCCTTGATTTTATTAATGATCACTATTTCTGCGGTCGGTTTGTGGTT
AGTGAAATTAAGAGGAATAATGACCATAATGCAGATCCGCCAAGAGATCGCACAAGGAAA
GATCCCGGCACAAGCGGTCACCTCTTCGATCTTTTTTGCAATCGCAGGGGTATTGTTGAT
TATTCCAGGTTTTCTAAGTGATATTGTCGCTTTGCTACTTCTTTTGCCCATCACTCGCCA
ATTGCTACAGGCAATTTTTATGAAACTCTTTGCAAGCCGTGTGAAATTTATGTCCTTTGG
TTCAATGAACAGGACTTCCTCTCAAAATAATACGACTTTTGAAGCGGAATTTGAGCGTAA
GCAAGATGAAGATAAGTGGTTGAAATAATGATAAATTTCATAATGATACATATCAAAGAT
TCACGACATATAATGAGATTCAAAAATCAATATCTGAGGTCTATTTTTCCTTTCGCAATC
GCGATAAAAAAGAGTAAAATTAGTCTTTATTTTGACGAGAGAGAAACAAAATGGCAAACA
TTCGTTTAGCAATTGCAGCAGATTTTTTATTAGCCGAGAAATTATTAGAAGCTTTAGAAC
AAAGCAGTTTGGATTTTGAACAAATTTCAGCCGCTGAATTGGAAAGTTTTGGTGAAGAAC
ATTCTCTGCGTTTCGGTGCAAAAGCTGTTGAGCAAATCGCTGTTGAAGATGTCGATTGGT
CGCAATTTAGTCACGTTCTCTTTGCAGGCAAAATGGCAAATGCAGAATTGCTGGCTCAAG
CGGTACAAGCAGGCTGTGTGATTTTAGATCTCTACGGCATTTCTGCATTAATCGGCAATG
TGCCTGTGATTGTGCCAAGTGTAAACAACGAAATGATCGCCAATGTGCGTGAGCGAAATA
TTGTTGCTTTAGCAAATCCACAAATCAGCCAATTAGCACTCGCCTTAAAGCCATTGTTGG
ATCAGCCTATTCAACATATTTTTGTCACATCACTGTTGCCATCGGCGTATTTTGGTGATG
AAAAAGTGCGTGAGTTAGCAGGACAAACCGCCCAGTTGTTAAACGGTATTCCCCTTGATG
ATAAAAAACCACGTGTGGCGTTTGATGCCGTGCCTGCAAATGTGCAAGGTGATGAAAAAC
ACCTGCCGTTTTCTCGTGCCTTCGAGTTACAACTTGCAAAAGTTCTGCCAAATCTAACCG
CTAGTGTGACTTTCCATTCCGTGCAAGTGCCTGTTTTCTATGGCATTTCACAGATGATCA
GCGTGCAATCTGAGTATGCTTTAGATGCCACCGCATTAAGTGAGCAGTGGCAACAACAAG
CGTGGGTAAAATTTAACTCTGACAATGTGGTTACTCCTGTTAAAAATGGCGAAGATGAAG
AGGTAAATCTCTTACAAATTAGCCAACTACTCAATAAAAATGAAAACGCTCTACAATTCT
GGGTAGTGGCTGATGAACAGCGTTTTAGTTTAGCGTTCTTGGCGGTGGAGTTGTTGAAAG
AAGTAATCACTAGCTATTAACATAGTTGGATCTAAAAATACAAACATTTGATATACCATC
ACTCAATCACATAGCAATATATTCTCGTAGATATGGAACAAAATTCTTCTTTAACTCAGA
TTCTGGTAGCTACTGCTGCTCTTGTAATTATTTTGGCGGGTATTAAATTATCCGTTGAGA
TCGTTATTCCTTTCTTATTATCTCTTTTTATTGCAATTATTTGTTCTCCTATTATCAAAT
ATCTAACCTCTCATAAAGTCCCTTTGTGGCTGGCAATCACTATACTCTTTATTCTATTTT
TACTTGGATTCTTTTTTCTGGCAGGACTAATCAACAGTACAGTACAAGAATTTACAGCAT
CAATTCCACAATACAAAATTCTTCTATCTGAACGTATTGCTGCCGCAATGCTCCTTGTTG
ATAACTGGAATATCCCGGTTTCAATATCTCGTGAACAGATCCAAGAACAGCTAGACCCAA
GCATTATTATGAACTTTGTTAGTCGCTTATTACTTAGCTTCTCAGGTGTCGTTACAAATA
TTTTTGTACTCTTATTAGTCGTTGTGTTCATGTTATTTGAGGCTCCAACCGCTAAACATA
AACTTATCGTGGCTCTTAAAGGCAATAAAGATGTGGAATCGGAAGAAAGCCATATCAACC
GAGTATTACAGGGAGTTATTAGCTATCTTGGCATAAAAACGATTGTAAGCCTGCTTACTG
GGATATCTATTTGGGTGTTACTTGAAATAGCTGATGTACAATATGCTGTATTATGGGGCA
CATTAAGCTTCCTACTCAACTATATTCCAAACATAGGTTCAATCATTGCTGGTGTACCTA
TTGCTGTACAAGCATTTCTATTGAATGGTTTTTCTGTTGGATTGGGAGTATCCGTCGGTA
TCATTGCAATCAATATGGTAATTAGCAATATTCTAGAACCTAGAATGATGGGGAGAACCC
TTGGTCTCTCAACTCTCATTGTATTCTTGTCACTACTTTTCTGGGGATGGTTACTCGGTA
CAGTAGGAATGCTACTTTCTGTTCCATTGACAATGGCTCTCAAAATTGCATTAGAATCAA
GCCCTAAAACGATCCATTATGCAGGCTTATTAGGAGATATTAATAAACGCTAATGCTCTT
ATTTTTGCACTTCAAATACATTAGATAACCTATATGTTTCTTATAGCACTCAACCTAAAT
ATTTTCAACACTGGCAGCGCAAACGATTGCTTTTTGGTTTATCTTTGTGTAGAATCCTCG
ACCCTTTAATCATACTATATATTTCTTGAGGTTTTTTCCATTATGTCTCTTCTTTCTCGT
TTTCAACTGGCAGAACGTAGTTCTAACGTTCGTCAAGAGGTTATTGCTGGTTTAACTACT
TTCCTTGCAATGGTTTACTCCGTTATCGTTGTGCCAAATATGTTAAGTGCGGCTGGCTTT
CCTGCTGATTCAGTATTTATTGCAACCTGTTTGGTTGCTGGTTTAGGTTCAATTCTAATT
GGCTTATGGGCAAATGCACCAATGGCGATTGGTTGTGCTATCTCATTAACAGCTTTTACT
GCATTCAGTTTAGTGCTAGGTCAAGGCATTAGTATTCCTGTTGCATTAGGTGCAATCTTC
CTTATGGGTGTTTTATTTACCATTGTTTCCATAACAGGTATCCGTGCGTGGATTTTGCGT
AATCTGCCATCTAGTATTGCTCACGGCGCTGGAATTGGAATCGGCTTATTCCTTTTATTG
ATTGCAGCAAATGGCGTTGGTTTAGTTGTCAGCAACCAAGCGGGTTTACCTGTAAAAATG
GGTGAGTTCACTTCTTTCCCTGTAATGATGTCTTTAGTTGGTTTAGCTGCCATTATTGGT
TTAGAGCGTTTACAAATTAAAGGTTCTATTCTTTGGGTTATCATTGCAATTACAATCATC
GGTTTAATTTTCGATCCGAATGTGAAATTTGACGGTGAAGTATTTAAATTACCTACCTTT
GGTGAAAACTCTCAATTCTTAAATTTAGATATTGTCGGTGCATTGAATGCAGCTATTTTA
CCTGTGGTCTTTGCCTTAGTAATGACTGCTATTTTTGATGCAACAGGTACCATTCGTGCT
GTAGCAGGTCAGGCAAATTTATTAGATAAAGATGGACAAATTATCAACGGTGATAAAGCA
CTTACTTCAGATTCATTAAGTAGTGTACTTTCAGGTTTATTTGGTACCGCGCCTGCAGCA
GTATATATTGAATCAGCAGCAGGAACTGCTGTTGGTGGTAAAACAGGTTTGACTGCGGTC
GTTGTTGGCGTGTTGTTCTTATTAATGCTTTTCTTCCAACCACTCGCATTTTTAGTTCCA
GGTTATGCTACCGCTCCTGCATTAATGTACGTTGGTTTATTAATGTTGAGCAATGTGTCT
AAATTAGACTTTGATGACTTTATCGGTGCAATGTCAGGCTTAGTTTGTGCTGTGTTTATT
GTTTTAACTGCAAATATCGTAACAGGTATTATGTTAGGTTTTGCAACCTTAGTGATTGGG
CGTACCATTTCAGGCGAATTTAACAAATTGAACGTTGGTACAGTAGCTATTGCTATTGCA
TTAGTTGCATTCTATGCCTTTGGTTTTGCAATTTAAGTCCTCAATAAACATATTTTCCTC
TTTTTAAGAAAAATATTTAACAGAAATAGCTCATTGTATGAAAGATAGGATACTAAATTT
ATCCCAACATCATCCTTAGATGCTAGAATGAAATAGAAAGTCAAACGCCTACAAATAGAA
TCTATTCATAGGCGTTTTCATCACACTACATTTATCAATGTAATTTCTATTATTTTACTT
TTTGTAGCTTATGGTATGCATCTAGTAATTTTTGATGAGCTGACATATTCCTCAAAGTTT
CATCAGAACCAATTAAACCATGGAACGGATTTTCTCCCTGCATTATATTCCAAACAAAAT
CTACAGCATCTTTCCCATACATTCTGTTAAATATCATTCTATACTGCTCAGGTTCCCTAT
CCCCATCCAAAAATAATTCAATTACACTAATTAAACAACGATAGTAATTGTTTCTTTCTG
CTGAAAATACAGAAGCATTCATATTAACTGTCCAAGTTGCCCAATCTAATGCCTCTTCAA
GATTCCCTAAAGCCAAATGAAGCATAGATTTTAATTCACCAATACGTAAAGTTTGTAGTG
CGCTTCCTTTTTCAGCTACCACTCCAATAAATTCACGTACCCGTGTCATATCATCAATAC
CTTGCTCATCCAGCTCATCCAATAGCTCTTGATAAATTTCTTTCTCATGATGGAAATAGG
GTAAATCAAGCAACATTTCACGCCATTCCATTCCCATATTATTATTCGCATAGATCAAAT
CGTCAGGAGGATAAATATTAGACATTCCAGGAGCAATTATACGGCAAGCGTATACACCTA
AATGTTCATAGTCCATAATATAAACCTCTTGTTTATACCGGCTGAAAATTTCCATCAAAT
TAGCAAATTCCTGCTCTGTTGTGCCTGAAAAATCCCAGTGAGTAAATTTATAATCTGGTT
CTGATTTAAAAAGATCCCATGAAATCTGACCACTTGAATCAATAAAATGAGTTTCCAAAT
TCGCATAATCTGCCACATCATCATTATTAAATGATGGTGGAGAAAACACATCCAAATCTT
TTAAACTACGCCCCTGCAAAAGCTCAGTTACCGTACGCTCAAATGCGACTTGGAAATTAG
GATGAGCACCAAAAGAAGCAAAACACGTACCATTCCTAGGATTAAGTAAAACTACACAGA
TAACTGGAAATTCGCCACCTAATGAAGCATCATAGCAGAGAATCGGAAACCCTTCTTGCT
CCAATTGCTCAATCGAACGTTTAATCGTCGGATAACCATCAATAATACACTGCGGAATTT
CAGGCAAGCTGATTGCTTCAGTGATAATACGATTTTTGATAAAGCGTTCAAATACTTCCG
ATAGTCCCTGCACTCTGGCTTCATTCTTAGTATTGCCAGCTGACATCCCGTTAGATACAA
ATAAATTTCCAATAATGCTTTGTGGAATATATACCGTATGACCATCAGACTGACGAATAT
AAGGTAATGCAACTATTCCTCGTTCTGAATTGCTAGACTGTAGATCTACCAGAAATTCTG
GTGTCAATTCTCCATTGGGATTAAAATAGTCATGTAGAAATGGATCCAATATTCCTTCAG
GTAATTCCGTTTCATTTTCAATAGGAAACCATTTTTCATTTGGATAGTGAACAAATTCAC
CTTCAGCAATTTCCCTTCCTAAATAAAAATCAGCCCAAAAATAATTAGTCGATAAACGCT
CAAAATACTCCCCCAATGCGGAAGCAAGAGCTGCTTTCTTACTTGCTCCTTTACCATTTG
AAAAACATTGTGGACAATCAACATCACGAATATGTACTGACCATACATTTGGTACAGGAT
TAAGCCAAGAAGCCTCCTCAATATTAAATCCTAATTCTTTCAACTTAGTCTGGAATCTTT
CGATGCTTTCTTCAAGGGCTGCATCTTTCCCCACAATAAAGGTTTTTTCTATCATTTTTT
CTCTTAAAATGAAACGGTTTTACTCTATTTATATAGGATGTAGACATTGGAAACCAATAA
AGAAATTCATAACAACATCTTAAATCTCTTCTACCAGTTAGAATAAATTGAGCGGAAAAT
TTCCGCCCAATTCATATGTTAAAAATCCATTAATTCTTTCTCTTTGTCTGCTAAAATCTC
ATCCACTTTTTTGATATAAATATCTGTAATCTTTTGGATATCATCTTGAGCTTTACGCTC
ATCATTCTCACTAATCTGTTTTTCTTTCTCTAAAGTTTTAATTTTATCATTTGCATCACG
GCGAATATTTCTAATTGAAACTTTACCTTGTTCTCCCTCACCTTTTACAATTTTAATTAA
ATCTCGACGACGTTCTTCCGTTAATGGAGGAAGAGGAACACGAATAGTAGTTCCAGCCGA
AGAAGGATTTAACCCTAAATCCGAAGTTAAAATCGCCTTTTCTACCGCACTAATCAACGA
ACGATCAAATACAGTGACTGCTAATGTACGAGCATCTTCTGCGACAACATTAGCTAATTG
ACGTAATGGTGTTGCTGACCCGTAATATTCCACTTGAATAGCATCTAATAAACTAGGCTG
AGCTCTACCTGTACGGATTTTAGAAATATGTCCTTTTAAGGCCTCAAGGCTTTTTTCCAT
TCGTTCTTGAGTATCTTTCTTAATTTCATTAATCATAGTATTTTCCTTTGATTGAATAAC
ATAAACCTATTGATTTTACCCAATTTCATTCTATTTTCCTAGTACTAAGTTTATAGGGTT
TGTGGTAGACTTATTTGACTTAACTCATCACAAGAGGGAATCCTTATGTACCAACAACAA
ATTTTAATAGAATTACAAGAAGCGCAACAAGTATTAAATGACTTTATTAATAACCAACAT
AATCTTAAACTAATTCAAGAAGCAGCTTTACTGATTACTGATAGTTTTAAGAACGGGGGA
AAAATACTTTCCTGTGGGAATGGTGGCTCACACTGTGATGCTATGCATTTTGCTGAAGAG
TTAACTGGACGTTATCGTGAAAATAGACCAGGATATCCAGCCATAGCAATCTCAGATCCA
AGCCATTTAAGCTGCGTAAGCAATGACTTTGGATATGAATATGTCTTTTCTCGTTATGTT
GAGGCAATCGGACAAAAAGGAGATATCTTGTTTTGCTTATCAACATCAGGAAATTCTAAA
AATGTTATTAATGCAATCATAGCTGCAAAAGCCAAAGGAATGAAAATTATTGCAATGACA
GGCAAGGATGGAGGAAAAATAGCAGAACTAGCTGATATTGAGATTCGGGTACCTCATTTT
CGTTATGCTGATCGTATTCAAGAGATACATATTAAAGTAATCCATATTCTCATGATGTTA
ATTGAATTTGAAATGGCAAAGTAAAGAATAAAAAATCCAACTTAAATAAATAGTTAAGTT
GGATTAATTCGTTGAATAGCGTTAATTAAGCAATCGTCGTACCTTCCGTTGTACCCGTCA
CAACTTGTTTCAACGCACCAGCTTTACCCATATTAAATACACGAATTGGCATATTATGGT
CACGGGCAAGAGTAAATGCGGCTAAGTCCATCACTTGCAATTCTTTTTCAATCACTTCAG
CATAGCTTAAATGTTGATAAAGTTTTGCATCTGGATTTTTCGCAGGATCGCAATCATACA
CGCCATCGACTTTGGTTGCTTTTAATACAACATCAGCTTCAATTTCAATACCACGCAAAC
AAGCCGCAGAATCTGTTGTAAAGAATGGGCTTCCTGTACCTGCTGAGAAAATCACGACAC
GTTTTTCGCGTAACATTTTAATGGCTTCAGACCAGTTGTAAGTATCACAAATACCGTTTA
ACTGGAATGCAGACATTAATTTTGCATTAACATCAGCACGGTGTAAGGCATCACGCATTG
CTAAACCGTTCATTACTGTTGCAAGCATACCCATATGGTCGCCGACAACACGGTTCATAC
CCGCTTTAGCAAGTTTAGCACCACGGAATAAGTTACCGCCCCCAAGAACTACGCCGACTT
CGACACCCATTGCAAGCAATTCTTTGATCTCTAATGCCATTCTATCTAAGATAGATGGGT
CAATACCAAAACCTTCTTCACCTTGTAATGCTTCACCACTTAACTTTAACAAAATACGTT
TATAAATAGGATTGCTCATTTTGACCTCTGTGTAACGGTTGGGGAAAAAAATCGAAATAT
TATAGATTATCTTAAGAACAGATCAAAGTAGGCAAGCGGATAGAATTTCCACTTTATTTT
CGGTAAAATCGCTATCCCTTTATTTTCGTTTTGCTCATAATGAATATAACAAAGATACTC
GCTACTCTCATTAGTTTTGGTTTATCTTATTTAGCAAGTTACCTAATGTTACTTGGCTCA
GGCTTTTTTTCCTACTCCTGAAATCAGCAATGTGCTACTGCTGGTTCTCGTTATTTTATT
TGCTAATGCCTCTAAAAAAGCGTTCTTTTATCTGCTTTTGCCGATTGTCACTTTATATGC
CCTTTACACGCCAGTTGGCTTGACCTTTGGCCCACCATCGTACCAATACCTTGCTTCGGT
TTTTGCCACAGATATACAAGAAAGCAAAGAGTTTTTCAGCCAAATCCCCCTGATTAACTT
TGTTGCTTGTACTGGCATTTTTATATCACTGTTAGGTTTTCGTTTTATTAGCCAAAAATG
GCAAATTCAGTTCCACAAAAATAAAACCTTTCTTGCCTTAGGGATTGCATTAGTTTTTAT
CTCTACTCCGCCCTTCAAATTTCTACAAGAAGGAAGTAGTGCAATTAGTAAAGTAAAAGC
AGAATTAGACCGCTTGAATAGTATGTCCATTCAAAGTGAATGGGGAACGTCGCAACTCAA
TGCGGAAAGCCGTTACGATGATTACATTTTAGTGATCGGCGAAAGTGCTAGAAAAGATTA
TCACCACGCTTATGGCTACCCTGCTGAAAATACGCCGTTTATGAGCAGTGCCAACGGCAT
TTTAATTGATGGGCTGACCGCTGGTGGAACAAATACCATTGCTTCATTAAAATTAATGCT
CACTAAGCCTGATACTGAAAAGTGGGAAGGGGAATACAGCCTTGGTATGATCGATTTGAT
TAAATCCGCAGGAATTAAAACCTACTGGCTATCAAACCAAGGTTATCTTGGTACTTTTGA
TACACCTGTTTCCTCCCTTGCTAACAAAAGTGACGAAAAATTATTCTTAAAATCGGGGGA
CTCTTTCCATCAAAATATCAGTGACTTTGATTTATTGCCTAAATTTGAACACATTATTGA
GCAAAAAACTCATAGCAAACGTTTTATTGTGGTGCATTTATACGGTTCACACCCCATCAG
CTGTGATCGTTTAACTGATTACCCTAAAATGTTTGATGATGAAAAAATAGGCAAAAAGTA
TTTCAACGTAAACTGCTATGCATCGTCCATCAAAAAAAAACGACGAAGTGTTAAAACGCT
TATATGAAACCCTTCGCAAAAATGAGCAACAATCTAACCGCTCGTTTTCGGTGGTCTATT
TTGCCGATCACGGTTTAGCTCACCATATCACTGAAAATGACATTGCAATCCACAACAGCA
GTGGCAAAAGTAAGCTACACTTTGATTTCCGCTCTTTAAAATATCTAGCGATGATACCGA
TAGAAAAGTCTATAAAGCGATGAAATCTGGCTTAAACTTTACCGATGGCATTGCAAAATG
GGTGGGAATTAGTAATCCGAAATTGAATACAGAAGTCGATTTATTTAGTCCTCATTCAGA
CAAGGAAGATTATGGGCTAAAAAAATTGATTGATGGTTTTGAAGGGAAAGTGGATCCTGC
TGTGGTTATTCCTAAGGATGAGTAATTCTATATCCCAAAATGATTTTCTGACAGCATAAG
TGCCCATAGTAATACAATAATTAATTTAGCCATTTAAAAATCTAGACGTTTAGATGTCTA
AAATTTCTTGACGAAACGATTTCCTATTCGTAAACTTGAAACCATTCAAAGACAAGCGGT
CGCTTTTTTACCGTTTTTTGCAAGGATTTTATGGCACAGCAGATTACTCTTTTTGATGAT
ATTCCCCTTGAGCTTGCTTTAGGCGGAACACTTTCGCCTATCAATGTCGCTTACCAAACC
TATGGCACATTGAACGCTGAAAAAAGCAATGCTGTGCTGTTGTGCCACGCCTTGACGGGT
GACGCTGAACCCTATTATGCACCGCCTGCGGATAAAGGCTGGTGGCAAGATTTTATCGGT
GCAGGATTAGCTTTTGACACCGATAAATACTTTTTTATCTGCTCGAATGTGCTTGGCGGT
TGCAAAGGTACGACAGGCCCTGCGTCTATCAATCCAAATACGAATAAACCCTACGGCAGT
CAATTTCCCGTTATCACCGTGCAAGATATTGTGAAGGTGCAAAAAGCCTTGATCGATAAA
CTCGGTATTACTCAGCTACAAGCGGTCGTGGGTGGCTCTTTTGGTGGAATGCAAGCGACA
CAGTGGGCGATTGATTATCCGGAACAAGTGAGAAATGTGGTTAATCTCTGTTCTTCGCTT
ACCTTGAGTGCAGAAGCAATCGGCTTCAATCACGTTATGCGACAAGCGGTGATAAACGAT
CCCCATTTTAACAACGGCAATTATTATGAGAGTACGCCCCCAGATAACGGCTTAAAAATC
GCTCGAATGCTTGGTATGCTCACCTACCGCACCGATGTACAACTTGCCAAAGCCTTTGGG
CGAGAAGTGAAACAGACGGGAACGATTTGGGGCGATCACTTCCAAGTAGAATCGTATCTC
AGCTATCAAGGGGTCAAATTTCTAGATCGCTTTGACGCCAATAGTTACTTACGCCTGTTA
AGAGCCTTAGATCTCTATGATCCTGCTTTAACCTATGCAAACGAGCAAGAAGCACTCAGT
CGCATTAAAGCGAATTACACCCTTGTCGGCGTAACGAGCGATCAACTGTTTAAACAGATT
GACCTACACAAAAGCAAACAACGTTTAGAAAATGCAGGCATTGCCGTCGATTTTTATGAA
TTTCATTCCGACTTTGGACACGATGCATTTTTAGTGGATTATCCGTTTTTTGAAGAGATG
ATTAAGAAAGGAATATTCAAGTAGGTCGGGCATTTATGCCCGACAAGCTCATCCCTTTTA
TATCTAAAAACATAGAAATTGTAGGAGATATAATGCAATACCGAAGACTTTATCAACCAG
GAGCACAATATTTCTTTACCGTAGTCACCTATCAGCGCCGCCCAATATTAACAAACGCTG
ATGTCCTTCACACTCTTAAGACCGCTATAAAAAGGGTACAACAAAATATCCTTTTAAAAT
TAACGCATTAGTAATTTTACCCGATCATTTACATACTATTTGGCAATTGCCCGACAATGA
TTCAGACTTTTCAATGCGTTGGAATCAAGTAAAGCGTTATGTAAGTCACCATTGCCAACA
TTATGACAATATAGAAAAAACCAACAATGAACTAAGAAAGCGGCAAAGTAGCATTTGGCA
ACAACGATTTTGGGAACACTGTATAAAAAATGAAGAAGATTTCGAAAAACATTTTGACTA
CATTCACTATAATCCTGTAAAACACGGATACGTTTCATCAGTAACTGATTGGAAATACTC
AACCTTTCACAAATACGTTCATCAAGGTATTTATCCAAAAGATTGGGCTGGGGTTAATCA
AGATTTTGATTATGAGTAGTGCTATATTTCGGGATGTCGGGCATAAATGCCCGACCTACC
CTTCTAATTTATTTAGTTTTGAATAGCGCTAGATTTCGAGATGTCAGGCAATAAATGTCC
GACCTACCCTTTTAATCTGTTTGGTAAAACAGACTGAAACAGCTCTCTGCTTTTCAGCGG
TGCTGATCCCAAATAAGGCTTTAAAGCAATACGGGTGAAACGTTTTGCCGATTGTAAGGT
TTCTTTCTCTGAAAAATCCATTTCCGCAAAAGCTAATAAATCCTTGCCGATAAAGGTATA
GTTATTTTGTAATAAAGAGGCAATAAAGCCTTCATTTTCTCTAAATTGATAGCTCATTTT
TGGATCGACAGGCTTACCTGTTGCGGCACAATGGCAAAAATCCACCCCATAACCTAACGC
TTTAAGTGTTTGAAATTCAAAGGTGCGTAAGATCGGTTCGATCTCGTTTGGCTGGCTTGC
CAACTTTGTCATACAGTGCAGATAATGCTGAAATAATTCAGGGTAAGCGGTGTGATTTTC
CAATACTCTTGCAAGCACTTCATTGACATAAAAACCGCTATATAGTGCCAGTGTTTGCAT
AGGTAAGGTCAAGGAAGCTGGTTCGGCTTTGGTGAGTGTTTTTAAGTCCCCTTTGCCCGT
CCATTTCAGCAATAACGGGGTAAAGGGTTGAAGAACAGATTTCAATGGCGAACGTGGTCG
TCTTGCCCCTTTGGCAAGTAAGGTAATCCGCCCGTGATTTTCAGTGAAAAAATCAACGAG
CAGACTGCTTTCACTGTATTCTCTGCGATGTAGCACAAAGCCACGTTGCCACTGTTCGAT
CATTATTCGTCAATATAACCCAAACTTCTTAACGCACGTTCATCGTCAGCCCAGCCGGCT
TTGACTTTCACCCACAGCTCAAGGTGGACCTTATTATCAAACAAGCGTTCCATATCCGCA
CGAGCTTCAGCGCCGATCACTTTGATCTTCTGACCTTTGTTGCCGATCACCATTTTTTTC
TGCCCTTCACGTTCCACTAAAATCAAACCATTGATTTCGTAAGTGCCACGCTCGTTAGTT
TTAAACTGCTCAATTTCGACCGTTACAGAGTAAGGCAACTCTTCACCCATAAAACGCATT
AATTTTTCACGGATAATTTCTGACGCCATAAAACGTTGCGAACGGTCGGTGACATAATCT
TCAGGATAGTGATGAATGCCTTCTTTTAGTGACTCACGCACAAATTTCTCTAAAATATGT
ACGTTTTTGCCCCGTTGAGCTGAAATCGGAATGATCTCTTTAAACGGGAATTTCTGCGAT
AAAGCGGTCAGATGTGGCAATAATTCTTCTTTTTCCTTGATATTATCCACTTTGTTAATC
GCTAAAATCACAGGGGCTTTGGTCGAACGCAATTTATTGAGTACCATCTCATCATCATCG
GTCCACTTCGTGCCTTCTACCACAAAAATCACCATATCGACATCACCAATCGCACTGGCT
GCCGCACGGTTCATCAAGCGGTTAATCGCTCGTTTTTCTTCAATGTGAAGCCCTGGGGTA
TCAACATAAATCTCTTGATACGCCCCTTCGGTTTTAATCCCTAAAATGCGGTGATGTGTC
GTCTGAGCTTTGCGAGATGTAATCGAAATTTTCTGTCCTAAAATTTTGTTTAATAGCGTT
GATTTCCCTACGTTTGGGCGACCAACAATGGCAATAAAGCCGCAATATGTTTTTTGATCT
GTCATTGTGTTCTCTTAAATAAATACAAATTGAAATGGTGGGTCAAGAGCCACCCTGCAT
TAGGCTATTTTATTCCCAACACCTTTATCACCTGCAATGCCGCATCTTGCTCGGCTTTGC
GACGGCTTGTGCCGTTACCGATAAAGATTTCATCAACTTTTTCGACTTTACAACTGACTT
TAAAAGTTTGATTATGGGCTTCGCCTTTAATATCAATCACTTCGTAAGTTGGTAAGGGTA
GCTTACGCCCTTGTAGATACTCTTGCAGACGAGTTTTCGGATCTTTTTGTGCTTCCCCTA
GTTGCATGTCATTTAGAAGTTGCTGATACCAACAATGCACACGTTCCATCGCCCGATCAA
TCCCAGCATCTAAATATACCGCGGCAATAATCGCTTCCACACAATCGGATAAAATAGACT
CTCGGCGATAGCCACCACTTTTTAATTCTCCAGCCCCTAATTTCATATATTCGCCTAACT
CAAACTGACGAGCGACAACCGCAAGGGTCTGTTCTTTCACCAATGCCGCACGCATACGGC
TTAATTCCCCTTCATTCGCTTTTGGGAATTTTTCATATAGGGCTTTACCAATGGCAAAAT
TTAAGATGGAATCGCCAAGAAACTCAAGGCGTTCATTATTTTTGGAAGCAGCACTACGGT
GAGTGAGGGCTTGGGTGAGGTAATCAAGGTTAGCAAATTGATAACCTAATTTTTTCTGTA
ATCGTTCTAGTTGCATTTTAGTTTATCTTCGTGGAATACCCCCCTTTGAAAAAGGGGGGC
TAGGGGGGATTTTGCTAACATTGAATAAAATTCACCCTTTAAAAACCCCCCTTAATCCCC
CTTTTTCAAAGGGGGAAATGTTCTCTTTATTTAATCGCCGTAAACATTCTCTCAAAACGT
AATCCGCTTGGAAATTCATTCGGTTTCTTATCAAGGCTTAACCAAATAACACTTGCTTTA
CCGACCATATTCTTTTCAGGGACAAACCCCCAAAAACGGCTGTCTTCGCTGTTATCACGG
TTATCTCCCATTACAAAATAATGCCCTTCTGGCACTACCCATTCCCCAGCAGGAATACCG
TCTTGTTTGAAGAAATAAGGCTCGTAGTTAAAAGCGTGCGGATTATTTAAAATTTGGTGG
GTAACATCACCAATTTCAGTGCGTTCAACTTGCATTTCACCGTGGTAGAAAAAGTCAGGA
TTTGGTGCACTGCCTTCGTATTTAAACACCACTTCTTTGCCTGAATCGCCGTGAACAACG
GTTAAATTACGGGTATGGAAATCATATTTCACACGGTCGCCACCAACACCCACAACACGC
TTAATATAATCAACGTGTGGCTGTTTTGGAGCTTTAAATACCACAATATCCCCACGTTCA
GGCTTACCCATCGGAACAAGCGTATTTTGCCAAATCGGGTCTTTAATTCCATAAGTAAAT
TTATTCACTAACAGAAAATCACCCACGCGTAACGTTGGCTCCATTGAACCGCTTGGAATT
TGGAACGGCTCAAAAATAAATGAACGTAAAATAGTGACTAATGCTAACACCCCAAATAGT
GACGCAAAAAAATCCCCCACTAATGAACGAGGTTGAATTGTGGCTTTTTCTTCTGCTGAG
AGCGGTTTGCCTAAACGCTTTTCTTCACGCTCAATCGCACGCAAGCGGCGAGGTTCAGCA
CTAAATTTGTAAAATGACCAAAAGCCACCACAAATAACAACTAAACCTACTAATATAATG
GAAATCGTGTTTGGTAGCTGCATTGAGTCCAACACTTTCCAAACACCGTACAATACTGCA
ATAAAACTAATGGTTAAAATATTGCTCATATTTAAAATTCACTCCTTTTGGAATTTATTT
ACTATCCAAAATGTAGGGACACACTGAGTGTGTCCATTGCAACATTTATCAATAGAATAG
ATATGAATGTTGTATGCGGACACACTCGGTGTGTCCCTACAATATCTATTCACTAATCCT
TCCCAACGTGCAAAATCGCTAAGAACGCTTCTTGTGGCACTTCCACGTTACCTAAAGATT
TCATACGTTTTTTACCTTCTTTCTGCTTCTGCAACAGTTTTTTCTTACGGCTTACGTCAC
CACCGTAACATTTCGCCAATACGTTTTTACGCAACTGCTTCACCGTCGAACGAGCGATAA
TATGGTTACCAATCGCCGCTTGGATCGCAATATCAAACTGCTGACGTGGAATTAACTCTT
TCATTTTTTCCACTAACTCACGACCACGATAAGGGGCATTGGCTTTGTGGACGATTAACG
CTAACGCATCGACACGCTCGCCGTTGATCATAATATCTACACGCACCATATCTGCCGCTT
GGAAACGTTTGAAACCATAATCCAACGACGCATAACCACGCGAAGTCGATTTTAAGCGGT
CGAAGAAATCTAACACCACTTCACCCATCGGGATTTCATAAGTCAATGCGATTTGGTTAC
CGTGGTAAACCATATTCGTCTGTACACCACGCTTCTCCACACATAAGGTAATCACATTAC
CTAAAAACTCTTGTGGTACAAGCATATTACATTCTGCAATCGGCTCACGAATTTCCGCAA
TATTGTTAATCGCAGGCAACTTCGACGGGCTATCTACATAGACAATTTCGCCATTCGTTT
GTTCCACTTCATAGACTACCGTCGGTGCTGTGGTAATGAGATCCAAATCATACTCACGTT
CTAAACGCTCTTGAATGATCTCCATATGCAACAAGCCTAAGAAGCCACAGCGGAAGCCAA
AGCCTAATGCCGTTGAGTTTTCTGGCTCATAGAAAAGCGACGCATCATTTAAGCTCAATT
TTGCCAATGCATCACGAAACGCTTCATAATCATCTGAGCTAATCGGGAATAAACCTGCAT
AAACTTGCGGTTTTACTTTTTTAAAGCCGGGTAACACTTCGCTTGCAGGATTGTGATGAT
GGGTTAAAGTATCCCCAACAGGTGCGCCTAAAATATCTTTAATCGCACAGACTACCCAAC
CTACTTCGCCTGTTTTTAATTCCGTAGTATCAACTTGTTTTGGCGTGAAAATACCAAGAC
GATCCACTTGATAAGACTGTCCTGTACTCATCACTTTGATTTTATCGCCTTTTTTCAACA
CACCATTTTTGACACGCACAAGGGAAACCACGCCTAAATAGTTATCGAACCACGAGTCAA
TAATCAAAGCTTGCAACGGTGCATCAGGATCACCTTCAGGAGCTGGAATTTTCGCCACGA
TTTCTTCTAAAACGAGATCGATCCCCACGCCAGTTTTCGCTGAGCAACGCACCGCTTCCA
TCGCATCAATCCCGACAATATCTTCGATCTCTTCTGCAACACGCTCAGGATCAGCCGCAG
GCAAGTCGATTTTGTTTAAAATCGGCACCACTTCCAAATCCATCTCAATTGCCGTGTAAC
AGTTAGCAAGAGTTTGTGCTTCCACCCCTTGCCCAGCATCAACAACCAACAACGCCCCTT
CACAGGCGGCTAGGGAACGAGAAACTTCATAAGAGAAATCGACGTGTCCTGGCGTATCGA
TAAAGTTTAACTGATAGGTTTGACCATCTTTTGCTTGATAATTTAAGGTAACACTTTGTG
CTTTAATGGTAATACCACGCTCACGCTCAAGATCCATAGAGTCTAACACTTGAGCTTCCA
TTTCACGATCTGACAAACCGCCGCAAGTTTGGATCAAGCGGTCAGATAAAGTCGATTTAC
CGTGGTCAATATGAGCAATAATAGAAAAGTTACGAATGTTCTGCATTTTCATAAGGGCAG
TAAATGTCCTATTGTATTGTTATTGATAAAAGAAAAATAATCGGCGGATTGTACCTGAAA
ATTACAGGAAAGGGAAAAGGAAAGGAGAATATTAGAATGAAAATTTATAAAATAGAGAAA
AATCTAGACCTAGTAAACGACTATAGCCTTCAATATAAGACTATAGTCAATTTTATAGCA
GCTATTTTTCTGCTTATCTAAAATACTTGACTGATGTAGTTAAGTCTTTTACTAGTGTTT
AACTATTAAAAGTATACAAGAATTCTAGTTATTCTTCTCATCAGACATACTTACCGCTGC
GGTAAATAGTACGTCAGTTGATGAGTTAAGTGCTGTTTCTGCTGAATCTTGGATAACACC
GATAATGAAGCCAACGCCGATAACTTGTGCTGCAACATCGTTTGGAATGTTGAATAAGCT
ACACGCAAGTGGGATTAATAATAATGAACCACCTGCTACGCCTGATGCACCACAAGCACA
TACTGAAGCAACAACACTTAATAATACTGCTGTTGAGAAATCTGGTACGATACCTTGAGT
ATAAGCCGCAGCTAATGTTAATACGGTGATGGTAATTGCTGCGCCAGCCATATTGATGTT
AGCACCAAGTGGAATTGCGATAGAGTAAATTTCTTCTTTGATGCCTAAACGTTTTGCTAA
TCCCATATTTACAGGGATATTTGCCGCTGAGCTACGAGTAAAGAATGCTGTCACACCACT
TTCGCGTAAACAGGTGATGGTGAGTGGGTATGGGTTGCGGCGGATTTTCCAGAACACTAG
TAACGGGTTAAGAATGAATGCCACAATCGCCATTGCACCTAATAATACTGCTAATAGACG
AGCATAGCCGATAAAGGCATCAGCACCGTTAGTTGCCATTGTTTCTGCCACTAAGCCGAA
CACCCCGATTGGAGCAAAGGCGATTACCACTTTTACCACGAAAGAAACAGCATCAGAGAT
GTCGTTTAACATGACTTTGGTGCTTGGTGCTGCGTGGCGTAATGCGATACCTAAACCGAT
AGACCACGCAAGAATACCGATGAAGTTACCGTTCGTAATTGCACCAAGTGGGTTATCGAC
TAAGTTGAAAACAACGGTTTTTAATACTTCACCAACGCCTTGTGGCGGTGCAAGCCCTTC
CGGGCTGGTAACAAGTTCAAGTGTCGTTGGAAATAAATAGCTTAAAATAACCGCTGTTAC
TGCTGCAACGAAAGTACCTAAGACATACATCACTAAGATAGGTTTTAAGCGGCTATCGCT
GCCAACTTCTTTGTTAGCAATGGAAGCCATTACAAGAACAAAAACTAAAATCGGTGCAAT
TGCACGTAATGATTTTACAAAGAATTGTCCGAGAACCCCAACGCTTTTGGCTGCATCTGG
GCTAACTAATGCTAAGCAGATACCTAGCACTAAACCTACGGCAATGCGTAATACTAAATT
ACCGCCAAGGATTTTTGAAGATAAAGATTGGTTACTCATAAAATTTCCTGTAAGACAAAT
AAAAAAAGACTTCATTTACCAAGGTAAATGAAGTCTGCGAGATTAGCCGAAAATGTAGAA
TAAGGGAATAGCAAGCGGCAATTTTTCTGCAAAAATTTTTAAAAATTAGAATTTTAAGAA
AAAACACCTTAAAAATTTAATAAAAATCTCCGAGAAATGATAATAACTATTAAATAAACA
CCTGTTCTGTCACTTGATAACCTTGCGGAACCTCTGCTTTATCATCAAAGGTTACAAATT
CCCAAGCATTTTCATTCGCTAACACAGCTCGTAATAATTTATTGTTTAAGCTGTGACCTG
ATTTATAGGCTTTGAAATCACCTAAAATATTGTAGCCACACATAAATAAATCACCGACAG
CGTCTAACATTTTATGACGAACTAGTTCATCTTTAAAACGTAACCCTTCTTCATTCAAAA
TGCGGTATTCATCTAAAACAATTGCGTTATCTAAACTTCCACCTAATGCAAGACCAATAG
ATTGAAGATATTCAACATCTTTCATAAAGGTAAAGGTTCTAGCACGGCTTAATTGTTGAA
TAAAATGTTGTGCTGAAAATTCCATTTTGTAGTTACGCACTTCTTTGGTAATCATTGGGT
GTGTAAAGTCAATGGTAAAGTCTAATTTCAAACCGTGACTATAAGGTTTAAATTCAGCCC
ACTTATCCCCTTCTTCTACTCGTACACTTTCTTTAATACGAATAAATTTTTTCGGCGCGT
CTTGTTCTTCAATACCTGCATCTAATAAGAGATAGATAAAAGGACTTGAGCTACCGTCCA
TAATTGGAATTTCGGCTGCATCAACTTCTACAATTAGGTTATCTAAACCTAACGCAGACA
TTGCTGCGTTTAAGTGTTCTACTGTTGAAATACGCACACCTTCATCATTGATCATACAAG
TACAAAGTTGTGTATCACGGATAGATTCAGCACTTGCAGGGAAGTAAACGACAGGATCAA
GATCTGTTCTTGCGTAAATAATCCCTGTATGTGCAGGTGCTGGACGCAACGTTAAGGTTA
CTTTCTTGCCACTGTGCAAGCCAATACCTGTTACTTTTGCTGCTTGTTTAAGGGTTCTTT
GTTTAATCATATCGTTTCCTTATTTCCCGAAATGGTTATTGACCATTTCTCATAAACCCT
GGGATTGAGTTCGGCGAAAAGACCTGCGCTGTATCAACTTTCTGTGGTCTTGGCGCTGTT
TGCTGAACCTGTTGTGGTTGCTGAGACATTTGATGCGTTGTATATTGGTTTTGGTTTGGG
TAACCGCCCATATTATTTATAAATTCAGGCTGACGAGCACCGCCAAATCCGTTATTAATA
ATAGATTGTTGCGAAATATCGGTTCTTCCTTGCACACTTGGAATTTTTGGCATTTCTTCT
GGTTGTCCGATACCTGTAGCAACCAATGTTACACGGATCTTACCATCCATTTCTGGATAG
AATGCAGAACCAAAAATAATAGCTGCATCAGGATCTGCGAAGCTAGTAACATATTCCATA
ATGGTATTGACTTCTGCAAGTTCAATATCATAGCCAGAAGAAATATTCACAAGAATGCCT
TTAGCACCTGATAAATCAACATCTTCCAATAACGGGCTTGCTACAGCTTCTTTTGCTGCA
TTTTCTGCACGGTTTTCACCCTCTGCAATGCCTGTTCCCATCATTGCTCTACCCATTTCC
GACATCACTTTTTTCACGTCTGCAAAGTCAACGTTCACAAGACCTTCGGAAGTAATCATA
TCCGTAATACCTAATACCGCATTGCGTAAGACGTCATTTGCAACGCCAAAGGCTTCATTA
AATTTTACACTTTTAGGTAATACTTTTAGTAATTTATCATTTTGGATAATGATGAGTGAA
TCCACATGTTTTGCAAGTTCACGGATCCCTTGTTCCGCATAGTTAGAACGTTTTCTACCT
TCAAAAGAGAAAGGTTTAGTAACAATACCAACTGTTAATGCTCCTTGGCTTTTAGCAATT
TCAGCAATTACAGGAGCTGCACCAGTACCTGTGCCACCACCCATACCAACAGCAATGAAG
ACCATATCAGCACCTGTAAGCATATTCGTTAATGCTTCTCTATCTTCTTCAGCTGCTTGA
TGACCAATGTTTGGATCTGCTCCTGCCCCTAAGCCTTTTGTTACACTTGCACCTATTTGA
ATCGTATTGCGAACGGCACTACTACGTAATACTTGTGCATCCGTATTAACCGAAAAGAAT
TCAACACTACCAACATCAGATTGGTTACTAACCATATGATTTAGTGCGTTACCACCACCG
CCACCGACACCGATAACTTTGATAACCGCATCTTGCGTTGCTTCATAAATAGGTTCAAAC
ATTTGTGATTCTCCCTCACGGCTTAATATTGTTATTAATGCCTATTAAAAACTTGATTTT
ATCCAATTATACGCTTTTTTAGCACTATGACCTAATGTATCAATAATGCCGCCCACCTTA
TGACTAATTTCTCCACTTTGGCTACTATCAACGTCATTATAATGACTATACTGTAGCAAT
CCTAATACGGTTGCATAAGAAGGTTTGTTTACATAATCCGTTAATCCTGTAATGTTCAAT
GGATTACCAACTCGAACTTGAGATCCAAAGACAGATTTTGCACATTCTACAATATCTTCA
ACCTGAGAGCCACCACCTGTTAATACAATTCCAGCAATTAATTCTTGTTTTATGCCTTTT
TGATATAGTTCATTGCGTAATTGGGATAATTCCTGATTAATTACGCTCAGTAAATCGTGG
TAGCATTGAGATGTAACATTAGATAATTGGCTTTTTGTAAAAGTTCTTGGCATTCGTCCA
CCCAAGCCTGCCACCTCAATTTTTTTCTCTGGAAAATGAGTTGGGGGTGCAATAGCACAT
CCATACTGTACTTTAATATTTTCTGCATCTTGGCGAGAGGTTGTGAAAACATGAGCAATA
TAGTCCGTTACATTATTCCCACCAAAAGGAATAACTTTACTAAAACGCAAAGCACCATCT
GTATAAACAAGAACATCCATAGTGCCACCGCCAATATCAATTAAACAAACCCCAAGTTCT
TTTTCATCTTCTGTTAACACAGAATAACTTGAAGCAAGCCCCGAAAAAACGATTTGATCA
ATTTTTAATTTACTTCTCTCCACTGCATTTTTTAAATTACGTAGCCAATCGTTATGGCAA
GCAATTAAATGAGCTTGAGCCTGCAAACGCATACCAGATAAACCAAGGGGATTTTTAGTA
GCAGGTAATCTATCTACTCTATATTCCTGAGGAATGATGTGTAATGTTTCCAGCCCATCG
GGTAATTTAATAGAACGAGCAATATGAATAGCATTATCCAAATCTTCATTTCTTACACTA
CCAGACAACGGCACAGTTCCACTTTCATTAAAAGCTGTAATGTGAGATCCTGAAAGGGCA
AGAGTAACACATACAATATCATATCCAGAAATCGATTCAGCTTCTTCAATCGCACGTTGA
ATAGCACTTGTTACAGCATCTAAATCAACAACGCCACCACCTTGAACACCTTTAGACGGG
CTAATTCCAGAGCCAATCACATTAATCACCCCATCAGGCAATACCTCACCTACCACAGCA
ACTATCTTGTGTGTTCCAATTTCTAAACCTACTCTAATTCTAGATTCTGCTACTTTTGTC
ATATTAATTATGTTTGCAAGTTAATAAATTATTGATTATTAAATCCAACGGAAGCCCCGT
GTTCATAACGTAAATCTACGTAGGATAAACGTTTCCCCTCAGGAATATCAATTTCAGGAA
AAATAGTCACAAAACGATCGATTTTTGATAGCCATTCCCCTCGCCCTAATTTTAGTTCAA
CGCCATTATCAAGTCGAATTGACCAAGCTCCTCGACTATCCATTGCAATGGAATATAATC
CTAAATTACGTGATTTTAAATCTGCTTTTATTTTATCCCAAGCCTCAAGCACAACCTTAC
TTTCTGTGTCTGGTCCGTATAAAATAGGTAAGCCTGTGTTATCAAACCTATCTTTCGGCA
AACTGAACACTACTCCATGTTCAGAAACATACTGACTATTATTCCATACAGCCATTGGAC
GATGTTCAAGTAACGTAATACTTAATTTATCGGGATAAACTTTTCTCACAGAAACATTAC
TGATCCAAGGAATTGTTAGAAATTTCTCTTTAATTTCTTGAATATCCTGTTCAAAATAGC
CTTTTAACAGGGGTTCTTTAGCTAAAACTTCACGAATATCATTATTCGTCGTAAATTGTG
TTTTATGCGTTAATGCATAAGAACGGATTGGCGTTCTATCCAGTGATGCAAGCAAACTAG
ACCAATTGGTATAAATTGCATAAACCATACCGAAACATAATAACACAACGATAGGCTTAA
CAAAAACAAACCAATTAATCGGATACTTCGGCTTACTTGCTTGTGTACGAATTACCGAAG
TCGGTTTCTTACGTATTACCGCAACCATTACGCACTTAACTCCAATACACGCTCAACTAA
ACGCTCGAAACTATAACCCACAGTCGCCGCTGATTTTGGGAAAATACTATGACTGGTCAT
ACCTGGGCAAGTATTCACTTCAACTAAACGGAAGTTTCCTTCGCCATCTTCCATTACATC
AATTCGGCTCCAACCACGACAGCCCACCACATCATAAGCCTGTTTCACTAACTTAGCGAC
TTCCGCTTGGCGATCAGCATTTAACGCTGGCACAACATACTGGGTATTATCCGAAATATA
TTTTGCGTGGTAGTCATAAAACTCGCCGTCTGGAATAATTTGCACCGCAGGCAACACTTC
ACCATCAAGTACTGGCACAGAGTATTCCGCCCCTGCTAAATTTTCTTCCACCAACACAAT
TGAATCATATTTTAATGCTTCTTCGATTGCAGGTAATAACTGTTCTGCGGTTTTCACTTT
GCTTACGCCAACACTTGAGCCTTCACTCGCAGGTTTCACAAATAATGGTAAACCTAATTT
TGCAATAATTTCATCGGAGTTGACCGCTTGCCCACGGCGTACCACTTCCATTGCCGCTGT
TGGTAAGCCCACTGCATTCCACAATAGCTTGGTGCGGAACTTATCTAAAGTAATCGCCGA
AGCCATTACGCCACAGCCTGTATAGGGAATACCGAGTTGCTCTAACGCCCCTTGAAGCAC
GCCATTTTCACCAATACCACCGTGAAGAATATTAAATACACGCTGAATGCCTTTTTCTTT
TAATTTTTCAATCGGAAATTCTTTTGTATCAATCGCTTCAACGTTATAGCCTAAACTTTG
TAATGCTTCAAACACCGATTTGCCTGAATTGAGCGAAATTTCACGTTCTGCTGAAACGCC
ACCAAATAACACCGCAATTTTTTCGTTTTTTAAGCTCATTATTTTTACCTTATTTGGTTT
ATAAATTTATCTATTCCCCCCTTTGAAAAAGGGGGGCTAGGGGGGATTTTTAATTAATTT
TTGGGGAAATATACATTTTAAAATCCCCCTTAATCCCCCTTTTTCAAAGGGGGAAACTTA
TGTTCTTTATGCCTTCCAACTTTCCGCTAAATCACACGAAAGCTTGCTCACGTTGCCCGC
ACCTTGTGCCAAAATTAAATCACCATCTTGAATAATTTGATCTAACACTTCGCCAAGTTG
TGAAGTATCTGACACTAAAATCGGATCCACTTTGCCAAGATTACGGATTGAACGACACAG
ATCTTTACTCTCTGCCCCCACAATCGGTGCTTCACCTGCGGCATAAACATTGAGCATAAT
CAATGCATCAACCTGCGACAGCACTTGCACGAAATCGTCGAATAAATCACGGGTACGAGA
ATAGCGGTGCGGTTGGAATACCATTACCACACGTTTATTTTCCCAGCCTTGGCGAGCGGC
TTTAATCGTCACATCTACTTCCGTTGGATGATGTCCGTAGTCATCGACTAACATCACCTT
ACCATTTGGACGAATAAACGAACCCAACTGGTCAAAGCGACGACCTGCACCTTGGAAATC
TGCAAGAGCAGCCAAAATCGCCTCATTCGCAATACCTTCTTCTTTTGCAACCGCTAATGC
TGCCGTTGCATTCAGTGCATTGTGTCTACCCGGCACGTTTAGTAAGATCTCAATACGCTC
ACCCGTTGGGCAAACCACCGTATAATGCCCTTGGAAGCCTGTTTGTTGATAATCTTCAAT
ACGGTAATCGGCTTTTTCACTAAAACCATAGCTAATCACTTGGCGACCAACTTTTGGGGC
AATTTCCATCACTGTTTCATCATCAGCACACATCACTGCTAAACCGTAGAATGGTAAGTT
GCGTAAGAAACGTACATAGGTTTCTTTCATTTTCTCGAAATCGCCACCGTAAGTATCCAT
ATGGTCTGGTTCAATGTTGGTCACAACAGAAACCATCGGCTGTAAATGTAAGAATGACGC
ATCACTTTCATCGGCTTCTGCAATTAAGTAACGGCTTGCACCTAAATGAGCATTTTTACC
CGCTGATTTTACTAAACCACCATTTACAAAAGTAGGATCTAATCCTGCTTCCGTATAAAT
CATTGAAATCATTGCGGTTGTGGTCGTTTTACCGTGAGTTCCTGCAATCGCAATACCGTG
ACGGAAACGCATAATTTCTGCTAACATCTGCGCACGTTGAATCACAGGAATACGTGCTTC
TTTTGCAGCCGCAACTTCGGGATTGCTTTCATTAATTGCACTGGAAGCCACAACAACACT
TGCCCCTTCAATGTTTTCAGCTTGATGTCCGATAAAAACTTTTGCACCTGCTTTTGCTAA
GCGTTGCGTGACTGCACCATCAGCAATATCCGAGCCCGAAATTTGATAACCTTCATTTAA
TAATACTTCAGCAATCCCAGACATACCTGCGCCACCAATCCCAATAAAGTGGATTTGATT
TACACGGCGCATTTCAGCGACTAATTTTTTAACTTTATCTTGGAAATTTTTCATTTTTAT
TCCTTATATTCGATCATTTTGCAAAAAAACTACAAAATCTGACCGCTTACAAACTATTTT
CCACAATCACTTCTGCCACTCGTTTTGCGGCTAATGGTGTGGCTTTCGCTCTTGCTTTTA
TTGCCATTTCCGTCAGTTTTTGACGGTCGGCAATTAACGGCTCTAATGCTTTTAATAAAC
TTTCAGGGGTAAAATCCTGCTGTTCAATAATCATTGCAGCACCTACTTGTGCAAGGTACT
CTGCATTTAAAAATTGTTGGCGATCTTTATGTTGAAACGGCACAAAAATCGCAGGCAATC
CTGCTGCAGCAATCTCGCATACAGTTAAAGCACCAGAACGGCAAATCACCAAATCCGCCC
ATTCATAAGCGGCTTTCATATCATCAATAAATTCGCTAGCAATGCCGTTACCTGTTGCTT
GATAAACTTCTTCCACACCGGCTAATTTGCCTTTGCCGACTTGATGACTAATAAATACGT
TTTGTCCTAACACTTTCGCTACTTCCAGCACGGTTTTATTGATCACCAATGCCCCCTGAC
TACCGCCCATCACTAAGATATTGATCGGATAGCCTTTTTCAGCAAAACGTTGTTCAGGCG
GTGCAATTTCAAATAGATCTTGGCGAACAGGATTTCCCACCACTTCCGCATTTGGAAACG
CCGTTGGAAATGCTTGTAAAGTACGTCGAGCAATTTTAGAAAGCCATACATTCGTTAAAC
CTACCACCGCATTTTGTTCGTGCAAAATCACAGGCACACCACATAATTTCGCTGCAATAC
CGCCAGGTCCGGATACATAACCGCCCATTCCGAGTACTGCATCGGGCTTGTACGCGTTAA
TAATTTTTTTCGCTTGAAGTACCGCCCTTAAGATCGCAAAAGGGGCAGTAAGTAATGCTT
TGATCCCTTTGTCCTTTAATCCTGAAATTTGAATAAACTCAATCGGAATACCGTGTTTTG
GCACAAGATCTGCTTCCATACGATCTTTGGTACCAAGCCAACGGATTTCCCAGCCTTGTT
GTTGTAATTCTCTTACCACAGCAATCGCCGGGAAAACATGTCCGCCAGTTCCGCCAGCCA
TTACCAATAATTTTTTTGTCATATTATTTTCCAATATTAATCATCGCTGAAATGTGCATG
ACCAATTCGATCCAAGCGGTTTTCGTAATCAATCCGAATTAATACCGCAATTGCAATCGC
CATAATCACTAAACTTGAACCACCATAGCTTACCAATGGGAAAGTTAAGCCCTTGGTCGG
CAGTAACCCCGAAGCAACACCAAGGTTTACAAAGCCTTGAATAAAAATCCAAATTGCAAT
ACCAAAAGCAAAAAAACCTTTAAATCGCTCTTCTAACATTAACGCTTCCCGACTAACCTT
TAAAGCTCTAAAAGTTAAAGCGAGTAATAATAGCACAACGACAACAATTCCAACTAATCC
AAACTCCTCAGCAATAACAGCCATTACAAAGTCAGTGTGTGCTTCGGGTAAATATTCTAA
TTTTTGTACGGAGTTACCCAAGCCTCGTCCCCAAATCTCACCTTGCCCGAAAGCCATTTG
TGAGTTAGATAGTTGGAAACCATCGCCATAAGCATCAGCAAAAGGATCCATAAAAGAAGT
TACGCGTTTTAAGCGATATTCCGATGTTAAAACTAATAGAGCAAAGACTACAACGCCTGT
GATACCAAGAAAAATAAACTGTAAGACTTTCGCCCCCATAATAAAAAGCATTGCAAATGT
CAGCACAAAAAGCACCGCTATACTTCCCAAATCAGGTTGAGCCAGCAACAAGCAGCTAAA
TAAAATCAGGATTACCATAGGGCGAATGAAACTAATGCTTTTTTGTCGTATTTCATCAAA
TTTTCTTACATAGAAGCTCGCAAAGTAACAAATCACCGCAAATTTTGCTAATTCTGCAGG
CTGGAAATTAATAGGACCGATAGGGATCCAGCGTGTTGCTCCATTTACTGTTTTTCCAAC
AAACAATGTAATTGCAAGCAGAAGCAAGGCTGAAATAAATAACCAACCATTATACTTTTC
CCAATATTTACTTGGAATTTGAACAAAGAAAGCACAAGCACAAATAGATGCGATAACATA
AAAACCATCTCGCACCGCAAAATAGAAGGGATCTTCGTGTAGCCGACTACTCACAGGAAT
AGAGGCTGAAGTCACCATAACAAATCCAATGATCAGCAATGCGAGAAATAACCACACCAA
TGTTCGATCATAGAGTGCATTAACAGGCGTTAATCTTGTCCACTTATCCCACTCAATCCG
AATTTTTTCTAGCATTAGATAACCCCTTGAGCCAACGCCACAAACTGTCTGCCACGCTCT
TCAAAATTTTTAAACTGATCTAAACTTGCACAAGCTGGTGAAAGTAGCACCATATCGCCC
GCTTTTAATCTTAAACGAATTTGTGCGACAGCTTGTGCCATTGTTTCCACTAAAACGCTA
TTTTGAGTTAAAGCGGCGAGTTCCGCCCCATCTTTTCCGAAGCAGTAACAGACTGTATTT
GGTTGATTAATAAAAGGTTTTAACTCAGAAAAATCAGCATCTTTTCCGTCACCGCCCAAC
AACAGATAAAGCGTTCCTTCGACTTGCAAACCATTTAATGCCGCCACAGTACTGCCGACA
TTCGTGGCTTTTGAGTCGTTAATCCAGCGTACGCCATCATTCGTCGGTACTAGCTGGAAA
CGGTGATCTAATCCTGAATAGCTTTGTAGCGCTTTCACAATACCCGAACGATCAACGCCT
GCAGCTTCCGCCAATGACATTGATGCTAAGGCATTCATCACATTGTGGCGACCAGTAATT
TTCAGCTCATCAATCGCAATGACGGCTTCATCGCCAGAATAGAGTTCTCCATTACAAGCG
GTATATTCTGCGTCTTTTTCTGCAAATTTTTTCAAAGATCCGACCGCTTGTTCAGGGAAA
GTTTGCGGATCTTCGCCATTTACAATAATATTTTCCGCATTTTGATAGATACGCAATTTT
GCTGCACGATATTCTTCAACGGAGTTATTGTAACGATCCATATGATCTTCACTGATATTT
AAAATGGTTGCTGCTTTCGCTTTTAAGGAATAAGTCGTTTCCAACTGGAAGCTTGATAAT
TCCAATACATAAAGTTCGTAATCGCTTTTCAATAAGCTCAAGGCAGGCACGCCGATGTTA
CCGCCCATACCGACTTTGATACCTGCTTGTTTTGCCATTTCCGTTGTCAAAGTCGTTACC
GTACTTTTACCATTTGCCCCTGTAATCGCAATAATCGGTGCTTTTGCTTCACGGCAGAAC
AACTCAATATCGCCAACCACCTCCACACCGGCTTGAATAGCTTGCTGAATTTCCGGTGTC
GCTAAGGCAAGCCCTGGGCTAATCACAATTAAATCGGAACTTAATAACCACTCAAGGTTT
AAACTGCCTGTGTGTAGTGGAATATCCTTCGACAACTTATCCGCCCCTGCAGGATTTGCT
CGGGTATCAATCACTCGCACTTGAGCCTGTTTGTCCGCAAAAAATTCGACACAAGATAAG
CCTGTTGTGCCTAAGCCGATAATTGTGATAGTTTTGCCTTGATATTGATTTTGCATTTTG
TTGTTCTCTAGAAACGGTATTTTCAGATGTAGGGACACACTCTGCGTGTGTCCGCTTTAT
TTTCATTATTCCTCGGTTGGTAAAACTGTAATGGACACACGCAGTGTGTTCCTACATTAA
TTAACGTAACTTCAACGTCACCAATCCAATTAACACTAACATTAAGGTAATGATCCAGAA
ACGCACGATAACACGTGGTTCCGGCCAGCCTTTAAGTTCAAAATGGTGGTGGATCGGTGC
CATACGGAAAATACGTTTTTGGCGGAGTTTGTAAGAGCCAACCTGTAAAATAACCGATAA
GGCTTCAACCACAAATACACCGCCCATCACCACTAATAATAATTCTTGGCGAACTAACAC
GGCAATTACACCCAATGCACCGCCAAGTGACAGTGAACCGACATCGCCCATAAAAACTTG
TGCCGGATAAGTGTTAAACCATAAGAAACCTAACCCAGCCCCGACAATCGCCGTACATAA
AATCACTAATTCACCGCTATATTTGATATAAGGAATGTGCAAATATTGTGCAAAATTATA
GTTCCCCGTTGCCCACGCAATTAATGCAAATGCCCCTGCGACCATAATAAGCGGCACGAT
TGCCAAGCCGTCTAAGCCGTCGGTTAAATTCACCGCATTACTTGTACCGACAATCACAAA
ATAGGTTAGAACAATATAGAATAAGCCGAGCTGTGGCATCACATCTTTAAAGAAAGGAAC
AACTAACTGGGTGGCCGCGGTATCTTTACCAATCGCATACATACCAAAAGCGGACACTAA
GGCGATCACCGATAACCAAAAATATTTCCAACGAGCAATCAAGCCATCGGTATTTTTACG
AGCGATTTTCCAATAATCATCAACAAAACCGACAACCCCATAGCCAAATAGGATAAATAG
CACAAACCAGACATAGGGGTTACGTAGATCCGCCCATAACAACGTACTCACACCGATAGC
GAATAAAATCATAATACCGCCCATCGTTGGTGTGCCCCGTTTTTTGTAGTGGCTTTCAGG
GCCATCGTGGCGAACTTCCTGTCCGAATTTGAGAATTTGTAAACGGCGAATGACCGTCGA
TCCAATCCATAAGCCGATAATTAACGCCGTCAATAACGCCATAATGGAACGGAAAGTAAT
GTACGACACCACGTTAAACGCTGTGTTGTATTGCACCAGATATTCAGCAAGCCACACTAA
CATAAGCTAATCCTTAAAAAGAAACATCAAAAGAACGACATAAGGAAGCAATTACCTCTT
CCATTTTTTGGCTACGAGAGCCTTTTGCCAAAAGAACAAGCGGTTGGTTTTGCTCGATTT
TTTGCAAAATAATCGGAAGCAAAAACGCCGCCATTGCGGTTTTGTCATTAAAGTGGTGAG
CTGAATTACCGCTAATCACCTCACTCTCTTTGCCGAAGCTGACCACTAAATCTAACTTCG
CCTGTTTAACGAAATCGGCGACTTCTTGATGACAAGCAGGGCTGTCTTTGCCAAGCTCCG
CCATATCTCCCGCCACAAAAATGCGGAAAGCCGGATACTGTTTTAACACTGATACCGCAG
ATTTCATTGAGTCCACATTGGCATTGTAACTGTCATCAATAAACAGTACATTCTCTTTAA
TTTCAATCGGATACAAACGCCCTTTAACCGCTGAACGCTGTTCCAATCCAGCTTTAACCG
CAGTTAAATCCGCCTCGACTGCCATTGCGAGTGCTGTTGCCGCTAACGCATTACTCACAT
TATGTTCGCCTAGATAAGGCAAGTTGATCTCAATTTCGCCTTGTGGCGTATGTAAGGTAA
AGCGTGAACCATTGAGGTGTAACTCAACATTTTCCGCCCAAAAATCTGCATAGCTGTCTT
TATCTTCGCCTGTGTAACAGAACGATTGCAACTCGTGATCGCCAATCTCTTTCTGCCATT
CTGGATAGTAATGAGCTAAATTCACAATCGCCTTACCACCAGCTTTCAAGCCACGATAAA
TTTCACCTTTAGCTTGAGCCACACCTGCCAACGAGCCAAATCCTTCAAGATGAGCAGATG
CCACGTTATTCACTAAACAGGCATCAGGTTGTGCAATTTCGGTGGTATAAGCAATTTCGC
CGATGTGGTTCGCCCCCAGTTCAACCACGGCAAATTTATGCTCAGGGGTTAAACGTAATA
AGGTCAATGGTACACCTAAGTCATTGTTTAAATTACCAAAGGTATAAAGCACCTGATCTT
CACAAGCGGTCACTTTTTGCAAAATTTTTGCAGTCATCTCTTTGACGGTGGTTTTGCCTG
AAGAGCCCGTAATTGCCACAGTTTTTGGGTTAATTTCCGCTTTCAGCCATTTTGCTAACT
GCCCTAATGCCAAGCGAGTATCTTCCACAATAATTTGCGGTACATTCACCGCCAATTCAC
GCTCAACGACTAACGCCACACAGCCTTGTTCTATCGCTTTTTCCACATAATCGTGAGCAT
CAAATTTTTCGCCTTTTAATGCAAAAAATAAGCCGTTTTCAACCGCTTGACGGGTGTCTG
TACTGATGTTTTCAACAACAACCTCGCCACTACCGAGTAGTTTACCCTTTAGGGTTTGAG
CGAGTTGTTGGGTGGTTTGTTTTATCATCTTTATTTACTTATAAATTATTTTTACTATTT
AAAATCTACTTTTGTAGATACCATAAGACACAACAAATTTTATTTCATAAATGTGTCTAA
ATTAAATGCTGTCTGTTTTTGCAAAACAGCCTGTGCAATA
>H105 Scaffold2
AAAAATGGGATGCTACACGCTACTTATCCACAGAATCTGTGGGTCAAAATTGAATAACTT
TTTTGTGTGTAAACACAGTTGCTACAAAATGGAATAAAACTATGTCAATGACCCCTCGTG
AAATTGTGTCTGAATTAGACGCACATATTATCGGACAAAATGAAGCTAAACGAGCAGTAG
CTATTGCCTTGCGTAACCGCTGGCGCCGTATGCAGTTGCCAGAAGAACTGCGTCAAGAAG
TGACCCCGAAAAATATTCTGATGATCGGTCCAACAGGCGTGGGTAAAACCGAGATCGCTC
GCCGTTTGGCAAAACTTGCCGATGCACCGTTTATTAAAGTTGAAGCCACGAAATTTACCG
AAGTCGGCTATGTGGGTAAAGAGGTGGACTCGATTATTCGTGATCTTGCTAATGTTTCAA
TGAAATTGGTTCGCCAACAAGCGGTCGAAAAAAACCGTATGCGTGCGCAAGATGCAGCGG
AAGATCGCATTTTAGATGTGTTATTACCGCCAGCGAAAGATCAGTGGGGAAACGTGCAAG
AGAGCGATAACACTTCTACTCGCCAAATCTTCCGCAAAAAATTGCGTGAAGGTCAGCTTG
ACGATAAAGAGATTGAAATTGATGTCGCAGCCCAAGTGAGCGTTGAAATCATGACTCCAC
CAGGTATGGAAGATATGACTTCTCAACTGCAATCTCTCTTTGAGGGAATGTCGCCAAACA
AAACGAAAAAACGCAAAATGAAAATTAAAGATGCGTTAAAAGTGATGGTGGACGAAGAAG
CGGCGAAGCTGGTTAATCCTGAAGAGTTGAAACAGCAAGCGATTGAAGCGGTTGAACAAC
ACGGTATCGTCTTTATTGATGAGATTGATAAAATCTGTAAAAAAGGTGAACACAGTGGCG
GTGATGTAAGCCGTGAAGGCGTGCAACGTGATTTACTGCCGATTATCGAAGGTTCTACGG
TCAATACTAAACACGGTATGGTCAAAACCGATCACATTCTCTTTATCTGTTCCGGTGCCT
TCCAAGTGGCTCGTCCGTCTGATTTACTGCCAGAATTACAAGGTCGTTTACCAATTCGTG
TAGAGCTTAAATCACTTAATAAAGAAGATTTTGAGCGTATTTTAACCGAACCGAATGCGT
CTTTAACCTTACAATACCGTGAGTTAATGAAAACCGAAGGCGTGGATATTGAGTTTACCA
AAGATGGTATCAGCCGTATCGCCGAATCCGCATTCCGAGTTAACGAAAAAACTGAAAACA
TCGGTGCAAGACGTTTGCACACCGTGTTAGAACGCCTAATGGACAGTATTTCATTCGATG
CCAGCGAACGTTCAGGCGAGAAAATCGTAATTGACGAGAAGTATGTGTCTGATGCGTTGA
ATGATGTGGTTGAGAATGAAGATTTAAGTCGGTTTATTCTTTAACTATATACTTACAGTA
CAAATGGAAATTAAAATTACAAAAATATGCATTACAAGCGGTGAAACTCTCTCAATTTTT
TACAAAATTTTGCTACAATCTATCCACTCACATTCCATTTGCAAAGAGATGAATAATGAC
AAACATCAGCACTTTTAACCGTTCTTGGTCACGAGTTATTTTAAATGCTTTACTCCGCTA
CGGCGTAAAACATATTTGTATTGCCCCAGGTTCACGCTCAACGCCTTTAACCCTTGAAGC
ATTACATCTGCAAAAACAAGGTCAAGCTGAATGCCATAGCCATTTTGATGAGCGTGGTTT
AGGCTTTTTTGCACTAGGACTTGCAAAAGCAACGCAAGATCCCGTTGCAATTATTGTAAC
TTCTGGAACTGCGGTCTCTAATCTTTACCCTGCGGTGATCGAGGCGAGTATCACACACCA
TAAACTTATCGTGCTTTCCGCAGATCGCCCCCTTGAGCTGATCGGCTGTGGGGCCAATCA
AGCGATTGAACAGCAACATATTTTTAGTCATTATCCTATTGCAAATCTCAATTTACCAAA
ACCAAGTTCGCAATATAGTGCAAGCTGGTTAGTTGGTCGTGTAGAGCAAGCCTGTTCTAA
ACAAGCTCAAAAAGGTGGTGTTATCCATATTAATGTGCCATTTGCAGAGCCTCTTTATGA
AGCTGATGAGGAAAGCATTGGACAAGATCCGTGGTTGCACGCTATTCAAGGTTGGCTGAA
TAAACCTCAAGTGAAATGGTACGATCAACAAGCAACCCAACAAGATGTGTTGATGCACGA
AAATTGGGATTATTGGCGAACCAAACGTGGGGTAATTGTAGTAGGTAAGTTACCGCTTGA
GCAGGGAATGGGATTAAAACTGTGGGCGGAAACGCTTGGCTGGTGTTTGATCAGCGATGT
GCAATCTGGGGTTGATGCATCTCTACCTTATGCAGACATTTGGCTGTCAAACAAAACAGT
AGAACAACGTTTATTACAGGCGGACATTGTTATTCAGTTTGGTTCACAAATTGTGAGCAA
GCGAGTTAATCAATTTTTATCGGCTTTTAAAGGCGAGTTCTGGCTGGTTGAGGAAACGAC
AGATTATCTTAATACCTATGCTCATCAACAAACTCGTTTTGTAGCAAAAGCACACCACTT
TACCCGTGTTCACCCACCACTTCGTCAAAAACCGTGGCTGTTGGAACCTTTGGCTCTTTC
ACAATTCTGTGAAACCTTTATTGAACAGCAGGTGGGTGGCAATCTCAATGAAGCCTCTCT
AGCACATCATATTGAACGAGTGTTGCCAGCTAATGGTAATTTATTTATTGGGAATAGTTT
ATTTGTCCGCTTAATTGATGCCTTGTGTAAATTGCCTGAAGGCTACCCGATCTATACCAA
TCGAGGTGCAAGCGGTATTGATGGGCTAATCGCAACCCTTGCAGGTATTGTAAAAGGTAG
CGGACAGCCGACAGTTGCAGTGATTGGGGATATTTCCGCCTTGCACGATTTGAACTCCGT
ATCACTCTTACGCCAGATTAGCCAGCCGACCATTTTATTTGTCATTAACAATAATGGCGG
TGCAATTTTTGATATGCTTCCGGTCGATCAAAAAGCGAAAGATAAATTCTATCGTCTTAG
TCATAATCTTGAGTTTTCACAGATTGCGACAATGTTCGGTTTAGAGTATCTACGTCCTTA
TACTTGGGCGGATTTGGGAACAAAACTTAAACAAGCCTATGCTCGTCGAGGCGTAACTAT
TGTGGAAATCAAGGTGAATGATCAGGAAGGTAGTAGCCTTTATAAATCCTTGATTGAACA
GATCTCTCGTGCTTCTATCGACTAATGTTAGCAACAACTTGGCACAGTCATTCAGGAACA
CCCGTGGTCTTTCTCCACGGTTTTCTTGGTTCTCAACAAGATTGGCAACCCGTCCTCTCG
CTATTGCAAAATGAGATTGCAATCCGACCGCTTACCCTTGATCTTGCTGGTCACGGTCAC
AGCCAAGCTATCTCGTGCCATAGTTTTCAACAAGCCAGAGAACAGCTTCACCACATCTTG
CAACAACATCTTGCTGAACAGCCCTTCTATCTTGTCGGCTATTCATTAGGCGGTAGATTA
GCTTTAGATTACGCCCTCACAACCCAAAATCCTTATCTTAAAGGGATCCTACTCGAAGGG
GCAAATATCGGCTTAAGCAGTGATGAAGAAAAAAAAGCACGTTGGCAAAATGATTGCCAC
TGGGCAGATCGCCTAAGCAATGAACCGCTTGCAAATGTTTTAGAAGATTGGTATCGACAG
CCTGTCTTTGCCAATTTAAGCGAAAGCAAGCGGACAGATTTCATCAAAAAAAGGCTAAAT
AATCACGGGCAAGCACTAGCTCAAATGCTCAAAGCCACTAGCCTTGCAAAACAATCCTAT
TTTTCCCCAGAGCAATGTCATCAGTTTCACGGGAAAATGCTATTTATTATGGGAGAGCGG
GATAGTAAGTTTCATCAAATGGCAGAACAACATCAGCTCCCCTATCATCAAATTGCAAAT
GCAGGACATAACACCCATTATGAAAATCCAGGTGCATTTGTAAAACACCTTATTCAGTTT
ATATCAAAGTAGGAATTACAATGGCTTTACATCGTTGCCCCGAATGCCTTAAAAAAATCA
GTGAAAGTGCCGTTACTTGCCCACATTGTGGCTTCTCGTTCAATGAAGCTGATTTGGAAA
TTTATAAACAAAAGCTAGAACAGCGTCGTTTGCATAATCAAGAGATAAACCGCAAAAGCG
TCAAACTTCACTTGATTTGGTTAGGTATTTTTGTGTTGGTTATTGGGCTGGCGAGTTTAT
TATCTGTATAAATGAATGATGATGTAAGTATAAAAAAGGATAGTAGATAAAACTGTTGTC
CCAAGAATATTGGCATAGTAGACAAAATTGTTGCTAATGTTTATTTTCTCTAAATGTTAG
CAACTCTTTTTATTTAAAAAAACCCTGTATAAACAACATGTTACGCTTTTTCGTTAATTC
ATTGTGATTATTTAATTTTCGCTTAAGTTCACTAAATAATCCCTCTAAACGATTTGTCGT
CTTTTCTATATTTAATTCAGTATGTTTTGTCTATTACACCTAAAATTATGGTTATACTTT
ATAACGTATATTTATAATTCTTCTGCTTGTTCTAGGATTTTATCTTGCTCTTTTATTAAT
TTTTCTAATTTCTTTTTTTCTCGGTTAGCCTCATCTTCTGCTTCCCATACATCATAAGCT
TGAACAATTTTTGCAACGACAGGGTGGCGAACAATATCCTTACTGTCAAAAAAGTTAAAA
CTTAACTCTGGAACCTCTTTTAATACTTCCATTGCGTGTTTTAAGCCAGATTTTTGGCTA
CGCGGTAAATCCACTTGAGTAATATCGCCCGTAATGACTGCTTTAGAATTGAAACCAATA
CGAGTTAAAAACATCTTCATCTGCTCAATGGTTGTATTTTGGCTTTCATCTAAAATAATA
AAGGCATCATTCAGTGTTCGCCCACGCATATATGCAAGCGGTGCGATTTCGATCACATTT
CGCTCCATCAGCTTTTGTGCCTTCTCGAAACCTAACATTTCAAACAGTGCATCGTAAAGT
GGTCGAAGATAAGGCTCGATTTTTTGCCCTAGATCCCCTGGTAAAAAACCGAGCTTCTCA
CCAGCTTCCACTGCGGGACGAGTGAGCAAAATACGGCGAATCTCTTGGCGCTCAAGAGAC
TCTACTGCTGCAGCAACAGCTAAAAAGGTTTTTCCCGTTCCTGCAGGCCCAATACCAAAG
CTAATATCGTGACTTAGAATATTACGTAAATAGGCTTGTTGATGTTCGCCACGTGGTTTA
ATTACGCCGCGTTTTGTTTTAATTGCAATTTCATGAGCCGAACTTGTCCACTGATTTTGC
AACAACATTCGGCTTTCTTGAATCGCTAAATGAACATCTTCCAAATCTAGTTCTTTTACT
TTTCCTTTAATTGGAGCAGTTTCGTTGTAAAGTTGCTGAATTAATTTCGCACAATTTTTT
AATAATGTTGCAGAATAATGATTTTCTTCAACTGCTTGAATAGTAAAGGTAAATGCATTA
CGCGCAACAATAAGGTTAAAACTTTTTTCAATAAGGGTAAGATGCTCGTCAAAAGAACCG
CATAACGATTGAAGACGAGCATTGTCTTGAGGCTCAAGAGTGAAAATAAGTTCGTTCAAA
GGATTTCCTCTATTTTGTACTGATTCTCAGCGACTTTTAAAATTCGCCATATTTTAAGTG
ATCTTAGCACAAAATTATAGTAGAATACCTCTGTTCTCATCGGGGTGCTTTGTATAGCAA
GGCTGAGAAATACCCATAGAACCTGATCTGACTAATATCAGCGTAGGGATTTGAGACAGA
CAATCTATATCCGCCTGTTTTAGATCCTTCTATTTTCACTTTTAGAAGGAATATTCAATG
AAATTCAATCTTTTCACCCTTTCTGCGTTAGCCGTTGCAACCACCACTTTTGCTCAACAG
CCAACACTCACGGTTTATACCTATGATTCTTTTGCTTCAAAATGGGGGCCTGCTGCTAAA
CTTGAAGCGCTATTTGAAAAACAATGCCAATGCGATTTGAAATTTATGCCTTTTGAAGAT
GGGGTAACAATGTTCAATCGTATTCGTTTGGAAAAAAATAAGACTAAAGCCGATGTAATG
TTAGGTATCGATCATTTCTTAATGCCCGAAGCTGAAAAATCAGGCTTATTTGTAGAACAC
AATCTGCAAAACAATGCCAATAACTTACCGCTTGAATGGCGAAGCAAAATATTTTTACCC
TATGATTTTGGAGAATATGCTTTTATCTACAACAAAGAAAAAGTCAGTAATCCACCAAAA
AGTTTAAAAGAACTTGTTGAACGCCAAGATCTTAAAGTGATTTATCAAGATCCTAGAACT
AGCACCGTTGGACGAGGATTGCTCTTTTGGGTAAATCAAGTTTATGGCGAACAGGCAGAA
TCAGCGTGGCAGAATTTAGCCAAACATACCGTCACTGTGGGAAAAGGCTGGTCTGAAACT
TATGGTGCATTTTTGAAAAACGAAGCAGATTTGGTGTTGAGTTATACAACATCTCCGCTA
TATCATCAATGGCACGAACAGACGGATAAATACGTCGCGGCAGATTTTGCAGAAGGACAT
TTAGTGCAGGTGGAAGTAGCCGCAATCACAAAGAGCAGCAGACAACTCAAATTAGCTCAA
CAGTTTCTAAGCTTCCTACAACAACCAGAATCGCAACGAATTATTTCTTACTATAATGTA
ATGAAGCCTGTTGTGACTACTAAGGCAGATCCTTTATTTAACACATTGCCAACTTATCAA
ACTATAAGTTTCACTCTTCCTGATAACAGTGAGATAAAGCGCTGGATAAATACTTGGTTA
AATACTGTTAGCCAATAGTTTTTAGAATGGCTAAATAAGCTCAAAGGTCACAATAACCTA
CCCCAACTCCTGCGGATCAATATCCACCGTCAGTCGAATATCGTTTCGCAGGAACTGTTC
TTTTTGCTCATCAAAACGATCTAACAACTGTTGGATCGCACTTCTTGCCGAATGTTGAAT
TAATAACTGCCAGCGATAATGCCCTGCTTTTTTTGCCATCGGGGCGTTGAAAGGCCCAAG
TAACTGAAAGCCTTGCCAGCCGTTTTCGCTGATAATTTGGTGTAAACAAGCGGTCAAATC
TTGCAGAAAATTTGCAACTTTGTCGTTATCTCTACCCGTTGCACGAATAAGCACTTGCGA
AGAAAACGGCGGTAGGCTCATTATTTTTCGCATTGCTAAGGCTTGGCTGGCAAAGGCAAG
GTAGCCGTCGTTGAGTAAGCTGGTGAGTAACGGGTGATCGGGGTAATGCGTTTGTAACAC
TACTTCCCCTTGCTTTTCCGCCCGTCCTGCTCGCCCTGACACTTGTACATAAAGCTGTGC
CAAACGTTCTTCTGCACGGTAATCGGTGGAAAACAGGCTACTATCCACATTCACGATGGC
GACTAAAGTCACATTCGGGAAATGGTGTCCTTTGGCTAACATCTGTGTGCCGATCAAAAT
TTGGCTTTTGCCTGCTTGGATTTCGGCAAGGTGTTGTTCCAACGAGCCTTTACGGGCAGT
GCTGTCACGGTCAATACGAGTAATGCTGTATTGCGGAAAACGCTGTGCCAGCACTTGTTC
CAGCTGTTCCGTGCCGATCCCTGTGGTAATCAAATTGACTGAGCCACAATGTCCGCACTG
ACGTGGAATGGCTTTTTGCGAAGCACAGTGATGGCAACGCAATACTCGCTGTTTTTGGTG
ATAGGTAAAGGGCTTATCACAGGACGGGCAATCGGCAATCCAGCCACATTCGTGGCAAAG
TAAAACAGGGGCAAACCCCCGTCGGTTTAAAAACAACATCACTTGATTGCCTTTTTCCAA
GTGAGCTTGCATCATTGCTAACAACTTTTCCGATAAGCCCGAATAAATCCGCTGTTTTTT
CAAATCAATTAAGGTTTGTTTGGAAAAATGTGCATTACCAGCCCTTGCAGTAAGCTGAAG
TTCGATAAATTTACCGTTTTGTACATTTTGCAAACTTTCAAAACTAGGCGTTGCCGAGCC
GAGAATGATAGGAATGTTGTTATTTTTCGCTCGAAGCACTGCCAGATCTCGTGCGTGATA
ACGCCAGCCGTCTTGCTGTTTGAACGAGCCGTCGTGTTCTTCATCAATGATAATTAAGCC
GAGTTGCTGAAACTGTGTGAACAAGGCGGAACGTGTGCCGATCACAATCGCACTTTCGCC
GTTTTTTGCCCGAAGCCACGCATTGAGCCGTTGAGTGTCGTTGAGATGGGAATGCAATGC
GTCAATTTCCACATTAAAACGAGCTTGGAAACGTTGAATAGTTTGTGGGGTCAGCCCGAT
TTCAGGCACTAACACCAACACTTGCTCGCCCCGTTTCAGCACTTCTTCGATCACTTGCAG
ATAGACTTCCGTTTTCCCTGAGCCAGTGACCCCATTGAGCAAAAACGCTCCGAAGCCTTG
TTGATAATGCAAACGGCTGACGACAAGGGTCTGCTGTTTATTCAAAGTTAAACGGTTTTG
AGTGTTGCAAATCGGCTGTTCGGCTAATTTTTCCTGCCAGCTTTGCACGTTAAAAGGGAT
TTCCAGCTTTTCCAGATACCCTTTTTCAAACAAGGCTTTCCATACCGCAGGGCTACAAGC
GGTCGGCTTTTCAAAGAAATTTGCAAATTCCGCCAGTTTGCTTAATAGCTCTTGTTGTTT
TTTTGCCTTTTGAACCACGCCGTTGGATAGAGCTTTTCTGCCGTTTTCCGTGACAACAAA
ATAGTCGGAAGCAGTGCGTTCACTACTTTCCCCTTGTCGTAGTTTGACAGGCAAAGCACT
TTGTAGCACTTCGCCGAAAGGGGCGTGATAATAACGACTTGCCCACTGTAAAAGTTGCCA
CATTTCAGTGTCAAACAGAGCTTGTTCATCTAACAGTTGCTCAATCGGTTTCAGTTTTTC
GGTGGGAATATCTGATGTGGTCGGGAAGTCCACCACAATCCCGATTTTACGTTGGCGACC
AAAAGGCACAACGACCCTAGCCCCTTTCACCACATTTTCAAAATGCGTTGGAAGCAGGTA
ATCGAAATAACGTGCCAACGGCACGGGTAGCGCAATTCGGATGAGGTTCATCAGGGCTTC
ACTTTGCGAAAACTATCAACACTTAATAAGATAATGGATACCGCCAAACACGCCATTAAA
ATATAGGATTTTGCTTCTAATACTTCACCAATGGCAAAGGAAATAAATAACATTACCAAA
GGTTCCGCATAGCCAATTAATCCTAACACATTAATCGGCAGTAAATTACTCGAAGCGATA
TATAAAATAAATGCCATTCCATTCACTAGCCCTAATAATGCTAGATAAAAATAGAGATAT
TCATTTTGCGTTAAAATAGAGGCTTGATCAACTTGAGCAATATAATAAATAGCAAAGGGT
AATAACAATAATAATTCTACAAAGAAAGTGGCTAAATTATTAATATGAAAATAGCGACGT
AATACAATATAAATAGGATAGCCAAAACCAGCCACAAAAGTTGCCCACGAAATACTTGCG
GTTAAAACAATATTGATTGTAACGCCAAGAGTTGCAAAAAATAAAGCAAGCCATTTTAAT
AAAGTAAAATGCTCTTTAAAAACCAATTTGCCTAAGGCAACTGCAACGATAGGTAATAAT
AGATAACCGATAGAAACTTCAATAGCTTGATTATTATTCGGTGCCCAAAGAAATAACCAA
AGCTGAATAGCTGTATTTAATGCTAAGAGCAGAAGAATAAAAATAAGATAAGGTGCCTGT
TTTACTCTATAATATAAATCTTTAAAGGCTTTTTGTTGATGAAATAAAAAGATCACCAGT
AAAATAAATGGCATTAATACCACAATACGAAAGCCAAAAATACTATCGCTTTCTAAAGGG
CGAAGTAAAACCGCAAAATAATAGCCAGCACCGAATAAGATATTTGCAGAAAGTGAAAAT
AAGATCCCTTTTAACATTATTCCCCCTGGTGCTGTTTACGAATAGCAATAATGCCATCAA
GCACTAATAGACATATCGACAGCATCAAACACGCCATTAAAATATAGGAAGATTGATCTA
ACACTTCGCCAATAATAAAAGCAACAATTAGCATTGCAAGCGGTTCAATATAGCTTAATA
ATCCCAAAACATTAATCGGCACAAGGCTACTTGCCATTATATAGCCAATTAATGCCGTAC
CACTGACAATGCCTAATAACACTAACCAAAAATAAAAATTCGGATTATTTTCGGTGACAA
ATTGCATATCGGTATTGAGCATAAAATAAGTGGCTATCGGCAGCATTAATATAATTTCGC
AGACAAAGCTGGATAAATGCGACATATCAAAATGTTTACGCAAACTGAAATAAACAGGGT
AGCCGATTAATACCATTAAAGTTGCCCAAGAGAGTGAGCCTGCGGTCATTAACGTAATGA
ATACTCCAACAGATGCGGAAATAATTGAGATAATTTTTAAGAGAGATAAGGTTTCATTAA
ATAAAAATCGCCCAACAGCCACCATTGCAATCGGCATTAACAGATAACCAATAGACACAT
CAATGGCATAACCGTTGTTTGGGGCATACAGAAAAAGCCACATCTGCGAGCCTGTGACCG
CAGTAGTTGTTAATAATACCAAAATTAAATGGGGGTGCTGTTTTAGGCGTTTTAAATAGC
GGTTAAATTCGTCGTTTTTTTTGAAAATAAAGAGTGCAGAAATCACAAAAGGCAGGCTTA
CCCACATTCTAAAACCGTAGATTTCTTCACCAGAAAGCGGTTTTAAATGGGTGGATAAAT
AATAGAGTACACCGAATAAAATAGAGGCGGTGACGGAAAATGTGATGCCTTTTATCATTA
AAAAATGAACCTATAACCTATATGAACATCTGTGTTATAAAAGTAGGGACGCCACGCTTG
GCGTCCATTGCAAAGACGAAGTGCGATTTATGTTCACGGACGGACGCCAAGCGTGGCGTC
CCTACAATGTTACATAATAGATTTTTGGACGCACACAGTGTGTCCCATATATTTTAAATG
GAAATGCTTAATTAATCTTGACGATAACTCTGTAAGAATTTCGCTAATCGACCAATAGCT
TCTTCCAGTTGATCCACATACGGCAATGTCACCACACGGAAGTGGTCTGGTTTATGCCAG
TTAAAGCCTGAGCCTTGAACCAGCAACACTTTTTCCTGTTGAAGCAGATCGTAAACAAAT
TTTTGATCGTCTTTGATACCGTACATTTCCGTATCAATTTTCGGGAACATATACATCGCC
CCTTTTGGCTTCACACAGCTAATCCCAGGGATTTTGGTGAGCAATTCGTGAGCCTTATTA
CGTTGTTCCAATAAACGACCACCCGGTAAGATAAATTCGTTAATGCTTTGATAACCGCCT
AACGCTGTTTGAATAGCGTGTTGCATCGGGGTGTTGGCACATAAACGCATTGACGCAAGC
ATATCTAAGCCTTCAATAAAGCCTTTTGCCTGATTTTTCGGGCCGTTTAACACCATCCAA
CCTTGACGGAAACCTGCCACACGGTATGCCTTTGACAAACCATTATAAGTCACCGTTAAA
AGATCAGGGGCAAGAGGGGCAAGATGATGATGTACCGCACCGTCATAGACAATTTTCTCG
TAAATTTCGTCTGAGAAAATAATCAAGTTATGTCCACGAGCAATCGCCACAATATCCAAT
AATAACTGACGGCTATACACTGCTCCCGTTGGGTTATTCGGGTTAATCACCAAAATTGCT
TTGGTTCTTGGAGTGATTTTCGATTTAATATCTTCAATATCTGGGAACCACTCATTTTCT
TCATCGCAAAGGTAATGAACCGCTTTACCGCCCGCAAGAGTTGTCGCCGCTGTCCAAAGT
GGATAATCTGGCATCGGAATTAAAATCTCATCGCCATCATTTAACAAGGCTTGCATTGAC
ATTGTGATGAGTTCAGATACGCCGTTACCAATGTAAACATCACCGACATCTAAATCACGC
ATACCTTTTAATTGATAATATTGCACAATCGCCTTACGAGCAGAGTACAAACCCTTAGAG
TCGCAATAGCCTTGAGCGGTTGGTAAGTTACGAATAACATCAACTAAAATTTCCGCAGGG
GCTTCAAAACCGAATGGGGCTGGGTTACCAATGTTTAATTTTAAAATCTTATGTCCTTCT
TCTTCCAGACGGGTCGCTTCCTTATGTATAGGCCCACGAATATCGTAGCGGACGTGAGCT
AATTTATCGGTTTTTGCAAAACGTTCCATTGTTTCTCCCTAAAATAGAGGGTTAATTATC
TGTTAATTTATAAAAATCACTCTACTGTACTCCGATTTGTTAGGAAAAAAAAGTGGAAAT
AGGCTAAAATAGACTTCTTTTTTGTCAAGCGGTGAGATTTTTAGGATTTTTTGCAATGTC
TGTGTTTAGTCAGTTAAAGCAACAACTTTATCAACAACTACAACAAAAGCCTGTGGCACA
AGGCTTAGTACAGTTGCAAGCAGAAATTGCAATAGACCTTGAAAATCAACAATTACTAGC
TTGGCTAAAAGCACAACCGCTTTTCCCCCACTACTACTGGCAAAATCGAGATACAGAACA
AACGATAGTGGCAGTCGGTGCGGTACAAACCTTTGAGCATTTAGACGACATAGAACAATT
TAGCAAACAGTCTGATTTAATGGTCGTCGGCGGAATAGAATTTGAAGGACAATGCCATTT
TGTGTTGCCACGCTTGCTGTTAGTAAAAAATGAGAAGAAAATCACCGCTTGGTTAAATCT
AGATGGTCGCCATTTTGAAAGCGAACAAAAGGAATGTATCGCTTTGTTAGCTCAGTTTGA
GCAGACAGCCGAACTTCACCCCATTGAAAATAGCTTGTTAAGCACAAAAGTTGCCTGTGA
TTTTTCACGTTGGCAACACAACATTGAATTAGCGATTGAACAAATTCAACAACAGCAAAT
GAATAAAGTGGTGTTAGCCAATGCGACCACCAAAACTTTTACACACCACATTTCCCCCTA
CGTTCTGCTTTTTGCCAGCCAACAAAAAAATCTAGGCTGTTATCATTTCTTATGGTCGGA
AAAACAAGGGGAAGCCTTTATCGGCTCGACACCCGAACGGCTCTATTTACGCCAACAACG
TCAATTTTTTACCGAAGCTCTAGCTGGCACAGTGGCAGTGACGGACGATCCTGTTCAAAC
GGAACAAAATGCCCTATGGCTACTCAACGATCAAAAAAATATCTATGAAAATTGGCTGGT
AGTAGATGATATTTGTAGTCATCTGGCTGATTGTGCAACGGATATTCAAGTCAGCGATGC
AGAGATCAAGCGGTTACATAACGTGCAGCATTTACGCCGAAAAATCCAAACGCAACTGAC
AGAGCAGGTCAGCGATGCAGATTGCCTTGCTCGTATTCACCCAACCGCCGCCGTCGCAGG
ACTGCCACGCCCTAAGGCGAAGCAGTTTATTCAACAACAGGAATGTTTTGAGCGGGGCTG
GTATGCAGGGGCATTAGGCTATTTCACCCCTGAACAAGCCGAGTTTTGCGTAATGTTACG
TTCAGCCCTTATTCAAGCTAATCAAATCACCTTTTACGCAGGGGCAGGAATTGTCGAAAA
ATCTGATCCTCAATCAGAATGGCAAGAAATTGACCGCAAAGCTCAGGCAATGGCAGGGTT
AATGGAGTAATTTCTTTTTCATATTTTACTTCTGCGCCTTAGATTTTCTTCACAATAGTC
ATAATGTGGTAGTCGAAATTAGAATAAACAGACTAGGATATATCTGTTGAGCTTAATTAG
AAGTCAGCAATAAGAAACCATTGGGGGGGGTAGCACATAACAATCAGTAGGGGTGGTAGG
ACTCTGCCTTTTAGTAAGCAGGTGCTAATTATTCATTATATTACAGAAACATTCTATTTA
TTTTACAGGTATATCACGTAGTTTTTTAAGGAATACAATTTAATATTGCATAGGATTTAT
AATATGGTAAAGAAACTTTCATTTTTGACGTTATTAATGTTGTTCATTCCAGCTACAGCG
TGGTTAATTGGGTGGCAATGGAATTTGCAAACTAATCTTGGTGTTAATGTTTTCGATTGG
GCGTTGTTTATTTTAACGGAAACGGGTTCAACGCCTTATGCGTTAATCACTTGCGTGCTG
TTTATGTTGTGGCTGATGTGGCTTGCGCGCTCTCGCTATTCGTGGTTTTTAGTAGGCTTT
ATTTGTGCAACGTCGGTAGTTGGAACACAGGCAATTAAAGAGGGGGCGAAAGCGGTTTTT
AAAGAGCCTCGTCCTTTTGTGACACAGATGTTTCAGGCGGATACTGAGGCATTTTATGCT
TTACCTAAAGCTGAACAGGAAACGGCGGTATTGAAATTTGTGCAACCTGAAAATCAGTTT
GTGGTTGAACATCAAGCAGATGAGCTGGGCTACTCTTTCCCGTCAGGGCATACGATTTTT
GGGGTATCTTGGCTATTGATGTTTGCAGGGTTGCTGTTTGGTATTCGTGGACAAGCGGTG
ATTTTTGCTCAATTTTTTGTGATTTTGTGGGCTGGTTTGATGTTGATCAGCCGTTTGCGG
TTAGGAATGCATTATCCTATCGATCTGTTTGTCAGTACTTTGATTGCGTGGGTTTTCCAC
TTGATCATCTTCTTATGGGTAATCCCACTCTTAGAAAAATGGACATTATTTAAAAAGCGA
GGCTAACTATGGTTTATTACGGTTTGGATATTGGCGGTACAAAAATTGAATTGGCTGCCT
TTAATGAGAAATTAGAGAAGTTACACAGCGAGCGAGTGCCAACCCCACAAACGAGTTATG
AGGATTGGTTAAGAACAGTGGAAACCTTAGTGCGTAATGCCGATGCAAAATTTGGCGAGC
ACGGCACTGTGGGGCTTGGTGTACCAGGTTTTGTTAATCATAAAACTGGGTTAGCGGAAA
TTGCCAACATTGCGGTGGTTCACGGCAATAAAATTATTCAAGATTTGGAAGCGCGTTTAG
GGCGTGAAGTGCGTGTTGAAAACGATGCGAACTGCTTGGCTTTATCGGAAGCGTGGGACG
AAAGCAATCTGCAATATTCAACGGTGTTAGGGTTGATTATTGGTACAGGTTTTGGTGGCG
GTATTGTGTTAAACGGTAAGGCTCACTCAGGTCAAATCGGTATGGCTGGCGAGGTGGGGC
ATATTCAGCTTAACTACCACGCGTTGAAATTGCTTGGTTGGGATAAGGCACCAATTTATA
AATGTGGCTGTGGTAATATGGCTTGTTTGGATAGCTATATCTCAGGACGTGGTTTTGAGA
TGCTTTATAATGATTTAGTCGGCGAAAAAGTTGATGCAAAAAACATTATTCAGCGTTTTT
ACGATAAAGATGAGAAAACCGTTGAGTTTGTTGAGAAATACATTGAGTTAATGGCAATTT
CGGTGGCAAATTATATTACGGTACTTGATCCAGATATGATTGTGTTTGGTGGTGGTTTGT
CTAACTTTGATTATATTTATGAAGCCTTGCCAAAAGCCTTACCAAAATATTTATTGCGTA
ATACGGAAGTGCCAGTGATTAAAAAAGCGATCCACGGTGACTCAAGCGGTGTGCGTGGGG
CGGCAGCGTTATTCTTGAAATAGTAGGTCGGGCATTTATGCCCGACAATCATTTATAAAA
TACCGCAAAGTTAGGCATTTATACCCGACAATTTTTCATAAAATATGGCAAAGCAGGCAT
TTATGCCCGACAATTTTTCATAAAACACGGCAATGTCGGGCATAAATGCCCGACCTACGG
AAAATAAATATGCTTCAAATCACCCCAATTCCAGCCCTTTCTGATAATTACATTTGGATT
TTACAAAAAGAGTGCCAAGCGATTATTGTCGATCCAGCAGAGGCTCAAGCTGTATTCGCT
TTTCTTGCAAAACATCAGCTTAATCCCACCGCTATTTTGCTTACCCATAATCATCACGAT
CATACTGATGGCGTGGCTGGTTTAGTGGCACAATTTCCCGATATGCTTATTTATGGCTCA
GAAGAAGTGAGCCAATTTGCCAATCAGATTGTTTACCCTGAGCAACAGTTTGAACTGTTA
GGGTTAAAGGTGCGAGTGATTGAGAGTGCAGGGCATACGGCGCAACATATTAGCTATTTG
GTTGATAATGAATATCTCTTTTGTGGTGATGCGTTATTTTCAGGCGGTTGTGGGAGAGTG
TTTACAGGGGATTACCAAGCTCAGTTTGATGCCCTACAACGTTTTAAAGCCTTGCCTGAT
TTTGTGAAAGTCTATGCTGGTCACGAATATACTCAAAGCAATTTGAAATTTGCCGAAGCG
GTAATGGCAACAAGCTGTAGTTTAATGGAACATCAAGAGCGAGCGGATATTTTGCGTTCA
CAACATAAACCAACGCTACCGAGTACGATTGGTGTTGAAAAACAGATTAATCCATTTATG
CAAGCGGTGACTTTAGATGAATTTATTATATTAAGGCAGAAAAAAGATAATTTTTAATAC
ATATAAGCTAAATCCTATCTAGCACATCATTCTTAATTTCCCCTATCTCTCATCATATGA
TATAGTTAAAAACGTTTTCATGTTTATTGTTCAAATAGGTAAGTTGCTGTGAATATAGAT
CTTCAAAATATGCCTCAGCATGTGGCGATTATTATGGATGGTAATGGACGTTGGGCTAAG
CAACGAGGGAAATTACGAGTATTTGGTCACATAAAAGGGGTAAAAGCTGTTCATTCAGCT
GTTAATTTTGCCTTAACGCAAGGAATTAAGGTATTAACGCTATACGCATTTAGCAGTGAG
AATTGGTCTAGACCGAAGTTGGAAGTTGCCGCATTAATGACACTATTTGTAAAAACATTG
GATTTAAATATAAAAAAACTACACAGCAATAATATTCGCTTAAAAATTATTGGTGATAAA
ACTGCTTTTAGTGAAGCACTGCAAGAAAAAATTGAACTGGCTGAACAACTGACAAATAAA
AACACTGCATTGACTTTAAACATTGCTGCAAACTATGGCGGACAATGGGATATAGTCCAA
GCAACCAAACGTATTGCACATCAAATAAAAAATAATGTCATACCTATCGAAGATATTACA
ACTGATTATTTCCAGCACAATTTATCTACTGAGGATCAACCACAGGTCGATTTATTAATT
CGTACTAGTGGAGAACAGCGAATTAGCAATTTTTTATTATGGCAAATTGCTTATGCCGAG
TTAGTATTTAGTCCAGTTTTATGGCCAGATTTTGATGAAAAGGCATTTACAGATGCCGTT
ATTGCTTATCAACAACGTGATCGCCGTTTTGGTGGTTGTTAATCTATAAGGAAAATTCAA
TGCTTAAAGAACGCATTCTTTCGGCAATCGTGATGATTATTTTAGCAGTGGTTGCATTGT
TTTGGCTTTCACCCTTAGCTTTTACGATTGGCTTATCCGCTATTGTTGTGTTAGGTATGT
GGGAATGGGCTCAGTTTGCGGGTTTTAAACGTCCGATAGCACGTGCTATTGTTGCTTTTG
TGGTGACCTGTTTATTGATTTTTCCTATTATGGCAGAAACAAGTTATATTCAAGCTACAC
GTTTTTTAACAGATGAAACAATACCACTATTATTTGTAGGTTGTTTTTGGTGGTTCATCG
CATTTGGATTGGTTATTACTTATCCTAATTCAGCTTCAATTTGGAGTAAGTCAGTAGCAG
CCAAATTTATTTTTGGTTTTTGTACACTCGTCCCATTTTTAATCGGTACTTTAGCGTTAC
GTTTTTATCAATATAATCTTGAACAATATCAGGGAACTTATTTACTTCTCTATGTGTTTT
TATTGGTCTGGGGAGCGGACTCAGGCGCCTATTTTGTAGGTCGTGCATTTGGTAAACATA
AACTTGCACCTAAAGTTTCTCGAGGTAAATCTTGGGAAGGGGCTATTAGTGGTGTGATTA
CATCGACTATTATTGCCGCTATTTTCTTGAGTCTTGCACCAAACAATGTATTTGGTCGTG
AGTTGAATACATCTGCGTTTATCGTGCTTTCCGTGATTACTGTGGCTGTTTCGATTTTGG
GTGATTTAAGTGAAAGTATGTTTAAACGCCAAGCTGGTATTAAAGATAGCAGTAATTTGA
TTCCAGGACACGGAGGAATTTTGGATCGTATTGATAGCTTAACAGCGGCTGTTCCTGTTT
TTGCTACTGGTTTCTTCTTCCTTCTATAGAGGTTATTTGTGCTATCAATCTTTGCCTTTT
TTATTTTAATTTGCGTCTTGGTGTTTGTTCACGAATATGGACACTTTTGGGCTGCTCGTA
AATGTGGCGTAAAAGTTTTGCGTTTTTCTATCGGTTTTGGAAAAGTATTATGGCGTAAGA
AAGATAAACAAGGGACTGAATTTGCATTTTCATTAATTCCTTTAGGCGGTTATGTGCAAA
TGCACAATGGCGAAGCAGAACATCAATTGCCAGATTCGCAATCTTTGCATACAAAGACTG
TTTTGCAGCGTGCTTTTATCGTTCTTGCAGGCCCAGTGGCGAATTTTTTATTTGCTATTT
TGGCGTATTGGGCGGTTTTTGTTATTGGAATTCCAATGGTAAAGCCTGTTATTGGTTCTG
TGATTCCGAATTCTATTGCTCAACAAGCTCACTTGGTTTCTGAATTTGAGATTAAACGTG
TTGATGGGCGTGATGTGCAAGATTGGGAAGATGTCACGTTAGCTTTGCTTGGCAAAATTG
GAACTAAGGAAATTAGTGTAGAGGGAAGTTTAGTCAATGAAGACTTCCCGCGTCAGTTTT
CACTTGATTTAAGCCATTGGAACGTTAATGGAAATAAAGAGAATCCTTTGACTTCATTAG
GAATTCGTCCAAAAAGTGCAACGGTTGAACCAATTATTAAAAATGTAGTCGAAAATTCAG
TTTCGGCAAGAGCCGGGATTTTAGCTGGCGATAGAGTTATTTCGGTAAATCAGCAACCTT
TTGAATGGCAAGGATTGCTTAAACAGGTTCAATCGGGAACAACTATTGAATTAGTGGTAG
AAAGAAATAATCAACAACTTGTTTTTAAATTAGAACCTGAATATTCTAAAAAAGAGGAAC
GTTATTTAATAGGCTTAGTGCCAACGTATCAACCATTAGAATCAAAGTATCAAAGTGAAT
TAAAGTATGATATTCTTTCTGCGCTTGGAAAGAGCTTAGAAAAAGTCGTATCATTAAGTT
ATACGATTTTACAATTTATTGGAAATTTAATTACAGGCGAGCTTTCTCTTAGTAATATGG
GCGGGCCAATTTCAATGGCAAAAGGGGCTGGGGCAACGGCTGAAATTGGTTTTGTCTATT
ACTTAGGATTTATGGCATTGATAAGTGTGAACCTTGCAGTGATGAACCTGTTCCCTATTT
TGCCTTTAGATGGAGGACAGTTGATTTTACTAGCAGGGGAAGCAATGAGAAAGAAACCTA
TTTCTGAACTATTTCAATTGCGATTTCAACAGATTGGTGCAATGTTTGTTATAGGTTTGA
TGTTATTTGCATTATTTAATGATTTAGTCCATTTATAATCAAGTGGTTAGATTTCAATAT
TATTTTACCAACGAATAGGATCATTTAAATGAAAAAACTATTACTTTCAACATTATTAGT
TGCAAATGGTGTTGCTTTTGCTTCACCTTTTGTGATCAAAGATATTCGTATTGATGGTAT
CCAAACATCTGTAAGCCAAACAATGATCCCTACATTACCTGTAAAAGTAGGGCAACTAGC
GACTGATAATGATATTGCAAACGTTATTCGTCATTTATTTGTACAAAATCGTTTTCAAAA
TATTAGTGCAACCCGTGAAGGAGATATTTTAATTATTAAAGTGGTAGAGAATCCAGTCAT
CAATAATGTTGATATTGAAGGTAATTCTGCAATCCCCAAGGAGCCACTGGAACAAAATCT
AAAAGCGAATCTCATCACTAAAGGAGAATTATTTAATTCTACAAAGTTAGACGCATTTAA
ATCAGCACTTATTGAGCATTACCACTCTATAGGTCGTTACAATGCTACCATTGATACTGT
TATAACAAACTCAGACAATGGAGGTGTAAATATTAAATTAGATATAAAAGAGGGAGATGT
TGCCTATGTAAAAGCTATTAATTTTGAAGGAAATCAAGCTTTTACATCAAAAGTATTAAT
GAAACAACTGGATATTCAACCTGATGTTTCTTGGTTCAATATTTTTCAAAGTAGTAAATT
TGAACAAACAGCATACAATCAAGATTTAGAAAATCTACGTAATTTCTACATGAACCAAGG
ATATGCAAAATTTAATGTTGAAGCTGAACAACCCGTATTTAGTGATGATAAAAAAGAAGT
ATCTTTAACATATAAAATCAATGAAGGAATACCTTATACTGTAAGTGAAATACGTATTGT
TGGTAATACTGCAAAATTAGACAACGAGTTAAATGAACAGCTCAAATATTATAAAACAGG
CGAGCTCTTTAGCAAAAATGAACTTTCAAAAATTGAAGACAATATTAAACAAGTATTTGG
AAATAATGGTTTTGCTTCCGCTAAAATAGAGCTTCATCCAACCTTCGATGATACAAATAA
AACAATTCGTCTCACATTTGTTGTGGATGCTGGACAACGTGTTTATGTAAGACAGATTCG
TTTTGAAGGAAATGATGTGACTGCAGATTCAACGTTACGTCGAGAAATGCGTCAGCAAGA
AGGAGCATGGTTGTCAACAAGTCTAGCTGCTTTGGGGAAGGCTCGTCTAGAAAGAACGGG
GTTTTACGATAGTGTAGAAATGAGCTATCCAAATGTCCCAAATACGGCGGATCAAGTTGA
TATTGTATATAAAATAAAAGAACGCAATACAGGAAGTATTAATTTCGGTGTTGGTTATGG
AACAGAAAGTGGTTTAAGTTATCAAGCTGGGATAAAACAGGATAATTTCTTAGGTATGGG
CTCTACAATTAGTTTAAATGGTACCCGTAATGACTATGGTACAAGTATCAATTTAGGGTA
TACTGAACCATACTTTACTAAGGATGGAGTAAGCCTTGGTGGAAATATCTTCTACGAGGA
TTATGATAATTCAAAAAATAATAGTGTCGCAAGTTATAAACGACAAACCTATGGAGTCAA
TAGTACTTTAGGATTCCCTGTAAATGAATACAACTCCTATTTCCTTGGTCTAGGCTACAC
TCAAGATCTGATTAAGAATGCTCGACGTGAATTTAATCGTGAACTTTATGTACAATCCAT
GAAATTCCCGATTGATAATGACTTAAATGTCTATAAAAAAATTAAAGCAAATGACTTCGA
TTTTTCTTTTGGTTGGAACTATAATAGTCTAAATCGAGGTTTTCTCCCAACAGAAGGGAC
TTTGACAAGCATTAGTGGACGTATTACCACACCAGGTTCAGACAATAAGTATTATAAAGT
TAGTATTGATTTTAAAAACTATTTACCAGTCAATCGCGAACATAAGTGGGTTATCTCAAC
TAAAGCGAATATTGCTTATGCAAATGGTTTTAGTGGTAAAGAATTACCATTCTATCAAAC
TTATACTGCAGGAGGTATCGGCTCTCTGAGAGGTTTTGCTTATGGAGCTATTGGACCAAA
AGCAATCTATCTGGGTAAAGATAACAATGGTAATATCGGATTCAATTCCGTAAATAGAGA
TATTGTTGGCGGTAATGCAATGGCATCTGCAACTTTAGAATTAATTACTCCAACACCATT
TGTAAGTGAAAAATATCAACATAATGTAAGAACTTCATTATTTGTGGACGCTGCAACAGT
GTTGAATACAAAATGGAAAACTAATCCAGTAGTAAACGACATTCAATATAATTATTCTAG
TTTAGAAAACTTTAAAGATTATAAACGTTTTCGTGCATCTACAGGTATCGCATTCCAATG
GAATTCCCCGATAGGTCCATTGGTATTTTCTTATGCGAAACCAATTAAAAAATATCAAGG
TGATGAAATTGAACAGTTCCAATTTAGCATTGGTGGTTCATTCTAATCTTATAAACAAGC
GGATAGATTTGTTCATTTTTTTACGAGTCTATCTTTCCTAACTTCAGAAAGGACATTTTA
ATGAAAAATTTATTTAAACTTGCCGCAGTTGCTTCAGCTTTAGCTTTTAGTGCGAATACA
GTAAATGCAAATGAAAAAATTGGATTTGTTGATCCTAATTTCTTGATACAAAATCATCCA
CTTACCATTGAAGCAAATGATAAATTCACTAAATTTATGAAAGACACTGAATCTAAATTT
GCACCAAGGGAAAAACAATTAGCAGCAGAAAATAAAGCATTATCTGATGAAGAAAAAGCA
TTATTGGATGAGCGTAAAAAAATTGAAGAAGATGCACAGAAGTTACAAAAAGAACAAGTA
ACCTTAGAAGCTGCAATGAAGAAAAAGGTAGCCCAACTTGAAAAAGATGCACCTAGGTTA
AAAGCGAAAGAGATCCAAGCACGTCAGGATAAAATTAACGCAGAAGCTAAACCATTCCAA
AATAAAGTTTCTGCATTGCAACAACGTGAAGTAGAATTTGGAAAAAAAGCAGAAGAGTTC
CAAAAACGTGCTGATGAGTTTCAAAAGAAAGTAGCGGCTTTCCAAGAAGAAATTGCTAAG
GTACAAAAAGAATCTGGTGTAATAACTCCTGAACAAGTACAACAAAAAGTCGTTGAAGAT
ATTAATGCGAAAATTAAACAAGTCGCGGAATCTAAAGGCTATACTTTAGTTCTTCCTCCA
TCGGTCGCATTATATGCTAAAGATGGAAATGCAGCAGATATTACAGAAGAAATTCTAGTT
GCAATGGGTGGAAAAATGCCAGAGGCTCCAAAAACTGAAGTGCCTGCAGCGGAAGTCACA
AAACCAGAAGAAGTGAAAAAATAATGGCTGAATTCCGTTTAATTGAATTAGCGGAGCAGA
TCGGCGGTACTCTAAAGGGTAACGCCGATTTGGCTATTTTAAGCATTGCTCCTTTAGATA
AAGCAACTTCTAATCAAATTACCTTTATCTCTAATGCAAAATATCGTCCACAGTTAGCTC
AATGCCAAGCGGGAGCTATTATTGTTTCTGAAGCTGATGTCGAATTTTGTGCCGAAGGTC
AAAACTTGATCGTGGTTGGAAACCCTTATGTTGCTTATGCGATTTTAGCTCAATATATGG
ATACAACCCCAAACCCTGCCGAAAATATCGCTGAAAGTGCCGTGATCTCACCTGATGCTA
AATTGGGTCATAACGTTTCTGTCGGTGCAAATGCTGTGATTGAAAGTGGTGTTGAAATCG
GTGATGATGCGGTGATTGGTGCTGGCTGTTTTGTCGGAAAAAACAGTAAAATTGGTGCAA
GAACCAAATTATGGGCAAATGTGTCGGTTTACCATAATGTACAAATCGGCTCAGATTGTT
TAATTCAATCTTCTGCCGTTATTGGTAGTGACGGTTTTGGCTATGCAAATGAGAAAGGTC
AATGGATTAAAATTCCTCAGACTGGTGGCGTGATTATCGGTAATCGTGTTGAAATTGGGG
CTTGTACCTGTATTGATCGTGGTGCTTTAGATCCAACGGTGATTGAAGACAATGTGATTA
TTGATAACCTATGTCAAATTGCACATAACGTACATATCGGTTATGGCACTGCGATTGCTG
GAGGTGTCGTAATGGCTGGTAGCCTGAAAGTAGGACGCTTCTGCCAAATTGGTGGGGCAA
GTGTAATCAATGGGCATATGGAAATTTGTGATGGGGCAATCATTACCGGAATGGGAATGG
TAATGCGACCAATCACAGAGAAAGGAATTTACTCATCGGGTATTCCTTTGCAAACTAATA
AAGAATGGCGTAAAACAGCTGCTCTTGTAATGAATATTGATGAAATGAATAAACGTTTGA
AAGCATTGGAAAAACGTTTAGCTGAATAATTGATTGAGGTCTTAGTAGTGACAACCAAAT
TACAAACAGAAAATCGTGAACCAAGAATTATTGAAGTAACTGAAATTATGGAAATGCTTC
CACATCGTTATCCATTCCTATTAGTTGATCGTGTGGTTGATTTTGAAGAAGGAAAATGGC
TCCGAGCTGTAAAAAATGTGAGTGTAAATGAGCCTTGTTTTACTGGGCATTTTCCAAATC
AACCCGTTTTCCCAGGTGTACTTATTTTAGAAGCAATGGCTCAGGCAACAGGGGTTTTAG
CAATTAAAAGCTACGGCAAATTGAAAGACAATGAACTTTACTATTTTGCGGCTGTAGATA
ATGCACGTTTTAAACGCCCTGTAGTACCAGGTGACCAAATGATTATTGAAGTGACCTTTG
TTAAAGAGCGTCGAGGTATTACGGCATTTACAGGTAAAGTTTATGTAGATGATACGCTAG
TTTGCGAAGCAGACCTAATGTGTGCACGTAAATAATCTTGCTTGAATAAAGAGGAAAATA
CTATGCCATTAATTGACGCTTCAGCCAAAATTCACCCAACAGCCTTGATCGAAGAAGGTG
CTAAAATTGGTGCAAATGTAGAAATCGGTGCATTTTGTGTTATCGGCAAAGATGTTCGCA
TTGGGGCTGGTACAAAAATTCACTCTCACGTTGTTATTCAAGGTGATACAGAAATTGGTG
AAGATAATCAAATTTTCCAATTTGCAAGTATTGGTGAAATTAACCAAGATCTTAAATATC
AAGGTGAACCAACTAAAACCATTATTGGACATCGTAACCGTATCCGTGAAAGTGTGACTA
TTCATCGTGGTACGGTTCAAGGCGGTGGTGTTACGCGTGTAGGTAACGATAACTTATTTA
TGATTAACTGCCATATCGCCCACGATTGCTCTATCGGTAATCGCTGTATTATTGCGAATA
ATGGCACTTTAGCAGGACACGTTACTCTTGATGATTTTGTGATTGTTGGCGGAATGTCAG
CTATTCATCAATTTGTCGTTGTGGGTTCGCACGTTATGTTGGGTGGTGGATCAATGGTTA
GCCAAGATGTGCCGCCTTATATAATGGCTCAAGGCAACCACGCACAACCGTTCGGGGTTA
ATCTTGAAGGGCTAAAACGTCGTGGTTTTGAGAAAGCGACAATGCATGCAATCCGCAATG
TGTATAAGCTAATTTACCGCAGTGGTAAAACCTTAGAAGAAGCTATTCCAGAAATTGAAC
AGTATGCAAAAACAGAAGCAGCGGTCAGTTTATTCTTGGATTTCTTTAAACGTTCTACGC
GTGGCATTATTCGTTAATTTGTTCATGCTCTCTTATTGAGGAATTAAAATATTCGAGCAT
ACATTCTGTATCAATAGCAAAAATGTATCCATATAAGACGTTGTTCTAAAGAATATAGAT
ACATCGATTTTTAATCTGACATATTAAATAGTAGTTATTCTATAAAAACCTGTTGACAAA
TGTTCTATTTTAGAGGATTCTCCCACTTGTCTTTCATGCTTAACATTTAGAGAATAGCGA
TGAACCGTTTTTCTATGATTATTACCACGACGATGACCATTATGTGCAAACATAGTGCGG
GTGTTCGTGGCTAGAAAACGGAACAATATTCAACGAAACCCGCTTTAACAAGCGGGTTTT
TTTGTAACAAAATTTGCAAACATTAACTATTATCTTCAGGAGAAATTATGCGAGTTCTAA
AATTTGGAGGCACTTCTTTAGCCAATCCAGAACGCTTTTTACAAGCCGCTGACATCATCG
AAAAGGCACATTTGGCAGACCAAGCCGCAGGCGTACTATCCGCCCCAGCTAAAATCACTA
ACCATCTTGTCGCTATTGTCGATAAAGCCCAAACAGGCGAATCCTACGAATCTCATCTCA
CCGAAGCCACCGACATTTTCAATAACATCATCAACGGATTATATGCCGTCAATAACAATT
TCGACCGTGAAGGATTAAGTGCCTTTATCAAAGCAGAACTAGACGACATCTGCAATATTG
CAGCTGAAGCAGCAAAAAATAAATTCTGCCCAGATAATATCGGTGCAACAGTGCATAGCC
GTGGGGAAAAATTGTCGATTGCGATGATGAAAGCGTGGTTTGAAGCGAAAGGTTATGAAG
TTACTCGCATTGATCCTATCGAAAAATTATTAGCACACGGGAGCTATTTAGAATCTTCTG
TGGATATTGCTGAATCGACCAAACGTATTGAAGCTCTTTCTATTCCAAAGAAAAACGTCG
TGTTAATGGCGGGCTTTACGGCAGGTAACGAACAAGGTGAATTGGTGTTACTTGGTCGTA
ATGGTTCAGACTACTCTGCTGCCTGTTTAGCCGCTTGCTTAAAAGCGAATGTGTGCGAAA
TTTGGACGGATGTGGATGGTGTTTATACTTGCGATCCTCGTTTAGTACCAGATGCGATCT
GTTTAGAGTCTATGAGCTATCAAGAAGCGATGGAGCTTTCTTACTTCGGTGCGAAAGTGA
TCCACCCTCGCACTATTGGTCCGTTAGTACCGTTAAACATTCCATGCTTAATTAAAAATA
CCCATAATCCGGAAGCACCAGGCACAATCATTGACAGTAATGTAGTCAATGATAATTTAA
AAGTGAAAGGGATCACGAACCTTGATAATGTGGCAATGTTCAATGTTTCAGGCTCAGGTA
TGCAAGGTATGGTTGGTATGGCTGCTCGTGTGTTTACTTCGATGTCGCAAGCGGGTATTT
CCGTGAACTTAATTACACAATCTTCTTCTGAATATAGTATTAGTTTCTGTGTGCCTGTAA
AAGCGGTCGAAAAAGCACTCTGTGCGTTAAACAATACTTTTGCTCAAGAGTTAAAAGATG
GCTCGCTTGATCCTGTGGAAGTGATCAAAGATCTCTCAATTATTTCTGTGGTTGGTGACG
GTATGCGTACCGCCAAAGGGATTGCGGCTCGCTTCTTCTCTGCACTGGCTCAAGCAAATA
TCAGCATTGTGGCGATTGCACAAGGTTCATCAGAACGTTCCATTTCTGCGGTTGTGCCGT
TAAATAAAGCGATTGAAGCGGTTAAAGCTACACATAAAGCGTTATTCAATAACAAAAAAG
TGGTCGATGTCTTTTTAGTGGGTGTTGGCGGTGTGGGTGGCGAATTGATCGAACAGATCA
CAACCCAGAAGGAATATCTTGCAAAGAAGGATATTGAGATCCGTGTTTGTGCATTAGCTA
ACTCAAATAAAATGTTGCTCAACGAAAACGGCTTAAGCCTTGATAACTGGCGTGCGGATT
TAGAGTCGGCGACACAGCCATCTGACTTTGATGTGTTGCTTTCATTCATTAAATTACATC
ACGTTGTTAATCCTGTTTTTGTCGATTGTACGACAGCACAATCGGTGGCAAATCTTTATT
CTCGTGCATTAAAAGAAGGCTTCCACGTGATTACACCAAATAAGAAAGCGAATACCTCAA
GCTATGCTTATTATCAGGAAATGCGTGAAAATGCTCGTCAAAGCCAACATAAATTCTTAT
ATGAAACCAATGTGGGCGCAGGCTTGCCTGTAATCGAAAACCTACAAAATTTGCTTGCTG
CCGGCGATGAAGTCGAGAAATTTGAAGGGATTTTATCTGGTTCACTCTCTTTCATTTTCG
GTAAGTTAGAAGAAGGTTCAAGTTTGTCTGAAGCAACCACCATTGCTAAAGAAAAAGGCT
TCACTGAACCTGATCCACGTGATGATTTATCAGGGCAAGATGTGGCTCGTAAATTGCTGA
TTTTAGCCCGTGAATGTGGCTATCCATTAGAGCTGGAAGATATTGAAGTGGAAGGTGTTT
TACCAAAAGGTTTCTCTGAAGGCAAAACTGCAGCAGAATTTTTAGCGATGTTGCCGGAGC
TTGATGTGGAATTTGCAAGACGTGTGGAAAACGCGACCGCTTGTGGCAATGTGTTGCGTT
ATGTGGGCTCCATTGAAAACGGTAAATGCCGTGTCGCAATCAAAGAAGTAAACGGTGATG
ATCCACTTTATAAAGTGAAAAATGGTGAAAATGCCCTTGCGTTCTATACCCGTTATTACA
GCCCGATCCCACTGTTACTGCGTGGCTACGGTGCGGGTAATGATGTGACGGCAGCGGGTA
TTTTTGCGGATATTTTGCGTACACTGAATTAAATCTACATTTGCAAAATTTTGTTCCAAA
CTAACCGCTTATAACGGATGCCAAGCGTGGCGTCCCCACAAAAATGGTTATAAAAACAAA
GGAAAAAAATGACATTACGAATTTATGCTCCAGCTTCAAGTGCAAATTTAAGTGTCGGGT
TTGACTCTCTTGGCACAGCCATTTCGCCGATTGATGGCTCATTACTCGGCGATGTAGTAC
AAATTGAAGAGTGTGATCAACCGTTTGAGTTGGAAAGTGTCGGTTATTTTGTGCGTAAAC
TGCCGAAAGAACCGCAAAAAAATATCGTCTATCAAGCTTATGTACTGTTTAGCGAACGCT
TGAAATTGCGTGGTGGTGTAGTGAAAAATCTACGCCTAACCCTTGAGAAAAATATGCCGA
TTGGATCGGGCTTAGGCTCAAGTGCTTGCTCAATTGTGGCTGCACTCGTAGCGCTGAATA
AATTCCACGATGAACCGTTTTCAAAAATGGAATTGTTGGAAATGATGGGCGAACTAGAAG
GTAGAATTTCTGGCTCAATCCATTACGACAACGTTGCACCTTGCTATTTAGGCGGTTTGC
AACTGATGACTCAATCTCTCGGCAATATCTGCCAGCCGATTCCGTTTTTTGACGAATGGT
ATTGGGTGCTGTCTTATCCTGGGATTGAAGTTTCCACCGCAGAAGCCCGTGCGATCTTGC
CGAAAAGCTATACACGCCAAGAGATGATCTCACAAGCTCGCTATTTAGGCTCTTTCGTTC
ACGCTTGTCACACTCGTCAAGATGTACTTGCCGCAATTATGATGAAAGATCTTATTACTG
AGCCGTATCGTGAGTCGTTACTGCCAAACTTTGCCGAAGTCCGCCAAGGTTGTAAAGATT
TGGGGGCGTTAGCGGTGGGTATTTCGGGGTCAGGCCCAACTATGTTCGCCATTGCACCAG
ATTTAGAACACGCTCAAAAACTGGTCGATTATCTTGAAAAAGATTATCTACAAAATAATG
AGGGTTTTATCCATATTTGTAAGGTGGATAATTTAGGAGCGAGAGAGTTGAAGTAAGCTC
GGCATACATAATTATTCTCATAGACTCCGCCCTTATTAAGGGCGGAAAAGCAAGAGAAAA
TATAAAATGTCTTAGTAAAGTAAATTCCTACCCCCTCAAATCATTCGCCTGTTGCAATAA
ATTACGGCTCTCTTTAAGGAACTGTTCGGAATAATCGCCAAACCAACAATGCACTTTTTC
AAAGGCATCAATAAAGCCCTGTTTATCGTTTTGCTGAAAGAATGCCAAGCTCTTTTCAAA
ACTCTGTTGTAGCGAGGCAATGACATCTAAATTTTCAGGCTTATCGGCGATAATTTCTGC
ATACAATTTCGCATCTTGGGCAAATAGACGACCGATCATCGCCAGCTCTAAACGATAAAT
CGGTGACGAAAGTGCAAGTAATTGCGGTAATTTGACCGCTTGTTGCGATAAATGTAAGCC
ATAAGCAAAGGTGGAAAAGTGGCGTAGTGCTTGAATGTAGGTCATTGCGTGATCGTGTTC
TGTGGCATCGATCTCTTCAATCTTCGCTCCCCAAATCCGCATTTGGTCAAGCAACCATTG
ATAACGTTCGGCAAAACGCCCGTGACAACAAGCGATCACTTGTTTGGCAAAACTTGCAAT
ATCTGGCCCAAACATTGGGTGAAGCCCAACAACGGCTCCAGAATGCACTTCTAACATCTT
CGCTAACGGCTGTGCTTTGACTGAGGTGAGATCAGCTAAGATCATCTGTTCGTTCAAATA
CGGCTGTAAACGCTCAAGGGTGTCTAAGGTGTTGGCTATCGGCACACAAACCACCACTAA
ATCCGCTCCGTGCATAATCTGTTCGGCTTGCTCCCAGTCATCTCGATCAAGGCGTTCGAC
CGAGTAGCCCGATAATTCAAAATAGCGGGCAAACAGTCCGCCTAACTTGCCCAAGCCACC
AACAACCACGATTTTCCGCATTTGCTCATTTGTCGCTTTAAAGCCGTGTTTATTCTCGTT
GGCATAAGATTCCCGCATTAGACGACGCAACACATCTTCAATCAAATCAGCAGGAATGCC
CTGACTTTCTGCTTCTTGACGGCGAGCGGCAATCATTGAGGCTTCACGTTCAGGGGCATA
AATCGGCAAACCGTGCCGGTGCTTAATTTTGCCAACTTCTGCCACCAGTGAAAGACGTTT
TGACAATAATTCAATTAACTGTTGATCGACTTGATCGATCTGTTCACGAATAGGATTTAA
TGGGTTCATACTACTTTCTTAGGGTTTCTGCAAAATCGGTTAATAAGGTTTCCGTTGTCT
GCCAATCAATACAAGCATCTGTAATAGATACGCCATATTGCATCTGTTCAAAAGGTTGTT
CAGATGATTGATTGCCTGCAAACAGGTGGCTTTCGATCATTAAGCCGATAATAGATTGAT
TGCCTGCGACAATCTGTTGTAGCACATTTTCCGCCACCAACGGCTGACGGCGGTAATCTT
TATTAGAGTTGCCGTGGCTACAGTCGATCATAATCGCTTCAGGCAAGCCGGCTTTGCGTA
ATGCTTGCTCGCACTCTTGCACATATTGTGCTTCAAAATTCGGGGATTTTCCACCACGTA
AAATAACGTGTCCATCAGGATTGCCTTTGGTTTGCAATACCGTCACTTGCCCCTGTTGGT
TAATGCCAATAAAACTATGCCCCATTGCAGAAGCCTGCATTGCATTAATCGCCACGCCCA
AATTTCCGTCCGTGCCGTTTTTAAATCCCACCGCCATTGATAAGCCAGATGCCATTTCTC
TGTGGGTTTGAGATTCCGTTGTTCTTGCTCCAATCGCTGACCAACTAAACAGATCAGCAA
GATATTGTGGGCTAATCGGATCTAAGGCTTCGGTTGCAAGTGGCAAGCCCAGTTCAGCTA
AATCCAACAATAATTTACGTGCAATGCGTAACCCTTTTTCAACATCGAAGGTGCCGTTTA
AATGTGGGTCATTAATTAAGCCTTTCCAACCCACCGTAGTTCGTGGTTTTTCAAAGTACA
CCCGCATTACAATGTAAAGTTTATCTGACACTTTATCTGCTAATACTTTTAATTTTTGGG
CATACTCTAATGCAGATACAGGATCGTGAATGGAACAAGGGCCGATAACAATAAGCTGGC
GTTTATCACGTTTATGAATAATATCTGAGATCACTTTTCTTGATTCTTCAATCTGTTTAC
GCAGATGCTCCGGCAACGGAAACTCTTGTTTTAATCCCTTTGGCGTTAGCAAAACTTTTT
CATTACAAATGTTTACGTTGTGTAAACTATCCTGATTAAATACAGTGTTCATTTTTATTT
CCTATAATTGTAAAAAAATCAATACAGAGGTAATTTACAACGTAATTGGCAAAGTTTCAA
TGGTTTTTTGAGTTTAATCTATCAAGCTGTCAAAGCCCTATAATATTTCGGGCGGACACA
TCGGTCCGCCCAAACAATGATTTTATAAATAATCTTGAATTTTCTGTTTCACCTGCTCTA
CTGAAATTCTCTCCATCAGTCCATCACCTTTCGCACTTGTCGCCCAAGGCAACTGATCCC
AAGGTTTTCCACGACTTTCTAATACAACCTGATCATAAACAGACACCACTTTATCTAAAT
CTAAATAAGGGCCTGTACGGCGTGGGTTATGAATCGCATATAGACCAATCACCTTCGTAT
TTTGAGTTGTCGCAATATGAGCTGGCCCCGAATCCGAAGATAGCACCAAATCCGCTTGAC
GAATTAATGCGGCAAGTTGTTTTAAATTGGTTTTTCCTGCAAGATTAAGGCTGTTCAGTG
CAAGTTGTTGAATTTTTGCTGCTACTTCCATCTCATAAACCGATGGAGAGCCTGCAATAA
TCACATTGATGTTTTGTGCTAATGCAAACTGTGCAATTTGCCCATAATTTTCAGGCGACC
AATCTTTCTCTTTTTTGCTAGAACAAGGGGCAATGACTAAATTTTTTCTTTGTTTATCAA
TAAATTGCGACGTATAGGCTAAATCTGCTTCACTTACAGGTAAATCCCAAGTTGGGCGTA
GATCTTGCACACCAATCGCTTTAGCAAACATCATTTGACCGTCTAAAACGTGGGGGGAAG
CGGTCTGTTCCACCTTTTTATTTGTAAATAGCCACTGTCCTTCTCTTGCCCGATCTTGAT
TAAAACCTACTTTCTGTTTTGCTCGAATACCTAACGATAAAATAGATGCACGCAATGCCG
TTTGCATATTTAACAGATAATCAAACCGCTTACTGCGAAGCTGTTTCCATAACGCCAAAA
TCCCTTTCCATCCCGTTTTTTTATCATAAGGCACAAGGGTTACATTCGGAATGCCTTGCA
TTAAAATCGACTCTGTTTTACCAATAATCCAAGTGATTTCAGCTTGCGGATATTGGCGTT
GAATGGCTTGCACGACAGCAAGGGTATGGCAAACATCACCAATCGCAGAAAGGCGTAAAA
TACAGATTGATTGTGGGCTGTTCATCTTCATTCCTATAAACATTTCGCAGGTTTTGGCAA
GCCTGCAATTTTGGTTGCCTGTTTTGCTGGGCCTTCAGGGAATAAACGTTGCAAATAACG
GCTACTGCCTTTTTCTTCACCAAATTTCTGTGACAAGGCTTTTACCAGCATTCGGATTGC
TGGGGAGGTTTTATATTCTTGATAAAATTCTCGCACAAAATAGACGATTTCCCAATGGGC
TTCGCTAAGTTCAAGGTTATCTTTTTGAGCGATAACTACGGCAAGTTCAGGCGACCAGTC
GTCTAAATTTTTCAAATAGCCGTGTTCGTCTGTGGGGTATTGTTGATGATTGAGTTCGAT
AAAATGAAGCATACAAGATGGGGTGTAGGATGAAAACTCTAAAAAAAGAGCCCAGCATTC
TAAAAAGAACTTAATTAAAATGCTTGGCTATAAATATATTACTTCGTCAAATCAATCTGA
TAAATCGCAAAGCCTGTTTCATCAGTGCCAACGAATGACATTGGATATTGTGCTTTTTCT
GCAATAAAGGCTTTCGCTTTATCGCTTGGCGACGTTTCAAAATAAGGCTCATCAGATGGG
CCAGTGTGAGCAAGTGCTACGATTAAATCCGCCCCCGCTTTTTTCACGATTGGCACATAT
TTTTCAGCCGTTTTCACAATATCACGAGCTTCCACTTTGCCGTCTAAATGGGCTTTATCC
CAAACCATTACTTGTGGTGGAACGAAACCGATATAACCGACATTTAAAGTATGTTTCACG
CCATCTTCATCAACCACTTCTTTTTTCTGAATGAAGTATGGTTGGTAAACTGGCTCATCA
GTACCTGGTTTAACGCATCAATCGCAGGGTTAGATTTACCCTCTTTATAACCGACCGCAG
CTTGATAATCCGCAATCGGATTACCTTGAATTAAGTCACCATTATCAACAAGTACACTAT
TTTAAGCTTCTTTTCGAGCTTGTTCAATTAACGTTGCGGCACGAGTAAAACCAAATTTTG
TTGTTGGCGCATCTTTATAATAGTCAAAATCCGTTAAAAAACTGTGAATATCCGTTGTGC
CAATGACACGTAAGAAACTTTGCTATCACCAGCTGCAAATGCAAAGCGATTTGCACTAAT
GGCTAATACAGTGGTCGCACCAATTTGAAGAAAACGTCCTCTGTTCATCATAACAAGTAT
CCTCATTGATATAAAAAAAGGGAGAGTATTATAGTCAATAATACTCTAAAATGCCTTAAT
CCTTTTATCAAATCTGTGATCGACTTCACAAAATAGATAAATTAAGGCTGTATAAAAACC
GCTATTCTAATTTCTGAAGCGGTTACTTTAGGGGGAATATAGAACAGATAAAAACTAGAT
TATCTATGTAATTAGAAATAAATAATACATATAAATCTACTTAAGATCCCTATACCTCAT
AAAAATCCCTGCATGATAAGCAGGGATCTTATTAGATTAAACTTTTAATAGGTTACTCTT
TTGACTTCCAAATTAACGGATCAACACCACGGCGAATAAGCTCTGGGTGATCTTCAATTT
TGAATACAGGCTGCTCTACCCCTGCTTTCACTTGTTTTTGGTAATCTTTTAAGATAACCC
AAACAATTGGAGCAAGTAAAACGATAGACACTAAGTTGATCATCGCCATTGATGCCATTA
CGGTATCGGCAAACGCCCAAACAATACCGCCATCACGCACAGCACCGAAGTAAACGAAAA
ATAACACGATTAAACGGAAGGCTAATACGAAACTTGGTTTGTTACGGATATAGCGAATAT
TGCTTTCTGCATAAGCATAGTTACCGATAATTGAAGTGTAGCAGAATAACAATAAGATAA
AGGCTAAGAAGTGTAAGCCAAATTCACCGATGTGGAACTCTAACGCTTTTTGGGTTAAAG
ATACGCCACGCAATGATTCGCTACCATAATCGTTAGACATTAAAATAATGATTGCGGTAC
AAGTACATACAATAATGGTATCCACAAATACCCCTAACATTTGAATTAAGCCTTGACTTG
CAGGGTGTTTTGCATCTGACGTTGCCGCTGAGTTTGGTGCAGAACCCATACCCGCTTCGT
TTGAGAATAAACCACGTTTAATCCCCATTAACATCGCTTGTGAGAATAATGAACCAAAGA
TACCGCCAGCCATTGCAGAAAAGTCAAAGGCACTGGTAATAATTTTATTTAAAACTTCAG
GTACTCGCTCAATATTCATCCCTAAAATGATCATTGCCATAATTAAGTAGAATAACGCCA
TCATCGGCACAACTTTCGCTGAAACCTGACCGATACGTTTAATCCCACCGAAGATAATCG
CTGCAGTCACAATCACTAACACAATGCCCACATAATGCGGATCCCATTCCCACGCATTAC
GCGTTGCTTCAACGATAGAGTTTGCTTGAACCGCATTGAACGCAAAACCGAAGGTAAAAA
TTAAGGTAATTGCAAAGGCAATCGCAAGCCAAGGAGCTTTTAACCCACGCTTAATGTAAT
AAGCTGGGCCACCACGGAACATACCGTTTGGATCACGCACTTTATAAACCTGTGCCAATG
ATGATTCTGCAAATGCACTACTCATACCTATTAACGCCGTGATCCACATCCAGAACACTG
CACCTGGTCCGCCTAATGCGATAGCAGTCGCAACTCCACCGATATTACCCACGCCCACAC
GGCTTGCCAAGCCTGTTGCAAAGGCTTGGAACGGGGTTAATGACTCGCCCTCTGCAGCAC
GGCCAGACCACATTTCACGGATACTACGAGGTAATAAACGTAATTGAACTAAGCCAGTGG
TAATGGTAAAGAATAAACCAGCACCTAAAAGGGTTAATACAGTAATATCCCAAAGTGGAC
CGTCAATCGTGTTCACGATCCATTTTAAAACATCTTCAAAAATTGAAACGATGCTATCCA
TCGAAAAGACCTCATAAAAAAGTAAAACAATTTCGGCATTTTAACGATTTTTTATCTTTT
GAAAAGATTTTTTTAATTAAAATGATAAAAAAAGTTAATGATTAGTTATTTAGCGAGCTG
GACTGGTTTAAATAACAAATTCTGTCTAATTAGCAAATAATACAAGGGACACCACGCTTG
GTGTCCATTGAATATGACATAACTTAACGCTTAAACAAAAGATTTTGGCTTGTATCTAAC
AAACTACTGTGGAATAAGGTAAAACCAAAACCGATCAAAAGTAATCCAATCAGCAATTTT
CCGAATAAAACAGACCGCTTGTGAGCCGAAAATGAAAGATACCAATGGCTAATATGCACC
GCTTTACGGCGAGCGAAAAGTACCAAACAGGCAAAAAGCGTTAGCGTTAGCCCCGTTCCC
GTTGCCATTAATAACGCAGAAGCTACCCCCCACAGGTACAAATCCAAGGTATAAGCTAAA
AACAGCACTAAAATTGCCCCTGAACACGGGCGTAAGCCAATGCTAAAAATCAACATCAGC
GTGCTTTTCCAATCCGTTGCAGTTGCCATTTCAGATGAACTTGGCAAATGTTTATGCCCA
CAGCCACAATCTGCAGAATGTTGATGATGAGCAGCAATAAGCGGTGATTTTGGGGCTATT
TTTTGCAAATGGCGAATTTGAAAGCCCTTTGGCTTTGCTCTCACGCTTTTTAACGCTTGA
TAACACCAATAAAGCCCAAACAACATCATCACAACAAAACTACCTCGCTCAACCCATTTT
AACGCCACATTAAAATAGCTACGAGAAAGGGTAAAAATCACCACAATAATCGTCACTAAC
CCAATCGCCACCAAGCCTTGCACTAACGCAGACAACAACGTGATTTTCACCGCTTGTGGC
AGTTTGGTTTGTTCAAAAGAGAGATAGCTGGTCAGAATAAACTTACCGTGACCTGGGCCG
ACGGCGTGAAACACGCCATAGATAAAACTCACCGCCATTAAGCTCAGCCCTGCCTGTTGC
TGGTTTTCGTTTAGACGATTTAACGCCCCTGAAAGGGCAAAATTAAATTCCCTCTGCCAC
TCGCTGACTTTAAATAAGAGATAGGGATAAGCCTGATAAATCGCAAAAAGAGCCACCAAT
CCGACCGCTATCCCAGCCCAATACTTTGCCTTTATTGACATACAATACTCACTTTTTGCG
CAAATTGTGCGCCTAAAGACAAGCCACGTTCTGCTGGCATATCGGGGGTTTCATTTTTAT
CTAATGTCGATGCATACAACCGCAAAGATTGATTTATCGTCGGCTCAATCATCTCAACTT
TACAAAGATTTTGCTCTGTGCTACTGACATCACTCGCTTTTTCGTAATTCATTGCTAAGT
AATAACTTGGCTCAAAGGTAAAAAAACGGAATGACTGCCCTTTTACCGCTTTAGGCTCGG
CTAGTAGCAAGGTGAAATGGTAAATAATACGATTATGCTGAATTTCAACGGACGAGTTAT
ACGGTTTAGCTTTAAACTTAATCGGTTCATTTTGCTGATTATAAAGCTCGCTAAAATAGT
GGGTACTCACCGCAGATTCATCTAACTCACGCAAAATTTTATTCATTGCCTGTTTTTTAT
CCTTACTGCTGTTGATTTCATAGATCAGTTCAGCTGATGTAATCTCATCAAGTGTCCAGT
ACAATTCAAAACCTTCCAGCTTACCTTGTTGAATTAGCACTTTATTTTTCATATCAAGGA
AAGAGTGTGGATGAGCAAAAACAGAAAAAGAGAGTAACAGCGAAATCGTGCCGATAAAAA
AACGCTTAAGCATTTGAAATCCTTATAATGAAATCAATTTTAAAATCATTATATCAGACT
TTTATAAGGGCTTTTTGTTCCGACATGCTTCAATAAAAAAGCGAACAGACAAAATCTGTT
CGCTCTTAAAAATTAGGCTGAGTCGGTCGATAAGCCGAGTTCTGTCGTGGACAATCATTC
CTCTAGGCGTACATTCACACATACGCTCGAGCAACCTACCCGAATCCCAAGCGGGCAACT
CGTTGGATTCCTATTTGGTCTTGCTACGAGTGGAGTTTACCGTGCCGTGAAATGTTACCA
CTCACGCGGTGCGCTCTTACCGCACCCTTTCACCCTTACCAGCAGAAACTGGCGGTCTGC
TCTCTGTTGCACTAGTCGTAGGCTCACGCCTCCCAGACGTTATCTGGCACTCTGCCCTGT
GTAGCTCGGACTTTCCTCTCGTTTACTTGTCCCACTAGGTCGTTCTTACGAACGGTTAAG
GGCTTCAATAAACCAGCGATTGTCTAACCAACTCAGGCTGGCGAGTATAGCGGATTTATG
AACTTTTGCAACAAAATGAATTGTCTCATCCCTATTATCAACGTTGATTGAATCACTTGG
AATATATGATTTATATTCAACAATTTTCAAATTAATGCATACAAGCCAGCTCTTTTCTTT
AATGTATTATGCTACCAAGTCTTATCCTCTTAACGAGCAATCCCCTTATGTCTTAACAAC
GCATCTAACGTAGGTTTGCGACCACGGAAGCGTTCAAACAAGACCATCGGCTCTTCTGAA
CCGCCACGGGTTAAGATATTATCTAGGAAAGACTGCCCAACCTCACGATTAAAAATACCT
TCCTCTTCAAAGCGTGCAAAGGCATCTGCCGATAATACTTCTGCCCATAAGTAGCTGTAA
TAGCCTGCGGCATAGCCCCCTGCGAAGATGTGGGAGAAGCTGTGTGGGGTACGCACGAAA
GTCGGTAATTCCACCACTGCAACCTGTGCTTTTACCGCTTTTAGCGTATCTAACACAATA
TTTTCTTTCGGCTCACTCATATGTAAACGGAAATCGAATAAACCAAATTCTAACTGGCGT
AACACAAACATTGCTGCTTGGAAGTTTTTCGCTTTCAGCAACTGGGTCAATTTCTCTTTT
GGTAGTGGCTCGCCTGTTTGGTAATGTCCTGAAATAAAGGCAAGGGCATCTTCTTCCCAG
CACCAGTTTTCAAGGAATTGACTTGGTAGCTCAACTGCGTCCCACGGCACGCCGTTAATC
CCTGAAACGTCACCCACATCAATTTCGGTCAGCATATGGTGAATACCATGCCCAAACTCG
TGGAACAGCGTAGTAACTTCATCGTGTGTAAACAGAGCTGGTTTATCGCCAATCGGTTTA
TTGAAGTTACAGGTTAAGTAGGCAACAGGTTTTTGTAATGAACCGTCCGCTAGACGTTTT
TGATTGATACAATCGTCCATCCAAGCACCGCCACGTTTATTTTCACGGGCATATAGATCC
AAATAGAATGAACCACGCAAGCGGTCAGTTTCATCGAAAATATTGAAAAAACGGACATTC
TCGTGATAGCTATCAAACTCTTTCTGCTCTTCCACTCGCATACCAAAAATGCGTTTCACC
AGTTCAAATAAACCTGAAAGCACACGTTCTTCAGGGAAATAAGGGCGAAGCTCTTCATCG
TTGATCGCATATAAGGCTTGTTTCTGTTTTTCACTATAAAACGCAATATCCCACGGCTGT
AATTCGCTTACGCCATAGTTCTCTTTTGCAAAGGCTTTTAGCCCAGCTAACTCTTTTTTG
CCTTGCTCTTTAGAACGATTTGCTAAACCTTCCAAGAAATCAACCACTTGCGTTGGGTTT
TCCGCCATTTTGGTTGCAAGGGAAAGCTCGGCATAGTTTTCAAAACCGAGTAATTTAGCT
AACTCTAAGCGTAACTCAAGGGTTTCCGCCATAAGTGCAGAGTTATCCCATTTACCTGCA
TTTGGACCTTGATCTGACGCTCGTGTGTTATAAGCTTCATACATTTTCTGGCGAAGCTCA
CGGTTTTCACAATAGGTCATCACAGGCAAATAGCTTGGAAATTCAAGGGTAAAGCGGTAG
CCTGATTTCTCTTTACTTTGTGCTGAAAGTTTCGCCCCTTCAAGTGCTGACTCTGGCAAA
CCTTTTAGATCCGCTTCGTCTTCAATCACAATATCCCAACCCATTGTTGCATCAAGGACA
TTGTTGCTAAATTGTGAGCTAAGTTCAGATAAACGAGCAGAAATTTCGCCATAGCGTTTT
TGTTTATCTGCTGGCAATGAGATCCCTGATAACTCAAAATCACGCAAGCTGTTTTCAATC
GCTTTTTTCTGAGCGAGCGAATACGTGGCAAACTCAGGGCTATTTTTCAGTTTGACATAG
CCTTGATACAACCCCTGATGTTGCCCAACCCAAGTGCTGTATTCGGATAACATCGGCAAA
CACGCTTGATAAGCTTCACGCAATTCAGAGCTATTTTTTACTGAATTGAGATGCCCAACA
GGCGACCACGCACGAGAGAGTTTATCCCCTGTGATTGCTTGCGGTAGGTAGAAGTTTTCC
CACGTTGGTGTATTAATTTGAGAAACTTGTTCAATCGTATCACGGCATTGTTGAATTAAC
TGCTCAATAGCAGGCACAACGTGTTCAGGTTGAATTTGAGAGAATTTAGGTAAACTTGTG
TTGTTTAAAAGTGGATTTGACATTCGATTTCCTCTTTATTTGATAAAAGTGCGACATCTT
ACCATTTTAGCGATTATTTTCATTAGTTGATTGTGATTTATGGGGGAAGCCGTTAAAATT
TCAGTTATATACAAACTGCAAACTGCAAACTGCAAAAAATTAAACACAACCGACCGCTTA
GGAAAACGCAATGTCTTTAGATTTATCGGATATTCGACAACAAATCATTCAAATTGACCG
CAACTTATTGAAATTATTATCGGAGCGTCATCGACTTGCGTTCGATGTAGTGAGAAGCAA
AGAGATCACGAAAAAGCCTCTACGAGATATCGAACGTGAAAAACAACTGTTACAAGAATT
GGTTAGTTTTGCTCAAGCGGAAAATTATCAACTTGACCCACAATATGTTACGCAAATTTT
CCAACGTATCATTGAAGACTCTGTCTTAACACAGCAACATTACTTGCAAAATAAACTGAA
TCAGAATCAAGAAAATGCCACCATTGCATTTTTAGGTATGCGTGGCTCTTATTCTCATCT
TGCTTCTCGCCAGTTTATGAAAAACAGCACGGCTTCTTTAGTGGAACTCAGTTGCGAATC
TTTCGATTCAGTTTTTGAAAAAGTTCAGCAAGATGAAGCCGATTATGGCGTGTTGCCGTT
AGAAAATACCACATCAGGTTCTATCAATGAAGTTTATGATTTGTTGCAACATACAGACTT
AACCCTTGTAGGCGAATTAGCTTATCCTATTAAACACTGTGTTTTAGGAACAAACAATGC
TGATTTTGCCCAAGTGGATACCATTTATACCCACCCACAACCTGCACAACAATGTAGCCA
ATTTATTCATAGTTTAGATAAAGTGCATATCAAATACTGTGAAAGTAGTTCTCACGCTAT
GCAGTTAGTGGCTCGTTTAAATAAACCAAATTGCGTTGCGTTAGGTAATGAAGATGGCGG
GAAATTGTACGGTTTAAGCGTGTTAAAAAGTGGTATTGCGAATCAAGAAAACAATATTAC
TCGCTTTATTGTAGTGTCTAAAAAAACTATCAATGTTTCGCCACAAGTACAGACCAAAAC
CTTGTTATTAATGACGACGACTCAACAAGCGGGTGCTTTGGTTGATGCGTTGATGGTGTT
CAAGCAACACGGCATTCGTATGATTAAACTTGAATCTCGACCTATTTATGGTAAACCGTG
GGAAGAGATGTTCTATGTGGAATTAGATGCCAATATTCACAATGAAAATACCCAAAATGC
CTTGAAAGAACTTAAAACAGTGACGAGTTTCTTAAAAGTATTGGGTTGCTATCCAAGTGA
AATTATTGAGCCAGTCCAAATCAACAATATAAGTTAGGAAATCTCTTAGATATTCCTAGC
ATGTTACTTATAATGGCAGCTGCCAATTAATTTCTTCGACTCCTTGAGAACGAAGGTAAT
CATTGGTTTTTGAAAAATGGCGACAGCCTAAAAAGCCACGATGTGCAGAGAGCGGTGATG
GGTGAGGGGCTGTGAGAACGCAATGACGAGAGCGATCGATAAATTGTCCTTTTTTCTGAG
CATGGCTTCCCCAAAGCAAAAATACCAGATTTTCACGATGTAGATTGAGTTGATGGATCA
CCTTATCAGTAAAGGTTTCCCAACCGATATTGGCGTGTGAATGTGCTTTTCCTTGCTCAA
CGGTGAGAACCGTATTTAACAATAGCACCCCTTGTTTTGCCCACTCAATGAGATAGCCGT
GTGATGGTATTTGAAACCCAACATCTTGGGATAATTCTTTGTACATATTAACCAGCGAGG
GAGGCGGAACAATTCCTGGTTTTACTGAAAAAGATAAACCGTGTGCCTGATTGGGGCCGT
GATAAGGGTCTTGCCCTAAAATAACTACCTTCACATCTTTGAATTCAGTTAAAGCAAAAG
CACTAAACACTTCATTTTGAGGTGGGTAAATTACTTTTCCAACTAAACGTTCTTGATGTA
CATATTGCAAAATATGTTGAAAATAGGGTTGTGTTTTTTCTTCCCCAATGGCATCAGTCC
AACTGTTCATATTCTATCCTATTATTAAATTGTTAAAAATTAAAATGAACTGTTAACTCT
TGTCTATTTTTTAAGCCATCATCAGTTTTTTTGATAAAAATGCTTAAATTTTTCTCGCTT
TTTAAAGGATTAAAGTTAGAATACTCAAAATTTTTTGAAACTTTAAACTTTTTTTATAAT
TTACCCAACATACTAGGAGCTAAAAATGATCAAAGGTGTACAAATCACTGAATCTACCAA
CAAAAACTTATTAAACTCTTTCTGGTTATTAGATGAAGAGAAAAATGAAGCACGTTGCTT
AGCAGCTAAAGGTGATTTCCAAGAAGACCAAATAGTTGCAATCAGCGAATTAGGTCAAGT
TTCATACCGTGAAGTCCCAGTTAATGTTGCACCAACCATTAAAGTTGAGGGTGGTCAGCA
CTTAAACGTAAACGTATTACGTCGTGAAACATTAGAAGATGCAGTGAAAAACCCTGAGAA
ATATCCACAATTAACTATCCGTGTTTCTGGTTATGCAGTTCGTTTTAACTCATTAACACC
AGAACAACAACGTGATGTTATTACTCGTACTTTCACTGAAAGTTTATAATTACATCTTTT
CTCAGGCCCTACCGTAAGGTAGGGCTTTATTGTATCTATTTTGACATAGTAGCAGATATG
TTTTCTACTATATCATTATTTTAAACCCAATTTCTTCTCAAGATAGTGGATATTCGTTCC
ACCCTTGCAGAAGTTTTCATCAGAAAGAATCTGTTTATGAAGTGGGATATTGGTTTTAAT
TCCTTCCACGATCGTTTCTGACAATGCATTTTCCATACGACGAATTGCAATATCACGATT
TTCAGCAAAGGTAATCAATTTACCAATCATTGAATCATAATGCGGTGGGACTGAATAGCT
AGCATAAATGTGAGAATCCCAACGAACACCTAATCCACCTGGAACGTGTAAACGGGTGAT
TTTACCCGGTGATGGTAAGAATGTACTTGGGTCTTCCGCATTAATACGGCATTCAATCGC
GTGACCACGCACTTTAATATCTTCTTGTTTAACTGAGATTGGTAAACCTGCAGCAACACG
AAGCTGTTCTTTTACAAGATCAATACCTGTAATCATTTCTGTGACAGGGTGTTCTACTTG
TAAACGGGTGTTCATTTCAATGAAATAAAACTCGCCATTTTCAAATAAAAATTCAAATGT
ACCTGCACCACGATAGCCGATTTCACGGCACGCATTCGCACAACGTTCACCGATAAACTG
ACGTAATTCAGGGGTAATGCCTGGCGCTGGTGCTTCTTCTACCACTTTTTGGTGGCGACG
TTGCATAGAGCAATCACGCTCTGCCAAATAAACCGCATTGCCGTGTGTATCTGCAAGCAC
TTGAATTTCGATATGGCGTGGATTTTCAAGGTATTTTTCCATATAAACCATATCGTTATT
AAAGGCTGCTTTCGCTTCTGCTTTGGTCATCGCAATAGATTCTTCCAAATCTTTTTCGTG
ATGAACCACACGCATACCACGACCACCGCCGCCACCAGATGCTTTAATGATCACTGGATA
ACCAATCTTCTGTGCAATTTCTTTATTTTTGGCGACATCATTACCGATAGGGCCACCAGA
GCCAGGCACACAAGGTACGCCTGCTTTTTTCATCGCATTAATTGCAGAAACTTTATCGCC
CATTAAACGAATTACATCTGCTGTTGGACCAATAAAGATAAAGCCTGAATTTTCTACTTG
TTCTGCGAAGTTTGCGTTTTCAGATAAGAAACCATAACCAGGGTGAATCGCATCAGCACC
AGTTACTTCTGCAGCGGCAATAATCGCAGGAATATTTAAGTAACTTTTTGTTGATGGCGC
AGGACCGATACATACTGTTTCATCCGCAAGGAGAACGTGTTTCAACTCACGGTCTGCCGT
TGAGTGAACAGCAACCGTCTTAATGCCAAGTTCACGGCACGCACGCAGAATACGCAATGC
AATTTCGCCACGGTTTGCAATGACAACTTTTTCTAACATAAGAGATACCCTTAATTGAAA
GCGGTCTTTTTCGTGCAATTTTTTGCAAAAATCTGACCGCTTGTAAGAAATGGATTATTC
AATAATGAAGAGTTTCTGATCAAATTCAACCGCTTCGCCGTCGTTTACAAGGATTGCTTT
GATTACCCCTGCTTTGTCTGACTCGATACGGTTCATCATTTTCATTGCTTCAACGATACA
AAGTGTGTCGCCTACTTTCACGGTTTTACCCACTTCAACAAATGGAGCTGCTTCTGGGCT
TGGGCTACGATAGAATGTTCCTACCATTGGTGAAAGAATCGCGTGACCAGATACTTCCGC
TGTTGGTGCTGGCGCTGCCGCAGGTGCTGTTTGAGCTGCTGGTGCAGGGGTTGCTGCAGG
TGCTGGCGCTGCTTGTGGTGCAGTAACATATTGTACTGCCGCAGGTGCAACTGCTGGTGC
TGCACGGCTAATACGTACTGTGCCTTCTTCTTCAGACACTTCTAATTCAGTAATGCCTGA
TTCTTCAACTAACTCGATAAGTTTTTTAATTTTGCGAATATCCATAATGAGATCCGTATT
TGAATGTAAAAATAAACAAACTCTATGTTCAAAGAACATAGAGCAAAATTTTGCGTAGAT
TACCTGAAATTTTATTAATTTGCGACGAAAATCTGATAAATTTGCCGAATTTATTAGCAA
ATTTGCCACTAATCGTAGCAGTTCAGTTTTCTTTTTTTACTTCAGACAACAAAAAATGGA
TTTATTTCCCTCTCTTTAGAAATTGAATAGCATAATCTAAGGCGTAATCGTAACCTTTTG
CCCCTAATCCACAAATCACGCCTTTTGCGACATCACTTAAATAGGAATGATGACGGAAAG
GTTCACGGGCGTGTACGTTGGATAAATGGACTTCAACAAAAGGAATAGCAACTGACAATA
AAGCATCACGCAAGGCAACGCTGGTATGAGTAAACGCACCGGGGTTAATGATAATGAAAT
CGGTATTTTGGAATGATTGATGAATACGGTTAATAATCGGCTCTTCGCCATTTGCTTGAA
AATACTCTAGACAATAGCCTCTTGCCTTCGCTAATTGTTGGAGGTGGTTTTCAATATCGG
CTAAGGTTTGTGAACCATAAATATGGGGCTCTCGTTTCCCTAGCATATTTAAATTAGGTC
CGTTTAATAACAAGATTTTTTTCATTATATTATCCTTACAAGCGGTTAAAAATGAGCAAG
ATTTTGCAATGTTATCAAATTCTAACCCTCGCCCCTTGTGGGAGAGGGGAGAGAATTTAG
CTACTTATGTTGTAATTACTTTTATCATTCAACATTCGAACAACTTAATGGATATAAATT
CAATTTTTCCATCAGCACTCTATCGCCATCTTCTTCTGGGTTTTCCGTCGTTAATAATTT
ATCCCCATAAAAGATCGAGTTTGCGCCGGCCATAAAACACAAGGCTTGCATGGCTTCCGG
CATATTGCTACGCCCGGCTGAAAGGCGAACATAACTTTTTGGCATCGTAATACGCGCAAC
AGCAATGGTTCTCACGAATTCTGTCCAATCGAGATCTTCTGCATTTTCAAGTGGTGTGCC
TGCCACTTTAACCAATTGGTTAATCGGCACGCTCTCTGGTTGAGGATCAAGATTGGCTAA
GCTGGCGATAAGTCCGGCTCGTTCAGCTCTTGTTTCATTCATACCAACAATACCGCCGCA
ACAGATTTTTAACCCTGCGGAGCGCACTTTACCTAAGGTATCCATTCGATCATCGTGAGA
ACGAGTGTGAATGACCTGATGATAGCGTTCCGGATCGGTATCTAAATTATGATTGTAGTA
ATCTAATCCGGCTTCTTTTAAATCTTCCGCCATACCTTCTTCTAACATACCGAAAGTACC
GCAAGTCTCTAAACCTAGGGATTTGACCGCTTTAATGATGGCGGAGACCGTCTCAATATC
TTTAGGTTTAGGACCTCGCCACGCTGCTCCCATACAAAAACGGCTTGCTCCTCGAGCCTT
GGCAATTTGGGCTTTCTCAACAATATAGTTCACATCAAGCATACTTTGCTTTTCAACACC
CGTGTCATAGCGGGCAGATTGTGGGCAATACTCACAATCTTCAGCGCAACCGCCCGTTTT
AATGGAAAGTAGCGTAGAAAGTTGAATGGCATTTGGATCAAAATGTTGTCGATGAATTTC
TGCCGCCCGAAAAACTAAGTCCATAAAAGGCAAATCAAAAAGTTCTTCAACTTGGCATTT
ACGCCAATATTGTGCCGTTGGATGCGGCGTGAGCTCATTTTTGGCTTTTAAACGTAGCGA
ATAGGTCGTCATACAAGATCTCCAAAAAAGAGGCACAAGCCGTTGCTTGTGCCATTCAGT
GCGAAAATTACTCTTCGATAGAACGTAATAAGTCGTTAAGACCCACTTTACCTAATGTTT
TCGCATCCACTTTTTTCACGATCACTGCACAGTATAAGCTGTGTGAACCATCTTTTGACG
GAAGGCTACCTGAAACCACCACAGAACCGGCAGGAACACGACCGTAATGGATTTCGCCCG
TTTCACGATCATAAATTTTGGTGGATTGACCGATAAACACACCCATTGAAATCACACAGC
CATCTTCAACAATCACACCTTCTACGATTTCAGAACGTGCGCCAATAAAACAGTTATCAC
CAATAATCGTTGGGTTAGCTTGCAACGGCTCTAACACACCGCCGATACCCACGCCACCTG
ATAAATGCACGTTTTTACCGATTTGCGCGCAAGAACCCACCGTTACCCAAGTATCCACCA
TTGTACCTTCGCCAACATAAGCACCGATGTTCACAAATGATGGCATTAACACCACGTTTT
TCTCGATGTGTGAACCTTGACGCACAACAGCACCTGGAACAGCACGGATACCATCTGCTT
TGAACTGCTCTTCGCTATATTCACCGTATTTGGTCGGCACTTTGTCGTAGTATTTAGTTT
CTGCACCATCAATGATTTCGTTTTCGTTGATACGGAATGAAAGTAAAACCGCTTTTTTCA
CCCATTGATTAACAACCCATTCACCATCAATTTTTTCTGCAACACGCAGTGAACCATTAT
CTAATCCTTTAATCACTTCTTCGACAGCCGCACGAGTTTGTGCATCAACAGTTTTTGGAG
TAATTTCAGCACGACGCTCGAACGCCGCTTCAATAATTGCTTGTAATGACATTTGCATTT
CCTTCTTGTAAGTTAAATAAAAACGGCGAACGTTTTAACATATAAGCGATGGGATTGCTA
CTAAATTTCACAAAATAATGTAATAGATACATATAAGCGGCATGATTCTACGGATTTTTT
ACAAATCCAGATTTTCTCTTTGACTAGTTACTTCAAAATCTGTAATATTCGCACCCTATG
CAAAAGGTAAAACTACCCCTAACTATTGACCCATATAAAGACGCTCAGCGTCGAATGGAC
TACGAAGGCCACATTTCTGCGAACCTACTTAGCCGTTTGGGTGAATCTGTTGGTCAAATG
CTGGGCGATGCACAAGTTACTTTATCGTTATATGTTGATCCGCAAAAACTCACAGTGGTT
AAAGGCACTGCGAAAGTTGATGTGGAGCTAGACTGTCAACGTTGTAGTAACCCATTTACG
CAAACACTCGACTGCACATTTTGTTTCAGTCCAGTGTCTAATATGGATCAGGCGGACAAT
TTGCCCGAGATTTATGAACCAATTGAAGTTGATTCTTTTGGTGAGATAAATTTGCTAGAT
ATGATAGAAGACGAATTCATTCTGTCATTACCCCTAGTGCCGATGCATACCGATGAACAC
TGTGAAGTGTCCGAAAGCGAATTAGTTTTTGGCGAATTACCAGAAGAACTGGCAAAGAAA
CCAAATCCTTTCGCAATATTAGCTAATTTAAAGAAAAACTAGATCTAGTAGGAGTATAGC
CAATGGCTGTTCAACAAAATAAGAAATCTCGTTCACGTCGTGATATGCGTCGTTCACACG
ATGCATTAGCCACAGCTGCAGTATCTGTAGATGCGCGTGGCGAAACCCACTTACGTCACC
ACGTTACCGCTGACGGTTATTACCGTGGTCGTAAAATCAAATAATCAATTGGATCTCGTA
GAGGTTTAAATTGACTCATCTAACTCTCGCGTTAGATGCGATGGGCGGGGACTTTGGTCC
CCGTATTACTATCCCTGCATTATCACTTGCGTTGGCTCAACATCCAATACTCAGTTGCAT
CTTGTTCGGCGACCAAGCTGAAATATCCCCCTATCTCAATAAACTTTCTCCCGATATTCA
ACAACGTATCGAATTAGTCCATACAACAAAAGTGATCGAAGCAGACTTGCCTTTTGTGCA
AGCGATTCGTCAAAGTAAAGGCAGTTCAATGCGTTTAGCGATTGAAGCGGTAGAAAATGG
AAATGCTCAAGGCTGTGTAAGTGGCGGAAATACAGGTGTACTGATGGGACTAGCAAAACA
ATTGATTGAACCCTTGCCAAACATTGATCGTCCCGCATTAACATCTTTGATTCCAACAAT
TAACGGCAACTCAAGTGTGATGTTAGATCTTGGTGCAAACGTTGAAGCAGATAGTGAACT
ATTGCTTCAGTTTGCGGAAATGGGCAATGTGTTTGCAGAAGTGATGTTGGATTTGGTCTA
TCCACGTTTAGCGTTGCTGAATATTGGAACAGAAGAGCATAAAGGAACACAGCAAATTCG
AGATGCTCACCAGCAATTAAAACAATGTAATCATCTAAATTACATTGGCTTCTTAGAAGG
GGATAAATTAATGAATCATCTTGCTGATGTGATTGTCTGCGATGGATTTAGCGGTAATGT
TGCACTTAAAACACTTGAAGGTGCGGCAAAAAATATCCTTTCACTCTTTAAAAAAACAAC
GGAAGATTCACATCTTTGTCGCAATACCAAACGTTATTTACTACGTTTAATCTTTTATCG
TTACTATAAAAAGCTACAACAGATCAACCCTGATCGCCATAACGGTGCCACACTGCTCGG
CTTATCGTCCGTGGTTGTAAAAAGCCATGGTGGGGCAAGTGAGCGAGCGTTTTTCTATGC
AATTGATTACGCCAAACAACAAATTAAAAATAACATCCCTACAAAAATCTCCCAAAGACT
TATTCTAAACAATTAAGCTCGCTGTATCACAGGTAAAGTTTTATTCAGAAAAAACTTTTC
TTTTTTTTAAAAATCGCTACTATACGCCGTCCTCAAATATAACCCAACATTTGAGGCGTT
GTTTCCAACCTATCCAATCCTAGGGAGCAATAGGGTAAAAACAAAAAAGCTGAAACGCTT
TTTTTAATAAGTAGCGAGTCAAATGCCCCAAGGCATCTTATCTTTCAGGATAAGAAAGCT
TAGGCTTCCCGCAAGGTACCCGACTTATTTTTTTAACCTCTTATAGAAGGTCTATTTTCA
AATGACAACAACTCCTGTAAATCCGATCAATCAAGCAACTAACGAATATTACTTAACTCG
TCAAAACGAAATGGAATCGAATGTTCGTAGTTATCCTCGTAAATTACCGCTTGCAATTGC
AAAAGCACAAGGTTGCTGGGTCACTGACGTTGAAGGTAACGAATATTTAGATTGCTTGGC
TGGTGCAGGTACTTTAGCACTCGGACATAATCACCCAGCCGTTATTCAGGCTATTCAAGA
TGTATTAGCAAGTGGTTTACCGCTTCATACCCTTGATTTAACTACGCCGTTAAAAGATGC
TTTTACCGAAGAACTACTCTCTTTCTTCCCGAAAGGTGAATACCGTTTACAATTCTGTAG
CCCTTCTGGTGCGGACGGCACAGAAGCAGCAATTAAATTAGCGAAAACCTATACAGGTCG
CGGTAATGTAATTGCATTCTCAGGTGGCTACCACGGTATGACCCACGGTTCGCTCTCAAT
GACAGGTAACCTTAATGCGAAAAATGCCGTGCAAAACTTAATGGCAGGCGTACAGTTTAT
GCCATATCCGCACGAATACCGTTGCCCGTTAGGTATCGGTGGCGAAGCAGGTGTTGATGC
TTTAACTTACTATTTTGAGAACTTTATCGAAGATGTTGAAAGCGGTATGGTAAAACCAGC
AGCCGTTATTCTTGAAGCAATTCAAGGTGAAGGCGGTGTAGTGACTGCACCAGTGAAATG
GTTGCAAAAAATCCGTGAAGTAACGAAAAAACACGGGATTGTGTTGATTTTAGATGAAGT
CCAAGCAGGGTTCTGTCGTTCAGGTAAAATGTTTGCCTTTGAACACGCAGGCATTGAGCC
AGATGTTGTTGTGATGTCAAAAGCTGTAGGTGGTAGCTTACCGCTTGCTGTACTTGCGAT
CAAAAAAGAGTTTGACGCTTGGCAACCAGCAGGACACACAGGTACATTCCGTGGTAACCA
ATTAGCAATGGCAACAGGTTCAAAGATCAATGGAAACTGCCGTACAAGCGGTGAGTAACT
GGCTACAAAATGAAAAAATGTACACTGGCGGTAGCATTAAACAGCTACGCTCAGAAATTG
CCTTTAACCCGCCAAAAGAAGGCTTAGGCGTTGCTAAATCCCTAGATCGCTTAATTGAAT
TATTCCTCAACAAAAGTTTAAAAGTACACCACCCACACTCTTTGGCTCATTTACACTGTC
CAACAATGGTCACCAGCCAAATCGCCGAAGTATTAATCAATGCCACCAATCAATCAATGG
ACTCTTGGGATCAAAGCCCAGCAGGTTCATTAATGGAAGTGCAACTCATCGAGTGGTTGC
GTGAAAAAGTGGGCTACGACAAAGGACAAGCGGGGGTTTTCACCTCAGGTGGTACGCAAT
CTAACCTAATGGGCGTATTACTTGCCCGTGATGCGTGCATTGCAAAATACTGGAAAAATG
CGGACGGCACGGAATGGTCGGTGCAACGTGACGGTATTCCGCCTGATGCAATGCAAAAGG
TGAAAGTGGTTTGCTCAGAAAACGCACACTTCTCCGTGCAAAAAAATATGGCAATGATGG
GAATGGGGTTCCAATCTGTAGTGACCGTACCGTGCAATGAAAATGCCCAAATGGACACCA
ATGCGTTAGAAGCAACCTTAGCCAAACTTTATTTAGAAGGCAAAGTTGTGGCTTGCGTTG
TGGCAACAGCAGGCACAACGGACGCAGGGGCGATCGATCCACTTAAAGCCATTCGTGCGA
TTACCAACAAATTCGGTGTTTGGTTACACGTTGATGCGGCGTGGGGCGGTGCATTACTGC
TATCCAATGAATATCGCCACTTCCTAGACGGTATCGAGCTCACCGACTCAATCACCCTTG
ATTTCCACAAACACTTCTTCCAAAGTATCTCTTGTGGAGCGTTTTTATTAAAAGATGAAA
ACGAATACCGCTACATCGACTACAAAGCAGATTATCTCAACTCAGAGTATGACGAAGAAC
ACGGCGTACCAAACTTAGTAGCAAAATCACTACAAACCACCCGTCGTTTTGACGCATTAA
AATTATGGTTTACGGTGGAAGCCCTTGGTGAAAATCTTTACGGCTCAATGATTGACCACG
GCGTGAAATTAACTCGTGCCGTTGCAGACTACATCAAAGCGACCGACGGCTTAGAGCTAT
TAGTTGAACCACAATTCGCTTCCGTGCTGTTCCGTGTTGTACCGCAAGGCTATCCGACAG
AGTTTGTCGATGCCTTGAACCAAAACGTCGCAGATGAACTCTTTGCCCGTGGCGAAGCGA
ATATCGGCGTAACCAAAGTGAACAACGTACAATCGTTAAAAATGACCACCTTAAGCCCGA
TTGCGACCTTAGAAAACGTTCAGGCTTTATTAGCTCAAGTCTTGAGTGAAGCAGAGCGTA
TCAAAGATGCAATTGCAAAAGGTGAATATACACCGGCGATTGATTAAACATAAAGAGTTT
CTAGGATGATGAATAAAAATTAATTTATACGCTATAAAACGAATAAGAAATCATCAATAA
CTCTTTTATTTAGTTCATTTTTAGTTAAATTCATGCTAACCCTATAAAATAGATAACACC
CTATTTTATAGGGTAATTTTTTATTTATCCCTAAGATTTAAACAATTAGTAAGCTGATAG
GAAAAAGATGACAAACAGCAGATTGCGTACTACCATATAGCCAAATTTTATTAGATAACG
AGTTCAAATGATGCACCGTAGATTTCAAACCATTGCGATTGTCGGCAAACCTCGTCACGA
TATAGCTTTAGAAACGCATTTAGCTGTGTATAACTGGCTAAAAGATCGTAAATATAATGT
GTTAGTCGAAGAAAAAATTGCCACTCAACTCAATTTAGCTAACCCGATGAACATTGCAGA
AATTGGAAAATGGGCGGATTTAGTAATTGTGATTGGTGGTGATGGTAATATGCTGGGTAT
GGCTCGGCAATTAGCGAAATATCGTGTACCACTGATTGGCATTAACCGTGGAAATCTTGG
TTTTTTAACAGATATAGCCCCTCAAACAGCCTTTGAGCAACTGCATAGTTGCCTTGAGCG
TGGCGAGTTTATGATTGAAGAACGTTTCTTACTTGATGCGAAAATTGAGCAAAATGGTAA
GATCATTGAAGCAAATAATGCCCTCAATGAAGTTGTCGTTCACTCTAGCCAAATCGCTCG
TACTATTGATTTTGAAGTGAGTATTGATGGCAAATTTGCTTTTTCGCAACGTTCCGACGG
GTTAATTATTGGAACACCTACAGGTTCAACCGCCTATTCGCTTTCCGCCGGTGGCCCAAT
CTTAACCCCTAATTTAAATGCGATTGCTCTTGTTCCGATGAACCCACACAGCCTTTCTTC
TCGTCCTTTGGTTGTCGATGGCGATAGTGTTATTTCAATGCGTTTTGCTGAGTACAATCA
GCCAAATTTAGTGATTAGCTGTGATAGCCAACGTTTACTGCCGTTTAGCCCTGATGAACG
TATTCTTGTGCAAAAAAGCCCGGATAAGTTGCGTCTATTGCATTTAAAAGATTACAACTA
CTTTAATGTTTTAGGTTCAAAATTGGGCTGGTTGAGTAAGTTATTTTGACATAATATGTT
TCAAAAAATTGGCATAGCGACTATTTTGTCTACTATGCCCCAATATTGCTGGGAATAATC
CCCTAAATGATTTCTTAAAATTTTAATTTTTGTACGACTATCGTATAACATCAGAAGTTG
CATTTAGCGCCTGACGCTGTGCTTCAAACAACTGCTCAATCCCTTTCTGTGCTAAATCAA
GGAGTTGCAATAATTCCATATGGCTGAACGGTTCACCTTCGGCAGTGCCTTGTACTTCCA
CTAAACGACCGTCTTCAACCATCACCACATTCATATCGGTTTCTGCGTTAGAGTCTTCCA
CATATTCCAAATCACAGACCGCTTGCCCATCAACAATCCCCACAGAAATTGCTGCCACCA
ATCCTTTCATCGGGTTTTCTTTCAATAAGCCATCGGCGATCAATTTGTTAATCGCATCGT
GTAACGCTACGCAAGCCCCTGTGATAGACGCTGTGCGTGTACCGCCGTCGGCTTGAATTA
CATCACAATCTACCGTAATCGTACGCTCACCTAAGGCTTTCAAATCAACGACAGCACGCA
AAGAGCGAGCGATTAAACGCTGAATTTCCATTGTACGACCGCCTTGTTTGCCTTTCGCCG
CTTCACGTTGGGTTCGGCTATGGGTTGCTCTTGGCAACATACCGTATTCGGCTGTCACCC
AACCTTGTTGTTGCCCTTTGAGAAAACGTGGTACAGTTTCTTCGACAGTGGCATTACACA
GCACTTTGGTTTCACCAAATTCCACCAACACAGACCCTTCGGCATAGCGAGTATAGTTAC
GAGTGATTTTTACAGGACGAGTTTGATCAACAGGACGATTATTTGGACGCATATTTATTC
CTTTTCTCTAAAAAATTTCCCCTATTCTAGCAGAATACCAAGTACAATATGCCAAATTTT
GTAACAAAGAGAAAAGAGTACAATGATTTACAGTATGACCGCTTTCGCCCACCTTGAGCT
TAAAAAAGAGTGGGGTAACGCCGTATGGGAAATCCGTTCGGTTAATCAACGTTTTTTAGA
AACTTATTTCCGTCTGCCTGAAGCCTTTCGCAATTTGGAAATGACCTTGCGTGAACGTCT
GCGTACGACACTAACCCGTGGTAAAGTAGAGTGTAGTTTACGCATTGAATTAAATGCTAA
TCAAAACAATGACTTAGCTTTAAATCAAGAGTATGCCAAACAGGTGATAAGTTCATTACA
ATGGCTAAAAGAAACGGCTCAAGAAGGCGAAATTAACTTGGTGGATATTCTGCGTTTCCC
TGGGGTTGTCGATAACCAAAATCAAGATCTCGACCAGATCAGCCAAGATTTATTAGACGG
TTTTGAGCAGATCCTTGTAGAATTTATTGCAATGCGTGGACGTGAAGGGGCGAATTTACA
AGCCTTAATTCAACAGCGTTTAGACGCTATTGCCACAGAAGCGACAAAAGTACAGGCTCA
AATGCCGAGCGTTTTACAGTGGCAAAAAGACCGCTTGCAACAGCGTTTTGATGAACTGAA
CTTGCAACTTGATCCACAACGTTTAGAGCAAGAAATGGTACTACTGGCTCAAAAAGTCGA
TGTGGCGGAAGAGTTAGACCGATTACAGCTACACGTCAAAGAAACCACGTCTATTTTGAA
AAAAGGCGGTGCAGTTGGACGTAAATTAGACTTTATGATGCAAGAGCTAAATCGTGAAGC
GAATACGCTGGCATCAAAATCGATTAACGCTGATGTCACTAATTCTGCCGTTGAGTTGAA
AGTGTTAATTGAACAGATGCGTGAGCAAATTCAGAATTTGGAGTAGTCAATGAGTCAGAC
CTTAACCCCATTTCATACCTTTCATTTGCCTGCAAAAGCATCGGTCATTATCGAGTTCAA
CAGTATTGAACAACTATTAACCGAATGGCAAAAAGCTGATCACGCACAACAACCGATTTT
ATTGTTAGGGCAAGGCTCTAATGTGCTGTTTTTAGATGATTTTGACGGCACAGTATTAGT
CAATAAGCTCAAAGGGATCGAGCATCGTCAAGACGATCACTTTCACTATCTACAAGTTGC
TAGTGGTGAAAATTGGCACGAACTTGTGCAATGGACGTTGAAGCAAGGAATTGGTGGGCT
TGAAAATCTGGCGTTAATTCCTGGTGTTGCTGGTTCTGCACCGATTCAAAATATCGGGGC
TTACGGGGTAGAATTTGAGCGTGTTTGCGATTATGTCGATGTGCTAAATCTTAAAACGGG
TGAGCAGTTCCGTTTAACGAAAAACGAGTGTGAGTTTGGCTATCGAGAAAGTGTATTCAA
GCATCAATATCGTGAGCATTATGCGATTGTGGCTGTCGGTTTGAAGTTAGCAAAGGCGTG
GCAACCTGTTTTAAATTACGGTTCTTTGGCACAATTTGATCCAAACACAGTAACGCTACA
GCAAGTGTTTGATGAAGTCTGTACCGTACGCCGAGCGAAATTACCAAATCCTGATGAGTT
TGGTAATGCGGGTAGTTTCTTTAAAAATCCTGTGGTGGACTTTGCAAAGTTTCAGCAGAT
TCAAACCGCTCACCCGACTATTCCATACTATCCGCAAGCGGACGGTTCGGTCAAATTACC
TGCAGGCTGGTTAATTGACCAAGCAAATTTAAAAGGTTTCCAAATTGGCGGAGCGGCAGT
TCATACCCAACAAGCGTTGGTGCTGATTAATAAAGAGAATGCTACTGGGACTGATGTTGT
GGCACTAGCCAAAGAAGTCCGTCGTCAAGTCCGTGAAAAATTTGGCGTGGAATTACACCC
AGAAGTACGTTTTATGGGACGACAGGGCGAAGTGGATAGTGAATTTGTGACAAGGTGATC
GGTAATGGGATTTGATCAACATTTAATTACATCGGCATTAACGCAAGGACAAACTCTTGT
ATTTAAAGAGATTGACTCTACTAACGAATATCTACTGACGCACTATAAAACCTTACCGTC
AGGCTCACTTTGTGTTGCAGAGTCCCAAACGGCGGGGCGTGGCAGACGTGGACGGCAGTG
GTATTCACCTGAAAGTCAAAACGTTTATTTTTCAATGTTATGGCACTATCCTTCATTGGA
TATTCCACAGCTCTCATCACTAAGTTTAGTGGTCTCAGTATTAATTGCCGAGACCTTCCA
AACACTGAACGTACCGCATATTCAAATTAAATGGCCCAATGATATTTACTATCAAGGTAA
AAAAATGGGGGGCATTCTAATTGAGAGCCGTGTCGATAAAACGGGAATTTACCTTGTGAT
TGGCATCGGCTTGAATTTAGGAATGAACACTGTCGATAAAAATGTGGTAACGCAGGCTTG
GAGCGATCTCTCAGAACATCAGATAGATCGTTCCCAACTGGTTGCTGAGCTAGCTAAACA
TTTACAAAATGCCCTAGTGACTTACCCACAAACCACCTTTGAACCCTATGCGGAACGTTG
GCAACAGTTTGATATTTTCCGTCATCAAGCGGTTAGATTAATCACTGAAAATGAAGAAAT
TCATGGGATCTCCCTTGGGATTAATGAAGAAGGGGAATTGATTTTACAGCAAGGAGAAAT
TATCCGCCGTTTTGCGACAGGTGAAATGTCATTGAGAGGAAACTAATCGTCCCTATCTCA
ATTCATATTTTAGGGATGCCGTAATCAAAAGAGTTAGTGAAAGTTAGAAAAACAGAACCA
ACTCTTTTGTCCACTATGCTTTTTTAGGCTGTAAAAATAGTTATATACTTTCTAGTTGCT
TGCTTCGTTGAAAAATGAATTGAATTAACGTATTATCAACATCCATCACTACTTTTCCCT
TAAATACATGAAAGCACTATTCATCTTACTCGGTTTTATCTCAATGATATTAGGTTTAAT
CGGTGTTGTTGTACCTGGATTACCAACCACTCCGTTTTTGCTTTTAGCATTATATTGCTT
TGGCAAAGGTTCTAAACGACTAAAACAGTGGTTTTTATCTACCTCTATCTATTCCAAATA
TCTCAAGTCTTTCGATCAAACACGAGCAATGACACTTAAACAGAAAATCAGTATTTTGGC
GTTTTCTGTGCCATTCTGTATTTTTGCTTTCTTTGTAATCCCTCACATCATCGGCAAACT
GATCTTAATTGCCGTTATTATCTTTCAATATTATTACTTCATCTTTAAGATTAAGACTTT
AGAAAAATAGGCTCTCAAGGTAAAATAACAAGCTGTCTAAATTTGCAAAAAGAGAAAGAA
AATGACCGCTTGTTTAAGCAAAGAAATCTTAAAAATTGGCTTAGTTTCCGTGTCTGACCG
AGCTTCTGCCGGTGTTTATGCTGATCAAGGCATTCCTGAATTACAGGCTTGGTTACAAAC
TGCCATTACCACACCTTTTGAGCTTGAAACTCGCCTAATCCCTGATGAACAAGCACTTAT
TGAGCAAACATTGATTGAATTAGTCGATAACCACGCTTGCCATTTAGTCCTAACCACAGG
CGGTACAGGCCCTGCTAAACGTGATGTTACACCCGATGCGACCTTAGCTGTTGCCCATCG
TGAAATGCCTGGCTTTGGCGAACAGATGCGACAAGTGAGTTTACATTTTGTACCAACGGC
TATTCTCTCTCGTCAAGTGGGGGCAATTCGACATAGCTCACTGATTTTAAACCTACCAGG
ACAGCCAAAAGCAATTAAAGAAACTTTGGAAGGGGTGAAAGATCAAGATGGAAAAGTGCT
TGTTCGAGGTATTTTCAGTGCAGTTCCCTACTGTTTACAACTTTTAAGCGACATTTATAT
TGAAACTCACCCTGAAATTTGTGAGAGTTTTAGACCGAAATCAGCAAGAAGATAGGATAA
CTTATGAAAAAAATTGAAGCCATTATTAAACCATTCAAATTAGATGATGTCCGTGAAGCA
TTGACGGACGTGGGCATTACGGGAATGACGGTTACTGAAGTGAAAGGCTTTGGTCGTCAA
AAGGGGCATACGGAGCTTTATCGTGGGGCAGAATATGCGATTGATTTTCTGCCGAAAGTA
AAATTAGAAATTATTGTGGCTGATGAGCAAGTTGATGAATGTATTGAAGCGATCATTGAT
ACGGCACAAACAGGCAAAATCGGCGATGGTAAGATTTTCGTGTATGATGTAGAACGTGTT
ATTCGTATTCGTACGGGTGAAGAGAACGAAGAAGCAATTTAAGGAATAAAATGAAAAAAA
CAGGTTTATCGTGGTTGTGGTTAAGTGTCGTGGTATTAATCACAGATTTATTGAGCAAAT
ACATTGTGGTACAACGCTTTGAGCTTTATGAAAGCGTGAATGTTCTGCCGATCTTTAATC
TTACTTATGTGAGAAACTATGGGGCGGCGTTTAGCTTTTTAGCGGATCATTCAGGCTGGC
AAAAATATTTCTTTTTAGGTTTAGCTATTGTCATTTCTATTGCATTGATTGTAATGCTGT
TTAAAAATAAAGCGGAGCTCAAACTGCAAAATTCAGCTTATGCCTTAATTATTGGTGGGG
CAATCGGCAATGCGATTGATCGTGCTTATAATGGCTATGTGGTTGATTTTTTAGATTTTT
ATTGGGACATTTATCACTATCCTGTATTTAACATTGCCGATATTGGTATTGTGGTGGGGG
CAGGATTGCTGATTTTAGAATCCATTTTAGAACATCGTAAAAGTAAAAAGAGTAATTAAA
TGAACATTATTTTAGCGAACCCAAGAGGGTTCTGTGCAGGTGTAGATCGTGCTATTTCAA
TTGTAGAGCTTGCCTTAGAAATTCACGGTGCGCCGATCTATGTGCGTCACGAAGTTGTAC
ACAATCGCTTTGTGGTGGACGGATTAAAAGCCAAAGGGGCGATATTTGTTGAAGAGCTTG
ATGAAGTGCCAGATGGTGCTATTGTGATTTTCTCTGCACACGGGGTTTCTCAAGCGGTTC
GCCACGAAGCCAAACGTCGTGAATTGAAAGTTTTTGACGCAACCTGCCCGCTTGTAACCA
AAGTGCATATGCAAGTCGCTCGAGCGAGTAAGAAAGGCACAAAAGCGATTTTAATCGGAC
ACGAAGGACACCCCGAAGTCGTCGGCACAATGGGGCAATATGATAATGAGAAAGGTGGCA
TTTTCCTTGTAGAAGATGTGGAAGATATTGCTAAACTTGGCTTAAAAGAAGATGAAGATC
TTACTTTTATGACCCAAACCACCTTATCTATTGACGATACAATTGATGTGATCGAAGCCT
TAAAACAGAAATACCCTGCAATTCAAGGTCCGCGTAAAAATGATATTTGTTATGCCACCA
CGAACCGTCAGCAAGCGGTAAGAGAATTGGCAAAATTAGCACAGTTAGTGCTAGTAGTTG
GATCTAAAAACTCGTCCAACTCAAATCGCTTAGCCGAGTTAGCTTCTCGAATGGGAACAC
CCTCACAGTTAATTGATGGGCCACAGGACATCGATCCAAACTGGCTACAAGGGGTGACAA
CGATCGGCATTACCGCGGGTGCATCTGCCCCTGAAGTGTTGGTGCAGTCTGTGGTTGAAC
ACTTAAAAACACTCGGTGTCACCAAAGTTGAAGAACTGGAAGGTTGTGAAGAAAATACCG
TTTTTGAAGTGCCAAGAGAGCTACGCATTACGGAGGTAAACTGATGAGTCGTTTTAGAAT
TGAATGGGAATGCCGTCGTGGTATGCGTGAATTAGATAAAATGATTATGCCGTTTTATCA
AGAACATTTTGATAGTTTGACCGCAGAGCAACAGTACACTTTCGTGGAAATGCTTCGCTA
TACCGATCCAGAGCTGTTCCGCTGGTTTATGAATCAAGACACACCTCCAACAGAAGCGTT
ACAAGAGATGGTGAGATTGATTCAATCGAAATTGGTCTATTGAGTAATGATATGTAGGTA
AAGTATTTAGCATGTTAGATAAAATGGTTGTTTATAATCCCTGTTTGTGTGTGGGAAAAC
CCAAAAGAACTATAGAAATATTTTCTTTGGAGCTAACGTTGATCAGCCCCTATTATTAAG
ACTTATATCATTATCTAAATGAAAAAAGAAAAATCCGAATTTCCCTTGGCACAATCTCGT
GTGGATGCCCCTTTTGCCAAAGGCGTGTTGGCGTGGTATCAGCAATACGGGCGTAAACAT
CTGCCGTGGCAACAAAATAAAACCTTGTATGGCGTTTGGCTATCTGAAGTGATGTTACAG
CAGACTCAAGTGGCAACGGTTATTCCCTATTTTGAGCGTTTTATTCAACGTTTTCCCACT
ATTATTGATTTAGCGAATGCACCCATTGATGAAGTGTTGCATTTATGGACGGGGTTAGGC
TATTACGCAAGAGCAAGGAATTTGCATAAGGCTGCACAACAAATTAGAGATGAATTTGGC
GGTCAATTTCCGACAGATTTTGCTGATGTGTTTGCACTTTCAGGTGTCGGCAGAAGTACG
GCTGGGGCGGTACTCTCTTCGGTACTTGATGCACCTTACCCGATTTTAGATGGCAATGTT
AAACGTGTGCTTTCTCGTTATTTTGCGGTTGAAGGTTGGTCGGGCGAAAAAACGGTTGAA
AATAAATTGTGGGATCTGACCGCTCGTGTTACACCAACTTCGCAAGTGGCGGATTTTAAT
CAGGCGATGATGGATTTAGGGGCGATGATTTGTACACGCTCTAAGCCGAAATGTTCTCTC
TGTCCGTTAGAAAAGGGTTGTCAGGCAAATGCCCAGCAGGCTTGGGCGGATTTTCCAGCC
AAAAAACCGCAAAAGGCGTTGCCTGAAAAACAGAGCTACTTTTTGATTTTAAAACAGGGG
ACAAAGGTCTTATTAGAAAAGCGTGAAGCAAAAGGGCTTTGGGGTGGGCTTTATGTCTTT
CCGCAATTTGAACATTTAGACGATCTCAAGCGGTCAGTTTCGGGCAAAAATTTGCAAATG
ACACAATTAATTGCCTTTCGGCATACTTTTAGCCATTTTCATTTGGATATTTATCCTATT
TTGGCGGAACTTAGTTTACAAAGAAATGCCGAAATCTTACCGCTTGGAGTGGCAGAAAAT
CAGGGAAATTATCATTTGCGTGTATCTTCAACAGCGGATTATTGGTATGATTTAACTCAA
CCTAGCGAAGTGGGTTTAGCAACCCCAATAAAACGCATTTTAGACGAATTAACTTTGACA
TTAGGACAGAAAAATGGCGCGTAATGTATTTTGTGCATATTTGAAACAAGAAGCAGAAGG
TTTAGATTTTCAACTTTATCCTGGGGAATTAGGTAAACGTATTTTTGATTCAATCAGTAA
ACAAGCGTGGGCAGAGTGGATCAAAAAGCAGACAATGTTAGTCAATGAGAAGAAGCTTAA
TATGATGAACCCTGAACATCGTCAGCTTCTGGAAACAGAAATGGTGAATTTTTTGTTTGA
AGGAAAAGAAGTCCATATTGAAGGTTATGTGCCTGTAGAGTCAAAATAGAGATAACCTAA
TGAACAAATATAAAAAATTCCTGCCGTTATTGGTACTGATCCCTTTTTTAGCATCTTGTG
GAAGTGATACGCCGACGAGAAAAGGTTCTAAAAAGCCTCGCCCTGATTATTCTAAAAATA
CCAATGGATTAGATATTTTGATGGGGCAATTTTCACGTAATATCGATCAAATTTGGGGCG
TTAATGAACTGCTCCAAGCAAGCCAGAAAGACTATGTAAAATATACGGACAAATATTACA
CCCGTAGCCATATTAGTTTTGAAGATGGTCAAATTACCATTGAAACTTTGGCGGATCACA
ACCGCTTGCGTAATTCGATTATTCACACATTATTGATGGGATCAGATGCTACAGGGATAG
ATTTATTTGCTTCGGGTGATGTTCCTATTAGCAATAATCCTTTTTTAGCAGGTCAAGTTG
TGGATCAATATGGGCGTTCTGTAACCAATGTGGCGGTTGCTAATGATTTTGCAACTTACC
TATTGCAAAATAAATTAAAAACACGCCGCTTGAAAAATGGACATACCGTTACTTATGTCA
CGATTCCAATGATTGCAAACCACGTTGAAGTTCGTGCAAGACGATATTTGCCATTGGTTC
GTCAAATGTCAAAACGCTATGGCATTGATATGAGCTTAATTCTGGGTATTATGGAAGTTG
AATCAGCATTTAACCCTTATGCAGTAAGTTATGCGAATGCGATTGGTTTAATGCAAGTTG
TACCTCGTACAGCTGGACGGGATATTTTTGCGCGTAAAGGTTTTGGTGGCCAGCCTAATC
GTGATTATCTTTATAACCCAAGTCAGAATATTGATGCAGGCACAATGTTCTTGACGATTT
TGCGTGATGAGTATCTAGAAGGAATAACTGATCCTACATCAAAACGTTACGCAATGATTT
CAGCATATAATAGTGGGGCTGGCGCAGTACTGAGAGTGTTTGATAATGACAAATTAATGG
CGATTGAGCGAATTAATAAATTAGATCCGTCAGCAATTTATCGAATTTTAACCACCGCTC
ATCCATCTTCACAAGCAAGAAACTATTTGGTTAAGGTAAATAAAGCCCAACAAAAATACC
GTAACGTGAGATAACACGTTGTTTTTTAAACAAATTGAATAAAAAGCGATCCGTTAAACA
GATTTTTTTATTTTTTTGAAAAAAACGTTTGACGAGAGGGGCGGAAATCAGCATAATGCA
CCCCGTAGCGACGAGATGCCTCGATAGCTCAGTCGGTAGAGCAGGGGATTGAAAATCCCC
GTGTCGGTGGTTCGATTCCGCCTCGAGGCACCATTTATGTTACAACTCTTTTCCTCCTTA
GTTCAGTCGGTAGAACGGTGGACTGTTAATCCATATGTCGCAGGTTCGAGTCCCGCAGGA
GGAGCCATATTTTTAGCCCCGATGAGAAATCATCGGGGTTTTTCTTTTTCTCTCTATACC
TAGGCATAGTAGAAAAATGGTTGCTAAAAAGTGGCTTAAAGCCTTATAGTACAAGGATTT
AAGCCCTTTTTTAAATAACCATCTGTCTTCTTTCACAAAGAAATTACGTCTGATAGATAT
TTAGATTGATTACACAAGTAAAACAAACCTATAAACAATTAGCAGAAAGGTATCAATGTT
TCATTAGAGCTACTCAACATTATTTTGCATAAAAAGAACAGTAGATACCATAATGTTAAA
TTTTCCCCATCCGTCTTTCGGGCCCTTCCCCCCGTTTGTGGGGGAAGGGGTTAATGAGTA
ATAAACTAAGGTTCGATGAAAGTACGCAGGAAGTTTGGTAGAGAGGGAACTATCTCTCCA
ACGCCATCGCCAACAAAGTAATCGGGTGTAGGCAGGTTAAGTTGGTGGACATATCAATTT
GCCATTTACAGGTTTCGCACTCGGAAACGACATAATCAAAACCGCCGTTGTTGATGTGTT
GGAATAACGGATTGCCGATGGCTTGTGAGGTTTCGTAGTTTTCCGCTTTGAAGCCGTAAG
TCCCTGCAATACCACAACATTGTGATGGTAACATCACAATTTCAATCCCTGGGATATGTT
TTAATACATCAAGGGTGTAAGGCGCCCAACCTGCTTTATCAACGTGACAAGCGGTGTGAT
AGGCAATGCGTAATGGCATCTGTTTGAATTTTGGTTTTTTGCCTTGATTAAACAGTTCAT
AGAGATATTTAGTGACGATATGAACGTGTGGACGGACTTTGGCGTTGTTCATTCCTAAAA
CGTGATGATATTCGTCACGCAAATTCATCGTACAGCTTGATGATGTCCCTACTACGTCAA
GCTCTCGGTTCATCACTACTTTTTCAAGTTCCGCAAGGTTGAATTTTGCTAACCCTTTTG
CTCTTTCTGGGAAGCCATTTACAGCCAATGGCAAACCACAGCACTTCTCTTTTTCAAGTA
GCATTACGCCGATATCCATTGCGTTAAACACATCAATCAACTCTTTACCAAGTTGTGGAT
TGTTGTAGTTCACATAACAGCCGTGATAGTACGCCACTTTTTCACGATAAAGGGCTTGGC
GTTCTTGCTCTTTTTTCATATACCAGTTGCGGAATGAACCAAAAGCGTATTTTGGCAACG
AGCGATGACGGCTCACTTTGATGGTTTTTTCAAGCAAGAATTTGGTTGCTTTTAGACCTG
TGATGGTATTGACAATCGGGGCTAATGGGGTGTTCATTTTGCCCATAATGTCGGTGTTGC
TCAAAATAGCATCACGCAGTTTGTGCATTAGCGGTTTGTTTTGGCGATCTAAATGACGGT
TTCTCGCTCGCACAATAATGTCACCAATTTTGACATCAGACGGACAAGCTACTTCGCAAC
GTTTGCAGTTGGTGCAGTATTTGAGTGCTTCATCATAAAGTTCAGGGCTTTTTAAGCGTA
AACGCTCACCATCTGGGCCTGATTGTTTCGGACCTGGATACATCGGGTTATTACGCGAAA
CAGGGCAAACCGCCGTACAAGCGGTACATTTAATGCAACTTTCAAAGGACTCGTCAAAAC
CGTGATGCACAACGGCAGAATGGGTATTTTGTTGAGCTTGTTCAATTAAACGTTGAATGT
TGTTCATATTATGCCCCCACAATTTCTTCTGCAACGGCAAGTGCCGTTACCACTGCCACA
CCTGAGCCACAGCCTAATTCAAGGCTATTAAAACCGCCAATGACGTTGCCAGTTGCATAT
AAATTCGCCATAAATTGCCCATCTTTGCGAACTTGGCATTTTTCGTTGATCGCAACCCCT
GCCGATTGATACGGTTGTGGCGATGAAAAGCGATTAGCCGTCCACGACAAGCGGTCGGTT
TCATTGAAATCTTTGCAACCAACAATATCGGCTTGGAACACTGGTTCAAAAATGCGATCA
AAGTCTGCTTTTAAGCCGTTGCTGAAATAGCTTCCTGTGGCGAGTACAAAATGTTCTGCA
CTGATCGCATTGTCTTGGTGAAGCTGAGTATAAATCCGTTGTACTTTGCCATTTTCAATA
TCGGCTTTTAATGCTCTGTCGCCGTTTAACATCAAACCGCCCAAGCGTTCAAAACGGTGG
CGAAGTTGTTTATGTTGGCGAATACCGAGCAATGATGGCGGTAAGGTTGGTAATTCAAAA
ATCGTTGCTTCCACCGCTTGTTGTAACTGGTTGAAGAAACTTTGATCGTCCAAGCCAAAA
CAAGCTGGTAAGAAGATCGCTTCTGCCCCTTTGGTTGCCGTTTTGATTTCTGCCACAAGA
TCACGGAAAGCCAGTTTGTGTTCTAACACTTGAGCGATATTCACACTACGGAACTCACGG
GCATTGTTACGCAGTTGATCCAGCTCTGGAATGTTGAGATAGCCAGTGCTTAATTCGCAG
TGGGTAAATTGTGGGTTCTGTTTTAGGTTATCGGCTAACAGTTGTGGCTGGAAGTCGTGA
TAGCCTTCGATCCCCAATATCGCAATTGTTTTATAGGGGAAAGGTTCGCTACCTTTGACT
GTTGGCACACTGTTTGGCGATAACCACGCTCCACGCAAGCCACCTAAAGGCGTTACTCGT
AGGTGATTTTGTGCGGTAGATCCGACCAAATCGAGCTTGAGTGATGTGGCGAGTTGCTCA
AATTGTGTCGCTTTGGCAAGGACTTTCTCTTTGCCAAGTAAGCTGTAAGGGTGTTGTGGC
AACTGTTTTGCGAAAGTTGCATAGGATTTGCAAAAATCAGCGACAAACTCACCGCTTGGC
AAACGGCTGAGTAAATCCATTGAACCCGATGAGAAATCAATCGCTGCTTGACCATTGTTG
ATAATCACACAACGTTTACCCTGTTCTTGTAGGGCAACCCCACAGGTTAAGCCTGCAAGA
CCGCCACCGATAATGACTACATCAAAATTCATTGCTATCTGTCCCCTGTTGAGCTTGTTC
TGCAAGCGGTTGCACATCATTTAGACCTAATAAACTGTAATAGATCCAACTGGTAAAATC
GGCTTCTCGAATGGCATCGCCCCACGCAATCGGCTCAATCCCACGCCAGCGTTCTTCCAT
AAAAGAAGCCAGTTGAGTGGTGGATTGCCGTGGTGTTGCCACTTCAAAACGGGTCATCAG
CCCAGCGGTACGGCAGGCACAGAGTTCTGCTTGGCAGGTTCCCATACCAACGCGGGTACG
GCGACGTAGATCGACAAGATTATTGACACTTAACTCGTCCACTGCATAGCGAACTTCCCC
TGCGGTGACCGCTTCACACTCACAAACAAGAGAGCGATCAAGGCGTTCTTTATCCAATAG
GCGAGTAGCACGAGAACCGTGACGGTAAACTGCAGAATAGCGAATGGTACTTGGCAGTGA
AATGACTTTGCTGTTGGTTTCTGCTCGGCTTTCACTTGAACCCGGTAAGGCTTTTTCTGC
AGTAACACAGCGGTCGGTTTTGTTTAATTTTTTGCAAACAAGATCCGTTGCCCACTCAGC
CATTAAGCGATAGGTCATTAACTTACCGCCTGTAATAGTAATAAAGCCTTCTAAGCCATC
ACGCTCTTGGTGATCGAGTAAGACGATACCACGGCTGACATTACGTCCTGATGGATCATT
ATCGGTAGCCACTAACGGGCGAACCCCAGCGTAAGCACGCAATACACGGGTATGTATTAA
ACTTGGTGCAAGTTTTTCGCCTTCTCTAAAGAGAATATCGACTTCTTCAGGGGTGACGAT
CATATTGTCGATTTGATCGTAAGGAATACGGCTTGATGTTGTTCCAATAACGCTAATAGT
GTCGCCTGGCACGAGAATATCCGCATCGGCAGGCTTACGGCAACGGTTGATCACCATTTT
GTTGATACGGTGTCCCATCACCAGTAATGCGCCTTTGGCGGGGAACATTCTGATTTTCAA
ATCGGCATATTCAGCAATGCCTTGTCCCCAAATACCGCCAGCATTCACAACCACAGGGGC
AAAGAATTGACGTTCCACTCTGTTTTTATGGTCGTAAACGTTCACGCCAATCACTTTACC
GCCTTCACGAATTAACCCTTTCACTTCGCAATAGGTAAAGACTTTCGCACCATTCTCTGT
GGCATCTAACATATTTGATGCTGTTAGGCGAAATGGATCAATGGAACCATCAGGCACAAC
CACTGCACCGACAAGGGCTGGATTTACCGAAGGCTCCATTTGCATCGCAAGTTTTGGATC
GATAGCCACCGCTTCAATGCCTGACTCCGTACAGGCTTGAATAAAGGTTTTTTGATAGGC
GAGATCATCTTCAGGCAAAGTAATAAACAACCCTTCCGTTTCATCAATACAGTGACGAGC
AATCCGACGTAAGATTTTATTTTCTTCAATGCACTCCGTTGCAGACTCACGATCATTTAC
CGCATATCTTGCTCCACTCTGCATCAGCAGTGGTTGGTTGGGCAGCAGAGTACTACGGCT
GGGACGGTGGCTTCTATGTAATGATCGCAGGTGGCGTATTAGCAGTATTGTTAATGTTCA
TCACAATGCTTGAAGAAGGCAAACATAAAGCGAAATTAGAAGATAGCGATGGTAAATAAT
TAATGATTAAAAGGAAGACATTTTGGTCTTCCTTTTTTATATCTACAAAAAGAGGAAAAC
AGTATGAAACTCACAAAATTTGCATTAGGTTTAGTCGCAACAGCAGTATTAGCAGGTTGC
TCAACATCAACCTCAGTTGCAACACAATCAGATAAATTAATTATCGCTCACCGTGGTGCT
AGTGGTTATTTACCAGAACATACTTTAGAGAGTAAAGCCCTTGCCTTTGGACAACAAGCG
GATTATTTAGAGTAAGATCTTGCAATGACCGAAAACTTCAAAGTAGAAGATGGTAAACAA
GTTCAAGTCTATCCAAACCGCTTCCCAATGTGGAAATCTGATTTCAAAATTCACACCTTT
GAAGACGAAATTGAATTTATCCAAGGCTTAGAAAAATCCACCGGCAAAAAAATCGGCATC
TACCCTGAAATCAAAGCACCTTGGTTACACCACAAAGAAGGCAAAGACATTGCGTTAGAA
ACTTTAAAAGTGTTGAAAAAATACGGTTATGACCAAAAATCAGACCTTGTTTATCTACAA
ACCTTTGACTTCAACGAGTTAAAACGTATCAAAACCGAATTGTTACCAAAACTTGGTATG
GACGTGAAACTTGTACAATTAGTGGCTTACACTGACTGGCACGAAACGGAAGAAAAAGAC
AAATCAGGTAAATGGGTAAATTACAACTACGACTGGATGTTCAAACCAGGTGCGATGGCA
GAAGTAGCAAAATATGCTGACGGTGTTGGGCTGGGTTGGTATATGCTCATTGACGACAAA
CAATCTAAAAAGGGCAACATTGTTTACACTCCATTAGTTAAAGAGTTAGCCCAATATAAG
ATGGAACTTCACCCGTACACAGTACGCAAAGACGCACTACCTGAGTTCTTCACTAACATT
GATGAAATGTATGATGCCCTACTCAACAAAGCTGGTGCAACAGCTGTATTCACTGACTTC
CCTGATACTGGGGTGGAGTTTTTAAAAAAAGGTAAATAAAAACGGGTTAGACTATAAATT
TTTTAATAGACCTCACTATCTATGGATGTAGTAGTGAGGTTGATTAGATTATTTTACCCT
CAACTTCGCCAACACGGCTTTCAGTTGTTTATCCAACGGTGCTGTCACGACCATTTCTTT
GCCCGCTTTGGGGTGAACAAATCGAATAGAATGGGCGTGTAAAAATAAACGGTTTAAACC
CGCTTGTTGCATTTTTTGGTCAAATTCACGGTCGCCGTATTTATCATCAAGGGCAATTGG
GTGTCCTGCGTATTGAGTATGCACACGGATTTGGTGCGTTCTACCTGTCACAGGCGAAGC
CTTGACTAAGGTCGCTATCGGATAACGTTCTTCAATTACAAATCGGGTCTCGGACGGTTT
GCCTTCTTCACTTACTCGTACAATACGTTCACCACTGGCTAATTCGTTTTTCAATAGCGG
TGCTTTAATCACTTTAACGTGCGATTGCCACTGCCCACGCACGAGCGCGAGATAATCTTT
CTGTACCACTTTTTCACGCAACTGTTCGTGCAAACTACGCAATGCGGAACGTTTTTTCGC
TACTAACAACAGCCCCGATGTATCTCGGTCGATACGGTGAACTAGCTCTAAAAAACGGGC
TTGTGGGCGTAACGCTCGTAAGGCTTCAATCACACCGAAGCTCAAACCGCTACCACCGTG
GACGGCAATGCCTGACGGTTTGTTAATCACTAACATCACTTCATCTTCATAAAGAATTTG
ATGTTCAAGCTCTACAACTTTGTTGAGTTTGGTCGAAATCGGTGCTTCATTTTTTTCTGC
CACACGCACAGGCGGAACTCGCACAATATCGTCCGCTTGCAACTTATATTCGGGTTTAAT
CCGCCCTTTGTTTACTCTCACTTCGCCTTTACGCACAATACGGTAAATCAGGCTTTTTGG
TACGCCTTTGAGCTTGGCGAGTAAAAAGTTATCCAAACGTTGCCCAGCTTCATCATCACT
GATCGTAAAAAATTGAACGCTGGCACTAATTACTTTTTCTGTTGTCATTTTGATATAAAG
AAAGGAAAAATGAATTGGATTTTATCACAAATTCTGTCTCGTGTTAGAATAGGCTGAAAT
TGATATAGGAGAACATAATGAGTACCACAGAAAAAACAAAAGAAATCATACCTGAAATCA
CTTTACCCCCTGAAGCGAAAGAGATTATTACTGATGTAAAAAATCTTGAACTTCAACAAC
TCCTGGAAAATTGGATTATTCCCTATGGCACTAAATTGTTAATTGCAATTGCGATTTTTG
TTATCGGGCGTTATTTGGCAAGGGCTATCAGTACCCTTATCGGCAAAGCGGTATTAGCAT
CAAGCAAAGATGAAATGCTACAAGGTTTTGTTCGATCTATCGCTTATTTTCTGTTTTTGC
TGATTACAGTGATTGCCTCACTTTCACAATTAGGCATTAATACGAGTTCGTTAGTGGCAT
TGATAGGTGCGGCTGGTTTAGCCATTGGTTTAGCCTTGCAAAACTCATTACAAAACTTTG
CTGCTGGGGTAATACTATTAATCTTTAAACCATTTAACAAAGGCGATTTTATTGAAGCTG
GTGGTAAATCAGGCAAAGTTGAGCAAATGGGGATTTTGATGTTAGAGCTAAGAACGGTCG
ATAATAAAACGGTGTTGATCCCAAACGGTAAAGTATTTGCCGACAGTATCACCAACTACT
CCCGCAATGAAACTCGTCGCATCGACTTCATTTTCGATATTAGCTATGAGTCCGATATTG
AGAAAGCTAAAGAGATTATTGCTCAAATTCTGTTTGAAGATGAAAATGTTTTACACTATC
CAGAGCCTACCATTGCAGTCGGTAACTTAGCGGCAAGCAGTGTGCAGTTATTTGTGCGTC
CGTGGGTACAGACGAATAACTATTCAACTACACAATTTGCGATTTTGGAAAAAGTAAAAA
TTGGCTTTGATAAGGCTGGGATTTCTATTCCGTATAATCAGTTAGATTTACATTTGCCTG
AGCAGACCTCGGTAACCTTTACTAAATAGTGAATCCTAATAATTAGGGGAAAAAATATAT
TCTGTTTTCCATAAATAGAATATTATTTTGTGAGTTCCCCGCTATTTATAGTGGGGCTCA
TAGAATTTTTCAGGTTATTTAGGTATTATTTTTTCCGATTATAAATTTCCTTAGCCTTAG
GCACTAAACGTGCTAAATTCGCTTGGCGATCTTCGTTTGACGGGTGAGTAGAAAAAATAG
ACAAACCTGAACTACCATTCGCTTGGCTCATTTTCACCCACACATTTGGTGCTGCTTCTG
GGTTATAACCTGACTCTGCCATTAACATCAAACCGACTTCATCGGCTTCTGTTTCTTGAC
TACGAGAGAAGGGTTTATTGGCAACTAAATCCACCCCTGCACTGAGCAAGCCTTCTGTAT
TCACGCCTGTTGTTGCGGTCACTGCAACATCAGCAAGTACACCAACAATACCTGTCACTG
TGCTAACAGTACGATCTGATTTGCCATGTTCTTGCAAAGCGTGAGCCATTTCATGTCCCA
TCACAACCGCAATCTCGTCATCAGATAAATTCAACTTATCCACCAGCCCTGTGTAGAATG
CCATTTTTCCACCAGGCATCGCCCAAGCATTCAATTCACTTAATTTCAGCACAATGATTT
CCCATTGAAACGGCACTCCTGTTTTATTTGCTCGTTCCGCATAAAGCTTCATCTTATTGA
AAACCGAATGAATGCGATGAGCTGTCGTTGAGCTAGTATCTAACATACTTTTTGCTCTTG
CTTCCTGCTTCACTTTAGCATAATTACTTTCTGCTTCTTGATTAATTTGGGCTGTGCTAA
CACAAGCGGTTAAAAGTAGTGAACAAATTGCTATAACGCTAAGATTCTTGAAAAATTTCA
TACTTAATTCCTATCATAAAAAATGCCAAAGCGTTTACTTTGGCATTATATTCGGTTAAT
AGTTTAATTATTTTTTCGCACGTTCGAAAGACTCTAAGATCTCTTGACGAGCTTCATTCA
CATCGCCCCAACCTTCAACTTTCACCCATTTGCCTGCTTCTAATGCTTTGTAGCTTTCGA
AGAAGTGTTGGATTTGTGCTTTTAATAATGCTGGTAAGTCGCCTACATCTTTAATGTGAT
CGTACTCTTTGGTTAATTTGCTGTGTGGAACTGCAACTACTTTCGCATCGCCACCTGCTT
CGTCAGTCATTTTTAACACGCCAACTGGACGGCAACGAATCACTGAACCTGGTTGAAGTG
GGTATGGCGTTGGAACTAATACGTCCACAGGATCGCCATCAGAAGAAAGGGTATGGTTTA
CATAACCGTAGTTCGCAGGATAGAACATTGCTGTTGCCATAAAACGATCCACGAAAATTG
CACCACTTTCTTTATCCACTTCATATTTGATTGGATCTGAATTTGCAGGAATTTCAATTA
CAACATAAATATCATCTGGTAACTCTTTACCAGCAGGTACGTTTTCTAAGCCCATTTTGG
TTTCCTTCTATTAAATAAGGGTGAAAAATTGGCGAGATTATAACGGATTCATTGCCAATC
AGCAAAGCAAGCGGTGAGATTCTCACAAAAATTTGCAAAAAATAATAGGGTTCTGACCGC
TTGTAGTAATCAAGTAATTACCCACCTTACCGCAAACAAATGTTCAACCTTACGCTGTTG
TTCTAATTTATCTCGGATACGAGCAAATAACCTATCTCGCTCTTCCTCAATTTCCTCTTC
CACATCAAAAATATTTGCCCTTAATTGTCGGCGTTTTTTCTCTAAATCTTTCAATTGTGT
TTCAAAATTTGCAAGTTGTTCTAAATTTGCTGCTTGGTTTTTCTCACGTTTGACTTGTTT
GATTTTTTCACTCACTTCCACAATGGCTTCCTGAGCAGCCTTGATTTTATCTTCTGCCCA
TTTATCCAAACGTTCGCTTTCTTGTTTTAATAACGCCATTTGTGTTTCAGCCTGTTTTGC
ACTTATGCCCTGAATAGCTTGATTGGCATTGCTTTGTAAGTCATCGGGTAAAGCAACATT
ATCTGCGTTTACCTGAGCCGATACGCTAAACAATTTTCGGCAAAAATCCTCATCTAACCA
TTCACCTGTATCGGTTCTGGCGGTAAAAACAAGCTGTTCCTGTGTTTGGTTTTCTCCATA
AAAACCGAGCTTATCCACCCATAGCCAACCTGATTGCCGTTGGTGTTCCGCTAACACAGA
TAATTTCGTTGGGTGCCGGCTATAATCAAACTGCACACAAGCCACATCGGTTTGAACTTG
CTGACAATACTCTAAACACCATTCGCCTAAAGGATGGTTTAAGCGATAATCGTATCCTGT
CTGCCCCTCTCGTTGTTGCAATTGATAGCGTCCCGTTTGAGCTGTTTCAATAGGCGATTG
TTGCAAGTAAAAGGATTTTTGGGCTTCGTCAAATTTCGCATAATCTTGTAATGCAAATTG
GCTTGCATACCAAAAATAGCGGCTGGTTTTATCCAATAATTGTTGGCTTTGGGAAAGCTG
TAACTTCAAGCGTTCGTGCACATCTTCATCAAAATGGTCTAACAAAGCCGAACTTGCCGT
CTGCATTGCCTCTTGGATTTGTGTTTCCATTTCTTTTTGTAAGTCATCAAAGGCTTGCTT
GATTTCTTCCGCACTGCGGCAACTATCGTAAATATGAGCAATACGTTTTTCAAAATCCAA
ACCTGTTTCAATACGCCCTAGAATTTCATCAGATGCACCGAATACGCCATCAAATAACTT
AAATTTTTCGCTTAACAGTTCTAAAACTCGTTGATCGGCTTCATTGCGTTGGTTCAAAAA
GTTAATTACTACCACATCAAATTTTTGCCCATAACGATGGCAACGACCAATGCGTTGTTC
CACTCGTTGCGGGTTCCAAGGCAAATCGTAATTGATAAGCAAGGAACAGAATTGCAAGTT
TACCCCTTCGGCTGCTGCTTCAGTGGCAATCATAATCTGTGCATTGTTCTTAAAGTGATC
AATCAACGCCGTACGCATATCCACTTGTGGAGAACCTGTTATTCGACCGGCATTATTTTC
ATCAGCAAGCCACTGTTCATAAACGCGTTTGGCATCAGTGTGATGATTAGCACCTGAAAA
ACTCACCACTTGATTGGCATAGCCATTGGCAATCAAAAAGTCATATAAATAGGCTTGCGT
TCGCACACTTTCTGTAAAAATAATCGCTTTTTGAGCTGCACCAAGTTCCGCCATTTTGGC
AAAACCGGTTTGTAGTGCGGTTAAAAGTGAACTTGCTTTACTATCGTGGCGTAATTGTTT
GGTTTGTGCGATAAAACCTTCAATTTGAGCGATTTCATCATCTAGTGTTTGACGATCATC
CGATGTTAATCCTTCATCATCATTTGACTCATCATCTTCCCACTCTTCATCCAACTCATC
GGCTAAGTCTGCTTCACTCTCTCTCAAATCAAGTAATAAATATTCTTGTTTAGCCTGTTG
TTCTTTGAGTGTATAAAGGCGTTTTAAGATAATGCTAAGCGTATCCGCCACGGCATAAGG
GCTGGAAGCCAATAATTTACGCAAAATCAAGCCAATCAAATGACGTTGTCGCTTCGGTAA
CGCCAAGCTATGTTCTTTGCTGATAAAATCCGATACAGCTTGATATAACGCCTGTTCTTC
ATCGCTTGGATAGAAATTTTGGGTAAGCGTATGGCGTTTGGTATAGCGGATATATTCCAA
CACATCTTTGCGTAACGTTCGCTTTACCACAGTTTGCAGACGGCTTTTTAATTCCGCCAT
ATTGTGCTCATTGACAAACTCACGGCGAAACACCTTTTCATCACCAAATAAATATTCGTC
AAGCAAGGTAGATAAACCATAAAGTTCCATCAAACTATTTTGCAATGGTGTTGCAGTGAG
TAGTAACTTTTTACGCCCATCAAATGCCGAGCGTAATGTTTGCCCCATTTTATTACTGGT
ACGATGGGCATTACGCAGTTTATGCGCCTCATCCATCACGACGCAATCAAACAGTTCTCC
GGCCAAAAAATTCGCGAGTTTGGTTGCATATTGGTAAGAAATAATTATGACTCTCTTGCC
CATGTTGGCTTGCAAAAAACTTGGCAAGCTGCCTTGATATTCTTGTTTTAATAGCGATTT
ATCCAAAATCACACAAGGTAAACCAAACTTTTCAGCCAATTCATTTGCCCACTGTTTCCG
CAACACCGCAGGGCAGATTACCAACAAACGGCGTTTTCGTTCCGCCCATAATTGGCAAAG
CACCAAACCAGCTTCCACCGTTTTGCCCAAACCCACTTCATCGGCAAGCAATACGCCACG
CCCAAGCGGATTTTTCAGTGCAAATAACGCTGCATCAATCTGATGGGGATTAAGATCTAC
TTTAGCATTAAATAAACCGTCTGAAATACGAGCCACTCCATTTTCGGAACGACACAAAAT
TTCATTGGCAAAATACTTCGCTTGATACGCTGTGATATTCATACAAATTTTCCAATTACC
TACTGCATCAACAAATGAAACAATTCAACATTAATATAAAAATTTTCTTTTCCTATTTTG
GTTTTCGCTAAAACACCTAAAGCAACCAATTCGTCAAGACGCTTAACGGCTGTATTACGA
TGGATTTGACAATCTTCCATTACAAAGTCAATTTTTGTATAGGGATATTTGAATAAATTA
TTTAATAATTCATGACTATACACTTTAGGTAAATTTTCACGAATCATCTGTTTTTGCTTC
ATCATTAGAGCTTTGATTTCATTAATCAATTTAACCGATTGAATAGCCGTTTCAGCAATA
CCATTAAGCATAAAAATCAGCCAAGGTTCCCATTGTTGGGTTTCTCGTACTGCTTGTAAC
AATTGATAATATTCACCTTTGTTGCGATTAATGTATCGTGATAAATACAAAACAGGCGTA
TCTAACAATCCTTGCTGAATCAAATACAAAATATTGATAATTCTCCCTGTACGACCATTT
CCATCGTAAAAAGGATGAATACTTTCAAATTGATGATGAATTAATGCCATTTTAACCAAA
GGGTCATAATCCATTTGTTCAGAATCGTTGATAAACCTTTCTAAACCAGCCATCAGATTT
TCGATTTCATCATAGGTTTGAGGTGACATATACACCACTTCTTGCGTGGTTTGATTCACT
AAACCAGTTCCTGCTTGTTTGCGGAAGCCTGCGTTATTACCTTCCAACTCACGCTGTATC
TCTTTAATTAAATTTAGGGTTATCAAACCACTCTTTTGTACTTCATGAAATCCTAAACTC
ATTGCCTGAACATAATAATGAACTTCTTTAGCTGCCCCAGAAGCAAATTGCTGTGTGGCG
TAATTACTCTGATATAAGTCATCTTGTGTGGTTACAATATTCTCAATTTCTGAACTTTCT
TTTGCTTCTTGCAAAGGCAAAGTACCAAGCAAAATATTGGGATTTGGCATCGTATGCACG
ACACCTTTTAACTCCCCCAATGCACGATGTGCGTGGGTACAGGCTTTAAAAACAGATTTG
CTTTCCAAATCTCCCAACGCGAATAAATCAGGAATGACGTAATTCATACTTCGTTCTCAT
CAACATAAAAATTAGGAATAATGTGCACATTCACACAACATACACAAGAAAATGGGATTT
CTTGTGTATGTTATTCCGATATGCACACAAAATCCACTTTTCTTGTGTACGTTATTCCCA
CTTTACCATTTCAAGCATCTACACCACTATTGCAACATCATCTTAAACATCTGTTTGAGA
TAAACCTGATTGCCGTCCATAAATAAAATATGTTTCTCGGCGAAATCTTGTGTTGTTAAA
TGCCCCACATTGAGCAAATCTGCCTGTTTGGTAATGGACAAAATAAAGGCAGATAAAATC
GGGGTCTCAATCTTCAATTCATGAGCTAATTTTTGTAACTCATCGTATAACCCAAATTTG
GCATTGTCTAAATCCATATTGCGAATGCCTTTCGGATCAATCAAGCTAAGCCATTGTTTA
CCTGTTTGATTGTTCACAAGCCACAGCAAAAAGTCGGGATAGAAATTGCCCGCCAAAGCA
AAACCCAAGCCTTTGGACTTATTGGCAGCATTGCGTAATAGATACAAATCTTTGCCTTGC
GTCCACTCGCTCAACTTGCCACTTGCTTTGGCATTGACTAAATCACTGATTAAACGCAGT
TCACTTTCATCGCCAATGGCAAGCGGTTGAATACTAAACGGCAAATCTTGGCGTTCTAAG
CAAGCAAAAATGGGGGCATACAAATGCCCATCAAAACAGAGCATTTGCAACCCTTTGTCG
CCACCATAAACAGGTTTTACCCCATTGCTAAACTCACTAATGCCGTCTGCTAAGGCTTCT
AATCGTTGTTTGATTTCATTACCTTCGTCATTATCAGGCAAACTAAATTGGTATTTATCC
AACATAGAGCCATTGCTGTCATCCACCGTAACCACTTCATAAAACTGCCCTTCGTAGGCA
GCTTTTAAGCGGTTATAAAAGGCTTTCACATATTCCAGCAATAAATCGATCAAAATCTCT
TGCTGCAACGCCACTTGGGCAAAACTATCCATCTTTAACGCCGCTTTTGGCATATACAAA
CGATACCAATGACTTTGCTCGGCAAATTGGCGTAACTTCGCTTTATCTAATCGCAAGTTA
TACCAAGATTGCTGATGTTTAAAACGTGCCACTTGCAGATAAATCTTATCCCAATCAAAA
AAATCAAACAGTGCCGAATTTAACTTCACTTCATCACGCTGTTCGCCTTGCACTTGAACG
ATTGCCGTGCCTTTAGTGGCAAAACTTTGCACTTTTGGATAACGATCTAGGCTAATTTCA
ATCCCTTTAATTTTGTTCTGCCATTTTTCAGGAATTTCAAACAGATAAATCTGCTTTTCT
ACTCGCTTAAACGACTGCTTACGATTGCCTTTGACTTCTTCTTTGAGTTTTAAGGTTTTC
AGTTTGATGGCAGGCAAGCGTTTTTGTACAGGGAAATCCAACGTCAGCATTTCATCGCCG
GTTTGGATATCTTCATCGTCCAAATAGCCACGGAACACTTCCATATAATCGGCATTGATA
CCAAAAATATTGAGCGTTTCCAGTTTTTCTAAAAAGACACCTTTCGGGCGAACGCTTGGC
AATGAACGTTTGAGCGACCATTCACGCCCTTTTAATCGCACGCCACGCCCAAATAACTGA
ATAATCTGGCTACCTTCGCCTTTGCCCATATTGAGCAAGCCCATCGTAGAAACACGCCAG
CTTGACCAACCTTCGGTAAACTTACGCGAACCGATTAAGATATTTACGGGAGATGTTTTA
TGATTAATTTCAGCAAATAAACCGCCATTAAACTCATCGCTCACCGCCTCAAACTCATCG
GCAAAATTTTCTTGTGCGGTTTTCAGTAAACCAGAAGCATCGCCGATATTGATAACACCA
AATTTCTCGCCTTGTTCGCCAAGGGATAATGCCAGTTCGCCATCGCTTTTTTTCAAATGG
GTTAAACGCAGACGGCTTGAATGTGTCGCCCCAAAAATCTTACGCAACATATCTTGATAC
AAAGCATCCACGTCATCGACAAAAGAGAGTAATGGCACAAAACGCCCTTTGAAAAGGTGT
TCATTATTCTTACCCAATATTTGAGGATTATCTAGTATGAGTTCTTTCAACCACTTTTTT
ACCTGTTGAGATTGATTCACAAAGAAAGCCAGCTGTCGAATAACAGTTAAAATATCAGAT
TTTTCTACTTTTTGTTCTTCTGTTTCTTTATTACTTTCTTTAACACGATGCCCCACAAAC
ACCATCAATGGCTTTTCAATATTCCATTCCGCCAATGTCGATTTGTGTTGTTCAAACAAA
TAAAGTTGTTGATAAAACGACAACAAACCTGCCACAAAATAAACAGGCAAATGCTCATCA
AAACCTTGTTTTTCAATATTTAAAATCAGGCTCTCTTTACCATAGCCATCGTGATAAAAA
TGCTTATAGGAATAATCAAACAACACCGATTTAGCATAAGTTTCAAGCACTGCAGTGGTG
CGAACCTTTGCCATTTCCAGCTCATCAAGGGTTAATTTGGCTAAGTCGTCTTCTGATAAA
CCTTTTAACGAACCTTTATTAAACAATAACTTGGCTTTTGCTTTTTGCTTGTCTTCCACT
TGTTTAGCAATGGTTTTGCGGCCTGCCACCGCTTGCCCAAGCGTTGCCGAATATTCAAAG
GCAAAACCGCCTTTGACTAAGGCTTCACGGCGTAACAGCCACTGTTCGCCCGATATGCCA
CGATGCCCTTCGTCCACCAACACCAAATTATTGCCTTCAAAGGCTTCTACCGACACGGTT
TTATCGCCCGATTTGTCGGCAAGTTTATTGACATCAATAATCTCAACACACAAGCCAATC
CCTACTTCATCTACACTAAAATTAAATGCCGTCTGCGAGATAACATTTTTATCAAAAAAA
CTGGCTTGAAAGCCTGACAATTCAAGCTCTTCTTTATGCTGACGGCTTAAACCTTCGTTT
GGGGTAAGCACAATCACTTTATCCGGGCGTACAAGCGGTTGGTTTTTGCCGAAATAATGC
AAATACTGCAAAATATTGACGTGCATTAACAAGGTTTTGCCCGAACCTGTGGCATTCCAA
AAGGCGATTTTGTTTAAATCATTTAAGCGATACTCTTCAAAATCTTGTGCTTCTTTGCCC
ATCTCTTTGGCGTATTGCACCAACTGCTGATTAAGTGCGGTCTGCAATTCGGCTTTTTTA
TTGAAATACCAATCCAAATAAATTTCGGTAAACAATAGCGATAGATACTGGAAGTATTTT
GGACGCAAAATATGACCGCTTGTGCGATTACGCTTTTCCGTGATTTTTTGCCAATAATGC
ACCAACCGCAAATCATAAGCGGCAAGCTCCGCAAGGCTTAGCGGATTGTCGTGTTCAAAA
AATAGCTCATTGCTTAGGCGATGATAAAAATGGCTCTGCCCATCGCTGGCGATATAGTCG
TCATTTTCCACGCTTTCCAACAGGCTTTTAAACTCATTTAACGATGTTTTGTGAAATAAC
GAAAACAGCCAACGGTTTAAAATCAAATGCTCATCAAAATGGAACTTGGTATTTTGGGAT
GCTTTTGCCATTATGCATCCCCCTCAAACATCAAGGATAAAAACGCATCTTCAATGCTGA
CAATCTTCAAACTACCACTTTGCTCACCGTCCCACACTGTTTCAAGGGTATGGTCGCCAT
TGATATAGACTTGTGCATAGTCGGTATTTTTAGGATTAAAATTTATCTCACCAAATAGCG
TCGTTTTGCTACCTTGAAAATTGTGGCTGAATTCTTTTTCTGCATACAAATTTTCATAAT
GCCATTGTTCACAATCACGCCAAACAATTAATGTTTTGTCATCCCCGCTTTGATTAGGTA
ATTGACAATCTATCGCTACATAGCCTCTTTTAACTCGCTGATCATCAATACTGACTAACC
GTGCTCCAATCAGATAATTAAAGGTTTCCACCAAATCCACTTTTTGCCAATCATACGCAC
CTGCGCTGGTTGTGCTGATGTTTAAACCATAGTCAAACGGTTTCTCAAAGTGCGAAATAT
TGAGCAAACTACCACGACTTTCTAAATTAAGCATATAGTTCAGCAGATAATCTTGTTGTA
CATTTTTAGGCAAGTGGTCAAATAAACCACTGCGGCGAAGTTCAAGGTTATTCAGCGTAT
CTTCGTAGCTTTCCAGTTTTAGCACTTTAACGATTTGCGGTACACCGTTCAGGCTACCTG
AAACTTTGTCGGGAACGGGTTTGCCGTCTTTCCATTCTTGGCTGTAAATCACTTTTTGCA
CACGCGGTTTGAGTACCGTATCAAAATATTCACCTTGTTCCACAAGAATATATTGACGGT
TGCCCTTATCTTCACGGTTTAGGTTAATTACAGCGTGAGCGGTAGTGCCTGAACCTGCGA
AGTAGTCGAGGATTAGATTAGATTGATTTGATGTTGCCAATTTAATTAAAATTTGAATTA
AAGATGAAGGTTTAGGAAAATCAAAAATCCCCCCTAACCCAATATTTCTTAAAAAGCCAC
TCCCTACGGTTGTAACATATTTTGAATTCATTAGATCAGATGTTGTTAAAATCAATTTAT
CATCTTTATCAACCAATATATTAGTTTTTAATTGAAATTCTTTGTTTATATAATTTTTAA
CCCTCAATGTAGTTGGAGTTTCAACTAAAATTCCCAATTTGTCGGCAGCCTCCATTCTTT
CTTTTGTCCAAAGCCAACGACGACGGTTTCCTGAACTATCTTTAGGCTCGTAAATTTTTC
CATTATATTCATAATTATAATCACCACCAGCTGAATACCCTTGAGTTGCTGATGCTAAAA
TTGGACTTGTATCACCCGAAATATATTTACCATTTGCGTCCTCTAATATATTGGATAAAT
CACGTTCAATTACATGATAAAAATCAAATTTTTTATTTTTTACATGACTGATTATATAAT
CATGAGTAATTGAAAAATAATCTTCTTGGGAAGGTCTTTGTGCTGAGGTCAATCTAGGAA
TAACTCCAATAAAGTTTTCTTTTCCGAATAGTGAATCCGAAATCAGTTTTAAATGTGCTT
GCTCATTATCATCAATACTTTGGAATATAGCACCTGATTGATTTAATAATGACTTGGCAA
GTATCAAACGGTTATGTATCAATGTTCCCCAACTTGCACTTTGATACCCATCTTTATAAA
TAAAACCATCTTCGCCAGTATTATATGGCGGATCAATATAAATACATTTCACCTGTTCAC
GATAACGGGCTTGTAATAAATTTAAGGCTTGGAAATTATCTGAATGAATAAGAGTGCCGT
TGATATGGCTATCAAAGTCGCCCAGTGAGCGTGAAAGTTCGGAAATCAGTGCGGATTGGA
ATGTGGCAGAAAAGAGTGATGTATCTACAACAAGATGTTGTAAATCATCGTAACCATTTG
AATTTAAAGGCGTTTTACCCCCCCCCCCGCATTGTTTGCTTTTTGAGCATTTAAAAATGC
TTGAGCATCCGCAGACGGCAGGTTAAATAGGCTTTGCCATTGGGCAAGTTGTTTGACGTT
ATTGGCAATTTCTTCAATAAATCTGCCCGCTTGTTCGAGCGGCAAAATATGGTTAAGGGT
AATTAAATAGTGATGCCCTGCCACAAATTTCTTTTTCAGCCACAGTTTTTTCTGGAAATT
TTCCAACTGTGCCAAAAAGGCAATAAGCTCTACAGCAATGCTGCGTAAGGTTTGGATTAG
GCGTAAATTAGCTTCAAGCGGTGCGAAATGGCTAATATTTTGCACATCGTCCAAATTCAT
CACTTCGTTTTTAATATAAAAATCCAATTCACGGCGTAAAAAACCGCCTAAATCTTTATG
GATAAAATAGTCGGCACTGTTTTTTTGCGTGTAGTCGCTTAGGTGTTTTTCCAATAAAGT
GCGGTTAGGATTTTTTTCGGTTGGGCAACGCTCGGCTAAGGCAATCCACTTGGTTTGTAG
CAAATCGTGAGCCTGCAACGTGGCTAAATCTTGTTCCAAGATTTTCTCTTGTTTTGCCGA
TTTTTCAAACGGTTTGTAATCAAACAAAATGGTTAAAGTTTTGCCGTCTTCGCTTTGTGT
GATTGGGTTGATGTCAATCATTTCCAACTCGCCATCTTCATTTCCACGTTCAATGGTTTG
TGCGGTAGCAAGGGTAAACAAACGCTTCGTATCGTTATCTTTGCGGTTGTCTTTGGCAAT
ATCGGCACTGTTTAAACGGAAAAAGACGGTACGACCATCATCAAGGCTAAAACGATAATT
GCTGAAATTCTCGCCCGATTTGGTGTAGTACTGATCTTTATTCGCCCAATGTAGCAACAC
TTCTTCGCCTGAATAAGGCACGGCATAAGTATCGCCTTTATAACGGCGTTGGCTGATAAA
ATCGCCTTCTTCGTAATAGCGACTGAAAAAGGTTAAAAGATGGCGATAAACCGCCGTCTC
GTGATCAGCACTGCCTTTTTTGGCTTGTTCAATTTTGCTTTGCAGTTCTTGGACTTTTGG
TGATTGATTGGGGTCAATGCCTAGCTCTTGAGCTTGTTTTTTGGCTTGCTCCAGTTCCGC
CTGCCAACCAGCGATTTGTTCACTTTGGTTATCACCCAACGCCTGCTTCACTTTTTGTGG
CAAGGTTTGCGAAAGATACTTTTCAATCTCTTGGCTACGGGTGTTTAAGATACGATAAAT
CCCAAAATCCAAATCTGCTCGGTTGATTTGGAAGATTTCTTTGAGTTTATGAGTGAGTTC
GATAAGTTGGGACATAAGAATTCCTTCAATTTTAGGTAAATTTGGGGAATTATAGCAAAG
ATAACTTGAGTGTTAAGGCTCTTACTCCGCAAAAATTTGCAAAAAATAATAGGGTTCTGA
CCGCTTGTGATTTTATTTAGTGCAATGATAAATTCTAATAATGTCAATTTACGCAATAAC
AAAAACAGCTATAATCAAACTCGCAAAAACAACTACAGTATGTAAACACAACATCAAACA
TTCAACATTAACAACACAGGATTTTTATTATGGCTAACTATTTCAACACATTAAACTTAC
GTGAAAAACTTGACCAATTAGGTCGTTGTCGTTTTATGGATCGTAGCGAATTTGCTGACG
GTTGCAACTTCTTAAAAGGCAAAAAAATCGTGATCGTAGGTTGTGGTGCGCAAGGTTTAA
ACCAAGGTTTAAATATGCGTGATTCTGGTTTAGATATTGCTTATGCATTGCGTGCAGAAG
CGATTGCAGAAAAACGTGCTTCATTTACTCGTGCAAGCGAAAATGGTTTTAAAGTTGGCA
CATACCAAGAGTTAATCCCAACTGCAGATTTAGTGATTAACTTAACCCCGGATAAACAAC
ACTCAAAAGTGGTTGCAGATGTGATGCCATTAATGAAACAAGGCGCAGCATTTGGTTATT
CACACGGTTTCAACATTGTTGAACAAGGCGAGCAAATTCGTAAAGACATCACTGTGGTGA
TGACAGCACCAAAATGCCCGGGTACAGAAGTGCGTGAAGAATATAAACGTGGTTTCGGTG
TGCCGACATTAATCGCTGTTCACCCTGAAAACGACCCGAAAGGCGAAGGTATGGCGATTG
CAAAAGCGTGGGCAAGTGCGACAGGTGGCGACCGTGCGGGCGTGTTAGAATCTTCATTCG
TGGCAGAAGTGAAATCTGACTTAATGGGTGAGCAAACCATCCTTTGCGGTATGTTACAAG
CAGGTTCTATCGTGTGCTACGACAAATTAGTGGCAGACGGTAAAGATCCGGCATATGCAA
GCAAATTAATTCAATACGGTTGGGAAACCATTACTGAAGCGTTAAAACAAGGCGGTATCA
CATTAATGATGGATCGTCTTTCTAACTCAGCAAAAATCCGTGCCTTTGAATTAGCGGAAG
AAATTAAACTCCAATTAAACGATCTTTACTTAAAACATATGGACGACATCATCAGCGGTG
AGTTCTCATCAACAATGATGGCAGACTGGGCAAACGGCGATGCAAACTTATTCAAATGGC
GTGAAGAAACAGGCAAAACAGCTTTCGAAAATTCACCAAAAGCAGACGGTATCAAAATTT
CTGAACAAGAATACTTCGATAACGGCGTAGTGATGGTTGCAATGGTGAAAGCCGGTGTTG
AAATGGCATTCGATGCAATGGTTGCAAGCGGTATCTACGAAGAGTCTGCATACTATGAGT
CATTACACGAGCTTCCGTTAATCGCAAACACTATCGCGCGTAAACGTTTATACGAAATGA
ACGTAGTTATTTCAGACACTGCAGAATACGGTAACTACTTATTCTCACACGTTGCAACGC
CAATCTTAGCTGAGAAATTAATCCCAATGTTACAAAAAGGCGATTTAGGCGAACCAACAC
CAACCGTTGAAATCGACAATGTGTACTTGCGTGATATTAACGATGCCATCCGCAACCACC
CTGTTGAGTTAATCGGCCAAGAATTGCGTGGTTATATGACAGATATGAAACGCATTGCTG
TTGGTGACTAATTTTTAGTGATAAAAAAGCCTGCTATGGAAATAGCGGGCTTTTTGTGTT
TGGTTTAATTAATATGAGGCTTTGGTATTCTACAACTAGCCCTTACGTTCGCAAAGCAAG
AGCAGTAGTGCATTATCATAACTTGCAAGATTAAATTGAATTAGGGGCTGACGTAGATGA
TCTGCACCCCAAAAGTTGGGCTAAACAACCAACTAATTAAGGTGCAGATTTTTATGACTA
AATACACCCAATCTTTCAAACAAAAAGTCATCGAATTTTATTAAAACAAAGCGACATAAC
TACAACAAAAAAAGCAAGATAAATAACAATTTCGCTTTTTTCACATACAGCAATAAAATT
TCATTTTTTAGAGAAAAGGGCTTTAACTATTCCACTAGCTAAAGCCCTTTTAGTCTTTTT
TACGTCTTTAGTGACGTTTTCAATCAATCAGAAAACCGTTTTTTGACGGTGCAAGCAAAC
AATCTGATTGAAAGGTAAAACCTATTTACTTAATACAACCTTGAATTAAATAACCTGCTG
ATTTTCCAACAAGGAAAGGGGCGTTAATATCCGTGCAACGAATAATTTCCACTTTACCGC
CTTTCTCTTGGTAAGTATCAACAAATAAGCCGTCTTTACGTCTTACCGTGTAACCGTACG
GTTCAAAAATATTGCCTTTTTTGCCTTTATCTTTACCGTTTGCAACATAAGCCAAAACAA
TGCTATTTGACCAGATTTTTTTCTAAATTGCCGTCTTTTTCTTGCGAAGCAGCACCGATT
TTTACCGTTTCAACGCCAATCAATTCAGCAAAAATTTCAGGGGTTAAAATGCCTGTGCGA
GTGTATTTGATACGTTCTAAAAGGTTTGTATTTTCTTTTAAAATTTTCCAAACATCTGAA
GCAATTACACAAACATTAGGCAAACGCCCAATAGTAGCAGAAACAGCTTCTAAACCATCA
TTGATGAATTTTAAAGGGCCAGATTTTGCATTTGTGAAACGTTGTGTTTCAGTCAGTGTA
ACAACATTTTCAGCTGAATAATTAGCTGCATTTTGTGCAATTTCAGCAACAACCACTTCA
CGCCCTAACGCAATGACATCTTGAACAACAGAAAGAGCGTATTTTTTCAAAGGATAGCTG
GCATCATTATCTTCACGATAATCAATAGGGTATTCAATATCGTGTTCTTTTAATTCTACG
CTTAAACTTGTTACATCTTCAGGCGTTAAGCGGTTAGAGTCGCCGCGTAATTCTCGAACG
GTTGAACGAGTGCGAAAAGCTAAACGCCCAAACTGTGGGATTTTGCCCGCTTCTTTTGTA
AGGTTATCAAATTTAGGAATATACAAATTTAAACCTCCATTAAATTTCCCAAATAATTCT
AAAAAATGAAACCTAAACTTTGCTTTATCACCTTGTGCCTTTTCGTAAGCTTGTTCAATA
CAACTGTCTAAAGTTTCGATTAAATTATTGTAAGCAACTTCAGCATTGTTCATATATCGC
TCTGTTTTAATCATTCAACCAATACCGCAAACTTTAAACTGATTTATAAAACTGCTCTTT
TAAACTACTTTAATAAAACACTTATACTGCAATACATAACTAATGCCAAATACAACAAGC
AAGAATCAAATTTAAGGCGTTTACGAGCGTTTATAAACACACTAAAAGACAAAAGAGCTA
CACTTGTTCGGCTTAAACAGAAAAAGGGCTTAAAAGGGCGTTTTTGTGGGGATTAGTAAA
AATTAGGGGAAATTTGACCGCTTGCAAGAAAAGATTTGAATGGTTCAACTTAATGAAAGA
AATTCTATTTTATAAAAATCAAATAGTTATGAGTAAACAACAATGATTTTAAAGTTGAAC
ATTCAATTTTTTAATTAAACACTTGCTATTTATCTTAAAACGCGTATGACTGTTCTCAAG
GTGTCGTAACCTTACACAAAGCGGATAACCGCACCCGATAGATCAAGCGGTTTTTTGTAC
CTAAAATTTGCAATTTTGGGGCAAAAGGCACAATTTATTTAAACTCAATACCGAGGGGGC
GAGGAATACAACACCCGAAAGGGAAATAACTCCAGCCGTCTTTGTGTGGCTTTCGAACCC
CTTGGCACCCTATTTTATAGGGTAAAATTTCGTAAATACACAAAGGAGTTCATTATGAAC
GCTCAACAGTTCCCCTTTTCTCTTCAAACAAAACTTATCAATAATCGCCAACAATCTTTT
ATTTCATTAAAAGAGCTTGCACACGTTGCTTTTAGCTGGCATCCAACCACTAAAGAAAGC
CAACAACATTTAACTAAATTAGGCTTTCAGGCTGAACAAGATTATTTGATTATTCAAAAT
AAAGCACGGAATGAAACGCTTGATTTTTGGCTTTCCATTGAAACCGCCATTAGCTTTATA
GATAAAACAACAGACTGCTGGACACCAATTATCAAACGTTGCTTAGAAGCCTTGGGCGAA
TTACGCAAAATGAATAAATCAGCCGTAAACGAGCTACGACCAGCGATAAACCAACAACGT
TTTATTGTAGAAACCAATGCTTTTTTAAATACTTATTTTCAATATGACCATCATTTTTTA
ATTAGTGAAGATGATTTTGTTGCACTTGAACGAATGAAAGGGGCTTGCACCGCTTTTGAG
CAAATGCTACTTGAAGTGAATAATAACCGTTCATTAAGCTATGAAGCCTTAGCCGATTTA
TTTTCTTGTTGTACCGCTCCTCTATTTGACGTGCTGAAACGTATAAAAGATGTAGGCGAT
GAAACCAATACGATTAAAGCCTTAGGGGCTGTTGATCTTTTGAGTTTAAATCTTAACCAA
ACAACAATTTCCCCCAGCGAATACAACAAATCATTGCTAGCGATGCCGCATAATTTCTTG
CTAACTTATCGTACCGAGTCGCAATGGCTCGGTATTGTTTTAAAAAAGCAAACGCATTTT
CAACTAAATGGCGATAACGATATAAACACCAGTCTATATCCTCATTACCCACCTTTGAAT
TTCGTCTACGAGGTATAACCGGAACTGCTTTTGTTGTCGTCAAAATAAGTGCTCGTAAGG
CTTCACAATCATAACCTCTGTCTGCAACAATGGTCTCACTGTCAGGTAACAATTCCACAA
GCTCAGGTGCAGCTTTACTGTCGTGAACTTCACCCCCGTCAGAACAAAATCAATAGGATT
TCCACAACTATCTACCGCTAAATGAATTTTTGTGCTATTACCCGCCACACTTTTGCCAAT
CGCTTGCGGATTTTGACCGCTTAGTTTGTACGGAATGGTTAGGTTTTGGCGAACTAAATT
ATACCAAATTTCTATGTCGTTTGTTTTTTTGTACTTAAAAGATCAACACGCTCTAGACAT
TTTGAATAAATTAAGAGCATACAAGAAAATTTTTAAAAAAAGTGCTAGACAAGCGAGAGT
GAAATCACTAATATACGCCTCCGTTGCGACGCAGTACTGAAAACAACGCGTTCGTAGCTC
AGTTGGATAGAGCGTTGGCCTCCGGAGCCAAAGGTCGCAGGTTCAAATCCTGTCGAGCGC
GCCAGAGGTAATGCAATATCGACTAGAAATGGTGGCTATAGCTCAGTTGGTAGAGCCCTG
GATTGTGATTCCGGTTGTCGTGGGTTCGAGTCCCATTAGCCACCCCATTAAATATATGCA
GTGGCATATCAGACGGCGAGTAGCGCAGCTTGGTAGCGCAACTGGTTTGGGACCAGTGGG
TCGTAGGTTCAAATCCTATCTCGCCGACCACTTTATTTTGCTCTTTAACAACTTATCAGA
CAATCTGTGTGGGCACTTGTTGATTGACTTTGTTTAAACATATTTTTAATTTTGAAGTCT
TG
>H105 Scaffold3
AATATTTAATATCAATTTTTTATCAAAAAATTTTCAATCATAAGAATATAAAACCATTTA
AATTAAAGCATATTCCATTACCTAAGTATCATTTTACAGAAGGAATCATGTCATTTCCAG
AATACAAAACTCTATGCGATTATTTAAAGGAACATAATTTATGTTATTACTTTATTGTAA
AGTTCTTAGGAAGCACTGGAGCTAGAATAAGTGAACTAGTAAAATTCACAATACAAGATT
TAGAACAAGGATATGCTGAATGACACTCTAAAGGAAAATTTAGAAGAATTAATATTCCTC
AAAGCCTGATTAATGAATCTCGTGAATTTTTTCAAAATCATAAAAAAGAATTATTCCTGA
ATAGATATGGAGCACCTATTTCAGCTAGAGGTATTACTCATAATTTGAAAATATACGCAG
AAAAGTGTGGCATCAGAAAAGATGTTGTCCACCCTCATAATTTTAGGCATTTCTTTGCTA
TACAATTTTTAAAGAAAAATAATAATATTGCTTTATTAGCCGATCTGTTAGGGCATTCAA
ATGTAAATATGACTGCTTTATATCTAAGACTATCTCATTCAGGACAACGTGAGGCTATAA
ATAATTCAGTGAATTGGTAATTTATTATATACTACTTCATATAGGCTTATTTCTATATAA
AAAATGGCAATATAGATTTATATATTGCCATTTCCAATATTACTATTTTAATTAGCCTTT
GTAGTTGTAAACGTGAGCAACTAAGTCTAATACTTTGTTTGAGTAACCAGTTTCGTTGTC
ATACCAAGAAACAAGTTTCACGAATGTATCTGTTAATGCGATACCTGCATCTGCATCAAA
TACAGAAGTTTCAACTGCACCGTTGAAGTCTGTTGATACTACTGCATCTTCAGTATAACC
TAAAACGCCTTTTAATTCGCCGTTGAATGTTTTACCTTCTGCTGCATCTTTGATCGCTTT
TTTGATCTCTTCGTAGCTTGCTGGTTTTTCTAAGTTTACAGTTAAATCAACAACAGATAC
GTTTGCTGTTGGAACACGGAACGCCATACCTGTTAATTTACCGTTTAATGCTGGTAATAC
TTTACCTACTGCTTTCGCTGCACCTGTTGAAGATGGAATGATGTTTTGTGCCGCACCACG
ACCACCGCGCCAGTCTTTTGCTGATGGACCATCAACAGTTTTTTGTGTTGCTGTTGTTGC
ATGAACAGTTGTCATTAAACCTTCTTTGATACCAAATGTTTCGTGGATAACACGAGCAAG
TGGTGCTAAGCAGTTTGTTGTACAAGAAGCGTTAGAAACGATGTCTTGACCAGCATAAGC
GTTGAAGTTTACACCGTTTACGAACATAGGTGTGCTATCTTTAGATGGACCAGTTAAAAC
GACTTTTTTCGCACCAGCTTCGATGTGTTTACGAGCAGTTGTATCGTCTAAGAATAAACC
TGTTGCTTCAACTGCGATATCCACACCAATTTCATTCCATTTTAAGTTAGCTGGGTCACG
CTCAGAAGTAACACGGATTTCTTTACCGTTTACAACTAATTTGCCGTCTTTTACTTCGAC
AGTGCCATCGAAACGACCGTGAGTTGAATCGTATTTGAGCATATATGCCATATACTCAAC
ATCAATTAAGTCGTTGATACCAACTACTTCGATGTCATCACGTTTTTGTGCTGCACGGAA
TACGATACGACCGATACGGCCAAAGCCGTTAATACCAATTTTAATTGCCATAGATTTTCT
ACCTATATTAAAGTTAAACAAAATTTGTTCTTTCCTAGACATTGGAAAAGCGAGAGGATT
ATAACACAATCTTTCCCTTTTCTGACAACTAAAGAACAGAGCAAAATATAGCAGATAAAT
TTTATGTGATCTATGTCAAATTTTTTAAAACCCTCTCTTGCTTTTAACTAAAAAAAGTTA
GAATAATTGGTAACAAACCAATAAGAGAAAAGGATTTAAAATGATTAAAGATATTAGTGA
ATTAACCGAAGAACAGATTGAAATTTGTTTAAATGCAGGTACAGAAAAACCTTTCAGTGG
TAAGTTCCTAAAAGAAAATAGGGTGGGGACATATCGCTGTGTTCGTTGCCATAATGCGTT
ATTTCGTTCTGATGCCAAATTTGATGCTGGTTGTGGCTGGCCAAGTTTTTATGAAACGAT
CTCGGAGTCTTCATTACGTTATGTAGATGATTATAGTTTAGGCAGACATCGTGTTGAGAT
TCGCTGTGGCAATTGTGATGCCCATATGGGACACGTTTTTAAAGATGGGCCTCAACCTAC
AGGATTACGCTTCTGCTTAAATTCTATTGCATTAAACTTTAAGTGGGATCAAACTGGTGA
AGAAATAGATGGGTAAAATAAAGAATAAAAGTTTCTCGGTATAATAAAAATGCCCGCTTT
TGCGGGCATTTTTTAAGTTTCTTGGATTCAAAAGTGATTACATAGAAACTTCTTTTGAAC
CTTGAACTTGGATTTCAACACGGCGATCTGGTGCTAAGCAAGTGATTAATGCTTTACGAC
CTTTAACTGCGTCACATGTGTTACCAGTTACTGGGTTAGCTTCACCGTAACCTACCGCTG
TTACGTTAGCTGGGTTAACACCTTTAGAAACGATGTAGTTTGCTACTGTTTCTGCACGTT
TTTGTGAAAGAGTTAAGTTGGCAGCATCTTTACCAATACGGTCTGTGTAACCGTTTACTT
GTACAGCAGGGTTTGCTAAACCTAAATTTACGATCTCAGTGTGTACTGCGTCTAATGTTT
GTGCTGCAGCTGGTTTTAAGTTTGCTTTACCGAAGTCAAATAATACGTCTGAGCTGAACG
CGAAGTTTTTAGTTACAACTTCTGGTGCTGCTGCAACTGGTGCTGCACCTTGACCAAAGC
GATATGAAATACCTGCGGTCACAGAATGAGAATCTGGGCTATAGTTGTAAGTTGCTCTAC
GATTCTCTTTCGCTTCAGCTTTAGTGAAGTTACCTACATTGCTCAACCATTGGTACTCAA
CACGGAATGCTAATTCTGGAAGAATTGCATACTCAACACCTGCACCTAATACTAAAGAGG
TTTTTAAGTTATGAGCTTTTTGAGTTTGCACTCCAGCTGTTTGGCTATAACGTTTGTAAT
CGTTACGAACTAATGCAGCACCAACTTTACCGTAAACGTCTAAACCGTTTAATACTTCAT
AGCTTGGTTTTAAGCTTAAGTGTGTACCGTGTGCAGAGTGTTTGAATGCACGGAATTCTT
GTTTGTTACCACGAACACGACCGAAATAATCGTAACCTAATTCAACTGCTAAGTTGTCAA
TAATTTGGTAACCACCAAACACACCGTAAGTTACAGAGTTACGGCTAATGCCATATTTTA
AATTAGTAGCATCATAACGTGCATCATTAGCATACTTAGAGTCAATTTGGTTAATATCAT
TGTGGAATGTTGCCCAACCAGCTTTAGCACCTACATAGAAAGTGTTAGCTTGTGGAGCAG
CTTGAGCTACAGAAGCAACTGCTAAACCTGATACTGCTAATGCAATTAAAGATTTTTTCA
TTTTGATGATCCTCTATTATCGTCATCTAATTAAACAAAATTCTTAGCGTAATCATTACG
CTAAGGCTTTAACTACGCTTTCTATTCTTCAATACGAAAAGAAAGTCGAAATTTCGCCTA
CATTTTACTAAAAAAAATCCGAAATACAAGCGAACTTTTTCAAAGAAGCCGTGTCGAGGC
TGAAATTTCTTACATTCCTGTCTTTTCTTTCTTAAAGAACGAGGCAAGAATGCAACTATT
ATCCCATTAATATAAAAGAAATCAATTTATAAGCACTCAAGGAAATGTAAGTAAATGTAA
TAAATTGCAACTTTTTAAATGCTTTGCCAATTTTTTTGTAGTAATTTTCATTAAATGAAA
ATCTTGCTAAGATCTCGTTAAAATTTTAACAGATTAAAAAAACTATGATCCCACGCCTTG
CAAACATACCTCAACTTAATCCGCTTGTTCAGAAATATTTAGCTGAACTCAAACAGCAAC
ATTTCAGTGGTGATATTGCGTCAAACTATGCTGATCGCCTTTCTCTTGCCACCGACAACA
GCGTCTATCAGCAACTGCCCCGAGCGATTTTGTTTCCGAAATCCGTTGCTGATGTGGTGA
TTTTAACCAAACTGGCACAAAAAACCGCATTCCAAGCCTTAACCTTTACCCCGCGTGGTG
GCGGTACTGGCACGAACGGGCAATCGCTGAACAACAATATCATTGTTGATCTCTCTCGTC
ATTTAACTCAAATTTTGGAACTGAATGTACAAGAGCGTTGGGTGCGAGTGCAAGCTGGCG
TGGTGAAAGATCAGCTTAATCAATTTCTCAAACCGCACGGGCTATTCTTTTCCCCTGAGC
TTTCAACCAGCAACCGAGCAACCTTAGGCGGAATGATCAACACAGACGCATCGGGGCAAG
GTTCGTTGCAATACGGCAAGACTTCCGATCATATTTTGGCGATTAAAGCGGTGTTGATGA
ACGGCGATATTTTGGAAACACAAGCGGTCAAAACCGATGATTTTTTTGCAAATGTCGATC
AACTTAATCTCACGGCGAATGGCAAAAAATTGCATAGCGAGATCTTCCAACGTTGCCAAG
CGTTACGCCCGACCGTGCTGAAAGAACTACCGCAACTGAACCGCTTTTTGACGGGTTATG
ATCTGAAAAATGTATTTAACGACGATCTCTCCGAATTTAATTTAACCCGTATTCTCACTG
GCTCCGAAGGTTCTCTTGCCTTTATTTGCGAAGCTAAGCTCAATCTTCTTCCGCTTCCTG
AATACCGAACGCTGATTAACATTAAATATAATTCCTTTGATGCGGCGTTACGTTCCGCCC
CTTTTATGTTGCAAGCCCAAGCCCTATCGGTTGAAACGGTGGACTCCAAAGTGCTGAACC
TTGCCAAACAAGATATTGTGTGGCATTCGGTGTCGGATCTGCTCACTGAAGATGAACACA
ATCCGATTTTGGGGATTAACATTGTTGAATATGCTTCAAATGATAAGGCTCAGAATGAAG
CGCGGATTGCCAAGCTGTGCCAAGCTCTAGATGAAAAAATCCAAGACGGCACAAGCGGTA
TCATCGGCTACCAACTTTGCAACGATGTGGCTTCGATTGAAAAAATTTATGCAATGCGGA
AAAAAGCGGTCGGTTTGCTAGGCAACGCAAAAGGTTGGGCAAAACCGATCGCTTTCGTGG
AAGATACCTGCGTACCGCCTGAACATTTGGCAGATTATATTGTGGAATTTCGCCAACTGC
TCGACGATCACGGCTTAGATTACGGTATGTTCGGACACGTCGATGCAGGGGTGTTGCACG
TTCGTCCTGCCCTTGATTTATGCGACAAAGCACAAGTTGCCAAATTCAAGGCAATCTCCG
ACCAAGTGGTTGAATTGACTGCAAAATACGGCGGTTTGATTTGGGGCGAACACGGCAAAG
GTATGCGTTCTGCCTATGGTGAGCGGTTCTTTGGTGAAACCTTATGGAAAGAGTTGCGTT
ACATCAAACAGCTTTTCGATCCGCAAAACCGCTTGAACCCGGGTAAAATCTGTACGCCGT
TAGATAGCCAAGCCAGCCTTTATTCGATTGATTCGCAAATGCGTGCCGATCTAGACAGAC
AAATTCCTATTCAAGTGCGAGAAGCCTTTAAAGGGGCAATGAATTGCAACGGCAACGGTT
TGTGCTTCAATTTTGATGTACACAGTACAATGTGTCCGTCAATGAAAGTGTCGGGCAACC
GCCTATTTTCACCGAAAGGAAGAGCAACTTTAGTGCGTGAATGGCTACGTTTACTGGCGG
AACAAAATGTTTCCCCTGATGAGTTGATCTTTGAAAAACAGCAAACATCGGCGAAATTAG
TCGATTTTGCGAAGAAAATCCGCAATCAGTGGCGAAAATCACAAGAGTATGATTTCTCCC
ACGAAGTGAAATCAGCAATGGATACTTGCCTTGCTTGTAAAGCCTGTGCCAGCCAATGCC
CGATAAAAATTGATGTGCCGACGTTCCGCTCACAATTTAACGAACTCTATCACCGCCGTT
ACCTGCGTCCGCTGAAAGATTATGTGGTGGCAAACCTCGAATTTATCGCACCGATAATGG
CAAAACAGGCGAAGTTGTTTAACTTTTTCAGTGCCAACAAACTGGCTGAAACCGTTGCAA
GTAAAACCATCGGAATGGTCGATCTGCCAGCGTTATCCGTGCCGACCTTACAGCAACAGT
TAGTTAAAATCGGCTATCAAGGCAAAACCTTAGAAGAACTAGAACAGCTTGCGACAAGCG
GTCAGTTAGACACAGAAATTTGCAAATATGTCCTTGTGGTACAAGATCCCTTCACCTCTT
ATTATGATGCCAAAGTGGTGGCGGACTTTGTTCAGCTCGCCCAAAAACTCGGCTTCAAAG
CGATTGTGTTGCCGTTCAACCCAACGGGTAAAGCTCAACATATCAAAGGCTTTTTACACA
AGTTTGCCAACACCGCTCGTACACAAGCCGAATTGTTAAACCGTGTTGCCAAATTAGGCA
TTGCAATGGTTGGCGTTGATCCTGCCTTAACCTTGATTTACCGTGAAGAATACCGCCAAA
TTTTAAAAGACGACTGTGGCGAATTTAAGGTGTTGCTGGCTCACGAATGGCTGTTGGCTC
AACTGAAAAACGGCACTCTCGACCATTGCAAAAAATCAGCTGAAACCAACCGCTTACCGT
GGCACTTATTTGCACACTGTACCGAAAGCACCTCGCTGCCAAACAGCTTGAAAGAGTGGC
AACAGATTTTCGCCCATTTCGGCGAAACCTTAACGGCGGAAAATATCGGCTGTTGCGGAA
TGGCAGGCACATTCGGGCACGAAACCAAACACCTTGCAATGTCAAAAGAGATTTACGCAC
AATCGTGGCAAGTGAAGTTACAAGGCAAAACCTTATCCCGTTGCCTTGCCACTGGTTACT
CTTGCCGTAGCCAAGTGAAACGAATGGAACATCAGCTACTCAAACACCCTGTACAAGCGT
TGTTGGAAGTGATTTGACCTAGATAAAAAATAGGCATAAAATAAAAACAAGGGACGGCGG
TCACCGTTCCTACTCGGTTTCACTGCTTAGCCCGCGCTACCCTTAAGTAACAGGCATAGC
AGAATAACAATTAACCACAAAAGAATGCGTTTCATTGTTTTTATCTCCACGGATAACATT
AAACGTAAAGATCTACTAAAACAGCCCGCTAGGTGCTTACTGGCGGACTGATTTTTCGCA
GATCCGCCTCTGTTTTATTATGTTTAAACAATAAAACATTGGGAAAAATTATACACAAAG
CCTGTTTATTTGAACAGGCTTTTGTTTTATCTATATACGGAAAATAAAAATGATTTGGAA
AAAAAACACAACGATTGAGCAACTTAATCAACTCTGCCAACACTCTGCCATTTCGCATTT
AGGCATTGAATTTACCGCTCAACAAAACGATAGTCTAGAAGCGACCGTACCTGTCGATCA
TCGCACAACACAGCCATTCGGCTTATTACACGGTGGTATTTCTGCGACTTTAGCGGAAAC
CTTAGGCTCTGCAGCTGCATTACTTTATTGTGAAGAAAATCAAATCCCTGTCGGCACAGA
ATTGAATATCAGCCATTTAAAAGCGATAAAAAGCGGAAAAGCCACGGGCAGAGCAACACC
GTTACATTTAGGCAAAGAGAGCCAAGTGTGGCAAATAGAAATTCGAGATGATGCGCAACA
GTTATGTGCCGTGGCAAGATTAAGTACTAAGCTACTCTCCCAAAGATAAAACAACCCCCC
AAACCTTTCGATTTGGGGCTTTTCATTTCTCATAATGGTGGGGGAATCCCCACCTATAAA
TGATTACTCTTCATCACCATCAAACCCAGTATTTGGCATAGTAGACAAAATAGTTGCTGA
TTCCTCAAAAACTATGCCAAGTGGACAAAACAGTTGCTAATATCTATTTTCTTTAAATAT
TAGCAACTCTTTTTATTTAAAAATCCTGTATAAACAACATCTTACGCTTTTTTTGTTAAT
CCGTTATGATTATGTAATTTTCGCTTAAGTTCACTAAATAATCCCTCTAAACGATTTGTC
GTCTTTTCTATATTTAATTCAGAATGTTTTTCATAGGTAAAATATAATCCATATAATACT
TTAAACTGGCATAAGCGCTTCTTACATTGCGATGTTTATAAGGAAAATAGCCTTTTTCAT
TCGCTTTATCACTCCTTTCTTTTAAAAAATCTTGATGTTTTATANNNNNNNNNNNNNNNN
NNNNNNNNNNNNNNNNNNNNNNNNNNTCTTAATTTCCGCATCACAATTGCCACCATATGA
AATTGACGCATCTGTACTGGCGTATTAAATAAATCTTTCATCAAACCACGCCTGCCATCG
CAAGTAATCGATTGAATTATATAGCCTTTTCTCTTAACCTATTCAGGGCAAGTTTGTAGT
AAATATCTTTTTCGGTTCGCACAAAATAATGGGGAATCACATTATTTGAAAGCGTATCCA
TTAACACGAATCCGCTAAAATAACGTCCTAAAAACGTTGTATCCATAATGATGTTTAGGT
ATCGATTTAAAGGTAGTTTTAAAGCTGTTTTAGGCGCTTTATTGATATATCTTTGAATCG
TTCTGACTGAACAATGATATTTAATAGCAAGTTGTTGATAGGTTTGTTTTCCGGATGTGT
AATCAGTCCAAATTTTAATTGGATCTAATTTAGATTTTAAGATAAACGTTTTATAACATT
CATTACAAAAATAACGTTGAATATTATTTGATGTACCACATTTCTTTATTTTCAGACTTT
GGCAAAATGGGCAGTTTTTTGTTCATATTTCAAAAAGAGGGCTTAAAGCCTTGTACTATA
AGGCGTTAAGCCTCTTTTTAGCAACAAATTTGTCTATTACACCAGTAAATATCGCATAGG
ACATTAAAGAAACTGCAACCTTATTGAGGAGAATTAATTATCCCTCTTATACAGTAATGA
TTTGATTTTTTAATGTCTGCTATTAATCTCACGGTTAGAGCAATCTAACCGTGAGATGTT
AATAGCTATACTCAGAAAGACTCTAAAATATAGGAGTTTTTAATATAGAAACTAAGATAG
ATGTTCTAAAAATGCTGGCAAATTTTGAGCCCCTACTTGTTGAGCTACGACTTCTCCATT
TTTAAAAATCAATAAAAATGGAATACTACGAACACCAAATTCTGCTGGAATCTGCTGATT
TTCATCAACATTCATCTTCACAATACGAGCCTTATTTCCAAGATTTATGGCTAAATCATC
TAATACTGGACCAATTGCTCGGCAAGGACCACACCAAGGAGCCCAAAAATCTAATAATAC
TGGGACATCCGATTTTAATACATCTTGTTCAAAAGATGCGTCAGTTGTATGAATTACTCT
ACTCATAATTTTTCCTTAACTAAAATAAAAAAGAAACGCTTCTATAACATCTAAAGCGTT
AAGACGTGCACAAGATAGTGCTTTATTCCTGACTTTTCAAGTAGGAATTAAGTATTAATG
TAATTAATTTTACCTAGCGTGCTATGAAGTTTTATACTTAGGGAAATTTCCACTATGTAT
AAGAATACTAAACGGCAAATCCTCATATAGTTCGGTGAATAACTAACACATTGATACATT
ATATCTTATTTACAGCATTTTTATGGGACATACCTGTTGATGCCTTTGTCTACCTTACAA
ATTTAGGAGAATATCCATAGGCTAAATACCCCCTCATACACCAATTTCCCCCCAAATAAA
ATAAACACTGCCCCAGCAAAATTATCTAGATAGCGGTTATATTTGGCATAAAAATGGCGA
ATAGCTGGTCGAGAAAATAGCAAAGCGACAAGCCAGAAATAAACCACTGCACTGCCCACT
AAAATGGCAAGTACCGCAAGTAAGTCCGCTAATGCCGAGAGATTAGCTACATAACCGGCT
AAAACACTGCTGAAAAACACCACAATTTTAGGGTTGGCAAGGTTAATCATTAACCCTTTT
AGAATTTCTTTAACGGCAGAAGTTGTTTGTGATGTGGATGTTGCCGAGCCAATTTCCGCA
TTTTTCGTGATTTGCACCATTTGAATGCCACTATAAGCAAGATAGCTTCCGCCACAAATC
ATCAGCACAAATTGAAATGAAGGGAAATGTTTATTGAGAAATGCCAAGCCAAACAAAGTG
AGCAATGCCCAAAATGCAACACCGATAGAGATACCGATAGCACCTAAAATCGCATTTCGG
CGAGTATCTGCCATTGCTTTACGGCTGACATAGAAAAAATCAGGACCAGGGCTAATTAAG
CCGAGTAATTGTACGAAAAAAATTGTCCACATTTTAAATGCACCAAGAGATCAAATAGAG
AGTAATAATCGAGTAGATTGCCGCTAAAATATCATCAAACATAATGCCTAATCCGCCTTG
CAGATGTTCATCAAAATAGCGGATAGGGTAGGGTTTGAGAATATCAAACAAGCGGAAAGT
GACAAAGGTCAGCAGATAATAGAGCCAGTTGTGTTCAGGCAGAAAACCGAAGATCACAAA
CACCGCAACGATCTCGTCCCAGACGATCCGCCCATCATCGTGTACGCCAAGATCGTGACT
GGTTTTGTCGCAGATGTAGCACCCAGCAACAAAAGTGATCAAGCTCAGTAACACAAAAAA
GAGCGTGCTTTCTGTGATGTGCCACAACAAGATCGCCCCCCCTAAACCAGCCAAAGTTCC
CCAAGTACCAGGGGCAGGTTTGATTAGCCCTGAACCAAAGCCGAATGCGAGAAAATGAAT
AGGATTTTTTAAATTTATCTTCATTGTTAATTAAAATGATCAAAGCCAACTTGATTAGGC
TGTGGATAAACAGTGCCGTGTTTTAGTAAGGTTAAACGACCGCTTGTTTCGGTGATTTTA
CCAATGCAATGACAAGGAATGCCTAAATCAGCAACGGCTTGTTCCATTGCAGAACGATTG
TCTTCCGATACGGTAAAACAGAGTTCATAATCTTCCCCACCCGTTAAAGCAAATTGTTCT
GCCTGTTCTTGTGAATAAGTTTGTAACAGTGGTGCTGAAAGCGGTAACTTATCCACATTA
ATTTCCGCTCCGCAACCACTTCGTTCTAAAATATGCCCTAAATCTGCTAACAATCCATCG
GAAATATCAATCGCACATTGTGCATAGTTGAGCAAACACTGTCCTAATGTCACTCTAGGT
GTTGGGCGTAAATGGCGTTGAATTAAATAATGTTGAGCGTCGGTCAATGTGGTTGGCGGA
TTGAGCAACAGGGCTAACCCTGCCGAGCTATCGCCTAAATGCCCTGAAACATAGATAAGA
TCCCCCACCTGTGCTTTATGGCGGAATAATCCTTTGCCTTTAGGCAGAAAGCCTTGTGCG
GTCAAGGTGATCGCCAAGTGACCTTTGGTGGTATCACCGCCGATTAAAGCGGTTTGATGC
TCGGCTAAAATAGCAAAAAGTGATTGGCTAAAGCTATCAAGCCATTGATGATCAACGTCG
GATAAGGTTAATGCCAAGGAAACCCAAGCGGGTTTTGCCCCCATTGCTGCGAGATCGCTC
AGATTAACCGCAACGGACTTATAAGCTAAATCAGCAGGGGAAATCGTAGGAAGAAAATGT
GTACCAAGCACTAAGGTGTCTGTGGTAATGGCGAGCTGATGATCCGTTGGAATTTCTGTC
ACCGCACAATCATCGCCCACGGAAAGTAAAATATCGTGGCGATCTAACCGCTTGTCACGA
CTAAAATAGTGCTTTATCAAATCAAACTCGCCCATTGTAATCCTTATTTGCGGTTCAACG
CAGGGGCTAATTTATCTAATACGCCATTGACATATTTGTGGCTATCGTCAGAACCGAATA
CTTTTGCCACTTCAATCGCTTCATTAATTGCCACTTTGTAAGGCACATCTAATTCAAATT
TTAGTTCATAACTGGCTAAACGTAAGATAGTACGTTCAATCGGATCTAATTCATTATCTG
CACGATCTAAATATGGACGAAGAATATCATCAATAACATCTACATTTTCTACCGTACCGC
GTAACAATTTACGGAAATAAGGCATATCTACGCCTTGCATATCTTGATCGGTCACAAAGG
CTAATTCAACTTGTTCAATGCTATTTTGCGAAATGTACCAAGAATAAAGTGCTTGCACCG
CACATTCTCTCGCACGACGACGGGGAGAAACTTTCATAAAACCTCAATTTATCGAAATAA
AAATAGTCGGCAATTCTAACACATTGTAGCCTTTTCCCGCAAAATAAAGGTGAAGTTATT
TCTGCTTTTCCGCTCCCATTTTTTCAGATTTTACAATATAAGGCGTAACAAAAATAACCA
GCTCCCGTTTAGAGATTTTATCTCGGTTTTGGCTAAATAAGCGTTTAATCACGGGGATAC
TGCCTAACAGCGGGACTTTATCTTCGCCTTTGGCGATCAGATGTTGAAAAATACCGCCTA
ATACGATGGTTTCGCCGTGTTTAGCAAGGACTTGTGTATTAATTTCTTGTTTATCAATCG
TTGCCATCATATTGTTCATCTGGTTATTTGGCGAATTTTGGCTAATGGCAAGATCTAACA
AAATCTGATTTTGTTTAGAAATATGTGGCGTGACTTCTAGCCCCAAAACCGCTTCACGAA
ATTCAATATCGGTGATTTCCTTTTTCTTACTGTACATTGCATAAGGAATCTCTGTACCTT
GTTTGATACTCGCTGGTTTTTTATCTGTTGTGAGTAAGCGAGGGCTTGCAATGATCTCAA
TGTTATTTTCGCTCTCTAATGCGGTGAGTTCTAAATGAAGTACACGGCTGTTGATAGCGG
CAATTTGTAAGGCAACGGAAGCGGACGGATTTACTGGAAAATTTACGTTTAAGTTGTTGG
TAGTTAATCCGTTGCCCTCTAAGTTTCCTGCCAATTTGTAGTGATTTTCGTTAGGGGAAA
ATAAGCCCCAACGCACGCCAAGTTGTTGTAAATGTTCACTGCTGATCGTGACAATTCGGG
CTTCAATTGCAATTTGTTCCGTTGGTTTATCTAGGCTTTCGATAAGTTGAGTAAAGTTTT
TAACTGAGGCGGCACTGTCTTTGACGATAATACTATTACTGCGATCATCAAAATGAAGAT
AACCATTCTCTGATAGCAAGTTGCCTTGCCCTTTTGTCAAAGACTCTATTACTTCAGAGG
CTTTGGAATAGTGTAACTTGATTGTTTTGGTGATTAATTTAGGCAGAGCATTAACTAATT
GTGCCGTAGTATGTTGTTTATGTTCTTGGGCTTGATGAATATAGTAAATGCCATTTTCTT
TTTTTAAATTTAATTGATGTGTTTTGATTAAACTATTTAATATCTCATCAAAATGGCTTT
TTTCTACTCTGAAATTTTTTGTATCTTTAATTTCATCCGAAATTGTAATATTCTTTCCAG
TTTCCTCCGCCAAATAACTAATAATCTCTGCCGTTGGGGCATTTCTTATCGAAAGTGAAA
TTTGTTGGTTTGCTAATACAGGAAAAGTAGCAAAGAATAGCAGGAATAAATAACGCATAA
TATACTCCTAAAATTTTGAAGTAAACAATTTAGGGGATTGGCAATTTTCTGTTTTTTGCC
AATTAATATAACTAACAGATTTAAAATTAATTTCTTTAATTTGAATAAAGGAATGGCTTA
AATAGTCGTCAGGGTATAAATCTATAAGCTGTTTTTTATCATCTATAAAAATCGCTCGGA
TTTTATCGTCGATCTGAATAATGCCGATAAGCTGTAATTTATCAAAATCTGTGGTGAGGT
GAATTTCGTTCACCTTCTCTGTTGGCGTACAAGCGGTCGTTTTGTTTTGATCTTTTGCCG
TTTGTGGCTGATCTTGGGCATTTTCCTTGGCATAAAAAGGATCTGCCATAGTAACAGCAC
TTAGAAAGACAAAATAGAAAAAGCATAATCGCATTACGGTTCTCCTGTGTCAGCTTGAAA
AAGTAAAGTGGCATTGAGTTGAATATATTTCTGTTTTGTTTTTTTAGTTAAATGAATTTC
CTGAAATTTAACTGTTGTTAATTGATTAAGCTCAGCAATCACATTAAATATCTTTTGTGT
AGATTGGCTAATTAATAAATAGATTTTTCTTTCTTCCATATTCCATTGAATACTGTCAAT
TTCTACGCTATTTTTATCTAAAATCAGCTGAATTTGTTGATTTATTTTGGTTAATAATTC
ACTTTTATCTTGAGTAAGTTGATAGCGTTGTTGTAATAATTTTAATTGTTGCTGTTTATG
CTCAATAATCTGTTTAACTTCAGTGAGCTGTTTTTGTTGTTGTTCTATTTTCTGATTAAG
ATAAAAATAATTTCCTACTGGAAATGCCACAATCAATAAAAATATTCCCGATAGAATAAA
TCCTTTATTTTGGTTTAAATAATATAAGCCACGATATAATGGATGTTCTGGCATTAAATA
ATACTTGGCTAAGGACAATTTCATTCTTTTTCCTTTAAATCAATATGTAGGCTAAATTCA
ATCTCGCTTTTTTCACGCGTTTCAAATTGTTCTATTTGATAAATGTAATTCATTGCTTTT
AATTGTTGTTCAAGCTGGCTAAATTGAGTAGGGCTAGACACCTTGCCTTTGAGTTTAAAG
ACGGTATTTTCTGCTTGGTATAGTTGGGCTATCTCAATAATCCCTGATAATTGAATGCCT
AACAGATAATTCAAAAATGCGGTAATCTGTCTGTTCTCTAGGCTTTGTGTGCTTTTATTT
TGTGATTGCAAAGTCAGTTGTTCAATCTGCTGGCTTAATGCGGTTTGTTGCTCTTGGCTT
TGTTGTCGCTGTTGAGCCAAAGTGTGAAATTGATGTTGTTGCTGTTGATTTTGCCAACTG
ATAAGTAACGCCAGTAGTGTGCTAATCACAATGCAAGCGGTGAGATGCTTGAGGTTTTTT
TGCGACTGTTTCAACCATTGCTGTTGGCGATAGCCGTTTAGATTGATACCTTGCCATTCC
ATAAGCTCGCTCCTAATGCAATAAGATAAGGATAAAAATGGGGAAAGTGTTGAGCTTGGG
GCAAGCCGTCCACTTCAATGATTGGTTTGGTGCTATTATTCTGCTTTTCGACGATAATTC
GTTGATTTTGAAAGTGAATAAATTTGTCTTGAATGTGGAAACTGTGTTCAAGAATTTGCG
TTTCCGTTATTTTTGTCAGAAATCCTACCGCTCGTAGTAGGCAGTAGAGTTCGCAATCTA
AAATAGCCGTTGGGTCAAAGCTGTTGCTTTTTCTTAGAGCATATAGATTAAGCTGGCAAA
GGTGGCTTTCGGCTAAAGGGGTAATGTGGTAATCAATGTTTACTTCAGATAAAGCTAAAG
GTAGGCTCTGTTTGAGTACACGAATGATTTGCTCAGCTTGTTTTAAATGGGAATGTAGCT
CTGGCAGTATCAAGGTTTTTCGCCAAATATGCTGATGAGAAATGCCTTGAATAAGCTGAT
AGTTAAAGGGAAATTGTTGTAGGAAACTATCCGCTTCTACTTTGCTTGAAAAGTAAAAGG
TGTGAGGTTGTTCTTGTTCAAAATAGACGATACAAGCGGTATTTTCTTGCCAGAAAAAGC
CAACTTGAATAGGTTTGAGTTGCGGTGTTGTACGAAATTGAAAGAATTTACCCATATTTC
CCTCGAATAAAAAATAGATTATGAGGTCAATTAAAACTATAATTACTCGTTTCTACCCCA
CTGATGTATAAGCAGGGGGCAGTTTCCGGATTTAGGTTATCTTGACCTAGAATTATCCTT
TCGTCATTTAGCAAAAGAGAATTTTTCGATGAAGATCGTAAAAATCATATTTAGTGCTTT
ACTTACACTAATAATTGTGGGTCTAGTTGCTGTAGGTTTTCTTTATGTTCATTTAAAAGA
AGATTTACCTGATGTAGCAAGCCTAAAAACCGTTGAACTTCAACAACCTATGCAGATTTT
TACCGCTGACGGTAAACTCATTGGGGAAGTCGGGGAGCAACGCCGTATTCCTGTGAAACT
TGCCGATATTCCGCAAACCTTAATTGATGCGATTATTGCGACAGAAGATACCCGTTTTTA
TGAACATAAGGGGATCGATCCTAAAGGCATTATGCGTGCCGTTTGGCGTTCAAGCCAAGG
GGATACGCAAGGGGCGAGTACCATTACGCAACAGTTAGCGCGCAACTTTTTCCTTTCGCC
AGAACGCAAACTTGAGCGTAAATTAAAAGAAGTGATTTTGGCGTTAGAAATTGAAGAAAA
TCTGTCTAAGAATGAGATTTTAGAGTTATATCTTAATAAAATTTACTTGGGGTATCGCTC
TTATGGGGTGGTGGCTGCGGCTAAAACCTATTTTGGTAAAAAGCTAGAAGAATTAACCTT
ATCGGAAATGGCGATCATTGCAGGGCTACCAAAAGCCCCTTCCACGATGAACCCTCTTTT
CTCGCTTAAACGAGCAGAAGCACGCCGTAATGTAGTGCTTGGGCGTATGTTAGAAGTCGG
AAAAATCACCAAAGCTCAGTATGAACAGGCTAAAGCAGAACCGATTAAAGCCAAATATTA
CGGTGCTGCGTTAGAATTTCGCGCCGACTATGTGACAGAAATGATCCGTCAAGAAATGGT
AAAACGTTATGGTGAAGAAGTCGCTTACACCAAAGGTTTCCAAGTGTTTGCAACAGTGTT
ATCAGCTGACCAAAAAGAAGCACAAGATGCACTACGCAATAACTTGATTGACTACGACCG
CCGTCACGGCTGGCGTGGAGCTGAGAAACTGTGGAACCCTAAAGAGAAAGCGTGGGACGA
AGAAAAGATCATCGATCACCTAAGCAAATTGCCAAGCTCTGAGCCATTTACGAGTGCGGC
AGTATTGGCAATTTCAAAAGATAAAGCGAATGTGATGTTGCCAACAGGGGAACGTGTTGA
GCTTAAGATGTCTGGAATGCGTTGGGCAAGAAAATTTATCAATGACTCCGCCCAAGGCAA
AGCACCTACTCAAGTAAAAGACGTGATCAATGTTGGTGAACAAATTTGGGTGCATCAAAA
TAGTAAGGGTGAATGGGAATTAGGGCAAATTCCAGATGTAAACTCTGCACTGGTTTCACT
AAATAGTGATAATGGGGCGATAGAAGCGATTGTGGGCGGTTTCAGTTTTGAACAAAGCCG
TTTTAATCGTGCAACACAATCTTTAGTGCAAGTGGGTTCTTCGATTAAACCTTTTATCTA
TGCTGCAGCATTAAATAAAGGATTGAGCCTTTCAACCACTCTAAGCGACACGCCTATTAC
TATTACAAAAGCAGGACAAAAACCGTGGACACCGAAAAATTCACCGAATGTGTATGAAGG
TTCGTTACGTTTGCGAGTAGGCTTGGGTAAGTCGAAAAATGTGATGATGGTGCGTACAGT
TCAGATGGCTGGCGTAGAGTATGTAGCGGATTACTTACAACGCTTTGGCTTCCAAAAAGA
TCAATATCAAGCGACAGAAGCATTGGCATTAGGGGCAGCGTCCTTCACGCCGTTAGAAAT
GGCTAGGGGATATGCTGTGTTTGATAATGGTGGCTATTTGATTGAACCTTATATCATTGG
TCGTATTTTAGATAGTACAGGCAATGAACTCTTTAAAGCAAACCCTGCAATTGCCTGTTT
AGAGTGTGATGATAAGCCAGTCATTTATCCAGAGCCAACCTATTTTGATTTTGTCAAAGT
AAAGGAAACTACAGAAGAAACCGCAATTCCTAAAGATGATGAAAGTGATGTTATTCCTGA
ACTGGATATTGCCACTAAAACCAAACAAAATGCCCCAAGCTTGATGGCAGATGCCATAGC
TGTTAATCGAGAAGTGCATTATGCCCCAAGGGTTATCAGTGGGGAAATTGCATTCTTAAT
GCGAAGTGCATTGAAAACAGCTATTACAGGTGAAGCTAGTCAAGGTTGGAAAGGAACAAG
CTGGCGTGTGGCAAATGAGATCAAACGCAGTGATATTGGTGGAAAAACAGGGACTACAAA
TAACGCCAAGATCGCTTGGTACGCAGGCTTTGGCTCAAACCTCGTGACGACAGTTTATGT
TGGTTTTGATGATAATAAACGTGAATTGGGACGTGGTGAGGCTGGCGCTCAAACAGCGTT
GCCAGCGTGGATTAAGTATATGAAAGTGGCTCTTTCGGATAAAGAAGAGCGAAAAGAACA
GTTGCCACCTAATATCATAGAATTACAAATTGAGCCTACAAGCGGTCTATTAGGGGGAAA
TATGAGCGAATATTTCATTAAAGGAACTGAACCTAAGAAACGTTATATTGTAGAGAAGGC
ACTTGAACAACCTCTAGGTACAAATCCTGAAGGAACTGAAAAAATCAGTAAAGAATTATT
CTAAAATTCGATAATTCTCTTTGTTCCAGTTGAAAAGTAGGGCGATTTATTGAGATAATA
TCGCCCATCTTTATTTTGGGCGATTTGTGGTAAATTTATAAGATAAGTGTTTTAATTTTA
ATCACTTTTACAAAATTCAACATAAAACAGACCGCTTGTATGTGCAAGCGGTCTGTTTTT
TCTAAAAATTCACAAATCAATTTTTCACTCTATTTTTATTTATAGAACAAATAATGGCAG
AAAAACGTAATATCTTTCTAATTGGCCCTATGGGTGCAGGTAAAAGCACGATTGGTCGTC
AATTAGCACAAATGTTAAATATGGATTTTTTAGACTCAGACGCTGTGATTGAAGAGCGTG
CTGGGGCGGATATTGATTGGATCTTCGATATTGAAGGCGAAACGGGGTTCCGTAAACGTG
AAGAGCGTATCATTAATGAGCTGACACAATCTCAAGGCCTTGTGCTTTCGACGGGCGGTG
GTTCGGTGTTGTCTAAAGATAACCGCAATGTGCTTTCAGCTCGTGGTATTGTGGTTTATC
TTGAAACTACGGTGGATAAACAGTTTGAACGTACTCAACGTGATAAAAAACGTCCGTTAT
TGCAAACGGAAGATCCATATCAAACGTTAGTTGAATTGGCGAAAATTCGTAATCCGCTTT
ACGAAGAAATTGCGGACATTATTTTGCAAACTGATGAACAAAGTGCAAAAGTAGTCGCAA
CGCAAATCATTGATATGATTGATAATTTACAGTAATCAGGGAAGTCTATATGTTGCAAGT
TAATGTGGAATTAAAAGAACGTCGCTATCCTATCGCAATAGGGGCAGGGTTATTAACGGA
TCCGATGAGTTATCACCCGTTAAAATCAGGGGATAAGGTGATGATCGTCTCTAATCCAAC
GGTTGCTTCCCATTATCTTGCAACAGTAGAACAAACGCTAACAGCTATCGGTTGTAAAGT
TGATTCGGTTTTAATTCCCGATGGAGAGCAATATAAAAACCTTGACTCACTCAATCTTAT
TTTTACCGCATTACTTGAAAAAAATCACAATCGTGATTCGGTATTAATTGCGTTAGGTGG
TGGTGTAATTGGCGATGTGGCTGGCTATGCTGCTGCGTCTTATCAACGTGGTATCCGTTT
TATTCAAATTCCAACCACCTTATTAGCTCAAGTGGACTCTTCCGTTGGGGGAAAAACGGC
GGTAAACCACCCGCTTGGCAAAAATATGATTGGAGCGTTTTATCAGCCGATTTCAGTCAT
TGTTGATACAAATACCTTAAAAACCTTGCCTAAACGTGAAGTGAGTGCAGGCTTAGCGGA
AGTGATCAAATATGGTGCAATTTTTGATATTCAATTTTTTGAATGGCTTGAACAGCATAT
TGACGATCTCGTTGCCCTTGAACAGTCTGCATTAGAGTATTGTATTCAACGTTGTTGCCA
ACTGAAAGCCGATGTGGTGGCTCGTGATGAAACAGAAAAAGGTGACCGTGCTTTGTTAAA
TTTAGGTCACACCTTTGGACACGCGATTGAAGCACATCTTGGCTACGGTAACTGGTTACA
CGGGGAAGCGGTTGCAGTCGGTATGCTTGAAGCAGCTGCCTTGTCCCATATTCTAGGCGA
TCTTACGGAACAAGATGTGGCTCGTTTAGAAAAATTGATTGCTCGTGCAACCTTGCCAAC
CATTTCACCAGATGGAATGATGCCTGAAGAATATCTGCCTTATATGTGGCGAGATAAAAA
AGTACTAAGCGGTCAGTTGCGTCTGATTTTATTAAAATCACTTGGCACAGCTTATGTCAC
CGCTCAAGCGACCGAAACTCAAGTGTTAGATGCTATCCGTCGATTTACTCAATCCTAAGT
TTTAACAATGAAACAGCGAGCCTTTTTAAAATGGGCAGGTGGGAAATTTCGCCTGACCGA
TGAAATTAATCGGCACCTACCCCAAAAGGCTTGCCTAGTTGAGCCTTTTGTTGGGGCTGG
CTCAGTTTTTCTTAATACACATTTTGAACGCTATATTCTTGCTGACATTAACCCTGATCT
GATTAATCTCTTTAATGTGATTAAAGCTGATGTGGAAAGCTATATCCAGCAATCGCAAGC
CTTGTTTAATGATCTACAAGCAAATACGGCAAAATTTTATTATGAGCGACGTAAGGAATT
TAATGCTTGCCAAGATCTGCTACGTCGTTCAGCACTGTTTCTTTATCTCAACCGTTTTGG
TTTTAATGGTTTATGTCGCTATAACCAAAAAAATGAGTTCAACGTGCCATTTGGCGATTA
TAAAACCTATTATTTCCCTGAAAAAGAGTTACGCTTTTTTGCGGAAAAAGCTCAGAAAGC
GGTATTTATCTGTGCCGATTTTCATCAAGTCTTTCAATACCTATTAGATAATCCTGATGA
TTATGCGGTCTATTGCGATCCACCTTATGCCCCGTTGAAGCAAGAAACGAATTTTACCCA
TTATGCTGGGGGCGGTTTTTCCCTTGAGCAACAAATTGCTTTAGCAGACAGAGCAAAACA
AGCTCAACAGGCGAAAATCCCTGTCTTAATTTCAAATCACGATACCGAGTTTACTCGGCA
AATCTACCGTGGAGCAAAAATCAAAAAACTGAAAGTTCAGCGTCACATCGGTCAATCCAT
TGATTCTCGAATTAAAGTCGATGAACTTTTTGCTCTGTTCTCTTAACTTCCTTTTGTATG
CAGTAGGAAAAAATATGAATACACAACCCCAAGAACGCCAATCGTGGTCAAATCGATTGG
CATATATTATGACCGTAGCAGGTGCAACCGTTGGTTTTGGTGCAACGTGGCGTTTCCCTT
ATTTAGTCGGTGAAAATGGTGGTGGAGCTTATGTCGCGCTATTTTGTATCGCAATGATCG
TGATCGGTATTCCGATGATCTTGGTTGAAAATGTGATTGGTCGCCGTATGCGAGTAAATG
CCATTGATGCCTTTACGGGAAAAGCGAATGGTAAGGCTATTCACCCTGCGTGGAAAATCT
TGGGTTATATGGGATTATTAGGATCTTTTGGTATCCTTGCTTACTATATGGTGCTTGGTG
GTTGGGTATTAAACTATATCGGCAGTCTTGTAACGGGCGGTTTAGATCTATCATCACCTG
TTACCGTAGAAACTACATCTACTTATTTTAAAGAGAGTATTTTTAACAGCCCAGTTACCA
TTTTGGCTTATACTGGCTTGTTTGTCTTAGTAAACTACTTCATCTTAGTCAAAGGCATTG
TTGATGGCATTGAGCGTTCAGTTAAATATCTGATGCCTCTACTCTTTATCTTCTTGATTG
TTATGGTGATCCGTAATGTCACTTTACCAGGGGCAGCGGAAGGGATTAAATTCTATTTAA
TGCCTGATTTCTCAAAAATTACACCGCAATTGTTTGTCTTTGTATTAGGGCAAGTCTTCT
TTGCACTTAGCTTAGGTTTCGGCGTATTAATTACCCTTTCTAGCTACTTAGATAAAAAAG
AAAATCTAGTGAGAACCGCGACAATCACAGGGGTATTAAATACCGTGATTGCAGTCATAG
CAGGATTTATGATCTTCCCATCACTCTTTAGCTTTGGCATTGCCCCAAATTCAGGCTCAA
CTCTCGTCTTCCAAAGCCTACCAATTGTCTTCTCTAATATGTGGAGCGGTACGATCTTTG
CTATTATTTTCTTTGGATTATTAGTGGTCGCAGCATTGACGACCTCATTAACCATCTATG
AAGTGATCATCACCGCTTTACAAGAAAAAACCAAAATGAGCCGTAAAGCAGCGATTTTCT
GGACACTTACCCTGATTTTCATTTTTGGAAATATTCCATCTGTACTAGGCGATAATGTCT
GGAAAGATGTCACCATTATGGGCAAAAGTATTTTTGATGCCTTTGACTATATCAGCGGTA
ACATTTTATTTATTCTCACCGCTCTTGGCAGTGCAATTTTCGTTGGTTTTGTCTTAAAAG
ATGAAGCGAAGGAAGAATTAGGGGCAGGGAAAACATTAACGAATTTGTGGTTTAACTATG
TTAAATATGTGATACCGCTTTTGATTTTAGTGGTATTTTTTAGCTCGCTTTAATTTAAAC
TGACTTAACAAGTGAGCATTTACATAATAAAATTCACAACTCAAGCAGTAATCAATAGGG
TTACTAATCTACTCCACTATTTTTATTTTAAGAGGTCTTACTATGAAAATTATCTTATTA
GGAGCACCTGGTGCAGGCAAAGGTACACAAGCCCTATTTATGATGAAGAAATTTGGTATT
CCACAAATTTCAACAGGGGATATGTTCCGAGCTGCCATTAAGGAAGGAACAGAGTTAGGT
AAACAAATCAAAGCATTAATGGACGAGGGAAAATTAGTTCCAGATGAATTAACCGTTGCC
TTAGTTAAAGACCGAATTTCTCAACCAGATTGTGCAAATGGTTTCCTGCTAGACGGTTTT
CCTCGCACTATTCCACAAGCAGATGCACTAAAAGAAGCTGGTGTAAAAATCGACTTTGTA
TTAGAGTTTGATGTGGCAGATGAAGTAATCGTTGATCGTATGAGTGGACGTCGAGTTCAT
CAGCCATCTGGTCGCACATATCATGTTGTATATAATCCACCGAAAGTAGAAGGTAAAGAT
GATATAACTGGCGAAGACCTAATTATTCGTCAGGATGATAAACCAGAAACTGTACTAGAA
CGTTTAACGATTTATCATAAACAGACTAAACCATTGATAGCGTACTATACTACGGAAGCT
GAAGCAGGAAATACTCAATATTACCGTTTAGATGGTACTCAATCTGTAGAATCTATAAGC
GATGAACTCAATAAAATTTTAGGGTAATTTCCTTTCTACATATAGAATCAAAAATAGTTG
CTAAGAACCAATACGATCTTAGCAACTATTTATCTCAACGTTTTATTATTTAATATGTCT
TTCTTGATACCCCGTATAAATTTGTCTTGGACGGACAATTTTGAGGCTCTCTTCGCACAT
TTCTTTCCAATTTGCAATCCACCCGACTGTTCTGCCTAAGGCAAAAATAACAGTAAACAT
GGAAGTTGGAATGCCTATGGCTTGTAAAATAATACCTGAGTAGAAATCAACATTAGGATA
AAGTTTGCGTTCAATGAAATAAGGATCGCTTAAGGCAATGCGTTCTAGTTCCATTGCAAC
TTCAAGTAATGGTGTTGTTATTCCTAATTCTGCAAGGACTTCGTGGCAGGTTTCCCGCAT
AACTTTTGCCCTTGGATCGTAGTTTTTATATACTCGGTGACCAAATCCCATTAGACGAAA
TGGATCATTTTTGTCTTTGGCTCTTGCGATAAATTCAGGAATACGGTCAACCGTGCCGAT
CTCCTGTAGCATTTTGATACAAGCTTCGTTTGCTCCGCCATGAGCTGGCCCCCACAGTGA
TGCAATCCCTGCCGCAATACAAGCAAATGGGTTTGGACCAGAGGAAGCAACGCCTCTTAC
TGTTGATGTTGAAGCGTTTTGTTCGTGGTCTGCGTGAAGTGTGAAGATGCGATCCATGGC
TCGTTCTAGTACAGGGTTAACCACATAAGGTTCACAAGGTGTTGCAAACATCATGTGTAG
GAAGTTGCCTGCGTAGGATAAGTGATACTGCGGATACATAAATGGGCGGCCGATGTTGTA
TTTGTAACACATGGCTGCAAGGGTTGGCATTTTGGCTAAGAGGCGAATGGCGGTTTTTTC
TCGATGTGCTTCATCATCACTGTCTAGCATGTCATTGTAGAATGCGGCTAAAGCACTACT
TGCTGCACACATAACCGCCATTGGGTGCGAATCTCGGCGGAAACCTTGAAACAAGCGGGT
AAATTGTTCATTTACCATGTAATGTGAACAGATCTCTTTTTTGAACTCAGCCAATTCTTC
TTCTGTAGGCAGTTCGCCATTTAGAAGAAGATAGGCGATATCAAGATAGGTTTTATTTAA
AGCAAGCTCGTCAATCGGATAGCCACGGTGCAATAAGACACCTTGTTCGCCGTCAATGTA
GGTGATACTGGATTGGCATAGTGCGGTAGAGGTTAGCCCTTGATCGTAGGTAAAGAGTTG
GTGCTTTTGTAATGCCTCAACGCCAATTGCATCAAAACCTAAGTTACTCTGATAAACGGG
CAATGGAATTTTACGCCCATCGTTAAGGTGAAGTTCTGCAGTTAAAGTCGGGTGTAGTTT
AGGCATTTTGTCCTCCCTGTTATCGTAAATTTTATGCAAAATCAAACCGCTGTTTGAAAA
ATGAGGTTATCCGCTTTTTGGGTATAACGTTGAATTTGGTCAAAATTCATGTAGCGGTAT
GTATCCGTTTTATCTGCCTCTAGGCGTTGTACATAATCTAAATACTCTTTCCATGTAGGA
ATGCGTCCTAGTAATGCACAGACTGCCGCAAGCTCTGCAGAAGCAAGATAGACAAAAGAG
CCTTTACCCATGCGATTTGGGAAATTGCGTGTAGAGGTTGAAACAACGGTTGAGCCGTCG
GCTACACGAGCTTGATTTCCCATACAAAGTGAACAACCTGGTATTTCAATTCTTGCTCCA
CTTTTGCCATAAATGCTGTAATAGCCCTCTTCACTAAGTAGTGTTGCATCCATTTTAGTT
GGTGGAGCAATCCATAAACGTGTTGGGATCATGCCTTGATGCTGGTTAAGCAATTTACCT
GCGGCACGGAAATGACCTATGTTCGTCATACAAGAGCCAATAAAGACTTCATCGACTTGT
TGACCTTGCACTTCGGAAAGTGTTCTAGCATCATCAGGGTCATTTGGGGCACAAAGAATA
GGCTCTTTGATGTCATTTAAATCAATTTCAATGATAGCGGCATATTCAGCATCACTGTCT
GCTTCTAATAATTGTGGGACAGCCAGCCACTCTTCCATGGCTTTAATTCTGCGTTCAAGG
GTTCGTTTGTCGCCGTAACCCTCAGCAATCATGTATTTTAGTAAGATGATATTAGACTGA
AGATATTCGATGATCGGTTCTTGATTTAATTTGATGGTACAAGCAGCAGCAGAACGTTCG
GCTGAGGCATCTGAAAGTTCAAAAGCCTGTTCAACTTTAAGGTGCTCTAATCCCTCAATT
TCTAAAATGCGACCTGAGAAGATATTTTTCTTACCCGCTTTTTCTACCGTCAATAGCCCT
TGTTTAATAGCATAATAGGGAATTGCATGTACGAGATCTCGTAAGGTAATGCCTGGTTGC
AATTCGCCTTTAAAACGGACTAAAACAGACTCTGGCATATCTAATGGCATTACTCCTGTT
GCAGCCGCAAAGGCAACTAAGCCTGAACCTGCAGGAAATGAGATGCCAATCGGAAAACGT
GTATGTGAGTCGCCACCTGTACCTACGGTGTCGGGCAATAGCATTCGATTAAGCCAAGAG
TGAATAACACCATCACCTGGACGTAGTGAAATACCGCCTCGGTTCATAATGAAATCAGGT
AAGGTATGATGTGTCACAACATCTACAGGTTTAGGGTACGCGGCCGTGTGGCAAAATGAT
TGCATCACTAAATCAGCTGAGAAACCTAAACAAGCGAGATCTTTAAGCTCATCACGGGTC
ATTGGACCTGTGGTATCCTGTGAGCCAACACTTGTCATTCGAGGTTCGCAATACTGCCCT
GGGCGTATGCCCTCCACGCCACAAGCTCGCCCAACCATTTTTTGTGCAAGTGTGTAGCCG
ACTGTTGTTTTAGCCTGTATTTGAGGTTTAACAAACACTTCACTTTCTGGCAATCCTAGT
GCCATGCGTGCTTTATGTGTCAAACCTCGACCAATAATCAATGGAATACGTCCGCCTGCA
CGAACTTCATCAAGAAGCACATTCGTTTTAAGACTAAACTGGGCTAATACTTCGTCACTG
CCATGCTTACAAATTTTGCACTCATAGGGATAGAGGTCGATTACATCGCCCATATTTAAT
TGGCTTACATCCACTTCAATGGGTAATGAGCCTGCATCTTCCATCGTATTGAAAAAAATA
GGGGCAATCTTACCGCCTAATACCACACCGCCAGCCCTTTTATTAGGAATGTAAGGAATG
TCATTTCCCATAAGCCATAAGACCGAATTTGTAGCCGATTTACGTGAAGAACCTGTTCCT
ACAACATCGCCAACATAAACAAGTGGAAAACCTTTTTGTTTAAGGGCTTCAATCTGTTTC
ATTGGGCCAACTACACCAGCTTGGTCAGGTTCAATACCCTCCCGTTCATTTTTAAGCATA
GCCAGTGCGTGCAATGGAATATCTGGGCGTGACCAAGCATCTTGTGCAGGCGAAAGATCA
TCTGTATTGGTTTCTCCTGTCACTTTAAACACGGTCAGTGTGAGTTTTTCGGCTAATTTT
GGACGAGATAAAAACCAATCGGCATTGGCCCAAGAGGTTAATACTTCTTTAGCAAAGCGG
TTTCCTTGCTTCGCTTTTTCTGCCACATCATGAAAACTGTCAAATACTAAGAGCGTATGA
GAGAGTGCTTTGACAGCAATAGGAGCAAGGTTTGGATCATCAAGTGCTTCAACAAGCGGT
TCAATGTTGTACCCCCCTTGCATTGTGCCTAGCAAGCTGACGGCTTGTTGTGGGGAAATG
AGCGGCGAAACTGCTTGCCCTTTTACTAAGGCTGCTAAAAAGCTGGCTTTAACATAGGCT
GCTTCATCAACCCCTGCTGGTATTCGATTTTCAAAGAGGTGCAAGAGTAATGCTTTATCT
GCATCAGCAGGTTCTTTAAGTAATTCAATAAGCTCTGCTGTTTGCGCTGAATTTAATGGC
AGTGGCACAATACCTTGTGCAGCTCGTTCAAAAAGGTGTGTTTGGTATTCAGTTAAGAAA
GACATAATGATGATCCCCACTTCAATATAGATAAAAAATGAGCGATGAGATAATCATAAC
AGAGAGAGTAAAAACGACAAGAAATAAATTTAACAAATTTTACATTTTGTTAACAAGATC
ACAAAATTGCATGATTATCTCTATGTGTATAAGTGGTTACATATTGGCGACAATATCTTG
GGCAAATTCCGAAGTTGTACGGAGTGTTGCCCCCTCTAATGTTTCCGCAAAATCAAAGGT
CACTGTCTTATTTGAGATGGTTTTGGATACTGCGTTTACCACTAAATCTGCCGCTTCAGT
CCAACCTAAATGGCGTAGCATCATTTCGCCACTGAGTATGATCGAGCCTGGATTTGCTTT
GTTTTGACCTGCGATTTTAGGCGCTGTACCATGCGTTGCTTCAAAAATAGCCGCCTCTTC
CCCTATGTTTGCACCAGGTGCAATACCAATACCGCCAACTTGTGCCGCAAGTGCATCGGA
TATGTAGTCACCATTAAGATTAAGCGTTGCAATCACATCGTAATCACTTGGATGTAATAA
AATTTCTTGTAAAAAAGCATCAGCAATACAATCTTTGATGATGATCTCTCGTCCTGTATT
TGGATTTTTTAAACGATGCCAAGAGCCATTATCTATTGGCTCTGCACCAAAGTCTTTGGC
AACTTGGTATCCCCACTCTTTAAATGCCCCCTCGGTAAATTTCATGATGTTGCCTTTATG
CACTAAAGTGAGTGATTTACGATCATTATCAATCGCGTACTGTAATGCAGCCCGCACTAA
ACGCTGAGTCCCTTCTTTTGAAACAGGCTTAATACCAATGCCACATTCTTCCGTAAAGCG
AATTTTTTTCACGCCCATTTCCTGCTGTAAAAAAGCGATTACTTTTTCAGCTTCATGGGA
ACCTGCCGCCCATTCTACCCCAGCATAAATATCCTCTGAATTTTCACGAAAGATCACCAT
ATCCACTAATTCTGGATATTTCACAGGACTTGGCGTACCTTGGTAGTAACGGATTGGACG
CAAGCAATTATAGAGATCTAACTCTTGACGCATTGCTACGTTTAAAGAACGAATCCCCTT
GCCGACAGGGGTCATTAATGGACCTTTGATCGCAATATGATACTGTTTAATTGATGCTAA
TGTTTCTTCGGGTAGCCATGTGTTTTCACCGTAAAGTCGGTTAGCTTTTTCCCCTGCATA
AATCTCTAACCAGTCAATTTTTCGTTGACCTTGATAGGCTTTTTCTACCGCAGCATCAAT
TACAAAACGCATGGCTGGTGTGACATCAACGCCAATTCCGTCTCCCTCAATAAAAGGAAT
AATTGGGTAATTTGGAACAGACAATGAACCATCATGATTTAGTTGAATAGCTTGCCCTTT
TGGTGTAGTGAGTTCAGATAGCATTATTTCCCCCTTAAATGCGACCTAATACCGCTTAAT
TGAGTTTGAAAATAAAAACATCAGGTGTTGTATTTTTTACAAGCAACGGGATAATACCAT
CAGATAACAAATTTAACAAAAAATTTACATTTAAAAATTTTCATCATTATCTGCAAGTTA
CATAAATTAAATTCATGAAATAATGAAAATAATTTTATTGACATCATATCGCTGGCATTT
TAAAGTTTTAGCCATCTAAACGTCTAAAAAAGACAGCAGTATGCAAACTAAACATTATAC
AAATAACAGCAATAGAAGCTCGATAGAGGTGTTGAATGAGTTATGCAAAAGAGATTGATC
TTTTAAATCAAAGTGTTGCCGACTTAAATGGCAAAATTAATGTGTCTTTTGAATTTTTTC
CGCCTAAAAATGAAAAGATGGAAACGTTGCTATGGGACTCTATTCACCGTTTGAAAGTGC
TTAAACCGAAGTTTGTTTCTGTGACTTATGGTGCAAACTCTGGGGAACGTAATCGCACGC
ACTCTATCGTAAAAACCATTCAACAAGAAACAGGGATTGTCGCTGCTCCACATTTAACAG
GTATTGATGCAACCCCTGACGAACTTCGTGCTATTGCAAAAGATTATTGGGACAGTGGCA
TTCGTCACATTGTGGCTTTGCGTGGCGATGAGCCTACTGGCTATGCGAAGAAACCTTTTT
ATGCGTCGGATTTAGTAAAACTGTTAAAAGAGGTTGCCGATTTTGAGATTTCTGTTGCCG
CTTATCCTGAGGTTCACCCTGAAGCAAAATCAGCACAATCTGATTTGCTCTATTTGAAAC
AGAAAATTGACGCAGGTGCAAGCCGTGCTATTACTCAGTTTTTCTTTGATATTGATAGCT
ATCTTCGCTTCCGTGATCGTTGTGCAACGGTGGGGATTGATGTTGAAATCGTGCCTGGCA
TTTTACCTGTGTCGAACTTCAAACAGTTAGAAAAGATGGCAAAAATTACCAATGTAAAAA
TCCCTAGCTGGATGGCGAAAATGTATCAAGGTTTAGACGATGATCAAACTACGCGTAACC
TTGTAGGGGCAAGTATTGCAATGGATATGGTGAAAATCCTCTCTAAAGAGGGAGTAAAAG
ATTTCCACTTTTATACCTTAAACCGTTCAGAATTAAGTTATGCTATTTGTCATACTTTAG
GGGTAAGACCTGAATAAGCTATTCACTATAGACCAACCCGATCTTCGCAGATCGGGTTTT
CTCTATTTGGATGCTTATCTTTCTGTATTCAAAAACGTAACTTTCTTGTAAAATCCAACC
GCTTATCACAACATTTTATAGAGGATTTATAATGACATTAAAAATTGGCGTTGTCGGTGC
TGGTGGCAGAATGGGTCGTCAGTTGATCCAAGCCGTAAATAACACAGAGGGCGTGGAATT
AGGTGCAGCATTTGAACGTAAAGGATCATCATTAGTCGGGGCTGATGCTGGCGAGTTGGC
TGGTATTGGGCATTTAGGCGTGACTGTCACGGACGATTTAGCTTCACAGCTCAATCATTT
TGATCTGTTAATTGATTTTACTCGCCCTGAAGGGACGTTGGAACACATCGCTTTTTGTGT
CGCATATAATAAAAAAATGGTGATCGGCACAACTGGTTTTGATGATGCGGGCAAACAGGC
GATTAAATCTGCATCAGAGGAAATCAGTATCGTCTTTGCTTCAAATTACAGCGTTGGGGT
GAACTTAGTATTTAAACTGTTAGAAAAAGCGGCAAAAGTGATGGGAGATTATTGCGATAT
TGAGGTGATTGAAGCTCACCACCGCCATAAAGTTGATGCGCCATCTGGCACGGCACTTTC
AATGGGTGAACATATTGCCAAAACCTTAGGTCGTGATTTAAAAACGCACGGCGTATTTGC
GCGTGAAGGGATCACAGGGGAACGTAAGCGTGATGAAATCGGTTTTGCGACGATCCGTGC
AGGTGATGTAGTCGGTGAACACAGTGTTTGGTTTGCTGATGAAGGCGAACGTGTTGAAAT
TGCCCATAAAGCTTCAAGCCGAATGACTTTTGCTAACGGTGCTGTGCGTGCAGCAAAATG
GCTTCAAACCAAACAAAACGGTCTTTTTGATATGACCGATGTGTTGGATTTAAACAATTT
ATAATAAAGAAAAGCGGTCAGATTTAATCAAAATTTTGCAAAAGGATAGATATGAAATAT
AACAACATTGAAAGTACTTTAGTCCAACTGGGTAATCGTACTGATGAGCGTACTGGTGCG
GTGGCGACCCCGATTTTCCTTTCGACTGCCTATGGACATATGGGGATCGGCGAGTCCACA
GGCTTTGACTATACTCGTACCAAAAACCCAACTCGTAGTGTACTTGAGCAAGGCATTGCG
GACTTAGAGGGTGGCGATGCAGGTTTTGCATTAGCGTCAGGTATGGCGGCAATTCAATTA
ATTATGTCGCTCTTTACTGCCCCTGACGAGTGGATTATCTCTAGCGATGTTTATGGCGGA
ACTTACCGCTTGTTAGATTTTAGCTACAAAAATAACAATACCGTGAAGCCTGTTTATGTG
AACACGGCAGATCTAGACGCGATTGAGAAAGCGATTAACCCAAATACCAAAGCGATTTTT
GTTGAAACACCGTCTAATCCGTTGATGGAAGAGTGTGATGTTGCAGCGATTGCGAAAATT
GCTAAAAAGCATAATTTACTGCTGATTGTCGATAATACTTTCTTAACACCAGTATTATTC
CGCCCGATTGAACTTGGGGCAGACATTGTTATTCACAGTGCAACCAAATATTTGGCAGGA
CATAATGATGTGTTAGCAGGTTTGGTGGTAGCAAAAGGGCAAGCGTTATGTGACCGCTTG
TTCTATTTGCAAAATGGTGCTGGGGCGGTGCTTTCACCGTTTGACGCTTATATGATTATT
CGTGGCTTAAAAACCCTTGCGTTGCGTGTTGAGCATCACCAACAAAATGCCACTGAACTC
GCTAAATTCTTATCGGAACAACCGCAAGTGCAAGATGTGCTTTATTCTGGTAAAAGCGGT
ATGTTATCTTTCCGCTTGAAAGATGAAAACTGGGTTAATCCATTCTTAAAAGCGATCAAG
ATGATTACCTTTGCGGAAAGTTTAGGCGGTACAGAAAGTTTTATTACTTACCCTGCAACC
CAAACCCATATGGATATTCCTGAAGCAGAACGTATCGCTCGTGGTGTGTGTAATAAGCTC
TTGCGTTTTTCGGTGGGGCTTGAACACGTTGAGGATATTAAAGCAGACTTGCTACAAGCC
TTTGCTCAGTTGAAGTAAATTGGTGTAATAGACAAATTTGTTGCTAAAAAGTGGCTTAAA
GCCTTATAGTACCGGTATTATGTAGCAGTTGCACAAAGACCGCTTAACTAAATTTTACTA
CAATCCTTGTGAGTTTTACTAACCACAAGGATTTTTATTTATGGTAAAAGCAAGTGATAT
GAGTGCTATTCAGCAGAAAATCGCTAAATTAACACAAGACGTTACCTATTTCGAAAGATG
TATTGAGGTGGCTAAACAGCATATTGCTACGTTACAGCAAGCCTTGATAGCATTAAATAG
TGAGCCATTTTCATTAGCGACAAAACAACGGGGTGAGAAATCTAAATCTTACACTTATAG
CCCTAATGAATTTATTGCTAAAGTTTTTAAGCGCTTTCCAAATCAGTGGTTATCAACAAA
TGAGATTATGATTAAGGCTTTTGAATTGGAAGGCTATACGCCTGACAAATCGGATTTCCA
CTCGATTGTTATCGCATTTGCTCACGCATTAAGACGATTACATCGTCAGGGGATTATCGA
AAAGCATTCTATTGCAGGGAGTGGTCAAAATCCGAAGATTAAATGGAAGTTAAAAGAGAT
TGGGACATAAAAAATAGCGGTATTCTACCGCTATCTTTGTTTCCATTTCCATTGAATCAC
TTTGTATCGAACAACTTCAACTCTCTCTATTATCTCTCGTCTTGCAAGGCGTTCACAAGC
GGAGCGGACAGACTCAATATAATCTTTAGTAATAGGACGATAGGCTTGTTTATCTGCAAC
AAGTACCGCTTCTGTTATTTCTTCCGCCCGCCAAGAACGATGTGGTTCAGCTTTCATTAC
TTGTTGGATAAGTTGGCATAATTTGCCGTTAAAGCGTTTATGGTAAACTCGATATTTAAA
ATGTTCGGTGTTGTGTTGATGAACTTCATCTTCACTGATGTTCATTACGTCTAAGGCTTG
ATGAAGTAAAGCAATACGGCGTTCAACTAGAGCTAGATGAGCCTGTACCTGCTCTTTTTC
TCGCTCAAACTGAGCGATTTTTTGTTTAATTTGTGTATAGTAAATTGGATCTGCCATATT
ACATTATTAACCTTTCTACTTGTCTATGATTACCTTGCCAATAGCCTTTCCAAGCATTTT
CTGATGGTGTAGAAAGGCATTTACTGGTGATATCGTTGAAAATCGTTAAATTATCCAGTT
TACGAGTATCTTCACGATAAGCGACTTCATTGGCATAGTTATCAAGATAGATGTTACTCA
TCTTGTGGACTTGTCCGTAATACATTCGTTTGAAACGTGCAAAGTAACTTTCGGCAAGGT
TATTGGTAATCCCTTCATCACTACGATATTCTTTTTGATGGTTTACACGTTGTAAGTCGT
AATCCACGATTAATTCATCATAAGCACTGTTTTCATCGGTATGAATACGGCTGTTTGGCT
CAATATATGCAGTGGCCAATTTCTTCACGGTTTCTGAATTTTCTGACAAAATAGGAAACG
TGATGGTTCTCTTTGCGCCGACTAGTTGCGGATTAGACAAAGTGTCCTGTTCAGTGTAAC
GTTCACGCATAACCAGTACGCCACGTTTATTTGGATTGGCATTTTGTTTTAAACGTCTAT
CCACACGTTCTGCTTTCTTATTCTTTGGACGTGGAGCAGAATGCACGTAAGTACCATCAA
TATGGATTTCGCCTGATAATGGGAAAAGTTCACGTTGAATAATCAGACTTTCTCGGATTT
TATGTGATAAGGTAAAAGCGGTTTTGTACTGCACGTTTAAATCTCGAGAGAGCTGACAGG
CTGAAATTCCCTTAACTGCATTGACAAATAAGGCAATAGCGAATAAATAGGTTTGAATTG
GCAACTTATGGTTTGCAAAAATCGTACCTGACGTAATGCTAAACGTGTGTTTACAATGTT
TGCATCGCCACTGCTTGCGAGTAGAGATGAAATAGGCTTGATGTTGTACACCACATTTAG
GGCAAACCACCACTTCTTTACTTCCCCAGCGTAGCTCGCATAATAAGCTAAATGCTTCAT
CGTCAGATAGGCGAGCTATCTTAATAGATGAAAGCGTGCGAGCTTTGCTGGTTAAAAGAA
AGTGCTGGGTCATTGTAGTTATTTCTGATGATATATGTCTGATTAGGTTAATAATTTAGA
TTGCAAATTTAAATTGCCGTAAAACTTTTAATTGCCAAAAAATTATGTTATTAGAGTATT
TCATACACGCTCAAACGTGATAAAATACTCCTCATTTAATGTCAAATATACGCTCATTTG
CGATATTTGTCAATCTAGTATTGAAAATGGAACGCTCAAATGTGCATATCAGAAAGACTA
AGACAAATTTGTGAAGCGAAAAACTGGAAAATTAAAGATTTTGCAGAACAGACTGGCATC
GCTTACCGCACACTACAAGGTTATGTTGGCGGTGAACGTGAACCTAATGCAGAAGGAATG
ACTGCCATTGCTAAAGCTGGAGTGAATTTGAACTGGCTGGTAAGTGGTGAAGGCGAAATG
TTTCAATCTGAACAACAAAAAACTGTAATGTCAGAGCAAGAAACGAAATTAATTTCAGAT
TACCGCACTATGCCTGAAAACTTAAAAGATGCTTTCTCAATTTCTTTTAAAGAAATTTCA
GAGAAACAGTAATTATTACTTGACTTACTAAAATAAGGATCTCAAAAATGTTCAACGCAA
CGCAACGCAACGCAACGCAACGCAACGCAACGCAACGCAACGCAATAATTTACGTTTATT
CATTCAACCTTGCAAATTTACTTTTGGAGGTTGCAAATGAAATCTAAGTATTCAGAAACA
GAAACTGAATGGTTATTCAAAGATCTTTTGAATGAGAATGGATATTTAGGTGATGACGAT
TTAATCGTTGAATTTAAAGATAAAACAAAAAATGAAAAAGTAAAGAAATTACTATCCAAT
GCAAGTAAAAAAGGCAATCGAAATGGTATCCCTGACTTTATCATTAGATCACATAAATAT
CCCGATATTATCTTTTTGATTGAATGCAAACCAGATATTCGCTTTCATGAAAGTAAAAAT
AGAGATAAATATGCTGGATATGCAGTTGATGGAGTTTTGCTTTATTCATCTTTTGTATCA
AAGGAATTTGATGTTTTATCTATTGCAATCAGTGGAACTCCTAGTGATTACAAAGTAGAT
GCTTTTTGGCAGCTAAGAGGAACAGATAATGTTAATCATGTTGATGCAGATAAACTTTTA
CCATACAAAAATTACTTACGTTTAATTTTGGAATCAGACGAAGCATTTCGTAGAGATTAT
AATACTCTTTTATCTTATGCTAAAACATTAAATGCTGATTTACACAAAAAGAAAATTAAA
GAATCTAATAGGGCTTTATTAATTAGTGGTATTTTAGTTGCATTACAAAATAAAGTTTTT
AGAATTTCTTACAAAGAAAATAAAACACCAAAAGATTTAATAACATCTTTATTAAATGCT
ATTTCTTCCGAACTAAGATCAGATGAATTAAAAAATAAAAATGCTGATACTGTATTAGGG
GCTTTTAATTTTATTAAATCTAATAAAACATTTGAAGATAAAGTAACTGGCTTATCTAAT
CTTCTATCTGTAATAAATTCAATTAAAGATAATGTGTACACATTTCTTGATAAATATAAA
TATATAGATACATTAAGTCAATTCTATATTGAATTTTTAAGATATGCTAATACCGATAAA
GGTCTGGGCATTGTATTAACTCCATTACATATAGCCCAACTTTTTGCAAAAATGGCAGGA
ATAAATAAAGATACTATCGTATTAGATAATGCTGCTGGAACAGGTGGTTTTTTGGTAGCA
GCAATGGGTGAAATGATCTTAGATGCTGGAGATGACGAAGATAAGATCTTAGATATTAAG
AAGAATCAAATTTATGGCATTGAATATGAAGATAGTATTCTTGCTTTATTAGTATCTAAT
ATGATTATACATTCAGATGGTCGAAGTAATATTTTTTGGGGGGACTCATTTGATATTATT
CCTAATAAGTTATTAACTCATAAAGATAACAACGAAAACGATTCTAAATCGGAGAAAAAG
AAAATCATAAACTATGAAGATATAGATATTGACAAAAATAAAATAGATGTTGGACTTTTA
AACCCTCCATTTAAGATGGCTTCAGATGATATTGAGGAATTTGATTTTATTTTTTCAAAT
CTAAACGCAGTGAAAAAGAATGGTACTGTTATTGCATTAGTTCCAGTTAGCGTTGTTACT
GATACGACAGGAATTAATTATGAAAATAAAAAGAAATTATTAAAGAACCATACGTTAGAA
GCCGTAGTATCACTCCCTGAAGATCTATTTTCAAATAGTAAAACATCTGTTGTCACTGTT
GGAATCGTAATAAGAGCACACGTCCCTCACTCAAAACTAAAAGAAACTTGGTTTGGGTAT
TGGCGAGATGATGGTTTTGTTAAAACTAAAAATCTAGGTCGGTCTGATATAAATAAAAAA
TGGATAGGTGAAAATGGATTAGAGAATAAATGGTTATCTGCATTTATGAATCGTAAGGAA
ATTTCTCAATTTAGTATAAATAAGCAAGTTACAGCTGATGACGAATGGTTAGCAGAAGCT
TATTTAGATACTGATTATTCAAATATCTCTATAGAGAGCATCATTAAACCATTTTTACAA
TATGAAGCATTCAAAATGGAGAATGGATATGAAGAATAACTATGTGTTATTAGGGGATCT
TTTTTATATAGAAAATGGTGTATCTTCAACTGAATATAATATAAGTGACTACAAAATTAA
TACTAATTTTTTACCATATGTTAGACCATCTAAAAAGCAGTCTACAAGTTATTCTGGATT
TATAGATGCAAATAGCGTTCCAAAAGATAAAATATTTCCAGAAGAAACTCTATATGTATC
AACAAATGGAGCCGGAAGCCATACTTATACTTATGTATCTATTGAGAAATTCATACCTAA
TTCAGATGTTGCTGTTTTAATTCCTAAAGAAAATTTGACTTTAGATGAAAAATTTATATA
TGCTGCGTTAATAACAAAAAATAGATTTAAATTTTCTTATGGTAGAAAACCTAAAGGAGA
ACGATTACTTAAATTAAAACTACCTAATAGGAATTATGTTTCTAAATTAGTTGAAAAACT
AGGCAGTGAAAGAACAAATTTTATTACAAAAAACAAAAAAAATATAAATAGAGATTTTAT
CAATAAGAATATTACTAGTTTCAACTCAAATAAGCTTGTTAGATTGAGCAGTATATTTAA
CATAGTCAATGGACTATCATCTAATAATGTAGAAATACAAGATGATAAAATATCCAATAC
ATTCATTCCTTATGTTAGACCATCAAAAAGGCAATCTACCAGTTACGCAGGATTTATTGA
TAAAACTAGCATTCGAGCTGATAAAGTATTTCCAGCAGAAACGTTATATGTTTCTACTGA
TGGTGCAGGAAGTCATACATATTCTTACGTTTCTATAGAAGAGTTTGTTCCGAACAGTAA
TGTTGCAGTTCTTATTCCTAAAGAAAATATGGATCTAGAAACTAAATTATTATATGCAGC
GTATATTACAGCAAATAGATTCAAATTTTCCTATGGAAGAAAACCTAAAGGAGATCGTTT
AGCAGAACTATTTCTACCTATTCTATAAGAATTTAGTATCTATTAGCAAAGGGAGTATTC
CTAACCAAACCTTAGCTGCGAATCAATTATTCGCCTTTGCTTTCTTTAAATGAGAAAGAT
AGACAACCAGTAAAATTGAGCATCTCGCCTATTATTGGGCAAATGTCGCAATTAGTTTAT
CTAGGCGTTTAGTCCACGTATTTCTTGTGGCAGTACGGTATTCAAGGCAAAACGCTTTGA
GCCTACCTGAAAATTCAGGTGGGCGATTTTTTATGTCTGGCGTTTAGCTTTGAGTACCTT
GTACACACAAGGAATACTTATGGCGCAGCATTATCTGCTTTCAAGCAAATCTAAAAATTT
AAATCTCAAACAAATCTTTCGTTTAAGTGAAGATGAAGCCTTTCAACTTTTAAAAGCCAA
TCGTTGGGGAAATCCTAACGATATTACGGACGTAGTATGTCCACATTGCGGAATCCGCCA
CAATGCTTATTTTCTCACTTCTCGCAAACGTTGGTGTTGCAAACATTGCCAACGCCACTT
CTATATTACGACTAATACAGCATTTGCTTTTCATAAATTACCGTTTGTTGATATTTTGGC
TGCCGTTCTTCTCTTTGCGAATGAAGTTAAAGGGATTTGAGCAATAACAATGAGCCGTCA
CCTTAATATTAGTTATAAAACGGCTTTTGTCCTTTGCCATAAACTGCGTGAAGCCCTATT
CAAAACTCGAGATTTAACGCCATTGCAAGGGGAAATTCACGAAGATGGAACGTTGATTAA
CTATAAGCTACGCAAAGCAAATTTTAAAAAGAATCAACATAAACAACGAGATAAAAAGAC
AAATTATCCTAAATTAAGACCAACTAAACGTTTCATTATCAGTCTAAATCAACGTGCTTC
TAATGATGAAACATTGTGGGGTTCAAATAGAACTATTGTGGCAATGGATTACACCGAAAA
CGCTAACATCGTTCTCGCCTTAAACCACTGTTTTGTAAAAGCAGGTAGCGATATTATGTG
TGATGAAAACCTAGCCTATAAAGGTTTGGATTTTCACTACACTCGTTGGAGTGTTAATCA
TAAAGAATGTTATAGTGCCAAAGGTGTGAGTAATAATCTCGCCGAATCCTTTAACGCTCG
TTTCCGTGATTTACATCGTGGCGTACATCACAAATGTGATAACAAATACGCCCTACATTA
TGCTAACCAAGCAGCGTTTATGTCAGATAACCGTCAAAAGTCTAATGGCGAACTGTTTAG
TGATATTCTCAAACGTTGTTTATGGGTATTACCATTAAGGGAATGGGTGGGTTACTGGCA
AGGGAATCATCGCACGCAAGAGCTTATCGGTATGACTGCATTTAGCCCTGAAGAAATTTC
CCAGTCCTACTTTAAAAATCTCAATGAAAGAATGAAGTACGAACAAGAGTTACTGGCAGC
CTAATTCGTTTAACTAAAAACGAATTGAAATGTAAGTACAGGGAAATCAGCTCACCTTTG
GCAAGGTTGAGCGGATTGGCTACGCCCATTGATGGGAAAATTTACATCGCAAGCCAATAA
TATTGGCAAACAAGTGGGGAAATCAGCTAAAATTTGCCAAAAGAAATGCCCTTAACCCTG
TTTTGAAGTTAAGAGCATCGAAAATTTTACTGCGGTTACGATTGCATTTTAGGTTTTGTG
CAACTGCTACATAATACCGTATAGTACAAGGCTTTAAGCCACTTTTTTTTTGAAATATAA
ACAAAAACTACCTATTTTGCCAAAGTCCGAAAATAAAGAAACATGGTATACAAAATAATA
CTCAACCTTACTTTTGTAATGAATGTCATAAAACGTTTATCTTAAAAAATGAATTTTATT
AGCGATTACGTCCTTAGTTTATAAAACGCCAAACGTTTTTAAAAGAATGAAGTGATAAAG
CCAATAAAAAAGACCATTTCCCTTATAAACGTCGTAATGCAAGAAGTGCTTATACCAGCT
TAAAGCGTTATATGGATTTTATTTTTACCTATGAGAAATATTCTAAATTAAATATAGAAA
ATACAATAAATCGCTTAGAGGGATTATTTAGCGAGCTTAAGCAAAAATTAAATAATCATA
ACTGATTAACAAAAAGGCGTAATATTTTGTTTATACAAGATTTTTTAAATAAAAAGAGTT
GCTAAGAATAATTAAAAATACCCATTAGCAAGTATTTTATTTATTATACCTATCAATTAG
ACAATCTGTTTTTTTGCAATGCGCGATGTTTTACTTGATGTACGATATTTGTAATCACCC
CAGCGATATTTACATCACTCCATTCTTTAATGCGTAAATTAGGTTCTGAGGTGTCTAAAG
AAAATAAAATCTTCTCTCCATTAATCTCACTGAAAAATTGGTAGAACTTATACTCTTGAT
TTTTCTCTAATACCAAAAGATCGTTAATTTCAGCAGATTGATTATTCTCTACAATTAACA
AATCATCTAATTCGATCCCCCATGCAATTAAATTAGGGTTTTTCACATGAACCAGAAAGG
TTTCAGAAGGACGACGAACATAAAGAGAATAGAGATCCAGTTTGATTGGGTGCTTTATAT
TAGAATCTCGATAAAGGGGTAAAGGCTGATGGGATTGTGCCAATGTTAGTGATCTAAGAT
ACGCCATAAAAATCCTCTAAAATAAATCTGTGTGTTTATACAGTTATTTTACTGTTTAAA
CACACAGTGTCAATAGGAATTTTGCGTTTTAGTGTAAATTTTTACAGGTAAATCATCAAT
CAATATTTTTTAGCTGTTCTTCAGATAATGTTTCTTGCTCACTATTTTCTGTTTTACCAT
CTTTTACTTTAAACTCTAAATTTTGAAAATAGGCTTCTCGGAAAGTAATGTAAGGATCTT
GAGATTGCTTCAATAACGCTTCTTGTCCTATAAGCTGTGCACGGGAATCTACTCCTTGTA
CGACATATTTTGTGATACTCCAAGGTGTAGCGAGTAAAGATAAAACTGGATAACTAGTAT
CTACTAATCGACCTAAATCTTGACGAGGCGTTGCGGGTCCATACATTGGTAACATCACAT
AAGGTCCTGTAGGCACATTATACGCGCCTAGAGTATCCCCAAATTCTCTACGTTTATCAA
TTTTAAGATCATTGGTCATACTCGCGAAGTCAATTAACCCGCCTAATCCAAAGATAGAGT
TAAACCAAAAGCGAGTAAAGTGGACCATCGCTTTTTGTCCTTCCCCTTCAATTAATCGGT
TTACAAAGCTGGCAGGTTCATCAAGGTTATTTGCCACATTGACTAAACCTGTTTTAATTG
GGCTAGGTACATAATCTCGCCAACCTTTTGCCACAGGTTCAAGAATATAAGGGTCTAGAT
ATTCGTAATTGACTTTCCACATGGCACGGTTAAATCCTTCCAACGGATCTGAACGGGTGC
CAGTTTCAGGATCAATAGAAGCAGTACAAGCGGTTAGAAAAGCGGTATTGAGAACTAAAA
ATAGAAGTTTAATTTTTTTCATATGACTACTTTAAAAAAGGGTTGTGTTGTTTTTCACGT
CCTACTGTGGTATGAGATCCGTGTCCAGGAATAATGATAAAATCATCTTCTAAATCAAAT
AGTTGTGTTTTTATTGTATAAACGAGCTGCTCAAAATTACCTTGGTATAAATCGGTTCTT
CCAATACTATCTTTGAAAAGCACATCGCCACTAAAGGCAATTTTATTCTCAAAATCAAAA
AAGCCGATATGACCTGGTGAATGGCCTGGTAAATAGCGAATATGGAATGTTAAAGCCCCA
ATTTGAATTTTATCACCTGCATTTAACCAGTGATCTGGTAGAAAAGCGGGCGATGCAGGA
AGCCCGTAGCTCTGACAAATATTAGGAAGTTGTTCAAAAAGAGGTTGATCGTTTTGATGA
GAACCAAAGACATCAACATTAAAATGTTTTCTCAGTTGATCGACAGCCATAATATGATCA
AGATGACCGTGAGTAATCAACAATTTCTGCACATTTAATTGCTGTTCTTCCACAAACCGA
ATTATTTTGTCTGCATCATCACCAGCGTCAATAATAACCGCATTCTTTTCGTTATCCCAA
ACGACAGAACAATTTTGTTGGAAAACACTTACAGGGATAATTTGCAAATTAAACATAAAA
TCAAACCGCTTATGAACCACGCCAAGTACGAACAGGGCCAGTGTCGACGTGGACAAAATT
ACTGTGAGGATAATAACCAACCCCCCCCGTTATTCAGGCTTTCTGCTGCCGCTTTTATGC
GGGCAAGAGGAACACCTTCAATACGGAAATCAATGGCTTTACCTAAAATATGGTAGCTAT
TGCTAGCAACGCCTCGACTACGACGGCGTAATCTAGCATTTGTTTGAGCAGAACGATATC
CGCTTACAATAAGAATTTCAGATTTACGAAGACCCAAGCGAGCTTGAATTTGAGTTAATT
TTACGAATAGTTTTGGGTCAATTCGCTTAATTCTGTTGATATGCACATCGCGCATAATAT
GATTTAATTTGTTAAGATCCTTTGCAGCAAATCCGTTAGTGTGATAATTAGCAGATAAGG
TCTCGCCTGTACTTAAGCGTTTTAAACGTAGAATAAGAGGTTTTGGAGTTGACGTTACCG
CATGAACTAAATTAGGTAACAAGGTTGCACCCAAAACTATTCCGCCTAATGCAAGCCATC
TTTGGCGTTGTAAATTTGTTTGTTCCATTTTATCCTCGCATTTGGGTTATTTACCGACAA
TCTCTCCTTTAATCTCTTGAAGGTAAATATATTCAGCCTGACTTCGACATTTTATCAAAA
AGGAAGTTCTAAAAAATAGCCTATCGTTTTCGGAAATTTTTTATTTTGTGGACTAGATCA
CACTTTTTACTTTTTCCCAATCTAAGTTGATTTTAGGTAATGATTTATCAAATTGATAAA
TATCAGGTAAGGTGTATATTTTACCGCCTTCAATCCAGGATGTTACATAATATAAATAAA
CAGGATTATCTGAACGAATAGGTGCAGAAGTTGTTTTTTTGCTTGCAAGAACGTCCTGTT
TTCTCTGCGCTGACCACCCAGCTTCTGCTAATAATAACGTAGCTAGTTCATCTGCTTTAG
CTACACGAACACAGCCAGAGCTTAACGCACGATTTTTTTACTAAATAACCCTCTATTTGG
TGTATCGTGCAAATAGATTGCATCGGAACTTGGCATATTAAATTTATAACGCCCTAAAGC
ACTATCATCTCCCGCTTTTTGACGGATATGATACGGGAAATTATTTTTTCCTTCATAAGC
TGCCCAGTTGATACTATGAGCACTGAATTTATTCCCTTTCCCATCTAAAATTTCATAGCC
TAATTTATCAGCAAGGATTGGATCTTTACGAAGTTTTGGTACTAAATCTTTATTCTTAAT
TGTTGATGGAACATTCCAAGGCGGATTGACGACAACGTTGCTCAGTTTGCTGTACATGAC
AGGTGTTTTGCGATCATTTCTTCCCACGATTACTTTAGACTGTAAAACAAGTTTGCCCTC
TCTGAAATAATAGAGCTGATAGCTTGGGATATTGACAAAAATTCCATTATTAAAACTTGG
AATAAGACGTAAACGCTGTGCATTAAGTGCTAATTGAGTAAATGAAGGCGTGTTTACACT
ACCTTTATTCTCTTTTGTAGATTTTGCTGATTTATTACCACCCTGATTGAGAGCATCATT
AGATGATATTTCAAATAATTTTTGTACGGTTTCTTGGTAAATATGGTTTTTAGGTATTAG
ATCCGTGACAAACTGAGCGTAGCGATCTTGCTTAATCGCTTCCAACCAAGTAGCAATACG
ATATTCTGTTGGTGTTTTAATTGAATAACTTCCTAAATGATATAACCATTGATTTGCAAA
TTGATCGACATTTTCTGTGTAATAGAGATAGTCTAAGAAACTATCTGTGAGTAGAATATC
GCGAGCAAATCCCTCATTCATATTTAGAATTTGTTGTAACGCATTAGCCGATTTAGGCGA
AACGCCGCTTACAGCGAATACTGCATATTCTTTTAAAAACTGTTTTTCTGCCACTTTATC
TTTCCACAAAGGGGCAAACTCATTATTGAGATATACTTTTGCTGTCGTATTGGATAATAG
TAAATGATAGCCTAATGTTTCTTGTTGAATACGTTGCTCGGCATGAATTAATTTTTCGGC
TTCAACGCGTTTTCTTTCAGCCAATTGAAATTGATATTCTGCATTTTGTGTCAGTTCAGC
AATACGGACTAATTGCGCTTTAAAACTTAACTGAGGCAAAATTTGCTCATCAGGAACAGA
TGTTGCAGCATTATGCTGAGAACTAACATTCAACGCACTTCCATTTTCAGCAACCACAGC
ACTAGAAAACAATATTACTGACAAAAAAGTTAAACTTTTCATTCAATTTAATCCATTAGG
AAAATGAGTAATAAATCAGACCGCTTAAACAGCGGCCTGATAAACTTCCACATTATAAAC
GTATTTATTATTTTTTATCAAATTGTAACCAATCAACCATCATCTGCTCCGTTTCTTTTA
AGAAGAAATCTGGGGCTTCATAGTCTTTTGGTAACTGTTCAAGATCTTTGATCTGTTTTT
TACCTTCACGTTTAAAGCGAGCATTTAAATCTTTCAAACGACGAGCTTCATCAGCTTTAC
TCTCTTCTTGACGAGAAGCTAAATTAAGTGAGGTAAATTTACGATCATCTCTTTCCTTAT
TAATTGCGATAGTTTCATTTAAAGCAATAAATTCAGGATTTTTAGCAATACGTTTTTCGT
GATTTTCAGTGAGTTGTGCAACTACATCTCTAGCTTTTGCGACTTCTGAATAAGTTGCTG
CAGGAATTTTATCCCAAGGCAAAGCATTATCTTCAAATCCTTCCCCTGTTTTTTCTGCAT
TGATAATTTCAGGGAAACGAATATCTGCTTCAACCCCTTTAATTTGGGTGCTGCCACCAT
TAATTCGATAGAATTTTTGGATTGTATATTGGATAAAACCTAACGGCTCTTGATCCAAAT
CATAAACCATATTTAAAGAACGGTTTTGTTGAACAGTACCTTTACCAAAACTTTGCTGCC
CGATAATAATCGCACGATTGTAATCTTGCATTGCAGCCGCAAAAATTTCAGAAGCCGAAG
CACTATGACGGTTAATCATCACTAAAATGTTGCCATCATATAATGTTGTACTATCGGTAT
CTTCGTGAACACGAATACGATTAAAAGCATCTCTAACCTGAACAACAGGACCATCTTTAA
TAAATAATCCCGTTAATTCCACTACCTCAGGCAAAGAACCGCCACCATTTTCACGCAGGT
CAATAATCAACCCATCTGCTTTTTTGGTTTTCATCTGTTCGAGAAGTTTACGCACATCTG
CAGTCAAACCAATATAGAAACTTGGAATTTTGATCACAGCAATATTTTTTCCGTCTACTT
TATCAACAGTTAATTTCGCCGCACTGTCTTCAAGACGAATTTTATCCCGAACTAAACTAA
TAATCTTGGTTTTGCCGCCTTTAGCAGGTTCAATTTCAAGATAAACCGTCGAACCTTTTT
TACCTTTGATATTATCGACAACATCATCTAAACGCCAGCCAATCACATCTTCGATTTTAT
CTTTTGATTGCCCCACACCAACAATTTTGTCACCTGCTGCAATTTTTTTACTACGTGCTG
CTGGCGCACCAGGTACCAAAGATTTGATGATCGTAATATCATCTTCCATTGAAAGCGTCG
CACCAATGCCTTCTAAAGACAAGTTCATACTCTCTTGGAAACGTTTAGCTGCACGAGGTG
AAAGATAACTTGTATGCGGATCAATTTCTCTTGCAAAAGCGTTGAGATAAGTTTGCAGAA
TATCATCGGCTTTATTTTGTGTTAAACGACGAATTGCCAAGTTATAACGTTTAGTCAGTG
TTTTCTTGATTTCAGGCCATTTCTTATCTTTCAAATAAAGATTAATAATATCGTTTTTTA
CTCGTTGCAACCAAAGCTCATCAGCTTCTGTGGTAGTTTTCGGGAACGGTGCTTTTTCAC
GATCATTTTCAATTTGATCCTGCCCTTTTAAATCAGGCTCTTTATCTAACAAAGACAAAG
CATATTTATAACGTTCATAACGACGTTTTGTCATTAACTCATACATTTCAAAGGCAATAT
CTAGTTTGCCTTCATAGAGTTCTTCATCTAACTTGGTTGCATACTTAGCACGCAATTCAT
CAATATCAGACTGTAAAAAGGTATTGTGAGAACCATCAAGCCAATCAATATAACGATTAA
AAATTTTCTCAGAAAAAGCATCATCTAGTTGAAACTTATGATAATGCGATTGTGTTAAAC
GAGCCGTAACACGTTTAGTTGAAATACTATGTTGTTCTGTTGGTTTTGGAATGATTAATT
CACTTTCTTTTATTTGAGGTTCTGCAGCAAAACTATTTATGCTACAAACTCCCAAACATA
ACCCAAGTAATGTGGTGAATTTATTATATTTCATATCAATCCTATAAATGCGACTATTTC
TTGCCTTTGGCAAATTTGCTTTCTAATGCGGACAAACTTTCTAAAGATGCTTTTGGCATT
TCTTGTTTTTTCGTTTCAGCCCGTTTTTTGGCATGTGCTTCACGTGCTTTTTGTTTAAAG
AAAGTTTTACGCTCTTCCTTGCGTTTCTCTTTTAATTGTAGAGCTTTACGTTCTGCATAA
GCTGCTTTTGCTTCGGCTAAAGATTGCGCTGCATGTTCTGCTTGTGCAGCTTCAACAACA
CCCGCTTCTTCTCCTTGAAGACCGACACGTACAGCACCTTCTTTACATGCGTGTAAGTAA
CGCCAGCTCATTGTATAAACGCGTAATGCTTGACGAAGCCCCGTTTTACTGATTTTTTCA
TCATCACTCAGCGCTTCAACTAAATCTTGGAAAAGTCCAATTTTTAGAGGTTTAGCTTCG
CCTTCTAAACTAAAGCAAAGCGGAAATTTTTCAGCCAAATAAGCAATGATTTCTTTTGTA
GATAAAGCGGTTTTTAGGTTTTGAATGGTATTAAGTTGTTGTTCAGACATAAAATGTTCC
AATCTAAAAAATGAATGTTAGGTAAGCGAATAAAAATGCTACCTACTATATTTTATTTAG
TTACAGTAGTCCATAGACTTTCCAATAAGTTCCTTATTCTTTAGTAAAAATTTTATTTTT
TAAAATAATATTTGCCTTATACAGTGATAAATGTTGTAATGCTGCCCGTTGAAATTTTCA
ACCATTTTTAGGGGCTGACGCAGATTAGCTCTAATTTTCACACCATTTTCTCAATGTTTT
TAACTGCTCTTTTGGTATCCCAAAGTTAAACCGAAANNNNNNNNNNNNNNNNNNNNNNNN
NNNNNNNNNNNNNNNNNNNNNNNNNNNNNNNNNNNNNNNNNNNNNNNNNNNNNNNNNNNN
NNNNNNNNNNNNNNNNNNNNNNNNNNNNNNNNNNNNNNNNNNNNNNNNNNNNNNNNNNNN
NNNNNNNNNNNNNNNNNNNNNNNNNNNNNNNNATATAACAGGCATTAGCGTTGTTGTCTT
CGTATCATTGACTACCACAGTAAATACTTTTCCTTGCCGTTTCAATATCCCAAAGACAGC
CACTTTTCCTGCCGCTCCACGACCTCGTTTTCCTTTACGATGTCCACCAAAATAGCTTTC
ATCCAACTCAATTTGTCCGTCAAATACTTCATCCACTTCAAGTGCTAAATGATAGCAGAT
GACCTCGCGGATTTTGCGATAAAACAGGATTGCTGAATTGGGCTGAATACCGAGTAAATC
TGCGGCTGATCGAGCAGTTACTTCTAACACAAAANNNNNNNNNNNNNNNNNNNNNNNNNN
NNNNNNNNNNNNNNNNNNNNNNNNNNNNNNNNNNNNNNNNNNNNNNNNNNNNNNNNNNNN
NNNNNNNNNNNNNNNNNNNNNNNNNNNNNNNNNNNNNNNNNNNNNNNNNNNNNNNNNNNN
NNNNNNNNNNNNNNNNNNNNNNNNNNNNNNNNNNNNNNNNNNNNNNNNNNNNNNNNNNNN
NNNNNNNNNNNNNNNNNNNNNNNNNNNNNNNNNNNNNNNNNNNNNNNNNNCTTTAAGCCA
CTTTTTAGCAACTATTTGTCTATTACACCTATTTAATTTTCGCTTAAGTTCACTAAATGA
TCCCTCTAAACGATTTGCCATCTTTTCTATATTTAATTCAGAATGTTTTGTCTGTTACAT
GAATTTCCTACTCCGCCAACCCCTGATCCCACTCTAATGCTTCTTCAGGTAATTTACGTT
GTAATAAAAATCTGCGGTTAGCTTCTGCCTGAGGTTGAACAACCTTACTTGATGGGGTTG
AGAAACTAATTCCGCCGTTAAATAATTGAGACATTGTGCCTGAGTTGATACTGACACCAT
TGAGGCTAATATCCATTGTATAGCCTGACGAAGCCCAGAACTCGCTATTTTTACGGACAA
GGTGTTTATATTGGTTGGCTATGCGTAAATGGATCAGCACTCGGTCGCTGAGTTCGCTTA
AACTGAGCTGTTGTACCATACCCACTTGCATTCCTCGATACATTACAGGGGCTTGAGGGG
TGATGCCATTTGCGTCTGTGGTTTCCACAATGATTGGGAAGCCGTTGCCGTATTGTGTAT
CTGAGGTGTCCGTTGCCCCTAATTTGAACTGTGTTTTTCGTTTGCCATTTCCGGCTTCTA
CGCTGATGTAGTTTTGAATAACGGCATCAAGATTTTTGAAGCCTGTTGTGTCAATTTCAG
GGGAAACGGCATTAAATTTGCTACCTGCTTTGGCAACGATGGCATAATATTGTCCTTCGA
TGTAAGCGGTGGCTTTAACCTGTTTTTTTGCATTGTCTAGCTGTAGCGTTTCAACATTGC
CGATGGTTAATCCCATATACTTAATCGGCATTCCTTTGCTTAATTTAGAAGCATCTTGAG
CAATCAAGGTGATATAAGTATTACCAGAAGTCGCTTTCGTGTAACTGCTGTATAAGGTTT
TGTTACCTTTAGTTCCTTGATTATCAAAGCTAATCGCCCCTTTGAGTGTTCGCATTAGTG
AACCCATTTTGAGATTAACACCGTTGGTAGACACGTTTACCTCTACCGCAGGCTCAACCC
AAAATCGACTAGTTTCCGTCAGCAGATGGCGATATTTAGGTTCAATAAATAGATCAACTT
CAAACTTCGTTTTTTGTGGGCGAATATTAAGTACTTCACCTATCGGGAAGTTGCGATAAA
GCACTTGTGAGCCTTTATCAATGCCAGATAATTCTGTAGCAGACAAACTCAGCGTTGCCT
TTTTCTCACCGCTTACAATACCAGCTTCAGCACTCTCAAGATCTTTGTATAACGGATATT
GTTTTTTCGCTTCCCCTTGAGCTTTATCTGAGAGAATACGAATACCGCCAGCAAGCCATT
CAGATGGAGAAGCAGATTGTACTCTTAGACCATCTAAGCCAACAGCAATATCTAAGTGTG
AAATCGCCACAAATTTGCTGTTCCCTGCGACAAGGGTACGATAAGGCGGATAGATGATGC
CTTGAAATTCTACGCCGTTAAGCGATAACTGGCGTTTCACAATTTCGCCAATTTGTATAT
CGTTATAATAAATGCCCTGCCCTTCGCTTACACCATAAGATTGCGGCGATGAAAGGGTAA
TTGCTAAAACGTTAGGACGAGTGAGCAAATAATCAGCTTCTTTTTGTACATTAAACGTCA
GTTTAGGCTCGCCATCACCCTTTTCAATTTCAAAGTAAGCCCCTCTCAATAGCTCACCCA
CTTTACTCAATTGTTCTTTATTGAGTGCAAATTTAGGTTCTTTCAGGAGAATTTGACTGC
CTGAGCGTAATAAATCCGTATGTGCAGGGTCGATCAATAATTTACCTTGAATAGTCGCTT
TGGTTGGTTTGGTTTCAAAGTAATCTTGTTCGGTTTCATTCAGTTCGAGGTGCGAAAGTA
CGCCAACTTGCAGGTTTTGGAAATATACCGGCGTTTCATTTACTTTTAAATTCGGCATCA
TTGGCAAGGTGATATTGACTTCCGTCCCTCGTTGAGCCAATTTTAAGTTATCGAAAAGTT
GAAAACGTTCGCCCTGTTTGGCATTTGTTGCCATCTCAGGCGAGTCAAAAGCAACAGCCC
CTTGCACCATTGAAGCAAGGCTATCTACATTGAGATTTACGCCAGTAAGATTGGCATTAA
ATTGAATACCGCTAATGTTCCAAAAGCGACTTTCTTTTTTGACGAGATTGGCGTATTTTT
TATCAATAACTACGTCAATTTCGACATTCTTTTGATCTGGAGTAAAGCGGTAATCGGCAA
TGCTTCCCACTGGCACTTTTCGATAATACACGCTTGCCCCCACAGTCATTGAGCCTAAAT
CTGAGGCAACTAATTTCACCAATAAATCGCCATCAGCAACGGTCACTGCAGGTGGTTCAT
CTTCAGCCACAAATTCATCTTCACTAGAGGCATCTTCATCATCATTCGGCAATAAAGTGA
TGTAGTTACCTGAAACAAGTGCATCTAACCCCGACACCCCAGCTAAAGAGGCACTCGGTT
TGACTAGCCAGAACTTTGTTCCTTCTTTTAATACCGATTTCGCTTCGGGATTAACTTCCG
CCTCCACCTCAACCTCTTTTAACTCATTGATAAAATAGACTTTTTTTACTTGACCAATTT
GCAAGCCTTGATAACGAATAGCGGTTTTTCCTGCAGTAATCCCATCGCCTTTACTAAAAC
GAATGGTAATTTTCTGTCCTTGCTCTTGAAGAATTTGGAAAAAAAGCAAACAACCAATCA
CAAAAGCGACAATTGGCAATAACCAAAATGGCGAAATTTTACGAGGCTGTCTAATTTTAG
CAGGAATACTGTTTGGCATATTTTCAGACATCATTTTATCACTTTTAAATACAAGCAAGC
GGCGAGATTTTGCAAAAGGTTTGCGAAATCTCACCGCTCTTGTGTTTATTAACTCATTGA
AAAAGAAGAATTATTTTTTGTCTTTCTCATCACATTTTTGAATATTGCTACATTTACCAT
ACAAATATAAGCTATGGTTTGCAAGCTCAATTCCGTGTTGTTGGCTGATTTCACGCTGAC
GGCGTTCAATTTCAGAGTCTTTAAATTCAAACACTTTACCACAATCCATACAGATAATAT
GGTCGTGCTGGTGGTTCATATTTAATTCATAGACGGCTTTATTCGCATCAAAATTATGGC
GAGTTAAAATGCCAACTTCTTCAAATTGATTTAATACACGATAAACTGTTGCTAATCCAA
TTTCAGACTGACGTTCTAGCAATAATTTATAAATGTCCTCAGCAGAAAAATGCTGCATAC
TATCACGGGTGATTTGCATTAACTCAAGGATTGTTAAACGTGGCCCAGTAACTTTTAAAC
CTACTTTTTTCAACAATTTCACATTTTCTTCAGACATATATCCTCCAATAGATATATTAA
GCTAATTCCGCTAAATACATTTCATCAAAAATTTGTTTACACCAACGGTTTACACGTTCT
TCGGTGAGTTCTGGCTGGCGATCTTCATCAATACATAAACCAACAAAGGTTTCATCATCA
ATTAATGCTTGTGAAGCCTCGAAAGTATAACCTTCCGTAGGCCAGTGACCGACAATTGTA
CCGCCATTAGGTTCAATAACATCACGCACAGTTCCCATTGCATCACAGAAATATTCTGCA
TAGTCTTCTTGGTCGCCACAACCAAAGATACCCACGATTTTTCCTGTAAAATCAATTTCT
TTTAATGTCGGCATAAAATCGTCCCAATCTGCTTGAGATTCACCGTAATACCACGTTGGA
ATACCAATTAATAAGAAATCGTAGGCTTCAATATCTTCCTTCGTGCTTTTTGCAATATCA
CGAATATCCACTAGATTTTCACCTAGTTGTTTTTGAATCATTTTAGAAATGTTTTCTGTG
TTTCCAGTATCACTACCGTAAAATAAACCGACAAGTGCCATTTGAAATACCTATTTACTT
AATTCAATGGAATCTCCATTGAGATAATCGTTTAAAATGAGTTCAATTAACTGCCCTCTA
GACAGCCCTTTTACCGCAGCTTCTTGTTCCAATGCCGCTACCAAATCCGAATGCAATTTA
AGCTCAATCCGTCTTAATCCTGACGAACGATCTCGCCTGAGTTGATTACGTTTATTAATT
CTAACTTGTTGCTCTCCGCTTAGAGGATTTGTGCGAGGTCGCCCAACCTTTGGCATATTT
TCAAACAGATCAAGCGTAATACAATCCGAATCTTGCTTTGCCATTACTACAATTTTTGGG
CTGAGTGCTTCTTACTCAGATGAGAATGAGAAGCTAATTATTAAAGTGCGAACTATAGCA
CAATATAGAATTATTGGAAACGCCCTATCAAAATATTCATTATAAATTGAGATTACCTAA
AACATAATTAGCTATTATTCTGCTGCCATATAACTAAATAAAAAATGTAAACTAATTTTA
TTTAGTCATTACTTAACCTATGTCGGTAATAAGCCACAACCATAATCACCAATCCCCCGA
TAATCATTGGCAATGAAAGCAACTGCCCTCGTGTGATTAAATCCGCTGCCGTATTTACAT
TTGGATCGAACTCTCGGAAGTATTCAACGATAAAACGGAACACCCCGTAGCCAACTAAGA
ACAAGCCTGCCACCGAGCCTGTCGGTCGAGGCTTACGGATATAGCCATTGAGGATAAAGA
ACAGCACTAAGCCTTCTAAAACCGCTTCGTAAAGTTGAGAGGGGTGACGAGGCAAATAAC
CGCCACTTGGAAACATTATCGCCCAAGGCACATCTGTCACACGTCCCCAAAGTTCATCAT
TAATAAAGTTACCAATACGTCCTAATCCTAAACCAAAAGGAATAAGCGGTGCGATAAAGT
CAGCGGTTTGCCAAAAGTTGCGATTTTGACGGCGAGAGGTCCAAAGCATTGCGACAATCA
CACCAAGTAAACCACCGTGGAACGACATTCCCCCTTCCCAAATACGAAATAAATAGAGAG
GATCTTGTAGGAAACGGTCAAAGCTATAAAAGAACACATCACCAATTCTTCCCCCTAGAA
CAACGCCCCAGAAGCCATTAAACAGCAGTTGATCGACCTGTTCGACACTCCATACCCCAT
TAGAATTTTTCGCACGTTTGGTACCAAGCCAATAGGCAAAGCCAAAACCAAGCAGGTACA
TAATGCCGTACCAGTGTAAAGAAACCGGACCTAACTGCAACGCAACGGGATCGATATTAG
GAAAAGTTAAAAACTGTTCAGACATAAATTTCCTTTATTTTAAAAACATATTCACGGCAA
CACACATCAAGAAAACGGCAAAAGCACGTTTTAAAATCGGCACAGGCAATTTGTTCGCTG
CCGTTGCCCCTAATTTTGAGGTAAAAATAGAGGTCAGCGTAATTCCCAACAACGCAGGTA
AATACACATAACCTACCGCATATTGTGGCAAATTCGGATTATCCCAACCACTAATCACAA
AGCTAATCGCTCCAGCTAATCCTAATAAACCACCACAAAAAGAAGAAGTGCCAATCGCTT
TTTTCAGCTCAATCCCTCTGCTATTTAAAAATGGCACAATAAAAGCACCGCCTGCAATGC
CAGCAAAACTGGATAACACCCCGATTACCCCTCCAGCAATCAACGTAGATTGAGTAGTCA
GAGGCTTAGGCTCTGCTTGCTTTGGCTTGAGCGATAAAAACATCTTCAGCGAAAGATACA
GGATCATCACCGCAAAGATTTTTGTCATTACACTTTTTGGCAGATCACTCACAATCAAGC
CTGAAATAAACACCGCCACCATCAACGCAGGTACAAAAAACTTCACAACTGACCATTGCA
CATTACCAAGTTTATGATGGCGTTGTGCTGCCGAAAATGTGGTTAGCACAATCGTTGAAA
ACGACGTACCCAATGCAATCGACATCAACAAATCATCTGGCACACCAATTTGAGGCAACA
AATACACAAGGGTTGGAACAATAATCATACCGCCACCGATACCAAACAACCCTGCTAAAA
AACCAGCAACTGAGCCTAAAATCAAGCAACAGACAAACATTTCCACCATCATTTTTTCCC
CTTAAACACCCGATATGGTTTACGAAGCTCACGTTTTGGCTGAGTACGAAACTCTTTTCT
CTCGTGGGTAAACTCTTTGTTATCTCGATTTTTCTCGCTTTCGACTTTTTTCTGCTCACC
CATCAACACCTGAGCAAACTCTTTCATCACCTTGCGGTACACATCACGTTTAAACGACAC
CACCTGTCGCACAGGATACCAAAAGCTCACCCACCGCCAGCCGTCAAACTCTGGCGTTTT
ACTGGTTTTAAGATTAATAGCCCCCTCGTCTGCCACTAACTGCAACAGAAACCAACGCTG
TTTTTGACCAATACATACAGGTTGAGTTTGCTCATTACGAACTAACCGTTTTGGTAATTT
ATATCTCAGCCAATACTTCGATGCCCAAAGCAATCGCACATCTTTTTTCGCTAAGCCGAC
TTCTTCATAAAGCTCACGGTACATTGCTTGTTCAATGTTTTCCCCCTCATTAATTCCCCC
TTGAGGAAATTGCCAAGAGTTTTGACCAAACCGCTTCGCCCACAGAACTTGCCCTTGCTT
ATTACAGATAACGATACCAACATTCGGGCGGTAACCATCGAAATCGATCAATTTAGACCG
CCTTATTTAATCAATTTGAAAATGGTGTGATTGTTTCATATTTCGGCTATTTGAACAACT
AGCAAGGCAAAAACAAGCGGTGAGATAGCCAAATTTTTTCGCAACCGTGGATAACTCTGT
GGATAACTTGAAAATTTGTTGATAACTTTTTTGGGATAAGTTATCTAACCGCTTGATCTT
AATTCAGATCTTACTTCCTGCCATCGATCATTTTCGATCCCTTTTCACTGTATAAGCACA
CATTTAATCGCTCATTTTATTTTCTTTCTAGGATAACTTAACCACTTTTCAGACTAAATT
GCCATTCTATTCACATTTGATGTGCTTTTATCCCCATTCCCTGTGGATAAAATTGTGATA
GATCGGGATAATGATCGTGTATAACCTAAAATCAGCCCAGATATTTTGCTTTTTTCCTTT
AAAAAACAAAATGTTATTTTATTCTTCTTATCGAAAAAAACAAGTGCTCATTTATTAAAC
ATAATATAAACATTAACAACTATCAAAATAGTGAATTTGTGGGAAAATCATGTTTAATGT
TAGAATCCAGCCCGTTTTTCTAATTGTTCTACAAAATTTTCGTTTAAATTTAGCTTCTCG
GCTAAGTGGGATAAAAATACGATCTCTTTTCTAGAGAGCTCTTGACAGACCAAGCGTGCA
GCAAGGTAAACTTGTGCCGCTAAAGCGGTGTCGTTTCCGACAGTTTTTGCAATTTCATTC
ACGGATACTGGCTCGTGCATTTCATGCAGTAACCATTGTTGTAATTCAGGGTCATTACCG
CCCTCTTTTAAGATTAAAGCTTCTTCGTTCTCATCCAGCTCACCGTCTGCTAATGCAGCT
GCAAGCATTGTACGTAAAATAATTGCTCCCTTCTCTTCCGAACTATCCGCTTCAAAAGCT
GTTTGGCTTAGTTCTGTCGTTTGGCTTGTTGCCTGGTTCTTTTGATAATCTTGATAGGCT
TTGTAAGCCAATCCACCAAGTGCGGCTAAAGAGCCGAGCTTAGTCAAATTAGCTCCGCCG
TTTCTGCCTAACACCATTGATAAAATACCGACCAATGCTGCCCCACCACCAACTTTGGTA
ATAGTATCTACGTTGCCCGATTTGATCTCACCAGCAGTATTTTTGGCAGAACCCAATACA
GAGCTTAATACGTTACCTAAGTCCGATTTACTTTGATTAGCTGTGTTGCCGACAGATTTT
AAAACGCCGTTTAAAATGCTATTAAAATTCATATTGCCTTCCTTTTGGTTAATAAAAAAT
AGTTAAGAGTAGACATTATGTTATCAAAATAATTCAATTTTTTTCTGCAATAAATTTCTT
TGCCAACGCCGACAGTGCATCGGTCACATAAACTAACAGCAAATAACAGAGCAGATAAAG
GGTAATTTCAGAGTAATGGAAAAAACTCATCGCCAGTTTAAACTGCATACCTAAACCACT
TGCCCCAACAAAACCGACAATCAGCGTTGCCCGAATAATGTTTTCCATACGATAAAGAAT
GTAATTGAGAAAAGTACGCATCACAGCAGGATAGATCCCGTAAAACAAAATTTGGTTTTG
TGAAGCCCCATTTTGCATTAAATGGCGTATCGGTTTTTCATCCATATCTTCAACCACTTC
GCCGCACAGTTTGCCTAATACACCGAAATTGTGAATGGCTAATGCTAATGCACCTGGAAT
GATCCCTGGTTTGAAGATAAAGACTAAAATCATCGCCCACATCAATTCCGGTACGGATCG
ACTAAACAGAAATAGCCCCCGACTGATATAATAAGCGACACGATGATACCAGTATGTTCT
GTGGCGAAAGTGTCCCTGTGCCACGTTGCGAGCGGACGGCAGAACCAAAAGGAACATCGC
CATGCCTGCAATGCCTGTTGCCAGAATACTCATCACAAAGGTTTCCCACGAGAGCCATAG
GGCTTTTTGCCACATTTCAGGGTCAAGATAGGCAGGTAGCTCTTCACCCACACCAGCCAT
TCCAACTAAAAATTCCGTGAGATAATCCCAATTTTCCGCTCGAAACAGTTCACTAAGTGC
AGTGGGTTGATCTTTAAGAATATAGCCCCACGACAGCCCGATAAGTCCTAACACAGCCCA
AAATGAATAGCGGATAAAATAGCGGTCGATATGTTTTCTCATTTTACTCGGCTCCTGATG
GCATAGCTCCAGCGGTCAACCAGAACGATTAACCCGATAAGGAAGATCAAGAATGTCCAA
ACCTGATCATATTTCAGATCTTGTAAAGAAAGCTGAATTTGCATACCGATCCCTCCTAAC
CCAACAAAAGAAAGTACCGATGAAGAGCGGATCGCACATTCAAGGCGATACATGGTATAG
CTCAACATCGTCGGCAAGGCTTGGGGCAAATAGCCATAAATCAGACATTGTAACGGCGTT
GCCCCTGCTTCTTTTAGTGCAAAAATCGGCTTAGAAGGCACCGCTTGTAACGTATCTGCA
TAGATTTTGCCTAAGTAGCCAGAATAAGGAATAGCAAGGGCAAACACTGCACCTATCGGA
TTTAACCCGACAGCCACAACAAAGAACCATGCCCAAATCAATTCGTGAATAGCACGTAGA
AAACCCAATATCGCTCGAGCTGCCCCCTGCAAAATGAGTGAACGAAACAGCACACCGGAT
GCAAAGGTGCTTAAGCAAAATCCGCCAAGCATAGACAAAGAGAGTGTAATCAAGGCATAA
GCAAAAGTGAGCCAAGTGGATTGCAAGGCGAGTTTCAGTAAATCAGTAGAAAAGTCAGGG
GACAATAAACTGGAAAATAGTCGATTAAGCGTTGCCCAACCACCAGAATGCATCAACCCT
TTGTCGTTATCCACAGCAAATAGGCTCAACAAAAATGCAAGCAACAACATGCCCGTCAGC
AAATTTCGCCGTTCATTTAGTCCAAGCGGTCGGTTATGTTTCATTTTTTACCAATCCGTA
TAAGACATTGAGTTGCTCTTGAGTGACTTGTTCTGTTTGCAAATCAAACACAATTTTTCC
CTGTTTAATGCCGATCATACGATCAAAATAGGCTTTGGCATATTCCACCGAATGCATACT
GGCAATCAATGTTTTCCCCTGCTCTCTCACCAGCCCAGTCAATAATGCCAAGACATTTTG
TGCATTAACAGGATCGAGTGCGGACACTGGTTCATCGGCTAAAACCAATTTAGGGTTTTG
AACTAACAGACGAGCTATTGCAACACGCTGCTGCTCACCGCCCGACAGTTCAGCTGTCGG
CTGATCGATTTTATCCAATAGCCCGACGGCAGCAAGTGCTTGCTCTGCAATCTGTTTTTC
TTGCGGTTTAACCAAAGAGAACAGAGATCGCCAAAAGCCCCACCGGTTCAGCCTGCCAGC
CAAGACATTGTGGATAACTTCCAGTTGTTTGACTAAATCATACTGTTGATGAAGCATACC
GACTTGTTGAGCAAACTGTTTGTTATCTGGGTAATCTTGAATATTGCAATTTTCCAACCA
GATCTCACCGCTTGTCAAAGGTACGGCACGCATAATGCTATTCATTAATGTCGATTTACC
CGATCCACTCGGCCCGACTAACGCCACGATTTCACCTGAGCGAATGGTTAAACAGATGTC
GTCTAAAACGGCTTGCTTGCCGAAATGTTTGGTGGTGTGGTGGAATTGAAGAAGTGGGGT
TTTCATATTTTATCAATATCAATTCAGTGTTAAAAAATTGTCTTCTATATTACGCTCTCA
CTTCGCTATTTTAGTCTGCCAAATCTCCCCTAGCCCCTCTTTGCTAAAGAGGGGGAACAG
ATCGAAGGAAATATACATTCATCTGAAAAATCAAATACTTTACGTTTATGAAGTACTTCG
ATCTTAAAATTTACGATAAACAAATTCCCCTCTTTAGCAAAGAGGGGCTAGGGGAGATTT
GGCAGAAGATTTTCACGAAGAAAATAAGCGATTACTTAATCAACTTCAACTCTTTCGCTA
CTTTCTCAATATCTTGATAGTTGCTGTTTTGCGTTGGGATAAACTTCTCGGCAGAGAGTA
AATTCATCACCTGCGAGCTTGACGCATCGGCTTTTAATAATGCCGCTTTGACTTTCTCTT
TGGTACCGTCACCAAATTTTTTATCAACAAGATTAATGGTCCAGTTGTAATCATAGTAAT
CTGGTGTGGTGTAGAAAAGCTCGACTTTATCGTGATTAACCTTGCCTTCTTTCACCATTT
TATCCCAGTACTGCTTATTCACCGCACCGATTTGTACAGAACCTGCTTCTACTAAGCCGT
AGGTTTTATCATGCGAACCGCTGTAAGTCGGTTGAGCGTCTAAGTCTTTTTCAGGGTTAA
CTCCGGCTTCTGTTAAGAAAAAGCGTGGCATTAAGTGACCCGATGTCGAACTTTCGCTAC
CAAAAGCAAGGGTGTGACCTTTGACATCTTTAATCTCTTTCACGTTATCTAAGCCTTTTT
GCTTGATAAAGACGGACTTAAATTTTTCATCTTGCGGACGTTGTGCGATAGCTTCAGCAC
CTTGTACTTTGGCACGAGCTTGTACCCCCGTTAAACCACCGAACCAGACTAAATCAATTT
CGCCACGACGGAATGCGGTGACTACGGCAGCATAATCGGTGACAGGCACATATTGCACCT
TTAACCCCGTTTCTTTGCCTAAATACTCTGCAAAACTGTCGAACGAACGGATCATTTCGG
CAGCGTTATAGTCAGGAATAGCACTGATTTTAAAGGTTTTATCGGAAGGTGATGCGATAG
CAACTGAGCTAAACAGCACACTGAGAGCGGTGAAAGCAGTTGCAAAACTTGGTTTCATGG
TGTTCTCCAAAAGAAATGTAAATAAATTGTGATGTTCAAAATGAACGAGCGAAAGATACG
CTATTTTTTATAAAAAACAAGAGATTTCTGTGATTCGTTTGGGAAATCATTTTATCTTTG
ATAATATCATTACCGTTTTTACTAAATATCAAAAATACAATGGCATTAATCGAATACAAT
CCCCCTGTTGAACCTTGGCTTGACGAAGTTTATCGTGATAATCATATTTTAGTGATTAAT
AAACCAAGTGGCTTACTTTCTGTTCCTGGAAATCGCCCTGAATATCAAGACAGTGCGATG
GTGCGTGTACAACAGAAATATGGTTTTACTGAGCCAGCTCACCGTTTAGATATGGCGACA
AGCGGTATTTTGTTGTTTGCATTAAGCAAACAGGCGGAAAAAGAACTCAAACGTCAATTT
CGTGAACGTGAGCCGAAAAAACACTATCAAGCGTTAGTTTGGGGCAAATTAGGCGAAAAA
GTTGGCGATACGGGGACAATGAATTTTCCGTTAATTTGCGACTGGGAAAATCGTCCACGC
CAAAAAATTTGCTACGAACGGGGCAAACAAGCGGTTACTTTCTATGAAATTCTTGCACAT
TATCCCAATAACACCACAAGGGTGAAATTAACCCCTTATACTGGGCGTTCACACCAATTA
CGCGTACACTGTTTAGCCTTAGGGCATCCAATTGTAGGGGATAAATTTTATGCAAATCCG
TTGGCAAAAAGTCTATCGCCAAGGCTCTGTTTACACGCAGAAGCATTAACCATTACACAC
CCAGTTACGCAAGAACTGATGACATTTGAAGCTAAACCTGAATTTTAAAAGGTAGATAGA
ATGAACTTTCAATGGCAGAAATATCCTGAAAATACGCAAAAATTATTCAAACTTTCGATC
CCGATTTTCATCTCTCAGTTAGCTGCTTCGGGAATGGGGCTGGCGGATATTATTATGGCT
GGGTTAGTCAGCGATGATGATGTGTCGGCGATAGCAGTCAGTAATTCGATCTACTTTCCC
TTGTTTTTATTTGTGCTGGGGATATTAAATGCGATTACCCCAACGGTTTCTTATCTAAAC
GGTTCGAGCCAACGTTCCCTGATTGCACATCAAATCCGTCAAGGTGTTTGGATTGTATTA
ATGCTTAGCGTACCGTTAATTTTTATCTATCTCAATGCTCATTTGATTTTAGAACTAATG
GATACCCCAAAAGCCTTTTCAGGAAAAGCACAAGATTATCTTACCGCTTTAAGTGTCGGG
ATTATTCCAGCTTTGCTTGCGGTGAACTTACGCTGTTTTAACGACGGACTATCCAACCCT
AAACCAGCGATGTATATCACCTTTTTTGGCTTAATTTTAAACATTCCGCTCAACTATATT
TTTATTTTCGGCAAACTGGGTATGCCTGAATTAGGGGCGGTCGGTTGTGGTGTGTCAACG
GCAATCGTAAACTGGGTAATGTTTGGGCTGATTTTACACTATTGTTATACCAATCCAGCA
CAAAAGGATATCCGTCTATTTGAAAAATGGATCGAAAAACCCTGTAAAGCAACCTTAAGC
AAACTGTTCAAACTTGGTACACCGATAGGCTTTGCTCTGTTTACCGAAGTGATGCTATTT
GCGGCATCTTCCTTGATTATCTCACCACTTGGCTCACAAGTGGTGGCAAGCCATCAGGTT
GCCTTACAAACGAGCTCGCTCTTTTTTATGATCCCACTCTCATTTAGCATTGCCACAACC
ATTTTAGTTGGGCAAACGTTGGGAGAAAAGCGTGTTGCAGAAGCAAAATATCTGACTTAT
CACGCCATTTTTACGGGTGCAATGGTCGCAATGGGGCTGGCAATGGTGATTTTACTGCTC
AAAGATCTGATCCCCTATGCCTTTACCAGTGATCCGACTTCTATTGTAATCGCATCTAGT
TTATTGATTTTTGCAGCGATCTATCAAATCCCCGACTCTATCCAAGCGGTATGCAATGGC
ATTTTGCGTGGTTATAAAAATACCAAACCTATTTTGCTAACAACCTTAATTTGCTACTGG
TTAATCGGAATGCCACTAGGTACTATTTTGGCTCGTACCGATTGGATCGTTCAGCCGATG
GCGGCGGCAGGATTTTGGCTGACATTCTGTGTCTGCTTAAGTTTAGCCGCAGGGCTATTT
TTCTACTTTATGCGAAAAATTCAGGCTATGCCAGAAGAGATTTTAATTAAAAAACTAGAG
TCTATTAAATAGCACTTAAAGTTATGTCTATCCTTTATTGTACCAGATGGGGATAGACAC
AACTTTACTCATTGTCATTTTATATTAGGTATTCATATATAGCTGAATTATCCAGCTTAT
CTCTTTATCATTTATCCGATACCCCTCTTTCAAATTCGGTTCACAAGAGTTCGAACCAAT
ACCACTCATTTTATAATCGACACACAGAATGTGATACGGCGATTTTTCTAGTTCGTAATG
ATGTTTTTTCAGGGTCAATTCTTCCTGTGTATAAGGGGAAAAATTGAAGCTGAACGGCTG
TGGTGCGGTAATCTCGAGATCTTGGGTATGAAGATATTCACAACCGTAGTGACTGCCGTT
TTCCTGTGGTTTGACGTAGTCTTGATAATTTTGCTCGGCAGTGGTTTGGTATAGACCTAG
TCGGATTGTGTGGTGTTTGTCGATGTAACTTTCACTCTCGCCATAGCCGAAATGTCCTGA
TCCATCAGGAAGATATGGGGCGTGGTCGCACCATTCCCAGATAAAACCACCGCAAGCCCC
TGCATATTTTTCAAAGGTTTGGAAATAATCTTCTAAATCACCGTTAGAGTTCCCCATTGC
GTGCGAGTATTCGCAGAGTAGGAATGGTTTGGTTTGTGGCTGTTCAAAATAGCGATCCAT
ATCTTCTGTGCTGGCATACATTTCGCTATGAAAATCTAACGGGGTAAGATCATTGCGATG
TTCAGAATGTTGATAAATGGTACTTTCATAATGAACCAGACGGCTTGGATCTCGCTGTTT
GATCCATTTTGCACTGGCTTCAAAATTTTCCCCGTAACCTGCTTCATTACCCAACGACCA
GATCAGTACCGATGGGCGATTTTTATCTCGTTCTACATTAGCGTAGGTACGGTCTAAGAT
TGCTTGTTTGTAGTCTGGGTGTCGGGCAAAATAGCAGAAATTATCTATCGTTTGTTGCTG
AATACGTTGGTTATCATCTTGTTTTGCTACATTCAGTAAAATGCTGTGTTCTGGCGTTGG
AACGTATTGCATACTGGCACCGTGGCTTTCTATGTCACTTTCGCTAATCAGGTAGAAGCC
GTAGCGGTCGCATAATTCGCTAAACCAAGGGGCATTCGGGTAGTGGGCGGTACGAATAGC
GTTGATGTTATGTTGTTTCATCAGCCTAAAATCCTGTTCTGCTTGCTCACGGCTGATAAC
ATAACCCGTTAGGGGATCGCTGTCGTGGCGGTTTACTCCGCGGAATTTGATCGGGTGGTT
GTTGAGCAAGAGTACACCGTCTTTGACTTCGATCCGACGAAAACCGACCGCTTGTTCAAT
CACTTCGTTTCCATAGGCAAGGTGTAAGGTGTAAAGTTGTGGCTGTTCGGCATTCCAGAG
CTGTGGTTTGTCAATTTTTACCTTAAAGTGATCGCTTGTCTGTTCGGCGATTAGGCGATG
TTGTGGATCACATAGTTGGAAAGTGAGCTGTTGTGGCGATTGCAGAAAGGTACATTCGAC
CGATAAATCCGCTTGATCTAATGCTTCAGACAGGCTGGTTTTGATAAAGAAATCTTGTAG
ATAATTTGGTTCTCGTTCCAGCAGATAAACATCTCGGAAAATCCCTGACATACGGAATTT
GTCCTGATCTTCCAAATAGCTACCATCACACCATTTAAGCACCACGACATTGAGCTGATT
TTCCCCAGAGATTAAAAAGTCGGTGACATCAAATTCGTTTGTGCAATGACTGACCTGCCC
ATAGCCAACAAATTGTTGATTGAGATAGAGATAAAGGCAAGCGTCCACCCCTTCAAAATT
CAGTAAATAGCGTTTTGTCGATTTAGGCTCGTAGTGGAATGTCCGTTGATATACACCGCA
AGGGTTATCGTGTGGCACATAAGGCGGTTCGAAAGGGAATAGGTAGTTGATATTTGTATA
TTGATGCTGATCGAAGCCTTGTGTCTGCCAGTTTGATGGCACAGGAATGCGATGCTCAAA
AGGCTGAGAAAGAAAATCTTCAGGCAAATCCATCACGCTCGTAAAATAGTTAAATTGCCA
TTCACCATTGAGTAGGGTAAATAGGCTAGATTGTTCACGCTCAAGGGGGGCGAGCTTATC
TTGTGTCGCAAAGGGAATAAAATAGGCGTGATGGGGTGTGGTGTTAATGTGAAATAAAGT
GGGATCTTGGTGATAATTTGGTAACGGCATAACATCAATTCCATTGCTAAGAAATGGCAA
AATGCTATCACTCGCAATCCCTGACTTCAATCCATTGCAATGTAACATTTTAGAAATGTG
ATGAAGCTCACAATTATTTTTATGTTCATTTCTAAAGTTATAGTTTACAACCACATTTTA
CCAATTCTTAAACTCATATATACAACTGCTTTCAATACAAAAAACCATTAATTTCTTAAT
ATTTGGTGATCACAATCTCACCGCTTGCAAAGCTGACTTTAAGTGTATTACTGCGACATT
CTACCTTAAATATCTGTTCATTTTGGCGGATTTCGTTTTCACAGGGCTTCCCTGCCATTA
GTAACGCAATCTGATTTTCGGCAATTTGTAGGGCTTGCTGTTGCTGAAAAATAAGCACGC
TTTGCTTATTTTGCGTATGTTGCCAACGGCTATAAGCTAAATATATCACTGAAAAAATCA
ACATAACGACCATTAATGATGTCAGGCTTTCTGCTTTAATGAGCTTATTCATTTGCTAAT
ATATTCCGTGAATAAGGCAAATAGTGCCAAGATGAAAATTTATTTTCCAGATGTTGAATA
ACTTCTTTTTTATAACTGAGATTTCTTTCTTCTCGTAAATTATCATAGGTGGAATAAAGT
GTACCATACATTCTTTTTCTTCCTGTAAGATCAAATAAATAATCGGTAATGACAATACCG
TAAAAATCTTTTTCTAACTTTTCATTAATATCTTGTAATGCAATCACAATTTTTGGATTC
TCTAGACTACTTTCTGGCAACTCCACTAAATGATTGATTTTATATATTTCCGATTGATAA
GGTAATAAATTCAACCAGTTTTCAATTTTATCCACTTGAATATATTTTTCTTTGGTTGGT
TTAAAAGGATCAAAAATAGATGAAAATTGACAATGAAAACTGTATTTCATTACCTTAAAC
TCAAAAATAACATTTGTCTTTTTTTGTTTTTGACACTCTATTTCAGGATCTATTGCTAAC
TTTTCAATAAGTTGATATTTATCGGTAAGATATTGCTGATAATAGAATAGGCTCACTTTT
TCTTGTTTTAATAAGCTATCTTTATTGAGAAAAATGACTGCAAACAGACCGCTTAATAAT
ATCAAGGTAATTAATAAACTACTGGCTGAATAATAACGTTTCATTTATCACTTCCATTTA
ATAGGTAACTATAAGCGGTAGCTTTATATCTTAGTTGGTTATCTTTGCTAGACGAGAGAG
CCAGTTCTATTTTCAATAATCTATTCTGCTCAAGCCACTCAAAAGATAAATTTTCGACAT
TATAATCAGACATATCTGACATTTTTCGCCAGTTGCCTTTTTGACAATTTGTTAGGATTT
TTCCACAATCTGCTTGGTGACAGAACTGAATTTGACTATCTTCATAAATAAAAATCGCTT
TTTTCTCAAATTTAAAACCAAAAAATTCTCGGCTTACCTCTTTGGTATTATTTACACCAT
TTATTTCGCAAGATTGTTTTTTATTTCGATTACCTACACAGCCATCACTACTTAAATCAT
AGAAAAACATTAGACAATTTGGATTGTTCAGTGAATAACGCTTATTATCGTTTACAAATA
AACTATAATTGGTTTCTTTTCTATTTTGTCCTTGATAATTAAAATGTTGAATATGTTGTT
GAAAATACTCAAGTAATTGGTGAGTATGCTTTTGTAAATTCAATAATTCCCGTTGTTTGA
TTTGATTGCGATAGCTATCACTATAAAAAGAAGATAAACTCCATAAAATAATGCAACCTA
GAAATAAAGATAATAATATTTCAACCAAACTAAAGGCGTGATTAACAACTGGTGCGTTTG
CCTTTTTGAATAACATTAATCACTCCATTTTGTTCTACTTGTAAGATTTCATAGATTTTA
TTTACCGTAACCCTTAAGCACTTTGACTCTAATCGCCCAGACTTTCCATCAACATTAATA
AAAACTTTGGGATATAAACTATTATTTTTAACTACGGCATTTTCTGTTTGATAGAGATAA
TAACTTTTTTGAATATCACAACTTGCGATATTCAAACAGTTACAAGCGATCTGTTTATCA
CTGATTTTTTCAATGGCGACCATACACCATTTTTTATCTGCTACATTTTGGCTGATAGAA
ATAGAATAATTCTGTTTTTGATAGCGTGCTTTAGCTTGAATTTGATAAATAAAAGACTTT
ATCTGATCGATTTCATTATTTAAAACGATATGATCTTGTAAATAAAATAAGGTGGGGGAA
AAGAAATAGAGTGCGATTGCCATTATGCTCATCGCAAATAGAGTTTCAATAATAGTGATC
GCACGAAACATAATATCTCTCCCAAAGTGAGAGAGATATTAGATGTTGAAAGGATTTTGT
AAATAGGCAATTTTTATTTTTTCGACATAGATCGAAAAATTAGAAAGATGTTGTATCTTG
GAATAGACCTACTTTTAAGTCTGTGGCAGTATAGATAATTCTGCCATCAACTTCGACTTC
GCCATCAGCAAGCCCCATCACGAGCTTACGGTTGATCACACGTTTCATATTGATACGATA
AATCACTTTTTTGGCAGTCGGTAGAATTTGCCCTGTAAATTTCACTTCGCCAACCCCTAA
GGCTCTGCCCTTGCCTTTACCGCCGACCCAGCCTAAGTAAAAGCCAACCAGTTGCCACAT
TGCGTCTAAGCCTAAGCAACCCGGCATTACAGGATCGCCGATAAAGTGACAGCCAAAGAA
AGGCAGATCTTGGTTAATATCTAATTCCGCTTCAATATACCCTTTCTCAAACAGACCTTC
TTTGTCGGTGATTTTGGTAATTCTGTCCATCATCAACATCGACGGTGCTGGCAGTTGTGG
ACCTTCGCTACCAAAAAGTTCGCCTCGTCCTGACGCTAAAAGATCGTTGTAATCATAACT
TGGTTTGATGTTAGGTGTACAAGTGTTCATTATTTTGTTCCTGTAATAAAGTAGAAAAGT
CCGTTATTGACGGTTTATGTTACGTTTGCTTGATGAAGACATCTTAACAGACTTTTAAAA
TAGCTAACAGTTGTAAGCTGACTTGTCGGATCAGTGCCCCTTTAACAGTTTGCGAATTTT
TTGGAAAATCGAACCGCTTGTATCTTCATTTTCGCTCTGTTCGATCCCTTGATGAACTAA
CGCAAAAATGGATTTTTTCTCACTGTTTTCAGGCAGATCTTCATCATAAAACGGGTGTTG
CAACAGAATTTGCAAGGCTTCAAAGACATCTTCGACCGCCCAAATATGAAATTTTCCTGC
TTCAATCGCCGATAATACCGCTGGTTTTAAGCTCAAATGAGAAACGCATACCGCCGGAAT
AATAGCCCCTTGTTTCCCCGTTAATTCCCTTGCTTCACAAACATTGAAGAAGCCTTCAAT
TTTCTGATTAACGCCCCCTACGCTTAATACATTCCCAAATTGGTCAATCGCCCCTGTCAC
CGCAAGGGATTGTGGCAACGGCAACTTGGTTAAGGCACTGATAAGCACGCAGAAAATGGC
TAACGATGAACTATCCCCATCAATTTCACCATAAGATTGCTCAAAGGCAACGGACGCTGA
AAACGGAAGCTGTGTCGGTAATTCCAGTAAATTTGCCAAGCAAGATTGAGCGATAATAAT
CCCTTTAGAGTGAATATTGCCCCCCAGCTCCACTTTGCGTTCAATATCGTGAATTTCTCC
ATCACCATATTGCACGTTACAGCTAATGCGTAATGGCTCACCAAAACTATGGGGAACACC
ATCAAACTCGACCACAGATAAGCCGTTAATTTGCCCGATGGTTTCTTCTTCCGTTTCAAT
ATAAAGCTGATGATTTAAAATATCATTTAAAACAAATTTATTTAATACACCAGATTGTTT
TTCTAAATAATCAAAATAATCTTGAATATGGTTAAATTGGGTTTGTTTTGGATAAAAATG
TTGTAATCCTAATAAATGTTTTTTTAATAATGTCGGTGAAATAGAAATTAATGTTTGGTT
TTCACTTTCACGAATATAATAATGTAAAAGCTGATTTAAACCTGTTTTAGAAAAGGTTCT
ATTTAGATATTTTTTAGCTGAAGATTGAATATAGCTTCCCCATTGTTCGCTATTTTCTTC
ATCAATATTCAAATACGACTCGATTTCAGCATATTGGCAAAATTGATATAAATCTTCATC
ATAATTATGTAACGTTGCAATATCATCTCGACTACCCACTAATATCAATTTGAATTGAGA
TTGAATAGGCATAATTGCTTCAGGTAATTTACCTGCAATAATAGGATCAAACTGCCCAAA
TAACAGAGCTTGTTTTAATTTATCCCATTGCACAATATCTAATAATAATGCACTCACATT
TAAAATAAGAATACCCTGATGAGCTTGCTCAATCGCCCCTGCCACCGCTTTAATCTGATT
TTCTTTTTCTAAATAAAGACTATATCCAAATAAACTTTGGCGATTAAATTCTGTTTTTAG
CACCGTTTGGCAATGCAAATTTTCAAAATAGTCCGTGATTTCATTTAAAAATTCGGGAAA
TAATTCCGTTTTCAAAATGAGTGCCGAACCAAATTCACTCAGGGCAAATTGTTGCATTGC
CTGCTGTGTATTTGGTTGAAAATCCAAAAATCTCACCGCTTGATCGGTCTGTTTGAAAGG
ATAGTGAACGCTTAATGATTGCAACGATAATGGAGATACTTGCACAAATTTGCCTCTTTA
TAGAAATTTGCTTCATTATACCTATAATTACGCTATACTTCACAAATAATTCGGAGGCAA
AATGCGATACCAAAAACTTGAAATTCAAGAAGCAAGTTGGAAATGGAAATACTTGCTGAA
AAAATATCGTGAAGGCGAAAATATCACCAAATACGACGAACAGAGCTTGATCGAATTGAA
AGTTCAATTATTAACCACCTTACAAAACTCGCCCGAAGAGATCGAGCAATGGATTAAGGC
GGAAATGACATCTGAGCAACGCAAGAAAATGCGTCAATCTATTCGAGCAAGACGCAAGCG
TTTTTTCAATGCCGAAAAGCAATCTACCCGTAAAAAATCTATCGATTTAGAATACGCCAG
CTGGCAACGCCTGTCCAAGCAAGCCAAAGAAATGGATCTGACCTTGTCTGAAACCATTCA
CTATTTGATTGATGAATTAGAGAAGAAACAGATTTATGCAGAGCAAGTGGATAAGATGAA
AGCAAATTTGAAGGCGTTGTTGGGATAGCGTCATTTAAAACATAGGGAGTAACAGGCAAA
ATGGCCCCTAAAAAGTAGCCTTAAATTGTGCTTTGTGTAATTACTTCCCTTTCACCTCAA
TAATCATCACTTCCGATTGTGAACCTAAACGCATCGGAATCCCCCAAAATCCGTATCCCG
AAGTGACAAAAAAATGTCCATTGCCGATTTTTTCATAACCGTGAGCAAGTCGGTAAATAA
AGTGAGTAATGATATTCGCTGGGAAAATTTGCCCATTATGGGTATGTCCCGACACTTGAA
TATCAATAGGCAGTTGAGCGTGTTGCTCAATTTGTGTTGGGCGGTGATCCATTAGGAATA
CAGGTAAATTTGTATCCACCTGAGCCAATAACTCTGCTGTTTCAGGGCGATTTTTCACTA
ATTCATCATTACGCCCAATAATGGTAAATTTTCCGTCTAAGGTGACCGCTTGATCCCATA
GCACCGTAATACCAGCTTTAGTGATTTCTTGATAGATTTCAGCTTCAGCCCCAAAAAAAT
CGTGGTTTCCCATTGTAGCATATACCCCAAGCGGTGCTTTTAACTTTGCCAAATGCGGTT
GCATATTTTCCGCCAAATAGGCTTCAACATTATCGTCCATAATGTCGCCAGGGAGCAAAA
TTAGATCAACTTGTTCTTGATTAAAGATGGTTGCTAACTTATCTAGCTGTTTCCCCCCGA
AAAATTTCCCTAAGTGGAAATCGCTGGCGACGCCAATTTTAAGTGGCTGTATAGGTTTAT
CTAATGTGACTTGATAATGCACCACTTTAGTTGAATAGGCGTTGTAAATAGTCAGCCCAA
TTAACCCGAATAAAACAGGGATATAGCTTATTTTAAGCCAGCGATTAAGGTTATTTGGCG
AGAATATCTGTTTGCCGACAGTATAAATTCCCCCAAAACAGAAGCTGATAAAAAAGATAA
ATAGAAGTAATGTGAGTATTAAAGCAATTAAGCGGAAGTTTGGCAAAATGCGTGTAACGT
GCAATATCATCAATAGATTTGCTGCGATATAGACAGAAAATGTGATGATCTTGCGACTTT
TATTTGATAAATCGCATAGCAAAGTTACTGTTTTAGAAAAACTAAAGAGCAGAAATTGAA
GTGCGATAACTGAAACGGCGGTGATAATGTAATAGCGATATTCCATATTTATTCTTTCCA
AGAAAAAAAGCCCAACCAAAACGGCTGGGCTTAAAGTATAGCAAATACAAGTGTAAGGAG
AAAATAGGTCTTTAATTAGCTTATTTTGCTAATTTTTGACGAATCGCATTTGCTAATTCC
GGGCTAACTTTTTCAAAGTGAGCCATTTGTCTTTCTACGATTTCAGGGATAGTCACACCT
GATAAACCTGCAGCAAAGTTACCTGCTAAGCGATCTTTTTCTTCCGCTGTAAACAAGTTA
TAAAGTGCTGCCGGTTGTGAGTAGTAATCTTCATCGTACTCACGGAAGTTAAAGTGTGCA
GCTTCACGCTCAATTTGTAATGGTAATTGATCGTGGGTTGGCACATAAGTATCAAAACGG
TTCGGAGCGTAGTTAGGGTGGTTACCACCGTTTGCATCTACACGCATTGCACCATCACGG
TGAGTCGTGTGGTATGAGCATTTTGGTGCATTTACAGGGATTTGGTGGTGGTTTACACCT
AAACGGTAACGCTGTGCATCTTGGTAAGAGAACAGACGACCTTGTAACATACGGTCTGGT
GAGAAGCCGATTCCCGGAACGATGTTAGATGGTGCAAACGCTGCTTGCTCTACTTCTGCG
AAGTAGTTTTGTGGATTGCGGTTTAACTCTAATACACCCACTTCGATCACAGGGTAATCT
GCGTGTGGCCATACTTTAGTTAAGTCAAAGGCATAGTTATGTTTGTGAGCATCTGCTTCT
GGCATAATCTGCACTTGAACAGTCCAACGCGGGAATTCACCACGCTCAATCGCTTCATAT
AAATCTTTTTGGCTAGATTCACGATCTTCACCTACAACTTTAGCCGCTTCTTCGTTAGTG
AAGAATTTGTGACCTTGTTGTGTTTTGAAGTGGAATTTCACCCAGAAACGCTCGTTGTTT
GCGTTTACAAAGCTATAAGTGTGGCTACCGTAACCGTTCATATGACGTAAAGTCGCAGGA
ATACCACGATCTGAGAACAATGTCATAATTTGGTGCATTGATTCAGGGTGACGTGACCAG
AAATCCCACGCTGCATTCGCGTCACGCAAGTTAGTTTGTGGATTACGTTTTTGTGTATGG
ATAAAATCTGGGAATTTTAATGGATCACGGATAAAAAATACGGGTGTATTGTTACCCACT
AAGTCCCAGTTACCTTGTTCTGTATAGAATTTTAATGAAAAACCACGCACGTCACGCTCT
GCATCGGCAGCCCCACGCTCACCAGCAACAGTTGAGAAACGTAATAATACTTCAGTTTGT
GCTCCCGGTTTAAATACTGCAGCTTTTGTGTATTTGGTAATATCTGCAGTGACAGTGAAT
GTACCGTAAGCTGCTGAACCTTTAGCGTGAACCACACGCTCAGGAATACGCTCACGAGCA
AAGTGTGCTAATTTCTCTTGAAACCATACATCTTGTAAAAGAAGTGGACCACGTGGGCCA
GCAGACATTGTGTTGTCATTATCAACAACAGGGGCGCCTGCTGCTGTTGTTAAGGTTTTT
GATCCGTGATCAAATGGACATTTATACATAGTGAATTTCCTCCAAAAATAGCTTATTAAT
AGGTTACGAGTATTATCATTGATAGTTATAAGTTTGTAAAACTATTGAATTAATAAAAAA
ATACTATTAATTTTCAACGCCAATCTTTATTTGGTTTATTTATAAATCCGCCTCATCACC
ACGATCTTGTAACCATTGTTTGCGATCTTCAGCCCGTTTTTTAGCAAGCAACATATCCAT
TAATTCAAAGGTTGAAACCTCTTCATCATCGCTATTATCTTCTAAGGTTAGCTGAACTAG
ACGTCGTGTATTTGGATCCATTGTCGTTTCACGCAATTGACTTGGGTTCATCTCACCTAA
ACCTTTAAAGCGTTGAACATTTGGTTTTCCTTTTTTCTTTGCAAGACGAGCTAAAATAGC
CTCTTTTTCAGATTCATCTAATGCGTAATGCACCTCATCTTTACCAATATCAATACGGTA
AAGTGGCGGCATTGCAACATAAACGTGGCCATTTTTTACTAATGTTGGGAAATGGCGGAG
GAACAAAGCACACAATAATGTGGCAATGTGCAAACCATCTGAATCCGCATCAGCAAGAAT
ACAAACTTTACCGTAACGTAGTTGGCTTAGATCTTCATTGTCAGGATCAATGCCCAATGC
GACAGCAATGTCGTGTACTTCTGTAGACGCGAGAACTTGATCAGGTGATACTTCCCAAGT
GTTGAGAATCTTACCTCTAAGCGGCAAAATCGCTTGAAACTCTTTATCTCTCGCTTGTTT
TGCAGAACCGCCCGCAGAATCCCCCTCTACAAGGAATAGCTCAGTACGTGTTAAATCTTG
TGAGATACAATCTGCCAATTTTCCAGGTAAGGCAGGGCCACTAACCAATTTTTTTCGTAC
GACTTTTTTTTCGGCTCTAAGGCGATTTTGTGCAGAACTGATTGCCATTTCAGCCAGTTG
TTCAGCAACCTGTACGTTTTGGTTTAGCCATAAACTAAAAGCATCTTTTACACTATTTTC
AACATAACTCGCCGCTTGTCGTGATGATAAACGCTCTTTGGTTTGCCCTGCAAACTGTGG
TTCTTGCATTTTAAGTGATAGCACATAGCAACAACGCCCCCAAACATCGTCGGCAGTTAA
TTTGACACCTTTAGGCAACAGATTTCTAAAATCACAAAATTCAGCCATTGCCTTAAATAA
ACCTTGGCGCAAACCATTGACGTGTGTGCCGCCAAGTGCAGTTGGAATCAAGTTTACATA
GCTTTCATTGATCTGCTCGCCACCCTCTGTGAGCCAGCTTAACGCCCAACTCACAGCTTC
AGTTTCCCCAATCACTTCACCAACAAAAAGAGGATTTGGCAGATATTCATATTCTTTCAA
TGCATCTGTTAAATAATCACGCAAGCCATCTTCGTAGTACCACGTTTCTTGGGTATTATT
GATATGGTCGGTAAAATTGATCGTTAATTTCGGACAAAGTACCGCTTTGGCTCGCAATAG
ATGACGTAAGCGACTAACCGAAAACTTCGGCGAATCAAAATATTTTGGATTTGGATAAAA
GCGAACCGTTGTGCCTGTTTGGCGTTTTGGACAAGAACCGATCACTTTCAGCTCTTCCAC
TTTAACGCCATTTGCAAAAGCAATGGTATAAATCTCGCCATTACGTTTAATGGTGATCTC
AACACTTTCAGAAAGGGCATTTACAACCGAAATCCCTACACCGTGCAAACCGCCTGAAAA
GGTGTAATTTTTATTAGAGAACTTACCGCCTGCGTGCAGTTTTGTTAGGATAAGTTCCAC
CCCTGAAATTTTTTCAGTCGAGTGAATATCCACAGGCATACCCCGTCCATTATCAACGAC
TTCAAGGGAATTATCGCTATGTAAGATAACATCAATTTGATTAGCAAAACCTGATAACGC
TTCATCGACACTGTTATCAATTACTTCTTGCCCTAAGTGATTTGGACGGGTGGTATCAGT
GTACATACCTGGGCGAAGTTGCACAGGTTCAAGATCTTTGAGAACGGTAATTTCATCAGC
ACCGTAGCGTTTTTCTGACATAAGTATCTCTTTACAGCCTATAGGAAAACAGAGAAATCA
CTCTAGTAAGGTTGAGCGATTAGATTCAATGAAAAGATTCTTTATATTGATTAAATGAAA
GAAGATCTATATGGAAAATCAATCACGAAAATTATTAAATTGAAGAGGCTGCCCTAATTC
AGCATTTTTCACAAGCTGTATTGTCGATTGTAAATCATCACGGGATTTTCCTGTTATGCG
TATGGAATCTCCTTGAATTTGAGCTTGTACCTTGATTTTAGAGCCTTTAATAAGTTTAAC
AAGCTGCTTAGCCATATCGGACTTAATCCCTTGTTTTAATTTAATTTCTTTTGTGTAAAG
TTTACCATGATGTTCACTTTCAGAAGGAATATCTAGGGAAGTATGTTGAATACCACGTTT
AATACAGCATCCTATTAAAATTTCAATTAACTGTTCAAGTTGAAAATCAGATTCTGTAGT
AACCCGTATAAGTTCATTTTTTTCATTAAGTTCTATTGTGGCATCAACTCCTCGAAAATC
ATAACGTGTACTTAATACCCTATTTGCATTTTCTACTGCATTGCGTACTTCATGTATGGT
AAGTTCAGAAACAATATCAAAAGATGACATCTTATTCTCCTTCTATGAAATCAAATCAGA
GTTTTTTCGCAATTCTACCATAGCATTCCACAAACTATGAAATTAATTCTTATAAGATTT
CTTGATGTATTTTATTAGATTGAAGAATTGTTGACGTCCAAGTCTTTAAAGACGAAGGCT
CCAACTAGCTCCGATTGATTGTTATAGGCTACCCTCGGTGAGCTCTTTCTGCTGAACGCT
TATTATCAAGTAATCACAAACTTAACAAGATTGAAATAACTTACGCTATTTGTACCTTAT
ATCTCCGCCCGAAAGGGTAAGTTTTATGGCACATAGCTGATAAAAGCCAAAAGCCACCTC
AATTTCTCAAGGTGGCTATATTCAATAAATCAACGCAAATTACGCTTGACCTTTCACTTC
TTTACGACCGTTGAAAGGTGCTGGTGTACCTGCTGCAGCTAATGCTTCTTCGATACGGAT
TAATTGGTTGTATTTCGCAACACGGTCTGAACGGCTCATTGAACCCGTTTTGATTTGACC
TGCTGCTGTACCCACCGCTAAATCAGCGATAGTTGCATCTTCAGTTTCGCCAGAACGGTG
TGAAATAACCGCTGTGTAACCTGCATCTTTAGCCATTTTGATTGCTGCTAACGTTTCAGT
TAATGAACCGATTTGGTTGAATTTGATTAAAATTGAGTTTGCGATACCATTTTCGATACC
ACGGCTTAAGATCTTAGTATTGGTTACGAATAAGTCGTCACCTACTAATTGAACTTTGTC
ACCTAATACTTTAGTTTGGTATGCAAAACCTTCCCAGTCTGACTCATCTTGACCATCTTC
GATAGACACGATTGGGTACTCTTTGCATAAGCCTTCTAAGTAGTGAGTAAATTCTTGAGA
AGTGAATGATTTACCTTCACCTTTCATTTCGTATAAACCGTTGTCTTTGTTGTAGAACTC
AGAAGACGCACAGTCCATCGCTAAAGTGACATCTTTACCTAAAACATAGCCTGCTTTTTC
TACTGCTTCTTTGATACACGCTAAAGCGTCTGCGTTAGAAGCAAGGTTTGGTGCGAAACC
ACCCTCGTCACCCACAGCAGTATTTAAGCCTTTCGCTTTTAATACTTTAGCAAGGTTGTG
GAATACTTCAGCACCGATACGAAGTGCTTCTTTTAATGTTGATGCACCCACTGGTTGGAT
CATAAACTCTTGGATATCAACGTTGTTGTCTGCGTGCTCACCACCGTTGATGATGTTCAT
CATTGGTAATGGCATAGAGTACACGCCTGGAGTACCGTTAAGCTCTGCAATGTGAGCATA
AAGTGGTAAACCTTTTGATACTGCAGCCGCTTTTGCGTTTGCTAAAGAAACCGCTAAAAT
TGCGTTTGCACCAAATTTAGATTTATTATCTGTACCATCCAAGTCGATCATAATTTGGTC
GATTTCAGCTTGGTTAGATGCATCTTTACCTACGATTGCATTAGCAATTTCGTTGTTTAC
TGCAGAAACAGCTTTTAATACACCTTTGCCTAAGAAACGTGCTTTGTCGCCATCACGCAA
TTCTAATGCTTCGCGTGAACCTGTTGATGCACCTGATGGCGCTGCTGCTAAACCAACAAA
ACCACCTTCAAGGTGAACTTCTGCTTCAACAGTTGGGTTACCACGTGAGTCAATGATTTC
ACGACCAATTACTTTAACGATTTTTGCCATTGTTAATATCCTCTATGAGAGTTAATAGTT
AATGTTGAAAAGACTTGCATATAGTAATGGGATTTTACAAATTTGTCTTGTAAAAAAGTG
ATGAGCTTCACAAAAATTTAAGGGATATTTGATCGAAGAGGGATTTTTCTAAATTAAGAC
CAATTATATATTCAAGTATTAAATACCGATATAGACTTTTTTCTATCATCATTAATATGG
ACTAAGCTATATAACATCTAATCTACTTTTACGATCACTGGCACAAATTCTTCCTTGCGT
AAGAAATTTTGTTCTCTAAAGTTAATCGGAAAATGGCAGGCAAATTCGTGTTGGCGGAAT
TTGCGTAGCGGTGGTTTAACGACACATTTTTTCTGCGCAAAAGGGCAACGAGGCCCAAGA
CGGCAACCAATAGGCATATCTTGTAACATTGGAACTGAGCCTTTAAGGGTATTCAAGCGA
CCTTTAAAAGGCAAAGGTTTAGAAAAATCGGGTACGCTATGCAGTAGTACTGCGGTATAA
GGGTGATAAGGGGTTTCCATAATGGTTTCTTTCTCTGCAATTTCAACGGTTTGCCCGCAG
TACAAAACGTTAAATGAATCTACCCACTTGTAAATACTGAGCATATCGTTACTCACTAGA
ATAATAGACGTACCAAGATTTTTGTTCATACTGGAAAGCAAGCGATAAATTTGTAGCTGT
GTAGTTGATTCCATTGTATTGGTTGGTTCGTCAGCCACGAGCAAGCGAGGCTGATTTGCC
ACTGCCATTGCAATCATCACTTTTTGTGCTTCACCTTCGGTAATATCCGTTGGATAGCTT
TGCATAATATCTTTATGATCTTTTATCCCCACTTTGTGTAGTAATTCAATGGCTTTTTTC
TTTTTCCAACCAAAACGTTCCCACCACTTGCCTTTAAAGCGGATAGTTTCGATTAATTGT
TTACCAATACGTTCGCTTGGATCTAAGCAAGAGAGTGGATCTTGGAAAATCATTGAAATC
TGATCACTAACCAGTTTTCGGCGCTGATAGGGGGAAAGTTTCAGTAATTCAATATCGTTA
AAGCGAAAGCGGTCGGCAGTAATGATCCACTCGTCTTTGACTAATCCGCAGATCACTTTA
GCAATTAAACTTTTTCCTGACCCTGATTCGCCAACTAAACCACATATCTCACCGCTATCA
AGGGTAAGATTGATATTATCTACCATTTTTATACGCCCGTTTGGCGTGTCAATTTCGATA
CTTAAATGTCTAATATCCAGTAATGCCATTGTTTCCCTTCCCTAATAACGATATTTTTCA
AGCACCCGTATAATGCTGTTTCCAAGCATTGTAATGATAAGTAGAGTAAAAATGATAGCA
AATCCAGGAAGAATGACCGTCCAAGGGGCAACATAAATTAATTCAAGAGAATCGCGGATC
ATCGCTCCCCATTCTGGCGTTGGGCTCGTTGCCCCCAGTGAAATAAAGCTCAATGCACTG
ATGTCTAACACGGCAATAACAAAAATATGCGCAAGTTCTTTGACGGCAATCACAGTTAAA
TTAGGTAAGATCACTTCACGGATTAAATATCGTTTTCTTGCTCCCTCTAGTTTTAAAGTG
ATGACATATTCTCTCGCCAGCTCCCGTTGGGTCATTTGATAAATTTTATGGATAAAGTGA
GGCAACATAGCAAGAAAAATGGCCAACATTGCATTAATGAGCGAGGCCTCCATTAAAGTT
GCAATGATTATGGCAATCAGCAAAATCGGCGTAAATAAAAAGGTATCAAAAAGATGACTG
AGAATAAAAATAGATCCACTCCGTTTTGTCCCTGCAATCACGCCAAGAATGCCACCTAAA
ATACCGATAGCAATAGTAATGACCAATGCTGAGCCAACGGTATAGTAGAAGCCGTAGAGG
ACGCGACTGAAAATATCTCTTCCTAGATCGTCTGTGCCAAAAAAATGGCTAATCTGACCG
CTATCACTCCACGATGGTGGCATTAATTCCATACCGATAAATTGCCGATCGGCAGCATAA
GGGGCAAGTAAATAGCCAAAAAAAACCAATCCCATCAGAAGAATAAAGAGATTAAGGCTG
ATGAGTGCAAAGGTATCTTTCCTCAACTCTATCCAAAATTGGCGTAAATACGCAGATTCT
CGAAACTGTTCGGGGTCTTGTGCGAGTAGCATTCTTTATTACCTTTTTACTAATACTGAA
TATAACAATAACATCTTTTACTCTTAATTCATTTTTTGATAGACAGTATAGCATTCTATT
CTTGTTCTAACATCGCCAACAAATGTTGTTTCAACATCGCCTGTTCTTCCTCCGCCAACG
CCCCATTTTGCTGATTGCTCACCACAAAAAAATCCTCCACCCGTTCACCAATGGTCGTAA
TTTTAGCGTTAATCAAATTCAACTTAAGCTGCCCGAAAATATACCCAATTTGAGCCAACA
ACCCCTCTCGGTCTAAGGTAAATAGCTCAAAAGCGGTCTGATTTGGCTGGGAATTTGCTA
AAAAACGGATCTTGGTTTTTCGCTTAAACGCCTGATGTTTAACGGATTTTTTACTTGGAT
TAAACACTTTCTCCGTATTCGCAAGCAAGGTTTTAACCAATGCCGACTGAATTTGTTCAC
TTCGCTCATCATCGAGTGGCTCACCGTTCATTTCCGTAATAATAAAACTATCCAACACCA
AACCATGATCGCTCGTAAGGATTTGAGCATCGTGGATACTCACTTTCTTCTGACTTAACG
TCTGTGCAATTCTCGCAAAAAGCTGGGCTTGGTCTTGGCAATGCACAAAAATTTCTGTCG
CTCCCCGTGCATACTGATTGCTAATCAACACCATCGGCAACGCAGGATCTTTTAAATAAT
GCAAGGCGTGCCAATAAAGCTGTGTCGGGCTGTTTCGCACAAAATAGCTTTCAGGACAGG
ATTGCCAAAATTGCAACAGCCGTGTTTTTTGTTCCGCCGAAATTACCCCCTCAAGCTCTG
CATAGGCTTGCTGCTGATGGGCTTGGCTCAGTTGCTGATGATTAATCGTTTCCTCACTGC
CTAACTGCAACTGCTGTTCGGTAAATTGAAAAAGTTTAAGGAAAAGCGACCGCTTCCAAT
CATTCCAAAGGGTTTCATTCGTCGCACAAATATCCGCAACGGTTAAACAGGTTAAAGCAG
CTAAAGCGGTCGGATTTTTCACCACATTTGCAAAAGTTTTCACCACATCGGGATCGTGAA
TATCCCGACGTTGTGCCGTAATTGACATCGTCAAATGCTCTGCCACCAACCACGCCATAT
AATCACTTTGCTCTTGAGAAAAGCCGTGTTGTTGAGCAAAAGCACGCATATCTTCCGCCC
CAACTTTAGCGTGATCGCCCTCTCTGCCTTTAGCAATATCGTGGAACAAGGCTGACAAAT
AGAGCAACGGACGGTCTGCCAGTGTCGGAAACAGACGACAACAAAGCGGATGTTTTTCGG
CATTTTCCTGTTGCAGAAAACTTTCTAATTTAAGCATCACCTGAACCGTATGCTCGTCCA
CCGTATAAATATGAAAAAGATCAAACTGCATCAAGCCTTGAATACCAACCCATTGCGGTA
AGTAAGCGGTTAAAACGCCCAACTGATGCATTGGCATAATGGCTCTTTTAACCACATCAG
GCTGAGAAAACAGCCGAATAAAGCGATGTCGAGCTTGAGGCAGTTCACACAACGGCTGGT
TTAAGGTCTGTAACGCCAGCCGAAGTTGTCGCAACGTCGTACTGGCTACACGCACCTGCG
TATGCTGAGTGAGATAGAAGAAAAGATCCAAAATCCGCTCAGGTTGTTGCTTAAAAATCA
AAGTGTTACTACAAATTAGCTGTTCCCCTTGCAAATAAAAATAGTCATCAAGCGGCTGTT
TTTGCTGTACATTTTGCAAAGCCTGTAGCACCTCTTGATGAAAATGATTGAGCAACAATT
GCGTTAATTGCGAAATAGATTGCGTCGCCTGAAAGAAATCTTTCATCATCGCTTCCACAG
GCTGATTACCCTCGCCCTGATAGCCTAACTGCTCACTCAGTTGTAACTGGCGATCAAACC
GCAAGCGGTTATCGTAACGCTTTAATTGCAAATGCAAGGCAAACCGCATTCTAAATAACG
TATGTTGAGCCTGCTGAAGCTCAATAAATTCTTCAGGATAGAGCAAACCCCGACTAAACA
AACTCTCTAGGCTATATAGCCCATAATGGCGTAACATAATCCAAGAGAGCAAATGCAAAT
CCCGTAGCCCCCCCGGACTATGTTTTAAATCAGGCTCAAGGTTATAACTGGTATTATGAT
AACGGGCATAACGTTCATTTTTTTCCGCCATTTTTGCTTCAAAAAAGGCTTGAATAGACC
AAAACTCCGCGTGGAACAGCTTGCTCATCAGCTGTTGCCACAAGGCTTCATTGCCAAGCA
AAAAACGGCTCTCAAACATATTCGTTGCCACAGAAATTTCCGCTCTGCCCACCTCAACAC
ACTCCGCCAAGGTTCGCACACTCGCCCCCAGCTGAAATTTGCAATCCCACAAGAGGTTAA
ATAGTTGATTTAATTGATTTTGCGTCTGTTCATCTAAAGGCTGTTCACTCAACACCAAAA
TATCCAAATCAGACAGCGGAAACATCTCCCTCCGCCCATATCCCCCGACTGCCACTAAAG
CCAAGTCCTGCCGCTTCATAAACCCAAATTGTTGCCAGAGCGTTGTCAGTAAATCATCAT
AAAAATGGCTACGTTGTTCGAGTAAATTTTTGATATCTTCAGTACTAAAAAGGGATTTTT
GTGTGCTATTAAATTGCTGAAGTTCTGTTTTTAAAGTTTGTGTATCAATCATAGCGGTGA
GTTTTAGCATTATTTTACGAAGAATTGTAATGGATTTCTGAGCGTCCACCAAAGAGGATT
TTTAAAGTAAATTGTATGAATAACAAAATTTCTTTTTAGGCTGAAATTCCCAAAATCTGA
CCACTTATTCTATGTTAGAATTCTAGCAAATTTTCAGACAAGGATTTTCAATGAGCAAAC
AGGGTAAACCATTTATTTTACATTCCCCCTTCAAACCCTCAGGCGACCAACCGACTGCGA
TTGCCAAATTAGTCGAGGGATTGAATGATGGCTTGGCACATCAAACCTTGCTAGGTGTAA
CAGGATCGGGCAAAACCTTTACCATTGCCAATGTGATTGCGACTTTAAACCGTCCAGCAA
TGGTGCTTGCCCCGAACAAAACCCTTGCGGCACAACTTTATGCCGAGATGAAAGCCTTTT
TCCCTGAAAATGCGGTGGAGTATTTCGTTTCCTACTACGACTACTATCAGCCTGAAGCCT
ATGTGCCTGCCAGCGATACTTTTATTGAAAAAGATGCGTCTATCAATGAGCAGATCGAAC
AGATGCGACTGTCTGCCACCAAATCTTTTTTAGAAAGACGGGATACGATTGTAGTCGCAT
CGGTGTCGGCAATTTACGGCTTGGGGGATGTTAATGCCTATATGCAGATGATGTTGCATT
TGCAGGTAGGCGAAATGATCGACCAACGCAAAATTCTCTCTCGCCTTGCTGAATTGCAAT
ATACCCGCAACGATCAAGCCTTTCAGCGTGCGACTTTCCGTGTGCGTGGCGAAGTGATTG
ATATTTTCCCTGCCGAATCGGACGATGTTGCTCTGCGTGTGGAGCTGTTTGATGATGAAA
TCGAAAACCTTTCTTTATTCGATCCGCTTACAGGACATAGTTTAGGGCGTGTTCCCCGTT
ATACAATCTACCCGAAAACCCACTACGTTACGCCGAGAGAGCAGATTTTAGAGGCGATTG
AGCAGATTAAAAAAGAGCTTGCCGACCGTCGAACTTACTTTATCAAAGAGAATAAATTGC
TTGAAGAACAGCGGATCGCCCAGCGTACCCAGTTTGATATTGAGATGATGAACGAGTTGG
GCTACTGCTCAGGCATTGAAAACTACTCACGTTATTTATCGGGCAGAAAAGAGGGCGAAC
CGCCCCCGACCTTGTTTGACTATATGCCGTCTGACGGCTTGCTGATTATTGATGAGTCTC
ACGTCACCGTGCCACAAATCGGCGGTATGTTTAGGGGAGACCGAGCAAGAAAAGAAACTT
TGGTGCAATACGGCTTCCGCTTGCCGTCCGCTTTGGATAACCGTCCGTTACGTTTTGAAG
AGTTTGAACGCTTATCGCCACAGACAATCTATGTATCGGCAACCCCTGGACCTTACGAGT
TAGAGAAAAATCCTGATGTGATCGACCAAGTGGTTCGCCCGACTGGTTTGTTAGATCCGA
TTATCGAAGTTCGCCCTGTGGCAACGCAAGTTGATGATTTATTGTCAGAAATTCATAAGC
GTGTGGCGGTAGATGAACGAGTGCTAGTCACCACGCTGACAAAAAAAATGGCGGAAGATT
TAACCGACTACCTCGATGAACATGGCGTACGAGTGCGTTATCTACATAGCGATATTGACA
CAGTCGAGCGGGTTGAAATTATCCACGATTTGCGAATGGGAATGTTTGATGTGTTAGTGG
GGATCAACCTACTGCGAGAAGGTTTGGATATGCCGGAAGTGTCGCTGGTGGCGATTTTAG
ACGCTGACAAAGAAGGCTTTTTGCGTTCCGAACGTTCTTTAATCCAAACCATCGGGCGTG
CTGCCCGAAACCTCAACGGCAAAGCGATTTTATACGGCGACCGTATTACCAATTCAATGC
AAAAAGCGATCACCGAAACTGAACGCCGTCGAGAGAAACAACAAAAATACAACGAAGAAC
ACGGCATTGTGCCACAAGCATTGAACAAAAAAGTCGGCGAGTTGCTTGATATTGGGCAGA
CGGATAAACCGAAACGCAGTAAGAAATCTGCAAAATCAAGCGATGATCAGACCGCTTACA
TTCCGAAAACTCGCAAAGAGTTAGAAAAAGAACTGAAAGTGCTTGAACAACAGATGAGAG
ATTTTGCTAAAGATCTAGAGTTTGAAAAAGCGGCTGCGGTGAGGGATAAGATTCATCAGT
TGAAGGCGTATTTGTTAGAACTTTAAAAGTAATTTAAATTACTCATAAAGAATACTAACC
ATATTGAGATTTATACAGTATCAATCACAAACTCAAACCAATCAATCACATCTTTTTCGT
GAATGCCGTTGGGGATTAACACCCCTGCTCTTTTCACTGAATTAGGATCTTGTGAAATCA
GTGGGTGCCAATCAAACAACGGCTTGCCTTCATAAATCAGTCGATAGGCACAGGTTTTCG
GCAACCAGCCAAAATCGGATAGGTTCTTTTTGGTGAGCTTGGTACAATCTTTTTCGATTT
TGCAACGCTCCGCATAGTTGCTACACCGACCTGTATTCACATCAAGCAAATTACAGGCAA
CAGAGGTGTAATACAGCCGTTCCCGCTTGCCTCTGCCTTGAATATATTTGCGGTAGCAAC
ACTTACCACAGCCGTCGCACAGGGCTTCCCACTCTGCTTCATTCATTTCAAGCAGAGTTT
TGGTTTGCCAAAAAAGCGGTGTGATTTGAAGATTTTTTTGCAACATTAACGAATAACAAC
CGCTGTGCCGGTCGCAACCACAATAAACATTCCTTTATCACCGCCCATAGACTGATATTC
CATAGACACCCCGACAACGGCATTTGCATCTGACACGACTTCACCAAAGACTAAGCCTTT
GTACTCAACGATTTGATGATTTTCAATATTTGGAGTTGTGGTAATAATCATAATGTTCCT
ATTTCAATTGCTGTTTCAGGGATTGTAATGCAATCGCTCTATGGGAGATTTTTTTCTTCT
CAACAGTTTCAAGTTCTGCAAAGGTGCAGTTTTTAGGCGGATAGAAGAATAGTGGATCGT
AGCCAAAACCGTTTGAACCACGTTCTTCACGCAAAATTTGTCCGTAGCATTCCCCTATCG
CAATTTTCGGAGTCGGATCAGTCGGGTGCTGTAACATCACAATGCAACTGACAAATTTTG
CCGTGCGATCTTCATCGGCAACATTTGCCATTTCAGCCAATAATTTTTGGCGATTGGCTT
GATCGTTTCCTTCTTCACCTGCATAACGAGCAGAATAAAGCCCCGGTTCACCACCCAATG
CTTCAACCGCTAAACCAGAGTCATCGGCAATCGCCGGTAAACCTGTCATTTGTGAGGCAT
AACGGGCTTTAATCAATGCATTTTCTACAAAGGTTAAGCCTGTTTCCTCTGGGCTTTGAA
TGTCAAATTCACTTTGGGCAATCACGTCAAAGCCAAATTCAGCTAACACATCAGCCATTT
CTTTCACTTTTCCTTGATTGCCTGTGGCAAGGACAATTTTGGTTTTGTTCACTATCTCTT
TCCTCATATTAAAATTTCTAAAACTATGTGCATTCACAAATACAGTAGGGACACACTGAG
TGTGTCCGTTATCAATATTTTTCGACATATTATTGATTTAATTAACGCCCTGCGGACACA
CGCAGTGTGTCCCTTGTATATTAAAATTATAGTAAACTAGCAACATAAACCATAACGTTA
TCCACAGCTTGGGTGTC
>H105 Scaffold4
TGAAAAATGGGACGCTACACGCTACTTATCCACAGAATCTGTGGGTCAAAATTGAATAAC
TTTTTTGTGTGTAAACACAGTTGCTACCTTAAAAATTGTTTTCTAGGACGCCAAGCGTGG
CGTCCCTACTAGGTTTAATGTCGGCGGTTTAATACAAACTCGGATCGCTCTCATTCGGTC
GGGTTTTAAAACGACGATGTAGCCACATATATTGGCTCTGAGCTTGCATAATCTCGCTTT
CTACGACCTTGTTCATTAAGGTTGCAGTATCAACGTCATTTTTGCACTGGCTAAAATCTA
CTGCAGGCCTGATTTTGACGGTATAACCTGAAAAATCGTCGTTTCGCATTGGGGTAAATG
GCACAACGATACTATTTGGGGCGGAACGTAATAACATTCTCGTTCCAGCTGTTGTACACG
CTTCTTTCACCGCAAAAAACGGCACAAAAACGCTGTTTTTGCGTCCGTAATCGTGATCGG
GAGCATACCAAATGGTTTCCCCTGCACGAAGAGCTTTAATCATACCGCGTAAATCTTTGC
GATCTAGCATGGCTTTGTTAGAACGTACTCGCCCACGAAATTGAATCCAATCTAACAGCG
GATTATCATTCGGACGATATACGCCAATCCCTTGATGATGAAGCCCGACAATTCTTGCCC
CAAGTTCAAGGGTCAGAAAATGAACACCGACAAAAATAATCCCCGAACCCTCAGGCTGAT
TTTTCAGATGTTCCAATCCTTCTATTTTCGACCATTTAAGAATACGTTCATCTGACCAAA
ACCACGCCATCCCTGTTTCAATAATTGCCATTCCGACGGATTCGGCATTTTGAGCTAAAA
TTTCATCAATTTGACAAACGGTATAATCTGGGAAGCAAAGTTCCAAATTCCGTTTGGCAA
TTCGCATACGGCGTTTATCCAAACCTAATCGGGTAAACAGTTTACCTAAGCCCTTACCGA
CTTTCGCTAAAATAGGGTAAGGTAAGCATAAAATCAGTTTGAAAATTCCCAATCCTAGCC
ATAAACCCCAATACTTTGGATGTAAAAAGGCTCGCTGAAAAGGAGGAAGTGGTTTATCTA
TCATTATGTTGTTTCCATTGATTTCACTGACAAGCGAATCCACTCCAGTGCGATTTCTCG
ATGAGCAATGAATAAATTATACACGGCATCTTCACTTAATACGCCTCGAATCATCTCTGA
GGGAATTTCCCCTCGTTCATCAGCATTATAATCTTCTTGCCACTGTTCAGCATAATAATT
TTCTAGCTCTCGGATTTTTGGTAAAAGAACTATCCACGACTGTTGAAGCTGTTCCATTTT
ATTCATTAGGCTATTTGCTTCATTTAAAATCTGTTCCATTTCATGAATTTTTGCCAAGCG
AGTTTCTGATAACATAGAATACTTCCCATAAATATCGTTGGAATTATAGTCAAAAAAACC
AGAAAAGTGTTAAGTAGATCAAGTTTTTGAAAGTTACTTAGATTTAGGGGTTGAAATTTT
AGGGGGAAAAGCATAATTTGAAGTCATCCATTCAACGACCAACAAGGTCATAATAAAAGA
GGTACATGCTATGACAATCAATATTTCAAGCAAACAAATGGAAGTGACCCCTGCAATTCG
TACGCACATTGAGGAGCGTTTGGCTAAACTGAATAAATGGCAAACTCAGTTAATTAACCC
TCACTTTATTATCCACAAATTACCAAATGGTTACGAAGTTGAGGCTTCTATTGGAACCCC
TGTTGGCGATTTATTTGCAAAAGCACATGATGAAGATCTCTATAAAGCTATCAACGAAGT
AGAATCAAAACTTGAAACCCAGTTAAATAAACAAAAACATAAAGGTGAAGCACGCAGAGC
AGATGATAGTATTAAAAAAGCGAATGAAGCATTATAGATGGCGTAAATATTTGTATCTGA
GATAACATATCCAAGCGCTGTTATTTGTACATCTATCTCTAATTCTAAGTATCTTCATTT
TAAACTTATGGTGGTCGCTTAGGCGATCACCAAAATCAATAAGCTGGCTGTTTCTAGTTT
AGAGTTAGCATGCTTCATTTTTGCCATCTCATTAATTGCGGCAAGTAGGCAAATTTGTTT
GCTGATCTGCCAAAAACTATGCTATTTAAAATGTCACATCATCAATTGGAAATACGTTTC
TTTCCTTAATTACTCGACGGATTACATCACCTAGAGATTCAATAACACTTGTCGTATAAT
ATGCCGAATTCCTGCTCACCTATAAAAATACCTGTATCTAGATGTATTATCACAGAAACA
GGTATTTACACAAATTTATTCCATGCTCTATAGAAAGTTAGAACTTCATCTCTACTGAAA
GGACATAGTTTCTACCAGGTGCGGCATATCTTACGTAATCTTTCACATTAGTATGCTGAT
GAATCGCATTAAGCGAAGATTGACGTACGGATTCCCAAGTGGTGTAACGGTAATTCATCA
GATTATATACACCTGCTCGTACCGTTACATGTTTCCAAGGGGTGACATATCCTGTTAAGT
CAAAGGTATGCCAAGAGCGTGTTCTTTTTTTCGTAGCAGTTCGTTCATAATTGGCAAAAC
CGACTTGTTCATTACCTCTTAACTCATCTGGATTTTTTCCGCTGGAATGAGTCATTGTTA
GATTCACGCCCCATTTTTCATCTGGTTGATCGTAACCGATGCCTACGACATAGCGAGCAG
GCTGGATGGTGTCTAACAATGGGGTACGAATGTTCATATACCCAGGATAATTTTTCACCT
CTTTCACTCGCATTTTGCTATAAGCCAATGTTGTGTAAATGCCCTCAGGAATTTTATCAA
ATACCCCATTCCAATCTAGCTTACCAATAAGATTAATGCCGTCCAATTTAATATCTTGCA
CATTAAAATAGTTAATCATTGATTGAGTTTGGTGCATTCTTTCTGCTGGAGCAATCAACT
GCTTATAGTCATTTTTGAAATAACTGACTTCAACGATACCAAAATCACCTTTGAAAGTCG
CAGCAACCTCTTGGTTTAAGGATTTTTCAGGAGATAACTTCTCTGTTTTTTGGTAAGCAT
CGCTGGAGCCTGCTCTTGCACCATCATAGCGTAAGCCAAATAGCTCTTGGAAACTTGGCA
CTCTAAAGCCTGATGATGCTCGATAAGAGAGTGATAGGAATGAAGTTGGCTTAGCGACTA
CGCCGACATTCCACGCACTGTTTTTATAATCGCCTTGATTTGCCCAGCGGTGAGTACTGC
GGAATTTATGCTTATCGAAACGGTAGCCTAAACCAATATCCAAATATTTGGTTATGGCAA
AATTATCTCGCAGAGCGATGTAGTGATTATGTCCTTTGATTTTGCTTGTAGCACAATCAG
CCCTGCCTGCAATAGTGCCACTATAATTACATTCATTTTTACTATAAATTGCCTGATCTT
TTAGCTCATAGATGTAAGGTGTATTTTTATGACCGTTACCACTGATACGATGCCAAGTTC
CCACAGAAAACTTACTCAAAATTTCGTGACGTTTTAAGGTGGAATTGAAACGGTCTGAAC
CTAATAACATATTTAATTGATGTTTGCCCAATCCCGTTTGTACGGTTTTATCTAACGAGA
GCTGAATGGTGTCGTGTTTTTCTTCATAAGAACTTTGCTCATTTTTAGTGGAAGACCAAA
GTTTATCAAGGGTTGCACGGCAATTCTTATCTACGGTTGGATATTCGGAACAGTTGTTCT
CTCTCAAGCGGGTAGATAAATCAATTTTTTGCTGATCGAAACTCAAAGATAGACTATCAA
TCAGGCGATTTTCATCTTGATTGGTATAACGATATAAAGCACCTAAGCGATCACGAGTGT
GCCACTCATCAATAAAACGAGCTTTTGCCCAACGTAAACCTTTTGATGATTTCACACCAT
CTTCTGTAAAGTAATCAATAGCAACACCATCTAAAGCATTACTACGATATAACCCTTTAG
CATTATTCATTGGATACCACGTATTACCATTTTTTAAATCTGATAGCTGCCAATAAGCAG
GATAGGTCATATCGCGAGTATCATAGCGTTGCTTGCTATGTTCATAAACACCAGCCACAT
AATGTTTTGGTGAAAGGCTATAACCTAATTTAACCAACCAAGAATCAGATTTATATTTCA
CTGGATCAGGCAAAGCTCGTTCTTCACCTGTATATTCTTTAGCACTAAGTTGCTCTGTTA
GATACTTTTGCCCATCATAAGACACTTTAGCCTGCTGACGTGGTTCGCAGTTCAAACTTG
GACAATCATTCTTAACTTTAAACCAATTGCTATCTTGAGGATTATTGTCTGCGAGATCCA
CTCTTTGAATACGCTTAGAACGACTTTCCGCATCCTTATGAGCTTTCGTTTCTTTACCAT
CACGATGAGTGTAAATCACAAGTGCATCAAAGCCATTATGGGTACCAGCAAAAGCAAGTG
AGTTTAGCCATTGCTGATTTTTACTACTGTAAGCACTTTTGGTATCCAATCCCCAAGATT
GCCCTGGCTTAATAATGTCGCTTACCTCTTTGGTACGGAATTGCACCGAACCGCCTAGCG
AACCACTACCAAACTCAGAAGAGCTAGCCCCTTTACTAATTTGGATTGAACGCAGATTTT
CGTATTCTATTTCATTAATGGCACCGCTTGAGGAACGTGAATATTGGCTTACATAGGACT
GAATCTGTGGTAAACCATCCAATGCCAAGCCAACACGATTACGATCTACCCCACGAATGG
AGTAGCCTGTCGTTGCTCCTCGTCCTTGTTCTACTACAGAAATACCGGGGTCGTAGCGAG
TCAGATCTCGCATCCCTAACACTTGATCTTTACTGAGTGAGTCTGGCGTTTTCACCACTT
TCCCTAAGCCTGTCACTTCGTTCTCTTTTTTATGTGCTTTCTTTTTGGTACCTGTGACAT
AAACATCGTTCAATTGTACCGCTTGTTCTGCATAGCTTTGTGCGGCAAAGAGGCTAAGAA
GAGCAAGGCTAATAAGATTTAATTTATTTTTCATAGCAAATTCCTTATTATTTTTTTACT
TGTTGTTTTGCACCAAAGACAGCACCTACACTGCCATTGTCTGATTTATGGAAGAATTGT
CCGCCAAGCTCTGCTGCCGTTGGACCATAGAAGCCACCATTAACTGCTACATCGCTAAAT
TTCACATTGTCATAACGTGAACTACCTGAGTCTAGAGCGAAGCCAGCATCTGAGGTTTTA
GCTTTTCCGGTAAAACCATTACCATTAATTTTTGCATCTACGGTAAATACAGGATTTACA
CCGTTTTTATCAAATAACTTACCGCTTAAATTTTTGCTGCCGAAATCAACATCAAATTCT
GTGCGATAGCCAGCCTTTCTATCATCATCTGCTGTAGCAACCCAGTTATTTTCTTTTGAA
ACCTGAGCATCCCAAGTACCAATATATTTATAGCTTCCGCCTTTTGGCATCTTATCTGTT
GCAGTACGTTCGCCTTGTAGGAATAAACTATTATCTTTGGCTTTTTCGCCCTCTGTTTGC
TGCCATAATTGACCAAATTTCATATATTCCAAATTACTACAGCAAGCTACAGCTACCATT
TTTTTACCATTGATATCAATAGTGTGCTTATTTGTAAACCCGCTACCTGCCAGATCCATT
TTTTTCCCATCAATAATTAAAACGGAAGCATCGCCAAAATTGGTAAGTTCTGAAGAATTA
AAATGAGTTAAATCAATTTTTGAGGCATCAATAATACGAACGGTGTCAACATTAGAGCCA
TTGTGTTTTGCTGAAAAAACGGCAAAAAGAGATTTGTCATTTGTGATAAATTTTCCTGCA
AGTTCTTCTGCCTTAGGTCCATAGAAACCACCTTCTAAAGACTGAGAATCGACACTAAAG
AAGTTATATGATTCACCTTTCCCTTTGTTTTTATCACTTGCTGTAGCAGAACCCGTAAAA
CGATTGCCTCTAATATCAGCATTGACTGTATAAATCGTTTTCTCTTTATCGGATAACTTA
CCTGTCATTTTTTTAGTTGCAAAATCAACTTCAAACTGGCTAGTGTATTTATGCTTTGAA
GGTTTCGCATCTCCTGAAACCAACCCTGCCCGTTTACCTATAAAGTTAGTATAATAATCA
TCGTTTAAATAATTAGGTCTTCCCTCTTCATTATTTAAATTCGCATTGGAAGTAAAATCC
CAACTTCCTTTATAAGTTAAAGGCTGATTAACGGGTAATTCTTTTGCAGGTGAATTACCT
TTATAATACACATATCCCTTTTCATTAAAACCAGAGTGTTCCCCATCAATAACATATCCT
GAGCGAACGTACTGAAGAGAAGAATCTTTTGTTTTTACATCTGGATAGCTATATTTAGAA
GAATTTGCTTGATATGGCACATCATCCAAATTTCCGTTCGTAATCACTTCTATATCTGAA
ATATCAACTTTCTTATTTTCAAAAGAACTCACCGGAACCTTTACAACATAACCCAAAGCA
GGTTCCATCAATTCCCCTAACTGTTCTTTTACTTTCTTATCCGTTTCCACATCCTGATAC
TCTTCTTTAGACACGCCCGTTGTCTTATTAGGTTGAACATCTTCTAAATCAAAACTTCCT
TTTCCGCCAGAACAAGCGACAAGGAACAGAGAAGTAAACGCTAACGCATAGGGATTAAGT
TTAAAATGCATATTTGCCTCCGATATAAAACACTGCATTTATTTTGTAGGTTGGGTTATA
AAGCCAATTTTAGTTAGCCCAACATTTTGAGCTAATTCAAGGACTTTCACGATATGTTGA
TATTCCACGGAAATATCCGCAGAAATAGCAATAACGGTATTTTTATTTTCCTGAAATTTT
GTCAGAAATGATTGTTTTAATTCTTCTTCATTCACTAGCTTTTCGCCTAAATAAATGCCC
GTAGGATTAATCGCCACCCTGAAAATATCTTTTGGTTCATCTTTTTTCTCAACATTGGCG
GTTGGTAATTCAAGTGGGATAGATTGCGTTAATATAGGCATCGTGATCATAAAAACAATT
AATAACACCAACATTACATCTACTAATGGCGTGACATTAATTTCTGACATTACCGAATTT
TCATTTTTATCAAAACTTCCAAATGCCATTATTTATTTTCTCCATAGTGATGTAATAAAT
AGATAAATAACTCGTTTGCGTAATGATCTAAATCTTGAGAAAGATTACGATTAAGGCGAG
TAATTAAGTTATAGGCAAGTACTGCAGGAATGGCGACAAATAATCCCATTGCCGTTGCAA
CTAATGCCTCCCCTATAGGGGCAGATACGGTTGCAATACTGACTTGTCCTTGCTGGCTGA
TGTCCATAAGTGCATTAAAAATTCCCCAGACTGTGCCAAACAATCCAATGAAAGGGGCAA
CCGCACCAATAGAAGCTAATGCAACTAAACCACCATCATATTTACGCAAAGATTGTGTGA
TTGCATTTCGCAAATGTAACGTCAGGAAATCTTTAAATGGAAGTTGATGAGATAAATGGT
TCTTTTCTTTAGCTTGATATAATTCACATTGTTTAAAAGTTAGCTGTAAAATATCTGCAA
TTTCAGACCGCTTATTTTGAATATATTGCTCTGCTTGAATAAGATTTTCAGCAGATTTTA
CTAATTGAAAACTTTTTTGGTTATTTTTTCTTACACCCATCATTTTAATTAGACGGATTA
AAATAATACTCCAAGATAAAATACTCATCACGACTAAAATTCCAAAGGAAATAGAAAGTA
CAATATCTTGTTGCTGAAGAAGTTGAATTAAATTCATAAATTACCTCAAATAATTTAGGC
GGCTGCCCCACATTTAAAATGAATACTGAAAATCACACTGCCTACGACTGCACTATTATT
TATTTTGGCTGGTTGATAGGTGTGTCCCGATGCCATTCTGCTTGCTTGATTATCCAAACG
TTTAATACCTGAAGAAGATAAAATCTCTACATTTGTCGCTTTACCACTCGTTCCTATTGT
TACCTTTAATTTCACACTGCCTACATCATCAGATTCATCAGAAATATCTGAACAACGCCC
TCGCATTGCACTGCCATAACCAGCACCAAGAGAAGCATCTACTTTGGCGTTTCCGGTCAC
AGACTTACTCCCTTCAACACCATTTTGATTTCCTTGTTGATGATTTTGGGCAACTTGGCT
TGTGTTTGTTTTTTTATCTGAGAGAGGTTTAGGCGATAACTCTTTCTTTTTCTCTACTTT
TTGGGTGAGCTTTTCTGGGGATTTTTTTATCTCTTTTTTCACTTTTACTTCAGGTTTCTC
TTCTTTTTTAACGAGATCTGCTTGTGAAACATCTGCTACTTCTGTACTGAGTATTTGCTC
TGGCTCTTGTGTCACCTCTGGTTCACTTTCACTTTTCACTTCAAGGGGCTCTTCGCTTCC
TAAATTTACTTCAACCATTTGTAAATTTTCTAAGTCCCCAAAATGATTGAGATCTCTATC
CCAAGATAGTTGTGAAATCGTATATGCCAACCCGATATGAACAAGAGTTACAGATAAAAA
AATCGAAATGTTATAAAACCTGTTATAAAACCATTGCAACATAATATATGAGTATATTAG
AATAAGTCTAGCAACCAAAATAAAAATCATTATCAACAATTATATCTGACAAGTTTGACA
ATTACAACATTAATTCAAACAATGTAAGCGCCAGTTAAGTTACTGTTAATAAAAAATCAA
CAACCTTGACATTGCTTCATGCTTTTATAGGAACGTTATGAATCACTCGTTTATTAGTGC
AACACTTTTATTAGTCTTAGCTAACTACTCTATAGCAAAACTATCTCAGGATAGTATTAC
TGAACATCTAAATGATAATAGAGTCCAAGCAGAAAAAGCCGATATCCTCATTCACAGCCA
TCAATTTAAGGTTCATCAAATCGCTAAGGAGGAAACGGATAAGAGTAGTATTACAATGAC
TTCAAAAGAGTTGGTAAAATATCCAGATTTAGTGATAAGAGCATTATTGCCTGCGGTAAT
GCAAGGTAATATTGACAATGTCGAATTGCTTTATCCCATTTACCAACAGCTTCCTGCACA
ATTTCACGACCCAATTCTTACCAAATGGGCATCGGCAATTGTGGCAAAGAAAAATCAGCA
ACATACGGAAGCGATCAAGTTATATCGTCAGATCCTTGCCGAACAAGCAGATATTCAGCC
TGTTCGCTTACAACTTGCGGTAGCTTTATTTGAAAATAACGAATTGGAGGCTTCGGAAGA
TCAGTTTAAAAAACTGCGTTCTGAACCGCTTATCCCCGAAATTACCCAACTTATCGATCA
ATATCTTAATGCGATAAACCAACGAGATCGTTGGACGTTTTCGGGTGGCGTGACTTATCT
TAACGATCCTAATATCAATAATGCACCAAAAGCAGGAACAACCTACGGCAACTGGCACGC
ACCAAAACGAGAATCGGCAGAAGGTGCTGGTTTTAACTTCGTTCTAGGTAAAAAATGGTC
GTGGGGAAATGGCTTCTTTAATGAACTACGTCTTGCCACCAACGGCAAATATTATTGGGA
TAATAAAAAATACAACGAAATGAGCTTACGGGGCAGTGTAGGTCTAGGTTTTCAAAATGC
AAAATATAACCTGACGCTGTTACCATTTATGGAGCAAACACTTTATGCAGGTGGCTCTAA
TCAAAGTGATACCTTAAAACGTTTTTCTAAATCAGGCGGTTTAACCCTTGAAACAAACTA
TTGGTTATCACCTAAATGGCAACTCAACGCTAACTATGAATATGCCGAACAACGCTATGC
AAGTCGCTTGCACCTCAATGGCAATTATCACTTTATCTCTGGTGGGTTAGTTTATTTAGC
CAATGCAAACCAATATTGGTTTGCAAATTTAAACTACAATCGTACCGCTACTCGTGATAA
AGACGATAGCTTTTTCCGTCGGGGAATTAGTTTAGGTTGGGGGCAAGAATGGGGCAGAGG
GTTTTCTACTCGCCTTTCAGTAAGTGTGGCTCAAAAACGCTATAAGGGAGCAATGCCGAT
TTTCAACATTATTCAACGTAATAAAGAATATGGCTTCAATGCATCAATTTGGCACCGTGC
CGTGCATTTATGGGGGATCACCCCTCGCTTAACCTACAATTTTACTAAAACGCAAAGTAA
CCACGTTCTTTATAGCTATGATAAACATAGGGTGTTTATTGAGTTGAGCAAACAAATTTA
AACTTATTGTTTGTTATACCTCTGCACCTCACTCTGCAAATCCAACCCTTTCAACCACGC
CATTTTTTCTTTGATCTGCTTTTCCATTCCACGTTCGGTTGGGAAGTAGAATTGAGTGTC
TTTTAGTTCAGGTGGAAAATAATTTTCCCCTGCAGCGTAGGCGTTAGGTTCGTCGTGGGC
GTAGCGGTATTCTTCGCCGTAGCCTAAGGATTTCATTAAGCTAGTCGGTGCGTTTCGCAG
ATGTTCGGGAACGTCGTAATCCTTGCCTTCTTGAGCTAGGCGTTTGGCTTGCTTGAATGC
GGTGTAAACGGCATTACTTTTTGGGGCAACGGCAAGGTAAATCACCGCTTGGGCGATAGC
CCGTTCGCCTTCGTAAGCCCCTACTCTGGTATAACAATCCCACGCTGCAAGGGCGACTTG
CATTGCCCTTGGGTCGGCATTGCCTATATCTTCTGAGGCTATCGCAAGTAGTCGGCGAGC
AACATACAGTGGATCGCCTCCAGCGGTTAAAATACGAGCATACCAGTACAATGCACCGTC
AGGGGAAGAGCCTCGAATGGATTTATGTAAGGCGGAAATCAGGTCGTAATAGCGGTCGCC
ACCTTTGTCAAAACGGGCTTGGCGTTCGCCTAACACTTCGGTGAGCAAGGCTTTATCCAG
TAATTTTCCTTGTGGTAATTGCTCTGCCATATCGCACATTAATTCAAGGCAGTTGAGAGA
AAAACGCCCGTCGCCATTGACATAATCCGCCAGCAGTTGAAGCACATCATCTTGAATAAT
GAGTTTTTCATTGCCTAGTCCACGTTCTTTGTCTGCAATGGCATTTTGCAAAATTTTTAG
AATATCGACCGCTTGTAATGGTTTGAGAATGTAAATTCTTGCCCGTGACAGCAAGGCGTT
ATTCAGTTCAAAGGACGGATTTTCAGTGGTTGCACCGATAAAAATAATGGTGCCGTCTTC
AATGTGGGGTAAAAAGGCATCTTGTTGGCTTTTGTTAAAACGGTGAACTTCATCAACAAA
AAGTAACGTGCGTCTGCCGGATTGTCGGTTGAGTTTGGCTTTTTCGATGGCTTCTCGGAT
CTCTTTGATACCGCTGGTGACGGCGGATAGGCGTTCAACTTCGGCATCAAGTTCGTTTGC
GATAATTTCTGCAAGGGTGGTTTTGCCTGTTCCTGGTGGGCCCCAGAAAATCATTGAGTG
GCTATGTCCTGCTTCAATCGCTCGGCGTAGGGGCTTACCTTCGCCGATCAGGTGTGATTG
TCCGACATATTCAGCTAAAGTGCGTGGTCGCATTCGAGCGGAAAGGGGACGAAAATCCGC
AGAAAAATCGAAAGATAAGCTGTTCATTAGCGTAAATGCAGTCCTCGGCGTATATGTCGC
ATCAGTAAGAAAATCCACGGCCATAAGATACCGCTTATGATCGCCCCGATGATTTCTTGG
GTGTTAAATTCTGCACTATGTAGCACTAGTTCGATAAAGAAGATAAAGAAACGAATAAGT
GCGATATATGCCATCACAAGTAAGCTCTGTAACCATAACGAGAGATTACGCAAGATAAGA
TGATATTTAGCAACAAAATAGATTGCAATTGACAATACTAACGCGTGAATGCCTAAAATT
GAGCCTAAGATCAGATCCCAAACAATTCCTGCTAAAAAAGCGGTGCCGACACTAACTTTA
TCAGGCAGAGCTAATACCCAGTAGATAAGCACTAATACAACCCAAGTTGGGCGTAATCCT
TGTAAATCCACAGGCCAAGGCATAATCTCTAGGACAAAAGCGATGACGAAAATGAAGGTC
AGCACTAACATTTGGAAGATCATATTTTCACGCATTATTCTGCCCCTTGCTCTGTGCTGT
GATTAATACCGTTATCGACTTCTGGCTGTGTTGCTGGATTTACAGTTTCTTCAGGTTCGA
CAGTTTCTTCTTTTTGTTCATCACTACTTACTTGTTCTTTTTTACTATTTTTCAAGCGGT
CTAATGGGTTTAGACTTTTACGTCTTTCTTCCACAGCATCACGCACATCTTGCGGTGAAA
GGCTTGATGCATTGCGGATTTCTTCGCTTGTTGGCCATAACAGTAATAAATAACGCAGGC
GATCAAGTGAGGCGAGCGGTCTAGCCGTTGCTCTGGCAAAATGGTTTGAACCATCATTTT
GTACGGTTTCAATTACGGCAACGGGATAGCCCTCAGGGAAACGTCCGCCTAAGCCAGAGG
TGACAAGTACATCACCTTTGCCAATATCCACGGTTCTTGGTAAGTTATCCAAAATCAATT
CATTGCTGTGTCCGTTGCCATTGGCTATTGCTCGAACATCGTTACGCAAAATTTGTACGG
GAATGGCGTGAGTGACATCGGTTAAAAGTAATACTCGACTACTGTTTTTCCCGACAGAAA
TCACTTGCCCCACAACGCCTCGTTCATCAATTACGGGCTGACCAACAAAAGCACCGTCAC
TTTGTCCCTGATTTATTACTACTTGTTGGCGGTAAGCGTCCATTTCTGCGGTCAGCACTT
CAGCTACTTTTTTATATTCATCTTGGCGTAAAGGGGAACTGAGTAGTAAACGTAAACGTT
GGTTTTCCACTTTGAGTTGATCGAGTAGCAATAAGTCTGCGTTCTTTTCACGCAGTTGTT
CTTTTAATACTCGGTTTTCAACTTGCAGTTTTTGACTGTCGATAAAGTTGTTACTTACAC
CGTCTAATACGGTGCGAGGGGTATTTGCAAAATAATACAAGCCACTGACCGCTGTTTCGA
GGACATTACGCATTTGGATCATTGCACTGCTTCTACCATCAAGTAAAATCAGGCTGATAG
AGATCGCAATTGCAAAGAATAGTCTTACGCCGATAGGTGGTGCTTTCGCAAAAATTGGTT
TCATATTTCAGTTATATTTAATGGATCTTGTTAAATGCAAAATGGACAATAGCCGTTGAT
ATTGTCCATTTTTATGCTAATAACTCAAGGTTGAATTAGTTGTCGTCACTAAAGAGATCG
CCACCGTGCATATCGATCATCTCAAGTGCTTTACCGCCACCACGAGCTACACAAGTTAAT
GGATCTTCGGCAACGATAACAGGCACGCCCGTTGCTTCTGAAAGTAATACATCAAGATTT
TGTAATAAAGCACCGCCACCTGTTAATACCATTCCACGTTCAAAAATATCGGCAGCCAAC
TCTGGTGGACATTGCTCTAGAACCCCTTTTACTGCATCAACAATGCCTGTTAAAGGTTGT
TCAATCGCTTCTAACACTTCTTTTGAGCTTAACACGAATGTACGAGGCGCACCTTCTGCA
AGATTGTGACCGTGAACTTCCATTGTGCGAATTTCATCTTGATTTTGAATATAAGCTGTT
GCTATCTCTTTTTTGATACGCTCTGCAGTTGTTTCACCAATCGCAGAACCATAGTGACGG
CGAACGTAAGCGATGATTGCTTCATCTAATTTATCACCACCAATACGCACCGAAGCAGAA
TGAACGATACCGTTTAATGAAAGTACCGCAACTTCTGTTGTACCACCGCCAATATCAATT
ACCATTGAACCAGCAGCTTCTGCTACAGGTAAGCCTGCACCAATCGCAGCAGCCATAGGC
TCTTCAATTAAATAAACTTCACGAGCACCAGCACCAATCGCCGACTCTTTAATTGCCTTA
CGCTCTACTTGAGTTGCCCCTGCTGGTACACACACTAACACTCGAGGACTTGGACGCATA
AAGTTATTGCTATGCACTTGTTTGATAAAATGCTGTAACATTTTTTCTGTCACATAGAAA
TCAGCAATCACCCCGTCTTTCATCGGACGAATAGCCAAAATGCTTTTTGGTGTACGACCT
AGCATTGATTTTGCATTACTACCTACTGCTGCAATACTTTTTGATGAACCAGCACGATCT
TGACGTACCGCAACTACTGACGGCTCATCAAGCACGATACCCTGCCCTTTTACATAAATT
AACGTGTTTGCAGTACCAAGGTCAATTGAAAGGTCGTTTGAAAATAATCCTAGAAATTTC
TTAAACATAAAAGGGATCCATTAAATTTAGTTAAAAGCAAAATAAGCCCATAGACTTAGG
GCAAAAAATTGGGCATAAATATAGCAAAAAAGTCCTAATAACTCCAATGAATAATTTATC
TTTTGCAAGTTTTATTACTAAATCCTCCGCTTGTAAAAAATCGGTTAAATGATTTTAAGA
TTTCTTCAAAATAAACGTGAAAAAAATCCCCCAAGAAGTTAAATAAATGGTACATTTGCA
ATGTTTTAATTCATTATTATTTTAACCACAACCTACAGGAGTCTTTATGCTTATTGGTGT
ACCAAGAGAGCTGTTAGACGGTGAAACTCGTGTGGCAGCAACGCCAAAAACCGTAGAACA
GATTAAGAAACTTGGTTTTGAAGTCATCATTGAAGAAAATGCTGGCTTTAAAGCAAGTTT
TGAAGACGATGCTTTCGCTCAAGCAGGTGCGACTATCGCCAACGCACAAGCCGTTTGGAA
TGCAGACATTATTTTTAAAGTCAATGCACCAACCGATGCGGAAATTGCATTAATCAAGGA
AGGGGCAACGCTTGTGAGCTTTATTTGGCCTGCTCAAAATCCTGAATTAATGCAAAAACT
TTCTGCGAAGAAAATCAATGTGTTAGCGATGGACGCAGTGCCGCGTATTTCTCGTGCGCA
AGCCTTAGATGCTTTAAGTTCTATGGCGAACATTGCTGGTTATCGTGCCGTTGTTGAAGC
CGCTCACGAATTTGGTAGCTTCTTTACAGGTCAAATTACCGCAGCAGGTAAAGTGCCACC
TGCGAAAGTACTTGTGATTGGTGCAGGCGTTGCAGGTTTAGCCGCAATTGGTGCAGCAAA
CAGCCTTGGTGCCATCGTGCGTGCGTTCGACTCTCGTCCTGAAGTAAAAGAACAAGTACA
ATCAATGGGTGCAAGTTTCCTTGAAATTGATTTCAAAGAAGAAGGTGGCAGTGGCGACGG
CTATGCGAAAGTGATGTCGGAAGAATTTAACCGCCGTGCATTAGCACTCTATGCTGAACA
AGCAAAAGAAGTGGATATTATTATTACCACCGCACTTATCCCAGGCAAACCAGCCCCACG
CTTAATTACCAAAGAGATGGTTGCCACAATGAAACCAGGTTCGGTGATTGTGGATTTAGC
GGCTGCAACGGGCGGTAACTGCGAATTAACCCAAGCAGGTAAAGTGGTTACCACAGAAAA
CCAAGTGAAAATTATCGGTTATACCGATTTACCAGGTCGTTTACCAACTCAATCATCTCA
ACTTTACGGTACCAACTTAGTCAATCTCTTGAAATTACTCTGCAAAGAGAAAGATGGCAA
CATCAATATCAATTTTGAAGATGTAGTATTGCGTGGCGTTACCGTAATCCGTGATGGCGA
AGTCACTTGGCCGGCACCACCAATTCAGGTATCTGCACAACCACAACAAAAAGCGGCAGC
AAAACCTGCGGAGAAAAAAGAAGAAAAACCGGCGGATCCACGCATTAAATATGGCTTATT
AGCCTTAGCGGTGATCGCATTCTTATGGTTAGCCTCTGTTGCACCAGCGGCATTCTTATC
TCACTTCACCGTCTTCGTTCTCTCTTGCGTAGTGGGTTACTATGTAGTTTGGAACGTCAG
CCACGCATTACATACGCCATTAATGGCAGTAACTAATGCGATTTCAGGTATTATCATTGT
CGGTGCGTTACTACAAATCTCTCAAGGCAGCTTCTTTATCAGCGTACTTGCCTTTATTGC
GATTTTAGTGGCGAGTATCAACATCTTCGGTGGCTTCAAAGTTACCCAAAGAATGTTAGC
GATGTTTAGAAAAGGTTAAGGAGAAAGAGTATGTCTTTAGGTTTAGTACAAGCGGCATAT
ATTGTCGCAGCCGTTCTCTTTATTATGAGCCTTGCAGGGCTTTCTAAACACGAAACGGCA
AAAGCAGGTTGTTGGTACGGCATTGTGGGTATGACCATTGCCCTTATCGCAACTATTTTT
GGGCCACAATCACAAGGAACCATTTGGATTTTAATCGCAATGGCAATCGGTGGTGCTATC
GGTATTCGTCAAGCATTAAAAGTTGAAATGACCGAAATGCCTGAGCTTGTGGCAATTCTT
CACAGCTTCGTAGGTTTAGCGGCGGTATTAGTCGGCTTTAACAGCTACGGTCTTGCACAC
GAAACGGATCCAGTGCTACAAAATATCCACAATGTTGAAGTATTCCTTGGTATCTTCATC
GGTGCGGTGACTTTCACAGGTTCTGTGGTTGCTTTCGGTAAATTACGCGGCATTATCAAT
TCAAAAGCATTAATGTTGCCACACCGCCACAAATTAAACCTTGCGGCACTTGTAGTTTCT
GCATTATTAATGGTTGCTTTCTTAAATAACCCAGAAAATATTTTCCCTGTGTTAGTGATG
ACTGCAATTGCTCTAGCCTTCGGTTGGCACTTGGTGGCTTCTATCGGTGGTGCGGATATG
CCAGTGGTTGTGTCTATGCTTAACTCTTATTCAGGTTGGGCGGCGGCAGCGGCAGGCTTT
ATGTTGAGTAACGACTTGCTTATCGTCACAGGGGCATTGGTCGGTTCTTCAGGTGCAATC
CTCTCTTACATTATGTGTAAAGCAATGAACCGCTCGTTCATCAGCGTTATCGCAGGTGGC
TTTGGTAACGATGTTCAAGTCAGCTCAGATGAAGAACAAGGTGAACACCGTGAAACTACC
GCAGAAGAAGTGGCAGAATTACTTAAAAATGCAAGCTCTGTGATCATCACGCCAGGATAC
GGTATGGCAGTGGCACAAGCACAATATCCTGTTGCTGAAATCACACAGAAATTACGCGAC
CGTGGCGTCAATGTTCGCTTTGGTATTCACCCGGTTGCAGGACGTTTACCAGGTCATATG
AACGTATTGCTTGCTGAAGCGAAAGTGCCTTACGATGTAGTATTAGAAATGGACGAAATC
AATGATGATTTTGCAGATACTGACGTAGTCTTGGTTATCGGTGCAAACGACACAGTAAAC
CCAGCGGCAATGGACGATCCAAACAGCCCGATTGCAGGTATGCCAGTACTTGAAGTTTGG
AAAGCACAAAATGTTATCGTGTTCAAACGCTCAATGGCAGTAGGTTATGCCGGCGTACAA
AATCCACTATTCTTTAAAGAAAATACCCAAATGTTATTTGGTGATGCAAAAGAACGTGTG
GACGACATTTTAAAAGCCTTATAAGTAGCAAAAAAATAACCGCAACTTATAACAATAAGG
TGCGGTTATTTCTACCTATATTTATGTTCAAAAACAAGCAATTCTTGCTTCTCTCTATGT
TTGGCATCCCCTAAAGTACACAAGTAACATCGAAAGAGGCAGTATAATTTCTTGGACTTT
AGGATCAACCGTACCTAATCAAATACATTCTCAATTAGAGAATGTTCGACCATTTCCTGT
CTTAGGGTAGACATGATTTTTATATACTAAAGAATAAAATAATCGAATATTTAACGATTC
TTATCAGATTTTTTGTTAGGATAGCACTTTAATTTTTCTATTTGTTTTTTGAGTGATTAC
AACGAGGTTTTTATGAACCCAAGACGCAAATCTAGACTGAAAGTGGTGATGGCAGTGTTA
AGTGGGCTTGCCGTTGCTGTTGGTTTAACCTTATATGCGTTAAGCCAAAACATTGACTTA
TTCTATACGCCATCAGAGATTATCTATGGTAAAAATAATGATCCAGAAACCAAGCCTGAA
GTTGGGCAACGTATTCGTGTAGGGGGTATGGTGGTTGATGGGTCGGTAAAACGTGATGAC
AAGACCCTTAAAGTGACCTTTGATCTCAATGATATTGGGCCTGCAATTCAGGTGGAATAT
GAAGGGATTTTGCCTGACTTATTCCGTGAAGGGCAAGGGATTGTGGCACAAGGTACTTTA
GTTGAGCCGACAAAACTGAAAGCAACCGAAGTGTTAGCTAAACACGATGAAAACTATATG
CCACCTGAATTAGGCGATCAGATGAAAAAGCAACATCAGCCGATGGGGATTTCAGAAGCA
GATCTCAAAGGAAAATCAGAACGTGATGCAACGCAGATCTCTCAGCCGTTTGGAGAAAAT
AAATGATTGCTGAATTAGGTAACTATACCCTTGCTCTTGCTCTCTCATTGGCAATTTTAT
TGGCGATCTTACCGCTTGTTGGTGCTTATAAACAAAATGCTAGTCTGATGGCATTGGCTC
GTCCGATGACGTGGGCGGTTTTTTTAGCATTATCAATCTCGTTTGGCTCGCTTTTTTATC
TGTTTGCGGTCAATGATTTCACTGTGCAGTATGTGGTGAATAACTCAAACAGTACGTTAC
CGTTAGAGTATCGCCTTTCCGCTGTTTGGGGTTCTCACGAAGGATCTTTGTTGCTTTGGA
TTTGGCTACTTTCCCTTTGGAGCGTTGCCGTTGCGACATTCAGCCGACAAATGCCTGAAG
AAGCCATCGCTCGTGTATTGGGGGTAATGGGCTTGGTTAGCATTGGCTTTTTAGTCTTTA
TTCTGTTTACTTCTAACCCGTTTAACCGAACTTTCCCTGATTTTCCTGTTGATGGTCGAG
AGCTTAATCCGATGTTGCAAGATGTTGGCTTAATCTTCCACCCTCCGTTACTGTATATGG
GCTATGTGGGCTTTTCTGTTGCCTTTGCTTTTGCTATTGCGTCGTTGATGACAGGTCGTC
TTGACACTGCTTGGGCGAGATGGTCACGTCCTTGGACTATGGCAGCGTGGGTATTTTTAA
CATTAGGTATCGTACTCGGCTCTTGGTGGGCATACTACGAGCTTGGCTGGGGCGGTTGGT
GGTTCTGGGATCCTGTGGAAAATGCCTCGTTAATGCCGTGGATTGCAGGTACTGCATTAA
TTCACTCTTTAGCGGTTACGGAAAAACGTAGTACTTTCAAAGCATGGACGGTCTTGCTAG
CTATTCTTGCTTTTTCACTCTGCTTACTCGGCACATTCTTAGTGCGTTCAGGGATTTTGG
TATCGGTTCACGCTTTTGCTTCTGATCCAACTCGGGGCTTATATATTTTGGCTTATCTCG
TGGTGGTTATTGGCGGTTCGCTACTGCTTTACGCTTATCAAGGCAGTAAAATCAAGAGCT
TAGACAATTCCGAACGTTACTCACGAGAGTCAATGTTATTACTCAATAATGTACTATTAA
TGGCGTTCTTATCGGTGGTCTTTTTAGGCACGATTTTACCGTTAATTCATAAACAAATTG
GTTTAGGGACAATTTCTATCGGAGCACCTTTCTTCGATCAGATGTTTATGATCTTAATGG
TGCCTTTTGCATTTTTATTGGGAATTGGACCGCTTGTAAAATGGCGTCGAGATCAGGTTT
CTGCTATCCGTAGGCCAGTTCTCATTTCATTAGCCGTAATGATATTGCTTGGCTTTGGCT
TACCTTATCTTTTTGCCAGCAAAATTACTGTCAGCGTGGTATTAGGGACAATGATGTCCG
TCATTATCGTGGCATTGAGTTTGTATGAACTACATCAACGAGCAACGCATCGTCATAGTT
TCTTGCAAGGCATTTTGAAACTTTCTCGTTCCCATTGGGGAATGGTGTTGGCTCATTTAG
GGGTTGCAATGACTGTGTTTGGTATTGCCTTTAGCCAAAATTACAGTATCGAAAAAGATG
TACGAATGAATGTGGGCGACAAAGTTGAAATTTTAGATTACAACTTTACCTTCAAGGGTA
TTCGTGACTCAAATGGGGCAAACTATATTGGTGGCACAGCGGATATTGAAATTCATCGAA
ATGGTAAATATGAAGCCACACTACACGCAGAAAAACGCTTTTACAATGTCAGTAAAATGG
GTATGACTGAAGCTGCGATTGACTGGGGATTTAGTCGAGATCTCTATGCAGCCTTAGGTG
AACGTTTAGAAGATGGCTCTTGGGGCGTACGTTTATACTACAAACCGTTTATCCGTTGGA
TTTGGTTCGGTGGTTTGTTTATGGCGATAGGTGGCATACTTTGTATGATGGATAGACGTT
ATCGCTTAAAACAGAATAATTAACTATGTTTATCGCTCTTCATAAGGAATAATCGGCATG
GTAGACAAAATAGTTGCTAATATTTATTTTCTCTAAATATTAGCAACTATTTTTATTTGA
AAAATCTTGTATAGACAACATATTACACCTTTTATTTACGAAGTAATTTATAAAACTGAG
TAAGTAAGACTGTTGGCAACAATCTCGGTATCACTCGCATAGTAAAAGTGATAAAACCTG
AAACAACATTTTGCATACCCACTTGGTGTTTTAATTTAAATAAACGCCATTCTGCCTTAG
CCTGAGCGATACCACAACGGCGACCGACCATACCATTTCCAACACGGGCATAAACCAAAA
TTTCGGGTAAATTCGCCACTTTTTTGCCTAATGCAACCAATTTAATCCAGAGATAGTAAT
CTTCTTGTAGGTCTTGATAGCCACCACATTCAAGCACAGCATTTTTTTGGTAGGCGACCG
TCATATGATTAAATGGGCAACGTTTCTGTGTAAACTCTACAATGGCTTTGGTTTCTGTTG
GCACACGACGATAGCTGACAATATCATTAATATCTGAGCCAAATTCAGCAATTTGTCCGC
CAAAAATAATGGTATCGGGATTTTGTTCAATAAACGCAATCTGTTTTTCAAAACGTTCTG
GAATACAAATATCGTCCGTATCCATACGGAATACCCATTCATTTATGCAGTGGATTAAGC
CATGATTGAGTGCTTTTCCTAACCCTTGATTTTGCTCAAGTCTAACGATATTAAGCGGTA
AGATCTCCGCAAAATTTTGCATAACTTGTTCTAATTCGGGGGTAATAGCTCCGTCAAATA
CAACAACAATTTCGTCCGCTTGAACCGTTTGATTTTTTAAACTTTCAAAACATTCGGTTA
AATATTCTGGTTTTTCCTTAAAATATAAGGACATTAATACGGAAAATTTCATTAAATAAA
CCTTTTCATATTGATTGCAAGTTTTGGTGAAATAAATATGAGAGTAGCAATCACCAAATG
TTTAATATTTTTACTTTGTAAGAACATCTGCCAATAATAACAAGCCGCTTTACGAGATAA
ATTCATTATATGTGGGTAAGAAAGCATATATAATGCATTAAAAGCAAAGTTTTTTTGTTG
AATATCTGTTTTTACATATTTTTGTTTAATAGTTTCAATCGCTAATTCAGTATTTTGTGT
ATTTGTCGATACACTTGCTCGTTTAGTATGGAAAGTACAGGTTGTTAAGGCTTCAGAAAC
ATATTTTGGTTTAAACTGGTTATGAGAAATCACTTTCAAAATAAAATCATAGTCTTCTAA
AGATTTTAAATCCGTTGATAATCCATTGACTGCAAAGAAAAATGATTTTTTAATCGCAAT
CATAGGCATTCCACCTACTTTATTTGCCAGTAAAATATTCTCTAAAGTGACCGCTTGTTC
ATTTTCATAGGGGCGAGTGATATAACTAAACCCTTCATTTACCATCACACATTCAGAAGG
GTGATAAATAAAATTAATCGTCGGGTTTTCATTAATTGTTTTTGCCAGTATTTCACATTT
TGGATGAGCAAAACGATCATCATCATCTAAAAAGAGTAGCCACTCGTTTTCAGCAAATCT
TGCTCCTACATTACGACTTTCTGCTGCTCCTAAATTCTGTTCATTCCTAATCACATTGGC
AGGAAATGGGTAGAGATGTTTAATTTCTACTGGCTCAACAGAGTGATCATCGACAATAAT
CACTTCAAAATTATATTCCGTTTGATATTCCAAACTTGTTAATAATGCAGGAATTTCATT
TTTTCGATTATAAGAAGGAATAATAATACTAAACATTTTCTGTCTTGTTATTTAAAAATA
GAATTTTATTTTTACCTTCATTGCCAAATAAAGATAAAAACATTAATAACACTAACATAA
TGCCAGGGAAAGCATAGGCATCGGCTTTTACATTTAAAATGGAGAGAATAAGTAAGGTAG
ATAAGATAAAAATCCAACTACCGTCAAACCAATTTATTGCCACTTTTCGTACGAAGTAAC
ACATAAATAAGAAGCAAACAGAGAGATAAATAAATCCGCCATATAATGTTTGGCGTAAAA
AACCAGAGTCTGTTTTGCCGTAGTAGCCACCTTGAGGATAAAAATAACGTCCATCACCAA
TTAAAATCTGTTTTAATTCAGGGATATAAAGATGATTTTGAACTAGATTATCCGTAGATG
AACTAACTAAACCATAGCCGTGAATAACATTGATTAAAGGCTCTAAAGCGTGTTGTACAT
ATTTATTTTCTGCAAAATTAAAGGCTAAAAATAAACAGATAGTTCCAAAGAGCAAAATGG
CATAGGAAATCGCCTGTTTTTGACACTGTCGAATGCTCAGCTGAACACCTAATAAGGCTT
GGAAAATGGCATTGCCCGTGAAGTCAGTTCACCGATTAAATAAACTGCACTGTCTTTGAT
GGCTCTCATTGCATCTCTTTCTCAATCAAGCTATCCGCCAGTTGCAAATCTAATGTGGTA
TCAATATCGACTGAGCGATAGGTTGGCATTAAATAGAAACGCACAGGTGGAATAAAAAAG
TATTTTTCTTGAAGTAGGCTGGCGATATCGTTGATATAAATCGCCCCATTCGCACGGTAT
GCTTTTGGTAATTGCTGACGTGGTGCTTCAAAATCTTTGATTTCATTCATCGGGAGAATA
TCATCTCCATTTAAAACAAATGATTTATACGGGTGGTGTTCACATTCACAAGCGGATACC
ACAGACTTACTTTTTCCACCTAAAAAGATTTCCATCGCATTGCGAATATCTAACGCATTG
CGAAGTGGGCTAGTGGGTTGGAAATGAGCGACAACGCCTTCACGAATGTTTAAGGTTTCT
AAACAGTGCAAAATAACATCAATAGTGCGAGTATCACTTTGAGCCAATTCAGCAGGGCGA
AGTAGTGGTGTTGCACCATATTTTTCACCTTCCTGTAAAATACGTTCGCCGTCTGAAGTG
ACAACGATTAAGTCAAACATTCCAGACTCTTTTGCTGCTAGAACTGCACGGCCTACGAGC
GAAATTCCGCCGACTAATTGTAAGTTTTTATCTTTAATCCCTTTCGAGCCTGCTCTGGCT
GGAATAATTGCAATTTTTTTCATAAATCTAACCGCTAGTAATATGGTTAATAAGACTTGC
CATTTTAATTTTAAAGAGCGAGTTAAACAATAGACAACGGAAAAGGAATGAGGAATAATA
AATCTCTTTTACTTACTTGACAAAATTGCCTACTCATTATGTTTGCTATCACAAAATTTA
TTACTGCGGTCATTCTTCCACCATTTAACATTCTGATTTTATGGTTGTTTTCTTTAATTT
GTTTCCGCTTAAAATGGAAAAAATTAGGTTATCTCTCAACTTTTTTAGGTGTAGCAATGC
TCTATATTTTCAGTATTCCCTATACTTCGCAAAAATTGCATGATTCTCTGGTAACGGAAG
ATAACCTTAGTATTGAAGATTATAAATCGGCTCAAGCTATCGTTTTACTTAGTGGTGGCT
TGCGTGATAGTAAAGAGTTATTTGGCAAATTAGCGATCAGCGAAATAGCATTAGAGCGGG
TACGTTATGCTGCTTTTTTACAAAAAGAAACGGGCTTACCTTTATTAATTACGGGAAGTA
GCCCAAAAGGGACTTCAGAAGCTGCCGTCATGAAAAAAGAGCTCGAACAATTTTTCCATA
TTCCAACACAATGGTTGGAAGAAAAAGCCAAAACGACGGCTGAAAATGCGAAGTTTTCTA
AACCGATTTTAGAAAAAGAAGGTATTAATAAGATTGTGCTAGTGACAAACCAGTGGCATA
TGCAACGAGCAAGAATGCTATTTGAGCGAGAAGGTTTTAAGATATTACCTGCAAGTGTTG
GAGCAGGAAAAATGCCTGAAACCTATGGATTAAATGTATTTTACTTTATCCCACAATCAG
GAGCATTACATAGCAATATGCACGCCCTGAAAGAATGGATTGGATATTGGAAAGAGAAAT
AACGGATATTATTAGGTTAATACATTTAGTAGATCAGCCCTAGTGTAAAAACAAATATCA
CTAAAAATTCAAATAGGCCGACTTGTTTAATTTTCCAGTTTCTTTTTGGCACAATAACCG
CTCTAATTAACCCAATGAAATAGGCAAAGCTAATGCCATAATCGCCTAAGGCGAGATAAA
CAAAGATAAATATACAATGAAGTCCTATACTGAACTTACAGTAAAGAGGATTTTTCCGCT
CTCGAGCAACGCTTTTTACATAAATTGTTGTCCCAATAAAAAATAACGTAGGGTGGAGTA
AAATCTCAAAATTATATTGGTTCGTTGCTAAATAGAAACTTGCCATTCCAATTATGCCGA
AGGTTAAAATACCTGCAATATCATTGATTAAGTTTCGTTCATCTTTTTGTTTTGCATAGT
AAATTTGGACCCCTGCAAGCGGCAGGATTAGGATTATAAATTGCAAAATAGAAAAATGAC
TTAAGAGTACGGGAAATATAAATATGCCGCTAAATACGGCATAAATAATCATCCAGCGTT
TATATTTTTCATTTTGTTTTTTACTAACAACGGAGAAAAAAGGATAGGAAAAGAGATAAG
TAAAAAGCCAGCTAAGCCCAAGCCAAAAATGATTCATTACAAAATGGCTAGCAGAAATAC
CATAAATAAATGGTACAAATGCCATCACTAATGCTCCGTGCTGATTAGAAATAATCGGCT
TTTCTTTAAATATCATGCTTATTTATCTACTATTTTGTCTAGGTTCCCATATCCAGTTTT
AAATTTTATACTCTACTATATTGATTTACTTTACTTGCAGCTTCTTCCCTACAAAGATTT
TATTTTGTTTTAAACCATTTAGCTGCCTCAATTTTTCAGGTGTTGTTTTATACATGCGAG
CAATGGAATAAAGTGTTTCATCTTTCTGGACAACATGATATTTCGCATTGAGATTAACCG
TTTTTTCTGACGCTTTAGACGATTGTTCTTGCTTAGTTTTCGTCGTTATTTTTGCTTTCT
CTTTAGTTTTTTCCTTAGGCGAAGTCACCGCTACTTTAGCTTTTTTATCTTCCTTAGAGC
GATTTTCTACCTTTTTTTCAGCCTTCGATTTCTTGGTTGATTTTTCATCATTAACTGCTA
TTTGATTTGGCTGTTTTGGTAATCTATTTTTATATGCAATTAACCCTTGATAAATCGCCT
TTGCAATCTGACGGCGATAAGCCTTTGTAGCTAAACGTTGTTCTTCCGTTGCATTAGATA
AAAAGCCTGTTTCCACTAGAATTGAAGGAATATCAGGGGAACGCAATACGCTAAGGCTGG
CGTGTTGTGGCGAACTTTTCGCTAATTGCGTAACATTTCGCAGTTTGTCTAAGACTGTTT
TACCTAACTCATAACCTGAACGTTGTGCGTGAGAAAACTGCAGATCAAGCACTGTCTGGT
TCAAGTAACGTTCATTATTATTTGCTAAAACCGAACCTGCCCCACCTAATAATTCCGATT
GCTTTTCGTGATCTTCCAACCATTTTCCTAATTCATCATTTGCACGGCGATTAGATAAAA
CCCAAACCGAAGCCCCTTTTAGATTATCTGAACTTGGTGAAGAATCAGCGTGAATTGACA
CTAGATAATGTGCCTTATTTTTACGAGCAATTTCAGTTCGATTAGGTAACTGGATAAAAT
AGTCGCCATTGCGTGTCATTACTGCCTTGAAATTTGGATCTGCATCTAACAACGCCTTTA
GTTCTCTGGCAATCGCTAAAGTCACTTCTTTTTCTTTAACCCCTAAATTTTTACCGATAG
CCCCTGGATCTTTGCCCCCGTGTCCAGCATCAATGGCAATGGTTAATTTTGCTTGTGCGG
AAAGAGCAAGAAATAAACTCATTACCGTAAAACAAACATAATGTCGTAATTTCTGCATAG
TATTACCCTAAGCGGTCTGATGTTCTAAATAATCTACAATCTGTTTTGCTGAGTTGTTTT
GAGGCATAAGAGCTAGGTTTCGCCCTGTTTCTGCATAGTCAATTTGAATAATAAAGTCCG
CAGATGGGATCATTCCTTCCCCTCGACTTGCCCATTCTAGTAAGCAAACCGTTTGTGGAC
GGAAGTAGTCCCTAATTCCCATAAACTCCAACTCTTCAGGATCACTCAAACGATATAAAT
CAAAATGATATAAAGCATAAGGGGGAAGCTGATACTCTTCAACTAAAGTATAAGTTGGAC
TTTTTACATTCCCATTATGCCCAAAAGCCCTCACAATGCTACGTGTCAGTGTCGTTTTTC
CAGCCCCTAATTCTCCGTTTAGATAAATCACAACGGATTTTTCATTATGATTGTCTAAAT
AGCGTTGAAGTTGCTGGGCAAAACGCTGACCAAAATTAAGCATTTCTTCTTCGGTCGCAA
AATAAAATGATTGCATTATTGTTAATCTAAATTAATAAAATGGTGACGATAAAACTTCAA
CTCTTCGATGGACTCTTTAATATCATCTAAAGCTAAGTGACTGTTTTTCTTACTAAATTG
TTTAAGCATTTCAGGCTTCCAACGACTTGCAAGCTCTTTTAATGTACTCACATCTAAATG
GCGATAGTGGAAGTAATCCGCCAAATTCGGCATATATTTATAAAGGAAACGCTTATCTTG
TGCAATGCTATTACCACAAATCGGCGAAGCCCCCTTCGGCACCCATTTCTTCAGGAAATC
TAATGTCTGTAATTCGGCAGCACGTTCGGTTAATTTACTCTGCTTCACACGCTCAACCAA
CCCATTTGCAGTATGGGTTTTCACACACCATTCGCTCATTTTATTTAATAATTCATCGGG
TTGATATACGGCAAGCACAGGGCCTTCTGCCAAAATGTTCAGATCTTTATCGGTGATAAT
GGTAGCAATCTCAATAATTCGCTCTTTTTCAGGATCAAGCCCTGTCATTTCGAGATCGAT
CCAAATTAAATTTTGTTTGTCTTGTTGGCTCATCTTTTTCAATTAATTATCTAAAATTCC
ACAGGATATTATTTATTGTAGCATTTCATGCACCACTTTCATAAACCCATCAGCAGTAGC
ATAAACTTCTTCTTTGCCTTGAGCTTTTAAAATCATATCGGAAAGCTCACGGAATGCGGA
ATATCCGCCTTTACGTGTTAAGACTAAATCAGCTTGATTTTTGACATAATCAAAGGCATC
GCCCACGGCAACCGCTAGTCCACAGACTTCAAATGCAGGCAAGTCCAACGTATCGTCGCC
TAAAAATGCAGTTTCTTCGGCTGAAACCCCCGCTTGTTGCATTAATTCAAAACAAGCATC
TCGCTTAGACATTTTGCCAAGTTGGAAAAGGGGAATGCCTAAATCCTTAATTCGACGGCG
TAAAATCGGGGTGTCGCCACCTGATAGCACGGCAACTTGAATACCACAAGCAAGGAGCAT
TTTAATCCCTAAACCGTCTTTCACATTGAAGTATTTTAATGCTTCGCCATTTTCGGTGTA
ATAAAGGCTACCATCAGTAAGAACACCGTCCACATCGGTAATCACAAGTTTAATTTTTGT
TAGTCTTTGCATAAGTATCCTTGATTTCAGTTAAGTGGAGTTTTATGATCTTGCCCATTA
TAGCCTTTTGGAGTAGCCAATGTCGATTTCTCAAAATTTAGCGATAATTTCTCAACAAAT
TCAACAATGTTGTCAGCAAGCTAATCGCCCTGAACAGAGTGTTAAACTGCTTGCGGTGAG
CAAAACTAAACCCATTTCAGCCATTGCCGAAGCCATTGAAGCAGGACAACGTGCTTTTGG
CGAAAATTATGTGCAGGAAGGTATTGAAAAAATTCAGCATTTTGCGGAGAACGACACATT
AGAATGGCACTTTATCGGTTTATTACAATCGAATAAAACGCGTGTAGTGGCGGAGCATTT
TGACTGGGTACAAACGATAGATAGGCTCAAAATTGCACAACGTTTAAGCGAGCAACGTCC
TGAACACCTGCCTGTACTGAATGTTTTAATTCAAATTAATATCAGTGATGAAGCATCTAA
ATCGGGTATTTCTGCGAAAGAAATGCTAGAATTAGCCACTCAAATTAGCCAACTGCCACG
TTTGAAATTGCGTGGTTTAATGGCAATTCCGAAGCCTGAAAGTGAGCCTGAGCAACAGAA
AATCGCCTTAGCTCAAATGAATGAACTGTTTCTTCAATTACAATCTCAATTTGAAGGGAT
TGATACGCTATCAATGGGAATGTCTGATGATATGCCAAGTGCAATTGAATGCGGTTCGAC
AATGGTGCGTATTGGTACGGCGATTTTTGGGGCAAGATCTTAAATTTGATTGCACTTAAA
GACAAATACTCTTATCCTTTCCATATTCAAAAAAACCTAAGGGAAAAGCTATGCAACCTA
AAGCAAAATTTAGAAAAGATTACCGGCAGCCTGATTTTACGATTCATCAAATTTATCTTG
ATGTTCAGCTTGATCCTGAGCAGACGATTGTCACATCGACGTTGTCGGTCATGCGTAAAA
ATGCAGAAGCGACTACGTTACGTTTAGATGGGCATAGCTTTGAATTTTTATCGATTAAAT
TTAATGGCGAGCCATTCAAAGAATATCAAAAAGATGATGAGGCTTTGACTTTAAATTTAG
CCGATTTCCCTGCGGATCAATTCGAGCTGGAAATTCAGACAAAACTCAATCCATCAACAA
ATACGTCACTACAAGGGTTATATCAATCAGGCGAAGGGATCTGCACGCAATGTGAAGCGG
AAGGTTTCCGTCAGATTACTTATATGCTTGATCGCCCTGATGTGCTTGCAAAATATCGCA
CCAAAATCACCGCTTGTAAAAGTAAATATCCATACCTGCTTTCTAACGGCAACCGTATTG
CTCAAGGGGAGCTGGACGATGGTCGTCACTGGGTGGAGTGGGAAGATCCGTTCTTCAAAC
CAAGCTATTTATTTGCCTTAGTCGCAGGGGATTTTGACCTGTTGCAAGATAAGTTTATCA
CGATGAGCGGACGTGAAGTCGCCCTTGAAATCTATGTGGATCGTGGAAATCTTGATCGTG
CAACTTGGGCGATGGAGAGTTTAAAACGTTCGATGAAATGGGACGAAGAGCGTTTTGGGT
TAGAGTACGATTTAGATATTTATATGATCGTGGCGGTCGATTTCTTTAATATGGGGGCAA
TGGAAAATAAGGGGTTAAACATTTTTAACTCGAAATTTGTGCTGGCTAATCCGCAAACTG
CAACGGACGATGATTATTTGAATGTTGAAGCGGTGATTGCTCACGAGTATTTCCATAACT
GGACGGGCAACCGTATTACTTGCCGTGACTGGTTCCAACTCAGTTTAAAAGAAGGTTTGA
CGGTTTTCCGTGACCAAGAGTTTACTTCAGATTTATGGTCAAGATCGGCAAAACGGATTG
AAGATGTGCGTTTGTTGCGTGCGGTACAATTTGCTGAAGATGCAAGCCCGATGGCTCACC
CTATTCGCCCTGAAAAAGTGATTGAAATGAATAACTTCTATACAGTTACCGTCTATGAAA
AAGGGGCGGAAGTTATTCGTATGATCCATACCTTACTTGGCGAAGAGCGTTTCCAAAAAG
GAATGAAACTCTATGTGGCAGAAAATGATGGCACAGCGGCAACCTGTGAAGATTTTGTGT
CTGCAATGGAACGTGCTTCGGGAGTTGATTTAGATCTGTTCCGCCGTTGGTATAGTCAAT
CGGGTACGCCTGAATTAACGATTGCTGATGAATATGATGAAAAACGTCATACTTACCGCT
TGCACGTTTCTCAAAACACACCACCAACCGCTGATCAGCTAGAGAAAGTGAATTTACACA
TTCCGTTGAAAGTAGCGTTATATGGTCAAGATGGTAAGAAAATCAAGTTACAACACGAAT
TATTAACTGTCAGTGATGTGTTAGATGTGGTCCACGAACATCAAACCTTTGAGTTCCACA
ATGTGCAACAACGCCCTGTGCCTGCACTGTTGTGTGATTTCTCAGCCCCTGTGCGTTTAG
ATTATGACTATTCAACAGAACAGCTTTTAACGCTCTTGAAATTTGCTGAGAATGATTTTG
TGCGTTGGGACGTGGCACAAATGTTGTTTAACAATGAGCTGCGTGAAAATCTAAGTCGTT
ACCAACAGGGCGAAGCAATGGCATTCTCACAAGGTCTGTTAGAAGCGCTCACCTTTGTGA
TCGACAATGCAAATAAAGACCCAGAACTTGCCGCTTTAACCTTAACCTTGCCAAAAGAAA
CGGAATTTGCGGAGTTGTTTAAAGTGATCGACCCTACGGGTATTGCAGCTGTACGTCACT
TTATGCGACAAGCGATTGCTGATGAACTAAAAGATCACTTCTTAGTCGTTTACAACCAAA
ATAAATTAACGGAATACCGTGTGGTTGCCGAGGATTTGGCAAAACGTGCATTACGCAATG
TCTGCTTGTCTTACCTTGCCTTTACTGAAGTAGGGAATACCTTGGTACACAAACATTATC
ATCAAGCAAACAATATGACGGATACTTTGGCGGCACTCTCAGCTTCGACCAAAGCACAAC
TTGCTTGCCGAGATCAGCTTCTTGCCGATTTTGAACAAAAATGGCAACACGATGGCTTAG
TGATGGATAAATGGTTTGTTTTACAGGCAACACGCCCAGATGAAAATGTACTTGAAATTG
TGCAAGATTTATTAACGCACCCAAGTTTTAACTTTAAAAATCCAAACCGTGTACGTTCAC
TCGTTGGAGCATTTGCAAGCCAAAACCCAAGTGCATTCCACGCTATTGACGGTTCAGGTT
ATCGTTTCTTAGTCGATATGTTGATTAAGATGAATGAAAGCAATCCGCAAGTGGCGGCAC
GTTTAATTGAGCCGTTAATTAAACTTTCTCGCTATGACACTCAACGTCAAACCCTGATGC
GTCGTGGCTTAGAGCGTTTGAAAGGCTTGGATAATCTTGCTCGTGATCTGTTTGAGAAAA
TTGAAAAGGCGTTGCAGTAATGATTTGGCATAAAGCATTATTTTCCTTTCACGGAAGACT
AAACCGCAAAGGCTTTTGGATCGGCTTTGGGATTAATTTTGCATTTTTGTTTATTTTTGC
AAATTTTATCTTAAATCTGACCGCTTTCAGTTGGATCAGCGTTCTACCTTTGACTGTTTC
CCTTTATAGTTTATCGGCGGTTATCGTTAAACGCCTACACGACCGTAATCGTTCAGCAAA
AGCCTTATTGATGGTTGCTGTGCCGATATTGTGCTATCTCAGCTCATTAGGGGCAGAAGG
AACAATGGCATTTGTGCTAGGCGTTATGATGCCGATGTTTATCGGGACGATTTTACTGAT
GGAATGGGGCGTGTTTGTAGGAAATCCTGAAGCAAATCAGTATGGTGGGAAAGGATTGAG
TGTGAGATTTAGATAATTGTAGGGTGGGTCTTGACCCACCGTTTCGTTGTAATATCTTGA
ATTTATTGGTGGGTTAAAACCCACCCTACAAAACTGTTTTTTAAATCTCCCCCAGCCCCT
CTTTTTCAAAGAGGGGAGCTAGTTACAAATTTTAATAACAAACAAATACAAAATGACTGA
AATAAAACTTAACTACCACAAAACCCATTTTTTAACCTCTGCACCTGATATTCGCCATTT
ACCTGAAGACAGTGGCGTGGAAATTGCCTTTGCAGGGCGTTCAAATGCAGGGAAATCAAC
GGCATTAAATGCTTTAACTAACCAAAAGAACTTGGCTCGTACTTCTAAAACACCAGGGCG
TACGCAGTTAATTAACTTATTTGAAGTAGAACCAAATTGTAAATTAGTTGATTTACCTGG
CTATGGCTATGCCGCTGTGCCTGAACAGATGAAACTTCAGTGGCAACGCTCTTTAGGTGA
ATACTTGCAGAAACGTGAATGTTTACGGGGTGTAGTGATTTTAATGGATATTCGCCACCC
GTTGAAAGATCTCGATCAGCAGATGATCGAATGGGCAGTGTCTGCGGAATTACCTGTGTT
ATTGCTACTTACCAAAGCGGATAAACTTAGCCAAAGTGCGAGAAGCAAAACCGTTAAAAT
GGTGCGTGAAGCGATTTTACCGTTTCAAGGCGATGTGCAAGTTGAAGCCTATTCTGCGTT
AAATCGTATTGGTATTGATAAACTTGCGACTAAATTAGATAGTTGGTTCGCCGAAATTTT
TACACAAACCCAAGAGGGCTAATCTTATGTACAACTTAACCGAATTACGCCAAGAAACCG
ATGAAATCATCAACTCTTTATTAGACGATGGCAGCGATCCTGAAGCCCTTTATATTATCG
AACACCACGTTGCTCACCACGATTTCGATAAACTCGAAAAGTTAGTGGTAGATGCTTATA
AGTTGGGCTATGAGATTTCTGAAGCGGAAGAAGTGGAAGAAGAAAATGGCGATCTTGTGT
TTGTGTGCGATATTGTCAGCGAAATTAAATTAGATGCGGAACTTATTACCGCTCAACAAA
AAGAGCTACTGCCGTTAATCGAAAAATCGGGTGCGGTCTACGAAGGCTGGGGAACTTATT
TTGAAGATCCGAACAGTGATGAAGATGAATATGGTGATGACGACGAATTTTTCGATGACG
AAGATGATGATTTTGATGATGAAAGACGTTAACCATTAGCAGAATTATGAAAATAAATGA
TAACCCTATGTAGAATATTTACCATGTAAGAATCAAGTAATAAGGAGGAGCAATGCTAAC
AAATTGGTCAGAAGGTTATGTTAATGATATTAATTATACGACAGGTTATTACGATGGATT
AAATAGCCACCAATTAATTTGTCCATTCTTAATAGCAAATTTACAGCCGCCAAAAGTCAT
TAATGCGTGTGAGTTAGGTTTTGGGTTTGGTGTATCGCTTAATATTCATGCAGTAGCAGG
AACAGTAAAATGGTACGGGACTGATTTTAATCCTTCTCATGCGTTCTTTGCTCAACAATT
AGCAAACCAAGGCAATCCAGATAAAGTCGTTATTGCAGATCAATCTTTTGCCGAATTTTG
TCATCGAGATGACTTACCTGATTTTGATTTTATTGCTCTACATGGTATTTGGTCTTGGAT
TTCACCACAAAATAGAGAAACTATCGTTGATTTTATTCAACGTAAATTAAAAGTAGGTGG
TGTAGTCTATATTAGCTATAACACATTACCAGGATGGGCAGGAAAATCACCAATTAGATA
TTTATTAAATCAATACTATAGTAAATTATCTGCTACTCTAGAATCAAAAGATCAAGCGAT
TAAATCAGCATTAGAACATACAAAGAATATGCTTTCAGTGAGTAATAGTCTCCTTTCTCT
CTCACCTTATTTGTTGGAACAAGTTGAACAGATCAAAGAACAAAATTCTAATTACGTCAT
TCATGAATTTACTAATCAGAATTGGTATCCAATGTATTTTTCAGAAATTGAATCCTGCTT
GAAACAAGCTAAATTAAGTTACGCATGCTCCGTTTCTTATTTAGATGATTTTGATGAGGT
TTTATTTGATGAAGAGCAACAAAAATTATTATCTAGCATTCAAGATCCTTCTTTATTTCA
AACAGCAAAAGACTTTATTTTAAATAAACAATTCCGCCGTGATTATTGGGTTAAAGGAAA
ATCTCAACTTACTAATCAACAAGGAGAGAAAGAATGGAAGAAATTAAATATATTACTTGT
TTCATCTACAACAAAAATTTCGACCACGATTAAAAACTACCGACAAACGGAATTTAAAGA
AGAATTATTAAAACCTATTATTGAAAAATTATCTGATTATAAGATTCACTCGTTAGAATC
TTTGTGTGAAGCCTTAAAAGGGGATATGCCTCCAAATGCATTATTTAGAATAATTGCCCT
ATTAGTAGCTCGAAAAGAAGTTGTCATTACTCAATCGGCTGAAACAATAGAAGCAGCTAC
AAATTCCTGCCAGAAATTTAACCGAGCTATATTGGATAATCCTTTTGCTTTTAATAACGT
TAACTATCTGGCAAGTCCTGTGTCAGGTGGTGGGATTTATTATTCTAATATTGAATTACT
CTTTTTATCTGCATATGTACAGAAAATTCCAGAGAAACAGTGGGAAAAATATGTACGTAC
TATTTTAACAGCACATAATCAACTATTACGTAAAGATGATAATATTCTATCTTCTGAAGA
AGAGATACTTGGAGAAATATCTCGTCTGAAGAAAGAATTTTTAGATGATAGATTTGAAAT
TACAAAAAGTTTAAAGGTGGTCTAGCCCCTTTTTCACCCAATATTGATACGGCTTAGTAT
CTGTTTGACTTTTTAATAGCTGATGATCCATAAATTGACAAAAACTCGGAATATCACGAG
TAGTTGCAGGATCGTCAGCAATAATTAGCAACACTTCACCATCTGCCATATTGCGAATGG
TTTTGCGAGTAAGCATTACAGGTTCAGGACAACGTAGCCCTAGGGTATCTAAAGTGTGGT
TAATGGTTAGTTCGGTCATCGTTATTATTCAAAATTAAAAATTACAGGATATATATGCAA
CAGCTTTTCTCTCAACACATCGCACGTATTCAACAAATCGTACAGCACGCCTTAGAGCTG
GCTCGTCTTGACGGGCTTTGGATTTATGCAGGGCAGGCAAAATATCATTTTTTAGACGAC
CAAACATCGCCATTTAAAATCAATCCGCATTTTAATTATATTTTCCCTGATCCCACCGCA
GAACAAAGTTGGCTTTTTTTAGACGGTAAAAATAAACCGAAACTCTATTTTTATGCACCG
CAAGATTATTGGCATTGTACGCCAAATCCGCCGACATCGGCATTTTTTGCTGATGAGTTT
GAGTGGCAAATGCTCACGGATAGCCAACAAATTCAACAATATATCCTTAATCCGACCCAT
TGTGCCTTTATTGGCGAACAAACGGAGTTGGCAAAATCACTAGGTTTTGAGCATATCAAT
CCACAGAAAATGCTAAATGTACTGCATTTTGAGCGTTCGATCAAAAGCGAATTTGAAATT
GAGTGCATATATCAAGCTCAACTCACCGCTTTAACAGGACATCACGCGGCAAAAGAGGCT
TTCTTTGCCGGTAAAAGTGAGTTTGAAATTAATCTAGCCTATCTTCAAGCGACCAAGCAA
TCGGATAACAATGTGCCTTATGGAAATATTGTTGCCGTCAATCAGCATAGTGCGATTTTA
CATTACACAAAATTGGATTTCACACCACCTTGCGAACGCCACAGTTTTTTACTTGACGCT
GGCACAAGCTATCTTGGTTATGCCTCCGATCTTACTCGAACTTATGCTTTTGAGCCACAA
AGTGAATTTGCAGCAATGATTGCTCAAATGGAACAGTTTAAACTGGATACGATTGCTGAT
ATGCAAGTGGGGATGAATTATCTAAGTTACCATACCCAAATGCACCGTTGGATCTCGCAA
ATGCTTCACCAGTTTGAGTTTGTGAAATTACCTGCCGATCAAATTTTTGAAGAGGGTATT
AGCCGTACTTTCTTCCCACACGGTTTAGGGCATCAGCTTGGTTTGCAAGTCCACGATGTT
GCAGGTTTCCAACAAAACCATCGTGGCACACGCAAAGCTCCGCCTGAGATTTATCCAAGT
TTGCGCTGCACTCGTGATTTAGCCGAAGGTATGGTGCTTACCATTGAACCTGGGTTCTAT
TTTATTGAGATGTTGCTAAATCAATGGAAAAACCACCCGCTTGCTCGTTTCTTTAACTGG
CAGAAAATCGACGAATTTAAACGCTACGGCGGTATTCGGACGGAAGATAACATTGTGATG
AGAGCGACGGGGGCAGAAAACTTAACGGCAAAAGCTGAAAGTATCAGTAGCAGATAAGTA
ATTATTACAGATCCCATTTAGCTTAAAATATCTAAATGGGAAATTGGTGTACTCATAAAT
AATATTTCTAATCTAAAGAAAATAGATCTAATAATGTGGCAAAGCTTTGCGATTTCACTA
TATTGTGAAACTCTTCAATGTAAACTTTATCTAGATCTGTTTCCCTGATTGCTGCGTATA
AATTGCTATATAAGCCATTAGAAGTGATTTTTCTTGCAACAACATAGCCTTTTTCTAAAT
ATGGTTTTACAGCCCAATAAGGTAAGGCTGCAATACCTCTTTTACTGGCAACAAGCTGAA
TGATTGCGATAGTTAATTCACTAGTGCGTCTTGTTGGGTTTATTCCTACTGGTTGTAAGA
TTTTTTTCAATAAATCTAACATATTGTCGGGAACAGGATAATGAATTAGTGTTTCGTGAC
GAAAATCTTCAGCTTCCCAAATTTCTTTTTGTGCCAAAGGGTGATCTTTGGCACAAATAG
CAACCATTTCATAAGAAAATAAAGGTTTATAAATAATACCAATGGACTCTTCTATTTCTG
ATACAACAGCCCAGTCTGCTCGGTGAGTAAGCAATAGACCAACAGTATCAGTATGAAAAC
CAGACACAATATCTAATTCTATTCCCCCCCAATTTTGTCTAAAAATATCCATTGCTGGCA
TTAACCAATCAAAACAAGTGTGGCATTCAACAGCAATCCGTAATTCTCCAACTTCTCCTT
GTTTAATTCGGGTTATATCTGATTCAGCTTCTATTATTTTAGGTAAAATTTCATAAGCGA
GCTGTACTAAACGTTCTCCAGCTGGAGTAAAATGGATTGGCTGAGTTTTACGTTCAAATA
GAGTTAGATCATATTGATCTTCTAACAATTTAATTTGATGAGATAATGCTGATTGTGTTA
AATGAATACATTTGGCGGCAGCTGAAACACTGCCGCTTTCTTTTAAAGCAATAATAGTTC
GTAAATGACGAAGCTCTAAGAAAATTGGTTTCATTAGTCTGAATTTTGAATGTAACAACT
ACAATTGACCTAGAATAGCATGTATTTACTATATTAGAAAATCGTTTTCCTAATCAGCAT
TACTTTATTTTTTATTAGCATGCTGGGTTAAATACATAGTTTCTATTATCTATATCATTT
TATAAATGGCAAATAGCCTTCTATTTAAATATTACTTAAAATATGAAAAAAACTATTTAC
TTCCATAAATTAGCAATATTACTTTCTCTATTTTTTTCAAATGAACCGATTGTTGCTAAA
CATATAGCACAGAAAATATGTATAGTTGTAGGTATTTATGATGGCGATACTTTAACCTGC
TTGCACAATCGAACACAACTCAAAGTACGCCTGCAATATATTGATGCGCCGGAATTTGCC
CAGCCTTTTGGTAATAAGGCGAAGCAATCATTAGCTCAACTGGCATTTAAAAAAGAGGTT
GAACTTGAGATTACGGGGTATGATAAATATCAACGGCTGTTGGCAGTGGTTTATGATCAG
AGGGGTGAAAATCTTAACTTAATTCAGGTGCAACGAGGAATGGCGTGGGCGTATCGCCAA
ACACAACCTGTGTATCTGCAAGCTCAACAACTTGCTCAACAGCAAAGAATAGGTTTATGG
CAAGATAAAAATCCGATCAATCCTGCGGACTGGCGTGCAAGTAAGCGGTCGGATGAACAT
TCATTTTGGCAAGGTTTTTCGCCTAAGGCACCGCTTGCCACTATAGATTGTAATGTGAGG
AAAAGTTGTAACGATCTTCCCGATTATGACACGGCGAAACGCTACTTTAAACAATGCCGT
TGGCGAGAGCTAGACGGCAATAATGATGGTATCCCTTGTAATAAACTTTATAGAAAGGCT
CAGCGACAATGATTAATCATACTTTTCGTTCCCATTTCCCTTTTTTTCAAGATAATCCCG
ATGCGGTATATTTAGACACTGCCGCAACAACACTCAAACCGAAAGTGTTGATAGACGCAA
CGCTCAATTTTTATCGTTCATCTGGTTCGGTTCACCGTAGTCAATATGATTTTCTTCAAA
CGCAACGTTATGAATTAGCAAGGGATTTAGTGGCAAAACGTTTCAATGTTGCAACACGAG
ATGCGGTTATCTGGACAAGTGGCACAACCCATTCACTTAATTTAGTCGCAAATGGTTTAG
CTGACAGTATTGAAGCTGGTGATGAAATTGTGATTTCTGTGGCAGAACATCACGCTAATT
TTATTCCGTGGCAACAACTTGCTGAGCGTAAACAAGCTAGATTGATTGTGCTACCGCTTA
ATAGCAACTACCAAATTGCCCCTGAAACGCTACAAACAGCCTTATCAGAACGCACTAAAA
TCGTTGCGTTTAATTTGGTGTCAAATGTAACAGGGGTTAGACAGCCTGCAGAGCAATTGA
TACCGCTTATTCGTCAGCAATGTTCAGCCAAAATTGTGCTTGATGTTGCACAAGCGGTCT
GTTGTGAACAAATTGATGCACAAGCACTTGATGCCGATTTTTATGCGTTTTCTGCACATA
AGATGTACGGACCAACTGGGGTTGGCGTATTAACAGGGAAATTGAGTAGCCTTGAGCAAC
TCCGCCCTCTTTTATTTGGCGGAAAAATGTTACAAGAGATTACTGAGCAAAAGCTCACGA
TGGCAACATTGCCTTATCGTTTAGAAGCAGGAACACCAAATATCGCAGGAATTATCGCTT
TTGGTGAGGTGCTGGAGTGGTTGGAAAAATGGGATTTTTCAGCCTTAAACTCACCGCTTT
ATCAGCTTGCTAAAGAGGCTCGCCAACGGTTAGCAGCTTATCCAAATATACGCATTTTAG
CGGAAGGAAGTTTAAGCCCAACGATTAGCTTTGTCTTTCATCATCAACATCACGCAGATA
TTGCGGCGATTTTAGCCGAGCAACAGATCGCATTGCGTAGTGGCGAACATTGTGCCAAAC
CCTACTTACGTTATTTAGCACAAAATGGCACCTTGAGAATATCTCTTGCTCATTACAATG
TGCAAGCGGATCTTGACCGCTTTTTTACCGCATTAGATTTTGCTCTCGACATTTTAGAAA
ATTAATCTCAACTTAGATCAAAAAATCGTAAATTTCCCGATTTTCTGCTAGAACGAAAGG
GCGTTATAGGGTAATCTTTGCAAGTTTTTTGATTTATTTTTTAAAATTAAATTTATAGGT
ATTGATATGGTAAAAAAAATTGCAGTATTAACCAGTGGCGGTGATGCTCCTGGTATGAAT
GCAGCGATCCGTGGTGTTGTGCGTGCGGGTTTAAGTGAAGGTTTAGAAGTATATGGTATT
CAAGACGGTTATTACGGTTTATATCACGACCGTGTTATCAAACTTGAACGCCGTTCAGTG
TCTGAGGTGATCAACCGTGGTGGTACATTCTTAGGTTCTGCACGTTTCCCTGAATTTAAA
AATCCAGAAGTGCGTGCAAAATGTGTAGAAACCTTGAAAAAATATGAAATTGATGCGTTA
GTAGTTATCGGCGGTGACGGCTCTTATATGGGGGCAAAACTATTGACCGAAGAACACGGC
ATTGCGTGTATCGGTCTACCTGGCACTATTGATAATGACGTTGCAGGCACGGATTACACT
ATCGGTTTCCAAACAGCACTTGAAACCGCATTAGAAGCAATTGACCGCTTGCGTGATACT
TCAACTTCTCACCAACGCATTTCTATCGTTGAAATTATGGGGCGCCACTGTGGTGATTTA
ACCTTAAGTGCGGCATTAGCAGGCGGTTGTGAATACATTATCATTCCAGAAAAAGGTTTT
GATAAAGAGTCACTAATACGCAACATCGAAGATGGTTTCAATAAAGGAAAACGTCACGCA
ATTATTGCGATTACAGAATTAATGACAGATGTACACCAATTAGCGAGAGAGATTGAAGAA
CGCTTTGGCCACGAAACCCGTGCTGCTGTGTTAGGCCATACCCAACGTGGTGGTGCGCCT
TGTGCATTTGACCGTATTTTAGCTTCTCGTATGGGCGTTTATGCAGTAGAACTCTTGATG
CAAGGCTACGGTGGTCGTTGTGTGGGTATTCAAAATGAAAAATTAGTTCACCACGATATT
ATTGATGCAATCACTAATATGCGTCGTCCGTTTAAAGAAGAAATCTTTAATACCTCTAGA
AAATTATTCTAATAAAAAGTGGCGCTAAGCCACTTTTTTATTATCCGTATCTTTAACCAA
ATCACTGAATGAGTCGGTGTTCTATTCGGCTTTATCCCAAAATACTAATTGCTTTATTTA
CTCATAGGTAATTTGTCAATTTTGTGCTTTAAGGAAAGGCAATAGCAATAATGCGATGCC
AGAGGCTGCACAAGCAATCACGACAAAAAATCCGGACCAGTGGTGTGATTCCATCACTAA
TGCTAAAGGATAACCAGCTATAGCAGCACCTAAATATGCAAATAATCCCACAAACCCTGT
TGCTGAAGCTGGAGTTTTTTTATGGGAACATTCAGCAGCTGCCATACCAATAAGCATTTG
AGGACCAAATACGAAAAAACCTACTGAAAAGAAAATTCCTGCTTGTAATATGAAATTTTC
TTTTGGCATAAGCCACATTGCAATAATGGAGAAAAAAATACCAATAGCAAATAACAATGC
CATTGGACCACGATTGCTAGCGAATAATTTATCTGATCCCCAACCAGCAACTAGAGATCC
TATAAATCCTCCTACTTCAAAGAGTGAAAGTGCACTATTAGCAGAAACAAGATCATAGTG
ATATTTTTCAGTTAAATAGATATTTCCCCAATCGTTATTTCAAATGTACCACATAAAATA
TTCACTCTCTCTTGCATTCCACGAATTCCAAATCCTGTTAATATCTGATATGTATCAAAT
CCAACCCCGTTATCTGTAATAATAATATGTATATTATTTTTTATTTCAATTTCTATTTTT
ACCTTATTTGCTTTAGCATATTTTATAATATTATTCAAACTTTCTTGACATAATCTATAT
ATAGTAATTTCAAGAATATGTTCTAATTTTAAATTTTGATCATTTTTCCATATTAATTCA
GTATCAATTTGATTATCTTGAAAATTTAGTTCAATAAATAGATTCTCAATAGCTTGGGGT
AAATCTAAATCATCAAGTAGACGAGGTCGAATTCGATTTAGTAGTACTTTTGTTGTATCA
TAAAATATTAAGAGATAATTGCTCTATTGTGGTTGATATTTTTTCATAATCAGGTGCAAT
CCTTTTTAAAATATTTGCTTGAGTTCTAATGGCTGTAATATTTTGCCCGACCTCATCGTG
TAATTCTCTAGAGATTTCTTGACGAATAGTTTCTTCAGTATTAATCAGCTGCCGAGTGAG
TAATCTATTTTTATTTAATTCTATTGATAAACTCTGGTTCAAGTTACGCTGATCTTGAAT
CGCAAGTCCTAGAAATATTCCTGTGATAGTTTGAGTTGAAATAGATAGTAATAAATCAGC
TATAGTGAGATTAGAAAAACTATGTGTAGTACCAATAAGTGCTATACTATTAAGCAGGAC
TCCTAAAAATGCACCTTGCCAACCATACTGAAAAGCTAATAATATAATAGGGATTGCAAG
GTAGAATAAAGCAAACCTATAGAAGGTATCTGGCAATTTCATTTGAATATAGATATTTAA
AACAAATAGTAAAATATAAATAAAAATGTGCTTTATTCTTAAAGTTACCGGCTTCTTTAT
TAGAGAAGAAGTAAGAGGAAGCCATTCAGTCTTAAATAAAAACTCATTGATTAAATAGCA
AGCAGGAACAATCAATACCCCACCAGTAAAACTTACAAGAAATGTGAAGTAAAATTCTGA
TGAGGAAATGGCTACAGCATTGATCATACTAATTGAAACTATAGTGCTAAGTTGAATTGA
TAATTTTTTCCATTGATTTCCACTATAGTATAAATATGATAAGTAAATAATTGGGATACT
ACATATACTTAAAATAAAAATAGAATATTGATATATTTCTGGAAATAAATAGTTTAATAA
AATCAATATACTAATTTCAGAACAATATACAATAGGCCAGAATTTAGGTTGAATATGCAA
TATAATACCACTACGTAAGGCAAACGGCAAAAATAGACAGGCCAAAACAATATCTGAAAG
TAAATAATCTGAGATTATCCATAAGCAGAAATAAGAACAAGTTATCAAAAACCAAGAGTA
TAATATAGTAAATATCATTTTAGTTGTGAATTTAATAAATTCGCTAATTCAACATTATTT
TTGACATTGAGTTTATTTATTGCATTAGATATACACCTCCTGAGTATACTGTTTTCACCG
CTTGAATTAACTCATCAGGATTACATCGTTTGCTTAAATACCCTTTTGCTCCTAATTCTA
ACGCTTTTTTTATAATTAAATCTGAGTCATTTACACTTAGCATAATACAGTGGATACCTG
ACGGTATATCTTTTAATAAATCTAAGCCACTTTCATCTGGCATTGAAATATCAATAATAC
ATACATGAGGTTTTAAATAAGGTAAATGTTGACGAGCTTCTTTAGCAGAAGAAAATTCTC
CAATAACAGTAACGTCACTCTCTAAAGAAAGGAGTTGAGAAAAACCAGAGCGTACAATGA
CATGATCATCAATAAGAACAACATGAATCATAAAATCCTTCCAATTAATAATAGCGTATT
TCTATAAAAAATACGGTGGAAAAGTCCACCGTATTCTTGTTACTTAGCATATTCTATCTT
TTACGAATTTTTTTCTCTTCTGCGATTGCAACGAAGGCTAACAATCCAATACAAGTAATT
GCTGATGCATGAAGTGCTGCAAAAGTACCACTCCATCCAGTTAGACCAAAAATTGGAGTA
CCGTCAGCAATCATTCCTAATCCTAGTTTTGCAAAACTATCTCCAATTAAGTAAGCAAAG
GTACCTTTTACACCATCAGCAACAGCAATTGCTTTTTTAGGGACAAACCCAACAGCAGCC
ACGCCAATCAGTAATTGAGGGCCAAATACTAAAAAGCCTAAAGCAAACAATGCCGTTAAA
TACATAAATTCATTAGTTGCAAACTGATAGAACTCAAGAGTAAAAACAATCAGACCTAGG
GCAATACAAGCGGTTAAGGCACGACGACCATTTGCTAAATCAGATAAATATCCCCATAAG
AATGTACCCACTAATGCCCCGACTTCAAATAGAGCAAAACCGGAAATAGCAGCATCTTTT
GAAAATCCTAATTCTTGATAGGCATATACTGGGGACCACTGATCAATACCAATACGAACA
ATATATAGAAAAATGTTAGCAAAGCATAGTAGCCAAATAACTTTATTTCTTAATACATAT
TGAACAAATATCTGCCATTTGGTCAGTTGATTTTCTTCAGTATTACGATCTTCCTCACTA
ATTTCCTCCCCAAATAATTCTTCCGCTTTACCTAAACCATATGCCTCAGGAGAATCAGAA
CCATAGCGTAATCCTATAAATCCAATAATTAATGCAATAATTGATGGAAATACAAACATT
CCAATGACATGTCCATTAAAGAAGACATTAGCTCCGAATAACGCAACTCCAGCAGCTGCC
GCACCACCTACATTGTGTGATAAATTCCAGAAACCCAAAAATGTTCCTCGTTTCTTTCTA
GGCGTCCATTTAGTAATTGTGGAGTAGCTAGATGATCCCCCTGTACTTTGGAAAAAGCCA
CTAAGTGCATAGAATGAAATCATTAAGAACAGTGCAATGCTCCCTCCTCCCATACTAGCA
CTAAAGCCAAGCATACAGATGGCTGAAAGAATAAGCATAAATGGTACAAATTGTTTTGTA
TTTTTACCATCAGCATAATAAGAGACTACTGTTTTCCCAATACCATAAGTAATTGAAAAA
CCTAAGCCAATAAGTCCTAAATCTGTTTTAGTTAAACCGTAAGTTTCGATCATATCATTT
TGTGCGATGTTGAAATTCTTACGAATCAAGTACATTGCCATATAACCGATAAATACAACT
AAATAAGATTGCATAAAAGGTTTGAACCACATTTTCCGTCTTTCTTCTAGGGGTAGATCT
AAGACTGGGCGTCTAACTTCAGCTAAAAATGAAAACATAATTTCCTCTGATATTTTTAAA
AAGATATTTAAATTTTAAGAAAATTATTTCATTGCTCCTTGAGAGAATCCCCTAAATAGA
ATAAGAAAATTTCCTAGTTTAGATACCGTTAACTGTATTTTGTGACTAAGATCACATTTT
AGGGTTTATTGTGAATTTCTAGGAACAATAACGGACAGATGGCTTTTTCCTTCAACCTCG
GATATTTCTGCTATAACCGCAGGAGAAAAATGTACTCTCTGCTGTGTTAGTTGATAGACT
AAGTCAAAGACAAGGGGCAAGTGAGAGATAATCAGCACATGCTTTGCTCCCTCTTCTCGT
AGGAATGCAAGATAATCAATCACTGTGTCGGGATTTCCGTCAGGGGTAATCTCTTCCCAT
GTTTCCGCAAGATTTGCAAAACTTTGCATAGTGTTGACCGCTTGCATACCTTGTTCTACG
GCTTGTGCCGTTTGCTGCGTGCGAAGGTAGGGGCTAATAATCACTTTATCTAATTTAATT
TGTTGATTTTCAAGCCTTTTTGCAAGCCATTGCCCTTGTTGATATGCCATCAATTTACCC
TGTTCAGTTAAGTTTCTCTGTGCATCAGTTGGGGCACTGAAACCTGCTTCGCCGTGTCGC
ATTATCCAAATATTCATCGGTTTATCCTCTTCGTGGTTTAAACAGAACGCTTTTAGGCGT
ATAATGCACGGCGTTTTTTGTTGTTGCAAGCAACAGATAAAAGATTTCTATTTTTCACAA
TTTAAACAATGGAGTAATTGAATAATGTCTCGTAAACTCAGAAGAACTAAAATCGTTTGT
ACAATGGGTCCAGCTACAGATCGTGGCAATACGTTAGAAAAAATCATTGCTGCTGGTGCA
AATATGGTTCGTATGAACTTTTCTCACGGTGTGCCTGAAGATCATATCGCTCGTGCAGAA
AAAGTGCGTGAAATTGCAAAACGTTTAGGCAAACACGTTGCGATTTTAGGTGACTTACAA
GGCCCTAAAATCCGTGTTTCAACCTTCAAAGAAGGCAAAATTTTCTTAAACATCGGTGAT
AAATTTACCTTAGATGCAGAATTACCAAAAGGCGAAGGTCATCAAGAAGCGGTTGGTTTA
GACTATAAAAACCTACCAAACGATGTCGTTCCAGGCGATATTCTTTTATTAGATGATGGT
AACGTTCAATTAAAAGTGCTTTCTATTGACGGTGCTAAAGTATTTACTGAAGTTATCGTG
GGCGGTCCATTATCAAACAACAAAGGTATCAACAAATTAGGTGGCGGTTTATCTGCTCCA
GCATTAACGGACAAAGATAAAGAAGATATTAAACTTGCAGCGAAAATTGGCGTGGATTAC
CTAGCGGTATCTTTCCCACAATCAAGTGCAGATTTAAACTATGCTCGTCAATTAGCAAAA
GAAGCGGGATTAGACACTAAAATTGTCGCTAAAGTAGAGCGTGCTGAAACCGTTGCAACT
GAAAAAGCAATGAACGACATCATTTTAGGTGCAGACGTTATTATGGTGGCTCGTGGTGAC
TTAGGTGTTGAAATCGGTGACGCAGCATTAGTTGGCGTTCAGAAAAAACTTATCCGTCGT
TCACGCAAATTGAACCGTGTTGTAATTACCGCAACGCAAATGATGGAATCAATGATCAAA
AAACCAATGCCAACCCGTGCAGAAGTTATGGACGTAGCAAACGCAGTATTAGATGGCACT
GACGCGGTAATGCTTTCAGGTGAAACGGCAAACGGTGATTATCCAGTTGAAACGGTAAAA
TCAATGGCAGAAGTCTGCTTAGGTGCAGAAACAATGCCAAGCATCAATGTTTCACGTCAC
CGTATGGAAGCTAAATTTGCAAGCATTGATGAAGCAACGGCGATGTCAGCAATGTACACC
GCAAACCACCTTGAAGGTGTTTCTGCAATCATTGCATTAACCCATTCAGGTGAAACCGCA
AAATTAATGAGTCGTATTAGCTCTGGTTTACCGATCTATGCACTTTCTCGTAACGAACAA
GCGTTAAATCGTTGTGCATTATACCGTGGTGTTACGCCAGTTCATTATGAACATGACAGC
CGTACTATTGAAGGTGCGAAAAAAGCATTATCTTTATTAAAAGCACAAGGCTATTTAATG
TCTGGTGATTTAGTGCTATTAACTCATGGTGATGAGTTAAAAGAAGGTGGCACAAATACT
TGCCGTATTTTAAGAGTAGAATAATTTGCTCTCTGATAAAAAATCCACGCAAATGCGTGG
ATTTTTTTATGTATTCAACAAACCAATACCTGTGTCTTCTCGATTTAGTCTAACGAATTT
CACCTACCGAAACTTTAGCATCGGTATGTTTATTGCCAATAATTCGATCTTCACATTTAT
TGTTTTCATCACAAATAGAGACAACAACGCTCTTCTCATCTTCTAGTGTTTCAGATTGTA
GAGATTTAACTCCGAACTTATTATTTTCAACTAAATTACTCTGTTCGCGAGATAGATAAG
TTGGCTTGAGTCCGTTAAGTTTATCTAATATCGTATTTAATTGACGCTCATTAAGTCTTT
TGATATTTCCTTCTCCGGCTAGCTCATCATCACCGTAGTTTGTTCCTCTCGGTTGCTCAT
AAAATGTAAAATCAGTATTTTTTAGCACGATAGGCATATCTTTATGGCTGTAATAGGCTT
TAGCACCATTTGGAGCTAGTGCAATAACCGTGGCATTCTCAATTGTAGTCTTTGTAGCAT
CGCCAAGGGCTAAAGCAAAGTTAGCTGCATTTGCATCATTATCCGCAGAACCTGTAATAC
CAATTTCAGGTGAAGGTTTAGGACCAGTATTTAACAAGGTAATAGTTAAATCATTTTTTG
ATTTTTCACCGCGTAATGTTGCATTTTTATCTGTCATCAACGTATAACCTTGATGGCTTT
TCAGGTTAATTGAACTTTTATTTCGCCCTTCTAAATCACCAACGACATACATTGTTGCCG
CTTTCATTTTTGAACTTGGTGAAACATTCAGTTTTTCAGCCCCCTGAATATTTAATGACG
TGTGATCTAAAATCGTTTTATCTGCACTTAACCCAATTTTATGGATACGATCGTAATCAG
ATTCAAAAGACATATTTCGGTCAAACGTAACATTAAATTGACTATCGGTTAAATTAATAT
TTTTTGCCATAAGATTAATAAAACCATCATGCGTTTTTATATTACTATTACGAATATTAA
TTGTCGTTTCTAAATGACTTTTAGGTGTTTTAATAACTTCTTGTTTAATTTTGTCATAAC
TATTATTTGTGGCAGTCCACCAATCAAATGCATATAGGAACTCATTATTAATCCATTGAC
GTAAATTATTATTGAATTTCCATCGTCTTTGAGTATGATTTCGTTCTGTACGCAACGCCC
TATCTTTGGTATTGAAAATCGCATAGTCATAGCTTGGTTTTTCTTTATTATAGGAATATC
CCCCATAAATATAGAAATTACCTCTTCCTATATGAGTAAGACGATCAATATCAACATTAT
TAAAGCCACCAACAATGACAAAATCATCTACTTTATCAAGTTGCAAATTACTAATATTTA
CGCTAAAAGGCGATCTTTGAGTATCTTCTAAACAATAGGCAAGATTAATACAAGTTCTAG
AATCTTCTAAATTTCTTCTTAAACCATTTCTACCTAAAACAATAGCACCATTATTAAAAT
TAAATTTACTATCTATAATCTTAATATCTGAAATGCCTTTATCCGCAAAATGTTTATCCA
TTAGATCTGTTGCAATAAATAAACGCCCATTTTTAGTATCTATATTTGCTTTATTAAAAC
GAATATAGCTAGGATTAGTATAATTTAATTGTGTATTTAATAATAAAACTGAATCAGTAT
CTTTATATGAGTCTATATTTATATCACCTGAAATATCAAAATTATGCGCATTTAGATTTA
CTTCTCCTGAAATACCCAGTAAAGAACCTAAAAAATTACTGCTGATAAAAGAATTTTCAC
CTACTTTTTTATTACCAACATCAAGATTATCTGCCAGCTTTAGATTAACTTTTGTTTTTA
GTTTTTTAGAGCCGTCATCATAATAATTTTTATCTTCCCGACTTAAATCACCACTAAGAT
TAACTTTCTTTATAGCTGGGTCTAGATAGCTACTGACTGCAAAATCAATACTATCTTTAA
TTGTAAGTTTTGCACCTTTTTCAGCATTTAAGTTAATTTCATTCTTTTTCGCTTTTATTG
TTAAATTTTCGGCTTGAATATCACTATTTTTTCCAAATTTAATATCATCAGAAAATAAAG
TTATTTTTCCAGATCGAGACATTACAACATTATCCGCCTGTAATAAGCCATCGTTATTCA
CAAGGTTATTAATTAATTCATTTTTTCCCTTAGCAGTTAGCTCAATATAACCATCTTCGG
TAATAATAGAACCTGAATTTTTCACAATACTATTTACTGTATTTTCATCAATATCTAAAT
CAATAGATGTTGCCTCTAATTCTAAGCTAAATGAGCTACCCGCTCCTAAGACAACTTGTC
CAGGGCTTTCAATAGTTTCATCACGTTCAAAATCAATCCACTTAAATCCCCAATGATTAC
CTTCATAACAATCATTTGGATTGCTCCAACTACTATTACAATAGCGACCCTTAACTTTTT
TCTCTTGTTTAAAGTATTTAGCTTCAATTGTCCCCTTATTTTCAACATCATTTCCAACTA
AAGCGACAAAAGCATTTTCACCATTTGCGATAATTTTACCTTCATTAATAATTTTTCCTT
CGGCGGTTTTATGATTTTTACGTGGAGTAAAATTGAACTTATTACTATTACTAATTTTTT
CAAGATCCTTAGTTGTAGCAAGTAAGCTACCTACATTCACTTGAGCATCTTTTGTAATAA
TAATGCCGTTAGGATTAGCGAGAAATACACGCCCATTTGCTTGCAATTTACCTTGTATTT
GACTTGCATTTCCGCCCATAACACGATTATAAGCAATAGCGGTTGAATCAGGCTGCTTAA
ATTCAACACTATTTTGTTTTCCAATATCAAAACTTTCCCACTCAATACTCACTCTAGGTG
ATTCTTGAGTAATGGTCATTGCCTTATTTAAGGTATTAATTTTTGCATTGCCGTCTGTAA
TTTTATGGTTTTGAGGTAAATCAGCAGCATAAAGATTTGTTGTGCTAAGTGCTGTTGAAA
TAGCTACGGAAAGTAAAGTTTGTTTACGCATTTATGTACTCCTTAATTAAAATGTTTTAA
TTGCAGATAACCAAAATTGATTTTTATCTACATTGTTATATTTCTTACCGATAGGTTTTG
CATAAGCAAAATTAATAGAATAATGATTAGGTTCAATTAAATTCAAACCAACACCGATAC
TTTTTAAACGAACTTTATTTTCAACAGATTCGGATAATTTCTCAGTATTTTTATATTGTT
TTCCAAAACCCTCATCATAAAAGAGTGAGCTTACTAATATACTTTTTGAGAAAACAGGTA
AGTAGTGTTTTAGTTCCGCTTGGATAATATGCCCTTCATCAACAGAAACAGTACCTGCTT
GATATCCTTTTACCCCTGATAATCCACCTAGTAGGAATTTATTTCCACTATCTAGATTTT
TATCAGCAAATTGCCCACTGGCGGCAAACGTAATACTGAAGGATTTAGGTAAAAATTGCT
CGTGAGATAATGAATAATTAAATGTCGTAAATGTACGTTTAGGCTGGTAATTCTCTGATA
AATAGTGTTTTTTCTCATTGGTCGAATGACTTTCTTTCCCAAAAATAGTATTGAAAGAAA
AATAGGTAACACCTTCTTTTATACTATTCCAAGAACCACTCACTCCTATGCTAGTCGTAT
TTACTTTCCGTTTTTGTTGTAAATCAACAGATTTTTGTTCATCTGACAATTTCTGATGAT
TAAATGCTAATTTACTATCTAATCTTAAACTTGCAGTTCTAATAGTAGGGTGAGTAATAT
AACCACCTAAATTATAAGTACTCCCTTGAGCATTAAGATCTTTAAAATTCGCACCTAATT
TATATTTTAAATAGTTTGAATTCACGCCAACTCTTGTGCCATATCCATCAATAATAAAAG
AATAGTCCGCTCTTAAGTTATATAAATCGAAGGTGTTAGAAGCAAGCACATCAAAATGTA
ATTCATCACCAAGCCCAACTAAGTTATAAATTTTATTTCCCAATGTTGTTCTATATTTTC
CAGTATTATCATTTCCTTGATTATCAATGGAAATATATCCATTCCAACGTTTATTATCTT
TAAGATTAACAGTAAGATCTGTTTTACCCGTATTTTGTCCTGCTTTCAAAGATAACGCTG
AGGTAATTCCTTTAATGTCATTAAGTAATAGAGCTAACTTTTCTAGTTCATTTTTAACCA
AATACGAATGGCTTTTCACAGTAGTATTCACCATCCGCATAACCAAGTCTTCTTTTAAAC
GGCTTCCATTTCTAACAACTACCTGATCAAGCGATCCCTTTATCACGAAAATTTGCAATT
CACCATTATTAATTTCTTGTGGTGGAATAAAGGCTTTAGCAACAAGATAATTGTTGTCAC
GATAGTAGTTAGTAATTTGTTGCGATAACCGATTTAAGTCATCTAAGGTGATTTCTTGAT
GAAGATAAGGAGAGGTAATAGATGTCAGATTATCTTGAATTTCGTTTCCGTCCAACTCCA
GTAATTTGATTGAATCTAAACGGAATTTAAGACTTTCTTTGTTGGCGGGAAGATTCTCTT
CCTGTGTTGGTGTTTTGAACAGTTCTCCAGATGGTTTTACTTTTGCTACTTGTATCTGGC
GTGTCTGTTCCAACTGTTTGTTCAATGTTCCTGAATCTGGTATTGGATTTGCATAAGTAA
AGCCAGATACACATGAAAGAATGATTCCAGTAATTACATTTTTTCTACGAAAATGTTTCA
TTTTGATAGGTCTCCTTTATTAATAATGTATTAGAACGCTTTTTCTATTTATTTTTAACT
AAATGATAAGAATTATCAATATCATTATTGATAATTTACATTATCTTTTGTAGGATATTT
ATTAGTCAGACTAAAGGAGCAACTAAAATGAGACTATCAAAAATTTATACAGCACTCTTT
CTCTCTTTGCCTACCGTATCCCTTGCAGATAGCAATGTTTCAGCTGAGCTCGCTGAAATC
TCTGTGATTGCAAGTAGGGATGCATTTCATTGGGCAAATCACACAAGTGAGAAAGCAACC
CTAAATAAAAACCAATTATTAACTCAACAACCCATAAGTACAGCGGATGCGATTAAAAGG
ATTACAAACGTGGATATTGCTGGCGGATCAAGGGGAATTGCACAAAAGCCGATTATTCGG
GGCTTAAGTGGTAATCGTGTTGTTCAAGTGATTGATGGCGTTCGCCAGAATTTTGACTTA
TCTCACCGTGGTTCATATTTTCTACCTATGGCACTAACCCAAGAAATAGAGGTGATTAAA
GGCCCTACAAGTACTTTATGGGGTAGCGGTGCATTAGGGGGAATTGTTGCGATCAGAACG
CCAAATGCCCTTGATTTATTGAAAGATAATCAGCAAATTGGAGCAAAAATTCATCAAGGA
TACCAATCTGCTAATTCTCTCTCTGAAACAGATGTCAGTGTCTTTGCCGCAAATGACAAG
TTTGATGGATTAGTGAGTGGCTTTTATAACCACGCTGATGATTTACGTTTAGCGGACAGT
AAAAAATTAGTAGACAGTCGCTATACTCAAAAAGGCGGACTTTTTAAATTTGGTTGGCAA
ATTAATGATGAAAATCGCCTTGAGCTTTCTCATCGTTTAAGTCATTTTGAACAAATTGCC
CCAACCAACAATGAAGTTGCTGAAGAATTTACCAACCAAGATGTGAGAAACCTTATTAGA
AACTGGCATAGAAATAATCCAACAGCTTCTTTTGCTGAAATGACTCGTTTCTATAAAGGA
CTCACATCAGTACTAGGAAGTGTAAGTTATCGAGCTAAACAAAAAATCACAGACCAAAGT
AGTGCCTTACACTATTACTTTAACCCTAAAGACAATGATTATATCAATAGTCAATTGACG
CTATACCGTAACAGTACAAAAGAAAAAGAGCAGCGTATTGCAAGCGGTTTGCAAGATCAA
ACTAAACTCAGCACTATGGGTTTAAACATACGAAATTCGACGGATCTAAATTGGTTAGCC
CTAAACTATGGTGTAGATTTTATTTCAGACCGAGTAGTAACACAGCGTGAGAAAAATGCC
ACAACACCATTCCGCCCTAATAATTATGACGCTAAATCTAAAAACAGTGCATTTTATCTT
TTAACACATATTCCATTATGGAATGAACGCATTATTGTCTCGCCAAGTGTTCGCTACGAT
CACTTTAAAACACAAAGTGACGAAGCCAAATATAGTGCAAGCCGTTGGTCTCCATCCATC
GCTGCAACTTGGAAAGCAACAAATTGGCTAGATCTTAGTACTCGTTATAATAAAGCATTC
CGTACACCATCAATGCAAGAACGCTTTGTCAGCGGGTCTCACTTTGGCACAAATTTAATG
GGACAATCATTTAATAATACCTTTGTAAGTAATCCAAACTTGCGCCCAGAAACTGCGAAA
AATAAAGAAATTGCGGCGAAAGTTCATTTTGATAATCTCTTTGTGCATCAAGATAAATTC
ATCTTCAATGCCGCTTATTTCCAAAATGATGTAAAAGATTTTATTCATCTTGATATTTTC
CGAGCTTCACAAAGAGAGAGGATTCCATCTCTCTCGCAGTATCGAAATGTAGAAAATGCT
CGCTTAACAGGGTATGAACTAGAATTCGCTTACCAGCAAGAACGTTTAGCATTGGGATTG
AATTATGCTCAAACAAAAGGCAAAAATCGCCAAACACAGGAAGCCTTATCCAATATTCCA
GCGAATAAATTAGGCTTTACTATTGATTATGCACTAGTACCTCAAACATTTATGATTGGA
GCTAATATCACTCACTATGCAAGTCAGAAACGTGTACCTAAAACACATGCAATGACTTAT
CCAAGTTATACTCTCACAGATTTAAAAGCAAGTTACACACCTTCTGGCGAATGGCGTAAT
TTACGTTTAGATATGATGATCGAGAATGTCTTTGACAAAAAGTTCCAACCTGCATTTAGC
TTAATGGAAGGGGCTGGGCGCAATATTAAATTGAACGCGTCTTATCAGTTCTGATTTTTA
ACAAATATTATCTTAAAAAATCCACGCAAATGCGTGGATTTTTTTATATACTGCTTCCAT
CAATTCCTATCAAATTTTTGCTTATGTTACCTCTACTTTATGCCTTAAAAACGGAGAATG
TGATTTCTGAATTAAACTATCAATTTGCAAAAATGATCGATCAGAAACAGCAGGCTTATA
ACTATACGGTTCAACAACAGAATGTAGCAATCTTTCTAAGTGCATTAGTTTCTTTTAATG
TTATGCAAGGACATAGTTGTGTTCGTTTAAATTCTGATTTAACAACCCACTTTTTTGACT
TGCAAAAAAAGCATTTCAGCCGTGATTTTCATACGGAGATTTTGCAAAAAATTGAGGGGA
TTTCACCGCTAGAGTGGCAGTCGTTGCTACATAACCATATTGCTTTTAGCCAAGATCCTA
CACAGGTTGCACCTTTATTATTTCAACAGGATCGCCTATATTTTTATCGTTATTGGCAGG
CAGAGTATCGTGTAGCACGTTATTTACAACAAGCGGTAAGTTCGGATTTAAAAAAAGCAG
ATATCGATCTTCATCGTCAAATTTTACAACGCTTTTTTCCAAAACAAGCTGATACGGATT
GGCAAAAAATTGCGGTTGCAACAGCATTAACTAAACGATTCTGTCTGATTTCAGGCGGGC
CTGGCACAGGCAAAACCCGAACAGTTGCTATTTTACTTGCAGCATTACAGCTTAAACAAT
TAGAACAGAACCAACCGCTTTTAAAGATTGCCCTTGCTGCTCCGACAGGAAAAGCTGCGG
CTCGTTTAAAAGAATCTATTTCAAATAATCTCGCTAGTCTTGATCTTCCTGACAGTTTGA
AAGCAGAAGTACCAACCAGAGCCTCAACAATCCATTCGTTAATCGGCATTAATCCCCATA
GTGATCTACCTCGTCATCACGCTCAAAATCCACTGCATTTAGATCTGTTAGTCGTGGACG
AAGCGTCAATGATCGATCTCTTCATACTGGAAAAACTGTTGAATGCCTTAAAACCAGATA
CCCGTTTGATTATGCTTGGGGATAAAGATCAACTTGCTTCTGTAGAAGCTGGAAATTTAA
TGGGGGAGTTGGGTAGTTTGATCAGATTTGGTTATAGCAATGAGCATAGTGACTATCTAA
CTGATGTAACAGAACATCAAATTTATCCTACAGTGGAAAATGTCCCCGCAATTTGTAATT
CATTATGTCATCTTCGTCGAAGTTTTCGTTTTGACGAAAATTCAGGGATTGGGCAGTTAG
CTAAACAAGTGAACACCCAACAAGCGGTGAAATCGTGGCAGATTTTAACGAATAGGGCTT
ATGATGATTTAACATTAGCGTGTTACCCTAAAGTCACGGATTTTCCTGAAAAATCACAAT
GGATACAACACTGTGTAAATAGCGTGGTAGAAAAAGCGGTGGAGTTATATTCCGATTACT
TGAACAAAGTGAAAGCTCGAGTACTTTCCCCAGAAGCCGTGTCTATCGGTGAGATATTTA
AAGCATTCCAACAAGTACGCTTTTTGTCAGCCTTACGCGTCAGTGAATTGGGCGTAGAAC
GATTAAATCAAACCATTGCAGAAGCCTTATTACAAGCACGTTTATTACATTTTAAACATA
GCCGAGACAGCTACATTGGCAAGCCAATTTTGATTACCGAAAATGCCCCTCAACTTCATA
TCTTTAGTGGTGATATTGGCTTAATTCTTCCAGATGAAGCAGGAAGATTGAGAGTATATT
TTGAAACAGAACAAAATGGAAAACATTTAGACATTTCCCTTAGTCGTTTGCCAAGTTATG
AACCCGCCTATGTAATGACCGTGCATAAATCACAAGGTTCTGAATTTGATCATACTTTAT
TGGTAATGCCACTTTCTCATTCGCCAGTATTAACAAAAGAACTGATTTATACGGCGATTA
CCCGTGCTAAAAAACAGTTTACCTTGTTTAGTGAAGAAAAAATTTGGAAACAAGCAGTAA
AAGCAGAAATTCAACGACAAAGTGGATTAAAAGAACAAATATTGGCAGATATTTTAATGA
AATGATTTGGAATAAGTGGACTATAATCCACAGAAATACTTTAGAAGATGTTAATGGCAA
ATTGCAGAAAATTCTGTTTCACATTAGAATAGGGTACATATTCTTATTGATCAATGAGGA
AAAACATGGAAACTATAGAAAAAATCCAAAAACAAATCAGCGAGAATCCTATTCTTCTTT
ATATGAAAGGCTCTCCTAAATTCCCATCCTGTGGCTTTTCTGCTCGTGCTTCAGAAGCTA
TTGTAAATTGCCAAGTTCCATTTGGGTATGTTGATGTTTTATCGAATCCAGATATTCGAG
CTGAATTACCAAAATACGCAAATTGGCCAACATTTCCTCAATTATGGGTAGATGGAGAAT
TAATTGGTGGTTGTGATATTGTTCTCGAAATGTTCCAAAAAGGTGAATTGCAGACCTTGT
TGAAAGATACTGCAAAAAAATATTCTCTATAGCGTCTAACAATCACATTATTTTGCAGAG
CTTGTTGTATAAAACAGCTCTGCCCTCAATTAACTTCTTGATTTTCTTTCAATTACTGAT
CATAGTATCGCTCTATAATACTTATTTCAAATAATACTTAATTTTGGCATCATGATTAAA
CGTCTCATTTAATTAGAGATTATTCCTTTCTATACTTTTTAATTATTTGTTAAAAAATTA
GAGCTATATCACAATATTCCTCCCAAAATTTAGGTAGAATACTGATGATTTCATTTATTC
AATTGTATAAAGGACACAACTATGGATGACAAATCTCAATTACGCCAAGCAGCACTTGAT
TTCCACGAATTTCCTATCCCTGGTAAAATTGAAGTTACCCCGACTAAATCCCTCGCAACG
CAACGTGATCTTGCATTAGCTTATTCACCAGGGGTTGCAGAGCCTTGTTTAGAAATTGAA
AAAGACCCAGCGGCTGCCTATCGTTATACTTCAAAAGGTAACTTAGTTGCCGTGATTTCA
AACGGAACTGCCGTGTTAGGTTTAGGCAATATCGGTGCATTAGCAGGTAAGCCTGTGATG
GAAGGGAAGGGCGTTCTGTTTAAGAAATTTGCAGGAATTGATGTATTTGACATCGAAATT
AATGAGAAAGATCCTGAAAAATTAGTTGAAATTATCGCTTCTCTTGAACCTACCTTTGGT
GGTATCAATCTTGAAGATATTAAAGCACCAGAATGTTTTTATATCGAACAAAAATTGCGT
GAACGATTGAACATTCCTGTATTCCACGATGATCAGCACGGTACGGCAATTATCAGTGCT
GCTGCGGTGATTAATGCGTTGCGTATTGTGGATAAAAAAATTGAAGAGGTGCGTTTAGTT
GCATCAGGTGCAGGGGCGGCTTCTATTGCTTGCTTGAACTTGCTTATATCCTTAGGTATG
AAGCGTGAAAATATCGTTGTCTGCGACTCAAAAGGGGTGATCTATAAAGATCGTGATGAT
CGTATGGACGACACCAAGAAACATTATGCGATTGATGATAATGGCTGGCGGACATTAGGT
GATGCGATGCCAAATGCAGATATTTTCTTAGGCTGTTCTGCGGCGGGTGCTTTAACGCAG
GATATGGTTAGAACAATGGCGGCTCACCCGATTATCTTAGCATTAGCTAACCCAAATCCA
GAAATTACACCGCCAGAAGCGAAAGCTGCTCGTCCAGATGCGATTGTCTGTACAGGACGC
TCAGACTATCCAAACCAGGTGAATAATGTACTTTGCTTCCCATTCATTTTCCGTGGTGCA
TTAGATGTAGGCGCAACAACAATCAATGAGGAAATGAAGCGTGCGGCGGTTTATGCGATT
GCAGATTTAGCTCTTGCAGAGCAAAATGAGGTGGTCACTTCTGCCTATGGTGGCGAGGGG
ACAACCTTTGGTGCGGATTATATTATCCCACGTCCATTTGACCCTCGTTTAATTGTACGC
ATTGCCCCAGCAGTTGCAAAAGCTGCGATGGACTCCGGTGTTGCTACTCGTCCGATTACG
GATTGGGAGGCTTATCACGAGAAACTAACTCAGTTCGTCTATAAAACCAACCTCTTTATG
AAGCCGATTTTCAGCCAAGCAAAAGCAGAGAAAAAACGTATCGTGCTTGCAGAAGGGGAA
GAGGACAAAGTATTACACGCGACACAAGAAGTGGTTTCTATGGGCTTGGCATATCCAGTC
TTAATTGGACGCACGGAAATTATCAAAGCTAAAATTAAAAAATTAGGGCTACACATTGTT
GCTGGGCAAGATTTTGATGTTGTTGATAATGAACATAACAGCCAACACGATGAGTTATGG
AAACGTTATTACAGCATAATGAAACGCAAAGGGATTACCGAAGCGATAGCTAAGCGTGTT
GTGACCTCAAATACAACGGTGATTGCTTCACTACTCGTTGAAATGGGCTATGCTGATGGA
TTAGTGTGTGGTTTATTTGGTACATATAGTCGCCATTTAGAAGCTATCCGTGACATCATT
GGCGTAAAAGAAAGTGTGAAAGTACCCGCTGCACTAAACAGTTTAGTTTTACCAACAGGA
AACGTTTTTATTACTGATACCTATGTTAATGCTGATCCAACGGCGGAAGAACTCGCTGAA
ATTACCTTAATGGCAGCAAGAGAAATTCGTCGTTTTGGTATTGAACCTGCGGTGGCATTG
CTTTCACACTCTAATTTTGGTTCATCAAATCAACTAGGTGCACCAAAAATGCGTAAAGTG
TTAGAAATTGTGAGAGAGCGAGATCCTGCCTTGATGATTGATGGTGAAATGCACGGCGAT
TTAGCCTTGTCGGAAAAATTACGCCGAGATTATATGCCAGACAGTCCATTAAAAGGTTCA
GCAAATTTACTTGTAATGCCAAATATGGAAGCAGCTCGTATCAGCTATAACCTATTAAGA
GCAACGACAACAGCAATTACTGTAGGGCCTATTTTATTAGGTATGAATAAGTCGGCACAT
ATTCTTAACCCTGTATCCTCTGTTCGCCGTATCATCAATATGGTGGCGTTCGCGGCAGTG
AAAGCCTAGTAAAAATGAAATGAGCGTGATTTTTCACGCTCATTTGCTTCTTATTCCTCA
AGTGTTTTTCTAAAATTGTTTTTGATGATTACGGCTGCCTTGTTTTTATAATCGCTTTGG
ATTCTTTATCCATGATAACTTCAATTTTATGATCTACAACCACATTCATATTAATCGTAA
TACCTTCAGGTGGTGTTTCAAGTTGTACTTTGGGAGTACAAGCGGTCAAATTTAAGCAAA
GAATTATAAAAAGTGAGTATATAGCTTTCATTCTTAGAAGGGATTTGATTTATTAGGTTT
ATCTTATTTAATCATCTTTTTTCTTTAACAATGAAATAATCTCTTTCAAAGCAATGATTT
CTTCATTTTTCTGAGCCAACATCTCGTCATGGGCAATAGTGAGTTTTAATTTTTCGATTT
CGGCGGTGAGATTTTCATCGTAGGCGGGGTATCCCCGCCTAAAATCTAAGCTATTGCAGA
AATGCCTTTATGTTGTACTAAAGAAAGCAGTTTCAGTGCGGCACCACTTGGTTTTTTGAC
ACCTCGTTCCCATTCGGAAACTAGGTTGCTACTTACATTTAAGTAGTGAGCAAAGACAGA
TTGAGAAAAATTTTCTTTCTCTCGGATTTCTCGAATCTCATTGGGAGTGAGCGTTTTAAC
TGGCGTTAAACAACGTTTGTCAAAACTCTGCATTGTTGTTTTATCAACCAAACCAATGTC
GTGTAAATCACTCATCAATTCGTGGATCGCTGCATTTGCCGGACTGTTGTATTGTCTCAT
TAGATACCTCTATAAATGCTTTGCCATCAAGGGTTTGTTGAATTTGTTCAGGGCTAAATG
CCAAAATGGTTTTGGCTGCTGCTTTAAAGTTTTCTTCTTCATCAGCAGTAATATTAGTCC
GATCATTCTTATCAAATCCATAAATAAATAGGCTAAATTCTGCAAATTTGTACACAATGA
TAGAACGATAACCTTTAGATTTGCCTCTGCCCTGTTTGGGTAAACGCTGTTTGATAACAC
CTGAACCTAAATCGGCATCAATCAGACCATTTTCAATGTCGTTAATGGCATTTCTTAACG
TGTCGTCTGAAATACGTTCTTTACGGGCAAATTTATCAAAATGTTTAGATTTAAAAATTC
GCATTAAATTTATACCACTATCATCTTTAGCGTGATAGTAAAAAAATGAACAGAAAAAGT
CAATAAATCTATCTTATGAAAAAATATCTCCCCCTTACCCTTTTTATCCCCCTAGTAGCA
AACGCTACTCCCGAATTGGAAATCAAATCCGCCGAACCAACCTTGACAACACAAGCGGTT
ATTTTTTCAGAGAAATCTGCAAACAATGGGGAAATCACTTTAACCCAAGAGCTTATTAGT
AAACCTGAACTGACTCGTCAAATGTTAAATCGGGCGATTGATAGCCGACAATTTCATTTG
TTGCCTGAATTGGTGCGGATTTATCAACAAACGCCTAATCCCGATTTGGTGCTGATTGAT
TATGCCAACGGCATTATTTTGGCAAGTCAGGGGGATTATAAAACGGCAATCGATCTCTAT
CGTGGCATTATTGCGAAGCACCCTAATTTTCAGCCTGTGCGTTTTCGTTTGGCACAAATG
CTATTTGAAGATCGGCAAAATGAAGCCGCACTTGCACAATTTCGTAAGCTACAAGCGGAC
GGATTGCCACCACAAATTGCAAATGGGGTTGAACAATATATTGCTGCCATTCAAAAACGT
TCGGATTGGTCTTTCGACTTTGGCATTAATTATTTGCACGAAAGCAATGTCAATAATGCT
TCAAGCTCGCCTTATGTTCGAGTGGGGAATGTACCATTTAAGAAAACGGAAGAGTCGTTA
CCGCAATCGGCAAACGGGCTAAGTTATCATCTCAATTTAGCTAAAAATTGGAATATCAGT
GGCTCCCATTATCTGCATTTTGAGAACCAATTTAGCGGGAAATCCTATTGGAATAACCAT
CAATTTGACGATCAGCAAAACCGCTCAAGCCTTGGCTACCAACATCAGCGAGTGAACTCA
AATTTAGCGGATCTTTATTCGTATAAACGAAATCGGGTTTATTTGAGTTTTGAGAAAAGT
TTCTAGTAAATAAGTGGCTTAGATAATTCTGAGCCTTTAGCATGTACTGAGTGCGGTTAT
TGTTTATCTAATTGTTTATAGATTGAGTGCTCAATATTCTGCTCAAACTGAGAACCGTAG
TTAATCAATTTCCACAGGTCGAACATATTCTCTTTATGGTTATAATTCAAATTGACTTTC
GCTTGTTTATGCTCAGTCAATCTAGAATGGATTTTAGCTGATAAATCCATATCGCCTTTA
CTGTCTAAATTCACCGTTGCGGTGAAATCGTCAATCTCACTTTTATTGACCATATAAGCC
AAAATCTGTTCCGTATAGCCCCCTTGTTTAATCGCTTCAAGCAATTCAGGGGTAAATTTT
AGGTAAGATCTATCCGCTTGTGTCAATGTTCCATTGCAGATGTAGCAAGGTTTACCCGAC
AGCCAAAACGGAAAGATACCGTTGAATTTGCCAGTTAAATCCAGTTGGTGATACTGTGCC
AATTCTAAAATACGTTCAAAACGAATATCAAACAGCTTTAAATAAGCGATTTTCGTTTGT
GGCAGGGCAAAATGTTCGATATTTAAACGCCCATCAAGCAAATTTAAACTTAACTCTCGT
AAAAACAGGGGCTTACGCTTGGTGTAGGGTAAGTGCCCTTGAATTTTTACTTTAACATTG
GTTATCGGAATACCCATATTCACTTCATCAATATTCACATCAAGGGCTTTTTTCACGCCG
ATATCCACTTCACCCTGTTTGTATTGATAAGGGAGTGAGAAATCAATGCCCTTGATCTCA
CCGTTTGGTAGAGAAACTGCACCGTTGCGAATAGCAAAATGCCCGCCAGCCATCAGCCCA
CGAGCCGCATTCGCACTAAATGCCGTTTCGCCTTTAATGGTTCCGTTTGTGATGACCCAT
TGATTTCTAAAGGGAAAAAGGCTTTGGAATACATTTGCAGGTTGTTCCGACCAATACAAT
TTGCCGATTAAGTCACTGGCATTATTGGTTAATTTTCGGCGAGCAAAGAGCTTAATCGGG
CCGAGTTTATTCACCGTCACATCGCCCCTAAAGTTAAGATTTTCTACTTCGCCGTAAAAT
TTTAAGTTAGCTGTTGGTTTTTCTAATAATCCACCATAGGCGAAATCCATTTGTGAGGCT
GAAAGCTTTACGCCACCTGTAAGATGAAATTTCTCATAATCAAATTTTATTGGTTCATTT
AATACCAGCTCTAATTTTGGAATAAATACCCCATTTTTCCGAATATGATCCAAACTGCCC
TTAAATTCAGACAGTTGCACTAAATCTTTATGCCACAAACCACGCCCTGATATTGCAAGC
GGTCGGTTTAAGGCTTTTATTTGCGAACTGCCCCAAAAACGCCAATTCCATTGATCTTTC
AGCGCTTTTTTATCGGTTGGATCTTGGAAAAAGTGTAATGCTCCCGCTTTGAAATTGTTG
GCATAACCGTCCAACCGCATTTCAATATTTTTAAAGTCAGGGCTTTCTCCACGGAAAATC
GCTTGCAATCGACCATGAATGCCCTGCTTATCTACCCGTACGCCAGCAAGGGGAAAACGC
AAATCGTTGATGGTAAGAAAGCGTTCAGTCCCAGTTAGACGTAACAAAGCACCTGGCAAA
AAGCGTAAGGTGAGATCATCAAATTTTCCCCTTACATCTAAAGGAATAGTGCTATATAAA
ATATGCTCACCTTGTTTGATATTACCTGTAATTTGTAGTGGCAAAATCAAACTGTCTTGC
TGAATTTCCCCTTGTGGACTACTGATCACAACATTGCCTTTCCCTTTGGCATTTTGAGTA
AGTAAGCTGATACGCACCGCCGTTTTTATCGGATAAAGCTCATCTAAGGAAAAACGGTTA
GGACTAATCGTAGTTGTCAGATATGCATTGAGCGGAAAATCATTTGAGAGTTGCCAATCA
ATTTTCCCTTTTTCAATCGTCAGGCTTTGCGTATCAAAATGAAACGGCAAGTTGAACTGA
TTTTCAGGTGTTATGGCGGAATTTAACTGCCAATTTCCGTGAAGTTGCTGATCTTGTTTA
TGCCAGCTGAGCGTTGAATGACCTTGTTGCAAACTTGGTTCAGCGATCAAGGTTTTAGGC
AAATTCCATTGATAATTTAAACTCAGTTGTTGGGGCAACGCTAAAAAATGTTCATCTAGC
TGTGCAGAAAGTGTTGCAAGATGTTGCTCATCCTTATTCGGCTGATAGCTAAGTTGTGCA
CTGAGTTGCTGATTTGCAAAATTCGCATCTAATGTGACCGCTTGTTGCTTAATGTAAGCG
GTCAGTTTTTGCTGAAAAAATGCAAATTTAATTTCACTTGGTGATTGCAGTAATCCCTTC
AAACGTTCATGCATTTCGTTGGGAAGATTTTTCCACGCCAAAGATTTGATTTCTATGTTA
CCTTCTGGCAGTAACGCAAGGATAGTTTTAATGGTTTCTGTGGGATCGGTTTGGCTTTTT
TCCGATTTAGGAAAAAGCGTTAAGCAGGCATAATCAATGGTTGCTTGATTAAGACGAATA
CTCCGTTCATCAATCCATTGCACCGCAAGGCGATCTGCCGAAACAATCGGACAATTTTGA
TAGTAAAGGGTAAATTGTGGCAAGATGGCTTTTTCTAAATGTGGCTCAATGCCGTCGGGT
GTTTCTATTTTCCAGCCCGTTGGCAATGACAAATTAATCGCAGAAGCTAATTGAGAGCCT
GAAAGCAATGATGCACCACCAGCCATTAAAATGGCAAGTACTGCACCGATAATCAATAGG
CTTCTGCGTAACATTTAGAGAATATTTGTCAAAGGATAAAGCATTGCAAGGAAGGTAGCG
ACCGTCCAAGCGGTTGGATTTTTGATGTTTTTTCCCTGTTTGCCGAGTAGTAACCAAGCT
AACATTATCAAAATCACAAACTGAACCCCAAAGAAGATAAAGTAAGGATAAATCACCATC
TCAGGCATAATAGCAAGTTGTTGATATAACACGAAAATCACCCAAACATAGTTGATGATT
AATACCACAAGTGCCAGCAATACCAACAGTTTTAAAAAGCCTTCCAAACGGCTTTTCGCT
AGCATTAAATACCAGCCACTTAATAAAATACCGAGTAAAATCTGGGCAAAATTATTGGCT
CTAATCCAGTTAAACAGCGACGGTACTTCATACCAATAAATCAGCAAATATTGCACCATA
CCAATGGCGGTGATGCCTAAGCCACAATAAATCACCGTGCGATAAATATCTTCATCTTTG
GGTAATTTCCAATAGATAAACGGCAGAATAACAGAAGCAAATCCAGCGACTAAAGCAGGG
GAATGTTTCGGGGTAAAGGCAAGGGAATAGAGAAAATTTCCTACCGCAAAGACTAAAAGC
CACGGCAAAATAGCCGTTAAACGCCCTTTTTGCCCTGGGCAAATTTGCCCTTTCCACAGC
ACCACGAAGCTAATCAAGCAAACAGTAAAAAAGGTGAGCAGATAAGGCGAAACAAAGATT
GCATTTTGCGGTGCAAAATAGTGATTGAGCGACATCTCAATCAATAACATCGTCACCAAC
GGCAAAATAGCGTGCGTGGCGATTTCTAATTTAGAAGGAGTATCGTGATCGTGAGCCATA
GTTTCAATTCAAAAATGATTTTAGGGCGAGATTATGCCATAATATCGCCACTTTTTTCTA
TTTTTAAGAGGATTTTACGATGCGAATTTTACATACAATGTTGCGAGTAGGAAACCTAGA
ACGTTCTATCAAATTTTACACAGAAGTGCTTGGTATGCGTTTATTACGCACCAGCGAAAA
TGAGCAATATAAATATACCCTTGCATTTTTAGGTTATGCAGATGAAAGTGAAAGTGCCGT
GCTTGAGCTGACTTATAACTGGGGAGTTGAGAGCTATGAGTTAGGTACTGCTTATGGTCA
TATTGCGATTGGGGTGGATGATATTTACGCAACCGTTGAAGCGGTTCGTCAAGCAGGTGG
AAAGGTCACTCGTGAGGCTGGTCCTGTGTTAGGTGGCAAAACTGTGATTGCGTTCGTAGA
AGATCCTGATGGTTACAAAATCGAATTTATCGCTAACAAAGATGCACAAAAGGCGTTAGG
TTAATGGCTGAAACAGAAGCAACCAATTACAATCTATTGAAAAATCGCTTTCGTGGCTAT
CTTCCTGTTGTGGTTGATGTCGAAACGGGGGGATTAAATGCTCAAACGGACGCATTGTTA
GAAATTGCGGCAATTACGCTAAAAATGGACGACGACGGCTATTTGCATTTAGATGAAAAA
TTTCATCGCCACGTTAAACCTTTTGAAAATGCCAATATCAATCCAGAGGCATTAAAAGTA
AATGGAATTGATGTAGATAACGCCGAGCGTGGTGCTGTGCCAGAAGATATTGCCATTACC
GAGATGTTTAAAATGGTACGCAAAGCGGTAAAAGACAACGGCTGCCAACGTGCTGTGATT
GTGGCACATAATGCGACTTTTGATCAGGCATTTTTACAAGCGGCGGTAAAACGCATTAAT
ACCAAACGAGATCCGTTCCACCCTTTTGCAATGTTTGATACTGCAACCTTGGCTGGTTTT
ATGTATGGACAAACGGTCTTAGTCAAAGCCTGCCAAATGGCACAAATTCCTTTTGACGGC
AAACAAGCCCATTCTGCCTTGTACGATACGGAACGCACTGCAGAGCTGTTTTGTGCAATG
GTGAATAAGTTGAAGGATTTGGGTGGGTTTCCTGATTTAAAGGCTAGAATGTAGTAAAAG
GTGAGAAATTAGAGGCGCAGCTTAATTTCTCACTGCTATTATACTTAAATATACTATTTG
CGATATTTCCCAGCCATTGCCTGATAAATGGCATTCTCATTTTTGAGCAGGGTGTATTTA
TTTTCAAGCAATGAAAGTTCTGAGCTACGTTCGGTGTTCATTGCACTTAGCCATTCACGC
AATTCAGAGATACCTTGATCGTAGCGGTTTTTATAATATCCGCTGATTTTTCTATCGTAC
TCATATTTTTTCTGTAAATTCGCATAGCCACTTTTTGACAGTTGGTAAGTGGAATAGTAG
GTGTCGATTTCATTTAATGCGGTTGTTACTGTCTGTTCATAGTTCAATTTAGCCAGCTTA
TAACCCTCTTCTGAAATCTTAATGTTATTTTGTACTCTGTTCCAATCTAAGAACGGCAAA
TCAAAAGACACCACGCCACCAGCGACAGGGTTATCTGACGTATTGTTAAACTTCGTTGAA
CTTCCTGTTAGGCTTCCCCCTAACGTGACCGTTGGGAACCAGCTATTTTCAGTTGCAGTA
AGGTTTTTAAATGCCCCTTGTAAACGTTTTAGGCTTGCCAGTACATCTGGACGATTAGCA
ATGGTTGAAACAGGAACATTCACATCAACATCTTGTAATTTGACCTTAAGAATACTCGGA
TAATTGACTACAAGCGGTTCGTTCGGTTTTAAATTTAGCAAATTACGCAAAACTTGCTCA
CTGGATTTTTGAGCCGATTGTAAGTTGATTAAGGTATTTTGTGCAGAAAGCACCGCTTGC
ATTGATTGATCTACGCTAAGCTGGTCGATTAATCCCTGTTTGAATTTATTGCTTAAAATG
CGGTTGATCTGCTCATAGCTTTTTATGCTTTGTTGAGTAATGCGGATTGCGTCTTGATAA
TAGGCAAGATTGTAATAGCTACTCACAACGGCATTAATTAAAGATAATCTCGCCGCTTGT
AAATCTTTTTGGGTAGCTTTGTGTTCCCATTCTGCCGCACTTGCGGTATCTCTTAAACGC
CCCCATAAATCAAGGGTATAACTTAGGTTTAAGCTAATTTGATGTCCAATACTTGATGTG
CCAGTCGAGTTTAGGTTACTGCTAGAACCAACACCTTTTGAAGCAGAAGATTTTTCCGAA
GCAGTGAAAGTTGGGACTAAATTTGCCCCCACTAAGTTTGCATTATATAAGGCTTTATTC
ACGGAAATTGCCGTTTTTGCCAAATTGATATTATTGGCAAGTGCCGTTTCAACTAAGCGG
TTAAGCTGGGTATCATTATAGCCAAGCCACCATTGCTCATTGATTTGATATTGTTTCGTA
ATGTCTTGATATTGTTGATAATCTTGCTGTGCTTTTTGTAGAGAGCCATCGTTGCTCATA
TTGGTACAAGCTGAAAGTACCAGTGCAGAAAGTAATGTAAAAGTAAGTTTTGACACTTTC
ATTAGAAATTCCTTGATTAAAAAATGATGGGGCGTATTTTAAAGAAAACGCCCCATTTCG
ACTAGCTCTAAACTGAACGATCATTCATTTTTTGCAAAAATTTACATAATGTATTGACTT
GTTGATCAATTTCTATCGTTATATAATTTTAAATATAATGATTTTGTCTTAATCACAGAA
TCTAGATTATGAAAAAATTTCTTTCTGCATTCGCTTTATTGGCGTTTGTGACAAGTGGTG
TGTCTGCCAATGAGCAGCCGATCAGTACCCATTTTGGCAATTTACCCAAAGCTGAGCATG
TACAAAAAAATTAAATGGAACAGCTTTTGCAATGGAACCCTGACATCATTTTTACGCAAT
TTACTGATATTGAGTTTGCTCTTATTACTGGCTATTTTGTTTTCGCTTAATCTCGGAAAG
TATCCGATTTCGCCAACAGCAGTGTGGCAAGCGGTCGTTTGTGCTTTCTCTGTTGAATGC
GAAACCAACCAAATTCAAACGGTGTTATGGCATATTCGAGTACCACGGATTATTGTTGCT
TGCTTAGTCGGGGCTGCACTAGCTTGTGCAGGGGCAATCTATCAGGGGATGTTTAAAAAC
CCGTTGGTTTCTCCCGATATTTTAGGTGTATCGGCAGGGGCTGGTTTGGGGGCTTCGTTG
GCGATTTTTTGCAATTTGCCGATGTGGTATGTGCAACTTTTTGCATTTGTCGGCGGTATT
AGTGCGGTATTGTTGGTAACTGTGATACTGGAAACAAAAAACCTAACGATTGGCTATGCC
GGTCAGCCTTTGATCTCAGGGATCGATTTTCGTCTGGGAACAAATGACATCTGCTGTGTG
TTAGGGGCAAATGGGGCAGGGAAAGTACCTTTTTACGCACGTTATTGGGTACTCAAGCAA
AATTGCACGGGGAAATTTTCTTTGCAAACCAACCGCTTGTTACCTATTCACCACAACAGT
TAGCCCAACAAATTGCCTATGTGCCGCAAGCGCATCAAAGTTTATTTCCCTTTACAGTTG
AAGAGATGGCATTACTGATCACCACACATCACCCACAGCACGCCGATTACCTTGCAGATA
GCGTTGTGATTTTAGATAAGCAACATCAGCCAGCCTTTCAACAAGGGAAAAAAGCCGCTA
TGCTCACTCTTCATCAACTAGCCAAAACCTATCGTATTGATATGACAAGTTTGGCTCAAC
ATTTACCTTTTAAGGAATAACATGAATTCATTCTACGACATTGATTTTGCTCAACTTTAT
AAACAACATCTGATTGCATATCGTTATCATGATGTTACCGCTGAGAAATGGGATAAGAAA
GCGGTTAGATTTGCCGAAACTTTGTTGAAAAAGAGAACAGTTATACCCGTCAATTTCTAG
ATAAAATGAAGATTGAACCGACAGATAGTGTATTGGATATTGGCTCAGAGCCGGGAACGC
TTGCTATTCCCCTAGCCCGTTTATGCAAACAAGTTTACGCCTTTTATATCTATCTGTTAA
ACCGTCTTTATCAGCGTGGTATTCAGGCAGAACTGACTTTTTTACAGGGAGAAACAGGGG
GCTTTCAAGGGGAAACATACCAAGATCTGCAAAATGCCGTAGAGTTTTCGCTAGGGACAT
TAACCGAACTAGAACGACAAAAATTACAGGCCTTCTATCAGCAAAAACAGCAATCTCAAC
AAAAAATCAGCCACGATCAAGCCCGTTGGGCGTTTATTTCGTGGCAGGTGTAGAATATCG
ACAAATATAAGCGGTGTGATTTTGCAGAATTTTCTATATAACCTAATTGCGATGGTATAA
AGAAAAAGTCTTCACCCTAGCTCAAATCCTGAGACATTCCTTTAAGAGAATATATCAGGA
TTTCCAAAACAATATTGCCCTAATTACATGTTCAATACTTTCATTTTGCATATTAAAAAA
CAGTGGCAATCTCACTAACCGCTCGCTCTCTTTAGTCGTCCATTTGTCTTCTCCACAAAA
TCGGCCAAACTGCTGCCCTGCAGGGCTTGAATATAATGGCACATAATGGAAGACCGTCAA
AATTCCTTTTGATTTCATTGCATTAATAAAATCCGTTCGCACCTTGAGATTTTGCCATTT
TATATAAAACAGATGGGCATTTGCTTGGCACTCTTGGGGAATGTAGGGCAATTCCACAAT
CCCTTTCTCTGCCAAAGGCTGTAATGCGTCAAAATAACATTGCCAAATCATCTGCCGTTT
TTGTTGGATTTGTTCTAACCCTTGTAACTGAGCATAAAGGTAAGCCGCTTGTATTTCTGA
CATTAAAAAACTTGAGCCGAGATCTCGCCAACTATACTTATCTACTTCGCCACGAAAAAA
TTGCTGACGATCTGTGCCTTTTTCTCGAATAATTTCAGCACGAGCGGTCAGTTCAGGCTG
ATTAATGACAATCGCCCCGCCTTCTCCCCCTGCGGTGATATTTTTCGTTTCGTGGAAACT
GTAACAGCCAATATGCCCAATCGTGCCAAGTGCTTTCCCTTTATAAAACGCATTAATCCC
TTGAGCCGCATCTTCTACCACCCATAAGCGATATTTCTGTGCCAATGCCATAATGCTATC
CATTTCACACGCCACACCCGCATAATGTACAGGGACAATTACCTTCGTTTTGGGGGTAAT
CGCTTGTTCTATCAAGGCTTCATCGATATTCATCGTATCCGGTCGAACATCTACAAACAC
GATTTTCGCCCCACGCAGTGCAAAGGCATTTGCCGTAGAAACAAAGGTATAGCTTGGCAT
AATCACTTCATCACCCGATTGAATATCAAGTAAAATCGCTGCCATTTCTAGCGCCGCTGT
ACAAGAAGGTGTCAGTAACACTTTATGGGCGTGAAACCGTTGTTCAAGCAATTGCTCACA
TAGACGGGTAAAGTGACCATCTCCAGATAGCTTATCTGAACAGATCGCTTGCTGGATATA
ATTTAGCTCTGTACCTAATACAGGCGGTTGGTTAAAAGGAATGTTTTGCATCATCGATAA
AACCAATAATAAGTGCCGCTGATTTTTCCGTTTAAGCGTTGATAAAGCCGAATTGCAGCT
AAATTGCTCAGCTGGGTGGTAATCACCATTTTCGTCGCTTGCTGACGTTTCGCCCAAGCG
ATCGCATTCATTAATAAGCGATAGCTAATCCCCTGCTTCCGCCATTTTTCTGCGACCGCC
AACAAGCCAATATGTGCCGTAGTCTCTTTTACTCGAAGGGTAATCATCCCTTGTATTTCA
CCGCTTGTGGCTTCACTGAGTAAACAAATATCGTCAAATTCTCCCTTAACTGCATTTTTA
ATCCATTGCCAATAAAATCGACGATTTTCTAACAATGAAAACCAAGGCGAACGAAAACGC
GTTTGTGAAAACAAATGCGAAAAGGGTTCAAGTTGAACCAAATCCTGTTCCGTTGCCACA
CGACAAGCGGTCAGTTCAGGTGAAAAATGTGCAAGATCATATTCAAAAACAATCTCACCT
TCTACAAACTGAAAATCTTGCTGCTGCACCCAAGCTATTTCCGTTATTGCCCAGCTTGGC
AATTTTGTTTGAATGAGAGAGAAATCAGCGAGAACTAAATCCGAGTTGCTCCCTTTACTA
ATAAGATCCAGATCAGCGATATTTCGACCAAAAAAATTAGAAAGCCAAAGGTGCTTATAC
ATTTTTCCTCTCTTATTCATTAATTATCTTTCACATATTTAAACTAGGCTGATTTTAGTC
ATGTTTTTTCATTATATTGAATAGGAGCAAACATATATCCGATATTTTTTATTGTACGTT
ATATATTGATAAGTGACGATAAAATAATTTACACATTCAATCTAGCCAAAAGTTTTGTAA
ATAGGTACAATCAAACGCTTGCATTTTATTAACATTTGCGAAGAAAAATTTAACTTTGGA
GAACGTTATGTCGTGGAACGAATCAGGCAATCAGCAAGATCCTTGGGGTAAACCGGGGCA
AAAGAAGCCTGAACAAGAACAACCTTCGGGTCAAGAAAAAGAGCCTAATAAGCAATCAAA
TGAACCGCAACCACCTGATTTAGAAGAAGTTTTTAATAGCTTATTGAGAAAAATGGGTGG
CGGTAAAGGCAATGGCTCAAACCAAAATAACCGTCCGCCTGTTTCTGCAGGGAAATTCTT
GCCTGTCTTACTCGGCTTAGGCTTAGTGGTATGGGGAGCTTCGGGGTTCTATACTGTTCA
AGAAGCAGAACGTGGCGTAGTTACCCGTTTTGGCAAATTACACGAAATTGTTTTACCGGG
TCTAAACTGGAAACCGACTTTTATTGATAATGTAACGCCAGTGAATATTGAACGTGTGTT
AGAACTGAGAACTAACGGCTCTATGCTGACCCAAGATGAAAATATGGTGTTGGTAGAAAT
GACTGTTCAATACCGTATTGAAGATCCTGCGAAATATCTCTTTAGCGTAACTAAGCCTGA
TGATAGCTTGAAACAAGCGACCGACAGTGCATTGCGTTATGTGATCGGACATATGACAAT
GGACGACATTCTAACCACAGGGCGTGCGATTGTGCGTGAAAAAACGTGGAATGCTTTGCG
TGATATTATCAAAAATTATGATATGGGATTATTGATCACTGACGTGAACTTCCAATACGC
ACGTCCACCAGAAGAAGTAAAAGCGGCATTTGATGATGCAATCAAAGCTCAAGAAGATGA
ACAGCGTTTAATTCGTGAAGCCGAAGCCTACGCAAGAGGGCAAGAGCCAATTGCTCGTGG
TCAAGCACAACGTATTTTAGAGCAAGCAAATGCCTACAAAGAGCAAGTTGTGTTAAATGC
TCAAGGTGAAGTACAACGCTTTACTCAATTATTGCCTGAATATAAAGCCGCACCAGAAGT
CACTCGTGACCGCTTGTATATTCAAACAATGGAAAAAGTGATGAAAAATACACCGAAGTT
AATGGTAGATAGCTCAAACGGCAATAATCTAACGGTGTTACCTATTGATAAATTAATGGC
TAAACCGACAGTAAATGAAGCAGTAAAAACGCCATCATCACAACCTGTTATTCAACAACA
GCCGCAACTTGCTCAACCTGTCAGCCCTGCACAATTGCCAGCGGTGGAACAGAGTGAGCC
TGTGCGTAAAGGGAGATTTTAAGAATGCGTAAATTACTTTTACCTGTGCTATCCGTTGTT
GCATTTATCCTTTTCCAATCGGTTGTCGTAGTACAAGAAGGTCAGCGAGGCATTATGTTG
CGTTTCAACAAAGTGCATCGTGATGCCGATAATAAAGTGATTGTGTATGAACCAGGTTTA
CACTTTAAAGTGCCTGTTATCGATCAGCTAAAAACCTTAGATGCTCGTATTCAAACCCTT
GATGGACAAGAAGACCGCTTTGTCACCGTCGAGAAAAAAGACTTGCTGGTGGACTCTTAT
GTGAAATGGAAAATCAGCGATTTTGGTCAATTTTATACTTCAACTGGTGGCGATACACAA
AAAGCTTCAACCTTATTACAACGTAAAGTCAATGACCGTTTACGTTCAGAAATCGGTTCT
CGTACAATCAAGGACATCGTTTCAGGCTCTCGTGGCGAGCTGATGGCTGGCGCTCAAAAA
GCCTTAAATGACGGCGAAGATGGTGCAGAACGTTTAGGGATTGAAGTGGTTGATGTGCGT
GTAAAACAGATCAACTTACCAAATGAAGTATCTGCGTCAATTTATCAACGTATGCAAGCT
GAACGTGCTGCCGTTGCTCGTGAACACCGTTCACAAGGTGAAGAAAAAGCAGAATTTATT
CGTGCTGATGTTGATAAAAAAGTGGTGCTGATTTTAGCCAATGCAAATAAAACCGCCGAA
GAGCTGAAAGGTCAAGGTGATGCAGAAGCGGCTAAAATCTATGCTGAAGCATTTAAACAA
GAACCTGAGTTTTACAGTTTTGTGCGTAGTTTGAAGGCTTACGAAGAAAGTTTTGCCGCA
GGCTCAAACAATATGATGTTGCTTAAACCAGACAGCGAATTTTTCCGCTTTATGAAAGCA
CCTACAAAATAGTTATATCCAAAGACCCGATAAAGCGGGTCTTTTTTATCTTTAAAATAG
AAAGCTACAACGAGGTTGTAAAATTTTAGGTTGTTATATAACAGTTTATATTAACCAAAA
TGTAGGGACACACTGAGTGTGTCCGCTCATAAAAGATCATATTGAGGACACACTCAGTGT
GTCCCTTGTATATTAAAATTATAGTAAACTAGCAACATAAACCATAACGTTATCCACAGC
TTGGGTGTCCCT
>H105 Scaffold5
CGGTGACGGCTTTGTAATCTTTCCACGAAACGAATTTCAAGCTGTTACGCACTAAATGCA
CAATGCAAAGCTGAATTTTCGTTTTAGGATAGACTGCATTGATGGCTTCCGGGAAGCCTT
TTAAACCTCGATTTTGAAGCTCTGTCAGCACATTCGCTCAGAACTTCGCACCTTCATTTT
CAGCAATCCAATCACGGTCACGAGGCGTCTCAATTTCTATCTCACCTTCATCACAAATGA
CGGTCNNNNNNNNNNNNNNNNNNNNNNNNNNNNNNNNNNNNNNNNNNNNNNNNNNNNNNT
ATTCCAAAGATCTTAGAGTTTATCTTTGAACTCGTTTCTTTAAATTTTCCCAATCCAAAA
CCATTGCCGTATATTGAATAATCCAACCCACACACAAGGCAAAAAACAATGTGCTAACGC
CGACTGTTCCGCCTAAGATAAAACCAAGCACACATACAGTCACTTCGATTGTTGTGCGGA
CGATCCCGACTTTCCAGCCGTATTTCTGGCACATTCCGACCATTAATCCATCTCTTGGTC
CGGCACCTAAATGGCACGAAAGGTAGAAAGTTGTGCTAATGCCAAACAGTAAAATAGCCC
CTATCATTAGAATAAAGCGTGATAATAGGCTTTCTGGAGCAGGTACATATTGTACGGTTA
AATCAATAAAGAGAGCGATCCAAAAAATATTGAGTAGTGTGCCTAATCCGAAACGTAGTT
GAAGTGGGATCCAGAGTAGCAGTACGATAACGCTGATAATGGCAACCACTGTGCCGATAG
ACAAGCCCGTTTGTAATGCTACCCCTTGTGAGAAGACTGTCCACGGGCTAGAGCCTAAAT
TTGCCAGTACTAATAGCCCTTCACCAATTCCCATTAGAATGGTTGCCACTGAGATTACGC
AGAGTGAACTGGGTTTAAGTTGCCATTGATGTTTTGCCGTCCAAGGCATTTCAGGAATAG
GCGATTTTCTACTCATAGCGTAAGGCTTCCGCCGGCTCTATTTTTGATGCTCGATAAGCA
GGATAAAGAGTACAAGCCAAAGAGAGCAGAATAGATGAACATACGATGATGATCACCTGT
TCCATTGCAATTTCTGTCGGTAACATTAGCCCTGTTGGGTTGATGAAACGAATAAGATCA
CCTAAGTAAGTGGTTGCTAGAACCCCGGATATTCCGCCAATAAACGCCCCAATAATACCA
ACAATAGCCCCTTGTGCTACGAAGATTTGCGTGACCTGTCCTTTGGTTAATCCTTGGGTT
TGCAAAATCGCAATTTCCCCTTGTTTATCAACCACCATTAAACTTAATGATGTCACAATA
TTTGAAATCGCCACGATAATAATCAGGCTAATTAGTAAGCCCATCATATTTTTTTCCATT
CTCACCGCTTGGAAAAATTCCCCTTTTTGCTCTCGCCAGTCGTTCACTAGCCATTTATCC
GCAGGAAATGCCGAAGGTAATTCCGTGACTAAAAAAGGATCGGTTAAAAACAAACGAACA
CCTTGGCTCTTACCTTCTTCAATACGCAACAAACGCCCAACATCCGCCAAATTTGCAAAT
AAGGTATAAGCGCTCGCTTCATTATTCGAATAATAAATATCTGAAACGGTAAAAAGACGC
TGAACAGGCACTCGACCAAATGGGGTATATTGACTATTTTCCGTGATCATCAAACGGATT
TTATCTCCCACATTCAGATCCAACTGATTGGCTAACCTTGAACCGATCAATACATTAAAA
TCGCCTGCAGGTAAGCGTTCAGCTAAATCGCTTACTTCCGTTAATAACGGATCATCGCTA
TTTTTCTCAACGCCAATTAATTGCCCTGCATTTATGCCATGCTGACTTTGAATCATCACA
TTTGCACGGCTAATTGGGACAGATTTTTCCACATAAGCAGGTAAATTTAACTGCTGTTCT
TTGCTCCAAGCTTCATCTATGGGTGAAATAATCGCATGGGGTAAGGTAGAAAGCAGATTG
CGTTTCTGCATATTTTCTAAGCCATTCATCACAGAAAGAACGATAACAAGTGCCATCACG
CCTAATACAATGCCTAGACTTGCAAGGTTTGTGACTAATCGACCAAAACGGTCGCCACTT
TTAGAACGCCAATAGCGAAAGGCAATAAATAAAGGAGTTGTTAAGTTCATAAAAAATTAA
TACGAGTAGAAATTGGTAAAATTCTACCAAAATCTACCCGCTTGTCTTAGAGATTTCTGT
TATATCAACAAAAAATTAGTTAATAACACCGCAAGCCATTCTTGCTCCGCCACCGCCAAG
TGGTGCTGGGTGGTCTGAATGGTTATCGCCACCTGCGTGGATCATCAATGAACGACCTTT
CACTTCTTCTAACTTTTTCAAACGTGGTGCAAGAACTGGATTAGTCGCATTACCCTCGTG
ATCAACCGCTAATGCAGGTAAATCACCTAAATGCGCTTCATCAGACCAAGGATAACCGTG
CTTTTTCGTCTCTTTAGGATCCCAGTGACCGCCTGCACCTAAGCCAGCGACTAATTTGCC
ATCTTTCTCTTTTGGTTCACAGCTTGGTTTCTCGTGAATATGGAAACCGTGTAAGCCGTG
TGACAATCCTTTCAGATTTGGGGTAAAAACTAAACCGTAAGGCGATTCGGTAATCGTCAC
CGTTCCCACATCTTTGTTGCCATTTTGTAAATCAAGTTGTTGAACTTTCACTTCAATTTG
GGTAGCTGAATTTGCTATCGCTGAAGTTGAAAATCCGAAAAGTGCTGTTAAAGCAAGGGT
TAAAACTGTTTTTTTCATAGGAACTCCTAAGTTAATTACAAATTATTTGCCTGTTTTGAC
AAATTCTTCAATATTCTGAGCCACTTTATTGACTAAGATTGTCACGGCTGAATCACTCGC
CCACGCAACGTGTGGCGTAATCAATAAATTCGGTAAACGTTTTGCCGCTTGAATGAGCGG
ATTATCAATCGCTGGCGGTTCTTTGACTAACACATCTAATGCCGCTCCCGCAATTTTGCC
ATTTTCTAGGGCATCTAGTAAGGCGGTTTCATCTACCAAAGGACCACGTCCCGTATTAAT
TAAATAAGCGGTCGGTTTCATTAATGCCAAGGTCTCTGCATTAATCAGGTTTTGGGTCGT
TTCAGTTAATGGACAATGTAAAGTGACAATATCCGCCTGTTTTAACACCTCTTCAAAAGG
GGTATAGCCATCACGAATAGTCGTTGCACCTTTATGTTCTGCATAAAGCACTTTCATGCC
GACTAACTCTGCTAAACGCCCGACGTCCGTCCCCAAACAGCCTTTGCCGAACACGCCAAG
AGTGGAGCCACGCACATCGGTAATCGGATAATCGACATAGCAGAACTGCCCACAAGTTGC
CCAACGGTCGCTGGTGACTTGATCACGGTGGTAGCTCATTAAACTATGTTTTAATGAAAA
AATCATCCCTAAAACGTGTTCTGGCACTGTCACACTGGAATAGCCCGTTACATTTTTCAC
CGCAATGCCTAGTTCTTTTGCTGCAACGAGATCAACATTATTTGTCCCTGTCGCCGTAAT
TGCAATAAGCTTCAGTTTCGGCAACCTCGCTAATAACTCTCGTCCGAATAACACTTTGCT
GGTAATCACAATATCCGCATCTTTTGCTCGCTCGTAGGTTTCTTCAGCAGAAGTGCGATC
GTATTCAATCCAATTATGCGGAAAAGGCGGACGTGGAATGTTGTGAGTGGCAGGAATGCC
TGTGCGGTCAAGAAAAACGATATTCAACATATTAGTTCCTTGTTTGGAAAGAGAAAGTAA
GGGTAAATATACAACAAGCGGTGCGTTTTAACAAGAAATTTACGAAACGAATGGAATATA
CAGTTTGAAAAGCGAAAATGTAGGACACACGCAGTGTGTTCCTACTATTATGAAGAAAGG
TTATAGCTTTTCAACAAGTTCCACCGCATAGCCAATATAGCTTGCAGGGGTCATCTGTTT
TAAGCGATCTTTCTCTGCTTGTGGCAATGCCAATCCATCAATAAATTGACGCATCGCTTC
GCCATCTACACGTTTACCACGGGTTAGCTCTTTGAGTTTTTCATACGGTTTTTCAATACC
ATAACGACGCATCACCGTTTGAATTGGCTCGGCTAACACTTCCCAGTTTTGATCCAATTC
ATCTCGCAGATGTTGTTCATTAACTTCTAATTTACTGATCCCTTTTAGCGTAGAAGCATA
AGCAATCAACGCATAACCCAAACCTACACCTAAGTTACGCAATACCGTTGAGTCGGTTAA
ATCACGTTGCCAACGAGAAATCGGTAATTTTTGCCCTAAATGGTTCATTACTGCATTGGC
TAACCCCAAGTTGCCTTCTGAGTTTTCAAAGTCAATTGGATTAACTTTATGTGGCATTGT
TGAAGAGCCAATTTCACCTGCAATCGTACGTTGTTTAAAGTGATTTAACGCAATATAGCC
CCACATATCACGGTCAAAATCAATCACAATCGTATTAAAGCGAGCGACACAATCAAAAAA
TTCCGCAATGTAATCGTGCGGTTCAATTTGAGTGGTGTATGGGTTCCAAGTTACCCCTAA
AGATTGAATAAACTCTTGGCTAAAGGTGTGCCAATCAACTTCAGGGTAAGCGGATAGATG
AGCATTATAATTTCCAACCGCACCGTTAATTTTCGCCAAAATCTCTAAGTTTTCTAATTG
CTTATATTGACGTTTTAAACGATACGCCACATTCGCCATCTCTTTACCAATCGTAGTTGG
GCTGGCAGGCTGACCGTGTGTGCGAGAAAGTAACGGAATATCTTTGTAACGGTGAGCCAA
TTCCACAACGGCATCAATCACTTTTTTCCACTCAGGCAACAAAACTTCTTCTCGTGCTGT
CTTGAGCATCAAGGCGTGAGAAGTATTGTTAATGTCTTCAGAAGTACAAGCAAAGTGAAT
AAATTCATTGATTTTTTGCAGTTCAGGCAAGGCTTCACACTTCTCTTTTAAGAAATACTC
AACGGCTTTGACATCGTGGTTTGTGGTACGCTCAATCGTTTTAATACGCTCAGCATCTTC
AATCGAAAAATGTTCGACAATCTGATTTAAGTAATCGTTTGCGTCTTTAGATAAAACTGA
AACTTCGTTGATTTGTGCGTGAGAAGCCAGTTTTTGTAACCAACGAACTTCTACGGTAAC
ACGAAATTTAAGTAAGCCAAATTCACTGAAAATAGGGCGAAGTGCAGTCGCTTTATCTTG
ATAACGACCATCAATAGGGGATAACGCTGTTAAAGCGGTCAGTTCCATTCAGGTTTCTCC
GTACATAAATAAAAATCAACCTGAGAAATGTAGCATTTTTTGCGAGGAATTTCATTAGTT
TGTTGTGGTTTTATCAATTTTATATCGTATTTTGATAGCTTTAACATATAGCAAAAATAG
TAAAAAGTATAATTTCTAGCCATCATAGTGTTTTACTCTCTTGGTAAAACTCATTAGAAT
TAATCGTTTTTTTCTATCTTCCTAAGTAGCATCTATGCATTTCCGAAAATCCCCTTTAGC
GTTAGCTATCTTATTATGTTTATCCCCAATTACAGTTACAGTGACTAATGCCAATGCTGA
AACTTATATTGTTACTGGTGAAAATAACAATGTGCGCGGCGAACAATTCCAACGTTTACT
TAACCAAGCCAAAGATGGCGATACAATTCGCTTAGACGGAGATACTCAATTATTGCGTGG
AAGTGGTTTTTTCAATGTTGATAAACAAGTAACAATTGATGGACAAGGAAATCGCTTACA
CCTTGAAGGTTATAATTTGTCCTTAGGACAAGATGTTACTTTTTCGAATGTAAATTTATC
CTTAAAACCTAGTCGAGATTTAAACAATATTTTTGGTTCTGGATTTAATAATTTAAAAGC
AGCATCTACCTATATTGTGACCAATGGAAATAAATTGATCTTGGATAATGTTAGAACGAA
TGTTAATGGTGAACCTGCAGATACTCGCCCAATGATTTTACTTGGAAATATTGATCCAAC
AAAAAATAATAATGGACACGATGCTCTTGTAGTGACAAATGCTCACCCAACAGAAACAAT
ATTATCTTCAGTGGTTGTTATAGGCAATAACAATTCAAATACTGACACCCCAGTAACGAT
TAGTTTAGGGGAAAATGTCAGCTTTGTTAATCAGGTAATATTTGAGAGAGAAGGAGAAGA
GGATATATATAGTGGTGCGGTGTATCTAGCTGGAATGAATAATGATCAAGAACATAACAG
AGCTATTAATTTCTCTAGTTCATCAAATGCTATCACTAAAATTTATACGGGAGAAGCTAC
AAATGTTTCTGTTACGTTAAATAACATCAATCCTGAAACTGCTATCACTTTACAAGATGT
TAAAGATTTAACATTAAATAATAGCCGTATTACTTTGGATAAGAATTTATCTGTTTCAGA
AACCTTAACTCTGAATAATCAATCCGCAATCACTACAGTGGCGAGTAAAGATGCTTTTGG
TGACATCGCTAAGACTAGTTTGATGTTAAATAATATCCATACCAATGGTAATAATAGTAA
TATCACTATCGTTCGGGACAATGCTCTTTTGATTAATGGTAATATTACTGGTGAATTGAC
TATTAATACAGAAGATAAAGATAATAACGTTAGTCTTCCTAATGGCAGCACTTTAGTAGG
AGAAAATGGCAGCTATGTTGTGAAGCTAAAAACAGAAGTAACTCAACCTGTATCAGAAAA
TACAACTACTGACAGCAGTAATACTGATGTAACCCCTGCTAAACCTACGGATAGCACACC
AGCAACAACAGGCGAACAAACTGGTTCGTCAGATACAACATCACCAACAAATACAGCTGC
AACTAGCAATGAAACTACACCGCCTGCTACAACGGGAGATACAGCGACTAACAGCAGTAA
TACTGATGTACCCCCTGCTACACCTACGGATAGCACACCAGCAACAACAGGCGAACAAAC
TGGTTCGTCAGATATAACATCGCCAACAGATACAGCTCAAACAGACGATCAAGCGGAGGC
TTCTAGCTCTGACACTGCAACATCTACACCAGCACAACCAACGGGCGATGTAGCTTCAAC
AAGTGAACAAGCGACAACGTCGAGTACATCTACAAACCACAATAAAATCACAATCACCAC
GGCAGAACAGGAAACACAGCGAGCGATTGCGGAAAGTCGTTATGCCACCGTTGTATCTAA
CTTTGCATTAAATTCTATCCGAAACAGACTAGAACACAGCCGTTCAAGTAATGCTTATCC
GTATTTAACTGCAACGGTAAACGGCATGATCCCGACGGTTTCTGAGCTAGGTAGGTTATG
GGTTAATTCAAGCTCTGATCGAATAACGCAGGAACGATATAAATTCAACAATTTTGGATT
ACAAGTAGGTTATGATAAATCCTCGGCGTTGGATAATGGCACAGCTCGTTTTGGCTTCGC
TTTAGATGTTGAAAAAGGCAAAGCTAACTTTGCTCAATTCTCTGAAACATATAAAACCCA
AACATACGGTATGGCGTTATATGGTGCTTACGAAACAGAAGATCGCCATTATTTAGATGT
CGCAGTGAGAATGGCAAGAGCATCTAATGAACTAAAATCCAATGCTTCGCAGGCGTATCA
TCACAATCTCTATTCTGCATCACTGGCTTATAGTAAAGGTTTTGAATTGAGTAACCGCTG
GGAAATCGAACCATATACGCAGTTATTCTATACTCACCTAAGTTCTACGAACTATATTAG
AAATGGCTTGAATGTAACGGCTGACGAAATCAACAGCTTAGTTGGTAGTATTGGAGCTAA
AGCACAATATCAACTTAATCAAACTTTGAATTTCTATACTAAAGTCGCAATGCATAGAGA
ATTTAACGCTACACAAGATATTCATATCATTCGTAGTGCCACAGACAGGGTTCAACATAA
TATCAATCATCGTGGAACTTGGACAACTTTAGGATTAGGTATGAAAGCTCGTCTAGGCAA
TAATACCCATTTATATCTTGATGCAGATAAATTATTTGGTAATGGCTATAAACAAAGTTA
TCAAATAACTTTAGGGTTAGATTGGAAATTTTAATTTCAATTAGATCAATAAGTTAAACG
CAGTGGGATTTCCACTGCGTTTTTAATATTATAGTAGACATGAGTTGAATAGAAGTGGCT
TACATCCTAATGAACACACCCCACATCTACATCGGTACGGGCGGTTATAGCGATACGGAT
TTAGTCGGTACGCTCTATCCGTTTGGGACGGACAAAACGGATTTTTTGTCGGTTTACAGC
CAGCATTACGATACCGTTGAGATCAACAGCACCTTTCACGCCCCGATTGGCTATAAGGCA
GTGCAAGGTATGCTAGAAAAGTCTGAAGGGAGATTAAAATTTTCGGTGAAACTGCATCAA
GATTTTAGCCATAAACGTACCGCTACCGCCGAGCAAGCGCAGGCATTTTTGGCTGCGTTA
CAACCTCTGTGTGATAGCCATTGTTTAGCCAATTTATTTGTGCAATTCCCGACCAGTTTT
GAACGTCAGCACGCCAATCGTTACTATCTGGCGGAGCTGGTGTCGTGGTTTAGTGATTAT
CCCCTTGCCATTGAGTTTCGCCACGCCAGTTGGCATACGCAGTCGGTGCGGGATTATTTT
CACGGCAAGGAAAATTTGATTTGGTGTAACGTGGATTATTCGCAGAACATCGGTTTGCCT
GCCTTTCAGTTTTATGCGAACCAACGTACCGCTTACCTGCGATTACACGGTCGCAATCCC
CACTGGTGGAAAGCCCAATCGGCACAAGAACGCCACGATTATCGTTATAGCGAAACCGAA
TTACAACAACTGGCAACATTGTTAAATCAGCGAAAAGCAGAGTTTGATCAGCTTTATCTC
TATTTTCAAAACACAACCAATAGCTATTCGTTCTACAATATCGAAAGTCTGAAAGGCTAT
TTGGCGAGCTATGGATTTAAAGCAAAAGAGACACCTGAGTTTTTGAGTGGACAGCAGAGT
TTGTTTTAATAAGAGAAATCCGTGGTTATTTATTAGTAATATTCTACCTGTTTTTCAGCT
ATACAAAGAAGTGGAGACAAAAGTATTGGAGAGAATTAGAGAACATGATTAAAACTAATA
CTTTTGCCTACTGTGCCGATTTCTATAGAAAATAAAAAGACCTCTGTGGTTTTACTACCA
AAGAGGTCCTTTGAAGATTTTAAATTACTGTTGGCACACACCACAAGTTGCAGCTGATGA
GAACATCCAAACTAATTTCTCTTGCTCTTTGATGTAGTCGCTCATTTGTGACGCTGTACC
TTCATCTTCCGCAGCATTTGCTAACGCTAAAATTTCACGTTGTTGTTTAAGTAAAGTTTG
GAATCCTTCTAAAGTACCTGTTAAGCAGTGTTGTGCTGAACTTGCACCGATGTCTTCTTT
AACAAGTGAAACTTGTAAGTATTGGCTAAATGCGTTATCTGGCGTATAACCTAAGGTTAA
GATACGTTCTGCGATTTCATCTACTTTAACCACTAAATCATCGTAGATTTCTTCAAATTT
TGCGTGTAATTCAAAGAAACTTACACCTTTGATATTCCAGTGATAACCACGCACATTGGT
GTAAAACACTTGGTAGCTTGCTAATAAACCATTTAACTCTTTTGCTAATTTCTCAGCAGA
AACCTTGTCTAAACCGATAGAGTTTACCATTTTTTTCTCCTATATAATGTGATCCGCGAG
GCGGATTATAACCTAAAAAAATAATTGAATAAATGAATATAATTTATTCATATAATAGAA
AAAATCAATCAGTTTAATGAGAATAATTTCTTTTTAAAACAATTAGATAGGAATTATTTT
TATTTCTTAAATAAAAGCACTCTTTTTTATTTAAAATGCTCTAACCCATATTGATAAAGT
GCATTTTTTTTGTAGCCAAAAGTGTCTGCAACAATTGCGGCCGCTTTTTTCAGTGGTAAT
TCTTCACTTAATAGGGAGAGTAATTTAAGTGCTTGCGGAGAAAATTCTTCGCTTTCATCT
GCAGTTTTCCCTTCAACGATTAAGACAATTTCGCCTTTAATACGATTGCTATCTTGTTGT
AGCCAGTCGATTAATTGTGCAAGCGGGTCACCGTGAATAGTTTCCCAAGTTTTGGTTAGC
TCTCTTGCCATTACAACATAGCGTTCTCCACCAAACACGCTTTGCATATCCGTTAAGCAG
TCTAAAATGCGATGGGTGGACTCATAGAAAATGAGTGTGCGAGGCTCTGTGGCTAATTCG
TTAAATTTGTCACAACGAGCTTTACTTTTTGCTGGTAGGAACCCTTCAAAACAAAAGCGG
TCAGATGCGATACCCGAACTGCAAAGTGCGGTAATTGCAGCACAAGCCCCAGGAATAGGC
ACAATGTTAATACCAACTTGGCGGCAATGTCGAACGAGATGGAAACCAGGATCGCTGATT
AATGGCGTGCCTGCGTCAGAAATTAAGGCGATGTTTTGTCCTTGTTGTAATTTTTCGACA
AGCACGGTGGCACGTTGTTGTTCGTTATGGTCGTGCAGTGCGAAGAAAGGTTTTTTTATA
CCATAATGGCTTAACAGAATACCGCTATGGCGGGTATCTTCTGCTGCAATAAGATCGACG
GCAGCAAAAGTATTTAAGGCTCGCTGAGTAATGTCTTCTAAATTTCCGATTGGGGTTGCA
ACAATATATAATGTACCGATTTGTTTAGGTGAGTATTCGTTTTTCATTTGATTTTCGCTT
AGTTGATAAGTAAGATCTGCCTAATATTCACAGACTAACTTAAGTCTAGATAATAGCCAA
ATTTATGGAGCAATAAGATGCCAACTATTTTAGTACAAAGTTATGGCTTTCGCCAAAAAA
TGAAAACGATCTTTATTCCTACTGCCCTTGCTTTGTTGTTGGCAGCCTGTTCAGGTAATA
AAGTGACTGAAACATTAAAAAACGAGGCTTATGGTAACTCTGAATTTTATATCAATAAAG
CCGAACAGAGCCGCAATATTGAGGAACAGCAAAGTTATCGTTTGTTAGCTGTTCGCAAGT
TAATTGAAGAAAATAAGGTTGTTGAAGCTCAGAATACCTTTTCAGAGATTTTGGTAGCTA
AACTAAACGATGAGCAAAAACTTGAACATCGTCTTTTAATTGCTCAATTAGCTGCATTAC
AAGGGAACAATTCAGAGGCTCAAGGTGTATTGAGAGCTTTACCACAAACACTATTAAGCC
AATCTCAACGTCTGCGTGTGTATCAAACTCAAGCCCGTATTGCTGAAAATCAAAATGATG
TCATTGCGGCAGTTAATGCAAGAGCATTGATGGATAGCTATATGACGGATACTCAAAGTC
GCCAAGCGAATAATGACAAAATTTGGGAGATGTTACGCAATGCTAACCGTGGTATGTTAG
AAAAAGCGGTGGCAGGTCCTGGTGAAATCGGATTAGCTGGTTGGTTAGCCTTAGTGGTTG
CTTATAATCAAAATATGTCTAATCCAGCACAATTGCCTCAAGTGATCGAAATGTGGAAAC
AGCAATACCCTAATCACTCAGCCGTATTGTTGCTTCCAATTGAATTGCGAAATGTATCTT
CTTTCCAACAAACCCAATTAAATGGCGTGGCATTATTATTGCCTTTAAGTGGTGATGCAA
AAATTTTAGGGGAAATCATCAAGCGTGGTTTTGACGATGCTAAGGGCACAACAACCATGC
AAGTTCAGGTATTTGATACTGATAGTGCTCCTATTAATGATTTATTAATGCAGGCGAAGC
AACAAGGGGCTCAAACTATTATCGGTCCATTGTTAAAACCAAGAGTAGATGAAATGCTAA
CCAGTCCTGAAATTAGCAATATCAATGTTCTTGCACTCAATTCTACTCCAAATGTAAGAG
CTGTCGCCAAAGTGTGCTACTACGGGTTATCGCCAGAAGCAGAAGCACGTTCTGCGGCTG
AACGTTTCCTGAAAGATGGCTTACAGCATGCGGTTGTAGTTGCACCTAATGGCGATTTTG
GCACACGTTCTGCAGAAGCCTTTGCTCAACGTTGGCGTCAGCTTACCAATAGAGATACAG
ACATTCGTTACTACAATCAAGCCTTTGAAGTAACCTCGCTTTTACAAGGTTCAGGAATTG
GACAGGGAAGTGGTTTATATGCGTTAGGAACAGCAGAGCAATTATCTGATTTGAAACAAA
GTTTAGATAACTCACCGCTTGCTAATCAGTTCCCAATTTATACTTCTTCACGTAGTAACT
CGCCAAACAATGGGCCTGATTTCCGTTTAACGATGGAGGGAGTGAAATTCAGTGAAATTC
CACTTTTATCTGATCCTTCATCTAGCGAATATAAAAAAGCAGAGCAAATTGTAGAAAGCG
ATTTTTCAATGATGCGTTTATATGCAATGGGATCTGACACTTGGTCTATTGCGAATAAAT
TCAACGAATTCCGTCAAATTCCAGGTTACAAAGTTCACGGATTAACGGGCGTACTGAGTG
CAGGCCCAAATTGTAATATTGAGCGTGAAATGAACTGGCTACAATATCGTGGCGGTTCTA
TTGTTGATGCAAACTAATATGCGTTCACAAGGTGCATATTTTGAACAGCAAGCCAAAATT
TTCTTAGAAAAGAATGGCTTGCGGTTTATTGCCCAAAATCAGCAGTTCAAATGTGGCGAA
CTGGATTTAATTATGCAAGAGGGCGATACCTTGATTTTTGTCGAAGTTCGCCAACGCAAA
AATGCCTATTTTGGCTCTGCGGTAGAAAGTATTGATTTTCGCAAGCAGCAGAAATGGCAA
AAAGCAGCAAATTTATGGCTTGCACAACGAAATCAATCTTTAGATACGGCAAATTGTCGT
TTTGATGTTGTGGCATTTGAAGGTGATTGTTCACCTATTTGGATCAAAAATTTTTTAGGA
TAGTATGTTAGAAAAAATTCAAGATCGCTTTAGTGAAAGTATTCAAATTCAGATTGCCGC
AGCGGAATTACTGCCAAAAGTATTAAACGAAGCGGCTAATCGTATCGTAGCTTGTTTGTT
GCGAGGCAATAAAGTGATCGTTTGTGGCTATGGACGCTCTTATGCCAATGCACAATTGCT
GGTGAGTAATTTGTTACACCGATATGATCTTGTAAGACCTAGCTTATCGGCACATTTACT
GCAATTTGATGGAATGCTCGTGGGCTGTTTAAACCAAGATCAAGATCTCAATGAAATCTT
TCGTAAACAGCTACAAGTGATTGCAAAAGAGGGAGATCTGTTTATTGCATTTTCTCCACT
AGGCAACGAACAAGCGGTCTTAAATGCGATACATTGTGCAAATAACGAAAATTTGGAAAT
TTTTGCGTTTACCAGTAGTCTAAATGATCATACAAAAGGACTGCTTGATAATACCGATCT
GGATATTGAGATGCCATCAATTAATGAAATGCGAATTATTGAAGGACATCAATTTTGCGT
GAATTTAATCTGTGAGCTGGTGGATAATCTGCTGTTTCCAACTACATCACACTAACATTG
AAATAGGAGAGGACTATGTTAAAACTCGTTAAACGCATTACCCTTGCAAGCCTATTTGGC
TTAACATTTCTATCATTACAAGGTTGTTTAGCCACTGCTGTTATAGGTGGAGCAGCGGTC
GCAACGAAGGTTGCAACGGATCCAAGAACGGCAGGTCGTCAGTTAGATGATGAAACACTG
GAAGAAAAAGTGGCTTATAATCTGAATAAAGATCAACAACTTAACAGCGAAGCTCGTATC
AATGTCGTTTCTTATAACGGCAAAGTCCTGCTGATAGGTCAAGTCCCTAATGATTTTTCC
AAAGACTCGGCGAGTAGTATCGCTACAGGGGTAGAAGGCGTATCTACGGTTTATAACGAA
GTTCGTATCGGCCCTAAAATTGGGGTTGCACAAATTAGCAAAGATAGCTGGATTACCACA
AAAATTAAATCAAAACTCTTTGTGAACGGCTCTGTTAAAGCAACAGATGTCAAAGTGATT
ACTGAAAATGGTGAAGTATTCTTAATGGGTAATTTATCAAGTAGTCAAGCAGATGCCGCT
GCCAATGTTGCTCGTCACGTCGATGGGGTCGTCAAAGTCGTGAAAGTGTTTACCTACGTA
CAATAAAGACATTAATGCTAAACATTAAGCATATTGGTATGCTTCGAGCCAATATGCTTT
TTTGTAAATGGAATTTTGTCAATTACTTTAAAGAACATTGACTTTAATTGCTCATTCATT
AATTATCACAAGCCATTTTTCAGTCAATACCCCCTTTAATTTTCAAAGGGTATCGTATTT
TTAAACTAGAAGAAAACGAATGCGTGAGATAAAAAATTTGGTTGAAGTAAAAAACCTCAC
CTTTAAACGAGGTGAACGTGTGATTTACGACAACCTAAATCTACAAGTGCAAAAAGGCAA
AATCACAGCGATTATGGGGCCATCAGGGATCGGTAAAACCACCTTGTTACGCCTTATCGG
TGGGCAGATTTTACCTGAAAATGGTGAAATTCTCTTTGATGGGCAAGATATTTGCCAAGC
AAACAATAAAACCTTATATCAACTTCGTCAAAGAATGGGAATGTTGTTCCAATCTGGTGC
ATTATTTACCGATCTATCAACTTTTGATAATGTCGCATTCCCTATTCGTGAACATACCCA
ATTGCCCGAAGAGTTAATCCGTAAATTAGTTTTGATGAAACTTGAAGCCGTTGGGCTACG
AGGGGCGGCACAACTAATGCCTTCAGAATTATCTGGCGGTATGGCTCGCCGTGCAGCATT
AGCACGAGCGATAGCTCTAGATCCCGATCTTATTATGTATGATGAACCTTTTACAGGGCA
AGATCCGATCAGTATGGGCGTTATCATCGAATTAATCAAAAAGCTCAATCAAGCACTCAA
TTTAACCTCAATTGTCGTTTCACACGATGTGAATGAAGTGCTAAGTATTGCCGATTACGC
CTATATTATTGCGAATAAACGCATTATTGCTGAAGGAACACCTGAAAGTTTATTAGCAAG
CCAAGATCCACAAGTGGTTCAATTCTTAGCAGGAAAAGCAGATGGGCCAGTGCAATTCCA
CTATCCTGCTCAAAATTATACGGAGGAACTGTTTCAATGATGGAGTTTATATCCTCAATA
GGTGCTTCCGTTATTCAGGCTATTAGAGCAATGGGACGAGCCACCTTTATGTTGTGGGGG
GCTTTAGTCGGTAAGCCAGAATTTCGTAAACATACCCCTTTATTTATCAAGCAGTTACAC
GTTTTAGGCGTACAATCCTTACTGATTATTATGCTATCAGGCTTATTTATCGGAATGGTG
CTAGGTTTACAAGGATATGTCGTCTTAGTCGATTTCTCGGCAGAAACCAGCTTAGGACAG
CTCGTTTCTCTCTCGCTCTTGCGTGAACTCGGCCCTGTCGTCACCGCATTGCTCTTTGCT
GGGCGAGCTGGCTCTGCCCTCACTGCAGAAATCGGCTTGATGAAAGCAACAGAACAGCTC
TCAAGTTTAGAAATGATGGCCGTCGATCCGCTACGTCGTGTTATCGCCCCACGTTTTTGG
GCGGGCATTATTGCAATGCCGATTTTAGCGGTGATTTTTACTGCTATCGGTATTTGGGGG
GGCTCACTCGTTGGCGTAGATTGGAAAGGGGTCGATGTAGGTAGCTTTTGGTCAGTAATG
CAAAGTACCGTGACAATGGGCGATCTGCTCAATGGCTTTATTAAAAGTATTGTTTTTGCC
TTTGCTGTGGTATGGATTGCACTCTTTAATGGCTATGATGCCCTACCAACCTCAGAGGGG
ATTAGCCAAGCAACAACAAGAACCGTCGTTCACGCTTCACTGGTTATTTTAGGGCTTGAT
TTTATTTTAACGGCAATTATGTTCGGCGGTTAAACAAGCAAAGGTATTATTGTAAAATAG
CAGACAAAATACACCGCTTGTTAGTGTATTTGAATAGGAAAAATTATGCGTCAATCAATT
AAATATGAATTTTGGGTAGGCTTATTTGTACTTCTTGGATTAGGAGCTTTAGTCTTTTTG
GGCTTACGAGTTGCCAACGTACAAGGCTTCTCTTCGGAAAAAAGCTACTCACTCTATGCA
ACTTTTGATAACATTGGAGGACTAAAAGTCCGTGCGCCAATTAAAGTTGGCGGTGTAGTA
ATTGGACGAGTATCTGATATTCAACTCGATCCTAAAACCTACACCCCGAAAGTCACCCTT
GCTATTAATGAAGAATTTAATCAAATTCCTGATACAAGCTCTCTTTCTATTAAAACAGCA
GGCTTACTGGGCGAGCAGTACATTGCACTGAATGTGGGATTTGTCCTTGAAGGCGAAACA
GCAATGCTCAAAGAGGGGGATAGCTTTGCTGATACCAACTCAGCAATGGTACTGGAAGAT
TTAATCGGTCAGTTCTTATATGGCGATAAGAAATCTGACAAAACGGAAGACACCGCTGAA
CCTAAAGCGGAATAATTGCTCACTTTTAAAATCACATTTTGGAGTTTTATGATGATCAAA
ACCCTTAAAAACCTTTTTATTGCAGGCTTTGTTGCAATTTCTGCATTCGTTTCAAACTCG
GCTTTGGCTTCTACTAGCCCTTATGTCTTAATGCAACAAACGGCAGATAAACTTTTTGGT
GATATCAAAGCAAATCAAAGCAAAATTAAGAAAGATCCAAACTATTTACGCACTATCGTT
CGTAATGATCTTATGCCACATATTCACGTTAAATATGCTGGTCAATTAGTCTTAGGTAAA
AATTTAGCGTCAGCGACTGATGTTCAGCGTGAGGCTTTTTTCACTGCATTTGGTCAATTT
ATTGAACAATCTTACGCACAAGTATTAACCCAATACAGCGATCAACAAGTTCAAATTGAA
AGTGAAAAACCGCTAGACAACAAATCTATCGTCAGTATTCGCGTCAATGTTCTACAATCA
GGCAACGCCCAGCCAATCAAATTAGATTTCAAATGGCGTAAAAATAGCAAAACAGGTGAA
TGGCAAGCCTACGATATGGCAGCCGAAGGTGTGAGTATGGTCGCAACCAAACAAAACGAA
TGGAGCGGTATTTTACGCCAACAAGGAATTGACGCTTTAACAGCTCAGGTTGCACAATCT
GCAAAACAACCTATCACATTAAAATAATTCGGGTATGCAAACAAAAAATCCATTACAATG
GCATATTCAGCAAAACAATGAAAGTCTGATGGTTCAACTATCTGGCGAGCTTACCCGTGA
CACGTTGCTTCCACTTTGGAAGCAACGTGCTTCTTTTTTATCTCCCAAAAGCTCGCAGCA
CATTTATTGGGATTTAAAAGGTCTCACTAGCATTGATTCCTCAGGCTTTACCTTACTGGC
TGAACTACTTCACCTCTATCAACAAAAAAATAAAAACTGTTTATTTAATGTTCCGCAAGC
GGTACACAGCCTTGCAGAGCTATTTGATTTAGCAGACTGGTTTAAAAAATTTCTATTTTG
TGAGAAGAAATAACAATGGAACCCAAACAAATTGAAGAAATCCTAAAAAACGCCTTAGAA
CTTGATGAAGTTTATGTACAAGGTGAAAATTCCCATTATGGTGTTATCGCAGTAAGCGAC
AGCTTTGCCACAATGTCTAAAGTAAAACAACAACAGATGATCTATGGTCCTTTAACTGAA
TTTTTTGCAACCAATGCAATCCACGCATTAACAATCAAAACATTCACTAAAGAACAATGG
AAAAGAGAGCGTTTGCTCAATATGCCAAGCTAATCACATCATCTAAAGGAATTAAAATGG
AAAAATTTCGTGTTCACGGTCCTTTCACTTTAAGCGGAACTGTTGATATTTCAGGTGCCA
AAAATGCAGCATTACCGATTTTATTTGCGGCTATTTTAGCGGAAGAACCCGTTATTTTAA
CGAACGTCCCTAACTTAAAAGATGTCGAAACCACCGTCAAGATTCTACGCAAACTAGGTG
TTGTCGTTGAACGTGCAGAAAATAACGCAGTACATATTGATGCCAGCAAAATCGACCATT
ATGTTGCACCTTATGAACTTGTCAAAACAATGCGAGCTTCAATTTGGGCATTAGCCCCTC
TCGTCGCTCGTTTCCATCAAGGTCAAGTTTCATTACCAGGTGGCTGTACCATCGGGGCTA
GACCTGTCGATATGCACATTGCAGGCTTAGAAAAAATGGGGGCGACTATCACCCTTGATG
AAGGTTACGTTAAAGCAGAAGTAAATGGTCGCTTAATAGGAGGGCGTATTCTGATGGATA
AAGTCAGCGTTGGTGCAACATTATCTGTGATGATGGCGGCAACCCTTGCAAAAGGCACAA
CCACTATTGAAAATGCCGCTCGTGAACCTGAAATTGTTGATACTGCTATTTTCCTCAACA
AAATGGGGGCAAAAATTACAGGGGCAGGTACAGACACAATCACAATTGAGGGGGTAGAGC
GTTTAGGTGGCTGTGAACACCACATTGTCCCAGATCGTATCGAAACAGGCACATTCCTCG
TTGCTGCCGCAATCTCAGGCGGACGAATTACTTGTCGAGGCACGAAAGCGGATACATTAG
ATGCCGTAATTGAAAAATTGCGTGAAGCAGGAATGCAAGTGGACGTGACCGAAAACAGCA
TTACCCTCGACTCGCTAGGTATGCGACCAAAAGCAGTCAATATCCGCACAATGCCTCACC
CAGGCTTCCCAACGGATATGCAGGCCCAGTTTACACTATTAAATGTCGTTGCAAATGGCA
CCAGCAAAATTACCGAAACGATCTTTGAAAACCGCTTTATGCACATTCCAGAGCTAATCC
GTATGGGAGCAAAAGCAGAAATTGAAGGTAACACAGCGATCTGTCACGGTGTCGAAAACC
TTTCAGGCGCAGAAGTAATGGCAACAGACCTACGAGCTTCTATCAGTTTAGTTCTGGCAG
GTTGTATTGCAAATGGTCAAACTATTGTTGATCGTATTTATCATATCGACCGTGGATATG
AACACATTGAAGATAAACTACAAAAATTAGGTGCTAGAATTGAAAGATTTAATGCACCAT
TTGAAGAATAATTTTTCATATAAAACAACATAATTGCTAAAAAGTGACCTAAGCCTTATA
TTACAAGGCTTTAGCCCCTATTTTAAAACATGAGCAAAAAATCTCCCATTTTGTCAAAGT
TTGAAAATTAAGGAAACATAGTATACAAAATAATATCCAATGTTATTTGGTAATAAATGT
TATAAAATTTTTATCTTAAAAAAAATAAATTAGATCCAATTAAAATTTGGACTTATTACA
CATCTGGAATACAAACCTATCAACAGCTTGCTGTTAAATCTCGTTGTTCAGTCAGAACTA
TTCAAAGATATCAAGGTTATTTTCCTTATAAACATCGCAATGTAGGGGGATGCCAGTCTA
AAACATTAGATGGGGCGATATTTTATCTATGAAAAACATCCTGAATTAAATATAGAAAAG
ATAACAAATAGGTTAGATGGATTATTTAAAGAACCGAAACAGAAATTATCAGTTCATAAT
GGATTAACGAAAAAGCATAAGATTATGTTTATAAAGGATTTTTTAAATAAAAAGAGTTGG
TAATAATTAGGGAAAATAATTAAAACCAACACTTTTGTCTATGATCAATATACTAGCACC
TGAATATTGACTTAACTTCCGACAATAGAAGGGACTAACTTTTATTATTCATCAAACAAG
ACTAGTTCTTTTTTTTCTATTTCTGGTGGATTATCACATAACCAATTTGCTAAACGGGCA
TAATCCGCAAGCGATAAGTTTTCCGCTCGTGCATTCAAATCTACCCCTAATGCCTCTAAC
TGCTCTACACTAAACAGCGTAGCAAGTGCGTTGCGTAATGTTTTACGACGTTGATTAAAG
GCTTGTGTGGTCACACGATTTAGCCAGTAAATATCTTTCACTGGGTACGGCAGTGTTTTA
TATGGTACTAACCGCACTACTGCAGAATCCACTTTCGGAGCAGGTTTGAATGCCGTTGGT
GGCACTTCCAACACGGGCATTACTTGACAATAATATTGCGCCATAATGGTTAAACGCCCG
TAGGCTTTGCTATTTGGTGCAGCACATAAACGCTTAACCACCTCTTTTTGCAACATAAAG
TGCATATCTTGAATTAAGTCGTGGAATTTAAAGAGATGGAACATCAACGGAGTTGAAATG
TTGTAAGGCAAGTTACCAAACACTTTGACAGCTTTGCCATTCAAGGCTAGGCTATCAAAA
TAGGCACGGAAATCAAAACGCAACGCATCTTGTTCAATCACAGTTAATTTTTGATGTAAA
AACGGGTGATGGCGTAAACGTTCTGCAAGATCACGGTCTAATTCGACCACAGTAAGATGA
TCTACTAGATCTGCCACTGGCTCAGTTAATGCCCCCAAGCCTGGACCAATTTCCAATAAA
AATTGATCTTGCTGCGGATTAATTGCCGCAACAATATTATGAATAACGTTTTGGTCGTGT
AAAAAGTTTTGACCAAAGCGTTTACGAGCGGTATGCCCTAAATGTTTTTTTGAATTTGAA
CTCATTGGATACCTTAATAAGCGGTTATGTTCCCACTGATTTTTATAAATTTAATAAAGT
AAAGAACCTCGCATATGCGAGGCTCCCTTAATTATTAGATAAATTAAAAATATTTTATAT
CTAATTTACTTCTCAATACTTTTATCCAATCTTTTGATGCCACTTGCACTTGTTTATCAA
TAAGCTGCTCGTAAGCTTTCTGTAAATAAGCATCTTCCGTACGATCTCCTCTGCGAGTAT
CAGTAACTTTTAGTATATGCCAACCAAATTGTGATTTAAAAGGAGATGAAATCACATCAA
TTTTACTTTTACTTGCAATGTTAGCAAAAGTTGAATCATAGGCATCTAGAAAATTAAAAC
CGAGATCTCCCCCATCAATACCAGATATATAATCTACAGAGTTAATTTTCGCTGCTTCTT
CAAATGTTATTTTACCAGATTTAATGTCAGCGGTAATTGATAGTAATTTTGCCTTAGCTT
GCATATCATTTAAGATTGGCGTCGTTTTAATCAATATGTGACTAATACGATATTCTGTAG
CGGAAACTGTTTCAAGTGTACCGTTTGTTTTTGCTTTATCTAGCATATCCTTCGCTAAAG
ATTGAACATCTTTCGGATCTACTTGAATAGAATTTCCAATACTTTGTTGCCGAACTTGTT
CCATTAAAAGCTGATGAGCAAGTTGTTGACGATACTGACTAAGACTAATGCCCTGATAAT
CCAAAGCATCAAGTAGTTGGCCATATGTTATACCATTTTGAGCAGCAACATCTTCCATCA
TCTGATCAACATAAGCATAGTCCACTTTTATACCAGATTCTTTAATCGCACGTTGCACAA
CGAAATCATCAATAATAGTCTCCAAAGCCGCTTTACGATTAGCTTCCGTATTCGCTTTTT
TACCCAAAGCCTGTTTTACTTGACTCTTCATAATGGGATAACCATCTACTGTTGCAACGA
CTCTCTCTTCCGCATTAGCTGAAGAAAATGCAAATAAAGCAAAACCTGCGATAAATAATG
ATTTTACTTGTGTAAACTTCATTTTAATTTCCTATGAATATTGTAGATAAAAAATTCCTG
CTACTTAGAAGGCTATTCTAGCAAAAGGTTCACAAAGATTGAATTTTCTTAATCACATTT
GTGGTCGAACAACCGTTTTCAAAGTTGAGTACACGAACCTCGCCACCATTTGCCCAAACT
TCTTGGCTACCTGCAATCTCTTCTGGCTTATAATCGCCGCCTTTTACCAATAAATCAGGC
AAAATTTCCCCAATTAAACGTTGTGGCGTATCTTCACCAAATGGAACAACCCAATCGACC
GAAGCAAGCCCTGCTAACACCGCCATTCGTGCATTTAAATCATTAATCGGACGACTTTCC
CCTTTTAAGCGTTTCACTGATTCATCCGTATTTACTGCAACAATCAAACGATCACCTAAC
TTACGTGCATTTTCAAGGTAAGAAATGTGTCCTGGGTGAAGAATATCAAAGCAACCATTA
GTCATTACGATTTTTTCACCACGAGTTTTTGATTGTTTAACAATCACCTTCAATTCATCT
TCAGACACAACCCCAAAACCTGTTTCAGCACGTTGATGTATTGCCTGTTCTAGTTCACTT
GGGCTAACGGTTGATGTCCCTAATTTACCCACCACAATTCCAGCCGCCGCATTCGCTAAA
TAGCACGCTTCTTCTAAAGGACGACCATCTGCAATCGCAGTTGCTAACACGCTAATCACC
GTATCGCCAGCCCCTGTGACATCATAAACTTCCTTCGCTTGGGTCGGTAAATGGAATGGA
TCTTGATTTGGACGAAGTAAGGTCATCCCTTTTTCTGAACGAGTAATCAGCAATGCCGAC
AAATCAAAATCGGCTATCATTTTTAAGCCTTTAGCCACGATTTCGCCTTCATCATTGCAA
TGCCCTGCAACCGCTTCAAATTCAGACATATTTGGCGTAAGCAGTGTTGCACCACGATAA
CGCTCAAAATCCGTTCCTTTCGGATCAATTAACACAGGCACATTTGCTTGACGTGCAATT
TGAATCATTTGTTGAACGGCATCAAGCGTACCCTTGCCATAATCTGACAGGATCAACGCA
CCGTAAGCGGTAATTTCTGCTGCTAATTTTGCAAGTAACGCTTGGCAATCTAAATTATGA
AAACCTTCTTCAAAATCTAAACGTAATAATTGCTGATGGCGAGAAAGAATGCGTAATTTG
GTGATCGTTGGGTGAGAATCTACCGCAACACATTGATTTTGAATACGATGTTCGCTTAAC
AGTTTATCCAACGCTCGCCCTGCATCATCATTACCCACTAAACCGTGTAAAGTGACAGGT
ACGTTCAGGCTCGCAATATTCATTGCCACGTTTGCCGCACCGCCAGCCCTATCTTCTCTC
TCTTGAACTTTGACAACAGGCACGGGAGCTTCAGGCGAAATACGGTTAGTGGCACCAAAC
CAATAGCGATCTAACATCACATCGCCAAGCACCAATACTTTTGCATTGTTAAATTGCGGG
GAATATTGCATCATCATAGCTTCAATCTCTTATCTTTTACTTTTCTTAATAAATTTCATC
AAGCGTTTACGTTTACGCAACTGGCTTGGGGTCAATTTATTCTTCTTACCTGCAAATGGG
TTGTTTCCTTCTTGGAACAACACACGGATCGGCGAACCAATAATTTTCAAACTCTTACGG
AAATAGTTAGACAAATAACGCTTATAAGAGTCAGGCAACTTCTCAATTTGATTACCGTGG
ATCACAATGATCGGCGGATTATAACCACCTGGGTGCGCATATTTTAATTTCACACGGCGG
CCATTTACCAACGGCGGCTGATGATCGTCCATCGCTAACTGCAAAATTCGGGTTAGCATT
GATGTTGTCATCTTCTTCGTTGCACATTGATAGGCTTCTTGGATTGAACTGAATAAGTTG
CCCACGCCACTGCCGTGTAATGCAGAAATAAAATGCACTCGTGCAAAATCAATAAAATCT
AAACGGCGATCAAGCTCTGATTTCACATTATCTTTAATATCCTGTGATAAGCCGTCCCAT
TTATTGACAACGATCACCAACGACTTACCTGCATTAAGAATAAAGCCCAACAGCGATAAA
TCCTGATCAGACACACCATCACGAGCATCGATCGTCAATAAAACCACATTCGCATCTTGG
ATCGCCTGTAAGGTTTTAATCACCGAGAATTTCTCCACCGCTAAATGCACCTTACCACGC
TTACGCACCCCTGCGGTATCAATGATGGTATATTGCTGGCCATCACGTTCCATAGGGATA
TAGATCGAATCACGCGTCGTTCCCGGCATATCGTAAACCACTACACGTTCTTCACCTAAA
ATACGGTTAGTCAGTGTCGATTTACCCACATTTGGGCGGCCTACAATGGCAATCTTAATG
TTTTTATCGTCGGTTTCTTCCTGATCCTCTTCCAATGCTTCATCTAATAACGCCGTATCT
TCTTCGTTATCAAAGTCAAAATCGCTATCCCATTCGTCTTGTTCATCATCTGCAACATTT
TCATCGGAATCGACCGCTTGTGCTTCTAATTTTTCCGCAAGGGGAGCTAAAACCTGTTCG
ATAAGCTGTGTCACACCACGCCCTTGTGCCGCAGCGATTGGCTCTACTTCGCCTAAACCT
AACTGATAAAATTCCGCAATATGAGAGTCTGCATCAATACCGTCCGTTTTATTTGCAACT
ACCACGGTTGTTTTATTACGCTGACGCAAATATTGTGCAATACCTACGTCCGCAGGTAAT
AACCCAGCACGAGCATCAACTAAAAATAGCACTACATCTGCTTCTTTAATCGCTAACAGC
GACTGTTCTGCCATTTTCTCTTCAACACCTTCTTCAGTACCATCAATACCGCCCGTGTCA
ATCACAATAAAATCGTGTCCGGCAATATTTGCGTGACCATATTTACGGTCACGGGTTAAG
CCAGGGAAATCTGCCACTAACGCATTACGGGTGCGAGTTAAGCGGTTAAATAACGTAGAT
TTTCCTACGTTAGGTCTGCCCACAAGGGCAACAACAGGAGTCATATTACAACCTCATTTA
AAATCGGTTTGCGAACATCTTACGCAAAATACGTACATTATATCGTACTTTAAAAGAAAA
CGGAGAAAATAATAAAGAGCGAGTGATGAAGAGAGTTAGGGCAAAATAGTACCCTAACAA
AGAGTTATTCTTCTAATTTCAATGCTTTAGAAAAACTTTGCAGACCTTTAACATTGCTAT
TTTTTGCCATTGCTTGTAAGGCTTGTGTTGGAATGTGTAATAACTGATTTGTAAGTTTAT
AACTCAATTCATTTAGTACTTTTTCGCAATCCTGCCCTTGTTGCAAGGCACTCAACGCTT
TTTCAAGTAAATCTAAACGAATCTCTTCAGCATTTTGGCGATAATGTTTAATTAAATTGG
TTGATTGTTGCTGTTTCAACCAAACAAAGAAATCTTTTGCCTCCTCAATAACAATTTCTT
TCGCTTGCTCTGCTGCCTGCTGACGTTGAGCTATATTCTGCTGAATGATATTTTGTAAAT
CATCTACACTATAAGCATAAATACTATCTAGTTCTCCCGCTTTTTCATCAATATCACGAG
GAACAGCAATATCAATCAATAACATTGGGTCAAAACGGCGTTGTTTCTGTGCTTGTTCAA
CCATTTCTTTAGTAATCAAAATATCTGGACTACCTGTTGAACAAATCACTACATCTGCTT
GATTTAAACCGATTTGCAATGCGCTTAACGAAAGAATTTGCATTGGAATATCTAGTTTCA
CCGCTAACATTTCTGCTCGAATATGAGTTCGGTTAGCAATCATAATATTTTTTGCCCCGT
GATTAATTAAATGGCGAGCCACTAGTTCTATAGTTTCACCAGCACCAACTAATAAAAAAC
GGAGTTTTTTAAAATCATCAAAAATTTGGCGAGCTAAGCCACAAGCAGCATACGCAACGG
ATACCGCACTACTACCGATTTCAGTTTCAGAGCGGACTCGCTTTGCTGTAGCAAAGGTTT
TCTGAAATAGCCGAGAAAGATTGGTGGAAACGCCACTTCCTTGAGAATGATAAAATTCTT
CACTCTCTTGGTATGCCTGTTTCACTTGCCCTAGAATTTGTGGTTCTCCTAAAATTAACG
AGTCTAAACCACAAGCGACACTCATTAAATGACGAGCAGCTTCAAGGTTTTGCTTGAAAT
AATAGGCCTCGCTTAATTCCTCTTTATCTAATTGATGAATTTCAGCAAACCAATTAAAAC
ACTGTTCACGCCAAGCAATATTATCAGGGTGTTCTTCTTGAGGGGGAACTTCAGGCTGAT
GGAAATAAAGCTCAGTACGATTACAAGTAGATAAAATTACAACACTTTCTGCTAGGCTTT
GATCACGAATTTGCTCAAATGCACGCTGACGTTTGTCTTCTATAAACGCTACTTTTTCTC
GCAAGCTCACTGATGCCGTTTTATGATTGATACCTAATGCTAAAATTGTCATTGTTACCC
ACAGAATAAAAAAAGGTGGAAACCACCCGAAAAGACGGAGCATTTTAATCAATCCATGCG
GTTGGTGCAAATAATTGTCTTAATAGGTTTGATTTATAACAAGTGAATAACATTTTATGA
CGTATAAAGTGGTAAGATTTTTTTAAAATTTTGTAAATCTAAAAAATCCCCACGATTTTG
GAGTGATTTCAGTTATAATACTTCAAAGCAGTTTTACATTGTCAAATTCTGTCAAGAACC
CTTTCAGTTAAGCGTTATGGAGGACTTATGGTTGCGATTCGCCATTCACACCGGCTCGAT
CTGAACAATTTTGAGTTGGCTAGTTGGAGTGCTGGGCTACAGATGTCTCCTATTACCTTT
GAACAATTACTGATTGCGTGGCGATATGCACAGGAAAAAATCGATATTGAACAAAATCAC
TTGATGTGGTTTGGGGTTGAATTGGTCGAAATTTTGCATAGTTTGAATATGGACGATGAT
AGCCTTGTCGCTGCCTTACTTTTCCCTCTTGTGAAGCAAAACATCATTGATTTAGTGCAG
ATTAAAGAGCATTTTGATAATGATGTGAAAAATCTCGTCAAAGGTGTGTTGGAGATGGAT
AACGTTCGCCAACTTAATGCCAGTCACGCTTCCGATCTTCAAATTGATAATATTCGTCGT
ATGCTTTTAGCAATGGTGGACGATTTCCGCTGTGTTGTGATTAAACTTGCAGAGCGAATT
GTCTATTTGCGTGATACCGAACGCTTAAGCGAAGAAGATCTGGTATTAGCCGCAAAAGAG
TGTTCGCATATTTATGCACCGCTCGCTAATCGTCTAGGAATTGGGCAGTTAAAATGGGAG
TTGGAAGATTACTGCTTCAGAGCCTTACACCCTCAGGAATATCGTCAAATTGCGAAATAT
GATTTAGGTGAACGCCGTTTAGATCGGGAACAATATATTGCAAATTTTGTTGGGGATCTG
ACCGCCTGTCTGCAAGATGAGTTAGAGAGTGTGCAAATTTATGGTCGCCCTAAACATATT
TATAGTATCTGGAAAAAAATGCAGAAAAAACATCTGCGTTTTGAGCAGTTGTTTGATGTG
CGTGCGGTTCGGGTGATTGTGCCGAATTTGCAAGATTGTTATACCGCTCTTGGCATTGTA
CATACACATTACAAACATTTGCCTGAACATTTTGATGATTACATTGCTAACCCTAAACCT
AATGGCTATCAGTCTATCCATACGGTTGTTTTGGGCGAAGGTAATAAAACCATTGAAGTG
CAAATTCGTACGCAAAAAATGCACGATGATGCAGAATTGGGCGTTGCGGCACACTGGAAA
TATAAAGAAGGTGCAACGGCTGGGCGTTCAGGCTATGAAGAAAAAATCGTTTGGTTACGC
AAGTTGCTTGATTGGCAGAAAGATATTGCCGATTCGGGCGATGTGGTGGCTGAAATGCGT
TCTCAAGTCTTTGATGATCGTGTTTATGTCTTTACGCCAAAAGGGGAAGTGGTTGATTTA
CCGAAAAATGCCACCCCTCTTGATTTTGCTTATTCAATCCACAGCGAAATCGGTCACCGT
TGTATCGGTGCTAAAATTGCAGGACGAATTGTGCCGTTCACCTATATTTTACAAATGGGT
GATCAAGTTGAGATTATTACGCAGAAAAAACCAAACCCAAGCCGAGATTGGTTAATTCCA
AGTCAAGGCTTTGTGAATACAGCAAGAGCTAGATCTAAAATTGTTGCTTGGTTTAAAAAG
CTAGACCGTGATAAAAATATTCCGCTTGGTAAAGAGATGTTAGAAGCGGAGATGGCTAAA
TTCAACTTTAGCCAAAAACAGATTGAGGATTTAGCCCTACCTCGCTACAACTTAAAACAA
ATTGATGATCTTTATGCAGGCATTGGTGGCGGTGATATACGTTTACATCAATTAATGCAC
TATTTGCAGAGTAAGCTCATCAAAACCACTGCTGAGCAAGCCGATGAAGCGATCTTAAAA
CAGGTGGCAAATAAAGCTCAACAGCAACAGAAAAACCGCAGTGGTTTTGTTGTAGTTGAG
GGGGTTGGAAATCTAATGCACCACATTGCCCGTTGTTGTCAGCCTATTCCAGGTGACGAG
ATCGTTGGTTATATCACTCAGGGACGAGGCATTTCTATACACCGCTCTGATTGCGAACAG
CTCTTTGATTTACGCAGTAGTAGCCCTGAACGGGTGGTGGAAGCAGAATGGGGCGAGAGC
TATGCTTCAGGCAAATTTAGTTTGACCATTCGGGTGATTGCAAATGATCGCAATGGCTTA
TTGCGTGATGTTAGCGGTATTATGGCAAATGAAAAAGTAAATGTGTTAGGCGTATCAAGT
CGCACCGATCCAAAACGTTTAATTGCAACAATGGACGTTCAAATTGAGCTAAATAATGTG
GAATTGTTGGATAAGTTACTAAAACGTATTCTACAAATTGATGATGTGATTGATGCGAAA
AGGTTGTCAAACTAGCATAATAACTTAAAAGTAGGGACGCCAAGCGTGGCGTCTCTACTT
TGATATAATAGAGATCAAAAACTGAATAAAATATAAAATAATGTAGGATATTTATGCAAA
AATTAGTCATTTTAGGTTCAACAGGCTCTATCGGAAAAAGCACCCTTTCTGTGGTCGATA
ATAACCCTGAGCAGTATCAAGTTTTCGCTTTAGTTGGCGGAAAAAATGTCGAATTAATTA
CCGAACAATGCCAACAATATCAACCGCGTTTCGTGGCATTAGATGATGAACAGGCAGCTG
CAAAATTAAAAGAAAATCTCACCGCTTTAGGATTGAAAATCGAAGTTCTCGCAGGGCAAA
AAGCGATTTACGAACTGGCTTCACACCCTGAAGTGGATATGGTAATGGCGGCAATTGTGG
GCGCGGCAGGCTTATTACCGACGCTCTCAGCGGTGCAAGCAGGCAAAAAAGTCTTGCTGG
CAAATAAAGAATCATTGGTCACTTGCGGACAAATTTTTATTGATGAAGCTCGCAAGTCAG
GTGCTAAATTGCTCCCTGTCGATAGTGAACATAACGCCATTTTTCAATCATTGCCAGAAG
CACAAGAAAAAGTAGGTTTCTGCCCGCTTGCAGAACTAGGGGTAAGTAAAATTATTCTCA
CGGGTTCAGGCGGCCCTTTCCGTACAAAACCATTGAATGAATTTAGTCAAATTACCCCAG
CTCAAGCTGTCGCACACCCGAATTGGTCTATGGGTAAAAAGATTTCGGTGGACTCTGCCA
CAATGATGAACAAAGGGTTGGAATACATTGAGGCTCGTTGGCTCTTTAATGCCTCAGCTG
ATGAAATGGAGATCATCATTCACCCACAATCTATCATTCACTCAATGGTACGTTACATTG
ACGGTAGCGTCATTGCACAAATGGGCAATCCTGATATGCGAACCCCGATTGCTCACACAA
TGGCATATCCAAACCGTATCTACGCTGGCGTTGCTCCATTAGATTTCTTTAAATTAAAAG
AACTCACCTTTATTGAACCTGATTTTGCTCGTTACCCTAACTTAAAATTGGCGATAGAGG
CTTTTGCCGAGGGACAATATGCTACAACGGCAATGAATGCAGCAAATGAAATTGCAGTAG
AGGCATTTTTAAACGATCAAATCCGTTTTACAGATATTGTCGAAGTTAATCGTCAAGTTG
TCGAAAATATTGCCCCTGTTCAAGTTAAAGAAATTGCCGATGTTCTACATATTGATAAAT
TGGCAAGAGAGGTGGCGAAGCAGCATATTTTACAATTTTAAGAGTATTATAGGCAAAAGT
GTTGGTTTTAATTATTTCCCCTAATTATTACCAACTCTTTTTATTCAAAAAAACCTTTAT
AAACATAATGTTATATTTTCTCGTTAATCCTTTATGAACCGATAATTTCTGCCTCAGGTC
TTTAAATAATCCTTTCAACCTATTTGTTGTTTTTTTCTATATTTAAGTGAGCATATTCTT
CAAAGGTAAATAAATATTTCATACAGTATTTTAAACTAGCATAAGCCCCTCTTACATTAC
GGTGTTTATAAGGAAAATATCCTTTCTCATTGGGATATTTAGACCGTTCATTTAAAAACT
CTTTATGTTTTAAATACCATTGATGTAATCTTAAATAAAATTCATTTTTGTGGCTTTCTT
TTAGCCTTTTTACGAAGTATGTTCAATGCGAGTTTGTAATAGAAGTCTTTTTCTGTTTTG
ATGACACGGTGATAAACGACTTTTTTAGCTCGTGTATCCATTAAAACTAATACACCAAAT
TCACGACCGAAGAAGGTTACATCTGCAATAATATTTATATAAGTTTGTTGTAATGGAATA
AATTCAGCTTTAGAGGACTTTTCAATATAACGTTGAATAGTTCTAATGGAACAGTGATAT
TTTTCGGCTAATTGTTTATAGGTTTGTTTTCCTATTGTGTAATCAGTCCAAATATCTATT
GAATTTAATTTCTTTGTGAAAGAAAAAGCTTTATGGCAGGATGAACAAAAGTATCTCTGA
ATATTATTTTTCTTTCCATACTTTTGGATATTGTGCTTAAGGCAAAAAGGACAGTTTTTT
GTTCATATTTCAAAAAGTGGGATTAAAGCCTTGTACTATAAGGCTTTAAGCCACTTTTTA
CCAACACTTTTGTCTACTATGCCAAAATAAACATTAGCAACAATTTTGTCCACTTGGCAT
AGTTTTTGACGAATCAGCAACTATTTTGACTACTATGCCGGTTTTCTTCGTAGATTACTG
TTTTTTAGCCCAATCTAAGAAACGTTTTTGTGTTTCTTTGTCTGCTTGTTGGAACCAGTA
TTGAAGTTGTTGTTCTGTGACATTTTCTCCTTGCACAACAATTTTCCCCTTATTAACTTT
ATGGGTATTATTTGCCATTGTTATTGGCATAGTTGATAATGCAAATTTTTGTACAGCAGC
AACACCTTCACCAATATTGTAGTTTGCCAAGTTATTGATAATATTTGAATTAGGCATAAA
ACCTTCTCCTTTTAGGAAATCTTGCTTATATGTTAGCTTTTTTCCTGAAACAGTTTCAAT
TTTGAAACTGGGTGATTTCTTAAATTGTGCTATATCAAATTCACTATTTAAACTAGGTGC
AAGGATTTTAATATCTTCAGTACTTCCTTCAAAAGTGAGAATAATAGGTTGAGACTCAAA
AAAGGCACTATCAGAACCAGACTGATAGATACTGGATATTTCTACTACAACTTGGTGTAG
ATTGGTATCATTTACCTGTAAATTAGTATTTCTTCTTACTTTTTGTCCATCAAAAGCAAG
AAAAGTTACATTTGAAGAACCCGTGATTGTACCTGCAAATGCCGTTGTTCCAGCGATGAG
AGCTGTCATTGCAAGGGCAATTTTACCTAATTTCATAACATAATCTCCTAAAAGGGTATA
AGGGTAAAAAACTGCTATATCCTATGCTAAATTTGTGTAAATAGAAAGAGAGAAATTCCA
TTCGTTGTCGATTTTTTATTGGAATTATGATAATTTTCCTCTGCTTAACTTATAACGAGA
AAATAAAATGAGTGATGAACAACATAGCGTAAATACGCAAGACAAGAAGTCCTTTTTAAA
GTCACTGTTTGGCGGTTTGTTTCAACAAGAGCCAAAAAATCGTGAAGATTTGGTCGAAGT
GATCCGTGATTCTGCTGAGAATGAGCTAATTGATACGGATACTAAAGAGATGATTGAAGG
GGTAATGGAAATTTCCTCTCTGCGTGTGCGTGATATTATGATCCCTCGTCCGCAAATTGT
ATTTATTGATGCCGAACAGCCATTAGAGGCTTGTGTTGATGTGATTATTGAATCGGCACA
CTCTCGCTTTCCTGTGGTGCATGGCGGTAAAGATACCATTGAAGGTATTTTGCTGGCAAA
AGATCTGCTCAAATACCTACGTTCCGATTCTGAACCATTCAATATGGCAGAAATTCTACG
CCCAGCCGTGATTGTCCCTGAAAGCAAGCGGGTAGATCGTATGTTAAAAGAGTTCCGTTC
CGAACGTTTTCATATGGCTATTGTAGTTGATGAATTTGGAGCGGTTTCAGGCTTAGTGAC
CATTGAAGATATTCTTGAGCAGATTGTTGGGGATATTGAAGATGAATTTGATGAAGAAGA
AATCGAACCTATTCGTCAGCTTTCTCAACACACCTACGCTGTGTCAGCCTTAACAGATAT
TGAACGTTTTAATCAGCAATTTGCAATTGAATTTGATGATGAAGAAGTGGATACCGTCGG
CGGCTTAGTAATGCAAGCCTTTGGGTATTTACCAAAACGAGGCGAAGAAATCGAATTAGG
CGGAATGATGTTTAAAGTCACCTCTGCTGACAGCCGTCGTTTAATTCAACTGCGAGTGAC
TGTCAGTGATGAACAATTAGCATTAATGCAACAAGAGAAACAAGACGAATGAAAGCTGTA
AAAAAATCGTCATTTTTAACCGCTTGTGCGGTCGCCTTAGTTTCAGGCGGAATAGGAACC
CTAGCTTATTCTCCTTTCGACTATTGGTTTATCATCTTCTTATCTGCAAGCGGTCTGATT
TGGCTTGCTACACACAACAATAAGAAAATCGCCCTATGGGGAACATTCTTATGGGCTGTC
AGCTATTTTTGTATTGGGGTGAACTGGGTTCACGTTAGTATGATCCAGTTTGGTGGCGTA
CCTGAAATTGTCAGCTATATTGCCGTATTACTGCTCTCTGCCTACCTAGCCCTCTATTTT
GGCTTATTCGCTTATCTGGTACAACGGTTTAAACTGGCTAATCCTTGGCTACTTGCAGTC
ATATTCACCGCAACTGAATATCTGAGAGGTGTTGTCTTTACTGGCTTTCCATGGCTACAA
TTTGGTTATAGTCAAATCGACAGCCCATTTTCAGGAGTTGCACCGATTTTAGGGGTTGAA
GGCTTAAGCTTTTTTGTTATGGTAATCAGCGGTTATCTGGTAGCGATCTGCCGTGATCTC
GCAAAAAAAGCGACTGTTCCGACCGCTTCCTGTGCCGTTGTTGTCAGCCTGTTAGTTCTT
GCCTTTGGTTCACAATTTATTCGTTTTGTTGAAATCGATGAACAACAACCGCCAACAACA
ATGGCACTGGTACAAGGTAATATCGAGCAGAAAATGAAATGGGATCCAGCCCATTTTAAC
TACACCGTAAGAACCTATCAGCAACTGATATTACCGTTACTTGGTAAATATCAGGTAATC
GTTTTGCCTGAGTCGGCAATTCCTGCTGTAGAAGCTCAAATTGAACCTTTACTACAACAG
TTACAAACCGTTGGGGCTAGAACAGGCAGTGAAATTATTATTGGCACGCTACATCAGACT
CCAACGGAGTTATTTAACAGTGCCACTGTGCTAGGCAATCCGCAACAGCCATATTCGCTG
GAACAATCGCCTCGTTACAATAAACATCACTTGGTGCCTTTTGGCGAATATGTTCCCTTT
GGCAATTTGCTAGATTGGATGAGAGAAGTCTTTGTTTTACCTGTAAATTTATCGCAAGGG
ACATTTATCCAGTCGCCACTACAAGCGGCTAACAGAGCCTTTAATTTAGCGATTTGCTAC
GAAATTATCTTCACCGATCAAGTTCAGCAAAATCAAAAAGCTCACCAAGCCGATTATCTT
CTCACGATTTCCAACGATGCGTGGTTTGGCACGAGTATAGGTCCTTGGCAACATTTTCAA
ATGGCAAGAATGCGAGCTTTAGAGCTAGGCAAACCGCTAATTCGTGCGACAAACACAGGC
ATTACCGCCTTTGTCGATGCCTACGGCAAAGTCACCGCCCAAGCTCCACAATTTGAAGCC
ACTGCCTTAACTGCCAGCGTGCATGCAATGAAAGGGCAAACGCTGTTTGCTCAATATGGT
AATCACTTGCTGTATGCGTTTTGCAGTGCGGTATTGTTATTGGGGGTAATTGCAAGAAGA
AAATAATGGGCATAGTAGACAAAAGTGTTGGTTTTTTTACAGACTATGCCAACTTAAGAA
GAAATTATCACATCATGCAGGCTTAACGAAGAAGCATAAGATTATGTTTATAAAGGATTT
TTTAATAAAAAGAGTTTCTAAGAATAATTAAAAATATTCATTAGCAACCATTTTGTCTAC
TATGCCCCAAATAATGAGGGTGGGATACCCCACCTTAATATTAAATATTTCCTCCAATTC
CTTTAAATTTCTCAATAAATGTAGAAATTTTTTGAAACACCGTCTGTTTTAATGTGAGAT
ATTTGGGATTAAGAGGACTCATTTTAGGTAGAATAGCATTTAAATCAGTTCCATTCTCAC
TCGCATATTCTCGCTTTAATGACGTGTTAATATAGCGCTTAGCAGCCTCTTCATTTAATT
GTTCTGTTTGAATTAATTCTTGAGCTTCTCGCTGTTGCTCCTTCTGAGCAAACTGGAAAA
AGGCTTCAATTACGCTGGCTTTATCTGGAATATTGTCAAGGTTTGTTTGATTAATAAAAT
CCACAATCAAACTTTCTTTTGCTCGATTACCTACGCTAGAGCGAATAATTCGGCGAATTT
CGTTAATTAATGTTGGCTTATCTTTTGTTTTTTTATGATGTTCGAAAACCAGTTCTAAAA
TATAATCAAGGTTGATTTCTTGTGATTTCAATAGATCAATTTCAAATACTACATCATCCC
AATCAATTGTTGTCTTGTCTTTATCATTGCCTGTTTTCTGCTTGCGTAGCCAATCCCGAA
TATCATTATAAGTCGAACGATAATCTTGAATAACTCTTTCTGTCAGGACAGTTGTACCAA
CATTATAGGCGCCACTAGGTTCTTCTACTCCATCAACAATATTCGTTTTTTCACCTTGAG
TTAATGCATGAAACTCATCGTAATTTTGTAAAATATTTTCAAGGCGAAGATACTCGCCAA
AAAGTTTCACAAACTCTTTCTTATCTTGTTCCGTTTCAATTTTTGCTGGATCTGAGAAGC
GAGTTTGCAACTCTTTGACGACTGACCAATAACCCCGTTTAGCTTCGCCGGTAGCTTGAT
CGACATAGCCATTCATATATTCTTGATAGCTTTTCTCCAAAACTACATTACGAGTATTGC
TATCTCCAAATAACGTAATCGTATCAATCGTTGCTTGTTCTAAATCACGGAACGCAACAA
TATTTCCGAATGTTTTGGTCGCATCAAAAATACGATTAGTGCGTGAGTAAGCTTGCAATA
AACCATGATAACGTAAGTTTTTATCGACAAATAACGTATTTAGTGTTGGAGCGTCAAATC
CCGTTAAAAACATACCGACCACAATTAATAAATCAATATCTTGATTTTTTACCCGTTTCG
CTAAATCACGGTAATAATTCTGAAATTCTTTACCTTCTATGCTATAGGTCGTTTTAAATA
ACTGATTGTAATCGTGAATAGCCGTAGTTAAAAACTCTTTTGCCGAGCTATTCATTGCGG
TAGGTTCAAAGGTTTCATCTTCGATATCCCCTATGGCATCTTGCGTTTCATTAGCGGCAA
AAGAAAAGATTGTTGCAATTTTCAGTGGTTTTTCGACCGCTTGTTGTTGCTGTTTAAAAC
TCTCATAATACAACTTAGCAGCATCTACACTACTGACAGCAAACATCGCATTAAAACCTT
TTCCCGTTGCGTTTAAGCGGTGAGTCTTCTGTTTGAAATGGCTCAAAATATACTGCGTAA
TTTCTTTAATTCGTTCTGGGTGTAATAAAGCTTGTTTGGTTTCAAGTGCGGTGAGTTTTT
TCTCATCTTTTTCCATCTCAACATCACGGAATTTTGGTCGGACATTGTTGTAATCCACTT
TGAATTTCAACACTTTTTCATCACGGATTGCATCGGTAATTACATAAGAATGTAACTCTC
TACCAAAAACGCTGGCGGTCGTTTCTGCACCTAACGCATTTTCTGCAAATATAGGTGTGC
CCGTAAAACCAAATTGACAGAATTTCTTAAACTTTTTCTTCAAATTCTTTTGTGCCTCGC
CAAATTGTGAGCGATGACATTCATCAAAAATAAACACTACAGGTTGTTGATAAATCGGCA
GATTATCTTCCGATTTCATTAGGTTGTTTAATTTTTGGATAGTTGTGACAATAATTTTAT
TATCATCTTTTTCAATATTCCGTTTTAACCCTGCGGTACTTTCAGAGCCATTTACACTGT
CAGGTGAAAAACGTTGATACTCTTTCATAGTTTGATAATCAAGGTCTTTTCTATCCACGA
CAAAAAAGACTTTATCAATAAAATCTAATTCAGTGGCAAGACGTGCTGCTTTGAAACTTG
TTAATGTTTTACCAGAACCCGTGGTATGCCAAATAAATCCGCCACTTTCGGTATTATTCC
AATTTTTCGTTAAATAGGTATTGTTTATTTTCCATAAAATACGTTCTGTTGCTGCAATTT
GATACGGACGCATAATTAATAAATTATTACCGGTATCAAACACAGAATATTTAGTTAATA
CATTAAGTAGAGTATTTTTTTGAAAGAATGTTGCGGTAAAATCTTTTAAGTCTTTGATTA
AAGTATTATCAGATTTTGCCCAATTCATCGTAAAGTCAAAACTATTTTTATCTCGTTTGG
TCGTATTGGCAAAATAGCGAGTATCTGTACCGTTAGAGATAACAAAAATCTGTAGATATT
TAAATAACGAATTTTCTTTATTAAAACTTTCTTTACTATAACGATGAACTTGGTTAAAGG
CTTCCCGAATTGCCACTCCTCGTTTTTTGAGTTCAACTTGCACTAAAGGCAATCCATTTA
CTAAAATAGTAACGTCATATCGATTACTATGTGAACCAGCTTGTTCAAACTGGTTAATCA
CTTGTAAACGATTGCGGGCAATATTTGTTTTGTCAATTAAATAGATATTTTGAATACGGC
CGTTGTCAAAAACAAAATCATAAATATAGTCATTATGAATTTTACGCGTTTTATCAATAA
TATTTTCAGCCGGTTTATCTAAATATTCCGTTAAAAAACGTTGCCATTCACTGTCTAAAA
AAACGACATTATTTAATTGTTGTAATTGTTCACGAGCGTTGCACAATAATTTTTCAGGCG
TGGTAATATCTGCACGATACTCATAATTGAAGGTTTGTAAATCGGCAATAAACTCTTGTT
CTAAATCAGCTTCTGTTTGGTAGCCTAAATTAGGTTGTTCTATCTTGGTATATTTATCAA
GAATGATAAAATGATTGGTTTCAGTGATAGGCGTTGTTTCAATAGTCATAATTTTATTCC
TGTAATATATGTAGGATGGGCTTTAGCTCATCATCCAAATCCTCATATATATTTTGATGG
GCTGAGTCCCATTCTACATGCTATTATCTACTGAGGAAAACTTAATAATTTCTCTCTGTA
ATATTCATACTGTTTTTGTCTTAATTCAATCTCTTTTGGTAACCCTTCAGTGATAGAATT
GGTTAAAGTTTCAAATTTATCTAAAATTGTTACGATACGTTGTTGTTCCTCAAATGGAGG
GGCTGGGATTTTTATATTACTTAAATTGTTTTTATTTAATTTTGGTTGGGAAGCTCCGGA
AATATAAGGCGTTAAATCAATGTTATTTAAATAAAATTCAACAAATCTACGTTCAGTATA
AGTATTAAATTTTAAAACATGAGCGTGGTTATTAACCCAGTTTTTACCACTAATACTGAA
GGCAATAGGCGTATTTCTTGCTAATAAATTTGCACCGTCTTCAGATACTAGCAAATAATC
ACCTTCAAATATATAGTCTTTAACATAGTCTACAATTCCTGAAGCTCCATAGTAAGGTAT
ATTTCCTTTTTCTCGTAGCCCACTGGTTATTGGTTTTCTCATAAAATCCAAATTTTCAGA
TATATTTCCCAAAGCCTTAAATACCACTTCCTTATTGTGCCATAAGGCTTTGGTAATAGA
GTTAGTCTCGTACCCCCCCCTATCAGAAATATCATCAAAATTCAATAATTTATCTCTAAA
ATATTGATATTGTTTTTGTCTTGAAGTAAGCTCGGCTGTAAGCTCGGCTGTAAGCTCGGC
TGTAAGCGAGGTAAATGCGTCCAGAATCCGTACTATCTCTTGTTGTACATCAAGAGGGGG
GATTGGGACAAAGAATGCTTCCATAACCTTAGAGTTTAGATTGTTAATCGTTGAGCTGTT
TAAAACTTCATTCAAGTAATTTTGGAATAAATCGCTTGTTAAAATATGAAAAACATAACG
AGGATTTACATCGTTGACACATCGGATTACTCCCATGAAACCGCCGAAGTAATAATCAAG
ATCTGCTGTAATAAATGCAACTTTACCAACATGTTCTCGGCTCCCGCTGGCGGCACTTAT
TAAAATATCATTCTTATATAATTTTTGATTTTCTTTTACTTTTGTATCAAATTTAACAAT
CTTGATATCGTCAAGATTCAATGTATTGTTAGAAAGAGTAATATTATTCGCTCTTAAAAT
TTTATATCCTTCATTATTGGGGCTTTCATTGTTTTTAGTGTAAGTGAGTCCTCGAATATA
GCTTGCAATATCTCCTAAATGCTTCCACTCCACCTCTCTACCATTCAACAACTTTTCAAT
AAAACGACTTTCTATCATGTTAAACCTCATAAAATAGGCTTTAGCCCATCATTTAATCTT
TTATTTTACAAGAGCTACAGCTCATCTCTTACTTTTCTATATTTTGCAAATTTTTACTAA
AATCTAACCGCTTATCACATTACTTTAGTAATAACCCTTGACCTTTGGATCCCGAGTTGT
ACAATTCGCCTTAATAACTCCCCCTATTTTGCCAACCCATGAGGTTGGAGCCACAAGGTT
GGGGGCTTTCTTTTCATCGTCAACAAGCAGACCTCTACTTTTTAGAATAGGCTTTATTGT
TCAATTTCTGCAATGATCGCATCAATTTCTGTACGCAAGCGGTCAATATTGGCAACTGTT
TTGCGAATTTCAGCATTTAGTGCTGTGATGTCGATAACTTCTCGTGTATCTTTTTGTTCA
ACATAAGAACTTACGGCGAGATTATATTCGTTTTCAGCAATTTTCTGATTTTCAACGGAT
TGAGCAAGATGAGGTACATCAGTTTTTTCGCTAAATAATTTAATGATTTCAGCAATATGC
TCATCCGTTAAAACGTTATTATTCGTTTCTTTCTTAAATAGACTGCTTGCATCAATAAAT
TGGGTTTTGTTATCTGGTTTATGTTTTGAAAGCACTAAAATATTCACGGCAATTGATGTG
CCGTAAAATAAATTTGGTGCAAGAGCGATCACGGTTTCTACATAGTTATTATCGACAAGG
TATTTACGAATTTTTTGTTCCGCTCCACCACGATAGAAAATACCAGGGAATGTTACAATC
GCTGCACGTCCTCGAGTAGAGAGGTAGCTTAACGCATGCAGAATAAAGGCAAAGTCTGCT
TTGGATTTCGGTGCTAGAATACCAGCCGGGGCAAAACGTTCATCATTTATCAATGTCGGA
TCTTCATCACCAATCCAACGAATAGAGTAAGGTGGATTGGATACGATTGCATCAAATGGT
TTATCGTTTTGAAATTGTGGGTCGAGCAACGTATTACCGAGGGCAATATCAAATTTATCG
TAGTTTATGTTGTGTAAAAACATATTCATACGAGCAAGGTTGTATGTGGTATGGTTAATT
TCTTGCCCGAAAAAGCCGTCTTCAATAACATGATCATCAAACTGTTTTTTCGCTTGTAGT
AGTAATGAACCGGAGCCTGCTGCAGGGTCATAAATTTTATTAACGGTTTTTTGTCCGTGT
AATGCCAGCTGAGCAATAAGTTTGGAAACGTTTTGTGGCGTAAAAAATTCCCCTCCTGAT
TTTCCCGCATTAGCAGCATAATTTGAAATTAAAAATTCGTAGGCATCGCCGAAAAGATCA
ATGTGATTATCTTCAAATTTCCCAAAATCAAGTTCTTCAACCCCTTTTAATACAGCAGTC
AAACGTTTATTTTTATCGGCAACGGTATTACCAAGACGGTTACTTCGTGTGTCAAAATCA
GCAAATAAGCCTTTAATATCTTGTTCAGAAGGATAACCGTTCGCTGAATTTTCAATATCT
GCAAAAATCTCTGCCAATTCTATATTCAATGCAGGATTGGTGTGTGCATCTTTAACAACA
TTCTCAAACAGTTGGCTGGGATAAATAAAGTAACCTTTACTTTTGATCGTATCGTCTTTG
ATTTGTTCTAAAATGGGATCGTCATCTGAAAACTGAGCGTAATTAACACTTTCATCGCCT
TGTTCAATATAAGCCTTAAAGTTTTCACTGATAAAACGATAGAAAAGTGTGCCTAATACA
TATTGTTTAAAATCCCAACCATCTACAGAACCTCTTACTTCATTAGCGATCTGCCAAATA
CGGCGTTGAAGTTCTGCACGTTGCTGAATACTGATTATCATTTTAAAACTCCACTAAAAT
AGGGTATTATTTACAACTGAACGTTATTATACTGAATATAGGCATATTGTTTTTTAGTAT
AGGAAGATATGTTTATTATTTTTGCAAATTTAGCACAAATTTTAATTAATCAAACTATTT
TTATGAACTTTAAAGAAATATCGCACACTAACAAGCGTGCATTCAAGAAAAATAAAAACA
GCGTAGAAGTTAGGAGAACGCAAAACGATGAGTGAGCAAAGAGCCGATCAAGAATTGGTT
GAGCGTGCACAAAATGGTGATAAGAAAGCGTTTAATTTACTCGTCGTGCGTTACCAAAAT
AGAGTAGCTGGGTTGCTTACTCGCTATATCGCAAGAGACGATATTCCAGATATTGTGCAA
GAAACTTTTATTAAAGCCTATCGTTCATTAAATGCTTTCCGTGGGGAGAGTGCTTTTTAT
ACTTGGCTTTATCGAATTGCTGTAAATACGGCAAAAAACCATTTAACCGCCTTAGGCAGA
CGACCACCGAAAGAAGATATTTTAGCTGAAGATGCAGAAGTTTATGATGGTGGGGTGCAG
TTGCGTGAGGCTGATACACCAGAAAATTTGGTGTTGTCTGAAGAATTAAAACGTGTCGTG
TTTGACACAATTGAAAACCTACCTGATGAGCTTAAAACGGCAATTACGTTGCGTGAGCTT
GAAGGGCTGAGTTATGAAGAAATTGCAGAAACAATGCAATGTCCTGTGGGTACGGTTCGT
TCCCGAATTTTTAGAGCAAGGGAAGCGATTGATGCCAAAATCAATCCGCTTTTGTAGCAG
AATTAAAATACTTTGGAGTTATCTATGCAACATAAAGAAACACTTTCCGCCTATATGGAC
GGACATAAAGAAAGCGGTGATTTCGCTGAAACTTTATGCAATAGTGCTGAGTTACAAAAA
ACGTGGGCGAACTACCATACTATTCGTAGCGTGATGCGAAGTGAAGAGCAGATTTTGGGT
AGTGATTTCTCTGCAAAAATGGCTGCGTTGCTCGAAAATGAGGAGATTGAGGCGGTGGCT
GAAGCTCAACAAAGTGAGAAACCAAGAGGTATGTTACTCAAATTGAAACGCTGGGCAACA
CCGTTAATGCAGGCGGGGATTGCAGCTTCTGTCTGCTTGGTAGCCGTTTGGGGTGTGAAT
ATGATGAACAGCAGTGAGGAAGTGGCTCAAGCGGAGCAACCTGTATTGCAAACCTTGCCT
TTCTCAAATTCTGTACAGCAAGTAAGCTATAATGCGCCAGCCAAAGATCAGCCGACAGCT
GAACATTTGGAGTATCAGCAACGCCGTATTAATGTGCTGTTGCAAAATCACGAGTTACAA
CGTCGTACTAGTGCAGGAAATGTGACTTTAACGGAAGATGAGAAACAAAAAGCACAAAAC
TCTTCTATTCAAGTGCCATTACAGCCACAAGCACAACCTCAAAATAATCAGTAACTTTTT
ATCACTCGAAGGGGCGTTTTAAACGCCCCTCTATTTTTTAATATGCCTATGGAAAACGAA
ATCGAACTAAAAATAATGCTACTGCCTGAAAATGTGCCGATGCTAAAGCAGTGGATAAAT
GCTCAACCTATCTTAGAACAAGGAAAAGAGCTGTTAGGAAATACCTATTATGATAGCCCC
GATCTCTTTTTTGCGAACAACAAAATGGGATTACGGGTTCGTCATCAAAATCAGCAATAT
GAATTAACCCTTAAAATGAAAGGCGAAATTGTAGGTGGATTGCATATTCGCCCTGAATAT
AATCTAGCATTGCCTGATGCTCAGCCAGATTTTAAGCGGTTAGTTTCTCACTTTAATTTA
CCCTTTCCGCAAGCAGATTTATTAGACAGTCAATTACAACCAATTTTTAGCACCGATTTT
GTGCGAGAGAAATGGTTGATTACAACGCCGACGGCTCAAATTGAAATTGCTCTCGATCAA
GGCAAAGTGAAAAATCCTTTTGGGGAAGAAGCCATTTGTGAAGTGGAGTTTGAATTAAAA
CAGGGAATGCTAGCGGATTTAATTGCATTTTTAGCCACATTGCCTAAACAAGATGGAATG
TGGTTTAGTAGCTTGAGTAAAGCCCAGCGAGGCTATTTGGTCGGACAGCCTGAGCAGATT
GCAAAAGAGATCGATAAACTTACCGCTTGTGATATAGCACAATTATCAGAAAAAGCCCGT
TATCAGTTAGAGCAACAGTTGGTGGACTTTTGGCGACTAATACAATCGCCGAAATTAGCC
GAAAAATTAGCGACGCTATATCCTCAGCAAGCAATGGAATATTTTACAGGGTGGGAGTAC
TTCAAGAGGAATTTGGAAAAGTTGAATGTTTGGATTTAAAAATGGCTATATAATTCTAAT
AATCTTCCTCTTATAGTAAGTAGGAGAGTAAATAATTGGCATAGTAGACAAAAAGTGTTG
GTTTTAAAATTATTTTTCTAATTACCGCTAATTTTTTGTCTACTATGCCGCTTGTTATTG
TTTACTGTATCAGGTTTATCTATTACATCGAAATAAACCAGGGCTGAGTCAGGAAATACC
ATCACCAGCCCTTTTACATTCATTTTTTATAACATAGGATATTAACTCCTACGTATAAAG
CAGCTATAGTTTTGGACCTGCTGCAATTAATGCTTTACCTTCATCGTTGGTTGCATATTG
CTCAAAGTTTTTCACGAAACGACCCGCTAGATCTTCCGCTTTCGCTTGCCATTGAGCTTT
ATCTGCATAGGTATCACGAGGGTCTAAGATCGCAGGATCAACACCAGGTAATGCTTTTGG
AATTGCTAAATTGAAGATTGGTAATGAACCCATTTCTGCTTTTTCGATAGAACCATCTAA
AATCGCATCAATGATACCACGAGTATCTTTAATTGAGATACGTTTACCAGTACCGTTCCA
ACCTGTATTCACTAAGTATGCTTCTGCACCTGATGCTTCCATACGTTTTACTAACACTTC
TGCGTATTGTGTTGGGTGTAATGATAAGAATGCTTTACCGAAACACGCTGAGAATGTTGG
GGTTGGCTCAGTTACGCCACGCTCTGTACCTGCTAATTTCGCTGTGAAACCAGATAAGAA
GTAGTATTTGGTTTGCTCTGGCGTTAATTTAGATACTGGTGGTAATACGCCGAATGCGTC
AGCAGTTAAGAAGATTACTTTCGTTGCGTGACCTGCTTTTGATACTGGCTCAACAATGTT
ATCAATGTGATAAATTGGGTAAGAAACACGAGTGTTTTCTGTTTTTGAACCATCTGCGAA
ATCGATTGAACCATCTTCACGAACTACAACGTTTTCTAATAATGCGTCACGTTTAATCGC
ACGATAGATGTCAGGCTCGTTTTCTTCTGAAAGGTTAATAGTTTTCGCATAGCAACCACC
TTCGTAGTTGAATACGCCATCGTCGTCCCAACCGTGTTCATCGTCACCGATTAATTTACG
TTTTGGATCGGTTGATAATGTGGTTTTACCTGTACCTGATAAACCGAAGAATACCGCTAC
ATCGCCATCTTCACCCACGTTTGCAGAACAGTGCATTGATGCAATGCCTTTTAATGGTAA
CCAGTAGTTCATCAATGAGAACAAACCTTTTTTCATTTCACCGCCGTACCAAGTACCGCC
GATTAATTGGATTTTCTCAGTAATGTTGAATGCTACGAAATTTTCAGAATTTAAGCCTTG
CTCTTTCCAGTTCGGGTTAGTTACTTTTGAACCATTCATTACCACGAAATCTGGTGTGAA
GTTCGCTAATTCAGCCTCTGATGGACGGATAAACATATTTTTTACAAAGTGTGCTTGCCA
CGCAACTTCTGTTACAATACGCACTGCAACACGGCTGTCTTTGTTCGCACCGCAGAATGC
GTCAATAACAAATAGACGTTTATTTGATAATTGGTTGGTAACAAGTTCTTTGATACTTTG
CCAAGTTGATTGGCTCATTGGTTTGTTATCGTTTTTCACTTCGTCGCTTGTCCACCAAAC
GGTATCTTTGGTATTTTCATCTAATACGATGAATTTATCTTTTGGTGAGCGACCTGTGAA
AATCCCTGTATCAACAGCGACCGCACCTGAAGTCGTTAAACGTCCTTTTTCAAAACCTTC
TAACTCAGGTTTCATCTCTTCTTCAAAGAGTTGTTCATAACTTGGGTTATAAACAATCTC
TTTAACGTTTGTAATGCCTAAAAGTGCAAGTTCTTGTTCAACACGATTTAACATAAATTC
ACCTCATATATGATTAAAGATTAAAATTTAAAAACTGGAGAGATTATAGAGTAATTATCC
AAAAAAAATGTTACATACTTCAAATTTTTGAGAATTGATAAAAAATTTTTTTGATCTAGA
TTATATTTTTTGTAATTCGGGGTAGAATAGTTCATCTTTTTTATTGAATGGGGTAAAAGA
ATGCGAGTTTTAGTTGTCGTTTTAGCACTTTTATTAGGTGGTTTCCAGTATGCGTTTTGG
TTTGGGCAAAACGGTTGGAATGAATACCAACAAGCTAAACAAGAAGTCTCTCAACTGAAA
GAAACTAATCAGAAACTGACCGCTCGTAATCAACTTATTCAAGCCGAAATCGAAGATTTA
AAAACGGGTATCAATGCCCTTGAAGAACGAGCAAGGCTTGATCGTGAAATGGTTAAACCA
GATGAAACGTTTTATCGCATCGTCCCAAGAGAGCAACGTTAATGAATAGCAAGCGAAAAA
TCATTGCGATCATTCCTGCTTCTGGCGTAGGTAGCCGAATGAATGTGGCTGTGCCTAAAC
AGTATTTAACCTTGCTGGGTAAAACGCTGTTGGAACATACGCTACAACCTTTTCTTGAAC
ACCCTGCGATCAGCCAAATTATTGTGGCGGTATCCAAAGAGGATCGCTATTATGGCGATA
TTGCTCTGCTTAACTCTGGCAAAATTCAGATTGTGTTTGGTGGCGAAACTCGAGCCAATT
CGGTATTTAATGCCCTTAATGCCATTGACGATGATACGGCTTGGGCATTAGTTCACGATG
CGGCTCGCCCTTGTCTTAAGCGGTCAGATTTAGACAAACTTTTGCAGATTGAAGATAATC
AAGGGGCAATTTTAGCAACCCCTGCAATTGATACGATGAAACGGACTAATGGCTCGCAGA
TTGCTCATACGGAAGATCGTTCAACCCTATGGCACGCCTTAACGCCACAGTTCTTTCCAG
CGAAATTGCTCAAAGAGGCTTTACAATCGGCTTTTAAGCAAGGCTTAACCATCACTGACG
AGGCTTCTGCGATGGAATTTGCAGGCTTCCACCCGTTATTAATTAATGGGCGTAGCGATA
ACCTTAAAGTCACTCGTCCTGAAGATTTAGCTCTCGCAGAATTTTATCTAACAAGAGGAT
AATAAGATGATTAGAATTGGACACGGTTTTGATGTTCACGCTTTTGGACAAGATCGTCCA
TTAATGATTTGCGGCGTTGCCGTTCCCTATCATACAGGCTTTATCGCCCACAGTGACGGT
GATGTTGCTCTACACGCTTTAAGCGATGCTCTGATTGGTGCTGCTGCTCTTGGGGATATT
GGTAAGCTCTTTCCTGACACGGATATGCAATACAAAAATGCTGACAGCCGTAAATTATTG
ATTGAAGCCTACCGCCAAGTTCAAGCAACGGGTTATGTGGTAGGGAATGTTGATGTGACA
ATTATCGCTCAAGCCCCGAAAATGCGACCTTATATTGACCAAATGCGTCAAGTGATCGCC
GACGATCTCAACTGCGATATTTCTTGCGTCAATGTAAAAGCCACAACCACAGAAAAATTA
GGTTTTACCGGACGTGGCGAAGGCATTGCTTGTGAAGCGGTGGCGTTATTAATTAAACCA
GCATTATGCAGTAGTTACAGAAATATTTAATTTCTTTCGTAGCATCAGTGTTCAAACCAT
ATTTCATAAAGAGAGTATAGTAATGCTATTCAAAACACCTTTGTTACAAAAGGCTGCTAA
TAACATTGAAAAATTAAGGTAGAGTTTGATCTACAATTTTTTTTCTTTTGATTTGCTTTC
CATTGGTTGATACAAAATTGTGGTAAACTGTCGCCATTTTTTAGTTACTTAAAAATACTA
TGCCAACAGTCAATCAATCCTCTCTTGTGCCTTATAGTGCTGAACAAATGTATCGTCTAG
TCAATGACTATGAAAAATATCCGCAGTTTTTATCAGGCTGTGTTGGGGCAACGACCTTAA
GTTTAGGCGACAATGAACTCAATGCAGAATTAGTCATTCAAAAATTGGGGATTAGCCAAC
GTTTTAGCACCCATAATACGATGATACCAAATGAAAAAATCACAATGGAATTATTAAATG
GGCCGTTCAAGTATTTACACGGAGCTTGGACTTTTCAGTCGTTTGATGAACAGAGTTGCA
AAATCAGCCTAAATTTAGAATTTGAATTTTCAAGCCCGATGATTGGTATAGTGTTTGGCA
AAATTTTCAATGAATTAACGCTCAAAATGGTGAATGCGTTTAAACAGCGAGCAAAAGAGG
TGTATGGTGTCTGATACGCAAAAAATCGTGGTGGAAGTGATTTACGCTTATCCTGAAAAA
TATTTTTATAAGAAAATGGAATTAGACAATCCACTTTCCATTCAAAATGTGATTTTGCAA
TCGGGCGTATTGCAAAAACATACGGAAATTGACTTACGAGAAAATAAAGTGGGTGTTTTT
AGTCGTCCTGCGAAATTAACGGATATGGTGGAAAATGGCGATCGCGTTGAGATCTACCGC
CCGTTAATTGCCGATCCTAAAGAGATTAGACGTAAACGAGCGGAAGAGCAGAAGAAGTAA
CCTATAAGGGTTATTTCACAATTTTGAATTTTTGTGTTGGGAATATTGTATCATTAATTT
GTAGATCTAATGTATAGTCGCCAATTGGATCCGTGTTATCAAATTTCCAACAACGACGAA
TGAATTCGTTATTTACACTTTTCATTTGGCTTGTAATAGTATGCATTTTCCCATCTTTTG
TTGATACTACATTATCGCCTTGCCCCCCCCTCATTGTAGATTTTGCTGGGCTATTAAATA
TTTCAGTCGTTTTATTTTGAGCAGTAAAAGGTACATTAATTACTTCCCAGCATAATTGAA
TTTTTTTATTACTGATAGAGTATGTTGTGCTATTTAGTGACTTAGGGACTTCCCCACTAA
AGTCAATTGTGGTGAGCACCATCATAGGGGGCTCTGGGGCAATATCTGCTGTTGCAGCAA
ATCCCATTGTAGATGGTAGAAGCAGACTAGTTATAGTAATAAGATATTTTTTCATCTATT
TTTCCTCTGATTTTTGATGGGTATCACGCAGTTGTTGAGCGACAATCGCAATTGCTTCGC
CGCTGCTGATACCTTGTTGCATAAGTTGTTGAATTTGTTGAACGGCTTGTTGTTGCTGTT
CGTGAGTTAAACTCAGTAGTGTATTATCCATATAGAACCATGATAAGTCTAATAAAATTT
AGTAAAGTTCCAATCAAATTGCGTAAAAAGTGCTTTCCACTGTTCGTCAAGCGGTGCTTT
TATCTCAATTGTTTGCAAGGTTTTCGGGTGAATAAATTGCAAACTATTGGAATGGAGCAT
AAGTCTATCACAGCCTGTGTTTGCTGTTAATGCTCGGTTTTGATGCAGGTCTCCGTAATT
GGTGTCGCCCATAATTGGGTGGAACAGATGTTTTAAGTGACGACGAAGCTGATGTTTCCT
GCCTGTTTTGGGGTAGAGTTGTACCAGACTATAACGTGCGGTTGCAAATTTTCCTGCAGG
GTAGGGCATTTCAACGGTAGCAATGTTTCGATAATCGGTAATCGCTTCTTGTGCCTCTTT
TTCTTGGGAAAATTTATCCGCAATTTTGTCGAGTTGCACTTTAAGAGGATAATCAATCCG
CCCTTCCCCTTGTAGATAACCTCGAACAACGGCTAAATAGCTTTTTTGTATTTGATGTTG
TTTAAAAAGCTGGCTTATCGTCCGTGCCATTTCGCTATTTAAAGCAAAAAGAAGCACGCC
AGAAGTCGGTCGATCTAAACGATGGATCAGAAAAACGTGTTGCCCAATTTGATCTCGTAA
AGTTTGCATTGCAAAAACTGTTTCGTGTTTATCAAGCCAACTTCGATGAACCAACATTCC
TGCAGGTTTGTTTATCGCAATAAGTTCATCATCTTGATAGATAATCTCTAATTTCATTCG
CTTTTCAACAAGGTTTCAAGTTTAACAAGGGGAGCGTTTAAGGCTTGGAGATAATCTAAA
TCTTTCAAGGCTTCTTCTAGATAAGGCGAAATAGCAAAATTGCGAGGCAATTCGGCATTG
GCTTCTAATAGGGCGTGCATTCTTGGTAAGAAGATCCATTGTAACCATTGGGTTGCAGAG
AGTGTGCTAACACAAAAAGGTTCATCATTGGCTAAGGCTTCTGCGGAAGGCGGAGTTGCT
TCCCAGAGATTATGTACTCGCAAAGCGATTTCGAGATCGGTTAGGTGTTGTTTTACTTGG
GTTTTCATTGTTATTTTATATGATTAAGAATTCATTGATTATGTTCTATCTACACTATTG
TGTATCGAGATATTTTTCCCTGCTGTTGACTTAACAACTGCTCTGCCCCATCTTTATCCA
GATCCGCCAAGATCATCATAATTGCCAATTTCGCATTATTCTCCGCTAAGGCTAAGGTGG
TTTCTGCAATTTCACGGGAACATTCAGTCGCTTGCATTACAATCCGAATAGCACGAGCGA
CAAGTTTTTGATTGCTTGCCTGCACATCAACCATCAAATTTTGATAGCATTTGCCGATTA
AAATCATACTTGCCGTAGTAAGCATATTTAACACTAATTTTTGTGCTGTTCCCGATTTCA
TTCGGCTCGACCCCGTCAAAACTTCTGCCCCCACCACAGTATCAATCACAATATCGGCAA
TTTGGCTCATTGCAGAATTAGGATTGCTGGCAATCGACACTGTGATTGCGCCAAGCTCTT
TGGCGTATGCTAACGCGCCTAACACATAAGGCGTTCTGCCGCTGGCAGCAATGCCAACTA
ATACATCTTTTTGGCTAAATTCGACCGCTTGCAGATCTTGTTTACCCGCTTCTTTGTTAT
CTTCCGCCCCTTCGATTGGGTGTCGCAAGGCACGCTCGCCCCCAGCAATAATGCCTTTGA
CCATTTCGGGCGATACCCCAAACGTTGGCGGACATTCGGACGCATCTAGCACGCCAAGTC
GTCCGCTTGTGCCAGCGCCGATATAGACTAGCCGCCCGCCTTGCTGAAAAGCTTCGACAA
TTTTCTCAACGGCTTGAGCAATCTGAGGCAATACTTTTTCGATCGCCAATGGTACTTGTT
TATCTTCGTTGTTGATGATTTGTACAATTTCATAGGCAGAAAGTGTATCAATCTGCATAC
[truncated: 1,821,441 more chars]
